# Supplementary material for: Scope and limitations of yeast as a model organism for studying human tissue-specific pathways
Source: BMC Syst Biol. 2015 Dec 29;9:96. doi: 10.1186/s12918-015-0253-0 (PMC4696342; doi:10.1186/s12918-015-0253-0)
Supplement: Additional file 1 — Network alignments. Compressed (*.zip) file containing individual tissue-specific alignments. (ZIP 5181 Kb) [file 12918_2015_253_MOESM1_ESM.zip]

Archive with 159 entries (158 files):
- alignments/Trachea_AlignGraph_nodes.tsv
- alignments/Trachea_AlignGraph_edges.tsv
- alignments/Adrenal Cortex_AlignGraph_nodes.tsv
- alignments/Adrenal Cortex_AlignGraph_edges.tsv
- alignments/Ovary_AlignGraph_nodes.tsv
- alignments/Ovary_AlignGraph_edges.tsv
- alignments/Appendix_AlignGraph_nodes.tsv
- alignments/Appendix_AlignGraph_edges.tsv
- alignments/Skin_AlignGraph_nodes.tsv
- alignments/Skin_AlignGraph_edges.tsv
- alignments/Ciliary Ganglion_AlignGraph_nodes.tsv
- alignments/Ciliary Ganglion_AlignGraph_edges.tsv
- alignments/Trigeminal Ganglion_AlignGraph_nodes.tsv
- alignments/Trigeminal Ganglion_AlignGraph_edges.tsv
- alignments/Atrioventricular Node_AlignGraph_nodes.tsv
- alignments/Atrioventricular Node_AlignGraph_edges.tsv
- alignments/Dorsal Root Ganglion_AlignGraph_nodes.tsv
- alignments/Dorsal Root Ganglion_AlignGraph_edges.tsv
- alignments/Superior Cervical Ganglion_AlignGraph_nodes.tsv
- alignments/Superior Cervical Ganglion_AlignGraph_edges.tsv
- alignments/Skeletal Muscle_AlignGraph_nodes.tsv
- alignments/Skeletal Muscle_AlignGraph_edges.tsv
- alignments/Uterus Corpus_AlignGraph_nodes.tsv
- alignments/Uterus Corpus_AlignGraph_edges.tsv
- alignments/Tongue_AlignGraph_nodes.tsv
- alignments/Tongue_AlignGraph_edges.tsv
- alignments/Olfactory Bulb_AlignGraph_nodes.tsv
- alignments/Olfactory Bulb_AlignGraph_edges.tsv
- alignments/Pituitary_AlignGraph_nodes.tsv
- alignments/Pituitary_AlignGraph_edges.tsv
- alignments/Blood (Whole)_AlignGraph_nodes.tsv
- alignments/Colorectal Adenocarcinoma_AlignGraph_nodes.tsv
- alignments/Colorectal Adenocarcinoma_AlignGraph_edges.tsv
- alignments/Raji_AlignGraph_nodes.tsv
- alignments/Blood (Whole)_AlignGraph_edges.tsv
- alignments/Myeloid Cells_AlignGraph_nodes.tsv
- alignments/Myeloid Cells_AlignGraph_edges.tsv
- alignments/Monocytes_AlignGraph_nodes.tsv
- alignments/Monocytes_AlignGraph_edges.tsv
- alignments/Dentritic Cells_AlignGraph_nodes.tsv
- alignments/Dentritic Cells_AlignGraph_edges.tsv
- alignments/NK Cells_AlignGraph_nodes.tsv
- alignments/NK Cells_AlignGraph_edges.tsv
- alignments/T-Helper Cells_AlignGraph_nodes.tsv
- alignments/T-Helper Cells_AlignGraph_edges.tsv
- alignments/Cytotoxic T-Cells_AlignGraph_nodes.tsv
- alignments/Cytotoxic T-Cells_AlignGraph_edges.tsv
- alignments/B-Cells_AlignGraph_nodes.tsv
- alignments/B-Cells_AlignGraph_edges.tsv
- alignments/Endothelial_AlignGraph_nodes.tsv
- alignments/Endothelial_AlignGraph_edges.tsv
- alignments/Hematopoietic Stem Cells_AlignGraph_nodes.tsv
- alignments/Hematopoietic Stem Cells_AlignGraph_edges.tsv
- alignments/MOLT-4_AlignGraph_nodes.tsv
- alignments/MOLT-4_AlignGraph_edges.tsv
- alignments/B Lymphoblasts_AlignGraph_nodes.tsv
- alignments/B Lymphoblasts_AlignGraph_edges.tsv
- alignments/Thyroid_AlignGraph_nodes.tsv
- alignments/Raji_AlignGraph_edges.tsv
- alignments/HL-60_AlignGraph_nodes.tsv
- alignments/HL-60_AlignGraph_edges.tsv
- alignments/Daudi_AlignGraph_nodes.tsv
- alignments/Daudi_AlignGraph_edges.tsv
- alignments/K-562_AlignGraph_nodes.tsv
- alignments/K-562_AlignGraph_edges.tsv
- alignments/Thymus_AlignGraph_nodes.tsv
- alignments/Thymus_AlignGraph_edges.tsv
- alignments/Tonsil_AlignGraph_nodes.tsv
- alignments/Tonsil_AlignGraph_edges.tsv
- alignments/Lymph Node_AlignGraph_nodes.tsv
- alignments/Lymph Node_AlignGraph_edges.tsv
- alignments/Liver (Fetal)_AlignGraph_nodes.tsv
- alignments/Liver (Fetal)_AlignGraph_edges.tsv
- alignments/Early Erythroid_AlignGraph_nodes.tsv
- alignments/Early Erythroid_AlignGraph_edges.tsv
- alignments/Bone Marrow_AlignGraph_nodes.tsv
- alignments/Bone Marrow_AlignGraph_edges.tsv
- alignments/Temporal Lobe_AlignGraph_nodes.tsv
- alignments/Temporal Lobe_AlignGraph_edges.tsv
- alignments/Globus Pallidus_AlignGraph_nodes.tsv
- alignments/Globus Pallidus_AlignGraph_edges.tsv
- alignments/Cerebellum Peduncles_AlignGraph_nodes.tsv
- alignments/Cerebellum Peduncles_AlignGraph_edges.tsv
- alignments/Cerebellum_AlignGraph_nodes.tsv
- alignments/Cerebellum_AlignGraph_edges.tsv
- alignments/Caudate Nucleus_AlignGraph_nodes.tsv
- alignments/Caudate Nucleus_AlignGraph_edges.tsv
- alignments/Brain (Whole)_AlignGraph_nodes.tsv
- alignments/Brain (Whole)_AlignGraph_edges.tsv
- alignments/Parietal Lobe_AlignGraph_nodes.tsv
- alignments/Parietal Lobe_AlignGraph_edges.tsv
- alignments/Medulla Oblongata_AlignGraph_nodes.tsv
- alignments/Medulla Oblongata_AlignGraph_edges.tsv
- alignments/Amygdala_AlignGraph_nodes.tsv
- alignments/Amygdala_AlignGraph_edges.tsv
- alignments/Prefrontal Cortex_AlignGraph_nodes.tsv
- alignments/Prefrontal Cortex_AlignGraph_edges.tsv
- alignments/Occipital Lobe_AlignGraph_nodes.tsv
- alignments/Occipital Lobe_AlignGraph_edges.tsv
- alignments/Hypothalamus_AlignGraph_nodes.tsv
- alignments/Hypothalamus_AlignGraph_edges.tsv
- alignments/Thalamus_AlignGraph_nodes.tsv
- alignments/Thalamus_AlignGraph_edges.tsv
- alignments/Subthalamic Nucleus_AlignGraph_nodes.tsv
- alignments/Subthalamic Nucleus_AlignGraph_edges.tsv
- alignments/Cingulate Cortex_AlignGraph_nodes.tsv
- alignments/Cingulate Cortex_AlignGraph_edges.tsv
- alignments/Pons_AlignGraph_nodes.tsv
- alignments/Pons_AlignGraph_edges.tsv
- alignments/Spinal Cord_AlignGraph_nodes.tsv
- alignments/Spinal Cord_AlignGraph_edges.tsv
- alignments/Brain (Fetal)_AlignGraph_nodes.tsv
- alignments/Brain (Fetal)_AlignGraph_edges.tsv
- alignments/Adrenal Gland_AlignGraph_nodes.tsv
- alignments/Adrenal Gland_AlignGraph_edges.tsv
- alignments/Lung_AlignGraph_nodes.tsv
- alignments/Lung_AlignGraph_edges.tsv
- alignments/Heart_AlignGraph_nodes.tsv
- alignments/Heart_AlignGraph_edges.tsv
- alignments/Liver_AlignGraph_nodes.tsv
- alignments/Liver_AlignGraph_edges.tsv
- alignments/Kidney_AlignGraph_nodes.tsv
- alignments/Kidney_AlignGraph_edges.tsv
- alignments/Prostate_AlignGraph_nodes.tsv
- alignments/Prostate_AlignGraph_edges.tsv
- alignments/Uterus_AlignGraph_nodes.tsv
- alignments/Uterus_AlignGraph_edges.tsv
- alignments/Thyroid_AlignGraph_edges.tsv
- alignments/Thyroid (Fetal)_AlignGraph_nodes.tsv
- alignments/Thyroid (Fetal)_AlignGraph_edges.tsv
- alignments/Lung (Fetal)_AlignGraph_nodes.tsv
- alignments/Lung (Fetal)_AlignGraph_edges.tsv
- alignments/Placenta_AlignGraph_nodes.tsv
- alignments/Placenta_AlignGraph_edges.tsv
- alignments/Cardiac Myocytes_AlignGraph_nodes.tsv
- alignments/Cardiac Myocytes_AlignGraph_edges.tsv
- alignments/Smooth Muscle_AlignGraph_nodes.tsv
- alignments/Smooth Muscle_AlignGraph_edges.tsv
- alignments/Bronchial Epithelial Cells_AlignGraph_nodes.tsv
- alignments/Bronchial Epithelial Cells_AlignGraph_edges.tsv
- alignments/Adipocyte_AlignGraph_nodes.tsv
- alignments/Adipocyte_AlignGraph_edges.tsv
- alignments/Pancreas_AlignGraph_nodes.tsv
- alignments/Pancreas_AlignGraph_edges.tsv
- alignments/Pancreatic Islets_AlignGraph_nodes.tsv
- alignments/Pancreatic Islets_AlignGraph_edges.tsv
- alignments/Testis_AlignGraph_nodes.tsv
- alignments/Testis_AlignGraph_edges.tsv
- alignments/Testis Leydig Cell_AlignGraph_nodes.tsv
- alignments/Testis Leydig Cell_AlignGraph_edges.tsv
- alignments/Testis Germ Cell_AlignGraph_nodes.tsv
- alignments/Testis Germ Cell_AlignGraph_edges.tsv
- alignments/Testis Interstitial_AlignGraph_nodes.tsv
- alignments/Testis Interstitial_AlignGraph_edges.tsv
- alignments/Testis Seminiferous Tubule_AlignGraph_nodes.tsv
- alignments/Testis Seminiferous Tubule_AlignGraph_edges.tsv
- alignments/Salivary Gland_AlignGraph_nodes.tsv
- alignments/Salivary Gland_AlignGraph_edges.tsv
- alignments/
