# Supplementary material for: Scope and limitations of yeast as a model organism for studying human tissue-specific pathways
Source: BMC Syst Biol. 2015 Dec 29;9:96. doi: 10.1186/s12918-015-0253-0 (PMC4696342; doi:10.1186/s12918-015-0253-0)
Supplement: Additional file 1 — Network alignments. Compressed (*.zip) file containing individual tissue-specific alignments. (ZIP 5181 Kb) [file 12918_2015_253_MOESM1_ESM.zip › alignments/Trachea_AlignGraph_nodes.tsv]

ID	Human_EnsemblGeneID	Human_Symbol	Yeast_EnsemblGeneID	Yeast_Symbol
TSPAN6/DPM1	ENSG00000000419	TSPAN6	YPR183W	DPM1
DPM1/GSH1	ENSG00000001084	DPM1	YJL101C	GSH1
SCYL3/HAP2	ENSG00000001167	SCYL3	YGL237C	HAP2
FGR/RAD59	ENSG00000002016	FGR	YDL059C	RAD59
CFH/CTR1	ENSG00000003147	CFH	YPR124W	CTR1
GCLC/GIS4	ENSG00000003402	GCLC	YML006C	GIS4
NFYA/DFG5	ENSG00000003436	NFYA	YMR238W	DFG5
SEMA3F/NRP1	ENSG00000003756	SEMA3F	YDL167C	NRP1
CFTR/GTR1	ENSG00000004059	CFTR	YML121W	GTR1
KRIT1/FEN1	ENSG00000004399	KRIT1	YCR034W	FEN1
RAD52/ADK1	ENSG00000004455	RAD52	YDR226W	ADK1
BAD/FPR1	ENSG00000004478	BAD	YNL135C	FPR1
CD99/KIN82	ENSG00000004660	CD99	YCR091W	KIN82
AOC1/ACP1	ENSG00000004779	AOC1	YKL192C	ACP1
HECW1/PKP1	ENSG00000004799	HECW1	YIL042C	PKP1
MAD1L1/YGR201C	ENSG00000004838	MAD1L1	YGR201C	YGR201C
LASP1/YDR307W	ENSG00000004866	LASP1	YDR307W	YDR307W
M6PR/CDC27	ENSG00000004897	M6PR	YBL084C	CDC27
ICA1/FCY2	ENSG00000004948	ICA1	YER056C	FCY2
ALS2/SEN1	ENSG00000005007	ALS2	YLR430W	SEN1
CASP10/DNL4	ENSG00000005156	CASP10	YOR005C	DNL4
CFLAR/AGA1	ENSG00000005243	CFLAR	YNR044W	AGA1
TFPI/PST2	ENSG00000005302	TFPI	YDR032C	PST2
RBM5/BDF2	ENSG00000005339	RBM5	YDL070W	BDF2
MTMR7/YDR352W	ENSG00000005893	MTMR7	YDR352W	YDR352W
ARF5/PGC1	ENSG00000006007	ARF5	YPL206C	PGC1
POLDIP2/APL4	ENSG00000006125	POLDIP2	YPR029C	APL4
PLXND1/PIB1	ENSG00000006194	PLXND1	YDR313C	PIB1
AK2/GRX6	ENSG00000006468	AK2	YDL010W	GRX6
CD38/LCB5	ENSG00000006530	CD38	YLR260W	LCB5
FKBP4/YMR010W	ENSG00000006704	FKBP4	YMR010W	YMR010W
KDM1A/VPS41	ENSG00000006715	KDM1A	YDR080W	VPS41
CAMKK1/IZH2	ENSG00000006831	CAMKK1	YOL002C	IZH2
RECQL/IRE1	ENSG00000007047	RECQL	YHR079C	IRE1
HSPB6/PAC1	ENSG00000007168	HSPB6	YOR269W	PAC1
ARHGAP33/NCP1	ENSG00000007171	ARHGAP33	YHR042W	NCP1
NDUFAB1/HXK2	ENSG00000007174	NDUFAB1	YGL253W	HXK2
PDK4/HOF1	ENSG00000007237	PDK4	YMR032W	HOF1
ZMYND10/TRS33	ENSG00000007255	ZMYND10	YOR115C	TRS33
ST7/YLR446W	ENSG00000007908	ST7	YLR446W	YLR446W
CDC27/FRE7	ENSG00000007952	CDC27	YOL152W	FRE7
SLC4A1/PRE7	ENSG00000008018	SLC4A1	YBL041W	PRE7
CALCR/RIM11	ENSG00000008118	CALCR	YMR139W	RIM11
HCCS/UTR1	ENSG00000008130	HCCS	YJR049C	UTR1
DVL2/DTR1	ENSG00000008282	DVL2	YBR180W	DTR1
UPF1/CNL1	ENSG00000008294	UPF1	YDR357C	CNL1
SKAP2/PHO3	ENSG00000008710	SKAP2	YBR092C	PHO3
SLC25A5/RPS20	ENSG00000008988	SLC25A5	YHL015W	RPS20
CCDC109B/YBL055C	ENSG00000009335	CCDC109B	YBL055C	YBL055C
HOXA11/REV3	ENSG00000009413	HOXA11	YPL167C	REV3
POLR2J/VTA1	ENSG00000009844	POLR2J	YLR181C	VTA1
DHX33/PHO4	ENSG00000009950	DHX33	YFR034C	PHO4
MEOX1/VID30	ENSG00000010017	MEOX1	YGL227W	VID30
LIG3/MSC7	ENSG00000010030	LIG3	YHR039C	MSC7
RPAP3/SEE1	ENSG00000010165	RPAP3	YIL064W	SEE1
ENSG00000005189/ZAP1	ENSG00000010244	ENSG00000005189	YJL056C	ZAP1
CIAPIN1/COR1	ENSG00000010256	CIAPIN1	YBL045C	COR1
FAM214B/SPS1	ENSG00000010671	FAM214B	YDR523C	SPS1
COPZ2/YCK2	ENSG00000010810	COPZ2	YNL154C	YCK2
PRKAR2B/NDD1	ENSG00000010818	PRKAR2B	YOR372C	NDD1
MSL3/ELA1	ENSG00000011007	MSL3	YNL230C	ELA1
CREBBP/YNK1	ENSG00000011052	CREBBP	YKL067W	YNK1
BZRAP1/ICT1	ENSG00000011198	BZRAP1	YLR099C	ICT1
MPO/UTP18	ENSG00000011260	MPO	YJL069C	UTP18
PON1/NAB2	ENSG00000011275	PON1	YGL122C	NAB2
GCFC2/SCW4	ENSG00000011405	GCFC2	YGR279C	SCW4
ABCB4/MSB4	ENSG00000011454	ABCB4	YOL112W	MSB4
SOX8/PPH21	ENSG00000011485	SOX8	YDL134C	PPH21
IBTK/SPC110	ENSG00000012822	IBTK	YDR356W	SPC110
MYCBP2/MPS1	ENSG00000012983	MYCBP2	YDL028C	MPS1
FBXL3/COQ4	ENSG00000013441	FBXL3	YDR204W	COQ4
ITGAL/RET1	ENSG00000013503	ITGAL	YOR207C	RET1
PDK2/ITT1	ENSG00000013561	PDK2	YML068W	ITT1
ITGA3/PMT6	ENSG00000014216	ITGA3	YGR199W	PMT6
LAMP2/PET494	ENSG00000014257	LAMP2	YNR045W	PET494
GGNBP2/MDH3	ENSG00000014641	GGNBP2	YDL078C	MDH3
ITGA2B/MMT1	ENSG00000014824	ITGA2B	YMR177W	MMT1
GDE1/BRX1	ENSG00000015171	GDE1	YOL077C	BRX1
C19orf60/LAS17	ENSG00000015285	C19orf60	YOR181W	LAS17
CRLF1/GPG1	ENSG00000015413	CRLF1	YGL121C	GPG1
MAP3K14/MPP6	ENSG00000015479	MAP3K14	YNR024W	MPP6
ABCC8/BPL1	ENSG00000015592	ABCC8	YDL141W	BPL1
CCL18/MCM21	ENSG00000016402	CCL18	YDR318W	MCM21
CCL3/HPF1	ENSG00000016490	CCL3	YOL155C	HPF1
SYNRG/PMR1	ENSG00000017260	SYNRG	YGL167C	PMR1
CACNG3/BEM3	ENSG00000017797	CACNG3	YPL115C	BEM3
TMEM132A/DLD1	ENSG00000018510	TMEM132A	YDL174C	DLD1
AP2B1/PCD1	ENSG00000020256	AP2B1	YLR151C	PCD1
TAC1/NAM7	ENSG00000021776	TAC1	YMR080C	NAM7
ZNF263/CPA1	ENSG00000021826	ZNF263	YOR303W	CPA1
CX3CL1/DEG1	ENSG00000022267	CX3CL1	YFL001W	DEG1
SPATA20/MAG2	ENSG00000022840	SPATA20	YLR427W	MAG2
CACNA1G/PFA4	ENSG00000023041	CACNA1G	YOL003C	PFA4
TNFRSF12A/MPD1	ENSG00000023318	TNFRSF12A	YOR288C	MPD1
MAP3K9/HEM1	ENSG00000023330	MAP3K9	YDR232W	HEM1
RALA/GRX2	ENSG00000023572	RALA	YDR513W	GRX2
BAIAP2L1/SWD2	ENSG00000023734	BAIAP2L1	YKL018W	SWD2
ETV1/SPT2	ENSG00000023902	ETV1	YER161C	SPT2
AGK/YDL124W	ENSG00000023909	AGK	YDL124W	YDL124W
CCL26/UBR1	ENSG00000024048	CCL26	YGR184C	UBR1
FARP2/PAN1	ENSG00000024422	FARP2	YIR006C	PAN1
USH1C/GTR2	ENSG00000025039	USH1C	YGR163W	GTR2
DBF4/FAF1	ENSG00000025293	DBF4	YIL019W	FAF1
TBXA2R/GAL80	ENSG00000025434	TBXA2R	YML051W	GAL80
IFRD1/CNS1	ENSG00000025772	IFRD1	YBR155W	CNS1
GTF2IRD1/SRP1	ENSG00000025800	GTF2IRD1	YNL189W	SRP1
PAF1/YLR031W	ENSG00000026025	PAF1	YLR031W	YLR031W
VPS41/RAD3	ENSG00000026036	VPS41	YER171W	RAD3
ARHGAP44/YCR023C	ENSG00000026103	ARHGAP44	YCR023C	YCR023C
ELAC2/YBR096W	ENSG00000026508	ELAC2	YBR096W	YBR096W
SCIN/OCT1	ENSG00000027001	SCIN	YKL134C	OCT1
MYH13/YOR296W	ENSG00000027075	MYH13	YOR296W	YOR296W
ADIPOR2/PEX25	ENSG00000028203	ADIPOR2	YPL112C	PEX25
UPP2/VPS5	ENSG00000028528	UPP2	YOR069W	VPS5
MARK4/AVO2	ENSG00000029534	MARK4	YMR068W	AVO2
PAFAH1B1/DSE3	ENSG00000029639	PAFAH1B1	YOR264W	DSE3
NOS2/EIS1	ENSG00000029725	NOS2	YMR031C	EIS1
DNAH9/SNF11	ENSG00000030304	DNAH9	YDR073W	SNF11
GAS7/SES1	ENSG00000031698	GAS7	YDR023W	SES1
TRAPPC6A/YNL035C	ENSG00000032389	TRAPPC6A	YNL035C	YNL035C
MATK/NDT80	ENSG00000032742	MATK	YHR124W	NDT80
CD79B/ARB1	ENSG00000033050	CD79B	YER036C	ARB1
SCN4A/VPH1	ENSG00000033627	SCN4A	YOR270C	VPH1
PAX6/NFI1	ENSG00000033800	PAX6	YOR156C	NFI1
RHBDF1/BOR1	ENSG00000033867	RHBDF1	YNL275W	BOR1
LUC7L/VHT1	ENSG00000034053	LUC7L	YGR065C	VHT1
BAIAP3/AIM9	ENSG00000034152	BAIAP3	YER080W	AIM9
PIGQ/PEX3	ENSG00000034693	PIGQ	YDR329C	PEX3
TEAD3/ATG8	ENSG00000034713	TEAD3	YBL078C	ATG8
SELE/CYK3	ENSG00000035115	SELE	YDL117W	CYK3
DNAJC11/ADE12	ENSG00000035687	DNAJC11	YNL220W	ADE12
MYLIP/RFC1	ENSG00000035928	MYLIP	YOR217W	RFC1
NOX1/RTT101	ENSG00000036257	NOX1	YJL047C	RTT101
E2F2/UBP7	ENSG00000036672	E2F2	YIL156W	UBP7
PSMB1/MDS3	ENSG00000037637	PSMB1	YGL197W	MDS3
SYN1/MRI1	ENSG00000037757	SYN1	YPR118W	MRI1
JARID2/TRM8	ENSG00000037897	JARID2	YDL201W	TRM8
CAMK1G/YNL193W	ENSG00000038382	CAMK1G	YNL193W	YNL193W
CDK11A/YLR413W	ENSG00000038427	CDK11A	YLR413W	YLR413W
NADK/BRR2	ENSG00000039123	NADK	YER172C	BRR2
TFAP2B/TCO89	ENSG00000039319	TFAP2B	YPL180W	TCO89
CYTH3/GDE1	ENSG00000039560	CYTH3	YPL110C	GDE1
ADAM22/YNG1	ENSG00000040633	ADAM22	YOR064C	YNG1
SYPL1/PRE9	ENSG00000041357	SYPL1	YGR135W	PRE9
SPAG9/MOD5	ENSG00000041515	SPAG9	YOR274W	MOD5
CELSR3/NUG1	ENSG00000041802	CELSR3	YER006W	NUG1
MGST1/ADP1	ENSG00000041982	MGST1	YCR011C	ADP1
CRY1/TDP1	ENSG00000042088	CRY1	YBR223C	TDP1
NFIX/APS2	ENSG00000042753	NFIX	YJR058C	APS2
MMP25/FHN1	ENSG00000042832	MMP25	YGR131W	FHN1
IL32/DCN1	ENSG00000043093	IL32	YLR128W	DCN1
PKD1/RDL1	ENSG00000043143	PKD1	YOR285W	RDL1
MAPK8IP2/SCM3	ENSG00000044115	MAPK8IP2	YDL139C	SCM3
MED24/YJR030C	ENSG00000044446	MED24	YJR030C	YJR030C
SEC62/IML1	ENSG00000046889	SEC62	YJR138W	IML1
RPS20/SOF1	ENSG00000047056	RPS20	YLL011W	SOF1
CSDE1/DHR2	ENSG00000047188	CSDE1	YKL078W	DHR2
UBE3C/URA8	ENSG00000047230	UBE3C	YJR103W	URA8
REV3L/VMA13	ENSG00000047249	REV3L	YPR036W	VMA13
PAX7/MLP1	ENSG00000047410	PAX7	YKR095W	MLP1
MASP2/RPL3	ENSG00000047457	MASP2	YOR063W	RPL3
TRAF3IP3/RPO41	ENSG00000047579	TRAF3IP3	YFL036W	RPO41
POMT2/PDR10	ENSG00000047597	POMT2	YOR328W	PDR10
VTA1/CSG2	ENSG00000047936	VTA1	YBR036C	CSG2
MLXIPL/ADH7	ENSG00000048540	MLXIPL	YCR105W	ADH7
BAZ1B/RSM10	ENSG00000048544	BAZ1B	YDR041W	RSM10
RANBP9/MRN1	ENSG00000048740	RANBP9	YPL184C	MRN1
ETV7/RBS1	ENSG00000048991	ETV7	YDL189W	RBS1
SPRTN/YKT6	ENSG00000049245	SPRTN	YKL196C	YKT6
METTL13/RSP5	ENSG00000049759	METTL13	YER125W	RSP5
ZNF207/WBP1	ENSG00000049860	ZNF207	YEL002C	WBP1
UQCRC1/PIP2	ENSG00000050327	UQCRC1	YOR363C	PIP2
CD9/CET1	ENSG00000050405	CD9	YPL228W	CET1
NCAPD2/NAM2	ENSG00000050748	NCAPD2	YLR382C	NAM2
IFFO1/PER33	ENSG00000051108	IFFO1	YLR064W	PER33
GIPR/RAD51	ENSG00000051180	GIPR	YER095W	RAD51
NISCH/SLH1	ENSG00000051341	NISCH	YGR271W	SLH1
STAB1/CTF3	ENSG00000051382	STAB1	YLR381W	CTF3
FUZ/NAN1	ENSG00000051596	FUZ	YPL126W	NAN1
PRSS3/UBX4	ENSG00000052126	PRSS3	YMR067C	UBX4
CD4/TAF3	ENSG00000052723	CD4	YPL011C	TAF3
LRRC23/RRP12	ENSG00000052749	LRRC23	YPL012W	RRP12
BTK/ERG25	ENSG00000052802	BTK	YGR060W	ERG25
HFE/APD1	ENSG00000052841	HFE	YBR151W	APD1
SCMH1/SOD2	ENSG00000053254	SCMH1	YHR008C	SOD2
FYN/AAD10	ENSG00000053371	FYN	YJR155W	AAD10
HIVEP2/MRT4	ENSG00000053372	HIVEP2	YKL009W	MRT4
TCEB3/BET3	ENSG00000054116	TCEB3	YKR068C	BET3
LYPLA2/MSR1	ENSG00000054654	LYPLA2	YHR091C	MSR1
NME2/CDC53	ENSG00000055130	NME2	YDL132W	CDC53
APBA3/PEX11	ENSG00000055163	APBA3	YOL147C	PEX11
MKS1/UBX2	ENSG00000055208	MKS1	YML013W	UBX2
ABHD5/SPP1	ENSG00000055609	ABHD5	YPL138C	SPP1
KAL1/PUF3	ENSG00000055917	KAL1	YLL013C	PUF3
AKAP8L/FMP10	ENSG00000055955	AKAP8L	YER182W	FMP10
UTP18/YDR114C	ENSG00000056558	UTP18	YDR114C	YDR114C
RNF216/GLG2	ENSG00000056998	RNF216	YJL137C	GLG2
TTC19/YKL077W	ENSG00000057149	TTC19	YKL077W	YKL077W
PTBP1/GDI1	ENSG00000057608	PTBP1	YER136W	GDI1
DPF1/RSF2	ENSG00000057657	DPF1	YJR127C	RSF2
SYT7/ATG5	ENSG00000057663	SYT7	YPL149W	ATG5
PIK3C2A/SEC61	ENSG00000058262	PIK3C2A	YLR378C	SEC61
PLAUR/DIN7	ENSG00000058404	PLAUR	YDR263C	DIN7
ANLN/RPC37	ENSG00000058600	ANLN	YKR025W	RPC37
WIZ/PMA2	ENSG00000058668	WIZ	YPL036W	PMA2
RABGAP1/RIO2	ENSG00000058729	RABGAP1	YNL207W	RIO2
DCN/TIS11	ENSG00000059145	DCN	YLR136C	TIS11
PPP5C/PRO2	ENSG00000059573	PPP5C	YOR323C	PRO2
MAP4K3/TRM3	ENSG00000059588	MAP4K3	YDL112W	TRM3
ZBTB32/XDJ1	ENSG00000059769	ZBTB32	YLR090W	XDJ1
TYROBP/YLR312C	ENSG00000060237	TYROBP	YLR312C	YLR312C
GABRA3/CDC13	ENSG00000060558	GABRA3	YDL220C	CDC13
BRCA1/PRP46	ENSG00000060688	BRCA1	YPL151C	PRP46
ERCC1/FMP37	ENSG00000060762	ERCC1	YGL080W	FMP37
CD22/POT1	ENSG00000060971	CD22	YIL160C	POT1
SEMA3B/RPO26	ENSG00000061337	SEMA3B	YPR187W	RPO26
MBTPS2/SDH4	ENSG00000061794	MBTPS2	YDR178W	SDH4
LTF/NIT2	ENSG00000062038	LTF	YJL126W	NIT2
NR1H4/AIF1	ENSG00000062096	NR1H4	YNR074C	AIF1
ALOX5/RPL18B	ENSG00000063177	ALOX5	YNL301C	RPL18B
CALCOCO1/SBP1	ENSG00000063244	CALCOCO1	YHL034C	SBP1
UBR7/ENT2	ENSG00000063245	UBR7	YLR206W	ENT2
MAP4K5/YIL165C	ENSG00000063438	MAP4K5	YIL165C	YIL165C
EHD3/GLO2	ENSG00000063854	EHD3	YDR272W	GLO2
PSMC4/YAF9	ENSG00000063978	PSMC4	YNL107W	YAF9
CLDN11/YFR039C	ENSG00000064012	CLDN11	YFR039C	YFR039C
MVP/ATG33	ENSG00000064309	MVP	YLR356W	ATG33
NUB1/TAF2	ENSG00000064313	NUB1	YCR042C	TAF2
CLK1/MTR10	ENSG00000064419	CLK1	YOR160W	MTR10
ENSG00000013455/YLR271W	ENSG00000064607	ENSG00000013455	YLR271W	YLR271W
POLR3B/YBR235W	ENSG00000064651	POLR3B	YBR235W	YBR235W
ANGEL1/PRY2	ENSG00000064655	ANGEL1	YKR013W	PRY2
RNF14/YIG1	ENSG00000064666	RNF14	YPL201C	YIG1
DDX11/DBP5	ENSG00000064703	DDX11	YOR046C	DBP5
CD6/MLH2	ENSG00000064933	CD6	YLR035C	MLH2
TACC3/HMO1	ENSG00000064961	TACC3	YDR174W	HMO1
UFL1/OSH2	ENSG00000064999	UFL1	YDL019C	OSH2
POLA2/GPA1	ENSG00000065135	POLA2	YHR005C	GPA1
CAPN1/PSE1	ENSG00000065150	CAPN1	YMR308C	PSE1
ACPP/CAR2	ENSG00000065154	ACPP	YLR438W	CAR2
MDH1/PWP2	ENSG00000065183	MDH1	YCR057C	PWP2
SLC30A9/YFR035C	ENSG00000065243	SLC30A9	YFR035C	YFR035C
MTMR11/LAC1	ENSG00000065308	MTMR11	YKL008C	LAC1
CCDC88C/EFT1	ENSG00000065357	CCDC88C	YOR133W	EFT1
YAF2/SLM5	ENSG00000065427	YAF2	YCR024C	SLM5
ZMYND11/CUS2	ENSG00000065526	ZMYND11	YNL286W	CUS2
WAS/HSL1	ENSG00000065534	WAS	YKL101W	HSL1
DPEP1/RLP7	ENSG00000065559	DPEP1	YNL002C	RLP7
BID/ISR1	ENSG00000065613	BID	YPR106W	ISR1
MATR3/ARK1	ENSG00000065675	MATR3	YNL020C	ARK1
RGPD5/UTP13	ENSG00000065717	RGPD5	YLR222C	UTP13
STMN4/MAE1	ENSG00000065833	STMN4	YKL029C	MAE1
NUDCD3/MSB3	ENSG00000065882	NUDCD3	YNL293W	MSB3
ISL1/YPL245W	ENSG00000065883	ISL1	YPL245W	YPL245W
IL20RA/FHL1	ENSG00000065970	IL20RA	YPR104C	FHL1
CLCA1/RTS1	ENSG00000066027	CLCA1	YOR014W	RTS1
ATP2C1/PUF2	ENSG00000066044	ATP2C1	YPR042C	PUF2
SRCIN1/SNF12	ENSG00000066117	SRCIN1	YNR023W	SNF12
IGF1/RPH1	ENSG00000066135	IGF1	YER169W	RPH1
RALBP1/HAP5	ENSG00000066136	RALBP1	YOR358W	HAP5
RUFY3/FOB1	ENSG00000066422	RUFY3	YDR110W	FOB1
CNTN1/BFR1	ENSG00000066455	CNTN1	YOR198C	BFR1
WWTR1/DUO1	ENSG00000066629	WWTR1	YGL061C	DUO1
AGPS/SEC7	ENSG00000066777	AGPS	YDR170C	SEC7
ATP1A2/HEM15	ENSG00000066926	ATP1A2	YOR176W	HEM15
TTC27/RGD2	ENSG00000066933	TTC27	YFL047W	RGD2
MARCO/TIF1	ENSG00000067048	MARCO	YKR059W	TIF1
SYT13/MAM33	ENSG00000067113	SYT13	YIL070C	MAM33
SNAI2/ILM1	ENSG00000067167	SNAI2	YJR118C	ILM1
CD74/GIS2	ENSG00000067182	CD74	YNL255C	GIS2
HGF/EEB1	ENSG00000067191	HGF	YPL095C	EEB1
ZRANB1/CDC19	ENSG00000067225	ZRANB1	YAL038W	CDC19
NCDN/FCF2	ENSG00000067334	NCDN	YLR051C	FCF2
ZFP64/RHO1	ENSG00000067560	ZFP64	YPR165W	RHO1
MNAT1/RTG3	ENSG00000068323	MNAT1	YBL103C	RTG3
SAMD4A/GYP7	ENSG00000068354	SAMD4A	YDL234C	GYP7
RUNX3/TRM7	ENSG00000068438	RUNX3	YBR061C	TRM7
MRE11A/KCS1	ENSG00000068745	MRE11A	YDR017C	KCS1
PLEKHB1/KRE28	ENSG00000068793	PLEKHB1	YDR532C	KRE28
SERPINB1/HST1	ENSG00000068903	SERPINB1	YOL068C	HST1
SPAST/MUC1	ENSG00000069248	SPAST	YIR019C	MUC1
ENSG00000021602/VPS35	ENSG00000069329	ENSG00000021602	YJL154C	VPS35
NRXN3/YDJ1	ENSG00000069345	NRXN3	YNL064C	YDJ1
AQR/MBP1	ENSG00000069399	AQR	YDL056W	MBP1
CPS1/NFT1	ENSG00000069431	CPS1	YKR103W	NFT1
C8B/BIT61	ENSG00000069667	C8B	YJL058C	BIT61
FHL1/CDD1	ENSG00000069764	FHL1	YLR245C	CDD1
RTFDC1/REF2	ENSG00000069849	RTFDC1	YDR195W	REF2
GABRA1/AMA1	ENSG00000069966	GABRA1	YGR225W	AMA1
NLRP2/UFD1	ENSG00000070010	NLRP2	YGR048W	UFD1
RNF10/IKI3	ENSG00000070061	RNF10	YLR384C	IKI3
ZDHHC6/SSP120	ENSG00000070081	ZDHHC6	YLR250W	SSP120
RNH1/PFY1	ENSG00000070087	RNH1	YOR122C	PFY1
NDUFS1/UIP3	ENSG00000070159	NDUFS1	YAR027W	UIP3
RB1CC1/NIC96	ENSG00000070182	RB1CC1	YFR002W	NIC96
ERP44/AIM38	ENSG00000070423	ERP44	YNR018W	AIM38
ALAS1/CBF1	ENSG00000070444	ALAS1	YJR060W	CBF1
BIRC3/POL4	ENSG00000070501	BIRC3	YCR014C	POL4
AKAP11/HSV2	ENSG00000070540	AKAP11	YGR223C	HSV2
GLRX2/ASN1	ENSG00000070669	GLRX2	YPR145W	ASN1
SNAPC1/KAR2	ENSG00000070718	SNAPC1	YJL034W	KAR2
STRAP/MUD2	ENSG00000070756	STRAP	YKL074C	MUD2
ABCC2/RPA190	ENSG00000070761	ABCC2	YOR341W	RPA190
DEF6/CKA1	ENSG00000070770	DEF6	YIL035C	CKA1
PLEKHO1/GCD6	ENSG00000070785	PLEKHO1	YDR211W	GCD6
GCLM/KIN4	ENSG00000070808	GCLM	YOR233W	KIN4
UBR2/RHO2	ENSG00000070831	UBR2	YNL090W	RHO2
EHD2/PUT4	ENSG00000070915	EHD2	YOR348C	PUT4
RRAGD/PMA1	ENSG00000070961	RRAGD	YGL008C	PMA1
HSF2/GSH2	ENSG00000071051	HSF2	YOL049W	GSH2
PHF20/AIP1	ENSG00000071127	PHF20	YMR092C	AIP1
NR1H3/TPS3	ENSG00000071205	NR1H3	YMR261C	TPS3
NCAPH2/CAK1	ENSG00000071242	NCAPH2	YFL029C	CAK1
TOMM34/YNG2	ENSG00000071243	TOMM34	YHR090C	YNG2
SEC63/BUD23	ENSG00000071462	SEC63	YCR047C	BUD23
KPNA6/HRD3	ENSG00000071537	KPNA6	YLR207W	HRD3
VIM/MSP1	ENSG00000071539	VIM	YGR028W	MSP1
RTEL1-TNFRSF6B/ULS1	ENSG00000071794	RTEL1-TNFRSF6B	YOR191W	ULS1
FAS/TSR4	ENSG00000071994	FAS	YOL022C	TSR4
CD44/TPK3	ENSG00000072062	CD44	YKL166C	TPK3
KCNG1/YBL107C	ENSG00000072110	KCNG1	YBL107C	YBL107C
SLAMF7/VPS70	ENSG00000072133	SLAMF7	YJR126C	VPS70
MIPEP/SIW14	ENSG00000072135	MIPEP	YNL032W	SIW14
PRKCH/TRE1	ENSG00000072274	PRKCH	YPL176C	TRE1
INSRR/RAD6	ENSG00000072401	INSRR	YGL058W	RAD6
IFNGR1/GUK1	ENSG00000072415	IFNGR1	YDR454C	GUK1
SH2D2A/SMC1	ENSG00000072501	SH2D2A	YFL008W	SMC1
TNFRSF1B/BUD3	ENSG00000072518	TNFRSF1B	YCL014W	BUD3
VEZT/IMG1	ENSG00000072609	VEZT	YCR046C	IMG1
POU2F2/CDC4	ENSG00000072803	POU2F2	YFL009W	CDC4
SNX1/DER1	ENSG00000072849	SNX1	YBR201W	DER1
TBPL1/LRS4	ENSG00000072864	TBPL1	YDR439W	LRS4
ARNTL2/APM1	ENSG00000072958	ARNTL2	YPL259C	APM1
BCLAF1/SEC2	ENSG00000073009	BCLAF1	YNL272C	SEC2
ANK1/MCM2	ENSG00000073111	ANK1	YBL023C	MCM2
TFB1M/SRO77	ENSG00000073350	TFB1M	YBL106C	SRO77
RABEP1/ECM5	ENSG00000073614	RABEP1	YMR176W	ECM5
HMGB3/STE6	ENSG00000073734	HMGB3	YKL209C	STE6
NUP160/YAP1802	ENSG00000073921	NUP160	YGR241C	YAP1802
BAK1/SEC18	ENSG00000073969	BAK1	YBR080C	SEC18
MUSK/TEC1	ENSG00000074219	MUSK	YBR083W	TEC1
IKZF2/ENA1	ENSG00000074370	IKZF2	YDR040C	ENA1
GRN/YJU3	ENSG00000074416	GRN	YKL094W	YJU3
ARHGAP31/YLR257W	ENSG00000074590	ARHGAP31	YLR257W	YLR257W
NR2E3/YDL206W	ENSG00000074621	NR2E3	YDL206W	YDL206W
CENPQ/SBA1	ENSG00000074696	CENPQ	YKL117W	SBA1
SARS/DOC1	ENSG00000074755	SARS	YGL240W	DOC1
RANBP3/ENO2	ENSG00000074800	RANBP3	YHR174W	ENO2
ARID4A/SLN1	ENSG00000074964	ARID4A	YIL147C	SLN1
TSSC1/TIF4632	ENSG00000075151	TSSC1	YGL049C	TIF4632
ENSG00000032514/MTC5	ENSG00000075188	ENSG00000032514	YDR128W	MTC5
IFT88/CTT1	ENSG00000075213	IFT88	YGR088W	CTT1
ZCCHC8/RAX2	ENSG00000075223	ZCCHC8	YLR084C	RAX2
ABCF2/ERG10	ENSG00000075239	ABCF2	YPL028W	ERG10
LRRC7/YNL095C	ENSG00000075292	LRRC7	YNL095C	YNL095C
UBA6/ATG1	ENSG00000075413	UBA6	YGL180W	ATG1
GAB2/TAO3	ENSG00000075539	GAB2	YIL129C	TAO3
ATP6V0A1/ARP9	ENSG00000075624	ATP6V0A1	YMR033W	ARP9
PIAS1/SPO14	ENSG00000075651	PIAS1	YKR031C	SPO14
SLC4A7/YNL046W	ENSG00000075711	SLC4A7	YNL046W	YNL046W
APBA2/YPT53	ENSG00000075785	APBA2	YNL093W	YPT53
UHRF1/YJR084W	ENSG00000075856	UHRF1	YJR084W	YJR084W
MAP2K3/RRP42	ENSG00000075914	MAP2K3	YDL111C	RRP42
TMSB10/MCM6	ENSG00000076003	TMSB10	YGL201C	MCM6
RNF19A/REX2	ENSG00000076043	RNF19A	YLR059C	REX2
PEX3/YIL077C	ENSG00000076053	PEX3	YIL077C	YIL077C
GABARAPL2/MLH1	ENSG00000076242	GABARAPL2	YMR167W	MLH1
MYOC/ACC1	ENSG00000076555	MYOC	YNR016C	ACC1
SH3YL1/SLX8	ENSG00000076604	SH3YL1	YER116C	SLX8
VCL/YAL064C-A	ENSG00000076662	VCL	YAL064C-A	YAL064C-A
DAPK2/MON1	ENSG00000076685	DAPK2	YGL124C	MON1
NSMAF/YIP1	ENSG00000076716	NSMAF	YGR172C	YIP1
ADSS/SEC1	ENSG00000076944	ADSS	YDR164C	SEC1
STAP1/NRK1	ENSG00000077009	STAP1	YNL129W	NRK1
TIMP2/COS12	ENSG00000077063	TIMP2	YGL263W	COS12
RFC1/TOP2	ENSG00000077097	RFC1	YNL088W	TOP2
CUL3/SKP2	ENSG00000077235	CUL3	YNL311C	SKP2
MYOM2/YTP1	ENSG00000077238	MYOM2	YNL237W	YTP1
OTC/UBP1	ENSG00000077254	OTC	YDL122W	UBP1
USP2/MSL1	ENSG00000077312	USP2	YIR009W	MSL1
CASR/SKI6	ENSG00000077348	CASR	YGR195W	SKI6
TUBG2/WTM2	ENSG00000077380	TUBG2	YOR229W	WTM2
RPL26L1/HST2	ENSG00000077463	RPL26L1	YPL015C	HST2
FLT4/CUR1	ENSG00000077522	FLT4	YPR158W	CUR1
NSUN2/CAP2	ENSG00000077549	NSUN2	YIL034C	CAP2
FBXO42/UBC11	ENSG00000077721	FBXO42	YOR339C	UBC11
MRI1/KSS1	ENSG00000077782	MRI1	YGR040W	KSS1
METTL1/RAD34	ENSG00000077809	METTL1	YDR314C	RAD34
HOXC8/SIZ1	ENSG00000078043	HOXC8	YDR409W	SIZ1
AGA/RAD53	ENSG00000078061	AGA	YPL153C	RAD53
ENSG00000038102/DUR1,2	ENSG00000078070	ENSG00000038102	YBR208C	DUR1,2
PI4K2B/DRE2	ENSG00000078114	PI4K2B	YKR071C	DRE2
MAT2B/UBC1	ENSG00000078140	MAT2B	YDR177W	UBC1
TLL1/INP51	ENSG00000078269	TLL1	YIL002C	INP51
EDC4/CHA4	ENSG00000078304	EDC4	YLR098C	CHA4
TRIO/SIF2	ENSG00000078369	TRIO	YBR103W	SIF2
VCAN/SNT2	ENSG00000078403	VCAN	YGL131C	SNT2
MSR1/STE23	ENSG00000078618	MSR1	YLR389C	STE23
CDH1/POR1	ENSG00000078668	CDH1	YNL055C	POR1
SKIV2L2/CST6	ENSG00000078674	SKIV2L2	YIL036W	CST6
DNAH5/MET13	ENSG00000078747	DNAH5	YGL125W	MET13
ZFYVE16/INN1	ENSG00000078902	ZFYVE16	YNL152W	INN1
C6/STP22	ENSG00000078967	C6	YCL008C	STP22
RAI14/YKU80	ENSG00000079246	RAI14	YMR106C	YKU80
SOX30/CBK1	ENSG00000079277	SOX30	YNL161W	CBK1
PNKP/REX3	ENSG00000079313	PNKP	YLR107W	REX3
SPDL1/SAR1	ENSG00000079332	SPDL1	YPL218W	SAR1
STAU2/RGT2	ENSG00000079393	STAU2	YDL138W	RGT2
RTN4R/ERG9	ENSG00000079459	RTN4R	YHR190W	ERG9
PHF23/PGM2	ENSG00000079739	PHF23	YMR105C	PGM2
CDH10/DBP1	ENSG00000079785	CDH10	YPL119C	DBP1
INPP4A/HAL1	ENSG00000079819	INPP4A	YPR005C	HAL1
RAB27B/VAM3	ENSG00000079950	RAB27B	YOR106W	VAM3
PSMA4/CIT2	ENSG00000080298	PSMA4	YCR005C	CIT2
MYO16/YEA4	ENSG00000080493	MYO16	YEL004W	YEA4
LSG1/GCN5	ENSG00000080503	LSG1	YGR252W	GCN5
PARP3/IRC6	ENSG00000080561	PARP3	YFR043C	IRC6
TNC/SWR1	ENSG00000080603	TNC	YDR334W	SWR1
TDP1/PUF6	ENSG00000080608	TDP1	YDR496C	PUF6
MED17/ECM14	ENSG00000080618	MED17	YHR132C	ECM14
CAPG/MOT2	ENSG00000080802	CAPG	YER068W	MOT2
AP2S1/HEM13	ENSG00000080819	AP2S1	YDR044W	HEM13
USH2A/TFG2	ENSG00000080823	USH2A	YGR005C	TFG2
ZPBP/PHO84	ENSG00000081019	ZPBP	YML123C	PHO84
TG/YMR086W	ENSG00000081026	TG	YMR086W	YMR086W
ADAM28/PSP1	ENSG00000081189	ADAM28	YDR505C	PSP1
BARX2/CYB2	ENSG00000081277	BARX2	YML054C	CYB2
DCUN1D1/YKL027W	ENSG00000081307	DCUN1D1	YKL027W	YKL027W
PHF15/HOP1	ENSG00000081320	PHF15	YIL072W	HOP1
ZIC2/RPA12	ENSG00000081386	ZIC2	YJR063W	RPA12
LCP2/SSL1	ENSG00000081665	LCP2	YLR005W	SSL1
TRIT1/YVH1	ENSG00000081721	TRIT1	YIR026C	YVH1
ADRB1/PDE1	ENSG00000081803	ADRB1	YGL248W	PDE1
ENSG00000043822/TRI1	ENSG00000082014	ENSG00000043822	YMR233W	TRI1
GUCA2B/PCL1	ENSG00000082258	GUCA2B	YNL289W	PCL1
CUL7/PMD1	ENSG00000082397	CUL7	YER132C	PMD1
CTNNA1/YDL180W	ENSG00000082438	CTNNA1	YDL180W	YDL180W
PHKA2/MED4	ENSG00000082512	PHKA2	YOR174W	MED4
EPHA3/MRPL22	ENSG00000082515	EPHA3	YNL177C	MRPL22
HSPA5/PFS2	ENSG00000082516	HSPA5	YNL317W	PFS2
DSG2/TMS1	ENSG00000082556	DSG2	YDR105C	TMS1
GEMIN8/YCK1	ENSG00000082701	GEMIN8	YHR135C	YCK1
OFD1/YLR156W	ENSG00000082781	OFD1	YLR156W	YLR156W
PREX2/MPC54	ENSG00000082805	PREX2	YOR177C	MPC54
WDR37/CRM1	ENSG00000082898	WDR37	YGR218W	CRM1
YTHDC2/SNO1	ENSG00000083123	YTHDC2	YMR095C	SNO1
CTPS2/KAP104	ENSG00000083312	CTPS2	YBR017C	KAP104
ATP6V1H/YMR018W	ENSG00000083457	ATP6V1H	YMR018W	YMR018W
POLR2B/YKL162C	ENSG00000083799	POLR2B	YKL162C	YKL162C
TPR/RPS5	ENSG00000083845	TPR	YJR123W	RPS5
CP/APT2	ENSG00000083857	CP	YDR441C	APT2
DTNBP1/CPR1	ENSG00000084072	DTNBP1	YDR155C	CPR1
XK/STE24	ENSG00000084073	XK	YJR117W	STE24
ARHGAP6/TIF34	ENSG00000084623	ARHGAP6	YMR146C	TIF34
MAP4/SHE4	ENSG00000084674	MAP4	YOR035C	SHE4
GOPC/KIP3	ENSG00000084731	GOPC	YGL216W	KIP3
ROS1/YKR018C	ENSG00000084754	ROS1	YKR018C	YKR018C
HDAC9/CGR1	ENSG00000085063	HDAC9	YGL029W	CGR1
RRM2B/SPO74	ENSG00000085276	RRM2B	YGL170C	SPO74
TNFRSF17/SEH1	ENSG00000085415	TNFRSF17	YGL100W	SEH1
LMO3/TEX1	ENSG00000085433	LMO3	YNL253W	TEX1
MRPS10/CTS2	ENSG00000085465	MRPS10	YDR371W	CTS2
GUCA1A/SSK2	ENSG00000085511	GUCA1A	YNR031C	SSK2
RSF1/GRE3	ENSG00000085662	RSF1	YHR104W	GRE3
VPS13D/IML2	ENSG00000085831	VPS13D	YJL082W	IML2
CELF2/END3	ENSG00000085832	CELF2	YNL084C	END3
R3HDM1/CTF19	ENSG00000085871	R3HDM1	YPL018W	CTF19
COL9A2/SQS1	ENSG00000085872	COL9A2	YNL224C	SQS1
KITLG/MDJ1	ENSG00000086061	KITLG	YFL016C	MDJ1
ERCC8/VPS20	ENSG00000086065	ERCC8	YMR077C	VPS20
VAMP3/FAP1	ENSG00000086102	VAMP3	YNL023C	FAP1
PER3/DIM1	ENSG00000086189	PER3	YPL266W	DIM1
UTS2/MRPL24	ENSG00000086504	UTS2	YMR193W	MRPL24
TNFRSF9/CIN5	ENSG00000086548	TNFRSF9	YOR028C	CIN5
EPN3/CWC2	ENSG00000086589	EPN3	YDL209C	CWC2
LTBP1/EMP24	ENSG00000086598	LTBP1	YGL200C	EMP24
RCN1/MRP10	ENSG00000086758	RCN1	YDL045W-A	MRP10
ELN/ALG9	ENSG00000086848	ELN	YNL219C	ALG9
RFC2/POX1	ENSG00000087008	RFC2	YGL205W	POX1
ARID1B/SPS19	ENSG00000087076	ARID1B	YNL202W	SPS19
NEDD4L/SGF11	ENSG00000087152	NEDD4L	YPL047W	SGF11
FOXP3/PGS1	ENSG00000087157	FOXP3	YCL004W	PGS1
HEXB/ISA1	ENSG00000087206	HEXB	YLL027W	ISA1
JKAMP/ATP18	ENSG00000087245	JKAMP	YML081C-A	ATP18
DKK3/TPA1	ENSG00000087263	DKK3	YER049W	TPA1
ARHGEF5/CDC50	ENSG00000087274	ARHGEF5	YCR094W	CDC50
NFE2L3/EST1	ENSG00000087338	NFE2L3	YLR233C	EST1
LIMA1/CUS1	ENSG00000087365	LIMA1	YMR240C	CUS1
SLC4A8/ERV46	ENSG00000087502	SLC4A8	YAL042W	ERV46
PTGER3/GDS1	ENSG00000088179	PTGER3	YOR355W	GDS1
MAPK9/HAS1	ENSG00000088205	MAPK9	YMR290C	HAS1
COL23A1/RPS2	ENSG00000088247	COL23A1	YGL123W	RPS2
BCAR1/RPT6	ENSG00000088256	BCAR1	YGL048C	RPT6
FAM160A2/REI1	ENSG00000088367	FAM160A2	YBR267W	REI1
HERPUD1/SYG1	ENSG00000088387	HERPUD1	YIL047C	SYG1
HOMER3/SHP1	ENSG00000088833	HOMER3	YBL058W	SHP1
RAD51/DYN2	ENSG00000088986	RAD51	YDR424C	DYN2
POLQ/IRC19	ENSG00000088992	POLQ	YLL033W	IRC19
PIK3CB/BRL1	ENSG00000089006	PIK3CB	YHR036W	BRL1
ENSG00000051415/RPL6A	ENSG00000089009	ENSG00000051415	YML073C	RPL6A
CYBA/ESF1	ENSG00000089048	CYBA	YDR365C	ESF1
THOC3/APC5	ENSG00000089053	THOC3	YOR249C	APC5
HEBP2/REX4	ENSG00000089094	HEBP2	YOL080C	REX4
PLEKHA5/GCN1	ENSG00000089154	PLEKHA5	YGL195W	GCN1
PRSS8/PXL1	ENSG00000089159	PRSS8	YKR090W	PXL1
SIKE1/TFS1	ENSG00000089220	SIKE1	YLR178C	TFS1
RRP12/MET10	ENSG00000089250	RRP12	YFR030W	MET10
MSMO1/PUB1	ENSG00000089280	MSMO1	YNL016W	PUB1
TTC17/TAP42	ENSG00000089289	TTC17	YMR028W	TAP42
ALX4/ROT2	ENSG00000089597	ALX4	YBR229C	ROT2
FOXN3/BIR1	ENSG00000089685	FOXN3	YJR089W	BIR1
AKR7A2/MAK5	ENSG00000089737	AKR7A2	YBR142W	MAK5
MRTO4/YMR244W	ENSG00000090006	MRTO4	YMR244W	YMR244W
USE1/YLL056C	ENSG00000090013	USE1	YLL056C	YLL056C
MCF2L2/LCB1	ENSG00000090054	MCF2L2	YMR296C	LCB1
NRIP2/PAP1	ENSG00000090060	NRIP2	YKR002W	PAP1
LAMA3/AIM20	ENSG00000090104	LAMA3	YIL158W	AIM20
ANAPC4/FYV10	ENSG00000090316	ANAPC4	YIL097W	FYV10
KCNQ1/XBP1	ENSG00000090339	KCNQ1	YIL101C	XBP1
TRAPPC3/IPI3	ENSG00000090372	TRAPPC3	YNL182C	IPI3
THRAP3/PEX12	ENSG00000090432	THRAP3	YMR026C	PEX12
PHPT1/YNR064C	ENSG00000090487	PHPT1	YNR064C	YNR064C
ENTPD2/MPS2	ENSG00000090565	ENTPD2	YGL075C	MPS2
ARID4B/ALA1	ENSG00000090861	ARID4B	YOR335C	ALA1
PTPRN/SEC3	ENSG00000090989	PTPRN	YER008C	SEC3
KIF1B/LPD1	ENSG00000091140	KIF1B	YFL018C	LPD1
FOXC1/RPN14	ENSG00000091157	FOXC1	YGL004C	RPN14
SYNE2/RRP9	ENSG00000091181	SYNE2	YPR137W	RRP9
CBLN4/FUM1	ENSG00000091483	CBLN4	YPL262W	FUM1
CHRDL2/SKT5	ENSG00000091490	CHRDL2	YBL061C	SKT5
RELT/ECM30	ENSG00000091536	RELT	YLR436C	ECM30
NOP58/HER1	ENSG00000091592	NOP58	YOR227W	HER1
KCNH2/BAP2	ENSG00000092068	KCNH2	YBR068C	BAP2
CUL1/VPS45	ENSG00000092108	CUL1	YGL095C	VPS45
CYFIP2/GVP36	ENSG00000092200	CYFIP2	YIL041W	GVP36
TAB2/SPT16	ENSG00000092201	TAB2	YGL207W	SPT16
EIF2AK2/ERT1	ENSG00000092208	EIF2AK2	YBR239C	ERT1
KMT2C/ADE16	ENSG00000092421	KMT2C	YLR028C	ADE16
PUM2/ZRG17	ENSG00000092439	PUM2	YNR039C	ZRG17
MRPL43/YDL156W	ENSG00000092470	MRPL43	YDL156W	YDL156W
ITIH4/SEC9	ENSG00000092531	ITIH4	YGR009C	SEC9
C4orf27/GOR1	ENSG00000092621	C4orf27	YNL274C	GOR1
ZFR/MLC2	ENSG00000092841	ZFR	YPR188C	MLC2
NPFFR2/HMF1	ENSG00000092847	NPFFR2	YER057C	HMF1
ENSG00000056345/AFT2	ENSG00000093010	ENSG00000056345	YPL202C	AFT2
PHF21B/RSM22	ENSG00000093167	PHF21B	YKL155C	RSM22
TRAF1/HOS3	ENSG00000094631	TRAF1	YPL116W	HOS3
PCGF2/FUR1	ENSG00000094841	PCGF2	YHR128W	FUR1
IL17RB/SLP1	ENSG00000094975	IL17RB	YOR154W	SLP1
TRAF3IP2/MSH6	ENSG00000095002	TRAF3IP2	YDR097C	MSH6
GYG2/RET2	ENSG00000095139	GYG2	YFR051C	RET2
SERPINB3/VAC8	ENSG00000095261	SERPINB3	YEL013W	VAC8
PKP2/MSS51	ENSG00000095303	PKP2	YLR203C	MSS51
MSH4/CAT2	ENSG00000095321	MSH4	YML042W	CAT2
F7/VMA7	ENSG00000095539	F7	YGR020C	VMA7
GDI2/ISW1	ENSG00000095564	GDI2	YBR245C	ISW1
PRDM1/EXO84	ENSG00000095637	PRDM1	YBR102C	EXO84
ATG5/MET4	ENSG00000095787	ATG5	YNL103W	MET4
PITHD1/HSP150	ENSG00000095794	PITHD1	YJL159W	HSP150
MTA3/SGV1	ENSG00000096063	MTA3	YPR161C	SGV1
USP13/CEF1	ENSG00000096401	USP13	YMR213W	CEF1
LAMC2/NUF2	ENSG00000096696	LAMC2	YOL069W	NUF2
CDK14/SIR2	ENSG00000096717	CDK14	YDL042C	SIR2
SEC61A1/FUS3	ENSG00000097007	SEC61A1	YBL016W	FUS3
PPP1R12A/CDC7	ENSG00000097046	PPP1R12A	YDL017W	CDC7
RASGRF1/ERP2	ENSG00000099203	RASGRF1	YAL007C	ERP2
CAMK2B/MGR1	ENSG00000099204	CAMK2B	YCL044C	MGR1
CROCC/NRG2	ENSG00000099326	CROCC	YBR066C	NRG2
POLR3E/FRE8	ENSG00000099331	POLR3E	YLR047C	FRE8
ATP2B4/RPN12	ENSG00000099341	ATP2B4	YFR052W	RPN12
ZC3H11A/NSE3	ENSG00000099399	ZC3H11A	YDR288W	NSE3
RIOK2/WHI3	ENSG00000099622	RIOK2	YNL197C	WHI3
NDC1/ATP16	ENSG00000099624	NDC1	YDL004W	ATP16
FLYWCH1/NOP4	ENSG00000099783	FLYWCH1	YPL043W	NOP4
UNKL/CDC34	ENSG00000099804	UNKL	YDR054C	CDC34
ALDH18A1/RPB5	ENSG00000099817	ALDH18A1	YBR154C	RPB5
TARBP1/GPD2	ENSG00000099875	TARBP1	YOL059W	GPD2
MXD1/YRB1	ENSG00000099901	MXD1	YDR002W	YRB1
CDK17/RGC1	ENSG00000099940	CDK17	YPR115W	RGC1
DNAJC25/SHO1	ENSG00000099942	DNAJC25	YER118C	SHO1
PSD/YNL181W	ENSG00000099958	PSD	YNL181W	YNL181W
CTDP1/RPA34	ENSG00000099968	CTDP1	YJL148W	RPA34
YBX3/UBI4	ENSG00000099995	YBX3	YLL039C	UBI4
WNK1/SMD1	ENSG00000100028	WNK1	YGR074W	SMD1
CCAR1/CDC28	ENSG00000100030	CCAR1	YBR160W	CDC28
OGFR/PTC3	ENSG00000100034	OGFR	YBL056W	PTC3
GNA15/CTP1	ENSG00000100075	GNA15	YBR291C	CTP1
CREB3L3/GGA1	ENSG00000100083	CREB3L3	YDR358W	GGA1
PTPRU/HIR2	ENSG00000100084	PTPRU	YOR038C	HIR2
SNRNP40/LRG1	ENSG00000100092	SNRNP40	YDL240W	LRG1
COL11A1/YDR348C	ENSG00000100106	COL11A1	YDR348C	YDR348C
MPC1/SPP382	ENSG00000100109	MPC1	YLR424W	SPP382
ACAA1/MNN9	ENSG00000100129	ACAA1	YPL050C	MNN9
BCAT1/NHP2	ENSG00000100138	BCAT1	YDL208W	NHP2
HDAC7/IXR1	ENSG00000100146	HDAC7	YKL032C	IXR1
LZTS1/YLR462W	ENSG00000100151	LZTS1	YLR462W	YLR462W
SPAG4/DBP7	ENSG00000100201	SPAG4	YKR024C	DBP7
NCKAP1/DMC1	ENSG00000100206	NCKAP1	YER179W	DMC1
MRPS35/BOP3	ENSG00000100207	MRPS35	YNL042W	BOP3
GUCY1B3/BNA6	ENSG00000100219	GUCY1B3	YFR047C	BNA6
SFSWAP/AIM33	ENSG00000100225	SFSWAP	YML087C	AIM33
TNK2/CSH1	ENSG00000100242	TNK2	YBR161W	CSH1
CDH3/PGA3	ENSG00000100243	CDH3	YML125C	PGA3
ARSF/APL1	ENSG00000100280	ARSF	YJR005W	APL1
GPBP1/SUT1	ENSG00000100284	GPBP1	YGL162W	SUT1
CS/HMX1	ENSG00000100292	CS	YLR205C	HMX1
LTK/YJR011C	ENSG00000100296	LTK	YJR011C	YJR011C
MRPS24/PET54	ENSG00000100320	MRPS24	YGR222W	PET54
ELMO2/MYO3	ENSG00000100345	ELMO2	YKL129C	MYO3
WAPAL/NPA3	ENSG00000100360	WAPAL	YJR072C	NPA3
APPBP2/YLR224W	ENSG00000100365	APPBP2	YLR224W	YLR224W
POLD1/HSP12	ENSG00000100380	POLD1	YFL014W	HSP12
SEZ6/HRT1	ENSG00000100387	SEZ6	YOL133W	HRT1
EIF4B/RNA1	ENSG00000100401	EIF4B	YMR235C	RNA1
GLTSCR1/APA2	ENSG00000100403	GLTSCR1	YDR530C	APA2
RPL18/RPC25	ENSG00000100413	RPL18	YKL144C	RPC25
ISOC2/NTO1	ENSG00000100425	ISOC2	YPR031W	NTO1
U2AF2/FPR3	ENSG00000100442	U2AF2	YML074C	FPR3
EPN1/PAU15	ENSG00000100448	EPN1	YIR041W	PAU15
MED29/TIF3	ENSG00000100461	MED29	YPR163C	TIF3
AHRR/DPB2	ENSG00000100479	AHRR	YPR175W	DPB2
GSC2/GPH1	ENSG00000100504	GSC2	YPR160W	GPH1
GPC1/RAD27	ENSG00000100526	GPC1	YKL113C	RAD27
ADCK1/VMA8	ENSG00000100554	ADCK1	YEL051W	VMA8
HAGH/GPI15	ENSG00000100564	HAGH	YNL038W	GPI15
RNF4/PRE6	ENSG00000100567	RNF4	YOL038W	PRE6
CASP8/VTI1	ENSG00000100568	CASP8	YMR197C	VTI1
ASUN/AHA1	ENSG00000100591	ASUN	YDR214W	AHA1
DLX3/LCB2	ENSG00000100596	DLX3	YDR062W	LCB2
SPA17/RRT6	ENSG00000100605	SPA17	YGL146C	RRT6
WISP2/PTC2	ENSG00000100614	WISP2	YER089C	PTC2
NGFR/NMA2	ENSG00000100628	NGFR	YGR010W	NMA2
CDON/GBP2	ENSG00000100650	CDON	YCL011C	GBP2
TAF2/TIF5	ENSG00000100664	TAF2	YPR041W	TIF5
HIPK2/CYS3	ENSG00000100665	HIPK2	YAL012W	CYS3
TNPO3/MPH1	ENSG00000100697	TNPO3	YIR002C	MPH1
MEF2BNB-MEF2B/MIS1	ENSG00000100714	MEF2BNB-MEF2B	YBR084W	MIS1
RFXANK/YAP1	ENSG00000100722	RFXANK	YML007W	YAP1
LPAR2/RPT1	ENSG00000100764	LPAR2	YKL145W	RPT1
CTSA/IKS1	ENSG00000100784	CTSA	YJL057C	IKS1
SUGP2/PRE1	ENSG00000100804	SUGP2	YER012W	PRE1
SLC12A2/MSN2	ENSG00000100811	SLC12A2	YMR037C	MSN2
SNX24/YHR080C	ENSG00000100814	SNX24	YHR080C	YHR080C
EYA2/NOT5	ENSG00000100815	EYA2	YPR072W	NOT5
CNN2/YHR202W	ENSG00000100852	CNN2	YHR202W	YHR202W
SNCAIP/SRP54	ENSG00000100883	SNCAIP	YPR088C	SRP54
DDX20/RAD54	ENSG00000100888	DDX20	YGL163C	RAD54
BTBD1/SCL1	ENSG00000100902	BTBD1	YGL011C	SCL1
BCAS1/MGA2	ENSG00000100906	BCAS1	YIR033W	MGA2
POU1F1/PCM1	ENSG00000100908	POU1F1	YEL058W	PCM1
PMS1/YHR035W	ENSG00000100934	PMS1	YHR035W	YHR035W
HMG20B/LEA1	ENSG00000100949	HMG20B	YPL213W	LEA1
CALCRL/ATP12	ENSG00000100979	CALCRL	YJL180C	ATP12
TAF11/TID3	ENSG00000101004	TAF11	YIL144W	TID3
ANKS1A/CBP3	ENSG00000101019	ANKS1A	YPL215W	CBP3
AP3D1/NMD3	ENSG00000101040	AP3D1	YHR170W	NMD3
ZNF76/DIA1	ENSG00000101049	ZNF76	YMR316W	DIA1
SLC9A3R2/GAL11	ENSG00000101057	SLC9A3R2	YOL051W	GAL11
NTHL1/GAT2	ENSG00000101076	NTHL1	YMR136W	GAT2
GNAI3/PET9	ENSG00000101084	GNAI3	YBL030C	PET9
IPO5/LYS9	ENSG00000101144	IPO5	YNR050C	LYS9
OAT/GLE2	ENSG00000101146	OAT	YER107C	GLE2
WDR3/PRP6	ENSG00000101161	WDR3	YBR055C	PRP6
PKN2/PRE10	ENSG00000101182	PKN2	YOR362C	PRE10
WDR18/EAF7	ENSG00000101189	WDR18	YNL136W	EAF7
TRAM2/IOC2	ENSG00000101191	TRAM2	YLR095C	IOC2
NTN1/GID8	ENSG00000101193	NTN1	YMR135C	GID8
GLP2R/GLO3	ENSG00000101199	GLP2R	YER122C	GLO3
MCM10/TEF2	ENSG00000101210	MCM10	YBR118W	TEF2
DGKA/YCH1	ENSG00000101224	DGKA	YGR203W	YCH1
ERBB3/YFL066C	ENSG00000101246	ERBB3	YFL066C	YFL066C
ROPN1/CKA2	ENSG00000101266	ROPN1	YOR061W	CKA2
KARS/SEC23	ENSG00000101310	KARS	YPR181C	SEC23
PDIA5/YPL150W	ENSG00000101336	PDIA5	YPL150W	YPL150W
NDUFB4/KIP1	ENSG00000101350	NDUFB4	YBL063W	KIP1
SPEN/IDH1	ENSG00000101365	SPEN	YNL037C	IDH1
MYLK/BIM1	ENSG00000101367	MYLK	YER016W	BIM1
MAP2K4/GAS2	ENSG00000101384	MAP2K4	YLR343W	GAS2
SNAP91/UTR2	ENSG00000101405	SNAP91	YEL040W	UTR2
SLK/TTI1	ENSG00000101407	SLK	YKL033W	TTI1
COL17A1/ARP5	ENSG00000101442	COL17A1	YNL059C	ARP5
SEC61A2/SAH1	ENSG00000101444	SEC61A2	YER043C	SAH1
PRKCQ/YPL034W	ENSG00000101474	PRKCQ	YPL034W	YPL034W
TLE2/UBP6	ENSG00000101557	TLE2	YFR010W	UBP6
ASB1/SCS2	ENSG00000101558	ASB1	YER120W	SCS2
FAM107B/YMR196W	ENSG00000101605	FAM107B	YMR196W	YMR196W
ME1/ABD1	ENSG00000101654	ME1	YBR236C	ABD1
TBC1D1/RIO1	ENSG00000101782	TBC1D1	YOR119C	RIO1
CDK13/PTI1	ENSG00000101811	CDK13	YGR156W	PTI1
MTHFD2/NAS6	ENSG00000101843	MTHFD2	YGR232W	NAS6
SLC9A7/UTP7	ENSG00000101849	SLC9A7	YER082C	UTP7
FOXJ2/DAP1	ENSG00000101856	FOXJ2	YPL170W	DAP1
YBX1/MRS1	ENSG00000101871	YBX1	YIR021W	MRS1
PDE4A/YPL039W	ENSG00000101888	PDE4A	YPL039W	YPL039W
PPP2R5A/PRS2	ENSG00000101911	PPP2R5A	YER099C	PRS2
CTNNA2/SET3	ENSG00000101945	CTNNA2	YKR029C	SET3
ELAVL1/YOR342C	ENSG00000101972	ELAVL1	YOR342C	YOR342C
TIE1/PXA2	ENSG00000101986	TIE1	YKL188C	PXA2
SMARCD1/CPT1	ENSG00000102007	SMARCD1	YNL130C	CPT1
KDM4A/SAC6	ENSG00000102024	KDM4A	YDR129C	SAC6
NFYC/SEC15	ENSG00000102038	NFYC	YGL233W	SEC15
SLC9A3/YMR1	ENSG00000102043	SLC9A3	YJR110W	YMR1
NGEF/UME1	ENSG00000102054	NGEF	YPL139C	UME1
ASPM/SMF1	ENSG00000102096	ASPM	YOL122C	SMF1
CD84/TAZ1	ENSG00000102125	CD84	YPR140W	TAZ1
ELOVL1/PGK1	ENSG00000102144	ELOVL1	YCR012W	PGK1
SPI1/MDY2	ENSG00000102178	SPI1	YOL111C	MDY2
ZNRD1/PKH1	ENSG00000102225	ZNRD1	YDR490C	PKH1
MPPED2/UBP5	ENSG00000102226	MPPED2	YER144C	UBP5
ZBTB11/ECT1	ENSG00000102230	ZBTB11	YGR007W	ECT1
ATXN3/PAB1	ENSG00000102241	ATXN3	YER165W	PAB1
GOLGA5/ESS1	ENSG00000102309	GOLGA5	YJR017C	ESS1
FGFR2/ALE1	ENSG00000102312	FGFR2	YOR175C	ALE1
EML1/KTR1	ENSG00000102385	EML1	YOR099W	KTR1
ARFGEF1/YPL225W	ENSG00000102390	ARFGEF1	YPL225W	YPL225W
MTFR1/CTR86	ENSG00000102401	MTFR1	YCR054C	CTR86
STAG3/RIM101	ENSG00000102554	STAG3	YHL027W	RIM101
FECH/YPK1	ENSG00000102572	FECH	YKL126W	YPK1
MYO9A/CDC1	ENSG00000102575	MYO9A	YDR182W	CDC1
DDX3Y/SEC63	ENSG00000102580	DDX3Y	YOR254C	SEC63
PFKP/FUS2	ENSG00000102606	PFKP	YMR232W	FUS2
SP100/URA2	ENSG00000102699	SP100	YJL130C	URA2
KLF6/YNL010W	ENSG00000102753	KLF6	YNL010W	YNL010W
PPAP2A/CIT3	ENSG00000102786	PPAP2A	YPR001W	CIT3
NEO1/DCC1	ENSG00000102893	NEO1	YCL016C	DCC1
TRAM1/NTF2	ENSG00000102898	TRAM1	YER009W	NTF2
PHKA1/STP1	ENSG00000102974	PHKA1	YDR463W	STP1
TNFRSF1A/RPN8	ENSG00000103035	TNFRSF1A	YOR261C	RPN8
CACNB1/VMR1	ENSG00000103222	CACNB1	YHL035C	VMR1
EVI5/MUP1	ENSG00000103257	EVI5	YGR055W	MUP1
PKM/NBP35	ENSG00000103274	PKM	YGL091C	NBP35
DHX29/UBC9	ENSG00000103275	DHX29	YDL064W	UBC9
DNTTIP2/ARO2	ENSG00000103313	DNTTIP2	YGL148W	ARO2
TP53BP1/EXG1	ENSG00000103319	TP53BP1	YLR300W	EXG1
TRO/SUP35	ENSG00000103342	TRO	YDR172W	SUP35
RRP15/RPL40B	ENSG00000103363	RRP15	YKR094C	RPL40B
RHOA/ERJ5	ENSG00000103423	RHOA	YFR041C	ERJ5
DHX8/SFP1	ENSG00000103495	DHX8	YLR403W	SFP1
PRKCZ/SED5	ENSG00000103496	PRKCZ	YLR026C	SED5
SYT1/PKP2	ENSG00000103507	SYT1	YGL059W	PKP2
IDH3G/TAE1	ENSG00000103510	IDH3G	YBR261C	TAE1
ROGDI/ICY2	ENSG00000103540	ROGDI	YPL250C	ICY2
PDZD4/AI4	ENSG00000103546	PDZD4	Q0065	AI4
ROCK1/BRE1	ENSG00000103549	ROCK1	YDL074C	BRE1
CBFB/UTP15	ENSG00000103647	CBFB	YMR093W	UTP15
PDK3/KSP1	ENSG00000103653	PDK3	YHR082C	KSP1
HYAL2/ATS1	ENSG00000103657	HYAL2	YAL020C	ATS1
HDAC4/YKR023W	ENSG00000103671	HDAC4	YKR023W	YKR023W
RASSF1/LIA1	ENSG00000103723	RASSF1	YJR070C	LIA1
FGFR3/YPT11	ENSG00000103769	FGFR3	YNL304W	YPT11
IFI35/RBA50	ENSG00000103932	IFI35	YDR527W	RBA50
COASY/STB2	ENSG00000103942	COASY	YMR053C	STB2
MEF2A/YKL070W	ENSG00000103966	MEF2A	YKL070W	YKL070W
OTUD5/MXR1	ENSG00000104064	OTUD5	YER042W	MXR1
TFE3/HCR1	ENSG00000104131	TFE3	YLR192C	HCR1
TBC1D25/PEP3	ENSG00000104142	TBC1D25	YLR148W	PEP3
ACSL4/GND1	ENSG00000104221	ACSL4	YHR183W	GND1
INPP5A/CFT2	ENSG00000104299	INPP5A	YLR115W	CFT2
GPKOW/KIN28	ENSG00000104312	GPKOW	YDL108W	KIN28
GRIPAP1/AIM31	ENSG00000104320	GRIPAP1	YML030W	AIM31
FTSJ1/MCK1	ENSG00000104365	FTSJ1	YNL307C	MCK1
POLR1A/SOH1	ENSG00000104368	POLR1A	YGL127C	SOH1
LAPTM4A/GNA1	ENSG00000104408	LAPTM4A	YFL017C	GNA1
IP6K2/EMC2	ENSG00000104412	IP6K2	YJR088C	EMC2
STON1-GTF2A1L/GZF3	ENSG00000104447	STON1-GTF2A1L	YJL110C	GZF3
SRBD1/DAL81	ENSG00000104490	SRBD1	YIR023W	DAL81
CYFIP1/HUL5	ENSG00000104517	CYFIP1	YGL141W	HUL5
RASGRP2/EFB1	ENSG00000104529	RASGRP2	YAL003W	EFB1
PSME4/ERG1	ENSG00000104549	PSME4	YGR175C	ERG1
IFT80/TMT1	ENSG00000104611	IFT80	YER175C	TMT1
SIRT2/BCH2	ENSG00000104613	SIRT2	YKR027W	BCH2
ERLEC1/VPS55	ENSG00000104660	ERLEC1	YJR044C	VPS55
PPP2R5B/GLR1	ENSG00000104687	PPP2R5B	YPL091W	GLR1
PYGM/OST3	ENSG00000104723	PYGM	YOR085W	OST3
PITX1/UBX3	ENSG00000104805	PITX1	YDL091C	UBX3
TRPC7/GSY1	ENSG00000104812	TRPC7	YFR015C	GSY1
NUP133/ECI1	ENSG00000104823	NUP133	YLR284C	ECI1
NUCKS1/JSN1	ENSG00000104824	NUCKS1	YJR091C	JSN1
VPS35/TUB2	ENSG00000104833	VPS35	YFL037W	TUB2
DNAJA2/DIA4	ENSG00000104835	DNAJA2	YHR011W	DIA4
BCL3/SNP1	ENSG00000104852	BCL3	YIL061C	SNP1
KCNAB2/YER184C	ENSG00000104863	KCNAB2	YER184C	YER184C
ABCC9/PIH1	ENSG00000104872	ABCC9	YHR034C	PIH1
GAL/PRP11	ENSG00000104897	GAL	YDL043C	PRP11
CLEC2D/YPK2	ENSG00000104936	CLEC2D	YMR104C	YPK2
RORA/PMI40	ENSG00000104938	RORA	YER003C	PMI40
DRD4/YJU2	ENSG00000104957	DRD4	YKL095W	YJU2
TGFBR3/TIM44	ENSG00000104980	TGFBR3	YIL022W	TIM44
KIAA1107/CCA1	ENSG00000105011	KIAA1107	YER168C	CCA1
PLA2G10/MAS1	ENSG00000105088	PLA2G10	YLR163C	MAS1
ATP1B3/CRH1	ENSG00000105127	ATP1B3	YGR189C	CRH1
NEDD4/POP4	ENSG00000105171	NEDD4	YBR257W	POP4
PIGB/SWI4	ENSG00000105186	PIGB	YER111C	SWI4
MAPK6/NOP1	ENSG00000105202	MAPK6	YDL014W	NOP1
GNB5/PGI1	ENSG00000105220	GNB5	YBR196C	PGI1
RAB27A/GFD2	ENSG00000105229	RAB27A	YCL036W	GFD2
CECR5/ALF1	ENSG00000105254	CECR5	YNL148C	ALF1
UFD1L/FCJ1	ENSG00000105281	UFD1L	YKR016W	FCJ1
LRP6/PRO1	ENSG00000105323	LRP6	YDR300C	PRO1
GUCY2C/CDH1	ENSG00000105325	GUCY2C	YGL003C	CDH1
SCT/RSC3	ENSG00000105369	SCT	YDR303C	RSC3
PHRF1/RPS19B	ENSG00000105372	PHRF1	YNL302C	RPS19B
IKBKAP/NOP53	ENSG00000105373	IKBKAP	YPL146C	NOP53
NUCB2/CIR1	ENSG00000105379	NUCB2	YGR207C	CIR1
PFN2/AVT7	ENSG00000105388	PFN2	YIL088C	AVT7
PTPN3/KIN3	ENSG00000105397	PTPN3	YAR018C	KIN3
SPTB/SEC17	ENSG00000105402	SPTB	YBL050W	SEC17
DAPP1/YIP3	ENSG00000105404	DAPP1	YNL044W	YIP3
FGF10/ERD2	ENSG00000105438	FGF10	YBL040C	ERD2
SMG6/GEA2	ENSG00000105443	SMG6	YEL022W	GEA2
EXOC5/RSA4	ENSG00000105447	EXOC5	YCR072C	RSA4
CLTCL1/TPD3	ENSG00000105568	CLTCL1	YAL016W	TPD3
FSTL3/KAP95	ENSG00000105576	FSTL3	YLR347C	KAP95
DGCR2/CCC1	ENSG00000105607	DGCR2	YLR220W	CCC1
RNF126/NRG1	ENSG00000105610	RNF126	YDR043C	NRG1
MNT/PRP31	ENSG00000105618	MNT	YGR091W	PRP31
ZXDC/GPI1	ENSG00000105647	ZXDC	YGR216C	GPI1
POLB/SEC28	ENSG00000105669	POLB	YIL076W	SEC28
WIPI1/DBP8	ENSG00000105671	WIPI1	YHR169W	DBP8
ASNS/SFG1	ENSG00000105676	ASNS	YOR315W	SFG1
AP3M2/YRB30	ENSG00000105698	AP3M2	YGL164C	YRB30
CNGB1/FPR2	ENSG00000105701	CNGB1	YDR519W	FPR2
ST6GALNAC2/PXR1	ENSG00000105705	ST6GALNAC2	YGR280C	PXR1
CHAT/PAN3	ENSG00000105723	CHAT	YKL025C	PAN3
PABPC1/SPF1	ENSG00000105726	PABPC1	YEL031W	SPF1
TESK2/SPC1	ENSG00000105737	TESK2	YJR010C-A	SPC1
C16orf80/GLO4	ENSG00000105755	C16orf80	YOR040W	GLO4
CSNK2A2/ZUO1	ENSG00000105821	CSNK2A2	YGR285C	ZUO1
PTPN21/BET1	ENSG00000105829	PTPN21	YIL004C	BET1
EIF2B3/DET1	ENSG00000105852	EIF2B3	YDR051C	DET1
CAMK2A/MUK1	ENSG00000105854	CAMK2A	YPL070W	MUK1
TCOF1/YKL069W	ENSG00000105855	TCOF1	YKL069W	YKL069W
CDC42/ZIM17	ENSG00000105866	CDC42	YNL310C	ZIM17
OSBPL3/YIL001W	ENSG00000105887	OSBPL3	YIL001W	YIL001W
EPHA8/STV1	ENSG00000105929	EPHA8	YMR054W	STV1
SLC12A3/YGR066C	ENSG00000105939	SLC12A3	YGR066C	YGR066C
RAD18/KGD1	ENSG00000105953	RAD18	YIL125W	KGD1
ATP2B1/YHR131C	ENSG00000105974	ATP2B1	YHR131C	YHR131C
NCK2/SAT4	ENSG00000105976	NCK2	YCR008W	SAT4
MAP4K4/CAJ1	ENSG00000105993	MAP4K4	YER048C	CAJ1
RPL31/RIM1	ENSG00000106028	RPL31	YCR028C-A	RIM1
WDR1/ATG17	ENSG00000106052	WDR1	YLR423C	ATG17
SNX13/YBR139W	ENSG00000106066	SNX13	YBR139W	YBR139W
ARHGAP10/YCR099C	ENSG00000106069	ARHGAP10	YCR099C	YCR099C
RPS6KA2/SSO1	ENSG00000106089	RPS6KA2	YPL232W	SSO1
ING3/GRS2	ENSG00000106105	ING3	YPR081C	GRS2
WBSCR22/GIS3	ENSG00000106125	WBSCR22	YLR094C	GIS3
SEL1L/RPL20B	ENSG00000106246	SEL1L	YOR312C	RPL20B
TRIP13/PRT1	ENSG00000106263	TRIP13	YOR361C	PRT1
ATP6AP1/SDP1	ENSG00000106278	ATP6AP1	YIL113W	SDP1
TCF3/YLR179C	ENSG00000106333	TCF3	YLR179C	YLR179C
TRIB2/NOP15	ENSG00000106344	TRIB2	YNL110C	NOP15
DAZAP1/IMD3	ENSG00000106348	DAZAP1	YLR432W	IMD3
MBD3/SPS18	ENSG00000106351	MBD3	YNL204C	SPS18
PRLH/LSM5	ENSG00000106355	PRLH	YER146W	LSM5
HLTF/YOR152C	ENSG00000106366	HLTF	YOR152C	YOR152C
CPSF1/KTR3	ENSG00000106397	CPSF1	YBR205W	KTR3
CDH19/VPS71	ENSG00000106400	CDH19	YML041C	VPS71
PDCD2/YML083C	ENSG00000106571	PDCD2	YML083C	YML083C
PRKACA/PRE8	ENSG00000106588	PRKACA	YML092C	PRE8
LPHN1/MRPL32	ENSG00000106591	LPHN1	YCR003W	MRPL32
ACTN1/SNF4	ENSG00000106617	ACTN1	YGL115W	SNF4
RPS6KA6/POL31	ENSG00000106628	RPS6KA6	YJR006W	POL31
EPN2/VMA21	ENSG00000106688	EPN2	YGR105W	VMA21
PTPN18/HIR1	ENSG00000106789	PTPN18	YBL008W	HIR1
LIMS2/HRK1	ENSG00000106799	LIMS2	YOR267C	HRK1
LNX1/UTP21	ENSG00000106829	LNX1	YLR409C	UTP21
TFRC/DFG16	ENSG00000106952	TFRC	YOR030W	DFG16
SREBF1/OAF1	ENSG00000106991	SREBF1	YAL051W	OAF1
TRPC5/ADK2	ENSG00000106992	TRPC5	YER170W	ADK2
AFF4/FRQ1	ENSG00000107130	AFF4	YDR373W	FRQ1
UBE2D1/SCP160	ENSG00000107164	UBE2D1	YJL080C	SCP160
MPP5/PSD1	ENSG00000107186	MPP5	YNL169C	PSD1
SMC1A/SPG4	ENSG00000107187	SMC1A	YMR107W	SPG4
HSD17B10/MBF1	ENSG00000107223	HSD17B10	YOR298C-A	MBF1
MARK2/MRF1	ENSG00000107242	MARK2	YGL143C	MRF1
HMMR/SNL1	ENSG00000107262	HMMR	YIL016W	SNL1
CHFR/DNA2	ENSG00000107290	CHFR	YHR164C	DNA2
TRHDE/PDR15	ENSG00000107331	TRHDE	YDR406W	PDR15
P4HA2/YNL144C	ENSG00000107341	P4HA2	YNL144C	YNL144C
FCGR2B/GAT1	ENSG00000107485	FCGR2B	YFL021W	GAT1
NFATC3/SLM3	ENSG00000107521	NFATC3	YDL033C	SLM3
ACADVL/PEX13	ENSG00000107554	ACADVL	YLR191W	PEX13
FBXW11/DPB11	ENSG00000107560	FBXW11	YJL090C	DPB11
ACAP1/PHB1	ENSG00000107566	ACAP1	YGR132C	PHB1
CRMP1/RPG1	ENSG00000107581	CRMP1	YBR079C	RPG1
DERL2/PET18	ENSG00000107611	DERL2	YCR020C	PET18
NDE1/CLA4	ENSG00000107643	NDE1	YNL298W	CLA4
MRVI1/YOR022C	ENSG00000107651	MRVI1	YOR022C	YOR022C
AP1M1/NSE4	ENSG00000107672	AP1M1	YDL105W	NSE4
PVR/ATG26	ENSG00000107679	PVR	YLR189C	ATG26
IKBKG/CNA1	ENSG00000107758	IKBKG	YLR433C	CNA1
XRCC1/PHO5	ENSG00000107789	XRCC1	YBR093C	PHO5
SCARB1/GEA1	ENSG00000107862	SCARB1	YJR031C	GEA1
MCM2/BAG7	ENSG00000107863	MCM2	YOR134W	BAG7
TP63/BCP1	ENSG00000107949	TP63	YDR361C	BCP1
LLGL2/YOL098C	ENSG00000107959	LLGL2	YOL098C	YOL098C
NLE1/TRX1	ENSG00000108010	NLE1	YLR043C	TRX1
SDHA/NUP159	ENSG00000108021	SDHA	YIL115C	NUP159
SMARCE1/FRA1	ENSG00000108039	SMARCE1	YLL029W	FRA1
KDM5A/SMC3	ENSG00000108055	KDM5A	YJL074C	SMC3
ADAM11/RTS3	ENSG00000108091	ADAM11	YGR161C	RTS3
PPP2R3A/SSN2	ENSG00000108100	PPP2R3A	YDR443C	SSN2
FERMT2/CYC7	ENSG00000108107	FERMT2	YEL039C	CYC7
ABCB11/CAF120	ENSG00000108175	ABCB11	YNL278W	CAF120
CD5L/CPR4	ENSG00000108179	CD5L	YCR069W	CPR4
PTGS2/YHI9	ENSG00000108187	PTGS2	YHR029C	YHI9
IGF2BP2/HED1	ENSG00000108256	IGF2BP2	YDR014W-A	HED1
MAP3K13/ADA2	ENSG00000108264	MAP3K13	YDR448W	ADA2
ST6GAL1/PRE2	ENSG00000108294	ST6GAL1	YPR103W	PRE2
VDAC1P1/CWC25	ENSG00000108296	VDAC1P1	YNL245C	CWC25
PICALM/NHP6A	ENSG00000108312	PICALM	YPR052C	NHP6A
NSF/RPN3	ENSG00000108344	NSF	YER021W	RPN3
GLI2/NOP8	ENSG00000108349	GLI2	YOL144W	NOP8
CLASP1/FUN19	ENSG00000108375	CLASP1	YAL034C	FUN19
MRPS34/SGO1	ENSG00000108395	MRPS34	YOR073W	SGO1
NOTCH3/RPN10	ENSG00000108424	NOTCH3	YHR200W	RPN10
CLNS1A/BOS1	ENSG00000108433	CLNS1A	YLR078C	BOS1
PPP2R2C/ATG4	ENSG00000108510	PPP2R2C	YNL223W	ATG4
TEAD2/SAM2	ENSG00000108523	TEAD2	YDR502C	SAM2
EED/DIC1	ENSG00000108528	EED	YLR348C	DIC1
CDHR2/VTC2	ENSG00000108551	CDHR2	YFL004W	VTC2
SNCB/MRPL20	ENSG00000108557	SNCB	YKR085C	MRPL20
TSG101/KRS1	ENSG00000108559	TSG101	YDR037W	KRS1
ATP2A3/DOP1	ENSG00000108576	ATP2A3	YDR141C	DOP1
CA12/GOS1	ENSG00000108587	CA12	YHL031C	GOS1
MGLL/RBG2	ENSG00000108591	MGLL	YGR173W	RBG2
NTN4/SPB1	ENSG00000108592	NTN4	YCL054W	SPB1
BCS1L/RSC6	ENSG00000108604	BCS1L	YCR052W	RSC6
NUAK1/YML108W	ENSG00000108641	NUAK1	YML108W	YML108W
SLC24A1/RRP5	ENSG00000108651	SLC24A1	YMR229C	RRP5
SCARF1/SNU114	ENSG00000108654	SCARF1	YKL173W	SNU114
LMAN1/SYT1	ENSG00000108669	LMAN1	YPR095C	SYT1
PTPLAD1/RPN6	ENSG00000108671	PTPLAD1	YDL097C	RPN6
IPCEF1/ERG13	ENSG00000108679	IPCEF1	YML126C	ERG13
ZZEF1/SPT7	ENSG00000108773	ZZEF1	YBR081C	SPT7
ENO1/YPT6	ENSG00000108774	ENO1	YLR262C	YPT6
SLC12A1/INO4	ENSG00000108788	SLC12A1	YOL108C	INO4
C19orf10/MRP7	ENSG00000108826	C19orf10	YNL005C	MRP7
ANO8/HOS2	ENSG00000108840	ANO8	YGL194C	HOS2
ARHGEF10L/LUC7	ENSG00000108848	ARHGEF10L	YDL087C	LUC7
TXK/SIA1	ENSG00000108854	TXK	YOR137C	SIA1
KCNQ2/MSG5	ENSG00000108861	KCNQ2	YNL053W	MSG5
TACR2/RNR4	ENSG00000108946	TACR2	YGR180C	RNR4
ACTR6/LOT5	ENSG00000108953	ACTR6	YKL183W	LOT5
TIPIN/YPL162C	ENSG00000108984	TIPIN	YPL162C	YPL162C
SRI/KTI12	ENSG00000109046	SRI	YKL110C	KTI12
EIF4G3/YDR248C	ENSG00000109047	EIF4G3	YDR248C	YDR248C
NUP37/YIR042C	ENSG00000109065	NUP37	YIR042C	YIR042C
SEMA3A/SPT6	ENSG00000109111	SEMA3A	YGR116W	SPT6
SEMA3C/DEP1	ENSG00000109118	SEMA3C	YAL013W	DEP1
ACAT1/POM33	ENSG00000109133	ACAT1	YLL023C	POM33
CELSR1/SIN4	ENSG00000109339	CELSR1	YNL236W	SIN4
ZNF638/PET8	ENSG00000109424	ZNF638	YNL003C	PET8
ADD2/GAR1	ENSG00000109534	ADD2	YHR089C	GAR1
FGF4/GEF1	ENSG00000109572	FGF4	YJR040W	GEF1
RASAL2/PRP43	ENSG00000109606	RASAL2	YGL120C	PRP43
MARK3/DRS2	ENSG00000109654	MARK3	YAL026C	DRS2
SLC25A3/HSP78	ENSG00000109689	SLC25A3	YDR258C	HSP78
FOSL2/TAH18	ENSG00000109756	FOSL2	YPR048W	TAH18
FRYL/PEX28	ENSG00000109775	FRYL	YHR150W	PEX28
FSCN1/USV1	ENSG00000109787	FSCN1	YPL230W	USV1
ACTB/GPM3	ENSG00000109814	ACTB	YOL056W	GPM3
PLD1/FMP52	ENSG00000109854	PLD1	YER004W	FMP52
WDR62/LDB16	ENSG00000109861	WDR62	YCL005W	LDB16
DLG1/YPR013C	ENSG00000109906	DLG1	YPR013C	YPR013C
RAB7A/ELP4	ENSG00000109911	RAB7A	YPL101W	ELP4
BCAP29/ZPR1	ENSG00000109917	BCAP29	YGR211W	ZPR1
SART3/SSB1	ENSG00000109971	SART3	YDL229W	SSB1
ARHGAP15/IRS4	ENSG00000110047	ARHGAP15	YKR019C	IRS4
PAX2/OSH3	ENSG00000110048	PAX2	YHR073W	OSH3
EXOSC7/SAP185	ENSG00000110075	EXOSC7	YJL098W	SAP185
KIFAP3/YAT2	ENSG00000110090	KIFAP3	YER024W	YAT2
MCM6/CLB1	ENSG00000110092	MCM6	YGR108W	CLB1
REXO2/PRP19	ENSG00000110107	REXO2	YLL036C	PRP19
RBM7/RAD5	ENSG00000110171	RBM7	YLR032W	RAD5
RBMS2/IRC20	ENSG00000110315	RBMS2	YLR247C	IRC20
BAZ2A/PHO91	ENSG00000110344	BAZ2A	YNR013C	PHO91
PTPN23/DHH1	ENSG00000110367	PTPN23	YDL160C	DHH1
MLH1/PEX10	ENSG00000110395	MLH1	YDR265W	PEX10
UNG/KNS1	ENSG00000110422	UNG	YLL019C	KNS1
KLHL20/SED4	ENSG00000110427	KLHL20	YCR067C	SED4
RGS11/LAT1	ENSG00000110435	RGS11	YNL071W	LAT1
PLXNA2/YNL247W	ENSG00000110619	PLXNA2	YNL247W	YNL247W
SPAG5/TOM70	ENSG00000110711	SPAG5	YNL121C	TOM70
ANKRD13A/NUP116	ENSG00000110713	ANKRD13A	YMR047C	NUP116
TPD52/EKI1	ENSG00000110721	TPD52	YDR147W	EKI1
ACACB/TFB1	ENSG00000110768	ACACB	YDR311W	TFB1
TRAF4/NAS2	ENSG00000110801	TRAF4	YIL007C	NAS2
PAG1/SPC19	ENSG00000110841	PAG1	YDR201W	SPC19
GPATCH1/PAR32	ENSG00000110851	GPATCH1	YDL173W	PAR32
ICAM3/CRN1	ENSG00000110880	ICAM3	YLR429W	CRN1
NT5C2/CAX4	ENSG00000110881	NT5C2	YGR036C	CAX4
MCAM/ERG12	ENSG00000110921	MCAM	YMR208W	ERG12
GPC4/HAL5	ENSG00000110931	GPC4	YJL165C	HAL5
CAMSAP3/ATP1	ENSG00000110955	CAMSAP3	YBL099W	ATP1
RAP1GAP/YFL067W	ENSG00000111011	RAP1GAP	YFL067W	YFL067W
XAB2/MAP2	ENSG00000111142	XAB2	YBL091C	MAP2
ARHGEF1/LAP2	ENSG00000111144	ARHGEF1	YNL045W	LAP2
STXBP2/CAT8	ENSG00000111206	STXBP2	YMR280C	CAT8
MAP2K7/ALD5	ENSG00000111275	MAP2K7	YER073W	ALD5
NMRK2/TAD2	ENSG00000111319	NMRK2	YJL035C	TAD2
DGKD/YHR177W	ENSG00000111321	DGKD	YHR177W	YHR177W
CTTNBP2/TFB4	ENSG00000111358	CTTNBP2	YPR056W	TFB4
ACTL6B/SSO2	ENSG00000111450	ACTL6B	YMR183C	SSO2
RARB/RET3	ENSG00000111481	RARB	YPL010W	RET3
TOP2B/MET18	ENSG00000111530	TOP2B	YIL128W	MET18
NFKB2/NUP84	ENSG00000111581	NFKB2	YDL116W	NUP84
PPP1R12B/CDC36	ENSG00000111596	PPP1R12B	YDL165W	CDC36
DNAJC10/TOF1	ENSG00000111602	DNAJC10	YNL273W	TOF1
GTF3C1/HRP1	ENSG00000111605	GTF3C1	YOL123W	HRP1
IL4R/KRR1	ENSG00000111615	IL4R	YCL059C	KRR1
USP33/TDH3	ENSG00000111640	USP33	YGR192C	TDH3
PAK3/NOP2	ENSG00000111641	PAK3	YNL061W	NOP2
DCX/ISW2	ENSG00000111642	DCX	YOR304W	ISW2
SNRPA/UBP2	ENSG00000111667	SNRPA	YOR124C	UBP2
SPAG6/YGR153W	ENSG00000111679	SPAG6	YGR153W	YGR153W
EXOSC5/SPR1	ENSG00000111701	EXOSC5	YOR190W	SPR1
DYNC1I2/GAL83	ENSG00000111725	DYNC1I2	YER027C	GAL83
APBB1IP/CDA1	ENSG00000111752	APBB1IP	YLR307W	CDA1
LRCH4/WHI4	ENSG00000111786	LRCH4	YDL224C	WHI4
FAM76B/MTF1	ENSG00000111802	FAM76B	YMR228W	MTF1
SIRT6/GIR2	ENSG00000111832	SIRT6	YDR152W	GIR2
TYR/YGR053C	ENSG00000111837	TYR	YGR053C	YGR053C
POLD3/ASF1	ENSG00000111875	POLD3	YJL115W	ASF1
ACTN2/CEG1	ENSG00000111880	ACTN2	YGL130W	CEG1
CAPZB/YER121W	ENSG00000111907	CAPZB	YER121W	YER121W
PHF17/STE3	ENSG00000112038	PHF17	YKL178C	STE3
UBE2A/PTK2	ENSG00000112062	UBE2A	YJR059W	PTK2
FGFR1/MEP3	ENSG00000112077	FGFR1	YPR138C	MEP3
FKBP6/GAS1	ENSG00000112079	FKBP6	YMR307W	GAS1
GTF2I/YHR009C	ENSG00000112096	GTF2I	YHR009C	YHR009C
SMC1B/MCM5	ENSG00000112118	SMC1B	YLR274W	MCM5
FBLN1/FAR10	ENSG00000112130	FBLN1	YLR238W	FAR10
ITGA8/BNI4	ENSG00000112137	ITGA8	YNL233W	BNI4
CST7/HRT3	ENSG00000112146	CST7	YLR097C	HRT3
MAP2/MDN1	ENSG00000112159	MAP2	YLR106C	MDN1
PIAS2/HUR1	ENSG00000112164	PIAS2	YGL168W	HUR1
AMPH/RPS15	ENSG00000112175	AMPH	YOL040C	RPS15
ARAF/SRV2	ENSG00000112186	ARAF	YNL138W	SRV2
MCCC1/MET22	ENSG00000112200	MCCC1	YOL064C	MET22
FAP/CCL1	ENSG00000112237	FAP	YPR025C	CCL1
NEBL/FRE4	ENSG00000112282	NEBL	YNR060W	FRE4
UBE2K/YJL132W	ENSG00000112293	UBE2K	YJL132W	YJL132W
PIK3C3/SAP190	ENSG00000112312	PIK3C3	YKR028W	SAP190
N4BP2/MVP1	ENSG00000112335	N4BP2	YMR004W	MVP1
SYNJ2/SKI7	ENSG00000112339	SYNJ2	YOR076C	SKI7
ADCY2/SPE2	ENSG00000112343	ADCY2	YOL052C	SPE2
PPP2R5C/PEX7	ENSG00000112357	PPP2R5C	YDR142C	PEX7
RBFOX1/GON7	ENSG00000112531	RBFOX1	YJL184W	GON7
GNB1/ENP1	ENSG00000112578	GNB1	YBR247C	ENP1
HOXA9/SPT15	ENSG00000112592	HOXA9	YER148W	SPT15
EDN1/RML2	ENSG00000112651	EDN1	YEL050C	RML2
MLLT10/ULP2	ENSG00000112701	MLLT10	YIL031W	ULP2
ADCYAP1R1/YHR213W-B	ENSG00000112715	ADCYAP1R1	YHR213W-B	YHR213W-B
NRD1/PRP45	ENSG00000112739	NRD1	YAL032C	PRP45
VDAC3/FUN26	ENSG00000112759	VDAC3	YAL022C	FUN26
PCM1/HIS4	ENSG00000112769	PCM1	YCL030C	HIS4
CBFA2T2/GTO3	ENSG00000112782	CBFA2T2	YMR251W	GTO3
DBC1/NUD1	ENSG00000112851	DBC1	YOR373W	NUD1
ITCH/PAP2	ENSG00000112941	ITCH	YOL115W	PAP2
TP73/FRE2	ENSG00000112964	TP73	YKL220C	FRE2
TOLLIP/ERP4	ENSG00000112983	TOLLIP	YOR016C	ERP4
UBE2D4/LYS1	ENSG00000112992	UBE2D4	YIR034C	LYS1
RUNX1T1/SSZ1	ENSG00000113013	RUNX1T1	YHR064C	SSZ1
THOC1/AEP3	ENSG00000113048	THOC1	YPL005W	AEP3
OSBPL6/SWH1	ENSG00000113163	OSBPL6	YAR042W	SWH1
SLC1A3/YSC84	ENSG00000113263	SLC1A3	YHR016C	YSC84
XRCC5/APE3	ENSG00000113269	XRCC5	YBR286W	APE3
LXN/THG1	ENSG00000113272	LXN	YGR024C	THG1
SP140/ENT3	ENSG00000113282	SP140	YJR125C	ENT3
MKNK1/CCR4	ENSG00000113300	MKNK1	YAL021C	CCR4
TNS1/MSH3	ENSG00000113318	TNS1	YCR092C	MSH3
REXO1/BUD5	ENSG00000113319	REXO1	YCR038C	BUD5
SAR1A/CLB4	ENSG00000113328	SAR1A	YLR210W	CLB4
CDC14A/RNT1	ENSG00000113360	CDC14A	YMR239C	RNT1
RAPGEF3/SUB1	ENSG00000113387	RAPGEF3	YMR039C	SUB1
CEACAM1/DIA3	ENSG00000113448	CEACAM1	YDL024C	DIA3
SENP1/RAD17	ENSG00000113456	SENP1	YOR368W	RAD17
DUSP13/SOL2	ENSG00000113552	DUSP13	YCR073W-A	SOL2
CIC/SKP1	ENSG00000113558	CIC	YDR328C	SKP1
LIPE/PPH22	ENSG00000113575	LIPE	YDL188C	PPH22
FDFT1/YJL028W	ENSG00000113580	FDFT1	YJL028W	YJL028W
PAFAH1B3/MRPL1	ENSG00000113645	PAFAH1B3	YDR116C	MRPL1
OPHN1/PRP40	ENSG00000113649	OPHN1	YKL012W	PRP40
KIF22/HSP10	ENSG00000113657	KIF22	YOR020C	HSP10
SCGN/RNH70	ENSG00000113712	SCGN	YGR276C	RNH70
PGM1/CEM1	ENSG00000113719	PGM1	YER061C	CEM1
DDX1/PKC1	ENSG00000113721	DDX1	YBL105C	PKC1
DNM2/ARP4	ENSG00000113812	DNM2	YJL081C	ARP4
EPB41L2/EST2	ENSG00000113889	EPB41L2	YLR318W	EST2
RIMS1/MET31	ENSG00000113916	RIMS1	YPL038W	MET31
STX7/UFD4	ENSG00000114062	STX7	YKL010C	UFD4
RABL2B/VID28	ENSG00000114098	RABL2B	YIL017C	VID28
KEAP1/AAD14	ENSG00000114115	KEAP1	YNL331C	AAD14
PTPRH/RIM2	ENSG00000114120	PTPRH	YBR192W	RIM2
EPHA6/APC11	ENSG00000114125	EPHA6	YDL008W	APC11
SCTR/ARC19	ENSG00000114209	SCTR	YKL013C	ARC19
RFX3/BCY1	ENSG00000114302	RFX3	YIL033C	BCY1
RIF1/UBP3	ENSG00000114316	RIF1	YER151C	UBP3
RAB21/RPL24A	ENSG00000114391	RAB21	YGL031C	RPL24A
SLC4A4/YMR315W	ENSG00000114416	SLC4A4	YMR315W	YMR315W
SMARCA2/GPB2	ENSG00000114423	SMARCA2	YAL056W	GPB2
RDH8/KEM1	ENSG00000114473	RDH8	YGL173C	KEM1
SESN1/GLC3	ENSG00000114480	SESN1	YEL011W	GLC3
MID2/URA3	ENSG00000114491	MID2	YEL021W	URA3
COL5A3/NRD1	ENSG00000114503	COL5A3	YNL251C	NRD1
SRCAP/SNX41	ENSG00000114520	SRCAP	YDR425W	SNX41
KIAA0020/VMA1	ENSG00000114573	KIAA0020	YDL185W	VMA1
CPB2/RRT13	ENSG00000114650	CPB2	YER066W	RRT13
CHRNA3/YDR415C	ENSG00000114738	CHRNA3	YDR415C	YDR415C
KCNN2/HFI1	ENSG00000114745	KCNN2	YPL254W	HFI1
CNOT4/SUI1	ENSG00000114784	CNOT4	YNL244C	SUI1
PSEN1/CPR7	ENSG00000114857	PSEN1	YJR032W	CPR7
CPOX/TIF4631	ENSG00000114867	CPOX	YGR162W	TIF4631
MOK/ORM1	ENSG00000114978	MOK	YGR038W	ORM1
HSP90AA1/ATM1	ENSG00000115073	HSP90AA1	YMR301C	ATM1
RBL1/ARP3	ENSG00000115091	RBL1	YJR065C	ARP3
DLGAP4/ARG8	ENSG00000115107	DLGAP4	YOL140W	ARG8
CFHR2/IST3	ENSG00000115128	CFHR2	YIR005W	IST3
NDC80/ZTA1	ENSG00000115129	NDC80	YBR046C	ZTA1
AP4E1/YAP1801	ENSG00000115145	AP4E1	YHR161C	YAP1801
RSBN1/GUT2	ENSG00000115159	RSBN1	YIL155C	GUT2
MAGI3/HHT2	ENSG00000115163	MAGI3	YNL031C	HHT2
CXCL2/YML079W	ENSG00000115207	CXCL2	YML079W	YML079W
AFP/GCN3	ENSG00000115211	AFP	YKR026C	GCN3
COL4A4/RPN11	ENSG00000115233	COL4A4	YFR004W	RPN11
OSTM1/CYR1	ENSG00000115241	OSTM1	YJL005W	CYR1
CDH7/YSP3	ENSG00000115257	CDH7	YOR003W	YSP3
PCNP/CWH41	ENSG00000115275	PCNP	YGL027C	CWH41
ARG2/NUM1	ENSG00000115306	ARG2	YDR150W	NUM1
MEF2C/CUE4	ENSG00000115307	MEF2C	YML101C	CUE4
PTPRC/YDL218W	ENSG00000115353	PTPRC	YDL218W	YDL218W
CACNA1S/SLX1	ENSG00000115392	CACNA1S	YBR228W	SLX1
PKP1/BSC2	ENSG00000115414	PKP1	YDR275W	BSC2
UBA5/BLI1	ENSG00000115415	UBA5	YKL061W	BLI1
STK17B/GMH1	ENSG00000115446	STK17B	YKR030W	GMH1
CDC14B/CCT4	ENSG00000115484	CDC14B	YDL143W	CCT4
ZNF510/PLP1	ENSG00000115514	ZNF510	YDR183W	PLP1
LRP2/HSH155	ENSG00000115524	LRP2	YMR288W	HSH155
ZNF506/MOB1	ENSG00000115540	ZNF506	YIL106W	MOB1
DUSP12/VPS24	ENSG00000115561	DUSP12	YKL041W	VPS24
ENSG00000081770/YDR541C	ENSG00000115590	ENSG00000081770	YDR541C	YDR541C
CADPS2/SPO12	ENSG00000115648	CADPS2	YHR152W	SPO12
HSPB11/GAL10	ENSG00000115652	HSPB11	YBR019C	GAL10
IL12RB2/SDS22	ENSG00000115685	IL12RB2	YKL193C	SDS22
SMARCD3/CNB1	ENSG00000115756	SMARCD3	YKL190W	CNB1
FYB/SPE1	ENSG00000115758	FYB	YKL184W	SPE1
MPP4/RPL23A	ENSG00000115762	MPP4	YBL087C	RPL23A
STRADB/GRH1	ENSG00000115806	STRADB	YDR517W	GRH1
BZW1/FAR8	ENSG00000115808	BZW1	YMR029C	FAR8
PGR/AAC1	ENSG00000115840	PGR	YMR056C	AAC1
ME2/YMR114C	ENSG00000115850	ME2	YMR114C	YMR114C
C5orf22/DPS1	ENSG00000115866	C5orf22	YLL018C	DPS1
CCNT2/NOP6	ENSG00000115875	CCNT2	YDL213C	NOP6
EPB41L3/CDC25	ENSG00000115904	EPB41L3	YLR310C	CDC25
COBLL1/BNA5	ENSG00000115919	COBLL1	YLR231C	BNA5
DLG3/VRP1	ENSG00000115935	DLG3	YLR337C	VRP1
TRAF5/PNO1	ENSG00000115946	TRAF5	YOR145C	PNO1
MRPL22/ORC1	ENSG00000115947	MRPL22	YML065W	ORC1
GEMIN5/MRPS18	ENSG00000115963	GEMIN5	YNL306W	MRPS18
OPRK1/MRM1	ENSG00000115966	OPRK1	YOR201C	MRM1
NFE2L1/FKS1	ENSG00000116001	NFE2L1	YLR342W	FKS1
GSK3B/SMT3	ENSG00000116030	GSK3B	YDR510W	SMT3
ITGB5/YLR297W	ENSG00000116044	ITGB5	YLR297W	YLR297W
ERC1/IRC24	ENSG00000116096	ERC1	YIR036C	IRC24
XPO1/SNU56	ENSG00000116127	XPO1	YDR240C	SNU56
PALB2/ALO1	ENSG00000116133	PALB2	YML086C	ALO1
DOPEY1/PSK1	ENSG00000116141	DOPEY1	YAL017W	PSK1
BCKDHB/RFA3	ENSG00000116147	BCKDHB	YJL173C	RFA3
KAT6A/YCG1	ENSG00000116191	KAT6A	YDR325W	YCG1
ULK2/STE14	ENSG00000116237	ULK2	YDR410C	STE14
GRHL2/RPL22A	ENSG00000116251	GRHL2	YLR061W	RPL22A
TNPO1/RAD26	ENSG00000116254	TNPO1	YJR035W	RAD26
P2RX5/SLY1	ENSG00000116266	P2RX5	YDR189W	SLY1
ITGAE/SGN1	ENSG00000116350	ITGAE	YIR001C	SGN1
DIS3/TFC6	ENSG00000116455	DIS3	YDR362C	TFC6
PIBF1/ATP4	ENSG00000116459	PIBF1	YPL078C	ATP4
ENSG00000083622/YPT31	ENSG00000116473	ENSG00000083622	YER031C	YPT31
NUFIP1/BYE1	ENSG00000116539	NUFIP1	YKL005C	BYE1
RRAGB/SPE3	ENSG00000116649	RRAGB	YPR069C	SPE3
CYLD/STB6	ENSG00000116661	CYLD	YKL072W	STB6
SLC27A5/REV7	ENSG00000116670	SLC27A5	YIL139C	REV7
ZNF324/YEL023C	ENSG00000116678	ZNF324	YEL023C	YEL023C
ZNF446/YLH47	ENSG00000116679	ZNF446	YPR125W	YLH47
ZNF8/FZO1	ENSG00000116688	ZNF8	YBR179C	FZO1
RPS5/EBS1	ENSG00000116698	RPS5	YDR206W	EBS1
FAT1/GCD14	ENSG00000116731	FAT1	YJL125C	GCD14
YTHDC1/AMD1	ENSG00000116748	YTHDC1	YML035C	AMD1
CHMP2B/YER077C	ENSG00000116750	CHMP2B	YER077C	YER077C
PPIE/HSH49	ENSG00000116754	PPIE	YOR319W	HSH49
ZMPSTE24/PKH3	ENSG00000116783	ZMPSTE24	YDR466W	PKH3
NOA1/SOR2	ENSG00000116791	NOA1	YDL246C	SOR2
REST/MSW1	ENSG00000116874	REST	YDR268W	MSW1
SSH1/SLC1	ENSG00000116906	SSH1	YDL052C	SLC1
GSTP1/RPS12	ENSG00000116918	GSTP1	YOR369C	RPS12
APLP2/YBP1	ENSG00000116954	APLP2	YBR216C	YBP1
SLCO1A2/POS5	ENSG00000116962	SLCO1A2	YPL188W	POS5
WBP11/YIL161W	ENSG00000116977	WBP11	YIL161W	YIL161W
EIF3I/RPS10A	ENSG00000116983	EIF3I	YOR293W	RPS10A
TXLNA/SLM2	ENSG00000117020	TXLNA	YNL047C	SLM2
APOB/RIB5	ENSG00000117091	APOB	YBR256C	RIB5
NCOA1/ASE1	ENSG00000117114	NCOA1	YOR058C	ASE1
KIF3C/SDH2	ENSG00000117118	KIF3C	YLL041C	SDH2
RAB10/SSF1	ENSG00000117133	RAB10	YHR066W	SSF1
GCKR/JHD2	ENSG00000117139	GCKR	YJR119C	JHD2
HADHA/MRPS28	ENSG00000117155	HADHA	YDR337W	MRPS28
MAPRE3/SWD1	ENSG00000117222	MAPRE3	YAR003W	SWD1
CAD/YOR262W	ENSG00000117228	CAD	YOR262W	YOR262W
CD59/ROD1	ENSG00000117289	CD59	YOR018W	ROD1
CD82/YGL039W	ENSG00000117308	CD82	YGL039W	YGL039W
ATRX/YGL082W	ENSG00000117385	ATRX	YGL082W	YGL082W
TAF9/GAL2	ENSG00000117394	TAF9	YLR081W	GAL2
FCN1/EBP2	ENSG00000117395	FCN1	YKL172W	EBP2
MECOM/CDC20	ENSG00000117399	MECOM	YGL116W	CDC20
SCAMP1/KAP122	ENSG00000117408	SCAMP1	YGL016W	KAP122
PREP/VMA16	ENSG00000117410	PREP	YHR026W	VMA16
HACE1/YPR1	ENSG00000117448	HACE1	YDR368W	YPR1
SEH1L/AHP1	ENSG00000117450	SEH1L	YLR109W	AHP1
WDR47/HDA2	ENSG00000117461	WDR47	YDR295C	HDA2
OVGP1/PHO13	ENSG00000117519	OVGP1	YDL236W	PHO13
MAP3K4/HEF3	ENSG00000117528	MAP3K4	YNL014W	HEF3
PILRA/NYV1	ENSG00000117533	PILRA	YLR093C	NYV1
IGSF9/DPH5	ENSG00000117543	IGSF9	YLR172C	DPH5
ABCB1/WWM1	ENSG00000117560	ABCB1	YFL010C	WWM1
AKR1B1/PRX1	ENSG00000117592	AKR1B1	YBL064C	PRX1
CPNE3/YIR035C	ENSG00000117594	CPNE3	YIR035C	YIR035C
RRN3/UTP25	ENSG00000117597	RRN3	YIL091C	UTP25
CTTN/RPC53	ENSG00000117614	CTTN	YDL150W	RPC53
MTIF2/MEK1	ENSG00000117676	MTIF2	YOR351C	MEK1
TTC39A/RER2	ENSG00000117682	TTC39A	YBR002C	RER2
EPS15/SWI1	ENSG00000117713	EPS15	YPL016W	SWI1
ORC1/SPC72	ENSG00000117724	ORC1	YAL047C	SPC72
MGST2/RFA2	ENSG00000117748	MGST2	YNL312W	RFA2
CHERP/SNC1	ENSG00000117758	CHERP	YAL030W	SNC1
ATG16L1/OSH6	ENSG00000117859	ATG16L1	YKR003W	OSH6
USP40/TCB2	ENSG00000117868	USP40	YNL087W	TCB2
RAD54L/NOP56	ENSG00000117906	RAD54L	YLR197W	NOP56
MAST2/YCL068C	ENSG00000117971	MAST2	YCL068C	YCL068C
DNAJA1/OPY2	ENSG00000117983	DNAJA1	YPR075C	OPY2
B4GALT1/PEP4	ENSG00000117984	B4GALT1	YPL154C	PEP4
CHMP5/IRR1	ENSG00000118007	CHMP5	YIL026C	IRR1
NFX1/CDC15	ENSG00000118046	NFX1	YAR019C	CDC15
DIMT1/SET1	ENSG00000118058	DIMT1	YHR119W	SET1
IPO11/NTH2	ENSG00000118094	IPO11	YBR001C	NTH2
EIF2AK1/MIG3	ENSG00000118263	EIF2AK1	YER028C	MIG3
EPDR1/MOT3	ENSG00000118495	EPDR1	YMR070W	MOT3
SEPHS1/YJR154W	ENSG00000118507	SEPHS1	YJR154W	YJR154W
MRPL28/YPL067C	ENSG00000118508	MRPL28	YPL067C	YPL067C
CEACAM6/YDR026C	ENSG00000118513	CEACAM6	YDR026C	YDR026C
RBM22/NPR1	ENSG00000118515	RBM22	YNL183C	NPR1
TMED2/YLR352W	ENSG00000118564	TMED2	YLR352W	YLR352W
ERO1LB/SEC22	ENSG00000118640	ERO1LB	YLR268W	SEC22
ZFAND6/SWP1	ENSG00000118705	ZFAND6	YMR149W	SWP1
TXLNG/MIG1	ENSG00000118922	TXLNG	YGL035C	MIG1
PPEF1/YUH1	ENSG00000118939	PPEF1	YJR099W	YUH1
LAT2/PCL9	ENSG00000118971	LAT2	YDL179W	PCL9
HUWE1/TFC4	ENSG00000119041	HUWE1	YGR047C	TFC4
ZW10/UBC5	ENSG00000119048	ZW10	YDR059C	UBC5
ALG9/YPR015C	ENSG00000119138	ALG9	YPR015C	YPR015C
MYBPC2/UTP10	ENSG00000119285	MYBPC2	YJL109C	UTP10
NOX4/RAD23	ENSG00000119318	NOX4	YEL037C	RAD23
ACOX3/MGE1	ENSG00000119326	ACOX3	YOR232W	MGE1
MTMR2/RTG1	ENSG00000119335	MTMR2	YOL067C	RTG1
PPP1R15A/RRD2	ENSG00000119383	PPP1R15A	YPL152W	RRD2
HSD17B14/GLE1	ENSG00000119392	HSD17B14	YDL207W	GLE1
TRIP6/MTG2	ENSG00000119396	TRIP6	YHR168W	MTG2
ACHE/BRR1	ENSG00000119397	ACHE	YPR057W	BRR1
FTL/GID7	ENSG00000119402	FTL	YCL039W	GID7
SRRT/KIC1	ENSG00000119408	SRRT	YHR102W	KIC1
BAX/SIT4	ENSG00000119414	BAX	YDL047W	SIT4
NLK/MIC14	ENSG00000119421	NLK	YDR031W	MIC14
PIGS/HSP104	ENSG00000119541	PIGS	YLL026W	HSP104
ATXN7L3/YGK3	ENSG00000119638	ATXN7L3	YOL128C	YGK3
PGS1/MLH3	ENSG00000119684	PGS1	YPL164C	MLH3
PSMC5/MDL1	ENSG00000119688	PSMC5	YLR188W	MDL1
UIMC1/CBC2	ENSG00000119707	UIMC1	YPL178W	CBC2
CETP/ALD4	ENSG00000119711	CETP	YOR374W	ALD4
MMP2/GCD7	ENSG00000119718	MMP2	YLR291C	GCD7
GNAO1/COQ6	ENSG00000119723	GNAO1	YGR255C	COQ6
OGFOD1/TOM40	ENSG00000119725	OGFOD1	YMR203W	TOM40
SH3BP2/CCT8	ENSG00000119760	SH3BP2	YJL008C	CCT8
ADD1/AXL1	ENSG00000119912	ADD1	YPR122W	AXL1
C14orf166/SWT1	ENSG00000119917	C14orf166	YOR166C	SWT1
NID2/TSR3	ENSG00000119929	NID2	YOR006C	TSR3
GMCL1/PIG2	ENSG00000119938	GMCL1	YIL045W	PIG2
SF3B2/XKS1	ENSG00000119950	SF3B2	YGR194C	XKS1
KLHL42/MAK11	ENSG00000120008	KLHL42	YKL021C	MAK11
GNAS/AAT2	ENSG00000120053	GNAS	YLR027C	AAT2
DNM1L/MET17	ENSG00000120054	DNM1L	YLR303W	MET17
PTHLH/PIS1	ENSG00000120088	PTHLH	YPR113W	PIS1
PHACTR3/PPS1	ENSG00000120129	PHACTR3	YBR276C	PPS1
ERGIC2/RCL1	ENSG00000120158	ERGIC2	YOL010W	RCL1
TFAP2C/MRP2	ENSG00000120333	TFAP2C	YPR166C	MRP2
AURKA/CCT2	ENSG00000120438	AURKA	YIL142W	CCT2
PIR/RTA1	ENSG00000120457	PIR	YGR213C	RTA1
RFX2/GSF2	ENSG00000120458	RFX2	YML048W	GSF2
SULT2B1/DCR2	ENSG00000120659	SULT2B1	YLR361C	DCR2
CNOT3/SSE2	ENSG00000120694	CNOT3	YBR169C	SSE2
GP6/ALG5	ENSG00000120697	GP6	YPL227C	ALG5
PTPN4/RRP43	ENSG00000120699	PTPN4	YCR035C	RRP43
DDX18/SUP45	ENSG00000120705	DDX18	YBR143C	SUP45
KHSRP/YLR001C	ENSG00000120708	KHSRP	YLR001C	YLR001C
GNA11/RGM1	ENSG00000120738	GNA11	YMR182C	RGM1
EDEM2/PPZ1	ENSG00000120756	EDEM2	YML016C	PPZ1
DNMT3B/UTP20	ENSG00000120800	DNMT3B	YBL004W	UTP20
REM1/FUS1	ENSG00000120802	REM1	YCL027W	FUS1
TPX2/CIN4	ENSG00000120805	TPX2	YMR138W	CIN4
PDRG1/HAP3	ENSG00000120837	PDRG1	YBL021C	HAP3
EPB41L1/LST8	ENSG00000120868	EPB41L1	YNL006W	LST8
DOCK9/FIP1	ENSG00000120885	DOCK9	YJR093C	FIP1
DOCK3/PPH3	ENSG00000120910	DOCK3	YDR075W	PPH3
COQ9/YLR118C	ENSG00000120992	COQ9	YLR118C	YLR118C
CRLS1/RRI1	ENSG00000121022	CRLS1	YDL216C	RRI1
PPP1R13B/YGR017W	ENSG00000121067	PPP1R13B	YGR017W	YGR017W
SIGLEC1/RSB1	ENSG00000121361	SIGLEC1	YOR049C	RSB1
FKBP1A/SPC2	ENSG00000121552	FKBP1A	YML055W	SPC2
NSFL1C/CTA1	ENSG00000121691	NSFL1C	YDR256C	CTA1
MAVS/CST9	ENSG00000121741	MAVS	YLR394W	CST9
F11/BUB2	ENSG00000121749	F11	YMR055C	BUB2
XRN2/SAN1	ENSG00000121848	XRN2	YDR143C	SAN1
DYNLL1/BI4	ENSG00000121858	DYNLL1	Q0120	BI4
TESC/STT4	ENSG00000121879	TESC	YLR305C	STT4
SNX5/YER140W	ENSG00000121931	SNX5	YER140W	YER140W
RPL6/YCR061W	ENSG00000121966	RPL6	YCR061W	YCR061W
MAPKAPK5/NUP188	ENSG00000122025	MAPKAPK5	YML103C	NUP188
P2RX7/FZF1	ENSG00000122034	P2RX7	YGL254W	FZF1
ESF1/EDC3	ENSG00000122085	ESF1	YEL015W	EDC3
RBBP9/INP52	ENSG00000122126	RBBP9	YNL106C	INP52
ANAPC5/MRP4	ENSG00000122140	ANAPC5	YHL004W	MRP4
SLC23A2/COG5	ENSG00000122176	SLC23A2	YNL051W	COG5
TMEM230/COP1	ENSG00000122218	TMEM230	YDL145C	COP1
DZANK1/MDM31	ENSG00000122299	DZANK1	YHR194W	MDM31
KDM2B/LRO1	ENSG00000122367	KDM2B	YNR008W	LRO1
TASP1/CDC3	ENSG00000122545	TASP1	YLR314C	CDC3
GCN1L1/SLZ1	ENSG00000122705	GCN1L1	YNL196C	SLZ1
RPLP0/YMR317W	ENSG00000122778	RPLP0	YMR317W	YMR317W
PXN/BDF1	ENSG00000122779	PXN	YLR399C	BDF1
RPH3A/YER130C	ENSG00000122877	RPH3A	YER130C	YER130C
TRMT6/MF(ALPHA)1	ENSG00000122952	TRMT6	YPL187W	MF(ALPHA)1
CHGB/PEP8	ENSG00000122958	CHGB	YJL053W	PEP8
PEBP1/MRD1	ENSG00000122965	PEBP1	YPR112C	MRD1
TBX5/BBP1	ENSG00000122966	TBX5	YPL255W	BBP1
BRAP/DRS1	ENSG00000123064	BRAP	YLL008W	DRS1
ERP29/DMA1	ENSG00000123091	ERP29	YHR115C	DMA1
NOS1/YEL076C-A	ENSG00000123131	NOS1	YEL076C-A	YEL076C-A
FUS/PET191	ENSG00000123146	FUS	YJR034W	PET191
IGBP1/CDC40	ENSG00000123154	IGBP1	YDR364C	CDC40
FXYD3/FMP45	ENSG00000123179	FXYD3	YDL222C	FMP45
GANAB/CCC2	ENSG00000123191	GANAB	YDR270W	CCC2
GMIP/PRD1	ENSG00000123213	GMIP	YCL057W	PRD1
RBM41/TMA17	ENSG00000123240	RBM41	YDL110C	TMA17
BIRC5/VPS66	ENSG00000123268	BIRC5	YPR139C	VPS66
LAG3/GIM5	ENSG00000123349	LAG3	YML094W	GIM5
MLF2/KIN1	ENSG00000123374	MLF2	YDR122W	KIN1
OTUB2/PRC1	ENSG00000123384	OTUB2	YMR297W	PRC1
DDX24/STP2	ENSG00000123411	DDX24	YHR006W	STP2
ZBTB25/PPM2	ENSG00000123444	ZBTB25	YOL141W	PPM2
ARHGAP4/ATP11	ENSG00000123472	ARHGAP4	YNL315C	ATP11
ANKRD24/LGE1	ENSG00000123562	ANKRD24	YPL055C	LGE1
RCOR1/VPS21	ENSG00000123595	RCOR1	YOR089C	VPS21
LTBP4/AVT4	ENSG00000123643	LTBP4	YNL101W	AVT4
BLVRB/RRP45	ENSG00000123737	BLVRB	YDR280W	RRP45
SLC9A1/YLR345W	ENSG00000123836	SLC9A1	YLR345W	YLR345W
SPTLC1/SPC29	ENSG00000123933	SPTLC1	YPL124W	SPC29
PAPOLA/CKS1	ENSG00000123975	PAPOLA	YBR135W	CKS1
CCNK/LAP4	ENSG00000123992	CCNK	YKL103C	LAP4
PCBP4/SPR6	ENSG00000123999	PCBP4	YER115C	SPR6
RGS1/DIP5	ENSG00000124067	RGS1	YPL265W	DIP5
MRPS33/YKL091C	ENSG00000124120	MRPS33	YKL091C	YKL091C
NDUFB2/GPI16	ENSG00000124155	NDUFB2	YHR188C	GPI16
ENSG00000090269/ATP15	ENSG00000124172	ENSG00000090269	YPL271W	ATP15
NUDC/RVS167	ENSG00000124181	NUDC	YDR388W	RVS167
MAEA/NAB3	ENSG00000124193	MAEA	YPL190C	NAB3
ICAM1/CSE1	ENSG00000124207	ICAM1	YGL238W	CSE1
STRN4/TEM1	ENSG00000124209	STRN4	YML064C	TEM1
IRAK3/MDM34	ENSG00000124214	IRAK3	YGL219C	MDM34
LYZ/UBA4	ENSG00000124217	LYZ	YHR111W	UBA4
SI/PEP12	ENSG00000124222	SI	YOR036W	PEP12
MUL1/DBP10	ENSG00000124228	MUL1	YDL031W	DBP10
PDCD7/YFR006W	ENSG00000124299	PDCD7	YFR006W	YFR006W
SPG21/SNC2	ENSG00000124333	SPG21	YOR327C	SNC2
DNAJB11/RFU1	ENSG00000124356	DNAJB11	YLR073C	RFU1
THPO/TOS1	ENSG00000124357	THPO	YBR162C	TOS1
CHRD/DOA4	ENSG00000124422	CHRD	YDR069C	DOA4
FLT3LG/UBP8	ENSG00000124486	FLT3LG	YMR223W	UBP8
RAB11FIP3/SAM37	ENSG00000124491	RAB11FIP3	YMR060C	SAM37
GNPTG/YHC1	ENSG00000124562	GNPTG	YLR298C	YHC1
ZNF268/TFB2	ENSG00000124570	ZNF268	YPL122C	TFB2
GOLGA3/BPT1	ENSG00000124574	GOLGA3	YLL015W	BPT1
PABPC4/YNL040W	ENSG00000124608	PABPC4	YNL040W	YNL040W
CD209/OST6	ENSG00000124641	CD209	YML019W	OST6
MCOLN1/KEL3	ENSG00000124702	MCOLN1	YPL263C	KEL3
EFNB1/CRG1	ENSG00000124713	EFNB1	YHR209W	CRG1
AARS/MMR1	ENSG00000124731	AARS	YLR190W	MMR1
GLG1/MCM1	ENSG00000124762	GLG1	YMR043W	MCM1
KIF4A/ROX1	ENSG00000124766	KIF4A	YPR065W	ROX1
PLEKHG2/SRL2	ENSG00000124782	PLEKHG2	YLR082C	SRL2
PITPNM2/NUP1	ENSG00000124789	PITPNM2	YOR098C	NUP1
EXOC1/PSF3	ENSG00000124802	EXOC1	YOL146W	PSF3
DTX2/MSA1	ENSG00000124813	DTX2	YOR066W	MSA1
NLRC4/SPC105	ENSG00000124831	NLRC4	YGL093W	SPC105
NRCAM/DSL1	ENSG00000124839	NRCAM	YNL258C	DSL1
LAMB1/NSG2	ENSG00000124942	LAMB1	YNL156C	NSG2
SLC26A3/CDC39	ENSG00000125107	SLC26A3	YCR093W	CDC39
DLD/TMN2	ENSG00000125304	DLD	YDR107C	TMN2
WDR7/UPF3	ENSG00000125351	WDR7	YGR072W	UPF3
TXNL1/SPR28	ENSG00000125354	TXNL1	YDR218C	SPR28
IL5RA/RUD3	ENSG00000125414	IL5RA	YOR216C	RUD3
ITGA6/GGA2	ENSG00000125447	ITGA6	YHR108W	GGA2
RAPGEF4/ADY2	ENSG00000125450	RAPGEF4	YCR010C	ADY2
ENSG00000091436/REB1	ENSG00000125482	ENSG00000091436	YBR049C	REB1
FH/ESC2	ENSG00000125618	FH	YDR363W	ESC2
SEL1L3/RPA135	ENSG00000125630	SEL1L3	YPR010C	RPA135
TF/YKL047W	ENSG00000125651	TF	YKL047W	YKL047W
MYO15A/THO2	ENSG00000125676	MYO15A	YNL139C	THO2
APOH/NSE5	ENSG00000125686	APOH	YML023C	NSE5
NLRP1/IST1	ENSG00000125726	NLRP1	YNL265C	IST1
ACKR6/RGD1	ENSG00000125733	ACKR6	YBR260C	RGD1
SPAG7/YHL017W	ENSG00000125734	SPAG7	YHL017W	YHL017W
ORC6/SMD2	ENSG00000125743	ORC6	YLR275W	SMD2
ZC3HC1/RTN2	ENSG00000125744	ZC3HC1	YDL204W	RTN2
ESR1/SQT1	ENSG00000125746	ESR1	YIR012W	SQT1
RGS17/RPL18A	ENSG00000125753	RGS17	YOL120C	RPL18A
ANGPT2/PDC2	ENSG00000125817	ANGPT2	YDR081C	PDC2
CD200/YCR076C	ENSG00000125818	CD200	YCR076C	YCR076C
CMA1/VPS36	ENSG00000125826	CMA1	YLR417W	VPS36
PSME1/SMB1	ENSG00000125835	PSME1	YER029C	SMB1
JPH4/SUR7	ENSG00000125841	JPH4	YML052W	SUR7
MYH7/SGD1	ENSG00000125844	MYH7	YLR336C	SGD1
CEBPE/YDR222W	ENSG00000125845	CEBPE	YDR222W	YDR222W
SLC7A8/PEX15	ENSG00000125863	SLC7A8	YOL044W	PEX15
OSGEP/COF1	ENSG00000125868	OSGEP	YLL050C	COF1
RNF31/MUD1	ENSG00000125870	RNF31	YBR119W	MUD1
SCFD1/NAB6	ENSG00000125944	SCFD1	YML117W	NAB6
G2E3/INO2	ENSG00000125952	G2E3	YDR123C	INO2
HECTD1/RAM1	ENSG00000125954	HECTD1	YDL090C	RAM1
HNRNPC/ERV41	ENSG00000125991	HNRNPC	YML067C	ERV41
RPGRIP1/ATG11	ENSG00000126001	RPGRIP1	YPR049C	ATG11
SUPT16H/THP1	ENSG00000126226	SUPT16H	YOL072W	THP1
TOX4/UBA2	ENSG00000126261	TOX4	YDR390C	UBA2
GEMIN2/DOT5	ENSG00000126432	GEMIN2	YIL010W	DOT5
TGM1/HMT1	ENSG00000126457	TGM1	YBR034C	HMT1
TINF2/RHB1	ENSG00000126458	TINF2	YCR027C	RHB1
DAZL/SDO1	ENSG00000126524	DAZL	YLR022C	SDO1
SEMA6A/VPS30	ENSG00000126581	SEMA6A	YPL120W	VPS30
TRPM7/ECM22	ENSG00000126746	TRPM7	YLR228C	ECM22
TYRO3/BUD27	ENSG00000126756	TYRO3	YFL023W	BUD27
WDR76/TIM22	ENSG00000126768	WDR76	YDL217C	TIM22
CAPN3/SPO21	ENSG00000126777	CAPN3	YOL091W	SPO21
SNAP23/SSA3	ENSG00000126803	SNAP23	YBL075C	SSA3
PHGDH/URB2	ENSG00000126838	PHGDH	YJR041C	URB2
COL9A3/GEM1	ENSG00000126858	COL9A3	YAL048C	GEM1
EZR/CAC2	ENSG00000126883	EZR	YML102W	CAC2
MYL6/PBS2	ENSG00000126934	MYL6	YJL128C	PBS2
AGO1/RPS16A	ENSG00000126945	AGO1	YMR143W	RPS16A
TEKT2/CNE1	ENSG00000127022	TEKT2	YAL058W	CNE1
CLSPN/VIP1	ENSG00000127241	CLSPN	YLR410W	VIP1
UNC13D/NUP85	ENSG00000127311	UNC13D	YJR042W	NUP85
DPYSL2/JID1	ENSG00000127328	DPYSL2	YPR061C	JID1
TGFB2/YOL075C	ENSG00000127412	TGFB2	YOL075C	YOL075C
NUP50/SIN3	ENSG00000127511	NUP50	YOL004W	SIN3
CDC45/SLY41	ENSG00000127526	CDC45	YOR307C	SLY41
COMT/NUP82	ENSG00000127527	COMT	YJL061W	NUP82
LRRFIP2/ERV1	ENSG00000127554	LRRFIP2	YGR029W	ERV1
HDAC6/SLK19	ENSG00000127603	HDAC6	YOR195W	SLK19
KRT31/RSC4	ENSG00000127616	KRT31	YKR008W	RSC4
CDC6/GIS1	ENSG00000127663	CDC6	YDR096W	GIS1
UPRT/TUB1	ENSG00000127824	UPRT	YML085C	TUB1
CDC23/DCI1	ENSG00000127884	CDC23	YOR180C	DCI1
CBX5/UTP8	ENSG00000127914	CBX5	YGR128C	UTP8
SUCO/SLA2	ENSG00000127946	SUCO	YNL243W	SLA2
MSH2/OCA1	ENSG00000127947	MSH2	YNL099C	OCA1
MAP3K1/GPA2	ENSG00000127955	MAP3K1	YER020W	GPA2
DHPS/PEX1	ENSG00000127980	DHPS	YKL197C	PEX1
HOOK2/DUS3	ENSG00000128016	HOOK2	YLR401C	DUS3
ARCN1/ADE1	ENSG00000128050	ARCN1	YAR015W	ADE1
PSMD5/ADE4	ENSG00000128059	PSMD5	YMR300C	ADE4
PTGS1/TUM1	ENSG00000128309	PTGS1	YOR251C	TUM1
NUP188/RHO5	ENSG00000128340	NUP188	YNL180C	RHO5
CRAT/SME1	ENSG00000128534	CRAT	YOR159C	SME1
SH2D3C/JJJ1	ENSG00000128590	SH2D3C	YNL227C	JJJ1
NANS/NMA1	ENSG00000128591	NANS	YLR328W	NMA1
DFNB31/MET8	ENSG00000128595	DFNB31	YBR213W	MET8
CWF19L1/TGL2	ENSG00000128604	CWF19L1	YDR058C	TGL2
SEMA4G/MRPS12	ENSG00000128626	SEMA4G	YNR036C	MRPS12
BTAF1/YHR219W	ENSG00000128641	BTAF1	YHR219W	YHR219W
IKZF5/ADD66	ENSG00000128789	IKZF5	YKL206C	ADD66
BLNK/INO80	ENSG00000128908	BLNK	YGL150C	INO80
SORBS1/DAL82	ENSG00000128944	SORBS1	YNL314W	DAL82
BAMBI/DUT1	ENSG00000128951	BAMBI	YBR252W	DUT1
IL11/LCP5	ENSG00000129071	IL11	YER127W	LCP5
MYO3A/SEC26	ENSG00000129083	MYO3A	YDR238C	SEC26
WAC/PRE5	ENSG00000129084	WAC	YMR314W	PRE5
CREM/ECM38	ENSG00000129103	CREM	YLR299W	ECM38
NUBP2/DCD1	ENSG00000129187	NUBP2	YHR144C	DCD1
HIVEP1/GIP4	ENSG00000129219	HIVEP1	YAL031C	GIP4
TREM2/DIA2	ENSG00000129221	TREM2	YOR080W	DIA2
CRISP3/TRX3	ENSG00000129235	CRISP3	YCR083W	TRX3
FKBP5/SSN8	ENSG00000129315	FKBP5	YNL025C	SSN8
SRPK1/APM2	ENSG00000129354	SRPK1	YHL019C	APM2
BRPF3/YNL122C	ENSG00000129451	BRPF3	YNL122C	YNL122C
MRPS18A/GNP1	ENSG00000129473	MRPS18A	YDR508C	GNP1
ENSG00000096087/SEC6	ENSG00000129484	ENSG00000096087	YIL068C	SEC6
EFHC1/RPS26A	ENSG00000129518	EFHC1	YGL189C	RPS26A
NCR2/ENP2	ENSG00000129521	NCR2	YGR145W	ENP2
HSP90AB1/WSC3	ENSG00000129538	HSP90AB1	YOL105C	WSC3
MLN/RUB1	ENSG00000129559	MLN	YDR139C	RUB1
CDC5L/OST2	ENSG00000129562	CDC5L	YOR103C	OST2
ITPR3/FKH1	ENSG00000129654	ITPR3	YIL131C	FKH1
ZNF184/YLR243W	ENSG00000129675	ZNF184	YLR243W	YLR243W
DSP/YPR196W	ENSG00000129682	DSP	YPR196W	YPR196W
SIRT1/BRE2	ENSG00000129691	SIRT1	YLR015W	BRE2
HNRNPH3/RPS4B	ENSG00000129824	HNRNPH3	YHR203C	RPS4B
JAK2/THI20	ENSG00000129946	JAK2	YOL055C	THI20
IL12RB1/DPP1	ENSG00000129951	IL12RB1	YDR284C	DPP1
ABL1/TCB3	ENSG00000129990	ABL1	YML072C	TCB3
ACOT7/HPA3	ENSG00000130066	ACOT7	YEL066W	HPA3
SH3GLB1/NOG2	ENSG00000130119	SH3GLB1	YNR053C	NOG2
CDC7/NTE1	ENSG00000130147	CDC7	YML059C	NTE1
PCSK5/YML6	ENSG00000130158	PCSK5	YML025C	YML6
SCD/YNR065C	ENSG00000130164	SCD	YNR065C	YNR065C
TMED1/ELF1	ENSG00000130165	TMED1	YKL160W	ELF1
ABLIM1/GTB1	ENSG00000130175	ABLIM1	YDR221W	GTB1
RAB18/CDC16	ENSG00000130177	RAB18	YKL022C	CDC16
NRP1/STE13	ENSG00000130226	NRP1	YOR219C	STE13
PRTFDC1/YMR185W	ENSG00000130227	PRTFDC1	YMR185W	YMR185W
TSPAN15/THO1	ENSG00000130254	TSPAN15	YER063W	THO1
MAST3/YDR115W	ENSG00000130312	MAST3	YDR115W	YDR115W
MZF1/SOL4	ENSG00000130313	MZF1	YGR248W	SOL4
MYO9B/LSM7	ENSG00000130332	MYO9B	YNL147W	LSM7
PSMD8/YGL185C	ENSG00000130414	PSMD8	YGL185C	YGL185C
SETD1A/ARC40	ENSG00000130429	SETD1A	YBR234C	ARC40
MAGEB2/LSM2	ENSG00000130520	MAGEB2	YBL026W	LSM2
EFNA2/RUP1	ENSG00000130560	EFNA2	YOR138C	RUP1
CIRBP/YDL086W	ENSG00000130635	CIRBP	YDL086W	YDL086W
ATP5D/CLB3	ENSG00000130638	ATP5D	YDL155W	CLB3
IGFALS/SPC97	ENSG00000130640	IGFALS	YHR172W	SPC97
HNRNPM/HRR25	ENSG00000130669	HNRNPM	YPL204W	HRR25
MARCH2/ADH6	ENSG00000130684	MARCH2	YMR318C	ADH6
NDUFB7/RPN13	ENSG00000130706	NDUFB7	YLR421C	RPN13
TECR/ARG1	ENSG00000130707	TECR	YOL058W	ARG1
TIMM13/RRP4	ENSG00000130713	TIMM13	YHR069C	RRP4
CDC34/UBC12	ENSG00000130725	CDC34	YLR306W	UBC12
MTAP/SIR3	ENSG00000130762	MTAP	YLR442C	SIR3
POLR2E/FRS1	ENSG00000130764	POLR2E	YLR060W	FRS1
POLRMT/INH1	ENSG00000130770	POLRMT	YDL181W	INH1
HCN2/NIP100	ENSG00000130779	HCN2	YPL174C	NIP100
GADD45B/TIF35	ENSG00000130811	GADD45B	YDR429C	TIF35
MADCAM1/YML053C	ENSG00000130816	MADCAM1	YML053C	YML053C
MKNK2/TRM9	ENSG00000130829	MKNK2	YML014W	TRM9
ENSG00000099882/YIL055C	ENSG00000130830	ENSG00000099882	YIL055C	YIL055C
ARVCF/UFD2	ENSG00000130939	ARVCF	YDL190C	UFD2
RANBP1/UBA1	ENSG00000130985	RANBP1	YKL210W	UBA1
KLHL22/CPR5	ENSG00000131013	KLHL22	YDR304C	CPR5
MED15/YFR016C	ENSG00000131016	MED15	YFR016C	YFR016C
SERPIND1/TRS65	ENSG00000131018	SERPIND1	YGR166W	TRS65
SNAP29/AAR2	ENSG00000131043	SNAP29	YBL074C	AAR2
CRKL/ACS1	ENSG00000131069	CRKL	YAL054C	ACS1
LZTR1/TIM13	ENSG00000131142	LZTR1	YGR181W	TIM13
MMP11/COX5A	ENSG00000131143	MMP11	YNL052W	COX5A
CECR2/KES1	ENSG00000131149	CECR2	YPL145C	KES1
SMARCB1/PSF2	ENSG00000131153	SMARCB1	YJL072C	PSF2
P2RX6/AIM13	ENSG00000131165	P2RX6	YFR011C	AIM13
DERL3/BNA2	ENSG00000131203	DERL3	YJR078W	BNA2
ENSG00000099964/BIT2	ENSG00000131233	ENSG00000099964	YBR270C	BIT2
BCL2L13/ETP1	ENSG00000131263	BCL2L13	YHL010C	ETP1
ENSG00000099972/PZF1	ENSG00000131323	ENSG00000099972	YPR186C	PZF1
DDT/IDP1	ENSG00000131370	DDT	YDL066W	IDP1
OSM/GYP6	ENSG00000131374	OSM	YJL044C	GYP6
CABIN1/RIM13	ENSG00000131375	CABIN1	YMR154C	RIM13
TBC1D10A/DOG1	ENSG00000131462	TBC1D10A	YHR044C	DOG1
SUSD2/GRC3	ENSG00000131467	SUSD2	YLL035W	GRC3
SF3A1/RPL27B	ENSG00000131469	SF3A1	YDR471W	RPL27B
SEC14L2/MSC1	ENSG00000131470	SEC14L2	YML128C	MSC1
ENSG00000100010/VPS25	ENSG00000131475	ENSG00000100010	YJR102C	VPS25
PPIL2/MRPL51	ENSG00000131495	PPIL2	YPR100W	MRPL51
SNRPD3/YEL020C	ENSG00000131503	SNRPD3	YEL020C	YEL020C
PES1/BNI1	ENSG00000131504	PES1	YNL271C	BNI1
MAPK1/BSD2	ENSG00000131507	MAPK1	YBR290W	BSD2
GGT1/PEX4	ENSG00000131508	GGT1	YGR133W	PEX4
PPM1F/SEC8	ENSG00000131558	PPM1F	YPR055W	SEC8
TOP3B/ADY3	ENSG00000131626	TOP3B	YDL239C	ADY3
DGCR14/MRS4	ENSG00000131653	DGCR14	YKR052C	MRS4
CRYBB2P1/ACO2	ENSG00000131730	CRYBB2P1	YJL200C	ACO2
MFNG/SIP2	ENSG00000131791	MFNG	YGL208W	SIP2
CARD10/LHP1	ENSG00000131795	CARD10	YDL051W	LHP1
SLC25A1/PDA1	ENSG00000131828	SLC25A1	YER178W	PDA1
ADRBK2/YGL114W	ENSG00000131941	ADRBK2	YGL114W	YGL114W
LGALS2/ARP10	ENSG00000131966	LGALS2	YDR106W	ARP10
GGA1/FOL2	ENSG00000131979	GGA1	YGR267C	FOL2
HIRA/APJ1	ENSG00000132002	HIRA	YNL077W	APJ1
SH3BP1/YLR419W	ENSG00000132153	SH3BP1	YLR419W	YLR419W
LGALS1/SNF1	ENSG00000132155	LGALS1	YDR477W	SNF1
HPS4/ERG27	ENSG00000132196	HPS4	YLR100W	ERG27
ENSG00000100101/PEP5	ENSG00000132256	ENSG00000100101	YMR231W	PEP5
PATZ1/PIN2	ENSG00000132274	PATZ1	YOR104W	PIN2
TRIOBP/TNA1	ENSG00000132326	TRIOBP	YGR260W	TNA1
TFIP11/GSP1	ENSG00000132341	TFIP11	YLR293C	GSP1
GCAT/YDR336W	ENSG00000132357	GCAT	YDR336W	YDR336W
ENSG00000100118/CLU1	ENSG00000132361	ENSG00000100118	YMR012W	CLU1
CRYBB1/INP54	ENSG00000132376	CRYBB1	YOL065C	INP54
EIF3L/RFA1	ENSG00000132383	EIF3L	YAR007C	RFA1
NHP2L1/YCR043C	ENSG00000132424	NHP2L1	YCR043C	YCR043C
MICALL1/RPL26B	ENSG00000132463	MICALL1	YGR034W	RPL26B
ENSG00000100141/GSY2	ENSG00000132470	ENSG00000100141	YLR258W	GSY2
POLR2F/HHT1	ENSG00000132475	POLR2F	YBR010W	HHT1
SOX10/MMF1	ENSG00000132541	SOX10	YIL051C	MMF1
CCDC134/SWM1	ENSG00000132604	CCDC134	YDR260C	SWM1
PICK1/VPS4	ENSG00000132612	PICK1	YPR173C	VPS4
TTC28/SPO20	ENSG00000132639	TTC28	YMR017W	SPO20
SLC16A8/POL30	ENSG00000132646	SLC16A8	YBR088C	POL30
CENPM/RPC34	ENSG00000132664	CENPM	YNR003C	RPC34
SEPT3/MMS4	ENSG00000132688	SEPT3	YBR098W	MMS4
SLC5A1/SUN4	ENSG00000132692	SLC5A1	YNL066W	SUN4
TPTEP1/CPS1	ENSG00000132694	TPTEP1	YJL172W	CPS1
DDX17/CRC1	ENSG00000132703	DDX17	YOR100C	CRC1
DMC1/HCS1	ENSG00000132740	DMC1	YKL017C	HCS1
TCF20/DPH1	ENSG00000132768	TCF20	YIL103W	DPH1
CBY1/YKL133C	ENSG00000132792	CBY1	YKL133C	YKL133C
TOMM22/APL6	ENSG00000132842	TOMM22	YGR261C	APL6
RTDR1/TCB1	ENSG00000132872	RTDR1	YOR086C	TCB1
XBP1/PHM6	ENSG00000132912	XBP1	YDR281C	PHM6
FBXO7/PCP1	ENSG00000133019	FBXO7	YGR101W	PCP1
GTPBP1/MYO2	ENSG00000133026	GTPBP1	YOR326W	MYO2
POLDIP3/TEL1	ENSG00000133056	POLDIP3	YBL088C	TEL1
TIMP3/SCH9	ENSG00000133059	TIMP3	YHR205W	SCH9
PPP6R2/POP3	ENSG00000133069	PPP6R2	YNL282W	POP3
SBF1/YPR202W	ENSG00000133083	SBF1	YPR202W	YPR202W
SUN2/CLB5	ENSG00000133101	SUN2	YPR120C	CLB5
CYB5R3/TMA19	ENSG00000133112	CYB5R3	YKL056C	TMA19
DNAL4/RFC5	ENSG00000133119	DNAL4	YBR087W	RFC5
ENSG00000100262/LPX1	ENSG00000133121	ENSG00000100262	YOR084W	LPX1
PACSIN2/DMA2	ENSG00000133135	PACSIN2	YNL116W	DMA2
AP1B1/ZRT3	ENSG00000133195	AP1B1	YKL175W	ZRT3
HMGXB4/AKL1	ENSG00000133216	HMGXB4	YBR059C	AKL1
TOM1/DUG1	ENSG00000133313	TOM1	YFR044C	DUG1
NEFH/NSA1	ENSG00000133316	NEFH	YGL111W	NSA1
BIK/TVP15	ENSG00000133318	BIK	YDR100W	TVP15
HMOX1/NUT2	ENSG00000133398	HMOX1	YPR168W	NUT2
THOC5/BST1	ENSG00000133424	THOC5	YFL025C	BST1
MCM5/LEE1	ENSG00000133606	MCM5	YPL054W	LEE1
ARSA/RAS2	ENSG00000133703	ARSA	YNL098C	RAS2
TSPO/SXM1	ENSG00000133704	TSPO	YDR395W	SXM1
RASD2/CDC60	ENSG00000133706	RASD2	YPL160W	CDC60
CBX7/INM1	ENSG00000133731	CBX7	YHR046C	INM1
PDGFB/RAS1	ENSG00000133818	PDGFB	YOR101W	RAS1
ACR/YMR226C	ENSG00000133835	ACR	YMR226C	YMR226C
RPL3/DNF3	ENSG00000133858	RPL3	YMR162C	DNF3
ZMAT5/CTI6	ENSG00000133884	ZMAT5	YPL181W	CTI6
RBFOX2/ERG28	ENSG00000133935	RBFOX2	YER044C	ERG28
TAB1/COX16	ENSG00000133983	TAB1	YJL003W	COX16
ASCC2/SUI2	ENSG00000134001	ASCC2	YJR007W	SUI2
MTMR3/ELP3	ENSG00000134014	MTMR3	YPL086C	ELP3
SMCR7L/CLB6	ENSG00000134057	SMCR7L	YGR109C	CLB6
APOL1/SSK22	ENSG00000134072	APOL1	YCR073C	SSK22
MYH9/MNL1	ENSG00000134109	MYH9	YHR204W	MNL1
SAMM50/OCA2	ENSG00000134242	SAMM50	YNL056W	OCA2
GRAP2/VTH2	ENSG00000134243	GRAP2	YJL222W	VTH2
EIF3D/AKR1	ENSG00000134250	EIF3D	YDR264C	AKR1
TNRC6B/APL5	ENSG00000134262	TNRC6B	YPL195W	APL5
ENSG00000100357/BUD7	ENSG00000134287	ENSG00000100357	YOR299W	BUD7
SGSM3/AVT2	ENSG00000134294	SGSM3	YEL064C	AVT2
IFT27/BMH1	ENSG00000134308	IFT27	YER177W	BMH1
KIAA0930/SRS2	ENSG00000134313	KIAA0930	YJL092W	SRS2
NCF4/RIM15	ENSG00000134318	NCF4	YFL033C	RIM15
CSF2RB/YLR407W	ENSG00000134352	CSF2RB	YLR407W	YLR407W
SLC25A17/CDC73	ENSG00000134371	SLC25A17	YLR418C	CDC73
UPK3A/TIM17	ENSG00000134375	UPK3A	YJL143W	TIM17
KCTD17/SLX5	ENSG00000134376	KCTD17	YDL013W	SLX5
ST13/DED81	ENSG00000134440	ST13	YHR019C	DED81
IL2RB/IMP2	ENSG00000134452	IL2RB	YIL154C	IMP2
RBX1/NSR1	ENSG00000134453	RBX1	YGR159C	NSR1
EP300/TAT1	ENSG00000134489	EP300	YBR069C	TAT1
L3MBTL2/VRG4	ENSG00000134490	L3MBTL2	YGL225W	VRG4
RANGAP1/YNR040W	ENSG00000134571	RANGAP1	YNR040W	YNR040W
ZC3H7B/CIN1	ENSG00000134627	ZC3H7B	YOR349W	CIN1
PHF5A/MPT5	ENSG00000134644	PHF5A	YGL178W	MPT5
ACO2/PRP38	ENSG00000134748	ACO2	YGR075C	PRP38
POLR3H/AIM44	ENSG00000134757	POLR3H	YPL158C	AIM44
PMM1/CWC24	ENSG00000134758	PMM1	YLR323C	CWC24
BRD1/GDT1	ENSG00000134851	BRD1	YBR187W	GDT1
MLC1/YOL073C	ENSG00000134882	MLC1	YOL073C	YOL073C
HDAC10/RRT12	ENSG00000134900	HDAC10	YCR045C	RRT12
FKBP3/TRM112	ENSG00000134909	FKBP3	YNR046W	TRM112
CTSG/STT3	ENSG00000134910	CTSG	YGL022W	STT3
GZMB/YGL242C	ENSG00000134996	GZMB	YGL242C	YGL242C
RBM23/FMN1	ENSG00000135002	RBM23	YDR236C	FMN1
PRMT5/DSK2	ENSG00000135018	PRMT5	YMR276W	DSK2
AP4S1/PDH1	ENSG00000135046	AP4S1	YPR002W	PDH1
POLE2/SNF3	ENSG00000135047	POLE2	YDL194W	SNF3
SOS2/URE2	ENSG00000135049	SOS2	YNL229C	URE2
CDKL1/SER1	ENSG00000135069	CDKL1	YOR184W	SER1
NIN/MSB1	ENSG00000135148	NIN	YOR188W	MSB1
PYGL/UBX5	ENSG00000135218	PYGL	YDR330W	UBX5
TRIM9/SKY1	ENSG00000135250	TRIM9	YMR216C	SKY1
PSMC6/MTO1	ENSG00000135297	PSMC6	YGL236C	MTO1
CDKN3/CAR1	ENSG00000135318	CDKN3	YPL111W	CAR1
ATP6V1D/VHS1	ENSG00000135341	ATP6V1D	YDR247W	VHS1
PIGH/YJL213W	ENSG00000135363	PIGH	YJL213W	YJL213W
PSMA3/KRE33	ENSG00000135372	PSMA3	YNL132W	KRE33
VTI1B/APN1	ENSG00000135374	VTI1B	YKL114C	APN1
TIMM9/HLJ1	ENSG00000135392	TIMM9	YMR161W	HLJ1
GSTZ1/FOX2	ENSG00000135437	GSTZ1	YKR009C	FOX2
AHSA1/YNL305C	ENSG00000135472	AHSA1	YNL305C	YNL305C
DAAM1/NOP13	ENSG00000135486	DAAM1	YNL175C	NOP13
SPTLC2/SUL1	ENSG00000135502	SPTLC2	YBR294W	SUL1
RIN3/YOS9	ENSG00000135506	RIN3	YDR057W	YOS9
SNW1/YFL054C	ENSG00000135517	SNW1	YFL054C	YFL054C
CHGA/DGR2	ENSG00000135541	CHGA	YKL121W	DGR2
ITPK1/CCT3	ENSG00000135624	ITPK1	YJL014W	CCT3
PPM1A/UBP12	ENSG00000135655	PPM1A	YJL197W	UBP12
SIX4/YGR283C	ENSG00000135679	SIX4	YGR283C	YGR283C
ASB2/YDR042C	ENSG00000135720	ASB2	YDR042C	YDR042C
ERH/TOK1	ENSG00000135750	ERH	YJL093C	TOK1
HIF1A/RPT3	ENSG00000135778	HIF1A	YDR394W	RPT3
SRSF5/SPT8	ENSG00000135801	SRSF5	YLR055C	SPT8
EIF5/GLN1	ENSG00000135821	EIF5	YPR035W	GLN1
SERPINA4/VAM7	ENSG00000135823	SERPINA4	YGL212W	VAM7
SLC8A3/MAK32	ENSG00000135828	SLC8A3	YCR019W	MAK32
DICER1/PRP16	ENSG00000135829	DICER1	YKR086W	PRP16
MTHFD1/MBA1	ENSG00000135837	MTHFD1	YBR185C	MBA1
TCL1A/GPI2	ENSG00000135845	TCL1A	YPL076W	GPI2
ZC3H14/MRPL3	ENSG00000135900	ZC3H14	YMR024W	MRPL3
TELO2/JJJ3	ENSG00000135924	TELO2	YJR097W	JJJ3
BDKRB1/CDC33	ENSG00000135930	BDKRB1	YOL139C	CDC33
GSKIP/HYM1	ENSG00000135932	GSKIP	YKL189W	HYM1
VRK1/COX4	ENSG00000135940	VRK1	YGL187C	COX4
PSMC1/ISU1	ENSG00000136003	PSMC1	YPL135W	ISU1
RPS6KA5/BCK1	ENSG00000136021	RPS6KA5	YJL095W	BCK1
PSMB5/BUD21	ENSG00000136026	PSMB5	YOR078W	BUD21
YY1/PWP1	ENSG00000136045	YY1	YLR196W	PWP1
ACIN1/PLB2	ENSG00000136068	ACIN1	YMR006C	PLB2
CCNB1IP1/RRN7	ENSG00000136098	CCNB1IP1	YJL025W	RRN7
TRIP11/BUD4	ENSG00000136108	TRIP11	YJR092W	BUD4
APEX1/GYL1	ENSG00000136111	APEX1	YMR192W	GYL1
ENSG00000100829/QDR3	ENSG00000136141	ENSG00000100829	YBR043C	QDR3
PABPN1/YNL134C	ENSG00000136143	PABPN1	YNL134C	YNL134C
EFS/STE18	ENSG00000136158	EFS	YJR086W	STE18
ARHGAP5/FMP25	ENSG00000136161	ARHGAP5	YLR077W	FMP25
CINP/CDC42	ENSG00000136238	CINP	YLR229C	CDC42
SRP54/SWF1	ENSG00000136247	SRP54	YDR126W	SWF1
CPNE6/SRP68	ENSG00000136261	CPNE6	YPL243W	SRP68
CHD8/DBP9	ENSG00000136271	CHD8	YLR276C	DBP9
PSMA6/YOX1	ENSG00000136352	PSMA6	YML027W	YOX1
NFKBIA/FAU1	ENSG00000136371	NFKBIA	YER183C	FAU1
EMC9/YHR192W	ENSG00000136436	EMC9	YHR192W	YHR192W
PSME2/NMT1	ENSG00000136448	PSME2	YLR195C	NMT1
BRMS1L/HTD2	ENSG00000136449	BRMS1L	YHR067W	HTD2
ENSG00000100931/NPL3	ENSG00000136450	ENSG00000100931	YDR432W	NPL3
SEC23A/GDH2	ENSG00000136457	SEC23A	YDL215C	GDH2
PNN/YGR021W	ENSG00000136463	PNN	YGR021W	YGR021W
RABGGTA/YPL247C	ENSG00000136485	RABGGTA	YPL247C	YPL247C
NFATC4/SAS3	ENSG00000136504	NFATC4	YBL052C	SAS3
PLTP/GAP1	ENSG00000136521	PLTP	YKR039W	GAP1
PCIF1/HRB1	ENSG00000136527	PCIF1	YNL004W	HRB1
GSS/EMP47	ENSG00000136560	GSS	YFL048C	EMP47
MMP9/YHR020W	ENSG00000136628	MMP9	YHR020W	YHR020W
TRPC4AP/SNX3	ENSG00000136643	TRPC4AP	YOR357C	SNX3
PYGB/YSP1	ENSG00000136653	PYGB	YHR155W	YSP1
PROCR/YLR194C	ENSG00000136715	PROCR	YLR194C	YLR194C
GINS1/RVS161	ENSG00000136717	GINS1	YCR009C	RVS161
NINL/IMP4	ENSG00000136718	NINL	YNL075W	IMP4
CD40/KRE5	ENSG00000136731	CD40	YOR336W	KRE5
UQCC/HSE1	ENSG00000136738	UQCC	YHL002W	HSE1
ZMYND8/NFS1	ENSG00000136750	ZMYND8	YCL017C	NFS1
SGK2/YME1	ENSG00000136758	SGK2	YPR024W	YME1
IFT52/SIS1	ENSG00000136770	IFT52	YNL007C	SIS1
MYBL2/SSN3	ENSG00000136807	MYBL2	YPL042C	SSN3
HNF4A/TRX2	ENSG00000136810	HNF4A	YGR209C	TRX2
SLA2/ECM29	ENSG00000136813	SLA2	YHL030W	ECM29
C20orf24/SMC2	ENSG00000136824	C20orf24	YFR031C	SMC2
NFATC2/TCM62	ENSG00000136828	NFATC2	YBR044C	TCM62
STK4/IRA1	ENSG00000136848	STK4	YBR140C	IRA1
PFDN4/YPL260W	ENSG00000136861	PFDN4	YPL260W	YPL260W
DOK5/AGC1	ENSG00000136869	DOK5	YPR021C	AGC1
CSTF1/PRP4	ENSG00000136875	CSTF1	YPR178W	PRP4
BMP7/VMA10	ENSG00000136888	BMP7	YHR039C-A	VMA10
RAE1/IPI1	ENSG00000136891	RAE1	YHR085W	IPI1
TPD52L2/PUP1	ENSG00000136930	TPD52L2	YOR157C	PUP1
DNAJC5/KEL1	ENSG00000136933	DNAJC5	YHR158C	KEL1
NELFCD/RKM2	ENSG00000136937	NELFCD	YDR198C	RKM2
PRPF6/PLP2	ENSG00000136940	PRPF6	YOR281C	PLP2
TUBB1/RPL35B	ENSG00000136942	TUBB1	YDL136W	RPL35B
PSMA7/DFM1	ENSG00000136986	PSMA7	YDR411C	DFM1
NTSR1/RPA49	ENSG00000137054	NTSR1	YNL248C	RPA49
MRGBP/DOA1	ENSG00000137055	MRGBP	YKL213C	DOA1
DIDO1/HNT3	ENSG00000137074	DIDO1	YOR258W	HNT3
GID8/FDH1	ENSG00000137106	GID8	YOR388C	FDH1
BIRC7/RPS6B	ENSG00000137154	BIRC7	YBR181C	RPS6B
ARFGAP1/STB4	ENSG00000137203	ARFGAP1	YMR019W	STB4
AVP/POP8	ENSG00000137265	AVP	YBL018C	POP8
COL20A1/PRR1	ENSG00000137275	COL20A1	YKL116C	PRR1
CHRNA4/BMS1	ENSG00000137312	CHRNA4	YPL217C	BMS1
EEF1A2/SEC16	ENSG00000137337	EEF1A2	YPL085W	SEC16
PTK6/FLX1	ENSG00000137409	PTK6	YIL134W	FLX1
GMEB2/YGR130C	ENSG00000137497	GMEB2	YGR130C	YGR130C
C20orf27/FMP32	ENSG00000137500	C20orf27	YFL046W	FMP32
SPEF1/SIR4	ENSG00000137501	SPEF1	YDR227W	SIR4
CDC25B/YIP5	ENSG00000137502	CDC25B	YGL161C	YIP5
ARFRP1/YGR015C	ENSG00000137509	ARFRP1	YGR015C	YGR015C
NDUFAF5/MRPL10	ENSG00000137547	NDUFAF5	YNL284C	MRPL10
TRIB3/TGS1	ENSG00000137574	TRIB3	YPL157W	TGS1
RASSF2/PEP1	ENSG00000137642	RASSF2	YBL017C	PEP1
CSNK2A1/XYL2	ENSG00000137673	CSNK2A1	YLR070C	XYL2
ANGPT4/YNL176C	ENSG00000137693	ANGPT4	YNL176C	YNL176C
HM13/TMA20	ENSG00000137699	HM13	YER007C-A	TMA20
SNPH/MRP1	ENSG00000137710	SNPH	YDR347W	MRP1
MYLK2/VAC14	ENSG00000137713	MYLK2	YLR386W	VAC14
SIRPB1/YAH1	ENSG00000137714	SIRPB1	YPL252C	YAH1
SEC23B/YJL185C	ENSG00000137752	SEC23B	YJL185C	YJL185C
FERMT1/MKK2	ENSG00000137764	FERMT1	YPL140C	MKK2
HAO1/ODC2	ENSG00000137801	HAO1	YOR222W	ODC2
PDYN/GCR2	ENSG00000137806	PDYN	YNL199C	GCR2
PLCB4/RTF1	ENSG00000137815	PLCB4	YGL244W	RTF1
MYL9/SPC98	ENSG00000137822	MYL9	YNL126W	SPC98
HCK/HHF1	ENSG00000137841	HCK	YBR009C	HHF1
CRNKL1/BIO5	ENSG00000137842	CRNKL1	YNR056C	BIO5
POFUT1/RPC31	ENSG00000137845	POFUT1	YNL151C	RPC31
SAMHD1/SLD2	ENSG00000137872	SAMHD1	YKL108W	SLD2
PAK7/RLP24	ENSG00000137876	PAK7	YLR009W	RLP24
KIF3B/COY1	ENSG00000137878	KIF3B	YKL179C	COY1
NOP56/MRPL40	ENSG00000137942	NOP56	YPL173W	MRPL40
IDH3B/ALT1	ENSG00000137944	IDH3B	YLR089C	ALT1
MAPRE1/SUA7	ENSG00000137947	MAPRE1	YPR086W	SUA7
JAG1/BET2	ENSG00000137955	JAG1	YPR176C	BET2
CDK5RAP1/KGD2	ENSG00000137992	CDK5RAP1	YDR148C	KGD2
SNTA1/IMD2	ENSG00000138029	SNTA1	YHR216W	IMD2
OXT/PTC1	ENSG00000138032	OXT	YDL006W	PTC1
TTI1/YGR016W	ENSG00000138035	TTI1	YGR016W	YGR016W
E2F1/PSY2	ENSG00000138041	E2F1	YNL201C	PSY2
RPRD1B/YPT1	ENSG00000138069	RPRD1B	YFL038C	YPT1
PXMP4/ARP2	ENSG00000138071	PXMP4	YDL029W	ARP2
CHMP4B/MAL12	ENSG00000138079	CHMP4B	YGR292W	MAL12
BPI/DAS1	ENSG00000138081	BPI	YJL149W	DAS1
CST3/MATALPHA2	ENSG00000138083	CST3	YCR039C	MATALPHA2
ASIP/PET309	ENSG00000138095	ASIP	YLR067C	PET309
CST4/BIO4	ENSG00000138101	CST4	YNR057C	BIO4
ACTR5/ARP1	ENSG00000138107	ACTR5	YHR129C	ARP1
WFDC2/MYO4	ENSG00000138162	WFDC2	YAL029C	MYO4
AHCY/YLR063W	ENSG00000138166	AHCY	YLR063W	YLR063W
DHX35/MSS1	ENSG00000138175	DHX35	YMR023C	MSS1
DNTTIP1/YND1	ENSG00000138185	DNTTIP1	YER005W	YND1
MAP1LC3A/FET3	ENSG00000138193	MAP1LC3A	YMR058W	FET3
SYNDIG1/HMLALPHA1	ENSG00000138279	SYNDIG1	YCL066W	HMLALPHA1
PIGU/TIM23	ENSG00000138297	PIGU	YNR017W	TIM23
TNNC2/RPS24A	ENSG00000138326	TNNC2	YER074W	RPS24A
APMAP/ADE17	ENSG00000138363	APMAP	YMR120C	ADE17
ZNF516/KTR5	ENSG00000138378	ZNF516	YNL029C	KTR5
USP14/CPR3	ENSG00000138398	USP14	YML078W	CPR3
VAPA/IDP3	ENSG00000138413	VAPA	YNL009W	IDP3
MYOM1/YPL014W	ENSG00000138434	MYOM1	YPL014W	YPL014W
MYL12A/YTM1	ENSG00000138442	MYL12A	YOR272W	YTM1
CEP76/MKC7	ENSG00000138448	CEP76	YDR144C	MKC7
CEP192/YKL100C	ENSG00000138600	CEP192	YKL100C	YKL100C
RNMT/PTM1	ENSG00000138613	RNMT	YKL039W	PTM1
SMAD7/HUL4	ENSG00000138646	SMAD7	YJR036C	HUL4
LAMA1/RIM4	ENSG00000138668	LAMA1	YHL024W	RIM4
RNF125/PSY4	ENSG00000138669	RNF125	YBL046W	PSY4
ANKRD12/SEC31	ENSG00000138674	ANKRD12	YDL195W	SEC31
NOL4/HYR1	ENSG00000138675	NOL4	YIR037W	HYR1
POLI/YGL015C	ENSG00000138684	POLI	YGL015C	YGL015C
MIB1/CSF1	ENSG00000138688	MIB1	YLR087C	CSF1
RBBP8/YAR066W	ENSG00000138698	RBBP8	YAR066W	YAR066W
RIOK3/NUP57	ENSG00000138750	RIOK3	YGR119C	NUP57
CSTF2/BRE5	ENSG00000138757	CSTF2	YNR051C	BRE5
PSMD10/CDC11	ENSG00000138758	PSMD10	YJR076C	CDC11
ATG4A/YOR387C	ENSG00000138760	ATG4A	YOR387C	YOR387C
TBL1X/USO1	ENSG00000138768	TBL1X	YDL058W	USO1
GPR143/YOR021C	ENSG00000138772	GPR143	YOR021C	YOR021C
PGRMC1/IPP1	ENSG00000138777	PGRMC1	YBR011C	IPP1
POLA1/YJR141W	ENSG00000138785	POLA1	YJR141W	YJR141W
MID1/NHP6B	ENSG00000138795	MID1	YBR089C-A	NHP6B
NKAP/NDI1	ENSG00000138796	NKAP	YML120C	NDI1
NXT2/MET14	ENSG00000138801	NXT2	YKL001C	MET14
GUCY2F/SEC24	ENSG00000138802	GUCY2F	YIL109C	SEC24
ENSG00000101898/CMP2	ENSG00000138814	ENSG00000101898	YML057W	CMP2
ALG13/SKO1	ENSG00000138835	ALG13	YNL167C	SKO1
PRPS2/YLR036C	ENSG00000139112	PRPS2	YLR036C	YLR036C
TLR8/PEP7	ENSG00000139132	TLR8	YDR323C	PEP7
AMMECR1/LSB6	ENSG00000139178	AMMECR1	YJL100W	LSB6
CHRDL1/YLR290C	ENSG00000139180	CHRDL1	YLR290C	YLR290C
WDR13/PEX5	ENSG00000139197	WDR13	YDR244W	PEX5
SUV39H1/PAC2	ENSG00000139329	SUV39H1	YER007W	PAC2
GLRA2/SMX3	ENSG00000139343	GLRA2	YPR182W	SMX3
XIAP/COX7	ENSG00000139372	XIAP	YMR256C	COX7
STAG2/KTR4	ENSG00000139505	STAG2	YBR199W	KTR4
MCF2/YJR107W	ENSG00000139567	MCF2	YJR107W	YJR107W
F9/RPS8A	ENSG00000139610	F9	YBL072C	RPS8A
ABCD1/SWI3	ENSG00000139613	ABCD1	YJL176C	SWI3
CCDC22/YER156C	ENSG00000139637	CCDC22	YER156C	YER156C
CACNA1F/YJL068C	ENSG00000139684	CACNA1F	YJL068C	YJL068C
SYP/TMA22	ENSG00000139726	SYP	YJR014W	TMA22
PLP2/YJL055W	ENSG00000139910	PLP2	YJL055W	YJL055W
BMX/RTN1	ENSG00000139970	BMX	YDR233C	RTN1
PLS3/HAT1	ENSG00000139998	PLS3	YPL001W	HAT1
NAA10/ASP3-4	ENSG00000140006	NAA10	YLR160C	ASP3-4
RENBP/PRY1	ENSG00000140092	RENBP	YJL079C	PRY1
ELF4/TYS1	ENSG00000140105	ELF4	YGR185C	TYS1
SMARCA1/UGA4	ENSG00000140199	SMARCA1	YDL210W	UGA4
MTMR8/QRI5	ENSG00000140262	MTMR8	YLR204W	QRI5
ASB9/ADH2	ENSG00000140263	ASB9	YMR303C	ADH2
ENSG00000102050/YDL085C-A	ENSG00000140264	ENSG00000102050	YDL085C-A	YDL085C-A
RBBP7/ECM25	ENSG00000140299	RBBP7	YJL201W	ECM25
PPP1R2P9/TOA2	ENSG00000140307	PPP1R2P9	YKL058W	TOA2
KCND1/SRP14	ENSG00000140319	KCND1	YDL092W	SRP14
OPN1LW/DIP2	ENSG00000140332	OPN1LW	YLR129W	DIP2
FMR1/AIM45	ENSG00000140374	FMR1	YPR004C	AIM45
PIM2/SML1	ENSG00000140382	PIM2	YML058W	SML1
SLC35A2/ARG7	ENSG00000140386	SLC35A2	YMR062C	ARG7
PQBP1/YGR079W	ENSG00000140391	PQBP1	YGR079W	YGR079W
PCSK1N/SKI8	ENSG00000140395	PCSK1N	YGL213C	SKI8
EMD/AMS1	ENSG00000140400	EMD	YGL156W	AMS1
TAZ/NNF2	ENSG00000140416	TAZ	YGR089W	NNF2
PGK1/SLT2	ENSG00000140443	PGK1	YHR030C	SLT2
GATA1/DIT2	ENSG00000140459	GATA1	YDR402C	DIT2
MAGT1/RAD16	ENSG00000140464	MAGT1	YBR114W	RAD16
SMS/ERG5	ENSG00000140465	SMS	YMR015C	ERG5
PHEX/HOC1	ENSG00000140481	PHEX	YJR075W	HOC1
UBL4A/SSP2	ENSG00000140488	UBL4A	YOR242C	SSP2
EEA1/CSR1	ENSG00000140522	EEA1	YLR380W	CSR1
RP2/YMR210W	ENSG00000140526	RP2	YMR210W	YMR210W
PHF16/IPL1	ENSG00000140538	PHF16	YPL209C	IPL1
CDK16/LST7	ENSG00000140543	CDK16	YGR057C	LST7
USP11/OYE3	ENSG00000140564	USP11	YPL171C	OYE3
PCYT1B/IQG1	ENSG00000140575	PCYT1B	YPL242C	IQG1
HTATSF1/SEC53	ENSG00000140650	HTATSF1	YFL045C	SEC53
VGLL1/HUA1	ENSG00000140682	VGLL1	YGR268C	HUA1
CD40LG/YGR122W	ENSG00000140694	CD40LG	YGR122W	YGR122W
TIMP1/QCR2	ENSG00000140740	TIMP1	YPR191W	QCR2
FGD1/ECM16	ENSG00000140829	FGD1	YMR128W	ECM16
PIN4/GRX4	ENSG00000140830	PIN4	YER174C	GRX4
PORCN/VIK1	ENSG00000140859	PORCN	YPL253C	VIK1
MAGED2/RPL9B	ENSG00000140937	MAGED2	YNL067W	RPL9B
KLF8/PRB1	ENSG00000140943	KLF8	YEL060C	PRB1
SYTL4/NNK1	ENSG00000140992	SYTL4	YKL171W	NNK1
CENPI/YDR333C	ENSG00000141002	CENPI	YDR333C	YDR333C
DRP2/MCD4	ENSG00000141012	DRP2	YKL165C	MCD4
TAF7L/REC107	ENSG00000141013	TAF7L	YJR021C	REC107
PBDC1/SNT1	ENSG00000141027	PBDC1	YCR033W	SNT1
ENSG00000102391/SSH4	ENSG00000141084	ENSG00000102391	YKL124W	SSH4
ARMCX3/PRS5	ENSG00000141127	ARMCX3	YOL061W	PRS5
HTR2A/GYP1	ENSG00000141258	HTR2A	YOR070C	GYP1
NDFIP2/APE2	ENSG00000141279	NDFIP2	YKL157W	APE2
TNFSF13B/CHC1	ENSG00000141367	TNFSF13B	YGL206C	CHC1
MLNR/AFG3	ENSG00000141385	MLNR	YER017C	AFG3
CAB39L/INM2	ENSG00000141401	CAB39L	YDR287W	INM2
KLF5/DAL80	ENSG00000141448	KLF5	YKR034W	DAL80
STK24/ORC2	ENSG00000141503	STK24	YBR060C	ORC2
ACP5/MRL1	ENSG00000141510	ACP5	YPR079W	MRL1
DNAJC3/RDI1	ENSG00000141522	DNAJC3	YDL135C	RDI1
UGGT2/MCH4	ENSG00000141526	UGGT2	YOL119C	MCH4
ARHGEF7/DED1	ENSG00000141543	ARHGEF7	YOR204W	DED1
FGF9/PRK1	ENSG00000141551	FGF9	YIL095W	PRK1
SGCG/NAR1	ENSG00000141562	SGCG	YNL240C	NAR1
PARP4/ATG18	ENSG00000141580	PARP4	YFR021W	ATG18
SUPT20H/SOK2	ENSG00000141646	SUPT20H	YMR016C	SOK2
MRPS31/FRK1	ENSG00000141736	MRPS31	YPL141C	FRK1
KPNA3/DIB1	ENSG00000141759	KPNA3	YPR082C	DIB1
FLT1/ZRT2	ENSG00000141873	FLT1	YLR130C	ZRT2
RGCC/PFK2	ENSG00000141959	RGCC	YMR205C	PFK2
VWA8/YAR1	ENSG00000141965	VWA8	YPL239W	YAR1
DGKH/CDC24	ENSG00000141968	DGKH	YAL041W	CDC24
KATNAL1/GLN4	ENSG00000142166	KATNAL1	YOR168W	GLN4
INTS6/SOD1	ENSG00000142168	INTS6	YJR104C	SOD1
TSC22D1/ARN2	ENSG00000142185	TSC22D1	YHL047C	ARN2
CLN5/RPL7A	ENSG00000142192	CLN5	YGL076C	RPL7A
OLFM4/CTK1	ENSG00000142208	OLFM4	YKL139W	CTK1
MSLN/MYO5	ENSG00000142347	MSLN	YMR109W	MYO5
TRADD/SUR1	ENSG00000142453	TRADD	YPL057C	SUR1
HSF4/GYP5	ENSG00000142459	HSF4	YPL249C	GYP5
CORO1A/PRE3	ENSG00000142507	CORO1A	YJL001W	PRE3
MAPK3/YPR022C	ENSG00000142528	MAPK3	YPR022C	YPR022C
PHKB/RPS11B	ENSG00000142534	PHKB	YBR048W	RPS11B
NUTF2/PEX14	ENSG00000142655	NUTF2	YGL153W	PEX14
NUP93/RPL11B	ENSG00000142676	NUP93	YGR085C	RPL11B
CENPT/BUD20	ENSG00000142684	CENPT	YLR074C	BUD20
TSNAXIP1/PSD2	ENSG00000142765	TSNAXIP1	YGR170W	PSD2
NFAT5/ELP2	ENSG00000142784	NFAT5	YGR200C	ELP2
N4BP1/ELM1	ENSG00000142875	N4BP1	YKL048C	ELM1
CBLN1/GPI8	ENSG00000142892	CBLN1	YDR331W	GPI8
ARL2BP/PTP1	ENSG00000142949	ARL2BP	YDL230W	PTP1
ZNF423/NUR1	ENSG00000142973	ZNF423	YDL089W	NUR1
CCL22/MSN1	ENSG00000143033	CCL22	YOL116W	MSN1
CCL17/FAR11	ENSG00000143093	CCL17	YNL127W	FAR11
CTCF/PUP2	ENSG00000143106	CTCF	YGR253C	PUP2
ACD/TIP41	ENSG00000143155	ACD	YPR040W	TIP41
POLR2C/URK1	ENSG00000143179	POLR2C	YNR012W	URK1
PARD6A/PHO2	ENSG00000143190	PARD6A	YDL106C	PHO2
ZNF821/TPI1	ENSG00000143198	ZNF821	YDR050C	TPI1
MMP15/TAF5	ENSG00000143207	MMP15	YBR198C	TAF5
USB1/UBP11	ENSG00000143258	USB1	YKR098C	UBP11
CCDC113/RPL14A	ENSG00000143314	CCDC113	YKL006W	RPL14A
NME3/PAN2	ENSG00000143319	NME3	YGL094C	PAN2
PSMD7/RFS1	ENSG00000143321	PSMD7	YBR052C	RFS1
VAC14/STE7	ENSG00000143322	VAC14	YDL159W	STE7
TANGO6/RGS2	ENSG00000143333	TANGO6	YOR107W	RGS2
COG4/RAD10	ENSG00000143337	COG4	YML095C	RAD10
PLA2G15/ALR1	ENSG00000143355	PLA2G15	YOL130W	ALR1
[truncated: 1,246 more rows]
