# Supplementary material for: Scope and limitations of yeast as a model organism for studying human tissue-specific pathways
Source: BMC Syst Biol. 2015 Dec 29;9:96. doi: 10.1186/s12918-015-0253-0 (PMC4696342; doi:10.1186/s12918-015-0253-0)
Supplement: Additional file 1 — Network alignments. Compressed (*.zip) file containing individual tissue-specific alignments. (ZIP 5181 Kb) [file 12918_2015_253_MOESM1_ESM.zip › alignments/Trachea_AlignGraph_edges.tsv]

First_ortholog_pair	Second_ortholog_pair
KRT18/GPM1	SEMA3F/NRP1
GAS7/SES1	RECQL/IRE1
ICAM3/CRN1	RECQL/IRE1
CCT4/PAH1	RECQL/IRE1
TAB2/SPT16	COPZ2/YCK2
HACE1/YPR1	PON1/NAB2
TF/YKL047W	PON1/NAB2
VAPA/IDP3	PON1/NAB2
SIGLEC6/RPL24B	PON1/NAB2
MTPN/APS3	PON1/NAB2
H2AFV/BZZ1	PON1/NAB2
GNAI2/NOP12	GDE1/BRX1
LRRC23/RRP12	CRLF1/GPG1
ATXN3/PAB1	MAP3K14/MPP6
PTPN4/RRP43	MAP3K14/MPP6
CAPN1/PSE1	GTF2IRD1/SRP1
SYNJ2/SKI7	GTF2IRD1/SRP1
KXD1/RPL30	VPS41/RAD3
SLC25A3/HSP78	PSMB1/MDS3
NCR2/ENP2	RPS20/SOF1
PSME4/ERG1	BTK/ERG25
EPN2/VMA21	BTK/ERG25
ICAM4/MOT1	BTK/ERG25
GTF3C2/YOP1	BTK/ERG25
SEL1L/RPL20B	HIVEP2/MRT4
CCDC113/RPL14A	HIVEP2/MRT4
LNX1/UTP21	MDH1/PWP2
MICALL1/RPL26B	MDH1/PWP2
SLC16A8/POL30	TTC27/RGD2
PIK3R2/TOS3	MARCO/TIF1
TBC1D1/RIO1	CD74/GIS2
CARD10/LHP1	CD74/GIS2
PICK1/VPS4	CD74/GIS2
LLGL2/YOL098C	ZRANB1/CDC19
H2AFV/BZZ1	CPS1/NFT1
EIF3A/RSC2	STRAP/MUD2
NFAT5/ELP2	NR1H3/TPS3
VCAN/SNT2	FAS/TSR4
NSF/RPN3	BAK1/SEC18
PTPLAD1/RPN6	BAK1/SEC18
TASP1/CDC3	UBA6/ATG1
ZZEF1/SPT7	TMSB10/MCM6
PIK3R2/TOS3	NSMAF/YIP1
AKR1B1/PRX1	PI4K2B/DRE2
PIK3R2/TOS3	PI4K2B/DRE2
PPIE/HSH49	TRIO/SIF2
UBE2A/PTK2	LSG1/GCN5
PICK1/VPS4	AP2S1/HEM13
TFIP11/GSP1	GEMIN8/YCK1
SUPT6H/PSH1	R3HDM1/CTF19
UBTF/SPB4	COL23A1/RPS2
NUCKS1/JSN1	SERPINB3/VAC8
YBX3/UBI4	GDI2/ISW1
MPC1/SPP382	USP13/CEF1
XRN1/UBP15	CDK17/RGC1
CASP8/VTI1	YBX3/UBI4
RHEB/UBX7	YBX3/UBI4
GRPEL1/SAM1	YBX3/UBI4
FN1/GFA1	YBX3/UBI4
BCL3/SNP1	WNK1/SMD1
CDK16/LST7	SPAG4/DBP7
CCT4/PAH1	CDH3/PGA3
NUP37/YIR042C	GPC1/RAD27
ACOT7/HPA3	HAGH/GPI15
PIK3R2/TOS3	NGFR/NMA2
PIGB/SWI4	BTBD1/SCL1
SLC1A4/CKB1	TBC1D1/RIO1
PICK1/VPS4	FOXJ2/DAP1
HCK/HHF1	NGEF/UME1
BCL3/SNP1	ATXN3/PAB1
STEAP3/TWF1	SP100/URA2
GATA3/SKS1	COASY/STB2
TIMP1/QCR2	GRIPAP1/AIM31
TXLNG/MIG1	LRP6/PRO1
NFX1/CDC15	NCK2/SAT4
POLRMT/INH1	MAP4K4/CAJ1
PIK3R2/TOS3	P4HA2/YNL144C
NUTF2/PEX14	ACAP1/PHB1
PTPLAD1/RPN6	NSF/RPN3
PCIF1/HRB1	NSF/RPN3
MYL12A/YTM1	SLC24A1/RRP5
GRPEL1/SAM1	SLC25A3/HSP78
CENPM/RPC34	SART3/SSB1
PIK3R2/TOS3	ARHGAP15/IRS4
RBM24/DBF2	EXOSC7/SAP185
IL4R/KRR1	RGS11/LAT1
NCR2/ENP2	IL4R/KRR1
ENSG00000116148/SNF2	GNB1/ENP1
BLVRB/RRP45	SP140/ENT3
KLHDC4/YJL049W	RABL2B/VID28
SEH1L/AHP1	RIF1/UBP3
PIK3R2/TOS3	CFHR2/IST3
LDHB/SLF1	NDC80/ZTA1
PALB2/ALO1	COL4A4/RPN11
INTS9/TIM54	BZW1/FAR8
PSMA3/KRE33	CCNT2/NOP6
PIK3R2/TOS3	COBLL1/BNA5
NPR3/HTB1	OPRK1/MRM1
FHL5/TOS8	PPIE/HSH49
BRAP/DRS1	ZMPSTE24/PKH3
DNAJB6/PAC11	AKR1B1/PRX1
SNTA1/IMD2	CPNE3/YIR035C
PIK3R2/TOS3	RRN3/UTP25
COL1A1/ISY1	RRN3/UTP25
GATA3/SKS1	NFX1/CDC15
POLD2/TLG2	EPDR1/MOT3
GNAI2/NOP12	TXLNG/MIG1
TRAK2/MRPL25	ANAPC5/MRP4
UPK1A/SMY1	TASP1/CDC3
GZMB/YGL242C	RBM41/TMA17
SAMM50/OCA2	ENSG00000090269/ATP15
EIF3D/AKR1	SI/PEP12
TUBB4A/SPC34	PDCD7/YFR006W
ASF1A/LSM1	ORC6/SMD2
ATF2/PUP3	CD200/YCR076C
TFPI2/STE11	MYL6/PBS2
CHRNA4/BMS1	TREM2/DIA2
CTSC/HEK2	SCD/YNR065C
PIK3R2/TOS3	HCN2/NIP100
CSNK2A1/XYL2	ENSG00000099882/YIL055C
FN1/GFA1	POLR2F/HHT1
PPY/IME2	PACSIN2/DMA2
MRPS31/FRK1	TELO2/JJJ3
CSNK2A1/XYL2	ACIN1/PLB2
KRT18/GPM1	EFS/STE18
PAPOLG/TRR1	HNF4A/TRX2
TRIP4/RPL32	BIRC7/RPS6B
PDE10A/RPL10	BIRC7/RPS6B
ADAM23/IRA2	CDK5RAP1/KGD2
DNAJB6/PAC11	ACTR5/ARP1
KRT18/GPM1	SLC7A5/HAA1
PDE10A/RPL10	TRIP4/RPL32
H2AFV/BZZ1	SGK3/GRR1
EHHADH/MSS4	SPAG1/TPK1
CCT4/PAH1	SPAG1/TPK1
DDX5/TLG1	KLHDC4/YJL049W
PIK3R2/TOS3	MAN2B1/YAR028W
PPP1R13L/VID22	CLASRP/ERG11
GRIN3B/YRA1	FAM32A/DCP1
PPFIBP1/HDA1	PIK3R2/TOS3
DNMBP/RPB8	OGDH/AGE2
DLX2/SET2	EZH2/RPT5
P2RX1/SRP40	RAB11FIP2/ULP1
RBM24/DBF2	MINPP1/CDC12
STRN/MPE1	HDAC5/YBR063C
RHAG/BOI2	CARS/STE20
KRT18/GPM1	PTPN5/TUS1
MRPL2/SOL1	APOBEC1/MRPL19
HTRA2/SFI1	CCNG1/CDC14
