# Supplementary material for: Scope and limitations of yeast as a model organism for studying human tissue-specific pathways
Source: BMC Syst Biol. 2015 Dec 29;9:96. doi: 10.1186/s12918-015-0253-0 (PMC4696342; doi:10.1186/s12918-015-0253-0)
Supplement: Additional file 1 — Network alignments. Compressed (*.zip) file containing individual tissue-specific alignments. (ZIP 5181 Kb) [file 12918_2015_253_MOESM1_ESM.zip › alignments/Adrenal Cortex_AlignGraph_nodes.tsv]

ID	Human_EnsemblGeneID	Human_Symbol	Yeast_EnsemblGeneID	Yeast_Symbol
TSPAN6/DPM1	ENSG00000000419	TSPAN6	YPR183W	DPM1
DPM1/GSH1	ENSG00000001084	DPM1	YJL101C	GSH1
SCYL3/HAP2	ENSG00000001167	SCYL3	YGL237C	HAP2
FGR/TOM1	ENSG00000002746	FGR	YDR457W	TOM1
CFH/CTR1	ENSG00000003147	CFH	YPR124W	CTR1
GCLC/COS9	ENSG00000003402	GCLC	YKL219W	COS9
NFYA/SPP382	ENSG00000003756	NFYA	YLR424W	SPP382
SEMA3F/CSM4	ENSG00000004059	SEMA3F	YPL200W	CSM4
CFTR/FEN1	ENSG00000004399	CFTR	YCR034W	FEN1
KRIT1/ADK1	ENSG00000004455	KRIT1	YDR226W	ADK1
RAD52/FPR2	ENSG00000004478	RAD52	YDR519W	FPR2
BAD/ACP1	ENSG00000004779	BAD	YKL192C	ACP1
CD99/PKP2	ENSG00000004799	CD99	YGL059W	PKP2
AOC1/YGR201C	ENSG00000004838	AOC1	YGR201C	YGR201C
HECW1/YDR307W	ENSG00000004866	HECW1	YDR307W	YDR307W
MAD1L1/CDC27	ENSG00000004897	MAD1L1	YBL084C	CDC27
LASP1/FCY2	ENSG00000004948	LASP1	YER056C	FCY2
M6PR/SEN1	ENSG00000005007	M6PR	YLR430W	SEN1
ICA1/DHR2	ENSG00000005100	ICA1	YKL078W	DHR2
ALS2/MEF1	ENSG00000005156	ALS2	YLR069C	MEF1
CASP10/RET3	ENSG00000005243	CASP10	YPL010W	RET3
CFLAR/PST2	ENSG00000005302	CFLAR	YDR032C	PST2
TFPI/BDF2	ENSG00000005339	TFPI	YDL070W	BDF2
RBM5/SIA1	ENSG00000005421	RBM5	YOR137C	SIA1
MTMR7/MDL1	ENSG00000005471	MTMR7	YLR188W	MDL1
ARF5/LOC1	ENSG00000005700	ARF5	YFR001W	LOC1
POLDIP2/YDR352W	ENSG00000005893	POLDIP2	YDR352W	YDR352W
PLXND1/PGC1	ENSG00000006007	PLXND1	YPL206C	PGC1
AK2/APL4	ENSG00000006125	AK2	YPR029C	APL4
CD38/THP1	ENSG00000006128	CD38	YOL072W	THP1
FKBP4/ADH7	ENSG00000006194	FKBP4	YCR105W	ADH7
KDM1A/GRX6	ENSG00000006468	KDM1A	YDL010W	GRX6
CAMKK1/LCB5	ENSG00000006530	CAMKK1	YLR260W	LCB5
RECQL/YMR010W	ENSG00000006704	RECQL	YMR010W	YMR010W
HSPB6/VPS41	ENSG00000006715	HSPB6	YDR080W	VPS41
ARHGAP33/IZH2	ENSG00000006831	ARHGAP33	YOL002C	IZH2
NDUFAB1/PAC1	ENSG00000007168	NDUFAB1	YOR269W	PAC1
PDK4/HXK2	ENSG00000007174	PDK4	YGL253W	HXK2
ZMYND10/HOF1	ENSG00000007237	ZMYND10	YMR032W	HOF1
ST7/TRS33	ENSG00000007255	ST7	YOR115C	TRS33
CDC27/GPI1	ENSG00000007541	CDC27	YGR216C	GPI1
SLC4A1/FRE7	ENSG00000007952	SLC4A1	YOL152W	FRE7
CALCR/PRE7	ENSG00000008018	CALCR	YBL041W	PRE7
HCCS/UTR1	ENSG00000008130	HCCS	YJR049C	UTR1
DVL2/DTR1	ENSG00000008282	DVL2	YBR180W	DTR1
UPF1/CNL1	ENSG00000008294	UPF1	YDR357C	CNL1
SKAP2/NSE5	ENSG00000008300	SKAP2	YML023C	NSE5
SLC25A5/PHO3	ENSG00000008710	SLC25A5	YBR092C	PHO3
CCDC109B/RPS20	ENSG00000008988	CCDC109B	YHL015W	RPS20
HOXA11/YBL055C	ENSG00000009335	HOXA11	YBL055C	YBL055C
POLR2J/PHD1	ENSG00000009950	POLR2J	YKL043W	PHD1
DHX33/ITC1	ENSG00000009954	DHX33	YGL133W	ITC1
MEOX1/MSC7	ENSG00000010030	MEOX1	YHR039C	MSC7
LIG3/SPE4	ENSG00000010165	LIG3	YLR146C	SPE4
RPAP3/ZAP1	ENSG00000010244	RPAP3	YJL056C	ZAP1
ENSG00000005189/COR1	ENSG00000010256	ENSG00000005189	YBL045C	COR1
CIAPIN1/SPS1	ENSG00000010671	CIAPIN1	YDR523C	SPS1
FAM214B/YCK2	ENSG00000010810	FAM214B	YNL154C	YCK2
COPZ2/NDD1	ENSG00000010818	COPZ2	YOR372C	NDD1
PRKAR2B/ELA1	ENSG00000011007	PRKAR2B	YNL230C	ELA1
MSL3/YNK1	ENSG00000011052	MSL3	YKL067W	YNK1
CREBBP/ICT1	ENSG00000011198	CREBBP	YLR099C	ICT1
BZRAP1/UTP18	ENSG00000011260	BZRAP1	YJL069C	UTP18
MPO/DCR2	ENSG00000011275	MPO	YLR361C	DCR2
PON1/STT4	ENSG00000011405	PON1	YLR305C	STT4
GCFC2/GYP1	ENSG00000011454	GCFC2	YOR070C	GYP1
ABCB4/PPH21	ENSG00000011485	ABCB4	YDL134C	PPH21
SOX8/MLP2	ENSG00000012822	SOX8	YIL149C	MLP2
IBTK/PKH3	ENSG00000012983	IBTK	YDR466W	PKH3
MYCBP2/IRS4	ENSG00000013016	MYCBP2	YKR019C	IRS4
FBXL3/RPT3	ENSG00000013275	FBXL3	YDR394W	RPT3
ITGAL/COQ4	ENSG00000013441	ITGAL	YDR204W	COQ4
PDK2/RET1	ENSG00000013503	PDK2	YOR207C	RET1
ITGA3/NGL2	ENSG00000013523	ITGA3	YMR285C	NGL2
LAMP2/ITT1	ENSG00000013561	LAMP2	YML068W	ITT1
GGNBP2/PMT6	ENSG00000014216	GGNBP2	YGR199W	PMT6
ITGA2B/MDH3	ENSG00000014641	ITGA2B	YDL078C	MDH3
GDE1/MMT1	ENSG00000014824	GDE1	YMR177W	MMT1
C19orf60/TMT1	ENSG00000015171	C19orf60	YER175C	TMT1
CRLF1/LAS17	ENSG00000015285	CRLF1	YOR181W	LAS17
MAP3K14/GPG1	ENSG00000015413	MAP3K14	YGL121C	GPG1
ABCC8/MPP6	ENSG00000015479	ABCC8	YNR024W	MPP6
CCL18/BPL1	ENSG00000015592	CCL18	YDL141W	BPL1
CCL3/HPF1	ENSG00000016490	CCL3	YOL155C	HPF1
SYNRG/PMR1	ENSG00000017260	SYNRG	YGL167C	PMR1
CACNG3/YMR027W	ENSG00000017797	CACNG3	YMR027W	YMR027W
TMEM132A/DLD1	ENSG00000018510	TMEM132A	YDL174C	DLD1
AP2B1/RGM1	ENSG00000020256	AP2B1	YMR182C	RGM1
TAC1/NAM7	ENSG00000021776	TAC1	YMR080C	NAM7
ZNF263/CPA1	ENSG00000021826	ZNF263	YOR303W	CPA1
CX3CL1/DEG1	ENSG00000022267	CX3CL1	YFL001W	DEG1
SPATA20/GPM2	ENSG00000022556	SPATA20	YDL021W	GPM2
CACNA1G/MAG2	ENSG00000022840	CACNA1G	YLR427W	MAG2
TNFRSF12A/PFA4	ENSG00000023041	TNFRSF12A	YOL003C	PFA4
MAP3K9/MPD2	ENSG00000023318	MAP3K9	YOL088C	MPD2
RALA/HEM1	ENSG00000023330	RALA	YDR232W	HEM1
BAIAP2L1/GRX2	ENSG00000023572	BAIAP2L1	YDR513W	GRX2
ETV1/ERB1	ENSG00000023734	ETV1	YMR049C	ERB1
AGK/SPT2	ENSG00000023902	AGK	YER161C	SPT2
CCL26/YDL124W	ENSG00000023909	CCL26	YDL124W	YDL124W
FARP2/UBR1	ENSG00000024048	FARP2	YGR184C	UBR1
USH1C/PAN1	ENSG00000024422	USH1C	YIR006C	PAN1
DBF4/GTR2	ENSG00000025039	DBF4	YGR163W	GTR2
TBXA2R/HSF1	ENSG00000025156	TBXA2R	YGL073W	HSF1
IFRD1/FAF1	ENSG00000025293	IFRD1	YIL019W	FAF1
GTF2IRD1/GAL80	ENSG00000025434	GTF2IRD1	YML051W	GAL80
PAF1/CNS1	ENSG00000025772	PAF1	YBR155W	CNS1
VPS41/APJ1	ENSG00000025796	VPS41	YNL077W	APJ1
ARHGAP44/SRP1	ENSG00000025800	ARHGAP44	YNL189W	SRP1
ELAC2/SPC110	ENSG00000026025	ELAC2	YDR356W	SPC110
SCIN/RAD3	ENSG00000026036	SCIN	YER171W	RAD3
MYH13/YBR096W	ENSG00000026508	MYH13	YBR096W	YBR096W
ADIPOR2/OCT1	ENSG00000027001	ADIPOR2	YKL134C	OCT1
UPP2/ARX1	ENSG00000027075	UPP2	YDR101C	ARX1
MARK4/ALK2	ENSG00000028203	MARK4	YBL009W	ALK2
PAFAH1B1/VPS5	ENSG00000028528	PAFAH1B1	YOR069W	VPS5
NOS2/MTF1	ENSG00000029639	NOS2	YMR228W	MTF1
DNAH9/EIS1	ENSG00000029725	DNAH9	YMR031C	EIS1
GAS7/YBR242W	ENSG00000030066	GAS7	YBR242W	YBR242W
TRAPPC6A/SNF11	ENSG00000030304	TRAPPC6A	YDR073W	SNF11
MATK/SES1	ENSG00000031698	MATK	YDR023W	SES1
CD79B/CTF4	ENSG00000032389	CD79B	YPR135W	CTF4
SCN4A/CUS1	ENSG00000033030	SCN4A	YMR240C	CUS1
PAX6/ARB1	ENSG00000033050	PAX6	YER036C	ARB1
RHBDF1/VPH1	ENSG00000033627	RHBDF1	YOR270C	VPH1
LUC7L/SIZ1	ENSG00000033800	LUC7L	YDR409W	SIZ1
BAIAP3/VHT1	ENSG00000034053	BAIAP3	YGR065C	VHT1
PIGQ/AIM9	ENSG00000034152	PIGQ	YER080W	AIM9
TEAD3/ATG8	ENSG00000034713	TEAD3	YBL078C	ATG8
SELE/CYK3	ENSG00000035115	SELE	YDL117W	CYK3
DNAJC11/ADE12	ENSG00000035687	DNAJC11	YNL220W	ADE12
MYLIP/RFC1	ENSG00000035928	MYLIP	YOR217W	RFC1
NOX1/RTT101	ENSG00000036257	NOX1	YJL047C	RTT101
E2F2/UBP7	ENSG00000036672	E2F2	YIL156W	UBP7
PSMB1/MDS3	ENSG00000037637	PSMB1	YGL197W	MDS3
SYN1/MRI1	ENSG00000037757	SYN1	YPR118W	MRI1
JARID2/TRM8	ENSG00000037897	JARID2	YDL201W	TRM8
CAMK1G/AYR1	ENSG00000038274	CAMK1G	YIL124W	AYR1
CDK11A/YNL193W	ENSG00000038382	CDK11A	YNL193W	YNL193W
NADK/YLR413W	ENSG00000038427	NADK	YLR413W	YLR413W
TFAP2B/MSH4	ENSG00000038945	TFAP2B	YFL003C	MSH4
CYTH3/BRR2	ENSG00000039123	CYTH3	YER172C	BRR2
ADAM22/GDE1	ENSG00000039560	ADAM22	YPL110C	GDE1
SYPL1/PRE9	ENSG00000041357	SYPL1	YGR135W	PRE9
SPAG9/MOD5	ENSG00000041515	SPAG9	YOR274W	MOD5
CELSR3/NUG1	ENSG00000041802	CELSR3	YER006W	NUG1
MGST1/TDP1	ENSG00000042088	MGST1	YBR223C	TDP1
CRY1/MFB1	ENSG00000042429	CRY1	YDR219C	MFB1
NFIX/APS2	ENSG00000042753	NFIX	YJR058C	APS2
MMP25/FHN1	ENSG00000042832	MMP25	YGR131W	FHN1
IL32/DCN1	ENSG00000043093	IL32	YLR128W	DCN1
PKD1/SCM3	ENSG00000044115	PKD1	YDL139C	SCM3
MAPK8IP2/YJR030C	ENSG00000044446	MAPK8IP2	YJR030C	YJR030C
MED24/SOF1	ENSG00000047056	MED24	YLL011W	SOF1
SEC62/YLR419W	ENSG00000047188	SEC62	YLR419W	YLR419W
RPS20/URA8	ENSG00000047230	RPS20	YJR103W	URA8
CSDE1/VMA13	ENSG00000047249	CSDE1	YPR036W	VMA13
UBE3C/RPB2	ENSG00000047315	UBE3C	YOR151C	RPB2
REV3L/MLP1	ENSG00000047410	REV3L	YKR095W	MLP1
PAX7/FET5	ENSG00000047457	PAX7	YFL041W	FET5
MASP2/YLR253W	ENSG00000047579	MASP2	YLR253W	YLR253W
TRAF3IP3/CSG2	ENSG00000047936	TRAF3IP3	YBR036C	CSG2
POMT2/RNR4	ENSG00000048392	POMT2	YGR180C	RNR4
VTA1/RSM10	ENSG00000048544	VTA1	YDR041W	RSM10
MLXIPL/RBS1	ENSG00000048991	MLXIPL	YDL189W	RBS1
BAZ1B/YKT6	ENSG00000049245	BAZ1B	YKL196C	YKT6
RANBP9/RSP5	ENSG00000049759	RANBP9	YER125W	RSP5
ETV7/WBP1	ENSG00000049860	ETV7	YEL002C	WBP1
SPRTN/YLR257W	ENSG00000050405	SPRTN	YLR257W	YLR257W
METTL13/NAM2	ENSG00000050748	METTL13	YLR382C	NAM2
ZNF207/PER33	ENSG00000051108	ZNF207	YLR064W	PER33
UQCRC1/HFM1	ENSG00000051341	UQCRC1	YGL251C	HFM1
CD9/CTF3	ENSG00000051382	CD9	YLR381W	CTF3
NCAPD2/CDC40	ENSG00000051596	NCAPD2	YDR364C	CDC40
IFFO1/UBX4	ENSG00000052126	IFFO1	YMR067C	UBX4
GIPR/TAF3	ENSG00000052723	GIPR	YPL011C	TAF3
NISCH/RRP12	ENSG00000052749	NISCH	YPL012W	RRP12
STAB1/ERG25	ENSG00000052802	STAB1	YGR060W	ERG25
FUZ/APD1	ENSG00000052841	FUZ	YBR151W	APD1
PRSS3/SOD2	ENSG00000053254	PRSS3	YHR008C	SOD2
CD4/AAD10	ENSG00000053371	CD4	YJR155W	AAD10
LRRC23/YDR090C	ENSG00000053918	LRRC23	YDR090C	YDR090C
BTK/TRS31	ENSG00000054116	BTK	YDR472W	TRS31
HFE/GDA1	ENSG00000054179	HFE	YEL042W	GDA1
SCMH1/FHL1	ENSG00000054598	SCMH1	YPR104C	FHL1
FYN/MSR1	ENSG00000054654	FYN	YHR091C	MSR1
HIVEP2/CDC53	ENSG00000055130	HIVEP2	YDL132W	CDC53
TCEB3/PEX11	ENSG00000055163	TCEB3	YOL147C	PEX11
LYPLA2/PUF3	ENSG00000055917	LYPLA2	YLL013C	PUF3
NME2/FMP10	ENSG00000055955	NME2	YER182W	FMP10
APBA3/YDR114C	ENSG00000056558	APBA3	YDR114C	YDR114C
MKS1/GLG2	ENSG00000056998	MKS1	YJL137C	GLG2
ABHD5/MSH6	ENSG00000057468	ABHD5	YDR097C	MSH6
KAL1/GDI1	ENSG00000057608	KAL1	YER136W	GDI1
AKAP8L/YPR013C	ENSG00000057657	AKAP8L	YPR013C	YPR013C
UTP18/ATG5	ENSG00000057663	UTP18	YPL149W	ATG5
RNF216/SEC61	ENSG00000058262	RNF216	YLR378C	SEC61
TTC19/DIN7	ENSG00000058404	TTC19	YDR263C	DIN7
PTBP1/RPC37	ENSG00000058600	PTBP1	YKR025W	RPC37
DPF1/ENA1	ENSG00000058668	DPF1	YDR040C	ENA1
SYT7/CTH1	ENSG00000059145	SYT7	YDR151C	CTH1
PIK3C2A/TRM3	ENSG00000059588	PIK3C2A	YDL112W	TRM3
PLAUR/XDJ1	ENSG00000059769	PLAUR	YLR090W	XDJ1
ANLN/CDC13	ENSG00000060558	ANLN	YDL220C	CDC13
WIZ/PRP46	ENSG00000060688	WIZ	YPL151C	PRP46
RABGAP1/FMP37	ENSG00000060762	RABGAP1	YGL080W	FMP37
DCN/POT1	ENSG00000060971	DCN	YIL160C	POT1
PPP5C/SDH4	ENSG00000061794	PPP5C	YDR178W	SDH4
MAP4K3/AIF1	ENSG00000062096	MAP4K3	YNR074C	AIF1
ZBTB32/RSN1	ENSG00000062598	ZBTB32	YMR266W	RSN1
TYROBP/POL1	ENSG00000062822	TYROBP	YNL102W	POL1
GABRA3/TIF3	ENSG00000063046	GABRA3	YPR163C	TIF3
BRCA1/RPL18B	ENSG00000063177	BRCA1	YNL301C	RPL18B
ERCC1/SBP1	ENSG00000063244	ERCC1	YHL034C	SBP1
CD22/ENT2	ENSG00000063245	CD22	YLR206W	ENT2
SEMA3B/YIL165C	ENSG00000063438	SEMA3B	YIL165C	YIL165C
MBTPS2/GLO2	ENSG00000063854	MBTPS2	YDR272W	GLO2
LTF/YAF9	ENSG00000063978	LTF	YNL107W	YAF9
NR1H4/NUP85	ENSG00000064012	NR1H4	YJR042W	NUP85
ALOX5/MTR10	ENSG00000064419	ALOX5	YOR160W	MTR10
CALCOCO1/YBR235W	ENSG00000064651	CALCOCO1	YBR235W	YBR235W
UBR7/YIG1	ENSG00000064666	UBR7	YPL201C	YIG1
MAP4K5/TIF2	ENSG00000064703	MAP4K5	YJL138C	TIF2
EHD3/MLH2	ENSG00000064933	EHD3	YLR035C	MLH2
PSMC4/GPA1	ENSG00000065135	PSMC4	YHR005C	GPA1
CLDN11/PSE1	ENSG00000065150	CLDN11	YMR308C	PSE1
MVP/CAR2	ENSG00000065154	MVP	YLR438W	CAR2
NUB1/PWP2	ENSG00000065183	NUB1	YCR057C	PWP2
CLK1/RCK2	ENSG00000065243	CLK1	YLR248W	RCK2
ENSG00000013455/LAC1	ENSG00000065308	ENSG00000013455	YKL008C	LAC1
POLR3B/MRP49	ENSG00000065357	POLR3B	YKL167C	MRP49
ANGEL1/SLM5	ENSG00000065427	ANGEL1	YCR024C	SLM5
RNF14/RIM11	ENSG00000065534	RNF14	YMR139W	RIM11
DDX11/RLP7	ENSG00000065559	DDX11	YNL002C	RLP7
CD6/SLA2	ENSG00000065609	CD6	YNL243W	SLA2
TACC3/SCH9	ENSG00000065613	TACC3	YHR205W	SCH9
UFL1/ARK1	ENSG00000065675	UFL1	YNL020C	ARK1
POLA2/UTP7	ENSG00000065717	POLA2	YER082C	UTP7
CAPN1/VAC7	ENSG00000065809	CAPN1	YNL054W	VAC7
ACPP/MAE1	ENSG00000065833	ACPP	YKL029C	MAE1
MDH1/MSB3	ENSG00000065882	MDH1	YNL293W	MSB3
SLC30A9/YPL245W	ENSG00000065883	SLC30A9	YPL245W	YPL245W
MTMR11/PDE2	ENSG00000065989	MTMR11	YOR360C	PDE2
CCDC88C/RTS1	ENSG00000066027	CCDC88C	YOR014W	RTS1
YAF2/SNF12	ENSG00000066117	YAF2	YNR023W	SNF12
ZMYND11/GIS1	ENSG00000066135	ZMYND11	YDR096W	GIS1
WAS/HAP5	ENSG00000066136	WAS	YOR358W	HAP5
DPEP1/SNX41	ENSG00000066294	DPEP1	YDR425W	SNX41
BID/FOB1	ENSG00000066422	BID	YDR110W	FOB1
MATR3/ENT1	ENSG00000066427	MATR3	YDL161W	ENT1
RGPD5/BFR1	ENSG00000066455	RGPD5	YOR198C	BFR1
STMN4/DUO1	ENSG00000066629	STMN4	YGL061C	DUO1
NUDCD3/SEC7	ENSG00000066777	NUDCD3	YDR170C	SEC7
ISL1/HEM15	ENSG00000066926	ISL1	YOR176W	HEM15
IL20RA/TIF1	ENSG00000067048	IL20RA	YKR059W	TIF1
CLCA1/MAM33	ENSG00000067113	CLCA1	YIL070C	MAM33
ATP2C1/LAG1	ENSG00000067167	ATP2C1	YHL003C	LAG1
SRCIN1/GIS2	ENSG00000067182	SRCIN1	YNL255C	GIS2
IGF1/CDC19	ENSG00000067225	IGF1	YAL038W	CDC19
RALBP1/FCF2	ENSG00000067334	RALBP1	YLR051C	FCF2
RUFY3/NUP100	ENSG00000067445	RUFY3	YKL068W	NUP100
CNTN1/RHO1	ENSG00000067560	CNTN1	YPR165W	RHO1
WWTR1/TCB2	ENSG00000067715	WWTR1	YNL087W	TCB2
AGPS/PKP1	ENSG00000067992	AGPS	YIL042C	PKP1
ATP1A2/HOS1	ENSG00000068024	ATP1A2	YPR068C	HOS1
TTC27/CAB4	ENSG00000068120	TTC27	YGR277C	CAB4
MARCO/GYP7	ENSG00000068354	MARCO	YDL234C	GYP7
SYT13/TRM7	ENSG00000068438	SYT13	YBR061C	TRM7
SNAI2/KCS1	ENSG00000068745	SNAI2	YDR017C	KCS1
CD74/TOA1	ENSG00000068781	CD74	YOR194C	TOA1
HGF/KRE28	ENSG00000068793	HGF	YDR532C	KRE28
ZRANB1/HST1	ENSG00000068903	ZRANB1	YOL068C	HST1
NCDN/YOS9	ENSG00000068912	NCDN	YDR057W	YOS9
ZFP64/GLT1	ENSG00000069248	ZFP64	YDL171C	GLT1
MNAT1/VPS35	ENSG00000069329	MNAT1	YJL154C	VPS35
SAMD4A/YDJ1	ENSG00000069345	SAMD4A	YNL064C	YDJ1
RUNX3/MBP1	ENSG00000069399	RUNX3	YDL056W	MBP1
MRE11A/YOR1	ENSG00000069431	MRE11A	YGR281W	YOR1
PLEKHB1/BIT61	ENSG00000069667	PLEKHB1	YJL058C	BIT61
SERPINB1/YEN1	ENSG00000069712	SERPINB1	YER041W	YEN1
SPAST/CDD1	ENSG00000069764	SPAST	YLR245C	CDD1
ENSG00000021602/REF2	ENSG00000069849	ENSG00000021602	YDR195W	REF2
NRXN3/HUL5	ENSG00000069869	NRXN3	YGL141W	HUL5
AQR/STE4	ENSG00000069966	AQR	YOR212W	STE4
CPS1/SAR1	ENSG00000069974	CPS1	YPL218W	SAR1
C8B/UFD1	ENSG00000070010	C8B	YGR048W	UFD1
FHL1/IKI3	ENSG00000070061	FHL1	YLR384C	IKI3
RTFDC1/SSP120	ENSG00000070081	RTFDC1	YLR250W	SSP120
GABRA1/PFY1	ENSG00000070087	GABRA1	YOR122C	PFY1
NLRP2/UIP3	ENSG00000070159	NLRP2	YAR027W	UIP3
RNF10/ERO1	ENSG00000070371	RNF10	YML130C	ERO1
ZDHHC6/POL4	ENSG00000070501	ZDHHC6	YCR014C	POL4
RNH1/ATG21	ENSG00000070540	RNH1	YPL100W	ATG21
NDUFS1/ASN1	ENSG00000070669	NDUFS1	YPR145W	ASN1
RB1CC1/APM2	ENSG00000070718	RB1CC1	YHL019C	APM2
ERP44/MUD2	ENSG00000070756	ERP44	YKL074C	MUD2
ALAS1/RPA190	ENSG00000070761	ALAS1	YOR341W	RPA190
BIRC3/CKA1	ENSG00000070770	BIRC3	YIL035C	CKA1
AKAP11/GCD6	ENSG00000070785	AKAP11	YDR211W	GCD6
GLRX2/CMK2	ENSG00000070808	GLRX2	YOL016C	CMK2
SNAPC1/CDC42	ENSG00000070831	SNAPC1	YLR229C	CDC42
STRAP/OSH3	ENSG00000070882	STRAP	YHR073W	OSH3
ABCC2/PUT4	ENSG00000070915	ABCC2	YOR348C	PUT4
DEF6/PMA1	ENSG00000070961	DEF6	YGL008C	PMA1
PLEKHO1/GSH2	ENSG00000071051	PLEKHO1	YOL049W	GSH2
GCLM/AIP1	ENSG00000071127	GCLM	YMR092C	AIP1
UBR2/YKL023W	ENSG00000071205	UBR2	YKL023W	YKL023W
EHD2/CAK1	ENSG00000071242	EHD2	YFL029C	CAK1
RRAGD/YNG2	ENSG00000071243	RRAGD	YHR090C	YNG2
HSF2/BUD23	ENSG00000071462	HSF2	YCR047C	BUD23
PHF20/HRD3	ENSG00000071537	PHF20	YLR207W	HRD3
NR1H3/YTA6	ENSG00000071539	NR1H3	YPL074W	YTA6
NCAPH2/ULS1	ENSG00000071794	NCAPH2	YOR191W	ULS1
TOMM34/CFT1	ENSG00000071894	TOMM34	YDR301W	CFT1
SEC63/TSR4	ENSG00000071994	SEC63	YOL022C	TSR4
KPNA6/TPK1	ENSG00000072062	KPNA6	YJL164C	TPK1
VIM/YBL107C	ENSG00000072110	VIM	YBL107C	YBL107C
RTEL1-TNFRSF6B/VPS70	ENSG00000072133	RTEL1-TNFRSF6B	YJR126C	VPS70
FAS/YAP1801	ENSG00000072134	FAS	YHR161C	YAP1801
CD44/SIW14	ENSG00000072135	CD44	YNL032W	SIW14
KCNG1/TRE1	ENSG00000072274	KCNG1	YPL176C	TRE1
SLAMF7/GUK1	ENSG00000072415	SLAMF7	YDR454C	GUK1
MIPEP/SMC1	ENSG00000072501	MIPEP	YFL008W	SMC1
PRKCH/BUD3	ENSG00000072518	PRKCH	YCL014W	BUD3
INSRR/SGM1	ENSG00000072571	INSRR	YJR134C	SGM1
IFNGR1/IMG1	ENSG00000072609	IFNGR1	YCR046C	IMG1
SH2D2A/CDC4	ENSG00000072803	SH2D2A	YFL009W	CDC4
TNFRSF1B/YSP1	ENSG00000072818	TNFRSF1B	YHR155W	YSP1
VEZT/RRP4	ENSG00000072832	VEZT	YHR069C	RRP4
POU2F2/DER1	ENSG00000072849	POU2F2	YBR201W	DER1
SNX1/APM1	ENSG00000072958	SNX1	YPL259C	APM1
TBPL1/SEC2	ENSG00000073009	TBPL1	YNL272C	SEC2
ARNTL2/MCM2	ENSG00000073111	ARNTL2	YBL023C	MCM2
BCLAF1/ECM5	ENSG00000073614	BCLAF1	YMR176W	ECM5
ANK1/YAP1802	ENSG00000073921	ANK1	YGR241C	YAP1802
TFB1M/SEC18	ENSG00000073969	TFB1M	YBR080C	SEC18
RABEP1/TEC1	ENSG00000074219	RABEP1	YBR083W	TEC1
HMGB3/YJU3	ENSG00000074416	HMGB3	YKL094W	YJU3
NUP160/NPR1	ENSG00000074590	NUP160	YNL183C	NPR1
BAK1/DOC1	ENSG00000074755	BAK1	YGL240W	DOC1
MUSK/ENO2	ENSG00000074800	MUSK	YHR174W	ENO2
IKZF2/TIF4632	ENSG00000075151	IKZF2	YGL049C	TIF4632
GRN/MTC5	ENSG00000075188	GRN	YDR128W	MTC5
ARHGAP31/CTT1	ENSG00000075213	ARHGAP31	YGR088W	CTT1
NR2E3/RAX2	ENSG00000075223	NR2E3	YLR084C	RAX2
CENPQ/ERG10	ENSG00000075239	CENPQ	YPL028W	ERG10
SARS/YNL095C	ENSG00000075292	SARS	YNL095C	YNL095C
RANBP3/SNF1	ENSG00000075413	RANBP3	YDR477W	SNF1
ARID4A/TAO3	ENSG00000075539	ARID4A	YIL129C	TAO3
TSSC1/ARP7	ENSG00000075624	TSSC1	YPR034W	ARP7
ENSG00000032514/SPO14	ENSG00000075651	ENSG00000032514	YKR031C	SPO14
IFT88/SEC12	ENSG00000075702	IFT88	YNR026C	SEC12
ZCCHC8/YNL046W	ENSG00000075711	ZCCHC8	YNL046W	YNL046W
ABCF2/VPS21	ENSG00000075785	ABCF2	YOR089C	VPS21
LRRC7/CLF1	ENSG00000075856	LRRC7	YLR117C	CLF1
UBA6/RRP45	ENSG00000075914	UBA6	YDR280W	RRP45
GAB2/MCM6	ENSG00000076003	GAB2	YGL201C	MCM6
ATP6V0A1/REX2	ENSG00000076043	ATP6V0A1	YLR059C	REX2
PIAS1/YIL077C	ENSG00000076053	PIAS1	YIL077C	YIL077C
SLC4A7/MLH1	ENSG00000076242	SLC4A7	YMR167W	MLH1
APBA2/UNG1	ENSG00000076248	APBA2	YML021C	UNG1
UHRF1/CPA2	ENSG00000076555	UHRF1	YJR109C	CPA2
MAP2K3/MON1	ENSG00000076685	MAP2K3	YGL124C	MON1
TMSB10/YIP1	ENSG00000076716	TMSB10	YGR172C	YIP1
RNF19A/ROM1	ENSG00000076928	RNF19A	YGR070W	ROM1
PEX3/MRPS16	ENSG00000076984	PEX3	YPL013C	MRPS16
GABARAPL2/NRK1	ENSG00000077009	GABARAPL2	YNL129W	NRK1
MYOC/COS12	ENSG00000077063	MYOC	YGL263W	COS12
SH3YL1/TOP2	ENSG00000077097	SH3YL1	YNL088W	TOP2
VCL/SKP2	ENSG00000077235	VCL	YNL311C	SKP2
DAPK2/YTP1	ENSG00000077238	DAPK2	YNL237W	YTP1
NSMAF/UBP1	ENSG00000077254	NSMAF	YDL122W	UBP1
ADSS/MSL1	ENSG00000077312	ADSS	YIR009W	MSL1
STAP1/SKI6	ENSG00000077348	STAP1	YGR195W	SKI6
TIMP2/HST2	ENSG00000077463	TIMP2	YPL015C	HST2
RFC1/CUR1	ENSG00000077522	RFC1	YPR158W	CUR1
CUL3/CAP2	ENSG00000077549	CUL3	YIL034C	CAP2
MYOM2/SNT2	ENSG00000077684	MYOM2	YGL131C	SNT2
OTC/UBC11	ENSG00000077721	OTC	YOR339C	UBC11
USP2/KSS1	ENSG00000077782	USP2	YGR040W	KSS1
CASR/PDX3	ENSG00000077800	CASR	YBR035C	PDX3
TUBG2/RAD34	ENSG00000077809	TUBG2	YDR314C	RAD34
RPL26L1/YBR284W	ENSG00000078043	RPL26L1	YBR284W	YBR284W
FLT4/KIN1	ENSG00000078061	FLT4	YDR122W	KIN1
NSUN2/DUR1,2	ENSG00000078070	NSUN2	YBR208C	DUR1,2
FBXO42/DRE2	ENSG00000078114	FBXO42	YKR071C	DRE2
MRI1/UBC9	ENSG00000078140	MRI1	YDL064W	UBC9
METTL1/VPS34	ENSG00000078142	METTL1	YLR240W	VPS34
HOXC8/INP51	ENSG00000078269	HOXC8	YIL002C	INP51
AGA/FAA4	ENSG00000078304	AGA	YMR246W	FAA4
ENSG00000038102/TUP1	ENSG00000078369	ENSG00000038102	YCR084C	TUP1
PI4K2B/STE23	ENSG00000078618	PI4K2B	YLR389C	STE23
MAT2B/POR1	ENSG00000078668	MAT2B	YNL055C	POR1
TLL1/CST6	ENSG00000078674	TLL1	YIL036W	CST6
EDC4/MET13	ENSG00000078747	EDC4	YGL125W	MET13
TRIO/DAL3	ENSG00000078900	TRIO	YIR032C	DAL3
VCAN/STP22	ENSG00000078967	VCAN	YCL008C	STP22
MSR1/YKU80	ENSG00000079246	MSR1	YMR106C	YKU80
CDH1/CBK1	ENSG00000079277	CDH1	YNL161W	CBK1
SKIV2L2/PUF4	ENSG00000079308	SKIV2L2	YGL014W	PUF4
DNAH5/REX3	ENSG00000079313	DNAH5	YLR107W	REX3
ZFYVE16/RGT2	ENSG00000079393	ZFYVE16	YDL138W	RGT2
C6/ERG9	ENSG00000079459	C6	YHR190W	ERG9
RAI14/PGM2	ENSG00000079739	RAI14	YMR105C	PGM2
SOX30/PRP28	ENSG00000079785	SOX30	YDR243C	PRP28
PNKP/HAL1	ENSG00000079819	PNKP	YPR005C	HAL1
SPDL1/VAM3	ENSG00000079950	SPDL1	YOR106W	VAM3
STAU2/PTP3	ENSG00000080031	STAU2	YER075C	PTP3
RTN4R/CIT2	ENSG00000080298	RTN4R	YCR005C	CIT2
PHF23/BOR1	ENSG00000080493	PHF23	YNL275W	BOR1
CDH10/MOT1	ENSG00000080503	CDH10	YPL082C	MOT1
INPP4A/IRC6	ENSG00000080561	INPP4A	YFR043C	IRC6
RAB27B/RAD26	ENSG00000080603	RAB27B	YJR035W	RAD26
PSMA4/PUF6	ENSG00000080608	PSMA4	YDR496C	PUF6
MYO16/ECM14	ENSG00000080618	MYO16	YHR132C	ECM14
LSG1/MCM16	ENSG00000080709	LSG1	YPR046W	MCM16
PARP3/MOT2	ENSG00000080802	PARP3	YER068W	MOT2
TNC/HEM13	ENSG00000080819	TNC	YDR044W	HEM13
TDP1/PHO84	ENSG00000081019	TDP1	YML123C	PHO84
MED17/YMR086W	ENSG00000081026	MED17	YMR086W	YMR086W
CAPG/PCL7	ENSG00000081087	CAPG	YIL050W	PCL7
AP2S1/STE12	ENSG00000081189	AP2S1	YHR084W	STE12
USH2A/CCH1	ENSG00000081248	USH2A	YGR217W	CCH1
ZPBP/CYB2	ENSG00000081277	ZPBP	YML054C	CYB2
TG/UBA4	ENSG00000081307	TG	YHR111W	UBA4
ADAM28/RPA12	ENSG00000081386	ADAM28	YJR063W	RPA12
BARX2/PDE1	ENSG00000081803	BARX2	YGL248W	PDE1
DCUN1D1/TRI1	ENSG00000082014	DCUN1D1	YMR233W	TRI1
PHF15/PCL1	ENSG00000082258	PHF15	YNL289W	PCL1
ZIC2/PMD1	ENSG00000082397	ZIC2	YER132C	PMD1
LCP2/YDL180W	ENSG00000082438	LCP2	YDL180W	YDL180W
TRIT1/MED4	ENSG00000082512	TRIT1	YOR174W	MED4
ADRB1/MRPL22	ENSG00000082515	ADRB1	YNL177C	MRPL22
ENSG00000043822/SWD1	ENSG00000082516	ENSG00000043822	YAR003W	SWD1
GUCA2B/TMS1	ENSG00000082556	GUCA2B	YDR105C	TMS1
CUL7/YCK1	ENSG00000082701	CUL7	YHR135C	YCK1
CTNNA1/YLR156W	ENSG00000082781	CTNNA1	YLR156W	YLR156W
PHKA2/MPC54	ENSG00000082805	PHKA2	YOR177C	MPC54
EPHA3/CRM1	ENSG00000082898	EPHA3	YGR218W	CRM1
HSPA5/DOP1	ENSG00000083097	HSPA5	YDR141C	DOP1
DSG2/KAP104	ENSG00000083312	DSG2	YBR017C	KAP104
GEMIN8/YMR018W	ENSG00000083457	GEMIN8	YMR018W	YMR018W
OFD1/MSN2	ENSG00000083842	OFD1	YMR037C	MSN2
PREX2/RPS5	ENSG00000083845	PREX2	YJR123W	RPS5
WDR37/APT2	ENSG00000083857	WDR37	YDR441C	APT2
YTHDC2/SLZ1	ENSG00000083896	YTHDC2	YNL196C	SLZ1
CTPS2/CPR7	ENSG00000084072	CTPS2	YJR032W	CPR7
ATP6V1H/STE24	ENSG00000084073	ATP6V1H	YJR117W	STE24
POLR2B/TIF34	ENSG00000084623	POLR2B	YMR146C	TIF34
TPR/SHE4	ENSG00000084674	TPR	YOR035C	SHE4
CP/YKR018C	ENSG00000084754	CP	YKR018C	YKR018C
DTNBP1/URA2	ENSG00000084774	DTNBP1	YJL130C	URA2
XK/CGR1	ENSG00000085063	XK	YGL029W	CGR1
ARHGAP6/DAP2	ENSG00000085377	ARHGAP6	YHR028C	DAP2
MAP4/SEH1	ENSG00000085415	MAP4	YGL100W	SEH1
GOPC/AMA1	ENSG00000085433	GOPC	YGR225W	AMA1
ROS1/CTS2	ENSG00000085465	ROS1	YDR371W	CTS2
HDAC9/SSK2	ENSG00000085511	HDAC9	YNR031C	SSK2
RRM2B/STE6	ENSG00000085563	RRM2B	YKL209C	STE6
TNFRSF17/GRE3	ENSG00000085662	TNFRSF17	YHR104W	GRE3
LMO3/YMC1	ENSG00000085719	LMO3	YPR058W	YMC1
MRPS10/BZZ1	ENSG00000085733	MRPS10	YHR114W	BZZ1
GUCA1A/IML2	ENSG00000085831	GUCA1A	YJL082W	IML2
RSF1/END3	ENSG00000085832	RSF1	YNL084C	END3
VPS13D/ORC1	ENSG00000085840	VPS13D	YML065W	ORC1
CELF2/CTF19	ENSG00000085871	CELF2	YPL018W	CTF19
R3HDM1/SQS1	ENSG00000085872	R3HDM1	YNL224C	SQS1
COL9A2/MDJ1	ENSG00000086061	COL9A2	YFL016C	MDJ1
KITLG/FAP1	ENSG00000086102	KITLG	YNL023C	FAP1
ERCC8/DIM1	ENSG00000086189	ERCC8	YPL266W	DIM1
VAMP3/MRPL24	ENSG00000086504	VAMP3	YMR193W	MRPL24
PER3/CIN5	ENSG00000086548	PER3	YOR028C	CIN5
UTS2/CWC2	ENSG00000086589	UTS2	YDL209C	CWC2
TNFRSF9/EMP24	ENSG00000086598	TNFRSF9	YGL200C	EMP24
EPN3/RPS1B	ENSG00000086712	EPN3	YML063W	RPS1B
LTBP1/CMP2	ENSG00000086717	LTBP1	YML057W	CMP2
RCN1/MRP10	ENSG00000086758	RCN1	YDL045W-A	MRP10
ELN/ALG9	ENSG00000086848	ELN	YNL219C	ALG9
RFC2/FRE1	ENSG00000086991	RFC2	YLR214W	FRE1
ARID1B/VPS68	ENSG00000087008	ARID1B	YOL129W	VPS68
NEDD4L/SPS19	ENSG00000087076	NEDD4L	YNL202W	SPS19
FOXP3/ISA1	ENSG00000087206	FOXP3	YLL027W	ISA1
HEXB/ATP18	ENSG00000087245	HEXB	YML081C-A	ATP18
JKAMP/TPA1	ENSG00000087263	JKAMP	YER049W	TPA1
DKK3/BOI2	ENSG00000087266	DKK3	YER114C	BOI2
ARHGEF5/CDC50	ENSG00000087274	ARHGEF5	YCR094W	CDC50
NFE2L3/EST1	ENSG00000087338	NFE2L3	YLR233C	EST1
LIMA1/VPS1	ENSG00000087470	LIMA1	YKR001C	VPS1
SLC4A8/ERV46	ENSG00000087502	SLC4A8	YAL042W	ERV46
PTGER3/GDS1	ENSG00000088179	PTGER3	YOR355W	GDS1
MAPK9/HAS1	ENSG00000088205	MAPK9	YMR290C	HAS1
COL23A1/RPS2	ENSG00000088247	COL23A1	YGL123W	RPS2
BCAR1/REI1	ENSG00000088367	BCAR1	YBR267W	REI1
FAM160A2/FPR1	ENSG00000088832	FAM160A2	YNL135C	FPR1
HERPUD1/SHP1	ENSG00000088833	HERPUD1	YBL058W	SHP1
HOMER3/DYN2	ENSG00000088986	HOMER3	YDR424C	DYN2
RAD51/IRC19	ENSG00000088992	RAD51	YLL033W	IRC19
POLQ/BRL1	ENSG00000089006	POLQ	YHR036W	BRL1
PIK3CB/RPL6A	ENSG00000089009	PIK3CB	YML073C	RPL6A
ENSG00000051415/ESF1	ENSG00000089048	ENSG00000051415	YDR365C	ESF1
CYBA/APC5	ENSG00000089053	CYBA	YOR249C	APC5
THOC3/REX4	ENSG00000089094	THOC3	YOL080C	REX4
HEBP2/GCN1	ENSG00000089154	HEBP2	YGL195W	GCN1
PLEKHA5/PXL1	ENSG00000089159	PLEKHA5	YKR090W	PXL1
PRSS8/TCB3	ENSG00000089169	PRSS8	YML072C	TCB3
SIKE1/TFS1	ENSG00000089220	SIKE1	YLR178C	TFS1
RRP12/ETP1	ENSG00000089234	RRP12	YHL010C	ETP1
MSMO1/IGO1	ENSG00000089250	MSMO1	YNL157W	IGO1
TTC17/CUS2	ENSG00000089280	TTC17	YNL286W	CUS2
ALX4/TAP42	ENSG00000089289	ALX4	YMR028W	TAP42
FOXN3/ROT2	ENSG00000089597	FOXN3	YBR229C	ROT2
AKR7A2/SAC7	ENSG00000089639	AKR7A2	YDR389W	SAC7
MRTO4/BIR1	ENSG00000089685	MRTO4	YJR089W	BIR1
USE1/MAK5	ENSG00000089737	USE1	YBR142W	MAK5
MCF2L2/YMR244W	ENSG00000090006	MCF2L2	YMR244W	YMR244W
NRIP2/YLL056C	ENSG00000090013	NRIP2	YLL056C	YLL056C
LAMA3/LCB1	ENSG00000090054	LAMA3	YMR296C	LCB1
ANAPC4/PAP1	ENSG00000090060	ANAPC4	YKR002W	PAP1
KCNQ1/AIM20	ENSG00000090104	KCNQ1	YIL158W	AIM20
TRAPPC3/FYV10	ENSG00000090316	TRAPPC3	YIL097W	FYV10
THRAP3/XBP1	ENSG00000090339	THRAP3	YIL101C	XBP1
PHPT1/IPI3	ENSG00000090372	PHPT1	YNL182C	IPI3
ENTPD2/YNR064C	ENSG00000090487	ENTPD2	YNR064C	YNR064C
ARID4B/MPS2	ENSG00000090565	ARID4B	YGL075C	MPS2
PTPRN/ALA1	ENSG00000090861	PTPRN	YOR335C	ALA1
KIF1B/YOR022C	ENSG00000090975	KIF1B	YOR022C	YOR022C
FOXC1/SEC3	ENSG00000090989	FOXC1	YER008C	SEC3
SYNE2/ADP1	ENSG00000091136	SYNE2	YCR011C	ADP1
CBLN4/LPD1	ENSG00000091140	CBLN4	YFL018C	LPD1
CHRDL2/IML1	ENSG00000091428	CHRDL2	YJR138W	IML1
RELT/FUM1	ENSG00000091483	RELT	YPL262W	FUM1
NOP58/SKT5	ENSG00000091490	NOP58	YBL061C	SKT5
KCNH2/ECM30	ENSG00000091536	KCNH2	YLR436C	ECM30
CUL1/HER1	ENSG00000091592	CUL1	YOR227W	HER1
CYFIP2/BAP2	ENSG00000092068	CYFIP2	YBR068C	BAP2
TAB2/GVP36	ENSG00000092200	TAB2	YIL041W	GVP36
EIF2AK2/SPT16	ENSG00000092201	EIF2AK2	YGL207W	SPT16
KMT2C/ERT1	ENSG00000092208	KMT2C	YBR239C	ERT1
PUM2/ADE16	ENSG00000092421	PUM2	YLR028C	ADE16
MRPL43/YVC1	ENSG00000092439	MRPL43	YOR087W	YVC1
ITIH4/YDL156W	ENSG00000092470	ITIH4	YDL156W	YDL156W
C4orf27/MLC2	ENSG00000092841	C4orf27	YPR188C	MLC2
ZFR/HMF1	ENSG00000092847	ZFR	YER057C	HMF1
NPFFR2/AFT2	ENSG00000093010	NPFFR2	YPL202C	AFT2
ENSG00000056345/RSM22	ENSG00000093167	ENSG00000056345	YKL155C	RSM22
PHF21B/HOS3	ENSG00000094631	PHF21B	YPL116W	HOS3
TRAF1/RPT6	ENSG00000094804	TRAF1	YGL048C	RPT6
PCGF2/FUR1	ENSG00000094841	PCGF2	YHR128W	FUR1
IL17RB/RET2	ENSG00000095139	IL17RB	YFR051C	RET2
TRAF3IP2/VAC8	ENSG00000095261	TRAF3IP2	YEL013W	VAC8
GYG2/MSS51	ENSG00000095303	GYG2	YLR203C	MSS51
SERPINB3/NUP188	ENSG00000095319	SERPINB3	YML103C	NUP188
PKP2/CAT2	ENSG00000095321	PKP2	YML042W	CAT2
MSH4/OM14	ENSG00000095539	MSH4	YBR230C	OM14
F7/ISW1	ENSG00000095564	F7	YBR245C	ISW1
GDI2/HSP150	ENSG00000095794	GDI2	YJL159W	HSP150
PRDM1/SGV1	ENSG00000096063	PRDM1	YPR161C	SGV1
ATG5/CEF1	ENSG00000096401	ATG5	YMR213W	CEF1
PITHD1/NUF2	ENSG00000096696	PITHD1	YOL069W	NUF2
MTA3/SIR2	ENSG00000096717	MTA3	YDL042C	SIR2
USP13/RXT3	ENSG00000096968	USP13	YDL076C	RXT3
LAMC2/RCK1	ENSG00000097007	LAMC2	YGL158W	RCK1
CDK14/CDC7	ENSG00000097046	CDK14	YDL017W	CDC7
SEC61A1/ERP2	ENSG00000099203	SEC61A1	YAL007C	ERP2
PPP1R12A/MGR1	ENSG00000099204	PPP1R12A	YCL044C	MGR1
RASGRF1/NRG2	ENSG00000099326	RASGRF1	YBR066C	NRG2
CAMK2B/FRE8	ENSG00000099331	CAMK2B	YLR047C	FRE8
CROCC/RPN12	ENSG00000099341	CROCC	YFR052W	RPN12
POLR3E/SET1	ENSG00000099381	POLR3E	YHR119W	SET1
ATP2B4/NSE3	ENSG00000099399	ATP2B4	YDR288W	NSE3
ZC3H11A/WHI3	ENSG00000099622	ZC3H11A	YNL197C	WHI3
RIOK2/ATP16	ENSG00000099624	RIOK2	YDL004W	ATP16
NDC1/YRA1	ENSG00000099783	NDC1	YDR381W	YRA1
FLYWCH1/CDC34	ENSG00000099804	FLYWCH1	YDR054C	CDC34
UNKL/RPB5	ENSG00000099817	UNKL	YBR154C	RPB5
ALDH18A1/RPO41	ENSG00000099821	ALDH18A1	YFL036W	RPO41
TARBP1/YPL150W	ENSG00000099875	TARBP1	YPL150W	YPL150W
MXD1/YRB1	ENSG00000099901	MXD1	YDR002W	YRB1
CDK17/GRS1	ENSG00000099917	CDK17	YBR121C	GRS1
DNAJC25/RGC1	ENSG00000099940	DNAJC25	YPR115W	RGC1
PSD/MYO5	ENSG00000099942	PSD	YMR109W	MYO5
CTDP1/YNL181W	ENSG00000099958	CTDP1	YNL181W	YNL181W
YBX3/RPA34	ENSG00000099968	YBX3	YJL148W	RPA34
WNK1/UBI4	ENSG00000099995	WNK1	YLL039C	UBI4
CCAR1/SMD1	ENSG00000100028	CCAR1	YGR074W	SMD1
OGFR/NOP7	ENSG00000100029	OGFR	YGR103W	NOP7
GNA15/CDC28	ENSG00000100030	GNA15	YBR160W	CDC28
CREB3L3/PTC2	ENSG00000100034	CREB3L3	YER089C	PTC2
PTPRU/CTP1	ENSG00000100075	PTPRU	YBR291C	CTP1
SNRNP40/GGA1	ENSG00000100083	SNRNP40	YDR358W	GGA1
COL11A1/SPC105	ENSG00000100106	COL11A1	YGL093W	SPC105
MPC1/MNN9	ENSG00000100129	MPC1	YPL050C	MNN9
ACAA1/NHP2	ENSG00000100138	ACAA1	YDL208W	NHP2
BCAT1/RPO26	ENSG00000100142	BCAT1	YPR187W	RPO26
HDAC7/YLR462W	ENSG00000100151	HDAC7	YLR462W	YLR462W
LZTS1/SUB2	ENSG00000100201	LZTS1	YDL084W	SUB2
SPAG4/DMC1	ENSG00000100206	SPAG4	YER179W	DMC1
NCKAP1/BOP3	ENSG00000100207	NCKAP1	YNL042W	BOP3
MRPS35/BNA6	ENSG00000100219	MRPS35	YFR047C	BNA6
GUCY1B3/AIM33	ENSG00000100225	GUCY1B3	YML087C	AIM33
SFSWAP/TUF1	ENSG00000100226	SFSWAP	YOR187W	TUF1
TNK2/GSF2	ENSG00000100242	TNK2	YML048W	GSF2
CDH3/PGA3	ENSG00000100243	CDH3	YML125C	PGA3
ARSF/APL1	ENSG00000100280	ARSF	YJR005W	APL1
GPBP1/SUT1	ENSG00000100284	GPBP1	YGL162W	SUT1
CS/HMX1	ENSG00000100292	CS	YLR205C	HMX1
LTK/YJR011C	ENSG00000100296	LTK	YJR011C	YJR011C
MRPS24/PET54	ENSG00000100320	MRPS24	YGR222W	PET54
ELMO2/PNO1	ENSG00000100324	ELMO2	YOR145C	PNO1
WAPAL/RGT1	ENSG00000100325	WAPAL	YKL038W	RGT1
APPBP2/MYO3	ENSG00000100345	APPBP2	YKL129C	MYO3
POLD1/NPA3	ENSG00000100360	POLD1	YJR072C	NPA3
SEZ6/YLR224W	ENSG00000100365	SEZ6	YLR224W	YLR224W
EIF4B/HSP12	ENSG00000100380	EIF4B	YFL014W	HSP12
GLTSCR1/HRT1	ENSG00000100387	GLTSCR1	YOL133W	HRT1
RPL18/GCN5	ENSG00000100393	RPL18	YGR252W	GCN5
ISOC2/RNA1	ENSG00000100401	ISOC2	YMR235C	RNA1
U2AF2/APA2	ENSG00000100403	U2AF2	YDR530C	APA2
EPN1/RPC25	ENSG00000100413	EPN1	YKL144C	RPC25
MED29/NTO1	ENSG00000100425	MED29	YPR031W	NTO1
AHRR/FPR3	ENSG00000100442	AHRR	YML074C	FPR3
GSC2/PAU15	ENSG00000100448	GSC2	YIR041W	PAU15
GPC1/MRD1	ENSG00000100461	GPC1	YPR112C	MRD1
ADCK1/DPB2	ENSG00000100479	ADCK1	YPR175W	DPB2
HAGH/GPH1	ENSG00000100504	HAGH	YPR160W	GPH1
RNF4/RAD27	ENSG00000100526	RNF4	YKL113C	RAD27
CASP8/VMA8	ENSG00000100554	CASP8	YEL051W	VMA8
ASUN/PRE6	ENSG00000100567	ASUN	YOL038W	PRE6
DLX3/VTI1	ENSG00000100568	DLX3	YMR197C	VTI1
SPA17/AHA1	ENSG00000100591	SPA17	YDR214W	AHA1
WISP2/BNR1	ENSG00000100592	WISP2	YIL159W	BNR1
NGFR/LCB2	ENSG00000100596	NGFR	YDR062W	LCB2
CDON/RRT6	ENSG00000100605	CDON	YGL146C	RRT6
TAF2/PTC6	ENSG00000100614	TAF2	YCR079W	PTC6
HIPK2/YIL001W	ENSG00000100628	HIPK2	YIL001W	YIL001W
TNPO3/PIN4	ENSG00000100650	TNPO3	YBL051C	PIN4
MEF2BNB-MEF2B/TIF5	ENSG00000100664	MEF2BNB-MEF2B	YPR041W	TIF5
RFXANK/MPH1	ENSG00000100697	RFXANK	YIR002C	MPH1
LPAR2/MIS1	ENSG00000100714	LPAR2	YBR084W	MIS1
CTSA/YAP1	ENSG00000100722	CTSA	YML007W	YAP1
SUGP2/RPT1	ENSG00000100764	SUGP2	YKL145W	RPT1
SLC12A2/CLA4	ENSG00000100784	SLC12A2	YNL298W	CLA4
SNX24/PRE3	ENSG00000100804	SNX24	YJL001W	PRE3
EYA2/ACE2	ENSG00000100811	EYA2	YLR131C	ACE2
CNN2/YHR080C	ENSG00000100814	CNN2	YHR080C	YHR080C
SNCAIP/SGN1	ENSG00000100836	SNCAIP	YIR001C	SGN1
DDX20/YHR202W	ENSG00000100852	DDX20	YHR202W	YHR202W
BTBD1/SRP54	ENSG00000100883	BTBD1	YPR088C	SRP54
BCAS1/RAD54	ENSG00000100888	BCAS1	YGL163C	RAD54
POU1F1/SCL1	ENSG00000100902	POU1F1	YGL011C	SCL1
PMS1/MGA2	ENSG00000100906	PMS1	YIR033W	MGA2
HMG20B/PCM1	ENSG00000100908	HMG20B	YEL058W	PCM1
CALCRL/YHR035W	ENSG00000100934	CALCRL	YHR035W	YHR035W
TAF11/LEA1	ENSG00000100949	TAF11	YPL213W	LEA1
ANKS1A/ATP12	ENSG00000100979	ANKS1A	YJL180C	ATP12
AP3D1/CIK1	ENSG00000101004	AP3D1	YMR198W	CIK1
ZNF76/CBP3	ENSG00000101019	ZNF76	YPL215W	CBP3
SLC9A3R2/NMD3	ENSG00000101040	SLC9A3R2	YHR170W	NMD3
NTHL1/DIA1	ENSG00000101049	NTHL1	YMR316W	DIA1
GNAI3/GAT2	ENSG00000101076	GNAI3	YMR136W	GAT2
IPO5/PET9	ENSG00000101084	IPO5	YBL030C	PET9
OAT/CDC15	ENSG00000101109	OAT	YAR019C	CDC15
WDR3/LYS9	ENSG00000101144	WDR3	YNR050C	LYS9
PKN2/GLE2	ENSG00000101146	PKN2	YER107C	GLE2
WDR18/BIO2	ENSG00000101150	WDR18	YGR286C	BIO2
TRAM2/PRE10	ENSG00000101182	TRAM2	YOR362C	PRE10
NTN1/EAF7	ENSG00000101189	NTN1	YNL136W	EAF7
GLP2R/IOC2	ENSG00000101191	GLP2R	YLR095C	IOC2
MCM10/GID8	ENSG00000101193	MCM10	YMR135C	GID8
DGKA/GLO3	ENSG00000101199	DGKA	YER122C	GLO3
ERBB3/GUF1	ENSG00000101210	ERBB3	YLR289W	GUF1
ROPN1/YCH1	ENSG00000101224	ROPN1	YGR203W	YCH1
KARS/YFL066C	ENSG00000101246	KARS	YFL066C	YFL066C
PDIA5/CKA2	ENSG00000101266	PDIA5	YOR061W	CKA2
NDUFB4/SEC23	ENSG00000101310	NDUFB4	YPR181C	SEC23
SPEN/MZM1	ENSG00000101327	SPEN	YDR493W	MZM1
MYLK/LIA1	ENSG00000101335	MYLK	YJR070C	LIA1
MAP2K4/BEM1	ENSG00000101336	MAP2K4	YBR200W	BEM1
SNAP91/APC1	ENSG00000101347	SNAP91	YNL172W	APC1
SLK/SKM1	ENSG00000101349	SLK	YOL113W	SKM1
COL17A1/KIP3	ENSG00000101350	COL17A1	YGL216W	KIP3
SEC61A2/IDH1	ENSG00000101365	SEC61A2	YNL037C	IDH1
PRKCQ/MIR1	ENSG00000101367	PRKCQ	YJR077C	MIR1
TLE2/UTR2	ENSG00000101405	TLE2	YEL040W	UTR2
ASB1/TTI1	ENSG00000101407	ASB1	YKL033W	TTI1
FAM107B/ARP5	ENSG00000101442	FAM107B	YNL059C	ARP5
ME1/SAH1	ENSG00000101444	ME1	YER043C	SAH1
TBC1D1/YPL034W	ENSG00000101474	TBC1D1	YPL034W	YPL034W
CDK13/UBP6	ENSG00000101557	CDK13	YFR010W	UBP6
MTHFD2/SCS2	ENSG00000101558	MTHFD2	YER120W	SCS2
SLC9A7/ABD1	ENSG00000101654	SLC9A7	YBR236C	ABD1
FOXJ2/RIO1	ENSG00000101782	FOXJ2	YOR119C	RIO1
YBX1/PTI1	ENSG00000101811	YBX1	YGR156W	PTI1
PDE4A/NAS6	ENSG00000101843	PDE4A	YGR232W	NAS6
PPP2R5A/SIF2	ENSG00000101849	PPP2R5A	YBR103W	SIF2
CTNNA2/MRS1	ENSG00000101871	CTNNA2	YIR021W	MRS1
ELAVL1/YPL039W	ENSG00000101888	ELAVL1	YPL039W	YPL039W
TIE1/ALG13	ENSG00000101901	TIE1	YGL047W	ALG13
SMARCD1/PRS2	ENSG00000101911	SMARCD1	YER099C	PRS2
KDM4A/YOR289W	ENSG00000101935	KDM4A	YOR289W	YOR289W
NFYC/SET3	ENSG00000101945	NFYC	YKR029C	SET3
SLC9A3/YRB30	ENSG00000101977	SLC9A3	YGL164C	YRB30
NGEF/YBL036C	ENSG00000101981	NGEF	YBL036C	YBL036C
ASPM/PXA2	ENSG00000101986	ASPM	YKL188C	PXA2
CD84/CPT1	ENSG00000102007	CD84	YNL130C	CPT1
ELOVL1/SAC6	ENSG00000102024	ELOVL1	YDR129C	SAC6
SPI1/ARD1	ENSG00000102030	SPI1	YHR013C	ARD1
ZNRD1/ISW2	ENSG00000102038	ZNRD1	YOR304W	ISW2
MPPED2/YMR1	ENSG00000102043	MPPED2	YJR110W	YMR1
ZBTB11/YGL242C	ENSG00000102048	ZBTB11	YGL242C	YGL242C
ATXN3/UME1	ENSG00000102054	ATXN3	YPL139C	UME1
GOLGA5/SMF1	ENSG00000102096	GOLGA5	YOL122C	SMF1
FGFR2/TAZ1	ENSG00000102125	FGFR2	YPR140W	TAZ1
EML1/PGK1	ENSG00000102144	EML1	YCR012W	PGK1
ARFGEF1/MDY2	ENSG00000102178	ARFGEF1	YOL111C	MDY2
MTFR1/ATG17	ENSG00000102189	MTFR1	YLR423C	ATG17
STAG3/YAK1	ENSG00000102225	STAG3	YJL141C	YAK1
FECH/UBP5	ENSG00000102226	FECH	YER144C	UBP5
MYO9A/PAB1	ENSG00000102241	MYO9A	YER165W	PAB1
DDX3Y/ESS1	ENSG00000102309	DDX3Y	YJR017C	ESS1
PFKP/ALE1	ENSG00000102312	PFKP	YOR175C	ALE1
SP100/KTR1	ENSG00000102385	SP100	YOR099W	KTR1
KLF6/YPL225W	ENSG00000102390	KLF6	YPL225W	YPL225W
PPAP2A/CTR86	ENSG00000102401	PPAP2A	YCR054C	CTR86
NEO1/YER130C	ENSG00000102554	NEO1	YER130C	YER130C
TRAM1/IKS1	ENSG00000102572	TRAM1	YJL057C	IKS1
PHKA1/KRE5	ENSG00000102595	PHKA1	YOR336W	KRE5
TNFRSF1A/FUS2	ENSG00000102606	TNFRSF1A	YMR232W	FUS2
CACNB1/YNL010W	ENSG00000102753	CACNB1	YNL010W	YNL010W
EVI5/DUN1	ENSG00000102755	EVI5	YDL101C	DUN1
PKM/MDN1	ENSG00000102763	PKM	YLR106C	MDN1
DHX29/PPQ1	ENSG00000102893	DHX29	YPL179W	PPQ1
DNTTIP2/NTF2	ENSG00000102898	DNTTIP2	YER009W	NTF2
TP53BP1/STP1	ENSG00000102974	TP53BP1	YDR463W	STP1
TRO/RPN8	ENSG00000103035	TRO	YOR261C	RPN8
RRP15/VMR1	ENSG00000103222	RRP15	YHL035C	VMR1
RHOA/MUP1	ENSG00000103257	RHOA	YGR055W	MUP1
DHX8/NBP35	ENSG00000103274	DHX8	YGL091C	NBP35
PRKCZ/RAD6	ENSG00000103275	PRKCZ	YGL058W	RAD6
SYT1/ARO2	ENSG00000103313	SYT1	YGL148W	ARO2
IDH3G/SUP35	ENSG00000103342	IDH3G	YDR172W	SUP35
ROGDI/RPL40B	ENSG00000103363	ROGDI	YKR094C	RPL40B
PDZD4/SEC63	ENSG00000103423	PDZD4	YOR254C	SEC63
ROCK1/CWC24	ENSG00000103429	ROCK1	YLR323C	CWC24
CBFB/SFP1	ENSG00000103495	CBFB	YLR403W	SFP1
PDK3/SSO1	ENSG00000103496	PDK3	YPL232W	SSO1
HYAL2/FDH1	ENSG00000103507	HYAL2	YOR388C	FDH1
HDAC4/TAE1	ENSG00000103510	HDAC4	YBR261C	TAE1
RASSF1/AI4	ENSG00000103546	RASSF1	Q0065	AI4
FGFR3/UTP15	ENSG00000103647	FGFR3	YMR093W	UTP15
IFI35/KSP1	ENSG00000103653	IFI35	YHR082C	KSP1
COASY/ATS1	ENSG00000103657	COASY	YAL020C	ATS1
MEF2A/YKR023W	ENSG00000103671	MEF2A	YKR023W	YKR023W
OTUD5/APL2	ENSG00000103723	OTUD5	YKL135C	APL2
TFE3/YPT11	ENSG00000103769	TFE3	YNL304W	YPT11
TBC1D25/RBA50	ENSG00000103932	TBC1D25	YDR527W	RBA50
ACSL4/STB2	ENSG00000103942	ACSL4	YMR053C	STB2
INPP5A/YKL070W	ENSG00000103966	INPP5A	YKL070W	YKL070W
GPKOW/MXR1	ENSG00000104064	GPKOW	YER042W	MXR1
GRIPAP1/HSP10	ENSG00000104067	GRIPAP1	YOR020C	HSP10
FTSJ1/PEP3	ENSG00000104142	FTSJ1	YLR148W	PEP3
POLR1A/MSC2	ENSG00000104147	POLR1A	YDR205W	MSC2
LAPTM4A/GND1	ENSG00000104221	LAPTM4A	YHR183W	GND1
IP6K2/CFT2	ENSG00000104299	IP6K2	YLR115W	CFT2
STON1-GTF2A1L/AIM31	ENSG00000104320	STON1-GTF2A1L	YML030W	AIM31
SRBD1/POP1	ENSG00000104356	SRBD1	YNL221C	POP1
CYFIP1/MCK1	ENSG00000104365	CYFIP1	YNL307C	MCK1
RASGRP2/SOH1	ENSG00000104368	RASGRP2	YGL127C	SOH1
PSME4/YPT32	ENSG00000104388	PSME4	YGL210W	YPT32
IFT80/GNA1	ENSG00000104408	IFT80	YFL017C	GNA1
SIRT2/EMC2	ENSG00000104412	SIRT2	YJR088C	EMC2
ERLEC1/UBS1	ENSG00000104415	ERLEC1	YBR165W	UBS1
PPP2R5B/ARP10	ENSG00000104419	PPP2R5B	YDR106W	ARP10
PYGM/DAL80	ENSG00000104447	PYGM	YKR034W	DAL80
PITX1/DAL81	ENSG00000104490	PITX1	YIR023W	DAL81
TRPC7/PRP21	ENSG00000104529	TRPC7	YJL203W	PRP21
NUP133/PSA1	ENSG00000104549	NUP133	YDL055C	PSA1
NUCKS1/BCH2	ENSG00000104613	NUCKS1	YKR027W	BCH2
VPS35/VPS55	ENSG00000104660	VPS35	YJR044C	VPS55
DNAJA2/OST3	ENSG00000104723	DNAJA2	YOR085W	OST3
BCL3/MCM7	ENSG00000104738	BCL3	YBR202W	MCM7
KCNAB2/UBX3	ENSG00000104805	KCNAB2	YDL091C	UBX3
ABCC9/GSY2	ENSG00000104812	ABCC9	YLR258W	GSY2
GAL/ECI1	ENSG00000104823	GAL	YLR284C	ECI1
CLEC2D/JSN1	ENSG00000104824	CLEC2D	YJR091C	JSN1
RORA/TUB2	ENSG00000104833	RORA	YFL037W	TUB2
DRD4/DIA4	ENSG00000104835	DRD4	YHR011W	DIA4
TGFBR3/SNP1	ENSG00000104852	TGFBR3	YIL061C	SNP1
KIAA1107/YER184C	ENSG00000104863	KIAA1107	YER184C	YER184C
PLA2G10/PIH1	ENSG00000104872	PLA2G10	YHR034C	PIH1
ATP1B3/PRP11	ENSG00000104897	ATP1B3	YDL043C	PRP11
NEDD4/TRM1	ENSG00000104907	NEDD4	YDR120C	TRM1
PIGB/HSC82	ENSG00000104938	PIGB	YMR186W	HSC82
MAPK6/YJU2	ENSG00000104957	MAPK6	YKL095W	YJU2
GNB5/RPL6B	ENSG00000104960	GNB5	YLR448W	RPL6B
RAB27A/SGT2	ENSG00000104969	RAB27A	YOR007C	SGT2
CECR5/TIM44	ENSG00000104980	CECR5	YIL022W	TIM44
UFD1L/CCA1	ENSG00000105011	UFD1L	YER168C	CCA1
LRP6/MAS1	ENSG00000105088	LRP6	YLR163C	MAS1
GUCY2C/CRH1	ENSG00000105127	GUCY2C	YGR189C	CRH1
SCT/POP4	ENSG00000105171	SCT	YBR257W	POP4
PHRF1/SWI4	ENSG00000105186	PHRF1	YER111C	SWI4
IKBKAP/NOP1	ENSG00000105202	IKBKAP	YDL014W	NOP1
NUCB2/SAM2	ENSG00000105220	NUCB2	YDR502C	SAM2
PFN2/YPK3	ENSG00000105221	PFN2	YBR028C	YPK3
PTPN3/COQ9	ENSG00000105227	PTPN3	YLR201C	COQ9
SPTB/NFI1	ENSG00000105229	SPTB	YOR156C	NFI1
DAPP1/ALF1	ENSG00000105254	DAPP1	YNL148C	ALF1
FGF10/FCJ1	ENSG00000105281	FGF10	YKR016W	FCJ1
SMG6/PRO1	ENSG00000105323	SMG6	YDR300C	PRO1
EXOC5/CDH1	ENSG00000105325	EXOC5	YGL003C	CDH1
CLTCL1/RSC3	ENSG00000105369	CLTCL1	YDR303C	RSC3
FSTL3/QDR1	ENSG00000105370	FSTL3	YIL120W	QDR1
DGCR2/RPS19B	ENSG00000105372	DGCR2	YNL302C	RPS19B
RNF126/NOP53	ENSG00000105373	RNF126	YPL146C	NOP53
MNT/CIR1	ENSG00000105379	MNT	YGR207C	CIR1
ZXDC/AVT7	ENSG00000105388	ZXDC	YIL088C	AVT7
POLB/SEC17	ENSG00000105402	POLB	YBL050W	SEC17
WIPI1/YIP3	ENSG00000105404	WIPI1	YNL044W	YIP3
ASNS/PMA2	ENSG00000105409	ASNS	YPL036W	PMA2
AP3M2/KEL3	ENSG00000105429	AP3M2	YPL263C	KEL3
CNGB1/ERD2	ENSG00000105438	CNGB1	YBL040C	ERD2
ST6GALNAC2/SYT1	ENSG00000105443	ST6GALNAC2	YPR095C	SYT1
CHAT/RSA4	ENSG00000105447	CHAT	YCR072C	RSA4
PABPC1/CDA1	ENSG00000105483	PABPC1	YLR307W	CDA1
TESK2/CDC9	ENSG00000105486	TESK2	YDL164C	CDC9
C16orf80/PLB3	ENSG00000105499	C16orf80	YOL011W	PLB3
CSNK2A2/TPD3	ENSG00000105568	CSNK2A2	YAL016W	TPD3
PTPN21/KAP95	ENSG00000105576	PTPN21	YLR347C	KAP95
EIF2B3/CCC1	ENSG00000105607	EIF2B3	YLR220W	CCC1
CAMK2A/CRZ1	ENSG00000105610	CAMK2A	YNL027W	CRZ1
TCOF1/PRP31	ENSG00000105618	TCOF1	YGR091W	PRP31
CDC42/SEC28	ENSG00000105669	CDC42	YIL076W	SEC28
OSBPL3/DBP8	ENSG00000105671	OSBPL3	YHR169W	DBP8
EPHA8/SFG1	ENSG00000105676	EPHA8	YOR315W	SFG1
SLC12A3/VPS54	ENSG00000105698	SLC12A3	YDR027C	VPS54
RAD18/YLR271W	ENSG00000105705	RAD18	YLR271W	YLR271W
ATP2B1/PKH1	ENSG00000105723	ATP2B1	YDR490C	PKH1
NCK2/SPF1	ENSG00000105726	NCK2	YEL031W	SPF1
MAP4K4/PDR17	ENSG00000105737	MAP4K4	YNL264C	PDR17
RPL31/GLO4	ENSG00000105755	RPL31	YOR040W	GLO4
WDR1/ZUO1	ENSG00000105821	WDR1	YGR285C	ZUO1
SNX13/BET1	ENSG00000105829	SNX13	YIL004C	BET1
ARHGAP10/DET1	ENSG00000105852	ARHGAP10	YDR051C	DET1
RPS6KA2/MUK1	ENSG00000105854	RPS6KA2	YPL070W	MUK1
ING3/ZIM17	ENSG00000105866	ING3	YNL310C	ZIM17
WBSCR22/WTM1	ENSG00000105875	WBSCR22	YOR230W	WTM1
SEL1L/STV1	ENSG00000105929	SEL1L	YMR054W	STV1
TRIP13/YGR066C	ENSG00000105939	TRIP13	YGR066C	YGR066C
ATP6AP1/KGD1	ENSG00000105953	ATP6AP1	YIL125W	KGD1
TCF3/SAT4	ENSG00000105976	TCF3	YCR008W	SAT4
TRIB2/ERJ5	ENSG00000105993	TRIB2	YFR041C	ERJ5
DAZAP1/RIM1	ENSG00000106028	DAZAP1	YCR028C-A	RIM1
MBD3/RAD1	ENSG00000106052	MBD3	YPL022W	RAD1
PRLH/YCR099C	ENSG00000106069	PRLH	YCR099C	YCR099C
HLTF/TLG2	ENSG00000106089	HLTF	YOL018C	TLG2
CPSF1/GRS2	ENSG00000106105	CPSF1	YPR081C	GRS2
CDH19/GIS3	ENSG00000106125	CDH19	YLR094C	GIS3
PDCD2/FCY22	ENSG00000106128	PDCD2	YER060W-A	FCY22
PRKACA/RPL20B	ENSG00000106246	PRKACA	YOR312C	RPL20B
LPHN1/PRT1	ENSG00000106263	LPHN1	YOR361C	PRT1
ACTN1/YLR179C	ENSG00000106333	ACTN1	YLR179C	YLR179C
RPS6KA6/NOP15	ENSG00000106344	RPS6KA6	YNL110C	NOP15
EPN2/IMD3	ENSG00000106348	EPN2	YLR432W	IMD3
PTPN18/LSM5	ENSG00000106355	PTPN18	YER146W	LSM5
LIMS2/YOR152C	ENSG00000106366	LIMS2	YOR152C	YOR152C
LNX1/KTR3	ENSG00000106397	LNX1	YBR205W	KTR3
TFRC/VPS71	ENSG00000106400	TFRC	YML041C	VPS71
SREBF1/OPI3	ENSG00000106404	SREBF1	YJR073C	OPI3
TRPC5/YIL166C	ENSG00000106571	TRPC5	YIL166C	YIL166C
AFF4/PRE8	ENSG00000106588	AFF4	YML092C	PRE8
UBE2D1/MRPL32	ENSG00000106591	UBE2D1	YCR003W	MRPL32
MPP5/RHB1	ENSG00000106615	MPP5	YCR027C	RHB1
SMC1A/SDS23	ENSG00000106617	SMC1A	YGL056C	SDS23
HSD17B10/POL31	ENSG00000106628	HSD17B10	YJR006W	POL31
MARK2/NIP100	ENSG00000106665	MARK2	YPL174C	NIP100
HMMR/HAL5	ENSG00000106683	HMMR	YJL165C	HAL5
CHFR/VMA21	ENSG00000106688	CHFR	YGR105W	VMA21
TRHDE/UTP21	ENSG00000106829	TRHDE	YLR409C	UTP21
P4HA2/DFG16	ENSG00000106952	P4HA2	YOR030W	DFG16
FCGR2B/OAF1	ENSG00000106991	FCGR2B	YAL051W	OAF1
NFATC3/ADK2	ENSG00000106992	NFATC3	YER170W	ADK2
ACADVL/FRQ1	ENSG00000107130	ACADVL	YDR373W	FRQ1
FBXW11/PSD1	ENSG00000107186	FBXW11	YNL169C	PSD1
ACAP1/SPG4	ENSG00000107187	ACAP1	YMR107W	SPG4
CRMP1/MBF1	ENSG00000107223	CRMP1	YOR298C-A	MBF1
DERL2/MRF1	ENSG00000107242	DERL2	YGL143C	MRF1
NDE1/SNL1	ENSG00000107262	NDE1	YIL016W	SNL1
MRVI1/ECM32	ENSG00000107290	MRVI1	YER176W	ECM32
AP1M1/PDR10	ENSG00000107331	AP1M1	YOR328W	PDR10
PVR/YNL144C	ENSG00000107341	PVR	YNL144C	YNL144C
IKBKG/GAT1	ENSG00000107485	IKBKG	YFL021W	GAT1
XRCC1/PEX13	ENSG00000107554	XRCC1	YLR191W	PEX13
SCARB1/DPB11	ENSG00000107560	SCARB1	YJL090C	DPB11
MCM2/PHB1	ENSG00000107566	MCM2	YGR132C	PHB1
TP63/RPG1	ENSG00000107581	TP63	YBR079C	RPG1
LLGL2/PET18	ENSG00000107611	LLGL2	YCR020C	PET18
NLE1/YKL162C	ENSG00000107614	NLE1	YKL162C	YKL162C
SDHA/RIO2	ENSG00000107643	SDHA	YNL207W	RIO2
SMARCE1/NSE4	ENSG00000107672	SMARCE1	YDL105W	NSE4
KDM5A/ATG26	ENSG00000107679	KDM5A	YLR189C	ATG26
ADAM11/PPZ1	ENSG00000107758	ADAM11	YML016C	PPZ1
PPP2R3A/MPM1	ENSG00000107771	PPP2R3A	YJL066C	MPM1
FERMT2/PHO5	ENSG00000107789	FERMT2	YBR093C	PHO5
ABCB11/GEA1	ENSG00000107862	ABCB11	YJR031C	GEA1
CD5L/BAG7	ENSG00000107863	CD5L	YOR134W	BAG7
PTGS2/BCP1	ENSG00000107949	PTGS2	YDR361C	BCP1
IGF2BP2/YOL098C	ENSG00000107959	IGF2BP2	YOL098C	YOL098C
MAP3K13/PSF3	ENSG00000107960	MAP3K13	YOL146W	PSF3
ST6GAL1/TRX1	ENSG00000108010	ST6GAL1	YLR043C	TRX1
VDAC1P1/NUP159	ENSG00000108021	VDAC1P1	YIL115C	NUP159
PICALM/FRA1	ENSG00000108039	PICALM	YLL029W	FRA1
NSF/SMC3	ENSG00000108055	NSF	YJL074C	SMC3
GLI2/NHP10	ENSG00000108064	GLI2	YDL002C	NHP10
CLASP1/RTS3	ENSG00000108091	CLASP1	YGR161C	RTS3
MRPS34/SSN2	ENSG00000108100	MRPS34	YDR443C	SSN2
NOTCH3/CYC7	ENSG00000108107	NOTCH3	YEL039C	CYC7
CLNS1A/CAF120	ENSG00000108175	CLNS1A	YNL278W	CAF120
PPP2R2C/CPR5	ENSG00000108179	PPP2R2C	YDR304C	CPR5
TEAD2/YHI9	ENSG00000108187	TEAD2	YHR029C	YHI9
EED/HED1	ENSG00000108256	EED	YDR014W-A	HED1
CDHR2/ADA2	ENSG00000108264	CDHR2	YDR448W	ADA2
SNCB/PUP3	ENSG00000108294	SNCB	YER094C	PUP3
TSG101/CWC25	ENSG00000108296	TSG101	YNL245C	CWC25
ATP2A3/NHP6A	ENSG00000108312	ATP2A3	YPR052C	NHP6A
CA12/YNL019C	ENSG00000108342	CA12	YNL019C	YNL019C
MGLL/RPN3	ENSG00000108344	MGLL	YER021W	RPN3
NTN4/NOP8	ENSG00000108349	NTN4	YOL144W	NOP8
BCS1L/SEE1	ENSG00000108370	BCS1L	YIL064W	SEE1
NUAK1/FUN19	ENSG00000108375	NUAK1	YAL034C	FUN19
SLC24A1/SPR28	ENSG00000108387	SLC24A1	YDR218C	SPR28
SCARF1/SGO1	ENSG00000108395	SCARF1	YOR073W	SGO1
LMAN1/GPT2	ENSG00000108405	LMAN1	YKR067W	GPT2
PTPLAD1/RPN10	ENSG00000108424	PTPLAD1	YHR200W	RPN10
IPCEF1/BOS1	ENSG00000108433	IPCEF1	YLR078C	BOS1
ZZEF1/HRQ1	ENSG00000108469	ZZEF1	YDR291W	HRQ1
ENO1/ATG4	ENSG00000108510	ENO1	YNL223W	ATG4
SLC12A1/DIC1	ENSG00000108528	SLC12A1	YLR348C	DIC1
C19orf10/VTC2	ENSG00000108551	C19orf10	YFL004W	VTC2
ANO8/MRPL20	ENSG00000108557	ANO8	YKR085C	MRPL20
ARHGEF10L/KRS1	ENSG00000108559	ARHGEF10L	YDR037W	KRS1
TXK/HXT10	ENSG00000108576	TXK	YFL011W	HXT10
KCNQ2/LAP3	ENSG00000108578	KCNQ2	YNL239W	LAP3
TACR2/GOS1	ENSG00000108587	TACR2	YHL031C	GOS1
ACTR6/RBG2	ENSG00000108591	ACTR6	YGR173W	RBG2
TIPIN/SPB1	ENSG00000108592	TIPIN	YCL054W	SPB1
SRI/RSC6	ENSG00000108604	SRI	YCR052W	RSC6
EIF4G3/YML108W	ENSG00000108641	EIF4G3	YML108W	YML108W
NUP37/RRP5	ENSG00000108651	NUP37	YMR229C	RRP5
SEMA3A/SNU114	ENSG00000108654	SEMA3A	YKL173W	SNU114
SEMA3C/GEA2	ENSG00000108669	SEMA3C	YEL022W	GEA2
ACAT1/RPN6	ENSG00000108671	ACAT1	YDL097C	RPN6
CELSR1/YDL057W	ENSG00000108700	CELSR1	YDL057W	YDL057W
ZNF638/SPT7	ENSG00000108773	ZNF638	YBR081C	SPT7
ADD2/YPT6	ENSG00000108774	ADD2	YLR262C	YPT6
FGF4/INO4	ENSG00000108788	FGF4	YOL108C	INO4
RASAL2/MRP7	ENSG00000108826	RASAL2	YNL005C	MRP7
MARK3/HOS2	ENSG00000108840	MARK3	YGL194C	HOS2
SLC25A3/LUC7	ENSG00000108848	SLC25A3	YDL087C	LUC7
FOSL2/YOR296W	ENSG00000108854	FOSL2	YOR296W	YOR296W
FRYL/MSG5	ENSG00000108861	FRYL	YNL053W	MSG5
FSCN1/FAA2	ENSG00000108946	FSCN1	YER015W	FAA2
ACTB/LOT5	ENSG00000108953	ACTB	YKL183W	LOT5
PLD1/UTP4	ENSG00000109046	PLD1	YDR324C	UTP4
WDR62/YIR042C	ENSG00000109065	WDR62	YIR042C	YIR042C
DLG1/SPT6	ENSG00000109111	DLG1	YGR116W	SPT6
RAB7A/DEP1	ENSG00000109118	RAB7A	YAL013W	DEP1
BCAP29/AVO2	ENSG00000109320	BCAP29	YMR068W	AVO2
SART3/OSH2	ENSG00000109458	SART3	YDL019C	OSH2
ARHGAP15/MGE1	ENSG00000109519	ARHGAP15	YOR232W	MGE1
PAX2/GEF1	ENSG00000109572	PAX2	YJR040W	GEF1
EXOSC7/PRP43	ENSG00000109606	EXOSC7	YGL120C	PRP43
KIFAP3/IRC20	ENSG00000109654	KIFAP3	YLR247C	IRC20
MCM6/TAH18	ENSG00000109756	MCM6	YPR048W	TAH18
REXO2/PEX28	ENSG00000109775	REXO2	YHR150W	PEX28
RBM7/USV1	ENSG00000109787	RBM7	YPL230W	USV1
RBMS2/FMP52	ENSG00000109854	RBMS2	YER004W	FMP52
BAZ2A/LDB16	ENSG00000109861	BAZ2A	YCL005W	LDB16
PTPN23/MIG2	ENSG00000109906	PTPN23	YGL209W	MIG2
MLH1/ELP4	ENSG00000109911	MLH1	YPL101W	ELP4
UNG/ZPR1	ENSG00000109917	UNG	YGR211W	ZPR1
KLHL20/SSB1	ENSG00000109971	KLHL20	YDL229W	SSB1
RGS11/TPS3	ENSG00000110047	RGS11	YMR261C	TPS3
PLXNA2/OSH6	ENSG00000110048	PLXNA2	YKR003W	OSH6
SPAG5/SAP185	ENSG00000110075	SPAG5	YJL098W	SAP185
ANKRD13A/CLB1	ENSG00000110092	ANKRD13A	YGR108W	CLB1
TPD52/PRP19	ENSG00000110107	TPD52	YLL036C	PRP19
ACACB/RAD5	ENSG00000110171	ACACB	YLR032W	RAD5
TRAF4/PHO91	ENSG00000110344	TRAF4	YNR013C	PHO91
PAG1/DHH1	ENSG00000110367	PAG1	YDL160C	DHH1
GPATCH1/REC104	ENSG00000110395	GPATCH1	YHR157W	REC104
ICAM3/KNS1	ENSG00000110422	ICAM3	YLL019C	KNS1
NT5C2/LAT1	ENSG00000110435	NT5C2	YNL071W	LAT1
MCAM/YNL247W	ENSG00000110619	MCAM	YNL247W	YNL247W
GPC4/TOM70	ENSG00000110711	GPC4	YNL121C	TOM70
CAMSAP3/NUP116	ENSG00000110713	CAMSAP3	YMR047C	NUP116
RAP1GAP/EKI1	ENSG00000110721	RAP1GAP	YDR147W	EKI1
XAB2/TFB1	ENSG00000110768	XAB2	YDR311W	TFB1
ARHGEF1/NAS2	ENSG00000110801	ARHGEF1	YIL007C	NAS2
STXBP2/SPC19	ENSG00000110841	STXBP2	YDR201W	SPC19
MAP2K7/PAR32	ENSG00000110851	MAP2K7	YDL173W	PAR32
NMRK2/CRN1	ENSG00000110880	NMRK2	YLR429W	CRN1
DGKD/CAX4	ENSG00000110881	DGKD	YGR036C	CAX4
CTTNBP2/CHA4	ENSG00000110887	CTTNBP2	YLR098C	CHA4
ACTL6B/ERG12	ENSG00000110921	ACTL6B	YMR208W	ERG12
RARB/TOS3	ENSG00000110931	RARB	YGL179C	TOS3
TOP2B/ATP1	ENSG00000110955	TOP2B	YBL099W	ATP1
NFKB2/YFL067W	ENSG00000111011	NFKB2	YFL067W	YFL067W
PPP1R12B/MAP2	ENSG00000111142	PPP1R12B	YBL091C	MAP2
DNAJC10/LAP2	ENSG00000111144	DNAJC10	YNL045W	LAP2
GTF3C1/YCR023C	ENSG00000111181	GTF3C1	YCR023C	YCR023C
IL4R/FKH2	ENSG00000111206	IL4R	YNL068C	FKH2
USP33/VPH2	ENSG00000111224	USP33	YKL119C	VPH2
PAK3/RPS24B	ENSG00000111241	PAK3	YIL069C	RPS24B
DCX/VPS62	ENSG00000111249	DCX	YGR141W	VPS62
SNRPA/ALD2	ENSG00000111275	SNRPA	YMR170C	ALD2
SPAG6/TAD2	ENSG00000111319	SPAG6	YJL035C	TAD2
EXOSC5/YHR177W	ENSG00000111321	EXOSC5	YHR177W	YHR177W
DYNC1I2/TFB4	ENSG00000111358	DYNC1I2	YPR056W	TFB4
APBB1IP/SSO2	ENSG00000111450	APBB1IP	YMR183C	SSO2
LRCH4/SEC22	ENSG00000111481	LRCH4	YLR268W	SEC22
FAM76B/MET18	ENSG00000111530	FAM76B	YIL128W	MET18
SIRT6/RHO2	ENSG00000111540	SIRT6	YNL090W	RHO2
TYR/NUP84	ENSG00000111581	TYR	YDL116W	NUP84
POLD3/CDC36	ENSG00000111596	POLD3	YDL165W	CDC36
ACTN2/TOF1	ENSG00000111602	ACTN2	YNL273W	TOF1
CAPZB/TDH3	ENSG00000111640	CAPZB	YGR192C	TDH3
PHF17/NOP2	ENSG00000111641	PHF17	YNL061W	NOP2
UBE2A/RCO1	ENSG00000111642	UBE2A	YMR075W	RCO1
FGFR1/UBP2	ENSG00000111667	FGFR1	YOR124C	UBP2
FKBP6/ENO1	ENSG00000111674	FKBP6	YGR254W	ENO1
GTF2I/YGR153W	ENSG00000111679	GTF2I	YGR153W	YGR153W
SMC1B/SPR1	ENSG00000111701	SMC1B	YOR190W	SPR1
FBLN1/GAL83	ENSG00000111725	FBLN1	YER027C	GAL83
ITGA8/WHI4	ENSG00000111786	ITGA8	YDL224C	WHI4
CST7/KTR2	ENSG00000111802	CST7	YKR061W	KTR2
MAP2/GIR2	ENSG00000111832	MAP2	YDR152W	GIR2
PIAS2/SHO1	ENSG00000111859	PIAS2	YER118C	SHO1
AMPH/ASF1	ENSG00000111875	AMPH	YJL115W	ASF1
ARAF/CEG1	ENSG00000111880	ARAF	YGL130W	CEG1
MCCC1/YER121W	ENSG00000111907	MCCC1	YER121W	YER121W
FAP/RDS1	ENSG00000112033	FAP	YCR106W	RDS1
NEBL/STE3	ENSG00000112038	NEBL	YKL178C	STE3
UBE2K/RAD53	ENSG00000112062	UBE2K	YPL153C	RAD53
PIK3C3/MEP3	ENSG00000112077	PIK3C3	YPR138C	MEP3
N4BP2/MRK1	ENSG00000112079	N4BP2	YDL079C	MRK1
SYNJ2/NGR1	ENSG00000112081	SYNJ2	YBR212W	NGR1
ADCY2/YHR009C	ENSG00000112096	ADCY2	YHR009C	YHR009C
PPP2R5C/MCM5	ENSG00000112118	PPP2R5C	YLR274W	MCM5
RBFOX1/FAR10	ENSG00000112130	RBFOX1	YLR238W	FAR10
GNB1/HRT3	ENSG00000112146	GNB1	YLR097C	HRT3
HOXA9/HUR1	ENSG00000112164	HOXA9	YGL168W	HUR1
EDN1/RPS15	ENSG00000112175	EDN1	YOL040C	RPS15
MLLT10/SRV2	ENSG00000112186	MLLT10	YNL138W	SRV2
ADCYAP1R1/MET22	ENSG00000112200	ADCYAP1R1	YOL064C	MET22
NRD1/SSN8	ENSG00000112237	NRD1	YNL025C	SSN8
VDAC3/XPT1	ENSG00000112242	VDAC3	YJR133W	XPT1
PCM1/SLH1	ENSG00000112249	PCM1	YGR271W	SLH1
CBFA2T2/YJL132W	ENSG00000112293	CBFA2T2	YJL132W	YJL132W
DBC1/FAS1	ENSG00000112319	DBC1	YKL182W	FAS1
ITCH/MVP1	ENSG00000112335	ITCH	YMR004W	MVP1
TP73/SKI7	ENSG00000112339	TP73	YOR076C	SKI7
TOLLIP/PEX7	ENSG00000112357	TOLLIP	YDR142C	PEX7
UBE2D4/GON7	ENSG00000112531	UBE2D4	YJL184W	GON7
RUNX1T1/ENP1	ENSG00000112578	RUNX1T1	YBR247C	ENP1
THOC1/SPT15	ENSG00000112592	THOC1	YER148W	SPT15
OSBPL6/RML2	ENSG00000112651	OSBPL6	YEL050C	RML2
SLC1A3/ULP2	ENSG00000112701	SLC1A3	YIL031W	ULP2
XRCC5/YHR213W-B	ENSG00000112715	XRCC5	YHR213W-B	YHR213W-B
LXN/PRP45	ENSG00000112739	LXN	YAL032C	PRP45
SP140/FUN26	ENSG00000112759	SP140	YAL022C	FUN26
MKNK1/HIS4	ENSG00000112769	MKNK1	YCL030C	HIS4
TNS1/GTO3	ENSG00000112782	TNS1	YMR251W	GTO3
REXO1/PAP2	ENSG00000112941	REXO1	YOL115W	PAP2
SAR1A/ERG13	ENSG00000112972	SAR1A	YML126C	ERG13
CDC14A/ERP4	ENSG00000112983	CDC14A	YOR016C	ERP4
RAPGEF3/SSA3	ENSG00000113013	RAPGEF3	YBL075C	SSA3
CEACAM1/AEP3	ENSG00000113048	CEACAM1	YPL005W	AEP3
SENP1/HMG1	ENSG00000113161	SENP1	YML075C	HMG1
DUSP13/YSC84	ENSG00000113263	DUSP13	YHR016C	YSC84
CIC/THG1	ENSG00000113272	CIC	YGR024C	THG1
LIPE/ENT3	ENSG00000113282	LIPE	YJR125C	ENT3
FDFT1/CCR4	ENSG00000113300	FDFT1	YAL021C	CCR4
PAFAH1B3/MSH2	ENSG00000113318	PAFAH1B3	YOL090W	MSH2
OPHN1/BUD5	ENSG00000113319	OPHN1	YCR038C	BUD5
KIF22/RNT1	ENSG00000113360	KIF22	YMR239C	RNT1
SCGN/SUB1	ENSG00000113387	SCGN	YMR039C	SUB1
PGM1/FAT1	ENSG00000113396	PGM1	YBR041W	FAT1
DDX1/MST1	ENSG00000113407	DDX1	YKL194C	MST1
DNM2/DIA3	ENSG00000113448	DNM2	YDL024C	DIA3
EPB41L2/RAD17	ENSG00000113456	EPB41L2	YOR368W	RAD17
RIMS1/RPF2	ENSG00000113460	RIMS1	YKR081C	RPF2
STX7/SOL2	ENSG00000113552	STX7	YCR073W-A	SOL2
RABL2B/SKP1	ENSG00000113558	RABL2B	YDR328C	SKP1
KEAP1/PPG1	ENSG00000113575	KEAP1	YNR032W	PPG1
PTPRH/FLO9	ENSG00000113580	PTPRH	YAL063C	FLO9
EPHA6/NUD1	ENSG00000113594	EPHA6	YOR373W	NUD1
SCTR/SEC24	ENSG00000113615	SCTR	YIL109C	SEC24
RFX3/MRPL1	ENSG00000113645	RFX3	YDR116C	MRPL1
RIF1/PRP40	ENSG00000113649	RIF1	YKL012W	PRP40
RAB21/TAF2	ENSG00000113657	RAB21	YCR042C	TAF2
SLC4A4/CEM1	ENSG00000113719	SLC4A4	YER061C	CEM1
SMARCA2/PKC1	ENSG00000113721	SMARCA2	YBL105C	PKC1
RDH8/ATG23	ENSG00000113734	RDH8	YLR431C	ATG23
SESN1/SMC4	ENSG00000113810	SESN1	YLR086W	SMC4
MID2/ARP8	ENSG00000113812	MID2	YOR141C	ARP8
COL5A3/EST2	ENSG00000113889	COL5A3	YLR318W	EST2
SRCAP/MET31	ENSG00000113916	SRCAP	YPL038W	MET31
KIAA0020/OGG1	ENSG00000114026	KIAA0020	YML060W	OGG1
CPB2/ERG1	ENSG00000114054	CPB2	YGR175C	ERG1
CHRNA3/UFD4	ENSG00000114062	CHRNA3	YKL010C	UFD4
KCNN2/VID28	ENSG00000114098	KCNN2	YIL017C	VID28
CNOT4/AAD14	ENSG00000114115	CNOT4	YNL331C	AAD14
PSEN1/RIM2	ENSG00000114120	PSEN1	YBR192W	RIM2
CPOX/APC11	ENSG00000114125	CPOX	YDL008W	APC11
MOK/BDF1	ENSG00000114166	MOK	YLR399C	BDF1
HSP90AA1/ARC19	ENSG00000114209	HSP90AA1	YKL013C	ARC19
RBL1/YLR345W	ENSG00000114268	RBL1	YLR345W	YLR345W
DLGAP4/BCY1	ENSG00000114302	DLGAP4	YIL033C	BCY1
CFHR2/DOA4	ENSG00000114316	CFHR2	YDR069C	DOA4
NDC80/GPA2	ENSG00000114353	NDC80	YER020W	GPA2
AP4E1/UBP3	ENSG00000114374	AP4E1	YER151C	UBP3
RSBN1/RPL24A	ENSG00000114391	RSBN1	YGL031C	RPL24A
MAGI3/YMR315W	ENSG00000114416	MAGI3	YMR315W	YMR315W
CXCL2/GPB2	ENSG00000114423	CXCL2	YAL056W	GPB2
AFP/GLC3	ENSG00000114480	AFP	YEL011W	GLC3
COL4A4/URA3	ENSG00000114491	COL4A4	YEL021W	URA3
OSTM1/NRD1	ENSG00000114503	OSTM1	YNL251C	NRD1
CDH7/VMA1	ENSG00000114573	CDH7	YDL185W	VMA1
PCNP/NCR1	ENSG00000114650	PCNP	YPL006W	NCR1
ARG2/YDR415C	ENSG00000114738	ARG2	YDR415C	YDR415C
MEF2C/HFI1	ENSG00000114745	MEF2C	YPL254W	HFI1
PTPRC/SUI1	ENSG00000114784	PTPRC	YNL244C	SUI1
CACNA1S/CPR4	ENSG00000114857	CACNA1S	YCR069W	CPR4
PKP1/TIF4631	ENSG00000114867	PKP1	YGR162W	TIF4631
UBA5/ORM1	ENSG00000114978	UBA5	YGR038W	ORM1
STK17B/ARP1	ENSG00000115073	STK17B	YHR129C	ARP1
CDC14B/FUS3	ENSG00000115085	CDC14B	YBL016W	FUS3
ZNF510/ARP4	ENSG00000115091	ZNF510	YJL081C	ARP4
LRP2/ARG8	ENSG00000115107	LRP2	YOL140W	ARG8
ZNF506/DIG2	ENSG00000115112	ZNF506	YDR480W	DIG2
DUSP12/NSR1	ENSG00000115128	DUSP12	YGR159C	NSR1
ENSG00000081770/ZTA1	ENSG00000115129	ENSG00000081770	YBR046C	ZTA1
CADPS2/YLR177W	ENSG00000115145	CADPS2	YLR177W	YLR177W
HSPB11/GUT2	ENSG00000115159	HSPB11	YIL155C	GUT2
IL12RB2/HHT2	ENSG00000115163	IL12RB2	YNL031C	HHT2
SMARCD3/YML079W	ENSG00000115207	SMARCD3	YML079W	YML079W
FYB/GCN3	ENSG00000115211	FYB	YKR026C	GCN3
MPP4/RPN11	ENSG00000115233	MPP4	YFR004W	RPN11
STRADB/CYR1	ENSG00000115241	STRADB	YJL005W	CYR1
BZW1/YOP1	ENSG00000115255	BZW1	YPR028W	YOP1
PGR/PRB1	ENSG00000115257	PGR	YEL060C	PRB1
ME2/CWH41	ENSG00000115275	ME2	YGL027C	CWH41
C5orf22/NUM1	ENSG00000115306	C5orf22	YDR150W	NUM1
CCNT2/CUE4	ENSG00000115307	CCNT2	YML101C	CUE4
EPB41L3/HTB2	ENSG00000115350	EPB41L3	YBL002W	HTB2
COBLL1/YDL218W	ENSG00000115353	COBLL1	YDL218W	YDL218W
DLG3/NAB2	ENSG00000115380	DLG3	YGL122C	NAB2
TRAF5/SLX1	ENSG00000115392	TRAF5	YBR228W	SLX1
MRPL22/BSC2	ENSG00000115414	MRPL22	YDR275W	BSC2
GEMIN5/BLI1	ENSG00000115415	GEMIN5	YKL061W	BLI1
OPRK1/GMH1	ENSG00000115446	OPRK1	YKR030W	GMH1
NFE2L1/CCT4	ENSG00000115484	NFE2L1	YDL143W	CCT4
GSK3B/PLP1	ENSG00000115514	GSK3B	YDR183W	PLP1
ITGB5/HSH155	ENSG00000115524	ITGB5	YMR288W	HSH155
ERC1/VPS24	ENSG00000115561	ERC1	YKL041W	VPS24
XPO1/YDR541C	ENSG00000115590	XPO1	YDR541C	YDR541C
PALB2/YJR096W	ENSG00000115594	PALB2	YJR096W	YJR096W
DOPEY1/FLO1	ENSG00000115602	DOPEY1	YAR050W	FLO1
BCKDHB/SPO12	ENSG00000115648	BCKDHB	YHR152W	SPO12
KAT6A/GAL10	ENSG00000115652	KAT6A	YBR019C	GAL10
ULK2/SEC8	ENSG00000115685	ULK2	YPR055W	SEC8
GRHL2/HRK1	ENSG00000115687	GRHL2	YOR267C	HRK1
TNPO1/RFS1	ENSG00000115756	TNPO1	YBR052C	RFS1
P2RX5/SPE1	ENSG00000115758	P2RX5	YKL184W	SPE1
ITGAE/RPL23A	ENSG00000115762	ITGAE	YBL087C	RPL23A
DIS3/GRH1	ENSG00000115806	DIS3	YDR517W	GRH1
PIBF1/UTP13	ENSG00000115808	PIBF1	YLR222C	UTP13
ENSG00000083622/FMP48	ENSG00000115825	ENSG00000083622	YGR052W	FMP48
NUFIP1/AAC1	ENSG00000115840	NUFIP1	YMR056C	AAC1
RRAGB/YMR114C	ENSG00000115850	RRAGB	YMR114C	YMR114C
CYLD/DPS1	ENSG00000115866	CYLD	YLL018C	DPS1
SLC27A5/NOP6	ENSG00000115875	SLC27A5	YDL213C	NOP6
ZNF324/CDC25	ENSG00000115904	ZNF324	YLR310C	CDC25
ZNF446/BNA5	ENSG00000115919	ZNF446	YLR231C	BNA5
ZNF8/VRP1	ENSG00000115935	ZNF8	YLR337C	VRP1
RPS5/KRR1	ENSG00000115946	RPS5	YCL059C	KRR1
FAT1/CDC6	ENSG00000115947	FAT1	YJL194W	CDC6
YTHDC1/MRPS18	ENSG00000115963	YTHDC1	YNL306W	MRPS18
CHMP2B/SRB5	ENSG00000115966	CHMP2B	YGR104C	SRB5
PPIE/RVB2	ENSG00000115993	PPIE	YPL235W	RVB2
ZMPSTE24/FKS1	ENSG00000116001	ZMPSTE24	YLR342W	FKS1
NOA1/SMT3	ENSG00000116030	NOA1	YDR510W	SMT3
REST/SSZ1	ENSG00000116044	REST	YHR064C	SSZ1
SSH1/IRC24	ENSG00000116096	SSH1	YIR036C	IRC24
GSTP1/SNU56	ENSG00000116127	GSTP1	YDR240C	SNU56
APLP2/ALO1	ENSG00000116133	APLP2	YML086C	ALO1
SLCO1A2/RFA3	ENSG00000116147	SLCO1A2	YJL173C	RFA3
WBP11/GPX1	ENSG00000116157	WBP11	YKL026C	GPX1
EIF3I/STE14	ENSG00000116237	EIF3I	YDR410C	STE14
TXLNA/RPL22A	ENSG00000116251	TXLNA	YLR061W	RPL22A
APOB/SWR1	ENSG00000116254	APOB	YDR334W	SWR1
NCOA1/SEC1	ENSG00000116266	NCOA1	YDR164C	SEC1
KIF3C/PUB1	ENSG00000116350	KIF3C	YNL016W	PUB1
RAB10/ETR1	ENSG00000116353	RAB10	YBR026C	ETR1
GCKR/ELP2	ENSG00000116455	GCKR	YGR200C	ELP2
HADHA/ATP4	ENSG00000116459	HADHA	YPL078C	ATP4
MAPRE3/YPT31	ENSG00000116473	MAPRE3	YER031C	YPT31
CAD/BYE1	ENSG00000116539	CAD	YKL005C	BYE1
CD59/SPE3	ENSG00000116649	CD59	YPR069C	SPE3
CD82/STB6	ENSG00000116661	CD82	YKL072W	STB6
ATRX/REV7	ENSG00000116670	ATRX	YIL139C	REV7
TAF9/YEL023C	ENSG00000116678	TAF9	YEL023C	YEL023C
FCN1/YLH47	ENSG00000116679	FCN1	YPR125W	YLH47
MECOM/FZO1	ENSG00000116688	MECOM	YBR179C	FZO1
SCAMP1/EBS1	ENSG00000116698	SCAMP1	YDR206W	EBS1
PREP/GCD14	ENSG00000116731	PREP	YJL125C	GCD14
HACE1/HSH49	ENSG00000116754	HACE1	YOR319W	HSH49
SEH1L/CYS3	ENSG00000116761	SEH1L	YAL012W	CYS3
WDR47/PSK2	ENSG00000116783	WDR47	YOL045W	PSK2
OVGP1/SOR2	ENSG00000116791	OVGP1	YDL246C	SOR2
MAP3K4/SLC1	ENSG00000116906	MAP3K4	YDL052C	SLC1
PILRA/RPS12	ENSG00000116918	PILRA	YOR369C	RPS12
IGSF9/YBP1	ENSG00000116954	IGSF9	YBR216C	YBP1
ABCB1/POS5	ENSG00000116962	ABCB1	YPL188W	POS5
AKR1B1/YIL161W	ENSG00000116977	AKR1B1	YIL161W	YIL161W
CPNE3/RPS10A	ENSG00000116983	CPNE3	YOR293W	RPS10A
RRN3/SLM2	ENSG00000117020	RRN3	YNL047C	SLM2
CTTN/RIB5	ENSG00000117091	CTTN	YBR256C	RIB5
MTIF2/MIF2	ENSG00000117114	MTIF2	YKL089W	MIF2
TTC39A/SDH2	ENSG00000117118	TTC39A	YLL041C	SDH2
EPS15/SSF1	ENSG00000117133	EPS15	YHR066W	SSF1
ORC1/JHD2	ENSG00000117139	ORC1	YJR119C	JHD2
MGST2/MRPS28	ENSG00000117155	MGST2	YDR337W	MRPS28
CHERP/BCD1	ENSG00000117174	CHERP	YHR040W	BCD1
ATG16L1/ROD1	ENSG00000117289	ATG16L1	YOR018W	ROD1
USP40/DYS1	ENSG00000117298	USP40	YHR068W	DYS1
RAD54L/YGL039W	ENSG00000117308	RAD54L	YGL039W	YGL039W
MAST2/GAL2	ENSG00000117394	MAST2	YLR081W	GAL2
DNAJA1/EBP2	ENSG00000117395	DNAJA1	YKL172W	EBP2
B4GALT1/CDC20	ENSG00000117399	B4GALT1	YGL116W	CDC20
CHMP5/KAP122	ENSG00000117408	CHMP5	YGL016W	KAP122
NFX1/VMA16	ENSG00000117410	NFX1	YHR026W	VMA16
DIMT1/YPR1	ENSG00000117448	DIMT1	YDR368W	YPR1
IPO11/AHP1	ENSG00000117450	IPO11	YLR109W	AHP1
EIF2AK1/HDA2	ENSG00000117461	EIF2AK1	YDR295C	HDA2
EPDR1/PHO13	ENSG00000117519	EPDR1	YDL236W	PHO13
SEPHS1/HEF3	ENSG00000117528	SEPHS1	YNL014W	HEF3
MRPL28/NYV1	ENSG00000117533	MRPL28	YLR093C	NYV1
CEACAM6/DPH5	ENSG00000117543	CEACAM6	YLR172C	DPH5
RBM22/WWM1	ENSG00000117560	RBM22	YFL010C	WWM1
TMED2/ARG4	ENSG00000117586	TMED2	YHR018C	ARG4
ERO1LB/PRX1	ENSG00000117592	ERO1LB	YBL064C	PRX1
ZFAND6/YIR035C	ENSG00000117594	ZFAND6	YIR035C	YIR035C
TXLNG/UTP25	ENSG00000117597	TXLNG	YIL091C	UTP25
PPEF1/BDP1	ENSG00000117625	PPEF1	YNL039W	BDP1
LAT2/MEK1	ENSG00000117676	LAT2	YOR351C	MEK1
HUWE1/RER2	ENSG00000117682	HUWE1	YBR002C	RER2
ZW10/SWI1	ENSG00000117713	ZW10	YPL016W	SWI1
ALG9/SPC72	ENSG00000117724	ALG9	YAL047C	SPC72
MYBPC2/RFA2	ENSG00000117748	MYBPC2	YNL312W	RFA2
NOX4/SNC1	ENSG00000117758	NOX4	YAL030W	SNC1
ACOX3/OSH7	ENSG00000117859	ACOX3	YHR001W	OSH7
MTMR2/PEP4	ENSG00000117984	MTMR2	YPL154C	PEP4
PPP1R15A/IRR1	ENSG00000118007	PPP1R15A	YIL026C	IRR1
HSD17B14/RPL16B	ENSG00000118058	HSD17B14	YNL069C	RPL16B
TRIP6/NTH2	ENSG00000118094	TRIP6	YBR001C	NTH2
ACHE/STS1	ENSG00000118193	ACHE	YIR011C	STS1
FTL/MIG3	ENSG00000118263	FTL	YER028C	MIG3
SRRT/MOT3	ENSG00000118495	SRRT	YMR070W	MOT3
BAX/POC4	ENSG00000118503	BAX	YPL144W	POC4
NLK/YJR154W	ENSG00000118507	NLK	YJR154W	YJR154W
PIGS/YPT53	ENSG00000118508	PIGS	YNL093W	YPT53
ATXN7L3/YDR026C	ENSG00000118513	ATXN7L3	YDR026C	YDR026C
PGS1/IPL1	ENSG00000118515	PGS1	YPL209C	IPL1
PSMC5/CAR1	ENSG00000118520	PSMC5	YPL111W	CAR1
UIMC1/YLR352W	ENSG00000118564	UIMC1	YLR352W	YLR352W
CETP/SWP1	ENSG00000118705	CETP	YMR149W	SWP1
MMP2/YGL036W	ENSG00000118873	MMP2	YGL036W	YGL036W
GNAO1/MIG1	ENSG00000118922	GNAO1	YGL035C	MIG1
OGFOD1/YUH1	ENSG00000118939	OGFOD1	YJR099W	YUH1
SH3BP2/PCL9	ENSG00000118971	SH3BP2	YDL179W	PCL9
ADD1/TFC4	ENSG00000119041	ADD1	YGR047C	TFC4
C14orf166/UBC5	ENSG00000119048	C14orf166	YDR059C	UBC5
NID2/GUD1	ENSG00000119125	NID2	YDL238C	GUD1
GMCL1/YPR015C	ENSG00000119138	GMCL1	YPR015C	YPR015C
SF3B2/UTP10	ENSG00000119285	SF3B2	YJL109C	UTP10
KLHL42/RAD23	ENSG00000119318	KLHL42	YEL037C	RAD23
GNAS/RTG1	ENSG00000119335	GNAS	YOL067C	RTG1
DNM1L/RRD2	ENSG00000119383	DNM1L	YPL152W	RRD2
PTHLH/GLE1	ENSG00000119392	PTHLH	YDL207W	GLE1
PHACTR3/MTG2	ENSG00000119396	PHACTR3	YHR168W	MTG2
ERGIC2/BRR1	ENSG00000119397	ERGIC2	YPR057W	BRR1
TFAP2C/RRT13	ENSG00000119402	TFAP2C	YER066W	RRT13
AURKA/NNK1	ENSG00000119408	AURKA	YKL171W	NNK1
PIR/SIT4	ENSG00000119414	PIR	YDL047W	SIT4
RFX2/MIC14	ENSG00000119421	RFX2	YDR031W	MIC14
SULT2B1/YMR130W	ENSG00000119431	SULT2B1	YMR130W	YMR130W
CNOT3/SUC2	ENSG00000119535	CNOT3	YIL162W	SUC2
GP6/VPS4	ENSG00000119541	GP6	YPR173C	VPS4
PTPN4/MLH3	ENSG00000119684	PTPN4	YPL164C	MLH3
DDX18/YET1	ENSG00000119703	DDX18	YKL065C	YET1
KHSRP/CBC2	ENSG00000119707	KHSRP	YPL178W	CBC2
GNA11/ALD4	ENSG00000119711	GNA11	YOR374W	ALD4
EDEM2/GCD7	ENSG00000119718	EDEM2	YLR291C	GCD7
DNMT3B/COQ6	ENSG00000119723	DNMT3B	YGR255C	COQ6
REM1/TOM40	ENSG00000119725	REM1	YMR203W	TOM40
TPX2/CCT8	ENSG00000119760	TPX2	YJL008C	CCT8
PDRG1/AXL1	ENSG00000119912	PDRG1	YPR122W	AXL1
EPB41L1/SWT1	ENSG00000119917	EPB41L1	YOR166C	SWT1
DOCK9/TSR3	ENSG00000119929	DOCK9	YOR006C	TSR3
DOCK3/GIP2	ENSG00000119938	DOCK3	YER054C	GIP2
COQ9/XKS1	ENSG00000119950	COQ9	YGR194C	XKS1
CRLS1/YHL042W	ENSG00000119965	CRLS1	YHL042W	YHL042W
PPP1R13B/MAK11	ENSG00000120008	PPP1R13B	YKL021C	MAK11
SIGLEC1/AAT2	ENSG00000120053	SIGLEC1	YLR027C	AAT2
FKBP1A/MET17	ENSG00000120054	FKBP1A	YLR303W	MET17
NSFL1C/PIS1	ENSG00000120088	NSFL1C	YPR113W	PIS1
MAVS/PPS1	ENSG00000120129	MAVS	YBR276C	PPS1
F11/RCL1	ENSG00000120158	F11	YOL010W	RCL1
XRN2/MOB1	ENSG00000120162	XRN2	YIL106W	MOB1
DYNLL1/MRP2	ENSG00000120333	DYNLL1	YPR166C	MRP2
TESC/CCT2	ENSG00000120438	TESC	YIL142W	CCT2
SNX5/RTA1	ENSG00000120457	SNX5	YGR213C	RTA1
RPL6/SSE2	ENSG00000120694	RPL6	YBR169C	SSE2
MAPKAPK5/ALG5	ENSG00000120697	MAPKAPK5	YPL227C	ALG5
P2RX7/RRP43	ENSG00000120699	P2RX7	YCR035C	RRP43
ESF1/SUP45	ENSG00000120705	ESF1	YBR143C	SUP45
RBBP9/YLR001C	ENSG00000120708	RBBP9	YLR001C	YLR001C
ANAPC5/NRG1	ENSG00000120738	ANAPC5	YDR043C	NRG1
SLC23A2/UTP20	ENSG00000120800	SLC23A2	YBL004W	UTP20
TMEM230/FUS1	ENSG00000120802	TMEM230	YCL027W	FUS1
DZANK1/HAP3	ENSG00000120837	DZANK1	YBL021C	HAP3
KDM2B/FIP1	ENSG00000120885	KDM2B	YJR093C	FIP1
TASP1/YAR064W	ENSG00000120907	TASP1	YAR064W	YAR064W
GCN1L1/PPH3	ENSG00000120910	GCN1L1	YDR075W	PPH3
RPLP0/YLR118C	ENSG00000120992	RPLP0	YLR118C	YLR118C
PXN/RRI1	ENSG00000121022	PXN	YDL216C	RRI1
RPH3A/YGR017W	ENSG00000121067	RPH3A	YGR017W	YGR017W
TRMT6/HUT1	ENSG00000121073	TRMT6	YPL244C	HUT1
CHGB/YAT2	ENSG00000121350	CHGB	YER024W	YAT2
PEBP1/RSB1	ENSG00000121361	PEBP1	YOR049C	RSB1
TBX5/POL12	ENSG00000121440	TBX5	YBL035C	POL12
BRAP/SPC2	ENSG00000121552	BRAP	YML055W	SPC2
ERP29/CTA1	ENSG00000121691	ERP29	YDR256C	CTA1
NOS1/CST9	ENSG00000121741	NOS1	YLR394W	CST9
FUS/BUB2	ENSG00000121749	FUS	YMR055C	BUB2
IGBP1/IDS2	ENSG00000121753	IGBP1	YJL146W	IDS2
FXYD3/SAN1	ENSG00000121848	FXYD3	YDR143C	SAN1
GANAB/BI4	ENSG00000121858	GANAB	Q0120	BI4
GMIP/PEX3	ENSG00000121957	GMIP	YDR329C	PEX3
RBM41/YCR061W	ENSG00000121966	RBM41	YCR061W	YCR061W
BIRC5/NCE102	ENSG00000122025	BIRC5	YPR149W	NCE102
LAG3/FZF1	ENSG00000122034	LAG3	YGL254W	FZF1
MLF2/INP52	ENSG00000122126	MLF2	YNL106C	INP52
OTUB2/MRP4	ENSG00000122140	OTUB2	YHL004W	MRP4
DDX24/COG5	ENSG00000122176	DDX24	YNL051W	COG5
ZBTB25/COP1	ENSG00000122218	ZBTB25	YDL145C	COP1
ARHGAP4/MPE1	ENSG00000122257	ARHGAP4	YKL059C	MPE1
ANKRD24/MDM31	ENSG00000122299	ANKRD24	YHR194W	MDM31
RCOR1/CIT3	ENSG00000122367	RCOR1	YPR001W	CIT3
LTBP4/RTR1	ENSG00000122484	LTBP4	YER139C	RTR1
BLVRB/CDC11	ENSG00000122545	BLVRB	YJR076C	CDC11
SLC9A1/RNA15	ENSG00000122566	SLC9A1	YGL044C	RNA15
SPTLC1/YMR111C	ENSG00000122705	SPTLC1	YMR111C	YMR111C
PAPOLA/WTM2	ENSG00000122741	PAPOLA	YOR229W	WTM2
CCNK/YMR317W	ENSG00000122778	CCNK	YMR317W	YMR317W
PCBP4/MF(ALPHA)1	ENSG00000122952	PCBP4	YPL187W	MF(ALPHA)1
RGS1/PEP8	ENSG00000122958	RGS1	YJL053W	PEP8
MRPS33/GBP2	ENSG00000122965	MRPS33	YCL011C	GBP2
NDUFB2/BBP1	ENSG00000122966	NDUFB2	YPL255W	BBP1
ENSG00000090269/DRS1	ENSG00000123064	ENSG00000090269	YLL008W	DRS1
NUDC/DMA2	ENSG00000123091	NUDC	YNL116W	DMA2
MAEA/YEL076C-A	ENSG00000123131	MAEA	YEL076C-A	YEL076C-A
ICAM1/PET191	ENSG00000123146	ICAM1	YJR034W	PET191
STRN4/SWD2	ENSG00000123154	STRN4	YKL018W	SWD2
IRAK3/FMP45	ENSG00000123179	IRAK3	YDL222C	FMP45
LYZ/CCC2	ENSG00000123191	LYZ	YDR270W	CCC2
SI/NQM1	ENSG00000123213	SI	YGR043C	NQM1
MUL1/TMA17	ENSG00000123240	MUL1	YDL110C	TMA17
PDCD7/GIM5	ENSG00000123349	PDCD7	YML094W	GIM5
SPG21/CDC5	ENSG00000123374	SPG21	YMR001C	CDC5
DNAJB11/PRC1	ENSG00000123384	DNAJB11	YMR297W	PRC1
THPO/STP2	ENSG00000123411	THPO	YHR006W	STP2
CHRD/ATP11	ENSG00000123472	CHRD	YNL315C	ATP11
FLT3LG/LGE1	ENSG00000123562	FLT3LG	YPL055C	LGE1
RAB11FIP3/YPT7	ENSG00000123595	RAB11FIP3	YML001W	YPT7
GNPTG/AVT4	ENSG00000123643	GNPTG	YNL101W	AVT4
ZNF268/PFK26	ENSG00000123836	ZNF268	YIL107C	PFK26
GOLGA3/CKS1	ENSG00000123975	GOLGA3	YBR135W	CKS1
PABPC4/LAP4	ENSG00000123992	PABPC4	YKL103C	LAP4
CD209/SPR6	ENSG00000123999	CD209	YER115C	SPR6
MCOLN1/DIP5	ENSG00000124067	MCOLN1	YPL265W	DIP5
EFNB1/GPI16	ENSG00000124155	EFNB1	YHR188C	GPI16
AARS/ATP15	ENSG00000124172	AARS	YPL271W	ATP15
GLG1/RVS167	ENSG00000124181	GLG1	YDR388W	RVS167
KIF4A/NAB3	ENSG00000124193	KIF4A	YPL190C	NAB3
PLEKHG2/CSE1	ENSG00000124207	PLEKHG2	YGL238W	CSE1
PITPNM2/TEM1	ENSG00000124209	PITPNM2	YML064C	TEM1
EXOC1/MDM34	ENSG00000124214	EXOC1	YGL219C	MDM34
DTX2/PEP12	ENSG00000124222	DTX2	YOR036W	PEP12
NLRC4/DBP10	ENSG00000124228	NLRC4	YDL031W	DBP10
NRCAM/SNC2	ENSG00000124333	NRCAM	YOR327C	SNC2
LAMB1/RFU1	ENSG00000124356	LAMB1	YLR073C	RFU1
SLC26A3/TOS1	ENSG00000124357	SLC26A3	YBR162C	TOS1
DLD/UBP11	ENSG00000124422	DLD	YKR098C	UBP11
WDR7/UBP8	ENSG00000124486	WDR7	YMR223W	UBP8
TXNL1/SAM37	ENSG00000124491	TXNL1	YMR060C	SAM37
IL5RA/MGS1	ENSG00000124535	IL5RA	YNL218W	MGS1
ITGA6/YHC1	ENSG00000124562	ITGA6	YLR298C	YHC1
RAPGEF4/EMI1	ENSG00000124570	RAPGEF4	YDR512C	EMI1
ENSG00000091436/BPT1	ENSG00000124574	ENSG00000091436	YLL015W	BPT1
FH/YNL040W	ENSG00000124608	FH	YNL040W	YNL040W
SEL1L3/OST6	ENSG00000124641	SEL1L3	YML019W	OST6
TF/CRG1	ENSG00000124713	TF	YHR209W	CRG1
MYO15A/MMR1	ENSG00000124731	MYO15A	YLR190W	MMR1
APOH/MCM1	ENSG00000124762	APOH	YMR043W	MCM1
NLRP1/ROX1	ENSG00000124766	NLRP1	YPR065W	ROX1
ACKR6/SRL2	ENSG00000124782	ACKR6	YLR082C	SRL2
SPAG7/NUP1	ENSG00000124789	SPAG7	YOR098C	NUP1
ORC6/EFB1	ENSG00000124802	ORC6	YAL003W	EFB1
ZC3HC1/MSA1	ENSG00000124813	ZC3HC1	YOR066W	MSA1
ESR1/TID3	ENSG00000124831	ESR1	YIL144W	TID3
RGS17/DSL1	ENSG00000124839	RGS17	YNL258C	DSL1
ANGPT2/NSG2	ENSG00000124942	ANGPT2	YNL156C	NSG2
CD200/CDC39	ENSG00000125107	CD200	YCR093W	CDC39
CMA1/TMN2	ENSG00000125304	CMA1	YDR107C	TMN2
PSME1/UPF3	ENSG00000125351	PSME1	YGR072W	UPF3
JPH4/CDC3	ENSG00000125354	JPH4	YLR314C	CDC3
MYH7/GGA2	ENSG00000125447	MYH7	YHR108W	GGA2
CEBPE/ADY2	ENSG00000125450	CEBPE	YCR010C	ADY2
SLC7A8/REB1	ENSG00000125482	SLC7A8	YBR049C	REB1
OSGEP/ESC2	ENSG00000125618	OSGEP	YDR363W	ESC2
RNF31/RPA135	ENSG00000125630	RNF31	YPR010C	RPA135
SCFD1/YKL047W	ENSG00000125651	SCFD1	YKL047W	YKL047W
G2E3/THO2	ENSG00000125676	G2E3	YNL139C	THO2
HECTD1/IST1	ENSG00000125726	HECTD1	YNL265C	IST1
HNRNPC/RGD1	ENSG00000125733	HNRNPC	YBR260C	RGD1
RPGRIP1/YHL017W	ENSG00000125734	RPGRIP1	YHL017W	YHL017W
SUPT16H/SPS100	ENSG00000125740	SUPT16H	YHR139C	SPS100
TOX4/SMD2	ENSG00000125743	TOX4	YLR275W	SMD2
GEMIN2/RTN2	ENSG00000125744	GEMIN2	YDL204W	RTN2
TGM1/RPL18A	ENSG00000125753	TGM1	YOL120C	RPL18A
TINF2/PTA1	ENSG00000125755	TINF2	YAL043C	PTA1
DAZL/PDC2	ENSG00000125817	DAZL	YDR081C	PDC2
SEMA6A/YCR076C	ENSG00000125818	SEMA6A	YCR076C	YCR076C
TRPM7/VPS36	ENSG00000125826	TRPM7	YLR417W	VPS36
TYRO3/SMB1	ENSG00000125835	TYRO3	YER029C	SMB1
WDR76/SUR7	ENSG00000125841	WDR76	YML052W	SUR7
CAPN3/YNL190W	ENSG00000125844	CAPN3	YNL190W	YNL190W
SNAP23/YSP3	ENSG00000125851	SNAP23	YOR003W	YSP3
PHGDH/PEX15	ENSG00000125863	PHGDH	YOL044W	PEX15
COL9A3/COF1	ENSG00000125868	COL9A3	YLL050C	COF1
EZR/MUD1	ENSG00000125870	EZR	YBR119W	MUD1
MYL6/NAB6	ENSG00000125944	MYL6	YML117W	NAB6
AGO1/RTG3	ENSG00000125952	AGO1	YBL103C	RTG3
TEKT2/RAM1	ENSG00000125954	TEKT2	YDL090C	RAM1
CLSPN/IST3	ENSG00000125970	CLSPN	YIR005W	IST3
UNC13D/ERV41	ENSG00000125991	UNC13D	YML067C	ERV41
DPYSL2/ATG11	ENSG00000126001	DPYSL2	YPR049C	ATG11
TGFB2/PRE1	ENSG00000126067	TGFB2	YER012W	PRE1
NUP50/YJR084W	ENSG00000126226	NUP50	YJR084W	YJR084W
CDC45/DOT5	ENSG00000126432	CDC45	YIL010W	DOT5
COMT/HMT1	ENSG00000126457	COMT	YBR034C	HMT1
LRRFIP2/VPS30	ENSG00000126581	LRRFIP2	YPL120W	VPS30
HDAC6/ECM22	ENSG00000126746	HDAC6	YLR228C	ECM22
KRT31/BUD27	ENSG00000126756	KRT31	YFL023W	BUD27
CDC6/TIM22	ENSG00000126768	CDC6	YDL217C	TIM22
UPRT/SPO21	ENSG00000126777	UPRT	YOL091W	SPO21
CDC23/SSA4	ENSG00000126803	CDC23	YER103W	SSA4
CBX5/URB2	ENSG00000126838	CBX5	YJR041C	URB2
SUCO/GEM1	ENSG00000126858	SUCO	YAL048C	GEM1
MSH2/PBS2	ENSG00000126934	MSH2	YJL128C	PBS2
MAP3K1/RPS16A	ENSG00000126945	MAP3K1	YMR143W	RPS16A
DHPS/SNT309	ENSG00000126970	DHPS	YPR101W	SNT309
HOOK2/CNE1	ENSG00000127022	HOOK2	YAL058W	CNE1
ARCN1/VIP1	ENSG00000127241	ARCN1	YLR410W	VIP1
PSMD5/TGL5	ENSG00000127329	PSMD5	YOR081C	TGL5
PTGS1/YOL075C	ENSG00000127412	PTGS1	YOL075C	YOL075C
NUP188/SVF1	ENSG00000127415	NUP188	YDR346C	SVF1
CRAT/EMC1	ENSG00000127463	CRAT	YCL045C	EMC1
SH2D3C/SIN3	ENSG00000127511	SH2D3C	YOL004W	SIN3
NANS/SLY41	ENSG00000127526	NANS	YOR307C	SLY41
DFNB31/NUP82	ENSG00000127527	DFNB31	YJL061W	NUP82
CWF19L1/RIM101	ENSG00000127528	CWF19L1	YHL027W	RIM101
SEMA4G/ERV1	ENSG00000127554	SEMA4G	YGR029W	ERV1
BTAF1/SLK19	ENSG00000127603	BTAF1	YOR195W	SLK19
IKZF5/RSC4	ENSG00000127616	IKZF5	YKR008W	RSC4
BLNK/RPH1	ENSG00000127663	BLNK	YER169W	RPH1
SORBS1/TUB1	ENSG00000127824	SORBS1	YML085C	TUB1
BAMBI/SCW11	ENSG00000127831	BAMBI	YGL028C	SCW11
IL11/DCI1	ENSG00000127884	IL11	YOR180C	DCI1
MYO3A/UTP8	ENSG00000127914	MYO3A	YGR128C	UTP8
WAC/OM45	ENSG00000127946	WAC	YIL136W	OM45
CREM/OCA1	ENSG00000127947	CREM	YNL099C	OCA1
NUBP2/PEX1	ENSG00000127980	NUBP2	YKL197C	PEX1
HIVEP1/DUS3	ENSG00000128016	HIVEP1	YLR401C	DUS3
TREM2/ADE1	ENSG00000128050	TREM2	YAR015W	ADE1
CRISP3/ADE4	ENSG00000128059	CRISP3	YMR300C	ADE4
FKBP5/SLP1	ENSG00000128191	FKBP5	YOR154W	SLP1
SRPK1/TUM1	ENSG00000128309	SRPK1	YOR251C	TUM1
BRPF3/RHO5	ENSG00000128340	BRPF3	YNL180C	RHO5
MRPS18A/SME1	ENSG00000128534	MRPS18A	YOR159C	SME1
ENSG00000096087/KRI1	ENSG00000128585	ENSG00000096087	YNL308C	KRI1
EFHC1/JJJ1	ENSG00000128590	EFHC1	YNL227C	JJJ1
NCR2/NMA1	ENSG00000128591	NCR2	YLR328W	NMA1
HSP90AB1/ANP1	ENSG00000128604	HSP90AB1	YEL036C	ANP1
MLN/MRPS12	ENSG00000128626	MLN	YNR036C	MRPS12
CDC5L/YHR219W	ENSG00000128641	CDC5L	YHR219W	YHR219W
ITPR3/HAT1	ENSG00000128708	ITPR3	YPL001W	HAT1
ZNF184/ADD66	ENSG00000128789	ZNF184	YKL206C	ADD66
DSP/INO80	ENSG00000128908	DSP	YGL150C	INO80
SIRT1/DAL82	ENSG00000128944	SIRT1	YNL314W	DAL82
HNRNPH3/DUT1	ENSG00000128951	HNRNPH3	YBR252W	DUT1
JAK2/LCP5	ENSG00000129071	JAK2	YER127W	LCP5
IL12RB1/SEC26	ENSG00000129083	IL12RB1	YDR238C	SEC26
ABL1/PRE5	ENSG00000129084	ABL1	YMR314W	PRE5
ACOT7/DCD1	ENSG00000129187	ACOT7	YHR144C	DCD1
SH3GLB1/GIP4	ENSG00000129219	SH3GLB1	YAL031C	GIP4
CDC7/DIA2	ENSG00000129221	CDC7	YOR080W	DIA2
PCSK5/TRX3	ENSG00000129235	PCSK5	YCR083W	TRX3
SCD/MRM1	ENSG00000129282	SCD	YOR201C	MRM1
TMED1/BUR2	ENSG00000129315	TMED1	YLR226W	BUR2
ABLIM1/NUP60	ENSG00000129422	ABLIM1	YAR002W	NUP60
RAB18/GNP1	ENSG00000129473	RAB18	YDR508C	GNP1
NRP1/SEC6	ENSG00000129484	NRP1	YIL068C	SEC6
PRTFDC1/ENP2	ENSG00000129521	PRTFDC1	YGR145W	ENP2
TSPAN15/WSC3	ENSG00000129538	TSPAN15	YOL105C	WSC3
MAST3/RUB1	ENSG00000129559	MAST3	YDR139C	RUB1
MZF1/OST2	ENSG00000129562	MZF1	YOR103C	OST2
MYO9B/YLR243W	ENSG00000129675	MYO9B	YLR243W	YLR243W
PSMD8/BRE2	ENSG00000129691	PSMD8	YLR015W	BRE2
SETD1A/RPS4B	ENSG00000129824	SETD1A	YHR203C	RPS4B
MAGEB2/THI20	ENSG00000129946	MAGEB2	YOL055C	THI20
EFNA2/DPP1	ENSG00000129951	EFNA2	YDR284C	DPP1
CIRBP/HPA3	ENSG00000130066	CIRBP	YEL066W	HPA3
ATP5D/NOG2	ENSG00000130119	ATP5D	YNR053C	NOG2
IGFALS/NTE1	ENSG00000130147	IGFALS	YML059C	NTE1
HNRNPM/YML6	ENSG00000130158	HNRNPM	YML025C	YML6
MARCH2/YNR065C	ENSG00000130164	MARCH2	YNR065C	YNR065C
NDUFB7/ELF1	ENSG00000130165	NDUFB7	YKL160W	ELF1
TECR/GTB1	ENSG00000130175	TECR	YDR221W	GTB1
TIMM13/IQG1	ENSG00000130176	TIMM13	YPL242C	IQG1
CDC34/CDC16	ENSG00000130177	CDC34	YKL022C	CDC16
MTAP/MNT4	ENSG00000130203	MTAP	YNR059W	MNT4
POLR2E/STE13	ENSG00000130226	POLR2E	YOR219C	STE13
POLRMT/YMR185W	ENSG00000130227	POLRMT	YMR185W	YMR185W
HCN2/MSS1	ENSG00000130299	HCN2	YMR023C	MSS1
GADD45B/YDR115W	ENSG00000130312	GADD45B	YDR115W	YDR115W
MADCAM1/SOL4	ENSG00000130313	MADCAM1	YGR248W	SOL4
MKNK2/LSM7	ENSG00000130332	MKNK2	YNL147W	LSM7
ENSG00000099882/YGL185C	ENSG00000130414	ENSG00000099882	YGL185C	YGL185C
ARVCF/ARC40	ENSG00000130429	ARVCF	YBR234C	ARC40
RANBP1/LSM4	ENSG00000130520	RANBP1	YER112W	LSM4
KLHL22/SSD1	ENSG00000130589	KLHL22	YDR293C	SSD1
MED15/YDL086W	ENSG00000130635	MED15	YDL086W	YDL086W
SERPIND1/CLB3	ENSG00000130638	SERPIND1	YDL155W	CLB3
SNAP29/SPC97	ENSG00000130640	SNAP29	YHR172W	SPC97
CRKL/PRK1	ENSG00000130669	CRKL	YIL095W	PRK1
LZTR1/ADH6	ENSG00000130684	LZTR1	YMR318C	ADH6
MMP11/RPN13	ENSG00000130706	MMP11	YLR421C	RPN13
CECR2/ARG1	ENSG00000130707	CECR2	YOL058W	ARG1
SMARCB1/UBC12	ENSG00000130725	SMARCB1	YLR306W	UBC12
P2RX6/SIR3	ENSG00000130762	P2RX6	YLR442C	SIR3
DERL3/FRS1	ENSG00000130764	DERL3	YLR060W	FRS1
ENSG00000099964/INH1	ENSG00000130770	ENSG00000099964	YDL181W	INH1
BCL2L13/BIK1	ENSG00000130779	BCL2L13	YCL029C	BIK1
ENSG00000099972/RPF1	ENSG00000130810	ENSG00000099972	YHR088W	RPF1
DDT/TIF35	ENSG00000130811	DDT	YDR429C	TIF35
OSM/BRE5	ENSG00000130816	OSM	YNR051C	BRE5
CABIN1/TRM9	ENSG00000130829	CABIN1	YML014W	TRM9
TBC1D10A/YIL055C	ENSG00000130830	TBC1D10A	YIL055C	YIL055C
SUSD2/UFD2	ENSG00000130939	SUSD2	YDL190C	UFD2
SF3A1/MET12	ENSG00000130956	SF3A1	YPL023C	MET12
SEC14L2/UBA1	ENSG00000130985	SEC14L2	YKL210W	UBA1
ENSG00000100010/CPR8	ENSG00000131013	ENSG00000100010	YNR028W	CPR8
PPIL2/YFR016C	ENSG00000131016	PPIL2	YFR016C	YFR016C
SNRPD3/YKL133C	ENSG00000131018	SNRPD3	YKL133C	YKL133C
PES1/AAR2	ENSG00000131043	PES1	YBL074C	AAR2
MAPK1/ACS1	ENSG00000131069	MAPK1	YAL054C	ACS1
GGT1/COX5A	ENSG00000131143	GGT1	YNL052W	COX5A
PPM1F/INO2	ENSG00000131149	PPM1F	YDR123C	INO2
TOP3B/PSF2	ENSG00000131153	TOP3B	YJL072C	PSF2
DGCR14/AIM13	ENSG00000131165	DGCR14	YFR011C	AIM13
CRYBB2P1/BNA2	ENSG00000131203	CRYBB2P1	YJR078W	BNA2
MFNG/BIT2	ENSG00000131233	MFNG	YBR270C	BIT2
CARD10/ATM1	ENSG00000131269	CARD10	YMR301C	ATM1
SLC25A1/MCM22	ENSG00000131323	SLC25A1	YJR135C	MCM22
ADRBK2/IDP1	ENSG00000131370	ADRBK2	YDL066W	IDP1
LGALS2/GYP6	ENSG00000131374	LGALS2	YJL044C	GYP6
GGA1/RIM13	ENSG00000131375	GGA1	YMR154C	RIM13
HIRA/GRC3	ENSG00000131467	HIRA	YLL035W	GRC3
SH3BP1/RPL27B	ENSG00000131469	SH3BP1	YDR471W	RPL27B
LGALS1/MSC1	ENSG00000131470	LGALS1	YML128C	MSC1
HPS4/VPS25	ENSG00000131475	HPS4	YJR102C	VPS25
ENSG00000100101/MRPL51	ENSG00000131495	ENSG00000100101	YPR100W	MRPL51
PATZ1/YEL020C	ENSG00000131503	PATZ1	YEL020C	YEL020C
TRIOBP/BNI1	ENSG00000131504	TRIOBP	YNL271C	BNI1
TFIP11/BSD2	ENSG00000131507	TFIP11	YBR290W	BSD2
GCAT/UBC4	ENSG00000131508	GCAT	YBR082C	UBC4
ENSG00000100118/PSF1	ENSG00000131558	ENSG00000100118	YDR013W	PSF1
CRYBB1/ADY3	ENSG00000131626	CRYBB1	YDL239C	ADY3
EIF3L/ACO2	ENSG00000131730	EIF3L	YJL200C	ACO2
NHP2L1/YPS7	ENSG00000131773	NHP2L1	YDR349C	YPS7
MICALL1/SIP2	ENSG00000131791	MICALL1	YGL208W	SIP2
ENSG00000100141/LHP1	ENSG00000131795	ENSG00000100141	YDL051W	LHP1
POLR2F/PDA1	ENSG00000131828	POLR2F	YER178W	PDA1
SOX10/BRO1	ENSG00000131941	SOX10	YPL084W	BRO1
CCDC134/FOL2	ENSG00000131979	CCDC134	YGR267C	FOL2
PICK1/CAJ1	ENSG00000132002	PICK1	YER048C	CAJ1
TTC28/MCM3	ENSG00000132016	TTC28	YEL032W	MCM3
SLC16A8/HMI1	ENSG00000132017	SLC16A8	YOL095C	HMI1
CENPM/SDS24	ENSG00000132024	CENPM	YBR214W	SDS24
SEPT3/ACC1	ENSG00000132142	SEPT3	YNR016C	ACC1
SLC5A1/ECM16	ENSG00000132153	SLC5A1	YMR128W	ECM16
TPTEP1/STE20	ENSG00000132155	TPTEP1	YHL007C	STE20
DDX17/ERG27	ENSG00000132196	DDX17	YLR100W	ERG27
DMC1/PEX12	ENSG00000132256	DMC1	YMR026C	PEX12
TCF20/PIN2	ENSG00000132274	TCF20	YOR104W	PIN2
CBY1/BUD32	ENSG00000132275	CBY1	YGR262C	BUD32
TOMM22/TNA1	ENSG00000132326	TOMM22	YGR260W	TNA1
RTDR1/PTP2	ENSG00000132334	RTDR1	YOR208W	PTP2
XBP1/GSP1	ENSG00000132341	XBP1	YLR293C	GSP1
FBXO7/CLU1	ENSG00000132361	FBXO7	YMR012W	CLU1
GTPBP1/INP54	ENSG00000132376	GTPBP1	YOL065C	INP54
POLDIP3/RFA1	ENSG00000132383	POLDIP3	YAR007C	RFA1
TIMP3/PEX4	ENSG00000132388	TIMP3	YGR133W	PEX4
PPP6R2/YCR043C	ENSG00000132424	PPP6R2	YCR043C	YCR043C
SBF1/RPL26B	ENSG00000132463	SBF1	YGR034W	RPL26B
SUN2/HHT1	ENSG00000132475	SUN2	YBR010W	HHT1
CYB5R3/YBL081W	ENSG00000132535	CYB5R3	YBL081W	YBL081W
DNAL4/MMF1	ENSG00000132541	DNAL4	YIL051C	MMF1
ENSG00000100262/VMA7	ENSG00000132561	ENSG00000100262	YGR020C	VMA7
PACSIN2/SWM1	ENSG00000132604	PACSIN2	YDR260C	SWM1
AP1B1/PEX6	ENSG00000132612	AP1B1	YNL329C	PEX6
HMGXB4/SEC9	ENSG00000132639	HMGXB4	YGR009C	SEC9
TOM1/MMS4	ENSG00000132688	TOM1	YBR098W	MMS4
NEFH/SUN4	ENSG00000132692	NEFH	YNL066W	SUN4
BIK/CPS1	ENSG00000132694	BIK	YJL172W	CPS1
HMOX1/CRC1	ENSG00000132703	HMOX1	YOR100C	CRC1
THOC5/TCB1	ENSG00000132718	THOC5	YOR086C	TCB1
MCM5/HCS1	ENSG00000132740	MCM5	YKL017C	HCS1
ARSA/DPH1	ENSG00000132768	ARSA	YIL103W	DPH1
TSPO/YDR124W	ENSG00000132792	TSPO	YDR124W	YDR124W
RASD2/APL6	ENSG00000132842	RASD2	YGR261C	APL6
CBX7/PHM6	ENSG00000132912	CBX7	YDR281C	PHM6
PDGFB/MYO1	ENSG00000133026	PDGFB	YHR023W	MYO1
ACR/YHR113W	ENSG00000133059	ACR	YHR113W	YHR113W
RPL3/POP3	ENSG00000133069	RPL3	YNL282W	POP3
ZMAT5/TMA19	ENSG00000133112	ZMAT5	YKL056C	TMA19
RBFOX2/RFC5	ENSG00000133119	RBFOX2	YBR087W	RFC5
TAB1/LPX1	ENSG00000133121	TAB1	YOR084W	LPX1
ASCC2/DMA1	ENSG00000133135	ASCC2	YHR115C	DMA1
MTMR3/FRK1	ENSG00000133216	MTMR3	YPL141C	FRK1
SMCR7L/FES1	ENSG00000133265	SMCR7L	YBR101C	FES1
APOL1/DUG1	ENSG00000133313	APOL1	YFR044C	DUG1
MYH9/NSA1	ENSG00000133316	MYH9	YGL111W	NSA1
SAMM50/TVP15	ENSG00000133318	SAMM50	YDR100W	TVP15
GRAP2/NUT2	ENSG00000133398	GRAP2	YPR168W	NUT2
EIF3D/YNL134C	ENSG00000133424	EIF3D	YNL134C	YNL134C
TNRC6B/LEE1	ENSG00000133606	TNRC6B	YPL054W	LEE1
ENSG00000100357/ARP3	ENSG00000133627	ENSG00000100357	YJR065C	ARP3
SGSM3/RAS2	ENSG00000133703	SGSM3	YNL098C	RAS2
IFT27/SXM1	ENSG00000133704	IFT27	YDR395W	SXM1
KIAA0930/CDC60	ENSG00000133706	KIAA0930	YPL160W	CDC60
NCF4/RAS1	ENSG00000133818	NCF4	YOR101W	RAS1
CSF2RB/YMR226C	ENSG00000133835	CSF2RB	YMR226C	YMR226C
SLC25A17/DNF3	ENSG00000133858	SLC25A17	YMR162C	DNF3
UPK3A/ERG28	ENSG00000133935	UPK3A	YER044C	ERG28
KCTD17/COX16	ENSG00000133983	KCTD17	YJL003W	COX16
ST13/SUI2	ENSG00000134001	ST13	YJR007W	SUI2
IL2RB/ELP3	ENSG00000134014	IL2RB	YPL086C	ELP3
RBX1/CLB6	ENSG00000134057	RBX1	YGR109C	CLB6
EP300/SSK22	ENSG00000134072	EP300	YCR073C	SSK22
L3MBTL2/CBF1	ENSG00000134107	L3MBTL2	YJR060W	CBF1
RANGAP1/MNL1	ENSG00000134109	RANGAP1	YHR204W	MNL1
ZC3H7B/COA1	ENSG00000134138	ZC3H7B	YIL157C	COA1
PHF5A/AAD6	ENSG00000134152	PHF5A	YFL056C	AAD6
ACO2/VTH2	ENSG00000134243	ACO2	YJL222W	VTH2
POLR3H/KAR5	ENSG00000134256	POLR3H	YMR065W	KAR5
PMM1/BUD7	ENSG00000134287	PMM1	YOR299W	BUD7
BRD1/AVT2	ENSG00000134294	BRD1	YEL064C	AVT2
MLC1/SRS2	ENSG00000134313	MLC1	YJL092W	SRS2
HDAC10/RIM15	ENSG00000134318	HDAC10	YFL033C	RIM15
FKBP3/YLR407W	ENSG00000134352	FKBP3	YLR407W	YLR407W
CTSG/TIM17	ENSG00000134375	CTSG	YJL143W	TIM17
GZMB/SLX5	ENSG00000134376	GZMB	YDL013W	SLX5
RBM23/DED81	ENSG00000134440	RBM23	YHR019C	DED81
PRMT5/IMP2	ENSG00000134452	PRMT5	YIL154C	IMP2
AP4S1/PXR1	ENSG00000134453	AP4S1	YGR280C	PXR1
POLE2/CCL1	ENSG00000134480	POLE2	YPR025C	CCL1
SOS2/TAT1	ENSG00000134489	SOS2	YBR069C	TAT1
CDKL1/YNR040W	ENSG00000134571	CDKL1	YNR040W	YNR040W
NIN/CIN1	ENSG00000134627	NIN	YOR349W	CIN1
PYGL/MPT5	ENSG00000134644	PYGL	YGL178W	MPT5
TRIM9/NOG1	ENSG00000134697	TRIM9	YPL093W	NOG1
PSMC6/PRP38	ENSG00000134748	PSMC6	YGR075C	PRP38
CDKN3/AIM44	ENSG00000134757	CDKN3	YPL158C	AIM44
ATP6V1D/YOR192C-C	ENSG00000134812	ATP6V1D	YOR192C-C	YOR192C-C
PIGH/PKH2	ENSG00000134853	PIGH	YOL100W	PKH2
PSMA3/YOL073C	ENSG00000134882	PSMA3	YOL073C	YOL073C
VTI1B/RAD2	ENSG00000134899	VTI1B	YGR258C	RAD2
TIMM9/TRM112	ENSG00000134909	TIMM9	YNR046W	TRM112
GSTZ1/STT3	ENSG00000134910	GSTZ1	YGL022W	STT3
AHSA1/ATF1	ENSG00000134954	AHSA1	YOR377W	ATF1
DAAM1/FMN1	ENSG00000135002	DAAM1	YDR236C	FMN1
SPTLC2/DSK2	ENSG00000135018	SPTLC2	YMR276W	DSK2
RIN3/PDH1	ENSG00000135046	RIN3	YPR002W	PDH1
SNW1/SNF3	ENSG00000135047	SNW1	YDL194W	SNF3
CHGA/URE2	ENSG00000135049	CHGA	YNL229C	URE2
ITPK1/LRS4	ENSG00000135052	ITPK1	YDR439W	LRS4
PPM1A/SER1	ENSG00000135069	PPM1A	YOR184W	SER1
SIX4/UBX5	ENSG00000135218	SIX4	YDR330W	UBX5
ASB2/TIP20	ENSG00000135249	ASB2	YGL145W	TIP20
ERH/SKY1	ENSG00000135250	ERH	YMR216C	SKY1
HIF1A/HRP1	ENSG00000135316	HIF1A	YOL123W	HRP1
SRSF5/VHS1	ENSG00000135341	SRSF5	YDR247W	VHS1
EIF5/PEX22	ENSG00000135363	EIF5	YAL055W	PEX22
SERPINA4/PHO23	ENSG00000135365	SERPINA4	YNL097C	PHO23
SLC8A3/KRE33	ENSG00000135372	SLC8A3	YNL132W	KRE33
DICER1/HLJ1	ENSG00000135392	DICER1	YMR161W	HLJ1
MTHFD1/DGA1	ENSG00000135407	MTHFD1	YOR245C	DGA1
TCL1A/YLR426W	ENSG00000135437	TCL1A	YLR426W	YLR426W
ZC3H14/GTS1	ENSG00000135439	ZC3H14	YGL181W	GTS1
TELO2/YNL305C	ENSG00000135472	TELO2	YNL305C	YNL305C
BDKRB1/PAN2	ENSG00000135473	BDKRB1	YGL094C	PAN2
GSKIP/NOP4	ENSG00000135486	GSKIP	YPL043W	NOP4
VRK1/SUL1	ENSG00000135502	VRK1	YBR294W	SUL1
PSMC1/YFL054C	ENSG00000135517	PSMC1	YFL054C	YFL054C
RPS6KA5/DGR2	ENSG00000135541	RPS6KA5	YKL121W	DGR2
PSMB5/APE3	ENSG00000135617	PSMB5	YBR286W	APE3
YY1/CCT7	ENSG00000135624	YY1	YJL111W	CCT7
ACIN1/UBP12	ENSG00000135655	ACIN1	YJL197W	UBP12
CCNB1IP1/GPX2	ENSG00000135709	CCNB1IP1	YBR244W	GPX2
TRIP11/YDR042C	ENSG00000135720	TRIP11	YDR042C	YDR042C
APEX1/NHX1	ENSG00000135740	APEX1	YDR456W	NHX1
ENSG00000100829/TOK1	ENSG00000135750	ENSG00000100829	YJL093C	TOK1
PABPN1/SPT8	ENSG00000135801	PABPN1	YLR055C	SPT8
EFS/GLN1	ENSG00000135821	EFS	YPR035W	GLN1
ARHGAP5/VAM7	ENSG00000135823	ARHGAP5	YGL212W	VAM7
CINP/MAK32	ENSG00000135828	CINP	YCR019W	MAK32
SRP54/PRP16	ENSG00000135829	SRP54	YKR086W	PRP16
CPNE6/GPI2	ENSG00000135845	CPNE6	YPL076W	GPI2
CHD8/PEX14	ENSG00000135862	CHD8	YGL153W	PEX14
PSMA6/MRPL3	ENSG00000135900	PSMA6	YMR024W	MRPL3
NFKBIA/YML083C	ENSG00000135903	NFKBIA	YML083C	YML083C
EMC9/DJP1	ENSG00000135924	EMC9	YIR004W	DJP1
PSME2/CDC33	ENSG00000135930	PSME2	YOL139C	CDC33
BRMS1L/HYM1	ENSG00000135932	BRMS1L	YKL189W	HYM1
ENSG00000100931/COX4	ENSG00000135940	ENSG00000100931	YGL187C	COX4
SEC23A/ISU1	ENSG00000136003	SEC23A	YPL135W	ISU1
PNN/BCK1	ENSG00000136021	PNN	YJL095W	BCK1
RABGGTA/BUD21	ENSG00000136026	RABGGTA	YOR078W	BUD21
NFATC4/YGR117C	ENSG00000136040	NFATC4	YGR117C	YGR117C
PLTP/PWP1	ENSG00000136045	PLTP	YLR196W	PWP1
PCIF1/PLB2	ENSG00000136068	PCIF1	YMR006C	PLB2
GSS/STE7	ENSG00000136098	GSS	YDL159W	STE7
MMP9/BUD4	ENSG00000136108	MMP9	YJR092W	BUD4
TRPC4AP/GYL1	ENSG00000136111	TRPC4AP	YMR192W	GYL1
PYGB/PHM7	ENSG00000136143	PYGB	YOL084W	PHM7
PROCR/STE18	ENSG00000136158	PROCR	YJR086W	STE18
GINS1/RHO4	ENSG00000136238	GINS1	YKR055W	RHO4
NINL/SWF1	ENSG00000136247	NINL	YDR126W	SWF1
CD40/SRP68	ENSG00000136261	CD40	YPL243W	SRP68
UQCC/DBP9	ENSG00000136271	UQCC	YLR276C	DBP9
ZMYND8/FAU1	ENSG00000136371	ZMYND8	YER183C	FAU1
SGK2/YPL216W	ENSG00000136436	SGK2	YPL216W	YPL216W
IFT52/NMT1	ENSG00000136448	IFT52	YLR195C	NMT1
MYBL2/HTD2	ENSG00000136449	MYBL2	YHR067W	HTD2
HNF4A/NPL3	ENSG00000136450	HNF4A	YDR432W	NPL3
SLA2/YGR021W	ENSG00000136463	SLA2	YGR021W	YGR021W
C20orf24/YPL247C	ENSG00000136485	C20orf24	YPL247C	YPL247C
NFATC2/CHL1	ENSG00000136492	NFATC2	YPL008W	CHL1
STK4/SAS3	ENSG00000136504	STK4	YBL052C	SAS3
PFDN4/GAP1	ENSG00000136521	PFDN4	YKR039W	GAP1
DOK5/YGR250C	ENSG00000136527	DOK5	YGR250C	YGR250C
CSTF1/PPZ2	ENSG00000136531	CSTF1	YDR436W	PPZ2
BMP7/EMP47	ENSG00000136560	BMP7	YFL048C	EMP47
RAE1/YHR020W	ENSG00000136628	RAE1	YHR020W	YHR020W
TPD52L2/VPS33	ENSG00000136631	TPD52L2	YLR396C	VPS33
DNAJC5/QDR3	ENSG00000136636	DNAJC5	YBR043C	QDR3
NELFCD/SNX3	ENSG00000136643	NELFCD	YOR357C	SNX3
PRPF6/YLR194C	ENSG00000136715	PRPF6	YLR194C	YLR194C
TUBB1/RVS161	ENSG00000136717	TUBB1	YCR009C	RVS161
PSMA7/IMP4	ENSG00000136718	PSMA7	YNL075W	IMP4
NTSR1/VPS27	ENSG00000136738	NTSR1	YNR006W	VPS27
MRGBP/NFS1	ENSG00000136750	MRGBP	YCL017C	NFS1
DIDO1/YME1	ENSG00000136758	DIDO1	YPR024W	YME1
GID8/SIS1	ENSG00000136770	GID8	YNL007C	SIS1
BIRC7/TRX2	ENSG00000136810	BIRC7	YGR209C	TRX2
ARFGAP1/ECM29	ENSG00000136813	ARFGAP1	YHL030W	ECM29
AVP/HSP104	ENSG00000136827	AVP	YLL026W	HSP104
COL20A1/VPS45	ENSG00000136854	COL20A1	YGL095C	VPS45
CHRNA4/YPL260W	ENSG00000136861	CHRNA4	YPL260W	YPL260W
EEF1A2/SDS22	ENSG00000136869	EEF1A2	YKL193C	SDS22
PTK6/PRP4	ENSG00000136875	PTK6	YPR178W	PRP4
GMEB2/SAD1	ENSG00000136878	GMEB2	YFR005C	SAD1
C20orf27/VMA10	ENSG00000136888	C20orf27	YHR039C-A	VMA10
SPEF1/IPI1	ENSG00000136891	SPEF1	YHR085W	IPI1
CDC25B/SUR4	ENSG00000136928	CDC25B	YLR372W	SUR4
ARFRP1/PUP1	ENSG00000136930	ARFRP1	YOR157C	PUP1
NDUFAF5/KEL1	ENSG00000136933	NDUFAF5	YHR158C	KEL1
TRIB3/RPL35B	ENSG00000136942	TRIB3	YDL136W	RPL35B
RASSF2/DCC1	ENSG00000136982	RASSF2	YCL016C	DCC1
CSNK2A1/DFM1	ENSG00000136986	CSNK2A1	YDR411C	DFM1
ANGPT4/RPA49	ENSG00000137054	ANGPT4	YNL248C	RPA49
HM13/DOA1	ENSG00000137055	HM13	YKL213C	DOA1
SNPH/HNT3	ENSG00000137074	SNPH	YOR258W	HNT3
MYLK2/GOR1	ENSG00000137106	MYLK2	YNL274C	GOR1
SIRPB1/RPS6B	ENSG00000137154	SIRPB1	YBR181C	RPS6B
SEC23B/STB4	ENSG00000137203	SEC23B	YMR019W	STB4
FERMT1/POP8	ENSG00000137265	FERMT1	YBL018C	POP8
HAO1/BMS1	ENSG00000137312	HAO1	YPL217C	BMS1
PDYN/FLX1	ENSG00000137409	PDYN	YIL134W	FLX1
PLCB4/YGR130C	ENSG00000137497	PLCB4	YGR130C	YGR130C
MYL9/FMP32	ENSG00000137500	MYL9	YFL046W	FMP32
HCK/SIR4	ENSG00000137501	HCK	YDR227W	SIR4
CRNKL1/YIP5	ENSG00000137502	CRNKL1	YGL161C	YIP5
POFUT1/YGR015C	ENSG00000137509	POFUT1	YGR015C	YGR015C
SAMHD1/MRPL10	ENSG00000137547	SAMHD1	YNL284C	MRPL10
PAK7/TGS1	ENSG00000137574	PAK7	YPL157W	TGS1
KIF3B/PEP1	ENSG00000137642	KIF3B	YBL017C	PEP1
NOP56/XYL2	ENSG00000137673	NOP56	YLR070C	XYL2
IDH3B/YNL176C	ENSG00000137693	IDH3B	YNL176C	YNL176C
MAPRE1/MRP1	ENSG00000137710	MAPRE1	YDR347W	MRP1
JAG1/VAC14	ENSG00000137713	JAG1	YLR386W	VAC14
CDK5RAP1/YAH1	ENSG00000137714	CDK5RAP1	YPL252C	YAH1
SNTA1/YJL185C	ENSG00000137752	SNTA1	YJL185C	YJL185C
OXT/ODC2	ENSG00000137801	OXT	YOR222W	ODC2
TTI1/CAC2	ENSG00000137802	TTI1	YML102W	CAC2
E2F1/GCR2	ENSG00000137806	E2F1	YNL199C	GCR2
RPRD1B/RTF1	ENSG00000137815	RPRD1B	YGL244W	RTF1
PXMP4/SPC98	ENSG00000137822	PXMP4	YNL126W	SPC98
CHMP4B/HHF2	ENSG00000137841	CHMP4B	YNL030W	HHF2
BPI/BIO5	ENSG00000137842	BPI	YNR056C	BIO5
CST3/RPC31	ENSG00000137845	CST3	YNL151C	RPC31
ASIP/ALT1	ENSG00000137872	ASIP	YLR089C	ALT1
CST4/RLP24	ENSG00000137876	CST4	YLR009W	RLP24
ACTR5/COY1	ENSG00000137878	ACTR5	YKL179C	COY1
WFDC2/MRPL40	ENSG00000137942	WFDC2	YPL173W	MRPL40
AHCY/BNA3	ENSG00000137944	AHCY	YJL060W	BNA3
DHX35/SUA7	ENSG00000137947	DHX35	YPR086W	SUA7
DNTTIP1/ACK1	ENSG00000137948	DNTTIP1	YDL203C	ACK1
MAP1LC3A/BET2	ENSG00000137955	MAP1LC3A	YPR176C	BET2
SYNDIG1/KGD2	ENSG00000137992	SYNDIG1	YDR148C	KGD2
PIGU/IMD2	ENSG00000138029	PIGU	YHR216W	IMD2
TNNC2/RBK1	ENSG00000138030	TNNC2	YCR036W	RBK1
APMAP/PTC1	ENSG00000138032	APMAP	YDL006W	PTC1
ZNF516/YGR016W	ENSG00000138035	ZNF516	YGR016W	YGR016W
USP14/YKR078W	ENSG00000138036	USP14	YKR078W	YKR078W
VAPA/PSY2	ENSG00000138041	VAPA	YNL201C	PSY2
MYOM1/YPT1	ENSG00000138069	MYOM1	YFL038C	YPT1
MYL12A/ARP2	ENSG00000138071	MYL12A	YDL029W	ARP2
CEP76/MAL12	ENSG00000138079	CEP76	YGR292W	MAL12
CEP192/DAS1	ENSG00000138081	CEP192	YJL149W	DAS1
RNMT/HMRA2	ENSG00000138083	RNMT	YCR096C	HMRA2
SMAD7/PET309	ENSG00000138095	SMAD7	YLR067C	PET309
LAMA1/BIO4	ENSG00000138101	LAMA1	YNR057C	BIO4
RNF125/ARP6	ENSG00000138107	RNF125	YLR085C	ARP6
ANKRD12/MYO2	ENSG00000138162	ANKRD12	YOR326W	MYO2
NOL4/SDP1	ENSG00000138166	NOL4	YIL113W	SDP1
POLI/SRP102	ENSG00000138175	POLI	YKL154W	SRP102
MIB1/YND1	ENSG00000138185	MIB1	YER005W	YND1
RBBP8/FET3	ENSG00000138193	RBBP8	YMR058W	FET3
RIOK3/HMLALPHA1	ENSG00000138279	RIOK3	YCL066W	HMLALPHA1
CSTF2/TIM23	ENSG00000138297	CSTF2	YNR017W	TIM23
PSMD10/TAF13	ENSG00000138303	PSMD10	YML098W	TAF13
ATG4A/RPS24A	ENSG00000138326	ATG4A	YER074W	RPS24A
TBL1X/DNA2	ENSG00000138346	TBL1X	YHR164C	DNA2
GPR143/ADE17	ENSG00000138363	GPR143	YMR120C	ADE17
PGRMC1/KTR5	ENSG00000138378	PGRMC1	YNL029C	KTR5
POLA1/IBA57	ENSG00000138380	POLA1	YJR122W	IBA57
MID1/CPR3	ENSG00000138398	MID1	YML078W	CPR3
NKAP/IDP2	ENSG00000138413	NKAP	YLR174W	IDP2
NXT2/YPL014W	ENSG00000138434	NXT2	YPL014W	YPL014W
GUCY2F/YTM1	ENSG00000138442	GUCY2F	YOR272W	YTM1
ENSG00000101898/MKC7	ENSG00000138448	ENSG00000101898	YDR144C	MKC7
ALG13/YKL100C	ENSG00000138600	ALG13	YKL100C	YKL100C
PRPS2/PTM1	ENSG00000138613	PRPS2	YKL039W	PTM1
TLR8/FMP25	ENSG00000138646	TLR8	YLR077W	FMP25
AMMECR1/IES2	ENSG00000138660	AMMECR1	YNL215W	IES2
CHRDL1/PGI1	ENSG00000138663	CHRDL1	YBR196C	PGI1
WDR13/RIM4	ENSG00000138668	WDR13	YHL024W	RIM4
SUV39H1/PSY4	ENSG00000138669	SUV39H1	YBL046W	PSY4
GLRA2/SEC31	ENSG00000138674	GLRA2	YDL195W	SEC31
XIAP/YGL015C	ENSG00000138684	XIAP	YGL015C	YGL015C
STAG2/NUP57	ENSG00000138750	STAG2	YGR119C	NUP57
MCF2/SHS1	ENSG00000138758	MCF2	YDL225W	SHS1
F9/YOR387C	ENSG00000138760	F9	YOR387C	YOR387C
ABCD1/USO1	ENSG00000138768	ABCD1	YDL058W	USO1
CCDC22/YOR021C	ENSG00000138772	CCDC22	YOR021C	YOR021C
CACNA1F/PPA2	ENSG00000138777	CACNA1F	YMR267W	PPA2
SYP/APE2	ENSG00000138792	SYP	YKL157W	APE2
PLP2/ABF2	ENSG00000138795	PLP2	YMR072W	ABF2
BMX/SFB2	ENSG00000138802	BMX	YNL049C	SFB2
PLS3/CNA1	ENSG00000138814	PLS3	YLR433C	CNA1
NAA10/COX12	ENSG00000138829	NAA10	YLR038C	COX12
RENBP/SKO1	ENSG00000138835	RENBP	YNL167C	SKO1
ELF4/YLR036C	ENSG00000139112	ELF4	YLR036C	YLR036C
SMARCA1/LSB6	ENSG00000139178	SMARCA1	YJL100W	LSB6
MTMR8/YLR290C	ENSG00000139180	MTMR8	YLR290C	YLR290C
ASB9/PEX5	ENSG00000139197	ASB9	YDR244W	PEX5
ENSG00000102050/YVH1	ENSG00000139318	ENSG00000102050	YIR026C	YVH1
RBBP7/YDL233W	ENSG00000139329	RBBP7	YDL233W	YDL233W
PPP1R2P9/SMX3	ENSG00000139343	PPP1R2P9	YPR182W	SMX3
KCND1/COX7	ENSG00000139372	KCND1	YMR256C	COX7
OPN1LW/YSR3	ENSG00000139496	OPN1LW	YKR053C	YSR3
FMR1/KTR4	ENSG00000139505	FMR1	YBR199W	KTR4
PIM2/YJR107W	ENSG00000139567	PIM2	YJR107W	YJR107W
SLC35A2/RPS8A	ENSG00000139610	SLC35A2	YBL072C	RPS8A
PQBP1/RSC8	ENSG00000139613	PQBP1	YFR037C	RSC8
PCSK1N/MED8	ENSG00000139636	PCSK1N	YBR193C	MED8
EMD/YER156C	ENSG00000139637	EMD	YER156C	YER156C
TAZ/YJL068C	ENSG00000139684	TAZ	YJL068C	YJL068C
PGK1/SLY1	ENSG00000139719	PGK1	YDR189W	SLY1
GATA1/TMA22	ENSG00000139726	GATA1	YJR014W	TMA22
MAGT1/FRE6	ENSG00000139908	MAGT1	YLL051C	FRE6
SMS/YJL055W	ENSG00000139910	SMS	YJL055W	YJL055W
PHEX/YNL035C	ENSG00000140006	PHEX	YNL035C	YNL035C
UBL4A/PRY1	ENSG00000140092	UBL4A	YJL079C	PRY1
EEA1/TYS1	ENSG00000140105	EEA1	YGR185C	TYS1
RP2/UGA4	ENSG00000140199	RP2	YDL210W	UGA4
PHF16/QRI5	ENSG00000140262	PHF16	YLR204W	QRI5
CDK16/ADH2	ENSG00000140263	CDK16	YMR303C	ADH2
USP11/YDL085C-A	ENSG00000140264	USP11	YDL085C-A	YDL085C-A
PCYT1B/TOA2	ENSG00000140307	PCYT1B	YKL058W	TOA2
HTATSF1/SRP14	ENSG00000140319	HTATSF1	YDL092W	SRP14
VGLL1/EDC3	ENSG00000140326	VGLL1	YEL015W	EDC3
CD40LG/NAN1	ENSG00000140332	CD40LG	YPL126W	NAN1
TIMP1/PIN3	ENSG00000140368	TIMP1	YPR154W	PIN3
FGD1/AIM45	ENSG00000140374	FGD1	YPR004C	AIM45
PIN4/SML1	ENSG00000140382	PIN4	YML058W	SML1
PORCN/ARG7	ENSG00000140386	PORCN	YMR062C	ARG7
MAGED2/YGR079W	ENSG00000140391	MAGED2	YGR079W	YGR079W
KLF8/SKI8	ENSG00000140395	KLF8	YGL213C	SKI8
SYTL4/AMS1	ENSG00000140400	SYTL4	YGL156W	AMS1
CENPI/NNF2	ENSG00000140416	CENPI	YGR089W	NNF2
DRP2/KIN3	ENSG00000140443	DRP2	YAR018C	KIN3
TAF7L/DIT2	ENSG00000140459	TAF7L	YDR402C	DIT2
PBDC1/ERG11	ENSG00000140465	PBDC1	YHR007C	ERG11
ENSG00000102391/SSP2	ENSG00000140488	ENSG00000102391	YOR242C	SSP2
ARMCX3/YKL091C	ENSG00000140522	ARMCX3	YKL091C	YKL091C
HTR2A/YMR210W	ENSG00000140526	HTR2A	YMR210W	YMR210W
NDFIP2/KIP2	ENSG00000140538	NDFIP2	YPL155C	KIP2
TNFSF13B/LST7	ENSG00000140543	TNFSF13B	YGR057C	LST7
MLNR/OYE3	ENSG00000140564	MLNR	YPL171C	OYE3
CAB39L/YME2	ENSG00000140575	CAB39L	YMR302C	YME2
KLF5/SEC53	ENSG00000140650	KLF5	YFL045C	SEC53
STK24/HUA1	ENSG00000140682	STK24	YGR268C	HUA1
ACP5/YGR122W	ENSG00000140694	ACP5	YGR122W	YGR122W
DNAJC3/QCR2	ENSG00000140740	DNAJC3	YPR191W	QCR2
UGGT2/KAR3	ENSG00000140859	UGGT2	YPR141C	KAR3
ARHGEF7/RPL9A	ENSG00000140937	ARHGEF7	YGL147C	RPL9A
FGF9/RRT12	ENSG00000140943	FGF9	YCR045C	RRT12
SGCG/RPL3	ENSG00000140986	SGCG	YOR063W	RPL3
PARP4/KKQ8	ENSG00000140992	PARP4	YKL168C	KKQ8
SUPT20H/YDR333C	ENSG00000141002	SUPT20H	YDR333C	YDR333C
MRPS31/MCD4	ENSG00000141012	MRPS31	YKL165C	MCD4
KPNA3/REC107	ENSG00000141013	KPNA3	YJR021C	REC107
FLT1/SNT1	ENSG00000141027	FLT1	YCR033W	SNT1
RGCC/SSH4	ENSG00000141084	RGCC	YKL124W	SSH4
VWA8/PRS5	ENSG00000141127	VWA8	YOL061W	PRS5
DGKH/DBP7	ENSG00000141141	DGKH	YKR024C	DBP7
KATNAL1/VPS53	ENSG00000141252	KATNAL1	YJL029C	VPS53
INTS6/MDR1	ENSG00000141258	INTS6	YGR100W	MDR1
TSC22D1/AAP1	ENSG00000141279	TSC22D1	YHR047C	AAP1
CLN5/CHC1	ENSG00000141367	CLN5	YGL206C	CHC1
OLFM4/AFG3	ENSG00000141385	OLFM4	YER017C	AFG3
MSLN/GLN3	ENSG00000141448	MSLN	YER040W	GLN3
TRADD/ORC2	ENSG00000141503	TRADD	YBR060C	ORC2
HSF4/MRL1	ENSG00000141510	HSF4	YPR079W	MRL1
CORO1A/RDI1	ENSG00000141522	CORO1A	YDL135C	RDI1
MAPK3/MCH4	ENSG00000141526	MAPK3	YOL119C	MCH4
PHKB/DED1	ENSG00000141543	PHKB	YOR204W	DED1
NUTF2/KIN4	ENSG00000141551	NUTF2	YOR233W	KIN4
NUP93/NAR1	ENSG00000141562	NUP93	YNL240C	NAR1
CENPT/ATG18	ENSG00000141580	CENPT	YFR021W	ATG18
TSNAXIP1/SOK2	ENSG00000141646	TSNAXIP1	YMR016C	SOK2
NFAT5/DIB1	ENSG00000141759	NFAT5	YPR082C	DIB1
N4BP1/PFK2	ENSG00000141959	N4BP1	YMR205C	PFK2
CBLN1/CDC24	ENSG00000141968	CBLN1	YAL041W	CDC24
ARL2BP/NOP56	ENSG00000141985	ARL2BP	YLR197W	NOP56
ZNF423/SOD1	ENSG00000142168	ZNF423	YJR104C	SOD1
CCL22/ARN2	ENSG00000142185	CCL22	YHL047C	ARN2
CCL17/RPL7A	ENSG00000142192	CCL17	YGL076C	RPL7A
CTCF/PTK2	ENSG00000142208	CTCF	YJR059W	PTK2
ACD/SUR1	ENSG00000142453	ACD	YPL057C	SUR1
POLR2C/GYP5	ENSG00000142459	POLR2C	YPL249C	GYP5
PARD6A/PRE2	ENSG00000142507	PARD6A	YPR103W	PRE2
ZNF821/YPR022C	ENSG00000142528	ZNF821	YPR022C	YPR022C
MMP15/RPS11B	ENSG00000142534	MMP15	YBR048W	RPS11B
USB1/KEM1	ENSG00000142599	USB1	YGL173C	KEM1
CCDC113/KDX1	ENSG00000142627	CCDC113	YKL161C	KDX1
NME3/RPL11B	ENSG00000142676	NME3	YGR085C	RPL11B
PSMD7/BUD20	ENSG00000142684	PSMD7	YLR074C	BUD20
VAC14/PSD2	ENSG00000142765	VAC14	YGR170W	PSD2
TANGO6/TPK2	ENSG00000142875	TANGO6	YPL203W	TPK2
COG4/MSN1	ENSG00000143033	COG4	YOL116W	MSN1
PLA2G15/FAR11	ENSG00000143093	PLA2G15	YNL127W	FAR11
[truncated: 1,277 more rows]
