# Supplementary material for: Scope and limitations of yeast as a model organism for studying human tissue-specific pathways
Source: BMC Syst Biol. 2015 Dec 29;9:96. doi: 10.1186/s12918-015-0253-0 (PMC4696342; doi:10.1186/s12918-015-0253-0)
Supplement: Additional file 1 — Network alignments. Compressed (*.zip) file containing individual tissue-specific alignments. (ZIP 5181 Kb) [file 12918_2015_253_MOESM1_ESM.zip › alignments/Adrenal Cortex_AlignGraph_edges.tsv]

First_ortholog_pair	Second_ortholog_pair
MAGOHB/TIM12	SEMA3F/CSM4
RBM22/WWM1	SLC25A5/PHO3
SNX4/CDC31	SOX8/MLP2
IL12RB2/HHT2	PDK2/RET1
BTK/TRS31	CCL18/BPL1
MEGF8/CMK1	ETV1/ERB1
CDK6/RVB1	ELAC2/SPC110
USP33/VPH2	RHBDF1/VPH1
WNK1/UBI4	NADK/YLR413W
MYO3A/UTP8	MED24/SOF1
CYTH2/BUB3	HFE/GDA1
IL12RB2/HHT2	SCMH1/FHL1
TARBP1/YPL150W	CLK1/RCK2
PIR/SIT4	CLK1/RCK2
NDUFB4/SEC23	NUDCD3/SEC7
PAG1/DHH1	NUDCD3/SEC7
TIMP3/PEX4	WWTR1/TCB2
KARS/YFL066C	SYT13/TRM7
HPCAL1/SKI3	UBR2/YKL023W
NECAB2/SLX8	EHD2/CAK1
RPL26L1/YBR284W	TOMM34/CFT1
KLF1/POP2	ARHGAP31/CTT1
BAG1/ALY2	RANBP3/SNF1
SUN2/HHT1	ARID4A/TAO3
NOA1/SMT3	LRRC7/CLF1
FXYD3/SAN1	CUL3/CAP2
IPO5/PET9	MAT2B/POR1
IL12RB2/HHT2	MSR1/YKU80
GTPBP1/INP54	CDH10/MOT1
ZC3H7B/COA1	PSMA4/PUF6
SUN2/HHT1	RSF1/END3
GTF2H1/YEL043W	RSF1/END3
EXOSC7/PRP43	VPS13D/ORC1
NPTX2/RSM27	VPS13D/ORC1
SCP2/PRP22	UTS2/CWC2
WNT2/ARP9	LIMA1/VPS1
KPNA1/BUD14	PTGER3/GDS1
POLDIP3/RFA1	HEBP2/GCN1
RNF141/RPS22B	HEBP2/GCN1
SENP6/ADE6	AKR7A2/SAC7
TIA1/DOT1	MTA3/SIR2
SUN2/HHT1	TARBP1/YPL150W
CDK16/ADH2	TARBP1/YPL150W
STX1A/BUD16	TARBP1/YPL150W
FGF9/RRT12	YBX3/RPA34
BTAF1/SLK19	WNK1/UBI4
TPTEP1/STE20	WNK1/UBI4
OPRD1/EDE1	WNK1/UBI4
PKM/MDN1	OGFR/NOP7
IL1R2/ECO1	SNRNP40/GGA1
CIRBP/HPA3	POLD1/NPA3
CLEC2D/JSN1	HIPK2/YIL001W
BMP7/EMP47	NDUFB4/SEC23
GTPBP1/INP54	MYLK/LIA1
ACVR1/RAD18	ELOVL1/SAC6
MEGF8/CMK1	TP53BP1/STP1
NRCAM/SNC2	PDK3/SSO1
GSTP1/SNU56	ATP1B3/PRP11
GLI3/PTK1	NEDD4/TRM1
PPP1R15A/IRR1	MAPK6/YJU2
CSTF2/TIM23	CECR5/TIM44
PASK/SPO1	WIPI1/YIP3
CHORDC1/UGP1	CNGB1/ERD2
XRCC1/PEX13	CSNK2A2/TPD3
SCARF1/SGO1	CSNK2A2/TPD3
CCL17/RPL7A	SLC12A3/VPS54
SMARCB1/UBC12	RAD18/YLR271W
GTPBP1/INP54	TRIB2/ERJ5
IL12RB2/HHT2	DAZAP1/RIM1
IL12RB2/HHT2	CPSF1/GRS2
ASF1A/IFH1	DERL2/MRF1
UPK1A/CDC55	XRCC1/PEX13
SUN2/HHT1	IGF2BP2/YOL098C
MGLL/RPN3	SNCB/PUP3
TYRO3/SMB1	TSG101/CWC25
SUN2/HHT1	SRI/RSC6
IL12RB2/HHT2	DLG1/SPT6
EFHD1/SDS3	RAB7A/DEP1
DNAJC10/LAP2	UNG/ZPR1
WNT2/ARP9	SAR1A/ERG13
LCT/PNP1	LIPE/ENT3
SIRPB1/RPS6B	RSBN1/RPL24A
MYL6/NAB6	CDC14B/FUS3
ZFAND5/ULP1	IL12RB2/HHT2
OPRD1/EDE1	MPP4/RPN11
VWA8/PRS5	EPB41L3/HTB2
AKAP10/HSP82	DLG3/NAB2
ANXA13/JNM1	TRAF5/SLX1
ANGPT4/RPA49	NOA1/SMT3
NECAB2/SLX8	NOA1/SMT3
CEP192/DAS1	CTTN/RIB5
DHRS7B/HOS4	EPS15/SSF1
FGF8/SNF7	RBM22/WWM1
PRLR/PRP2	RBM22/WWM1
TGFBR1/THI7	LAT2/MEK1
SUN2/HHT1	MYBPC2/RFA2
HOMER2/RAD14	MYBPC2/RFA2
RAB3D/VMA5	PIR/SIT4
EFHC1/JJJ1	OTUB2/MRP4
WISP1/CCT6	PAPOLA/WTM2
ACTR1B/SPT5	RNF31/RPA135
HMGXB4/SEC9	NRP1/SEC6
WFDC2/MRPL40	GADD45B/YDR115W
ZNHIT3/MRPL19	GADD45B/YDR115W
TTI1/CAC2	ENSG00000099964/INH1
SEC23B/STB4	SUN2/HHT1
QKI/YBP2	SUN2/HHT1
SF3B1/VPS13	SUN2/HHT1
MYL12A/ARP2	PACSIN2/SWM1
TNFAIP1/TEF1	PMM1/BUD7
ADAM23/SSL1	VTI1B/RAD2
TTI1/CAC2	ENSG00000100931/COX4
MAGOHB/TIM12	TRPC4AP/GYL1
CDC25B/SUR4	BMP7/EMP47
ZNHIT3/MRPL19	WFDC2/MRPL40
ACTR3/ENA2	CEP76/MAL12
OPRD1/EDE1	PQBP1/RSC8
MAGOHB/TIM12	BCKDK/YNL024C
TYK2/STM1	PPP1R13L/RPS3
VRK3/ISR1	AES/HCM1
ARID3A/ASF2	EBI3/BUG1
GTF3C2/URN1	MEGF8/CMK1
TBP/HCA4	GCDH/SRO9
CDH23/TMA108	HOXA3/UBR2
PPP1R17/YEF3	PLEKHA8/RRP1
HSPA8/LIN1	GLCCI1/TAF6
GPD2/YKU70	ATE1/PEX19
MEP1A/GZF3	GOSR1/PSK1
CHORDC1/UGP1	AKAP10/HSP82
LCT/PNP1	SLC9A3R1/IRE1
MMP12/BMH2	TNFAIP1/TEF1
MAGOHB/TIM12	SELPLG/NIC96
SENP6/ADE6	AICDA/CCS1
GLS/OKP1	ERBB2IP/NNF1
RBP2/GRX4	NNT/STE11
KYNU/CAP1	TRIM23/ACT1
SF3B1/VPS13	SNX4/CDC31
