# Supplementary material for: Scope and limitations of yeast as a model organism for studying human tissue-specific pathways
Source: BMC Syst Biol. 2015 Dec 29;9:96. doi: 10.1186/s12918-015-0253-0 (PMC4696342; doi:10.1186/s12918-015-0253-0)
Supplement: Additional file 1 — Network alignments. Compressed (*.zip) file containing individual tissue-specific alignments. (ZIP 5181 Kb) [file 12918_2015_253_MOESM1_ESM.zip › alignments/Ovary_AlignGraph_nodes.tsv]

ID	Human_EnsemblGeneID	Human_Symbol	Yeast_EnsemblGeneID	Yeast_Symbol
TSPAN6/DPM1	ENSG00000000419	TSPAN6	YPR183W	DPM1
DPM1/RTK1	ENSG00000000938	DPM1	YDL025C	RTK1
SCYL3/HAP2	ENSG00000001167	SCYL3	YGL237C	HAP2
FGR/PPN1	ENSG00000002726	FGR	YDR452W	PPN1
CFH/HUL4	ENSG00000002746	CFH	YJR036C	HUL4
GCLC/CTR1	ENSG00000003147	GCLC	YPR124W	CTR1
NFYA/GIS4	ENSG00000003402	NFYA	YML006C	GIS4
SEMA3F/DFG5	ENSG00000003436	SEMA3F	YMR238W	DFG5
CFTR/NRP1	ENSG00000003756	CFTR	YDL167C	NRP1
KRIT1/CSM4	ENSG00000004059	KRIT1	YPL200W	CSM4
RAD52/FEN1	ENSG00000004399	RAD52	YCR034W	FEN1
BAD/ADK1	ENSG00000004455	BAD	YDR226W	ADK1
CD99/GUP2	ENSG00000004468	CD99	YPL189W	GUP2
AOC1/CPR6	ENSG00000004478	AOC1	YLR216C	CPR6
HECW1/MSH3	ENSG00000004660	HECW1	YCR092C	MSH3
MAD1L1/ACP1	ENSG00000004779	MAD1L1	YKL192C	ACP1
LASP1/YGR201C	ENSG00000004838	LASP1	YGR201C	YGR201C
M6PR/YDR307W	ENSG00000004866	M6PR	YDR307W	YDR307W
ICA1/CDC27	ENSG00000004897	ICA1	YBL084C	CDC27
ALS2/DNL4	ENSG00000005156	ALS2	YOR005C	DNL4
CASP10/PST2	ENSG00000005302	CASP10	YDR032C	PST2
CFLAR/BDF2	ENSG00000005339	CFLAR	YDL070W	BDF2
TFPI/AMN1	ENSG00000005812	TFPI	YBR158W	AMN1
RBM5/YDR352W	ENSG00000005893	RBM5	YDR352W	YDR352W
MTMR7/PGC1	ENSG00000006007	MTMR7	YPL206C	PGC1
ARF5/APL2	ENSG00000006125	ARF5	YKL135C	APL2
POLDIP2/ADH7	ENSG00000006194	POLDIP2	YCR105W	ADH7
PLXND1/GRX6	ENSG00000006468	PLXND1	YDL010W	GRX6
AK2/LCB5	ENSG00000006530	AK2	YLR260W	LCB5
CD38/YMR010W	ENSG00000006704	CD38	YMR010W	YMR010W
FKBP4/VPS41	ENSG00000006715	FKBP4	YDR080W	VPS41
KDM1A/PTK1	ENSG00000007047	KDM1A	YKL198C	PTK1
CAMKK1/PAC1	ENSG00000007168	CAMKK1	YOR269W	PAC1
RECQL/MET10	ENSG00000007171	RECQL	YFR030W	MET10
HSPB6/HOF1	ENSG00000007237	HSPB6	YMR032W	HOF1
ARHGAP33/TRS33	ENSG00000007255	ARHGAP33	YOR115C	TRS33
NDUFAB1/GPI1	ENSG00000007541	NDUFAB1	YGR216C	GPI1
PDK4/FRE7	ENSG00000007952	PDK4	YOL152W	FRE7
ZMYND10/PRE7	ENSG00000008018	ZMYND10	YBL041W	PRE7
ST7/KIN4	ENSG00000008118	ST7	YOR233W	KIN4
CDC27/UTR1	ENSG00000008130	CDC27	YJR049C	UTR1
SLC4A1/DTR1	ENSG00000008282	SLC4A1	YBR180W	DTR1
CALCR/CNL1	ENSG00000008294	CALCR	YDR357C	CNL1
HCCS/PHO3	ENSG00000008710	HCCS	YBR092C	PHO3
DVL2/RPS20	ENSG00000008988	DVL2	YHL015W	RPS20
UPF1/HUL5	ENSG00000009335	UPF1	YGL141W	HUL5
SKAP2/REV3	ENSG00000009413	SKAP2	YPL167C	REV3
SLC25A5/VTA1	ENSG00000009844	SLC25A5	YLR181C	VTA1
CCDC109B/PHO4	ENSG00000009950	CCDC109B	YFR034C	PHO4
HOXA11/VID30	ENSG00000010017	HOXA11	YGL227W	VID30
POLR2J/SEE1	ENSG00000010165	POLR2J	YIL064W	SEE1
DHX33/ZAP1	ENSG00000010244	DHX33	YJL056C	ZAP1
MEOX1/YCS4	ENSG00000010292	MEOX1	YLR272C	YCS4
LIG3/NUD1	ENSG00000010322	LIG3	YOR373W	NUD1
RPAP3/BEM1	ENSG00000010810	RPAP3	YBR200W	BEM1
ENSG00000005189/NDD1	ENSG00000010818	ENSG00000005189	YOR372C	NDD1
CIAPIN1/ELA1	ENSG00000011007	CIAPIN1	YNL230C	ELA1
FAM214B/YNK1	ENSG00000011052	FAM214B	YKL067W	YNK1
COPZ2/ICT1	ENSG00000011198	COPZ2	YLR099C	ICT1
PRKAR2B/UTP18	ENSG00000011260	PRKAR2B	YJL069C	UTP18
MSL3/NAB2	ENSG00000011275	MSL3	YGL122C	NAB2
CREBBP/GYP1	ENSG00000011454	CREBBP	YOR070C	GYP1
BZRAP1/PPH21	ENSG00000011485	BZRAP1	YDL134C	PPH21
MPO/UBX5	ENSG00000012822	MPO	YDR330W	UBX5
PON1/IRS4	ENSG00000013016	PON1	YKR019C	IRS4
GCFC2/SKY1	ENSG00000013441	GCFC2	YMR216C	SKY1
ABCB4/RET1	ENSG00000013503	ABCB4	YOR207C	RET1
SOX8/NGL2	ENSG00000013523	SOX8	YMR285C	NGL2
IBTK/ITT1	ENSG00000013561	IBTK	YML068W	ITT1
MYCBP2/PMT6	ENSG00000014216	MYCBP2	YGR199W	PMT6
FBXL3/MDH3	ENSG00000014641	FBXL3	YDL078C	MDH3
ITGAL/MMT1	ENSG00000014824	ITGAL	YMR177W	MMT1
PDK2/IMP2	ENSG00000015171	PDK2	YIL154C	IMP2
ITGA3/LAS17	ENSG00000015285	ITGA3	YOR181W	LAS17
LAMP2/GPG1	ENSG00000015413	LAMP2	YGL121C	GPG1
GGNBP2/MPP6	ENSG00000015479	GGNBP2	YNR024W	MPP6
ITGA2B/BPL1	ENSG00000015592	ITGA2B	YDL141W	BPL1
GDE1/HPF1	ENSG00000016490	GDE1	YOL155C	HPF1
C19orf60/PMR1	ENSG00000017260	C19orf60	YGL167C	PMR1
CRLF1/DLD1	ENSG00000018510	CRLF1	YDL174C	DLD1
MAP3K14/PCD1	ENSG00000020256	MAP3K14	YLR151C	PCD1
ABCC8/NAM7	ENSG00000021776	ABCC8	YMR080C	NAM7
CCL18/CPA1	ENSG00000021826	CCL18	YOR303W	CPA1
CCL3/DEG1	ENSG00000022267	CCL3	YFL001W	DEG1
SYNRG/GPM2	ENSG00000022556	SYNRG	YDL021W	GPM2
CACNG3/MAG2	ENSG00000022840	CACNG3	YLR427W	MAG2
TMEM132A/PFA4	ENSG00000023041	TMEM132A	YOL003C	PFA4
AP2B1/RUD3	ENSG00000023287	AP2B1	YOR216C	RUD3
TAC1/TRX1	ENSG00000023318	TAC1	YLR043C	TRX1
ZNF263/SWD2	ENSG00000023734	ZNF263	YKL018W	SWD2
CX3CL1/UBR1	ENSG00000024048	CX3CL1	YGR184C	UBR1
SPATA20/PAN1	ENSG00000024422	SPATA20	YIR006C	PAN1
CACNA1G/FAF1	ENSG00000025293	CACNA1G	YIL019W	FAF1
TNFRSF12A/GAL80	ENSG00000025434	TNFRSF12A	YML051W	GAL80
MAP3K9/CNS1	ENSG00000025772	MAP3K9	YBR155W	CNS1
RALA/SEC63	ENSG00000025796	RALA	YOR254C	SEC63
BAIAP2L1/SRP1	ENSG00000025800	BAIAP2L1	YNL189W	SRP1
ETV1/SNX4	ENSG00000026025	ETV1	YJL036W	SNX4
AGK/RAD3	ENSG00000026036	AGK	YER171W	RAD3
CCL26/YCR023C	ENSG00000026103	CCL26	YCR023C	YCR023C
FARP2/YBR096W	ENSG00000026508	FARP2	YBR096W	YBR096W
USH1C/YOR296W	ENSG00000027075	USH1C	YOR296W	YOR296W
DBF4/VPS5	ENSG00000028528	DBF4	YOR069W	VPS5
TBXA2R/MTF1	ENSG00000029639	TBXA2R	YMR228W	MTF1
IFRD1/IMH1	ENSG00000029725	IFRD1	YLR309C	IMH1
GTF2IRD1/SES1	ENSG00000031698	GTF2IRD1	YDR023W	SES1
PAF1/WTM2	ENSG00000032389	PAF1	YOR229W	WTM2
VPS41/STI1	ENSG00000032742	VPS41	YOR027W	STI1
ARHGAP44/CUS1	ENSG00000033030	ARHGAP44	YMR240C	CUS1
ELAC2/ARB1	ENSG00000033050	ELAC2	YER036C	ARB1
SCIN/VPH1	ENSG00000033627	SCIN	YOR270C	VPH1
MYH13/NFI1	ENSG00000033800	MYH13	YOR156C	NFI1
ADIPOR2/STE7	ENSG00000034152	ADIPOR2	YDL159W	STE7
UPP2/ATG8	ENSG00000034713	UPP2	YBL078C	ATG8
MARK4/ADE12	ENSG00000035687	MARK4	YNL220W	ADE12
PAFAH1B1/RFC1	ENSG00000035928	PAFAH1B1	YOR217W	RFC1
NOS2/RTT101	ENSG00000036257	NOS2	YJL047C	RTT101
DNAH9/UBP7	ENSG00000036672	DNAH9	YIL156W	UBP7
GAS7/MDS3	ENSG00000037637	GAS7	YGL197W	MDS3
TRAPPC6A/MRI1	ENSG00000037757	TRAPPC6A	YPR118W	MRI1
MATK/TRM8	ENSG00000037897	MATK	YDL201W	TRM8
CD79B/ERG26	ENSG00000038274	CD79B	YGL001C	ERG26
SCN4A/YNL193W	ENSG00000038382	SCN4A	YNL193W	YNL193W
PAX6/YLR413W	ENSG00000038427	PAX6	YLR413W	YLR413W
RHBDF1/MSH4	ENSG00000038945	RHBDF1	YFL003C	MSH4
LUC7L/BRR2	ENSG00000039123	LUC7L	YER172C	BRR2
BAIAP3/PRE9	ENSG00000041357	BAIAP3	YGR135W	PRE9
PIGQ/MOD5	ENSG00000041515	PIGQ	YOR274W	MOD5
TEAD3/TDP1	ENSG00000042088	TEAD3	YBR223C	TDP1
SELE/APS2	ENSG00000042753	SELE	YJR058C	APS2
DNAJC11/FHN1	ENSG00000042832	DNAJC11	YGR131W	FHN1
MYLIP/DCN1	ENSG00000043093	MYLIP	YLR128W	DCN1
NOX1/RDL1	ENSG00000043143	NOX1	YOR285W	RDL1
E2F2/SCM3	ENSG00000044115	E2F2	YDL139C	SCM3
PSMB1/YJR030C	ENSG00000044446	PSMB1	YJR030C	YJR030C
SYN1/CIA1	ENSG00000047056	SYN1	YDR267C	CIA1
JARID2/URA8	ENSG00000047230	JARID2	YJR103W	URA8
CAMK1G/VMA13	ENSG00000047249	CAMK1G	YPR036W	VMA13
CDK11A/MLP1	ENSG00000047410	CDK11A	YKR095W	MLP1
NADK/FET5	ENSG00000047457	NADK	YFL041W	FET5
TFAP2B/YLR253W	ENSG00000047579	TFAP2B	YLR253W	YLR253W
CYTH3/PDR10	ENSG00000047597	CYTH3	YOR328W	PDR10
ADAM22/CSG2	ENSG00000047936	ADAM22	YBR036C	CSG2
SYPL1/RNR4	ENSG00000048392	SYPL1	YGR180C	RNR4
SPAG9/RSM10	ENSG00000048544	SPAG9	YDR041W	RSM10
CELSR3/RBS1	ENSG00000048991	CELSR3	YDL189W	RBS1
MGST1/YKT6	ENSG00000049245	MGST1	YKL196C	YKT6
CRY1/RSP5	ENSG00000049759	CRY1	YER125W	RSP5
NFIX/WBP1	ENSG00000049860	NFIX	YEL002C	WBP1
MMP25/YLR257W	ENSG00000050405	MMP25	YLR257W	YLR257W
IL32/NAM2	ENSG00000050748	IL32	YLR382C	NAM2
PKD1/PER33	ENSG00000051108	PKD1	YLR064W	PER33
MAPK8IP2/RAD51	ENSG00000051180	MAPK8IP2	YER095W	RAD51
MED24/SLH1	ENSG00000051341	MED24	YGR271W	SLH1
SEC62/CDC40	ENSG00000051596	SEC62	YDR364C	CDC40
RPS20/PDC2	ENSG00000052126	RPS20	YDR081C	PDC2
CSDE1/RRP12	ENSG00000052749	CSDE1	YPL012W	RRP12
UBE3C/APD1	ENSG00000052841	UBE3C	YBR151W	APD1
REV3L/SOD2	ENSG00000053254	REV3L	YHR008C	SOD2
PAX7/MSR1	ENSG00000054654	PAX7	YHR091C	MSR1
MASP2/CDC53	ENSG00000055130	MASP2	YDL132W	CDC53
TRAF3IP3/UBX2	ENSG00000055208	TRAF3IP3	YML013W	UBX2
POMT2/VHS1	ENSG00000055332	POMT2	YDR247W	VHS1
VTA1/DIG1	ENSG00000055609	VTA1	YPL049C	DIG1
MLXIPL/PUF3	ENSG00000055917	MLXIPL	YLL013C	PUF3
BAZ1B/FMP10	ENSG00000055955	BAZ1B	YER182W	FMP10
RANBP9/YDR114C	ENSG00000056558	RANBP9	YDR114C	YDR114C
ETV7/YKL070W	ENSG00000056972	ETV7	YKL070W	YKL070W
SPRTN/GLG2	ENSG00000056998	SPRTN	YJL137C	GLG2
METTL13/MSH6	ENSG00000057468	METTL13	YDR097C	MSH6
ZNF207/GDI1	ENSG00000057608	ZNF207	YER136W	GDI1
UQCRC1/YPR013C	ENSG00000057657	UQCRC1	YPR013C	YPR013C
CD9/ATG5	ENSG00000057663	CD9	YPL149W	ATG5
NCAPD2/UBP16	ENSG00000058056	NCAPD2	YPL072W	UBP16
IFFO1/KNS1	ENSG00000058091	IFFO1	YLL019C	KNS1
GIPR/SEC61	ENSG00000058262	GIPR	YLR378C	SEC61
NISCH/RAD2	ENSG00000058404	NISCH	YGR258C	RAD2
STAB1/RPC37	ENSG00000058600	STAB1	YKR025W	RPC37
FUZ/ENA5	ENSG00000058668	FUZ	YDR038C	ENA5
PRSS3/RIO2	ENSG00000058729	PRSS3	YNL207W	RIO2
CD4/CTH1	ENSG00000059145	CD4	YDR151C	CTH1
LRRC23/TRM3	ENSG00000059588	LRRC23	YDL112W	TRM3
BTK/DJP1	ENSG00000059769	BTK	YIR004W	DJP1
HFE/PSK1	ENSG00000060237	HFE	YAL017W	PSK1
SCMH1/CDC13	ENSG00000060558	SCMH1	YDL220C	CDC13
FYN/ERB1	ENSG00000060688	FYN	YMR049C	ERB1
HIVEP2/FMP37	ENSG00000060762	HIVEP2	YGL080W	FMP37
TCEB3/POT1	ENSG00000060971	TCEB3	YIL160C	POT1
LYPLA2/BAT2	ENSG00000060982	LYPLA2	YJR148W	BAT2
NME2/RPO26	ENSG00000061337	NME2	YPR187W	RPO26
APBA3/SDH4	ENSG00000061794	APBA3	YDR178W	SDH4
MKS1/AIF1	ENSG00000062096	MKS1	YNR074C	AIF1
ABHD5/RKM2	ENSG00000063046	ABHD5	YDR198C	RKM2
KAL1/RPL18B	ENSG00000063177	KAL1	YNL301C	RPL18B
AKAP8L/SBP1	ENSG00000063244	AKAP8L	YHL034C	SBP1
UTP18/ENT3	ENSG00000063245	UTP18	YJR125C	ENT3
RNF216/YIL165C	ENSG00000063438	RNF216	YIL165C	YIL165C
TTC19/GLO2	ENSG00000063854	TTC19	YDR272W	GLO2
PTBP1/YAF9	ENSG00000063978	PTBP1	YNL107W	YAF9
DPF1/YFR039C	ENSG00000064012	DPF1	YFR039C	YFR039C
SYT7/TAF2	ENSG00000064313	SYT7	YCR042C	TAF2
PIK3C2A/MTR10	ENSG00000064419	PIK3C2A	YOR160W	MTR10
PLAUR/YBR235W	ENSG00000064651	PLAUR	YBR235W	YBR235W
ANLN/YIG1	ENSG00000064666	ANLN	YPL201C	YIG1
WIZ/RRP3	ENSG00000064703	WIZ	YHR065C	RRP3
RABGAP1/PMS1	ENSG00000064933	RABGAP1	YNL082W	PMS1
DCN/GPA1	ENSG00000065135	DCN	YHR005C	GPA1
PPP5C/PSE1	ENSG00000065150	PPP5C	YMR308C	PSE1
MAP4K3/CAR2	ENSG00000065154	MAP4K3	YLR438W	CAR2
ZBTB32/PWP2	ENSG00000065183	ZBTB32	YCR057C	PWP2
TYROBP/LAC1	ENSG00000065308	TYROBP	YKL008C	LAC1
GABRA3/MCM10	ENSG00000065328	GABRA3	YIL150C	MCM10
BRCA1/EFT1	ENSG00000065357	BRCA1	YOR133W	EFT1
ERCC1/KSS1	ENSG00000065361	ERCC1	YGR040W	KSS1
CD22/SLM5	ENSG00000065427	CD22	YCR024C	SLM5
SEMA3B/HAL5	ENSG00000065534	SEMA3B	YJL165C	HAL5
MBTPS2/STE11	ENSG00000065559	MBTPS2	YLR362W	STE11
LTF/ISR1	ENSG00000065613	LTF	YPR106W	ISR1
NR1H4/ARK1	ENSG00000065675	NR1H4	YNL020C	ARK1
ALOX5/UTP15	ENSG00000065717	ALOX5	YMR093W	UTP15
CALCOCO1/MAE1	ENSG00000065833	CALCOCO1	YKL029C	MAE1
UBR7/MSB3	ENSG00000065882	UBR7	YNL293W	MSB3
MAP4K5/YPL245W	ENSG00000065883	MAP4K5	YPL245W	YPL245W
EHD3/FHL1	ENSG00000065970	EHD3	YPR104C	FHL1
PSMC4/PDE2	ENSG00000065989	PSMC4	YOR360C	PDE2
CLDN11/PUF2	ENSG00000066044	CLDN11	YPR042C	PUF2
MVP/SNF12	ENSG00000066117	MVP	YNR023W	SNF12
NUB1/RPH1	ENSG00000066135	NUB1	YER169W	RPH1
CLK1/HAP5	ENSG00000066136	CLK1	YOR358W	HAP5
ENSG00000013455/SNX41	ENSG00000066294	ENSG00000013455	YDR425W	SNX41
POLR3B/ENT1	ENSG00000066427	POLR3B	YDL161W	ENT1
ANGEL1/BFR1	ENSG00000066455	ANGEL1	YOR198C	BFR1
RNF14/DUO1	ENSG00000066629	RNF14	YGL061C	DUO1
DDX11/SEC7	ENSG00000066777	DDX11	YDR170C	SEC7
CD6/HEM15	ENSG00000066926	CD6	YOR176W	HEM15
TACC3/BEM2	ENSG00000066933	TACC3	YER155C	BEM2
UFL1/MAM33	ENSG00000067113	UFL1	YIL070C	MAM33
POLA2/LAG1	ENSG00000067167	POLA2	YHL003C	LAG1
CAPN1/GIS2	ENSG00000067182	CAPN1	YNL255C	GIS2
ACPP/EEB1	ENSG00000067191	ACPP	YPL095C	EEB1
MDH1/CDC19	ENSG00000067225	MDH1	YAL038W	CDC19
SLC30A9/FCF2	ENSG00000067334	SLC30A9	YLR051C	FCF2
MTMR11/NUP100	ENSG00000067445	MTMR11	YKL068W	NUP100
CCDC88C/RHO1	ENSG00000067560	CCDC88C	YPR165W	RHO1
YAF2/TCB1	ENSG00000067715	YAF2	YOR086C	TCB1
ZMYND11/PKP1	ENSG00000067992	ZMYND11	YIL042C	PKP1
WAS/RTG3	ENSG00000068323	WAS	YBL103C	RTG3
DPEP1/GYP5	ENSG00000068354	DPEP1	YPL249C	GYP5
BID/FAA1	ENSG00000068366	BID	YOR317W	FAA1
MATR3/SPP2	ENSG00000068394	MATR3	YOR148C	SPP2
RGPD5/TRM7	ENSG00000068438	RGPD5	YBR061C	TRM7
STMN4/ARG82	ENSG00000068745	STMN4	YDR173C	ARG82
NUDCD3/KRE28	ENSG00000068793	NUDCD3	YDR532C	KRE28
ISL1/HST1	ENSG00000068903	ISL1	YOL068C	HST1
IL20RA/GLT1	ENSG00000069248	IL20RA	YDL171C	GLT1
CLCA1/VPS35	ENSG00000069329	CLCA1	YJL154C	VPS35
ATP2C1/BPT1	ENSG00000069431	ATP2C1	YLL015W	BPT1
SRCIN1/CDD1	ENSG00000069764	SRCIN1	YLR245C	CDD1
IGF1/REF2	ENSG00000069849	IGF1	YDR195W	REF2
RALBP1/STE4	ENSG00000069966	RALBP1	YOR212W	STE4
RUFY3/UFD1	ENSG00000070010	RUFY3	YGR048W	UFD1
CNTN1/IKI3	ENSG00000070061	CNTN1	YLR384C	IKI3
WWTR1/SSP120	ENSG00000070081	WWTR1	YLR250W	SSP120
AGPS/PFY1	ENSG00000070087	AGPS	YOR122C	PFY1
ATP1A2/CBF1	ENSG00000070444	ATP1A2	YJR060W	CBF1
TTC27/POL4	ENSG00000070501	TTC27	YCR014C	POL4
MARCO/ATG21	ENSG00000070540	MARCO	YPL100W	ATG21
SYT13/ASN1	ENSG00000070669	SYT13	YPR145W	ASN1
SNAI2/KAR2	ENSG00000070718	SNAI2	YJL034W	KAR2
CD74/YAT2	ENSG00000070748	CD74	YER024W	YAT2
HGF/MUD2	ENSG00000070756	HGF	YKL074C	MUD2
ZRANB1/CKA1	ENSG00000070770	ZRANB1	YIL035C	CKA1
NCDN/GCD6	ENSG00000070785	NCDN	YDR211W	GCD6
ZFP64/CMK2	ENSG00000070808	ZFP64	YOL016C	CMK2
MNAT1/CDC42	ENSG00000070831	MNAT1	YLR229C	CDC42
SAMD4A/PUT4	ENSG00000070915	SAMD4A	YOR348C	PUT4
RUNX3/PMA1	ENSG00000070961	RUNX3	YGL008C	PMA1
MRE11A/GSH2	ENSG00000071051	MRE11A	YOL049W	GSH2
PLEKHB1/AIP1	ENSG00000071127	PLEKHB1	YMR092C	AIP1
SERPINB1/YKL023W	ENSG00000071205	SERPINB1	YKL023W	YKL023W
SPAST/CAK1	ENSG00000071242	SPAST	YFL029C	CAK1
ENSG00000021602/YNG2	ENSG00000071243	ENSG00000021602	YHR090C	YNG2
NRXN3/BUD23	ENSG00000071462	NRXN3	YCR047C	BUD23
AQR/HRD3	ENSG00000071537	AQR	YLR207W	HRD3
CPS1/YTA6	ENSG00000071539	CPS1	YPL074W	YTA6
C8B/ULS1	ENSG00000071794	C8B	YOR191W	ULS1
FHL1/TSR4	ENSG00000071994	FHL1	YOL022C	TSR4
RTFDC1/TPK1	ENSG00000072062	RTFDC1	YJL164C	TPK1
GABRA1/YBL107C	ENSG00000072110	GABRA1	YBL107C	YBL107C
NLRP2/VPS70	ENSG00000072133	NLRP2	YJR126C	VPS70
RNF10/SIW14	ENSG00000072135	RNF10	YNL032W	SIW14
ZDHHC6/TRE1	ENSG00000072274	ZDHHC6	YPL176C	TRE1
RNH1/GUK1	ENSG00000072415	RNH1	YDR454C	GUK1
NDUFS1/BUD3	ENSG00000072518	NDUFS1	YCL014W	BUD3
RB1CC1/IMG1	ENSG00000072609	RB1CC1	YCR046C	IMG1
ERP44/DBP1	ENSG00000072682	ERP44	YPL119C	DBP1
ALAS1/CDC4	ENSG00000072803	ALAS1	YFL009W	CDC4
BIRC3/RRP4	ENSG00000072832	BIRC3	YHR069C	RRP4
AKAP11/LRS4	ENSG00000072864	AKAP11	YDR439W	LRS4
GLRX2/APM2	ENSG00000072958	GLRX2	YHL019C	APM2
SNAPC1/SEC2	ENSG00000073009	SNAPC1	YNL272C	SEC2
STRAP/MCM2	ENSG00000073111	STRAP	YBL023C	MCM2
ABCC2/STE50	ENSG00000073282	ABCC2	YCL032W	STE50
DEF6/SPT20	ENSG00000073711	DEF6	YOL148C	SPT20
PLEKHO1/YAP1802	ENSG00000073921	PLEKHO1	YGR241C	YAP1802
GCLM/YJU3	ENSG00000074416	GCLM	YKL094W	YJU3
UBR2/SAK1	ENSG00000074590	UBR2	YER129W	SAK1
EHD2/YDL206W	ENSG00000074621	EHD2	YDL206W	YDL206W
RRAGD/SBA1	ENSG00000074696	RRAGD	YKL117W	SBA1
HSF2/DOC1	ENSG00000074755	HSF2	YGL240W	DOC1
PHF20/ENO2	ENSG00000074800	PHF20	YHR174W	ENO2
NR1H3/IST2	ENSG00000074855	NR1H3	YBR086C	IST2
NCAPH2/SLN1	ENSG00000074964	NCAPH2	YIL147C	SLN1
TOMM34/MNS1	ENSG00000074966	TOMM34	YJR131W	MNS1
SEC63/TIF4632	ENSG00000075151	SEC63	YGL049C	TIF4632
KPNA6/MTC5	ENSG00000075188	KPNA6	YDR128W	MTC5
VIM/RAX2	ENSG00000075223	VIM	YLR084C	RAX2
RTEL1-TNFRSF6B/ERG10	ENSG00000075239	RTEL1-TNFRSF6B	YPL028W	ERG10
FAS/YNL095C	ENSG00000075292	FAS	YNL095C	YNL095C
CD44/YAK1	ENSG00000075413	CD44	YJL141C	YAK1
KCNG1/ARP7	ENSG00000075624	KCNG1	YPR034W	ARP7
SLAMF7/SPO14	ENSG00000075651	SLAMF7	YKR031C	SPO14
MIPEP/YNL046W	ENSG00000075711	MIPEP	YNL046W	YNL046W
PRKCH/YPT53	ENSG00000075785	PRKCH	YNL093W	YPT53
INSRR/PRP39	ENSG00000075856	INSRR	YML046W	PRP39
IFNGR1/YOR223W	ENSG00000075891	IFNGR1	YOR223W	YOR223W
SH2D2A/RRP42	ENSG00000075914	SH2D2A	YDL111C	RRP42
TNFRSF1B/MCM6	ENSG00000076003	TNFRSF1B	YGL201C	MCM6
VEZT/REX2	ENSG00000076043	VEZT	YLR059C	REX2
POU2F2/YIL077C	ENSG00000076053	POU2F2	YIL077C	YIL077C
SNX1/JHD2	ENSG00000076108	SNX1	YJR119C	JHD2
TBPL1/MLH1	ENSG00000076242	TBPL1	YMR167W	MLH1
ARNTL2/MON1	ENSG00000076685	ARNTL2	YGL124C	MON1
BCLAF1/YIP1	ENSG00000076716	BCLAF1	YGR172C	YIP1
ANK1/ERV1	ENSG00000076984	ANK1	YGR029W	ERV1
TFB1M/NRK1	ENSG00000077009	TFB1M	YNL129W	NRK1
RABEP1/COS12	ENSG00000077063	RABEP1	YGL263W	COS12
HMGB3/TOP2	ENSG00000077097	HMGB3	YNL088W	TOP2
NUP160/SKP2	ENSG00000077235	NUP160	YNL311C	SKP2
BAK1/UBP5	ENSG00000077254	BAK1	YER144C	UBP5
MUSK/NAM8	ENSG00000077312	MUSK	YHR086W	NAM8
IKZF2/SKI6	ENSG00000077348	IKZF2	YGR195W	SKI6
GRN/MAK11	ENSG00000077380	GRN	YKL021C	MAK11
ARHGAP31/HST2	ENSG00000077463	ARHGAP31	YPL015C	HST2
NR2E3/CUR1	ENSG00000077522	NR2E3	YPR158W	CUR1
CENPQ/CAP2	ENSG00000077549	CENPQ	YIL034C	CAP2
SARS/DHR2	ENSG00000077684	SARS	YKL078W	DHR2
RANBP3/UBC11	ENSG00000077721	RANBP3	YOR339C	UBC11
ARID4A/FUS3	ENSG00000077782	ARID4A	YBL016W	FUS3
TSSC1/FPR2	ENSG00000077800	TSSC1	YDR519W	FPR2
ENSG00000032514/RAD34	ENSG00000077809	ENSG00000032514	YDR314C	RAD34
IFT88/SIZ1	ENSG00000078043	IFT88	YDR409W	SIZ1
ZCCHC8/RVS161	ENSG00000078053	ZCCHC8	YCR009C	RVS161
ABCF2/YCK2	ENSG00000078061	ABCF2	YNL154C	YCK2
LRRC7/DUR1,2	ENSG00000078070	LRRC7	YBR208C	DUR1,2
UBA6/DAP2	ENSG00000078098	UBA6	YHR028C	DAP2
GAB2/INP51	ENSG00000078269	GAB2	YIL002C	INP51
ATP6V0A1/CHA4	ENSG00000078304	ATP6V0A1	YLR098C	CHA4
PIAS1/PET54	ENSG00000078328	PIAS1	YGR222W	PET54
SLC4A7/SKI8	ENSG00000078369	SLC4A7	YGL213C	SKI8
APBA2/STE23	ENSG00000078618	APBA2	YLR389C	STE23
UHRF1/POR1	ENSG00000078668	UHRF1	YNL055C	POR1
MAP2K3/CST6	ENSG00000078674	MAP2K3	YIL036W	CST6
TMSB10/MET13	ENSG00000078747	TMSB10	YGL125W	MET13
RNF19A/INN1	ENSG00000078902	RNF19A	YNL152W	INN1
PEX3/STP22	ENSG00000078967	PEX3	YCL008C	STP22
GABARAPL2/MUB1	ENSG00000079102	GABARAPL2	YMR100W	MUB1
MYOC/YKU80	ENSG00000079246	MYOC	YMR106C	YKU80
SH3YL1/CBK1	ENSG00000079277	SH3YL1	YNL161W	CBK1
VCL/PUF4	ENSG00000079308	VCL	YGL014W	PUF4
DAPK2/RNH70	ENSG00000079313	DAPK2	YGR276C	RNH70
NSMAF/RGT2	ENSG00000079393	NSMAF	YDL138W	RGT2
ADSS/ERG9	ENSG00000079459	ADSS	YHR190W	ERG9
STAP1/PGM2	ENSG00000079739	STAP1	YMR105C	PGM2
TIMP2/PRP28	ENSG00000079785	TIMP2	YDR243C	PRP28
RFC1/HAL1	ENSG00000079819	RFC1	YPR005C	HAL1
CUL3/VAM3	ENSG00000079950	CUL3	YOR106W	VAM3
MYOM2/CIT2	ENSG00000080298	MYOM2	YCR005C	CIT2
OTC/MTG2	ENSG00000080371	OTC	YHR168W	MTG2
USP2/BOR1	ENSG00000080493	USP2	YNL275W	BOR1
CASR/MOT1	ENSG00000080503	CASR	YPL082C	MOT1
TUBG2/IRC6	ENSG00000080561	TUBG2	YFR043C	IRC6
RPL26L1/ISW2	ENSG00000080603	RPL26L1	YOR304W	ISW2
FLT4/PUF6	ENSG00000080608	FLT4	YDR496C	PUF6
NSUN2/ECM14	ENSG00000080618	NSUN2	YHR132C	ECM14
FBXO42/MOT2	ENSG00000080802	FBXO42	YER068W	MOT2
MRI1/TFG2	ENSG00000080823	MRI1	YGR005C	TFG2
METTL1/PHO84	ENSG00000081019	METTL1	YML123C	PHO84
HOXC8/YMR086W	ENSG00000081026	HOXC8	YMR086W	YMR086W
AGA/STE12	ENSG00000081189	AGA	YHR084W	STE12
ENSG00000038102/GUT2	ENSG00000081277	ENSG00000038102	YIL155C	GUT2
PI4K2B/MTC1	ENSG00000081479	PI4K2B	YJL123C	MTC1
MAT2B/ECM32	ENSG00000081665	MAT2B	YER176W	ECM32
TLL1/YVH1	ENSG00000081721	TLL1	YIR026C	YVH1
EDC4/PDE1	ENSG00000081803	EDC4	YGL248W	PDE1
TRIO/TRI1	ENSG00000082014	TRIO	YMR233W	TRI1
VCAN/SHE1	ENSG00000082258	VCAN	YBL031W	SHE1
MSR1/PMD1	ENSG00000082397	MSR1	YER132C	PMD1
CDH1/YDL180W	ENSG00000082438	CDH1	YDL180W	YDL180W
SKIV2L2/MED4	ENSG00000082512	SKIV2L2	YOR174W	MED4
DNAH5/MRPL22	ENSG00000082515	DNAH5	YNL177C	MRPL22
ZFYVE16/PFS2	ENSG00000082516	ZFYVE16	YNL317W	PFS2
C6/TMS1	ENSG00000082556	C6	YDR105C	TMS1
RAI14/YCK1	ENSG00000082701	RAI14	YHR135C	YCK1
SOX30/YLR156W	ENSG00000082781	SOX30	YLR156W	YLR156W
PNKP/ATG11	ENSG00000082805	PNKP	YPR049C	ATG11
SPDL1/CRM1	ENSG00000082898	SPDL1	YGR218W	CRM1
STAU2/YDR179W-A	ENSG00000083168	STAU2	YDR179W-A	YDR179W-A
RTN4R/KAP104	ENSG00000083312	RTN4R	YBR017C	KAP104
PHF23/YMR018W	ENSG00000083457	PHF23	YMR018W	YMR018W
CDH10/YKL162C	ENSG00000083799	CDH10	YKL162C	YKL162C
INPP4A/SFC1	ENSG00000083842	INPP4A	YJR095W	SFC1
RAB27B/RPS5	ENSG00000083845	RAB27B	YJR123W	RPS5
PSMA4/APT2	ENSG00000083857	PSMA4	YDR441C	APT2
MYO16/YDR374C	ENSG00000083896	MYO16	YDR374C	YDR374C
LSG1/MSL1	ENSG00000084072	LSG1	YIR009W	MSL1
PARP3/STE24	ENSG00000084073	PARP3	YJR117W	STE24
TNC/TIF34	ENSG00000084623	TNC	YMR146C	TIF34
TDP1/SHE4	ENSG00000084674	TDP1	YOR035C	SHE4
MED17/KIP3	ENSG00000084731	MED17	YGL216W	KIP3
CAPG/EMP47	ENSG00000084733	CAPG	YFL048C	EMP47
AP2S1/YKR018C	ENSG00000084754	AP2S1	YKR018C	YKR018C
USH2A/CGR1	ENSG00000085063	USH2A	YGL029W	CGR1
ZPBP/SEH1	ENSG00000085415	ZPBP	YGL100W	SEH1
TG/CTS2	ENSG00000085465	TG	YDR371W	CTS2
ADAM28/STE6	ENSG00000085563	ADAM28	YKL209C	STE6
BARX2/GRE3	ENSG00000085662	BARX2	YHR104W	GRE3
DCUN1D1/YMC1	ENSG00000085719	DCUN1D1	YPR058W	YMC1
PHF15/BZZ1	ENSG00000085733	PHF15	YHR114W	BZZ1
ZIC2/END3	ENSG00000085832	ZIC2	YNL084C	END3
LCP2/SQS1	ENSG00000085872	LCP2	YNL224C	SQS1
TRIT1/XDJ1	ENSG00000086061	TRIT1	YLR090W	XDJ1
ADRB1/FAP1	ENSG00000086102	ADRB1	YNL023C	FAP1
ENSG00000043822/DIM1	ENSG00000086189	ENSG00000043822	YPL266W	DIM1
GUCA2B/KAP120	ENSG00000086200	GUCA2B	YPL125W	KAP120
CUL7/MRPL24	ENSG00000086504	CUL7	YMR193W	MRPL24
CTNNA1/CIN5	ENSG00000086548	CTNNA1	YOR028C	CIN5
PHKA2/CWC2	ENSG00000086589	PHKA2	YDL209C	CWC2
EPHA3/EMP24	ENSG00000086598	EPHA3	YGL200C	EMP24
HSPA5/CMP2	ENSG00000086717	HSPA5	YML057W	CMP2
DSG2/MRP10	ENSG00000086758	DSG2	YDL045W-A	MRP10
GEMIN8/ALG9	ENSG00000086848	GEMIN8	YNL219C	ALG9
OFD1/FRE1	ENSG00000086991	OFD1	YLR214W	FRE1
PREX2/FOX2	ENSG00000087076	PREX2	YKR009C	FOX2
WDR37/ISA1	ENSG00000087206	WDR37	YLL027W	ISA1
YTHDC2/ATP18	ENSG00000087245	YTHDC2	YML081C-A	ATP18
CTPS2/TPA1	ENSG00000087263	CTPS2	YER049W	TPA1
ATP6V1H/BOI2	ENSG00000087266	ATP6V1H	YER114C	BOI2
POLR2B/CDC50	ENSG00000087274	POLR2B	YCR094W	CDC50
TPR/EST1	ENSG00000087338	TPR	YLR233C	EST1
CP/ERV46	ENSG00000087502	CP	YAL042W	ERV46
DTNBP1/GDS1	ENSG00000088179	DTNBP1	YOR355W	GDS1
XK/HAS1	ENSG00000088205	XK	YMR290C	HAS1
ARHGAP6/RPS2	ENSG00000088247	ARHGAP6	YGL123W	RPS2
MAP4/SFK1	ENSG00000088305	MAP4	YKL051W	SFK1
GOPC/REI1	ENSG00000088367	GOPC	YBR267W	REI1
ROS1/COQ9	ENSG00000088682	ROS1	YLR201C	COQ9
HDAC9/FPR1	ENSG00000088832	HDAC9	YNL135C	FPR1
RRM2B/SHP1	ENSG00000088833	RRM2B	YBL058W	SHP1
TNFRSF17/DYN2	ENSG00000088986	TNFRSF17	YDR424C	DYN2
LMO3/BRL1	ENSG00000089006	LMO3	YHR036W	BRL1
MRPS10/RPL6A	ENSG00000089009	MRPS10	YML073C	RPL6A
GUCA1A/REX3	ENSG00000089041	GUCA1A	YLR107W	REX3
RSF1/APC5	ENSG00000089053	RSF1	YOR249C	APC5
VPS13D/REX4	ENSG00000089094	VPS13D	YOL080C	REX4
CELF2/PXL1	ENSG00000089159	CELF2	YKR090W	PXL1
R3HDM1/TFS1	ENSG00000089220	R3HDM1	YLR178C	TFS1
COL9A2/IGO1	ENSG00000089250	COL9A2	YNL157W	IGO1
KITLG/CUS2	ENSG00000089280	KITLG	YNL286W	CUS2
ERCC8/TAP42	ENSG00000089289	ERCC8	YMR028W	TAP42
VAMP3/ROT2	ENSG00000089597	VAMP3	YBR229C	ROT2
PER3/BIR1	ENSG00000089685	PER3	YJR089W	BIR1
UTS2/MAK5	ENSG00000089737	UTS2	YBR142W	MAK5
TNFRSF9/YMR244W	ENSG00000090006	TNFRSF9	YMR244W	YMR244W
EPN3/YLL056C	ENSG00000090013	EPN3	YLL056C	YLL056C
LTBP1/LCB1	ENSG00000090054	LTBP1	YMR296C	LCB1
RCN1/PAP1	ENSG00000090060	RCN1	YKR002W	PAP1
ELN/FYV10	ENSG00000090316	ELN	YIL097W	FYV10
RFC2/XBP1	ENSG00000090339	RFC2	YIL101C	XBP1
ARID1B/TAF5	ENSG00000090372	ARID1B	YBR198C	TAF5
NEDD4L/PEX12	ENSG00000090432	NEDD4L	YMR026C	PEX12
FOXP3/YNR064C	ENSG00000090487	FOXP3	YNR064C	YNR064C
HEXB/MPS2	ENSG00000090565	HEXB	YGL075C	MPS2
JKAMP/SPC110	ENSG00000090615	JKAMP	YDR356W	SPC110
DKK3/TIM44	ENSG00000090659	DKK3	YIL022W	TIM44
ARHGEF5/ALA1	ENSG00000090861	ARHGEF5	YOR335C	ALA1
NFE2L3/SEC3	ENSG00000090989	NFE2L3	YER008C	SEC3
LIMA1/LPD1	ENSG00000091140	LIMA1	YFL018C	LPD1
SLC4A8/RPN14	ENSG00000091157	SLC4A8	YGL004C	RPN14
PTGER3/SPR3	ENSG00000091409	PTGER3	YGR059W	SPR3
MAPK9/FUM1	ENSG00000091483	MAPK9	YPL262W	FUM1
COL23A1/ECM30	ENSG00000091536	COL23A1	YLR436C	ECM30
BCAR1/AGA2	ENSG00000091583	BCAR1	YGL032C	AGA2
FAM160A2/OM45	ENSG00000092054	FAM160A2	YIL136W	OM45
HERPUD1/BAP2	ENSG00000092068	HERPUD1	YBR068C	BAP2
HOMER3/GDE1	ENSG00000092148	HOMER3	YPL110C	GDE1
RAD51/GVP36	ENSG00000092200	RAD51	YIL041W	GVP36
POLQ/SPT16	ENSG00000092201	POLQ	YGL207W	SPT16
PIK3CB/ERT1	ENSG00000092208	PIK3CB	YBR239C	ERT1
ENSG00000051415/ADE16	ENSG00000092421	ENSG00000051415	YLR028C	ADE16
CYBA/YVC1	ENSG00000092439	CYBA	YOR087W	YVC1
THOC3/SEC9	ENSG00000092531	THOC3	YGR009C	SEC9
HEBP2/GOR1	ENSG00000092621	HEBP2	YNL274C	GOR1
PLEKHA5/MLC2	ENSG00000092841	PLEKHA5	YPR188C	MLC2
PRSS8/HMF1	ENSG00000092847	PRSS8	YER057C	HMF1
SIKE1/AFT2	ENSG00000093010	SIKE1	YPL202C	AFT2
RRP12/RSM22	ENSG00000093167	RRP12	YKL155C	RSM22
MSMO1/HDA1	ENSG00000094631	MSMO1	YNL021W	HDA1
TTC17/FUR1	ENSG00000094841	TTC17	YHR128W	FUR1
ALX4/SLP1	ENSG00000094975	ALX4	YOR154W	SLP1
FOXN3/RET2	ENSG00000095139	FOXN3	YFR051C	RET2
AKR7A2/MSS51	ENSG00000095303	AKR7A2	YLR203C	MSS51
MRTO4/OM14	ENSG00000095539	MRTO4	YBR230C	OM14
USE1/STH1	ENSG00000095564	USE1	YIL126W	STH1
MCF2L2/EXO84	ENSG00000095637	MCF2L2	YBR102C	EXO84
NRIP2/HSP150	ENSG00000095794	NRIP2	YJL159W	HSP150
LAMA3/CTK1	ENSG00000096063	LAMA3	YKL139W	CTK1
ANAPC4/CEF1	ENSG00000096401	ANAPC4	YMR213W	CEF1
KCNQ1/ZIP1	ENSG00000096696	KCNQ1	YDR285W	ZIP1
TRAPPC3/SIR2	ENSG00000096717	TRAPPC3	YDL042C	SIR2
THRAP3/HRR25	ENSG00000097007	THRAP3	YPL204W	HRR25
PHPT1/CDC7	ENSG00000097046	PHPT1	YDL017W	CDC7
ENTPD2/YSP3	ENSG00000099139	ENTPD2	YOR003W	YSP3
ARID4B/MGR1	ENSG00000099204	ARID4B	YCL044C	MGR1
PTPRN/NRG2	ENSG00000099326	PTPRN	YBR066C	NRG2
KIF1B/BAG7	ENSG00000099331	KIF1B	YOR134W	BAG7
FOXC1/RPN12	ENSG00000099341	FOXC1	YFR052W	RPN12
SYNE2/NSE3	ENSG00000099399	SYNE2	YDR288W	NSE3
CBLN4/EMP70	ENSG00000099622	CBLN4	YLR083C	EMP70
CHRDL2/ATP16	ENSG00000099624	CHRDL2	YDL004W	ATP16
RELT/YRA1	ENSG00000099783	RELT	YDR381W	YRA1
NOP58/RPB5	ENSG00000099817	NOP58	YBR154C	RPB5
KCNH2/RPO41	ENSG00000099821	KCNH2	YFL036W	RPO41
CUL1/GPD2	ENSG00000099875	CUL1	YOL059W	GPD2
CYFIP2/YRB1	ENSG00000099901	CYFIP2	YDR002W	YRB1
TAB2/RGC1	ENSG00000099940	TAB2	YPR115W	RGC1
EIF2AK2/PEX13	ENSG00000099942	EIF2AK2	YLR191W	PEX13
KMT2C/UBI4	ENSG00000099995	KMT2C	YLL039C	UBI4
PUM2/CDC28	ENSG00000100030	PUM2	YBR160W	CDC28
MRPL43/PTC2	ENSG00000100034	MRPL43	YER089C	PTC2
ITIH4/CTP1	ENSG00000100075	ITIH4	YBR291C	CTP1
C4orf27/GGA1	ENSG00000100083	C4orf27	YDR358W	GGA1
ZFR/GIS1	ENSG00000100105	ZFR	YDR096W	GIS1
NPFFR2/HBT1	ENSG00000100106	NPFFR2	YDL223C	HBT1
ENSG00000056345/SPP382	ENSG00000100109	ENSG00000056345	YLR424W	SPP382
PHF21B/MNN9	ENSG00000100129	PHF21B	YPL050C	MNN9
TRAF1/NHP2	ENSG00000100138	TRAF1	YDL208W	NHP2
PCGF2/YLR462W	ENSG00000100151	PCGF2	YLR462W	YLR462W
IL17RB/SUB2	ENSG00000100201	IL17RB	YDL084W	SUB2
TRAF3IP2/DMC1	ENSG00000100206	TRAF3IP2	YER179W	DMC1
GYG2/BOP3	ENSG00000100207	GYG2	YNL042W	BOP3
SERPINB3/BNA6	ENSG00000100219	SERPINB3	YFR047C	BNA6
PKP2/AIM33	ENSG00000100225	PKP2	YML087C	AIM33
MSH4/TUF1	ENSG00000100226	MSH4	YOR187W	TUF1
F7/YOR114W	ENSG00000100227	F7	YOR114W	YOR114W
GDI2/OSH3	ENSG00000100241	GDI2	YHR073W	OSH3
PRDM1/GSF2	ENSG00000100242	PRDM1	YML048W	GSF2
ATG5/PGA3	ENSG00000100243	ATG5	YML125C	PGA3
PITHD1/APL1	ENSG00000100280	PITHD1	YJR005W	APL1
MTA3/SUT1	ENSG00000100284	MTA3	YGL162W	SUT1
USP13/HMX1	ENSG00000100292	USP13	YLR205C	HMX1
LAMC2/YJR011C	ENSG00000100296	LAMC2	YJR011C	YJR011C
CDK14/MYO3	ENSG00000100345	CDK14	YKL129C	MYO3
SEC61A1/CYK3	ENSG00000100365	SEC61A1	YDL117W	CYK3
PPP1R12A/SGT2	ENSG00000100380	PPP1R12A	YOR007C	SGT2
RASGRF1/HRT1	ENSG00000100387	RASGRF1	YOL133W	HRT1
CAMK2B/APA2	ENSG00000100403	CAMK2B	YDR530C	APA2
CROCC/RPC25	ENSG00000100413	CROCC	YKL144C	RPC25
POLR3E/NTO1	ENSG00000100425	POLR3E	YPR031W	NTO1
ATP2B4/FPR3	ENSG00000100442	ATP2B4	YML074C	FPR3
ZC3H11A/PAU15	ENSG00000100448	ZC3H11A	YIR041W	PAU15
RIOK2/TIF3	ENSG00000100461	RIOK2	YPR163C	TIF3
NDC1/GPH1	ENSG00000100504	NDC1	YPR160W	GPH1
FLYWCH1/RAD27	ENSG00000100526	FLYWCH1	YKL113C	RAD27
UNKL/VMA8	ENSG00000100554	UNKL	YEL051W	VMA8
ALDH18A1/VTI1	ENSG00000100568	ALDH18A1	YMR197C	VTI1
TARBP1/AHA1	ENSG00000100591	TARBP1	YDR214W	AHA1
MXD1/BNI1	ENSG00000100592	MXD1	YNL271C	BNI1
CDK17/LCB2	ENSG00000100596	CDK17	YDR062W	LCB2
DNAJC25/RRT6	ENSG00000100605	DNAJC25	YGL146C	RRT6
PSD/PTC3	ENSG00000100614	PSD	YBL056W	PTC3
CTDP1/YIL001W	ENSG00000100628	CTDP1	YIL001W	YIL001W
YBX3/GBP2	ENSG00000100650	YBX3	YCL011C	GBP2
WNK1/TIF5	ENSG00000100664	WNK1	YPR041W	TIF5
CCAR1/MIS1	ENSG00000100714	CCAR1	YBR084W	MIS1
OGFR/YAP1	ENSG00000100722	OGFR	YML007W	YAP1
GNA15/YLR456W	ENSG00000100744	GNA15	YLR456W	YLR456W
CREB3L3/RPT2	ENSG00000100764	CREB3L3	YDL007W	RPT2
PTPRU/PRE3	ENSG00000100804	PTPRU	YJL001W	PRE3
SNRNP40/CST9	ENSG00000100814	SNRNP40	YLR394W	CST9
COL11A1/NOT5	ENSG00000100815	COL11A1	YPR072W	NOT5
MPC1/SGN1	ENSG00000100836	MPC1	YIR001C	SGN1
ACAA1/YHR202W	ENSG00000100852	ACAA1	YHR202W	YHR202W
BCAT1/SRP54	ENSG00000100883	BCAT1	YPR088C	SRP54
HDAC7/RAD5	ENSG00000100888	HDAC7	YLR032W	RAD5
LZTS1/PRE6	ENSG00000100902	LZTS1	YOL038W	PRE6
SPAG4/MGA2	ENSG00000100906	SPAG4	YIR033W	MGA2
NCKAP1/PCM1	ENSG00000100908	NCKAP1	YEL058W	PCM1
MRPS35/YHR035W	ENSG00000100934	MRPS35	YHR035W	YHR035W
GUCY1B3/TID3	ENSG00000101004	GUCY1B3	YIL144W	TID3
SFSWAP/DIA1	ENSG00000101049	SFSWAP	YMR316W	DIA1
TNK2/GAT2	ENSG00000101076	TNK2	YMR136W	GAT2
CDH3/PET9	ENSG00000101084	CDH3	YBL030C	PET9
ARSF/CDC15	ENSG00000101109	ARSF	YAR019C	CDC15
GPBP1/LYS9	ENSG00000101144	GPBP1	YNR050C	LYS9
CS/GLE2	ENSG00000101146	CS	YER107C	GLE2
LTK/PRP6	ENSG00000101161	LTK	YBR055C	PRP6
MRPS24/PRE10	ENSG00000101182	MRPS24	YOR362C	PRE10
ELMO2/EAF7	ENSG00000101189	ELMO2	YNL136W	EAF7
WAPAL/BYE1	ENSG00000101191	WAPAL	YKL005C	BYE1
APPBP2/GID8	ENSG00000101193	APPBP2	YMR135C	GID8
POLD1/GLO3	ENSG00000101199	POLD1	YER122C	GLO3
SEZ6/YCH1	ENSG00000101224	SEZ6	YGR203W	YCH1
EIF4B/YFL066C	ENSG00000101246	EIF4B	YFL066C	YFL066C
GLTSCR1/SPS1	ENSG00000101255	GLTSCR1	YDR523C	SPS1
RPL18/CKA2	ENSG00000101266	RPL18	YOR061W	CKA2
ISOC2/SEC23	ENSG00000101310	ISOC2	YPR181C	SEC23
U2AF2/CYB2	ENSG00000101323	U2AF2	YML054C	CYB2
EPN1/SKM1	ENSG00000101349	EPN1	YOL113W	SKM1
MED29/KIP2	ENSG00000101350	MED29	YPL155C	KIP2
AHRR/IDH1	ENSG00000101365	AHRR	YNL037C	IDH1
GSC2/MIR1	ENSG00000101367	GSC2	YJR077C	MIR1
GPC1/GAS2	ENSG00000101384	GPC1	YLR343W	GAS2
ADCK1/ARP4	ENSG00000101442	ADCK1	YJL081C	ARP4
HAGH/SAH1	ENSG00000101444	HAGH	YER043C	SAH1
RNF4/YPL034W	ENSG00000101474	RNF4	YPL034W	YPL034W
CASP8/UBP6	ENSG00000101557	CASP8	YFR010W	UBP6
ASUN/SCS2	ENSG00000101558	ASUN	YER120W	SCS2
DLX3/ABD1	ENSG00000101654	DLX3	YBR236C	ABD1
SPA17/AVO2	ENSG00000101745	SPA17	YMR068W	AVO2
WISP2/MBP1	ENSG00000101752	WISP2	YDL056W	MBP1
NGFR/RIO1	ENSG00000101782	NGFR	YOR119C	RIO1
CDON/PTI1	ENSG00000101811	CDON	YGR156W	PTI1
TAF2/NAS6	ENSG00000101843	TAF2	YGR232W	NAS6
HIPK2/SIF2	ENSG00000101849	HIPK2	YBR103W	SIF2
TNPO3/PUP2	ENSG00000101856	TNPO3	YGR253C	PUP2
MEF2BNB-MEF2B/POL1	ENSG00000101868	MEF2BNB-MEF2B	YNL102W	POL1
RFXANK/MRS1	ENSG00000101871	RFXANK	YIR021W	MRS1
LPAR2/ALG13	ENSG00000101901	LPAR2	YGL047W	ALG13
CTSA/PRS5	ENSG00000101911	CTSA	YOL061W	PRS5
SUGP2/YOR289W	ENSG00000101935	SUGP2	YOR289W	YOR289W
SLC12A2/SET3	ENSG00000101945	SLC12A2	YKR029C	SET3
SNX24/YOR342C	ENSG00000101972	SNX24	YOR342C	YOR342C
EYA2/EPL1	ENSG00000101977	EYA2	YFL024C	EPL1
CNN2/YBL036C	ENSG00000101981	CNN2	YBL036C	YBL036C
SNCAIP/CPT1	ENSG00000102007	SNCAIP	YNL130C	CPT1
DDX20/SAC6	ENSG00000102024	DDX20	YDR129C	SAC6
BTBD1/ARD1	ENSG00000102030	BTBD1	YHR013C	ARD1
BCAS1/ISW1	ENSG00000102038	BCAS1	YBR245C	ISW1
POU1F1/YGL242C	ENSG00000102048	POU1F1	YGL242C	YGL242C
PMS1/UME1	ENSG00000102054	PMS1	YPL139C	UME1
HMG20B/SMF1	ENSG00000102096	HMG20B	YOL122C	SMF1
CALCRL/TAZ1	ENSG00000102125	CALCRL	YPR140W	TAZ1
TAF11/PGK1	ENSG00000102144	TAF11	YCR012W	PGK1
ANKS1A/MDY2	ENSG00000102178	ANKS1A	YOL111C	MDY2
AP3D1/PKH1	ENSG00000102225	AP3D1	YDR490C	PKH1
ZNF76/UBP10	ENSG00000102226	ZNF76	YNL186W	UBP10
SLC9A3R2/PAB1	ENSG00000102241	SLC9A3R2	YER165W	PAB1
NTHL1/DCD1	ENSG00000102265	NTHL1	YHR144C	DCD1
GNAI3/ESS1	ENSG00000102309	GNAI3	YJR017C	ESS1
IPO5/ALE1	ENSG00000102312	IPO5	YOR175C	ALE1
OAT/KTR1	ENSG00000102385	OAT	YOR099W	KTR1
WDR3/YPL225W	ENSG00000102390	WDR3	YPL225W	YPL225W
PKN2/CTR86	ENSG00000102401	PKN2	YCR054C	CTR86
WDR18/RIM101	ENSG00000102554	WDR18	YHL027W	RIM101
TRAM2/YPK1	ENSG00000102572	TRAM2	YKL126W	YPK1
NTN1/CDC1	ENSG00000102575	NTN1	YDR182W	CDC1
GLP2R/YJL118W	ENSG00000102595	GLP2R	YJL118W	YJL118W
MCM10/FUS2	ENSG00000102606	MCM10	YMR232W	FUS2
DGKA/URA2	ENSG00000102699	DGKA	YJL130C	URA2
ERBB3/YNL010W	ENSG00000102753	ERBB3	YNL010W	YNL010W
ROPN1/DCC1	ENSG00000102893	ROPN1	YCL016C	DCC1
KARS/NTF2	ENSG00000102898	KARS	YER009W	NTF2
PDIA5/MSN2	ENSG00000102935	PDIA5	YMR037C	MSN2
NDUFB4/STP1	ENSG00000102974	NDUFB4	YDR463W	STP1
SPEN/VMR1	ENSG00000103222	SPEN	YHL035C	VMR1
MYLK/NBP35	ENSG00000103274	MYLK	YGL091C	NBP35
MAP2K4/UBC9	ENSG00000103275	MAP2K4	YDL064W	UBC9
SNAP91/ARO2	ENSG00000103313	SNAP91	YGL148W	ARO2
SLK/EXG1	ENSG00000103319	SLK	YLR300W	EXG1
COL17A1/ADH5	ENSG00000103326	COL17A1	YBR145W	ADH5
SEC61A2/SUP35	ENSG00000103342	SEC61A2	YDR172W	SUP35
PRKCQ/RSM19	ENSG00000103363	PRKCQ	YNR037C	RSM19
TLE2/YDJ1	ENSG00000103423	TLE2	YNL064C	YDJ1
ASB1/CWC24	ENSG00000103429	ASB1	YLR323C	CWC24
FAM107B/SFP1	ENSG00000103495	FAM107B	YLR403W	SFP1
ME1/FDH1	ENSG00000103507	ME1	YOR388C	FDH1
TBC1D1/AI4	ENSG00000103546	TBC1D1	Q0065	AI4
CDK13/BRE1	ENSG00000103549	CDK13	YDL074C	BRE1
MTHFD2/KSP1	ENSG00000103653	MTHFD2	YHR082C	KSP1
SLC9A7/ATS1	ENSG00000103657	SLC9A7	YAL020C	ATS1
FOXJ2/YKR023W	ENSG00000103671	FOXJ2	YKR023W	YKR023W
YBX1/LIA1	ENSG00000103723	YBX1	YJR070C	LIA1
PDE4A/YPT11	ENSG00000103769	PDE4A	YNL304W	YPT11
PPP2R5A/RBA50	ENSG00000103932	PPP2R5A	YDR527W	RBA50
CTNNA2/YBR259W	ENSG00000103966	CTNNA2	YBR259W	YBR259W
ELAVL1/MXR1	ENSG00000104064	ELAVL1	YER042W	MXR1
TIE1/PEP3	ENSG00000104142	TIE1	YLR148W	PEP3
SMARCD1/MSC2	ENSG00000104147	SMARCD1	YDR205W	MSC2
KDM4A/BRF1	ENSG00000104221	KDM4A	YGR246C	BRF1
NFYC/CFT2	ENSG00000104299	NFYC	YLR115W	CFT2
SLC9A3/DBF2	ENSG00000104312	SLC9A3	YGR092W	DBF2
NGEF/YNL190W	ENSG00000104313	NGEF	YNL190W	YNL190W
ASPM/YLR419W	ENSG00000104320	ASPM	YLR419W	YLR419W
CD84/TBF1	ENSG00000104327	CD84	YPL128C	TBF1
ELOVL1/MCK1	ENSG00000104365	ELOVL1	YNL307C	MCK1
SPI1/SOH1	ENSG00000104368	SPI1	YGL127C	SOH1
ZNRD1/YPT32	ENSG00000104388	ZNRD1	YGL210W	YPT32
MPPED2/GNA1	ENSG00000104408	MPPED2	YFL017C	GNA1
ZBTB11/EMC2	ENSG00000104412	ZBTB11	YJR088C	EMC2
ATXN3/ARP10	ENSG00000104419	ATXN3	YDR106W	ARP10
GOLGA5/DAL80	ENSG00000104447	GOLGA5	YKR034W	DAL80
FGFR2/DAL81	ENSG00000104490	FGFR2	YIR023W	DAL81
EML1/PRP21	ENSG00000104529	EML1	YJL203W	PRP21
ARFGEF1/PSA1	ENSG00000104549	ARFGEF1	YDL055C	PSA1
MTFR1/TMT1	ENSG00000104611	MTFR1	YER175C	TMT1
STAG3/BCH2	ENSG00000104613	STAG3	YKR027W	BCH2
FECH/VPS55	ENSG00000104660	FECH	YJR044C	VPS55
MYO9A/NDE1	ENSG00000104687	MYO9A	YMR145C	NDE1
DDX3Y/OST3	ENSG00000104723	DDX3Y	YOR085W	OST3
PFKP/UBX3	ENSG00000104805	PFKP	YDL091C	UBX3
SP100/GSY2	ENSG00000104812	SP100	YLR258W	GSY2
KLF6/ECI1	ENSG00000104823	KLF6	YLR284C	ECI1
PPAP2A/JSN1	ENSG00000104824	PPAP2A	YJR091C	JSN1
NEO1/TUB2	ENSG00000104833	NEO1	YFL037W	TUB2
TRAM1/DIA4	ENSG00000104835	TRAM1	YHR011W	DIA4
PHKA1/SNP1	ENSG00000104852	PHKA1	YIL061C	SNP1
TNFRSF1A/PIH1	ENSG00000104872	TNFRSF1A	YHR034C	PIH1
CACNB1/PRP11	ENSG00000104897	CACNB1	YDL043C	PRP11
EVI5/PMI40	ENSG00000104938	EVI5	YER003C	PMI40
PKM/YJU2	ENSG00000104957	PKM	YKL095W	YJU2
DHX29/TAH1	ENSG00000104969	DHX29	YCR060W	TAH1
DNTTIP2/MAS1	ENSG00000105088	DNTTIP2	YLR163C	MAS1
TP53BP1/CRH1	ENSG00000105127	TP53BP1	YGR189C	CRH1
TRO/POP4	ENSG00000105171	TRO	YBR257W	POP4
RRP15/MUK1	ENSG00000105186	RRP15	YPL070W	MUK1
RHOA/NOP1	ENSG00000105202	RHOA	YDL014W	NOP1
DHX8/SAM2	ENSG00000105220	DHX8	YDR502C	SAM2
PRKCZ/GFD2	ENSG00000105229	PRKCZ	YCL036W	GFD2
SYT1/YHR097C	ENSG00000105251	SYT1	YHR097C	YHR097C
IDH3G/ALF1	ENSG00000105254	IDH3G	YNL148C	ALF1
ROGDI/FCJ1	ENSG00000105281	ROGDI	YKR016W	FCJ1
PDZD4/PRO1	ENSG00000105323	PDZD4	YDR300C	PRO1
ROCK1/PRS2	ENSG00000105355	ROCK1	YER099C	PRS2
CBFB/RSC3	ENSG00000105369	CBFB	YDR303C	RSC3
PDK3/QDR1	ENSG00000105370	PDK3	YIL120W	QDR1
HYAL2/RPS19B	ENSG00000105372	HYAL2	YNL302C	RPS19B
HDAC4/NOP53	ENSG00000105373	HDAC4	YPL146C	NOP53
RASSF1/AVT7	ENSG00000105388	RASSF1	YIL088C	AVT7
FGFR3/SEC17	ENSG00000105402	FGFR3	YBL050W	SEC17
IFI35/YIP3	ENSG00000105404	IFI35	YNL044W	YIP3
COASY/ERD2	ENSG00000105438	COASY	YBL040C	ERD2
MEF2A/SYT1	ENSG00000105443	MEF2A	YPR095C	SYT1
OTUD5/CDA1	ENSG00000105483	OTUD5	YLR307W	CDA1
TFE3/MYO2	ENSG00000105538	TFE3	YOR326W	MYO2
TBC1D25/TPD3	ENSG00000105568	TBC1D25	YAL016W	TPD3
ACSL4/GCN1	ENSG00000105576	ACSL4	YGL195W	GCN1
INPP5A/CCC1	ENSG00000105607	INPP5A	YLR220W	CCC1
GPKOW/NRG1	ENSG00000105610	GPKOW	YDR043C	NRG1
GRIPAP1/PRP31	ENSG00000105618	GRIPAP1	YGR091W	PRP31
FTSJ1/PRM7	ENSG00000105662	FTSJ1	YDL039C	PRM7
POLR1A/DBP8	ENSG00000105671	POLR1A	YHR169W	DBP8
LAPTM4A/SFG1	ENSG00000105676	LAPTM4A	YOR315W	SFG1
IP6K2/FPR4	ENSG00000105701	IP6K2	YLR449W	FPR4
STON1-GTF2A1L/PKH2	ENSG00000105723	STON1-GTF2A1L	YOL100W	PKH2
SRBD1/SPF1	ENSG00000105726	SRBD1	YEL031W	SPF1
CYFIP1/PDR17	ENSG00000105737	CYFIP1	YNL264C	PDR17
RASGRP2/GLO4	ENSG00000105755	RASGRP2	YOR040W	GLO4
PSME4/ZUO1	ENSG00000105821	PSME4	YGR285C	ZUO1
IFT80/BET1	ENSG00000105829	IFT80	YIL004C	BET1
SIRT2/DET1	ENSG00000105852	SIRT2	YDR051C	DET1
ERLEC1/YLR072W	ENSG00000105854	ERLEC1	YLR072W	YLR072W
PPP2R5B/ZIM17	ENSG00000105866	PPP2R5B	YNL310C	ZIM17
PYGM/HOS4	ENSG00000105887	PYGM	YIL112W	HOS4
PITX1/YGR066C	ENSG00000105939	PITX1	YGR066C	YGR066C
TRPC7/KGD1	ENSG00000105953	TRPC7	YIL125W	KGD1
NUP133/YHR131C	ENSG00000105974	NUP133	YHR131C	YHR131C
NUCKS1/PRR2	ENSG00000105976	NUCKS1	YDL214C	PRR2
VPS35/RIM1	ENSG00000106028	VPS35	YCR028C-A	RIM1
DNAJA2/RAD1	ENSG00000106052	DNAJA2	YPL022W	RAD1
BCL3/YCR099C	ENSG00000106069	BCL3	YCR099C	YCR099C
KCNAB2/GRS2	ENSG00000106105	KCNAB2	YPR081C	GRS2
ABCC9/GIS3	ENSG00000106125	ABCC9	YLR094C	GIS3
GAL/RPL20B	ENSG00000106246	GAL	YOR312C	RPL20B
CLEC2D/PRT1	ENSG00000106263	CLEC2D	YOR361C	PRT1
RORA/YLR179C	ENSG00000106333	RORA	YLR179C	YLR179C
DRD4/NOP15	ENSG00000106344	DRD4	YNL110C	NOP15
TGFBR3/IMD4	ENSG00000106348	TGFBR3	YML056C	IMD4
KIAA1107/LSM1	ENSG00000106355	KIAA1107	YJL124C	LSM1
PLA2G10/KTR3	ENSG00000106397	PLA2G10	YBR205W	KTR3
ATP1B3/YML083C	ENSG00000106571	ATP1B3	YML083C	YML083C
NEDD4/PRE8	ENSG00000106588	NEDD4	YML092C	PRE8
PIGB/MRPL32	ENSG00000106591	PIGB	YCR003W	MRPL32
MAPK6/SDS23	ENSG00000106617	MAPK6	YGL056C	SDS23
GNB5/POL31	ENSG00000106628	GNB5	YJR006W	POL31
RAB27A/DIP2	ENSG00000106829	RAB27A	YLR129W	DIP2
CECR5/DFG16	ENSG00000106952	CECR5	YOR030W	DFG16
UFD1L/OAF1	ENSG00000106991	UFD1L	YAL051W	OAF1
LRP6/URA6	ENSG00000106992	LRP6	YKL024C	URA6
GUCY2C/ART10	ENSG00000107105	GUCY2C	YLR392C	ART10
SCT/FRQ1	ENSG00000107130	SCT	YDR373W	FRQ1
PHRF1/PSD1	ENSG00000107186	PHRF1	YNL169C	PSD1
IKBKAP/SPG4	ENSG00000107187	IKBKAP	YMR107W	SPG4
NUCB2/MBF1	ENSG00000107223	NUCB2	YOR298C-A	MBF1
PFN2/MRF1	ENSG00000107242	PFN2	YGL143C	MRF1
PTPN3/SNL1	ENSG00000107262	PTPN3	YIL016W	SNL1
SPTB/SEN1	ENSG00000107290	SPTB	YLR430W	SEN1
DAPP1/PDR15	ENSG00000107331	DAPP1	YDR406W	PDR15
FGF10/CDC34	ENSG00000107341	FGF10	YDR054C	CDC34
SMG6/GAT1	ENSG00000107485	SMG6	YFL021W	GAT1
EXOC5/HEM3	ENSG00000107554	EXOC5	YDL205C	HEM3
CLTCL1/DPB11	ENSG00000107560	CLTCL1	YJL090C	DPB11
FSTL3/PHB1	ENSG00000107566	FSTL3	YGR132C	PHB1
DGCR2/RPG1	ENSG00000107581	DGCR2	YBR079C	RPG1
RNF126/TIF1	ENSG00000107625	RNF126	YKR059W	TIF1
MNT/CLA4	ENSG00000107643	MNT	YNL298W	CLA4
ZXDC/YOR022C	ENSG00000107651	ZXDC	YOR022C	YOR022C
POLB/CNA1	ENSG00000107758	POLB	YLR433C	CNA1
WIPI1/MPM1	ENSG00000107771	WIPI1	YJL066C	MPM1
ASNS/YCR051W	ENSG00000107854	ASNS	YCR051W	YCR051W
AP3M2/GEA2	ENSG00000107862	AP3M2	YEL022W	GEA2
CNGB1/SAC7	ENSG00000107863	CNGB1	YDR389W	SAC7
ST6GALNAC2/BCP1	ENSG00000107949	ST6GALNAC2	YDR361C	BCP1
CHAT/YOL098C	ENSG00000107959	CHAT	YOL098C	YOL098C
PABPC1/PSF3	ENSG00000107960	PABPC1	YOL146W	PSF3
TESK2/MPD1	ENSG00000108010	TESK2	YOR288C	MPD1
C16orf80/ORC2	ENSG00000108021	C16orf80	YBR060C	ORC2
CSNK2A2/FRA1	ENSG00000108039	CSNK2A2	YLL029W	FRA1
PTPN21/SMC3	ENSG00000108055	PTPN21	YJL074C	SMC3
EIF2B3/CYR1	ENSG00000108061	EIF2B3	YJL005W	CYR1
CAMK2A/IXR1	ENSG00000108064	CAMK2A	YKL032C	IXR1
TCOF1/RTS3	ENSG00000108091	TCOF1	YGR161C	RTS3
CDC42/SSN2	ENSG00000108100	CDC42	YDR443C	SSN2
OSBPL3/CYC7	ENSG00000108107	OSBPL3	YEL039C	CYC7
EPHA8/CAF120	ENSG00000108175	EPHA8	YNL278W	CAF120
SLC12A3/CPR5	ENSG00000108179	SLC12A3	YDR304C	CPR5
RAD18/YHI9	ENSG00000108187	RAD18	YHR029C	YHI9
ATP2B1/HED1	ENSG00000108256	ATP2B1	YDR014W-A	HED1
NCK2/PUP3	ENSG00000108294	NCK2	YER094C	PUP3
MAP4K4/CWC25	ENSG00000108296	MAP4K4	YNL245C	CWC25
RPL31/RAD7	ENSG00000108306	RPL31	YJR052W	RAD7
WDR1/NHP6A	ENSG00000108312	WDR1	YPR052C	NHP6A
SNX13/RPN3	ENSG00000108344	SNX13	YER021W	RPN3
ARHGAP10/NOP8	ENSG00000108349	ARHGAP10	YOL144W	NOP8
RPS6KA2/FUN19	ENSG00000108375	RPS6KA2	YAL034C	FUN19
ING3/YMR1	ENSG00000108389	ING3	YJR110W	YMR1
WBSCR22/KAP95	ENSG00000108424	WBSCR22	YLR347C	KAP95
SEL1L/BOS1	ENSG00000108433	SEL1L	YLR078C	BOS1
TRIP13/MAK31	ENSG00000108465	TRIP13	YCR020C-A	MAK31
ATP6AP1/YER184C	ENSG00000108510	ATP6AP1	YER184C	YER184C
TCF3/DMA1	ENSG00000108523	TCF3	YHR115C	DMA1
TRIB2/OAC1	ENSG00000108528	TRIB2	YKL120W	OAC1
DAZAP1/DOP1	ENSG00000108576	DAZAP1	YDR141C	DOP1
MBD3/GOS1	ENSG00000108587	MBD3	YHL031C	GOS1
PRLH/SPB1	ENSG00000108592	PRLH	YCL054W	SPB1
HLTF/RSC6	ENSG00000108604	HLTF	YCR052W	RSC6
CPSF1/RRP5	ENSG00000108651	CPSF1	YMR229C	RRP5
CDH19/SNU114	ENSG00000108654	CDH19	YKL173W	SNU114
PDCD2/RPN6	ENSG00000108671	PDCD2	YDL097C	RPN6
PRKACA/ERG13	ENSG00000108679	PRKACA	YML126C	ERG13
LPHN1/SPT7	ENSG00000108773	LPHN1	YBR081C	SPT7
ACTN1/YPT6	ENSG00000108774	ACTN1	YLR262C	YPT6
RPS6KA6/INO4	ENSG00000108788	RPS6KA6	YOL108C	INO4
EPN2/MRP7	ENSG00000108826	EPN2	YNL005C	MRP7
PTPN18/HOS2	ENSG00000108840	PTPN18	YGL194C	HOS2
LIMS2/LUC7	ENSG00000108848	LIMS2	YDL087C	LUC7
LNX1/MSG5	ENSG00000108861	LNX1	YNL053W	MSG5
TFRC/FAA2	ENSG00000108946	TFRC	YER015W	FAA2
SREBF1/LOT5	ENSG00000108953	SREBF1	YKL183W	LOT5
TRPC5/YPL162C	ENSG00000108984	TRPC5	YPL162C	YPL162C
AFF4/HIR1	ENSG00000109046	AFF4	YBL008W	HIR1
UBE2D1/YIR042C	ENSG00000109065	UBE2D1	YIR042C	YIR042C
MPP5/SPT6	ENSG00000109111	MPP5	YGR116W	SPT6
SMC1A/DEP1	ENSG00000109118	SMC1A	YAL013W	DEP1
HSD17B10/POM33	ENSG00000109133	HSD17B10	YLL023C	POM33
MARK2/BET5	ENSG00000109320	MARK2	YML077W	BET5
HMMR/SIN4	ENSG00000109339	HMMR	YNL236W	SIN4
CHFR/MGE1	ENSG00000109519	CHFR	YOR232W	MGE1
TRHDE/GEF1	ENSG00000109572	TRHDE	YJR040W	GEF1
P4HA2/PRP43	ENSG00000109606	P4HA2	YGL120C	PRP43
FCGR2B/DRS2	ENSG00000109654	FCGR2B	YAL026C	DRS2
NFATC3/TAH18	ENSG00000109756	NFATC3	YPR048W	TAH18
ACADVL/PEX28	ENSG00000109775	ACADVL	YHR150W	PEX28
FBXW11/USV1	ENSG00000109787	FBXW11	YPL230W	USV1
ACAP1/FMP52	ENSG00000109854	ACAP1	YER004W	FMP52
CRMP1/LDB16	ENSG00000109861	CRMP1	YCL005W	LDB16
DERL2/ELP4	ENSG00000109911	DERL2	YPL101W	ELP4
NDE1/ZPR1	ENSG00000109917	NDE1	YGR211W	ZPR1
MRVI1/SSB1	ENSG00000109971	MRVI1	YDL229W	SSB1
AP1M1/TPS3	ENSG00000110047	AP1M1	YMR261C	TPS3
PVR/OSH2	ENSG00000110048	PVR	YDL019C	OSH2
IKBKG/SAP185	ENSG00000110075	IKBKG	YJL098W	SAP185
XRCC1/YAT1	ENSG00000110090	XRCC1	YAR035W	YAT1
SCARB1/PHO91	ENSG00000110344	SCARB1	YNR013C	PHO91
MCM2/DHH1	ENSG00000110367	MCM2	YDL160C	DHH1
TP63/PEX10	ENSG00000110395	TP63	YDR265W	PEX10
LLGL2/YPK2	ENSG00000110422	LLGL2	YMR104C	YPK2
NLE1/PDX1	ENSG00000110435	NLE1	YGR193C	PDX1
SDHA/YNL247W	ENSG00000110619	SDHA	YNL247W	YNL247W
SMARCE1/TOM70	ENSG00000110711	SMARCE1	YNL121C	TOM70
KDM5A/NUP116	ENSG00000110713	KDM5A	YMR047C	NUP116
ADAM11/TFB1	ENSG00000110768	ADAM11	YDR311W	TFB1
PPP2R3A/NAS2	ENSG00000110801	PPP2R3A	YIL007C	NAS2
FERMT2/SPC19	ENSG00000110841	FERMT2	YDR201W	SPC19
ABCB11/PAR32	ENSG00000110851	ABCB11	YDL173W	PAR32
CD5L/CRN1	ENSG00000110880	CD5L	YLR429W	CRN1
PTGS2/CAX4	ENSG00000110881	PTGS2	YGR036C	CAX4
IGF2BP2/ERG12	ENSG00000110921	IGF2BP2	YMR208W	ERG12
MAP3K13/ATP1	ENSG00000110955	MAP3K13	YBL099W	ATP1
ST6GAL1/YFL067W	ENSG00000111011	ST6GAL1	YFL067W	YFL067W
VDAC1P1/MAP2	ENSG00000111142	VDAC1P1	YBL091C	MAP2
PICALM/LAP2	ENSG00000111144	PICALM	YNL045W	LAP2
NSF/FKH2	ENSG00000111206	NSF	YNL068C	FKH2
GLI2/ALD5	ENSG00000111275	GLI2	YER073W	ALD5
CLASP1/YHR177W	ENSG00000111321	CLASP1	YHR177W	YHR177W
MRPS34/TFB4	ENSG00000111358	MRPS34	YPR056W	TFB4
NOTCH3/SSO2	ENSG00000111450	NOTCH3	YMR183C	SSO2
CLNS1A/RET3	ENSG00000111481	CLNS1A	YPL010W	RET3
PPP2R2C/NUP84	ENSG00000111581	PPP2R2C	YDL116W	NUP84
TEAD2/CDC36	ENSG00000111596	TEAD2	YDL165W	CDC36
EED/TOF1	ENSG00000111602	EED	YNL273W	TOF1
CDHR2/KRR1	ENSG00000111615	CDHR2	YCL059C	KRR1
SNCB/TDH3	ENSG00000111640	SNCB	YGR192C	TDH3
TSG101/NOP2	ENSG00000111641	TSG101	YNL061W	NOP2
ATP2A3/PHO23	ENSG00000111642	ATP2A3	YNL097C	PHO23
CA12/YNG1	ENSG00000111653	CA12	YOR064C	YNG1
MGLL/UBP11	ENSG00000111667	MGLL	YKR098C	UBP11
NTN4/YGR153W	ENSG00000111679	NTN4	YGR153W	YGR153W
BCS1L/SPR1	ENSG00000111701	BCS1L	YOR190W	SPR1
NUAK1/GAL83	ENSG00000111725	NUAK1	YER027C	GAL83
SLC24A1/CTF19	ENSG00000111732	SLC24A1	YPL018W	CTF19
SCARF1/NRD1	ENSG00000111786	SCARF1	YNL251C	NRD1
LMAN1/KTR2	ENSG00000111802	LMAN1	YKR061W	KTR2
PTPLAD1/GIR2	ENSG00000111832	PTPLAD1	YDR152W	GIR2
IPCEF1/ASF1	ENSG00000111875	IPCEF1	YJL115W	ASF1
ZZEF1/CEG1	ENSG00000111880	ZZEF1	YGL130W	CEG1
ENO1/YER121W	ENSG00000111907	ENO1	YER121W	YER121W
SLC12A1/STE3	ENSG00000112038	SLC12A1	YKL178C	STE3
C19orf10/HOG1	ENSG00000112062	C19orf10	YLR113W	HOG1
ANO8/MEP3	ENSG00000112077	ANO8	YPR138C	MEP3
ARHGEF10L/ALK2	ENSG00000112079	ARHGEF10L	YBL009W	ALK2
TXK/NGR1	ENSG00000112081	TXK	YBR212W	NGR1
KCNQ2/YHR009C	ENSG00000112096	KCNQ2	YHR009C	YHR009C
TACR2/MCM5	ENSG00000112118	TACR2	YLR274W	MCM5
ACTR6/FAR10	ENSG00000112130	ACTR6	YLR238W	FAR10
TIPIN/HRT3	ENSG00000112146	TIPIN	YLR097C	HRT3
SRI/MDN1	ENSG00000112159	SRI	YLR106C	MDN1
EIF4G3/HUR1	ENSG00000112164	EIF4G3	YGL168W	HUR1
NUP37/RPS15	ENSG00000112175	NUP37	YOL040C	RPS15
SEMA3A/SRV2	ENSG00000112186	SEMA3A	YNL138W	SRV2
SEMA3C/MET22	ENSG00000112200	SEMA3C	YOL064C	MET22
ACAT1/AIR1	ENSG00000112214	ACAT1	YIL079C	AIR1
CELSR1/SSN8	ENSG00000112237	CELSR1	YNL025C	SSN8
ZNF638/XPT1	ENSG00000112242	ZNF638	YJR133W	XPT1
ADD2/YJL132W	ENSG00000112293	ADD2	YJL132W	YJL132W
FGF4/MVP1	ENSG00000112335	FGF4	YMR004W	MVP1
RASAL2/SKI7	ENSG00000112339	RASAL2	YOR076C	SKI7
MARK3/MAK32	ENSG00000112343	MARK3	YCR019W	MAK32
SLC25A3/PEX7	ENSG00000112357	SLC25A3	YDR142C	PEX7
FOSL2/GON7	ENSG00000112531	FOSL2	YJL184W	GON7
FRYL/ENP1	ENSG00000112578	FRYL	YBR247C	ENP1
FSCN1/SPT15	ENSG00000112592	FSCN1	YER148W	SPT15
ACTB/RML2	ENSG00000112651	ACTB	YEL050C	RML2
PLD1/ULP2	ENSG00000112701	PLD1	YIL031W	ULP2
WDR62/YHR213W-B	ENSG00000112715	WDR62	YHR213W-B	YHR213W-B
DLG1/PRP45	ENSG00000112739	DLG1	YAL032C	PRP45
RAB7A/FUN26	ENSG00000112759	RAB7A	YAL022C	FUN26
BCAP29/RAD50	ENSG00000112769	BCAP29	YNL250W	RAD50
SART3/PAP2	ENSG00000112941	SART3	YOL115W	PAP2
ARHGAP15/FRE2	ENSG00000112964	ARHGAP15	YKL220C	FRE2
PAX2/ERP4	ENSG00000112983	PAX2	YOR016C	ERP4
EXOSC7/RKI1	ENSG00000112984	EXOSC7	YOR095C	RKI1
KIFAP3/SSB2	ENSG00000113013	KIFAP3	YNL209W	SSB2
MCM6/AEP3	ENSG00000113048	MCM6	YPL005W	AEP3
REXO2/GAS3	ENSG00000113100	REXO2	YMR215W	GAS3
RBM7/YSC84	ENSG00000113263	RBM7	YHR016C	YSC84
RBMS2/THG1	ENSG00000113272	RBMS2	YGR024C	THG1
BAZ2A/YAP1801	ENSG00000113282	BAZ2A	YHR161C	YAP1801
PTPN23/MSH2	ENSG00000113318	PTPN23	YOL090W	MSH2
MLH1/BUD5	ENSG00000113319	MLH1	YCR038C	BUD5
UNG/RNT1	ENSG00000113360	UNG	YMR239C	RNT1
KLHL20/SUB1	ENSG00000113387	KLHL20	YMR039C	SUB1
RGS11/MST1	ENSG00000113407	RGS11	YKL194C	MST1
PLXNA2/RPF2	ENSG00000113460	PLXNA2	YKR081C	RPF2
SPAG5/YDR514C	ENSG00000113532	SPAG5	YDR514C	YDR514C
ANKRD13A/SKP1	ENSG00000113558	ANKRD13A	YDR328C	SKP1
TPD52/PPH22	ENSG00000113575	TPD52	YDL188C	PPH22
ACACB/YJL028W	ENSG00000113580	ACACB	YJL028W	YJL028W
TRAF4/ARL3	ENSG00000113595	TRAF4	YPL051W	ARL3
PAG1/SFB2	ENSG00000113615	PAG1	YNL049C	SFB2
GPATCH1/PRP40	ENSG00000113649	GPATCH1	YKL012W	PRP40
ICAM3/HSP10	ENSG00000113657	ICAM3	YOR020C	HSP10
NT5C2/RAD53	ENSG00000113712	NT5C2	YPL153C	RAD53
MCAM/CEM1	ENSG00000113719	MCAM	YER061C	CEM1
GPC4/PKC1	ENSG00000113721	GPC4	YBL105C	PKC1
CAMSAP3/ATG23	ENSG00000113734	CAMSAP3	YLR431C	ATG23
RAP1GAP/SMC4	ENSG00000113810	RAP1GAP	YLR086W	SMC4
XAB2/ARP8	ENSG00000113812	XAB2	YOR141C	ARP8
ARHGEF1/EST2	ENSG00000113889	ARHGEF1	YLR318W	EST2
STXBP2/MET31	ENSG00000113916	STXBP2	YPL038W	MET31
MAP2K7/EMP46	ENSG00000114013	MAP2K7	YLR080W	EMP46
NMRK2/OGG1	ENSG00000114026	NMRK2	YML060W	OGG1
DGKD/ACC1	ENSG00000114054	DGKD	YNR016C	ACC1
CTTNBP2/UFD4	ENSG00000114062	CTTNBP2	YKL010C	UFD4
ACTL6B/VID28	ENSG00000114098	ACTL6B	YIL017C	VID28
RARB/AAD14	ENSG00000114115	RARB	YNL331C	AAD14
TOP2B/RIM2	ENSG00000114120	TOP2B	YBR192W	RIM2
NFKB2/APC11	ENSG00000114125	NFKB2	YDL008W	APC11
PPP1R12B/GCN5	ENSG00000114166	PPP1R12B	YGR252W	GCN5
DNAJC10/ARC19	ENSG00000114209	DNAJC10	YKL013C	ARC19
GTF3C1/BCY1	ENSG00000114302	GTF3C1	YIL033C	BCY1
IL4R/UBP3	ENSG00000114316	IL4R	YER151C	UBP3
USP33/RPL24A	ENSG00000114391	USP33	YGL031C	RPL24A
PAK3/YMR315W	ENSG00000114416	PAK3	YMR315W	YMR315W
DCX/GPB2	ENSG00000114423	DCX	YAL056W	GPB2
SNRPA/MPC54	ENSG00000114473	SNRPA	YOR177C	MPC54
SPAG6/GLC3	ENSG00000114480	SPAG6	YEL011W	GLC3
EXOSC5/WHI3	ENSG00000114503	EXOSC5	YNL197C	WHI3
DYNC1I2/VMA1	ENSG00000114573	DYNC1I2	YDL185W	VMA1
APBB1IP/TPN1	ENSG00000114638	APBB1IP	YGL186C	TPN1
LRCH4/RRT13	ENSG00000114650	LRCH4	YER066W	RRT13
FAM76B/SCH9	ENSG00000114738	FAM76B	YHR205W	SCH9
SIRT6/HFI1	ENSG00000114745	SIRT6	YPL254W	HFI1
TYR/SUI1	ENSG00000114784	TYR	YNL244C	SUI1
POLD3/CPR4	ENSG00000114857	POLD3	YCR069W	CPR4
ACTN2/TIF4631	ENSG00000114867	ACTN2	YGR162W	TIF4631
CAPZB/ORM1	ENSG00000114978	CAPZB	YGR038W	ORM1
PHF17/TPP1	ENSG00000115008	PHF17	YMR156C	TPP1
UBE2A/ARP6	ENSG00000115073	UBE2A	YLR085C	ARP6
FGFR1/ARP3	ENSG00000115091	FGFR1	YJR065C	ARP3
FKBP6/ZTA1	ENSG00000115129	FKBP6	YBR046C	ZTA1
GTF2I/CTA1	ENSG00000115145	GTF2I	YDR256C	CTA1
SMC1B/HHT2	ENSG00000115163	SMC1B	YNL031C	HHT2
FBLN1/IRE1	ENSG00000115170	FBLN1	YHR079C	IRE1
ITGA8/YML079W	ENSG00000115207	ITGA8	YML079W	YML079W
CST7/GCN3	ENSG00000115211	CST7	YKR026C	GCN3
MAP2/RPN11	ENSG00000115233	MAP2	YFR004W	RPN11
PIAS2/YIM1	ENSG00000115252	PIAS2	YMR152W	YIM1
AMPH/PRB1	ENSG00000115257	AMPH	YEL060C	PRB1
ARAF/CWH41	ENSG00000115275	ARAF	YGL027C	CWH41
MCCC1/NUM1	ENSG00000115306	MCCC1	YDR150W	NUM1
FAP/CUE4	ENSG00000115307	FAP	YML101C	CUE4
NEBL/TAE1	ENSG00000115318	NEBL	YBR261C	TAE1
UBE2K/DPB3	ENSG00000115350	UBE2K	YBR278W	DPB3
PIK3C3/SLX1	ENSG00000115392	PIK3C3	YBR228W	SLX1
N4BP2/BSC2	ENSG00000115414	N4BP2	YDR275W	BSC2
SYNJ2/CCT4	ENSG00000115484	SYNJ2	YDL143W	CCT4
ADCY2/HSH155	ENSG00000115524	ADCY2	YMR288W	HSH155
PPP2R5C/VPS24	ENSG00000115561	PPP2R5C	YKL041W	VPS24
RBFOX1/YDR541C	ENSG00000115590	RBFOX1	YDR541C	YDR541C
GNB1/YJR096W	ENSG00000115594	GNB1	YJR096W	YJR096W
HOXA9/SPO12	ENSG00000115648	HOXA9	YHR152W	SPO12
EDN1/DUR3	ENSG00000115665	EDN1	YHL016C	DUR3
MLLT10/SDS22	ENSG00000115685	MLLT10	YKL193C	SDS22
ADCYAP1R1/RFS1	ENSG00000115756	ADCYAP1R1	YBR052C	RFS1
NRD1/SPE1	ENSG00000115758	NRD1	YKL184W	SPE1
VDAC3/RPL23A	ENSG00000115762	VDAC3	YBL087C	RPL23A
PCM1/GRH1	ENSG00000115806	PCM1	YDR517W	GRH1
CBFA2T2/FAR8	ENSG00000115808	CBFA2T2	YMR029C	FAR8
DBC1/AAC1	ENSG00000115840	DBC1	YMR056C	AAC1
ITCH/YMR114C	ENSG00000115850	ITCH	YMR114C	YMR114C
TP73/DPS1	ENSG00000115866	TP73	YLL018C	DPS1
TOLLIP/NOP6	ENSG00000115875	TOLLIP	YDL213C	NOP6
UBE2D4/CDC25	ENSG00000115904	UBE2D4	YLR310C	CDC25
RUNX1T1/BNA5	ENSG00000115919	RUNX1T1	YLR231C	BNA5
THOC1/VRP1	ENSG00000115935	THOC1	YLR337C	VRP1
OSBPL6/PNO1	ENSG00000115946	OSBPL6	YOR145C	PNO1
SLC1A3/ORC1	ENSG00000115947	SLC1A3	YML065W	ORC1
XRCC5/MRPS18	ENSG00000115963	XRCC5	YNL306W	MRPS18
LXN/SLD2	ENSG00000115966	LXN	YKL108W	SLD2
SP140/RVB2	ENSG00000115993	SP140	YPL235W	RVB2
MKNK1/FKS1	ENSG00000116001	MKNK1	YLR342W	FKS1
TNS1/SMT3	ENSG00000116030	TNS1	YDR510W	SMT3
REXO1/SSZ1	ENSG00000116044	REXO1	YHR064C	SSZ1
SAR1A/IRC24	ENSG00000116096	SAR1A	YIR036C	IRC24
CDC14A/SNU56	ENSG00000116127	CDC14A	YDR240C	SNU56
RAPGEF3/ALO1	ENSG00000116133	RAPGEF3	YML086C	ALO1
CEACAM1/RFA3	ENSG00000116147	CEACAM1	YJL173C	RFA3
SENP1/GPX2	ENSG00000116157	SENP1	YBR244W	GPX2
DUSP13/STE14	ENSG00000116237	DUSP13	YDR410C	STE14
CIC/RPL22A	ENSG00000116251	CIC	YLR061W	RPL22A
LIPE/RAD26	ENSG00000116254	LIPE	YJR035W	RAD26
FDFT1/SLY1	ENSG00000116266	FDFT1	YDR189W	SLY1
PAFAH1B3/PUB1	ENSG00000116350	PAFAH1B3	YNL016W	PUB1
OPHN1/RSA4	ENSG00000116455	OPHN1	YCR072C	RSA4
KIF22/ATP4	ENSG00000116459	KIF22	YPL078C	ATP4
SCGN/YPT31	ENSG00000116473	SCGN	YER031C	YPT31
PGM1/MCM1	ENSG00000116604	PGM1	YMR043W	MCM1
DDX1/SPE3	ENSG00000116649	DDX1	YPR069C	SPE3
DNM2/STB6	ENSG00000116661	DNM2	YKL072W	STB6
EPB41L2/REV7	ENSG00000116670	EPB41L2	YIL139C	REV7
RIMS1/YEL023C	ENSG00000116678	RIMS1	YEL023C	YEL023C
STX7/YLH47	ENSG00000116679	STX7	YPR125W	YLH47
RABL2B/FZO1	ENSG00000116688	RABL2B	YBR179C	FZO1
KEAP1/GCD14	ENSG00000116731	KEAP1	YJL125C	GCD14
PTPRH/YER077C	ENSG00000116750	PTPRH	YER077C	YER077C
EPHA6/HSH49	ENSG00000116754	EPHA6	YOR319W	HSH49
SCTR/CYS3	ENSG00000116761	SCTR	YAL012W	CYS3
RFX3/SOR2	ENSG00000116791	RFX3	YDL246C	SOR2
RIF1/MIG1	ENSG00000116809	RIF1	YGL035C	MIG1
RAB21/MSW1	ENSG00000116874	RAB21	YDR268W	MSW1
SLC4A4/SLC1	ENSG00000116906	SLC4A4	YDL052C	SLC1
SMARCA2/TLG1	ENSG00000116918	SMARCA2	YDR468C	TLG1
RDH8/GTR2	ENSG00000116954	RDH8	YGR163W	GTR2
SESN1/POS5	ENSG00000116962	SESN1	YPL188W	POS5
MID2/RPS10A	ENSG00000116983	MID2	YOR293W	RPS10A
COL5A3/MHT1	ENSG00000116984	COL5A3	YLL062C	MHT1
SRCAP/SLM2	ENSG00000117020	SRCAP	YNL047C	SLM2
KIAA0020/PDB1	ENSG00000117090	KIAA0020	YBR221C	PDB1
CPB2/RIB5	ENSG00000117091	CPB2	YBR256C	RIB5
CHRNA3/MIF2	ENSG00000117114	CHRNA3	YKL089W	MIF2
KCNN2/SDH2	ENSG00000117118	KCNN2	YLL041C	SDH2
CNOT4/SSF1	ENSG00000117133	CNOT4	YHR066W	SSF1
PSEN1/ECM5	ENSG00000117139	PSEN1	YMR176W	ECM5
CPOX/MRPS28	ENSG00000117155	CPOX	YDR337W	MRPS28
MOK/ROD1	ENSG00000117289	MOK	YOR018W	ROD1
HSP90AA1/GAL2	ENSG00000117394	HSP90AA1	YLR081W	GAL2
RBL1/CDC20	ENSG00000117399	RBL1	YGL116W	CDC20
DLGAP4/KAP122	ENSG00000117408	DLGAP4	YGL016W	KAP122
CFHR2/VMA16	ENSG00000117410	CFHR2	YHR026W	VMA16
NDC80/AHP1	ENSG00000117450	NDC80	YLR109W	AHP1
AP4E1/HDA2	ENSG00000117461	AP4E1	YDR295C	HDA2
RSBN1/DPH5	ENSG00000117543	RSBN1	YLR172C	DPH5
MAGI3/WWM1	ENSG00000117560	MAGI3	YFL010C	WWM1
CXCL2/PRX1	ENSG00000117592	CXCL2	YBL064C	PRX1
AFP/YIR035C	ENSG00000117594	AFP	YIR035C	YIR035C
COL4A4/UTP25	ENSG00000117597	COL4A4	YIL091C	UTP25
OSTM1/RPC53	ENSG00000117614	OSTM1	YDL150W	RPC53
CDH7/YAP3	ENSG00000117632	CDH7	YHL009C	YAP3
PCNP/MEK1	ENSG00000117676	PCNP	YOR351C	MEK1
ARG2/RER2	ENSG00000117682	ARG2	YBR002C	RER2
MEF2C/YJR098C	ENSG00000117707	MEF2C	YJR098C	YJR098C
PTPRC/SWI1	ENSG00000117713	PTPRC	YPL016W	SWI1
CACNA1S/RFA2	ENSG00000117748	CACNA1S	YNL312W	RFA2
PKP1/PEP12	ENSG00000117758	PKP1	YOR036W	PEP12
UBA5/SWH1	ENSG00000117859	UBA5	YAR042W	SWH1
STK17B/PEP4	ENSG00000117984	STK17B	YPL154C	PEP4
CDC14B/IRR1	ENSG00000118007	CDC14B	YIL026C	IRR1
ZNF510/YPK3	ENSG00000118046	ZNF510	YBR028C	YPK3
LRP2/SET1	ENSG00000118058	LRP2	YHR119W	SET1
ZNF506/NTH2	ENSG00000118094	ZNF506	YBR001C	NTH2
DUSP12/MIG3	ENSG00000118263	DUSP12	YER028C	MIG3
ENSG00000081770/MOT3	ENSG00000118495	ENSG00000081770	YMR070W	MOT3
CADPS2/POC4	ENSG00000118503	CADPS2	YPL144W	POC4
HSPB11/YJR154W	ENSG00000118507	HSPB11	YJR154W	YJR154W
IL12RB2/YPL067C	ENSG00000118508	IL12RB2	YPL067C	YPL067C
SMARCD3/BAS1	ENSG00000118513	SMARCD3	YKR099W	BAS1
FYB/NPR1	ENSG00000118515	FYB	YNL183C	NPR1
MPP4/CAR1	ENSG00000118520	MPP4	YPL111W	CAR1
STRADB/YLR352W	ENSG00000118564	STRADB	YLR352W	YLR352W
BZW1/SWP1	ENSG00000118705	BZW1	YMR149W	SWP1
PGR/YGL036W	ENSG00000118873	PGR	YGL036W	YGL036W
ME2/PCL9	ENSG00000118971	ME2	YDL179W	PCL9
C5orf22/TFC4	ENSG00000119041	C5orf22	YGR047C	TFC4
CCNT2/RAD6	ENSG00000119048	CCNT2	YGL058W	RAD6
EPB41L3/GUD1	ENSG00000119125	EPB41L3	YDL238C	GUD1
COBLL1/YPR015C	ENSG00000119138	COBLL1	YPR015C	YPR015C
DLG3/UTP10	ENSG00000119285	DLG3	YJL109C	UTP10
TRAF5/RAD23	ENSG00000119318	TRAF5	YEL037C	RAD23
MRPL22/RTG1	ENSG00000119335	MRPL22	YOL067C	RTG1
GEMIN5/RRD2	ENSG00000119383	GEMIN5	YPL152W	RRD2
OPRK1/GSP1	ENSG00000119396	OPRK1	YLR293C	GSP1
NFE2L1/BRR1	ENSG00000119397	NFE2L1	YPR057W	BRR1
GSK3B/SWD3	ENSG00000119402	GSK3B	YBR175W	SWD3
ITGB5/KIC1	ENSG00000119408	ITGB5	YHR102W	KIC1
ERC1/SIT4	ENSG00000119414	ERC1	YDL047W	SIT4
XPO1/MIC14	ENSG00000119421	XPO1	YDR031W	MIC14
PALB2/HSP104	ENSG00000119541	PALB2	YLL026W	HSP104
DOPEY1/YGK3	ENSG00000119638	DOPEY1	YOL128C	YGK3
BCKDHB/MLH3	ENSG00000119684	BCKDHB	YPL164C	MLH3
KAT6A/PXA1	ENSG00000119688	KAT6A	YPL147W	PXA1
ULK2/CBC2	ENSG00000119707	ULK2	YPL178W	CBC2
GRHL2/ALD4	ENSG00000119711	GRHL2	YOR374W	ALD4
TNPO1/GCD7	ENSG00000119718	TNPO1	YLR291C	GCD7
P2RX5/COQ6	ENSG00000119723	P2RX5	YGR255C	COQ6
ITGAE/TOM40	ENSG00000119725	ITGAE	YMR203W	TOM40
DIS3/AXL1	ENSG00000119912	DIS3	YPR122W	AXL1
PIBF1/OCT1	ENSG00000119917	PIBF1	YKL134C	OCT1
ENSG00000083622/TSR3	ENSG00000119929	ENSG00000083622	YOR006C	TSR3
NUFIP1/GIP2	ENSG00000119938	NUFIP1	YER054C	GIP2
RRAGB/XKS1	ENSG00000119950	RRAGB	YGR194C	XKS1
CYLD/YHL042W	ENSG00000119965	CYLD	YHL042W	YHL042W
SLC27A5/MET17	ENSG00000120054	SLC27A5	YLR303W	MET17
ZNF324/PIS1	ENSG00000120088	ZNF324	YPR113W	PIS1
ZNF446/SDP1	ENSG00000120129	ZNF446	YIL113W	SDP1
ZNF8/RCL1	ENSG00000120158	ZNF8	YOL010W	RCL1
RPS5/MOB1	ENSG00000120162	RPS5	YIL106W	MOB1
FAT1/MRP2	ENSG00000120333	FAT1	YPR166C	MRP2
YTHDC1/CCT2	ENSG00000120438	YTHDC1	YIL142W	CCT2
CHMP2B/SSA1	ENSG00000120694	CHMP2B	YAL005C	SSA1
PPIE/ALG5	ENSG00000120697	PPIE	YPL227C	ALG5
ZMPSTE24/RRP43	ENSG00000120699	ZMPSTE24	YCR035C	RRP43
NOA1/SUP45	ENSG00000120705	NOA1	YBR143C	SUP45
REST/YLR001C	ENSG00000120708	REST	YLR001C	YLR001C
SSH1/YER130C	ENSG00000120738	SSH1	YER130C	YER130C
GSTP1/YOR052C	ENSG00000120798	GSTP1	YOR052C	YOR052C
APLP2/UTP20	ENSG00000120800	APLP2	YBL004W	UTP20
SLCO1A2/FUS1	ENSG00000120802	SLCO1A2	YCL027W	FUS1
WBP11/HAP3	ENSG00000120837	WBP11	YBL021C	HAP3
EIF3I/LST8	ENSG00000120868	EIF3I	YNL006W	LST8
TXLNA/FIP1	ENSG00000120885	TXLNA	YJR093C	FIP1
APOB/PPH3	ENSG00000120910	APOB	YDR075W	PPH3
NCOA1/RRI1	ENSG00000121022	NCOA1	YDL216C	RRI1
KIF3C/YGR017W	ENSG00000121067	KIF3C	YGR017W	YGR017W
RAB10/HUT1	ENSG00000121073	RAB10	YPL244C	HUT1
GCKR/RSB1	ENSG00000121361	GCKR	YOR049C	RSB1
HADHA/SPC2	ENSG00000121552	HADHA	YML055W	SPC2
MAPRE3/CTT1	ENSG00000121691	MAPRE3	YGR088W	CTT1
CAD/ASH1	ENSG00000121741	CAD	YKL185W	ASH1
CD59/BUB2	ENSG00000121749	CD59	YMR055C	BUB2
CD82/SAN1	ENSG00000121848	CD82	YDR143C	SAN1
ATRX/BI4	ENSG00000121858	ATRX	Q0120	BI4
TAF9/PEX3	ENSG00000121957	TAF9	YDR329C	PEX3
FCN1/YCR061W	ENSG00000121966	FCN1	YCR061W	YCR061W
MECOM/NUP188	ENSG00000122025	MECOM	YML103C	NUP188
SCAMP1/FZF1	ENSG00000122034	SCAMP1	YGL254W	FZF1
PREP/INP53	ENSG00000122126	PREP	YOR109W	INP53
HACE1/COG5	ENSG00000122176	HACE1	YNL051W	COG5
SEH1L/COP1	ENSG00000122218	SEH1L	YDL145C	COP1
WDR47/MDM31	ENSG00000122299	WDR47	YHR194W	MDM31
OVGP1/CDC3	ENSG00000122545	OVGP1	YLR314C	CDC3
MAP3K4/YMR111C	ENSG00000122705	MAP3K4	YMR111C	YMR111C
PILRA/WTM1	ENSG00000122741	PILRA	YOR230W	WTM1
IGSF9/YMR317W	ENSG00000122778	IGSF9	YMR317W	YMR317W
ABCB1/BDF1	ENSG00000122779	ABCB1	YLR399C	BDF1
AKR1B1/MF(ALPHA)1	ENSG00000122952	AKR1B1	YPL187W	MF(ALPHA)1
CPNE3/MRD1	ENSG00000122965	CPNE3	YPR112C	MRD1
RRN3/BBP1	ENSG00000122966	RRN3	YPL255W	BBP1
CTTN/DBP10	ENSG00000123064	CTTN	YDL031W	DBP10
MTIF2/ATG4	ENSG00000123066	MTIF2	YNL223W	ATG4
TTC39A/DMA2	ENSG00000123091	TTC39A	YNL116W	DMA2
EPS15/YEL076C-A	ENSG00000123131	EPS15	YEL076C-A	YEL076C-A
ORC1/PET191	ENSG00000123146	ORC1	YJR034W	PET191
MGST2/PRP4	ENSG00000123154	MGST2	YPR178W	PRP4
CHERP/CCC2	ENSG00000123191	CHERP	YDR270W	CCC2
ATG16L1/PRD1	ENSG00000123213	ATG16L1	YCL057W	PRD1
USP40/TMA17	ENSG00000123240	USP40	YDL110C	TMA17
RAD54L/BUD14	ENSG00000123329	RAD54L	YAR014C	BUD14
MAST2/GIM5	ENSG00000123349	MAST2	YML094W	GIM5
DNAJA1/CDC5	ENSG00000123374	DNAJA1	YMR001C	CDC5
B4GALT1/PRC1	ENSG00000123384	B4GALT1	YMR297W	PRC1
CHMP5/STP2	ENSG00000123411	CHMP5	YHR006W	STP2
NFX1/PPM2	ENSG00000123444	NFX1	YOL141W	PPM2
DIMT1/ATP11	ENSG00000123472	DIMT1	YNL315C	ATP11
IPO11/AEP2	ENSG00000123562	IPO11	YMR282C	AEP2
EIF2AK1/YPT7	ENSG00000123595	EIF2AK1	YML001W	YPT7
EPDR1/RRP45	ENSG00000123737	EPDR1	YDR280W	RRP45
SEPHS1/YLR345W	ENSG00000123836	SEPHS1	YLR345W	YLR345W
MRPL28/CKS1	ENSG00000123975	MRPL28	YBR135W	CKS1
CEACAM6/LAP4	ENSG00000123992	CEACAM6	YKL103C	LAP4
RBM22/SPR6	ENSG00000123999	RBM22	YER115C	SPR6
TMED2/DIP5	ENSG00000124067	TMED2	YPL265W	DIP5
ERO1LB/GPI16	ENSG00000124155	ERO1LB	YHR188C	GPI16
ZFAND6/RVS167	ENSG00000124181	ZFAND6	YDR388W	RVS167
TXLNG/NAB3	ENSG00000124193	TXLNG	YPL190C	NAB3
PPEF1/CSE1	ENSG00000124207	PPEF1	YGL238W	CSE1
LAT2/TEM1	ENSG00000124209	LAT2	YML064C	TEM1
HUWE1/MDM34	ENSG00000124214	HUWE1	YGL219C	MDM34
ZW10/TLG2	ENSG00000124222	ZW10	YOL018C	TLG2
ALG9/DRS1	ENSG00000124228	ALG9	YLL008W	DRS1
MYBPC2/SEC22	ENSG00000124333	MYBPC2	YLR268W	SEC22
NOX4/RFU1	ENSG00000124356	NOX4	YLR073C	RFU1
ACOX3/TOS1	ENSG00000124357	ACOX3	YBR162C	TOS1
MTMR2/DOA4	ENSG00000124422	MTMR2	YDR069C	DOA4
PPP1R15A/UBP8	ENSG00000124486	PPP1R15A	YMR223W	UBP8
HSD17B14/SAM37	ENSG00000124491	HSD17B14	YMR060C	SAM37
TRIP6/YHC1	ENSG00000124562	TRIP6	YLR298C	YHC1
ACHE/TFB2	ENSG00000124570	ACHE	YPL122C	TFB2
FTL/YBT1	ENSG00000124574	FTL	YLL048C	YBT1
SRRT/YNL040W	ENSG00000124608	SRRT	YNL040W	YNL040W
BAX/OST6	ENSG00000124641	BAX	YML019W	OST6
NLK/KEL3	ENSG00000124702	NLK	YPL263C	KEL3
PIGS/CRG1	ENSG00000124713	PIGS	YHR209W	CRG1
ATXN7L3/ROX1	ENSG00000124766	ATXN7L3	YPR065W	ROX1
PGS1/SRL2	ENSG00000124782	PGS1	YLR082C	SRL2
PSMC5/NUP1	ENSG00000124789	PSMC5	YOR098C	NUP1
UIMC1/EFB1	ENSG00000124802	UIMC1	YAL003W	EFB1
CETP/MSA1	ENSG00000124813	CETP	YOR066W	MSA1
MMP2/HDA3	ENSG00000124831	MMP2	YPR179C	HDA3
GNAO1/DSL1	ENSG00000124839	GNAO1	YNL258C	DSL1
OGFOD1/NSG2	ENSG00000124942	OGFOD1	YNL156C	NSG2
SH3BP2/CDC39	ENSG00000125107	SH3BP2	YCR093W	CDC39
ADD1/RHO3	ENSG00000125249	ADD1	YIL118W	RHO3
C14orf166/TMN2	ENSG00000125304	C14orf166	YDR107C	TMN2
NID2/UPF3	ENSG00000125351	NID2	YGR072W	UPF3
GMCL1/GGA2	ENSG00000125447	GMCL1	YHR108W	GGA2
SF3B2/ADY2	ENSG00000125450	SF3B2	YCR010C	ADY2
KLHL42/REB1	ENSG00000125482	KLHL42	YBR049C	REB1
GNAS/ESC2	ENSG00000125618	GNAS	YDR363W	ESC2
DNM1L/RPA135	ENSG00000125630	DNM1L	YPR010C	RPA135
PTHLH/YKL047W	ENSG00000125651	PTHLH	YKL047W	YKL047W
PHACTR3/THO2	ENSG00000125676	PHACTR3	YNL139C	THO2
ERGIC2/RGD1	ENSG00000125733	ERGIC2	YBR260C	RGD1
TFAP2C/PMT4	ENSG00000125734	TFAP2C	YJR143C	PMT4
AURKA/SMD2	ENSG00000125743	AURKA	YLR275W	SMD2
PIR/RTN2	ENSG00000125744	PIR	YDL204W	RTN2
RFX2/SQT1	ENSG00000125746	RFX2	YIR012W	SQT1
SULT2B1/RPL18A	ENSG00000125753	SULT2B1	YOL120C	RPL18A
CNOT3/GPD1	ENSG00000125775	CNOT3	YDL022W	GPD1
GP6/YCR076C	ENSG00000125818	GP6	YCR076C	YCR076C
PTPN4/VPS36	ENSG00000125826	PTPN4	YLR417W	VPS36
DDX18/SMB1	ENSG00000125835	DDX18	YER029C	SMB1
KHSRP/SGD1	ENSG00000125844	KHSRP	YLR336C	SGD1
GNA11/PEX15	ENSG00000125863	GNA11	YOL044W	PEX15
EDEM2/COF1	ENSG00000125868	EDEM2	YLL050C	COF1
DNMT3B/MUD1	ENSG00000125870	DNMT3B	YBR119W	MUD1
REM1/NAB6	ENSG00000125944	REM1	YML117W	NAB6
TPX2/INO2	ENSG00000125952	TPX2	YDR123C	INO2
PDRG1/RAM1	ENSG00000125954	PDRG1	YDL090C	RAM1
EPB41L1/IST3	ENSG00000125970	EPB41L1	YIR005W	IST3
DOCK9/ERV41	ENSG00000125991	DOCK9	YML067C	ERV41
DOCK3/EIS1	ENSG00000126001	DOCK3	YMR031C	EIS1
COQ9/PRE1	ENSG00000126067	COQ9	YER012W	PRE1
CRLS1/CIR1	ENSG00000126214	CRLS1	YGR207C	CIR1
PPP1R13B/YJR084W	ENSG00000126226	PPP1R13B	YJR084W	YJR084W
SIGLEC1/DOT5	ENSG00000126432	SIGLEC1	YIL010W	DOT5
FKBP1A/HMT1	ENSG00000126457	FKBP1A	YBR034C	HMT1
NSFL1C/SDO1	ENSG00000126524	NSFL1C	YLR022C	SDO1
MAVS/VPS30	ENSG00000126581	MAVS	YPL120W	VPS30
F11/ECM22	ENSG00000126746	F11	YLR228C	ECM22
XRN2/BUD27	ENSG00000126756	XRN2	YFL023W	BUD27
DYNLL1/TIM22	ENSG00000126768	DYNLL1	YDL217C	TIM22
TESC/SLK19	ENSG00000126777	TESC	YOR195W	SLK19
SNX5/URB2	ENSG00000126838	SNX5	YJR041C	URB2
RPL6/GEM1	ENSG00000126858	RPL6	YAL048C	GEM1
MAPKAPK5/CNE1	ENSG00000127022	MAPKAPK5	YAL058W	CNE1
P2RX7/VIP1	ENSG00000127241	P2RX7	YLR410W	VIP1
ESF1/NUP85	ENSG00000127311	ESF1	YJR042W	NUP85
RBBP9/SVF1	ENSG00000127415	RBBP9	YDR346C	SVF1
ANAPC5/SIN3	ENSG00000127511	ANAPC5	YOL004W	SIN3
SLC23A2/SLY41	ENSG00000127526	SLC23A2	YOR307C	SLY41
TMEM230/NUP82	ENSG00000127527	TMEM230	YJL061W	NUP82
DZANK1/UMP1	ENSG00000127603	DZANK1	YBR173C	UMP1
KDM2B/SNT2	ENSG00000127663	KDM2B	YGL131C	SNT2
TASP1/TUB1	ENSG00000127824	TASP1	YML085C	TUB1
GCN1L1/EHD3	ENSG00000127884	GCN1L1	YDR036C	EHD3
RPLP0/UTP8	ENSG00000127914	RPLP0	YGR128C	UTP8
PXN/YNL019C	ENSG00000127946	PXN	YNL019C	YNL019C
RPH3A/OCA1	ENSG00000127947	RPH3A	YNL099C	OCA1
TRMT6/GPA2	ENSG00000127955	TRMT6	YER020W	GPA2
CHGB/PEX1	ENSG00000127980	CHGB	YKL197C	PEX1
PEBP1/DUS3	ENSG00000128016	PEBP1	YLR401C	DUS3
TBX5/ADE1	ENSG00000128050	TBX5	YAR015W	ADE1
BRAP/TUM1	ENSG00000128309	BRAP	YOR251C	TUM1
ERP29/RHO5	ENSG00000128340	ERP29	YNL180C	RHO5
NOS1/SME1	ENSG00000128534	NOS1	YOR159C	SME1
FUS/APJ1	ENSG00000128590	FUS	YNL077W	APJ1
IGBP1/NMA1	ENSG00000128591	IGBP1	YLR328W	NMA1
FXYD3/LIN1	ENSG00000128595	FXYD3	YHR156C	LIN1
GANAB/ANP1	ENSG00000128604	GANAB	YEL036C	ANP1
GMIP/YHR219W	ENSG00000128641	GMIP	YHR219W	YHR219W
RBM41/HAT1	ENSG00000128708	RBM41	YPL001W	HAT1
BIRC5/ADD66	ENSG00000128789	BIRC5	YKL206C	ADD66
LAG3/INO80	ENSG00000128908	LAG3	YGL150C	INO80
MLF2/DAL82	ENSG00000128944	MLF2	YNL314W	DAL82
OTUB2/DUT1	ENSG00000128951	OTUB2	YBR252W	DUT1
DDX24/LCP5	ENSG00000129071	DDX24	YER127W	LCP5
ZBTB25/SEC26	ENSG00000129083	ZBTB25	YDR238C	SEC26
ARHGAP4/PRE5	ENSG00000129084	ARHGAP4	YMR314W	PRE5
ANKRD24/GIP4	ENSG00000129219	ANKRD24	YAL031C	GIP4
RCOR1/DIA2	ENSG00000129221	RCOR1	YOR080W	DIA2
LTBP4/TRX3	ENSG00000129235	LTBP4	YCR083W	TRX3
BLVRB/APM1	ENSG00000129354	BLVRB	YPL259C	APM1
SLC9A1/SPC105	ENSG00000129422	SLC9A1	YGL093W	SPC105
SPTLC1/GNP1	ENSG00000129473	SPTLC1	YDR508C	GNP1
PAPOLA/SEC6	ENSG00000129484	PAPOLA	YIL068C	SEC6
CCNK/RPS26A	ENSG00000129518	CCNK	YGL189C	RPS26A
PCBP4/ENP2	ENSG00000129521	PCBP4	YGR145W	ENP2
RGS1/WSC3	ENSG00000129538	RGS1	YOL105C	WSC3
MRPS33/RUB1	ENSG00000129559	MRPS33	YDR139C	RUB1
NDUFB2/OST2	ENSG00000129562	NDUFB2	YOR103C	OST2
ENSG00000090269/BRE2	ENSG00000129691	ENSG00000090269	YLR015W	BRE2
NUDC/RPS4B	ENSG00000129824	NUDC	YHR203C	RPS4B
MAEA/THI20	ENSG00000129946	MAEA	YOL055C	THI20
ICAM1/DPP1	ENSG00000129951	ICAM1	YDR284C	DPP1
STRN4/HPA3	ENSG00000130066	STRN4	YEL066W	HPA3
IRAK3/NUG1	ENSG00000130119	IRAK3	YER006W	NUG1
LYZ/NTE1	ENSG00000130147	LYZ	YML059C	NTE1
SI/YML6	ENSG00000130158	SI	YML025C	YML6
MUL1/YNR065C	ENSG00000130164	MUL1	YNR065C	YNR065C
PDCD7/ELF1	ENSG00000130165	PDCD7	YKL160W	ELF1
SPG21/GTB1	ENSG00000130175	SPG21	YDR221W	GTB1
DNAJB11/CDC16	ENSG00000130177	DNAJB11	YKL022C	CDC16
THPO/MNT4	ENSG00000130203	THPO	YNR059W	MNT4
CHRD/STE13	ENSG00000130226	CHRD	YOR219C	STE13
FLT3LG/YMR185W	ENSG00000130227	FLT3LG	YMR185W	YMR185W
RAB11FIP3/SOL2	ENSG00000130313	RAB11FIP3	YCR073W-A	SOL2
GNPTG/LSM7	ENSG00000130332	GNPTG	YNL147W	LSM7
ZNF268/YGL185C	ENSG00000130414	ZNF268	YGL185C	YGL185C
GOLGA3/ARC40	ENSG00000130429	GOLGA3	YBR234C	ARC40
PABPC4/SMD3	ENSG00000130520	PABPC4	YLR147C	SMD3
CD209/YDL086W	ENSG00000130635	CD209	YDL086W	YDL086W
MCOLN1/CLB3	ENSG00000130638	MCOLN1	YDL155W	CLB3
EFNB1/SPC97	ENSG00000130640	EFNB1	YHR172W	SPC97
AARS/PRK1	ENSG00000130669	AARS	YIL095W	PRK1
GLG1/ADH6	ENSG00000130684	GLG1	YMR318C	ADH6
KIF4A/RPN13	ENSG00000130706	KIF4A	YLR421C	RPN13
PLEKHG2/ARG1	ENSG00000130707	PLEKHG2	YOL058W	ARG1
PITPNM2/UBC12	ENSG00000130725	PITPNM2	YLR306W	UBC12
EXOC1/SPP1	ENSG00000130726	EXOC1	YPL138C	SPP1
DTX2/FRS1	ENSG00000130764	DTX2	YLR060W	FRS1
NLRC4/BIK1	ENSG00000130779	NLRC4	YCL029C	BIK1
NRCAM/SLA2	ENSG00000130787	NRCAM	YNL243W	SLA2
LAMB1/RPF1	ENSG00000130810	LAMB1	YHR088W	RPF1
SLC26A3/TIF35	ENSG00000130811	SLC26A3	YDR429C	TIF35
DLD/TRM9	ENSG00000130829	DLD	YML014W	TRM9
WDR7/YIL055C	ENSG00000130830	WDR7	YIL055C	YIL055C
TXNL1/RDS3	ENSG00000130881	TXNL1	YPR094W	RDS3
IL5RA/UFD2	ENSG00000130939	IL5RA	YDL190C	UFD2
ITGA6/UBA1	ENSG00000130985	ITGA6	YKL210W	UBA1
RAPGEF4/YFR016C	ENSG00000131016	RAPGEF4	YFR016C	YFR016C
ENSG00000091436/YKL133C	ENSG00000131018	ENSG00000091436	YKL133C	YKL133C
FH/AAR2	ENSG00000131043	FH	YBL074C	AAR2
SEL1L3/TIM13	ENSG00000131142	SEL1L3	YGR181W	TIM13
TF/COX5A	ENSG00000131143	TF	YNL052W	COX5A
MYO15A/KES1	ENSG00000131149	MYO15A	YPL145C	KES1
APOH/PSF2	ENSG00000131153	APOH	YJL072C	PSF2
NLRP1/BNA2	ENSG00000131203	NLRP1	YJR078W	BNA2
ACKR6/BIT2	ENSG00000131233	ACKR6	YBR270C	BIT2
SPAG7/ETP1	ENSG00000131263	SPAG7	YHL010C	ETP1
ORC6/MCM22	ENSG00000131323	ORC6	YJR135C	MCM22
ZC3HC1/IDP1	ENSG00000131370	ZC3HC1	YDL066W	IDP1
ESR1/GYP6	ENSG00000131374	ESR1	YJL044C	GYP6
RGS17/GRC3	ENSG00000131467	RGS17	YLL035W	GRC3
ANGPT2/RPL27B	ENSG00000131469	ANGPT2	YDR471W	RPL27B
CD200/MSC1	ENSG00000131470	CD200	YML128C	MSC1
CMA1/VPS25	ENSG00000131475	CMA1	YJR102C	VPS25
PSME1/MRPL51	ENSG00000131495	PSME1	YPR100W	MRPL51
JPH4/YEL020C	ENSG00000131503	JPH4	YEL020C	YEL020C
MYH7/UBC5	ENSG00000131508	MYH7	YDR059C	UBC5
CEBPE/SEC8	ENSG00000131558	CEBPE	YPR055W	SEC8
SLC7A8/ACO2	ENSG00000131730	SLC7A8	YJL200C	ACO2
OSGEP/YBP2	ENSG00000131759	OSGEP	YGL060W	YBP2
RNF31/SIP2	ENSG00000131791	RNF31	YGL208W	SIP2
SCFD1/LHP1	ENSG00000131795	SCFD1	YDL051W	LHP1
G2E3/PDA1	ENSG00000131828	G2E3	YER178W	PDA1
HECTD1/RSF2	ENSG00000131849	HECTD1	YJR127C	RSF2
HNRNPC/YGL114W	ENSG00000131941	HNRNPC	YGL114W	YGL114W
RPGRIP1/RRT8	ENSG00000131944	RPGRIP1	YOL048C	RRT8
SUPT16H/CAJ1	ENSG00000132002	SUPT16H	YER048C	CAJ1
TOX4/HMI1	ENSG00000132017	TOX4	YOL095C	HMI1
GEMIN2/SDS24	ENSG00000132024	GEMIN2	YBR214W	SDS24
TGM1/ECM16	ENSG00000132153	TGM1	YMR128W	ECM16
TINF2/SNF1	ENSG00000132155	TINF2	YDR477W	SNF1
DAZL/ERG27	ENSG00000132196	DAZL	YLR100W	ERG27
SEMA6A/PIN2	ENSG00000132274	SEMA6A	YOR104W	PIN2
TRPM7/TNA1	ENSG00000132326	TRPM7	YGR260W	TNA1
TYRO3/PTP2	ENSG00000132334	TYRO3	YOR208W	PTP2
WDR76/SSD1	ENSG00000132357	WDR76	YDR293C	SSD1
CAPN3/INP54	ENSG00000132376	CAPN3	YOL065C	INP54
SNAP23/RFA1	ENSG00000132383	SNAP23	YAR007C	RFA1
PHGDH/PEX4	ENSG00000132388	PHGDH	YGR133W	PEX4
COL9A3/YCR043C	ENSG00000132424	COL9A3	YCR043C	YCR043C
EZR/RPL26B	ENSG00000132463	EZR	YGR034W	RPL26B
MYL6/SNC2	ENSG00000132475	MYL6	YOR327C	SNC2
AGO1/YBL081W	ENSG00000132535	AGO1	YBL081W	YBL081W
TEKT2/MMF1	ENSG00000132541	TEKT2	YIL051C	MMF1
CLSPN/VMA7	ENSG00000132561	CLSPN	YGR020C	VMA7
UNC13D/SWM1	ENSG00000132604	UNC13D	YDR260C	SWM1
DPYSL2/VPS4	ENSG00000132612	DPYSL2	YPR173C	VPS4
TGFB2/SPO20	ENSG00000132639	TGFB2	YMR017W	SPO20
NUP50/SUN4	ENSG00000132692	NUP50	YNL066W	SUN4
CDC45/CPS1	ENSG00000132694	CDC45	YJL172W	CPS1
COMT/CRC1	ENSG00000132703	COMT	YOR100C	CRC1
LRRFIP2/HCS1	ENSG00000132740	LRRFIP2	YKL017C	HCS1
HDAC6/DPH1	ENSG00000132768	HDAC6	YIL103W	DPH1
KRT31/APL6	ENSG00000132842	KRT31	YGR261C	APL6
CDC6/TCB3	ENSG00000132872	CDC6	YML072C	TCB3
UPRT/PHM6	ENSG00000132912	UPRT	YDR281C	PHM6
CDC23/PCP1	ENSG00000133019	CDC23	YGR101W	PCP1
CBX5/SPC72	ENSG00000133020	CBX5	YAL047C	SPC72
SUCO/MYO1	ENSG00000133026	SUCO	YHR023W	MYO1
MSH2/KCC4	ENSG00000133059	MSH2	YCL024W	KCC4
MAP3K1/SSK22	ENSG00000133083	MAP3K1	YCR073C	SSK22
DHPS/CLB5	ENSG00000133101	DHPS	YPR120C	CLB5
HOOK2/YDL199C	ENSG00000133105	HOOK2	YDL199C	YDL199C
ARCN1/TMA19	ENSG00000133112	ARCN1	YKL056C	TMA19
PSMD5/LPX1	ENSG00000133121	PSMD5	YOR084W	LPX1
PTGS1/FRK1	ENSG00000133216	PTGS1	YPL141C	FRK1
NUP188/HEM13	ENSG00000133275	NUP188	YDR044W	HEM13
CRAT/DUG1	ENSG00000133313	CRAT	YFR044C	DUG1
SH2D3C/NSA1	ENSG00000133316	SH2D3C	YGL111W	NSA1
NANS/TVP15	ENSG00000133318	NANS	YDR100W	TVP15
DFNB31/NUT2	ENSG00000133398	DFNB31	YPR168W	NUT2
CWF19L1/LEE1	ENSG00000133606	CWF19L1	YPL054W	LEE1
SEMA4G/RAS2	ENSG00000133703	SEMA4G	YNL098C	RAS2
BTAF1/SXM1	ENSG00000133704	BTAF1	YDR395W	SXM1
IKZF5/CDC60	ENSG00000133706	IKZF5	YPL160W	CDC60
BLNK/RAS1	ENSG00000133818	BLNK	YOR101W	RAS1
SORBS1/YMR226C	ENSG00000133835	SORBS1	YMR226C	YMR226C
BAMBI/DNF3	ENSG00000133858	BAMBI	YMR162C	DNF3
IL11/ERG28	ENSG00000133935	IL11	YER044C	ERG28
MYO3A/COX16	ENSG00000133983	MYO3A	YJL003W	COX16
WAC/SUI2	ENSG00000134001	WAC	YJR007W	SUI2
CREM/ELP3	ENSG00000134014	CREM	YPL086C	ELP3
NUBP2/CLB1	ENSG00000134057	NUBP2	YGR108W	CLB1
HIVEP1/KRE27	ENSG00000134061	HIVEP1	YIL027C	KRE27
TREM2/RIM11	ENSG00000134072	TREM2	YMR139W	RIM11
CRISP3/MNL1	ENSG00000134109	CRISP3	YHR204W	MNL1
FKBP5/VTH2	ENSG00000134243	FKBP5	YJL222W	VTH2
SRPK1/ADP1	ENSG00000134250	SRPK1	YCR011C	ADP1
BRPF3/YCR016W	ENSG00000134259	BRPF3	YCR016W	YCR016W
MRPS18A/RIB4	ENSG00000134262	MRPS18A	YOL143C	RIB4
ENSG00000096087/BUD7	ENSG00000134287	ENSG00000096087	YOR299W	BUD7
EFHC1/AVT2	ENSG00000134294	EFHC1	YEL064C	AVT2
NCR2/BMH1	ENSG00000134308	NCR2	YER177W	BMH1
HSP90AB1/SRS2	ENSG00000134313	HSP90AB1	YJL092W	SRS2
MLN/YGR130C	ENSG00000134318	MLN	YGR130C	YGR130C
CDC5L/YLR407W	ENSG00000134352	CDC5L	YLR407W	YLR407W
ITPR3/SIM1	ENSG00000134365	ITPR3	YIL123W	SIM1
ZNF184/TIM17	ENSG00000134375	ZNF184	YJL143W	TIM17
DSP/PEA2	ENSG00000134376	DSP	YER149C	PEA2
SIRT1/DED81	ENSG00000134440	SIRT1	YHR019C	DED81
HNRNPH3/NSR1	ENSG00000134453	HNRNPH3	YGR159C	NSR1
JAK2/CCL1	ENSG00000134480	JAK2	YPR025C	CCL1
IL12RB1/YNR040W	ENSG00000134571	IL12RB1	YNR040W	YNR040W
ABL1/SAR1	ENSG00000134594	ABL1	YPL218W	SAR1
ACOT7/MPT5	ENSG00000134644	ACOT7	YGL178W	MPT5
SH3GLB1/SMC2	ENSG00000134709	SH3GLB1	YFR031C	SMC2
CDC7/PRP38	ENSG00000134748	CDC7	YGR075C	PRP38
PCSK5/AIM44	ENSG00000134757	PCSK5	YPL158C	AIM44
SCD/GDT1	ENSG00000134851	SCD	YBR187W	GDT1
TMED1/KIN2	ENSG00000134853	TMED1	YLR096W	KIN2
ABLIM1/TRM112	ENSG00000134909	ABLIM1	YNR046W	TRM112
RAB18/STT3	ENSG00000134910	RAB18	YGL022W	STT3
NRP1/ATF1	ENSG00000134954	NRP1	YOR377W	ATF1
PRTFDC1/FMN1	ENSG00000135002	PRTFDC1	YDR236C	FMN1
TSPAN15/PDH1	ENSG00000135046	TSPAN15	YPR002W	PDH1
MAST3/SNF3	ENSG00000135047	MAST3	YDL194W	SNF3
MZF1/SER1	ENSG00000135069	MZF1	YOR184W	SER1
MYO9B/RGI2	ENSG00000135090	MYO9B	YIL057C	RGI2
PSMD8/MSB1	ENSG00000135148	PSMD8	YOR188W	MSB1
SETD1A/MTO1	ENSG00000135297	SETD1A	YGL236C	MTO1
MAGEB2/HRP1	ENSG00000135316	MAGEB2	YOL123W	HRP1
EFNA2/HSL1	ENSG00000135341	EFNA2	YKL101W	HSL1
CIRBP/YJL213W	ENSG00000135363	CIRBP	YJL213W	YJL213W
ATP5D/KRE33	ENSG00000135372	ATP5D	YNL132W	KRE33
IGFALS/HLJ1	ENSG00000135392	IGFALS	YMR161W	HLJ1
HNRNPM/DGA1	ENSG00000135407	HNRNPM	YOR245C	DGA1
MARCH2/GTT1	ENSG00000135424	MARCH2	YIR038C	GTT1
NDUFB7/YLR426W	ENSG00000135437	NDUFB7	YLR426W	YLR426W
TECR/GTS1	ENSG00000135439	TECR	YGL181W	GTS1
TIMM13/YNL305C	ENSG00000135472	TIMM13	YNL305C	YNL305C
CDC34/NOP4	ENSG00000135486	CDC34	YPL043W	NOP4
MTAP/SUL1	ENSG00000135502	MTAP	YBR294W	SUL1
POLR2E/YOS9	ENSG00000135506	POLR2E	YDR057W	YOS9
POLRMT/YFL054C	ENSG00000135517	POLRMT	YFL054C	YFL054C
HCN2/DGR2	ENSG00000135541	HCN2	YKL121W	DGR2
GADD45B/CCT8	ENSG00000135624	GADD45B	YJL008C	CCT8
MADCAM1/UBP12	ENSG00000135655	MADCAM1	YJL197W	UBP12
MKNK2/YGR283C	ENSG00000135679	MKNK2	YGR283C	YGR283C
ENSG00000099882/YDR042C	ENSG00000135720	ENSG00000099882	YDR042C	YDR042C
ARVCF/CWC22	ENSG00000135747	ARVCF	YGR278W	CWC22
RANBP1/TOK1	ENSG00000135750	RANBP1	YJL093C	TOK1
KLHL22/SPT8	ENSG00000135801	KLHL22	YLR055C	SPT8
MED15/GLN1	ENSG00000135821	MED15	YPR035W	GLN1
SERPIND1/VAM7	ENSG00000135823	SERPIND1	YGL212W	VAM7
SNAP29/PRP16	ENSG00000135829	SNAP29	YKR086W	PRP16
CRKL/NIP100	ENSG00000135837	CRKL	YPL174C	NIP100
LZTR1/GPI2	ENSG00000135845	LZTR1	YPL076W	GPI2
MMP11/PEX14	ENSG00000135862	MMP11	YGL153W	PEX14
CECR2/MRPL3	ENSG00000135900	CECR2	YMR024W	MRPL3
SMARCB1/CDC33	ENSG00000135930	SMARCB1	YOL139C	CDC33
P2RX6/PKP2	ENSG00000135932	P2RX6	YGL059W	PKP2
DERL3/COX4	ENSG00000135940	DERL3	YGL187C	COX4
ENSG00000099964/ISU2	ENSG00000136003	ENSG00000099964	YOR226C	ISU2
BCL2L13/SGV1	ENSG00000136021	BCL2L13	YPR161C	SGV1
ENSG00000099972/BUD21	ENSG00000136026	ENSG00000099972	YOR078W	BUD21
DDT/NUR1	ENSG00000136044	DDT	YDL089W	NUR1
OSM/PWP1	ENSG00000136045	OSM	YLR196W	PWP1
CABIN1/PLB2	ENSG00000136068	CABIN1	YMR006C	PLB2
TBC1D10A/RRN7	ENSG00000136098	TBC1D10A	YJL025W	RRN7
SUSD2/BUD4	ENSG00000136108	SUSD2	YJR092W	BUD4
SF3A1/GYL1	ENSG00000136111	SF3A1	YMR192W	GYL1
SEC14L2/RSR1	ENSG00000136238	SEC14L2	YGR152C	RSR1
ENSG00000100010/SWF1	ENSG00000136247	ENSG00000100010	YDR126W	SWF1
PPIL2/DBP9	ENSG00000136271	PPIL2	YLR276C	DBP9
SNRPD3/FAU1	ENSG00000136371	SNRPD3	YER183C	FAU1
PES1/OKP1	ENSG00000136436	PES1	YGR179C	OKP1
MAPK1/NMT1	ENSG00000136448	MAPK1	YLR195C	NMT1
GGT1/HTD2	ENSG00000136449	GGT1	YHR067W	HTD2
PPM1F/NPL3	ENSG00000136450	PPM1F	YDR432W	NPL3
TOP3B/YGR021W	ENSG00000136463	TOP3B	YGR021W	YGR021W
DGCR14/YPL247C	ENSG00000136485	DGCR14	YPL247C	YPL247C
CRYBB2P1/SAS3	ENSG00000136504	CRYBB2P1	YBL052C	SAS3
MFNG/GAP1	ENSG00000136521	MFNG	YKR039W	GAP1
CARD10/AAT2	ENSG00000136560	CARD10	YLR027C	AAT2
SLC25A1/YHR020W	ENSG00000136628	SLC25A1	YHR020W	YHR020W
ADRBK2/VPS45	ENSG00000136631	ADRBK2	YGL095C	VPS45
LGALS2/YLR194C	ENSG00000136715	LGALS2	YLR194C	YLR194C
GGA1/YPR174C	ENSG00000136717	GGA1	YPR174C	YPR174C
HIRA/IMP4	ENSG00000136718	HIRA	YNL075W	IMP4
SH3BP1/KRE5	ENSG00000136731	SH3BP1	YOR336W	KRE5
LGALS1/HSE1	ENSG00000136738	LGALS1	YHL002W	HSE1
HPS4/NFS1	ENSG00000136750	HPS4	YCL017C	NFS1
ENSG00000100101/YME1	ENSG00000136758	ENSG00000100101	YPR024W	YME1
PATZ1/SIS1	ENSG00000136770	PATZ1	YNL007C	SIS1
TRIOBP/HRK1	ENSG00000136807	TRIOBP	YOR267C	HRK1
TFIP11/TRX2	ENSG00000136810	TFIP11	YGR209C	TRX2
GCAT/ECM29	ENSG00000136813	GCAT	YHL030W	ECM29
ENSG00000100118/MIG2	ENSG00000136826	ENSG00000100118	YGL209W	MIG2
CRYBB1/SEC1	ENSG00000136854	CRYBB1	YDR164C	SEC1
EIF3L/CNM67	ENSG00000136861	EIF3L	YNL225C	CNM67
NHP2L1/AGC1	ENSG00000136869	NHP2L1	YPR021C	AGC1
MICALL1/VMA10	ENSG00000136888	MICALL1	YHR039C-A	VMA10
ENSG00000100141/IPI1	ENSG00000136891	ENSG00000100141	YHR085W	IPI1
POLR2F/PUP1	ENSG00000136930	POLR2F	YOR157C	PUP1
SOX10/KEL1	ENSG00000136933	SOX10	YHR158C	KEL1
CCDC134/LEA1	ENSG00000136938	CCDC134	YPL213W	LEA1
PICK1/PLP2	ENSG00000136940	PICK1	YOR281C	PLP2
TTC28/RPL35B	ENSG00000136942	TTC28	YDL136W	RPL35B
SLC16A8/RPA49	ENSG00000137054	SLC16A8	YNL248C	RPA49
CENPM/DOA1	ENSG00000137055	CENPM	YKL213C	DOA1
SEPT3/HNT3	ENSG00000137074	SEPT3	YOR258W	HNT3
SLC5A1/ADE5,7	ENSG00000137076	SLC5A1	YGL234W	ADE5,7
TPTEP1/RPS6B	ENSG00000137154	TPTEP1	YBR181C	RPS6B
DDX17/CPR7	ENSG00000137168	DDX17	YJR032W	CPR7
DMC1/STB4	ENSG00000137203	DMC1	YMR019W	STB4
TCF20/POP8	ENSG00000137265	TCF20	YBL018C	POP8
CBY1/CMK1	ENSG00000137275	CBY1	YFR014C	CMK1
TOMM22/BMS1	ENSG00000137312	TOMM22	YPL217C	BMS1
RTDR1/SEC16	ENSG00000137337	RTDR1	YPL085W	SEC16
XBP1/FLX1	ENSG00000137409	XBP1	YIL134W	FLX1
FBXO7/FMP32	ENSG00000137500	FBXO7	YFL046W	FMP32
GTPBP1/SIR4	ENSG00000137501	GTPBP1	YDR227W	SIR4
POLDIP3/YIP5	ENSG00000137502	POLDIP3	YGL161C	YIP5
TIMP3/YGR015C	ENSG00000137509	TIMP3	YGR015C	YGR015C
PPP6R2/MRPL10	ENSG00000137547	PPP6R2	YNL284C	MRPL10
SBF1/TGS1	ENSG00000137574	SBF1	YPL157W	TGS1
SUN2/PEP1	ENSG00000137642	SUN2	YBL017C	PEP1
CYB5R3/BUD13	ENSG00000137656	CYB5R3	YGL174W	BUD13
DNAL4/TVP38	ENSG00000137672	DNAL4	YKR088C	TVP38
ENSG00000100262/XYL2	ENSG00000137673	ENSG00000100262	YLR070C	XYL2
PACSIN2/YNL176C	ENSG00000137693	PACSIN2	YNL176C	YNL176C
AP1B1/TMA20	ENSG00000137699	AP1B1	YER007C-A	TMA20
HMGXB4/MRP1	ENSG00000137710	HMGXB4	YDR347W	MRP1
TOM1/TOR2	ENSG00000137713	TOM1	YKL203C	TOR2
NEFH/YJL185C	ENSG00000137752	NEFH	YJL185C	YJL185C
BIK/MKK2	ENSG00000137764	BIK	YPL140C	MKK2
HMOX1/ODC2	ENSG00000137801	HMOX1	YOR222W	ODC2
THOC5/GCR2	ENSG00000137806	THOC5	YNL199C	GCR2
MCM5/SPC98	ENSG00000137822	MCM5	YNL126W	SPC98
ARSA/KCS1	ENSG00000137825	ARSA	YDR017C	KCS1
TSPO/BIO5	ENSG00000137842	TSPO	YNR056C	BIO5
RASD2/RPC31	ENSG00000137845	RASD2	YNL151C	RPC31
CBX7/ALT1	ENSG00000137872	CBX7	YLR089C	ALT1
PDGFB/RLP24	ENSG00000137876	PDGFB	YLR009W	RLP24
ACR/COY1	ENSG00000137878	ACR	YKL179C	COY1
RPL3/ARO8	ENSG00000137944	RPL3	YGL202W	ARO8
ZMAT5/SUA7	ENSG00000137947	ZMAT5	YPR086W	SUA7
RBFOX2/BET2	ENSG00000137955	RBFOX2	YPR176C	BET2
TAB1/LAT1	ENSG00000137992	TAB1	YNL071W	LAT1
ASCC2/IMD2	ENSG00000138029	ASCC2	YHR216W	IMD2
MTMR3/PTC1	ENSG00000138032	MTMR3	YDL006W	PTC1
SMCR7L/YGR016W	ENSG00000138035	SMCR7L	YGR016W	YGR016W
APOL1/YPT1	ENSG00000138069	APOL1	YFL038C	YPT1
MYH9/ARP2	ENSG00000138071	MYH9	YDL029W	ARP2
SAMM50/MAL12	ENSG00000138079	SAMM50	YGR292W	MAL12
GRAP2/DAS1	ENSG00000138081	GRAP2	YJL149W	DAS1
EIF3D/PET309	ENSG00000138095	EIF3D	YLR067C	PET309
TNRC6B/BIO4	ENSG00000138101	TNRC6B	YNR057C	BIO4
ENSG00000100357/ARP1	ENSG00000138107	ENSG00000100357	YHR129C	ARP1
SGSM3/SOL4	ENSG00000138161	SGSM3	YGR248W	SOL4
IFT27/PPS1	ENSG00000138166	IFT27	YBR276C	PPS1
KIAA0930/MSS1	ENSG00000138175	KIAA0930	YMR023C	MSS1
NCF4/KAR3	ENSG00000138182	NCF4	YPR141C	KAR3
CSF2RB/YND1	ENSG00000138185	CSF2RB	YER005W	YND1
SLC25A17/HMLALPHA1	ENSG00000138279	SLC25A17	YCL066W	HMLALPHA1
UPK3A/TIM23	ENSG00000138297	UPK3A	YNR017W	TIM23
KCTD17/TAF13	ENSG00000138303	KCTD17	YML098W	TAF13
ST13/RPS24A	ENSG00000138326	ST13	YER074W	RPS24A
IL2RB/ADE17	ENSG00000138363	IL2RB	YMR120C	ADE17
RBX1/KTR5	ENSG00000138378	RBX1	YNL029C	KTR5
EP300/CPR3	ENSG00000138398	EP300	YML078W	CPR3
L3MBTL2/IDP2	ENSG00000138413	L3MBTL2	YLR174W	IDP2
RANGAP1/YPL014W	ENSG00000138434	RANGAP1	YPL014W	YPL014W
ZC3H7B/YTM1	ENSG00000138442	ZC3H7B	YOR272W	YTM1
PHF5A/MKC7	ENSG00000138448	PHF5A	YDR144C	MKC7
ACO2/YKL100C	ENSG00000138600	ACO2	YKL100C	YKL100C
POLR3H/PTM1	ENSG00000138613	POLR3H	YKL039W	PTM1
PMM1/DSK2	ENSG00000138629	PMM1	YMR276W	DSK2
BRD1/FMP25	ENSG00000138646	BRD1	YLR077W	FMP25
MLC1/PGI1	ENSG00000138663	MLC1	YBR196C	PGI1
HDAC10/RIM4	ENSG00000138668	HDAC10	YHL024W	RIM4
FKBP3/PSY4	ENSG00000138669	FKBP3	YBL046W	PSY4
CTSG/SEC31	ENSG00000138674	CTSG	YDL195W	SEC31
GZMB/YGL015C	ENSG00000138684	GZMB	YGL015C	YGL015C
RBM23/UBP1	ENSG00000138698	RBM23	YDL122W	UBP1
PRMT5/NUP57	ENSG00000138750	PRMT5	YGR119C	NUP57
AP4S1/BRE5	ENSG00000138757	AP4S1	YNR051C	BRE5
POLE2/SHS1	ENSG00000138758	POLE2	YDL225W	SHS1
SOS2/YOR387C	ENSG00000138760	SOS2	YOR387C	YOR387C
CDKL1/USO1	ENSG00000138768	CDKL1	YDL058W	USO1
NIN/PPA2	ENSG00000138777	NIN	YMR267W	PPA2
PYGL/SEC24	ENSG00000138802	PYGL	YIL109C	SEC24
TRIM9/YNL217W	ENSG00000138814	TRIM9	YNL217W	YNL217W
PSMC6/IML3	ENSG00000138823	PSMC6	YBR107C	IML3
CDKN3/LCL2	ENSG00000138829	CDKN3	YLR104W	LCL2
ATP6V1D/SKO1	ENSG00000138835	ATP6V1D	YNL167C	SKO1
PIGH/YLR036C	ENSG00000139112	PIGH	YLR036C	YLR036C
PSMA3/YLR290C	ENSG00000139180	PSMA3	YLR290C	YLR290C
VTI1B/PEX5	ENSG00000139197	VTI1B	YDR244W	PEX5
TIMM9/SLX5	ENSG00000139218	TIMM9	YDL013W	SLX5
GSTZ1/RNA1	ENSG00000139329	GSTZ1	YMR235C	RNA1
AHSA1/SMX3	ENSG00000139343	AHSA1	YPR182W	SMX3
DAAM1/YSR3	ENSG00000139496	DAAM1	YKR053C	YSR3
SPTLC2/YJR107W	ENSG00000139567	SPTLC2	YJR107W	YJR107W
RIN3/RPS8A	ENSG00000139610	RIN3	YBL072C	RPS8A
SNW1/SWI3	ENSG00000139613	SNW1	YJL176C	SWI3
CHGA/MED8	ENSG00000139636	CHGA	YBR193C	MED8
ITPK1/YER156C	ENSG00000139637	ITPK1	YER156C	YER156C
PPM1A/YJL068C	ENSG00000139684	PPM1A	YJL068C	YJL068C
SIX4/VPS33	ENSG00000139719	SIX4	YLR396C	VPS33
ASB2/TMA22	ENSG00000139726	ASB2	YJR014W	TMA22
ERH/YJL055W	ENSG00000139910	ERH	YJL055W	YJL055W
HIF1A/YNL035C	ENSG00000140006	HIF1A	YNL035C	YNL035C
SRSF5/PRY1	ENSG00000140092	SRSF5	YJL079C	PRY1
EIF5/TYS1	ENSG00000140105	EIF5	YGR185C	TYS1
SERPINA4/UGA4	ENSG00000140199	SERPINA4	YDL210W	UGA4
SLC8A3/QRI5	ENSG00000140262	SLC8A3	YLR204W	QRI5
DICER1/ADH2	ENSG00000140263	DICER1	YMR303C	ADH2
MTHFD1/YDL085C-A	ENSG00000140264	MTHFD1	YDL085C-A	YDL085C-A
TCL1A/TOA2	ENSG00000140307	TCL1A	YKL058W	TOA2
ZC3H14/SRP14	ENSG00000140319	ZC3H14	YDL092W	SRP14
TELO2/EDC3	ENSG00000140326	TELO2	YEL015W	EDC3
BDKRB1/AIM45	ENSG00000140374	BDKRB1	YPR004C	AIM45
GSKIP/ARG7	ENSG00000140386	GSKIP	YMR062C	ARG7
VRK1/YGR079W	ENSG00000140391	VRK1	YGR079W	YGR079W
PSMC1/AMS1	ENSG00000140400	PSMC1	YGL156W	AMS1
RPS6KA5/NNF2	ENSG00000140416	RPS6KA5	YGR089W	NNF2
PSMB5/DIT2	ENSG00000140459	PSMB5	YDR402C	DIT2
YY1/RAD16	ENSG00000140464	YY1	YBR114W	RAD16
ACIN1/ERG11	ENSG00000140465	ACIN1	YHR007C	ERG11
CCNB1IP1/HO	ENSG00000140479	CCNB1IP1	YDL227C	HO
TRIP11/SSP2	ENSG00000140488	TRIP11	YOR242C	SSP2
APEX1/YKL091C	ENSG00000140522	APEX1	YKL091C	YKL091C
ENSG00000100829/YMR210W	ENSG00000140526	ENSG00000100829	YMR210W	YMR210W
PABPN1/IPL1	ENSG00000140538	PABPN1	YPL209C	IPL1
EFS/LST7	ENSG00000140543	EFS	YGR057C	LST7
ARHGAP5/OYE3	ENSG00000140564	ARHGAP5	YPL171C	OYE3
CINP/BUD2	ENSG00000140575	CINP	YKL092C	BUD2
SRP54/HUA1	ENSG00000140682	SRP54	YGR268C	HUA1
CPNE6/YGR122W	ENSG00000140694	CPNE6	YGR122W	YGR122W
CHD8/QCR2	ENSG00000140740	CHD8	YPR191W	QCR2
PSMA6/GRX4	ENSG00000140830	PSMA6	YER174C	GRX4
NFKBIA/RPL9B	ENSG00000140937	NFKBIA	YNL067W	RPL9B
EMC9/RRT12	ENSG00000140943	EMC9	YCR045C	RRT12
PSME2/NNK1	ENSG00000140992	PSME2	YKL171W	NNK1
BRMS1L/YDR333C	ENSG00000141002	BRMS1L	YDR333C	YDR333C
ENSG00000100931/MCD4	ENSG00000141012	ENSG00000100931	YKL165C	MCD4
SEC23A/SNT1	ENSG00000141027	SEC23A	YCR033W	SNT1
PNN/SSH4	ENSG00000141084	PNN	YKL124W	SSH4
RABGGTA/DBP7	ENSG00000141141	RABGGTA	YKR024C	DBP7
NFATC4/GYP7	ENSG00000141258	NFATC4	YDL234C	GYP7
PLTP/APE2	ENSG00000141279	PLTP	YKL157W	APE2
PCIF1/CHC1	ENSG00000141367	PCIF1	YGL206C	CHC1
GSS/YTA7	ENSG00000141385	GSS	YGR270W	YTA7
MMP9/GZF3	ENSG00000141448	MMP9	YJL110C	GZF3
TRPC4AP/MRL1	ENSG00000141510	TRPC4AP	YPR079W	MRL1
PYGB/RDI1	ENSG00000141522	PYGB	YDL135C	RDI1
PROCR/MCH4	ENSG00000141526	PROCR	YOL119C	MCH4
GINS1/DED1	ENSG00000141543	GINS1	YOR204W	DED1
NINL/ATG18	ENSG00000141580	NINL	YFR021W	ATG18
CD40/SOK2	ENSG00000141646	CD40	YMR016C	SOK2
UQCC/FAB1	ENSG00000141720	UQCC	YFR019W	FAB1
ZMYND8/DIB1	ENSG00000141759	ZMYND8	YPR082C	DIB1
SGK2/ZRT2	ENSG00000141873	SGK2	YLR130C	ZRT2
IFT52/PFK1	ENSG00000141959	IFT52	YGR240C	PFK1
MYBL2/YAR1	ENSG00000141965	MYBL2	YPL239W	YAR1
HNF4A/CDC24	ENSG00000141968	HNF4A	YAL041W	CDC24
SLA2/IKS1	ENSG00000142149	SLA2	YJL057C	IKS1
C20orf24/SOD1	ENSG00000142168	C20orf24	YJR104C	SOD1
NFATC2/ARN2	ENSG00000142185	NFATC2	YHL047C	ARN2
STK4/RPL7A	ENSG00000142192	STK4	YGL076C	RPL7A
PFDN4/MYO5	ENSG00000142347	PFDN4	YMR109W	MYO5
DOK5/HSL7	ENSG00000142453	DOK5	YBR133C	HSL7
CSTF1/PRE4	ENSG00000142507	CSTF1	YFR050C	PRE4
BMP7/RPN4	ENSG00000142528	BMP7	YDL020C	RPN4
RAE1/RPS11B	ENSG00000142534	RAE1	YBR048W	RPS11B
TPD52L2/CUE3	ENSG00000142552	TPD52L2	YGL110C	CUE3
DNAJC5/RPL11B	ENSG00000142676	DNAJC5	YGR085C	RPL11B
NELFCD/BUD20	ENSG00000142684	NELFCD	YLR074C	BUD20
PRPF6/PSD2	ENSG00000142765	PRPF6	YGR170W	PSD2
TUBB1/TPK2	ENSG00000142875	TUBB1	YPL203W	TPK2
PSMA7/PTP1	ENSG00000142949	PSMA7	YDL230W	PTP1
NTSR1/KEM1	ENSG00000143006	NTSR1	YGL173C	KEM1
MRGBP/MSN1	ENSG00000143033	MRGBP	YOL116W	MSN1
DIDO1/FAR11	ENSG00000143093	DIDO1	YNL127W	FAR11
GID8/SCL1	ENSG00000143106	GID8	YGL011C	SCL1
BIRC7/GID7	ENSG00000143164	BIRC7	YCL039W	GID7
ARFGAP1/PHO2	ENSG00000143190	ARFGAP1	YDL106C	PHO2
AVP/TPI1	ENSG00000143198	AVP	YDR050C	TPI1
COL20A1/RPL14A	ENSG00000143314	COL20A1	YKL006W	RPL14A
CHRNA4/PAN2	ENSG00000143319	CHRNA4	YGL094C	PAN2
EEF1A2/GIC2	ENSG00000143322	EEF1A2	YDR309C	GIC2
PTK6/RGS2	ENSG00000143333	PTK6	YOR107W	RGS2
GMEB2/RAD10	ENSG00000143337	GMEB2	YML095C	RAD10
C20orf27/ALR1	ENSG00000143355	C20orf27	YOL130W	ALR1
SPEF1/PPX1	ENSG00000143363	SPEF1	YHR201C	PPX1
CDC25B/PEX19	ENSG00000143367	CDC25B	YDL065C	PEX19
ARFRP1/NOP13	ENSG00000143368	ARFRP1	YNL175C	NOP13
NDUFAF5/SET2	ENSG00000143379	NDUFAF5	YJL168C	SET2
TRIB3/PIK1	ENSG00000143393	TRIB3	YNL267W	PIK1
RASSF2/NCA2	ENSG00000143398	RASSF2	YPR155C	NCA2
CSNK2A1/HEM12	ENSG00000143412	CSNK2A1	YDR047W	HEM12
ANGPT4/STR3	ENSG00000143416	ANGPT4	YGL184C	STR3
HM13/GSH1	ENSG00000143418	HM13	YJL101C	GSH1
SNPH/IGO2	ENSG00000143420	SNPH	YHR132W-A	IGO2
MYLK2/PHO85	ENSG00000143466	MYLK2	YPL031C	PHO85
SIRPB1/VBA4	ENSG00000143469	SIRPB1	YDR119W	VBA4
SEC23B/TMA64	ENSG00000143486	SEC23B	YDR117C	TMA64
FERMT1/SET6	ENSG00000143499	FERMT1	YPL165C	SET6
HAO1/FMP30	ENSG00000143507	HAO1	YPL103C	FMP30
PDYN/NTH1	ENSG00000143575	PDYN	YDR001C	NTH1
PLCB4/RPC17	ENSG00000143578	PLCB4	YJL011C	RPC17
MYL9/CYT2	ENSG00000143621	MYL9	YKL087C	CYT2
HCK/YCL047C	ENSG00000143641	HCK	YCL047C	YCL047C
CRNKL1/TEX1	ENSG00000143669	CRNKL1	YNL253W	TEX1
POFUT1/LTP1	ENSG00000143727	POFUT1	YPR073C	LTP1
SAMHD1/ARF1	ENSG00000143761	SAMHD1	YDL192W	ARF1
PAK7/MRPS5	ENSG00000143799	PAK7	YBR251W	MRPS5
KIF3B/ERG4	ENSG00000143815	KIF3B	YGL012W	ERG4
NOP56/YPS3	ENSG00000143839	NOP56	YLR121C	YPS3
IDH3B/PTP3	ENSG00000143851	IDH3B	YER075C	PTP3
MAPRE1/RHO4	ENSG00000143878	MAPRE1	YKR055W	RHO4
JAG1/YGL262W	ENSG00000143924	JAG1	YGL262W	YGL262W
CDK5RAP1/CNB1	ENSG00000143933	CDK5RAP1	YKL190W	CNB1
SNTA1/MTR4	ENSG00000144028	SNTA1	YJL050W	MTR4
OXT/MEI4	ENSG00000144061	OXT	YER044C-A	MEI4
TTI1/TVP18	ENSG00000144063	TTI1	YMR071C	TVP18
E2F1/THR4	ENSG00000144115	E2F1	YCR053W	THR4
RPRD1B/DIG2	ENSG00000144283	RPRD1B	YDR480W	DIG2
PXMP4/OSW5	ENSG00000144366	PXMP4	YMR148W	OSW5
CHMP4B/YPT52	ENSG00000144566	CHMP4B	YKR014C	YPT52
BPI/FCP1	ENSG00000144579	BPI	YMR277W	FCP1
CST3/CAF40	ENSG00000144580	CST3	YNL288W	CAF40
ASIP/YDL119C	ENSG00000144659	ASIP	YDL119C	YDL119C
CST4/RPL32	ENSG00000144713	CST4	YBL092W	RPL32
ACTR5/ATG3	ENSG00000144848	ACTR5	YNR007C	ATG3
WFDC2/SRP102	ENSG00000144867	WFDC2	YKL154W	SRP102
AHCY/OSH7	ENSG00000144909	AHCY	YHR001W	OSH7
DHX35/MRPL20	ENSG00000145012	DHX35	YKR085C	MRPL20
DNTTIP1/SRO7	ENSG00000145087	DNTTIP1	YPR032W	SRO7
MAP1LC3A/GCD1	ENSG00000145191	MAP1LC3A	YOR260W	GCD1
SYNDIG1/CRS5	ENSG00000145287	SYNDIG1	YOR031W	CRS5
PIGU/PTK2	ENSG00000145349	PIGU	YJR059W	PTK2
TNNC2/SWI6	ENSG00000145362	TNNC2	YLR182W	SWI6
APMAP/CLN2	ENSG00000145386	APMAP	YPL256C	CLN2
ZNF516/YPR172W	ENSG00000145391	ZNF516	YPR172W	YPR172W
USP14/BNA1	ENSG00000145526	USP14	YJR025C	BNA1
VAPA/YCP4	ENSG00000145555	VAPA	YCR004C	YCP4
MYOM1/RPL37A	ENSG00000145592	MYOM1	YLR185W	RPL37A
MYL12A/GRR1	ENSG00000145604	MYL12A	YJR090C	GRR1
CEP76/TFC8	ENSG00000145623	CEP76	YPL007C	TFC8
CEP192/YHL044W	ENSG00000145649	CEP192	YHL044W	YHL044W
RNMT/RGA2	ENSG00000145675	RNMT	YDR379W	RGA2
SMAD7/IQG1	ENSG00000145703	SMAD7	YPL242C	IQG1
LAMA1/IRA1	ENSG00000145715	LAMA1	YBR140C	IRA1
RNF125/AST2	ENSG00000145730	RNF125	YER101C	AST2
ANKRD12/EGD1	ENSG00000145741	ANKRD12	YPL037C	EGD1
NOL4/NNT1	ENSG00000145780	NOL4	YLR285W	NNT1
POLI/WSC4	ENSG00000145794	POLI	YHL028W	WSC4
MIB1/NBP2	ENSG00000145819	MIB1	YDR162C	NBP2
RBBP8/TIF2	ENSG00000145833	RBBP8	YJL138C	TIF2
RIOK3/MRPS17	ENSG00000145901	RIOK3	YMR188C	MRPS17
CSTF2/SNU13	ENSG00000145912	CSTF2	YEL026W	SNU13
PSMD10/RTT105	ENSG00000146067	PSMD10	YER104W	RTT105
ATG4A/CFD1	ENSG00000146192	ATG4A	YIL003W	CFD1
TBL1X/ELP2	ENSG00000146247	TBL1X	YGR200C	ELP2
GPR143/IRC20	ENSG00000146414	GPR143	YLR247C	IRC20
PGRMC1/MUM2	ENSG00000146457	PGRMC1	YBR057C	MUM2
POLA1/ARF3	ENSG00000146535	POLA1	YOR094W	ARF3
MID1/MDH2	ENSG00000146701	MID1	YOL126C	MDH2
NKAP/CCT6	ENSG00000146731	NKAP	YDR188W	CCT6
NXT2/AGP2	ENSG00000146828	NXT2	YBR132C	AGP2
GUCY2F/RSM24	ENSG00000146872	GUCY2F	YDR175C	RSM24
ENSG00000101898/LAA1	ENSG00000146918	ENSG00000101898	YJL207C	LAA1
ALG13/CDC9	ENSG00000146938	ALG13	YDL164C	CDC9
PRPS2/BUL2	ENSG00000146950	PRPS2	YML111W	BUL2
TLR8/PIN3	ENSG00000147010	TLR8	YPR154W	PIN3
AMMECR1/HXK1	ENSG00000147044	AMMECR1	YFR053C	HXK1
CHRDL1/SCD5	ENSG00000147050	CHRDL1	YOR329C	SCD5
WDR13/CLB4	ENSG00000147082	WDR13	YLR210W	CLB4
SUV39H1/MCH2	ENSG00000147100	SUV39H1	YKL221W	MCH2
GLRA2/YNR062C	ENSG00000147123	GLRA2	YNR062C	YNR062C
XIAP/TAF1	ENSG00000147133	XIAP	YGR274C	TAF1
STAG2/NHP6B	ENSG00000147140	STAG2	YBR089C-A	NHP6B
MCF2/CYC8	ENSG00000147162	MCF2	YBR112C	CYC8
F9/JNM1	ENSG00000147202	F9	YMR294W	JNM1
ABCD1/YGR210C	ENSG00000147206	ABCD1	YGR210C	YGR210C
CCDC22/PRS3	ENSG00000147224	CCDC22	YHL011C	PRS3
CACNA1F/MLC1	ENSG00000147400	CACNA1F	YGL106W	MLC1
SYP/VMA2	ENSG00000147416	SYP	YBR127C	VMA2
PLP2/YJL049W	ENSG00000147457	PLP2	YJL049W	YJL049W
BMX/RHR2	ENSG00000147459	BMX	YIL053W	RHR2
PLS3/FES1	ENSG00000147481	PLS3	YBR101C	FES1
NAA10/ERR1	ENSG00000147526	NAA10	YOR393W	ERR1
RENBP/RPC10	ENSG00000147669	RENBP	YHR143W-A	RPC10
ELF4/CIC1	ENSG00000147677	ELF4	YHR052W	CIC1
SMARCA1/YAR028W	ENSG00000147684	SMARCA1	YAR028W	YAR028W
MTMR8/MNN10	ENSG00000147852	MTMR8	YDR245W	MNN10
ASB9/YDL186W	ENSG00000147854	ASB9	YDL186W	YDL186W
ENSG00000102050/PHO81	ENSG00000147889	ENSG00000102050	YGR233C	PHO81
RBBP7/ERG2	ENSG00000147955	RBBP7	YMR202W	ERG2
PPP1R2P9/PLP1	ENSG00000148154	PPP1R2P9	YDR183W	PLP1
KCND1/LDB18	ENSG00000148200	KCND1	YLL049W	LDB18
OPN1LW/DPB4	ENSG00000148229	OPN1LW	YDR121W	DPB4
FMR1/BTT1	ENSG00000148346	FMR1	YDR252W	BTT1
PIM2/AKR1	ENSG00000148400	PIM2	YDR264C	AKR1
SLC35A2/CCH1	ENSG00000148408	SLC35A2	YGR217W	CCH1
PQBP1/MSB4	ENSG00000148429	PQBP1	YOL112W	MSB4
PCSK1N/SUR1	ENSG00000148481	PCSK1N	YPL057C	SUR1
EMD/SOG2	ENSG00000148484	EMD	YOR353C	SOG2
TAZ/RSM25	ENSG00000148498	TAZ	YIL093C	RSM25
PGK1/NOG2	ENSG00000148584	PGK1	YNR053C	NOG2
GATA1/YKL075C	ENSG00000148660	GATA1	YKL075C	YKL075C
MAGT1/RPP1	ENSG00000148688	MAGT1	YHR062C	RPP1
SMS/SLD3	ENSG00000148773	SMS	YGL113W	SLD3
PHEX/ERG5	ENSG00000148795	PHEX	YMR015C	ERG5
UBL4A/GTT2	ENSG00000148834	UBL4A	YLL060C	GTT2
EEA1/CLF1	ENSG00000148843	EEA1	YLR117C	CLF1
RP2/VID24	ENSG00000148935	RP2	YBR105C	VID24
PHF16/YEH1	ENSG00000148948	PHF16	YLL012W	YEH1
CDK16/NAT2	ENSG00000149100	CDK16	YGR147C	NAT2
USP11/YJR008W	ENSG00000149124	USP11	YJR008W	YJR008W
PCYT1B/VID22	ENSG00000149131	PCYT1B	YLR373C	VID22
HTATSF1/POB3	ENSG00000149136	HTATSF1	YML069W	POB3
VGLL1/SPS18	ENSG00000149182	VGLL1	YNL204C	SPS18
CD40LG/RPS3	ENSG00000149273	CD40LG	YNL178W	RPS3
TIMP1/LRE1	ENSG00000149308	TIMP1	YCL051W	LRE1
FGD1/TRA1	ENSG00000149311	FGD1	YHR099W	TRA1
PIN4/SSE1	ENSG00000149428	PIN4	YPL106C	SSE1
PORCN/CYB5	ENSG00000149485	PORCN	YNL111C	CYB5
MAGED2/CDH1	ENSG00000149499	MAGED2	YGL003C	CDH1
KLF8/KIN1	ENSG00000149554	KLF8	YDR122W	KIN1
SYTL4/CRF1	ENSG00000149557	SYTL4	YDR223W	CRF1
CENPI/RPS30A	ENSG00000149806	CENPI	YLR287C-A	RPS30A
DRP2/PPG1	ENSG00000149923	DRP2	YNR032W	PPG1
TAF7L/OAF3	ENSG00000150093	TAF7L	YKR064W	OAF3
PBDC1/TRM5	ENSG00000150394	PBDC1	YHR070W	TRM5
ENSG00000102391/YKR070W	ENSG00000150672	ENSG00000102391	YKR070W	YKR070W
ARMCX3/CCT7	ENSG00000150753	ARMCX3	YJL111W	CCT7
HTR2A/YLR422W	ENSG00000150760	HTR2A	YLR422W	YLR422W
NDFIP2/KGD2	ENSG00000150768	NDFIP2	YDR148C	KGD2
TNFSF13B/AIM14	ENSG00000150867	TNFSF13B	YGL160W	AIM14
MLNR/HCM1	ENSG00000150907	MLNR	YCR065W	HCM1
CAB39L/SEC10	ENSG00000150995	CAB39L	YLR166C	SEC10
KLF5/TKL2	ENSG00000151005	KLF5	YBR117C	TKL2
STK24/MUP3	ENSG00000151012	STK24	YHL036W	MUP3
ACP5/DCP1	ENSG00000151065	ACP5	YOL149W	DCP1
DNAJC3/PNG1	ENSG00000151092	DNAJC3	YPL096W	PNG1
UGGT2/MNN2	ENSG00000151348	UGGT2	YBR015C	MNN2
ARHGEF7/SCY1	ENSG00000151414	ARHGEF7	YGL083W	SCY1
FGF9/CDC123	ENSG00000151465	FGF9	YLR215C	CDC123
SGCG/YLR030W	ENSG00000151490	SGCG	YLR030W	YLR030W
PARP4/PEP8	ENSG00000151502	PARP4	YJL053W	PEP8
SUPT20H/MTG1	ENSG00000151611	SUPT20H	YMR097C	MTG1
MRPS31/HST4	ENSG00000151615	MRPS31	YDR191W	HST4
KPNA3/YLR050C	ENSG00000151617	KPNA3	YLR050C	YLR050C
FLT1/MSC7	ENSG00000151655	FLT1	YHR039C	MSC7
RGCC/GCS1	ENSG00000151693	RGCC	YDL226C	GCS1
VWA8/OSH6	ENSG00000151694	VWA8	YKR003W	OSH6
DGKH/COA4	ENSG00000151702	DGKH	YLR218C	COA4
KATNAL1/LEU5	ENSG00000151729	KATNAL1	YHR002W	LEU5
INTS6/MRS3	ENSG00000151779	INTS6	YJL133W	MRS3
TSC22D1/PES4	ENSG00000151846	TSC22D1	YFR023W	PES4
CLN5/MAD1	ENSG00000151914	CLN5	YGL086W	MAD1
OLFM4/RRT5	ENSG00000151923	OLFM4	YFR032C	RRT5
MSLN/SWC7	ENSG00000152208	MSLN	YLR385C	SWC7
TRADD/NPA3	ENSG00000152213	TRADD	YJR072C	NPA3
HSF4/TIP41	ENSG00000152217	HSF4	YPR040W	TIP41
CORO1A/PEX27	ENSG00000152223	CORO1A	YOR193W	PEX27
MAPK3/ATP2	ENSG00000152234	MAPK3	YJR121W	ATP2
PHKB/GIP3	ENSG00000152242	PHKB	YPL137C	GIP3
NUTF2/SPA2	ENSG00000152291	NUTF2	YLL021W	SPA2
NUP93/ATG10	ENSG00000152348	NUP93	YLL042C	ATG10
CENPT/PSO2	ENSG00000152457	CENPT	YMR137C	PSO2
TSNAXIP1/PFK2	ENSG00000152556	TSNAXIP1	YMR205C	PFK2
NFAT5/SRP101	ENSG00000152578	NFAT5	YDR292C	SRP101
N4BP1/CLB6	ENSG00000152669	N4BP1	YGR109C	CLB6
CBLN1/DOM34	ENSG00000152684	CBLN1	YNL001W	DOM34
ARL2BP/GEP5	ENSG00000152785	ARL2BP	YLR091W	GEP5
ZNF423/YRA2	ENSG00000152795	ZNF423	YKL214C	YRA2
CCL22/MLP2	ENSG00000152818	CCL22	YIL149C	MLP2
CCL17/CAN1	ENSG00000152822	CCL17	YEL063C	CAN1
CTCF/YGR125W	ENSG00000152910	CTCF	YGR125W	YGR125W
ACD/RAD24	ENSG00000152942	ACD	YER173W	RAD24
POLR2C/SRB7	ENSG00000152944	POLR2C	YDR308C	SRB7
PARD6A/CWC27	ENSG00000153015	PARD6A	YPL064C	CWC27
ZNF821/SEC65	ENSG00000153037	ZNF821	YML105C	SEC65
MMP15/NUP2	ENSG00000153201	MMP15	YLR335W	NUP2
USB1/RCO1	ENSG00000153487	USB1	YMR075W	RCO1
CCDC113/RMD5	ENSG00000153561	CCDC113	YDR255C	RMD5
NME3/BDH1	ENSG00000153563	NME3	YAL060W	BDH1
PSMD7/FAS1	ENSG00000153707	PSMD7	YKL182W	FAS1
VAC14/SWC5	ENSG00000153774	VAC14	YBR231C	SWC5
TANGO6/ERF2	ENSG00000153786	TANGO6	YLR246W	ERF2
COG4/STM1	ENSG00000153827	COG4	YLR150W	STM1
PLA2G15/CHD1	ENSG00000153922	PLA2G15	YER164W	CHD1
[truncated: 950 more rows]
