# Supplementary material for: Scope and limitations of yeast as a model organism for studying human tissue-specific pathways
Source: BMC Syst Biol. 2015 Dec 29;9:96. doi: 10.1186/s12918-015-0253-0 (PMC4696342; doi:10.1186/s12918-015-0253-0)
Supplement: Additional file 1 — Network alignments. Compressed (*.zip) file containing individual tissue-specific alignments. (ZIP 5181 Kb) [file 12918_2015_253_MOESM1_ESM.zip › alignments/Ovary_AlignGraph_edges.tsv]

First_ortholog_pair	Second_ortholog_pair
MAP2K3/CST6	MSL3/NAB2
UBE2D1/YIR042C	MSL3/NAB2
TEAD2/CDC36	MSL3/NAB2
NFE2L1/BRR1	MSL3/NAB2
KDM2B/SNT2	MSL3/NAB2
ZNF423/YRA2	MSL3/NAB2
NBN/FUN12	MSL3/NAB2
MED26/ECM25	MSL3/NAB2
MAST1/CUP1-2	MSL3/NAB2
GBF1/RPS21A	MSL3/NAB2
PARP11/RPL9A	MSL3/NAB2
PKD1/PER33	FBXL3/MDH3
ACR/COY1	AP2B1/RUD3
MRPS31/HST4	MAP3K9/CNS1
SNAP29/PRP16	LUC7L/BRR2
C11orf58/HTB1	LUC7L/BRR2
MYLK2/PHO85	MAPK8IP2/RAD51
KCND1/LDB18	MAPK8IP2/RAD51
MAEA/THI20	SEMA3B/HAL5
ALDH18A1/VTI1	CALCOCO1/MAE1
SNW1/SWI3	STMN4/ARG82
SLAMF7/SPO14	IGF1/REF2
MLLT10/SDS22	RTFDC1/TPK1
RIMS1/YEL023C	RNH1/GUK1
ICAM1/DPP1	PHF20/ENO2
ENSG00000090269/BRE2	ARHGAP31/HST2
ESR1/GYP6	SARS/DHR2
TXK/NGR1	UHRF1/POR1
P2RX6/PKP2	HOXC8/YMR086W
CHIC2/RPL10	HOXC8/YMR086W
TPD52/PPH22	RAI14/YCK1
THRAP3/HRR25	PNKP/ATG11
NUDC/RPS4B	RAB27B/RPS5
MAP3K8/LSC2	DCUN1D1/YMC1
AARS/PRK1	ZIC2/END3
LGALS1/HSE1	ZIC2/END3
ISOC2/SEC23	EPHA3/EMP24
MMP11/PEX14	TNFRSF17/DYN2
SLC25A17/HMLALPHA1	FAM160A2/OM45
VNN2/HHT1	POLQ/SPT16
ELMOD1/STE5	CYBA/YVC1
SMG6/GAT1	KCNQ1/ZIP1
PIR/RTN2	THRAP3/HRR25
COPS7A/YDL156W	KMT2C/UBI4
C19orf10/HOG1	MRPL43/PTC2
NDUFB4/STP1	C4orf27/GGA1
PBLD/ESA1	ATP2B4/FPR3
ENSG00000090269/BRE2	CDK17/LCB2
ELP4/SOR1	CS/GLE2
TRIM16L/RPL4A	CTSA/PRS5
PGM1/MCM1	COL17A1/ADH5
ULK2/CBC2	PHKA1/SNP1
ENSG00000090269/BRE2	DHX29/TAH1
CDHR2/KRR1	RHOA/NOP1
NBN/FUN12	RHOA/NOP1
KLRB1/GAS5	MEF2A/SYT1
NUCKS1/PRR2	FTSJ1/PRM7
ATP1B3/YML083C	NUCKS1/PRR2
TRIM38/PAH1	NUCKS1/PRR2
GINS1/DED1	CLEC2D/PRT1
RGS9/RPS0A	CLEC2D/PRT1
SMC3/KIN82	ATP1B3/YML083C
PHC1/TOM7	NEDD4/PRE8
TRIM16L/RPL4A	MNT/CLA4
VNN2/HHT1	C16orf80/ORC2
TRAF5/RAD23	ADAM11/TFB1
GBF1/RPS21A	CDHR2/KRR1
MYF6/NSG1	NTN4/YGR153W
HNF4A/CDC24	ACAT1/AIR1
RIC8B/PRR1	UNG/RNT1
ITGB5/KIC1	ANKRD13A/SKP1
GID8/SCL1	GPC4/PKC1
KIAA1549L/UBC7	GTF3C1/BCY1
NOA1/SUP45	IL4R/UBP3
RASD1/ALD6	IL4R/UBP3
PKD2L1/STE2	EXOSC5/WHI3
TIMM50/RCK1	GNB1/YJR096W
PPIL2/DBP9	DBC1/AAC1
APLP1/TKL1	ITCH/YMR114C
SEPHS1/YLR345W	CDC14A/SNU56
MAZ/SRN2	CIC/RPL22A
FAM188B/TEF1	UBA5/SWH1
FBL/SGF73	ERC1/SIT4
VNN2/HHT1	ZNF8/RCL1
CTSG/SEC31	MYBPC2/SEC22
PPP1R13L/TAF6	PPP1R15A/UBP8
CCL17/CAN1	SF3B2/ADY2
GID8/SCL1	GP6/YCR076C
P2RX6/PKP2	WDR76/SSD1
MYLK2/PHO85	MSH2/KCC4
TOMM22/BMS1	MAP3K1/SSK22
TRIM38/PAH1	MAP3K1/SSK22
RIC8B/PRR1	BRPF3/YCR016W
BST1/TGL1	NCR2/BMH1
GYS2/URN1	NCR2/BMH1
VNN2/HHT1	MLN/YGR130C
TRIM38/PAH1	P2RX6/PKP2
MYLK2/PHO85	EIF3L/CNM67
APMAP/CLN2	EIF3L/CNM67
CHIC2/RPL10	RTDR1/SEC16
MAPK8/TSC11	FBXO7/FMP32
COPS7A/YDL156W	ASCC2/IMD2
CHIC2/RPL10	CTSG/SEC31
CPD/RPN1	PYGL/SEC24
MAZ/SRN2	MMP9/GZF3
RNF40/CDC55	IFT52/PFK1
BBC3/NUP49	SLA2/IKS1
CGB/YEF3	CHMP4B/YPT52
APMAP/CLN2	WFDC2/SRP102
SH2B3/NCA3	MID1/MDH2
MTMR9/CYS4	SYP/VMA2
FUBP3/RPS22B	CD40LG/RPS3
ASIC1/VMA11	CCL17/CAN1
SHOC2/HAT2	ZNF821/SEC65
GYS2/URN1	PSMD7/FAS1
LHPP/GUS1	FA2H/RTS1
SNX15/CIS1	GABPB1/ATG1
IL4I1/CSE2	NDRG1/RCN1
ADAP1/YPL150W	GSR/BUD16
COPZ1/RRP7	CGB/YEF3
NPM3/TAF14	OLFM2/IES6
DOCK8/RPS29B	POP4/RPL33A
PFN1/SLF1	POP4/RPL33A
MYF6/NSG1	FZR1/SYF1
VNN2/HHT1	ISYNA1/MSS116
SHOC2/HAT2	KMT2B/ATP3
CHIC2/RPL10	KMT2B/ATP3
CPSF6/ADO1	ADAP1/YPL150W
MAP3K8/LSC2	AK1/HEK2
SMC3/KIN82	LHPP/GUS1
GYS2/URN1	LHPP/GUS1
MAPK14/RSC1	GLRX3/KOG1
DHX15/LSM4	PFN1/SLF1
CPD/RPN1	RASD1/ALD6
RNF141/ACT1	ELF2/ABP1
NEDD9/APL5	CARS/APM3
VNN2/HHT1	ALDH2/RRN5
