# Supplementary material for: Scope and limitations of yeast as a model organism for studying human tissue-specific pathways
Source: BMC Syst Biol. 2015 Dec 29;9:96. doi: 10.1186/s12918-015-0253-0 (PMC4696342; doi:10.1186/s12918-015-0253-0)
Supplement: Additional file 1 — Network alignments. Compressed (*.zip) file containing individual tissue-specific alignments. (ZIP 5181 Kb) [file 12918_2015_253_MOESM1_ESM.zip › alignments/Appendix_AlignGraph_nodes.tsv]

ID	Human_EnsemblGeneID	Human_Symbol	Yeast_EnsemblGeneID	Yeast_Symbol
TSPAN6/GSH1	ENSG00000001084	TSPAN6	YJL101C	GSH1
DPM1/HAP2	ENSG00000001167	DPM1	YGL237C	HAP2
SCYL3/CTR1	ENSG00000003147	SCYL3	YPR124W	CTR1
FGR/COS9	ENSG00000003402	FGR	YKL219W	COS9
CFH/DFG5	ENSG00000003436	CFH	YMR238W	DFG5
GCLC/ARL1	ENSG00000004059	GCLC	YBR164C	ARL1
NFYA/FEN1	ENSG00000004399	NFYA	YCR034W	FEN1
SEMA3F/ADK1	ENSG00000004455	SEMA3F	YDR226W	ADK1
CFTR/FPR4	ENSG00000004478	CFTR	YLR449W	FPR4
KRIT1/HAL5	ENSG00000004660	KRIT1	YJL165C	HAL5
RAD52/ACP1	ENSG00000004779	RAD52	YKL192C	ACP1
BAD/BET2	ENSG00000004799	BAD	YPR176C	BET2
CD99/YDR307W	ENSG00000004866	CD99	YDR307W	YDR307W
AOC1/CDC27	ENSG00000004897	AOC1	YBL084C	CDC27
HECW1/SEC61	ENSG00000004948	HECW1	YLR378C	SEC61
MAD1L1/CDC9	ENSG00000005156	MAD1L1	YDL164C	CDC9
LASP1/RET3	ENSG00000005243	LASP1	YPL010W	RET3
M6PR/PST2	ENSG00000005302	M6PR	YDR032C	PST2
ICA1/BDF2	ENSG00000005339	ICA1	YDL070W	BDF2
ALS2/SIA1	ENSG00000005421	ALS2	YOR137C	SIA1
CASP10/AMN1	ENSG00000005812	CASP10	YBR158W	AMN1
CFLAR/YDR352W	ENSG00000005893	CFLAR	YDR352W	YDR352W
TFPI/PGC1	ENSG00000006007	TFPI	YPL206C	PGC1
RBM5/APL4	ENSG00000006125	RBM5	YPR029C	APL4
MTMR7/THP1	ENSG00000006128	MTMR7	YOL072W	THP1
ARF5/PIB1	ENSG00000006194	ARF5	YDR313C	PIB1
POLDIP2/GRX6	ENSG00000006468	POLDIP2	YDL010W	GRX6
PLXND1/LCB5	ENSG00000006530	PLXND1	YLR260W	LCB5
AK2/YMR010W	ENSG00000006704	AK2	YMR010W	YMR010W
CD38/VPS41	ENSG00000006715	CD38	YDR080W	VPS41
FKBP4/TID3	ENSG00000006788	FKBP4	YIL144W	TID3
KDM1A/IZH2	ENSG00000006831	KDM1A	YOL002C	IZH2
CAMKK1/PAC1	ENSG00000007168	CAMKK1	YOR269W	PAC1
RECQL/MET10	ENSG00000007171	RECQL	YFR030W	MET10
HSPB6/HOF1	ENSG00000007237	HSPB6	YMR032W	HOF1
ARHGAP33/TRS33	ENSG00000007255	ARHGAP33	YOR115C	TRS33
NDUFAB1/NAR1	ENSG00000007264	NDUFAB1	YNL240C	NAR1
PDK4/GPI1	ENSG00000007541	PDK4	YGR216C	GPI1
ZMYND10/YLR446W	ENSG00000007908	ZMYND10	YLR446W	YLR446W
ST7/FRE7	ENSG00000007952	ST7	YOL152W	FRE7
CDC27/PRE7	ENSG00000008018	CDC27	YBL041W	PRE7
SLC4A1/CMK2	ENSG00000008118	SLC4A1	YOL016C	CMK2
CALCR/USA1	ENSG00000008130	CALCR	YML029W	USA1
HCCS/DTR1	ENSG00000008282	HCCS	YBR180W	DTR1
DVL2/CNL1	ENSG00000008294	DVL2	YDR357C	CNL1
UPF1/NSE5	ENSG00000008300	UPF1	YML023C	NSE5
SKAP2/RPS20	ENSG00000008988	SKAP2	YHL015W	RPS20
SLC25A5/YBL055C	ENSG00000009335	SLC25A5	YBL055C	YBL055C
CCDC109B/ATG13	ENSG00000009709	CCDC109B	YPR185W	ATG13
HOXA11/VTA1	ENSG00000009844	HOXA11	YLR181C	VTA1
POLR2J/ITC1	ENSG00000009954	POLR2J	YGL133W	ITC1
DHX33/VID30	ENSG00000010017	DHX33	YGL227W	VID30
MEOX1/MSC7	ENSG00000010030	MEOX1	YHR039C	MSC7
LIG3/SPE4	ENSG00000010165	LIG3	YLR146C	SPE4
RPAP3/ZAP1	ENSG00000010244	RPAP3	YJL056C	ZAP1
ENSG00000005189/YCS4	ENSG00000010292	ENSG00000005189	YLR272C	YCS4
CIAPIN1/SPS1	ENSG00000010671	CIAPIN1	YDR523C	SPS1
FAM214B/YCK2	ENSG00000010810	FAM214B	YNL154C	YCK2
COPZ2/NDD1	ENSG00000010818	COPZ2	YOR372C	NDD1
PRKAR2B/ELA1	ENSG00000011007	PRKAR2B	YNL230C	ELA1
MSL3/YNK1	ENSG00000011052	MSL3	YKL067W	YNK1
CREBBP/ICT1	ENSG00000011198	CREBBP	YLR099C	ICT1
BZRAP1/UTP18	ENSG00000011260	BZRAP1	YJL069C	UTP18
MPO/NAB2	ENSG00000011275	MPO	YGL122C	NAB2
PON1/STT4	ENSG00000011405	PON1	YLR305C	STT4
GCFC2/GYP1	ENSG00000011454	GCFC2	YOR070C	GYP1
ABCB4/PPH21	ENSG00000011485	ABCB4	YDL134C	PPH21
SOX8/RPS15	ENSG00000011566	SOX8	YOL040C	RPS15
IBTK/SAN1	ENSG00000012048	IBTK	YDR143C	SAN1
MYCBP2/SPC110	ENSG00000012822	MYCBP2	YDR356W	SPC110
FBXL3/PKH3	ENSG00000012983	FBXL3	YDR466W	PKH3
ITGAL/IRS4	ENSG00000013016	ITGAL	YKR019C	IRS4
PDK2/COQ4	ENSG00000013441	PDK2	YDR204W	COQ4
ITGA3/RET1	ENSG00000013503	ITGA3	YOR207C	RET1
LAMP2/NGL2	ENSG00000013523	LAMP2	YMR285C	NGL2
GGNBP2/PET494	ENSG00000014257	GGNBP2	YNR045W	PET494
ITGA2B/MDH3	ENSG00000014641	ITGA2B	YDL078C	MDH3
GDE1/MMT1	ENSG00000014824	GDE1	YMR177W	MMT1
C19orf60/BRX1	ENSG00000015171	C19orf60	YOL077C	BRX1
CRLF1/LAS17	ENSG00000015285	CRLF1	YOR181W	LAS17
MAP3K14/GPG1	ENSG00000015413	MAP3K14	YGL121C	GPG1
ABCC8/MPP6	ENSG00000015479	ABCC8	YNR024W	MPP6
CCL18/BPL1	ENSG00000015592	CCL18	YDL141W	BPL1
CCL3/HPF1	ENSG00000016490	CCL3	YOL155C	HPF1
SYNRG/PMR1	ENSG00000017260	SYNRG	YGL167C	PMR1
CACNG3/LRG1	ENSG00000017797	CACNG3	YDL240W	LRG1
TMEM132A/DLD1	ENSG00000018510	TMEM132A	YDL174C	DLD1
AP2B1/PMA2	ENSG00000018625	AP2B1	YPL036W	PMA2
TAC1/EMW1	ENSG00000018699	TAC1	YNL313C	EMW1
ZNF263/PCD1	ENSG00000020256	ZNF263	YLR151C	PCD1
CX3CL1/TFB3	ENSG00000020426	CX3CL1	YDR460W	TFB3
SPATA20/YTA6	ENSG00000021574	SPATA20	YPL074W	YTA6
CACNA1G/NAM7	ENSG00000021776	CACNA1G	YMR080C	NAM7
TNFRSF12A/CPA1	ENSG00000021826	TNFRSF12A	YOR303W	CPA1
MAP3K9/DEG1	ENSG00000022267	MAP3K9	YFL001W	DEG1
RALA/GPM2	ENSG00000022556	RALA	YDL021W	GPM2
BAIAP2L1/MAG2	ENSG00000022840	BAIAP2L1	YLR427W	MAG2
ETV1/MPD2	ENSG00000023318	ETV1	YOL088C	MPD2
AGK/HEM1	ENSG00000023330	AGK	YDR232W	HEM1
CCL26/ASI3	ENSG00000023445	CCL26	YNL008C	ASI3
FARP2/GRX2	ENSG00000023572	FARP2	YDR513W	GRX2
USH1C/CDH1	ENSG00000023734	USH1C	YGL003C	CDH1
DBF4/YDL124W	ENSG00000023909	DBF4	YDL124W	YDL124W
TBXA2R/UBR1	ENSG00000024048	TBXA2R	YGR184C	UBR1
IFRD1/PAN1	ENSG00000024422	IFRD1	YIR006C	PAN1
GTF2IRD1/MRS2	ENSG00000025039	GTF2IRD1	YOR334W	MRS2
PAF1/HSF1	ENSG00000025156	PAF1	YGL073W	HSF1
VPS41/CTI6	ENSG00000025293	VPS41	YPL181W	CTI6
ARHGAP44/GAL80	ENSG00000025434	ARHGAP44	YML051W	GAL80
ELAC2/PPT1	ENSG00000025772	ELAC2	YGR123C	PPT1
SCIN/SEC63	ENSG00000025796	SCIN	YOR254C	SEC63
MYH13/SRP1	ENSG00000025800	MYH13	YNL189W	SRP1
ADIPOR2/YLR031W	ENSG00000026025	ADIPOR2	YLR031W	YLR031W
UPP2/RAD3	ENSG00000026036	UPP2	YER171W	RAD3
MARK4/YCR023C	ENSG00000026103	MARK4	YCR023C	YCR023C
PAFAH1B1/YBR096W	ENSG00000026508	PAFAH1B1	YBR096W	YBR096W
NOS2/YOR296W	ENSG00000027075	NOS2	YOR296W	YOR296W
DNAH9/ALK2	ENSG00000028203	DNAH9	YBL009W	ALK2
GAS7/VPS5	ENSG00000028528	GAS7	YOR069W	VPS5
TRAPPC6A/MTF1	ENSG00000029639	TRAPPC6A	YMR228W	MTF1
MATK/EIS1	ENSG00000029725	MATK	YMR031C	EIS1
CD79B/AIM43	ENSG00000031691	CD79B	YPL099C	AIM43
SCN4A/SES1	ENSG00000031698	SCN4A	YDR023W	SES1
PAX6/EAF3	ENSG00000032219	PAX6	YPR023C	EAF3
RHBDF1/WTM2	ENSG00000032389	RHBDF1	YOR229W	WTM2
LUC7L/NDT80	ENSG00000032742	LUC7L	YHR124W	NDT80
BAIAP3/CUS1	ENSG00000033030	BAIAP3	YMR240C	CUS1
PIGQ/ARB1	ENSG00000033050	PIGQ	YER036C	ARB1
TEAD3/VPH1	ENSG00000033627	TEAD3	YOR270C	VPH1
SELE/NFI1	ENSG00000033800	SELE	YOR156C	NFI1
DNAJC11/BOR1	ENSG00000033867	DNAJC11	YNL275W	BOR1
MYLIP/AIM9	ENSG00000034152	MYLIP	YER080W	AIM9
NOX1/CYK3	ENSG00000035115	NOX1	YDL117W	CYK3
E2F2/ADE12	ENSG00000035687	E2F2	YNL220W	ADE12
PSMB1/RFC1	ENSG00000035928	PSMB1	YOR217W	RFC1
SYN1/RTT101	ENSG00000036257	SYN1	YJL047C	RTT101
JARID2/DOA4	ENSG00000036672	JARID2	YDR069C	DOA4
CAMK1G/MDS3	ENSG00000037637	CAMK1G	YGL197W	MDS3
CDK11A/MRI1	ENSG00000037757	CDK11A	YPR118W	MRI1
NADK/TRM8	ENSG00000037897	NADK	YDL201W	TRM8
TFAP2B/ERG26	ENSG00000038274	TFAP2B	YGL001C	ERG26
CYTH3/YML018C	ENSG00000038295	CYTH3	YML018C	YML018C
ADAM22/CDC37	ENSG00000038382	ADAM22	YDR168W	CDC37
SYPL1/YLR413W	ENSG00000038427	SYPL1	YLR413W	YLR413W
SPAG9/MSH4	ENSG00000038945	SPAG9	YFL003C	MSH4
CELSR3/BRR2	ENSG00000039123	CELSR3	YER172C	BRR2
MGST1/ECM5	ENSG00000040633	MGST1	YMR176W	ECM5
CRY1/PRE9	ENSG00000041357	CRY1	YGR135W	PRE9
NFIX/MOD5	ENSG00000041515	NFIX	YOR274W	MOD5
MMP25/NUG1	ENSG00000041802	MMP25	YER006W	NUG1
IL32/ADP1	ENSG00000041982	IL32	YCR011C	ADP1
PKD1/TDP1	ENSG00000042088	PKD1	YBR223C	TDP1
MAPK8IP2/APS2	ENSG00000042753	MAPK8IP2	YJR058C	APS2
MED24/FHN1	ENSG00000042832	MED24	YGR131W	FHN1
SEC62/DCN1	ENSG00000043093	SEC62	YLR128W	DCN1
RPS20/RDL1	ENSG00000043143	RPS20	YOR285W	RDL1
CSDE1/STE12	ENSG00000043462	CSDE1	YHR084W	STE12
UBE3C/SCM3	ENSG00000044115	UBE3C	YDL139C	SCM3
REV3L/YJR030C	ENSG00000044446	REV3L	YJR030C	YJR030C
PAX7/CIA1	ENSG00000047056	PAX7	YDR267C	CIA1
MASP2/URA8	ENSG00000047230	MASP2	YJR103W	URA8
TRAF3IP3/MLP1	ENSG00000047410	TRAF3IP3	YKR095W	MLP1
POMT2/RPL3	ENSG00000047457	POMT2	YOR063W	RPL3
VTA1/PDR10	ENSG00000047597	VTA1	YOR328W	PDR10
MLXIPL/CSG2	ENSG00000047936	MLXIPL	YBR036C	CSG2
BAZ1B/RNR4	ENSG00000048392	BAZ1B	YGR180C	RNR4
RANBP9/ADH7	ENSG00000048540	RANBP9	YCR105W	ADH7
ETV7/RSM10	ENSG00000048544	ETV7	YDR041W	RSM10
SPRTN/RBS1	ENSG00000048991	SPRTN	YDL189W	RBS1
METTL13/YKT6	ENSG00000049245	METTL13	YKL196C	YKT6
ZNF207/RFC4	ENSG00000049541	ZNF207	YOL094C	RFC4
UQCRC1/RSP5	ENSG00000049759	UQCRC1	YER125W	RSP5
CD9/WBP1	ENSG00000049860	CD9	YEL002C	WBP1
NCAPD2/YLR257W	ENSG00000050405	NCAPD2	YLR257W	YLR257W
IFFO1/RIO2	ENSG00000050748	IFFO1	YNL207W	RIO2
GIPR/PER33	ENSG00000051108	GIPR	YLR064W	PER33
NISCH/RAD51	ENSG00000051180	NISCH	YER095W	RAD51
STAB1/HFM1	ENSG00000051341	STAB1	YGL251C	HFM1
FUZ/CKI1	ENSG00000051382	FUZ	YLR133W	CKI1
PRSS3/CDC40	ENSG00000051596	PRSS3	YDR364C	CDC40
CD4/BUD3	ENSG00000052126	CD4	YCL014W	BUD3
LRRC23/TAF3	ENSG00000052723	LRRC23	YPL011C	TAF3
BTK/RRP12	ENSG00000052749	BTK	YPL012W	RRP12
HFE/SOD2	ENSG00000053254	HFE	YHR008C	SOD2
SCMH1/TRS31	ENSG00000054116	SCMH1	YDR472W	TRS31
FYN/GDA1	ENSG00000054179	FYN	YEL042W	GDA1
HIVEP2/MSR1	ENSG00000054654	HIVEP2	YHR091C	MSR1
TCEB3/CDC53	ENSG00000055130	TCEB3	YDL132W	CDC53
LYPLA2/PEX11	ENSG00000055163	LYPLA2	YOL147C	PEX11
NME2/KIN1	ENSG00000055332	NME2	YDR122W	KIN1
APBA3/SPP1	ENSG00000055609	APBA3	YPL138C	SPP1
MKS1/PUF3	ENSG00000055917	MKS1	YLL013C	PUF3
ABHD5/YDR114C	ENSG00000056558	ABHD5	YDR114C	YDR114C
KAL1/GLG1	ENSG00000056998	KAL1	YKR058W	GLG1
AKAP8L/YKL077W	ENSG00000057149	AKAP8L	YKL077W	YKL077W
UTP18/MSH2	ENSG00000057468	UTP18	YOL090W	MSH2
RNF216/MRS6	ENSG00000057608	RNF216	YOR370C	MRS6
TTC19/ATG5	ENSG00000057663	TTC19	YPL149W	ATG5
PTBP1/ERG11	ENSG00000058056	PTBP1	YHR007C	ERG11
DPF1/GIN4	ENSG00000058091	DPF1	YDR507C	GIN4
SYT7/YPK3	ENSG00000058404	SYT7	YBR028C	YPK3
PIK3C2A/RPC37	ENSG00000058600	PIK3C2A	YKR025W	RPC37
PLAUR/ENA1	ENSG00000058668	PLAUR	YDR040C	ENA1
ANLN/XDJ1	ENSG00000059769	ANLN	YLR090W	XDJ1
WIZ/PSR2	ENSG00000060069	WIZ	YLR019W	PSR2
RABGAP1/PSK1	ENSG00000060237	RABGAP1	YAL017W	PSK1
DCN/CDC13	ENSG00000060558	DCN	YDL220C	CDC13
PPP5C/ERB1	ENSG00000060688	PPP5C	YMR049C	ERB1
MAP4K3/FMP37	ENSG00000060762	MAP4K3	YGL080W	FMP37
ZBTB32/POT1	ENSG00000060971	ZBTB32	YIL160C	POT1
TYROBP/BAT2	ENSG00000060982	TYROBP	YJR148W	BAT2
GABRA3/RPO26	ENSG00000061337	GABRA3	YPR187W	RPO26
BRCA1/SDH4	ENSG00000061794	BRCA1	YDR178W	SDH4
ERCC1/AIF1	ENSG00000062096	ERCC1	YNR074C	AIF1
CD22/REV3	ENSG00000062822	CD22	YPL167C	REV3
SEMA3B/RKM2	ENSG00000063046	SEMA3B	YDR198C	RKM2
MBTPS2/RPL18B	ENSG00000063177	MBTPS2	YNL301C	RPL18B
LTF/NOP13	ENSG00000063244	LTF	YNL175C	NOP13
NR1H4/YIL165C	ENSG00000063438	NR1H4	YIL165C	YIL165C
ALOX5/YFR039C	ENSG00000064012	ALOX5	YFR039C	YFR039C
CALCOCO1/MTR10	ENSG00000064419	CALCOCO1	YOR160W	MTR10
UBR7/YLR271W	ENSG00000064607	UBR7	YLR271W	YLR271W
MAP4K5/AGP2	ENSG00000064651	MAP4K5	YBR132C	AGP2
EHD3/YIG1	ENSG00000064666	EHD3	YPL201C	YIG1
PSMC4/DBP5	ENSG00000064703	PSMC4	YOR046C	DBP5
CLDN11/MLH2	ENSG00000064933	CLDN11	YLR035C	MLH2
MVP/HMO1	ENSG00000064961	MVP	YDR174W	HMO1
NUB1/GDE1	ENSG00000064999	NUB1	YPL110C	GDE1
CLK1/GPA1	ENSG00000065135	CLK1	YHR005C	GPA1
ENSG00000013455/PSE1	ENSG00000065150	ENSG00000013455	YMR308C	PSE1
POLR3B/CAR2	ENSG00000065154	POLR3B	YLR438W	CAR2
ANGEL1/PWP2	ENSG00000065183	ANGEL1	YCR057C	PWP2
RNF14/YFR035C	ENSG00000065243	RNF14	YFR035C	YFR035C
DDX11/LAC1	ENSG00000065308	DDX11	YKL008C	LAC1
CD6/EFT1	ENSG00000065357	CD6	YOR133W	EFT1
TACC3/KIC1	ENSG00000065361	TACC3	YHR102W	KIC1
UFL1/SLM5	ENSG00000065427	UFL1	YCR024C	SLM5
POLA2/TRX1	ENSG00000065485	POLA2	YLR043C	TRX1
CAPN1/MEK1	ENSG00000065534	CAPN1	YOR351C	MEK1
ACPP/RLP7	ENSG00000065559	ACPP	YNL002C	RLP7
MDH1/ISR1	ENSG00000065613	MDH1	YPR106W	ISR1
SLC30A9/ARK1	ENSG00000065675	SLC30A9	YNL020C	ARK1
MTMR11/UTP21	ENSG00000065717	MTMR11	YLR409C	UTP21
CCDC88C/MAE1	ENSG00000065833	CCDC88C	YKL029C	MAE1
YAF2/YPL245W	ENSG00000065883	YAF2	YPL245W	YPL245W
ZMYND11/NHX1	ENSG00000065923	ZMYND11	YDR456W	NHX1
WAS/FHL1	ENSG00000065970	WAS	YPR104C	FHL1
DPEP1/PDE2	ENSG00000065989	DPEP1	YOR360C	PDE2
BID/RTS1	ENSG00000066027	BID	YOR014W	RTS1
MATR3/SEY1	ENSG00000066032	MATR3	YOR165W	SEY1
RGPD5/HRP1	ENSG00000066044	RGPD5	YOL123W	HRP1
STMN4/SNF12	ENSG00000066117	STMN4	YNR023W	SNF12
NUDCD3/SNT2	ENSG00000066135	NUDCD3	YGL131C	SNT2
ISL1/HAP5	ENSG00000066136	ISL1	YOR358W	HAP5
IL20RA/SNX41	ENSG00000066294	IL20RA	YDR425W	SNX41
CLCA1/FOB1	ENSG00000066422	CLCA1	YDR110W	FOB1
ATP2C1/ENT1	ENSG00000066427	ATP2C1	YDL161W	ENT1
SRCIN1/ELG1	ENSG00000066455	SRCIN1	YOR144C	ELG1
IGF1/DUO1	ENSG00000066629	IGF1	YGL061C	DUO1
RALBP1/SEC7	ENSG00000066777	RALBP1	YDR170C	SEC7
RUFY3/HEM15	ENSG00000066926	RUFY3	YOR176W	HEM15
CNTN1/TIF1	ENSG00000067048	CNTN1	YKR059W	TIF1
WWTR1/MAM33	ENSG00000067113	WWTR1	YIL070C	MAM33
AGPS/ILM1	ENSG00000067167	AGPS	YJR118C	ILM1
ATP1A2/GIS2	ENSG00000067182	ATP1A2	YNL255C	GIS2
TTC27/EEB1	ENSG00000067191	TTC27	YPL095C	EEB1
MARCO/GYL1	ENSG00000067208	MARCO	YMR192W	GYL1
SYT13/CDC19	ENSG00000067225	SYT13	YAL038W	CDC19
SNAI2/FCF2	ENSG00000067334	SNAI2	YLR051C	FCF2
CD74/NUP100	ENSG00000067445	CD74	YKL068W	NUP100
HGF/RHO1	ENSG00000067560	HGF	YPR165W	RHO1
ZRANB1/TCB1	ENSG00000067715	ZRANB1	YOR086C	TCB1
NCDN/PKP1	ENSG00000067992	NCDN	YIL042C	PKP1
ZFP64/PHO4	ENSG00000068323	ZFP64	YFR034C	PHO4
MNAT1/GYP7	ENSG00000068354	MNAT1	YDL234C	GYP7
SAMD4A/FAA1	ENSG00000068366	SAMD4A	YOR317W	FAA1
RUNX3/SPP2	ENSG00000068394	RUNX3	YOR148C	SPP2
MRE11A/TRM7	ENSG00000068438	MRE11A	YBR061C	TRM7
PLEKHB1/ARG82	ENSG00000068745	PLEKHB1	YDR173C	ARG82
SERPINB1/TOA1	ENSG00000068781	SERPINB1	YOR194C	TOA1
SPAST/KRE28	ENSG00000068793	SPAST	YDR532C	KRE28
ENSG00000021602/HST2	ENSG00000068903	ENSG00000021602	YPL015C	HST2
NRXN3/MUC1	ENSG00000069248	NRXN3	YIR019C	MUC1
AQR/VPS35	ENSG00000069329	AQR	YJL154C	VPS35
CPS1/MBP1	ENSG00000069399	CPS1	YDL056W	MBP1
C8B/BPT1	ENSG00000069431	C8B	YLL015W	BPT1
FHL1/BIT61	ENSG00000069667	FHL1	YJL058C	BIT61
RTFDC1/SDT1	ENSG00000069712	RTFDC1	YGL224C	SDT1
GABRA1/CDD1	ENSG00000069764	GABRA1	YLR245C	CDD1
NLRP2/REF2	ENSG00000069849	NLRP2	YDR195W	REF2
RNF10/HUL5	ENSG00000069869	RNF10	YGL141W	HUL5
ZDHHC6/MTC5	ENSG00000069966	ZDHHC6	YDR128W	MTC5
RNH1/YPT32	ENSG00000069974	RNH1	YGL210W	YPT32
NDUFS1/UFD1	ENSG00000070010	NDUFS1	YGR048W	UFD1
RB1CC1/NOP14	ENSG00000070019	RB1CC1	YDL148C	NOP14
ERP44/IKI3	ENSG00000070061	ERP44	YLR384C	IKI3
ALAS1/SSP120	ENSG00000070081	ALAS1	YLR250W	SSP120
BIRC3/PFY1	ENSG00000070087	BIRC3	YOR122C	PFY1
AKAP11/UIP3	ENSG00000070159	AKAP11	YAR027W	UIP3
GLRX2/CBF1	ENSG00000070444	GLRX2	YJR060W	CBF1
SNAPC1/POL4	ENSG00000070501	SNAPC1	YCR014C	POL4
STRAP/APM2	ENSG00000070718	STRAP	YHL019C	APM2
ABCC2/YAT2	ENSG00000070748	ABCC2	YER024W	YAT2
DEF6/MUD2	ENSG00000070756	DEF6	YKL074C	MUD2
PLEKHO1/RPA190	ENSG00000070761	PLEKHO1	YOR341W	RPA190
GCLM/CKA1	ENSG00000070770	GCLM	YIL035C	CKA1
UBR2/GCD1	ENSG00000070785	UBR2	YOR260W	GCD1
EHD2/PRR2	ENSG00000070808	EHD2	YDL214C	PRR2
RRAGD/RHO4	ENSG00000070831	RRAGD	YKR055W	RHO4
HSF2/OSH3	ENSG00000070882	HSF2	YHR073W	OSH3
PHF20/PUT4	ENSG00000070915	PHF20	YOR348C	PUT4
NR1H3/GSH2	ENSG00000071051	NR1H3	YOL049W	GSH2
NCAPH2/AIP1	ENSG00000071127	NCAPH2	YMR092C	AIP1
TOMM34/YKL023W	ENSG00000071205	TOMM34	YKL023W	YKL023W
SEC63/CAK1	ENSG00000071242	SEC63	YFL029C	CAK1
KPNA6/YNG2	ENSG00000071243	KPNA6	YHR090C	YNG2
VIM/BUD23	ENSG00000071462	VIM	YCR047C	BUD23
RTEL1-TNFRSF6B/HRD3	ENSG00000071537	RTEL1-TNFRSF6B	YLR207W	HRD3
FAS/MSP1	ENSG00000071539	FAS	YGR028W	MSP1
CD44/NOP8	ENSG00000071626	CD44	YOL144W	NOP8
KCNG1/ULS1	ENSG00000071794	KCNG1	YOR191W	ULS1
SLAMF7/CFT1	ENSG00000071894	SLAMF7	YDR301W	CFT1
MIPEP/TSR4	ENSG00000071994	MIPEP	YOL022C	TSR4
PRKCH/TPK3	ENSG00000072062	PRKCH	YKL166C	TPK3
INSRR/YBL107C	ENSG00000072110	INSRR	YBL107C	YBL107C
IFNGR1/VPS70	ENSG00000072133	IFNGR1	YJR126C	VPS70
SH2D2A/YAP1801	ENSG00000072134	SH2D2A	YHR161C	YAP1801
TNFRSF1B/SIW14	ENSG00000072135	TNFRSF1B	YNL032W	SIW14
VEZT/GUK1	ENSG00000072415	VEZT	YDR454C	GUK1
POU2F2/SMC1	ENSG00000072501	POU2F2	YFL008W	SMC1
SNX1/IMG1	ENSG00000072609	SNX1	YCR046C	IMG1
TBPL1/CDC4	ENSG00000072803	TBPL1	YFL009W	CDC4
ARNTL2/YSP1	ENSG00000072818	ARNTL2	YHR155W	YSP1
BCLAF1/LRS4	ENSG00000072864	BCLAF1	YDR439W	LRS4
ANK1/APM1	ENSG00000072958	ANK1	YPL259C	APM1
TFB1M/SEC2	ENSG00000073009	TFB1M	YNL272C	SEC2
RABEP1/MCM2	ENSG00000073111	RABEP1	YBL023C	MCM2
HMGB3/STE50	ENSG00000073282	HMGB3	YCL032W	STE50
NUP160/SRO77	ENSG00000073350	NUP160	YBL106C	SRO77
BAK1/SPT20	ENSG00000073711	BAK1	YOL148C	SPT20
MUSK/STE6	ENSG00000073734	MUSK	YKL209C	STE6
IKZF2/YAP1802	ENSG00000073921	IKZF2	YGR241C	YAP1802
GRN/SEC18	ENSG00000073969	GRN	YBR080C	SEC18
ARHGAP31/YJU3	ENSG00000074416	ARHGAP31	YKL094W	YJU3
NR2E3/NPR1	ENSG00000074590	NR2E3	YNL183C	NPR1
CENPQ/YDL206W	ENSG00000074621	CENPQ	YDL206W	YDL206W
SARS/BOI1	ENSG00000074706	SARS	YBL085W	BOI1
RANBP3/DOC1	ENSG00000074755	RANBP3	YGL240W	DOC1
ARID4A/ENO2	ENSG00000074800	ARID4A	YHR174W	ENO2
TSSC1/DIP5	ENSG00000074803	TSSC1	YPL265W	DIP5
ENSG00000032514/MNS1	ENSG00000074966	ENSG00000032514	YJR131W	MNS1
IFT88/TIF4632	ENSG00000075151	IFT88	YGL049C	TIF4632
ZCCHC8/SEC13	ENSG00000075188	ZCCHC8	YLR208W	SEC13
ABCF2/CTT1	ENSG00000075223	ABCF2	YGR088W	CTT1
LRRC7/ERG10	ENSG00000075239	LRRC7	YPL028W	ERG10
UBA6/YNL095C	ENSG00000075292	UBA6	YNL095C	YNL095C
GAB2/SNF1	ENSG00000075413	GAB2	YDR477W	SNF1
ATP6V0A1/TAO3	ENSG00000075539	ATP6V0A1	YIL129C	TAO3
PIAS1/ARP7	ENSG00000075624	PIAS1	YPR034W	ARP7
SLC4A7/SPO14	ENSG00000075651	SLC4A7	YKR031C	SPO14
APBA2/YNL046W	ENSG00000075711	APBA2	YNL046W	YNL046W
UHRF1/RRP42	ENSG00000075914	UHRF1	YDL111C	RRP42
MAP2K3/REX2	ENSG00000076043	MAP2K3	YLR059C	REX2
TMSB10/YIL077C	ENSG00000076053	TMSB10	YIL077C	YIL077C
RNF19A/MLH1	ENSG00000076242	RNF19A	YMR167W	MLH1
PEX3/ACC1	ENSG00000076555	PEX3	YNR016C	ACC1
GABARAPL2/MON1	ENSG00000076685	GABARAPL2	YGL124C	MON1
MYOC/YIP1	ENSG00000076716	MYOC	YGR172C	YIP1
SH3YL1/NRK1	ENSG00000077009	SH3YL1	YNL129W	NRK1
VCL/TOP2	ENSG00000077097	VCL	YNL088W	TOP2
DAPK2/UBP1	ENSG00000077254	DAPK2	YDL122W	UBP1
NSMAF/STE7	ENSG00000077264	NSMAF	YDL159W	STE7
ADSS/NAM8	ENSG00000077312	ADSS	YHR086W	NAM8
STAP1/UTP15	ENSG00000077380	STAP1	YMR093W	UTP15
TIMP2/GAT3	ENSG00000077458	TIMP2	YLR013W	GAT3
RFC1/HST4	ENSG00000077463	RFC1	YDR191W	HST4
CUL3/LYS21	ENSG00000077522	CUL3	YDL131W	LYS21
MYOM2/CAP2	ENSG00000077549	MYOM2	YIL034C	CAP2
OTC/DHR2	ENSG00000077684	OTC	YKL078W	DHR2
USP2/UBC11	ENSG00000077721	USP2	YOR339C	UBC11
CASR/IRE1	ENSG00000077782	CASR	YHR079C	IRE1
TUBG2/FPR2	ENSG00000077800	TUBG2	YDR519W	FPR2
RPL26L1/RAD34	ENSG00000077809	RPL26L1	YDR314C	RAD34
FLT4/SIZ1	ENSG00000078043	FLT4	YDR409W	SIZ1
NSUN2/RAD53	ENSG00000078061	NSUN2	YPL153C	RAD53
FBXO42/YDL086W	ENSG00000078098	FBXO42	YDL086W	YDL086W
MRI1/DRE2	ENSG00000078114	MRI1	YKR071C	DRE2
METTL1/UBC12	ENSG00000078140	METTL1	YLR306W	UBC12
HOXC8/PIK1	ENSG00000078142	HOXC8	YNL267W	PIK1
AGA/INP51	ENSG00000078269	AGA	YIL002C	INP51
ENSG00000038102/CHA4	ENSG00000078304	ENSG00000038102	YLR098C	CHA4
PI4K2B/YRA2	ENSG00000078328	PI4K2B	YKL214C	YRA2
MAT2B/SKI8	ENSG00000078369	MAT2B	YGL213C	SKI8
TLL1/HMRA1	ENSG00000078399	TLL1	YCR097W	HMRA1
EDC4/STE23	ENSG00000078618	EDC4	YLR389C	STE23
TRIO/POR1	ENSG00000078668	TRIO	YNL055C	POR1
VCAN/MET13	ENSG00000078747	VCAN	YGL125W	MET13
MSR1/STP22	ENSG00000078967	MSR1	YCL008C	STP22
CDH1/MUB1	ENSG00000079102	CDH1	YMR100W	MUB1
SKIV2L2/YKU80	ENSG00000079246	SKIV2L2	YMR106C	YKU80
DNAH5/CBK1	ENSG00000079277	DNAH5	YNL161W	CBK1
ZFYVE16/PUF4	ENSG00000079308	ZFYVE16	YGL014W	PUF4
C6/MRP49	ENSG00000079332	C6	YKL167C	MRP49
RAI14/RGT2	ENSG00000079393	RAI14	YDL138W	RGT2
SOX30/ERG9	ENSG00000079459	SOX30	YHR190W	ERG9
PNKP/PIF1	ENSG00000079689	PNKP	YML061C	PIF1
SPDL1/PGM2	ENSG00000079739	SPDL1	YMR105C	PGM2
STAU2/DBP3	ENSG00000079785	STAU2	YGL078C	DBP3
RTN4R/HAL1	ENSG00000079819	RTN4R	YPR005C	HAL1
PHF23/VAM3	ENSG00000079950	PHF23	YOR106W	VAM3
CDH10/PTP3	ENSG00000080031	CDH10	YER075C	PTP3
INPP4A/CIT2	ENSG00000080298	INPP4A	YCR005C	CIT2
RAB27B/YHR003C	ENSG00000080345	RAB27B	YHR003C	YHR003C
PSMA4/YEA4	ENSG00000080493	PSMA4	YEL004W	YEA4
MYO16/MOT1	ENSG00000080503	MYO16	YPL082C	MOT1
LSG1/YMR226C	ENSG00000080511	LSG1	YMR226C	YMR226C
PARP3/IRC6	ENSG00000080561	PARP3	YFR043C	IRC6
TNC/INO80	ENSG00000080603	TNC	YGL150C	INO80
TDP1/PUF6	ENSG00000080608	TDP1	YDR496C	PUF6
MED17/ECM14	ENSG00000080618	MED17	YHR132C	ECM14
CAPG/MOT2	ENSG00000080802	CAPG	YER068W	MOT2
AP2S1/HEM13	ENSG00000080819	AP2S1	YDR044W	HEM13
USH2A/TFG2	ENSG00000080823	USH2A	YGR005C	TFG2
ZPBP/PHO84	ENSG00000081019	ZPBP	YML123C	PHO84
TG/YMR086W	ENSG00000081026	TG	YMR086W	YMR086W
ADAM28/SMP1	ENSG00000081189	ADAM28	YBR182C	SMP1
BARX2/GUT2	ENSG00000081277	BARX2	YIL155C	GUT2
DCUN1D1/UBA4	ENSG00000081307	DCUN1D1	YHR111W	UBA4
PHF15/HOP1	ENSG00000081320	PHF15	YIL072W	HOP1
ZIC2/RPA12	ENSG00000081386	ZIC2	YJR063W	RPA12
LCP2/MTC1	ENSG00000081479	LCP2	YJL123C	MTC1
TRIT1/SSL1	ENSG00000081665	TRIT1	YLR005W	SSL1
ADRB1/PDE1	ENSG00000081803	ADRB1	YGL248W	PDE1
ENSG00000043822/YMR027W	ENSG00000081985	ENSG00000043822	YMR027W	YMR027W
GUCA2B/TRI1	ENSG00000082014	GUCA2B	YMR233W	TRI1
CUL7/CLB5	ENSG00000082258	CUL7	YPR120C	CLB5
CTNNA1/PMD1	ENSG00000082397	CTNNA1	YER132C	PMD1
PHKA2/YDL180W	ENSG00000082438	PHKA2	YDL180W	YDL180W
EPHA3/MED4	ENSG00000082512	EPHA3	YOR174W	MED4
HSPA5/MRPL22	ENSG00000082515	HSPA5	YNL177C	MRPL22
DSG2/SEH1	ENSG00000082516	DSG2	YGL100W	SEH1
GEMIN8/TMS1	ENSG00000082556	GEMIN8	YDR105C	TMS1
OFD1/RCK2	ENSG00000082701	OFD1	YLR248W	RCK2
PREX2/YLR156W	ENSG00000082781	PREX2	YLR156W	YLR156W
WDR37/ATG11	ENSG00000082805	WDR37	YPR049C	ATG11
YTHDC2/CRM1	ENSG00000082898	YTHDC2	YGR218W	CRM1
CTPS2/MET22	ENSG00000083290	CTPS2	YOL064C	MET22
ATP6V1H/KAP104	ENSG00000083312	ATP6V1H	YBR017C	KAP104
POLR2B/AI5_BETA	ENSG00000083454	POLR2B	Q0075	AI5_BETA
TPR/RPS5	ENSG00000083845	TPR	YJR123W	RPS5
CP/APT2	ENSG00000083857	CP	YDR441C	APT2
DTNBP1/SLZ1	ENSG00000083896	DTNBP1	YNL196C	SLZ1
XK/SBP1	ENSG00000084072	XK	YHL034C	SBP1
ARHGAP6/STE24	ENSG00000084073	ARHGAP6	YJR117W	STE24
MAP4/TIF34	ENSG00000084623	MAP4	YMR146C	TIF34
GOPC/SHE4	ENSG00000084674	GOPC	YOR035C	SHE4
ROS1/EMP47	ENSG00000084733	ROS1	YFL048C	EMP47
HDAC9/YKR018C	ENSG00000084754	HDAC9	YKR018C	YKR018C
RRM2B/CGR1	ENSG00000085063	RRM2B	YGL029W	CGR1
TNFRSF17/RAD54	ENSG00000085224	TNFRSF17	YGL163C	RAD54
LMO3/TAF5	ENSG00000085415	LMO3	YBR198C	TAF5
MRPS10/TUP1	ENSG00000085433	MRPS10	YCR084C	TUP1
GUCA1A/CTS2	ENSG00000085465	GUCA1A	YDR371W	CTS2
RSF1/SSK2	ENSG00000085511	RSF1	YNR031C	SSK2
VPS13D/YOR1	ENSG00000085563	VPS13D	YGR281W	YOR1
CELF2/GRE3	ENSG00000085662	CELF2	YHR104W	GRE3
R3HDM1/BZZ1	ENSG00000085733	R3HDM1	YHR114W	BZZ1
COL9A2/IML2	ENSG00000085831	COL9A2	YJL082W	IML2
KITLG/END3	ENSG00000085832	KITLG	YNL084C	END3
ERCC8/CTF19	ENSG00000085871	ERCC8	YPL018W	CTF19
VAMP3/PTK1	ENSG00000086015	VAMP3	YKL198C	PTK1
PER3/YDJ1	ENSG00000086061	PER3	YNL064C	YDJ1
UTS2/FAP1	ENSG00000086102	UTS2	YNL023C	FAP1
TNFRSF9/DIM1	ENSG00000086189	TNFRSF9	YPL266W	DIM1
EPN3/KAP120	ENSG00000086200	EPN3	YPL125W	KAP120
LTBP1/MRPL24	ENSG00000086504	LTBP1	YMR193W	MRPL24
RCN1/CIN5	ENSG00000086548	RCN1	YOR028C	CIN5
ELN/CWC2	ENSG00000086589	ELN	YDL209C	CWC2
RFC2/EMP24	ENSG00000086598	RFC2	YGL200C	EMP24
ARID1B/PPZ2	ENSG00000086717	ARID1B	YDR436W	PPZ2
NEDD4L/TOM1	ENSG00000086758	NEDD4L	YDR457W	TOM1
FOXP3/FRE1	ENSG00000086991	FOXP3	YLR214W	FRE1
HEXB/SPS19	ENSG00000087076	HEXB	YNL202W	SPS19
JKAMP/PGS1	ENSG00000087157	JKAMP	YCL004W	PGS1
DKK3/ISA1	ENSG00000087206	DKK3	YLL027W	ISA1
ARHGEF5/ATP18	ENSG00000087245	ARHGEF5	YML081C-A	ATP18
NFE2L3/BOI2	ENSG00000087266	NFE2L3	YER114C	BOI2
LIMA1/CDC50	ENSG00000087274	LIMA1	YCR094W	CDC50
SLC4A8/EST1	ENSG00000087338	SLC4A8	YLR233C	EST1
PTGER3/RFX1	ENSG00000087903	PTGER3	YLR176C	RFX1
MAPK9/HAS1	ENSG00000088205	MAPK9	YMR290C	HAS1
COL23A1/RPS2	ENSG00000088247	COL23A1	YGL123W	RPS2
BCAR1/SFK1	ENSG00000088305	BCAR1	YKL051W	SFK1
FAM160A2/FPR1	ENSG00000088832	FAM160A2	YNL135C	FPR1
HERPUD1/SHP1	ENSG00000088833	HERPUD1	YBL058W	SHP1
HOMER3/DYN2	ENSG00000088986	HOMER3	YDR424C	DYN2
RAD51/IRC19	ENSG00000088992	RAD51	YLL033W	IRC19
POLQ/RPL6A	ENSG00000089009	POLQ	YML073C	RPL6A
PIK3CB/ESF1	ENSG00000089048	PIK3CB	YDR365C	ESF1
ENSG00000051415/APC5	ENSG00000089053	ENSG00000051415	YOR249C	APC5
CYBA/REX4	ENSG00000089094	CYBA	YOL080C	REX4
THOC3/GCN1	ENSG00000089154	THOC3	YGL195W	GCN1
HEBP2/PXL1	ENSG00000089159	HEBP2	YKR090W	PXL1
PLEKHA5/TFS1	ENSG00000089220	PLEKHA5	YLR178C	TFS1
PRSS8/NCP1	ENSG00000089250	PRSS8	YHR042W	NCP1
SIKE1/CUS2	ENSG00000089280	SIKE1	YNL286W	CUS2
RRP12/TAP42	ENSG00000089289	RRP12	YMR028W	TAP42
MSMO1/ROT2	ENSG00000089597	MSMO1	YBR229C	ROT2
TTC17/MAK5	ENSG00000089737	TTC17	YBR142W	MAK5
ALX4/YMR244W	ENSG00000090006	ALX4	YMR244W	YMR244W
FOXN3/LCB1	ENSG00000090054	FOXN3	YMR296C	LCB1
AKR7A2/PAP1	ENSG00000090060	AKR7A2	YKR002W	PAP1
MRTO4/AIM20	ENSG00000090104	MRTO4	YIL158W	AIM20
USE1/FYV10	ENSG00000090316	USE1	YIL097W	FYV10
MCF2L2/XBP1	ENSG00000090339	MCF2L2	YIL101C	XBP1
NRIP2/IPI3	ENSG00000090372	NRIP2	YNL182C	IPI3
LAMA3/PEX12	ENSG00000090432	LAMA3	YMR026C	PEX12
ANAPC4/YNR064C	ENSG00000090487	ANAPC4	YNR064C	YNR064C
KCNQ1/MPS2	ENSG00000090565	KCNQ1	YGL075C	MPS2
TRAPPC3/JNM1	ENSG00000090659	TRAPPC3	YMR294W	JNM1
THRAP3/ALA1	ENSG00000090861	THRAP3	YOR335C	ALA1
PHPT1/SEC3	ENSG00000090989	PHPT1	YER008C	SEC3
ENTPD2/LPD1	ENSG00000091140	ENTPD2	YFL018C	LPD1
ARID4B/RPN14	ENSG00000091157	ARID4B	YGL004C	RPN14
PTPRN/SPR3	ENSG00000091409	PTPRN	YGR059W	SPR3
KIF1B/FUM1	ENSG00000091483	KIF1B	YPL262W	FUM1
FOXC1/SKT5	ENSG00000091490	FOXC1	YBL061C	SKT5
SYNE2/ECM30	ENSG00000091536	SYNE2	YLR436C	ECM30
CBLN4/AGA2	ENSG00000091583	CBLN4	YGL032C	AGA2
CHRDL2/BAP2	ENSG00000092068	CHRDL2	YBR068C	BAP2
RELT/SLY1	ENSG00000092108	RELT	YDR189W	SLY1
NOP58/GVP36	ENSG00000092200	NOP58	YIL041W	GVP36
KCNH2/SPT16	ENSG00000092201	KCNH2	YGL207W	SPT16
CUL1/ERT1	ENSG00000092208	CUL1	YBR239C	ERT1
CYFIP2/ADE16	ENSG00000092421	CYFIP2	YLR028C	ADE16
TAB2/YVC1	ENSG00000092439	TAB2	YOR087W	YVC1
EIF2AK2/YDL156W	ENSG00000092470	EIF2AK2	YDL156W	YDL156W
KMT2C/SPO20	ENSG00000092531	KMT2C	YMR017W	SPO20
PUM2/MLC2	ENSG00000092841	PUM2	YPR188C	MLC2
MRPL43/HMF1	ENSG00000092847	MRPL43	YER057C	HMF1
ITIH4/AFT2	ENSG00000093010	ITIH4	YPL202C	AFT2
C4orf27/HOS3	ENSG00000094631	C4orf27	YPL116W	HOS3
ZFR/FUR1	ENSG00000094841	ZFR	YHR128W	FUR1
NPFFR2/SLP1	ENSG00000094975	NPFFR2	YOR154W	SLP1
ENSG00000056345/MSH6	ENSG00000095002	ENSG00000056345	YDR097C	MSH6
PHF21B/RET2	ENSG00000095139	PHF21B	YFR051C	RET2
TRAF1/VAC8	ENSG00000095261	TRAF1	YEL013W	VAC8
PCGF2/MSS51	ENSG00000095303	PCGF2	YLR203C	MSS51
IL17RB/NUP188	ENSG00000095319	IL17RB	YML103C	NUP188
TRAF3IP2/CAT2	ENSG00000095321	TRAF3IP2	YML042W	CAT2
GYG2/VMA7	ENSG00000095539	GYG2	YGR020C	VMA7
SERPINB3/YFR017C	ENSG00000095637	SERPINB3	YFR017C	YFR017C
PKP2/HSP150	ENSG00000095794	PKP2	YJL159W	HSP150
MSH4/SGV1	ENSG00000096063	MSH4	YPR161C	SGV1
F7/MEI4	ENSG00000096395	F7	YER044C-A	MEI4
GDI2/CEF1	ENSG00000096401	GDI2	YMR213W	CEF1
PRDM1/ILV1	ENSG00000096433	PRDM1	YER086W	ILV1
ATG5/NUF2	ENSG00000096696	ATG5	YOL069W	NUF2
PITHD1/HST1	ENSG00000096717	PITHD1	YOL068C	HST1
MTA3/SKY1	ENSG00000096968	MTA3	YMR216C	SKY1
USP13/FUS3	ENSG00000097007	USP13	YBL016W	FUS3
LAMC2/CDC7	ENSG00000097046	LAMC2	YDL017W	CDC7
CDK14/KEX2	ENSG00000099139	CDK14	YNL238W	KEX2
SEC61A1/MGR1	ENSG00000099204	SEC61A1	YCL044C	MGR1
PPP1R12A/COX23	ENSG00000099326	PPP1R12A	YHR116W	COX23
RASGRF1/FRE8	ENSG00000099331	RASGRF1	YLR047C	FRE8
CAMK2B/RPN12	ENSG00000099341	CAMK2B	YFR052W	RPN12
CROCC/NSE3	ENSG00000099399	CROCC	YDR288W	NSE3
POLR3E/WHI3	ENSG00000099622	POLR3E	YNL197C	WHI3
ATP2B4/ATP16	ENSG00000099624	ATP2B4	YDL004W	ATP16
ZC3H11A/NOP4	ENSG00000099783	ZC3H11A	YPL043W	NOP4
RIOK2/CDC34	ENSG00000099804	RIOK2	YDR054C	CDC34
NDC1/MEU1	ENSG00000099810	NDC1	YLR017W	MEU1
FLYWCH1/RPO41	ENSG00000099821	FLYWCH1	YFL036W	RPO41
UNKL/RTK1	ENSG00000099875	UNKL	YDL025C	RTK1
ALDH18A1/YRB1	ENSG00000099901	ALDH18A1	YDR002W	YRB1
TARBP1/GRS1	ENSG00000099917	TARBP1	YBR121C	GRS1
MXD1/MYO5	ENSG00000099942	MXD1	YMR109W	MYO5
CDK17/DFM1	ENSG00000099958	CDK17	YDR411C	DFM1
DNAJC25/RPA34	ENSG00000099968	DNAJC25	YJL148W	RPA34
PSD/PRP21	ENSG00000099995	PSD	YJL203W	PRP21
CTDP1/CDC28	ENSG00000100030	CTDP1	YBR160W	CDC28
YBX3/PTC6	ENSG00000100034	YBX3	YCR079W	PTC6
WNK1/CTP1	ENSG00000100075	WNK1	YBR291C	CTP1
CCAR1/GGA1	ENSG00000100083	CCAR1	YDR358W	GGA1
OGFR/STP3	ENSG00000100105	OGFR	YLR375W	STP3
GNA15/SPC105	ENSG00000100106	GNA15	YGL093W	SPC105
CREB3L3/SPP382	ENSG00000100109	CREB3L3	YLR424W	SPP382
PTPRU/NHP2	ENSG00000100138	PTPRU	YDL208W	NHP2
SNRNP40/IXR1	ENSG00000100146	SNRNP40	YKL032C	IXR1
COL11A1/YLR462W	ENSG00000100151	COL11A1	YLR462W	YLR462W
MPC1/DBP7	ENSG00000100201	MPC1	YKR024C	DBP7
ACAA1/DMC1	ENSG00000100206	ACAA1	YER179W	DMC1
BCAT1/BOP3	ENSG00000100207	BCAT1	YNL042W	BOP3
HDAC7/BNA6	ENSG00000100219	HDAC7	YFR047C	BNA6
LZTS1/FAU1	ENSG00000100225	LZTS1	YER183C	FAU1
SPAG4/YOR114W	ENSG00000100227	SPAG4	YOR114W	YOR114W
NCKAP1/SAP190	ENSG00000100239	NCKAP1	YKR028W	SAP190
MRPS35/GSF2	ENSG00000100242	MRPS35	YML048W	GSF2
GUCY1B3/PGA3	ENSG00000100243	GUCY1B3	YML125C	PGA3
SFSWAP/APL1	ENSG00000100280	SFSWAP	YJR005W	APL1
TNK2/SUT1	ENSG00000100284	TNK2	YGL162W	SUT1
CDH3/HMX1	ENSG00000100292	CDH3	YLR205C	HMX1
ARSF/PET54	ENSG00000100320	ARSF	YGR222W	PET54
GPBP1/MYO3	ENSG00000100345	GPBP1	YKL129C	MYO3
CS/HPT1	ENSG00000100353	CS	YDR399W	HPT1
LTK/NPA3	ENSG00000100360	LTK	YJR072C	NPA3
MRPS24/YLR224W	ENSG00000100365	MRPS24	YLR224W	YLR224W
ELMO2/SGT2	ENSG00000100380	ELMO2	YOR007C	SGT2
WAPAL/HRT1	ENSG00000100387	WAPAL	YOL133W	HRT1
APPBP2/RNA1	ENSG00000100401	APPBP2	YMR235C	RNA1
POLD1/APA2	ENSG00000100403	POLD1	YDR530C	APA2
SEZ6/NTO1	ENSG00000100425	SEZ6	YPR031W	NTO1
EIF4B/FPR3	ENSG00000100442	EIF4B	YML074C	FPR3
GLTSCR1/PAU15	ENSG00000100448	GLTSCR1	YIR041W	PAU15
RPL18/TIF3	ENSG00000100461	RPL18	YPR163C	TIF3
ISOC2/UTP8	ENSG00000100478	ISOC2	YGR128C	UTP8
U2AF2/GPH1	ENSG00000100504	U2AF2	YPR160W	GPH1
EPN1/VMA8	ENSG00000100554	EPN1	YEL051W	VMA8
MED29/PRE10	ENSG00000100567	MED29	YOR362C	PRE10
AHRR/VTI1	ENSG00000100568	AHRR	YMR197C	VTI1
GSC2/AHA1	ENSG00000100591	GSC2	YDR214W	AHA1
GPC1/BNI1	ENSG00000100592	GPC1	YNL271C	BNI1
ADCK1/LCB2	ENSG00000100596	ADCK1	YDR062W	LCB2
HAGH/RRT6	ENSG00000100605	HAGH	YGL146C	RRT6
RNF4/NMA2	ENSG00000100628	RNF4	YGR010W	NMA2
CASP8/HRB1	ENSG00000100650	CASP8	YNL004W	HRB1
ASUN/TIF5	ENSG00000100664	ASUN	YPR041W	TIF5
DLX3/MPH1	ENSG00000100697	DLX3	YIR002C	MPH1
SPA17/MIS1	ENSG00000100714	SPA17	YBR084W	MIS1
WISP2/YAP1	ENSG00000100722	WISP2	YML007W	YAP1
NGFR/GUP1	ENSG00000100739	NGFR	YGL084C	GUP1
CDON/RPT1	ENSG00000100764	CDON	YKL145W	RPT1
TAF2/TPK1	ENSG00000100784	TAF2	YJL164C	TPK1
HIPK2/PRE3	ENSG00000100804	HIPK2	YJL001W	PRE3
TNPO3/CST9	ENSG00000100814	TNPO3	YLR394W	CST9
MEF2BNB-MEF2B/SGN1	ENSG00000100836	MEF2BNB-MEF2B	YIR001C	SGN1
RFXANK/YHR202W	ENSG00000100852	RFXANK	YHR202W	YHR202W
LPAR2/SRP54	ENSG00000100883	LPAR2	YPR088C	SRP54
CTSA/FUN30	ENSG00000100888	CTSA	YAL019W	FUN30
SUGP2/SCL1	ENSG00000100902	SUGP2	YGL011C	SCL1
SLC12A2/MGA2	ENSG00000100906	SLC12A2	YIR033W	MGA2
SNX24/PCM1	ENSG00000100908	SNX24	YEL058W	PCM1
EYA2/YHR035W	ENSG00000100934	EYA2	YHR035W	YHR035W
CNN2/CIK1	ENSG00000101004	CNN2	YMR198W	CIK1
SNCAIP/YNG1	ENSG00000101040	SNCAIP	YOR064C	YNG1
DDX20/DIA1	ENSG00000101049	DDX20	YMR316W	DIA1
BTBD1/GAT2	ENSG00000101076	BTBD1	YMR136W	GAT2
BCAS1/PET9	ENSG00000101084	BCAS1	YBL030C	PET9
POU1F1/CDC15	ENSG00000101109	POU1F1	YAR019C	CDC15
PMS1/LYS9	ENSG00000101144	PMS1	YNR050C	LYS9
HMG20B/GLE2	ENSG00000101146	HMG20B	YER107C	GLE2
CALCRL/PRE6	ENSG00000101182	CALCRL	YOL038W	PRE6
TAF11/EAF7	ENSG00000101189	TAF11	YNL136W	EAF7
ANKS1A/IOC2	ENSG00000101191	ANKS1A	YLR095C	IOC2
AP3D1/GID8	ENSG00000101193	AP3D1	YMR135C	GID8
ZNF76/GLO3	ENSG00000101199	ZNF76	YER122C	GLO3
SLC9A3R2/TEF2	ENSG00000101210	SLC9A3R2	YBR118W	TEF2
NTHL1/YCH1	ENSG00000101224	NTHL1	YGR203W	YCH1
GNAI3/ARL3	ENSG00000101246	GNAI3	YPL051W	ARL3
IPO5/CKA2	ENSG00000101266	IPO5	YOR061W	CKA2
OAT/CPR8	ENSG00000101298	OAT	YNR028W	CPR8
WDR3/SEC23	ENSG00000101310	WDR3	YPR181C	SEC23
PKN2/CYB2	ENSG00000101323	PKN2	YML054C	CYB2
WDR18/LIA1	ENSG00000101335	WDR18	YJR070C	LIA1
TRAM2/PRK1	ENSG00000101336	TRAM2	YIL095W	PRK1
NTN1/APC1	ENSG00000101347	NTN1	YNL172W	APC1
GLP2R/SKM1	ENSG00000101349	GLP2R	YOL113W	SKM1
MCM10/IDH1	ENSG00000101365	MCM10	YNL037C	IDH1
DGKA/MIR1	ENSG00000101367	DGKA	YJR077C	MIR1
ERBB3/TTI1	ENSG00000101407	ERBB3	YKL033W	TTI1
ROPN1/ARP6	ENSG00000101442	ROPN1	YLR085C	ARP6
KARS/SAH1	ENSG00000101444	KARS	YER043C	SAH1
PDIA5/YPL034W	ENSG00000101474	PDIA5	YPL034W	YPL034W
NDUFB4/UBP6	ENSG00000101557	NDUFB4	YFR010W	UBP6
SPEN/SCS2	ENSG00000101558	SPEN	YER120W	SCS2
MYLK/YMR196W	ENSG00000101605	MYLK	YMR196W	YMR196W
MAP2K4/ABD1	ENSG00000101654	MAP2K4	YBR236C	ABD1
SNAP91/SWH1	ENSG00000101752	SNAP91	YAR042W	SWH1
SLK/RIO1	ENSG00000101782	SLK	YOR119C	RIO1
COL17A1/PTI1	ENSG00000101811	COL17A1	YGR156W	PTI1
SEC61A2/NAS6	ENSG00000101843	SEC61A2	YGR232W	NAS6
PRKCQ/SIF2	ENSG00000101849	PRKCQ	YBR103W	SIF2
TLE2/POL1	ENSG00000101868	TLE2	YNL102W	POL1
ASB1/MRS1	ENSG00000101871	ASB1	YIR021W	MRS1
FAM107B/ALG13	ENSG00000101901	FAM107B	YGL047W	ALG13
ME1/PRS2	ENSG00000101911	ME1	YER099C	PRS2
TBC1D1/YOR289W	ENSG00000101935	TBC1D1	YOR289W	YOR289W
CDK13/SET3	ENSG00000101945	CDK13	YKR029C	SET3
MTHFD2/BIR1	ENSG00000101966	MTHFD2	YJR089W	BIR1
SLC9A7/IRR1	ENSG00000101972	SLC9A7	YIL026C	IRR1
FOXJ2/YBL036C	ENSG00000101981	FOXJ2	YBL036C	YBL036C
YBX1/PXA1	ENSG00000101986	YBX1	YPL147W	PXA1
PDE4A/CPT1	ENSG00000102007	PDE4A	YNL130C	CPT1
PPP2R5A/SAC6	ENSG00000102024	PPP2R5A	YDR129C	SAC6
CTNNA2/ARD1	ENSG00000102030	CTNNA2	YHR013C	ARD1
ELAVL1/ISW1	ENSG00000102038	ELAVL1	YBR245C	ISW1
TIE1/YMR1	ENSG00000102043	TIE1	YJR110W	YMR1
SMARCD1/YGL242C	ENSG00000102048	SMARCD1	YGL242C	YGL242C
KDM4A/UME1	ENSG00000102054	KDM4A	YPL139C	UME1
NFYC/SMF1	ENSG00000102096	NFYC	YOL122C	SMF1
SLC9A3/TAZ1	ENSG00000102125	SLC9A3	YPR140W	TAZ1
NGEF/PGK1	ENSG00000102144	NGEF	YCR012W	PGK1
ASPM/DAL80	ENSG00000102145	ASPM	YKR034W	DAL80
CD84/MDY2	ENSG00000102178	CD84	YOL111C	MDY2
ELOVL1/ATG17	ENSG00000102189	ELOVL1	YLR423C	ATG17
SPI1/PCL2	ENSG00000102218	SPI1	YDL127W	PCL2
ZNRD1/PKH1	ENSG00000102225	ZNRD1	YDR490C	PKH1
MPPED2/UBP12	ENSG00000102226	MPPED2	YJL197W	UBP12
ZBTB11/PAB1	ENSG00000102241	ZBTB11	YER165W	PAB1
ATXN3/DCD1	ENSG00000102265	ATXN3	YHR144C	DCD1
GOLGA5/ALE1	ENSG00000102312	GOLGA5	YOR175C	ALE1
FGFR2/YDL073W	ENSG00000102384	FGFR2	YDL073W	YDL073W
EML1/KTR1	ENSG00000102385	EML1	YOR099W	KTR1
ARFGEF1/CTR86	ENSG00000102401	ARFGEF1	YCR054C	CTR86
MTFR1/NRG2	ENSG00000102554	MTFR1	YBR066C	NRG2
STAG3/YPK1	ENSG00000102572	STAG3	YKL126W	YPK1
FECH/CDC1	ENSG00000102575	FECH	YDR182W	CDC1
MYO9A/FUS2	ENSG00000102606	MYO9A	YMR232W	FUS2
DDX3Y/URA2	ENSG00000102699	DDX3Y	YJL130C	URA2
PFKP/YNL010W	ENSG00000102753	PFKP	YNL010W	YNL010W
SP100/CIT3	ENSG00000102786	SP100	YPR001W	CIT3
KLF6/PPQ1	ENSG00000102893	KLF6	YPL179W	PPQ1
PPAP2A/NTF2	ENSG00000102898	PPAP2A	YER009W	NTF2
NEO1/MSN2	ENSG00000102935	NEO1	YMR037C	MSN2
TRAM1/RPN8	ENSG00000103035	TRAM1	YOR261C	RPN8
PHKA1/VMR1	ENSG00000103222	PHKA1	YHL035C	VMR1
TNFRSF1A/NBP35	ENSG00000103274	TNFRSF1A	YGL091C	NBP35
CACNB1/UBC9	ENSG00000103275	CACNB1	YDL064W	UBC9
EVI5/ARO2	ENSG00000103313	EVI5	YGL148W	ARO2
PKM/EXG1	ENSG00000103319	PKM	YLR300W	EXG1
DHX29/ADH5	ENSG00000103326	DHX29	YBR145W	ADH5
DNTTIP2/SUP35	ENSG00000103342	DNTTIP2	YDR172W	SUP35
TP53BP1/RPL40B	ENSG00000103363	TP53BP1	YKR094C	RPL40B
TRO/SIS1	ENSG00000103423	TRO	YNL007C	SIS1
RRP15/CRZ1	ENSG00000103449	RRP15	YNL027W	CRZ1
RHOA/SFP1	ENSG00000103495	RHOA	YLR403W	SFP1
DHX8/PKP2	ENSG00000103507	DHX8	YGL059W	PKP2
PRKCZ/TAE1	ENSG00000103510	PRKCZ	YBR261C	TAE1
SYT1/ICY2	ENSG00000103540	SYT1	YPL250C	ICY2
IDH3G/AI4	ENSG00000103546	IDH3G	Q0065	AI4
ROGDI/KSP1	ENSG00000103653	ROGDI	YHR082C	KSP1
PDZD4/ATS1	ENSG00000103657	PDZD4	YAL020C	ATS1
ROCK1/YKR023W	ENSG00000103671	ROCK1	YKR023W	YKR023W
CBFB/APL2	ENSG00000103723	CBFB	YKL135C	APL2
PDK3/YPT7	ENSG00000103769	PDK3	YML001W	YPT7
HYAL2/RBA50	ENSG00000103932	HYAL2	YDR527W	RBA50
HDAC4/STB2	ENSG00000103942	HDAC4	YMR053C	STB2
RASSF1/YKL070W	ENSG00000103966	RASSF1	YKL070W	YKL070W
FGFR3/MXR1	ENSG00000104064	FGFR3	YER042W	MXR1
IFI35/HSP10	ENSG00000104067	IFI35	YOR020C	HSP10
COASY/HCR1	ENSG00000104131	COASY	YLR192C	HCR1
MEF2A/PEP3	ENSG00000104142	MEF2A	YLR148W	PEP3
OTUD5/MSC2	ENSG00000104147	OTUD5	YDR205W	MSC2
TFE3/GND1	ENSG00000104221	TFE3	YHR183W	GND1
TBC1D25/YOL159C	ENSG00000104299	TBC1D25	YOL159C	YOL159C
ACSL4/YNL190W	ENSG00000104313	ACSL4	YNL190W	YNL190W
INPP5A/AIM31	ENSG00000104320	INPP5A	YML030W	AIM31
GPKOW/MCK1	ENSG00000104365	GPKOW	YNL307C	MCK1
GRIPAP1/SOH1	ENSG00000104368	GRIPAP1	YGL127C	SOH1
FTSJ1/GNA1	ENSG00000104408	FTSJ1	YFL017C	GNA1
POLR1A/EMC2	ENSG00000104412	POLR1A	YJR088C	EMC2
LAPTM4A/UBS1	ENSG00000104415	LAPTM4A	YBR165W	UBS1
IP6K2/ARP10	ENSG00000104419	IP6K2	YDR106W	ARP10
STON1-GTF2A1L/TAH1	ENSG00000104450	STON1-GTF2A1L	YCR060W	TAH1
SRBD1/DAL81	ENSG00000104490	SRBD1	YIR023W	DAL81
CYFIP1/EFB1	ENSG00000104529	CYFIP1	YAL003W	EFB1
RASGRP2/ERG1	ENSG00000104549	RASGRP2	YGR175C	ERG1
PSME4/TMT1	ENSG00000104611	PSME4	YER175C	TMT1
IFT80/BCH2	ENSG00000104613	IFT80	YKR027W	BCH2
SIRT2/VPS55	ENSG00000104660	SIRT2	YJR044C	VPS55
ERLEC1/OST3	ENSG00000104723	ERLEC1	YOR085W	OST3
PPP2R5B/UBX3	ENSG00000104805	PPP2R5B	YDL091C	UBX3
PYGM/GSY2	ENSG00000104812	PYGM	YLR258W	GSY2
PITX1/ECI1	ENSG00000104823	PITX1	YLR284C	ECI1
TRPC7/TUB2	ENSG00000104833	TRPC7	YFL037W	TUB2
NUP133/DIA4	ENSG00000104835	NUP133	YHR011W	DIA4
NUCKS1/SNP1	ENSG00000104852	NUCKS1	YIL061C	SNP1
VPS35/PIH1	ENSG00000104872	VPS35	YHR034C	PIH1
DNAJA2/PRP11	ENSG00000104897	DNAJA2	YDL043C	PRP11
BCL3/TRM1	ENSG00000104907	BCL3	YDR120C	TRM1
KCNAB2/HSC82	ENSG00000104938	KCNAB2	YMR186W	HSC82
ABCC9/YJU2	ENSG00000104957	ABCC9	YKL095W	YJU2
GAL/CNS1	ENSG00000104969	GAL	YBR155W	CNS1
CLEC2D/MAS1	ENSG00000105088	CLEC2D	YLR163C	MAS1
RORA/CRH1	ENSG00000105127	RORA	YGR189C	CRH1
DRD4/POP4	ENSG00000105171	DRD4	YBR257W	POP4
TGFBR3/SWI4	ENSG00000105186	TGFBR3	YER111C	SWI4
KIAA1107/NOP1	ENSG00000105202	KIAA1107	YDL014W	NOP1
PLA2G10/PGI1	ENSG00000105220	PLA2G10	YBR196C	PGI1
ATP1B3/PDR8	ENSG00000105221	ATP1B3	YLR266C	PDR8
NEDD4/GFD2	ENSG00000105229	NEDD4	YCL036W	GFD2
PIGB/ALF1	ENSG00000105254	PIGB	YNL148C	ALF1
MAPK6/FCJ1	ENSG00000105281	MAPK6	YKR016W	FCJ1
GNB5/PRO1	ENSG00000105323	GNB5	YDR300C	PRO1
RAB27A/AMA1	ENSG00000105325	RAB27A	YGR225W	AMA1
CECR5/RSC3	ENSG00000105369	CECR5	YDR303C	RSC3
UFD1L/FMP45	ENSG00000105370	UFD1L	YDL222C	FMP45
LRP6/NOP53	ENSG00000105373	LRP6	YPL146C	NOP53
GUCY2C/CIR1	ENSG00000105379	GUCY2C	YGR207C	CIR1
SCT/AVT7	ENSG00000105388	SCT	YIL088C	AVT7
PHRF1/SEC17	ENSG00000105402	PHRF1	YBL050W	SEC17
IKBKAP/YIP3	ENSG00000105404	IKBKAP	YNL044W	YIP3
NUCB2/ERD2	ENSG00000105438	NUCB2	YBL040C	ERD2
PFN2/GEA2	ENSG00000105443	PFN2	YEL022W	GEA2
PTPN3/CDA1	ENSG00000105483	PTPN3	YLR307W	CDA1
SPTB/PLB3	ENSG00000105499	SPTB	YOL011W	PLB3
DAPP1/TPD3	ENSG00000105568	DAPP1	YAL016W	TPD3
FGF10/CTK3	ENSG00000105576	FGF10	YML112W	CTK3
SMG6/CCC1	ENSG00000105607	SMG6	YLR220W	CCC1
EXOC5/NRG1	ENSG00000105610	EXOC5	YDR043C	NRG1
CLTCL1/PRP31	ENSG00000105618	CLTCL1	YGR091W	PRP31
FSTL3/SPC2	ENSG00000105668	FSTL3	YML055W	SPC2
DGCR2/DBP8	ENSG00000105671	DGCR2	YHR169W	DBP8
RNF126/SFG1	ENSG00000105676	RNF126	YOR315W	SFG1
MNT/YRB30	ENSG00000105698	MNT	YGL164C	YRB30
ZXDC/TPK2	ENSG00000105723	ZXDC	YPL203W	TPK2
POLB/SPF1	ENSG00000105726	POLB	YEL031W	SPF1
WIPI1/SPC1	ENSG00000105737	WIPI1	YJR010C-A	SPC1
ASNS/GLO4	ENSG00000105755	ASNS	YOR040W	GLO4
AP3M2/KIN28	ENSG00000105810	AP3M2	YDL108W	KIN28
CNGB1/BET1	ENSG00000105829	CNGB1	YIL004C	BET1
ST6GALNAC2/DET1	ENSG00000105852	ST6GALNAC2	YDR051C	DET1
CHAT/MUK1	ENSG00000105854	CHAT	YPL070W	MUK1
PABPC1/YKL069W	ENSG00000105855	PABPC1	YKL069W	YKL069W
TESK2/ZIM17	ENSG00000105866	TESK2	YNL310C	ZIM17
C16orf80/HOS4	ENSG00000105887	C16orf80	YIL112W	HOS4
CSNK2A2/STV1	ENSG00000105929	CSNK2A2	YMR054W	STV1
PTPN21/YGR066C	ENSG00000105939	PTPN21	YGR066C	YGR066C
EIF2B3/KGD1	ENSG00000105953	EIF2B3	YIL125W	KGD1
CAMK2A/RTG3	ENSG00000105967	CAMK2A	YBL103C	RTG3
TCOF1/YHR131C	ENSG00000105974	TCOF1	YHR131C	YHR131C
CDC42/SAT4	ENSG00000105976	CDC42	YCR008W	SAT4
OSBPL3/ARO3	ENSG00000106052	OSBPL3	YDR035W	ARO3
EPHA8/YCR099C	ENSG00000106069	EPHA8	YCR099C	YCR099C
SLC12A3/TLG2	ENSG00000106089	SLC12A3	YOL018C	TLG2
RAD18/GRS2	ENSG00000106105	RAD18	YPR081C	GRS2
ATP2B1/GIS3	ENSG00000106125	ATP2B1	YLR094C	GIS3
NCK2/FCY22	ENSG00000106128	NCK2	YER060W-A	FCY22
MAP4K4/PRT1	ENSG00000106263	MAP4K4	YOR361C	PRT1
RPL31/YLR179C	ENSG00000106333	RPL31	YLR179C	YLR179C
WDR1/NOP15	ENSG00000106344	WDR1	YNL110C	NOP15
SNX13/IMD3	ENSG00000106348	SNX13	YLR432W	IMD3
ARHGAP10/SPS18	ENSG00000106351	ARHGAP10	YNL204C	SPS18
RPS6KA2/LSM5	ENSG00000106355	RPS6KA2	YER146W	LSM5
ING3/KTR3	ENSG00000106397	ING3	YBR205W	KTR3
WBSCR22/YIL166C	ENSG00000106571	WBSCR22	YIL166C	YIL166C
SEL1L/PRE8	ENSG00000106588	SEL1L	YML092C	PRE8
TRIP13/MRPL32	ENSG00000106591	TRIP13	YCR003W	MRPL32
ATP6AP1/RHB1	ENSG00000106615	ATP6AP1	YCR027C	RHB1
TCF3/SDS23	ENSG00000106617	TCF3	YGL056C	SDS23
TRIB2/POL31	ENSG00000106628	TRIB2	YJR006W	POL31
DAZAP1/VMA21	ENSG00000106688	DAZAP1	YGR105W	VMA21
MBD3/HSL1	ENSG00000106799	MBD3	YKL101W	HSL1
PRLH/UTP13	ENSG00000106829	PRLH	YLR222C	UTP13
HLTF/DFG16	ENSG00000106952	HLTF	YOR030W	DFG16
CPSF1/OAF1	ENSG00000106991	CPSF1	YAL051W	OAF1
CDH19/ADK2	ENSG00000106992	CDH19	YER170W	ADK2
PDCD2/AZR1	ENSG00000107020	PDCD2	YGR224W	AZR1
PRKACA/ART10	ENSG00000107105	PRKACA	YLR392C	ART10
LPHN1/RCN2	ENSG00000107130	LPHN1	YOR220W	RCN2
ACTN1/PSD1	ENSG00000107186	ACTN1	YNL169C	PSD1
RPS6KA6/SPG4	ENSG00000107187	RPS6KA6	YMR107W	SPG4
EPN2/MBF1	ENSG00000107223	EPN2	YOR298C-A	MBF1
PTPN18/MRF1	ENSG00000107242	PTPN18	YGL143C	MRF1
LIMS2/SNL1	ENSG00000107262	LIMS2	YIL016W	SNL1
LNX1/SEN1	ENSG00000107290	LNX1	YLR430W	SEN1
TFRC/YNL144C	ENSG00000107341	TFRC	YNL144C	YNL144C
SREBF1/GAT1	ENSG00000107485	SREBF1	YFL021W	GAT1
TRPC5/VBA5	ENSG00000107518	TRPC5	YKR105C	VBA5
AFF4/SLM3	ENSG00000107521	AFF4	YDL033C	SLM3
UBE2D1/HEM3	ENSG00000107554	UBE2D1	YDL205C	HEM3
MPP5/DPB11	ENSG00000107560	MPP5	YJL090C	DPB11
SMC1A/PHB1	ENSG00000107566	SMC1A	YGR132C	PHB1
HSD17B10/RPG1	ENSG00000107581	HSD17B10	YBR079C	RPG1
MARK2/PET18	ENSG00000107611	MARK2	YCR020C	PET18
HMMR/YKL162C	ENSG00000107614	HMMR	YKL162C	YKL162C
CHFR/YOR022C	ENSG00000107651	CHFR	YOR022C	YOR022C
TRHDE/NSE4	ENSG00000107672	TRHDE	YDL105W	NSE4
P4HA2/CNA1	ENSG00000107758	P4HA2	YLR433C	CNA1
FCGR2B/MPM1	ENSG00000107771	FCGR2B	YJL066C	MPM1
NFATC3/YHK8	ENSG00000107779	NFATC3	YHR048W	YHK8
ACADVL/PHO5	ENSG00000107789	ACADVL	YBR093C	PHO5
FBXW11/GEA1	ENSG00000107862	FBXW11	YJR031C	GEA1
ACAP1/SAC7	ENSG00000107863	ACAP1	YDR389W	SAC7
CRMP1/BCP1	ENSG00000107949	CRMP1	YDR361C	BCP1
DERL2/YOL098C	ENSG00000107959	DERL2	YOL098C	YOL098C
NDE1/PSF3	ENSG00000107960	NDE1	YOL146W	PSF3
MRVI1/MPD1	ENSG00000108010	MRVI1	YOR288C	MPD1
AP1M1/NUP159	ENSG00000108021	AP1M1	YIL115C	NUP159
PVR/SMC3	ENSG00000108055	PVR	YJL074C	SMC3
IKBKG/CYR1	ENSG00000108061	IKBKG	YJL005W	CYR1
XRCC1/RTS3	ENSG00000108091	XRCC1	YGR161C	RTS3
SCARB1/CUL3	ENSG00000108094	SCARB1	YGR003W	CUL3
MCM2/PCL1	ENSG00000108100	MCM2	YNL289W	PCL1
TP63/OAC1	ENSG00000108107	TP63	YKL120W	OAC1
LLGL2/CAF120	ENSG00000108175	LLGL2	YNL278W	CAF120
NLE1/YHI9	ENSG00000108187	NLE1	YHR029C	YHI9
SDHA/HED1	ENSG00000108256	SDHA	YDR014W-A	HED1
SMARCE1/ADA2	ENSG00000108264	SMARCE1	YDR448W	ADA2
KDM5A/PUP3	ENSG00000108294	KDM5A	YER094C	PUP3
ADAM11/CWC25	ENSG00000108296	ADAM11	YNL245C	CWC25
PPP2R3A/RAD7	ENSG00000108306	PPP2R3A	YJR052W	RAD7
FERMT2/YNL019C	ENSG00000108342	FERMT2	YNL019C	YNL019C
ABCB11/RPN3	ENSG00000108344	ABCB11	YER021W	RPN3
CD5L/SEE1	ENSG00000108370	CD5L	YIL064W	SEE1
PTGS2/CKS1	ENSG00000108375	PTGS2	YBR135W	CKS1
IGF2BP2/RAD18	ENSG00000108395	IGF2BP2	YCR066W	RAD18
MAP3K13/KAP95	ENSG00000108424	MAP3K13	YLR347C	KAP95
ST6GAL1/BOS1	ENSG00000108433	ST6GAL1	YLR078C	BOS1
VDAC1P1/MAK31	ENSG00000108465	VDAC1P1	YCR020C-A	MAK31
PICALM/ATG4	ENSG00000108510	PICALM	YNL223W	ATG4
NSF/DMA2	ENSG00000108523	NSF	YNL116W	DMA2
GLI2/SFC1	ENSG00000108528	GLI2	YJR095W	SFC1
CLASP1/MRPL20	ENSG00000108557	CLASP1	YKR085C	MRPL20
MRPS34/DOP1	ENSG00000108576	MRPS34	YDR141C	DOP1
NOTCH3/GOS1	ENSG00000108587	NOTCH3	YHL031C	GOS1
CLNS1A/RBG2	ENSG00000108591	CLNS1A	YGR173W	RBG2
PPP2R2C/SPB1	ENSG00000108592	PPP2R2C	YCL054W	SPB1
TEAD2/RSC6	ENSG00000108604	TEAD2	YCR052W	RSC6
EED/YML108W	ENSG00000108641	EED	YML108W	YML108W
CDHR2/RRP5	ENSG00000108651	CDHR2	YMR229C	RRP5
SNCB/SNU114	ENSG00000108654	SNCB	YKL173W	SNU114
TSG101/RPN6	ENSG00000108671	TSG101	YDL097C	RPN6
ATP2A3/YDL057W	ENSG00000108700	ATP2A3	YDL057W	YDL057W
CA12/SPT7	ENSG00000108773	CA12	YBR081C	SPT7
MGLL/YPT6	ENSG00000108774	MGLL	YLR262C	YPT6
NTN4/INO4	ENSG00000108788	NTN4	YOL108C	INO4
BCS1L/RHO5	ENSG00000108830	BCS1L	YNL180C	RHO5
NUAK1/HDA1	ENSG00000108840	NUAK1	YNL021W	HDA1
SLC24A1/LUC7	ENSG00000108848	SLC24A1	YDL087C	LUC7
SCARF1/CHS2	ENSG00000108854	SCARF1	YBR038W	CHS2
LMAN1/MSG5	ENSG00000108861	LMAN1	YNL053W	MSG5
PTPLAD1/FAA2	ENSG00000108946	PTPLAD1	YER015W	FAA2
IPCEF1/LOT5	ENSG00000108953	IPCEF1	YKL183W	LOT5
ZZEF1/YPL162C	ENSG00000108984	ZZEF1	YPL162C	YPL162C
ENO1/SWD3	ENSG00000109046	ENO1	YBR175W	SWD3
SLC12A1/YIR042C	ENSG00000109065	SLC12A1	YIR042C	YIR042C
C19orf10/SPT6	ENSG00000109111	C19orf10	YGR116W	SPT6
ANO8/DEP1	ENSG00000109118	ANO8	YAL013W	DEP1
ARHGEF10L/POM33	ENSG00000109133	ARHGEF10L	YLL023C	POM33
TXK/AVO2	ENSG00000109320	TXK	YMR068W	AVO2
KCNQ2/SIN4	ENSG00000109339	KCNQ2	YNL236W	SIN4
TACR2/PET8	ENSG00000109424	TACR2	YNL003C	PET8
ACTR6/AIM45	ENSG00000109536	ACTR6	YPR004C	AIM45
TIPIN/GEF1	ENSG00000109572	TIPIN	YJR040W	GEF1
SRI/PRP43	ENSG00000109606	SRI	YGL120C	PRP43
EIF4G3/DRS2	ENSG00000109654	EIF4G3	YAL026C	DRS2
NUP37/CRP1	ENSG00000109686	NUP37	YHR146W	CRP1
SEMA3A/TAH18	ENSG00000109756	SEMA3A	YPR048W	TAH18
SEMA3C/USV1	ENSG00000109787	SEMA3C	YPL230W	USV1
ACAT1/FMP52	ENSG00000109854	ACAT1	YER004W	FMP52
CELSR1/LDB16	ENSG00000109861	CELSR1	YCL005W	LDB16
ZNF638/ELP4	ENSG00000109911	ZNF638	YPL101W	ELP4
ADD2/ZPR1	ENSG00000109917	ADD2	YGR211W	ZPR1
FGF4/SSB1	ENSG00000109971	FGF4	YDL229W	SSB1
RASAL2/TPS3	ENSG00000110047	RASAL2	YMR261C	TPS3
MARK3/OSH2	ENSG00000110048	MARK3	YDL019C	OSH2
SLC25A3/SAP185	ENSG00000110075	SLC25A3	YJL098W	SAP185
FOSL2/YAT1	ENSG00000110090	FOSL2	YAR035W	YAT1
FRYL/PHO91	ENSG00000110344	FRYL	YNR013C	PHO91
FSCN1/DHH1	ENSG00000110367	FSCN1	YDL160C	DHH1
ACTB/HRD1	ENSG00000110395	ACTB	YOL013C	HRD1
PLD1/KNS1	ENSG00000110422	PLD1	YLL019C	KNS1
WDR62/SED4	ENSG00000110427	WDR62	YCR067C	SED4
DLG1/PDX1	ENSG00000110435	DLG1	YGR193C	PDX1
RAB7A/YNL247W	ENSG00000110619	RAB7A	YNL247W	YNL247W
BCAP29/TOM70	ENSG00000110711	BCAP29	YNL121C	TOM70
SART3/NUP116	ENSG00000110713	SART3	YMR047C	NUP116
ARHGAP15/CST6	ENSG00000110723	ARHGAP15	YIL036W	CST6
PAX2/TFB1	ENSG00000110768	PAX2	YDR311W	TFB1
EXOSC7/NAS2	ENSG00000110801	EXOSC7	YIL007C	NAS2
KIFAP3/SPC19	ENSG00000110841	KIFAP3	YDR201W	SPC19
MCM6/PAR32	ENSG00000110851	MCM6	YDL173W	PAR32
REXO2/CRN1	ENSG00000110880	REXO2	YLR429W	CRN1
RBM7/CAX4	ENSG00000110881	RBM7	YGR036C	CAX4
RBMS2/ERG12	ENSG00000110921	RBMS2	YMR208W	ERG12
BAZ2A/KIN4	ENSG00000110931	BAZ2A	YOR233W	KIN4
PTPN23/ATP2	ENSG00000110955	PTPN23	YJR121W	ATP2
MLH1/LAP2	ENSG00000111144	MLH1	YNL045W	LAP2
UNG/PMT2	ENSG00000111203	UNG	YAL023C	PMT2
KLHL20/FKH2	ENSG00000111206	KLHL20	YNL068C	FKH2
RGS11/VPH2	ENSG00000111224	RGS11	YKL119C	VPH2
PLXNA2/VPS62	ENSG00000111249	PLXNA2	YGR141W	VPS62
SPAG5/ALD5	ENSG00000111275	SPAG5	YER073W	ALD5
ANKRD13A/YHR177W	ENSG00000111321	ANKRD13A	YHR177W	YHR177W
TPD52/TFB4	ENSG00000111358	TPD52	YPR056W	TFB4
ACACB/SSO2	ENSG00000111450	ACACB	YMR183C	SSO2
TRAF4/SEC22	ENSG00000111481	TRAF4	YLR268W	SEC22
PAG1/MET18	ENSG00000111530	PAG1	YIL128W	MET18
GPATCH1/RHO2	ENSG00000111540	GPATCH1	YNL090W	RHO2
ICAM3/NUP84	ENSG00000111581	ICAM3	YDL116W	NUP84
NT5C2/CDC36	ENSG00000111596	NT5C2	YDL165W	CDC36
MCAM/TOF1	ENSG00000111602	MCAM	YNL273W	TOF1
GPC4/LYS5	ENSG00000111605	GPC4	YGL154C	LYS5
CAMSAP3/TDH3	ENSG00000111640	CAMSAP3	YGR192C	TDH3
RAP1GAP/NOP2	ENSG00000111641	RAP1GAP	YNL061W	NOP2
XAB2/PHO23	ENSG00000111642	XAB2	YNL097C	PHO23
ARHGEF1/UBP7	ENSG00000111667	ARHGEF1	YIL156W	UBP7
STXBP2/ERR3	ENSG00000111674	STXBP2	YMR323W	ERR3
MAP2K7/YGR153W	ENSG00000111679	MAP2K7	YGR153W	YGR153W
NMRK2/SPR1	ENSG00000111701	NMRK2	YOR190W	SPR1
DGKD/GSY1	ENSG00000111713	DGKD	YFR015C	GSY1
CTTNBP2/SIP2	ENSG00000111725	CTTNBP2	YGL208W	SIP2
ACTL6B/KTR2	ENSG00000111802	ACTL6B	YKR061W	KTR2
RARB/GIR2	ENSG00000111832	RARB	YDR152W	GIR2
TOP2B/PEX13	ENSG00000111859	TOP2B	YLR191W	PEX13
NFKB2/ASF1	ENSG00000111875	NFKB2	YJL115W	ASF1
PPP1R12B/CEG1	ENSG00000111880	PPP1R12B	YGL130W	CEG1
DNAJC10/YER121W	ENSG00000111907	DNAJC10	YER121W	YER121W
GTF3C1/SER2	ENSG00000112029	GTF3C1	YGR208W	SER2
IL4R/STE3	ENSG00000112038	IL4R	YKL178C	STE3
USP33/YPR003C	ENSG00000112053	USP33	YPR003C	YPR003C
PAK3/SAK1	ENSG00000112062	PAK3	YER129W	SAK1
DCX/MEP3	ENSG00000112077	DCX	YPR138C	MEP3
SNRPA/MRK1	ENSG00000112079	SNRPA	YDL079C	MRK1
SPAG6/NGR1	ENSG00000112081	SPAG6	YBR212W	NGR1
EXOSC5/YHR009C	ENSG00000112096	EXOSC5	YHR009C	YHR009C
DYNC1I2/MCM5	ENSG00000112118	DYNC1I2	YLR274W	MCM5
APBB1IP/DMA1	ENSG00000112130	APBB1IP	YHR115C	DMA1
LRCH4/BNI4	ENSG00000112137	LRCH4	YNL233W	BNI4
FAM76B/HRT3	ENSG00000112146	FAM76B	YLR097C	HRT3
SIRT6/MDN1	ENSG00000112159	SIRT6	YLR106C	MDN1
TYR/HUR1	ENSG00000112164	TYR	YGL168W	HUR1
POLD3/SRV2	ENSG00000112186	POLD3	YNL138W	SRV2
ACTN2/AIR1	ENSG00000112214	ACTN2	YIL079C	AIR1
CAPZB/SSN8	ENSG00000112237	CAPZB	YNL025C	SSN8
PHF17/XPT1	ENSG00000112242	PHF17	YJR133W	XPT1
UBE2A/SLH1	ENSG00000112249	UBE2A	YGR271W	SLH1
FGFR1/FRE4	ENSG00000112282	FGFR1	YNR060W	FRE4
FKBP6/YJL132W	ENSG00000112293	FKBP6	YJL132W	YJL132W
GTF2I/FKS1	ENSG00000112319	GTF2I	YLR342W	FKS1
SMC1B/APD1	ENSG00000112335	SMC1B	YBR151W	APD1
FBLN1/MEF1	ENSG00000112339	FBLN1	YLR069C	MEF1
ITGA8/SPO21	ENSG00000112343	ITGA8	YOL091W	SPO21
CST7/PEX7	ENSG00000112357	CST7	YDR142C	PEX7
MAP2/MCH2	ENSG00000112394	MAP2	YKL221W	MCH2
PIAS2/GON7	ENSG00000112531	PIAS2	YJL184W	GON7
AMPH/TYE7	ENSG00000112561	AMPH	YOR344C	TYE7
ARAF/ENP1	ENSG00000112578	ARAF	YBR247C	ENP1
MCCC1/RML2	ENSG00000112651	MCCC1	YEL050C	RML2
FAP/MCM1	ENSG00000112658	FAP	YMR043W	MCM1
NEBL/ULP2	ENSG00000112701	NEBL	YIL031W	ULP2
UBE2K/PRP45	ENSG00000112739	UBE2K	YAL032C	PRP45
PIK3C3/FUN26	ENSG00000112759	PIK3C3	YAL022C	FUN26
N4BP2/HIS4	ENSG00000112769	N4BP2	YCL030C	HIS4
SYNJ2/GTO3	ENSG00000112782	SYNJ2	YMR251W	GTO3
ADCY2/PAP2	ENSG00000112941	ADCY2	YOL115W	PAP2
PPP2R5C/FRE2	ENSG00000112964	PPP2R5C	YKL220C	FRE2
RBFOX1/ERG13	ENSG00000112972	RBFOX1	YML126C	ERG13
GNB1/ERP4	ENSG00000112983	GNB1	YOR016C	ERP4
HOXA9/YPS7	ENSG00000112984	HOXA9	YDR349C	YPS7
EDN1/SSA3	ENSG00000113013	EDN1	YBL075C	SSA3
MLLT10/GAS3	ENSG00000113100	MLLT10	YMR215W	GAS3
ADCYAP1R1/YSC84	ENSG00000113263	ADCYAP1R1	YHR016C	YSC84
NRD1/APE3	ENSG00000113269	NRD1	YBR286W	APE3
VDAC3/THG1	ENSG00000113272	VDAC3	YGR024C	THG1
PCM1/ENT3	ENSG00000113282	PCM1	YJR125C	ENT3
CBFA2T2/CCR4	ENSG00000113300	CBFA2T2	YAL021C	CCR4
DBC1/MSH3	ENSG00000113318	DBC1	YCR092C	MSH3
ITCH/RNT1	ENSG00000113360	ITCH	YMR239C	RNT1
TP73/SUB1	ENSG00000113387	TP73	YMR039C	SUB1
TOLLIP/FAT1	ENSG00000113396	TOLLIP	YBR041W	FAT1
UBE2D4/DIA3	ENSG00000113448	UBE2D4	YDL024C	DIA3
RUNX1T1/RAD17	ENSG00000113456	RUNX1T1	YOR368W	RAD17
THOC1/YDR514C	ENSG00000113532	THOC1	YDR514C	YDR514C
OSBPL6/SOL2	ENSG00000113552	OSBPL6	YCR073W-A	SOL2
SLC1A3/SKP1	ENSG00000113558	SLC1A3	YDR328C	SKP1
XRCC5/PPH22	ENSG00000113575	XRCC5	YDL188C	PPH22
LXN/FLO9	ENSG00000113580	LXN	YAL063C	FLO9
SP140/PRP46	ENSG00000113593	SP140	YPL151C	PRP46
MKNK1/NUD1	ENSG00000113594	MKNK1	YOR373W	NUD1
TNS1/SFB3	ENSG00000113615	TNS1	YHR098C	SFB3
REXO1/MRPL1	ENSG00000113645	REXO1	YDR116C	MRPL1
SAR1A/PRP40	ENSG00000113649	SAR1A	YKL012W	PRP40
CDC14A/TAF2	ENSG00000113657	CDC14A	YCR042C	TAF2
RAPGEF3/RNH70	ENSG00000113712	RAPGEF3	YGR276C	RNH70
CEACAM1/ERV46	ENSG00000113719	CEACAM1	YAL042W	ERV46
SENP1/KIN3	ENSG00000113721	SENP1	YAR018C	KIN3
DUSP13/CBF5	ENSG00000113790	DUSP13	YLR175W	CBF5
CIC/ARP1	ENSG00000113812	CIC	YHR129C	ARP1
LIPE/EST2	ENSG00000113889	LIPE	YLR318W	EST2
FDFT1/MET31	ENSG00000113916	FDFT1	YPL038W	MET31
PAFAH1B3/MTM1	ENSG00000114013	PAFAH1B3	YGR257C	MTM1
OPHN1/UFD4	ENSG00000114062	OPHN1	YKL010C	UFD4
KIF22/VID28	ENSG00000114098	KIF22	YIL017C	VID28
SCGN/AAD14	ENSG00000114115	SCGN	YNL331C	AAD14
PGM1/RIM2	ENSG00000114120	PGM1	YBR192W	RIM2
DDX1/APC11	ENSG00000114125	DDX1	YDL008W	APC11
DNM2/LYS1	ENSG00000114126	DNM2	YIR034C	LYS1
EPB41L2/GCN5	ENSG00000114166	EPB41L2	YGR252W	GCN5
RIMS1/ARC19	ENSG00000114209	RIMS1	YKL013C	ARC19
STX7/BCY1	ENSG00000114302	STX7	YIL033C	BCY1
RABL2B/UBP3	ENSG00000114316	RABL2B	YER151C	UBP3
KEAP1/UBP5	ENSG00000114374	KEAP1	YER144C	UBP5
PTPRH/RPL24A	ENSG00000114391	PTPRH	YGL031C	RPL24A
EPHA6/GPB2	ENSG00000114423	EPHA6	YAL056W	GPB2
SCTR/MPC54	ENSG00000114473	SCTR	YOR177C	MPC54
RFX3/URA3	ENSG00000114491	RFX3	YEL021W	URA3
RIF1/CBC2	ENSG00000114503	RIF1	YPL178W	CBC2
RAB21/VMA1	ENSG00000114573	RAB21	YDL185W	VMA1
SLC4A4/YDR415C	ENSG00000114738	SLC4A4	YDR415C	YDR415C
SMARCA2/HFI1	ENSG00000114745	SMARCA2	YPL254W	HFI1
RDH8/YMR018W	ENSG00000114757	RDH8	YMR018W	YMR018W
SESN1/SUI1	ENSG00000114784	SESN1	YNL244C	SUI1
MID2/CPR5	ENSG00000114857	MID2	YDR304C	CPR5
COL5A3/TIF4631	ENSG00000114867	COL5A3	YGR162W	TIF4631
SRCAP/TPP1	ENSG00000115008	SRCAP	YMR156C	TPP1
KIAA0020/ATM1	ENSG00000115073	KIAA0020	YMR301C	ATM1
CPB2/ARG8	ENSG00000115107	CPB2	YOL140W	ARG8
CHRNA3/YLR177W	ENSG00000115145	CHRNA3	YLR177W	YLR177W
KCNN2/HHT2	ENSG00000115163	KCNN2	YNL031C	HHT2
CNOT4/KCC4	ENSG00000115170	CNOT4	YCL024W	KCC4
PSEN1/YML079W	ENSG00000115207	PSEN1	YML079W	YML079W
CPOX/GCN3	ENSG00000115211	CPOX	YKR026C	GCN3
MOK/RPN11	ENSG00000115233	MOK	YFR004W	RPN11
HSP90AA1/YIM1	ENSG00000115252	HSP90AA1	YMR152W	YIM1
RBL1/PRB1	ENSG00000115257	RBL1	YEL060C	PRB1
DLGAP4/PEF1	ENSG00000115271	DLGAP4	YGR058W	PEF1
CFHR2/CWH41	ENSG00000115275	CFHR2	YGL027C	CWH41
NDC80/ZIP1	ENSG00000115306	NDC80	YDR285W	ZIP1
AP4E1/CUE4	ENSG00000115307	AP4E1	YML101C	CUE4
RSBN1/YDL218W	ENSG00000115353	RSBN1	YDL218W	YDL218W
MAGI3/SLX1	ENSG00000115392	MAGI3	YBR228W	SLX1
CXCL2/BSC2	ENSG00000115414	CXCL2	YDR275W	BSC2
AFP/BLI1	ENSG00000115415	AFP	YKL061W	BLI1
COL4A4/CCT4	ENSG00000115484	COL4A4	YDL143W	CCT4
OSTM1/PLP1	ENSG00000115514	OSTM1	YDR183W	PLP1
CDH7/HSH155	ENSG00000115524	CDH7	YMR288W	HSH155
PCNP/VPS24	ENSG00000115561	PCNP	YKL041W	VPS24
ARG2/YDR266C	ENSG00000115568	ARG2	YDR266C	YDR266C
MEF2C/YDR541C	ENSG00000115590	MEF2C	YDR541C	YDR541C
PTPRC/YJR096W	ENSG00000115594	PTPRC	YJR096W	YJR096W
CACNA1S/FLO1	ENSG00000115602	CACNA1S	YAR050W	FLO1
PKP1/SPO12	ENSG00000115648	PKP1	YHR152W	SPO12
UBA5/DUR3	ENSG00000115665	UBA5	YHL016C	DUR3
STK17B/SDS22	ENSG00000115685	STK17B	YKL193C	SDS22
CDC14B/BUD32	ENSG00000115687	CDC14B	YGR262C	BUD32
ZNF510/CNB1	ENSG00000115756	ZNF510	YKL190W	CNB1
LRP2/SPE1	ENSG00000115758	LRP2	YKL184W	SPE1
ZNF506/RPL23A	ENSG00000115762	ZNF506	YBL087C	RPL23A
DUSP12/GRH1	ENSG00000115806	DUSP12	YDR517W	GRH1
ENSG00000081770/CAC2	ENSG00000115808	ENSG00000081770	YML102W	CAC2
CADPS2/AAC1	ENSG00000115840	CADPS2	YMR056C	AAC1
HSPB11/YMR114C	ENSG00000115850	HSPB11	YMR114C	YMR114C
IL12RB2/DPS1	ENSG00000115866	IL12RB2	YLL018C	DPS1
SMARCD3/NAB3	ENSG00000115875	SMARCD3	YPL190C	NAB3
FYB/CDC25	ENSG00000115904	FYB	YLR310C	CDC25
MPP4/BNA5	ENSG00000115919	MPP4	YLR231C	BNA5
STRADB/VRP1	ENSG00000115935	STRADB	YLR337C	VRP1
BZW1/KRR1	ENSG00000115946	BZW1	YCL059C	KRR1
PGR/CDC6	ENSG00000115947	PGR	YJL194W	CDC6
ME2/MRPS18	ENSG00000115963	ME2	YNL306W	MRPS18
C5orf22/SLD2	ENSG00000115966	C5orf22	YKL108W	SLD2
CCNT2/RVB2	ENSG00000115993	CCNT2	YPL235W	RVB2
EPB41L3/NRD1	ENSG00000116001	EPB41L3	YNL251C	NRD1
COBLL1/SMT3	ENSG00000116030	COBLL1	YDR510W	SMT3
DLG3/SSZ1	ENSG00000116044	DLG3	YHR064C	SSZ1
TRAF5/IRC24	ENSG00000116096	TRAF5	YIR036C	IRC24
MRPL22/PHD1	ENSG00000116127	MRPL22	YKL043W	PHD1
GEMIN5/YOX1	ENSG00000116132	GEMIN5	YML027W	YOX1
OPRK1/RFA3	ENSG00000116147	OPRK1	YJL173C	RFA3
NFE2L1/GPX2	ENSG00000116157	NFE2L1	YBR244W	GPX2
GSK3B/ADO1	ENSG00000116171	GSK3B	YJR105W	ADO1
ITGB5/YCG1	ENSG00000116191	ITGB5	YDR325W	YCG1
ERC1/STE14	ENSG00000116237	ERC1	YDR410C	STE14
XPO1/RPL22A	ENSG00000116251	XPO1	YLR061W	RPL22A
PALB2/DBP1	ENSG00000116254	PALB2	YPL119C	DBP1
DOPEY1/NPL3	ENSG00000116350	DOPEY1	YDR432W	NPL3
BCKDHB/ELP2	ENSG00000116455	BCKDHB	YGR200C	ELP2
KAT6A/ATP4	ENSG00000116459	KAT6A	YPL078C	ATP4
ULK2/YPT31	ENSG00000116473	ULK2	YER031C	YPT31
GRHL2/BYE1	ENSG00000116539	GRHL2	YKL005C	BYE1
TNPO1/RLM1	ENSG00000116604	TNPO1	YPL089C	RLM1
P2RX5/SPE3	ENSG00000116649	P2RX5	YPR069C	SPE3
ITGAE/STB6	ENSG00000116661	ITGAE	YKL072W	STB6
DIS3/REV7	ENSG00000116670	DIS3	YIL139C	REV7
PIBF1/CAJ1	ENSG00000116675	PIBF1	YER048C	CAJ1
ENSG00000083622/YEL023C	ENSG00000116678	ENSG00000083622	YEL023C	YEL023C
NUFIP1/YLH47	ENSG00000116679	NUFIP1	YPR125W	YLH47
RRAGB/FZO1	ENSG00000116688	RRAGB	YBR179C	FZO1
CYLD/SPO1	ENSG00000116711	CYLD	YNL012W	SPO1
SLC27A5/GCD14	ENSG00000116731	SLC27A5	YJL125C	GCD14
ZNF324/YBR284W	ENSG00000116748	ZNF324	YBR284W	YBR284W
ZNF446/YER077C	ENSG00000116750	ZNF446	YER077C	YER077C
ZNF8/HSH49	ENSG00000116754	ZNF8	YOR319W	HSH49
RPS5/CYS3	ENSG00000116761	RPS5	YAL012W	CYS3
FAT1/PSK2	ENSG00000116783	FAT1	YOL045W	PSK2
YTHDC1/SOR2	ENSG00000116791	YTHDC1	YDL246C	SOR2
CHMP2B/MSW1	ENSG00000116874	CHMP2B	YDR268W	MSW1
PPIE/SLC1	ENSG00000116906	PPIE	YDL052C	SLC1
ZMPSTE24/RPS12	ENSG00000116918	ZMPSTE24	YOR369C	RPS12
NOA1/GTR2	ENSG00000116954	NOA1	YGR163W	GTR2
REST/POS5	ENSG00000116962	REST	YPL188W	POS5
SSH1/YIL161W	ENSG00000116977	SSH1	YIL161W	YIL161W
GSTP1/RPS10A	ENSG00000116983	GSTP1	YOR293W	RPS10A
APLP2/MHT1	ENSG00000116984	APLP2	YLL062C	MHT1
SLCO1A2/SLM2	ENSG00000117020	SLCO1A2	YNL047C	SLM2
WBP11/PDB1	ENSG00000117090	WBP11	YBR221C	PDB1
EIF3I/RIB5	ENSG00000117091	EIF3I	YBR256C	RIB5
TXLNA/MIF2	ENSG00000117114	TXLNA	YKL089W	MIF2
APOB/SSF1	ENSG00000117133	APOB	YHR066W	SSF1
NCOA1/JHD2	ENSG00000117139	NCOA1	YJR119C	JHD2
KIF3C/MRPS28	ENSG00000117155	KIF3C	YDR337W	MRPS28
RAB10/BCD1	ENSG00000117174	RAB10	YHR040W	BCD1
GCKR/SWD1	ENSG00000117222	GCKR	YAR003W	SWD1
HADHA/ROD1	ENSG00000117289	HADHA	YOR018W	ROD1
MAPRE3/YGL082W	ENSG00000117385	MAPRE3	YGL082W	YGL082W
CAD/GAL2	ENSG00000117394	CAD	YLR081W	GAL2
CD59/EBP2	ENSG00000117395	CD59	YKL172W	EBP2
CD82/CDC20	ENSG00000117399	CD82	YGL116W	CDC20
ATRX/KAP122	ENSG00000117408	ATRX	YGL016W	KAP122
TAF9/VMA16	ENSG00000117410	TAF9	YHR026W	VMA16
FCN1/TSA1	ENSG00000117450	FCN1	YML028W	TSA1
MECOM/HDA2	ENSG00000117461	MECOM	YDR295C	HDA2
SCAMP1/NCL1	ENSG00000117481	SCAMP1	YBL024W	NCL1
PREP/PHO13	ENSG00000117519	PREP	YDL236W	PHO13
HACE1/HEF3	ENSG00000117528	HACE1	YNL014W	HEF3
SEH1L/NYV1	ENSG00000117533	SEH1L	YLR093C	NYV1
WDR47/DPH5	ENSG00000117543	WDR47	YLR172C	DPH5
OVGP1/WWM1	ENSG00000117560	OVGP1	YFL010C	WWM1
MAP3K4/YIR035C	ENSG00000117594	MAP3K4	YIR035C	YIR035C
PILRA/UTP25	ENSG00000117597	PILRA	YIL091C	UTP25
IGSF9/YNL181W	ENSG00000117676	IGSF9	YNL181W	YNL181W
ABCB1/RER2	ENSG00000117682	ABCB1	YBR002C	RER2
AKR1B1/PET191	ENSG00000117707	AKR1B1	YJR034W	PET191
CPNE3/SWI1	ENSG00000117713	CPNE3	YPL016W	SWI1
RRN3/SPC72	ENSG00000117724	RRN3	YAL047C	SPC72
CTTN/RFA2	ENSG00000117748	CTTN	YNL312W	RFA2
MTIF2/PEP12	ENSG00000117758	MTIF2	YOR036W	PEP12
TTC39A/OSH6	ENSG00000117859	TTC39A	YKR003W	OSH6
EPS15/ARG4	ENSG00000118046	EPS15	YHR018C	ARG4
ORC1/SET1	ENSG00000118058	ORC1	YHR119W	SET1
MGST2/NTH2	ENSG00000118094	MGST2	YBR001C	NTH2
CHERP/STS1	ENSG00000118193	CHERP	YIR011C	STS1
ATG16L1/RGM1	ENSG00000118263	ATG16L1	YMR182C	RGM1
USP40/MOT3	ENSG00000118495	USP40	YMR070W	MOT3
RAD54L/POC4	ENSG00000118503	RAD54L	YPL144W	POC4
MAST2/YJR154W	ENSG00000118507	MAST2	YJR154W	YJR154W
DNAJA1/YPL067C	ENSG00000118508	DNAJA1	YPL067C	YPL067C
B4GALT1/BUD16	ENSG00000118513	B4GALT1	YEL029C	BUD16
CHMP5/CAR1	ENSG00000118520	CHMP5	YPL111W	CAR1
NFX1/YLR352W	ENSG00000118564	NFX1	YLR352W	YLR352W
DIMT1/SWP1	ENSG00000118705	DIMT1	YMR149W	SWP1
IPO11/YGL036W	ENSG00000118873	IPO11	YGL036W	YGL036W
EIF2AK1/MIG3	ENSG00000118922	EIF2AK1	YER028C	MIG3
EPDR1/PCL9	ENSG00000118971	EPDR1	YDL179W	PCL9
SEPHS1/TFC4	ENSG00000119041	SEPHS1	YGR047C	TFC4
MRPL28/RAD6	ENSG00000119048	MRPL28	YGL058W	RAD6
CEACAM6/YPR015C	ENSG00000119138	CEACAM6	YPR015C	YPR015C
RBM22/CFT2	ENSG00000119203	RBM22	YLR115W	CFT2
TMED2/UTP10	ENSG00000119285	TMED2	YJL109C	UTP10
ERO1LB/RAD23	ENSG00000119318	ERO1LB	YEL037C	RAD23
ZFAND6/MGE1	ENSG00000119326	ZFAND6	YOR232W	MGE1
TXLNG/RTG1	ENSG00000119335	TXLNG	YOL067C	RTG1
PPEF1/RRD2	ENSG00000119383	PPEF1	YPL152W	RRD2
LAT2/MTG2	ENSG00000119396	LAT2	YHR168W	MTG2
HUWE1/RRT13	ENSG00000119402	HUWE1	YER066W	RRT13
ZW10/MKK2	ENSG00000119408	ZW10	YPL140C	MKK2
ALG9/SIT4	ENSG00000119414	ALG9	YDL047W	SIT4
MYBPC2/MIC14	ENSG00000119421	MYBPC2	YDR031W	MIC14
NOX4/SUC2	ENSG00000119535	NOX4	YIL162W	SUC2
ACOX3/VPS4	ENSG00000119541	ACOX3	YPR173C	VPS4
MTMR2/YGK3	ENSG00000119638	MTMR2	YOL128C	YGK3
PPP1R15A/PMS1	ENSG00000119684	PPP1R15A	YNL082W	PMS1
HSD17B14/PXA2	ENSG00000119688	HSD17B14	YKL188C	PXA2
TRIP6/YET1	ENSG00000119703	TRIP6	YKL065C	YET1
ACHE/YCR016W	ENSG00000119707	ACHE	YCR016W	YCR016W
FTL/ALD4	ENSG00000119711	FTL	YOR374W	ALD4
SRRT/GCD7	ENSG00000119718	SRRT	YLR291C	GCD7
BAX/COQ6	ENSG00000119723	BAX	YGR255C	COQ6
NLK/TOM40	ENSG00000119725	NLK	YMR203W	TOM40
PIGS/CCT8	ENSG00000119760	PIGS	YJL008C	CCT8
ATXN7L3/AXL1	ENSG00000119912	ATXN7L3	YPR122W	AXL1
PGS1/SWT1	ENSG00000119917	PGS1	YOR166C	SWT1
PSMC5/TSR3	ENSG00000119929	PSMC5	YOR006C	TSR3
UIMC1/GIP2	ENSG00000119938	UIMC1	YER054C	GIP2
CETP/XKS1	ENSG00000119950	CETP	YGR194C	XKS1
MMP2/YHL042W	ENSG00000119965	MMP2	YHL042W	YHL042W
GNAO1/MAK11	ENSG00000120008	GNAO1	YKL021C	MAK11
OGFOD1/MET17	ENSG00000120054	OGFOD1	YLR303W	MET17
SH3BP2/PIS1	ENSG00000120088	SH3BP2	YPR113W	PIS1
ADD1/PPS1	ENSG00000120129	ADD1	YBR276C	PPS1
C14orf166/RCL1	ENSG00000120158	C14orf166	YOL010W	RCL1
NID2/MOB1	ENSG00000120162	NID2	YIL106W	MOB1
GMCL1/MRP2	ENSG00000120333	GMCL1	YPR166C	MRP2
SF3B2/CCT2	ENSG00000120438	SF3B2	YIL142W	CCT2
KLHL42/RTA1	ENSG00000120457	KLHL42	YGR213C	RTA1
GNAS/SSA1	ENSG00000120694	GNAS	YAL005C	SSA1
DNM1L/ALG5	ENSG00000120697	DNM1L	YPL227C	ALG5
PTHLH/RRP43	ENSG00000120699	PTHLH	YCR035C	RRP43
PHACTR3/SUP45	ENSG00000120705	PHACTR3	YBR143C	SUP45
ERGIC2/YLR001C	ENSG00000120708	ERGIC2	YLR001C	YLR001C
TFAP2C/YOR060C	ENSG00000120729	TFAP2C	YOR060C	YOR060C
AURKA/YER130C	ENSG00000120738	AURKA	YER130C	YER130C
PIR/UTP20	ENSG00000120800	PIR	YBL004W	UTP20
RFX2/FUS1	ENSG00000120802	RFX2	YCL027W	FUS1
SULT2B1/HAP3	ENSG00000120837	SULT2B1	YBL021C	HAP3
CNOT3/LST8	ENSG00000120868	CNOT3	YNL006W	LST8
GP6/FIP1	ENSG00000120885	GP6	YJR093C	FIP1
PTPN4/YAR064W	ENSG00000120907	PTPN4	YAR064W	YAR064W
DDX18/CMP2	ENSG00000120910	DDX18	YML057W	CMP2
KHSRP/YLR118C	ENSG00000120992	KHSRP	YLR118C	YLR118C
GNA11/RRI1	ENSG00000121022	GNA11	YDL216C	RRI1
EDEM2/YGR017W	ENSG00000121067	EDEM2	YGR017W	YGR017W
DNMT3B/HUT1	ENSG00000121073	DNMT3B	YPL244C	HUT1
REM1/RSB1	ENSG00000121361	REM1	YOR049C	RSB1
TPX2/CTA1	ENSG00000121691	TPX2	YDR256C	CTA1
PDRG1/ASH1	ENSG00000121741	PDRG1	YKL185W	ASH1
EPB41L1/BUB2	ENSG00000121749	EPB41L1	YMR055C	BUB2
DOCK9/BI4	ENSG00000121858	DOCK9	Q0120	BI4
DOCK3/YER140W	ENSG00000121931	DOCK3	YER140W	YER140W
COQ9/PEX3	ENSG00000121957	COQ9	YDR329C	PEX3
CRLS1/YCR061W	ENSG00000121966	CRLS1	YCR061W	YCR061W
PPP1R13B/NCE102	ENSG00000122025	PPP1R13B	YPR149W	NCE102
SIGLEC1/FZF1	ENSG00000122034	SIGLEC1	YGL254W	FZF1
FKBP1A/EDC3	ENSG00000122085	FKBP1A	YEL015W	EDC3
NSFL1C/INP53	ENSG00000122126	NSFL1C	YOR109W	INP53
MAVS/COG5	ENSG00000122176	MAVS	YNL051W	COG5
F11/COP1	ENSG00000122218	F11	YDL145C	COP1
XRN2/MDM31	ENSG00000122299	XRN2	YHR194W	MDM31
DYNLL1/LRO1	ENSG00000122367	DYNLL1	YNR008W	LRO1
TESC/CDC3	ENSG00000122545	TESC	YLR314C	CDC3
SNX5/IST3	ENSG00000122566	SNX5	YIR005W	IST3
RPL6/YMR111C	ENSG00000122705	RPL6	YMR111C	YMR111C
MAPKAPK5/WTM1	ENSG00000122741	MAPKAPK5	YOR230W	WTM1
P2RX7/YMR317W	ENSG00000122778	P2RX7	YMR317W	YMR317W
ESF1/RSC2	ENSG00000122779	ESF1	YLR357W	RSC2
RBBP9/YPR011C	ENSG00000122912	RBBP9	YPR011C	YPR011C
ANAPC5/MF(ALPHA)1	ENSG00000122952	ANAPC5	YPL187W	MF(ALPHA)1
SLC23A2/PEP8	ENSG00000122958	SLC23A2	YJL053W	PEP8
TMEM230/MRD1	ENSG00000122965	TMEM230	YPR112C	MRD1
DZANK1/BBP1	ENSG00000122966	DZANK1	YPL255W	BBP1
KDM2B/DRS1	ENSG00000123064	KDM2B	YLL008W	DRS1
TASP1/TUL1	ENSG00000123091	TASP1	YKL034W	TUL1
GCN1L1/ACO2	ENSG00000123124	GCN1L1	YJL200C	ACO2
RPLP0/YEL076C-A	ENSG00000123131	RPLP0	YEL076C-A	YEL076C-A
PXN/PRP4	ENSG00000123154	PXN	YPR178W	PRP4
RPH3A/CCC2	ENSG00000123191	RPH3A	YDR270W	CCC2
TRMT6/TIS11	ENSG00000123200	TRMT6	YLR136C	TIS11
CHGB/OCT1	ENSG00000123213	CHGB	YKL134C	OCT1
PEBP1/TMA17	ENSG00000123240	PEBP1	YDL110C	TMA17
TBX5/GIM5	ENSG00000123349	TBX5	YML094W	GIM5
BRAP/CDC5	ENSG00000123374	BRAP	YMR001C	CDC5
ERP29/PRC1	ENSG00000123384	ERP29	YMR297W	PRC1
NOS1/STP1	ENSG00000123411	NOS1	YDR463W	STP1
FUS/PPM2	ENSG00000123444	FUS	YOL141W	PPM2
IGBP1/ATP11	ENSG00000123472	IGBP1	YNL315C	ATP11
FXYD3/MAC1	ENSG00000123473	FXYD3	YMR021C	MAC1
GANAB/LGE1	ENSG00000123562	GANAB	YPL055C	LGE1
GMIP/VPS21	ENSG00000123595	GMIP	YOR089C	VPS21
RBM41/AVT4	ENSG00000123643	RBM41	YNL101W	AVT4
BIRC5/YLR345W	ENSG00000123836	BIRC5	YLR345W	YLR345W
LAG3/LAP4	ENSG00000123992	LAG3	YKL103C	LAP4
MLF2/SPR6	ENSG00000123999	MLF2	YER115C	SPR6
OTUB2/YKL091C	ENSG00000124120	OTUB2	YKL091C	YKL091C
DDX24/GPI16	ENSG00000124155	DDX24	YHR188C	GPI16
ZBTB25/RVS167	ENSG00000124181	ZBTB25	YDR388W	RVS167
ARHGAP4/CSE1	ENSG00000124207	ARHGAP4	YGL238W	CSE1
ANKRD24/UBC13	ENSG00000124208	ANKRD24	YDR092W	UBC13
RCOR1/TEM1	ENSG00000124209	RCOR1	YML064C	TEM1
LTBP4/MDM34	ENSG00000124214	LTBP4	YGL219C	MDM34
BLVRB/SSO1	ENSG00000124222	BLVRB	YPL232W	SSO1
SLC9A1/DBP2	ENSG00000124228	SLC9A1	YNL112W	DBP2
SPTLC1/HBT1	ENSG00000124233	SPTLC1	YDL223C	HBT1
PAPOLA/YFR006W	ENSG00000124299	PAPOLA	YFR006W	YFR006W
CCNK/SNC2	ENSG00000124333	CCNK	YOR327C	SNC2
PCBP4/RFU1	ENSG00000124356	PCBP4	YLR073C	RFU1
RGS1/TOS1	ENSG00000124357	RGS1	YBR162C	TOS1
MRPS33/UBP8	ENSG00000124422	MRPS33	YMR223W	UBP8
NDUFB2/SAM37	ENSG00000124491	NDUFB2	YMR060C	SAM37
ENSG00000090269/YHC1	ENSG00000124562	ENSG00000090269	YLR298C	YHC1
NUDC/EMI1	ENSG00000124570	NUDC	YDR512C	EMI1
MAEA/YBT1	ENSG00000124574	MAEA	YLL048C	YBT1
ICAM1/OST6	ENSG00000124641	ICAM1	YML019W	OST6
STRN4/KEL3	ENSG00000124702	STRN4	YPL263C	KEL3
IRAK3/CRG1	ENSG00000124713	IRAK3	YHR209W	CRG1
LYZ/ROX1	ENSG00000124766	LYZ	YPR065W	ROX1
SI/MIG1	ENSG00000124782	SI	YGL035C	MIG1
MUL1/NUP1	ENSG00000124789	MUL1	YOR098C	NUP1
PDCD7/FMP23	ENSG00000124802	PDCD7	YBR047W	FMP23
SPG21/MSA1	ENSG00000124813	SPG21	YOR066W	MSA1
DNAJB11/YPT11	ENSG00000124839	DNAJB11	YNL304W	YPT11
THPO/NSG2	ENSG00000124942	THPO	YNL156C	NSG2
CHRD/CDC39	ENSG00000125107	CHRD	YCR093W	CDC39
FLT3LG/GSP1	ENSG00000125249	FLT3LG	YLR293C	GSP1
RAB11FIP3/EMP70	ENSG00000125304	RAB11FIP3	YLR083C	EMP70
GNPTG/UPF3	ENSG00000125351	GNPTG	YGR072W	UPF3
ZNF268/RUD3	ENSG00000125414	ZNF268	YOR216C	RUD3
GOLGA3/GGA2	ENSG00000125447	GOLGA3	YHR108W	GGA2
PABPC4/ADY2	ENSG00000125450	PABPC4	YCR010C	ADY2
CD209/REB1	ENSG00000125482	CD209	YBR049C	REB1
MCOLN1/ESC2	ENSG00000125618	MCOLN1	YDR363W	ESC2
EFNB1/RPA135	ENSG00000125630	EFNB1	YPR010C	RPA135
AARS/YKL047W	ENSG00000125651	AARS	YKL047W	YKL047W
GLG1/THO2	ENSG00000125676	GLG1	YNL139C	THO2
KIF4A/GPI15	ENSG00000125730	KIF4A	YNL038W	GPI15
PLEKHG2/RGD1	ENSG00000125733	PLEKHG2	YBR260C	RGD1
PITPNM2/PMT4	ENSG00000125734	PITPNM2	YJR143C	PMT4
EXOC1/SMD2	ENSG00000125743	EXOC1	YLR275W	SMD2
DTX2/RTN2	ENSG00000125744	DTX2	YDL204W	RTN2
NLRC4/SQT1	ENSG00000125746	NLRC4	YIR012W	SQT1
NRCAM/RPL18A	ENSG00000125753	NRCAM	YOL120C	RPL18A
LAMB1/PTA1	ENSG00000125755	LAMB1	YAL043C	PTA1
SLC26A3/GPD1	ENSG00000125775	SLC26A3	YDL022W	GPD1
DLD/HCM1	ENSG00000125798	DLD	YCR065W	HCM1
WDR7/PDC2	ENSG00000125817	WDR7	YDR081C	PDC2
TXNL1/YCR076C	ENSG00000125818	TXNL1	YCR076C	YCR076C
IL5RA/SMB1	ENSG00000125835	IL5RA	YER029C	SMB1
ITGA6/YDR222W	ENSG00000125845	ITGA6	YDR222W	YDR222W
RAPGEF4/YSP3	ENSG00000125851	RAPGEF4	YOR003W	YSP3
ENSG00000091436/PEX15	ENSG00000125863	ENSG00000091436	YOL044W	PEX15
FH/COF1	ENSG00000125868	FH	YLL050C	COF1
SEL1L3/MUD1	ENSG00000125870	SEL1L3	YBR119W	MUD1
TF/NAB6	ENSG00000125944	TF	YML117W	NAB6
MYO15A/INO2	ENSG00000125952	MYO15A	YDR123C	INO2
APOH/RAM1	ENSG00000125954	APOH	YDL090C	RAM1
NLRP1/ERV41	ENSG00000125991	NLRP1	YML067C	ERV41
ACKR6/PRE1	ENSG00000126067	ACKR6	YER012W	PRE1
SPAG7/YJR084W	ENSG00000126226	SPAG7	YJR084W	YJR084W
ORC6/UBA2	ENSG00000126261	ORC6	YDR390C	UBA2
ZC3HC1/DOT5	ENSG00000126432	ZC3HC1	YIL010W	DOT5
ESR1/SDO1	ENSG00000126524	ESR1	YLR022C	SDO1
RGS17/VPS30	ENSG00000126581	RGS17	YPL120W	VPS30
ANGPT2/ECM22	ENSG00000126746	ANGPT2	YLR228C	ECM22
CD200/BUD27	ENSG00000126756	CD200	YFL023W	BUD27
CMA1/TIM22	ENSG00000126768	CMA1	YDL217C	TIM22
PSME1/SNT309	ENSG00000126777	PSME1	YPR101W	SNT309
JPH4/SSA4	ENSG00000126803	JPH4	YER103W	SSA4
MYH7/URB2	ENSG00000126838	MYH7	YJR041C	URB2
CEBPE/GEM1	ENSG00000126858	CEBPE	YAL048C	GEM1
SLC7A8/PBS2	ENSG00000126934	SLC7A8	YJL128C	PBS2
OSGEP/RNA15	ENSG00000126945	OSGEP	YGL044C	RNA15
RNF31/TIM8	ENSG00000126953	RNF31	YJR135W-A	TIM8
SCFD1/CNE1	ENSG00000127022	SCFD1	YAL058W	CNE1
G2E3/YLR036C	ENSG00000127124	G2E3	YLR036C	YLR036C
HECTD1/VIP1	ENSG00000127241	HECTD1	YLR410W	VIP1
HNRNPC/JID1	ENSG00000127328	HNRNPC	YPR061C	JID1
RPGRIP1/TGL5	ENSG00000127329	RPGRIP1	YOR081C	TGL5
SUPT16H/ESS1	ENSG00000127445	SUPT16H	YJR017C	ESS1
TOX4/EMC1	ENSG00000127463	TOX4	YCL045C	EMC1
GEMIN2/SMD1	ENSG00000127481	GEMIN2	YGR074W	SMD1
TGM1/SIN3	ENSG00000127511	TGM1	YOL004W	SIN3
TINF2/SLY41	ENSG00000127526	TINF2	YOR307C	SLY41
DAZL/NUP82	ENSG00000127527	DAZL	YJL061W	NUP82
SEMA6A/RIM101	ENSG00000127528	SEMA6A	YHL027W	RIM101
TRPM7/SLK19	ENSG00000127603	TRPM7	YOR195W	SLK19
TYRO3/RSC4	ENSG00000127616	TYRO3	YKR008W	RSC4
WDR76/SCW11	ENSG00000127831	WDR76	YGL028C	SCW11
CAPN3/DCI1	ENSG00000127884	CAPN3	YOR180C	DCI1
SNAP23/THO1	ENSG00000127946	SNAP23	YER063W	THO1
PHGDH/OCA1	ENSG00000127947	PHGDH	YNL099C	OCA1
COL9A3/GPA2	ENSG00000127955	COL9A3	YER020W	GPA2
EZR/PEX1	ENSG00000127980	EZR	YKL197C	PEX1
MYL6/DUS3	ENSG00000128016	MYL6	YLR401C	DUS3
AGO1/ADE1	ENSG00000128050	AGO1	YAR015W	ADE1
TEKT2/ADE4	ENSG00000128059	TEKT2	YMR300C	ADE4
CLSPN/TUM1	ENSG00000128309	CLSPN	YOR251C	TUM1
UNC13D/REC107	ENSG00000128335	UNC13D	YJR021C	REC107
DPYSL2/SME1	ENSG00000128534	DPYSL2	YOR159C	SME1
TGFB2/JJJ1	ENSG00000128590	TGFB2	YNL227C	JJJ1
NUP50/MET8	ENSG00000128595	NUP50	YBR213W	MET8
CDC45/ANP1	ENSG00000128604	CDC45	YEL036C	ANP1
COMT/YHR219W	ENSG00000128641	COMT	YHR219W	YHR219W
LRRFIP2/CYB5	ENSG00000128731	LRRFIP2	YNL111C	CYB5
HDAC6/ADD66	ENSG00000128789	HDAC6	YKL206C	ADD66
KRT31/SWR1	ENSG00000128908	KRT31	YDR334W	SWR1
CDC6/DAL82	ENSG00000128944	CDC6	YNL314W	DAL82
UPRT/DUT1	ENSG00000128951	UPRT	YBR252W	DUT1
CDC23/LCP5	ENSG00000129071	CDC23	YER127W	LCP5
CBX5/SEC26	ENSG00000129083	CBX5	YDR238C	SEC26
SUCO/PRE5	ENSG00000129084	SUCO	YMR314W	PRE5
MSH2/GIP4	ENSG00000129219	MSH2	YAL031C	GIP4
MAP3K1/DIA2	ENSG00000129221	MAP3K1	YOR080W	DIA2
DHPS/TRX3	ENSG00000129235	DHPS	YCR083W	TRX3
HOOK2/MRM1	ENSG00000129282	HOOK2	YOR201C	MRM1
ARCN1/BUR2	ENSG00000129315	ARCN1	YLR226W	BUR2
PSMD5/NUP60	ENSG00000129422	PSMD5	YAR002W	NUP60
PTGS1/YNL122C	ENSG00000129451	PTGS1	YNL122C	YNL122C
NUP188/GNP1	ENSG00000129473	NUP188	YDR508C	GNP1
CRAT/SEC6	ENSG00000129484	CRAT	YIL068C	SEC6
SH2D3C/RPS26A	ENSG00000129518	SH2D3C	YGL189C	RPS26A
NANS/ENP2	ENSG00000129521	NANS	YGR145W	ENP2
DFNB31/WSC3	ENSG00000129538	DFNB31	YOL105C	WSC3
CWF19L1/RUB1	ENSG00000129559	CWF19L1	YDR139C	RUB1
SEMA4G/OST2	ENSG00000129562	SEMA4G	YOR103C	OST2
BTAF1/FKH1	ENSG00000129654	BTAF1	YIL131C	FKH1
IKZF5/NBP2	ENSG00000129675	IKZF5	YDR162C	NBP2
BLNK/BRE2	ENSG00000129691	BLNK	YLR015W	BRE2
SORBS1/RPS4B	ENSG00000129824	SORBS1	YHR203C	RPS4B
BAMBI/THI20	ENSG00000129946	BAMBI	YOL055C	THI20
IL11/DPP1	ENSG00000129951	IL11	YDR284C	DPP1
MYO3A/PSD2	ENSG00000129990	MYO3A	YGR170W	PSD2
WAC/DUG3	ENSG00000130024	WAC	YNL191W	DUG3
CREM/HPA3	ENSG00000130066	CREM	YEL066W	HPA3
NUBP2/NOG2	ENSG00000130119	NUBP2	YNR053C	NOG2
HIVEP1/ELF1	ENSG00000130165	HIVEP1	YKL160W	ELF1
TREM2/CDC16	ENSG00000130177	TREM2	YKL022C	CDC16
CRISP3/MNT4	ENSG00000130203	CRISP3	YNR059W	MNT4
FKBP5/STE13	ENSG00000130226	FKBP5	YOR219C	STE13
SRPK1/YMR185W	ENSG00000130227	SRPK1	YMR185W	YMR185W
BRPF3/MSS1	ENSG00000130299	BRPF3	YMR023C	MSS1
MRPS18A/YDR115W	ENSG00000130312	MRPS18A	YDR115W	YDR115W
ENSG00000096087/SOL4	ENSG00000130313	ENSG00000096087	YGR248W	SOL4
EFHC1/LSM7	ENSG00000130332	EFHC1	YNL147W	LSM7
NCR2/YGL185C	ENSG00000130414	NCR2	YGL185C	YGL185C
HSP90AB1/ARC40	ENSG00000130429	HSP90AB1	YBR234C	ARC40
MLN/YDL144C	ENSG00000130477	MLN	YDL144C	YDL144C
CDC5L/CLB3	ENSG00000130638	CDC5L	YDL155W	CLB3
ITPR3/YAK1	ENSG00000130669	ITPR3	YJL141C	YAK1
ZNF184/ADH6	ENSG00000130684	ZNF184	YMR318C	ADH6
DSP/RPN13	ENSG00000130706	DSP	YLR421C	RPN13
SIRT1/ARG1	ENSG00000130707	SIRT1	YOL058W	ARG1
HNRNPH3/RRP4	ENSG00000130713	HNRNPH3	YHR069C	RRP4
JAK2/SIR3	ENSG00000130762	JAK2	YLR442C	SIR3
IL12RB1/INH1	ENSG00000130770	IL12RB1	YDL181W	INH1
ABL1/BIK1	ENSG00000130779	ABL1	YCL029C	BIK1
ACOT7/SLA2	ENSG00000130787	ACOT7	YNL243W	SLA2
SH3GLB1/TIF35	ENSG00000130811	SH3GLB1	YDR429C	TIF35
CDC7/TRM9	ENSG00000130829	CDC7	YML014W	TRM9
PCSK5/UFD2	ENSG00000130939	PCSK5	YDL190C	UFD2
SCD/UBA1	ENSG00000130985	SCD	YKL210W	UBA1
TMED1/CPR4	ENSG00000131013	TMED1	YCR069W	CPR4
ABLIM1/YFR016C	ENSG00000131016	ABLIM1	YFR016C	YFR016C
RAB18/FMP48	ENSG00000131023	RAB18	YGR052W	FMP48
NRP1/AAR2	ENSG00000131043	NRP1	YBL074C	AAR2
PRTFDC1/COX5A	ENSG00000131143	PRTFDC1	YNL052W	COX5A
TSPAN15/KES1	ENSG00000131149	TSPAN15	YPL145C	KES1
MAST3/PSF2	ENSG00000131153	MAST3	YJL072C	PSF2
MZF1/AIM13	ENSG00000131165	MZF1	YFR011C	AIM13
MYO9B/BNA2	ENSG00000131203	MYO9B	YJR078W	BNA2
PSMD8/BIT2	ENSG00000131233	PSMD8	YBR270C	BIT2
SETD1A/ETP1	ENSG00000131263	SETD1A	YHL010C	ETP1
MAGEB2/MCM22	ENSG00000131323	MAGEB2	YJR135C	MCM22
EFNA2/IDP1	ENSG00000131370	EFNA2	YDL066W	IDP1
CIRBP/GYP6	ENSG00000131374	CIRBP	YJL044C	GYP6
ATP5D/RIM13	ENSG00000131375	ATP5D	YMR154C	RIM13
IGFALS/KIP1	ENSG00000131437	IGFALS	YBL063W	KIP1
HNRNPM/GRC3	ENSG00000131467	HNRNPM	YLL035W	GRC3
MARCH2/RPL27B	ENSG00000131469	MARCH2	YDR471W	RPL27B
NDUFB7/MSC1	ENSG00000131470	NDUFB7	YML128C	MSC1
TECR/MRPL51	ENSG00000131495	TECR	YPR100W	MRPL51
TIMM13/YEL020C	ENSG00000131503	TIMM13	YEL020C	YEL020C
CDC34/BSD2	ENSG00000131507	CDC34	YBR290W	BSD2
MTAP/UBC5	ENSG00000131508	MTAP	YDR059C	UBC5
POLR2E/SEC8	ENSG00000131558	POLR2E	YPR055W	SEC8
POLRMT/DGR2	ENSG00000131725	POLRMT	YKL121W	DGR2
HCN2/YBP2	ENSG00000131759	HCN2	YGL060W	YBP2
GADD45B/GAL83	ENSG00000131791	GADD45B	YER027C	GAL83
MADCAM1/LHP1	ENSG00000131795	MADCAM1	YDL051W	LHP1
MKNK2/PDA1	ENSG00000131828	MKNK2	YER178W	PDA1
ENSG00000099882/RSF2	ENSG00000131849	ENSG00000099882	YJR127C	RSF2
ARVCF/BRO1	ENSG00000131941	ARVCF	YPL084W	BRO1
RANBP1/FOL2	ENSG00000131979	RANBP1	YGR267C	FOL2
KLHL22/APJ1	ENSG00000132002	KLHL22	YNL077W	APJ1
MED15/MCM3	ENSG00000132016	MED15	YEL032W	MCM3
SERPIND1/HMI1	ENSG00000132017	SERPIND1	YOL095C	HMI1
SNAP29/ECM16	ENSG00000132153	SNAP29	YMR128W	ECM16
CRKL/STE20	ENSG00000132155	CRKL	YHL007C	STE20
LZTR1/ERG27	ENSG00000132196	LZTR1	YLR100W	ERG27
MMP11/SNC1	ENSG00000132205	MMP11	YAL030W	SNC1
CECR2/PEP5	ENSG00000132256	CECR2	YMR231W	PEP5
SMARCB1/PIN2	ENSG00000132274	SMARCB1	YOR104W	PIN2
P2RX6/TNA1	ENSG00000132326	P2RX6	YGR260W	TNA1
DERL3/PTP2	ENSG00000132334	DERL3	YOR208W	PTP2
ENSG00000099964/CLU1	ENSG00000132361	ENSG00000099964	YMR012W	CLU1
BCL2L13/INP54	ENSG00000132376	BCL2L13	YOL065C	INP54
ENSG00000099972/RFA1	ENSG00000132383	ENSG00000099972	YAR007C	RFA1
DDT/PEX4	ENSG00000132388	DDT	YGR133W	PEX4
OSM/YCR043C	ENSG00000132424	OSM	YCR043C	YCR043C
CABIN1/RPL26B	ENSG00000132463	CABIN1	YGR034W	RPL26B
TBC1D10A/MEH1	ENSG00000132470	TBC1D10A	YKR007W	MEH1
SUSD2/HHT1	ENSG00000132475	SUSD2	YBR010W	HHT1
SF3A1/YBL081W	ENSG00000132535	SF3A1	YBL081W	YBL081W
SEC14L2/MMF1	ENSG00000132541	SEC14L2	YIL051C	MMF1
ENSG00000100010/SWM1	ENSG00000132604	ENSG00000100010	YDR260C	SWM1
PPIL2/SAP1	ENSG00000132612	PPIL2	YER047C	SAP1
SNRPD3/SEC9	ENSG00000132639	SNRPD3	YGR009C	SEC9
PES1/POL30	ENSG00000132646	PES1	YBR088C	POL30
MAPK1/RPC34	ENSG00000132664	MAPK1	YNR003C	RPC34
GGT1/MMS4	ENSG00000132688	GGT1	YBR098W	MMS4
PPM1F/SUN4	ENSG00000132692	PPM1F	YNL066W	SUN4
TOP3B/CPS1	ENSG00000132694	TOP3B	YJL172W	CPS1
DGCR14/CRC1	ENSG00000132703	DGCR14	YOR100C	CRC1
CRYBB2P1/INN1	ENSG00000132718	CRYBB2P1	YNL152W	INN1
MFNG/HCS1	ENSG00000132740	MFNG	YKL017C	HCS1
CARD10/DPH1	ENSG00000132768	CARD10	YIL103W	DPH1
SLC25A1/YKL133C	ENSG00000132792	SLC25A1	YKL133C	YKL133C
ADRBK2/APL6	ENSG00000132842	ADRBK2	YGR261C	APL6
LGALS2/TCB3	ENSG00000132872	LGALS2	YML072C	TCB3
GGA1/PHM6	ENSG00000132912	GGA1	YDR281C	PHM6
HIRA/MYO1	ENSG00000133026	HIRA	YHR023W	MYO1
SH3BP1/MEC1	ENSG00000133056	SH3BP1	YBR136W	MEC1
LGALS1/YHR113W	ENSG00000133059	LGALS1	YHR113W	YHR113W
HPS4/POP3	ENSG00000133069	HPS4	YNL282W	POP3
ENSG00000100101/YDL199C	ENSG00000133105	ENSG00000100101	YDL199C	YDL199C
PATZ1/TMA19	ENSG00000133112	PATZ1	YKL056C	TMA19
TRIOBP/RFC5	ENSG00000133119	TRIOBP	YBR087W	RFC5
TFIP11/LPX1	ENSG00000133121	TFIP11	YOR084W	LPX1
GCAT/FRK1	ENSG00000133216	GCAT	YPL141C	FRK1
ENSG00000100118/DUG1	ENSG00000133313	ENSG00000100118	YFR044C	DUG1
CRYBB1/NSA1	ENSG00000133316	CRYBB1	YGL111W	NSA1
EIF3L/TVP15	ENSG00000133318	EIF3L	YDR100W	TVP15
NHP2L1/YNL134C	ENSG00000133424	NHP2L1	YNL134C	YNL134C
MICALL1/LEE1	ENSG00000133606	MICALL1	YPL054W	LEE1
ENSG00000100141/ARP3	ENSG00000133627	ENSG00000100141	YJR065C	ARP3
POLR2F/RAS2	ENSG00000133703	POLR2F	YNL098C	RAS2
SOX10/SXM1	ENSG00000133704	SOX10	YDR395W	SXM1
CCDC134/CDC60	ENSG00000133706	CCDC134	YPL160W	CDC60
PICK1/INM1	ENSG00000133731	PICK1	YHR046C	INM1
TTC28/RAS1	ENSG00000133818	TTC28	YOR101W	RAS1
SLC16A8/FOX2	ENSG00000133835	SLC16A8	YKR009C	FOX2
CENPM/DNF3	ENSG00000133858	CENPM	YMR162C	DNF3
SEPT3/COX16	ENSG00000133983	SEPT3	YJL003W	COX16
SLC5A1/SUI2	ENSG00000134001	SLC5A1	YJR007W	SUI2
TPTEP1/ELP3	ENSG00000134014	TPTEP1	YPL086C	ELP3
DDX17/CLB1	ENSG00000134057	DDX17	YGR108W	CLB1
DMC1/SSK22	ENSG00000134072	DMC1	YCR073C	SSK22
TCF20/MNL1	ENSG00000134109	TCF20	YHR204W	MNL1
CBY1/COA1	ENSG00000134138	CBY1	YIL157C	COA1
TOMM22/AAD6	ENSG00000134152	TOMM22	YFL056C	AAD6
RTDR1/VTH2	ENSG00000134243	RTDR1	YJL222W	VTH2
XBP1/RIB4	ENSG00000134262	XBP1	YOL143C	RIB4
FBXO7/ARF2	ENSG00000134287	FBXO7	YDL137W	ARF2
GTPBP1/AVT2	ENSG00000134294	GTPBP1	YEL064C	AVT2
POLDIP3/BMH1	ENSG00000134308	POLDIP3	YER177W	BMH1
TIMP3/SRS2	ENSG00000134313	TIMP3	YJL092W	SRS2
PPP6R2/RIM15	ENSG00000134318	PPP6R2	YFL033C	RIM15
SBF1/YLR407W	ENSG00000134352	SBF1	YLR407W	YLR407W
SUN2/TIM17	ENSG00000134375	SUN2	YJL143W	TIM17
CYB5R3/SLX5	ENSG00000134376	CYB5R3	YDL013W	SLX5
DNAL4/DED81	ENSG00000134440	DNAL4	YHR019C	DED81
ENSG00000100262/NSR1	ENSG00000134453	ENSG00000100262	YGR159C	NSR1
PACSIN2/CCL1	ENSG00000134480	PACSIN2	YPR025C	CCL1
AP1B1/TAT1	ENSG00000134489	AP1B1	YBR069C	TAT1
HMGXB4/YNR040W	ENSG00000134571	HMGXB4	YNR040W	YNR040W
TOM1/SAR1	ENSG00000134594	TOM1	YPL218W	SAR1
NEFH/CIN1	ENSG00000134627	NEFH	YOR349W	CIN1
BIK/MPT5	ENSG00000134644	BIK	YGL178W	MPT5
HMOX1/CWC24	ENSG00000134758	HMOX1	YLR323C	CWC24
THOC5/YOR192C-C	ENSG00000134812	THOC5	YOR192C-C	YOR192C-C
MCM5/YOL073C	ENSG00000134882	MCM5	YOL073C	YOL073C
ARSA/RAD27	ENSG00000134899	ARSA	YKL113C	RAD27
TSPO/TRM112	ENSG00000134909	TSPO	YNR046W	TRM112
RASD2/STT3	ENSG00000134910	RASD2	YGL022W	STT3
CBX7/IES2	ENSG00000134982	CBX7	YNL215W	IES2
PDGFB/FMN1	ENSG00000135002	PDGFB	YDR236C	FMN1
ACR/PDH1	ENSG00000135046	ACR	YPR002W	PDH1
RPL3/SNF3	ENSG00000135047	RPL3	YDL194W	SNF3
ZMAT5/URE2	ENSG00000135049	ZMAT5	YNL229C	URE2
RBFOX2/SER1	ENSG00000135069	RBFOX2	YOR184W	SER1
TAB1/MSB1	ENSG00000135148	TAB1	YOR188W	MSB1
ASCC2/UBX5	ENSG00000135218	ASCC2	YDR330W	UBX5
MTMR3/TIP20	ENSG00000135249	MTMR3	YGL145W	TIP20
SMCR7L/MTO1	ENSG00000135297	SMCR7L	YGL236C	MTO1
APOL1/YIL001W	ENSG00000135299	APOL1	YIL001W	YIL001W
MYH9/SPO75	ENSG00000135312	MYH9	YLL005C	SPO75
SAMM50/VHS1	ENSG00000135341	SAMM50	YDR247W	VHS1
GRAP2/PEX22	ENSG00000135363	GRAP2	YAL055W	PEX22
EIF3D/KRE33	ENSG00000135372	EIF3D	YNL132W	KRE33
TNRC6B/APN1	ENSG00000135374	TNRC6B	YKL114C	APN1
ENSG00000100357/HLJ1	ENSG00000135392	ENSG00000100357	YMR161W	HLJ1
SGSM3/DGA1	ENSG00000135407	SGSM3	YOR245C	DGA1
IFT27/GTT1	ENSG00000135424	IFT27	YIR038C	GTT1
KIAA0930/YLR426W	ENSG00000135437	KIAA0930	YLR426W	YLR426W
NCF4/GTS1	ENSG00000135439	NCF4	YGL181W	GTS1
CSF2RB/YNL305C	ENSG00000135472	CSF2RB	YNL305C	YNL305C
SLC25A17/NOP12	ENSG00000135486	SLC25A17	YOL041C	NOP12
UPK3A/SUL1	ENSG00000135502	UPK3A	YBR294W	SUL1
KCTD17/YOS9	ENSG00000135506	KCTD17	YDR057W	YOS9
ST13/YFL054C	ENSG00000135517	ST13	YFL054C	YFL054C
IL2RB/UBP11	ENSG00000135655	IL2RB	YKR098C	UBP11
RBX1/YDR042C	ENSG00000135720	RBX1	YDR042C	YDR042C
EP300/YBL059W	ENSG00000135740	EP300	YBL059W	YBL059W
L3MBTL2/SPT8	ENSG00000135801	L3MBTL2	YLR055C	SPT8
RANGAP1/GLN1	ENSG00000135821	RANGAP1	YPR035W	GLN1
ZC3H7B/VAM7	ENSG00000135823	ZC3H7B	YGL212W	VAM7
PHF5A/PRP16	ENSG00000135829	PHF5A	YKR086W	PRP16
ACO2/NIP100	ENSG00000135837	ACO2	YPL174C	NIP100
POLR3H/GPI2	ENSG00000135845	POLR3H	YPL076W	GPI2
PMM1/PEX14	ENSG00000135862	PMM1	YGL153W	PEX14
BRD1/MRPL3	ENSG00000135900	BRD1	YMR024W	MRPL3
MLC1/IRC4	ENSG00000135902	MLC1	YDR540C	IRC4
HDAC10/YML083C	ENSG00000135903	HDAC10	YML083C	YML083C
FKBP3/PKR1	ENSG00000135930	FKBP3	YMR123W	PKR1
CTSG/HYM1	ENSG00000135932	CTSG	YKL189W	HYM1
GZMB/COX4	ENSG00000135940	GZMB	YGL187C	COX4
RBM23/OM45	ENSG00000135951	RBM23	YIL136W	OM45
PRMT5/ISU2	ENSG00000136003	PRMT5	YOR226C	ISU2
AP4S1/BCK1	ENSG00000136021	AP4S1	YJL095W	BCK1
POLE2/BUD21	ENSG00000136026	POLE2	YOR078W	BUD21
SOS2/PWP1	ENSG00000136045	SOS2	YLR196W	PWP1
CDKL1/PLB2	ENSG00000136068	CDKL1	YMR006C	PLB2
NIN/RRN7	ENSG00000136098	NIN	YJL025W	RRN7
PYGL/CHS5	ENSG00000136108	PYGL	YLR330W	CHS5
TRIM9/MSB3	ENSG00000136111	TRIM9	YNL293W	MSB3
PSMC6/SAM2	ENSG00000136143	PSMC6	YDR502C	SAM2
CDKN3/STE18	ENSG00000136158	CDKN3	YJR086W	STE18
ATP6V1D/CDC42	ENSG00000136238	ATP6V1D	YLR229C	CDC42
PIGH/SWF1	ENSG00000136247	PIGH	YDR126W	SWF1
PSMA3/GCD6	ENSG00000136261	PSMA3	YDR211W	GCD6
VTI1B/DBP9	ENSG00000136271	VTI1B	YLR276C	DBP9
TIMM9/ARP5	ENSG00000136436	TIMM9	YNL059C	ARP5
GSTZ1/NMT1	ENSG00000136448	GSTZ1	YLR195C	NMT1
AHSA1/HTD2	ENSG00000136449	AHSA1	YHR067W	HTD2
DAAM1/NOP6	ENSG00000136450	DAAM1	YDL213C	NOP6
SPTLC2/YGR021W	ENSG00000136463	SPTLC2	YGR021W	YGR021W
RIN3/YPL247C	ENSG00000136485	RIN3	YPL247C	YPL247C
SNW1/SAS3	ENSG00000136504	SNW1	YBL052C	SAS3
CHGA/GAP1	ENSG00000136521	CHGA	YKR039W	GAP1
ITPK1/MRPL4	ENSG00000136522	ITPK1	YLR439W	MRPL4
PPM1A/MSL1	ENSG00000136527	PPM1A	YIR009W	MSL1
SIX4/AAT2	ENSG00000136560	SIX4	YLR027C	AAT2
ASB2/VPS45	ENSG00000136631	ASB2	YGL095C	VPS45
ERH/SNX3	ENSG00000136643	ERH	YOR357C	SNX3
HIF1A/YLR194C	ENSG00000136715	HIF1A	YLR194C	YLR194C
SRSF5/IMP4	ENSG00000136718	SRSF5	YNL075W	IMP4
EIF5/KRE5	ENSG00000136731	EIF5	YOR336W	KRE5
SERPINA4/HSE1	ENSG00000136738	SERPINA4	YHL002W	HSE1
SLC8A3/NFS1	ENSG00000136750	SLC8A3	YCL017C	NFS1
DICER1/YME1	ENSG00000136758	DICER1	YPR024W	YME1
MTHFD1/TRX2	ENSG00000136810	MTHFD1	YGR209C	TRX2
TCL1A/ECM29	ENSG00000136813	TCL1A	YHL030W	ECM29
ZC3H14/MIG2	ENSG00000136826	ZC3H14	YGL209W	MIG2
TELO2/HSP104	ENSG00000136827	TELO2	YLL026W	HSP104
BDKRB1/TCM62	ENSG00000136828	BDKRB1	YBR044C	TCM62
GSKIP/IRA1	ENSG00000136848	GSKIP	YBR140C	IRA1
VRK1/SEC1	ENSG00000136854	VRK1	YDR164C	SEC1
PSMC1/AGC1	ENSG00000136869	PSMC1	YPR021C	AGC1
RPS6KA5/VMA10	ENSG00000136888	RPS6KA5	YHR039C-A	VMA10
PSMB5/IPI1	ENSG00000136891	PSMB5	YHR085W	IPI1
YY1/SUR4	ENSG00000136928	YY1	YLR372W	SUR4
ACIN1/PUP1	ENSG00000136930	ACIN1	YOR157C	PUP1
CCNB1IP1/KEL1	ENSG00000136933	CCNB1IP1	YHR158C	KEL1
TRIP11/RPL35B	ENSG00000136942	TRIP11	YDL136W	RPL35B
APEX1/DCC1	ENSG00000136982	APEX1	YCL016C	DCC1
ENSG00000100829/RPA49	ENSG00000137054	ENSG00000100829	YNL248C	RPA49
PABPN1/DOA1	ENSG00000137055	PABPN1	YKL213C	DOA1
EFS/HNT3	ENSG00000137074	EFS	YOR258W	HNT3
ARHGAP5/RPS6B	ENSG00000137154	ARHGAP5	YBR181C	RPS6B
CINP/STB4	ENSG00000137203	CINP	YMR019W	STB4
SRP54/POP8	ENSG00000137265	SRP54	YBL018C	POP8
CPNE6/ULA1	ENSG00000137269	CPNE6	YPL003W	ULA1
CHD8/PRR1	ENSG00000137275	CHD8	YKL116C	PRR1
PSMA6/TUB3	ENSG00000137285	PSMA6	YML124C	TUB3
NFKBIA/BMS1	ENSG00000137312	NFKBIA	YPL217C	BMS1
EMC9/SEC16	ENSG00000137337	EMC9	YPL085W	SEC16
PSME2/FLX1	ENSG00000137409	PSME2	YIL134W	FLX1
BRMS1L/YGR130C	ENSG00000137497	BRMS1L	YGR130C	YGR130C
ENSG00000100931/FMP32	ENSG00000137500	ENSG00000100931	YFL046W	FMP32
SEC23A/SIR4	ENSG00000137501	SEC23A	YDR227W	SIR4
PNN/YIP5	ENSG00000137502	PNN	YGL161C	YIP5
RABGGTA/YGR015C	ENSG00000137509	RABGGTA	YGR015C	YGR015C
NFATC4/MRPL10	ENSG00000137547	NFATC4	YNL284C	MRPL10
PLTP/TGS1	ENSG00000137574	PLTP	YPL157W	TGS1
PCIF1/YNR065C	ENSG00000137642	PCIF1	YNR065C	YNR065C
GSS/BUD13	ENSG00000137656	GSS	YGL174W	BUD13
MMP9/XYL2	ENSG00000137673	MMP9	YLR070C	XYL2
TRPC4AP/TMA20	ENSG00000137699	TRPC4AP	YER007C-A	TMA20
PYGB/MRP1	ENSG00000137710	PYGB	YDR347W	MRP1
PROCR/TOR2	ENSG00000137713	PROCR	YKL203C	TOR2
GINS1/NMA1	ENSG00000137720	GINS1	YLR328W	NMA1
NINL/YJL185C	ENSG00000137752	NINL	YJL185C	YJL185C
CD40/ODC2	ENSG00000137801	CD40	YOR222W	ODC2
UQCC/GCR2	ENSG00000137806	UQCC	YNL199C	GCR2
ZMYND8/DCS1	ENSG00000137812	ZMYND8	YLR270W	DCS1
SGK2/SPC98	ENSG00000137822	SGK2	YNL126W	SPC98
IFT52/KCS1	ENSG00000137825	IFT52	YDR017C	KCS1
MYBL2/SMC6	ENSG00000137831	MYBL2	YLR383W	SMC6
HNF4A/HHF1	ENSG00000137841	HNF4A	YBR009C	HHF1
SLA2/BIO5	ENSG00000137842	SLA2	YNR056C	BIO5
C20orf24/RPC31	ENSG00000137845	C20orf24	YNL151C	RPC31
NFATC2/ALT1	ENSG00000137872	NFATC2	YLR089C	ALT1
STK4/RLP24	ENSG00000137876	STK4	YLR009W	RLP24
PFDN4/COY1	ENSG00000137878	PFDN4	YKL179C	COY1
DOK5/MRPL40	ENSG00000137942	DOK5	YPL173W	MRPL40
CSTF1/ARO8	ENSG00000137944	CSTF1	YGL202W	ARO8
BMP7/SUA7	ENSG00000137947	BMP7	YPR086W	SUA7
RAE1/LAT1	ENSG00000137992	RAE1	YNL071W	LAT1
TPD52L2/IMD2	ENSG00000138029	TPD52L2	YHR216W	IMD2
DNAJC5/PTC1	ENSG00000138032	DNAJC5	YDL006W	PTC1
NELFCD/YGR016W	ENSG00000138035	NELFCD	YGR016W	YGR016W
PRPF6/PSY2	ENSG00000138041	PRPF6	YNL201C	PSY2
TUBB1/YPT1	ENSG00000138069	TUBB1	YFL038C	YPT1
PSMA7/ARP2	ENSG00000138071	PSMA7	YDL029W	ARP2
NTSR1/ZUO1	ENSG00000138078	NTSR1	YGR285C	ZUO1
MRGBP/MAL12	ENSG00000138079	MRGBP	YGR292W	MAL12
DIDO1/DAS1	ENSG00000138081	DIDO1	YJL149W	DAS1
GID8/PET309	ENSG00000138095	GID8	YLR067C	PET309
BIRC7/BIO4	ENSG00000138101	BIRC7	YNR057C	BIO4
ARFGAP1/MET3	ENSG00000138107	ARFGAP1	YJR010W	MET3
AVP/KIP3	ENSG00000138160	AVP	YGL216W	KIP3
COL20A1/MYO2	ENSG00000138162	COL20A1	YOR326W	MYO2
CHRNA4/BFR1	ENSG00000138182	CHRNA4	YOR198C	BFR1
EEF1A2/YND1	ENSG00000138185	EEF1A2	YER005W	YND1
PTK6/FET3	ENSG00000138193	PTK6	YMR058W	FET3
GMEB2/HMLALPHA1	ENSG00000138279	GMEB2	YCL066W	HMLALPHA1
C20orf27/TIM23	ENSG00000138297	C20orf27	YNR017W	TIM23
SPEF1/TAF13	ENSG00000138303	SPEF1	YML098W	TAF13
CDC25B/RPS24A	ENSG00000138326	CDC25B	YER074W	RPS24A
ARFRP1/DNA2	ENSG00000138346	ARFRP1	YHR164C	DNA2
NDUFAF5/ADE17	ENSG00000138363	NDUFAF5	YMR120C	ADE17
TRIB3/KTR5	ENSG00000138378	TRIB3	YNL029C	KTR5
RASSF2/IBA57	ENSG00000138380	RASSF2	YJR122W	IBA57
CSNK2A1/CPR3	ENSG00000138398	CSNK2A1	YML078W	CPR3
ANGPT4/IDP2	ENSG00000138413	ANGPT4	YLR174W	IDP2
HM13/YPL014W	ENSG00000138434	HM13	YPL014W	YPL014W
SNPH/YTM1	ENSG00000138442	SNPH	YOR272W	YTM1
MYLK2/MKC7	ENSG00000138448	MYLK2	YDR144C	MKC7
SIRPB1/YKL100C	ENSG00000138600	SIRPB1	YKL100C	YKL100C
SEC23B/PTM1	ENSG00000138613	SEC23B	YKL039W	PTM1
FERMT1/ALG9	ENSG00000138641	FERMT1	YNL219C	ALG9
HAO1/FMP25	ENSG00000138646	HAO1	YLR077W	FMP25
PDYN/RIM4	ENSG00000138668	PDYN	YHL024W	RIM4
PLCB4/PSY4	ENSG00000138669	PLCB4	YBL046W	PSY4
MYL9/SEC31	ENSG00000138674	MYL9	YDL195W	SEC31
HCK/YGL015C	ENSG00000138684	HCK	YGL015C	YGL015C
CRNKL1/CSF1	ENSG00000138688	CRNKL1	YLR087C	CSF1
POFUT1/MKK1	ENSG00000138696	POFUT1	YOR231W	MKK1
SAMHD1/VPS52	ENSG00000138722	SAMHD1	YDR484W	VPS52
PAK7/NUP57	ENSG00000138750	PAK7	YGR119C	NUP57
KIF3B/BRE5	ENSG00000138757	KIF3B	YNR051C	BRE5
NOP56/CDC12	ENSG00000138758	NOP56	YHR107C	CDC12
IDH3B/YOR387C	ENSG00000138760	IDH3B	YOR387C	YOR387C
MAPRE1/USO1	ENSG00000138768	MAPRE1	YDL058W	USO1
JAG1/EMI2	ENSG00000138772	JAG1	YDR516C	EMI2
CDK5RAP1/APE2	ENSG00000138792	CDK5RAP1	YKL157W	APE2
SNTA1/NDI1	ENSG00000138796	SNTA1	YML120C	NDI1
OXT/SFB2	ENSG00000138802	OXT	YNL049C	SFB2
TTI1/IML3	ENSG00000138823	TTI1	YBR107C	IML3
E2F1/COX12	ENSG00000138829	E2F1	YLR038C	COX12
RPRD1B/BAS1	ENSG00000138835	RPRD1B	YKR099W	BAS1
PXMP4/ATG8	ENSG00000139112	PXMP4	YBL078C	ATG8
CHMP4B/LSB6	ENSG00000139178	CHMP4B	YJL100W	LSB6
BPI/YLR290C	ENSG00000139180	BPI	YLR290C	YLR290C
CST3/UTR2	ENSG00000139193	CST3	YEL040W	UTR2
ASIP/PEX5	ENSG00000139197	ASIP	YDR244W	PEX5
CST4/SYT1	ENSG00000139218	CST4	YPR095C	SYT1
ACTR5/ADY3	ENSG00000139220	ACTR5	YDL239C	ADY3
WFDC2/YDL233W	ENSG00000139329	WFDC2	YDL233W	YDL233W
AHCY/SMX3	ENSG00000139343	AHCY	YPR182W	SMX3
DHX35/YSR3	ENSG00000139496	DHX35	YKR053C	YSR3
DNTTIP1/YJR107W	ENSG00000139567	DNTTIP1	YJR107W	YJR107W
MAP1LC3A/RPS8A	ENSG00000139610	MAP1LC3A	YBL072C	RPS8A
SYNDIG1/SWI3	ENSG00000139613	SYNDIG1	YJL176C	SWI3
PIGU/MLP2	ENSG00000139618	PIGU	YIL149C	MLP2
TNNC2/MED8	ENSG00000139636	TNNC2	YBR193C	MED8
APMAP/YER156C	ENSG00000139637	APMAP	YER156C	YER156C
ZNF516/YJL068C	ENSG00000139684	ZNF516	YJL068C	YJL068C
USP14/VPS33	ENSG00000139719	USP14	YLR396C	VPS33
VAPA/TMA22	ENSG00000139726	VAPA	YJR014W	TMA22
MYOM1/YJL055W	ENSG00000139910	MYOM1	YJL055W	YJL055W
MYL12A/RTN1	ENSG00000139970	MYL12A	YDR233C	RTN1
CEP76/HAT1	ENSG00000139998	CEP76	YPL001W	HAT1
CEP192/YNL035C	ENSG00000140006	CEP192	YNL035C	YNL035C
RNMT/PRY1	ENSG00000140092	RNMT	YJL079C	PRY1
SMAD7/TYS1	ENSG00000140105	SMAD7	YGR185C	TYS1
LAMA1/UGA4	ENSG00000140199	LAMA1	YDL210W	UGA4
RNF125/QRI5	ENSG00000140262	RNF125	YLR204W	QRI5
ANKRD12/ADH2	ENSG00000140263	ANKRD12	YMR303C	ADH2
NOL4/YDL085C-A	ENSG00000140264	NOL4	YDL085C-A	YDL085C-A
POLI/ECM25	ENSG00000140299	POLI	YJL201W	ECM25
MIB1/TOA2	ENSG00000140307	MIB1	YKL058W	TOA2
RBBP8/SRP14	ENSG00000140319	RBBP8	YDL092W	SRP14
RIOK3/BEM1	ENSG00000140368	RIOK3	YBR200W	BEM1
CSTF2/NHP6A	ENSG00000140382	CSTF2	YPR052C	NHP6A
PSMD10/ARG7	ENSG00000140386	PSMD10	YMR062C	ARG7
ATG4A/YGR079W	ENSG00000140391	ATG4A	YGR079W	YGR079W
TBL1X/AMS1	ENSG00000140400	TBL1X	YGL156W	AMS1
GPR143/NNF2	ENSG00000140416	GPR143	YGR089W	NNF2
PGRMC1/RAD16	ENSG00000140464	PGRMC1	YBR114W	RAD16
POLA1/DIT2	ENSG00000140465	POLA1	YDR402C	DIT2
MID1/HO	ENSG00000140479	MID1	YDL227C	HO
NKAP/HOC1	ENSG00000140481	NKAP	YJR075W	HOC1
NXT2/SSP2	ENSG00000140488	NXT2	YOR242C	SSP2
GUCY2F/IPT1	ENSG00000140497	GUCY2F	YDR072C	IPT1
ENSG00000101898/CSR1	ENSG00000140522	ENSG00000101898	YLR380W	CSR1
ALG13/YMR210W	ENSG00000140526	ALG13	YMR210W	YMR210W
PRPS2/KIP2	ENSG00000140538	PRPS2	YPL155C	KIP2
TLR8/SER3	ENSG00000140543	TLR8	YER081W	SER3
AMMECR1/OYE3	ENSG00000140564	AMMECR1	YPL171C	OYE3
CHRDL1/RVS161	ENSG00000140600	CHRDL1	YCR009C	RVS161
WDR13/HUA1	ENSG00000140682	WDR13	YGR268C	HUA1
SUV39H1/YGR122W	ENSG00000140694	SUV39H1	YGR122W	YGR122W
GLRA2/QCR2	ENSG00000140740	GLRA2	YPR191W	QCR2
XIAP/RPL9A	ENSG00000140937	XIAP	YGL147C	RPL9A
STAG2/RRT12	ENSG00000140943	STAG2	YCR045C	RRT12
MCF2/NNK1	ENSG00000140992	MCF2	YKL171W	NNK1
F9/YDR333C	ENSG00000141002	F9	YDR333C	YDR333C
ABCD1/MCD4	ENSG00000141012	ABCD1	YKL165C	MCD4
CCDC22/AIM44	ENSG00000141027	CCDC22	YPL158C	AIM44
CACNA1F/HDA3	ENSG00000141040	CACNA1F	YPR179C	HDA3
SYP/SMK1	ENSG00000141068	SYP	YPR054W	SMK1
PLP2/SSH4	ENSG00000141084	PLP2	YKL124W	SSH4
BMX/PRS3	ENSG00000141127	BMX	YHL011C	PRS3
PLS3/MRH4	ENSG00000141141	PLS3	YGL064C	MRH4
NAA10/VPS53	ENSG00000141252	NAA10	YJL029C	VPS53
RENBP/MDR1	ENSG00000141258	RENBP	YGR100W	MDR1
ELF4/AAP1	ENSG00000141279	ELF4	YHR047C	AAP1
SMARCA1/CHC1	ENSG00000141367	SMARCA1	YGL206C	CHC1
MTMR8/YTA7	ENSG00000141385	MTMR8	YGR270W	YTA7
ASB9/RTT103	ENSG00000141425	ASB9	YDR289C	RTT103
ENSG00000102050/DPM1	ENSG00000141429	ENSG00000102050	YPR183W	DPM1
RBBP7/ORC2	ENSG00000141503	RBBP7	YBR060C	ORC2
PPP1R2P9/RDI1	ENSG00000141522	PPP1R2P9	YDL135C	RDI1
KCND1/MCH4	ENSG00000141526	KCND1	YOL119C	MCH4
OPN1LW/DED1	ENSG00000141543	OPN1LW	YOR204W	DED1
FMR1/ATG18	ENSG00000141580	FMR1	YFR021W	ATG18
PIM2/SOK2	ENSG00000141646	PIM2	YMR016C	SOK2
SLC35A2/KSS1	ENSG00000141736	SLC35A2	YGR040W	KSS1
PQBP1/DIB1	ENSG00000141759	PQBP1	YPR082C	DIB1
PCSK1N/ZRT2	ENSG00000141873	PCSK1N	YLR130C	ZRT2
EMD/PFK1	ENSG00000141959	EMD	YGR240C	PFK1
TAZ/YAR1	ENSG00000141965	TAZ	YPL239W	YAR1
PGK1/CDC24	ENSG00000141968	PGK1	YAL041W	CDC24
GATA1/SOD1	ENSG00000142168	GATA1	YJR104C	SOD1
MAGT1/ARN2	ENSG00000142185	MAGT1	YHL047C	ARN2
SMS/RPL7A	ENSG00000142192	SMS	YGL076C	RPL7A
PHEX/HMT1	ENSG00000142453	PHEX	YBR034C	HMT1
UBL4A/GYP5	ENSG00000142459	UBL4A	YPL249C	GYP5
EEA1/PRE2	ENSG00000142507	EEA1	YPR103W	PRE2
RP2/RPS11B	ENSG00000142534	RP2	YBR048W	RPS11B
PHF16/RPL11B	ENSG00000142676	PHF16	YGR085C	RPL11B
CDK16/BUD20	ENSG00000142684	CDK16	YLR074C	BUD20
USP11/STI1	ENSG00000142784	USP11	YOR027W	STI1
PCYT1B/MNN11	ENSG00000142875	PCYT1B	YJL183W	MNN11
HTATSF1/GPI8	ENSG00000142892	HTATSF1	YDR331W	GPI8
VGLL1/PTP1	ENSG00000142949	VGLL1	YDL230W	PTP1
CD40LG/KEM1	ENSG00000143006	CD40LG	YGL173C	KEM1
TIMP1/MSN1	ENSG00000143033	TIMP1	YOL116W	MSN1
FGD1/FAR11	ENSG00000143093	FGD1	YNL127W	FAR11
PIN4/PUP2	ENSG00000143106	PIN4	YGR253C	PUP2
PORCN/GID7	ENSG00000143164	PORCN	YCL039W	GID7
MAGED2/PHO2	ENSG00000143190	MAGED2	YDL106C	PHO2
KLF8/TPI1	ENSG00000143198	KLF8	YDR050C	TPI1
SYTL4/REX3	ENSG00000143319	SYTL4	YLR107W	REX3
CENPI/RFS1	ENSG00000143321	CENPI	YBR052C	RFS1
DRP2/GIC2	ENSG00000143322	DRP2	YDR309C	GIC2
TAF7L/RGS2	ENSG00000143333	TAF7L	YOR107W	RGS2
PBDC1/RAD10	ENSG00000143337	PBDC1	YML095C	RAD10
ENSG00000102391/ALR1	ENSG00000143355	ENSG00000102391	YOL130W	ALR1
ARMCX3/PPX1	ENSG00000143363	ARMCX3	YHR201C	PPX1
HTR2A/PEX19	ENSG00000143367	HTR2A	YDL065C	PEX19
NDFIP2/GBP2	ENSG00000143368	NDFIP2	YCL011C	GBP2
TNFSF13B/NCA2	ENSG00000143398	TNFSF13B	YPR155C	NCA2
MLNR/HEM12	ENSG00000143412	MLNR	YDR047W	HEM12
CAB39L/STR3	ENSG00000143416	CAB39L	YGL184C	STR3
KLF5/LAG1	ENSG00000143418	KLF5	YHL003C	LAG1
STK24/IGO1	ENSG00000143420	STK24	YNL157W	IGO1
ACP5/PHO85	ENSG00000143466	ACP5	YPL031C	PHO85
DNAJC3/VBA4	ENSG00000143469	DNAJC3	YDR119W	VBA4
UGGT2/TMA64	ENSG00000143486	UGGT2	YDR117C	TMA64
ARHGEF7/SDP1	ENSG00000143507	ARHGEF7	YIL113W	SDP1
FGF9/FYV7	ENSG00000143549	FGF9	YLR068W	FYV7
SGCG/NTH1	ENSG00000143575	SGCG	YDR001C	NTH1
PARP4/CYT2	ENSG00000143621	PARP4	YKL087C	CYT2
SUPT20H/RSA4	ENSG00000143669	SUPT20H	YCR072C	RSA4
MRPS31/LTP1	ENSG00000143727	MRPS31	YPR073C	LTP1
KPNA3/ARF1	ENSG00000143761	KPNA3	YDL192W	ARF1
FLT1/MRPS5	ENSG00000143799	FLT1	YBR251W	MRPS5
RGCC/GRX5	ENSG00000143801	RGCC	YPL059W	GRX5
VWA8/ERG24	ENSG00000143815	VWA8	YNL280C	ERG24
DGKH/YNL024C	ENSG00000143878	DGKH	YNL024C	YNL024C
KATNAL1/RRP9	ENSG00000143924	KATNAL1	YPR137W	RRP9
INTS6/COQ3	ENSG00000143933	INTS6	YOL096C	COQ3
TSC22D1/UBI4	ENSG00000143947	TSC22D1	YLL039C	UBI4
CLN5/SPA2	ENSG00000143970	CLN5	YLL021W	SPA2
OLFM4/MTR4	ENSG00000144028	OLFM4	YJL050W	MTR4
MSLN/TVP18	ENSG00000144063	MSLN	YMR071C	TVP18
TRADD/THR4	ENSG00000144115	TRADD	YCR053W	THR4
HSF4/DIG2	ENSG00000144283	HSF4	YDR480W	DIG2
CORO1A/OSW5	ENSG00000144366	CORO1A	YMR148W	OSW5
MAPK3/YPT52	ENSG00000144566	MAPK3	YKR014C	YPT52
PHKB/PSR1	ENSG00000144579	PHKB	YLL010C	PSR1
NUTF2/CAF40	ENSG00000144580	NUTF2	YNL288W	CAF40
NUP93/YDL119C	ENSG00000144659	NUP93	YDL119C	YDL119C
CENPT/CNM67	ENSG00000144674	CENPT	YNL225C	CNM67
TSNAXIP1/RPL32	ENSG00000144713	TSNAXIP1	YBL092W	RPL32
NFAT5/SGM1	ENSG00000144747	NFAT5	YJR134C	SGM1
N4BP1/NIC96	ENSG00000144821	N4BP1	YFR002W	NIC96
CBLN1/SRP102	ENSG00000144867	CBLN1	YKL154W	SRP102
ARL2BP/COQ9	ENSG00000144891	ARL2BP	YLR201C	COQ9
ZNF423/OSH7	ENSG00000144909	ZNF423	YHR001W	OSH7
CCL22/RAD14	ENSG00000145012	CCL22	YMR201C	RAD14
CCL17/SRO7	ENSG00000145087	CCL17	YPR032W	SRO7
CTCF/LCL2	ENSG00000145147	CTCF	YLR104W	LCL2
ACD/PSA1	ENSG00000145191	ACD	YDL055C	PSA1
POLR2C/CRS5	ENSG00000145287	POLR2C	YOR031W	CRS5
PARD6A/PTK2	ENSG00000145349	PARD6A	YJR059W	PTK2
ZNF821/SWI6	ENSG00000145362	ZNF821	YLR182W	SWI6
MMP15/CLN2	ENSG00000145386	MMP15	YPL256C	CLN2
USB1/YPR172W	ENSG00000145391	USB1	YPR172W	YPR172W
CCDC113/BNA1	ENSG00000145526	CCDC113	YJR025C	BNA1
NME3/TSC13	ENSG00000145545	NME3	YDL015C	TSC13
PSMD7/YCP4	ENSG00000145555	PSMD7	YCR004C	YCP4
VAC14/RPL37A	ENSG00000145592	VAC14	YLR185W	RPL37A
TANGO6/GRR1	ENSG00000145604	TANGO6	YJR090C	GRR1
COG4/DIC1	ENSG00000145623	COG4	YLR348C	DIC1
PLA2G15/YHL044W	ENSG00000145649	PLA2G15	YHL044W	YHL044W
[truncated: 1,158 more rows]
