# Supplementary material for: Scope and limitations of yeast as a model organism for studying human tissue-specific pathways
Source: BMC Syst Biol. 2015 Dec 29;9:96. doi: 10.1186/s12918-015-0253-0 (PMC4696342; doi:10.1186/s12918-015-0253-0)
Supplement: Additional file 1 — Network alignments. Compressed (*.zip) file containing individual tissue-specific alignments. (ZIP 5181 Kb) [file 12918_2015_253_MOESM1_ESM.zip › alignments/Appendix_AlignGraph_edges.tsv]

First_ortholog_pair	Second_ortholog_pair
UQCC/GCR2	HSPB6/HOF1
IFI35/HSP10	MPO/NAB2
ENSG00000096087/SOL4	MPO/NAB2
NISCH/RAD51	GGNBP2/PET494
PPP2R5A/SAC6	CRLF1/LAS17
ADCY2/PAP2	ABCC8/MPP6
SHD/NTG1	DBF4/YDL124W
NEO1/MSN2	PAF1/HSF1
PSMB5/IPI1	MMP25/NUG1
DOT1L/PCL8	STAB1/HFM1
GADD45B/GAL83	ATP2C1/ENT1
URI1/MUP1	SRCIN1/ELG1
REEP6/SSA2	RALBP1/SEC7
GNAI3/ARL3	RUFY3/HEM15
ZBTB11/PAB1	ZFP64/PHO4
TIMM44/RPL24B	ZFP64/PHO4
PHF16/RPL11B	BIRC3/PFY1
RAB5C/SHE9	TFB1M/SEC2
URI1/MUP1	SARS/BOI1
C20orf27/TIM23	TRIO/POR1
POLRMT/DGR2	DNAH5/CBK1
MICALL1/LEE1	SOX30/ERG9
EIF2AK2/YDL156W	PNKP/PIF1
EPB41L2/GCN5	TNC/INO80
ENSG00000099972/RFA1	TNC/INO80
LIG1/MRPL8	HSPA5/MRPL22
LAMC2/CDC7	MAP4/TIF34
ZBTB11/PAB1	MAP4/TIF34
MAP4K4/PRT1	MAP4/TIF34
SLC5A1/SUI2	MAP4/TIF34
MID1/HO	EPN3/KAP120
VIPR1/ERP5	RFC2/EMP24
COPZ1/PFK26	ENSG00000051415/APC5
REEP6/SSA2	THOC3/GCN1
KDM4A/UME1	MCF2L2/XBP1
GOSR2/SEC4	PHPT1/SEC3
PIGS/CCT8	EIF2AK2/YDL156W
MTHFD2/BIR1	LAMC2/CDC7
PGRMC1/RAD16	CAMK2B/RPN12
WDR3/SEC23	POLR3E/WHI3
COL1A1/YOR111W	POLR3E/WHI3
USP4/ATG7	FLYWCH1/RPO41
NUDT1/ARC35	MXD1/MYO5
WNT5B/RPN1	MXD1/MYO5
MSH2/GIP4	CTDP1/CDC28
UNC13D/REC107	SPAG4/YOR114W
URI1/MUP1	CDH3/HMX1
CDC37/ATG1	LTK/NPA3
SCARB1/CUL3	WAPAL/HRT1
ACSL4/YNL190W	GSC2/AHA1
PAPOLG/SNF2	WISP2/YAP1
PMPCB/RPT5	CDON/RPT1
UBL4A/GYP5	SLC12A2/MGA2
PDCD5/SRO9	OAT/CPR8
POLRMT/DGR2	WDR3/SEC23
DPYSL3/TOR1	CDK13/SET3
MAP4K4/PRT1	ZBTB11/PAB1
ERCC2/NUP2	ZBTB11/PAB1
IL4I1/TOM71	ZBTB11/PAB1
RWDD1/SIM1	ZBTB11/PAB1
GTF2H1/CHD1	TRO/SIS1
MRPL3/ALY2	CBFB/APL2
MECOM/HDA2	IP6K2/ARP10
UMPS/TBS1	RORA/CRH1
POLRMT/DGR2	ASNS/GLO4
SLC5A1/SUI2	MAP4K4/PRT1
URI1/MUP1	ING3/KTR3
SORCS1/VMA9	DAZAP1/VMA21
P2RX6/TNA1	LIMS2/SNL1
STK17B/SDS22	LNX1/SEN1
ACADL/DBF20	IKBKG/CYR1
URI1/MUP1	KDM5A/PUP3
PDCD5/SRO9	NOTCH3/GOS1
REEP6/SSA2	CDHR2/RRP5
GEMIN2/SMD1	SNCB/SNU114
URI1/MUP1	CA12/SPT7
BCAP29/TOM70	SLC12A1/YIR042C
CNOT3/LST8	SLC25A3/SAP185
REEP6/SSA2	SART3/NUP116
TPD52/TFB4	PAX2/TFB1
ZP2/PKC1	KLHL20/FKH2
SNAP29/ECM16	XAB2/PHO23
TYK2/CLB2	PHF17/XPT1
MAPKAPK3/GET3	ITGA8/SPO21
PAPOLG/SNF2	ARAF/ENP1
ACSBG1/LDB18	MLLT10/GAS3
RBBP7/ORC2	VDAC3/THG1
UNC13D/REC107	SENP1/KIN3
URI1/MUP1	FDFT1/MET31
SENP6/HTB2	EPB41L2/GCN5
MRPL19/AMD2	KEAP1/UBP5
NOMO3/RMD5	CPB2/ARG8
GLRX3/HSP82	IL12RB2/DPS1
C20orf24/RPC31	ZNF324/YBR284W
ARHGAP21/YDL177C	ZNF8/HSH49
GLTSCR2/PMC1	NOA1/GTR2
ENSG00000102391/ALR1	LAT2/MTG2
PSMA7/ARP2	PIGS/CCT8
REEP6/SSA2	SH3BP2/PIS1
NELFCD/YGR016W	GNAS/SSA1
FGF8/OLE1	GNAS/SSA1
ITGB6/CTF3	ZBTB25/RVS167
URI1/MUP1	BTAF1/FKH1
PSME2/FLX1	SORBS1/RPS4B
PMPCB/RPT5	SORBS1/RPS4B
PPP1R9B/RPS16B	MARCH2/RPL27B
CYB561D2/SDS3	SNAP29/ECM16
XPNPEP1/BFR2	CABIN1/RPL26B
RNGTT/RPS11A	EIF3D/KRE33
KPNB1/RAD30	ENSG00000100357/HLJ1
PSME2/FLX1	MLC1/IRC4
XPNPEP1/BFR2	NFKBIA/BMS1
PLIN3/GLK1	HNF4A/HHF1
NR3C1/YLR241W	SLA2/BIO5
WNT5B/RPN1	PSMA7/ARP2
WDR48/GFA1	PSMA7/ARP2
GRWD1/RER1	PTK6/FET3
REEP6/SSA2	PAK7/NUP57
TSC22D1/UBI4	ELF4/AAP1
REEP6/SSA2	ACP5/PHO85
ITGB8/POX1	PARD6A/PTK2
URI1/MUP1	PYCARD/BNR1
URI1/MUP1	EHD4/TOS3
CALB1/YDR374C	SGK3/FMO1
KCNIP3/PNP1	LEPROTL1/GLR1
KLRB1/NNF1	NUMBL/SMY1
HMGCS1/YET3	NUMBL/SMY1
LSM5/TIM44	MEGF8/APS3
FTSJ3/KAR3	PMPCB/RPT5
ABCA2/YGR054W	SERPINE1/RPN7
KPNB1/RAD30	CCSER2/TVP23
MAPKAPK3/GET3	BCCIP/SWE1
STC2/FAR7	COL1A1/YOR111W
REEP6/SSA2	TNFAIP1/MMM1
PTPMT1/IKS1	GAR1/IMH1
COPZ1/PFK26	DDX6/MSN4
TPD52L1/DBF2	C2CD5/AMD1
WDR48/GFA1	LAMA4/KDX1
