# Supplementary material for: Scope and limitations of yeast as a model organism for studying human tissue-specific pathways
Source: BMC Syst Biol. 2015 Dec 29;9:96. doi: 10.1186/s12918-015-0253-0 (PMC4696342; doi:10.1186/s12918-015-0253-0)
Supplement: Additional file 1 — Network alignments. Compressed (*.zip) file containing individual tissue-specific alignments. (ZIP 5181 Kb) [file 12918_2015_253_MOESM1_ESM.zip › alignments/Skin_AlignGraph_nodes.tsv]

ID	Human_EnsemblGeneID	Human_Symbol	Yeast_EnsemblGeneID	Yeast_Symbol
TSPAN6/DPM1	ENSG00000000419	TSPAN6	YPR183W	DPM1
DPM1/YPL150W	ENSG00000000938	DPM1	YPL150W	YPL150W
SCYL3/HAP2	ENSG00000001167	SCYL3	YGL237C	HAP2
FGR/HUL4	ENSG00000002746	FGR	YJR036C	HUL4
CFH/CTR1	ENSG00000003147	CFH	YPR124W	CTR1
GCLC/COS9	ENSG00000003402	GCLC	YKL219W	COS9
NFYA/DFG5	ENSG00000003436	NFYA	YMR238W	DFG5
SEMA3F/NRP1	ENSG00000003756	SEMA3F	YDL167C	NRP1
CFTR/CSM4	ENSG00000004059	CFTR	YPL200W	CSM4
KRIT1/FEN1	ENSG00000004399	KRIT1	YCR034W	FEN1
RAD52/ADK1	ENSG00000004455	RAD52	YDR226W	ADK1
BAD/GUP2	ENSG00000004468	BAD	YPL189W	GUP2
CD99/CPR6	ENSG00000004478	CD99	YLR216C	CPR6
AOC1/ACP1	ENSG00000004779	AOC1	YKL192C	ACP1
HECW1/PKP1	ENSG00000004799	HECW1	YIL042C	PKP1
MAD1L1/YGR201C	ENSG00000004838	MAD1L1	YGR201C	YGR201C
LASP1/YDR307W	ENSG00000004866	LASP1	YDR307W	YDR307W
M6PR/CDC27	ENSG00000004897	M6PR	YBL084C	CDC27
ICA1/BOR1	ENSG00000004939	ICA1	YNL275W	BOR1
ALS2/SEC61	ENSG00000004948	ALS2	YLR378C	SEC61
CASP10/DNL4	ENSG00000005156	CASP10	YOR005C	DNL4
CFLAR/RNH70	ENSG00000005189	CFLAR	YGR276C	RNH70
TFPI/PST2	ENSG00000005302	TFPI	YDR032C	PST2
RBM5/BDF2	ENSG00000005339	RBM5	YDL070W	BDF2
MTMR7/LOC1	ENSG00000005700	MTMR7	YFR001W	LOC1
ARF5/COQ4	ENSG00000005884	ARF5	YDR204W	COQ4
POLDIP2/APL4	ENSG00000006125	POLDIP2	YPR029C	APL4
PLXND1/PIB1	ENSG00000006194	PLXND1	YDR313C	PIB1
AK2/GRX6	ENSG00000006468	AK2	YDL010W	GRX6
CD38/LCB5	ENSG00000006530	CD38	YLR260W	LCB5
FKBP4/YMR010W	ENSG00000006704	FKBP4	YMR010W	YMR010W
KDM1A/VPS41	ENSG00000006715	KDM1A	YDR080W	VPS41
CAMKK1/IZH2	ENSG00000006831	CAMKK1	YOL002C	IZH2
RECQL/CMK2	ENSG00000007047	RECQL	YOL016C	CMK2
HSPB6/UTP4	ENSG00000007168	HSPB6	YDR324C	UTP4
ARHGAP33/HXK2	ENSG00000007174	ARHGAP33	YGL253W	HXK2
NDUFAB1/HOF1	ENSG00000007237	NDUFAB1	YMR032W	HOF1
PDK4/TRS33	ENSG00000007255	PDK4	YOR115C	TRS33
ZMYND10/GPI1	ENSG00000007541	ZMYND10	YGR216C	GPI1
ST7/FRE7	ENSG00000007952	ST7	YOL152W	FRE7
CDC27/PRE7	ENSG00000008018	CDC27	YBL041W	PRE7
SLC4A1/RIM11	ENSG00000008118	SLC4A1	YMR139W	RIM11
CALCR/USA1	ENSG00000008130	CALCR	YML029W	USA1
HCCS/DTR1	ENSG00000008282	HCCS	YBR180W	DTR1
DVL2/CNL1	ENSG00000008294	DVL2	YDR357C	CNL1
UPF1/NSE5	ENSG00000008300	UPF1	YML023C	NSE5
SKAP2/PHO3	ENSG00000008710	SKAP2	YBR092C	PHO3
SLC25A5/RPS20	ENSG00000008988	SLC25A5	YHL015W	RPS20
CCDC109B/YBL055C	ENSG00000009335	CCDC109B	YBL055C	YBL055C
HOXA11/REV3	ENSG00000009413	HOXA11	YPL167C	REV3
POLR2J/VTA1	ENSG00000009844	POLR2J	YLR181C	VTA1
DHX33/VID30	ENSG00000010017	DHX33	YGL227W	VID30
MEOX1/MSC7	ENSG00000010030	MEOX1	YHR039C	MSC7
LIG3/SPE4	ENSG00000010165	LIG3	YLR146C	SPE4
RPAP3/ZAP1	ENSG00000010244	RPAP3	YJL056C	ZAP1
ENSG00000005189/YCS4	ENSG00000010292	ENSG00000005189	YLR272C	YCS4
CIAPIN1/NUD1	ENSG00000010322	CIAPIN1	YOR373W	NUD1
FAM214B/YCK2	ENSG00000010810	FAM214B	YNL154C	YCK2
COPZ2/NDD1	ENSG00000010818	COPZ2	YOR372C	NDD1
PRKAR2B/ELA1	ENSG00000011007	PRKAR2B	YNL230C	ELA1
MSL3/YNK1	ENSG00000011052	MSL3	YKL067W	YNK1
CREBBP/ICT1	ENSG00000011198	CREBBP	YLR099C	ICT1
BZRAP1/UTP18	ENSG00000011260	BZRAP1	YJL069C	UTP18
MPO/NAB2	ENSG00000011275	MPO	YGL122C	NAB2
PON1/STT4	ENSG00000011405	PON1	YLR305C	STT4
GCFC2/GYP1	ENSG00000011454	GCFC2	YOR070C	GYP1
ABCB4/PPH21	ENSG00000011485	ABCB4	YDL134C	PPH21
SOX8/MLP2	ENSG00000012822	SOX8	YIL149C	MLP2
IBTK/SKY1	ENSG00000013441	IBTK	YMR216C	SKY1
MYCBP2/RET1	ENSG00000013503	MYCBP2	YOR207C	RET1
FBXL3/NGL2	ENSG00000013523	FBXL3	YMR285C	NGL2
ITGAL/ITT1	ENSG00000013561	ITGAL	YML068W	ITT1
PDK2/RAM1	ENSG00000013725	PDK2	YDL090C	RAM1
ITGA3/PMT6	ENSG00000014216	ITGA3	YGR199W	PMT6
LAMP2/MDH3	ENSG00000014641	LAMP2	YDL078C	MDH3
GGNBP2/BRX1	ENSG00000015171	GGNBP2	YOL077C	BRX1
ITGA2B/LAS17	ENSG00000015285	ITGA2B	YOR181W	LAS17
GDE1/MPP6	ENSG00000015479	GDE1	YNR024W	MPP6
C19orf60/BPL1	ENSG00000015592	C19orf60	YDL141W	BPL1
CRLF1/MCM21	ENSG00000016402	CRLF1	YDR318W	MCM21
MAP3K14/HPF1	ENSG00000016490	MAP3K14	YOL155C	HPF1
ABCC8/PMR1	ENSG00000017260	ABCC8	YGL167C	PMR1
CCL18/BEM3	ENSG00000017797	CCL18	YPL115C	BEM3
CCL3/EMW1	ENSG00000018699	CCL3	YNL313C	EMW1
SYNRG/PCD1	ENSG00000020256	SYNRG	YLR151C	PCD1
CACNG3/YTA6	ENSG00000021574	CACNG3	YPL074W	YTA6
TMEM132A/NAM7	ENSG00000021776	TMEM132A	YMR080C	NAM7
AP2B1/CPA1	ENSG00000021826	AP2B1	YOR303W	CPA1
TAC1/DEG1	ENSG00000022267	TAC1	YFL001W	DEG1
ZNF263/GPM2	ENSG00000022556	ZNF263	YDL021W	GPM2
CX3CL1/MAG2	ENSG00000022840	CX3CL1	YLR427W	MAG2
SPATA20/PFA4	ENSG00000023041	SPATA20	YOL003C	PFA4
CACNA1G/PDI1	ENSG00000023318	CACNA1G	YCL043C	PDI1
TNFRSF12A/ASI3	ENSG00000023445	TNFRSF12A	YNL008C	ASI3
MAP3K9/ERB1	ENSG00000023734	MAP3K9	YMR049C	ERB1
RALA/UBR1	ENSG00000024048	RALA	YGR184C	UBR1
BAIAP2L1/PAN1	ENSG00000024422	BAIAP2L1	YIR006C	PAN1
ETV1/HSF1	ENSG00000025156	ETV1	YGL073W	HSF1
AGK/SPP1	ENSG00000025293	AGK	YPL138C	SPP1
CCL26/GAL80	ENSG00000025434	CCL26	YML051W	GAL80
FARP2/CNS1	ENSG00000025772	FARP2	YBR155W	CNS1
USH1C/SEC63	ENSG00000025796	USH1C	YOR254C	SEC63
DBF4/SRP1	ENSG00000025800	DBF4	YNL189W	SRP1
TBXA2R/YLR031W	ENSG00000026025	TBXA2R	YLR031W	YLR031W
IFRD1/RAD3	ENSG00000026036	IFRD1	YER171W	RAD3
GTF2IRD1/YCR023C	ENSG00000026103	GTF2IRD1	YCR023C	YCR023C
PAF1/YBR096W	ENSG00000026508	PAF1	YBR096W	YBR096W
VPS41/PEX25	ENSG00000028203	VPS41	YPL112C	PEX25
ARHGAP44/VPS5	ENSG00000028528	ARHGAP44	YOR069W	VPS5
ELAC2/MTF1	ENSG00000029639	ELAC2	YMR228W	MTF1
SCIN/SMC1	ENSG00000029725	SCIN	YFL008W	SMC1
MYH13/YBR242W	ENSG00000030066	MYH13	YBR242W	YBR242W
ADIPOR2/SES1	ENSG00000031698	ADIPOR2	YDR023W	SES1
UPP2/WTM1	ENSG00000032389	UPP2	YOR230W	WTM1
MARK4/CPR7	ENSG00000032742	MARK4	YJR032W	CPR7
PAFAH1B1/CUS1	ENSG00000033030	PAFAH1B1	YMR240C	CUS1
NOS2/ARB1	ENSG00000033050	NOS2	YER036C	ARB1
DNAH9/VPH1	ENSG00000033627	DNAH9	YOR270C	VPH1
GAS7/NFI1	ENSG00000033800	GAS7	YOR156C	NFI1
TRAPPC6A/TRX1	ENSG00000034152	TRAPPC6A	YLR043C	TRX1
MATK/ATG8	ENSG00000034713	MATK	YBL078C	ATG8
CD79B/ADE12	ENSG00000035687	CD79B	YNL220W	ADE12
SCN4A/RFC1	ENSG00000035928	SCN4A	YOR217W	RFC1
PAX6/RTT101	ENSG00000036257	PAX6	YJL047C	RTT101
RHBDF1/ARG3	ENSG00000036473	RHBDF1	YJL088W	ARG3
LUC7L/UBP7	ENSG00000036672	LUC7L	YIL156W	UBP7
BAIAP3/KEL3	ENSG00000037637	BAIAP3	YPL263C	KEL3
PIGQ/MRI1	ENSG00000037757	PIGQ	YPR118W	MRI1
TEAD3/TRM8	ENSG00000037897	TEAD3	YDL201W	TRM8
SELE/LSB6	ENSG00000038210	SELE	YJL100W	LSB6
DNAJC11/ERG26	ENSG00000038274	DNAJC11	YGL001C	ERG26
MYLIP/CDC37	ENSG00000038382	MYLIP	YDR168W	CDC37
NOX1/YLR413W	ENSG00000038427	NOX1	YLR413W	YLR413W
E2F2/BRR2	ENSG00000039123	E2F2	YER172C	BRR2
PSMB1/GDE1	ENSG00000039560	PSMB1	YPL110C	GDE1
SYN1/YNG1	ENSG00000040633	SYN1	YOR064C	YNG1
JARID2/PRE6	ENSG00000041357	JARID2	YOL038W	PRE6
CAMK1G/MOD5	ENSG00000041515	CAMK1G	YOR274W	MOD5
CDK11A/NUG1	ENSG00000041802	CDK11A	YER006W	NUG1
NADK/TDP1	ENSG00000042088	NADK	YBR223C	TDP1
TFAP2B/APS2	ENSG00000042753	TFAP2B	YJR058C	APS2
CYTH3/FHN1	ENSG00000042832	CYTH3	YGR131W	FHN1
ADAM22/DCN1	ENSG00000043093	ADAM22	YLR128W	DCN1
SYPL1/RDL1	ENSG00000043143	SYPL1	YOR285W	RDL1
SPAG9/SCM3	ENSG00000044115	SPAG9	YDL139C	SCM3
CELSR3/YJR030C	ENSG00000044446	CELSR3	YJR030C	YJR030C
MGST1/IML1	ENSG00000046889	MGST1	YJR138W	IML1
CRY1/CIA1	ENSG00000047056	CRY1	YDR267C	CIA1
NFIX/URA8	ENSG00000047230	NFIX	YJR103W	URA8
MMP25/VMA13	ENSG00000047249	MMP25	YPR036W	VMA13
IL32/MLP1	ENSG00000047410	IL32	YKR095W	MLP1
PKD1/RPL3	ENSG00000047457	PKD1	YOR063W	RPL3
MAPK8IP2/RPO41	ENSG00000047579	MAPK8IP2	YFL036W	RPO41
MED24/CSG2	ENSG00000047936	MED24	YBR036C	CSG2
SEC62/ADH7	ENSG00000048540	SEC62	YCR105W	ADH7
RPS20/RSM10	ENSG00000048544	RPS20	YDR041W	RSM10
CSDE1/RBS1	ENSG00000048991	CSDE1	YDL189W	RBS1
UBE3C/YKT6	ENSG00000049245	UBE3C	YKL196C	YKT6
REV3L/RSP5	ENSG00000049759	REV3L	YER125W	RSP5
PAX7/WBP1	ENSG00000049860	PAX7	YEL002C	WBP1
MASP2/YLR257W	ENSG00000050405	MASP2	YLR257W	YLR257W
TRAF3IP3/HSE1	ENSG00000050820	TRAF3IP3	YHL002W	HSE1
POMT2/PER33	ENSG00000051108	POMT2	YLR064W	PER33
VTA1/RAD51	ENSG00000051180	VTA1	YER095W	RAD51
MLXIPL/HFM1	ENSG00000051341	MLXIPL	YGL251C	HFM1
BAZ1B/YHL018W	ENSG00000051382	BAZ1B	YHL018W	YHL018W
RANBP9/CDC40	ENSG00000051596	RANBP9	YDR364C	CDC40
ETV7/BUD3	ENSG00000052126	ETV7	YCL014W	BUD3
SPRTN/TAF3	ENSG00000052723	SPRTN	YPL011C	TAF3
METTL13/ERG25	ENSG00000052802	METTL13	YGR060W	ERG25
ZNF207/APD1	ENSG00000052841	ZNF207	YBR151W	APD1
UQCRC1/SOD2	ENSG00000053254	UQCRC1	YHR008C	SOD2
CD9/HO	ENSG00000053747	CD9	YDL227C	HO
NCAPD2/BET3	ENSG00000054116	NCAPD2	YKR068C	BET3
IFFO1/SWI1	ENSG00000054267	IFFO1	YPL016W	SWI1
GIPR/MSR1	ENSG00000054654	GIPR	YHR091C	MSR1
NISCH/CDC53	ENSG00000055130	NISCH	YDL132W	CDC53
STAB1/HSL1	ENSG00000055332	STAB1	YKL101W	HSL1
FUZ/PUF3	ENSG00000055917	FUZ	YLL013C	PUF3
PRSS3/FMP10	ENSG00000055955	PRSS3	YER182W	FMP10
CD4/YDR114C	ENSG00000056558	CD4	YDR114C	YDR114C
LRRC23/YKL070W	ENSG00000056972	LRRC23	YKL070W	YKL070W
BTK/GLG2	ENSG00000056998	BTK	YJL137C	GLG2
HFE/GDI1	ENSG00000057608	HFE	YER136W	GDI1
SCMH1/YLR179C	ENSG00000057657	SCMH1	YLR179C	YLR179C
FYN/ATG5	ENSG00000057663	FYN	YPL149W	ATG5
HIVEP2/NUP57	ENSG00000058085	HIVEP2	YGR119C	NUP57
TCEB3/RAD53	ENSG00000058091	TCEB3	YPL153C	RAD53
LYPLA2/DIN7	ENSG00000058404	LYPLA2	YDR263C	DIN7
NME2/RPC37	ENSG00000058600	NME2	YKR025W	RPC37
APBA3/ENA5	ENSG00000058668	APBA3	YDR038C	ENA5
MKS1/RIO2	ENSG00000058729	MKS1	YNL207W	RIO2
ABHD5/PSK1	ENSG00000060237	ABHD5	YAL017W	PSK1
KAL1/PRP4	ENSG00000060688	KAL1	YPR178W	PRP4
AKAP8L/FMP37	ENSG00000060762	AKAP8L	YGL080W	FMP37
UTP18/POT1	ENSG00000060971	UTP18	YIL160C	POT1
RNF216/RPO26	ENSG00000061337	RNF216	YPR187W	RPO26
TTC19/SDH4	ENSG00000061794	TTC19	YDR178W	SDH4
PTBP1/POL3	ENSG00000062822	PTBP1	YDL102W	POL3
DPF1/RPL18B	ENSG00000063177	DPF1	YNL301C	RPL18B
SYT7/NOP15	ENSG00000063244	SYT7	YNL110C	NOP15
PIK3C2A/ENT1	ENSG00000063245	PIK3C2A	YDL161W	ENT1
PLAUR/YIL165C	ENSG00000063438	PLAUR	YIL165C	YIL165C
ANLN/GLO2	ENSG00000063854	ANLN	YDR272W	GLO2
WIZ/PEX10	ENSG00000063978	WIZ	YDR265W	PEX10
RABGAP1/YFR039C	ENSG00000064012	RABGAP1	YFR039C	YFR039C
DCN/TAF2	ENSG00000064313	DCN	YCR042C	TAF2
PPP5C/MTR10	ENSG00000064419	PPP5C	YOR160W	MTR10
MAP4K3/YBR235W	ENSG00000064651	MAP4K3	YBR235W	YBR235W
ZBTB32/YIG1	ENSG00000064666	ZBTB32	YPL201C	YIG1
TYROBP/RRP3	ENSG00000064703	TYROBP	YHR065C	RRP3
GABRA3/MLH2	ENSG00000064933	GABRA3	YLR035C	MLH2
BRCA1/NHP6A	ENSG00000064961	BRCA1	YPR052C	NHP6A
ERCC1/NTG2	ENSG00000065057	ERCC1	YOL043C	NTG2
CD22/GPA1	ENSG00000065135	CD22	YHR005C	GPA1
SEMA3B/CAR2	ENSG00000065154	SEMA3B	YLR438W	CAR2
MBTPS2/PWP2	ENSG00000065183	MBTPS2	YCR057C	PWP2
LTF/RCK2	ENSG00000065243	LTF	YLR248W	RCK2
NR1H4/LAC1	ENSG00000065308	NR1H4	YKL008C	LAC1
ALOX5/EFT1	ENSG00000065357	ALOX5	YOR133W	EFT1
CALCOCO1/KIN1	ENSG00000065361	CALCOCO1	YDR122W	KIN1
UBR7/SLM5	ENSG00000065427	UBR7	YCR024C	SLM5
MAP4K5/YGR250C	ENSG00000065526	MAP4K5	YGR250C	YGR250C
EHD3/IRE1	ENSG00000065534	EHD3	YHR079C	IRE1
PSMC4/RLP7	ENSG00000065559	PSMC4	YNL002C	RLP7
CLDN11/ENT3	ENSG00000065609	CLDN11	YJR125C	ENT3
MVP/RIM15	ENSG00000065613	MVP	YFL033C	RIM15
NUB1/NST1	ENSG00000065618	NUB1	YNL091W	NST1
CLK1/ARK1	ENSG00000065675	CLK1	YNL020C	ARK1
ENSG00000013455/HAT2	ENSG00000065717	ENSG00000013455	YEL056W	HAT2
POLR3B/MAE1	ENSG00000065833	POLR3B	YKL029C	MAE1
ANGEL1/GYP5	ENSG00000065882	ANGEL1	YPL249C	GYP5
RNF14/YPL245W	ENSG00000065883	RNF14	YPL245W	YPL245W
DDX11/NHX1	ENSG00000065923	DDX11	YDR456W	NHX1
CD6/FHL1	ENSG00000065970	CD6	YPR104C	FHL1
TACC3/PDE2	ENSG00000065989	TACC3	YOR360C	PDE2
UFL1/RTS1	ENSG00000066027	UFL1	YOR014W	RTS1
POLA2/PUF2	ENSG00000066044	POLA2	YPR042C	PUF2
CAPN1/SNF12	ENSG00000066117	CAPN1	YNR023W	SNF12
ACPP/RPH1	ENSG00000066135	ACPP	YER169W	RPH1
MDH1/HAP5	ENSG00000066136	MDH1	YOR358W	HAP5
SLC30A9/SNX41	ENSG00000066294	SLC30A9	YDR425W	SNX41
MTMR11/HEM2	ENSG00000066382	MTMR11	YGL040C	HEM2
CCDC88C/FOB1	ENSG00000066422	CCDC88C	YDR110W	FOB1
YAF2/SGA1	ENSG00000066427	YAF2	YIL099W	SGA1
ZMYND11/ELG1	ENSG00000066455	ZMYND11	YOR144C	ELG1
WAS/DUO1	ENSG00000066629	WAS	YGL061C	DUO1
DPEP1/SEC7	ENSG00000066777	DPEP1	YDR170C	SEC7
BID/HEM15	ENSG00000066926	BID	YOR176W	HEM15
MATR3/RGD2	ENSG00000066933	MATR3	YFL047W	RGD2
RGPD5/DRS1	ENSG00000067048	RGPD5	YLL008W	DRS1
STMN4/MIG3	ENSG00000067082	STMN4	YER028C	MIG3
NUDCD3/LPP1	ENSG00000067113	NUDCD3	YDR503C	LPP1
ISL1/LAG1	ENSG00000067167	ISL1	YHL003C	LAG1
IL20RA/GIS2	ENSG00000067182	IL20RA	YNL255C	GIS2
CLCA1/EEB1	ENSG00000067191	CLCA1	YPL095C	EEB1
ATP2C1/CDC19	ENSG00000067225	ATP2C1	YAL038W	CDC19
SRCIN1/FCF2	ENSG00000067334	SRCIN1	YLR051C	FCF2
IGF1/RHO1	ENSG00000067560	IGF1	YPR165W	RHO1
RALBP1/TCB3	ENSG00000067715	RALBP1	YML072C	TCB3
RUFY3/RTG3	ENSG00000068323	RUFY3	YBL103C	RTG3
CNTN1/GYP7	ENSG00000068354	CNTN1	YDL234C	GYP7
WWTR1/SPP2	ENSG00000068394	WWTR1	YOR148C	SPP2
AGPS/MRM2	ENSG00000068438	AGPS	YGL136C	MRM2
ATP1A2/KRE28	ENSG00000068793	ATP1A2	YDR532C	KRE28
TTC27/HST1	ENSG00000068903	TTC27	YOL068C	HST1
MARCO/GLT1	ENSG00000069248	MARCO	YDL171C	GLT1
SYT13/VPS35	ENSG00000069329	SYT13	YJL154C	VPS35
SNAI2/MBP1	ENSG00000069399	SNAI2	YDL056W	MBP1
CD74/NFT1	ENSG00000069431	CD74	YKR103W	NFT1
HGF/BIT61	ENSG00000069667	HGF	YJL058C	BIT61
ZRANB1/YEN1	ENSG00000069712	ZRANB1	YER041W	YEN1
NCDN/CDD1	ENSG00000069764	NCDN	YLR245C	CDD1
ZFP64/REF2	ENSG00000069849	ZFP64	YDR195W	REF2
MNAT1/UFD4	ENSG00000069869	MNAT1	YKL010C	UFD4
SAMD4A/AMA1	ENSG00000069966	SAMD4A	YGR225W	AMA1
RUNX3/SAR1	ENSG00000069974	RUNX3	YPL218W	SAR1
MRE11A/UFD1	ENSG00000070010	MRE11A	YGR048W	UFD1
PLEKHB1/NOP14	ENSG00000070019	PLEKHB1	YDL148C	NOP14
SERPINB1/SSP120	ENSG00000070081	SERPINB1	YLR250W	SSP120
SPAST/PFY1	ENSG00000070087	SPAST	YOR122C	PFY1
ENSG00000021602/UIP3	ENSG00000070159	ENSG00000021602	YAR027W	UIP3
NRXN3/NIC96	ENSG00000070182	NRXN3	YFR002W	NIC96
AQR/POL4	ENSG00000070501	AQR	YCR014C	POL4
CPS1/KAR2	ENSG00000070718	CPS1	YJL034W	KAR2
C8B/YAT2	ENSG00000070748	C8B	YER024W	YAT2
FHL1/MUD2	ENSG00000070756	FHL1	YKL074C	MUD2
RTFDC1/RPA190	ENSG00000070761	RTFDC1	YOR341W	RPA190
GABRA1/CKA1	ENSG00000070770	GABRA1	YIL035C	CKA1
NLRP2/GCD1	ENSG00000070785	NLRP2	YOR260W	GCD1
RNF10/RHO5	ENSG00000070831	RNF10	YNL180C	RHO5
ZDHHC6/OSH3	ENSG00000070882	ZDHHC6	YHR073W	OSH3
RNH1/PUT4	ENSG00000070915	RNH1	YOR348C	PUT4
NDUFS1/PMA1	ENSG00000070961	NDUFS1	YGL008C	PMA1
RB1CC1/GSH2	ENSG00000071051	RB1CC1	YOL049W	GSH2
ERP44/ULP2	ENSG00000071054	ERP44	YIL031W	ULP2
ALAS1/AIP1	ENSG00000071127	ALAS1	YMR092C	AIP1
BIRC3/CAK1	ENSG00000071242	BIRC3	YFL029C	CAK1
AKAP11/YNG2	ENSG00000071243	AKAP11	YHR090C	YNG2
GLRX2/BUD23	ENSG00000071462	GLRX2	YCR047C	BUD23
SNAPC1/HRD3	ENSG00000071537	SNAPC1	YLR207W	HRD3
STRAP/MSP1	ENSG00000071539	STRAP	YGR028W	MSP1
ABCC2/ULS1	ENSG00000071794	ABCC2	YOR191W	ULS1
DEF6/TSR4	ENSG00000071994	DEF6	YOL022C	TSR4
PLEKHO1/PTK2	ENSG00000072062	PLEKHO1	YJR059W	PTK2
GCLM/LYS21	ENSG00000072110	GCLM	YDL131W	LYS21
UBR2/VPS70	ENSG00000072133	UBR2	YJR126C	VPS70
EHD2/YAP1801	ENSG00000072134	EHD2	YHR161C	YAP1801
RRAGD/SIW14	ENSG00000072135	RRAGD	YNL032W	SIW14
HSF2/TRE1	ENSG00000072274	HSF2	YPL176C	TRE1
PHF20/YVC1	ENSG00000072315	PHF20	YOR087W	YVC1
NR1H3/GUK1	ENSG00000072415	NR1H3	YDR454C	GUK1
NCAPH2/IMG1	ENSG00000072609	NCAPH2	YCR046C	IMG1
TOMM34/MRPL8	ENSG00000072778	TOMM34	YJL063C	MRPL8
SEC63/LST8	ENSG00000072803	SEC63	YNL006W	LST8
KPNA6/AKR1	ENSG00000072818	KPNA6	YDR264C	AKR1
VIM/RRP4	ENSG00000072832	VIM	YHR069C	RRP4
RTEL1-TNFRSF6B/LRS4	ENSG00000072864	RTEL1-TNFRSF6B	YDR439W	LRS4
FAS/APM2	ENSG00000072958	FAS	YHL019C	APM2
CD44/SEC2	ENSG00000073009	CD44	YNL272C	SEC2
KCNG1/MCM2	ENSG00000073111	KCNG1	YBL023C	MCM2
SLAMF7/STE50	ENSG00000073282	SLAMF7	YCL032W	STE50
MIPEP/SRO77	ENSG00000073350	MIPEP	YBL106C	SRO77
PRKCH/ECM5	ENSG00000073614	PRKCH	YMR176W	ECM5
INSRR/SPT20	ENSG00000073711	INSRR	YOL148C	SPT20
IFNGR1/STE6	ENSG00000073734	IFNGR1	YKL209C	STE6
SH2D2A/YAP1802	ENSG00000073921	SH2D2A	YGR241C	YAP1802
TNFRSF1B/SEC18	ENSG00000073969	TNFRSF1B	YBR080C	SEC18
VEZT/RSF2	ENSG00000074047	VEZT	YJR127C	RSF2
POU2F2/TEC1	ENSG00000074219	POU2F2	YBR083W	TEC1
SNX1/YJU3	ENSG00000074416	SNX1	YKL094W	YJU3
TBPL1/NPR1	ENSG00000074590	TBPL1	YNL183C	NPR1
ARNTL2/DOC1	ENSG00000074755	ARNTL2	YGL240W	DOC1
BCLAF1/ENO2	ENSG00000074800	BCLAF1	YHR174W	ENO2
ANK1/SLN1	ENSG00000074964	ANK1	YIL147C	SLN1
TFB1M/MNS1	ENSG00000074966	TFB1M	YJR131W	MNS1
RABEP1/SEC13	ENSG00000075188	RABEP1	YLR208W	SEC13
HMGB3/RAX2	ENSG00000075223	HMGB3	YLR084C	RAX2
NUP160/ERG10	ENSG00000075239	NUP160	YPL028W	ERG10
BAK1/YKR096W	ENSG00000075292	BAK1	YKR096W	YKR096W
MUSK/SNF1	ENSG00000075413	MUSK	YDR477W	SNF1
IKZF2/TAO3	ENSG00000075539	IKZF2	YIL129C	TAO3
GRN/ARP9	ENSG00000075624	GRN	YMR033W	ARP9
ARHGAP31/MRPL15	ENSG00000075651	ARHGAP31	YLR312W-A	MRPL15
NR2E3/PAC1	ENSG00000075702	NR2E3	YOR269W	PAC1
CENPQ/YNL046W	ENSG00000075711	CENPQ	YNL046W	YNL046W
SARS/VPS21	ENSG00000075785	SARS	YOR089C	VPS21
RANBP3/CLF1	ENSG00000075856	RANBP3	YLR117C	CLF1
ARID4A/YOR223W	ENSG00000075891	ARID4A	YOR223W	YOR223W
TSSC1/RRP45	ENSG00000075914	TSSC1	YDR280W	RRP45
ENSG00000032514/REX2	ENSG00000076043	ENSG00000032514	YLR059C	REX2
IFT88/YIL077C	ENSG00000076053	IFT88	YIL077C	YIL077C
ZCCHC8/MLH1	ENSG00000076242	ZCCHC8	YMR167W	MLH1
ABCF2/ACC1	ENSG00000076555	ABCF2	YNR016C	ACC1
LRRC7/YIP1	ENSG00000076716	LRRC7	YGR172C	YIP1
UBA6/MRPS16	ENSG00000076984	UBA6	YPL013C	MRPS16
GAB2/NRK1	ENSG00000077009	GAB2	YNL129W	NRK1
ATP6V0A1/COS12	ENSG00000077063	ATP6V0A1	YGL263W	COS12
PIAS1/TOP2	ENSG00000077097	PIAS1	YNL088W	TOP2
SLC4A7/SKP2	ENSG00000077235	SLC4A7	YNL311C	SKP2
APBA2/UBP1	ENSG00000077254	APBA2	YDL122W	UBP1
UHRF1/MSL1	ENSG00000077312	UHRF1	YIR009W	MSL1
MAP2K3/SKI6	ENSG00000077348	MAP2K3	YGR195W	SKI6
TMSB10/PAC11	ENSG00000077380	TMSB10	YDR488C	PAC11
RNF19A/GAT3	ENSG00000077458	RNF19A	YLR013W	GAT3
PEX3/SIR2	ENSG00000077463	PEX3	YDL042C	SIR2
GABARAPL2/CUR1	ENSG00000077522	GABARAPL2	YPR158W	CUR1
MYOC/CAP2	ENSG00000077549	MYOC	YIL034C	CAP2
SH3YL1/UBC11	ENSG00000077721	SH3YL1	YOR339C	UBC11
VCL/KSS1	ENSG00000077782	VCL	YGR040W	KSS1
DAPK2/RAD34	ENSG00000077809	DAPK2	YDR314C	RAD34
NSMAF/SIZ1	ENSG00000078043	NSMAF	YDR409W	SIZ1
ADSS/SEC16	ENSG00000078053	ADSS	YPL085W	SEC16
STAP1/SCH9	ENSG00000078061	STAP1	YHR205W	SCH9
TIMP2/DUR1,2	ENSG00000078070	TIMP2	YBR208C	DUR1,2
RFC1/YDL086W	ENSG00000078098	RFC1	YDL086W	YDL086W
CUL3/DRE2	ENSG00000078114	CUL3	YKR071C	DRE2
MYOM2/UBC1	ENSG00000078140	MYOM2	YDR177W	UBC1
OTC/INP51	ENSG00000078269	OTC	YIL002C	INP51
USP2/CHA4	ENSG00000078304	USP2	YLR098C	CHA4
CASR/YRA2	ENSG00000078328	CASR	YKL214C	YRA2
TUBG2/STE4	ENSG00000078369	TUBG2	YOR212W	STE4
RPL26L1/SNT2	ENSG00000078403	RPL26L1	YGL131C	SNT2
FLT4/STE23	ENSG00000078618	FLT4	YLR389C	STE23
NSUN2/POR1	ENSG00000078668	NSUN2	YNL055C	POR1
FBXO42/MET13	ENSG00000078747	FBXO42	YGL125W	MET13
MRI1/INN1	ENSG00000078902	MRI1	YNL152W	INN1
METTL1/STP22	ENSG00000078967	METTL1	YCL008C	STP22
HOXC8/YKU80	ENSG00000079246	HOXC8	YMR106C	YKU80
AGA/CBK1	ENSG00000079277	AGA	YNL161W	CBK1
ENSG00000038102/REX3	ENSG00000079313	ENSG00000038102	YLR107W	REX3
PI4K2B/RGT2	ENSG00000079393	PI4K2B	YDL138W	RGT2
MAT2B/ERG9	ENSG00000079459	MAT2B	YHR190W	ERG9
TLL1/PGM2	ENSG00000079739	TLL1	YMR105C	PGM2
EDC4/DBP1	ENSG00000079785	EDC4	YPL119C	DBP1
TRIO/HAL1	ENSG00000079819	TRIO	YPR005C	HAL1
VCAN/TCB2	ENSG00000079841	VCAN	YNL087W	TCB2
MSR1/VAM3	ENSG00000079950	MSR1	YOR106W	VAM3
CDH1/PTP3	ENSG00000080031	CDH1	YER075C	PTP3
SKIV2L2/CIT2	ENSG00000080298	SKIV2L2	YCR005C	CIT2
DNAH5/ARL1	ENSG00000080371	DNAH5	YBR164C	ARL1
ZFYVE16/YEA4	ENSG00000080493	ZFYVE16	YEL004W	YEA4
C6/MOT1	ENSG00000080503	C6	YPL082C	MOT1
RAI14/COQ5	ENSG00000080546	RAI14	YML110C	COQ5
SOX30/IRC6	ENSG00000080561	SOX30	YFR043C	IRC6
PNKP/RAD26	ENSG00000080603	PNKP	YJR035W	RAD26
SPDL1/PUF6	ENSG00000080608	SPDL1	YDR496C	PUF6
STAU2/ECM14	ENSG00000080618	STAU2	YHR132C	ECM14
RTN4R/MOT2	ENSG00000080802	RTN4R	YER068W	MOT2
PHF23/HEM13	ENSG00000080819	PHF23	YDR044W	HEM13
CDH10/TFG2	ENSG00000080823	CDH10	YGR005C	TFG2
INPP4A/PHO84	ENSG00000081019	INPP4A	YML123C	PHO84
RAB27B/YMR086W	ENSG00000081026	RAB27B	YMR086W	YMR086W
PSMA4/ARG80	ENSG00000081189	PSMA4	YMR042W	ARG80
MYO16/CYB2	ENSG00000081277	MYO16	YML054C	CYB2
LSG1/UBA2	ENSG00000081307	LSG1	YDR390C	UBA2
PARP3/RPA12	ENSG00000081386	PARP3	YJR063W	RPA12
TNC/MTC1	ENSG00000081479	TNC	YJL123C	MTC1
TDP1/YPR013C	ENSG00000081665	TDP1	YPR013C	YPR013C
MED17/PDE1	ENSG00000081803	MED17	YGL248W	PDE1
CAPG/RSC6	ENSG00000082014	CAPG	YCR052W	RSC6
AP2S1/SHE1	ENSG00000082258	AP2S1	YBL031W	SHE1
USH2A/PMD1	ENSG00000082397	USH2A	YER132C	PMD1
ZPBP/YDL180W	ENSG00000082438	ZPBP	YDL180W	YDL180W
TG/MED4	ENSG00000082512	TG	YOR174W	MED4
ADAM28/MRPL22	ENSG00000082515	ADAM28	YNL177C	MRPL22
BARX2/UTP15	ENSG00000082516	BARX2	YMR093W	UTP15
DCUN1D1/YCK1	ENSG00000082701	DCUN1D1	YHR135C	YCK1
PHF15/YLR156W	ENSG00000082781	PHF15	YLR156W	YLR156W
ZIC2/ATG11	ENSG00000082805	ZIC2	YPR049C	ATG11
LCP2/CRM1	ENSG00000082898	LCP2	YGR218W	CRM1
TRIT1/KAP104	ENSG00000083312	TRIT1	YBR017C	KAP104
ADRB1/YMR018W	ENSG00000083457	ADRB1	YMR018W	YMR018W
ENSG00000043822/GIP4	ENSG00000083799	ENSG00000043822	YAL031C	GIP4
GUCA2B/SFC1	ENSG00000083842	GUCA2B	YJR095W	SFC1
CUL7/RPS5	ENSG00000083845	CUL7	YJR123W	RPS5
CTNNA1/APT2	ENSG00000083857	CTNNA1	YDR441C	APT2
PHKA2/YDR374C	ENSG00000083896	PHKA2	YDR374C	YDR374C
EPHA3/SBP1	ENSG00000084072	EPHA3	YHL034C	SBP1
HSPA5/STE24	ENSG00000084073	HSPA5	YJR117W	STE24
DSG2/TIF34	ENSG00000084623	DSG2	YMR146C	TIF34
GEMIN8/SHE4	ENSG00000084674	GEMIN8	YOR035C	SHE4
OFD1/EMP47	ENSG00000084733	OFD1	YFL048C	EMP47
PREX2/YKR018C	ENSG00000084754	PREX2	YKR018C	YKR018C
WDR37/CGR1	ENSG00000085063	WDR37	YGL029W	CGR1
YTHDC2/HSP26	ENSG00000085382	YTHDC2	YBR072W	HSP26
CTPS2/TAF5	ENSG00000085415	CTPS2	YBR198C	TAF5
ATP6V1H/TEX1	ENSG00000085433	ATP6V1H	YNL253W	TEX1
POLR2B/CTS2	ENSG00000085465	POLR2B	YDR371W	CTS2
TPR/MDL1	ENSG00000085563	TPR	YLR188W	MDL1
CP/GRE3	ENSG00000085662	CP	YHR104W	GRE3
DTNBP1/YMC1	ENSG00000085719	DTNBP1	YPR058W	YMC1
XK/BZZ1	ENSG00000085733	XK	YHR114W	BZZ1
ARHGAP6/IML2	ENSG00000085831	ARHGAP6	YJL082W	IML2
MAP4/END3	ENSG00000085832	MAP4	YNL084C	END3
GOPC/CTF19	ENSG00000085871	GOPC	YPL018W	CTF19
ROS1/SQS1	ENSG00000085872	ROS1	YNL224C	SQS1
HDAC9/XDJ1	ENSG00000086061	HDAC9	YLR090W	XDJ1
RRM2B/FAP1	ENSG00000086102	RRM2B	YNL023C	FAP1
TNFRSF17/DIM1	ENSG00000086189	TNFRSF17	YPL266W	DIM1
LMO3/MRPL24	ENSG00000086504	LMO3	YMR193W	MRPL24
MRPS10/CIN5	ENSG00000086548	MRPS10	YOR028C	CIN5
GUCA1A/CWC2	ENSG00000086589	GUCA1A	YDL209C	CWC2
RSF1/EMP24	ENSG00000086598	RSF1	YGL200C	EMP24
VPS13D/CMP2	ENSG00000086717	VPS13D	YML057W	CMP2
CELF2/MRP10	ENSG00000086758	CELF2	YDL045W-A	MRP10
R3HDM1/VPS68	ENSG00000087008	R3HDM1	YOL129W	VPS68
COL9A2/SPS19	ENSG00000087076	COL9A2	YNL202W	SPS19
KITLG/ISA1	ENSG00000087206	KITLG	YLL027W	ISA1
ERCC8/ATP18	ENSG00000087245	ERCC8	YML081C-A	ATP18
VAMP3/TPA1	ENSG00000087263	VAMP3	YER049W	TPA1
PER3/BOI2	ENSG00000087266	PER3	YER114C	BOI2
UTS2/CDC50	ENSG00000087274	UTS2	YCR094W	CDC50
TNFRSF9/EST1	ENSG00000087338	TNFRSF9	YLR233C	EST1
EPN3/GDS1	ENSG00000088179	EPN3	YOR355W	GDS1
LTBP1/HAS1	ENSG00000088205	LTBP1	YMR290C	HAS1
RCN1/SFK1	ENSG00000088305	RCN1	YKL051W	SFK1
ELN/REI1	ENSG00000088367	ELN	YBR267W	REI1
RFC2/FPR1	ENSG00000088832	RFC2	YNL135C	FPR1
ARID1B/SHP1	ENSG00000088833	ARID1B	YBL058W	SHP1
NEDD4L/DYN2	ENSG00000088986	NEDD4L	YDR424C	DYN2
FOXP3/RPL6A	ENSG00000089009	FOXP3	YML073C	RPL6A
HEXB/AIM17	ENSG00000089041	HEXB	YHL021C	AIM17
JKAMP/ESF1	ENSG00000089048	JKAMP	YDR365C	ESF1
DKK3/APC5	ENSG00000089053	DKK3	YOR249C	APC5
ARHGEF5/JEN1	ENSG00000089057	ARHGEF5	YKL217W	JEN1
NFE2L3/GRR1	ENSG00000089094	NFE2L3	YJR090C	GRR1
LIMA1/GCN1	ENSG00000089154	LIMA1	YGL195W	GCN1
SLC4A8/PXL1	ENSG00000089159	SLC4A8	YKR090W	PXL1
PTGER3/TFS1	ENSG00000089220	PTGER3	YLR178C	TFS1
MAPK9/MET10	ENSG00000089250	MAPK9	YFR030W	MET10
COL23A1/PUB1	ENSG00000089280	COL23A1	YNL016W	PUB1
BCAR1/TAP42	ENSG00000089289	BCAR1	YMR028W	TAP42
FAM160A2/ROT2	ENSG00000089597	FAM160A2	YBR229C	ROT2
HERPUD1/BIR1	ENSG00000089685	HERPUD1	YJR089W	BIR1
HOMER3/MAK5	ENSG00000089737	HOMER3	YBR142W	MAK5
RAD51/YMR244W	ENSG00000090006	RAD51	YMR244W	YMR244W
POLQ/LCB1	ENSG00000090054	POLQ	YMR296C	LCB1
PIK3CB/PAP1	ENSG00000090060	PIK3CB	YKR002W	PAP1
ENSG00000051415/FYV10	ENSG00000090316	ENSG00000051415	YIL097W	FYV10
CYBA/XBP1	ENSG00000090339	CYBA	YIL101C	XBP1
THOC3/YNR064C	ENSG00000090487	THOC3	YNR064C	YNR064C
HEBP2/MPS2	ENSG00000090565	HEBP2	YGL075C	MPS2
PLEKHA5/ALA1	ENSG00000090861	PLEKHA5	YOR335C	ALA1
PRSS8/YOR022C	ENSG00000090975	PRSS8	YOR022C	YOR022C
SIKE1/SEC3	ENSG00000090989	SIKE1	YER008C	SEC3
RRP12/LPD1	ENSG00000091140	RRP12	YFL018C	LPD1
MSMO1/RPN14	ENSG00000091157	MSMO1	YGL004C	RPN14
TTC17/TRS65	ENSG00000091409	TTC17	YGR166W	TRS65
ALX4/CTL1	ENSG00000091436	ALX4	YMR180C	CTL1
FOXN3/FUM1	ENSG00000091483	FOXN3	YPL262W	FUM1
AKR7A2/SKT5	ENSG00000091490	AKR7A2	YBL061C	SKT5
MRTO4/ECM30	ENSG00000091536	MRTO4	YLR436C	ECM30
USE1/AGA2	ENSG00000091583	USE1	YGL032C	AGA2
MCF2L2/HER1	ENSG00000091592	MCF2L2	YOR227W	HER1
NRIP2/JNM1	ENSG00000092054	NRIP2	YMR294W	JNM1
LAMA3/MUP3	ENSG00000092068	LAMA3	YHL036W	MUP3
ANAPC4/SLY1	ENSG00000092108	ANAPC4	YDR189W	SLY1
KCNQ1/GVP36	ENSG00000092200	KCNQ1	YIL041W	GVP36
TRAPPC3/SPT16	ENSG00000092201	TRAPPC3	YGL207W	SPT16
THRAP3/ERT1	ENSG00000092208	THRAP3	YBR239C	ERT1
PHPT1/ADE16	ENSG00000092421	PHPT1	YLR028C	ADE16
ENTPD2/SOF1	ENSG00000092470	ENTPD2	YLL011W	SOF1
ARID4B/SPO20	ENSG00000092531	ARID4B	YMR017W	SPO20
PTPRN/GOR1	ENSG00000092621	PTPRN	YNL274C	GOR1
KIF1B/MLC2	ENSG00000092841	KIF1B	YPR188C	MLC2
FOXC1/HMF1	ENSG00000092847	FOXC1	YER057C	HMF1
SYNE2/AFT2	ENSG00000093010	SYNE2	YPL202C	AFT2
CBLN4/ETP1	ENSG00000094631	CBLN4	YHL010C	ETP1
CHRDL2/RPT6	ENSG00000094804	CHRDL2	YGL048C	RPT6
RELT/SLP1	ENSG00000094975	RELT	YOR154W	SLP1
NOP58/RET2	ENSG00000095139	NOP58	YFR051C	RET2
KCNH2/MSS51	ENSG00000095303	KCNH2	YLR203C	MSS51
CUL1/CAT2	ENSG00000095321	CUL1	YML042W	CAT2
CYFIP2/VMA7	ENSG00000095539	CYFIP2	YGR020C	VMA7
TAB2/ISW2	ENSG00000095564	TAB2	YOR304W	ISW2
EIF2AK2/EXO84	ENSG00000095637	EIF2AK2	YBR102C	EXO84
KMT2C/MET4	ENSG00000095787	KMT2C	YNL103W	MET4
PUM2/HSP150	ENSG00000095794	PUM2	YJL159W	HSP150
MRPL43/SGV1	ENSG00000096063	MRPL43	YPR161C	SGV1
ITIH4/CEF1	ENSG00000096401	ITIH4	YMR213W	CEF1
C4orf27/ILV1	ENSG00000096433	C4orf27	YER086W	ILV1
ZFR/TID3	ENSG00000096696	ZFR	YIL144W	TID3
NPFFR2/HST2	ENSG00000096717	NPFFR2	YPL015C	HST2
ENSG00000056345/FUS3	ENSG00000097007	ENSG00000056345	YBL016W	FUS3
PHF21B/CDC7	ENSG00000097046	PHF21B	YDL017W	CDC7
TRAF1/MGR1	ENSG00000099204	TRAF1	YCL044C	MGR1
PCGF2/NRG2	ENSG00000099326	PCGF2	YBR066C	NRG2
IL17RB/FRE8	ENSG00000099331	IL17RB	YLR047C	FRE8
TRAF3IP2/RPN12	ENSG00000099341	TRAF3IP2	YFR052W	RPN12
GYG2/NSE3	ENSG00000099399	GYG2	YDR288W	NSE3
SERPINB3/CUS2	ENSG00000099622	SERPINB3	YNL286W	CUS2
PKP2/ATP16	ENSG00000099624	PKP2	YDL004W	ATP16
MSH4/NOP12	ENSG00000099783	MSH4	YOL041C	NOP12
F7/RTK1	ENSG00000099875	F7	YDL025C	RTK1
GDI2/MYO5	ENSG00000099942	GDI2	YMR109W	MYO5
PRDM1/DER1	ENSG00000099958	PRDM1	YBR201W	DER1
ATG5/RPA34	ENSG00000099968	ATG5	YJL148W	RPA34
PITHD1/UBI4	ENSG00000099995	PITHD1	YLL039C	UBI4
MTA3/CDC28	ENSG00000100030	MTA3	YBR160W	CDC28
USP13/PTC3	ENSG00000100034	USP13	YBL056W	PTC3
LAMC2/CTP1	ENSG00000100075	LAMC2	YBR291C	CTP1
CDK14/GGA1	ENSG00000100083	CDK14	YDR358W	GGA1
SEC61A1/YDR348C	ENSG00000100106	SEC61A1	YDR348C	YDR348C
PPP1R12A/SPP382	ENSG00000100109	PPP1R12A	YLR424W	SPP382
RASGRF1/MNN9	ENSG00000100129	RASGRF1	YPL050C	MNN9
CAMK2B/NHP2	ENSG00000100138	CAMK2B	YDL208W	NHP2
CROCC/IXR1	ENSG00000100146	CROCC	YKL032C	IXR1
POLR3E/YLR462W	ENSG00000100151	POLR3E	YLR462W	YLR462W
ATP2B4/DBP3	ENSG00000100201	ATP2B4	YGL078C	DBP3
ZC3H11A/DMC1	ENSG00000100206	ZC3H11A	YER179W	DMC1
RIOK2/BOP3	ENSG00000100207	RIOK2	YNL042W	BOP3
NDC1/BNA6	ENSG00000100219	NDC1	YFR047C	BNA6
FLYWCH1/AIM33	ENSG00000100225	FLYWCH1	YML087C	AIM33
UNKL/TUF1	ENSG00000100226	UNKL	YOR187W	TUF1
ALDH18A1/GSF2	ENSG00000100242	ALDH18A1	YML048W	GSF2
TARBP1/PGA3	ENSG00000100243	TARBP1	YML125C	PGA3
MXD1/BUD14	ENSG00000100266	MXD1	YAR014C	BUD14
CDK17/APL1	ENSG00000100280	CDK17	YJR005W	APL1
DNAJC25/VPS27	ENSG00000100284	DNAJC25	YNR006W	VPS27
PSD/HMX1	ENSG00000100292	PSD	YLR205C	HMX1
CTDP1/MYO3	ENSG00000100345	CTDP1	YKL129C	MYO3
YBX3/NPA3	ENSG00000100360	YBX3	YJR072C	NPA3
WNK1/SGT2	ENSG00000100380	WNK1	YOR007C	SGT2
CCAR1/HRT1	ENSG00000100387	CCAR1	YOL133W	HRT1
OGFR/RNA1	ENSG00000100401	OGFR	YMR235C	RNA1
GNA15/RPC25	ENSG00000100413	GNA15	YKL144C	RPC25
CREB3L3/NTO1	ENSG00000100425	CREB3L3	YPR031W	NTO1
PTPRU/FPR3	ENSG00000100442	PTPRU	YML074C	FPR3
SNRNP40/PAU15	ENSG00000100448	SNRNP40	YIR041W	PAU15
COL11A1/TIF3	ENSG00000100461	COL11A1	YPR163C	TIF3
MPC1/DPB2	ENSG00000100479	MPC1	YPR175W	DPB2
ACAA1/GPH1	ENSG00000100504	ACAA1	YPR160W	GPH1
BCAT1/RAD27	ENSG00000100526	BCAT1	YKL113C	RAD27
HDAC7/VMA8	ENSG00000100554	HDAC7	YEL051W	VMA8
LZTS1/VTI1	ENSG00000100568	LZTS1	YMR197C	VTI1
SPAG4/AHA1	ENSG00000100591	SPAG4	YDR214W	AHA1
NCKAP1/LCB2	ENSG00000100596	NCKAP1	YDR062W	LCB2
MRPS35/RRT6	ENSG00000100605	MRPS35	YGL146C	RRT6
GUCY1B3/PTC2	ENSG00000100614	GUCY1B3	YER089C	PTC2
SFSWAP/GBP2	ENSG00000100650	SFSWAP	YCL011C	GBP2
TNK2/TIF5	ENSG00000100664	TNK2	YPR041W	TIF5
CDH3/CYS3	ENSG00000100665	CDH3	YAL012W	CYS3
ARSF/MIS1	ENSG00000100714	ARSF	YBR084W	MIS1
GPBP1/YAP1	ENSG00000100722	GPBP1	YML007W	YAP1
CS/GUP1	ENSG00000100739	CS	YGL084C	GUP1
LTK/RPT1	ENSG00000100764	LTK	YKL145W	RPT1
MRPS24/PRE1	ENSG00000100804	MRPS24	YER012W	PRE1
ELMO2/YHR080C	ENSG00000100814	ELMO2	YHR080C	YHR080C
WAPAL/NOT5	ENSG00000100815	WAPAL	YPR072W	NOT5
APPBP2/YHR202W	ENSG00000100852	APPBP2	YHR202W	YHR202W
POLD1/SRP54	ENSG00000100883	POLD1	YPR088C	SRP54
SEZ6/RAD54	ENSG00000100888	SEZ6	YGL163C	RAD54
EIF4B/PRE9	ENSG00000100902	EIF4B	YGR135W	PRE9
GLTSCR1/MGA2	ENSG00000100906	GLTSCR1	YIR033W	MGA2
RPL18/PCM1	ENSG00000100908	RPL18	YEL058W	PCM1
ISOC2/ATP12	ENSG00000100979	ISOC2	YJL180C	ATP12
U2AF2/CIK1	ENSG00000101004	U2AF2	YMR198W	CIK1
EPN1/CBP3	ENSG00000101019	EPN1	YPL215W	CBP3
MED29/DIA1	ENSG00000101049	MED29	YMR316W	DIA1
AHRR/GAT2	ENSG00000101076	AHRR	YMR136W	GAT2
GSC2/PET9	ENSG00000101084	GSC2	YBL030C	PET9
GPC1/CDC15	ENSG00000101109	GPC1	YAR019C	CDC15
ADCK1/LYS9	ENSG00000101144	ADCK1	YNR050C	LYS9
HAGH/GLE2	ENSG00000101146	HAGH	YER107C	GLE2
RNF4/PRE10	ENSG00000101182	RNF4	YOR362C	PRE10
CASP8/EAF7	ENSG00000101189	CASP8	YNL136W	EAF7
ASUN/IOC2	ENSG00000101191	ASUN	YLR095C	IOC2
DLX3/GID8	ENSG00000101193	DLX3	YMR135C	GID8
SPA17/GLO3	ENSG00000101199	SPA17	YER122C	GLO3
WISP2/TEF2	ENSG00000101210	WISP2	YBR118W	TEF2
NGFR/YCH1	ENSG00000101224	NGFR	YGR203W	YCH1
CDON/ARL3	ENSG00000101246	CDON	YPL051W	ARL3
TAF2/CKA2	ENSG00000101266	TAF2	YOR061W	CKA2
HIPK2/SFB3	ENSG00000101310	HIPK2	YHR098C	SFB3
TNPO3/KIP3	ENSG00000101350	TNPO3	YGL216W	KIP3
MEF2BNB-MEF2B/IDH1	ENSG00000101365	MEF2BNB-MEF2B	YNL037C	IDH1
RFXANK/BIM1	ENSG00000101367	RFXANK	YER016W	BIM1
LPAR2/GAS2	ENSG00000101384	LPAR2	YLR343W	GAS2
CTSA/UTR2	ENSG00000101405	CTSA	YEL040W	UTR2
SUGP2/SAH1	ENSG00000101444	SUGP2	YER043C	SAH1
SLC12A2/UBP6	ENSG00000101557	SLC12A2	YFR010W	UBP6
SNX24/SCS2	ENSG00000101558	SNX24	YER120W	SCS2
EYA2/YMR196W	ENSG00000101605	EYA2	YMR196W	YMR196W
CNN2/ABD1	ENSG00000101654	CNN2	YBR236C	ABD1
SNCAIP/PEX12	ENSG00000101695	SNCAIP	YMR026C	PEX12
DDX20/RIO1	ENSG00000101782	DDX20	YOR119C	RIO1
BTBD1/PTI1	ENSG00000101811	BTBD1	YGR156W	PTI1
BCAS1/NAS6	ENSG00000101843	BCAS1	YGR232W	NAS6
POU1F1/SIF2	ENSG00000101849	POU1F1	YBR103W	SIF2
PMS1/DAP1	ENSG00000101856	PMS1	YPL170W	DAP1
HMG20B/POL1	ENSG00000101868	HMG20B	YNL102W	POL1
CALCRL/MRS1	ENSG00000101871	CALCRL	YIR021W	MRS1
TAF11/ALG13	ENSG00000101901	TAF11	YGL047W	ALG13
ANKS1A/PRS5	ENSG00000101911	ANKS1A	YOL061W	PRS5
AP3D1/SET3	ENSG00000101945	AP3D1	YKR029C	SET3
ZNF76/YOR342C	ENSG00000101972	ZNF76	YOR342C	YOR342C
SLC9A3R2/YBL036C	ENSG00000101981	SLC9A3R2	YBL036C	YBL036C
NTHL1/PXA2	ENSG00000101986	NTHL1	YKL188C	PXA2
GNAI3/CPT1	ENSG00000102007	GNAI3	YNL130C	CPT1
IPO5/SAC6	ENSG00000102024	IPO5	YDR129C	SAC6
OAT/ISW1	ENSG00000102038	OAT	YBR245C	ISW1
WDR3/UME1	ENSG00000102054	WDR3	YPL139C	UME1
PKN2/SMF1	ENSG00000102096	PKN2	YOL122C	SMF1
WDR18/TAZ1	ENSG00000102125	WDR18	YPR140W	TAZ1
TRAM2/PGK1	ENSG00000102144	TRAM2	YCR012W	PGK1
NTN1/MDY2	ENSG00000102178	NTN1	YOL111C	MDY2
GLP2R/ATG17	ENSG00000102189	GLP2R	YLR423C	ATG17
MCM10/PKH1	ENSG00000102225	MCM10	YDR490C	PKH1
DGKA/UBP12	ENSG00000102226	DGKA	YJL197W	UBP12
ERBB3/PAB1	ENSG00000102241	ERBB3	YER165W	PAB1
ROPN1/RPL14A	ENSG00000102243	ROPN1	YKL006W	RPL14A
KARS/DCD1	ENSG00000102265	KARS	YHR144C	DCD1
PDIA5/ESS1	ENSG00000102309	PDIA5	YJR017C	ESS1
NDUFB4/ALE1	ENSG00000102312	NDUFB4	YOR175C	ALE1
SPEN/KTR1	ENSG00000102385	SPEN	YOR099W	KTR1
MYLK/CTR86	ENSG00000102401	MYLK	YCR054C	CTR86
MAP2K4/RIM101	ENSG00000102554	MAP2K4	YHL027W	RIM101
SNAP91/YPK1	ENSG00000102572	SNAP91	YKL126W	YPK1
SLK/CDC1	ENSG00000102575	SLK	YDR182W	CDC1
COL17A1/FUS2	ENSG00000102606	COL17A1	YMR232W	FUS2
SEC61A2/YNL010W	ENSG00000102753	SEC61A2	YNL010W	YNL010W
PRKCQ/MDN1	ENSG00000102763	PRKCQ	YLR106C	MDN1
TLE2/PPQ1	ENSG00000102893	TLE2	YPL179W	PPQ1
ASB1/NTF2	ENSG00000102898	ASB1	YER009W	NTF2
FAM107B/MSN2	ENSG00000102935	FAM107B	YMR037C	MSN2
ME1/STP1	ENSG00000102974	ME1	YDR463W	STP1
TBC1D1/RPN8	ENSG00000103035	TBC1D1	YOR261C	RPN8
CDK13/CSE1	ENSG00000103197	CDK13	YGL238W	CSE1
MTHFD2/VMR1	ENSG00000103222	MTHFD2	YHL035C	VMR1
SLC9A7/NBP35	ENSG00000103274	SLC9A7	YGL091C	NBP35
FOXJ2/UBC9	ENSG00000103275	FOXJ2	YDL064W	UBC9
YBX1/ARO2	ENSG00000103313	YBX1	YGL148W	ARO2
PDE4A/YDJ1	ENSG00000103423	PDE4A	YNL064C	YDJ1
PPP2R5A/SFP1	ENSG00000103495	PPP2R5A	YLR403W	SFP1
CTNNA2/PKP2	ENSG00000103507	CTNNA2	YGL059W	PKP2
ELAVL1/ICY2	ENSG00000103540	ELAVL1	YPL250C	ICY2
TIE1/AI4	ENSG00000103546	TIE1	Q0065	AI4
SMARCD1/BRE1	ENSG00000103549	SMARCD1	YDL074C	BRE1
KDM4A/KSP1	ENSG00000103653	KDM4A	YHR082C	KSP1
NFYC/ATS1	ENSG00000103657	NFYC	YAL020C	ATS1
SLC9A3/YKR023W	ENSG00000103671	SLC9A3	YKR023W	YKR023W
NGEF/APL2	ENSG00000103723	NGEF	YKL135C	APL2
ASPM/FAA1	ENSG00000103740	ASPM	YOR317W	FAA1
CD84/YPT11	ENSG00000103769	CD84	YNL304W	YPT11
ELOVL1/RBA50	ENSG00000103932	ELOVL1	YDR527W	RBA50
SPI1/STB2	ENSG00000103942	SPI1	YMR053C	STB2
ZNRD1/YBR259W	ENSG00000103966	ZNRD1	YBR259W	YBR259W
MPPED2/MXR1	ENSG00000104064	MPPED2	YER042W	MXR1
ZBTB11/PEP3	ENSG00000104142	ZBTB11	YLR148W	PEP3
ATXN3/MSC2	ENSG00000104147	ATXN3	YDR205W	MSC2
GOLGA5/BRF1	ENSG00000104221	GOLGA5	YGR246C	BRF1
FGFR2/CFT2	ENSG00000104299	FGFR2	YLR115W	CFT2
EML1/KIN28	ENSG00000104312	EML1	YDL108W	KIN28
ARFGEF1/YNL190W	ENSG00000104313	ARFGEF1	YNL190W	YNL190W
MTFR1/YLR419W	ENSG00000104320	MTFR1	YLR419W	YLR419W
STAG3/TBF1	ENSG00000104327	STAG3	YPL128C	TBF1
FECH/POP1	ENSG00000104356	FECH	YNL221C	POP1
MYO9A/MCK1	ENSG00000104365	MYO9A	YNL307C	MCK1
DDX3Y/SOH1	ENSG00000104368	DDX3Y	YGL127C	SOH1
PFKP/YPT53	ENSG00000104388	PFKP	YNL093W	YPT53
SP100/GNA1	ENSG00000104408	SP100	YFL017C	GNA1
KLF6/EMC2	ENSG00000104412	KLF6	YJR088C	EMC2
PPAP2A/UBS1	ENSG00000104415	PPAP2A	YBR165W	UBS1
NEO1/ARP10	ENSG00000104419	NEO1	YDR106W	ARP10
TRAM1/DAL80	ENSG00000104447	TRAM1	YKR034W	DAL80
PHKA1/DAL81	ENSG00000104490	PHKA1	YIR023W	DAL81
TNFRSF1A/HUL5	ENSG00000104517	TNFRSF1A	YGL141W	HUL5
CACNB1/PRP21	ENSG00000104529	CACNB1	YJL203W	PRP21
EVI5/PSA1	ENSG00000104549	EVI5	YDL055C	PSA1
PKM/TMT1	ENSG00000104611	PKM	YER175C	TMT1
DHX29/BCH2	ENSG00000104613	DHX29	YKR027W	BCH2
DNTTIP2/VPS55	ENSG00000104660	DNTTIP2	YJR044C	VPS55
TP53BP1/OST3	ENSG00000104723	TP53BP1	YOR085W	OST3
TRO/MCM5	ENSG00000104738	TRO	YLR274W	MCM5
RRP15/UBX3	ENSG00000104805	RRP15	YDL091C	UBX3
RHOA/GSY2	ENSG00000104812	RHOA	YLR258W	GSY2
DHX8/ECI1	ENSG00000104823	DHX8	YLR284C	ECI1
PRKCZ/JSN1	ENSG00000104824	PRKCZ	YJR091C	JSN1
SYT1/TUB2	ENSG00000104833	SYT1	YFL037W	TUB2
IDH3G/SNP1	ENSG00000104852	IDH3G	YIL061C	SNP1
ROGDI/YER184C	ENSG00000104863	ROGDI	YER184C	YER184C
PDZD4/PIH1	ENSG00000104872	PDZD4	YHR034C	PIH1
ROCK1/PRP11	ENSG00000104897	ROCK1	YDL043C	PRP11
CBFB/TRM1	ENSG00000104907	CBFB	YDR120C	TRM1
PDK3/PMI40	ENSG00000104938	PDK3	YER003C	PMI40
HYAL2/YJU2	ENSG00000104957	HYAL2	YKL095W	YJU2
HDAC4/TIM44	ENSG00000104980	HDAC4	YIL022W	TIM44
RASSF1/CCA1	ENSG00000105011	RASSF1	YER168C	CCA1
FGFR3/MAS1	ENSG00000105088	FGFR3	YLR163C	MAS1
IFI35/POP4	ENSG00000105171	IFI35	YBR257W	POP4
COASY/SWI4	ENSG00000105186	COASY	YER111C	SWI4
MEF2A/NOP1	ENSG00000105202	MEF2A	YDL014W	NOP1
OTUD5/SAM2	ENSG00000105220	OTUD5	YDR502C	SAM2
TFE3/YPK3	ENSG00000105221	TFE3	YBR028C	YPK3
TBC1D25/COQ9	ENSG00000105227	TBC1D25	YLR201C	COQ9
ACSL4/GFD2	ENSG00000105229	ACSL4	YCL036W	GFD2
INPP5A/FCJ1	ENSG00000105281	INPP5A	YKR016W	FCJ1
GPKOW/PRO1	ENSG00000105323	GPKOW	YDR300C	PRO1
GRIPAP1/CDH1	ENSG00000105325	GRIPAP1	YGL003C	CDH1
FTSJ1/PRS2	ENSG00000105355	FTSJ1	YER099C	PRS2
POLR1A/RSC3	ENSG00000105369	POLR1A	YDR303C	RSC3
LAPTM4A/RPS19B	ENSG00000105372	LAPTM4A	YNL302C	RPS19B
IP6K2/NOP53	ENSG00000105373	IP6K2	YPL146C	NOP53
STON1-GTF2A1L/AVT7	ENSG00000105388	STON1-GTF2A1L	YIL088C	AVT7
SRBD1/YIP3	ENSG00000105404	SRBD1	YNL044W	YIP3
CYFIP1/ERD2	ENSG00000105438	CYFIP1	YBL040C	ERD2
RASGRP2/GEA2	ENSG00000105443	RASGRP2	YEL022W	GEA2
PSME4/UTP7	ENSG00000105447	PSME4	YER082C	UTP7
IFT80/CDA1	ENSG00000105483	IFT80	YLR307W	CDA1
SIRT2/TPD3	ENSG00000105568	SIRT2	YAL016W	TPD3
ERLEC1/PSE1	ENSG00000105576	ERLEC1	YMR308C	PSE1
PPP2R5B/CCC1	ENSG00000105607	PPP2R5B	YLR220W	CCC1
PYGM/NRG1	ENSG00000105610	PYGM	YDR043C	NRG1
PITX1/PRP31	ENSG00000105618	PITX1	YGR091W	PRP31
TRPC7/DBP8	ENSG00000105671	TRPC7	YHR169W	DBP8
NUP133/SFG1	ENSG00000105676	NUP133	YOR315W	SFG1
NUCKS1/YRB30	ENSG00000105698	NUCKS1	YGL164C	YRB30
VPS35/FPR4	ENSG00000105701	VPS35	YLR449W	FPR4
DNAJA2/TPK2	ENSG00000105723	DNAJA2	YPL203W	TPK2
BCL3/PDR17	ENSG00000105737	BCL3	YNL264C	PDR17
KCNAB2/GLO4	ENSG00000105755	KCNAB2	YOR040W	GLO4
ABCC9/ZUO1	ENSG00000105821	ABCC9	YGR285C	ZUO1
GAL/BET1	ENSG00000105829	GAL	YIL004C	BET1
CLEC2D/DET1	ENSG00000105852	CLEC2D	YDR051C	DET1
RORA/YLR072W	ENSG00000105854	RORA	YLR072W	YLR072W
DRD4/YKL069W	ENSG00000105855	DRD4	YKL069W	YKL069W
TGFBR3/ZIM17	ENSG00000105866	TGFBR3	YNL310C	ZIM17
KIAA1107/HOS4	ENSG00000105887	KIAA1107	YIL112W	HOS4
PLA2G10/STV1	ENSG00000105929	PLA2G10	YMR054W	STV1
ATP1B3/YGR066C	ENSG00000105939	ATP1B3	YGR066C	YGR066C
NEDD4/KGD1	ENSG00000105953	NEDD4	YIL125W	KGD1
PIGB/YHR131C	ENSG00000105974	PIGB	YHR131C	YHR131C
MAPK6/SAT4	ENSG00000105976	MAPK6	YCR008W	SAT4
GNB5/DJP1	ENSG00000105993	GNB5	YIR004W	DJP1
RAB27A/RAD1	ENSG00000106052	RAB27A	YPL022W	RAD1
CECR5/YCR099C	ENSG00000106069	CECR5	YCR099C	YCR099C
UFD1L/TLG2	ENSG00000106089	UFD1L	YOL018C	TLG2
LRP6/GRS2	ENSG00000106105	LRP6	YPR081C	GRS2
GUCY2C/GIS3	ENSG00000106125	GUCY2C	YLR094C	GIS3
SCT/FCY22	ENSG00000106128	SCT	YER060W-A	FCY22
PHRF1/HST4	ENSG00000106144	PHRF1	YDR191W	HST4
IKBKAP/PRT1	ENSG00000106263	IKBKAP	YOR361C	PRT1
NUCB2/IMD3	ENSG00000106348	NUCB2	YLR432W	IMD3
PFN2/SPS18	ENSG00000106351	PFN2	YNL204C	SPS18
PTPN3/LSM5	ENSG00000106355	PTPN3	YER146W	LSM5
SPTB/KTR3	ENSG00000106397	SPTB	YBR205W	KTR3
DAPP1/YML083C	ENSG00000106571	DAPP1	YML083C	YML083C
FGF10/SCL1	ENSG00000106588	FGF10	YGL011C	SCL1
SMG6/MRPL32	ENSG00000106591	SMG6	YCR003W	MRPL32
EXOC5/GSP2	ENSG00000106615	EXOC5	YOR185C	GSP2
CLTCL1/SDS23	ENSG00000106617	CLTCL1	YGL056C	SDS23
FSTL3/POL31	ENSG00000106628	FSTL3	YJR006W	POL31
DGCR2/BIK1	ENSG00000106665	DGCR2	YCL029C	BIK1
RNF126/VMA21	ENSG00000106688	RNF126	YGR105W	VMA21
MNT/CKS1	ENSG00000106723	MNT	YBR135W	CKS1
ZXDC/TPK1	ENSG00000106799	ZXDC	YJL164C	TPK1
POLB/UTP21	ENSG00000106829	POLB	YLR409C	UTP21
WIPI1/DFG16	ENSG00000106952	WIPI1	YOR030W	DFG16
ASNS/OAF1	ENSG00000106991	ASNS	YAL051W	OAF1
AP3M2/ADK2	ENSG00000106992	AP3M2	YER170W	ADK2
CNGB1/FRQ1	ENSG00000107130	CNGB1	YDR373W	FRQ1
ST6GALNAC2/PSD1	ENSG00000107186	ST6GALNAC2	YNL169C	PSD1
CHAT/SPG4	ENSG00000107187	CHAT	YMR107W	SPG4
PABPC1/MBF1	ENSG00000107223	PABPC1	YOR298C-A	MBF1
TESK2/MRF1	ENSG00000107242	TESK2	YGL143C	MRF1
C16orf80/SNL1	ENSG00000107262	C16orf80	YIL016W	SNL1
CSNK2A2/SEN1	ENSG00000107290	CSNK2A2	YLR430W	SEN1
PTPN21/PDR10	ENSG00000107331	PTPN21	YOR328W	PDR10
EIF2B3/CDC34	ENSG00000107341	EIF2B3	YDR054C	CDC34
CAMK2A/YNL155W	ENSG00000107372	CAMK2A	YNL155W	YNL155W
TCOF1/GAT1	ENSG00000107485	TCOF1	YFL021W	GAT1
CDC42/MDS3	ENSG00000107518	CDC42	YGL197W	MDS3
OSBPL3/SLM3	ENSG00000107521	OSBPL3	YDL033C	SLM3
EPHA8/HEM3	ENSG00000107554	EPHA8	YDL205C	HEM3
SLC12A3/DPB11	ENSG00000107560	SLC12A3	YJL090C	DPB11
RAD18/PHB1	ENSG00000107566	RAD18	YGR132C	PHB1
ATP2B1/RPG1	ENSG00000107581	ATP2B1	YBR079C	RPG1
NCK2/PET18	ENSG00000107611	NCK2	YCR020C	PET18
MAP4K4/CLA4	ENSG00000107643	MAP4K4	YNL298W	CLA4
RPL31/MPM1	ENSG00000107771	RPL31	YJL066C	MPM1
WDR1/GEA1	ENSG00000107862	WDR1	YJR031C	GEA1
SNX13/SAC7	ENSG00000107863	SNX13	YDR389W	SAC7
ARHGAP10/BCP1	ENSG00000107949	ARHGAP10	YDR361C	BCP1
RPS6KA2/YOL098C	ENSG00000107959	RPS6KA2	YOL098C	YOL098C
ING3/MPD1	ENSG00000108010	ING3	YOR288C	MPD1
WBSCR22/NUP159	ENSG00000108021	WBSCR22	YIL115C	NUP159
SEL1L/SMC3	ENSG00000108055	SEL1L	YJL074C	SMC3
TRIP13/RTS3	ENSG00000108091	TRIP13	YGR161C	RTS3
ATP6AP1/SSN2	ENSG00000108100	ATP6AP1	YDR443C	SSN2
TCF3/CYC7	ENSG00000108107	TCF3	YEL039C	CYC7
TRIB2/CAF120	ENSG00000108175	TRIB2	YNL278W	CAF120
DAZAP1/YHI9	ENSG00000108187	DAZAP1	YHR029C	YHI9
MBD3/HED1	ENSG00000108256	MBD3	YDR014W-A	HED1
PRLH/ADA2	ENSG00000108264	PRLH	YDR448W	ADA2
HLTF/PRE4	ENSG00000108294	HLTF	YFR050C	PRE4
CPSF1/YLR352W	ENSG00000108306	CPSF1	YLR352W	YLR352W
CDH19/HMO1	ENSG00000108312	CDH19	YDR174W	HMO1
PDCD2/NOP8	ENSG00000108349	PDCD2	YOL144W	NOP8
PRKACA/FUN19	ENSG00000108375	PRKACA	YAL034C	FUN19
LPHN1/YMR1	ENSG00000108389	LPHN1	YJR110W	YMR1
ACTN1/SGO1	ENSG00000108395	ACTN1	YOR073W	SGO1
RPS6KA6/GPT2	ENSG00000108405	RPS6KA6	YKR067W	GPT2
EPN2/RPN10	ENSG00000108424	EPN2	YHR200W	RPN10
PTPN18/BOS1	ENSG00000108433	PTPN18	YLR078C	BOS1
LIMS2/MAK31	ENSG00000108465	LIMS2	YCR020C-A	MAK31
LNX1/ATG4	ENSG00000108510	LNX1	YNL223W	ATG4
TFRC/OAC1	ENSG00000108528	TFRC	YKL120W	OAC1
SREBF1/VTC2	ENSG00000108551	SREBF1	YFL004W	VTC2
TRPC5/SRO9	ENSG00000108561	TRPC5	YCL037C	SRO9
AFF4/DOP1	ENSG00000108576	AFF4	YDR141C	DOP1
UBE2D1/GOS1	ENSG00000108587	UBE2D1	YHL031C	GOS1
MPP5/SPB1	ENSG00000108592	MPP5	YCL054W	SPB1
SMC1A/RRP5	ENSG00000108651	SMC1A	YMR229C	RRP5
HSD17B10/SNU114	ENSG00000108654	HSD17B10	YKL173W	SNU114
MARK2/RPN6	ENSG00000108671	MARK2	YDL097C	RPN6
HMMR/YDL057W	ENSG00000108700	HMMR	YDL057W	YDL057W
CHFR/SPT7	ENSG00000108773	CHFR	YBR081C	SPT7
TRHDE/YPT6	ENSG00000108774	TRHDE	YLR262C	YPT6
P4HA2/HOS2	ENSG00000108840	P4HA2	YGL194C	HOS2
FCGR2B/LUC7	ENSG00000108848	FCGR2B	YDL087C	LUC7
NFATC3/SIA1	ENSG00000108854	NFATC3	YOR137C	SIA1
ACADVL/MSG5	ENSG00000108861	ACADVL	YNL053W	MSG5
FBXW11/RNR4	ENSG00000108946	FBXW11	YGR180C	RNR4
ACAP1/LOT5	ENSG00000108953	ACAP1	YKL183W	LOT5
CRMP1/YPL162C	ENSG00000108984	CRMP1	YPL162C	YPL162C
DERL2/HIR1	ENSG00000109046	DERL2	YBL008W	HIR1
NDE1/YIR042C	ENSG00000109065	NDE1	YIR042C	YIR042C
MRVI1/SPT6	ENSG00000109111	MRVI1	YGR116W	SPT6
AP1M1/AVO2	ENSG00000109320	AP1M1	YMR068W	AVO2
PVR/SIN4	ENSG00000109339	PVR	YNL236W	SIN4
IKBKG/MGE1	ENSG00000109519	IKBKG	YOR232W	MGE1
XRCC1/TRM9	ENSG00000109536	XRCC1	YML014W	TRM9
SCARB1/GEF1	ENSG00000109572	SCARB1	YJR040W	GEF1
MCM2/PRP43	ENSG00000109606	MCM2	YGL120C	PRP43
TP63/DRS2	ENSG00000109654	TP63	YAL026C	DRS2
LLGL2/CDC4	ENSG00000109670	LLGL2	YFL009W	CDC4
NLE1/TAH18	ENSG00000109756	NLE1	YPR048W	TAH18
SDHA/USV1	ENSG00000109787	SDHA	YPL230W	USV1
SMARCE1/FMP52	ENSG00000109854	SMARCE1	YER004W	FMP52
KDM5A/ZPR1	ENSG00000109917	KDM5A	YGR211W	ZPR1
ADAM11/SSB1	ENSG00000109971	ADAM11	YDL229W	SSB1
PPP2R3A/IRS4	ENSG00000110047	PPP2R3A	YKR019C	IRS4
FERMT2/OSH2	ENSG00000110048	FERMT2	YDL019C	OSH2
ABCB11/SAP185	ENSG00000110075	ABCB11	YJL098W	SAP185
CD5L/YAT1	ENSG00000110090	CD5L	YAR035W	YAT1
PTGS2/CLB1	ENSG00000110092	PTGS2	YGR108W	CLB1
IGF2BP2/RAD5	ENSG00000110171	IGF2BP2	YLR032W	RAD5
MAP3K13/TIF4631	ENSG00000110321	MAP3K13	YGR162W	TIF4631
ST6GAL1/PHO91	ENSG00000110344	ST6GAL1	YNR013C	PHO91
VDAC1P1/HRD1	ENSG00000110395	VDAC1P1	YOL013C	HRD1
PICALM/KNS1	ENSG00000110422	PICALM	YLL019C	KNS1
NSF/PDX1	ENSG00000110435	NSF	YGR193C	PDX1
GLI2/YNL247W	ENSG00000110619	GLI2	YNL247W	YNL247W
CLASP1/TOM70	ENSG00000110711	CLASP1	YNL121C	TOM70
MRPS34/CST6	ENSG00000110723	MRPS34	YIL036W	CST6
NOTCH3/TFB1	ENSG00000110768	NOTCH3	YDR311W	TFB1
CLNS1A/CHO1	ENSG00000110799	CLNS1A	YER026C	CHO1
PPP2R2C/NAS2	ENSG00000110801	PPP2R2C	YIL007C	NAS2
TEAD2/SPC19	ENSG00000110841	TEAD2	YDR201W	SPC19
EED/PAR32	ENSG00000110851	EED	YDL173W	PAR32
CDHR2/CRN1	ENSG00000110880	CDHR2	YLR429W	CRN1
SNCB/ERG12	ENSG00000110921	SNCB	YMR208W	ERG12
TSG101/SSK2	ENSG00000110931	TSG101	YNR031C	SSK2
ATP2A3/ATP2	ENSG00000110955	ATP2A3	YJR121W	ATP2
CA12/SHM1	ENSG00000111077	CA12	YBR263W	SHM1
MGLL/MAP2	ENSG00000111142	MGLL	YBL091C	MAP2
NTN4/LAP2	ENSG00000111144	NTN4	YNL045W	LAP2
BCS1L/FKH2	ENSG00000111206	BCS1L	YNL068C	FKH2
NUAK1/VPS62	ENSG00000111249	NUAK1	YGR141W	VPS62
SLC24A1/ALD5	ENSG00000111275	SLC24A1	YER073W	ALD5
SCARF1/TAD2	ENSG00000111319	SCARF1	YJL035C	TAD2
LMAN1/YHR177W	ENSG00000111321	LMAN1	YHR177W	YHR177W
PTPLAD1/TFB4	ENSG00000111358	PTPLAD1	YPR056W	TFB4
IPCEF1/SSO2	ENSG00000111450	IPCEF1	YMR183C	SSO2
ZZEF1/RET3	ENSG00000111481	ZZEF1	YPL010W	RET3
ENO1/CIT3	ENSG00000111530	ENO1	YPR001W	CIT3
SLC12A1/RHO2	ENSG00000111540	SLC12A1	YNL090W	RHO2
C19orf10/NUP84	ENSG00000111581	C19orf10	YDL116W	NUP84
ANO8/CDC36	ENSG00000111596	ANO8	YDL165W	CDC36
ARHGEF10L/TOF1	ENSG00000111602	ARHGEF10L	YNL273W	TOF1
TXK/TDH3	ENSG00000111640	TXK	YGR192C	TDH3
KCNQ2/NOP2	ENSG00000111641	KCNQ2	YNL061W	NOP2
TACR2/NHP6B	ENSG00000111642	TACR2	YBR089C-A	NHP6B
ACTR6/UBP11	ENSG00000111667	ACTR6	YKR098C	UBP11
TIPIN/YGR153W	ENSG00000111679	TIPIN	YGR153W	YGR153W
SRI/SPR1	ENSG00000111701	SRI	YOR190W	SPR1
EIF4G3/GAL83	ENSG00000111725	EIF4G3	YER027C	GAL83
NUP37/WHI4	ENSG00000111786	NUP37	YDL224C	WHI4
SEMA3A/KTR2	ENSG00000111802	SEMA3A	YKR061W	KTR2
SEMA3C/GIR2	ENSG00000111832	SEMA3C	YDR152W	GIR2
ACAT1/ASF1	ENSG00000111875	ACAT1	YJL115W	ASF1
CELSR1/CEG1	ENSG00000111880	CELSR1	YGL130W	CEG1
ZNF638/YER121W	ENSG00000111907	ZNF638	YER121W	YER121W
ADD2/STE3	ENSG00000112038	ADD2	YKL178C	STE3
FGF4/YPR003C	ENSG00000112053	FGF4	YPR003C	YPR003C
RASAL2/SAK1	ENSG00000112062	RASAL2	YER129W	SAK1
MARK3/MEP3	ENSG00000112077	MARK3	YPR138C	MEP3
SLC25A3/GAS1	ENSG00000112079	SLC25A3	YMR307W	GAS1
FOSL2/SGN1	ENSG00000112081	FOSL2	YIR001C	SGN1
FRYL/FAR10	ENSG00000112130	FRYL	YLR238W	FAR10
FSCN1/HRT3	ENSG00000112146	FSCN1	YLR097C	HRT3
ACTB/HUR1	ENSG00000112164	ACTB	YGL168W	HUR1
PLD1/RPS15	ENSG00000112175	PLD1	YOL040C	RPS15
WDR62/SRV2	ENSG00000112186	WDR62	YNL138W	SRV2
DLG1/MET22	ENSG00000112200	DLG1	YOL064C	MET22
RAB7A/AIR1	ENSG00000112214	RAB7A	YIL079C	AIR1
BCAP29/SSN8	ENSG00000112237	BCAP29	YNL025C	SSN8
SART3/XPT1	ENSG00000112242	SART3	YJR133W	XPT1
ARHGAP15/SLH1	ENSG00000112249	ARHGAP15	YGR271W	SLH1
PAX2/FRE4	ENSG00000112282	PAX2	YNR060W	FRE4
EXOSC7/YJL132W	ENSG00000112293	EXOSC7	YJL132W	YJL132W
KIFAP3/SAP190	ENSG00000112312	KIFAP3	YKR028W	SAP190
MCM6/FAS1	ENSG00000112319	MCM6	YKL182W	FAS1
REXO2/MVP1	ENSG00000112335	REXO2	YMR004W	MVP1
RBM7/SKI7	ENSG00000112339	RBM7	YOR076C	SKI7
RBMS2/SPE2	ENSG00000112343	RBMS2	YOL052C	SPE2
BAZ2A/PEX7	ENSG00000112357	BAZ2A	YDR142C	PEX7
PTPN23/PZF1	ENSG00000112365	PTPN23	YPR186C	PZF1
MLH1/MCH2	ENSG00000112394	MLH1	YKL221W	MCH2
UNG/GON7	ENSG00000112531	UNG	YJL184W	GON7
KLHL20/CBF1	ENSG00000112561	KLHL20	YJR060W	CBF1
RGS11/ENP1	ENSG00000112578	RGS11	YBR247C	ENP1
PLXNA2/SPT15	ENSG00000112592	PLXNA2	YER148W	SPT15
SPAG5/RML2	ENSG00000112651	SPAG5	YEL050C	RML2
ANKRD13A/FUN26	ENSG00000112759	ANKRD13A	YAL022C	FUN26
TPD52/HIS4	ENSG00000112769	TPD52	YCL030C	HIS4
ACACB/GTO3	ENSG00000112782	ACACB	YMR251W	GTO3
TRAF4/DIG1	ENSG00000112851	TRAF4	YPL049C	DIG1
PAG1/PAP2	ENSG00000112941	PAG1	YOL115W	PAP2
GPATCH1/FRE2	ENSG00000112964	GPATCH1	YKL220C	FRE2
ICAM3/ERG13	ENSG00000112972	ICAM3	YML126C	ERG13
NT5C2/ERP4	ENSG00000112983	NT5C2	YOR016C	ERP4
MCAM/RKI1	ENSG00000112984	MCAM	YOR095C	RKI1
GPC4/SSA3	ENSG00000113013	GPC4	YBL075C	SSA3
CAMSAP3/AEP3	ENSG00000113048	CAMSAP3	YPL005W	AEP3
RAP1GAP/GAS3	ENSG00000113100	RAP1GAP	YMR215W	GAS3
XAB2/YSC84	ENSG00000113263	XAB2	YHR016C	YSC84
ARHGEF1/THG1	ENSG00000113272	ARHGEF1	YGR024C	THG1
STXBP2/ENT5	ENSG00000113282	STXBP2	YDR153C	ENT5
MAP2K7/CCR4	ENSG00000113300	MAP2K7	YAL021C	CCR4
NMRK2/MSH2	ENSG00000113318	NMRK2	YOL090W	MSH2
DGKD/BUD5	ENSG00000113319	DGKD	YCR038C	BUD5
CTTNBP2/RNT1	ENSG00000113360	CTTNBP2	YMR239C	RNT1
ACTL6B/BUD6	ENSG00000113368	ACTL6B	YLR319C	BUD6
RARB/SUB1	ENSG00000113387	RARB	YMR039C	SUB1
TOP2B/DIA3	ENSG00000113448	TOP2B	YDL024C	DIA3
NFKB2/RAD17	ENSG00000113456	NFKB2	YOR368W	RAD17
PPP1R12B/SKP1	ENSG00000113558	PPP1R12B	YDR328C	SKP1
DNAJC10/PPG1	ENSG00000113575	DNAJC10	YNR032W	PPG1
GTF3C1/FLO9	ENSG00000113580	GTF3C1	YAL063C	FLO9
IL4R/SEC24	ENSG00000113615	IL4R	YIL109C	SEC24
USP33/MRPL1	ENSG00000113645	USP33	YDR116C	MRPL1
PAK3/HTA2	ENSG00000113648	PAK3	YBL003C	HTA2
DCX/PRP40	ENSG00000113649	DCX	YKL012W	PRP40
SNRPA/HSP10	ENSG00000113657	SNRPA	YOR020C	HSP10
SPAG6/FMP48	ENSG00000113712	SPAG6	YGR052W	FMP48
EXOSC5/ERV46	ENSG00000113719	EXOSC5	YAL042W	ERV46
DYNC1I2/PKC1	ENSG00000113721	DYNC1I2	YBL105C	PKC1
APBB1IP/SMC4	ENSG00000113810	APBB1IP	YLR086W	SMC4
LRCH4/ARP8	ENSG00000113812	LRCH4	YOR141C	ARP8
FAM76B/GIS1	ENSG00000113916	FAM76B	YDR096W	GIS1
SIRT6/OGG1	ENSG00000114026	SIRT6	YML060W	OGG1
TYR/VID28	ENSG00000114098	TYR	YIL017C	VID28
POLD3/RIM2	ENSG00000114120	POLD3	YBR192W	RIM2
ACTN2/APC11	ENSG00000114125	ACTN2	YDL008W	APC11
CAPZB/LYS1	ENSG00000114126	CAPZB	YIR034C	LYS1
PHF17/BDF1	ENSG00000114166	PHF17	YLR399C	BDF1
UBE2A/ARC19	ENSG00000114209	UBE2A	YKL013C	ARC19
FGFR1/BCY1	ENSG00000114302	FGFR1	YIL033C	BCY1
FKBP6/UBP3	ENSG00000114316	FKBP6	YER151C	UBP3
GTF2I/GPA2	ENSG00000114353	GTF2I	YER020W	GPA2
SMC1B/UBP5	ENSG00000114374	SMC1B	YER144C	UBP5
FBLN1/RPL24A	ENSG00000114391	FBLN1	YGL031C	RPL24A
ITGA8/GPB2	ENSG00000114423	ITGA8	YAL056W	GPB2
CST7/URA3	ENSG00000114491	CST7	YEL021W	URA3
MAP2/NRD1	ENSG00000114503	MAP2	YNL251C	NRD1
PIAS2/VMA1	ENSG00000114573	PIAS2	YDL185W	VMA1
AMPH/NCR1	ENSG00000114650	AMPH	YPL006W	NCR1
ARAF/YDR415C	ENSG00000114738	ARAF	YDR415C	YDR415C
MCCC1/HFI1	ENSG00000114745	MCCC1	YPL254W	HFI1
FAP/SUI1	ENSG00000114784	FAP	YNL244C	SUI1
NEBL/CPR5	ENSG00000114857	NEBL	YDR304C	CPR5
UBE2K/ORM1	ENSG00000114978	UBE2K	YGR038W	ORM1
PIK3C3/ARP7	ENSG00000115073	PIK3C3	YPR034W	ARP7
N4BP2/ARP3	ENSG00000115091	N4BP2	YJR065C	ARP3
SYNJ2/ARG8	ENSG00000115107	SYNJ2	YOL140W	ARG8
ADCY2/YLR177W	ENSG00000115145	ADCY2	YLR177W	YLR177W
PPP2R5C/HHT2	ENSG00000115163	PPP2R5C	YNL031C	HHT2
RBFOX1/YML079W	ENSG00000115207	RBFOX1	YML079W	YML079W
GNB1/GCN3	ENSG00000115211	GNB1	YKR026C	GCN3
HOXA9/RPN11	ENSG00000115233	HOXA9	YFR004W	RPN11
EDN1/CYR1	ENSG00000115241	EDN1	YJL005W	CYR1
MLLT10/PRB1	ENSG00000115257	MLLT10	YEL060C	PRB1
ADCYAP1R1/PEF1	ENSG00000115271	ADCYAP1R1	YGR058W	PEF1
NRD1/CWH41	ENSG00000115275	NRD1	YGL027C	CWH41
VDAC3/NUM1	ENSG00000115306	VDAC3	YDR150W	NUM1
PCM1/CUE4	ENSG00000115307	PCM1	YML101C	CUE4
CBFA2T2/SLX1	ENSG00000115392	CBFA2T2	YBR228W	SLX1
DBC1/BSC2	ENSG00000115414	DBC1	YDR275W	BSC2
ITCH/BLI1	ENSG00000115415	ITCH	YKL061W	BLI1
TP73/CCT4	ENSG00000115484	TP73	YDL143W	CCT4
TOLLIP/PLP1	ENSG00000115514	TOLLIP	YDR183W	PLP1
UBE2D4/HSH155	ENSG00000115524	UBE2D4	YMR288W	HSH155
RUNX1T1/VPS24	ENSG00000115561	RUNX1T1	YKL041W	VPS24
THOC1/YJR096W	ENSG00000115594	THOC1	YJR096W	YJR096W
OSBPL6/FLO1	ENSG00000115602	OSBPL6	YAR050W	FLO1
SLC1A3/SPO12	ENSG00000115648	SLC1A3	YHR152W	SPO12
XRCC5/SDS22	ENSG00000115685	XRCC5	YKL193C	SDS22
LXN/SPE1	ENSG00000115758	LXN	YKL184W	SPE1
SP140/RPL23A	ENSG00000115762	SP140	YBL087C	RPL23A
MKNK1/GRH1	ENSG00000115806	MKNK1	YDR517W	GRH1
TNS1/CAC2	ENSG00000115808	TNS1	YML102W	CAC2
REXO1/AAC1	ENSG00000115840	REXO1	YMR056C	AAC1
SAR1A/YMR114C	ENSG00000115850	SAR1A	YMR114C	YMR114C
CDC14A/DPS1	ENSG00000115866	CDC14A	YLL018C	DPS1
RAPGEF3/NOP6	ENSG00000115875	RAPGEF3	YDL213C	NOP6
CEACAM1/CDC25	ENSG00000115904	CEACAM1	YLR310C	CDC25
SENP1/BNA5	ENSG00000115919	SENP1	YLR231C	BNA5
DUSP13/VRP1	ENSG00000115935	DUSP13	YLR337C	VRP1
CIC/KRR1	ENSG00000115946	CIC	YCL059C	KRR1
LIPE/CDC6	ENSG00000115947	LIPE	YJL194W	CDC6
FDFT1/MRPS18	ENSG00000115963	FDFT1	YNL306W	MRPS18
PAFAH1B3/MRM1	ENSG00000115966	PAFAH1B3	YOR201C	MRM1
OPHN1/FKS1	ENSG00000116001	OPHN1	YLR342W	FKS1
KIF22/SMT3	ENSG00000116030	KIF22	YDR510W	SMT3
SCGN/YBR197C	ENSG00000116039	SCGN	YBR197C	YBR197C
PGM1/SSZ1	ENSG00000116044	PGM1	YHR064C	SSZ1
DDX1/IRC24	ENSG00000116096	DDX1	YIR036C	IRC24
DNM2/SNU56	ENSG00000116127	DNM2	YDR240C	SNU56
EPB41L2/ALO1	ENSG00000116133	EPB41L2	YML086C	ALO1
RIMS1/HRR25	ENSG00000116141	RIMS1	YPL204W	HRR25
STX7/RFA3	ENSG00000116147	STX7	YJL173C	RFA3
RABL2B/YCG1	ENSG00000116191	RABL2B	YDR325W	YCG1
KEAP1/STE14	ENSG00000116237	KEAP1	YDR410C	STE14
PTPRH/RPL22A	ENSG00000116251	PTPRH	YLR061W	RPL22A
EPHA6/SWR1	ENSG00000116254	EPHA6	YDR334W	SWR1
SCTR/DCG1	ENSG00000116266	SCTR	YIR030C	DCG1
RFX3/WHI3	ENSG00000116350	RFX3	YNL197C	WHI3
RIF1/SEH1	ENSG00000116455	RIF1	YGL100W	SEH1
RAB21/ATP4	ENSG00000116459	RAB21	YPL078C	ATP4
SLC4A4/YPT31	ENSG00000116473	SLC4A4	YER031C	YPT31
SMARCA2/BYE1	ENSG00000116539	SMARCA2	YKL005C	BYE1
RDH8/MCM1	ENSG00000116604	RDH8	YMR043W	MCM1
SESN1/SPE3	ENSG00000116649	SESN1	YPR069C	SPE3
MID2/REV7	ENSG00000116670	MID2	YIL139C	REV7
COL5A3/YEL023C	ENSG00000116678	COL5A3	YEL023C	YEL023C
SRCAP/YLH47	ENSG00000116679	SRCAP	YPR125W	YLH47
KIAA0020/FZO1	ENSG00000116688	KIAA0020	YBR179C	FZO1
CPB2/EBS1	ENSG00000116698	CPB2	YDR206W	EBS1
CHRNA3/AMD1	ENSG00000116748	CHRNA3	YML035C	AMD1
KCNN2/HSH49	ENSG00000116754	KCNN2	YOR319W	HSH49
CNOT4/ISR1	ENSG00000116783	CNOT4	YPR106W	ISR1
PSEN1/SOR2	ENSG00000116791	PSEN1	YDL246C	SOR2
CPOX/MSW1	ENSG00000116874	CPOX	YDR268W	MSW1
MOK/RPS12	ENSG00000116918	MOK	YOR369C	RPS12
HSP90AA1/GTR2	ENSG00000116954	HSP90AA1	YGR163W	GTR2
RBL1/POS5	ENSG00000116962	RBL1	YPL188W	POS5
DLGAP4/RPS10A	ENSG00000116983	DLGAP4	YOR293W	RPS10A
CFHR2/MHT1	ENSG00000116984	CFHR2	YLL062C	MHT1
NDC80/SLM2	ENSG00000117020	NDC80	YNL047C	SLM2
AP4E1/RIB5	ENSG00000117091	AP4E1	YBR256C	RIB5
RSBN1/MIF2	ENSG00000117114	RSBN1	YKL089W	MIF2
MAGI3/SDH2	ENSG00000117118	MAGI3	YLL041C	SDH2
CXCL2/SSF1	ENSG00000117133	CXCL2	YHR066W	SSF1
AFP/JHD2	ENSG00000117139	AFP	YJR119C	JHD2
COL4A4/RRP1	ENSG00000117155	COL4A4	YDR087C	RRP1
OSTM1/ROD1	ENSG00000117289	OSTM1	YOR018W	ROD1
CDH7/GAL10	ENSG00000117308	CDH7	YBR019C	GAL10
PCNP/YGL082W	ENSG00000117385	PCNP	YGL082W	YGL082W
ARG2/GAL2	ENSG00000117394	ARG2	YLR081W	GAL2
MEF2C/EBP2	ENSG00000117395	MEF2C	YKL172W	EBP2
PTPRC/CDC20	ENSG00000117399	PTPRC	YGL116W	CDC20
CACNA1S/KAP122	ENSG00000117408	CACNA1S	YGL016W	KAP122
PKP1/VMA16	ENSG00000117410	PKP1	YHR026W	VMA16
UBA5/YPR1	ENSG00000117448	UBA5	YDR368W	YPR1
STK17B/AHP1	ENSG00000117450	STK17B	YLR109W	AHP1
CDC14B/HDA2	ENSG00000117461	CDC14B	YDR295C	HDA2
ZNF510/NCL1	ENSG00000117481	ZNF510	YBL024W	NCL1
LRP2/HAP3	ENSG00000117505	LRP2	YBL021C	HAP3
ZNF506/PHO13	ENSG00000117519	ZNF506	YDL236W	PHO13
DUSP12/HEF3	ENSG00000117528	DUSP12	YNL014W	HEF3
ENSG00000081770/NYV1	ENSG00000117533	ENSG00000081770	YLR093C	NYV1
CADPS2/DPH5	ENSG00000117543	CADPS2	YLR172C	DPH5
HSPB11/WWM1	ENSG00000117560	HSPB11	YFL010C	WWM1
IL12RB2/PRX1	ENSG00000117592	IL12RB2	YBL064C	PRX1
SMARCD3/YIR035C	ENSG00000117594	SMARCD3	YIR035C	YIR035C
FYB/UTP25	ENSG00000117597	FYB	YIL091C	UTP25
MPP4/BDP1	ENSG00000117625	MPP4	YNL039W	BDP1
STRADB/KIN3	ENSG00000117650	STRADB	YAR018C	KIN3
BZW1/MEK1	ENSG00000117676	BZW1	YOR351C	MEK1
PGR/RER2	ENSG00000117682	PGR	YBR002C	RER2
ME2/YJR098C	ENSG00000117707	ME2	YJR098C	YJR098C
C5orf22/SKN7	ENSG00000117713	C5orf22	YHR206W	SKN7
CCNT2/RFA2	ENSG00000117748	CCNT2	YNL312W	RFA2
EPB41L3/PEP12	ENSG00000117758	EPB41L3	YOR036W	PEP12
COBLL1/OSH6	ENSG00000117859	COBLL1	YKR003W	OSH6
DLG3/PEP4	ENSG00000117984	DLG3	YPL154C	PEP4
TRAF5/IRR1	ENSG00000118007	TRAF5	YIL026C	IRR1
MRPL22/RCK1	ENSG00000118046	MRPL22	YGL158W	RCK1
GEMIN5/SET1	ENSG00000118058	GEMIN5	YHR119W	SET1
OPRK1/NTH2	ENSG00000118094	OPRK1	YBR001C	NTH2
NFE2L1/SIM1	ENSG00000118160	NFE2L1	YIL123W	SIM1
GSK3B/STS1	ENSG00000118193	GSK3B	YIR011C	STS1
ITGB5/RGM1	ENSG00000118263	ITGB5	YMR182C	RGM1
ERC1/MOT3	ENSG00000118495	ERC1	YMR070W	MOT3
XPO1/POC4	ENSG00000118503	XPO1	YPL144W	POC4
PALB2/YJR154W	ENSG00000118507	PALB2	YJR154W	YJR154W
DOPEY1/PKH3	ENSG00000118515	DOPEY1	YDR466W	PKH3
BCKDHB/CAR1	ENSG00000118520	BCKDHB	YPL111W	CAR1
KAT6A/SEC22	ENSG00000118640	KAT6A	YLR268W	SEC22
ULK2/SWP1	ENSG00000118705	ULK2	YMR149W	SWP1
GRHL2/YGL036W	ENSG00000118873	GRHL2	YGL036W	YGL036W
TNPO1/PCL2	ENSG00000118971	TNPO1	YDL127W	PCL2
P2RX5/TFC4	ENSG00000119041	P2RX5	YGR047C	TFC4
ITGAE/UBC5	ENSG00000119048	ITGAE	YDR059C	UBC5
DIS3/GUD1	ENSG00000119125	DIS3	YDL238C	GUD1
PIBF1/UTP10	ENSG00000119285	PIBF1	YJL109C	UTP10
ENSG00000083622/RAD23	ENSG00000119318	ENSG00000083622	YEL037C	RAD23
NUFIP1/RTG1	ENSG00000119335	NUFIP1	YOL067C	RTG1
RRAGB/RRD2	ENSG00000119383	RRAGB	YPL152W	RRD2
CYLD/GLE1	ENSG00000119392	CYLD	YDL207W	GLE1
SLC27A5/MTG2	ENSG00000119396	SLC27A5	YHR168W	MTG2
ZNF324/BRR1	ENSG00000119397	ZNF324	YPR057W	BRR1
ZNF446/RRT13	ENSG00000119402	ZNF446	YER066W	RRT13
ZNF8/KIC1	ENSG00000119408	ZNF8	YHR102W	KIC1
RPS5/SIT4	ENSG00000119414	RPS5	YDL047W	SIT4
FAT1/MIC14	ENSG00000119421	FAT1	YDR031W	MIC14
YTHDC1/VPS4	ENSG00000119541	YTHDC1	YPR173C	VPS4
CHMP2B/CHS5	ENSG00000119596	CHMP2B	YLR330W	CHS5
PPIE/MLH3	ENSG00000119684	PPIE	YPL164C	MLH3
ZMPSTE24/ATM1	ENSG00000119688	ZMPSTE24	YMR301C	ATM1
NOA1/CBC2	ENSG00000119707	NOA1	YPL178W	CBC2
REST/ALD4	ENSG00000119711	REST	YOR374W	ALD4
SSH1/GCD7	ENSG00000119718	SSH1	YLR291C	GCD7
GSTP1/COQ6	ENSG00000119723	GSTP1	YGR255C	COQ6
APLP2/TOM40	ENSG00000119725	APLP2	YMR203W	TOM40
SLCO1A2/CCT8	ENSG00000119760	SLCO1A2	YJL008C	CCT8
WBP11/AXL1	ENSG00000119912	WBP11	YPR122W	AXL1
EIF3I/OCT1	ENSG00000119917	EIF3I	YKL134C	OCT1
TXLNA/TSR3	ENSG00000119929	TXLNA	YOR006C	TSR3
APOB/GIP2	ENSG00000119938	APOB	YER054C	GIP2
NCOA1/XKS1	ENSG00000119950	NCOA1	YGR194C	XKS1
KIF3C/YHL042W	ENSG00000119965	KIF3C	YHL042W	YHL042W
RAB10/MAK11	ENSG00000120008	RAB10	YKL021C	MAK11
GCKR/NUC1	ENSG00000120049	GCKR	YJL208C	NUC1
HADHA/MET17	ENSG00000120054	HADHA	YLR303W	MET17
MAPRE3/PIS1	ENSG00000120088	MAPRE3	YPR113W	PIS1
CAD/PPS1	ENSG00000120129	CAD	YBR276C	PPS1
CD59/RCL1	ENSG00000120158	CD59	YOL010W	RCL1
CD82/MOB1	ENSG00000120162	CD82	YIL106W	MOB1
ATRX/MRP2	ENSG00000120333	ATRX	YPR166C	MRP2
TAF9/CCT2	ENSG00000120438	TAF9	YIL142W	CCT2
FCN1/RTA1	ENSG00000120457	FCN1	YGR213C	RTA1
MECOM/SSE2	ENSG00000120694	MECOM	YBR169C	SSE2
SCAMP1/ALG5	ENSG00000120697	SCAMP1	YPL227C	ALG5
PREP/RRP43	ENSG00000120699	PREP	YCR035C	RRP43
HACE1/SUP45	ENSG00000120705	HACE1	YBR143C	SUP45
SEH1L/YLR001C	ENSG00000120708	SEH1L	YLR001C	YLR001C
WDR47/MET31	ENSG00000120738	WDR47	YPL038W	MET31
OVGP1/MLS1	ENSG00000120756	OVGP1	YNL117W	MLS1
MAP3K4/UTP20	ENSG00000120800	MAP3K4	YBL004W	UTP20
PILRA/FUS1	ENSG00000120802	PILRA	YCL027W	FUS1
IGSF9/HTB2	ENSG00000120837	IGSF9	YBL002W	HTB2
ABCB1/RAD28	ENSG00000120868	ABCB1	YDR030C	RAD28
AKR1B1/BEM1	ENSG00000120896	AKR1B1	YBR200W	BEM1
CPNE3/YAR064W	ENSG00000120907	CPNE3	YAR064W	YAR064W
RRN3/CNA1	ENSG00000120910	RRN3	YLR433C	CNA1
CTTN/RIM4	ENSG00000120948	CTTN	YHL024W	RIM4
MTIF2/YLR118C	ENSG00000120992	MTIF2	YLR118C	YLR118C
TTC39A/RRI1	ENSG00000121022	TTC39A	YDL216C	RRI1
EPS15/YGR017W	ENSG00000121067	EPS15	YGR017W	YGR017W
ORC1/HUT1	ENSG00000121073	ORC1	YPL244C	HUT1
MGST2/RSB1	ENSG00000121361	MGST2	YOR049C	RSB1
CHERP/SPC2	ENSG00000121552	CHERP	YML055W	SPC2
ATG16L1/CTT1	ENSG00000121691	ATG16L1	YGR088W	CTT1
USP40/CST9	ENSG00000121741	USP40	YLR394W	CST9
RAD54L/BUB2	ENSG00000121749	RAD54L	YMR055C	BUB2
MAST2/IDS2	ENSG00000121753	MAST2	YJL146W	IDS2
DNAJA1/SAN1	ENSG00000121848	DNAJA1	YDR143C	SAN1
B4GALT1/BI4	ENSG00000121858	B4GALT1	Q0120	BI4
CHMP5/PEX3	ENSG00000121957	CHMP5	YDR329C	PEX3
NFX1/STT3	ENSG00000121966	NFX1	YGL022W	STT3
DIMT1/NUP188	ENSG00000122025	DIMT1	YML103C	NUP188
IPO11/YPR015C	ENSG00000122034	IPO11	YPR015C	YPR015C
EIF2AK1/INP53	ENSG00000122126	EIF2AK1	YOR109W	INP53
EPDR1/MRP4	ENSG00000122140	EPDR1	YHL004W	MRP4
SEPHS1/COG5	ENSG00000122176	SEPHS1	YNL051W	COG5
MRPL28/COP1	ENSG00000122218	MRPL28	YDL145C	COP1
CEACAM6/AUS1	ENSG00000122223	CEACAM6	YOR011W	AUS1
RBM22/MPE1	ENSG00000122257	RBM22	YKL059C	MPE1
TMED2/MDM31	ENSG00000122299	TMED2	YHR194W	MDM31
ERO1LB/LRO1	ENSG00000122367	ERO1LB	YNR008W	LRO1
ZFAND6/RTR1	ENSG00000122484	ZFAND6	YER139C	RTR1
TXLNG/CDC3	ENSG00000122545	TXLNG	YLR314C	CDC3
PPEF1/RNA15	ENSG00000122566	PPEF1	YGL044C	RNA15
LAT2/YMR111C	ENSG00000122705	LAT2	YMR111C	YMR111C
HUWE1/WTM2	ENSG00000122741	HUWE1	YOR229W	WTM2
ZW10/YMR317W	ENSG00000122778	ZW10	YMR317W	YMR317W
ALG9/RSC2	ENSG00000122779	ALG9	YLR357W	RSC2
MYBPC2/YER130C	ENSG00000122877	MYBPC2	YER130C	YER130C
NOX4/MF(ALPHA)1	ENSG00000122952	NOX4	YPL187W	MF(ALPHA)1
ACOX3/PEP8	ENSG00000122958	ACOX3	YJL053W	PEP8
MTMR2/NOP4	ENSG00000122965	MTMR2	YPL043W	NOP4
PPP1R15A/BBP1	ENSG00000122966	PPP1R15A	YPL255W	BBP1
HSD17B14/DMA2	ENSG00000123091	HSD17B14	YNL116W	DMA2
TRIP6/YEL076C-A	ENSG00000123131	TRIP6	YEL076C-A	YEL076C-A
ACHE/PET191	ENSG00000123146	ACHE	YJR034W	PET191
FTL/SWD2	ENSG00000123154	FTL	YKL018W	SWD2
SRRT/CCC2	ENSG00000123191	SRRT	YDR270W	CCC2
BAX/CTH1	ENSG00000123200	BAX	YDR151C	CTH1
NLK/PRD1	ENSG00000123213	NLK	YCL057W	PRD1
PIGS/TMA17	ENSG00000123240	PIGS	YDL110C	TMA17
ATXN7L3/GIM5	ENSG00000123349	ATXN7L3	YML094W	GIM5
PGS1/CDC5	ENSG00000123374	PGS1	YMR001C	CDC5
PSMC5/PRC1	ENSG00000123384	PSMC5	YMR297W	PRC1
UIMC1/STP2	ENSG00000123411	UIMC1	YHR006W	STP2
CETP/PPM2	ENSG00000123444	CETP	YOL141W	PPM2
MMP2/ATP11	ENSG00000123472	MMP2	YNL315C	ATP11
GNAO1/AEP2	ENSG00000123562	GNAO1	YMR282C	AEP2
OGFOD1/YPT7	ENSG00000123595	OGFOD1	YML001W	YPT7
SH3BP2/PFK26	ENSG00000123836	SH3BP2	YIL107C	PFK26
ADD1/LAP4	ENSG00000123992	ADD1	YKL103C	LAP4
C14orf166/SPR6	ENSG00000123999	C14orf166	YER115C	SPR6
NID2/DIP5	ENSG00000124067	NID2	YPL265W	DIP5
GMCL1/YKL091C	ENSG00000124120	GMCL1	YKL091C	YKL091C
SF3B2/GPI16	ENSG00000124155	SF3B2	YHR188C	GPI16
KLHL42/RVS167	ENSG00000124181	KLHL42	YDR388W	RVS167
GNAS/NAB3	ENSG00000124193	GNAS	YPL190C	NAB3
DNM1L/KAP95	ENSG00000124207	DNM1L	YLR347C	KAP95
PTHLH/TEM1	ENSG00000124209	PTHLH	YML064C	TEM1
PHACTR3/MDM34	ENSG00000124214	PHACTR3	YGL219C	MDM34
ERGIC2/SSO1	ENSG00000124222	ERGIC2	YPL232W	SSO1
TFAP2C/DBP10	ENSG00000124228	TFAP2C	YDL031W	DBP10
AURKA/HBT1	ENSG00000124233	AURKA	YDL223C	HBT1
PIR/SNC2	ENSG00000124333	PIR	YOR327C	SNC2
RFX2/RFU1	ENSG00000124356	RFX2	YLR073C	RFU1
SULT2B1/TOS1	ENSG00000124357	SULT2B1	YBR162C	TOS1
CNOT3/UBP8	ENSG00000124422	CNOT3	YMR223W	UBP8
GP6/SAM37	ENSG00000124491	GP6	YMR060C	SAM37
PTPN4/YHC1	ENSG00000124562	PTPN4	YLR298C	YHC1
DDX18/TFB2	ENSG00000124570	DDX18	YPL122C	TFB2
KHSRP/BPT1	ENSG00000124574	KHSRP	YLL015W	BPT1
GNA11/OST6	ENSG00000124641	GNA11	YML019W	OST6
EDEM2/YGR266W	ENSG00000124702	EDEM2	YGR266W	YGR266W
DNMT3B/ROX1	ENSG00000124766	DNMT3B	YPR065W	ROX1
REM1/SRL2	ENSG00000124782	REM1	YLR082C	SRL2
TPX2/NUP1	ENSG00000124789	TPX2	YOR098C	NUP1
PDRG1/MSA1	ENSG00000124813	PDRG1	YOR066W	MSA1
EPB41L1/YNL035C	ENSG00000124839	EPB41L1	YNL035C	YNL035C
DOCK9/NSG2	ENSG00000124942	DOCK9	YNL156C	NSG2
DOCK3/CDC39	ENSG00000125107	DOCK3	YCR093W	CDC39
COQ9/EMP70	ENSG00000125304	COQ9	YLR083C	EMP70
CRLS1/UPF3	ENSG00000125351	CRLS1	YGR072W	UPF3
PPP1R13B/KIN82	ENSG00000125388	PPP1R13B	YCR091W	KIN82
SIGLEC1/SYC1	ENSG00000125414	SIGLEC1	YOR179C	SYC1
FKBP1A/GGA2	ENSG00000125447	FKBP1A	YHR108W	GGA2
NSFL1C/ADY2	ENSG00000125450	NSFL1C	YCR010C	ADY2
MAVS/ESC2	ENSG00000125618	MAVS	YDR363W	ESC2
F11/RPA135	ENSG00000125630	F11	YPR010C	RPA135
XRN2/YKL047W	ENSG00000125651	XRN2	YKL047W	YKL047W
DYNLL1/THO2	ENSG00000125676	DYNLL1	YNL139C	THO2
TESC/RGD1	ENSG00000125733	TESC	YBR260C	RGD1
SNX5/PMT4	ENSG00000125734	SNX5	YJR143C	PMT4
RPL6/SPS100	ENSG00000125740	RPL6	YHR139C	SPS100
MAPKAPK5/SMD2	ENSG00000125743	MAPKAPK5	YLR275W	SMD2
P2RX7/RTN2	ENSG00000125744	P2RX7	YDL204W	RTN2
ESF1/SQT1	ENSG00000125746	ESF1	YIR012W	SQT1
RBBP9/HCM1	ENSG00000125798	RBBP9	YCR065W	HCM1
ANAPC5/PDC2	ENSG00000125817	ANAPC5	YDR081C	PDC2
SLC23A2/SMB1	ENSG00000125835	SLC23A2	YER029C	SMB1
TMEM230/YDR222W	ENSG00000125845	TMEM230	YDR222W	YDR222W
DZANK1/PEX15	ENSG00000125863	DZANK1	YOL044W	PEX15
KDM2B/COF1	ENSG00000125868	KDM2B	YLL050C	COF1
TASP1/MUD1	ENSG00000125870	TASP1	YBR119W	MUD1
GCN1L1/NAB6	ENSG00000125944	GCN1L1	YML117W	NAB6
RPLP0/INO4	ENSG00000125952	RPLP0	YOL108C	INO4
PXN/ERV41	ENSG00000125991	PXN	YML067C	ERV41
RPH3A/SMC5	ENSG00000126001	RPH3A	YOL034W	SMC5
TRMT6/PRE8	ENSG00000126067	TRMT6	YML092C	PRE8
CHGB/CIR1	ENSG00000126214	CHGB	YGR207C	CIR1
PEBP1/YJR084W	ENSG00000126226	PEBP1	YJR084W	YJR084W
TBX5/DOT5	ENSG00000126432	TBX5	YIL010W	DOT5
BRAP/HMT1	ENSG00000126457	BRAP	YBR034C	HMT1
ERP29/VPS30	ENSG00000126581	ERP29	YPL120W	VPS30
NOS1/ECM22	ENSG00000126746	NOS1	YLR228C	ECM22
FUS/BUD27	ENSG00000126756	FUS	YFL023W	BUD27
IGBP1/TIM22	ENSG00000126768	IGBP1	YDL217C	TIM22
FXYD3/SPO21	ENSG00000126777	FXYD3	YOL091W	SPO21
GANAB/YDL206W	ENSG00000126787	GANAB	YDL206W	YDL206W
GMIP/SSA1	ENSG00000126803	GMIP	YAL005C	SSA1
RBM41/URB2	ENSG00000126838	RBM41	YJR041C	URB2
BIRC5/GEM1	ENSG00000126858	BIRC5	YAL048C	GEM1
LAG3/PBS2	ENSG00000126934	LAG3	YJL128C	PBS2
MLF2/TIM8	ENSG00000126953	MLF2	YJR135W-A	TIM8
OTUB2/CNE1	ENSG00000127022	OTUB2	YAL058W	CNE1
DDX24/NUP85	ENSG00000127311	DDX24	YJR042W	NUP85
ZBTB25/TGL5	ENSG00000127329	ZBTB25	YOR081C	TGL5
ARHGAP4/PNS1	ENSG00000127412	ARHGAP4	YOR161C	PNS1
ANKRD24/SVF1	ENSG00000127415	ANKRD24	YDR346C	SVF1
RCOR1/DAS1	ENSG00000127452	RCOR1	YJL149W	DAS1
LTBP4/EMC1	ENSG00000127463	LTBP4	YCL045C	EMC1
BLVRB/SIN3	ENSG00000127511	BLVRB	YOL004W	SIN3
SLC9A1/SLY41	ENSG00000127526	SLC9A1	YOR307C	SLY41
SPTLC1/NUP82	ENSG00000127527	SPTLC1	YJL061W	NUP82
PAPOLA/ERV1	ENSG00000127554	PAPOLA	YGR029W	ERV1
CCNK/SLK19	ENSG00000127603	CCNK	YOR195W	SLK19
PCBP4/GCN5	ENSG00000127616	PCBP4	YGR252W	GCN5
RGS1/TUB1	ENSG00000127824	RGS1	YML085C	TUB1
MRPS33/SCW11	ENSG00000127831	MRPS33	YGL028C	SCW11
NDUFB2/DCI1	ENSG00000127884	NDUFB2	YOR180C	DCI1
ENSG00000090269/UTP8	ENSG00000127914	ENSG00000090269	YGR128C	UTP8
NUDC/EIS1	ENSG00000127946	NUDC	YMR031C	EIS1
MAEA/OCA1	ENSG00000127947	MAEA	YNL099C	OCA1
ICAM1/DUS3	ENSG00000128016	ICAM1	YLR401C	DUS3
STRN4/ADE1	ENSG00000128050	STRN4	YAR015W	ADE1
IRAK3/REC107	ENSG00000128335	IRAK3	YJR021C	REC107
LYZ/SME1	ENSG00000128534	LYZ	YOR159C	SME1
SI/DAN4	ENSG00000128567	SI	YJR151C	DAN4
MUL1/JJJ1	ENSG00000128590	MUL1	YNL227C	JJJ1
PDCD7/MET8	ENSG00000128595	PDCD7	YBR213W	MET8
SPG21/ANP1	ENSG00000128604	SPG21	YEL036C	ANP1
DNAJB11/YHR219W	ENSG00000128641	DNAJB11	YHR219W	YHR219W
THPO/ADD66	ENSG00000128789	THPO	YKL206C	ADD66
CHRD/INO80	ENSG00000128908	CHRD	YGL150C	INO80
FLT3LG/DAL82	ENSG00000128944	FLT3LG	YNL314W	DAL82
RAB11FIP3/DUT1	ENSG00000128951	RAB11FIP3	YBR252W	DUT1
GNPTG/LCP5	ENSG00000129071	GNPTG	YER127W	LCP5
ZNF268/SEC26	ENSG00000129083	ZNF268	YDR238C	SEC26
GOLGA3/PUP2	ENSG00000129084	GOLGA3	YGR253C	PUP2
PABPC4/SPO14	ENSG00000129219	PABPC4	YKR031C	SPO14
CD209/DIA2	ENSG00000129221	CD209	YOR080W	DIA2
MCOLN1/TRX3	ENSG00000129235	MCOLN1	YCR083W	TRX3
EFNB1/BUR2	ENSG00000129315	EFNB1	YLR226W	BUR2
AARS/SPC105	ENSG00000129422	AARS	YGL093W	SPC105
GLG1/GNP1	ENSG00000129473	GLG1	YDR508C	GNP1
KIF4A/SEC6	ENSG00000129484	KIF4A	YIL068C	SEC6
PLEKHG2/ENP2	ENSG00000129521	PLEKHG2	YGR145W	ENP2
PITPNM2/WSC3	ENSG00000129538	PITPNM2	YOL105C	WSC3
EXOC1/RUB1	ENSG00000129559	EXOC1	YDR139C	RUB1
DTX2/OST2	ENSG00000129562	DTX2	YOR103C	OST2
NLRC4/FKH1	ENSG00000129654	NLRC4	YIL131C	FKH1
NRCAM/CYK3	ENSG00000129675	NRCAM	YDL117W	CYK3
LAMB1/YPR196W	ENSG00000129682	LAMB1	YPR196W	YPR196W
SLC26A3/BRE2	ENSG00000129691	SLC26A3	YLR015W	BRE2
DLD/RPS4B	ENSG00000129824	DLD	YHR203C	RPS4B
WDR7/THI20	ENSG00000129946	WDR7	YOL055C	THI20
TXNL1/DPP1	ENSG00000129951	TXNL1	YDR284C	DPP1
IL5RA/DUG3	ENSG00000130024	IL5RA	YNL191W	DUG3
ITGA6/PGC1	ENSG00000130055	ITGA6	YPL206C	PGC1
RAPGEF4/HPA3	ENSG00000130066	RAPGEF4	YEL066W	HPA3
ENSG00000091436/NOG2	ENSG00000130119	ENSG00000091436	YNR053C	NOG2
FH/NTE1	ENSG00000130147	FH	YML059C	NTE1
SEL1L3/YML6	ENSG00000130158	SEL1L3	YML025C	YML6
TF/YNR065C	ENSG00000130164	TF	YNR065C	YNR065C
MYO15A/ELF1	ENSG00000130165	MYO15A	YKL160W	ELF1
APOH/CDC16	ENSG00000130177	APOH	YKL022C	CDC16
NLRP1/MNT4	ENSG00000130203	NLRP1	YNR059W	MNT4
ACKR6/STE13	ENSG00000130226	ACKR6	YOR219C	STE13
SPAG7/YMR185W	ENSG00000130227	SPAG7	YMR185W	YMR185W
ORC6/YDR115W	ENSG00000130312	ORC6	YDR115W	YDR115W
ZC3HC1/SOL2	ENSG00000130313	ZC3HC1	YCR073W-A	SOL2
ESR1/YGL185C	ENSG00000130414	ESR1	YGL185C	YGL185C
RGS17/ARC40	ENSG00000130429	RGS17	YBR234C	ARC40
ANGPT2/LSM4	ENSG00000130520	ANGPT2	YER112W	LSM4
CD200/CLB3	ENSG00000130638	CD200	YDL155W	CLB3
CMA1/PRK1	ENSG00000130669	CMA1	YIL095W	PRK1
PSME1/ADH6	ENSG00000130684	PSME1	YMR318C	ADH6
JPH4/RPN13	ENSG00000130706	JPH4	YLR421C	RPN13
MYH7/ARG1	ENSG00000130707	MYH7	YOL058W	ARG1
CEBPE/UBC12	ENSG00000130725	CEBPE	YLR306W	UBC12
SLC7A8/SIR3	ENSG00000130762	SLC7A8	YLR442C	SIR3
OSGEP/FRS1	ENSG00000130764	OSGEP	YLR060W	FRS1
RNF31/INH1	ENSG00000130770	RNF31	YDL181W	INH1
SCFD1/BFR1	ENSG00000130779	SCFD1	YOR198C	BFR1
G2E3/SLA2	ENSG00000130787	G2E3	YNL243W	SLA2
HECTD1/TIF35	ENSG00000130811	HECTD1	YDR429C	TIF35
HNRNPC/OCA6	ENSG00000130829	HNRNPC	YDR067C	OCA6
RPGRIP1/YIL055C	ENSG00000130830	RPGRIP1	YIL055C	YIL055C
SUPT16H/UFD2	ENSG00000130939	SUPT16H	YDL190C	UFD2
TOX4/MET12	ENSG00000130956	TOX4	YPL023C	MET12
GEMIN2/UBA1	ENSG00000130985	GEMIN2	YKL210W	UBA1
TGM1/YFR016C	ENSG00000131016	TGM1	YFR016C	YFR016C
TINF2/SKS1	ENSG00000131023	TINF2	YPL026C	SKS1
DAZL/AAR2	ENSG00000131043	DAZL	YBL074C	AAR2
SEMA6A/COX5A	ENSG00000131143	SEMA6A	YNL052W	COX5A
TRPM7/INO2	ENSG00000131149	TRPM7	YDR123C	INO2
TYRO3/PSF2	ENSG00000131153	TYRO3	YJL072C	PSF2
WDR76/BIT2	ENSG00000131233	WDR76	YBR270C	BIT2
CAPN3/MCM22	ENSG00000131323	CAPN3	YJR135C	MCM22
SNAP23/IDP1	ENSG00000131370	SNAP23	YDL066W	IDP1
PHGDH/GYP6	ENSG00000131374	PHGDH	YJL044C	GYP6
COL9A3/DOG1	ENSG00000131462	COL9A3	YHR044C	DOG1
EZR/GRC3	ENSG00000131467	EZR	YLL035W	GRC3
MYL6/RPL27B	ENSG00000131469	MYL6	YDR471W	RPL27B
AGO1/MSC1	ENSG00000131470	AGO1	YML128C	MSC1
TEKT2/MRPL51	ENSG00000131495	TEKT2	YPR100W	MRPL51
CLSPN/YEL020C	ENSG00000131503	CLSPN	YEL020C	YEL020C
UNC13D/BNI1	ENSG00000131504	UNC13D	YNL271C	BNI1
DPYSL2/BSD2	ENSG00000131507	DPYSL2	YBR290W	BSD2
TGFB2/UBC4	ENSG00000131508	TGFB2	YBR082C	UBC4
NUP50/SEC8	ENSG00000131558	NUP50	YPR055W	SEC8
CDC45/PFS2	ENSG00000131653	CDC45	YNL317W	PFS2
COMT/CDC13	ENSG00000131724	COMT	YDL220C	CDC13
LRRFIP2/ACO2	ENSG00000131730	LRRFIP2	YJL200C	ACO2
HDAC6/YBP2	ENSG00000131759	HDAC6	YGL060W	YBP2
KRT31/SIP2	ENSG00000131791	KRT31	YGL208W	SIP2
CDC6/LHP1	ENSG00000131795	CDC6	YDL051W	LHP1
UPRT/PDA1	ENSG00000131828	UPRT	YER178W	PDA1
CDC23/MET32	ENSG00000131849	CDC23	YDR253C	MET32
CBX5/BRO1	ENSG00000131941	CBX5	YPL084W	BRO1
SUCO/FOL2	ENSG00000131979	SUCO	YGR267C	FOL2
MSH2/CAJ1	ENSG00000132002	MSH2	YER048C	CAJ1
MAP3K1/HMI1	ENSG00000132017	MAP3K1	YOL095C	HMI1
DHPS/SDS24	ENSG00000132024	DHPS	YBR214W	SDS24
HOOK2/ECM16	ENSG00000132153	HOOK2	YMR128W	ECM16
ARCN1/KKQ8	ENSG00000132155	ARCN1	YKL168C	KKQ8
PSMD5/ERG27	ENSG00000132196	PSMD5	YLR100W	ERG27
PTGS1/PIN2	ENSG00000132274	PTGS1	YOR104W	PIN2
NUP188/BUD32	ENSG00000132275	NUP188	YGR262C	BUD32
CRAT/TNA1	ENSG00000132326	CRAT	YGR260W	TNA1
SH2D3C/PTP2	ENSG00000132334	SH2D3C	YOR208W	PTP2
NANS/GSP1	ENSG00000132341	NANS	YLR293C	GSP1
DFNB31/SSD1	ENSG00000132357	DFNB31	YDR293C	SSD1
CWF19L1/CLU1	ENSG00000132361	CWF19L1	YMR012W	CLU1
SEMA4G/INP54	ENSG00000132376	SEMA4G	YOL065C	INP54
BTAF1/RFA1	ENSG00000132383	BTAF1	YAR007C	RFA1
IKZF5/PEX4	ENSG00000132388	IKZF5	YGR133W	PEX4
BLNK/RPL26B	ENSG00000132463	BLNK	YGR034W	RPL26B
SORBS1/YBL081W	ENSG00000132535	SORBS1	YBL081W	YBL081W
BAMBI/MMF1	ENSG00000132541	BAMBI	YIL051C	MMF1
IL11/SWM1	ENSG00000132604	IL11	YDR260C	SWM1
MYO3A/SAP1	ENSG00000132612	MYO3A	YER047C	SAP1
WAC/SEC9	ENSG00000132639	WAC	YGR009C	SEC9
CREM/MMS4	ENSG00000132688	CREM	YBR098W	MMS4
NUBP2/SUN4	ENSG00000132692	NUBP2	YNL066W	SUN4
HIVEP1/CPS1	ENSG00000132694	HIVEP1	YJL172W	CPS1
TREM2/RBG2	ENSG00000132698	TREM2	YGR173W	RBG2
CRISP3/CRC1	ENSG00000132703	CRISP3	YOR100C	CRC1
FKBP5/HCS1	ENSG00000132740	FKBP5	YKL017C	HCS1
SRPK1/DPH1	ENSG00000132768	SRPK1	YIL103W	DPH1
BRPF3/APL6	ENSG00000132842	BRPF3	YGR261C	APL6
MRPS18A/TCB1	ENSG00000132872	MRPS18A	YOR086C	TCB1
ENSG00000096087/PHM6	ENSG00000132912	ENSG00000096087	YDR281C	PHM6
EFHC1/MYO2	ENSG00000133026	EFHC1	YOR326W	MYO2
NCR2/YHR113W	ENSG00000133059	NCR2	YHR113W	YHR113W
HSP90AB1/POP3	ENSG00000133069	HSP90AB1	YNL282W	POP3
MLN/NNK1	ENSG00000133083	MLN	YKL171W	NNK1
CDC5L/CLB5	ENSG00000133101	CDC5L	YPR120C	CLB5
ITPR3/YDL199C	ENSG00000133105	ITPR3	YDL199C	YDL199C
ZNF184/TMA19	ENSG00000133112	ZNF184	YKL056C	TMA19
DSP/RFC5	ENSG00000133119	DSP	YBR087W	RFC5
SIRT1/LPX1	ENSG00000133121	SIRT1	YOR084W	LPX1
HNRNPH3/ZRT3	ENSG00000133195	HNRNPH3	YKL175W	ZRT3
JAK2/FRK1	ENSG00000133216	JAK2	YPL141C	FRK1
IL12RB1/FES1	ENSG00000133265	IL12RB1	YBR101C	FES1
ABL1/DUG1	ENSG00000133313	ABL1	YFR044C	DUG1
ACOT7/NSA1	ENSG00000133316	ACOT7	YGL111W	NSA1
SH3GLB1/TVP15	ENSG00000133318	SH3GLB1	YDR100W	TVP15
CDC7/NUT2	ENSG00000133398	CDC7	YPR168W	NUT2
PCSK5/BST1	ENSG00000133424	PCSK5	YFL025C	BST1
SCD/LEE1	ENSG00000133606	SCD	YPL054W	LEE1
TMED1/RAS2	ENSG00000133703	TMED1	YNL098C	RAS2
ABLIM1/SXM1	ENSG00000133704	ABLIM1	YDR395W	SXM1
RAB18/MSM1	ENSG00000133706	RAB18	YGR171C	MSM1
NRP1/INM1	ENSG00000133731	NRP1	YHR046C	INM1
PRTFDC1/RAS1	ENSG00000133818	PRTFDC1	YOR101W	RAS1
TSPAN15/YMR226C	ENSG00000133835	TSPAN15	YMR226C	YMR226C
MAST3/DNF3	ENSG00000133858	MAST3	YMR162C	DNF3
MZF1/COX16	ENSG00000133983	MZF1	YJL003W	COX16
MYO9B/SUI2	ENSG00000134001	MYO9B	YJR007W	SUI2
PSMD8/CLB6	ENSG00000134057	PSMD8	YGR109C	CLB6
SETD1A/KRE27	ENSG00000134061	SETD1A	YIL027C	KRE27
MAGEB2/SSK22	ENSG00000134072	MAGEB2	YCR073C	SSK22
EFNA2/MNL1	ENSG00000134109	EFNA2	YHR204W	MNL1
CIRBP/COA1	ENSG00000134138	CIRBP	YIL157C	COA1
ATP5D/AAD6	ENSG00000134152	ATP5D	YFL056C	AAD6
IGFALS/VTH2	ENSG00000134243	IGFALS	YJL222W	VTH2
HNRNPM/YCR076C	ENSG00000134256	HNRNPM	YCR076C	YCR076C
MARCH2/RIB4	ENSG00000134262	MARCH2	YOL143C	RIB4
NDUFB7/SEC17	ENSG00000134265	NDUFB7	YBL050W	SEC17
TECR/BUD7	ENSG00000134287	TECR	YOR299W	BUD7
TIMM13/AVT2	ENSG00000134294	TIMM13	YEL064C	AVT2
CDC34/BMH1	ENSG00000134308	CDC34	YER177W	BMH1
MTAP/SRS2	ENSG00000134313	MTAP	YJL092W	SRS2
POLR2E/YGR130C	ENSG00000134318	POLR2E	YGR130C	YGR130C
POLRMT/YLR407W	ENSG00000134352	POLRMT	YLR407W	YLR407W
HCN2/TIM17	ENSG00000134375	HCN2	YJL143W	TIM17
GADD45B/SLX5	ENSG00000134376	GADD45B	YDL013W	SLX5
MADCAM1/DED81	ENSG00000134440	MADCAM1	YHR019C	DED81
MKNK2/NSR1	ENSG00000134453	MKNK2	YGR159C	NSR1
ENSG00000099882/CCL1	ENSG00000134480	ENSG00000099882	YPR025C	CCL1
ARVCF/TAT1	ENSG00000134489	ARVCF	YBR069C	TAT1
RANBP1/YNR040W	ENSG00000134571	RANBP1	YNR040W	YNR040W
KLHL22/MPT5	ENSG00000134644	KLHL22	YGL178W	MPT5
MED15/PRP38	ENSG00000134748	MED15	YGR075C	PRP38
SERPIND1/AIM44	ENSG00000134757	SERPIND1	YPL158C	AIM44
SNAP29/CWC24	ENSG00000134758	SNAP29	YLR323C	CWC24
CRKL/PKH2	ENSG00000134853	CRKL	YOL100W	PKH2
LZTR1/RAD2	ENSG00000134899	LZTR1	YGR258C	RAD2
MMP11/TRM112	ENSG00000134909	MMP11	YNR046W	TRM112
CECR2/YGL242C	ENSG00000134996	CECR2	YGL242C	YGL242C
SMARCB1/FMN1	ENSG00000135002	SMARCB1	YDR236C	FMN1
P2RX6/DSK2	ENSG00000135018	P2RX6	YMR276W	DSK2
DERL3/PDH1	ENSG00000135046	DERL3	YPR002W	PDH1
ENSG00000099964/SNF3	ENSG00000135047	ENSG00000099964	YDL194W	SNF3
BCL2L13/URE2	ENSG00000135049	BCL2L13	YNL229C	URE2
ENSG00000099972/SER1	ENSG00000135069	ENSG00000099972	YOR184W	SER1
DDT/MSB1	ENSG00000135148	DDT	YOR188W	MSB1
OSM/UBX5	ENSG00000135218	OSM	YDR330W	UBX5
CABIN1/YIL001W	ENSG00000135299	CABIN1	YIL001W	YIL001W
TBC1D10A/SKM1	ENSG00000135341	TBC1D10A	YOL113W	SKM1
SUSD2/YJL213W	ENSG00000135363	SUSD2	YJL213W	YJL213W
SF3A1/KRE33	ENSG00000135372	SF3A1	YNL132W	KRE33
SEC14L2/APN1	ENSG00000135374	SEC14L2	YKL114C	APN1
ENSG00000100010/HLJ1	ENSG00000135392	ENSG00000100010	YMR161W	HLJ1
PPIL2/DGA1	ENSG00000135407	PPIL2	YOR245C	DGA1
SNRPD3/FOX2	ENSG00000135437	SNRPD3	YKR009C	FOX2
PES1/GTS1	ENSG00000135439	PES1	YGL181W	GTS1
MAPK1/YNL305C	ENSG00000135472	MAPK1	YNL305C	YNL305C
GGT1/PAN2	ENSG00000135473	GGT1	YGL094C	PAN2
PPM1F/NOP13	ENSG00000135486	PPM1F	YNL175C	NOP13
TOP3B/SUL1	ENSG00000135502	TOP3B	YBR294W	SUL1
DGCR14/YOS9	ENSG00000135506	DGCR14	YDR057W	YOS9
CRYBB2P1/YFL054C	ENSG00000135517	CRYBB2P1	YFL054C	YFL054C
MFNG/DGR2	ENSG00000135541	MFNG	YKL121W	DGR2
CARD10/CCT3	ENSG00000135624	CARD10	YJL014W	CCT3
SLC25A1/DOA4	ENSG00000135655	SLC25A1	YDR069C	DOA4
ADRBK2/YGR283C	ENSG00000135679	ADRBK2	YGR283C	YGR283C
LGALS2/GPX2	ENSG00000135709	LGALS2	YBR244W	GPX2
GGA1/TOK1	ENSG00000135750	GGA1	YJL093C	TOK1
HIRA/SPT8	ENSG00000135801	HIRA	YLR055C	SPT8
SH3BP1/GLN1	ENSG00000135821	SH3BP1	YPR035W	GLN1
LGALS1/VAM7	ENSG00000135823	LGALS1	YGL212W	VAM7
HPS4/MAK32	ENSG00000135828	HPS4	YCR019W	MAK32
ENSG00000100101/PRP22	ENSG00000135829	ENSG00000100101	YER013W	PRP22
PATZ1/MBA1	ENSG00000135837	PATZ1	YBR185C	MBA1
TRIOBP/GPI2	ENSG00000135845	TRIOBP	YPL076W	GPI2
TFIP11/MRPL3	ENSG00000135900	TFIP11	YMR024W	MRPL3
GCAT/CDC33	ENSG00000135930	GCAT	YOL139C	CDC33
ENSG00000100118/TOR1	ENSG00000135932	ENSG00000100118	YJR066W	TOR1
CRYBB1/COX4	ENSG00000135940	CRYBB1	YGL187C	COX4
EIF3L/ISU2	ENSG00000136003	EIF3L	YOR226C	ISU2
NHP2L1/BCK1	ENSG00000136021	NHP2L1	YJL095W	BCK1
MICALL1/BUD21	ENSG00000136026	MICALL1	YOR078W	BUD21
ENSG00000100141/YGR117C	ENSG00000136040	ENSG00000100141	YGR117C	YGR117C
POLR2F/AIF1	ENSG00000136044	POLR2F	YNR074C	AIF1
SOX10/PWP1	ENSG00000136045	SOX10	YLR196W	PWP1
CCDC134/PLB2	ENSG00000136068	CCDC134	YMR006C	PLB2
PICK1/STE7	ENSG00000136098	PICK1	YDL159W	STE7
TTC28/VPS36	ENSG00000136100	TTC28	YLR417W	VPS36
SLC16A8/BUD4	ENSG00000136108	SLC16A8	YJR092W	BUD4
CENPM/GYL1	ENSG00000136111	CENPM	YMR192W	GYL1
SEPT3/YNL134C	ENSG00000136143	SEPT3	YNL134C	YNL134C
SLC5A1/YJL107C	ENSG00000136155	SLC5A1	YJL107C	YJL107C
TPTEP1/STE18	ENSG00000136158	TPTEP1	YJR086W	STE18
DDX17/ADE2	ENSG00000136197	DDX17	YOR128C	ADE2
DMC1/CDC42	ENSG00000136238	DMC1	YLR229C	CDC42
TCF20/CRG1	ENSG00000136244	TCF20	YHR209W	CRG1
CBY1/SWF1	ENSG00000136247	CBY1	YDR126W	SWF1
TOMM22/DBP9	ENSG00000136271	TOMM22	YLR276C	DBP9
RTDR1/YOX1	ENSG00000136352	RTDR1	YML027W	YOX1
XBP1/FAU1	ENSG00000136371	XBP1	YER183C	FAU1
FBXO7/STU2	ENSG00000136436	FBXO7	YLR045C	STU2
GTPBP1/NMT1	ENSG00000136448	GTPBP1	YLR195C	NMT1
POLDIP3/HTD2	ENSG00000136449	POLDIP3	YHR067W	HTD2
TIMP3/NPL3	ENSG00000136450	TIMP3	YDR432W	NPL3
PPP6R2/YGR021W	ENSG00000136463	PPP6R2	YGR021W	YGR021W
SBF1/YPL247C	ENSG00000136485	SBF1	YPL247C	YPL247C
SUN2/CHL1	ENSG00000136492	SUN2	YPL008W	CHL1
CYB5R3/SAS3	ENSG00000136504	CYB5R3	YBL052C	SAS3
DNAL4/GAP1	ENSG00000136521	DNAL4	YKR039W	GAP1
ENSG00000100262/PPZ2	ENSG00000136531	ENSG00000100262	YDR436W	PPZ2
PACSIN2/AAT2	ENSG00000136560	PACSIN2	YLR027C	AAT2
AP1B1/YHR020W	ENSG00000136628	AP1B1	YHR020W	YHR020W
HMGXB4/SEC1	ENSG00000136631	HMGXB4	YDR164C	SEC1
TOM1/SNX3	ENSG00000136643	TOM1	YOR357C	SNX3
NEFH/YSP1	ENSG00000136653	NEFH	YHR155W	YSP1
BIK/PUF4	ENSG00000136715	BIK	YGL014W	PUF4
HMOX1/YPR174C	ENSG00000136717	HMOX1	YPR174C	YPR174C
THOC5/IMP4	ENSG00000136718	THOC5	YNL075W	IMP4
MCM5/KRE5	ENSG00000136731	MCM5	YOR336W	KRE5
ARSA/NFS1	ENSG00000136750	ARSA	YCL017C	NFS1
TSPO/YME1	ENSG00000136758	TSPO	YPR024W	YME1
RASD2/SIS1	ENSG00000136770	RASD2	YNL007C	SIS1
CBX7/TRX2	ENSG00000136810	CBX7	YGR209C	TRX2
PDGFB/ECM29	ENSG00000136813	PDGFB	YHL030W	ECM29
ACR/MIG2	ENSG00000136826	ACR	YGL209W	MIG2
RPL3/HSP104	ENSG00000136827	RPL3	YLL026W	HSP104
ZMAT5/TCM62	ENSG00000136828	ZMAT5	YBR044C	TCM62
RBFOX2/IRA1	ENSG00000136848	RBFOX2	YBR140C	IRA1
TAB1/VPS45	ENSG00000136854	TAB1	YGL095C	VPS45
ASCC2/YPL260W	ENSG00000136861	ASCC2	YPL260W	YPL260W
MTMR3/AGC1	ENSG00000136869	MTMR3	YPR021C	AGC1
SMCR7L/SAD1	ENSG00000136878	SMCR7L	YFR005C	SAD1
APOL1/VMA10	ENSG00000136888	APOL1	YHR039C-A	VMA10
MYH9/IPI1	ENSG00000136891	MYH9	YHR085W	IPI1
SAMM50/SUR4	ENSG00000136928	SAMM50	YLR372W	SUR4
GRAP2/PUP1	ENSG00000136930	GRAP2	YOR157C	PUP1
EIF3D/KEL1	ENSG00000136933	EIF3D	YHR158C	KEL1
TNRC6B/RKM2	ENSG00000136937	TNRC6B	YDR198C	RKM2
ENSG00000100357/LEA1	ENSG00000136938	ENSG00000100357	YPL213W	LEA1
SGSM3/PLP2	ENSG00000136940	SGSM3	YOR281C	PLP2
IFT27/RPL35B	ENSG00000136942	IFT27	YDL136W	RPL35B
KIAA0930/DCC1	ENSG00000136982	KIAA0930	YCL016C	DCC1
NCF4/DFM1	ENSG00000136986	NCF4	YDR411C	DFM1
CSF2RB/DOA1	ENSG00000137055	CSF2RB	YKL213C	DOA1
SLC25A17/HNT3	ENSG00000137074	SLC25A17	YOR258W	HNT3
UPK3A/ADE5,7	ENSG00000137076	UPK3A	YGL234W	ADE5,7
KCTD17/RPS6B	ENSG00000137154	KCTD17	YBR181C	RPS6B
ST13/NAT2	ENSG00000137185	ST13	YGR147C	NAT2
IL2RB/STB4	ENSG00000137203	IL2RB	YMR019W	STB4
RBX1/POP8	ENSG00000137265	RBX1	YBL018C	POP8
EP300/PRR1	ENSG00000137275	EP300	YKL116C	PRR1
L3MBTL2/BMS1	ENSG00000137312	L3MBTL2	YPL217C	BMS1
RANGAP1/FLX1	ENSG00000137409	RANGAP1	YIL134W	FLX1
ZC3H7B/VAS1	ENSG00000137411	ZC3H7B	YGR094W	VAS1
PHF5A/LAG2	ENSG00000137497	PHF5A	YOL025W	LAG2
ACO2/FMP32	ENSG00000137500	ACO2	YFL046W	FMP32
POLR3H/NUP60	ENSG00000137501	POLR3H	YAR002W	NUP60
PMM1/YIP5	ENSG00000137502	PMM1	YGL161C	YIP5
BRD1/YGR015C	ENSG00000137509	BRD1	YGR015C	YGR015C
MLC1/MRPL10	ENSG00000137547	MLC1	YNL284C	MRPL10
HDAC10/TGS1	ENSG00000137574	HDAC10	YPL157W	TGS1
FKBP3/PEP1	ENSG00000137642	FKBP3	YBL017C	PEP1
CTSG/BUD13	ENSG00000137656	CTSG	YGL174W	BUD13
GZMB/XYL2	ENSG00000137673	GZMB	YLR070C	XYL2
RBM23/YNL176C	ENSG00000137693	RBM23	YNL176C	YNL176C
PRMT5/TMA20	ENSG00000137699	PRMT5	YER007C-A	TMA20
AP4S1/MRP1	ENSG00000137710	AP4S1	YDR347W	MRP1
POLE2/TOR2	ENSG00000137713	POLE2	YKL203C	TOR2
SOS2/NMA1	ENSG00000137720	SOS2	YLR328W	NMA1
CDKL1/YJL185C	ENSG00000137752	CDKL1	YJL185C	YJL185C
NIN/MKK2	ENSG00000137764	NIN	YPL140C	MKK2
PYGL/ODC2	ENSG00000137801	PYGL	YOR222W	ODC2
TRIM9/GCR2	ENSG00000137806	TRIM9	YNL199C	GCR2
PSMC6/RTF1	ENSG00000137815	PSMC6	YGL244W	RTF1
CDKN3/SPC98	ENSG00000137822	CDKN3	YNL126W	SPC98
ATP6V1D/KCS1	ENSG00000137825	ATP6V1D	YDR017C	KCS1
PIGH/SMC6	ENSG00000137831	PIGH	YLR383W	SMC6
PSMA3/BIO5	ENSG00000137842	PSMA3	YNR056C	BIO5
VTI1B/RPC31	ENSG00000137845	VTI1B	YNL151C	RPC31
TIMM9/SLD2	ENSG00000137872	TIMM9	YKL108W	SLD2
GSTZ1/RLP24	ENSG00000137876	GSTZ1	YLR009W	RLP24
AHSA1/COY1	ENSG00000137878	AHSA1	YKL179C	COY1
DAAM1/MRPL40	ENSG00000137942	DAAM1	YPL173W	MRPL40
SPTLC2/ALT1	ENSG00000137944	SPTLC2	YLR089C	ALT1
RIN3/SUA7	ENSG00000137947	RIN3	YPR086W	SUA7
SNW1/BET2	ENSG00000137955	SNW1	YPR176C	BET2
CHGA/KGD2	ENSG00000137992	CHGA	YDR148C	KGD2
ITPK1/IMD2	ENSG00000138029	ITPK1	YHR216W	IMD2
PPM1A/PTC1	ENSG00000138032	PPM1A	YDL006W	PTC1
SIX4/YGR016W	ENSG00000138035	SIX4	YGR016W	YGR016W
ASB2/PSY2	ENSG00000138041	ASB2	YNL201C	PSY2
ERH/YPT1	ENSG00000138069	ERH	YFL038C	YPT1
HIF1A/ARP2	ENSG00000138071	HIF1A	YDL029W	ARP2
SRSF5/MAL12	ENSG00000138079	SRSF5	YGR292W	MAL12
EIF5/PET309	ENSG00000138095	EIF5	YLR067C	PET309
SERPINA4/BIO4	ENSG00000138101	SERPINA4	YNR057C	BIO4
SLC8A3/ARP1	ENSG00000138107	SLC8A3	YHR129C	ARP1
DICER1/SPC72	ENSG00000138160	DICER1	YAL047C	SPC72
MTHFD1/SOL4	ENSG00000138161	MTHFD1	YGR248W	SOL4
TCL1A/BSP1	ENSG00000138162	TCL1A	YPR171W	BSP1
ZC3H14/SDP1	ENSG00000138166	ZC3H14	YIL113W	SDP1
TELO2/MSS1	ENSG00000138175	TELO2	YMR023C	MSS1
BDKRB1/KAR3	ENSG00000138182	BDKRB1	YPR141C	KAR3
GSKIP/HMLALPHA1	ENSG00000138279	GSKIP	YCL066W	HMLALPHA1
VRK1/TIM23	ENSG00000138297	VRK1	YNR017W	TIM23
PSMC1/RPS24A	ENSG00000138326	PSMC1	YER074W	RPS24A
RPS6KA5/ADE17	ENSG00000138363	RPS6KA5	YMR120C	ADE17
PSMB5/KTR5	ENSG00000138378	PSMB5	YNL029C	KTR5
YY1/CPR3	ENSG00000138398	YY1	YML078W	CPR3
ACIN1/IDP3	ENSG00000138413	ACIN1	YNL009W	IDP3
CCNB1IP1/YPL014W	ENSG00000138434	CCNB1IP1	YPL014W	YPL014W
TRIP11/YTM1	ENSG00000138442	TRIP11	YOR272W	YTM1
APEX1/PEX13	ENSG00000138443	APEX1	YLR191W	PEX13
ENSG00000100829/MKC7	ENSG00000138448	ENSG00000100829	YDR144C	MKC7
PABPN1/YKL100C	ENSG00000138600	PABPN1	YKL100C	YKL100C
EFS/PTM1	ENSG00000138613	EFS	YKL039W	PTM1
ARHGAP5/FMP25	ENSG00000138646	ARHGAP5	YLR077W	FMP25
CINP/IES2	ENSG00000138660	CINP	YNL215W	IES2
SRP54/PGI1	ENSG00000138663	SRP54	YBR196C	PGI1
CPNE6/HRP1	ENSG00000138668	CPNE6	YOL123W	HRP1
CHD8/PSY4	ENSG00000138669	CHD8	YBL046W	PSY4
PSMA6/SEC31	ENSG00000138674	PSMA6	YDL195W	SEC31
NFKBIA/HYR1	ENSG00000138675	NFKBIA	YIR037W	HYR1
EMC9/YGL015C	ENSG00000138684	EMC9	YGL015C	YGL015C
PSME2/CSF1	ENSG00000138688	PSME2	YLR087C	CSF1
BRMS1L/BRE5	ENSG00000138757	BRMS1L	YNR051C	BRE5
ENSG00000100931/SPR3	ENSG00000138758	ENSG00000100931	YGR059W	SPR3
SEC23A/YOR387C	ENSG00000138760	SEC23A	YOR387C	YOR387C
PNN/USO1	ENSG00000138768	PNN	YDL058W	USO1
RABGGTA/EMI2	ENSG00000138772	RABGGTA	YDR516C	EMI2
NFATC4/PPA2	ENSG00000138777	NFATC4	YMR267W	PPA2
PLTP/YJR141W	ENSG00000138785	PLTP	YJR141W	YJR141W
PCIF1/NDI1	ENSG00000138796	PCIF1	YML120C	NDI1
GSS/SEC23	ENSG00000138802	GSS	YPR181C	SEC23
MMP9/YNL217W	ENSG00000138814	MMP9	YNL217W	YNL217W
TRPC4AP/COX12	ENSG00000138829	TRPC4AP	YLR038C	COX12
PYGB/BAS1	ENSG00000138835	PYGB	YKR099W	BAS1
PROCR/YLR036C	ENSG00000139112	PROCR	YLR036C	YLR036C
GINS1/DIE2	ENSG00000139133	GINS1	YGR227W	DIE2
NINL/AZF1	ENSG00000139154	NINL	YOR113W	AZF1
CD40/YLL056C	ENSG00000139180	CD40	YLL056C	YLL056C
UQCC/PEX5	ENSG00000139197	UQCC	YDR244W	PEX5
ZMYND8/SYT1	ENSG00000139218	ZMYND8	YPR095C	SYT1
SGK2/PAC2	ENSG00000139329	SGK2	YER007W	PAC2
IFT52/SMX3	ENSG00000139343	IFT52	YPR182W	SMX3
MYBL2/COX7	ENSG00000139372	MYBL2	YMR256C	COX7
HNF4A/KTR4	ENSG00000139505	HNF4A	YBR199W	KTR4
SLA2/YJR107W	ENSG00000139567	SLA2	YJR107W	YJR107W
C20orf24/RPS8A	ENSG00000139610	C20orf24	YBL072C	RPS8A
NFATC2/SWI3	ENSG00000139613	NFATC2	YJL176C	SWI3
STK4/ORM2	ENSG00000139618	STK4	YLR350W	ORM2
PFDN4/MED8	ENSG00000139636	PFDN4	YBR193C	MED8
DOK5/YJL068C	ENSG00000139684	DOK5	YJL068C	YJL068C
CSTF1/VPS33	ENSG00000139719	CSTF1	YLR396C	VPS33
BMP7/TMA22	ENSG00000139726	BMP7	YJR014W	TMA22
RAE1/YJL055W	ENSG00000139910	RAE1	YJL055W	YJL055W
TPD52L2/HAT1	ENSG00000139998	TPD52L2	YPL001W	HAT1
DNAJC5/MDV1	ENSG00000140006	DNAJC5	YJL112W	MDV1
NELFCD/APM1	ENSG00000140022	NELFCD	YPL259C	APM1
PRPF6/PRY1	ENSG00000140092	PRPF6	YJL079C	PRY1
TUBB1/TYS1	ENSG00000140105	TUBB1	YGR185C	TYS1
PSMA7/HNM1	ENSG00000140199	PSMA7	YGL077C	HNM1
NTSR1/QRI5	ENSG00000140262	NTSR1	YLR204W	QRI5
MRGBP/ADH2	ENSG00000140263	MRGBP	YMR303C	ADH2
DIDO1/YDL085C-A	ENSG00000140264	DIDO1	YDL085C-A	YDL085C-A
GID8/TOA2	ENSG00000140307	GID8	YKL058W	TOA2
BIRC7/SRP14	ENSG00000140319	BIRC7	YDL092W	SRP14
ARFGAP1/RSC1	ENSG00000140320	ARFGAP1	YGR056W	RSC1
AVP/AIM45	ENSG00000140374	AVP	YPR004C	AIM45
COL20A1/SML1	ENSG00000140382	COL20A1	YML058W	SML1
CHRNA4/ARG7	ENSG00000140386	CHRNA4	YMR062C	ARG7
EEF1A2/YGR079W	ENSG00000140391	EEF1A2	YGR079W	YGR079W
PTK6/SKI8	ENSG00000140395	PTK6	YGL213C	SKI8
GMEB2/AMS1	ENSG00000140400	GMEB2	YGL156W	AMS1
C20orf27/NNF2	ENSG00000140416	C20orf27	YGR089W	NNF2
SPEF1/YPK2	ENSG00000140443	SPEF1	YMR104C	YPK2
CDC25B/DIT2	ENSG00000140459	CDC25B	YDR402C	DIT2
ARFRP1/RAD16	ENSG00000140464	ARFRP1	YBR114W	RAD16
NDUFAF5/ERG11	ENSG00000140465	NDUFAF5	YHR007C	ERG11
TRIB3/YSP3	ENSG00000140479	TRIB3	YOR003W	YSP3
RASSF2/HOC1	ENSG00000140481	RASSF2	YJR075W	HOC1
CSNK2A1/SSP2	ENSG00000140488	CSNK2A1	YOR242C	SSP2
ANGPT4/CSR1	ENSG00000140522	ANGPT4	YLR380W	CSR1
HM13/YMR210W	ENSG00000140526	HM13	YMR210W	YMR210W
SNPH/KIP2	ENSG00000140538	SNPH	YPL155C	KIP2
MYLK2/LST7	ENSG00000140543	MYLK2	YGR057C	LST7
SIRPB1/KEX2	ENSG00000140564	SIRPB1	YNL238W	KEX2
SEC23B/YME2	ENSG00000140575	SEC23B	YMR302C	YME2
FERMT1/RVS161	ENSG00000140600	FERMT1	YCR009C	RVS161
HAO1/SEC53	ENSG00000140650	HAO1	YFL045C	SEC53
PDYN/HUA1	ENSG00000140682	PDYN	YGR268C	HUA1
PLCB4/YGR122W	ENSG00000140694	PLCB4	YGR122W	YGR122W
MYL9/QCR2	ENSG00000140740	MYL9	YPR191W	QCR2
HCK/RRT12	ENSG00000140943	HCK	YCR045C	RRT12
CRNKL1/FPR2	ENSG00000140968	CRNKL1	YDR519W	FPR2
POFUT1/SMK1	ENSG00000140992	POFUT1	YPR054W	SMK1
SAMHD1/YDR333C	ENSG00000141002	SAMHD1	YDR333C	YDR333C
PAK7/MCD4	ENSG00000141012	PAK7	YKL165C	MCD4
KIF3B/SNT1	ENSG00000141027	KIF3B	YCR033W	SNT1
NOP56/RPN3	ENSG00000141030	NOP56	YER021W	RPN3
IDH3B/SSH4	ENSG00000141084	IDH3B	YKL124W	SSH4
MAPRE1/DBP6	ENSG00000141141	MAPRE1	YNR038W	DBP6
JAG1/VPS53	ENSG00000141252	JAG1	YJL029C	VPS53
CDK5RAP1/MDR1	ENSG00000141258	CDK5RAP1	YGR100W	MDR1
SNTA1/AAP1	ENSG00000141279	SNTA1	YHR047C	AAP1
OXT/CHC1	ENSG00000141367	OXT	YGL206C	CHC1
TTI1/YTA7	ENSG00000141385	TTI1	YGR270W	YTA7
E2F1/INM2	ENSG00000141401	E2F1	YDR287W	INM2
RPRD1B/MRL1	ENSG00000141510	RPRD1B	YPR079W	MRL1
PXMP4/RDI1	ENSG00000141522	PXMP4	YDL135C	RDI1
CHMP4B/MTR4	ENSG00000141543	CHMP4B	YJL050W	MTR4
BPI/ATG18	ENSG00000141580	BPI	YFR021W	ATG18
CST3/SOK2	ENSG00000141646	CST3	YMR016C	SOK2
ASIP/DIB1	ENSG00000141759	ASIP	YPR082C	DIB1
CST4/PFK1	ENSG00000141959	CST4	YGR240C	PFK1
ACTR5/YAR1	ENSG00000141965	ACTR5	YPL239W	YAR1
WFDC2/CDC24	ENSG00000141968	WFDC2	YAL041W	CDC24
AHCY/GLN4	ENSG00000142166	AHCY	YOR168W	GLN4
DHX35/SOD1	ENSG00000142168	DHX35	YJR104C	SOD1
DNTTIP1/PTK1	ENSG00000142178	DNTTIP1	YKL198C	PTK1
MAP1LC3A/ARN2	ENSG00000142185	MAP1LC3A	YHL047C	ARN2
SYNDIG1/MSB3	ENSG00000142192	SYNDIG1	YNL293W	MSB3
PIGU/MYO4	ENSG00000142347	PIGU	YAL029C	MYO4
TNNC2/SUR1	ENSG00000142453	TNNC2	YPL057C	SUR1
APMAP/PRE3	ENSG00000142507	APMAP	YJL001W	PRE3
ZNF516/YPR022C	ENSG00000142528	ZNF516	YPR022C	YPR022C
USP14/RPS11B	ENSG00000142534	USP14	YBR048W	RPS11B
VAPA/RPL11B	ENSG00000142676	VAPA	YGR085C	RPL11B
MYOM1/BUD20	ENSG00000142684	MYOM1	YLR074C	BUD20
MYL12A/PSD2	ENSG00000142765	MYL12A	YGR170W	PSD2
CEP76/SWD3	ENSG00000142784	CEP76	YBR175W	SWD3
CEP192/NUR1	ENSG00000142973	CEP192	YDL089W	NUR1
RNMT/KEM1	ENSG00000143006	RNMT	YGL173C	KEM1
SMAD7/MSN1	ENSG00000143033	SMAD7	YOL116W	MSN1
LAMA1/FAR11	ENSG00000143093	LAMA1	YNL127W	FAR11
RNF125/PRE5	ENSG00000143106	RNF125	YMR314W	PRE5
ANKRD12/TMS1	ENSG00000143119	ANKRD12	YDR105C	TMS1
NOL4/PHO2	ENSG00000143190	NOL4	YDL106C	PHO2
POLI/TPI1	ENSG00000143198	POLI	YDR050C	TPI1
MIB1/REX4	ENSG00000143319	MIB1	YOL080C	REX4
RBBP8/RFS1	ENSG00000143321	RBBP8	YBR052C	RFS1
RIOK3/GIC2	ENSG00000143322	RIOK3	YDR309C	GIC2
CSTF2/RGS2	ENSG00000143333	CSTF2	YOR107W	RGS2
PSMD10/RAD10	ENSG00000143337	PSMD10	YML095C	RAD10
ATG4A/ALR1	ENSG00000143355	ATG4A	YOL130W	ALR1
TBL1X/PPX1	ENSG00000143363	TBL1X	YHR201C	PPX1
GPR143/MAD1	ENSG00000143367	GPR143	YGL086W	MAD1
PGRMC1/HRB1	ENSG00000143368	PGRMC1	YNL004W	HRB1
POLA1/PIK1	ENSG00000143393	POLA1	YNL267W	PIK1
MID1/NCA2	ENSG00000143398	MID1	YPR155C	NCA2
NKAP/HEM12	ENSG00000143412	NKAP	YDR047W	HEM12
NXT2/GSH1	ENSG00000143418	NXT2	YJL101C	GSH1
GUCY2F/IGO1	ENSG00000143420	GUCY2F	YNL157W	IGO1
ENSG00000101898/PHO4	ENSG00000143437	ENSG00000101898	YFR034C	PHO4
ALG13/PHO85	ENSG00000143466	ALG13	YPL031C	PHO85
PRPS2/TMA64	ENSG00000143486	PRPS2	YDR117C	TMA64
TLR8/SET6	ENSG00000143499	TLR8	YPL165C	SET6
AMMECR1/FMP30	ENSG00000143507	AMMECR1	YPL103C	FMP30
CHRDL1/NTH1	ENSG00000143575	CHRDL1	YDR001C	NTH1
WDR13/GZF3	ENSG00000143614	WDR13	YJL110C	GZF3
SUV39H1/CYT2	ENSG00000143621	SUV39H1	YKL087C	CYT2
GLRA2/RHB1	ENSG00000143622	GLRA2	YCR027C	RHB1
XIAP/RSA4	ENSG00000143669	XIAP	YCR072C	RSA4
STAG2/LTP1	ENSG00000143727	STAG2	YPR073C	LTP1
MCF2/ARF1	ENSG00000143761	MCF2	YDL192W	ARF1
F9/ATG23	ENSG00000143776	F9	YLR431C	ATG23
ABCD1/MRPS5	ENSG00000143799	ABCD1	YBR251W	MRPS5
CCDC22/ERG4	ENSG00000143815	CCDC22	YGL012W	ERG4
CACNA1F/YNL024C	ENSG00000143878	CACNA1F	YNL024C	YNL024C
SYP/RRP9	ENSG00000143924	SYP	YPR137W	RRP9
PLP2/MLC1	ENSG00000143933	PLP2	YGL106W	MLC1
BMX/TIF4632	ENSG00000143970	BMX	YGL049C	TIF4632
PLS3/DBP2	ENSG00000144028	PLS3	YNL112W	DBP2
NAA10/MEI4	ENSG00000144061	NAA10	YER044C-A	MEI4
RENBP/TVP18	ENSG00000144063	RENBP	YMR071C	TVP18
ELF4/THR4	ENSG00000144115	ELF4	YCR053W	THR4
SMARCA1/DIG2	ENSG00000144283	SMARCA1	YDR480W	DIG2
MTMR8/YPT52	ENSG00000144566	MTMR8	YKR014C	YPT52
ASB9/FCP1	ENSG00000144579	ASB9	YMR277W	FCP1
ENSG00000102050/CAF40	ENSG00000144580	ENSG00000102050	YNL288W	CAF40
RBBP7/CNM67	ENSG00000144674	RBBP7	YNL225C	CNM67
PPP1R2P9/RPL32	ENSG00000144713	PPP1R2P9	YBL092W	RPL32
KCND1/ATG3	ENSG00000144848	KCND1	YNR007C	ATG3
OPN1LW/SRP102	ENSG00000144867	OPN1LW	YKL154W	SRP102
FMR1/OSH7	ENSG00000144909	FMR1	YHR001W	OSH7
PIM2/MRPL20	ENSG00000145012	PIM2	YKR085C	MRPL20
SLC35A2/SRO7	ENSG00000145087	SLC35A2	YPR032W	SRO7
PQBP1/LCL2	ENSG00000145147	PQBP1	YLR104W	LCL2
PCSK1N/GCD6	ENSG00000145191	PCSK1N	YDR211W	GCD6
EMD/ORC2	ENSG00000145241	EMD	YBR060C	ORC2
TAZ/CRS5	ENSG00000145287	TAZ	YOR031W	CRS5
PGK1/YKL075C	ENSG00000145349	PGK1	YKL075C	YKL075C
GATA1/SWI6	ENSG00000145362	GATA1	YLR182W	SWI6
MAGT1/CLN2	ENSG00000145386	MAGT1	YPL256C	CLN2
SMS/YPR172W	ENSG00000145391	SMS	YPR172W	YPR172W
PHEX/BNA1	ENSG00000145526	PHEX	YJR025C	BNA1
UBL4A/TSC13	ENSG00000145545	UBL4A	YDL015C	TSC13
EEA1/YCP4	ENSG00000145555	EEA1	YCR004C	YCP4
RP2/RPL37A	ENSG00000145592	RP2	YLR185W	RPL37A
PHF16/DIC1	ENSG00000145623	PHF16	YLR348C	DIC1
CDK16/RGA2	ENSG00000145675	CDK16	YDR379W	RGA2
USP11/IQG1	ENSG00000145703	USP11	YPL242C	IQG1
PCYT1B/BUD2	ENSG00000145715	PCYT1B	YKL092C	BUD2
HTATSF1/EGD1	ENSG00000145741	HTATSF1	YPL037C	EGD1
VGLL1/YDR124W	ENSG00000145779	VGLL1	YDR124W	YDR124W
CD40LG/WSC4	ENSG00000145794	CD40LG	YHL028W	WSC4
TIMP1/BAG7	ENSG00000145819	TIMP1	YOR134W	BAG7
FGD1/DED1	ENSG00000145833	FGD1	YOR204W	DED1
PIN4/MRPS17	ENSG00000145901	PIN4	YMR188C	MRPS17
PORCN/SNU13	ENSG00000145912	PORCN	YEL026W	SNU13
MAGED2/RMD5	ENSG00000145916	MAGED2	YDR255C	RMD5
KLF8/RTT105	ENSG00000146067	KLF8	YER104W	RTT105
SYTL4/CFD1	ENSG00000146192	SYTL4	YIL003W	CFD1
CENPI/IRC20	ENSG00000146414	CENPI	YLR247C	IRC20
DRP2/MUM2	ENSG00000146457	DRP2	YBR057C	MUM2
TAF7L/YMR027W	ENSG00000146476	TAF7L	YMR027W	YMR027W
PBDC1/ARF3	ENSG00000146535	PBDC1	YOR094W	ARF3
ENSG00000102391/IPL1	ENSG00000146648	ENSG00000102391	YPL209C	IPL1
ARMCX3/MDH2	ENSG00000146701	ARMCX3	YOL126C	MDH2
HTR2A/CCT6	ENSG00000146731	HTR2A	YDR188W	CCT6
NDFIP2/AGP2	ENSG00000146828	NDFIP2	YBR132C	AGP2
TNFSF13B/RSM24	ENSG00000146872	TNFSF13B	YDR175C	RSM24
MLNR/BUL2	ENSG00000146950	MLNR	YML111W	BUL2
CAB39L/ABP1	ENSG00000147010	CAB39L	YCR088W	ABP1
KLF5/HXK1	ENSG00000147044	KLF5	YFR053C	HXK1
STK24/CYC8	ENSG00000147050	STK24	YBR112C	CYC8
ACP5/CLB4	ENSG00000147082	ACP5	YLR210W	CLB4
DNAJC3/YNR062C	ENSG00000147123	DNAJC3	YNR062C	YNR062C
UGGT2/TAF1	ENSG00000147133	UGGT2	YGR274C	TAF1
ARHGEF7/MRD1	ENSG00000147140	ARHGEF7	YPR112C	MRD1
FGF9/TOM71	ENSG00000147162	FGF9	YHR117W	TOM71
SGCG/BNR1	ENSG00000147202	SGCG	YIL159W	BNR1
PARP4/PRS3	ENSG00000147224	PARP4	YHL011C	PRS3
SUPT20H/VMA2	ENSG00000147416	SUPT20H	YBR127C	VMA2
MRPS31/YJL049W	ENSG00000147457	MRPS31	YJL049W	YJL049W
KPNA3/YLR422W	ENSG00000147459	KPNA3	YLR422W	YLR422W
FLT1/ERR1	ENSG00000147526	FLT1	YOR393W	ERR1
RGCC/CIC1	ENSG00000147677	RGCC	YHR052W	CIC1
VWA8/YAR028W	ENSG00000147684	VWA8	YAR028W	YAR028W
DGKH/MNN10	ENSG00000147852	DGKH	YDR245W	MNN10
KATNAL1/YDL186W	ENSG00000147854	KATNAL1	YDL186W	YDL186W
INTS6/NUP116	ENSG00000147862	INTS6	YMR047C	NUP116
TSC22D1/PHO81	ENSG00000147889	TSC22D1	YGR233C	PHO81
CLN5/ERG2	ENSG00000147955	CLN5	YMR202W	ERG2
OLFM4/CHS3	ENSG00000148154	OLFM4	YBR023C	CHS3
MSLN/LDB18	ENSG00000148200	MSLN	YLL049W	LDB18
TRADD/DPB4	ENSG00000148229	TRADD	YDR121W	DPB4
HSF4/BTT1	ENSG00000148346	HSF4	YDR252W	BTT1
CORO1A/ADP1	ENSG00000148400	CORO1A	YCR011C	ADP1
MAPK3/SOG2	ENSG00000148484	MAPK3	YOR353C	SOG2
PHKB/SPC34	ENSG00000148498	PHKB	YKR037C	SPC34
NUTF2/MSN4	ENSG00000148516	NUTF2	YKL062W	MSN4
NUP93/HAL5	ENSG00000148660	NUP93	YJL165C	HAL5
CENPT/RPP1	ENSG00000148688	CENPT	YHR062C	RPP1
TSNAXIP1/TVP38	ENSG00000148734	TSNAXIP1	YKR088C	TVP38
NFAT5/SLD3	ENSG00000148773	NFAT5	YGL113W	SLD3
N4BP1/ERG5	ENSG00000148795	N4BP1	YMR015C	ERG5
CBLN1/GTT2	ENSG00000148834	CBLN1	YLL060C	GTT2
ARL2BP/SYF1	ENSG00000148843	ARL2BP	YDR416W	SYF1
ZNF423/YEH1	ENSG00000148948	ZNF423	YLL012W	YEH1
CCL22/MDE1	ENSG00000149089	CCL22	YJR024C	MDE1
CCL17/MON2	ENSG00000149100	CCL17	YNL297C	MON2
CTCF/YJR008W	ENSG00000149124	CTCF	YJR008W	YJR008W
ACD/VID22	ENSG00000149131	ACD	YLR373C	VID22
POLR2C/POB3	ENSG00000149136	POLR2C	YML069W	POB3
PARD6A/FMO1	ENSG00000149182	PARD6A	YHR176W	FMO1
ZNF821/RPS3	ENSG00000149273	ZNF821	YNL178W	RPS3
MMP15/LRE1	ENSG00000149308	MMP15	YCL051W	LRE1
USB1/TRA1	ENSG00000149311	USB1	YHR099W	TRA1
CCDC113/SSE1	ENSG00000149428	CCDC113	YPL106C	SSE1
NME3/ASH1	ENSG00000149480	NME3	YKL185W	ASH1
PSMD7/CYB5	ENSG00000149485	PSMD7	YNL111C	CYB5
VAC14/HRK1	ENSG00000149554	VAC14	YOR267C	HRK1
TANGO6/CRF1	ENSG00000149557	TANGO6	YDR223W	CRF1
COG4/RPS30A	ENSG00000149806	COG4	YLR287C-A	RPS30A
PLA2G15/PPH22	ENSG00000149923	PLA2G15	YDL188C	PPH22
[truncated: 1,050 more rows]
