# Supplementary material for: Scope and limitations of yeast as a model organism for studying human tissue-specific pathways
Source: BMC Syst Biol. 2015 Dec 29;9:96. doi: 10.1186/s12918-015-0253-0 (PMC4696342; doi:10.1186/s12918-015-0253-0)
Supplement: Additional file 1 — Network alignments. Compressed (*.zip) file containing individual tissue-specific alignments. (ZIP 5181 Kb) [file 12918_2015_253_MOESM1_ESM.zip › alignments/Skin_AlignGraph_edges.tsv]

First_ortholog_pair	Second_ortholog_pair
APEX1/PEX13	SCYL3/HAP2
FBXW4/MMS2	NFYA/DFG5
JARID2/PRE6	MPO/NAB2
PPARGC1A/VAB2	MPO/NAB2
RANBP9/CDC40	ITGA2B/LAS17
IL20RA/GIS2	CACNA1G/PDI1
KIAA1199/SEC65	FARP2/CNS1
CASP8/EAF7	DBF4/SRP1
SLC23A2/SMB1	DBF4/SRP1
CHKA/RVB2	DBF4/SRP1
SNX1/YJU3	REV3L/RSP5
NOP58/RET2	REV3L/RSP5
RNF4/PRE10	REV3L/RSP5
COTL1/AIM14	ETV7/BUD3
ARMC6/SGF73	SPRTN/TAF3
MAP3K4/UTP20	SYT7/NOP15
PCBP4/GCN5	SYT7/NOP15
SLC27A6/SDA1	SYT7/NOP15
HNRNPC/OCA6	ZMYND11/ELG1
CASP8/EAF7	MATR3/RGD2
CCAR1/HRT1	IL20RA/GIS2
PIGB/YHR131C	IL20RA/GIS2
LYL1/FBP26	IL20RA/GIS2
SLC1A5/YEF3	IL20RA/GIS2
LIPA/YOR111W	IL20RA/GIS2
PTK6/SKI8	AQR/POL4
ZCCHC8/MLH1	NLRP2/GCD1
TRIP13/RTS3	PLEKHO1/PTK2
ST6GAL1/PHO91	PLEKHO1/PTK2
IL4R/SEC24	PLEKHO1/PTK2
MFNG/DGR2	PLEKHO1/PTK2
EYA1/NPY1	PLEKHO1/PTK2
EIF3E/ESBP6	PLEKHO1/PTK2
TFDP2/YPT35	PLEKHO1/PTK2
DCUN1D1/YCK1	KPNA6/AKR1
DCUN1D1/YCK1	RTEL1-TNFRSF6B/LRS4
ZXDC/TPK1	RTEL1-TNFRSF6B/LRS4
RDH8/MCM1	RTEL1-TNFRSF6B/LRS4
CEP192/NUR1	RTEL1-TNFRSF6B/LRS4
TIMELESS/CDC14	RTEL1-TNFRSF6B/LRS4
TBC1D1/RPN8	TNFRSF1B/SEC18
HTR2A/CCT6	BCLAF1/ENO2
INTS6/NUP116	RABEP1/SEC13
G2E3/SLA2	TUBG2/STE4
PRDM4/RPO21	TG/MED4
PSMC5/PRC1	DCUN1D1/YCK1
NOP2/CDC11	DCUN1D1/YCK1
PCBP4/GCN5	YTHDC2/HSP26
LNPEP/CSE4	YTHDC2/HSP26
SPI1/STB2	GOPC/CTF19
CDC34/BMH1	PER3/BOI2
TAF1C/NOP9	LTBP1/HAS1
TIMELESS/CDC14	NOP58/RET2
CHD8/PSY4	KMT2C/MET4
FBXL4/ADH3	NPFFR2/HST2
SERPINI2/EHT1	GDI2/MYO5
EPN2/RPN10	RASGRF1/MNN9
OTUB2/CNE1	CROCC/IXR1
PHKA1/DAL81	COL11A1/TIF3
ZNF451/RPL9A	MRPS24/PRE1
CHRNA4/ARG7	WAPAL/NOT5
G2E3/SLA2	SPA17/GLO3
CLEC4A/SIT1	SLC9A3R2/YBL036C
IL7/SLF1	ERBB3/PAB1
MYH9/IPI1	PRKCQ/MDN1
PRDM4/RPO21	EML1/KIN28
ZNF510/NCL1	DNTTIP2/VPS55
ZNF259/APC2	GRIPAP1/CDH1
SPG21/ANP1	PSME4/UTP7
G2E3/SLA2	RORA/YLR072W
EEF1D/SMY1	PLA2G10/STV1
RUNDC3A/ERV25	SPTB/KTR3
CRNKL1/FPR2	RNF126/VMA21
ST6GAL1/PHO91	ZXDC/TPK1
FUS/BUD27	ZXDC/TPK1
MFNG/DGR2	ZXDC/TPK1
EIF3E/ESBP6	ZXDC/TPK1
TFDP2/YPT35	ZXDC/TPK1
LMNB1/PRP5	WBSCR22/NUP159
CD79A/SED5	UBE2D1/GOS1
RAB11FIP2/SHS1	CHFR/SPT7
TASP1/MUD1	FCGR2B/LUC7
MYH9/IPI1	ADAM11/SSB1
FKBP3/PEP1	MCM6/FAS1
CCR6/TUB4	PTPN23/PZF1
MRPL22/RCK1	ARHGEF1/THG1
IL7/SLF1	ARHGEF1/THG1
PTHLH/TEM1	SNRPA/HSP10
BTAF1/RFA1	APBB1IP/SMC4
SLC27A6/SDA1	CAPZB/LYS1
SOX10/PWP1	RAPGEF3/NOP6
IL7/SLF1	SLC4A4/YPT31
MRPL22/RCK1	CHRNA3/AMD1
PDGFB/ECM29	KCNN2/HSH49
LFNG/PRM1	PSEN1/SOR2
SAMM50/SUR4	PKP1/VMA16
F11/RPA135	MRPL22/RCK1
IFT20/ROM2	HACE1/SUP45
CCL2/POP7	DDX18/TFB2
MAP3K8/HEK2	TRMT6/PRE8
TRIP4/CAN1	ARHGAP4/PNS1
TFPI2/AKL1	G2E3/SLA2
ENSG00000102391/IPL1	GEMIN2/UBA1
PSMA6/SEC31	CDC6/LHP1
PPP6R2/YGR021W	SMARCB1/FMN1
FBXW4/MMS2	CABIN1/YIL001W
ATRNL1/MSL5	TIMP3/NPL3
MAP3K8/HEK2	PPP6R2/YGR021W
GNB3/UBC6	CBX7/TRX2
HDAC5/TPK3	EIF3D/KEL1
IMPDH1/SPB4	MLC1/MRPL10
IMPDH1/SPB4	MRGBP/ADH2
NPHP3/SSB2	FERMT1/RVS161
FBXW4/MMS2	MAPRE1/DBP6
VAPA/RPL11B	USP14/RPS11B
TUBB4A/ATG1	WDR13/GZF3
SHD/RPL2A	PLS3/DBP2
PFDN1/CBF5	PLS3/DBP2
KLF5/HXK1	PBDC1/ARF3
PRPF4B/IDH2	HSF4/BTT1
SQLE/NTG1	KIAA1199/SEC65
IL7/SLF1	SGK3/YBL107C
PRKD2/PCT1	STK3/RHO3
CLIP2/VMA9	IL7/SLF1
MTMR4/MDM35	IL7/SLF1
UNC119/MRPS12	IL7/SLF1
SHD/RPL2A	NEFL/RPL30
ARMC6/SGF73	NEFL/RPL30
ZNF451/RPL9A	NEFL/RPL30
EIF4H/ASG1	MAP4K1/AYR1
IL10RA/HCA4	TUBB4A/ATG1
GRB10/FBP1	LILRB1/ARP5
NDUFC1/RPL15A	SHD/RPL2A
TFDP2/YPT35	ADAP1/YMD8
CCR6/TUB4	SSBP1/HLR1
HGFAC/NUS1	YKT6/HSP82
ELMOD1/GLN3	NCS1/SHO1
FBXW4/MMS2	TRDMT1/EFR3
HSPA9/RSC4	PPIF/STH1
LAMTOR3/ENA1	TRIM37/SMX2
ALDH5A1/RPL14B	RNF167/RPL1A
ICK/TYE7	HLF/ADY3
TARS/HHF2	GNRHR/SUB2
C9/RPL1B	UBE2D3/YJR039W
