# Supplementary material for: Scope and limitations of yeast as a model organism for studying human tissue-specific pathways
Source: BMC Syst Biol. 2015 Dec 29;9:96. doi: 10.1186/s12918-015-0253-0 (PMC4696342; doi:10.1186/s12918-015-0253-0)
Supplement: Additional file 1 — Network alignments. Compressed (*.zip) file containing individual tissue-specific alignments. (ZIP 5181 Kb) [file 12918_2015_253_MOESM1_ESM.zip › alignments/Ciliary Ganglion_AlignGraph_nodes.tsv]

ID	Human_EnsemblGeneID	Human_Symbol	Yeast_EnsemblGeneID	Yeast_Symbol
TSPAN6/DPM1	ENSG00000000419	TSPAN6	YPR183W	DPM1
DPM1/GSH1	ENSG00000001084	DPM1	YJL101C	GSH1
SCYL3/BNA5	ENSG00000002586	SCYL3	YLR231C	BNA5
FGR/PPN1	ENSG00000002726	FGR	YDR452W	PPN1
CFH/CTR1	ENSG00000003147	CFH	YPR124W	CTR1
GCLC/GIS4	ENSG00000003402	GCLC	YML006C	GIS4
NFYA/DFG5	ENSG00000003436	NFYA	YMR238W	DFG5
SEMA3F/NRP1	ENSG00000003756	SEMA3F	YDL167C	NRP1
CFTR/FEN1	ENSG00000004399	CFTR	YCR034W	FEN1
KRIT1/ADK1	ENSG00000004455	KRIT1	YDR226W	ADK1
RAD52/FPR3	ENSG00000004478	RAD52	YML074C	FPR3
BAD/KIN82	ENSG00000004660	BAD	YCR091W	KIN82
CD99/ACP1	ENSG00000004779	CD99	YKL192C	ACP1
AOC1/PKP1	ENSG00000004799	AOC1	YIL042C	PKP1
HECW1/YGR201C	ENSG00000004838	HECW1	YGR201C	YGR201C
MAD1L1/YDR307W	ENSG00000004866	MAD1L1	YDR307W	YDR307W
LASP1/CDC27	ENSG00000004897	LASP1	YBL084C	CDC27
M6PR/PST2	ENSG00000005302	M6PR	YDR032C	PST2
ICA1/BDF2	ENSG00000005339	ICA1	YDL070W	BDF2
ALS2/LOC1	ENSG00000005700	ALS2	YFR001W	LOC1
CASP10/PGC1	ENSG00000006007	CASP10	YPL206C	PGC1
CFLAR/APL1	ENSG00000006125	CFLAR	YJR005W	APL1
TFPI/THP1	ENSG00000006128	TFPI	YOL072W	THP1
RBM5/ADH7	ENSG00000006194	RBM5	YCR105W	ADH7
MTMR7/GRX6	ENSG00000006468	MTMR7	YDL010W	GRX6
ARF5/LCB5	ENSG00000006530	ARF5	YLR260W	LCB5
POLDIP2/YMR010W	ENSG00000006704	POLDIP2	YMR010W	YMR010W
PLXND1/VPS41	ENSG00000006715	PLXND1	YDR080W	VPS41
AK2/IZH2	ENSG00000006831	AK2	YOL002C	IZH2
CD38/UTP4	ENSG00000007168	CD38	YDR324C	UTP4
FKBP4/MET10	ENSG00000007171	FKBP4	YFR030W	MET10
KDM1A/HOF1	ENSG00000007237	KDM1A	YMR032W	HOF1
CAMKK1/YLR446W	ENSG00000007908	CAMKK1	YLR446W	YLR446W
RECQL/FRE7	ENSG00000007952	RECQL	YOL152W	FRE7
HSPB6/PRE7	ENSG00000008018	HSPB6	YBL041W	PRE7
ARHGAP33/BUB1	ENSG00000008118	ARHGAP33	YGR188C	BUB1
NDUFAB1/USA1	ENSG00000008130	NDUFAB1	YML029W	USA1
PDK4/DTR1	ENSG00000008282	PDK4	YBR180W	DTR1
ZMYND10/CNL1	ENSG00000008294	ZMYND10	YDR357C	CNL1
ST7/NSE5	ENSG00000008300	ST7	YML023C	NSE5
CDC27/MEP1	ENSG00000008838	CDC27	YGR121C	MEP1
SLC4A1/RPS20	ENSG00000008988	SLC4A1	YHL015W	RPS20
CALCR/YBL055C	ENSG00000009335	CALCR	YBL055C	YBL055C
HCCS/VTA1	ENSG00000009844	HCCS	YLR181C	VTA1
DVL2/RSC4	ENSG00000009954	DVL2	YKR008W	RSC4
UPF1/VID30	ENSG00000010017	UPF1	YGL227W	VID30
SKAP2/MSC7	ENSG00000010030	SKAP2	YHR039C	MSC7
SLC25A5/SEE1	ENSG00000010165	SLC25A5	YIL064W	SEE1
CCDC109B/ZAP1	ENSG00000010244	CCDC109B	YJL056C	ZAP1
HOXA11/YCS4	ENSG00000010292	HOXA11	YLR272C	YCS4
POLR2J/NUD1	ENSG00000010322	POLR2J	YOR373W	NUD1
DHX33/SMD1	ENSG00000010626	DHX33	YGR074W	SMD1
MEOX1/PEX13	ENSG00000010671	MEOX1	YLR191W	PEX13
LIG3/YCK2	ENSG00000010810	LIG3	YNL154C	YCK2
RPAP3/NDD1	ENSG00000010818	RPAP3	YOR372C	NDD1
ENSG00000005189/ELA1	ENSG00000011007	ENSG00000005189	YNL230C	ELA1
CIAPIN1/YNK1	ENSG00000011052	CIAPIN1	YKL067W	YNK1
FAM214B/STT4	ENSG00000011405	FAM214B	YLR305C	STT4
COPZ2/GYP1	ENSG00000011454	COPZ2	YOR070C	GYP1
PRKAR2B/SDS22	ENSG00000011465	PRKAR2B	YKL193C	SDS22
MSL3/MLP2	ENSG00000012822	MSL3	YIL149C	MLP2
CREBBP/IRS4	ENSG00000013016	CREBBP	YKR019C	IRS4
BZRAP1/RET1	ENSG00000013503	BZRAP1	YOR207C	RET1
MPO/NGL2	ENSG00000013523	MPO	YMR285C	NGL2
PON1/ITT1	ENSG00000013561	PON1	YML068W	ITT1
GCFC2/PMT6	ENSG00000014216	GCFC2	YGR199W	PMT6
ABCB4/MDH3	ENSG00000014641	ABCB4	YDL078C	MDH3
SOX8/MMT1	ENSG00000014824	SOX8	YMR177W	MMT1
IBTK/BRX1	ENSG00000015171	IBTK	YOL077C	BRX1
MYCBP2/LAS17	ENSG00000015285	MYCBP2	YOR181W	LAS17
FBXL3/GPG1	ENSG00000015413	FBXL3	YGL121C	GPG1
ITGAL/MPP6	ENSG00000015479	ITGAL	YNR024W	MPP6
PDK2/BPL1	ENSG00000015592	PDK2	YDL141W	BPL1
ITGA3/MCM21	ENSG00000016402	ITGA3	YDR318W	MCM21
LAMP2/HPF1	ENSG00000016490	LAMP2	YOL155C	HPF1
GGNBP2/PMR1	ENSG00000017260	GGNBP2	YGL167C	PMR1
ITGA2B/BEM3	ENSG00000017797	ITGA2B	YPL115C	BEM3
GDE1/ENA1	ENSG00000018625	GDE1	YDR040C	ENA1
C19orf60/RGM1	ENSG00000020256	C19orf60	YMR182C	RGM1
CRLF1/VTS1	ENSG00000020577	CRLF1	YOR359W	VTS1
MAP3K14/NAM7	ENSG00000021776	MAP3K14	YMR080C	NAM7
ABCC8/CPA1	ENSG00000021826	ABCC8	YOR303W	CPA1
CCL18/DEG1	ENSG00000022267	CCL18	YFL001W	DEG1
CCL3/MAG2	ENSG00000022840	CCL3	YLR427W	MAG2
SYNRG/PFA4	ENSG00000023041	SYNRG	YOL003C	PFA4
CACNG3/MPD2	ENSG00000023318	CACNG3	YOL088C	MPD2
TMEM132A/CDH1	ENSG00000023734	TMEM132A	YGL003C	CDH1
AP2B1/YDL124W	ENSG00000023909	AP2B1	YDL124W	YDL124W
TAC1/UBR1	ENSG00000024048	TAC1	YGR184C	UBR1
ZNF263/RBG2	ENSG00000024422	ZNF263	YGR173W	RBG2
CX3CL1/HSF1	ENSG00000025156	CX3CL1	YGL073W	HSF1
SPATA20/CTI6	ENSG00000025293	SPATA20	YPL181W	CTI6
CACNA1G/GAL80	ENSG00000025434	CACNA1G	YML051W	GAL80
TNFRSF12A/CNS1	ENSG00000025772	TNFRSF12A	YBR155W	CNS1
MAP3K9/SEC63	ENSG00000025796	MAP3K9	YOR254C	SEC63
RALA/SRP1	ENSG00000025800	RALA	YNL189W	SRP1
BAIAP2L1/YLR031W	ENSG00000026025	BAIAP2L1	YLR031W	YLR031W
ETV1/RAD3	ENSG00000026036	ETV1	YER171W	RAD3
AGK/YCR023C	ENSG00000026103	AGK	YCR023C	YCR023C
CCL26/YBR096W	ENSG00000026508	CCL26	YBR096W	YBR096W
FARP2/OCT1	ENSG00000027001	FARP2	YKL134C	OCT1
USH1C/YOR296W	ENSG00000027075	USH1C	YOR296W	YOR296W
DBF4/VPS5	ENSG00000028528	DBF4	YOR069W	VPS5
TBXA2R/SES1	ENSG00000031698	TBXA2R	YDR023W	SES1
IFRD1/CPR7	ENSG00000032742	IFRD1	YJR032W	CPR7
GTF2IRD1/ARB1	ENSG00000033050	GTF2IRD1	YER036C	ARB1
PAF1/VPH1	ENSG00000033627	PAF1	YOR270C	VPH1
VPS41/SIZ1	ENSG00000033800	VPS41	YDR409W	SIZ1
ARHGAP44/PEX3	ENSG00000034693	ARHGAP44	YDR329C	PEX3
ELAC2/ADE12	ENSG00000035687	ELAC2	YNL220W	ADE12
SCIN/RTT101	ENSG00000036257	SCIN	YJL047C	RTT101
MYH13/ARG3	ENSG00000036473	MYH13	YJL088W	ARG3
ADIPOR2/UBP5	ENSG00000036672	ADIPOR2	YER144C	UBP5
UPP2/MDS3	ENSG00000037637	UPP2	YGL197W	MDS3
MARK4/MRI1	ENSG00000037757	MARK4	YPR118W	MRI1
PAFAH1B1/TRM8	ENSG00000037897	PAFAH1B1	YDL201W	TRM8
NOS2/LSB6	ENSG00000038210	NOS2	YJL100W	LSB6
DNAH9/ERG26	ENSG00000038274	DNAH9	YGL001C	ERG26
GAS7/YNL193W	ENSG00000038382	GAS7	YNL193W	YNL193W
TRAPPC6A/YLR413W	ENSG00000038427	TRAPPC6A	YLR413W	YLR413W
MATK/MSH4	ENSG00000038945	MATK	YFL003C	MSH4
CD79B/BRR2	ENSG00000039123	CD79B	YER172C	BRR2
SCN4A/GDE1	ENSG00000039560	SCN4A	YPL110C	GDE1
PAX6/OAF3	ENSG00000040341	PAX6	YKR064W	OAF3
RHBDF1/ECM5	ENSG00000040633	RHBDF1	YMR176W	ECM5
LUC7L/PRE9	ENSG00000041357	LUC7L	YGR135W	PRE9
BAIAP3/MOD5	ENSG00000041515	BAIAP3	YOR274W	MOD5
PIGQ/NUG1	ENSG00000041802	PIGQ	YER006W	NUG1
TEAD3/TDP1	ENSG00000042088	TEAD3	YBR223C	TDP1
SELE/APS2	ENSG00000042753	SELE	YJR058C	APS2
DNAJC11/FHN1	ENSG00000042832	DNAJC11	YGR131W	FHN1
MYLIP/DCN1	ENSG00000043093	MYLIP	YLR128W	DCN1
NOX1/SCM3	ENSG00000044115	NOX1	YDL139C	SCM3
E2F2/YJR030C	ENSG00000044446	E2F2	YJR030C	YJR030C
PSMB1/CIA1	ENSG00000047056	PSMB1	YDR267C	CIA1
SYN1/URA8	ENSG00000047230	SYN1	YJR103W	URA8
JARID2/VMA13	ENSG00000047249	JARID2	YPR036W	VMA13
CAMK1G/MLP1	ENSG00000047410	CAMK1G	YKR095W	MLP1
CDK11A/FET5	ENSG00000047457	CDK11A	YFL041W	FET5
NADK/RPO41	ENSG00000047579	NADK	YFL036W	RPO41
TFAP2B/CSG2	ENSG00000047936	TFAP2B	YBR036C	CSG2
CYTH3/RSM10	ENSG00000048544	CYTH3	YDR041W	RSM10
ADAM22/RBS1	ENSG00000048991	ADAM22	YDL189W	RBS1
SYPL1/YKT6	ENSG00000049245	SYPL1	YKL196C	YKT6
SPAG9/YMR244W	ENSG00000049323	SPAG9	YMR244W	YMR244W
CELSR3/RSP5	ENSG00000049759	CELSR3	YER125W	RSP5
MGST1/WBP1	ENSG00000049860	MGST1	YEL002C	WBP1
CRY1/CET1	ENSG00000050405	CRY1	YPL228W	CET1
NFIX/RVS167	ENSG00000050820	NFIX	YDR388W	RVS167
MMP25/PER33	ENSG00000051108	MMP25	YLR064W	PER33
IL32/RAD51	ENSG00000051180	IL32	YER095W	RAD51
PKD1/SLH1	ENSG00000051341	PKD1	YGR271W	SLH1
MAPK8IP2/CKI1	ENSG00000051382	MAPK8IP2	YLR133W	CKI1
MED24/NAN1	ENSG00000051596	MED24	YPL126W	NAN1
SEC62/UBX4	ENSG00000052126	SEC62	YMR067C	UBX4
RPS20/APD1	ENSG00000052841	RPS20	YBR151W	APD1
CSDE1/SOD2	ENSG00000053254	CSDE1	YHR008C	SOD2
UBE3C/FHL1	ENSG00000054598	UBE3C	YPR104C	FHL1
REV3L/MSR1	ENSG00000054654	REV3L	YHR091C	MSR1
PAX7/CDC53	ENSG00000055130	PAX7	YDL132W	CDC53
MASP2/RTC5	ENSG00000055163	MASP2	YOR118W	RTC5
TRAF3IP3/UBX2	ENSG00000055208	TRAF3IP3	YML013W	UBX2
POMT2/SPP1	ENSG00000055609	POMT2	YPL138C	SPP1
VTA1/PUF3	ENSG00000055917	VTA1	YLL013C	PUF3
MLXIPL/FMP10	ENSG00000055955	MLXIPL	YER182W	FMP10
BAZ1B/YDR114C	ENSG00000056558	BAZ1B	YDR114C	YDR114C
RANBP9/GLG2	ENSG00000056998	RANBP9	YJL137C	GLG2
ETV7/YKL077W	ENSG00000057149	ETV7	YKL077W	YKL077W
SPRTN/MSH2	ENSG00000057468	SPRTN	YOL090W	MSH2
METTL13/GDI1	ENSG00000057608	METTL13	YER136W	GDI1
ZNF207/YPR013C	ENSG00000057657	ZNF207	YPR013C	YPR013C
UQCRC1/ATG5	ENSG00000057663	UQCRC1	YPL149W	ATG5
CD9/ERG11	ENSG00000058056	CD9	YHR007C	ERG11
NCAPD2/NNF2	ENSG00000058272	NCAPD2	YGR089W	NNF2
IFFO1/RAD2	ENSG00000058404	IFFO1	YGR258C	RAD2
GIPR/RPC37	ENSG00000058600	GIPR	YKR025W	RPC37
NISCH/PMC1	ENSG00000058668	NISCH	YGL006W	PMC1
STAB1/CTH1	ENSG00000059145	STAB1	YDR151C	CTH1
FUZ/PRO2	ENSG00000059573	FUZ	YOR323C	PRO2
PRSS3/PSR2	ENSG00000060069	PRSS3	YLR019W	PSR2
CD4/YLR312C	ENSG00000060237	CD4	YLR312C	YLR312C
LRRC23/PRP46	ENSG00000060688	LRRC23	YPL151C	PRP46
BTK/FMP37	ENSG00000060762	BTK	YGL080W	FMP37
HFE/POT1	ENSG00000060971	HFE	YIL160C	POT1
SCMH1/RPO26	ENSG00000061337	SCMH1	YPR187W	RPO26
FYN/SDH4	ENSG00000061794	FYN	YDR178W	SDH4
HIVEP2/POL1	ENSG00000062822	HIVEP2	YNL102W	POL1
TCEB3/TIF3	ENSG00000063046	TCEB3	YPR163C	TIF3
LYPLA2/RPL18B	ENSG00000063177	LYPLA2	YNL301C	RPL18B
NME2/NOP4	ENSG00000063244	NME2	YPL043W	NOP4
APBA3/YIL165C	ENSG00000063438	APBA3	YIL165C	YIL165C
MKS1/YFR039C	ENSG00000064012	MKS1	YFR039C	YFR039C
ABHD5/TAF2	ENSG00000064313	ABHD5	YCR042C	TAF2
KAL1/HEF3	ENSG00000064419	KAL1	YNL014W	HEF3
AKAP8L/SWI6	ENSG00000064490	AKAP8L	YLR182W	SWI6
UTP18/YBR235W	ENSG00000064651	UTP18	YBR235W	YBR235W
RNF216/PRY2	ENSG00000064655	RNF216	YKR013W	PRY2
TTC19/YIG1	ENSG00000064666	TTC19	YPL201C	YIG1
PTBP1/RRP3	ENSG00000064703	PTBP1	YHR065C	RRP3
DPF1/MLH2	ENSG00000064933	DPF1	YLR035C	MLH2
SYT7/NTG2	ENSG00000065057	SYT7	YOL043C	NTG2
PIK3C2A/GPA1	ENSG00000065135	PIK3C2A	YHR005C	GPA1
PLAUR/PSE1	ENSG00000065150	PLAUR	YMR308C	PSE1
ANLN/CAR2	ENSG00000065154	ANLN	YLR438W	CAR2
WIZ/PWP2	ENSG00000065183	WIZ	YCR057C	PWP2
RABGAP1/KIN1	ENSG00000065361	RABGAP1	YDR122W	KIN1
DCN/SLM5	ENSG00000065427	DCN	YCR024C	SLM5
PPP5C/TRX1	ENSG00000065485	PPP5C	YLR043C	TRX1
MAP4K3/YGR250C	ENSG00000065526	MAP4K3	YGR250C	YGR250C
ZBTB32/IRE1	ENSG00000065534	ZBTB32	YHR079C	IRE1
TYROBP/STE7	ENSG00000065559	TYROBP	YDL159W	STE7
GABRA3/ENT3	ENSG00000065609	GABRA3	YJR125C	ENT3
BRCA1/ISR1	ENSG00000065613	BRCA1	YPR106W	ISR1
ERCC1/ARK1	ENSG00000065675	ERCC1	YNL020C	ARK1
CD22/UTP15	ENSG00000065717	CD22	YMR093W	UTP15
SEMA3B/MAE1	ENSG00000065833	SEMA3B	YKL029C	MAE1
MBTPS2/YPL245W	ENSG00000065883	MBTPS2	YPL245W	YPL245W
LTF/PDE2	ENSG00000065989	LTF	YOR360C	PDE2
NR1H4/RTS1	ENSG00000066027	NR1H4	YOR014W	RTS1
ALOX5/HRP1	ENSG00000066044	ALOX5	YOL123W	HRP1
CALCOCO1/SNF12	ENSG00000066117	CALCOCO1	YNR023W	SNF12
UBR7/RPH1	ENSG00000066135	UBR7	YER169W	RPH1
MAP4K5/HAP5	ENSG00000066136	MAP4K5	YOR358W	HAP5
EHD3/HEM2	ENSG00000066382	EHD3	YGL040C	HEM2
PSMC4/FOB1	ENSG00000066422	PSMC4	YDR110W	FOB1
CLDN11/ENT1	ENSG00000066427	CLDN11	YDL161W	ENT1
MVP/BFR1	ENSG00000066455	MVP	YOR198C	BFR1
NUB1/DUO1	ENSG00000066629	NUB1	YGL061C	DUO1
CLK1/SEC7	ENSG00000066777	CLK1	YDR170C	SEC7
ENSG00000013455/HEM15	ENSG00000066926	ENSG00000013455	YOR176W	HEM15
POLR3B/LRG1	ENSG00000066933	POLR3B	YDL240W	LRG1
ANGEL1/TIF1	ENSG00000067048	ANGEL1	YKR059W	TIF1
RNF14/MAM33	ENSG00000067113	RNF14	YIL070C	MAM33
DDX11/LAG1	ENSG00000067167	DDX11	YHL003C	LAG1
CD6/GIS2	ENSG00000067182	CD6	YNL255C	GIS2
TACC3/EEB1	ENSG00000067191	TACC3	YPL095C	EEB1
UFL1/GYP5	ENSG00000067208	UFL1	YPL249C	GYP5
POLA2/CDC19	ENSG00000067225	POLA2	YAL038W	CDC19
CAPN1/FCF2	ENSG00000067334	CAPN1	YLR051C	FCF2
ACPP/NUP100	ENSG00000067445	ACPP	YKL068W	NUP100
MDH1/RHO1	ENSG00000067560	MDH1	YPR165W	RHO1
SLC30A9/TCB1	ENSG00000067715	SLC30A9	YOR086C	TCB1
MTMR11/SPP2	ENSG00000068394	MTMR11	YOR148C	SPP2
CCDC88C/TRM7	ENSG00000068438	CCDC88C	YBR061C	TRM7
YAF2/ARG82	ENSG00000068745	YAF2	YDR173C	ARG82
ZMYND11/TOA1	ENSG00000068781	ZMYND11	YOR194C	TOA1
WAS/KRE28	ENSG00000068793	WAS	YDR532C	KRE28
DPEP1/HST2	ENSG00000068903	DPEP1	YPL015C	HST2
BID/GLT1	ENSG00000069248	BID	YDL171C	GLT1
MATR3/VPS35	ENSG00000069329	MATR3	YJL154C	VPS35
RGPD5/MBP1	ENSG00000069399	RGPD5	YDL056W	MBP1
STMN4/BPT1	ENSG00000069431	STMN4	YLL015W	BPT1
NUDCD3/BIT61	ENSG00000069667	NUDCD3	YJL058C	BIT61
ISL1/REF2	ENSG00000069849	ISL1	YDR195W	REF2
IL20RA/RRB1	ENSG00000069966	IL20RA	YMR131C	RRB1
CLCA1/UFD1	ENSG00000070010	CLCA1	YGR048W	UFD1
ATP2C1/NOP14	ENSG00000070019	ATP2C1	YDL148C	NOP14
SRCIN1/SSP120	ENSG00000070081	SRCIN1	YLR250W	SSP120
IGF1/PFY1	ENSG00000070087	IGF1	YOR122C	PFY1
RALBP1/NIC96	ENSG00000070182	RALBP1	YFR002W	NIC96
RUFY3/CBF1	ENSG00000070444	RUFY3	YJR060W	CBF1
CNTN1/POL4	ENSG00000070501	CNTN1	YCR014C	POL4
WWTR1/KAR2	ENSG00000070718	WWTR1	YJL034W	KAR2
AGPS/CAT2	ENSG00000070748	AGPS	YML042W	CAT2
ATP1A2/MUD2	ENSG00000070756	ATP1A2	YKL074C	MUD2
TTC27/RPA190	ENSG00000070761	TTC27	YOR341W	RPA190
MARCO/CKA1	ENSG00000070770	MARCO	YIL035C	CKA1
SYT13/GCD6	ENSG00000070785	SYT13	YDR211W	GCD6
SNAI2/SAT4	ENSG00000070808	SNAI2	YCR008W	SAT4
CD74/RHO2	ENSG00000070831	CD74	YNL090W	RHO2
HGF/PUT4	ENSG00000070915	HGF	YOR348C	PUT4
ZRANB1/PMA1	ENSG00000070961	ZRANB1	YGL008C	PMA1
NCDN/CDC25	ENSG00000071051	NCDN	YLR310C	CDC25
ZFP64/AIP1	ENSG00000071127	ZFP64	YMR092C	AIP1
MNAT1/YKL023W	ENSG00000071205	MNAT1	YKL023W	YKL023W
SAMD4A/CAK1	ENSG00000071242	SAMD4A	YFL029C	CAK1
RUNX3/YNG2	ENSG00000071243	RUNX3	YHR090C	YNG2
MRE11A/BUD23	ENSG00000071462	MRE11A	YCR047C	BUD23
PLEKHB1/HRD3	ENSG00000071537	PLEKHB1	YLR207W	HRD3
SERPINB1/CDC48	ENSG00000071539	SERPINB1	YDL126C	CDC48
SPAST/ULS1	ENSG00000071794	SPAST	YOR191W	ULS1
ENSG00000021602/CFT1	ENSG00000071894	ENSG00000021602	YDR301W	CFT1
NRXN3/PTK2	ENSG00000072062	NRXN3	YJR059W	PTK2
AQR/MLC1	ENSG00000072110	AQR	YGL106W	MLC1
CPS1/VPS70	ENSG00000072133	CPS1	YJR126C	VPS70
C8B/YAP1801	ENSG00000072134	C8B	YHR161C	YAP1801
FHL1/SIW14	ENSG00000072135	FHL1	YNL032W	SIW14
RTFDC1/TRE1	ENSG00000072274	RTFDC1	YPL176C	TRE1
GABRA1/GUK1	ENSG00000072415	GABRA1	YDR454C	GUK1
NLRP2/BUD3	ENSG00000072518	NLRP2	YCL014W	BUD3
RNF10/IMG1	ENSG00000072609	RNF10	YCR046C	IMG1
ZDHHC6/MCM5	ENSG00000072778	ZDHHC6	YLR274W	MCM5
RNH1/CDC4	ENSG00000072803	RNH1	YFL009W	CDC4
NDUFS1/RRP4	ENSG00000072832	NDUFS1	YHR069C	RRP4
RB1CC1/LRS4	ENSG00000072864	RB1CC1	YDR439W	LRS4
ERP44/APM1	ENSG00000072958	ERP44	YPL259C	APM1
ALAS1/SEC2	ENSG00000073009	ALAS1	YNL272C	SEC2
BIRC3/MCM2	ENSG00000073111	BIRC3	YBL023C	MCM2
AKAP11/STE50	ENSG00000073282	AKAP11	YCL032W	STE50
GLRX2/SPT20	ENSG00000073711	GLRX2	YOL148C	SPT20
SNAPC1/STE6	ENSG00000073734	SNAPC1	YKL209C	STE6
STRAP/YAP1802	ENSG00000073921	STRAP	YGR241C	YAP1802
ABCC2/SEC18	ENSG00000073969	ABCC2	YBR080C	SEC18
DEF6/YJU3	ENSG00000074416	DEF6	YKL094W	YJU3
PLEKHO1/YLR257W	ENSG00000074590	PLEKHO1	YLR257W	YLR257W
GCLM/VCX1	ENSG00000074621	GCLM	YDL128W	VCX1
UBR2/CUP1-1	ENSG00000074660	UBR2	YHR053C	CUP1-1
EHD2/DOC1	ENSG00000074755	EHD2	YGL240W	DOC1
RRAGD/ENO2	ENSG00000074800	RRAGD	YHR174W	ENO2
HSF2/SLN1	ENSG00000074964	HSF2	YIL147C	SLN1
PHF20/TIF4632	ENSG00000075151	PHF20	YGL049C	TIF4632
NR1H3/MTC5	ENSG00000075188	NR1H3	YDR128W	MTC5
NCAPH2/CTT1	ENSG00000075213	NCAPH2	YGR088W	CTT1
TOMM34/RAX2	ENSG00000075223	TOMM34	YLR084C	RAX2
SEC63/ERG10	ENSG00000075239	SEC63	YPL028W	ERG10
KPNA6/YNL095C	ENSG00000075292	KPNA6	YNL095C	YNL095C
VIM/ATG1	ENSG00000075413	VIM	YGL180W	ATG1
RTEL1-TNFRSF6B/TAO3	ENSG00000075539	RTEL1-TNFRSF6B	YIL129C	TAO3
FAS/ARP9	ENSG00000075624	FAS	YMR033W	ARP9
CD44/SPO14	ENSG00000075651	CD44	YKR031C	SPO14
KCNG1/MAK11	ENSG00000075702	KCNG1	YKL021C	MAK11
SLAMF7/YNL046W	ENSG00000075711	SLAMF7	YNL046W	YNL046W
MIPEP/VPS21	ENSG00000075785	MIPEP	YOR089C	VPS21
PRKCH/BEM2	ENSG00000075884	PRKCH	YER155C	BEM2
INSRR/RRP45	ENSG00000075914	INSRR	YDR280W	RRP45
IFNGR1/NCL1	ENSG00000075945	IFNGR1	YBL024W	NCL1
SH2D2A/REX2	ENSG00000076043	SH2D2A	YLR059C	REX2
TNFRSF1B/YIL077C	ENSG00000076053	TNFRSF1B	YIL077C	YIL077C
VEZT/MLH1	ENSG00000076242	VEZT	YMR167W	MLH1
POU2F2/ACC1	ENSG00000076555	POU2F2	YNR016C	ACC1
SNX1/MON1	ENSG00000076685	SNX1	YGL124C	MON1
TBPL1/MRPS16	ENSG00000076984	TBPL1	YPL013C	MRPS16
ARNTL2/TOP2	ENSG00000077097	ARNTL2	YNL088W	TOP2
BCLAF1/SKP2	ENSG00000077235	BCLAF1	YNL311C	SKP2
ANK1/YTP1	ENSG00000077238	ANK1	YNL237W	YTP1
TFB1M/UBP8	ENSG00000077254	TFB1M	YMR223W	UBP8
RABEP1/MSL1	ENSG00000077312	RABEP1	YIR009W	MSL1
HMGB3/SKI6	ENSG00000077348	HMGB3	YGR195W	SKI6
NUP160/PAC11	ENSG00000077380	NUP160	YDR488C	PAC11
BAK1/CUR1	ENSG00000077522	BAK1	YPR158W	CUR1
MUSK/CAP2	ENSG00000077549	MUSK	YIL034C	CAP2
IKZF2/UBC11	ENSG00000077721	IKZF2	YOR339C	UBC11
GRN/KSS1	ENSG00000077782	GRN	YGR040W	KSS1
ARHGAP31/RAD34	ENSG00000077809	ARHGAP31	YDR314C	RAD34
NR2E3/SRP54	ENSG00000078018	NR2E3	YPR088C	SRP54
CENPQ/NFI1	ENSG00000078043	CENPQ	YOR156C	NFI1
SARS/DUR1,2	ENSG00000078070	SARS	YBR208C	DUR1,2
RANBP3/YTA7	ENSG00000078114	RANBP3	YGR270W	YTA7
ARID4A/UBC13	ENSG00000078140	ARID4A	YDR092W	UBC13
TSSC1/INP51	ENSG00000078269	TSSC1	YIL002C	INP51
ENSG00000032514/CHA4	ENSG00000078304	ENSG00000032514	YLR098C	CHA4
IFT88/PET54	ENSG00000078328	IFT88	YGR222W	PET54
ZCCHC8/SKI8	ENSG00000078369	ZCCHC8	YGL213C	SKI8
ABCF2/SNT2	ENSG00000078403	ABCF2	YGL131C	SNT2
LRRC7/STE23	ENSG00000078618	LRRC7	YLR389C	STE23
UBA6/POR1	ENSG00000078668	UBA6	YNL055C	POR1
GAB2/MET13	ENSG00000078747	GAB2	YGL125W	MET13
ATP6V0A1/DAL3	ENSG00000078900	ATP6V0A1	YIR032C	DAL3
PIAS1/UBC5	ENSG00000078967	PIAS1	YDR059C	UBC5
SLC4A7/YKU80	ENSG00000079246	SLC4A7	YMR106C	YKU80
APBA2/CBK1	ENSG00000079277	APBA2	YNL161W	CBK1
UHRF1/REX3	ENSG00000079313	UHRF1	YLR107W	REX3
MAP2K3/RGT2	ENSG00000079393	MAP2K3	YDL138W	RGT2
TMSB10/ERG9	ENSG00000079459	TMSB10	YHR190W	ERG9
RNF19A/PGM2	ENSG00000079739	RNF19A	YMR105C	PGM2
PEX3/PRP28	ENSG00000079785	PEX3	YDR243C	PRP28
GABARAPL2/HAL1	ENSG00000079819	GABARAPL2	YPR005C	HAL1
MYOC/VAM3	ENSG00000079950	MYOC	YOR106W	VAM3
SH3YL1/CIT2	ENSG00000080298	SH3YL1	YCR005C	CIT2
VCL/GSP1	ENSG00000080371	VCL	YLR293C	GSP1
DAPK2/BOR1	ENSG00000080493	DAPK2	YNL275W	BOR1
NSMAF/MOT1	ENSG00000080503	NSMAF	YPL082C	MOT1
ADSS/COQ5	ENSG00000080546	ADSS	YML110C	COQ5
STAP1/IRC6	ENSG00000080561	STAP1	YFR043C	IRC6
TIMP2/SNF2	ENSG00000080603	TIMP2	YOR290C	SNF2
RFC1/PUF6	ENSG00000080608	RFC1	YDR496C	PUF6
CUL3/ECM14	ENSG00000080618	CUL3	YHR132C	ECM14
MYOM2/PHO84	ENSG00000081019	MYOM2	YML123C	PHO84
OTC/YMR086W	ENSG00000081026	OTC	YMR086W	YMR086W
USP2/SMP1	ENSG00000081189	USP2	YBR182C	SMP1
CASR/GUT2	ENSG00000081277	CASR	YIL155C	GUT2
TUBG2/UBA4	ENSG00000081307	TUBG2	YHR111W	UBA4
RPL26L1/MTC1	ENSG00000081479	RPL26L1	YJL123C	MTC1
FLT4/RPA12	ENSG00000081665	FLT4	YJR063W	RPA12
NSUN2/PDE1	ENSG00000081803	NSUN2	YGL248W	PDE1
FBXO42/TRI1	ENSG00000082014	FBXO42	YMR233W	TRI1
MRI1/PCL1	ENSG00000082258	MRI1	YNL289W	PCL1
METTL1/PMD1	ENSG00000082397	METTL1	YER132C	PMD1
HOXC8/YDL180W	ENSG00000082438	HOXC8	YDL180W	YDL180W
AGA/MED4	ENSG00000082512	AGA	YOR174W	MED4
ENSG00000038102/MRPL22	ENSG00000082515	ENSG00000038102	YNL177C	MRPL22
PI4K2B/SEH1	ENSG00000082516	PI4K2B	YGL100W	SEH1
MAT2B/TMS1	ENSG00000082556	MAT2B	YDR105C	TMS1
TLL1/YCK1	ENSG00000082701	TLL1	YHR135C	YCK1
EDC4/YLR159W	ENSG00000082781	EDC4	YLR159W	YLR159W
TRIO/ATG11	ENSG00000082805	TRIO	YPR049C	ATG11
VCAN/CRM1	ENSG00000082898	VCAN	YGR218W	CRM1
MSR1/MET22	ENSG00000083290	MSR1	YOL064C	MET22
CDH1/KAP104	ENSG00000083312	CDH1	YBR017C	KAP104
SKIV2L2/YMR018W	ENSG00000083457	SKIV2L2	YMR018W	YMR018W
DNAH5/GIP4	ENSG00000083799	DNAH5	YAL031C	GIP4
ZFYVE16/RPS5	ENSG00000083845	ZFYVE16	YJR123W	RPS5
C6/APT2	ENSG00000083857	C6	YDR441C	APT2
RAI14/SBP1	ENSG00000084072	RAI14	YHL034C	SBP1
SOX30/STE24	ENSG00000084073	SOX30	YJR117W	STE24
PNKP/TIF34	ENSG00000084623	PNKP	YMR146C	TIF34
SPDL1/SHE4	ENSG00000084674	SPDL1	YOR035C	SHE4
STAU2/EMP47	ENSG00000084733	STAU2	YFL048C	EMP47
RTN4R/YKR018C	ENSG00000084754	RTN4R	YKR018C	YKR018C
PHF23/CGR1	ENSG00000085063	PHF23	YGL029W	CGR1
CDH10/DAP2	ENSG00000085377	CDH10	YHR028C	DAP2
INPP4A/HSP26	ENSG00000085382	INPP4A	YBR072W	HSP26
RAB27B/TAF5	ENSG00000085415	RAB27B	YBR198C	TAF5
PSMA4/MDV1	ENSG00000085433	PSMA4	YJL112W	MDV1
MYO16/CTS2	ENSG00000085465	MYO16	YDR371W	CTS2
LSG1/SSK2	ENSG00000085511	LSG1	YNR031C	SSK2
PARP3/ATM1	ENSG00000085563	PARP3	YMR301C	ATM1
TNC/GRE3	ENSG00000085662	TNC	YHR104W	GRE3
TDP1/YMC1	ENSG00000085719	TDP1	YPR058W	YMC1
MED17/BZZ1	ENSG00000085733	MED17	YHR114W	BZZ1
CAPG/IML2	ENSG00000085831	CAPG	YJL082W	IML2
AP2S1/PAN1	ENSG00000085832	AP2S1	YIR006C	PAN1
USH2A/ORC1	ENSG00000085840	USH2A	YML065W	ORC1
ZPBP/CTF19	ENSG00000085871	ZPBP	YPL018W	CTF19
TG/XDJ1	ENSG00000086061	TG	YLR090W	XDJ1
ADAM28/FAP1	ENSG00000086102	ADAM28	YNL023C	FAP1
BARX2/DIM1	ENSG00000086189	BARX2	YPL266W	DIM1
DCUN1D1/MRPL24	ENSG00000086504	DCUN1D1	YMR193W	MRPL24
PHF15/CIN5	ENSG00000086548	PHF15	YOR028C	CIN5
ZIC2/EMP24	ENSG00000086598	ZIC2	YGL200C	EMP24
LCP2/ERO1	ENSG00000086619	LCP2	YML130C	ERO1
TRIT1/RPS1B	ENSG00000086712	TRIT1	YML063W	RPS1B
ADRB1/PPH3	ENSG00000086717	ADRB1	YDR075W	PPH3
ENSG00000043822/MRP10	ENSG00000086758	ENSG00000043822	YDL045W-A	MRP10
GUCA2B/ALG9	ENSG00000086848	GUCA2B	YNL219C	ALG9
CUL7/FRE1	ENSG00000086991	CUL7	YLR214W	FRE1
CTNNA1/POX1	ENSG00000087008	CTNNA1	YGL205W	POX1
PHKA2/SPS19	ENSG00000087076	PHKA2	YNL202W	SPS19
EPHA3/SGF11	ENSG00000087152	EPHA3	YPL047W	SGF11
HSPA5/ISA1	ENSG00000087206	HSPA5	YLL027W	ISA1
DSG2/ATP18	ENSG00000087245	DSG2	YML081C-A	ATP18
GEMIN8/TPA1	ENSG00000087263	GEMIN8	YER049W	TPA1
OFD1/BOI2	ENSG00000087266	OFD1	YER114C	BOI2
PREX2/CDC50	ENSG00000087274	PREX2	YCR094W	CDC50
WDR37/EST1	ENSG00000087338	WDR37	YLR233C	EST1
YTHDC2/ERV46	ENSG00000087502	YTHDC2	YAL042W	ERV46
CTPS2/RFX1	ENSG00000087903	CTPS2	YLR176C	RFX1
ATP6V1H/GDS1	ENSG00000088179	ATP6V1H	YOR355W	GDS1
POLR2B/HAS1	ENSG00000088205	POLR2B	YMR290C	HAS1
TPR/RPS2	ENSG00000088247	TPR	YGL123W	RPS2
CP/RFC1	ENSG00000088320	CP	YOR217W	RFC1
DTNBP1/REI1	ENSG00000088367	DTNBP1	YBR267W	REI1
XK/YLR422W	ENSG00000088387	XK	YLR422W	YLR422W
ARHGAP6/FPR1	ENSG00000088832	ARHGAP6	YNL135C	FPR1
MAP4/SHP1	ENSG00000088833	MAP4	YBL058W	SHP1
GOPC/DYN2	ENSG00000088986	GOPC	YDR424C	DYN2
ROS1/IRC19	ENSG00000088992	ROS1	YLL033W	IRC19
HDAC9/BRL1	ENSG00000089006	HDAC9	YHR036W	BRL1
RRM2B/RPL6A	ENSG00000089009	RRM2B	YML073C	RPL6A
TNFRSF17/AIM17	ENSG00000089041	TNFRSF17	YHL021C	AIM17
LMO3/ESF1	ENSG00000089048	LMO3	YDR365C	ESF1
MRPS10/APC5	ENSG00000089053	MRPS10	YOR249C	APC5
GUCA1A/REX4	ENSG00000089094	GUCA1A	YOL080C	REX4
RSF1/GCN1	ENSG00000089154	RSF1	YGL195W	GCN1
VPS13D/PXL1	ENSG00000089159	VPS13D	YKR090W	PXL1
CELF2/TFS1	ENSG00000089220	CELF2	YLR178C	TFS1
R3HDM1/NCP1	ENSG00000089250	R3HDM1	YHR042W	NCP1
COL9A2/CUS2	ENSG00000089280	COL9A2	YNL286W	CUS2
KITLG/TAP42	ENSG00000089289	KITLG	YMR028W	TAP42
ERCC8/MAK5	ENSG00000089737	ERCC8	YBR142W	MAK5
VAMP3/HDA1	ENSG00000090006	VAMP3	YNL021W	HDA1
PER3/LCB1	ENSG00000090054	PER3	YMR296C	LCB1
UTS2/PAP1	ENSG00000090060	UTS2	YKR002W	PAP1
TNFRSF9/AIM20	ENSG00000090104	TNFRSF9	YIL158W	AIM20
EPN3/FYV10	ENSG00000090316	EPN3	YIL097W	FYV10
LTBP1/XBP1	ENSG00000090339	LTBP1	YIL101C	XBP1
RCN1/AMA1	ENSG00000090372	RCN1	YGR225W	AMA1
ELN/YNR064C	ENSG00000090487	ELN	YNR064C	YNR064C
RFC2/MPS2	ENSG00000090565	RFC2	YGL075C	MPS2
ARID1B/ZIP1	ENSG00000090615	ARID1B	YDR285W	ZIP1
NEDD4L/ALA1	ENSG00000090861	NEDD4L	YOR335C	ALA1
FOXP3/YOR022C	ENSG00000090975	FOXP3	YOR022C	YOR022C
HEXB/SEC3	ENSG00000090989	HEXB	YER008C	SEC3
JKAMP/LPD1	ENSG00000091140	JKAMP	YFL018C	LPD1
DKK3/RPN14	ENSG00000091157	DKK3	YGL004C	RPN14
ARHGEF5/IML1	ENSG00000091428	ARHGEF5	YJR138W	IML1
NFE2L3/FUM1	ENSG00000091483	NFE2L3	YPL262W	FUM1
LIMA1/SKT5	ENSG00000091490	LIMA1	YBL061C	SKT5
SLC4A8/ECM30	ENSG00000091536	SLC4A8	YLR436C	ECM30
PTGER3/HER1	ENSG00000091592	PTGER3	YOR227W	HER1
MAPK9/CSI1	ENSG00000091879	MAPK9	YMR025W	CSI1
COL23A1/OM45	ENSG00000092054	COL23A1	YIL136W	OM45
BCAR1/BAP2	ENSG00000092068	BCAR1	YBR068C	BAP2
FAM160A2/GVP36	ENSG00000092200	FAM160A2	YIL041W	GVP36
HERPUD1/SPT16	ENSG00000092201	HERPUD1	YGL207W	SPT16
HOMER3/TRS31	ENSG00000092203	HOMER3	YDR472W	TRS31
RAD51/ERT1	ENSG00000092208	RAD51	YBR239C	ERT1
POLQ/ADE16	ENSG00000092421	POLQ	YLR028C	ADE16
PIK3CB/YVC1	ENSG00000092439	PIK3CB	YOR087W	YVC1
ENSG00000051415/SOF1	ENSG00000092470	ENSG00000051415	YLL011W	SOF1
CYBA/SPO20	ENSG00000092531	CYBA	YMR017W	SPO20
THOC3/GOR1	ENSG00000092621	THOC3	YNL274C	GOR1
HEBP2/MLC2	ENSG00000092841	HEBP2	YPR188C	MLC2
PLEKHA5/HMF1	ENSG00000092847	PLEKHA5	YER057C	HMF1
PRSS8/DAL1	ENSG00000092964	PRSS8	YIR027C	DAL1
SIKE1/AFT2	ENSG00000093010	SIKE1	YPL202C	AFT2
RRP12/ETP1	ENSG00000094631	RRP12	YHL010C	ETP1
MSMO1/MSH6	ENSG00000095002	MSMO1	YDR097C	MSH6
TTC17/RET2	ENSG00000095139	TTC17	YFR051C	RET2
ALX4/VAC8	ENSG00000095261	ALX4	YEL013W	VAC8
FOXN3/VMA7	ENSG00000095539	FOXN3	YGR020C	VMA7
AKR7A2/YFR017C	ENSG00000095637	AKR7A2	YFR017C	YFR017C
MRTO4/HSP150	ENSG00000095794	MRTO4	YJL159W	HSP150
USE1/SGV1	ENSG00000096063	USE1	YPR161C	SGV1
MCF2L2/CEF1	ENSG00000096401	MCF2L2	YMR213W	CEF1
NRIP2/ILV1	ENSG00000096433	NRIP2	YER086W	ILV1
LAMA3/NUF2	ENSG00000096696	LAMA3	YOL069W	NUF2
ANAPC4/FUS3	ENSG00000097007	ANAPC4	YBL016W	FUS3
KCNQ1/AIR1	ENSG00000099139	KCNQ1	YIL079C	AIR1
TRAPPC3/MGR1	ENSG00000099204	TRAPPC3	YCL044C	MGR1
THRAP3/NRG2	ENSG00000099326	THRAP3	YBR066C	NRG2
PHPT1/FRE8	ENSG00000099331	PHPT1	YLR047C	FRE8
ENTPD2/NSE3	ENSG00000099399	ENTPD2	YDR288W	NSE3
ARID4B/GBP2	ENSG00000099622	ARID4B	YCL011C	GBP2
PTPRN/ATP16	ENSG00000099624	PTPRN	YDL004W	ATP16
KIF1B/YRA1	ENSG00000099783	KIF1B	YDR381W	YRA1
FOXC1/UBC12	ENSG00000099804	FOXC1	YLR306W	UBC12
SYNE2/MEU1	ENSG00000099810	SYNE2	YLR017W	MEU1
CBLN4/RPB5	ENSG00000099817	CBLN4	YBR154C	RPB5
CHRDL2/CDC7	ENSG00000099875	CHRDL2	YDL017W	CDC7
RELT/GRS1	ENSG00000099917	RELT	YBR121C	GRS1
NOP58/SYN8	ENSG00000099940	NOP58	YAL014C	SYN8
KCNH2/MYO5	ENSG00000099942	KCNH2	YMR109W	MYO5
CUL1/DER1	ENSG00000099958	CUL1	YBR201W	DER1
CYFIP2/UBI4	ENSG00000099995	CYFIP2	YLL039C	UBI4
TAB2/NOP7	ENSG00000100029	TAB2	YGR103W	NOP7
EIF2AK2/CDC28	ENSG00000100030	EIF2AK2	YBR160W	CDC28
KMT2C/PTC2	ENSG00000100034	KMT2C	YER089C	PTC2
PUM2/CTP1	ENSG00000100075	PUM2	YBR291C	CTP1
MRPL43/GGA1	ENSG00000100083	MRPL43	YDR358W	GGA1
ITIH4/GIS1	ENSG00000100105	ITIH4	YDR096W	GIS1
C4orf27/YDR348C	ENSG00000100106	C4orf27	YDR348C	YDR348C
ZFR/SPP382	ENSG00000100109	ZFR	YLR424W	SPP382
NPFFR2/MNN9	ENSG00000100129	NPFFR2	YPL050C	MNN9
ENSG00000056345/NHP2	ENSG00000100138	ENSG00000056345	YDL208W	NHP2
PHF21B/IXR1	ENSG00000100146	PHF21B	YKL032C	IXR1
TRAF1/YLR462W	ENSG00000100151	TRAF1	YLR462W	YLR462W
PCGF2/DBP3	ENSG00000100201	PCGF2	YGL078C	DBP3
IL17RB/DMC1	ENSG00000100206	IL17RB	YER179W	DMC1
TRAF3IP2/BOP3	ENSG00000100207	TRAF3IP2	YNL042W	BOP3
GYG2/BNA6	ENSG00000100219	GYG2	YFR047C	BNA6
SERPINB3/AIM33	ENSG00000100225	SERPINB3	YML087C	AIM33
PKP2/TUF1	ENSG00000100226	PKP2	YOR187W	TUF1
MSH4/YOR114W	ENSG00000100227	MSH4	YOR114W	YOR114W
F7/GSF2	ENSG00000100242	F7	YML048W	GSF2
GDI2/PGA3	ENSG00000100243	GDI2	YML125C	PGA3
PRDM1/BUD14	ENSG00000100266	PRDM1	YAR014C	BUD14
ATG5/APL2	ENSG00000100280	ATG5	YKL135C	APL2
PITHD1/HMX1	ENSG00000100292	PITHD1	YLR205C	HMX1
MTA3/MYO3	ENSG00000100345	MTA3	YKL129C	MYO3
USP13/NPA3	ENSG00000100360	USP13	YJR072C	NPA3
LAMC2/YLR224W	ENSG00000100365	LAMC2	YLR224W	YLR224W
CDK14/YIA6	ENSG00000100372	CDK14	YIL006W	YIA6
SEC61A1/SGT2	ENSG00000100380	SEC61A1	YOR007C	SGT2
PPP1R12A/HRT1	ENSG00000100387	PPP1R12A	YOL133W	HRT1
RASGRF1/RNA1	ENSG00000100401	RASGRF1	YMR235C	RNA1
CAMK2B/APA2	ENSG00000100403	CAMK2B	YDR530C	APA2
CROCC/RPC25	ENSG00000100413	CROCC	YKL144C	RPC25
POLR3E/PAU15	ENSG00000100448	POLR3E	YIR041W	PAU15
ATP2B4/NOP13	ENSG00000100461	ATP2B4	YNL175C	NOP13
ZC3H11A/YDR366C	ENSG00000100478	ZC3H11A	YDR366C	YDR366C
RIOK2/DPB2	ENSG00000100479	RIOK2	YPR175W	DPB2
NDC1/GPH1	ENSG00000100504	NDC1	YPR160W	GPH1
FLYWCH1/VMA8	ENSG00000100554	FLYWCH1	YEL051W	VMA8
UNKL/PRE6	ENSG00000100567	UNKL	YOL038W	PRE6
ALDH18A1/AHA1	ENSG00000100591	ALDH18A1	YDR214W	AHA1
TARBP1/BNI1	ENSG00000100592	TARBP1	YNL271C	BNI1
MXD1/LCB2	ENSG00000100596	MXD1	YDR062W	LCB2
CDK17/RRT6	ENSG00000100605	CDK17	YGL146C	RRT6
DNAJC25/PTC3	ENSG00000100614	DNAJC25	YBL056W	PTC3
PSD/NMA2	ENSG00000100628	PSD	YGR010W	NMA2
CTDP1/HRB1	ENSG00000100650	CTDP1	YNL004W	HRB1
YBX3/TIF5	ENSG00000100664	YBX3	YPR041W	TIF5
WNK1/CYS3	ENSG00000100665	WNK1	YAL012W	CYS3
CCAR1/MPH1	ENSG00000100697	CCAR1	YIR002C	MPH1
OGFR/MIS1	ENSG00000100714	OGFR	YBR084W	MIS1
GNA15/YAP1	ENSG00000100722	GNA15	YML007W	YAP1
CREB3L3/GUP1	ENSG00000100739	CREB3L3	YGL084C	GUP1
PTPRU/RPT1	ENSG00000100764	PTPRU	YKL145W	RPT1
SNRNP40/PRE1	ENSG00000100804	SNRNP40	YER012W	PRE1
COL11A1/ACE2	ENSG00000100811	COL11A1	YLR131C	ACE2
MPC1/CST9	ENSG00000100814	MPC1	YLR394W	CST9
ACAA1/NOT5	ENSG00000100815	ACAA1	YPR072W	NOT5
BCAT1/SGN1	ENSG00000100836	BCAT1	YIR001C	SGN1
HDAC7/RAD54	ENSG00000100888	HDAC7	YGL163C	RAD54
LZTS1/SCL1	ENSG00000100902	LZTS1	YGL011C	SCL1
SPAG4/CDC123	ENSG00000100906	SPAG4	YLR215C	CDC123
NCKAP1/YHR035W	ENSG00000100934	NCKAP1	YHR035W	YHR035W
MRPS35/ATP12	ENSG00000100979	MRPS35	YJL180C	ATP12
GUCY1B3/PSF1	ENSG00000101003	GUCY1B3	YDR013W	PSF1
SFSWAP/TID3	ENSG00000101004	SFSWAP	YIL144W	TID3
TNK2/CBP3	ENSG00000101019	TNK2	YPL215W	CBP3
CDH3/DIA1	ENSG00000101049	CDH3	YMR316W	DIA1
ARSF/GAT2	ENSG00000101076	ARSF	YMR136W	GAT2
GPBP1/PET9	ENSG00000101084	GPBP1	YBL030C	PET9
CS/CDC15	ENSG00000101109	CS	YAR019C	CDC15
LTK/LYS9	ENSG00000101144	LTK	YNR050C	LYS9
MRPS24/GLE2	ENSG00000101146	MRPS24	YER107C	GLE2
ELMO2/PRE10	ENSG00000101182	ELMO2	YOR362C	PRE10
WAPAL/EAF7	ENSG00000101189	WAPAL	YNL136W	EAF7
APPBP2/IOC2	ENSG00000101191	APPBP2	YLR095C	IOC2
POLD1/GID8	ENSG00000101193	POLD1	YMR135C	GID8
SEZ6/GLO3	ENSG00000101199	SEZ6	YER122C	GLO3
EIF4B/TEF2	ENSG00000101210	EIF4B	YBR118W	TEF2
GLTSCR1/YCH1	ENSG00000101224	GLTSCR1	YGR203W	YCH1
RPL18/YFL066C	ENSG00000101246	RPL18	YFL066C	YFL066C
ISOC2/CKA2	ENSG00000101266	ISOC2	YOR061W	CKA2
U2AF2/SEC24	ENSG00000101310	U2AF2	YIL109C	SEC24
EPN1/CYB2	ENSG00000101323	EPN1	YML054C	CYB2
MED29/APC1	ENSG00000101347	MED29	YNL172W	APC1
AHRR/SKM1	ENSG00000101349	AHRR	YOL113W	SKM1
GSC2/KIP3	ENSG00000101350	GSC2	YGL216W	KIP3
GPC1/IDH1	ENSG00000101365	GPC1	YNL037C	IDH1
ADCK1/MIR1	ENSG00000101367	ADCK1	YJR077C	MIR1
HAGH/UTR2	ENSG00000101405	HAGH	YEL040W	UTR2
RNF4/ARP5	ENSG00000101442	RNF4	YNL059C	ARP5
CASP8/SAH1	ENSG00000101444	CASP8	YER043C	SAH1
ASUN/UBP6	ENSG00000101557	ASUN	YFR010W	UBP6
DLX3/SCS2	ENSG00000101558	DLX3	YER120W	SCS2
SPA17/YMR196W	ENSG00000101605	SPA17	YMR196W	YMR196W
WISP2/ABD1	ENSG00000101654	WISP2	YBR236C	ABD1
NGFR/RIO1	ENSG00000101782	NGFR	YOR119C	RIO1
CDON/PTI1	ENSG00000101811	CDON	YGR156W	PTI1
TAF2/NAS6	ENSG00000101843	TAF2	YGR232W	NAS6
HIPK2/SIF2	ENSG00000101849	HIPK2	YBR103W	SIF2
TNPO3/DAP1	ENSG00000101856	TNPO3	YPL170W	DAP1
MEF2BNB-MEF2B/POL2	ENSG00000101868	MEF2BNB-MEF2B	YNL262W	POL2
RFXANK/ALG13	ENSG00000101901	RFXANK	YGL047W	ALG13
LPAR2/SET3	ENSG00000101945	LPAR2	YKR029C	SET3
CTSA/BIR1	ENSG00000101966	CTSA	YJR089W	BIR1
SUGP2/YOR342C	ENSG00000101972	SUGP2	YOR342C	YOR342C
SLC12A2/YBL036C	ENSG00000101981	SLC12A2	YBL036C	YBL036C
SNX24/PXA2	ENSG00000101986	SNX24	YKL188C	PXA2
EYA2/SAC6	ENSG00000102024	EYA2	YDR129C	SAC6
CNN2/ISW1	ENSG00000102038	CNN2	YBR245C	ISW1
SNCAIP/YDL156W	ENSG00000102054	SNCAIP	YDL156W	YDL156W
DDX20/SMF1	ENSG00000102096	DDX20	YOL122C	SMF1
BTBD1/TAZ1	ENSG00000102125	BTBD1	YPR140W	TAZ1
BCAS1/PGK1	ENSG00000102144	BCAS1	YCR012W	PGK1
POU1F1/MDY2	ENSG00000102178	POU1F1	YOL111C	MDY2
PMS1/PKH1	ENSG00000102225	PMS1	YDR490C	PKH1
HMG20B/UBP12	ENSG00000102226	HMG20B	YJL197W	UBP12
CALCRL/PAB1	ENSG00000102241	CALCRL	YER165W	PAB1
TAF11/ESS1	ENSG00000102309	TAF11	YJR017C	ESS1
ANKS1A/ALE1	ENSG00000102312	ANKS1A	YOR175C	ALE1
AP3D1/KTR1	ENSG00000102385	AP3D1	YOR099W	KTR1
ZNF76/MIG1	ENSG00000102554	ZNF76	YGL035C	MIG1
SLC9A3R2/YPK1	ENSG00000102572	SLC9A3R2	YKL126W	YPK1
NTHL1/FUS2	ENSG00000102606	NTHL1	YMR232W	FUS2
GNAI3/URA2	ENSG00000102699	GNAI3	YJL130C	URA2
IPO5/YNL010W	ENSG00000102753	IPO5	YNL010W	YNL010W
OAT/PPQ1	ENSG00000102893	OAT	YPL179W	PPQ1
WDR3/NTF2	ENSG00000102898	WDR3	YER009W	NTF2
PKN2/MSN2	ENSG00000102935	PKN2	YMR037C	MSN2
WDR18/STP1	ENSG00000102974	WDR18	YDR463W	STP1
TRAM2/CSE1	ENSG00000103021	TRAM2	YGL238W	CSE1
NTN1/RPN8	ENSG00000103035	NTN1	YOR261C	RPN8
GLP2R/LRO1	ENSG00000103066	GLP2R	YNR008W	LRO1
MCM10/YNL176C	ENSG00000103152	MCM10	YNL176C	YNL176C
DGKA/VMR1	ENSG00000103222	DGKA	YHL035C	VMR1
ERBB3/NBP35	ENSG00000103274	ERBB3	YGL091C	NBP35
ROPN1/UBC9	ENSG00000103275	ROPN1	YDL064W	UBC9
KARS/ARO2	ENSG00000103313	KARS	YGL148W	ARO2
PDIA5/EXG1	ENSG00000103319	PDIA5	YLR300W	EXG1
NDUFB4/RAD23	ENSG00000103363	NDUFB4	YEL037C	RAD23
SPEN/YDJ1	ENSG00000103423	SPEN	YNL064C	YDJ1
MYLK/SFP1	ENSG00000103495	MYLK	YLR403W	SFP1
MAP2K4/TLG2	ENSG00000103496	MAP2K4	YOL018C	TLG2
SNAP91/TAE1	ENSG00000103510	SNAP91	YBR261C	TAE1
SLK/ICY2	ENSG00000103540	SLK	YPL250C	ICY2
COL17A1/AI4	ENSG00000103546	COL17A1	Q0065	AI4
SEC61A2/BRE1	ENSG00000103549	SEC61A2	YDL074C	BRE1
PRKCQ/HIR1	ENSG00000103647	PRKCQ	YBL008W	HIR1
TLE2/KSP1	ENSG00000103653	TLE2	YHR082C	KSP1
ASB1/YKR023W	ENSG00000103671	ASB1	YKR023W	YKR023W
FAM107B/LIA1	ENSG00000103723	FAM107B	YJR070C	LIA1
ME1/YPT11	ENSG00000103769	ME1	YNL304W	YPT11
TBC1D1/RBA50	ENSG00000103932	TBC1D1	YDR527W	RBA50
CDK13/STB2	ENSG00000103942	CDK13	YMR053C	STB2
MTHFD2/YKL070W	ENSG00000103966	MTHFD2	YKL070W	YKL070W
SLC9A7/MXR1	ENSG00000104064	SLC9A7	YER042W	MXR1
FOXJ2/HSP10	ENSG00000104067	FOXJ2	YOR020C	HSP10
YBX1/PEP3	ENSG00000104142	YBX1	YLR148W	PEP3
PDE4A/MSC2	ENSG00000104147	PDE4A	YDR205W	MSC2
PPP2R5A/BRF1	ENSG00000104221	PPP2R5A	YGR246C	BRF1
CTNNA2/CFT2	ENSG00000104299	CTNNA2	YLR115W	CFT2
ELAVL1/AIM31	ENSG00000104320	ELAVL1	YML030W	AIM31
TIE1/POP1	ENSG00000104356	TIE1	YNL221C	POP1
SMARCD1/MCK1	ENSG00000104365	SMARCD1	YNL307C	MCK1
KDM4A/SOH1	ENSG00000104368	KDM4A	YGL127C	SOH1
NFYC/YPT32	ENSG00000104388	NFYC	YGL210W	YPT32
SLC9A3/GNA1	ENSG00000104408	SLC9A3	YFL017C	GNA1
NGEF/UBS1	ENSG00000104415	NGEF	YBR165W	UBS1
ASPM/ARP10	ENSG00000104419	ASPM	YDR106W	ARP10
CD84/PET123	ENSG00000104435	CD84	YOR158W	PET123
ELOVL1/DAL81	ENSG00000104490	ELOVL1	YIR023W	DAL81
SPI1/HUL5	ENSG00000104517	SPI1	YGL141W	HUL5
ZNRD1/PRP21	ENSG00000104529	ZNRD1	YJL203W	PRP21
MPPED2/PSA1	ENSG00000104549	MPPED2	YDL055C	PSA1
ZBTB11/TMT1	ENSG00000104611	ZBTB11	YER175C	TMT1
ATXN3/BCH2	ENSG00000104613	ATXN3	YKR027W	BCH2
GOLGA5/VPS55	ENSG00000104660	GOLGA5	YJR044C	VPS55
FGFR2/OST3	ENSG00000104723	FGFR2	YOR085W	OST3
EML1/GSY1	ENSG00000104812	EML1	YFR015C	GSY1
ARFGEF1/ECI1	ENSG00000104823	ARFGEF1	YLR284C	ECI1
MTFR1/JSN1	ENSG00000104824	MTFR1	YJR091C	JSN1
STAG3/TUB2	ENSG00000104833	STAG3	YFL037W	TUB2
FECH/SNP1	ENSG00000104852	FECH	YIL061C	SNP1
MYO9A/PIH1	ENSG00000104872	MYO9A	YHR034C	PIH1
DDX3Y/TPO2	ENSG00000104888	DDX3Y	YGR138C	TPO2
PFKP/PRP11	ENSG00000104897	PFKP	YDL043C	PRP11
SP100/SCH9	ENSG00000104936	SP100	YHR205W	SCH9
KLF6/PMI40	ENSG00000104938	KLF6	YER003C	PMI40
PPAP2A/TIM44	ENSG00000104980	PPAP2A	YIL022W	TIM44
NEO1/CCA1	ENSG00000105011	NEO1	YER168C	CCA1
TRAM1/MAS1	ENSG00000105088	TRAM1	YLR163C	MAS1
PHKA1/CRH1	ENSG00000105127	PHKA1	YGR189C	CRH1
TNFRSF1A/POP4	ENSG00000105171	TNFRSF1A	YBR257W	POP4
CACNB1/NOP1	ENSG00000105202	CACNB1	YDL014W	NOP1
EVI5/SAM2	ENSG00000105220	EVI5	YDR502C	SAM2
PKM/COQ9	ENSG00000105227	PKM	YLR201C	COQ9
DHX29/ALF1	ENSG00000105254	DHX29	YNL148C	ALF1
DNTTIP2/FCJ1	ENSG00000105281	DNTTIP2	YKR016W	FCJ1
TP53BP1/PRO1	ENSG00000105323	TP53BP1	YDR300C	PRO1
TRO/PRS2	ENSG00000105355	TRO	YER099C	PRS2
RRP15/YML6	ENSG00000105364	RRP15	YML025C	YML6
RHOA/QDR1	ENSG00000105370	RHOA	YIL120W	QDR1
DHX8/AVT7	ENSG00000105388	DHX8	YIL088C	AVT7
PRKCZ/YIP3	ENSG00000105404	PRKCZ	YNL044W	YIP3
SYT1/PMA2	ENSG00000105409	SYT1	YPL036W	PMA2
IDH3G/UME1	ENSG00000105447	IDH3G	YPL139C	UME1
ROGDI/CDA1	ENSG00000105483	ROGDI	YLR307W	CDA1
PDZD4/TPD3	ENSG00000105568	PDZD4	YAL016W	TPD3
ROCK1/TOR1	ENSG00000105576	ROCK1	YJR066W	TOR1
CBFB/CCC1	ENSG00000105607	CBFB	YLR220W	CCC1
PDK3/PRP31	ENSG00000105618	PDK3	YGR091W	PRP31
HYAL2/GPI1	ENSG00000105647	HYAL2	YGR216C	GPI1
HDAC4/SPC2	ENSG00000105668	HDAC4	YML055W	SPC2
RASSF1/DBP8	ENSG00000105671	RASSF1	YHR169W	DBP8
FGFR3/SFG1	ENSG00000105676	FGFR3	YOR315W	SFG1
IFI35/FPR4	ENSG00000105701	IFI35	YLR449W	FPR4
COASY/PAN3	ENSG00000105723	COASY	YKL025C	PAN3
MEF2A/SPF1	ENSG00000105726	MEF2A	YEL031W	SPF1
OTUD5/PDR17	ENSG00000105737	OTUD5	YNL264C	PDR17
TFE3/GLO4	ENSG00000105755	TFE3	YOR040W	GLO4
TBC1D25/BET1	ENSG00000105829	TBC1D25	YIL004C	BET1
ACSL4/DET1	ENSG00000105852	ACSL4	YDR051C	DET1
INPP5A/YLR072W	ENSG00000105854	INPP5A	YLR072W	YLR072W
GPKOW/YKL069W	ENSG00000105855	GPKOW	YKL069W	YKL069W
GRIPAP1/ZIM17	ENSG00000105866	GRIPAP1	YNL310C	ZIM17
FTSJ1/HOS4	ENSG00000105887	FTSJ1	YIL112W	HOS4
POLR1A/YGR016W	ENSG00000105928	POLR1A	YGR016W	YGR016W
LAPTM4A/STV1	ENSG00000105929	LAPTM4A	YMR054W	STV1
IP6K2/YGR066C	ENSG00000105939	IP6K2	YGR066C	YGR066C
STON1-GTF2A1L/KGD1	ENSG00000105953	STON1-GTF2A1L	YIL125W	KGD1
SRBD1/YHR131C	ENSG00000105974	SRBD1	YHR131C	YHR131C
CYFIP1/YPR091C	ENSG00000105976	CYFIP1	YPR091C	YPR091C
RASGRP2/RIM1	ENSG00000106028	RASGRP2	YCR028C-A	RIM1
PSME4/RAD1	ENSG00000106052	PSME4	YPL022W	RAD1
IFT80/YCR099C	ENSG00000106069	IFT80	YCR099C	YCR099C
SIRT2/PEP12	ENSG00000106089	SIRT2	YOR036W	PEP12
ERLEC1/GRS2	ENSG00000106105	ERLEC1	YPR081C	GRS2
PPP2R5B/GIS3	ENSG00000106125	PPP2R5B	YLR094C	GIS3
PYGM/FCY22	ENSG00000106128	PYGM	YER060W-A	FCY22
PITX1/CPR3	ENSG00000106236	PITX1	YML078W	CPR3
TRPC7/RPL20B	ENSG00000106246	TRPC7	YOR312C	RPL20B
NUP133/PRT1	ENSG00000106263	NUP133	YOR361C	PRT1
NUCKS1/YLR179C	ENSG00000106333	NUCKS1	YLR179C	YLR179C
VPS35/NOP15	ENSG00000106344	VPS35	YNL110C	NOP15
DNAJA2/IMD3	ENSG00000106348	DNAJA2	YLR432W	IMD3
BCL3/GTS1	ENSG00000106351	BCL3	YGL181W	GTS1
KCNAB2/SME1	ENSG00000106355	KCNAB2	YOR159C	SME1
ABCC9/YOR152C	ENSG00000106366	ABCC9	YOR152C	YOR152C
GAL/KTR3	ENSG00000106397	GAL	YBR205W	KTR3
CLEC2D/RIM101	ENSG00000106571	CLEC2D	YHL027W	RIM101
RORA/PRE8	ENSG00000106588	RORA	YML092C	PRE8
DRD4/MRPL32	ENSG00000106591	DRD4	YCR003W	MRPL32
TGFBR3/RHB1	ENSG00000106615	TGFBR3	YCR027C	RHB1
KIAA1107/SNF4	ENSG00000106617	KIAA1107	YGL115W	SNF4
PLA2G10/POL31	ENSG00000106628	PLA2G10	YJR006W	POL31
ATP1B3/RTF1	ENSG00000106665	ATP1B3	YGL244W	RTF1
NEDD4/VMA21	ENSG00000106688	NEDD4	YGR105W	VMA21
PIGB/CKS1	ENSG00000106723	PIGB	YBR135W	CKS1
MAPK6/DFG16	ENSG00000106952	MAPK6	YOR030W	DFG16
GNB5/OAF1	ENSG00000106991	GNB5	YAL051W	OAF1
RAB27A/ADK2	ENSG00000106992	RAB27A	YER170W	ADK2
CECR5/FRQ1	ENSG00000107130	CECR5	YDR373W	FRQ1
UFD1L/PSD1	ENSG00000107186	UFD1L	YNL169C	PSD1
LRP6/SPG4	ENSG00000107187	LRP6	YMR107W	SPG4
GUCY2C/MBF1	ENSG00000107223	GUCY2C	YOR298C-A	MBF1
SCT/MRF1	ENSG00000107242	SCT	YGL143C	MRF1
PHRF1/SNL1	ENSG00000107262	PHRF1	YIL016W	SNL1
IKBKAP/RVS161	ENSG00000107295	IKBKAP	YCR009C	RVS161
NUCB2/PDR10	ENSG00000107331	NUCB2	YOR328W	PDR10
PFN2/CDC34	ENSG00000107341	PFN2	YDR054C	CDC34
PTPN3/GAT1	ENSG00000107485	PTPN3	YFL021W	GAT1
SPTB/KEL3	ENSG00000107518	SPTB	YPL263C	KEL3
DAPP1/HEM3	ENSG00000107554	DAPP1	YDL205C	HEM3
FGF10/PHB1	ENSG00000107566	FGF10	YGR132C	PHB1
SMG6/RPG1	ENSG00000107581	SMG6	YBR079C	RPG1
EXOC5/PET18	ENSG00000107611	EXOC5	YCR020C	PET18
CLTCL1/NSE4	ENSG00000107672	CLTCL1	YDL105W	NSE4
FSTL3/CNA1	ENSG00000107758	FSTL3	YLR433C	CNA1
DGCR2/MPM1	ENSG00000107771	DGCR2	YJL066C	MPM1
RNF126/YHK8	ENSG00000107779	RNF126	YHR048W	YHK8
MNT/GEA1	ENSG00000107862	MNT	YJR031C	GEA1
ZXDC/SAC7	ENSG00000107863	ZXDC	YDR389W	SAC7
POLB/BCP1	ENSG00000107949	POLB	YDR361C	BCP1
WIPI1/YOL098C	ENSG00000107959	WIPI1	YOL098C	YOL098C
ASNS/MPD1	ENSG00000108010	ASNS	YOR288C	MPD1
AP3M2/NUP159	ENSG00000108021	AP3M2	YIL115C	NUP159
CNGB1/FRA1	ENSG00000108039	CNGB1	YLL029W	FRA1
ST6GALNAC2/SMC3	ENSG00000108055	ST6GALNAC2	YJL074C	SMC3
CHAT/RTS3	ENSG00000108091	CHAT	YGR161C	RTS3
PABPC1/SSN2	ENSG00000108100	PABPC1	YDR443C	SSN2
TESK2/CYC7	ENSG00000108107	TESK2	YEL039C	CYC7
C16orf80/YHI9	ENSG00000108187	C16orf80	YHR029C	YHI9
CSNK2A2/HED1	ENSG00000108256	CSNK2A2	YDR014W-A	HED1
PTPN21/ADA2	ENSG00000108264	PTPN21	YDR448W	ADA2
EIF2B3/PRE2	ENSG00000108294	EIF2B3	YPR103W	PRE2
CAMK2A/YLR352W	ENSG00000108306	CAMK2A	YLR352W	YLR352W
TCOF1/NHP6A	ENSG00000108312	TCOF1	YPR052C	NHP6A
CDC42/NOP8	ENSG00000108349	CDC42	YOL144W	NOP8
OSBPL3/RAD57	ENSG00000108384	OSBPL3	YDR004W	RAD57
EPHA8/YMR1	ENSG00000108389	EPHA8	YJR110W	YMR1
SLC12A3/SGO1	ENSG00000108395	SLC12A3	YOR073W	SGO1
RAD18/GPT2	ENSG00000108405	RAD18	YKR067W	GPT2
ATP2B1/RPN10	ENSG00000108424	ATP2B1	YHR200W	RPN10
NCK2/BOS1	ENSG00000108433	NCK2	YLR078C	BOS1
MAP4K4/MAK31	ENSG00000108465	MAP4K4	YCR020C-A	MAK31
RPL31/HRQ1	ENSG00000108469	RPL31	YDR291W	HRQ1
WDR1/YER184C	ENSG00000108510	WDR1	YER184C	YER184C
SNX13/SFC1	ENSG00000108528	SNX13	YJR095W	SFC1
ARHGAP10/VTC2	ENSG00000108551	ARHGAP10	YFL004W	VTC2
RPS6KA2/MRPL20	ENSG00000108557	RPS6KA2	YKR085C	MRPL20
ING3/DOP1	ENSG00000108576	ING3	YDR141C	DOP1
WBSCR22/GOS1	ENSG00000108587	WBSCR22	YHL031C	GOS1
SEL1L/RSC6	ENSG00000108604	SEL1L	YCR052W	RSC6
TRIP13/YML108W	ENSG00000108641	TRIP13	YML108W	YML108W
ATP6AP1/RRP5	ENSG00000108651	ATP6AP1	YMR229C	RRP5
TCF3/SNU114	ENSG00000108654	TCF3	YKL173W	SNU114
TRIB2/RPN6	ENSG00000108671	TRIB2	YDL097C	RPN6
DAZAP1/ERG13	ENSG00000108679	DAZAP1	YML126C	ERG13
MBD3/SPT7	ENSG00000108773	MBD3	YBR081C	SPT7
PRLH/YPT6	ENSG00000108774	PRLH	YLR262C	YPT6
HLTF/NBP2	ENSG00000108798	HLTF	YDR162C	NBP2
CPSF1/HOS2	ENSG00000108840	CPSF1	YGL194C	HOS2
CDH19/LUC7	ENSG00000108848	CDH19	YDL087C	LUC7
PDCD2/SIA1	ENSG00000108854	PDCD2	YOR137C	SIA1
PRKACA/PPS1	ENSG00000108861	PRKACA	YBR276C	PPS1
LPHN1/RNR4	ENSG00000108946	LPHN1	YGR180C	RNR4
ACTN1/LOT5	ENSG00000108953	ACTN1	YKL183W	LOT5
RPS6KA6/YNL035C	ENSG00000109046	RPS6KA6	YNL035C	YNL035C
EPN2/YIR042C	ENSG00000109065	EPN2	YIR042C	YIR042C
PTPN18/SPT6	ENSG00000109111	PTPN18	YGR116W	SPT6
LIMS2/POM33	ENSG00000109133	LIMS2	YLL023C	POM33
LNX1/YGL242C	ENSG00000109320	LNX1	YGL242C	YGL242C
TFRC/RIO2	ENSG00000109339	TFRC	YNL207W	RIO2
SREBF1/OSH2	ENSG00000109458	SREBF1	YDL019C	OSH2
TRPC5/MGE1	ENSG00000109519	TRPC5	YOR232W	MGE1
AFF4/GEF1	ENSG00000109572	AFF4	YJR040W	GEF1
UBE2D1/PRP43	ENSG00000109606	UBE2D1	YGL120C	PRP43
MPP5/DRS2	ENSG00000109654	MPP5	YAL026C	DRS2
SMC1A/TAH18	ENSG00000109756	SMC1A	YPR048W	TAH18
HSD17B10/GPM3	ENSG00000109814	HSD17B10	YOL056W	GPM3
MARK2/PIL1	ENSG00000109819	MARK2	YGR086C	PIL1
HMMR/FMP52	ENSG00000109854	HMMR	YER004W	FMP52
CHFR/LDB16	ENSG00000109861	CHFR	YCL005W	LDB16
TRHDE/ELP4	ENSG00000109911	TRHDE	YPL101W	ELP4
P4HA2/ZPR1	ENSG00000109917	P4HA2	YGR211W	ZPR1
FCGR2B/SSB1	ENSG00000109971	FCGR2B	YDL229W	SSB1
NFATC3/TPS3	ENSG00000110047	NFATC3	YMR261C	TPS3
ACADVL/OSH3	ENSG00000110048	ACADVL	YHR073W	OSH3
FBXW11/SAP185	ENSG00000110075	FBXW11	YJL098W	SAP185
ACAP1/YAT1	ENSG00000110090	ACAP1	YAR035W	YAT1
CRMP1/CLB1	ENSG00000110092	CRMP1	YGR108W	CLB1
DERL2/RAD5	ENSG00000110171	DERL2	YLR032W	RAD5
NDE1/PHO91	ENSG00000110344	NDE1	YNR013C	PHO91
MRVI1/DHH1	ENSG00000110367	MRVI1	YDL160C	DHH1
AP1M1/HRD1	ENSG00000110395	AP1M1	YOL013C	HRD1
PVR/KNS1	ENSG00000110422	PVR	YLL019C	KNS1
IKBKG/LAT1	ENSG00000110435	IKBKG	YNL071W	LAT1
XRCC1/YNL247W	ENSG00000110619	XRCC1	YNL247W	YNL247W
SCARB1/TOM70	ENSG00000110711	SCARB1	YNL121C	TOM70
MCM2/EKI1	ENSG00000110721	MCM2	YDR147W	EKI1
TP63/TFB1	ENSG00000110768	TP63	YDR311W	TFB1
LLGL2/CHO1	ENSG00000110799	LLGL2	YER026C	CHO1
NLE1/NAS2	ENSG00000110801	NLE1	YIL007C	NAS2
SDHA/SPC19	ENSG00000110841	SDHA	YDR201W	SPC19
SMARCE1/PAR32	ENSG00000110851	SMARCE1	YDL173W	PAR32
KDM5A/CRN1	ENSG00000110880	KDM5A	YLR429W	CRN1
ADAM11/CAX4	ENSG00000110881	ADAM11	YGR036C	CAX4
PPP2R3A/ROT2	ENSG00000110887	PPP2R3A	YBR229C	ROT2
FERMT2/ERG12	ENSG00000110921	FERMT2	YMR208W	ERG12
ABCB11/HAL5	ENSG00000110931	ABCB11	YJL165C	HAL5
CD5L/ATP1	ENSG00000110955	CD5L	YBL099W	ATP1
PTGS2/MAP2	ENSG00000111142	PTGS2	YBL091C	MAP2
IGF2BP2/LAP2	ENSG00000111144	IGF2BP2	YNL045W	LAP2
MAP3K13/FKH2	ENSG00000111206	MAP3K13	YNL068C	FKH2
ST6GAL1/VPH2	ENSG00000111224	ST6GAL1	YKL119C	VPH2
VDAC1P1/RPS24B	ENSG00000111241	VDAC1P1	YIL069C	RPS24B
PICALM/ALD5	ENSG00000111275	PICALM	YER073W	ALD5
NSF/YHR177W	ENSG00000111321	NSF	YHR177W	YHR177W
GLI2/TFB4	ENSG00000111358	GLI2	YPR056W	TFB4
CLASP1/SSO2	ENSG00000111450	CLASP1	YMR183C	SSO2
MRPS34/RET3	ENSG00000111481	MRPS34	YPL010W	RET3
NOTCH3/MET18	ENSG00000111530	NOTCH3	YIL128W	MET18
CLNS1A/NUP84	ENSG00000111581	CLNS1A	YDL116W	NUP84
PPP2R2C/CDC36	ENSG00000111596	PPP2R2C	YDL165W	CDC36
TEAD2/TOF1	ENSG00000111602	TEAD2	YNL273W	TOF1
EED/TDH3	ENSG00000111640	EED	YGR192C	TDH3
CDHR2/NOP2	ENSG00000111641	CDHR2	YNL061W	NOP2
SNCB/NHP6B	ENSG00000111642	SNCB	YBR089C-A	NHP6B
TSG101/UBP11	ENSG00000111667	TSG101	YKR098C	UBP11
ATP2A3/ERR3	ENSG00000111674	ATP2A3	YMR323W	ERR3
CA12/YGR153W	ENSG00000111679	CA12	YGR153W	YGR153W
MGLL/GAL83	ENSG00000111725	MGLL	YER027C	GAL83
NTN4/YHR003C	ENSG00000111726	NTN4	YHR003C	YHR003C
BCS1L/WHI3	ENSG00000111786	BCS1L	YNL197C	WHI3
NUAK1/MTF1	ENSG00000111802	NUAK1	YMR228W	MTF1
SLC24A1/GIR2	ENSG00000111832	SLC24A1	YDR152W	GIR2
SCARF1/ASF1	ENSG00000111875	SCARF1	YJL115W	ASF1
LMAN1/CEG1	ENSG00000111880	LMAN1	YGL130W	CEG1
PTPLAD1/YER121W	ENSG00000111907	PTPLAD1	YER121W	YER121W
IPCEF1/STE3	ENSG00000112038	IPCEF1	YKL178C	STE3
ZZEF1/HOG1	ENSG00000112062	ZZEF1	YLR113W	HOG1
ENO1/MEP3	ENSG00000112077	ENO1	YPR138C	MEP3
SLC12A1/MRK1	ENSG00000112079	SLC12A1	YDL079C	MRK1
C19orf10/YHR009C	ENSG00000112096	C19orf10	YHR009C	YHR009C
ANO8/FAR10	ENSG00000112130	ANO8	YLR238W	FAR10
ARHGEF10L/HRT3	ENSG00000112146	ARHGEF10L	YLR097C	HRT3
TXK/MDN1	ENSG00000112159	TXK	YLR106C	MDN1
KCNQ2/HUR1	ENSG00000112164	KCNQ2	YGL168W	HUR1
TACR2/RPS15	ENSG00000112175	TACR2	YOL040C	RPS15
ACTR6/SRV2	ENSG00000112186	ACTR6	YNL138W	SRV2
TIPIN/SSN8	ENSG00000112237	TIPIN	YNL025C	SSN8
SRI/XPT1	ENSG00000112242	SRI	YJR133W	XPT1
EIF4G3/YJL132W	ENSG00000112293	EIF4G3	YJL132W	YJL132W
NUP37/FKS1	ENSG00000112319	NUP37	YLR342W	FKS1
SEMA3A/MVP1	ENSG00000112335	SEMA3A	YMR004W	MVP1
SEMA3C/SUP35	ENSG00000112339	SEMA3C	YDR172W	SUP35
ACAT1/SPO21	ENSG00000112343	ACAT1	YOL091W	SPO21
CELSR1/PEX7	ENSG00000112357	CELSR1	YDR142C	PEX7
ZNF638/AZF1	ENSG00000112365	ZNF638	YOR113W	AZF1
ADD2/HXT6	ENSG00000112499	ADD2	YDR343C	HXT6
FGF4/MSL5	ENSG00000112531	FGF4	YLR116W	MSL5
RASAL2/RTG3	ENSG00000112561	RASAL2	YBL103C	RTG3
MARK3/ENP1	ENSG00000112578	MARK3	YBR247C	ENP1
SLC25A3/SPT15	ENSG00000112592	SLC25A3	YER148W	SPT15
FOSL2/ZRT2	ENSG00000112619	FOSL2	YLR130C	ZRT2
FRYL/RML2	ENSG00000112651	FRYL	YEL050C	RML2
FSCN1/SDP1	ENSG00000112679	FSCN1	YIL113W	SDP1
ACTB/SEC5	ENSG00000112685	ACTB	YDR166C	SEC5
PLD1/YHR213W-B	ENSG00000112715	PLD1	YHR213W-B	YHR213W-B
WDR62/PRP45	ENSG00000112739	WDR62	YAL032C	PRP45
DLG1/FUN26	ENSG00000112759	DLG1	YAL022C	FUN26
RAB7A/HIS4	ENSG00000112769	RAB7A	YCL030C	HIS4
BCAP29/GTO3	ENSG00000112782	BCAP29	YMR251W	GTO3
SART3/YMR124W	ENSG00000112851	SART3	YMR124W	YMR124W
ARHGAP15/PAP2	ENSG00000112941	ARHGAP15	YOL115W	PAP2
PAX2/FRE2	ENSG00000112964	PAX2	YKL220C	FRE2
EXOSC7/ERP4	ENSG00000112983	EXOSC7	YOR016C	ERP4
KIFAP3/LYS1	ENSG00000112992	KIFAP3	YIR034C	LYS1
MCM6/SSB2	ENSG00000113013	MCM6	YNL209W	SSB2
REXO2/GAS3	ENSG00000113100	REXO2	YMR215W	GAS3
RBM7/HSE1	ENSG00000113263	RBM7	YHL002W	HSE1
RBMS2/THG1	ENSG00000113272	RBMS2	YGR024C	THG1
BAZ2A/ENT5	ENSG00000113282	BAZ2A	YDR153C	ENT5
PTPN23/MSH3	ENSG00000113318	PTPN23	YCR092C	MSH3
MLH1/BUD5	ENSG00000113319	MLH1	YCR038C	BUD5
UNG/RNT1	ENSG00000113360	UNG	YMR239C	RNT1
KLHL20/BUD6	ENSG00000113368	KLHL20	YLR319C	BUD6
RGS11/SUB1	ENSG00000113387	RGS11	YMR039C	SUB1
PLXNA2/FAT1	ENSG00000113396	PLXNA2	YBR041W	FAT1
SPAG5/TMA108	ENSG00000113441	SPAG5	YIL137C	TMA108
ANKRD13A/DIA3	ENSG00000113448	ANKRD13A	YDL024C	DIA3
TPD52/RAD17	ENSG00000113456	TPD52	YOR368W	RAD17
ACACB/SKP1	ENSG00000113558	ACACB	YDR328C	SKP1
TRAF4/PPH21	ENSG00000113575	TRAF4	YDL134C	PPH21
PAG1/CKB1	ENSG00000113578	PAG1	YGL019W	CKB1
GPATCH1/YJL028W	ENSG00000113580	GPATCH1	YJL028W	YJL028W
ICAM3/SFB2	ENSG00000113615	ICAM3	YNL049C	SFB2
NT5C2/MRPL1	ENSG00000113645	NT5C2	YDR116C	MRPL1
MCAM/PRP40	ENSG00000113649	MCAM	YKL012W	PRP40
GPC4/PKH2	ENSG00000113712	GPC4	YOL100W	PKH2
CAMSAP3/CEM1	ENSG00000113719	CAMSAP3	YER061C	CEM1
RAP1GAP/PKC1	ENSG00000113721	RAP1GAP	YBL105C	PKC1
XAB2/SMC4	ENSG00000113810	XAB2	YLR086W	SMC4
ARHGEF1/ARP4	ENSG00000113812	ARHGEF1	YJL081C	ARP4
STXBP2/MET31	ENSG00000113916	STXBP2	YPL038W	MET31
MAP2K7/EMP46	ENSG00000114013	MAP2K7	YLR080W	EMP46
NMRK2/OGG1	ENSG00000114026	NMRK2	YML060W	OGG1
DGKD/UFD4	ENSG00000114062	DGKD	YKL010C	UFD4
CTTNBP2/VID28	ENSG00000114098	CTTNBP2	YIL017C	VID28
ACTL6B/AAD14	ENSG00000114115	ACTL6B	YNL331C	AAD14
RARB/RIM2	ENSG00000114120	RARB	YBR192W	RIM2
TOP2B/APC11	ENSG00000114125	TOP2B	YDL008W	APC11
NFKB2/MRP21	ENSG00000114126	NFKB2	YBL090W	MRP21
PPP1R12B/GCN5	ENSG00000114166	PPP1R12B	YGR252W	GCN5
DNAJC10/ARC19	ENSG00000114209	DNAJC10	YKL013C	ARC19
GTF3C1/BCY1	ENSG00000114302	GTF3C1	YIL033C	BCY1
IL4R/UBP3	ENSG00000114316	IL4R	YER151C	UBP3
USP33/GPA2	ENSG00000114353	USP33	YER020W	GPA2
PAK3/RPL24A	ENSG00000114391	PAK3	YGL031C	RPL24A
DCX/GPB2	ENSG00000114423	DCX	YAL056W	GPB2
SNRPA/GLC3	ENSG00000114480	SNRPA	YEL011W	GLC3
SPAG6/URA3	ENSG00000114491	SPAG6	YEL021W	URA3
EXOSC5/NRD1	ENSG00000114503	EXOSC5	YNL251C	NRD1
DYNC1I2/VMA1	ENSG00000114573	DYNC1I2	YDL185W	VMA1
APBB1IP/RRT13	ENSG00000114650	APBB1IP	YER066W	RRT13
LRCH4/HFI1	ENSG00000114745	LRCH4	YPL254W	HFI1
FAM76B/SUI1	ENSG00000114784	FAM76B	YNL244C	SUI1
SIRT6/CPR1	ENSG00000114857	SIRT6	YDR155C	CPR1
TYR/TIF4631	ENSG00000114867	TYR	YGR162W	TIF4631
POLD3/TPP1	ENSG00000115008	POLD3	YMR156C	TPP1
ACTN2/ARP7	ENSG00000115073	ACTN2	YPR034W	ARP7
CAPZB/ARP3	ENSG00000115091	CAPZB	YJR065C	ARP3
PHF17/ARG8	ENSG00000115107	PHF17	YOL140W	ARG8
UBE2A/DIG2	ENSG00000115112	UBE2A	YDR480W	DIG2
FGFR1/ZTA1	ENSG00000115129	FGFR1	YBR046C	ZTA1
FKBP6/YLR177W	ENSG00000115145	FKBP6	YLR177W	YLR177W
GTF2I/CSE4	ENSG00000115163	GTF2I	YKL049C	CSE4
SMC1B/YML079W	ENSG00000115207	SMC1B	YML079W	YML079W
FBLN1/GCN3	ENSG00000115211	FBLN1	YKR026C	GCN3
ITGA8/RPN11	ENSG00000115233	ITGA8	YFR004W	RPN11
CST7/CYR1	ENSG00000115241	CST7	YJL005W	CYR1
MAP2/YOP1	ENSG00000115255	MAP2	YPR028W	YOP1
PIAS2/PRB1	ENSG00000115257	PIAS2	YEL060C	PRB1
AMPH/CWH41	ENSG00000115275	AMPH	YGL027C	CWH41
ARAF/DNF3	ENSG00000115306	ARAF	YMR162C	DNF3
MCCC1/DPB3	ENSG00000115350	MCCC1	YBR278W	DPB3
FAP/SLX1	ENSG00000115392	FAP	YBR228W	SLX1
NEBL/BSC2	ENSG00000115414	NEBL	YDR275W	BSC2
UBE2K/BLI1	ENSG00000115415	UBE2K	YKL061W	BLI1
PIK3C3/CCT4	ENSG00000115484	PIK3C3	YDL143W	CCT4
N4BP2/PLP1	ENSG00000115514	N4BP2	YDR183W	PLP1
SYNJ2/HSH155	ENSG00000115524	SYNJ2	YMR288W	HSH155
ADCY2/VPS24	ENSG00000115561	ADCY2	YKL041W	VPS24
PPP2R5C/YJR096W	ENSG00000115594	PPP2R5C	YJR096W	YJR096W
RBFOX1/HOT13	ENSG00000115641	RBFOX1	YKL084W	HOT13
GNB1/SPO12	ENSG00000115648	GNB1	YHR152W	SPO12
HOXA9/CCR4	ENSG00000115685	HOXA9	YAL021C	CCR4
EDN1/HRK1	ENSG00000115687	EDN1	YOR267C	HRK1
MLLT10/SPE1	ENSG00000115758	MLLT10	YKL184W	SPE1
ADCYAP1R1/RPL23A	ENSG00000115762	ADCYAP1R1	YBL087C	RPL23A
NRD1/GRH1	ENSG00000115806	NRD1	YDR517W	GRH1
VDAC3/CAC2	ENSG00000115808	VDAC3	YML102W	CAC2
PCM1/AAC1	ENSG00000115840	PCM1	YMR056C	AAC1
CBFA2T2/YMR114C	ENSG00000115850	CBFA2T2	YMR114C	YMR114C
DBC1/DPS1	ENSG00000115866	DBC1	YLL018C	DPS1
ITCH/NOP6	ENSG00000115875	ITCH	YDL213C	NOP6
TP73/LTE1	ENSG00000115904	TP73	YAL024C	LTE1
TOLLIP/VRP1	ENSG00000115935	TOLLIP	YLR337C	VRP1
UBE2D4/KRR1	ENSG00000115946	UBE2D4	YCL059C	KRR1
RUNX1T1/CDC6	ENSG00000115947	RUNX1T1	YJL194W	CDC6
THOC1/MRPS18	ENSG00000115963	THOC1	YNL306W	MRPS18
OSBPL6/MRM1	ENSG00000115966	OSBPL6	YOR201C	MRM1
SLC1A3/RVB2	ENSG00000115993	SLC1A3	YPL235W	RVB2
XRCC5/CWC2	ENSG00000116001	XRCC5	YDL209C	CWC2
LXN/SMT3	ENSG00000116030	LXN	YDR510W	SMT3
SP140/SSZ1	ENSG00000116044	SP140	YHR064C	SSZ1
MKNK1/TSC10	ENSG00000116096	MKNK1	YBR265W	TSC10
TNS1/SNU56	ENSG00000116127	TNS1	YDR240C	SNU56
REXO1/ALO1	ENSG00000116133	REXO1	YML086C	ALO1
SAR1A/PSK1	ENSG00000116141	SAR1A	YAL017W	PSK1
CDC14A/RFA3	ENSG00000116147	CDC14A	YJL173C	RFA3
RAPGEF3/YCG1	ENSG00000116191	RAPGEF3	YDR325W	YCG1
CEACAM1/STE14	ENSG00000116237	CEACAM1	YDR410C	STE14
SENP1/RPL22A	ENSG00000116251	SENP1	YLR061W	RPL22A
DUSP13/RAD26	ENSG00000116254	DUSP13	YJR035W	RAD26
CIC/VPS45	ENSG00000116266	CIC	YGL095C	VPS45
LIPE/NPL3	ENSG00000116350	LIPE	YDR432W	NPL3
FDFT1/ELP2	ENSG00000116455	FDFT1	YGR200C	ELP2
PAFAH1B3/ATP4	ENSG00000116459	PAFAH1B3	YPL078C	ATP4
OPHN1/YPT31	ENSG00000116473	OPHN1	YER031C	YPT31
KIF22/BYE1	ENSG00000116539	KIF22	YKL005C	BYE1
SCGN/SPE4	ENSG00000116649	SCGN	YLR146C	SPE4
PGM1/STB6	ENSG00000116661	PGM1	YKL072W	STB6
DDX1/MAD2	ENSG00000116670	DDX1	YJL030W	MAD2
DNM2/CAJ1	ENSG00000116675	DNM2	YER048C	CAJ1
EPB41L2/YEL023C	ENSG00000116678	EPB41L2	YEL023C	YEL023C
RIMS1/FZO1	ENSG00000116688	RIMS1	YBR179C	FZO1
STX7/PLP2	ENSG00000116703	STX7	YOR281C	PLP2
RABL2B/GCD14	ENSG00000116731	RABL2B	YJL125C	GCD14
KEAP1/YER077C	ENSG00000116750	KEAP1	YER077C	YER077C
PTPRH/HSH49	ENSG00000116754	PTPRH	YOR319W	HSH49
EPHA6/SOR2	ENSG00000116791	EPHA6	YDL246C	SOR2
SCTR/RPS12	ENSG00000116918	SCTR	YOR369C	RPS12
RFX3/GTR2	ENSG00000116954	RFX3	YGR163W	GTR2
RIF1/POS5	ENSG00000116962	RIF1	YPL188W	POS5
RAB21/YIL161W	ENSG00000116977	RAB21	YIL161W	YIL161W
SLC4A4/RPS10A	ENSG00000116983	SLC4A4	YOR293W	RPS10A
SMARCA2/MHT1	ENSG00000116984	SMARCA2	YLL062C	MHT1
RDH8/SLM2	ENSG00000117020	RDH8	YNL047C	SLM2
SESN1/RIB5	ENSG00000117091	SESN1	YBR256C	RIB5
MID2/MIF2	ENSG00000117114	MID2	YKL089W	MIF2
COL5A3/SDH2	ENSG00000117118	COL5A3	YLL041C	SDH2
SRCAP/SSF1	ENSG00000117133	SRCAP	YHR066W	SSF1
KIAA0020/JHD2	ENSG00000117139	KIAA0020	YJR119C	JHD2
CPB2/RRP1	ENSG00000117155	CPB2	YDR087C	RRP1
CHRNA3/ROD1	ENSG00000117289	CHRNA3	YOR018W	ROD1
KCNN2/GAL10	ENSG00000117308	KCNN2	YBR019C	GAL10
CNOT4/YGL082W	ENSG00000117385	CNOT4	YGL082W	YGL082W
PSEN1/GAL2	ENSG00000117394	PSEN1	YLR081W	GAL2
CPOX/EBP2	ENSG00000117395	CPOX	YKL172W	EBP2
MOK/CDC20	ENSG00000117399	MOK	YGL116W	CDC20
HSP90AA1/MTR10	ENSG00000117408	HSP90AA1	YOR160W	MTR10
RBL1/VMA16	ENSG00000117410	RBL1	YHR026W	VMA16
DLGAP4/AHP1	ENSG00000117450	DLGAP4	YLR109W	AHP1
CFHR2/HDA2	ENSG00000117461	CFHR2	YDR295C	HDA2
NDC80/HAP3	ENSG00000117505	NDC80	YBL021C	HAP3
AP4E1/PHO13	ENSG00000117519	AP4E1	YDL236W	PHO13
RSBN1/NYV1	ENSG00000117533	RSBN1	YLR093C	NYV1
MAGI3/DPH5	ENSG00000117543	MAGI3	YLR172C	DPH5
CXCL2/WWM1	ENSG00000117560	CXCL2	YFL010C	WWM1
AFP/PRX1	ENSG00000117592	AFP	YBL064C	PRX1
COL4A4/YIR035C	ENSG00000117594	COL4A4	YIR035C	YIR035C
OSTM1/UTP25	ENSG00000117597	OSTM1	YIL091C	UTP25
CDH7/YAP3	ENSG00000117632	CDH7	YHL009C	YAP3
PCNP/BCK1	ENSG00000117676	PCNP	YJL095W	BCK1
ARG2/RER2	ENSG00000117682	ARG2	YBR002C	RER2
MEF2C/SWI1	ENSG00000117713	MEF2C	YPL016W	SWI1
PTPRC/RFA2	ENSG00000117748	PTPRC	YNL312W	RFA2
CACNA1S/SNC1	ENSG00000117758	CACNA1S	YAL030W	SNC1
PKP1/OSH6	ENSG00000117859	PKP1	YKR003W	OSH6
UBA5/TCB3	ENSG00000117868	UBA5	YML072C	TCB3
STK17B/PEP4	ENSG00000117984	STK17B	YPL154C	PEP4
CDC14B/IRR1	ENSG00000118007	CDC14B	YIL026C	IRR1
ZNF510/KIN3	ENSG00000118046	ZNF510	YAR018C	KIN3
LRP2/NTH2	ENSG00000118094	LRP2	YBR001C	NTH2
ZNF506/STS1	ENSG00000118193	ZNF506	YIR011C	STS1
DUSP12/MIG3	ENSG00000118263	DUSP12	YER028C	MIG3
ENSG00000081770/MOT3	ENSG00000118495	ENSG00000081770	YMR070W	MOT3
CADPS2/POC4	ENSG00000118503	CADPS2	YPL144W	POC4
HSPB11/YJR154W	ENSG00000118507	HSPB11	YJR154W	YJR154W
IL12RB2/YPT53	ENSG00000118508	IL12RB2	YNL093W	YPT53
SMARCD3/IPL1	ENSG00000118515	SMARCD3	YPL209C	IPL1
FYB/CAR1	ENSG00000118520	FYB	YPL111W	CAR1
MPP4/SWP1	ENSG00000118705	MPP4	YMR149W	SWP1
STRADB/CUP9	ENSG00000118707	STRADB	YPL177C	CUP9
BZW1/YGL036W	ENSG00000118873	BZW1	YGL036W	YGL036W
PGR/USV1	ENSG00000118922	PGR	YPL230W	USV1
ME2/PCL9	ENSG00000118971	ME2	YDL179W	PCL9
C5orf22/TFC4	ENSG00000119041	C5orf22	YGR047C	TFC4
CCNT2/GUD1	ENSG00000119125	CCNT2	YDL238C	GUD1
EPB41L3/YPR015C	ENSG00000119138	EPB41L3	YPR015C	YPR015C
COBLL1/UTP10	ENSG00000119285	COBLL1	YJL109C	UTP10
DLG3/RTG1	ENSG00000119335	DLG3	YOL067C	RTG1
TRAF5/RRD2	ENSG00000119383	TRAF5	YPL152W	RRD2
MRPL22/MTG2	ENSG00000119396	MRPL22	YHR168W	MTG2
GEMIN5/BRR1	ENSG00000119397	GEMIN5	YPR057W	BRR1
OPRK1/SWD3	ENSG00000119402	OPRK1	YBR175W	SWD3
NFE2L1/MKK2	ENSG00000119408	NFE2L1	YPL140C	MKK2
GSK3B/MIC14	ENSG00000119421	GSK3B	YDR031W	MIC14
ITGB5/SUC2	ENSG00000119535	ITGB5	YIL162W	SUC2
ERC1/VPS4	ENSG00000119541	ERC1	YPR173C	VPS4
XPO1/VHS1	ENSG00000119638	XPO1	YDR247W	VHS1
PALB2/PMS1	ENSG00000119684	PALB2	YNL082W	PMS1
DOPEY1/PXA1	ENSG00000119688	DOPEY1	YPL147W	PXA1
BCKDHB/YET1	ENSG00000119703	BCKDHB	YKL065C	YET1
KAT6A/CBC2	ENSG00000119707	KAT6A	YPL178W	CBC2
ULK2/ALD4	ENSG00000119711	ULK2	YOR374W	ALD4
GRHL2/GCD7	ENSG00000119718	GRHL2	YLR291C	GCD7
TNPO1/TOM40	ENSG00000119725	TNPO1	YMR203W	TOM40
P2RX5/CCT8	ENSG00000119760	P2RX5	YJL008C	CCT8
ITGAE/AXL1	ENSG00000119912	ITGAE	YPR122W	AXL1
DIS3/SWT1	ENSG00000119917	DIS3	YOR166C	SWT1
PIBF1/PIG2	ENSG00000119938	PIBF1	YIL045W	PIG2
ENSG00000083622/XKS1	ENSG00000119950	ENSG00000083622	YGR194C	XKS1
NUFIP1/YHL042W	ENSG00000119965	NUFIP1	YHL042W	YHL042W
RRAGB/MET17	ENSG00000120054	RRAGB	YLR303W	MET17
CYLD/PIS1	ENSG00000120088	CYLD	YPR113W	PIS1
SLC27A5/MOB1	ENSG00000120162	SLC27A5	YIL106W	MOB1
ZNF324/MRP2	ENSG00000120333	ZNF324	YPR166C	MRP2
ZNF446/CCT2	ENSG00000120438	ZNF446	YIL142W	CCT2
ZNF8/UTP5	ENSG00000120457	ZNF8	YDR398W	UTP5
RPS5/SPE3	ENSG00000120500	RPS5	YPR069C	SPE3
FAT1/SSE2	ENSG00000120694	FAT1	YBR169C	SSE2
YTHDC1/ALG5	ENSG00000120697	YTHDC1	YPL227C	ALG5
CHMP2B/RRP43	ENSG00000120699	CHMP2B	YCR035C	RRP43
PPIE/SUP45	ENSG00000120705	PPIE	YBR143C	SUP45
ZMPSTE24/YLR001C	ENSG00000120708	ZMPSTE24	YLR001C	YLR001C
NOA1/NRG1	ENSG00000120738	NOA1	YDR043C	NRG1
REST/UTP20	ENSG00000120800	REST	YBL004W	UTP20
SSH1/FUS1	ENSG00000120802	SSH1	YCL027W	FUS1
GSTP1/HTB2	ENSG00000120837	GSTP1	YBL002W	HTB2
APLP2/LST8	ENSG00000120868	APLP2	YNL006W	LST8
SLCO1A2/FIP1	ENSG00000120885	SLCO1A2	YJR093C	FIP1
WBP11/YAR064W	ENSG00000120907	WBP11	YAR064W	YAR064W
EIF3I/PPZ1	ENSG00000120910	EIF3I	YML016C	PPZ1
TXLNA/YLR118C	ENSG00000120992	TXLNA	YLR118C	YLR118C
APOB/RRI1	ENSG00000121022	APOB	YDL216C	RRI1
NCOA1/RAD18	ENSG00000121060	NCOA1	YCR066W	RAD18
KIF3C/YGR017W	ENSG00000121067	KIF3C	YGR017W	YGR017W
RAB10/RSB1	ENSG00000121361	RAB10	YOR049C	RSB1
GCKR/CTA1	ENSG00000121691	GCKR	YDR256C	CTA1
HADHA/ASH1	ENSG00000121741	HADHA	YKL185W	ASH1
MAPRE3/BUB2	ENSG00000121749	MAPRE3	YMR055C	BUB2
CAD/TUL1	ENSG00000121848	CAD	YKL034W	TUL1
CD59/BI4	ENSG00000121858	CD59	Q0120	BI4
CD82/STT3	ENSG00000121966	CD82	YGL022W	STT3
ATRX/NUP188	ENSG00000122025	ATRX	YML103C	NUP188
TAF9/FZF1	ENSG00000122034	TAF9	YGL254W	FZF1
FCN1/INP53	ENSG00000122126	FCN1	YOR109W	INP53
MECOM/COG5	ENSG00000122176	MECOM	YNL051W	COG5
SCAMP1/COP1	ENSG00000122218	SCAMP1	YDL145C	COP1
PREP/MPE1	ENSG00000122257	PREP	YKL059C	MPE1
HACE1/CIT3	ENSG00000122367	HACE1	YPR001W	CIT3
SEH1L/CDC3	ENSG00000122545	SEH1L	YLR314C	CDC3
WDR47/RNA15	ENSG00000122566	WDR47	YGL044C	RNA15
OVGP1/ERB1	ENSG00000122692	OVGP1	YMR049C	ERB1
MAP3K4/SLZ1	ENSG00000122705	MAP3K4	YNL196C	SLZ1
PILRA/WTM1	ENSG00000122741	PILRA	YOR230W	WTM1
IGSF9/YMR317W	ENSG00000122778	IGSF9	YMR317W	YMR317W
ABCB1/LSC2	ENSG00000122786	ABCB1	YGR244C	LSC2
AKR1B1/YPR011C	ENSG00000122912	AKR1B1	YPR011C	YPR011C
CPNE3/MF(ALPHA)1	ENSG00000122952	CPNE3	YPL187W	MF(ALPHA)1
RRN3/PEP8	ENSG00000122958	RRN3	YJL053W	PEP8
CTTN/MRD1	ENSG00000122965	CTTN	YPR112C	MRD1
MTIF2/BBP1	ENSG00000122966	MTIF2	YPL255W	BBP1
TTC39A/ATG4	ENSG00000123066	TTC39A	YNL223W	ATG4
EPS15/DMA2	ENSG00000123091	EPS15	YNL116W	DMA2
ORC1/YEL076C-A	ENSG00000123131	ORC1	YEL076C-A	YEL076C-A
MGST2/PET191	ENSG00000123146	MGST2	YJR034W	PET191
CHERP/CDC40	ENSG00000123154	CHERP	YDR364C	CDC40
ATG16L1/CCC2	ENSG00000123191	ATG16L1	YDR270W	CCC2
USP40/PRD1	ENSG00000123213	USP40	YCL057W	PRD1
RAD54L/TMA17	ENSG00000123240	RAD54L	YDL110C	TMA17
MAST2/GIM5	ENSG00000123349	MAST2	YML094W	GIM5
DNAJA1/CDC5	ENSG00000123374	DNAJA1	YMR001C	CDC5
B4GALT1/PRC1	ENSG00000123384	B4GALT1	YMR297W	PRC1
CHMP5/STP2	ENSG00000123411	CHMP5	YHR006W	STP2
NFX1/ATP11	ENSG00000123472	NFX1	YNL315C	ATP11
DIMT1/AEP2	ENSG00000123562	DIMT1	YMR282C	AEP2
IPO11/RPT2	ENSG00000123595	IPO11	YDL007W	RPT2
EIF2AK1/YLR345W	ENSG00000123836	EIF2AK1	YLR345W	YLR345W
EPDR1/LAP4	ENSG00000123992	EPDR1	YKL103C	LAP4
SEPHS1/SPR6	ENSG00000123999	SEPHS1	YER115C	SPR6
MRPL28/GPI16	ENSG00000124155	MRPL28	YHR188C	GPI16
CEACAM6/ATP15	ENSG00000124172	CEACAM6	YPL271W	ATP15
RBM22/NAB3	ENSG00000124193	RBM22	YPL190C	NAB3
TMED2/GEA2	ENSG00000124198	TMED2	YEL022W	GEA2
ERO1LB/KAP123	ENSG00000124207	ERO1LB	YER110C	KAP123
ZFAND6/TEM1	ENSG00000124209	ZFAND6	YML064C	TEM1
TXLNG/MDM34	ENSG00000124214	TXLNG	YGL219C	MDM34
PPEF1/SSO1	ENSG00000124222	PPEF1	YPL232W	SSO1
LAT2/CWC24	ENSG00000124226	LAT2	YLR323C	CWC24
HUWE1/DRS1	ENSG00000124228	HUWE1	YLL008W	DRS1
ZW10/SNC2	ENSG00000124333	ZW10	YOR327C	SNC2
ALG9/RFU1	ENSG00000124356	ALG9	YLR073C	RFU1
MYBPC2/TOS1	ENSG00000124357	MYBPC2	YBR162C	TOS1
NOX4/DOA4	ENSG00000124422	NOX4	YDR069C	DOA4
ACOX3/SAM37	ENSG00000124491	ACOX3	YMR060C	SAM37
MTMR2/YHC1	ENSG00000124562	MTMR2	YLR298C	YHC1
PPP1R15A/TFB2	ENSG00000124570	PPP1R15A	YPL122C	TFB2
HSD17B14/MSN5	ENSG00000124571	HSD17B14	YDR335W	MSN5
TRIP6/YBT1	ENSG00000124574	TRIP6	YLL048C	YBT1
ACHE/OST6	ENSG00000124641	ACHE	YML019W	OST6
FTL/PPM2	ENSG00000124702	FTL	YOL141W	PPM2
SRRT/CRG1	ENSG00000124713	SRRT	YHR209W	CRG1
BAX/MMR1	ENSG00000124731	BAX	YLR190W	MMR1
NLK/MCM1	ENSG00000124762	NLK	YMR043W	MCM1
PIGS/ROX1	ENSG00000124766	PIGS	YPR065W	ROX1
ATXN7L3/NUP1	ENSG00000124789	ATXN7L3	YOR098C	NUP1
PGS1/MSA1	ENSG00000124813	PGS1	YOR066W	MSA1
PSMC5/NSG2	ENSG00000124942	PSMC5	YNL156C	NSG2
UIMC1/CDC39	ENSG00000125107	UIMC1	YCR093W	CDC39
CETP/TMN2	ENSG00000125304	CETP	YDR107C	TMN2
MMP2/UPF3	ENSG00000125351	MMP2	YGR072W	UPF3
GNAO1/SPR3	ENSG00000125354	GNAO1	YGR059W	SPR3
OGFOD1/GGA2	ENSG00000125447	OGFOD1	YHR108W	GGA2
SH3BP2/ADY2	ENSG00000125450	SH3BP2	YCR010C	ADY2
ADD1/REB1	ENSG00000125482	ADD1	YBR049C	REB1
C14orf166/ESC2	ENSG00000125618	C14orf166	YDR363W	ESC2
NID2/NSG1	ENSG00000125629	NID2	YHR133C	NSG1
GMCL1/RPA135	ENSG00000125630	GMCL1	YPR010C	RPA135
SF3B2/YKL047W	ENSG00000125651	SF3B2	YKL047W	YKL047W
KLHL42/THO2	ENSG00000125676	KLHL42	YNL139C	THO2
GNAS/RGD1	ENSG00000125733	GNAS	YBR260C	RGD1
DNM1L/PMT4	ENSG00000125734	DNM1L	YJR143C	PMT4
PTHLH/SPS100	ENSG00000125740	PTHLH	YHR139C	SPS100
PHACTR3/SMD2	ENSG00000125743	PHACTR3	YLR275W	SMD2
ERGIC2/RTN2	ENSG00000125744	ERGIC2	YDL204W	RTN2
TFAP2C/SQT1	ENSG00000125746	TFAP2C	YIR012W	SQT1
AURKA/PTA1	ENSG00000125755	AURKA	YAL043C	PTA1
PIR/PDC2	ENSG00000125817	PIR	YDR081C	PDC2
RFX2/SMB1	ENSG00000125835	RFX2	YER029C	SMB1
SULT2B1/YNL190W	ENSG00000125844	SULT2B1	YNL190W	YNL190W
CNOT3/YDR222W	ENSG00000125845	CNOT3	YDR222W	YDR222W
GP6/KEX2	ENSG00000125851	GP6	YNL238W	KEX2
PTPN4/COF1	ENSG00000125868	PTPN4	YLL050C	COF1
DDX18/MUD1	ENSG00000125870	DDX18	YBR119W	MUD1
KHSRP/YDR415C	ENSG00000125912	KHSRP	YDR415C	YDR415C
GNA11/NAB6	ENSG00000125944	GNA11	YML117W	NAB6
EDEM2/INO2	ENSG00000125952	EDEM2	YDR123C	INO2
DNMT3B/RAM1	ENSG00000125954	DNMT3B	YDL090C	RAM1
REM1/ERV41	ENSG00000125991	REM1	YML067C	ERV41
TPX2/COY1	ENSG00000126001	TPX2	YKL179C	COY1
PDRG1/PRE3	ENSG00000126067	PDRG1	YJL001W	PRE3
EPB41L1/CIR1	ENSG00000126214	EPB41L1	YGR207C	CIR1
DOCK9/DOT5	ENSG00000126432	DOCK9	YIL010W	DOT5
DOCK3/RSR1	ENSG00000126458	DOCK3	YGR152C	RSR1
COQ9/VPS30	ENSG00000126581	COQ9	YPL120W	VPS30
CRLS1/ECM22	ENSG00000126746	CRLS1	YLR228C	ECM22
PPP1R13B/BUD27	ENSG00000126756	PPP1R13B	YFL023W	BUD27
SIGLEC1/EDE1	ENSG00000126777	SIGLEC1	YBL047C	EDE1
FKBP1A/YDL206W	ENSG00000126787	FKBP1A	YDL206W	YDL206W
NSFL1C/SSA3	ENSG00000126803	NSFL1C	YBL075C	SSA3
MAVS/URB2	ENSG00000126838	MAVS	YJR041C	URB2
F11/GEM1	ENSG00000126858	F11	YAL048C	GEM1
XRN2/PBS2	ENSG00000126934	XRN2	YJL128C	PBS2
DYNLL1/CNE1	ENSG00000127022	DYNLL1	YAL058W	CNE1
TESC/VIP1	ENSG00000127241	TESC	YLR410W	VIP1
SNX5/NUP85	ENSG00000127311	SNX5	YJR042W	NUP85
RPL6/TGL5	ENSG00000127329	RPL6	YOR081C	TGL5
MAPKAPK5/SVF1	ENSG00000127415	MAPKAPK5	YDR346C	SVF1
P2RX7/DAL80	ENSG00000127481	P2RX7	YKR034W	DAL80
ESF1/SIN3	ENSG00000127511	ESF1	YOL004W	SIN3
RBBP9/SLY41	ENSG00000127526	RBBP9	YOR307C	SLY41
ANAPC5/NUP82	ENSG00000127527	ANAPC5	YJL061W	NUP82
SLC23A2/ERV1	ENSG00000127554	SLC23A2	YGR029W	ERV1
TMEM230/SMC1	ENSG00000127603	TMEM230	YFL008W	SMC1
DZANK1/TUB1	ENSG00000127824	DZANK1	YML085C	TUB1
KDM2B/SCW11	ENSG00000127831	KDM2B	YGL028C	SCW11
TASP1/EHD3	ENSG00000127884	TASP1	YDR036C	EHD3
GCN1L1/UTP8	ENSG00000127914	GCN1L1	YGR128C	UTP8
RPLP0/SLA2	ENSG00000127946	RPLP0	YNL243W	SLA2
PXN/OCA1	ENSG00000127947	PXN	YNL099C	OCA1
RPH3A/PEX1	ENSG00000127980	RPH3A	YKL197C	PEX1
TRMT6/DUS3	ENSG00000128016	TRMT6	YLR401C	DUS3
CHGB/ADE1	ENSG00000128050	CHGB	YAR015W	ADE1
PEBP1/PRK1	ENSG00000128052	PEBP1	YIL095W	PRK1
TBX5/ADE4	ENSG00000128059	TBX5	YMR300C	ADE4
BRAP/SLP1	ENSG00000128191	BRAP	YOR154W	SLP1
ERP29/REC107	ENSG00000128335	ERP29	YJR021C	REC107
NOS1/RHO5	ENSG00000128340	NOS1	YNL180C	RHO5
FUS/AIM45	ENSG00000128342	FUS	YPR004C	AIM45
IGBP1/DJP1	ENSG00000128590	IGBP1	YIR004W	DJP1
FXYD3/LIN1	ENSG00000128595	FXYD3	YHR156C	LIN1
GANAB/ANP1	ENSG00000128604	GANAB	YEL036C	ANP1
GMIP/YHR219W	ENSG00000128641	GMIP	YHR219W	YHR219W
RBM41/ADD66	ENSG00000128789	RBM41	YKL206C	ADD66
BIRC5/RNY1	ENSG00000128881	BIRC5	YPL123C	RNY1
LAG3/INO80	ENSG00000128908	LAG3	YGL150C	INO80
MLF2/DAL82	ENSG00000128944	MLF2	YNL314W	DAL82
OTUB2/DUT1	ENSG00000128951	OTUB2	YBR252W	DUT1
DDX24/LCP5	ENSG00000129071	DDX24	YER127W	LCP5
ZBTB25/SEC26	ENSG00000129083	ZBTB25	YDR238C	SEC26
ARHGAP4/PRE5	ENSG00000129084	ARHGAP4	YMR314W	PRE5
ANKRD24/ATS1	ENSG00000129158	ANKRD24	YAL020C	ATS1
RCOR1/DIA2	ENSG00000129221	RCOR1	YOR080W	DIA2
LTBP4/TRX3	ENSG00000129235	LTBP4	YCR083W	TRX3
BLVRB/APM2	ENSG00000129354	BLVRB	YHL019C	APM2
SLC9A1/SPC105	ENSG00000129422	SLC9A1	YGL093W	SPC105
SPTLC1/GNP1	ENSG00000129473	SPTLC1	YDR508C	GNP1
PAPOLA/SEC6	ENSG00000129484	PAPOLA	YIL068C	SEC6
CCNK/ENP2	ENSG00000129521	CCNK	YGR145W	ENP2
PCBP4/WSC3	ENSG00000129538	PCBP4	YOL105C	WSC3
RGS1/RUB1	ENSG00000129559	RGS1	YDR139C	RUB1
MRPS33/OST2	ENSG00000129562	MRPS33	YOR103C	OST2
NDUFB2/HCM1	ENSG00000129654	NDUFB2	YCR065W	HCM1
ENSG00000090269/CYK3	ENSG00000129675	ENSG00000090269	YDL117W	CYK3
NUDC/YPR196W	ENSG00000129682	NUDC	YPR196W	YPR196W
MAEA/BRE2	ENSG00000129691	MAEA	YLR015W	BRE2
ICAM1/RPS4B	ENSG00000129824	ICAM1	YHR203C	RPS4B
STRN4/THI20	ENSG00000129946	STRN4	YOL055C	THI20
IRAK3/DPP1	ENSG00000129951	IRAK3	YDR284C	DPP1
LYZ/TCB2	ENSG00000129990	LYZ	YNL087W	TCB2
SI/DUG3	ENSG00000130024	SI	YNL191W	DUG3
MUL1/HPA3	ENSG00000130066	MUL1	YEL066W	HPA3
PDCD7/NTE1	ENSG00000130147	PDCD7	YML059C	NTE1
SPG21/ORT1	ENSG00000130158	SPG21	YOR130C	ORT1
DNAJB11/ELF1	ENSG00000130165	DNAJB11	YKL160W	ELF1
THPO/CDC16	ENSG00000130177	THPO	YKL022C	CDC16
CHRD/MNT4	ENSG00000130203	CHRD	YNR059W	MNT4
FLT3LG/STE13	ENSG00000130226	FLT3LG	YOR219C	STE13
RAB11FIP3/YMR185W	ENSG00000130227	RAB11FIP3	YMR185W	YMR185W
GNPTG/THO1	ENSG00000130254	GNPTG	YER063W	THO1
ZNF268/MSS1	ENSG00000130299	ZNF268	YMR023C	MSS1
GOLGA3/YGL185C	ENSG00000130414	GOLGA3	YGL185C	YGL185C
PABPC4/ARC40	ENSG00000130429	PABPC4	YBR234C	ARC40
CD209/PCM1	ENSG00000130635	CD209	YEL058W	PCM1
MCOLN1/CLB3	ENSG00000130638	MCOLN1	YDL155W	CLB3
EFNB1/YAK1	ENSG00000130669	EFNB1	YJL141C	YAK1
AARS/ADH6	ENSG00000130684	AARS	YMR318C	ADH6
GLG1/RPN13	ENSG00000130706	GLG1	YLR421C	RPN13
KIF4A/ARG1	ENSG00000130707	KIF4A	YOL058W	ARG1
PLEKHG2/JNM1	ENSG00000130779	PLEKHG2	YMR294W	JNM1
PITPNM2/TIF35	ENSG00000130811	PITPNM2	YDR429C	TIF35
EXOC1/YIL055C	ENSG00000130830	EXOC1	YIL055C	YIL055C
DTX2/MET12	ENSG00000130956	DTX2	YPL023C	MET12
NLRC4/UBA1	ENSG00000130985	NLRC4	YKL210W	UBA1
NRCAM/CPR5	ENSG00000131013	NRCAM	YDR304C	CPR5
LAMB1/YFR016C	ENSG00000131016	LAMB1	YFR016C	YFR016C
SLC26A3/HIR3	ENSG00000131018	SLC26A3	YJR140C	HIR3
DLD/FMP48	ENSG00000131023	DLD	YGR052W	FMP48
WDR7/AAR2	ENSG00000131043	WDR7	YBL074C	AAR2
TXNL1/TIM13	ENSG00000131142	TXNL1	YGR181W	TIM13
IL5RA/COX5A	ENSG00000131143	IL5RA	YNL052W	COX5A
ITGA6/KES1	ENSG00000131149	ITGA6	YPL145C	KES1
RAPGEF4/PSF2	ENSG00000131153	RAPGEF4	YJL072C	PSF2
ENSG00000091436/BNA2	ENSG00000131203	ENSG00000091436	YJR078W	BNA2
FH/PZF1	ENSG00000131323	FH	YPR186C	PZF1
SEL1L3/IDP1	ENSG00000131370	SEL1L3	YDL066W	IDP1
TF/GYP6	ENSG00000131374	TF	YJL044C	GYP6
MYO15A/GRC3	ENSG00000131467	MYO15A	YLL035W	GRC3
APOH/RPL27B	ENSG00000131469	APOH	YDR471W	RPL27B
NLRP1/MSC1	ENSG00000131470	NLRP1	YML128C	MSC1
ACKR6/LSC1	ENSG00000131473	ACKR6	YOR142W	LSC1
SPAG7/VPS25	ENSG00000131475	SPAG7	YJR102C	VPS25
ORC6/YOL073C	ENSG00000131482	ORC6	YOL073C	YOL073C
ZC3HC1/MRPL51	ENSG00000131495	ZC3HC1	YPR100W	MRPL51
ESR1/YEL020C	ENSG00000131503	ESR1	YEL020C	YEL020C
RGS17/BSD2	ENSG00000131507	RGS17	YBR290W	BSD2
ANGPT2/STP22	ENSG00000131508	ANGPT2	YCL008C	STP22
CD200/SEC8	ENSG00000131558	CD200	YPR055W	SEC8
CMA1/PAC1	ENSG00000131653	CMA1	YOR269W	PAC1
PSME1/ACO2	ENSG00000131730	PSME1	YJL200C	ACO2
JPH4/PEX11	ENSG00000131779	JPH4	YOL147C	PEX11
MYH7/SIP2	ENSG00000131791	MYH7	YGL208W	SIP2
CEBPE/LHP1	ENSG00000131795	CEBPE	YDL051W	LHP1
SLC7A8/PDA1	ENSG00000131828	SLC7A8	YER178W	PDA1
OSGEP/YGL114W	ENSG00000131941	OSGEP	YGL114W	YGL114W
RNF31/FOL2	ENSG00000131979	RNF31	YGR267C	FOL2
SCFD1/APJ1	ENSG00000132002	SCFD1	YNL077W	APJ1
G2E3/MCM3	ENSG00000132016	G2E3	YEL032W	MCM3
HECTD1/SLX8	ENSG00000132109	HECTD1	YER116C	SLX8
HNRNPC/ECM16	ENSG00000132153	HNRNPC	YMR128W	ECM16
RPGRIP1/SNF1	ENSG00000132155	RPGRIP1	YDR477W	SNF1
SUPT16H/ERG27	ENSG00000132196	SUPT16H	YLR100W	ERG27
TOX4/PIN2	ENSG00000132274	TOX4	YOR104W	PIN2
GEMIN2/BUD32	ENSG00000132275	GEMIN2	YGR262C	BUD32
TGM1/TNA1	ENSG00000132326	TGM1	YGR260W	TNA1
TINF2/PTP2	ENSG00000132334	TINF2	YOR208W	PTP2
DAZL/YDR336W	ENSG00000132357	DAZL	YDR336W	YDR336W
SEMA6A/CLU1	ENSG00000132361	SEMA6A	YMR012W	CLU1
TRPM7/INP54	ENSG00000132376	TRPM7	YOL065C	INP54
TYRO3/RFA1	ENSG00000132383	TYRO3	YAR007C	RFA1
WDR76/PEX4	ENSG00000132388	WDR76	YGR133W	PEX4
CAPN3/RPL26B	ENSG00000132463	CAPN3	YGR034W	RPL26B
SNAP23/GSY2	ENSG00000132470	SNAP23	YLR258W	GSY2
PHGDH/HHT1	ENSG00000132475	PHGDH	YBR010W	HHT1
COL9A3/YBL081W	ENSG00000132535	COL9A3	YBL081W	YBL081W
EZR/MMF1	ENSG00000132541	EZR	YIL051C	MMF1
MYL6/SWM1	ENSG00000132604	MYL6	YDR260C	SWM1
AGO1/SEC9	ENSG00000132639	AGO1	YGR009C	SEC9
TEKT2/RPC34	ENSG00000132664	TEKT2	YNR003C	RPC34
CLSPN/MMS4	ENSG00000132688	CLSPN	YBR098W	MMS4
UNC13D/SUN4	ENSG00000132692	UNC13D	YNL066W	SUN4
DPYSL2/CPS1	ENSG00000132694	DPYSL2	YJL172W	CPS1
TGFB2/CRC1	ENSG00000132703	TGFB2	YOR100C	CRC1
NUP50/INN1	ENSG00000132718	NUP50	YNL152W	INN1
CDC45/DPH1	ENSG00000132768	CDC45	YIL103W	DPH1
COMT/CTR86	ENSG00000132792	COMT	YCR054C	CTR86
LRRFIP2/APL6	ENSG00000132842	LRRFIP2	YGR261C	APL6
HDAC6/KIN28	ENSG00000132964	HDAC6	YDL108W	KIN28
KRT31/SPC72	ENSG00000133020	KRT31	YAL047C	SPC72
CDC6/MYO2	ENSG00000133026	CDC6	YOR326W	MYO2
UPRT/YHR113W	ENSG00000133059	UPRT	YHR113W	YHR113W
CDC23/HOS3	ENSG00000133083	CDC23	YPL116W	HOS3
CBX5/CLB5	ENSG00000133101	CBX5	YPR120C	CLB5
SUCO/YDL199C	ENSG00000133105	SUCO	YDL199C	YDL199C
MSH2/TMA19	ENSG00000133112	MSH2	YKL056C	TMA19
MAP3K1/CTF18	ENSG00000133119	MAP3K1	YMR078C	CTF18
DHPS/LPX1	ENSG00000133121	DHPS	YOR084W	LPX1
HOOK2/MEK1	ENSG00000133216	HOOK2	YOR351C	MEK1
ARCN1/CAF120	ENSG00000133246	ARCN1	YNL278W	CAF120
PSMD5/YCK3	ENSG00000133275	PSMD5	YER123W	YCK3
PTGS1/DUG1	ENSG00000133313	PTGS1	YFR044C	DUG1
NUP188/NSA1	ENSG00000133316	NUP188	YGL111W	NSA1
CRAT/TVP15	ENSG00000133318	CRAT	YDR100W	TVP15
SH2D3C/HBT1	ENSG00000133401	SH2D3C	YDL223C	HBT1
NANS/YNL134C	ENSG00000133424	NANS	YNL134C	YNL134C
DFNB31/LEE1	ENSG00000133606	DFNB31	YPL054W	LEE1
CWF19L1/RAS2	ENSG00000133703	CWF19L1	YNL098C	RAS2
SEMA4G/SXM1	ENSG00000133704	SEMA4G	YDR395W	SXM1
BTAF1/CDC60	ENSG00000133706	BTAF1	YPL160W	CDC60
IKZF5/RAS1	ENSG00000133818	IKZF5	YOR101W	RAS1
BLNK/YMR226C	ENSG00000133835	BLNK	YMR226C	YMR226C
SORBS1/COX16	ENSG00000133983	SORBS1	YJL003W	COX16
BAMBI/SUI2	ENSG00000134001	BAMBI	YJR007W	SUI2
IL11/ELP3	ENSG00000134014	IL11	YPL086C	ELP3
MYO3A/SSK22	ENSG00000134072	MYO3A	YCR073C	SSK22
WAC/MNL1	ENSG00000134109	WAC	YHR204W	MNL1
CREM/CDC24	ENSG00000134215	CREM	YAL041W	CDC24
NUBP2/VTH2	ENSG00000134243	NUBP2	YJL222W	VTH2
HIVEP1/ADP1	ENSG00000134250	HIVEP1	YCR011C	ADP1
TREM2/YCR016W	ENSG00000134259	TREM2	YCR016W	YCR016W
CRISP3/APL5	ENSG00000134262	CRISP3	YPL195W	APL5
FKBP5/SEC17	ENSG00000134265	FKBP5	YBL050W	SEC17
SRPK1/BUD7	ENSG00000134287	SRPK1	YOR299W	BUD7
BRPF3/AVT2	ENSG00000134294	BRPF3	YEL064C	AVT2
MRPS18A/BMH1	ENSG00000134308	MRPS18A	YER177W	BMH1
ENSG00000096087/SRS2	ENSG00000134313	ENSG00000096087	YJL092W	SRS2
EFHC1/RIM15	ENSG00000134318	EFHC1	YFL033C	RIM15
NCR2/YLR407W	ENSG00000134352	NCR2	YLR407W	YLR407W
HSP90AB1/TIM17	ENSG00000134375	HSP90AB1	YJL143W	TIM17
MLN/PEA2	ENSG00000134376	MLN	YER149C	PEA2
CDC5L/DED81	ENSG00000134440	CDC5L	YHR019C	DED81
ITPR3/NSR1	ENSG00000134453	ITPR3	YGR159C	NSR1
ZNF184/CCL1	ENSG00000134480	ZNF184	YPR025C	CCL1
DSP/TAT1	ENSG00000134489	DSP	YBR069C	TAT1
SIRT1/SLY1	ENSG00000134508	SIRT1	YDR189W	SLY1
HNRNPH3/YNR040W	ENSG00000134571	HNRNPH3	YNR040W	YNR040W
JAK2/SAR1	ENSG00000134594	JAK2	YPL218W	SAR1
IL12RB1/CIN1	ENSG00000134627	IL12RB1	YOR349W	CIN1
ABL1/PRP38	ENSG00000134748	ABL1	YGR075C	PRP38
ACOT7/AIM44	ENSG00000134757	ACOT7	YPL158C	AIM44
SH3GLB1/GDT1	ENSG00000134851	SH3GLB1	YBR187W	GDT1
CDC7/PHO4	ENSG00000134852	CDC7	YFR034C	PHO4
PCSK5/PKH3	ENSG00000134853	PCSK5	YDR466W	PKH3
SCD/RAD27	ENSG00000134899	SCD	YKL113C	RAD27
TMED1/TRM112	ENSG00000134909	TMED1	YNR046W	TRM112
ABLIM1/FMN1	ENSG00000135002	ABLIM1	YDR236C	FMN1
RAB18/DSK2	ENSG00000135018	RAB18	YMR276W	DSK2
NRP1/PDH1	ENSG00000135046	NRP1	YPR002W	PDH1
PRTFDC1/SNF3	ENSG00000135047	PRTFDC1	YDL194W	SNF3
TSPAN15/SER1	ENSG00000135069	TSPAN15	YOR184W	SER1
MAST3/RGI2	ENSG00000135090	MAST3	YIL057C	RGI2
MZF1/MSB1	ENSG00000135148	MZF1	YOR188W	MSB1
MYO9B/UBX5	ENSG00000135218	MYO9B	YDR330W	UBX5
PSMD8/TIP20	ENSG00000135249	PSMD8	YGL145W	TIP20
SETD1A/YIL001W	ENSG00000135299	SETD1A	YIL001W	YIL001W
MAGEB2/YHR202W	ENSG00000135318	MAGEB2	YHR202W	YHR202W
EFNA2/HSL1	ENSG00000135341	EFNA2	YKL101W	HSL1
CIRBP/MNN10	ENSG00000135363	CIRBP	YDR245W	MNN10
ATP5D/KRE33	ENSG00000135372	ATP5D	YNL132W	KRE33
IGFALS/HLJ1	ENSG00000135392	IGFALS	YMR161W	HLJ1
HNRNPM/GTT1	ENSG00000135424	HNRNPM	YIR038C	GTT1
MARCH2/FOX2	ENSG00000135437	MARCH2	YKR009C	FOX2
NDUFB7/AGE2	ENSG00000135439	NDUFB7	YIL044C	AGE2
TECR/YNL305C	ENSG00000135472	TECR	YNL305C	YNL305C
TIMM13/NOP12	ENSG00000135486	TIMM13	YOL041C	NOP12
CDC34/SUL1	ENSG00000135502	CDC34	YBR294W	SUL1
MTAP/YOS9	ENSG00000135506	MTAP	YDR057W	YOS9
POLR2E/DGR2	ENSG00000135541	POLR2E	YKL121W	DGR2
POLRMT/CCT3	ENSG00000135624	POLRMT	YJL014W	CCT3
HCN2/UBP7	ENSG00000135655	HCN2	YIL156W	UBP7
GADD45B/SPR1	ENSG00000135678	GADD45B	YOR190W	SPR1
MADCAM1/PEX10	ENSG00000135679	MADCAM1	YDR265W	PEX10
MKNK2/GPX2	ENSG00000135709	MKNK2	YBR244W	GPX2
ENSG00000099882/YDR042C	ENSG00000135720	ENSG00000099882	YDR042C	YDR042C
ARVCF/NHX1	ENSG00000135740	ARVCF	YDR456W	NHX1
RANBP1/TOK1	ENSG00000135750	RANBP1	YJL093C	TOK1
KLHL22/LST4	ENSG00000135763	KLHL22	YKL176C	LST4
MED15/SPT8	ENSG00000135801	MED15	YLR055C	SPT8
SERPIND1/GLN1	ENSG00000135821	SERPIND1	YPR035W	GLN1
SNAP29/VAM7	ENSG00000135823	SNAP29	YGL212W	VAM7
CRKL/MAK32	ENSG00000135828	CRKL	YCR019W	MAK32
LZTR1/PRP22	ENSG00000135829	LZTR1	YER013W	PRP22
MMP11/MBA1	ENSG00000135837	MMP11	YBR185C	MBA1
CECR2/PEX14	ENSG00000135862	CECR2	YGL153W	PEX14
SMARCB1/MRPL3	ENSG00000135900	SMARCB1	YMR024W	MRPL3
P2RX6/HYM1	ENSG00000135932	P2RX6	YKL189W	HYM1
DERL3/COX4	ENSG00000135940	DERL3	YGL187C	COX4
ENSG00000099964/MPC54	ENSG00000135951	ENSG00000099964	YOR177C	MPC54
BCL2L13/ISU2	ENSG00000136003	BCL2L13	YOR226C	ISU2
ENSG00000099972/CTK1	ENSG00000136021	ENSG00000099972	YKL139W	CTK1
DDT/BUD21	ENSG00000136026	DDT	YOR078W	BUD21
OSM/YGR117C	ENSG00000136040	OSM	YGR117C	YGR117C
CABIN1/PWP1	ENSG00000136045	CABIN1	YLR196W	PWP1
TBC1D10A/PLB2	ENSG00000136068	TBC1D10A	YMR006C	PLB2
SUSD2/RRN7	ENSG00000136098	SUSD2	YJL025W	RRN7
SF3A1/CHS5	ENSG00000136108	SF3A1	YLR330W	CHS5
SEC14L2/GYL1	ENSG00000136111	SEC14L2	YMR192W	GYL1
ENSG00000100010/QDR3	ENSG00000136141	ENSG00000100010	YBR043C	QDR3
PPIL2/STE18	ENSG00000136158	PPIL2	YJR086W	STE18
SNRPD3/FMP25	ENSG00000136161	SNRPD3	YLR077W	FMP25
PES1/CDC42	ENSG00000136238	PES1	YLR229C	CDC42
MAPK1/SWF1	ENSG00000136247	MAPK1	YDR126W	SWF1
GGT1/DBP9	ENSG00000136271	GGT1	YLR276C	DBP9
PPM1F/FAU1	ENSG00000136371	PPM1F	YER183C	FAU1
TOP3B/STU2	ENSG00000136436	TOP3B	YLR045C	STU2
DGCR14/HTD2	ENSG00000136449	DGCR14	YHR067W	HTD2
CRYBB2P1/WHI4	ENSG00000136450	CRYBB2P1	YDL224C	WHI4
MFNG/YPL247C	ENSG00000136485	MFNG	YPL247C	YPL247C
CARD10/SAS3	ENSG00000136504	CARD10	YBL052C	SAS3
SLC25A1/GAP1	ENSG00000136521	SLC25A1	YKR039W	GAP1
ADRBK2/IST3	ENSG00000136527	ADRBK2	YIR005W	IST3
LGALS2/PPZ2	ENSG00000136531	LGALS2	YDR436W	PPZ2
GGA1/AAT2	ENSG00000136560	GGA1	YLR027C	AAT2
HIRA/YHR020W	ENSG00000136628	HIRA	YHR020W	YHR020W
SH3BP1/SNX3	ENSG00000136643	SH3BP1	YOR357C	SNX3
LGALS1/YSP1	ENSG00000136653	LGALS1	YHR155W	YSP1
HPS4/PUF4	ENSG00000136715	HPS4	YGL014W	PUF4
ENSG00000100101/YCR076C	ENSG00000136717	ENSG00000100101	YCR076C	YCR076C
PATZ1/KRE5	ENSG00000136731	PATZ1	YOR336W	KRE5
TRIOBP/VPS27	ENSG00000136738	TRIOBP	YNR006W	VPS27
TFIP11/NFS1	ENSG00000136750	TFIP11	YCL017C	NFS1
GCAT/YME1	ENSG00000136758	GCAT	YPR024W	YME1
ENSG00000100118/SIS1	ENSG00000136770	ENSG00000100118	YNL007C	SIS1
CRYBB1/GRX3	ENSG00000136810	CRYBB1	YDR098C	GRX3
EIF3L/ECM29	ENSG00000136813	EIF3L	YHL030W	ECM29
NHP2L1/MIG2	ENSG00000136826	NHP2L1	YGL209W	MIG2
MICALL1/TCM62	ENSG00000136828	MICALL1	YBR044C	TCM62
ENSG00000100141/BUD2	ENSG00000136848	ENSG00000100141	YKL092C	BUD2
POLR2F/SEC1	ENSG00000136854	POLR2F	YDR164C	SEC1
SOX10/YPL260W	ENSG00000136861	SOX10	YPL260W	YPL260W
CCDC134/PRP4	ENSG00000136875	CCDC134	YPR178W	PRP4
PICK1/VMA10	ENSG00000136888	PICK1	YHR039C-A	VMA10
TTC28/IPI1	ENSG00000136891	TTC28	YHR085W	IPI1
SLC16A8/SUR4	ENSG00000136928	SLC16A8	YLR372W	SUR4
CENPM/PUP2	ENSG00000136930	CENPM	YGR253C	PUP2
SEPT3/KEL1	ENSG00000136933	SEPT3	YHR158C	KEL1
SLC5A1/LEA1	ENSG00000136938	SLC5A1	YPL213W	LEA1
TPTEP1/RPL35B	ENSG00000136942	TPTEP1	YDL136W	RPL35B
DDX17/DCC1	ENSG00000136982	DDX17	YCL016C	DCC1
DMC1/DFM1	ENSG00000136986	DMC1	YDR411C	DFM1
TCF20/KAP95	ENSG00000137040	TCF20	YLR347C	KAP95
CBY1/RPA49	ENSG00000137054	CBY1	YNL248C	RPA49
TOMM22/DOA1	ENSG00000137055	TOMM22	YKL213C	DOA1
RTDR1/HNT3	ENSG00000137074	RTDR1	YOR258W	HNT3
XBP1/RPS6B	ENSG00000137154	XBP1	YBR181C	RPS6B
FBXO7/YLR156W	ENSG00000137177	FBXO7	YLR156W	YLR156W
GTPBP1/STB4	ENSG00000137203	GTPBP1	YMR019W	STB4
POLDIP3/POP8	ENSG00000137265	POLDIP3	YBL018C	POP8
TIMP3/PRR1	ENSG00000137275	TIMP3	YKL116C	PRR1
PPP6R2/BMS1	ENSG00000137312	PPP6R2	YPL217C	BMS1
SBF1/SEC16	ENSG00000137337	SBF1	YPL085W	SEC16
SUN2/FLX1	ENSG00000137409	SUN2	YIL134W	FLX1
CYB5R3/CIK1	ENSG00000137497	CYB5R3	YMR198W	CIK1
DNAL4/FMP32	ENSG00000137500	DNAL4	YFL046W	FMP32
ENSG00000100262/NUP60	ENSG00000137501	ENSG00000100262	YAR002W	NUP60
PACSIN2/YGR015C	ENSG00000137509	PACSIN2	YGR015C	YGR015C
AP1B1/MRPL10	ENSG00000137547	AP1B1	YNL284C	MRPL10
HMGXB4/TGS1	ENSG00000137574	HMGXB4	YPL157W	TGS1
TOM1/YNR065C	ENSG00000137642	TOM1	YNR065C	YNR065C
NEFH/BUD13	ENSG00000137656	NEFH	YGL174W	BUD13
BIK/XYL2	ENSG00000137673	BIK	YLR070C	XYL2
HMOX1/TMA20	ENSG00000137699	HMOX1	YER007C-A	TMA20
THOC5/MRP1	ENSG00000137710	THOC5	YDR347W	MRP1
MCM5/NMA1	ENSG00000137720	MCM5	YLR328W	NMA1
ARSA/YJL185C	ENSG00000137752	ARSA	YJL185C	YJL185C
TSPO/ODC2	ENSG00000137801	TSPO	YOR222W	ODC2
RASD2/SPC98	ENSG00000137822	RASD2	YNL126W	SPC98
CBX7/KCS1	ENSG00000137825	CBX7	YDR017C	KCS1
PDGFB/SMC5	ENSG00000137831	PDGFB	YOL034W	SMC5
ACR/BIO5	ENSG00000137842	ACR	YNR056C	BIO5
RPL3/RPC31	ENSG00000137845	RPL3	YNL151C	RPC31
ZMAT5/SLD2	ENSG00000137872	ZMAT5	YKL108W	SLD2
RBFOX2/RLP24	ENSG00000137876	RBFOX2	YLR009W	RLP24
TAB1/YGR130C	ENSG00000137878	TAB1	YGR130C	YGR130C
ASCC2/ALT1	ENSG00000137944	ASCC2	YLR089C	ALT1
MTMR3/SUA7	ENSG00000137947	MTMR3	YPR086W	SUA7
SMCR7L/BET2	ENSG00000137955	SMCR7L	YPR176C	BET2
APOL1/IMD2	ENSG00000138029	APOL1	YHR216W	IMD2
MYH9/PTC1	ENSG00000138032	MYH9	YDL006W	PTC1
SAMM50/RSC3	ENSG00000138039	SAMM50	YDR303C	RSC3
GRAP2/YPT1	ENSG00000138069	GRAP2	YFL038C	YPT1
EIF3D/ARP2	ENSG00000138071	EIF3D	YDL029W	ARP2
TNRC6B/MAL12	ENSG00000138079	TNRC6B	YGR292W	MAL12
ENSG00000100357/PET309	ENSG00000138095	ENSG00000100357	YLR067C	PET309
SGSM3/BIO4	ENSG00000138101	SGSM3	YNR057C	BIO4
IFT27/ARP1	ENSG00000138107	IFT27	YHR129C	ARP1
KIAA0930/SOL4	ENSG00000138161	KIAA0930	YGR248W	SOL4
NCF4/SRP102	ENSG00000138175	NCF4	YKL154W	SRP102
CSF2RB/KAR3	ENSG00000138182	CSF2RB	YPR141C	KAR3
SLC25A17/YND1	ENSG00000138185	SLC25A17	YER005W	YND1
UPK3A/HMLALPHA1	ENSG00000138279	UPK3A	YCL066W	HMLALPHA1
KCTD17/TIM23	ENSG00000138297	KCTD17	YNR017W	TIM23
ST13/TAF13	ENSG00000138303	ST13	YML098W	TAF13
IL2RB/RPS24A	ENSG00000138326	IL2RB	YER074W	RPS24A
RBX1/KTR5	ENSG00000138378	RBX1	YNL029C	KTR5
EP300/IBA57	ENSG00000138380	EP300	YJR122W	IBA57
L3MBTL2/CPR6	ENSG00000138398	L3MBTL2	YLR216C	CPR6
RANGAP1/YPL014W	ENSG00000138434	RANGAP1	YPL014W	YPL014W
ZC3H7B/YTM1	ENSG00000138442	ZC3H7B	YOR272W	YTM1
PHF5A/MKC7	ENSG00000138448	PHF5A	YDR144C	MKC7
ACO2/PTM1	ENSG00000138613	ACO2	YKL039W	PTM1
POLR3H/HUL4	ENSG00000138646	POLR3H	YJR036C	HUL4
PMM1/RPN3	ENSG00000138663	PMM1	YER021W	RPN3
BRD1/RIM4	ENSG00000138668	BRD1	YHL024W	RIM4
MLC1/PSY4	ENSG00000138669	MLC1	YBL046W	PSY4
HDAC10/SEC31	ENSG00000138674	HDAC10	YDL195W	SEC31
FKBP3/HYR1	ENSG00000138675	FKBP3	YIR037W	HYR1
CTSG/MKK1	ENSG00000138696	CTSG	YOR231W	MKK1
GZMB/UBP1	ENSG00000138698	GZMB	YDL122W	UBP1
RBM23/BRE5	ENSG00000138757	RBM23	YNR051C	BRE5
PRMT5/SHS1	ENSG00000138758	PRMT5	YDL225W	SHS1
AP4S1/YOR387C	ENSG00000138760	AP4S1	YOR387C	YOR387C
POLE2/USO1	ENSG00000138768	POLE2	YDL058W	USO1
SOS2/PPA2	ENSG00000138777	SOS2	YMR267W	PPA2
CDKL1/NDI1	ENSG00000138796	CDKL1	YML120C	NDI1
NIN/NAB2	ENSG00000138798	NIN	YGL122C	NAB2
PYGL/MET14	ENSG00000138801	PYGL	YKL001C	MET14
TRIM9/SEC23	ENSG00000138802	TRIM9	YPR181C	SEC23
PSMC6/CMP2	ENSG00000138814	PSMC6	YML057W	CMP2
CDKN3/IML3	ENSG00000138823	CDKN3	YBR107C	IML3
ATP6V1D/COX12	ENSG00000138829	ATP6V1D	YLR038C	COX12
PIGH/BAS1	ENSG00000138835	PIGH	YKR099W	BAS1
PSMA3/YLR036C	ENSG00000139112	PSMA3	YLR036C	YLR036C
VTI1B/YLL056C	ENSG00000139180	VTI1B	YLL056C	YLL056C
TIMM9/PEX5	ENSG00000139197	TIMM9	YDR244W	PEX5
GSTZ1/SLX5	ENSG00000139218	GSTZ1	YDL013W	SLX5
AHSA1/YVH1	ENSG00000139318	AHSA1	YIR026C	YVH1
DAAM1/YDL233W	ENSG00000139329	DAAM1	YDL233W	YDL233W
SPTLC2/SMX3	ENSG00000139343	SPTLC2	YPR182W	SMX3
RIN3/RRF1	ENSG00000139351	RIN3	YHR038W	RRF1
SNW1/COX7	ENSG00000139372	SNW1	YMR256C	COX7
CHGA/KTR4	ENSG00000139505	CHGA	YBR199W	KTR4
ITPK1/YJR107W	ENSG00000139567	ITPK1	YJR107W	YJR107W
PPM1A/RPS8A	ENSG00000139610	PPM1A	YBL072C	RPS8A
SIX4/SWI3	ENSG00000139613	SIX4	YJL176C	SWI3
ASB2/MED8	ENSG00000139636	ASB2	YBR193C	MED8
ERH/YER156C	ENSG00000139637	ERH	YER156C	YER156C
HIF1A/YJL068C	ENSG00000139684	HIF1A	YJL068C	YJL068C
SRSF5/SET1	ENSG00000139718	SRSF5	YHR119W	SET1
EIF5/VPS33	ENSG00000139719	EIF5	YLR396C	VPS33
SERPINA4/YJL055W	ENSG00000139910	SERPINA4	YJL055W	YJL055W
SLC8A3/RTN1	ENSG00000139970	SLC8A3	YDR233C	RTN1
DICER1/HAT1	ENSG00000139998	DICER1	YPL001W	HAT1
MTHFD1/KOG1	ENSG00000140006	MTHFD1	YHR186C	KOG1
TCL1A/PRY1	ENSG00000140092	TCL1A	YJL079C	PRY1
ZC3H14/TYS1	ENSG00000140105	ZC3H14	YGR185C	TYS1
TELO2/UGA4	ENSG00000140199	TELO2	YDL210W	UGA4
BDKRB1/QRI5	ENSG00000140262	BDKRB1	YLR204W	QRI5
GSKIP/ADH2	ENSG00000140263	GSKIP	YMR303C	ADH2
VRK1/TOA2	ENSG00000140307	VRK1	YKL058W	TOA2
PSMC1/SRP14	ENSG00000140319	PSMC1	YDL092W	SRP14
RPS6KA5/EDC3	ENSG00000140326	RPS6KA5	YEL015W	EDC3
PSMB5/UTP7	ENSG00000140332	PSMB5	YER082C	UTP7
YY1/ARG7	ENSG00000140386	YY1	YMR062C	ARG7
ACIN1/YGR079W	ENSG00000140391	ACIN1	YGR079W	YGR079W
CCNB1IP1/TUP1	ENSG00000140395	CCNB1IP1	YCR084C	TUP1
TRIP11/AMS1	ENSG00000140400	TRIP11	YGL156W	AMS1
APEX1/UBP2	ENSG00000140416	APEX1	YOR124C	UBP2
ENSG00000100829/HRR25	ENSG00000140443	ENSG00000100829	YPL204W	HRR25
PABPN1/DIT2	ENSG00000140459	PABPN1	YDR402C	DIT2
EFS/RAD16	ENSG00000140464	EFS	YBR114W	RAD16
ARHGAP5/YSP3	ENSG00000140479	ARHGAP5	YOR003W	YSP3
CINP/SSP2	ENSG00000140488	CINP	YOR242C	SSP2
SRP54/YKL091C	ENSG00000140522	SRP54	YKL091C	YKL091C
CPNE6/YMR210W	ENSG00000140526	CPNE6	YMR210W	YMR210W
CHD8/KIP2	ENSG00000140538	CHD8	YPL155C	KIP2
PSMA6/LST7	ENSG00000140543	PSMA6	YGR057C	LST7
NFKBIA/OYE3	ENSG00000140564	NFKBIA	YPL171C	OYE3
EMC9/IQG1	ENSG00000140575	EMC9	YPL242C	IQG1
PSME2/HUA1	ENSG00000140682	PSME2	YGR268C	HUA1
BRMS1L/YGR122W	ENSG00000140694	BRMS1L	YGR122W	YGR122W
ENSG00000100931/VAS1	ENSG00000140718	ENSG00000100931	YGR094W	VAS1
SEC23A/QCR2	ENSG00000140740	SEC23A	YPR191W	QCR2
PNN/RPL9A	ENSG00000140937	PNN	YGL147C	RPL9A
RABGGTA/RRT12	ENSG00000140943	RABGGTA	YCR045C	RRT12
NFATC4/FPR2	ENSG00000140968	NFATC4	YDR519W	FPR2
PLTP/YPL236C	ENSG00000140992	PLTP	YPL236C	YPL236C
PCIF1/YDR333C	ENSG00000141002	PCIF1	YDR333C	YDR333C
GSS/MCD4	ENSG00000141012	GSS	YKL165C	MCD4
MMP9/SNT1	ENSG00000141027	MMP9	YCR033W	SNT1
TRPC4AP/SSH4	ENSG00000141084	TRPC4AP	YKL124W	SSH4
PYGB/PRS5	ENSG00000141127	PYGB	YOL061W	PRS5
PROCR/DBP7	ENSG00000141141	PROCR	YKR024C	DBP7
GINS1/MDR1	ENSG00000141258	GINS1	YGR100W	MDR1
NINL/APE2	ENSG00000141279	NINL	YKL157W	APE2
CD40/CHC1	ENSG00000141367	CD40	YGL206C	CHC1
UQCC/AFG3	ENSG00000141385	UQCC	YER017C	AFG3
ZMYND8/RTT103	ENSG00000141425	ZMYND8	YDR289C	RTT103
SGK2/MRL1	ENSG00000141510	SGK2	YPR079W	MRL1
IFT52/RDI1	ENSG00000141522	IFT52	YDL135C	RDI1
MYBL2/DED1	ENSG00000141543	MYBL2	YOR204W	DED1
HNF4A/ATG18	ENSG00000141580	HNF4A	YFR021W	ATG18
SLA2/SOK2	ENSG00000141646	SLA2	YMR016C	SOK2
C20orf24/DIB1	ENSG00000141759	C20orf24	YPR082C	DIB1
NFATC2/PFK2	ENSG00000141959	NFATC2	YMR205C	PFK2
STK4/YAR1	ENSG00000141965	STK4	YPL239W	YAR1
PFDN4/SIP4	ENSG00000141968	PFDN4	YJL089W	SIP4
DOK5/SOD1	ENSG00000142168	DOK5	YJR104C	SOD1
CSTF1/VPS15	ENSG00000142178	CSTF1	YBR097W	VPS15
BMP7/ARN2	ENSG00000142185	BMP7	YHL047C	ARN2
RAE1/MSB3	ENSG00000142192	RAE1	YNL293W	MSB3
TPD52L2/MYO4	ENSG00000142347	TPD52L2	YAL029C	MYO4
DNAJC5/HMT1	ENSG00000142453	DNAJC5	YBR034C	HMT1
NELFCD/PUP1	ENSG00000142507	NELFCD	YOR157C	PUP1
PRPF6/RPS11B	ENSG00000142534	PRPF6	YBR048W	RPS11B
TUBB1/RPL11B	ENSG00000142676	TUBB1	YGR085C	RPL11B
PSMA7/BUD20	ENSG00000142684	PSMA7	YLR074C	BUD20
NTSR1/PSD2	ENSG00000142765	NTSR1	YGR170W	PSD2
MRGBP/RRD1	ENSG00000142875	MRGBP	YIL153W	RRD1
DIDO1/PTP1	ENSG00000142949	DIDO1	YDL230W	PTP1
GID8/KEM1	ENSG00000143006	GID8	YGL173C	KEM1
BIRC7/MSN1	ENSG00000143033	BIRC7	YOL116W	MSN1
ARFGAP1/FAR11	ENSG00000143093	ARFGAP1	YNL127W	FAR11
AVP/PHO2	ENSG00000143190	AVP	YDL106C	PHO2
COL20A1/TPI1	ENSG00000143198	COL20A1	YDR050C	TPI1
CHRNA4/RNH70	ENSG00000143319	CHRNA4	YGR276C	RNH70
EEF1A2/RFS1	ENSG00000143321	EEF1A2	YBR052C	RFS1
PTK6/YJR084W	ENSG00000143322	PTK6	YJR084W	YJR084W
GMEB2/RGS2	ENSG00000143333	GMEB2	YOR107W	RGS2
C20orf27/RAD10	ENSG00000143337	C20orf27	YML095C	RAD10
SPEF1/ALR1	ENSG00000143355	SPEF1	YOL130W	ALR1
CDC25B/PPX1	ENSG00000143363	CDC25B	YHR201C	PPX1
ARFRP1/MAD1	ENSG00000143367	ARFRP1	YGL086W	MAD1
NDUFAF5/PUB1	ENSG00000143368	NDUFAF5	YNL016W	PUB1
TRIB3/PIK1	ENSG00000143393	TRIB3	YNL267W	PIK1
RASSF2/NCA2	ENSG00000143398	RASSF2	YPR155C	NCA2
CSNK2A1/HEM12	ENSG00000143412	CSNK2A1	YDR047W	HEM12
ANGPT4/STR3	ENSG00000143416	ANGPT4	YGL184C	STR3
HM13/LAC1	ENSG00000143418	HM13	YKL008C	LAC1
SNPH/PHO85	ENSG00000143466	SNPH	YPL031C	PHO85
MYLK2/VBA4	ENSG00000143469	MYLK2	YDR119W	VBA4
SIRPB1/TMA64	ENSG00000143486	SIRPB1	YDR117C	TMA64
SEC23B/SET6	ENSG00000143499	SEC23B	YPL165C	SET6
FERMT1/MSG5	ENSG00000143507	FERMT1	YNL053W	MSG5
HAO1/GIC1	ENSG00000143575	HAO1	YHR061C	GIC1
PDYN/GZF3	ENSG00000143614	PDYN	YJL110C	GZF3
PLCB4/CYT2	ENSG00000143621	PLCB4	YKL087C	CYT2
MYL9/YCL047C	ENSG00000143641	MYL9	YCL047C	YCL047C
HCK/TEX1	ENSG00000143669	HCK	YNL253W	TEX1
CRNKL1/LTP1	ENSG00000143727	CRNKL1	YPR073C	LTP1
POFUT1/ARF1	ENSG00000143761	POFUT1	YDL192W	ARF1
SAMHD1/MRPS5	ENSG00000143799	SAMHD1	YBR251W	MRPS5
PAK7/YML083C	ENSG00000143842	PAK7	YML083C	YML083C
KIF3B/PTP3	ENSG00000143851	KIF3B	YER075C	PTP3
NOP56/YNL024C	ENSG00000143878	NOP56	YNL024C	YNL024C
IDH3B/RRP9	ENSG00000143924	IDH3B	YPR137W	RRP9
MAPRE1/PEF1	ENSG00000143933	MAPRE1	YGR058W	PEF1
JAG1/SPA2	ENSG00000143970	JAG1	YLL021W	SPA2
CDK5RAP1/MTR4	ENSG00000144028	CDK5RAP1	YJL050W	MTR4
SNTA1/MEI4	ENSG00000144061	SNTA1	YER044C-A	MEI4
OXT/TVP18	ENSG00000144063	OXT	YMR071C	TVP18
TTI1/THR4	ENSG00000144115	TTI1	YCR053W	THR4
E2F1/PHO89	ENSG00000144136	E2F1	YBR296C	PHO89
RPRD1B/CDC13	ENSG00000144366	RPRD1B	YDL220C	CDC13
PXMP4/YMR178W	ENSG00000144560	PXMP4	YMR178W	YMR178W
CHMP4B/YPT52	ENSG00000144566	CHMP4B	YKR014C	YPT52
BPI/FCP1	ENSG00000144579	BPI	YMR277W	FCP1
CST3/CAF40	ENSG00000144580	CST3	YNL288W	CAF40
ASIP/YDL119C	ENSG00000144659	ASIP	YDL119C	YDL119C
CST4/CNM67	ENSG00000144674	CST4	YNL225C	CNM67
ACTR5/RPL32	ENSG00000144713	ACTR5	YBL092W	RPL32
WFDC2/UBA3	ENSG00000144744	WFDC2	YPR066W	UBA3
AHCY/YRB30	ENSG00000144821	AHCY	YGL164C	YRB30
DHX35/ATG3	ENSG00000144848	DHX35	YNR007C	ATG3
DNTTIP1/ARL3	ENSG00000144867	DNTTIP1	YPL051W	ARL3
MAP1LC3A/OSH7	ENSG00000144909	MAP1LC3A	YHR001W	OSH7
SYNDIG1/RAD14	ENSG00000145012	SYNDIG1	YMR201C	RAD14
PIGU/SRO7	ENSG00000145087	PIGU	YPR032W	SRO7
TNNC2/LCL2	ENSG00000145147	TNNC2	YLR104W	LCL2
APMAP/GCD1	ENSG00000145191	APMAP	YOR260W	GCD1
ZNF516/CRS5	ENSG00000145287	ZNF516	YOR031W	CRS5
USP14/RCK1	ENSG00000145349	USP14	YGL158W	RCK1
VAPA/PHO81	ENSG00000145362	VAPA	YGR233C	PHO81
MYOM1/YPR172W	ENSG00000145391	MYOM1	YPR172W	YPR172W
MYL12A/BNA1	ENSG00000145526	MYL12A	YJR025C	BNA1
CEP76/TSC13	ENSG00000145545	CEP76	YDL015C	TSC13
CEP192/YCP4	ENSG00000145555	CEP192	YCR004C	YCP4
RNMT/RPL37A	ENSG00000145592	RNMT	YLR185W	RPL37A
SMAD7/GRR1	ENSG00000145604	SMAD7	YJR090C	GRR1
LAMA1/DIC1	ENSG00000145623	LAMA1	YLR348C	DIC1
RNF125/YHL044W	ENSG00000145649	RNF125	YHL044W	YHL044W
ANKRD12/RGA2	ENSG00000145675	ANKRD12	YDR379W	RGA2
NOL4/TIM54	ENSG00000145703	NOL4	YJL054W	TIM54
POLI/IRA1	ENSG00000145715	POLI	YBR140C	IRA1
MIB1/AST2	ENSG00000145730	MIB1	YER101C	AST2
RBBP8/EGD1	ENSG00000145741	RBBP8	YPL037C	EGD1
RIOK3/ATG12	ENSG00000145782	RIOK3	YBR217W	ATG12
CSTF2/WSC4	ENSG00000145794	CSTF2	YHL028W	WSC4
PSMD10/DBP1	ENSG00000145833	PSMD10	YPL119C	DBP1
ATG4A/MRPS17	ENSG00000145901	ATG4A	YMR188C	MRPS17
TBL1X/SNU13	ENSG00000145912	TBL1X	YEL026W	SNU13
GPR143/RTT105	ENSG00000146067	GPR143	YER104W	RTT105
PGRMC1/PEP7	ENSG00000146192	PGRMC1	YDR323C	PEP7
POLA1/SWD1	ENSG00000146247	POLA1	YAR003W	SWD1
MID1/IRC20	ENSG00000146414	MID1	YLR247C	IRC20
NKAP/MUM2	ENSG00000146457	NKAP	YBR057C	MUM2
NXT2/YMR027W	ENSG00000146476	NXT2	YMR027W	YMR027W
GUCY2F/ARF3	ENSG00000146535	GUCY2F	YOR094W	ARF3
ENSG00000101898/DAS1	ENSG00000146576	ENSG00000101898	YJL149W	DAS1
ALG13/TPK1	ENSG00000146648	ALG13	YJL164C	TPK1
PRPS2/MDH2	ENSG00000146701	PRPS2	YOL126C	MDH2
TLR8/FRK1	ENSG00000146872	TLR8	YPL141C	FRK1
AMMECR1/CDC9	ENSG00000146938	AMMECR1	YDL164C	CDC9
CHRDL1/BUL2	ENSG00000146950	CHRDL1	YML111W	BUL2
WDR13/ABP1	ENSG00000147010	WDR13	YCR088W	ABP1
SUV39H1/HXK1	ENSG00000147044	SUV39H1	YFR053C	HXK1
GLRA2/CLB4	ENSG00000147082	GLRA2	YLR210W	CLB4
XIAP/MCH2	ENSG00000147100	XIAP	YKL221W	MCH2
STAG2/YNR062C	ENSG00000147123	STAG2	YNR062C	YNR062C
MCF2/TAF1	ENSG00000147133	MCF2	YGR274C	TAF1
F9/RRT5	ENSG00000147140	F9	YFR032C	RRT5
ABCD1/TOM71	ENSG00000147162	ABCD1	YHR117W	TOM71
CCDC22/PRS3	ENSG00000147224	CCDC22	YHL011C	PRS3
CACNA1F/VMA2	ENSG00000147416	CACNA1F	YBR127C	VMA2
SYP/PIN3	ENSG00000147459	SYP	YPR154W	PIN3
PLP2/FES1	ENSG00000147481	PLP2	YBR101C	FES1
BMX/ERR2	ENSG00000147526	BMX	YPL281C	ERR2
PLS3/SLD5	ENSG00000147536	PLS3	YDR489W	SLD5
NAA10/CIC1	ENSG00000147677	NAA10	YHR052W	CIC1
RENBP/YAR028W	ENSG00000147684	RENBP	YAR028W	YAR028W
ELF4/YDL186W	ENSG00000147854	ELF4	YDL186W	YDL186W
SMARCA1/NUP116	ENSG00000147862	SMARCA1	YMR047C	NUP116
MTMR8/ERG2	ENSG00000147955	MTMR8	YMR202W	ERG2
ASB9/CHS3	ENSG00000148154	ASB9	YBR023C	CHS3
ENSG00000102050/LDB18	ENSG00000148200	ENSG00000102050	YLL049W	LDB18
RBBP7/DPB4	ENSG00000148229	RBBP7	YDR121W	DPB4
PPP1R2P9/AKR1	ENSG00000148400	PPP1R2P9	YDR264C	AKR1
KCND1/SOG2	ENSG00000148484	KCND1	YOR353C	SOG2
OPN1LW/NOG2	ENSG00000148584	OPN1LW	YNR053C	NOG2
FMR1/KIN4	ENSG00000148660	FMR1	YOR233W	KIN4
PIM2/RPP1	ENSG00000148688	PIM2	YHR062C	RPP1
SLC35A2/TVP38	ENSG00000148734	SLC35A2	YKR088C	TVP38
PQBP1/SLD3	ENSG00000148773	PQBP1	YGL113W	SLD3
PCSK1N/ERG5	ENSG00000148795	PCSK1N	YMR015C	ERG5
EMD/GTT2	ENSG00000148834	EMD	YLL060C	GTT2
TAZ/SYF1	ENSG00000148843	TAZ	YDR416W	SYF1
PGK1/VID24	ENSG00000148935	PGK1	YBR105C	VID24
GATA1/YEH1	ENSG00000148948	GATA1	YLL012W	YEH1
MAGT1/MDE1	ENSG00000149089	MAGT1	YJR024C	MDE1
SMS/YJR008W	ENSG00000149124	SMS	YJR008W	YJR008W
PHEX/VID22	ENSG00000149131	PHEX	YLR373C	VID22
UBL4A/POB3	ENSG00000149136	UBL4A	YML069W	POB3
EEA1/SPS18	ENSG00000149182	EEA1	YNL204C	SPS18
RP2/RPS3	ENSG00000149273	RP2	YNL178W	RPS3
PHF16/PEX15	ENSG00000149311	PHF16	YOL044W	PEX15
CDK16/SSE1	ENSG00000149428	CDK16	YPL106C	SSE1
USP11/CYB5	ENSG00000149485	USP11	YNL111C	CYB5
PCYT1B/YOL087C	ENSG00000149499	PCYT1B	YOL087C	YOL087C
HTATSF1/CRF1	ENSG00000149557	HTATSF1	YDR223W	CRF1
VGLL1/YDR374C	ENSG00000149658	VGLL1	YDR374C	YDR374C
CD40LG/RPS30A	ENSG00000149806	CD40LG	YLR287C-A	RPS30A
TIMP1/PPG1	ENSG00000149923	TIMP1	YNR032W	PPG1
FGD1/SSD1	ENSG00000149968	FGD1	YDR293C	SSD1
PIN4/DCD1	ENSG00000150093	PIN4	YHR144C	DCD1
PORCN/CAB5	ENSG00000150672	PORCN	YDR196C	CAB5
MAGED2/DLT1	ENSG00000150681	MAGED2	YMR126C	DLT1
KLF8/CCT5	ENSG00000150753	KLF8	YJR064W	CCT5
SYTL4/YPL216W	ENSG00000150760	SYTL4	YPL216W	YPL216W
CENPI/PDX1	ENSG00000150768	CENPI	YGR193C	PDX1
DRP2/AIM14	ENSG00000150867	DRP2	YGL160W	AIM14
TAF7L/YML119W	ENSG00000150907	TAF7L	YML119W	YML119W
PBDC1/TKL2	ENSG00000151005	PBDC1	YBR117C	TKL2
ENSG00000102391/MUP3	ENSG00000151012	ENSG00000102391	YHL036W	MUP3
ARMCX3/DCP1	ENSG00000151065	ARMCX3	YOL149W	DCP1
HTR2A/SPT23	ENSG00000151150	HTR2A	YKL020C	SPT23
NDFIP2/BUD22	ENSG00000151304	NDFIP2	YMR014W	BUD22
TNFSF13B/PET10	ENSG00000151332	TNFSF13B	YKR046C	PET10
MLNR/MNN2	ENSG00000151348	MLNR	YBR015C	MNN2
CAB39L/BGL2	ENSG00000151445	CAB39L	YGR282C	BGL2
KLF5/MRS1	ENSG00000151465	KLF5	YIR021W	MRS1
STK24/YLR030W	ENSG00000151490	STK24	YLR030W	YLR030W
ACP5/SIP3	ENSG00000151491	ACP5	YNL257C	SIP3
DNAJC3/GLR1	ENSG00000151502	DNAJC3	YPL091W	GLR1
UGGT2/VTI1	ENSG00000151532	UGGT2	YMR197C	VTI1
ARHGEF7/HST4	ENSG00000151615	ARHGEF7	YDR191W	HST4
FGF9/YLR050C	ENSG00000151617	FGF9	YLR050C	YLR050C
SGCG/GPI11	ENSG00000151665	SGCG	YDR302W	GPI11
PARP4/GCS1	ENSG00000151693	PARP4	YDL226C	GCS1
SUPT20H/AAC3	ENSG00000151729	SUPT20H	YBR085W	AAC3
MRPS31/MRS3	ENSG00000151779	MRPS31	YJL133W	MRS3
KPNA3/PES4	ENSG00000151846	KPNA3	YFR023W	PES4
FLT1/TOP1	ENSG00000151849	FLT1	YOL006C	TOP1
RGCC/SGM1	ENSG00000151914	RGCC	YJR134C	SGM1
VWA8/TIP41	ENSG00000152217	VWA8	YPR040W	TIP41
DGKH/PEX27	ENSG00000152223	DGKH	YOR193W	PEX27
KATNAL1/ATP2	ENSG00000152234	KATNAL1	YJR121W	ATP2
INTS6/GIP3	ENSG00000152242	INTS6	YPL137C	GIP3
TSC22D1/LGE1	ENSG00000152253	TSC22D1	YPL055C	LGE1
CLN5/BUG1	ENSG00000152291	CLN5	YDL099W	BUG1
OLFM4/ATG10	ENSG00000152348	OLFM4	YLL042C	ATG10
MSLN/PSO2	ENSG00000152457	MSLN	YMR137C	PSO2
TRADD/PFK1	ENSG00000152556	TRADD	YGR240C	PFK1
HSF4/SRP101	ENSG00000152578	HSF4	YDR292C	SRP101
CORO1A/YTH1	ENSG00000152601	CORO1A	YPR107C	YTH1
MAPK3/DOM34	ENSG00000152684	MAPK3	YNL001W	DOM34
PHKB/GSP2	ENSG00000152700	PHKB	YOR185C	GSP2
NUTF2/GEP5	ENSG00000152785	NUTF2	YLR091W	GEP5
NUP93/YRA2	ENSG00000152795	NUP93	YKL214C	YRA2
CENPT/PHM6	ENSG00000152804	CENPT	YDR281C	PHM6
TSNAXIP1/IES1	ENSG00000152818	TSNAXIP1	YFL013C	IES1
NFAT5/CAN1	ENSG00000152822	NFAT5	YEL063C	CAN1
N4BP1/YGR125W	ENSG00000152910	N4BP1	YGR125W	YGR125W
CBLN1/YJR149W	ENSG00000152932	CBLN1	YJR149W	YJR149W
ARL2BP/RAD24	ENSG00000152942	ARL2BP	YER173W	RAD24
ZNF423/SRB7	ENSG00000152944	ZNF423	YDR308C	SRB7
CCL22/YER130C	ENSG00000152977	CCL22	YER130C	YER130C
CCL17/CWC27	ENSG00000153015	CCL17	YPL064C	CWC27
CTCF/SEC65	ENSG00000153037	CTCF	YML105C	SEC65
ACD/YRB1	ENSG00000153201	ACD	YDR002W	YRB1
POLR2C/PCL8	ENSG00000153310	POLR2C	YPL219W	PCL8
PARD6A/RCO1	ENSG00000153487	PARD6A	YMR075W	RCO1
ZNF821/EPL1	ENSG00000153560	ZNF821	YFL024C	EPL1
MMP15/RMD5	ENSG00000153561	MMP15	YDR255C	RMD5
USB1/BDH1	ENSG00000153563	USB1	YAL060W	BDH1
CCDC113/RKI1	ENSG00000153574	CCDC113	YOR095C	RKI1
NME3/TFA1	ENSG00000153767	NME3	YKL028W	TFA1
PSMD7/ERF2	ENSG00000153786	PSMD7	YLR246W	ERF2
VAC14/LSB1	ENSG00000154016	VAC14	YGR136W	LSB1
TANGO6/URA6	ENSG00000154027	TANGO6	YKL024C	URA6
COG4/YFL034W	ENSG00000154040	COG4	YFL034W	YFL034W
PLA2G15/YKR043C	ENSG00000154127	PLA2G15	YKR043C	YKR043C
[truncated: 953 more rows]
