# Supplementary material for: Scope and limitations of yeast as a model organism for studying human tissue-specific pathways
Source: BMC Syst Biol. 2015 Dec 29;9:96. doi: 10.1186/s12918-015-0253-0 (PMC4696342; doi:10.1186/s12918-015-0253-0)
Supplement: Additional file 1 — Network alignments. Compressed (*.zip) file containing individual tissue-specific alignments. (ZIP 5181 Kb) [file 12918_2015_253_MOESM1_ESM.zip › alignments/Ciliary Ganglion_AlignGraph_edges.tsv]

First_ortholog_pair	Second_ortholog_pair
SPIN1/YPL264C	GCLC/GIS4
POFUT1/ARF1	POLDIP2/YMR010W
RPS20/APD1	SOX8/MMT1
TMEM147/TEA1	CACNG3/MPD2
CBX1/RPN2	TAC1/UBR1
MPG/YHR033W	SPATA20/CTI6
SNCAIP/YDL156W	SYPL1/YKT6
MTFR1/JSN1	SEC62/UBX4
SGCG/GPI11	CSDE1/SOD2
USH2A/ORC1	UBE3C/FHL1
ACSBG1/SAS2	PLAUR/PSE1
APOH/RPL27B	EHD3/HEM2
ACAA1/NOT5	CLK1/SEC7
PPP1R12A/HRT1	CD6/GIS2
PTGS1/DUG1	MDH1/RHO1
FBXO5/TOR2	MDH1/RHO1
GTF2I/CSE4	BID/GLT1
PYGB/PRS5	CNTN1/POL4
TBPL1/MRPS16	CD74/RHO2
G2E3/MCM3	ZDHHC6/MCM5
H2AFV/CMK1	GLRX2/SPT20
CLUAP1/POP2	NCAPH2/CTT1
AFP/PRX1	NUP160/PAC11
TF/GYP6	UBA6/POR1
UPRT/YHR113W	SLC4A7/YKU80
AGA/MED4	NSMAF/MOT1
CUBN/HIP1	SOX30/STE24
VPS29/AIM4	PNKP/TIF34
CDC37/NHP10	USH2A/ORC1
MAST1/ORC5	USH2A/ORC1
ERF/TSA1	USH2A/ORC1
SNW1/COX7	TTC17/RET2
RBM23/BRE5	USE1/SGV1
SH2B3/ACH1	MCF2L2/CEF1
TRIP6/YBT1	CYFIP2/UBI4
ERGIC2/RTN2	CYFIP2/UBI4
EFNA2/HSL1	CYFIP2/UBI4
PPM1A/RPS8A	CYFIP2/UBI4
SRSF9/CDC23	EIF2AK2/CDC28
SMARCD1/MCK1	PITHD1/HMX1
RBM23/BRE5	ACAA1/NOT5
TRPC5/MGE1	HDAC7/RAD54
TF/GYP6	LZTS1/SCL1
FAM208B/GUS1	CS/CDC15
NUP98/SFT1	GSC2/KIP3
CLUAP1/POP2	TIE1/POP1
CHN2/OCH1	TNFRSF1A/POP4
TNPO1/TOM40	DNTTIP2/FCJ1
ABI3/OAC1	DNTTIP2/FCJ1
ANKRD24/ATS1	PDZD4/TPD3
PHACTR1/NPR1	ROCK1/TOR1
PIH1D1/YEF3	RASSF1/DBP8
VPS29/AIM4	INPP5A/YLR072W
MARK2/PIL1	PSME4/RAD1
OPHN1/YPT31	SIRT2/PEP12
MCM6/SSB2	PHRF1/SNL1
PTP4A1/TBS1	POLB/BCP1
PCNP/BCK1	ATP6AP1/RRP5
OVGP1/ERB1	ATP6AP1/RRP5
RNF141/PRP9	TCF3/SNU114
TXNL1/TIM13	MBD3/SPT7
SCARB1/TOM70	LIMS2/POM33
GHR/SMD3	UBE2D1/PRP43
IL17A/TFA2	TP63/TFB1
PPP1R9B/BAP3	BCS1L/WHI3
WNT2/LOS1	ENO1/MEP3
MLLT6/RPL38	TXK/MDN1
NPDC1/SFL1	TIPIN/SSN8
HMOX2/TRX2	EIF4G3/YJL132W
CHD4/YML053C	ADD2/HXT6
RPLP0/SLA2	WDR62/PRP45
EFS/RAD16	WDR62/PRP45
INTS6/GIP3	MCM6/SSB2
COL9A1/SEC53	MAP2K7/EMP46
RASSF4/ARX1	PAK3/RPL24A
VPS29/AIM4	PAK3/RPL24A
NUDT1/TUB3	DYNC1I2/VMA1
SUV420H1/NAM9	THOC1/MRPS18
SLC4A4/RPS10A	LXN/SMT3
MAP3K8/RNH1	CDC14A/RFA3
VPS29/AIM4	LIPE/NPL3
DDX17/DCC1	KIF22/BYE1
MAST1/ORC5	SCGN/SPE4
IL7/YNL155W	RDH8/SLM2
NAA10/CIC1	SRCAP/SSF1
CDK16/SSE1	FAT1/SSE2
TYRO3/RFA1	ADD1/REB1
FAM208B/GUS1	GMCL1/RPA135
NIN/NAB2	KLHL42/THO2
NIN/NAB2	AURKA/PTA1
FBXO5/TOR2	RPLP0/SLA2
CTSH/SLT2	ENSG00000090269/CYK3
CHKA/APM3	LRRFIP2/APL6
TFIP11/NFS1	HNRNPM/GTT1
SPIN1/YPL264C	POLRMT/CCT3
USP14/RCK1	MED15/SPT8
UBE2S/RSA4	TTC28/IPI1
ATG4A/MRPS17	THOC5/MRP1
STX2/RTT106	NIN/NAB2
SPIN1/YPL264C	DIDO1/PTP1
ABCC1/NPY1	ALG13/TPK1
BAG1/RRG8	CACNA1F/VMA2
RIC8B/URN1	PHF16/PEX15
H2AFV/CMK1	MPG/YHR033W
FBL/IES6	ZNF174/SRO9
SLC17A7/RPC11	QPRT/SMY1
LIPA/RPL1B	TRIP4/RPL30
CEACAM5/ROM1	CTSH/SLT2
IL17A/TFA2	RELB/PPH22
ACCS/NNK1	CRX/ARC1
CD81/CDC10	CRX/ARC1
H2AFV/CMK1	HAS1/FSF1
CHD4/YML053C	PRPF31/PRM1
IMPDH1/VPS20	TMEM147/TEA1
NME5/SML1	TFEC/RAD53
SPIN1/YPL264C	AGR2/PDB1
ING4/RRP7	PDLIM1/UBP10
INTS2/SUV3	TRDMT1/IMH1
CCR6/KIC1	HOXB6/ROM2
