# Supplementary material for: Scope and limitations of yeast as a model organism for studying human tissue-specific pathways
Source: BMC Syst Biol. 2015 Dec 29;9:96. doi: 10.1186/s12918-015-0253-0 (PMC4696342; doi:10.1186/s12918-015-0253-0)
Supplement: Additional file 1 — Network alignments. Compressed (*.zip) file containing individual tissue-specific alignments. (ZIP 5181 Kb) [file 12918_2015_253_MOESM1_ESM.zip › alignments/Trigeminal Ganglion_AlignGraph_nodes.tsv]

ID	Human_EnsemblGeneID	Human_Symbol	Yeast_EnsemblGeneID	Yeast_Symbol
TSPAN6/DPM1	ENSG00000000419	TSPAN6	YPR183W	DPM1
DPM1/GSH1	ENSG00000001084	DPM1	YJL101C	GSH1
SCYL3/HAP2	ENSG00000001167	SCYL3	YGL237C	HAP2
FGR/RAD59	ENSG00000002016	FGR	YDL059C	RAD59
CFH/CTR1	ENSG00000003147	CFH	YPR124W	CTR1
GCLC/GIS4	ENSG00000003402	GCLC	YML006C	GIS4
NFYA/DFG5	ENSG00000003436	NFYA	YMR238W	DFG5
SEMA3F/FEN1	ENSG00000004399	SEMA3F	YCR034W	FEN1
CFTR/ADK1	ENSG00000004455	CFTR	YDR226W	ADK1
KRIT1/GUP2	ENSG00000004468	KRIT1	YPL189W	GUP2
RAD52/FPR3	ENSG00000004478	RAD52	YML074C	FPR3
BAD/HAL5	ENSG00000004660	BAD	YJL165C	HAL5
CD99/ACP1	ENSG00000004779	CD99	YKL192C	ACP1
AOC1/PKP2	ENSG00000004799	AOC1	YGL059W	PKP2
HECW1/YGR201C	ENSG00000004838	HECW1	YGR201C	YGR201C
MAD1L1/YDR307W	ENSG00000004866	MAD1L1	YDR307W	YDR307W
LASP1/CDC27	ENSG00000004897	LASP1	YBL084C	CDC27
M6PR/SEC61	ENSG00000004948	M6PR	YLR378C	SEC61
ICA1/OSH3	ENSG00000005020	ICA1	YHR073W	OSH3
ALS2/CDC9	ENSG00000005156	ALS2	YDL164C	CDC9
CASP10/PET112	ENSG00000005175	CASP10	YBL080C	PET112
CFLAR/REX3	ENSG00000005189	CFLAR	YLR107W	REX3
TFPI/AGA1	ENSG00000005243	TFPI	YNR044W	AGA1
RBM5/PST2	ENSG00000005302	RBM5	YDR032C	PST2
MTMR7/BDF2	ENSG00000005339	MTMR7	YDL070W	BDF2
ARF5/SIA1	ENSG00000005421	ARF5	YOR137C	SIA1
POLDIP2/PGC1	ENSG00000006007	POLDIP2	YPL206C	PGC1
PLXND1/APL1	ENSG00000006125	PLXND1	YJR005W	APL1
AK2/THP1	ENSG00000006128	AK2	YOL072W	THP1
CD38/ADH7	ENSG00000006194	CD38	YCR105W	ADH7
FKBP4/MMS1	ENSG00000006468	FKBP4	YPR164W	MMS1
KDM1A/LCB5	ENSG00000006530	KDM1A	YLR260W	LCB5
CAMKK1/YMR010W	ENSG00000006704	CAMKK1	YMR010W	YMR010W
RECQL/VPS41	ENSG00000006715	RECQL	YDR080W	VPS41
HSPB6/PTK1	ENSG00000007047	HSPB6	YKL198C	PTK1
ARHGAP33/WTM2	ENSG00000007168	ARHGAP33	YOR229W	WTM2
NDUFAB1/MET10	ENSG00000007171	NDUFAB1	YFR030W	MET10
PDK4/HXK2	ENSG00000007174	PDK4	YGL253W	HXK2
ZMYND10/HOF1	ENSG00000007237	ZMYND10	YMR032W	HOF1
ST7/TRS33	ENSG00000007255	ST7	YOR115C	TRS33
CDC27/GPI1	ENSG00000007541	CDC27	YGR216C	GPI1
SLC4A1/YLR446W	ENSG00000007908	SLC4A1	YLR446W	YLR446W
CALCR/FRE7	ENSG00000007952	CALCR	YOL152W	FRE7
HCCS/PRE9	ENSG00000008018	HCCS	YGR135W	PRE9
DVL2/KIN82	ENSG00000008118	DVL2	YCR091W	KIN82
UPF1/USA1	ENSG00000008130	UPF1	YML029W	USA1
SKAP2/YDL176W	ENSG00000008277	SKAP2	YDL176W	YDL176W
SLC25A5/DTR1	ENSG00000008282	SLC25A5	YBR180W	DTR1
CCDC109B/CNL1	ENSG00000008294	CCDC109B	YDR357C	CNL1
HOXA11/PHO3	ENSG00000008710	HOXA11	YBR092C	PHO3
POLR2J/RPS20	ENSG00000008988	POLR2J	YHL015W	RPS20
DHX33/YBL055C	ENSG00000009335	DHX33	YBL055C	YBL055C
MEOX1/VTA1	ENSG00000009844	MEOX1	YLR181C	VTA1
LIG3/ITC1	ENSG00000009954	LIG3	YGL133W	ITC1
RPAP3/VID30	ENSG00000010017	RPAP3	YGL227W	VID30
ENSG00000005189/MSC7	ENSG00000010030	ENSG00000005189	YHR039C	MSC7
CIAPIN1/SEE1	ENSG00000010165	CIAPIN1	YIL064W	SEE1
FAM214B/ZAP1	ENSG00000010244	FAM214B	YJL056C	ZAP1
COPZ2/NUD1	ENSG00000010322	COPZ2	YOR373W	NUD1
PRKAR2B/MPS1	ENSG00000010671	PRKAR2B	YDL028C	MPS1
MSL3/YCK2	ENSG00000010810	MSL3	YNL154C	YCK2
CREBBP/NDD1	ENSG00000010818	CREBBP	YOR372C	NDD1
BZRAP1/ELA1	ENSG00000011007	BZRAP1	YNL230C	ELA1
MPO/YNK1	ENSG00000011052	MPO	YKL067W	YNK1
PON1/ICT1	ENSG00000011198	PON1	YLR099C	ICT1
GCFC2/UTP18	ENSG00000011260	GCFC2	YJL069C	UTP18
ABCB4/NAB2	ENSG00000011275	ABCB4	YGL122C	NAB2
SOX8/STT4	ENSG00000011405	SOX8	YLR305C	STT4
IBTK/GYP5	ENSG00000011454	IBTK	YPL249C	GYP5
MYCBP2/PPH21	ENSG00000011485	MYCBP2	YDL134C	PPH21
FBXL3/NUP57	ENSG00000012822	FBXL3	YGR119C	NUP57
ITGAL/END3	ENSG00000013016	ITGAL	YNL084C	END3
PDK2/RET1	ENSG00000013503	PDK2	YOR207C	RET1
ITGA3/NGL2	ENSG00000013523	ITGA3	YMR285C	NGL2
LAMP2/ITT1	ENSG00000013561	LAMP2	YML068W	ITT1
GGNBP2/RAM1	ENSG00000013725	GGNBP2	YDL090C	RAM1
ITGA2B/PMT6	ENSG00000014216	ITGA2B	YGR199W	PMT6
GDE1/PET494	ENSG00000014257	GDE1	YNR045W	PET494
C19orf60/MDH3	ENSG00000014641	C19orf60	YDL078C	MDH3
CRLF1/MMT1	ENSG00000014824	CRLF1	YMR177W	MMT1
MAP3K14/BRX1	ENSG00000015171	MAP3K14	YOL077C	BRX1
ABCC8/LAS17	ENSG00000015285	ABCC8	YOR181W	LAS17
CCL18/MPP6	ENSG00000015479	CCL18	YNR024W	MPP6
CCL3/BPL1	ENSG00000015592	CCL3	YDL141W	BPL1
SYNRG/HPF1	ENSG00000016490	SYNRG	YOL155C	HPF1
CACNG3/PMR1	ENSG00000017260	CACNG3	YGL167C	PMR1
TMEM132A/LRG1	ENSG00000017797	TMEM132A	YDL240W	LRG1
AP2B1/PMA2	ENSG00000018625	AP2B1	YPL036W	PMA2
TAC1/EMW1	ENSG00000018699	TAC1	YNL313C	EMW1
ZNF263/WSC3	ENSG00000019991	ZNF263	YOL105C	WSC3
CX3CL1/VTS1	ENSG00000020577	CX3CL1	YOR359W	VTS1
SPATA20/YTA6	ENSG00000021574	SPATA20	YPL074W	YTA6
CACNA1G/NAM7	ENSG00000021776	CACNA1G	YMR080C	NAM7
TNFRSF12A/CPA1	ENSG00000021826	TNFRSF12A	YOR303W	CPA1
MAP3K9/DEG1	ENSG00000022267	MAP3K9	YFL001W	DEG1
RALA/MAG2	ENSG00000022840	RALA	YLR427W	MAG2
BAIAP2L1/PFA4	ENSG00000023041	BAIAP2L1	YOL003C	PFA4
ETV1/TRX2	ENSG00000023318	ETV1	YGR209C	TRX2
AGK/GRX2	ENSG00000023572	AGK	YDR513W	GRX2
CCL26/ERB1	ENSG00000023734	CCL26	YMR049C	ERB1
FARP2/YDL124W	ENSG00000023909	FARP2	YDL124W	YDL124W
USH1C/PAN1	ENSG00000024422	USH1C	YIR006C	PAN1
DBF4/FAF1	ENSG00000025293	DBF4	YIL019W	FAF1
TBXA2R/GAL80	ENSG00000025434	TBXA2R	YML051W	GAL80
IFRD1/ALT2	ENSG00000025770	IFRD1	YDR111C	ALT2
GTF2IRD1/CNS1	ENSG00000025772	GTF2IRD1	YBR155W	CNS1
PAF1/SEC63	ENSG00000025796	PAF1	YOR254C	SEC63
VPS41/SRP1	ENSG00000025800	VPS41	YNL189W	SRP1
ARHGAP44/YLR031W	ENSG00000026025	ARHGAP44	YLR031W	YLR031W
ELAC2/RAD3	ENSG00000026036	ELAC2	YER171W	RAD3
SCIN/YCR023C	ENSG00000026103	SCIN	YCR023C	YCR023C
MYH13/YBR096W	ENSG00000026508	MYH13	YBR096W	YBR096W
ADIPOR2/YOR296W	ENSG00000027075	ADIPOR2	YOR296W	YOR296W
UPP2/ALK2	ENSG00000028203	UPP2	YBL009W	ALK2
MARK4/VPS5	ENSG00000028528	MARK4	YOR069W	VPS5
PAFAH1B1/DSE3	ENSG00000029639	PAFAH1B1	YOR264W	DSE3
NOS2/EIS1	ENSG00000029725	NOS2	YMR031C	EIS1
DNAH9/YBR242W	ENSG00000030066	DNAH9	YBR242W	YBR242W
GAS7/STP1	ENSG00000030419	GAS7	YDR463W	STP1
TRAPPC6A/AIM43	ENSG00000031691	TRAPPC6A	YPL099C	AIM43
MATK/SES1	ENSG00000031698	MATK	YDR023W	SES1
CD79B/MTC5	ENSG00000032389	CD79B	YDR128W	MTC5
SCN4A/CPR7	ENSG00000032742	SCN4A	YJR032W	CPR7
PAX6/ARB1	ENSG00000033050	PAX6	YER036C	ARB1
RHBDF1/VPH1	ENSG00000033627	RHBDF1	YOR270C	VPH1
LUC7L/NFI1	ENSG00000033800	LUC7L	YOR156C	NFI1
BAIAP3/BOR1	ENSG00000033867	BAIAP3	YNL275W	BOR1
PIGQ/VHT1	ENSG00000034053	PIGQ	YGR065C	VHT1
TEAD3/ADE12	ENSG00000035687	TEAD3	YNL220W	ADE12
SELE/RAD34	ENSG00000035720	SELE	YDR314C	RAD34
DNAJC11/RFC1	ENSG00000035928	DNAJC11	YOR217W	RFC1
MYLIP/RTT101	ENSG00000036257	MYLIP	YJL047C	RTT101
NOX1/SUL2	ENSG00000036448	NOX1	YLR092W	SUL2
E2F2/ARG3	ENSG00000036473	E2F2	YJL088W	ARG3
PSMB1/DOA4	ENSG00000036672	PSMB1	YDR069C	DOA4
SYN1/NCL1	ENSG00000037474	SYN1	YBL024W	NCL1
JARID2/TRM8	ENSG00000037897	JARID2	YDL201W	TRM8
CAMK1G/ERG26	ENSG00000038274	CAMK1G	YGL001C	ERG26
CDK11A/YML018C	ENSG00000038295	CDK11A	YML018C	YML018C
NADK/CDC37	ENSG00000038382	NADK	YDR168W	CDC37
TFAP2B/YLR413W	ENSG00000038427	TFAP2B	YLR413W	YLR413W
CYTH3/MSH4	ENSG00000038945	CYTH3	YFL003C	MSH4
ADAM22/BRR2	ENSG00000039123	ADAM22	YER172C	BRR2
SYPL1/GDE1	ENSG00000039560	SYPL1	YPL110C	GDE1
SPAG9/OAF3	ENSG00000040341	SPAG9	YKR064W	OAF3
CELSR3/PRE6	ENSG00000041357	CELSR3	YOL038W	PRE6
MGST1/MOD5	ENSG00000041515	MGST1	YOR274W	MOD5
CRY1/NUG1	ENSG00000041802	CRY1	YER006W	NUG1
NFIX/TDP1	ENSG00000042088	NFIX	YBR223C	TDP1
MMP25/TSR2	ENSG00000042493	MMP25	YLR435W	TSR2
IL32/APS2	ENSG00000042753	IL32	YJR058C	APS2
PKD1/FHN1	ENSG00000042832	PKD1	YGR131W	FHN1
MAPK8IP2/DCN1	ENSG00000043093	MAPK8IP2	YLR128W	DCN1
MED24/SCM3	ENSG00000044115	MED24	YDL139C	SCM3
SEC62/YJR030C	ENSG00000044446	SEC62	YJR030C	YJR030C
RPS20/CIA1	ENSG00000047056	RPS20	YDR267C	CIA1
CSDE1/URA8	ENSG00000047230	CSDE1	YJR103W	URA8
UBE3C/VMA13	ENSG00000047249	UBE3C	YPR036W	VMA13
REV3L/MLP1	ENSG00000047410	REV3L	YKR095W	MLP1
PAX7/FET5	ENSG00000047457	PAX7	YFL041W	FET5
MASP2/RPO41	ENSG00000047579	MASP2	YFL036W	RPO41
TRAF3IP3/CSG2	ENSG00000047936	TRAF3IP3	YBR036C	CSG2
POMT2/RCO1	ENSG00000048649	POMT2	YMR075W	RCO1
VTA1/MRN1	ENSG00000048740	VTA1	YPL184C	MRN1
MLXIPL/RBS1	ENSG00000048991	MLXIPL	YDL189W	RBS1
BAZ1B/YKT6	ENSG00000049245	BAZ1B	YKL196C	YKT6
RANBP9/YMR244W	ENSG00000049323	RANBP9	YMR244W	YMR244W
ETV7/RSP5	ENSG00000049759	ETV7	YER125W	RSP5
SPRTN/WBP1	ENSG00000049860	SPRTN	YEL002C	WBP1
METTL13/YLR257W	ENSG00000050405	METTL13	YLR257W	YLR257W
ZNF207/CMK2	ENSG00000050748	ZNF207	YOL016C	CMK2
UQCRC1/PER33	ENSG00000051108	UQCRC1	YLR064W	PER33
CD9/RAD51	ENSG00000051180	CD9	YER095W	RAD51
NCAPD2/HFM1	ENSG00000051341	NCAPD2	YGL251C	HFM1
IFFO1/CDC40	ENSG00000051596	IFFO1	YDR364C	CDC40
GIPR/UBX4	ENSG00000052126	GIPR	YMR067C	UBX4
NISCH/TAF3	ENSG00000052723	NISCH	YPL011C	TAF3
STAB1/RRP12	ENSG00000052749	STAB1	YPL012W	RRP12
FUZ/APD1	ENSG00000052841	FUZ	YBR151W	APD1
PRSS3/SOD2	ENSG00000053254	PRSS3	YHR008C	SOD2
CD4/AAD14	ENSG00000053371	CD4	YNL331C	AAD14
LRRC23/TRS31	ENSG00000054116	LRRC23	YDR472W	TRS31
BTK/FHL1	ENSG00000054598	BTK	YPR104C	FHL1
HFE/MSR1	ENSG00000054654	HFE	YHR091C	MSR1
SCMH1/CDC53	ENSG00000055130	SCMH1	YDL132W	CDC53
FYN/PEX11	ENSG00000055163	FYN	YOL147C	PEX11
HIVEP2/UBX2	ENSG00000055208	HIVEP2	YML013W	UBX2
TCEB3/KIN3	ENSG00000055332	TCEB3	YAR018C	KIN3
LYPLA2/DIG1	ENSG00000055609	LYPLA2	YPL049C	DIG1
NME2/PUF3	ENSG00000055917	NME2	YLL013C	PUF3
APBA3/FMP10	ENSG00000055955	APBA3	YER182W	FMP10
MKS1/YDR114C	ENSG00000056558	MKS1	YDR114C	YDR114C
ABHD5/YKL070W	ENSG00000056972	ABHD5	YKL070W	YKL070W
KAL1/GLG2	ENSG00000056998	KAL1	YJL137C	GLG2
AKAP8L/YKL077W	ENSG00000057149	AKAP8L	YKL077W	YKL077W
UTP18/MSH2	ENSG00000057468	UTP18	YOL090W	MSH2
RNF216/MRS6	ENSG00000057608	RNF216	YOR370C	MRS6
TTC19/YPR013C	ENSG00000057657	TTC19	YPR013C	YPR013C
PTBP1/ATG5	ENSG00000057663	PTBP1	YPL149W	ATG5
DPF1/UBP7	ENSG00000058056	DPF1	YIL156W	UBP7
SYT7/DIN7	ENSG00000058404	SYT7	YDR263C	DIN7
PIK3C2A/RPC37	ENSG00000058600	PIK3C2A	YKR025W	RPC37
PLAUR/ENA2	ENSG00000058668	PLAUR	YDR039C	ENA2
ANLN/PRO2	ENSG00000059573	ANLN	YOR323C	PRO2
WIZ/TRM3	ENSG00000059588	WIZ	YDL112W	TRM3
RABGAP1/PKH1	ENSG00000059758	RABGAP1	YDR490C	PKH1
DCN/ZUO1	ENSG00000059769	DCN	YGR285C	ZUO1
PPP5C/YLR312C	ENSG00000060237	PPP5C	YLR312C	YLR312C
MAP4K3/FMP37	ENSG00000060762	MAP4K3	YGL080W	FMP37
ZBTB32/POT1	ENSG00000060971	ZBTB32	YIL160C	POT1
TYROBP/SDH4	ENSG00000061794	TYROBP	YDR178W	SDH4
GABRA3/AIF1	ENSG00000062096	GABRA3	YNR074C	AIF1
BRCA1/TIF3	ENSG00000063046	BRCA1	YPR163C	TIF3
ERCC1/RPL18B	ENSG00000063177	ERCC1	YNL301C	RPL18B
CD22/YIL165C	ENSG00000063438	CD22	YIL165C	YIL165C
SEMA3B/GLO2	ENSG00000063854	SEMA3B	YDR272W	GLO2
MBTPS2/YFR039C	ENSG00000064012	MBTPS2	YFR039C	YFR039C
LTF/TAF2	ENSG00000064313	LTF	YCR042C	TAF2
NR1H4/MTR10	ENSG00000064419	NR1H4	YOR160W	MTR10
ALOX5/YBR235W	ENSG00000064651	ALOX5	YBR235W	YBR235W
CALCOCO1/YIG1	ENSG00000064666	CALCOCO1	YPL201C	YIG1
UBR7/TIF2	ENSG00000064703	UBR7	YJL138C	TIF2
MAP4K5/MLH2	ENSG00000064933	MAP4K5	YLR035C	MLH2
EHD3/GPA1	ENSG00000065135	EHD3	YHR005C	GPA1
PSMC4/PSE1	ENSG00000065150	PSMC4	YMR308C	PSE1
CLDN11/CAR2	ENSG00000065154	CLDN11	YLR438W	CAR2
MVP/PWP2	ENSG00000065183	MVP	YCR057C	PWP2
NUB1/IPL1	ENSG00000065243	NUB1	YPL209C	IPL1
CLK1/LAC1	ENSG00000065308	CLK1	YKL008C	LAC1
ENSG00000013455/EFT1	ENSG00000065357	ENSG00000013455	YOR133W	EFT1
POLR3B/SLM5	ENSG00000065427	POLR3B	YCR024C	SLM5
ANGEL1/TRX1	ENSG00000065485	ANGEL1	YLR043C	TRX1
RNF14/PBS2	ENSG00000065559	RNF14	YJL128C	PBS2
DDX11/ISR1	ENSG00000065613	DDX11	YPR106W	ISR1
CD6/FPK1	ENSG00000065675	CD6	YNR047W	FPK1
TACC3/HAT2	ENSG00000065717	TACC3	YEL056W	HAT2
UFL1/MAE1	ENSG00000065833	UFL1	YKL029C	MAE1
POLA2/YPL245W	ENSG00000065883	POLA2	YPL245W	YPL245W
CAPN1/FKH2	ENSG00000065970	CAPN1	YNL068C	FKH2
ACPP/PDE2	ENSG00000065989	ACPP	YOR360C	PDE2
MDH1/RTS1	ENSG00000066027	MDH1	YOR014W	RTS1
SLC30A9/SNF12	ENSG00000066117	SLC30A9	YNR023W	SNF12
MTMR11/RPH1	ENSG00000066135	MTMR11	YER169W	RPH1
CCDC88C/HAP5	ENSG00000066136	CCDC88C	YOR358W	HAP5
YAF2/HEM2	ENSG00000066382	YAF2	YGL040C	HEM2
ZMYND11/FOB1	ENSG00000066422	ZMYND11	YDR110W	FOB1
WAS/ENT1	ENSG00000066427	WAS	YDL161W	ENT1
DPEP1/KEL1	ENSG00000066455	DPEP1	YHR158C	KEL1
BID/DUO1	ENSG00000066629	BID	YGL061C	DUO1
MATR3/SEC7	ENSG00000066777	MATR3	YDR170C	SEC7
RGPD5/HEM15	ENSG00000066926	RGPD5	YOR176W	HEM15
STMN4/LAG1	ENSG00000067167	STMN4	YHL003C	LAG1
NUDCD3/GIS2	ENSG00000067182	NUDCD3	YNL255C	GIS2
ISL1/CDC19	ENSG00000067225	ISL1	YAL038W	CDC19
IL20RA/FCF2	ENSG00000067334	IL20RA	YLR051C	FCF2
CLCA1/NUP100	ENSG00000067445	CLCA1	YKL068W	NUP100
ATP2C1/RHO1	ENSG00000067560	ATP2C1	YPR165W	RHO1
SRCIN1/TCB3	ENSG00000067715	SRCIN1	YML072C	TCB3
IGF1/PKP1	ENSG00000067992	IGF1	YIL042C	PKP1
RALBP1/PHO4	ENSG00000068323	RALBP1	YFR034C	PHO4
RUFY3/GYP1	ENSG00000068354	RUFY3	YOR070C	GYP1
CNTN1/ARG82	ENSG00000068745	CNTN1	YDR173C	ARG82
WWTR1/KRE28	ENSG00000068793	WWTR1	YDR532C	KRE28
AGPS/HST1	ENSG00000068903	AGPS	YOL068C	HST1
ATP1A2/MUC1	ENSG00000069248	ATP1A2	YIR019C	MUC1
TTC27/VPS35	ENSG00000069329	TTC27	YJL154C	VPS35
MARCO/MBP1	ENSG00000069399	MARCO	YDL056W	MBP1
SYT13/VMR1	ENSG00000069431	SYT13	YHL035C	VMR1
SNAI2/YEN1	ENSG00000069712	SNAI2	YER041W	YEN1
CD74/CDD1	ENSG00000069764	CD74	YLR245C	CDD1
HGF/REF2	ENSG00000069849	HGF	YDR195W	REF2
ZRANB1/HUL5	ENSG00000069869	ZRANB1	YGL141W	HUL5
NCDN/YPT32	ENSG00000069974	NCDN	YGL210W	YPT32
ZFP64/UFD1	ENSG00000070010	ZFP64	YGR048W	UFD1
MNAT1/IKI3	ENSG00000070061	MNAT1	YLR384C	IKI3
SAMD4A/PFY1	ENSG00000070087	SAMD4A	YOR122C	PFY1
RUNX3/UIP3	ENSG00000070159	RUNX3	YAR027W	UIP3
MRE11A/ERO1	ENSG00000070371	MRE11A	YML130C	ERO1
PLEKHB1/CBF1	ENSG00000070444	PLEKHB1	YJR060W	CBF1
SERPINB1/KAR2	ENSG00000070718	SERPINB1	YJL034W	KAR2
SPAST/CAT2	ENSG00000070748	SPAST	YML042W	CAT2
ENSG00000021602/MUD2	ENSG00000070756	ENSG00000021602	YKL074C	MUD2
NRXN3/RPA190	ENSG00000070761	NRXN3	YOR341W	RPA190
AQR/GCD6	ENSG00000070785	AQR	YDR211W	GCD6
CPS1/OSH6	ENSG00000070882	CPS1	YKR003W	OSH6
C8B/PUT4	ENSG00000070915	C8B	YOR348C	PUT4
FHL1/PMC1	ENSG00000070961	FHL1	YGL006W	PMC1
RTFDC1/PIN3	ENSG00000071051	RTFDC1	YPR154W	PIN3
GABRA1/AIP1	ENSG00000071127	GABRA1	YMR092C	AIP1
NLRP2/YNG2	ENSG00000071243	NLRP2	YHR090C	YNG2
RNF10/BUD23	ENSG00000071462	RNF10	YCR047C	BUD23
ZDHHC6/MSP1	ENSG00000071539	ZDHHC6	YGR028W	MSP1
RNH1/CUS2	ENSG00000071626	RNH1	YNL286W	CUS2
NDUFS1/ULS1	ENSG00000071794	NDUFS1	YOR191W	ULS1
RB1CC1/CFT1	ENSG00000071894	RB1CC1	YDR301W	CFT1
ERP44/TSR4	ENSG00000071994	ERP44	YOL022C	TSR4
ALAS1/YBL107C	ENSG00000072110	ALAS1	YBL107C	YBL107C
BIRC3/VPS70	ENSG00000072133	BIRC3	YJR126C	VPS70
AKAP11/YAP1801	ENSG00000072134	AKAP11	YHR161C	YAP1801
GLRX2/SIW14	ENSG00000072135	GLRX2	YNL032W	SIW14
SNAPC1/YIF1	ENSG00000072315	SNAPC1	YNL263C	YIF1
STRAP/GUK1	ENSG00000072415	STRAP	YDR454C	GUK1
ABCC2/BUD3	ENSG00000072518	ABCC2	YCL014W	BUD3
DEF6/IMG1	ENSG00000072609	DEF6	YCR046C	IMG1
PLEKHO1/ELP2	ENSG00000072803	PLEKHO1	YGR200C	ELP2
GCLM/YSP1	ENSG00000072818	GCLM	YHR155W	YSP1
UBR2/BNI4	ENSG00000072864	UBR2	YNL233W	BNI4
EHD2/APM1	ENSG00000072958	EHD2	YPL259C	APM1
RRAGD/SEC2	ENSG00000073009	RRAGD	YNL272C	SEC2
HSF2/MCM2	ENSG00000073111	HSF2	YBL023C	MCM2
PHF20/SRO77	ENSG00000073350	PHF20	YBL106C	SRO77
NR1H3/ECM5	ENSG00000073614	NR1H3	YMR176W	ECM5
NCAPH2/SPT20	ENSG00000073711	NCAPH2	YOL148C	SPT20
TOMM34/STE6	ENSG00000073734	TOMM34	YKL209C	STE6
SEC63/YAP1802	ENSG00000073921	SEC63	YGR241C	YAP1802
KPNA6/RSF2	ENSG00000074047	KPNA6	YJR127C	RSF2
VIM/TEC1	ENSG00000074219	VIM	YBR083W	TEC1
RTEL1-TNFRSF6B/YJU3	ENSG00000074416	RTEL1-TNFRSF6B	YKL094W	YJU3
FAS/VCX1	ENSG00000074621	FAS	YDL128W	VCX1
CD44/OPY1	ENSG00000074706	CD44	YBR129C	OPY1
KCNG1/DOC1	ENSG00000074755	KCNG1	YGL240W	DOC1
SLAMF7/ENO2	ENSG00000074800	SLAMF7	YHR174W	ENO2
MIPEP/SLN1	ENSG00000074964	MIPEP	YIL147C	SLN1
PRKCH/PEF1	ENSG00000075142	PRKCH	YGR058W	PEF1
INSRR/TIF4632	ENSG00000075151	INSRR	YGL049C	TIF4632
IFNGR1/SEC13	ENSG00000075188	IFNGR1	YLR208W	SEC13
SH2D2A/CTT1	ENSG00000075213	SH2D2A	YGR088W	CTT1
TNFRSF1B/RAX2	ENSG00000075223	TNFRSF1B	YLR084C	RAX2
VEZT/ERG10	ENSG00000075239	VEZT	YPL028W	ERG10
POU2F2/YNL095C	ENSG00000075292	POU2F2	YNL095C	YNL095C
SNX1/VPS66	ENSG00000075391	SNX1	YPR139C	VPS66
TBPL1/PSK1	ENSG00000075413	TBPL1	YAL017W	PSK1
ARNTL2/ARP9	ENSG00000075624	ARNTL2	YMR033W	ARP9
BCLAF1/SPO14	ENSG00000075651	BCLAF1	YKR031C	SPO14
ANK1/SEC12	ENSG00000075702	ANK1	YNR026C	SEC12
TFB1M/YNL046W	ENSG00000075711	TFB1M	YNL046W	YNL046W
RABEP1/VPS21	ENSG00000075785	RABEP1	YOR089C	VPS21
HMGB3/PRP39	ENSG00000075856	HMGB3	YML046W	PRP39
NUP160/YOR223W	ENSG00000075891	NUP160	YOR223W	YOR223W
BAK1/RRP42	ENSG00000075914	BAK1	YDL111C	RRP42
MUSK/TAF13	ENSG00000075945	MUSK	YML098W	TAF13
IKZF2/REX2	ENSG00000076043	IKZF2	YLR059C	REX2
GRN/YIL077C	ENSG00000076053	GRN	YIL077C	YIL077C
ARHGAP31/RSC4	ENSG00000076108	ARHGAP31	YKR008W	RSC4
NR2E3/MLH1	ENSG00000076242	NR2E3	YMR167W	MLH1
CENPQ/ACC1	ENSG00000076555	CENPQ	YNR016C	ACC1
SARS/MON1	ENSG00000076685	SARS	YGL124C	MON1
RANBP3/YIP1	ENSG00000076716	RANBP3	YGR172C	YIP1
ARID4A/CLF1	ENSG00000076924	ARID4A	YLR117C	CLF1
TSSC1/YGK3	ENSG00000076984	TSSC1	YOL128C	YGK3
ENSG00000032514/NRK1	ENSG00000077009	ENSG00000032514	YNL129W	NRK1
IFT88/COS12	ENSG00000077063	IFT88	YGL263W	COS12
ZCCHC8/YTP1	ENSG00000077238	ZCCHC8	YNL237W	YTP1
ABCF2/UBP1	ENSG00000077254	ABCF2	YDL122W	UBP1
LRRC7/MSL1	ENSG00000077312	LRRC7	YIR009W	MSL1
UBA6/PAC11	ENSG00000077380	UBA6	YDR488C	PAC11
GAB2/HST4	ENSG00000077463	GAB2	YDR191W	HST4
ATP6V0A1/CUR1	ENSG00000077522	ATP6V0A1	YPR158W	CUR1
PIAS1/CAP2	ENSG00000077549	PIAS1	YIL034C	CAP2
SLC4A7/RAD6	ENSG00000077721	SLC4A7	YGL058W	RAD6
APBA2/IRE1	ENSG00000077782	APBA2	YHR079C	IRE1
UHRF1/SIZ1	ENSG00000078043	UHRF1	YDR409W	SIZ1
MAP2K3/TPK1	ENSG00000078061	MAP2K3	YJL164C	TPK1
TMSB10/DAP2	ENSG00000078098	TMSB10	YHR028C	DAP2
RNF19A/YTA7	ENSG00000078114	RNF19A	YGR270W	YTA7
PEX3/UBC12	ENSG00000078140	PEX3	YLR306W	UBC12
GABARAPL2/INP51	ENSG00000078269	GABARAPL2	YIL002C	INP51
MYOC/CHA4	ENSG00000078304	MYOC	YLR098C	CHA4
SH3YL1/PET54	ENSG00000078328	SH3YL1	YGR222W	PET54
VCL/SKI8	ENSG00000078369	VCL	YGL213C	SKI8
DAPK2/HMRA1	ENSG00000078399	DAPK2	YCR097W	HMRA1
NSMAF/STE23	ENSG00000078618	NSMAF	YLR389C	STE23
ADSS/POR1	ENSG00000078668	ADSS	YNL055C	POR1
STAP1/CST6	ENSG00000078674	STAP1	YIL036W	CST6
TIMP2/MET13	ENSG00000078747	TIMP2	YGL125W	MET13
RFC1/INN1	ENSG00000078902	RFC1	YNL152W	INN1
CUL3/UBC1	ENSG00000078967	CUL3	YDR177W	UBC1
MYOM2/YKU80	ENSG00000079246	MYOM2	YMR106C	YKU80
OTC/CBK1	ENSG00000079277	OTC	YNL161W	CBK1
USP2/RGT2	ENSG00000079393	USP2	YDL138W	RGT2
CASR/ERG9	ENSG00000079459	CASR	YHR190W	ERG9
TUBG2/PGM2	ENSG00000079739	TUBG2	YMR105C	PGM2
RPL26L1/PRP28	ENSG00000079785	RPL26L1	YDR243C	PRP28
FLT4/HAL1	ENSG00000079819	FLT4	YPR005C	HAL1
NSUN2/TCB2	ENSG00000079841	NSUN2	YNL087W	TCB2
FBXO42/VAM3	ENSG00000079950	FBXO42	YOR106W	VAM3
MRI1/CIT2	ENSG00000080298	MRI1	YCR005C	CIT2
METTL1/ARL1	ENSG00000080371	METTL1	YBR164C	ARL1
HOXC8/YEA4	ENSG00000080493	HOXC8	YEL004W	YEA4
AGA/RSC2	ENSG00000080503	AGA	YLR357W	RSC2
ENSG00000038102/IRC6	ENSG00000080561	ENSG00000038102	YFR043C	IRC6
PI4K2B/ISW2	ENSG00000080603	PI4K2B	YOR304W	ISW2
MAT2B/PUF6	ENSG00000080608	MAT2B	YDR496C	PUF6
TLL1/YET3	ENSG00000080709	TLL1	YDL072C	YET3
EDC4/MOT2	ENSG00000080802	EDC4	YER068W	MOT2
TRIO/HEM13	ENSG00000080819	TRIO	YDR044W	HEM13
VCAN/YMR086W	ENSG00000081026	VCAN	YMR086W	YMR086W
MSR1/PCL7	ENSG00000081087	MSR1	YIL050W	PCL7
CDH1/CCH1	ENSG00000081248	CDH1	YGR217W	CCH1
SKIV2L2/CYB2	ENSG00000081277	SKIV2L2	YML054C	CYB2
DNAH5/UBA4	ENSG00000081307	DNAH5	YHR111W	UBA4
ZFYVE16/RPA12	ENSG00000081386	ZFYVE16	YJR063W	RPA12
C6/MTC1	ENSG00000081479	C6	YJL123C	MTC1
RAI14/SSL1	ENSG00000081665	RAI14	YLR005W	SSL1
SOX30/PDE1	ENSG00000081803	SOX30	YGL248W	PDE1
PNKP/YMR027W	ENSG00000081985	PNKP	YMR027W	YMR027W
SPDL1/RSC6	ENSG00000082014	SPDL1	YCR052W	RSC6
STAU2/SME1	ENSG00000082212	STAU2	YOR159C	SME1
RTN4R/PCL1	ENSG00000082258	RTN4R	YNL289W	PCL1
PHF23/PMD1	ENSG00000082397	PHF23	YER132C	PMD1
CDH10/YDL180W	ENSG00000082438	CDH10	YDL180W	YDL180W
INPP4A/MED4	ENSG00000082512	INPP4A	YOR174W	MED4
RAB27B/MRPL22	ENSG00000082515	RAB27B	YNL177C	MRPL22
PSMA4/MAK11	ENSG00000082516	PSMA4	YKL021C	MAK11
MYO16/TMS1	ENSG00000082556	MYO16	YDR105C	TMS1
LSG1/YCK1	ENSG00000082701	LSG1	YHR135C	YCK1
PARP3/YLR156W	ENSG00000082781	PARP3	YLR156W	YLR156W
TNC/ATG11	ENSG00000082805	TNC	YPR049C	ATG11
TDP1/CRM1	ENSG00000082898	TDP1	YGR218W	CRM1
MED17/MET22	ENSG00000083290	MED17	YOL064C	MET22
CAPG/KAP104	ENSG00000083312	CAPG	YBR017C	KAP104
AP2S1/AI5_BETA	ENSG00000083454	AP2S1	Q0075	AI5_BETA
USH2A/YMR018W	ENSG00000083457	USH2A	YMR018W	YMR018W
ZPBP/RPS5	ENSG00000083845	ZPBP	YJR123W	RPS5
TG/APT2	ENSG00000083857	TG	YDR441C	APT2
ADAM28/YDR374C	ENSG00000083896	ADAM28	YDR374C	YDR374C
BARX2/SBP1	ENSG00000084072	BARX2	YHL034C	SBP1
DCUN1D1/TIF34	ENSG00000084623	DCUN1D1	YMR146C	TIF34
PHF15/SHE4	ENSG00000084674	PHF15	YOR035C	SHE4
ZIC2/PEX1	ENSG00000084731	ZIC2	YKL197C	PEX1
LCP2/EMP47	ENSG00000084733	LCP2	YFL048C	EMP47
TRIT1/CGR1	ENSG00000085063	TRIT1	YGL029W	CGR1
ADRB1/HSP26	ENSG00000085382	ADRB1	YBR072W	HSP26
ENSG00000043822/SEH1	ENSG00000085415	ENSG00000043822	YGL100W	SEH1
GUCA2B/PFS2	ENSG00000085433	GUCA2B	YNL317W	PFS2
CUL7/SSK2	ENSG00000085511	CUL7	YNR031C	SSK2
CTNNA1/MDL1	ENSG00000085563	CTNNA1	YLR188W	MDL1
PHKA2/GRE3	ENSG00000085662	PHKA2	YHR104W	GRE3
EPHA3/YMC1	ENSG00000085719	EPHA3	YPR058W	YMC1
HSPA5/SQS1	ENSG00000085872	HSPA5	YNL224C	SQS1
DSG2/ELM1	ENSG00000086015	DSG2	YKL048C	ELM1
GEMIN8/XDJ1	ENSG00000086061	GEMIN8	YLR090W	XDJ1
OFD1/FAP1	ENSG00000086102	OFD1	YNL023C	FAP1
PREX2/DIM1	ENSG00000086189	PREX2	YPL266W	DIM1
WDR37/KAP120	ENSG00000086200	WDR37	YPL125W	KAP120
YTHDC2/MRPL24	ENSG00000086504	YTHDC2	YMR193W	MRPL24
CTPS2/CIN5	ENSG00000086548	CTPS2	YOR028C	CIN5
ATP6V1H/CWC2	ENSG00000086589	ATP6V1H	YDL209C	CWC2
POLR2B/EMP24	ENSG00000086598	POLR2B	YGL200C	EMP24
TPR/MRP10	ENSG00000086758	TPR	YDL045W-A	MRP10
CP/FRE1	ENSG00000086991	CP	YLR214W	FRE1
DTNBP1/YMR1	ENSG00000087053	DTNBP1	YJR110W	YMR1
XK/SPS19	ENSG00000087076	XK	YNL202W	SPS19
ARHGAP6/ISA1	ENSG00000087206	ARHGAP6	YLL027W	ISA1
MAP4/ATP18	ENSG00000087245	MAP4	YML081C-A	ATP18
GOPC/TPA1	ENSG00000087263	GOPC	YER049W	TPA1
ROS1/BOI2	ENSG00000087266	ROS1	YER114C	BOI2
HDAC9/CDC50	ENSG00000087274	HDAC9	YCR094W	CDC50
RRM2B/EST1	ENSG00000087338	RRM2B	YLR233C	EST1
TNFRSF17/HAS1	ENSG00000088205	TNFRSF17	YMR290C	HAS1
LMO3/RPS2	ENSG00000088247	LMO3	YGL123W	RPS2
MRPS10/IOC4	ENSG00000088305	MRPS10	YMR044W	IOC4
GUCA1A/REI1	ENSG00000088367	GUCA1A	YBR267W	REI1
RSF1/FPR1	ENSG00000088832	RSF1	YNL135C	FPR1
VPS13D/SHP1	ENSG00000088833	VPS13D	YBL058W	SHP1
CELF2/DYN2	ENSG00000088986	CELF2	YDR424C	DYN2
R3HDM1/IRC19	ENSG00000088992	R3HDM1	YLL033W	IRC19
COL9A2/RPL6A	ENSG00000089009	COL9A2	YML073C	RPL6A
KITLG/ESF1	ENSG00000089048	KITLG	YDR365C	ESF1
ERCC8/APC5	ENSG00000089053	ERCC8	YOR249C	APC5
VAMP3/REX4	ENSG00000089094	VAMP3	YOL080C	REX4
PER3/GCN1	ENSG00000089154	PER3	YGL195W	GCN1
UTS2/PXL1	ENSG00000089159	UTS2	YKR090W	PXL1
TNFRSF9/TFS1	ENSG00000089220	TNFRSF9	YLR178C	TFS1
EPN3/NCP1	ENSG00000089250	EPN3	YHR042W	NCP1
LTBP1/PUB1	ENSG00000089280	LTBP1	YNL016W	PUB1
RCN1/ROT2	ENSG00000089597	RCN1	YBR229C	ROT2
ELN/BIR1	ENSG00000089685	ELN	YJR089W	BIR1
RFC2/MAK5	ENSG00000089737	RFC2	YBR142W	MAK5
ARID1B/YLL056C	ENSG00000090013	ARID1B	YLL056C	YLL056C
NEDD4L/LCB1	ENSG00000090054	NEDD4L	YMR296C	LCB1
FOXP3/PAP1	ENSG00000090060	FOXP3	YKR002W	PAP1
HEXB/AIM20	ENSG00000090104	HEXB	YIL158W	AIM20
JKAMP/FYV10	ENSG00000090316	JKAMP	YIL097W	FYV10
DKK3/XBP1	ENSG00000090339	DKK3	YIL101C	XBP1
ARHGEF5/UTP21	ENSG00000090372	ARHGEF5	YLR409C	UTP21
NFE2L3/YNR064C	ENSG00000090487	NFE2L3	YNR064C	YNR064C
LIMA1/MPS2	ENSG00000090565	LIMA1	YGL075C	MPS2
SLC4A8/ALA1	ENSG00000090861	SLC4A8	YOR335C	ALA1
PTGER3/YOR022C	ENSG00000090975	PTGER3	YOR022C	YOR022C
MAPK9/SEC3	ENSG00000090989	MAPK9	YER008C	SEC3
COL23A1/ADP1	ENSG00000091136	COL23A1	YCR011C	ADP1
BCAR1/LPD1	ENSG00000091140	BCAR1	YFL018C	LPD1
FAM160A2/SPR3	ENSG00000091409	FAM160A2	YGR059W	SPR3
HERPUD1/FUM1	ENSG00000091483	HERPUD1	YPL262W	FUM1
HOMER3/SKT5	ENSG00000091490	HOMER3	YBL061C	SKT5
RAD51/MYO3	ENSG00000091536	RAD51	YKL129C	MYO3
POLQ/HER1	ENSG00000091592	POLQ	YOR227W	HER1
PIK3CB/BAP2	ENSG00000092068	PIK3CB	YBR068C	BAP2
ENSG00000051415/GVP36	ENSG00000092200	ENSG00000051415	YIL041W	GVP36
CYBA/SPT16	ENSG00000092201	CYBA	YGL207W	SPT16
THOC3/ERT1	ENSG00000092208	THOC3	YBR239C	ERT1
HEBP2/RIM4	ENSG00000092345	HEBP2	YHL024W	RIM4
PLEKHA5/ADE16	ENSG00000092421	PLEKHA5	YLR028C	ADE16
PRSS8/SOF1	ENSG00000092470	PRSS8	YLL011W	SOF1
SIKE1/SPO20	ENSG00000092531	SIKE1	YMR017W	SPO20
RRP12/MLC2	ENSG00000092841	RRP12	YPR188C	MLC2
MSMO1/HMF1	ENSG00000092847	MSMO1	YER057C	HMF1
TTC17/DAL1	ENSG00000092964	TTC17	YIR027C	DAL1
ALX4/YRB1	ENSG00000093000	ALX4	YDR002W	YRB1
FOXN3/AFT2	ENSG00000093010	FOXN3	YPL202C	AFT2
AKR7A2/UBP8	ENSG00000094631	AKR7A2	YMR223W	UBP8
MRTO4/RPT6	ENSG00000094804	MRTO4	YGL048C	RPT6
USE1/SLP1	ENSG00000094975	USE1	YOR154W	SLP1
MCF2L2/MSH6	ENSG00000095002	MCF2L2	YDR097C	MSH6
NRIP2/GID7	ENSG00000095066	NRIP2	YCL039W	GID7
LAMA3/VAC8	ENSG00000095261	LAMA3	YEL013W	VAC8
ANAPC4/MSS51	ENSG00000095303	ANAPC4	YLR203C	MSS51
KCNQ1/VMA7	ENSG00000095539	KCNQ1	YGR020C	VMA7
TRAPPC3/EXO84	ENSG00000095637	TRAPPC3	YBR102C	EXO84
THRAP3/HSP150	ENSG00000095794	THRAP3	YJL159W	HSP150
PHPT1/SGV1	ENSG00000096063	PHPT1	YPR161C	SGV1
ENTPD2/CEF1	ENSG00000096401	ENTPD2	YMR213W	CEF1
ARID4B/ILV1	ENSG00000096433	ARID4B	YER086W	ILV1
PTPRN/NUF2	ENSG00000096696	PTPRN	YOL069W	NUF2
KIF1B/HST2	ENSG00000096717	KIF1B	YPL015C	HST2
FOXC1/FUS3	ENSG00000097007	FOXC1	YBL016W	FUS3
SYNE2/CDC7	ENSG00000097046	SYNE2	YDL017W	CDC7
CBLN4/MGR1	ENSG00000099204	CBLN4	YCL044C	MGR1
CHRDL2/NRG2	ENSG00000099326	CHRDL2	YBR066C	NRG2
RELT/NSE3	ENSG00000099399	RELT	YDR288W	NSE3
NOP58/ATP16	ENSG00000099624	NOP58	YDL004W	ATP16
KCNH2/YRA1	ENSG00000099783	KCNH2	YDR381W	YRA1
CUL1/MEU1	ENSG00000099810	CUL1	YLR017W	MEU1
CYFIP2/YPK2	ENSG00000099875	CYFIP2	YMR104C	YPK2
TAB2/GRS1	ENSG00000099917	TAB2	YBR121C	GRS1
EIF2AK2/RGC1	ENSG00000099940	EIF2AK2	YPR115W	RGC1
KMT2C/SHO1	ENSG00000099942	KMT2C	YER118C	SHO1
PUM2/DFM1	ENSG00000099958	PUM2	YDR411C	DFM1
MRPL43/RPA34	ENSG00000099968	MRPL43	YJL148W	RPA34
ITIH4/UBI4	ENSG00000099995	ITIH4	YLL039C	UBI4
C4orf27/KSS1	ENSG00000100030	C4orf27	YGR040W	KSS1
ZFR/PTC3	ENSG00000100034	ZFR	YBL056W	PTC3
NPFFR2/CTP1	ENSG00000100075	NPFFR2	YBR291C	CTP1
ENSG00000056345/GGA1	ENSG00000100083	ENSG00000056345	YDR358W	GGA1
PHF21B/YDR348C	ENSG00000100106	PHF21B	YDR348C	YDR348C
TRAF1/SPP382	ENSG00000100109	TRAF1	YLR424W	SPP382
PCGF2/MNN9	ENSG00000100129	PCGF2	YPL050C	MNN9
IL17RB/NHP2	ENSG00000100138	IL17RB	YDL208W	NHP2
TRAF3IP2/RPO26	ENSG00000100142	TRAF3IP2	YPR187W	RPO26
GYG2/YLR462W	ENSG00000100151	GYG2	YLR462W	YLR462W
SERPINB3/DBP3	ENSG00000100201	SERPINB3	YGL078C	DBP3
PKP2/DMC1	ENSG00000100206	PKP2	YER179W	DMC1
MSH4/BOP3	ENSG00000100207	MSH4	YNL042W	BOP3
F7/BNA6	ENSG00000100219	F7	YFR047C	BNA6
GDI2/AIM33	ENSG00000100225	GDI2	YML087C	AIM33
PRDM1/TUF1	ENSG00000100226	PRDM1	YOR187W	TUF1
ATG5/YOR114W	ENSG00000100227	ATG5	YOR114W	YOR114W
PITHD1/CSH1	ENSG00000100242	PITHD1	YBR161W	CSH1
MTA3/PGA3	ENSG00000100243	MTA3	YML125C	PGA3
USP13/BUD14	ENSG00000100266	USP13	YAR014C	BUD14
LAMC2/APL2	ENSG00000100280	LAMC2	YKL135C	APL2
CDK14/VPS27	ENSG00000100284	CDK14	YNR006W	VPS27
SEC61A1/HMX1	ENSG00000100292	SEC61A1	YLR205C	HMX1
PPP1R12A/PTC6	ENSG00000100324	PPP1R12A	YCR079W	PTC6
RASGRF1/SAM50	ENSG00000100347	RASGRF1	YNL026W	SAM50
CAMK2B/NPA3	ENSG00000100360	CAMK2B	YJR072C	NPA3
CROCC/STI1	ENSG00000100380	CROCC	YOR027W	STI1
POLR3E/HRT1	ENSG00000100387	POLR3E	YOL133W	HRT1
ATP2B4/GCN5	ENSG00000100393	ATP2B4	YGR252W	GCN5
ZC3H11A/RNA1	ENSG00000100401	ZC3H11A	YMR235C	RNA1
RIOK2/RPC25	ENSG00000100413	RIOK2	YKL144C	RPC25
NDC1/NTO1	ENSG00000100425	NDC1	YPR031W	NTO1
FLYWCH1/RPL12A	ENSG00000100427	FLYWCH1	YEL054C	RPL12A
UNKL/FPR2	ENSG00000100442	UNKL	YDR519W	FPR2
ALDH18A1/PAU15	ENSG00000100448	ALDH18A1	YIR041W	PAU15
TARBP1/MRD1	ENSG00000100461	TARBP1	YPR112C	MRD1
MXD1/DPB2	ENSG00000100479	MXD1	YPR175W	DPB2
CDK17/GPH1	ENSG00000100504	CDK17	YPR160W	GPH1
DNAJC25/RAD27	ENSG00000100526	DNAJC25	YKL113C	RAD27
PSD/VMA8	ENSG00000100554	PSD	YEL051W	VMA8
CTDP1/VTI1	ENSG00000100568	CTDP1	YMR197C	VTI1
YBX3/AHA1	ENSG00000100591	YBX3	YDR214W	AHA1
WNK1/LCB2	ENSG00000100596	WNK1	YDR062W	LCB2
CCAR1/RRT6	ENSG00000100605	CCAR1	YGL146C	RRT6
OGFR/PTC2	ENSG00000100614	OGFR	YER089C	PTC2
GNA15/SGN1	ENSG00000100650	GNA15	YIR001C	SGN1
CREB3L3/TIF5	ENSG00000100664	CREB3L3	YPR041W	TIF5
PTPRU/CYS3	ENSG00000100665	PTPRU	YAL012W	CYS3
SNRNP40/MPH1	ENSG00000100697	SNRNP40	YIR002C	MPH1
COL11A1/ADE3	ENSG00000100714	COL11A1	YGR204W	ADE3
MPC1/YAP1	ENSG00000100722	MPC1	YML007W	YAP1
ACAA1/GUP1	ENSG00000100739	ACAA1	YGL084C	GUP1
BCAT1/YLR456W	ENSG00000100744	BCAT1	YLR456W	YLR456W
HDAC7/RPT2	ENSG00000100764	HDAC7	YDL007W	RPT2
LZTS1/RCK1	ENSG00000100784	LZTS1	YGL158W	RCK1
SPAG4/PUP2	ENSG00000100804	SPAG4	YGR253C	PUP2
NCKAP1/ADR1	ENSG00000100811	NCKAP1	YDR216W	ADR1
MRPS35/YHR080C	ENSG00000100814	MRPS35	YHR080C	YHR080C
GUCY1B3/NOT5	ENSG00000100815	GUCY1B3	YPR072W	NOT5
SFSWAP/YHR202W	ENSG00000100852	SFSWAP	YHR202W	YHR202W
TNK2/SCL1	ENSG00000100902	TNK2	YGL011C	SCL1
CDH3/MGA2	ENSG00000100906	CDH3	YIR033W	MGA2
ARSF/PCM1	ENSG00000100908	ARSF	YEL058W	PCM1
GPBP1/YHR035W	ENSG00000100934	GPBP1	YHR035W	YHR035W
CS/PSF1	ENSG00000101003	CS	YDR013W	PSF1
LTK/SMC1	ENSG00000101004	LTK	YFL008W	SMC1
MRPS24/DIA1	ENSG00000101049	MRPS24	YMR316W	DIA1
ELMO2/GAT2	ENSG00000101076	ELMO2	YMR136W	GAT2
WAPAL/PET9	ENSG00000101084	WAPAL	YBL030C	PET9
APPBP2/CDC15	ENSG00000101109	APPBP2	YAR019C	CDC15
POLD1/LYS9	ENSG00000101144	POLD1	YNR050C	LYS9
SEZ6/GLE2	ENSG00000101146	SEZ6	YER107C	GLE2
EIF4B/PRE10	ENSG00000101182	EIF4B	YOR362C	PRE10
GLTSCR1/EAF7	ENSG00000101189	GLTSCR1	YNL136W	EAF7
RPL18/GID8	ENSG00000101193	RPL18	YMR135C	GID8
ISOC2/GLO3	ENSG00000101199	ISOC2	YER122C	GLO3
U2AF2/YCR100C	ENSG00000101204	U2AF2	YCR100C	YCR100C
EPN1/TEF2	ENSG00000101210	EPN1	YBR118W	TEF2
MED29/YCH1	ENSG00000101224	MED29	YGR203W	YCH1
AHRR/ARL3	ENSG00000101246	AHRR	YPL051W	ARL3
GSC2/CKA1	ENSG00000101266	GSC2	YIL035C	CKA1
GPC1/CPR8	ENSG00000101298	GPC1	YNR028W	CPR8
ADCK1/GFD2	ENSG00000101307	ADCK1	YCL036W	GFD2
HAGH/SEC23	ENSG00000101310	HAGH	YPR181C	SEC23
RNF4/MZM1	ENSG00000101327	RNF4	YDR493W	MZM1
CASP8/BEM1	ENSG00000101336	CASP8	YBR200W	BEM1
ASUN/SKM1	ENSG00000101349	ASUN	YOL113W	SKM1
DLX3/KIP2	ENSG00000101350	DLX3	YPL155C	KIP2
SPA17/IDH1	ENSG00000101365	SPA17	YNL037C	IDH1
WISP2/MIR1	ENSG00000101367	WISP2	YJR077C	MIR1
NGFR/ARP5	ENSG00000101442	NGFR	YNL059C	ARP5
CDON/SAH1	ENSG00000101444	CDON	YER043C	SAH1
TAF2/YPL034W	ENSG00000101474	TAF2	YPL034W	YPL034W
HIPK2/UBP6	ENSG00000101557	HIPK2	YFR010W	UBP6
TNPO3/SCS2	ENSG00000101558	TNPO3	YER120W	SCS2
MEF2BNB-MEF2B/YMR196W	ENSG00000101605	MEF2BNB-MEF2B	YMR196W	YMR196W
RFXANK/ABD1	ENSG00000101654	RFXANK	YBR236C	ABD1
LPAR2/RIO1	ENSG00000101782	LPAR2	YOR119C	RIO1
CTSA/PTI1	ENSG00000101811	CTSA	YGR156W	PTI1
SUGP2/NAS6	ENSG00000101843	SUGP2	YGR232W	NAS6
SLC12A2/DAP1	ENSG00000101856	SLC12A2	YPL170W	DAP1
SNX24/POL1	ENSG00000101868	SNX24	YNL102W	POL1
EYA2/MRS1	ENSG00000101871	EYA2	YIR021W	MRS1
CNN2/YOR289W	ENSG00000101935	CNN2	YOR289W	YOR289W
SNCAIP/SET4	ENSG00000101945	SNCAIP	YJL105W	SET4
DDX20/YBL036C	ENSG00000101981	DDX20	YBL036C	YBL036C
BTBD1/PXA2	ENSG00000101986	BTBD1	YKL188C	PXA2
BCAS1/SAC6	ENSG00000102024	BCAS1	YDR129C	SAC6
POU1F1/ARD1	ENSG00000102030	POU1F1	YHR013C	ARD1
PMS1/ISW1	ENSG00000102038	PMS1	YBR245C	ISW1
HMG20B/UME1	ENSG00000102054	HMG20B	YPL139C	UME1
CALCRL/SMF1	ENSG00000102096	CALCRL	YOL122C	SMF1
TAF11/TAZ1	ENSG00000102125	TAF11	YPR140W	TAZ1
ANKS1A/PGK1	ENSG00000102144	ANKS1A	YCR012W	PGK1
AP3D1/DSK2	ENSG00000102178	AP3D1	YMR276W	DSK2
ZNF76/ATG17	ENSG00000102189	ZNF76	YLR423C	ATG17
SLC9A3R2/UBP11	ENSG00000102226	SLC9A3R2	YKR098C	UBP11
NTHL1/PAB1	ENSG00000102241	NTHL1	YER165W	PAB1
GNAI3/RPL14A	ENSG00000102243	GNAI3	YKL006W	RPL14A
IPO5/ESS1	ENSG00000102309	IPO5	YJR017C	ESS1
OAT/ALE1	ENSG00000102312	OAT	YOR175C	ALE1
WDR3/YDL073W	ENSG00000102384	WDR3	YDL073W	YDL073W
PKN2/KTR1	ENSG00000102385	PKN2	YOR099W	KTR1
WDR18/YPL225W	ENSG00000102390	WDR18	YPL225W	YPL225W
TRAM2/CTR86	ENSG00000102401	TRAM2	YCR054C	CTR86
NTN1/RGM1	ENSG00000102554	NTN1	YMR182C	RGM1
GLP2R/YPK1	ENSG00000102572	GLP2R	YKL126W	YPK1
MCM10/YJL118W	ENSG00000102595	MCM10	YJL118W	YJL118W
DGKA/FUS2	ENSG00000102606	DGKA	YMR232W	FUS2
ERBB3/SRV2	ENSG00000102755	ERBB3	YNL138W	SRV2
ROPN1/MDN1	ENSG00000102763	ROPN1	YLR106C	MDN1
KARS/CIT3	ENSG00000102786	KARS	YPR001W	CIT3
PDIA5/PPQ1	ENSG00000102893	PDIA5	YPL179W	PPQ1
NDUFB4/NTF2	ENSG00000102898	NDUFB4	YER009W	NTF2
SPEN/ACE2	ENSG00000102935	SPEN	YLR131C	ACE2
MYLK/RPN8	ENSG00000103035	MYLK	YOR261C	RPN8
MAP2K4/MUP1	ENSG00000103257	MAP2K4	YGR055W	MUP1
SNAP91/NBP35	ENSG00000103274	SNAP91	YGL091C	NBP35
SLK/UBC9	ENSG00000103275	SLK	YDL064W	UBC9
COL17A1/ARO2	ENSG00000103313	COL17A1	YGL148W	ARO2
SEC61A2/EXG1	ENSG00000103319	SEC61A2	YLR300W	EXG1
PRKCQ/SUP35	ENSG00000103342	PRKCQ	YDR172W	SUP35
TLE2/RPL40B	ENSG00000103363	TLE2	YKR094C	RPL40B
ASB1/YDJ1	ENSG00000103423	ASB1	YNL064C	YDJ1
FAM107B/SFP1	ENSG00000103495	FAM107B	YLR403W	SFP1
ME1/TAE1	ENSG00000103510	ME1	YBR261C	TAE1
TBC1D1/ICY2	ENSG00000103540	TBC1D1	YPL250C	ICY2
CDK13/AI4	ENSG00000103546	CDK13	Q0065	AI4
MTHFD2/BRE1	ENSG00000103549	MTHFD2	YDL074C	BRE1
SLC9A7/DOA1	ENSG00000103647	SLC9A7	YKL213C	DOA1
FOXJ2/KSP1	ENSG00000103653	FOXJ2	YHR082C	KSP1
YBX1/ATS1	ENSG00000103657	YBX1	YAL020C	ATS1
PDE4A/YKR023W	ENSG00000103671	PDE4A	YKR023W	YKR023W
PPP2R5A/YPT7	ENSG00000103769	PPP2R5A	YML001W	YPT7
CTNNA2/RBA50	ENSG00000103932	CTNNA2	YDR527W	RBA50
ELAVL1/YBR259W	ENSG00000103966	ELAVL1	YBR259W	YBR259W
TIE1/MXR1	ENSG00000104064	TIE1	YER042W	MXR1
SMARCD1/HSP10	ENSG00000104067	SMARCD1	YOR020C	HSP10
KDM4A/PEP3	ENSG00000104142	KDM4A	YLR148W	PEP3
NFYC/MSC2	ENSG00000104147	NFYC	YDR205W	MSC2
SLC9A3/BRF1	ENSG00000104221	SLC9A3	YGR246C	BRF1
NGEF/YOL159C	ENSG00000104299	NGEF	YOL159C	YOL159C
ASPM/KIN28	ENSG00000104312	ASPM	YDL108W	KIN28
CD84/YNL190W	ENSG00000104313	CD84	YNL190W	YNL190W
ELOVL1/YLR419W	ENSG00000104320	ELOVL1	YLR419W	YLR419W
SPI1/POP1	ENSG00000104356	SPI1	YNL221C	POP1
ZNRD1/MCK1	ENSG00000104365	ZNRD1	YNL307C	MCK1
MPPED2/SOH1	ENSG00000104368	MPPED2	YGL127C	SOH1
ZBTB11/GNA1	ENSG00000104408	ZBTB11	YFL017C	GNA1
ATXN3/EMC2	ENSG00000104412	ATXN3	YJR088C	EMC2
GOLGA5/UBS1	ENSG00000104415	GOLGA5	YBR165W	UBS1
FGFR2/PET123	ENSG00000104435	FGFR2	YOR158W	PET123
EML1/PPT1	ENSG00000104450	EML1	YGR123C	PPT1
ARFGEF1/DAL81	ENSG00000104490	ARFGEF1	YIR023W	DAL81
MTFR1/TOM1	ENSG00000104517	MTFR1	YDR457W	TOM1
STAG3/EFB1	ENSG00000104529	STAG3	YAL003W	EFB1
FECH/PSA1	ENSG00000104549	FECH	YDL055C	PSA1
MYO9A/BCH2	ENSG00000104613	MYO9A	YKR027W	BCH2
DDX3Y/VPS55	ENSG00000104660	DDX3Y	YJR044C	VPS55
PFKP/OST3	ENSG00000104723	PFKP	YOR085W	OST3
SP100/MCM7	ENSG00000104738	SP100	YBR202W	MCM7
KLF6/SSP120	ENSG00000104805	KLF6	YLR250W	SSP120
PPAP2A/GSY1	ENSG00000104812	PPAP2A	YFR015C	GSY1
NEO1/ECI1	ENSG00000104823	NEO1	YLR284C	ECI1
TRAM1/JSN1	ENSG00000104824	TRAM1	YJR091C	JSN1
PHKA1/TUB2	ENSG00000104833	PHKA1	YFL037W	TUB2
TNFRSF1A/SNP1	ENSG00000104852	TNFRSF1A	YIL061C	SNP1
CACNB1/PIH1	ENSG00000104872	CACNB1	YHR034C	PIH1
EVI5/TPO2	ENSG00000104888	EVI5	YGR138C	TPO2
PKM/PRP11	ENSG00000104897	PKM	YDL043C	PRP11
DHX29/TRM1	ENSG00000104907	DHX29	YDR120C	TRM1
DNTTIP2/SCH9	ENSG00000104936	DNTTIP2	YHR205W	SCH9
TP53BP1/PMI40	ENSG00000104938	TP53BP1	YER003C	PMI40
TRO/CCA1	ENSG00000105011	TRO	YER168C	CCA1
RRP15/MAS1	ENSG00000105088	RRP15	YLR163C	MAS1
RHOA/CRH1	ENSG00000105127	RHOA	YGR189C	CRH1
DHX8/POP4	ENSG00000105171	DHX8	YBR257W	POP4
PRKCZ/SWI4	ENSG00000105186	PRKCZ	YER111C	SWI4
SYT1/NOP1	ENSG00000105202	SYT1	YDL014W	NOP1
IDH3G/PGI1	ENSG00000105220	IDH3G	YBR196C	PGI1
ROGDI/YPK3	ENSG00000105221	ROGDI	YBR028C	YPK3
PDZD4/COQ9	ENSG00000105227	PDZD4	YLR201C	COQ9
ROCK1/FCJ1	ENSG00000105281	ROCK1	YKR016W	FCJ1
CBFB/PRO1	ENSG00000105323	CBFB	YDR300C	PRO1
PDK3/CDH1	ENSG00000105325	PDK3	YGL003C	CDH1
HYAL2/GFA1	ENSG00000105355	HYAL2	YKL104C	GFA1
HDAC4/QDR1	ENSG00000105370	HDAC4	YIL120W	QDR1
RASSF1/RPS19B	ENSG00000105372	RASSF1	YNL302C	RPS19B
FGFR3/NOP53	ENSG00000105373	FGFR3	YPL146C	NOP53
IFI35/AVT7	ENSG00000105388	IFI35	YIL088C	AVT7
COASY/YIP3	ENSG00000105404	COASY	YNL044W	YIP3
MEF2A/ERD2	ENSG00000105438	MEF2A	YBL040C	ERD2
OTUD5/UTP7	ENSG00000105447	OTUD5	YER082C	UTP7
TFE3/CDA1	ENSG00000105483	TFE3	YLR307W	CDA1
TBC1D25/PLB3	ENSG00000105499	TBC1D25	YOL011W	PLB3
ACSL4/CHS3	ENSG00000105509	ACSL4	YBR023C	CHS3
INPP5A/TPD3	ENSG00000105568	INPP5A	YAL016W	TPD3
GPKOW/CTK3	ENSG00000105576	GPKOW	YML112W	CTK3
GRIPAP1/CCC1	ENSG00000105607	GRIPAP1	YLR220W	CCC1
FTSJ1/PRP31	ENSG00000105618	FTSJ1	YGR091W	PRP31
POLR1A/SET3	ENSG00000105663	POLR1A	YKR029C	SET3
LAPTM4A/DBP8	ENSG00000105671	LAPTM4A	YHR169W	DBP8
IP6K2/SFG1	ENSG00000105676	IP6K2	YOR315W	SFG1
STON1-GTF2A1L/FPR4	ENSG00000105701	STON1-GTF2A1L	YLR449W	FPR4
SRBD1/PAN3	ENSG00000105723	SRBD1	YKL025C	PAN3
CYFIP1/SPF1	ENSG00000105726	CYFIP1	YEL031W	SPF1
RASGRP2/PDR17	ENSG00000105737	RASGRP2	YNL264C	PDR17
PSME4/GLO4	ENSG00000105755	PSME4	YOR040W	GLO4
IFT80/RBG2	ENSG00000105793	IFT80	YGR173W	RBG2
SIRT2/BET1	ENSG00000105829	SIRT2	YIL004C	BET1
ERLEC1/DET1	ENSG00000105852	ERLEC1	YDR051C	DET1
PPP2R5B/MUK1	ENSG00000105854	PPP2R5B	YPL070W	MUK1
PYGM/ZIM17	ENSG00000105866	PYGM	YNL310C	ZIM17
PITX1/WTM1	ENSG00000105875	PITX1	YOR230W	WTM1
TRPC7/HOS4	ENSG00000105887	TRPC7	YIL112W	HOS4
NUP133/YGR066C	ENSG00000105939	NUP133	YGR066C	YGR066C
NUCKS1/KGD1	ENSG00000105953	NUCKS1	YIL125W	KGD1
VPS35/YHR131C	ENSG00000105974	VPS35	YHR131C	YHR131C
DNAJA2/SAT4	ENSG00000105976	DNAJA2	YCR008W	SAT4
BCL3/JJJ1	ENSG00000105993	BCL3	YNL227C	JJJ1
KCNAB2/RAD1	ENSG00000106052	KCNAB2	YPL022W	RAD1
ABCC9/PRC1	ENSG00000106066	ABCC9	YMR297W	PRC1
GAL/YCR099C	ENSG00000106069	GAL	YCR099C	YCR099C
CLEC2D/SSO2	ENSG00000106089	CLEC2D	YMR183C	SSO2
RORA/GRS2	ENSG00000106105	RORA	YPR081C	GRS2
DRD4/GIS3	ENSG00000106125	DRD4	YLR094C	GIS3
TGFBR3/RPL20B	ENSG00000106246	TGFBR3	YOR312C	RPL20B
KIAA1107/PRT1	ENSG00000106263	KIAA1107	YOR361C	PRT1
PLA2G10/SED4	ENSG00000106278	PLA2G10	YCR067C	SED4
ATP1B3/YLR179C	ENSG00000106333	ATP1B3	YLR179C	YLR179C
NEDD4/NOP15	ENSG00000106344	NEDD4	YNL110C	NOP15
PIGB/IMD3	ENSG00000106348	PIGB	YLR432W	IMD3
MAPK6/LSM5	ENSG00000106355	MAPK6	YER146W	LSM5
GNB5/KTR3	ENSG00000106397	GNB5	YBR205W	KTR3
RAB27A/OPI3	ENSG00000106404	RAB27A	YJR073C	OPI3
CECR5/YIL166C	ENSG00000106571	CECR5	YIL166C	YIL166C
UFD1L/PRE8	ENSG00000106588	UFD1L	YML092C	PRE8
LRP6/RHB1	ENSG00000106615	LRP6	YCR027C	RHB1
GUCY2C/SNF4	ENSG00000106617	GUCY2C	YGL115W	SNF4
SCT/POL31	ENSG00000106628	SCT	YJR006W	POL31
PHRF1/VMA21	ENSG00000106688	PHRF1	YGR105W	VMA21
IKBKAP/AMA1	ENSG00000106789	IKBKAP	YGR225W	AMA1
NUCB2/TPK2	ENSG00000106799	NUCB2	YPL203W	TPK2
PFN2/DFG16	ENSG00000106952	PFN2	YOR030W	DFG16
PTPN3/OAF1	ENSG00000106991	PTPN3	YAL051W	OAF1
SPTB/URA6	ENSG00000106992	SPTB	YKL024C	URA6
DAPP1/ART10	ENSG00000107105	DAPP1	YLR392C	ART10
FGF10/FRQ1	ENSG00000107130	FGF10	YDR373W	FRQ1
SMG6/PSD1	ENSG00000107186	SMG6	YNL169C	PSD1
EXOC5/SPG4	ENSG00000107187	EXOC5	YMR107W	SPG4
CLTCL1/MRF1	ENSG00000107242	CLTCL1	YGL143C	MRF1
FSTL3/SNL1	ENSG00000107262	FSTL3	YIL016W	SNL1
DGCR2/SEN1	ENSG00000107290	DGCR2	YLR430W	SEN1
RNF126/RVS161	ENSG00000107295	RNF126	YCR009C	RVS161
MNT/PDR10	ENSG00000107331	MNT	YOR328W	PDR10
ZXDC/CDC34	ENSG00000107341	ZXDC	YDR054C	CDC34
POLB/DSS4	ENSG00000107438	POLB	YPR017C	DSS4
WIPI1/GAT1	ENSG00000107485	WIPI1	YFL021W	GAT1
ASNS/MDS3	ENSG00000107518	ASNS	YGL197W	MDS3
AP3M2/SLM3	ENSG00000107521	AP3M2	YDL033C	SLM3
CNGB1/PEX13	ENSG00000107554	CNGB1	YLR191W	PEX13
ST6GALNAC2/DPB11	ENSG00000107560	ST6GALNAC2	YJL090C	DPB11
CHAT/PHB1	ENSG00000107566	CHAT	YGR132C	PHB1
PABPC1/RPG1	ENSG00000107581	PABPC1	YBR079C	RPG1
TESK2/PET18	ENSG00000107611	TESK2	YCR020C	PET18
C16orf80/YKL162C	ENSG00000107614	C16orf80	YKL162C	YKL162C
CSNK2A2/NSE4	ENSG00000107672	CSNK2A2	YDL105W	NSE4
PTPN21/CNA1	ENSG00000107758	PTPN21	YLR433C	CNA1
EIF2B3/MPM1	ENSG00000107771	EIF2B3	YJL066C	MPM1
CAMK2A/GEA1	ENSG00000107862	CAMK2A	YJR031C	GEA1
TCOF1/PLM2	ENSG00000107863	TCOF1	YDR501W	PLM2
CDC42/BCP1	ENSG00000107949	CDC42	YDR361C	BCP1
OSBPL3/YOL098C	ENSG00000107959	OSBPL3	YOL098C	YOL098C
EPHA8/MPD1	ENSG00000108010	EPHA8	YOR288C	MPD1
SLC12A3/NUP159	ENSG00000108021	SLC12A3	YIL115C	NUP159
RAD18/SMC3	ENSG00000108055	RAD18	YJL074C	SMC3
ATP2B1/CCR4	ENSG00000108061	ATP2B1	YAL021C	CCR4
NCK2/RTS3	ENSG00000108091	NCK2	YGR161C	RTS3
MAP4K4/CUL3	ENSG00000108094	MAP4K4	YGR003W	CUL3
RPL31/SSN2	ENSG00000108100	RPL31	YDR443C	SSN2
WDR1/MRPL38	ENSG00000108107	WDR1	YKL170W	MRPL38
SNX13/CAF120	ENSG00000108175	SNX13	YNL278W	CAF120
ARHGAP10/YHI9	ENSG00000108187	ARHGAP10	YHR029C	YHI9
RPS6KA2/HED1	ENSG00000108256	RPS6KA2	YDR014W-A	HED1
ING3/ADA2	ENSG00000108264	ING3	YDR448W	ADA2
WBSCR22/PRE3	ENSG00000108294	WBSCR22	YJL001W	PRE3
SEL1L/NHP6A	ENSG00000108312	SEL1L	YPR052C	NHP6A
TRIP13/NOP8	ENSG00000108349	TRIP13	YOL144W	NOP8
ATP6AP1/CKS1	ENSG00000108375	ATP6AP1	YBR135W	CKS1
TCF3/RAD57	ENSG00000108384	TCF3	YDR004W	RAD57
TRIB2/SPR28	ENSG00000108387	TRIB2	YDR218C	SPR28
DAZAP1/GPT2	ENSG00000108405	DAZAP1	YKR067W	GPT2
MBD3/KAP95	ENSG00000108424	MBD3	YLR347C	KAP95
PRLH/BOS1	ENSG00000108433	PRLH	YLR078C	BOS1
HLTF/MAK31	ENSG00000108465	HLTF	YCR020C-A	MAK31
CPSF1/HRQ1	ENSG00000108469	CPSF1	YDR291W	HRQ1
CDH19/YER184C	ENSG00000108510	CDH19	YER184C	YER184C
PDCD2/DIC1	ENSG00000108528	PDCD2	YLR348C	DIC1
PRKACA/SRO9	ENSG00000108561	PRKACA	YCL037C	SRO9
LPHN1/DOP1	ENSG00000108576	LPHN1	YDR141C	DOP1
ACTN1/GOS1	ENSG00000108587	ACTN1	YHL031C	GOS1
RPS6KA6/SPB1	ENSG00000108592	RPS6KA6	YCL054W	SPB1
EPN2/RRP5	ENSG00000108651	EPN2	YMR229C	RRP5
PTPN18/SNU114	ENSG00000108654	PTPN18	YKL173W	SNU114
LIMS2/RPN6	ENSG00000108671	LIMS2	YDL097C	RPN6
LNX1/PLB2	ENSG00000108684	LNX1	YMR006C	PLB2
TFRC/YDL057W	ENSG00000108700	TFRC	YDL057W	YDL057W
SREBF1/SPT7	ENSG00000108773	SREBF1	YBR081C	SPT7
TRPC5/YPT6	ENSG00000108774	TRPC5	YLR262C	YPT6
AFF4/INO4	ENSG00000108788	AFF4	YOL108C	INO4
UBE2D1/MRP7	ENSG00000108826	UBE2D1	YNL005C	MRP7
MPP5/RHO5	ENSG00000108830	MPP5	YNL180C	RHO5
SMC1A/LUC7	ENSG00000108848	SMC1A	YDL087C	LUC7
HSD17B10/RNR4	ENSG00000108946	HSD17B10	YGR180C	RNR4
MARK2/LOT5	ENSG00000108953	MARK2	YKL183W	LOT5
HMMR/GIN4	ENSG00000108984	HMMR	YDR507C	GIN4
CHFR/YNL035C	ENSG00000109046	CHFR	YNL035C	YNL035C
TRHDE/SMC2	ENSG00000109061	TRHDE	YFR031C	SMC2
P4HA2/YIR042C	ENSG00000109065	P4HA2	YIR042C	YIR042C
FCGR2B/SPT6	ENSG00000109111	FCGR2B	YGR116W	SPT6
NFATC3/POM33	ENSG00000109133	NFATC3	YLL023C	POM33
ACADVL/YGL242C	ENSG00000109320	ACADVL	YGL242C	YGL242C
FBXW11/RIO2	ENSG00000109339	FBXW11	YNL207W	RIO2
ACAP1/ECM14	ENSG00000109472	ACAP1	YHR132C	ECM14
CRMP1/GEF1	ENSG00000109572	CRMP1	YJR040W	GEF1
DERL2/PRP43	ENSG00000109606	DERL2	YGL120C	PRP43
NDE1/DRS2	ENSG00000109654	NDE1	YAL026C	DRS2
MRVI1/CDC4	ENSG00000109670	MRVI1	YFL009W	CDC4
AP1M1/TAH18	ENSG00000109756	AP1M1	YPR048W	TAH18
PVR/USV1	ENSG00000109787	PVR	YPL230W	USV1
IKBKG/FMP52	ENSG00000109854	IKBKG	YER004W	FMP52
XRCC1/ZPR1	ENSG00000109917	XRCC1	YGR211W	ZPR1
SCARB1/SSB1	ENSG00000109971	SCARB1	YDL229W	SSB1
MCM2/HUA1	ENSG00000110031	MCM2	YGR268C	HUA1
TP63/IRS4	ENSG00000110047	TP63	YKR019C	IRS4
LLGL2/OSH2	ENSG00000110048	LLGL2	YDL019C	OSH2
NLE1/SAP185	ENSG00000110075	NLE1	YJL098W	SAP185
SDHA/YAT2	ENSG00000110090	SDHA	YER024W	YAT2
SMARCE1/CLB1	ENSG00000110092	SMARCE1	YGR108W	CLB1
KDM5A/APC11	ENSG00000110171	KDM5A	YDL008W	APC11
ADAM11/TIF4631	ENSG00000110321	ADAM11	YGR162W	TIF4631
PPP2R3A/PHO91	ENSG00000110344	PPP2R3A	YNR013C	PHO91
FERMT2/DHH1	ENSG00000110367	FERMT2	YDL160C	DHH1
ABCB11/REC104	ENSG00000110395	ABCB11	YHR157W	REC104
CD5L/KNS1	ENSG00000110422	CD5L	YLL019C	KNS1
PTGS2/LAT1	ENSG00000110435	PTGS2	YNL071W	LAT1
IGF2BP2/YNL247W	ENSG00000110619	IGF2BP2	YNL247W	YNL247W
MAP3K13/TOM70	ENSG00000110711	MAP3K13	YNL121C	TOM70
ST6GAL1/NUP116	ENSG00000110713	ST6GAL1	YMR047C	NUP116
VDAC1P1/TFB1	ENSG00000110768	VDAC1P1	YDR311W	TFB1
PICALM/SPC19	ENSG00000110841	PICALM	YDR201W	SPC19
NSF/PAR32	ENSG00000110851	NSF	YDL173W	PAR32
GLI2/CRN1	ENSG00000110880	GLI2	YLR429W	CRN1
CLASP1/CAX4	ENSG00000110881	CLASP1	YGR036C	CAX4
MRPS34/ERG12	ENSG00000110921	MRPS34	YMR208W	ERG12
NOTCH3/ATP2	ENSG00000110955	NOTCH3	YJR121W	ATP2
CLNS1A/MAP2	ENSG00000111142	CLNS1A	YBL091C	MAP2
PPP2R2C/VPH2	ENSG00000111224	PPP2R2C	YKL119C	VPH2
TEAD2/RPS24B	ENSG00000111241	TEAD2	YIL069C	RPS24B
EED/ALD5	ENSG00000111275	EED	YER073W	ALD5
CDHR2/TFB4	ENSG00000111358	CDHR2	YPR056W	TFB4
SNCB/SPT4	ENSG00000111424	SNCB	YGR063C	SPT4
TSG101/SSO1	ENSG00000111450	TSG101	YPL232W	SSO1
ATP2A3/RET3	ENSG00000111481	ATP2A3	YPL010W	RET3
CA12/RHO2	ENSG00000111540	CA12	YNL090W	RHO2
MGLL/NUP84	ENSG00000111581	MGLL	YDL116W	NUP84
NTN4/CDC36	ENSG00000111596	NTN4	YDL165W	CDC36
BCS1L/TOF1	ENSG00000111602	BCS1L	YNL273W	TOF1
NUAK1/KRR1	ENSG00000111615	NUAK1	YCL059C	KRR1
SLC24A1/TDH3	ENSG00000111640	SLC24A1	YGR192C	TDH3
SCARF1/NOP2	ENSG00000111641	SCARF1	YNL061W	NOP2
LMAN1/SNF2	ENSG00000111642	LMAN1	YOR290C	SNF2
PTPLAD1/UBP2	ENSG00000111667	PTPLAD1	YOR124C	UBP2
IPCEF1/ENO1	ENSG00000111674	IPCEF1	YGR254W	ENO1
ZZEF1/YGR153W	ENSG00000111679	ZZEF1	YGR153W	YGR153W
ENO1/CRP1	ENSG00000111725	ENO1	YHR146W	CRP1
SLC12A1/CTF19	ENSG00000111732	SLC12A1	YPL018W	CTF19
C19orf10/MTF1	ENSG00000111802	C19orf10	YMR228W	MTF1
ANO8/GIR2	ENSG00000111832	ANO8	YDR152W	GIR2
ARHGEF10L/ASF1	ENSG00000111875	ARHGEF10L	YJL115W	ASF1
TXK/CEG1	ENSG00000111880	TXK	YGL130W	CEG1
KCNQ2/YER121W	ENSG00000111907	KCNQ2	YER121W	YER121W
TACR2/SER2	ENSG00000112029	TACR2	YGR208W	SER2
ACTR6/RDS1	ENSG00000112033	ACTR6	YCR106W	RDS1
TIPIN/STE3	ENSG00000112038	TIPIN	YKL178C	STE3
SRI/YPR003C	ENSG00000112053	SRI	YPR003C	YPR003C
EIF4G3/RAD53	ENSG00000112062	EIF4G3	YPL153C	RAD53
NUP37/MEP3	ENSG00000112077	NUP37	YPR138C	MEP3
SEMA3A/BUB1	ENSG00000112079	SEMA3A	YGR188C	BUB1
SEMA3C/YHR009C	ENSG00000112096	SEMA3C	YHR009C	YHR009C
ACAT1/MCM5	ENSG00000112118	ACAT1	YLR274W	MCM5
CELSR1/FAR10	ENSG00000112130	CELSR1	YLR238W	FAR10
ZNF638/HRT3	ENSG00000112146	ZNF638	YLR097C	HRT3
ADD2/HUR1	ENSG00000112164	ADD2	YGL168W	HUR1
FGF4/RPS15	ENSG00000112175	FGF4	YOL040C	RPS15
RASAL2/RPN10	ENSG00000112186	RASAL2	YHR200W	RPN10
MARK3/AIR1	ENSG00000112214	MARK3	YIL079C	AIR1
SLC25A3/MSL5	ENSG00000112232	SLC25A3	YLR116W	MSL5
FOSL2/SSN8	ENSG00000112237	FOSL2	YNL025C	SSN8
FRYL/XPT1	ENSG00000112242	FRYL	YJR133W	XPT1
FSCN1/SLH1	ENSG00000112249	FSCN1	YGR271W	SLH1
ACTB/FRE4	ENSG00000112282	ACTB	YNR060W	FRE4
PLD1/YJL132W	ENSG00000112293	PLD1	YJL132W	YJL132W
WDR62/ZPS1	ENSG00000112319	WDR62	YOL154W	ZPS1
DLG1/MVP1	ENSG00000112335	DLG1	YMR004W	MVP1
RAB7A/SKI7	ENSG00000112339	RAB7A	YOR076C	SKI7
BCAP29/SPO21	ENSG00000112343	BCAP29	YOL091W	SPO21
SART3/PEX7	ENSG00000112357	SART3	YDR142C	PEX7
ARHGAP15/MCH2	ENSG00000112394	ARHGAP15	YKL221W	MCH2
PAX2/PHO84	ENSG00000112499	PAX2	YML123C	PHO84
EXOSC7/ENP1	ENSG00000112578	EXOSC7	YBR247C	ENP1
KIFAP3/SPT15	ENSG00000112592	KIFAP3	YER148W	SPT15
MCM6/RML2	ENSG00000112651	MCM6	YEL050C	RML2
REXO2/ULP2	ENSG00000112701	REXO2	YIL031W	ULP2
RBM7/PRP45	ENSG00000112739	RBM7	YAL032C	PRP45
RBMS2/FUN26	ENSG00000112759	RBMS2	YAL022C	FUN26
BAZ2A/HIS4	ENSG00000112769	BAZ2A	YCL030C	HIS4
PTPN23/GTO3	ENSG00000112782	PTPN23	YMR251W	GTO3
MLH1/PAP2	ENSG00000112941	MLH1	YOL115W	PAP2
UNG/ERG13	ENSG00000112972	UNG	YML126C	ERG13
KLHL20/ERP4	ENSG00000112983	KLHL20	YOR016C	ERP4
RGS11/SSA3	ENSG00000113013	RGS11	YBL075C	SSA3
PLXNA2/AEP3	ENSG00000113048	PLXNA2	YPL005W	AEP3
SPAG5/YSC84	ENSG00000113263	SPAG5	YHR016C	YSC84
ANKRD13A/THG1	ENSG00000113272	ANKRD13A	YGR024C	THG1
TPD52/ENT5	ENSG00000113282	TPD52	YDR153C	ENT5
ACACB/MSH3	ENSG00000113318	ACACB	YCR092C	MSH3
TRAF4/BUD5	ENSG00000113319	TRAF4	YCR038C	BUD5
PAG1/NSE5	ENSG00000113327	PAG1	YML023C	NSE5
GPATCH1/RNT1	ENSG00000113360	GPATCH1	YMR239C	RNT1
ICAM3/SUB1	ENSG00000113387	ICAM3	YMR039C	SUB1
NT5C2/FAT1	ENSG00000113396	NT5C2	YBR041W	FAT1
MCAM/TMA108	ENSG00000113441	MCAM	YIL137C	TMA108
GPC4/DIA3	ENSG00000113448	GPC4	YDL024C	DIA3
CAMSAP3/RAD17	ENSG00000113456	CAMSAP3	YOR368W	RAD17
RAP1GAP/RPF2	ENSG00000113460	RAP1GAP	YKR081C	RPF2
XAB2/YDR514C	ENSG00000113532	XAB2	YDR514C	YDR514C
ARHGEF1/SOL2	ENSG00000113552	ARHGEF1	YCR073W-A	SOL2
STXBP2/SKP1	ENSG00000113558	STXBP2	YDR328C	SKP1
MAP2K7/PPH22	ENSG00000113575	MAP2K7	YDL188C	PPH22
NMRK2/CKB1	ENSG00000113578	NMRK2	YGL019W	CKB1
DGKD/FLO9	ENSG00000113580	DGKD	YAL063C	FLO9
CTTNBP2/MNT2	ENSG00000113594	CTTNBP2	YGL257C	MNT2
ACTL6B/SFB3	ENSG00000113615	ACTL6B	YHR098C	SFB3
RARB/MRPL1	ENSG00000113645	RARB	YDR116C	MRPL1
TOP2B/HTA2	ENSG00000113648	TOP2B	YBL003C	HTA2
NFKB2/PRP40	ENSG00000113649	NFKB2	YKL012W	PRP40
PPP1R12B/YAK1	ENSG00000113712	PPP1R12B	YJL141C	YAK1
DNAJC10/ERV46	ENSG00000113719	DNAJC10	YAL042W	ERV46
GTF3C1/PKC1	ENSG00000113721	GTF3C1	YBL105C	PKC1
IL4R/ATG23	ENSG00000113734	IL4R	YLR431C	ATG23
USP33/ARP4	ENSG00000113812	USP33	YJL081C	ARP4
PAK3/EST2	ENSG00000113889	PAK3	YLR318W	EST2
DCX/MIG1	ENSG00000113916	DCX	YGL035C	MIG1
SNRPA/EMP46	ENSG00000114013	SNRPA	YLR080W	EMP46
SPAG6/OGG1	ENSG00000114026	SPAG6	YML060W	OGG1
EXOSC5/UFD4	ENSG00000114062	EXOSC5	YKL010C	UFD4
DYNC1I2/RIM2	ENSG00000114120	DYNC1I2	YBR192W	RIM2
APBB1IP/ARC19	ENSG00000114209	APBB1IP	YKL013C	ARC19
LRCH4/BCY1	ENSG00000114302	LRCH4	YIL033C	BCY1
FAM76B/UBP3	ENSG00000114316	FAM76B	YER151C	UBP3
SIRT6/UBP5	ENSG00000114374	SIRT6	YER144C	UBP5
TYR/RPL24A	ENSG00000114391	TYR	YGL031C	RPL24A
POLD3/GPB2	ENSG00000114423	POLD3	YAL056W	GPB2
ACTN2/MPC54	ENSG00000114473	ACTN2	YOR177C	MPC54
CAPZB/URA3	ENSG00000114491	CAPZB	YEL021W	URA3
PHF17/NRD1	ENSG00000114503	PHF17	YNL251C	NRD1
UBE2A/SNX41	ENSG00000114520	UBE2A	YDR425W	SNX41
FGFR1/VMA1	ENSG00000114573	FGFR1	YDL185W	VMA1
FKBP6/RRT13	ENSG00000114650	FKBP6	YER066W	RRT13
GTF2I/HFI1	ENSG00000114745	GTF2I	YPL254W	HFI1
SMC1B/PEX5	ENSG00000114757	SMC1B	YDR244W	PEX5
FBLN1/SUI1	ENSG00000114784	FBLN1	YNL244C	SUI1
ITGA8/CPR5	ENSG00000114857	ITGA8	YDR304C	CPR5
CST7/ORM1	ENSG00000114978	CST7	YGR038W	ORM1
MAP2/ARP7	ENSG00000115073	MAP2	YPR034W	ARP7
PIAS2/ARP3	ENSG00000115091	PIAS2	YJR065C	ARP3
AMPH/ARG8	ENSG00000115107	AMPH	YOL140W	ARG8
ARAF/YLR177W	ENSG00000115145	ARAF	YLR177W	YLR177W
MCCC1/HHT2	ENSG00000115163	MCCC1	YNL031C	HHT2
FAP/YML079W	ENSG00000115207	FAP	YML079W	YML079W
NEBL/RPN11	ENSG00000115233	NEBL	YFR004W	RPN11
UBE2K/YIM1	ENSG00000115252	UBE2K	YMR152W	YIM1
PIK3C3/YOP1	ENSG00000115255	PIK3C3	YPR028W	YOP1
N4BP2/PRB1	ENSG00000115257	N4BP2	YEL060C	PRB1
SYNJ2/IRC20	ENSG00000115289	SYNJ2	YLR247C	IRC20
ADCY2/DNF3	ENSG00000115306	ADCY2	YMR162C	DNF3
PPP2R5C/HTB2	ENSG00000115350	PPP2R5C	YBL002W	HTB2
RBFOX1/YDL218W	ENSG00000115353	RBFOX1	YDL218W	YDL218W
GNB1/SLX1	ENSG00000115392	GNB1	YBR228W	SLX1
HOXA9/BSC2	ENSG00000115414	HOXA9	YDR275W	BSC2
EDN1/BLI1	ENSG00000115415	EDN1	YKL061W	BLI1
MLLT10/CCT4	ENSG00000115484	MLLT10	YDL143W	CCT4
ADCYAP1R1/PLP1	ENSG00000115514	ADCYAP1R1	YDR183W	PLP1
NRD1/HSH155	ENSG00000115524	NRD1	YMR288W	HSH155
VDAC3/VPS24	ENSG00000115561	VDAC3	YKL041W	VPS24
PCM1/YDR541C	ENSG00000115590	PCM1	YDR541C	YDR541C
CBFA2T2/YJR096W	ENSG00000115594	CBFA2T2	YJR096W	YJR096W
DBC1/FLO1	ENSG00000115602	DBC1	YAR050W	FLO1
ITCH/NHX1	ENSG00000115616	ITCH	YDR456W	NHX1
TP73/SPO12	ENSG00000115648	TP73	YHR152W	SPO12
TOLLIP/DUR3	ENSG00000115665	TOLLIP	YHL016C	DUR3
UBE2D4/SDS22	ENSG00000115685	UBE2D4	YKL193C	SDS22
RUNX1T1/HRK1	ENSG00000115687	RUNX1T1	YOR267C	HRK1
THOC1/CNB1	ENSG00000115756	THOC1	YKL190W	CNB1
OSBPL6/SPE1	ENSG00000115758	OSBPL6	YKL184W	SPE1
SLC1A3/UBC6	ENSG00000115760	SLC1A3	YER100W	UBC6
XRCC5/RPL23A	ENSG00000115762	XRCC5	YBL087C	RPL23A
LXN/GRH1	ENSG00000115806	LXN	YDR517W	GRH1
SP140/CAC2	ENSG00000115808	SP140	YML102W	CAC2
MKNK1/AAC1	ENSG00000115840	MKNK1	YMR056C	AAC1
TNS1/YMR114C	ENSG00000115850	TNS1	YMR114C	YMR114C
REXO1/DPS1	ENSG00000115866	REXO1	YLL018C	DPS1
SAR1A/NOP6	ENSG00000115875	SAR1A	YDL213C	NOP6
CDC14A/BNA5	ENSG00000115919	CDC14A	YLR231C	BNA5
RAPGEF3/VRP1	ENSG00000115935	RAPGEF3	YLR337C	VRP1
CEACAM1/PNO1	ENSG00000115946	CEACAM1	YOR145C	PNO1
SENP1/CDC6	ENSG00000115947	SENP1	YJL194W	CDC6
DUSP13/MRPS18	ENSG00000115963	DUSP13	YNL306W	MRPS18
CIC/SLD2	ENSG00000115966	CIC	YKL108W	SLD2
LIPE/FKS1	ENSG00000116001	LIPE	YLR342W	FKS1
FDFT1/SMT3	ENSG00000116030	FDFT1	YDR510W	SMT3
PAFAH1B3/SSZ1	ENSG00000116044	PAFAH1B3	YHR064C	SSZ1
OPHN1/IRC24	ENSG00000116096	OPHN1	YIR036C	IRC24
KIF22/SNU56	ENSG00000116127	KIF22	YDR240C	SNU56
SCGN/YHR177W	ENSG00000116128	SCGN	YHR177W	YHR177W
PGM1/ALO1	ENSG00000116133	PGM1	YML086C	ALO1
DDX1/CAK1	ENSG00000116141	DDX1	YFL029C	CAK1
DNM2/RFA3	ENSG00000116147	DNM2	YJL173C	RFA3
EPB41L2/STE14	ENSG00000116237	EPB41L2	YDR410C	STE14
RIMS1/RPL22A	ENSG00000116251	RIMS1	YLR061W	RPL22A
STX7/RAD54	ENSG00000116254	STX7	YGL163C	RAD54
RABL2B/SLY1	ENSG00000116266	RABL2B	YDR189W	SLY1
KEAP1/YIP5	ENSG00000116329	KEAP1	YGL161C	YIP5
PTPRH/NPL3	ENSG00000116350	PTPRH	YDR432W	NPL3
EPHA6/RSA4	ENSG00000116455	EPHA6	YCR072C	RSA4
SCTR/ATP4	ENSG00000116459	SCTR	YPL078C	ATP4
RFX3/YPT31	ENSG00000116473	RFX3	YER031C	YPT31
RIF1/BYE1	ENSG00000116539	RIF1	YKL005C	BYE1
RAB21/WHI3	ENSG00000116560	RAB21	YNL197C	WHI3
SLC4A4/SPE3	ENSG00000116649	SLC4A4	YPR069C	SPE3
SMARCA2/STB6	ENSG00000116661	SMARCA2	YKL072W	STB6
RDH8/REV7	ENSG00000116670	RDH8	YIL139C	REV7
SESN1/YEL023C	ENSG00000116678	SESN1	YEL023C	YEL023C
MID2/YLH47	ENSG00000116679	MID2	YPR125W	YLH47
COL5A3/FZO1	ENSG00000116688	COL5A3	YBR179C	FZO1
SRCAP/EBS1	ENSG00000116698	SRCAP	YDR206W	EBS1
KIAA0020/PLP2	ENSG00000116703	KIAA0020	YOR281C	PLP2
CPB2/GCD14	ENSG00000116731	CPB2	YJL125C	GCD14
CHRNA3/YER077C	ENSG00000116750	CHRNA3	YER077C	YER077C
KCNN2/HSH49	ENSG00000116754	KCNN2	YOR319W	HSH49
CNOT4/PKH3	ENSG00000116783	CNOT4	YDR466W	PKH3
PSEN1/SOR2	ENSG00000116791	PSEN1	YDL246C	SOR2
CPOX/RME1	ENSG00000116809	CPOX	YGR044C	RME1
MOK/RAD5	ENSG00000116830	MOK	YLR032W	RAD5
HSP90AA1/RPS12	ENSG00000116918	HSP90AA1	YOR369C	RPS12
RBL1/GTR2	ENSG00000116954	RBL1	YGR163W	GTR2
DLGAP4/POS5	ENSG00000116962	DLGAP4	YPL188W	POS5
CFHR2/YIL161W	ENSG00000116977	CFHR2	YIL161W	YIL161W
NDC80/RPS10A	ENSG00000116983	NDC80	YOR293W	RPS10A
AP4E1/MHT1	ENSG00000116984	AP4E1	YLL062C	MHT1
RSBN1/SLM2	ENSG00000117020	RSBN1	YNL047C	SLM2
MAGI3/RIB5	ENSG00000117091	MAGI3	YBR256C	RIB5
CXCL2/MIF2	ENSG00000117114	CXCL2	YKL089W	MIF2
AFP/SSF1	ENSG00000117133	AFP	YHR066W	SSF1
COL4A4/JHD2	ENSG00000117139	COL4A4	YJR119C	JHD2
OSTM1/RRP1	ENSG00000117155	OSTM1	YDR087C	RRP1
CDH7/ROD1	ENSG00000117289	CDH7	YOR018W	ROD1
PCNP/YGL082W	ENSG00000117385	PCNP	YGL082W	YGL082W
ARG2/GAL2	ENSG00000117394	ARG2	YLR081W	GAL2
MEF2C/CDC20	ENSG00000117399	MEF2C	YGL116W	CDC20
PTPRC/KAP122	ENSG00000117408	PTPRC	YGL016W	KAP122
CACNA1S/TSA1	ENSG00000117450	CACNA1S	YML028W	TSA1
PKP1/HDA2	ENSG00000117461	PKP1	YDR295C	HDA2
UBA5/PHO13	ENSG00000117519	UBA5	YDL236W	PHO13
STK17B/HEF3	ENSG00000117528	STK17B	YNL014W	HEF3
CDC14B/DPH5	ENSG00000117543	CDC14B	YLR172C	DPH5
ZNF510/YIR035C	ENSG00000117594	ZNF510	YIR035C	YIR035C
LRP2/UTP25	ENSG00000117597	LRP2	YIL091C	UTP25
ZNF506/SSA4	ENSG00000117632	ZNF506	YER103W	SSA4
DUSP12/MEK1	ENSG00000117676	DUSP12	YOR351C	MEK1
ENSG00000081770/RER2	ENSG00000117682	ENSG00000081770	YBR002C	RER2
CADPS2/PET191	ENSG00000117707	CADPS2	YJR034W	PET191
HSPB11/SWI1	ENSG00000117713	HSPB11	YPL016W	SWI1
IL12RB2/NUM1	ENSG00000117724	IL12RB2	YDR150W	NUM1
SMARCD3/RFA2	ENSG00000117748	SMARCD3	YNL312W	RFA2
FYB/TLG2	ENSG00000117758	FYB	YOL018C	TLG2
MPP4/KES1	ENSG00000117859	MPP4	YPL145C	KES1
STRADB/YCL068C	ENSG00000117971	STRADB	YCL068C	YCL068C
BZW1/PEP4	ENSG00000117984	BZW1	YPL154C	PEP4
PGR/IRR1	ENSG00000118007	PGR	YIL026C	IRR1
ME2/RIM15	ENSG00000118046	ME2	YFL033C	RIM15
C5orf22/SET1	ENSG00000118058	C5orf22	YHR119W	SET1
CCNT2/MIG3	ENSG00000118263	CCNT2	YER028C	MIG3
EPB41L3/MOT3	ENSG00000118495	EPB41L3	YMR070W	MOT3
COBLL1/POC4	ENSG00000118503	COBLL1	YPL144W	POC4
DLG3/YJR154W	ENSG00000118507	DLG3	YJR154W	YJR154W
TRAF5/YPL067C	ENSG00000118508	TRAF5	YPL067C	YPL067C
MRPL22/YDR026C	ENSG00000118513	MRPL22	YDR026C	YDR026C
GEMIN5/CAR1	ENSG00000118520	GEMIN5	YPL111W	CAR1
OPRK1/SWP1	ENSG00000118705	OPRK1	YMR149W	SWP1
NFE2L1/CUP9	ENSG00000118707	NFE2L1	YPL177C	CUP9
GSK3B/YGL036W	ENSG00000118873	GSK3B	YGL036W	YGL036W
ITGB5/NRG1	ENSG00000118922	ITGB5	YDR043C	NRG1
ERC1/PCL9	ENSG00000118971	ERC1	YDL179W	PCL9
XPO1/TFC4	ENSG00000119041	XPO1	YGR047C	TFC4
PALB2/GUD1	ENSG00000119125	PALB2	YDL238C	GUD1
DOPEY1/YPR015C	ENSG00000119138	DOPEY1	YPR015C	YPR015C
BCKDHB/UTP10	ENSG00000119285	BCKDHB	YJL109C	UTP10
KAT6A/RAD23	ENSG00000119318	KAT6A	YEL037C	RAD23
ULK2/MGE1	ENSG00000119326	ULK2	YOR232W	MGE1
GRHL2/RTG1	ENSG00000119335	GRHL2	YOL067C	RTG1
TNPO1/RRD2	ENSG00000119383	TNPO1	YPL152W	RRD2
P2RX5/MTG2	ENSG00000119396	P2RX5	YHR168W	MTG2
ITGAE/BRR1	ENSG00000119397	ITGAE	YPR057W	BRR1
DIS3/SWD3	ENSG00000119402	DIS3	YBR175W	SWD3
PIBF1/KIC1	ENSG00000119408	PIBF1	YHR102W	KIC1
ENSG00000083622/SIT4	ENSG00000119414	ENSG00000083622	YDL047W	SIT4
NUFIP1/MIC14	ENSG00000119421	NUFIP1	YDR031W	MIC14
RRAGB/HSP104	ENSG00000119541	RRAGB	YLL026W	HSP104
CYLD/PMS1	ENSG00000119684	CYLD	YNL082W	PMS1
SLC27A5/YET1	ENSG00000119703	SLC27A5	YKL065C	YET1
ZNF324/YCR016W	ENSG00000119707	ZNF324	YCR016W	YCR016W
ZNF446/ALD4	ENSG00000119711	ZNF446	YOR374W	ALD4
ZNF8/GCD7	ENSG00000119718	ZNF8	YLR291C	GCD7
RPS5/TOM40	ENSG00000119725	RPS5	YMR203W	TOM40
FAT1/AXL1	ENSG00000119912	FAT1	YPR122W	AXL1
YTHDC1/OCT1	ENSG00000119917	YTHDC1	YKL134C	OCT1
CHMP2B/TSR3	ENSG00000119929	CHMP2B	YOR006C	TSR3
PPIE/XKS1	ENSG00000119950	PPIE	YGR194C	XKS1
ZMPSTE24/YHL042W	ENSG00000119965	ZMPSTE24	YHL042W	YHL042W
NOA1/NUC1	ENSG00000120049	NOA1	YJL208C	NUC1
REST/MET17	ENSG00000120054	REST	YLR303W	MET17
SSH1/PIS1	ENSG00000120088	SSH1	YPR113W	PIS1
GSTP1/PPS1	ENSG00000120129	GSTP1	YBR276C	PPS1
APLP2/RCL1	ENSG00000120158	APLP2	YOL010W	RCL1
SLCO1A2/MOB1	ENSG00000120162	SLCO1A2	YIL106W	MOB1
WBP11/EMG1	ENSG00000120289	WBP11	YLR186W	EMG1
EIF3I/MRP2	ENSG00000120333	EIF3I	YPR166C	MRP2
TXLNA/TCP1	ENSG00000120438	TXLNA	YDR212W	TCP1
APOB/RTA1	ENSG00000120457	APOB	YGR213C	RTA1
NCOA1/YFH7	ENSG00000120498	NCOA1	YFR007W	YFH7
KIF3C/DCR2	ENSG00000120659	KIF3C	YLR361C	DCR2
RAB10/SSE2	ENSG00000120694	RAB10	YBR169C	SSE2
GCKR/ALG5	ENSG00000120697	GCKR	YPL227C	ALG5
HADHA/RRP43	ENSG00000120699	HADHA	YCR035C	RRP43
MAPRE3/SUP45	ENSG00000120705	MAPRE3	YBR143C	SUP45
CAD/YLR001C	ENSG00000120708	CAD	YLR001C	YLR001C
CD59/MET31	ENSG00000120738	CD59	YPL038W	MET31
CD82/UTP20	ENSG00000120800	CD82	YBL004W	UTP20
ATRX/SUE1	ENSG00000120802	ATRX	YPR151C	SUE1
TAF9/HAP3	ENSG00000120837	TAF9	YBL021C	HAP3
FCN1/LST8	ENSG00000120868	FCN1	YNL006W	LST8
MECOM/FIP1	ENSG00000120885	MECOM	YJR093C	FIP1
SCAMP1/YAR064W	ENSG00000120907	SCAMP1	YAR064W	YAR064W
PREP/CMP2	ENSG00000120910	PREP	YML057W	CMP2
HACE1/NOP13	ENSG00000120948	HACE1	YNL175C	NOP13
SEH1L/YLR118C	ENSG00000120992	SEH1L	YLR118C	YLR118C
WDR47/RRI1	ENSG00000121022	WDR47	YDL216C	RRI1
OVGP1/YGR017W	ENSG00000121067	OVGP1	YGR017W	YGR017W
MAP3K4/HUT1	ENSG00000121073	MAP3K4	YPL244C	HUT1
PILRA/YML082W	ENSG00000121152	PILRA	YML082W	YML082W
IGSF9/RSB1	ENSG00000121361	IGSF9	YOR049C	RSB1
ABCB1/POL12	ENSG00000121440	ABCB1	YBL035C	POL12
AKR1B1/SPC2	ENSG00000121552	AKR1B1	YML055W	SPC2
CPNE3/CTA1	ENSG00000121691	CPNE3	YDR256C	CTA1
RRN3/CST9	ENSG00000121741	RRN3	YLR394W	CST9
CTTN/BUB2	ENSG00000121749	CTTN	YMR055C	BUB2
MTIF2/SAN1	ENSG00000121848	MTIF2	YDR143C	SAN1
TTC39A/BI4	ENSG00000121858	TTC39A	Q0120	BI4
EPS15/YDR266C	ENSG00000121864	EPS15	YDR266C	YDR266C
ORC1/YER140W	ENSG00000121931	ORC1	YER140W	YER140W
MGST2/PEX3	ENSG00000121957	MGST2	YDR329C	PEX3
CHERP/YCR061W	ENSG00000121966	CHERP	YCR061W	YCR061W
ATG16L1/CLA4	ENSG00000122025	ATG16L1	YNL298W	CLA4
USP40/FZF1	ENSG00000122034	USP40	YGL254W	FZF1
RAD54L/INP53	ENSG00000122126	RAD54L	YOR109W	INP53
MAST2/COG5	ENSG00000122176	MAST2	YNL051W	COG5
DNAJA1/COP1	ENSG00000122218	DNAJA1	YDL145C	COP1
B4GALT1/AUS1	ENSG00000122223	B4GALT1	YOR011W	AUS1
CHMP5/MPE1	ENSG00000122257	CHMP5	YKL059C	MPE1
NFX1/MDM31	ENSG00000122299	NFX1	YHR194W	MDM31
DIMT1/LRO1	ENSG00000122367	DIMT1	YNR008W	LRO1
IPO11/CDC3	ENSG00000122545	IPO11	YLR314C	CDC3
EIF2AK1/RNA15	ENSG00000122566	EIF2AK1	YGL044C	RNA15
EPDR1/YMR111C	ENSG00000122705	EPDR1	YMR111C	YMR111C
SEPHS1/DSE1	ENSG00000122741	SEPHS1	YER124C	DSE1
MRPL28/YMR317W	ENSG00000122778	MRPL28	YMR317W	YMR317W
CEACAM6/BDF1	ENSG00000122779	CEACAM6	YLR399C	BDF1
RBM22/YPR011C	ENSG00000122912	RBM22	YPR011C	YPR011C
TMED2/MF(ALPHA)1	ENSG00000122952	TMED2	YPL187W	MF(ALPHA)1
ERO1LB/PEP8	ENSG00000122958	ERO1LB	YJL053W	PEP8
ZFAND6/GBP2	ENSG00000122965	ZFAND6	YCL011C	GBP2
TXLNG/BBP1	ENSG00000122966	TXLNG	YPL255W	BBP1
PPEF1/DED1	ENSG00000123064	PPEF1	YOR204W	DED1
LAT2/ATG4	ENSG00000123066	LAT2	YNL223W	ATG4
HUWE1/DMA2	ENSG00000123091	HUWE1	YNL116W	DMA2
ZW10/YEL076C-A	ENSG00000123131	ZW10	YEL076C-A	YEL076C-A
ALG9/PRP4	ENSG00000123154	ALG9	YPR178W	PRP4
MYBPC2/CCC2	ENSG00000123191	MYBPC2	YDR270W	CCC2
NOX4/CTH1	ENSG00000123200	NOX4	YDR151C	CTH1
ACOX3/TMA17	ENSG00000123240	ACOX3	YDL110C	TMA17
MTMR2/GIM5	ENSG00000123349	MTMR2	YML094W	GIM5
PPP1R15A/CDC5	ENSG00000123374	PPP1R15A	YMR001C	CDC5
HSD17B14/ERG7	ENSG00000123384	HSD17B14	YHR072W	ERG7
TRIP6/MSN2	ENSG00000123411	TRIP6	YMR037C	MSN2
ACHE/PPM2	ENSG00000123444	ACHE	YOL141W	PPM2
FTL/ATP11	ENSG00000123472	FTL	YNL315C	ATP11
SRRT/LGE1	ENSG00000123562	SRRT	YPL055C	LGE1
BAX/YPT53	ENSG00000123595	BAX	YNL093W	YPT53
NLK/RRP45	ENSG00000123737	NLK	YDR280W	RRP45
PIGS/YLR345W	ENSG00000123836	PIGS	YLR345W	YLR345W
ATXN7L3/LAP4	ENSG00000123992	ATXN7L3	YKL103C	LAP4
PGS1/DIP5	ENSG00000124067	PGS1	YPL265W	DIP5
PSMC5/YKL091C	ENSG00000124120	PSMC5	YKL091C	YKL091C
UIMC1/GPI16	ENSG00000124155	UIMC1	YHR188C	GPI16
CETP/RVS167	ENSG00000124181	CETP	YDR388W	RVS167
MMP2/NAB3	ENSG00000124193	MMP2	YPL190C	NAB3
GNAO1/CSE1	ENSG00000124207	GNAO1	YGL238W	CSE1
OGFOD1/TEM1	ENSG00000124209	OGFOD1	YML064C	TEM1
SH3BP2/MDM34	ENSG00000124214	SH3BP2	YGL219C	MDM34
ADD1/PEP12	ENSG00000124222	ADD1	YOR036W	PEP12
C14orf166/DRS1	ENSG00000124228	C14orf166	YLL008W	DRS1
NID2/SEC22	ENSG00000124333	NID2	YLR268W	SEC22
GMCL1/RFU1	ENSG00000124356	GMCL1	YLR073C	RFU1
SF3B2/TOS1	ENSG00000124357	SF3B2	YBR162C	TOS1
KLHL42/SAD1	ENSG00000124422	KLHL42	YFR005C	SAD1
GNAS/SAM37	ENSG00000124491	GNAS	YMR060C	SAM37
DNM1L/MGS1	ENSG00000124535	DNM1L	YNL218W	MGS1
PTHLH/YHC1	ENSG00000124562	PTHLH	YLR298C	YHC1
PHACTR3/EMI1	ENSG00000124570	PHACTR3	YDR512C	EMI1
ERGIC2/BPT1	ENSG00000124574	ERGIC2	YLL015W	BPT1
TFAP2C/YNL040W	ENSG00000124608	TFAP2C	YNL040W	YNL040W
AURKA/OST6	ENSG00000124641	AURKA	YML019W	OST6
PIR/YGR266W	ENSG00000124702	PIR	YGR266W	YGR266W
RFX2/CRG1	ENSG00000124713	RFX2	YHR209W	CRG1
SULT2B1/MMR1	ENSG00000124731	SULT2B1	YLR190W	MMR1
CNOT3/MCM1	ENSG00000124762	CNOT3	YMR043W	MCM1
GP6/ROX1	ENSG00000124766	GP6	YPR065W	ROX1
PTPN4/SRL2	ENSG00000124782	PTPN4	YLR082C	SRL2
DDX18/NUP1	ENSG00000124789	DDX18	YOR098C	NUP1
KHSRP/PSF3	ENSG00000124802	KHSRP	YOL146W	PSF3
GNA11/YPT11	ENSG00000124839	GNA11	YNL304W	YPT11
EDEM2/NSG2	ENSG00000124942	EDEM2	YNL156C	NSG2
DNMT3B/CDC39	ENSG00000125107	DNMT3B	YCR093W	CDC39
REM1/KOG1	ENSG00000125124	REM1	YHR186C	KOG1
TPX2/EMP70	ENSG00000125304	TPX2	YLR083C	EMP70
PDRG1/UPF3	ENSG00000125351	PDRG1	YGR072W	UPF3
EPB41L1/CDC11	ENSG00000125354	EPB41L1	YJR076C	CDC11
DOCK9/GGA2	ENSG00000125447	DOCK9	YHR108W	GGA2
DOCK3/REB1	ENSG00000125482	DOCK3	YBR049C	REB1
COQ9/ESC2	ENSG00000125618	COQ9	YDR363W	ESC2
CRLS1/RPA135	ENSG00000125630	CRLS1	YPR010C	RPA135
PPP1R13B/YKL047W	ENSG00000125651	PPP1R13B	YKL047W	YKL047W
SIGLEC1/THO2	ENSG00000125676	SIGLEC1	YNL139C	THO2
FKBP1A/IST1	ENSG00000125726	FKBP1A	YNL265C	IST1
NSFL1C/GPI15	ENSG00000125730	NSFL1C	YNL038W	GPI15
MAVS/RGD1	ENSG00000125733	MAVS	YBR260C	RGD1
F11/YHL017W	ENSG00000125734	F11	YHL017W	YHL017W
XRN2/SPS100	ENSG00000125740	XRN2	YHR139C	SPS100
DYNLL1/SMD2	ENSG00000125743	DYNLL1	YLR275W	SMD2
TESC/RTN2	ENSG00000125744	TESC	YDL204W	RTN2
SNX5/SQT1	ENSG00000125746	SNX5	YIR012W	SQT1
RPL6/RPL18A	ENSG00000125753	RPL6	YOL120C	RPL18A
MAPKAPK5/GPD1	ENSG00000125775	MAPKAPK5	YDL022W	GPD1
P2RX7/CAB1	ENSG00000125779	P2RX7	YDR531W	CAB1
ESF1/HCM1	ENSG00000125798	ESF1	YCR065W	HCM1
RBBP9/PDC2	ENSG00000125817	RBBP9	YDR081C	PDC2
ANAPC5/SMB1	ENSG00000125835	ANAPC5	YER029C	SMB1
SLC23A2/YSP3	ENSG00000125851	SLC23A2	YOR003W	YSP3
TMEM230/CCT8	ENSG00000125863	TMEM230	YJL008C	CCT8
DZANK1/COF1	ENSG00000125868	DZANK1	YLL050C	COF1
KDM2B/MUD1	ENSG00000125870	KDM2B	YBR119W	MUD1
TASP1/YDR415C	ENSG00000125912	TASP1	YDR415C	YDR415C
GCN1L1/NAB6	ENSG00000125944	GCN1L1	YML117W	NAB6
RPLP0/RTG3	ENSG00000125952	RPLP0	YBL103C	RTG3
PXN/ERV41	ENSG00000125991	PXN	YML067C	ERV41
RPH3A/IMH1	ENSG00000126001	RPH3A	YLR309C	IMH1
TRMT6/PUP1	ENSG00000126067	TRMT6	YOR157C	PUP1
CHGB/CIR1	ENSG00000126214	CHGB	YGR207C	CIR1
PEBP1/UBA2	ENSG00000126261	PEBP1	YDR390C	UBA2
TBX5/DOT5	ENSG00000126432	TBX5	YIL010W	DOT5
BRAP/SDO1	ENSG00000126524	BRAP	YLR022C	SDO1
ERP29/VPS30	ENSG00000126581	ERP29	YPL120W	VPS30
NOS1/BUD27	ENSG00000126756	NOS1	YFL023W	BUD27
FUS/TIM22	ENSG00000126768	FUS	YDL217C	TIM22
IGBP1/YCS4	ENSG00000126777	IGBP1	YLR272C	YCS4
FXYD3/YDL206W	ENSG00000126787	FXYD3	YDL206W	YDL206W
GANAB/SSC1	ENSG00000126803	GANAB	YJR045C	SSC1
GMIP/URB2	ENSG00000126838	GMIP	YJR041C	URB2
RBM41/GEM1	ENSG00000126858	RBM41	YAL048C	GEM1
BIRC5/SNT309	ENSG00000126970	BIRC5	YPR101W	SNT309
LAG3/CNE1	ENSG00000127022	LAG3	YAL058W	CNE1
MLF2/VIP1	ENSG00000127241	MLF2	YLR410W	VIP1
OTUB2/NUP85	ENSG00000127311	OTUB2	YJR042W	NUP85
DDX24/DAS1	ENSG00000127452	DDX24	YJL149W	DAS1
ZBTB25/EMC1	ENSG00000127463	ZBTB25	YCL045C	EMC1
ARHGAP4/DAL80	ENSG00000127481	ARHGAP4	YKR034W	DAL80
ANKRD24/SIN3	ENSG00000127511	ANKRD24	YOL004W	SIN3
RCOR1/SLY41	ENSG00000127526	RCOR1	YOR307C	SLY41
LTBP4/NUP82	ENSG00000127527	LTBP4	YJL061W	NUP82
BLVRB/RIM101	ENSG00000127528	BLVRB	YHL027W	RIM101
SLC9A1/MLP2	ENSG00000127603	SLC9A1	YIL149C	MLP2
SPTLC1/TUB1	ENSG00000127824	SPTLC1	YML085C	TUB1
PAPOLA/SCW11	ENSG00000127831	PAPOLA	YGL028C	SCW11
CCNK/DCI1	ENSG00000127884	CCNK	YOR180C	DCI1
PCBP4/ARI1	ENSG00000127928	PCBP4	YGL157W	ARI1
RGS1/PTP3	ENSG00000127947	RGS1	YER075C	PTP3
MRPS33/TIS11	ENSG00000128016	MRPS33	YLR136C	TIS11
NDUFB2/ADE1	ENSG00000128050	NDUFB2	YAR015W	ADE1
ENSG00000090269/ADE4	ENSG00000128059	ENSG00000090269	YMR300C	ADE4
NUDC/TUM1	ENSG00000128309	NUDC	YOR251C	TUM1
MAEA/AIM45	ENSG00000128342	MAEA	YPR004C	AIM45
ICAM1/LSM7	ENSG00000128534	ICAM1	YNL147W	LSM7
STRN4/DJP1	ENSG00000128590	STRN4	YIR004W	DJP1
IRAK3/ANP1	ENSG00000128604	IRAK3	YEL036C	ANP1
LYZ/YHR219W	ENSG00000128641	LYZ	YHR219W	YHR219W
SI/CYB5	ENSG00000128731	SI	YNL111C	CYB5
MUL1/ADD66	ENSG00000128789	MUL1	YKL206C	ADD66
PDCD7/INO80	ENSG00000128908	PDCD7	YGL150C	INO80
SPG21/DAL82	ENSG00000128944	SPG21	YNL314W	DAL82
DNAJB11/DUT1	ENSG00000128951	DNAJB11	YBR252W	DUT1
THPO/ARR3	ENSG00000129048	THPO	YPR201W	ARR3
CHRD/LCP5	ENSG00000129071	CHRD	YER127W	LCP5
FLT3LG/SEC26	ENSG00000129083	FLT3LG	YDR238C	SEC26
RAB11FIP3/PRE5	ENSG00000129084	RAB11FIP3	YMR314W	PRE5
GNPTG/GIP4	ENSG00000129219	GNPTG	YAL031C	GIP4
ZNF268/DIA2	ENSG00000129221	ZNF268	YOR080W	DIA2
GOLGA3/MRM1	ENSG00000129282	GOLGA3	YOR201C	MRM1
PABPC4/BUR2	ENSG00000129315	PABPC4	YLR226W	BUR2
CD209/APM2	ENSG00000129354	CD209	YHL019C	APM2
MCOLN1/SPC105	ENSG00000129422	MCOLN1	YGL093W	SPC105
EFNB1/YNL122C	ENSG00000129451	EFNB1	YNL122C	YNL122C
AARS/GNP1	ENSG00000129473	AARS	YDR508C	GNP1
GLG1/SEC6	ENSG00000129484	GLG1	YIL068C	SEC6
KIF4A/ENP2	ENSG00000129521	KIF4A	YGR145W	ENP2
PLEKHG2/RUB1	ENSG00000129559	PLEKHG2	YDR139C	RUB1
PITPNM2/OST2	ENSG00000129562	PITPNM2	YOR103C	OST2
EXOC1/CDC25	ENSG00000129675	EXOC1	YLR310C	CDC25
DTX2/YPR196W	ENSG00000129682	DTX2	YPR196W	YPR196W
NLRC4/BRE2	ENSG00000129691	NLRC4	YLR015W	BRE2
NRCAM/RPS4B	ENSG00000129824	NRCAM	YHR203C	RPS4B
LAMB1/THI20	ENSG00000129946	LAMB1	YOL055C	THI20
SLC26A3/DPP1	ENSG00000129951	SLC26A3	YDR284C	DPP1
DLD/HPA3	ENSG00000130066	DLD	YEL066W	HPA3
WDR7/NOG2	ENSG00000130119	WDR7	YNR053C	NOG2
TXNL1/YLR422W	ENSG00000130158	TXNL1	YLR422W	YLR422W
IL5RA/YNR065C	ENSG00000130164	IL5RA	YNR065C	YNR065C
ITGA6/ELF1	ENSG00000130165	ITGA6	YKL160W	ELF1
RAPGEF4/IQG1	ENSG00000130176	RAPGEF4	YPL242C	IQG1
ENSG00000091436/CDC16	ENSG00000130177	ENSG00000091436	YKL022C	CDC16
FH/MNT4	ENSG00000130203	FH	YNR059W	MNT4
SEL1L3/STE13	ENSG00000130226	SEL1L3	YOR219C	STE13
TF/YGR071C	ENSG00000130227	TF	YGR071C	YGR071C
MYO15A/MSS1	ENSG00000130299	MYO15A	YMR023C	MSS1
APOH/YGL185C	ENSG00000130414	APOH	YGL185C	YGL185C
NLRP1/ARC40	ENSG00000130429	NLRP1	YBR234C	ARC40
ACKR6/YDL144C	ENSG00000130477	ACKR6	YDL144C	YDL144C
SPAG7/CLB3	ENSG00000130638	SPAG7	YDL155W	CLB3
ORC6/SPC97	ENSG00000130640	ORC6	YHR172W	SPC97
ZC3HC1/ARK1	ENSG00000130669	ZC3HC1	YNL020C	ARK1
ESR1/ADH6	ENSG00000130684	ESR1	YMR318C	ADH6
RGS17/RPN13	ENSG00000130706	RGS17	YLR421C	RPN13
ANGPT2/ARG1	ENSG00000130707	ANGPT2	YOL058W	ARG1
CD200/RRP4	ENSG00000130713	CD200	YHR069C	RRP4
CMA1/SPP1	ENSG00000130726	CMA1	YPL138C	SPP1
PSME1/SIR3	ENSG00000130762	PSME1	YLR442C	SIR3
JPH4/JNM1	ENSG00000130779	JPH4	YMR294W	JNM1
MYH7/SLA2	ENSG00000130787	MYH7	YNL243W	SLA2
CEBPE/RPF1	ENSG00000130810	CEBPE	YHR088W	RPF1
SLC7A8/TIF35	ENSG00000130811	SLC7A8	YDR429C	TIF35
OSGEP/TRM9	ENSG00000130829	OSGEP	YML014W	TRM9
RNF31/YIL055C	ENSG00000130830	RNF31	YIL055C	YIL055C
SCFD1/UFD2	ENSG00000130939	SCFD1	YDL190C	UFD2
G2E3/UBA1	ENSG00000130985	G2E3	YKL210W	UBA1
HECTD1/CPR3	ENSG00000131013	HECTD1	YML078W	CPR3
HNRNPC/YFR016C	ENSG00000131016	HNRNPC	YFR016C	YFR016C
RPGRIP1/FMP48	ENSG00000131023	RPGRIP1	YGR052W	FMP48
SUPT16H/AAR2	ENSG00000131043	SUPT16H	YBL074C	AAR2
TOX4/TIM13	ENSG00000131142	TOX4	YGR181W	TIM13
GEMIN2/COX5A	ENSG00000131143	GEMIN2	YNL052W	COX5A
TGM1/INO2	ENSG00000131149	TGM1	YDR123C	INO2
TINF2/PSF2	ENSG00000131153	TINF2	YJL072C	PSF2
DAZL/BNA2	ENSG00000131203	DAZL	YJR078W	BNA2
SEMA6A/BIT2	ENSG00000131233	SEMA6A	YBR270C	BIT2
TRPM7/ETP1	ENSG00000131263	TRPM7	YHL010C	ETP1
TYRO3/ATM1	ENSG00000131269	TYRO3	YMR301C	ATM1
WDR76/PZF1	ENSG00000131323	WDR76	YPR186C	PZF1
CAPN3/IDP1	ENSG00000131370	CAPN3	YDL066W	IDP1
SNAP23/GYP6	ENSG00000131374	SNAP23	YJL044C	GYP6
PHGDH/KAR3	ENSG00000131437	PHGDH	YPR141C	KAR3
COL9A3/DOG1	ENSG00000131462	COL9A3	YHR044C	DOG1
EZR/GRC3	ENSG00000131467	EZR	YLL035W	GRC3
MYL6/RPL27B	ENSG00000131469	MYL6	YDR471W	RPL27B
AGO1/MSC1	ENSG00000131470	AGO1	YML128C	MSC1
TEKT2/NSG1	ENSG00000131482	TEKT2	YHR133C	NSG1
CLSPN/MRPL51	ENSG00000131495	CLSPN	YPR100W	MRPL51
UNC13D/YEL020C	ENSG00000131503	UNC13D	YEL020C	YEL020C
DPYSL2/BNI1	ENSG00000131504	DPYSL2	YNL271C	BNI1
TGFB2/BSD2	ENSG00000131507	TGFB2	YBR290W	BSD2
NUP50/UBC5	ENSG00000131508	NUP50	YDR059C	UBC5
CDC45/SEC8	ENSG00000131558	CDC45	YPR055W	SEC8
COMT/CDC13	ENSG00000131724	COMT	YDL220C	CDC13
LRRFIP2/ACO2	ENSG00000131730	LRRFIP2	YJL200C	ACO2
HDAC6/TOP2	ENSG00000131747	HDAC6	YNL088W	TOP2
KRT31/YBP2	ENSG00000131759	KRT31	YGL060W	YBP2
CDC6/YPS7	ENSG00000131773	CDC6	YDR349C	YPS7
UPRT/SIP2	ENSG00000131791	UPRT	YGL208W	SIP2
CDC23/LHP1	ENSG00000131795	CDC23	YDL051W	LHP1
CBX5/PDA1	ENSG00000131828	CBX5	YER178W	PDA1
SUCO/BRO1	ENSG00000131941	SUCO	YPL084W	BRO1
MSH2/ARP10	ENSG00000131966	MSH2	YDR106W	ARP10
MAP3K1/APJ1	ENSG00000132002	MAP3K1	YNL077W	APJ1
DHPS/MCM3	ENSG00000132016	DHPS	YEL032W	MCM3
HOOK2/HMI1	ENSG00000132017	HOOK2	YOL095C	HMI1
ARCN1/ECM16	ENSG00000132153	ARCN1	YMR128W	ECM16
PSMD5/SNF1	ENSG00000132155	PSMD5	YDR477W	SNF1
PTGS1/ERG27	ENSG00000132196	PTGS1	YLR100W	ERG27
NUP188/PEP5	ENSG00000132256	NUP188	YMR231W	PEP5
CRAT/PIN2	ENSG00000132274	CRAT	YOR104W	PIN2
SH2D3C/BUD32	ENSG00000132275	SH2D3C	YGR262C	BUD32
NANS/TNA1	ENSG00000132326	NANS	YGR260W	TNA1
DFNB31/GSP1	ENSG00000132341	DFNB31	YLR293C	GSP1
CWF19L1/YDR336W	ENSG00000132357	CWF19L1	YDR336W	YDR336W
SEMA4G/INP54	ENSG00000132376	SEMA4G	YOL065C	INP54
BTAF1/RFA1	ENSG00000132383	BTAF1	YAR007C	RFA1
IKZF5/PEX4	ENSG00000132388	IKZF5	YGR133W	PEX4
BLNK/GSY2	ENSG00000132470	BLNK	YLR258W	GSY2
SORBS1/YBL081W	ENSG00000132535	SORBS1	YBL081W	YBL081W
BAMBI/MMF1	ENSG00000132541	BAMBI	YIL051C	MMF1
IL11/SWM1	ENSG00000132604	IL11	YDR260C	SWM1
MYO3A/VPS4	ENSG00000132612	MYO3A	YPR173C	VPS4
WAC/YIL001W	ENSG00000132623	WAC	YIL001W	YIL001W
CREM/SEC9	ENSG00000132639	CREM	YGR009C	SEC9
NUBP2/RPC34	ENSG00000132664	NUBP2	YNR003C	RPC34
HIVEP1/MMS4	ENSG00000132688	HIVEP1	YBR098W	MMS4
TREM2/SUN4	ENSG00000132692	TREM2	YNL066W	SUN4
CRISP3/TUS1	ENSG00000132694	CRISP3	YLR425W	TUS1
FKBP5/CRC1	ENSG00000132703	FKBP5	YOR100C	CRC1
SRPK1/HCS1	ENSG00000132740	SRPK1	YKL017C	HCS1
BRPF3/DPH1	ENSG00000132768	BRPF3	YIL103W	DPH1
MRPS18A/PIG2	ENSG00000132825	MRPS18A	YIL045W	PIG2
ENSG00000096087/APL6	ENSG00000132842	ENSG00000096087	YGR261C	APL6
EFHC1/PHM6	ENSG00000132912	EFHC1	YDR281C	PHM6
NCR2/TID3	ENSG00000133020	NCR2	YIL144W	TID3
HSP90AB1/MYO1	ENSG00000133026	HSP90AB1	YHR023W	MYO1
MLN/TEL1	ENSG00000133056	MLN	YBL088C	TEL1
CDC5L/YHR113W	ENSG00000133059	CDC5L	YHR113W	YHR113W
ITPR3/POP3	ENSG00000133069	ITPR3	YNL282W	POP3
ZNF184/NPR1	ENSG00000133083	ZNF184	YNL183C	NPR1
DSP/CLB5	ENSG00000133101	DSP	YPR120C	CLB5
SIRT1/YDL199C	ENSG00000133105	SIRT1	YDL199C	YDL199C
HNRNPH3/TMA19	ENSG00000133112	HNRNPH3	YKL056C	TMA19
JAK2/RFC5	ENSG00000133119	JAK2	YBR087W	RFC5
IL12RB1/LPX1	ENSG00000133121	IL12RB1	YOR084W	LPX1
ABL1/DMA1	ENSG00000133135	ABL1	YHR115C	DMA1
ACOT7/ZRT3	ENSG00000133195	ACOT7	YKL175W	ZRT3
SH3GLB1/PRK1	ENSG00000133216	SH3GLB1	YIL095W	PRK1
CDC7/DUG1	ENSG00000133313	CDC7	YFR044C	DUG1
PCSK5/NSA1	ENSG00000133316	PCSK5	YGL111W	NSA1
SCD/TVP15	ENSG00000133318	SCD	YDR100W	TVP15
TMED1/HBT1	ENSG00000133401	TMED1	YDL223C	HBT1
ABLIM1/YNL134C	ENSG00000133424	ABLIM1	YNL134C	YNL134C
RAB18/LEE1	ENSG00000133606	RAB18	YPL054W	LEE1
NRP1/RAS1	ENSG00000133703	NRP1	YOR101W	RAS1
PRTFDC1/SXM1	ENSG00000133704	PRTFDC1	YDR395W	SXM1
TSPAN15/LAP2	ENSG00000133706	TSPAN15	YNL045W	LAP2
MAST3/INM1	ENSG00000133731	MAST3	YHR046C	INM1
MZF1/RSR1	ENSG00000133818	MZF1	YGR152C	RSR1
MYO9B/YMR226C	ENSG00000133835	MYO9B	YMR226C	YMR226C
PSMD8/IRC15	ENSG00000133872	PSMD8	YPL017C	IRC15
SETD1A/COX16	ENSG00000133983	SETD1A	YJL003W	COX16
MAGEB2/SUI2	ENSG00000134001	MAGEB2	YJR007W	SUI2
EFNA2/ELP3	ENSG00000134014	EFNA2	YPL086C	ELP3
CIRBP/CLN3	ENSG00000134057	CIRBP	YAL040C	CLN3
ATP5D/KRE27	ENSG00000134061	ATP5D	YIL027C	KRE27
IGFALS/SSK22	ENSG00000134072	IGFALS	YCR073C	SSK22
HNRNPM/MNL1	ENSG00000134109	HNRNPM	YHR204W	MNL1
MARCH2/COA1	ENSG00000134138	MARCH2	YIL157C	COA1
NDUFB7/AAD6	ENSG00000134152	NDUFB7	YFL056C	AAD6
TECR/CDC24	ENSG00000134215	TECR	YAL041W	CDC24
TIMM13/VTH2	ENSG00000134243	TIMM13	YJL222W	VTH2
CDC34/YCR076C	ENSG00000134256	CDC34	YCR076C	YCR076C
MTAP/APL5	ENSG00000134262	MTAP	YPL195W	APL5
POLR2E/SEC17	ENSG00000134265	POLR2E	YBL050W	SEC17
POLRMT/BUD7	ENSG00000134287	POLRMT	YOR299W	BUD7
HCN2/AVT2	ENSG00000134294	HCN2	YEL064C	AVT2
GADD45B/BMH1	ENSG00000134308	GADD45B	YER177W	BMH1
MADCAM1/SWI6	ENSG00000134313	MADCAM1	YLR182W	SWI6
MKNK2/YGR130C	ENSG00000134318	MKNK2	YGR130C	YGR130C
ENSG00000099882/YLR407W	ENSG00000134352	ENSG00000099882	YLR407W	YLR407W
ARVCF/TIM17	ENSG00000134375	ARVCF	YJL143W	TIM17
RANBP1/SLX5	ENSG00000134376	RANBP1	YDL013W	SLX5
KLHL22/DED81	ENSG00000134440	KLHL22	YHR019C	DED81
MED15/NSR1	ENSG00000134453	MED15	YGR159C	NSR1
SERPIND1/CCL1	ENSG00000134480	SERPIND1	YPR025C	CCL1
SNAP29/VRG4	ENSG00000134490	SNAP29	YGL225W	VRG4
CRKL/YNR040W	ENSG00000134571	CRKL	YNR040W	YNR040W
LZTR1/SAR1	ENSG00000134594	LZTR1	YPL218W	SAR1
MMP11/CIN1	ENSG00000134627	MMP11	YOR349W	CIN1
CECR2/MPT5	ENSG00000134644	CECR2	YGL178W	MPT5
SMARCB1/AIM44	ENSG00000134757	SMARCB1	YPL158C	AIM44
P2RX6/CWC24	ENSG00000134758	P2RX6	YLR323C	CWC24
DERL3/YOR192C-C	ENSG00000134812	DERL3	YOR192C-C	YOR192C-C
ENSG00000099964/STE11	ENSG00000134853	ENSG00000099964	YLR362W	STE11
BCL2L13/YOL073C	ENSG00000134882	BCL2L13	YOL073C	YOL073C
ENSG00000099972/RAD2	ENSG00000134899	ENSG00000099972	YGR258C	RAD2
DDT/TRM112	ENSG00000134909	DDT	YNR046W	TRM112
OSM/STT3	ENSG00000134910	OSM	YGL022W	STT3
CABIN1/FMN1	ENSG00000135002	CABIN1	YDR236C	FMN1
TBC1D10A/PDH1	ENSG00000135046	TBC1D10A	YPR002W	PDH1
SUSD2/SNF3	ENSG00000135047	SUSD2	YDL194W	SNF3
SF3A1/URE2	ENSG00000135049	SF3A1	YNL229C	URE2
SEC14L2/SER1	ENSG00000135069	SEC14L2	YOR184W	SER1
ENSG00000100010/MSB1	ENSG00000135148	ENSG00000100010	YOR188W	MSB1
PPIL2/UBX5	ENSG00000135218	PPIL2	YDR330W	UBX5
SNRPD3/TIP20	ENSG00000135249	SNRPD3	YGL145W	TIP20
PES1/KCC4	ENSG00000135341	PES1	YCL024W	KCC4
MAPK1/KRE33	ENSG00000135372	MAPK1	YNL132W	KRE33
GGT1/APN1	ENSG00000135374	GGT1	YKL114C	APN1
PPM1F/HLJ1	ENSG00000135392	PPM1F	YMR161W	HLJ1
TOP3B/FOX2	ENSG00000135437	TOP3B	YKR009C	FOX2
DGCR14/GTS1	ENSG00000135439	DGCR14	YGL181W	GTS1
CRYBB2P1/NOP4	ENSG00000135486	CRYBB2P1	YPL043W	NOP4
MFNG/SUL1	ENSG00000135502	MFNG	YBR294W	SUL1
CARD10/YOS9	ENSG00000135506	CARD10	YDR057W	YOS9
SLC25A1/YFL054C	ENSG00000135517	SLC25A1	YFL054C	YFL054C
ADRBK2/MIM1	ENSG00000135596	ADRBK2	YOL026C	MIM1
LGALS2/UBP12	ENSG00000135655	LGALS2	YJL197W	UBP12
GGA1/SPR1	ENSG00000135678	GGA1	YOR190W	SPR1
HIRA/YGR283C	ENSG00000135679	HIRA	YGR283C	YGR283C
SH3BP1/GPX2	ENSG00000135709	SH3BP1	YBR244W	GPX2
LGALS1/TOK1	ENSG00000135750	LGALS1	YJL093C	TOK1
HPS4/LST4	ENSG00000135763	HPS4	YKL176C	LST4
ENSG00000100101/SPT8	ENSG00000135801	ENSG00000100101	YLR055C	SPT8
PATZ1/GLN1	ENSG00000135821	PATZ1	YPR035W	GLN1
TRIOBP/VAM7	ENSG00000135823	TRIOBP	YGL212W	VAM7
TFIP11/PRP16	ENSG00000135829	TFIP11	YKR086W	PRP16
GCAT/GPI2	ENSG00000135845	GCAT	YPL076W	GPI2
ENSG00000100118/PEX14	ENSG00000135862	ENSG00000100118	YGL153W	PEX14
CRYBB1/MRPL3	ENSG00000135900	CRYBB1	YMR024W	MRPL3
EIF3L/IRC4	ENSG00000135902	EIF3L	YDR540C	IRC4
NHP2L1/YML083C	ENSG00000135903	NHP2L1	YML083C	YML083C
MICALL1/PKR1	ENSG00000135930	MICALL1	YMR123W	PKR1
ENSG00000100141/HYM1	ENSG00000135932	ENSG00000100141	YKL189W	HYM1
POLR2F/COX4	ENSG00000135940	POLR2F	YGL187C	COX4
SOX10/ISU2	ENSG00000136003	SOX10	YOR226C	ISU2
CCDC134/BCK1	ENSG00000136021	CCDC134	YJL095W	BCK1
PICK1/BUD21	ENSG00000136026	PICK1	YOR078W	BUD21
TTC28/YGR117C	ENSG00000136040	TTC28	YGR117C	YGR117C
SLC16A8/PWP1	ENSG00000136045	SLC16A8	YLR196W	PWP1
CENPM/RRN7	ENSG00000136098	CENPM	YJL025W	RRN7
SEPT3/BUD4	ENSG00000136108	SEPT3	YJR092W	BUD4
SLC5A1/GYL1	ENSG00000136111	SLC5A1	YMR192W	GYL1
TPTEP1/QDR3	ENSG00000136141	TPTEP1	YBR043C	QDR3
DDX17/SAM2	ENSG00000136143	DDX17	YDR502C	SAM2
DMC1/NAS2	ENSG00000136153	DMC1	YIL007C	NAS2
TCF20/CDC42	ENSG00000136238	TCF20	YLR229C	CDC42
CBY1/DBP9	ENSG00000136271	CBY1	YLR276C	DBP9
TOMM22/FAU1	ENSG00000136371	TOMM22	YER183C	FAU1
RTDR1/YPL216W	ENSG00000136436	RTDR1	YPL216W	YPL216W
XBP1/NMT1	ENSG00000136448	XBP1	YLR195C	NMT1
FBXO7/HTD2	ENSG00000136449	FBXO7	YHR067W	HTD2
GTPBP1/WHI4	ENSG00000136450	GTPBP1	YDL224C	WHI4
POLDIP3/YGR021W	ENSG00000136463	POLDIP3	YGR021W	YGR021W
TIMP3/YPL247C	ENSG00000136485	TIMP3	YPL247C	YPL247C
PPP6R2/SAS3	ENSG00000136504	PPP6R2	YBL052C	SAS3
SBF1/GAP1	ENSG00000136521	SBF1	YKR039W	GAP1
SUN2/MRPL4	ENSG00000136522	SUN2	YLR439W	MRPL4
CYB5R3/HRB1	ENSG00000136527	CYB5R3	YNL004W	HRB1
DNAL4/PPZ2	ENSG00000136531	DNAL4	YDR436W	PPZ2
ENSG00000100262/AAT2	ENSG00000136560	ENSG00000100262	YLR027C	AAT2
PACSIN2/GUS1	ENSG00000136628	PACSIN2	YGL245W	GUS1
AP1B1/SNX3	ENSG00000136643	AP1B1	YOR357C	SNX3
HMGXB4/PUF4	ENSG00000136715	HMGXB4	YGL014W	PUF4
TOM1/YPR174C	ENSG00000136717	TOM1	YPR174C	YPR174C
NEFH/KRE5	ENSG00000136731	NEFH	YOR336W	KRE5
BIK/NFS1	ENSG00000136750	BIK	YCL017C	NFS1
HMOX1/YME1	ENSG00000136758	HMOX1	YPR024W	YME1
THOC5/SIS1	ENSG00000136770	THOC5	YNL007C	SIS1
MCM5/TRX3	ENSG00000136810	MCM5	YCR083W	TRX3
ARSA/ECM29	ENSG00000136813	ARSA	YHL030W	ECM29
TSPO/PSD2	ENSG00000136848	TSPO	YGR170W	PSD2
RASD2/SEC1	ENSG00000136854	RASD2	YDR164C	SEC1
CBX7/YPL260W	ENSG00000136861	CBX7	YPL260W	YPL260W
PDGFB/AGC1	ENSG00000136869	PDGFB	YPR021C	AGC1
ACR/VMA10	ENSG00000136888	ACR	YHR039C-A	VMA10
RPL3/IPI1	ENSG00000136891	RPL3	YHR085W	IPI1
ZMAT5/SUR4	ENSG00000136928	ZMAT5	YLR372W	SUR4
RBFOX2/PRE1	ENSG00000136930	RBFOX2	YER012W	PRE1
TAB1/KEL3	ENSG00000136933	TAB1	YPL263C	KEL3
ASCC2/RPL35B	ENSG00000136942	ASCC2	YDL136W	RPL35B
MTMR3/DCC1	ENSG00000136982	MTMR3	YCL016C	DCC1
SMCR7L/RPA49	ENSG00000137054	SMCR7L	YNL248C	RPA49
APOL1/HNT3	ENSG00000137074	APOL1	YOR258W	HNT3
MYH9/RPS6B	ENSG00000137154	MYH9	YBR181C	RPS6B
SAMM50/STB4	ENSG00000137203	SAMM50	YMR019W	STB4
GRAP2/POP8	ENSG00000137265	GRAP2	YBL018C	POP8
EIF3D/PRR1	ENSG00000137275	EIF3D	YKL116C	PRR1
TNRC6B/BMS1	ENSG00000137312	TNRC6B	YPL217C	BMS1
ENSG00000100357/SEC16	ENSG00000137337	ENSG00000100357	YPL085W	SEC16
SGSM3/FLX1	ENSG00000137409	SGSM3	YIL134W	FLX1
IFT27/SPC110	ENSG00000137497	IFT27	YDR356W	SPC110
KIAA0930/FMP32	ENSG00000137500	KIAA0930	YFL046W	FMP32
NCF4/SIR4	ENSG00000137501	NCF4	YDR227W	SIR4
CSF2RB/GSP2	ENSG00000137502	CSF2RB	YOR185C	GSP2
SLC25A17/YGR015C	ENSG00000137509	SLC25A17	YGR015C	YGR015C
UPK3A/MRPL10	ENSG00000137547	UPK3A	YNL284C	MRPL10
KCTD17/TGS1	ENSG00000137574	KCTD17	YPL157W	TGS1
ST13/KIN4	ENSG00000137601	ST13	YOR233W	KIN4
IL2RB/PEP1	ENSG00000137642	IL2RB	YBL017C	PEP1
RBX1/BUD13	ENSG00000137656	RBX1	YGL174W	BUD13
EP300/XYL2	ENSG00000137673	EP300	YLR070C	XYL2
L3MBTL2/TMA20	ENSG00000137699	L3MBTL2	YER007C-A	TMA20
RANGAP1/GET3	ENSG00000137710	RANGAP1	YDL100C	GET3
ZC3H7B/YAH1	ENSG00000137714	ZC3H7B	YPL252C	YAH1
PHF5A/NMA1	ENSG00000137720	PHF5A	YLR328W	NMA1
ACO2/PCK1	ENSG00000137745	ACO2	YKR097W	PCK1
POLR3H/YJL185C	ENSG00000137752	POLR3H	YJL185C	YJL185C
PMM1/MKK2	ENSG00000137764	PMM1	YPL140C	MKK2
BRD1/ODC2	ENSG00000137801	BRD1	YOR222W	ODC2
MLC1/GCR2	ENSG00000137806	MLC1	YNL199C	GCR2
HDAC10/RTF1	ENSG00000137815	HDAC10	YGL244W	RTF1
FKBP3/SPC98	ENSG00000137822	FKBP3	YNL126W	SPC98
CTSG/KCS1	ENSG00000137825	CTSG	YDR017C	KCS1
GZMB/BIO5	ENSG00000137842	GZMB	YNR056C	BIO5
RBM23/NNK1	ENSG00000137843	RBM23	YKL171W	NNK1
PRMT5/RPC31	ENSG00000137845	PRMT5	YNL151C	RPC31
AP4S1/ALT1	ENSG00000137872	AP4S1	YLR089C	ALT1
POLE2/RLP24	ENSG00000137876	POLE2	YLR009W	RLP24
SOS2/COY1	ENSG00000137878	SOS2	YKL179C	COY1
CDKL1/RBK1	ENSG00000138030	CDKL1	YCR036W	RBK1
NIN/PTC1	ENSG00000138032	NIN	YDL006W	PTC1
PYGL/YGR016W	ENSG00000138035	PYGL	YGR016W	YGR016W
TRIM9/RSC3	ENSG00000138039	TRIM9	YDR303C	RSC3
PSMC6/PSY2	ENSG00000138041	PSMC6	YNL201C	PSY2
CDKN3/YPT1	ENSG00000138069	CDKN3	YFL038C	YPT1
ATP6V1D/ARP2	ENSG00000138071	ATP6V1D	YDL029W	ARP2
PIGH/MAL12	ENSG00000138079	PIGH	YGR292W	MAL12
PSMA3/PET309	ENSG00000138095	PSMA3	YLR067C	PET309
VTI1B/ARP1	ENSG00000138107	VTI1B	YHR129C	ARP1
TIMM9/MYO2	ENSG00000138162	TIMM9	YOR326W	MYO2
GSTZ1/SDP1	ENSG00000138166	GSTZ1	YIL113W	SDP1
AHSA1/KIP3	ENSG00000138182	AHSA1	YGL216W	KIP3
DAAM1/YND1	ENSG00000138185	DAAM1	YER005W	YND1
SPTLC2/HMLALPHA1	ENSG00000138279	SPTLC2	YCL066W	HMLALPHA1
RIN3/TIM23	ENSG00000138297	RIN3	YNR017W	TIM23
SNW1/RPS24A	ENSG00000138326	SNW1	YER074W	RPS24A
CHGA/DNA2	ENSG00000138346	CHGA	YHR164C	DNA2
ITPK1/ADE17	ENSG00000138363	ITPK1	YMR120C	ADE17
PPM1A/KTR5	ENSG00000138378	PPM1A	YNL029C	KTR5
SIX4/IBA57	ENSG00000138380	SIX4	YJR122W	IBA57
ASB2/CPR4	ENSG00000138398	ASB2	YCR069W	CPR4
ERH/YPL014W	ENSG00000138434	ERH	YPL014W	YPL014W
HIF1A/YTM1	ENSG00000138442	HIF1A	YOR272W	YTM1
SRSF5/MKC7	ENSG00000138448	SRSF5	YDR144C	MKC7
EIF5/PTM1	ENSG00000138613	EIF5	YKL039W	PTM1
SERPINA4/FMP25	ENSG00000138646	SERPINA4	YLR077W	FMP25
SLC8A3/IES2	ENSG00000138660	SLC8A3	YNL215W	IES2
DICER1/RPN3	ENSG00000138663	DICER1	YER021W	RPN3
MTHFD1/PRP24	ENSG00000138668	MTHFD1	YMR268C	PRP24
TCL1A/PSY4	ENSG00000138669	TCL1A	YBL046W	PSY4
ZC3H14/SEC31	ENSG00000138674	ZC3H14	YDL195W	SEC31
TELO2/YGL015C	ENSG00000138684	TELO2	YGL015C	YGL015C
BDKRB1/CSF1	ENSG00000138688	BDKRB1	YLR087C	CSF1
GSKIP/RPB8	ENSG00000138696	GSKIP	YOR224C	RPB8
VRK1/ATP12	ENSG00000138750	VRK1	YJL180C	ATP12
PSMC1/BRE5	ENSG00000138757	PSMC1	YNR051C	BRE5
RPS6KA5/CDC12	ENSG00000138758	RPS6KA5	YHR107C	CDC12
PSMB5/YOR387C	ENSG00000138760	PSMB5	YOR387C	YOR387C
YY1/USO1	ENSG00000138768	YY1	YDL058W	USO1
ACIN1/YOR021C	ENSG00000138772	ACIN1	YOR021C	YOR021C
CCNB1IP1/PPA2	ENSG00000138777	CCNB1IP1	YMR267W	PPA2
TRIP11/APE2	ENSG00000138792	TRIP11	YKL157W	APE2
APEX1/ABF2	ENSG00000138795	APEX1	YMR072W	ABF2
ENSG00000100829/NDI1	ENSG00000138796	ENSG00000100829	YML120C	NDI1
PABPN1/MET14	ENSG00000138801	PABPN1	YKL001C	MET14
EFS/SFB2	ENSG00000138802	EFS	YNL049C	SFB2
ARHGAP5/IML3	ENSG00000138823	ARHGAP5	YBR107C	IML3
CINP/COX12	ENSG00000138829	CINP	YLR038C	COX12
SRP54/SKO1	ENSG00000138835	SRP54	YNL167C	SKO1
CPNE6/ATG8	ENSG00000139112	CPNE6	YBL078C	ATG8
CHD8/PEP7	ENSG00000139132	CHD8	YDR323C	PEP7
PSMA6/AZF1	ENSG00000139154	PSMA6	YOR113W	AZF1
NFKBIA/LSB6	ENSG00000139178	NFKBIA	YJL100W	LSB6
EMC9/YLR290C	ENSG00000139180	EMC9	YLR290C	YLR290C
PSME2/SNC2	ENSG00000139190	PSME2	YOR327C	SNC2
BRMS1L/UTR2	ENSG00000139193	BRMS1L	YEL040W	UTR2
ENSG00000100931/SYT1	ENSG00000139218	ENSG00000100931	YPR095C	SYT1
SEC23A/MSG5	ENSG00000139318	SEC23A	YNL053W	MSG5
PNN/YDL233W	ENSG00000139329	PNN	YDL233W	YDL233W
RABGGTA/SMD3	ENSG00000139343	RABGGTA	YLR147C	SMD3
NFATC4/RRF1	ENSG00000139351	NFATC4	YHR038W	RRF1
PLTP/YSR3	ENSG00000139496	PLTP	YKR053C	YSR3
PCIF1/KTR4	ENSG00000139505	PCIF1	YBR199W	KTR4
GSS/YJR107W	ENSG00000139567	GSS	YJR107W	YJR107W
MMP9/RPS8A	ENSG00000139610	MMP9	YBL072C	RPS8A
TRPC4AP/RSC8	ENSG00000139613	TRPC4AP	YFR037C	RSC8
PYGB/ORM2	ENSG00000139618	PYGB	YLR350W	ORM2
PROCR/MED8	ENSG00000139636	PROCR	YBR193C	MED8
GINS1/YER156C	ENSG00000139637	GINS1	YER156C	YER156C
NINL/YJL068C	ENSG00000139684	NINL	YJL068C	YJL068C
CD40/VPS33	ENSG00000139719	CD40	YLR396C	VPS33
UQCC/YJL055W	ENSG00000139910	UQCC	YJL055W	YJL055W
ZMYND8/RTN1	ENSG00000139970	ZMYND8	YDR233C	RTN1
SGK2/HAT1	ENSG00000139998	SGK2	YPL001W	HAT1
IFT52/MDV1	ENSG00000140006	IFT52	YJL112W	MDV1
MYBL2/TYS1	ENSG00000140105	MYBL2	YGR185C	TYS1
HNF4A/UGA4	ENSG00000140199	HNF4A	YDL210W	UGA4
SLA2/QRI5	ENSG00000140262	SLA2	YLR204W	QRI5
C20orf24/ADH2	ENSG00000140263	C20orf24	YMR303C	ADH2
NFATC2/YDL085C-A	ENSG00000140264	NFATC2	YDL085C-A	YDL085C-A
STK4/TOA2	ENSG00000140307	STK4	YKL058W	TOA2
PFDN4/SRP14	ENSG00000140319	PFDN4	YDL092W	SRP14
DOK5/ARG7	ENSG00000140386	DOK5	YMR062C	ARG7
CSTF1/YGR079W	ENSG00000140391	CSTF1	YGR079W	YGR079W
BMP7/TUP1	ENSG00000140395	BMP7	YCR084C	TUP1
RAE1/AMS1	ENSG00000140400	RAE1	YGL156W	AMS1
TPD52L2/NNF2	ENSG00000140416	TPD52L2	YGR089W	NNF2
DNAJC5/ERG5	ENSG00000140459	DNAJC5	YMR015C	ERG5
NELFCD/RAD16	ENSG00000140464	NELFCD	YBR114W	RAD16
PRPF6/HOC1	ENSG00000140481	PRPF6	YJR075W	HOC1
TUBB1/SSP2	ENSG00000140488	TUBB1	YOR242C	SSP2
PSMA7/CSR1	ENSG00000140522	PSMA7	YLR380W	CSR1
NTSR1/GSF2	ENSG00000140538	NTSR1	YML048W	GSF2
MRGBP/LST7	ENSG00000140543	MRGBP	YGR057C	LST7
DIDO1/OYE3	ENSG00000140564	DIDO1	YPL171C	OYE3
GID8/RGA1	ENSG00000140682	GID8	YOR127W	RGA1
BIRC7/YGR122W	ENSG00000140694	BIRC7	YGR122W	YGR122W
ARFGAP1/RPL9B	ENSG00000140937	ARFGAP1	YNL067W	RPL9B
AVP/RRT12	ENSG00000140943	AVP	YCR045C	RRT12
COL20A1/RPL3	ENSG00000140986	COL20A1	YOR063W	RPL3
CHRNA4/RIM11	ENSG00000140992	CHRNA4	YMR139W	RIM11
EEF1A2/YDR333C	ENSG00000141002	EEF1A2	YDR333C	YDR333C
PTK6/MCD4	ENSG00000141012	PTK6	YKL165C	MCD4
GMEB2/SNT1	ENSG00000141027	GMEB2	YCR033W	SNT1
C20orf27/SSH4	ENSG00000141084	C20orf27	YKL124W	SSH4
SPEF1/PRS3	ENSG00000141127	SPEF1	YHL011C	PRS3
CDC25B/DBP7	ENSG00000141141	CDC25B	YKR024C	DBP7
ARFRP1/VPS53	ENSG00000141252	ARFRP1	YJL029C	VPS53
NDUFAF5/GYP7	ENSG00000141258	NDUFAF5	YDL234C	GYP7
TRIB3/AAP1	ENSG00000141279	TRIB3	YHR047C	AAP1
RASSF2/HSE1	ENSG00000141293	RASSF2	YHL002W	HSE1
CSNK2A1/CHC1	ENSG00000141367	CSNK2A1	YGL206C	CHC1
ANGPT4/RPT1	ENSG00000141385	ANGPT4	YKL145W	RPT1
HM13/RTT103	ENSG00000141425	HM13	YDR289C	RTT103
SNPH/MRL1	ENSG00000141510	SNPH	YPR079W	MRL1
MYLK2/RDI1	ENSG00000141522	MYLK2	YDL135C	RDI1
SIRPB1/MCH4	ENSG00000141526	SIRPB1	YOL119C	MCH4
SEC23B/MTR4	ENSG00000141543	SEC23B	YJL050W	MTR4
FERMT1/ATG18	ENSG00000141580	FERMT1	YFR021W	ATG18
HAO1/SOK2	ENSG00000141646	HAO1	YMR016C	SOK2
PDYN/FRK1	ENSG00000141736	PDYN	YPL141C	FRK1
PLCB4/DIB1	ENSG00000141759	PLCB4	YPR082C	DIB1
MYL9/ZRT2	ENSG00000141873	MYL9	YLR130C	ZRT2
HCK/PFK2	ENSG00000141959	HCK	YMR205C	PFK2
CRNKL1/YAR1	ENSG00000141965	CRNKL1	YPL239W	YAR1
POFUT1/SIP4	ENSG00000141968	POFUT1	YJL089W	SIP4
SAMHD1/SOD1	ENSG00000142168	SAMHD1	YJR104C	SOD1
PAK7/SKY1	ENSG00000142178	PAK7	YMR216C	SKY1
KIF3B/ARN2	ENSG00000142185	KIF3B	YHL047C	ARN2
NOP56/MSB3	ENSG00000142192	NOP56	YNL293W	MSB3
IDH3B/PRE2	ENSG00000142507	IDH3B	YPR103W	PRE2
MAPRE1/YPR022C	ENSG00000142528	MAPRE1	YPR022C	YPR022C
JAG1/RPS11B	ENSG00000142534	JAG1	YBR048W	RPS11B
CDK5RAP1/SLT2	ENSG00000142627	CDK5RAP1	YHR030C	SLT2
SNTA1/RPL11B	ENSG00000142676	SNTA1	YGR085C	RPL11B
OXT/BUD20	ENSG00000142684	OXT	YLR074C	BUD20
TTI1/MNN11	ENSG00000142875	TTI1	YJL183W	MNN11
E2F1/GPI8	ENSG00000142892	E2F1	YDR331W	GPI8
RPRD1B/PTP1	ENSG00000142949	RPRD1B	YDL230W	PTP1
PXMP4/DIT2	ENSG00000142973	PXMP4	YDR402C	DIT2
CHMP4B/KEM1	ENSG00000143006	CHMP4B	YGL173C	KEM1
BPI/MSN1	ENSG00000143033	BPI	YOL116W	MSN1
CST3/FAR11	ENSG00000143093	CST3	YNL127W	FAR11
ASIP/SWD2	ENSG00000143164	ASIP	YKL018W	SWD2
CST4/TPI1	ENSG00000143198	CST4	YDR050C	TPI1
ACTR5/MNS1	ENSG00000143199	ACTR5	YJR131W	MNS1
WFDC2/RNH70	ENSG00000143319	WFDC2	YGR276C	RNH70
AHCY/RFS1	ENSG00000143321	AHCY	YBR052C	RFS1
DHX35/STE7	ENSG00000143322	DHX35	YDL159W	STE7
DNTTIP1/RGS2	ENSG00000143333	DNTTIP1	YOR107W	RGS2
MAP1LC3A/RAD10	ENSG00000143337	MAP1LC3A	YML095C	RAD10
SYNDIG1/ALR1	ENSG00000143355	SYNDIG1	YOL130W	ALR1
PIGU/PPX1	ENSG00000143363	PIGU	YHR201C	PPX1
TNNC2/PEX19	ENSG00000143367	TNNC2	YDL065C	PEX19
APMAP/CBC2	ENSG00000143368	APMAP	YPL178W	CBC2
ZNF516/SET2	ENSG00000143379	ZNF516	YJL168C	SET2
USP14/PIK1	ENSG00000143393	USP14	YNL267W	PIK1
VAPA/MSS4	ENSG00000143398	VAPA	YDR208W	MSS4
MYOM1/HEM12	ENSG00000143412	MYOM1	YDR047W	HEM12
MYL12A/STR3	ENSG00000143416	MYL12A	YGL184C	STR3
CEP76/PEX30	ENSG00000143418	CEP76	YLR324W	PEX30
CEP192/IGO1	ENSG00000143420	CEP192	YNL157W	IGO1
RNMT/PHO85	ENSG00000143466	RNMT	YPL031C	PHO85
SMAD7/VBA4	ENSG00000143469	SMAD7	YDR119W	VBA4
LAMA1/TMA64	ENSG00000143486	LAMA1	YDR117C	TMA64
RNF125/FYV7	ENSG00000143549	RNF125	YLR068W	FYV7
ANKRD12/GIC1	ENSG00000143575	ANKRD12	YHR061C	GIC1
NOL4/GZF3	ENSG00000143614	NOL4	YJL110C	GZF3
POLI/CYT2	ENSG00000143621	POLI	YKL087C	CYT2
MIB1/ARP8	ENSG00000143632	MIB1	YOR141C	ARP8
RBBP8/YCL047C	ENSG00000143641	RBBP8	YCL047C	YCL047C
RIOK3/TEX1	ENSG00000143669	RIOK3	YNL253W	TEX1
CSTF2/LTP1	ENSG00000143727	CSTF2	YPR073C	LTP1
PSMD10/ARF1	ENSG00000143761	PSMD10	YDL192W	ARF1
ATG4A/MRPS5	ENSG00000143799	ATG4A	YBR251W	MRPS5
TBL1X/GRX5	ENSG00000143801	TBL1X	YPL059W	GRX5
GPR143/ERG4	ENSG00000143815	GPR143	YGL012W	ERG4
PGRMC1/IXR1	ENSG00000143842	PGRMC1	YKL032C	IXR1
POLA1/YNL024C	ENSG00000143878	POLA1	YNL024C	YNL024C
MID1/RRP9	ENSG00000143924	MID1	YPR137W	RRP9
NKAP/MLC1	ENSG00000143933	NKAP	YGL106W	MLC1
NXT2/SPA2	ENSG00000143970	NXT2	YLL021W	SPA2
GUCY2F/MEI4	ENSG00000144061	GUCY2F	YER044C-A	MEI4
ENSG00000101898/TVP18	ENSG00000144063	ENSG00000101898	YMR071C	TVP18
ALG13/DIG2	ENSG00000144283	ALG13	YDR480W	DIG2
PRPS2/TRM7	ENSG00000144366	PRPS2	YBR061C	TRM7
TLR8/YPT52	ENSG00000144566	TLR8	YKR014C	YPT52
AMMECR1/PSR2	ENSG00000144579	AMMECR1	YLR019W	PSR2
CHRDL1/CAF40	ENSG00000144580	CHRDL1	YNL288W	CAF40
WDR13/YDL119C	ENSG00000144659	WDR13	YDL119C	YDL119C
SUV39H1/CNM67	ENSG00000144674	SUV39H1	YNL225C	CNM67
GLRA2/RPL32	ENSG00000144713	GLRA2	YBL092W	RPL32
XIAP/SHQ1	ENSG00000144736	XIAP	YIL104C	SHQ1
STAG2/SGM1	ENSG00000144747	STAG2	YJR134C	SGM1
MCF2/SLK19	ENSG00000144821	MCF2	YOR195W	SLK19
F9/SRP102	ENSG00000144867	F9	YKL154W	SRP102
ABCD1/OSH7	ENSG00000144909	ABCD1	YHR001W	OSH7
CCDC22/MRPL20	ENSG00000145012	CCDC22	YKR085C	MRPL20
CACNA1F/SRO7	ENSG00000145087	CACNA1F	YPR032W	SRO7
SYP/LCL2	ENSG00000145147	SYP	YLR104W	LCL2
PLP2/GCD1	ENSG00000145191	PLP2	YOR260W	GCD1
BMX/CRS5	ENSG00000145287	BMX	YOR031W	CRS5
PLS3/BIO2	ENSG00000145362	PLS3	YGR286C	BIO2
NAA10/CLN2	ENSG00000145386	NAA10	YPL256C	CLN2
RENBP/YPR172W	ENSG00000145391	RENBP	YPR172W	YPR172W
ELF4/TSC13	ENSG00000145545	ELF4	YDL015C	TSC13
SMARCA1/YCP4	ENSG00000145555	SMARCA1	YCR004C	YCP4
MTMR8/RPL37A	ENSG00000145592	MTMR8	YLR185W	RPL37A
ASB9/GRR1	ENSG00000145604	ASB9	YJR090C	GRR1
ENSG00000102050/RGA2	ENSG00000145675	ENSG00000102050	YDR379W	RGA2
RBBP7/IRA1	ENSG00000145715	RBBP7	YBR140C	IRA1
PPP1R2P9/AST2	ENSG00000145730	PPP1R2P9	YER101C	AST2
KCND1/EGD1	ENSG00000145741	KCND1	YPL037C	EGD1
OPN1LW/YDR124W	ENSG00000145779	OPN1LW	YDR124W	YDR124W
FMR1/ATG12	ENSG00000145782	FMR1	YBR217W	ATG12
PIM2/WSC4	ENSG00000145794	PIM2	YHL028W	WSC4
SLC35A2/SAC7	ENSG00000145819	SLC35A2	YDR389W	SAC7
PQBP1/RAD4	ENSG00000145833	PQBP1	YER162C	RAD4
PCSK1N/MRPS17	ENSG00000145901	PCSK1N	YMR188C	MRPS17
EMD/SNU13	ENSG00000145912	EMD	YEL026W	SNU13
TAZ/RTT105	ENSG00000146067	TAZ	YER104W	RTT105
PGK1/CFD1	ENSG00000146192	PGK1	YIL003W	CFD1
GATA1/RDH54	ENSG00000146414	GATA1	YBR073W	RDH54
MAGT1/MUM2	ENSG00000146457	MAGT1	YBR057C	MUM2
SMS/ARF3	ENSG00000146535	SMS	YOR094W	ARF3
PHEX/MDH2	ENSG00000146701	PHEX	YOL126C	MDH2
UBL4A/CCT6	ENSG00000146731	UBL4A	YDR188W	CCT6
EEA1/AGP2	ENSG00000146828	EEA1	YBR132C	AGP2
RP2/RSM24	ENSG00000146872	RP2	YDR175C	RSM24
PHF16/LAA1	ENSG00000146918	PHF16	YJL207C	LAA1
CDK16/BUL2	ENSG00000146950	CDK16	YML111W	BUL2
USP11/BZZ1	ENSG00000147010	USP11	YHR114W	BZZ1
PCYT1B/HXK1	ENSG00000147044	PCYT1B	YFR053C	HXK1
HTATSF1/CYC8	ENSG00000147050	HTATSF1	YBR112C	CYC8
VGLL1/CLB4	ENSG00000147082	VGLL1	YLR210W	CLB4
CD40LG/MCH5	ENSG00000147100	CD40LG	YOR306C	MCH5
TIMP1/YNR062C	ENSG00000147123	TIMP1	YNR062C	YNR062C
FGD1/TAF1	ENSG00000147133	FGD1	YGR274C	TAF1
PIN4/TOM71	ENSG00000147162	PIN4	YHR117W	TOM71
PORCN/BNR1	ENSG00000147202	PORCN	YIL159W	BNR1
MAGED2/PRS5	ENSG00000147224	MAGED2	YOL061W	PRS5
KLF8/VMA2	ENSG00000147416	KLF8	YBR127C	VMA2
SYTL4/YJL049W	ENSG00000147457	SYTL4	YJL049W	YJL049W
CENPI/FES1	ENSG00000147481	CENPI	YBR101C	FES1
DRP2/ERR2	ENSG00000147526	DRP2	YPL281C	ERR2
TAF7L/SLD5	ENSG00000147536	TAF7L	YDR489W	SLD5
PBDC1/CIC1	ENSG00000147677	PBDC1	YHR052W	CIC1
ENSG00000102391/YAR028W	ENSG00000147684	ENSG00000102391	YAR028W	YAR028W
ARMCX3/MNN10	ENSG00000147852	ARMCX3	YDR245W	MNN10
HTR2A/YDL186W	ENSG00000147854	HTR2A	YDL186W	YDL186W
NDFIP2/PHO81	ENSG00000147889	NDFIP2	YGR233C	PHO81
TNFSF13B/ERG2	ENSG00000147955	TNFSF13B	YMR202W	ERG2
MLNR/LDB18	ENSG00000148200	MLNR	YLL049W	LDB18
CAB39L/DPB4	ENSG00000148229	CAB39L	YDR121W	DPB4
KLF5/AKR1	ENSG00000148400	KLF5	YDR264C	AKR1
STK24/SUR1	ENSG00000148481	STK24	YPL057C	SUR1
ACP5/SOG2	ENSG00000148484	ACP5	YOR353C	SOG2
DNAJC3/RSM25	ENSG00000148498	DNAJC3	YIL093C	RSM25
UGGT2/MSN4	ENSG00000148516	UGGT2	YKL062W	MSN4
ARHGEF7/RPP1	ENSG00000148688	ARHGEF7	YHR062C	RPP1
FGF9/TVP38	ENSG00000148734	FGF9	YKR088C	TVP38
SGCG/SLD3	ENSG00000148773	SGCG	YGL113W	SLD3
PARP4/ERG11	ENSG00000148795	PARP4	YHR007C	ERG11
SUPT20H/MTG1	ENSG00000148824	SUPT20H	YMR097C	MTG1
MRPS31/GTT2	ENSG00000148834	MRPS31	YLL060C	GTT2
KPNA3/SYF1	ENSG00000148843	KPNA3	YDR416W	SYF1
FLT1/VID24	ENSG00000148935	FLT1	YBR105C	VID24
RGCC/YEH1	ENSG00000148948	RGCC	YLL012W	YEH1
VWA8/MDE1	ENSG00000149089	VWA8	YJR024C	MDE1
DGKH/YJR008W	ENSG00000149124	DGKH	YJR008W	YJR008W
KATNAL1/VID22	ENSG00000149131	KATNAL1	YLR373C	VID22
INTS6/POB3	ENSG00000149136	INTS6	YML069W	POB3
TSC22D1/SPS18	ENSG00000149182	TSC22D1	YNL204C	SPS18
CLN5/RPS3	ENSG00000149273	CLN5	YNL178W	RPS3
OLFM4/LRE1	ENSG00000149308	OLFM4	YCL051W	LRE1
MSLN/TRA1	ENSG00000149311	MSLN	YHR099W	TRA1
TRADD/LYS5	ENSG00000149313	TRADD	YGL154C	LYS5
HSF4/SSE1	ENSG00000149428	HSF4	YPL106C	SSE1
CORO1A/ASH1	ENSG00000149480	CORO1A	YKL185W	ASH1
MAPK3/SWD1	ENSG00000149499	MAPK3	YAR003W	SWD1
PHKB/HRR25	ENSG00000149554	PHKB	YPL204W	HRR25
NUTF2/CRF1	ENSG00000149557	NUTF2	YDR223W	CRF1
NUP93/TRL1	ENSG00000149636	NUP93	YJL087C	TRL1
CENPT/RPS30A	ENSG00000149806	CENPT	YLR287C-A	RPS30A
TSNAXIP1/PPG1	ENSG00000149923	TSNAXIP1	YNR032W	PPG1
NFAT5/SSD1	ENSG00000149968	NFAT5	YDR293C	SSD1
N4BP1/DCD1	ENSG00000150093	N4BP1	YHR144C	DCD1
CBLN1/TRM5	ENSG00000150394	CBLN1	YHR070W	TRM5
ARL2BP/DUG2	ENSG00000150656	ARL2BP	YBR281C	DUG2
ZNF423/BOI1	ENSG00000150760	ZNF423	YBL085W	BOI1
CCL22/PDX1	ENSG00000150768	CCL22	YGR193C	PDX1
CCL17/AIM14	ENSG00000150867	CCL17	YGL160W	AIM14
CTCF/YML119W	ENSG00000150907	CTCF	YML119W	YML119W
ACD/DHR2	ENSG00000150990	ACD	YKL078W	DHR2
POLR2C/SEC10	ENSG00000150995	POLR2C	YLR166C	SEC10
PARD6A/TKL2	ENSG00000151005	PARD6A	YBR117C	TKL2
ZNF821/AGP3	ENSG00000151012	ZNF821	YFL055W	AGP3
MMP15/DCP1	ENSG00000151065	MMP15	YOL149W	DCP1
USB1/HXT5	ENSG00000151067	USB1	YHR096C	HXT5
CCDC113/PNG1	ENSG00000151092	CCDC113	YPL096W	PNG1
NME3/CDC33	ENSG00000151247	NME3	YOL139C	CDC33
PSMD7/YCK3	ENSG00000151292	PSMD7	YER123W	YCK3
VAC14/PET10	ENSG00000151332	VAC14	YKR046C	PET10
TANGO6/MNN2	ENSG00000151348	TANGO6	YBR015C	MNN2
COG4/SCY1	ENSG00000151414	COG4	YGL083W	SCY1
PLA2G15/BGL2	ENSG00000151445	PLA2G15	YGR282C	BGL2
[truncated: 1,038 more rows]
