# Supplementary material for: Scope and limitations of yeast as a model organism for studying human tissue-specific pathways
Source: BMC Syst Biol. 2015 Dec 29;9:96. doi: 10.1186/s12918-015-0253-0 (PMC4696342; doi:10.1186/s12918-015-0253-0)
Supplement: Additional file 1 — Network alignments. Compressed (*.zip) file containing individual tissue-specific alignments. (ZIP 5181 Kb) [file 12918_2015_253_MOESM1_ESM.zip › alignments/Trigeminal Ganglion_AlignGraph_edges.tsv]

First_ortholog_pair	Second_ortholog_pair
RLN2/RPN4	ABCB4/NAB2
MLXIPL/RBS1	ITGA2B/PMT6
APBA2/IRE1	ABCC8/LAS17
SFRP1/NUP192	USH1C/PAN1
MYH9/RPS6B	PAF1/SEC63
TNFRSF17/HAS1	VPS41/SRP1
SPAG6/OGG1	VPS41/SRP1
PIK3R2/NAM8	VPS41/SRP1
MKNK2/YGR130C	PIGQ/VHT1
RABGGTA/SMD3	TEAD3/ADE12
SALL1/YGR125W	BAZ1B/YKT6
SCARB1/SSB1	BRCA1/TIF3
CDC14A/BNA5	ANGEL1/TRX1
POLD1/LYS9	MATR3/SEC7
LSG1/YCK1	RALBP1/PHO4
POFUT1/SIP4	FHL1/PMC1
ZCCHC8/YTP1	ERP44/TSR4
TEKT2/NSG1	RFC1/INN1
ACOT7/ZRT3	OTC/CBK1
SPDL1/RSC6	AGA/RSC2
SEPT3/BUD4	LSG1/YCK1
TYK2/RPL4B	ZPBP/RPS5
SF3A1/URE2	RRM2B/EST1
CAPN3/IDP1	TNFRSF9/TFS1
NFATC2/YDL085C-A	FOXC1/FUS3
MAPK8/CTI6	CBLN4/MGR1
SLC16A10/YLR241W	KCNH2/YRA1
CXCL12/SHS1	ITIH4/UBI4
TRIB2/SPR28	PKP2/DMC1
MUL1/ADD66	F7/BNA6
MYL9/ZRT2	BCAT1/YLR456W
TEKT2/NSG1	GLTSCR1/EAF7
ENSG00000100357/SEC16	HAGH/SEC23
HOXA5/CDC48	HAGH/SEC23
TFPT/RPN7	HIPK2/UBP6
RHAG/ASF2	SLC12A2/DAP1
ANAPC5/SMB1	NTHL1/PAB1
ENSG00000099964/STE11	ASB1/YDJ1
FAM120B/SCS3	PRKCZ/SWI4
RASAL2/RPN10	SYT1/NOP1
CASC3/SSA1	IDH3G/PGI1
DLD/HPA3	INPP5A/TPD3
TEKT2/NSG1	TRPC7/HOS4
PPP2CA/RPL1A	MAPK6/LSM5
MPP4/KES1	TCOF1/PLM2
SCARB1/SSB1	OSBPL3/YOL098C
SEC24A/EMC6	SLC12A3/NUP159
CACNA1S/TSA1	SCARB1/SSB1
MAPK1/KRE33	SCARB1/SSB1
CCL24/MAS2	SCARB1/SSB1
PEX7/HMO1	SCARB1/SSB1
NUP155/YPL150W	EIF4G3/RAD53
PTGDS/CWC21	FRYL/XPT1
RPGRIP1/FMP48	BAZ2A/HIS4
MLNR/LDB18	CAMSAP3/RAD17
EHHADH/SSB2	MAP2K7/PPH22
SNX3/VPS75	TOP2B/HTA2
PICK1/BUD21	FAM76B/UBP3
H2AFY/LEO1	MAP2/ARP7
PLS3/BIO2	FAP/YML079W
NELFCD/RAD16	PPP2R5C/HTB2
SNX3/VPS75	PPP2R5C/HTB2
PPP1R2P9/AST2	HOXA9/BSC2
AP1S1/SRP40	RUNX1T1/HRK1
TESK1/ATP20	SCTR/ATP4
ING4/AFI1	RAB21/WHI3
PMM1/MKK2	RSBN1/SLM2
PPP1R17/UPC2	AFP/SSF1
POLR2C/SEC10	PCNP/YGL082W
USP11/BZZ1	HADHA/RRP43
CLCN3/PEX29	AKR1B1/SPC2
EYA1/SLF1	EDEM2/NSG2
PARP4/ERG11	TESC/RTN2
DHRS7B/RHO4	SNX5/SQT1
SAMM50/STB4	TXNL1/YLR422W
SH3GLB1/PRK1	NLRP1/ARC40
SAMM50/STB4	LGALS1/TOK1
BNIP3L/IPI3	SOS2/COY1
PRPF19/GCN4	SOS2/COY1
NRF1/FAR8	CST3/FAR11
TTC1/EHD3	RP2/RSM24
WHSC1/RPN1	NDFIP2/PHO81
NUP93/TRL1	INTS6/POB3
LOX/IOC2	COG4/SCY1
GAPDH/ECO1	QPRT/RAD24
RAB34/TIF11	EYA1/SLF1
PIP5K1B/TEF1	SFRP1/NUP192
GRIN2D/ECM25	PPP2CB/MAD3
CORO2A/LSG1	POLR2I/MEX67
FBXL20/NOP7	CBLL1/URB1
PPP2CA/RPL1A	PTCD1/SPB4
ENSG00000112727/TRS23	AGFG2/TVP23
SEBOX/CYR1	ICAM2/RNR2
ULBP1/GLC7	SELPLG/ABF1
