# Supplementary material for: Scope and limitations of yeast as a model organism for studying human tissue-specific pathways
Source: BMC Syst Biol. 2015 Dec 29;9:96. doi: 10.1186/s12918-015-0253-0 (PMC4696342; doi:10.1186/s12918-015-0253-0)
Supplement: Additional file 1 — Network alignments. Compressed (*.zip) file containing individual tissue-specific alignments. (ZIP 5181 Kb) [file 12918_2015_253_MOESM1_ESM.zip › alignments/Atrioventricular Node_AlignGraph_nodes.tsv]

ID	Human_EnsemblGeneID	Human_Symbol	Yeast_EnsemblGeneID	Yeast_Symbol
TSPAN6/DPM1	ENSG00000000419	TSPAN6	YPR183W	DPM1
DPM1/HAP2	ENSG00000001167	DPM1	YGL237C	HAP2
SCYL3/PPN1	ENSG00000002726	SCYL3	YDR452W	PPN1
FGR/CTR1	ENSG00000003147	FGR	YPR124W	CTR1
CFH/GIS4	ENSG00000003402	CFH	YML006C	GIS4
GCLC/SPP382	ENSG00000003756	GCLC	YLR424W	SPP382
NFYA/FEN1	ENSG00000004399	NFYA	YCR034W	FEN1
SEMA3F/ADK1	ENSG00000004455	SEMA3F	YDR226W	ADK1
CFTR/GUP2	ENSG00000004468	CFTR	YPL189W	GUP2
KRIT1/CPR6	ENSG00000004478	KRIT1	YLR216C	CPR6
RAD52/ACP1	ENSG00000004779	RAD52	YKL192C	ACP1
BAD/PKP2	ENSG00000004799	BAD	YGL059W	PKP2
CD99/YGR201C	ENSG00000004838	CD99	YGR201C	YGR201C
AOC1/YDR307W	ENSG00000004866	AOC1	YDR307W	YDR307W
HECW1/CDC27	ENSG00000004897	HECW1	YBL084C	CDC27
MAD1L1/DHR2	ENSG00000005100	MAD1L1	YKL078W	DHR2
LASP1/DNL4	ENSG00000005156	LASP1	YOR005C	DNL4
M6PR/ERV15	ENSG00000005189	M6PR	YBR210W	ERV15
ICA1/PST2	ENSG00000005302	ICA1	YDR032C	PST2
ALS2/BDF2	ENSG00000005339	ALS2	YDL070W	BDF2
CASP10/PLB3	ENSG00000005421	CASP10	YOL011W	PLB3
CFLAR/AMN1	ENSG00000005812	CFLAR	YBR158W	AMN1
TFPI/YDR352W	ENSG00000005893	TFPI	YDR352W	YDR352W
RBM5/FAP7	ENSG00000006007	RBM5	YDL166C	FAP7
MTMR7/APL4	ENSG00000006125	MTMR7	YPR029C	APL4
ARF5/THP1	ENSG00000006128	ARF5	YOL072W	THP1
POLDIP2/PIB1	ENSG00000006194	POLDIP2	YDR313C	PIB1
PLXND1/CSI2	ENSG00000006432	PLXND1	YOL007C	CSI2
AK2/GRX6	ENSG00000006468	AK2	YDL010W	GRX6
CD38/LCB5	ENSG00000006530	CD38	YLR260W	LCB5
FKBP4/YMR010W	ENSG00000006704	FKBP4	YMR010W	YMR010W
KDM1A/VPS41	ENSG00000006715	KDM1A	YDR080W	VPS41
CAMKK1/IZH2	ENSG00000006831	CAMKK1	YOL002C	IZH2
RECQL/NPR1	ENSG00000007047	RECQL	YNL183C	NPR1
HSPB6/PAC1	ENSG00000007168	HSPB6	YOR269W	PAC1
ARHGAP33/NCP1	ENSG00000007171	ARHGAP33	YHR042W	NCP1
NDUFAB1/HXK2	ENSG00000007174	NDUFAB1	YGL253W	HXK2
PDK4/HOF1	ENSG00000007237	PDK4	YMR032W	HOF1
ZMYND10/TRS33	ENSG00000007255	ZMYND10	YOR115C	TRS33
ST7/FRE7	ENSG00000007952	ST7	YOL152W	FRE7
CDC27/PUP3	ENSG00000008018	CDC27	YER094C	PUP3
SLC4A1/RIM11	ENSG00000008118	SLC4A1	YMR139W	RIM11
CALCR/USA1	ENSG00000008130	CALCR	YML029W	USA1
HCCS/DTR1	ENSG00000008282	HCCS	YBR180W	DTR1
DVL2/CNL1	ENSG00000008294	DVL2	YDR357C	CNL1
UPF1/NSE5	ENSG00000008300	UPF1	YML023C	NSE5
SKAP2/PHO3	ENSG00000008710	SKAP2	YBR092C	PHO3
SLC25A5/RPS20	ENSG00000008988	SLC25A5	YHL015W	RPS20
CCDC109B/UFD4	ENSG00000009335	CCDC109B	YKL010C	UFD4
HOXA11/VTA1	ENSG00000009844	HOXA11	YLR181C	VTA1
POLR2J/PHD1	ENSG00000009950	POLR2J	YKL043W	PHD1
DHX33/MSC7	ENSG00000010030	DHX33	YHR039C	MSC7
MEOX1/SEE1	ENSG00000010165	MEOX1	YIL064W	SEE1
LIG3/ZAP1	ENSG00000010244	LIG3	YJL056C	ZAP1
RPAP3/NUD1	ENSG00000010322	RPAP3	YOR373W	NUD1
ENSG00000005189/LEA1	ENSG00000010626	ENSG00000005189	YPL213W	LEA1
CIAPIN1/YCK2	ENSG00000010810	CIAPIN1	YNL154C	YCK2
FAM214B/NDD1	ENSG00000010818	FAM214B	YOR372C	NDD1
COPZ2/ELA1	ENSG00000011007	COPZ2	YNL230C	ELA1
PRKAR2B/YNK1	ENSG00000011052	PRKAR2B	YKL067W	YNK1
MSL3/UTP15	ENSG00000011260	MSL3	YMR093W	UTP15
CREBBP/NAB2	ENSG00000011275	CREBBP	YGL122C	NAB2
BZRAP1/TOR2	ENSG00000011405	BZRAP1	YKL203C	TOR2
MPO/GYP1	ENSG00000011454	MPO	YOR070C	GYP1
PON1/PPH21	ENSG00000011485	PON1	YDL134C	PPH21
GCFC2/TFB3	ENSG00000012048	GCFC2	YDR460W	TFB3
ABCB4/UBX5	ENSG00000012822	ABCB4	YDR330W	UBX5
SOX8/COQ4	ENSG00000013441	SOX8	YDR204W	COQ4
IBTK/RET1	ENSG00000013503	IBTK	YOR207C	RET1
MYCBP2/ITT1	ENSG00000013561	MYCBP2	YML068W	ITT1
FBXL3/MDH3	ENSG00000014641	FBXL3	YDL078C	MDH3
ITGAL/MMT1	ENSG00000014824	ITGAL	YMR177W	MMT1
PDK2/NRP1	ENSG00000015153	PDK2	YDL167C	NRP1
ITGA3/BRX1	ENSG00000015171	ITGA3	YOL077C	BRX1
LAMP2/LAS17	ENSG00000015285	LAMP2	YOR181W	LAS17
GGNBP2/GPG1	ENSG00000015413	GGNBP2	YGL121C	GPG1
ITGA2B/MPP6	ENSG00000015479	ITGA2B	YNR024W	MPP6
GDE1/BPL1	ENSG00000015592	GDE1	YDL141W	BPL1
C19orf60/HPF1	ENSG00000016490	C19orf60	YOL155C	HPF1
CRLF1/PMR1	ENSG00000017260	CRLF1	YGL167C	PMR1
MAP3K14/BEM3	ENSG00000017797	MAP3K14	YPL115C	BEM3
ABCC8/DLD1	ENSG00000018510	ABCC8	YDL174C	DLD1
CCL18/PMA2	ENSG00000018625	CCL18	YPL036W	PMA2
CCL3/EMW1	ENSG00000018699	CCL3	YNL313C	EMW1
SYNRG/PCD1	ENSG00000020256	SYNRG	YLR151C	PCD1
CACNG3/YTA6	ENSG00000021574	CACNG3	YPL074W	YTA6
TMEM132A/NAM7	ENSG00000021776	TMEM132A	YMR080C	NAM7
AP2B1/CPA1	ENSG00000021826	AP2B1	YOR303W	CPA1
TAC1/RGA1	ENSG00000022267	TAC1	YOR127W	RGA1
ZNF263/GPM2	ENSG00000022556	ZNF263	YDL021W	GPM2
CX3CL1/MAG2	ENSG00000022840	CX3CL1	YLR427W	MAG2
SPATA20/PFA4	ENSG00000023041	SPATA20	YOL003C	PFA4
CACNA1G/RUD3	ENSG00000023287	CACNA1G	YOR216C	RUD3
TNFRSF12A/CDH1	ENSG00000023734	TNFRSF12A	YGL003C	CDH1
MAP3K9/SPT2	ENSG00000023902	MAP3K9	YER161C	SPT2
RALA/UBR1	ENSG00000024048	RALA	YGR184C	UBR1
BAIAP2L1/PAN1	ENSG00000024422	BAIAP2L1	YIR006C	PAN1
ETV1/HSF1	ENSG00000025156	ETV1	YGL073W	HSF1
AGK/CTI6	ENSG00000025293	AGK	YPL181W	CTI6
CCL26/GAL80	ENSG00000025434	CCL26	YML051W	GAL80
FARP2/PPT1	ENSG00000025772	FARP2	YGR123C	PPT1
USH1C/ERJ5	ENSG00000025796	USH1C	YFR041C	ERJ5
DBF4/SRP1	ENSG00000025800	DBF4	YNL189W	SRP1
TBXA2R/KEL1	ENSG00000026025	TBXA2R	YHR158C	KEL1
IFRD1/RAD3	ENSG00000026036	IFRD1	YER171W	RAD3
GTF2IRD1/YCR023C	ENSG00000026103	GTF2IRD1	YCR023C	YCR023C
PAF1/YBR096W	ENSG00000026508	PAF1	YBR096W	YBR096W
VPS41/YOR296W	ENSG00000027075	VPS41	YOR296W	YOR296W
ARHGAP44/ALK2	ENSG00000028203	ARHGAP44	YBL009W	ALK2
ELAC2/VPS5	ENSG00000028528	ELAC2	YOR069W	VPS5
SCIN/MTF1	ENSG00000029639	SCIN	YMR228W	MTF1
MYH13/SES1	ENSG00000031698	MYH13	YDR023W	SES1
ADIPOR2/RRB1	ENSG00000032389	ADIPOR2	YMR131C	RRB1
UPP2/NDT80	ENSG00000032742	UPP2	YHR124W	NDT80
MARK4/ARB1	ENSG00000033050	MARK4	YER036C	ARB1
PAFAH1B1/VPH1	ENSG00000033627	PAFAH1B1	YOR270C	VPH1
NOS2/SIZ1	ENSG00000033800	NOS2	YDR409W	SIZ1
DNAH9/BOR1	ENSG00000033867	DNAH9	YNL275W	BOR1
GAS7/AIM9	ENSG00000034152	GAS7	YER080W	AIM9
TRAPPC6A/ATG8	ENSG00000034713	TRAPPC6A	YBL078C	ATG8
MATK/ADE12	ENSG00000035687	MATK	YNL220W	ADE12
CD79B/CTF18	ENSG00000035928	CD79B	YMR078C	CTF18
SCN4A/RTT101	ENSG00000036257	SCN4A	YJL047C	RTT101
PAX6/UBP5	ENSG00000036672	PAX6	YER144C	UBP5
RHBDF1/MDS3	ENSG00000037637	RHBDF1	YGL197W	MDS3
LUC7L/MRI1	ENSG00000037757	LUC7L	YPR118W	MRI1
BAIAP3/TRM8	ENSG00000037897	BAIAP3	YDL201W	TRM8
PIGQ/LSB6	ENSG00000038210	PIGQ	YJL100W	LSB6
TEAD3/ERG26	ENSG00000038274	TEAD3	YGL001C	ERG26
SELE/YNL193W	ENSG00000038382	SELE	YNL193W	YNL193W
DNAJC11/YLR413W	ENSG00000038427	DNAJC11	YLR413W	YLR413W
MYLIP/MSH4	ENSG00000038945	MYLIP	YFL003C	MSH4
NOX1/PRP2	ENSG00000039123	NOX1	YNR011C	PRP2
E2F2/GDE1	ENSG00000039560	E2F2	YPL110C	GDE1
PSMB1/YNG1	ENSG00000040633	PSMB1	YOR064C	YNG1
SYN1/PRE9	ENSG00000041357	SYN1	YGR135W	PRE9
JARID2/MOD5	ENSG00000041515	JARID2	YOR274W	MOD5
CAMK1G/NUG1	ENSG00000041802	CAMK1G	YER006W	NUG1
CDK11A/GDH1	ENSG00000041982	CDK11A	YOR375C	GDH1
NADK/TDP1	ENSG00000042088	NADK	YBR223C	TDP1
TFAP2B/APS2	ENSG00000042753	TFAP2B	YJR058C	APS2
CYTH3/FHN1	ENSG00000042832	CYTH3	YGR131W	FHN1
ADAM22/DCN1	ENSG00000043093	ADAM22	YLR128W	DCN1
SYPL1/RDL1	ENSG00000043143	SYPL1	YOR285W	RDL1
SPAG9/SCM3	ENSG00000044115	SPAG9	YDL139C	SCM3
CELSR3/YJR030C	ENSG00000044446	CELSR3	YJR030C	YJR030C
MGST1/CIA1	ENSG00000047056	MGST1	YDR267C	CIA1
CRY1/YLR419W	ENSG00000047188	CRY1	YLR419W	YLR419W
NFIX/URA8	ENSG00000047230	NFIX	YJR103W	URA8
MMP25/RPB2	ENSG00000047315	MMP25	YOR151C	RPB2
IL32/MLP1	ENSG00000047410	IL32	YKR095W	MLP1
PKD1/RPL3	ENSG00000047457	PKD1	YOR063W	RPL3
MAPK8IP2/YLR253W	ENSG00000047579	MAPK8IP2	YLR253W	YLR253W
MED24/CSG2	ENSG00000047936	MED24	YBR036C	CSG2
SEC62/ADH7	ENSG00000048540	SEC62	YCR105W	ADH7
RPS20/RSM10	ENSG00000048544	RPS20	YDR041W	RSM10
CSDE1/RBS1	ENSG00000048991	CSDE1	YDL189W	RBS1
UBE3C/YKT6	ENSG00000049245	UBE3C	YKL196C	YKT6
REV3L/YMR244W	ENSG00000049323	REV3L	YMR244W	YMR244W
PAX7/RSP5	ENSG00000049759	PAX7	YER125W	RSP5
MASP2/WBP1	ENSG00000049860	MASP2	YEL002C	WBP1
TRAF3IP3/CET1	ENSG00000050405	TRAF3IP3	YPL228W	CET1
POMT2/PER33	ENSG00000051108	POMT2	YLR064W	PER33
VTA1/SLH1	ENSG00000051341	VTA1	YGR271W	SLH1
MLXIPL/STT4	ENSG00000051382	MLXIPL	YLR305C	STT4
BAZ1B/CDC40	ENSG00000051596	BAZ1B	YDR364C	CDC40
RANBP9/BUD3	ENSG00000052126	RANBP9	YCL014W	BUD3
ETV7/TAF3	ENSG00000052723	ETV7	YPL011C	TAF3
SPRTN/APD1	ENSG00000052841	SPRTN	YBR151W	APD1
METTL13/SOD2	ENSG00000053254	METTL13	YHR008C	SOD2
ZNF207/AAD10	ENSG00000053371	ZNF207	YJR155W	AAD10
UQCRC1/SEC18	ENSG00000053747	UQCRC1	YBR080C	SEC18
CD9/BET3	ENSG00000054116	CD9	YKR068C	BET3
NCAPD2/SWI1	ENSG00000054267	NCAPD2	YPL016W	SWI1
IFFO1/MSR1	ENSG00000054654	IFFO1	YHR091C	MSR1
GIPR/CDC53	ENSG00000055130	GIPR	YDL132W	CDC53
NISCH/UBX2	ENSG00000055208	NISCH	YML013W	UBX2
STAB1/VHS1	ENSG00000055332	STAB1	YDR247W	VHS1
FUZ/PUF3	ENSG00000055917	FUZ	YLL013C	PUF3
PRSS3/FMP10	ENSG00000055955	PRSS3	YER182W	FMP10
CD4/YDR114C	ENSG00000056558	CD4	YDR114C	YDR114C
LRRC23/GLG1	ENSG00000056998	LRRC23	YKR058W	GLG1
BTK/MSH6	ENSG00000057468	BTK	YDR097C	MSH6
HFE/GDI1	ENSG00000057608	HFE	YER136W	GDI1
SCMH1/MIG3	ENSG00000057657	SCMH1	YER028C	MIG3
FYN/ATG5	ENSG00000057663	FYN	YPL149W	ATG5
HIVEP2/UBP7	ENSG00000058056	HIVEP2	YIL156W	UBP7
TCEB3/KCC4	ENSG00000058091	TCEB3	YCL024W	KCC4
LYPLA2/SKM1	ENSG00000058404	LYPLA2	YOL113W	SKM1
NME2/RPC37	ENSG00000058600	NME2	YKR025W	RPC37
APBA3/PMC1	ENSG00000058668	APBA3	YGL006W	PMC1
MKS1/CTH1	ENSG00000059145	MKS1	YDR151C	CTH1
ABHD5/PRO2	ENSG00000059573	ABHD5	YOR323C	PRO2
KAL1/TRM3	ENSG00000059588	KAL1	YDL112W	TRM3
AKAP8L/FCP1	ENSG00000060069	AKAP8L	YMR277W	FCP1
UTP18/IRC19	ENSG00000060237	UTP18	YLL033W	IRC19
RNF216/CDC13	ENSG00000060558	RNF216	YDL220C	CDC13
TTC19/FMP37	ENSG00000060762	TTC19	YGL080W	FMP37
PTBP1/POT1	ENSG00000060971	PTBP1	YIL160C	POT1
DPF1/BAT2	ENSG00000060982	DPF1	YJR148W	BAT2
SYT7/SDH4	ENSG00000061794	SYT7	YDR178W	SDH4
PIK3C2A/AIF1	ENSG00000062096	PIK3C2A	YNR074C	AIF1
PLAUR/REV3	ENSG00000062822	PLAUR	YPL167C	REV3
ANLN/TIF3	ENSG00000063046	ANLN	YPR163C	TIF3
WIZ/RPL18B	ENSG00000063177	WIZ	YNL301C	RPL18B
RABGAP1/SBP1	ENSG00000063244	RABGAP1	YHL034C	SBP1
DCN/ENT1	ENSG00000063245	DCN	YDL161W	ENT1
PPP5C/YIL165C	ENSG00000063438	PPP5C	YIL165C	YIL165C
MAP4K3/YAF9	ENSG00000063978	MAP4K3	YNL107W	YAF9
ZBTB32/YFR039C	ENSG00000064012	ZBTB32	YFR039C	YFR039C
TYROBP/TAF2	ENSG00000064313	TYROBP	YCR042C	TAF2
GABRA3/KNS1	ENSG00000064393	GABRA3	YLL019C	KNS1
BRCA1/MTR10	ENSG00000064419	BRCA1	YOR160W	MTR10
ERCC1/YLR271W	ENSG00000064607	ERCC1	YLR271W	YLR271W
CD22/YBR235W	ENSG00000064651	CD22	YBR235W	YBR235W
SEMA3B/PRY2	ENSG00000064655	SEMA3B	YKR013W	PRY2
MBTPS2/YIG1	ENSG00000064666	MBTPS2	YPL201C	YIG1
LTF/RRP3	ENSG00000064703	LTF	YHR065C	RRP3
NR1H4/PMS1	ENSG00000064933	NR1H4	YNL082W	PMS1
ALOX5/GPA2	ENSG00000065135	ALOX5	YER020W	GPA2
CALCOCO1/PSE1	ENSG00000065150	CALCOCO1	YMR308C	PSE1
UBR7/CAR2	ENSG00000065154	UBR7	YLR438W	CAR2
MAP4K5/PWP2	ENSG00000065183	MAP4K5	YCR057C	PWP2
EHD3/LAC1	ENSG00000065308	EHD3	YKL008C	LAC1
PSMC4/KRS1	ENSG00000065427	PSMC4	YDR037W	KRS1
CLDN11/HAL5	ENSG00000065534	CLDN11	YJL165C	HAL5
MVP/RIM15	ENSG00000065559	MVP	YFL033C	RIM15
NUB1/ENT3	ENSG00000065609	NUB1	YJR125C	ENT3
CLK1/YCK3	ENSG00000065613	CLK1	YER123W	YCK3
ENSG00000013455/ARK1	ENSG00000065675	ENSG00000013455	YNL020C	ARK1
POLR3B/UTP21	ENSG00000065717	POLR3B	YLR409C	UTP21
ANGEL1/MAE1	ENSG00000065833	ANGEL1	YKL029C	MAE1
RNF14/GAL83	ENSG00000065882	RNF14	YER027C	GAL83
DDX11/YPL245W	ENSG00000065883	DDX11	YPL245W	YPL245W
CD6/NHX1	ENSG00000065923	CD6	YDR456W	NHX1
TACC3/FKH2	ENSG00000065970	TACC3	YNL068C	FKH2
UFL1/PDE2	ENSG00000065989	UFL1	YOR360C	PDE2
POLA2/RTS1	ENSG00000066027	POLA2	YOR014W	RTS1
CAPN1/HRP1	ENSG00000066044	CAPN1	YOL123W	HRP1
ACPP/SNF12	ENSG00000066117	ACPP	YNR023W	SNF12
MDH1/RPH1	ENSG00000066135	MDH1	YER169W	RPH1
SLC30A9/HAP5	ENSG00000066136	SLC30A9	YOR358W	HAP5
MTMR11/FOB1	ENSG00000066422	MTMR11	YDR110W	FOB1
CCDC88C/SGA1	ENSG00000066427	CCDC88C	YIL099W	SGA1
YAF2/ELG1	ENSG00000066455	YAF2	YOR144C	ELG1
ZMYND11/DUO1	ENSG00000066629	ZMYND11	YGL061C	DUO1
WAS/SEC7	ENSG00000066777	WAS	YDR170C	SEC7
DPEP1/HEM15	ENSG00000066926	DPEP1	YOR176W	HEM15
BID/RGD2	ENSG00000066933	BID	YFL047W	RGD2
MATR3/MAM33	ENSG00000067113	MATR3	YIL070C	MAM33
RGPD5/LAG1	ENSG00000067167	RGPD5	YHL003C	LAG1
STMN4/GIS2	ENSG00000067182	STMN4	YNL255C	GIS2
NUDCD3/EEB1	ENSG00000067191	NUDCD3	YPL095C	EEB1
ISL1/CDC19	ENSG00000067225	ISL1	YAL038W	CDC19
IL20RA/FCF2	ENSG00000067334	IL20RA	YLR051C	FCF2
CLCA1/NUP100	ENSG00000067445	CLCA1	YKL068W	NUP100
ATP2C1/RHO1	ENSG00000067560	ATP2C1	YPR165W	RHO1
SRCIN1/TCB1	ENSG00000067715	SRCIN1	YOR086C	TCB1
IGF1/PKP1	ENSG00000067992	IGF1	YIL042C	PKP1
RALBP1/CAB4	ENSG00000068120	RALBP1	YGR277C	CAB4
RUFY3/GYP7	ENSG00000068354	RUFY3	YDL234C	GYP7
CNTN1/TRM7	ENSG00000068438	CNTN1	YBR061C	TRM7
WWTR1/ARG82	ENSG00000068745	WWTR1	YDR173C	ARG82
AGPS/TOA1	ENSG00000068781	AGPS	YOR194C	TOA1
ATP1A2/KRE28	ENSG00000068793	ATP1A2	YDR532C	KRE28
TTC27/HST2	ENSG00000068903	TTC27	YPL015C	HST2
MARCO/MUC1	ENSG00000069248	MARCO	YIR019C	MUC1
SYT13/VPS35	ENSG00000069329	SYT13	YJL154C	VPS35
SNAI2/YCF1	ENSG00000069431	SNAI2	YDR135C	YCF1
CD74/SDT1	ENSG00000069712	CD74	YGL224C	SDT1
HGF/REF2	ENSG00000069849	HGF	YDR195W	REF2
ZRANB1/HUL5	ENSG00000069869	ZRANB1	YGL141W	HUL5
NCDN/PFS2	ENSG00000069966	NCDN	YNL317W	PFS2
ZFP64/NOP14	ENSG00000070019	ZFP64	YDL148C	NOP14
MNAT1/IKI3	ENSG00000070061	MNAT1	YLR384C	IKI3
SAMD4A/PFY1	ENSG00000070087	SAMD4A	YOR122C	PFY1
RUNX3/UIP3	ENSG00000070159	RUNX3	YAR027W	UIP3
MRE11A/AIM38	ENSG00000070423	MRE11A	YNR018W	AIM38
PLEKHB1/CBF1	ENSG00000070444	PLEKHB1	YJR060W	CBF1
SERPINB1/POL4	ENSG00000070501	SERPINB1	YCR014C	POL4
SPAST/KAR2	ENSG00000070718	SPAST	YJL034W	KAR2
ENSG00000021602/MUD2	ENSG00000070756	ENSG00000021602	YKL074C	MUD2
NRXN3/GCD1	ENSG00000070785	NRXN3	YOR260W	GCD1
AQR/PRR2	ENSG00000070808	AQR	YDL214C	PRR2
CPS1/RHO3	ENSG00000070831	CPS1	YIL118W	RHO3
C8B/OSH3	ENSG00000070882	C8B	YHR073W	OSH3
FHL1/PUT4	ENSG00000070915	FHL1	YOR348C	PUT4
RTFDC1/GSH2	ENSG00000071051	RTFDC1	YOL049W	GSH2
GABRA1/AIP1	ENSG00000071127	GABRA1	YMR092C	AIP1
NLRP2/TPS3	ENSG00000071205	NLRP2	YMR261C	TPS3
RNF10/YPL236C	ENSG00000071242	RNF10	YPL236C	YPL236C
ZDHHC6/YNG2	ENSG00000071243	ZDHHC6	YHR090C	YNG2
RNH1/BUD23	ENSG00000071462	RNH1	YCR047C	BUD23
NDUFS1/HRD3	ENSG00000071537	NDUFS1	YLR207W	HRD3
RB1CC1/MSP1	ENSG00000071539	RB1CC1	YGR028W	MSP1
ERP44/ULS1	ENSG00000071794	ERP44	YOR191W	ULS1
ALAS1/TSR4	ENSG00000071994	ALAS1	YOL022C	TSR4
BIRC3/CDC28	ENSG00000072062	BIRC3	YBR160W	CDC28
AKAP11/VPS70	ENSG00000072133	AKAP11	YJR126C	VPS70
GLRX2/YAP1801	ENSG00000072134	GLRX2	YHR161C	YAP1801
SNAPC1/SIW14	ENSG00000072135	SNAPC1	YNL032W	SIW14
STRAP/TRE1	ENSG00000072274	STRAP	YPL176C	TRE1
ABCC2/GUK1	ENSG00000072415	ABCC2	YDR454C	GUK1
DEF6/SMC1	ENSG00000072501	DEF6	YFL008W	SMC1
PLEKHO1/IMG1	ENSG00000072609	PLEKHO1	YCR046C	IMG1
GCLM/CDC4	ENSG00000072803	GCLM	YFL009W	CDC4
UBR2/RRP4	ENSG00000072832	UBR2	YHR069C	RRP4
EHD2/NDL1	ENSG00000072864	EHD2	YLR254C	NDL1
RRAGD/APM1	ENSG00000072958	RRAGD	YPL259C	APM1
HSF2/SEC2	ENSG00000073009	HSF2	YNL272C	SEC2
PHF20/MCM2	ENSG00000073111	PHF20	YBL023C	MCM2
NR1H3/STE50	ENSG00000073282	NR1H3	YCL032W	STE50
NCAPH2/SPT20	ENSG00000073711	NCAPH2	YOL148C	SPT20
TOMM34/STE6	ENSG00000073734	TOMM34	YKL209C	STE6
SEC63/YAP1802	ENSG00000073921	SEC63	YGR241C	YAP1802
KPNA6/RPT2	ENSG00000073969	KPNA6	YDL007W	RPT2
VIM/AKR1	ENSG00000074181	VIM	YDR264C	AKR1
RTEL1-TNFRSF6B/YJU3	ENSG00000074416	RTEL1-TNFRSF6B	YKL094W	YJU3
FAS/YLR257W	ENSG00000074590	FAS	YLR257W	YLR257W
CD44/OPY1	ENSG00000074706	CD44	YBR129C	OPY1
KCNG1/DOC1	ENSG00000074755	KCNG1	YGL240W	DOC1
SLAMF7/ENO2	ENSG00000074800	SLAMF7	YHR174W	ENO2
MIPEP/TIF4632	ENSG00000075151	MIPEP	YGL049C	TIF4632
PRKCH/SEC13	ENSG00000075188	PRKCH	YLR208W	SEC13
INSRR/RAX2	ENSG00000075223	INSRR	YLR084C	RAX2
IFNGR1/ERG10	ENSG00000075239	IFNGR1	YPL028W	ERG10
SH2D2A/YNL095C	ENSG00000075292	SH2D2A	YNL095C	YNL095C
TNFRSF1B/ATG1	ENSG00000075413	TNFRSF1B	YGL180W	ATG1
VEZT/TAO3	ENSG00000075539	VEZT	YIL129C	TAO3
POU2F2/ARP9	ENSG00000075624	POU2F2	YMR033W	ARP9
SNX1/SPO14	ENSG00000075651	SNX1	YKR031C	SPO14
TBPL1/YNL046W	ENSG00000075711	TBPL1	YNL046W	YNL046W
ARNTL2/YPT6	ENSG00000075785	ARNTL2	YLR262C	YPT6
BCLAF1/RRP45	ENSG00000075914	BCLAF1	YDR280W	RRP45
ANK1/REX2	ENSG00000076043	ANK1	YLR059C	REX2
TFB1M/MLH1	ENSG00000076242	TFB1M	YMR167W	MLH1
RABEP1/KOG1	ENSG00000076321	RABEP1	YHR186C	KOG1
HMGB3/CAT2	ENSG00000076554	HMGB3	YML042W	CAT2
NUP160/MON1	ENSG00000076685	NUP160	YGL124C	MON1
BAK1/YIP1	ENSG00000076716	BAK1	YGR172C	YIP1
MUSK/ROM1	ENSG00000076928	MUSK	YGR070W	ROM1
IKZF2/COS12	ENSG00000077063	IKZF2	YGL263W	COS12
GRN/YGL101W	ENSG00000077097	GRN	YGL101W	YGL101W
ARHGAP31/SKP2	ENSG00000077235	ARHGAP31	YNL311C	SKP2
NR2E3/UBP1	ENSG00000077254	NR2E3	YDL122W	UBP1
CENPQ/CNA1	ENSG00000077264	CENPQ	YLR433C	CNA1
SARS/SNP1	ENSG00000077312	SARS	YIL061C	SNP1
RANBP3/SKI6	ENSG00000077348	RANBP3	YGR195W	SKI6
ARID4A/RSA4	ENSG00000077380	ARID4A	YCR072C	RSA4
TSSC1/RDS3	ENSG00000077458	TSSC1	YPR094W	RDS3
ENSG00000032514/HST3	ENSG00000077463	ENSG00000032514	YOR025W	HST3
IFT88/LYS21	ENSG00000077522	IFT88	YDL131W	LYS21
ZCCHC8/CAP2	ENSG00000077549	ZCCHC8	YIL034C	CAP2
ABCF2/UBC11	ENSG00000077721	ABCF2	YOR339C	UBC11
LRRC7/KSS1	ENSG00000077782	LRRC7	YGR040W	KSS1
UBA6/RAD34	ENSG00000077809	UBA6	YDR314C	RAD34
GAB2/YBR284W	ENSG00000078043	GAB2	YBR284W	YBR284W
ATP6V0A1/RVS161	ENSG00000078053	ATP6V0A1	YCR009C	RVS161
PIAS1/RAD53	ENSG00000078061	PIAS1	YPL153C	RAD53
SLC4A7/DUR1,2	ENSG00000078070	SLC4A7	YBR208C	DUR1,2
APBA2/DAP2	ENSG00000078098	APBA2	YHR028C	DAP2
UHRF1/DRE2	ENSG00000078114	UHRF1	YKR071C	DRE2
MAP2K3/UBC12	ENSG00000078140	MAP2K3	YLR306W	UBC12
TMSB10/INP51	ENSG00000078269	TMSB10	YIL002C	INP51
RNF19A/PET54	ENSG00000078328	RNF19A	YGR222W	PET54
PEX3/SKI8	ENSG00000078369	PEX3	YGL213C	SKI8
GABARAPL2/STE23	ENSG00000078618	GABARAPL2	YLR389C	STE23
MYOC/POR1	ENSG00000078668	MYOC	YNL055C	POR1
SH3YL1/MET13	ENSG00000078747	SH3YL1	YGL125W	MET13
VCL/DAL3	ENSG00000078900	VCL	YIR032C	DAL3
DAPK2/STP22	ENSG00000078967	DAPK2	YCL008C	STP22
NSMAF/YKU80	ENSG00000079246	NSMAF	YMR106C	YKU80
ADSS/CBK1	ENSG00000079277	ADSS	YNL161W	CBK1
STAP1/REX3	ENSG00000079313	STAP1	YLR107W	REX3
TIMP2/MTG2	ENSG00000079332	TIMP2	YHR168W	MTG2
RFC1/RGT2	ENSG00000079393	RFC1	YDL138W	RGT2
CUL3/ERG9	ENSG00000079459	CUL3	YHR190W	ERG9
MYOM2/PGM2	ENSG00000079739	MYOM2	YMR105C	PGM2
OTC/DBP7	ENSG00000079785	OTC	YKR024C	DBP7
USP2/HAL1	ENSG00000079819	USP2	YPR005C	HAL1
CASR/TCB2	ENSG00000079841	CASR	YNL087W	TCB2
TUBG2/VAM3	ENSG00000079950	TUBG2	YOR106W	VAM3
RPL26L1/CIT2	ENSG00000080298	RPL26L1	YCR005C	CIT2
FLT4/YEA4	ENSG00000080493	FLT4	YEL004W	YEA4
NSUN2/MOT1	ENSG00000080503	NSUN2	YPL082C	MOT1
FBXO42/COQ5	ENSG00000080546	FBXO42	YML110C	COQ5
MRI1/IRC6	ENSG00000080561	MRI1	YFR043C	IRC6
METTL1/ISW2	ENSG00000080603	METTL1	YOR304W	ISW2
HOXC8/PUF6	ENSG00000080608	HOXC8	YDR496C	PUF6
AGA/ECM14	ENSG00000080618	AGA	YHR132C	ECM14
ENSG00000038102/MOT2	ENSG00000080802	ENSG00000038102	YER068W	MOT2
PI4K2B/HEM13	ENSG00000080819	PI4K2B	YDR044W	HEM13
MAT2B/YMR086W	ENSG00000081026	MAT2B	YMR086W	YMR086W
TLL1/STE12	ENSG00000081189	TLL1	YHR084W	STE12
EDC4/CCH1	ENSG00000081248	EDC4	YGR217W	CCH1
TRIO/CYB2	ENSG00000081277	TRIO	YML054C	CYB2
VCAN/UBA4	ENSG00000081307	VCAN	YHR111W	UBA4
MSR1/RPA12	ENSG00000081386	MSR1	YJR063W	RPA12
CDH1/MTC1	ENSG00000081479	CDH1	YJL123C	MTC1
SKIV2L2/MIG2	ENSG00000081665	SKIV2L2	YGL209W	MIG2
DNAH5/YVH1	ENSG00000081721	DNAH5	YIR026C	YVH1
ZFYVE16/PDE1	ENSG00000081803	ZFYVE16	YGL248W	PDE1
C6/RSC6	ENSG00000082014	C6	YCR052W	RSC6
RAI14/SME1	ENSG00000082212	RAI14	YOR159C	SME1
SOX30/RPL14A	ENSG00000082258	SOX30	YKL006W	RPL14A
PNKP/PMD1	ENSG00000082397	PNKP	YER132C	PMD1
SPDL1/YDL180W	ENSG00000082438	SPDL1	YDL180W	YDL180W
STAU2/MED4	ENSG00000082512	STAU2	YOR174W	MED4
RTN4R/MRPL22	ENSG00000082515	RTN4R	YNL177C	MRPL22
PHF23/SEH1	ENSG00000082516	PHF23	YGL100W	SEH1
CDH10/TMS1	ENSG00000082556	CDH10	YDR105C	TMS1
INPP4A/PTK2	ENSG00000082701	INPP4A	YJR059W	PTK2
RAB27B/YLR159W	ENSG00000082781	RAB27B	YLR159W	YLR159W
PSMA4/MPC54	ENSG00000082805	PSMA4	YOR177C	MPC54
MYO16/CRM1	ENSG00000082898	MYO16	YGR218W	CRM1
LSG1/MET22	ENSG00000083290	LSG1	YOL064C	MET22
PARP3/KAP104	ENSG00000083312	PARP3	YBR017C	KAP104
TNC/YMR018W	ENSG00000083457	TNC	YMR018W	YMR018W
TDP1/YKL162C	ENSG00000083799	TDP1	YKL162C	YKL162C
MED17/SFC1	ENSG00000083842	MED17	YJR095W	SFC1
CAPG/RPS5	ENSG00000083845	CAPG	YJR123W	RPS5
AP2S1/APT2	ENSG00000083857	AP2S1	YDR441C	APT2
USH2A/YDR374C	ENSG00000083896	USH2A	YDR374C	YDR374C
ZPBP/CPR7	ENSG00000084072	ZPBP	YJR032W	CPR7
TG/STE24	ENSG00000084073	TG	YJR117W	STE24
ADAM28/TIF34	ENSG00000084623	ADAM28	YMR146C	TIF34
BARX2/SHE4	ENSG00000084674	BARX2	YOR035C	SHE4
DCUN1D1/PEX1	ENSG00000084731	DCUN1D1	YKL197C	PEX1
PHF15/IML2	ENSG00000084754	PHF15	YJL082W	IML2
ZIC2/CGR1	ENSG00000085063	ZIC2	YGL029W	CGR1
LCP2/RAD54	ENSG00000085224	LCP2	YGL163C	RAD54
TRIT1/HSP26	ENSG00000085382	TRIT1	YBR072W	HSP26
ADRB1/MDV1	ENSG00000085433	ADRB1	YJL112W	MDV1
ENSG00000043822/CTS2	ENSG00000085465	ENSG00000043822	YDR371W	CTS2
GUCA2B/ATM1	ENSG00000085563	GUCA2B	YMR301C	ATM1
CUL7/GRE3	ENSG00000085662	CUL7	YHR104W	GRE3
CTNNA1/YMC1	ENSG00000085719	CTNNA1	YPR058W	YMC1
PHKA2/BZZ1	ENSG00000085733	PHKA2	YHR114W	BZZ1
EPHA3/YKR018C	ENSG00000085831	EPHA3	YKR018C	YKR018C
HSPA5/SGV1	ENSG00000086015	HSPA5	YPR161C	SGV1
DSG2/XDJ1	ENSG00000086061	DSG2	YLR090W	XDJ1
GEMIN8/FAP1	ENSG00000086102	GEMIN8	YNL023C	FAP1
OFD1/DIM1	ENSG00000086189	OFD1	YPL266W	DIM1
PREX2/MRPL24	ENSG00000086504	PREX2	YMR193W	MRPL24
WDR37/CWC2	ENSG00000086589	WDR37	YDL209C	CWC2
YTHDC2/EMP24	ENSG00000086598	YTHDC2	YGL200C	EMP24
CTPS2/PPH3	ENSG00000086717	CTPS2	YDR075W	PPH3
ATP6V1H/MRP10	ENSG00000086758	ATP6V1H	YDL045W-A	MRP10
POLR2B/FRE1	ENSG00000086991	POLR2B	YLR214W	FRE1
TPR/VPS68	ENSG00000087008	TPR	YOL129W	VPS68
CP/SPS19	ENSG00000087076	CP	YNL202W	SPS19
DTNBP1/IME2	ENSG00000087095	DTNBP1	YJL106W	IME2
XK/ISA1	ENSG00000087206	XK	YLL027W	ISA1
ARHGAP6/ATP18	ENSG00000087245	ARHGAP6	YML081C-A	ATP18
MAP4/TPA1	ENSG00000087263	MAP4	YER049W	TPA1
GOPC/BOI2	ENSG00000087266	GOPC	YER114C	BOI2
ROS1/ARG1	ENSG00000087274	ROS1	YOL058W	ARG1
HDAC9/EST1	ENSG00000087338	HDAC9	YLR233C	EST1
RRM2B/GDS1	ENSG00000088179	RRM2B	YOR355W	GDS1
TNFRSF17/HAS1	ENSG00000088205	TNFRSF17	YMR290C	HAS1
LMO3/RPS2	ENSG00000088247	LMO3	YGL123W	RPS2
MRPS10/SFK1	ENSG00000088305	MRPS10	YKL051W	SFK1
GUCA1A/FPR1	ENSG00000088832	GUCA1A	YNL135C	FPR1
RSF1/SHP1	ENSG00000088833	RSF1	YBL058W	SHP1
VPS13D/DYN2	ENSG00000088986	VPS13D	YDR424C	DYN2
CELF2/RPL6A	ENSG00000089009	CELF2	YML073C	RPL6A
R3HDM1/AIM17	ENSG00000089041	R3HDM1	YHL021C	AIM17
COL9A2/ESF1	ENSG00000089048	COL9A2	YDR365C	ESF1
KITLG/APC5	ENSG00000089053	KITLG	YOR249C	APC5
ERCC8/REX4	ENSG00000089094	ERCC8	YOL080C	REX4
VAMP3/GCN1	ENSG00000089154	VAMP3	YGL195W	GCN1
PER3/PXL1	ENSG00000089159	PER3	YKR090W	PXL1
UTS2/TFS1	ENSG00000089220	UTS2	YLR178C	TFS1
TNFRSF9/MET10	ENSG00000089250	TNFRSF9	YFR030W	MET10
EPN3/CUS2	ENSG00000089280	EPN3	YNL286W	CUS2
LTBP1/ROT2	ENSG00000089597	LTBP1	YBR229C	ROT2
RCN1/MAK5	ENSG00000089737	RCN1	YBR142W	MAK5
ELN/HDA1	ENSG00000090006	ELN	YNL021W	HDA1
RFC2/LCB1	ENSG00000090054	RFC2	YMR296C	LCB1
ARID1B/PAP1	ENSG00000090060	ARID1B	YKR002W	PAP1
NEDD4L/AIM20	ENSG00000090104	NEDD4L	YIL158W	AIM20
FOXP3/FYV10	ENSG00000090316	FOXP3	YIL097W	FYV10
HEXB/XBP1	ENSG00000090339	HEXB	YIL101C	XBP1
JKAMP/PEX12	ENSG00000090432	JKAMP	YMR026C	PEX12
DKK3/YNR064C	ENSG00000090487	DKK3	YNR064C	YNR064C
ARHGEF5/MPS2	ENSG00000090565	ARHGEF5	YGL075C	MPS2
NFE2L3/ALA1	ENSG00000090861	NFE2L3	YOR335C	ALA1
LIMA1/POM33	ENSG00000090975	LIMA1	YLL023C	POM33
SLC4A8/SEC3	ENSG00000090989	SLC4A8	YER008C	SEC3
PTGER3/ADP1	ENSG00000091136	PTGER3	YCR011C	ADP1
MAPK9/LPD1	ENSG00000091140	MAPK9	YFL018C	LPD1
COL23A1/RPN14	ENSG00000091157	COL23A1	YGL004C	RPN14
BCAR1/TRS65	ENSG00000091409	BCAR1	YGR166W	TRS65
FAM160A2/FUM1	ENSG00000091483	FAM160A2	YPL262W	FUM1
HERPUD1/MYO3	ENSG00000091536	HERPUD1	YKL129C	MYO3
HOMER3/HER1	ENSG00000091592	HOMER3	YOR227W	HER1
RAD51/OM45	ENSG00000092054	RAD51	YIL136W	OM45
POLQ/MUP3	ENSG00000092068	POLQ	YHL036W	MUP3
PIK3CB/GVP36	ENSG00000092200	PIK3CB	YIL041W	GVP36
ENSG00000051415/SPT16	ENSG00000092201	ENSG00000051415	YGL207W	SPT16
CYBA/ERT1	ENSG00000092208	CYBA	YBR239C	ERT1
THOC3/ADE16	ENSG00000092421	THOC3	YLR028C	ADE16
HEBP2/YVC1	ENSG00000092439	HEBP2	YOR087W	YVC1
PLEKHA5/TPK3	ENSG00000092445	PLEKHA5	YKL166C	TPK3
PRSS8/SOF1	ENSG00000092470	PRSS8	YLL011W	SOF1
SIKE1/SPO20	ENSG00000092531	SIKE1	YMR017W	SPO20
RRP12/SER33	ENSG00000092621	RRP12	YIL074C	SER33
MSMO1/MLC1	ENSG00000092841	MSMO1	YGL106W	MLC1
TTC17/HMF1	ENSG00000092847	TTC17	YER057C	HMF1
ALX4/AFT2	ENSG00000093010	ALX4	YPL202C	AFT2
FOXN3/RSM22	ENSG00000093167	FOXN3	YKL155C	RSM22
AKR7A2/ETP1	ENSG00000094631	AKR7A2	YHL010C	ETP1
MRTO4/GID7	ENSG00000095066	MRTO4	YCL039W	GID7
USE1/RET2	ENSG00000095139	USE1	YFR051C	RET2
MCF2L2/MSS51	ENSG00000095303	MCF2L2	YLR203C	MSS51
NRIP2/NUP188	ENSG00000095319	NRIP2	YML103C	NUP188
LAMA3/VMA7	ENSG00000095539	LAMA3	YGR020C	VMA7
ANAPC4/EXO84	ENSG00000095637	ANAPC4	YBR102C	EXO84
KCNQ1/HSP150	ENSG00000095794	KCNQ1	YJL159W	HSP150
TRAPPC3/CKA1	ENSG00000096063	TRAPPC3	YIL035C	CKA1
THRAP3/CEF1	ENSG00000096401	THRAP3	YMR213W	CEF1
PHPT1/ILV1	ENSG00000096433	PHPT1	YER086W	ILV1
ENTPD2/ZIP1	ENSG00000096696	ENTPD2	YDR285W	ZIP1
ARID4B/SIR2	ENSG00000096717	ARID4B	YDL042C	SIR2
PTPRN/FUS3	ENSG00000097007	PTPRN	YBL016W	FUS3
KIF1B/CDC7	ENSG00000097046	KIF1B	YDL017W	CDC7
FOXC1/YSP3	ENSG00000099139	FOXC1	YOR003W	YSP3
SYNE2/MGR1	ENSG00000099204	SYNE2	YCL044C	MGR1
CBLN4/COX23	ENSG00000099326	CBLN4	YHR116W	COX23
CHRDL2/BAG7	ENSG00000099331	CHRDL2	YOR134W	BAG7
RELT/RPN12	ENSG00000099341	RELT	YFR052W	RPN12
NOP58/NSE3	ENSG00000099399	NOP58	YDR288W	NSE3
KCNH2/EMP70	ENSG00000099622	KCNH2	YLR083C	EMP70
CUL1/ATP16	ENSG00000099624	CUL1	YDL004W	ATP16
CYFIP2/YRA1	ENSG00000099783	CYFIP2	YDR381W	YRA1
TAB2/RPB5	ENSG00000099817	TAB2	YBR154C	RPB5
EIF2AK2/RPO41	ENSG00000099821	EIF2AK2	YFL036W	RPO41
KMT2C/GPD2	ENSG00000099875	KMT2C	YOL059W	GPD2
PUM2/YRB1	ENSG00000099901	PUM2	YDR002W	YRB1
MRPL43/GRS1	ENSG00000099917	MRPL43	YBR121C	GRS1
ITIH4/SHO1	ENSG00000099942	ITIH4	YER118C	SHO1
C4orf27/DER1	ENSG00000099958	C4orf27	YBR201W	DER1
ZFR/UBI4	ENSG00000099995	ZFR	YLL039C	UBI4
NPFFR2/PTC6	ENSG00000100034	NPFFR2	YCR079W	PTC6
ENSG00000056345/CTP1	ENSG00000100075	ENSG00000056345	YBR291C	CTP1
PHF21B/GGA1	ENSG00000100083	PHF21B	YDR358W	GGA1
TRAF1/STP3	ENSG00000100105	TRAF1	YLR375W	STP3
PCGF2/SPC105	ENSG00000100106	PCGF2	YGL093W	SPC105
IL17RB/MNN9	ENSG00000100129	IL17RB	YPL050C	MNN9
TRAF3IP2/NHP2	ENSG00000100138	TRAF3IP2	YDL208W	NHP2
GYG2/RPO26	ENSG00000100142	GYG2	YPR187W	RPO26
SERPINB3/IXR1	ENSG00000100146	SERPINB3	YKL032C	IXR1
PKP2/YLR462W	ENSG00000100151	PKP2	YLR462W	YLR462W
MSH4/DBP3	ENSG00000100201	MSH4	YGL078C	DBP3
F7/DMC1	ENSG00000100206	F7	YER179W	DMC1
GDI2/BOP3	ENSG00000100207	GDI2	YNL042W	BOP3
PRDM1/BNA6	ENSG00000100219	PRDM1	YFR047C	BNA6
ATG5/AIM33	ENSG00000100225	ATG5	YML087C	AIM33
PITHD1/TEF2	ENSG00000100226	PITHD1	YBR118W	TEF2
MTA3/YOR114W	ENSG00000100227	MTA3	YOR114W	YOR114W
USP13/SAP190	ENSG00000100239	USP13	YKR028W	SAP190
LAMC2/GSF2	ENSG00000100242	LAMC2	YML048W	GSF2
CDK14/PGA3	ENSG00000100243	CDK14	YML125C	PGA3
SEC61A1/BUD14	ENSG00000100266	SEC61A1	YAR014C	BUD14
PPP1R12A/APL1	ENSG00000100280	PPP1R12A	YJR005W	APL1
RASGRF1/VPS27	ENSG00000100284	RASGRF1	YNR006W	VPS27
CAMK2B/HMX1	ENSG00000100292	CAMK2B	YLR205C	HMX1
CROCC/YJR011C	ENSG00000100296	CROCC	YJR011C	YJR011C
POLR3E/MYO4	ENSG00000100345	POLR3E	YAL029C	MYO4
ATP2B4/APE2	ENSG00000100353	ATP2B4	YKL157W	APE2
ZC3H11A/NPA3	ENSG00000100360	ZC3H11A	YJR072C	NPA3
RIOK2/YLR224W	ENSG00000100365	RIOK2	YLR224W	YLR224W
NDC1/TOM71	ENSG00000100380	NDC1	YHR117W	TOM71
FLYWCH1/HRT1	ENSG00000100387	FLYWCH1	YOL133W	HRT1
UNKL/RNA1	ENSG00000100401	UNKL	YMR235C	RNA1
ALDH18A1/APA2	ENSG00000100403	ALDH18A1	YDR530C	APA2
TARBP1/RPC25	ENSG00000100413	TARBP1	YKL144C	RPC25
MXD1/NTO1	ENSG00000100425	MXD1	YPR031W	NTO1
CDK17/FPR4	ENSG00000100442	CDK17	YLR449W	FPR4
DNAJC25/PAU15	ENSG00000100448	DNAJC25	YIR041W	PAU15
PSD/MRD1	ENSG00000100461	PSD	YPR112C	MRD1
CTDP1/DPB2	ENSG00000100479	CTDP1	YPR175W	DPB2
YBX3/GPH1	ENSG00000100504	YBX3	YPR160W	GPH1
WNK1/RAD27	ENSG00000100526	WNK1	YKL113C	RAD27
CCAR1/VMA8	ENSG00000100554	CCAR1	YEL051W	VMA8
OGFR/VTI1	ENSG00000100568	OGFR	YMR197C	VTI1
GNA15/AHA1	ENSG00000100591	GNA15	YDR214W	AHA1
CREB3L3/BNR1	ENSG00000100592	CREB3L3	YIL159W	BNR1
PTPRU/LCB2	ENSG00000100596	PTPRU	YDR062W	LCB2
SNRNP40/RRT6	ENSG00000100605	SNRNP40	YGL146C	RRT6
COL11A1/NAB3	ENSG00000100650	COL11A1	YPL190C	NAB3
MPC1/TIF5	ENSG00000100664	MPC1	YPR041W	TIF5
ACAA1/ADE3	ENSG00000100714	ACAA1	YGR204W	ADE3
BCAT1/GUP1	ENSG00000100739	BCAT1	YGL084C	GUP1
HDAC7/SCY1	ENSG00000100784	HDAC7	YGL083W	SCY1
LZTS1/PRE10	ENSG00000100804	LZTS1	YOR362C	PRE10
SPAG4/ACE2	ENSG00000100811	SPAG4	YLR131C	ACE2
NCKAP1/YHR080C	ENSG00000100814	NCKAP1	YHR080C	YHR080C
MRPS35/NOT5	ENSG00000100815	MRPS35	YPR072W	NOT5
GUCY1B3/SGN1	ENSG00000100836	GUCY1B3	YIR001C	SGN1
SFSWAP/SRP54	ENSG00000100883	SFSWAP	YPR088C	SRP54
TNK2/FUN30	ENSG00000100888	TNK2	YAL019W	FUN30
CDH3/SCL1	ENSG00000100902	CDH3	YGL011C	SCL1
ARSF/MGA2	ENSG00000100906	ARSF	YIR033W	MGA2
GPBP1/PCM1	ENSG00000100908	GPBP1	YEL058W	PCM1
CS/PSF1	ENSG00000101003	CS	YDR013W	PSF1
LTK/YAP6	ENSG00000101004	LTK	YDR259C	YAP6
MRPS24/DIA1	ENSG00000101049	MRPS24	YMR316W	DIA1
ELMO2/GAT2	ENSG00000101076	ELMO2	YMR136W	GAT2
WAPAL/PET9	ENSG00000101084	WAPAL	YBL030C	PET9
APPBP2/CDC15	ENSG00000101109	APPBP2	YAR019C	CDC15
POLD1/LYS9	ENSG00000101144	POLD1	YNR050C	LYS9
SEZ6/GLE2	ENSG00000101146	SEZ6	YER107C	GLE2
EIF4B/EAF7	ENSG00000101189	EIF4B	YNL136W	EAF7
GLTSCR1/IOC2	ENSG00000101191	GLTSCR1	YLR095C	IOC2
RPL18/GID8	ENSG00000101193	RPL18	YMR135C	GID8
ISOC2/GLO3	ENSG00000101199	ISOC2	YER122C	GLO3
U2AF2/YCH1	ENSG00000101224	U2AF2	YGR203W	YCH1
EPN1/YFL066C	ENSG00000101246	EPN1	YFL066C	YFL066C
MED29/SFB2	ENSG00000101310	MED29	YNL049C	SFB2
AHRR/KIP3	ENSG00000101350	AHRR	YGL216W	KIP3
GSC2/IDH1	ENSG00000101365	GSC2	YNL037C	IDH1
GPC1/ARP5	ENSG00000101442	GPC1	YNL059C	ARP5
ADCK1/SAH1	ENSG00000101444	ADCK1	YER043C	SAH1
HAGH/UBP6	ENSG00000101557	HAGH	YFR010W	UBP6
RNF4/SCS2	ENSG00000101558	RNF4	YER120W	SCS2
CASP8/YMR196W	ENSG00000101605	CASP8	YMR196W	YMR196W
ASUN/ABD1	ENSG00000101654	ASUN	YBR236C	ABD1
DLX3/RIO1	ENSG00000101782	DLX3	YOR119C	RIO1
SPA17/PTI1	ENSG00000101811	SPA17	YGR156W	PTI1
WISP2/NAS6	ENSG00000101843	WISP2	YGR232W	NAS6
NGFR/SIF2	ENSG00000101849	NGFR	YBR103W	SIF2
CDON/DAP1	ENSG00000101856	CDON	YPL170W	DAP1
TAF2/POL1	ENSG00000101868	TAF2	YNL102W	POL1
HIPK2/MRS1	ENSG00000101871	HIPK2	YIR021W	MRS1
TNPO3/PRS3	ENSG00000101911	TNPO3	YHL011C	PRS3
MEF2BNB-MEF2B/SET3	ENSG00000101945	MEF2BNB-MEF2B	YKR029C	SET3
RFXANK/BIR1	ENSG00000101966	RFXANK	YJR089W	BIR1
LPAR2/YOR342C	ENSG00000101972	LPAR2	YOR342C	YOR342C
CTSA/SAC6	ENSG00000102024	CTSA	YDR129C	SAC6
SUGP2/ISW1	ENSG00000102038	SUGP2	YBR245C	ISW1
SLC12A2/YMR1	ENSG00000102043	SLC12A2	YJR110W	YMR1
SNX24/YDL156W	ENSG00000102054	SNX24	YDL156W	YDL156W
EYA2/SMF1	ENSG00000102096	EYA2	YOL122C	SMF1
CNN2/TAZ1	ENSG00000102125	CNN2	YPR140W	TAZ1
SNCAIP/PGK1	ENSG00000102144	SNCAIP	YCR012W	PGK1
DDX20/MDY2	ENSG00000102178	DDX20	YOL111C	MDY2
BTBD1/ATG17	ENSG00000102189	BTBD1	YLR423C	ATG17
BCAS1/CAK1	ENSG00000102225	BCAS1	YFL029C	CAK1
POU1F1/UBP11	ENSG00000102226	POU1F1	YKR098C	UBP11
PMS1/PAB1	ENSG00000102241	PMS1	YER165W	PAB1
HMG20B/ESS1	ENSG00000102309	HMG20B	YJR017C	ESS1
CALCRL/KTR1	ENSG00000102385	CALCRL	YOR099W	KTR1
TAF11/YPL225W	ENSG00000102390	TAF11	YPL225W	YPL225W
ANKS1A/CTR86	ENSG00000102401	ANKS1A	YCR054C	CTR86
AP3D1/YPR013C	ENSG00000102554	AP3D1	YPR013C	YPR013C
ZNF76/YPK1	ENSG00000102572	ZNF76	YKL126W	YPK1
SLC9A3R2/CDC1	ENSG00000102575	SLC9A3R2	YDR182W	CDC1
NTHL1/FUS2	ENSG00000102606	NTHL1	YMR232W	FUS2
GNAI3/YNL010W	ENSG00000102753	GNAI3	YNL010W	YNL010W
IPO5/SRV2	ENSG00000102755	IPO5	YNL138W	SRV2
OAT/DCC1	ENSG00000102893	OAT	YCL016C	DCC1
WDR3/NTF2	ENSG00000102898	WDR3	YER009W	NTF2
PKN2/MSN2	ENSG00000102935	PKN2	YMR037C	MSN2
WDR18/STP1	ENSG00000102974	WDR18	YDR463W	STP1
TRAM2/LRO1	ENSG00000103066	TRAM2	YNR008W	LRO1
NTN1/CSE1	ENSG00000103197	NTN1	YGL238W	CSE1
GLP2R/NBP35	ENSG00000103274	GLP2R	YGL091C	NBP35
MCM10/RAD6	ENSG00000103275	MCM10	YGL058W	RAD6
DGKA/ARO2	ENSG00000103313	DGKA	YGL148W	ARO2
ERBB3/EXG1	ENSG00000103319	ERBB3	YLR300W	EXG1
ROPN1/ADH5	ENSG00000103326	ROPN1	YBR145W	ADH5
KARS/SUP35	ENSG00000103342	KARS	YDR172W	SUP35
PDIA5/RPS31	ENSG00000103363	PDIA5	YLR167W	RPS31
NDUFB4/YDJ1	ENSG00000103423	NDUFB4	YNL064C	YDJ1
SPEN/PEP5	ENSG00000103429	SPEN	YMR231W	PEP5
MYLK/MSS11	ENSG00000103495	MYLK	YMR164C	MSS11
MAP2K4/ICY2	ENSG00000103540	MAP2K4	YPL250C	ICY2
SNAP91/AI4	ENSG00000103546	SNAP91	Q0065	AI4
SLK/BRE1	ENSG00000103549	SLK	YDL074C	BRE1
COL17A1/MAK11	ENSG00000103647	COL17A1	YKL021C	MAK11
SEC61A2/KSP1	ENSG00000103653	SEC61A2	YHR082C	KSP1
PRKCQ/ATS1	ENSG00000103657	PRKCQ	YAL020C	ATS1
TLE2/YKR023W	ENSG00000103671	TLE2	YKR023W	YKR023W
ASB1/LIA1	ENSG00000103723	ASB1	YJR070C	LIA1
FAM107B/FAA1	ENSG00000103740	FAM107B	YOR317W	FAA1
ME1/YPT11	ENSG00000103769	ME1	YNL304W	YPT11
TBC1D1/RBA50	ENSG00000103932	TBC1D1	YDR527W	RBA50
CDK13/STB2	ENSG00000103942	CDK13	YMR053C	STB2
MTHFD2/YKL070W	ENSG00000103966	MTHFD2	YKL070W	YKL070W
SLC9A7/AKR2	ENSG00000104064	SLC9A7	YOR034C	AKR2
FOXJ2/HCR1	ENSG00000104131	FOXJ2	YLR192C	HCR1
YBX1/PEP3	ENSG00000104142	YBX1	YLR148W	PEP3
PDE4A/MSC2	ENSG00000104147	PDE4A	YDR205W	MSC2
PPP2R5A/BRF1	ENSG00000104221	PPP2R5A	YGR246C	BRF1
CTNNA2/CFT2	ENSG00000104299	CTNNA2	YLR115W	CFT2
ELAVL1/CMK1	ENSG00000104312	ELAVL1	YFR014C	CMK1
TIE1/AIM31	ENSG00000104320	TIE1	YML030W	AIM31
SMARCD1/POP1	ENSG00000104356	SMARCD1	YNL221C	POP1
KDM4A/MCK1	ENSG00000104365	KDM4A	YNL307C	MCK1
NFYC/SOH1	ENSG00000104368	NFYC	YGL127C	SOH1
SLC9A3/YPT31	ENSG00000104388	SLC9A3	YER031C	YPT31
NGEF/KRI1	ENSG00000104408	NGEF	YNL308C	KRI1
ASPM/EMC2	ENSG00000104412	ASPM	YJR088C	EMC2
CD84/UBS1	ENSG00000104415	CD84	YBR165W	UBS1
ELOVL1/ARP10	ENSG00000104419	ELOVL1	YDR106W	ARP10
SPI1/DAL80	ENSG00000104447	SPI1	YKR034W	DAL80
ZNRD1/TAH1	ENSG00000104450	ZNRD1	YCR060W	TAH1
MPPED2/DAL81	ENSG00000104490	MPPED2	YIR023W	DAL81
ZBTB11/PRP21	ENSG00000104529	ZBTB11	YJL203W	PRP21
ATXN3/PSA1	ENSG00000104549	ATXN3	YDL055C	PSA1
GOLGA5/TMT1	ENSG00000104611	GOLGA5	YER175C	TMT1
FGFR2/BCH2	ENSG00000104613	FGFR2	YKR027W	BCH2
EML1/DEG1	ENSG00000104643	EML1	YFL001W	DEG1
ARFGEF1/VPS55	ENSG00000104660	ARFGEF1	YJR044C	VPS55
MTFR1/GLR1	ENSG00000104687	MTFR1	YPL091W	GLR1
STAG3/OST3	ENSG00000104723	STAG3	YOR085W	OST3
FECH/SSP120	ENSG00000104805	FECH	YLR250W	SSP120
MYO9A/GSY1	ENSG00000104812	MYO9A	YFR015C	GSY1
DDX3Y/ECI1	ENSG00000104823	DDX3Y	YLR284C	ECI1
PFKP/JSN1	ENSG00000104824	PFKP	YJR091C	JSN1
SP100/TUB2	ENSG00000104833	SP100	YFL037W	TUB2
KLF6/NOP12	ENSG00000104852	KLF6	YOL041C	NOP12
PPAP2A/PIH1	ENSG00000104872	PPAP2A	YHR034C	PIH1
NEO1/PRP11	ENSG00000104897	NEO1	YDL043C	PRP11
TRAM1/YPK2	ENSG00000104936	TRAM1	YMR104C	YPK2
PHKA1/PMI40	ENSG00000104938	PHKA1	YER003C	PMI40
TNFRSF1A/CNS1	ENSG00000104969	TNFRSF1A	YBR155W	CNS1
CACNB1/CCA1	ENSG00000105011	CACNB1	YER168C	CCA1
EVI5/MAS1	ENSG00000105088	EVI5	YLR163C	MAS1
PKM/CRH1	ENSG00000105127	PKM	YGR189C	CRH1
DHX29/POP4	ENSG00000105171	DHX29	YBR257W	POP4
DNTTIP2/SWI4	ENSG00000105186	DNTTIP2	YER111C	SWI4
TP53BP1/TIM50	ENSG00000105197	TP53BP1	YPL063W	TIM50
TRO/NOP1	ENSG00000105202	TRO	YDL014W	NOP1
RRP15/PGI1	ENSG00000105220	RRP15	YBR196C	PGI1
RHOA/SLM2	ENSG00000105221	RHOA	YNL047C	SLM2
DHX8/COQ9	ENSG00000105227	DHX8	YLR201C	COQ9
PRKCZ/NFI1	ENSG00000105229	PRKCZ	YOR156C	NFI1
SYT1/YHR097C	ENSG00000105251	SYT1	YHR097C	YHR097C
IDH3G/FCJ1	ENSG00000105281	IDH3G	YKR016W	FCJ1
ROGDI/PRO1	ENSG00000105323	ROGDI	YDR300C	PRO1
PDZD4/FMP45	ENSG00000105370	PDZD4	YDL222C	FMP45
ROCK1/NOP53	ENSG00000105373	ROCK1	YPL146C	NOP53
CBFB/AVT7	ENSG00000105388	CBFB	YIL088C	AVT7
PDK3/YIP3	ENSG00000105404	PDK3	YNL044W	YIP3
HYAL2/SYT1	ENSG00000105443	HYAL2	YPR095C	SYT1
HDAC4/ERB1	ENSG00000105447	HDAC4	YMR049C	ERB1
RASSF1/CDA1	ENSG00000105483	RASSF1	YLR307W	CDA1
FGFR3/TPD3	ENSG00000105568	FGFR3	YAL016W	TPD3
IFI35/CCC1	ENSG00000105607	IFI35	YLR220W	CCC1
COASY/NRG2	ENSG00000105610	COASY	YBR066C	NRG2
MEF2A/PRP31	ENSG00000105618	MEF2A	YGR091W	PRP31
OTUD5/DBP8	ENSG00000105671	OTUD5	YHR169W	DBP8
TFE3/SFG1	ENSG00000105676	TFE3	YOR315W	SFG1
TBC1D25/TYE7	ENSG00000105698	TBC1D25	YOR344C	TYE7
ACSL4/FPR3	ENSG00000105701	ACSL4	YML074C	FPR3
INPP5A/YGK3	ENSG00000105723	INPP5A	YOL128C	YGK3
GPKOW/SPF1	ENSG00000105726	GPKOW	YEL031W	SPF1
GRIPAP1/PDR17	ENSG00000105737	GRIPAP1	YNL264C	PDR17
FTSJ1/GLO4	ENSG00000105755	FTSJ1	YOR040W	GLO4
POLR1A/GIN4	ENSG00000105810	POLR1A	YDR507C	GIN4
LAPTM4A/BET1	ENSG00000105829	LAPTM4A	YIL004C	BET1
IP6K2/DET1	ENSG00000105852	IP6K2	YDR051C	DET1
STON1-GTF2A1L/MUK1	ENSG00000105854	STON1-GTF2A1L	YPL070W	MUK1
SRBD1/YKL069W	ENSG00000105855	SRBD1	YKL069W	YKL069W
CYFIP1/ZIM17	ENSG00000105866	CYFIP1	YNL310C	ZIM17
RASGRP2/WTM1	ENSG00000105875	RASGRP2	YOR230W	WTM1
PSME4/STV1	ENSG00000105929	PSME4	YMR054W	STV1
IFT80/YGR066C	ENSG00000105939	IFT80	YGR066C	YGR066C
SIRT2/KGD1	ENSG00000105953	SIRT2	YIL125W	KGD1
ERLEC1/YHR131C	ENSG00000105974	ERLEC1	YHR131C	YHR131C
PPP2R5B/SAT4	ENSG00000105976	PPP2R5B	YCR008W	SAT4
PYGM/SOV1	ENSG00000106013	PYGM	YMR066W	SOV1
PITX1/RAD1	ENSG00000106052	PITX1	YPL022W	RAD1
TRPC7/YCR099C	ENSG00000106069	TRPC7	YCR099C	YCR099C
NUP133/GRS2	ENSG00000106105	NUP133	YPR081C	GRS2
NUCKS1/GIS3	ENSG00000106125	NUCKS1	YLR094C	GIS3
VPS35/PRT1	ENSG00000106263	VPS35	YOR361C	PRT1
DNAJA2/YLR179C	ENSG00000106333	DNAJA2	YLR179C	YLR179C
BCL3/IMD3	ENSG00000106348	BCL3	YLR432W	IMD3
KCNAB2/KTR3	ENSG00000106397	KCNAB2	YBR205W	KTR3
ABCC9/YML083C	ENSG00000106571	ABCC9	YML083C	YML083C
GAL/PRE8	ENSG00000106588	GAL	YML092C	PRE8
CLEC2D/MRPL32	ENSG00000106591	CLEC2D	YCR003W	MRPL32
RORA/GSP2	ENSG00000106615	RORA	YOR185C	GSP2
DRD4/SDS23	ENSG00000106617	DRD4	YGL056C	SDS23
TGFBR3/POL31	ENSG00000106628	TGFBR3	YJR006W	POL31
KIAA1107/RTF1	ENSG00000106665	KIAA1107	YGL244W	RTF1
PLA2G10/VMA21	ENSG00000106688	PLA2G10	YGR105W	VMA21
ATP1B3/HSL1	ENSG00000106799	ATP1B3	YKL101W	HSL1
NEDD4/UTP7	ENSG00000106829	NEDD4	YER082C	UTP7
PIGB/DFG16	ENSG00000106952	PIGB	YOR030W	DFG16
MAPK6/OAF1	ENSG00000106991	MAPK6	YAL051W	OAF1
GNB5/URA6	ENSG00000106992	GNB5	YKL024C	URA6
RAB27A/FRQ1	ENSG00000107130	RAB27A	YDR373W	FRQ1
CECR5/PSD1	ENSG00000107186	CECR5	YNL169C	PSD1
UFD1L/SPG4	ENSG00000107187	UFD1L	YMR107W	SPG4
LRP6/MPH1	ENSG00000107201	LRP6	YIR002C	MPH1
GUCY2C/MBF1	ENSG00000107223	GUCY2C	YOR298C-A	MBF1
SCT/MRF1	ENSG00000107242	SCT	YGL143C	MRF1
PHRF1/SNL1	ENSG00000107262	PHRF1	YIL016W	SNL1
IKBKAP/PDR10	ENSG00000107331	IKBKAP	YOR328W	PDR10
NUCB2/CDC34	ENSG00000107341	NUCB2	YDR054C	CDC34
PFN2/GAT1	ENSG00000107485	PFN2	YFL021W	GAT1
PTPN3/TKL2	ENSG00000107537	PTPN3	YBR117C	TKL2
SPTB/PEX13	ENSG00000107554	SPTB	YLR191W	PEX13
DAPP1/DPB11	ENSG00000107560	DAPP1	YJL090C	DPB11
FGF10/PHB1	ENSG00000107566	FGF10	YGR132C	PHB1
SMG6/RPG1	ENSG00000107581	SMG6	YBR079C	RPG1
EXOC5/PET18	ENSG00000107611	EXOC5	YCR020C	PET18
CLTCL1/HRR25	ENSG00000107643	CLTCL1	YPL204W	HRR25
FSTL3/YOR022C	ENSG00000107651	FSTL3	YOR022C	YOR022C
DGCR2/MPM1	ENSG00000107771	DGCR2	YJL066C	MPM1
RNF126/YHK8	ENSG00000107779	RNF126	YHR048W	YHK8
MNT/GEA1	ENSG00000107862	MNT	YJR031C	GEA1
ZXDC/SAC7	ENSG00000107863	ZXDC	YDR389W	SAC7
POLB/BCP1	ENSG00000107949	POLB	YDR361C	BCP1
WIPI1/YOL098C	ENSG00000107959	WIPI1	YOL098C	YOL098C
ASNS/MPD1	ENSG00000108010	ASNS	YOR288C	MPD1
AP3M2/NUP159	ENSG00000108021	AP3M2	YIL115C	NUP159
CNGB1/SMC3	ENSG00000108055	CNGB1	YJL074C	SMC3
ST6GALNAC2/CYR1	ENSG00000108061	ST6GALNAC2	YJL005W	CYR1
CHAT/RTS3	ENSG00000108091	CHAT	YGR161C	RTS3
PABPC1/PCL1	ENSG00000108100	PABPC1	YNL289W	PCL1
TESK2/CYC7	ENSG00000108107	TESK2	YEL039C	CYC7
C16orf80/CAF120	ENSG00000108175	C16orf80	YNL278W	CAF120
CSNK2A2/YHI9	ENSG00000108187	CSNK2A2	YHR029C	YHI9
PTPN21/HED1	ENSG00000108256	PTPN21	YDR014W-A	HED1
EIF2B3/ADA2	ENSG00000108264	EIF2B3	YDR448W	ADA2
CAMK2A/PRE6	ENSG00000108294	CAMK2A	YOL038W	PRE6
TCOF1/GRR1	ENSG00000108306	TCOF1	YJR090C	GRR1
CDC42/NHP6A	ENSG00000108312	CDC42	YPR052C	NHP6A
OSBPL3/YNL019C	ENSG00000108342	OSBPL3	YNL019C	YNL019C
EPHA8/RPN3	ENSG00000108344	EPHA8	YER021W	RPN3
SLC12A3/NOP8	ENSG00000108349	SLC12A3	YOL144W	NOP8
RAD18/GPT2	ENSG00000108405	RAD18	YKR067W	GPT2
ATP2B1/RPN10	ENSG00000108424	ATP2B1	YHR200W	RPN10
NCK2/BOS1	ENSG00000108433	NCK2	YLR078C	BOS1
MAP4K4/MAK31	ENSG00000108465	MAP4K4	YCR020C-A	MAK31
RPL31/ATG4	ENSG00000108510	RPL31	YNL223W	ATG4
WDR1/SAM2	ENSG00000108523	WDR1	YDR502C	SAM2
SNX13/DIC1	ENSG00000108528	SNX13	YLR348C	DIC1
ARHGAP10/VTC2	ENSG00000108551	ARHGAP10	YFL004W	VTC2
RPS6KA2/DOP1	ENSG00000108576	RPS6KA2	YDR141C	DOP1
ING3/GOS1	ENSG00000108587	ING3	YHL031C	GOS1
WBSCR22/RBG2	ENSG00000108591	WBSCR22	YGR173W	RBG2
SEL1L/SPB1	ENSG00000108592	SEL1L	YCL054W	SPB1
TRIP13/RRP5	ENSG00000108651	TRIP13	YMR229C	RRP5
ATP6AP1/DED1	ENSG00000108654	ATP6AP1	YOR204W	DED1
TCF3/GEA2	ENSG00000108669	TCF3	YEL022W	GEA2
TRIB2/RPN6	ENSG00000108671	TRIB2	YDL097C	RPN6
DAZAP1/ERG13	ENSG00000108679	DAZAP1	YML126C	ERG13
MBD3/YDL057W	ENSG00000108700	MBD3	YDL057W	YDL057W
PRLH/SPT7	ENSG00000108773	PRLH	YBR081C	SPT7
HLTF/VPS21	ENSG00000108774	HLTF	YOR089C	VPS21
CPSF1/MRP7	ENSG00000108826	CPSF1	YNL005C	MRP7
CDH19/LUC7	ENSG00000108848	CDH19	YDL087C	LUC7
PDCD2/SIA1	ENSG00000108854	PDCD2	YOR137C	SIA1
PRKACA/MSG5	ENSG00000108861	PRKACA	YNL053W	MSG5
LPHN1/SNU114	ENSG00000108883	LPHN1	YKL173W	SNU114
ACTN1/RNR4	ENSG00000108946	ACTN1	YGR180C	RNR4
RPS6KA6/LOT5	ENSG00000108953	RPS6KA6	YKL183W	LOT5
EPN2/MKK1	ENSG00000108984	EPN2	YOR231W	MKK1
PTPN18/HIR1	ENSG00000109046	PTPN18	YBL008W	HIR1
LIMS2/YIR042C	ENSG00000109065	LIMS2	YIR042C	YIR042C
LNX1/SPT6	ENSG00000109111	LNX1	YGR116W	SPT6
TFRC/HOS4	ENSG00000109320	TFRC	YIL112W	HOS4
SREBF1/RIO2	ENSG00000109339	SREBF1	YNL207W	RIO2
TRPC5/AIM45	ENSG00000109536	TRPC5	YPR004C	AIM45
AFF4/PRP43	ENSG00000109606	AFF4	YGL120C	PRP43
UBE2D1/DRS2	ENSG00000109654	UBE2D1	YAL026C	DRS2
MPP5/CRP1	ENSG00000109686	MPP5	YHR146W	CRP1
SMC1A/TAH18	ENSG00000109756	SMC1A	YPR048W	TAH18
HSD17B10/USV1	ENSG00000109787	HSD17B10	YPL230W	USV1
MARK2/PIL1	ENSG00000109819	MARK2	YGR086C	PIL1
HMMR/FMP52	ENSG00000109854	HMMR	YER004W	FMP52
CHFR/ELP4	ENSG00000109911	CHFR	YPL101W	ELP4
TRHDE/ZPR1	ENSG00000109917	TRHDE	YGR211W	ZPR1
P4HA2/SSB1	ENSG00000109971	P4HA2	YDL229W	SSB1
FCGR2B/HUA1	ENSG00000110031	FCGR2B	YGR268C	HUA1
NFATC3/END3	ENSG00000110047	NFATC3	YNL084C	END3
ACADVL/SWH1	ENSG00000110048	ACADVL	YAR042W	SWH1
FBXW11/SAP185	ENSG00000110075	FBXW11	YJL098W	SAP185
ACAP1/YAT1	ENSG00000110090	ACAP1	YAR035W	YAT1
CRMP1/CLN3	ENSG00000110092	CRMP1	YAL040C	CLN3
DERL2/PHO91	ENSG00000110344	DERL2	YNR013C	PHO91
NDE1/DHH1	ENSG00000110367	NDE1	YDL160C	DHH1
MRVI1/HRD1	ENSG00000110395	MRVI1	YOL013C	HRD1
AP1M1/SMK1	ENSG00000110422	AP1M1	YPR054W	SMK1
PVR/SED4	ENSG00000110427	PVR	YCR067C	SED4
IKBKG/LAT1	ENSG00000110435	IKBKG	YNL071W	LAT1
XRCC1/YNL247W	ENSG00000110619	XRCC1	YNL247W	YNL247W
SCARB1/TOM70	ENSG00000110711	SCARB1	YNL121C	TOM70
MCM2/TFB1	ENSG00000110768	MCM2	YDR311W	TFB1
TP63/CHO1	ENSG00000110799	TP63	YER026C	CHO1
LLGL2/SPC19	ENSG00000110841	LLGL2	YDR201W	SPC19
NLE1/PAR32	ENSG00000110851	NLE1	YDL173W	PAR32
SDHA/CRN1	ENSG00000110880	SDHA	YLR429W	CRN1
SMARCE1/CAX4	ENSG00000110881	SMARCE1	YGR036C	CAX4
KDM5A/CHA4	ENSG00000110887	KDM5A	YLR098C	CHA4
ADAM11/ERG12	ENSG00000110921	ADAM11	YMR208W	ERG12
PPP2R3A/SSK2	ENSG00000110931	PPP2R3A	YNR031C	SSK2
FERMT2/ATP1	ENSG00000110955	FERMT2	YBL099W	ATP1
ABCB11/MAP2	ENSG00000111142	ABCB11	YBL091C	MAP2
CD5L/LAP2	ENSG00000111144	CD5L	YNL045W	LAP2
PTGS2/CAT8	ENSG00000111206	PTGS2	YMR280C	CAT8
IGF2BP2/VPH2	ENSG00000111224	IGF2BP2	YKL119C	VPH2
MAP3K13/ALD5	ENSG00000111275	MAP3K13	YER073W	ALD5
ST6GAL1/YHR177W	ENSG00000111321	ST6GAL1	YHR177W	YHR177W
VDAC1P1/TFB4	ENSG00000111358	VDAC1P1	YPR056W	TFB4
PICALM/SSO2	ENSG00000111450	PICALM	YMR183C	SSO2
NSF/RET3	ENSG00000111481	NSF	YPL010W	RET3
GLI2/RHO2	ENSG00000111540	GLI2	YNL090W	RHO2
CLASP1/NUP84	ENSG00000111581	CLASP1	YDL116W	NUP84
MRPS34/CDC36	ENSG00000111596	MRPS34	YDL165W	CDC36
NOTCH3/KRR1	ENSG00000111615	NOTCH3	YCL059C	KRR1
CLNS1A/TDH3	ENSG00000111640	CLNS1A	YGR192C	TDH3
PPP2R2C/NOP2	ENSG00000111641	PPP2R2C	YNL061W	NOP2
TEAD2/NHP6B	ENSG00000111642	TEAD2	YBR089C-A	NHP6B
EED/UBP2	ENSG00000111667	EED	YOR124C	UBP2
CDHR2/YGR153W	ENSG00000111679	CDHR2	YGR153W	YGR153W
SNCB/SPR1	ENSG00000111701	SNCB	YOR190W	SPR1
TSG101/MDG1	ENSG00000111725	TSG101	YNL173C	MDG1
ATP2A3/CTF19	ENSG00000111732	ATP2A3	YPL018W	CTF19
CA12/ASF1	ENSG00000111875	CA12	YJL115W	ASF1
MGLL/CEG1	ENSG00000111880	MGLL	YGL130W	CEG1
NTN4/YER121W	ENSG00000111907	NTN4	YER121W	YER121W
BCS1L/STE3	ENSG00000112038	BCS1L	YKL178C	STE3
NUAK1/BCK1	ENSG00000112062	NUAK1	YJL095W	BCK1
SLC24A1/MEP3	ENSG00000112077	SLC24A1	YPR138C	MEP3
SCARF1/MRK1	ENSG00000112079	SCARF1	YDL079C	MRK1
LMAN1/MCM5	ENSG00000112118	LMAN1	YLR274W	MCM5
PTPLAD1/FAR10	ENSG00000112130	PTPLAD1	YLR238W	FAR10
IPCEF1/HRT3	ENSG00000112146	IPCEF1	YLR097C	HRT3
ZZEF1/MDN1	ENSG00000112159	ZZEF1	YLR106C	MDN1
ENO1/HUR1	ENSG00000112164	ENO1	YGL168W	HUR1
SLC12A1/RPS15	ENSG00000112175	SLC12A1	YOL040C	RPS15
C19orf10/UTP30	ENSG00000112186	C19orf10	YKR060W	UTP30
ANO8/AIR1	ENSG00000112214	ANO8	YIL079C	AIR1
ARHGEF10L/SSN8	ENSG00000112237	ARHGEF10L	YNL025C	SSN8
TXK/XPT1	ENSG00000112242	TXK	YJR133W	XPT1
KCNQ2/YJL132W	ENSG00000112293	KCNQ2	YJL132W	YJL132W
TACR2/ZPS1	ENSG00000112319	TACR2	YOL154W	ZPS1
ACTR6/SNX3	ENSG00000112335	ACTR6	YOR357C	SNX3
TIPIN/SKI7	ENSG00000112339	TIPIN	YOR076C	SKI7
SRI/SPE2	ENSG00000112343	SRI	YOL052C	SPE2
EIF4G3/PEX7	ENSG00000112357	EIF4G3	YDR142C	PEX7
NUP37/PHO84	ENSG00000112499	NUP37	YML123C	PHO84
SEMA3A/PHO4	ENSG00000112561	SEMA3A	YFR034C	PHO4
SEMA3C/ENP1	ENSG00000112578	SEMA3C	YBR247C	ENP1
ACAT1/SPT15	ENSG00000112592	ACAT1	YER148W	SPT15
CELSR1/ZRT2	ENSG00000112619	CELSR1	YLR130C	ZRT2
ZNF638/RML2	ENSG00000112651	ZNF638	YEL050C	RML2
ADD2/SEC5	ENSG00000112685	ADD2	YDR166C	SEC5
FGF4/YHR213W-B	ENSG00000112715	FGF4	YHR213W-B	YHR213W-B
RASAL2/PRP45	ENSG00000112739	RASAL2	YAL032C	PRP45
MARK3/FUN26	ENSG00000112759	MARK3	YAL022C	FUN26
SLC25A3/RAD50	ENSG00000112769	SLC25A3	YNL250W	RAD50
FOSL2/PAP2	ENSG00000112941	FOSL2	YOL115W	PAP2
FRYL/FRE2	ENSG00000112964	FRYL	YKL220C	FRE2
FSCN1/RSC4	ENSG00000112983	FSCN1	YKR008W	RSC4
ACTB/SSA3	ENSG00000113013	ACTB	YBL075C	SSA3
PLD1/AEP3	ENSG00000113048	PLD1	YPL005W	AEP3
WDR62/GAS3	ENSG00000113100	WDR62	YMR215W	GAS3
DLG1/YSC84	ENSG00000113263	DLG1	YHR016C	YSC84
RAB7A/THG1	ENSG00000113272	RAB7A	YGR024C	THG1
BCAP29/ENT5	ENSG00000113282	BCAP29	YDR153C	ENT5
SART3/CCR4	ENSG00000113300	SART3	YAL021C	CCR4
ARHGAP15/MSH3	ENSG00000113318	ARHGAP15	YCR092C	MSH3
PAX2/RNT1	ENSG00000113360	PAX2	YMR239C	RNT1
EXOSC7/BUD6	ENSG00000113368	EXOSC7	YLR319C	BUD6
KIFAP3/DIA3	ENSG00000113448	KIFAP3	YDL024C	DIA3
MCM6/RAD17	ENSG00000113456	MCM6	YOR368W	RAD17
REXO2/SKP1	ENSG00000113558	REXO2	YDR328C	SKP1
RBM7/PPG1	ENSG00000113575	RBM7	YNR032W	PPG1
RBMS2/YJL028W	ENSG00000113580	RBMS2	YJL028W	YJL028W
BAZ2A/SEC24	ENSG00000113615	BAZ2A	YIL109C	SEC24
PTPN23/MRPL1	ENSG00000113645	PTPN23	YDR116C	MRPL1
MLH1/HTA2	ENSG00000113648	MLH1	YBL003C	HTA2
UNG/HSP10	ENSG00000113657	UNG	YOR020C	HSP10
KLHL20/GCN2	ENSG00000113712	KLHL20	YDR283C	GCN2
RGS11/ERV46	ENSG00000113719	RGS11	YAL042W	ERV46
PLXNA2/PKC1	ENSG00000113721	PLXNA2	YBL105C	PKC1
SPAG5/SMC4	ENSG00000113810	SPAG5	YLR086W	SMC4
ANKRD13A/ARP8	ENSG00000113812	ANKRD13A	YOR141C	ARP8
TPD52/EST2	ENSG00000113889	TPD52	YLR318W	EST2
ACACB/GIS1	ENSG00000113916	ACACB	YDR096W	GIS1
TRAF4/EMP46	ENSG00000114013	TRAF4	YLR080W	EMP46
PAG1/OGG1	ENSG00000114026	PAG1	YML060W	OGG1
GPATCH1/VAC8	ENSG00000114030	GPATCH1	YEL013W	VAC8
ICAM3/HUL4	ENSG00000114062	ICAM3	YJR036C	HUL4
NT5C2/VID28	ENSG00000114098	NT5C2	YIL017C	VID28
MCAM/AAD14	ENSG00000114115	MCAM	YNL331C	AAD14
GPC4/RIM2	ENSG00000114120	GPC4	YBR192W	RIM2
CAMSAP3/APC11	ENSG00000114125	CAMSAP3	YDL008W	APC11
RAP1GAP/GCN5	ENSG00000114166	RAP1GAP	YGR252W	GCN5
XAB2/ARC19	ENSG00000114209	XAB2	YKL013C	ARC19
ARHGEF1/PFK26	ENSG00000114268	ARHGEF1	YIL107C	PFK26
STXBP2/BCY1	ENSG00000114302	STXBP2	YIL033C	BCY1
MAP2K7/UBP3	ENSG00000114316	MAP2K7	YER151C	UBP3
NMRK2/RPL24A	ENSG00000114391	NMRK2	YGL031C	RPL24A
DGKD/GPB2	ENSG00000114423	DGKD	YAL056W	GPB2
CTTNBP2/URA3	ENSG00000114491	CTTNBP2	YEL021W	URA3
ACTL6B/CBC2	ENSG00000114503	ACTL6B	YPL178W	CBC2
RARB/VMA2	ENSG00000114573	RARB	YBR127C	VMA2
TOP2B/RRT13	ENSG00000114650	TOP2B	YER066W	RRT13
NFKB2/YDR415C	ENSG00000114738	NFKB2	YDR415C	YDR415C
PPP1R12B/NAS2	ENSG00000114745	PPP1R12B	YIL007C	NAS2
DNAJC10/SUI1	ENSG00000114784	DNAJC10	YNL244C	SUI1
GTF3C1/TIF4631	ENSG00000114867	GTF3C1	YGR162W	TIF4631
IL4R/ARP7	ENSG00000115073	IL4R	YPR034W	ARP7
USP33/ARP3	ENSG00000115091	USP33	YJR065C	ARP3
PAK3/ARG8	ENSG00000115107	PAK3	YOL140W	ARG8
DCX/ZTA1	ENSG00000115129	DCX	YBR046C	ZTA1
SNRPA/CTA1	ENSG00000115145	SNRPA	YDR256C	CTA1
SPAG6/GUT2	ENSG00000115159	SPAG6	YIL155C	GUT2
EXOSC5/HHT1	ENSG00000115163	EXOSC5	YBR010W	HHT1
DYNC1I2/TPK1	ENSG00000115170	DYNC1I2	YJL164C	TPK1
APBB1IP/YML079W	ENSG00000115207	APBB1IP	YML079W	YML079W
LRCH4/GCN3	ENSG00000115211	LRCH4	YKR026C	GCN3
FAM76B/RPN11	ENSG00000115233	FAM76B	YFR004W	RPN11
SIRT6/PRB1	ENSG00000115257	SIRT6	YEL060C	PRB1
TYR/PEF1	ENSG00000115271	TYR	YGR058W	PEF1
POLD3/CWH41	ENSG00000115275	POLD3	YGL027C	CWH41
ACTN2/SFI1	ENSG00000115306	ACTN2	YLL003W	SFI1
CAPZB/CUE4	ENSG00000115307	CAPZB	YML101C	CUE4
PHF17/SLX1	ENSG00000115392	PHF17	YBR228W	SLX1
UBE2A/BSC2	ENSG00000115414	UBE2A	YDR275W	BSC2
FGFR1/BLI1	ENSG00000115415	FGFR1	YKL061W	BLI1
FKBP6/CCT4	ENSG00000115484	FKBP6	YDL143W	CCT4
GTF2I/PLP1	ENSG00000115514	GTF2I	YDR183W	PLP1
SMC1B/HSH155	ENSG00000115524	SMC1B	YMR288W	HSH155
FBLN1/VPS24	ENSG00000115561	FBLN1	YKL041W	VPS24
ITGA8/YDR541C	ENSG00000115590	ITGA8	YDR541C	YDR541C
CST7/YJR096W	ENSG00000115594	CST7	YJR096W	YJR096W
MAP2/FLO1	ENSG00000115602	MAP2	YAR050W	FLO1
PIAS2/HOT13	ENSG00000115641	PIAS2	YKL084W	HOT13
AMPH/SPO12	ENSG00000115648	AMPH	YHR152W	SPO12
ARAF/DUR3	ENSG00000115665	ARAF	YHL016C	DUR3
MCCC1/CNB1	ENSG00000115756	MCCC1	YKL190W	CNB1
FAP/SPE1	ENSG00000115758	FAP	YKL184W	SPE1
NEBL/RPL23B	ENSG00000115762	NEBL	YER117W	RPL23B
UBE2K/GRH1	ENSG00000115806	UBE2K	YDR517W	GRH1
PIK3C3/STE4	ENSG00000115808	PIK3C3	YOR212W	STE4
N4BP2/AAC1	ENSG00000115840	N4BP2	YMR056C	AAC1
SYNJ2/YMR114C	ENSG00000115850	SYNJ2	YMR114C	YMR114C
ADCY2/DPS1	ENSG00000115866	ADCY2	YLL018C	DPS1
PPP2R5C/NOP6	ENSG00000115875	PPP2R5C	YDL213C	NOP6
RBFOX1/LTE1	ENSG00000115904	RBFOX1	YAL024C	LTE1
GNB1/BNA5	ENSG00000115919	GNB1	YLR231C	BNA5
HOXA9/VRP1	ENSG00000115935	HOXA9	YLR337C	VRP1
EDN1/PNO1	ENSG00000115946	EDN1	YOR145C	PNO1
MLLT10/MRPS18	ENSG00000115963	MLLT10	YNL306W	MRPS18
ADCYAP1R1/MRM1	ENSG00000115966	ADCYAP1R1	YOR201C	MRM1
NRD1/RVB2	ENSG00000115993	NRD1	YPL235W	RVB2
VDAC3/FKS1	ENSG00000116001	VDAC3	YLR342W	FKS1
PCM1/ECM5	ENSG00000116017	PCM1	YMR176W	ECM5
CBFA2T2/SMT3	ENSG00000116030	CBFA2T2	YDR510W	SMT3
DBC1/YLR297W	ENSG00000116044	DBC1	YLR297W	YLR297W
ITCH/SNU56	ENSG00000116127	ITCH	YDR240C	SNU56
TP73/ALO1	ENSG00000116133	TP73	YML086C	ALO1
TOLLIP/PSK1	ENSG00000116141	TOLLIP	YAL017W	PSK1
UBE2D4/RFA3	ENSG00000116147	UBE2D4	YJL173C	RFA3
RUNX1T1/GPX2	ENSG00000116157	RUNX1T1	YBR244W	GPX2
THOC1/STE14	ENSG00000116237	THOC1	YDR410C	STE14
OSBPL6/RPL22A	ENSG00000116251	OSBPL6	YLR061W	RPL22A
SLC1A3/SLY1	ENSG00000116266	SLC1A3	YDR189W	SLY1
XRCC5/NPL3	ENSG00000116350	XRCC5	YDR432W	NPL3
LXN/ETR1	ENSG00000116353	LXN	YBR026C	ETR1
SP140/ELP2	ENSG00000116455	SP140	YGR200C	ELP2
MKNK1/ATP4	ENSG00000116459	MKNK1	YPL078C	ATP4
TNS1/CAP1	ENSG00000116489	TNS1	YKL007W	CAP1
REXO1/BYE1	ENSG00000116539	REXO1	YKL005C	BYE1
SAR1A/MCM1	ENSG00000116604	SAR1A	YMR043W	MCM1
CDC14A/SPE3	ENSG00000116649	CDC14A	YPR069C	SPE3
RAPGEF3/MAD2	ENSG00000116670	RAPGEF3	YJL030W	MAD2
CEACAM1/YEL023C	ENSG00000116678	CEACAM1	YEL023C	YEL023C
SENP1/YLH47	ENSG00000116679	SENP1	YPR125W	YLH47
DUSP13/FZO1	ENSG00000116688	DUSP13	YBR179C	FZO1
CIC/EBS1	ENSG00000116698	CIC	YDR206W	EBS1
LIPE/KTR4	ENSG00000116703	LIPE	YBR199W	KTR4
FDFT1/GCD14	ENSG00000116731	FDFT1	YJL125C	GCD14
PAFAH1B3/YJL070C	ENSG00000116748	PAFAH1B3	YJL070C	YJL070C
OPHN1/HSH49	ENSG00000116754	OPHN1	YOR319W	HSH49
KIF22/ISR1	ENSG00000116783	KIF22	YPR106W	ISR1
SCGN/ADH2	ENSG00000116791	SCGN	YMR303C	ADH2
PGM1/SLC1	ENSG00000116906	PGM1	YDL052C	SLC1
DDX1/GTR2	ENSG00000116954	DDX1	YGR163W	GTR2
DNM2/POS5	ENSG00000116962	DNM2	YPL188W	POS5
EPB41L2/RPS10A	ENSG00000116983	EPB41L2	YOR293W	RPS10A
RIMS1/MHT1	ENSG00000116984	RIMS1	YLL062C	MHT1
STX7/RTG3	ENSG00000116990	STX7	YBL103C	RTG3
RABL2B/PDB1	ENSG00000117090	RABL2B	YBR221C	PDB1
KEAP1/RIB5	ENSG00000117091	KEAP1	YBR256C	RIB5
PTPRH/MIF2	ENSG00000117114	PTPRH	YKL089W	MIF2
EPHA6/SSF1	ENSG00000117133	EPHA6	YHR066W	SSF1
SCTR/JHD2	ENSG00000117139	SCTR	YJR119C	JHD2
RFX3/MRPS28	ENSG00000117155	RFX3	YDR337W	MRPS28
RIF1/ROD1	ENSG00000117289	RIF1	YOR018W	ROD1
RAB21/GAL10	ENSG00000117308	RAB21	YBR019C	GAL10
SLC4A4/YGL082W	ENSG00000117385	SLC4A4	YGL082W	YGL082W
SMARCA2/GAL2	ENSG00000117394	SMARCA2	YLR081W	GAL2
RDH8/CDC20	ENSG00000117399	RDH8	YGL116W	CDC20
SESN1/KAP122	ENSG00000117408	SESN1	YGL016W	KAP122
MID2/VMA16	ENSG00000117410	MID2	YHR026W	VMA16
COL5A3/YPR1	ENSG00000117448	COL5A3	YDR368W	YPR1
SRCAP/TSA1	ENSG00000117450	SRCAP	YML028W	TSA1
KIAA0020/HDA2	ENSG00000117461	KIAA0020	YDR295C	HDA2
CPB2/PHO13	ENSG00000117519	CPB2	YDL236W	PHO13
CHRNA3/NYV1	ENSG00000117533	CHRNA3	YLR093C	NYV1
KCNN2/DPH5	ENSG00000117543	KCNN2	YLR172C	DPH5
CNOT4/WWM1	ENSG00000117560	CNOT4	YFL010C	WWM1
PSEN1/ARG4	ENSG00000117586	PSEN1	YHR018C	ARG4
CPOX/YIR035C	ENSG00000117594	CPOX	YIR035C	YIR035C
MOK/UTP25	ENSG00000117597	MOK	YIL091C	UTP25
HSP90AA1/ECM25	ENSG00000117676	HSP90AA1	YJL201W	ECM25
RBL1/RER2	ENSG00000117682	RBL1	YBR002C	RER2
DLGAP4/PET191	ENSG00000117707	DLGAP4	YJR034W	PET191
CFHR2/SKN7	ENSG00000117713	CFHR2	YHR206W	SKN7
NDC80/RFA2	ENSG00000117748	NDC80	YNL312W	RFA2
AP4E1/OSH2	ENSG00000117859	AP4E1	YDL019C	OSH2
RSBN1/IRR1	ENSG00000118007	RSBN1	YIL026C	IRR1
MAGI3/SET1	ENSG00000118058	MAGI3	YHR119W	SET1
CXCL2/NTH2	ENSG00000118094	CXCL2	YBR001C	NTH2
AFP/STS1	ENSG00000118193	AFP	YIR011C	STS1
COL4A4/RGM1	ENSG00000118263	COL4A4	YMR182C	RGM1
OSTM1/MOT3	ENSG00000118495	OSTM1	YMR070W	MOT3
CDH7/POC4	ENSG00000118503	CDH7	YPL144W	POC4
PCNP/YJR154W	ENSG00000118507	PCNP	YJR154W	YJR154W
ARG2/YPL067C	ENSG00000118508	ARG2	YPL067C	YPL067C
MEF2C/YDR026C	ENSG00000118513	MEF2C	YDR026C	YDR026C
PTPRC/PBS2	ENSG00000118515	PTPRC	YJL128C	PBS2
CACNA1S/CAR1	ENSG00000118520	CACNA1S	YPL111W	CAR1
PKP1/YLR352W	ENSG00000118564	PKP1	YLR352W	YLR352W
UBA5/SWP1	ENSG00000118705	UBA5	YMR149W	SWP1
STK17B/CUP9	ENSG00000118707	STK17B	YPL177C	CUP9
CDC14B/YGL036W	ENSG00000118873	CDC14B	YGL036W	YGL036W
ZNF510/NRG1	ENSG00000118922	ZNF510	YDR043C	NRG1
LRP2/SNX4	ENSG00000118960	LRP2	YJL036W	SNX4
ZNF506/PCL9	ENSG00000118971	ZNF506	YDL179W	PCL9
DUSP12/TFC4	ENSG00000119041	DUSP12	YGR047C	TFC4
ENSG00000081770/UBC5	ENSG00000119048	ENSG00000081770	YDR059C	UBC5
CADPS2/GUD1	ENSG00000119125	CADPS2	YDL238C	GUD1
HSPB11/YPR015C	ENSG00000119138	HSPB11	YPR015C	YPR015C
IL12RB2/UTP10	ENSG00000119285	IL12RB2	YJL109C	UTP10
SMARCD3/RAD23	ENSG00000119318	SMARCD3	YEL037C	RAD23
FYB/MGE1	ENSG00000119326	FYB	YOR232W	MGE1
MPP4/RTG1	ENSG00000119335	MPP4	YOL067C	RTG1
STRADB/RRD2	ENSG00000119383	STRADB	YPL152W	RRD2
BZW1/GLE1	ENSG00000119392	BZW1	YDL207W	GLE1
PGR/BRR1	ENSG00000119397	PGR	YPR057W	BRR1
ME2/SWD3	ENSG00000119402	ME2	YBR175W	SWD3
C5orf22/KIC1	ENSG00000119408	C5orf22	YHR102W	KIC1
CCNT2/MIC14	ENSG00000119421	CCNT2	YDR031W	MIC14
EPB41L3/SUC2	ENSG00000119535	EPB41L3	YIL162W	SUC2
COBLL1/VPS4	ENSG00000119541	COBLL1	YPR173C	VPS4
DLG3/CKA2	ENSG00000119638	DLG3	YOR061W	CKA2
TRAF5/MLH3	ENSG00000119684	TRAF5	YPL164C	MLH3
MRPL22/PXA1	ENSG00000119688	MRPL22	YPL147W	PXA1
GEMIN5/YET1	ENSG00000119703	GEMIN5	YKL065C	YET1
OPRK1/YCR016W	ENSG00000119707	OPRK1	YCR016W	YCR016W
NFE2L1/ALD4	ENSG00000119711	NFE2L1	YOR374W	ALD4
GSK3B/GCD7	ENSG00000119718	GSK3B	YLR291C	GCD7
ITGB5/COQ6	ENSG00000119723	ITGB5	YGR255C	COQ6
ERC1/TOM40	ENSG00000119725	ERC1	YMR203W	TOM40
XPO1/CCT8	ENSG00000119760	XPO1	YJL008C	CCT8
PALB2/AXL1	ENSG00000119912	PALB2	YPR122W	AXL1
DOPEY1/OCT1	ENSG00000119917	DOPEY1	YKL134C	OCT1
BCKDHB/TSR3	ENSG00000119929	BCKDHB	YOR006C	TSR3
KAT6A/PIG2	ENSG00000119938	KAT6A	YIL045W	PIG2
ULK2/XKS1	ENSG00000119950	ULK2	YGR194C	XKS1
GRHL2/YHL042W	ENSG00000119965	GRHL2	YHL042W	YHL042W
TNPO1/MET17	ENSG00000120054	TNPO1	YLR303W	MET17
P2RX5/PIS1	ENSG00000120088	P2RX5	YPR113W	PIS1
ITGAE/PPS1	ENSG00000120129	ITGAE	YBR276C	PPS1
DIS3/KIN3	ENSG00000120156	DIS3	YAR018C	KIN3
PIBF1/RCL1	ENSG00000120158	PIBF1	YOL010W	RCL1
ENSG00000083622/MOB1	ENSG00000120162	ENSG00000083622	YIL106W	MOB1
NUFIP1/MRP2	ENSG00000120333	NUFIP1	YPR166C	MRP2
RRAGB/TCP1	ENSG00000120438	RRAGB	YDR212W	TCP1
CYLD/RTA1	ENSG00000120457	CYLD	YGR213C	RTA1
SLC27A5/DCR2	ENSG00000120659	SLC27A5	YLR361C	DCR2
ZNF324/SSE2	ENSG00000120694	ZNF324	YBR169C	SSE2
ZNF446/ALG5	ENSG00000120697	ZNF446	YPL227C	ALG5
ZNF8/RRP43	ENSG00000120699	ZNF8	YCR035C	RRP43
RPS5/SUP45	ENSG00000120705	RPS5	YBR143C	SUP45
FAT1/YLR001C	ENSG00000120708	FAT1	YLR001C	YLR001C
YTHDC1/YOR060C	ENSG00000120729	YTHDC1	YOR060C	YOR060C
CHMP2B/MET31	ENSG00000120738	CHMP2B	YPL038W	MET31
PPIE/UTP20	ENSG00000120800	PPIE	YBL004W	UTP20
ZMPSTE24/FUS1	ENSG00000120802	ZMPSTE24	YCL027W	FUS1
NOA1/HAP3	ENSG00000120837	NOA1	YBL021C	HAP3
REST/LST8	ENSG00000120868	REST	YNL006W	LST8
SSH1/FIP1	ENSG00000120885	SSH1	YJR093C	FIP1
GSTP1/YAR064W	ENSG00000120907	GSTP1	YAR064W	YAR064W
APLP2/CMP2	ENSG00000120910	APLP2	YML057W	CMP2
SLCO1A2/YLR118C	ENSG00000120992	SLCO1A2	YLR118C	YLR118C
WBP11/RRI1	ENSG00000121022	WBP11	YDL216C	RRI1
EIF3I/YGR017W	ENSG00000121067	EIF3I	YGR017W	YGR017W
TXLNA/HUT1	ENSG00000121073	TXLNA	YPL244C	HUT1
APOB/CTT1	ENSG00000121691	APOB	YGR088W	CTT1
NCOA1/CST9	ENSG00000121741	NCOA1	YLR394W	CST9
KIF3C/BUB2	ENSG00000121749	KIF3C	YMR055C	BUB2
RAB10/SAN1	ENSG00000121848	RAB10	YDR143C	SAN1
GCKR/BI4	ENSG00000121858	GCKR	Q0120	BI4
HADHA/REI1	ENSG00000121864	HADHA	YBR267W	REI1
MAPRE3/AZF1	ENSG00000121903	MAPRE3	YOR113W	AZF1
CAD/NUP60	ENSG00000121931	CAD	YAR002W	NUP60
CD59/PEX3	ENSG00000121957	CD59	YDR329C	PEX3
CD82/YCR061W	ENSG00000121966	CD82	YCR061W	YCR061W
ATRX/NCE102	ENSG00000122025	ATRX	YPR149W	NCE102
TAF9/CRZ1	ENSG00000122034	TAF9	YNL027W	CRZ1
FCN1/INP53	ENSG00000122126	FCN1	YOR109W	INP53
MECOM/COG5	ENSG00000122176	MECOM	YNL051W	COG5
SCAMP1/COP1	ENSG00000122218	SCAMP1	YDL145C	COP1
PREP/MPE1	ENSG00000122257	PREP	YKL059C	MPE1
HACE1/CIT3	ENSG00000122367	HACE1	YPR001W	CIT3
SEH1L/RTR1	ENSG00000122484	SEH1L	YER139C	RTR1
WDR47/CDC3	ENSG00000122545	WDR47	YLR314C	CDC3
OVGP1/NOP13	ENSG00000122566	OVGP1	YNL175C	NOP13
MAP3K4/YMR111C	ENSG00000122705	MAP3K4	YMR111C	YMR111C
PILRA/WTM2	ENSG00000122741	PILRA	YOR229W	WTM2
IGSF9/BDF1	ENSG00000122779	IGSF9	YLR399C	BDF1
ABCB1/YER130C	ENSG00000122877	ABCB1	YER130C	YER130C
AKR1B1/MF(ALPHA)1	ENSG00000122952	AKR1B1	YPL187W	MF(ALPHA)1
CPNE3/PEP8	ENSG00000122958	CPNE3	YJL053W	PEP8
RRN3/GBP2	ENSG00000122965	RRN3	YCL011C	GBP2
CTTN/BBP1	ENSG00000122966	CTTN	YPL255W	BBP1
MTIF2/DMA2	ENSG00000123091	MTIF2	YNL116W	DMA2
TTC39A/PRX1	ENSG00000123131	TTC39A	YBL064C	PRX1
EPS15/PRP4	ENSG00000123154	EPS15	YPR178W	PRP4
ORC1/CCC2	ENSG00000123191	ORC1	YDR270W	CCC2
MGST2/PRD1	ENSG00000123213	MGST2	YCL057W	PRD1
CHERP/TMA17	ENSG00000123240	CHERP	YDL110C	TMA17
ATG16L1/GIM5	ENSG00000123349	ATG16L1	YML094W	GIM5
USP40/KIN28	ENSG00000123374	USP40	YDL108W	KIN28
RAD54L/PRC1	ENSG00000123384	RAD54L	YMR297W	PRC1
MAST2/STP2	ENSG00000123411	MAST2	YHR006W	STP2
DNAJA1/PPM2	ENSG00000123444	DNAJA1	YOL141W	PPM2
B4GALT1/ATP11	ENSG00000123472	B4GALT1	YNL315C	ATP11
CHMP5/AEP2	ENSG00000123562	CHMP5	YMR282C	AEP2
NFX1/YPT7	ENSG00000123595	NFX1	YML001W	YPT7
DIMT1/YLR345W	ENSG00000123836	DIMT1	YLR345W	YLR345W
IPO11/LAP4	ENSG00000123992	IPO11	YKL103C	LAP4
EIF2AK1/SPR6	ENSG00000123999	EIF2AK1	YER115C	SPR6
EPDR1/DIP5	ENSG00000124067	EPDR1	YPL265W	DIP5
SEPHS1/YKL091C	ENSG00000124120	SEPHS1	YKL091C	YKL091C
MRPL28/GPI16	ENSG00000124155	MRPL28	YHR188C	GPI16
CEACAM6/RVS167	ENSG00000124181	CEACAM6	YDR388W	RVS167
RBM22/NAM8	ENSG00000124193	RBM22	YHR086W	NAM8
TMED2/KAP95	ENSG00000124207	TMED2	YLR347C	KAP95
ERO1LB/MMS2	ENSG00000124208	ERO1LB	YGL087C	MMS2
ZFAND6/TEM1	ENSG00000124209	ZFAND6	YML064C	TEM1
TXLNG/MDM34	ENSG00000124214	TXLNG	YGL219C	MDM34
PPEF1/PEP12	ENSG00000124222	PPEF1	YOR036W	PEP12
LAT2/DRS1	ENSG00000124228	LAT2	YLL008W	DRS1
HUWE1/YFR006W	ENSG00000124299	HUWE1	YFR006W	YFR006W
ZW10/SEC22	ENSG00000124333	ZW10	YLR268W	SEC22
ALG9/RFU1	ENSG00000124356	ALG9	YLR073C	RFU1
MYBPC2/TOS1	ENSG00000124357	MYBPC2	YBR162C	TOS1
NOX4/UBP8	ENSG00000124422	NOX4	YMR223W	UBP8
ACOX3/CIN5	ENSG00000124469	ACOX3	YOR028C	CIN5
MTMR2/SAM37	ENSG00000124491	MTMR2	YMR060C	SAM37
PPP1R15A/YHC1	ENSG00000124562	PPP1R15A	YLR298C	YHC1
HSD17B14/EMI1	ENSG00000124570	HSD17B14	YDR512C	EMI1
TRIP6/MSN5	ENSG00000124571	TRIP6	YDR335W	MSN5
ACHE/YBT1	ENSG00000124574	ACHE	YLL048C	YBT1
FTL/OST6	ENSG00000124641	FTL	YML019W	OST6
SRRT/YGR266W	ENSG00000124702	SRRT	YGR266W	YGR266W
BAX/CRG1	ENSG00000124713	BAX	YHR209W	CRG1
NLK/ROX1	ENSG00000124766	NLK	YPR065W	ROX1
PIGS/NUP1	ENSG00000124789	PIGS	YOR098C	NUP1
ATXN7L3/YPT53	ENSG00000124839	ATXN7L3	YNL093W	YPT53
PGS1/NSG2	ENSG00000124942	PGS1	YNL156C	NSG2
PSMC5/CDC39	ENSG00000125107	PSMC5	YCR093W	CDC39
UIMC1/AAT2	ENSG00000125166	UIMC1	YLR027C	AAT2
CETP/TMN2	ENSG00000125304	CETP	YDR107C	TMN2
MMP2/UPF3	ENSG00000125351	MMP2	YGR072W	UPF3
GNAO1/SYC1	ENSG00000125414	GNAO1	YOR179C	SYC1
OGFOD1/GGA2	ENSG00000125447	OGFOD1	YHR108W	GGA2
SH3BP2/ADY2	ENSG00000125450	SH3BP2	YCR010C	ADY2
ADD1/ESC2	ENSG00000125618	ADD1	YDR363W	ESC2
C14orf166/RPA135	ENSG00000125630	C14orf166	YPR010C	RPA135
NID2/YKL047W	ENSG00000125651	NID2	YKL047W	YKL047W
GMCL1/THO2	ENSG00000125676	GMCL1	YNL139C	THO2
SF3B2/RPL23A	ENSG00000125691	SF3B2	YBL087C	RPL23A
KLHL42/RGD1	ENSG00000125733	KLHL42	YBR260C	RGD1
GNAS/YHL017W	ENSG00000125734	GNAS	YHL017W	YHL017W
DNM1L/SMD2	ENSG00000125743	DNM1L	YLR275W	SMD2
PTHLH/RTN2	ENSG00000125744	PTHLH	YDL204W	RTN2
PHACTR3/SQT1	ENSG00000125746	PHACTR3	YIR012W	SQT1
ERGIC2/RPL18A	ENSG00000125753	ERGIC2	YOL120C	RPL18A
TFAP2C/PDC2	ENSG00000125817	TFAP2C	YDR081C	PDC2
AURKA/SMB1	ENSG00000125835	AURKA	YER029C	SMB1
PIR/CCT5	ENSG00000125863	PIR	YJR064W	CCT5
RFX2/COF1	ENSG00000125868	RFX2	YLL050C	COF1
SULT2B1/MUD1	ENSG00000125870	SULT2B1	YBR119W	MUD1
CNOT3/NAB6	ENSG00000125944	CNOT3	YML117W	NAB6
GP6/INO4	ENSG00000125952	GP6	YOL108C	INO4
PTPN4/RAM1	ENSG00000125954	PTPN4	YDL090C	RAM1
DDX18/ERV41	ENSG00000125991	DDX18	YML067C	ERV41
KHSRP/ATG11	ENSG00000126001	KHSRP	YPR049C	ATG11
GNA11/PRE1	ENSG00000126067	GNA11	YER012W	PRE1
EDEM2/TLG1	ENSG00000126214	EDEM2	YDR468C	TLG1
DNMT3B/YJR084W	ENSG00000126226	DNMT3B	YJR084W	YJR084W
REM1/NGR1	ENSG00000126254	REM1	YBR212W	NGR1
TPX2/AHP1	ENSG00000126432	TPX2	YLR109W	AHP1
PDRG1/HMT1	ENSG00000126457	PDRG1	YBR034C	HMT1
EPB41L1/RHB1	ENSG00000126458	EPB41L1	YCR027C	RHB1
DOCK9/VPS30	ENSG00000126581	DOCK9	YPL120W	VPS30
DOCK3/ECM22	ENSG00000126746	DOCK3	YLR228C	ECM22
COQ9/BUD27	ENSG00000126756	COQ9	YFL023W	BUD27
CRLS1/TIM22	ENSG00000126768	CRLS1	YDL217C	TIM22
PPP1R13B/SPO21	ENSG00000126777	PPP1R13B	YOL091W	SPO21
SIGLEC1/YDL206W	ENSG00000126787	SIGLEC1	YDL206W	YDL206W
FKBP1A/SSA4	ENSG00000126803	FKBP1A	YER103W	SSA4
NSFL1C/URB2	ENSG00000126838	NSFL1C	YJR041C	URB2
MAVS/GEM1	ENSG00000126858	MAVS	YAL048C	GEM1
F11/CAC2	ENSG00000126883	F11	YML102W	CAC2
XRN2/RPS16A	ENSG00000126945	XRN2	YMR143W	RPS16A
DYNLL1/TIM8	ENSG00000126953	DYNLL1	YJR135W-A	TIM8
TESC/CNE1	ENSG00000127022	TESC	YAL058W	CNE1
SNX5/RAD18	ENSG00000127191	SNX5	YCR066W	RAD18
RPL6/VIP1	ENSG00000127241	RPL6	YLR410W	VIP1
MAPKAPK5/NUP85	ENSG00000127311	MAPKAPK5	YJR042W	NUP85
P2RX7/JID1	ENSG00000127328	P2RX7	YPR061C	JID1
ESF1/TGL5	ENSG00000127329	ESF1	YOR081C	TGL5
RBBP9/YOL075C	ENSG00000127412	RBBP9	YOL075C	YOL075C
ANAPC5/SVF1	ENSG00000127415	ANAPC5	YDR346C	SVF1
SLC23A2/EMC1	ENSG00000127463	SLC23A2	YCL045C	EMC1
TMEM230/SMD1	ENSG00000127481	TMEM230	YGR074W	SMD1
DZANK1/SIN3	ENSG00000127511	DZANK1	YOL004W	SIN3
KDM2B/SLY41	ENSG00000127526	KDM2B	YOR307C	SLY41
TASP1/NUP82	ENSG00000127527	TASP1	YJL061W	NUP82
GCN1L1/SLK19	ENSG00000127603	GCN1L1	YOR195W	SLK19
RPLP0/SNT2	ENSG00000127663	RPLP0	YGL131C	SNT2
PXN/TUB1	ENSG00000127824	PXN	YML085C	TUB1
RPH3A/DCI1	ENSG00000127884	RPH3A	YOR180C	DCI1
TRMT6/SPC110	ENSG00000127914	TRMT6	YDR356W	SPC110
CHGB/EIS1	ENSG00000127946	CHGB	YMR031C	EIS1
PEBP1/GPA1	ENSG00000127955	PEBP1	YHR005C	GPA1
TBX5/LEE1	ENSG00000128016	TBX5	YPL054W	LEE1
BRAP/ADE1	ENSG00000128050	BRAP	YAR015W	ADE1
ERP29/ADE4	ENSG00000128059	ERP29	YMR300C	ADE4
NOS1/SLP1	ENSG00000128191	NOS1	YOR154W	SLP1
FUS/REC107	ENSG00000128335	FUS	YJR021C	REC107
IGBP1/RHO5	ENSG00000128340	IGBP1	YNL180C	RHO5
FXYD3/CAJ1	ENSG00000128590	FXYD3	YER048C	CAJ1
GANAB/NMA1	ENSG00000128591	GANAB	YLR328W	NMA1
GMIP/MET8	ENSG00000128595	GMIP	YBR213W	MET8
RBM41/ANP1	ENSG00000128604	RBM41	YEL036C	ANP1
BIRC5/YHR219W	ENSG00000128641	BIRC5	YHR219W	YHR219W
LAG3/ADD66	ENSG00000128789	LAG3	YKL206C	ADD66
MLF2/RNY1	ENSG00000128881	MLF2	YPL123C	RNY1
OTUB2/INO80	ENSG00000128908	OTUB2	YGL150C	INO80
DDX24/DAL82	ENSG00000128944	DDX24	YNL314W	DAL82
ZBTB25/DUT1	ENSG00000128951	ZBTB25	YBR252W	DUT1
ARHGAP4/SEC26	ENSG00000129083	ARHGAP4	YDR238C	SEC26
ANKRD24/PRE5	ENSG00000129084	ANKRD24	YMR314W	PRE5
RCOR1/YBR137W	ENSG00000129152	RCOR1	YBR137W	YBR137W
LTBP4/DCD1	ENSG00000129187	LTBP4	YHR144C	DCD1
BLVRB/GIP4	ENSG00000129219	BLVRB	YAL031C	GIP4
SLC9A1/DIA2	ENSG00000129221	SLC9A1	YOR080W	DIA2
SPTLC1/TRX3	ENSG00000129235	SPTLC1	YCR083W	TRX3
PAPOLA/BUR2	ENSG00000129315	PAPOLA	YLR226W	BUR2
CCNK/APM2	ENSG00000129354	CCNK	YHL019C	APM2
PCBP4/SMC2	ENSG00000129422	PCBP4	YFR031C	SMC2
RGS1/YNL122C	ENSG00000129451	RGS1	YNL122C	YNL122C
MRPS33/GNP1	ENSG00000129473	MRPS33	YDR508C	GNP1
NDUFB2/SEC6	ENSG00000129484	NDUFB2	YIL068C	SEC6
ENSG00000090269/ENP2	ENSG00000129521	ENSG00000090269	YGR145W	ENP2
NUDC/WSC3	ENSG00000129538	NUDC	YOL105C	WSC3
MAEA/RUB1	ENSG00000129559	MAEA	YDR139C	RUB1
ICAM1/OST2	ENSG00000129562	ICAM1	YOR103C	OST2
STRN4/FKH1	ENSG00000129654	STRN4	YIL131C	FKH1
IRAK3/YLR243W	ENSG00000129675	IRAK3	YLR243W	YLR243W
LYZ/YPR196W	ENSG00000129682	LYZ	YPR196W	YPR196W
SI/BRE2	ENSG00000129691	SI	YLR015W	BRE2
MUL1/RPS4B	ENSG00000129824	MUL1	YHR203C	RPS4B
PDCD7/THI20	ENSG00000129946	PDCD7	YOL055C	THI20
SPG21/DPP1	ENSG00000129951	SPG21	YDR284C	DPP1
DNAJB11/PSD2	ENSG00000129990	DNAJB11	YGR170W	PSD2
THPO/PGC1	ENSG00000130055	THPO	YPL206C	PGC1
CHRD/GNA1	ENSG00000130066	CHRD	YFL017C	GNA1
FLT3LG/NOG2	ENSG00000130119	FLT3LG	YNR053C	NOG2
RAB11FIP3/YML6	ENSG00000130158	RAB11FIP3	YML025C	YML6
GNPTG/YNR065C	ENSG00000130164	GNPTG	YNR065C	YNR065C
ZNF268/ELF1	ENSG00000130165	ZNF268	YKL160W	ELF1
GOLGA3/CDC16	ENSG00000130177	GOLGA3	YKL022C	CDC16
PABPC4/MNT4	ENSG00000130203	PABPC4	YNR059W	MNT4
CD209/STE13	ENSG00000130226	CD209	YOR219C	STE13
MCOLN1/YMR185W	ENSG00000130227	MCOLN1	YMR185W	YMR185W
EFNB1/MSS1	ENSG00000130299	EFNB1	YMR023C	MSS1
AARS/YDR115W	ENSG00000130312	AARS	YDR115W	YDR115W
GLG1/SOL2	ENSG00000130313	GLG1	YCR073W-A	SOL2
KIF4A/YGL185C	ENSG00000130414	KIF4A	YGL185C	YGL185C
PLEKHG2/ARC40	ENSG00000130429	PLEKHG2	YBR234C	ARC40
PITPNM2/SMD3	ENSG00000130520	PITPNM2	YLR147C	SMD3
EXOC1/YDL086W	ENSG00000130635	EXOC1	YDL086W	YDL086W
DTX2/CLB3	ENSG00000130638	DTX2	YDL155W	CLB3
NLRC4/SPC97	ENSG00000130640	NLRC4	YHR172W	SPC97
NRCAM/YAK1	ENSG00000130669	NRCAM	YJL141C	YAK1
LAMB1/ADH6	ENSG00000130684	LAMB1	YMR318C	ADH6
SLC26A3/RPN13	ENSG00000130706	SLC26A3	YLR421C	RPN13
DLD/AAD16	ENSG00000130707	DLD	YFL057C	AAD16
WDR7/SIR3	ENSG00000130762	WDR7	YLR442C	SIR3
TXNL1/BIK1	ENSG00000130779	TXNL1	YCL029C	BIK1
IL5RA/SLA2	ENSG00000130787	IL5RA	YNL243W	SLA2
ITGA6/RPF1	ENSG00000130810	ITGA6	YHR088W	RPF1
RAPGEF4/TRM9	ENSG00000130829	RAPGEF4	YML014W	TRM9
ENSG00000091436/PHO8	ENSG00000130830	ENSG00000091436	YDR481C	PHO8
FH/UFD2	ENSG00000130939	FH	YDL190C	UFD2
SEL1L3/MET12	ENSG00000130956	SEL1L3	YPL023C	MET12
TF/UBA1	ENSG00000130985	TF	YKL210W	UBA1
MYO15A/CPR5	ENSG00000131013	MYO15A	YDR304C	CPR5
APOH/YFR016C	ENSG00000131016	APOH	YFR016C	YFR016C
NLRP1/YPL150W	ENSG00000131023	NLRP1	YPL150W	YPL150W
ACKR6/AAR2	ENSG00000131043	ACKR6	YBL074C	AAR2
SPAG7/TIM13	ENSG00000131142	SPAG7	YGR181W	TIM13
ORC6/COX5A	ENSG00000131143	ORC6	YNL052W	COX5A
ZC3HC1/INO2	ENSG00000131149	ZC3HC1	YDR123C	INO2
ESR1/PSF2	ENSG00000131153	ESR1	YJL072C	PSF2
RGS17/BNA2	ENSG00000131203	RGS17	YJR078W	BNA2
ANGPT2/BIT2	ENSG00000131233	ANGPT2	YBR270C	BIT2
CD200/MCM22	ENSG00000131323	CD200	YJR135C	MCM22
CMA1/IDP1	ENSG00000131370	CMA1	YDL066W	IDP1
PSME1/GYP6	ENSG00000131374	PSME1	YJL044C	GYP6
JPH4/YML096W	ENSG00000131467	JPH4	YML096W	YML096W
MYH7/RPL27B	ENSG00000131469	MYH7	YDR471W	RPL27B
CEBPE/MSC1	ENSG00000131470	CEBPE	YML128C	MSC1
SLC7A8/VPS25	ENSG00000131475	SLC7A8	YJR102C	VPS25
OSGEP/MRPL51	ENSG00000131495	OSGEP	YPR100W	MRPL51
RNF31/YEL020C	ENSG00000131503	RNF31	YEL020C	YEL020C
SCFD1/BNI1	ENSG00000131504	SCFD1	YNL271C	BNI1
G2E3/BSD2	ENSG00000131507	G2E3	YBR290W	BSD2
HECTD1/UBC4	ENSG00000131508	HECTD1	YBR082C	UBC4
HNRNPC/SEC8	ENSG00000131558	HNRNPC	YPR055W	SEC8
RPGRIP1/ADY3	ENSG00000131626	RPGRIP1	YDL239C	ADY3
SUPT16H/SWD2	ENSG00000131725	SUPT16H	YKL018W	SWD2
TOX4/ACO2	ENSG00000131730	TOX4	YJL200C	ACO2
GEMIN2/TOP2	ENSG00000131747	GEMIN2	YNL088W	TOP2
TGM1/SIP2	ENSG00000131791	TGM1	YGL208W	SIP2
TINF2/LHP1	ENSG00000131795	TINF2	YDL051W	LHP1
DAZL/PDA1	ENSG00000131828	DAZL	YER178W	PDA1
SEMA6A/MET32	ENSG00000131849	SEMA6A	YDR253C	MET32
TRPM7/BRO1	ENSG00000131941	TRPM7	YPL084W	BRO1
TYRO3/SEC63	ENSG00000132002	TYRO3	YOR254C	SEC63
WDR76/MCM3	ENSG00000132016	WDR76	YEL032W	MCM3
CAPN3/HMI1	ENSG00000132017	CAPN3	YOL095C	HMI1
SNAP23/ECM16	ENSG00000132153	SNAP23	YMR128W	ECM16
PHGDH/SNF1	ENSG00000132155	PHGDH	YDR477W	SNF1
COL9A3/ERG27	ENSG00000132196	COL9A3	YLR100W	ERG27
EZR/PIN2	ENSG00000132274	EZR	YOR104W	PIN2
MYL6/SUB1	ENSG00000132305	MYL6	YMR039C	SUB1
AGO1/TNA1	ENSG00000132326	AGO1	YGR260W	TNA1
TEKT2/YDR336W	ENSG00000132357	TEKT2	YDR336W	YDR336W
CLSPN/CLU1	ENSG00000132361	CLSPN	YMR012W	CLU1
UNC13D/INP54	ENSG00000132376	UNC13D	YOL065C	INP54
DPYSL2/RFA1	ENSG00000132383	DPYSL2	YAR007C	RFA1
TGFB2/YCR043C	ENSG00000132424	TGFB2	YCR043C	YCR043C
NUP50/RPL26B	ENSG00000132463	NUP50	YGR034W	RPL26B
CDC45/GSY2	ENSG00000132470	CDC45	YLR258W	GSY2
COMT/SNC2	ENSG00000132475	COMT	YOR327C	SNC2
LRRFIP2/MMF1	ENSG00000132541	LRRFIP2	YIL051C	MMF1
HDAC6/SWM1	ENSG00000132604	HDAC6	YDR260C	SWM1
KRT31/SEC9	ENSG00000132639	KRT31	YGR009C	SEC9
CDC6/POL30	ENSG00000132646	CDC6	YBR088C	POL30
UPRT/MMS4	ENSG00000132688	UPRT	YBR098W	MMS4
CDC23/SUN4	ENSG00000132692	CDC23	YNL066W	SUN4
CBX5/TUS1	ENSG00000132694	CBX5	YLR425W	TUS1
SUCO/CRC1	ENSG00000132703	SUCO	YOR100C	CRC1
MSH2/INN1	ENSG00000132718	MSH2	YNL152W	INN1
MAP3K1/DPH1	ENSG00000132768	MAP3K1	YIL103W	DPH1
DHPS/APL6	ENSG00000132842	DHPS	YGR261C	APL6
HOOK2/PHM6	ENSG00000132912	HOOK2	YDR281C	PHM6
ARCN1/TID3	ENSG00000133020	ARCN1	YIL144W	TID3
PSMD5/MYO2	ENSG00000133026	PSMD5	YOR326W	MYO2
PTGS1/YPK3	ENSG00000133059	PTGS1	YBR028C	YPK3
NUP188/POP3	ENSG00000133069	NUP188	YNL282W	POP3
CRAT/CLB5	ENSG00000133101	CRAT	YPR120C	CLB5
SH2D3C/YDL199C	ENSG00000133105	SH2D3C	YDL199C	YDL199C
NANS/TMA19	ENSG00000133112	NANS	YKL056C	TMA19
DFNB31/RFC5	ENSG00000133119	DFNB31	YBR087W	RFC5
CWF19L1/LPX1	ENSG00000133121	CWF19L1	YOR084W	LPX1
SEMA4G/FRK1	ENSG00000133216	SEMA4G	YPL141C	FRK1
BTAF1/FES1	ENSG00000133265	BTAF1	YBR101C	FES1
IKZF5/NSA1	ENSG00000133316	IKZF5	YGL111W	NSA1
BLNK/TVP15	ENSG00000133318	BLNK	YDR100W	TVP15
SORBS1/NUT2	ENSG00000133398	SORBS1	YPR168W	NUT2
BAMBI/HBT1	ENSG00000133401	BAMBI	YDL223C	HBT1
IL11/BST1	ENSG00000133424	IL11	YFL025C	BST1
MYO3A/TIS11	ENSG00000133606	MYO3A	YLR136C	TIS11
WAC/RAS2	ENSG00000133703	WAC	YNL098C	RAS2
CREM/SXM1	ENSG00000133704	CREM	YDR395W	SXM1
NUBP2/MSM1	ENSG00000133706	NUBP2	YGR171C	MSM1
HIVEP1/RAS1	ENSG00000133818	HIVEP1	YOR101W	RAS1
TREM2/DNF3	ENSG00000133858	TREM2	YMR162C	DNF3
CRISP3/ERG28	ENSG00000133935	CRISP3	YER044C	ERG28
FKBP5/COX16	ENSG00000133983	FKBP5	YJL003W	COX16
SRPK1/SUI2	ENSG00000134001	SRPK1	YJR007W	SUI2
BRPF3/ELP3	ENSG00000134014	BRPF3	YPL086C	ELP3
MRPS18A/CLB1	ENSG00000134057	MRPS18A	YGR108W	CLB1
ENSG00000096087/SSK22	ENSG00000134072	ENSG00000096087	YCR073C	SSK22
EFHC1/MNL1	ENSG00000134109	EFHC1	YHR204W	MNL1
NCR2/AAD6	ENSG00000134152	NCR2	YFL056C	AAD6
HSP90AB1/VTH2	ENSG00000134243	HSP90AB1	YJL222W	VTH2
MLN/AVO2	ENSG00000134250	MLN	YMR068W	AVO2
CDC5L/YCR076C	ENSG00000134256	CDC5L	YCR076C	YCR076C
ITPR3/RIB4	ENSG00000134262	ITPR3	YOL143C	RIB4
ZNF184/BUD7	ENSG00000134287	ZNF184	YOR299W	BUD7
DSP/AVT2	ENSG00000134294	DSP	YEL064C	AVT2
SIRT1/BMH1	ENSG00000134308	SIRT1	YER177W	BMH1
HNRNPH3/SRS2	ENSG00000134313	HNRNPH3	YJL092W	SRS2
JAK2/YGR130C	ENSG00000134318	JAK2	YGR130C	YGR130C
IL12RB1/YLR407W	ENSG00000134352	IL12RB1	YLR407W	YLR407W
ABL1/TIM17	ENSG00000134375	ABL1	YJL143W	TIM17
ACOT7/SLX5	ENSG00000134376	ACOT7	YDL013W	SLX5
SH3GLB1/DED81	ENSG00000134440	SH3GLB1	YHR019C	DED81
CDC7/NSR1	ENSG00000134453	CDC7	YGR159C	NSR1
PCSK5/CCL1	ENSG00000134480	PCSK5	YPR025C	CCL1
SCD/TAT1	ENSG00000134489	SCD	YBR069C	TAT1
TMED1/VRG4	ENSG00000134490	TMED1	YGL225W	VRG4
ABLIM1/YNR040W	ENSG00000134571	ABLIM1	YNR040W	YNR040W
RAB18/SAR1	ENSG00000134594	RAB18	YPL218W	SAR1
NRP1/MPT5	ENSG00000134644	NRP1	YGL178W	MPT5
PRTFDC1/PRP38	ENSG00000134748	PRTFDC1	YGR075C	PRP38
TSPAN15/AIM44	ENSG00000134757	TSPAN15	YPL158C	AIM44
MAST3/YOR192C-C	ENSG00000134812	MAST3	YOR192C-C	YOR192C-C
MZF1/STE11	ENSG00000134853	MZF1	YLR362W	STE11
MYO9B/TRM112	ENSG00000134909	MYO9B	YNR046W	TRM112
PSMD8/STT3	ENSG00000134910	PSMD8	YGL022W	STT3
SETD1A/FMN1	ENSG00000135002	SETD1A	YDR236C	FMN1
MAGEB2/DSK2	ENSG00000135018	MAGEB2	YMR276W	DSK2
EFNA2/PDH1	ENSG00000135046	EFNA2	YPR002W	PDH1
CIRBP/SNF3	ENSG00000135047	CIRBP	YDL194W	SNF3
ATP5D/URE2	ENSG00000135049	ATP5D	YNL229C	URE2
IGFALS/SER1	ENSG00000135069	IGFALS	YOR184W	SER1
HNRNPM/RGI2	ENSG00000135090	HNRNPM	YIL057C	RGI2
MARCH2/MSB1	ENSG00000135148	MARCH2	YOR188W	MSB1
NDUFB7/MBP1	ENSG00000135299	NDUFB7	YDL056W	MBP1
TECR/YHR202W	ENSG00000135318	TECR	YHR202W	YHR202W
TIMM13/RCK1	ENSG00000135341	TIMM13	YGL158W	RCK1
CDC34/PEX22	ENSG00000135363	CDC34	YAL055W	PEX22
MTAP/KRE33	ENSG00000135372	MTAP	YNL132W	KRE33
POLR2E/APN1	ENSG00000135374	POLR2E	YKL114C	APN1
POLRMT/HLJ1	ENSG00000135392	POLRMT	YMR161W	HLJ1
HCN2/DGA1	ENSG00000135407	HCN2	YOR245C	DGA1
GADD45B/GTT1	ENSG00000135424	GADD45B	YIR038C	GTT1
MADCAM1/YMR226C	ENSG00000135437	MADCAM1	YMR226C	YMR226C
MKNK2/GTS1	ENSG00000135439	MKNK2	YGL181W	GTS1
ENSG00000099882/YNL305C	ENSG00000135472	ENSG00000099882	YNL305C	YNL305C
ARVCF/NOP15	ENSG00000135486	ARVCF	YNL110C	NOP15
RANBP1/SUL1	ENSG00000135502	RANBP1	YBR294W	SUL1
KLHL22/YOS9	ENSG00000135506	KLHL22	YDR057W	YOS9
MED15/SWD1	ENSG00000135541	MED15	YAR003W	SWD1
SERPIND1/UBP12	ENSG00000135655	SERPIND1	YJL197W	UBP12
SNAP29/YBL059W	ENSG00000135740	SNAP29	YBL059W	YBL059W
CRKL/TOK1	ENSG00000135750	CRKL	YJL093C	TOK1
LZTR1/SPT8	ENSG00000135801	LZTR1	YLR055C	SPT8
MMP11/GLN1	ENSG00000135821	MMP11	YPR035W	GLN1
CECR2/VAM7	ENSG00000135823	CECR2	YGL212W	VAM7
SMARCB1/MAK32	ENSG00000135828	SMARCB1	YCR019W	MAK32
P2RX6/PRP16	ENSG00000135829	P2RX6	YKR086W	PRP16
DERL3/NIP100	ENSG00000135837	DERL3	YPL174C	NIP100
ENSG00000099964/GPI2	ENSG00000135845	ENSG00000099964	YPL076W	GPI2
BCL2L13/PEX14	ENSG00000135862	BCL2L13	YGL153W	PEX14
ENSG00000099972/MRPL3	ENSG00000135900	ENSG00000099972	YMR024W	MRPL3
DDT/DJP1	ENSG00000135924	DDT	YIR004W	DJP1
OSM/CDC33	ENSG00000135930	OSM	YOL139C	CDC33
CABIN1/HYM1	ENSG00000135932	CABIN1	YKL189W	HYM1
TBC1D10A/COX4	ENSG00000135940	TBC1D10A	YGL187C	COX4
SUSD2/ISU2	ENSG00000136003	SUSD2	YOR226C	ISU2
SF3A1/CTK1	ENSG00000136021	SF3A1	YKL139W	CTK1
SEC14L2/BUD21	ENSG00000136026	SEC14L2	YOR078W	BUD21
ENSG00000100010/PWP1	ENSG00000136045	ENSG00000100010	YLR196W	PWP1
PPIL2/PLB2	ENSG00000136068	PPIL2	YMR006C	PLB2
SNRPD3/ALK1	ENSG00000136098	SNRPD3	YGL021W	ALK1
PES1/VPS36	ENSG00000136100	PES1	YLR417W	VPS36
MAPK1/BUD4	ENSG00000136108	MAPK1	YJR092W	BUD4
GGT1/GYL1	ENSG00000136111	GGT1	YMR192W	GYL1
PPM1F/QDR3	ENSG00000136141	PPM1F	YBR043C	QDR3
TOP3B/YNL134C	ENSG00000136143	TOP3B	YNL134C	YNL134C
DGCR14/CDC42	ENSG00000136238	DGCR14	YLR229C	CDC42
CRYBB2P1/SWF1	ENSG00000136247	CRYBB2P1	YDR126W	SWF1
MFNG/DBP9	ENSG00000136271	MFNG	YLR276C	DBP9
CARD10/FAU1	ENSG00000136371	CARD10	YER183C	FAU1
SLC25A1/YPL216W	ENSG00000136436	SLC25A1	YPL216W	YPL216W
ADRBK2/NMT1	ENSG00000136448	ADRBK2	YLR195C	NMT1
LGALS2/WHI4	ENSG00000136450	LGALS2	YDL224C	WHI4
GGA1/YGR021W	ENSG00000136463	GGA1	YGR021W	YGR021W
HIRA/YPL247C	ENSG00000136485	HIRA	YPL247C	YPL247C
SH3BP1/SAS3	ENSG00000136504	SH3BP1	YBL052C	SAS3
LGALS1/GAP1	ENSG00000136521	LGALS1	YKR039W	GAP1
HPS4/YGR250C	ENSG00000136527	HPS4	YGR250C	YGR250C
ENSG00000100101/PPZ2	ENSG00000136531	ENSG00000100101	YDR436W	PPZ2
PATZ1/EMP47	ENSG00000136560	PATZ1	YFL048C	EMP47
TRIOBP/GUS1	ENSG00000136628	TRIOBP	YGL245W	GUS1
TFIP11/YSP1	ENSG00000136653	TFIP11	YHR155W	YSP1
GCAT/PUF4	ENSG00000136715	GCAT	YGL014W	PUF4
ENSG00000100118/YPR174C	ENSG00000136717	ENSG00000100118	YPR174C	YPR174C
CRYBB1/HSE1	ENSG00000136738	CRYBB1	YHL002W	HSE1
EIF3L/NFS1	ENSG00000136750	EIF3L	YCL017C	NFS1
NHP2L1/YME1	ENSG00000136758	NHP2L1	YPR024W	YME1
MICALL1/SIS1	ENSG00000136770	MICALL1	YNL007C	SIS1
ENSG00000100141/TRX2	ENSG00000136810	ENSG00000100141	YGR209C	TRX2
POLR2F/RIM101	ENSG00000136826	POLR2F	YHL027W	RIM101
SOX10/IRA2	ENSG00000136848	SOX10	YOL081W	IRA2
CCDC134/SEC1	ENSG00000136854	CCDC134	YDR164C	SEC1
PICK1/YPL260W	ENSG00000136861	PICK1	YPL260W	YPL260W
TTC28/AGC1	ENSG00000136869	TTC28	YPR021C	AGC1
SLC16A8/DOA4	ENSG00000136878	SLC16A8	YDR069C	DOA4
CENPM/VMA10	ENSG00000136888	CENPM	YHR039C-A	VMA10
SEPT3/IPI1	ENSG00000136891	SEPT3	YHR085W	IPI1
SLC5A1/SUR4	ENSG00000136928	SLC5A1	YLR372W	SUR4
TPTEP1/PUP1	ENSG00000136930	TPTEP1	YOR157C	PUP1
DDX17/KEL3	ENSG00000136933	DDX17	YPL263C	KEL3
DMC1/PLP2	ENSG00000136940	DMC1	YOR281C	PLP2
TCF20/RPL35B	ENSG00000136942	TCF20	YDL136W	RPL35B
CBY1/DFM1	ENSG00000136986	CBY1	YDR411C	DFM1
TOMM22/RPA49	ENSG00000137054	TOMM22	YNL248C	RPA49
RTDR1/DOA1	ENSG00000137055	RTDR1	YKL213C	DOA1
XBP1/HNT3	ENSG00000137074	XBP1	YOR258W	HNT3
FBXO7/RPS6B	ENSG00000137154	FBXO7	YBR181C	RPS6B
GTPBP1/YLR156W	ENSG00000137177	GTPBP1	YLR156W	YLR156W
POLDIP3/KIN1	ENSG00000137193	POLDIP3	YDR122W	KIN1
TIMP3/ACC1	ENSG00000137203	TIMP3	YNR016C	ACC1
PPP6R2/POP8	ENSG00000137265	PPP6R2	YBL018C	POP8
SBF1/PRR1	ENSG00000137275	SBF1	YKL116C	PRR1
SUN2/BMS1	ENSG00000137312	SUN2	YPL217C	BMS1
CYB5R3/SEC16	ENSG00000137337	CYB5R3	YPL085W	SEC16
DNAL4/FLX1	ENSG00000137409	DNAL4	YIL134W	FLX1
ENSG00000100262/VAS1	ENSG00000137411	ENSG00000100262	YGR094W	VAS1
PACSIN2/FMP32	ENSG00000137500	PACSIN2	YFL046W	FMP32
AP1B1/YGR015C	ENSG00000137509	AP1B1	YGR015C	YGR015C
HMGXB4/MRPL10	ENSG00000137547	HMGXB4	YNL284C	MRPL10
TOM1/TGS1	ENSG00000137574	TOM1	YPL157W	TGS1
NEFH/KIN4	ENSG00000137601	NEFH	YOR233W	KIN4
BIK/PEP1	ENSG00000137642	BIK	YBL017C	PEP1
HMOX1/XYL2	ENSG00000137673	HMOX1	YLR070C	XYL2
THOC5/TMA20	ENSG00000137699	THOC5	YER007C-A	TMA20
MCM5/MRP1	ENSG00000137710	MCM5	YDR347W	MRP1
ARSA/VAC14	ENSG00000137713	ARSA	YLR386W	VAC14
TSPO/YJL185C	ENSG00000137752	TSPO	YJL185C	YJL185C
RASD2/MKK2	ENSG00000137764	RASD2	YPL140C	MKK2
CBX7/ODC2	ENSG00000137801	CBX7	YOR222W	ODC2
PDGFB/GCR2	ENSG00000137806	PDGFB	YNL199C	GCR2
ACR/SPC98	ENSG00000137822	ACR	YNL126W	SPC98
RPL3/KCS1	ENSG00000137825	RPL3	YDR017C	KCS1
ZMAT5/SMC6	ENSG00000137831	ZMAT5	YLR383W	SMC6
RBFOX2/BIO5	ENSG00000137842	RBFOX2	YNR056C	BIO5
TAB1/NNK1	ENSG00000137843	TAB1	YKL171W	NNK1
ASCC2/RPC31	ENSG00000137845	ASCC2	YNL151C	RPC31
MTMR3/ALT1	ENSG00000137872	MTMR3	YLR089C	ALT1
SMCR7L/RLP24	ENSG00000137876	SMCR7L	YLR009W	RLP24
APOL1/AIM23	ENSG00000137878	APOL1	YJL131C	AIM23
MYH9/PIN3	ENSG00000137942	MYH9	YPR154W	PIN3
SAMM50/SUA7	ENSG00000137947	SAMM50	YPR086W	SUA7
GRAP2/BET2	ENSG00000137955	GRAP2	YPR176C	BET2
EIF3D/KGD2	ENSG00000137992	EIF3D	YDR148C	KGD2
TNRC6B/IMD2	ENSG00000138029	TNRC6B	YHR216W	IMD2
ENSG00000100357/RBK1	ENSG00000138030	ENSG00000100357	YCR036W	RBK1
SGSM3/PTC1	ENSG00000138032	SGSM3	YDL006W	PTC1
IFT27/YGR016W	ENSG00000138035	IFT27	YGR016W	YGR016W
KIAA0930/DIN7	ENSG00000138036	KIAA0930	YDR263C	DIN7
NCF4/RSC3	ENSG00000138039	NCF4	YDR303C	RSC3
CSF2RB/PSY2	ENSG00000138041	CSF2RB	YNL201C	PSY2
SLC25A17/YPT1	ENSG00000138069	SLC25A17	YFL038C	YPT1
UPK3A/ARP2	ENSG00000138071	UPK3A	YDL029W	ARP2
KCTD17/PET309	ENSG00000138095	KCTD17	YLR067C	PET309
ST13/BIO4	ENSG00000138101	ST13	YNR057C	BIO4
IL2RB/ARP1	ENSG00000138107	IL2RB	YHR129C	ARP1
RBX1/BSP1	ENSG00000138162	RBX1	YPR171W	BSP1
EP300/SRP102	ENSG00000138175	EP300	YKL154W	SRP102
L3MBTL2/KAR3	ENSG00000138182	L3MBTL2	YPR141C	KAR3
RANGAP1/YND1	ENSG00000138185	RANGAP1	YER005W	YND1
ZC3H7B/FET3	ENSG00000138193	ZC3H7B	YMR058W	FET3
PHF5A/HMLALPHA1	ENSG00000138279	PHF5A	YCL066W	HMLALPHA1
ACO2/TIM23	ENSG00000138297	ACO2	YNR017W	TIM23
POLR3H/TAF13	ENSG00000138303	POLR3H	YML098W	TAF13
PMM1/RPS24A	ENSG00000138326	PMM1	YER074W	RPS24A
BRD1/ADE17	ENSG00000138363	BRD1	YMR120C	ADE17
MLC1/KTR5	ENSG00000138378	MLC1	YNL029C	KTR5
HDAC10/CPR3	ENSG00000138398	HDAC10	YML078W	CPR3
FKBP3/YPL014W	ENSG00000138434	FKBP3	YPL014W	YPL014W
CTSG/YTM1	ENSG00000138442	CTSG	YOR272W	YTM1
GZMB/MKC7	ENSG00000138448	GZMB	YDR144C	MKC7
RBM23/YKL100C	ENSG00000138600	RBM23	YKL100C	YKL100C
PRMT5/PTM1	ENSG00000138613	PRMT5	YKL039W	PTM1
AP4S1/FMP25	ENSG00000138646	AP4S1	YLR077W	FMP25
POLE2/PUB1	ENSG00000138668	POLE2	YNL016W	PUB1
SOS2/PSY4	ENSG00000138669	SOS2	YBL046W	PSY4
CDKL1/SEC31	ENSG00000138674	CDKL1	YDL195W	SEC31
NIN/HYR1	ENSG00000138675	NIN	YIR037W	HYR1
PYGL/NUP57	ENSG00000138750	PYGL	YGR119C	NUP57
TRIM9/BRE5	ENSG00000138757	TRIM9	YNR051C	BRE5
PSMC6/SPR3	ENSG00000138758	PSMC6	YGR059W	SPR3
CDKN3/YOR387C	ENSG00000138760	CDKN3	YOR387C	YOR387C
ATP6V1D/USO1	ENSG00000138768	ATP6V1D	YDL058W	USO1
PIGH/EMI2	ENSG00000138772	PIGH	YDR516C	EMI2
PSMA3/PPA2	ENSG00000138777	PSMA3	YMR267W	PPA2
VTI1B/NDI1	ENSG00000138796	VTI1B	YML120C	NDI1
TIMM9/MET14	ENSG00000138801	TIMM9	YKL001C	MET14
GSTZ1/COX12	ENSG00000138829	GSTZ1	YLR038C	COX12
AHSA1/YLR036C	ENSG00000139112	AHSA1	YLR036C	YLR036C
DAAM1/YLL056C	ENSG00000139180	DAAM1	YLL056C	YLL056C
SPTLC2/UTR2	ENSG00000139193	SPTLC2	YEL040W	UTR2
RIN3/PEX5	ENSG00000139197	RIN3	YDR244W	PEX5
SNW1/SMX3	ENSG00000139343	SNW1	YPR182W	SMX3
CHGA/COX7	ENSG00000139372	CHGA	YMR256C	COX7
ITPK1/YJR107W	ENSG00000139567	ITPK1	YJR107W	YJR107W
PPM1A/RPS8B	ENSG00000139610	PPM1A	YER102W	RPS8B
SIX4/RSC8	ENSG00000139613	SIX4	YFR037C	RSC8
ASB2/ORM2	ENSG00000139618	ASB2	YLR350W	ORM2
ERH/MED8	ENSG00000139636	ERH	YBR193C	MED8
HIF1A/YJL068C	ENSG00000139684	HIF1A	YJL068C	YJL068C
SRSF5/VPS33	ENSG00000139719	SRSF5	YLR396C	VPS33
EIF5/URN1	ENSG00000139842	EIF5	YPR152C	URN1
SERPINA4/YJL055W	ENSG00000139910	SERPINA4	YJL055W	YJL055W
SLC8A3/HAT1	ENSG00000139998	SLC8A3	YPL001W	HAT1
DICER1/YNL035C	ENSG00000140006	DICER1	YNL035C	YNL035C
MTHFD1/PRY1	ENSG00000140092	MTHFD1	YJL079C	PRY1
TCL1A/TYS1	ENSG00000140105	TCL1A	YGR185C	TYS1
ZC3H14/HNM1	ENSG00000140199	ZC3H14	YGL077C	HNM1
TELO2/QRI5	ENSG00000140262	TELO2	YLR204W	QRI5
BDKRB1/ADH3	ENSG00000140263	BDKRB1	YMR083W	ADH3
GSKIP/YDL085C-A	ENSG00000140264	GSKIP	YDL085C-A	YDL085C-A
VRK1/TOA2	ENSG00000140307	VRK1	YKL058W	TOA2
PSMC1/SRP14	ENSG00000140319	PSMC1	YDL092W	SRP14
RPS6KA5/RSC1	ENSG00000140320	RPS6KA5	YGR056W	RSC1
PSMB5/ARG7	ENSG00000140386	PSMB5	YMR062C	ARG7
YY1/YGR079W	ENSG00000140391	YY1	YGR079W	YGR079W
ACIN1/AMS1	ENSG00000140400	ACIN1	YGL156W	AMS1
CCNB1IP1/NNF2	ENSG00000140416	CCNB1IP1	YGR089W	NNF2
TRIP11/SLT2	ENSG00000140443	TRIP11	YHR030C	SLT2
APEX1/TFC6	ENSG00000140459	APEX1	YDR362C	TFC6
ENSG00000100829/RAD16	ENSG00000140464	ENSG00000100829	YBR114W	RAD16
PABPN1/ERG11	ENSG00000140465	PABPN1	YHR007C	ERG11
EFS/HOC1	ENSG00000140481	EFS	YJR075W	HOC1
ARHGAP5/SSP2	ENSG00000140488	ARHGAP5	YOR242C	SSP2
CINP/IPT1	ENSG00000140497	CINP	YDR072C	IPT1
SRP54/CSR1	ENSG00000140522	SRP54	YLR380W	CSR1
CPNE6/SER3	ENSG00000140543	CPNE6	YER081W	SER3
CHD8/KEX2	ENSG00000140564	CHD8	YNL238W	KEX2
PSMA6/YBR016W	ENSG00000140682	PSMA6	YBR016W	YBR016W
NFKBIA/YGR122W	ENSG00000140694	NFKBIA	YGR122W	YGR122W
EMC9/RPL9B	ENSG00000140937	EMC9	YNL067W	RPL9B
PSME2/RRT12	ENSG00000140943	PSME2	YCR045C	RRT12
BRMS1L/FPR2	ENSG00000140968	BRMS1L	YDR519W	FPR2
ENSG00000100931/BUB1	ENSG00000140992	ENSG00000100931	YGR188C	BUB1
SEC23A/YDR333C	ENSG00000141002	SEC23A	YDR333C	YDR333C
PNN/MCD4	ENSG00000141012	PNN	YKL165C	MCD4
RABGGTA/SNT1	ENSG00000141027	RABGGTA	YCR033W	SNT1
NFATC4/SSH4	ENSG00000141084	NFATC4	YKL124W	SSH4
PLTP/PRS2	ENSG00000141127	PLTP	YER099C	PRS2
PCIF1/MRH4	ENSG00000141141	PCIF1	YGL064C	MRH4
GSS/VPS53	ENSG00000141252	GSS	YJL029C	VPS53
MMP9/GYP5	ENSG00000141258	MMP9	YPL249C	GYP5
TRPC4AP/UFD1	ENSG00000141279	TRPC4AP	YGR048W	UFD1
PYGB/CHC1	ENSG00000141367	PYGB	YGL206C	CHC1
PROCR/RPT5	ENSG00000141385	PROCR	YOR117W	RPT5
GINS1/INM2	ENSG00000141401	GINS1	YDR287W	INM2
NINL/ORC2	ENSG00000141503	NINL	YBR060C	ORC2
CD40/MRL1	ENSG00000141510	CD40	YPR079W	MRL1
UQCC/RDI1	ENSG00000141522	UQCC	YDL135C	RDI1
ZMYND8/MTR4	ENSG00000141543	ZMYND8	YJL050W	MTR4
SGK2/ATG18	ENSG00000141580	SGK2	YFR021W	ATG18
IFT52/SOK2	ENSG00000141646	IFT52	YMR016C	SOK2
MYBL2/DIB1	ENSG00000141759	MYBL2	YPR082C	DIB1
HNF4A/PFK2	ENSG00000141959	HNF4A	YMR205C	PFK2
SLA2/YAR1	ENSG00000141965	SLA2	YPL239W	YAR1
C20orf24/CDC24	ENSG00000141968	C20orf24	YAL041W	CDC24
NFATC2/SOD1	ENSG00000142168	NFATC2	YJR104C	SOD1
STK4/ARN2	ENSG00000142185	STK4	YHL047C	ARN2
PFDN4/MSB3	ENSG00000142192	PFDN4	YNL293W	MSB3
DOK5/MYO5	ENSG00000142347	DOK5	YMR109W	MYO5
CSTF1/SUR1	ENSG00000142453	CSTF1	YPL057C	SUR1
BMP7/MDR1	ENSG00000142459	BMP7	YGR100W	MDR1
RAE1/PRE2	ENSG00000142507	RAE1	YPR103W	PRE2
TPD52L2/RPS11B	ENSG00000142534	TPD52L2	YBR048W	RPS11B
DNAJC5/RPL11B	ENSG00000142676	DNAJC5	YGR085C	RPL11B
NELFCD/BUD20	ENSG00000142684	NELFCD	YLR074C	BUD20
PRPF6/ELM1	ENSG00000142875	PRPF6	YKL048C	ELM1
TUBB1/GPI8	ENSG00000142892	TUBB1	YDR331W	GPI8
PSMA7/PTP1	ENSG00000142949	PSMA7	YDL230W	PTP1
NTSR1/DIT2	ENSG00000142973	NTSR1	YDR402C	DIT2
MRGBP/KEM1	ENSG00000143006	MRGBP	YGL173C	KEM1
DIDO1/MSN1	ENSG00000143033	DIDO1	YOL116W	MSN1
GID8/FAR11	ENSG00000143093	GID8	YNL127W	FAR11
BIRC7/PUP2	ENSG00000143106	BIRC7	YGR253C	PUP2
ARFGAP1/TUP1	ENSG00000143164	ARFGAP1	YCR084C	TUP1
AVP/PHO2	ENSG00000143190	AVP	YDL106C	PHO2
COL20A1/PAN2	ENSG00000143319	COL20A1	YGL094C	PAN2
CHRNA4/RFS1	ENSG00000143321	CHRNA4	YBR052C	RFS1
EEF1A2/STE7	ENSG00000143322	EEF1A2	YDL159W	STE7
PTK6/RGS2	ENSG00000143333	PTK6	YOR107W	RGS2
GMEB2/RAD10	ENSG00000143337	GMEB2	YML095C	RAD10
C20orf27/BUD5	ENSG00000143344	C20orf27	YCR038C	BUD5
SPEF1/PPX1	ENSG00000143363	SPEF1	YHR201C	PPX1
CDC25B/HRB1	ENSG00000143368	CDC25B	YNL004W	HRB1
ARFRP1/PIK1	ENSG00000143393	ARFRP1	YNL267W	PIK1
NDUFAF5/NCA2	ENSG00000143398	NDUFAF5	YPR155C	NCA2
TRIB3/GSH1	ENSG00000143418	TRIB3	YJL101C	GSH1
RASSF2/IGO1	ENSG00000143420	RASSF2	YNL157W	IGO1
CSNK2A1/YCK1	ENSG00000143466	CSNK2A1	YHR135C	YCK1
ANGPT4/VBA4	ENSG00000143469	ANGPT4	YDR119W	VBA4
HM13/TMA64	ENSG00000143486	HM13	YDR117C	TMA64
SNPH/SET5	ENSG00000143499	SNPH	YHR207C	SET5
MYLK2/FMP30	ENSG00000143507	MYLK2	YPL103C	FMP30
SIRPB1/FYV7	ENSG00000143549	SIRPB1	YLR068W	FYV7
SEC23B/NTH1	ENSG00000143575	SEC23B	YDR001C	NTH1
FERMT1/GZF3	ENSG00000143614	FERMT1	YJL110C	GZF3
HAO1/CYT2	ENSG00000143621	HAO1	YKL087C	CYT2
PDYN/GSP1	ENSG00000143622	PDYN	YLR293C	GSP1
PLCB4/YCL047C	ENSG00000143641	PLCB4	YCL047C	YCL047C
MYL9/TEX1	ENSG00000143669	MYL9	YNL253W	TEX1
HCK/LTP1	ENSG00000143727	HCK	YPR073C	LTP1
CRNKL1/ARF1	ENSG00000143761	CRNKL1	YDL192W	ARF1
POFUT1/CIK1	ENSG00000143776	POFUT1	YMR198W	CIK1
SAMHD1/MRPS5	ENSG00000143799	SAMHD1	YBR251W	MRPS5
PAK7/ERG24	ENSG00000143815	PAK7	YNL280C	ERG24
KIF3B/PTP3	ENSG00000143851	KIF3B	YER075C	PTP3
NOP56/YNL024C	ENSG00000143878	NOP56	YNL024C	YNL024C
IDH3B/RRP9	ENSG00000143924	IDH3B	YPR137W	RRP9
MAPRE1/COQ3	ENSG00000143933	MAPRE1	YOL096C	COQ3
JAG1/SPA2	ENSG00000143970	JAG1	YLL021W	SPA2
CDK5RAP1/HCA4	ENSG00000144028	CDK5RAP1	YJL033W	HCA4
SNTA1/MEI4	ENSG00000144061	SNTA1	YER044C-A	MEI4
OXT/TVP18	ENSG00000144063	OXT	YMR071C	TVP18
TTI1/THR4	ENSG00000144115	TTI1	YCR053W	THR4
E2F1/DIG2	ENSG00000144283	E2F1	YDR480W	DIG2
RPRD1B/OSW5	ENSG00000144366	RPRD1B	YMR148W	OSW5
PXMP4/YPT52	ENSG00000144566	PXMP4	YKR014C	YPT52
CHMP4B/PSR2	ENSG00000144579	CHMP4B	YLR019W	PSR2
BPI/CAF40	ENSG00000144580	BPI	YNL288W	CAF40
CST3/CNM67	ENSG00000144674	CST3	YNL225C	CNM67
ASIP/RPL32	ENSG00000144713	ASIP	YBL092W	RPL32
CST4/SHQ1	ENSG00000144736	CST4	YIL104C	SHQ1
ACTR5/SGM1	ENSG00000144747	ACTR5	YJR134C	SGM1
WFDC2/ATG3	ENSG00000144848	WFDC2	YNR007C	ATG3
AHCY/ARL3	ENSG00000144867	AHCY	YPL051W	ARL3
DHX35/MRPL20	ENSG00000145012	DHX35	YKR085C	MRPL20
DNTTIP1/SRO7	ENSG00000145087	DNTTIP1	YPR032W	SRO7
MAP1LC3A/LCL2	ENSG00000145147	MAP1LC3A	YLR104W	LCL2
SYNDIG1/GCD6	ENSG00000145191	SYNDIG1	YDR211W	GCD6
PIGU/CRS5	ENSG00000145287	PIGU	YOR031W	CRS5
TNNC2/CLA4	ENSG00000145349	TNNC2	YNL298W	CLA4
APMAP/PHO81	ENSG00000145362	APMAP	YGR233C	PHO81
ZNF516/YPR172W	ENSG00000145391	ZNF516	YPR172W	YPR172W
USP14/BNA1	ENSG00000145526	USP14	YJR025C	BNA1
VAPA/TSC13	ENSG00000145545	VAPA	YDL015C	TSC13
MYOM1/YCP4	ENSG00000145555	MYOM1	YCR004C	YCP4
MYL12A/RPL37A	ENSG00000145592	MYL12A	YLR185W	RPL37A
CEP76/DAS1	ENSG00000145604	CEP76	YJL149W	DAS1
CEP192/YHL044W	ENSG00000145649	CEP192	YHL044W	YHL044W
RNMT/RGA2	ENSG00000145675	RNMT	YDR379W	RGA2
SMAD7/IQG1	ENSG00000145703	SMAD7	YPL242C	IQG1
LAMA1/AST2	ENSG00000145730	LAMA1	YER101C	AST2
RNF125/EGD1	ENSG00000145741	RNF125	YPL037C	EGD1
ANKRD12/YDR124W	ENSG00000145779	ANKRD12	YDR124W	YDR124W
NOL4/WSC4	ENSG00000145794	NOL4	YHL028W	WSC4
POLI/NBP2	ENSG00000145819	POLI	YDR162C	NBP2
MIB1/DBP1	ENSG00000145833	MIB1	YPL119C	DBP1
RBBP8/MRPS17	ENSG00000145901	RBBP8	YMR188C	MRPS17
RIOK3/SNU13	ENSG00000145912	RIOK3	YEL026W	SNU13
CSTF2/RMD5	ENSG00000145916	CSTF2	YDR255C	RMD5
PSMD10/RTT105	ENSG00000146067	PSMD10	YER104W	RTT105
ATG4A/CFD1	ENSG00000146192	ATG4A	YIL003W	CFD1
TBL1X/IRC20	ENSG00000146414	TBL1X	YLR247C	IRC20
GPR143/MUM2	ENSG00000146457	GPR143	YBR057C	MUM2
PGRMC1/ARF3	ENSG00000146535	PGRMC1	YOR094W	ARF3
POLA1/FMP48	ENSG00000146648	POLA1	YGR052W	FMP48
MID1/MDH2	ENSG00000146701	MID1	YOL126C	MDH2
NKAP/RPT3	ENSG00000146731	NKAP	YDR394W	RPT3
NXT2/AGP2	ENSG00000146828	NXT2	YBR132C	AGP2
GUCY2F/RSM24	ENSG00000146872	GUCY2F	YDR175C	RSM24
ENSG00000101898/SPC72	ENSG00000146950	ENSG00000101898	YAL047C	SPC72
ALG13/SPO71	ENSG00000147041	ALG13	YDR104C	SPO71
PRPS2/HXK1	ENSG00000147044	PRPS2	YFR053C	HXK1
TLR8/CYC8	ENSG00000147050	TLR8	YBR112C	CYC8
AMMECR1/CLB4	ENSG00000147082	AMMECR1	YLR210W	CLB4
CHRDL1/MCH2	ENSG00000147100	CHRDL1	YKL221W	MCH2
WDR13/YNR062C	ENSG00000147123	WDR13	YNR062C	YNR062C
SUV39H1/TAF1	ENSG00000147133	SUV39H1	YGR274C	TAF1
GLRA2/WHI3	ENSG00000147140	GLRA2	YNL197C	WHI3
XIAP/STI1	ENSG00000147162	XIAP	YOR027W	STI1
STAG2/JNM1	ENSG00000147202	STAG2	YMR294W	JNM1
MCF2/PRS5	ENSG00000147224	MCF2	YOL061W	PRS5
F9/VMA1	ENSG00000147416	F9	YDL185W	VMA1
ABCD1/YJL049W	ENSG00000147457	ABCD1	YJL049W	YJL049W
CCDC22/YLR422W	ENSG00000147459	CCDC22	YLR422W	YLR422W
CACNA1F/ERR2	ENSG00000147526	CACNA1F	YPL281C	ERR2
SYP/CIC1	ENSG00000147677	SYP	YHR052W	CIC1
PLP2/YAR028W	ENSG00000147684	PLP2	YAR028W	YAR028W
BMX/MNN10	ENSG00000147852	BMX	YDR245W	MNN10
PLS3/YDL186W	ENSG00000147854	PLS3	YDL186W	YDL186W
NAA10/ERG2	ENSG00000147955	NAA10	YMR202W	ERG2
RENBP/IPL1	ENSG00000148053	RENBP	YPL209C	IPL1
ELF4/CHS3	ENSG00000148154	ELF4	YBR023C	CHS3
SMARCA1/LDB18	ENSG00000148200	SMARCA1	YLL049W	LDB18
MTMR8/DPB4	ENSG00000148229	MTMR8	YDR121W	DPB4
ASB9/MSB4	ENSG00000148429	ASB9	YOL112W	MSB4
ENSG00000102050/SDS22	ENSG00000148484	ENSG00000102050	YKL193C	SDS22
RBBP7/SPC34	ENSG00000148498	RBBP7	YKR037C	SPC34
PPP1R2P9/MSN4	ENSG00000148516	PPP1R2P9	YKL062W	MSN4
KCND1/RPP1	ENSG00000148688	KCND1	YHR062C	RPP1
OPN1LW/TVP38	ENSG00000148734	OPN1LW	YKR088C	TVP38
FMR1/SLD3	ENSG00000148773	FMR1	YGL113W	SLD3
PIM2/ERG5	ENSG00000148795	PIM2	YMR015C	ERG5
SLC35A2/MTG1	ENSG00000148824	SLC35A2	YMR097C	MTG1
PQBP1/GTT2	ENSG00000148834	PQBP1	YLL060C	GTT2
PCSK1N/CLF1	ENSG00000148843	PCSK1N	YLR117C	CLF1
EMD/VID24	ENSG00000148935	EMD	YBR105C	VID24
TAZ/YEH1	ENSG00000148948	TAZ	YLL012W	YEH1
PGK1/YJR008W	ENSG00000149124	PGK1	YJR008W	YJR008W
GATA1/VID22	ENSG00000149131	GATA1	YLR373C	VID22
MAGT1/POB3	ENSG00000149136	MAGT1	YML069W	POB3
SMS/SPS18	ENSG00000149182	SMS	YNL204C	SPS18
PHEX/RPS3	ENSG00000149273	PHEX	YNL178W	RPS3
UBL4A/LRE1	ENSG00000149308	UBL4A	YCL051W	LRE1
EEA1/TRA1	ENSG00000149311	EEA1	YHR099W	TRA1
RP2/LYS5	ENSG00000149313	RP2	YGL154C	LYS5
PHF16/SSE1	ENSG00000149428	PHF16	YPL106C	SSE1
CDK16/ASH1	ENSG00000149480	CDK16	YKL185W	ASH1
USP11/CYB5	ENSG00000149485	USP11	YNL111C	CYB5
PCYT1B/YOL087C	ENSG00000149499	PCYT1B	YOL087C	YOL087C
HTATSF1/RNA15	ENSG00000149532	HTATSF1	YGL044C	RNA15
VGLL1/SPS1	ENSG00000149554	VGLL1	YDR523C	SPS1
CD40LG/CRF1	ENSG00000149557	CD40LG	YDR223W	CRF1
TIMP1/RPS30A	ENSG00000149806	TIMP1	YLR287C-A	RPS30A
FGD1/PPH22	ENSG00000149923	FGD1	YDL188C	PPH22
PIN4/SSD1	ENSG00000149968	PIN4	YDR293C	SSD1
PORCN/OAF3	ENSG00000150093	PORCN	YKR064W	OAF3
MAGED2/TRM5	ENSG00000150394	MAGED2	YHR070W	TRM5
KLF8/MIR1	ENSG00000150625	KLF8	YJR077C	MIR1
SYTL4/CAB5	ENSG00000150672	SYTL4	YDR196C	CAB5
CENPI/CCT7	ENSG00000150753	CENPI	YJL111W	CCT7
DRP2/BOI1	ENSG00000150760	DRP2	YBL085W	BOI1
TAF7L/AIM14	ENSG00000150867	TAF7L	YGL160W	AIM14
PBDC1/HCM1	ENSG00000150907	PBDC1	YCR065W	HCM1
ENSG00000102391/DCP1	ENSG00000151065	ENSG00000102391	YOL149W	DCP1
ARMCX3/HXT5	ENSG00000151067	ARMCX3	YHR096C	HXT5
HTR2A/PNG1	ENSG00000151092	HTR2A	YPL096W	PNG1
NDFIP2/SPT23	ENSG00000151150	NDFIP2	YKL020C	SPT23
TNFSF13B/PET10	ENSG00000151332	TNFSF13B	YKR046C	PET10
MLNR/MNN2	ENSG00000151348	MLNR	YBR015C	MNN2
CAB39L/DOT5	ENSG00000151366	CAB39L	YIL010W	DOT5
KLF5/HRK1	ENSG00000151414	KLF5	YOR267C	HRK1
STK24/KIN82	ENSG00000151422	STK24	YCR091W	KIN82
ACP5/BGL2	ENSG00000151445	ACP5	YGR282C	BGL2
DNAJC3/NMD2	ENSG00000151461	DNAJC3	YHR077C	NMD2
UGGT2/CDC123	ENSG00000151465	UGGT2	YLR215C	CDC123
ARHGEF7/TPM1	ENSG00000151466	ARHGEF7	YNL079C	TPM1
FGF9/ORC1	ENSG00000151490	FGF9	YML065W	ORC1
SGCG/PHO89	ENSG00000151491	SGCG	YBR296C	PHO89
PARP4/HST4	ENSG00000151615	PARP4	YDR191W	HST4
SUPT20H/YLR050C	ENSG00000151617	SUPT20H	YLR050C	YLR050C
MRPS31/GCS1	ENSG00000151693	MRPS31	YDL226C	GCS1
KPNA3/COA4	ENSG00000151702	KPNA3	YLR218C	COA4
FLT1/LEU5	ENSG00000151729	FLT1	YHR002W	LEU5
RGCC/PES4	ENSG00000151846	RGCC	YFR023W	PES4
VWA8/TOP1	ENSG00000151849	VWA8	YOL006C	TOP1
DGKH/COY1	ENSG00000151914	DGKH	YKL179C	COY1
KATNAL1/RRT5	ENSG00000151923	KATNAL1	YFR032C	RRT5
INTS6/SWC7	ENSG00000152208	INTS6	YLR385C	SWC7
TSC22D1/TIP41	ENSG00000152217	TSC22D1	YPR040W	TIP41
CLN5/PEX27	ENSG00000152223	CLN5	YOR193W	PEX27
OLFM4/ATP2	ENSG00000152234	OLFM4	YJR121W	ATP2
MSLN/GIP3	ENSG00000152242	MSLN	YPL137C	GIP3
TRADD/LGE1	ENSG00000152253	TRADD	YPL055C	LGE1
HSF4/YNL190W	ENSG00000152291	HSF4	YNL190W	YNL190W
CORO1A/ATG10	ENSG00000152348	CORO1A	YLL042C	ATG10
MAPK3/PSO2	ENSG00000152457	MAPK3	YMR137C	PSO2
PHKB/PFK1	ENSG00000152556	PHKB	YGR240C	PFK1
NUTF2/CDC9	ENSG00000152578	NUTF2	YDL164C	CDC9
NUP93/CLB6	ENSG00000152669	NUP93	YGR109C	CLB6
CENPT/MAD1	ENSG00000152672	CENPT	YGL086W	MAD1
TSNAXIP1/GEP5	ENSG00000152785	TSNAXIP1	YLR091W	GEP5
NFAT5/YRA2	ENSG00000152795	NFAT5	YKL214C	YRA2
N4BP1/IES1	ENSG00000152818	N4BP1	YFL013C	IES1
CBLN1/CAN1	ENSG00000152822	CBLN1	YEL063C	CAN1
ARL2BP/MXR1	ENSG00000152894	ARL2BP	YER042W	MXR1
ZNF423/YGR125W	ENSG00000152910	ZNF423	YGR125W	YGR125W
CCL22/YJR149W	ENSG00000152932	CCL22	YJR149W	YJR149W
CCL17/RAD24	ENSG00000152942	CCL17	YER173W	RAD24
CTCF/SRB7	ENSG00000152944	CTCF	YDR308C	SRB7
ACD/CWC27	ENSG00000153015	ACD	YPL064C	CWC27
POLR2C/SEC65	ENSG00000153037	POLR2C	YML105C	SEC65
PARD6A/VID30	ENSG00000153187	PARD6A	YGL227W	VID30
ZNF821/NUP2	ENSG00000153201	ZNF821	YLR335W	NUP2
MMP15/RCO1	ENSG00000153487	MMP15	YMR075W	RCO1
USB1/EPL1	ENSG00000153560	USB1	YFL024C	EPL1
CCDC113/BDH1	ENSG00000153563	CCDC113	YAL060W	BDH1
NME3/RKI1	ENSG00000153574	NME3	YOR095C	RKI1
PSMD7/FAS1	ENSG00000153707	PSMD7	YKL182W	FAS1
VAC14/TFA1	ENSG00000153767	VAC14	YKL028W	TFA1
TANGO6/ERF2	ENSG00000153786	TANGO6	YLR246W	ERF2
COG4/CHD1	ENSG00000153922	COG4	YER164W	CHD1
PLA2G15/STF2	ENSG00000154016	PLA2G15	YGR008C	STF2
[truncated: 968 more rows]
