# Supplementary material for: Scope and limitations of yeast as a model organism for studying human tissue-specific pathways
Source: BMC Syst Biol. 2015 Dec 29;9:96. doi: 10.1186/s12918-015-0253-0 (PMC4696342; doi:10.1186/s12918-015-0253-0)
Supplement: Additional file 1 — Network alignments. Compressed (*.zip) file containing individual tissue-specific alignments. (ZIP 5181 Kb) [file 12918_2015_253_MOESM1_ESM.zip › alignments/Atrioventricular Node_AlignGraph_edges.tsv]

First_ortholog_pair	Second_ortholog_pair
SEC61B/TRS23	GCLC/SPP382
FOSL2/PAP2	CREBBP/NAB2
MASP2/WBP1	ITGA3/BRX1
CCL17/RAD24	BAIAP2L1/PAN1
FAM76B/RPN11	MYH13/SES1
MPP6/HSP82	NOX1/PRP2
FAM76B/RPN11	CAMK1G/NUG1
SYTL4/CAB5	TRAF3IP3/CET1
COL4A3BP/PRP22	BAZ1B/CDC40
TRO/NOP1	CALCOCO1/PSE1
SLK/BRE1	CLDN11/HAL5
FAM76B/RPN11	CLDN11/HAL5
PABPC4/MNT4	DDX11/YPL245W
CORO1A/ATG10	CD6/NHX1
NCKAP1/YHR080C	CAPN1/HRP1
DDX20/MDY2	STMN4/GIS2
BCL3/IMD3	STMN4/GIS2
UBE2D4/RFA3	STMN4/GIS2
NUP50/RPL26B	STMN4/GIS2
CLCN7/THS1	STMN4/GIS2
GRIN2D/PEX2	STMN4/GIS2
OBFC1/TIM12	STMN4/GIS2
PHC1/SIC1	STMN4/GIS2
FAM76B/RPN11	ZRANB1/HUL5
MTHFD1/PRY1	ZFP64/NOP14
RANBP3/SKI6	SPAST/KAR2
FH/UFD2	RNF10/YPL236C
RPS19/LSM4	TOMM34/STE6
INPP4A/PTK2	SEC63/YAP1802
FBXO31/PRK1	SEC63/YAP1802
CORO1A/ATG10	IFNGR1/ERG10
RPGRIP1/ADY3	HMGB3/CAT2
PIAS4/REV1	SARS/SNP1
FAM76B/RPN11	ATP6V0A1/RVS161
ZNF268/ELF1	ADSS/CBK1
RPGRIP1/ADY3	RFC1/RGT2
TFRC/HOS4	INPP4A/PTK2
PPP1R2P9/MSN4	INPP4A/PTK2
PLA2G15/STF2	INPP4A/PTK2
STUB1/VMA5	INPP4A/PTK2
CTSC/TGL1	INPP4A/PTK2
RASAL2/PRP45	ADRB1/MDV1
RPAP1/IMP2	HSPA5/SGV1
TAF9/CRZ1	DTNBP1/IME2
GOSR2/RPN2	XK/ISA1
MCM6/RAD17	MSMO1/MLC1
EP300/SRP102	MCF2L2/MSS51
PIGS/NUP1	NRIP2/NUP188
BTBD1/ATG17	ANAPC4/EXO84
ARID4B/SIR2	TRAPPC3/CKA1
SEMA3A/PHO4	TRAPPC3/CKA1
P2RX6/PRP16	THRAP3/CEF1
TENC1/IRA1	THRAP3/CEF1
CRLS1/TIM22	MRPL43/GRS1
BCL3/IMD3	ZFR/UBI4
CORO1A/ATG10	PCGF2/SPC105
SPOCK2/CMD1	POLR3E/MYO4
SERPINA4/YJL055W	PSD/MRD1
TRIP13/RRP5	GUCY1B3/SGN1
ZNF268/ELF1	SFSWAP/SRP54
SCAMP1/COP1	ISOC2/GLO3
SCGB2A2/SRB8	ASUN/ABD1
CDKN1B/CDC31	SNX24/YDL156W
VPS35/PRT1	PMS1/PAB1
SLK/BRE1	MCM10/RAD6
SF3A1/CTK1	ASB1/LIA1
PFKP/JSN1	FAM107B/FAA1
RPAP1/IMP2	CTNNA2/CFT2
RIF1/ROD1	ELAVL1/CMK1
PRMT8/RPS18A	FECH/SSP120
SUPT16H/SWD2	TRO/NOP1
CORO1A/ATG10	IFT80/YGR066C
OSM/CDC33	VPS35/PRT1
ICAM4/RLI1	VPS35/PRT1
SF3A1/CTK1	BCL3/IMD3
GNA11/PRE1	GAL/PRE8
PHC1/SIC1	GAL/PRE8
TRIP13/RRP5	ATP1B3/HSL1
FBXO31/PRK1	DAPP1/DPB11
RAP1GAP/GCN5	SMG6/RPG1
GSK3B/GCD7	EXOC5/PET18
PHACTR1/LCL3	EXOC5/PET18
CORO1A/ATG10	CNGB1/SMC3
CORO1A/ATG10	ATP6AP1/DED1
RAB34/SWA2	P4HA2/SSB1
MTPN/TFG1	VDAC1P1/TFB4
HOXA1/YBR225W	SNCB/SPR1
APLP1/SNF2	SEMA3A/PHO4
FAM188B/TUB3	SEMA3A/PHO4
SF3B2/RPL23A	ACAT1/SPT15
FAM76B/RPN11	ACTB/SSA3
CORO1A/ATG10	RBM7/PPG1
MDN1/TFA2	TPD52/EST2
MSLN/GIP3	RAP1GAP/GCN5
HAO1/CYT2	MAP2K7/UBP3
RPS19/LSM4	MAP2K7/UBP3
JAK3/CDC48	MAP2K7/UBP3
PLTP/PRS2	FAM76B/RPN11
MED31/RPN1	FAM76B/RPN11
ALOX12/TAL1	FAM76B/RPN11
ZFAND6/TEM1	RBFOX1/LTE1
SH3GLB1/DED81	CBFA2T2/SMT3
NDC80/RFA2	UBE2D4/RFA3
CRYBB2P1/SWF1	MKNK1/ATP4
PLEKHA4/PBP2	REXO1/BYE1
FHL5/RRS1	EPHA6/SSF1
ARHGAP5/SSP2	CDC14B/YGL036W
CREM/SXM1	HSPB11/YPR015C
HPS4/YGR250C	XPO1/CCT8
CUBN/YEL043W	DIS3/KIN3
CBLN1/CAN1	ZNF446/ALG5
STRN4/FKH1	EIF3I/YGR017W
TIMP3/ACC1	GNA11/PRE1
TAF1C/YHR033W	GNA11/PRE1
NFAT5/YRA2	NSFL1C/URB2
CORO1A/ATG10	CHGB/EIS1
HNRNPC/SEC8	NDUFB2/SEC6
DYRK1B/RPN7	SLC26A3/RPN13
L3MBTL2/KAR3	ACKR6/AAR2
PPIF/RPL6B	MYH7/RPL27B
TAX1BP1/BEM1	HNRNPC/SEC8
IDH3B/RRP9	SNAP23/ECM16
PAK7/ERG24	COL9A3/ERG27
DERL3/NIP100	ENSG00000096087/SSK22
SEC61B/TRS23	DSP/AVT2
EFNA2/PDH1	MAGEB2/DSK2
COL4A3BP/PRP22	P2RX6/PRP16
MAZ/SMY1	DERL3/NIP100
KIAA1199/PMA1	LGALS1/GAP1
MAP4K1/RPL2A	FBXO7/RPS6B
ACSBG1/YTA7	TIMP3/ACC1
AGFG2/YPT32	SBF1/PRR1
NFKB1/PTP2	TRIP11/SLT2
SEC61B/TRS23	PLTP/PRS2
GOSR2/RPN2	MYL12A/RPL37A
CORO1A/ATG10	NOL4/WSC4
CHRDL1/MCH2	NXT2/AGP2
GNB3/HBS1	RBBP7/SPC34
RPS19/LSM4	ENSG00000102391/DCP1
RSRC2/YET3	DGKH/COY1
CGB/YEF3	ABCC1/ELC1
MAZ/SMY1	STUB1/VMA5
RSRC2/YET3	MAZ/SMY1
CAV2/ATP23	CSK/PEX4
TBP/CTR9	INTS10/PAF1
RSRC2/YET3	KDELR1/SNF7
OGFOD2/UBP15	GCDH/FBP1
TMCO6/SMX2	NRF1/PRP46
SEC61B/TRS23	GLI3/RAM2
GOSR2/RPN2	ERLIN1/ASK1
