# Supplementary material for: Scope and limitations of yeast as a model organism for studying human tissue-specific pathways
Source: BMC Syst Biol. 2015 Dec 29;9:96. doi: 10.1186/s12918-015-0253-0 (PMC4696342; doi:10.1186/s12918-015-0253-0)
Supplement: Additional file 1 — Network alignments. Compressed (*.zip) file containing individual tissue-specific alignments. (ZIP 5181 Kb) [file 12918_2015_253_MOESM1_ESM.zip › alignments/Dorsal Root Ganglion_AlignGraph_nodes.tsv]

ID	Human_EnsemblGeneID	Human_Symbol	Yeast_EnsemblGeneID	Yeast_Symbol
TSPAN6/DPM1	ENSG00000000419	TSPAN6	YPR183W	DPM1
DPM1/PRK1	ENSG00000000938	DPM1	YIL095W	PRK1
SCYL3/HAP2	ENSG00000001167	SCYL3	YGL237C	HAP2
FGR/COS9	ENSG00000003402	FGR	YKL219W	COS9
CFH/DFG5	ENSG00000003436	CFH	YMR238W	DFG5
GCLC/SPP382	ENSG00000003756	GCLC	YLR424W	SPP382
NFYA/ARL1	ENSG00000004059	NFYA	YBR164C	ARL1
SEMA3F/FEN1	ENSG00000004399	SEMA3F	YCR034W	FEN1
CFTR/ADK1	ENSG00000004455	CFTR	YDR226W	ADK1
KRIT1/GUP2	ENSG00000004468	KRIT1	YPL189W	GUP2
RAD52/CPR6	ENSG00000004478	RAD52	YLR216C	CPR6
BAD/HAL5	ENSG00000004660	BAD	YJL165C	HAL5
CD99/ACP1	ENSG00000004779	CD99	YKL192C	ACP1
AOC1/PKP2	ENSG00000004799	AOC1	YGL059W	PKP2
HECW1/YGR201C	ENSG00000004838	HECW1	YGR201C	YGR201C
MAD1L1/YDR307W	ENSG00000004866	MAD1L1	YDR307W	YDR307W
LASP1/CDC27	ENSG00000004897	LASP1	YBL084C	CDC27
M6PR/DNL4	ENSG00000005156	M6PR	YOR005C	DNL4
ICA1/RET3	ENSG00000005243	ICA1	YPL010W	RET3
ALS2/PST2	ENSG00000005302	ALS2	YDR032C	PST2
CASP10/RSC1	ENSG00000005339	CASP10	YGR056W	RSC1
CFLAR/MDL1	ENSG00000005471	CFLAR	YLR188W	MDL1
TFPI/LOC1	ENSG00000005700	TFPI	YFR001W	LOC1
RBM5/YDR352W	ENSG00000005893	RBM5	YDR352W	YDR352W
MTMR7/PGC1	ENSG00000006007	MTMR7	YPL206C	PGC1
ARF5/APL4	ENSG00000006125	ARF5	YPR029C	APL4
POLDIP2/THP1	ENSG00000006128	POLDIP2	YOL072W	THP1
PLXND1/ADH7	ENSG00000006194	PLXND1	YCR105W	ADH7
AK2/MMS1	ENSG00000006468	AK2	YPR164W	MMS1
CD38/LCB5	ENSG00000006530	CD38	YLR260W	LCB5
FKBP4/YMR010W	ENSG00000006704	FKBP4	YMR010W	YMR010W
KDM1A/VPS41	ENSG00000006715	KDM1A	YDR080W	VPS41
CAMKK1/IZH2	ENSG00000006831	CAMKK1	YOL002C	IZH2
RECQL/PAC1	ENSG00000007168	RECQL	YOR269W	PAC1
HSPB6/MET10	ENSG00000007171	HSPB6	YFR030W	MET10
ARHGAP33/HXK2	ENSG00000007174	ARHGAP33	YGL253W	HXK2
NDUFAB1/HOF1	ENSG00000007237	NDUFAB1	YMR032W	HOF1
PDK4/TRS33	ENSG00000007255	PDK4	YOR115C	TRS33
ZMYND10/FRE7	ENSG00000007952	ZMYND10	YOL152W	FRE7
ST7/PRE7	ENSG00000008018	ST7	YBL041W	PRE7
CDC27/IRE1	ENSG00000008118	CDC27	YHR079C	IRE1
SLC4A1/UTR1	ENSG00000008130	SLC4A1	YJR049C	UTR1
CALCR/DTR1	ENSG00000008282	CALCR	YBR180W	DTR1
HCCS/CNL1	ENSG00000008294	HCCS	YDR357C	CNL1
DVL2/NSE5	ENSG00000008300	DVL2	YML023C	NSE5
UPF1/PHO3	ENSG00000008710	UPF1	YBR092C	PHO3
SKAP2/MEP1	ENSG00000008838	SKAP2	YGR121C	MEP1
SLC25A5/RPS20	ENSG00000008988	SLC25A5	YHL015W	RPS20
CCDC109B/YBL055C	ENSG00000009335	CCDC109B	YBL055C	YBL055C
HOXA11/PHO4	ENSG00000009950	HOXA11	YFR034C	PHO4
POLR2J/RSC4	ENSG00000009954	POLR2J	YKR008W	RSC4
DHX33/VID30	ENSG00000010017	DHX33	YGL227W	VID30
MEOX1/MSC7	ENSG00000010030	MEOX1	YHR039C	MSC7
LIG3/SEE1	ENSG00000010165	LIG3	YIL064W	SEE1
RPAP3/ZAP1	ENSG00000010244	RPAP3	YJL056C	ZAP1
ENSG00000005189/YCS4	ENSG00000010292	ENSG00000005189	YLR272C	YCS4
CIAPIN1/NUD1	ENSG00000010322	CIAPIN1	YOR373W	NUD1
FAM214B/NBP2	ENSG00000010671	FAM214B	YDR162C	NBP2
COPZ2/KSP1	ENSG00000010810	COPZ2	YHR082C	KSP1
PRKAR2B/NDD1	ENSG00000010818	PRKAR2B	YOR372C	NDD1
MSL3/ELA1	ENSG00000011007	MSL3	YNL230C	ELA1
CREBBP/YNK1	ENSG00000011052	CREBBP	YKL067W	YNK1
BZRAP1/UTP18	ENSG00000011260	BZRAP1	YJL069C	UTP18
MPO/DCR2	ENSG00000011275	MPO	YLR361C	DCR2
PON1/STT4	ENSG00000011405	PON1	YLR305C	STT4
GCFC2/MSB4	ENSG00000011454	GCFC2	YOL112W	MSB4
ABCB4/PPH21	ENSG00000011485	ABCB4	YDL134C	PPH21
SOX8/TFB3	ENSG00000012048	SOX8	YDR460W	TFB3
IBTK/UBX5	ENSG00000012822	IBTK	YDR330W	UBX5
MYCBP2/MPS1	ENSG00000012983	MYCBP2	YDL028C	MPS1
FBXL3/IRS4	ENSG00000013016	FBXL3	YKR019C	IRS4
ITGAL/RET1	ENSG00000013503	ITGAL	YOR207C	RET1
PDK2/NGL2	ENSG00000013523	PDK2	YMR285C	NGL2
ITGA3/ITT1	ENSG00000013561	ITGA3	YML068W	ITT1
LAMP2/PMT6	ENSG00000014216	LAMP2	YGR199W	PMT6
GGNBP2/MDH3	ENSG00000014641	GGNBP2	YDL078C	MDH3
ITGA2B/MMT1	ENSG00000014824	ITGA2B	YMR177W	MMT1
GDE1/BRX1	ENSG00000015171	GDE1	YOL077C	BRX1
C19orf60/LAS17	ENSG00000015285	C19orf60	YOR181W	LAS17
CRLF1/GPG1	ENSG00000015413	CRLF1	YGL121C	GPG1
MAP3K14/MPP6	ENSG00000015479	MAP3K14	YNR024W	MPP6
ABCC8/BPL1	ENSG00000015592	ABCC8	YDL141W	BPL1
CCL18/HPF1	ENSG00000016490	CCL18	YOL155C	HPF1
CCL3/PMR1	ENSG00000017260	CCL3	YGL167C	PMR1
SYNRG/LRG1	ENSG00000017797	SYNRG	YDL240W	LRG1
CACNG3/DLD1	ENSG00000018510	CACNG3	YDL174C	DLD1
TMEM132A/ENA1	ENSG00000018625	TMEM132A	YDR040C	ENA1
AP2B1/WSC3	ENSG00000019991	AP2B1	YOL105C	WSC3
TAC1/RGM1	ENSG00000020256	TAC1	YMR182C	RGM1
ZNF263/NAM7	ENSG00000021776	ZNF263	YMR080C	NAM7
CX3CL1/CPA1	ENSG00000021826	CX3CL1	YOR303W	CPA1
SPATA20/DEG1	ENSG00000022267	SPATA20	YFL001W	DEG1
CACNA1G/GPM2	ENSG00000022556	CACNA1G	YDL021W	GPM2
TNFRSF12A/MAG2	ENSG00000022840	TNFRSF12A	YLR427W	MAG2
MAP3K9/PFA4	ENSG00000023041	MAP3K9	YOL003C	PFA4
RALA/RUD3	ENSG00000023287	RALA	YOR216C	RUD3
BAIAP2L1/MPD2	ENSG00000023318	BAIAP2L1	YOL088C	MPD2
ETV1/ASI3	ENSG00000023445	ETV1	YNL008C	ASI3
AGK/SEH1	ENSG00000023734	AGK	YGL100W	SEH1
CCL26/UBR1	ENSG00000024048	CCL26	YGR184C	UBR1
FARP2/PAN1	ENSG00000024422	FARP2	YIR006C	PAN1
USH1C/GTR2	ENSG00000025039	USH1C	YGR163W	GTR2
DBF4/HSF1	ENSG00000025156	DBF4	YGL073W	HSF1
TBXA2R/CTI6	ENSG00000025293	TBXA2R	YPL181W	CTI6
IFRD1/GAL80	ENSG00000025434	IFRD1	YML051W	GAL80
GTF2IRD1/CNS1	ENSG00000025772	GTF2IRD1	YBR155W	CNS1
PAF1/SEC63	ENSG00000025796	PAF1	YOR254C	SEC63
VPS41/SRP1	ENSG00000025800	VPS41	YNL189W	SRP1
ARHGAP44/YLR031W	ENSG00000026025	ARHGAP44	YLR031W	YLR031W
ELAC2/RAD3	ENSG00000026036	ELAC2	YER171W	RAD3
SCIN/YCR023C	ENSG00000026103	SCIN	YCR023C	YCR023C
MYH13/YBR096W	ENSG00000026508	MYH13	YBR096W	YBR096W
ADIPOR2/OCT1	ENSG00000027001	ADIPOR2	YKL134C	OCT1
UPP2/PEX25	ENSG00000028203	UPP2	YPL112C	PEX25
MARK4/VPS5	ENSG00000028528	MARK4	YOR069W	VPS5
PAFAH1B1/RPL20B	ENSG00000029534	PAFAH1B1	YOR312C	RPL20B
NOS2/DSE3	ENSG00000029639	NOS2	YOR264W	DSE3
DNAH9/SES1	ENSG00000031698	DNAH9	YDR023W	SES1
GAS7/WTM2	ENSG00000032389	GAS7	YOR229W	WTM2
TRAPPC6A/NDT80	ENSG00000032742	TRAPPC6A	YHR124W	NDT80
MATK/ARB1	ENSG00000033050	MATK	YER036C	ARB1
CD79B/VPH1	ENSG00000033627	CD79B	YOR270C	VPH1
SCN4A/NFI1	ENSG00000033800	SCN4A	YOR156C	NFI1
PAX6/AIM9	ENSG00000034152	PAX6	YER080W	AIM9
RHBDF1/ADE12	ENSG00000035687	RHBDF1	YNL220W	ADE12
LUC7L/CTF18	ENSG00000035928	LUC7L	YMR078C	CTF18
BAIAP3/RTT101	ENSG00000036257	BAIAP3	YJL047C	RTT101
PIGQ/ARG3	ENSG00000036473	PIGQ	YJL088W	ARG3
TEAD3/UBP7	ENSG00000036672	TEAD3	YIL156W	UBP7
SELE/KEL3	ENSG00000037637	SELE	YPL263C	KEL3
DNAJC11/MRI1	ENSG00000037757	DNAJC11	YPR118W	MRI1
MYLIP/TRM8	ENSG00000037897	MYLIP	YDL201W	TRM8
NOX1/ERG26	ENSG00000038274	NOX1	YGL001C	ERG26
E2F2/YNL193W	ENSG00000038382	E2F2	YNL193W	YNL193W
PSMB1/YLR413W	ENSG00000038427	PSMB1	YLR413W	YLR413W
SYN1/MSH4	ENSG00000038945	SYN1	YFL003C	MSH4
JARID2/BRR2	ENSG00000039123	JARID2	YER172C	BRR2
CAMK1G/GDE1	ENSG00000039560	CAMK1G	YPL110C	GDE1
CDK11A/PRE9	ENSG00000041357	CDK11A	YGR135W	PRE9
NADK/MOD5	ENSG00000041515	NADK	YOR274W	MOD5
TFAP2B/ADP1	ENSG00000041982	TFAP2B	YCR011C	ADP1
CYTH3/APS2	ENSG00000042753	CYTH3	YJR058C	APS2
ADAM22/FHN1	ENSG00000042832	ADAM22	YGR131W	FHN1
SYPL1/DCN1	ENSG00000043093	SYPL1	YLR128W	DCN1
SPAG9/RDL1	ENSG00000043143	SPAG9	YOR285W	RDL1
CELSR3/SCM3	ENSG00000044115	CELSR3	YDL139C	SCM3
MGST1/YJR030C	ENSG00000044446	MGST1	YJR030C	YJR030C
CRY1/CIA1	ENSG00000047056	CRY1	YDR267C	CIA1
NFIX/YLR419W	ENSG00000047188	NFIX	YLR419W	YLR419W
MMP25/URA8	ENSG00000047230	MMP25	YJR103W	URA8
IL32/VMA13	ENSG00000047249	IL32	YPR036W	VMA13
PKD1/MLP1	ENSG00000047410	PKD1	YKR095W	MLP1
MAPK8IP2/RPL3	ENSG00000047457	MAPK8IP2	YOR063W	RPL3
MED24/RPO41	ENSG00000047579	MED24	YFL036W	RPO41
SEC62/RNR4	ENSG00000048392	SEC62	YGR180C	RNR4
RPS20/RSM10	ENSG00000048544	RPS20	YDR041W	RSM10
CSDE1/RBS1	ENSG00000048991	CSDE1	YDL189W	RBS1
UBE3C/YKT6	ENSG00000049245	UBE3C	YKL196C	YKT6
REV3L/RFC1	ENSG00000049541	REV3L	YOR217W	RFC1
PAX7/RSP5	ENSG00000049759	PAX7	YER125W	RSP5
MASP2/WBP1	ENSG00000049860	MASP2	YEL002C	WBP1
TRAF3IP3/CET1	ENSG00000050405	TRAF3IP3	YPL228W	CET1
POMT2/PEX13	ENSG00000050820	POMT2	YLR191W	PEX13
VTA1/PER33	ENSG00000051108	VTA1	YLR064W	PER33
MLXIPL/RAD51	ENSG00000051180	MLXIPL	YER095W	RAD51
BAZ1B/HFM1	ENSG00000051341	BAZ1B	YGL251C	HFM1
RANBP9/CDC40	ENSG00000051596	RANBP9	YDR364C	CDC40
ETV7/BUD3	ENSG00000052126	ETV7	YCL014W	BUD3
SPRTN/ERG25	ENSG00000052802	SPRTN	YGR060W	ERG25
METTL13/APD1	ENSG00000052841	METTL13	YBR151W	APD1
ZNF207/SOD2	ENSG00000053254	ZNF207	YHR008C	SOD2
UQCRC1/MRT4	ENSG00000053372	UQCRC1	YKL009W	MRT4
CD9/BET3	ENSG00000054116	CD9	YKR068C	BET3
NCAPD2/FKH1	ENSG00000054598	NCAPD2	YIL131C	FKH1
IFFO1/MSR1	ENSG00000054654	IFFO1	YHR091C	MSR1
GIPR/CDC53	ENSG00000055130	GIPR	YDL132W	CDC53
NISCH/PEX11	ENSG00000055163	NISCH	YOL147C	PEX11
STAB1/UBX2	ENSG00000055208	STAB1	YML013W	UBX2
FUZ/SNF1	ENSG00000055332	FUZ	YDR477W	SNF1
PRSS3/PUF3	ENSG00000055917	PRSS3	YLL013C	PUF3
CD4/FMP10	ENSG00000055955	CD4	YER182W	FMP10
LRRC23/YDR114C	ENSG00000056558	LRRC23	YDR114C	YDR114C
BTK/YKL070W	ENSG00000056972	BTK	YKL070W	YKL070W
HFE/GLG2	ENSG00000056998	HFE	YJL137C	GLG2
SCMH1/YKL077W	ENSG00000057149	SCMH1	YKL077W	YKL077W
FYN/MSH2	ENSG00000057468	FYN	YOL090W	MSH2
HIVEP2/GDI1	ENSG00000057608	HIVEP2	YER136W	GDI1
TCEB3/YPR013C	ENSG00000057657	TCEB3	YPR013C	YPR013C
LYPLA2/ATG5	ENSG00000057663	LYPLA2	YPL149W	ATG5
NME2/ERG11	ENSG00000058056	NME2	YHR007C	ERG11
APBA3/KNS1	ENSG00000058091	APBA3	YLL019C	KNS1
MKS1/RAD2	ENSG00000058404	MKS1	YGR258C	RAD2
ABHD5/RPC37	ENSG00000058600	ABHD5	YKR025W	RPC37
KAL1/ENA5	ENSG00000058668	KAL1	YDR038C	ENA5
AKAP8L/CTH1	ENSG00000059145	AKAP8L	YDR151C	CTH1
UTP18/TRM3	ENSG00000059588	UTP18	YDL112W	TRM3
RNF216/PSR2	ENSG00000060069	RNF216	YLR019W	PSR2
TTC19/IRC19	ENSG00000060237	TTC19	YLL033W	IRC19
PTBP1/CDC13	ENSG00000060558	PTBP1	YDL220C	CDC13
DPF1/PRP4	ENSG00000060688	DPF1	YPR178W	PRP4
SYT7/FMP37	ENSG00000060762	SYT7	YGL080W	FMP37
PIK3C2A/POT1	ENSG00000060971	PIK3C2A	YIL160C	POT1
PLAUR/RPO26	ENSG00000061337	PLAUR	YPR187W	RPO26
ANLN/SDH4	ENSG00000061794	ANLN	YDR178W	SDH4
WIZ/AIF1	ENSG00000062096	WIZ	YNR074C	AIF1
RABGAP1/RSN1	ENSG00000062598	RABGAP1	YMR266W	RSN1
DCN/RPL18B	ENSG00000063177	DCN	YNL301C	RPL18B
PPP5C/NOP13	ENSG00000063244	PPP5C	YNL175C	NOP13
MAP4K3/ENT1	ENSG00000063245	MAP4K3	YDL161W	ENT1
ZBTB32/YIL165C	ENSG00000063438	ZBTB32	YIL165C	YIL165C
TYROBP/YAF9	ENSG00000063978	TYROBP	YNL107W	YAF9
GABRA3/YFR039C	ENSG00000064012	GABRA3	YFR039C	YFR039C
BRCA1/TAF2	ENSG00000064313	BRCA1	YCR042C	TAF2
ERCC1/MTR10	ENSG00000064419	ERCC1	YOR160W	MTR10
CD22/YBR235W	ENSG00000064651	CD22	YBR235W	YBR235W
SEMA3B/AGC1	ENSG00000064655	SEMA3B	YPR021C	AGC1
MBTPS2/YIG1	ENSG00000064666	MBTPS2	YPL201C	YIG1
LTF/MLH2	ENSG00000064933	LTF	YLR035C	MLH2
NR1H4/HMO1	ENSG00000064961	NR1H4	YDR174W	HMO1
ALOX5/GPA1	ENSG00000065135	ALOX5	YHR005C	GPA1
CALCOCO1/PSE1	ENSG00000065150	CALCOCO1	YMR308C	PSE1
UBR7/CAR2	ENSG00000065154	UBR7	YLR438W	CAR2
MAP4K5/PWP2	ENSG00000065183	MAP4K5	YCR057C	PWP2
EHD3/PRR2	ENSG00000065243	EHD3	YDL214C	PRR2
PSMC4/LAC1	ENSG00000065308	PSMC4	YKL008C	LAC1
CLDN11/EFT1	ENSG00000065357	CLDN11	YOR133W	EFT1
MVP/SLM5	ENSG00000065427	MVP	YCR024C	SLM5
NUB1/MSL1	ENSG00000065526	NUB1	YIR009W	MSL1
CLK1/RLP7	ENSG00000065559	CLK1	YNL002C	RLP7
ENSG00000013455/ENT3	ENSG00000065609	ENSG00000013455	YJR125C	ENT3
POLR3B/ISR1	ENSG00000065613	POLR3B	YPR106W	ISR1
ANGEL1/HAT2	ENSG00000065717	ANGEL1	YEL056W	HAT2
RNF14/MAE1	ENSG00000065833	RNF14	YKL029C	MAE1
DDX11/GAL83	ENSG00000065882	DDX11	YER027C	GAL83
CD6/YPL245W	ENSG00000065883	CD6	YPL245W	YPL245W
TACC3/FHL1	ENSG00000065970	TACC3	YPR104C	FHL1
UFL1/PDE2	ENSG00000065989	UFL1	YOR360C	PDE2
POLA2/SEY1	ENSG00000066032	POLA2	YOR165W	SEY1
CAPN1/SNF12	ENSG00000066117	CAPN1	YNR023W	SNF12
ACPP/RPH1	ENSG00000066135	ACPP	YER169W	RPH1
MDH1/HAP5	ENSG00000066136	MDH1	YOR358W	HAP5
SLC30A9/HEM2	ENSG00000066382	SLC30A9	YGL040C	HEM2
MTMR11/FOB1	ENSG00000066422	MTMR11	YDR110W	FOB1
CCDC88C/SGA1	ENSG00000066427	CCDC88C	YIL099W	SGA1
YAF2/BFR1	ENSG00000066455	YAF2	YOR198C	BFR1
ZMYND11/DUO1	ENSG00000066629	ZMYND11	YGL061C	DUO1
WAS/SEC7	ENSG00000066777	WAS	YDR170C	SEC7
DPEP1/HEM15	ENSG00000066926	DPEP1	YOR176W	HEM15
BID/RGD2	ENSG00000066933	BID	YFL047W	RGD2
MATR3/MAM33	ENSG00000067113	MATR3	YIL070C	MAM33
RGPD5/LAG1	ENSG00000067167	RGPD5	YHL003C	LAG1
STMN4/GIS2	ENSG00000067182	STMN4	YNL255C	GIS2
NUDCD3/EEB1	ENSG00000067191	NUDCD3	YPL095C	EEB1
ISL1/CDC19	ENSG00000067225	ISL1	YAL038W	CDC19
IL20RA/FCF2	ENSG00000067334	IL20RA	YLR051C	FCF2
CLCA1/NUP100	ENSG00000067445	CLCA1	YKL068W	NUP100
ATP2C1/RHO1	ENSG00000067560	ATP2C1	YPR165W	RHO1
SRCIN1/TCB3	ENSG00000067715	SRCIN1	YML072C	TCB3
IGF1/PKP1	ENSG00000067992	IGF1	YIL042C	PKP1
RALBP1/RTG3	ENSG00000068323	RALBP1	YBL103C	RTG3
RUFY3/GYP7	ENSG00000068354	RUFY3	YDL234C	GYP7
CNTN1/MRM2	ENSG00000068438	CNTN1	YGL136C	MRM2
WWTR1/ARG82	ENSG00000068745	WWTR1	YDR173C	ARG82
AGPS/TOA1	ENSG00000068781	AGPS	YOR194C	TOA1
ATP1A2/KRE28	ENSG00000068793	ATP1A2	YDR532C	KRE28
TTC27/HST2	ENSG00000068903	TTC27	YPL015C	HST2
MARCO/MUC1	ENSG00000069248	MARCO	YIR019C	MUC1
SYT13/VPS35	ENSG00000069329	SYT13	YJL154C	VPS35
SNAI2/NFT1	ENSG00000069431	SNAI2	YKR103W	NFT1
CD74/BIT61	ENSG00000069667	CD74	YJL058C	BIT61
HGF/YEN1	ENSG00000069712	HGF	YER041W	YEN1
ZRANB1/CDD1	ENSG00000069764	ZRANB1	YLR245C	CDD1
NCDN/REF2	ENSG00000069849	NCDN	YDR195W	REF2
ZFP64/STE4	ENSG00000069966	ZFP64	YOR212W	STE4
MNAT1/UFD1	ENSG00000070010	MNAT1	YGR048W	UFD1
SAMD4A/NOP14	ENSG00000070019	SAMD4A	YDL148C	NOP14
RUNX3/IKI3	ENSG00000070061	RUNX3	YLR384C	IKI3
MRE11A/PFY1	ENSG00000070087	MRE11A	YOR122C	PFY1
PLEKHB1/UIP3	ENSG00000070159	PLEKHB1	YAR027W	UIP3
SERPINB1/NIC96	ENSG00000070182	SERPINB1	YFR002W	NIC96
SPAST/CBF1	ENSG00000070444	SPAST	YJR060W	CBF1
ENSG00000021602/POL4	ENSG00000070501	ENSG00000021602	YCR014C	POL4
NRXN3/ASN1	ENSG00000070669	NRXN3	YPR145W	ASN1
AQR/KAR2	ENSG00000070718	AQR	YJL034W	KAR2
CPS1/YAT2	ENSG00000070748	CPS1	YER024W	YAT2
C8B/MUD2	ENSG00000070756	C8B	YKL074C	MUD2
FHL1/RPA190	ENSG00000070761	FHL1	YOR341W	RPA190
RTFDC1/CKA1	ENSG00000070770	RTFDC1	YIL035C	CKA1
GABRA1/GCD6	ENSG00000070785	GABRA1	YDR211W	GCD6
NLRP2/SAT4	ENSG00000070808	NLRP2	YCR008W	SAT4
RNF10/RHO4	ENSG00000070831	RNF10	YKR055W	RHO4
ZDHHC6/PUT4	ENSG00000070915	ZDHHC6	YOR348C	PUT4
RNH1/PMA1	ENSG00000070961	RNH1	YGL008C	PMA1
NDUFS1/GSH2	ENSG00000071051	NDUFS1	YOL049W	GSH2
RB1CC1/STE7	ENSG00000071054	RB1CC1	YDL159W	STE7
ERP44/AIP1	ENSG00000071127	ERP44	YMR092C	AIP1
ALAS1/YNG2	ENSG00000071243	ALAS1	YHR090C	YNG2
BIRC3/BUD23	ENSG00000071462	BIRC3	YCR047C	BUD23
AKAP11/HRD3	ENSG00000071537	AKAP11	YLR207W	HRD3
GLRX2/MSP1	ENSG00000071539	GLRX2	YGR028W	MSP1
SNAPC1/ULS1	ENSG00000071794	SNAPC1	YOR191W	ULS1
STRAP/CFT1	ENSG00000071894	STRAP	YDR301W	CFT1
ABCC2/TSR4	ENSG00000071994	ABCC2	YOL022C	TSR4
DEF6/PTK2	ENSG00000072062	DEF6	YJR059W	PTK2
PLEKHO1/YBL107C	ENSG00000072110	PLEKHO1	YBL107C	YBL107C
GCLM/VPS70	ENSG00000072133	GCLM	YJR126C	VPS70
UBR2/SIW14	ENSG00000072135	UBR2	YNL032W	SIW14
EHD2/TRE1	ENSG00000072274	EHD2	YPL176C	TRE1
RRAGD/UBC13	ENSG00000072401	RRAGD	YDR092W	UBC13
HSF2/GUK1	ENSG00000072415	HSF2	YDR454C	GUK1
PHF20/IMG1	ENSG00000072609	PHF20	YCR046C	IMG1
NR1H3/MRPL8	ENSG00000072778	NR1H3	YJL063C	MRPL8
NCAPH2/CDC4	ENSG00000072803	NCAPH2	YFL009W	CDC4
TOMM34/DAL1	ENSG00000072832	TOMM34	YIR027C	DAL1
SEC63/LRS4	ENSG00000072864	SEC63	YDR439W	LRS4
KPNA6/APM1	ENSG00000072958	KPNA6	YPL259C	APM1
VIM/SEC2	ENSG00000073009	VIM	YNL272C	SEC2
RTEL1-TNFRSF6B/MCM2	ENSG00000073111	RTEL1-TNFRSF6B	YBL023C	MCM2
FAS/ECM5	ENSG00000073614	FAS	YMR176W	ECM5
CD44/STE6	ENSG00000073734	CD44	YKL209C	STE6
KCNG1/YAP1802	ENSG00000073921	KCNG1	YGR241C	YAP1802
SLAMF7/SEC18	ENSG00000073969	SLAMF7	YBR080C	SEC18
MIPEP/YJU3	ENSG00000074416	MIPEP	YKL094W	YJU3
PRKCH/YLR257W	ENSG00000074590	PRKCH	YLR257W	YLR257W
INSRR/VCX1	ENSG00000074621	INSRR	YDL128W	VCX1
IFNGR1/EMP47	ENSG00000074695	IFNGR1	YFL048C	EMP47
SH2D2A/DOC1	ENSG00000074755	SH2D2A	YGL240W	DOC1
TNFRSF1B/ENO2	ENSG00000074800	TNFRSF1B	YHR174W	ENO2
VEZT/TIF4632	ENSG00000075151	VEZT	YGL049C	TIF4632
POU2F2/SEC13	ENSG00000075188	POU2F2	YLR208W	SEC13
SNX1/CTT1	ENSG00000075213	SNX1	YGR088W	CTT1
TBPL1/RAX2	ENSG00000075223	TBPL1	YLR084C	RAX2
ARNTL2/ERG10	ENSG00000075239	ARNTL2	YPL028W	ERG10
BCLAF1/YNL095C	ENSG00000075292	BCLAF1	YNL095C	YNL095C
ANK1/ATG1	ENSG00000075413	ANK1	YGL180W	ATG1
TFB1M/TAO3	ENSG00000075539	TFB1M	YIL129C	TAO3
RABEP1/ARP9	ENSG00000075624	RABEP1	YMR033W	ARP9
HMGB3/MRPL15	ENSG00000075651	HMGB3	YLR312W-A	MRPL15
NUP160/YNL046W	ENSG00000075711	NUP160	YNL046W	YNL046W
BAK1/YPT53	ENSG00000075785	BAK1	YNL093W	YPT53
MUSK/BEM3	ENSG00000075884	MUSK	YPL115C	BEM3
IKZF2/RRP45	ENSG00000075914	IKZF2	YDR280W	RRP45
GRN/TAF13	ENSG00000075945	GRN	YML098W	TAF13
ARHGAP31/REX2	ENSG00000076043	ARHGAP31	YLR059C	REX2
NR2E3/YIL077C	ENSG00000076053	NR2E3	YIL077C	YIL077C
CENPQ/MLH1	ENSG00000076242	CENPQ	YMR167W	MLH1
SARS/UNG1	ENSG00000076248	SARS	YML021C	UNG1
RANBP3/ACC1	ENSG00000076555	RANBP3	YNR016C	ACC1
ARID4A/YIP1	ENSG00000076716	ARID4A	YGR172C	YIP1
TSSC1/ERV1	ENSG00000076984	TSSC1	YGR029W	ERV1
ENSG00000032514/NRK1	ENSG00000077009	ENSG00000032514	YNL129W	NRK1
IFT88/COS12	ENSG00000077063	IFT88	YGL263W	COS12
ZCCHC8/TOP2	ENSG00000077097	ZCCHC8	YNL088W	TOP2
ABCF2/YCR051W	ENSG00000077157	ABCF2	YCR051W	YCR051W
LRRC7/UBP1	ENSG00000077254	LRRC7	YDL122W	UBP1
UBA6/TPK1	ENSG00000077264	UBA6	YJL164C	TPK1
GAB2/SNP1	ENSG00000077312	GAB2	YIL061C	SNP1
ATP6V0A1/SKI6	ENSG00000077348	ATP6V0A1	YGR195W	SKI6
PIAS1/MAK11	ENSG00000077380	PIAS1	YKL021C	MAK11
SLC4A7/GAT3	ENSG00000077458	SLC4A7	YLR013W	GAT3
APBA2/HST3	ENSG00000077463	APBA2	YOR025W	HST3
UHRF1/CUR1	ENSG00000077522	UHRF1	YPR158W	CUR1
MAP2K3/CAP2	ENSG00000077549	MAP2K3	YIL034C	CAP2
TMSB10/RAD6	ENSG00000077721	TMSB10	YGL058W	RAD6
RNF19A/KSS1	ENSG00000077782	RNF19A	YGR040W	KSS1
PEX3/FPR2	ENSG00000077800	PEX3	YDR519W	FPR2
GABARAPL2/RAD34	ENSG00000077809	GABARAPL2	YDR314C	RAD34
MYOC/SIZ1	ENSG00000078043	MYOC	YDR409W	SIZ1
SH3YL1/KIN1	ENSG00000078061	SH3YL1	YDR122W	KIN1
VCL/DUR1,2	ENSG00000078070	VCL	YBR208C	DUR1,2
DAPK2/DAP2	ENSG00000078098	DAPK2	YHR028C	DAP2
NSMAF/DRE2	ENSG00000078114	NSMAF	YKR071C	DRE2
ADSS/UBC12	ENSG00000078140	ADSS	YLR306W	UBC12
STAP1/INP51	ENSG00000078269	STAP1	YIL002C	INP51
TIMP2/CHA4	ENSG00000078304	TIMP2	YLR098C	CHA4
RFC1/PET54	ENSG00000078328	RFC1	YGR222W	PET54
CUL3/LST8	ENSG00000078369	CUL3	YNL006W	LST8
MYOM2/SNT2	ENSG00000078403	MYOM2	YGL131C	SNT2
OTC/STE23	ENSG00000078618	OTC	YLR389C	STE23
USP2/POR1	ENSG00000078668	USP2	YNL055C	POR1
CASR/MET13	ENSG00000078747	CASR	YGL125W	MET13
TUBG2/INN1	ENSG00000078902	TUBG2	YNL152W	INN1
RPL26L1/STP22	ENSG00000078967	RPL26L1	YCL008C	STP22
FLT4/YKU80	ENSG00000079246	FLT4	YMR106C	YKU80
NSUN2/CBK1	ENSG00000079277	NSUN2	YNL161W	CBK1
FBXO42/TEP1	ENSG00000079308	FBXO42	YNL128W	TEP1
MRI1/REX3	ENSG00000079313	MRI1	YLR107W	REX3
METTL1/RGT2	ENSG00000079393	METTL1	YDL138W	RGT2
HOXC8/ERG9	ENSG00000079459	HOXC8	YHR190W	ERG9
AGA/PIF1	ENSG00000079689	AGA	YML061C	PIF1
ENSG00000038102/PGM2	ENSG00000079739	ENSG00000038102	YMR105C	PGM2
PI4K2B/SUB2	ENSG00000079785	PI4K2B	YDL084W	SUB2
MAT2B/HAL1	ENSG00000079819	MAT2B	YPR005C	HAL1
TLL1/VAM3	ENSG00000079950	TLL1	YOR106W	VAM3
EDC4/PTP3	ENSG00000080031	EDC4	YER075C	PTP3
TRIO/CIT2	ENSG00000080298	TRIO	YCR005C	CIT2
VCAN/MTG2	ENSG00000080371	VCAN	YHR168W	MTG2
MSR1/BOR1	ENSG00000080493	MSR1	YNL275W	BOR1
CDH1/MOT1	ENSG00000080503	CDH1	YPL082C	MOT1
SKIV2L2/AYR1	ENSG00000080511	SKIV2L2	YIL124W	AYR1
DNAH5/IRC6	ENSG00000080561	DNAH5	YFR043C	IRC6
ZFYVE16/ISW2	ENSG00000080603	ZFYVE16	YOR304W	ISW2
C6/PUF6	ENSG00000080608	C6	YDR496C	PUF6
RAI14/ECM14	ENSG00000080618	RAI14	YHR132C	ECM14
SOX30/MOT2	ENSG00000080802	SOX30	YER068W	MOT2
PNKP/PHO84	ENSG00000081019	PNKP	YML123C	PHO84
SPDL1/YMR086W	ENSG00000081026	SPDL1	YMR086W	YMR086W
STAU2/PCL7	ENSG00000081087	STAU2	YIL050W	PCL7
RTN4R/STE12	ENSG00000081189	RTN4R	YHR084W	STE12
PHF23/CCH1	ENSG00000081248	PHF23	YGR217W	CCH1
CDH10/UBA4	ENSG00000081307	CDH10	YHR111W	UBA4
INPP4A/RPA12	ENSG00000081386	INPP4A	YJR063W	RPA12
RAB27B/MTC1	ENSG00000081479	RAB27B	YJL123C	MTC1
PSMA4/ECM32	ENSG00000081665	PSMA4	YER176W	ECM32
MYO16/YVH1	ENSG00000081721	MYO16	YIR026C	YVH1
LSG1/YOR296W	ENSG00000081803	LSG1	YOR296W	YOR296W
PARP3/RSC6	ENSG00000082014	PARP3	YCR052W	RSC6
TNC/SME1	ENSG00000082212	TNC	YOR159C	SME1
TDP1/PMD1	ENSG00000082397	TDP1	YER132C	PMD1
MED17/YDL180W	ENSG00000082438	MED17	YDL180W	YDL180W
CAPG/MRPL22	ENSG00000082515	CAPG	YNL177C	MRPL22
AP2S1/MTC5	ENSG00000082516	AP2S1	YDR128W	MTC5
USH2A/TMS1	ENSG00000082556	USH2A	YDR105C	TMS1
ZPBP/YCK1	ENSG00000082701	ZPBP	YHR135C	YCK1
TG/YLR156W	ENSG00000082781	TG	YLR156W	YLR156W
ADAM28/VPS53	ENSG00000082805	ADAM28	YJL029C	VPS53
BARX2/CRM1	ENSG00000082898	BARX2	YGR218W	CRM1
DCUN1D1/MET22	ENSG00000083290	DCUN1D1	YOL064C	MET22
PHF15/KAP104	ENSG00000083312	PHF15	YBR017C	KAP104
ZIC2/YMR018W	ENSG00000083457	ZIC2	YMR018W	YMR018W
LCP2/GIP4	ENSG00000083799	LCP2	YAL031C	GIP4
TRIT1/SFC1	ENSG00000083842	TRIT1	YJR095W	SFC1
ADRB1/RPS5	ENSG00000083845	ADRB1	YJR123W	RPS5
ENSG00000043822/APT2	ENSG00000083857	ENSG00000043822	YDR441C	APT2
GUCA2B/YDR374C	ENSG00000083896	GUCA2B	YDR374C	YDR374C
CUL7/CPR7	ENSG00000084072	CUL7	YJR032W	CPR7
CTNNA1/STE24	ENSG00000084073	CTNNA1	YJR117W	STE24
PHKA2/TIF34	ENSG00000084623	PHKA2	YMR146C	TIF34
EPHA3/SHE4	ENSG00000084674	EPHA3	YOR035C	SHE4
HSPA5/PEX1	ENSG00000084731	HSPA5	YKL197C	PEX1
DSG2/YKR018C	ENSG00000084754	DSG2	YKR018C	YKR018C
GEMIN8/CGR1	ENSG00000085063	GEMIN8	YGL029W	CGR1
OFD1/HSP26	ENSG00000085382	OFD1	YBR072W	HSP26
PREX2/SWD2	ENSG00000085433	PREX2	YKL018W	SWD2
WDR37/CTS2	ENSG00000085465	WDR37	YDR371W	CTS2
YTHDC2/SSK2	ENSG00000085511	YTHDC2	YNR031C	SSK2
CTPS2/ATM1	ENSG00000085563	CTPS2	YMR301C	ATM1
ATP6V1H/GRE3	ENSG00000085662	ATP6V1H	YHR104W	GRE3
POLR2B/YMC1	ENSG00000085719	POLR2B	YPR058W	YMC1
TPR/IML2	ENSG00000085831	TPR	YJL082W	IML2
CP/END3	ENSG00000085832	CP	YNL084C	END3
DTNBP1/ORC1	ENSG00000085840	DTNBP1	YML065W	ORC1
XK/SQS1	ENSG00000085872	XK	YNL224C	SQS1
ARHGAP6/SGV1	ENSG00000086015	ARHGAP6	YPR161C	SGV1
MAP4/XDJ1	ENSG00000086061	MAP4	YLR090W	XDJ1
GOPC/FAP1	ENSG00000086102	GOPC	YNL023C	FAP1
ROS1/DIM1	ENSG00000086189	ROS1	YPL266W	DIM1
HDAC9/KAP120	ENSG00000086200	HDAC9	YPL125W	KAP120
RRM2B/MRPL24	ENSG00000086504	RRM2B	YMR193W	MRPL24
TNFRSF17/CIN5	ENSG00000086548	TNFRSF17	YOR028C	CIN5
LMO3/CWC2	ENSG00000086589	LMO3	YDL209C	CWC2
MRPS10/EMP24	ENSG00000086598	MRPS10	YGL200C	EMP24
GUCA1A/PPG1	ENSG00000086717	GUCA1A	YNR032W	PPG1
RSF1/MRP10	ENSG00000086758	RSF1	YDL045W-A	MRP10
VPS13D/POX1	ENSG00000087008	VPS13D	YGL205W	POX1
CELF2/SPS19	ENSG00000087076	CELF2	YNL202W	SPS19
R3HDM1/ISA1	ENSG00000087206	R3HDM1	YLL027W	ISA1
COL9A2/ATP18	ENSG00000087245	COL9A2	YML081C-A	ATP18
KITLG/TPA1	ENSG00000087263	KITLG	YER049W	TPA1
ERCC8/BOI2	ENSG00000087266	ERCC8	YER114C	BOI2
VAMP3/CDC50	ENSG00000087274	VAMP3	YCR094W	CDC50
PER3/EST1	ENSG00000087338	PER3	YLR233C	EST1
UTS2/GDS1	ENSG00000088179	UTS2	YOR355W	GDS1
TNFRSF9/HAS1	ENSG00000088205	TNFRSF9	YMR290C	HAS1
EPN3/RPS2	ENSG00000088247	EPN3	YGL123W	RPS2
LTBP1/REI1	ENSG00000088367	LTBP1	YBR267W	REI1
RCN1/FPR1	ENSG00000088832	RCN1	YNL135C	FPR1
ELN/SHP1	ENSG00000088833	ELN	YBL058W	SHP1
RFC2/DYN2	ENSG00000088986	RFC2	YDR424C	DYN2
ARID1B/VAC7	ENSG00000088992	ARID1B	YNL054W	VAC7
NEDD4L/BRL1	ENSG00000089006	NEDD4L	YHR036W	BRL1
FOXP3/RPL6A	ENSG00000089009	FOXP3	YML073C	RPL6A
HEXB/AIM17	ENSG00000089041	HEXB	YHL021C	AIM17
JKAMP/ESF1	ENSG00000089048	JKAMP	YDR365C	ESF1
DKK3/APC5	ENSG00000089053	DKK3	YOR249C	APC5
ARHGEF5/REX4	ENSG00000089094	ARHGEF5	YOL080C	REX4
NFE2L3/GCN1	ENSG00000089154	NFE2L3	YGL195W	GCN1
LIMA1/PXL1	ENSG00000089159	LIMA1	YKR090W	PXL1
SLC4A8/TFS1	ENSG00000089220	SLC4A8	YLR178C	TFS1
PTGER3/NCP1	ENSG00000089250	PTGER3	YHR042W	NCP1
MAPK9/CUS2	ENSG00000089280	MAPK9	YNL286W	CUS2
COL23A1/ROT2	ENSG00000089597	COL23A1	YBR229C	ROT2
BCAR1/BIR1	ENSG00000089685	BCAR1	YJR089W	BIR1
FAM160A2/MAK5	ENSG00000089737	FAM160A2	YBR142W	MAK5
HERPUD1/YMR244W	ENSG00000090006	HERPUD1	YMR244W	YMR244W
HOMER3/YLL056C	ENSG00000090013	HOMER3	YLL056C	YLL056C
RAD51/LCB1	ENSG00000090054	RAD51	YMR296C	LCB1
POLQ/PAP1	ENSG00000090060	POLQ	YKR002W	PAP1
PIK3CB/AIM20	ENSG00000090104	PIK3CB	YIL158W	AIM20
ENSG00000051415/FYV10	ENSG00000090316	ENSG00000051415	YIL097W	FYV10
CYBA/XBP1	ENSG00000090339	CYBA	YIL101C	XBP1
THOC3/IPI3	ENSG00000090372	THOC3	YNL182C	IPI3
HEBP2/PEX12	ENSG00000090432	HEBP2	YMR026C	PEX12
PLEKHA5/YNR064C	ENSG00000090487	PLEKHA5	YNR064C	YNR064C
PRSS8/MPS2	ENSG00000090565	PRSS8	YGL075C	MPS2
SIKE1/JNM1	ENSG00000090659	SIKE1	YMR294W	JNM1
RRP12/ALA1	ENSG00000090861	RRP12	YOR335C	ALA1
MSMO1/YOR022C	ENSG00000090975	MSMO1	YOR022C	YOR022C
TTC17/SEC3	ENSG00000090989	TTC17	YER008C	SEC3
ALX4/LPD1	ENSG00000091140	ALX4	YFL018C	LPD1
FOXN3/RPN14	ENSG00000091157	FOXN3	YGL004C	RPN14
AKR7A2/SPR3	ENSG00000091409	AKR7A2	YGR059W	SPR3
MRTO4/FUM1	ENSG00000091483	MRTO4	YPL262W	FUM1
USE1/SKT5	ENSG00000091490	USE1	YBL061C	SKT5
MCF2L2/ECM30	ENSG00000091536	MCF2L2	YLR436C	ECM30
NRIP2/HER1	ENSG00000091592	NRIP2	YOR227W	HER1
LAMA3/BAP2	ENSG00000092068	LAMA3	YBR068C	BAP2
ANAPC4/GVP36	ENSG00000092200	ANAPC4	YIL041W	GVP36
KCNQ1/SPT16	ENSG00000092201	KCNQ1	YGL207W	SPT16
TRAPPC3/TRS31	ENSG00000092203	TRAPPC3	YDR472W	TRS31
THRAP3/ERT1	ENSG00000092208	THRAP3	YBR239C	ERT1
PHPT1/ADE16	ENSG00000092421	PHPT1	YLR028C	ADE16
ENTPD2/YVC1	ENSG00000092439	ENTPD2	YOR087W	YVC1
ARID4B/TPK3	ENSG00000092445	ARID4B	YKL166C	TPK3
PTPRN/SOF1	ENSG00000092470	PTPRN	YLL011W	SOF1
KIF1B/SPO20	ENSG00000092531	KIF1B	YMR017W	SPO20
FOXC1/SER33	ENSG00000092621	FOXC1	YIL074C	SER33
SYNE2/MLC2	ENSG00000092841	SYNE2	YPR188C	MLC2
CBLN4/HMF1	ENSG00000092847	CBLN4	YER057C	HMF1
CHRDL2/AFT2	ENSG00000093010	CHRDL2	YPL202C	AFT2
RELT/RSM22	ENSG00000093167	RELT	YKL155C	RSM22
NOP58/ETP1	ENSG00000094631	NOP58	YHL010C	ETP1
KCNH2/SLP1	ENSG00000094975	KCNH2	YOR154W	SLP1
CUL1/GID7	ENSG00000095066	CUL1	YCL039W	GID7
CYFIP2/RET2	ENSG00000095139	CYFIP2	YFR051C	RET2
TAB2/VAC8	ENSG00000095261	TAB2	YEL013W	VAC8
EIF2AK2/MSS51	ENSG00000095303	EIF2AK2	YLR203C	MSS51
KMT2C/CAT2	ENSG00000095321	KMT2C	YML042W	CAT2
PUM2/VMA7	ENSG00000095539	PUM2	YGR020C	VMA7
MRPL43/YFR017C	ENSG00000095637	MRPL43	YFR017C	YFR017C
ITIH4/HSP150	ENSG00000095794	ITIH4	YJL159W	HSP150
C4orf27/CTK1	ENSG00000096063	C4orf27	YKL139W	CTK1
ZFR/CEF1	ENSG00000096401	ZFR	YMR213W	CEF1
NPFFR2/ILV1	ENSG00000096433	NPFFR2	YER086W	ILV1
ENSG00000056345/TID3	ENSG00000096696	ENSG00000056345	YIL144W	TID3
PHF21B/SIR2	ENSG00000096717	PHF21B	YDL042C	SIR2
TRAF1/SKY1	ENSG00000096968	TRAF1	YMR216C	SKY1
PCGF2/HRR25	ENSG00000097007	PCGF2	YPL204W	HRR25
IL17RB/CDC7	ENSG00000097046	IL17RB	YDL017W	CDC7
TRAF3IP2/KEX2	ENSG00000099139	TRAF3IP2	YNL238W	KEX2
GYG2/MGR1	ENSG00000099204	GYG2	YCL044C	MGR1
SERPINB3/NRG2	ENSG00000099326	SERPINB3	YBR066C	NRG2
PKP2/FRE8	ENSG00000099331	PKP2	YLR047C	FRE8
MSH4/RPN12	ENSG00000099341	MSH4	YFR052W	RPN12
F7/NSE3	ENSG00000099399	F7	YDR288W	NSE3
GDI2/EMP70	ENSG00000099622	GDI2	YLR083C	EMP70
PRDM1/ATP16	ENSG00000099624	PRDM1	YDL004W	ATP16
ATG5/YRA1	ENSG00000099783	ATG5	YDR381W	YRA1
PITHD1/RPB5	ENSG00000099817	PITHD1	YBR154C	RPB5
MTA3/CAK1	ENSG00000099875	MTA3	YFL029C	CAK1
USP13/YRB1	ENSG00000099901	USP13	YDR002W	YRB1
LAMC2/GRS1	ENSG00000099917	LAMC2	YBR121C	GRS1
CDK14/SHO1	ENSG00000099942	CDK14	YER118C	SHO1
SEC61A1/DFM1	ENSG00000099958	SEC61A1	YDR411C	DFM1
PPP1R12A/UBI4	ENSG00000099995	PPP1R12A	YLL039C	UBI4
RASGRF1/CDC28	ENSG00000100030	RASGRF1	YBR160W	CDC28
CAMK2B/PTC3	ENSG00000100034	CAMK2B	YBL056W	PTC3
CROCC/CTP1	ENSG00000100075	CROCC	YBR291C	CTP1
POLR3E/GGA1	ENSG00000100083	POLR3E	YDR358W	GGA1
ATP2B4/STP3	ENSG00000100105	ATP2B4	YLR375W	STP3
ZC3H11A/YDR348C	ENSG00000100106	ZC3H11A	YDR348C	YDR348C
RIOK2/MNN9	ENSG00000100129	RIOK2	YPL050C	MNN9
NDC1/NHP2	ENSG00000100138	NDC1	YDL208W	NHP2
FLYWCH1/IXR1	ENSG00000100146	FLYWCH1	YKL032C	IXR1
UNKL/YLR462W	ENSG00000100151	UNKL	YLR462W	YLR462W
ALDH18A1/DBP3	ENSG00000100201	ALDH18A1	YGL078C	DBP3
TARBP1/DMC1	ENSG00000100206	TARBP1	YER179W	DMC1
MXD1/BOP3	ENSG00000100207	MXD1	YNL042W	BOP3
CDK17/BNA6	ENSG00000100219	CDK17	YFR047C	BNA6
DNAJC25/AIM33	ENSG00000100225	DNAJC25	YML087C	AIM33
PSD/TUF1	ENSG00000100226	PSD	YOR187W	TUF1
CTDP1/GSF2	ENSG00000100242	CTDP1	YML048W	GSF2
YBX3/PGA3	ENSG00000100243	YBX3	YML125C	PGA3
WNK1/LSB1	ENSG00000100266	WNK1	YGR136W	LSB1
CCAR1/APL1	ENSG00000100280	CCAR1	YJR005W	APL1
OGFR/HMX1	ENSG00000100292	OGFR	YLR205C	HMX1
GNA15/YJR011C	ENSG00000100296	GNA15	YJR011C	YJR011C
CREB3L3/PTC6	ENSG00000100324	CREB3L3	YCR079W	PTC6
PTPRU/MYO3	ENSG00000100345	PTPRU	YKL129C	MYO3
SNRNP40/STI1	ENSG00000100380	SNRNP40	YOR027W	STI1
COL11A1/HRT1	ENSG00000100387	COL11A1	YOL133W	HRT1
MPC1/RNA1	ENSG00000100401	MPC1	YMR235C	RNA1
ACAA1/APA2	ENSG00000100403	ACAA1	YDR530C	APA2
BCAT1/RPC25	ENSG00000100413	BCAT1	YKL144C	RPC25
HDAC7/NTO1	ENSG00000100425	HDAC7	YPR031W	NTO1
LZTS1/FPR3	ENSG00000100442	LZTS1	YML074C	FPR3
SPAG4/TIF3	ENSG00000100461	SPAG4	YPR163C	TIF3
NCKAP1/DPB2	ENSG00000100479	NCKAP1	YPR175W	DPB2
MRPS35/GPH1	ENSG00000100504	MRPS35	YPR160W	GPH1
GUCY1B3/RAD27	ENSG00000100526	GUCY1B3	YKL113C	RAD27
SFSWAP/VMA8	ENSG00000100554	SFSWAP	YEL051W	VMA8
TNK2/VTI1	ENSG00000100568	TNK2	YMR197C	VTI1
CDH3/AHA1	ENSG00000100591	CDH3	YDR214W	AHA1
ARSF/LCB2	ENSG00000100596	ARSF	YDR062W	LCB2
GPBP1/RRT6	ENSG00000100605	GPBP1	YGL146C	RRT6
CS/YIL001W	ENSG00000100628	CS	YIL001W	YIL001W
LTK/HRB1	ENSG00000100650	LTK	YNL004W	HRB1
MRPS24/TIF5	ENSG00000100664	MRPS24	YPR041W	TIF5
ELMO2/CYS3	ENSG00000100665	ELMO2	YAL012W	CYS3
WAPAL/MPH1	ENSG00000100697	WAPAL	YIR002C	MPH1
APPBP2/ADE3	ENSG00000100714	APPBP2	YGR204W	ADE3
POLD1/YAP1	ENSG00000100722	POLD1	YML007W	YAP1
SEZ6/GUP1	ENSG00000100739	SEZ6	YGL084C	GUP1
EIF4B/RPT2	ENSG00000100764	EIF4B	YDL007W	RPT2
GLTSCR1/RIO2	ENSG00000100784	GLTSCR1	YNL207W	RIO2
RPL18/PRE3	ENSG00000100804	RPL18	YJL001W	PRE3
ISOC2/ACE2	ENSG00000100811	ISOC2	YLR131C	ACE2
U2AF2/CST9	ENSG00000100814	U2AF2	YLR394W	CST9
EPN1/NOT5	ENSG00000100815	EPN1	YPR072W	NOT5
MED29/SGN1	ENSG00000100836	MED29	YIR001C	SGN1
AHRR/YHR202W	ENSG00000100852	AHRR	YHR202W	YHR202W
GSC2/SRP54	ENSG00000100883	GSC2	YPR088C	SRP54
GPC1/SCL1	ENSG00000100902	GPC1	YGL011C	SCL1
ADCK1/MGA2	ENSG00000100906	ADCK1	YIR033W	MGA2
HAGH/PCM1	ENSG00000100908	HAGH	YEL058W	PCM1
RNF4/ATP12	ENSG00000100979	RNF4	YJL180C	ATP12
CASP8/PSF1	ENSG00000101003	CASP8	YDR013W	PSF1
ASUN/SMC4	ENSG00000101004	ASUN	YLR086W	SMC4
DLX3/DIA1	ENSG00000101049	DLX3	YMR316W	DIA1
SPA17/TOD6	ENSG00000101057	SPA17	YBL054W	TOD6
WISP2/GAT2	ENSG00000101076	WISP2	YMR136W	GAT2
NGFR/PET9	ENSG00000101084	NGFR	YBL030C	PET9
CDON/CDC15	ENSG00000101109	CDON	YAR019C	CDC15
TAF2/LYS9	ENSG00000101144	TAF2	YNR050C	LYS9
HIPK2/GLE2	ENSG00000101146	HIPK2	YER107C	GLE2
TNPO3/PRE10	ENSG00000101182	TNPO3	YOR362C	PRE10
MEF2BNB-MEF2B/EAF7	ENSG00000101189	MEF2BNB-MEF2B	YNL136W	EAF7
RFXANK/IOC2	ENSG00000101191	RFXANK	YLR095C	IOC2
LPAR2/GID8	ENSG00000101193	LPAR2	YMR135C	GID8
CTSA/GLO3	ENSG00000101199	CTSA	YER122C	GLO3
SUGP2/TEF2	ENSG00000101210	SUGP2	YBR118W	TEF2
SLC12A2/YCH1	ENSG00000101224	SLC12A2	YGR203W	YCH1
SNX24/ARL3	ENSG00000101246	SNX24	YPL051W	ARL3
EYA2/CKA2	ENSG00000101266	EYA2	YOR061W	CKA2
CNN2/CPR8	ENSG00000101298	CNN2	YNR028W	CPR8
SNCAIP/SEC23	ENSG00000101310	SNCAIP	YPR181C	SEC23
DDX20/CYB2	ENSG00000101323	DDX20	YML054C	CYB2
BTBD1/LIA1	ENSG00000101335	BTBD1	YJR070C	LIA1
BCAS1/KIP3	ENSG00000101350	BCAS1	YGL216W	KIP3
POU1F1/IDH1	ENSG00000101365	POU1F1	YNL037C	IDH1
PMS1/MIR1	ENSG00000101367	PMS1	YJR077C	MIR1
HMG20B/GAS2	ENSG00000101384	HMG20B	YLR343W	GAS2
CALCRL/ARP5	ENSG00000101442	CALCRL	YNL059C	ARP5
TAF11/SAH1	ENSG00000101444	TAF11	YER043C	SAH1
ANKS1A/UBP6	ENSG00000101557	ANKS1A	YFR010W	UBP6
AP3D1/SCS2	ENSG00000101558	AP3D1	YER120W	SCS2
ZNF76/YMR196W	ENSG00000101605	ZNF76	YMR196W	YMR196W
SLC9A3R2/ABD1	ENSG00000101654	SLC9A3R2	YBR236C	ABD1
NTHL1/RIO1	ENSG00000101782	NTHL1	YOR119C	RIO1
GNAI3/PTI1	ENSG00000101811	GNAI3	YGR156W	PTI1
IPO5/NAS6	ENSG00000101843	IPO5	YGR232W	NAS6
OAT/SIF2	ENSG00000101849	OAT	YBR103W	SIF2
WDR3/PUP2	ENSG00000101856	WDR3	YGR253C	PUP2
PKN2/POL1	ENSG00000101868	PKN2	YNL102W	POL1
WDR18/MRS1	ENSG00000101871	WDR18	YIR021W	MRS1
TRAM2/YPL039W	ENSG00000101888	TRAM2	YPL039W	YPL039W
NTN1/SET4	ENSG00000101945	NTN1	YJL105W	SET4
GLP2R/YOR342C	ENSG00000101972	GLP2R	YOR342C	YOR342C
MCM10/YBT1	ENSG00000101986	MCM10	YLL048C	YBT1
DGKA/SAC6	ENSG00000102024	DGKA	YDR129C	SAC6
ERBB3/ARD1	ENSG00000102030	ERBB3	YHR013C	ARD1
ROPN1/ISW1	ENSG00000102038	ROPN1	YBR245C	ISW1
KARS/UME1	ENSG00000102054	KARS	YPL139C	UME1
PDIA5/SMF1	ENSG00000102096	PDIA5	YOL122C	SMF1
NDUFB4/TAZ1	ENSG00000102125	NDUFB4	YPR140W	TAZ1
SPEN/PGK1	ENSG00000102144	SPEN	YCR012W	PGK1
MYLK/MDY2	ENSG00000102178	MYLK	YOL111C	MDY2
MAP2K4/ATG17	ENSG00000102189	MAP2K4	YLR423C	ATG17
SNAP91/PKH1	ENSG00000102225	SNAP91	YDR490C	PKH1
SLK/UBP5	ENSG00000102226	SLK	YER144C	UBP5
COL17A1/PAB1	ENSG00000102241	COL17A1	YER165W	PAB1
SEC61A2/ESS1	ENSG00000102309	SEC61A2	YJR017C	ESS1
PRKCQ/ALE1	ENSG00000102312	PRKCQ	YOR175C	ALE1
TLE2/KTR1	ENSG00000102385	TLE2	YOR099W	KTR1
ASB1/YPL225W	ENSG00000102390	ASB1	YPL225W	YPL225W
FAM107B/RIM101	ENSG00000102554	FAM107B	YHL027W	RIM101
ME1/YPK1	ENSG00000102572	ME1	YKL126W	YPK1
TBC1D1/FUS2	ENSG00000102606	TBC1D1	YMR232W	FUS2
CDK13/URA2	ENSG00000102699	CDK13	YJL130C	URA2
MTHFD2/YNL010W	ENSG00000102753	MTHFD2	YNL010W	YNL010W
SLC9A7/DCC1	ENSG00000102893	SLC9A7	YCL016C	DCC1
FOXJ2/NTF2	ENSG00000102898	FOXJ2	YER009W	NTF2
YBX1/MSN2	ENSG00000102935	YBX1	YMR037C	MSN2
PDE4A/STP1	ENSG00000102974	PDE4A	YDR463W	STP1
PPP2R5A/RPN8	ENSG00000103035	PPP2R5A	YOR261C	RPN8
CTNNA2/LRO1	ENSG00000103066	CTNNA2	YNR008W	LRO1
ELAVL1/VMR1	ENSG00000103222	ELAVL1	YHL035C	VMR1
TIE1/MUP1	ENSG00000103257	TIE1	YGR055W	MUP1
SMARCD1/NBP35	ENSG00000103274	SMARCD1	YGL091C	NBP35
KDM4A/UBC9	ENSG00000103275	KDM4A	YDL064W	UBC9
NFYC/ARO2	ENSG00000103313	NFYC	YGL148W	ARO2
SLC9A3/EXG1	ENSG00000103319	SLC9A3	YLR300W	EXG1
NGEF/SUP35	ENSG00000103342	NGEF	YDR172W	SUP35
ASPM/YDJ1	ENSG00000103423	ASPM	YNL064C	YDJ1
CD84/PEP5	ENSG00000103429	CD84	YMR231W	PEP5
ELOVL1/CRZ1	ENSG00000103449	ELOVL1	YNL027W	CRZ1
SPI1/SFP1	ENSG00000103495	SPI1	YLR403W	SFP1
ZNRD1/AI4	ENSG00000103546	ZNRD1	Q0065	AI4
MPPED2/BRE1	ENSG00000103549	MPPED2	YDL074C	BRE1
ZBTB11/UTP4	ENSG00000103647	ZBTB11	YDR324C	UTP4
ATXN3/KDX1	ENSG00000103653	ATXN3	YKL161C	KDX1
GOLGA5/ATS1	ENSG00000103657	GOLGA5	YAL020C	ATS1
FGFR2/YKR023W	ENSG00000103671	FGFR2	YKR023W	YKR023W
EML1/APL2	ENSG00000103723	EML1	YKL135C	APL2
ARFGEF1/YPT7	ENSG00000103769	ARFGEF1	YML001W	YPT7
MTFR1/RBA50	ENSG00000103932	MTFR1	YDR527W	RBA50
STAG3/STB2	ENSG00000103942	STAG3	YMR053C	STB2
FECH/YBR259W	ENSG00000103966	FECH	YBR259W	YBR259W
MYO9A/MXR1	ENSG00000104064	MYO9A	YER042W	MXR1
DDX3Y/HSP10	ENSG00000104067	DDX3Y	YOR020C	HSP10
PFKP/PEP3	ENSG00000104142	PFKP	YLR148W	PEP3
SP100/MSC2	ENSG00000104147	SP100	YDR205W	MSC2
KLF6/BRF1	ENSG00000104221	KLF6	YGR246C	BRF1
PPAP2A/CFT2	ENSG00000104299	PPAP2A	YLR115W	CFT2
NEO1/RCK1	ENSG00000104312	NEO1	YGL158W	RCK1
TRAM1/AIM31	ENSG00000104320	TRAM1	YML030W	AIM31
PHKA1/POP1	ENSG00000104356	PHKA1	YNL221C	POP1
TNFRSF1A/SOH1	ENSG00000104368	TNFRSF1A	YGL127C	SOH1
CACNB1/GNA1	ENSG00000104408	CACNB1	YFL017C	GNA1
EVI5/EMC2	ENSG00000104412	EVI5	YJR088C	EMC2
PKM/ARP10	ENSG00000104419	PKM	YDR106W	ARP10
DHX29/PET123	ENSG00000104435	DHX29	YOR158W	PET123
DNTTIP2/DAL80	ENSG00000104447	DNTTIP2	YKR034W	DAL80
TP53BP1/DAL81	ENSG00000104490	TP53BP1	YIR023W	DAL81
TRO/HUL5	ENSG00000104517	TRO	YGL141W	HUL5
RRP15/EFB1	ENSG00000104529	RRP15	YAL003W	EFB1
RHOA/PSA1	ENSG00000104549	RHOA	YDL055C	PSA1
DHX8/TMT1	ENSG00000104611	DHX8	YER175C	TMT1
PRKCZ/BCH2	ENSG00000104613	PRKCZ	YKR027W	BCH2
SYT1/VPS55	ENSG00000104660	SYT1	YJR044C	VPS55
IDH3G/OST3	ENSG00000104723	IDH3G	YOR085W	OST3
ROGDI/SSP120	ENSG00000104805	ROGDI	YLR250W	SSP120
PDZD4/GSY1	ENSG00000104812	PDZD4	YFR015C	GSY1
ROCK1/ECI1	ENSG00000104823	ROCK1	YLR284C	ECI1
CBFB/JSN1	ENSG00000104824	CBFB	YJR091C	JSN1
PDK3/TUB2	ENSG00000104833	PDK3	YFL037W	TUB2
HYAL2/CBC2	ENSG00000104852	HYAL2	YPL178W	CBC2
HDAC4/YER184C	ENSG00000104863	HDAC4	YER184C	YER184C
RASSF1/PIH1	ENSG00000104872	RASSF1	YHR034C	PIH1
FGFR3/TPO2	ENSG00000104888	FGFR3	YGR138C	TPO2
IFI35/PRP11	ENSG00000104897	IFI35	YDL043C	PRP11
COASY/TRM1	ENSG00000104907	COASY	YDR120C	TRM1
MEF2A/PMI40	ENSG00000104938	MEF2A	YER003C	PMI40
OTUD5/TAH1	ENSG00000104969	OTUD5	YCR060W	TAH1
TFE3/TIM44	ENSG00000104980	TFE3	YIL022W	TIM44
TBC1D25/CCA1	ENSG00000105011	TBC1D25	YER168C	CCA1
ACSL4/MAS1	ENSG00000105088	ACSL4	YLR163C	MAS1
INPP5A/CRH1	ENSG00000105127	INPP5A	YGR189C	CRH1
GPKOW/POP4	ENSG00000105171	GPKOW	YBR257W	POP4
GRIPAP1/MUK1	ENSG00000105186	GRIPAP1	YPL070W	MUK1
FTSJ1/NOP1	ENSG00000105202	FTSJ1	YDL014W	NOP1
POLR1A/SAM2	ENSG00000105220	POLR1A	YDR502C	SAM2
LAPTM4A/YPK3	ENSG00000105221	LAPTM4A	YBR028C	YPK3
IP6K2/COQ9	ENSG00000105227	IP6K2	YLR201C	COQ9
STON1-GTF2A1L/GFD2	ENSG00000105229	STON1-GTF2A1L	YCL036W	GFD2
SRBD1/ALF1	ENSG00000105254	SRBD1	YNL148C	ALF1
CYFIP1/FCJ1	ENSG00000105281	CYFIP1	YKR016W	FCJ1
RASGRP2/PRO1	ENSG00000105323	RASGRP2	YDR300C	PRO1
PSME4/AMA1	ENSG00000105325	PSME4	YGR225W	AMA1
IFT80/PRS2	ENSG00000105355	IFT80	YER099C	PRS2
SIRT2/RSC3	ENSG00000105369	SIRT2	YDR303C	RSC3
ERLEC1/QDR1	ENSG00000105370	ERLEC1	YIL120W	QDR1
PPP2R5B/NOP53	ENSG00000105373	PPP2R5B	YPL146C	NOP53
PYGM/AVT7	ENSG00000105388	PYGM	YIL088C	AVT7
PITX1/SEC17	ENSG00000105402	PITX1	YBL050W	SEC17
TRPC7/YIP3	ENSG00000105404	TRPC7	YNL044W	YIP3
NUP133/PMA2	ENSG00000105409	NUP133	YPL036W	PMA2
NUCKS1/ERD2	ENSG00000105438	NUCKS1	YBL040C	ERD2
VPS35/UTP7	ENSG00000105447	VPS35	YER082C	UTP7
DNAJA2/CDA1	ENSG00000105483	DNAJA2	YLR307W	CDA1
BCL3/PLB3	ENSG00000105499	BCL3	YOL011W	PLB3
KCNAB2/VAC14	ENSG00000105568	KCNAB2	YLR386W	VAC14
ABCC9/KAP95	ENSG00000105576	ABCC9	YLR347C	KAP95
GAL/NRG1	ENSG00000105610	GAL	YDR043C	NRG1
CLEC2D/PRP31	ENSG00000105618	CLEC2D	YGR091W	PRP31
RORA/GCN2	ENSG00000105639	RORA	YDR283C	GCN2
DRD4/PRM7	ENSG00000105662	DRD4	YDL039C	PRM7
TGFBR3/SET3	ENSG00000105663	TGFBR3	YKR029C	SET3
KIAA1107/SPC2	ENSG00000105668	KIAA1107	YML055W	SPC2
PLA2G10/DBP8	ENSG00000105671	PLA2G10	YHR169W	DBP8
ATP1B3/SFG1	ENSG00000105676	ATP1B3	YOR315W	SFG1
NEDD4/YRB30	ENSG00000105698	NEDD4	YGL164C	YRB30
PIGB/FPR4	ENSG00000105701	PIGB	YLR449W	FPR4
MAPK6/YAK1	ENSG00000105723	MAPK6	YJL141C	YAK1
GNB5/SPF1	ENSG00000105726	GNB5	YEL031W	SPF1
RAB27A/PDR17	ENSG00000105737	RAB27A	YNL264C	PDR17
CECR5/GLO4	ENSG00000105755	CECR5	YOR040W	GLO4
UFD1L/BET1	ENSG00000105829	UFD1L	YIL004C	BET1
LRP6/DET1	ENSG00000105852	LRP6	YDR051C	DET1
GUCY2C/POL31	ENSG00000105854	GUCY2C	YJR006W	POL31
SCT/YKL069W	ENSG00000105855	SCT	YKL069W	YKL069W
PHRF1/ZIM17	ENSG00000105866	PHRF1	YNL310C	ZIM17
IKBKAP/WTM1	ENSG00000105875	IKBKAP	YOR230W	WTM1
NUCB2/HOS4	ENSG00000105887	NUCB2	YIL112W	HOS4
PFN2/YGR066C	ENSG00000105939	PFN2	YGR066C	YGR066C
PTPN3/KGD1	ENSG00000105953	PTPN3	YIL125W	KGD1
SPTB/YHR131C	ENSG00000105974	SPTB	YHR131C	YHR131C
DAPP1/FRK1	ENSG00000105976	DAPP1	YPL141C	FRK1
FGF10/JJJ1	ENSG00000105993	FGF10	YNL227C	JJJ1
SMG6/RAD1	ENSG00000106052	SMG6	YPL022W	RAD1
EXOC5/YCR099C	ENSG00000106069	EXOC5	YCR099C	YCR099C
CLTCL1/SSO1	ENSG00000106089	CLTCL1	YPL232W	SSO1
FSTL3/GRS2	ENSG00000106105	FSTL3	YPR081C	GRS2
DGCR2/GIS3	ENSG00000106125	DGCR2	YLR094C	GIS3
RNF126/FCY22	ENSG00000106128	RNF126	YER060W-A	FCY22
MNT/PRT1	ENSG00000106263	MNT	YOR361C	PRT1
ZXDC/SED4	ENSG00000106278	ZXDC	YCR067C	SED4
POLB/VRP1	ENSG00000106299	POLB	YLR337C	VRP1
WIPI1/YLR179C	ENSG00000106333	WIPI1	YLR179C	YLR179C
ASNS/NOP15	ENSG00000106344	ASNS	YNL110C	NOP15
AP3M2/IMD3	ENSG00000106348	AP3M2	YLR432W	IMD3
CNGB1/SPS18	ENSG00000106351	CNGB1	YNL204C	SPS18
ST6GALNAC2/LSM5	ENSG00000106355	ST6GALNAC2	YER146W	LSM5
CHAT/KTR3	ENSG00000106397	CHAT	YBR205W	KTR3
PABPC1/YML083C	ENSG00000106571	PABPC1	YML083C	YML083C
TESK2/PRE8	ENSG00000106588	TESK2	YML092C	PRE8
C16orf80/MRPL32	ENSG00000106591	C16orf80	YCR003W	MRPL32
CSNK2A2/RHB1	ENSG00000106615	CSNK2A2	YCR027C	RHB1
PTPN21/SNF4	ENSG00000106617	PTPN21	YGL115W	SNF4
EIF2B3/YDL157C	ENSG00000106628	EIF2B3	YDL157C	YDL157C
CAMK2A/RTF1	ENSG00000106665	CAMK2A	YGL244W	RTF1
TCOF1/VMA21	ENSG00000106688	TCOF1	YGR105W	VMA21
CDC42/DIP2	ENSG00000106829	CDC42	YLR129W	DIP2
OSBPL3/DFG16	ENSG00000106952	OSBPL3	YOR030W	DFG16
EPHA8/OAF1	ENSG00000106991	EPHA8	YAL051W	OAF1
SLC12A3/ADK2	ENSG00000106992	SLC12A3	YER170W	ADK2
RAD18/ART10	ENSG00000107105	RAD18	YLR392C	ART10
ATP2B1/FRQ1	ENSG00000107130	ATP2B1	YDR373W	FRQ1
NCK2/PSD1	ENSG00000107186	NCK2	YNL169C	PSD1
MAP4K4/SPG4	ENSG00000107187	MAP4K4	YMR107W	SPG4
RPL31/MBF1	ENSG00000107223	RPL31	YOR298C-A	MBF1
WDR1/MRF1	ENSG00000107242	WDR1	YGL143C	MRF1
SNX13/SNL1	ENSG00000107262	SNX13	YIL016W	SNL1
ARHGAP10/SEN1	ENSG00000107290	ARHGAP10	YLR430W	SEN1
RPS6KA2/RVS161	ENSG00000107295	RPS6KA2	YCR009C	RVS161
ING3/PDR10	ENSG00000107331	ING3	YOR328W	PDR10
WBSCR22/CDC34	ENSG00000107341	WBSCR22	YDR054C	CDC34
SEL1L/GAT1	ENSG00000107485	SEL1L	YFL021W	GAT1
TRIP13/MDS3	ENSG00000107518	TRIP13	YGL197W	MDS3
ATP6AP1/HEM3	ENSG00000107554	ATP6AP1	YDL205C	HEM3
TCF3/DPB11	ENSG00000107560	TCF3	YJL090C	DPB11
TRIB2/PHB1	ENSG00000107566	TRIB2	YGR132C	PHB1
DAZAP1/RPG1	ENSG00000107581	DAZAP1	YBR079C	RPG1
MBD3/PET18	ENSG00000107611	MBD3	YCR020C	PET18
PRLH/PRR1	ENSG00000107643	PRLH	YKL116C	PRR1
HLTF/NSE4	ENSG00000107672	HLTF	YDL105W	NSE4
CPSF1/ATG26	ENSG00000107679	CPSF1	YLR189C	ATG26
CDH19/CNA1	ENSG00000107758	CDH19	YLR433C	CNA1
PDCD2/MPM1	ENSG00000107771	PDCD2	YJL066C	MPM1
PRKACA/YHK8	ENSG00000107779	PRKACA	YHR048W	YHK8
LPHN1/GEA2	ENSG00000107862	LPHN1	YEL022W	GEA2
ACTN1/SAC7	ENSG00000107863	ACTN1	YDR389W	SAC7
RPS6KA6/BCP1	ENSG00000107949	RPS6KA6	YDR361C	BCP1
EPN2/YOL098C	ENSG00000107959	EPN2	YOL098C	YOL098C
PTPN18/MPD1	ENSG00000108010	PTPN18	YOR288C	MPD1
LIMS2/NUP159	ENSG00000108021	LIMS2	YIL115C	NUP159
LNX1/SMC3	ENSG00000108055	LNX1	YJL074C	SMC3
TFRC/CYR1	ENSG00000108061	TFRC	YJL005W	CYR1
SREBF1/RTS3	ENSG00000108091	SREBF1	YGR161C	RTS3
TRPC5/PCL1	ENSG00000108100	TRPC5	YNL289W	PCL1
AFF4/MRPL38	ENSG00000108107	AFF4	YKL170W	MRPL38
UBE2D1/CAF120	ENSG00000108175	UBE2D1	YNL278W	CAF120
MPP5/YHI9	ENSG00000108187	MPP5	YHR029C	YHI9
SMC1A/HED1	ENSG00000108256	SMC1A	YDR014W-A	HED1
HSD17B10/ADA2	ENSG00000108264	HSD17B10	YDR448W	ADA2
MARK2/PUP3	ENSG00000108294	MARK2	YER094C	PUP3
HMMR/NHP6A	ENSG00000108312	HMMR	YPR052C	NHP6A
CHFR/RPN3	ENSG00000108344	CHFR	YER021W	RPN3
TRHDE/RAD57	ENSG00000108384	TRHDE	YDR004W	RAD57
P4HA2/SPR28	ENSG00000108387	P4HA2	YDR218C	SPR28
FCGR2B/YMR1	ENSG00000108389	FCGR2B	YJR110W	YMR1
NFATC3/SGO1	ENSG00000108395	NFATC3	YOR073W	SGO1
ACADVL/GPT2	ENSG00000108405	ACADVL	YKR067W	GPT2
FBXW11/RPN10	ENSG00000108424	FBXW11	YHR200W	RPN10
ACAP1/BOS1	ENSG00000108433	ACAP1	YLR078C	BOS1
CRMP1/MAK31	ENSG00000108465	CRMP1	YCR020C-A	MAK31
DERL2/HRQ1	ENSG00000108469	DERL2	YDR291W	HRQ1
NDE1/ATG4	ENSG00000108510	NDE1	YNL223W	ATG4
MRVI1/OAC1	ENSG00000108528	MRVI1	YKL120W	OAC1
AP1M1/MRPL20	ENSG00000108557	AP1M1	YKR085C	MRPL20
PVR/DOP1	ENSG00000108576	PVR	YDR141C	DOP1
IKBKG/LAP3	ENSG00000108578	IKBKG	YNL239W	LAP3
XRCC1/GOS1	ENSG00000108587	XRCC1	YHL031C	GOS1
SCARB1/SPB1	ENSG00000108592	SCARB1	YCL054W	SPB1
MCM2/RRP5	ENSG00000108651	MCM2	YMR229C	RRP5
TP63/SNU114	ENSG00000108654	TP63	YKL173W	SNU114
LLGL2/RPN6	ENSG00000108671	LLGL2	YDL097C	RPN6
NLE1/SPT7	ENSG00000108773	NLE1	YBR081C	SPT7
SDHA/YPT11	ENSG00000108774	SDHA	YNL304W	YPT11
SMARCE1/INO4	ENSG00000108788	SMARCE1	YOL108C	INO4
KDM5A/HOS2	ENSG00000108840	KDM5A	YGL194C	HOS2
ADAM11/LUC7	ENSG00000108848	ADAM11	YDL087C	LUC7
PPP2R3A/SIA1	ENSG00000108854	PPP2R3A	YOR137C	SIA1
FERMT2/MSG5	ENSG00000108861	FERMT2	YNL053W	MSG5
ABCB11/FAA2	ENSG00000108946	ABCB11	YER015W	FAA2
CD5L/LOT5	ENSG00000108953	CD5L	YKL183W	LOT5
PTGS2/YPL162C	ENSG00000108984	PTGS2	YPL162C	YPL162C
IGF2BP2/YNL035C	ENSG00000109046	IGF2BP2	YNL035C	YNL035C
MAP3K13/YIR042C	ENSG00000109065	MAP3K13	YIR042C	YIR042C
ST6GAL1/SPT6	ENSG00000109111	ST6GAL1	YGR116W	SPT6
VDAC1P1/POM33	ENSG00000109133	VDAC1P1	YLL023C	POM33
PICALM/AVO2	ENSG00000109320	PICALM	YMR068W	AVO2
NSF/SIN4	ENSG00000109339	NSF	YNL236W	SIN4
GLI2/MGE1	ENSG00000109519	GLI2	YOR232W	MGE1
CLASP1/GEF1	ENSG00000109572	CLASP1	YJR040W	GEF1
MRPS34/PRP43	ENSG00000109606	MRPS34	YGL120C	PRP43
NOTCH3/IRC20	ENSG00000109654	NOTCH3	YLR247C	IRC20
CLNS1A/CRP1	ENSG00000109686	CLNS1A	YHR146W	CRP1
PPP2R2C/TAH18	ENSG00000109756	PPP2R2C	YPR048W	TAH18
TEAD2/USV1	ENSG00000109787	TEAD2	YPL230W	USV1
EED/GPM3	ENSG00000109814	EED	YOL056W	GPM3
CDHR2/FMP52	ENSG00000109854	CDHR2	YER004W	FMP52
SNCB/ELP4	ENSG00000109911	SNCB	YPL101W	ELP4
TSG101/ZPR1	ENSG00000109917	TSG101	YGR211W	ZPR1
ATP2A3/SSB1	ENSG00000109971	ATP2A3	YDL229W	SSB1
CA12/HUA1	ENSG00000110031	CA12	YGR268C	HUA1
MGLL/TPS3	ENSG00000110047	MGLL	YMR261C	TPS3
NTN4/OSH2	ENSG00000110048	NTN4	YDL019C	OSH2
BCS1L/SAP185	ENSG00000110075	BCS1L	YJL098W	SAP185
NUAK1/YAT1	ENSG00000110090	NUAK1	YAR035W	YAT1
SLC24A1/RAD5	ENSG00000110171	SLC24A1	YLR032W	RAD5
SCARF1/PHO91	ENSG00000110344	SCARF1	YNR013C	PHO91
LMAN1/DHH1	ENSG00000110367	LMAN1	YDL160C	DHH1
PTPLAD1/HRD1	ENSG00000110395	PTPLAD1	YOL013C	HRD1
IPCEF1/YPK2	ENSG00000110422	IPCEF1	YMR104C	YPK2
ZZEF1/LAT1	ENSG00000110435	ZZEF1	YNL071W	LAT1
ENO1/YNL247W	ENSG00000110619	ENO1	YNL247W	YNL247W
SLC12A1/TOM70	ENSG00000110711	SLC12A1	YNL121C	TOM70
C19orf10/NUP116	ENSG00000110713	C19orf10	YMR047C	NUP116
ANO8/EKI1	ENSG00000110721	ANO8	YDR147W	EKI1
ARHGEF10L/CST6	ENSG00000110723	ARHGEF10L	YIL036W	CST6
TXK/TFB1	ENSG00000110768	TXK	YDR311W	TFB1
KCNQ2/NAS2	ENSG00000110801	KCNQ2	YIL007C	NAS2
TACR2/SPC19	ENSG00000110841	TACR2	YDR201W	SPC19
ACTR6/PAR32	ENSG00000110851	ACTR6	YDL173W	PAR32
TIPIN/CRN1	ENSG00000110880	TIPIN	YLR429W	CRN1
SRI/CAX4	ENSG00000110881	SRI	YGR036C	CAX4
EIF4G3/ERG12	ENSG00000110921	EIF4G3	YMR208W	ERG12
NUP37/ATP1	ENSG00000110955	NUP37	YBL099W	ATP1
SEMA3A/MAP2	ENSG00000111142	SEMA3A	YBL091C	MAP2
SEMA3C/FKH2	ENSG00000111206	SEMA3C	YNL068C	FKH2
ACAT1/RPS24B	ENSG00000111241	ACAT1	YIL069C	RPS24B
CELSR1/ALD5	ENSG00000111275	CELSR1	YER073W	ALD5
ZNF638/TFB4	ENSG00000111358	ZNF638	YPR056W	TFB4
ADD2/SSO2	ENSG00000111450	ADD2	YMR183C	SSO2
FGF4/SEC22	ENSG00000111481	FGF4	YLR268W	SEC22
RASAL2/MET18	ENSG00000111530	RASAL2	YIL128W	MET18
MARK3/RHO2	ENSG00000111540	MARK3	YNL090W	RHO2
SLC25A3/NUP84	ENSG00000111581	SLC25A3	YDL116W	NUP84
FOSL2/CDC36	ENSG00000111596	FOSL2	YDL165W	CDC36
FRYL/TOF1	ENSG00000111602	FRYL	YNL273W	TOF1
FSCN1/HRP1	ENSG00000111605	FSCN1	YOL123W	HRP1
ACTB/TDH3	ENSG00000111640	ACTB	YGR192C	TDH3
PLD1/NOP2	ENSG00000111641	PLD1	YNL061W	NOP2
WDR62/NHP6B	ENSG00000111642	WDR62	YBR089C-A	NHP6B
DLG1/UBP11	ENSG00000111667	DLG1	YKR098C	UBP11
RAB7A/ERR3	ENSG00000111674	RAB7A	YMR323W	ERR3
BCAP29/YGR153W	ENSG00000111679	BCAP29	YGR153W	YGR153W
SART3/MDG1	ENSG00000111725	SART3	YNL173C	MDG1
ARHGAP15/CTF19	ENSG00000111732	ARHGAP15	YPL018W	CTF19
PAX2/WHI3	ENSG00000111786	PAX2	YNL197C	WHI3
EXOSC7/MTF1	ENSG00000111802	EXOSC7	YMR228W	MTF1
KIFAP3/ASF1	ENSG00000111875	KIFAP3	YJL115W	ASF1
MCM6/CEG1	ENSG00000111880	MCM6	YGL130W	CEG1
REXO2/YER121W	ENSG00000111907	REXO2	YER121W	YER121W
RBM7/STE3	ENSG00000112038	RBM7	YKL178C	STE3
RBMS2/SAK1	ENSG00000112062	RBMS2	YER129W	SAK1
BAZ2A/MEP3	ENSG00000112077	BAZ2A	YPR138C	MEP3
PTPN23/ALK2	ENSG00000112079	PTPN23	YBL009W	ALK2
MLH1/MCM5	ENSG00000112118	MLH1	YLR274W	MCM5
UNG/FAR10	ENSG00000112130	UNG	YLR238W	FAR10
KLHL20/BNI4	ENSG00000112137	KLHL20	YNL233W	BNI4
RGS11/HRT3	ENSG00000112146	RGS11	YLR097C	HRT3
PLXNA2/MDN1	ENSG00000112159	PLXNA2	YLR106C	MDN1
SPAG5/HUR1	ENSG00000112164	SPAG5	YGL168W	HUR1
ANKRD13A/RPS15	ENSG00000112175	ANKRD13A	YOL040C	RPS15
TPD52/SRV2	ENSG00000112186	TPD52	YNL138W	SRV2
ACACB/AIR1	ENSG00000112214	ACACB	YIL079C	AIR1
TRAF4/CCL1	ENSG00000112237	TRAF4	YPR025C	CCL1
PAG1/XPT1	ENSG00000112242	PAG1	YJR133W	XPT1
GPATCH1/SLH1	ENSG00000112249	GPATCH1	YGR271W	SLH1
ICAM3/YJL132W	ENSG00000112293	ICAM3	YJL132W	YJL132W
NT5C2/FAS1	ENSG00000112319	NT5C2	YKL182W	FAS1
MCAM/MVP1	ENSG00000112335	MCAM	YMR004W	MVP1
GPC4/SKI7	ENSG00000112339	GPC4	YOR076C	SKI7
CAMSAP3/PEX7	ENSG00000112357	CAMSAP3	YDR142C	PEX7
RAP1GAP/GON7	ENSG00000112531	RAP1GAP	YJL184W	GON7
XAB2/CLB6	ENSG00000112576	XAB2	YGR109C	CLB6
ARHGEF1/SPT15	ENSG00000112592	ARHGEF1	YER148W	SPT15
STXBP2/RML2	ENSG00000112651	STXBP2	YEL050C	RML2
MAP2K7/SEC5	ENSG00000112685	MAP2K7	YDR166C	SEC5
NMRK2/ULP2	ENSG00000112701	NMRK2	YIL031W	ULP2
DGKD/PRP45	ENSG00000112739	DGKD	YAL032C	PRP45
CTTNBP2/FUN26	ENSG00000112759	CTTNBP2	YAL022C	FUN26
ACTL6B/HIS4	ENSG00000112769	ACTL6B	YCL030C	HIS4
RARB/GTO3	ENSG00000112782	RARB	YMR251W	GTO3
TOP2B/YMR124W	ENSG00000112851	TOP2B	YMR124W	YMR124W
NFKB2/PAP2	ENSG00000112941	NFKB2	YOL115W	PAP2
PPP1R12B/FRE2	ENSG00000112964	PPP1R12B	YKL220C	FRE2
DNAJC10/ERG13	ENSG00000112972	DNAJC10	YML126C	ERG13
GTF3C1/BDF2	ENSG00000112983	GTF3C1	YDL070W	BDF2
IL4R/SSA3	ENSG00000113013	IL4R	YBL075C	SSA3
USP33/AEP3	ENSG00000113048	USP33	YPL005W	AEP3
PAK3/YSC84	ENSG00000113263	PAK3	YHR016C	YSC84
DCX/APE3	ENSG00000113269	DCX	YBR286W	APE3
SNRPA/THG1	ENSG00000113272	SNRPA	YGR024C	THG1
SPAG6/ENT5	ENSG00000113282	SPAG6	YDR153C	ENT5
EXOSC5/CCR4	ENSG00000113300	EXOSC5	YAL021C	CCR4
DYNC1I2/SAN1	ENSG00000113312	DYNC1I2	YDR143C	SAN1
APBB1IP/BUD5	ENSG00000113319	APBB1IP	YCR038C	BUD5
LRCH4/RNT1	ENSG00000113360	LRCH4	YMR239C	RNT1
FAM76B/BUD6	ENSG00000113368	FAM76B	YLR319C	BUD6
SIRT6/SUB1	ENSG00000113387	SIRT6	YMR039C	SUB1
TYR/FAT1	ENSG00000113396	TYR	YBR041W	FAT1
POLD3/DIA3	ENSG00000113448	POLD3	YDL024C	DIA3
ACTN2/RAD17	ENSG00000113456	ACTN2	YOR368W	RAD17
CAPZB/SOL2	ENSG00000113552	CAPZB	YCR073W-A	SOL2
PHF17/SKP1	ENSG00000113558	PHF17	YDR328C	SKP1
UBE2A/PPH22	ENSG00000113575	UBE2A	YDL188C	PPH22
FGFR1/FLO9	ENSG00000113580	FGFR1	YAL063C	FLO9
FKBP6/SEC24	ENSG00000113615	FKBP6	YIL109C	SEC24
GTF2I/MRPL1	ENSG00000113645	GTF2I	YDR116C	MRPL1
SMC1B/HTA2	ENSG00000113648	SMC1B	YBL003C	HTA2
FBLN1/PRP40	ENSG00000113649	FBLN1	YKL012W	PRP40
ITGA8/RIM15	ENSG00000113712	ITGA8	YFL033C	RIM15
CST7/ERV46	ENSG00000113719	CST7	YAL042W	ERV46
MAP2/PKC1	ENSG00000113721	MAP2	YBL105C	PKC1
PIAS2/ATG11	ENSG00000113734	PIAS2	YPR049C	ATG11
AMPH/ARP8	ENSG00000113812	AMPH	YOR141C	ARP8
ARAF/EST2	ENSG00000113889	ARAF	YLR318W	EST2
MCCC1/GIS1	ENSG00000113916	MCCC1	YDR096W	GIS1
FAP/OGG1	ENSG00000114026	FAP	YML060W	OGG1
NEBL/UFD4	ENSG00000114062	NEBL	YKL010C	UFD4
UBE2K/VID28	ENSG00000114098	UBE2K	YIL017C	VID28
PIK3C3/AAD14	ENSG00000114115	PIK3C3	YNL331C	AAD14
N4BP2/RIM2	ENSG00000114120	N4BP2	YBR192W	RIM2
SYNJ2/APC11	ENSG00000114125	SYNJ2	YDL008W	APC11
ADCY2/LYS1	ENSG00000114126	ADCY2	YIR034C	LYS1
PPP2R5C/GCN5	ENSG00000114166	PPP2R5C	YGR252W	GCN5
RBFOX1/ARC19	ENSG00000114209	RBFOX1	YKL013C	ARC19
GNB1/BCY1	ENSG00000114302	GNB1	YIL033C	BCY1
HOXA9/UBP3	ENSG00000114316	HOXA9	YER151C	UBP3
EDN1/GPA2	ENSG00000114353	EDN1	YER020W	GPA2
MLLT10/RPL24A	ENSG00000114391	MLLT10	YGL031C	RPL24A
ADCYAP1R1/GPB2	ENSG00000114423	ADCYAP1R1	YAL056W	GPB2
NRD1/GLC3	ENSG00000114480	NRD1	YEL011W	GLC3
VDAC3/URA3	ENSG00000114491	VDAC3	YEL021W	URA3
PCM1/NRD1	ENSG00000114503	PCM1	YNL251C	NRD1
CBFA2T2/VMA1	ENSG00000114573	CBFA2T2	YDL185W	VMA1
DBC1/RRT13	ENSG00000114650	DBC1	YER066W	RRT13
ITCH/HFI1	ENSG00000114745	ITCH	YPL254W	HFI1
TP73/SUI1	ENSG00000114784	TP73	YNL244C	SUI1
TOLLIP/CPR5	ENSG00000114857	TOLLIP	YDR304C	CPR5
UBE2D4/TIF4631	ENSG00000114867	UBE2D4	YGR162W	TIF4631
RUNX1T1/ARP7	ENSG00000115073	RUNX1T1	YPR034W	ARP7
THOC1/ARP3	ENSG00000115091	THOC1	YJR065C	ARP3
OSBPL6/ARG8	ENSG00000115107	OSBPL6	YOL140W	ARG8
SLC1A3/DIG2	ENSG00000115112	SLC1A3	YDR480W	DIG2
XRCC5/SBP1	ENSG00000115128	XRCC5	YHL034C	SBP1
LXN/ZTA1	ENSG00000115129	LXN	YBR046C	ZTA1
SP140/GUT2	ENSG00000115159	SP140	YIL155C	GUT2
MKNK1/HHT1	ENSG00000115163	MKNK1	YBR010W	HHT1
TNS1/YML079W	ENSG00000115207	TNS1	YML079W	YML079W
REXO1/GCN3	ENSG00000115211	REXO1	YKR026C	GCN3
SAR1A/RPN11	ENSG00000115233	SAR1A	YFR004W	RPN11
CDC14A/PRB1	ENSG00000115257	CDC14A	YEL060C	PRB1
RAPGEF3/PEF1	ENSG00000115271	RAPGEF3	YGR058W	PEF1
CEACAM1/CWH41	ENSG00000115275	CEACAM1	YGL027C	CWH41
SENP1/NUM1	ENSG00000115306	SENP1	YDR150W	NUM1
DUSP13/NAB2	ENSG00000115380	DUSP13	YGL122C	NAB2
CIC/SLX1	ENSG00000115392	CIC	YBR228W	SLX1
LIPE/BSC2	ENSG00000115414	LIPE	YDR275W	BSC2
FDFT1/BLI1	ENSG00000115415	FDFT1	YKL061W	BLI1
PAFAH1B3/CCT4	ENSG00000115484	PAFAH1B3	YDL143W	CCT4
OPHN1/PLP1	ENSG00000115514	OPHN1	YDR183W	PLP1
KIF22/HSH155	ENSG00000115524	KIF22	YMR288W	HSH155
SCGN/MOB1	ENSG00000115540	SCGN	YIL106W	MOB1
PGM1/VPS24	ENSG00000115561	PGM1	YKL041W	VPS24
DDX1/YDR541C	ENSG00000115590	DDX1	YDR541C	YDR541C
DNM2/YJR096W	ENSG00000115594	DNM2	YJR096W	YJR096W
EPB41L2/FLO1	ENSG00000115602	EPB41L2	YAR050W	FLO1
RIMS1/SPO12	ENSG00000115648	RIMS1	YHR152W	SPO12
STX7/SDS22	ENSG00000115685	STX7	YKL193C	SDS22
RABL2B/HRK1	ENSG00000115687	RABL2B	YOR267C	HRK1
KEAP1/SPE1	ENSG00000115758	KEAP1	YKL184W	SPE1
PTPRH/RPL23A	ENSG00000115762	PTPRH	YBL087C	RPL23A
EPHA6/GRH1	ENSG00000115806	EPHA6	YDR517W	GRH1
SCTR/CAC2	ENSG00000115808	SCTR	YML102W	CAC2
RFX3/AAC1	ENSG00000115840	RFX3	YMR056C	AAC1
RIF1/YMR114C	ENSG00000115850	RIF1	YMR114C	YMR114C
RAB21/DPS1	ENSG00000115866	RAB21	YLL018C	DPS1
SLC4A4/RNA15	ENSG00000115875	SLC4A4	YGL044C	RNA15
SMARCA2/LTE1	ENSG00000115904	SMARCA2	YAL024C	LTE1
RDH8/BNA5	ENSG00000115919	RDH8	YLR231C	BNA5
SESN1/KRR1	ENSG00000115946	SESN1	YCL059C	KRR1
MID2/CDC6	ENSG00000115947	MID2	YJL194W	CDC6
COL5A3/MRPS18	ENSG00000115963	COL5A3	YNL306W	MRPS18
SRCAP/SLD2	ENSG00000115966	SRCAP	YKL108W	SLD2
KIAA0020/RVB2	ENSG00000115993	KIAA0020	YPL235W	RVB2
CPB2/FKS1	ENSG00000116001	CPB2	YLR342W	FKS1
CHRNA3/SMT3	ENSG00000116030	CHRNA3	YDR510W	SMT3
KCNN2/SSZ1	ENSG00000116044	KCNN2	YHR064C	SSZ1
CNOT4/IRC24	ENSG00000116096	CNOT4	YIR036C	IRC24
PSEN1/SNU56	ENSG00000116127	PSEN1	YDR240C	SNU56
CPOX/ALO1	ENSG00000116133	CPOX	YML086C	ALO1
MOK/PSK1	ENSG00000116141	MOK	YAL017W	PSK1
HSP90AA1/RFA3	ENSG00000116147	HSP90AA1	YJL173C	RFA3
RBL1/GPX1	ENSG00000116157	RBL1	YKL026C	GPX1
DLGAP4/STE14	ENSG00000116237	DLGAP4	YDR410C	STE14
CFHR2/RPL22A	ENSG00000116251	CFHR2	YLR061W	RPL22A
NDC80/SLY1	ENSG00000116266	NDC80	YDR189W	SLY1
AP4E1/NPL3	ENSG00000116350	AP4E1	YDR432W	NPL3
RSBN1/ETR1	ENSG00000116353	RSBN1	YBR026C	ETR1
MAGI3/RSA4	ENSG00000116455	MAGI3	YCR072C	RSA4
CXCL2/ATP4	ENSG00000116459	CXCL2	YPL078C	ATP4
AFP/YPT31	ENSG00000116473	AFP	YER031C	YPT31
COL4A4/BYE1	ENSG00000116539	COL4A4	YKL005C	BYE1
OSTM1/SPE3	ENSG00000116649	OSTM1	YPR069C	SPE3
CDH7/STB6	ENSG00000116661	CDH7	YKL072W	STB6
PCNP/MAD2	ENSG00000116670	PCNP	YJL030W	MAD2
ARG2/CAJ1	ENSG00000116675	ARG2	YER048C	CAJ1
MEF2C/YEL023C	ENSG00000116678	MEF2C	YEL023C	YEL023C
PTPRC/YLH47	ENSG00000116679	PTPRC	YPR125W	YLH47
CACNA1S/FZO1	ENSG00000116688	CACNA1S	YBR179C	FZO1
PKP1/GCD14	ENSG00000116731	PKP1	YJL125C	GCD14
UBA5/AMD1	ENSG00000116748	UBA5	YML035C	AMD1
STK17B/HSH49	ENSG00000116754	STK17B	YOR319W	HSH49
CDC14B/PSK2	ENSG00000116783	CDC14B	YOL045W	PSK2
ZNF510/SOR2	ENSG00000116791	ZNF510	YDL246C	SOR2
LRP2/SLC1	ENSG00000116906	LRP2	YDL052C	SLC1
ZNF506/RPS12	ENSG00000116918	ZNF506	YOR369C	RPS12
DUSP12/YBP1	ENSG00000116954	DUSP12	YBR216C	YBP1
ENSG00000081770/POS5	ENSG00000116962	ENSG00000081770	YPL188W	POS5
CADPS2/RPS10A	ENSG00000116983	CADPS2	YOR293W	RPS10A
HSPB11/MHT1	ENSG00000116984	HSPB11	YLL062C	MHT1
IL12RB2/SLM2	ENSG00000117020	IL12RB2	YNL047C	SLM2
SMARCD3/RIB5	ENSG00000117091	SMARCD3	YBR256C	RIB5
FYB/SDH2	ENSG00000117118	FYB	YLL041C	SDH2
MPP4/SSF1	ENSG00000117133	MPP4	YHR066W	SSF1
STRADB/JHD2	ENSG00000117139	STRADB	YJR119C	JHD2
BZW1/RRP1	ENSG00000117155	BZW1	YDR087C	RRP1
PGR/ROD1	ENSG00000117289	PGR	YOR018W	ROD1
ME2/GAL10	ENSG00000117308	ME2	YBR019C	GAL10
C5orf22/YGL082W	ENSG00000117385	C5orf22	YGL082W	YGL082W
CCNT2/GAL2	ENSG00000117394	CCNT2	YLR081W	GAL2
EPB41L3/EBP2	ENSG00000117395	EPB41L3	YKL172W	EBP2
COBLL1/CDC20	ENSG00000117399	COBLL1	YGL116W	CDC20
DLG3/KAP122	ENSG00000117408	DLG3	YGL016W	KAP122
TRAF5/VMA16	ENSG00000117410	TRAF5	YHR026W	VMA16
MRPL22/AHP1	ENSG00000117450	MRPL22	YLR109W	AHP1
GEMIN5/HDA2	ENSG00000117461	GEMIN5	YDR295C	HDA2
OPRK1/PXA1	ENSG00000117528	OPRK1	YPL147W	PXA1
NFE2L1/NYV1	ENSG00000117533	NFE2L1	YLR093C	NYV1
GSK3B/DPH5	ENSG00000117543	GSK3B	YLR172C	DPH5
ITGB5/WWM1	ENSG00000117560	ITGB5	YFL010C	WWM1
ERC1/PRX1	ENSG00000117592	ERC1	YBL064C	PRX1
XPO1/YIR035C	ENSG00000117594	XPO1	YIR035C	YIR035C
PALB2/UTP25	ENSG00000117597	PALB2	YIL091C	UTP25
DOPEY1/YAP3	ENSG00000117632	DOPEY1	YHL009C	YAP3
BCKDHB/MEK1	ENSG00000117676	BCKDHB	YOR351C	MEK1
KAT6A/RER2	ENSG00000117682	KAT6A	YBR002C	RER2
ULK2/SWI1	ENSG00000117713	ULK2	YPL016W	SWI1
GRHL2/SPC72	ENSG00000117724	GRHL2	YAL047C	SPC72
TNPO1/RFA2	ENSG00000117748	TNPO1	YNL312W	RFA2
P2RX5/PEP12	ENSG00000117758	P2RX5	YOR036W	PEP12
ITGAE/OSH6	ENSG00000117859	ITGAE	YKR003W	OSH6
DIS3/TCB2	ENSG00000117868	DIS3	YNL087W	TCB2
PIBF1/YCL068C	ENSG00000117971	PIBF1	YCL068C	YCL068C
ENSG00000083622/PEP4	ENSG00000117984	ENSG00000083622	YPL154C	PEP4
NUFIP1/IRR1	ENSG00000118007	NUFIP1	YIL026C	IRR1
RRAGB/KIC1	ENSG00000118046	RRAGB	YHR102W	KIC1
CYLD/SET1	ENSG00000118058	CYLD	YHR119W	SET1
SLC27A5/NTH2	ENSG00000118094	SLC27A5	YBR001C	NTH2
ZNF324/STS1	ENSG00000118193	ZNF324	YIR011C	STS1
ZNF446/MIG3	ENSG00000118263	ZNF446	YER028C	MIG3
ZNF8/MOT3	ENSG00000118495	ZNF8	YMR070W	MOT3
RPS5/POC4	ENSG00000118503	RPS5	YPL144W	POC4
FAT1/YJR154W	ENSG00000118507	FAT1	YJR154W	YJR154W
YTHDC1/YPL067C	ENSG00000118508	YTHDC1	YPL067C	YPL067C
CHMP2B/YDR026C	ENSG00000118513	CHMP2B	YDR026C	YDR026C
PPIE/NPR1	ENSG00000118515	PPIE	YNL183C	NPR1
ZMPSTE24/CAR1	ENSG00000118520	ZMPSTE24	YPL111W	CAR1
NOA1/SWP1	ENSG00000118705	NOA1	YMR149W	SWP1
REST/CUP9	ENSG00000118707	REST	YPL177C	CUP9
SSH1/YGL036W	ENSG00000118873	SSH1	YGL036W	YGL036W
GSTP1/SNX4	ENSG00000118960	GSTP1	YJL036W	SNX4
APLP2/PCL9	ENSG00000118971	APLP2	YDL179W	PCL9
SLCO1A2/TFC4	ENSG00000119041	SLCO1A2	YGR047C	TFC4
WBP11/UBC5	ENSG00000119048	WBP11	YDR059C	UBC5
EIF3I/GUD1	ENSG00000119125	EIF3I	YDL238C	GUD1
TXLNA/YPR015C	ENSG00000119138	TXLNA	YPR015C	YPR015C
APOB/UTP10	ENSG00000119285	APOB	YJL109C	UTP10
NCOA1/RAD23	ENSG00000119318	NCOA1	YEL037C	RAD23
KIF3C/RTG1	ENSG00000119335	KIF3C	YOL067C	RTG1
RAB10/RRD2	ENSG00000119383	RAB10	YPL152W	RRD2
GCKR/GLE1	ENSG00000119392	GCKR	YDL207W	GLE1
HADHA/ARF3	ENSG00000119396	HADHA	YOR094W	ARF3
MAPRE3/BRR1	ENSG00000119397	MAPRE3	YPR057W	BRR1
CAD/SWD3	ENSG00000119402	CAD	YBR175W	SWD3
CD59/MKK2	ENSG00000119408	CD59	YPL140C	MKK2
CD82/MIC14	ENSG00000119421	CD82	YDR031W	MIC14
ATRX/VPS4	ENSG00000119541	ATRX	YPR173C	VPS4
TAF9/CHS5	ENSG00000119596	TAF9	YLR330W	CHS5
FCN1/MLH3	ENSG00000119684	FCN1	YPL164C	MLH3
MECOM/YKR104W	ENSG00000119688	MECOM	YKR104W	YKR104W
SCAMP1/YCR016W	ENSG00000119707	SCAMP1	YCR016W	YCR016W
PREP/ALD4	ENSG00000119711	PREP	YOR374W	ALD4
HACE1/GCD7	ENSG00000119718	HACE1	YLR291C	GCD7
SEH1L/COQ6	ENSG00000119723	SEH1L	YGR255C	COQ6
WDR47/TOM40	ENSG00000119725	WDR47	YMR203W	TOM40
OVGP1/AXL1	ENSG00000119912	OVGP1	YPR122W	AXL1
MAP3K4/SWT1	ENSG00000119917	MAP3K4	YOR166C	SWT1
PILRA/TSR3	ENSG00000119929	PILRA	YOR006C	TSR3
IGSF9/PIG2	ENSG00000119938	IGSF9	YIL045W	PIG2
ABCB1/XKS1	ENSG00000119950	ABCB1	YGR194C	XKS1
AKR1B1/NUC1	ENSG00000120049	AKR1B1	YJL208C	NUC1
CPNE3/MET17	ENSG00000120054	CPNE3	YLR303W	MET17
RRN3/PIS1	ENSG00000120088	RRN3	YPR113W	PIS1
CTTN/PPS1	ENSG00000120129	CTTN	YBR276C	PPS1
MTIF2/RCL1	ENSG00000120158	MTIF2	YOL010W	RCL1
TTC39A/MRP2	ENSG00000120333	TTC39A	YPR166C	MRP2
EPS15/TCP1	ENSG00000120438	EPS15	YDR212W	TCP1
ORC1/UTP5	ENSG00000120457	ORC1	YDR398W	UTP5
MGST2/SSE2	ENSG00000120694	MGST2	YBR169C	SSE2
CHERP/ALG5	ENSG00000120697	CHERP	YPL227C	ALG5
ATG16L1/RRP43	ENSG00000120699	ATG16L1	YCR035C	RRP43
USP40/SUP45	ENSG00000120705	USP40	YBR143C	SUP45
RAD54L/YLR001C	ENSG00000120708	RAD54L	YLR001C	YLR001C
MAST2/MET31	ENSG00000120738	MAST2	YPL038W	MET31
DNAJA1/UTP20	ENSG00000120800	DNAJA1	YBL004W	UTP20
B4GALT1/FUS1	ENSG00000120802	B4GALT1	YCL027W	FUS1
CHMP5/HAP3	ENSG00000120837	CHMP5	YBL021C	HAP3
NFX1/UTP15	ENSG00000120868	NFX1	YMR093W	UTP15
DIMT1/FIP1	ENSG00000120885	DIMT1	YJR093C	FIP1
IPO11/YAR064W	ENSG00000120907	IPO11	YAR064W	YAR064W
EIF2AK1/PPH3	ENSG00000120910	EIF2AK1	YDR075W	PPH3
EPDR1/RIM4	ENSG00000120948	EPDR1	YHL024W	RIM4
SEPHS1/YLR118C	ENSG00000120992	SEPHS1	YLR118C	YLR118C
MRPL28/RRI1	ENSG00000121022	MRPL28	YDL216C	RRI1
CEACAM6/YGR017W	ENSG00000121067	CEACAM6	YGR017W	YGR017W
RBM22/HUT1	ENSG00000121073	RBM22	YPL244C	HUT1
TMED2/RSB1	ENSG00000121361	TMED2	YOR049C	RSB1
ERO1LB/POL12	ENSG00000121440	ERO1LB	YBL035C	POL12
ZFAND6/CTA1	ENSG00000121691	ZFAND6	YDR256C	CTA1
TXLNG/ASH1	ENSG00000121741	TXLNG	YKL185W	ASH1
PPEF1/GYP1	ENSG00000121749	PPEF1	YOR070C	GYP1
LAT2/IDS2	ENSG00000121753	LAT2	YJL146W	IDS2
HUWE1/BI4	ENSG00000121858	HUWE1	Q0120	BI4
ZW10/YDR266C	ENSG00000121864	ZW10	YDR266C	YDR266C
ALG9/PEX3	ENSG00000121957	ALG9	YDR329C	PEX3
MYBPC2/YCR061W	ENSG00000121966	MYBPC2	YCR061W	YCR061W
NOX4/CLA4	ENSG00000122025	NOX4	YNL298W	CLA4
ACOX3/FZF1	ENSG00000122034	ACOX3	YGL254W	FZF1
MTMR2/INP53	ENSG00000122126	MTMR2	YOR109W	INP53
PPP1R15A/COG5	ENSG00000122176	PPP1R15A	YNL051W	COG5
HSD17B14/COP1	ENSG00000122218	HSD17B14	YDL145C	COP1
TRIP6/CIT3	ENSG00000122367	TRIP6	YPR001W	CIT3
ACHE/CDC3	ENSG00000122545	ACHE	YLR314C	CDC3
FTL/GBP2	ENSG00000122566	FTL	YCL011C	GBP2
SRRT/ERB1	ENSG00000122692	SRRT	YMR049C	ERB1
BAX/YMR111C	ENSG00000122705	BAX	YMR111C	YMR111C
NLK/DSE1	ENSG00000122741	NLK	YER124C	DSE1
PIGS/YMR317W	ENSG00000122778	PIGS	YMR317W	YMR317W
ATXN7L3/BDF1	ENSG00000122779	ATXN7L3	YLR399C	BDF1
PGS1/YER130C	ENSG00000122877	PGS1	YER130C	YER130C
PSMC5/YPR011C	ENSG00000122912	PSMC5	YPR011C	YPR011C
UIMC1/MF(ALPHA)1	ENSG00000122952	UIMC1	YPL187W	MF(ALPHA)1
CETP/MRD1	ENSG00000122965	CETP	YPR112C	MRD1
MMP2/BBP1	ENSG00000122966	MMP2	YPL255W	BBP1
GNAO1/DMA2	ENSG00000123091	GNAO1	YNL116W	DMA2
OGFOD1/YEL076C-A	ENSG00000123131	OGFOD1	YEL076C-A	YEL076C-A
SH3BP2/PET191	ENSG00000123146	SH3BP2	YJR034W	PET191
ADD1/CCC2	ENSG00000123191	ADD1	YDR270W	CCC2
C14orf166/PRD1	ENSG00000123213	C14orf166	YCL057W	PRD1
NID2/TMA17	ENSG00000123240	NID2	YDL110C	TMA17
GMCL1/BUD14	ENSG00000123329	GMCL1	YAR014C	BUD14
SF3B2/GIM5	ENSG00000123349	SF3B2	YML094W	GIM5
KLHL42/CDC5	ENSG00000123374	KLHL42	YMR001C	CDC5
GNAS/PRC1	ENSG00000123384	GNAS	YMR297W	PRC1
DNM1L/PPM2	ENSG00000123444	DNM1L	YOL141W	PPM2
PTHLH/ATP11	ENSG00000123472	PTHLH	YNL315C	ATP11
PHACTR3/LGE1	ENSG00000123562	PHACTR3	YPL055C	LGE1
ERGIC2/VPS21	ENSG00000123595	ERGIC2	YOR089C	VPS21
TFAP2C/PFK26	ENSG00000123836	TFAP2C	YIL107C	PFK26
AURKA/LAP4	ENSG00000123992	AURKA	YKL103C	LAP4
PIR/SPR6	ENSG00000123999	PIR	YER115C	SPR6
RFX2/DIP5	ENSG00000124067	RFX2	YPL265W	DIP5
SULT2B1/GPI16	ENSG00000124155	SULT2B1	YHR188C	GPI16
CNOT3/ATP15	ENSG00000124172	CNOT3	YPL271W	ATP15
GP6/RVS167	ENSG00000124181	GP6	YDR388W	RVS167
PTPN4/PUB1	ENSG00000124193	PTPN4	YNL016W	PUB1
DDX18/CSE1	ENSG00000124207	DDX18	YGL238W	CSE1
KHSRP/TEM1	ENSG00000124209	KHSRP	YML064C	TEM1
GNA11/MDM34	ENSG00000124214	GNA11	YGL219C	MDM34
EDEM2/TLG2	ENSG00000124222	EDEM2	YOL018C	TLG2
DNMT3B/CWC24	ENSG00000124226	DNMT3B	YLR323C	CWC24
REM1/DRS1	ENSG00000124228	REM1	YLL008W	DRS1
TPX2/SNC2	ENSG00000124333	TPX2	YOR327C	SNC2
PDRG1/RFU1	ENSG00000124356	PDRG1	YLR073C	RFU1
EPB41L1/TOS1	ENSG00000124357	EPB41L1	YBR162C	TOS1
DOCK9/DOA4	ENSG00000124422	DOCK9	YDR069C	DOA4
DOCK3/UBP8	ENSG00000124486	DOCK3	YMR223W	UBP8
COQ9/SAM37	ENSG00000124491	COQ9	YMR060C	SAM37
CRLS1/YHC1	ENSG00000124562	CRLS1	YLR298C	YHC1
PPP1R13B/TFB2	ENSG00000124570	PPP1R13B	YPL122C	TFB2
SIGLEC1/BPT1	ENSG00000124574	SIGLEC1	YLL015W	BPT1
FKBP1A/YNL040W	ENSG00000124608	FKBP1A	YNL040W	YNL040W
NSFL1C/OST6	ENSG00000124641	NSFL1C	YML019W	OST6
MAVS/CRG1	ENSG00000124713	MAVS	YHR209W	CRG1
F11/MMR1	ENSG00000124731	F11	YLR190W	MMR1
XRN2/MCM1	ENSG00000124762	XRN2	YMR043W	MCM1
DYNLL1/ROX1	ENSG00000124766	DYNLL1	YPR065W	ROX1
TESC/MIG1	ENSG00000124782	TESC	YGL035C	MIG1
SNX5/NUP1	ENSG00000124789	SNX5	YOR098C	NUP1
RPL6/MSA1	ENSG00000124813	RPL6	YOR066W	MSA1
MAPKAPK5/SPC105	ENSG00000124831	MAPKAPK5	YGL093W	SPC105
P2RX7/DSL1	ENSG00000124839	P2RX7	YNL258C	DSL1
ESF1/NSG2	ENSG00000124942	ESF1	YNL156C	NSG2
RBBP9/CDC39	ENSG00000125107	RBBP9	YCR093W	CDC39
ANAPC5/TMN2	ENSG00000125304	ANAPC5	YDR107C	TMN2
SLC23A2/UPF3	ENSG00000125351	SLC23A2	YGR072W	UPF3
TMEM230/KIN4	ENSG00000125388	TMEM230	YOR233W	KIN4
DZANK1/SYC1	ENSG00000125414	DZANK1	YOR179C	SYC1
KDM2B/GGA2	ENSG00000125447	KDM2B	YHR108W	GGA2
TASP1/ADY2	ENSG00000125450	TASP1	YCR010C	ADY2
GCN1L1/REB1	ENSG00000125482	GCN1L1	YBR049C	REB1
RPLP0/NSG1	ENSG00000125629	RPLP0	YHR133C	NSG1
PXN/RPA135	ENSG00000125630	PXN	YPR010C	RPA135
RPH3A/YKL047W	ENSG00000125651	RPH3A	YKL047W	YKL047W
TRMT6/THO2	ENSG00000125676	TRMT6	YNL139C	THO2
CHGB/RGD1	ENSG00000125733	CHGB	YBR260C	RGD1
PEBP1/PMT4	ENSG00000125734	PEBP1	YJR143C	PMT4
TBX5/SMD2	ENSG00000125743	TBX5	YLR275W	SMD2
BRAP/RTN2	ENSG00000125744	BRAP	YDL204W	RTN2
ERP29/SQT1	ENSG00000125746	ERP29	YIR012W	SQT1
NOS1/RPL18A	ENSG00000125753	NOS1	YOL120C	RPL18A
FUS/PDC2	ENSG00000125817	FUS	YDR081C	PDC2
IGBP1/YCR076C	ENSG00000125818	IGBP1	YCR076C	YCR076C
FXYD3/SMB1	ENSG00000125835	FXYD3	YER029C	SMB1
GANAB/YNL190W	ENSG00000125844	GANAB	YNL190W	YNL190W
GMIP/YSP3	ENSG00000125851	GMIP	YOR003W	YSP3
RBM41/CCT8	ENSG00000125863	RBM41	YJL008C	CCT8
BIRC5/COF1	ENSG00000125868	BIRC5	YLL050C	COF1
LAG3/MUD1	ENSG00000125870	LAG3	YBR119W	MUD1
MLF2/YDR415C	ENSG00000125912	MLF2	YDR415C	YDR415C
OTUB2/NAB6	ENSG00000125944	OTUB2	YML117W	NAB6
DDX24/INO2	ENSG00000125952	DDX24	YDR123C	INO2
ZBTB25/RAM1	ENSG00000125954	ZBTB25	YDL090C	RAM1
ARHGAP4/ERV41	ENSG00000125991	ARHGAP4	YML067C	ERV41
ANKRD24/EIS1	ENSG00000126001	ANKRD24	YMR031C	EIS1
RCOR1/PRE1	ENSG00000126067	RCOR1	YER012W	PRE1
LTBP4/CIR1	ENSG00000126214	LTBP4	YGR207C	CIR1
BLVRB/YJR084W	ENSG00000126226	BLVRB	YJR084W	YJR084W
SLC9A1/DOT5	ENSG00000126432	SLC9A1	YIL010W	DOT5
SPTLC1/HMT1	ENSG00000126457	SPTLC1	YBR034C	HMT1
PAPOLA/SDO1	ENSG00000126524	PAPOLA	YLR022C	SDO1
CCNK/VPS30	ENSG00000126581	CCNK	YPL120W	VPS30
PCBP4/ECM22	ENSG00000126746	PCBP4	YLR228C	ECM22
RGS1/BUD27	ENSG00000126756	RGS1	YFL023W	BUD27
MRPS33/TIM17	ENSG00000126768	MRPS33	YJL143W	TIM17
NDUFB2/SPO21	ENSG00000126777	NDUFB2	YOL091W	SPO21
ENSG00000090269/MATALPHA2	ENSG00000126778	ENSG00000090269	YCR039C	MATALPHA2
NUDC/YDL206W	ENSG00000126787	NUDC	YDL206W	YDL206W
MAEA/SSA1	ENSG00000126803	MAEA	YAL005C	SSA1
ICAM1/URB2	ENSG00000126838	ICAM1	YJR041C	URB2
STRN4/GEM1	ENSG00000126858	STRN4	YAL048C	GEM1
IRAK3/PBS2	ENSG00000126934	IRAK3	YJL128C	PBS2
LYZ/CNE1	ENSG00000127022	LYZ	YAL058W	CNE1
SI/VIP1	ENSG00000127241	SI	YLR410W	VIP1
MUL1/NUP85	ENSG00000127311	MUL1	YJR042W	NUP85
PDCD7/YOL075C	ENSG00000127412	PDCD7	YOL075C	YOL075C
SPG21/SVF1	ENSG00000127415	SPG21	YDR346C	SVF1
DNAJB11/DAS1	ENSG00000127452	DNAJB11	YJL149W	DAS1
THPO/SMD1	ENSG00000127481	THPO	YGR074W	SMD1
CHRD/SIN3	ENSG00000127511	CHRD	YOL004W	SIN3
FLT3LG/SLY41	ENSG00000127526	FLT3LG	YOR307C	SLY41
RAB11FIP3/NUP82	ENSG00000127527	RAB11FIP3	YJL061W	NUP82
GNPTG/SLK19	ENSG00000127603	GNPTG	YOR195W	SLK19
ZNF268/TUB1	ENSG00000127824	ZNF268	YML085C	TUB1
GOLGA3/DCI1	ENSG00000127884	GOLGA3	YOR180C	DCI1
PABPC4/SLA2	ENSG00000127946	PABPC4	YNL243W	SLA2
CD209/DUS3	ENSG00000128016	CD209	YLR401C	DUS3
MCOLN1/ADE1	ENSG00000128050	MCOLN1	YAR015W	ADE1
EFNB1/ADE4	ENSG00000128059	EFNB1	YMR300C	ADE4
AARS/TUM1	ENSG00000128309	AARS	YOR251C	TUM1
GLG1/RHO5	ENSG00000128340	GLG1	YNL180C	RHO5
KIF4A/DAN4	ENSG00000128567	KIF4A	YJR151C	DAN4
PLEKHG2/JJJ3	ENSG00000128590	PLEKHG2	YJR097W	JJJ3
PITPNM2/NMA1	ENSG00000128591	PITPNM2	YLR328W	NMA1
EXOC1/MET8	ENSG00000128595	EXOC1	YBR213W	MET8
DTX2/ANP1	ENSG00000128604	DTX2	YEL036C	ANP1
NLRC4/YHR219W	ENSG00000128641	NLRC4	YHR219W	YHR219W
NRCAM/ADD66	ENSG00000128789	NRCAM	YKL206C	ADD66
LAMB1/INO80	ENSG00000128908	LAMB1	YGL150C	INO80
SLC26A3/DAL82	ENSG00000128944	SLC26A3	YNL314W	DAL82
DLD/DUT1	ENSG00000128951	DLD	YBR252W	DUT1
WDR7/SEC26	ENSG00000129083	WDR7	YDR238C	SEC26
TXNL1/PRE5	ENSG00000129084	TXNL1	YMR314W	PRE5
IL5RA/DCD1	ENSG00000129187	IL5RA	YHR144C	DCD1
ITGA6/SPO14	ENSG00000129219	ITGA6	YKR031C	SPO14
RAPGEF4/DIA2	ENSG00000129221	RAPGEF4	YOR080W	DIA2
ENSG00000091436/TRX3	ENSG00000129235	ENSG00000091436	YCR083W	TRX3
FH/SSN8	ENSG00000129315	FH	YNL025C	SSN8
SEL1L3/MAD1	ENSG00000129422	SEL1L3	YGL086W	MAD1
TF/GNP1	ENSG00000129473	TF	YDR508C	GNP1
MYO15A/SEC6	ENSG00000129484	MYO15A	YIL068C	SEC6
APOH/RPS26A	ENSG00000129518	APOH	YGL189C	RPS26A
NLRP1/RUB1	ENSG00000129559	NLRP1	YDR139C	RUB1
ACKR6/OST2	ENSG00000129562	ACKR6	YOR103C	OST2
SPAG7/CDC25	ENSG00000129675	SPAG7	YLR310C	CDC25
ORC6/YPR196W	ENSG00000129682	ORC6	YPR196W	YPR196W
ZC3HC1/BRE2	ENSG00000129691	ZC3HC1	YLR015W	BRE2
ESR1/RPS4B	ENSG00000129824	ESR1	YHR203C	RPS4B
RGS17/THI20	ENSG00000129946	RGS17	YOL055C	THI20
ANGPT2/DPP1	ENSG00000129951	ANGPT2	YDR284C	DPP1
CD200/PSD2	ENSG00000129990	CD200	YGR170W	PSD2
CMA1/HPA3	ENSG00000130066	CMA1	YEL066W	HPA3
PSME1/NTE1	ENSG00000130147	PSME1	YML059C	NTE1
JPH4/YLR422W	ENSG00000130158	JPH4	YLR422W	YLR422W
MYH7/YNR065C	ENSG00000130164	MYH7	YNR065C	YNR065C
CEBPE/ELF1	ENSG00000130165	CEBPE	YKL160W	ELF1
SLC7A8/CDC16	ENSG00000130177	SLC7A8	YKL022C	CDC16
OSGEP/MNT4	ENSG00000130203	OSGEP	YNR059W	MNT4
RNF31/STE13	ENSG00000130226	RNF31	YOR219C	STE13
SCFD1/YMR185W	ENSG00000130227	SCFD1	YMR185W	YMR185W
G2E3/YDR115W	ENSG00000130312	G2E3	YDR115W	YDR115W
HECTD1/SOL4	ENSG00000130313	HECTD1	YGR248W	SOL4
HNRNPC/YGL185C	ENSG00000130414	HNRNPC	YGL185C	YGL185C
RPGRIP1/ARC40	ENSG00000130429	RPGRIP1	YBR234C	ARC40
SUPT16H/LSM4	ENSG00000130520	SUPT16H	YER112W	LSM4
TOX4/YDL086W	ENSG00000130635	TOX4	YDL086W	YDL086W
GEMIN2/CTR86	ENSG00000130638	GEMIN2	YCR054C	CTR86
TGM1/SPC97	ENSG00000130640	TGM1	YHR172W	SPC97
TINF2/ARK1	ENSG00000130669	TINF2	YNL020C	ARK1
DAZL/ADH6	ENSG00000130684	DAZL	YMR318C	ADH6
SEMA6A/RPN13	ENSG00000130706	SEMA6A	YLR421C	RPN13
TRPM7/ARG1	ENSG00000130707	TRPM7	YOL058W	ARG1
TYRO3/RRP4	ENSG00000130713	TYRO3	YHR069C	RRP4
WDR76/SPP1	ENSG00000130726	WDR76	YPL138C	SPP1
CAPN3/SIR3	ENSG00000130762	CAPN3	YLR442C	SIR3
SNAP23/INH1	ENSG00000130770	SNAP23	YDL181W	INH1
PHGDH/BIK1	ENSG00000130779	PHGDH	YCL029C	BIK1
COL9A3/RPF1	ENSG00000130810	COL9A3	YHR088W	RPF1
EZR/TIF35	ENSG00000130811	EZR	YDR429C	TIF35
MYL6/TRM9	ENSG00000130829	MYL6	YML014W	TRM9
AGO1/YIL055C	ENSG00000130830	AGO1	YIL055C	YIL055C
TEKT2/UFD2	ENSG00000130939	TEKT2	YDL190C	UFD2
CLSPN/MET12	ENSG00000130956	CLSPN	YPL023C	MET12
UNC13D/UBA1	ENSG00000130985	UNC13D	YKL210W	UBA1
DPYSL2/YFR016C	ENSG00000131016	DPYSL2	YFR016C	YFR016C
TGFB2/MKK1	ENSG00000131023	TGFB2	YOR231W	MKK1
NUP50/AAR2	ENSG00000131043	NUP50	YBL074C	AAR2
CDC45/COX5A	ENSG00000131143	CDC45	YNL052W	COX5A
COMT/KES1	ENSG00000131149	COMT	YPL145C	KES1
LRRFIP2/PSF2	ENSG00000131153	LRRFIP2	YJL072C	PSF2
HDAC6/AIM13	ENSG00000131165	HDAC6	YFR011C	AIM13
KRT31/PZF1	ENSG00000131323	KRT31	YPR186C	PZF1
CDC6/IDP1	ENSG00000131370	CDC6	YDL066W	IDP1
UPRT/GYP6	ENSG00000131374	UPRT	YJL044C	GYP6
CDC23/GRC3	ENSG00000131467	CDC23	YLL035W	GRC3
CBX5/RPL27B	ENSG00000131469	CBX5	YDR471W	RPL27B
SUCO/MSC1	ENSG00000131470	SUCO	YML128C	MSC1
MSH2/VPS25	ENSG00000131475	MSH2	YJR102C	VPS25
MAP3K1/MRPL51	ENSG00000131495	MAP3K1	YPR100W	MRPL51
DHPS/YEL020C	ENSG00000131503	DHPS	YEL020C	YEL020C
HOOK2/UBC4	ENSG00000131508	HOOK2	YBR082C	UBC4
ARCN1/SEC8	ENSG00000131558	ARCN1	YPR055W	SEC8
PSMD5/PFS2	ENSG00000131653	PSMD5	YNL317W	PFS2
PTGS1/ACO2	ENSG00000131730	PTGS1	YJL200C	ACO2
NUP188/SIP2	ENSG00000131791	NUP188	YGL208W	SIP2
CRAT/LHP1	ENSG00000131795	CRAT	YDL051W	LHP1
SH2D3C/PDA1	ENSG00000131828	SH2D3C	YER178W	PDA1
NANS/MET32	ENSG00000131849	NANS	YDR253C	MET32
DFNB31/YGL114W	ENSG00000131941	DFNB31	YGL114W	YGL114W
CWF19L1/APJ1	ENSG00000132002	CWF19L1	YNL077W	APJ1
SEMA4G/MCM3	ENSG00000132016	SEMA4G	YEL032W	MCM3
BTAF1/HMI1	ENSG00000132017	BTAF1	YOL095C	HMI1
IKZF5/DHR2	ENSG00000132153	IKZF5	YKL078W	DHR2
BLNK/STE20	ENSG00000132155	BLNK	YHL007C	STE20
SORBS1/ERG27	ENSG00000132196	SORBS1	YLR100W	ERG27
BAMBI/PIN2	ENSG00000132274	BAMBI	YOR104W	PIN2
IL11/TNA1	ENSG00000132326	IL11	YGR260W	TNA1
MYO3A/PTP2	ENSG00000132334	MYO3A	YOR208W	PTP2
WAC/GSP1	ENSG00000132341	WAC	YLR293C	GSP1
CREM/YDR336W	ENSG00000132357	CREM	YDR336W	YDR336W
NUBP2/CLU1	ENSG00000132361	NUBP2	YMR012W	CLU1
HIVEP1/INP54	ENSG00000132376	HIVEP1	YOL065C	INP54
TREM2/RFA1	ENSG00000132383	TREM2	YAR007C	RFA1
CRISP3/PEX4	ENSG00000132388	CRISP3	YGR133W	PEX4
FKBP5/YCR043C	ENSG00000132424	FKBP5	YCR043C	YCR043C
SRPK1/RPL26B	ENSG00000132463	SRPK1	YGR034W	RPL26B
BRPF3/GSY2	ENSG00000132470	BRPF3	YLR258W	GSY2
MRPS18A/YBL081W	ENSG00000132535	MRPS18A	YBL081W	YBL081W
ENSG00000096087/MMF1	ENSG00000132541	ENSG00000096087	YIL051C	MMF1
EFHC1/SWM1	ENSG00000132604	EFHC1	YDR260C	SWM1
NCR2/YTA6	ENSG00000132612	NCR2	YPL074W	YTA6
HSP90AB1/SEC9	ENSG00000132639	HSP90AB1	YGR009C	SEC9
MLN/MMS4	ENSG00000132688	MLN	YBR098W	MMS4
CDC5L/SUN4	ENSG00000132692	CDC5L	YNL066W	SUN4
ITPR3/CPS1	ENSG00000132694	ITPR3	YJL172W	CPS1
ZNF184/CRC1	ENSG00000132703	ZNF184	YOR100C	CRC1
DSP/GIP2	ENSG00000132825	DSP	YER054C	GIP2
SIRT1/APL6	ENSG00000132842	SIRT1	YGR261C	APL6
HNRNPH3/TCB1	ENSG00000132872	HNRNPH3	YOR086C	TCB1
JAK2/PHM6	ENSG00000132912	JAK2	YDR281C	PHM6
IL12RB1/SMC1	ENSG00000133020	IL12RB1	YFL008W	SMC1
ABL1/MYO1	ENSG00000133026	ABL1	YHR023W	MYO1
ACOT7/SCH9	ENSG00000133059	ACOT7	YHR205W	SCH9
SH3GLB1/POP3	ENSG00000133069	SH3GLB1	YNL282W	POP3
CDC7/NNK1	ENSG00000133083	CDC7	YKL171W	NNK1
PCSK5/CLB5	ENSG00000133101	PCSK5	YPR120C	CLB5
SCD/YDL199C	ENSG00000133105	SCD	YDL199C	YDL199C
TMED1/TMA19	ENSG00000133112	TMED1	YKL056C	TMA19
ABLIM1/RFC5	ENSG00000133119	ABLIM1	YBR087W	RFC5
RAB18/LPX1	ENSG00000133121	RAB18	YOR084W	LPX1
NRP1/ZRT3	ENSG00000133195	NRP1	YKL175W	ZRT3
PRTFDC1/RIM11	ENSG00000133216	PRTFDC1	YMR139W	RIM11
TSPAN15/FES1	ENSG00000133265	TSPAN15	YBR101C	FES1
MAST3/DUG1	ENSG00000133313	MAST3	YFR044C	DUG1
MZF1/NSA1	ENSG00000133316	MZF1	YGL111W	NSA1
MYO9B/TVP15	ENSG00000133318	MYO9B	YDR100W	TVP15
PSMD8/HBT1	ENSG00000133401	PSMD8	YDL223C	HBT1
SETD1A/BST1	ENSG00000133424	SETD1A	YFL025C	BST1
MAGEB2/LEE1	ENSG00000133606	MAGEB2	YPL054W	LEE1
EFNA2/RAS2	ENSG00000133703	EFNA2	YNL098C	RAS2
CIRBP/SXM1	ENSG00000133704	CIRBP	YDR395W	SXM1
ATP5D/CDC60	ENSG00000133706	ATP5D	YPL160W	CDC60
IGFALS/RAS1	ENSG00000133818	IGFALS	YOR101W	RAS1
HNRNPM/YMR226C	ENSG00000133835	HNRNPM	YMR226C	YMR226C
MARCH2/DNF3	ENSG00000133858	MARCH2	YMR162C	DNF3
NDUFB7/COX16	ENSG00000133983	NDUFB7	YJL003W	COX16
TECR/SUI2	ENSG00000134001	TECR	YJR007W	SUI2
TIMM13/ELP3	ENSG00000134014	TIMM13	YPL086C	ELP3
CDC34/CLB1	ENSG00000134057	CDC34	YGR108W	CLB1
MTAP/SSK22	ENSG00000134072	MTAP	YCR073C	SSK22
POLR2E/MNL1	ENSG00000134109	POLR2E	YHR204W	MNL1
POLRMT/AAD6	ENSG00000134152	POLRMT	YFL056C	AAD6
HCN2/VTH2	ENSG00000134243	HCN2	YJL222W	VTH2
GADD45B/RIB4	ENSG00000134262	GADD45B	YOL143C	RIB4
MADCAM1/BUD7	ENSG00000134287	MADCAM1	YOR299W	BUD7
MKNK2/AVT2	ENSG00000134294	MKNK2	YEL064C	AVT2
ENSG00000099882/BMH1	ENSG00000134308	ENSG00000099882	YER177W	BMH1
ARVCF/SRS2	ENSG00000134313	ARVCF	YJL092W	SRS2
RANBP1/YGR130C	ENSG00000134318	RANBP1	YGR130C	YGR130C
KLHL22/YLR407W	ENSG00000134352	KLHL22	YLR407W	YLR407W
MED15/TIM22	ENSG00000134375	MED15	YDL217C	TIM22
SERPIND1/SLX5	ENSG00000134376	SERPIND1	YDL013W	SLX5
SNAP29/DED81	ENSG00000134440	SNAP29	YHR019C	DED81
CRKL/NSR1	ENSG00000134453	CRKL	YGR159C	NSR1
LZTR1/TAT1	ENSG00000134489	LZTR1	YBR069C	TAT1
MMP11/UGA2	ENSG00000134569	MMP11	YBR006W	UGA2
CECR2/YNR040W	ENSG00000134571	CECR2	YNR040W	YNR040W
SMARCB1/SAR1	ENSG00000134594	SMARCB1	YPL218W	SAR1
P2RX6/CIN1	ENSG00000134627	P2RX6	YOR349W	CIN1
DERL3/MPT5	ENSG00000134644	DERL3	YGL178W	MPT5
ENSG00000099964/AIM44	ENSG00000134757	ENSG00000099964	YPL158C	AIM44
BCL2L13/FUS3	ENSG00000134853	BCL2L13	YBL016W	FUS3
ENSG00000099972/STT3	ENSG00000134910	ENSG00000099972	YGL022W	STT3
DDT/FMN1	ENSG00000135002	DDT	YDR236C	FMN1
OSM/DSK2	ENSG00000135018	OSM	YMR276W	DSK2
CABIN1/PDH1	ENSG00000135046	CABIN1	YPR002W	PDH1
TBC1D10A/SNF3	ENSG00000135047	TBC1D10A	YDL194W	SNF3
SUSD2/SER1	ENSG00000135069	SUSD2	YOR184W	SER1
SF3A1/MSB1	ENSG00000135148	SF3A1	YOR188W	MSB1
SEC14L2/ALG2	ENSG00000135218	SEC14L2	YGL065C	ALG2
ENSG00000100010/TIP20	ENSG00000135249	ENSG00000100010	YGL145W	TIP20
PPIL2/YHR122W	ENSG00000135299	PPIL2	YHR122W	YHR122W
SNRPD3/SPO75	ENSG00000135312	SNRPD3	YLL005C	SPO75
PES1/VHS1	ENSG00000135341	PES1	YDR247W	VHS1
MAPK1/PEX22	ENSG00000135363	MAPK1	YAL055W	PEX22
GGT1/KRE33	ENSG00000135372	GGT1	YNL132W	KRE33
PPM1F/HLJ1	ENSG00000135392	PPM1F	YMR161W	HLJ1
TOP3B/GTT1	ENSG00000135424	TOP3B	YIR038C	GTT1
DGCR14/FOX2	ENSG00000135437	DGCR14	YKR009C	FOX2
CRYBB2P1/YNL305C	ENSG00000135472	CRYBB2P1	YNL305C	YNL305C
MFNG/NOP4	ENSG00000135486	MFNG	YPL043W	NOP4
CARD10/SUL1	ENSG00000135502	CARD10	YBR294W	SUL1
SLC25A1/YOS9	ENSG00000135506	SLC25A1	YDR057W	YOS9
ADRBK2/YFL054C	ENSG00000135517	ADRBK2	YFL054C	YFL054C
LGALS2/DGR2	ENSG00000135541	LGALS2	YKL121W	DGR2
GGA1/CCT3	ENSG00000135624	GGA1	YJL014W	CCT3
HIRA/UBP12	ENSG00000135655	HIRA	YJL197W	UBP12
SH3BP1/GPX2	ENSG00000135709	SH3BP1	YBR244W	GPX2
LGALS1/YDR042C	ENSG00000135720	LGALS1	YDR042C	YDR042C
HPS4/TOK1	ENSG00000135750	HPS4	YJL093C	TOK1
ENSG00000100101/SPT8	ENSG00000135801	ENSG00000100101	YLR055C	SPT8
PATZ1/GLN1	ENSG00000135821	PATZ1	YPR035W	GLN1
TRIOBP/VAM7	ENSG00000135823	TRIOBP	YGL212W	VAM7
TFIP11/MAK32	ENSG00000135828	TFIP11	YCR019W	MAK32
GCAT/PRP16	ENSG00000135829	GCAT	YKR086W	PRP16
ENSG00000100118/NIP100	ENSG00000135837	ENSG00000100118	YPL174C	NIP100
CRYBB1/GPI2	ENSG00000135845	CRYBB1	YPL076W	GPI2
EIF3L/PEX14	ENSG00000135862	EIF3L	YGL153W	PEX14
NHP2L1/MRPL3	ENSG00000135900	NHP2L1	YMR024W	MRPL3
MICALL1/DJP1	ENSG00000135924	MICALL1	YIR004W	DJP1
ENSG00000100141/HYM1	ENSG00000135932	ENSG00000100141	YKL189W	HYM1
POLR2F/COX4	ENSG00000135940	POLR2F	YGL187C	COX4
SOX10/OM45	ENSG00000135951	SOX10	YIL136W	OM45
CCDC134/ISU2	ENSG00000136003	CCDC134	YOR226C	ISU2
PICK1/BCK1	ENSG00000136021	PICK1	YJL095W	BCK1
TTC28/BUD21	ENSG00000136026	TTC28	YOR078W	BUD21
SLC16A8/YGR117C	ENSG00000136040	SLC16A8	YGR117C	YGR117C
CENPM/PWP1	ENSG00000136045	CENPM	YLR196W	PWP1
SEPT3/PLB2	ENSG00000136068	SEPT3	YMR006C	PLB2
SLC5A1/ALK1	ENSG00000136098	SLC5A1	YGL021W	ALK1
TPTEP1/VPS36	ENSG00000136100	TPTEP1	YLR417W	VPS36
DDX17/BUD4	ENSG00000136108	DDX17	YJR092W	BUD4
DMC1/GYL1	ENSG00000136111	DMC1	YMR192W	GYL1
TCF20/YNL134C	ENSG00000136143	TCF20	YNL134C	YNL134C
CBY1/STE18	ENSG00000136158	CBY1	YJR086W	STE18
TOMM22/FMP25	ENSG00000136161	TOMM22	YLR077W	FMP25
RTDR1/CDC42	ENSG00000136238	RTDR1	YLR229C	CDC42
XBP1/SWF1	ENSG00000136247	XBP1	YDR126W	SWF1
FBXO7/DBP9	ENSG00000136271	FBXO7	YLR276C	DBP9
GTPBP1/FAU1	ENSG00000136371	GTPBP1	YER183C	FAU1
POLDIP3/YHR192W	ENSG00000136436	POLDIP3	YHR192W	YHR192W
TIMP3/NMT1	ENSG00000136448	TIMP3	YLR195C	NMT1
PPP6R2/HTD2	ENSG00000136449	PPP6R2	YHR067W	HTD2
SBF1/NOP6	ENSG00000136450	SBF1	YDL213C	NOP6
SUN2/YGR021W	ENSG00000136463	SUN2	YGR021W	YGR021W
CYB5R3/YPL247C	ENSG00000136485	CYB5R3	YPL247C	YPL247C
DNAL4/SAS3	ENSG00000136504	DNAL4	YBL052C	SAS3
ENSG00000100262/GAP1	ENSG00000136521	ENSG00000100262	YKR039W	GAP1
PACSIN2/IST3	ENSG00000136527	PACSIN2	YIR005W	IST3
AP1B1/PPZ2	ENSG00000136531	AP1B1	YDR436W	PPZ2
HMGXB4/AAT2	ENSG00000136560	HMGXB4	YLR027C	AAT2
TOM1/YHR020W	ENSG00000136628	TOM1	YHR020W	YHR020W
NEFH/VPS45	ENSG00000136631	NEFH	YGL095C	VPS45
BIK/PUF4	ENSG00000136715	BIK	YGL014W	PUF4
HMOX1/HSE1	ENSG00000136738	HMOX1	YHL002W	HSE1
THOC5/NFS1	ENSG00000136750	THOC5	YCL017C	NFS1
MCM5/YME1	ENSG00000136758	MCM5	YPR024W	YME1
ARSA/SIS1	ENSG00000136770	ARSA	YNL007C	SIS1
TSPO/TRX2	ENSG00000136810	TSPO	YGR209C	TRX2
RASD2/ECM29	ENSG00000136813	RASD2	YHL030W	ECM29
CBX7/SMC2	ENSG00000136824	CBX7	YFR031C	SMC2
PDGFB/MIG2	ENSG00000136826	PDGFB	YGL209W	MIG2
ACR/HSP104	ENSG00000136827	ACR	YLL026W	HSP104
RPL3/SEC1	ENSG00000136854	RPL3	YDR164C	SEC1
ZMAT5/YPL260W	ENSG00000136861	ZMAT5	YPL260W	YPL260W
RBFOX2/GAS3	ENSG00000136869	RBFOX2	YMR215W	GAS3
TAB1/UBP9	ENSG00000136878	TAB1	YER098W	UBP9
ASCC2/VMA10	ENSG00000136888	ASCC2	YHR039C-A	VMA10
MTMR3/IPI1	ENSG00000136891	MTMR3	YHR085W	IPI1
SMCR7L/SUR4	ENSG00000136928	SMCR7L	YLR372W	SUR4
APOL1/PUP1	ENSG00000136930	APOL1	YOR157C	PUP1
MYH9/KEL1	ENSG00000136933	MYH9	YHR158C	KEL1
SAMM50/LEA1	ENSG00000136938	SAMM50	YPL213W	LEA1
GRAP2/RPL35B	ENSG00000136942	GRAP2	YDL136W	RPL35B
EIF3D/RPA49	ENSG00000137054	EIF3D	YNL248C	RPA49
TNRC6B/DOA1	ENSG00000137055	TNRC6B	YKL213C	DOA1
ENSG00000100357/HNT3	ENSG00000137074	ENSG00000100357	YOR258W	HNT3
SGSM3/RPS6B	ENSG00000137154	SGSM3	YBR181C	RPS6B
IFT27/STB4	ENSG00000137203	IFT27	YMR019W	STB4
KIAA0930/POP8	ENSG00000137265	KIAA0930	YBL018C	POP8
NCF4/BMS1	ENSG00000137312	NCF4	YPL217C	BMS1
CSF2RB/SEC16	ENSG00000137337	CSF2RB	YPL085W	SEC16
SLC25A17/FLX1	ENSG00000137409	SLC25A17	YIL134W	FLX1
UPK3A/CIK1	ENSG00000137497	UPK3A	YMR198W	CIK1
KCTD17/FMP32	ENSG00000137500	KCTD17	YFL046W	FMP32
ST13/NUP60	ENSG00000137501	ST13	YAR002W	NUP60
IL2RB/GSP2	ENSG00000137502	IL2RB	YOR185C	GSP2
RBX1/YGR015C	ENSG00000137509	RBX1	YGR015C	YGR015C
EP300/MRPL10	ENSG00000137547	EP300	YNL284C	MRPL10
L3MBTL2/TGS1	ENSG00000137574	L3MBTL2	YPL157W	TGS1
RANGAP1/PEP1	ENSG00000137642	RANGAP1	YBL017C	PEP1
ZC3H7B/BUD13	ENSG00000137656	ZC3H7B	YGL174W	BUD13
PHF5A/TVP38	ENSG00000137672	PHF5A	YKR088C	TVP38
ACO2/XYL2	ENSG00000137673	ACO2	YLR070C	XYL2
POLR3H/YNL176C	ENSG00000137693	POLR3H	YNL176C	YNL176C
PMM1/TMA20	ENSG00000137699	PMM1	YER007C-A	TMA20
BRD1/MRP1	ENSG00000137710	BRD1	YDR347W	MRP1
MLC1/TPD3	ENSG00000137713	MLC1	YAL016W	TPD3
HDAC10/YJL185C	ENSG00000137752	HDAC10	YJL185C	YJL185C
FKBP3/ODC2	ENSG00000137801	FKBP3	YOR222W	ODC2
CTSG/GCR2	ENSG00000137806	CTSG	YNL199C	GCR2
GZMB/PMS1	ENSG00000137812	GZMB	YNL082W	PMS1
RBM23/SPC98	ENSG00000137822	RBM23	YNL126W	SPC98
PRMT5/KCS1	ENSG00000137825	PRMT5	YDR017C	KCS1
AP4S1/SMC5	ENSG00000137831	AP4S1	YOL034W	SMC5
POLE2/BIO5	ENSG00000137842	POLE2	YNR056C	BIO5
SOS2/RPC31	ENSG00000137845	SOS2	YNL151C	RPC31
CDKL1/ALT1	ENSG00000137872	CDKL1	YLR089C	ALT1
NIN/RLP24	ENSG00000137876	NIN	YLR009W	RLP24
PYGL/COY1	ENSG00000137878	PYGL	YKL179C	COY1
TRIM9/MRPL40	ENSG00000137942	TRIM9	YPL173W	MRPL40
PSMC6/ARO8	ENSG00000137944	PSMC6	YGL202W	ARO8
CDKN3/SUA7	ENSG00000137947	CDKN3	YPR086W	SUA7
ATP6V1D/BET2	ENSG00000137955	ATP6V1D	YPR176C	BET2
PIGH/KGD2	ENSG00000137992	PIGH	YDR148C	KGD2
PSMA3/IMD2	ENSG00000138029	PSMA3	YHR216W	IMD2
VTI1B/PTC1	ENSG00000138032	VTI1B	YDL006W	PTC1
TIMM9/YGR016W	ENSG00000138035	TIMM9	YGR016W	YGR016W
GSTZ1/DIN7	ENSG00000138036	GSTZ1	YDR263C	DIN7
AHSA1/PSY2	ENSG00000138041	AHSA1	YNL201C	PSY2
DAAM1/YPT1	ENSG00000138069	DAAM1	YFL038C	YPT1
SPTLC2/ARP2	ENSG00000138071	SPTLC2	YDL029W	ARP2
RIN3/MAL12	ENSG00000138079	RIN3	YGR292W	MAL12
SNW1/PET309	ENSG00000138095	SNW1	YLR067C	PET309
CHGA/BIO4	ENSG00000138101	CHGA	YNR057C	BIO4
ITPK1/ARP1	ENSG00000138107	ITPK1	YHR129C	ARP1
PPM1A/MYO2	ENSG00000138162	PPM1A	YOR326W	MYO2
SIX4/SDP1	ENSG00000138166	SIX4	YIL113W	SDP1
ASB2/MSS1	ENSG00000138175	ASB2	YMR023C	MSS1
ERH/KAR3	ENSG00000138182	ERH	YPR141C	KAR3
HIF1A/HMLALPHA1	ENSG00000138279	HIF1A	YCL066W	HMLALPHA1
SRSF5/TIM23	ENSG00000138297	SRSF5	YNR017W	TIM23
EIF5/RPS24A	ENSG00000138326	EIF5	YER074W	RPS24A
SERPINA4/ADE17	ENSG00000138363	SERPINA4	YMR120C	ADE17
SLC8A3/KTR5	ENSG00000138378	SLC8A3	YNL029C	KTR5
DICER1/CPR3	ENSG00000138398	DICER1	YML078W	CPR3
MTHFD1/IDP2	ENSG00000138413	MTHFD1	YLR174W	IDP2
TCL1A/YPL014W	ENSG00000138434	TCL1A	YPL014W	YPL014W
ZC3H14/YTM1	ENSG00000138442	ZC3H14	YOR272W	YTM1
TELO2/MKC7	ENSG00000138448	TELO2	YDR144C	MKC7
BDKRB1/YKL100C	ENSG00000138600	BDKRB1	YKL100C	YKL100C
GSKIP/PTM1	ENSG00000138613	GSKIP	YKL039W	PTM1
VRK1/HUL4	ENSG00000138646	VRK1	YJR036C	HUL4
PSMC1/PGI1	ENSG00000138663	PSMC1	YBR196C	PGI1
RPS6KA5/NAB3	ENSG00000138668	RPS6KA5	YPL190C	NAB3
PSMB5/PSY4	ENSG00000138669	PSMB5	YBL046W	PSY4
YY1/SEC31	ENSG00000138674	YY1	YDL195W	SEC31
ACIN1/YGL015C	ENSG00000138684	ACIN1	YGL015C	YGL015C
CCNB1IP1/SPS1	ENSG00000138696	CCNB1IP1	YDR523C	SPS1
TRIP11/LOS1	ENSG00000138698	TRIP11	YKL205W	LOS1
APEX1/NUP57	ENSG00000138750	APEX1	YGR119C	NUP57
ENSG00000100829/BRE5	ENSG00000138757	ENSG00000100829	YNR051C	BRE5
PABPN1/CDC12	ENSG00000138758	PABPN1	YHR107C	CDC12
EFS/YOR387C	ENSG00000138760	EFS	YOR387C	YOR387C
ARHGAP5/USO1	ENSG00000138768	ARHGAP5	YDL058W	USO1
CINP/YOR021C	ENSG00000138772	CINP	YOR021C	YOR021C
SRP54/PPA2	ENSG00000138777	SRP54	YMR267W	PPA2
CPNE6/YEL043W	ENSG00000138795	CPNE6	YEL043W	YEL043W
CHD8/NDI1	ENSG00000138796	CHD8	YML120C	NDI1
PSMA6/SFB2	ENSG00000138802	PSMA6	YNL049C	SFB2
NFKBIA/CMP2	ENSG00000138814	NFKBIA	YML057W	CMP2
EMC9/COX12	ENSG00000138829	EMC9	YLR038C	COX12
PSME2/SKO1	ENSG00000138835	PSME2	YNL167C	SKO1
BRMS1L/YLR036C	ENSG00000139112	BRMS1L	YLR036C	YLR036C
ENSG00000100931/AZF1	ENSG00000139154	ENSG00000100931	YOR113W	AZF1
SEC23A/YLR290C	ENSG00000139180	SEC23A	YLR290C	YLR290C
PNN/PEX5	ENSG00000139197	PNN	YDR244W	PEX5
RABGGTA/SYT1	ENSG00000139218	RABGGTA	YPR095C	SYT1
NFATC4/MCM16	ENSG00000139220	NFATC4	YPR046W	MCM16
PLTP/YDL233W	ENSG00000139329	PLTP	YDL233W	YDL233W
PCIF1/SMX3	ENSG00000139343	PCIF1	YPR182W	SMX3
GSS/COX7	ENSG00000139372	GSS	YMR256C	COX7
MMP9/RPS8A	ENSG00000139610	MMP9	YBL072C	RPS8A
TRPC4AP/SWI3	ENSG00000139613	TRPC4AP	YJL176C	SWI3
PYGB/MLP2	ENSG00000139618	PYGB	YIL149C	MLP2
PROCR/MED8	ENSG00000139636	PROCR	YBR193C	MED8
GINS1/YER156C	ENSG00000139637	GINS1	YER156C	YER156C
NINL/YJL068C	ENSG00000139684	NINL	YJL068C	YJL068C
CD40/VPS33	ENSG00000139719	CD40	YLR396C	VPS33
UQCC/TMA22	ENSG00000139726	UQCC	YJR014W	TMA22
ZMYND8/FRE6	ENSG00000139908	ZMYND8	YLL051C	FRE6
SGK2/YJL055W	ENSG00000139910	SGK2	YJL055W	YJL055W
IFT52/RTN1	ENSG00000139970	IFT52	YDR233C	RTN1
MYBL2/HAT1	ENSG00000139998	MYBL2	YPL001W	HAT1
HNF4A/MDV1	ENSG00000140006	HNF4A	YJL112W	MDV1
SLA2/PRY1	ENSG00000140092	SLA2	YJL079C	PRY1
C20orf24/TYS1	ENSG00000140105	C20orf24	YGR185C	TYS1
NFATC2/UGA4	ENSG00000140199	NFATC2	YDL210W	UGA4
STK4/QRI5	ENSG00000140262	STK4	YLR204W	QRI5
PFDN4/ADH2	ENSG00000140263	PFDN4	YMR303C	ADH2
DOK5/YDL085C-A	ENSG00000140264	DOK5	YDL085C-A	YDL085C-A
CSTF1/TOA2	ENSG00000140307	CSTF1	YKL058W	TOA2
BMP7/SRP14	ENSG00000140319	BMP7	YDL092W	SRP14
RAE1/EDC3	ENSG00000140326	RAE1	YEL015W	EDC3
TPD52L2/HIR1	ENSG00000140332	TPD52L2	YBL008W	HIR1
DNAJC5/AIM45	ENSG00000140374	DNAJC5	YPR004C	AIM45
NELFCD/ARG7	ENSG00000140386	NELFCD	YMR062C	ARG7
PRPF6/YGR079W	ENSG00000140391	PRPF6	YGR079W	YGR079W
TUBB1/SKI8	ENSG00000140395	TUBB1	YGL213C	SKI8
PSMA7/AMS1	ENSG00000140400	PSMA7	YGL156W	AMS1
NTSR1/NNF2	ENSG00000140416	NTSR1	YGR089W	NNF2
MRGBP/KIN3	ENSG00000140443	MRGBP	YAR018C	KIN3
DIDO1/DIT2	ENSG00000140459	DIDO1	YDR402C	DIT2
GID8/RAD16	ENSG00000140464	GID8	YBR114W	RAD16
BIRC7/HOC1	ENSG00000140481	BIRC7	YJR075W	HOC1
ARFGAP1/SSP2	ENSG00000140488	ARFGAP1	YOR242C	SSP2
AVP/IPT1	ENSG00000140497	AVP	YDR072C	IPT1
COL20A1/YKL091C	ENSG00000140522	COL20A1	YKL091C	YKL091C
CHRNA4/YMR210W	ENSG00000140526	CHRNA4	YMR210W	YMR210W
EEF1A2/KIP2	ENSG00000140538	EEF1A2	YPL155C	KIP2
PTK6/SER3	ENSG00000140543	PTK6	YER081W	SER3
GMEB2/OYE3	ENSG00000140564	GMEB2	YPL171C	OYE3
C20orf27/CYK3	ENSG00000140600	C20orf27	YDL117W	CYK3
SPEF1/SEC53	ENSG00000140650	SPEF1	YFL045C	SEC53
CDC25B/YGR122W	ENSG00000140694	CDC25B	YGR122W	YGR122W
ARFRP1/QCR2	ENSG00000140740	ARFRP1	YPR191W	QCR2
NDUFAF5/ECM16	ENSG00000140829	NDUFAF5	YMR128W	ECM16
TRIB3/RPL9A	ENSG00000140937	TRIB3	YGL147C	RPL9A
RASSF2/RRT12	ENSG00000140943	RASSF2	YCR045C	RRT12
CSNK2A1/OXR1	ENSG00000140950	CSNK2A1	YPL196W	OXR1
ANGPT4/KKQ8	ENSG00000140992	ANGPT4	YKL168C	KKQ8
HM13/YDR333C	ENSG00000141002	HM13	YDR333C	YDR333C
SNPH/MCD4	ENSG00000141012	SNPH	YKL165C	MCD4
MYLK2/SNT1	ENSG00000141027	MYLK2	YCR033W	SNT1
SIRPB1/SSH4	ENSG00000141084	SIRPB1	YKL124W	SSH4
SEC23B/PRS5	ENSG00000141127	SEC23B	YOL061W	PRS5
FERMT1/MTR4	ENSG00000141141	FERMT1	YJL050W	MTR4
HAO1/ISM1	ENSG00000141252	HAO1	YPL040C	ISM1
PDYN/MDR1	ENSG00000141258	PDYN	YGR100W	MDR1
PLCB4/APE2	ENSG00000141279	PLCB4	YKL157W	APE2
MYL9/CHC1	ENSG00000141367	MYL9	YGL206C	CHC1
HCK/YTA7	ENSG00000141385	HCK	YGR270W	YTA7
CRNKL1/ORC2	ENSG00000141503	CRNKL1	YBR060C	ORC2
POFUT1/MRL1	ENSG00000141510	POFUT1	YPR079W	MRL1
SAMHD1/RDI1	ENSG00000141522	SAMHD1	YDL135C	RDI1
PAK7/MCH4	ENSG00000141526	PAK7	YOL119C	MCH4
KIF3B/DED1	ENSG00000141543	KIF3B	YOR204W	DED1
NOP56/NAR1	ENSG00000141562	NOP56	YNL240C	NAR1
IDH3B/ATG18	ENSG00000141580	IDH3B	YFR021W	ATG18
MAPRE1/SOK2	ENSG00000141646	MAPRE1	YMR016C	SOK2
JAG1/DIB1	ENSG00000141759	JAG1	YPR082C	DIB1
CDK5RAP1/PFK2	ENSG00000141959	CDK5RAP1	YMR205C	PFK2
SNTA1/YAR1	ENSG00000141965	SNTA1	YPL239W	YAR1
OXT/CDC24	ENSG00000141968	OXT	YAL041W	CDC24
TTI1/GLN4	ENSG00000142166	TTI1	YOR168W	GLN4
E2F1/SOD1	ENSG00000142168	E2F1	YJR104C	SOD1
RPRD1B/ARN2	ENSG00000142185	RPRD1B	YHL047C	ARN2
PXMP4/MSB3	ENSG00000142192	PXMP4	YNL293W	MSB3
CHMP4B/MYO5	ENSG00000142347	CHMP4B	YMR109W	MYO5
BPI/HSL7	ENSG00000142453	BPI	YBR133C	HSL7
CST3/GYP5	ENSG00000142459	CST3	YPL249C	GYP5
ASIP/PRE2	ENSG00000142507	ASIP	YPR103W	PRE2
CST4/YPR022C	ENSG00000142528	CST4	YPR022C	YPR022C
ACTR5/RPS11B	ENSG00000142534	ACTR5	YBR048W	RPS11B
WFDC2/KEM1	ENSG00000142599	WFDC2	YGL173C	KEM1
AHCY/PDE1	ENSG00000142675	AHCY	YGL248W	PDE1
DHX35/RPL11B	ENSG00000142676	DHX35	YGR085C	RPL11B
DNTTIP1/BUD20	ENSG00000142684	DNTTIP1	YLR074C	BUD20
MAP1LC3A/YGK3	ENSG00000142875	MAP1LC3A	YOL128C	YGK3
SYNDIG1/PTP1	ENSG00000142949	SYNDIG1	YDL230W	PTP1
PIGU/NUR1	ENSG00000142973	PIGU	YDL089W	NUR1
TNNC2/MSN1	ENSG00000143033	TNNC2	YOL116W	MSN1
APMAP/FAR11	ENSG00000143093	APMAP	YNL127W	FAR11
ZNF516/PRE6	ENSG00000143106	ZNF516	YOL038W	PRE6
USP14/PHO2	ENSG00000143190	USP14	YDL106C	PHO2
VAPA/TPI1	ENSG00000143198	VAPA	YDR050C	TPI1
MYOM1/RPL14A	ENSG00000143314	MYOM1	YKL006W	RPL14A
MYL12A/RNH70	ENSG00000143319	MYL12A	YGR276C	RNH70
CEP76/RFS1	ENSG00000143321	CEP76	YBR052C	RFS1
CEP192/GIC2	ENSG00000143322	CEP192	YDR309C	GIC2
RNMT/RGS2	ENSG00000143333	RNMT	YOR107W	RGS2
SMAD7/RAD10	ENSG00000143337	SMAD7	YML095C	RAD10
LAMA1/PPX1	ENSG00000143363	LAMA1	YHR201C	PPX1
RNF125/NGR1	ENSG00000143368	RNF125	YBR212W	NGR1
ANKRD12/PIK1	ENSG00000143393	ANKRD12	YNL267W	PIK1
NOL4/NCA2	ENSG00000143398	NOL4	YPR155C	NCA2
POLI/STR3	ENSG00000143416	POLI	YGL184C	STR3
MIB1/GSH1	ENSG00000143418	MIB1	YJL101C	GSH1
RBBP8/IGO1	ENSG00000143420	RBBP8	YNL157W	IGO1
RIOK3/PHO85	ENSG00000143466	RIOK3	YPL031C	PHO85
CSTF2/VBA4	ENSG00000143469	CSTF2	YDR119W	VBA4
PSMD10/TMA64	ENSG00000143486	PSMD10	YDR117C	TMA64
ATG4A/SET5	ENSG00000143499	ATG4A	YHR207C	SET5
TBL1X/FYV7	ENSG00000143549	TBL1X	YLR068W	FYV7
GPR143/GIC1	ENSG00000143575	GPR143	YHR061C	GIC1
PGRMC1/RPC17	ENSG00000143578	PGRMC1	YJL011C	RPC17
POLA1/GZF3	ENSG00000143614	POLA1	YJL110C	GZF3
MID1/CYT2	ENSG00000143621	MID1	YKL087C	CYT2
NKAP/YCL047C	ENSG00000143641	NKAP	YCL047C	YCL047C
NXT2/TEX1	ENSG00000143669	NXT2	YNL253W	TEX1
GUCY2F/LTP1	ENSG00000143727	GUCY2F	YPR073C	LTP1
ENSG00000101898/ARF1	ENSG00000143761	ENSG00000101898	YDL192W	ARF1
ALG13/ATG23	ENSG00000143776	ALG13	YLR431C	ATG23
PRPS2/MRPS5	ENSG00000143799	PRPS2	YBR251W	MRPS5
TLR8/ERG4	ENSG00000143815	TLR8	YGL012W	ERG4
AMMECR1/YNL024C	ENSG00000143878	AMMECR1	YNL024C	YNL024C
CHRDL1/RRP9	ENSG00000143924	CHRDL1	YPR137W	RRP9
WDR13/ASM4	ENSG00000143933	WDR13	YDL088C	ASM4
SUV39H1/SPA2	ENSG00000143970	SUV39H1	YLL021W	SPA2
GLRA2/MEI4	ENSG00000144061	GLRA2	YER044C-A	MEI4
XIAP/TVP18	ENSG00000144063	XIAP	YMR071C	TVP18
STAG2/THR4	ENSG00000144115	STAG2	YCR053W	THR4
MCF2/TRM7	ENSG00000144366	MCF2	YBR061C	TRM7
F9/YMR178W	ENSG00000144560	F9	YMR178W	YMR178W
ABCD1/YPT52	ENSG00000144566	ABCD1	YKR014C	YPT52
CCDC22/FCP1	ENSG00000144579	CCDC22	YMR277W	FCP1
CACNA1F/CAF40	ENSG00000144580	CACNA1F	YNL288W	CAF40
SYP/YDL119C	ENSG00000144659	SYP	YDL119C	YDL119C
PLP2/CNM67	ENSG00000144674	PLP2	YNL225C	CNM67
BMX/RPL32	ENSG00000144713	BMX	YBL092W	RPL32
PLS3/SGM1	ENSG00000144747	PLS3	YJR134C	SGM1
NAA10/ATG3	ENSG00000144848	NAA10	YNR007C	ATG3
RENBP/SRP102	ENSG00000144867	RENBP	YKL154W	SRP102
ELF4/OSH7	ENSG00000144909	ELF4	YHR001W	OSH7
SMARCA1/RAD14	ENSG00000145012	SMARCA1	YMR201C	RAD14
MTMR8/SRO7	ENSG00000145087	MTMR8	YPR032W	SRO7
ASB9/LCL2	ENSG00000145147	ASB9	YLR104W	LCL2
ENSG00000102050/GCD1	ENSG00000145191	ENSG00000102050	YOR260W	GCD1
RBBP7/CRS5	ENSG00000145287	RBBP7	YOR031W	CRS5
PPP1R2P9/KIN28	ENSG00000145349	PPP1R2P9	YDL108W	KIN28
KCND1/SWI6	ENSG00000145362	KCND1	YLR182W	SWI6
OPN1LW/CLN2	ENSG00000145386	OPN1LW	YPL256C	CLN2
FMR1/YPR172W	ENSG00000145391	FMR1	YPR172W	YPR172W
PIM2/TSC13	ENSG00000145545	PIM2	YDL015C	TSC13
SLC35A2/YCP4	ENSG00000145555	SLC35A2	YCR004C	YCP4
PQBP1/RPL37A	ENSG00000145592	PQBP1	YLR185W	RPL37A
PCSK1N/GRR1	ENSG00000145604	PCSK1N	YJR090C	GRR1
EMD/DIC1	ENSG00000145623	EMD	YLR348C	DIC1
TAZ/YHL044W	ENSG00000145649	TAZ	YHL044W	YHL044W
PGK1/RGA2	ENSG00000145675	PGK1	YDR379W	RGA2
GATA1/IQG1	ENSG00000145703	GATA1	YPL242C	IQG1
MAGT1/IRA1	ENSG00000145715	MAGT1	YBR140C	IRA1
SMS/AST2	ENSG00000145730	SMS	YER101C	AST2
PHEX/EGD1	ENSG00000145741	PHEX	YPL037C	EGD1
UBL4A/YDR124W	ENSG00000145779	UBL4A	YDR124W	YDR124W
EEA1/ATG12	ENSG00000145782	EEA1	YBR217W	ATG12
RP2/WSC4	ENSG00000145794	RP2	YHL028W	WSC4
PHF16/BEM2	ENSG00000145819	PHF16	YER155C	BEM2
CDK16/MSS116	ENSG00000145833	CDK16	YDR194C	MSS116
USP11/MRPS17	ENSG00000145901	USP11	YMR188C	MRPS17
PCYT1B/SNU13	ENSG00000145912	PCYT1B	YEL026W	SNU13
HTATSF1/RMD5	ENSG00000145916	HTATSF1	YDR255C	RMD5
VGLL1/RTT105	ENSG00000146067	VGLL1	YER104W	RTT105
CD40LG/PEP7	ENSG00000146192	CD40LG	YDR323C	PEP7
TIMP1/SWD1	ENSG00000146247	TIMP1	YAR003W	SWD1
FGD1/RDH54	ENSG00000146414	FGD1	YBR073W	RDH54
PIN4/MUM2	ENSG00000146457	PIN4	YBR057C	MUM2
PORCN/YLR460C	ENSG00000146535	PORCN	YLR460C	YLR460C
MAGED2/YCK2	ENSG00000146648	MAGED2	YNL154C	YCK2
KLF8/MDH2	ENSG00000146701	KLF8	YOL126C	MDH2
SYTL4/AGP2	ENSG00000146828	SYTL4	YBR132C	AGP2
CENPI/RSM24	ENSG00000146872	CENPI	YDR175C	RSM24
DRP2/LAA1	ENSG00000146918	DRP2	YJL207C	LAA1
TAF7L/CDC9	ENSG00000146938	TAF7L	YDL164C	CDC9
PBDC1/BUL2	ENSG00000146950	PBDC1	YML111W	BUL2
ENSG00000102391/ABP1	ENSG00000147010	ENSG00000102391	YCR088W	ABP1
ARMCX3/HXK1	ENSG00000147044	ARMCX3	YFR053C	HXK1
HTR2A/CLB4	ENSG00000147082	HTR2A	YLR210W	CLB4
NDFIP2/MCH2	ENSG00000147100	NDFIP2	YKL221W	MCH2
TNFSF13B/YNR062C	ENSG00000147123	TNFSF13B	YNR062C	YNR062C
MLNR/TAF1	ENSG00000147133	MLNR	YGR274C	TAF1
CAB39L/WHI4	ENSG00000147140	CAB39L	YDL224C	WHI4
KLF5/TOM71	ENSG00000147162	KLF5	YHR117W	TOM71
STK24/BNI1	ENSG00000147202	STK24	YNL271C	BNI1
ACP5/PRS3	ENSG00000147224	ACP5	YHL011C	PRS3
DNAJC3/VMA2	ENSG00000147416	DNAJC3	YBR127C	VMA2
UGGT2/YJL049W	ENSG00000147457	UGGT2	YJL049W	YJL049W
ARHGEF7/PIN3	ENSG00000147459	ARHGEF7	YPR154W	PIN3
FGF9/ERR2	ENSG00000147526	FGF9	YPL281C	ERR2
SGCG/RPC10	ENSG00000147669	SGCG	YHR143W-A	RPC10
PARP4/CIC1	ENSG00000147677	PARP4	YHR052W	CIC1
SUPT20H/YAR028W	ENSG00000147684	SUPT20H	YAR028W	YAR028W
MRPS31/MNN10	ENSG00000147852	MRPS31	YDR245W	MNN10
KPNA3/YDL186W	ENSG00000147854	KPNA3	YDL186W	YDL186W
FLT1/PHO81	ENSG00000147889	FLT1	YGR233C	PHO81
RGCC/ERG2	ENSG00000147955	RGCC	YMR202W	ERG2
VWA8/CHS3	ENSG00000148154	VWA8	YBR023C	CHS3
DGKH/LDB18	ENSG00000148200	DGKH	YLL049W	LDB18
KATNAL1/DPB4	ENSG00000148229	KATNAL1	YDR121W	DPB4
INTS6/AKR1	ENSG00000148400	INTS6	YDR264C	AKR1
TSC22D1/SUR1	ENSG00000148481	TSC22D1	YPL057C	SUR1
CLN5/SOG2	ENSG00000148484	CLN5	YOR353C	SOG2
OLFM4/SPC34	ENSG00000148498	OLFM4	YKR037C	SPC34
MSLN/NOG2	ENSG00000148584	MSLN	YNR053C	NOG2
TRADD/YGL242C	ENSG00000148677	TRADD	YGL242C	YGL242C
HSF4/RPP1	ENSG00000148688	HSF4	YHR062C	RPP1
CORO1A/SLD3	ENSG00000148773	CORO1A	YGL113W	SLD3
MAPK3/ERG5	ENSG00000148795	MAPK3	YMR015C	ERG5
PHKB/GTT2	ENSG00000148834	PHKB	YLL060C	GTT2
NUTF2/CLF1	ENSG00000148843	NUTF2	YLR117C	CLF1
NUP93/YEH1	ENSG00000148948	NUP93	YLL012W	YEH1
CENPT/MDE1	ENSG00000149089	CENPT	YJR024C	MDE1
TSNAXIP1/YJR008W	ENSG00000149124	TSNAXIP1	YJR008W	YJR008W
NFAT5/VID22	ENSG00000149131	NFAT5	YLR373C	VID22
N4BP1/POB3	ENSG00000149136	N4BP1	YML069W	POB3
CBLN1/FMO1	ENSG00000149182	CBLN1	YHR176W	FMO1
ARL2BP/RPS3	ENSG00000149273	ARL2BP	YNL178W	RPS3
ZNF423/LRE1	ENSG00000149308	ZNF423	YCL051W	LRE1
CCL22/TRA1	ENSG00000149311	CCL22	YHR099W	TRA1
CCL17/SSE1	ENSG00000149428	CCL17	YPL106C	SSE1
CTCF/CYB5	ENSG00000149485	CTCF	YNL111C	CYB5
ACD/CDH1	ENSG00000149499	ACD	YGL003C	CDH1
POLR2C/RAD53	ENSG00000149554	POLR2C	YPL153C	RAD53
PARD6A/CRF1	ENSG00000149557	PARD6A	YDR223W	CRF1
ZNF821/RPS30A	ENSG00000149806	ZNF821	YLR287C-A	RPS30A
MMP15/PPZ1	ENSG00000149923	MMP15	YML016C	PPZ1
USB1/SSD1	ENSG00000149968	USB1	YDR293C	SSD1
CCDC113/OAF3	ENSG00000150093	CCDC113	YKR064W	OAF3
NME3/TRM5	ENSG00000150394	NME3	YHR070W	TRM5
PSMD7/DUG2	ENSG00000150656	PSMD7	YBR281C	DUG2
VAC14/DLT1	ENSG00000150681	VAC14	YMR126C	DLT1
TANGO6/FMP40	ENSG00000150712	TANGO6	YPL222W	FMP40
COG4/CCT5	ENSG00000150753	COG4	YJR064W	CCT5
PLA2G15/NOP9	ENSG00000150760	PLA2G15	YJL010C	NOP9
[truncated: 1,033 more rows]
