# Supplementary material for: Scope and limitations of yeast as a model organism for studying human tissue-specific pathways
Source: BMC Syst Biol. 2015 Dec 29;9:96. doi: 10.1186/s12918-015-0253-0 (PMC4696342; doi:10.1186/s12918-015-0253-0)
Supplement: Additional file 1 — Network alignments. Compressed (*.zip) file containing individual tissue-specific alignments. (ZIP 5181 Kb) [file 12918_2015_253_MOESM1_ESM.zip › alignments/Dorsal Root Ganglion_AlignGraph_edges.tsv]

First_ortholog_pair	Second_ortholog_pair
MAP2K4/ATG17	SCYL3/HAP2
CCNY/MBR1	NFYA/ARL1
DUSP13/NAB2	RAD52/CPR6
RNF130/ALY2	AOC1/PKP2
PITHD1/RPB5	POLR2J/RSC4
ERF/RLI1	COPZ2/KSP1
SPRTN/ERG25	LAMP2/PMT6
ANK1/ATG1	SPATA20/DEG1
MASP2/WBP1	MAP3K9/PFA4
RAB2A/NUP192	CCL26/UBR1
RABL2B/HRK1	DNAH9/SES1
PYCARD/PSO2	METTL13/APD1
HEBP2/PEX12	NISCH/PEX11
ADRBK2/YFL054C	FUZ/SNF1
SPTLC2/ARP2	PRSS3/PUF3
MRPS34/PRP43	APBA3/KNS1
FBXW4/HEK2	ERCC1/MTR10
COMP/ULP1	CALCOCO1/PSE1
HOXA9/UBP3	CLK1/RLP7
TNPO3/PRE10	DPEP1/HEM15
TPD52/SRV2	MRE11A/PFY1
PACSIN2/IST3	C8B/MUD2
TTI1/GLN4	FHL1/RPA190
MAP2K3/CAP2	ERP44/AIP1
DUSP13/NAB2	ANK1/ATG1
ACTA2/RTK1	UBA6/TPK1
CWF19L1/APJ1	METTL1/RGT2
DYNC1I2/SAN1	SOX30/MOT2
SCGB2A2/HTB2	CAPG/MRPL22
CCND1/MLC1	EPHA3/SHE4
BCKDK/YTH1	PREX2/SWD2
STXBP2/RML2	RRM2B/MRPL24
PTPRC/YLH47	RRM2B/MRPL24
RAB11FIP3/NUP82	RFC2/DYN2
TRIM3/LCL1	ARID4B/TPK3
PRPF4B/DYN1	NOP58/ETP1
AP3M2/IMD3	C4orf27/CTK1
DOK5/YDL085C-A	IL17RB/CDC7
ZBTB24/RPT1	GDI2/EMP70
RABL2B/HRK1	ATG5/YRA1
MRPL22/AHP1	PPP1R12A/UBI4
RAB11FIP3/NUP82	PPP1R12A/UBI4
GMNN/SPT5	PPP1R12A/UBI4
SLC26A3/DAL82	TARBP1/DMC1
PDGFRB/DBP10	GLTSCR1/RIO2
SNTA1/YAR1	AHRR/YHR202W
RAB11FIP3/NUP82	HIPK2/GLE2
CWF19L1/APJ1	LPAR2/GID8
NCOA7/OM14	NTN1/SET4
PRPF31/NGG1	MAP2K4/ATG17
FBXW4/HEK2	COL17A1/PAB1
EBI3/HYR1	MYO9A/MXR1
BCKDHB/MEK1	HYAL2/CBC2
TFEB/VPS54	SIRT2/RSC3
NUP98/LSM2	CLEC2D/PRP31
MYH7/YNR065C	KIAA1107/SPC2
NCOA7/OM14	GNB5/SPF1
INTS10/GDH2	AP3M2/IMD3
FBXW4/HEK2	AP3M2/IMD3
YWHAE/RPS0A	AP3M2/IMD3
PDE4D/RPL1B	AP3M2/IMD3
SGCG/RPC10	LPHN1/GEA2
ATP2A3/SSB1	LNX1/SMC3
SKP1/EMC6	SREBF1/RTS3
CACNA1F/CAF40	ATP2A3/SSB1
HSF4/RPP1	ATP2A3/SSB1
NUP93/YEH1	ATP2A3/SSB1
NUCB1/CTF4	ATP2A3/SSB1
GLI1/TSC11	ATP2A3/SSB1
ACR/HSP104	PTPLAD1/HRD1
TIMM9/YGR016W	IPCEF1/YPK2
SULT1E1/RPL15A	SLC25A3/NUP84
EPB41L3/EBP2	PLD1/NOP2
NCF4/BMS1	PLD1/NOP2
RAPGEF1/CYC7	ACACB/AIR1
PPP1R37/BEM1	MAP2K7/SEC5
KIAA1199/TFA1	UBE2A/PPH22
NR3C1/LEO1	VDAC3/URA3
ST3GAL4/RPS10B	UBE2D4/TIF4631
EMD/DIC1	REXO1/GCN3
RBBP9/CDC39	KIAA0020/RVB2
ECH1/SBA1	PTPRC/YLH47
EPHB6/GCN20	LRP2/SLC1
BRD1/MRP1	ZNF506/RPS12
NUDT1/MET30	ENSG00000081770/POS5
PDE4D/RPL1B	EPB41L3/EBP2
URI1/RRG1	OPRK1/PXA1
FBXW4/HEK2	SSH1/YGL036W
ACTR5/RPS11B	DNAJA1/UTP20
NCF4/BMS1	NFX1/UTP15
MMP15/PPZ1	LAG3/MUD1
TNRC6B/DOA1	SLC7A8/CDC16
NUP93/YEH1	SORBS1/ERG27
ENSG00000099882/BMH1	BRPF3/GSY2
EPHB6/GCN20	SNAP29/DED81
YWHAE/RPS0A	SNAP29/DED81
SNX3/ILS1	SNAP29/DED81
TNRC6B/DOA1	TFIP11/MAK32
CCNY/MBR1	SOX10/OM45
RNF130/ALY2	ENSG00000100262/GAP1
FBXW4/HEK2	CDKL1/ALT1
FBXW4/HEK2	PSME2/SKO1
FBXW4/HEK2	BRMS1L/YLR036C
CCNY/MBR1	POLI/STR3
FBXW4/HEK2	CACNA1F/CAF40
CREB3/MTW1	MAGED2/YCK2
RNF130/ALY2	MAGED2/YCK2
NR3C1/LEO1	MAGED2/YCK2
TRIM2/ARV1	ARHGEF7/PIN3
CBLN1/FMO1	TRADD/YGL242C
MRPS27/SDS3	TAF1C/PNG1
BLMH/CDC14	KAT8/CLB3
FBXW4/HEK2	KIAA1199/TFA1
ERCC2/YNL155W	ERI1/RTT107
GRIN2D/ECM25	MCM4/FAP7
LHX3/EMI5	LILRB1/DMA1
ATP6V0A4/PRM1	CLEC11A/IES6
RPS13/XRS2	TNPO2/RAD50
RNF130/ALY2	KXD1/AKL1
ENSG00000112727/TWF1	WASL/CCT6
CMAS/MSS4	FBXW4/HEK2
IL17A/NCA3	FBXW4/HEK2
RNF130/ALY2	FBXW4/HEK2
CCNY/MBR1	LHPP/YHL017W
GMNN/SPT5	RNF167/DST1
TRIM2/ARV1	CCDC47/MAL31
ZNF346/RPS31	CLNK/BAP3
RPS13/XRS2	SCGB2A2/HTB2
NR3C1/LEO1	GMNN/SPT5
