# Supplementary material for: Scope and limitations of yeast as a model organism for studying human tissue-specific pathways
Source: BMC Syst Biol. 2015 Dec 29;9:96. doi: 10.1186/s12918-015-0253-0 (PMC4696342; doi:10.1186/s12918-015-0253-0)
Supplement: Additional file 1 — Network alignments. Compressed (*.zip) file containing individual tissue-specific alignments. (ZIP 5181 Kb) [file 12918_2015_253_MOESM1_ESM.zip › alignments/Superior Cervical Ganglion_AlignGraph_nodes.tsv]

ID	Human_EnsemblGeneID	Human_Symbol	Yeast_EnsemblGeneID	Yeast_Symbol
TSPAN6/DPM1	ENSG00000000419	TSPAN6	YPR183W	DPM1
DPM1/HAP2	ENSG00000001167	DPM1	YGL237C	HAP2
SCYL3/RAD59	ENSG00000002016	SCYL3	YDL059C	RAD59
FGR/CTR1	ENSG00000003147	FGR	YPR124W	CTR1
CFH/GIS4	ENSG00000003402	CFH	YML006C	GIS4
GCLC/DFG5	ENSG00000003436	GCLC	YMR238W	DFG5
NFYA/NRP1	ENSG00000003756	NFYA	YDL167C	NRP1
SEMA3F/FEN1	ENSG00000004399	SEMA3F	YCR034W	FEN1
CFTR/ADK1	ENSG00000004455	CFTR	YDR226W	ADK1
KRIT1/FPR3	ENSG00000004478	KRIT1	YML074C	FPR3
RAD52/ACP1	ENSG00000004779	RAD52	YKL192C	ACP1
BAD/YDR307W	ENSG00000004866	BAD	YDR307W	YDR307W
CD99/CDC27	ENSG00000004897	CD99	YBL084C	CDC27
AOC1/BOR1	ENSG00000004939	AOC1	YNL275W	BOR1
HECW1/SEC61	ENSG00000004948	HECW1	YLR378C	SEC61
MAD1L1/SEN1	ENSG00000005007	MAD1L1	YLR430W	SEN1
LASP1/CDC9	ENSG00000005156	LASP1	YDL164C	CDC9
M6PR/RET3	ENSG00000005243	M6PR	YPL010W	RET3
ICA1/PST2	ENSG00000005302	ICA1	YDR032C	PST2
ALS2/BDF2	ENSG00000005339	ALS2	YDL070W	BDF2
CASP10/SIA1	ENSG00000005421	CASP10	YOR137C	SIA1
CFLAR/LOC1	ENSG00000005700	CFLAR	YFR001W	LOC1
TFPI/PGC1	ENSG00000006007	TFPI	YPL206C	PGC1
RBM5/APL4	ENSG00000006125	RBM5	YPR029C	APL4
MTMR7/THP1	ENSG00000006128	MTMR7	YOL072W	THP1
ARF5/ADH7	ENSG00000006194	ARF5	YCR105W	ADH7
POLDIP2/MMS1	ENSG00000006468	POLDIP2	YPR164W	MMS1
PLXND1/LCB5	ENSG00000006530	PLXND1	YLR260W	LCB5
AK2/YMR010W	ENSG00000006704	AK2	YMR010W	YMR010W
CD38/VPS41	ENSG00000006715	CD38	YDR080W	VPS41
FKBP4/SKN7	ENSG00000006788	FKBP4	YHR206W	SKN7
KDM1A/IZH2	ENSG00000006831	KDM1A	YOL002C	IZH2
CAMKK1/TOS3	ENSG00000007047	CAMKK1	YGL179C	TOS3
RECQL/WTM2	ENSG00000007168	RECQL	YOR229W	WTM2
HSPB6/MET10	ENSG00000007171	HSPB6	YFR030W	MET10
ARHGAP33/HXK2	ENSG00000007174	ARHGAP33	YGL253W	HXK2
NDUFAB1/HOF1	ENSG00000007237	NDUFAB1	YMR032W	HOF1
PDK4/TRS33	ENSG00000007255	PDK4	YOR115C	TRS33
ZMYND10/SRL1	ENSG00000007372	ZMYND10	YOR247W	SRL1
ST7/GPI1	ENSG00000007541	ST7	YGR216C	GPI1
CDC27/FRE7	ENSG00000007952	CDC27	YOL152W	FRE7
SLC4A1/PRE10	ENSG00000008018	SLC4A1	YOR362C	PRE10
CALCR/RIM11	ENSG00000008118	CALCR	YMR139W	RIM11
HCCS/USA1	ENSG00000008130	HCCS	YML029W	USA1
DVL2/DTR1	ENSG00000008282	DVL2	YBR180W	DTR1
UPF1/CNL1	ENSG00000008294	UPF1	YDR357C	CNL1
SKAP2/NSE5	ENSG00000008300	SKAP2	YML023C	NSE5
SLC25A5/PHO3	ENSG00000008710	SLC25A5	YBR092C	PHO3
CCDC109B/YBL055C	ENSG00000009335	CCDC109B	YBL055C	YBL055C
HOXA11/VID30	ENSG00000010017	HOXA11	YGL227W	VID30
POLR2J/SEE1	ENSG00000010165	POLR2J	YIL064W	SEE1
DHX33/ZAP1	ENSG00000010244	DHX33	YJL056C	ZAP1
MEOX1/NUD1	ENSG00000010322	MEOX1	YOR373W	NUD1
LIG3/YCK2	ENSG00000010810	LIG3	YNL154C	YCK2
RPAP3/NDD1	ENSG00000010818	RPAP3	YOR372C	NDD1
ENSG00000005189/ELA1	ENSG00000011007	ENSG00000005189	YNL230C	ELA1
CIAPIN1/YNK1	ENSG00000011052	CIAPIN1	YKL067W	YNK1
FAM214B/UTP18	ENSG00000011260	FAM214B	YJL069C	UTP18
COPZ2/NAB2	ENSG00000011275	COPZ2	YGL122C	NAB2
PRKAR2B/STT4	ENSG00000011405	PRKAR2B	YLR305C	STT4
MSL3/GYP1	ENSG00000011454	MSL3	YOR070C	GYP1
CREBBP/PPH21	ENSG00000011485	CREBBP	YDL134C	PPH21
BZRAP1/TFB3	ENSG00000012048	BZRAP1	YDR460W	TFB3
MPO/UBX5	ENSG00000012822	MPO	YDR330W	UBX5
PON1/RET1	ENSG00000013503	PON1	YOR207C	RET1
GCFC2/ITT1	ENSG00000013561	GCFC2	YML068W	ITT1
ABCB4/PET494	ENSG00000014257	ABCB4	YNR045W	PET494
SOX8/MDH3	ENSG00000014641	SOX8	YDL078C	MDH3
IBTK/MMT1	ENSG00000014824	IBTK	YMR177W	MMT1
MYCBP2/BRX1	ENSG00000015171	MYCBP2	YOL077C	BRX1
FBXL3/LAS17	ENSG00000015285	FBXL3	YOR181W	LAS17
ITGAL/MPP6	ENSG00000015479	ITGAL	YNR024W	MPP6
PDK2/BPL1	ENSG00000015592	PDK2	YDL141W	BPL1
ITGA3/HPF1	ENSG00000016490	ITGA3	YOL155C	HPF1
LAMP2/PMR1	ENSG00000017260	LAMP2	YGL167C	PMR1
GGNBP2/LRG1	ENSG00000017797	GGNBP2	YDL240W	LRG1
ITGA2B/PMA2	ENSG00000018625	ITGA2B	YPL036W	PMA2
GDE1/WSC3	ENSG00000019991	GDE1	YOL105C	WSC3
C19orf60/PCD1	ENSG00000020256	C19orf60	YLR151C	PCD1
CRLF1/YTA6	ENSG00000021574	CRLF1	YPL074W	YTA6
MAP3K14/NAM7	ENSG00000021776	MAP3K14	YMR080C	NAM7
ABCC8/CPA1	ENSG00000021826	ABCC8	YOR303W	CPA1
CCL18/DEG1	ENSG00000022267	CCL18	YFL001W	DEG1
CCL3/GPM2	ENSG00000022556	CCL3	YDL021W	GPM2
SYNRG/MAG2	ENSG00000022840	SYNRG	YLR427W	MAG2
CACNG3/PFA4	ENSG00000023041	CACNG3	YOL003C	PFA4
TMEM132A/YHR182W	ENSG00000023228	TMEM132A	YHR182W	YHR182W
AP2B1/HEM1	ENSG00000023330	AP2B1	YDR232W	HEM1
TAC1/GRX2	ENSG00000023572	TAC1	YDR513W	GRX2
ZNF263/ERB1	ENSG00000023734	ZNF263	YMR049C	ERB1
CX3CL1/SPT2	ENSG00000023902	CX3CL1	YER161C	SPT2
SPATA20/UBR1	ENSG00000024048	SPATA20	YGR184C	UBR1
CACNA1G/GTR2	ENSG00000025039	CACNA1G	YGR163W	GTR2
TNFRSF12A/HSF1	ENSG00000025156	TNFRSF12A	YGL073W	HSF1
MAP3K9/CTI6	ENSG00000025293	MAP3K9	YPL181W	CTI6
RALA/GAL80	ENSG00000025434	RALA	YML051W	GAL80
BAIAP2L1/ALT2	ENSG00000025770	BAIAP2L1	YDR111C	ALT2
ETV1/CNS1	ENSG00000025772	ETV1	YBR155W	CNS1
AGK/SEC63	ENSG00000025796	AGK	YOR254C	SEC63
CCL26/SRP1	ENSG00000025800	CCL26	YNL189W	SRP1
FARP2/YLR031W	ENSG00000026025	FARP2	YLR031W	YLR031W
USH1C/RAD3	ENSG00000026036	USH1C	YER171W	RAD3
DBF4/YCR023C	ENSG00000026103	DBF4	YCR023C	YCR023C
TBXA2R/YBR096W	ENSG00000026508	TBXA2R	YBR096W	YBR096W
IFRD1/OCT1	ENSG00000027001	IFRD1	YKL134C	OCT1
GTF2IRD1/CCS1	ENSG00000027075	GTF2IRD1	YMR038C	CCS1
PAF1/ALK2	ENSG00000028203	PAF1	YBL009W	ALK2
VPS41/VPS5	ENSG00000028528	VPS41	YOR069W	VPS5
ARHGAP44/RPL20B	ENSG00000029534	ARHGAP44	YOR312C	RPL20B
ELAC2/MTF1	ENSG00000029639	ELAC2	YMR228W	MTF1
SCIN/AIM43	ENSG00000031691	SCIN	YPL099C	AIM43
MYH13/SES1	ENSG00000031698	MYH13	YDR023W	SES1
ADIPOR2/AMA1	ENSG00000032389	ADIPOR2	YGR225W	AMA1
UPP2/NDT80	ENSG00000032742	UPP2	YHR124W	NDT80
MARK4/CUS1	ENSG00000033030	MARK4	YMR240C	CUS1
PAFAH1B1/ARB1	ENSG00000033050	PAFAH1B1	YER036C	ARB1
NOS2/VPH1	ENSG00000033627	NOS2	YOR270C	VPH1
DNAH9/NFI1	ENSG00000033800	DNAH9	YOR156C	NFI1
GAS7/VHT1	ENSG00000034053	GAS7	YGR065C	VHT1
TRAPPC6A/PKH3	ENSG00000034152	TRAPPC6A	YDR466W	PKH3
MATK/ADE12	ENSG00000035687	MATK	YNL220W	ADE12
CD79B/RAD34	ENSG00000035720	CD79B	YDR314C	RAD34
SCN4A/CTF18	ENSG00000035928	SCN4A	YMR078C	CTF18
PAX6/RTT101	ENSG00000036257	PAX6	YJL047C	RTT101
RHBDF1/UBP7	ENSG00000036672	RHBDF1	YIL156W	UBP7
LUC7L/MDS3	ENSG00000037637	LUC7L	YGL197W	MDS3
BAIAP3/MRI1	ENSG00000037757	BAIAP3	YPR118W	MRI1
PIGQ/TRM8	ENSG00000037897	PIGQ	YDL201W	TRM8
TEAD3/ERG26	ENSG00000038274	TEAD3	YGL001C	ERG26
SELE/YML018C	ENSG00000038295	SELE	YML018C	YML018C
DNAJC11/CDC37	ENSG00000038382	DNAJC11	YDR168W	CDC37
MYLIP/YLR413W	ENSG00000038427	MYLIP	YLR413W	YLR413W
NOX1/BRR2	ENSG00000039123	NOX1	YER172C	BRR2
E2F2/YAP6	ENSG00000039600	E2F2	YDR259C	YAP6
PSMB1/YNG1	ENSG00000040633	PSMB1	YOR064C	YNG1
SYN1/GUF1	ENSG00000041353	SYN1	YLR289W	GUF1
JARID2/PRE6	ENSG00000041357	JARID2	YOL038W	PRE6
CAMK1G/MOD5	ENSG00000041515	CAMK1G	YOR274W	MOD5
CDK11A/TDP1	ENSG00000042088	CDK11A	YBR223C	TDP1
NADK/APM1	ENSG00000042753	NADK	YPL259C	APM1
TFAP2B/FHN1	ENSG00000042832	TFAP2B	YGR131W	FHN1
CYTH3/DCN1	ENSG00000043093	CYTH3	YLR128W	DCN1
ADAM22/RDL1	ENSG00000043143	ADAM22	YOR285W	RDL1
SYPL1/SCM3	ENSG00000044115	SYPL1	YDL139C	SCM3
SPAG9/YJR030C	ENSG00000044446	SPAG9	YJR030C	YJR030C
CELSR3/PAC1	ENSG00000047056	CELSR3	YOR269W	PAC1
MGST1/YLR419W	ENSG00000047188	MGST1	YLR419W	YLR419W
CRY1/URA8	ENSG00000047230	CRY1	YJR103W	URA8
NFIX/VMA13	ENSG00000047249	NFIX	YPR036W	VMA13
MMP25/MLP1	ENSG00000047410	MMP25	YKR095W	MLP1
IL32/RPL3	ENSG00000047457	IL32	YOR063W	RPL3
PKD1/RPO41	ENSG00000047579	PKD1	YFL036W	RPO41
MAPK8IP2/CSG2	ENSG00000047936	MAPK8IP2	YBR036C	CSG2
MED24/RNR4	ENSG00000048392	MED24	YGR180C	RNR4
SEC62/RSM10	ENSG00000048544	SEC62	YDR041W	RSM10
RPS20/RBS1	ENSG00000048991	RPS20	YDL189W	RBS1
CSDE1/YKT6	ENSG00000049245	CSDE1	YKL196C	YKT6
UBE3C/RSP5	ENSG00000049759	UBE3C	YER125W	RSP5
REV3L/WBP1	ENSG00000049860	REV3L	YEL002C	WBP1
PAX7/CET1	ENSG00000050405	PAX7	YPL228W	CET1
MASP2/MRK1	ENSG00000050748	MASP2	YDL079C	MRK1
TRAF3IP3/PER33	ENSG00000051108	TRAF3IP3	YLR064W	PER33
POMT2/RAD51	ENSG00000051180	POMT2	YER095W	RAD51
VTA1/SLH1	ENSG00000051341	VTA1	YGR271W	SLH1
MLXIPL/YHL018W	ENSG00000051382	MLXIPL	YHL018W	YHL018W
BAZ1B/CDC40	ENSG00000051596	BAZ1B	YDR364C	CDC40
RANBP9/BUD3	ENSG00000052126	RANBP9	YCL014W	BUD3
ETV7/TAF3	ENSG00000052723	ETV7	YPL011C	TAF3
SPRTN/APD1	ENSG00000052841	SPRTN	YBR151W	APD1
METTL13/SOD2	ENSG00000053254	METTL13	YHR008C	SOD2
ZNF207/BET3	ENSG00000054116	ZNF207	YKR068C	BET3
UQCRC1/FHL1	ENSG00000054598	UQCRC1	YPR104C	FHL1
CD9/MSR1	ENSG00000054654	CD9	YHR091C	MSR1
NCAPD2/CDC53	ENSG00000055130	NCAPD2	YDL132W	CDC53
IFFO1/UBX2	ENSG00000055208	IFFO1	YML013W	UBX2
GIPR/TPK1	ENSG00000055332	GIPR	YJL164C	TPK1
NISCH/PUF3	ENSG00000055917	NISCH	YLL013C	PUF3
STAB1/YDR114C	ENSG00000056558	STAB1	YDR114C	YDR114C
FUZ/GLG1	ENSG00000056998	FUZ	YKR058W	GLG1
PRSS3/YKL077W	ENSG00000057149	PRSS3	YKL077W	YKL077W
CD4/MSH2	ENSG00000057468	CD4	YOL090W	MSH2
LRRC23/GDI1	ENSG00000057608	LRRC23	YER136W	GDI1
BTK/YPR013C	ENSG00000057657	BTK	YPR013C	YPR013C
HFE/ATG5	ENSG00000057663	HFE	YPL149W	ATG5
SCMH1/DIN7	ENSG00000058404	SCMH1	YDR263C	DIN7
FYN/RPC37	ENSG00000058600	FYN	YKR025W	RPC37
HIVEP2/ENA2	ENSG00000058668	HIVEP2	YDR039C	ENA2
TCEB3/TIS11	ENSG00000059145	TCEB3	YLR136C	TIS11
LYPLA2/PRO2	ENSG00000059573	LYPLA2	YOR323C	PRO2
NME2/TRM3	ENSG00000059588	NME2	YDL112W	TRM3
APBA3/YLR312C	ENSG00000060237	APBA3	YLR312C	YLR312C
MKS1/CDC13	ENSG00000060558	MKS1	YDL220C	CDC13
ABHD5/KOG1	ENSG00000060688	ABHD5	YHR186C	KOG1
KAL1/FMP37	ENSG00000060762	KAL1	YGL080W	FMP37
AKAP8L/POT1	ENSG00000060971	AKAP8L	YIL160C	POT1
UTP18/BAT2	ENSG00000060982	UTP18	YJR148W	BAT2
RNF216/RPO26	ENSG00000061337	RNF216	YPR187W	RPO26
TTC19/SDH4	ENSG00000061794	TTC19	YDR178W	SDH4
PTBP1/AIF1	ENSG00000062096	PTBP1	YNR074C	AIF1
DPF1/RSN1	ENSG00000062598	DPF1	YMR266W	RSN1
SYT7/TIF3	ENSG00000063046	SYT7	YPR163C	TIF3
PIK3C2A/RPL18B	ENSG00000063177	PIK3C2A	YNL301C	RPL18B
PLAUR/SBP1	ENSG00000063244	PLAUR	YHL034C	SBP1
ANLN/ENT1	ENSG00000063245	ANLN	YDL161W	ENT1
WIZ/YIL165C	ENSG00000063438	WIZ	YIL165C	YIL165C
RABGAP1/YFR039C	ENSG00000064012	RABGAP1	YFR039C	YFR039C
DCN/ATG33	ENSG00000064309	DCN	YLR356W	ATG33
PPP5C/TAF2	ENSG00000064313	PPP5C	YCR042C	TAF2
MAP4K3/YPK1	ENSG00000064393	MAP4K3	YKL126W	YPK1
ZBTB32/MTR10	ENSG00000064419	ZBTB32	YOR160W	MTR10
TYROBP/CAN1	ENSG00000064651	TYROBP	YEL063C	CAN1
GABRA3/PRY2	ENSG00000064655	GABRA3	YKR013W	PRY2
BRCA1/YIG1	ENSG00000064666	BRCA1	YPL201C	YIG1
ERCC1/DBP9	ENSG00000064703	ERCC1	YLR276C	DBP9
CD22/MLH2	ENSG00000064933	CD22	YLR035C	MLH2
SEMA3B/GDE1	ENSG00000064999	SEMA3B	YPL110C	GDE1
MBTPS2/GPA1	ENSG00000065135	MBTPS2	YHR005C	GPA1
LTF/CAR2	ENSG00000065154	LTF	YLR438W	CAR2
NR1H4/PWP2	ENSG00000065183	NR1H4	YCR057C	PWP2
ALOX5/LAC1	ENSG00000065308	ALOX5	YKL008C	LAC1
CALCOCO1/EFT1	ENSG00000065357	CALCOCO1	YOR133W	EFT1
UBR7/SLM5	ENSG00000065427	UBR7	YCR024C	SLM5
MAP4K5/TRX1	ENSG00000065485	MAP4K5	YLR043C	TRX1
EHD3/YGR250C	ENSG00000065526	EHD3	YGR250C	YGR250C
PSMC4/MEK1	ENSG00000065534	PSMC4	YOR351C	MEK1
CLDN11/SLT2	ENSG00000065559	CLDN11	YHR030C	SLT2
MVP/ISR1	ENSG00000065613	MVP	YPR106W	ISR1
NUB1/ARK1	ENSG00000065675	NUB1	YNL020C	ARK1
CLK1/HAT2	ENSG00000065717	CLK1	YEL056W	HAT2
ENSG00000013455/MAE1	ENSG00000065833	ENSG00000013455	YKL029C	MAE1
POLR3B/PDE2	ENSG00000065989	POLR3B	YOR360C	PDE2
ANGEL1/SEY1	ENSG00000066032	ANGEL1	YOR165W	SEY1
RNF14/SNF12	ENSG00000066117	RNF14	YNR023W	SNF12
DDX11/HAP5	ENSG00000066136	DDX11	YOR358W	HAP5
CD6/SNX41	ENSG00000066294	CD6	YDR425W	SNX41
TACC3/HEM2	ENSG00000066382	TACC3	YGL040C	HEM2
UFL1/FOB1	ENSG00000066422	UFL1	YDR110W	FOB1
POLA2/SGA1	ENSG00000066427	POLA2	YIL099W	SGA1
CAPN1/KEL1	ENSG00000066455	CAPN1	YHR158C	KEL1
ACPP/DUO1	ENSG00000066629	ACPP	YGL061C	DUO1
MDH1/SEC7	ENSG00000066777	MDH1	YDR170C	SEC7
SLC30A9/HEM15	ENSG00000066926	SLC30A9	YOR176W	HEM15
MTMR11/RGD1	ENSG00000066933	MTMR11	YBR260C	RGD1
CCDC88C/MAM33	ENSG00000067113	CCDC88C	YIL070C	MAM33
YAF2/LAG1	ENSG00000067167	YAF2	YHL003C	LAG1
ZMYND11/EEB1	ENSG00000067191	ZMYND11	YPL095C	EEB1
WAS/GYP5	ENSG00000067208	WAS	YPL249C	GYP5
DPEP1/CDC19	ENSG00000067225	DPEP1	YAL038W	CDC19
BID/FCF2	ENSG00000067334	BID	YLR051C	FCF2
MATR3/NUP100	ENSG00000067445	MATR3	YKL068W	NUP100
RGPD5/RHO1	ENSG00000067560	RGPD5	YPR165W	RHO1
STMN4/TCB3	ENSG00000067715	STMN4	YML072C	TCB3
NUDCD3/PKP1	ENSG00000067992	NUDCD3	YIL042C	PKP1
ISL1/FAA1	ENSG00000068366	ISL1	YOR317W	FAA1
IL20RA/MRM2	ENSG00000068438	IL20RA	YGL136C	MRM2
CLCA1/TOA1	ENSG00000068781	CLCA1	YOR194C	TOA1
ATP2C1/PEP1	ENSG00000068784	ATP2C1	YBL017C	PEP1
SRCIN1/KRE28	ENSG00000068793	SRCIN1	YDR532C	KRE28
IGF1/HST1	ENSG00000068903	IGF1	YOL068C	HST1
RALBP1/MUC1	ENSG00000069248	RALBP1	YIR019C	MUC1
RUFY3/VPS35	ENSG00000069329	RUFY3	YJL154C	VPS35
CNTN1/MBP1	ENSG00000069399	CNTN1	YDL056W	MBP1
WWTR1/VMR1	ENSG00000069431	WWTR1	YHL035C	VMR1
AGPS/BIT61	ENSG00000069667	AGPS	YJL058C	BIT61
ATP1A2/YEN1	ENSG00000069712	ATP1A2	YER041W	YEN1
TTC27/CDD1	ENSG00000069764	TTC27	YLR245C	CDD1
MARCO/REF2	ENSG00000069849	MARCO	YDR195W	REF2
SYT13/HUL5	ENSG00000069869	SYT13	YGL141W	HUL5
SNAI2/MTC5	ENSG00000069966	SNAI2	YDR128W	MTC5
CD74/IKI3	ENSG00000070061	CD74	YLR384C	IKI3
HGF/PFY1	ENSG00000070087	HGF	YOR122C	PFY1
ZRANB1/UIP3	ENSG00000070159	ZRANB1	YAR027W	UIP3
NCDN/CBF1	ENSG00000070444	NCDN	YJR060W	CBF1
ZFP64/POL4	ENSG00000070501	ZFP64	YCR014C	POL4
MNAT1/ASN1	ENSG00000070669	MNAT1	YPR145W	ASN1
SAMD4A/KAR2	ENSG00000070718	SAMD4A	YJL034W	KAR2
RUNX3/CAT2	ENSG00000070748	RUNX3	YML042W	CAT2
MRE11A/MUD2	ENSG00000070756	MRE11A	YKL074C	MUD2
PLEKHB1/FMC1	ENSG00000070778	PLEKHB1	YIL098C	FMC1
SERPINB1/GCD6	ENSG00000070785	SERPINB1	YDR211W	GCD6
SPAST/OSH3	ENSG00000070882	SPAST	YHR073W	OSH3
ENSG00000021602/PUT4	ENSG00000070915	ENSG00000021602	YOR348C	PUT4
NRXN3/PMC1	ENSG00000070961	NRXN3	YGL006W	PMC1
AQR/AIP1	ENSG00000071127	AQR	YMR092C	AIP1
CPS1/TPS3	ENSG00000071205	CPS1	YMR261C	TPS3
C8B/ELM1	ENSG00000071242	C8B	YKL048C	ELM1
FHL1/YNG2	ENSG00000071243	FHL1	YHR090C	YNG2
RTFDC1/BUD23	ENSG00000071462	RTFDC1	YCR047C	BUD23
GABRA1/HRD3	ENSG00000071537	GABRA1	YLR207W	HRD3
NLRP2/CDC48	ENSG00000071539	NLRP2	YDL126C	CDC48
RNF10/ULS1	ENSG00000071794	RNF10	YOR191W	ULS1
ZDHHC6/YOR296W	ENSG00000071991	ZDHHC6	YOR296W	YOR296W
RNH1/TSR4	ENSG00000071994	RNH1	YOL022C	TSR4
NDUFS1/YBL107C	ENSG00000072110	NDUFS1	YBL107C	YBL107C
RB1CC1/VPS70	ENSG00000072133	RB1CC1	YJR126C	VPS70
ERP44/SIW14	ENSG00000072135	ERP44	YNL032W	SIW14
ALAS1/GUK1	ENSG00000072415	ALAS1	YDR454C	GUK1
BIRC3/SMC1	ENSG00000072501	BIRC3	YFL008W	SMC1
AKAP11/IMG1	ENSG00000072609	AKAP11	YCR046C	IMG1
GLRX2/DBP1	ENSG00000072682	GLRX2	YPL119C	DBP1
SNAPC1/MRPL8	ENSG00000072778	SNAPC1	YJL063C	MRPL8
STRAP/CDC4	ENSG00000072803	STRAP	YFL009W	CDC4
ABCC2/LRS4	ENSG00000072864	ABCC2	YDR439W	LRS4
DEF6/APM2	ENSG00000072958	DEF6	YHL019C	APM2
PLEKHO1/SEC2	ENSG00000073009	PLEKHO1	YNL272C	SEC2
GCLM/MCM2	ENSG00000073111	GCLM	YBL023C	MCM2
UBR2/STE50	ENSG00000073282	UBR2	YCL032W	STE50
EHD2/ECM5	ENSG00000073614	EHD2	YMR176W	ECM5
RRAGD/STE6	ENSG00000073734	RRAGD	YKL209C	STE6
HSF2/SEC18	ENSG00000073969	HSF2	YBR080C	SEC18
PHF20/YJU3	ENSG00000074416	PHF20	YKL094W	YJU3
NR1H3/YLR257W	ENSG00000074590	NR1H3	YLR257W	YLR257W
NCAPH2/CUP1-1	ENSG00000074660	NCAPH2	YHR053C	CUP1-1
TOMM34/OPY1	ENSG00000074706	TOMM34	YBR129C	OPY1
SEC63/DOC1	ENSG00000074755	SEC63	YGL240W	DOC1
KPNA6/ENO2	ENSG00000074800	KPNA6	YHR174W	ENO2
VIM/AGP2	ENSG00000074803	VIM	YBR132C	AGP2
RTEL1-TNFRSF6B/SLN1	ENSG00000074964	RTEL1-TNFRSF6B	YIL147C	SLN1
FAS/MNS1	ENSG00000074966	FAS	YJR131W	MNS1
CD44/TIF4632	ENSG00000075151	CD44	YGL049C	TIF4632
KCNG1/SEC13	ENSG00000075188	KCNG1	YLR208W	SEC13
SLAMF7/CTT1	ENSG00000075223	SLAMF7	YGR088W	CTT1
MIPEP/YNL095C	ENSG00000075292	MIPEP	YNL095C	YNL095C
PRKCH/ATG1	ENSG00000075413	PRKCH	YGL180W	ATG1
INSRR/TAO3	ENSG00000075539	INSRR	YIL129C	TAO3
IFNGR1/ARP9	ENSG00000075624	IFNGR1	YMR033W	ARP9
SH2D2A/SPO14	ENSG00000075651	SH2D2A	YKR031C	SPO14
TNFRSF1B/ELP2	ENSG00000075702	TNFRSF1B	YGR200C	ELP2
VEZT/YNL046W	ENSG00000075711	VEZT	YNL046W	YNL046W
POU2F2/YPT53	ENSG00000075785	POU2F2	YNL093W	YPT53
SNX1/BEM3	ENSG00000075884	SNX1	YPL115C	BEM3
TBPL1/YOR223W	ENSG00000075891	TBPL1	YOR223W	YOR223W
ARNTL2/RRP45	ENSG00000075914	ARNTL2	YDR280W	RRP45
BCLAF1/REX2	ENSG00000076043	BCLAF1	YLR059C	REX2
ANK1/YIL077C	ENSG00000076053	ANK1	YIL077C	YIL077C
TFB1M/MLH1	ENSG00000076242	TFB1M	YMR167W	MLH1
RABEP1/PHB2	ENSG00000076382	RABEP1	YGR231C	PHB2
HMGB3/ACC1	ENSG00000076555	HMGB3	YNR016C	ACC1
NUP160/MON1	ENSG00000076685	NUP160	YGL124C	MON1
BAK1/YIP1	ENSG00000076716	BAK1	YGR172C	YIP1
MUSK/ERV1	ENSG00000076984	MUSK	YGR029W	ERV1
IKZF2/COS12	ENSG00000077063	IKZF2	YGL263W	COS12
GRN/TOP2	ENSG00000077097	GRN	YNL088W	TOP2
ARHGAP31/SKP2	ENSG00000077235	ARHGAP31	YNL311C	SKP2
NR2E3/YTP1	ENSG00000077238	NR2E3	YNL237W	YTP1
CENPQ/UBP1	ENSG00000077254	CENPQ	YDL122W	UBP1
SARS/NAM8	ENSG00000077312	SARS	YHR086W	NAM8
RANBP3/STE4	ENSG00000077380	RANBP3	YOR212W	STE4
ARID4A/HST2	ENSG00000077463	ARID4A	YPL015C	HST2
TSSC1/LYS21	ENSG00000077522	TSSC1	YDL131W	LYS21
ENSG00000032514/CAP2	ENSG00000077549	ENSG00000032514	YIL034C	CAP2
IFT88/DHR2	ENSG00000077684	IFT88	YKL078W	DHR2
ZCCHC8/RAD6	ENSG00000077721	ZCCHC8	YGL058W	RAD6
ABCF2/IRE1	ENSG00000077782	ABCF2	YHR079C	IRE1
LRRC7/SIZ1	ENSG00000078043	LRRC7	YDR409W	SIZ1
UBA6/SEC16	ENSG00000078053	UBA6	YPL085W	SEC16
GAB2/RAD53	ENSG00000078061	GAB2	YPL153C	RAD53
ATP6V0A1/YDL086W	ENSG00000078098	ATP6V0A1	YDL086W	YDL086W
PIAS1/YTA7	ENSG00000078114	PIAS1	YGR270W	YTA7
SLC4A7/UBC12	ENSG00000078140	SLC4A7	YLR306W	UBC12
APBA2/INP51	ENSG00000078269	APBA2	YIL002C	INP51
UHRF1/CHA4	ENSG00000078304	UHRF1	YLR098C	CHA4
MAP2K3/PET54	ENSG00000078328	MAP2K3	YGR222W	PET54
TMSB10/SKI8	ENSG00000078369	TMSB10	YGL213C	SKI8
RNF19A/HMRA1	ENSG00000078399	RNF19A	YCR097W	HMRA1
PEX3/SNT2	ENSG00000078403	PEX3	YGL131C	SNT2
GABARAPL2/STE23	ENSG00000078618	GABARAPL2	YLR389C	STE23
MYOC/POR1	ENSG00000078668	MYOC	YNL055C	POR1
SH3YL1/MET13	ENSG00000078747	SH3YL1	YGL125W	MET13
VCL/UBC1	ENSG00000078967	VCL	YDR177W	UBC1
DAPK2/YKU80	ENSG00000079246	DAPK2	YMR106C	YKU80
NSMAF/CBK1	ENSG00000079277	NSMAF	YNL161W	CBK1
ADSS/RGT2	ENSG00000079393	ADSS	YDL138W	RGT2
STAP1/ERG9	ENSG00000079459	STAP1	YHR190W	ERG9
TIMP2/PIF1	ENSG00000079689	TIMP2	YML061C	PIF1
RFC1/PGM2	ENSG00000079739	RFC1	YMR105C	PGM2
CUL3/HAL1	ENSG00000079819	CUL3	YPR005C	HAL1
MYOM2/VAM3	ENSG00000079950	MYOM2	YOR106W	VAM3
OTC/PTP3	ENSG00000080031	OTC	YER075C	PTP3
USP2/CIT2	ENSG00000080298	USP2	YCR005C	CIT2
CASR/YPT11	ENSG00000080371	CASR	YNL304W	YPT11
TUBG2/YEA4	ENSG00000080493	TUBG2	YEL004W	YEA4
RPL26L1/MOT1	ENSG00000080503	RPL26L1	YPL082C	MOT1
FLT4/IRC6	ENSG00000080561	FLT4	YFR043C	IRC6
NSUN2/SWR1	ENSG00000080603	NSUN2	YDR334W	SWR1
FBXO42/PUF6	ENSG00000080608	FBXO42	YDR496C	PUF6
MRI1/ECM14	ENSG00000080618	MRI1	YHR132C	ECM14
METTL1/MOT2	ENSG00000080802	METTL1	YER068W	MOT2
HOXC8/HEM13	ENSG00000080819	HOXC8	YDR044W	HEM13
AGA/YMR086W	ENSG00000081026	AGA	YMR086W	YMR086W
ENSG00000038102/RLM1	ENSG00000081189	ENSG00000038102	YPL089C	RLM1
PI4K2B/CCH1	ENSG00000081248	PI4K2B	YGR217W	CCH1
MAT2B/UBA2	ENSG00000081307	MAT2B	YDR390C	UBA2
TLL1/MTC1	ENSG00000081479	TLL1	YJL123C	MTC1
EDC4/STP3	ENSG00000081665	EDC4	YLR375W	STP3
TRIO/YVH1	ENSG00000081721	TRIO	YIR026C	YVH1
VCAN/PDE1	ENSG00000081803	VCAN	YGL248W	PDE1
MSR1/RSC6	ENSG00000082014	MSR1	YCR052W	RSC6
CDH1/PCL1	ENSG00000082258	CDH1	YNL289W	PCL1
SKIV2L2/PMD1	ENSG00000082397	SKIV2L2	YER132C	PMD1
DNAH5/YDL180W	ENSG00000082438	DNAH5	YDL180W	YDL180W
ZFYVE16/UTP15	ENSG00000082516	ZFYVE16	YMR093W	UTP15
C6/TMS1	ENSG00000082556	C6	YDR105C	TMS1
RAI14/YCK1	ENSG00000082701	RAI14	YHR135C	YCK1
SOX30/YLR156W	ENSG00000082781	SOX30	YLR156W	YLR156W
PNKP/MPC54	ENSG00000082805	PNKP	YOR177C	MPC54
SPDL1/CRM1	ENSG00000082898	SPDL1	YGR218W	CRM1
STAU2/PDB1	ENSG00000083123	STAU2	YBR221C	PDB1
RTN4R/MET22	ENSG00000083290	RTN4R	YOL064C	MET22
PHF23/KAP104	ENSG00000083312	PHF23	YBR017C	KAP104
CDH10/YMR018W	ENSG00000083457	CDH10	YMR018W	YMR018W
INPP4A/MTF2	ENSG00000083535	INPP4A	YDL044C	MTF2
RAB27B/AEP2	ENSG00000083750	RAB27B	YMR282C	AEP2
PSMA4/YKL162C	ENSG00000083799	PSMA4	YKL162C	YKL162C
MYO16/RPS5	ENSG00000083845	MYO16	YJR123W	RPS5
LSG1/APT2	ENSG00000083857	LSG1	YDR441C	APT2
PARP3/YDR374C	ENSG00000083896	PARP3	YDR374C	YDR374C
TNC/CPR7	ENSG00000084072	TNC	YJR032W	CPR7
TDP1/STE24	ENSG00000084073	TDP1	YJR117W	STE24
MED17/TIF34	ENSG00000084623	MED17	YMR146C	TIF34
CAPG/SHE4	ENSG00000084674	CAPG	YOR035C	SHE4
AP2S1/EMP47	ENSG00000084733	AP2S1	YFL048C	EMP47
USH2A/YKR018C	ENSG00000084754	USH2A	YKR018C	YKR018C
ZPBP/CGR1	ENSG00000085063	ZPBP	YGL029W	CGR1
TG/RAD54	ENSG00000085224	TG	YGL163C	RAD54
ADAM28/HSP26	ENSG00000085382	ADAM28	YBR072W	HSP26
BARX2/SEH1	ENSG00000085415	BARX2	YGL100W	SEH1
DCUN1D1/TUP1	ENSG00000085433	DCUN1D1	YCR084C	TUP1
PHF15/CTS2	ENSG00000085465	PHF15	YDR371W	CTS2
ZIC2/SSK2	ENSG00000085511	ZIC2	YNR031C	SSK2
LCP2/ATM1	ENSG00000085563	LCP2	YMR301C	ATM1
TRIT1/YPR1	ENSG00000085662	TRIT1	YDR368W	YPR1
ADRB1/YMC1	ENSG00000085719	ADRB1	YPR058W	YMC1
ENSG00000043822/BZZ1	ENSG00000085733	ENSG00000043822	YHR114W	BZZ1
GUCA2B/IML2	ENSG00000085831	GUCA2B	YJL082W	IML2
CUL7/ORC1	ENSG00000085840	CUL7	YML065W	ORC1
CTNNA1/CTF19	ENSG00000085871	CTNNA1	YPL018W	CTF19
PHKA2/SQS1	ENSG00000085872	PHKA2	YNL224C	SQS1
EPHA3/YDJ1	ENSG00000086061	EPHA3	YNL064C	YDJ1
HSPA5/VPS20	ENSG00000086065	HSPA5	YMR077C	VPS20
DSG2/FAP1	ENSG00000086102	DSG2	YNL023C	FAP1
GEMIN8/DIM1	ENSG00000086189	GEMIN8	YPL266W	DIM1
OFD1/MRPL24	ENSG00000086504	OFD1	YMR193W	MRPL24
PREX2/CIN5	ENSG00000086548	PREX2	YOR028C	CIN5
WDR37/CWC2	ENSG00000086589	WDR37	YDL209C	CWC2
YTHDC2/EMP24	ENSG00000086598	YTHDC2	YGL200C	EMP24
CTPS2/PPZ2	ENSG00000086717	CTPS2	YDR436W	PPZ2
ATP6V1H/MRP10	ENSG00000086758	ATP6V1H	YDL045W-A	MRP10
POLR2B/MDN1	ENSG00000086827	POLR2B	YLR106C	MDN1
TPR/FRE1	ENSG00000086991	TPR	YLR214W	FRE1
CP/VPS68	ENSG00000087008	CP	YOL129W	VPS68
DTNBP1/SPS19	ENSG00000087076	DTNBP1	YNL202W	SPS19
XK/ISA1	ENSG00000087206	XK	YLL027W	ISA1
ARHGAP6/ATP18	ENSG00000087245	ARHGAP6	YML081C-A	ATP18
MAP4/GPA2	ENSG00000087258	MAP4	YER020W	GPA2
GOPC/TPA1	ENSG00000087263	GOPC	YER049W	TPA1
ROS1/BOI2	ENSG00000087266	ROS1	YER114C	BOI2
HDAC9/CDC50	ENSG00000087274	HDAC9	YCR094W	CDC50
RRM2B/EST1	ENSG00000087338	RRM2B	YLR233C	EST1
TNFRSF17/GDS1	ENSG00000088179	TNFRSF17	YOR355W	GDS1
LMO3/HAS1	ENSG00000088205	LMO3	YMR290C	HAS1
MRPS10/RPS2	ENSG00000088247	MRPS10	YGL123W	RPS2
GUCA1A/SFK1	ENSG00000088305	GUCA1A	YKL051W	SFK1
RSF1/REI1	ENSG00000088367	RSF1	YBR267W	REI1
VPS13D/FPR1	ENSG00000088832	VPS13D	YNL135C	FPR1
CELF2/SHP1	ENSG00000088833	CELF2	YBL058W	SHP1
R3HDM1/DYN2	ENSG00000088986	R3HDM1	YDR424C	DYN2
COL9A2/IRC19	ENSG00000088992	COL9A2	YLL033W	IRC19
KITLG/RPL6A	ENSG00000089009	KITLG	YML073C	RPL6A
ERCC8/AIM17	ENSG00000089041	ERCC8	YHL021C	AIM17
VAMP3/ESF1	ENSG00000089048	VAMP3	YDR365C	ESF1
PER3/APC5	ENSG00000089053	PER3	YOR249C	APC5
UTS2/JEN1	ENSG00000089057	UTS2	YKL217W	JEN1
TNFRSF9/REX4	ENSG00000089094	TNFRSF9	YOL080C	REX4
EPN3/GCN1	ENSG00000089154	EPN3	YGL195W	GCN1
LTBP1/PXL1	ENSG00000089159	LTBP1	YKR090W	PXL1
RCN1/TFS1	ENSG00000089220	RCN1	YLR178C	TFS1
ELN/NCP1	ENSG00000089250	ELN	YHR042W	NCP1
RFC2/PUB1	ENSG00000089280	RFC2	YNL016W	PUB1
ARID1B/ROT2	ENSG00000089597	ARID1B	YBR229C	ROT2
NEDD4L/MAK5	ENSG00000089737	NEDD4L	YBR142W	MAK5
FOXP3/YMR244W	ENSG00000090006	FOXP3	YMR244W	YMR244W
HEXB/LCB1	ENSG00000090054	HEXB	YMR296C	LCB1
JKAMP/PAP1	ENSG00000090060	JKAMP	YKR002W	PAP1
DKK3/CTK2	ENSG00000090061	DKK3	YJL006C	CTK2
ARHGEF5/AIM20	ENSG00000090104	ARHGEF5	YIL158W	AIM20
NFE2L3/FYV10	ENSG00000090316	NFE2L3	YIL097W	FYV10
LIMA1/XBP1	ENSG00000090339	LIMA1	YIL101C	XBP1
SLC4A8/PEX12	ENSG00000090432	SLC4A8	YMR026C	PEX12
PTGER3/YNR064C	ENSG00000090487	PTGER3	YNR064C	YNR064C
MAPK9/MPS2	ENSG00000090565	MAPK9	YGL075C	MPS2
COL23A1/ALA1	ENSG00000090861	COL23A1	YOR335C	ALA1
BCAR1/YOR022C	ENSG00000090975	BCAR1	YOR022C	YOR022C
FAM160A2/SEC3	ENSG00000090989	FAM160A2	YER008C	SEC3
HERPUD1/ADP1	ENSG00000091136	HERPUD1	YCR011C	ADP1
HOMER3/LPD1	ENSG00000091140	HOMER3	YFL018C	LPD1
RAD51/RPN14	ENSG00000091157	RAD51	YGL004C	RPN14
POLQ/FUM1	ENSG00000091483	POLQ	YPL262W	FUM1
PIK3CB/SKT5	ENSG00000091490	PIK3CB	YBL061C	SKT5
ENSG00000051415/ECM30	ENSG00000091536	ENSG00000051415	YLR436C	ECM30
CYBA/OM45	ENSG00000092054	CYBA	YIL136W	OM45
THOC3/MUP3	ENSG00000092068	THOC3	YHL036W	MUP3
HEBP2/GVP36	ENSG00000092200	HEBP2	YIL041W	GVP36
PLEKHA5/SPT16	ENSG00000092201	PLEKHA5	YGL207W	SPT16
PRSS8/ERT1	ENSG00000092208	PRSS8	YBR239C	ERT1
SIKE1/ADE16	ENSG00000092421	SIKE1	YLR028C	ADE16
RRP12/YVC1	ENSG00000092439	RRP12	YOR087W	YVC1
MSMO1/SOF1	ENSG00000092470	MSMO1	YLL011W	SOF1
TTC17/SEC9	ENSG00000092531	TTC17	YGR009C	SEC9
ALX4/MLC2	ENSG00000092841	ALX4	YPR188C	MLC2
FOXN3/HMF1	ENSG00000092847	FOXN3	YER057C	HMF1
AKR7A2/YRB1	ENSG00000093000	AKR7A2	YDR002W	YRB1
MRTO4/AFT2	ENSG00000093010	MRTO4	YPL202C	AFT2
USE1/ETP1	ENSG00000094631	USE1	YHL010C	ETP1
MCF2L2/FUR1	ENSG00000094841	MCF2L2	YHR128W	FUR1
NRIP2/SLP1	ENSG00000094975	NRIP2	YOR154W	SLP1
LAMA3/MSH6	ENSG00000095002	LAMA3	YDR097C	MSH6
ANAPC4/GID7	ENSG00000095066	ANAPC4	YCL039W	GID7
KCNQ1/VAC8	ENSG00000095261	KCNQ1	YEL013W	VAC8
TRAPPC3/MSS51	ENSG00000095303	TRAPPC3	YLR203C	MSS51
THRAP3/NUP188	ENSG00000095319	THRAP3	YML103C	NUP188
PHPT1/VMA7	ENSG00000095539	PHPT1	YGR020C	VMA7
ENTPD2/EXO84	ENSG00000095637	ENTPD2	YBR102C	EXO84
ARID4B/HSP150	ENSG00000095794	ARID4B	YJL159W	HSP150
PTPRN/SGV1	ENSG00000096063	PTPRN	YPR161C	SGV1
KIF1B/CEF1	ENSG00000096401	KIF1B	YMR213W	CEF1
FOXC1/ILV1	ENSG00000096433	FOXC1	YER086W	ILV1
SYNE2/NUF2	ENSG00000096696	SYNE2	YOL069W	NUF2
CBLN4/SIR2	ENSG00000096717	CBLN4	YDL042C	SIR2
CHRDL2/FUS3	ENSG00000097007	CHRDL2	YBL016W	FUS3
RELT/CDC7	ENSG00000097046	RELT	YDL017W	CDC7
NOP58/MGR1	ENSG00000099204	NOP58	YCL044C	MGR1
KCNH2/NRG2	ENSG00000099326	KCNH2	YBR066C	NRG2
CUL1/FRE8	ENSG00000099331	CUL1	YLR047C	FRE8
CYFIP2/RPN12	ENSG00000099341	CYFIP2	YFR052W	RPN12
TAB2/NSE3	ENSG00000099399	TAB2	YDR288W	NSE3
EIF2AK2/CUS2	ENSG00000099622	EIF2AK2	YNL286W	CUS2
KMT2C/ATP16	ENSG00000099624	KMT2C	YDL004W	ATP16
PUM2/YRA1	ENSG00000099783	PUM2	YDR381W	YRA1
MRPL43/MEU1	ENSG00000099810	MRPL43	YLR017W	MEU1
ITIH4/RPB5	ENSG00000099817	ITIH4	YBR154C	RPB5
C4orf27/RTK1	ENSG00000099875	C4orf27	YDL025C	RTK1
ZFR/GRS1	ENSG00000099917	ZFR	YBR121C	GRS1
NPFFR2/MYO5	ENSG00000099942	NPFFR2	YMR109W	MYO5
ENSG00000056345/DFM1	ENSG00000099958	ENSG00000056345	YDR411C	DFM1
PHF21B/RPA34	ENSG00000099968	PHF21B	YJL148W	RPA34
TRAF1/UBI4	ENSG00000099995	TRAF1	YLL039C	UBI4
PCGF2/CDC28	ENSG00000100030	PCGF2	YBR160W	CDC28
IL17RB/PTC3	ENSG00000100034	IL17RB	YBL056W	PTC3
TRAF3IP2/CTP1	ENSG00000100075	TRAF3IP2	YBR291C	CTP1
GYG2/GGA1	ENSG00000100083	GYG2	YDR358W	GGA1
SERPINB3/YDR348C	ENSG00000100106	SERPINB3	YDR348C	YDR348C
PKP2/SPP382	ENSG00000100109	PKP2	YLR424W	SPP382
MSH4/MNN9	ENSG00000100129	MSH4	YPL050C	MNN9
F7/NHP2	ENSG00000100138	F7	YDL208W	NHP2
GDI2/IXR1	ENSG00000100146	GDI2	YKL032C	IXR1
PRDM1/YLR462W	ENSG00000100151	PRDM1	YLR462W	YLR462W
ATG5/PRP43	ENSG00000100201	ATG5	YGL120C	PRP43
PITHD1/DMC1	ENSG00000100206	PITHD1	YER179W	DMC1
MTA3/BOP3	ENSG00000100207	MTA3	YNL042W	BOP3
USP13/BNA6	ENSG00000100219	USP13	YFR047C	BNA6
LAMC2/FAU1	ENSG00000100225	LAMC2	YER183C	FAU1
CDK14/TUF1	ENSG00000100226	CDK14	YOR187W	TUF1
SEC61A1/PGA3	ENSG00000100243	SEC61A1	YML125C	PGA3
PPP1R12A/LSB1	ENSG00000100266	PPP1R12A	YGR136W	LSB1
RASGRF1/APL2	ENSG00000100280	RASGRF1	YKL135C	APL2
CAMK2B/SUT1	ENSG00000100284	CAMK2B	YGL162W	SUT1
CROCC/HMX1	ENSG00000100292	CROCC	YLR205C	HMX1
POLR3E/PTC6	ENSG00000100324	POLR3E	YCR079W	PTC6
ATP2B4/MYO3	ENSG00000100345	ATP2B4	YKL129C	MYO3
ZC3H11A/CYK3	ENSG00000100365	ZC3H11A	YDL117W	CYK3
RIOK2/STI1	ENSG00000100380	RIOK2	YOR027W	STI1
NDC1/HRT1	ENSG00000100387	NDC1	YOL133W	HRT1
FLYWCH1/SNF2	ENSG00000100393	FLYWCH1	YOR290C	SNF2
UNKL/RNA1	ENSG00000100401	UNKL	YMR235C	RNA1
ALDH18A1/NTO1	ENSG00000100425	ALDH18A1	YPR031W	NTO1
TARBP1/FPR2	ENSG00000100442	TARBP1	YDR519W	FPR2
MXD1/PAU15	ENSG00000100448	MXD1	YIR041W	PAU15
CDK17/MRD1	ENSG00000100461	CDK17	YPR112C	MRD1
DNAJC25/APS2	ENSG00000100478	DNAJC25	YJR058C	APS2
PSD/DPB2	ENSG00000100479	PSD	YPR175W	DPB2
CTDP1/GPH1	ENSG00000100504	CTDP1	YPR160W	GPH1
YBX3/RAD27	ENSG00000100526	YBX3	YKL113C	RAD27
WNK1/VMA8	ENSG00000100554	WNK1	YEL051W	VMA8
CCAR1/VTI1	ENSG00000100568	CCAR1	YMR197C	VTI1
OGFR/AHA1	ENSG00000100591	OGFR	YDR214W	AHA1
GNA15/BNI1	ENSG00000100592	GNA15	YNL271C	BNI1
CREB3L3/LCB2	ENSG00000100596	CREB3L3	YDR062W	LCB2
PTPRU/RRT6	ENSG00000100605	PTPRU	YGL146C	RRT6
SNRNP40/YIL001W	ENSG00000100628	SNRNP40	YIL001W	YIL001W
COL11A1/SGN1	ENSG00000100650	COL11A1	YIR001C	SGN1
MPC1/TIF5	ENSG00000100664	MPC1	YPR041W	TIF5
ACAA1/MPH1	ENSG00000100697	ACAA1	YIR002C	MPH1
BCAT1/MIS1	ENSG00000100714	BCAT1	YBR084W	MIS1
HDAC7/RPT1	ENSG00000100764	HDAC7	YKL145W	RPT1
LZTS1/RIO2	ENSG00000100784	LZTS1	YNL207W	RIO2
SPAG4/PRE7	ENSG00000100804	SPAG4	YBL041W	PRE7
NCKAP1/XDJ1	ENSG00000100814	NCKAP1	YLR090W	XDJ1
MRPS35/RPT6	ENSG00000100815	MRPS35	YGL048C	RPT6
GUCY1B3/SRP54	ENSG00000100883	GUCY1B3	YPR088C	SRP54
SFSWAP/SCL1	ENSG00000100902	SFSWAP	YGL011C	SCL1
TNK2/HOS4	ENSG00000100906	TNK2	YIL112W	HOS4
CDH3/PCM1	ENSG00000100908	CDH3	YEL058W	PCM1
ARSF/PSF1	ENSG00000101003	ARSF	YDR013W	PSF1
GPBP1/CIK1	ENSG00000101004	GPBP1	YMR198W	CIK1
CS/CBP3	ENSG00000101019	CS	YPL215W	CBP3
LTK/RIM15	ENSG00000101049	LTK	YFL033C	RIM15
MRPS24/GAT2	ENSG00000101076	MRPS24	YMR136W	GAT2
ELMO2/PET9	ENSG00000101084	ELMO2	YBL030C	PET9
WAPAL/LYS9	ENSG00000101144	WAPAL	YNR050C	LYS9
APPBP2/GLE2	ENSG00000101146	APPBP2	YER107C	GLE2
POLD1/EAF7	ENSG00000101189	POLD1	YNL136W	EAF7
SEZ6/SPP1	ENSG00000101191	SEZ6	YPL138C	SPP1
EIF4B/GID8	ENSG00000101193	EIF4B	YMR135C	GID8
GLTSCR1/GLO3	ENSG00000101199	GLTSCR1	YER122C	GLO3
RPL18/TEF2	ENSG00000101210	RPL18	YBR118W	TEF2
ISOC2/YCH1	ENSG00000101224	ISOC2	YGR203W	YCH1
U2AF2/YFL066C	ENSG00000101246	U2AF2	YFL066C	YFL066C
EPN1/CKA1	ENSG00000101266	EPN1	YIL035C	CKA1
MED29/CPR8	ENSG00000101298	MED29	YNR028W	CPR8
AHRR/GFD2	ENSG00000101307	AHRR	YCL036W	GFD2
GSC2/SEC23	ENSG00000101310	GSC2	YPR181C	SEC23
GPC1/CYB2	ENSG00000101323	GPC1	YML054C	CYB2
ADCK1/KIP3	ENSG00000101350	ADCK1	YGL216W	KIP3
HAGH/IDH1	ENSG00000101365	HAGH	YNL037C	IDH1
RNF4/BIM1	ENSG00000101367	RNF4	YER016W	BIM1
CASP8/GAS2	ENSG00000101384	CASP8	YLR343W	GAS2
ASUN/UTR1	ENSG00000101391	ASUN	YJR049C	UTR1
DLX3/ARP5	ENSG00000101442	DLX3	YNL059C	ARP5
SPA17/SAH1	ENSG00000101444	SPA17	YER043C	SAH1
WISP2/UBP6	ENSG00000101557	WISP2	YFR010W	UBP6
NGFR/SCS2	ENSG00000101558	NGFR	YER120W	SCS2
CDON/YMR196W	ENSG00000101605	CDON	YMR196W	YMR196W
TAF2/ABD1	ENSG00000101654	TAF2	YBR236C	ABD1
HIPK2/RIO1	ENSG00000101782	HIPK2	YOR119C	RIO1
TNPO3/PTI1	ENSG00000101811	TNPO3	YGR156W	PTI1
MEF2BNB-MEF2B/NAS6	ENSG00000101843	MEF2BNB-MEF2B	YGR232W	NAS6
RFXANK/SIF2	ENSG00000101849	RFXANK	YBR103W	SIF2
LPAR2/PUP2	ENSG00000101856	LPAR2	YGR253C	PUP2
CTSA/POL2	ENSG00000101868	CTSA	YNL262W	POL2
SUGP2/ALG13	ENSG00000101901	SUGP2	YGL047W	ALG13
SLC12A2/PRS3	ENSG00000101911	SLC12A2	YHL011C	PRS3
SNX24/YOR289W	ENSG00000101935	SNX24	YOR289W	YOR289W
EYA2/SET3	ENSG00000101945	EYA2	YKR029C	SET3
CNN2/BIR1	ENSG00000101966	CNN2	YJR089W	BIR1
SNCAIP/IRR1	ENSG00000101972	SNCAIP	YIL026C	IRR1
DDX20/YBL036C	ENSG00000101981	DDX20	YBL036C	YBL036C
BTBD1/PXA2	ENSG00000101986	BTBD1	YKL188C	PXA2
BCAS1/SAC6	ENSG00000102024	BCAS1	YDR129C	SAC6
POU1F1/ISW1	ENSG00000102038	POU1F1	YBR245C	ISW1
PMS1/YMR1	ENSG00000102043	PMS1	YJR110W	YMR1
HMG20B/YGL242C	ENSG00000102048	HMG20B	YGL242C	YGL242C
CALCRL/UME1	ENSG00000102054	CALCRL	YPL139C	UME1
TAF11/SMF1	ENSG00000102096	TAF11	YOL122C	SMF1
ANKS1A/TAZ1	ENSG00000102125	ANKS1A	YPR140W	TAZ1
AP3D1/PGK1	ENSG00000102144	AP3D1	YCR012W	PGK1
ZNF76/DAL80	ENSG00000102145	ZNF76	YKR034W	DAL80
SLC9A3R2/MDY2	ENSG00000102178	SLC9A3R2	YOL111C	MDY2
NTHL1/ATG17	ENSG00000102189	NTHL1	YLR423C	ATG17
GNAI3/RIC1	ENSG00000102225	GNAI3	YLR039C	RIC1
IPO5/UBP5	ENSG00000102226	IPO5	YER144C	UBP5
OAT/PAB1	ENSG00000102241	OAT	YER165W	PAB1
WDR3/RPL14A	ENSG00000102243	WDR3	YKL006W	RPL14A
PKN2/ESS1	ENSG00000102309	PKN2	YJR017C	ESS1
WDR18/ALE1	ENSG00000102312	WDR18	YOR175C	ALE1
TRAM2/YDL073W	ENSG00000102384	TRAM2	YDL073W	YDL073W
NTN1/KTR1	ENSG00000102385	NTN1	YOR099W	KTR1
GLP2R/CTR86	ENSG00000102401	GLP2R	YCR054C	CTR86
MCM10/RIM101	ENSG00000102554	MCM10	YHL027W	RIM101
DGKA/CMK2	ENSG00000102572	DGKA	YOL016C	CMK2
ERBB3/CDC1	ENSG00000102575	ERBB3	YDR182W	CDC1
ROPN1/FUS2	ENSG00000102606	ROPN1	YMR232W	FUS2
KARS/URA2	ENSG00000102699	KARS	YJL130C	URA2
PDIA5/YNL010W	ENSG00000102753	PDIA5	YNL010W	YNL010W
NDUFB4/SRV2	ENSG00000102755	NDUFB4	YNL138W	SRV2
SPEN/PPQ1	ENSG00000102893	SPEN	YPL179W	PPQ1
MYLK/NTF2	ENSG00000102898	MYLK	YER009W	NTF2
MAP2K4/MIG1	ENSG00000102974	MAP2K4	YGL035C	MIG1
SNAP91/CSE1	ENSG00000103197	SNAP91	YGL238W	CSE1
SLK/NBP35	ENSG00000103274	SLK	YGL091C	NBP35
COL17A1/UBC9	ENSG00000103275	COL17A1	YDL064W	UBC9
SEC61A2/ARO2	ENSG00000103313	SEC61A2	YGL148W	ARO2
PRKCQ/EXG1	ENSG00000103319	PRKCQ	YLR300W	EXG1
TLE2/ADH5	ENSG00000103326	TLE2	YBR145W	ADH5
ASB1/RPL40B	ENSG00000103363	ASB1	YKR094C	RPL40B
FAM107B/SIS1	ENSG00000103423	FAM107B	YNL007C	SIS1
ME1/PEP5	ENSG00000103429	ME1	YMR231W	PEP5
TBC1D1/SFP1	ENSG00000103495	TBC1D1	YLR403W	SFP1
CDK13/PKP2	ENSG00000103507	CDK13	YGL059W	PKP2
MTHFD2/AI4	ENSG00000103546	MTHFD2	Q0065	AI4
SLC9A7/SPB1	ENSG00000103549	SLC9A7	YCL054W	SPB1
FOXJ2/UTP4	ENSG00000103647	FOXJ2	YDR324C	UTP4
YBX1/KSP1	ENSG00000103653	YBX1	YHR082C	KSP1
PDE4A/ATS1	ENSG00000103657	PDE4A	YAL020C	ATS1
PPP2R5A/YKR023W	ENSG00000103671	PPP2R5A	YKR023W	YKR023W
CTNNA2/FAA4	ENSG00000103740	CTNNA2	YMR246W	FAA4
ELAVL1/YPT7	ENSG00000103769	ELAVL1	YML001W	YPT7
TIE1/RBA50	ENSG00000103932	TIE1	YDR527W	RBA50
SMARCD1/STB2	ENSG00000103942	SMARCD1	YMR053C	STB2
KDM4A/PAN1	ENSG00000103966	KDM4A	YIR006C	PAN1
NFYC/MXR1	ENSG00000104064	NFYC	YER042W	MXR1
SLC9A3/PEP3	ENSG00000104142	SLC9A3	YLR148W	PEP3
NGEF/MSC2	ENSG00000104147	NGEF	YDR205W	MSC2
ASPM/BRF1	ENSG00000104221	ASPM	YGR246C	BRF1
CD84/YSH1	ENSG00000104299	CD84	YLR277C	YSH1
ELOVL1/KIN4	ENSG00000104312	ELOVL1	YOR233W	KIN4
SPI1/YNL190W	ENSG00000104313	SPI1	YNL190W	YNL190W
ZNRD1/AIM31	ENSG00000104320	ZNRD1	YML030W	AIM31
MPPED2/KSS1	ENSG00000104365	MPPED2	YGR040W	KSS1
ZBTB11/SOH1	ENSG00000104368	ZBTB11	YGL127C	SOH1
ATXN3/YPT32	ENSG00000104388	ATXN3	YGL210W	YPT32
GOLGA5/KRI1	ENSG00000104408	GOLGA5	YNL308C	KRI1
FGFR2/EMC2	ENSG00000104412	FGFR2	YJR088C	EMC2
EML1/ARP10	ENSG00000104419	EML1	YDR106W	ARP10
ARFGEF1/MRPS28	ENSG00000104435	ARFGEF1	YDR337W	MRPS28
MTFR1/PPT1	ENSG00000104450	MTFR1	YGR123C	PPT1
STAG3/DAL81	ENSG00000104490	STAG3	YIR023W	DAL81
FECH/EFB1	ENSG00000104529	FECH	YAL003W	EFB1
MYO9A/PSA1	ENSG00000104549	MYO9A	YDL055C	PSA1
DDX3Y/TMT1	ENSG00000104611	DDX3Y	YER175C	TMT1
PFKP/BCH2	ENSG00000104613	PFKP	YKR027W	BCH2
SP100/VPS55	ENSG00000104660	SP100	YJR044C	VPS55
KLF6/OST3	ENSG00000104723	KLF6	YOR085W	OST3
PPAP2A/SSP120	ENSG00000104805	PPAP2A	YLR250W	SSP120
NEO1/GSY1	ENSG00000104812	NEO1	YFR015C	GSY1
TRAM1/ECI1	ENSG00000104823	TRAM1	YLR284C	ECI1
PHKA1/JSN1	ENSG00000104824	PHKA1	YJR091C	JSN1
TNFRSF1A/TUB2	ENSG00000104833	TNFRSF1A	YFL037W	TUB2
CACNB1/SNP1	ENSG00000104852	CACNB1	YIL061C	SNP1
EVI5/PIH1	ENSG00000104872	EVI5	YHR034C	PIH1
PKM/TPO2	ENSG00000104888	PKM	YGR138C	TPO2
DHX29/PRP11	ENSG00000104897	DHX29	YDL043C	PRP11
DNTTIP2/TRM1	ENSG00000104907	DNTTIP2	YDR120C	TRM1
TP53BP1/SCH9	ENSG00000104936	TP53BP1	YHR205W	SCH9
TRO/PMI40	ENSG00000104938	TRO	YER003C	PMI40
RRP15/YJU2	ENSG00000104957	RRP15	YKL095W	YJU2
RHOA/MAS1	ENSG00000105088	RHOA	YLR163C	MAS1
DHX8/POP4	ENSG00000105171	DHX8	YBR257W	POP4
PRKCZ/NOP1	ENSG00000105202	PRKCZ	YDL014W	NOP1
SYT1/SAM2	ENSG00000105220	SYT1	YDR502C	SAM2
IDH3G/YPK3	ENSG00000105221	IDH3G	YBR028C	YPK3
ROGDI/COQ9	ENSG00000105227	ROGDI	YLR201C	COQ9
PDZD4/FCJ1	ENSG00000105281	PDZD4	YKR016W	FCJ1
ROCK1/PRO1	ENSG00000105323	ROCK1	YDR300C	PRO1
CBFB/CDH1	ENSG00000105325	CBFB	YGL003C	CDH1
PDK3/RSC3	ENSG00000105369	PDK3	YDR303C	RSC3
HYAL2/QDR1	ENSG00000105370	HYAL2	YIL120W	QDR1
HDAC4/NOP53	ENSG00000105373	HDAC4	YPL146C	NOP53
RASSF1/AVT7	ENSG00000105388	RASSF1	YIL088C	AVT7
FGFR3/SEC17	ENSG00000105402	FGFR3	YBL050W	SEC17
IFI35/YIP3	ENSG00000105404	IFI35	YNL044W	YIP3
COASY/ERD2	ENSG00000105438	COASY	YBL040C	ERD2
MEF2A/SYT1	ENSG00000105443	MEF2A	YPR095C	SYT1
OTUD5/CDA1	ENSG00000105483	OTUD5	YLR307W	CDA1
TFE3/PLB3	ENSG00000105499	TFE3	YOL011W	PLB3
TBC1D25/TPD3	ENSG00000105568	TBC1D25	YAL016W	TPD3
ACSL4/CCC1	ENSG00000105607	ACSL4	YLR220W	CCC1
INPP5A/NRG1	ENSG00000105610	INPP5A	YDR043C	NRG1
GPKOW/PRP31	ENSG00000105618	GPKOW	YGR091W	PRP31
GRIPAP1/SPC2	ENSG00000105668	GRIPAP1	YML055W	SPC2
FTSJ1/SFG1	ENSG00000105676	FTSJ1	YOR315W	SFG1
POLR1A/YRB30	ENSG00000105698	POLR1A	YGL164C	YRB30
LAPTM4A/FPR4	ENSG00000105701	LAPTM4A	YLR449W	FPR4
IP6K2/TPK2	ENSG00000105723	IP6K2	YPL203W	TPK2
STON1-GTF2A1L/SPF1	ENSG00000105726	STON1-GTF2A1L	YEL031W	SPF1
SRBD1/PDR17	ENSG00000105737	SRBD1	YNL264C	PDR17
CYFIP1/GLO4	ENSG00000105755	CYFIP1	YOR040W	GLO4
RASGRP2/KCC4	ENSG00000105810	RASGRP2	YCL024W	KCC4
PSME4/BET1	ENSG00000105829	PSME4	YIL004C	BET1
IFT80/DET1	ENSG00000105852	IFT80	YDR051C	DET1
SIRT2/POL31	ENSG00000105854	SIRT2	YJR006W	POL31
ERLEC1/YKL069W	ENSG00000105855	ERLEC1	YKL069W	YKL069W
PPP2R5B/ZIM17	ENSG00000105866	PPP2R5B	YNL310C	ZIM17
PYGM/WTM1	ENSG00000105875	PYGM	YOR230W	WTM1
PITX1/STV1	ENSG00000105929	PITX1	YMR054W	STV1
TRPC7/YGR066C	ENSG00000105939	TRPC7	YGR066C	YGR066C
NUP133/KGD1	ENSG00000105953	NUP133	YIL125W	KGD1
NUCKS1/YHR131C	ENSG00000105974	NUCKS1	YHR131C	YHR131C
VPS35/SAT4	ENSG00000105976	VPS35	YCR008W	SAT4
DNAJA2/RAD1	ENSG00000106052	DNAJA2	YPL022W	RAD1
BCL3/YCR099C	ENSG00000106069	BCL3	YCR099C	YCR099C
KCNAB2/PEP12	ENSG00000106089	KCNAB2	YOR036W	PEP12
ABCC9/GRS2	ENSG00000106105	ABCC9	YPR081C	GRS2
GAL/GIS3	ENSG00000106125	GAL	YLR094C	GIS3
CLEC2D/FCY22	ENSG00000106128	CLEC2D	YER060W-A	FCY22
RORA/PRT1	ENSG00000106263	RORA	YOR361C	PRT1
DRD4/SED4	ENSG00000106278	DRD4	YCR067C	SED4
TGFBR3/YLR179C	ENSG00000106333	TGFBR3	YLR179C	YLR179C
KIAA1107/NOP15	ENSG00000106344	KIAA1107	YNL110C	NOP15
PLA2G10/IMD3	ENSG00000106348	PLA2G10	YLR432W	IMD3
ATP1B3/KTR3	ENSG00000106397	ATP1B3	YBR205W	KTR3
NEDD4/YIL166C	ENSG00000106571	NEDD4	YIL166C	YIL166C
PIGB/PRE9	ENSG00000106588	PIGB	YGR135W	PRE9
MAPK6/GSP2	ENSG00000106615	MAPK6	YOR185C	GSP2
GNB5/SDS23	ENSG00000106617	GNB5	YGL056C	SDS23
RAB27A/NIP100	ENSG00000106665	RAB27A	YPL174C	NIP100
CECR5/VMA21	ENSG00000106688	CECR5	YGR105W	VMA21
UFD1L/HSL1	ENSG00000106799	UFD1L	YKL101W	HSL1
LRP6/UTP21	ENSG00000106829	LRP6	YLR409C	UTP21
GUCY2C/DFG16	ENSG00000106952	GUCY2C	YOR030W	DFG16
SCT/OAF1	ENSG00000106991	SCT	YAL051W	OAF1
PHRF1/ART10	ENSG00000107105	PHRF1	YLR392C	ART10
IKBKAP/FRQ1	ENSG00000107130	IKBKAP	YDR373W	FRQ1
NUCB2/PSD1	ENSG00000107186	NUCB2	YNL169C	PSD1
PFN2/SPG4	ENSG00000107187	PFN2	YMR107W	SPG4
PTPN3/MRF1	ENSG00000107242	PTPN3	YGL143C	MRF1
SPTB/SNL1	ENSG00000107262	SPTB	YIL016W	SNL1
DAPP1/DNA2	ENSG00000107290	DAPP1	YHR164C	DNA2
FGF10/RVS161	ENSG00000107295	FGF10	YCR009C	RVS161
SMG6/PDR10	ENSG00000107331	SMG6	YOR328W	PDR10
EXOC5/CDC34	ENSG00000107341	EXOC5	YDR054C	CDC34
CLTCL1/YNL155W	ENSG00000107372	CLTCL1	YNL155W	YNL155W
FSTL3/GAT1	ENSG00000107485	FSTL3	YFL021W	GAT1
DGCR2/SLG1	ENSG00000107518	DGCR2	YOR008C	SLG1
RNF126/PEX13	ENSG00000107554	RNF126	YLR191W	PEX13
MNT/DPB11	ENSG00000107560	MNT	YJL090C	DPB11
ZXDC/RPG1	ENSG00000107581	ZXDC	YBR079C	RPG1
POLB/PET18	ENSG00000107611	POLB	YCR020C	PET18
WIPI1/RER2	ENSG00000107614	WIPI1	YBR002C	RER2
ASNS/NSE4	ENSG00000107672	ASNS	YDL105W	NSE4
AP3M2/MPM1	ENSG00000107771	AP3M2	YJL066C	MPM1
CNGB1/YHK8	ENSG00000107779	CNGB1	YHR048W	YHK8
ST6GALNAC2/YCR051W	ENSG00000107854	ST6GALNAC2	YCR051W	YCR051W
CHAT/GEA1	ENSG00000107862	CHAT	YJR031C	GEA1
PABPC1/BAG7	ENSG00000107863	PABPC1	YOR134W	BAG7
TESK2/BCP1	ENSG00000107949	TESK2	YDR361C	BCP1
C16orf80/YOL098C	ENSG00000107959	C16orf80	YOL098C	YOL098C
CSNK2A2/MPD1	ENSG00000108010	CSNK2A2	YOR288C	MPD1
PTPN21/NUP159	ENSG00000108021	PTPN21	YIL115C	NUP159
EIF2B3/SMC3	ENSG00000108055	EIF2B3	YJL074C	SMC3
CAMK2A/NHP10	ENSG00000108064	CAMK2A	YDL002C	NHP10
TCOF1/RTS3	ENSG00000108091	TCOF1	YGR161C	RTS3
CDC42/SSN2	ENSG00000108100	CDC42	YDR443C	SSN2
OSBPL3/ADH2	ENSG00000108107	OSBPL3	YMR303C	ADH2
EPHA8/CAF120	ENSG00000108175	EPHA8	YNL278W	CAF120
SLC12A3/YHI9	ENSG00000108187	SLC12A3	YHR029C	YHI9
RAD18/HED1	ENSG00000108256	RAD18	YDR014W-A	HED1
ATP2B1/ADA2	ENSG00000108264	ATP2B1	YDR448W	ADA2
NCK2/PRE3	ENSG00000108294	NCK2	YJL001W	PRE3
MAP4K4/NHP6A	ENSG00000108312	MAP4K4	YPR052C	NHP6A
RPL31/RPN3	ENSG00000108344	RPL31	YER021W	RPN3
WDR1/NOP8	ENSG00000108349	WDR1	YOL144W	NOP8
SNX13/CKS1	ENSG00000108375	SNX13	YBR135W	CKS1
ARHGAP10/GPT2	ENSG00000108405	ARHGAP10	YKR067W	GPT2
RPS6KA2/KAP95	ENSG00000108424	RPS6KA2	YLR347C	KAP95
ING3/BOS1	ENSG00000108433	ING3	YLR078C	BOS1
WBSCR22/MAK31	ENSG00000108465	WBSCR22	YCR020C-A	MAK31
SEL1L/HRQ1	ENSG00000108469	SEL1L	YDR291W	HRQ1
TRIP13/YER184C	ENSG00000108510	TRIP13	YER184C	YER184C
ATP6AP1/DIC1	ENSG00000108528	ATP6AP1	YLR348C	DIC1
TCF3/DOP1	ENSG00000108576	TCF3	YDR141C	DOP1
TRIB2/LAP3	ENSG00000108578	TRIB2	YNL239W	LAP3
DAZAP1/GOS1	ENSG00000108587	DAZAP1	YHL031C	GOS1
MBD3/RBG2	ENSG00000108591	MBD3	YGR173W	RBG2
PRLH/YML108W	ENSG00000108641	PRLH	YML108W	YML108W
HLTF/RRP5	ENSG00000108651	HLTF	YMR229C	RRP5
CPSF1/SNU114	ENSG00000108654	CPSF1	YKL173W	SNU114
CDH19/RPN6	ENSG00000108671	CDH19	YDL097C	RPN6
PDCD2/YDL057W	ENSG00000108700	PDCD2	YDL057W	YDL057W
PRKACA/SPT7	ENSG00000108773	PRKACA	YBR081C	SPT7
LPHN1/YPT6	ENSG00000108774	LPHN1	YLR262C	YPT6
ACTN1/INO4	ENSG00000108788	ACTN1	YOL108C	INO4
RPS6KA6/HDA1	ENSG00000108840	RPS6KA6	YNL021W	HDA1
EPN2/LUC7	ENSG00000108848	EPN2	YDL087C	LUC7
PTPN18/HUL4	ENSG00000108854	PTPN18	YJR036C	HUL4
LIMS2/MSG5	ENSG00000108861	LIMS2	YNL053W	MSG5
LNX1/FAA2	ENSG00000108946	LNX1	YER015W	FAA2
TFRC/LOT5	ENSG00000108953	TFRC	YKL183W	LOT5
SREBF1/CDC15	ENSG00000108984	SREBF1	YAR019C	CDC15
TRPC5/YNL035C	ENSG00000109046	TRPC5	YNL035C	YNL035C
AFF4/YIR042C	ENSG00000109065	AFF4	YIR042C	YIR042C
UBE2D1/SPT6	ENSG00000109111	UBE2D1	YGR116W	SPT6
MPP5/DEP1	ENSG00000109118	MPP5	YAL013W	DEP1
SMC1A/POM33	ENSG00000109133	SMC1A	YLL023C	POM33
HSD17B10/SMK1	ENSG00000109339	HSD17B10	YPR054W	SMK1
MARK2/PET8	ENSG00000109424	MARK2	YNL003C	PET8
HMMR/OSH2	ENSG00000109458	HMMR	YDL019C	OSH2
CHFR/AIM45	ENSG00000109536	CHFR	YPR004C	AIM45
TRHDE/DRS2	ENSG00000109654	TRHDE	YAL026C	DRS2
P4HA2/CRP1	ENSG00000109686	P4HA2	YHR146W	CRP1
FCGR2B/HSP78	ENSG00000109689	FCGR2B	YDR258C	HSP78
NFATC3/TAH18	ENSG00000109756	NFATC3	YPR048W	TAH18
ACADVL/USV1	ENSG00000109787	ACADVL	YPL230W	USV1
FBXW11/GPM3	ENSG00000109814	FBXW11	YOL056W	GPM3
ACAP1/FMP52	ENSG00000109854	ACAP1	YER004W	FMP52
CRMP1/ELP4	ENSG00000109911	CRMP1	YPL101W	ELP4
DERL2/ZPR1	ENSG00000109917	DERL2	YGR211W	ZPR1
NDE1/SSB1	ENSG00000109971	NDE1	YDL229W	SSB1
MRVI1/SWH1	ENSG00000110048	MRVI1	YAR042W	SWH1
AP1M1/SAP185	ENSG00000110075	AP1M1	YJL098W	SAP185
PVR/YAT2	ENSG00000110090	PVR	YER024W	YAT2
IKBKG/CLB1	ENSG00000110092	IKBKG	YGR108W	CLB1
XRCC1/TIF4631	ENSG00000110321	XRCC1	YGR162W	TIF4631
SCARB1/PHO91	ENSG00000110344	SCARB1	YNR013C	PHO91
MCM2/DHH1	ENSG00000110367	MCM2	YDL160C	DHH1
TP63/HRD1	ENSG00000110395	TP63	YOL013C	HRD1
LLGL2/KNS1	ENSG00000110422	LLGL2	YLL019C	KNS1
NLE1/LAT1	ENSG00000110435	NLE1	YNL071W	LAT1
SDHA/YNL247W	ENSG00000110619	SDHA	YNL247W	YNL247W
SMARCE1/TOM70	ENSG00000110711	SMARCE1	YNL121C	TOM70
KDM5A/NUP116	ENSG00000110713	KDM5A	YMR047C	NUP116
ADAM11/CST6	ENSG00000110723	ADAM11	YIL036W	CST6
PPP2R3A/TFB1	ENSG00000110768	PPP2R3A	YDR311W	TFB1
FERMT2/CHO1	ENSG00000110799	FERMT2	YER026C	CHO1
ABCB11/NAS2	ENSG00000110801	ABCB11	YIL007C	NAS2
CD5L/SPC19	ENSG00000110841	CD5L	YDR201W	SPC19
PTGS2/PAR32	ENSG00000110851	PTGS2	YDL173W	PAR32
IGF2BP2/CRN1	ENSG00000110880	IGF2BP2	YLR429W	CRN1
MAP3K13/CAX4	ENSG00000110881	MAP3K13	YGR036C	CAX4
ST6GAL1/ERG12	ENSG00000110921	ST6GAL1	YMR208W	ERG12
VDAC1P1/ATP1	ENSG00000110955	VDAC1P1	YBL099W	ATP1
PICALM/CAT8	ENSG00000111206	PICALM	YMR280C	CAT8
NSF/VPH2	ENSG00000111224	NSF	YKL119C	VPH2
GLI2/VPS62	ENSG00000111249	GLI2	YGR141W	VPS62
CLASP1/ALD5	ENSG00000111275	CLASP1	YER073W	ALD5
MRPS34/YHR177W	ENSG00000111321	MRPS34	YHR177W	YHR177W
NOTCH3/TFB4	ENSG00000111358	NOTCH3	YPR056W	TFB4
CLNS1A/SPT4	ENSG00000111424	CLNS1A	YGR063C	SPT4
PPP2R2C/SSO2	ENSG00000111450	PPP2R2C	YMR183C	SSO2
TEAD2/SEC22	ENSG00000111481	TEAD2	YLR268W	SEC22
EED/RHO2	ENSG00000111540	EED	YNL090W	RHO2
CDHR2/NUP84	ENSG00000111581	CDHR2	YDL116W	NUP84
SNCB/CDC36	ENSG00000111596	SNCB	YDL165W	CDC36
TSG101/TOF1	ENSG00000111602	TSG101	YNL273W	TOF1
ATP2A3/TDH3	ENSG00000111640	ATP2A3	YGR192C	TDH3
CA12/NOP2	ENSG00000111641	CA12	YNL061W	NOP2
MGLL/ISW2	ENSG00000111642	MGLL	YOR304W	ISW2
NTN4/UBP11	ENSG00000111667	NTN4	YKR098C	UBP11
BCS1L/ENO1	ENSG00000111674	BCS1L	YGR254W	ENO1
NUAK1/YGR153W	ENSG00000111679	NUAK1	YGR153W	YGR153W
SLC24A1/SPR1	ENSG00000111701	SLC24A1	YOR190W	SPR1
SCARF1/SIP2	ENSG00000111725	SCARF1	YGL208W	SIP2
LMAN1/YHR003C	ENSG00000111726	LMAN1	YHR003C	YHR003C
PTPLAD1/GIR2	ENSG00000111832	PTPLAD1	YDR152W	GIR2
IPCEF1/HSE1	ENSG00000111859	IPCEF1	YHL002W	HSE1
ZZEF1/ASF1	ENSG00000111875	ZZEF1	YJL115W	ASF1
ENO1/CEG1	ENSG00000111880	ENO1	YGL130W	CEG1
SLC12A1/YER121W	ENSG00000111907	SLC12A1	YER121W	YER121W
C19orf10/SER2	ENSG00000112029	C19orf10	YGR208W	SER2
ANO8/STE3	ENSG00000112038	ANO8	YKL178C	STE3
ARHGEF10L/YPR003C	ENSG00000112053	ARHGEF10L	YPR003C	YPR003C
TXK/BCK1	ENSG00000112062	TXK	YJL095W	BCK1
KCNQ2/MEP3	ENSG00000112077	KCNQ2	YPR138C	MEP3
TACR2/MCM5	ENSG00000112118	TACR2	YLR274W	MCM5
ACTR6/UFD1	ENSG00000112130	ACTR6	YGR048W	UFD1
TIPIN/HRT3	ENSG00000112146	TIPIN	YLR097C	HRT3
SRI/HUR1	ENSG00000112164	SRI	YGL168W	HUR1
EIF4G3/RPS15	ENSG00000112175	EIF4G3	YOL040C	RPS15
NUP37/RPN10	ENSG00000112186	NUP37	YHR200W	RPN10
SEMA3A/AIR1	ENSG00000112214	SEMA3A	YIL079C	AIR1
SEMA3C/SSN8	ENSG00000112237	SEMA3C	YNL025C	SSN8
ACAT1/XPT1	ENSG00000112242	ACAT1	YJR133W	XPT1
CELSR1/FRE4	ENSG00000112282	CELSR1	YNR060W	FRE4
ZNF638/YJL132W	ENSG00000112293	ZNF638	YJL132W	YJL132W
ADD2/SAP190	ENSG00000112312	ADD2	YKR028W	SAP190
FGF4/MVP1	ENSG00000112335	FGF4	YMR004W	MVP1
RASAL2/SKI7	ENSG00000112339	RASAL2	YOR076C	SKI7
MARK3/PEX7	ENSG00000112357	MARK3	YDR142C	PEX7
SLC25A3/PZF1	ENSG00000112365	SLC25A3	YPR186C	PZF1
FOSL2/MCH2	ENSG00000112394	FOSL2	YKL221W	MCH2
FRYL/MSL5	ENSG00000112531	FRYL	YLR116W	MSL5
FSCN1/RTG3	ENSG00000112561	FSCN1	YBL103C	RTG3
ACTB/ENP1	ENSG00000112578	ACTB	YBR247C	ENP1
PLD1/SPT15	ENSG00000112592	PLD1	YER148W	SPT15
WDR62/RML2	ENSG00000112651	WDR62	YEL050C	RML2
DLG1/SDP1	ENSG00000112679	DLG1	YIL113W	SDP1
RAB7A/PRP45	ENSG00000112739	RAB7A	YAL032C	PRP45
BCAP29/FUN26	ENSG00000112759	BCAP29	YAL022C	FUN26
SART3/RAD50	ENSG00000112769	SART3	YNL250W	RAD50
ARHGAP15/GTO3	ENSG00000112782	ARHGAP15	YMR251W	GTO3
PAX2/PAP2	ENSG00000112941	PAX2	YOL115W	PAP2
EXOSC7/FRE2	ENSG00000112964	EXOSC7	YKL220C	FRE2
KIFAP3/ERG13	ENSG00000112972	KIFAP3	YML126C	ERG13
MCM6/BDF1	ENSG00000112983	MCM6	YLR399C	BDF1
REXO2/LYS1	ENSG00000112992	REXO2	YIR034C	LYS1
RBM7/SSA3	ENSG00000113013	RBM7	YBL075C	SSA3
RBMS2/GAS3	ENSG00000113100	RBMS2	YMR215W	GAS3
BAZ2A/THG1	ENSG00000113272	BAZ2A	YGR024C	THG1
PTPN23/ENT5	ENSG00000113282	PTPN23	YDR153C	ENT5
MLH1/CCR4	ENSG00000113300	MLH1	YAL021C	CCR4
UNG/MSH3	ENSG00000113318	UNG	YCR092C	MSH3
KLHL20/RNT1	ENSG00000113360	KLHL20	YMR239C	RNT1
RGS11/GDA1	ENSG00000113361	RGS11	YEL042W	GDA1
PLXNA2/BUD6	ENSG00000113368	PLXNA2	YLR319C	BUD6
SPAG5/SUB1	ENSG00000113387	SPAG5	YMR039C	SUB1
ANKRD13A/DIA3	ENSG00000113448	ANKRD13A	YDL024C	DIA3
TPD52/RAD17	ENSG00000113456	TPD52	YOR368W	RAD17
ACACB/YDR514C	ENSG00000113532	ACACB	YDR514C	YDR514C
TRAF4/SKP1	ENSG00000113558	TRAF4	YDR328C	SKP1
PAG1/PPH3	ENSG00000113575	PAG1	YDR075W	PPH3
GPATCH1/FLO9	ENSG00000113580	GPATCH1	YAL063C	FLO9
ICAM3/PRP46	ENSG00000113593	ICAM3	YPL151C	PRP46
NT5C2/ARL3	ENSG00000113595	NT5C2	YPL051W	ARL3
MCAM/SEC24	ENSG00000113615	MCAM	YIL109C	SEC24
GPC4/MRPL1	ENSG00000113645	GPC4	YDR116C	MRPL1
CAMSAP3/HTA2	ENSG00000113648	CAMSAP3	YBL003C	HTA2
RAP1GAP/PRP40	ENSG00000113649	RAP1GAP	YKL012W	PRP40
XAB2/HSP10	ENSG00000113657	XAB2	YOR020C	HSP10
ARHGEF1/RNH70	ENSG00000113712	ARHGEF1	YGR276C	RNH70
STXBP2/ERV46	ENSG00000113719	STXBP2	YAL042W	ERV46
MAP2K7/PKC1	ENSG00000113721	MAP2K7	YBL105C	PKC1
NMRK2/SMC4	ENSG00000113810	NMRK2	YLR086W	SMC4
DGKD/ARP8	ENSG00000113812	DGKD	YOR141C	ARP8
CTTNBP2/SWI5	ENSG00000113916	CTTNBP2	YDR146C	SWI5
ACTL6B/EMP46	ENSG00000114013	ACTL6B	YLR080W	EMP46
RARB/OGG1	ENSG00000114026	RARB	YML060W	OGG1
TOP2B/UFD4	ENSG00000114062	TOP2B	YKL010C	UFD4
NFKB2/VID28	ENSG00000114098	NFKB2	YIL017C	VID28
PPP1R12B/AAD14	ENSG00000114115	PPP1R12B	YNL331C	AAD14
DNAJC10/RIM2	ENSG00000114120	DNAJC10	YBR192W	RIM2
GTF3C1/APC11	ENSG00000114125	GTF3C1	YDL008W	APC11
IL4R/GCN5	ENSG00000114166	IL4R	YGR252W	GCN5
USP33/ARC19	ENSG00000114209	USP33	YKL013C	ARC19
PAK3/RMD6	ENSG00000114279	PAK3	YEL072W	RMD6
DCX/BCY1	ENSG00000114302	DCX	YIL033C	BCY1
SNRPA/UBP3	ENSG00000114316	SNRPA	YER151C	UBP3
SPAG6/YMR134W	ENSG00000114346	SPAG6	YMR134W	YMR134W
EXOSC5/DOA4	ENSG00000114374	EXOSC5	YDR069C	DOA4
DYNC1I2/RPL24A	ENSG00000114391	DYNC1I2	YGL031C	RPL24A
APBB1IP/GPB2	ENSG00000114423	APBB1IP	YAL056W	GPB2
LRCH4/GLC3	ENSG00000114480	LRCH4	YEL011W	GLC3
FAM76B/NRD1	ENSG00000114503	FAM76B	YNL251C	NRD1
SIRT6/VMA1	ENSG00000114573	SIRT6	YDL185W	VMA1
TYR/YDR415C	ENSG00000114738	TYR	YDR415C	YDR415C
POLD3/HFI1	ENSG00000114745	POLD3	YPL254W	HFI1
ACTN2/SUI1	ENSG00000114784	ACTN2	YNL244C	SUI1
CAPZB/CPR3	ENSG00000114857	CAPZB	YML078W	CPR3
PHF17/TPP1	ENSG00000115008	PHF17	YMR156C	TPP1
UBE2A/ARP4	ENSG00000115073	UBE2A	YJL081C	ARP4
FGFR1/ARP3	ENSG00000115091	FGFR1	YJR065C	ARP3
FKBP6/ARG8	ENSG00000115107	FKBP6	YOL140W	ARG8
GTF2I/POL1	ENSG00000115145	GTF2I	YNL102W	POL1
SMC1B/GUT2	ENSG00000115159	SMC1B	YIL155C	GUT2
FBLN1/CSE4	ENSG00000115163	FBLN1	YKL049C	CSE4
ITGA8/HOG1	ENSG00000115170	ITGA8	YLR113W	HOG1
CST7/YML079W	ENSG00000115207	CST7	YML079W	YML079W
MAP2/RPN11	ENSG00000115233	MAP2	YFR004W	RPN11
PIAS2/CYR1	ENSG00000115241	PIAS2	YJL005W	CYR1
AMPH/YIM1	ENSG00000115252	AMPH	YMR152W	YIM1
ARAF/YOP1	ENSG00000115255	ARAF	YPR028W	YOP1
MCCC1/PRB1	ENSG00000115257	MCCC1	YEL060C	PRB1
FAP/PEF1	ENSG00000115271	FAP	YGR058W	PEF1
NEBL/CWH41	ENSG00000115275	NEBL	YGL027C	CWH41
UBE2K/NUM1	ENSG00000115306	UBE2K	YDR150W	NUM1
PIK3C3/DPB3	ENSG00000115350	PIK3C3	YBR278W	DPB3
N4BP2/YDL218W	ENSG00000115353	N4BP2	YDL218W	YDL218W
SYNJ2/GIS2	ENSG00000115380	SYNJ2	YNL255C	GIS2
ADCY2/SLX1	ENSG00000115392	ADCY2	YBR228W	SLX1
PPP2R5C/BSC2	ENSG00000115414	PPP2R5C	YDR275W	BSC2
RBFOX1/BLI1	ENSG00000115415	RBFOX1	YKL061W	BLI1
GNB1/CCT4	ENSG00000115484	GNB1	YDL143W	CCT4
HOXA9/PLP1	ENSG00000115514	HOXA9	YDR183W	PLP1
EDN1/HSH155	ENSG00000115524	EDN1	YMR288W	HSH155
MLLT10/VPS24	ENSG00000115561	MLLT10	YKL041W	VPS24
ADCYAP1R1/YDR541C	ENSG00000115590	ADCYAP1R1	YDR541C	YDR541C
NRD1/YJR096W	ENSG00000115594	NRD1	YJR096W	YJR096W
VDAC3/FLO1	ENSG00000115602	VDAC3	YAR050W	FLO1
PCM1/SPO12	ENSG00000115648	PCM1	YHR152W	SPO12
CBFA2T2/DUR3	ENSG00000115665	CBFA2T2	YHL016C	DUR3
DBC1/SDS22	ENSG00000115685	DBC1	YKL193C	SDS22
ITCH/HRK1	ENSG00000115687	ITCH	YOR267C	HRK1
TP73/CNB1	ENSG00000115756	TP73	YKL190W	CNB1
TOLLIP/SPE1	ENSG00000115758	TOLLIP	YKL184W	SPE1
UBE2D4/RPL23A	ENSG00000115762	UBE2D4	YBL087C	RPL23A
RUNX1T1/GRH1	ENSG00000115806	RUNX1T1	YDR517W	GRH1
THOC1/CAC2	ENSG00000115808	THOC1	YML102W	CAC2
OSBPL6/AAC1	ENSG00000115840	OSBPL6	YMR056C	AAC1
SLC1A3/YMR114C	ENSG00000115850	SLC1A3	YMR114C	YMR114C
XRCC5/DPS1	ENSG00000115866	XRCC5	YLL018C	DPS1
LXN/NOP6	ENSG00000115875	LXN	YDL213C	NOP6
SP140/LTE1	ENSG00000115904	SP140	YAL024C	LTE1
MKNK1/BNA5	ENSG00000115919	MKNK1	YLR231C	BNA5
TNS1/VRP1	ENSG00000115935	TNS1	YLR337C	VRP1
REXO1/KRR1	ENSG00000115946	REXO1	YCL059C	KRR1
SAR1A/CDC6	ENSG00000115947	SAR1A	YJL194W	CDC6
CDC14A/MRM1	ENSG00000115966	CDC14A	YOR201C	MRM1
RAPGEF3/FKS1	ENSG00000116001	RAPGEF3	YLR342W	FKS1
CEACAM1/SMT3	ENSG00000116030	CEACAM1	YDR510W	SMT3
SENP1/YBR197C	ENSG00000116039	SENP1	YBR197C	YBR197C
DUSP13/SSZ1	ENSG00000116044	DUSP13	YHR064C	SSZ1
CIC/IRC24	ENSG00000116096	CIC	YIR036C	IRC24
LIPE/ALO1	ENSG00000116133	LIPE	YML086C	ALO1
FDFT1/PSK1	ENSG00000116141	FDFT1	YAL017W	PSK1
PAFAH1B3/RFA3	ENSG00000116147	PAFAH1B3	YJL173C	RFA3
OPHN1/STE14	ENSG00000116237	OPHN1	YDR410C	STE14
KIF22/RPL22A	ENSG00000116251	KIF22	YLR061W	RPL22A
SCGN/SLY1	ENSG00000116266	SCGN	YDR189W	SLY1
PGM1/YIP5	ENSG00000116329	PGM1	YGL161C	YIP5
DDX1/NPL3	ENSG00000116350	DDX1	YDR432W	NPL3
DNM2/ATP4	ENSG00000116459	DNM2	YPL078C	ATP4
EPB41L2/YPT31	ENSG00000116473	EPB41L2	YER031C	YPT31
RIMS1/CAP1	ENSG00000116489	RIMS1	YKL007W	CAP1
STX7/BYE1	ENSG00000116539	STX7	YKL005C	BYE1
RABL2B/SPE3	ENSG00000116649	RABL2B	YPR069C	SPE3
KEAP1/STB6	ENSG00000116661	KEAP1	YKL072W	STB6
PTPRH/REV7	ENSG00000116670	PTPRH	YIL139C	REV7
EPHA6/CAJ1	ENSG00000116675	EPHA6	YER048C	CAJ1
SCTR/YEL023C	ENSG00000116678	SCTR	YEL023C	YEL023C
RFX3/YLH47	ENSG00000116679	RFX3	YPR125W	YLH47
RIF1/FZO1	ENSG00000116688	RIF1	YBR179C	FZO1
RAB21/TRX3	ENSG00000116703	RAB21	YCR083W	TRX3
SLC4A4/GCD14	ENSG00000116731	SLC4A4	YJL125C	GCD14
SMARCA2/YER077C	ENSG00000116750	SMARCA2	YER077C	YER077C
RDH8/HSH49	ENSG00000116754	RDH8	YOR319W	HSH49
SESN1/CYS3	ENSG00000116761	SESN1	YAL012W	CYS3
MID2/PSK2	ENSG00000116783	MID2	YOL045W	PSK2
COL5A3/SOR2	ENSG00000116791	COL5A3	YDL246C	SOR2
SRCAP/MSW1	ENSG00000116874	SRCAP	YDR268W	MSW1
KIAA0020/RPS12	ENSG00000116918	KIAA0020	YOR369C	RPS12
CPB2/NRK1	ENSG00000116954	CPB2	YNL129W	NRK1
CHRNA3/POS5	ENSG00000116962	CHRNA3	YPL188W	POS5
KCNN2/RPS10A	ENSG00000116983	KCNN2	YOR293W	RPS10A
CNOT4/MHT1	ENSG00000116984	CNOT4	YLL062C	MHT1
PSEN1/SLM2	ENSG00000117020	PSEN1	YNL047C	SLM2
CPOX/RIB5	ENSG00000117091	CPOX	YBR256C	RIB5
MOK/ASE1	ENSG00000117114	MOK	YOR058C	ASE1
HSP90AA1/SDH2	ENSG00000117118	HSP90AA1	YLL041C	SDH2
RBL1/SSF1	ENSG00000117133	RBL1	YHR066W	SSF1
DLGAP4/JHD2	ENSG00000117139	DLGAP4	YJR119C	JHD2
CFHR2/RRP1	ENSG00000117155	CFHR2	YDR087C	RRP1
NDC80/ROD1	ENSG00000117289	NDC80	YOR018W	ROD1
AP4E1/GAL10	ENSG00000117308	AP4E1	YBR019C	GAL10
RSBN1/YGL082W	ENSG00000117385	RSBN1	YGL082W	YGL082W
MAGI3/GAL2	ENSG00000117394	MAGI3	YLR081W	GAL2
CXCL2/EBP2	ENSG00000117395	CXCL2	YKL172W	EBP2
AFP/CDC20	ENSG00000117399	AFP	YGL116W	CDC20
COL4A4/KAP122	ENSG00000117408	COL4A4	YGL016W	KAP122
OSTM1/VMA16	ENSG00000117410	OSTM1	YHR026W	VMA16
CDH7/GRE3	ENSG00000117448	CDH7	YHR104W	GRE3
PCNP/PRX1	ENSG00000117450	PCNP	YBL064C	PRX1
ARG2/HDA2	ENSG00000117461	ARG2	YDR295C	HDA2
MEF2C/PHO13	ENSG00000117519	MEF2C	YDL236W	PHO13
PTPRC/NYV1	ENSG00000117533	PTPRC	YLR093C	NYV1
CACNA1S/DPH5	ENSG00000117543	CACNA1S	YLR172C	DPH5
PKP1/WWM1	ENSG00000117560	PKP1	YFL010C	WWM1
UBA5/YIR035C	ENSG00000117594	UBA5	YIR035C	YIR035C
STK17B/UTP25	ENSG00000117597	STK17B	YIL091C	UTP25
CDC14B/SSA4	ENSG00000117632	CDC14B	YER103W	SSA4
ZNF510/PTK2	ENSG00000117676	ZNF510	YJR059W	PTK2
LRP2/PET191	ENSG00000117707	LRP2	YJR034W	PET191
ZNF506/SWI1	ENSG00000117713	ZNF506	YPL016W	SWI1
DUSP12/FAR10	ENSG00000117724	DUSP12	YLR238W	FAR10
ENSG00000081770/RFA2	ENSG00000117748	ENSG00000081770	YNL312W	RFA2
CADPS2/TLG2	ENSG00000117758	CADPS2	YOL018C	TLG2
HSPB11/TCB2	ENSG00000117868	HSPB11	YNL087W	TCB2
IL12RB2/YCL068C	ENSG00000117971	IL12RB2	YCL068C	YCL068C
SMARCD3/KIN3	ENSG00000118046	SMARCD3	YAR018C	KIN3
FYB/SET1	ENSG00000118058	FYB	YHR119W	SET1
MPP4/NTH2	ENSG00000118094	MPP4	YBR001C	NTH2
STRADB/STS1	ENSG00000118193	STRADB	YIR011C	STS1
BZW1/RGM1	ENSG00000118263	BZW1	YMR182C	RGM1
PGR/MOT3	ENSG00000118495	PGR	YMR070W	MOT3
ME2/POC4	ENSG00000118503	ME2	YPL144W	POC4
C5orf22/YJR154W	ENSG00000118507	C5orf22	YJR154W	YJR154W
CCNT2/YPL067C	ENSG00000118508	CCNT2	YPL067C	YPL067C
EPB41L3/BAS1	ENSG00000118513	EPB41L3	YKR099W	BAS1
COBLL1/CAR1	ENSG00000118520	COBLL1	YPL111W	CAR1
DLG3/SWP1	ENSG00000118705	DLG3	YMR149W	SWP1
TRAF5/YGL036W	ENSG00000118873	TRAF5	YGL036W	YGL036W
MRPL22/MIG3	ENSG00000118922	MRPL22	YER028C	MIG3
GEMIN5/SNX4	ENSG00000118960	GEMIN5	YJL036W	SNX4
OPRK1/PCL9	ENSG00000118971	OPRK1	YDL179W	PCL9
NFE2L1/TFC4	ENSG00000119041	NFE2L1	YGR047C	TFC4
GSK3B/GUD1	ENSG00000119125	GSK3B	YDL238C	GUD1
ITGB5/YPR015C	ENSG00000119138	ITGB5	YPR015C	YPR015C
ERC1/UTP10	ENSG00000119285	ERC1	YJL109C	UTP10
XPO1/RAD23	ENSG00000119318	XPO1	YEL037C	RAD23
PALB2/RRD2	ENSG00000119383	PALB2	YPL152W	RRD2
DOPEY1/GLE1	ENSG00000119392	DOPEY1	YDL207W	GLE1
BCKDHB/MTG2	ENSG00000119396	BCKDHB	YHR168W	MTG2
KAT6A/BRR1	ENSG00000119397	KAT6A	YPR057W	BRR1
ULK2/RRT13	ENSG00000119402	ULK2	YER066W	RRT13
GRHL2/MKK2	ENSG00000119408	GRHL2	YPL140C	MKK2
TNPO1/MIC14	ENSG00000119421	TNPO1	YDR031W	MIC14
P2RX5/AKR2	ENSG00000119509	P2RX5	YOR034C	AKR2
ITGAE/VPS4	ENSG00000119541	ITGAE	YPR173C	VPS4
DIS3/PMS1	ENSG00000119684	DIS3	YNL082W	PMS1
PIBF1/YOR1	ENSG00000119688	PIBF1	YGR281W	YOR1
ENSG00000083622/YET1	ENSG00000119703	ENSG00000083622	YKL065C	YET1
NUFIP1/YCR016W	ENSG00000119707	NUFIP1	YCR016W	YCR016W
RRAGB/ALD4	ENSG00000119711	RRAGB	YOR374W	ALD4
CYLD/GCD7	ENSG00000119718	CYLD	YLR291C	GCD7
SLC27A5/TOM40	ENSG00000119725	SLC27A5	YMR203W	TOM40
ZNF324/AXL1	ENSG00000119912	ZNF324	YPR122W	AXL1
ZNF446/SWT1	ENSG00000119917	ZNF446	YOR166C	SWT1
ZNF8/PIG2	ENSG00000119938	ZNF8	YIL045W	PIG2
RPS5/XKS1	ENSG00000119950	RPS5	YGR194C	XKS1
FAT1/YHL042W	ENSG00000119965	FAT1	YHL042W	YHL042W
YTHDC1/MAK11	ENSG00000120008	YTHDC1	YKL021C	MAK11
CHMP2B/MET17	ENSG00000120054	CHMP2B	YLR303W	MET17
PPIE/PIS1	ENSG00000120088	PPIE	YPR113W	PIS1
ZMPSTE24/PPS1	ENSG00000120129	ZMPSTE24	YBR276C	PPS1
NOA1/MPS1	ENSG00000120156	NOA1	YDL028C	MPS1
REST/RCL1	ENSG00000120158	REST	YOL010W	RCL1
SSH1/MOB1	ENSG00000120162	SSH1	YIL106W	MOB1
GSTP1/MRP2	ENSG00000120333	GSTP1	YPR166C	MRP2
APLP2/CCT2	ENSG00000120438	APLP2	YIL142W	CCT2
SLCO1A2/RTA1	ENSG00000120457	SLCO1A2	YGR213C	RTA1
WBP11/DCR2	ENSG00000120659	WBP11	YLR361C	DCR2
EIF3I/SSE2	ENSG00000120694	EIF3I	YBR169C	SSE2
TXLNA/ALG5	ENSG00000120697	TXLNA	YPL227C	ALG5
APOB/RRP43	ENSG00000120699	APOB	YCR035C	RRP43
NCOA1/MET31	ENSG00000120738	NCOA1	YPL038W	MET31
KIF3C/PPZ1	ENSG00000120756	KIF3C	YML016C	PPZ1
RAB10/UTP20	ENSG00000120800	RAB10	YBL004W	UTP20
GCKR/FUS1	ENSG00000120802	GCKR	YCL027W	FUS1
HADHA/HAP3	ENSG00000120837	HADHA	YBL021C	HAP3
MAPRE3/FIP1	ENSG00000120885	MAPRE3	YJR093C	FIP1
CAD/YAR064W	ENSG00000120907	CAD	YAR064W	YAR064W
CD59/CMP2	ENSG00000120910	CD59	YML057W	CMP2
CD82/YLR118C	ENSG00000120992	CD82	YLR118C	YLR118C
ATRX/RRI1	ENSG00000121022	ATRX	YDL216C	RRI1
TAF9/YGR017W	ENSG00000121067	TAF9	YGR017W	YGR017W
FCN1/HUT1	ENSG00000121073	FCN1	YPL244C	HUT1
MECOM/RSB1	ENSG00000121361	MECOM	YOR049C	RSB1
SCAMP1/POL12	ENSG00000121440	SCAMP1	YBL035C	POL12
PREP/CTA1	ENSG00000121691	PREP	YDR256C	CTA1
HACE1/CST9	ENSG00000121741	HACE1	YLR394W	CST9
SEH1L/BUB2	ENSG00000121749	SEH1L	YMR055C	BUB2
WDR47/IDS2	ENSG00000121753	WDR47	YJL146W	IDS2
OVGP1/SAN1	ENSG00000121848	OVGP1	YDR143C	SAN1
MAP3K4/PEX3	ENSG00000121957	MAP3K4	YDR329C	PEX3
PILRA/YCR061W	ENSG00000121966	PILRA	YCR061W	YCR061W
IGSF9/PRK1	ENSG00000122025	IGSF9	YIL095W	PRK1
ABCB1/CRZ1	ENSG00000122034	ABCB1	YNL027W	CRZ1
AKR1B1/INP53	ENSG00000122126	AKR1B1	YOR109W	INP53
CPNE3/COG5	ENSG00000122176	CPNE3	YNL051W	COG5
RRN3/COP1	ENSG00000122218	RRN3	YDL145C	COP1
CTTN/MDM31	ENSG00000122299	CTTN	YHR194W	MDM31
MTIF2/CIT3	ENSG00000122367	MTIF2	YPR001W	CIT3
TTC39A/CDC3	ENSG00000122545	TTC39A	YLR314C	CDC3
EPS15/NOP4	ENSG00000122566	EPS15	YPL043W	NOP4
ORC1/CLC1	ENSG00000122705	ORC1	YGR167W	CLC1
MGST2/DSE1	ENSG00000122741	MGST2	YER124C	DSE1
CHERP/YMR317W	ENSG00000122778	CHERP	YMR317W	YMR317W
ATG16L1/RSC2	ENSG00000122779	ATG16L1	YLR357W	RSC2
USP40/LSC2	ENSG00000122786	USP40	YGR244C	LSC2
RAD54L/YER130C	ENSG00000122877	RAD54L	YER130C	YER130C
MAST2/YPR011C	ENSG00000122912	MAST2	YPR011C	YPR011C
DNAJA1/MF(ALPHA)1	ENSG00000122952	DNAJA1	YPL187W	MF(ALPHA)1
B4GALT1/PEP8	ENSG00000122958	B4GALT1	YJL053W	PEP8
CHMP5/GBP2	ENSG00000122965	CHMP5	YCL011C	GBP2
NFX1/BBP1	ENSG00000122966	NFX1	YPL255W	BBP1
DIMT1/ATG4	ENSG00000123066	DIMT1	YNL223W	ATG4
IPO11/DMA2	ENSG00000123091	IPO11	YNL116W	DMA2
EIF2AK1/TSA1	ENSG00000123131	EIF2AK1	YML028W	TSA1
EPDR1/CCC2	ENSG00000123191	EPDR1	YDR270W	CCC2
SEPHS1/NQM1	ENSG00000123213	SEPHS1	YGR043C	NQM1
MRPL28/TMA17	ENSG00000123240	MRPL28	YDL110C	TMA17
CEACAM6/BUD14	ENSG00000123329	CEACAM6	YAR014C	BUD14
RBM22/GIM5	ENSG00000123349	RBM22	YML094W	GIM5
TMED2/KIN28	ENSG00000123374	TMED2	YDL108W	KIN28
ERO1LB/PRC1	ENSG00000123384	ERO1LB	YMR297W	PRC1
ZFAND6/STP1	ENSG00000123411	ZFAND6	YDR463W	STP1
TXLNG/RRP4	ENSG00000123415	TXLNG	YHR069C	RRP4
PPEF1/PPM2	ENSG00000123444	PPEF1	YOL141W	PPM2
LAT2/ATP11	ENSG00000123472	LAT2	YNL315C	ATP11
HUWE1/SHY1	ENSG00000123562	HUWE1	YGR112W	SHY1
ZW10/GAS4	ENSG00000123609	ZW10	YOL132W	GAS4
ALG9/YLR345W	ENSG00000123836	ALG9	YLR345W	YLR345W
MYBPC2/LAP4	ENSG00000123992	MYBPC2	YKL103C	LAP4
NOX4/SPR6	ENSG00000123999	NOX4	YER115C	SPR6
ACOX3/DIP5	ENSG00000124067	ACOX3	YPL265W	DIP5
MTMR2/YKL091C	ENSG00000124120	MTMR2	YKL091C	YKL091C
PPP1R15A/RVS167	ENSG00000124181	PPP1R15A	YDR388W	RVS167
HSD17B14/NAB3	ENSG00000124193	HSD17B14	YPL190C	NAB3
TRIP6/PSE1	ENSG00000124207	TRIP6	YMR308C	PSE1
ACHE/TEM1	ENSG00000124209	ACHE	YML064C	TEM1
FTL/MDM34	ENSG00000124214	FTL	YGL219C	MDM34
SRRT/SSO1	ENSG00000124222	SRRT	YPL232W	SSO1
BAX/SLX8	ENSG00000124226	BAX	YER116C	SLX8
NLK/DRS1	ENSG00000124228	NLK	YLL008W	DRS1
PIGS/SNC2	ENSG00000124333	PIGS	YOR327C	SNC2
ATXN7L3/RFU1	ENSG00000124356	ATXN7L3	YLR073C	RFU1
PGS1/TOS1	ENSG00000124357	PGS1	YBR162C	TOS1
PSMC5/UBP8	ENSG00000124422	PSMC5	YMR223W	UBP8
UIMC1/SAM37	ENSG00000124491	UIMC1	YMR060C	SAM37
CETP/YHC1	ENSG00000124562	CETP	YLR298C	YHC1
MMP2/TFB2	ENSG00000124570	MMP2	YPL122C	TFB2
GNAO1/BPT1	ENSG00000124574	GNAO1	YLL015W	BPT1
OGFOD1/OST6	ENSG00000124641	OGFOD1	YML019W	OST6
SH3BP2/YGR266W	ENSG00000124702	SH3BP2	YGR266W	YGR266W
ADD1/CRG1	ENSG00000124713	ADD1	YHR209W	CRG1
C14orf166/MCM1	ENSG00000124762	C14orf166	YMR043W	MCM1
NID2/ROX1	ENSG00000124766	NID2	YPR065W	ROX1
GMCL1/SRL2	ENSG00000124782	GMCL1	YLR082C	SRL2
SF3B2/NUP1	ENSG00000124789	SF3B2	YOR098C	NUP1
KLHL42/FMP23	ENSG00000124802	KLHL42	YBR047W	FMP23
GNAS/MSA1	ENSG00000124813	GNAS	YOR066W	MSA1
DNM1L/NSG2	ENSG00000124942	DNM1L	YNL156C	NSG2
PTHLH/CDC39	ENSG00000125107	PTHLH	YCR093W	CDC39
PHACTR3/EMP70	ENSG00000125304	PHACTR3	YLR083C	EMP70
ERGIC2/UPF3	ENSG00000125351	ERGIC2	YGR072W	UPF3
TFAP2C/CDC11	ENSG00000125354	TFAP2C	YJR076C	CDC11
AURKA/GGA2	ENSG00000125447	AURKA	YHR108W	GGA2
PIR/ADY2	ENSG00000125450	PIR	YCR010C	ADY2
RFX2/REB1	ENSG00000125482	RFX2	YBR049C	REB1
SULT2B1/ESC2	ENSG00000125618	SULT2B1	YDR363W	ESC2
CNOT3/RPA135	ENSG00000125630	CNOT3	YPR010C	RPA135
GP6/YKL047W	ENSG00000125651	GP6	YKL047W	YKL047W
PTPN4/THO2	ENSG00000125676	PTPN4	YNL139C	THO2
DDX18/PMT4	ENSG00000125734	DDX18	YJR143C	PMT4
KHSRP/SMD2	ENSG00000125743	KHSRP	YLR275W	SMD2
GNA11/RTN2	ENSG00000125744	GNA11	YDL204W	RTN2
EDEM2/SQT1	ENSG00000125746	EDEM2	YIR012W	SQT1
DNMT3B/RPL18A	ENSG00000125753	DNMT3B	YOL120C	RPL18A
REM1/GPD1	ENSG00000125775	REM1	YDL022W	GPD1
TPX2/HCM1	ENSG00000125798	TPX2	YCR065W	HCM1
PDRG1/PDC2	ENSG00000125817	PDRG1	YDR081C	PDC2
EPB41L1/YCR076C	ENSG00000125818	EPB41L1	YCR076C	YCR076C
DOCK9/SMB1	ENSG00000125835	DOCK9	YER029C	SMB1
DOCK3/YDR222W	ENSG00000125845	DOCK3	YDR222W	YDR222W
COQ9/CCT8	ENSG00000125863	COQ9	YJL008C	CCT8
CRLS1/MRS1	ENSG00000125864	CRLS1	YIR021W	MRS1
PPP1R13B/COF1	ENSG00000125868	PPP1R13B	YLL050C	COF1
SIGLEC1/MUD1	ENSG00000125870	SIGLEC1	YBR119W	MUD1
FKBP1A/NAB6	ENSG00000125944	FKBP1A	YML117W	NAB6
NSFL1C/INO2	ENSG00000125952	NSFL1C	YDR123C	INO2
MAVS/RAM1	ENSG00000125954	MAVS	YDL090C	RAM1
F11/ERV41	ENSG00000125991	F11	YML067C	ERV41
XRN2/ATG11	ENSG00000126001	XRN2	YPR049C	ATG11
DYNLL1/PRE1	ENSG00000126067	DYNLL1	YER012W	PRE1
TESC/CIR1	ENSG00000126214	TESC	YGR207C	CIR1
SNX5/YJR084W	ENSG00000126226	SNX5	YJR084W	YJR084W
RPL6/DOT5	ENSG00000126432	RPL6	YIL010W	DOT5
MAPKAPK5/VPS30	ENSG00000126581	MAPKAPK5	YPL120W	VPS30
P2RX7/ECM22	ENSG00000126746	P2RX7	YLR228C	ECM22
ESF1/EDE1	ENSG00000126777	ESF1	YBL047C	EDE1
RBBP9/YDL206W	ENSG00000126787	RBBP9	YDL206W	YDL206W
ANAPC5/SSC1	ENSG00000126803	ANAPC5	YJR045C	SSC1
SLC23A2/URB2	ENSG00000126838	SLC23A2	YJR041C	URB2
TMEM230/GEM1	ENSG00000126858	TMEM230	YAL048C	GEM1
DZANK1/PBS2	ENSG00000126934	DZANK1	YJL128C	PBS2
KDM2B/TIM8	ENSG00000126953	KDM2B	YJR135W-A	TIM8
TASP1/SNT309	ENSG00000126970	TASP1	YPR101W	SNT309
GCN1L1/CNE1	ENSG00000127022	GCN1L1	YAL058W	CNE1
RPLP0/VIP1	ENSG00000127241	RPLP0	YLR410W	VIP1
PXN/NUP85	ENSG00000127311	PXN	YJR042W	NUP85
RPH3A/JID1	ENSG00000127328	RPH3A	YPR061C	JID1
TRMT6/CHK1	ENSG00000127334	TRMT6	YBR274W	CHK1
CHGB/YAF9	ENSG00000127337	CHGB	YNL107W	YAF9
PEBP1/YOL075C	ENSG00000127412	PEBP1	YOL075C	YOL075C
TBX5/EMC1	ENSG00000127463	TBX5	YCL045C	EMC1
BRAP/SMD1	ENSG00000127481	BRAP	YGR074W	SMD1
ERP29/SIN3	ENSG00000127511	ERP29	YOL004W	SIN3
NOS1/SLY41	ENSG00000127526	NOS1	YOR307C	SLY41
FUS/NUP82	ENSG00000127527	FUS	YJL061W	NUP82
IGBP1/MSN2	ENSG00000127528	IGBP1	YMR037C	MSN2
FXYD3/UMP1	ENSG00000127603	FXYD3	YBR173C	UMP1
GANAB/GIS1	ENSG00000127663	GANAB	YDR096W	GIS1
GMIP/TUB1	ENSG00000127824	GMIP	YML085C	TUB1
RBM41/SCW11	ENSG00000127831	RBM41	YGL028C	SCW11
BIRC5/DCI1	ENSG00000127884	BIRC5	YOR180C	DCI1
LAG3/SLA2	ENSG00000127946	LAG3	YNL243W	SLA2
MLF2/PEX1	ENSG00000127980	MLF2	YKL197C	PEX1
OTUB2/DUS3	ENSG00000128016	OTUB2	YLR401C	DUS3
DDX24/ADE1	ENSG00000128050	DDX24	YAR015W	ADE1
ZBTB25/ADE4	ENSG00000128059	ZBTB25	YMR300C	ADE4
ARHGAP4/TUM1	ENSG00000128309	ARHGAP4	YOR251C	TUM1
ANKRD24/REC107	ENSG00000128335	ANKRD24	YJR021C	REC107
RCOR1/RHO5	ENSG00000128340	RCOR1	YNL180C	RHO5
LTBP4/SME1	ENSG00000128534	LTBP4	YOR159C	SME1
BLVRB/APJ1	ENSG00000128590	BLVRB	YNL077W	APJ1
SLC9A1/MET8	ENSG00000128595	SLC9A1	YBR213W	MET8
SPTLC1/ANP1	ENSG00000128604	SPTLC1	YEL036C	ANP1
PAPOLA/YHR219W	ENSG00000128641	PAPOLA	YHR219W	YHR219W
CCNK/SRM1	ENSG00000128731	CCNK	YGL097W	SRM1
PCBP4/ADD66	ENSG00000128789	PCBP4	YKL206C	ADD66
RGS1/INO80	ENSG00000128908	RGS1	YGL150C	INO80
MRPS33/DAL82	ENSG00000128944	MRPS33	YNL314W	DAL82
NDUFB2/DUT1	ENSG00000128951	NDUFB2	YBR252W	DUT1
ENSG00000090269/SEC26	ENSG00000129083	ENSG00000090269	YDR238C	SEC26
NUDC/PRE5	ENSG00000129084	NUDC	YMR314W	PRE5
MAEA/YBR137W	ENSG00000129152	MAEA	YBR137W	YBR137W
ICAM1/DCD1	ENSG00000129187	ICAM1	YHR144C	DCD1
STRN4/GIP4	ENSG00000129219	STRN4	YAL031C	GIP4
IRAK3/DIA2	ENSG00000129221	IRAK3	YOR080W	DIA2
LYZ/SPC105	ENSG00000129422	LYZ	YGL093W	SPC105
SI/GNP1	ENSG00000129473	SI	YDR508C	GNP1
MUL1/SEC6	ENSG00000129484	MUL1	YIL068C	SEC6
PDCD7/RUB1	ENSG00000129559	PDCD7	YDR139C	RUB1
SPG21/OST2	ENSG00000129562	SPG21	YOR103C	OST2
DNAJB11/BRE2	ENSG00000129691	DNAJB11	YLR015W	BRE2
THPO/RPS4B	ENSG00000129824	THPO	YHR203C	RPS4B
CHRD/THI20	ENSG00000129946	CHRD	YOL055C	THI20
FLT3LG/DPP1	ENSG00000129951	FLT3LG	YDR284C	DPP1
RAB11FIP3/GNA1	ENSG00000130066	RAB11FIP3	YFL017C	GNA1
GNPTG/NUG1	ENSG00000130119	GNPTG	YER006W	NUG1
ZNF268/NTE1	ENSG00000130147	ZNF268	YML059C	NTE1
GOLGA3/ELF1	ENSG00000130165	GOLGA3	YKL160W	ELF1
PABPC4/CDC16	ENSG00000130177	PABPC4	YKL022C	CDC16
CD209/MNT4	ENSG00000130203	CD209	YNR059W	MNT4
MCOLN1/STE13	ENSG00000130226	MCOLN1	YOR219C	STE13
EFNB1/YMR185W	ENSG00000130227	EFNB1	YMR185W	YMR185W
AARS/MSS1	ENSG00000130299	AARS	YMR023C	MSS1
GLG1/YGL140C	ENSG00000130414	GLG1	YGL140C	YGL140C
KIF4A/ARC40	ENSG00000130429	KIF4A	YBR234C	ARC40
PLEKHG2/CLB3	ENSG00000130638	PLEKHG2	YDL155W	CLB3
PITPNM2/SPC97	ENSG00000130640	PITPNM2	YHR172W	SPC97
EXOC1/YAK1	ENSG00000130669	EXOC1	YJL141C	YAK1
DTX2/ADH6	ENSG00000130684	DTX2	YMR318C	ADH6
NLRC4/RPN13	ENSG00000130706	NLRC4	YLR421C	RPN13
NRCAM/ARG1	ENSG00000130707	NRCAM	YOL058W	ARG1
LAMB1/SIR3	ENSG00000130762	LAMB1	YLR442C	SIR3
SLC26A3/JNM1	ENSG00000130779	SLC26A3	YMR294W	JNM1
DLD/RPF1	ENSG00000130810	DLD	YHR088W	RPF1
WDR7/TRM9	ENSG00000130829	WDR7	YML014W	TRM9
TXNL1/YIL055C	ENSG00000130830	TXNL1	YIL055C	YIL055C
IL5RA/UFD2	ENSG00000130939	IL5RA	YDL190C	UFD2
ITGA6/UBA1	ENSG00000130985	ITGA6	YKL210W	UBA1
RAPGEF4/CPR5	ENSG00000131013	RAPGEF4	YDR304C	CPR5
ENSG00000091436/YFR016C	ENSG00000131016	ENSG00000091436	YFR016C	YFR016C
FH/SKY1	ENSG00000131023	FH	YMR216C	SKY1
SEL1L3/AAR2	ENSG00000131043	SEL1L3	YBL074C	AAR2
TF/ACS2	ENSG00000131069	TF	YLR153C	ACS2
MYO15A/TIM13	ENSG00000131142	MYO15A	YGR181W	TIM13
APOH/COX5A	ENSG00000131143	APOH	YNL052W	COX5A
NLRP1/KES1	ENSG00000131149	NLRP1	YPL145C	KES1
ACKR6/PSF2	ENSG00000131153	ACKR6	YJL072C	PSF2
SPAG7/BNA2	ENSG00000131203	SPAG7	YJR078W	BNA2
ORC6/MCM22	ENSG00000131323	ORC6	YJR135C	MCM22
ZC3HC1/IDP1	ENSG00000131370	ZC3HC1	YDL066W	IDP1
ESR1/GYP6	ENSG00000131374	ESR1	YJL044C	GYP6
RGS17/GRC3	ENSG00000131467	RGS17	YLL035W	GRC3
ANGPT2/RPL27B	ENSG00000131469	ANGPT2	YDR471W	RPL27B
CD200/MSC1	ENSG00000131470	CD200	YML128C	MSC1
CMA1/LSC1	ENSG00000131473	CMA1	YOR142W	LSC1
PSME1/MRPL51	ENSG00000131495	PSME1	YPR100W	MRPL51
JPH4/BSD2	ENSG00000131507	JPH4	YBR290W	BSD2
MYH7/UBC4	ENSG00000131508	MYH7	YBR082C	UBC4
CEBPE/SEC8	ENSG00000131558	CEBPE	YPR055W	SEC8
SLC7A8/ADY3	ENSG00000131626	SLC7A8	YDL239C	ADY3
OSGEP/DGR2	ENSG00000131725	OSGEP	YKL121W	DGR2
RNF31/ACO2	ENSG00000131730	RNF31	YJL200C	ACO2
SCFD1/YPS7	ENSG00000131773	SCFD1	YDR349C	YPS7
G2E3/GAL83	ENSG00000131791	G2E3	YER027C	GAL83
HECTD1/LHP1	ENSG00000131795	HECTD1	YDL051W	LHP1
HNRNPC/PDA1	ENSG00000131828	HNRNPC	YER178W	PDA1
RPGRIP1/RSF2	ENSG00000131849	RPGRIP1	YJR127C	RSF2
SUPT16H/YGL114W	ENSG00000131941	SUPT16H	YGL114W	YGL114W
TOX4/JJJ1	ENSG00000132002	TOX4	YNL227C	JJJ1
GEMIN2/ECM16	ENSG00000132153	GEMIN2	YMR128W	ECM16
TGM1/SNF1	ENSG00000132155	TGM1	YDR477W	SNF1
TINF2/ERG27	ENSG00000132196	TINF2	YLR100W	ERG27
DAZL/PIN2	ENSG00000132274	DAZL	YOR104W	PIN2
SEMA6A/BUD32	ENSG00000132275	SEMA6A	YGR262C	BUD32
TRPM7/TNA1	ENSG00000132326	TRPM7	YGR260W	TNA1
TYRO3/PTP2	ENSG00000132334	TYRO3	YOR208W	PTP2
WDR76/NPR1	ENSG00000132356	WDR76	YNL183C	NPR1
CAPN3/YDR336W	ENSG00000132357	CAPN3	YDR336W	YDR336W
SNAP23/INP54	ENSG00000132376	SNAP23	YOL065C	INP54
PHGDH/RFA1	ENSG00000132383	PHGDH	YAR007C	RFA1
COL9A3/PEX4	ENSG00000132388	COL9A3	YGR133W	PEX4
EZR/GSY2	ENSG00000132470	EZR	YLR258W	GSY2
MYL6/HHT1	ENSG00000132475	MYL6	YBR010W	HHT1
AGO1/YBL081W	ENSG00000132535	AGO1	YBL081W	YBL081W
TEKT2/MMF1	ENSG00000132541	TEKT2	YIL051C	MMF1
CLSPN/SWM1	ENSG00000132604	CLSPN	YDR260C	SWM1
UNC13D/SPO20	ENSG00000132639	UNC13D	YMR017W	SPO20
DPYSL2/RPC34	ENSG00000132664	DPYSL2	YNR003C	RPC34
TGFB2/MMS4	ENSG00000132688	TGFB2	YBR098W	MMS4
NUP50/SUN4	ENSG00000132692	NUP50	YNL066W	SUN4
CDC45/CPS1	ENSG00000132694	CDC45	YJL172W	CPS1
COMT/CRC1	ENSG00000132703	COMT	YOR100C	CRC1
LRRFIP2/INN1	ENSG00000132718	LRRFIP2	YNL152W	INN1
HDAC6/HCS1	ENSG00000132740	HDAC6	YKL017C	HCS1
KRT31/DPH1	ENSG00000132768	KRT31	YIL103W	DPH1
CDC6/GIP2	ENSG00000132825	CDC6	YER054C	GIP2
UPRT/APL6	ENSG00000132842	UPRT	YGR261C	APL6
CDC23/GLN4	ENSG00000132855	CDC23	YOR168W	GLN4
CBX5/PHM6	ENSG00000132912	CBX5	YDR281C	PHM6
SUCO/TID3	ENSG00000133020	SUCO	YIL144W	TID3
MSH2/MYO2	ENSG00000133026	MSH2	YOR326W	MYO2
MAP3K1/YHR113W	ENSG00000133059	MAP3K1	YHR113W	YHR113W
DHPS/POP3	ENSG00000133069	DHPS	YNL282W	POP3
HOOK2/NNK1	ENSG00000133083	HOOK2	YKL171W	NNK1
ARCN1/CLB5	ENSG00000133101	ARCN1	YPR120C	CLB5
PSMD5/YDL199C	ENSG00000133105	PSMD5	YDL199C	YDL199C
PTGS1/TMA19	ENSG00000133112	PTGS1	YKL056C	TMA19
NUP188/RFC5	ENSG00000133119	NUP188	YBR087W	RFC5
CRAT/LPX1	ENSG00000133121	CRAT	YOR084W	LPX1
SH2D3C/APE3	ENSG00000133135	SH2D3C	YBR286W	APE3
NANS/STE7	ENSG00000133216	NANS	YDL159W	STE7
DFNB31/YCK3	ENSG00000133275	DFNB31	YER123W	YCK3
CWF19L1/DUG1	ENSG00000133313	CWF19L1	YFR044C	DUG1
SEMA4G/NSA1	ENSG00000133316	SEMA4G	YGL111W	NSA1
BTAF1/TVP15	ENSG00000133318	BTAF1	YDR100W	TVP15
IKZF5/NUT2	ENSG00000133398	IKZF5	YPR168W	NUT2
BLNK/YNL134C	ENSG00000133424	BLNK	YNL134C	YNL134C
SORBS1/LEE1	ENSG00000133606	SORBS1	YPL054W	LEE1
BAMBI/RAS2	ENSG00000133703	BAMBI	YNL098C	RAS2
IL11/SXM1	ENSG00000133704	IL11	YDR395W	SXM1
MYO3A/LAP2	ENSG00000133706	MYO3A	YNL045W	LAP2
WAC/INM1	ENSG00000133731	WAC	YHR046C	INM1
CREM/RAS1	ENSG00000133818	CREM	YOR101W	RAS1
NUBP2/DNF3	ENSG00000133858	NUBP2	YMR162C	DNF3
HIVEP1/COX16	ENSG00000133983	HIVEP1	YJL003W	COX16
TREM2/SUI2	ENSG00000134001	TREM2	YJR007W	SUI2
CRISP3/CLB6	ENSG00000134057	CRISP3	YGR109C	CLB6
FKBP5/SSK22	ENSG00000134072	FKBP5	YCR073C	SSK22
SRPK1/MNL1	ENSG00000134109	SRPK1	YHR204W	MNL1
BRPF3/COA1	ENSG00000134138	BRPF3	YIL157C	COA1
MRPS18A/VTH2	ENSG00000134243	MRPS18A	YJL222W	VTH2
ENSG00000096087/APL1	ENSG00000134262	ENSG00000096087	YJR005W	APL1
EFHC1/ARF2	ENSG00000134287	EFHC1	YDL137W	ARF2
NCR2/AVT2	ENSG00000134294	NCR2	YEL064C	AVT2
HSP90AB1/BMH1	ENSG00000134308	HSP90AB1	YER177W	BMH1
MLN/YGR130C	ENSG00000134318	MLN	YGR130C	YGR130C
CDC5L/CRH1	ENSG00000134352	CDC5L	YGR189C	CRH1
ITPR3/TIM17	ENSG00000134375	ITPR3	YJL143W	TIM17
ZNF184/SLX5	ENSG00000134376	ZNF184	YDL013W	SLX5
DSP/DED81	ENSG00000134440	DSP	YHR019C	DED81
SIRT1/NSR1	ENSG00000134453	SIRT1	YGR159C	NSR1
HNRNPH3/CCL1	ENSG00000134480	HNRNPH3	YPR025C	CCL1
JAK2/TAT1	ENSG00000134489	JAK2	YBR069C	TAT1
IL12RB1/VRG4	ENSG00000134490	IL12RB1	YGL225W	VRG4
ABL1/YNR040W	ENSG00000134571	ABL1	YNR040W	YNR040W
ACOT7/CIN1	ENSG00000134627	ACOT7	YOR349W	CIN1
SH3GLB1/NOG1	ENSG00000134697	SH3GLB1	YPL093W	NOG1
CDC7/PRP38	ENSG00000134748	CDC7	YGR075C	PRP38
PCSK5/AIM44	ENSG00000134757	PCSK5	YPL158C	AIM44
SCD/RPS27B	ENSG00000134758	SCD	YHR021C	RPS27B
TMED1/YOR192C-C	ENSG00000134812	TMED1	YOR192C-C	YOR192C-C
ABLIM1/GDT1	ENSG00000134851	ABLIM1	YBR187W	GDT1
RAB18/YOL073C	ENSG00000134882	RAB18	YOL073C	YOL073C
NRP1/YSC84	ENSG00000134909	NRP1	YHR016C	YSC84
PRTFDC1/STT3	ENSG00000134910	PRTFDC1	YGL022W	STT3
TSPAN15/FMN1	ENSG00000135002	TSPAN15	YDR236C	FMN1
MAST3/PDH1	ENSG00000135046	MAST3	YPR002W	PDH1
MZF1/SNF3	ENSG00000135047	MZF1	YDL194W	SNF3
MYO9B/URE2	ENSG00000135049	MYO9B	YNL229C	URE2
PSMD8/SER1	ENSG00000135069	PSMD8	YOR184W	SER1
SETD1A/MSB1	ENSG00000135148	SETD1A	YOR188W	MSB1
MAGEB2/TIP20	ENSG00000135249	MAGEB2	YGL145W	TIP20
EFNA2/YHR122W	ENSG00000135299	EFNA2	YHR122W	YHR122W
CIRBP/NOP13	ENSG00000135316	CIRBP	YNL175C	NOP13
ATP5D/YHR202W	ENSG00000135318	ATP5D	YHR202W	YHR202W
IGFALS/TPK3	ENSG00000135341	IGFALS	YKL166C	TPK3
HNRNPM/PEX22	ENSG00000135363	HNRNPM	YAL055W	PEX22
MARCH2/KRE33	ENSG00000135372	MARCH2	YNL132W	KRE33
NDUFB7/APN1	ENSG00000135374	NDUFB7	YKL114C	APN1
TECR/HLJ1	ENSG00000135392	TECR	YMR161W	HLJ1
TIMM13/DGA1	ENSG00000135407	TIMM13	YOR245C	DGA1
CDC34/YMR226C	ENSG00000135437	CDC34	YMR226C	YMR226C
MTAP/GTS1	ENSG00000135439	MTAP	YGL181W	GTS1
POLR2E/YNL305C	ENSG00000135472	POLR2E	YNL305C	YNL305C
POLRMT/NOP12	ENSG00000135486	POLRMT	YOL041C	NOP12
HCN2/SUL1	ENSG00000135502	HCN2	YBR294W	SUL1
GADD45B/KIC1	ENSG00000135503	GADD45B	YHR102W	KIC1
MADCAM1/YOS9	ENSG00000135506	MADCAM1	YDR057W	YOS9
MKNK2/UBP12	ENSG00000135655	MKNK2	YJL197W	UBP12
ENSG00000099882/YGR283C	ENSG00000135679	ENSG00000099882	YGR283C	YGR283C
ARVCF/NHX1	ENSG00000135740	ARVCF	YDR456W	NHX1
RANBP1/TOK1	ENSG00000135750	RANBP1	YJL093C	TOK1
KLHL22/SPT8	ENSG00000135801	KLHL22	YLR055C	SPT8
MED15/GLN1	ENSG00000135821	MED15	YPR035W	GLN1
SERPIND1/VAM7	ENSG00000135823	SERPIND1	YGL212W	VAM7
SNAP29/MAK32	ENSG00000135828	SNAP29	YCR019W	MAK32
CRKL/MBA1	ENSG00000135837	CRKL	YBR185C	MBA1
LZTR1/GPI2	ENSG00000135845	LZTR1	YPL076W	GPI2
MMP11/PEX14	ENSG00000135862	MMP11	YGL153W	PEX14
CECR2/MRPL3	ENSG00000135900	CECR2	YMR024W	MRPL3
SMARCB1/YML083C	ENSG00000135903	SMARCB1	YML083C	YML083C
P2RX6/PKR1	ENSG00000135930	P2RX6	YMR123W	PKR1
DERL3/TOR1	ENSG00000135932	DERL3	YJR066W	TOR1
ENSG00000099964/COX4	ENSG00000135940	ENSG00000099964	YGL187C	COX4
BCL2L13/ISU2	ENSG00000136003	BCL2L13	YOR226C	ISU2
ENSG00000099972/CTK1	ENSG00000136021	ENSG00000099972	YKL139W	CTK1
DDT/BUD21	ENSG00000136026	DDT	YOR078W	BUD21
OSM/YGR117C	ENSG00000136040	OSM	YGR117C	YGR117C
CABIN1/PWP1	ENSG00000136045	CABIN1	YLR196W	PWP1
TBC1D10A/PLB2	ENSG00000136068	TBC1D10A	YMR006C	PLB2
SUSD2/RRN7	ENSG00000136098	SUSD2	YJL025W	RRN7
SF3A1/VPS36	ENSG00000136100	SF3A1	YLR417W	VPS36
SEC14L2/BUD4	ENSG00000136108	SEC14L2	YJR092W	BUD4
ENSG00000100010/GYL1	ENSG00000136111	ENSG00000100010	YMR192W	GYL1
PPIL2/ADE2	ENSG00000136197	PPIL2	YOR128C	ADE2
SNRPD3/CDC42	ENSG00000136238	SNRPD3	YLR229C	CDC42
PES1/SWF1	ENSG00000136247	PES1	YDR126W	SWF1
MAPK1/SRP68	ENSG00000136261	MAPK1	YPL243W	SRP68
GGT1/DBP7	ENSG00000136271	GGT1	YKR024C	DBP7
PPM1F/YOX1	ENSG00000136352	PPM1F	YML027W	YOX1
TOP3B/YPL216W	ENSG00000136436	TOP3B	YPL216W	YPL216W
DGCR14/NMT1	ENSG00000136448	DGCR14	YLR195C	NMT1
CRYBB2P1/HTD2	ENSG00000136449	CRYBB2P1	YHR067W	HTD2
MFNG/HRB1	ENSG00000136450	MFNG	YNL004W	HRB1
CARD10/YPL247C	ENSG00000136485	CARD10	YPL247C	YPL247C
SLC25A1/SAS3	ENSG00000136504	SLC25A1	YBL052C	SAS3
ADRBK2/GAP1	ENSG00000136521	ADRBK2	YKR039W	GAP1
LGALS2/MRPL4	ENSG00000136522	LGALS2	YLR439W	MRPL4
GGA1/MSL1	ENSG00000136527	GGA1	YIR009W	MSL1
HIRA/AAT2	ENSG00000136560	HIRA	YLR027C	AAT2
SH3BP1/YHR020W	ENSG00000136628	SH3BP1	YHR020W	YHR020W
LGALS1/QDR3	ENSG00000136636	LGALS1	YBR043C	QDR3
HPS4/YSP1	ENSG00000136653	HPS4	YHR155W	YSP1
ENSG00000100101/YAP1801	ENSG00000136715	ENSG00000100101	YHR161C	YAP1801
PATZ1/KRE5	ENSG00000136731	PATZ1	YOR336W	KRE5
TRIOBP/NFS1	ENSG00000136750	TRIOBP	YCL017C	NFS1
TFIP11/YME1	ENSG00000136758	TFIP11	YPR024W	YME1
GCAT/TRX2	ENSG00000136810	GCAT	YGR209C	TRX2
ENSG00000100118/ECM29	ENSG00000136813	ENSG00000100118	YHL030W	ECM29
CRYBB1/MIG2	ENSG00000136826	CRYBB1	YGL209W	MIG2
EIF3L/HSP104	ENSG00000136827	EIF3L	YLL026W	HSP104
NHP2L1/BUD2	ENSG00000136848	NHP2L1	YKL092C	BUD2
MICALL1/VPS45	ENSG00000136854	MICALL1	YGL095C	VPS45
ENSG00000100141/YPL260W	ENSG00000136861	ENSG00000100141	YPL260W	YPL260W
POLR2F/AGC1	ENSG00000136869	POLR2F	YPR021C	AGC1
SOX10/VMA10	ENSG00000136888	SOX10	YHR039C-A	VMA10
CCDC134/IPI1	ENSG00000136891	CCDC134	YHR085W	IPI1
PICK1/SUR4	ENSG00000136928	PICK1	YLR372W	SUR4
TTC28/PUP1	ENSG00000136930	TTC28	YOR157C	PUP1
SLC16A8/KEL3	ENSG00000136933	SLC16A8	YPL263C	KEL3
CENPM/PLP2	ENSG00000136940	CENPM	YOR281C	PLP2
SEPT3/RPL35B	ENSG00000136942	SEPT3	YDL136W	RPL35B
SLC5A1/DCC1	ENSG00000136982	SLC5A1	YCL016C	DCC1
TPTEP1/RPA49	ENSG00000137054	TPTEP1	YNL248C	RPA49
DDX17/DOA1	ENSG00000137055	DDX17	YKL213C	DOA1
DMC1/HNT3	ENSG00000137074	DMC1	YOR258W	HNT3
TCF20/RPS6B	ENSG00000137154	TCF20	YBR181C	RPS6B
CBY1/STB4	ENSG00000137203	CBY1	YMR019W	STB4
TOMM22/POP8	ENSG00000137265	TOMM22	YBL018C	POP8
RTDR1/BMS1	ENSG00000137312	RTDR1	YPL217C	BMS1
XBP1/FLX1	ENSG00000137409	XBP1	YIL134W	FLX1
FBXO7/FMP32	ENSG00000137500	FBXO7	YFL046W	FMP32
GTPBP1/SIR4	ENSG00000137501	GTPBP1	YDR227W	SIR4
POLDIP3/YGR015C	ENSG00000137509	POLDIP3	YGR015C	YGR015C
TIMP3/MRPL10	ENSG00000137547	TIMP3	YNL284C	MRPL10
PPP6R2/TGS1	ENSG00000137574	PPP6R2	YPL157W	TGS1
SBF1/YNR065C	ENSG00000137642	SBF1	YNR065C	YNR065C
SUN2/BUD13	ENSG00000137656	SUN2	YGL174W	BUD13
CYB5R3/TMA20	ENSG00000137699	CYB5R3	YER007C-A	TMA20
DNAL4/MRP1	ENSG00000137710	DNAL4	YDR347W	MRP1
ENSG00000100262/VAC14	ENSG00000137713	ENSG00000100262	YLR386W	VAC14
PACSIN2/NMA1	ENSG00000137720	PACSIN2	YLR328W	NMA1
AP1B1/YJL185C	ENSG00000137752	AP1B1	YJL185C	YJL185C
HMGXB4/ODC2	ENSG00000137801	HMGXB4	YOR222W	ODC2
TOM1/GCR2	ENSG00000137806	TOM1	YNL199C	GCR2
NEFH/DCS1	ENSG00000137812	NEFH	YLR270W	DCS1
BIK/RTF1	ENSG00000137815	BIK	YGL244W	RTF1
HMOX1/SPC98	ENSG00000137822	HMOX1	YNL126W	SPC98
THOC5/KCS1	ENSG00000137825	THOC5	YDR017C	KCS1
MCM5/BIO5	ENSG00000137842	MCM5	YNR056C	BIO5
ARSA/RPC31	ENSG00000137845	ARSA	YNL151C	RPC31
TSPO/SLD2	ENSG00000137872	TSPO	YKL108W	SLD2
RASD2/RLP24	ENSG00000137876	RASD2	YLR009W	RLP24
CBX7/COY1	ENSG00000137878	CBX7	YKL179C	COY1
PDGFB/MRPL40	ENSG00000137942	PDGFB	YPL173W	MRPL40
ACR/ALT1	ENSG00000137944	ACR	YLR089C	ALT1
RPL3/SUA7	ENSG00000137947	RPL3	YPR086W	SUA7
ZMAT5/BET2	ENSG00000137955	ZMAT5	YPR176C	BET2
RBFOX2/PDX1	ENSG00000137992	RBFOX2	YGR193C	PDX1
TAB1/IMD2	ENSG00000138029	TAB1	YHR216W	IMD2
ASCC2/PTC1	ENSG00000138032	ASCC2	YDL006W	PTC1
MTMR3/YGR016W	ENSG00000138035	MTMR3	YGR016W	YGR016W
SMCR7L/PSY2	ENSG00000138041	SMCR7L	YNL201C	PSY2
APOL1/YPT1	ENSG00000138069	APOL1	YFL038C	YPT1
MYH9/ARP2	ENSG00000138071	MYH9	YDL029W	ARP2
SAMM50/MAL12	ENSG00000138079	SAMM50	YGR292W	MAL12
GRAP2/DAS1	ENSG00000138081	GRAP2	YJL149W	DAS1
EIF3D/PET309	ENSG00000138095	EIF3D	YLR067C	PET309
TNRC6B/BIO4	ENSG00000138101	TNRC6B	YNR057C	BIO4
ENSG00000100357/ARP1	ENSG00000138107	ENSG00000100357	YHR129C	ARP1
SGSM3/KIP2	ENSG00000138160	SGSM3	YPL155C	KIP2
IFT27/SOL4	ENSG00000138161	IFT27	YGR248W	SOL4
KIAA0930/MYO4	ENSG00000138162	KIAA0930	YAL029C	MYO4
NCF4/KAR3	ENSG00000138182	NCF4	YPR141C	KAR3
CSF2RB/YND1	ENSG00000138185	CSF2RB	YER005W	YND1
SLC25A17/HMLALPHA1	ENSG00000138279	SLC25A17	YCL066W	HMLALPHA1
UPK3A/TIM23	ENSG00000138297	UPK3A	YNR017W	TIM23
KCTD17/RPS24A	ENSG00000138326	KCTD17	YER074W	RPS24A
ST13/ADE17	ENSG00000138363	ST13	YMR120C	ADE17
IL2RB/KTR5	ENSG00000138378	IL2RB	YNL029C	KTR5
RBX1/CPR4	ENSG00000138398	RBX1	YCR069W	CPR4
EP300/YPL014W	ENSG00000138434	EP300	YPL014W	YPL014W
L3MBTL2/YTM1	ENSG00000138442	L3MBTL2	YOR272W	YTM1
RANGAP1/MKC7	ENSG00000138448	RANGAP1	YDR144C	MKC7
ZC3H7B/PTM1	ENSG00000138613	ZC3H7B	YKL039W	PTM1
PHF5A/FMP25	ENSG00000138646	PHF5A	YLR077W	FMP25
ACO2/IES2	ENSG00000138660	ACO2	YNL215W	IES2
POLR3H/PGI1	ENSG00000138663	POLR3H	YBR196C	PGI1
PMM1/HRP1	ENSG00000138668	PMM1	YOL123W	HRP1
BRD1/SCY1	ENSG00000138669	BRD1	YGL083W	SCY1
MLC1/SEC31	ENSG00000138674	MLC1	YDL195W	SEC31
HDAC10/HYR1	ENSG00000138675	HDAC10	YIR037W	HYR1
FKBP3/YGL015C	ENSG00000138684	FKBP3	YGL015C	YGL015C
CTSG/CSF1	ENSG00000138688	CTSG	YLR087C	CSF1
GZMB/VPS52	ENSG00000138722	GZMB	YDR484W	VPS52
RBM23/NUP57	ENSG00000138750	RBM23	YGR119C	NUP57
PRMT5/BRE5	ENSG00000138757	PRMT5	YNR051C	BRE5
AP4S1/CDC12	ENSG00000138758	AP4S1	YHR107C	CDC12
POLE2/YOR387C	ENSG00000138760	POLE2	YOR387C	YOR387C
SOS2/USO1	ENSG00000138768	SOS2	YDL058W	USO1
CDKL1/EMI2	ENSG00000138772	CDKL1	YDR516C	EMI2
NIN/PPA2	ENSG00000138777	NIN	YMR267W	PPA2
PYGL/AAP1	ENSG00000138792	PYGL	YHR047C	AAP1
TRIM9/ABF2	ENSG00000138795	TRIM9	YMR072W	ABF2
PSMC6/NDI1	ENSG00000138796	PSMC6	YML120C	NDI1
CDKN3/IML3	ENSG00000138823	CDKN3	YBR107C	IML3
ATP6V1D/COX12	ENSG00000138829	ATP6V1D	YLR038C	COX12
PIGH/SKO1	ENSG00000138835	PIGH	YNL167C	SKO1
PSMA3/ATG8	ENSG00000139112	PSMA3	YBL078C	ATG8
VTI1B/AZF1	ENSG00000139154	VTI1B	YOR113W	AZF1
TIMM9/YLL056C	ENSG00000139180	TIMM9	YLL056C	YLL056C
GSTZ1/UTR2	ENSG00000139193	GSTZ1	YEL040W	UTR2
AHSA1/PEX5	ENSG00000139197	AHSA1	YDR244W	PEX5
DAAM1/CNM67	ENSG00000139220	DAAM1	YNL225C	CNM67
SPTLC2/PAC2	ENSG00000139329	SPTLC2	YER007W	PAC2
RIN3/SMX3	ENSG00000139343	RIN3	YPR182W	SMX3
SNW1/YJR107W	ENSG00000139567	SNW1	YJR107W	YJR107W
CHGA/RPS8A	ENSG00000139610	CHGA	YBL072C	RPS8A
ITPK1/RSC8	ENSG00000139613	ITPK1	YFR037C	RSC8
PPM1A/MLP2	ENSG00000139618	PPM1A	YIL149C	MLP2
SIX4/MED8	ENSG00000139636	SIX4	YBR193C	MED8
ASB2/YER156C	ENSG00000139637	ASB2	YER156C	YER156C
ERH/YJL068C	ENSG00000139684	ERH	YJL068C	YJL068C
HIF1A/VPS33	ENSG00000139719	HIF1A	YLR396C	VPS33
SRSF5/TMA22	ENSG00000139726	SRSF5	YJR014W	TMA22
EIF5/YJL055W	ENSG00000139910	EIF5	YJL055W	YJL055W
SERPINA4/RMA1	ENSG00000139926	SERPINA4	YKL132C	RMA1
SLC8A3/RTN1	ENSG00000139970	SLC8A3	YDR233C	RTN1
DICER1/HAT1	ENSG00000139998	DICER1	YPL001W	HAT1
MTHFD1/MDV1	ENSG00000140006	MTHFD1	YJL112W	MDV1
TCL1A/TYS1	ENSG00000140105	TCL1A	YGR185C	TYS1
ZC3H14/HNM1	ENSG00000140199	ZC3H14	YGL077C	HNM1
TELO2/QRI5	ENSG00000140262	TELO2	YLR204W	QRI5
BDKRB1/XYL2	ENSG00000140263	BDKRB1	YLR070C	XYL2
GSKIP/TOA2	ENSG00000140307	GSKIP	YKL058W	TOA2
VRK1/SRP14	ENSG00000140319	VRK1	YDL092W	SRP14
PSMC1/RSC1	ENSG00000140320	PSMC1	YGR056W	RSC1
RPS6KA5/EDC3	ENSG00000140326	RPS6KA5	YEL015W	EDC3
PSMB5/NBP2	ENSG00000140368	PSMB5	YDR162C	NBP2
YY1/SML1	ENSG00000140382	YY1	YML058W	SML1
ACIN1/ARG7	ENSG00000140386	ACIN1	YMR062C	ARG7
CCNB1IP1/YGR079W	ENSG00000140391	CCNB1IP1	YGR079W	YGR079W
TRIP11/AMS1	ENSG00000140400	TRIP11	YGL156W	AMS1
APEX1/NNF2	ENSG00000140416	APEX1	YGR089W	NNF2
ENSG00000100829/DIT2	ENSG00000140459	ENSG00000100829	YDR402C	DIT2
PABPN1/RAD16	ENSG00000140464	PABPN1	YBR114W	RAD16
EFS/ERG11	ENSG00000140465	EFS	YHR007C	ERG11
ARHGAP5/YSP3	ENSG00000140479	ARHGAP5	YOR003W	YSP3
CINP/HOC1	ENSG00000140481	CINP	YJR075W	HOC1
SRP54/SSP2	ENSG00000140488	SRP54	YOR242C	SSP2
CPNE6/CSR1	ENSG00000140522	CPNE6	YLR380W	CSR1
CHD8/YMR210W	ENSG00000140526	CHD8	YMR210W	YMR210W
PSMA6/IPL1	ENSG00000140538	PSMA6	YPL209C	IPL1
NFKBIA/SER3	ENSG00000140543	NFKBIA	YER081W	SER3
EMC9/KEX2	ENSG00000140564	EMC9	YNL238W	KEX2
PSME2/HUA1	ENSG00000140682	PSME2	YGR268C	HUA1
BRMS1L/YGR122W	ENSG00000140694	BRMS1L	YGR122W	YGR122W
ENSG00000100931/VAS1	ENSG00000140718	ENSG00000100931	YGR094W	VAS1
SEC23A/RPL9B	ENSG00000140937	SEC23A	YNL067W	RPL9B
PNN/RRT12	ENSG00000140943	PNN	YCR045C	RRT12
RABGGTA/OXR1	ENSG00000140950	RABGGTA	YPL196W	OXR1
NFATC4/HRR25	ENSG00000140992	NFATC4	YPL204W	HRR25
PLTP/YDR333C	ENSG00000141002	PLTP	YDR333C	YDR333C
PCIF1/MCD4	ENSG00000141012	PCIF1	YKL165C	MCD4
GSS/SNT1	ENSG00000141027	GSS	YCR033W	SNT1
MMP9/HDA3	ENSG00000141040	MMP9	YPR179C	HDA3
TRPC4AP/SSH4	ENSG00000141084	TRPC4AP	YKL124W	SSH4
PYGB/PRS2	ENSG00000141127	PYGB	YER099C	PRS2
PROCR/DBP8	ENSG00000141141	PROCR	YHR169W	DBP8
GINS1/VPS53	ENSG00000141252	GINS1	YJL029C	VPS53
NINL/MDR1	ENSG00000141258	NINL	YGR100W	MDR1
CD40/APE2	ENSG00000141279	CD40	YKL157W	APE2
UQCC/CHC1	ENSG00000141367	UQCC	YGL206C	CHC1
ZMYND8/RPT3	ENSG00000141385	ZMYND8	YDR394W	RPT3
SGK2/MRL1	ENSG00000141510	SGK2	YPR079W	MRL1
IFT52/RDI1	ENSG00000141522	IFT52	YDL135C	RDI1
MYBL2/MCH4	ENSG00000141526	MYBL2	YOL119C	MCH4
HNF4A/MTR4	ENSG00000141543	HNF4A	YJL050W	MTR4
SLA2/SOK2	ENSG00000141646	SLA2	YMR016C	SOK2
C20orf24/FRK1	ENSG00000141736	C20orf24	YPL141C	FRK1
NFATC2/DIB1	ENSG00000141759	NFATC2	YPR082C	DIB1
STK4/ZRT2	ENSG00000141873	STK4	YLR130C	ZRT2
PFDN4/PFK2	ENSG00000141959	PFDN4	YMR205C	PFK2
DOK5/YAR1	ENSG00000141965	DOK5	YPL239W	YAR1
CSTF1/CDC24	ENSG00000141968	CSTF1	YAL041W	CDC24
BMP7/SOD1	ENSG00000142168	BMP7	YJR104C	SOD1
RAE1/ARN2	ENSG00000142185	RAE1	YHL047C	ARN2
TPD52L2/MSB3	ENSG00000142192	TPD52L2	YNL293W	MSB3
DNAJC5/MSB4	ENSG00000142459	DNAJC5	YOL112W	MSB4
NELFCD/RPS11B	ENSG00000142534	NELFCD	YBR048W	RPS11B
PRPF6/KEM1	ENSG00000142599	PRPF6	YGL173C	KEM1
TUBB1/RPL11B	ENSG00000142676	TUBB1	YGR085C	RPL11B
PSMA7/BUD20	ENSG00000142684	PSMA7	YLR074C	BUD20
NTSR1/MCR1	ENSG00000142731	NTSR1	YKL150W	MCR1
MRGBP/PSD2	ENSG00000142765	MRGBP	YGR170W	PSD2
DIDO1/SWD3	ENSG00000142784	DIDO1	YBR175W	SWD3
GID8/YGK3	ENSG00000142875	GID8	YOL128C	YGK3
BIRC7/GPI8	ENSG00000142892	BIRC7	YDR331W	GPI8
ARFGAP1/PTP1	ENSG00000142949	ARFGAP1	YDL230W	PTP1
AVP/NUR1	ENSG00000142973	AVP	YDL089W	NUR1
COL20A1/MSN1	ENSG00000143033	COL20A1	YOL116W	MSN1
CHRNA4/FAR11	ENSG00000143093	CHRNA4	YNL127W	FAR11
EEF1A2/PRE8	ENSG00000143106	EEF1A2	YML092C	PRE8
PTK6/PHO2	ENSG00000143190	PTK6	YDL106C	PHO2
GMEB2/REX3	ENSG00000143319	GMEB2	YLR107W	REX3
C20orf27/RFS1	ENSG00000143321	C20orf27	YBR052C	RFS1
SPEF1/GIC2	ENSG00000143322	SPEF1	YDR309C	GIC2
CDC25B/RGS2	ENSG00000143333	CDC25B	YOR107W	RGS2
ARFRP1/RAD10	ENSG00000143337	ARFRP1	YML095C	RAD10
NDUFAF5/BUD5	ENSG00000143344	NDUFAF5	YCR038C	BUD5
TRIB3/PPX1	ENSG00000143363	TRIB3	YHR201C	PPX1
RASSF2/PEX19	ENSG00000143367	RASSF2	YDL065C	PEX19
CSNK2A1/CBC2	ENSG00000143368	CSNK2A1	YPL178W	CBC2
ANGPT4/PIK1	ENSG00000143393	ANGPT4	YNL267W	PIK1
HM13/NCA2	ENSG00000143398	HM13	YPR155C	NCA2
SNPH/HEM12	ENSG00000143412	SNPH	YDR047W	HEM12
MYLK2/STR3	ENSG00000143416	MYLK2	YGL184C	STR3
SIRPB1/PEX30	ENSG00000143418	SIRPB1	YLR324W	PEX30
SEC23B/IGO1	ENSG00000143420	SEC23B	YNL157W	IGO1
FERMT1/PHO4	ENSG00000143437	FERMT1	YFR034C	PHO4
HAO1/PHO85	ENSG00000143466	HAO1	YPL031C	PHO85
PDYN/VBA4	ENSG00000143469	PDYN	YDR119W	VBA4
PLCB4/TMA64	ENSG00000143486	PLCB4	YDR117C	TMA64
MYL9/FMP30	ENSG00000143507	MYL9	YPL103C	FMP30
HCK/FYV7	ENSG00000143549	HCK	YLR068W	FYV7
CRNKL1/NTH1	ENSG00000143575	CRNKL1	YDR001C	NTH1
POFUT1/RPC17	ENSG00000143578	POFUT1	YJL011C	RPC17
SAMHD1/GZF3	ENSG00000143614	SAMHD1	YJL110C	GZF3
PAK7/CYT2	ENSG00000143621	PAK7	YKL087C	CYT2
KIF3B/GSP1	ENSG00000143622	KIF3B	YLR293C	GSP1
NOP56/YCL047C	ENSG00000143641	NOP56	YCL047C	YCL047C
IDH3B/TEX1	ENSG00000143669	IDH3B	YNL253W	TEX1
MAPRE1/LTP1	ENSG00000143727	MAPRE1	YPR073C	LTP1
JAG1/ARF1	ENSG00000143761	JAG1	YDL192W	ARF1
CDK5RAP1/ATG23	ENSG00000143776	CDK5RAP1	YLR431C	ATG23
SNTA1/MRPS5	ENSG00000143799	SNTA1	YBR251W	MRPS5
OXT/GRX5	ENSG00000143801	OXT	YPL059W	GRX5
TTI1/OSH6	ENSG00000143851	TTI1	YKR003W	OSH6
E2F1/TCB1	ENSG00000143858	E2F1	YOR086C	TCB1
RPRD1B/YNL024C	ENSG00000143878	RPRD1B	YNL024C	YNL024C
PXMP4/RRP9	ENSG00000143924	PXMP4	YPR137W	RRP9
CHMP4B/MLC1	ENSG00000143933	CHMP4B	YGL106W	MLC1
BPI/SPA2	ENSG00000143970	BPI	YLL021W	SPA2
CST3/MEI4	ENSG00000144061	CST3	YER044C-A	MEI4
ASIP/TVP18	ENSG00000144063	ASIP	YMR071C	TVP18
CST4/THR4	ENSG00000144115	CST4	YCR053W	THR4
ACTR5/DIG2	ENSG00000144283	ACTR5	YDR480W	DIG2
WFDC2/TRM7	ENSG00000144366	WFDC2	YBR061C	TRM7
AHCY/YPT52	ENSG00000144566	AHCY	YKR014C	YPT52
DHX35/PSR2	ENSG00000144579	DHX35	YLR019W	PSR2
DNTTIP1/CAF40	ENSG00000144580	DNTTIP1	YNL288W	CAF40
MAP1LC3A/SPC110	ENSG00000144674	MAP1LC3A	YDR356W	SPC110
SYNDIG1/RPL32	ENSG00000144713	SYNDIG1	YBL092W	RPL32
PIGU/SHQ1	ENSG00000144736	PIGU	YIL104C	SHQ1
TNNC2/SGM1	ENSG00000144747	TNNC2	YJR134C	SGM1
APMAP/NIC96	ENSG00000144821	APMAP	YFR002W	NIC96
ZNF516/SWT21	ENSG00000144852	ZNF516	YNL187W	SWT21
USP14/SRP102	ENSG00000144867	USP14	YKL154W	SRP102
VAPA/OSH7	ENSG00000144909	VAPA	YHR001W	OSH7
MYOM1/MRPL20	ENSG00000145012	MYOM1	YKR085C	MRPL20
MYL12A/SRO7	ENSG00000145087	MYL12A	YPR032W	SRO7
CEP76/HBT1	ENSG00000145113	CEP76	YDL223C	HBT1
CEP192/LCL2	ENSG00000145147	CEP192	YLR104W	LCL2
RNMT/GCD1	ENSG00000145191	RNMT	YOR260W	GCD1
SMAD7/MIF2	ENSG00000145241	SMAD7	YKL089W	MIF2
LAMA1/CRS5	ENSG00000145287	LAMA1	YOR031W	CRS5
RNF125/CLA4	ENSG00000145349	RNF125	YNL298W	CLA4
ANKRD12/SWI6	ENSG00000145362	ANKRD12	YLR182W	SWI6
NOL4/CLN2	ENSG00000145386	NOL4	YPL256C	CLN2
POLI/YPR172W	ENSG00000145391	POLI	YPR172W	YPR172W
MIB1/BNA1	ENSG00000145526	MIB1	YJR025C	BNA1
RBBP8/TSC13	ENSG00000145545	RBBP8	YDL015C	TSC13
RIOK3/YCP4	ENSG00000145555	RIOK3	YCR004C	YCP4
CSTF2/RPL37A	ENSG00000145592	CSTF2	YLR185W	RPL37A
PSMD10/GRR1	ENSG00000145604	PSMD10	YJR090C	GRR1
ATG4A/YHL044W	ENSG00000145649	ATG4A	YHL044W	YHL044W
TBL1X/RGA2	ENSG00000145675	TBL1X	YDR379W	RGA2
GPR143/IQG1	ENSG00000145703	GPR143	YPL242C	IQG1
PGRMC1/IRA1	ENSG00000145715	PGRMC1	YBR140C	IRA1
POLA1/AST2	ENSG00000145730	POLA1	YER101C	AST2
MID1/EGD1	ENSG00000145741	MID1	YPL037C	EGD1
NKAP/YDR124W	ENSG00000145779	NKAP	YDR124W	YDR124W
NXT2/ATG12	ENSG00000145782	NXT2	YBR217W	ATG12
GUCY2F/DBP3	ENSG00000145833	GUCY2F	YGL078C	DBP3
ENSG00000101898/SNU13	ENSG00000145912	ENSG00000101898	YEL026W	SNU13
ALG13/RTT105	ENSG00000146067	ALG13	YER104W	RTT105
PRPS2/CFD1	ENSG00000146192	PRPS2	YIL003W	CFD1
TLR8/CIA1	ENSG00000146247	TLR8	YDR267C	CIA1
AMMECR1/IRC20	ENSG00000146414	AMMECR1	YLR247C	IRC20
CHRDL1/MUM2	ENSG00000146457	CHRDL1	YBR057C	MUM2
WDR13/ARF3	ENSG00000146535	WDR13	YOR094W	ARF3
SUV39H1/MAK10	ENSG00000146576	SUV39H1	YEL053C	MAK10
GLRA2/MDH2	ENSG00000146701	GLRA2	YOL126C	MDH2
XIAP/CCT6	ENSG00000146731	XIAP	YDR188W	CCT6
STAG2/YBR235W	ENSG00000146828	STAG2	YBR235W	YBR235W
MCF2/RSM24	ENSG00000146872	MCF2	YDR175C	RSM24
F9/LAA1	ENSG00000146918	F9	YJL207C	LAA1
ABCD1/BUL2	ENSG00000146950	ABCD1	YML111W	BUL2
CCDC22/HXK1	ENSG00000147044	CCDC22	YFR053C	HXK1
CACNA1F/CLB4	ENSG00000147082	CACNA1F	YLR210W	CLB4
SYP/MCH5	ENSG00000147100	SYP	YOR306C	MCH5
PLP2/YNR062C	ENSG00000147123	PLP2	YNR062C	YNR062C
BMX/TAF1	ENSG00000147133	BMX	YGR274C	TAF1
PLS3/WHI3	ENSG00000147140	PLS3	YNL197C	WHI3
NAA10/TOM71	ENSG00000147162	NAA10	YHR117W	TOM71
RENBP/PRS5	ENSG00000147224	RENBP	YOL061W	PRS5
ELF4/VMA2	ENSG00000147416	ELF4	YBR127C	VMA2
SMARCA1/YJL049W	ENSG00000147457	SMARCA1	YJL049W	YJL049W
MTMR8/YLR422W	ENSG00000147459	MTMR8	YLR422W	YLR422W
ASB9/FES1	ENSG00000147481	ASB9	YBR101C	FES1
ENSG00000102050/MGE1	ENSG00000147526	ENSG00000102050	YOR232W	MGE1
RBBP7/SLD5	ENSG00000147536	RBBP7	YDR489W	SLD5
PPP1R2P9/CIR2	ENSG00000147647	PPP1R2P9	YOR356W	CIR2
KCND1/CIC1	ENSG00000147677	KCND1	YHR052W	CIC1
OPN1LW/YAR028W	ENSG00000147684	OPN1LW	YAR028W	YAR028W
FMR1/MNN10	ENSG00000147852	FMR1	YDR245W	MNN10
PIM2/YDL186W	ENSG00000147854	PIM2	YDL186W	YDL186W
SLC35A2/PHO81	ENSG00000147889	SLC35A2	YGR233C	PHO81
PQBP1/ERG2	ENSG00000147955	PQBP1	YMR202W	ERG2
PCSK1N/SPS1	ENSG00000148053	PCSK1N	YDR523C	SPS1
EMD/CHS3	ENSG00000148154	EMD	YBR023C	CHS3
TAZ/LDB18	ENSG00000148200	TAZ	YLL049W	LDB18
PGK1/DPB4	ENSG00000148229	PGK1	YDR121W	DPB4
GATA1/AKR1	ENSG00000148400	GATA1	YDR264C	AKR1
MAGT1/SUR1	ENSG00000148481	MAGT1	YPL057C	SUR1
SMS/SOG2	ENSG00000148484	SMS	YOR353C	SOG2
PHEX/RSM25	ENSG00000148498	PHEX	YIL093C	RSM25
UBL4A/PIN4	ENSG00000148584	UBL4A	YBL051C	PIN4
EEA1/RPP1	ENSG00000148688	EEA1	YHR062C	RPP1
RP2/TVP38	ENSG00000148734	RP2	YKR088C	TVP38
PHF16/SLD3	ENSG00000148773	PHF16	YGL113W	SLD3
CDK16/ERG5	ENSG00000148795	CDK16	YMR015C	ERG5
USP11/GTT2	ENSG00000148834	USP11	YLL060C	GTT2
PCYT1B/CLF1	ENSG00000148843	PCYT1B	YLR117C	CLF1
HTATSF1/VID24	ENSG00000148935	HTATSF1	YBR105C	VID24
VGLL1/YEH1	ENSG00000148948	VGLL1	YLL012W	YEH1
CD40LG/MDE1	ENSG00000149089	CD40LG	YJR024C	MDE1
TIMP1/YJR008W	ENSG00000149124	TIMP1	YJR008W	YJR008W
FGD1/VID22	ENSG00000149131	FGD1	YLR373C	VID22
PIN4/POB3	ENSG00000149136	PIN4	YML069W	POB3
PORCN/SPS18	ENSG00000149182	PORCN	YNL204C	SPS18
MAGED2/RPS3	ENSG00000149273	MAGED2	YNL178W	RPS3
KLF8/LRE1	ENSG00000149308	KLF8	YCL051W	LRE1
SYTL4/TRA1	ENSG00000149311	SYTL4	YHR099W	TRA1
CENPI/LYS5	ENSG00000149313	CENPI	YGL154C	LYS5
DRP2/SSE1	ENSG00000149428	DRP2	YPL106C	SSE1
TAF7L/ASH1	ENSG00000149480	TAF7L	YKL185W	ASH1
PBDC1/CYB5	ENSG00000149485	PBDC1	YNL111C	CYB5
ENSG00000102391/SWD1	ENSG00000149499	ENSG00000102391	YAR003W	SWD1
ARMCX3/RNA15	ENSG00000149532	ARMCX3	YGL044C	RNA15
HTR2A/RCK1	ENSG00000149554	HTR2A	YGL158W	RCK1
NDFIP2/CRF1	ENSG00000149557	NDFIP2	YDR223W	CRF1
TNFSF13B/MAD1	ENSG00000149636	TNFSF13B	YGL086W	MAD1
MLNR/RPS30A	ENSG00000149806	MLNR	YLR287C-A	RPS30A
CAB39L/PPG1	ENSG00000149923	CAB39L	YNR032W	PPG1
KLF5/CDC5	ENSG00000149930	KLF5	YMR001C	CDC5
STK24/OAF3	ENSG00000150093	STK24	YKR064W	OAF3
ACP5/TRM5	ENSG00000150394	ACP5	YHR070W	TRM5
DNAJC3/DUG2	ENSG00000150656	DNAJC3	YBR281C	DUG2
UGGT2/CAB5	ENSG00000150672	UGGT2	YDR196C	CAB5
ARHGEF7/DLT1	ENSG00000150681	ARHGEF7	YMR126C	DLT1
FGF9/VPS16	ENSG00000150760	FGF9	YPL045W	VPS16
SGCG/KGD2	ENSG00000150768	SGCG	YDR148C	KGD2
PARP4/TKL2	ENSG00000151005	PARP4	YBR117C	TKL2
SUPT20H/HXT5	ENSG00000151067	SUPT20H	YHR096C	HXT5
MRPS31/PNG1	ENSG00000151092	MRPS31	YPL096W	PNG1
KPNA3/SPT23	ENSG00000151150	KPNA3	YKL020C	SPT23
FLT1/CDC33	ENSG00000151247	FLT1	YOL139C	CDC33
RGCC/MNN2	ENSG00000151348	RGCC	YBR015C	MNN2
VWA8/YPL236C	ENSG00000151414	VWA8	YPL236C	YPL236C
DGKH/BGL2	ENSG00000151445	DGKH	YGR282C	BGL2
KATNAL1/CDC123	ENSG00000151465	KATNAL1	YLR215C	CDC123
INTS6/NDL1	ENSG00000151466	INTS6	YLR254C	NDL1
TSC22D1/APA2	ENSG00000151490	TSC22D1	YDR530C	APA2
CLN5/PHO89	ENSG00000151491	CLN5	YBR296C	PHO89
OLFM4/YCR100C	ENSG00000151498	OLFM4	YCR100C	YCR100C
MSLN/GLR1	ENSG00000151502	MSLN	YPL091W	GLR1
TRADD/HST4	ENSG00000151615	TRADD	YDR191W	HST4
HSF4/YLR050C	ENSG00000151617	HSF4	YLR050C	YLR050C
CORO1A/MSC7	ENSG00000151655	CORO1A	YHR039C	MSC7
MAPK3/GPI11	ENSG00000151665	MAPK3	YDR302W	GPI11
PHKB/GCS1	ENSG00000151693	PHKB	YDL226C	GCS1
NUTF2/COA4	ENSG00000151702	NUTF2	YLR218C	COA4
NUP93/LEU5	ENSG00000151729	NUP93	YHR002W	LEU5
CENPT/PDR15	ENSG00000151835	CENPT	YDR406W	PDR15
TSNAXIP1/PES4	ENSG00000151846	TSNAXIP1	YFR023W	PES4
NFAT5/TOP1	ENSG00000151849	NFAT5	YOL006C	TOP1
N4BP1/YHR213W-B	ENSG00000151892	N4BP1	YHR213W-B	YHR213W-B
CBLN1/SMC6	ENSG00000151914	CBLN1	YLR383W	SMC6
ARL2BP/SWC7	ENSG00000152208	ARL2BP	YLR385C	SWC7
ZNF423/NPA3	ENSG00000152213	ZNF423	YJR072C	NPA3
CCL22/PEX27	ENSG00000152223	CCL22	YOR193W	PEX27
CCL17/RGD2	ENSG00000152229	CCL17	YFL047W	RGD2
CTCF/ATP2	ENSG00000152234	CTCF	YJR121W	ATP2
ACD/GIP3	ENSG00000152242	ACD	YPL137C	GIP3
POLR2C/BUG1	ENSG00000152291	POLR2C	YDL099W	BUG1
PARD6A/ATG3	ENSG00000152348	PARD6A	YNR007C	ATG3
ZNF821/PSO2	ENSG00000152457	ZNF821	YMR137C	PSO2
MMP15/PFK1	ENSG00000152556	MMP15	YGR240C	PFK1
USB1/SRP101	ENSG00000152578	USB1	YDR292C	SRP101
CCDC113/YTH1	ENSG00000152601	CCDC113	YPR107C	YTH1
NME3/DOM34	ENSG00000152684	NME3	YNL001W	DOM34
PSMD7/SAR1	ENSG00000152700	PSMD7	YPL218W	SAR1
VAC14/GEP5	ENSG00000152785	VAC14	YLR091W	GEP5
TANGO6/YRA2	ENSG00000152795	TANGO6	YKL214C	YRA2
COG4/IES1	ENSG00000152818	COG4	YFL013C	IES1
PLA2G15/YGR125W	ENSG00000152910	PLA2G15	YGR125W	YGR125W
[truncated: 1,017 more rows]
