# Supplementary material for: Scope and limitations of yeast as a model organism for studying human tissue-specific pathways
Source: BMC Syst Biol. 2015 Dec 29;9:96. doi: 10.1186/s12918-015-0253-0 (PMC4696342; doi:10.1186/s12918-015-0253-0)
Supplement: Additional file 1 — Network alignments. Compressed (*.zip) file containing individual tissue-specific alignments. (ZIP 5181 Kb) [file 12918_2015_253_MOESM1_ESM.zip › alignments/Superior Cervical Ganglion_AlignGraph_edges.tsv]

First_ortholog_pair	Second_ortholog_pair
PTHLH/CDC39	FKBP4/SKN7
MTHFD1/MDV1	FKBP4/SKN7
CTSH/SMY1	FKBP4/SKN7
POP1/IPI3	FKBP4/SKN7
TOM1/GCR2	CALCR/RIM11
SYT13/HUL5	COPZ2/NAB2
NSF/VPH2	COPZ2/NAB2
TRAF3IP3/PER33	LAMP2/PMR1
UBR2/STE50	CRLF1/YTA6
PLA2G10/IMD3	SYNRG/MAG2
RASL12/BRE1	MAP3K9/CTI6
MDFI/HHT2	CCL26/SRP1
FERMT1/PHO4	MYH13/SES1
FA2H/RAD24	POMT2/RAD51
RAI1/DCP2	ABHD5/KOG1
FBXO42/PUF6	PLAUR/SBP1
CLINT1/CTR9	CLDN11/SLT2
TRPM7/TNA1	MTMR11/RGD1
GLTSCR1/GLO3	BID/FCF2
MYF6/ACT1	SERPINB1/GCD6
PTK6/PHO2	ENSG00000021602/PUT4
GAB2/RAD53	NLRP2/CDC48
ING3/BOS1	UBR2/STE50
RPL26L1/MOT1	PIAS1/YTA7
DAZL/PIN2	CASR/YPT11
SRPK1/MNL1	NSUN2/SWR1
NLK/DRS1	FBXO42/PUF6
ASCC3/HTB2	FBXO42/PUF6
FGF1/DBP10	FBXO42/PUF6
TRAF1/UBI4	POLR2B/MDN1
CMAS/NAP1	RSF1/REI1
TRAF1/UBI4	PIK3CB/SKT5
CHMP4B/MLC1	ALX4/MLC2
ACTR5/DIG2	CHRDL2/FUS3
BAG1/YMR295C	CHRDL2/FUS3
SEC23A/RPL9B	CYFIP2/RPN12
AMBP/KIP1	EIF2AK2/CUS2
CHCHD3/THP3	PUM2/YRA1
AMBP/KIP1	PCGF2/CDC28
SLC9A1/MET8	LAMC2/FAU1
NDE1/SSB1	RIOK2/STI1
CHRNA4/FAR11	GUCY1B3/SRP54
SIGLEC6/SCC2	SEZ6/SPP1
DAZL/PIN2	EPN1/CKA1
NUP107/VMA3	BCAS1/SAC6
RORA/PRT1	GNAI3/RIC1
ZNF506/SWI1	TNFRSF1A/TUB2
BNIP1/BIK1	HDAC4/NOP53
ICK/CAB3	RASSF1/AVT7
LIMK1/EMI5	MEF2A/SYT1
NFATC2/DIB1	GPKOW/PRP31
IGF2BP2/CRN1	FGF10/RVS161
KDM5A/NUP116	PTPN21/NUP159
SIGLEC6/SCC2	EIF2B3/SMC3
PPARD/HTA1	EIF2B3/SMC3
RNF8/HMO1	EIF2B3/SMC3
SYNDIG1/RPL32	SLC12A3/YHI9
KDM5A/NUP116	WDR1/NOP8
HMGCR/TAX4	ARHGAP10/GPT2
EPHA6/CAJ1	PRKACA/SPT7
FGFR1/ARP3	NDE1/SSB1
SYNJ2/GIS2	NLE1/LAT1
SUGP1/NUP133	IGF2BP2/CRN1
PTP4A1/MEC1	PTPN23/ENT5
SIGLEC1/MUD1	RAP1GAP/PRP40
PCYT1B/CLF1	RAP1GAP/PRP40
WNT2/TCP1	RAP1GAP/PRP40
PPARD/HTA1	FBLN1/CSE4
DGCR14/NMT1	SYNJ2/GIS2
STX1A/HSP82	XRCC5/DPS1
SGSM3/KIP2	CPOX/RIB5
MPP6/RSM22	HSP90AA1/SDH2
MYL6/HHT1	NDC80/ROD1
MDFI/HHT2	ZNF506/SWI1
CMAS/NAP1	OPRK1/PCL9
DERL3/TOR1	PIBF1/YOR1
SEC23B/IGO1	SLC27A5/TOM40
FBXW4/ERV25	PPIE/PIS1
SH2D4A/NCL1	IGSF9/PRK1
SLC16A10/SWI4	GNAS/MSA1
MRPL27/PRP8	SIGLEC1/MUD1
ENSG00000100118/ECM29	ESF1/EDE1
NEFM/OLI1	ANAPC5/SSC1
MCM5/BIO5	MCOLN1/STE13
RAPGEF2/UBC13	MYH7/UBC4
RNF40/SRO9	HECTD1/LHP1
WDR76/NPR1	TGM1/SNF1
VGLL1/YEH1	TINF2/ERG27
RNF40/SRO9	PTGS1/TMA19
EHHADH/END3	NRP1/YSC84
TIMP3/MRPL10	CECR2/MRPL3
MYOM1/MRPL20	CECR2/MRPL3
PLA2G15/YGR125W	CECR2/MRPL3
PLEKHA8/UTP13	DDT/BUD21
MCM5/BIO5	SNRPD3/CDC42
RPS13/BEM1	SNRPD3/CDC42
NOMO3/FAS1	ENSG00000100118/ECM29
DNPH1/LYS2	ENSG00000100118/ECM29
MGP/RPL21A	ENSG00000100357/ARP1
MEP1A/SFA1	NFKBIA/SER3
HPN/PSR1	DHX35/PSR2
RARS/CKB1	DHX35/PSR2
HLF/NRT1	GATA1/AKR1
ENSG00000102391/SWD1	PORCN/SPS18
PHF1/HOT13	KATNAL1/CDC123
AMBP/KIP1	INTS6/NDL1
CALCA/PRP19	COG4/IES1
WSB1/RPN1	BFAR/THS1
APLP1/CDS1	SFRP1/AYR1
SLC16A10/SWI4	UBE2W/CLB2
MAPK10/PKH2	IKBKB/PKH1
PFN1/PPN1	ANXA13/YNL217W
SF3A2/YEF3	TULP2/PAF1
NOP2/RPC82	TBC1D17/RPC11
SHD/MCK1	CCDC130/UBX7
CHN2/CKA2	ENSG00000105066/PBY1
IL12B/RPL1A	ILVBL/YLR137W
MAP2K6/RAD5	MRPL4/REV1
RAPGEF2/UBC13	RAB3D/GRX3
PTP4A1/MEC1	ZC3HAV1/IME4
WNT5B/HTB1	STX1A/HSP82
TLX1/UBP10	HSPB1/YPL150W
CLDN16/RPS29A	CUBN/RPS29B
HLF/NRT1	ZNHIT3/RBL2
SRSF3/VPS75	ENSG00000108504/POP7
POU2AF1/APL3	RAI1/DCP2
TARS/DAN4	EFNB3/YPK9
NCOA7/PRR2	UPK2/SNF4
FANCE/RPL14B	RIC8B/RPL9A
ASCC3/HTB2	PPARD/HTA1
