# Supplementary material for: Scope and limitations of yeast as a model organism for studying human tissue-specific pathways
Source: BMC Syst Biol. 2015 Dec 29;9:96. doi: 10.1186/s12918-015-0253-0 (PMC4696342; doi:10.1186/s12918-015-0253-0)
Supplement: Additional file 1 — Network alignments. Compressed (*.zip) file containing individual tissue-specific alignments. (ZIP 5181 Kb) [file 12918_2015_253_MOESM1_ESM.zip › alignments/Skeletal Muscle_AlignGraph_nodes.tsv]

ID	Human_EnsemblGeneID	Human_Symbol	Yeast_EnsemblGeneID	Yeast_Symbol
TSPAN6/DPM1	ENSG00000000419	TSPAN6	YPR183W	DPM1
DPM1/HOG1	ENSG00000000938	DPM1	YLR113W	HOG1
SCYL3/GSH1	ENSG00000001084	SCYL3	YJL101C	GSH1
FGR/HAP2	ENSG00000001167	FGR	YGL237C	HAP2
CFH/GIS4	ENSG00000003402	CFH	YML006C	GIS4
GCLC/DFG5	ENSG00000003436	GCLC	YMR238W	DFG5
NFYA/NRP1	ENSG00000003756	NFYA	YDL167C	NRP1
SEMA3F/CSM4	ENSG00000004059	SEMA3F	YPL200W	CSM4
CFTR/FEN1	ENSG00000004399	CFTR	YCR034W	FEN1
KRIT1/ADK1	ENSG00000004455	KRIT1	YDR226W	ADK1
RAD52/GUP2	ENSG00000004468	RAD52	YPL189W	GUP2
BAD/FPR3	ENSG00000004478	BAD	YML074C	FPR3
CD99/NNK1	ENSG00000004660	CD99	YKL171W	NNK1
AOC1/ACP1	ENSG00000004779	AOC1	YKL192C	ACP1
HECW1/PKP2	ENSG00000004799	HECW1	YGL059W	PKP2
MAD1L1/YGR201C	ENSG00000004838	MAD1L1	YGR201C	YGR201C
LASP1/YDR307W	ENSG00000004866	LASP1	YDR307W	YDR307W
M6PR/CDC27	ENSG00000004897	M6PR	YBL084C	CDC27
ICA1/BOR1	ENSG00000004939	ICA1	YNL275W	BOR1
ALS2/SEC61	ENSG00000004948	ALS2	YLR378C	SEC61
CASP10/SEN1	ENSG00000005007	CASP10	YLR430W	SEN1
CFLAR/DNL4	ENSG00000005156	CFLAR	YOR005C	DNL4
TFPI/PEX8	ENSG00000005243	TFPI	YGR077C	PEX8
RBM5/PST2	ENSG00000005302	RBM5	YDR032C	PST2
MTMR7/PGC1	ENSG00000006007	MTMR7	YPL206C	PGC1
ARF5/APL4	ENSG00000006125	ARF5	YPR029C	APL4
POLDIP2/THP1	ENSG00000006128	POLDIP2	YOL072W	THP1
PLXND1/ADH7	ENSG00000006194	PLXND1	YCR105W	ADH7
AK2/GRX6	ENSG00000006468	AK2	YDL010W	GRX6
CD38/LCB5	ENSG00000006530	CD38	YLR260W	LCB5
FKBP4/YMR010W	ENSG00000006704	FKBP4	YMR010W	YMR010W
KDM1A/VPS41	ENSG00000006715	KDM1A	YDR080W	VPS41
CAMKK1/IZH2	ENSG00000006831	CAMKK1	YOL002C	IZH2
RECQL/PSK1	ENSG00000007047	RECQL	YAL017W	PSK1
HSPB6/WTM2	ENSG00000007168	HSPB6	YOR229W	WTM2
ARHGAP33/NCP1	ENSG00000007171	ARHGAP33	YHR042W	NCP1
NDUFAB1/TRS33	ENSG00000007255	NDUFAB1	YOR115C	TRS33
PDK4/PHO2	ENSG00000007372	PDK4	YDL106C	PHO2
ZMYND10/FRE7	ENSG00000007952	ZMYND10	YOL152W	FRE7
ST7/PRE2	ENSG00000008018	ST7	YPR103W	PRE2
CDC27/DBF2	ENSG00000008118	CDC27	YGR092W	DBF2
SLC4A1/USA1	ENSG00000008130	SLC4A1	YML029W	USA1
CALCR/YDL176W	ENSG00000008277	CALCR	YDL176W	YDL176W
HCCS/DTR1	ENSG00000008282	HCCS	YBR180W	DTR1
DVL2/CNL1	ENSG00000008294	DVL2	YDR357C	CNL1
UPF1/NSE5	ENSG00000008300	UPF1	YML023C	NSE5
SKAP2/RPS20	ENSG00000008988	SKAP2	YHL015W	RPS20
SLC25A5/YBL055C	ENSG00000009335	SLC25A5	YBL055C	YBL055C
CCDC109B/VTA1	ENSG00000009844	CCDC109B	YLR181C	VTA1
HOXA11/PHD1	ENSG00000009950	HOXA11	YKL043W	PHD1
POLR2J/ITC1	ENSG00000009954	POLR2J	YGL133W	ITC1
DHX33/SPE4	ENSG00000010165	DHX33	YLR146C	SPE4
MEOX1/COR1	ENSG00000010256	MEOX1	YBL045C	COR1
LIG3/NUD1	ENSG00000010322	LIG3	YOR373W	NUD1
RPAP3/YPS3	ENSG00000010610	RPAP3	YLR121C	YPS3
ENSG00000005189/BEM1	ENSG00000010810	ENSG00000005189	YBR200W	BEM1
CIAPIN1/NDD1	ENSG00000010818	CIAPIN1	YOR372C	NDD1
FAM214B/ELA1	ENSG00000011007	FAM214B	YNL230C	ELA1
COPZ2/YNK1	ENSG00000011052	COPZ2	YKL067W	YNK1
PRKAR2B/ICT1	ENSG00000011198	PRKAR2B	YLR099C	ICT1
MSL3/UTP18	ENSG00000011260	MSL3	YJL069C	UTP18
CREBBP/NAB2	ENSG00000011275	CREBBP	YGL122C	NAB2
BZRAP1/VPS34	ENSG00000011405	BZRAP1	YLR240W	VPS34
MPO/MDR1	ENSG00000011454	MPO	YGR100W	MDR1
PON1/PPH21	ENSG00000011485	PON1	YDL134C	PPH21
GCFC2/TFB3	ENSG00000012048	GCFC2	YDR460W	TFB3
ABCB4/UBX5	ENSG00000012822	ABCB4	YDR330W	UBX5
SOX8/MPS1	ENSG00000012983	SOX8	YDL028C	MPS1
IBTK/COQ4	ENSG00000013441	IBTK	YDR204W	COQ4
MYCBP2/RET1	ENSG00000013503	MYCBP2	YOR207C	RET1
FBXL3/MDH3	ENSG00000014641	FBXL3	YDL078C	MDH3
ITGAL/MMT1	ENSG00000014824	ITGAL	YMR177W	MMT1
PDK2/BRX1	ENSG00000015171	PDK2	YOL077C	BRX1
ITGA3/LAS17	ENSG00000015285	ITGA3	YOR181W	LAS17
LAMP2/GPG1	ENSG00000015413	LAMP2	YGL121C	GPG1
GGNBP2/BPL1	ENSG00000015592	GGNBP2	YDL141W	BPL1
ITGA2B/HPF1	ENSG00000016490	ITGA2B	YOL155C	HPF1
GDE1/PMR1	ENSG00000017260	GDE1	YGL167C	PMR1
C19orf60/BEM3	ENSG00000017797	C19orf60	YPL115C	BEM3
CRLF1/ENA1	ENSG00000018625	CRLF1	YDR040C	ENA1
MAP3K14/EMW1	ENSG00000018699	MAP3K14	YNL313C	EMW1
ABCC8/YDR222W	ENSG00000020256	ABCC8	YDR222W	YDR222W
CCL18/VTS1	ENSG00000020577	CCL18	YOR359W	VTS1
CCL3/YTA6	ENSG00000021574	CCL3	YPL074W	YTA6
SYNRG/NAM7	ENSG00000021776	SYNRG	YMR080C	NAM7
CACNG3/DEG1	ENSG00000022267	CACNG3	YFL001W	DEG1
TMEM132A/MAG2	ENSG00000022840	TMEM132A	YLR427W	MAG2
AP2B1/PFA4	ENSG00000023041	AP2B1	YOL003C	PFA4
TAC1/GRX3	ENSG00000023318	TAC1	YDR098C	GRX3
ZNF263/HEM1	ENSG00000023330	ZNF263	YDR232W	HEM1
CX3CL1/GRX2	ENSG00000023572	CX3CL1	YDR513W	GRX2
SPATA20/ERB1	ENSG00000023734	SPATA20	YMR049C	ERB1
CACNA1G/YDL124W	ENSG00000023909	CACNA1G	YDL124W	YDL124W
TNFRSF12A/UBR2	ENSG00000024048	TNFRSF12A	YLR024C	UBR2
MAP3K9/END3	ENSG00000024422	MAP3K9	YNL084C	END3
RALA/GTR2	ENSG00000025039	RALA	YGR163W	GTR2
BAIAP2L1/HSF1	ENSG00000025156	BAIAP2L1	YGL073W	HSF1
ETV1/CTI6	ENSG00000025293	ETV1	YPL181W	CTI6
AGK/GAL80	ENSG00000025434	AGK	YML051W	GAL80
CCL26/TAH1	ENSG00000025772	CCL26	YCR060W	TAH1
FARP2/XDJ1	ENSG00000025796	FARP2	YLR090W	XDJ1
USH1C/SRP1	ENSG00000025800	USH1C	YNL189W	SRP1
DBF4/YLR031W	ENSG00000026025	DBF4	YLR031W	YLR031W
TBXA2R/RAD3	ENSG00000026036	TBXA2R	YER171W	RAD3
IFRD1/YCR023C	ENSG00000026103	IFRD1	YCR023C	YCR023C
GTF2IRD1/YBR096W	ENSG00000026508	GTF2IRD1	YBR096W	YBR096W
PAF1/PEX25	ENSG00000028203	PAF1	YPL112C	PEX25
VPS41/VPS5	ENSG00000028528	VPS41	YOR069W	VPS5
ARHGAP44/RPL20B	ENSG00000029534	ARHGAP44	YOR312C	RPL20B
ELAC2/MTF1	ENSG00000029639	ELAC2	YMR228W	MTF1
SCIN/YHR078W	ENSG00000029725	SCIN	YHR078W	YHR078W
MYH13/YBR242W	ENSG00000030066	MYH13	YBR242W	YBR242W
ADIPOR2/RIM101	ENSG00000030419	ADIPOR2	YHL027W	RIM101
UPP2/SES1	ENSG00000031698	UPP2	YDR023W	SES1
MARK4/SKI3	ENSG00000032742	MARK4	YPR189W	SKI3
PAFAH1B1/CUS1	ENSG00000033030	PAFAH1B1	YMR240C	CUS1
NOS2/ARB1	ENSG00000033050	NOS2	YER036C	ARB1
DNAH9/VPH1	ENSG00000033627	DNAH9	YOR270C	VPH1
GAS7/NFI1	ENSG00000033800	GAS7	YOR156C	NFI1
TRAPPC6A/VHT1	ENSG00000034053	TRAPPC6A	YGR065C	VHT1
MATK/AIM9	ENSG00000034152	MATK	YER080W	AIM9
CD79B/ATG8	ENSG00000034713	CD79B	YBL078C	ATG8
SCN4A/ADE12	ENSG00000035687	SCN4A	YNL220W	ADE12
PAX6/RTT101	ENSG00000036257	PAX6	YJL047C	RTT101
RHBDF1/SUL2	ENSG00000036448	RHBDF1	YLR092W	SUL2
LUC7L/UBP7	ENSG00000036672	LUC7L	YIL156W	UBP7
BAIAP3/MDS3	ENSG00000037637	BAIAP3	YGL197W	MDS3
PIGQ/MRI1	ENSG00000037757	PIGQ	YPR118W	MRI1
TEAD3/TRM8	ENSG00000037897	TEAD3	YDL201W	TRM8
SELE/ERG26	ENSG00000038274	SELE	YGL001C	ERG26
DNAJC11/YNL193W	ENSG00000038382	DNAJC11	YNL193W	YNL193W
MYLIP/YLR413W	ENSG00000038427	MYLIP	YLR413W	YLR413W
NOX1/PRP2	ENSG00000039123	NOX1	YNR011C	PRP2
E2F2/TCO89	ENSG00000039319	E2F2	YPL180W	TCO89
PSMB1/GUF1	ENSG00000041353	PSMB1	YLR289W	GUF1
SYN1/PRE9	ENSG00000041357	SYN1	YGR135W	PRE9
JARID2/NUG1	ENSG00000041802	JARID2	YER006W	NUG1
CAMK1G/TDP1	ENSG00000042088	CAMK1G	YBR223C	TDP1
CDK11A/APS2	ENSG00000042753	CDK11A	YJR058C	APS2
NADK/FHN1	ENSG00000042832	NADK	YGR131W	FHN1
TFAP2B/DCN1	ENSG00000043093	TFAP2B	YLR128W	DCN1
CYTH3/YNG1	ENSG00000043143	CYTH3	YOR064C	YNG1
ADAM22/PDR1	ENSG00000043462	ADAM22	YGL013C	PDR1
SYPL1/SCM3	ENSG00000044115	SYPL1	YDL139C	SCM3
SPAG9/YJR030C	ENSG00000044446	SPAG9	YJR030C	YJR030C
CELSR3/PAC1	ENSG00000047056	CELSR3	YOR269W	PAC1
MGST1/DHR2	ENSG00000047188	MGST1	YKL078W	DHR2
CRY1/URA8	ENSG00000047230	CRY1	YJR103W	URA8
NFIX/VMA13	ENSG00000047249	NFIX	YPR036W	VMA13
MMP25/MLP1	ENSG00000047410	MMP25	YKR095W	MLP1
IL32/FET5	ENSG00000047457	IL32	YFL041W	FET5
PKD1/YLR253W	ENSG00000047579	PKD1	YLR253W	YLR253W
MAPK8IP2/SAC7	ENSG00000047648	MAPK8IP2	YDR389W	SAC7
MED24/RSM10	ENSG00000048544	MED24	YDR041W	RSM10
SEC62/RBS1	ENSG00000048991	SEC62	YDL189W	RBS1
RPS20/NYV1	ENSG00000049245	RPS20	YLR093C	NYV1
CSDE1/YMR244W	ENSG00000049323	CSDE1	YMR244W	YMR244W
UBE3C/RSP5	ENSG00000049759	UBE3C	YER125W	RSP5
REV3L/WBP1	ENSG00000049860	REV3L	YEL002C	WBP1
PAX7/CET1	ENSG00000050405	PAX7	YPL228W	CET1
MASP2/PER33	ENSG00000051108	MASP2	YLR064W	PER33
TRAF3IP3/RAD51	ENSG00000051180	TRAF3IP3	YER095W	RAD51
POMT2/HFM1	ENSG00000051341	POMT2	YGL251C	HFM1
VTA1/STT4	ENSG00000051382	VTA1	YLR305C	STT4
MLXIPL/CDC40	ENSG00000051596	MLXIPL	YDR364C	CDC40
BAZ1B/TAF3	ENSG00000052723	BAZ1B	YPL011C	TAF3
RANBP9/APD1	ENSG00000052841	RANBP9	YBR151W	APD1
ETV7/SOD2	ENSG00000053254	ETV7	YHR008C	SOD2
SPRTN/AAD14	ENSG00000053371	SPRTN	YNL331C	AAD14
METTL13/MRT4	ENSG00000053372	METTL13	YKL009W	MRT4
ZNF207/TRS31	ENSG00000054116	ZNF207	YDR472W	TRS31
UQCRC1/YOR019W	ENSG00000054118	UQCRC1	YOR019W	YOR019W
CD9/SWI1	ENSG00000054267	CD9	YPL016W	SWI1
NCAPD2/FHL1	ENSG00000054598	NCAPD2	YPR104C	FHL1
IFFO1/MSR1	ENSG00000054654	IFFO1	YHR091C	MSR1
GIPR/CDC53	ENSG00000055130	GIPR	YDL132W	CDC53
NISCH/PEX11	ENSG00000055163	NISCH	YOL147C	PEX11
STAB1/VHS1	ENSG00000055332	STAB1	YDR247W	VHS1
FUZ/PUF3	ENSG00000055917	FUZ	YLL013C	PUF3
PRSS3/FMP10	ENSG00000055955	PRSS3	YER182W	FMP10
CD4/YDR114C	ENSG00000056558	CD4	YDR114C	YDR114C
LRRC23/GLG2	ENSG00000056998	LRRC23	YJL137C	GLG2
BTK/MSH2	ENSG00000057468	BTK	YOL090W	MSH2
HFE/GDI1	ENSG00000057608	HFE	YER136W	GDI1
SCMH1/YPR013C	ENSG00000057657	SCMH1	YPR013C	YPR013C
FYN/ATG5	ENSG00000057663	FYN	YPL149W	ATG5
HIVEP2/ERG11	ENSG00000058056	HIVEP2	YHR007C	ERG11
TCEB3/BUD5	ENSG00000058335	TCEB3	YCR038C	BUD5
LYPLA2/DIN7	ENSG00000058404	LYPLA2	YDR263C	DIN7
NME2/RPC37	ENSG00000058600	NME2	YKR025W	RPC37
APBA3/NEO1	ENSG00000058668	APBA3	YIL048W	NEO1
MKS1/RIO2	ENSG00000058729	MKS1	YNL207W	RIO2
ABHD5/TIS11	ENSG00000059145	ABHD5	YLR136C	TIS11
KAL1/PRO2	ENSG00000059573	KAL1	YOR323C	PRO2
AKAP8L/TRM3	ENSG00000059588	AKAP8L	YDL112W	TRM3
UTP18/PSR2	ENSG00000060069	UTP18	YLR019W	PSR2
RNF216/IRC19	ENSG00000060237	RNF216	YLL033W	IRC19
TTC19/FMP37	ENSG00000060762	TTC19	YGL080W	FMP37
PTBP1/POT1	ENSG00000060971	PTBP1	YIL160C	POT1
DPF1/BAT2	ENSG00000060982	DPF1	YJR148W	BAT2
SYT7/SDH4	ENSG00000061794	SYT7	YDR178W	SDH4
PIK3C2A/POL3	ENSG00000062822	PIK3C2A	YDL102W	POL3
PLAUR/RPL18B	ENSG00000063177	PLAUR	YNL301C	RPL18B
ANLN/NOP13	ENSG00000063244	ANLN	YNL175C	NOP13
WIZ/ENT2	ENSG00000063245	WIZ	YLR206W	ENT2
RABGAP1/YIL165C	ENSG00000063438	RABGAP1	YIL165C	YIL165C
DCN/GLO2	ENSG00000063854	DCN	YDR272W	GLO2
PPP5C/YFR039C	ENSG00000064012	PPP5C	YFR039C	YFR039C
MAP4K3/ATG33	ENSG00000064309	MAP4K3	YLR356W	ATG33
ZBTB32/TAF2	ENSG00000064313	ZBTB32	YCR042C	TAF2
TYROBP/YPK1	ENSG00000064393	TYROBP	YKL126W	YPK1
GABRA3/MTR10	ENSG00000064419	GABRA3	YOR160W	MTR10
BRCA1/YLR271W	ENSG00000064607	BRCA1	YLR271W	YLR271W
ERCC1/YBR235W	ENSG00000064651	ERCC1	YBR235W	YBR235W
CD22/PRY2	ENSG00000064655	CD22	YKR013W	PRY2
SEMA3B/YIG1	ENSG00000064666	SEMA3B	YPL201C	YIG1
MBTPS2/MLH2	ENSG00000064933	MBTPS2	YLR035C	MLH2
LTF/GDE1	ENSG00000064999	LTF	YPL110C	GDE1
NR1H4/GPA1	ENSG00000065135	NR1H4	YHR005C	GPA1
ALOX5/PSE1	ENSG00000065150	ALOX5	YMR308C	PSE1
CALCOCO1/CAR2	ENSG00000065154	CALCOCO1	YLR438W	CAR2
UBR7/PWP2	ENSG00000065183	UBR7	YCR057C	PWP2
MAP4K5/KIN1	ENSG00000065243	MAP4K5	YDR122W	KIN1
EHD3/LAC1	ENSG00000065308	EHD3	YKL008C	LAC1
PSMC4/MCM10	ENSG00000065328	PSMC4	YIL150C	MCM10
CLDN11/EFT1	ENSG00000065357	CLDN11	YOR133W	EFT1
MVP/SLM5	ENSG00000065427	MVP	YCR024C	SLM5
NUB1/YGR250C	ENSG00000065526	NUB1	YGR250C	YGR250C
CLK1/FRK1	ENSG00000065534	CLK1	YPL141C	FRK1
ENSG00000013455/RLP7	ENSG00000065559	ENSG00000013455	YNL002C	RLP7
POLR3B/ENT3	ENSG00000065609	POLR3B	YJR125C	ENT3
ANGEL1/ISR1	ENSG00000065613	ANGEL1	YPR106W	ISR1
RNF14/STE20	ENSG00000065675	RNF14	YHL007C	STE20
DDX11/HAT2	ENSG00000065717	DDX11	YEL056W	HAT2
CD6/MAE1	ENSG00000065833	CD6	YKL029C	MAE1
TACC3/MSB4	ENSG00000065882	TACC3	YOL112W	MSB4
UFL1/YPL245W	ENSG00000065883	UFL1	YPL245W	YPL245W
POLA2/NHX1	ENSG00000065923	POLA2	YDR456W	NHX1
CAPN1/FKH1	ENSG00000065970	CAPN1	YIL131C	FKH1
ACPP/PDE2	ENSG00000065989	ACPP	YOR360C	PDE2
MDH1/MIP6	ENSG00000066044	MDH1	YHR015W	MIP6
SLC30A9/SNF12	ENSG00000066117	SLC30A9	YNR023W	SNF12
MTMR11/RPH1	ENSG00000066135	MTMR11	YER169W	RPH1
CCDC88C/HAP5	ENSG00000066136	CCDC88C	YOR358W	HAP5
YAF2/HEM2	ENSG00000066382	YAF2	YGL040C	HEM2
ZMYND11/ENT1	ENSG00000066427	ZMYND11	YDL161W	ENT1
WAS/KEL1	ENSG00000066455	WAS	YHR158C	KEL1
DPEP1/DUO1	ENSG00000066629	DPEP1	YGL061C	DUO1
BID/SEC7	ENSG00000066777	BID	YDR170C	SEC7
MATR3/HEM15	ENSG00000066926	MATR3	YOR176W	HEM15
RGPD5/TIF1	ENSG00000067048	RGPD5	YKR059W	TIF1
STMN4/MAM33	ENSG00000067113	STMN4	YIL070C	MAM33
NUDCD3/LAG1	ENSG00000067167	NUDCD3	YHL003C	LAG1
ISL1/GIS2	ENSG00000067182	ISL1	YNL255C	GIS2
IL20RA/SMC4	ENSG00000067208	IL20RA	YLR086W	SMC4
CLCA1/CDC19	ENSG00000067225	CLCA1	YAL038W	CDC19
ATP2C1/FCF2	ENSG00000067334	ATP2C1	YLR051C	FCF2
SRCIN1/NUP100	ENSG00000067445	SRCIN1	YKL068W	NUP100
IGF1/RHO1	ENSG00000067560	IGF1	YPR165W	RHO1
RALBP1/TCB1	ENSG00000067715	RALBP1	YOR086C	TCB1
RUFY3/PKP1	ENSG00000067992	RUFY3	YIL042C	PKP1
CNTN1/CBF1	ENSG00000068323	CNTN1	YJR060W	CBF1
WWTR1/MRM2	ENSG00000068438	WWTR1	YGL136C	MRM2
AGPS/RPO31	ENSG00000068654	AGPS	YOR116C	RPO31
ATP1A2/PLB2	ENSG00000068781	ATP1A2	YMR006C	PLB2
TTC27/KRE28	ENSG00000068793	TTC27	YDR532C	KRE28
MARCO/SIR2	ENSG00000068903	MARCO	YDL042C	SIR2
SYT13/MUC1	ENSG00000069248	SYT13	YIR019C	MUC1
SNAI2/VPS35	ENSG00000069329	SNAI2	YJL154C	VPS35
CD74/YDJ1	ENSG00000069345	CD74	YNL064C	YDJ1
HGF/AVO2	ENSG00000069399	HGF	YMR068W	AVO2
ZRANB1/NFT1	ENSG00000069431	ZRANB1	YKR103W	NFT1
NCDN/YEN1	ENSG00000069712	NCDN	YER041W	YEN1
ZFP64/CDD1	ENSG00000069764	ZFP64	YLR245C	CDD1
MNAT1/REF2	ENSG00000069849	MNAT1	YDR195W	REF2
SAMD4A/HUL5	ENSG00000069869	SAMD4A	YGL141W	HUL5
RUNX3/STE4	ENSG00000069966	RUNX3	YOR212W	STE4
MRE11A/UFD1	ENSG00000070010	MRE11A	YGR048W	UFD1
PLEKHB1/NOP14	ENSG00000070019	PLEKHB1	YDL148C	NOP14
SERPINB1/IKI3	ENSG00000070061	SERPINB1	YLR384C	IKI3
SPAST/PFY1	ENSG00000070087	SPAST	YOR122C	PFY1
ENSG00000021602/UIP3	ENSG00000070159	ENSG00000021602	YAR027W	UIP3
NRXN3/NIC96	ENSG00000070182	NRXN3	YFR002W	NIC96
AQR/POL4	ENSG00000070501	AQR	YCR014C	POL4
CPS1/DIF1	ENSG00000070540	CPS1	YLR437C	DIF1
C8B/ASN2	ENSG00000070669	C8B	YGR124W	ASN2
FHL1/YAT2	ENSG00000070748	FHL1	YER024W	YAT2
RTFDC1/MUD2	ENSG00000070756	RTFDC1	YKL074C	MUD2
GABRA1/RPA190	ENSG00000070761	GABRA1	YOR341W	RPA190
NLRP2/FMC1	ENSG00000070778	NLRP2	YIL098C	FMC1
RNF10/GCD1	ENSG00000070785	RNF10	YOR260W	GCD1
ZDHHC6/CMK2	ENSG00000070808	ZDHHC6	YOL016C	CMK2
RNH1/OSH3	ENSG00000070882	RNH1	YHR073W	OSH3
NDUFS1/PUT4	ENSG00000070915	NDUFS1	YOR348C	PUT4
RB1CC1/PMA1	ENSG00000070961	RB1CC1	YGL008C	PMA1
ERP44/GSH2	ENSG00000071051	ERP44	YOL049W	GSH2
ALAS1/KCC4	ENSG00000071054	ALAS1	YCL024W	KCC4
BIRC3/AIP1	ENSG00000071127	BIRC3	YMR092C	AIP1
AKAP11/YNG2	ENSG00000071243	AKAP11	YHR090C	YNG2
GLRX2/BUD23	ENSG00000071462	GLRX2	YCR047C	BUD23
SNAPC1/HRD3	ENSG00000071537	SNAPC1	YLR207W	HRD3
STRAP/MSP1	ENSG00000071539	STRAP	YGR028W	MSP1
ABCC2/ULS1	ENSG00000071794	ABCC2	YOR191W	ULS1
DEF6/CFT1	ENSG00000071894	DEF6	YDR301W	CFT1
PLEKHO1/TSR4	ENSG00000071994	PLEKHO1	YOL022C	TSR4
GCLM/TPK2	ENSG00000072062	GCLM	YPL203W	TPK2
UBR2/YBL107C	ENSG00000072110	UBR2	YBL107C	YBL107C
EHD2/YAP1801	ENSG00000072134	EHD2	YHR161C	YAP1801
RRAGD/SIW14	ENSG00000072135	RRAGD	YNL032W	SIW14
HSF2/TRE1	ENSG00000072274	HSF2	YPL176C	TRE1
PHF20/YVC1	ENSG00000072315	PHF20	YOR087W	YVC1
NR1H3/PEX4	ENSG00000072401	NR1H3	YGR133W	PEX4
NCAPH2/GUK1	ENSG00000072415	NCAPH2	YDR454C	GUK1
TOMM34/SMC1	ENSG00000072501	TOMM34	YFL008W	SMC1
SEC63/IMG1	ENSG00000072609	SEC63	YCR046C	IMG1
KPNA6/DBP1	ENSG00000072682	KPNA6	YPL119C	DBP1
VIM/MRPL8	ENSG00000072778	VIM	YJL063C	MRPL8
RTEL1-TNFRSF6B/CDC4	ENSG00000072803	RTEL1-TNFRSF6B	YFL009W	CDC4
FAS/AGE1	ENSG00000072818	FAS	YDR524C	AGE1
CD44/LRS4	ENSG00000072864	CD44	YDR439W	LRS4
KCNG1/APM1	ENSG00000072958	KCNG1	YPL259C	APM1
SLAMF7/SEC2	ENSG00000073009	SLAMF7	YNL272C	SEC2
MIPEP/MCM2	ENSG00000073111	MIPEP	YBL023C	MCM2
PRKCH/SRO77	ENSG00000073350	PRKCH	YBL106C	SRO77
INSRR/YAP1802	ENSG00000073921	INSRR	YGR241C	YAP1802
IFNGR1/SEC18	ENSG00000073969	IFNGR1	YBR080C	SEC18
SH2D2A/YJU3	ENSG00000074416	SH2D2A	YKL094W	YJU3
TNFRSF1B/NPR1	ENSG00000074590	TNFRSF1B	YNL183C	NPR1
VEZT/CUP1-1	ENSG00000074660	VEZT	YHR053C	CUP1-1
POU2F2/OPY1	ENSG00000074706	POU2F2	YBR129C	OPY1
SNX1/DOC1	ENSG00000074755	SNX1	YGL240W	DOC1
TBPL1/ENO2	ENSG00000074800	TBPL1	YHR174W	ENO2
ARNTL2/SLN1	ENSG00000074964	ARNTL2	YIL147C	SLN1
BCLAF1/TIF4632	ENSG00000075151	BCLAF1	YGL049C	TIF4632
ANK1/MTC5	ENSG00000075188	ANK1	YDR128W	MTC5
TFB1M/RAX2	ENSG00000075223	TFB1M	YLR084C	RAX2
RABEP1/ERG10	ENSG00000075239	RABEP1	YPL028W	ERG10
HMGB3/YNL095C	ENSG00000075292	HMGB3	YNL095C	YNL095C
NUP160/ATG1	ENSG00000075413	NUP160	YGL180W	ATG1
BAK1/ARP9	ENSG00000075624	BAK1	YMR033W	ARP9
MUSK/DIP2	ENSG00000075702	MUSK	YLR129W	DIP2
IKZF2/YNL046W	ENSG00000075711	IKZF2	YNL046W	YNL046W
GRN/VPS21	ENSG00000075785	GRN	YOR089C	VPS21
ARHGAP31/SYF1	ENSG00000075856	ARHGAP31	YDR416W	SYF1
NR2E3/RRP42	ENSG00000075914	NR2E3	YDL111C	RRP42
CENPQ/MCM6	ENSG00000076003	CENPQ	YGL201C	MCM6
SARS/REX2	ENSG00000076043	SARS	YLR059C	REX2
RANBP3/YIL077C	ENSG00000076053	RANBP3	YIL077C	YIL077C
ARID4A/MLH1	ENSG00000076242	ARID4A	YMR167W	MLH1
TSSC1/UNG1	ENSG00000076248	TSSC1	YML021C	UNG1
ENSG00000032514/PYC2	ENSG00000076555	ENSG00000032514	YBR218C	PYC2
IFT88/MON1	ENSG00000076685	IFT88	YGL124C	MON1
ZCCHC8/YIP1	ENSG00000076716	ZCCHC8	YGR172C	YIP1
ABCF2/PRP39	ENSG00000076924	ABCF2	YML046W	PRP39
LRRC7/ERV1	ENSG00000076984	LRRC7	YGR029W	ERV1
UBA6/NRK1	ENSG00000077009	UBA6	YNL129W	NRK1
GAB2/COS12	ENSG00000077063	GAB2	YGL263W	COS12
ATP6V0A1/SKP2	ENSG00000077235	ATP6V0A1	YNL311C	SKP2
PIAS1/UBP1	ENSG00000077254	PIAS1	YDL122W	UBP1
SLC4A7/MSL1	ENSG00000077312	SLC4A7	YIR009W	MSL1
APBA2/SKI6	ENSG00000077348	APBA2	YGR195W	SKI6
UHRF1/PAC11	ENSG00000077380	UHRF1	YDR488C	PAC11
MAP2K3/HST2	ENSG00000077463	MAP2K3	YPL015C	HST2
TMSB10/CUR1	ENSG00000077522	TMSB10	YPR158W	CUR1
RNF19A/CAP2	ENSG00000077549	RNF19A	YIL034C	CAP2
PEX3/UBC1	ENSG00000077721	PEX3	YDR177W	UBC1
GABARAPL2/RAD34	ENSG00000077809	GABARAPL2	YDR314C	RAD34
MYOC/SRP54	ENSG00000078018	MYOC	YPR088C	SRP54
SH3YL1/SIZ1	ENSG00000078043	SH3YL1	YDR409W	SIZ1
VCL/RVS161	ENSG00000078053	VCL	YCR009C	RVS161
DAPK2/MCK1	ENSG00000078061	DAPK2	YNL307C	MCK1
NSMAF/DRE2	ENSG00000078114	NSMAF	YKR071C	DRE2
ADSS/UBC12	ENSG00000078140	ADSS	YLR306W	UBC12
STAP1/FAA4	ENSG00000078304	STAP1	YMR246W	FAA4
TIMP2/PET54	ENSG00000078328	TIMP2	YGR222W	PET54
RFC1/SKI8	ENSG00000078369	RFC1	YGL213C	SKI8
CUL3/HMRA1	ENSG00000078399	CUL3	YCR097W	HMRA1
MYOM2/SNT2	ENSG00000078403	MYOM2	YGL131C	SNT2
OTC/STE23	ENSG00000078618	OTC	YLR389C	STE23
USP2/POR1	ENSG00000078668	USP2	YNL055C	POR1
CASR/MET13	ENSG00000078747	CASR	YGL125W	MET13
TUBG2/DAL3	ENSG00000078900	TUBG2	YIR032C	DAL3
RPL26L1/INN1	ENSG00000078902	RPL26L1	YNL152W	INN1
FLT4/STP22	ENSG00000078967	FLT4	YCL008C	STP22
NSUN2/YKU80	ENSG00000079246	NSUN2	YMR106C	YKU80
FBXO42/CBK1	ENSG00000079277	FBXO42	YNL161W	CBK1
MRI1/MRP49	ENSG00000079332	MRI1	YKL167C	MRP49
METTL1/FET4	ENSG00000079335	METTL1	YMR319C	FET4
HOXC8/RGT2	ENSG00000079393	HOXC8	YDL138W	RGT2
AGA/ERG9	ENSG00000079459	AGA	YHR190W	ERG9
ENSG00000038102/PGM2	ENSG00000079739	ENSG00000038102	YMR105C	PGM2
PI4K2B/SUB2	ENSG00000079785	PI4K2B	YDL084W	SUB2
MAT2B/HAL1	ENSG00000079819	MAT2B	YPR005C	HAL1
TLL1/TCB2	ENSG00000079841	TLL1	YNL087W	TCB2
EDC4/PTP3	ENSG00000080031	EDC4	YER075C	PTP3
TRIO/CIT2	ENSG00000080298	TRIO	YCR005C	CIT2
VCAN/MTG2	ENSG00000080371	VCAN	YHR168W	MTG2
MSR1/YEA4	ENSG00000080493	MSR1	YEL004W	YEA4
CDH1/MOT1	ENSG00000080503	CDH1	YPL082C	MOT1
SKIV2L2/AYR1	ENSG00000080511	SKIV2L2	YIL124W	AYR1
DNAH5/IRC6	ENSG00000080561	DNAH5	YFR043C	IRC6
ZFYVE16/INO80	ENSG00000080603	ZFYVE16	YGL150C	INO80
C6/PUF6	ENSG00000080608	C6	YDR496C	PUF6
RAI14/MOT2	ENSG00000080802	RAI14	YER068W	MOT2
SOX30/BI3	ENSG00000080823	SOX30	Q0115	BI3
PNKP/PCL7	ENSG00000081087	PNKP	YIL050W	PCL7
SPDL1/STE12	ENSG00000081189	SPDL1	YHR084W	STE12
STAU2/CCH1	ENSG00000081248	STAU2	YGR217W	CCH1
RTN4R/UBA4	ENSG00000081307	RTN4R	YHR111W	UBA4
PHF23/MTC1	ENSG00000081479	PHF23	YJL123C	MTC1
CDH10/STP4	ENSG00000081665	CDH10	YDL048C	STP4
INPP4A/PDE1	ENSG00000081803	INPP4A	YGL248W	PDE1
RAB27B/YMR027W	ENSG00000081985	RAB27B	YMR027W	YMR027W
PSMA4/TRI1	ENSG00000082014	PSMA4	YMR233W	TRI1
MYO16/YGR126W	ENSG00000082258	MYO16	YGR126W	YGR126W
LSG1/PMD1	ENSG00000082397	LSG1	YER132C	PMD1
PARP3/YDL180W	ENSG00000082438	PARP3	YDL180W	YDL180W
TNC/MRPL22	ENSG00000082515	TNC	YNL177C	MRPL22
TDP1/MAK11	ENSG00000082516	TDP1	YKL021C	MAK11
MED17/TMS1	ENSG00000082556	MED17	YDR105C	TMS1
CAPG/YCK1	ENSG00000082701	CAPG	YHR135C	YCK1
AP2S1/YLR156W	ENSG00000082781	AP2S1	YLR156W	YLR156W
USH2A/VPS53	ENSG00000082805	USH2A	YJL029C	VPS53
ZPBP/CRM1	ENSG00000082898	ZPBP	YGR218W	CRM1
TG/NTO1	ENSG00000083168	TG	YPR031W	NTO1
ADAM28/MET22	ENSG00000083290	ADAM28	YOL064C	MET22
BARX2/KAP104	ENSG00000083312	BARX2	YBR017C	KAP104
DCUN1D1/YMR018W	ENSG00000083457	DCUN1D1	YMR018W	YMR018W
PHF15/GIP4	ENSG00000083799	PHF15	YAL031C	GIP4
ZIC2/MSN2	ENSG00000083842	ZIC2	YMR037C	MSN2
LCP2/RPS5	ENSG00000083845	LCP2	YJR123W	RPS5
TRIT1/APT2	ENSG00000083857	TRIT1	YDR441C	APT2
ADRB1/SLZ1	ENSG00000083896	ADRB1	YNL196C	SLZ1
ENSG00000043822/SBP1	ENSG00000084072	ENSG00000043822	YHL034C	SBP1
GUCA2B/STE24	ENSG00000084073	GUCA2B	YJR117W	STE24
CUL7/TIF34	ENSG00000084623	CUL7	YMR146C	TIF34
CTNNA1/SHE4	ENSG00000084674	CTNNA1	YOR035C	SHE4
PHKA2/YKR018C	ENSG00000084754	PHKA2	YKR018C	YKR018C
EPHA3/CGR1	ENSG00000085063	EPHA3	YGL029W	CGR1
HSPA5/SEH1	ENSG00000085415	HSPA5	YGL100W	SEH1
DSG2/CTS2	ENSG00000085465	DSG2	YDR371W	CTS2
GEMIN8/STE6	ENSG00000085563	GEMIN8	YKL209C	STE6
OFD1/YPR1	ENSG00000085662	OFD1	YDR368W	YPR1
PREX2/BZZ1	ENSG00000085733	PREX2	YHR114W	BZZ1
WDR37/IML2	ENSG00000085831	WDR37	YJL082W	IML2
YTHDC2/PAN1	ENSG00000085832	YTHDC2	YIR006C	PAN1
CTPS2/SQS1	ENSG00000085872	CTPS2	YNL224C	SQS1
ATP6V1H/PTK1	ENSG00000086015	ATP6V1H	YKL198C	PTK1
POLR2B/MDJ1	ENSG00000086061	POLR2B	YFL016C	MDJ1
TPR/FAP1	ENSG00000086102	TPR	YNL023C	FAP1
CP/MRPL24	ENSG00000086504	CP	YMR193W	MRPL24
DTNBP1/EMP24	ENSG00000086598	DTNBP1	YGL200C	EMP24
XK/RPS1B	ENSG00000086712	XK	YML063W	RPS1B
ARHGAP6/PPZ1	ENSG00000086717	ARHGAP6	YML016C	PPZ1
MAP4/RPC19	ENSG00000086758	MAP4	YNL113W	RPC19
GOPC/FRE1	ENSG00000086991	GOPC	YLR214W	FRE1
ROS1/SPS19	ENSG00000087076	ROS1	YNL202W	SPS19
HDAC9/ISA1	ENSG00000087206	HDAC9	YLL027W	ISA1
RRM2B/ATP18	ENSG00000087245	RRM2B	YML081C-A	ATP18
TNFRSF17/YJR039W	ENSG00000087258	TNFRSF17	YJR039W	YJR039W
LMO3/TPA1	ENSG00000087263	LMO3	YER049W	TPA1
MRPS10/APA1	ENSG00000087266	MRPS10	YCL050C	APA1
GUCA1A/CDC50	ENSG00000087274	GUCA1A	YCR094W	CDC50
RSF1/EST1	ENSG00000087338	RSF1	YLR233C	EST1
VPS13D/HAS1	ENSG00000088205	VPS13D	YMR290C	HAS1
CELF2/RPS2	ENSG00000088247	CELF2	YGL123W	RPS2
R3HDM1/RFC1	ENSG00000088320	R3HDM1	YOR217W	RFC1
COL9A2/REI1	ENSG00000088367	COL9A2	YBR267W	REI1
KITLG/FPR1	ENSG00000088832	KITLG	YNL135C	FPR1
ERCC8/SHP1	ENSG00000088833	ERCC8	YBL058W	SHP1
VAMP3/VAC7	ENSG00000088992	VAMP3	YNL054W	VAC7
PER3/RPL6A	ENSG00000089009	PER3	YML073C	RPL6A
UTS2/APC5	ENSG00000089053	UTS2	YOR249C	APC5
TNFRSF9/REX4	ENSG00000089094	TNFRSF9	YOL080C	REX4
EPN3/GCN1	ENSG00000089154	EPN3	YGL195W	GCN1
LTBP1/PXL1	ENSG00000089159	LTBP1	YKR090W	PXL1
RCN1/TFS1	ENSG00000089220	RCN1	YLR178C	TFS1
ELN/ETP1	ENSG00000089234	ELN	YHL010C	ETP1
RFC2/MET10	ENSG00000089250	RFC2	YFR030W	MET10
ARID1B/TAP42	ENSG00000089289	ARID1B	YMR028W	TAP42
NEDD4L/ROT2	ENSG00000089597	NEDD4L	YBR229C	ROT2
FOXP3/BIR1	ENSG00000089685	FOXP3	YJR089W	BIR1
HEXB/MAK5	ENSG00000089737	HEXB	YBR142W	MAK5
JKAMP/LCB2	ENSG00000090054	JKAMP	YDR062W	LCB2
DKK3/PAP1	ENSG00000090060	DKK3	YKR002W	PAP1
ARHGEF5/FYV10	ENSG00000090316	ARHGEF5	YIL097W	FYV10
NFE2L3/XBP1	ENSG00000090339	NFE2L3	YIL101C	XBP1
LIMA1/PWP1	ENSG00000090372	LIMA1	YLR196W	PWP1
SLC4A8/YNR064C	ENSG00000090487	SLC4A8	YNR064C	YNR064C
PTGER3/MPS2	ENSG00000090565	PTGER3	YGL075C	MPS2
MAPK9/ALA1	ENSG00000090861	MAPK9	YOR335C	ALA1
COL23A1/YOR022C	ENSG00000090975	COL23A1	YOR022C	YOR022C
BCAR1/SEC3	ENSG00000090989	BCAR1	YER008C	SEC3
FAM160A2/ADP1	ENSG00000091136	FAM160A2	YCR011C	ADP1
HERPUD1/LPD1	ENSG00000091140	HERPUD1	YFL018C	LPD1
HOMER3/RPN14	ENSG00000091157	HOMER3	YGL004C	RPN14
RAD51/SPR3	ENSG00000091409	RAD51	YGR059W	SPR3
POLQ/CTL1	ENSG00000091436	POLQ	YMR180C	CTL1
PIK3CB/FUM1	ENSG00000091483	PIK3CB	YPL262W	FUM1
ENSG00000051415/SKT5	ENSG00000091490	ENSG00000051415	YBL061C	SKT5
CYBA/ECM30	ENSG00000091536	CYBA	YLR436C	ECM30
THOC3/HER1	ENSG00000091592	THOC3	YOR227W	HER1
HEBP2/OM45	ENSG00000092054	HEBP2	YIL136W	OM45
PLEKHA5/BAP2	ENSG00000092068	PLEKHA5	YBR068C	BAP2
PRSS8/SLY1	ENSG00000092108	PRSS8	YDR189W	SLY1
SIKE1/DAM1	ENSG00000092200	SIKE1	YGR113W	DAM1
RRP12/SPT16	ENSG00000092201	RRP12	YGL207W	SPT16
MSMO1/ERT1	ENSG00000092208	MSMO1	YBR239C	ERT1
TTC17/GFA1	ENSG00000092345	TTC17	YKL104C	GFA1
ALX4/ADE16	ENSG00000092421	ALX4	YLR028C	ADE16
FOXN3/SOF1	ENSG00000092470	FOXN3	YLL011W	SOF1
AKR7A2/SOL4	ENSG00000092529	AKR7A2	YGR248W	SOL4
MRTO4/SPO20	ENSG00000092531	MRTO4	YMR017W	SPO20
USE1/MLC2	ENSG00000092841	USE1	YPR188C	MLC2
MCF2L2/HMF1	ENSG00000092847	MCF2L2	YER057C	HMF1
NRIP2/AFT2	ENSG00000093010	NRIP2	YPL202C	AFT2
LAMA3/RSM22	ENSG00000093167	LAMA3	YKL155C	RSM22
ANAPC4/HOS3	ENSG00000094631	ANAPC4	YPL116W	HOS3
KCNQ1/RPT6	ENSG00000094804	KCNQ1	YGL048C	RPT6
TRAPPC3/FUR1	ENSG00000094841	TRAPPC3	YHR128W	FUR1
THRAP3/RCK2	ENSG00000095015	THRAP3	YLR248W	RCK2
PHPT1/DYS1	ENSG00000095059	PHPT1	YHR068W	DYS1
ENTPD2/MSS51	ENSG00000095303	ENTPD2	YLR203C	MSS51
ARID4B/CAT2	ENSG00000095321	ARID4B	YML042W	CAT2
PTPRN/VMA7	ENSG00000095539	PTPRN	YGR020C	VMA7
KIF1B/ISW1	ENSG00000095564	KIF1B	YBR245C	ISW1
FOXC1/YFR017C	ENSG00000095637	FOXC1	YFR017C	YFR017C
SYNE2/HSP150	ENSG00000095794	SYNE2	YJL159W	HSP150
CBLN4/YBL081W	ENSG00000095951	CBLN4	YBL081W	YBL081W
CHRDL2/LEU2	ENSG00000096060	CHRDL2	YCL018W	LEU2
RELT/SGV1	ENSG00000096063	RELT	YPR161C	SGV1
NOP58/MEI4	ENSG00000096395	NOP58	YER044C-A	MEI4
KCNH2/CEF1	ENSG00000096401	KCNH2	YMR213W	CEF1
CUL1/ILV1	ENSG00000096433	CUL1	YER086W	ILV1
CYFIP2/NUF2	ENSG00000096696	CYFIP2	YOL069W	NUF2
TAB2/HRR25	ENSG00000097007	TAB2	YPL204W	HRR25
EIF2AK2/CDC7	ENSG00000097046	EIF2AK2	YDL017W	CDC7
KMT2C/MGR1	ENSG00000099204	KMT2C	YCL044C	MGR1
PUM2/NRG2	ENSG00000099326	PUM2	YBR066C	NRG2
MRPL43/FRE8	ENSG00000099331	MRPL43	YLR047C	FRE8
ITIH4/RPN12	ENSG00000099341	ITIH4	YFR052W	RPN12
C4orf27/NSE3	ENSG00000099399	C4orf27	YDR288W	NSE3
ZFR/CUS2	ENSG00000099622	ZFR	YNL286W	CUS2
NPFFR2/ATP16	ENSG00000099624	NPFFR2	YDL004W	ATP16
ENSG00000056345/YRA1	ENSG00000099783	ENSG00000056345	YDR381W	YRA1
PHF21B/CDC34	ENSG00000099804	PHF21B	YDR054C	CDC34
TRAF1/MEU1	ENSG00000099810	TRAF1	YLR017W	MEU1
PCGF2/RPB5	ENSG00000099817	PCGF2	YBR154C	RPB5
IL17RB/RPO41	ENSG00000099821	IL17RB	YFL036W	RPO41
TRAF3IP2/YRB1	ENSG00000099901	TRAF3IP2	YDR002W	YRB1
GYG2/GRS1	ENSG00000099917	GYG2	YBR121C	GRS1
SERPINB3/RGC1	ENSG00000099940	SERPINB3	YPR115W	RGC1
PKP2/HOF1	ENSG00000099942	PKP2	YMR032W	HOF1
MSH4/DER1	ENSG00000099958	MSH4	YBR201W	DER1
F7/RPA34	ENSG00000099968	F7	YJL148W	RPA34
GDI2/PRP21	ENSG00000099995	GDI2	YJL203W	PRP21
PRDM1/SMD1	ENSG00000100028	PRDM1	YGR074W	SMD1
ATG5/CDC28	ENSG00000100030	ATG5	YBR160W	CDC28
PITHD1/PTC2	ENSG00000100034	PITHD1	YER089C	PTC2
MTA3/CTP1	ENSG00000100075	MTA3	YBR291C	CTP1
USP13/GGA1	ENSG00000100083	USP13	YDR358W	GGA1
LAMC2/STP3	ENSG00000100105	LAMC2	YLR375W	STP3
CDK14/SPC105	ENSG00000100106	CDK14	YGL093W	SPC105
SEC61A1/SPP382	ENSG00000100109	SEC61A1	YLR424W	SPP382
PPP1R12A/NHP2	ENSG00000100138	PPP1R12A	YDL208W	NHP2
RASGRF1/RPO26	ENSG00000100142	RASGRF1	YPR187W	RPO26
CAMK2B/IXR1	ENSG00000100146	CAMK2B	YKL032C	IXR1
CROCC/YLR462W	ENSG00000100151	CROCC	YLR462W	YLR462W
POLR3E/DBP3	ENSG00000100201	POLR3E	YGL078C	DBP3
ATP2B4/DMC1	ENSG00000100206	ATP2B4	YER179W	DMC1
ZC3H11A/BOP3	ENSG00000100207	ZC3H11A	YNL042W	BOP3
RIOK2/BNA6	ENSG00000100219	RIOK2	YFR047C	BNA6
NDC1/AIM33	ENSG00000100225	NDC1	YML087C	AIM33
FLYWCH1/SAP190	ENSG00000100239	FLYWCH1	YKR028W	SAP190
UNKL/GSF2	ENSG00000100242	UNKL	YML048W	GSF2
ALDH18A1/PGA3	ENSG00000100243	ALDH18A1	YML125C	PGA3
TARBP1/LSB1	ENSG00000100266	TARBP1	YGR136W	LSB1
MXD1/APL1	ENSG00000100280	MXD1	YJR005W	APL1
CDK17/SUT1	ENSG00000100284	CDK17	YGL162W	SUT1
DNAJC25/HMX1	ENSG00000100292	DNAJC25	YLR205C	HMX1
PSD/YJR011C	ENSG00000100296	PSD	YJR011C	YJR011C
CTDP1/PTC6	ENSG00000100324	CTDP1	YCR079W	PTC6
YBX3/MYO3	ENSG00000100345	YBX3	YKL129C	MYO3
WNK1/HPT1	ENSG00000100353	WNK1	YDR399W	HPT1
CCAR1/YLR224W	ENSG00000100365	CCAR1	YLR224W	YLR224W
OGFR/STI1	ENSG00000100380	OGFR	YOR027W	STI1
GNA15/HRT1	ENSG00000100387	GNA15	YOL133W	HRT1
CREB3L3/SPT7	ENSG00000100393	CREB3L3	YBR081C	SPT7
PTPRU/RNA1	ENSG00000100401	PTPRU	YMR235C	RNA1
SNRNP40/APA2	ENSG00000100403	SNRNP40	YDR530C	APA2
COL11A1/RPC25	ENSG00000100413	COL11A1	YKL144C	RPC25
MPC1/FPR4	ENSG00000100442	MPC1	YLR449W	FPR4
ACAA1/PAU15	ENSG00000100448	ACAA1	YIR041W	PAU15
BCAT1/TIF3	ENSG00000100461	BCAT1	YPR163C	TIF3
HDAC7/RET2	ENSG00000100478	HDAC7	YFR051C	RET2
LZTS1/DPB2	ENSG00000100479	LZTS1	YPR175W	DPB2
SPAG4/GPH1	ENSG00000100504	SPAG4	YPR160W	GPH1
NCKAP1/RAD27	ENSG00000100526	NCKAP1	YKL113C	RAD27
MRPS35/VMA8	ENSG00000100554	MRPS35	YEL051W	VMA8
GUCY1B3/PRE10	ENSG00000100567	GUCY1B3	YOR362C	PRE10
SFSWAP/VTI1	ENSG00000100568	SFSWAP	YMR197C	VTI1
TNK2/AHA1	ENSG00000100591	TNK2	YDR214W	AHA1
CDH3/LCB1	ENSG00000100596	CDH3	YMR296C	LCB1
ARSF/RRT6	ENSG00000100605	ARSF	YGL146C	RRT6
GPBP1/PTC3	ENSG00000100614	GPBP1	YBL056W	PTC3
CS/NMA2	ENSG00000100628	CS	YGR010W	NMA2
LTK/PIN4	ENSG00000100650	LTK	YBL051C	PIN4
MRPS24/TIF5	ENSG00000100664	MRPS24	YPR041W	TIF5
ELMO2/CYS3	ENSG00000100665	ELMO2	YAL012W	CYS3
WAPAL/MPH1	ENSG00000100697	WAPAL	YIR002C	MPH1
APPBP2/MIS1	ENSG00000100714	APPBP2	YBR084W	MIS1
POLD1/YAP1	ENSG00000100722	POLD1	YML007W	YAP1
SEZ6/RPT1	ENSG00000100764	SEZ6	YKL145W	RPT1
EIF4B/PRE7	ENSG00000100804	EIF4B	YBL041W	PRE7
GLTSCR1/ACE2	ENSG00000100811	GLTSCR1	YLR131C	ACE2
RPL18/CST9	ENSG00000100814	RPL18	YLR394W	CST9
ISOC2/PAF1	ENSG00000100815	ISOC2	YBR279W	PAF1
U2AF2/SGN1	ENSG00000100836	U2AF2	YIR001C	SGN1
EPN1/YHR202W	ENSG00000100852	EPN1	YHR202W	YHR202W
MED29/RAD54	ENSG00000100888	MED29	YGL163C	RAD54
AHRR/SCL1	ENSG00000100902	AHRR	YGL011C	SCL1
GSC2/MGA2	ENSG00000100906	GSC2	YIR033W	MGA2
GPC1/PCM1	ENSG00000100908	GPC1	YEL058W	PCM1
ADCK1/YHR035W	ENSG00000100934	ADCK1	YHR035W	YHR035W
HAGH/ATP12	ENSG00000100979	HAGH	YJL180C	ATP12
RNF4/PSF1	ENSG00000101003	RNF4	YDR013W	PSF1
CASP8/CIK1	ENSG00000101004	CASP8	YMR198W	CIK1
ASUN/CBP3	ENSG00000101019	ASUN	YPL215W	CBP3
DLX3/DIA1	ENSG00000101049	DLX3	YMR316W	DIA1
SPA17/GAT2	ENSG00000101076	SPA17	YMR136W	GAT2
WISP2/PET9	ENSG00000101084	WISP2	YBL030C	PET9
NGFR/CDC15	ENSG00000101109	NGFR	YAR019C	CDC15
CDON/LYS9	ENSG00000101144	CDON	YNR050C	LYS9
TAF2/GLE2	ENSG00000101146	TAF2	YER107C	GLE2
HIPK2/PRP6	ENSG00000101161	HIPK2	YBR055C	PRP6
TNPO3/PRE6	ENSG00000101182	TNPO3	YOL038W	PRE6
MEF2BNB-MEF2B/IOC2	ENSG00000101191	MEF2BNB-MEF2B	YLR095C	IOC2
RFXANK/GID8	ENSG00000101193	RFXANK	YMR135C	GID8
LPAR2/GCS1	ENSG00000101199	LPAR2	YDL226C	GCS1
CTSA/TEF2	ENSG00000101210	CTSA	YBR118W	TEF2
SUGP2/YCH1	ENSG00000101224	SUGP2	YGR203W	YCH1
SLC12A2/ARL3	ENSG00000101246	SLC12A2	YPL051W	ARL3
SNX24/CKA1	ENSG00000101266	SNX24	YIL035C	CKA1
EYA2/CPR8	ENSG00000101298	EYA2	YNR028W	CPR8
CNN2/GFD2	ENSG00000101307	CNN2	YCL036W	GFD2
SNCAIP/SEC23	ENSG00000101310	SNCAIP	YPR181C	SEC23
DDX20/CYB2	ENSG00000101323	DDX20	YML054C	CYB2
BTBD1/MZM1	ENSG00000101327	BTBD1	YDR493W	MZM1
BCAS1/APC1	ENSG00000101347	BCAS1	YNL172W	APC1
POU1F1/KIP1	ENSG00000101350	POU1F1	YBL063W	KIP1
PMS1/IDH1	ENSG00000101365	PMS1	YNL037C	IDH1
HMG20B/MIR1	ENSG00000101367	HMG20B	YJR077C	MIR1
CALCRL/GAS2	ENSG00000101384	CALCRL	YLR343W	GAS2
TAF11/UTR1	ENSG00000101391	TAF11	YJR049C	UTR1
ANKS1A/UTR2	ENSG00000101405	ANKS1A	YEL040W	UTR2
AP3D1/TTI1	ENSG00000101407	AP3D1	YKL033W	TTI1
ZNF76/ARP5	ENSG00000101442	ZNF76	YNL059C	ARP5
SLC9A3R2/SAH1	ENSG00000101444	SLC9A3R2	YER043C	SAH1
NTHL1/UBP6	ENSG00000101557	NTHL1	YFR010W	UBP6
GNAI3/SCS2	ENSG00000101558	GNAI3	YER120W	SCS2
IPO5/YMR196W	ENSG00000101605	IPO5	YMR196W	YMR196W
OAT/ABD1	ENSG00000101654	OAT	YBR236C	ABD1
WDR3/MBP1	ENSG00000101752	WDR3	YDL056W	MBP1
PKN2/RIO1	ENSG00000101782	PKN2	YOR119C	RIO1
WDR18/PTI1	ENSG00000101811	WDR18	YGR156W	PTI1
TRAM2/NAS6	ENSG00000101843	TRAM2	YGR232W	NAS6
NTN1/UTP7	ENSG00000101849	NTN1	YER082C	UTP7
GLP2R/POL1	ENSG00000101868	GLP2R	YNL102W	POL1
MCM10/MRS1	ENSG00000101871	MCM10	YIR021W	MRS1
DGKA/YOR289W	ENSG00000101935	DGKA	YOR289W	YOR289W
ERBB3/SET4	ENSG00000101945	ERBB3	YJL105W	SET4
ROPN1/YBL036C	ENSG00000101981	ROPN1	YBL036C	YBL036C
KARS/CPT1	ENSG00000102007	KARS	YNL130C	CPT1
PDIA5/SAC6	ENSG00000102024	PDIA5	YDR129C	SAC6
NDUFB4/ARD1	ENSG00000102030	NDUFB4	YHR013C	ARD1
SPEN/RPL23B	ENSG00000102032	SPEN	YER117W	RPL23B
MYLK/ISW2	ENSG00000102038	MYLK	YOR304W	ISW2
MAP2K4/YMR1	ENSG00000102043	MAP2K4	YJR110W	YMR1
SNAP91/UME1	ENSG00000102054	SNAP91	YPL139C	UME1
SLK/SMF1	ENSG00000102096	SLK	YOL122C	SMF1
COL17A1/TAZ1	ENSG00000102125	COL17A1	YPR140W	TAZ1
SEC61A2/PGK1	ENSG00000102144	SEC61A2	YCR012W	PGK1
PRKCQ/MDY2	ENSG00000102178	PRKCQ	YOL111C	MDY2
TLE2/ATG17	ENSG00000102189	TLE2	YLR423C	ATG17
ASB1/YAK1	ENSG00000102225	ASB1	YJL141C	YAK1
FAM107B/UBP5	ENSG00000102226	FAM107B	YER144C	UBP5
ME1/ECT1	ENSG00000102230	ME1	YGR007W	ECT1
TBC1D1/PAB1	ENSG00000102241	TBC1D1	YER165W	PAB1
CDK13/DCD1	ENSG00000102265	CDK13	YHR144C	DCD1
MTHFD2/ALE1	ENSG00000102312	MTHFD2	YOR175C	ALE1
SLC9A7/KTR1	ENSG00000102385	SLC9A7	YOR099W	KTR1
FOXJ2/CTR86	ENSG00000102401	FOXJ2	YCR054C	CTR86
YBX1/IKS1	ENSG00000102572	YBX1	YJL057C	IKS1
PDE4A/CDC1	ENSG00000102575	PDE4A	YDR182W	CDC1
PPP2R5A/FUS2	ENSG00000102606	PPP2R5A	YMR232W	FUS2
CTNNA2/LIP5	ENSG00000102683	CTNNA2	YOR196C	LIP5
ELAVL1/URA2	ENSG00000102699	ELAVL1	YJL130C	URA2
TIE1/YNL010W	ENSG00000102753	TIE1	YNL010W	YNL010W
SMARCD1/PBS2	ENSG00000102755	SMARCD1	YJL128C	PBS2
KDM4A/MDN1	ENSG00000102763	KDM4A	YLR106C	MDN1
NFYC/CIT3	ENSG00000102786	NFYC	YPR001W	CIT3
SLC9A3/PPQ1	ENSG00000102893	SLC9A3	YPL179W	PPQ1
NGEF/NTF2	ENSG00000102898	NGEF	YER009W	NTF2
ASPM/RPN8	ENSG00000103035	ASPM	YOR261C	RPN8
CD84/LRO1	ENSG00000103066	CD84	YNR008W	LRO1
ELOVL1/MUP1	ENSG00000103257	ELOVL1	YGR055W	MUP1
SPI1/NBP35	ENSG00000103274	SPI1	YGL091C	NBP35
ZNRD1/UBC9	ENSG00000103275	ZNRD1	YDL064W	UBC9
MPPED2/ARO2	ENSG00000103313	MPPED2	YGL148W	ARO2
ZBTB11/EXG1	ENSG00000103319	ZBTB11	YLR300W	EXG1
ATXN3/SUP35	ENSG00000103342	ATXN3	YDR172W	SUP35
GOLGA5/RPL40B	ENSG00000103363	GOLGA5	YKR094C	RPL40B
FGFR2/SEC63	ENSG00000103423	FGFR2	YOR254C	SEC63
EML1/PEX12	ENSG00000103429	EML1	YMR026C	PEX12
ARFGEF1/SFP1	ENSG00000103495	ARFGEF1	YLR403W	SFP1
MTFR1/SSO1	ENSG00000103496	MTFR1	YPL232W	SSO1
STAG3/AI4	ENSG00000103546	STAG3	Q0065	AI4
FECH/YPL247C	ENSG00000103647	FECH	YPL247C	YPL247C
MYO9A/KSP1	ENSG00000103653	MYO9A	YHR082C	KSP1
DDX3Y/YKR023W	ENSG00000103671	DDX3Y	YKR023W	YKR023W
PFKP/LIA1	ENSG00000103723	PFKP	YJR070C	LIA1
SP100/FAA1	ENSG00000103740	SP100	YOR317W	FAA1
KLF6/YPT7	ENSG00000103769	KLF6	YML001W	YPT7
PPAP2A/RBA50	ENSG00000103932	PPAP2A	YDR527W	RBA50
NEO1/STB2	ENSG00000103942	NEO1	YMR053C	STB2
TRAM1/YKL070W	ENSG00000103966	TRAM1	YKL070W	YKL070W
PHKA1/MXR1	ENSG00000104064	PHKA1	YER042W	MXR1
TNFRSF1A/HCR1	ENSG00000104131	TNFRSF1A	YLR192C	HCR1
CACNB1/PEP3	ENSG00000104142	CACNB1	YLR148W	PEP3
EVI5/MSC2	ENSG00000104147	EVI5	YDR205W	MSC2
PKM/SUA7	ENSG00000104221	PKM	YPR086W	SUA7
DHX29/YOL159C	ENSG00000104299	DHX29	YOL159C	YOL159C
DNTTIP2/AIM31	ENSG00000104320	DNTTIP2	YML030W	AIM31
TP53BP1/POP1	ENSG00000104356	TP53BP1	YNL221C	POP1
TRO/SOH1	ENSG00000104368	TRO	YGL127C	SOH1
RRP15/YPT32	ENSG00000104388	RRP15	YGL210W	YPT32
RHOA/GNA1	ENSG00000104408	RHOA	YFL017C	GNA1
DHX8/EMC2	ENSG00000104412	DHX8	YJR088C	EMC2
PRKCZ/UBS1	ENSG00000104415	PRKCZ	YBR165W	UBS1
SYT1/ARP10	ENSG00000104419	SYT1	YDR106W	ARP10
IDH3G/DAL81	ENSG00000104490	IDH3G	YIR023W	DAL81
ROGDI/EFB1	ENSG00000104529	ROGDI	YAL003W	EFB1
PDZD4/PSA1	ENSG00000104549	PDZD4	YDL055C	PSA1
ROCK1/EAF7	ENSG00000104611	ROCK1	YNL136W	EAF7
CBFB/BCH2	ENSG00000104613	CBFB	YKR027W	BCH2
PDK3/VPS55	ENSG00000104660	PDK3	YJR044C	VPS55
HYAL2/OST3	ENSG00000104723	HYAL2	YOR085W	OST3
HDAC4/MCM4	ENSG00000104738	HDAC4	YPR019W	MCM4
RASSF1/SSP120	ENSG00000104805	RASSF1	YLR250W	SSP120
FGFR3/GSY2	ENSG00000104812	FGFR3	YLR258W	GSY2
IFI35/ECI1	ENSG00000104823	IFI35	YLR284C	ECI1
COASY/TUB2	ENSG00000104833	COASY	YFL037W	TUB2
MEF2A/SNP1	ENSG00000104852	MEF2A	YIL061C	SNP1
OTUD5/YER184C	ENSG00000104863	OTUD5	YER184C	YER184C
TFE3/MHP1	ENSG00000104866	TFE3	YJL042W	MHP1
TBC1D25/PIH1	ENSG00000104872	TBC1D25	YHR034C	PIH1
ACSL4/PRP11	ENSG00000104897	ACSL4	YDL043C	PRP11
INPP5A/TRM1	ENSG00000104907	INPP5A	YDR120C	TRM1
GPKOW/RPL6B	ENSG00000104960	GPKOW	YLR448W	RPL6B
GRIPAP1/CNS1	ENSG00000104969	GRIPAP1	YBR155W	CNS1
FTSJ1/TIM44	ENSG00000104980	FTSJ1	YIL022W	TIM44
POLR1A/MAS1	ENSG00000105088	POLR1A	YLR163C	MAS1
LAPTM4A/CRH1	ENSG00000105127	LAPTM4A	YGR189C	CRH1
IP6K2/POP4	ENSG00000105171	IP6K2	YBR257W	POP4
STON1-GTF2A1L/TIM50	ENSG00000105197	STON1-GTF2A1L	YPL063W	TIM50
SRBD1/NOP1	ENSG00000105202	SRBD1	YDL014W	NOP1
CYFIP1/PGI1	ENSG00000105220	CYFIP1	YBR196C	PGI1
RASGRP2/YPK3	ENSG00000105221	RASGRP2	YBR028C	YPK3
PSME4/COQ9	ENSG00000105227	PSME4	YLR201C	COQ9
IFT80/ALF1	ENSG00000105254	IFT80	YNL148C	ALF1
SIRT2/FCJ1	ENSG00000105281	SIRT2	YKR016W	FCJ1
ERLEC1/PRO1	ENSG00000105323	ERLEC1	YDR300C	PRO1
PPP2R5B/PRS2	ENSG00000105355	PPP2R5B	YER099C	PRS2
PYGM/RSC3	ENSG00000105369	PYGM	YDR303C	RSC3
PITX1/QDR1	ENSG00000105370	PITX1	YIL120W	QDR1
TRPC7/NOP53	ENSG00000105373	TRPC7	YPL146C	NOP53
NUP133/CIR1	ENSG00000105379	NUP133	YGR207C	CIR1
NUCKS1/AVT7	ENSG00000105388	NUCKS1	YIL088C	AVT7
VPS35/SLT2	ENSG00000105397	VPS35	YHR030C	SLT2
DNAJA2/SEC17	ENSG00000105402	DNAJA2	YBL050W	SEC17
BCL3/YIP3	ENSG00000105404	BCL3	YNL044W	YIP3
KCNAB2/PMA2	ENSG00000105409	KCNAB2	YPL036W	PMA2
ABCC9/ERD2	ENSG00000105438	ABCC9	YBL040C	ERD2
GAL/CDA1	ENSG00000105483	GAL	YLR307W	CDA1
CLEC2D/CDC9	ENSG00000105486	CLEC2D	YDL164C	CDC9
RORA/PLB3	ENSG00000105499	RORA	YOL011W	PLB3
DRD4/TPD3	ENSG00000105568	DRD4	YAL016W	TPD3
TGFBR3/CCC1	ENSG00000105607	TGFBR3	YLR220W	CCC1
KIAA1107/NRG1	ENSG00000105610	KIAA1107	YDR043C	NRG1
PLA2G10/PRP31	ENSG00000105618	PLA2G10	YGR091W	PRP31
ATP1B3/SSK2	ENSG00000105639	ATP1B3	YNR031C	SSK2
NEDD4/SET3	ENSG00000105663	NEDD4	YKR029C	SET3
PIGB/DBP8	ENSG00000105671	PIGB	YHR169W	DBP8
MAPK6/SFG1	ENSG00000105676	MAPK6	YOR315W	SFG1
GNB5/YRB30	ENSG00000105698	GNB5	YGL164C	YRB30
RAB27A/CPR6	ENSG00000105701	RAB27A	YLR216C	CPR6
CECR5/PTK2	ENSG00000105723	CECR5	YJR059W	PTK2
UFD1L/SPF1	ENSG00000105726	UFD1L	YEL031W	SPF1
LRP6/PDR17	ENSG00000105737	LRP6	YNL264C	PDR17
GUCY2C/GLO4	ENSG00000105755	GUCY2C	YOR040W	GLO4
SCT/KSS1	ENSG00000105810	SCT	YGR040W	KSS1
PHRF1/BET1	ENSG00000105829	PHRF1	YIL004C	BET1
IKBKAP/DET1	ENSG00000105852	IKBKAP	YDR051C	DET1
NUCB2/YLR072W	ENSG00000105854	NUCB2	YLR072W	YLR072W
PFN2/YKL069W	ENSG00000105855	PFN2	YKL069W	YKL069W
PTPN3/ZIM17	ENSG00000105866	PTPN3	YNL310C	ZIM17
SPTB/WTM1	ENSG00000105875	SPTB	YOR230W	WTM1
DAPP1/YGR066C	ENSG00000105939	DAPP1	YGR066C	YGR066C
FGF10/KGD1	ENSG00000105953	FGF10	YIL125W	KGD1
SMG6/YHR131C	ENSG00000105974	SMG6	YHR131C	YHR131C
EXOC5/PRR2	ENSG00000105976	EXOC5	YDL214C	PRR2
CLTCL1/ARO3	ENSG00000106052	CLTCL1	YDR035W	ARO3
FSTL3/YCR099C	ENSG00000106069	FSTL3	YCR099C	YCR099C
DGCR2/VAM3	ENSG00000106089	DGCR2	YOR106W	VAM3
RNF126/GRS2	ENSG00000106105	RNF126	YPR081C	GRS2
MNT/GIS3	ENSG00000106125	MNT	YLR094C	GIS3
ZXDC/FCY22	ENSG00000106128	ZXDC	YER060W-A	FCY22
POLB/PRT1	ENSG00000106263	POLB	YOR361C	PRT1
WIPI1/VPS70	ENSG00000106327	WIPI1	YJR126C	VPS70
ASNS/YLR179C	ENSG00000106333	ASNS	YLR179C	YLR179C
AP3M2/NOP15	ENSG00000106344	AP3M2	YNL110C	NOP15
CNGB1/SPS18	ENSG00000106351	CNGB1	YNL204C	SPS18
ST6GALNAC2/SME1	ENSG00000106355	ST6GALNAC2	YOR159C	SME1
CHAT/YLR036C	ENSG00000106367	CHAT	YLR036C	YLR036C
PABPC1/KTR3	ENSG00000106397	PABPC1	YBR205W	KTR3
TESK2/YML083C	ENSG00000106571	TESK2	YML083C	YML083C
C16orf80/PRE8	ENSG00000106588	C16orf80	YML092C	PRE8
CSNK2A2/MRPL32	ENSG00000106591	CSNK2A2	YCR003W	MRPL32
PTPN21/RHB1	ENSG00000106615	PTPN21	YCR027C	RHB1
EIF2B3/SDS23	ENSG00000106617	EIF2B3	YGL056C	SDS23
CAMK2A/POL31	ENSG00000106628	CAMK2A	YJR006W	POL31
TCOF1/VMA21	ENSG00000106688	TCOF1	YGR105W	VMA21
CDC42/CKS1	ENSG00000106723	CDC42	YBR135W	CKS1
OSBPL3/TUP1	ENSG00000106789	OSBPL3	YCR084C	TUP1
EPHA8/UTP21	ENSG00000106829	EPHA8	YLR409C	UTP21
SLC12A3/DFG16	ENSG00000106952	SLC12A3	YOR030W	DFG16
RAD18/OAF1	ENSG00000106991	RAD18	YAL051W	OAF1
ATP2B1/ADK2	ENSG00000106992	ATP2B1	YER170W	ADK2
NCK2/FRQ1	ENSG00000107130	NCK2	YDR373W	FRQ1
MAP4K4/MCA1	ENSG00000107165	MAP4K4	YOR197W	MCA1
RPL31/PSD1	ENSG00000107186	RPL31	YNL169C	PSD1
WDR1/SPG4	ENSG00000107187	WDR1	YMR107W	SPG4
SNX13/MBF1	ENSG00000107223	SNX13	YOR298C-A	MBF1
ARHGAP10/MRF1	ENSG00000107242	ARHGAP10	YGL143C	MRF1
RPS6KA2/SNL1	ENSG00000107262	RPS6KA2	YIL016W	SNL1
ING3/YBR225W	ENSG00000107282	ING3	YBR225W	YBR225W
WBSCR22/YOL075C	ENSG00000107331	WBSCR22	YOL075C	YOL075C
SEL1L/UBC6	ENSG00000107341	SEL1L	YER100W	UBC6
TRIP13/DSS4	ENSG00000107438	TRIP13	YPR017C	DSS4
ATP6AP1/GAT1	ENSG00000107485	ATP6AP1	YFL021W	GAT1
TCF3/SLM3	ENSG00000107521	TCF3	YDL033C	SLM3
TRIB2/RML2	ENSG00000107537	TRIB2	YEL050C	RML2
DAZAP1/PEX13	ENSG00000107554	DAZAP1	YLR191W	PEX13
MBD3/DPB11	ENSG00000107560	MBD3	YJL090C	DPB11
PRLH/PHB1	ENSG00000107566	PRLH	YGR132C	PHB1
HLTF/RPG1	ENSG00000107581	HLTF	YBR079C	RPG1
CPSF1/PET18	ENSG00000107611	CPSF1	YCR020C	PET18
CDH19/YKL162C	ENSG00000107614	CDH19	YKL162C	YKL162C
PDCD2/PRR1	ENSG00000107643	PDCD2	YKL116C	PRR1
PRKACA/ATG26	ENSG00000107679	PRKACA	YLR189C	ATG26
LPHN1/PPT1	ENSG00000107758	LPHN1	YGR123C	PPT1
ACTN1/MPM1	ENSG00000107771	ACTN1	YJL066C	MPM1
RPS6KA6/YCR051W	ENSG00000107854	RPS6KA6	YCR051W	YCR051W
EPN2/GEA1	ENSG00000107862	EPN2	YJR031C	GEA1
PTPN18/BAG7	ENSG00000107863	PTPN18	YOR134W	BAG7
LIMS2/BCP1	ENSG00000107949	LIMS2	YDR361C	BCP1
LNX1/YOL098C	ENSG00000107959	LNX1	YOL098C	YOL098C
TFRC/PSR1	ENSG00000107968	TFRC	YLL010C	PSR1
SREBF1/MPD1	ENSG00000108010	SREBF1	YOR288C	MPD1
TRPC5/NUP159	ENSG00000108021	TRPC5	YIL115C	NUP159
AFF4/SMC3	ENSG00000108055	AFF4	YJL074C	SMC3
UBE2D1/CYR1	ENSG00000108061	UBE2D1	YJL005W	CYR1
MPP5/HEM13	ENSG00000108064	MPP5	YDR044W	HEM13
SMC1A/CUL3	ENSG00000108094	SMC1A	YGR003W	CUL3
HSD17B10/SSN2	ENSG00000108100	HSD17B10	YDR443C	SSN2
MARK2/OAC1	ENSG00000108107	MARK2	YKL120W	OAC1
HMMR/CAF120	ENSG00000108175	HMMR	YNL278W	CAF120
CHFR/CPR5	ENSG00000108179	CHFR	YDR304C	CPR5
TRHDE/YHI9	ENSG00000108187	TRHDE	YHR029C	YHI9
P4HA2/ADA2	ENSG00000108264	P4HA2	YDR448W	ADA2
FCGR2B/PUP3	ENSG00000108294	FCGR2B	YER094C	PUP3
NFATC3/CWC25	ENSG00000108296	NFATC3	YNL245C	CWC25
ACADVL/RAD7	ENSG00000108306	ACADVL	YJR052W	RAD7
FBXW11/HMO1	ENSG00000108312	FBXW11	YDR174W	HMO1
ACAP1/RPN3	ENSG00000108344	ACAP1	YER021W	RPN3
CRMP1/NOP8	ENSG00000108349	CRMP1	YOL144W	NOP8
DERL2/SEE1	ENSG00000108370	DERL2	YIL064W	SEE1
NDE1/FUN19	ENSG00000108375	NDE1	YAL034C	FUN19
MRVI1/RAD57	ENSG00000108384	MRVI1	YDR004W	RAD57
AP1M1/GPT2	ENSG00000108405	AP1M1	YKR067W	GPT2
PVR/KAP95	ENSG00000108424	PVR	YLR347C	KAP95
IKBKG/BOS1	ENSG00000108433	IKBKG	YLR078C	BOS1
XRCC1/HRQ1	ENSG00000108469	XRCC1	YDR291W	HRQ1
SCARB1/ATG4	ENSG00000108510	SCARB1	YNL223W	ATG4
MCM2/ENO1	ENSG00000108515	MCM2	YGR254W	ENO1
TP63/DIC1	ENSG00000108528	TP63	YLR348C	DIC1
LLGL2/SRO9	ENSG00000108561	LLGL2	YCL037C	SRO9
NLE1/DOP1	ENSG00000108576	NLE1	YDR141C	DOP1
SDHA/SPB1	ENSG00000108592	SDHA	YCL054W	SPB1
SMARCE1/RSC6	ENSG00000108604	SMARCE1	YCR052W	RSC6
KDM5A/RRP5	ENSG00000108651	KDM5A	YMR229C	RRP5
ADAM11/SNU114	ENSG00000108654	ADAM11	YKL173W	SNU114
PPP2R3A/RPN6	ENSG00000108671	PPP2R3A	YDL097C	RPN6
FERMT2/BDF1	ENSG00000108773	FERMT2	YLR399C	BDF1
ABCB11/YPT11	ENSG00000108774	ABCB11	YNL304W	YPT11
CD5L/INO4	ENSG00000108788	CD5L	YOL108C	INO4
PTGS2/RHO5	ENSG00000108830	PTGS2	YNL180C	RHO5
IGF2BP2/HOS2	ENSG00000108840	IGF2BP2	YGL194C	HOS2
MAP3K13/LUC7	ENSG00000108848	MAP3K13	YDL087C	LUC7
ST6GAL1/CHS2	ENSG00000108854	ST6GAL1	YBR038W	CHS2
VDAC1P1/MSG5	ENSG00000108861	VDAC1P1	YNL053W	MSG5
PICALM/RNR4	ENSG00000108946	PICALM	YGR180C	RNR4
NSF/LOT5	ENSG00000108953	NSF	YKL183W	LOT5
GLI2/GIN4	ENSG00000108984	GLI2	YDR507C	GIN4
CLASP1/UTP15	ENSG00000109046	CLASP1	YMR093W	UTP15
MRPS34/YDR248C	ENSG00000109047	MRPS34	YDR248C	YDR248C
NOTCH3/IMH1	ENSG00000109061	NOTCH3	YLR309C	IMH1
CLNS1A/YIR042C	ENSG00000109065	CLNS1A	YIR042C	YIR042C
PPP2R2C/SPT6	ENSG00000109111	PPP2R2C	YGR116W	SPT6
TEAD2/BET5	ENSG00000109320	TEAD2	YML077W	BET5
EED/MRK1	ENSG00000109339	EED	YDL079C	MRK1
CDHR2/ECM14	ENSG00000109472	CDHR2	YHR132C	ECM14
SNCB/MGE1	ENSG00000109519	SNCB	YOR232W	MGE1
TSG101/TRM9	ENSG00000109536	TSG101	YML014W	TRM9
ATP2A3/GEF1	ENSG00000109572	ATP2A3	YJR040W	GEF1
CA12/PRP43	ENSG00000109606	CA12	YGL120C	PRP43
MGLL/DRS2	ENSG00000109654	MGLL	YAL026C	DRS2
NTN4/HSP78	ENSG00000109689	NTN4	YDR258C	HSP78
BCS1L/TAH18	ENSG00000109756	BCS1L	YPR048W	TAH18
NUAK1/USV1	ENSG00000109787	NUAK1	YPL230W	USV1
SLC24A1/GPM3	ENSG00000109814	SLC24A1	YOL056W	GPM3
SCARF1/PIL1	ENSG00000109819	SCARF1	YGR086C	PIL1
LMAN1/FMP52	ENSG00000109854	LMAN1	YER004W	FMP52
PTPLAD1/ELP4	ENSG00000109911	PTPLAD1	YPL101W	ELP4
IPCEF1/ZPR1	ENSG00000109917	IPCEF1	YGR211W	ZPR1
ZZEF1/SSB1	ENSG00000109971	ZZEF1	YDL229W	SSB1
ENO1/OSH2	ENSG00000110048	ENO1	YDL019C	OSH2
SLC12A1/DCS2	ENSG00000110063	SLC12A1	YOR173W	DCS2
C19orf10/SAP185	ENSG00000110075	C19orf10	YJL098W	SAP185
ANO8/YAT1	ENSG00000110090	ANO8	YAR035W	YAT1
ARHGEF10L/PRP19	ENSG00000110107	ARHGEF10L	YLL036C	PRP19
TXK/PHO91	ENSG00000110344	TXK	YNR013C	PHO91
KCNQ2/DHH1	ENSG00000110367	KCNQ2	YDL160C	DHH1
TACR2/REC104	ENSG00000110395	TACR2	YHR157W	REC104
ACTR6/KNS1	ENSG00000110422	ACTR6	YLL019C	KNS1
TIPIN/LAT1	ENSG00000110435	TIPIN	YNL071W	LAT1
SRI/YNL247W	ENSG00000110619	SRI	YNL247W	YNL247W
EIF4G3/TOM70	ENSG00000110711	EIF4G3	YNL121C	TOM70
NUP37/NUP116	ENSG00000110713	NUP37	YMR047C	NUP116
SEMA3A/CST6	ENSG00000110723	SEMA3A	YIL036W	CST6
SEMA3C/TFB1	ENSG00000110768	SEMA3C	YDR311W	TFB1
ACAT1/NAS2	ENSG00000110801	ACAT1	YIL007C	NAS2
CELSR1/SPC19	ENSG00000110841	CELSR1	YDR201W	SPC19
ZNF638/PAR32	ENSG00000110851	ZNF638	YDL173W	PAR32
ADD2/CRN1	ENSG00000110880	ADD2	YLR429W	CRN1
FGF4/CAX4	ENSG00000110881	FGF4	YGR036C	CAX4
RASAL2/CHA4	ENSG00000110887	RASAL2	YLR098C	CHA4
MARK3/ERG12	ENSG00000110921	MARK3	YMR208W	ERG12
SLC25A3/ATP2	ENSG00000110955	SLC25A3	YJR121W	ATP2
FOSL2/MAP2	ENSG00000111142	FOSL2	YBL091C	MAP2
FRYL/LAP2	ENSG00000111144	FRYL	YNL045W	LAP2
FSCN1/FKH2	ENSG00000111206	FSCN1	YNL068C	FKH2
ACTB/VPH2	ENSG00000111224	ACTB	YKL119C	VPH2
PLD1/RPS24B	ENSG00000111241	PLD1	YIL069C	RPS24B
WDR62/ALD6	ENSG00000111275	WDR62	YPL061W	ALD6
DLG1/SPT4	ENSG00000111424	DLG1	YGR063C	SPT4
RAB7A/SSO2	ENSG00000111450	RAB7A	YMR183C	SSO2
BCAP29/RET3	ENSG00000111481	BCAP29	YPL010W	RET3
SART3/MET18	ENSG00000111530	SART3	YIL128W	MET18
ARHGAP15/RHO2	ENSG00000111540	ARHGAP15	YNL090W	RHO2
PAX2/NUP84	ENSG00000111581	PAX2	YDL116W	NUP84
EXOSC7/CDC36	ENSG00000111596	EXOSC7	YDL165W	CDC36
KIFAP3/TOF1	ENSG00000111602	KIFAP3	YNL273W	TOF1
MCM6/KRR1	ENSG00000111615	MCM6	YCL059C	KRR1
REXO2/TDH3	ENSG00000111640	REXO2	YGR192C	TDH3
RBM7/NOP2	ENSG00000111641	RBM7	YNL061W	NOP2
RBMS2/PHO23	ENSG00000111642	RBMS2	YNL097C	PHO23
BAZ2A/UBP11	ENSG00000111667	BAZ2A	YKR098C	UBP11
PTPN23/YGR153W	ENSG00000111679	PTPN23	YGR153W	YGR153W
MLH1/SPR1	ENSG00000111701	MLH1	YOR190W	SPR1
UNG/GSY1	ENSG00000111713	UNG	YFR015C	GSY1
KLHL20/SIP2	ENSG00000111725	KLHL20	YGL208W	SIP2
RGS11/CTF19	ENSG00000111732	RGS11	YPL018W	CTF19
PLXNA2/WHI4	ENSG00000111786	PLXNA2	YDL224C	WHI4
SPAG5/GIR2	ENSG00000111832	SPAG5	YDR152W	GIR2
ANKRD13A/ASF1	ENSG00000111875	ANKRD13A	YJL115W	ASF1
TPD52/CEG1	ENSG00000111880	TPD52	YGL130W	CEG1
ACACB/YER121W	ENSG00000111907	ACACB	YER121W	YER121W
TRAF4/STE3	ENSG00000112038	TRAF4	YKL178C	STE3
PAG1/YPR003C	ENSG00000112053	PAG1	YPR003C	YPR003C
GPATCH1/SWE1	ENSG00000112062	GPATCH1	YJL187C	SWE1
ICAM3/MEP3	ENSG00000112077	ICAM3	YPR138C	MEP3
NT5C2/ALK2	ENSG00000112079	NT5C2	YBL009W	ALK2
MCAM/YHR009C	ENSG00000112096	MCAM	YHR009C	YHR009C
GPC4/MCM5	ENSG00000112118	GPC4	YLR274W	MCM5
CAMSAP3/FAR10	ENSG00000112130	CAMSAP3	YLR238W	FAR10
RAP1GAP/BNI4	ENSG00000112137	RAP1GAP	YNL233W	BNI4
XAB2/HRT3	ENSG00000112146	XAB2	YLR097C	HRT3
ARHGEF1/HUR1	ENSG00000112164	ARHGEF1	YGL168W	HUR1
STXBP2/SRV2	ENSG00000112186	STXBP2	YNL138W	SRV2
MAP2K7/AIR1	ENSG00000112214	MAP2K7	YIL079C	AIR1
NMRK2/SSN8	ENSG00000112237	NMRK2	YNL025C	SSN8
DGKD/XPT1	ENSG00000112242	DGKD	YJR133W	XPT1
CTTNBP2/SLH1	ENSG00000112249	CTTNBP2	YGR271W	SLH1
ACTL6B/FRE4	ENSG00000112282	ACTL6B	YNR060W	FRE4
RARB/YJL132W	ENSG00000112293	RARB	YJL132W	YJL132W
TOP2B/FKS1	ENSG00000112319	TOP2B	YLR342W	FKS1
NFKB2/MVP1	ENSG00000112335	NFKB2	YMR004W	MVP1
PPP1R12B/SKI7	ENSG00000112339	PPP1R12B	YOR076C	SKI7
DNAJC10/SPO21	ENSG00000112343	DNAJC10	YOL091W	SPO21
GTF3C1/PEX7	ENSG00000112357	GTF3C1	YDR142C	PEX7
IL4R/MCH2	ENSG00000112394	IL4R	YKL221W	MCH2
USP33/AVT3	ENSG00000112486	USP33	YKL146W	AVT3
PAK3/PHO84	ENSG00000112499	PAK3	YML123C	PHO84
DCX/ENP1	ENSG00000112578	DCX	YBR247C	ENP1
SNRPA/SPT15	ENSG00000112592	SNRPA	YER148W	SPT15
SPAG6/SEC5	ENSG00000112685	SPAG6	YDR166C	SEC5
EXOSC5/ULP2	ENSG00000112701	EXOSC5	YIL031W	ULP2
DYNC1I2/YHR213W-B	ENSG00000112715	DYNC1I2	YHR213W-B	YHR213W-B
APBB1IP/PRP45	ENSG00000112739	APBB1IP	YAL032C	PRP45
LRCH4/FUN26	ENSG00000112759	LRCH4	YAL022C	FUN26
FAM76B/HIS4	ENSG00000112769	FAM76B	YCL030C	HIS4
SIRT6/GTO3	ENSG00000112782	SIRT6	YMR251W	GTO3
TYR/PAP2	ENSG00000112941	TYR	YOL115W	PAP2
POLD3/FRE2	ENSG00000112964	POLD3	YKL220C	FRE2
ACTN2/ERG13	ENSG00000112972	ACTN2	YML126C	ERG13
CAPZB/BDF2	ENSG00000112983	CAPZB	YDL070W	BDF2
PHF17/RKI1	ENSG00000112984	PHF17	YOR095C	RKI1
UBE2A/LYS1	ENSG00000112992	UBE2A	YIR034C	LYS1
FGFR1/SSA3	ENSG00000113013	FGFR1	YBL075C	SSA3
FKBP6/AEP3	ENSG00000113048	FKBP6	YPL005W	AEP3
GTF2I/GAS3	ENSG00000113100	GTF2I	YMR215W	GAS3
SMC1B/SWH1	ENSG00000113163	SMC1B	YAR042W	SWH1
FBLN1/YSC84	ENSG00000113263	FBLN1	YHR016C	YSC84
ITGA8/THG1	ENSG00000113272	ITGA8	YGR024C	THG1
CST7/ENT5	ENSG00000113282	CST7	YDR153C	ENT5
MAP2/SAN1	ENSG00000113312	MAP2	YDR143C	SAN1
PIAS2/RNT1	ENSG00000113360	PIAS2	YMR239C	RNT1
AMPH/GDA1	ENSG00000113361	AMPH	YEL042W	GDA1
ARAF/SUB1	ENSG00000113387	ARAF	YMR039C	SUB1
MCCC1/DIA3	ENSG00000113448	MCCC1	YDL024C	DIA3
FAP/RAD17	ENSG00000113456	FAP	YOR368W	RAD17
NEBL/SOL2	ENSG00000113552	NEBL	YCR073W-A	SOL2
UBE2K/SKP1	ENSG00000113558	UBE2K	YDR328C	SKP1
PIK3C3/PPH22	ENSG00000113575	PIK3C3	YDL188C	PPH22
N4BP2/FLO9	ENSG00000113580	N4BP2	YAL063C	FLO9
SYNJ2/PRP46	ENSG00000113593	SYNJ2	YPL151C	PRP46
ADCY2/SEC24	ENSG00000113615	ADCY2	YIL109C	SEC24
PPP2R5C/MRPL1	ENSG00000113645	PPP2R5C	YDR116C	MRPL1
RBFOX1/PRP40	ENSG00000113649	RBFOX1	YKL012W	PRP40
GNB1/HSP10	ENSG00000113657	GNB1	YOR020C	HSP10
HOXA9/FMP48	ENSG00000113712	HOXA9	YGR052W	FMP48
EDN1/ERV46	ENSG00000113719	EDN1	YAL042W	ERV46
MLLT10/PKC1	ENSG00000113721	MLLT10	YBL105C	PKC1
ADCYAP1R1/DPH2	ENSG00000113812	ADCYAP1R1	YKL191W	DPH2
NRD1/SWI5	ENSG00000113916	NRD1	YDR146C	SWI5
VDAC3/MTM1	ENSG00000114013	VDAC3	YGR257C	MTM1
PCM1/OGG1	ENSG00000114026	PCM1	YML060W	OGG1
CBFA2T2/UFD4	ENSG00000114062	CBFA2T2	YKL010C	UFD4
DBC1/VID28	ENSG00000114098	DBC1	YIL017C	VID28
ITCH/RIM2	ENSG00000114120	ITCH	YBR192W	RIM2
TP73/APC11	ENSG00000114125	TP73	YDL008W	APC11
TOLLIP/GCN5	ENSG00000114166	TOLLIP	YGR252W	GCN5
UBE2D4/ARC19	ENSG00000114209	UBE2D4	YKL013C	ARC19
RUNX1T1/BCY1	ENSG00000114302	RUNX1T1	YIL033C	BCY1
THOC1/UBP3	ENSG00000114316	THOC1	YER151C	UBP3
OSBPL6/RPL24A	ENSG00000114391	OSBPL6	YGL031C	RPL24A
SLC1A3/YMR315W	ENSG00000114416	SLC1A3	YMR315W	YMR315W
XRCC5/GPB2	ENSG00000114423	XRCC5	YAL056W	GPB2
LXN/GLC3	ENSG00000114480	LXN	YEL011W	GLC3
SP140/URA3	ENSG00000114491	SP140	YEL021W	URA3
MKNK1/NRD1	ENSG00000114503	MKNK1	YNL251C	NRD1
TNS1/VMA1	ENSG00000114573	TNS1	YDL185W	VMA1
REXO1/RRT13	ENSG00000114650	REXO1	YER066W	RRT13
SAR1A/YPL236C	ENSG00000114738	SAR1A	YPL236C	YPL236C
CDC14A/HFI1	ENSG00000114745	CDC14A	YPL254W	HFI1
RAPGEF3/SUI1	ENSG00000114784	RAPGEF3	YNL244C	SUI1
CEACAM1/CPS1	ENSG00000114786	CEACAM1	YJL172W	CPS1
SENP1/CPR4	ENSG00000114857	SENP1	YCR069W	CPR4
DUSP13/TIF4631	ENSG00000114867	DUSP13	YGR162W	TIF4631
CIC/ORM1	ENSG00000114978	CIC	YGR038W	ORM1
LIPE/ARP4	ENSG00000115073	LIPE	YJL081C	ARP4
FDFT1/ARP3	ENSG00000115091	FDFT1	YJR065C	ARP3
PAFAH1B3/ARG8	ENSG00000115107	PAFAH1B3	YOL140W	ARG8
OPHN1/CTA1	ENSG00000115145	OPHN1	YDR256C	CTA1
KIF22/GUT2	ENSG00000115159	KIF22	YIL155C	GUT2
SCGN/HHT2	ENSG00000115163	SCGN	YNL031C	HHT2
PGM1/SCH9	ENSG00000115170	PGM1	YHR205W	SCH9
DDX1/YML079W	ENSG00000115207	DDX1	YML079W	YML079W
DNM2/GCN3	ENSG00000115211	DNM2	YKR026C	GCN3
EPB41L2/RPN11	ENSG00000115233	EPB41L2	YFR004W	RPN11
RIMS1/PRB1	ENSG00000115257	RIMS1	YEL060C	PRB1
STX7/CWH41	ENSG00000115275	STX7	YGL027C	CWH41
RABL2B/NUM1	ENSG00000115306	RABL2B	YDR150W	NUM1
KEAP1/DPB3	ENSG00000115350	KEAP1	YBR278W	DPB3
PTPRH/SLX1	ENSG00000115392	PTPRH	YBR228W	SLX1
EPHA6/BSC2	ENSG00000115414	EPHA6	YDR275W	BSC2
SCTR/BLI1	ENSG00000115415	SCTR	YKL061W	BLI1
RFX3/CCT4	ENSG00000115484	RFX3	YDL143W	CCT4
RIF1/PLP1	ENSG00000115514	RIF1	YDR183W	PLP1
RAB21/HSH155	ENSG00000115524	RAB21	YMR288W	HSH155
SLC4A4/VPS24	ENSG00000115561	SLC4A4	YKL041W	VPS24
SMARCA2/YJR096W	ENSG00000115594	SMARCA2	YJR096W	YJR096W
RDH8/FLO1	ENSG00000115602	RDH8	YAR050W	FLO1
SESN1/SPO12	ENSG00000115648	SESN1	YHR152W	SPO12
MID2/SDS22	ENSG00000115685	MID2	YKL193C	SDS22
COL5A3/RFS1	ENSG00000115756	COL5A3	YBR052C	RFS1
SRCAP/SPE1	ENSG00000115758	SRCAP	YKL184W	SPE1
KIAA0020/RPL23A	ENSG00000115762	KIAA0020	YBL087C	RPL23A
CPB2/GRH1	ENSG00000115806	CPB2	YDR517W	GRH1
CHRNA3/AAC1	ENSG00000115840	CHRNA3	YMR056C	AAC1
KCNN2/YMR114C	ENSG00000115850	KCNN2	YMR114C	YMR114C
CNOT4/DPS1	ENSG00000115866	CNOT4	YLL018C	DPS1
PSEN1/NOP6	ENSG00000115875	PSEN1	YDL213C	NOP6
CPOX/LTE1	ENSG00000115904	CPOX	YAL024C	LTE1
MOK/BNA5	ENSG00000115919	MOK	YLR231C	BNA5
HSP90AA1/VRP1	ENSG00000115935	HSP90AA1	YLR337C	VRP1
RBL1/PNO1	ENSG00000115946	RBL1	YOR145C	PNO1
DLGAP4/ORC1	ENSG00000115947	DLGAP4	YML065W	ORC1
CFHR2/MRPS18	ENSG00000115963	CFHR2	YNL306W	MRPS18
NDC80/SRB5	ENSG00000115966	NDC80	YGR104C	SRB5
AP4E1/CWC2	ENSG00000116001	AP4E1	YDL209C	CWC2
RSBN1/SMT3	ENSG00000116030	RSBN1	YDR510W	SMT3
MAGI3/BAS1	ENSG00000116044	MAGI3	YKR099W	BAS1
CXCL2/IRC24	ENSG00000116096	CXCL2	YIR036C	IRC24
AFP/SNU56	ENSG00000116127	AFP	YDR240C	SNU56
COL4A4/YHR177W	ENSG00000116128	COL4A4	YHR177W	YHR177W
OSTM1/ALO1	ENSG00000116133	OSTM1	YML086C	ALO1
CDH7/RFA3	ENSG00000116147	CDH7	YJL173C	RFA3
PCNP/GPX2	ENSG00000116157	PCNP	YBR244W	GPX2
ARG2/ADO1	ENSG00000116171	ARG2	YJR105W	ADO1
MEF2C/YCG1	ENSG00000116191	MEF2C	YDR325W	YCG1
PTPRC/STE14	ENSG00000116237	PTPRC	YDR410C	STE14
CACNA1S/RPL22A	ENSG00000116251	CACNA1S	YLR061W	RPL22A
PKP1/VPS45	ENSG00000116266	PKP1	YGL095C	VPS45
UBA5/GBP2	ENSG00000116350	UBA5	YCL011C	GBP2
STK17B/RSA4	ENSG00000116455	STK17B	YCR072C	RSA4
CDC14B/ATP4	ENSG00000116459	CDC14B	YPL078C	ATP4
ZNF510/YPT31	ENSG00000116473	ZNF510	YER031C	YPT31
LRP2/BYE1	ENSG00000116539	LRP2	YKL005C	BYE1
ZNF506/WHI3	ENSG00000116560	ZNF506	YNL197C	WHI3
DUSP12/MCM1	ENSG00000116604	DUSP12	YMR043W	MCM1
ENSG00000081770/SPE3	ENSG00000116649	ENSG00000081770	YPR069C	SPE3
CADPS2/STB6	ENSG00000116661	CADPS2	YKL072W	STB6
HSPB11/REV7	ENSG00000116670	HSPB11	YIL139C	REV7
IL12RB2/YEL023C	ENSG00000116678	IL12RB2	YEL023C	YEL023C
SMARCD3/YLH47	ENSG00000116679	SMARCD3	YPR125W	YLH47
FYB/FZO1	ENSG00000116688	FYB	YBR179C	FZO1
MPP4/EBS1	ENSG00000116698	MPP4	YDR206W	EBS1
STRADB/GCD14	ENSG00000116731	STRADB	YJL125C	GCD14
BZW1/AMD1	ENSG00000116748	BZW1	YML035C	AMD1
PGR/HSH49	ENSG00000116754	PGR	YOR319W	HSH49
ME2/PSK2	ENSG00000116783	ME2	YOL045W	PSK2
C5orf22/SOR2	ENSG00000116791	C5orf22	YDL246C	SOR2
CCNT2/MIG1	ENSG00000116809	CCNT2	YGL035C	MIG1
EPB41L3/SWR1	ENSG00000116830	EPB41L3	YDR334W	SWR1
COBLL1/RPS12	ENSG00000116918	COBLL1	YOR369C	RPS12
DLG3/POS5	ENSG00000116962	DLG3	YPL188W	POS5
TRAF5/RPS10A	ENSG00000116983	TRAF5	YOR293W	RPS10A
MRPL22/MHT1	ENSG00000116984	MRPL22	YLL062C	MHT1
GEMIN5/SLM2	ENSG00000117020	GEMIN5	YNL047C	SLM2
OPRK1/RIB5	ENSG00000117091	OPRK1	YBR256C	RIB5
NFE2L1/MIF2	ENSG00000117114	NFE2L1	YKL089W	MIF2
GSK3B/SDH2	ENSG00000117118	GSK3B	YLL041C	SDH2
ITGB5/SSF1	ENSG00000117133	ITGB5	YHR066W	SSF1
ERC1/RRP1	ENSG00000117155	ERC1	YDR087C	RRP1
XPO1/SWD1	ENSG00000117222	XPO1	YAR003W	SWD1
PALB2/ROD1	ENSG00000117289	PALB2	YOR018W	ROD1
DOPEY1/GAL10	ENSG00000117308	DOPEY1	YBR019C	GAL10
BCKDHB/YGL082W	ENSG00000117385	BCKDHB	YGL082W	YGL082W
KAT6A/GAL2	ENSG00000117394	KAT6A	YLR081W	GAL2
ULK2/EBP2	ENSG00000117395	ULK2	YKL172W	EBP2
GRHL2/CDC20	ENSG00000117399	GRHL2	YGL116W	CDC20
TNPO1/KAP122	ENSG00000117408	TNPO1	YGL016W	KAP122
P2RX5/VMA16	ENSG00000117410	P2RX5	YHR026W	VMA16
ITGAE/NCR1	ENSG00000117425	ITGAE	YPL006W	NCR1
DIS3/GRE3	ENSG00000117448	DIS3	YHR104W	GRE3
PIBF1/AHP1	ENSG00000117450	PIBF1	YLR109W	AHP1
ENSG00000083622/YBR141C	ENSG00000117461	ENSG00000083622	YBR141C	YBR141C
NUFIP1/NCL1	ENSG00000117481	NUFIP1	YBL024W	NCL1
RRAGB/YKT6	ENSG00000117533	RRAGB	YKL196C	YKT6
CYLD/DPH5	ENSG00000117543	CYLD	YLR172C	DPH5
SLC27A5/WWM1	ENSG00000117560	SLC27A5	YFL010C	WWM1
ZNF324/ARG4	ENSG00000117586	ZNF324	YHR018C	ARG4
ZNF446/PRX1	ENSG00000117592	ZNF446	YBL064C	PRX1
ZNF8/YIR035C	ENSG00000117594	ZNF8	YIR035C	YIR035C
RPS5/UTP25	ENSG00000117597	RPS5	YIL091C	UTP25
FAT1/BDP1	ENSG00000117625	FAT1	YNL039W	BDP1
YTHDC1/YNL181W	ENSG00000117676	YTHDC1	YNL181W	YNL181W
CHMP2B/RER2	ENSG00000117682	CHMP2B	YBR002C	RER2
PPIE/SPC72	ENSG00000117724	PPIE	YAL047C	SPC72
ZMPSTE24/RFA2	ENSG00000117748	ZMPSTE24	YNL312W	RFA2
NOA1/KES1	ENSG00000117859	NOA1	YPL145C	KES1
REST/YCL068C	ENSG00000117971	REST	YCL068C	YCL068C
SSH1/IRR1	ENSG00000118007	SSH1	YIL026C	IRR1
GSTP1/SET1	ENSG00000118058	GSTP1	YHR119W	SET1
APLP2/NTH2	ENSG00000118094	APLP2	YBR001C	NTH2
SLCO1A2/STS1	ENSG00000118193	SLCO1A2	YIR011C	STS1
WBP11/RGM1	ENSG00000118263	WBP11	YMR182C	RGM1
EIF3I/MOT3	ENSG00000118495	EIF3I	YMR070W	MOT3
TXLNA/POC4	ENSG00000118503	TXLNA	YPL144W	POC4
APOB/YJR154W	ENSG00000118507	APOB	YJR154W	YJR154W
NCOA1/YPL067C	ENSG00000118508	NCOA1	YPL067C	YPL067C
KIF3C/TPK3	ENSG00000118515	KIF3C	YKL166C	TPK3
RAB10/CAR1	ENSG00000118520	RAB10	YPL111W	CAR1
GCKR/YLR352W	ENSG00000118564	GCKR	YLR352W	YLR352W
HADHA/SEC22	ENSG00000118640	HADHA	YLR268W	SEC22
MAPRE3/SWP1	ENSG00000118705	MAPRE3	YMR149W	SWP1
CAD/PDI1	ENSG00000118729	CAD	YCL043C	PDI1
CD59/MIG3	ENSG00000118922	CD59	YER028C	MIG3
CD82/SNX4	ENSG00000118960	CD82	YJL036W	SNX4
ATRX/PCL9	ENSG00000118971	ATRX	YDL179W	PCL9
TAF9/TFC4	ENSG00000119041	TAF9	YGR047C	TFC4
FCN1/RAD6	ENSG00000119048	FCN1	YGL058W	RAD6
MECOM/GUD1	ENSG00000119125	MECOM	YDL238C	GUD1
SCAMP1/YPR015C	ENSG00000119138	SCAMP1	YPR015C	YPR015C
PREP/CFT2	ENSG00000119203	PREP	YLR115W	CFT2
HACE1/UTP10	ENSG00000119285	HACE1	YJL109C	UTP10
SEH1L/RAD23	ENSG00000119318	SEH1L	YEL037C	RAD23
WDR47/RTG1	ENSG00000119335	WDR47	YOL067C	RTG1
OVGP1/RRD2	ENSG00000119383	OVGP1	YPL152W	RRD2
MAP3K4/GLE1	ENSG00000119392	MAP3K4	YDL207W	GLE1
PILRA/ARL1	ENSG00000119396	PILRA	YBR164C	ARL1
IGSF9/BRR1	ENSG00000119397	IGSF9	YPR057W	BRR1
ABCB1/UTP13	ENSG00000119402	ABCB1	YLR222C	UTP13
AKR1B1/KIC1	ENSG00000119408	AKR1B1	YHR102W	KIC1
CPNE3/SIT4	ENSG00000119414	CPNE3	YDL047W	SIT4
RRN3/MIC14	ENSG00000119421	RRN3	YDR031W	MIC14
CTTN/AKR2	ENSG00000119509	CTTN	YOR034C	AKR2
MTIF2/VPS4	ENSG00000119541	MTIF2	YPR173C	VPS4
TTC39A/YGK3	ENSG00000119638	TTC39A	YOL128C	YGK3
EPS15/MLH3	ENSG00000119684	EPS15	YPL164C	MLH3
ORC1/CBC2	ENSG00000119707	ORC1	YPL178W	CBC2
MGST2/ALD4	ENSG00000119711	MGST2	YOR374W	ALD4
CHERP/GCD7	ENSG00000119718	CHERP	YLR291C	GCD7
ATG16L1/COQ6	ENSG00000119723	ATG16L1	YGR255C	COQ6
USP40/CCT8	ENSG00000119760	USP40	YJL008C	CCT8
RAD54L/AXL1	ENSG00000119912	RAD54L	YPR122W	AXL1
MAST2/OCT1	ENSG00000119917	MAST2	YKL134C	OCT1
DNAJA1/TSR3	ENSG00000119929	DNAJA1	YOR006C	TSR3
B4GALT1/PIG1	ENSG00000119938	B4GALT1	YLR273C	PIG1
CHMP5/XKS1	ENSG00000119950	CHMP5	YGR194C	XKS1
NFX1/AAT2	ENSG00000120053	NFX1	YLR027C	AAT2
DIMT1/MET17	ENSG00000120054	DIMT1	YLR303W	MET17
IPO11/PIS1	ENSG00000120088	IPO11	YPR113W	PIS1
EIF2AK1/PPS1	ENSG00000120129	EIF2AK1	YBR276C	PPS1
EPDR1/MOB1	ENSG00000120162	EPDR1	YIL106W	MOB1
SEPHS1/MTR2	ENSG00000120253	SEPHS1	YKL186C	MTR2
MRPL28/MRP2	ENSG00000120333	MRPL28	YPR166C	MRP2
CEACAM6/CCT2	ENSG00000120438	CEACAM6	YIL142W	CCT2
RBM22/RTA1	ENSG00000120457	RBM22	YGR213C	RTA1
TMED2/DCR2	ENSG00000120659	TMED2	YLR361C	DCR2
ERO1LB/SSE2	ENSG00000120694	ERO1LB	YBR169C	SSE2
ZFAND6/ALG5	ENSG00000120697	ZFAND6	YPL227C	ALG5
TXLNG/RRP43	ENSG00000120699	TXLNG	YCR035C	RRP43
PPEF1/SUP45	ENSG00000120705	PPEF1	YBR143C	SUP45
LAT2/YLR001C	ENSG00000120708	LAT2	YLR001C	YLR001C
HUWE1/YOR060C	ENSG00000120729	HUWE1	YOR060C	YOR060C
ZW10/MET31	ENSG00000120738	ZW10	YPL038W	MET31
ALG9/FUS1	ENSG00000120802	ALG9	YCL027W	FUS1
MYBPC2/HAP3	ENSG00000120837	MYBPC2	YBL021C	HAP3
NOX4/LST8	ENSG00000120868	NOX4	YNL006W	LST8
ACOX3/YAR064W	ENSG00000120907	ACOX3	YAR064W	YAR064W
MTMR2/CMP2	ENSG00000120910	MTMR2	YML057W	CMP2
PPP1R15A/YLR118C	ENSG00000120992	PPP1R15A	YLR118C	YLR118C
HSD17B14/RRI1	ENSG00000121022	HSD17B14	YDL216C	RRI1
TRIP6/YGR017W	ENSG00000121067	TRIP6	YGR017W	YGR017W
ACHE/HUT1	ENSG00000121073	ACHE	YPL244C	HUT1
FTL/DYN2	ENSG00000121083	FTL	YDR424C	DYN2
SRRT/SPC2	ENSG00000121552	SRRT	YML055W	SPC2
BAX/CTT1	ENSG00000121691	BAX	YGR088W	CTT1
NLK/BUB2	ENSG00000121749	NLK	YMR055C	BUB2
PIGS/IDS2	ENSG00000121753	PIGS	YJL146W	IDS2
ATXN7L3/TUL1	ENSG00000121848	ATXN7L3	YKL034W	TUL1
PGS1/BI4	ENSG00000121858	PGS1	Q0120	BI4
PSMC5/ATG20	ENSG00000121931	PSMC5	YDL113C	ATG20
UIMC1/PEX3	ENSG00000121957	UIMC1	YDR329C	PEX3
CETP/YCR061W	ENSG00000121966	CETP	YCR061W	YCR061W
MMP2/NUP188	ENSG00000122025	MMP2	YML103C	NUP188
GNAO1/FZF1	ENSG00000122034	GNAO1	YGL254W	FZF1
OGFOD1/INP53	ENSG00000122126	OGFOD1	YOR109W	INP53
SH3BP2/MRP4	ENSG00000122140	SH3BP2	YHL004W	MRP4
ADD1/COG5	ENSG00000122176	ADD1	YNL051W	COG5
C14orf166/MPE1	ENSG00000122257	C14orf166	YKL059C	MPE1
NID2/SCD5	ENSG00000122367	NID2	YOR329C	SCD5
GMCL1/CDC3	ENSG00000122545	GMCL1	YLR314C	CDC3
SF3B2/RNA15	ENSG00000122566	SF3B2	YGL044C	RNA15
KLHL42/YMR111C	ENSG00000122705	KLHL42	YMR111C	YMR111C
GNAS/DSE1	ENSG00000122741	GNAS	YER124C	DSE1
DNM1L/YMR317W	ENSG00000122778	DNM1L	YMR317W	YMR317W
PTHLH/RSC4	ENSG00000122779	PTHLH	YKR008W	RSC4
PHACTR3/YPR011C	ENSG00000122912	PHACTR3	YPR011C	YPR011C
ERGIC2/MF(ALPHA)1	ENSG00000122952	ERGIC2	YPL187W	MF(ALPHA)1
TFAP2C/PEP8	ENSG00000122958	TFAP2C	YJL053W	PEP8
AURKA/MRD1	ENSG00000122965	AURKA	YPR112C	MRD1
PIR/BBP1	ENSG00000122966	PIR	YPL255W	BBP1
RFX2/SKI2	ENSG00000123064	RFX2	YLR398C	SKI2
SULT2B1/DMA1	ENSG00000123091	SULT2B1	YHR115C	DMA1
CNOT3/PET191	ENSG00000123146	CNOT3	YJR034W	PET191
GP6/COP1	ENSG00000123154	GP6	YDL145C	COP1
PTPN4/PCA1	ENSG00000123191	PTPN4	YBR295W	PCA1
DDX18/TMA17	ENSG00000123240	DDX18	YDL110C	TMA17
KHSRP/GIM5	ENSG00000123349	KHSRP	YML094W	GIM5
GNA11/CDC5	ENSG00000123374	GNA11	YMR001C	CDC5
EDEM2/PRC1	ENSG00000123384	EDEM2	YMR297W	PRC1
DNMT3B/ZAP1	ENSG00000123411	DNMT3B	YJL056C	ZAP1
REM1/PPM2	ENSG00000123444	REM1	YOL141W	PPM2
TPX2/ATP11	ENSG00000123472	TPX2	YNL315C	ATP11
PDRG1/MAC1	ENSG00000123473	PDRG1	YMR021C	MAC1
EPB41L1/EAF3	ENSG00000123562	EPB41L1	YPR023C	EAF3
DOCK9/RPT2	ENSG00000123595	DOCK9	YDL007W	RPT2
DOCK3/GAS4	ENSG00000123609	DOCK3	YOL132W	GAS4
COQ9/RRP45	ENSG00000123737	COQ9	YDR280W	RRP45
CRLS1/YLR345W	ENSG00000123836	CRLS1	YLR345W	YLR345W
PPP1R13B/LAP4	ENSG00000123992	PPP1R13B	YKL103C	LAP4
SIGLEC1/SPR6	ENSG00000123999	SIGLEC1	YER115C	SPR6
FKBP1A/DIP5	ENSG00000124067	FKBP1A	YPL265W	DIP5
NSFL1C/RVS167	ENSG00000124181	NSFL1C	YDR388W	RVS167
MAVS/NAB3	ENSG00000124193	MAVS	YPL190C	NAB3
F11/CSE1	ENSG00000124207	F11	YGL238W	CSE1
XRN2/MMS2	ENSG00000124208	XRN2	YGL087C	MMS2
DYNLL1/TEM1	ENSG00000124209	DYNLL1	YML064C	TEM1
TESC/MDM34	ENSG00000124214	TESC	YGL219C	MDM34
SNX5/TLG2	ENSG00000124222	SNX5	YOL018C	TLG2
RPL6/DRS1	ENSG00000124228	RPL6	YLL008W	DRS1
MAPKAPK5/YFR006W	ENSG00000124299	MAPKAPK5	YFR006W	YFR006W
P2RX7/SNC2	ENSG00000124333	P2RX7	YOR327C	SNC2
ESF1/RFU1	ENSG00000124356	ESF1	YLR073C	RFU1
RBBP9/TOS1	ENSG00000124357	RBBP9	YBR162C	TOS1
ANAPC5/DOA4	ENSG00000124422	ANAPC5	YDR069C	DOA4
SLC23A2/CIN5	ENSG00000124469	SLC23A2	YOR028C	CIN5
TMEM230/UBP8	ENSG00000124486	TMEM230	YMR223W	UBP8
DZANK1/SAM37	ENSG00000124491	DZANK1	YMR060C	SAM37
KDM2B/MGS1	ENSG00000124535	KDM2B	YNL218W	MGS1
TASP1/YHC1	ENSG00000124562	TASP1	YLR298C	YHC1
GCN1L1/EMI1	ENSG00000124570	GCN1L1	YDR512C	EMI1
RPLP0/BPT1	ENSG00000124574	RPLP0	YLL015W	BPT1
PXN/YNL040W	ENSG00000124608	PXN	YNL040W	YNL040W
RPH3A/OST6	ENSG00000124641	RPH3A	YML019W	OST6
TRMT6/YGR266W	ENSG00000124702	TRMT6	YGR266W	YGR266W
CHGB/SRL2	ENSG00000124782	CHGB	YLR082C	SRL2
PEBP1/NUP1	ENSG00000124789	PEBP1	YOR098C	NUP1
TBX5/MSA1	ENSG00000124813	TBX5	YOR066W	MSA1
BRAP/HDA3	ENSG00000124831	BRAP	YPR179C	HDA3
ERP29/DSL1	ENSG00000124839	ERP29	YNL258C	DSL1
NOS1/NSG2	ENSG00000124942	NOS1	YNL156C	NSG2
FUS/CDC39	ENSG00000125107	FUS	YCR093W	CDC39
IGBP1/EMP70	ENSG00000125304	IGBP1	YLR083C	EMP70
FXYD3/CDC11	ENSG00000125354	FXYD3	YJR076C	CDC11
GANAB/KIN82	ENSG00000125388	GANAB	YCR091W	KIN82
GMIP/ROX1	ENSG00000125398	GMIP	YPR065W	ROX1
RBM41/SYC1	ENSG00000125414	RBM41	YOR179C	SYC1
BIRC5/GGA2	ENSG00000125447	BIRC5	YHR108W	GGA2
LAG3/ADY2	ENSG00000125450	LAG3	YCR010C	ADY2
MLF2/REB1	ENSG00000125482	MLF2	YBR049C	REB1
OTUB2/NSG1	ENSG00000125629	OTUB2	YHR133C	NSG1
DDX24/RPA135	ENSG00000125630	DDX24	YPR010C	RPA135
ZBTB25/YKL047W	ENSG00000125651	ZBTB25	YKL047W	YKL047W
ARHGAP4/THO2	ENSG00000125676	ARHGAP4	YNL139C	THO2
ANKRD24/GPI15	ENSG00000125730	ANKRD24	YNL038W	GPI15
RCOR1/RGD1	ENSG00000125733	RCOR1	YBR260C	RGD1
LTBP4/PMT4	ENSG00000125734	LTBP4	YJR143C	PMT4
BLVRB/SMD2	ENSG00000125743	BLVRB	YLR275W	SMD2
SLC9A1/RTN2	ENSG00000125744	SLC9A1	YDL204W	RTN2
SPTLC1/SQT1	ENSG00000125746	SPTLC1	YIR012W	SQT1
PAPOLA/RPL18A	ENSG00000125753	PAPOLA	YOL120C	RPL18A
CCNK/SMB1	ENSG00000125835	CCNK	YER029C	SMB1
PCBP4/COF1	ENSG00000125868	PCBP4	YLL050C	COF1
RGS1/MUD1	ENSG00000125870	RGS1	YBR119W	MUD1
MRPS33/YDR415C	ENSG00000125912	MRPS33	YDR415C	YDR415C
NDUFB2/NAB6	ENSG00000125944	NDUFB2	YML117W	NAB6
ENSG00000090269/RTG3	ENSG00000125952	ENSG00000090269	YBL103C	RTG3
NUDC/RAM1	ENSG00000125954	NUDC	YDL090C	RAM1
MAEA/IST3	ENSG00000125970	MAEA	YIR005W	IST3
ICAM1/ERV41	ENSG00000125991	ICAM1	YML067C	ERV41
STRN4/ATG11	ENSG00000126001	STRN4	YPR049C	ATG11
IRAK3/ECM5	ENSG00000126012	IRAK3	YMR176W	ECM5
LYZ/PRE1	ENSG00000126067	LYZ	YER012W	PRE1
SI/YJR084W	ENSG00000126226	SI	YJR084W	YJR084W
MUL1/DOT5	ENSG00000126432	MUL1	YIL010W	DOT5
PDCD7/HMT1	ENSG00000126457	PDCD7	YBR034C	HMT1
SPG21/VPS30	ENSG00000126581	SPG21	YPL120W	VPS30
DNAJB11/ECM22	ENSG00000126746	DNAJB11	YLR228C	ECM22
THPO/TIM22	ENSG00000126768	THPO	YDL217C	TIM22
CHRD/YCS4	ENSG00000126777	CHRD	YLR272C	YCS4
FLT3LG/YDL206W	ENSG00000126787	FLT3LG	YDL206W	YDL206W
RAB11FIP3/SSA4	ENSG00000126803	RAB11FIP3	YER103W	SSA4
GNPTG/URB2	ENSG00000126838	GNPTG	YJR041C	URB2
ZNF268/GEM1	ENSG00000126858	ZNF268	YAL048C	GEM1
GOLGA3/CLA4	ENSG00000126934	GOLGA3	YNL298W	CLA4
PABPC4/CNE1	ENSG00000127022	PABPC4	YAL058W	CNE1
CD209/VIP1	ENSG00000127241	CD209	YLR410W	VIP1
MCOLN1/NUP85	ENSG00000127311	MCOLN1	YJR042W	NUP85
EFNB1/PNS1	ENSG00000127412	EFNB1	YOR161C	PNS1
AARS/ESS1	ENSG00000127445	AARS	YJR017C	ESS1
GLG1/EMC1	ENSG00000127463	GLG1	YCL045C	EMC1
KIF4A/DAL80	ENSG00000127481	KIF4A	YKR034W	DAL80
PLEKHG2/SIN3	ENSG00000127511	PLEKHG2	YOL004W	SIN3
PITPNM2/SLY41	ENSG00000127526	PITPNM2	YOR307C	SLY41
EXOC1/NUP82	ENSG00000127527	EXOC1	YJL061W	NUP82
DTX2/SLK19	ENSG00000127603	DTX2	YOR195W	SLK19
NLRC4/RSC2	ENSG00000127616	NLRC4	YLR357W	RSC2
NRCAM/JHD2	ENSG00000127663	NRCAM	YJR119C	JHD2
LAMB1/TUB1	ENSG00000127824	LAMB1	YML085C	TUB1
SLC26A3/SCW11	ENSG00000127831	SLC26A3	YGL028C	SCW11
DLD/EHD3	ENSG00000127884	DLD	YDR036C	EHD3
WDR7/UTP8	ENSG00000127914	WDR7	YGR128C	UTP8
TXNL1/GPA2	ENSG00000127955	TXNL1	YER020W	GPA2
IL5RA/DUS3	ENSG00000128016	IL5RA	YLR401C	DUS3
ITGA6/ADE1	ENSG00000128050	ITGA6	YAR015W	ADE1
RAPGEF4/ADE4	ENSG00000128059	RAPGEF4	YMR300C	ADE4
ENSG00000091436/SLP1	ENSG00000128191	ENSG00000091436	YOR154W	SLP1
FH/TUM1	ENSG00000128309	FH	YOR251C	TUM1
SEL1L3/REC107	ENSG00000128335	SEL1L3	YJR021C	REC107
TF/DJP1	ENSG00000128590	TF	YIR004W	DJP1
MYO15A/NMA1	ENSG00000128591	MYO15A	YLR328W	NMA1
APOH/MET8	ENSG00000128595	APOH	YBR213W	MET8
NLRP1/ANP1	ENSG00000128604	NLRP1	YEL036C	ANP1
ACKR6/MRPS12	ENSG00000128626	ACKR6	YNR036C	MRPS12
SPAG7/YHR219W	ENSG00000128641	SPAG7	YHR219W	YHR219W
ORC6/HAT1	ENSG00000128708	ORC6	YPL001W	HAT1
ZC3HC1/ADD66	ENSG00000128789	ZC3HC1	YKL206C	ADD66
ESR1/CHD1	ENSG00000128908	ESR1	YER164W	CHD1
RGS17/DAL82	ENSG00000128944	RGS17	YNL314W	DAL82
ANGPT2/YER163C	ENSG00000128965	ANGPT2	YER163C	YER163C
CD200/ARR3	ENSG00000129048	CD200	YPR201W	ARR3
CMA1/LCP5	ENSG00000129071	CMA1	YER127W	LCP5
PSME1/SEC26	ENSG00000129083	PSME1	YDR238C	SEC26
JPH4/PRE5	ENSG00000129084	JPH4	YMR314W	PRE5
MYH7/YBR137W	ENSG00000129152	MYH7	YBR137W	YBR137W
CEBPE/ATS1	ENSG00000129158	CEBPE	YAL020C	ATS1
SLC7A8/SPO14	ENSG00000129219	SLC7A8	YKR031C	SPO14
OSGEP/DIA2	ENSG00000129221	OSGEP	YOR080W	DIA2
RNF31/TRX3	ENSG00000129235	RNF31	YCR083W	TRX3
SCFD1/MRM1	ENSG00000129282	SCFD1	YOR201C	MRM1
G2E3/APM2	ENSG00000129354	G2E3	YHL019C	APM2
HECTD1/NUP60	ENSG00000129422	HECTD1	YAR002W	NUP60
HNRNPC/YNL122C	ENSG00000129451	HNRNPC	YNL122C	YNL122C
RPGRIP1/GNP1	ENSG00000129473	RPGRIP1	YDR508C	GNP1
SUPT16H/SEC6	ENSG00000129484	SUPT16H	YIL068C	SEC6
TOX4/ENP2	ENSG00000129521	TOX4	YGR145W	ENP2
GEMIN2/YDR026C	ENSG00000129534	GEMIN2	YDR026C	YDR026C
TGM1/WSC3	ENSG00000129538	TGM1	YOL105C	WSC3
TINF2/RUB1	ENSG00000129559	TINF2	YDR139C	RUB1
DAZL/OST2	ENSG00000129562	DAZL	YOR103C	OST2
SEMA6A/HCM1	ENSG00000129654	SEMA6A	YCR065W	HCM1
TRPM7/CYK3	ENSG00000129675	TRPM7	YDL117W	CYK3
TYRO3/BRE2	ENSG00000129691	TYRO3	YLR015W	BRE2
WDR76/RPS4B	ENSG00000129824	WDR76	YHR203C	RPS4B
CAPN3/THI20	ENSG00000129946	CAPN3	YOL055C	THI20
SNAP23/DPP1	ENSG00000129951	SNAP23	YDR284C	DPP1
PHGDH/RMT2	ENSG00000130005	PHGDH	YDR465C	RMT2
COL9A3/HPA3	ENSG00000130066	COL9A3	YEL066W	HPA3
EZR/NOG2	ENSG00000130119	EZR	YNR053C	NOG2
MYL6/YML6	ENSG00000130158	MYL6	YML025C	YML6
AGO1/YNR065C	ENSG00000130164	AGO1	YNR065C	YNR065C
TEKT2/ELF1	ENSG00000130165	TEKT2	YKL160W	ELF1
CLSPN/GTB1	ENSG00000130175	CLSPN	YDR221W	GTB1
UNC13D/CDC16	ENSG00000130177	UNC13D	YKL022C	CDC16
DPYSL2/STE13	ENSG00000130226	DPYSL2	YOR219C	STE13
TGFB2/YMR185W	ENSG00000130227	TGFB2	YMR185W	YMR185W
NUP50/MSS1	ENSG00000130299	NUP50	YMR023C	MSS1
CDC45/YDR115W	ENSG00000130312	CDC45	YDR115W	YDR115W
COMT/YGL185C	ENSG00000130414	COMT	YGL185C	YGL185C
LRRFIP2/ARC40	ENSG00000130429	LRRFIP2	YBR234C	ARC40
HDAC6/SMD3	ENSG00000130520	HDAC6	YLR147C	SMD3
KRT31/RUP1	ENSG00000130560	KRT31	YOR138C	RUP1
CDC6/YDL086W	ENSG00000130635	CDC6	YDL086W	YDL086W
UPRT/CLB3	ENSG00000130638	UPRT	YDL155W	CLB3
CDC23/AKL1	ENSG00000130669	CDC23	YBR059C	AKL1
CBX5/ADH6	ENSG00000130684	CBX5	YMR318C	ADH6
SUCO/RPN13	ENSG00000130706	SUCO	YLR421C	RPN13
MSH2/ARG1	ENSG00000130707	MSH2	YOL058W	ARG1
MAP3K1/RRP4	ENSG00000130713	MAP3K1	YHR069C	RRP4
DHPS/SIR3	ENSG00000130762	DHPS	YLR442C	SIR3
HOOK2/FRS1	ENSG00000130764	HOOK2	YLR060W	FRS1
ARCN1/INH1	ENSG00000130770	ARCN1	YDL181W	INH1
PSMD5/JNM1	ENSG00000130779	PSMD5	YMR294W	JNM1
PTGS1/SLA2	ENSG00000130787	PTGS1	YNL243W	SLA2
NUP188/RPF1	ENSG00000130810	NUP188	YHR088W	RPF1
CRAT/TIF35	ENSG00000130811	CRAT	YDR429C	TIF35
SH2D3C/YVH1	ENSG00000130829	SH2D3C	YIR026C	YVH1
NANS/YIL055C	ENSG00000130830	NANS	YIL055C	YIL055C
DFNB31/UFD2	ENSG00000130939	DFNB31	YDL190C	UFD2
CWF19L1/MET12	ENSG00000130956	CWF19L1	YPL023C	MET12
SEMA4G/MSC7	ENSG00000130957	SEMA4G	YHR039C	MSC7
BTAF1/UBA1	ENSG00000130985	BTAF1	YKL210W	UBA1
IKZF5/YFR016C	ENSG00000131016	IKZF5	YFR016C	YFR016C
BLNK/MKK1	ENSG00000131023	BLNK	YOR231W	MKK1
SORBS1/AAR2	ENSG00000131043	SORBS1	YBL074C	AAR2
BAMBI/ACS1	ENSG00000131069	BAMBI	YAL054C	ACS1
IL11/TIM13	ENSG00000131142	IL11	YGR181W	TIM13
MYO3A/COX5A	ENSG00000131143	MYO3A	YNL052W	COX5A
WAC/INO2	ENSG00000131149	WAC	YDR123C	INO2
CREM/AIM13	ENSG00000131165	CREM	YFR011C	AIM13
NUBP2/BIT2	ENSG00000131233	NUBP2	YBR270C	BIT2
HIVEP1/MCM22	ENSG00000131323	HIVEP1	YJR135C	MCM22
TREM2/IDP1	ENSG00000131370	TREM2	YDL066W	IDP1
CRISP3/GYP6	ENSG00000131374	CRISP3	YJL044C	GYP6
FKBP5/SMY1	ENSG00000131437	FKBP5	YKL079W	SMY1
SRPK1/DOG1	ENSG00000131462	SRPK1	YHR044C	DOG1
BRPF3/RPL27B	ENSG00000131469	BRPF3	YDR471W	RPL27B
MRPS18A/MSC1	ENSG00000131470	MRPS18A	YML128C	MSC1
ENSG00000096087/VPS25	ENSG00000131475	ENSG00000096087	YJR102C	VPS25
EFHC1/MRPL51	ENSG00000131495	EFHC1	YPR100W	MRPL51
NCR2/YEL020C	ENSG00000131503	NCR2	YEL020C	YEL020C
HSP90AB1/BNI1	ENSG00000131504	HSP90AB1	YNL271C	BNI1
MLN/BSD2	ENSG00000131507	MLN	YBR290W	BSD2
CDC5L/UBC5	ENSG00000131508	CDC5L	YDR059C	UBC5
ITPR3/SEC8	ENSG00000131558	ITPR3	YPR055W	SEC8
ZNF184/CDC13	ENSG00000131724	ZNF184	YDL220C	CDC13
DSP/DGR2	ENSG00000131725	DSP	YKL121W	DGR2
SIRT1/ACO2	ENSG00000131730	SIRT1	YJL200C	ACO2
HNRNPH3/TOP2	ENSG00000131747	HNRNPH3	YNL088W	TOP2
JAK2/YBP2	ENSG00000131759	JAK2	YGL060W	YBP2
IL12RB1/GAL83	ENSG00000131791	IL12RB1	YER027C	GAL83
ABL1/LHP1	ENSG00000131795	ABL1	YDL051W	LHP1
ACOT7/PDA1	ENSG00000131828	ACOT7	YER178W	PDA1
SH3GLB1/RSF2	ENSG00000131849	SH3GLB1	YJR127C	RSF2
CDC7/BRO1	ENSG00000131941	CDC7	YPL084W	BRO1
PCSK5/APJ1	ENSG00000132002	PCSK5	YNL077W	APJ1
SCD/RPA12	ENSG00000132010	SCD	YJR063W	RPA12
TMED1/MCM3	ENSG00000132016	TMED1	YEL032W	MCM3
ABLIM1/HMI1	ENSG00000132017	ABLIM1	YOL095C	HMI1
RAB18/ACC1	ENSG00000132142	RAB18	YNR016C	ACC1
NRP1/ECM16	ENSG00000132153	NRP1	YMR128W	ECM16
PRTFDC1/SNF1	ENSG00000132155	PRTFDC1	YDR477W	SNF1
TSPAN15/ERG27	ENSG00000132196	TSPAN15	YLR100W	ERG27
MAST3/PIN2	ENSG00000132274	MAST3	YOR104W	PIN2
MZF1/TNA1	ENSG00000132326	MZF1	YGR260W	TNA1
MYO9B/GSP1	ENSG00000132341	MYO9B	YLR293C	GSP1
PSMD8/CLU1	ENSG00000132361	PSMD8	YMR012W	CLU1
SETD1A/INP54	ENSG00000132376	SETD1A	YOL065C	INP54
MAGEB2/RFA1	ENSG00000132383	MAGEB2	YAR007C	RFA1
EFNA2/UBC11	ENSG00000132388	EFNA2	YOR339C	UBC11
CIRBP/RPL26B	ENSG00000132463	CIRBP	YGR034W	RPL26B
ATP5D/MEH1	ENSG00000132470	ATP5D	YKR007W	MEH1
IGFALS/AST2	ENSG00000132535	IGFALS	YER101C	AST2
HNRNPM/MMF1	ENSG00000132541	HNRNPM	YIL051C	MMF1
MARCH2/SWM1	ENSG00000132604	MARCH2	YDR260C	SWM1
NDUFB7/SAP1	ENSG00000132612	NDUFB7	YER047C	SAP1
TECR/SEC9	ENSG00000132639	TECR	YGR009C	SEC9
TIMM13/RPC34	ENSG00000132664	TIMM13	YNR003C	RPC34
CDC34/MNN11	ENSG00000132669	CDC34	YJL183W	MNN11
MTAP/MMS4	ENSG00000132688	MTAP	YBR098W	MMS4
POLR2E/RBG2	ENSG00000132698	POLR2E	YGR173W	RBG2
POLRMT/CRC1	ENSG00000132703	POLRMT	YOR100C	CRC1
HCN2/TOM40	ENSG00000132718	HCN2	YMR203W	TOM40
GADD45B/DPH1	ENSG00000132768	GADD45B	YIL103W	DPH1
MADCAM1/PIG2	ENSG00000132825	MADCAM1	YIL045W	PIG2
MKNK2/APL6	ENSG00000132842	MKNK2	YGR261C	APL6
ENSG00000099882/GLN4	ENSG00000132855	ENSG00000099882	YOR168W	GLN4
ARVCF/TCB3	ENSG00000132872	ARVCF	YML072C	TCB3
RANBP1/PHM6	ENSG00000132912	RANBP1	YDR281C	PHM6
KLHL22/SSN3	ENSG00000132964	KLHL22	YPL042C	SSN3
MED15/TID3	ENSG00000133020	MED15	YIL144W	TID3
SERPIND1/MYO1	ENSG00000133026	SERPIND1	YHR023W	MYO1
SNAP29/TEL1	ENSG00000133056	SNAP29	YBL088C	TEL1
CRKL/YHR113W	ENSG00000133059	CRKL	YHR113W	YHR113W
LZTR1/POP3	ENSG00000133069	LZTR1	YNL282W	POP3
MMP11/SSK22	ENSG00000133083	MMP11	YCR073C	SSK22
CECR2/CLB5	ENSG00000133101	CECR2	YPR120C	CLB5
SMARCB1/YDL199C	ENSG00000133105	SMARCB1	YDL199C	YDL199C
P2RX6/TMA19	ENSG00000133112	P2RX6	YKL056C	TMA19
DERL3/DMA2	ENSG00000133135	DERL3	YNL116W	DMA2
ENSG00000099964/SUN4	ENSG00000133216	ENSG00000099964	YNL066W	SUN4
BCL2L13/SMK1	ENSG00000133275	BCL2L13	YPR054W	SMK1
ENSG00000099972/DUG1	ENSG00000133313	ENSG00000099972	YFR044C	DUG1
DDT/NSA1	ENSG00000133316	DDT	YGL111W	NSA1
OSM/TVP15	ENSG00000133318	OSM	YDR100W	TVP15
CABIN1/NUT2	ENSG00000133398	CABIN1	YPR168W	NUT2
TBC1D10A/BST1	ENSG00000133424	TBC1D10A	YFL025C	BST1
SUSD2/LEE1	ENSG00000133606	SUSD2	YPL054W	LEE1
SF3A1/RAS2	ENSG00000133703	SF3A1	YNL098C	RAS2
SEC14L2/SXM1	ENSG00000133704	SEC14L2	YDR395W	SXM1
ENSG00000100010/CDC60	ENSG00000133706	ENSG00000100010	YPL160W	CDC60
PPIL2/INM1	ENSG00000133731	PPIL2	YHR046C	INM1
SNRPD3/RAS1	ENSG00000133818	SNRPD3	YOR101W	RAS1
PES1/YMR226C	ENSG00000133835	PES1	YMR226C	YMR226C
MAPK1/DNF3	ENSG00000133858	MAPK1	YMR162C	DNF3
GGT1/ERG28	ENSG00000133935	GGT1	YER044C	ERG28
PPM1F/COX16	ENSG00000133983	PPM1F	YJL003W	COX16
TOP3B/SUI2	ENSG00000134001	TOP3B	YJR007W	SUI2
DGCR14/ELP3	ENSG00000134014	DGCR14	YPL086C	ELP3
CRYBB2P1/CLB1	ENSG00000134057	CRYBB2P1	YGR108W	CLB1
MFNG/MNL1	ENSG00000134109	MFNG	YHR204W	MNL1
CARD10/VTH2	ENSG00000134243	CARD10	YJL222W	VTH2
SLC25A1/YCR076C	ENSG00000134256	SLC25A1	YCR076C	YCR076C
ADRBK2/RIB4	ENSG00000134262	ADRBK2	YOL143C	RIB4
LGALS2/ARF2	ENSG00000134287	LGALS2	YDL137W	ARF2
GGA1/AVT2	ENSG00000134294	GGA1	YEL064C	AVT2
HIRA/SRS2	ENSG00000134313	HIRA	YJL092W	SRS2
SH3BP1/RIM15	ENSG00000134318	SH3BP1	YFL033C	RIM15
LGALS1/PRM7	ENSG00000134352	LGALS1	YDL039C	PRM7
HPS4/OCA6	ENSG00000134365	HPS4	YDR067C	OCA6
ENSG00000100101/TIM17	ENSG00000134375	ENSG00000100101	YJL143W	TIM17
PATZ1/DED81	ENSG00000134440	PATZ1	YHR019C	DED81
TRIOBP/IMP2	ENSG00000134452	TRIOBP	YIL154C	IMP2
TFIP11/PXR1	ENSG00000134453	TFIP11	YGR280C	PXR1
GCAT/CCL1	ENSG00000134480	GCAT	YPR025C	CCL1
ENSG00000100118/TAT1	ENSG00000134489	ENSG00000100118	YBR069C	TAT1
CRYBB1/VRG4	ENSG00000134490	CRYBB1	YGL225W	VRG4
EIF3L/YNR040W	ENSG00000134571	EIF3L	YNR040W	YNR040W
NHP2L1/SAR1	ENSG00000134594	NHP2L1	YPL218W	SAR1
MICALL1/CIN1	ENSG00000134627	MICALL1	YOR349W	CIN1
ENSG00000100141/MPT5	ENSG00000134644	ENSG00000100141	YGL178W	MPT5
POLR2F/PRP38	ENSG00000134748	POLR2F	YGR075C	PRP38
SOX10/AIM44	ENSG00000134757	SOX10	YPL158C	AIM44
CCDC134/YOR192C-C	ENSG00000134812	CCDC134	YOR192C-C	YOR192C-C
PICK1/YOL073C	ENSG00000134882	PICK1	YOL073C	YOL073C
TTC28/RRT12	ENSG00000134900	TTC28	YCR045C	RRT12
SLC16A8/STT3	ENSG00000134910	SLC16A8	YGL022W	STT3
CENPM/ATF1	ENSG00000134954	CENPM	YOR377W	ATF1
SEPT3/PDH1	ENSG00000135046	SEPT3	YPR002W	PDH1
SLC5A1/SNF3	ENSG00000135047	SLC5A1	YDL194W	SNF3
TPTEP1/URE2	ENSG00000135049	TPTEP1	YNL229C	URE2
DDX17/SER1	ENSG00000135069	DDX17	YOR184W	SER1
DMC1/RGI2	ENSG00000135090	DMC1	YIL057C	RGI2
TCF20/MSB1	ENSG00000135148	TCF20	YOR188W	MSB1
CBY1/ALG2	ENSG00000135218	CBY1	YGL065C	ALG2
TOMM22/SKY1	ENSG00000135250	TOMM22	YMR216C	SKY1
RTDR1/MTO1	ENSG00000135297	RTDR1	YGL236C	MTO1
XBP1/HRP1	ENSG00000135316	XBP1	YOL123W	HRP1
FBXO7/HSL1	ENSG00000135341	FBXO7	YKL101W	HSL1
GTPBP1/KRE33	ENSG00000135372	GTPBP1	YNL132W	KRE33
POLDIP3/HLJ1	ENSG00000135392	POLDIP3	YMR161W	HLJ1
TIMP3/YLR426W	ENSG00000135437	TIMP3	YLR426W	YLR426W
PPP6R2/GTS1	ENSG00000135439	PPP6R2	YGL181W	GTS1
SBF1/YNL305C	ENSG00000135472	SBF1	YNL305C	YNL305C
SUN2/PAN2	ENSG00000135473	SUN2	YGL094C	PAN2
CYB5R3/NOP4	ENSG00000135486	CYB5R3	YPL043W	NOP4
DNAL4/SUL1	ENSG00000135502	DNAL4	YBR294W	SUL1
ENSG00000100262/YOS9	ENSG00000135506	ENSG00000100262	YDR057W	YOS9
PACSIN2/YFL054C	ENSG00000135517	PACSIN2	YFL054C	YFL054C
AP1B1/SWD3	ENSG00000135541	AP1B1	YBR175W	SWD3
HMGXB4/CCT6	ENSG00000135624	HMGXB4	YDR188W	CCT6
TOM1/UBP12	ENSG00000135655	TOM1	YJL197W	UBP12
NEFH/TOK1	ENSG00000135750	NEFH	YJL093C	TOK1
BIK/LST4	ENSG00000135763	BIK	YKL176C	LST4
HMOX1/GLN1	ENSG00000135821	HMOX1	YPR035W	GLN1
THOC5/VAM7	ENSG00000135823	THOC5	YGL212W	VAM7
MCM5/MAK32	ENSG00000135828	MCM5	YCR019W	MAK32
ARSA/PRP22	ENSG00000135829	ARSA	YER013W	PRP22
TSPO/PEX14	ENSG00000135862	TSPO	YGL153W	PEX14
RASD2/MRPL3	ENSG00000135900	RASD2	YMR024W	MRPL3
CBX7/CAJ1	ENSG00000135924	CBX7	YER048C	CAJ1
PDGFB/CDC33	ENSG00000135930	PDGFB	YOL139C	CDC33
ACR/HYM1	ENSG00000135932	ACR	YKL189W	HYM1
RPL3/COX4	ENSG00000135940	RPL3	YGL187C	COX4
ZMAT5/ISU2	ENSG00000136003	ZMAT5	YOR226C	ISU2
RBFOX2/RCK1	ENSG00000136021	RBFOX2	YGL158W	RCK1
TAB1/BUD21	ENSG00000136026	TAB1	YOR078W	BUD21
ASCC2/YGR117C	ENSG00000136040	ASCC2	YGR117C	YGR117C
MTMR3/RRN7	ENSG00000136098	MTMR3	YJL025W	RRN7
SMCR7L/VPS36	ENSG00000136100	SMCR7L	YLR417W	VPS36
APOL1/YMR086W	ENSG00000136108	APOL1	YMR086W	YMR086W
MYH9/GYL1	ENSG00000136111	MYH9	YMR192W	GYL1
SAMM50/QDR3	ENSG00000136141	SAMM50	YBR043C	QDR3
GRAP2/YNL134C	ENSG00000136143	GRAP2	YNL134C	YNL134C
EIF3D/YKL077W	ENSG00000136153	EIF3D	YKL077W	YKL077W
TNRC6B/STE18	ENSG00000136158	TNRC6B	YJR086W	STE18
ENSG00000100357/CDC42	ENSG00000136238	ENSG00000100357	YLR229C	CDC42
SGSM3/CRG1	ENSG00000136244	SGSM3	YHR209W	CRG1
IFT27/DBP9	ENSG00000136271	IFT27	YLR276C	DBP9
KIAA0930/YOX1	ENSG00000136352	KIAA0930	YML027W	YOX1
NCF4/FAU1	ENSG00000136371	NCF4	YER183C	FAU1
CSF2RB/STU2	ENSG00000136436	CSF2RB	YLR045C	STU2
SLC25A17/NMT1	ENSG00000136448	SLC25A17	YLR195C	NMT1
UPK3A/NPL3	ENSG00000136450	UPK3A	YDR432W	NPL3
KCTD17/YGR021W	ENSG00000136463	KCTD17	YGR021W	YGR021W
ST13/CDH1	ENSG00000136485	ST13	YGL003C	CDH1
IL2RB/SAS3	ENSG00000136504	IL2RB	YBL052C	SAS3
RBX1/GAP1	ENSG00000136521	RBX1	YKR039W	GAP1
EP300/HRB1	ENSG00000136527	EP300	YNL004W	HRB1
L3MBTL2/PPZ2	ENSG00000136531	L3MBTL2	YDR436W	PPZ2
RANGAP1/EMP47	ENSG00000136560	RANGAP1	YFL048C	EMP47
ZC3H7B/YHR020W	ENSG00000136628	ZC3H7B	YHR020W	YHR020W
PHF5A/SNX3	ENSG00000136643	PHF5A	YOR357C	SNX3
ACO2/YSP1	ENSG00000136653	ACO2	YHR155W	YSP1
POLR3H/PUF4	ENSG00000136715	POLR3H	YGL014W	PUF4
PMM1/YPR174C	ENSG00000136717	PMM1	YPR174C	YPR174C
BRD1/IMP4	ENSG00000136718	BRD1	YNL075W	IMP4
MLC1/NFS1	ENSG00000136750	MLC1	YCL017C	NFS1
HDAC10/YME1	ENSG00000136758	HDAC10	YPR024W	YME1
FKBP3/SIS1	ENSG00000136770	FKBP3	YNL007C	SIS1
CTSG/TRX2	ENSG00000136810	CTSG	YGR209C	TRX2
GZMB/ECM29	ENSG00000136813	GZMB	YHL030W	ECM29
RBM23/SMC2	ENSG00000136824	RBM23	YFR031C	SMC2
PRMT5/HSP104	ENSG00000136827	PRMT5	YLL026W	HSP104
AP4S1/SEC1	ENSG00000136854	AP4S1	YDR164C	SEC1
POLE2/YPL260W	ENSG00000136861	POLE2	YPL260W	YPL260W
SOS2/AGC1	ENSG00000136869	SOS2	YPR021C	AGC1
CDKL1/PRP4	ENSG00000136875	CDKL1	YPR178W	PRP4
NIN/VMA10	ENSG00000136888	NIN	YHR039C-A	VMA10
PYGL/IPI1	ENSG00000136891	PYGL	YHR085W	IPI1
TRIM9/SUR4	ENSG00000136928	TRIM9	YLR372W	SUR4
PSMC6/PUP1	ENSG00000136930	PSMC6	YOR157C	PUP1
CDKN3/KEL3	ENSG00000136933	CDKN3	YPL263C	KEL3
ATP6V1D/RPL35B	ENSG00000136942	ATP6V1D	YDL136W	RPL35B
PIGH/DCC1	ENSG00000136982	PIGH	YCL016C	DCC1
PSMA3/DFM1	ENSG00000136986	PSMA3	YDR411C	DFM1
VTI1B/DOA1	ENSG00000137055	VTI1B	YKL213C	DOA1
TIMM9/HNT3	ENSG00000137074	TIMM9	YOR258W	HNT3
GSTZ1/RPS6B	ENSG00000137154	GSTZ1	YBR181C	RPS6B
AHSA1/HAL5	ENSG00000137193	AHSA1	YJL165C	HAL5
DAAM1/STB4	ENSG00000137203	DAAM1	YMR019W	STB4
SPTLC2/SLC1	ENSG00000137261	SPTLC2	YDL052C	SLC1
RIN3/POP8	ENSG00000137265	RIN3	YBL018C	POP8
SNW1/CMK1	ENSG00000137275	SNW1	YFR014C	CMK1
CHGA/BMS1	ENSG00000137312	CHGA	YPL217C	BMS1
ITPK1/MRC1	ENSG00000137337	ITPK1	YCL061C	MRC1
PPM1A/FLX1	ENSG00000137409	PPM1A	YIL134W	FLX1
SIX4/YGR130C	ENSG00000137497	SIX4	YGR130C	YGR130C
ASB2/FMP32	ENSG00000137500	ASB2	YFL046W	FMP32
ERH/SIR4	ENSG00000137501	ERH	YDR227W	SIR4
HIF1A/YGR015C	ENSG00000137509	HIF1A	YGR015C	YGR015C
SRSF5/MRPL10	ENSG00000137547	SRSF5	YNL284C	MRPL10
EIF5/TGS1	ENSG00000137574	EIF5	YPL157W	TGS1
SERPINA4/PEP1	ENSG00000137642	SERPINA4	YBL017C	PEP1
SLC8A3/XYL2	ENSG00000137673	SLC8A3	YLR070C	XYL2
DICER1/TMA20	ENSG00000137699	DICER1	YER007C-A	TMA20
MTHFD1/MRP1	ENSG00000137710	MTHFD1	YDR347W	MRP1
TCL1A/VAC14	ENSG00000137713	TCL1A	YLR386W	VAC14
ZC3H14/YJL185C	ENSG00000137752	ZC3H14	YJL185C	YJL185C
TELO2/ODC2	ENSG00000137801	TELO2	YOR222W	ODC2
BDKRB1/ELP2	ENSG00000137802	BDKRB1	YGR200C	ELP2
GSKIP/GCR2	ENSG00000137806	GSKIP	YNL199C	GCR2
VRK1/RTF1	ENSG00000137815	VRK1	YGL244W	RTF1
PSMC1/SPC98	ENSG00000137822	PSMC1	YNL126W	SPC98
RPS6KA5/KCS1	ENSG00000137825	RPS6KA5	YDR017C	KCS1
PSMB5/SMC5	ENSG00000137831	PSMB5	YOL034W	SMC5
YY1/BIO5	ENSG00000137842	YY1	YNR056C	BIO5
ACIN1/RPC31	ENSG00000137845	ACIN1	YNL151C	RPC31
CCNB1IP1/ALT1	ENSG00000137872	CCNB1IP1	YLR089C	ALT1
TRIP11/RLP24	ENSG00000137876	TRIP11	YLR009W	RLP24
APEX1/COY1	ENSG00000137878	APEX1	YKL179C	COY1
ENSG00000100829/MRPL40	ENSG00000137942	ENSG00000100829	YPL173W	MRPL40
PABPN1/BET2	ENSG00000137955	PABPN1	YPR176C	BET2
EFS/RCL1	ENSG00000137996	EFS	YOL010W	RCL1
ARHGAP5/IMD2	ENSG00000138029	ARHGAP5	YHR216W	IMD2
CINP/RBK1	ENSG00000138030	CINP	YCR036W	RBK1
SRP54/PTC1	ENSG00000138032	SRP54	YDL006W	PTC1
CPNE6/YGR016W	ENSG00000138035	CPNE6	YGR016W	YGR016W
CHD8/PSY2	ENSG00000138041	CHD8	YNL201C	PSY2
PSMA6/YPT1	ENSG00000138069	PSMA6	YFL038C	YPT1
NFKBIA/ARP2	ENSG00000138071	NFKBIA	YDL029W	ARP2
EMC9/MAL12	ENSG00000138079	EMC9	YGR292W	MAL12
PSME2/PET309	ENSG00000138095	PSME2	YLR067C	PET309
BRMS1L/BIO4	ENSG00000138101	BRMS1L	YNR057C	BIO4
ENSG00000100931/ARP1	ENSG00000138107	ENSG00000100931	YHR129C	ARP1
SEC23A/MYO2	ENSG00000138162	SEC23A	YOR326W	MYO2
PNN/CIN4	ENSG00000138175	PNN	YMR138W	CIN4
RABGGTA/BFR1	ENSG00000138182	RABGGTA	YOR198C	BFR1
NFATC4/YND1	ENSG00000138185	NFATC4	YER005W	YND1
PLTP/FET3	ENSG00000138193	PLTP	YMR058W	FET3
PCIF1/HMLALPHA1	ENSG00000138279	PCIF1	YCL066W	HMLALPHA1
GSS/TIM23	ENSG00000138297	GSS	YNR017W	TIM23
MMP9/TAF13	ENSG00000138303	MMP9	YML098W	TAF13
TRPC4AP/RPS24A	ENSG00000138326	TRPC4AP	YER074W	RPS24A
PYGB/DNA2	ENSG00000138346	PYGB	YHR164C	DNA2
PROCR/ADE17	ENSG00000138363	PROCR	YMR120C	ADE17
GINS1/KTR5	ENSG00000138378	GINS1	YNL029C	KTR5
NINL/CPR3	ENSG00000138398	NINL	YML078W	CPR3
CD40/YPL014W	ENSG00000138434	CD40	YPL014W	YPL014W
UQCC/YTM1	ENSG00000138442	UQCC	YOR272W	YTM1
ZMYND8/YKL100C	ENSG00000138600	ZMYND8	YKL100C	YKL100C
SGK2/PTM1	ENSG00000138613	SGK2	YKL039W	PTM1
IFT52/HUL4	ENSG00000138641	IFT52	YJR036C	HUL4
MYBL2/FMP25	ENSG00000138646	MYBL2	YLR077W	FMP25
HNF4A/IES2	ENSG00000138660	HNF4A	YNL215W	IES2
SLA2/RIM4	ENSG00000138668	SLA2	YHL024W	RIM4
C20orf24/SCY1	ENSG00000138669	C20orf24	YGL083W	SCY1
NFATC2/SEC31	ENSG00000138674	NFATC2	YDL195W	SEC31
STK4/HYR1	ENSG00000138675	STK4	YIR037W	HYR1
PFDN4/YGL015C	ENSG00000138684	PFDN4	YGL015C	YGL015C
DOK5/CSF1	ENSG00000138688	DOK5	YLR087C	CSF1
CSTF1/TIP20	ENSG00000138722	CSTF1	YGL145W	TIP20
BMP7/DBP6	ENSG00000138735	BMP7	YNR038W	DBP6
RAE1/NUP57	ENSG00000138750	RAE1	YGR119C	NUP57
TPD52L2/BRE5	ENSG00000138757	TPD52L2	YNR051C	BRE5
DNAJC5/CDC12	ENSG00000138758	DNAJC5	YHR107C	CDC12
NELFCD/YOR387C	ENSG00000138760	NELFCD	YOR387C	YOR387C
PRPF6/USO1	ENSG00000138768	PRPF6	YDL058W	USO1
TUBB1/EMI2	ENSG00000138772	TUBB1	YDR516C	EMI2
PSMA7/HSV2	ENSG00000138777	PSMA7	YGR223C	HSV2
NTSR1/NDI1	ENSG00000138796	NTSR1	YML120C	NDI1
MRGBP/SFB2	ENSG00000138802	MRGBP	YNL049C	SFB2
DIDO1/PPG1	ENSG00000138814	DIDO1	YNR032W	PPG1
GID8/IML3	ENSG00000138823	GID8	YBR107C	IML3
BIRC7/COX12	ENSG00000138829	BIRC7	YLR038C	COX12
ARFGAP1/PEP7	ENSG00000139132	ARFGAP1	YDR323C	PEP7
AVP/AZF1	ENSG00000139154	AVP	YOR113W	AZF1
COL20A1/LSB6	ENSG00000139178	COL20A1	YJL100W	LSB6
CHRNA4/YLR290C	ENSG00000139180	CHRNA4	YLR290C	YLR290C
EEF1A2/PEX5	ENSG00000139197	EEF1A2	YDR244W	PEX5
PTK6/SLX5	ENSG00000139218	PTK6	YDL013W	SLX5
GMEB2/ADY3	ENSG00000139220	GMEB2	YDL239C	ADY3
C20orf27/SMX3	ENSG00000139343	C20orf27	YPR182W	SMX3
SPEF1/RRF1	ENSG00000139351	SPEF1	YHR038W	RRF1
CDC25B/COX7	ENSG00000139372	CDC25B	YMR256C	COX7
ARFRP1/YJR107W	ENSG00000139567	ARFRP1	YJR107W	YJR107W
NDUFAF5/RPS8A	ENSG00000139610	NDUFAF5	YBL072C	RPS8A
TRIB3/SWI3	ENSG00000139613	TRIB3	YJL176C	SWI3
RASSF2/MED8	ENSG00000139636	RASSF2	YBR193C	MED8
CSNK2A1/YJL068C	ENSG00000139684	CSNK2A1	YJL068C	YJL068C
ANGPT4/VPS33	ENSG00000139719	ANGPT4	YLR396C	VPS33
HM13/TMA22	ENSG00000139726	HM13	YJR014W	TMA22
SNPH/FRE6	ENSG00000139908	SNPH	YLL051C	FRE6
MYLK2/YJL055W	ENSG00000139910	MYLK2	YJL055W	YJL055W
SIRPB1/YNL035C	ENSG00000140006	SIRPB1	YNL035C	YNL035C
SEC23B/CPA1	ENSG00000140009	SEC23B	YOR303W	CPA1
FERMT1/PRY1	ENSG00000140092	FERMT1	YJL079C	PRY1
HAO1/TYS1	ENSG00000140105	HAO1	YGR185C	TYS1
PDYN/UGA4	ENSG00000140199	PDYN	YDL210W	UGA4
PLCB4/QRI5	ENSG00000140262	PLCB4	YLR204W	QRI5
MYL9/ADH2	ENSG00000140263	MYL9	YMR303C	ADH2
HCK/YDL085C-A	ENSG00000140264	HCK	YDL085C-A	YDL085C-A
CRNKL1/SRP14	ENSG00000140319	CRNKL1	YDL092W	SRP14
POFUT1/EDC3	ENSG00000140326	POFUT1	YEL015W	EDC3
SAMHD1/AIM45	ENSG00000140374	SAMHD1	YPR004C	AIM45
PAK7/ARG7	ENSG00000140386	PAK7	YMR062C	ARG7
KIF3B/YGR079W	ENSG00000140391	KIF3B	YGR079W	YGR079W
NOP56/AMS1	ENSG00000140400	NOP56	YGL156W	AMS1
IDH3B/NNF2	ENSG00000140416	IDH3B	YGR089W	NNF2
MAPRE1/DIT2	ENSG00000140459	MAPRE1	YDR402C	DIT2
JAG1/RAD16	ENSG00000140464	JAG1	YBR114W	RAD16
CDK5RAP1/YSP3	ENSG00000140479	CDK5RAP1	YOR003W	YSP3
SNTA1/SSP2	ENSG00000140488	SNTA1	YOR242C	SSP2
OXT/YKL091C	ENSG00000140522	OXT	YKL091C	YKL091C
TTI1/IPL1	ENSG00000140538	TTI1	YPL209C	IPL1
E2F1/LST7	ENSG00000140543	E2F1	YGR057C	LST7
RPRD1B/KEX2	ENSG00000140564	RPRD1B	YNL238W	KEX2
PXMP4/HUA1	ENSG00000140682	PXMP4	YGR268C	HUA1
CHMP4B/YGR122W	ENSG00000140694	CHMP4B	YGR122W	YGR122W
BPI/QCR2	ENSG00000140740	BPI	YPR191W	QCR2
CST3/GRX4	ENSG00000140830	CST3	YER174C	GRX4
ASIP/KAR3	ENSG00000140859	ASIP	YPR141C	KAR3
CST4/RPL9B	ENSG00000140937	CST4	YNL067W	RPL9B
ACTR5/FPR2	ENSG00000140968	ACTR5	YDR519W	FPR2
WFDC2/RPL3	ENSG00000140986	WFDC2	YOR063W	RPL3
AHCY/TPK1	ENSG00000140992	AHCY	YJL164C	TPK1
DHX35/YDR333C	ENSG00000141002	DHX35	YDR333C	YDR333C
DNTTIP1/MCD4	ENSG00000141012	DNTTIP1	YKL165C	MCD4
MAP1LC3A/DIG1	ENSG00000141027	MAP1LC3A	YPL049C	DIG1
SYNDIG1/SSH4	ENSG00000141084	SYNDIG1	YKL124W	SSH4
PIGU/PRS5	ENSG00000141127	PIGU	YOL061W	PRS5
TNNC2/DBP7	ENSG00000141141	TNNC2	YKR024C	DBP7
APMAP/ISM1	ENSG00000141252	APMAP	YPL040C	ISM1
ZNF516/GYP7	ENSG00000141258	ZNF516	YDL234C	GYP7
USP14/APE2	ENSG00000141279	USP14	YKL157W	APE2
VAPA/CHC1	ENSG00000141367	VAPA	YGL206C	CHC1
MYOM1/INM2	ENSG00000141401	MYOM1	YDR287W	INM2
MYL12A/MDL1	ENSG00000141429	MYL12A	YLR188W	MDL1
CEP76/MRL1	ENSG00000141510	CEP76	YPR079W	MRL1
CEP192/RDI1	ENSG00000141522	CEP192	YDL135C	RDI1
RNMT/MCH4	ENSG00000141526	RNMT	YOL119C	MCH4
SMAD7/DED1	ENSG00000141543	SMAD7	YOR204W	DED1
LAMA1/KIN4	ENSG00000141551	LAMA1	YOR233W	KIN4
RNF125/NAR1	ENSG00000141562	RNF125	YNL240C	NAR1
ANKRD12/ATG18	ENSG00000141580	ANKRD12	YFR021W	ATG18
NOL4/SOK2	ENSG00000141646	NOL4	YMR016C	SOK2
POLI/FAB1	ENSG00000141720	POLI	YFR019W	FAB1
MIB1/DIB1	ENSG00000141759	MIB1	YPR082C	DIB1
RBBP8/ZRT2	ENSG00000141873	RBBP8	YLR130C	ZRT2
RIOK3/PFK2	ENSG00000141959	RIOK3	YMR205C	PFK2
CSTF2/CDC24	ENSG00000141968	CSTF2	YAL041W	CDC24
PSMD10/NOP56	ENSG00000141985	PSMD10	YLR197W	NOP56
ATG4A/SOD1	ENSG00000142168	ATG4A	YJR104C	SOD1
TBL1X/ALK1	ENSG00000142178	TBL1X	YGL021W	ALK1
GPR143/ARN2	ENSG00000142185	GPR143	YHL047C	ARN2
PGRMC1/MSB3	ENSG00000142192	PGRMC1	YNL293W	MSB3
POLA1/MYO5	ENSG00000142347	POLA1	YMR109W	MYO5
MID1/SUR1	ENSG00000142453	MID1	YPL057C	SUR1
NKAP/GYP5	ENSG00000142459	NKAP	YPL249C	GYP5
NXT2/PRE3	ENSG00000142507	NXT2	YJL001W	PRE3
GUCY2F/RPS11B	ENSG00000142534	GUCY2F	YBR048W	RPS11B
ENSG00000101898/CUE3	ENSG00000142552	ENSG00000101898	YGL110C	CUE3
ALG13/YER130C	ENSG00000142611	ALG13	YER130C	YER130C
PRPS2/ARK1	ENSG00000142627	PRPS2	YNL020C	ARK1
TLR8/RPL11B	ENSG00000142676	TLR8	YGR085C	RPL11B
AMMECR1/BUD20	ENSG00000142684	AMMECR1	YLR074C	BUD20
CHRDL1/MCR1	ENSG00000142731	CHRDL1	YKL150W	MCR1
WDR13/PSD2	ENSG00000142765	WDR13	YGR170W	PSD2
SUV39H1/DEF1	ENSG00000142784	SUV39H1	YKL054C	DEF1
GLRA2/MEK1	ENSG00000142875	GLRA2	YOR351C	MEK1
XIAP/GPI8	ENSG00000142892	XIAP	YDR331W	GPI8
STAG2/NUR1	ENSG00000142973	STAG2	YDL089W	NUR1
MCF2/KEM1	ENSG00000143006	MCF2	YGL173C	KEM1
F9/MSN1	ENSG00000143033	F9	YOL116W	MSN1
ABCD1/FAR11	ENSG00000143093	ABCD1	YNL127W	FAR11
CCDC22/PUP2	ENSG00000143106	CCDC22	YGR253C	PUP2
CACNA1F/GID7	ENSG00000143164	CACNA1F	YCL039W	GID7
SYP/TPI1	ENSG00000143198	SYP	YDR050C	TPI1
PLP2/RPL14A	ENSG00000143314	PLP2	YKL006W	RPL14A
BMX/RNH70	ENSG00000143319	BMX	YGR276C	RNH70
PLS3/GIC2	ENSG00000143322	PLS3	YDR309C	GIC2
NAA10/RGS2	ENSG00000143333	NAA10	YOR107W	RGS2
RENBP/RAD10	ENSG00000143337	RENBP	YML095C	RAD10
ELF4/ALR1	ENSG00000143355	ELF4	YOL130W	ALR1
SMARCA1/PPX1	ENSG00000143363	SMARCA1	YHR201C	PPX1
MTMR8/PEX19	ENSG00000143367	MTMR8	YDL065C	PEX19
ASB9/PUB1	ENSG00000143368	ASB9	YNL016W	PUB1
ENSG00000102050/PIK1	ENSG00000143393	ENSG00000102050	YNL267W	PIK1
RBBP7/NCA2	ENSG00000143398	RBBP7	YPR155C	NCA2
PPP1R2P9/HEM12	ENSG00000143412	PPP1R2P9	YDR047W	HEM12
KCND1/STR3	ENSG00000143416	KCND1	YGL184C	STR3
OPN1LW/PEX30	ENSG00000143418	OPN1LW	YLR324W	PEX30
FMR1/IGO1	ENSG00000143420	FMR1	YNL157W	IGO1
PIM2/PHO4	ENSG00000143437	PIM2	YFR034C	PHO4
SLC35A2/PHO85	ENSG00000143466	SLC35A2	YPL031C	PHO85
PQBP1/VBA4	ENSG00000143469	PQBP1	YDR119W	VBA4
PCSK1N/TMA64	ENSG00000143486	PCSK1N	YDR117C	TMA64
EMD/SET5	ENSG00000143499	EMD	YHR207C	SET5
TAZ/SDP1	ENSG00000143507	TAZ	YIL113W	SDP1
PGK1/FYV7	ENSG00000143549	PGK1	YLR068W	FYV7
GATA1/GIC1	ENSG00000143575	GATA1	YHR061C	GIC1
MAGT1/GZF3	ENSG00000143614	MAGT1	YJL110C	GZF3
SMS/CYT2	ENSG00000143621	SMS	YKL087C	CYT2
PHEX/ARP8	ENSG00000143632	PHEX	YOR141C	ARP8
UBL4A/YCL047C	ENSG00000143641	UBL4A	YCL047C	YCL047C
EEA1/TEX1	ENSG00000143669	EEA1	YNL253W	TEX1
RP2/LTP1	ENSG00000143727	RP2	YPR073C	LTP1
PHF16/ARF1	ENSG00000143761	PHF16	YDL192W	ARF1
CDK16/MRPS5	ENSG00000143799	CDK16	YBR251W	MRPS5
USP11/GRX5	ENSG00000143801	USP11	YPL059W	GRX5
PCYT1B/PEP4	ENSG00000143839	PCYT1B	YPL154C	PEP4
HTATSF1/PTP1	ENSG00000143851	HTATSF1	YDL230W	PTP1
VGLL1/YNL024C	ENSG00000143878	VGLL1	YNL024C	YNL024C
CD40LG/RRP9	ENSG00000143924	CD40LG	YPR137W	RRP9
TIMP1/ASM4	ENSG00000143933	TIMP1	YDL088C	ASM4
FGD1/UBI4	ENSG00000143947	FGD1	YLL039C	UBI4
PIN4/SPA2	ENSG00000143970	PIN4	YLL021W	SPA2
PORCN/MTR4	ENSG00000144028	PORCN	YJL050W	MTR4
MAGED2/HPA2	ENSG00000144035	MAGED2	YPR193C	HPA2
KLF8/TVP18	ENSG00000144063	KLF8	YMR071C	TVP18
SYTL4/THR4	ENSG00000144115	SYTL4	YCR053W	THR4
CENPI/YPT52	ENSG00000144566	CENPI	YKR014C	YPT52
DRP2/FCP1	ENSG00000144579	DRP2	YMR277W	FCP1
TAF7L/CAF40	ENSG00000144580	TAF7L	YNL288W	CAF40
PBDC1/CNM67	ENSG00000144674	PBDC1	YNL225C	CNM67
ENSG00000102391/RPL32	ENSG00000144713	ENSG00000102391	YBL092W	RPL32
ARMCX3/SHQ1	ENSG00000144736	ARMCX3	YIL104C	SHQ1
HTR2A/UBA3	ENSG00000144744	HTR2A	YPR066W	UBA3
NDFIP2/SGM1	ENSG00000144747	NDFIP2	YJR134C	SGM1
TNFSF13B/YET2	ENSG00000144821	TNFSF13B	YMR040W	YET2
MLNR/ATG3	ENSG00000144848	MLNR	YNR007C	ATG3
CAB39L/SRP102	ENSG00000144867	CAB39L	YKL154W	SRP102
KLF5/OSH7	ENSG00000144909	KLF5	YHR001W	OSH7
STK24/MRPL20	ENSG00000145012	STK24	YKR085C	MRPL20
ACP5/SRO7	ENSG00000145087	ACP5	YPR032W	SRO7
DNAJC3/LCL2	ENSG00000145147	DNAJC3	YLR104W	LCL2
UGGT2/GCD6	ENSG00000145191	UGGT2	YDR211W	GCD6
ARHGEF7/ORC2	ENSG00000145241	ARHGEF7	YBR060C	ORC2
FGF9/YKL075C	ENSG00000145349	FGF9	YKL075C	YKL075C
SGCG/SWI6	ENSG00000145362	SGCG	YLR182W	SWI6
PARP4/YPR172W	ENSG00000145391	PARP4	YPR172W	YPR172W
SUPT20H/BNA1	ENSG00000145526	SUPT20H	YJR025C	BNA1
MRPS31/TSC13	ENSG00000145545	MRPS31	YDL015C	TSC13
KPNA3/RPL37A	ENSG00000145592	KPNA3	YLR185W	RPL37A
FLT1/GRR1	ENSG00000145604	FLT1	YJR090C	GRR1
RGCC/TFC8	ENSG00000145623	RGCC	YPL007C	TFC8
VWA8/YHL044W	ENSG00000145649	VWA8	YHL044W	YHL044W
DGKH/RGA2	ENSG00000145675	DGKH	YDR379W	RGA2
KATNAL1/IQG1	ENSG00000145703	KATNAL1	YPL242C	IQG1
INTS6/IRA2	ENSG00000145715	INTS6	YOL081W	IRA2
TSC22D1/EGD1	ENSG00000145741	TSC22D1	YPL037C	EGD1
CLN5/YDR124W	ENSG00000145779	CLN5	YDR124W	YDR124W
OLFM4/ATG12	ENSG00000145782	OLFM4	YBR217W	ATG12
MSLN/WSC4	ENSG00000145794	MSLN	YHL028W	WSC4
TRADD/DBP2	ENSG00000145833	TRADD	YNL112W	DBP2
HSF4/MRPS17	ENSG00000145901	HSF4	YMR188C	MRPS17
CORO1A/SNU13	ENSG00000145912	CORO1A	YEL026W	SNU13
MAPK3/RTT105	ENSG00000146067	MAPK3	YER104W	RTT105
PHKB/CFD1	ENSG00000146192	PHKB	YIL003W	CFD1
NUTF2/CIA1	ENSG00000146247	NUTF2	YDR267C	CIA1
NUP93/IRC20	ENSG00000146414	NUP93	YLR247C	IRC20
CENPT/MUM2	ENSG00000146457	CENPT	YBR057C	MUM2
TSNAXIP1/ARF3	ENSG00000146535	TSNAXIP1	YOR094W	ARF3
NFAT5/DAS1	ENSG00000146576	NFAT5	YJL149W	DAS1
N4BP1/YCK2	ENSG00000146648	N4BP1	YNL154C	YCK2
CBLN1/MDH2	ENSG00000146701	CBLN1	YOL126C	MDH2
ARL2BP/RPT3	ENSG00000146731	ARL2BP	YDR394W	RPT3
ZNF423/AGP2	ENSG00000146828	ZNF423	YBR132C	AGP2
CCL22/RSM24	ENSG00000146872	CCL22	YDR175C	RSM24
CCL17/BUL2	ENSG00000146950	CCL17	YML111W	BUL2
CTCF/HSE1	ENSG00000147010	CTCF	YHL002W	HSE1
ACD/HXK1	ENSG00000147044	ACD	YFR053C	HXK1
POLR2C/CLB4	ENSG00000147082	POLR2C	YLR210W	CLB4
PARD6A/MCH5	ENSG00000147100	PARD6A	YOR306C	MCH5
ZNF821/YNR062C	ENSG00000147123	ZNF821	YNR062C	YNR062C
MMP15/PZF1	ENSG00000147124	MMP15	YPR186C	PZF1
USB1/TAF1	ENSG00000147133	USB1	YGR274C	TAF1
CCDC113/TOM71	ENSG00000147162	CCDC113	YHR117W	TOM71
NME3/BNR1	ENSG00000147202	NME3	YIL159W	BNR1
PSMD7/PRS3	ENSG00000147224	PSMD7	YHL011C	PRS3
VAC14/CDC31	ENSG00000147400	VAC14	YOR257W	CDC31
TANGO6/VMA2	ENSG00000147416	TANGO6	YBR127C	VMA2
COG4/YJL049W	ENSG00000147457	COG4	YJL049W	YJL049W
PLA2G15/YLR422W	ENSG00000147459	PLA2G15	YLR422W	YLR422W
[truncated: 1,141 more rows]
