# Supplementary material for: Scope and limitations of yeast as a model organism for studying human tissue-specific pathways
Source: BMC Syst Biol. 2015 Dec 29;9:96. doi: 10.1186/s12918-015-0253-0 (PMC4696342; doi:10.1186/s12918-015-0253-0)
Supplement: Additional file 1 — Network alignments. Compressed (*.zip) file containing individual tissue-specific alignments. (ZIP 5181 Kb) [file 12918_2015_253_MOESM1_ESM.zip › alignments/Skeletal Muscle_AlignGraph_edges.tsv]

First_ortholog_pair	Second_ortholog_pair
RSBN1/SMT3	BAD/FPR3
C14orf166/MPE1	CREBBP/NAB2
WNT2/SGF73	CREBBP/NAB2
GIPR/CDC53	SYNRG/NAM7
CD74/YDJ1	NOS2/ARB1
NTN4/HSP78	BAIAP3/MDS3
HSF4/MRPS17	MED24/RSM10
CKM/SLF1	NISCH/PEX11
CAPG/YCK1	MKS1/RIO2
RAB5B/RRS1	ANLN/NOP13
KDELR1/CDC25	MAP4K5/KIN1
CUX2/SLA1	CLK1/FRK1
ZNF330/URA7	RGPD5/TIF1
KLHL22/SSN3	CLCA1/CDC19
AURKC/PIN3	ATP2C1/FCF2
IL10RA/ROM2	IGF1/RHO1
ANKS1A/UTR2	RUFY3/PKP1
MAPRE3/SWP1	ENSG00000021602/UIP3
SQLE/STH1	GABRA1/RPA190
THEG/RPT5	RB1CC1/PMA1
UBL4A/YCL047C	BIRC3/AIP1
DAPK2/MCK1	DEF6/CFT1
RSBN1/SMT3	BAK1/ARP9
ARL6/HHT1	MAP2K3/HST2
ARVCF/TCB3	VCAN/MTG2
CDH7/RFA3	CDH1/MOT1
DDX17/SER1	DNAH5/IRC6
CECR5/PTK2	PHF23/MTC1
SIGLEC5/MLC1	TPR/FAP1
KCNA1/RPS9B	XK/RPS1B
SIRT2/FCJ1	RRM2B/ATP18
CDK2AP1/FLC2	HOMER3/RPN14
SERPIND1/MYO1	USE1/MLC2
TANGO6/VMA2	PTPRN/VMA7
ACAP1/RPN3	ATG5/CDC28
PBDC1/CNM67	ATG5/CDC28
NFKB1/TUS1	ATG5/CDC28
ATG4A/SOD1	POLR3E/DBP3
BCL6/DYN1	UNKL/GSF2
ATXN3/SUP35	CREB3L3/SPT7
ABCB11/YPT11	SPAG4/GPH1
UPRT/CLB3	MRPS35/VMA8
AURKC/PIN3	GPBP1/PTC3
HDAC4/MCM4	GPC1/PCM1
ARVCF/TCB3	SLC9A3R2/SAH1
NUP37/NUP116	DGKA/YOR289W
ABCC1/DPB4	MYLK/ISW2
RASGRF2/UBP2	ASB1/YAK1
PPP1R37/PFS1	CD84/LRO1
PIM2/PHO4	MPPED2/ARO2
AURKC/PIN3	ATXN3/SUP35
CELSR1/SPC19	DNTTIP2/AIM31
ST8SIA4/TOR1	IDH3G/DAL81
AGO1/YNR065C	HYAL2/OST3
UPK2/RPL4B	GPKOW/RPL6B
RBP1/STB3	TRPC7/NOP53
SNRNP70/VMA5	DRD4/TPD3
NUBP2/BIT2	RAB27A/CPR6
CUEDC2/PHO13	CECR5/PTK2
ARVCF/TCB3	FSTL3/YCR099C
PRPF4B/VMA3	TCOF1/VMA21
KDELR1/CDC25	UBE2D1/CYR1
SP140/URA3	ACAP1/RPN3
EP300/HRB1	ACAP1/RPN3
REEP6/NIP100	NDE1/FUN19
AURKC/PIN3	NLE1/DOP1
ASB2/FMP32	SNCB/MGE1
AURKC/PIN3	MGLL/DRS2
RPS5/UTP25	ZZEF1/SSB1
RAB7A/SSO2	C19orf10/SAP185
NMRK2/SSN8	C19orf10/SAP185
TNPO2/YEF3	C19orf10/SAP185
SGCG/SWI6	ARHGEF10L/PRP19
DLGAP4/ORC1	TIPIN/LAT1
C1QBP/MET28	CELSR1/SPC19
PHF16/ARF1	RAB7A/SSO2
BCL6/DYN1	RGS11/CTF19
NDC80/SRB5	NMRK2/SSN8
HERC1/CCT7	ITCH/RIM2
AURKC/PIN3	DDX1/YML079W
ABCC1/DPB4	MOK/BNA5
STK4/HYR1	FAT1/BDP1
MAP3K8/SEC4	CHMP2B/RER2
STK3/PHO88	MAPRE3/SWP1
SLC30A3/SSA2	MAPRE3/SWP1
ITGB8/YLR419W	FCN1/RAD6
DRP2/FCP1	FTL/DYN2
THEG/RPT5	GNA11/CDC5
ENSG00000100141/MPT5	FUS/CDC39
VDR/TAF7	ENSG00000090269/RTG3
NME5/TYE7	STRN4/ATG11
CUX2/SLA1	FLT3LG/YDL206W
SELPLG/RAD1	SLC26A3/SCW11
SHD/FUN12	WDR76/RPS4B
PPP2CA/SIC1	UPRT/CLB3
PLTP/FET3	CRISP3/GYP6
THEG/RPT5	MYO9B/GSP1
SQLE/STH1	MAGEB2/RFA1
PKD2L1/HSP82	SEPT3/PDH1
MVK/NAF1	PPP6R2/GTS1
GRIN2D/KIN28	KCTD17/YGR021W
PLTP/FET3	AP4S1/SEC1
BCL6/DYN1	CDKN3/KEL3
FCGRT/OXA1	SNW1/CMK1
COL4A3BP/RPL40A	SNW1/CMK1
RABGGTA/BFR1	APEX1/COY1
MAP3K8/SEC4	SEC23A/MYO2
BCL6/DYN1	SEC23A/MYO2
SPTBN1/PBY1	POFUT1/EDC3
THEG/RPT5	RIOK3/PFK2
ARL6/HHT1	PSMD7/PRS3
ABCA2/MIG2	USP10/STE7
HBS1L/ERP1	GSPT1/ERG5
THEG/RPT5	HERC1/CCT7
AURKC/PIN3	CTSH/AGP3
EYA1/SWC7	OIP5/YLR050C
MRPL3/BPH1	ANXA13/SEC65
GHRHR/DAP1	CKM/SLF1
RWDD1/NOP10	CKM/SLF1
KCNA1/RPS9B	THEG/RPT5
SIM1/ACT1	THEG/RPT5
SLC30A3/SSA2	TFR2/RBD2
ECT2/SVF1	GLRX3/TUB3
CDK2AP1/FLC2	MMP12/BUD4
KCNA1/RPS9B	SCGB2A2/RPL15A
SLC30A3/SSA2	SELPLG/RAD1
