# Supplementary material for: Scope and limitations of yeast as a model organism for studying human tissue-specific pathways
Source: BMC Syst Biol. 2015 Dec 29;9:96. doi: 10.1186/s12918-015-0253-0 (PMC4696342; doi:10.1186/s12918-015-0253-0)
Supplement: Additional file 1 — Network alignments. Compressed (*.zip) file containing individual tissue-specific alignments. (ZIP 5181 Kb) [file 12918_2015_253_MOESM1_ESM.zip › alignments/Uterus Corpus_AlignGraph_nodes.tsv]

ID	Human_EnsemblGeneID	Human_Symbol	Yeast_EnsemblGeneID	Yeast_Symbol
TSPAN6/DPM1	ENSG00000000419	TSPAN6	YPR183W	DPM1
DPM1/HAP2	ENSG00000001167	DPM1	YGL237C	HAP2
SCYL3/RAD59	ENSG00000002016	SCYL3	YDL059C	RAD59
FGR/CTR1	ENSG00000003147	FGR	YPR124W	CTR1
CFH/GIS4	ENSG00000003402	CFH	YML006C	GIS4
GCLC/NRP1	ENSG00000003756	GCLC	YDL167C	NRP1
NFYA/CSM4	ENSG00000004059	NFYA	YPL200W	CSM4
SEMA3F/FEN1	ENSG00000004399	SEMA3F	YCR034W	FEN1
CFTR/ADK1	ENSG00000004455	CFTR	YDR226W	ADK1
KRIT1/FPR2	ENSG00000004478	KRIT1	YDR519W	FPR2
RAD52/HAL5	ENSG00000004660	RAD52	YJL165C	HAL5
BAD/ACP1	ENSG00000004779	BAD	YKL192C	ACP1
CD99/PKP2	ENSG00000004799	CD99	YGL059W	PKP2
AOC1/YGR201C	ENSG00000004838	AOC1	YGR201C	YGR201C
HECW1/YDR307W	ENSG00000004866	HECW1	YDR307W	YDR307W
MAD1L1/CDC27	ENSG00000004897	MAD1L1	YBL084C	CDC27
LASP1/BOR1	ENSG00000004939	LASP1	YNL275W	BOR1
M6PR/FCY2	ENSG00000004948	M6PR	YER056C	FCY2
ICA1/NAM7	ENSG00000005007	ICA1	YMR080C	NAM7
ALS2/DNL4	ENSG00000005156	ALS2	YOR005C	DNL4
CASP10/PET112	ENSG00000005175	CASP10	YBL080C	PET112
CFLAR/AGA1	ENSG00000005243	CFLAR	YNR044W	AGA1
TFPI/PST2	ENSG00000005302	TFPI	YDR032C	PST2
RBM5/BDF2	ENSG00000005339	RBM5	YDL070W	BDF2
MTMR7/SIA1	ENSG00000005421	MTMR7	YOR137C	SIA1
ARF5/YDR352W	ENSG00000005893	ARF5	YDR352W	YDR352W
POLDIP2/PGC1	ENSG00000006007	POLDIP2	YPL206C	PGC1
PLXND1/APL1	ENSG00000006125	PLXND1	YJR005W	APL1
AK2/GCV3	ENSG00000006194	AK2	YAL044C	GCV3
CD38/GRX6	ENSG00000006468	CD38	YDL010W	GRX6
FKBP4/LCB5	ENSG00000006530	FKBP4	YLR260W	LCB5
KDM1A/YMR010W	ENSG00000006704	KDM1A	YMR010W	YMR010W
CAMKK1/VPS41	ENSG00000006715	CAMKK1	YDR080W	VPS41
RECQL/SKN7	ENSG00000006788	RECQL	YHR206W	SKN7
HSPB6/IZH2	ENSG00000006831	HSPB6	YOL002C	IZH2
ARHGAP33/CMK2	ENSG00000007047	ARHGAP33	YOL016C	CMK2
NDUFAB1/PAC1	ENSG00000007168	NDUFAB1	YOR269W	PAC1
PDK4/MET10	ENSG00000007171	PDK4	YFR030W	MET10
ZMYND10/HOF1	ENSG00000007237	ZMYND10	YMR032W	HOF1
ST7/TRS33	ENSG00000007255	ST7	YOR115C	TRS33
CDC27/SRL1	ENSG00000007372	CDC27	YOR247W	SRL1
SLC4A1/GPI1	ENSG00000007541	SLC4A1	YGR216C	GPI1
CALCR/YLR446W	ENSG00000007908	CALCR	YLR446W	YLR446W
HCCS/FRE7	ENSG00000007952	HCCS	YOL152W	FRE7
DVL2/PUP3	ENSG00000008018	DVL2	YER094C	PUP3
UPF1/USA1	ENSG00000008130	UPF1	YML029W	USA1
SKAP2/DTR1	ENSG00000008282	SKAP2	YBR180W	DTR1
SLC25A5/CNL1	ENSG00000008294	SLC25A5	YDR357C	CNL1
CCDC109B/PHO3	ENSG00000008710	CCDC109B	YBR092C	PHO3
HOXA11/RPS20	ENSG00000008988	HOXA11	YHL015W	RPS20
POLR2J/YBL055C	ENSG00000009335	POLR2J	YBL055C	YBL055C
DHX33/REV3	ENSG00000009413	DHX33	YPL167C	REV3
MEOX1/VTA1	ENSG00000009844	MEOX1	YLR181C	VTA1
LIG3/PHO4	ENSG00000009950	LIG3	YFR034C	PHO4
RPAP3/ITC1	ENSG00000009954	RPAP3	YGL133W	ITC1
ENSG00000005189/VID30	ENSG00000010017	ENSG00000005189	YGL227W	VID30
CIAPIN1/MSC7	ENSG00000010030	CIAPIN1	YHR039C	MSC7
FAM214B/SPE4	ENSG00000010165	FAM214B	YLR146C	SPE4
COPZ2/ZAP1	ENSG00000010244	COPZ2	YJL056C	ZAP1
PRKAR2B/COR1	ENSG00000010256	PRKAR2B	YBL045C	COR1
MSL3/SPS1	ENSG00000010671	MSL3	YDR523C	SPS1
CREBBP/YCK2	ENSG00000010810	CREBBP	YNL154C	YCK2
BZRAP1/NDD1	ENSG00000010818	BZRAP1	YOR372C	NDD1
MPO/ELA1	ENSG00000011007	MPO	YNL230C	ELA1
PON1/YNK1	ENSG00000011052	PON1	YKL067W	YNK1
GCFC2/ICT1	ENSG00000011198	GCFC2	YLR099C	ICT1
ABCB4/UTP18	ENSG00000011260	ABCB4	YJL069C	UTP18
SOX8/DCR2	ENSG00000011275	SOX8	YLR361C	DCR2
IBTK/SCW4	ENSG00000011405	IBTK	YGR279C	SCW4
MYCBP2/GYP1	ENSG00000011454	MYCBP2	YOR070C	GYP1
FBXL3/PPH21	ENSG00000011485	FBXL3	YDL134C	PPH21
ITGAL/RPS15	ENSG00000011566	ITGAL	YOL040C	RPS15
PDK2/NUP57	ENSG00000012822	PDK2	YGR119C	NUP57
ITGA3/ARR1	ENSG00000012983	ITGA3	YPR199C	ARR1
LAMP2/COQ4	ENSG00000013441	LAMP2	YDR204W	COQ4
GGNBP2/RET1	ENSG00000013503	GGNBP2	YOR207C	RET1
ITGA2B/ITT1	ENSG00000013561	ITGA2B	YML068W	ITT1
GDE1/PMT6	ENSG00000014216	GDE1	YGR199W	PMT6
C19orf60/PET494	ENSG00000014257	C19orf60	YNR045W	PET494
CRLF1/MDH3	ENSG00000014641	CRLF1	YDL078C	MDH3
MAP3K14/MMT1	ENSG00000014824	MAP3K14	YMR177W	MMT1
ABCC8/BRX1	ENSG00000015171	ABCC8	YOL077C	BRX1
CCL18/LAS17	ENSG00000015285	CCL18	YOR181W	LAS17
CCL3/GPG1	ENSG00000015413	CCL3	YGL121C	GPG1
SYNRG/MPP6	ENSG00000015479	SYNRG	YNR024W	MPP6
CACNG3/BPL1	ENSG00000015592	CACNG3	YDL141W	BPL1
TMEM132A/MCM21	ENSG00000016402	TMEM132A	YDR318W	MCM21
AP2B1/HPF1	ENSG00000016490	AP2B1	YOL155C	HPF1
TAC1/PMR1	ENSG00000017260	TAC1	YGL167C	PMR1
ZNF263/BEM3	ENSG00000017797	ZNF263	YPL115C	BEM3
CX3CL1/MGR3	ENSG00000018189	CX3CL1	YMR115W	MGR3
SPATA20/EMW1	ENSG00000018699	SPATA20	YNL313C	EMW1
CACNA1G/PCD1	ENSG00000020256	CACNA1G	YLR151C	PCD1
TNFRSF12A/YTA6	ENSG00000021574	TNFRSF12A	YPL074W	YTA6
MAP3K9/SEN1	ENSG00000021776	MAP3K9	YLR430W	SEN1
RALA/DEG1	ENSG00000022267	RALA	YFL001W	DEG1
BAIAP2L1/MAG2	ENSG00000022840	BAIAP2L1	YLR427W	MAG2
ETV1/PFA4	ENSG00000023041	ETV1	YOL003C	PFA4
AGK/MPD2	ENSG00000023318	AGK	YOL088C	MPD2
CCL26/HEM1	ENSG00000023330	CCL26	YDR232W	HEM1
FARP2/GRX2	ENSG00000023572	FARP2	YDR513W	GRX2
USH1C/SWD2	ENSG00000023734	USH1C	YKL018W	SWD2
DBF4/BPT1	ENSG00000023839	DBF4	YLL015W	BPT1
TBXA2R/SPT2	ENSG00000023902	TBXA2R	YER161C	SPT2
IFRD1/PAN1	ENSG00000024422	IFRD1	YIR006C	PAN1
GTF2IRD1/MRS2	ENSG00000025039	GTF2IRD1	YOR334W	MRS2
PAF1/HSF1	ENSG00000025156	PAF1	YGL073W	HSF1
VPS41/SPP1	ENSG00000025293	VPS41	YPL138C	SPP1
ARHGAP44/GAL80	ENSG00000025434	ARHGAP44	YML051W	GAL80
ELAC2/PPT1	ENSG00000025772	ELAC2	YGR123C	PPT1
SCIN/SEC63	ENSG00000025796	SCIN	YOR254C	SEC63
MYH13/SRP1	ENSG00000025800	MYH13	YNL189W	SRP1
ADIPOR2/YLR031W	ENSG00000026025	ADIPOR2	YLR031W	YLR031W
UPP2/RAD3	ENSG00000026036	UPP2	YER171W	RAD3
MARK4/YCR023C	ENSG00000026103	MARK4	YCR023C	YCR023C
PAFAH1B1/YBR096W	ENSG00000026508	PAFAH1B1	YBR096W	YBR096W
NOS2/OCT1	ENSG00000027001	NOS2	YKL134C	OCT1
DNAH9/STT4	ENSG00000027075	DNAH9	YLR305C	STT4
GAS7/PEX25	ENSG00000028203	GAS7	YPL112C	PEX25
TRAPPC6A/VPS5	ENSG00000028528	TRAPPC6A	YOR069W	VPS5
MATK/MTF1	ENSG00000029639	MATK	YMR228W	MTF1
CD79B/EIS1	ENSG00000029725	CD79B	YMR031C	EIS1
SCN4A/YBR242W	ENSG00000030066	SCN4A	YBR242W	YBR242W
PAX6/SES1	ENSG00000031698	PAX6	YDR023W	SES1
RHBDF1/WTM2	ENSG00000032389	RHBDF1	YOR229W	WTM2
LUC7L/NDT80	ENSG00000032742	LUC7L	YHR124W	NDT80
BAIAP3/CUS1	ENSG00000033030	BAIAP3	YMR240C	CUS1
PIGQ/ARB1	ENSG00000033050	PIGQ	YER036C	ARB1
TEAD3/VPH1	ENSG00000033627	TEAD3	YOR270C	VPH1
SELE/NFI1	ENSG00000033800	SELE	YOR156C	NFI1
DNAJC11/VHT1	ENSG00000034053	DNAJC11	YGR065C	VHT1
MYLIP/MPS1	ENSG00000034152	MYLIP	YDL028C	MPS1
NOX1/ADE12	ENSG00000035687	NOX1	YNL220W	ADE12
E2F2/RFC1	ENSG00000035928	E2F2	YOR217W	RFC1
PSMB1/RTT101	ENSG00000036257	PSMB1	YJL047C	RTT101
SYN1/SUL2	ENSG00000036448	SYN1	YLR092W	SUL2
JARID2/UBP7	ENSG00000036672	JARID2	YIL156W	UBP7
CAMK1G/MDS3	ENSG00000037637	CAMK1G	YGL197W	MDS3
CDK11A/TRM8	ENSG00000037897	CDK11A	YDL201W	TRM8
NADK/ERG26	ENSG00000038274	NADK	YGL001C	ERG26
TFAP2B/CDC37	ENSG00000038382	TFAP2B	YDR168W	CDC37
CYTH3/YLR413W	ENSG00000038427	CYTH3	YLR413W	YLR413W
ADAM22/BRR2	ENSG00000039123	ADAM22	YER172C	BRR2
SYPL1/TCO89	ENSG00000039319	SYPL1	YPL180W	TCO89
SPAG9/GDE1	ENSG00000039560	SPAG9	YPL110C	GDE1
CELSR3/GUF1	ENSG00000041353	CELSR3	YLR289W	GUF1
MGST1/PRE9	ENSG00000041357	MGST1	YGR135W	PRE9
CRY1/NUG1	ENSG00000041802	CRY1	YER006W	NUG1
NFIX/TDP1	ENSG00000042088	NFIX	YBR223C	TDP1
MMP25/MFB1	ENSG00000042429	MMP25	YDR219C	MFB1
IL32/APS2	ENSG00000042753	IL32	YJR058C	APS2
PKD1/FHN1	ENSG00000042832	PKD1	YGR131W	FHN1
MAPK8IP2/DCN1	ENSG00000043093	MAPK8IP2	YLR128W	DCN1
MED24/RDL1	ENSG00000043143	MED24	YOR285W	RDL1
SEC62/SCM3	ENSG00000044115	SEC62	YDL139C	SCM3
RPS20/YJR030C	ENSG00000044446	RPS20	YJR030C	YJR030C
CSDE1/SQT1	ENSG00000047056	CSDE1	YIR012W	SQT1
UBE3C/YLR419W	ENSG00000047188	UBE3C	YLR419W	YLR419W
REV3L/URA8	ENSG00000047230	REV3L	YJR103W	URA8
PAX7/VMA13	ENSG00000047249	PAX7	YPR036W	VMA13
MASP2/MLP1	ENSG00000047410	MASP2	YKR095W	MLP1
TRAF3IP3/FET5	ENSG00000047457	TRAF3IP3	YFL041W	FET5
POMT2/CSG2	ENSG00000047936	POMT2	YBR036C	CSG2
VTA1/RSM10	ENSG00000048544	VTA1	YDR041W	RSM10
MLXIPL/RBS1	ENSG00000048991	MLXIPL	YDL189W	RBS1
BAZ1B/NYV1	ENSG00000049245	BAZ1B	YLR093C	NYV1
RANBP9/APJ1	ENSG00000049323	RANBP9	YNL077W	APJ1
ETV7/RSP5	ENSG00000049759	ETV7	YER125W	RSP5
SPRTN/WBP1	ENSG00000049860	SPRTN	YEL002C	WBP1
METTL13/YLR257W	ENSG00000050405	METTL13	YLR257W	YLR257W
ZNF207/NAM2	ENSG00000050748	ZNF207	YLR382C	NAM2
UQCRC1/PER33	ENSG00000051108	UQCRC1	YLR064W	PER33
CD9/RAD51	ENSG00000051180	CD9	YER095W	RAD51
NCAPD2/HFM1	ENSG00000051341	NCAPD2	YGL251C	HFM1
IFFO1/CKI1	ENSG00000051382	IFFO1	YLR133W	CKI1
GIPR/CDC40	ENSG00000051596	GIPR	YDR364C	CDC40
NISCH/BUD3	ENSG00000052126	NISCH	YCL014W	BUD3
STAB1/TAF3	ENSG00000052723	STAB1	YPL011C	TAF3
FUZ/APD1	ENSG00000052841	FUZ	YBR151W	APD1
PRSS3/SOD2	ENSG00000053254	PRSS3	YHR008C	SOD2
CD4/AAD10	ENSG00000053371	CD4	YJR155W	AAD10
LRRC23/BET3	ENSG00000054116	LRRC23	YKR068C	BET3
BTK/YOR019W	ENSG00000054118	BTK	YOR019W	YOR019W
HFE/MSR1	ENSG00000054654	HFE	YHR091C	MSR1
SCMH1/CDC53	ENSG00000055130	SCMH1	YDL132W	CDC53
FYN/UBX2	ENSG00000055208	FYN	YML013W	UBX2
HIVEP2/VHS1	ENSG00000055332	HIVEP2	YDR247W	VHS1
TCEB3/PUF3	ENSG00000055917	TCEB3	YLL013C	PUF3
LYPLA2/FMP10	ENSG00000055955	LYPLA2	YER182W	FMP10
NME2/YDR114C	ENSG00000056558	NME2	YDR114C	YDR114C
APBA3/YKL070W	ENSG00000056972	APBA3	YKL070W	YKL070W
MKS1/GLG2	ENSG00000056998	MKS1	YJL137C	GLG2
ABHD5/YKL077W	ENSG00000057149	ABHD5	YKL077W	YKL077W
KAL1/MSH2	ENSG00000057468	KAL1	YOL090W	MSH2
AKAP8L/GDI1	ENSG00000057608	AKAP8L	YER136W	GDI1
UTP18/YPR013C	ENSG00000057657	UTP18	YPR013C	YPR013C
RNF216/ATG5	ENSG00000057663	RNF216	YPL149W	ATG5
TTC19/ERG11	ENSG00000058056	TTC19	YHR007C	ERG11
PTBP1/SEC61	ENSG00000058262	PTBP1	YLR378C	SEC61
DPF1/DIN7	ENSG00000058404	DPF1	YDR263C	DIN7
SYT7/RPC37	ENSG00000058600	SYT7	YKR025W	RPC37
PIK3C2A/PMC1	ENSG00000058668	PIK3C2A	YGL006W	PMC1
PLAUR/RIO2	ENSG00000058729	PLAUR	YNL207W	RIO2
ANLN/PRO2	ENSG00000059573	ANLN	YOR323C	PRO2
WIZ/TRM3	ENSG00000059588	WIZ	YDL112W	TRM3
RABGAP1/PSR2	ENSG00000060069	RABGAP1	YLR019W	PSR2
DCN/PSK1	ENSG00000060237	DCN	YAL017W	PSK1
PPP5C/CDC13	ENSG00000060558	PPP5C	YDL220C	CDC13
MAP4K3/ERB1	ENSG00000060688	MAP4K3	YMR049C	ERB1
ZBTB32/FMP37	ENSG00000060762	ZBTB32	YGL080W	FMP37
TYROBP/POT1	ENSG00000060971	TYROBP	YIL160C	POT1
GABRA3/BAT1	ENSG00000060982	GABRA3	YHR208W	BAT1
BRCA1/SDH4	ENSG00000061794	BRCA1	YDR178W	SDH4
ERCC1/AIF1	ENSG00000062096	ERCC1	YNR074C	AIF1
CD22/POL3	ENSG00000062822	CD22	YDL102W	POL3
SEMA3B/RKM2	ENSG00000063046	SEMA3B	YDR198C	RKM2
MBTPS2/RPL18B	ENSG00000063177	MBTPS2	YNL301C	RPL18B
LTF/SBP1	ENSG00000063244	LTF	YHL034C	SBP1
NR1H4/ENT2	ENSG00000063245	NR1H4	YLR206W	ENT2
ALOX5/YIL165C	ENSG00000063438	ALOX5	YIL165C	YIL165C
CALCOCO1/GLO2	ENSG00000063854	CALCOCO1	YDR272W	GLO2
UBR7/YAF9	ENSG00000063978	UBR7	YNL107W	YAF9
MAP4K5/YFR039C	ENSG00000064012	MAP4K5	YFR039C	YFR039C
EHD3/TAF2	ENSG00000064313	EHD3	YCR042C	TAF2
PSMC4/YPK1	ENSG00000064393	PSMC4	YKL126W	YPK1
CLDN11/MTR10	ENSG00000064419	CLDN11	YOR160W	MTR10
MVP/SWI6	ENSG00000064490	MVP	YLR182W	SWI6
NUB1/YLR271W	ENSG00000064607	NUB1	YLR271W	YLR271W
CLK1/YBR235W	ENSG00000064651	CLK1	YBR235W	YBR235W
ENSG00000013455/YIG1	ENSG00000064666	ENSG00000013455	YPL201C	YIG1
POLR3B/DBP5	ENSG00000064703	POLR3B	YOR046C	DBP5
ANGEL1/MLH2	ENSG00000064933	ANGEL1	YLR035C	MLH2
RNF14/NTG2	ENSG00000065057	RNF14	YOL043C	NTG2
DDX11/GPA1	ENSG00000065135	DDX11	YHR005C	GPA1
CD6/PSE1	ENSG00000065150	CD6	YMR308C	PSE1
TACC3/CAR2	ENSG00000065154	TACC3	YLR438W	CAR2
UFL1/PWP2	ENSG00000065183	UFL1	YCR057C	PWP2
POLA2/YFR035C	ENSG00000065243	POLA2	YFR035C	YFR035C
CAPN1/LAC1	ENSG00000065308	CAPN1	YKL008C	LAC1
ACPP/EFT1	ENSG00000065357	ACPP	YOR133W	EFT1
MDH1/KIN1	ENSG00000065361	MDH1	YDR122W	KIN1
SLC30A9/SLM5	ENSG00000065427	SLC30A9	YCR024C	SLM5
MTMR11/TRX1	ENSG00000065485	MTMR11	YLR043C	TRX1
CCDC88C/YGR250C	ENSG00000065526	CCDC88C	YGR250C	YGR250C
YAF2/FRK1	ENSG00000065534	YAF2	YPL141C	FRK1
ZMYND11/RLP7	ENSG00000065559	ZMYND11	YNL002C	RLP7
WAS/ISR1	ENSG00000065613	WAS	YPR106W	ISR1
DPEP1/ARK1	ENSG00000065675	DPEP1	YNL020C	ARK1
BID/HAT2	ENSG00000065717	BID	YEL056W	HAT2
MATR3/MAE1	ENSG00000065833	MATR3	YKL029C	MAE1
RGPD5/GAL83	ENSG00000065882	RGPD5	YER027C	GAL83
STMN4/YPL245W	ENSG00000065883	STMN4	YPL245W	YPL245W
NUDCD3/NHX1	ENSG00000065923	NUDCD3	YDR456W	NHX1
ISL1/FKH2	ENSG00000065970	ISL1	YNL068C	FKH2
IL20RA/PDE2	ENSG00000065989	IL20RA	YOR360C	PDE2
CLCA1/RTS1	ENSG00000066027	CLCA1	YOR014W	RTS1
ATP2C1/PUF2	ENSG00000066044	ATP2C1	YPR042C	PUF2
SRCIN1/SNF12	ENSG00000066117	SRCIN1	YNR023W	SNF12
IGF1/RPH1	ENSG00000066135	IGF1	YER169W	RPH1
RALBP1/HAP5	ENSG00000066136	RALBP1	YOR358W	HAP5
RUFY3/FOB1	ENSG00000066422	RUFY3	YDR110W	FOB1
CNTN1/SGA1	ENSG00000066427	CNTN1	YIL099W	SGA1
WWTR1/BFR1	ENSG00000066455	WWTR1	YOR198C	BFR1
AGPS/DUO1	ENSG00000066629	AGPS	YGL061C	DUO1
ATP1A2/SEC7	ENSG00000066777	ATP1A2	YDR170C	SEC7
TTC27/HEM15	ENSG00000066926	TTC27	YOR176W	HEM15
MARCO/MAM33	ENSG00000067113	MARCO	YIL070C	MAM33
SYT13/LAG1	ENSG00000067167	SYT13	YHL003C	LAG1
SNAI2/GIS2	ENSG00000067182	SNAI2	YNL255C	GIS2
CD74/GYP5	ENSG00000067208	CD74	YPL249C	GYP5
HGF/CDC19	ENSG00000067225	HGF	YAL038W	CDC19
ZRANB1/FCF2	ENSG00000067334	ZRANB1	YLR051C	FCF2
NCDN/NUP100	ENSG00000067445	NCDN	YKL068W	NUP100
ZFP64/RRP15	ENSG00000067533	ZFP64	YPR143W	RRP15
MNAT1/RHO1	ENSG00000067560	MNAT1	YPR165W	RHO1
SAMD4A/TCB2	ENSG00000067715	SAMD4A	YNL087W	TCB2
RUNX3/PKP1	ENSG00000067992	RUNX3	YIL042C	PKP1
MRE11A/HOS3	ENSG00000068024	MRE11A	YPL116W	HOS3
PLEKHB1/CAB4	ENSG00000068120	PLEKHB1	YGR277C	CAB4
SERPINB1/RTG3	ENSG00000068323	SERPINB1	YBL103C	RTG3
SPAST/GYP7	ENSG00000068354	SPAST	YDL234C	GYP7
ENSG00000021602/MRM2	ENSG00000068438	ENSG00000021602	YGL136C	MRM2
NRXN3/KCS1	ENSG00000068745	NRXN3	YDR017C	KCS1
AQR/BUD4	ENSG00000068781	AQR	YJR092W	BUD4
CPS1/PEP1	ENSG00000068784	CPS1	YBL017C	PEP1
C8B/KRE28	ENSG00000068793	C8B	YDR532C	KRE28
FHL1/HST1	ENSG00000068903	FHL1	YOL068C	HST1
RTFDC1/MUC1	ENSG00000069248	RTFDC1	YIR019C	MUC1
GABRA1/VPS35	ENSG00000069329	GABRA1	YJL154C	VPS35
NLRP2/MBP1	ENSG00000069399	NLRP2	YDL056W	MBP1
RNF10/YPL088W	ENSG00000069424	RNF10	YPL088W	YPL088W
ZDHHC6/NFT1	ENSG00000069431	ZDHHC6	YKR103W	NFT1
RNH1/BIT61	ENSG00000069667	RNH1	YJL058C	BIT61
NDUFS1/YEN1	ENSG00000069712	NDUFS1	YER041W	YEN1
RB1CC1/CDD1	ENSG00000069764	RB1CC1	YLR245C	CDD1
ERP44/REF2	ENSG00000069849	ERP44	YDR195W	REF2
ALAS1/MTC5	ENSG00000069966	ALAS1	YDR128W	MTC5
BIRC3/UFD1	ENSG00000070010	BIRC3	YGR048W	UFD1
AKAP11/NOP14	ENSG00000070019	AKAP11	YDL148C	NOP14
GLRX2/IKI3	ENSG00000070061	GLRX2	YLR384C	IKI3
SNAPC1/SSP120	ENSG00000070081	SNAPC1	YLR250W	SSP120
STRAP/PFY1	ENSG00000070087	STRAP	YOR122C	PFY1
ABCC2/UIP3	ENSG00000070159	ABCC2	YAR027W	UIP3
DEF6/AIM38	ENSG00000070423	DEF6	YNR018W	AIM38
PLEKHO1/CBF1	ENSG00000070444	PLEKHO1	YJR060W	CBF1
GCLM/POL4	ENSG00000070501	GCLM	YCR014C	POL4
UBR2/ATG21	ENSG00000070540	UBR2	YPL100W	ATG21
EHD2/KAR2	ENSG00000070718	EHD2	YJL034W	KAR2
RRAGD/YAT2	ENSG00000070748	RRAGD	YER024W	YAT2
HSF2/MUD2	ENSG00000070756	HSF2	YKL074C	MUD2
PHF20/RPA190	ENSG00000070761	PHF20	YOR341W	RPA190
NR1H3/CKA1	ENSG00000070770	NR1H3	YIL035C	CKA1
NCAPH2/GCD6	ENSG00000070785	NCAPH2	YDR211W	GCD6
TOMM34/PRR2	ENSG00000070808	TOMM34	YDL214C	PRR2
SEC63/RSR1	ENSG00000070831	SEC63	YGR152C	RSR1
KPNA6/OSH3	ENSG00000070882	KPNA6	YHR073W	OSH3
VIM/PUT4	ENSG00000070915	VIM	YOR348C	PUT4
RTEL1-TNFRSF6B/PMA1	ENSG00000070961	RTEL1-TNFRSF6B	YGL008C	PMA1
FAS/GSH2	ENSG00000071051	FAS	YOL049W	GSH2
CD44/AIP1	ENSG00000071127	CD44	YMR092C	AIP1
KCNG1/TPS3	ENSG00000071205	KCNG1	YMR261C	TPS3
SLAMF7/YPL150W	ENSG00000071242	SLAMF7	YPL150W	YPL150W
MIPEP/YNG2	ENSG00000071243	MIPEP	YHR090C	YNG2
PRKCH/BUD23	ENSG00000071462	PRKCH	YCR047C	BUD23
INSRR/HRD3	ENSG00000071537	INSRR	YLR207W	HRD3
IFNGR1/MSP1	ENSG00000071539	IFNGR1	YGR028W	MSP1
SH2D2A/ULS1	ENSG00000071794	SH2D2A	YOR191W	ULS1
TNFRSF1B/TSR4	ENSG00000071994	TNFRSF1B	YOL022C	TSR4
VEZT/PTK2	ENSG00000072062	VEZT	YJR059W	PTK2
POU2F2/YBL107C	ENSG00000072110	POU2F2	YBL107C	YBL107C
SNX1/VPS70	ENSG00000072133	SNX1	YJR126C	VPS70
TBPL1/YAP1801	ENSG00000072134	TBPL1	YHR161C	YAP1801
ARNTL2/SIW14	ENSG00000072135	ARNTL2	YNL032W	SIW14
BCLAF1/TRE1	ENSG00000072274	BCLAF1	YPL176C	TRE1
ANK1/YVC1	ENSG00000072315	ANK1	YOR087W	YVC1
TFB1M/GUK1	ENSG00000072415	TFB1M	YDR454C	GUK1
RABEP1/SMC1	ENSG00000072501	RABEP1	YFL008W	SMC1
HMGB3/IMG1	ENSG00000072609	HMGB3	YCR046C	IMG1
NUP160/DBP1	ENSG00000072682	NUP160	YPL119C	DBP1
BAK1/CDC4	ENSG00000072803	BAK1	YFL009W	CDC4
MUSK/YSP1	ENSG00000072818	MUSK	YHR155W	YSP1
IKZF2/RRP4	ENSG00000072832	IKZF2	YHR069C	RRP4
GRN/LRS4	ENSG00000072864	GRN	YDR439W	LRS4
ARHGAP31/APM1	ENSG00000072958	ARHGAP31	YPL259C	APM1
NR2E3/SEC2	ENSG00000073009	NR2E3	YNL272C	SEC2
CENPQ/MCM2	ENSG00000073111	CENPQ	YBL023C	MCM2
SARS/ECM5	ENSG00000073614	SARS	YMR176W	ECM5
RANBP3/YAP1802	ENSG00000073921	RANBP3	YGR241C	YAP1802
ARID4A/SEC18	ENSG00000073969	ARID4A	YBR080C	SEC18
TSSC1/YJU3	ENSG00000074416	TSSC1	YKL094W	YJU3
ENSG00000032514/CUP1-1	ENSG00000074660	ENSG00000032514	YHR053C	CUP1-1
IFT88/SBA1	ENSG00000074696	IFT88	YKL117W	SBA1
ZCCHC8/DOC1	ENSG00000074755	ZCCHC8	YGL240W	DOC1
ABCF2/ENO2	ENSG00000074800	ABCF2	YHR174W	ENO2
LRRC7/SLN1	ENSG00000074964	LRRC7	YIL147C	SLN1
UBA6/MNS1	ENSG00000074966	UBA6	YJR131W	MNS1
GAB2/TIF4632	ENSG00000075151	GAB2	YGL049C	TIF4632
ATP6V0A1/SEC13	ENSG00000075188	ATP6V0A1	YLR208W	SEC13
PIAS1/CTT1	ENSG00000075213	PIAS1	YGR088W	CTT1
SLC4A7/RAX2	ENSG00000075223	SLC4A7	YLR084C	RAX2
APBA2/ERG10	ENSG00000075239	APBA2	YPL028W	ERG10
UHRF1/YNL095C	ENSG00000075292	UHRF1	YNL095C	YNL095C
MAP2K3/PRK1	ENSG00000075413	MAP2K3	YIL095W	PRK1
TMSB10/TAO3	ENSG00000075539	TMSB10	YIL129C	TAO3
RNF19A/ARP9	ENSG00000075624	RNF19A	YMR033W	ARP9
PEX3/SPO14	ENSG00000075651	PEX3	YKR031C	SPO14
GABARAPL2/PFS2	ENSG00000075702	GABARAPL2	YNL317W	PFS2
MYOC/YNL046W	ENSG00000075711	MYOC	YNL046W	YNL046W
SH3YL1/VPS21	ENSG00000075785	SH3YL1	YOR089C	VPS21
VCL/PRP39	ENSG00000075856	VCL	YML046W	PRP39
DAPK2/BEM2	ENSG00000075884	DAPK2	YER155C	BEM2
NSMAF/RRP42	ENSG00000075914	NSMAF	YDL111C	RRP42
ADSS/MCM6	ENSG00000076003	ADSS	YGL201C	MCM6
STAP1/REX2	ENSG00000076043	STAP1	YLR059C	REX2
TIMP2/YIL077C	ENSG00000076053	TIMP2	YIL077C	YIL077C
RFC1/MLH1	ENSG00000076242	RFC1	YMR167W	MLH1
CUL3/UNG1	ENSG00000076248	CUL3	YML021C	UNG1
MYOM2/MON1	ENSG00000076685	MYOM2	YGL124C	MON1
OTC/YIP1	ENSG00000076716	OTC	YGR172C	YIP1
USP2/ROM1	ENSG00000076928	USP2	YGR070W	ROM1
CASR/MRPS16	ENSG00000076984	CASR	YPL013C	MRPS16
TUBG2/NRK1	ENSG00000077009	TUBG2	YNL129W	NRK1
RPL26L1/COS12	ENSG00000077063	RPL26L1	YGL263W	COS12
FLT4/TOP2	ENSG00000077097	FLT4	YNL088W	TOP2
NSUN2/SKP2	ENSG00000077235	NSUN2	YNL311C	SKP2
FBXO42/YTP1	ENSG00000077238	FBXO42	YNL237W	YTP1
MRI1/UBP1	ENSG00000077254	MRI1	YDL122W	UBP1
METTL1/MSL1	ENSG00000077312	METTL1	YIR009W	MSL1
HOXC8/SKI6	ENSG00000077348	HOXC8	YGR195W	SKI6
AGA/UTP15	ENSG00000077380	AGA	YMR093W	UTP15
ENSG00000038102/HST4	ENSG00000077463	ENSG00000038102	YDR191W	HST4
PI4K2B/LYS21	ENSG00000077522	PI4K2B	YDL131W	LYS21
MAT2B/CAP2	ENSG00000077549	MAT2B	YIL034C	CAP2
TLL1/UBC11	ENSG00000077721	TLL1	YOR339C	UBC11
EDC4/KSS1	ENSG00000077782	EDC4	YGR040W	KSS1
TRIO/PDX3	ENSG00000077800	TRIO	YBR035C	PDX3
VCAN/RAD34	ENSG00000077809	VCAN	YDR314C	RAD34
MSR1/SIZ1	ENSG00000078043	MSR1	YDR409W	SIZ1
CDH1/RVS161	ENSG00000078053	CDH1	YCR009C	RVS161
SKIV2L2/RAD53	ENSG00000078061	SKIV2L2	YPL153C	RAD53
DNAH5/DUR1,2	ENSG00000078070	DNAH5	YBR208C	DUR1,2
ZFYVE16/YDL086W	ENSG00000078098	ZFYVE16	YDL086W	YDL086W
C6/DRE2	ENSG00000078114	C6	YKR071C	DRE2
RAI14/UBC1	ENSG00000078140	RAI14	YDR177W	UBC1
SOX30/INP51	ENSG00000078269	SOX30	YIL002C	INP51
PNKP/FAA4	ENSG00000078304	PNKP	YMR246W	FAA4
SPDL1/YRA2	ENSG00000078328	SPDL1	YKL214C	YRA2
STAU2/SIF2	ENSG00000078369	STAU2	YBR103W	SIF2
RTN4R/SNT2	ENSG00000078403	RTN4R	YGL131C	SNT2
PHF23/STE23	ENSG00000078618	PHF23	YLR389C	STE23
CDH10/POR1	ENSG00000078668	CDH10	YNL055C	POR1
INPP4A/PCL8	ENSG00000078674	INPP4A	YPL219W	PCL8
RAB27B/MET13	ENSG00000078747	RAB27B	YGL125W	MET13
PSMA4/INN1	ENSG00000078902	PSMA4	YNL152W	INN1
MYO16/STP22	ENSG00000078967	MYO16	YCL008C	STP22
LSG1/YKU80	ENSG00000079246	LSG1	YMR106C	YKU80
PARP3/CBK1	ENSG00000079277	PARP3	YNL161W	CBK1
TNC/REX3	ENSG00000079313	TNC	YLR107W	REX3
TDP1/MRP49	ENSG00000079332	TDP1	YKL167C	MRP49
MED17/RGT2	ENSG00000079393	MED17	YDL138W	RGT2
CAPG/ERG9	ENSG00000079459	CAPG	YHR190W	ERG9
AP2S1/PGM2	ENSG00000079739	AP2S1	YMR105C	PGM2
USH2A/FAL1	ENSG00000079785	USH2A	YDR021W	FAL1
ZPBP/NSE5	ENSG00000079805	ZPBP	YML023C	NSE5
TG/HAL1	ENSG00000079819	TG	YPR005C	HAL1
ADAM28/FCP1	ENSG00000079841	ADAM28	YMR277W	FCP1
BARX2/VAM3	ENSG00000079950	BARX2	YOR106W	VAM3
DCUN1D1/PTP3	ENSG00000080031	DCUN1D1	YER075C	PTP3
PHF15/CIT2	ENSG00000080298	PHF15	YCR005C	CIT2
ZIC2/YPT7	ENSG00000080371	ZIC2	YML001W	YPT7
LCP2/YEA4	ENSG00000080493	LCP2	YEL004W	YEA4
TRIT1/RSC2	ENSG00000080503	TRIT1	YLR357W	RSC2
ADRB1/AYR1	ENSG00000080511	ADRB1	YIL124W	AYR1
ENSG00000043822/COQ5	ENSG00000080546	ENSG00000043822	YML110C	COQ5
GUCA2B/IRC6	ENSG00000080561	GUCA2B	YFR043C	IRC6
CUL7/SWR1	ENSG00000080603	CUL7	YDR334W	SWR1
CTNNA1/PUF6	ENSG00000080608	CTNNA1	YDR496C	PUF6
PHKA2/ECM14	ENSG00000080618	PHKA2	YHR132C	ECM14
EPHA3/MOT2	ENSG00000080802	EPHA3	YER068W	MOT2
HSPA5/HEM13	ENSG00000080819	HSPA5	YDR044W	HEM13
DSG2/TFG2	ENSG00000080823	DSG2	YGR005C	TFG2
GEMIN8/PHO84	ENSG00000081019	GEMIN8	YML123C	PHO84
OFD1/YMR086W	ENSG00000081026	OFD1	YMR086W	YMR086W
PREX2/PCL7	ENSG00000081087	PREX2	YIL050W	PCL7
WDR37/STE12	ENSG00000081189	WDR37	YHR084W	STE12
YTHDC2/UBA4	ENSG00000081307	YTHDC2	YHR111W	UBA4
CTPS2/RPA12	ENSG00000081386	CTPS2	YJR063W	RPA12
ATP6V1H/MTC1	ENSG00000081479	ATP6V1H	YJL123C	MTC1
POLR2B/SSL1	ENSG00000081665	POLR2B	YLR005W	SSL1
TPR/PDE1	ENSG00000081803	TPR	YGL248W	PDE1
CP/TRI1	ENSG00000082014	CP	YMR233W	TRI1
DTNBP1/BAT2	ENSG00000082175	DTNBP1	YJR148W	BAT2
XK/YGR126W	ENSG00000082258	XK	YGR126W	YGR126W
ARHGAP6/PMD1	ENSG00000082397	ARHGAP6	YER132C	PMD1
MAP4/YDL180W	ENSG00000082438	MAP4	YDL180W	YDL180W
GOPC/MED4	ENSG00000082512	GOPC	YOR174W	MED4
ROS1/MRPL22	ENSG00000082515	ROS1	YNL177C	MRPL22
HDAC9/SWD1	ENSG00000082516	HDAC9	YAR003W	SWD1
RRM2B/HSL1	ENSG00000082701	RRM2B	YKL101W	HSL1
TNFRSF17/YLR156W	ENSG00000082781	TNFRSF17	YLR156W	YLR156W
LMO3/VPS53	ENSG00000082805	LMO3	YJL029C	VPS53
MRPS10/CRM1	ENSG00000082898	MRPS10	YGR218W	CRM1
GUCA1A/KAP104	ENSG00000083312	GUCA1A	YBR017C	KAP104
RSF1/YMR018W	ENSG00000083457	RSF1	YMR018W	YMR018W
VPS13D/YKL162C	ENSG00000083799	VPS13D	YKL162C	YKL162C
CELF2/SFC1	ENSG00000083842	CELF2	YJR095W	SFC1
R3HDM1/RPS5	ENSG00000083845	R3HDM1	YJR123W	RPS5
COL9A2/APT2	ENSG00000083857	COL9A2	YDR441C	APT2
KITLG/CPR7	ENSG00000084072	KITLG	YJR032W	CPR7
ERCC8/STE24	ENSG00000084073	ERCC8	YJR117W	STE24
VAMP3/TIF34	ENSG00000084623	VAMP3	YMR146C	TIF34
PER3/PEX1	ENSG00000084731	PER3	YKL197C	PEX1
UTS2/FRE6	ENSG00000084734	UTS2	YLL051C	FRE6
TNFRSF9/YKR018C	ENSG00000084754	TNFRSF9	YKR018C	YKR018C
EPN3/CGR1	ENSG00000085063	EPN3	YGL029W	CGR1
LTBP1/AMA1	ENSG00000085433	LTBP1	YGR225W	AMA1
RCN1/CTS2	ENSG00000085465	RCN1	YDR371W	CTS2
ELN/SSK2	ENSG00000085511	ELN	YNR031C	SSK2
RFC2/STE6	ENSG00000085563	RFC2	YKL209C	STE6
ARID1B/GRE3	ENSG00000085662	ARID1B	YHR104W	GRE3
NEDD4L/YMC1	ENSG00000085719	NEDD4L	YPR058W	YMC1
FOXP3/BZZ1	ENSG00000085733	FOXP3	YHR114W	BZZ1
HEXB/IML2	ENSG00000085831	HEXB	YJL082W	IML2
JKAMP/END3	ENSG00000085832	JKAMP	YNL084C	END3
DKK3/MDJ1	ENSG00000086061	DKK3	YFL016C	MDJ1
ARHGEF5/VPS20	ENSG00000086065	ARHGEF5	YMR077C	VPS20
NFE2L3/FAP1	ENSG00000086102	NFE2L3	YNL023C	FAP1
LIMA1/DIM1	ENSG00000086189	LIMA1	YPL266W	DIM1
SLC4A8/CIN5	ENSG00000086548	SLC4A8	YOR028C	CIN5
PTGER3/CWC2	ENSG00000086589	PTGER3	YDL209C	CWC2
MAPK9/EMP24	ENSG00000086598	MAPK9	YGL200C	EMP24
COL23A1/RPS1B	ENSG00000086712	COL23A1	YML063W	RPS1B
BCAR1/CMP2	ENSG00000086717	BCAR1	YML057W	CMP2
FAM160A2/MRP10	ENSG00000086758	FAM160A2	YDL045W-A	MRP10
HERPUD1/MDN1	ENSG00000086827	HERPUD1	YLR106C	MDN1
HOMER3/ALG9	ENSG00000086848	HOMER3	YNL219C	ALG9
RAD51/FRE1	ENSG00000086991	RAD51	YLR214W	FRE1
POLQ/FOX2	ENSG00000087076	POLQ	YKR009C	FOX2
PIK3CB/SGF11	ENSG00000087152	PIK3CB	YPL047W	SGF11
ENSG00000051415/ISA1	ENSG00000087206	ENSG00000051415	YLL027W	ISA1
CYBA/ATP18	ENSG00000087245	CYBA	YML081C-A	ATP18
THOC3/YJR039W	ENSG00000087258	THOC3	YJR039W	YJR039W
HEBP2/TPA1	ENSG00000087263	HEBP2	YER049W	TPA1
PLEKHA5/BOI2	ENSG00000087266	PLEKHA5	YER114C	BOI2
PRSS8/CDC50	ENSG00000087274	PRSS8	YCR094W	CDC50
SIKE1/EST1	ENSG00000087338	SIKE1	YLR233C	EST1
RRP12/VPS1	ENSG00000087470	RRP12	YKR001C	VPS1
MSMO1/GDS1	ENSG00000088179	MSMO1	YOR355W	GDS1
TTC17/HAS1	ENSG00000088205	TTC17	YMR290C	HAS1
ALX4/RPS2	ENSG00000088247	ALX4	YGL123W	RPS2
FOXN3/RPT6	ENSG00000088256	FOXN3	YGL048C	RPT6
AKR7A2/REI1	ENSG00000088367	AKR7A2	YBR267W	REI1
MRTO4/FPR1	ENSG00000088832	MRTO4	YNL135C	FPR1
USE1/SHP1	ENSG00000088833	USE1	YBL058W	SHP1
MCF2L2/DYN2	ENSG00000088986	MCF2L2	YDR424C	DYN2
NRIP2/BRL1	ENSG00000089006	NRIP2	YHR036W	BRL1
LAMA3/RPL6A	ENSG00000089009	LAMA3	YML073C	RPL6A
ANAPC4/PKH2	ENSG00000089022	ANAPC4	YOL100W	PKH2
KCNQ1/APC5	ENSG00000089053	KCNQ1	YOR249C	APC5
TRAPPC3/REX4	ENSG00000089094	TRAPPC3	YOL080C	REX4
THRAP3/GCN1	ENSG00000089154	THRAP3	YGL195W	GCN1
PHPT1/PXL1	ENSG00000089159	PHPT1	YKR090W	PXL1
ENTPD2/TFS1	ENSG00000089220	ENTPD2	YLR178C	TFS1
ARID4B/NCP1	ENSG00000089250	ARID4B	YHR042W	NCP1
PTPRN/CUS2	ENSG00000089280	PTPRN	YNL286W	CUS2
KIF1B/TAP42	ENSG00000089289	KIF1B	YMR028W	TAP42
FOXC1/ROT2	ENSG00000089597	FOXC1	YBR229C	ROT2
SYNE2/BIR1	ENSG00000089685	SYNE2	YJR089W	BIR1
CBLN4/MAK5	ENSG00000089737	CBLN4	YBR142W	MAK5
CHRDL2/YMR244W	ENSG00000090006	CHRDL2	YMR244W	YMR244W
RELT/YLL056C	ENSG00000090013	RELT	YLL056C	YLL056C
NOP58/LCB1	ENSG00000090054	NOP58	YMR296C	LCB1
KCNH2/PAP1	ENSG00000090060	KCNH2	YKR002W	PAP1
CUL1/FYV10	ENSG00000090316	CUL1	YIL097W	FYV10
CYFIP2/XBP1	ENSG00000090339	CYFIP2	YIL101C	XBP1
TAB2/IPI3	ENSG00000090372	TAB2	YNL182C	IPI3
EIF2AK2/PEX12	ENSG00000090432	EIF2AK2	YMR026C	PEX12
KMT2C/YNR064C	ENSG00000090487	KMT2C	YNR064C	YNR064C
PUM2/MPS2	ENSG00000090565	PUM2	YGL075C	MPS2
MRPL43/ALA1	ENSG00000090861	MRPL43	YOR335C	ALA1
ITIH4/SEC3	ENSG00000090989	ITIH4	YER008C	SEC3
C4orf27/ADP1	ENSG00000091136	C4orf27	YCR011C	ADP1
ZFR/LPD1	ENSG00000091140	ZFR	YFL018C	LPD1
NPFFR2/RPN14	ENSG00000091157	NPFFR2	YGL004C	RPN14
ENSG00000056345/CTL1	ENSG00000091436	ENSG00000056345	YMR180C	CTL1
PHF21B/FUM1	ENSG00000091483	PHF21B	YPL262W	FUM1
TRAF1/SKT5	ENSG00000091490	TRAF1	YBL061C	SKT5
PCGF2/ECM30	ENSG00000091536	PCGF2	YLR436C	ECM30
IL17RB/HER1	ENSG00000091592	IL17RB	YOR227W	HER1
TRAF3IP2/OM45	ENSG00000092054	TRAF3IP2	YIL136W	OM45
GYG2/BAP2	ENSG00000092068	GYG2	YBR068C	BAP2
SERPINB3/SLY1	ENSG00000092108	SERPINB3	YDR189W	SLY1
PKP2/HCR1	ENSG00000092200	PKP2	YLR192C	HCR1
MSH4/SPT16	ENSG00000092201	MSH4	YGL207W	SPT16
F7/ERT1	ENSG00000092208	F7	YBR239C	ERT1
GDI2/ADE16	ENSG00000092421	GDI2	YLR028C	ADE16
PRDM1/SOF1	ENSG00000092470	PRDM1	YLL011W	SOF1
ATG5/SEC9	ENSG00000092531	ATG5	YGR009C	SEC9
PITHD1/GOR1	ENSG00000092621	PITHD1	YNL274C	GOR1
MTA3/MLC2	ENSG00000092841	MTA3	YPR188C	MLC2
USP13/HMF1	ENSG00000092847	USP13	YER057C	HMF1
LAMC2/YRB1	ENSG00000093000	LAMC2	YDR002W	YRB1
CDK14/AFT2	ENSG00000093010	CDK14	YPL202C	AFT2
SEC61A1/ETP1	ENSG00000094631	SEC61A1	YHL010C	ETP1
PPP1R12A/SLP1	ENSG00000094975	PPP1R12A	YOR154W	SLP1
RASGRF1/MSH6	ENSG00000095002	RASGRF1	YDR097C	MSH6
CAMK2B/RET2	ENSG00000095139	CAMK2B	YFR051C	RET2
CROCC/MSS51	ENSG00000095303	CROCC	YLR203C	MSS51
POLR3E/CAT2	ENSG00000095321	POLR3E	YML042W	CAT2
ATP2B4/VMA7	ENSG00000095539	ATP2B4	YGR020C	VMA7
ZC3H11A/ISW1	ENSG00000095564	ZC3H11A	YBR245C	ISW1
RIOK2/YFR017C	ENSG00000095637	RIOK2	YFR017C	YFR017C
NDC1/HSP150	ENSG00000095794	NDC1	YJL159W	HSP150
FLYWCH1/YBL081W	ENSG00000095951	FLYWCH1	YBL081W	YBL081W
UNKL/SGV1	ENSG00000096063	UNKL	YPR161C	SGV1
ALDH18A1/MEI4	ENSG00000096395	ALDH18A1	YER044C-A	MEI4
TARBP1/CEF1	ENSG00000096401	TARBP1	YMR213W	CEF1
MXD1/ILV1	ENSG00000096433	MXD1	YER086W	ILV1
CDK17/PZF1	ENSG00000096654	CDK17	YPR186C	PZF1
DNAJC25/TID3	ENSG00000096696	DNAJC25	YIL144W	TID3
PSD/HST2	ENSG00000096717	PSD	YPL015C	HST2
CTDP1/FUS3	ENSG00000097007	CTDP1	YBL016W	FUS3
YBX3/CDC7	ENSG00000097046	YBX3	YDL017W	CDC7
WNK1/AIR1	ENSG00000099139	WNK1	YIL079C	AIR1
CCAR1/ERP2	ENSG00000099203	CCAR1	YAL007C	ERP2
OGFR/MGR1	ENSG00000099204	OGFR	YCL044C	MGR1
GNA15/NRG2	ENSG00000099326	GNA15	YBR066C	NRG2
CREB3L3/FRE8	ENSG00000099331	CREB3L3	YLR047C	FRE8
PTPRU/RPN12	ENSG00000099341	PTPRU	YFR052W	RPN12
SNRNP40/NSE3	ENSG00000099399	SNRNP40	YDR288W	NSE3
COL11A1/WHI3	ENSG00000099622	COL11A1	YNL197C	WHI3
MPC1/ATP16	ENSG00000099624	MPC1	YDL004W	ATP16
ACAA1/NOP4	ENSG00000099783	ACAA1	YPL043W	NOP4
BCAT1/UBC12	ENSG00000099804	BCAT1	YLR306W	UBC12
HDAC7/RPB5	ENSG00000099817	HDAC7	YBR154C	RPB5
LZTS1/RPO41	ENSG00000099821	LZTS1	YFL036W	RPO41
SPAG4/IPL1	ENSG00000099875	SPAG4	YPL209C	IPL1
NCKAP1/GRS1	ENSG00000099917	NCKAP1	YBR121C	GRS1
MRPS35/RGC1	ENSG00000099940	MRPS35	YPR115W	RGC1
GUCY1B3/SHO1	ENSG00000099942	GUCY1B3	YER118C	SHO1
SFSWAP/DER1	ENSG00000099958	SFSWAP	YBR201W	DER1
TNK2/RPA34	ENSG00000099968	TNK2	YJL148W	RPA34
CDH3/UBI4	ENSG00000099995	CDH3	YLL039C	UBI4
ARSF/SMD1	ENSG00000100028	ARSF	YGR074W	SMD1
GPBP1/CDC28	ENSG00000100030	GPBP1	YBR160W	CDC28
CS/PTC6	ENSG00000100034	CS	YCR079W	PTC6
LTK/GGA1	ENSG00000100083	LTK	YDR358W	GGA1
MRPS24/HIR2	ENSG00000100084	MRPS24	YOR038C	HIR2
ELMO2/LRG1	ENSG00000100092	ELMO2	YDL240W	LRG1
WAPAL/YDR348C	ENSG00000100106	WAPAL	YDR348C	YDR348C
APPBP2/SPP382	ENSG00000100109	APPBP2	YLR424W	SPP382
POLD1/MNN9	ENSG00000100129	POLD1	YPL050C	MNN9
SEZ6/NHP2	ENSG00000100138	SEZ6	YDL208W	NHP2
EIF4B/RPO26	ENSG00000100142	EIF4B	YPR187W	RPO26
GLTSCR1/IXR1	ENSG00000100146	GLTSCR1	YKL032C	IXR1
RPL18/YLR462W	ENSG00000100151	RPL18	YLR462W	YLR462W
ISOC2/TIF2	ENSG00000100201	ISOC2	YJL138C	TIF2
U2AF2/DMC1	ENSG00000100206	U2AF2	YER179W	DMC1
EPN1/BOP3	ENSG00000100207	EPN1	YNL042W	BOP3
MED29/BNA6	ENSG00000100219	MED29	YFR047C	BNA6
AHRR/AIM33	ENSG00000100225	AHRR	YML087C	AIM33
GSC2/YOR114W	ENSG00000100227	GSC2	YOR114W	YOR114W
GPC1/SAP190	ENSG00000100239	GPC1	YKR028W	SAP190
ADCK1/CSH1	ENSG00000100242	ADCK1	YBR161W	CSH1
HAGH/PGA3	ENSG00000100243	HAGH	YML125C	PGA3
RNF4/LSB1	ENSG00000100266	RNF4	YGR136W	LSB1
CASP8/HMX1	ENSG00000100292	CASP8	YLR205C	HMX1
ASUN/YJR011C	ENSG00000100296	ASUN	YJR011C	YJR011C
DLX3/PET54	ENSG00000100320	DLX3	YGR222W	PET54
SPA17/PNO1	ENSG00000100324	SPA17	YOR145C	PNO1
WISP2/MYO4	ENSG00000100345	WISP2	YAL029C	MYO4
NGFR/YLR224W	ENSG00000100365	NGFR	YLR224W	YLR224W
CDON/SGT2	ENSG00000100380	CDON	YOR007C	SGT2
TAF2/HRT1	ENSG00000100387	TAF2	YOL133W	HRT1
HIPK2/GCN5	ENSG00000100393	HIPK2	YGR252W	GCN5
TNPO3/RNA1	ENSG00000100401	TNPO3	YMR235C	RNA1
MEF2BNB-MEF2B/APA2	ENSG00000100403	MEF2BNB-MEF2B	YDR530C	APA2
RFXANK/RPC25	ENSG00000100413	RFXANK	YKL144C	RPC25
LPAR2/NTO1	ENSG00000100425	LPAR2	YPR031W	NTO1
CTSA/FPR3	ENSG00000100442	CTSA	YML074C	FPR3
SUGP2/PAU15	ENSG00000100448	SUGP2	YIR041W	PAU15
SLC12A2/TIF3	ENSG00000100461	SLC12A2	YPR163C	TIF3
SNX24/UTP8	ENSG00000100478	SNX24	YGR128C	UTP8
EYA2/GPH1	ENSG00000100504	EYA2	YPR160W	GPH1
CNN2/RAD27	ENSG00000100526	CNN2	YKL113C	RAD27
SNCAIP/VMA8	ENSG00000100554	SNCAIP	YEL051W	VMA8
DDX20/PRE8	ENSG00000100567	DDX20	YML092C	PRE8
BTBD1/VTI1	ENSG00000100568	BTBD1	YMR197C	VTI1
BCAS1/AHA1	ENSG00000100591	BCAS1	YDR214W	AHA1
POU1F1/BNR1	ENSG00000100592	POU1F1	YIL159W	BNR1
PMS1/LCB2	ENSG00000100596	PMS1	YDR062W	LCB2
HMG20B/RRT6	ENSG00000100605	HMG20B	YGL146C	RRT6
CALCRL/YIL001W	ENSG00000100628	CALCRL	YIL001W	YIL001W
TAF11/HRB1	ENSG00000100650	TAF11	YNL004W	HRB1
ANKS1A/TIF5	ENSG00000100664	ANKS1A	YPR041W	TIF5
AP3D1/MPH1	ENSG00000100697	AP3D1	YIR002C	MPH1
ZNF76/ADE3	ENSG00000100714	ZNF76	YGR204W	ADE3
SLC9A3R2/YAP1	ENSG00000100722	SLC9A3R2	YML007W	YAP1
NTHL1/RPT1	ENSG00000100764	NTHL1	YKL145W	RPT1
GNAI3/CLA4	ENSG00000100784	GNAI3	YNL298W	CLA4
IPO5/PRE7	ENSG00000100804	IPO5	YBL041W	PRE7
OAT/ACE2	ENSG00000100811	OAT	YLR131C	ACE2
WDR3/XDJ1	ENSG00000100814	WDR3	YLR090W	XDJ1
PKN2/NOT5	ENSG00000100815	PKN2	YPR072W	NOT5
WDR18/RAD5	ENSG00000100888	WDR18	YLR032W	RAD5
TRAM2/SCL1	ENSG00000100902	TRAM2	YGL011C	SCL1
NTN1/MGA2	ENSG00000100906	NTN1	YIR033W	MGA2
GLP2R/PCM1	ENSG00000100908	GLP2R	YEL058W	PCM1
MCM10/YHR035W	ENSG00000100934	MCM10	YHR035W	YHR035W
DGKA/ART5	ENSG00000100979	DGKA	YGR068C	ART5
ERBB3/PSF1	ENSG00000101003	ERBB3	YDR013W	PSF1
ROPN1/CIK1	ENSG00000101004	ROPN1	YMR198W	CIK1
KARS/CBP3	ENSG00000101019	KARS	YPL215W	CBP3
PDIA5/DIA1	ENSG00000101049	PDIA5	YMR316W	DIA1
NDUFB4/GAT2	ENSG00000101076	NDUFB4	YMR136W	GAT2
SPEN/PET9	ENSG00000101084	SPEN	YBL030C	PET9
MYLK/GIM3	ENSG00000101132	MYLK	YNL153C	GIM3
MAP2K4/LYS9	ENSG00000101144	MAP2K4	YNR050C	LYS9
SNAP91/GLE2	ENSG00000101146	SNAP91	YER107C	GLE2
SLK/BIO2	ENSG00000101150	SLK	YGR286C	BIO2
COL17A1/PRP6	ENSG00000101161	COL17A1	YBR055C	PRP6
SEC61A2/PRE10	ENSG00000101182	SEC61A2	YOR362C	PRE10
PRKCQ/EAF7	ENSG00000101189	PRKCQ	YNL136W	EAF7
TLE2/IOC2	ENSG00000101191	TLE2	YLR095C	IOC2
ASB1/GID8	ENSG00000101193	ASB1	YMR135C	GID8
FAM107B/GLO3	ENSG00000101199	FAM107B	YER122C	GLO3
ME1/TEF2	ENSG00000101210	ME1	YBR118W	TEF2
TBC1D1/YCH1	ENSG00000101224	TBC1D1	YGR203W	YCH1
CDK13/YFL066C	ENSG00000101246	CDK13	YFL066C	YFL066C
MTHFD2/CRG1	ENSG00000101247	MTHFD2	YHR209W	CRG1
SLC9A7/CKA2	ENSG00000101266	SLC9A7	YOR061W	CKA2
FOXJ2/CPR8	ENSG00000101298	FOXJ2	YNR028W	CPR8
YBX1/SEC24	ENSG00000101310	YBX1	YIL109C	SEC24
PDE4A/CYB2	ENSG00000101323	PDE4A	YML054C	CYB2
PPP2R5A/MZM1	ENSG00000101327	PPP2R5A	YDR493W	MZM1
CTNNA2/LIA1	ENSG00000101335	CTNNA2	YJR070C	LIA1
ELAVL1/PIN3	ENSG00000101336	ELAVL1	YPR154W	PIN3
TIE1/SKM1	ENSG00000101349	TIE1	YOL113W	SKM1
SMARCD1/KIP3	ENSG00000101350	SMARCD1	YGL216W	KIP3
KDM4A/IDH1	ENSG00000101365	KDM4A	YNL037C	IDH1
NFYC/MIR1	ENSG00000101367	NFYC	YJR077C	MIR1
SLC9A3/UTR2	ENSG00000101405	SLC9A3	YEL040W	UTR2
NGEF/ARP5	ENSG00000101442	NGEF	YNL059C	ARP5
ASPM/SAH1	ENSG00000101444	ASPM	YER043C	SAH1
CD84/YPL034W	ENSG00000101474	CD84	YPL034W	YPL034W
ELOVL1/UBP6	ENSG00000101557	ELOVL1	YFR010W	UBP6
SPI1/SCS2	ENSG00000101558	SPI1	YER120W	SCS2
ZNRD1/SPR3	ENSG00000101605	ZNRD1	YGR059W	SPR3
MPPED2/ABD1	ENSG00000101654	MPPED2	YBR236C	ABD1
ZBTB11/UBX5	ENSG00000101745	ZBTB11	YDR330W	UBX5
ATXN3/RIO1	ENSG00000101782	ATXN3	YOR119C	RIO1
GOLGA5/PTI1	ENSG00000101811	GOLGA5	YGR156W	PTI1
FGFR2/NAS6	ENSG00000101843	FGFR2	YGR232W	NAS6
EML1/UTP7	ENSG00000101849	EML1	YER082C	UTP7
ARFGEF1/DAP1	ENSG00000101856	ARFGEF1	YPL170W	DAP1
MTFR1/POL1	ENSG00000101868	MTFR1	YNL102W	POL1
STAG3/ALG13	ENSG00000101901	STAG3	YGL047W	ALG13
FECH/PRS5	ENSG00000101911	FECH	YOL061W	PRS5
MYO9A/SET3	ENSG00000101945	MYO9A	YKR029C	SET3
DDX3Y/LOS1	ENSG00000101977	DDX3Y	YKL205W	LOS1
PFKP/YBL036C	ENSG00000101981	PFKP	YBL036C	YBL036C
SP100/PXA2	ENSG00000101986	SP100	YKL188C	PXA2
KLF6/CPT1	ENSG00000102007	KLF6	YNL130C	CPT1
PPAP2A/RCK2	ENSG00000102010	PPAP2A	YLR248W	RCK2
NEO1/SAC6	ENSG00000102024	NEO1	YDR129C	SAC6
TRAM1/ARD1	ENSG00000102030	TRAM1	YHR013C	ARD1
PHKA1/RAD16	ENSG00000102038	PHKA1	YBR114W	RAD16
TNFRSF1A/YMR1	ENSG00000102043	TNFRSF1A	YJR110W	YMR1
CACNB1/YGL242C	ENSG00000102048	CACNB1	YGL242C	YGL242C
EVI5/UME1	ENSG00000102054	EVI5	YPL139C	UME1
PKM/SMF1	ENSG00000102096	PKM	YOL122C	SMF1
DHX29/TAZ1	ENSG00000102125	DHX29	YPR140W	TAZ1
DNTTIP2/PGK1	ENSG00000102144	DNTTIP2	YCR012W	PGK1
TP53BP1/MDY2	ENSG00000102178	TP53BP1	YOL111C	MDY2
TRO/PEP7	ENSG00000102189	TRO	YDR323C	PEP7
RRP15/DOA4	ENSG00000102226	RRP15	YDR069C	DOA4
RHOA/PAB1	ENSG00000102241	RHOA	YER165W	PAB1
DHX8/DCD1	ENSG00000102265	DHX8	YHR144C	DCD1
PRKCZ/ESS1	ENSG00000102309	PRKCZ	YJR017C	ESS1
SYT1/ALE1	ENSG00000102312	SYT1	YOR175C	ALE1
IDH3G/KTR1	ENSG00000102385	IDH3G	YOR099W	KTR1
ROGDI/YPL225W	ENSG00000102390	ROGDI	YPL225W	YPL225W
PDZD4/CTR86	ENSG00000102401	PDZD4	YCR054C	CTR86
ROCK1/YER130C	ENSG00000102554	ROCK1	YER130C	YER130C
CBFB/IKS1	ENSG00000102572	CBFB	YJL057C	IKS1
PDK3/CDC1	ENSG00000102575	PDK3	YDR182W	CDC1
HYAL2/YJL118W	ENSG00000102595	HYAL2	YJL118W	YJL118W
HDAC4/FUS2	ENSG00000102606	HDAC4	YMR232W	FUS2
RASSF1/URA2	ENSG00000102699	RASSF1	YJL130C	URA2
FGFR3/YNL010W	ENSG00000102753	FGFR3	YNL010W	YNL010W
IFI35/KIC1	ENSG00000102755	IFI35	YHR102W	KIC1
COASY/CIT3	ENSG00000102786	COASY	YPR001W	CIT3
MEF2A/RIM11	ENSG00000102882	MEF2A	YMR139W	RIM11
OTUD5/PPQ1	ENSG00000102893	OTUD5	YPL179W	PPQ1
TFE3/NTF2	ENSG00000102898	TFE3	YER009W	NTF2
TBC1D25/RPN8	ENSG00000103035	TBC1D25	YOR261C	RPN8
ACSL4/YNL176C	ENSG00000103152	ACSL4	YNL176C	YNL176C
INPP5A/VMR1	ENSG00000103222	INPP5A	YHL035C	VMR1
GPKOW/MUP1	ENSG00000103257	GPKOW	YGR055W	MUP1
GRIPAP1/NBP35	ENSG00000103274	GRIPAP1	YGL091C	NBP35
FTSJ1/UBC9	ENSG00000103275	FTSJ1	YDL064W	UBC9
POLR1A/ARO2	ENSG00000103313	POLR1A	YGL148W	ARO2
LAPTM4A/EXG1	ENSG00000103319	LAPTM4A	YLR300W	EXG1
IP6K2/SUP35	ENSG00000103342	IP6K2	YDR172W	SUP35
STON1-GTF2A1L/RPL40B	ENSG00000103363	STON1-GTF2A1L	YKR094C	RPL40B
SRBD1/YDJ1	ENSG00000103423	SRBD1	YNL064C	YDJ1
CYFIP1/PEP5	ENSG00000103429	CYFIP1	YMR231W	PEP5
RASGRP2/SFP1	ENSG00000103495	RASGRP2	YLR403W	SFP1
PSME4/SSO1	ENSG00000103496	PSME4	YPL232W	SSO1
IFT80/TAE1	ENSG00000103510	IFT80	YBR261C	TAE1
SIRT2/AI4	ENSG00000103546	SIRT2	Q0065	AI4
ERLEC1/BRE1	ENSG00000103549	ERLEC1	YDL074C	BRE1
PPP2R5B/KSP1	ENSG00000103653	PPP2R5B	YHR082C	KSP1
PYGM/ATS1	ENSG00000103657	PYGM	YAL020C	ATS1
PITX1/YKR023W	ENSG00000103671	PITX1	YKR023W	YKR023W
TRPC7/APL2	ENSG00000103723	TRPC7	YKL135C	APL2
NUP133/FAA1	ENSG00000103740	NUP133	YOR317W	FAA1
NUCKS1/YPT11	ENSG00000103769	NUCKS1	YNL304W	YPT11
VPS35/RBA50	ENSG00000103932	VPS35	YDR527W	RBA50
DNAJA2/YBR259W	ENSG00000103966	DNAJA2	YBR259W	YBR259W
BCL3/MXR1	ENSG00000104064	BCL3	YER042W	MXR1
KCNAB2/PEP3	ENSG00000104142	KCNAB2	YLR148W	PEP3
ABCC9/BRF1	ENSG00000104221	ABCC9	YGR246C	BRF1
GAL/YSH1	ENSG00000104299	GAL	YLR277C	YSH1
CLEC2D/YNL190W	ENSG00000104313	CLEC2D	YNL190W	YNL190W
RORA/NUP116	ENSG00000104320	RORA	YMR047C	NUP116
DRD4/POP1	ENSG00000104356	DRD4	YNL221C	POP1
TGFBR3/IME2	ENSG00000104365	TGFBR3	YJL106W	IME2
KIAA1107/SOH1	ENSG00000104368	KIAA1107	YGL127C	SOH1
PLA2G10/YBR271W	ENSG00000104375	PLA2G10	YBR271W	YBR271W
ATP1B3/YPT32	ENSG00000104388	ATP1B3	YGL210W	YPT32
NEDD4/GNA1	ENSG00000104408	NEDD4	YFL017C	GNA1
PIGB/EMC2	ENSG00000104412	PIGB	YJR088C	EMC2
MAPK6/UBS1	ENSG00000104415	MAPK6	YBR165W	UBS1
GNB5/ARP10	ENSG00000104419	GNB5	YDR106W	ARP10
RAB27A/DAL80	ENSG00000104447	RAB27A	YKR034W	DAL80
CECR5/TAH1	ENSG00000104450	CECR5	YCR060W	TAH1
UFD1L/DAL81	ENSG00000104490	UFD1L	YIR023W	DAL81
LRP6/HUL5	ENSG00000104517	LRP6	YGL141W	HUL5
GUCY2C/EFB1	ENSG00000104529	GUCY2C	YAL003W	EFB1
SCT/PSA1	ENSG00000104549	SCT	YDL055C	PSA1
PHRF1/TMT1	ENSG00000104611	PHRF1	YER175C	TMT1
IKBKAP/BCH2	ENSG00000104613	IKBKAP	YKR027W	BCH2
NUCB2/VPS55	ENSG00000104660	NUCB2	YJR044C	VPS55
PFN2/OST3	ENSG00000104723	PFN2	YOR085W	OST3
PTPN3/UBX3	ENSG00000104805	PTPN3	YDL091C	UBX3
SPTB/GSY2	ENSG00000104812	SPTB	YLR258W	GSY2
DAPP1/ECI1	ENSG00000104823	DAPP1	YLR284C	ECI1
FGF10/JSN1	ENSG00000104824	FGF10	YJR091C	JSN1
SMG6/TUB2	ENSG00000104833	SMG6	YFL037W	TUB2
EXOC5/DIA4	ENSG00000104835	EXOC5	YHR011W	DIA4
CLTCL1/SNP1	ENSG00000104852	CLTCL1	YIL061C	SNP1
FSTL3/PIH1	ENSG00000104872	FSTL3	YHR034C	PIH1
DGCR2/PRP11	ENSG00000104897	DGCR2	YDL043C	PRP11
RNF126/TRM1	ENSG00000104907	RNF126	YDR120C	TRM1
MNT/SCH9	ENSG00000104936	MNT	YHR205W	SCH9
ZXDC/HSC82	ENSG00000104938	ZXDC	YMR186W	HSC82
POLB/RPL6B	ENSG00000104960	POLB	YLR448W	RPL6B
WIPI1/CNS1	ENSG00000104969	WIPI1	YBR155W	CNS1
ASNS/TIM44	ENSG00000104980	ASNS	YIL022W	TIM44
AP3M2/CCA1	ENSG00000105011	AP3M2	YER168C	CCA1
CNGB1/MAS1	ENSG00000105088	CNGB1	YLR163C	MAS1
ST6GALNAC2/CRH1	ENSG00000105127	ST6GALNAC2	YGR189C	CRH1
CHAT/POP4	ENSG00000105171	CHAT	YBR257W	POP4
PABPC1/SWI4	ENSG00000105186	PABPC1	YER111C	SWI4
TESK2/NOP1	ENSG00000105202	TESK2	YDL014W	NOP1
C16orf80/SAM2	ENSG00000105220	C16orf80	YDR502C	SAM2
CSNK2A2/PDR8	ENSG00000105221	CSNK2A2	YLR266C	PDR8
PTPN21/COQ9	ENSG00000105227	PTPN21	YLR201C	COQ9
EIF2B3/GFD2	ENSG00000105229	EIF2B3	YCL036W	GFD2
CAMK2A/ALF1	ENSG00000105254	CAMK2A	YNL148C	ALF1
TCOF1/FCJ1	ENSG00000105281	TCOF1	YKR016W	FCJ1
CDC42/CDH1	ENSG00000105325	CDC42	YGL003C	CDH1
OSBPL3/YML6	ENSG00000105364	OSBPL3	YML025C	YML6
EPHA8/RSC3	ENSG00000105369	EPHA8	YDR303C	RSC3
SLC12A3/QDR1	ENSG00000105370	SLC12A3	YIL120W	QDR1
RAD18/RPS19B	ENSG00000105372	RAD18	YNL302C	RPS19B
ATP2B1/NOP53	ENSG00000105373	ATP2B1	YPL146C	NOP53
NCK2/AVT7	ENSG00000105388	NCK2	YIL088C	AVT7
MAP4K4/MKK1	ENSG00000105397	MAP4K4	YOR231W	MKK1
RPL31/SEC17	ENSG00000105402	RPL31	YBL050W	SEC17
WDR1/YIP3	ENSG00000105404	WDR1	YNL044W	YIP3
SNX13/ERD2	ENSG00000105438	SNX13	YBL040C	ERD2
ARHGAP10/SYT1	ENSG00000105443	ARHGAP10	YPR095C	SYT1
RPS6KA2/RSA4	ENSG00000105447	RPS6KA2	YCR072C	RSA4
ING3/CDA1	ENSG00000105483	ING3	YLR307W	CDA1
WBSCR22/CDC9	ENSG00000105486	WBSCR22	YDL164C	CDC9
SEL1L/PLB3	ENSG00000105499	SEL1L	YOL011W	PLB3
TRIP13/TPD3	ENSG00000105568	TRIP13	YAL016W	TPD3
ATP6AP1/KAP95	ENSG00000105576	ATP6AP1	YLR347C	KAP95
TCF3/POX1	ENSG00000105607	TCF3	YGL205W	POX1
TRIB2/NRG1	ENSG00000105610	TRIB2	YDR043C	NRG1
DAZAP1/PRP31	ENSG00000105618	DAZAP1	YGR091W	PRP31
MBD3/PRM7	ENSG00000105662	MBD3	YDL039C	PRM7
PRLH/SEC28	ENSG00000105669	PRLH	YIL076W	SEC28
HLTF/DBP8	ENSG00000105671	HLTF	YHR169W	DBP8
CPSF1/SFG1	ENSG00000105676	CPSF1	YOR315W	SFG1
CDH19/YRB30	ENSG00000105698	CDH19	YGL164C	YRB30
PDCD2/PKH1	ENSG00000105723	PDCD2	YDR490C	PKH1
PRKACA/SPF1	ENSG00000105726	PRKACA	YEL031W	SPF1
LPHN1/PDR17	ENSG00000105737	LPHN1	YNL264C	PDR17
ACTN1/GLO4	ENSG00000105755	ACTN1	YOR040W	GLO4
RPS6KA6/BET1	ENSG00000105829	RPS6KA6	YIL004C	BET1
EPN2/DET1	ENSG00000105852	EPN2	YDR051C	DET1
PTPN18/MUK1	ENSG00000105854	PTPN18	YPL070W	MUK1
LIMS2/YKL069W	ENSG00000105855	LIMS2	YKL069W	YKL069W
LNX1/ZIM17	ENSG00000105866	LNX1	YNL310C	ZIM17
TFRC/WTM1	ENSG00000105875	TFRC	YOR230W	WTM1
SREBF1/HOS4	ENSG00000105887	SREBF1	YIL112W	HOS4
TRPC5/STV1	ENSG00000105929	TRPC5	YMR054W	STV1
AFF4/YGR066C	ENSG00000105939	AFF4	YGR066C	YGR066C
UBE2D1/YHR131C	ENSG00000105974	UBE2D1	YHR131C	YHR131C
MPP5/SAT4	ENSG00000105976	MPP5	YCR008W	SAT4
SMC1A/DJP1	ENSG00000105993	SMC1A	YIR004W	DJP1
HSD17B10/RIM1	ENSG00000106028	HSD17B10	YCR028C-A	RIM1
MARK2/RAD1	ENSG00000106052	MARK2	YPL022W	RAD1
HMMR/YCR099C	ENSG00000106069	HMMR	YCR099C	YCR099C
CHFR/TLG2	ENSG00000106089	CHFR	YOL018C	TLG2
TRHDE/GRS2	ENSG00000106105	TRHDE	YPR081C	GRS2
P4HA2/GIS3	ENSG00000106125	P4HA2	YLR094C	GIS3
FCGR2B/FCY22	ENSG00000106128	FCGR2B	YER060W-A	FCY22
NFATC3/RPL20B	ENSG00000106246	NFATC3	YOR312C	RPL20B
ACADVL/PRT1	ENSG00000106263	ACADVL	YOR361C	PRT1
FBXW11/YLR179C	ENSG00000106333	FBXW11	YLR179C	YLR179C
ACAP1/NOP15	ENSG00000106344	ACAP1	YNL110C	NOP15
CRMP1/IMD3	ENSG00000106348	CRMP1	YLR432W	IMD3
DERL2/LSM5	ENSG00000106355	DERL2	YER146W	LSM5
NDE1/KTR3	ENSG00000106397	NDE1	YBR205W	KTR3
MRVI1/VPS71	ENSG00000106400	MRVI1	YML041C	VPS71
AP1M1/YML083C	ENSG00000106571	AP1M1	YML083C	YML083C
PVR/PRE6	ENSG00000106588	PVR	YOL038W	PRE6
IKBKG/MRPL32	ENSG00000106591	IKBKG	YCR003W	MRPL32
XRCC1/RHB1	ENSG00000106615	XRCC1	YCR027C	RHB1
SCARB1/SNF4	ENSG00000106617	SCARB1	YGL115W	SNF4
MCM2/POL31	ENSG00000106628	MCM2	YJR006W	POL31
TP63/HXK2	ENSG00000106633	TP63	YGL253W	HXK2
LLGL2/VMA21	ENSG00000106688	LLGL2	YGR105W	VMA21
NLE1/HIR1	ENSG00000106789	NLE1	YBL008W	HIR1
SDHA/DFG16	ENSG00000106952	SDHA	YOR030W	DFG16
SMARCE1/ADK2	ENSG00000106992	SMARCE1	YER170W	ADK2
KDM5A/AZR1	ENSG00000107020	KDM5A	YGR224W	AZR1
ADAM11/ART10	ENSG00000107105	ADAM11	YLR392C	ART10
PPP2R3A/FRQ1	ENSG00000107130	PPP2R3A	YDR373W	FRQ1
FERMT2/SCP160	ENSG00000107164	FERMT2	YJL080C	SCP160
ABCB11/PSD1	ENSG00000107186	ABCB11	YNL169C	PSD1
CD5L/SPG4	ENSG00000107187	CD5L	YMR107W	SPG4
PTGS2/MBF1	ENSG00000107223	PTGS2	YOR298C-A	MBF1
IGF2BP2/MRF1	ENSG00000107242	IGF2BP2	YGL143C	MRF1
MAP3K13/SNL1	ENSG00000107262	MAP3K13	YIL016W	SNL1
ST6GAL1/ECM32	ENSG00000107290	ST6GAL1	YER176W	ECM32
VDAC1P1/PDR10	ENSG00000107331	VDAC1P1	YOR328W	PDR10
PICALM/CDC34	ENSG00000107341	PICALM	YDR054C	CDC34
NSF/GAT1	ENSG00000107485	NSF	YFL021W	GAT1
GLI2/SLG1	ENSG00000107518	GLI2	YOR008C	SLG1
CLASP1/TKL2	ENSG00000107537	CLASP1	YBR117C	TKL2
MRPS34/PEX13	ENSG00000107554	MRPS34	YLR191W	PEX13
NOTCH3/DPB11	ENSG00000107560	NOTCH3	YJL090C	DPB11
CLNS1A/PHB1	ENSG00000107566	CLNS1A	YGR132C	PHB1
PPP2R2C/RPG1	ENSG00000107581	PPP2R2C	YBR079C	RPG1
TEAD2/PET18	ENSG00000107611	TEAD2	YCR020C	PET18
EED/TIF1	ENSG00000107625	EED	YKR059W	TIF1
CDHR2/FMP48	ENSG00000107643	CDHR2	YGR052W	FMP48
SNCB/YOR022C	ENSG00000107651	SNCB	YOR022C	YOR022C
TSG101/NSE4	ENSG00000107672	TSG101	YDL105W	NSE4
ATP2A3/ATG26	ENSG00000107679	ATP2A3	YLR189C	ATG26
CA12/CNA1	ENSG00000107758	CA12	YLR433C	CNA1
MGLL/MPM1	ENSG00000107771	MGLL	YJL066C	MPM1
NTN4/PHO5	ENSG00000107789	NTN4	YBR093C	PHO5
BCS1L/YCR051W	ENSG00000107854	BCS1L	YCR051W	YCR051W
NUAK1/GEA2	ENSG00000107862	NUAK1	YEL022W	GEA2
SLC24A1/SAC7	ENSG00000107863	SLC24A1	YDR389W	SAC7
SCARF1/BCP1	ENSG00000107949	SCARF1	YDR361C	BCP1
LMAN1/YOL098C	ENSG00000107959	LMAN1	YOL098C	YOL098C
PTPLAD1/MPD1	ENSG00000108010	PTPLAD1	YOR288C	MPD1
IPCEF1/NUP159	ENSG00000108021	IPCEF1	YIL115C	NUP159
ZZEF1/SMC3	ENSG00000108055	ZZEF1	YJL074C	SMC3
ENO1/NUD1	ENSG00000108061	ENO1	YOR373W	NUD1
SLC12A1/NHP10	ENSG00000108064	SLC12A1	YDL002C	NHP10
C19orf10/RTS3	ENSG00000108091	C19orf10	YGR161C	RTS3
ANO8/PCL1	ENSG00000108100	ANO8	YNL289W	PCL1
ARHGEF10L/CYC7	ENSG00000108107	ARHGEF10L	YEL039C	CYC7
TXK/CAF120	ENSG00000108175	TXK	YNL278W	CAF120
KCNQ2/YHI9	ENSG00000108187	KCNQ2	YHR029C	YHI9
TACR2/HED1	ENSG00000108256	TACR2	YDR014W-A	HED1
ACTR6/ADA2	ENSG00000108264	ACTR6	YDR448W	ADA2
TIPIN/PRE4	ENSG00000108294	TIPIN	YFR050C	PRE4
SRI/CWC25	ENSG00000108296	SRI	YNL245C	CWC25
EIF4G3/RAD7	ENSG00000108306	EIF4G3	YJR052W	RAD7
NUP37/NHP6A	ENSG00000108312	NUP37	YPR052C	NHP6A
SEMA3A/YNL019C	ENSG00000108342	SEMA3A	YNL019C	YNL019C
SEMA3C/RPN3	ENSG00000108344	SEMA3C	YER021W	RPN3
ACAT1/NOP8	ENSG00000108349	ACAT1	YOL144W	NOP8
CELSR1/SEE1	ENSG00000108370	CELSR1	YIL064W	SEE1
ZNF638/FUN19	ENSG00000108375	ZNF638	YAL034C	FUN19
ADD2/RAD57	ENSG00000108384	ADD2	YDR004W	RAD57
FGF4/RPN10	ENSG00000108424	FGF4	YHR200W	RPN10
RASAL2/BOS1	ENSG00000108433	RASAL2	YLR078C	BOS1
MARK3/HRQ1	ENSG00000108469	MARK3	YDR291W	HRQ1
SLC25A3/ATG4	ENSG00000108510	SLC25A3	YNL223W	ATG4
FOSL2/DMA1	ENSG00000108523	FOSL2	YHR115C	DMA1
FRYL/DIC1	ENSG00000108528	FRYL	YLR348C	DIC1
FSCN1/KRS1	ENSG00000108559	FSCN1	YDR037W	KRS1
ACTB/SRO9	ENSG00000108561	ACTB	YCL037C	SRO9
PLD1/DOP1	ENSG00000108576	PLD1	YDR141C	DOP1
WDR62/GOS1	ENSG00000108587	WDR62	YHL031C	GOS1
DLG1/RBG2	ENSG00000108591	DLG1	YGR173W	RBG2
RAB7A/SPB1	ENSG00000108592	RAB7A	YCL054W	SPB1
BCAP29/RSC6	ENSG00000108604	BCAP29	YCR052W	RSC6
SART3/YML108W	ENSG00000108641	SART3	YML108W	YML108W
ARHGAP15/RRP5	ENSG00000108651	ARHGAP15	YMR229C	RRP5
PAX2/SNU114	ENSG00000108654	PAX2	YKL173W	SNU114
EXOSC7/RPN6	ENSG00000108671	EXOSC7	YDL097C	RPN6
KIFAP3/SPT7	ENSG00000108773	KIFAP3	YBR081C	SPT7
MCM6/YPT6	ENSG00000108774	MCM6	YLR262C	YPT6
REXO2/INO4	ENSG00000108788	REXO2	YOL108C	INO4
RBM7/MRP7	ENSG00000108826	RBM7	YNL005C	MRP7
RBMS2/RHO5	ENSG00000108830	RBMS2	YNL180C	RHO5
BAZ2A/HOS2	ENSG00000108840	BAZ2A	YGL194C	HOS2
PTPN23/LUC7	ENSG00000108848	PTPN23	YDL087C	LUC7
MLH1/HUL4	ENSG00000108854	MLH1	YJR036C	HUL4
UNG/MSG5	ENSG00000108861	UNG	YNL053W	MSG5
KLHL20/RNR4	ENSG00000108946	KLHL20	YGR180C	RNR4
RGS11/LOT5	ENSG00000108953	RGS11	YKL183W	LOT5
PLXNA2/SSK22	ENSG00000108984	PLXNA2	YCR073C	SSK22
SPAG5/YNL035C	ENSG00000109046	SPAG5	YNL035C	YNL035C
ANKRD13A/YDR248C	ENSG00000109047	ANKRD13A	YDR248C	YDR248C
TPD52/RUD3	ENSG00000109061	TPD52	YOR216C	RUD3
ACACB/YIR042C	ENSG00000109065	ACACB	YIR042C	YIR042C
TRAF4/SPT6	ENSG00000109111	TRAF4	YGR116W	SPT6
PAG1/DEP1	ENSG00000109118	PAG1	YAL013W	DEP1
GPATCH1/POM33	ENSG00000109133	GPATCH1	YLL023C	POM33
ICAM3/AVO2	ENSG00000109320	ICAM3	YMR068W	AVO2
NT5C2/SIN4	ENSG00000109339	NT5C2	YNL236W	SIN4
MCAM/SPP41	ENSG00000109458	MCAM	YDR464W	SPP41
GPC4/MGE1	ENSG00000109519	GPC4	YOR232W	MGE1
CAMSAP3/GEF1	ENSG00000109572	CAMSAP3	YJR040W	GEF1
RAP1GAP/PRP43	ENSG00000109606	RAP1GAP	YGL120C	PRP43
XAB2/CRP1	ENSG00000109686	XAB2	YHR146W	CRP1
ARHGEF1/HSP78	ENSG00000109689	ARHGEF1	YDR258C	HSP78
STXBP2/TAH18	ENSG00000109756	STXBP2	YPR048W	TAH18
MAP2K7/PEX28	ENSG00000109775	MAP2K7	YHR150W	PEX28
NMRK2/USV1	ENSG00000109787	NMRK2	YPL230W	USV1
DGKD/GPM3	ENSG00000109814	DGKD	YOL056W	GPM3
CTTNBP2/FMP52	ENSG00000109854	CTTNBP2	YER004W	FMP52
ACTL6B/ELP4	ENSG00000109911	ACTL6B	YPL101W	ELP4
RARB/ZPR1	ENSG00000109917	RARB	YGR211W	ZPR1
TOP2B/SSB1	ENSG00000109971	TOP2B	YDL229W	SSB1
NFKB2/IRS4	ENSG00000110047	NFKB2	YKR019C	IRS4
PPP1R12B/OSH2	ENSG00000110048	PPP1R12B	YDL019C	OSH2
DNAJC10/DCS2	ENSG00000110063	DNAJC10	YOR173W	DCS2
GTF3C1/SAP185	ENSG00000110075	GTF3C1	YJL098W	SAP185
IL4R/YAT1	ENSG00000110090	IL4R	YAR035W	YAT1
USP33/PHO91	ENSG00000110344	USP33	YNR013C	PHO91
PAK3/DHH1	ENSG00000110367	PAK3	YDL160C	DHH1
DCX/REC104	ENSG00000110395	DCX	YHR157W	REC104
SNRPA/KNS1	ENSG00000110422	SNRPA	YLL019C	KNS1
SPAG6/SED4	ENSG00000110427	SPAG6	YCR067C	SED4
EXOSC5/LAT1	ENSG00000110435	EXOSC5	YNL071W	LAT1
DYNC1I2/YNL247W	ENSG00000110619	DYNC1I2	YNL247W	YNL247W
APBB1IP/TOM70	ENSG00000110711	APBB1IP	YNL121C	TOM70
LRCH4/EKI1	ENSG00000110721	LRCH4	YDR147W	EKI1
FAM76B/TFB1	ENSG00000110768	FAM76B	YDR311W	TFB1
SIRT6/NAS2	ENSG00000110801	SIRT6	YIL007C	NAS2
TYR/SPC19	ENSG00000110841	TYR	YDR201W	SPC19
POLD3/PAR32	ENSG00000110851	POLD3	YDL173W	PAR32
ACTN2/CRN1	ENSG00000110880	ACTN2	YLR429W	CRN1
CAPZB/CAX4	ENSG00000110881	CAPZB	YGR036C	CAX4
PHF17/ERG12	ENSG00000110921	PHF17	YMR208W	ERG12
UBE2A/ATP2	ENSG00000110955	UBE2A	YJR121W	ATP2
FGFR1/LAP2	ENSG00000111144	FGFR1	YNL045W	LAP2
FKBP6/CAT8	ENSG00000111206	FKBP6	YMR280C	CAT8
GTF2I/RPS24B	ENSG00000111241	GTF2I	YIL069C	RPS24B
SMC1B/ALD5	ENSG00000111275	SMC1B	YER073W	ALD5
FBLN1/TAD2	ENSG00000111319	FBLN1	YJL035C	TAD2
ITGA8/YHR177W	ENSG00000111321	ITGA8	YHR177W	YHR177W
CST7/TFB4	ENSG00000111358	CST7	YPR056W	TFB4
MAP2/SSO2	ENSG00000111450	MAP2	YMR183C	SSO2
PIAS2/RET3	ENSG00000111481	PIAS2	YPL010W	RET3
AMPH/MET18	ENSG00000111530	AMPH	YIL128W	MET18
ARAF/NUP84	ENSG00000111581	ARAF	YDL116W	NUP84
MCCC1/CDC36	ENSG00000111596	MCCC1	YDL165W	CDC36
FAP/TOF1	ENSG00000111602	FAP	YNL273W	TOF1
NEBL/HRP1	ENSG00000111605	NEBL	YOL123W	HRP1
UBE2K/TDH3	ENSG00000111640	UBE2K	YGR192C	TDH3
PIK3C3/NOP2	ENSG00000111641	PIK3C3	YNL061W	NOP2
N4BP2/PHO23	ENSG00000111642	N4BP2	YNL097C	PHO23
SYNJ2/UBP2	ENSG00000111667	SYNJ2	YOR124C	UBP2
ADCY2/ENO1	ENSG00000111674	ADCY2	YGR254W	ENO1
PPP2R5C/MDG1	ENSG00000111725	PPP2R5C	YNL173C	MDG1
RBFOX1/CTF19	ENSG00000111732	RBFOX1	YPL018W	CTF19
GNB1/WHI4	ENSG00000111786	GNB1	YDL224C	WHI4
HOXA9/KTR2	ENSG00000111802	HOXA9	YKR061W	KTR2
EDN1/GIR2	ENSG00000111832	EDN1	YDR152W	GIR2
MLLT10/ASF1	ENSG00000111875	MLLT10	YJL115W	ASF1
ADCYAP1R1/CEG1	ENSG00000111880	ADCYAP1R1	YGL130W	CEG1
NRD1/YER121W	ENSG00000111907	NRD1	YER121W	YER121W
VDAC3/SER2	ENSG00000112029	VDAC3	YGR208W	SER2
PCM1/RDS1	ENSG00000112033	PCM1	YCR106W	RDS1
CBFA2T2/STE3	ENSG00000112038	CBFA2T2	YKL178C	STE3
DBC1/CDC15	ENSG00000112062	DBC1	YAR019C	CDC15
ITCH/MEP3	ENSG00000112077	ITCH	YPR138C	MEP3
TP73/MRK1	ENSG00000112079	TP73	YDL079C	MRK1
TOLLIP/YHR009C	ENSG00000112096	TOLLIP	YHR009C	YHR009C
UBE2D4/MCM5	ENSG00000112118	UBE2D4	YLR274W	MCM5
RUNX1T1/FAR10	ENSG00000112130	RUNX1T1	YLR238W	FAR10
THOC1/HRT3	ENSG00000112146	THOC1	YLR097C	HRT3
OSBPL6/HUR1	ENSG00000112164	OSBPL6	YGL168W	HUR1
SLC1A3/SRV2	ENSG00000112186	SLC1A3	YNL138W	SRV2
XRCC5/MET22	ENSG00000112200	XRCC5	YOL064C	MET22
LXN/AMN1	ENSG00000112234	LXN	YBR158W	AMN1
SP140/SSN8	ENSG00000112237	SP140	YNL025C	SSN8
MKNK1/XPT1	ENSG00000112242	MKNK1	YJR133W	XPT1
TNS1/SLH1	ENSG00000112249	TNS1	YGR271W	SLH1
REXO1/ZPS1	ENSG00000112319	REXO1	YOL154W	ZPS1
SAR1A/MVP1	ENSG00000112335	SAR1A	YMR004W	MVP1
CDC14A/SKI7	ENSG00000112339	CDC14A	YOR076C	SKI7
RAPGEF3/PEX7	ENSG00000112357	RAPGEF3	YDR142C	PEX7
CEACAM1/YKE4	ENSG00000112473	CEACAM1	YIL023C	YKE4
SENP1/AVT3	ENSG00000112486	SENP1	YKL146W	AVT3
DUSP13/GON7	ENSG00000112531	DUSP13	YJL184W	GON7
CIC/CLB6	ENSG00000112576	CIC	YGR109C	CLB6
LIPE/ENP1	ENSG00000112578	LIPE	YBR247C	ENP1
FDFT1/SPT15	ENSG00000112592	FDFT1	YER148W	SPT15
PAFAH1B3/RML2	ENSG00000112651	PAFAH1B3	YEL050C	RML2
OPHN1/SEC5	ENSG00000112685	OPHN1	YDR166C	SEC5
KIF22/ULP2	ENSG00000112701	KIF22	YIL031W	ULP2
SCGN/PRP45	ENSG00000112739	SCGN	YAL032C	PRP45
PGM1/FUN26	ENSG00000112759	PGM1	YAL022C	FUN26
DDX1/HIS4	ENSG00000112769	DDX1	YCL030C	HIS4
DNM2/GTO3	ENSG00000112782	DNM2	YMR251W	GTO3
EPB41L2/DIG1	ENSG00000112851	EPB41L2	YPL049C	DIG1
RIMS1/PAP2	ENSG00000112941	RIMS1	YOL115W	PAP2
STX7/FRE2	ENSG00000112964	STX7	YKL220C	FRE2
RABL2B/ERG13	ENSG00000112972	RABL2B	YML126C	ERG13
KEAP1/ERP4	ENSG00000112983	KEAP1	YOR016C	ERP4
PTPRH/LYS1	ENSG00000112992	PTPRH	YIR034C	LYS1
EPHA6/SSA3	ENSG00000113013	EPHA6	YBL075C	SSA3
SCTR/AEP3	ENSG00000113048	SCTR	YPL005W	AEP3
RFX3/YSC84	ENSG00000113263	RFX3	YHR016C	YSC84
RIF1/APE3	ENSG00000113269	RIF1	YBR286W	APE3
RAB21/THG1	ENSG00000113272	RAB21	YGR024C	THG1
SLC4A4/ENT3	ENSG00000113282	SLC4A4	YJR125C	ENT3
SMARCA2/CCR4	ENSG00000113300	SMARCA2	YAL021C	CCR4
RDH8/MSH3	ENSG00000113318	RDH8	YCR092C	MSH3
SESN1/RNT1	ENSG00000113360	SESN1	YMR239C	RNT1
MID2/SUB1	ENSG00000113387	MID2	YMR039C	SUB1
COL5A3/DIA3	ENSG00000113448	COL5A3	YDL024C	DIA3
SRCAP/RAD17	ENSG00000113456	SRCAP	YOR368W	RAD17
KIAA0020/SOL2	ENSG00000113552	KIAA0020	YCR073W-A	SOL2
CPB2/SKP1	ENSG00000113558	CPB2	YDR328C	SKP1
CHRNA3/NUP170	ENSG00000113569	CHRNA3	YBL079W	NUP170
KCNN2/PPH22	ENSG00000113575	KCNN2	YDL188C	PPH22
CNOT4/FLO9	ENSG00000113580	CNOT4	YAL063C	FLO9
PSEN1/PRP46	ENSG00000113593	PSEN1	YPL151C	PRP46
CPOX/ARL3	ENSG00000113595	CPOX	YPL051W	ARL3
MOK/SFB2	ENSG00000113615	MOK	YNL049C	SFB2
HSP90AA1/MRPL1	ENSG00000113645	HSP90AA1	YDR116C	MRPL1
RBL1/PRP40	ENSG00000113649	RBL1	YKL012W	PRP40
DLGAP4/HSP10	ENSG00000113657	DLGAP4	YOR020C	HSP10
CFHR2/YLR253W	ENSG00000113712	CFHR2	YLR253W	YLR253W
NDC80/ERV46	ENSG00000113719	NDC80	YAL042W	ERV46
AP4E1/PKC1	ENSG00000113721	AP4E1	YBL105C	PKC1
RSBN1/SMC4	ENSG00000113810	RSBN1	YLR086W	SMC4
MAGI3/ARP4	ENSG00000113812	MAGI3	YJL081C	ARP4
CXCL2/GIS1	ENSG00000113916	CXCL2	YDR096W	GIS1
AFP/OGG1	ENSG00000114026	AFP	YML060W	OGG1
COL4A4/UFD4	ENSG00000114062	COL4A4	YKL010C	UFD4
OSTM1/VID28	ENSG00000114098	OSTM1	YIL017C	VID28
CDH7/RIM2	ENSG00000114120	CDH7	YBR192W	RIM2
PCNP/APC11	ENSG00000114125	PCNP	YDL008W	APC11
ARG2/BDF1	ENSG00000114166	ARG2	YLR399C	BDF1
MEF2C/ARC19	ENSG00000114209	MEF2C	YKL013C	ARC19
PTPRC/BCY1	ENSG00000114302	PTPRC	YIL033C	BCY1
CACNA1S/UBP3	ENSG00000114316	CACNA1S	YER151C	UBP3
PKP1/GPA2	ENSG00000114353	PKP1	YER020W	GPA2
UBA5/UBP5	ENSG00000114374	UBA5	YER144C	UBP5
STK17B/RPL24A	ENSG00000114391	STK17B	YGL031C	RPL24A
CDC14B/GPB2	ENSG00000114423	CDC14B	YAL056W	GPB2
ZNF510/GLC3	ENSG00000114480	ZNF510	YEL011W	GLC3
LRP2/URA3	ENSG00000114491	LRP2	YEL021W	URA3
ZNF506/NRD1	ENSG00000114503	ZNF506	YNL251C	NRD1
DUSP12/VMA1	ENSG00000114573	DUSP12	YDL185W	VMA1
ENSG00000081770/SWD3	ENSG00000114650	ENSG00000081770	YBR175W	SWD3
CADPS2/YDR415C	ENSG00000114738	CADPS2	YDR415C	YDR415C
HSPB11/HFI1	ENSG00000114745	HSPB11	YPL254W	HFI1
IL12RB2/SUI1	ENSG00000114784	IL12RB2	YNL244C	SUI1
SMARCD3/CPR4	ENSG00000114857	SMARCD3	YCR069W	CPR4
FYB/TIF4631	ENSG00000114867	FYB	YGR162W	TIF4631
MPP4/ORM1	ENSG00000114978	MPP4	YGR038W	ORM1
STRADB/ARP7	ENSG00000115073	STRADB	YPR034W	ARP7
BZW1/ARP3	ENSG00000115091	BZW1	YJR065C	ARP3
PGR/ARG8	ENSG00000115107	PGR	YOL140W	ARG8
ME2/IST3	ENSG00000115128	ME2	YIR005W	IST3
C5orf22/ZTA1	ENSG00000115129	C5orf22	YBR046C	ZTA1
CCNT2/YLR177W	ENSG00000115145	CCNT2	YLR177W	YLR177W
EPB41L3/GUT2	ENSG00000115159	EPB41L3	YIL155C	GUT2
COBLL1/HHT2	ENSG00000115163	COBLL1	YNL031C	HHT2
DLG3/YML079W	ENSG00000115207	DLG3	YML079W	YML079W
TRAF5/GCN3	ENSG00000115211	TRAF5	YKR026C	GCN3
MRPL22/RPN11	ENSG00000115233	MRPL22	YFR004W	RPN11
GEMIN5/CYR1	ENSG00000115241	GEMIN5	YJL005W	CYR1
OPRK1/YIM1	ENSG00000115252	OPRK1	YMR152W	YIM1
NFE2L1/PRB1	ENSG00000115257	NFE2L1	YEL060C	PRB1
GSK3B/CWH41	ENSG00000115275	GSK3B	YGL027C	CWH41
ITGB5/DNF3	ENSG00000115306	ITGB5	YMR162C	DNF3
ERC1/CUE4	ENSG00000115307	ERC1	YML101C	CUE4
XPO1/YDL218W	ENSG00000115353	XPO1	YDL218W	YDL218W
PALB2/ZIP1	ENSG00000115355	PALB2	YDR285W	ZIP1
DOPEY1/SLX1	ENSG00000115392	DOPEY1	YBR228W	SLX1
BCKDHB/BSC2	ENSG00000115414	BCKDHB	YDR275W	BSC2
KAT6A/BLI1	ENSG00000115415	KAT6A	YKL061W	BLI1
ULK2/GMH1	ENSG00000115446	ULK2	YKR030W	GMH1
GRHL2/CCT4	ENSG00000115484	GRHL2	YDL143W	CCT4
TNPO1/PLP1	ENSG00000115514	TNPO1	YDR183W	PLP1
P2RX5/HSH155	ENSG00000115524	P2RX5	YMR288W	HSH155
ITGAE/VPS24	ENSG00000115561	ITGAE	YKL041W	VPS24
DIS3/YJR096W	ENSG00000115594	DIS3	YJR096W	YJR096W
PIBF1/FLO1	ENSG00000115602	PIBF1	YAR050W	FLO1
ENSG00000083622/SPO12	ENSG00000115648	ENSG00000083622	YHR152W	SPO12
NUFIP1/CSR2	ENSG00000115652	NUFIP1	YPR030W	CSR2
RRAGB/SDS22	ENSG00000115685	RRAGB	YKL193C	SDS22
CYLD/SPE1	ENSG00000115758	CYLD	YKL184W	SPE1
SLC27A5/RPL23A	ENSG00000115762	SLC27A5	YBL087C	RPL23A
ZNF324/GRH1	ENSG00000115806	ZNF324	YDR517W	GRH1
ZNF446/CAC2	ENSG00000115808	ZNF446	YML102W	CAC2
ZNF8/AAC1	ENSG00000115840	ZNF8	YMR056C	AAC1
RPS5/YMR114C	ENSG00000115850	RPS5	YMR114C	YMR114C
FAT1/DPS1	ENSG00000115866	FAT1	YLL018C	DPS1
YTHDC1/NOP6	ENSG00000115875	YTHDC1	YDL213C	NOP6
CHMP2B/CDC25	ENSG00000115904	CHMP2B	YLR310C	CDC25
PPIE/BNA5	ENSG00000115919	PPIE	YLR231C	BNA5
ZMPSTE24/VRP1	ENSG00000115935	ZMPSTE24	YLR337C	VRP1
NOA1/KRR1	ENSG00000115946	NOA1	YCL059C	KRR1
REST/CDC6	ENSG00000115947	REST	YJL194W	CDC6
SSH1/MRPS18	ENSG00000115963	SSH1	YNL306W	MRPS18
GSTP1/MRM1	ENSG00000115966	GSTP1	YOR201C	MRM1
APLP2/FKS1	ENSG00000116001	APLP2	YLR342W	FKS1
SLCO1A2/SMT3	ENSG00000116030	SLCO1A2	YDR510W	SMT3
WBP11/SSZ1	ENSG00000116044	WBP11	YHR064C	SSZ1
EIF3I/IRC24	ENSG00000116096	EIF3I	YIR036C	IRC24
TXLNA/ALO1	ENSG00000116133	TXLNA	YML086C	ALO1
APOB/RFA3	ENSG00000116147	APOB	YJL173C	RFA3
NCOA1/GPX2	ENSG00000116157	NCOA1	YBR244W	GPX2
KIF3C/STE14	ENSG00000116237	KIF3C	YDR410C	STE14
RAB10/RPL22A	ENSG00000116251	RAB10	YLR061W	RPL22A
GCKR/RAD26	ENSG00000116254	GCKR	YJR035W	RAD26
HADHA/SEC1	ENSG00000116266	HADHA	YDR164C	SEC1
MAPRE3/PUB1	ENSG00000116350	MAPRE3	YNL016W	PUB1
CAD/ELP2	ENSG00000116455	CAD	YGR200C	ELP2
CD59/ATP4	ENSG00000116459	CD59	YPL078C	ATP4
CD82/YPT31	ENSG00000116473	CD82	YER031C	YPT31
ATRX/BYE1	ENSG00000116539	ATRX	YKL005C	BYE1
TAF9/SMP1	ENSG00000116604	TAF9	YBR182C	SMP1
FCN1/SPE3	ENSG00000116649	FCN1	YPR069C	SPE3
MECOM/STB6	ENSG00000116661	MECOM	YKL072W	STB6
SCAMP1/REV7	ENSG00000116670	SCAMP1	YIL139C	REV7
PREP/YLH47	ENSG00000116679	PREP	YPR125W	YLH47
HACE1/FZO1	ENSG00000116688	HACE1	YBR179C	FZO1
SEH1L/EBS1	ENSG00000116698	SEH1L	YDR206W	EBS1
WDR47/PLP2	ENSG00000116703	WDR47	YOR281C	PLP2
OVGP1/GCD14	ENSG00000116731	OVGP1	YJL125C	GCD14
MAP3K4/AMD1	ENSG00000116748	MAP3K4	YML035C	AMD1
PILRA/YER077C	ENSG00000116750	PILRA	YER077C	YER077C
IGSF9/HSH49	ENSG00000116754	IGSF9	YOR319W	HSH49
ABCB1/CYS3	ENSG00000116761	ABCB1	YAL012W	CYS3
AKR1B1/PSK2	ENSG00000116783	AKR1B1	YOL045W	PSK2
CPNE3/SOR2	ENSG00000116791	CPNE3	YDL246C	SOR2
RRN3/RPS12	ENSG00000116918	RRN3	YOR369C	RPS12
CTTN/GTR2	ENSG00000116954	CTTN	YGR163W	GTR2
MTIF2/POS5	ENSG00000116962	MTIF2	YPL188W	POS5
TTC39A/RPS10A	ENSG00000116983	TTC39A	YOR293W	RPS10A
EPS15/MHT1	ENSG00000116984	EPS15	YLL062C	MHT1
ORC1/SLM2	ENSG00000117020	ORC1	YNL047C	SLM2
MGST2/RIB5	ENSG00000117091	MGST2	YBR256C	RIB5
CHERP/MIF2	ENSG00000117114	CHERP	YKL089W	MIF2
ATG16L1/SDH2	ENSG00000117118	ATG16L1	YLL041C	SDH2
USP40/SSF1	ENSG00000117133	USP40	YHR066W	SSF1
RAD54L/JHD2	ENSG00000117139	RAD54L	YJR119C	JHD2
MAST2/MRPS28	ENSG00000117155	MAST2	YDR337W	MRPS28
DNAJA1/BCD1	ENSG00000117174	DNAJA1	YHR040W	BCD1
B4GALT1/YOR262W	ENSG00000117228	B4GALT1	YOR262W	YOR262W
CHMP5/ROD1	ENSG00000117289	CHMP5	YOR018W	ROD1
NFX1/DYS1	ENSG00000117298	NFX1	YHR068W	DYS1
DIMT1/GAL10	ENSG00000117308	DIMT1	YBR019C	GAL10
IPO11/YGL082W	ENSG00000117385	IPO11	YGL082W	YGL082W
EIF2AK1/GAL2	ENSG00000117394	EIF2AK1	YLR081W	GAL2
EPDR1/EBP2	ENSG00000117395	EPDR1	YKL172W	EBP2
SEPHS1/CDC20	ENSG00000117399	SEPHS1	YGL116W	CDC20
MRPL28/KAP122	ENSG00000117408	MRPL28	YGL016W	KAP122
CEACAM6/VMA16	ENSG00000117410	CEACAM6	YHR026W	VMA16
RBM22/YPR1	ENSG00000117448	RBM22	YDR368W	YPR1
TMED2/TSA1	ENSG00000117450	TMED2	YML028W	TSA1
ERO1LB/MSB4	ENSG00000117461	ERO1LB	YOL112W	MSB4
ZFAND6/PHO13	ENSG00000117519	ZFAND6	YDL236W	PHO13
TXLNG/YKT6	ENSG00000117533	TXLNG	YKL196C	YKT6
PPEF1/DPH5	ENSG00000117543	PPEF1	YLR172C	DPH5
LAT2/WWM1	ENSG00000117560	LAT2	YFL010C	WWM1
HUWE1/PRX1	ENSG00000117592	HUWE1	YBL064C	PRX1
ZW10/YIR035C	ENSG00000117594	ZW10	YIR035C	YIR035C
ALG9/UTP25	ENSG00000117597	ALG9	YIL091C	UTP25
MYBPC2/YAP3	ENSG00000117632	MYBPC2	YHL009C	YAP3
NOX4/ECM25	ENSG00000117676	NOX4	YJL201W	ECM25
ACOX3/RER2	ENSG00000117682	ACOX3	YBR002C	RER2
MTMR2/SWI1	ENSG00000117713	MTMR2	YPL016W	SWI1
PPP1R15A/RFA2	ENSG00000117748	PPP1R15A	YNL312W	RFA2
HSD17B14/OSH6	ENSG00000117859	HSD17B14	YKR003W	OSH6
TRIP6/TCB3	ENSG00000117868	TRIP6	YML072C	TCB3
ACHE/YCL068C	ENSG00000117971	ACHE	YCL068C	YCL068C
FTL/PEP4	ENSG00000117984	FTL	YPL154C	PEP4
SRRT/IRR1	ENSG00000118007	SRRT	YIL026C	IRR1
BAX/ARG4	ENSG00000118046	BAX	YHR018C	ARG4
NLK/SET1	ENSG00000118058	NLK	YHR119W	SET1
PIGS/NTH2	ENSG00000118094	PIGS	YBR001C	NTH2
ATXN7L3/MIG3	ENSG00000118263	ATXN7L3	YER028C	MIG3
PGS1/MOT3	ENSG00000118495	PGS1	YMR070W	MOT3
PSMC5/POC4	ENSG00000118503	PSMC5	YPL144W	POC4
UIMC1/YJR154W	ENSG00000118507	UIMC1	YJR154W	YJR154W
CETP/YPT53	ENSG00000118508	CETP	YNL093W	YPT53
MMP2/YDR026C	ENSG00000118513	MMP2	YDR026C	YDR026C
GNAO1/NPR1	ENSG00000118515	GNAO1	YNL183C	NPR1
OGFOD1/CAR1	ENSG00000118520	OGFOD1	YPL111W	CAR1
SH3BP2/YLR352W	ENSG00000118564	SH3BP2	YLR352W	YLR352W
ADD1/SEC22	ENSG00000118640	ADD1	YLR268W	SEC22
C14orf166/SWP1	ENSG00000118705	C14orf166	YMR149W	SWP1
NID2/PDI1	ENSG00000118729	NID2	YCL043C	PDI1
GMCL1/MIG1	ENSG00000118922	GMCL1	YGL035C	MIG1
SF3B2/SNX4	ENSG00000118960	SF3B2	YJL036W	SNX4
KLHL42/PCL9	ENSG00000118971	KLHL42	YDL179W	PCL9
GNAS/TFC4	ENSG00000119041	GNAS	YGR047C	TFC4
DNM1L/UBC5	ENSG00000119048	DNM1L	YDR059C	UBC5
PTHLH/YPR015C	ENSG00000119138	PTHLH	YPR015C	YPR015C
PHACTR3/UTP10	ENSG00000119285	PHACTR3	YJL109C	UTP10
ERGIC2/RAD23	ENSG00000119318	ERGIC2	YEL037C	RAD23
TFAP2C/RTG1	ENSG00000119335	TFAP2C	YOL067C	RTG1
AURKA/RRD2	ENSG00000119383	AURKA	YPL152W	RRD2
PIR/GLE1	ENSG00000119392	PIR	YDL207W	GLE1
RFX2/MTG2	ENSG00000119396	RFX2	YHR168W	MTG2
SULT2B1/RRT13	ENSG00000119402	SULT2B1	YER066W	RRT13
CNOT3/MKK2	ENSG00000119408	CNOT3	YPL140C	MKK2
GP6/SIT4	ENSG00000119414	GP6	YDL047W	SIT4
PTPN4/MIC14	ENSG00000119421	PTPN4	YDR031W	MIC14
DDX18/SUC2	ENSG00000119535	DDX18	YIL162W	SUC2
KHSRP/HSP104	ENSG00000119541	KHSRP	YLL026W	HSP104
GNA11/MLH3	ENSG00000119684	GNA11	YPL164C	MLH3
EDEM2/MDL1	ENSG00000119688	EDEM2	YLR188W	MDL1
DNMT3B/YET1	ENSG00000119703	DNMT3B	YKL065C	YET1
REM1/CBC2	ENSG00000119707	REM1	YPL178W	CBC2
TPX2/ALD4	ENSG00000119711	TPX2	YOR374W	ALD4
PDRG1/GCD7	ENSG00000119718	PDRG1	YLR291C	GCD7
EPB41L1/COQ6	ENSG00000119723	EPB41L1	YGR255C	COQ6
DOCK9/TOM40	ENSG00000119725	DOCK9	YMR203W	TOM40
DOCK3/RHO4	ENSG00000119729	DOCK3	YKR055W	RHO4
COQ9/CCT8	ENSG00000119760	COQ9	YJL008C	CCT8
CRLS1/AXL1	ENSG00000119912	CRLS1	YPR122W	AXL1
PPP1R13B/TSR3	ENSG00000119929	PPP1R13B	YOR006C	TSR3
SIGLEC1/PIG2	ENSG00000119938	SIGLEC1	YIL045W	PIG2
FKBP1A/XKS1	ENSG00000119950	FKBP1A	YGR194C	XKS1
NSFL1C/MAK11	ENSG00000120008	NSFL1C	YKL021C	MAK11
MAVS/NUC1	ENSG00000120049	MAVS	YJL208C	NUC1
F11/AAT2	ENSG00000120053	F11	YLR027C	AAT2
XRN2/MET17	ENSG00000120054	XRN2	YLR303W	MET17
DYNLL1/PIS1	ENSG00000120088	DYNLL1	YPR113W	PIS1
TESC/RCL1	ENSG00000120158	TESC	YOL010W	RCL1
SNX5/MOB1	ENSG00000120162	SNX5	YIL106W	MOB1
RPL6/MTR2	ENSG00000120253	RPL6	YKL186C	MTR2
MAPKAPK5/MRP2	ENSG00000120333	MAPKAPK5	YPR166C	MRP2
P2RX7/CCT2	ENSG00000120438	P2RX7	YIL142W	CCT2
ESF1/RTA1	ENSG00000120457	ESF1	YGR213C	RTA1
RBBP9/GSF2	ENSG00000120458	RBBP9	YML048W	GSF2
ANAPC5/SSE2	ENSG00000120694	ANAPC5	YBR169C	SSE2
SLC23A2/ALG5	ENSG00000120697	SLC23A2	YPL227C	ALG5
TMEM230/RRP43	ENSG00000120699	TMEM230	YCR035C	RRP43
DZANK1/SUP45	ENSG00000120705	DZANK1	YBR143C	SUP45
KDM2B/YLR001C	ENSG00000120708	KDM2B	YLR001C	YLR001C
TASP1/MET31	ENSG00000120738	TASP1	YPL038W	MET31
GCN1L1/AIM17	ENSG00000120756	GCN1L1	YHL021C	AIM17
RPLP0/UTP20	ENSG00000120800	RPLP0	YBL004W	UTP20
PXN/SUE1	ENSG00000120802	PXN	YPR151C	SUE1
RPH3A/HAP3	ENSG00000120837	RPH3A	YBL021C	HAP3
TRMT6/FIP1	ENSG00000120885	TRMT6	YJR093C	FIP1
CHGB/YAR064W	ENSG00000120907	CHGB	YAR064W	YAR064W
PEBP1/PPZ2	ENSG00000120910	PEBP1	YDR436W	PPZ2
TBX5/YLR118C	ENSG00000120992	TBX5	YLR118C	YLR118C
BRAP/RRI1	ENSG00000121022	BRAP	YDL216C	RRI1
ERP29/YGR017W	ENSG00000121067	ERP29	YGR017W	YGR017W
NOS1/RSB1	ENSG00000121361	NOS1	YOR049C	RSB1
FUS/SPC2	ENSG00000121552	FUS	YML055W	SPC2
IGBP1/CTA1	ENSG00000121691	IGBP1	YDR256C	CTA1
FXYD3/CST9	ENSG00000121741	FXYD3	YLR394W	CST9
GANAB/BUB2	ENSG00000121749	GANAB	YMR055C	BUB2
GMIP/IDS2	ENSG00000121753	GMIP	YJL146W	IDS2
RBM41/SAN1	ENSG00000121848	RBM41	YDR143C	SAN1
BIRC5/BI4	ENSG00000121858	BIRC5	Q0120	BI4
LAG3/PEX3	ENSG00000121957	LAG3	YDR329C	PEX3
MLF2/YCR061W	ENSG00000121966	MLF2	YCR061W	YCR061W
OTUB2/NUP188	ENSG00000122025	OTUB2	YML103C	NUP188
DDX24/FZF1	ENSG00000122034	DDX24	YGL254W	FZF1
ZBTB25/INP53	ENSG00000122126	ZBTB25	YOR109W	INP53
ARHGAP4/COG5	ENSG00000122176	ARHGAP4	YNL051W	COG5
ANKRD24/COP1	ENSG00000122218	ANKRD24	YDL145C	COP1
RCOR1/AUS1	ENSG00000122223	RCOR1	YOR011W	AUS1
LTBP4/MPE1	ENSG00000122257	LTBP4	YKL059C	MPE1
BLVRB/MDM31	ENSG00000122299	BLVRB	YHR194W	MDM31
SLC9A1/LRO1	ENSG00000122367	SLC9A1	YNR008W	LRO1
SPTLC1/CDC3	ENSG00000122545	SPTLC1	YLR314C	CDC3
PAPOLA/SLZ1	ENSG00000122705	PAPOLA	YNL196C	SLZ1
CCNK/DSE1	ENSG00000122741	CCNK	YER124C	DSE1
PCBP4/YMR317W	ENSG00000122778	PCBP4	YMR317W	YMR317W
RGS1/RSC4	ENSG00000122779	RGS1	YKR008W	RSC4
MRPS33/YPR011C	ENSG00000122912	MRPS33	YPR011C	YPR011C
NDUFB2/MF(ALPHA)1	ENSG00000122952	NDUFB2	YPL187W	MF(ALPHA)1
ENSG00000090269/PEP8	ENSG00000122958	ENSG00000090269	YJL053W	PEP8
NUDC/MRD1	ENSG00000122965	NUDC	YPR112C	MRD1
MAEA/BBP1	ENSG00000122966	MAEA	YPL255W	BBP1
ICAM1/DRS1	ENSG00000123064	ICAM1	YLL008W	DRS1
STRN4/DMA2	ENSG00000123091	STRN4	YNL116W	DMA2
IRAK3/YEL076C-A	ENSG00000123131	IRAK3	YEL076C-A	YEL076C-A
LYZ/PET191	ENSG00000123146	LYZ	YJR034W	PET191
SI/DIP2	ENSG00000123154	SI	YLR129W	DIP2
MUL1/CCC2	ENSG00000123191	MUL1	YDR270W	CCC2
PDCD7/TIS11	ENSG00000123200	PDCD7	YLR136C	TIS11
SPG21/TMA17	ENSG00000123240	SPG21	YDL110C	TMA17
DNAJB11/BUD14	ENSG00000123329	DNAJB11	YAR014C	BUD14
THPO/GIM5	ENSG00000123349	THPO	YML094W	GIM5
CHRD/BCK1	ENSG00000123374	CHRD	YJL095W	BCK1
FLT3LG/PRC1	ENSG00000123384	FLT3LG	YMR297W	PRC1
RAB11FIP3/STP1	ENSG00000123411	RAB11FIP3	YDR463W	STP1
GNPTG/PPM2	ENSG00000123444	GNPTG	YOL141W	PPM2
ZNF268/ATP11	ENSG00000123472	ZNF268	YNL315C	ATP11
GOLGA3/LGE1	ENSG00000123562	GOLGA3	YPL055C	LGE1
PABPC4/RPT2	ENSG00000123595	PABPC4	YDL007W	RPT2
CD209/RRP45	ENSG00000123737	CD209	YDR280W	RRP45
MCOLN1/YLR345W	ENSG00000123836	MCOLN1	YLR345W	YLR345W
EFNB1/SPC29	ENSG00000123933	EFNB1	YPL124W	SPC29
AARS/CKS1	ENSG00000123975	AARS	YBR135W	CKS1
GLG1/LAP4	ENSG00000123992	GLG1	YKL103C	LAP4
KIF4A/SPR6	ENSG00000123999	KIF4A	YER115C	SPR6
PLEKHG2/DIP5	ENSG00000124067	PLEKHG2	YPL265W	DIP5
PITPNM2/GPI16	ENSG00000124155	PITPNM2	YHR188C	GPI16
EXOC1/UTP14	ENSG00000124157	EXOC1	YML093W	UTP14
DTX2/RVS167	ENSG00000124181	DTX2	YDR388W	RVS167
NLRC4/NAB3	ENSG00000124193	NLRC4	YPL190C	NAB3
NRCAM/CSE1	ENSG00000124207	NRCAM	YGL238W	CSE1
LAMB1/MDM34	ENSG00000124214	LAMB1	YGL219C	MDM34
SLC26A3/PEP12	ENSG00000124222	SLC26A3	YOR036W	PEP12
DLD/SLX8	ENSG00000124226	DLD	YER116C	SLX8
WDR7/DBP10	ENSG00000124228	WDR7	YDL031W	DBP10
TXNL1/HBT1	ENSG00000124233	TXNL1	YDL223C	HBT1
IL5RA/YFR006W	ENSG00000124299	IL5RA	YFR006W	YFR006W
ITGA6/SNC2	ENSG00000124333	ITGA6	YOR327C	SNC2
RAPGEF4/RFU1	ENSG00000124356	RAPGEF4	YLR073C	RFU1
ENSG00000091436/TOS1	ENSG00000124357	ENSG00000091436	YBR162C	TOS1
FH/UBP11	ENSG00000124422	FH	YKR098C	UBP11
SEL1L3/UBP8	ENSG00000124486	SEL1L3	YMR223W	UBP8
TF/SAM37	ENSG00000124491	TF	YMR060C	SAM37
MYO15A/YHC1	ENSG00000124562	MYO15A	YLR298C	YHC1
APOH/MRPL24	ENSG00000124570	APOH	YMR193W	MRPL24
NLRP1/YBT1	ENSG00000124574	NLRP1	YLL048C	YBT1
ACKR6/OST6	ENSG00000124641	ACKR6	YML019W	OST6
SPAG7/KEL3	ENSG00000124702	SPAG7	YPL263C	KEL3
ORC6/MMR1	ENSG00000124731	ORC6	YLR190W	MMR1
ZC3HC1/MCM1	ENSG00000124762	ZC3HC1	YMR043W	MCM1
ESR1/ROX1	ENSG00000124766	ESR1	YPR065W	ROX1
RGS17/NUP1	ENSG00000124789	RGS17	YOR098C	NUP1
ANGPT2/DSL1	ENSG00000124839	ANGPT2	YNL258C	DSL1
CD200/SPA2	ENSG00000124942	CD200	YLL021W	SPA2
CMA1/CDC39	ENSG00000125107	CMA1	YCR093W	CDC39
PSME1/KOG1	ENSG00000125124	PSME1	YHR186C	KOG1
JPH4/TMN2	ENSG00000125304	JPH4	YDR107C	TMN2
MYH7/UPF3	ENSG00000125351	MYH7	YGR072W	UPF3
CEBPE/SYC1	ENSG00000125414	CEBPE	YOR179C	SYC1
SLC7A8/GGA2	ENSG00000125447	SLC7A8	YHR108W	GGA2
OSGEP/ADY2	ENSG00000125450	OSGEP	YCR010C	ADY2
RNF31/REB1	ENSG00000125482	RNF31	YBR049C	REB1
SCFD1/ESC2	ENSG00000125618	SCFD1	YDR363W	ESC2
G2E3/RPA135	ENSG00000125630	G2E3	YPR010C	RPA135
HECTD1/YKL047W	ENSG00000125651	HECTD1	YKL047W	YKL047W
HNRNPC/THO2	ENSG00000125676	HNRNPC	YNL139C	THO2
RPGRIP1/IST1	ENSG00000125726	RPGRIP1	YNL265C	IST1
SUPT16H/RGD1	ENSG00000125733	SUPT16H	YBR260C	RGD1
TOX4/PMT4	ENSG00000125734	TOX4	YJR143C	PMT4
GEMIN2/FMP30	ENSG00000125735	GEMIN2	YPL103C	FMP30
TGM1/SMD2	ENSG00000125743	TGM1	YLR275W	SMD2
TINF2/RTN2	ENSG00000125744	TINF2	YDL204W	RTN2
DAZL/RPL18A	ENSG00000125753	DAZL	YOL120C	RPL18A
SEMA6A/HCM1	ENSG00000125798	SEMA6A	YCR065W	HCM1
TRPM7/PDC2	ENSG00000125817	TRPM7	YDR081C	PDC2
TYRO3/YCR076C	ENSG00000125818	TYRO3	YCR076C	YCR076C
WDR76/SMB1	ENSG00000125835	WDR76	YER029C	SMB1
CAPN3/SGD1	ENSG00000125844	CAPN3	YLR336C	SGD1
SNAP23/YDR222W	ENSG00000125845	SNAP23	YDR222W	YDR222W
PHGDH/PEX15	ENSG00000125863	PHGDH	YOL044W	PEX15
COL9A3/MRS1	ENSG00000125864	COL9A3	YIR021W	MRS1
EZR/COF1	ENSG00000125868	EZR	YLL050C	COF1
MYL6/MUD1	ENSG00000125870	MYL6	YBR119W	MUD1
AGO1/NAB6	ENSG00000125944	AGO1	YML117W	NAB6
TEKT2/INO2	ENSG00000125952	TEKT2	YDR123C	INO2
CLSPN/RAM1	ENSG00000125954	CLSPN	YDL090C	RAM1
UNC13D/RIM4	ENSG00000125970	UNC13D	YHL024W	RIM4
DPYSL2/ERV41	ENSG00000125991	DPYSL2	YML067C	ERV41
TGFB2/ATG11	ENSG00000126001	TGFB2	YPR049C	ATG11
NUP50/PRE1	ENSG00000126067	NUP50	YER012W	PRE1
CDC45/CIR1	ENSG00000126214	CDC45	YGR207C	CIR1
COMT/YJR084W	ENSG00000126226	COMT	YJR084W	YJR084W
LRRFIP2/DOT5	ENSG00000126432	LRRFIP2	YIL010W	DOT5
HDAC6/HMT1	ENSG00000126457	HDAC6	YBR034C	HMT1
KRT31/SDO1	ENSG00000126524	KRT31	YLR022C	SDO1
CDC6/VPS30	ENSG00000126581	CDC6	YPL120W	VPS30
UPRT/ECM22	ENSG00000126746	UPRT	YLR228C	ECM22
CDC23/BUD27	ENSG00000126756	CDC23	YFL023W	BUD27
CBX5/SPO21	ENSG00000126777	CBX5	YOL091W	SPO21
SUCO/SSA4	ENSG00000126803	SUCO	YER103W	SSA4
MSH2/URB2	ENSG00000126838	MSH2	YJR041C	URB2
MAP3K1/GEM1	ENSG00000126858	MAP3K1	YAL048C	GEM1
DHPS/PBS2	ENSG00000126934	DHPS	YJL128C	PBS2
HOOK2/RPS16A	ENSG00000126945	HOOK2	YMR143W	RPS16A
ARCN1/TIM8	ENSG00000126953	ARCN1	YJR135W-A	TIM8
PSMD5/SNT309	ENSG00000126970	PSMD5	YPR101W	SNT309
PTGS1/CNE1	ENSG00000127022	PTGS1	YAL058W	CNE1
NUP188/VIP1	ENSG00000127241	NUP188	YLR410W	VIP1
CRAT/TGL5	ENSG00000127329	CRAT	YOR081C	TGL5
SH2D3C/CHK1	ENSG00000127334	SH2D3C	YBR274W	CHK1
NANS/YOL075C	ENSG00000127412	NANS	YOL075C	YOL075C
DFNB31/SVF1	ENSG00000127415	DFNB31	YDR346C	SVF1
CWF19L1/EMC1	ENSG00000127463	CWF19L1	YCL045C	EMC1
SEMA4G/SIN3	ENSG00000127511	SEMA4G	YOL004W	SIN3
BTAF1/SLY41	ENSG00000127526	BTAF1	YOR307C	SLY41
IKZF5/NUP82	ENSG00000127527	IKZF5	YJL061W	NUP82
BLNK/RIM101	ENSG00000127528	BLNK	YHL027W	RIM101
SORBS1/ERV1	ENSG00000127554	SORBS1	YGR029W	ERV1
BAMBI/SLK19	ENSG00000127603	BAMBI	YOR195W	SLK19
IL11/MOT1	ENSG00000127616	IL11	YPL082C	MOT1
MYO3A/TUB1	ENSG00000127824	MYO3A	YML085C	TUB1
WAC/DCI1	ENSG00000127884	WAC	YOR180C	DCI1
CREM/SPC110	ENSG00000127914	CREM	YDR356W	SPC110
NUBP2/OCA1	ENSG00000127947	NUBP2	YNL099C	OCA1
HIVEP1/DUS3	ENSG00000128016	HIVEP1	YLR401C	DUS3
TREM2/ADE1	ENSG00000128050	TREM2	YAR015W	ADE1
CRISP3/ADE4	ENSG00000128059	CRISP3	YMR300C	ADE4
FKBP5/SME1	ENSG00000128534	FKBP5	YOR159C	SME1
SRPK1/JJJ1	ENSG00000128590	SRPK1	YNL227C	JJJ1
BRPF3/ANP1	ENSG00000128604	BRPF3	YEL036C	ANP1
MRPS18A/MRPS12	ENSG00000128626	MRPS18A	YNR036C	MRPS12
ENSG00000096087/YHR219W	ENSG00000128641	ENSG00000096087	YHR219W	YHR219W
EFHC1/CYB5	ENSG00000128731	EFHC1	YNL111C	CYB5
NCR2/ADD66	ENSG00000128789	NCR2	YKL206C	ADD66
HSP90AB1/INO80	ENSG00000128908	HSP90AB1	YGL150C	INO80
MLN/DAL82	ENSG00000128944	MLN	YNL314W	DAL82
CDC5L/DUT1	ENSG00000128951	CDC5L	YBR252W	DUT1
ITPR3/YER163C	ENSG00000128965	ITPR3	YER163C	YER163C
ZNF184/LCP5	ENSG00000129071	ZNF184	YER127W	LCP5
DSP/SEC26	ENSG00000129083	DSP	YDR238C	SEC26
SIRT1/PRE5	ENSG00000129084	SIRT1	YMR314W	PRE5
HNRNPH3/YBR137W	ENSG00000129152	HNRNPH3	YBR137W	YBR137W
JAK2/GIP4	ENSG00000129219	JAK2	YAL031C	GIP4
IL12RB1/DIA2	ENSG00000129221	IL12RB1	YOR080W	DIA2
ABL1/TRX3	ENSG00000129235	ABL1	YCR083W	TRX3
ACOT7/BUR2	ENSG00000129315	ACOT7	YLR226W	BUR2
SH3GLB1/APM2	ENSG00000129354	SH3GLB1	YHL019C	APM2
CDC7/SPC105	ENSG00000129422	CDC7	YGL093W	SPC105
PCSK5/GNP1	ENSG00000129473	PCSK5	YDR508C	GNP1
SCD/SEC6	ENSG00000129484	SCD	YIL068C	SEC6
TMED1/PRO1	ENSG00000129515	TMED1	YDR300C	PRO1
ABLIM1/RPS26A	ENSG00000129518	ABLIM1	YGL189C	RPS26A
RAB18/ENP2	ENSG00000129521	RAB18	YGR145W	ENP2
NRP1/WSC3	ENSG00000129538	NRP1	YOL105C	WSC3
PRTFDC1/RUB1	ENSG00000129559	PRTFDC1	YDR139C	RUB1
TSPAN15/OST2	ENSG00000129562	TSPAN15	YOR103C	OST2
MAST3/CYK3	ENSG00000129675	MAST3	YDL117W	CYK3
MZF1/YPR196W	ENSG00000129682	MZF1	YPR196W	YPR196W
MYO9B/BRE2	ENSG00000129691	MYO9B	YLR015W	BRE2
PSMD8/RPS4B	ENSG00000129824	PSMD8	YHR203C	RPS4B
SETD1A/THI20	ENSG00000129946	SETD1A	YOL055C	THI20
MAGEB2/DPP1	ENSG00000129951	MAGEB2	YDR284C	DPP1
EFNA2/PSD2	ENSG00000129990	EFNA2	YGR170W	PSD2
CIRBP/HPA3	ENSG00000130066	CIRBP	YEL066W	HPA3
ATP5D/NOG2	ENSG00000130119	ATP5D	YNR053C	NOG2
IGFALS/NTE1	ENSG00000130147	IGFALS	YML059C	NTE1
HNRNPM/YLR422W	ENSG00000130158	HNRNPM	YLR422W	YLR422W
MARCH2/ELF1	ENSG00000130165	MARCH2	YKL160W	ELF1
NDUFB7/GTB1	ENSG00000130175	NDUFB7	YDR221W	GTB1
TECR/CDC16	ENSG00000130177	TECR	YKL022C	CDC16
TIMM13/MNT4	ENSG00000130203	TIMM13	YNR059W	MNT4
CDC34/STE13	ENSG00000130226	CDC34	YOR219C	STE13
MTAP/YMR185W	ENSG00000130227	MTAP	YMR185W	YMR185W
POLR2E/YDR115W	ENSG00000130312	POLR2E	YDR115W	YDR115W
POLRMT/SOL4	ENSG00000130313	POLRMT	YGR248W	SOL4
HCN2/LSM7	ENSG00000130332	HCN2	YNL147W	LSM7
GADD45B/YGL185C	ENSG00000130414	GADD45B	YGL185C	YGL185C
MADCAM1/ARC40	ENSG00000130429	MADCAM1	YBR234C	ARC40
MKNK2/LSM4	ENSG00000130520	MKNK2	YER112W	LSM4
ENSG00000099882/RUP1	ENSG00000130560	ENSG00000099882	YOR138C	RUP1
ARVCF/CLB3	ENSG00000130638	ARVCF	YDL155W	CLB3
RANBP1/SPC97	ENSG00000130640	RANBP1	YHR172W	SPC97
KLHL22/YAK1	ENSG00000130669	KLHL22	YJL141C	YAK1
MED15/ADH6	ENSG00000130684	MED15	YMR318C	ADH6
SERPIND1/RPN13	ENSG00000130706	SERPIND1	YLR421C	RPN13
SNAP29/ARG1	ENSG00000130707	SNAP29	YOL058W	ARG1
CRKL/SIR3	ENSG00000130762	CRKL	YLR442C	SIR3
LZTR1/FRS1	ENSG00000130764	LZTR1	YLR060W	FRS1
MMP11/BIK1	ENSG00000130779	MMP11	YCL029C	BIK1
CECR2/SLA2	ENSG00000130787	CECR2	YNL243W	SLA2
SMARCB1/RPF1	ENSG00000130810	SMARCB1	YHR088W	RPF1
P2RX6/TIF35	ENSG00000130811	P2RX6	YDR429C	TIF35
DERL3/TRM9	ENSG00000130829	DERL3	YML014W	TRM9
ENSG00000099964/UFD2	ENSG00000130939	ENSG00000099964	YDL190C	UFD2
BCL2L13/MET12	ENSG00000130956	BCL2L13	YPL023C	MET12
ENSG00000099972/UBA1	ENSG00000130985	ENSG00000099972	YKL210W	UBA1
DDT/YFR016C	ENSG00000131016	DDT	YFR016C	YFR016C
OSM/SKY1	ENSG00000131023	OSM	YMR216C	SKY1
CABIN1/AAR2	ENSG00000131043	CABIN1	YBL074C	AAR2
TBC1D10A/ACS1	ENSG00000131069	TBC1D10A	YAL054C	ACS1
SUSD2/AIM31	ENSG00000131097	SUSD2	YML030W	AIM31
SF3A1/TIM13	ENSG00000131142	SF3A1	YGR181W	TIM13
SEC14L2/COX5A	ENSG00000131143	SEC14L2	YNL052W	COX5A
ENSG00000100010/KES1	ENSG00000131149	ENSG00000100010	YPL145C	KES1
PPIL2/AIM13	ENSG00000131165	PPIL2	YFR011C	AIM13
SNRPD3/BNA2	ENSG00000131203	SNRPD3	YJR078W	BNA2
PES1/BIT2	ENSG00000131233	PES1	YBR270C	BIT2
MAPK1/MCM22	ENSG00000131323	MAPK1	YJR135C	MCM22
GGT1/IDP1	ENSG00000131370	GGT1	YDL066W	IDP1
PPM1F/GYP6	ENSG00000131374	PPM1F	YJL044C	GYP6
TOP3B/RIM13	ENSG00000131375	TOP3B	YMR154C	RIM13
DGCR14/DOG1	ENSG00000131462	DGCR14	YHR044C	DOG1
CRYBB2P1/GRC3	ENSG00000131467	CRYBB2P1	YLL035W	GRC3
MFNG/RPL27B	ENSG00000131469	MFNG	YDR471W	RPL27B
CARD10/MSC1	ENSG00000131470	CARD10	YML128C	MSC1
SLC25A1/LSC2	ENSG00000131473	SLC25A1	YGR244C	LSC2
ADRBK2/VPS25	ENSG00000131475	ADRBK2	YJR102C	VPS25
LGALS2/MRPL51	ENSG00000131495	LGALS2	YPR100W	MRPL51
GGA1/YEL020C	ENSG00000131503	GGA1	YEL020C	YEL020C
HIRA/BNI1	ENSG00000131504	HIRA	YNL271C	BNI1
SH3BP1/BSD2	ENSG00000131507	SH3BP1	YBR290W	BSD2
LGALS1/UBC4	ENSG00000131508	LGALS1	YBR082C	UBC4
HPS4/SEC8	ENSG00000131558	HPS4	YPR055W	SEC8
ENSG00000100101/HDA2	ENSG00000131626	ENSG00000100101	YDR295C	HDA2
PATZ1/ACO2	ENSG00000131730	PATZ1	YJL200C	ACO2
TRIOBP/SIP2	ENSG00000131791	TRIOBP	YGL208W	SIP2
TFIP11/LHP1	ENSG00000131795	TFIP11	YDL051W	LHP1
GCAT/PDA1	ENSG00000131828	GCAT	YER178W	PDA1
ENSG00000100118/RSF2	ENSG00000131849	ENSG00000100118	YJR127C	RSF2
CRYBB1/BRO1	ENSG00000131941	CRYBB1	YPL084W	BRO1
EIF3L/FOL2	ENSG00000131979	EIF3L	YGR267C	FOL2
NHP2L1/CAJ1	ENSG00000132002	NHP2L1	YER048C	CAJ1
MICALL1/MCM3	ENSG00000132016	MICALL1	YEL032W	MCM3
ENSG00000100141/HMI1	ENSG00000132017	ENSG00000100141	YOL095C	HMI1
POLR2F/SDS24	ENSG00000132024	POLR2F	YBR214W	SDS24
SOX10/DHR2	ENSG00000132153	SOX10	YKL078W	DHR2
CCDC134/SNF1	ENSG00000132155	CCDC134	YDR477W	SNF1
PICK1/ERG27	ENSG00000132196	PICK1	YLR100W	ERG27
TTC28/SNC1	ENSG00000132205	TTC28	YAL030W	SNC1
SLC16A8/PIN2	ENSG00000132274	SLC16A8	YOR104W	PIN2
CENPM/BUD32	ENSG00000132275	CENPM	YGR262C	BUD32
SEPT3/TNA1	ENSG00000132326	SEPT3	YGR260W	TNA1
SLC5A1/YDR336W	ENSG00000132357	SLC5A1	YDR336W	YDR336W
TPTEP1/CLU1	ENSG00000132361	TPTEP1	YMR012W	CLU1
DDX17/INP54	ENSG00000132376	DDX17	YOL065C	INP54
DMC1/RFA1	ENSG00000132383	DMC1	YAR007C	RFA1
TCF20/PEX4	ENSG00000132388	TCF20	YGR133W	PEX4
CBY1/YCR043C	ENSG00000132424	CBY1	YCR043C	YCR043C
TOMM22/RPL26B	ENSG00000132463	TOMM22	YGR034W	RPL26B
RTDR1/MEH1	ENSG00000132470	RTDR1	YKR007W	MEH1
XBP1/MMF1	ENSG00000132541	XBP1	YIL051C	MMF1
FBXO7/SWM1	ENSG00000132604	FBXO7	YDR260C	SWM1
GTPBP1/VPS4	ENSG00000132612	GTPBP1	YPR173C	VPS4
POLDIP3/SPO20	ENSG00000132639	POLDIP3	YMR017W	SPO20
TIMP3/RPC34	ENSG00000132664	TIMP3	YNR003C	RPC34
PPP6R2/MMS4	ENSG00000132688	PPP6R2	YBR098W	MMS4
SBF1/SUN4	ENSG00000132692	SBF1	YNL066W	SUN4
SUN2/CPS1	ENSG00000132694	SUN2	YJL172W	CPS1
CYB5R3/HCS1	ENSG00000132740	CYB5R3	YKL017C	HCS1
DNAL4/DPH1	ENSG00000132768	DNAL4	YIL103W	DPH1
ENSG00000100262/APL6	ENSG00000132842	ENSG00000100262	YGR261C	APL6
PACSIN2/TCB1	ENSG00000132872	PACSIN2	YOR086C	TCB1
AP1B1/PHM6	ENSG00000132912	AP1B1	YDR281C	PHM6
HMGXB4/SSN3	ENSG00000132964	HMGXB4	YPL042C	SSN3
TOM1/NDL1	ENSG00000133020	TOM1	YLR254C	NDL1
NEFH/MYO1	ENSG00000133026	NEFH	YHR023W	MYO1
BIK/KDX1	ENSG00000133059	BIK	YKL161C	KDX1
HMOX1/POP3	ENSG00000133069	HMOX1	YNL282W	POP3
THOC5/YPR202W	ENSG00000133083	THOC5	YPR202W	YPR202W
MCM5/CLB5	ENSG00000133101	MCM5	YPR120C	CLB5
ARSA/YDL199C	ENSG00000133105	ARSA	YDL199C	YDL199C
TSPO/TMA19	ENSG00000133112	TSPO	YKL056C	TMA19
RASD2/RFC5	ENSG00000133119	RASD2	YBR087W	RFC5
CBX7/LPX1	ENSG00000133121	CBX7	YOR084W	LPX1
PDGFB/STE7	ENSG00000133216	PDGFB	YDL159W	STE7
ACR/FES1	ENSG00000133265	ACR	YBR101C	FES1
RPL3/DUG1	ENSG00000133313	RPL3	YFR044C	DUG1
ZMAT5/NSA1	ENSG00000133316	ZMAT5	YGL111W	NSA1
RBFOX2/TVP15	ENSG00000133318	RBFOX2	YDR100W	TVP15
TAB1/MFT1	ENSG00000133392	TAB1	YML062C	MFT1
ASCC2/NUT2	ENSG00000133398	ASCC2	YPR168W	NUT2
MTMR3/BST1	ENSG00000133424	MTMR3	YFL025C	BST1
SMCR7L/LEE1	ENSG00000133606	SMCR7L	YPL054W	LEE1
APOL1/RAS2	ENSG00000133703	APOL1	YNL098C	RAS2
MYH9/SXM1	ENSG00000133704	MYH9	YDR395W	SXM1
SAMM50/CDC60	ENSG00000133706	SAMM50	YPL160W	CDC60
GRAP2/INM1	ENSG00000133731	GRAP2	YHR046C	INM1
EIF3D/RAS1	ENSG00000133818	EIF3D	YOR101W	RAS1
TNRC6B/SPS19	ENSG00000133835	TNRC6B	YNL202W	SPS19
ENSG00000100357/ERG28	ENSG00000133935	ENSG00000100357	YER044C	ERG28
SGSM3/COX16	ENSG00000133983	SGSM3	YJL003W	COX16
IFT27/SUI2	ENSG00000134001	IFT27	YJR007W	SUI2
KIAA0930/ELP3	ENSG00000134014	KIAA0930	YPL086C	ELP3
NCF4/MEK1	ENSG00000134072	NCF4	YOR351C	MEK1
CSF2RB/MNL1	ENSG00000134109	CSF2RB	YHR204W	MNL1
SLC25A17/COA1	ENSG00000134138	SLC25A17	YIL157C	COA1
UPK3A/AAD6	ENSG00000134152	UPK3A	YFL056C	AAD6
KCTD17/VTH2	ENSG00000134243	KCTD17	YJL222W	VTH2
ST13/RIB4	ENSG00000134262	ST13	YOL143C	RIB4
IL2RB/ARF2	ENSG00000134287	IL2RB	YDL137W	ARF2
RBX1/AVT2	ENSG00000134294	RBX1	YEL064C	AVT2
EP300/BMH1	ENSG00000134308	EP300	YER177W	BMH1
L3MBTL2/SRS2	ENSG00000134313	L3MBTL2	YJL092W	SRS2
RANGAP1/RIM15	ENSG00000134318	RANGAP1	YFL033C	RIM15
ZC3H7B/YLR407W	ENSG00000134352	ZC3H7B	YLR407W	YLR407W
PHF5A/TIM17	ENSG00000134375	PHF5A	YJL143W	TIM17
ACO2/DED81	ENSG00000134440	ACO2	YHR019C	DED81
POLR3H/NSR1	ENSG00000134453	POLR3H	YGR159C	NSR1
PMM1/YKL105C	ENSG00000134470	PMM1	YKL105C	YKL105C
BRD1/CCL1	ENSG00000134480	BRD1	YPR025C	CCL1
MLC1/TAT1	ENSG00000134489	MLC1	YBR069C	TAT1
HDAC10/VRG4	ENSG00000134490	HDAC10	YGL225W	VRG4
FKBP3/YNR040W	ENSG00000134571	FKBP3	YNR040W	YNR040W
CTSG/EXO5	ENSG00000134594	CTSG	YBR163W	EXO5
GZMB/CIN1	ENSG00000134627	GZMB	YOR349W	CIN1
RBM23/MPT5	ENSG00000134644	RBM23	YGL178W	MPT5
PRMT5/PRP38	ENSG00000134748	PRMT5	YGR075C	PRP38
AP4S1/AIM44	ENSG00000134757	AP4S1	YPL158C	AIM44
POLE2/RPS27B	ENSG00000134758	POLE2	YHR021C	RPS27B
SOS2/YOR192C-C	ENSG00000134812	SOS2	YOR192C-C	YOR192C-C
CDKL1/KIN2	ENSG00000134853	CDKL1	YLR096W	KIN2
NIN/YOL073C	ENSG00000134882	NIN	YOL073C	YOL073C
PYGL/TRM112	ENSG00000134909	PYGL	YNR046W	TRM112
TRIM9/STT3	ENSG00000134910	TRIM9	YGL022W	STT3
PSMC6/ATF1	ENSG00000134954	PSMC6	YOR377W	ATF1
CDKN3/DSK2	ENSG00000135018	CDKN3	YMR276W	DSK2
ATP6V1D/PDH1	ENSG00000135046	ATP6V1D	YPR002W	PDH1
PIGH/SNF3	ENSG00000135047	PIGH	YDL194W	SNF3
PSMA3/URE2	ENSG00000135049	PSMA3	YNL229C	URE2
VTI1B/SER1	ENSG00000135069	VTI1B	YOR184W	SER1
TIMM9/RGI2	ENSG00000135090	TIMM9	YIL057C	RGI2
GSTZ1/TIP20	ENSG00000135249	GSTZ1	YGL145W	TIP20
AHSA1/YHR202W	ENSG00000135318	AHSA1	YHR202W	YHR202W
DAAM1/MCK1	ENSG00000135341	DAAM1	YNL307C	MCK1
SPTLC2/YJL213W	ENSG00000135363	SPTLC2	YJL213W	YJL213W
RIN3/KRE33	ENSG00000135372	RIN3	YNL132W	KRE33
SNW1/HLJ1	ENSG00000135392	SNW1	YMR161W	HLJ1
CHGA/GTT1	ENSG00000135424	CHGA	YIR038C	GTT1
ITPK1/YLR426W	ENSG00000135437	ITPK1	YLR426W	YLR426W
PPM1A/GTS1	ENSG00000135439	PPM1A	YGL181W	GTS1
SIX4/YNL305C	ENSG00000135472	SIX4	YNL305C	YNL305C
ASB2/PAN2	ENSG00000135473	ASB2	YGL094C	PAN2
ERH/NOP13	ENSG00000135486	ERH	YNL175C	NOP13
HIF1A/SUL1	ENSG00000135502	HIF1A	YBR294W	SUL1
SRSF5/YOS9	ENSG00000135506	SRSF5	YDR057W	YOS9
EIF5/YFL054C	ENSG00000135517	EIF5	YFL054C	YFL054C
SERPINA4/DGR2	ENSG00000135541	SERPINA4	YKL121W	DGR2
SLC8A3/MIM1	ENSG00000135596	SLC8A3	YOL026C	MIM1
DICER1/CCT3	ENSG00000135624	DICER1	YJL014W	CCT3
MTHFD1/UBP12	ENSG00000135655	MTHFD1	YJL197W	UBP12
TCL1A/SPR1	ENSG00000135678	TCL1A	YOR190W	SPR1
ZC3H14/YGR283C	ENSG00000135679	ZC3H14	YGR283C	YGR283C
TELO2/YDR042C	ENSG00000135720	TELO2	YDR042C	YDR042C
BDKRB1/GLN1	ENSG00000135821	BDKRB1	YPR035W	GLN1
GSKIP/VAM7	ENSG00000135823	GSKIP	YGL212W	VAM7
VRK1/MAK32	ENSG00000135828	VRK1	YCR019W	MAK32
PSMC1/PRP16	ENSG00000135829	PSMC1	YKR086W	PRP16
RPS6KA5/GPI2	ENSG00000135845	RPS6KA5	YPL076W	GPI2
PSMB5/PEX14	ENSG00000135862	PSMB5	YGL153W	PEX14
YY1/MRPL3	ENSG00000135900	YY1	YMR024W	MRPL3
ACIN1/CDC33	ENSG00000135930	ACIN1	YOL139C	CDC33
CCNB1IP1/HYM1	ENSG00000135932	CCNB1IP1	YKL189W	HYM1
TRIP11/COX4	ENSG00000135940	TRIP11	YGL187C	COX4
APEX1/VAM6	ENSG00000135966	APEX1	YDL077C	VAM6
ENSG00000100829/ISU2	ENSG00000136003	ENSG00000100829	YOR226C	ISU2
PABPN1/CTK1	ENSG00000136021	PABPN1	YKL139W	CTK1
EFS/BUD21	ENSG00000136026	EFS	YOR078W	BUD21
ARHGAP5/YGR117C	ENSG00000136040	ARHGAP5	YGR117C	YGR117C
CINP/NUR1	ENSG00000136044	CINP	YDL089W	NUR1
SRP54/PWP1	ENSG00000136045	SRP54	YLR196W	PWP1
CPNE6/PLB2	ENSG00000136068	CPNE6	YMR006C	PLB2
CHD8/RRN7	ENSG00000136098	CHD8	YJL025W	RRN7
PSMA6/VPS36	ENSG00000136100	PSMA6	YLR417W	VPS36
NFKBIA/GYL1	ENSG00000136111	NFKBIA	YMR192W	GYL1
EMC9/YNL134C	ENSG00000136143	EMC9	YNL134C	YNL134C
PSME2/JLP1	ENSG00000136153	PSME2	YLL057C	JLP1
BRMS1L/FMP25	ENSG00000136161	BRMS1L	YLR077W	FMP25
ENSG00000100931/ADE2	ENSG00000136197	ENSG00000100931	YOR128C	ADE2
SEC23A/CDC42	ENSG00000136238	SEC23A	YLR229C	CDC42
PNN/SWF1	ENSG00000136247	PNN	YDR126W	SWF1
RABGGTA/SRP68	ENSG00000136261	RABGGTA	YPL243W	SRP68
NFATC4/DBP9	ENSG00000136271	NFATC4	YLR276C	DBP9
PLTP/FAU1	ENSG00000136371	PLTP	YER183C	FAU1
PCIF1/YPL216W	ENSG00000136436	PCIF1	YPL216W	YPL216W
GSS/NMT1	ENSG00000136448	GSS	YLR195C	NMT1
MMP9/NPL3	ENSG00000136450	MMP9	YDR432W	NPL3
TRPC4AP/YGR021W	ENSG00000136463	TRPC4AP	YGR021W	YGR021W
PYGB/YPL247C	ENSG00000136485	PYGB	YPL247C	YPL247C
PROCR/CHL1	ENSG00000136492	PROCR	YPL008W	CHL1
GINS1/SAS3	ENSG00000136504	GINS1	YBL052C	SAS3
NINL/GAP1	ENSG00000136521	NINL	YKR039W	GAP1
CD40/MRPL4	ENSG00000136522	CD40	YLR439W	MRPL4
UQCC/GBP2	ENSG00000136527	UQCC	YCL011C	GBP2
ZMYND8/EMP47	ENSG00000136560	ZMYND8	YFL048C	EMP47
SGK2/GUS1	ENSG00000136628	SGK2	YGL245W	GUS1
IFT52/VPS33	ENSG00000136631	IFT52	YLR396C	VPS33
MYBL2/TUF1	ENSG00000136636	MYBL2	YOR187W	TUF1
HNF4A/FSF1	ENSG00000136695	HNF4A	YOR271C	FSF1
SLA2/PUF4	ENSG00000136715	SLA2	YGL014W	PUF4
C20orf24/IMP4	ENSG00000136718	C20orf24	YNL075W	IMP4
NFATC2/KRE5	ENSG00000136731	NFATC2	YOR336W	KRE5
STK4/HSE1	ENSG00000136738	STK4	YHL002W	HSE1
PFDN4/NFS1	ENSG00000136750	PFDN4	YCL017C	NFS1
DOK5/YME1	ENSG00000136758	DOK5	YPR024W	YME1
CSTF1/SIS1	ENSG00000136770	CSTF1	YNL007C	SIS1
BMP7/HRK1	ENSG00000136807	BMP7	YOR267C	HRK1
RAE1/TRX2	ENSG00000136810	RAE1	YGR209C	TRX2
TPD52L2/ECM29	ENSG00000136813	TPD52L2	YHL030W	ECM29
DNAJC5/SMC2	ENSG00000136824	DNAJC5	YFR031C	SMC2
NELFCD/MIG2	ENSG00000136826	NELFCD	YGL209W	MIG2
PRPF6/YCG1	ENSG00000136828	PRPF6	YDR325W	YCG1
TUBB1/BUD2	ENSG00000136848	TUBB1	YKL092C	BUD2
PSMA7/VPS45	ENSG00000136854	PSMA7	YGL095C	VPS45
NTSR1/REC107	ENSG00000136861	NTSR1	YJR021C	REC107
MRGBP/AGC1	ENSG00000136869	MRGBP	YPR021C	AGC1
DIDO1/VMA10	ENSG00000136888	DIDO1	YHR039C-A	VMA10
GID8/IPI1	ENSG00000136891	GID8	YHR085W	IPI1
BIRC7/SUR4	ENSG00000136928	BIRC7	YLR372W	SUR4
ARFGAP1/PUP1	ENSG00000136930	ARFGAP1	YOR157C	PUP1
AVP/KEL1	ENSG00000136933	AVP	YHR158C	KEL1
COL20A1/LEA1	ENSG00000136938	COL20A1	YPL213W	LEA1
CHRNA4/RPL35B	ENSG00000136942	CHRNA4	YDL136W	RPL35B
EEF1A2/DCC1	ENSG00000136982	EEF1A2	YCL016C	DCC1
PTK6/DFM1	ENSG00000136986	PTK6	YDR411C	DFM1
GMEB2/RPA49	ENSG00000137054	GMEB2	YNL248C	RPA49
C20orf27/DOA1	ENSG00000137055	C20orf27	YKL213C	DOA1
SPEF1/HNT3	ENSG00000137074	SPEF1	YOR258W	HNT3
CDC25B/FDH1	ENSG00000137106	CDC25B	YOR388C	FDH1
ARFRP1/RPS6B	ENSG00000137154	ARFRP1	YBR181C	RPS6B
NDUFAF5/NAT2	ENSG00000137185	NDUFAF5	YGR147C	NAT2
TRIB3/ACC1	ENSG00000137203	TRIB3	YNR016C	ACC1
RASSF2/SLC1	ENSG00000137261	RASSF2	YDL052C	SLC1
CSNK2A1/POP8	ENSG00000137265	CSNK2A1	YBL018C	POP8
ANGPT4/BMS1	ENSG00000137312	ANGPT4	YPL217C	BMS1
HM13/SNF5	ENSG00000137337	HM13	YBR289W	SNF5
SNPH/FLX1	ENSG00000137409	SNPH	YIL134W	FLX1
MYLK2/YGR130C	ENSG00000137497	MYLK2	YGR130C	YGR130C
SIRPB1/FMP32	ENSG00000137500	SIRPB1	YFL046W	FMP32
SEC23B/NUP60	ENSG00000137501	SEC23B	YAR002W	NUP60
FERMT1/YIP5	ENSG00000137502	FERMT1	YGL161C	YIP5
HAO1/YGR015C	ENSG00000137509	HAO1	YGR015C	YGR015C
PDYN/MRPL10	ENSG00000137547	PDYN	YNL284C	MRPL10
PLCB4/TGS1	ENSG00000137574	PLCB4	YPL157W	TGS1
MYL9/YNR065C	ENSG00000137642	MYL9	YNR065C	YNR065C
HCK/BUD13	ENSG00000137656	HCK	YGL174W	BUD13
CRNKL1/XYL2	ENSG00000137673	CRNKL1	YLR070C	XYL2
POFUT1/TMA20	ENSG00000137699	POFUT1	YER007C-A	TMA20
SAMHD1/MRP1	ENSG00000137710	SAMHD1	YDR347W	MRP1
PAK7/VAC14	ENSG00000137713	PAK7	YLR386W	VAC14
KIF3B/YAH1	ENSG00000137714	KIF3B	YPL252C	YAH1
NOP56/NMA1	ENSG00000137720	NOP56	YLR328W	NMA1
IDH3B/YJL185C	ENSG00000137752	IDH3B	YJL185C	YJL185C
MAPRE1/ODC2	ENSG00000137801	MAPRE1	YOR222W	ODC2
JAG1/LST8	ENSG00000137802	JAG1	YNL006W	LST8
CDK5RAP1/GCR2	ENSG00000137806	CDK5RAP1	YNL199C	GCR2
SNTA1/RTF1	ENSG00000137815	SNTA1	YGL244W	RTF1
OXT/SPC98	ENSG00000137822	OXT	YNL126W	SPC98
TTI1/BIO5	ENSG00000137842	TTI1	YNR056C	BIO5
E2F1/RPC31	ENSG00000137845	E2F1	YNL151C	RPC31
RPRD1B/ALT1	ENSG00000137872	RPRD1B	YLR089C	ALT1
PXMP4/RLP24	ENSG00000137876	PXMP4	YLR009W	RLP24
CHMP4B/COY1	ENSG00000137878	CHMP4B	YKL179C	COY1
BPI/ARO8	ENSG00000137944	BPI	YGL202W	ARO8
CST3/SUA7	ENSG00000137947	CST3	YPR086W	SUA7
ASIP/ACK1	ENSG00000137948	ASIP	YDL203C	ACK1
CST4/BET2	ENSG00000137955	CST4	YPR176C	BET2
ACTR5/KGD2	ENSG00000137992	ACTR5	YDR148C	KGD2
WFDC2/IMD2	ENSG00000138029	WFDC2	YHR216W	IMD2
AHCY/RBK1	ENSG00000138030	AHCY	YCR036W	RBK1
DHX35/PTC1	ENSG00000138032	DHX35	YDL006W	PTC1
DNTTIP1/YGR016W	ENSG00000138035	DNTTIP1	YGR016W	YGR016W
MAP1LC3A/PSY2	ENSG00000138041	MAP1LC3A	YNL201C	PSY2
SYNDIG1/YPT1	ENSG00000138069	SYNDIG1	YFL038C	YPT1
PIGU/ARP2	ENSG00000138071	PIGU	YDL029W	ARP2
TNNC2/DAS1	ENSG00000138081	TNNC2	YJL149W	DAS1
APMAP/MATALPHA2	ENSG00000138083	APMAP	YCR039C	MATALPHA2
ZNF516/PET309	ENSG00000138095	ZNF516	YLR067C	PET309
USP14/BIO4	ENSG00000138101	USP14	YNR057C	BIO4
VAPA/ARP1	ENSG00000138107	VAPA	YHR129C	ARP1
MYOM1/SPC72	ENSG00000138160	MYOM1	YAL047C	SPC72
MYL12A/MYO2	ENSG00000138162	MYL12A	YOR326W	MYO2
CEP76/SDP1	ENSG00000138166	CEP76	YIL113W	SDP1
CEP192/MSS1	ENSG00000138175	CEP192	YMR023C	MSS1
RNMT/KAR3	ENSG00000138182	RNMT	YPR141C	KAR3
SMAD7/YND1	ENSG00000138185	SMAD7	YER005W	YND1
LAMA1/FET3	ENSG00000138193	LAMA1	YMR058W	FET3
RNF125/HMLALPHA1	ENSG00000138279	RNF125	YCL066W	HMLALPHA1
ANKRD12/TIM23	ENSG00000138297	ANKRD12	YNR017W	TIM23
NOL4/TAF13	ENSG00000138303	NOL4	YML098W	TAF13
POLI/RPS24A	ENSG00000138326	POLI	YER074W	RPS24A
MIB1/DNA2	ENSG00000138346	MIB1	YHR164C	DNA2
RBBP8/ADE17	ENSG00000138363	RBBP8	YMR120C	ADE17
RIOK3/KTR5	ENSG00000138378	RIOK3	YNL029C	KTR5
CSTF2/IBA57	ENSG00000138380	CSTF2	YJR122W	IBA57
PSMD10/CPR3	ENSG00000138398	PSMD10	YML078W	CPR3
ATG4A/IDP2	ENSG00000138413	ATG4A	YLR174W	IDP2
TBL1X/YPL014W	ENSG00000138434	TBL1X	YPL014W	YPL014W
GPR143/YTM1	ENSG00000138442	GPR143	YOR272W	YTM1
PGRMC1/MKC7	ENSG00000138448	PGRMC1	YDR144C	MKC7
POLA1/YKL100C	ENSG00000138600	POLA1	YKL100C	YKL100C
MID1/PTM1	ENSG00000138613	MID1	YKL039W	PTM1
NKAP/CAB3	ENSG00000138621	NKAP	YKL088W	CAB3
NXT2/PGI1	ENSG00000138663	NXT2	YBR196C	PGI1
GUCY2F/RNA15	ENSG00000138668	GUCY2F	YGL044C	RNA15
ENSG00000101898/SCY1	ENSG00000138669	ENSG00000101898	YGL083W	SCY1
ALG13/SEC31	ENSG00000138674	ALG13	YDL195W	SEC31
PRPS2/HYR1	ENSG00000138675	PRPS2	YIR037W	HYR1
TLR8/YGL015C	ENSG00000138684	TLR8	YGL015C	YGL015C
AMMECR1/CSF1	ENSG00000138688	AMMECR1	YLR087C	CSF1
CHRDL1/YBR141C	ENSG00000138735	CHRDL1	YBR141C	YBR141C
WDR13/ATP12	ENSG00000138750	WDR13	YJL180C	ATP12
SUV39H1/BRE5	ENSG00000138757	SUV39H1	YNR051C	BRE5
GLRA2/CDC12	ENSG00000138758	GLRA2	YHR107C	CDC12
XIAP/YOR387C	ENSG00000138760	XIAP	YOR387C	YOR387C
STAG2/CLB1	ENSG00000138764	STAG2	YGR108W	CLB1
MCF2/USO1	ENSG00000138768	MCF2	YDL058W	USO1
F9/YOR021C	ENSG00000138772	F9	YOR021C	YOR021C
ABCD1/PPA2	ENSG00000138777	ABCD1	YMR267W	PPA2
CCDC22/AAP1	ENSG00000138792	CCDC22	YHR047C	AAP1
CACNA1F/YEL043W	ENSG00000138795	CACNA1F	YEL043W	YEL043W
SYP/NDI1	ENSG00000138796	SYP	YML120C	NDI1
PLP2/NAB2	ENSG00000138798	PLP2	YGL122C	NAB2
BMX/MET14	ENSG00000138801	BMX	YKL001C	MET14
PLS3/SEC23	ENSG00000138802	PLS3	YPR181C	SEC23
NAA10/SKO1	ENSG00000138835	NAA10	YNL167C	SKO1
RENBP/ATG8	ENSG00000139112	RENBP	YBL078C	ATG8
ELF4/AZF1	ENSG00000139154	ELF4	YOR113W	AZF1
SMARCA1/YLR290C	ENSG00000139180	SMARCA1	YLR290C	YLR290C
MTMR8/PEX5	ENSG00000139197	MTMR8	YDR244W	PEX5
ASB9/SLX5	ENSG00000139218	ASB9	YDL013W	SLX5
ENSG00000102050/MCM16	ENSG00000139220	ENSG00000102050	YPR046W	MCM16
RBBP7/YVH1	ENSG00000139318	RBBP7	YIR026C	YVH1
PPP1R2P9/YDL233W	ENSG00000139329	PPP1R2P9	YDL233W	YDL233W
KCND1/SMX3	ENSG00000139343	KCND1	YPR182W	SMX3
OPN1LW/COX7	ENSG00000139372	OPN1LW	YMR256C	COX7
FMR1/YJR107W	ENSG00000139567	FMR1	YJR107W	YJR107W
PIM2/RPS8A	ENSG00000139610	PIM2	YBL072C	RPS8A
SLC35A2/RSC8	ENSG00000139613	SLC35A2	YFR037C	RSC8
PQBP1/ORM2	ENSG00000139618	PQBP1	YLR350W	ORM2
PCSK1N/MED8	ENSG00000139636	PCSK1N	YBR193C	MED8
EMD/YER156C	ENSG00000139637	EMD	YER156C	YER156C
TAZ/YJL068C	ENSG00000139684	TAZ	YJL068C	YJL068C
PGK1/CNN1	ENSG00000139719	PGK1	YFR046C	CNN1
GATA1/TMA22	ENSG00000139726	GATA1	YJR014W	TMA22
MAGT1/YJL055W	ENSG00000139910	MAGT1	YJL055W	YJL055W
SMS/RMA1	ENSG00000139926	SMS	YKL132C	RMA1
PHEX/HAT1	ENSG00000139998	PHEX	YPL001W	HAT1
UBL4A/MDV1	ENSG00000140006	UBL4A	YJL112W	MDV1
EEA1/CPA1	ENSG00000140009	EEA1	YOR303W	CPA1
RP2/PRY1	ENSG00000140092	RP2	YJL079C	PRY1
PHF16/TYS1	ENSG00000140105	PHF16	YGR185C	TYS1
CDK16/UGA4	ENSG00000140199	CDK16	YDL210W	UGA4
USP11/QRI5	ENSG00000140262	USP11	YLR204W	QRI5
PCYT1B/ADH2	ENSG00000140263	PCYT1B	YMR303C	ADH2
HTATSF1/YDL085C-A	ENSG00000140264	HTATSF1	YDL085C-A	YDL085C-A
VGLL1/HXT14	ENSG00000140299	VGLL1	YNL318C	HXT14
CD40LG/TOA2	ENSG00000140307	CD40LG	YKL058W	TOA2
TIMP1/SRP14	ENSG00000140319	TIMP1	YDL092W	SRP14
FGD1/EDC3	ENSG00000140326	FGD1	YEL015W	EDC3
PIN4/NBP2	ENSG00000140368	PIN4	YDR162C	NBP2
PORCN/AIM45	ENSG00000140374	PORCN	YPR004C	AIM45
MAGED2/SML1	ENSG00000140382	MAGED2	YML058W	SML1
KLF8/AMD2	ENSG00000140386	KLF8	YDR242W	AMD2
SYTL4/SKI8	ENSG00000140395	SYTL4	YGL213C	SKI8
CENPI/AMS1	ENSG00000140400	CENPI	YGL156W	AMS1
DRP2/TPM2	ENSG00000140416	DRP2	YIL138C	TPM2
TAF7L/STE20	ENSG00000140443	TAF7L	YHL007C	STE20
PBDC1/DIT2	ENSG00000140459	PBDC1	YDR402C	DIT2
ENSG00000102391/YSP3	ENSG00000140479	ENSG00000102391	YOR003W	YSP3
ARMCX3/HOC1	ENSG00000140481	ARMCX3	YJR075W	HOC1
HTR2A/SSP2	ENSG00000140488	HTR2A	YOR242C	SSP2
NDFIP2/YMR210W	ENSG00000140526	NDFIP2	YMR210W	YMR210W
TNFSF13B/KIP2	ENSG00000140538	TNFSF13B	YPL155C	KIP2
MLNR/LST7	ENSG00000140543	MLNR	YGR057C	LST7
CAB39L/OYE3	ENSG00000140564	CAB39L	YPL171C	OYE3
KLF5/IQG1	ENSG00000140575	KLF5	YPL242C	IQG1
STK24/HUA1	ENSG00000140682	STK24	YGR268C	HUA1
ACP5/YGR122W	ENSG00000140694	ACP5	YGR122W	YGR122W
DNAJC3/QCR2	ENSG00000140740	DNAJC3	YPR191W	QCR2
UGGT2/ECM16	ENSG00000140829	UGGT2	YMR128W	ECM16
ARHGEF7/GRX3	ENSG00000140830	ARHGEF7	YDR098C	GRX3
FGF9/RPL9A	ENSG00000140937	FGF9	YGL147C	RPL9A
SGCG/RRT12	ENSG00000140943	SGCG	YCR045C	RRT12
PARP4/RPL3	ENSG00000140986	PARP4	YOR063W	RPL3
SUPT20H/NNK1	ENSG00000140992	SUPT20H	YKL171W	NNK1
MRPS31/YDR333C	ENSG00000141002	MRPS31	YDR333C	YDR333C
KPNA3/MCD4	ENSG00000141012	KPNA3	YKL165C	MCD4
FLT1/ATG16	ENSG00000141013	FLT1	YMR159C	ATG16
RGCC/SNT1	ENSG00000141027	RGCC	YCR033W	SNT1
VWA8/SSH4	ENSG00000141084	VWA8	YKL124W	SSH4
DGKH/PRS1	ENSG00000141127	DGKH	YKL181W	PRS1
KATNAL1/DBP6	ENSG00000141141	KATNAL1	YNR038W	DBP6
INTS6/ISM1	ENSG00000141252	INTS6	YPL040C	ISM1
TSC22D1/MDR1	ENSG00000141258	TSC22D1	YGR100W	MDR1
CLN5/APE2	ENSG00000141279	CLN5	YKL157W	APE2
OLFM4/CHC1	ENSG00000141367	OLFM4	YGL206C	CHC1
MSLN/YTA7	ENSG00000141385	MSLN	YGR270W	YTA7
TRADD/INM2	ENSG00000141401	TRADD	YDR287W	INM2
HSF4/GLN3	ENSG00000141448	HSF4	YER040W	GLN3
CORO1A/YPL277C	ENSG00000141480	CORO1A	YPL277C	YPL277C
MAPK3/ORC2	ENSG00000141503	MAPK3	YBR060C	ORC2
PHKB/MRL1	ENSG00000141510	PHKB	YPR079W	MRL1
NUTF2/RDI1	ENSG00000141522	NUTF2	YDL135C	RDI1
NUP93/MCH4	ENSG00000141526	NUP93	YOL119C	MCH4
CENPT/DED1	ENSG00000141543	CENPT	YOR204W	DED1
TSNAXIP1/KIN4	ENSG00000141551	TSNAXIP1	YOR233W	KIN4
NFAT5/NAR1	ENSG00000141562	NFAT5	YNL240C	NAR1
N4BP1/ATG18	ENSG00000141580	N4BP1	YFR021W	ATG18
CBLN1/SOK2	ENSG00000141646	CBLN1	YMR016C	SOK2
ARL2BP/FAB1	ENSG00000141720	ARL2BP	YFR019W	FAB1
ZNF423/SLT2	ENSG00000141736	ZNF423	YHR030C	SLT2
CCL22/DIB1	ENSG00000141759	CCL22	YPR082C	DIB1
CCL17/ZRT2	ENSG00000141873	CCL17	YLR130C	ZRT2
CTCF/PFK2	ENSG00000141959	CTCF	YMR205C	PFK2
ACD/CDC24	ENSG00000141968	ACD	YAL041W	CDC24
POLR2C/NOP56	ENSG00000141985	POLR2C	YLR197W	NOP56
PARD6A/SOD1	ENSG00000142168	PARD6A	YJR104C	SOD1
ZNF821/PTK1	ENSG00000142178	ZNF821	YKL198C	PTK1
MMP15/ARN2	ENSG00000142185	MMP15	YHL047C	ARN2
USB1/RPL7A	ENSG00000142192	USB1	YGL076C	RPL7A
CCDC113/YPK2	ENSG00000142208	CCDC113	YMR104C	YPK2
NME3/MYO5	ENSG00000142347	NME3	YMR109W	MYO5
PSMD7/HSL7	ENSG00000142453	PSMD7	YBR133C	HSL7
VAC14/PRE3	ENSG00000142507	VAC14	YJL001W	PRE3
TANGO6/RPS11B	ENSG00000142534	TANGO6	YBR048W	RPS11B
COG4/CUE3	ENSG00000142552	COG4	YGL110C	CUE3
PLA2G15/RPL11B	ENSG00000142676	PLA2G15	YGR085C	RPL11B
[truncated: 1,308 more rows]
