# Supplementary material for: Scope and limitations of yeast as a model organism for studying human tissue-specific pathways
Source: BMC Syst Biol. 2015 Dec 29;9:96. doi: 10.1186/s12918-015-0253-0 (PMC4696342; doi:10.1186/s12918-015-0253-0)
Supplement: Additional file 1 — Network alignments. Compressed (*.zip) file containing individual tissue-specific alignments. (ZIP 5181 Kb) [file 12918_2015_253_MOESM1_ESM.zip › alignments/Uterus Corpus_AlignGraph_edges.tsv]

First_ortholog_pair	Second_ortholog_pair
VPS29/RBL2	SEMA3F/FEN1
COL4A3BP/STE11	ARHGAP33/CMK2
MDN1/TEM1	PRKAR2B/COR1
LRRC23/BET3	ABCC8/BRX1
ZNF330/TEF1	MAP3K9/SEN1
LTBP4/MPE1	USH1C/SWD2
MTPN/UFO1	SCIN/SEC63
CREM/SPC110	MYLIP/MPS1
LLGL2/VMA21	PAX7/VMA13
FAM188B/INP52	PAX7/VMA13
LAMTOR2/SSA2	ZNF207/NAM2
PLEKHA4/CMK1	BTK/YOR019W
RASA4/MAK3	AGPS/DUO1
AP1B1/PHM6	SNAI2/GIS2
ABCC1/RFS1	RRAGD/YAT2
EDC4/KSS1	VIM/PUT4
ELN/SSK2	LRRC7/SLN1
SMC1A/DJP1	LRRC7/SLN1
RASA4/MAK3	MYOC/YNL046W
NUP50/PRE1	RAI14/UBC1
PTPRU/RPN12	LSG1/YKU80
AP1B1/PHM6	CAPG/ERG9
AP4S1/AIM44	TG/HAL1
RANGRF/TLG1	BARX2/VAM3
SYNE2/BIR1	RRM2B/HSL1
TTK/HCA4	KIF1B/TAP42
ACCS/IRC23	COL11A1/WHI3
MRPS31/YDR333C	GUCY1B3/SHO1
ACCS/IRC23	TNK2/RPA34
APOBEC1/MAK21	CDH3/UBI4
MLPH/YCK3	LTK/GGA1
RAD50/PRP19	APPBP2/SPP382
COBLL1/HHT2	SPA17/PNO1
CDC34/STE13	SPA17/PNO1
PPP2R2C/RPG1	HIPK2/GCN5
HSPB11/HFI1	HIPK2/GCN5
RASA4/MAK3	RFXANK/RPC25
GNB5/ARP10	AP3D1/MPH1
RECQL5/TOA1	SLC9A3R2/YAP1
USP10/PHO2	PDIA5/DIA1
COL9A1/LSM1	ME1/TEF2
AP1B1/PHM6	PDE4A/CYB2
SNX3/RVB1	NGEF/ARP5
SNX17/RFX1	SP100/PXA2
FAM162A/SRB8	KIAA1107/SOH1
PGS1/MOT3	PHRF1/TMT1
CEBPZ/GPI8	CHAT/POP4
BIRC5/BI4	TCOF1/FCJ1
MSH3/FMP43	TCOF1/FCJ1
CYB561D2/MRPL28	OSBPL3/YML6
CRYZ/MRP20	OSBPL3/YML6
LAMTOR2/SSA2	ARHGAP10/SYT1
DSP/SEC26	HLTF/DBP8
AP1B1/PHM6	PRKACA/SPF1
TTK/HCA4	MPP5/SAT4
RASA4/MAK3	ACADVL/PRT1
SRSF11/YOR365C	CRMP1/IMD3
ARVCF/CLB3	IPCEF1/NUP159
RGS2/EHT1	ENO1/NUD1
RASA4/MAK3	SRI/CWC25
DBC1/CDC15	DLG1/RBG2
SLC1A6/SPP381	PAX2/SNU114
SLC39A7/CWC22	PAX2/SNU114
RASA4/MAK3	KIFAP3/SPT7
USP33/PHO91	SPAG5/YNL035C
MPDZ/CSE2	NT5C2/SIN4
RND3/GET3	CAMSAP3/GEF1
KIAA1549L/HEK2	NMRK2/USV1
TNPO2/YCK1	PPP1R12B/OSH2
CYTH1/SRP40	ACTN2/CRN1
PRKAG3/TWF1	SLC1A3/SRV2
ENSG00000115953/SDA1	RIMS1/PAP2
RASA4/MAK3	ZNF510/GLC3
H2AFY/SIR4	COBLL1/HHT2
LEPROTL1/SAY1	DOPEY1/SLX1
MFNG/RPL27B	SLCO1A2/SMT3
STMN2/RTT105	APOB/RFA3
POLI/RPS24A	DIMT1/GAL10
TNFAIP1/PHB2	EIF2AK1/GAL2
KANK1/PHO8	TRIP6/TCB3
KCND1/SMX3	REM1/CBC2
MAPK8/SGF73	COQ9/CCT8
KIAA1549L/HEK2	RCOR1/AUS1
XPNPEP1/TSC11	GOLGA3/LGE1
FKBP3/YNR040W	EFNB1/SPC29
TAX1BP1/MEF2	DTX2/RVS167
MAPK14/RPL4B	DAZL/RPL18A
MYL6/MUD1	WDR76/SMB1
WNT6/HHT1	AGO1/NAB6
FBXL4/YJR012C	MAP3K1/GEM1
EHHADH/MRI1	DFNB31/SVF1
TRPS1/ESF2	NUBP2/OCA1
WNT6/HHT1	MYO9B/BRE2
SH2D4A/TPK1	KLHL22/YAK1
RASA4/MAK3	SF3A1/TIM13
CST4/BET2	PPIL2/AIM13
PLEKHA4/CMK1	TRIOBP/SIP2
ACD/CDC24	ERH/NOP13
OLFM2/ALK2	SRP54/PWP1
CST4/BET2	NINL/GAP1
VPS29/RBL2	SLA2/PUF4
TSC2/RPL14A	TPD52L2/ECM29
WNT6/HHT1	MYLK2/YGR130C
CENPA/AIM25	NOL4/TAF13
FBXO9/RPL15A	PIM2/RPS8A
DLGAP3/SKI2	SYTL4/SKI8
WDR48/RPS23A	PLA2G15/RPL11B
VPS29/RBL2	RNF40/RHO2
GGCX/PRR1	EEF1D/YCR016W
TTK/HCA4	OAZ1/YEH1
URI1/AGP3	MED26/AIM1
TNR/PNP1	HNRNPUL1/TIP41
GSK3A/PRI1	FZR1/PEX27
PSMD9/ARX1	MEGF8/NUP2
ACCS/IRC23	CRTC1/RCK1
TLX1/ULP1	NOD1/YNL155W
PPP6R3/MDM38	AEBP1/RPL2A
LAMTOR2/SSA2	TESK1/ERS1
SLC6A4/HPT1	LZTS2/RFC2
ENSG00000115953/SDA1	ALDOC/CAT5
VPS29/RBL2	IL23A/PTC4
TTK/HCA4	PHC1/SWI3
WNT6/HHT1	UPK1B/RPC82
