# Supplementary material for: Scope and limitations of yeast as a model organism for studying human tissue-specific pathways
Source: BMC Syst Biol. 2015 Dec 29;9:96. doi: 10.1186/s12918-015-0253-0 (PMC4696342; doi:10.1186/s12918-015-0253-0)
Supplement: Additional file 1 — Network alignments. Compressed (*.zip) file containing individual tissue-specific alignments. (ZIP 5181 Kb) [file 12918_2015_253_MOESM1_ESM.zip › alignments/Tongue_AlignGraph_nodes.tsv]

ID	Human_EnsemblGeneID	Human_Symbol	Yeast_EnsemblGeneID	Yeast_Symbol
TSPAN6/DPM1	ENSG00000000419	TSPAN6	YPR183W	DPM1
DPM1/PRK1	ENSG00000000938	DPM1	YIL095W	PRK1
SCYL3/GSH1	ENSG00000001084	SCYL3	YJL101C	GSH1
FGR/HAP2	ENSG00000001167	FGR	YGL237C	HAP2
CFH/CTR1	ENSG00000003147	CFH	YPR124W	CTR1
GCLC/COS9	ENSG00000003402	GCLC	YKL219W	COS9
NFYA/DFG5	ENSG00000003436	NFYA	YMR238W	DFG5
SEMA3F/NRP1	ENSG00000003756	SEMA3F	YDL167C	NRP1
CFTR/CSM4	ENSG00000004059	CFTR	YPL200W	CSM4
KRIT1/FEN1	ENSG00000004399	KRIT1	YCR034W	FEN1
RAD52/ADK1	ENSG00000004455	RAD52	YDR226W	ADK1
BAD/CPR6	ENSG00000004478	BAD	YLR216C	CPR6
CD99/ATG1	ENSG00000004660	CD99	YGL180W	ATG1
AOC1/ACP1	ENSG00000004779	AOC1	YKL192C	ACP1
HECW1/PKP1	ENSG00000004799	HECW1	YIL042C	PKP1
MAD1L1/YGR201C	ENSG00000004838	MAD1L1	YGR201C	YGR201C
LASP1/YDR307W	ENSG00000004866	LASP1	YDR307W	YDR307W
M6PR/CDC27	ENSG00000004897	M6PR	YBL084C	CDC27
ICA1/FCY2	ENSG00000004948	ICA1	YER056C	FCY2
ALS2/DHR2	ENSG00000005100	ALS2	YKL078W	DHR2
CASP10/ERV15	ENSG00000005189	CASP10	YBR210W	ERV15
CFLAR/RET3	ENSG00000005243	CFLAR	YPL010W	RET3
TFPI/PST2	ENSG00000005302	TFPI	YDR032C	PST2
RBM5/BDF2	ENSG00000005339	RBM5	YDL070W	BDF2
MTMR7/SIA1	ENSG00000005421	MTMR7	YOR137C	SIA1
ARF5/COQ4	ENSG00000005884	ARF5	YDR204W	COQ4
POLDIP2/YDR352W	ENSG00000005893	POLDIP2	YDR352W	YDR352W
PLXND1/PGC1	ENSG00000006007	PLXND1	YPL206C	PGC1
AK2/APL1	ENSG00000006125	AK2	YJR005W	APL1
CD38/ADH7	ENSG00000006194	CD38	YCR105W	ADH7
FKBP4/GRX6	ENSG00000006468	FKBP4	YDL010W	GRX6
KDM1A/LCB5	ENSG00000006530	KDM1A	YLR260W	LCB5
CAMKK1/YMR010W	ENSG00000006704	CAMKK1	YMR010W	YMR010W
RECQL/VPS41	ENSG00000006715	RECQL	YDR080W	VPS41
HSPB6/SKN7	ENSG00000006788	HSPB6	YHR206W	SKN7
ARHGAP33/IZH2	ENSG00000006831	ARHGAP33	YOL002C	IZH2
NDUFAB1/PAC1	ENSG00000007168	NDUFAB1	YOR269W	PAC1
PDK4/NCP1	ENSG00000007171	PDK4	YHR042W	NCP1
ZMYND10/HOF1	ENSG00000007237	ZMYND10	YMR032W	HOF1
ST7/TRS33	ENSG00000007255	ST7	YOR115C	TRS33
CDC27/GPI1	ENSG00000007541	CDC27	YGR216C	GPI1
SLC4A1/FRE7	ENSG00000007952	SLC4A1	YOL152W	FRE7
CALCR/PRE7	ENSG00000008018	CALCR	YBL041W	PRE7
HCCS/HAL5	ENSG00000008118	HCCS	YJL165C	HAL5
DVL2/DTR1	ENSG00000008282	DVL2	YBR180W	DTR1
UPF1/CNL1	ENSG00000008294	UPF1	YDR357C	CNL1
SKAP2/NSE5	ENSG00000008300	SKAP2	YML023C	NSE5
SLC25A5/PHO3	ENSG00000008710	SLC25A5	YBR092C	PHO3
CCDC109B/RPS20	ENSG00000008988	CCDC109B	YHL015W	RPS20
HOXA11/YBL055C	ENSG00000009335	HOXA11	YBL055C	YBL055C
POLR2J/ATG13	ENSG00000009709	POLR2J	YPR185W	ATG13
DHX33/VTA1	ENSG00000009844	DHX33	YLR181C	VTA1
MEOX1/PHO4	ENSG00000009950	MEOX1	YFR034C	PHO4
LIG3/ITC1	ENSG00000009954	LIG3	YGL133W	ITC1
RPAP3/VID30	ENSG00000010017	RPAP3	YGL227W	VID30
ENSG00000005189/MSC7	ENSG00000010030	ENSG00000005189	YHR039C	MSC7
CIAPIN1/SEE1	ENSG00000010165	CIAPIN1	YIL064W	SEE1
FAM214B/COR1	ENSG00000010256	FAM214B	YBL045C	COR1
COPZ2/YCS4	ENSG00000010292	COPZ2	YLR272C	YCS4
PRKAR2B/NUD1	ENSG00000010322	PRKAR2B	YOR373W	NUD1
MSL3/NNK1	ENSG00000010671	MSL3	YKL171W	NNK1
CREBBP/SHO1	ENSG00000010810	CREBBP	YER118C	SHO1
BZRAP1/NDD1	ENSG00000010818	BZRAP1	YOR372C	NDD1
MPO/ELA1	ENSG00000011007	MPO	YNL230C	ELA1
PON1/YNK1	ENSG00000011052	PON1	YKL067W	YNK1
GCFC2/UTP18	ENSG00000011260	GCFC2	YJL069C	UTP18
ABCB4/DCR2	ENSG00000011275	ABCB4	YLR361C	DCR2
SOX8/ARE1	ENSG00000011332	SOX8	YCR048W	ARE1
IBTK/STT4	ENSG00000011405	IBTK	YLR305C	STT4
MYCBP2/GYP1	ENSG00000011454	MYCBP2	YOR070C	GYP1
FBXL3/PPH21	ENSG00000011485	FBXL3	YDL134C	PPH21
ITGAL/TFB3	ENSG00000012048	ITGAL	YDR460W	TFB3
PDK2/NUP57	ENSG00000012822	PDK2	YGR119C	NUP57
ITGA3/MPS1	ENSG00000012983	ITGA3	YDL028C	MPS1
LAMP2/IRS4	ENSG00000013016	LAMP2	YKR019C	IRS4
GGNBP2/RET1	ENSG00000013503	GGNBP2	YOR207C	RET1
ITGA2B/NGL2	ENSG00000013523	ITGA2B	YMR285C	NGL2
GDE1/PMT6	ENSG00000014216	GDE1	YGR199W	PMT6
C19orf60/MDH3	ENSG00000014641	C19orf60	YDL078C	MDH3
CRLF1/MMT1	ENSG00000014824	CRLF1	YMR177W	MMT1
MAP3K14/BRX1	ENSG00000015171	MAP3K14	YOL077C	BRX1
ABCC8/LAS17	ENSG00000015285	ABCC8	YOR181W	LAS17
CCL18/GPG1	ENSG00000015413	CCL18	YGL121C	GPG1
CCL3/MPP6	ENSG00000015479	CCL3	YNR024W	MPP6
SYNRG/BPL1	ENSG00000015592	SYNRG	YDL141W	BPL1
CACNG3/HPF1	ENSG00000016490	CACNG3	YOL155C	HPF1
TMEM132A/PMR1	ENSG00000017260	TMEM132A	YGL167C	PMR1
AP2B1/LRG1	ENSG00000017797	AP2B1	YDL240W	LRG1
TAC1/PMA2	ENSG00000018625	TAC1	YPL036W	PMA2
ZNF263/EMW1	ENSG00000018699	ZNF263	YNL313C	EMW1
CX3CL1/RGM1	ENSG00000020256	CX3CL1	YMR182C	RGM1
SPATA20/YTA6	ENSG00000021574	SPATA20	YPL074W	YTA6
CACNA1G/NAM7	ENSG00000021776	CACNA1G	YMR080C	NAM7
TNFRSF12A/CPA1	ENSG00000021826	TNFRSF12A	YOR303W	CPA1
MAP3K9/DEG1	ENSG00000022267	MAP3K9	YFL001W	DEG1
RALA/GPM2	ENSG00000022556	RALA	YDL021W	GPM2
BAIAP2L1/MAG2	ENSG00000022840	BAIAP2L1	YLR427W	MAG2
ETV1/PFA4	ENSG00000023041	ETV1	YOL003C	PFA4
AGK/TRX1	ENSG00000023318	AGK	YLR043C	TRX1
CCL26/HEM1	ENSG00000023330	CCL26	YDR232W	HEM1
FARP2/GRX2	ENSG00000023572	FARP2	YDR513W	GRX2
USH1C/SWD2	ENSG00000023734	USH1C	YKL018W	SWD2
DBF4/YDL124W	ENSG00000023909	DBF4	YDL124W	YDL124W
TBXA2R/UBR2	ENSG00000024048	TBXA2R	YLR024C	UBR2
IFRD1/PAN1	ENSG00000024422	IFRD1	YIR006C	PAN1
GTF2IRD1/GTR2	ENSG00000025039	GTF2IRD1	YGR163W	GTR2
PAF1/HSF1	ENSG00000025156	PAF1	YGL073W	HSF1
VPS41/FAF1	ENSG00000025293	VPS41	YIL019W	FAF1
ARHGAP44/GAL80	ENSG00000025434	ARHGAP44	YML051W	GAL80
ELAC2/CNS1	ENSG00000025772	ELAC2	YBR155W	CNS1
SCIN/SEC63	ENSG00000025796	SCIN	YOR254C	SEC63
MYH13/SRP1	ENSG00000025800	MYH13	YNL189W	SRP1
ADIPOR2/KEL1	ENSG00000026025	ADIPOR2	YHR158C	KEL1
UPP2/RAD3	ENSG00000026036	UPP2	YER171W	RAD3
MARK4/YCR023C	ENSG00000026103	MARK4	YCR023C	YCR023C
PAFAH1B1/YBR096W	ENSG00000026508	PAFAH1B1	YBR096W	YBR096W
NOS2/OCT1	ENSG00000027001	NOS2	YKL134C	OCT1
DNAH9/YOR296W	ENSG00000027075	DNAH9	YOR296W	YOR296W
GAS7/ALK2	ENSG00000028203	GAS7	YBL009W	ALK2
TRAPPC6A/VPS5	ENSG00000028528	TRAPPC6A	YOR069W	VPS5
MATK/MTF1	ENSG00000029639	MATK	YMR228W	MTF1
CD79B/YHR078W	ENSG00000029725	CD79B	YHR078W	YHR078W
SCN4A/SNF11	ENSG00000030304	SCN4A	YDR073W	SNF11
PAX6/STP2	ENSG00000030419	PAX6	YHR006W	STP2
RHBDF1/SES1	ENSG00000031698	RHBDF1	YDR023W	SES1
LUC7L/RRB1	ENSG00000032389	LUC7L	YMR131C	RRB1
BAIAP3/SKI3	ENSG00000032742	BAIAP3	YPR189W	SKI3
PIGQ/CUS1	ENSG00000033030	PIGQ	YMR240C	CUS1
TEAD3/ARB1	ENSG00000033050	TEAD3	YER036C	ARB1
SELE/VPH1	ENSG00000033627	SELE	YOR270C	VPH1
DNAJC11/NFI1	ENSG00000033800	DNAJC11	YOR156C	NFI1
MYLIP/BOR1	ENSG00000033867	MYLIP	YNL275W	BOR1
NOX1/VHT1	ENSG00000034053	NOX1	YGR065C	VHT1
E2F2/AIM9	ENSG00000034152	E2F2	YER080W	AIM9
PSMB1/CYK3	ENSG00000035115	PSMB1	YDL117W	CYK3
SYN1/ADE12	ENSG00000035687	SYN1	YNL220W	ADE12
JARID2/RFC1	ENSG00000035928	JARID2	YOR217W	RFC1
CAMK1G/RTT101	ENSG00000036257	CAMK1G	YJL047C	RTT101
CDK11A/SUL2	ENSG00000036448	CDK11A	YLR092W	SUL2
NADK/UBP5	ENSG00000036672	NADK	YER144C	UBP5
TFAP2B/MDS3	ENSG00000037637	TFAP2B	YGL197W	MDS3
CYTH3/MRI1	ENSG00000037757	CYTH3	YPR118W	MRI1
ADAM22/TRM8	ENSG00000037897	ADAM22	YDL201W	TRM8
SYPL1/LSB6	ENSG00000038210	SYPL1	YJL100W	LSB6
SPAG9/YNL193W	ENSG00000038382	SPAG9	YNL193W	YNL193W
CELSR3/YLR413W	ENSG00000038427	CELSR3	YLR413W	YLR413W
MGST1/MSH4	ENSG00000038945	MGST1	YFL003C	MSH4
CRY1/BRR2	ENSG00000039123	CRY1	YER172C	BRR2
NFIX/PRE9	ENSG00000041357	NFIX	YGR135W	PRE9
MMP25/MOD5	ENSG00000041515	MMP25	YOR274W	MOD5
IL32/NUG1	ENSG00000041802	IL32	YER006W	NUG1
PKD1/APS2	ENSG00000042753	PKD1	YJR058C	APS2
MAPK8IP2/FHN1	ENSG00000042832	MAPK8IP2	YGR131W	FHN1
MED24/DCN1	ENSG00000043093	MED24	YLR128W	DCN1
SEC62/RDL1	ENSG00000043143	SEC62	YOR285W	RDL1
RPS20/SCM3	ENSG00000044115	RPS20	YDL139C	SCM3
CSDE1/YJR030C	ENSG00000044446	CSDE1	YJR030C	YJR030C
UBE3C/IML1	ENSG00000046889	UBE3C	YJR138W	IML1
REV3L/CIA1	ENSG00000047056	REV3L	YDR267C	CIA1
PAX7/YLR419W	ENSG00000047188	PAX7	YLR419W	YLR419W
MASP2/URA8	ENSG00000047230	MASP2	YJR103W	URA8
TRAF3IP3/VMA13	ENSG00000047249	TRAF3IP3	YPR036W	VMA13
POMT2/RPB2	ENSG00000047315	POMT2	YOR151C	RPB2
VTA1/MLP1	ENSG00000047410	VTA1	YKR095W	MLP1
MLXIPL/FET5	ENSG00000047457	MLXIPL	YFL041W	FET5
BAZ1B/PDR10	ENSG00000047597	BAZ1B	YOR328W	PDR10
RANBP9/CSG2	ENSG00000047936	RANBP9	YBR036C	CSG2
ETV7/RSM10	ENSG00000048544	ETV7	YDR041W	RSM10
SPRTN/MRN1	ENSG00000048740	SPRTN	YPL184C	MRN1
METTL13/RBS1	ENSG00000048991	METTL13	YDL189W	RBS1
ZNF207/NYV1	ENSG00000049245	ZNF207	YLR093C	NYV1
UQCRC1/ENT4	ENSG00000049283	UQCRC1	YLL038C	ENT4
CD9/RSP5	ENSG00000049759	CD9	YER125W	RSP5
NCAPD2/WBP1	ENSG00000049860	NCAPD2	YEL002C	WBP1
IFFO1/YLR257W	ENSG00000050405	IFFO1	YLR257W	YLR257W
GIPR/NAM2	ENSG00000050748	GIPR	YLR382C	NAM2
NISCH/PER33	ENSG00000051108	NISCH	YLR064W	PER33
STAB1/RAD51	ENSG00000051180	STAB1	YER095W	RAD51
FUZ/HFM1	ENSG00000051341	FUZ	YGL251C	HFM1
PRSS3/CKI1	ENSG00000051382	PRSS3	YLR133W	CKI1
CD4/CDC40	ENSG00000051596	CD4	YDR364C	CDC40
LRRC23/BUD3	ENSG00000052126	LRRC23	YCL014W	BUD3
BTK/TAF3	ENSG00000052723	BTK	YPL011C	TAF3
HFE/RRP12	ENSG00000052749	HFE	YPL012W	RRP12
SCMH1/ERG25	ENSG00000052802	SCMH1	YGR060W	ERG25
FYN/APD1	ENSG00000052841	FYN	YBR151W	APD1
HIVEP2/SOD2	ENSG00000053254	HIVEP2	YHR008C	SOD2
TCEB3/AAD14	ENSG00000053371	TCEB3	YNL331C	AAD14
LYPLA2/MRT4	ENSG00000053372	LYPLA2	YKL009W	MRT4
NME2/TRS31	ENSG00000054116	NME2	YDR472W	TRS31
APBA3/FHL1	ENSG00000054598	APBA3	YPR104C	FHL1
MKS1/CDC53	ENSG00000055130	MKS1	YDL132W	CDC53
ABHD5/UBX2	ENSG00000055208	ABHD5	YML013W	UBX2
KAL1/IKS1	ENSG00000055332	KAL1	YJL057C	IKS1
AKAP8L/SPP1	ENSG00000055609	AKAP8L	YPL138C	SPP1
UTP18/PUF3	ENSG00000055917	UTP18	YLL013C	PUF3
RNF216/FMP10	ENSG00000055955	RNF216	YER182W	FMP10
TTC19/YDR114C	ENSG00000056558	TTC19	YDR114C	YDR114C
PTBP1/YKL070W	ENSG00000056972	PTBP1	YKL070W	YKL070W
DPF1/GLG2	ENSG00000056998	DPF1	YJL137C	GLG2
SYT7/YKL077W	ENSG00000057149	SYT7	YKL077W	YKL077W
PIK3C2A/MSH2	ENSG00000057468	PIK3C2A	YOL090W	MSH2
PLAUR/GDI1	ENSG00000057608	PLAUR	YER136W	GDI1
ANLN/YPR013C	ENSG00000057657	ANLN	YPR013C	YPR013C
WIZ/ATG5	ENSG00000057663	WIZ	YPL149W	ATG5
RABGAP1/ERG11	ENSG00000058056	RABGAP1	YHR007C	ERG11
DCN/KNS1	ENSG00000058091	DCN	YLL019C	KNS1
PPP5C/SEC61	ENSG00000058262	PPP5C	YLR378C	SEC61
MAP4K3/RAD2	ENSG00000058404	MAP4K3	YGR258C	RAD2
ZBTB32/RPC37	ENSG00000058600	ZBTB32	YKR025W	RPC37
TYROBP/ENA5	ENSG00000058668	TYROBP	YDR038C	ENA5
GABRA3/PRO2	ENSG00000059573	GABRA3	YOR323C	PRO2
BRCA1/TRM3	ENSG00000059588	BRCA1	YDL112W	TRM3
ERCC1/KDX1	ENSG00000059758	ERCC1	YKL161C	KDX1
CD22/PSK1	ENSG00000060237	CD22	YAL017W	PSK1
SEMA3B/CDC13	ENSG00000060558	SEMA3B	YDL220C	CDC13
MBTPS2/PRP46	ENSG00000060688	MBTPS2	YPL151C	PRP46
LTF/FMP37	ENSG00000060762	LTF	YGL080W	FMP37
NR1H4/POT1	ENSG00000060971	NR1H4	YIL160C	POT1
ALOX5/SDH4	ENSG00000061794	ALOX5	YDR178W	SDH4
CALCOCO1/AIF1	ENSG00000062096	CALCOCO1	YNR074C	AIF1
UBR7/RSN1	ENSG00000062598	UBR7	YMR266W	RSN1
MAP4K5/POL3	ENSG00000062822	MAP4K5	YDL102W	POL3
EHD3/RKM2	ENSG00000063046	EHD3	YDR198C	RKM2
PSMC4/RPL18B	ENSG00000063177	PSMC4	YNL301C	RPL18B
CLDN11/SBP1	ENSG00000063244	CLDN11	YHL034C	SBP1
MVP/ENT2	ENSG00000063245	MVP	YLR206W	ENT2
NUB1/YIL165C	ENSG00000063438	NUB1	YIL165C	YIL165C
CLK1/GLO2	ENSG00000063854	CLK1	YDR272W	GLO2
ENSG00000013455/YAF9	ENSG00000063978	ENSG00000013455	YNL107W	YAF9
POLR3B/NUP85	ENSG00000064012	POLR3B	YJR042W	NUP85
ANGEL1/TAF2	ENSG00000064313	ANGEL1	YCR042C	TAF2
RNF14/YPK1	ENSG00000064393	RNF14	YKL126W	YPK1
DDX11/MTR10	ENSG00000064419	DDX11	YOR160W	MTR10
CD6/YLR271W	ENSG00000064607	CD6	YLR271W	YLR271W
TACC3/YBR235W	ENSG00000064651	TACC3	YBR235W	YBR235W
UFL1/PRY2	ENSG00000064655	UFL1	YKR013W	PRY2
POLA2/YIG1	ENSG00000064666	POLA2	YPL201C	YIG1
CAPN1/TIF2	ENSG00000064703	CAPN1	YJL138C	TIF2
ACPP/MLH2	ENSG00000064933	ACPP	YLR035C	MLH2
MDH1/GPA1	ENSG00000065135	MDH1	YHR005C	GPA1
SLC30A9/PSE1	ENSG00000065150	SLC30A9	YMR308C	PSE1
MTMR11/CAR2	ENSG00000065154	MTMR11	YLR438W	CAR2
CCDC88C/PWP2	ENSG00000065183	CCDC88C	YCR057C	PWP2
YAF2/YFR035C	ENSG00000065243	YAF2	YFR035C	YFR035C
ZMYND11/LAC1	ENSG00000065308	ZMYND11	YKL008C	LAC1
WAS/EFT1	ENSG00000065357	WAS	YOR133W	EFT1
DPEP1/SLM5	ENSG00000065427	DPEP1	YCR024C	SLM5
BID/MPD1	ENSG00000065485	BID	YOR288C	MPD1
MATR3/YGR250C	ENSG00000065526	MATR3	YGR250C	YGR250C
RGPD5/FRK1	ENSG00000065534	RGPD5	YPL141C	FRK1
STMN4/RLP7	ENSG00000065559	STMN4	YNL002C	RLP7
NUDCD3/SLA2	ENSG00000065609	NUDCD3	YNL243W	SLA2
ISL1/ISR1	ENSG00000065613	ISL1	YPR106W	ISR1
IL20RA/ARK1	ENSG00000065675	IL20RA	YNL020C	ARK1
CLCA1/HAT2	ENSG00000065717	CLCA1	YEL056W	HAT2
ATP2C1/MAE1	ENSG00000065833	ATP2C1	YKL029C	MAE1
SRCIN1/MSB3	ENSG00000065882	SRCIN1	YNL293W	MSB3
IGF1/YPL245W	ENSG00000065883	IGF1	YPL245W	YPL245W
RALBP1/HCM1	ENSG00000065970	RALBP1	YCR065W	HCM1
RUFY3/PDE2	ENSG00000065989	RUFY3	YOR360C	PDE2
CNTN1/RTS1	ENSG00000066027	CNTN1	YOR014W	RTS1
WWTR1/PUF2	ENSG00000066044	WWTR1	YPR042C	PUF2
AGPS/SNF12	ENSG00000066117	AGPS	YNR023W	SNF12
ATP1A2/HAP5	ENSG00000066136	ATP1A2	YOR358W	HAP5
TTC27/ENT1	ENSG00000066427	TTC27	YDL161W	ENT1
MARCO/BFR1	ENSG00000066455	MARCO	YOR198C	BFR1
SYT13/DUO1	ENSG00000066629	SYT13	YGL061C	DUO1
SNAI2/SEC7	ENSG00000066777	SNAI2	YDR170C	SEC7
CD74/HEM15	ENSG00000066926	CD74	YOR176W	HEM15
HGF/MAM33	ENSG00000067113	HGF	YIL070C	MAM33
ZRANB1/ILM1	ENSG00000067167	ZRANB1	YJR118C	ILM1
NCDN/GIS2	ENSG00000067182	NCDN	YNL255C	GIS2
ZFP64/EEB1	ENSG00000067191	ZFP64	YPL095C	EEB1
MNAT1/GYP5	ENSG00000067208	MNAT1	YPL249C	GYP5
SAMD4A/CDC19	ENSG00000067225	SAMD4A	YAL038W	CDC19
RUNX3/FCF2	ENSG00000067334	RUNX3	YLR051C	FCF2
MRE11A/NUP100	ENSG00000067445	MRE11A	YKL068W	NUP100
PLEKHB1/RHO1	ENSG00000067560	PLEKHB1	YPR165W	RHO1
SERPINB1/TCB1	ENSG00000067715	SERPINB1	YOR086C	TCB1
SPAST/SPP2	ENSG00000068394	SPAST	YOR148C	SPP2
ENSG00000021602/MRM2	ENSG00000068438	ENSG00000021602	YGL136C	MRM2
NRXN3/ARG82	ENSG00000068745	NRXN3	YDR173C	ARG82
AQR/TOA1	ENSG00000068781	AQR	YOR194C	TOA1
CPS1/KRE28	ENSG00000068793	CPS1	YDR532C	KRE28
C8B/HST1	ENSG00000068903	C8B	YOL068C	HST1
FHL1/YOS9	ENSG00000068912	FHL1	YDR057W	YOS9
RTFDC1/GLT1	ENSG00000069248	RTFDC1	YDL171C	GLT1
GABRA1/VPS35	ENSG00000069329	GABRA1	YJL154C	VPS35
NLRP2/NFT1	ENSG00000069431	NLRP2	YKR103W	NFT1
RNF10/BIT61	ENSG00000069667	RNF10	YJL058C	BIT61
ZDHHC6/SDT1	ENSG00000069712	ZDHHC6	YGL224C	SDT1
RNH1/REF2	ENSG00000069849	RNH1	YDR195W	REF2
NDUFS1/HUL5	ENSG00000069869	NDUFS1	YGL141W	HUL5
RB1CC1/UTP4	ENSG00000069966	RB1CC1	YDR324C	UTP4
ERP44/UFD1	ENSG00000070010	ERP44	YGR048W	UFD1
ALAS1/IKI3	ENSG00000070061	ALAS1	YLR384C	IKI3
BIRC3/SSP120	ENSG00000070081	BIRC3	YLR250W	SSP120
AKAP11/PFY1	ENSG00000070087	AKAP11	YOR122C	PFY1
GLRX2/UIP3	ENSG00000070159	GLRX2	YAR027W	UIP3
SNAPC1/NIC96	ENSG00000070182	SNAPC1	YFR002W	NIC96
STRAP/ERO1	ENSG00000070371	STRAP	YML130C	ERO1
ABCC2/CBF1	ENSG00000070444	ABCC2	YJR060W	CBF1
DEF6/POL4	ENSG00000070501	DEF6	YCR014C	POL4
PLEKHO1/HSV2	ENSG00000070540	PLEKHO1	YGR223C	HSV2
GCLM/ASN1	ENSG00000070669	GCLM	YPR145W	ASN1
UBR2/KAR2	ENSG00000070718	UBR2	YJL034W	KAR2
EHD2/YAT2	ENSG00000070748	EHD2	YER024W	YAT2
RRAGD/MUD2	ENSG00000070756	RRAGD	YKL074C	MUD2
HSF2/RPA190	ENSG00000070761	HSF2	YOR341W	RPA190
PHF20/CKA1	ENSG00000070770	PHF20	YIL035C	CKA1
NR1H3/FMC1	ENSG00000070778	NR1H3	YIL098C	FMC1
NCAPH2/GCD1	ENSG00000070785	NCAPH2	YOR260W	GCD1
TOMM34/RHO4	ENSG00000070831	TOMM34	YKR055W	RHO4
SEC63/PUT4	ENSG00000070915	SEC63	YOR348C	PUT4
KPNA6/PMA1	ENSG00000070961	KPNA6	YGL008C	PMA1
VIM/GSH2	ENSG00000071051	VIM	YOL049W	GSH2
RTEL1-TNFRSF6B/AIP1	ENSG00000071127	RTEL1-TNFRSF6B	YMR092C	AIP1
FAS/YKL023W	ENSG00000071205	FAS	YKL023W	YKL023W
CD44/CAK1	ENSG00000071242	CD44	YFL029C	CAK1
KCNG1/YNG2	ENSG00000071243	KCNG1	YHR090C	YNG2
SLAMF7/BUD23	ENSG00000071462	SLAMF7	YCR047C	BUD23
MIPEP/HRD3	ENSG00000071537	MIPEP	YLR207W	HRD3
PRKCH/RPT2	ENSG00000071539	PRKCH	YDL007W	RPT2
INSRR/ULS1	ENSG00000071794	INSRR	YOR191W	ULS1
IFNGR1/TSR4	ENSG00000071994	IFNGR1	YOL022C	TSR4
SH2D2A/PTK2	ENSG00000072062	SH2D2A	YJR059W	PTK2
TNFRSF1B/YBL107C	ENSG00000072110	TNFRSF1B	YBL107C	YBL107C
VEZT/VPS70	ENSG00000072133	VEZT	YJR126C	VPS70
POU2F2/YAP1801	ENSG00000072134	POU2F2	YHR161C	YAP1801
SNX1/SIW14	ENSG00000072135	SNX1	YNL032W	SIW14
TBPL1/TRE1	ENSG00000072274	TBPL1	YPL176C	TRE1
ARNTL2/RAD6	ENSG00000072401	ARNTL2	YGL058W	RAD6
BCLAF1/GUK1	ENSG00000072415	BCLAF1	YDR454C	GUK1
ANK1/SMC1	ENSG00000072501	ANK1	YFL008W	SMC1
TFB1M/IMG1	ENSG00000072609	TFB1M	YCR046C	IMG1
RABEP1/DBP1	ENSG00000072682	RABEP1	YPL119C	DBP1
HMGB3/CDC4	ENSG00000072803	HMGB3	YFL009W	CDC4
NUP160/LRS4	ENSG00000072864	NUP160	YDR439W	LRS4
BAK1/APM2	ENSG00000072958	BAK1	YHL019C	APM2
MUSK/SEC2	ENSG00000073009	MUSK	YNL272C	SEC2
IKZF2/MCM2	ENSG00000073111	IKZF2	YBL023C	MCM2
GRN/SRO77	ENSG00000073350	GRN	YBL106C	SRO77
ARHGAP31/ECM5	ENSG00000073614	ARHGAP31	YMR176W	ECM5
NR2E3/STE6	ENSG00000073734	NR2E3	YKL209C	STE6
CENPQ/YAP1802	ENSG00000073921	CENPQ	YGR241C	YAP1802
SARS/SEC18	ENSG00000073969	SARS	YBR080C	SEC18
RANBP3/YJU3	ENSG00000074416	RANBP3	YKL094W	YJU3
ARID4A/SNF1	ENSG00000074590	ARID4A	YDR477W	SNF1
TSSC1/CUP1-1	ENSG00000074660	TSSC1	YHR053C	CUP1-1
ENSG00000032514/SBA1	ENSG00000074696	ENSG00000032514	YKL117W	SBA1
IFT88/DOC1	ENSG00000074755	IFT88	YGL240W	DOC1
ZCCHC8/ENO2	ENSG00000074800	ZCCHC8	YHR174W	ENO2
ABCF2/SLN1	ENSG00000074964	ABCF2	YIL147C	SLN1
LRRC7/TIF4632	ENSG00000075151	LRRC7	YGL049C	TIF4632
UBA6/MTC5	ENSG00000075188	UBA6	YDR128W	MTC5
GAB2/CTT1	ENSG00000075213	GAB2	YGR088W	CTT1
ATP6V0A1/RAX2	ENSG00000075223	ATP6V0A1	YLR084C	RAX2
PIAS1/ERG10	ENSG00000075239	PIAS1	YPL028W	ERG10
SLC4A7/YKR096W	ENSG00000075292	SLC4A7	YKR096W	YKR096W
APBA2/RCK1	ENSG00000075413	APBA2	YGL158W	RCK1
UHRF1/TAO3	ENSG00000075539	UHRF1	YIL129C	TAO3
MAP2K3/ARP9	ENSG00000075624	MAP2K3	YMR033W	ARP9
TMSB10/SPO14	ENSG00000075651	TMSB10	YKR031C	SPO14
RNF19A/SEC12	ENSG00000075702	RNF19A	YNR026C	SEC12
PEX3/YNL046W	ENSG00000075711	PEX3	YNL046W	YNL046W
GABARAPL2/VPS21	ENSG00000075785	GABARAPL2	YOR089C	VPS21
MYOC/PRP39	ENSG00000075856	MYOC	YML046W	PRP39
SH3YL1/RRP45	ENSG00000075914	SH3YL1	YDR280W	RRP45
VCL/MCM6	ENSG00000076003	VCL	YGL201C	MCM6
DAPK2/REX2	ENSG00000076043	DAPK2	YLR059C	REX2
NSMAF/YIL077C	ENSG00000076053	NSMAF	YIL077C	YIL077C
ADSS/MLH1	ENSG00000076242	ADSS	YMR167W	MLH1
STAP1/UNG1	ENSG00000076248	STAP1	YML021C	UNG1
TIMP2/MON1	ENSG00000076685	TIMP2	YGL124C	MON1
RFC1/YIP1	ENSG00000076716	RFC1	YGR172C	YIP1
CUL3/MRPS16	ENSG00000076984	CUL3	YPL013C	MRPS16
MYOM2/NRK1	ENSG00000077009	MYOM2	YNL129W	NRK1
OTC/COS12	ENSG00000077063	OTC	YGL263W	COS12
USP2/TOP2	ENSG00000077097	USP2	YNL088W	TOP2
CASR/SKP2	ENSG00000077235	CASR	YNL311C	SKP2
TUBG2/YTP1	ENSG00000077238	TUBG2	YNL237W	YTP1
RPL26L1/SAD1	ENSG00000077254	RPL26L1	YFR005C	SAD1
FLT4/MSL1	ENSG00000077312	FLT4	YIR009W	MSL1
NSUN2/SKI6	ENSG00000077348	NSUN2	YGR195W	SKI6
FBXO42/WTM2	ENSG00000077380	FBXO42	YOR229W	WTM2
MRI1/SIR2	ENSG00000077463	MRI1	YDL042C	SIR2
METTL1/CUR1	ENSG00000077522	METTL1	YPR158W	CUR1
HOXC8/CAP2	ENSG00000077549	HOXC8	YIL034C	CAP2
AGA/UBC11	ENSG00000077721	AGA	YOR339C	UBC11
ENSG00000038102/KSS1	ENSG00000077782	ENSG00000038102	YGR040W	KSS1
PI4K2B/FPR2	ENSG00000077800	PI4K2B	YDR519W	FPR2
MAT2B/RAD34	ENSG00000077809	MAT2B	YDR314C	RAD34
TLL1/SIZ1	ENSG00000078043	TLL1	YDR409W	SIZ1
EDC4/RVS161	ENSG00000078053	EDC4	YCR009C	RVS161
TRIO/KIN1	ENSG00000078061	TRIO	YDR122W	KIN1
VCAN/DUR1,2	ENSG00000078070	VCAN	YBR208C	DUR1,2
MSR1/DRE2	ENSG00000078114	MSR1	YKR071C	DRE2
CDH1/UBC12	ENSG00000078140	CDH1	YLR306W	UBC12
SKIV2L2/VPS34	ENSG00000078142	SKIV2L2	YLR240W	VPS34
DNAH5/INP51	ENSG00000078269	DNAH5	YIL002C	INP51
ZFYVE16/FAA4	ENSG00000078304	ZFYVE16	YMR246W	FAA4
C6/PET54	ENSG00000078328	C6	YGR222W	PET54
RAI14/SKI8	ENSG00000078369	RAI14	YGL213C	SKI8
SOX30/SNT2	ENSG00000078403	SOX30	YGL131C	SNT2
PNKP/STE23	ENSG00000078618	PNKP	YLR389C	STE23
SPDL1/POR1	ENSG00000078668	SPDL1	YNL055C	POR1
STAU2/MET13	ENSG00000078747	STAU2	YGL125W	MET13
RTN4R/INN1	ENSG00000078902	RTN4R	YNL152W	INN1
PHF23/STP22	ENSG00000078967	PHF23	YCL008C	STP22
CDH10/MUB1	ENSG00000079102	CDH10	YMR100W	MUB1
INPP4A/YKU80	ENSG00000079246	INPP4A	YMR106C	YKU80
RAB27B/CBK1	ENSG00000079277	RAB27B	YNL161W	CBK1
PSMA4/REX3	ENSG00000079313	PSMA4	YLR107W	REX3
MYO16/MRP49	ENSG00000079332	MYO16	YKL167C	MRP49
LSG1/SDP1	ENSG00000079393	LSG1	YIL113W	SDP1
PARP3/ERG9	ENSG00000079459	PARP3	YHR190W	ERG9
TNC/PGM2	ENSG00000079739	TNC	YMR105C	PGM2
TDP1/PRP28	ENSG00000079785	TDP1	YDR243C	PRP28
MED17/HAL1	ENSG00000079819	MED17	YPR005C	HAL1
CAPG/VAM3	ENSG00000079950	CAPG	YOR106W	VAM3
AP2S1/CIT2	ENSG00000080298	AP2S1	YCR005C	CIT2
USH2A/ARL1	ENSG00000080371	USH2A	YBR164C	ARL1
ZPBP/YEA4	ENSG00000080493	ZPBP	YEL004W	YEA4
TG/MOT1	ENSG00000080503	TG	YPL082C	MOT1
ADAM28/AYR1	ENSG00000080511	ADAM28	YIL124W	AYR1
BARX2/COQ5	ENSG00000080546	BARX2	YML110C	COQ5
DCUN1D1/IRC6	ENSG00000080561	DCUN1D1	YFR043C	IRC6
PHF15/INO80	ENSG00000080603	PHF15	YGL150C	INO80
ZIC2/PUF6	ENSG00000080608	ZIC2	YDR496C	PUF6
LCP2/ECM14	ENSG00000080618	LCP2	YHR132C	ECM14
TRIT1/MOT2	ENSG00000080802	TRIT1	YER068W	MOT2
ADRB1/HEM13	ENSG00000080819	ADRB1	YDR044W	HEM13
ENSG00000043822/RIO2	ENSG00000080823	ENSG00000043822	YNL207W	RIO2
GUCA2B/YMR086W	ENSG00000081026	GUCA2B	YMR086W	YMR086W
CUL7/PCL7	ENSG00000081087	CUL7	YIL050W	PCL7
CTNNA1/STE12	ENSG00000081189	CTNNA1	YHR084W	STE12
PHKA2/CCH1	ENSG00000081248	PHKA2	YGR217W	CCH1
EPHA3/UBA4	ENSG00000081307	EPHA3	YHR111W	UBA4
HSPA5/HOP1	ENSG00000081320	HSPA5	YIL072W	HOP1
DSG2/RPA12	ENSG00000081386	DSG2	YJR063W	RPA12
GEMIN8/ECM32	ENSG00000081665	GEMIN8	YER176W	ECM32
OFD1/YVH1	ENSG00000081721	OFD1	YIR026C	YVH1
PREX2/PDE1	ENSG00000081803	PREX2	YGL248W	PDE1
WDR37/TRI1	ENSG00000082014	WDR37	YMR233W	TRI1
YTHDC2/PCL1	ENSG00000082258	YTHDC2	YNL289W	PCL1
CTPS2/PMD1	ENSG00000082397	CTPS2	YER132C	PMD1
ATP6V1H/YDL180W	ENSG00000082438	ATP6V1H	YDL180W	YDL180W
POLR2B/MED4	ENSG00000082512	POLR2B	YOR174W	MED4
TPR/MRPL22	ENSG00000082515	TPR	YNL177C	MRPL22
CP/SWD3	ENSG00000082516	CP	YBR175W	SWD3
DTNBP1/YCK1	ENSG00000082701	DTNBP1	YHR135C	YCK1
XK/YLR156W	ENSG00000082781	XK	YLR156W	YLR156W
ARHGAP6/MPC54	ENSG00000082805	ARHGAP6	YOR177C	MPC54
MAP4/CRM1	ENSG00000082898	MAP4	YGR218W	CRM1
GOPC/NTO1	ENSG00000083168	GOPC	YPR031W	NTO1
ROS1/MET22	ENSG00000083290	ROS1	YOL064C	MET22
HDAC9/KAP104	ENSG00000083312	HDAC9	YBR017C	KAP104
RRM2B/AI5_BETA	ENSG00000083454	RRM2B	Q0075	AI5_BETA
TNFRSF17/YMR018W	ENSG00000083457	TNFRSF17	YMR018W	YMR018W
LMO3/SFC1	ENSG00000083842	LMO3	YJR095W	SFC1
MRPS10/RPS5	ENSG00000083845	MRPS10	YJR123W	RPS5
GUCA1A/APT2	ENSG00000083857	GUCA1A	YDR441C	APT2
RSF1/SLZ1	ENSG00000083896	RSF1	YNL196C	SLZ1
VPS13D/NAM8	ENSG00000084072	VPS13D	YHR086W	NAM8
CELF2/STE24	ENSG00000084073	CELF2	YJR117W	STE24
R3HDM1/TIF34	ENSG00000084623	R3HDM1	YMR146C	TIF34
COL9A2/SMC3	ENSG00000084674	COL9A2	YJL074C	SMC3
KITLG/YKR018C	ENSG00000084754	KITLG	YKR018C	YKR018C
ERCC8/URA2	ENSG00000084774	ERCC8	YJL130C	URA2
VAMP3/CGR1	ENSG00000085063	VAMP3	YGL029W	CGR1
PER3/RAD54	ENSG00000085224	PER3	YGL163C	RAD54
UTS2/SEH1	ENSG00000085415	UTS2	YGL100W	SEH1
TNFRSF9/AMA1	ENSG00000085433	TNFRSF9	YGR225W	AMA1
EPN3/CTS2	ENSG00000085465	EPN3	YDR371W	CTS2
LTBP1/SSK2	ENSG00000085511	LTBP1	YNR031C	SSK2
RCN1/YPR1	ENSG00000085662	RCN1	YDR368W	YPR1
ELN/YMC1	ENSG00000085719	ELN	YPR058W	YMC1
RFC2/IML2	ENSG00000085831	RFC2	YJL082W	IML2
ARID1B/END3	ENSG00000085832	ARID1B	YNL084C	END3
NEDD4L/CTF19	ENSG00000085871	NEDD4L	YPL018W	CTF19
FOXP3/SQS1	ENSG00000085872	FOXP3	YNL224C	SQS1
HEXB/GCN2	ENSG00000086015	HEXB	YDR283C	GCN2
JKAMP/MDJ1	ENSG00000086061	JKAMP	YFL016C	MDJ1
DKK3/VPS20	ENSG00000086065	DKK3	YMR077C	VPS20
ARHGEF5/FAP1	ENSG00000086102	ARHGEF5	YNL023C	FAP1
NFE2L3/DIM1	ENSG00000086189	NFE2L3	YPL266W	DIM1
LIMA1/KAP120	ENSG00000086200	LIMA1	YPL125W	KAP120
SLC4A8/MRPL24	ENSG00000086504	SLC4A8	YMR193W	MRPL24
PTGER3/CIN5	ENSG00000086548	PTGER3	YOR028C	CIN5
MAPK9/CWC2	ENSG00000086589	MAPK9	YDL209C	CWC2
COL23A1/EMP24	ENSG00000086598	COL23A1	YGL200C	EMP24
BCAR1/PPH3	ENSG00000086717	BCAR1	YDR075W	PPH3
FAM160A2/MRP10	ENSG00000086758	FAM160A2	YDL045W-A	MRP10
HERPUD1/ALG9	ENSG00000086848	HERPUD1	YNL219C	ALG9
HOMER3/FRE1	ENSG00000086991	HOMER3	YLR214W	FRE1
RAD51/SPS19	ENSG00000087076	RAD51	YNL202W	SPS19
POLQ/ISA1	ENSG00000087206	POLQ	YLL027W	ISA1
PIK3CB/ATP18	ENSG00000087245	PIK3CB	YML081C-A	ATP18
ENSG00000051415/YJR039W	ENSG00000087258	ENSG00000051415	YJR039W	YJR039W
CYBA/TPA1	ENSG00000087263	CYBA	YER049W	TPA1
THOC3/BOI2	ENSG00000087266	THOC3	YER114C	BOI2
HEBP2/CDC50	ENSG00000087274	HEBP2	YCR094W	CDC50
PLEKHA5/EST1	ENSG00000087338	PLEKHA5	YLR233C	EST1
PRSS8/ERV46	ENSG00000087502	PRSS8	YAL042W	ERV46
SIKE1/GDS1	ENSG00000088179	SIKE1	YOR355W	GDS1
RRP12/HAS1	ENSG00000088205	RRP12	YMR290C	HAS1
MSMO1/RPS2	ENSG00000088247	MSMO1	YGL123W	RPS2
TTC17/SFK1	ENSG00000088305	TTC17	YKL051W	SFK1
ALX4/SYG1	ENSG00000088387	ALX4	YIL047C	SYG1
FOXN3/FPR1	ENSG00000088832	FOXN3	YNL135C	FPR1
AKR7A2/SHP1	ENSG00000088833	AKR7A2	YBL058W	SHP1
MRTO4/DYN2	ENSG00000088986	MRTO4	YDR424C	DYN2
USE1/IRC19	ENSG00000088992	USE1	YLL033W	IRC19
MCF2L2/YKR078W	ENSG00000089006	MCF2L2	YKR078W	YKR078W
NRIP2/RPL6A	ENSG00000089009	NRIP2	YML073C	RPL6A
LAMA3/ESF1	ENSG00000089048	LAMA3	YDR365C	ESF1
ANAPC4/APC5	ENSG00000089053	ANAPC4	YOR249C	APC5
KCNQ1/REX4	ENSG00000089094	KCNQ1	YOL080C	REX4
TRAPPC3/GCN1	ENSG00000089154	TRAPPC3	YGL195W	GCN1
THRAP3/PXL1	ENSG00000089159	THRAP3	YKR090W	PXL1
PHPT1/TFS1	ENSG00000089220	PHPT1	YLR178C	TFS1
ENTPD2/MET10	ENSG00000089250	ENTPD2	YFR030W	MET10
ARID4B/TAP42	ENSG00000089289	ARID4B	YMR028W	TAP42
PTPRN/ROT2	ENSG00000089597	PTPRN	YBR229C	ROT2
KIF1B/BIR1	ENSG00000089685	KIF1B	YJR089W	BIR1
FOXC1/MAK5	ENSG00000089737	FOXC1	YBR142W	MAK5
SYNE2/YMR244W	ENSG00000090006	SYNE2	YMR244W	YMR244W
CBLN4/LCB2	ENSG00000090054	CBLN4	YDR062W	LCB2
CHRDL2/PAP1	ENSG00000090060	CHRDL2	YKR002W	PAP1
RELT/FYV10	ENSG00000090316	RELT	YIL097W	FYV10
NOP58/XBP1	ENSG00000090339	NOP58	YIL101C	XBP1
KCNH2/IPI3	ENSG00000090372	KCNH2	YNL182C	IPI3
CUL1/PEX12	ENSG00000090432	CUL1	YMR026C	PEX12
CYFIP2/YNR064C	ENSG00000090487	CYFIP2	YNR064C	YNR064C
TAB2/MPS2	ENSG00000090565	TAB2	YGL075C	MPS2
EIF2AK2/ZIP1	ENSG00000090615	EIF2AK2	YDR285W	ZIP1
KMT2C/ALA1	ENSG00000090861	KMT2C	YOR335C	ALA1
PUM2/YOR022C	ENSG00000090975	PUM2	YOR022C	YOR022C
MRPL43/SEC3	ENSG00000090989	MRPL43	YER008C	SEC3
ITIH4/ADP1	ENSG00000091136	ITIH4	YCR011C	ADP1
C4orf27/LPD1	ENSG00000091140	C4orf27	YFL018C	LPD1
ZFR/CAC2	ENSG00000091157	ZFR	YML102W	CAC2
NPFFR2/SPR3	ENSG00000091409	NPFFR2	YGR059W	SPR3
ENSG00000056345/CTL1	ENSG00000091436	ENSG00000056345	YMR180C	CTL1
PHF21B/FUM1	ENSG00000091483	PHF21B	YPL262W	FUM1
TRAF1/SKT5	ENSG00000091490	TRAF1	YBL061C	SKT5
PCGF2/ECM30	ENSG00000091536	PCGF2	YLR436C	ECM30
IL17RB/HER1	ENSG00000091592	IL17RB	YOR227W	HER1
TRAF3IP2/JNM1	ENSG00000092054	TRAF3IP2	YMR294W	JNM1
GYG2/BAP2	ENSG00000092068	GYG2	YBR068C	BAP2
SERPINB3/SLY1	ENSG00000092108	SERPINB3	YDR189W	SLY1
PKP2/GDE1	ENSG00000092148	PKP2	YPL110C	GDE1
MSH4/SPT16	ENSG00000092201	MSH4	YGL207W	SPT16
F7/ERT1	ENSG00000092208	F7	YBR239C	ERT1
GDI2/ADE16	ENSG00000092421	GDI2	YLR028C	ADE16
PRDM1/YVC1	ENSG00000092439	PRDM1	YOR087W	YVC1
ATG5/SOF1	ENSG00000092470	ATG5	YLL011W	SOF1
PITHD1/SPS4	ENSG00000092529	PITHD1	YOR313C	SPS4
MTA3/SPO20	ENSG00000092531	MTA3	YMR017W	SPO20
USP13/GOR1	ENSG00000092621	USP13	YNL274C	GOR1
LAMC2/MLC2	ENSG00000092841	LAMC2	YPR188C	MLC2
CDK14/HMF1	ENSG00000092847	CDK14	YER057C	HMF1
SEC61A1/AFT2	ENSG00000093010	SEC61A1	YPL202C	AFT2
PPP1R12A/RSM22	ENSG00000093167	PPP1R12A	YKL155C	RSM22
RASGRF1/ETP1	ENSG00000094631	RASGRF1	YHL010C	ETP1
CAMK2B/RPT6	ENSG00000094804	CAMK2B	YGL048C	RPT6
CROCC/SLP1	ENSG00000094975	CROCC	YOR154W	SLP1
POLR3E/MSH6	ENSG00000095002	POLR3E	YDR097C	MSH6
ATP2B4/RET2	ENSG00000095139	ATP2B4	YFR051C	RET2
ZC3H11A/VAC8	ENSG00000095261	ZC3H11A	YEL013W	VAC8
RIOK2/MSS51	ENSG00000095303	RIOK2	YLR203C	MSS51
NDC1/NUP188	ENSG00000095319	NDC1	YML103C	NUP188
FLYWCH1/CAT2	ENSG00000095321	FLYWCH1	YML042W	CAT2
UNKL/VMA7	ENSG00000095539	UNKL	YGR020C	VMA7
ALDH18A1/ISW2	ENSG00000095564	ALDH18A1	YOR304W	ISW2
TARBP1/MET4	ENSG00000095787	TARBP1	YNL103W	MET4
MXD1/HSP150	ENSG00000095794	MXD1	YJL159W	HSP150
CDK17/SGV1	ENSG00000096063	CDK17	YPR161C	SGV1
DNAJC25/CEF1	ENSG00000096401	DNAJC25	YMR213W	CEF1
PSD/ILV1	ENSG00000096433	PSD	YER086W	ILV1
CTDP1/TID3	ENSG00000096696	CTDP1	YIL144W	TID3
YBX3/HST2	ENSG00000096717	YBX3	YPL015C	HST2
WNK1/SKY1	ENSG00000096968	WNK1	YMR216C	SKY1
CCAR1/HRR25	ENSG00000097007	CCAR1	YPL204W	HRR25
OGFR/CDC7	ENSG00000097046	OGFR	YDL017W	CDC7
GNA15/KEX2	ENSG00000099139	GNA15	YNL238W	KEX2
CREB3L3/ERP2	ENSG00000099203	CREB3L3	YAL007C	ERP2
PTPRU/MGR1	ENSG00000099204	PTPRU	YCL044C	MGR1
SNRNP40/NRG2	ENSG00000099326	SNRNP40	YBR066C	NRG2
COL11A1/FRE8	ENSG00000099331	COL11A1	YLR047C	FRE8
MPC1/RPN12	ENSG00000099341	MPC1	YFR052W	RPN12
ACAA1/NSE3	ENSG00000099399	ACAA1	YDR288W	NSE3
BCAT1/CUS2	ENSG00000099622	BCAT1	YNL286W	CUS2
HDAC7/ATP16	ENSG00000099624	HDAC7	YDL004W	ATP16
LZTS1/YRA1	ENSG00000099783	LZTS1	YDR381W	YRA1
SPAG4/RPB5	ENSG00000099817	SPAG4	YBR154C	RPB5
NCKAP1/RPO41	ENSG00000099821	NCKAP1	YFL036W	RPO41
MRPS35/GIN4	ENSG00000099875	MRPS35	YDR507C	GIN4
GUCY1B3/YRB1	ENSG00000099901	GUCY1B3	YDR002W	YRB1
SFSWAP/GRS1	ENSG00000099917	SFSWAP	YBR121C	GRS1
TNK2/RGC1	ENSG00000099940	TNK2	YPR115W	RGC1
CDH3/MYO5	ENSG00000099942	CDH3	YMR109W	MYO5
ARSF/RPA34	ENSG00000099968	ARSF	YJL148W	RPA34
GPBP1/PRP21	ENSG00000099995	GPBP1	YJL203W	PRP21
CS/LSM4	ENSG00000100028	CS	YER112W	LSM4
LTK/CDC28	ENSG00000100030	LTK	YBR160W	CDC28
MRPS24/PTC2	ENSG00000100034	MRPS24	YER089C	PTC2
ELMO2/CTP1	ENSG00000100075	ELMO2	YBR291C	CTP1
WAPAL/GGA1	ENSG00000100083	WAPAL	YDR358W	GGA1
APPBP2/SPC105	ENSG00000100106	APPBP2	YGL093W	SPC105
POLD1/SPP382	ENSG00000100109	POLD1	YLR424W	SPP382
SEZ6/NHP2	ENSG00000100138	SEZ6	YDL208W	NHP2
EIF4B/RPO26	ENSG00000100142	EIF4B	YPR187W	RPO26
GLTSCR1/YLR462W	ENSG00000100151	GLTSCR1	YLR462W	YLR462W
RPL18/DBP7	ENSG00000100201	RPL18	YKR024C	DBP7
ISOC2/DMC1	ENSG00000100206	ISOC2	YER179W	DMC1
U2AF2/BOP3	ENSG00000100207	U2AF2	YNL042W	BOP3
EPN1/BNA6	ENSG00000100219	EPN1	YFR047C	BNA6
MED29/AIM33	ENSG00000100225	MED29	YML087C	AIM33
AHRR/YOR114W	ENSG00000100227	AHRR	YOR114W	YOR114W
GSC2/SAP190	ENSG00000100239	GSC2	YKR028W	SAP190
GPC1/GSF2	ENSG00000100242	GPC1	YML048W	GSF2
ADCK1/PGA3	ENSG00000100243	ADCK1	YML125C	PGA3
HAGH/APL2	ENSG00000100280	HAGH	YKL135C	APL2
RNF4/SUT1	ENSG00000100284	RNF4	YGL162W	SUT1
CASP8/HMX1	ENSG00000100292	CASP8	YLR205C	HMX1
ASUN/YJR011C	ENSG00000100296	ASUN	YJR011C	YJR011C
DLX3/PTC6	ENSG00000100324	DLX3	YCR079W	PTC6
SPA17/MYO3	ENSG00000100345	SPA17	YKL129C	MYO3
WISP2/HPT1	ENSG00000100353	WISP2	YDR399W	HPT1
NGFR/NPA3	ENSG00000100360	NGFR	YJR072C	NPA3
CDON/YLR224W	ENSG00000100365	CDON	YLR224W	YLR224W
TAF2/SGT2	ENSG00000100380	TAF2	YOR007C	SGT2
HIPK2/HRT1	ENSG00000100387	HIPK2	YOL133W	HRT1
TNPO3/GCN5	ENSG00000100393	TNPO3	YGR252W	GCN5
MEF2BNB-MEF2B/RNA1	ENSG00000100401	MEF2BNB-MEF2B	YMR235C	RNA1
RFXANK/APA2	ENSG00000100403	RFXANK	YDR530C	APA2
LPAR2/RPC25	ENSG00000100413	LPAR2	YKL144C	RPC25
CTSA/FPR3	ENSG00000100442	CTSA	YML074C	FPR3
SUGP2/PAU15	ENSG00000100448	SUGP2	YIR041W	PAU15
SLC12A2/TIF3	ENSG00000100461	SLC12A2	YPR163C	TIF3
SNX24/DPB2	ENSG00000100479	SNX24	YPR175W	DPB2
EYA2/CDC25	ENSG00000100485	EYA2	YLR310C	CDC25
CNN2/GPH1	ENSG00000100504	CNN2	YPR160W	GPH1
SNCAIP/VMA8	ENSG00000100554	SNCAIP	YEL051W	VMA8
DDX20/SCL1	ENSG00000100567	DDX20	YGL011C	SCL1
BTBD1/VTI1	ENSG00000100568	BTBD1	YMR197C	VTI1
BCAS1/AHA1	ENSG00000100591	BCAS1	YDR214W	AHA1
POU1F1/LCB1	ENSG00000100596	POU1F1	YMR296C	LCB1
PMS1/RRT6	ENSG00000100605	PMS1	YGL146C	RRT6
HMG20B/YIL001W	ENSG00000100628	HMG20B	YIL001W	YIL001W
CALCRL/GBP2	ENSG00000100650	CALCRL	YCL011C	GBP2
TAF11/TIF5	ENSG00000100664	TAF11	YPR041W	TIF5
ANKS1A/CYS3	ENSG00000100665	ANKS1A	YAL012W	CYS3
AP3D1/MPH1	ENSG00000100697	AP3D1	YIR002C	MPH1
ZNF76/MIS1	ENSG00000100714	ZNF76	YBR084W	MIS1
SLC9A3R2/YAP1	ENSG00000100722	SLC9A3R2	YML007W	YAP1
NTHL1/GUP1	ENSG00000100739	NTHL1	YGL084C	GUP1
GNAI3/RPT1	ENSG00000100764	GNAI3	YKL145W	RPT1
IPO5/PRE3	ENSG00000100804	IPO5	YJL001W	PRE3
OAT/ACE2	ENSG00000100811	OAT	YLR131C	ACE2
WDR3/XDJ1	ENSG00000100814	WDR3	YLR090W	XDJ1
PKN2/NOT5	ENSG00000100815	PKN2	YPR072W	NOT5
WDR18/SGN1	ENSG00000100836	WDR18	YIR001C	SGN1
TRAM2/SRP54	ENSG00000100883	TRAM2	YPR088C	SRP54
NTN1/RAD5	ENSG00000100888	NTN1	YLR032W	RAD5
GLP2R/PRE6	ENSG00000100902	GLP2R	YOL038W	PRE6
MCM10/MGA2	ENSG00000100906	MCM10	YIR033W	MGA2
DGKA/PCM1	ENSG00000100908	DGKA	YEL058W	PCM1
ERBB3/LEA1	ENSG00000100949	ERBB3	YPL213W	LEA1
ROPN1/ART5	ENSG00000100979	ROPN1	YGR068C	ART5
KARS/PSF1	ENSG00000101003	KARS	YDR013W	PSF1
PDIA5/CIK1	ENSG00000101004	PDIA5	YMR198W	CIK1
NDUFB4/CBP3	ENSG00000101019	NDUFB4	YPL215W	CBP3
SPEN/DIA1	ENSG00000101049	SPEN	YMR316W	DIA1
MYLK/GAT2	ENSG00000101076	MYLK	YMR136W	GAT2
MAP2K4/PET9	ENSG00000101084	MAP2K4	YBL030C	PET9
SNAP91/CDC15	ENSG00000101109	SNAP91	YAR019C	CDC15
SLK/LYS9	ENSG00000101144	SLK	YNR050C	LYS9
COL17A1/GLE2	ENSG00000101146	COL17A1	YER107C	GLE2
SEC61A2/PRE10	ENSG00000101182	SEC61A2	YOR362C	PRE10
PRKCQ/EAF7	ENSG00000101189	PRKCQ	YNL136W	EAF7
TLE2/BYE1	ENSG00000101191	TLE2	YKL005C	BYE1
ASB1/GID8	ENSG00000101193	ASB1	YMR135C	GID8
FAM107B/GLO3	ENSG00000101199	FAM107B	YER122C	GLO3
ME1/TEF2	ENSG00000101210	ME1	YBR118W	TEF2
TBC1D1/YCH1	ENSG00000101224	TBC1D1	YGR203W	YCH1
CDK13/ARL3	ENSG00000101246	CDK13	YPL051W	ARL3
MTHFD2/CKA2	ENSG00000101266	MTHFD2	YOR061W	CKA2
SLC9A7/CPR8	ENSG00000101298	SLC9A7	YNR028W	CPR8
FOXJ2/SEC24	ENSG00000101310	FOXJ2	YIL109C	SEC24
YBX1/CYB2	ENSG00000101323	YBX1	YML054C	CYB2
PDE4A/IRE1	ENSG00000101336	PDE4A	YHR079C	IRE1
PPP2R5A/KIP3	ENSG00000101350	PPP2R5A	YGL216W	KIP3
CTNNA2/IDH1	ENSG00000101365	CTNNA2	YNL037C	IDH1
ELAVL1/MIR1	ENSG00000101367	ELAVL1	YJR077C	MIR1
TIE1/GAS2	ENSG00000101384	TIE1	YLR343W	GAS2
SMARCD1/UTR2	ENSG00000101405	SMARCD1	YEL040W	UTR2
KDM4A/ARP5	ENSG00000101442	KDM4A	YNL059C	ARP5
NFYC/SAH1	ENSG00000101444	NFYC	YER043C	SAH1
SLC9A3/YPL034W	ENSG00000101474	SLC9A3	YPL034W	YPL034W
NGEF/UBP6	ENSG00000101557	NGEF	YFR010W	UBP6
ASPM/SCS2	ENSG00000101558	ASPM	YER120W	SCS2
CD84/YMR196W	ENSG00000101605	CD84	YMR196W	YMR196W
ELOVL1/ABD1	ENSG00000101654	ELOVL1	YBR236C	ABD1
SPI1/UBX5	ENSG00000101745	SPI1	YDR330W	UBX5
ZNRD1/RIO1	ENSG00000101782	ZNRD1	YOR119C	RIO1
MPPED2/PTI1	ENSG00000101811	MPPED2	YGR156W	PTI1
ZBTB11/NAS6	ENSG00000101843	ZBTB11	YGR232W	NAS6
ATXN3/SIF2	ENSG00000101849	ATXN3	YBR103W	SIF2
GOLGA5/MRS1	ENSG00000101871	GOLGA5	YIR021W	MRS1
FGFR2/YPL039W	ENSG00000101888	FGFR2	YPL039W	YPL039W
EML1/ALG13	ENSG00000101901	EML1	YGL047W	ALG13
ARFGEF1/PRS2	ENSG00000101911	ARFGEF1	YER099C	PRS2
MTFR1/SET3	ENSG00000101945	MTFR1	YKR029C	SET3
STAG3/YOR342C	ENSG00000101972	STAG3	YOR342C	YOR342C
FECH/PXA2	ENSG00000101986	FECH	YKL188C	PXA2
MYO9A/CPT1	ENSG00000102007	MYO9A	YNL130C	CPT1
DDX3Y/SAC6	ENSG00000102024	DDX3Y	YDR129C	SAC6
PFKP/ARD1	ENSG00000102030	PFKP	YHR013C	ARD1
SP100/ISW1	ENSG00000102038	SP100	YBR245C	ISW1
KLF6/YMR1	ENSG00000102043	KLF6	YJR110W	YMR1
PPAP2A/YGL242C	ENSG00000102048	PPAP2A	YGL242C	YGL242C
NEO1/UME1	ENSG00000102054	NEO1	YPL139C	UME1
TRAM1/SMF1	ENSG00000102096	TRAM1	YOL122C	SMF1
PHKA1/TAZ1	ENSG00000102125	PHKA1	YPR140W	TAZ1
TNFRSF1A/PGK1	ENSG00000102144	TNFRSF1A	YCR012W	PGK1
CACNB1/MDY2	ENSG00000102178	CACNB1	YOL111C	MDY2
EVI5/ATG17	ENSG00000102189	EVI5	YLR423C	ATG17
PKM/PKH1	ENSG00000102225	PKM	YDR490C	PKH1
DHX29/UBP12	ENSG00000102226	DHX29	YJL197W	UBP12
DNTTIP2/ECT1	ENSG00000102230	DNTTIP2	YGR007W	ECT1
TP53BP1/PAB1	ENSG00000102241	TP53BP1	YER165W	PAB1
TRO/ESS1	ENSG00000102309	TRO	YJR017C	ESS1
RRP15/ALE1	ENSG00000102312	RRP15	YOR175C	ALE1
RHOA/YDL073W	ENSG00000102384	RHOA	YDL073W	YDL073W
DHX8/KTR1	ENSG00000102385	DHX8	YOR099W	KTR1
PRKCZ/CTR86	ENSG00000102401	PRKCZ	YCR054C	CTR86
SYT1/YER130C	ENSG00000102554	SYT1	YER130C	YER130C
IDH3G/CMK2	ENSG00000102572	IDH3G	YOL016C	CMK2
ROGDI/CDC1	ENSG00000102575	ROGDI	YDR182W	CDC1
PDZD4/FUS2	ENSG00000102606	PDZD4	YMR232W	FUS2
ROCK1/LIP5	ENSG00000102683	ROCK1	YOR196C	LIP5
CBFB/YNL010W	ENSG00000102753	CBFB	YNL010W	YNL010W
PDK3/STE11	ENSG00000102755	PDK3	YLR362W	STE11
HYAL2/CIT3	ENSG00000102786	HYAL2	YPR001W	CIT3
HDAC4/RCK2	ENSG00000102882	HDAC4	YLR248W	RCK2
RASSF1/PPQ1	ENSG00000102893	RASSF1	YPL179W	PPQ1
FGFR3/NTF2	ENSG00000102898	FGFR3	YER009W	NTF2
IFI35/STP1	ENSG00000102974	IFI35	YDR463W	STP1
COASY/RPN8	ENSG00000103035	COASY	YOR261C	RPN8
MEF2A/VMR1	ENSG00000103222	MEF2A	YHL035C	VMR1
OTUD5/MUP1	ENSG00000103257	OTUD5	YGR055W	MUP1
TFE3/NBP35	ENSG00000103274	TFE3	YGL091C	NBP35
TBC1D25/UBC9	ENSG00000103275	TBC1D25	YDL064W	UBC9
ACSL4/ARO2	ENSG00000103313	ACSL4	YGL148W	ARO2
INPP5A/EXG1	ENSG00000103319	INPP5A	YLR300W	EXG1
GPKOW/SUP35	ENSG00000103342	GPKOW	YDR172W	SUP35
GRIPAP1/RSM19	ENSG00000103363	GRIPAP1	YNR037C	RSM19
FTSJ1/YDJ1	ENSG00000103423	FTSJ1	YNL064C	YDJ1
POLR1A/CWC24	ENSG00000103429	POLR1A	YLR323C	CWC24
LAPTM4A/RPL36A	ENSG00000103479	LAPTM4A	YMR194W	RPL36A
IP6K2/SFP1	ENSG00000103495	IP6K2	YLR403W	SFP1
STON1-GTF2A1L/TLG2	ENSG00000103496	STON1-GTF2A1L	YOL018C	TLG2
SRBD1/TAE1	ENSG00000103510	SRBD1	YBR261C	TAE1
CYFIP1/ICY2	ENSG00000103540	CYFIP1	YPL250C	ICY2
RASGRP2/AI4	ENSG00000103546	RASGRP2	Q0065	AI4
PSME4/BRE1	ENSG00000103549	PSME4	YDL074C	BRE1
IFT80/UTP15	ENSG00000103647	IFT80	YMR093W	UTP15
SIRT2/ATS1	ENSG00000103657	SIRT2	YAL020C	ATS1
ERLEC1/YKR023W	ENSG00000103671	ERLEC1	YKR023W	YKR023W
PPP2R5B/LIA1	ENSG00000103723	PPP2R5B	YJR070C	LIA1
PYGM/YPT11	ENSG00000103769	PYGM	YNL304W	YPT11
PITX1/RBA50	ENSG00000103932	PITX1	YDR527W	RBA50
TRPC7/STB2	ENSG00000103942	TRPC7	YMR053C	STB2
NUP133/YBR259W	ENSG00000103966	NUP133	YBR259W	YBR259W
NUCKS1/MXR1	ENSG00000104064	NUCKS1	YER042W	MXR1
VPS35/PEP3	ENSG00000104142	VPS35	YLR148W	PEP3
DNAJA2/MSC2	ENSG00000104147	DNAJA2	YDR205W	MSC2
BCL3/GND1	ENSG00000104221	BCL3	YHR183W	GND1
KCNAB2/CFT2	ENSG00000104299	KCNAB2	YLR115W	CFT2
ABCC9/YNL190W	ENSG00000104313	ABCC9	YNL190W	YNL190W
GAL/NUP116	ENSG00000104320	GAL	YMR047C	NUP116
CLEC2D/POP1	ENSG00000104356	CLEC2D	YNL221C	POP1
RORA/MCK1	ENSG00000104365	RORA	YNL307C	MCK1
DRD4/SOH1	ENSG00000104368	DRD4	YGL127C	SOH1
TGFBR3/YPT53	ENSG00000104388	TGFBR3	YNL093W	YPT53
KIAA1107/GNA1	ENSG00000104408	KIAA1107	YFL017C	GNA1
PLA2G10/EMC2	ENSG00000104412	PLA2G10	YJR088C	EMC2
ATP1B3/DAL80	ENSG00000104447	ATP1B3	YKR034W	DAL80
NEDD4/DAL81	ENSG00000104490	NEDD4	YIR023W	DAL81
PIGB/EFB1	ENSG00000104529	PIGB	YAL003W	EFB1
MAPK6/ERG1	ENSG00000104549	MAPK6	YGR175C	ERG1
GNB5/TMT1	ENSG00000104611	GNB5	YER175C	TMT1
RAB27A/BCH2	ENSG00000104613	RAB27A	YKR027W	BCH2
CECR5/VPS55	ENSG00000104660	CECR5	YJR044C	VPS55
UFD1L/GLR1	ENSG00000104687	UFD1L	YPL091W	GLR1
LRP6/MCM4	ENSG00000104738	LRP6	YPR019W	MCM4
GUCY2C/UBX3	ENSG00000104805	GUCY2C	YDL091C	UBX3
SCT/GSY1	ENSG00000104812	SCT	YFR015C	GSY1
PHRF1/ECI1	ENSG00000104823	PHRF1	YLR284C	ECI1
IKBKAP/TUB2	ENSG00000104833	IKBKAP	YFL037W	TUB2
NUCB2/DIA4	ENSG00000104835	NUCB2	YHR011W	DIA4
PFN2/SNP1	ENSG00000104852	PFN2	YIL061C	SNP1
PTPN3/YER184C	ENSG00000104863	PTPN3	YER184C	YER184C
SPTB/PIH1	ENSG00000104872	SPTB	YHR034C	PIH1
DAPP1/PRP11	ENSG00000104897	DAPP1	YDL043C	PRP11
FGF10/PMI40	ENSG00000104938	FGF10	YER003C	PMI40
SMG6/RPL6B	ENSG00000104960	SMG6	YLR448W	RPL6B
EXOC5/TAH1	ENSG00000104969	EXOC5	YCR060W	TAH1
CLTCL1/TIM44	ENSG00000104980	CLTCL1	YIL022W	TIM44
FSTL3/MAS1	ENSG00000105088	FSTL3	YLR163C	MAS1
DGCR2/CRH1	ENSG00000105127	DGCR2	YGR189C	CRH1
RNF126/POP4	ENSG00000105171	RNF126	YBR257W	POP4
MNT/MUK1	ENSG00000105186	MNT	YPL070W	MUK1
ZXDC/TIM50	ENSG00000105197	ZXDC	YPL063W	TIM50
POLB/NOP1	ENSG00000105202	POLB	YDL014W	NOP1
WIPI1/SAM2	ENSG00000105220	WIPI1	YDR502C	SAM2
ASNS/COQ9	ENSG00000105227	ASNS	YLR201C	COQ9
AP3M2/GFD2	ENSG00000105229	AP3M2	YCL036W	GFD2
CNGB1/ALF1	ENSG00000105254	CNGB1	YNL148C	ALF1
ST6GALNAC2/FCJ1	ENSG00000105281	ST6GALNAC2	YKR016W	FCJ1
CHAT/PRO1	ENSG00000105323	CHAT	YDR300C	PRO1
PABPC1/CDH1	ENSG00000105325	PABPC1	YGL003C	CDH1
TESK2/YML6	ENSG00000105364	TESK2	YML025C	YML6
C16orf80/RSC3	ENSG00000105369	C16orf80	YDR303C	RSC3
CSNK2A2/QDR1	ENSG00000105370	CSNK2A2	YIL120W	QDR1
PTPN21/RPS19B	ENSG00000105372	PTPN21	YNL302C	RPS19B
EIF2B3/SPO13	ENSG00000105373	EIF2B3	YHR014W	SPO13
CAMK2A/CIR1	ENSG00000105379	CAMK2A	YGR207C	CIR1
TCOF1/AVT7	ENSG00000105388	TCOF1	YIL088C	AVT7
CDC42/KIN3	ENSG00000105397	CDC42	YAR018C	KIN3
OSBPL3/SEC17	ENSG00000105402	OSBPL3	YBL050W	SEC17
EPHA8/YIP3	ENSG00000105404	EPHA8	YNL044W	YIP3
SLC12A3/ERD2	ENSG00000105438	SLC12A3	YBL040C	ERD2
RAD18/GEA2	ENSG00000105443	RAD18	YEL022W	GEA2
ATP2B1/RSA4	ENSG00000105447	ATP2B1	YCR072C	RSA4
NCK2/CDA1	ENSG00000105483	NCK2	YLR307W	CDA1
MAP4K4/CDC9	ENSG00000105486	MAP4K4	YDL164C	CDC9
RPL31/PLB3	ENSG00000105499	RPL31	YOL011W	PLB3
WDR1/TPD3	ENSG00000105568	WDR1	YAL016W	TPD3
SNX13/KAP95	ENSG00000105576	SNX13	YLR347C	KAP95
ARHGAP10/CCC1	ENSG00000105607	ARHGAP10	YLR220W	CCC1
RPS6KA2/NRG1	ENSG00000105610	RPS6KA2	YDR043C	NRG1
ING3/PRP31	ENSG00000105618	ING3	YGR091W	PRP31
WBSCR22/DBP8	ENSG00000105671	WBSCR22	YHR169W	DBP8
SEL1L/SFG1	ENSG00000105676	SEL1L	YOR315W	SFG1
TRIP13/YRB30	ENSG00000105698	TRIP13	YGL164C	YRB30
ATP6AP1/FPR4	ENSG00000105701	ATP6AP1	YLR449W	FPR4
TCF3/TPK1	ENSG00000105723	TCF3	YJL164C	TPK1
TRIB2/SPF1	ENSG00000105726	TRIB2	YEL031W	SPF1
DAZAP1/PDR17	ENSG00000105737	DAZAP1	YNL264C	PDR17
MBD3/GLO4	ENSG00000105755	MBD3	YOR040W	GLO4
PRLH/BET1	ENSG00000105829	PRLH	YIL004C	BET1
HLTF/DET1	ENSG00000105852	HLTF	YDR051C	DET1
CPSF1/POL31	ENSG00000105854	CPSF1	YJR006W	POL31
CDH19/YKL069W	ENSG00000105855	CDH19	YKL069W	YKL069W
PDCD2/ZIM17	ENSG00000105866	PDCD2	YNL310C	ZIM17
PRKACA/WTM1	ENSG00000105875	PRKACA	YOR230W	WTM1
LPHN1/HOS4	ENSG00000105887	LPHN1	YIL112W	HOS4
ACTN1/YGR066C	ENSG00000105939	ACTN1	YGR066C	YGR066C
RPS6KA6/KGD1	ENSG00000105953	RPS6KA6	YIL125W	KGD1
EPN2/YHR131C	ENSG00000105974	EPN2	YHR131C	YHR131C
PTPN18/SAT4	ENSG00000105976	PTPN18	YCR008W	SAT4
LIMS2/RIM1	ENSG00000106028	LIMS2	YCR028C-A	RIM1
LNX1/ARO3	ENSG00000106052	LNX1	YDR035W	ARO3
TFRC/YCR099C	ENSG00000106069	TFRC	YCR099C	YCR099C
SREBF1/SSO1	ENSG00000106089	SREBF1	YPL232W	SSO1
TRPC5/GRS2	ENSG00000106105	TRPC5	YPR081C	GRS2
AFF4/GIS3	ENSG00000106125	AFF4	YLR094C	GIS3
UBE2D1/FCY22	ENSG00000106128	UBE2D1	YER060W-A	FCY22
MPP5/RPL20B	ENSG00000106246	MPP5	YOR312C	RPL20B
SMC1A/PRT1	ENSG00000106263	SMC1A	YOR361C	PRT1
HSD17B10/YLR179C	ENSG00000106333	HSD17B10	YLR179C	YLR179C
MARK2/NOP15	ENSG00000106344	MARK2	YNL110C	NOP15
HMMR/IMD3	ENSG00000106348	HMMR	YLR432W	IMD3
CHFR/LSM5	ENSG00000106355	CHFR	YER146W	LSM5
TRHDE/APM1	ENSG00000106367	TRHDE	YPL259C	APM1
P4HA2/KTR3	ENSG00000106397	P4HA2	YBR205W	KTR3
FCGR2B/YML083C	ENSG00000106571	FCGR2B	YML083C	YML083C
NFATC3/PRE8	ENSG00000106588	NFATC3	YML092C	PRE8
ACADVL/MRPL32	ENSG00000106591	ACADVL	YCR003W	MRPL32
FBXW11/RHB1	ENSG00000106615	FBXW11	YCR027C	RHB1
ACAP1/SDS23	ENSG00000106617	ACAP1	YGL056C	SDS23
CRMP1/YDL157C	ENSG00000106628	CRMP1	YDL157C	YDL157C
DERL2/VMA21	ENSG00000106688	DERL2	YGR105W	VMA21
NDE1/KSP1	ENSG00000106799	NDE1	YHR082C	KSP1
MRVI1/UTP7	ENSG00000106829	MRVI1	YER082C	UTP7
AP1M1/DFG16	ENSG00000106952	AP1M1	YOR030W	DFG16
PVR/OAF1	ENSG00000106991	PVR	YAL051W	OAF1
IKBKG/URA6	ENSG00000106992	IKBKG	YKL024C	URA6
XRCC1/ART10	ENSG00000107105	XRCC1	YLR392C	ART10
SCARB1/FRQ1	ENSG00000107130	SCARB1	YDR373W	FRQ1
MCM2/PSD1	ENSG00000107186	MCM2	YNL169C	PSD1
TP63/YHP1	ENSG00000107187	TP63	YDR451C	YHP1
LLGL2/MBF1	ENSG00000107223	LLGL2	YOR298C-A	MBF1
NLE1/MRF1	ENSG00000107242	NLE1	YGL143C	MRF1
SDHA/SNL1	ENSG00000107262	SDHA	YIL016W	SNL1
SMARCE1/YBR225W	ENSG00000107282	SMARCE1	YBR225W	YBR225W
KDM5A/SEN1	ENSG00000107290	KDM5A	YLR430W	SEN1
ADAM11/PDR15	ENSG00000107331	ADAM11	YDR406W	PDR15
PPP2R3A/CDC34	ENSG00000107341	PPP2R3A	YDR054C	CDC34
FERMT2/GAT1	ENSG00000107485	FERMT2	YFL021W	GAT1
ABCB11/PEX13	ENSG00000107554	ABCB11	YLR191W	PEX13
CD5L/DPB11	ENSG00000107560	CD5L	YJL090C	DPB11
PTGS2/PHB1	ENSG00000107566	PTGS2	YGR132C	PHB1
IGF2BP2/RPG1	ENSG00000107581	IGF2BP2	YBR079C	RPG1
MAP3K13/PET18	ENSG00000107611	MAP3K13	YCR020C	PET18
ST6GAL1/YKL162C	ENSG00000107614	ST6GAL1	YKL162C	YKL162C
VDAC1P1/NSE4	ENSG00000107672	VDAC1P1	YDL105W	NSE4
PICALM/ATG26	ENSG00000107679	PICALM	YLR189C	ATG26
NSF/CNA1	ENSG00000107758	NSF	YLR433C	CNA1
GLI2/MPM1	ENSG00000107771	GLI2	YJL066C	MPM1
CLASP1/YCR051W	ENSG00000107854	CLASP1	YCR051W	YCR051W
MRPS34/GEA1	ENSG00000107862	MRPS34	YJR031C	GEA1
NOTCH3/SAC7	ENSG00000107863	NOTCH3	YDR389W	SAC7
CLNS1A/BCP1	ENSG00000107949	CLNS1A	YDR361C	BCP1
PPP2R2C/YOL098C	ENSG00000107959	PPP2R2C	YOL098C	YOL098C
TEAD2/PSF3	ENSG00000107960	TEAD2	YOL146W	PSF3
EED/GRX3	ENSG00000108010	EED	YDR098C	GRX3
CDHR2/NUP159	ENSG00000108021	CDHR2	YIL115C	NUP159
SNCB/FRA1	ENSG00000108039	SNCB	YLL029W	FRA1
TSG101/CYR1	ENSG00000108061	TSG101	YJL005W	CYR1
ATP2A3/IXR1	ENSG00000108064	ATP2A3	YKL032C	IXR1
CA12/RTS3	ENSG00000108091	CA12	YGR161C	RTS3
MGLL/SSN2	ENSG00000108100	MGLL	YDR443C	SSN2
NTN4/OAC1	ENSG00000108107	NTN4	YKL120W	OAC1
BCS1L/CAF120	ENSG00000108175	BCS1L	YNL278W	CAF120
NUAK1/CPR3	ENSG00000108179	NUAK1	YML078W	CPR3
SLC24A1/YHI9	ENSG00000108187	SLC24A1	YHR029C	YHI9
SCARF1/HED1	ENSG00000108256	SCARF1	YDR014W-A	HED1
LMAN1/ADA2	ENSG00000108264	LMAN1	YDR448W	ADA2
PTPLAD1/PUP3	ENSG00000108294	PTPLAD1	YER094C	PUP3
IPCEF1/NHP6A	ENSG00000108312	IPCEF1	YPR052C	NHP6A
ZZEF1/YNL019C	ENSG00000108342	ZZEF1	YNL019C	YNL019C
ENO1/RPN3	ENSG00000108344	ENO1	YER021W	RPN3
SLC12A1/NOP8	ENSG00000108349	SLC12A1	YOL144W	NOP8
C19orf10/CKS1	ENSG00000108375	C19orf10	YBR135W	CKS1
ANO8/SPR28	ENSG00000108387	ANO8	YDR218C	SPR28
ARHGEF10L/DMA1	ENSG00000108395	ARHGEF10L	YHR115C	DMA1
TXK/RPN10	ENSG00000108424	TXK	YHR200W	RPN10
KCNQ2/BOS1	ENSG00000108433	KCNQ2	YLR078C	BOS1
TACR2/ATG4	ENSG00000108510	TACR2	YNL223W	ATG4
ACTR6/ENO1	ENSG00000108515	ACTR6	YGR254W	ENO1
TIPIN/DMA2	ENSG00000108523	TIPIN	YNL116W	DMA2
SRI/DIC1	ENSG00000108528	SRI	YLR348C	DIC1
EIF4G3/MRPL20	ENSG00000108557	EIF4G3	YKR085C	MRPL20
NUP37/KRS1	ENSG00000108559	NUP37	YDR037W	KRS1
SEMA3A/SRO9	ENSG00000108561	SEMA3A	YCL037C	SRO9
SEMA3C/DOP1	ENSG00000108576	SEMA3C	YDR141C	DOP1
ACAT1/GOS1	ENSG00000108587	ACAT1	YHL031C	GOS1
CELSR1/RBG2	ENSG00000108591	CELSR1	YGR173W	RBG2
ZNF638/SPB1	ENSG00000108592	ZNF638	YCL054W	SPB1
ADD2/RSC6	ENSG00000108604	ADD2	YCR052W	RSC6
FGF4/RRP5	ENSG00000108651	FGF4	YMR229C	RRP5
RASAL2/SNU114	ENSG00000108654	RASAL2	YKL173W	SNU114
MARK3/RPN6	ENSG00000108671	MARK3	YDL097C	RPN6
SLC25A3/BDF1	ENSG00000108773	SLC25A3	YLR399C	BDF1
FOSL2/YPT6	ENSG00000108774	FOSL2	YLR262C	YPT6
FRYL/INO4	ENSG00000108788	FRYL	YOL108C	INO4
FSCN1/PIN3	ENSG00000108798	FSCN1	YPR154W	PIN3
ACTB/HOS2	ENSG00000108840	ACTB	YGL194C	HOS2
PLD1/LUC7	ENSG00000108848	PLD1	YDL087C	LUC7
WDR62/MSG5	ENSG00000108861	WDR62	YNL053W	MSG5
DLG1/RNR4	ENSG00000108946	DLG1	YGR180C	RNR4
RAB7A/LOT5	ENSG00000108953	RAB7A	YKL183W	LOT5
BCAP29/YPL162C	ENSG00000108984	BCAP29	YPL162C	YPL162C
SART3/YNL035C	ENSG00000109046	SART3	YNL035C	YNL035C
ARHGAP15/RUD3	ENSG00000109061	ARHGAP15	YOR216C	RUD3
PAX2/YIR042C	ENSG00000109065	PAX2	YIR042C	YIR042C
EXOSC7/SPT6	ENSG00000109111	EXOSC7	YGR116W	SPT6
KIFAP3/DEP1	ENSG00000109118	KIFAP3	YAL013W	DEP1
MCM6/POM33	ENSG00000109133	MCM6	YLL023C	POM33
REXO2/AVO2	ENSG00000109320	REXO2	YMR068W	AVO2
RBM7/SIN4	ENSG00000109339	RBM7	YNL236W	SIN4
RBMS2/MGE1	ENSG00000109519	RBMS2	YOR232W	MGE1
BAZ2A/GEF1	ENSG00000109572	BAZ2A	YJR040W	GEF1
PTPN23/PRP43	ENSG00000109606	PTPN23	YGL120C	PRP43
MLH1/DRS2	ENSG00000109654	MLH1	YAL026C	DRS2
UNG/STE4	ENSG00000109670	UNG	YOR212W	STE4
KLHL20/HSP78	ENSG00000109689	KLHL20	YDR258C	HSP78
RGS11/TAH18	ENSG00000109756	RGS11	YPR048W	TAH18
PLXNA2/ACK1	ENSG00000109771	PLXNA2	YDL203C	ACK1
SPAG5/PEX28	ENSG00000109775	SPAG5	YHR150W	PEX28
ANKRD13A/USV1	ENSG00000109787	ANKRD13A	YPL230W	USV1
TPD52/FMP52	ENSG00000109854	TPD52	YER004W	FMP52
ACACB/CRZ1	ENSG00000109906	ACACB	YNL027W	CRZ1
TRAF4/ELP4	ENSG00000109911	TRAF4	YPL101W	ELP4
PAG1/ZPR1	ENSG00000109917	PAG1	YGR211W	ZPR1
GPATCH1/SSB1	ENSG00000109971	GPATCH1	YDL229W	SSB1
ICAM3/TPS3	ENSG00000110047	ICAM3	YMR261C	TPS3
NT5C2/OSH3	ENSG00000110048	NT5C2	YHR073W	OSH3
MCAM/SAP185	ENSG00000110075	MCAM	YJL098W	SAP185
GPC4/YAT1	ENSG00000110090	GPC4	YAR035W	YAT1
CAMSAP3/PRP19	ENSG00000110107	CAMSAP3	YLL036C	PRP19
RAP1GAP/PHO91	ENSG00000110344	RAP1GAP	YNR013C	PHO91
XAB2/DHH1	ENSG00000110367	XAB2	YDL160C	DHH1
ARHGEF1/REC104	ENSG00000110395	ARHGEF1	YHR157W	REC104
STXBP2/SED4	ENSG00000110427	STXBP2	YCR067C	SED4
MAP2K7/LAT1	ENSG00000110435	MAP2K7	YNL071W	LAT1
NMRK2/YNL247W	ENSG00000110619	NMRK2	YNL247W	YNL247W
DGKD/TOM70	ENSG00000110711	DGKD	YNL121C	TOM70
CTTNBP2/TFB1	ENSG00000110768	CTTNBP2	YDR311W	TFB1
ACTL6B/NAS2	ENSG00000110801	ACTL6B	YIL007C	NAS2
RARB/SPC19	ENSG00000110841	RARB	YDR201W	SPC19
TOP2B/PAR32	ENSG00000110851	TOP2B	YDL173W	PAR32
NFKB2/CRN1	ENSG00000110880	NFKB2	YLR429W	CRN1
PPP1R12B/CAX4	ENSG00000110881	PPP1R12B	YGR036C	CAX4
DNAJC10/ERG12	ENSG00000110921	DNAJC10	YMR208W	ERG12
GTF3C1/ATP2	ENSG00000110955	GTF3C1	YJR121W	ATP2
IL4R/MAP2	ENSG00000111142	IL4R	YBL091C	MAP2
USP33/LAP2	ENSG00000111144	USP33	YNL045W	LAP2
PAK3/FKH2	ENSG00000111206	PAK3	YNL068C	FKH2
DCX/RPS24B	ENSG00000111241	DCX	YIL069C	RPS24B
SNRPA/ALD5	ENSG00000111275	SNRPA	YER073W	ALD5
SPAG6/TAD2	ENSG00000111319	SPAG6	YJL035C	TAD2
EXOSC5/YHR177W	ENSG00000111321	EXOSC5	YHR177W	YHR177W
DYNC1I2/TFB4	ENSG00000111358	DYNC1I2	YPR056W	TFB4
APBB1IP/SSO2	ENSG00000111450	APBB1IP	YMR183C	SSO2
LRCH4/SEC22	ENSG00000111481	LRCH4	YLR268W	SEC22
FAM76B/MET18	ENSG00000111530	FAM76B	YIL128W	MET18
SIRT6/RHO2	ENSG00000111540	SIRT6	YNL090W	RHO2
TYR/NUP84	ENSG00000111581	TYR	YDL116W	NUP84
POLD3/CDC36	ENSG00000111596	POLD3	YDL165W	CDC36
ACTN2/TOF1	ENSG00000111602	ACTN2	YNL273W	TOF1
CAPZB/HRP1	ENSG00000111605	CAPZB	YOL123W	HRP1
PHF17/TDH3	ENSG00000111640	PHF17	YGR192C	TDH3
UBE2A/NOP2	ENSG00000111641	UBE2A	YNL061W	NOP2
FGFR1/SNF2	ENSG00000111642	FGFR1	YOR290C	SNF2
FKBP6/YOR387C	ENSG00000111652	FKBP6	YOR387C	YOR387C
GTF2I/UBP11	ENSG00000111667	GTF2I	YKR098C	UBP11
SMC1B/YGR153W	ENSG00000111679	SMC1B	YGR153W	YGR153W
FBLN1/SPR1	ENSG00000111701	FBLN1	YOR190W	SPR1
ITGA8/GAL83	ENSG00000111725	ITGA8	YER027C	GAL83
CST7/NRD1	ENSG00000111786	CST7	YNL251C	NRD1
MAP2/KTR2	ENSG00000111802	MAP2	YKR061W	KTR2
PIAS2/GIR2	ENSG00000111832	PIAS2	YDR152W	GIR2
AMPH/ASF1	ENSG00000111875	AMPH	YJL115W	ASF1
ARAF/CEG1	ENSG00000111880	ARAF	YGL130W	CEG1
MCCC1/YER121W	ENSG00000111907	MCCC1	YER121W	YER121W
FAP/RDS1	ENSG00000112033	FAP	YCR106W	RDS1
NEBL/STE3	ENSG00000112038	NEBL	YKL178C	STE3
UBE2K/YPR003C	ENSG00000112053	UBE2K	YPR003C	YPR003C
PIK3C3/RAD53	ENSG00000112062	PIK3C3	YPL153C	RAD53
N4BP2/MEP3	ENSG00000112077	N4BP2	YPR138C	MEP3
SYNJ2/MRK1	ENSG00000112079	SYNJ2	YDL079C	MRK1
ADCY2/YHR009C	ENSG00000112096	ADCY2	YHR009C	YHR009C
PPP2R5C/MCM5	ENSG00000112118	PPP2R5C	YLR274W	MCM5
RBFOX1/FAR10	ENSG00000112130	RBFOX1	YLR238W	FAR10
GNB1/BNI4	ENSG00000112137	GNB1	YNL233W	BNI4
HOXA9/HRT3	ENSG00000112146	HOXA9	YLR097C	HRT3
EDN1/MDN1	ENSG00000112159	EDN1	YLR106C	MDN1
MLLT10/HUR1	ENSG00000112164	MLLT10	YGL168W	HUR1
ADCYAP1R1/RPS15	ENSG00000112175	ADCYAP1R1	YOL040C	RPS15
NRD1/SRV2	ENSG00000112186	NRD1	YNL138W	SRV2
VDAC3/SSN8	ENSG00000112237	VDAC3	YNL025C	SSN8
PCM1/XPT1	ENSG00000112242	PCM1	YJR133W	XPT1
CBFA2T2/SLH1	ENSG00000112249	CBFA2T2	YGR271W	SLH1
DBC1/YJL132W	ENSG00000112293	DBC1	YJL132W	YJL132W
ITCH/FAS1	ENSG00000112319	ITCH	YKL182W	FAS1
TP73/MVP1	ENSG00000112335	TP73	YMR004W	MVP1
TOLLIP/MEF1	ENSG00000112339	TOLLIP	YLR069C	MEF1
UBE2D4/PEX7	ENSG00000112357	UBE2D4	YDR142C	PEX7
RUNX1T1/MCH2	ENSG00000112394	RUNX1T1	YKL221W	MCH2
THOC1/AVT3	ENSG00000112486	THOC1	YKL146W	AVT3
OSBPL6/PHO84	ENSG00000112499	OSBPL6	YML123C	PHO84
SLC1A3/GON7	ENSG00000112531	SLC1A3	YJL184W	GON7
XRCC5/CLB1	ENSG00000112576	XRCC5	YGR108W	CLB1
LXN/ENP1	ENSG00000112578	LXN	YBR247C	ENP1
SP140/SPT15	ENSG00000112592	SP140	YER148W	SPT15
MKNK1/RML2	ENSG00000112651	MKNK1	YEL050C	RML2
TNS1/SEC5	ENSG00000112685	TNS1	YDR166C	SEC5
REXO1/ULP2	ENSG00000112701	REXO1	YIL031W	ULP2
SAR1A/YHR213W-B	ENSG00000112715	SAR1A	YHR213W-B	YHR213W-B
CDC14A/PRP45	ENSG00000112739	CDC14A	YAL032C	PRP45
RAPGEF3/FUN26	ENSG00000112759	RAPGEF3	YAL022C	FUN26
CEACAM1/HIS4	ENSG00000112769	CEACAM1	YCL030C	HIS4
SENP1/GTO3	ENSG00000112782	SENP1	YMR251W	GTO3
DUSP13/PAP2	ENSG00000112941	DUSP13	YOL115W	PAP2
CIC/FRE2	ENSG00000112964	CIC	YKL220C	FRE2
LIPE/ERG13	ENSG00000112972	LIPE	YML126C	ERG13
FDFT1/ERP4	ENSG00000112983	FDFT1	YOR016C	ERP4
PAFAH1B3/YPS7	ENSG00000112984	PAFAH1B3	YDR349C	YPS7
OPHN1/LYS1	ENSG00000112992	OPHN1	YIR034C	LYS1
KIF22/SSA3	ENSG00000113013	KIF22	YBL075C	SSA3
SCGN/AEP3	ENSG00000113048	SCGN	YPL005W	AEP3
PGM1/HMG1	ENSG00000113161	PGM1	YML075C	HMG1
DDX1/SWH1	ENSG00000113163	DDX1	YAR042W	SWH1
DNM2/HSE1	ENSG00000113263	DNM2	YHL002W	HSE1
EPB41L2/THG1	ENSG00000113272	EPB41L2	YGR024C	THG1
RIMS1/ENT5	ENSG00000113282	RIMS1	YDR153C	ENT5
STX7/CCR4	ENSG00000113300	STX7	YAL021C	CCR4
RABL2B/SAN1	ENSG00000113312	RABL2B	YDR143C	SAN1
KEAP1/MSH3	ENSG00000113318	KEAP1	YCR092C	MSH3
PTPRH/BUD5	ENSG00000113319	PTPRH	YCR038C	BUD5
EPHA6/RNT1	ENSG00000113360	EPHA6	YMR239C	RNT1
SCTR/SUB1	ENSG00000113387	SCTR	YMR039C	SUB1
RFX3/MST1	ENSG00000113407	RFX3	YKL194C	MST1
RIF1/RAD17	ENSG00000113456	RIF1	YOR368W	RAD17
RAB21/RPF2	ENSG00000113460	RAB21	YKR081C	RPF2
SLC4A4/RAD50	ENSG00000113522	SLC4A4	YNL250W	RAD50
SMARCA2/SOL2	ENSG00000113552	SMARCA2	YCR073W-A	SOL2
RDH8/SKP1	ENSG00000113558	RDH8	YDR328C	SKP1
SESN1/PPH22	ENSG00000113575	SESN1	YDL188C	PPH22
MID2/FLO9	ENSG00000113580	MID2	YAL063C	FLO9
COL5A3/ERB1	ENSG00000113593	COL5A3	YMR049C	ERB1
SRCAP/SFB2	ENSG00000113615	SRCAP	YNL049C	SFB2
KIAA0020/MRPL1	ENSG00000113645	KIAA0020	YDR116C	MRPL1
CPB2/PRP40	ENSG00000113649	CPB2	YKL012W	PRP40
CHRNA3/HSP10	ENSG00000113657	CHRNA3	YOR020C	HSP10
KCNN2/RNH70	ENSG00000113712	KCNN2	YGR276C	RNH70
CNOT4/CEM1	ENSG00000113719	CNOT4	YER061C	CEM1
PSEN1/PKC1	ENSG00000113721	PSEN1	YBL105C	PKC1
CPOX/SMC4	ENSG00000113810	CPOX	YLR086W	SMC4
MOK/ARP4	ENSG00000113812	MOK	YJL081C	ARP4
HSP90AA1/SWI5	ENSG00000113916	HSP90AA1	YDR146C	SWI5
RBL1/EMP46	ENSG00000114013	RBL1	YLR080W	EMP46
DLGAP4/OGG1	ENSG00000114026	DLGAP4	YML060W	OGG1
CFHR2/ACC1	ENSG00000114054	CFHR2	YNR016C	ACC1
NDC80/UFD4	ENSG00000114062	NDC80	YKL010C	UFD4
AP4E1/VID28	ENSG00000114098	AP4E1	YIL017C	VID28
RSBN1/RIM2	ENSG00000114120	RSBN1	YBR192W	RIM2
MAGI3/VPS8	ENSG00000114125	MAGI3	YAL002W	VPS8
CXCL2/SPT7	ENSG00000114166	CXCL2	YBR081C	SPT7
AFP/ARC19	ENSG00000114209	AFP	YKL013C	ARC19
COL4A4/FBP26	ENSG00000114268	COL4A4	YJL155C	FBP26
OSTM1/BCY1	ENSG00000114302	OSTM1	YIL033C	BCY1
CDH7/UBP3	ENSG00000114316	CDH7	YER151C	UBP3
PCNP/YMR134W	ENSG00000114346	PCNP	YMR134W	YMR134W
ARG2/RPL24A	ENSG00000114391	ARG2	YGL031C	RPL24A
MEF2C/YMR315W	ENSG00000114416	MEF2C	YMR315W	YMR315W
PTPRC/GPB2	ENSG00000114423	PTPRC	YAL056W	GPB2
CACNA1S/GLC3	ENSG00000114480	CACNA1S	YEL011W	GLC3
PKP1/URA3	ENSG00000114491	PKP1	YEL021W	URA3
UBA5/NOP13	ENSG00000114503	UBA5	YNL175C	NOP13
STK17B/VMA1	ENSG00000114573	STK17B	YDL185W	VMA1
CDC14B/RRT13	ENSG00000114650	CDC14B	YER066W	RRT13
ZNF510/YDR415C	ENSG00000114738	ZNF510	YDR415C	YDR415C
LRP2/HFI1	ENSG00000114745	LRP2	YPL254W	HFI1
ZNF506/SUI1	ENSG00000114784	ZNF506	YNL244C	SUI1
DUSP12/CPS1	ENSG00000114786	DUSP12	YJL172W	CPS1
ENSG00000081770/CPR7	ENSG00000114857	ENSG00000081770	YJR032W	CPR7
CADPS2/TIF4631	ENSG00000114867	CADPS2	YGR162W	TIF4631
HSPB11/ORM1	ENSG00000114978	HSPB11	YGR038W	ORM1
IL12RB2/TPP1	ENSG00000115008	IL12RB2	YMR156C	TPP1
SMARCD3/ATM1	ENSG00000115073	SMARCD3	YMR301C	ATM1
FYB/ARP3	ENSG00000115091	FYB	YJR065C	ARP3
MPP4/ARG8	ENSG00000115107	MPP4	YOL140W	ARG8
STRADB/ZTA1	ENSG00000115129	STRADB	YBR046C	ZTA1
BZW1/POL1	ENSG00000115145	BZW1	YNL102W	POL1
PGR/GUT2	ENSG00000115159	PGR	YIL155C	GUT2
ME2/HHT2	ENSG00000115163	ME2	YNL031C	HHT2
C5orf22/SLT2	ENSG00000115170	C5orf22	YHR030C	SLT2
CCNT2/YML079W	ENSG00000115207	CCNT2	YML079W	YML079W
EPB41L3/GCN3	ENSG00000115211	EPB41L3	YKR026C	GCN3
COBLL1/RPN11	ENSG00000115233	COBLL1	YFR004W	RPN11
DLG3/PRB1	ENSG00000115257	DLG3	YEL060C	PRB1
TRAF5/CWH41	ENSG00000115275	TRAF5	YGL027C	CWH41
MRPL22/DNF3	ENSG00000115306	MRPL22	YMR162C	DNF3
GEMIN5/CUE4	ENSG00000115307	GEMIN5	YML101C	CUE4
OPRK1/DPB3	ENSG00000115350	OPRK1	YBR278W	DPB3
NFE2L1/YDL218W	ENSG00000115353	NFE2L1	YDL218W	YDL218W
GSK3B/NAB2	ENSG00000115380	GSK3B	YGL122C	NAB2
ITGB5/SLX1	ENSG00000115392	ITGB5	YBR228W	SLX1
ERC1/BSC2	ENSG00000115414	ERC1	YDR275W	BSC2
XPO1/BLI1	ENSG00000115415	XPO1	YKL061W	BLI1
PALB2/CCT4	ENSG00000115484	PALB2	YDL143W	CCT4
DOPEY1/PLP1	ENSG00000115514	DOPEY1	YDR183W	PLP1
BCKDHB/HSH155	ENSG00000115524	BCKDHB	YMR288W	HSH155
KAT6A/VPS24	ENSG00000115561	KAT6A	YKL041W	VPS24
ULK2/ZAP1	ENSG00000115641	ULK2	YJL056C	ZAP1
GRHL2/SPO12	ENSG00000115648	GRHL2	YHR152W	SPO12
TNPO1/SDS22	ENSG00000115685	TNPO1	YKL193C	SDS22
P2RX5/HRK1	ENSG00000115687	P2RX5	YOR267C	HRK1
ITGAE/CNB1	ENSG00000115756	ITGAE	YKL190W	CNB1
DIS3/SPE1	ENSG00000115758	DIS3	YKL184W	SPE1
PIBF1/RPL23A	ENSG00000115762	PIBF1	YBL087C	RPL23A
ENSG00000083622/GRH1	ENSG00000115806	ENSG00000083622	YDR517W	GRH1
NUFIP1/DIP2	ENSG00000115808	NUFIP1	YLR129W	DIP2
RRAGB/AAC1	ENSG00000115840	RRAGB	YMR056C	AAC1
CYLD/YMR114C	ENSG00000115850	CYLD	YMR114C	YMR114C
SLC27A5/DPS1	ENSG00000115866	SLC27A5	YLL018C	DPS1
ZNF324/NOP6	ENSG00000115875	ZNF324	YDL213C	NOP6
ZNF446/LTE1	ENSG00000115904	ZNF446	YAL024C	LTE1
ZNF8/BNA5	ENSG00000115919	ZNF8	YLR231C	BNA5
RPS5/VRP1	ENSG00000115935	RPS5	YLR337C	VRP1
FAT1/KRR1	ENSG00000115946	FAT1	YCL059C	KRR1
YTHDC1/ORC1	ENSG00000115947	YTHDC1	YML065W	ORC1
CHMP2B/OSH2	ENSG00000115956	CHMP2B	YDL019C	OSH2
PPIE/MRPS18	ENSG00000115963	PPIE	YNL306W	MRPS18
ZMPSTE24/CST6	ENSG00000115966	ZMPSTE24	YIL036W	CST6
NOA1/RVB2	ENSG00000115993	NOA1	YPL235W	RVB2
REST/FKS1	ENSG00000116001	REST	YLR342W	FKS1
SSH1/SMT3	ENSG00000116030	SSH1	YDR510W	SMT3
GSTP1/SSZ1	ENSG00000116044	GSTP1	YHR064C	SSZ1
APLP2/IRC24	ENSG00000116096	APLP2	YIR036C	IRC24
SLCO1A2/PHD1	ENSG00000116127	SLCO1A2	YKL043W	PHD1
WBP11/ALO1	ENSG00000116133	WBP11	YML086C	ALO1
EIF3I/SCH9	ENSG00000116141	EIF3I	YHR205W	SCH9
TXLNA/RFA3	ENSG00000116147	TXLNA	YJL173C	RFA3
APOB/GPX2	ENSG00000116157	APOB	YBR244W	GPX2
NCOA1/STE14	ENSG00000116237	NCOA1	YDR410C	STE14
KIF3C/RPL22A	ENSG00000116251	KIF3C	YLR061W	RPL22A
RAB10/RAD26	ENSG00000116254	RAB10	YJR035W	RAD26
GCKR/VPS45	ENSG00000116266	GCKR	YGL095C	VPS45
HADHA/NPL3	ENSG00000116350	HADHA	YDR432W	NPL3
MAPRE3/ELP2	ENSG00000116455	MAPRE3	YGR200C	ELP2
CAD/ATP4	ENSG00000116459	CAD	YPL078C	ATP4
CD59/YPT31	ENSG00000116473	CD59	YER031C	YPT31
CD82/WHI3	ENSG00000116560	CD82	YNL197C	WHI3
ATRX/SPE3	ENSG00000116649	ATRX	YPR069C	SPE3
TAF9/STB6	ENSG00000116661	TAF9	YKL072W	STB6
FCN1/MAD2	ENSG00000116670	FCN1	YJL030W	MAD2
MECOM/YEL023C	ENSG00000116678	MECOM	YEL023C	YEL023C
SCAMP1/YLH47	ENSG00000116679	SCAMP1	YPR125W	YLH47
PREP/FZO1	ENSG00000116688	PREP	YBR179C	FZO1
HACE1/EBS1	ENSG00000116698	HACE1	YDR206W	EBS1
SEH1L/GCD14	ENSG00000116731	SEH1L	YJL125C	GCD14
WDR47/YBR284W	ENSG00000116748	WDR47	YBR284W	YBR284W
OVGP1/YER077C	ENSG00000116750	OVGP1	YER077C	YER077C
MAP3K4/HSH49	ENSG00000116754	MAP3K4	YOR319W	HSH49
PILRA/PKH3	ENSG00000116783	PILRA	YDR466W	PKH3
IGSF9/SOR2	ENSG00000116791	IGSF9	YDL246C	SOR2
ABCB1/MIG1	ENSG00000116809	ABCB1	YGL035C	MIG1
AKR1B1/MSW1	ENSG00000116874	AKR1B1	YDR268W	MSW1
CPNE3/RPS12	ENSG00000116918	CPNE3	YOR369C	RPS12
RRN3/YBP1	ENSG00000116954	RRN3	YBR216C	YBP1
CTTN/POS5	ENSG00000116962	CTTN	YPL188W	POS5
MTIF2/YIL161W	ENSG00000116977	MTIF2	YIL161W	YIL161W
TTC39A/RPS10A	ENSG00000116983	TTC39A	YOR293W	RPS10A
EPS15/MHT1	ENSG00000116984	EPS15	YLL062C	MHT1
ORC1/SPS1	ENSG00000117020	ORC1	YDR523C	SPS1
MGST2/RIB5	ENSG00000117091	MGST2	YBR256C	RIB5
CHERP/MIF2	ENSG00000117114	CHERP	YKL089W	MIF2
ATG16L1/SDH2	ENSG00000117118	ATG16L1	YLL041C	SDH2
USP40/SSF1	ENSG00000117133	USP40	YHR066W	SSF1
RAD54L/JHD2	ENSG00000117139	RAD54L	YJR119C	JHD2
MAST2/MRPS28	ENSG00000117155	MAST2	YDR337W	MRPS28
DNAJA1/BCD1	ENSG00000117174	DNAJA1	YHR040W	BCD1
B4GALT1/ROD1	ENSG00000117289	B4GALT1	YOR018W	ROD1
CHMP5/GAL10	ENSG00000117308	CHMP5	YBR019C	GAL10
NFX1/YGL082W	ENSG00000117385	NFX1	YGL082W	YGL082W
DIMT1/GAL2	ENSG00000117394	DIMT1	YLR081W	GAL2
IPO11/EBP2	ENSG00000117395	IPO11	YKL172W	EBP2
EIF2AK1/CDC20	ENSG00000117399	EIF2AK1	YGL116W	CDC20
EPDR1/KAP122	ENSG00000117408	EPDR1	YGL016W	KAP122
SEPHS1/VMA16	ENSG00000117410	SEPHS1	YHR026W	VMA16
MRPL28/GRE3	ENSG00000117448	MRPL28	YHR104W	GRE3
CEACAM6/AHP1	ENSG00000117450	CEACAM6	YLR109W	AHP1
RBM22/HDA2	ENSG00000117461	RBM22	YDR295C	HDA2
TMED2/HEF3	ENSG00000117528	TMED2	YNL014W	HEF3
ERO1LB/DPH5	ENSG00000117543	ERO1LB	YLR172C	DPH5
ZFAND6/WWM1	ENSG00000117560	ZFAND6	YFL010C	WWM1
TXLNG/PRX1	ENSG00000117592	TXLNG	YBL064C	PRX1
PPEF1/YIR035C	ENSG00000117594	PPEF1	YIR035C	YIR035C
LAT2/UTP25	ENSG00000117597	LAT2	YIL091C	UTP25
HUWE1/BDP1	ENSG00000117625	HUWE1	YNL039W	BDP1
ZW10/YAP3	ENSG00000117632	ZW10	YHL009C	YAP3
ALG9/YNL181W	ENSG00000117676	ALG9	YNL181W	YNL181W
MYBPC2/RER2	ENSG00000117682	MYBPC2	YBR002C	RER2
NOX4/SWI1	ENSG00000117713	NOX4	YPL016W	SWI1
ACOX3/NUM1	ENSG00000117724	ACOX3	YDR150W	NUM1
MTMR2/RFA2	ENSG00000117748	MTMR2	YNL312W	RFA2
PPP1R15A/SNC1	ENSG00000117758	PPP1R15A	YAL030W	SNC1
HSD17B14/OSH6	ENSG00000117859	HSD17B14	YKR003W	OSH6
TRIP6/TCB3	ENSG00000117868	TRIP6	YML072C	TCB3
ACHE/YCL068C	ENSG00000117971	ACHE	YCL068C	YCL068C
FTL/PEP4	ENSG00000117984	FTL	YPL154C	PEP4
SRRT/IRR1	ENSG00000118007	SRRT	YIL026C	IRR1
BAX/YPK3	ENSG00000118046	BAX	YBR028C	YPK3
NLK/SET1	ENSG00000118058	NLK	YHR119W	SET1
PIGS/NTH2	ENSG00000118094	PIGS	YBR001C	NTH2
ATXN7L3/STS1	ENSG00000118193	ATXN7L3	YIR011C	STS1
PGS1/MIG3	ENSG00000118263	PGS1	YER028C	MIG3
PSMC5/MOT3	ENSG00000118495	PSMC5	YMR070W	MOT3
UIMC1/POC4	ENSG00000118503	UIMC1	YPL144W	POC4
CETP/YJR154W	ENSG00000118507	CETP	YJR154W	YJR154W
MMP2/YPL067C	ENSG00000118508	MMP2	YPL067C	YPL067C
GNAO1/BAS1	ENSG00000118513	GNAO1	YKR099W	BAS1
OGFOD1/DUN1	ENSG00000118515	OGFOD1	YDL101C	DUN1
SH3BP2/CAR1	ENSG00000118520	SH3BP2	YPL111W	CAR1
ADD1/YLR352W	ENSG00000118564	ADD1	YLR352W	YLR352W
C14orf166/YKT6	ENSG00000118640	C14orf166	YKL196C	YKT6
NID2/SWP1	ENSG00000118705	NID2	YMR149W	SWP1
GMCL1/PDI1	ENSG00000118729	GMCL1	YCL043C	PDI1
SF3B2/YGL036W	ENSG00000118873	SF3B2	YGL036W	YGL036W
KLHL42/PCL9	ENSG00000118971	KLHL42	YDL179W	PCL9
GNAS/TFC4	ENSG00000119041	GNAS	YGR047C	TFC4
DNM1L/SOP4	ENSG00000119048	DNM1L	YJL192C	SOP4
PTHLH/GUD1	ENSG00000119125	PTHLH	YDL238C	GUD1
PHACTR3/YPR015C	ENSG00000119138	PHACTR3	YPR015C	YPR015C
ERGIC2/UTP10	ENSG00000119285	ERGIC2	YJL109C	UTP10
TFAP2C/RAD23	ENSG00000119318	TFAP2C	YEL037C	RAD23
AURKA/RTG1	ENSG00000119335	AURKA	YOL067C	RTG1
PIR/RRD2	ENSG00000119383	PIR	YPL152W	RRD2
RFX2/GLE1	ENSG00000119392	RFX2	YDL207W	GLE1
SULT2B1/MTG2	ENSG00000119396	SULT2B1	YHR168W	MTG2
CNOT3/BRR1	ENSG00000119397	CNOT3	YPR057W	BRR1
GP6/KIC1	ENSG00000119408	GP6	YHR102W	KIC1
PTPN4/SIT4	ENSG00000119414	PTPN4	YDL047W	SIT4
DDX18/MIC14	ENSG00000119421	DDX18	YDR031W	MIC14
KHSRP/SUC2	ENSG00000119535	KHSRP	YIL162W	SUC2
GNA11/HSP104	ENSG00000119541	GNA11	YLL026W	HSP104
EDEM2/VHS1	ENSG00000119638	EDEM2	YDR247W	VHS1
DNMT3B/MLH3	ENSG00000119684	DNMT3B	YPL164C	MLH3
REM1/PXA1	ENSG00000119688	REM1	YPL147W	PXA1
TPX2/CBC2	ENSG00000119707	TPX2	YPL178W	CBC2
PDRG1/ALD4	ENSG00000119711	PDRG1	YOR374W	ALD4
EPB41L1/GCD7	ENSG00000119718	EPB41L1	YLR291C	GCD7
DOCK9/COQ6	ENSG00000119723	DOCK9	YGR255C	COQ6
DOCK3/TOM40	ENSG00000119725	DOCK3	YMR203W	TOM40
COQ9/CCT8	ENSG00000119760	COQ9	YJL008C	CCT8
CRLS1/AXL1	ENSG00000119912	CRLS1	YPR122W	AXL1
PPP1R13B/SWT1	ENSG00000119917	PPP1R13B	YOR166C	SWT1
SIGLEC1/TSR3	ENSG00000119929	SIGLEC1	YOR006C	TSR3
FKBP1A/PIG2	ENSG00000119938	FKBP1A	YIL045W	PIG2
NSFL1C/XKS1	ENSG00000119950	NSFL1C	YGR194C	XKS1
MAVS/NUC1	ENSG00000120049	MAVS	YJL208C	NUC1
F11/AAT2	ENSG00000120053	F11	YLR027C	AAT2
XRN2/MET17	ENSG00000120054	XRN2	YLR303W	MET17
DYNLL1/PIS1	ENSG00000120088	DYNLL1	YPR113W	PIS1
TESC/PPS1	ENSG00000120129	TESC	YBR276C	PPS1
SNX5/RCL1	ENSG00000120158	SNX5	YOL010W	RCL1
RPL6/MOB1	ENSG00000120162	RPL6	YIL106W	MOB1
MAPKAPK5/MRP2	ENSG00000120333	MAPKAPK5	YPR166C	MRP2
P2RX7/TCP1	ENSG00000120438	P2RX7	YDR212W	TCP1
ESF1/UTP5	ENSG00000120457	ESF1	YDR398W	UTP5
RBBP9/SSE2	ENSG00000120694	RBBP9	YBR169C	SSE2
ANAPC5/ALG5	ENSG00000120697	ANAPC5	YPL227C	ALG5
SLC23A2/RRP43	ENSG00000120699	SLC23A2	YCR035C	RRP43
TMEM230/SUP45	ENSG00000120705	TMEM230	YBR143C	SUP45
DZANK1/YLR001C	ENSG00000120708	DZANK1	YLR001C	YLR001C
KDM2B/YOR060C	ENSG00000120729	KDM2B	YOR060C	YOR060C
TASP1/MET31	ENSG00000120738	TASP1	YPL038W	MET31
GCN1L1/PPZ1	ENSG00000120756	GCN1L1	YML016C	PPZ1
RPLP0/UTP20	ENSG00000120800	RPLP0	YBL004W	UTP20
PXN/FUS1	ENSG00000120802	PXN	YCL027W	FUS1
RPH3A/HAP3	ENSG00000120837	RPH3A	YBL021C	HAP3
TRMT6/RAD28	ENSG00000120868	TRMT6	YDR030C	RAD28
CHGB/FIP1	ENSG00000120885	CHGB	YJR093C	FIP1
PEBP1/YAR064W	ENSG00000120907	PEBP1	YAR064W	YAR064W
TBX5/YNL217W	ENSG00000120910	TBX5	YNL217W	YNL217W
BRAP/YLR118C	ENSG00000120992	BRAP	YLR118C	YLR118C
ERP29/RRI1	ENSG00000121022	ERP29	YDL216C	RRI1
NOS1/YGR017W	ENSG00000121067	NOS1	YGR017W	YGR017W
FUS/RSB1	ENSG00000121361	FUS	YOR049C	RSB1
IGBP1/POL12	ENSG00000121440	IGBP1	YBL035C	POL12
FXYD3/SPC2	ENSG00000121552	FXYD3	YML055W	SPC2
GANAB/CTA1	ENSG00000121691	GANAB	YDR256C	CTA1
GMIP/CST9	ENSG00000121741	GMIP	YLR394W	CST9
RBM41/BUB2	ENSG00000121749	RBM41	YMR055C	BUB2
BIRC5/IDS2	ENSG00000121753	BIRC5	YJL146W	IDS2
LAG3/TUL1	ENSG00000121848	LAG3	YKL034W	TUL1
MLF2/BI4	ENSG00000121858	MLF2	Q0120	BI4
OTUB2/PEX3	ENSG00000121957	OTUB2	YDR329C	PEX3
DDX24/YCR061W	ENSG00000121966	DDX24	YCR061W	YCR061W
ZBTB25/NCE102	ENSG00000122025	ZBTB25	YPR149W	NCE102
ARHGAP4/FZF1	ENSG00000122034	ARHGAP4	YGL254W	FZF1
ANKRD24/EDC3	ENSG00000122085	ANKRD24	YEL015W	EDC3
RCOR1/INP52	ENSG00000122126	RCOR1	YNL106C	INP52
LTBP4/COG5	ENSG00000122176	LTBP4	YNL051W	COG5
BLVRB/COP1	ENSG00000122218	BLVRB	YDL145C	COP1
SLC9A1/MPE1	ENSG00000122257	SLC9A1	YKL059C	MPE1
SPTLC1/MDM31	ENSG00000122299	SPTLC1	YHR194W	MDM31
PAPOLA/LRO1	ENSG00000122367	PAPOLA	YNR008W	LRO1
CCNK/RTR1	ENSG00000122484	CCNK	YER139C	RTR1
PCBP4/CDC3	ENSG00000122545	PCBP4	YLR314C	CDC3
RGS1/RNA15	ENSG00000122566	RGS1	YGL044C	RNA15
MRPS33/YMR111C	ENSG00000122705	MRPS33	YMR111C	YMR111C
NDUFB2/DSE1	ENSG00000122741	NDUFB2	YER124C	DSE1
ENSG00000090269/YMR317W	ENSG00000122778	ENSG00000090269	YMR317W	YMR317W
NUDC/RSC2	ENSG00000122779	NUDC	YLR357W	RSC2
MAEA/MF(ALPHA)1	ENSG00000122952	MAEA	YPL187W	MF(ALPHA)1
ICAM1/MRD1	ENSG00000122965	ICAM1	YPR112C	MRD1
STRN4/BBP1	ENSG00000122966	STRN4	YPL255W	BBP1
IRAK3/SKI2	ENSG00000123064	IRAK3	YLR398C	SKI2
LYZ/PIB1	ENSG00000123091	LYZ	YDR313C	PIB1
SI/YEL076C-A	ENSG00000123131	SI	YEL076C-A	YEL076C-A
MUL1/PET191	ENSG00000123146	MUL1	YJR034W	PET191
PDCD7/PRP4	ENSG00000123154	PDCD7	YPR178W	PRP4
SPG21/CCC2	ENSG00000123191	SPG21	YDR270W	CCC2
DNAJB11/TIS11	ENSG00000123200	DNAJB11	YLR136C	TIS11
THPO/PRD1	ENSG00000123213	THPO	YCL057W	PRD1
CHRD/TMA17	ENSG00000123240	CHRD	YDL110C	TMA17
FLT3LG/GIM5	ENSG00000123349	FLT3LG	YML094W	GIM5
RAB11FIP3/CDC5	ENSG00000123374	RAB11FIP3	YMR001C	CDC5
GNPTG/PRC1	ENSG00000123384	GNPTG	YMR297W	PRC1
ZNF268/MSN2	ENSG00000123411	ZNF268	YMR037C	MSN2
GOLGA3/PPM2	ENSG00000123444	GOLGA3	YOL141W	PPM2
PABPC4/ATP11	ENSG00000123472	PABPC4	YNL315C	ATP11
CD209/LGE1	ENSG00000123562	CD209	YPL055C	LGE1
MCOLN1/YPT7	ENSG00000123595	MCOLN1	YML001W	YPT7
EFNB1/YLR345W	ENSG00000123836	EFNB1	YLR345W	YLR345W
AARS/LAP4	ENSG00000123992	AARS	YKL103C	LAP4
GLG1/SPR6	ENSG00000123999	GLG1	YER115C	SPR6
KIF4A/DIP5	ENSG00000124067	KIF4A	YPL265W	DIP5
PLEKHG2/YKL091C	ENSG00000124120	PLEKHG2	YKL091C	YKL091C
PITPNM2/GPI16	ENSG00000124155	PITPNM2	YHR188C	GPI16
EXOC1/RVS167	ENSG00000124181	EXOC1	YDR388W	RVS167
DTX2/NAB3	ENSG00000124193	DTX2	YPL190C	NAB3
NLRC4/CSE1	ENSG00000124207	NLRC4	YGL238W	CSE1
NRCAM/TEM1	ENSG00000124209	NRCAM	YML064C	TEM1
LAMB1/MDM34	ENSG00000124214	LAMB1	YGL219C	MDM34
SLC26A3/PEP12	ENSG00000124222	SLC26A3	YOR036W	PEP12
DLD/DRS1	ENSG00000124228	DLD	YLL008W	DRS1
WDR7/YFR006W	ENSG00000124299	WDR7	YFR006W	YFR006W
TXNL1/SNC2	ENSG00000124333	TXNL1	YOR327C	SNC2
IL5RA/RFU1	ENSG00000124356	IL5RA	YLR073C	RFU1
ITGA6/TOS1	ENSG00000124357	ITGA6	YBR162C	TOS1
RAPGEF4/DOA4	ENSG00000124422	RAPGEF4	YDR069C	DOA4
ENSG00000091436/UBP8	ENSG00000124486	ENSG00000091436	YMR223W	UBP8
FH/SAM37	ENSG00000124491	FH	YMR060C	SAM37
SEL1L3/YHC1	ENSG00000124562	SEL1L3	YLR298C	YHC1
TF/TFB2	ENSG00000124570	TF	YPL122C	TFB2
MYO15A/BPT1	ENSG00000124574	MYO15A	YLL015W	BPT1
APOH/YNL040W	ENSG00000124608	APOH	YNL040W	YNL040W
NLRP1/OST6	ENSG00000124641	NLRP1	YML019W	OST6
ACKR6/YGR266W	ENSG00000124702	ACKR6	YGR266W	YGR266W
SPAG7/CRG1	ENSG00000124713	SPAG7	YHR209W	CRG1
ORC6/MCM1	ENSG00000124762	ORC6	YMR043W	MCM1
ZC3HC1/ROX1	ENSG00000124766	ZC3HC1	YPR065W	ROX1
ESR1/NUP1	ENSG00000124789	ESR1	YOR098C	NUP1
RGS17/FMP23	ENSG00000124802	RGS17	YBR047W	FMP23
ANGPT2/MSA1	ENSG00000124813	ANGPT2	YOR066W	MSA1
CD200/HDA3	ENSG00000124831	CD200	YPR179C	HDA3
CMA1/DSL1	ENSG00000124839	CMA1	YNL258C	DSL1
PSME1/NSG2	ENSG00000124942	PSME1	YNL156C	NSG2
JPH4/CDC39	ENSG00000125107	JPH4	YCR093W	CDC39
MYH7/EMP70	ENSG00000125304	MYH7	YLR083C	EMP70
CEBPE/UPF3	ENSG00000125351	CEBPE	YGR072W	UPF3
SLC7A8/SYC1	ENSG00000125414	SLC7A8	YOR179C	SYC1
OSGEP/GGA2	ENSG00000125447	OSGEP	YHR108W	GGA2
RNF31/ADY2	ENSG00000125450	RNF31	YCR010C	ADY2
SCFD1/REB1	ENSG00000125482	SCFD1	YBR049C	REB1
G2E3/RPA135	ENSG00000125630	G2E3	YPR010C	RPA135
HECTD1/YKL047W	ENSG00000125651	HECTD1	YKL047W	YKL047W
HNRNPC/THO2	ENSG00000125676	HNRNPC	YNL139C	THO2
RPGRIP1/IST1	ENSG00000125726	RPGRIP1	YNL265C	IST1
SUPT16H/GPI15	ENSG00000125730	SUPT16H	YNL038W	GPI15
TOX4/RGD1	ENSG00000125733	TOX4	YBR260C	RGD1
GEMIN2/PMT4	ENSG00000125734	GEMIN2	YJR143C	PMT4
TGM1/SMD2	ENSG00000125743	TGM1	YLR275W	SMD2
TINF2/RTN2	ENSG00000125744	TINF2	YDL204W	RTN2
DAZL/SQT1	ENSG00000125746	DAZL	YIR012W	SQT1
SEMA6A/RPL18A	ENSG00000125753	SEMA6A	YOL120C	RPL18A
TRPM7/GPD1	ENSG00000125775	TRPM7	YDL022W	GPD1
TYRO3/PDC2	ENSG00000125817	TYRO3	YDR081C	PDC2
WDR76/YCR076C	ENSG00000125818	WDR76	YCR076C	YCR076C
CAPN3/SMB1	ENSG00000125835	CAPN3	YER029C	SMB1
SNAP23/YDR222W	ENSG00000125845	SNAP23	YDR222W	YDR222W
PHGDH/PEX15	ENSG00000125863	PHGDH	YOL044W	PEX15
COL9A3/COF1	ENSG00000125868	COL9A3	YLL050C	COF1
EZR/MUD1	ENSG00000125870	EZR	YBR119W	MUD1
MYL6/NAB6	ENSG00000125944	MYL6	YML117W	NAB6
AGO1/RTG3	ENSG00000125952	AGO1	YBL103C	RTG3
TEKT2/RAM1	ENSG00000125954	TEKT2	YDL090C	RAM1
CLSPN/IST3	ENSG00000125970	CLSPN	YIR005W	IST3
UNC13D/ERV41	ENSG00000125991	UNC13D	YML067C	ERV41
DPYSL2/ATG11	ENSG00000126001	DPYSL2	YPR049C	ATG11
TGFB2/PRE1	ENSG00000126067	TGFB2	YER012W	PRE1
NUP50/YJR084W	ENSG00000126226	NUP50	YJR084W	YJR084W
CDC45/UBA2	ENSG00000126261	CDC45	YDR390C	UBA2
COMT/DOT5	ENSG00000126432	COMT	YIL010W	DOT5
LRRFIP2/HMT1	ENSG00000126457	LRRFIP2	YBR034C	HMT1
HDAC6/SDO1	ENSG00000126524	HDAC6	YLR022C	SDO1
KRT31/VPS30	ENSG00000126581	KRT31	YPL120W	VPS30
CDC6/ECM22	ENSG00000126746	CDC6	YLR228C	ECM22
UPRT/BUD27	ENSG00000126756	UPRT	YFL023W	BUD27
CDC23/TIM22	ENSG00000126768	CDC23	YDL217C	TIM22
CBX5/SPO21	ENSG00000126777	CBX5	YOL091W	SPO21
SUCO/YDL206W	ENSG00000126787	SUCO	YDL206W	YDL206W
MSH2/SSA4	ENSG00000126803	MSH2	YER103W	SSA4
MAP3K1/URB2	ENSG00000126838	MAP3K1	YJR041C	URB2
DHPS/GEM1	ENSG00000126858	DHPS	YAL048C	GEM1
HOOK2/PBS2	ENSG00000126934	HOOK2	YJL128C	PBS2
ARCN1/RPS16A	ENSG00000126945	ARCN1	YMR143W	RPS16A
PSMD5/TIM8	ENSG00000126953	PSMD5	YJR135W-A	TIM8
PTGS1/SNT309	ENSG00000126970	PTGS1	YPR101W	SNT309
NUP188/CNE1	ENSG00000127022	NUP188	YAL058W	CNE1
CRAT/YLR036C	ENSG00000127124	CRAT	YLR036C	YLR036C
SH2D3C/VIP1	ENSG00000127241	SH2D3C	YLR410W	VIP1
NANS/YOL075C	ENSG00000127412	NANS	YOL075C	YOL075C
DFNB31/SVF1	ENSG00000127415	DFNB31	YDR346C	SVF1
CWF19L1/SIN3	ENSG00000127511	CWF19L1	YOL004W	SIN3
SEMA4G/SLY41	ENSG00000127526	SEMA4G	YOR307C	SLY41
BTAF1/NUP82	ENSG00000127527	BTAF1	YJL061W	NUP82
IKZF5/RIM101	ENSG00000127528	IKZF5	YHL027W	RIM101
BLNK/ERV1	ENSG00000127554	BLNK	YGR029W	ERV1
SORBS1/SLK19	ENSG00000127603	SORBS1	YOR195W	SLK19
BAMBI/RSC4	ENSG00000127616	BAMBI	YKR008W	RSC4
IL11/GIS1	ENSG00000127663	IL11	YDR096W	GIS1
MYO3A/TUB1	ENSG00000127824	MYO3A	YML085C	TUB1
WAC/SCW11	ENSG00000127831	WAC	YGL028C	SCW11
CREM/DCI1	ENSG00000127884	CREM	YOR180C	DCI1
NUBP2/UTP8	ENSG00000127914	NUBP2	YGR128C	UTP8
HIVEP1/EIS1	ENSG00000127946	HIVEP1	YMR031C	EIS1
TREM2/GPA2	ENSG00000127955	TREM2	YER020W	GPA2
CRISP3/DUS3	ENSG00000128016	CRISP3	YLR401C	DUS3
FKBP5/ADE1	ENSG00000128050	FKBP5	YAR015W	ADE1
SRPK1/ADE4	ENSG00000128059	SRPK1	YMR300C	ADE4
BRPF3/RHO5	ENSG00000128340	BRPF3	YNL180C	RHO5
MRPS18A/SME1	ENSG00000128534	MRPS18A	YOR159C	SME1
ENSG00000096087/CAJ1	ENSG00000128590	ENSG00000096087	YER048C	CAJ1
EFHC1/NMA1	ENSG00000128591	EFHC1	YLR328W	NMA1
NCR2/MET8	ENSG00000128595	NCR2	YBR213W	MET8
HSP90AB1/ANP1	ENSG00000128604	HSP90AB1	YEL036C	ANP1
MLN/MRPS12	ENSG00000128626	MLN	YNR036C	MRPS12
CDC5L/YHR219W	ENSG00000128641	CDC5L	YHR219W	YHR219W
ITPR3/HAT1	ENSG00000128708	ITPR3	YPL001W	HAT1
ZNF184/ADD66	ENSG00000128789	ZNF184	YKL206C	ADD66
DSP/SWR1	ENSG00000128908	DSP	YDR334W	SWR1
SIRT1/DAL82	ENSG00000128944	SIRT1	YNL314W	DAL82
HNRNPH3/DUT1	ENSG00000128951	HNRNPH3	YBR252W	DUT1
JAK2/YER163C	ENSG00000128965	JAK2	YER163C	YER163C
IL12RB1/ARR3	ENSG00000129048	IL12RB1	YPR201W	ARR3
ABL1/LCP5	ENSG00000129071	ABL1	YER127W	LCP5
ACOT7/SEC26	ENSG00000129083	ACOT7	YDR238C	SEC26
SH3GLB1/PRE5	ENSG00000129084	SH3GLB1	YMR314W	PRE5
CDC7/ECM38	ENSG00000129103	CDC7	YLR299W	ECM38
PCSK5/AIM17	ENSG00000129151	PCSK5	YHL021C	AIM17
SCD/DCD1	ENSG00000129187	SCD	YHR144C	DCD1
TMED1/GIP4	ENSG00000129219	TMED1	YAL031C	GIP4
ABLIM1/DIA2	ENSG00000129221	ABLIM1	YOR080W	DIA2
RAB18/TRX3	ENSG00000129235	RAB18	YCR083W	TRX3
NRP1/MRM1	ENSG00000129282	NRP1	YOR201C	MRM1
PRTFDC1/BUR2	ENSG00000129315	PRTFDC1	YLR226W	BUR2
TSPAN15/SLD3	ENSG00000129422	TSPAN15	YGL113W	SLD3
MAST3/GNP1	ENSG00000129473	MAST3	YDR508C	GNP1
MZF1/SEC6	ENSG00000129484	MZF1	YIL068C	SEC6
MYO9B/RPS26A	ENSG00000129518	MYO9B	YGL189C	RPS26A
PSMD8/ENP2	ENSG00000129521	PSMD8	YGR145W	ENP2
SETD1A/WSC3	ENSG00000129538	SETD1A	YOL105C	WSC3
MAGEB2/RUB1	ENSG00000129559	MAGEB2	YDR139C	RUB1
EFNA2/OST2	ENSG00000129562	EFNA2	YOR103C	OST2
CIRBP/YLR243W	ENSG00000129675	CIRBP	YLR243W	YLR243W
ATP5D/YPR196W	ENSG00000129682	ATP5D	YPR196W	YPR196W
IGFALS/BRE2	ENSG00000129691	IGFALS	YLR015W	BRE2
HNRNPM/RPS4B	ENSG00000129824	HNRNPM	YHR203C	RPS4B
MARCH2/THI20	ENSG00000129946	MARCH2	YOL055C	THI20
NDUFB7/DPP1	ENSG00000129951	NDUFB7	YDR284C	DPP1
TECR/HPA3	ENSG00000130066	TECR	YEL066W	HPA3
TIMM13/NOG2	ENSG00000130119	TIMM13	YNR053C	NOG2
CDC34/NTE1	ENSG00000130147	CDC34	YML059C	NTE1
MTAP/ORT1	ENSG00000130158	MTAP	YOR130C	ORT1
POLR2E/YNR065C	ENSG00000130164	POLR2E	YNR065C	YNR065C
POLRMT/ELF1	ENSG00000130165	POLRMT	YKL160W	ELF1
HCN2/GTB1	ENSG00000130175	HCN2	YDR221W	GTB1
GADD45B/CDC16	ENSG00000130177	GADD45B	YKL022C	CDC16
MADCAM1/STE13	ENSG00000130226	MADCAM1	YOR219C	STE13
MKNK2/YMR185W	ENSG00000130227	MKNK2	YMR185W	YMR185W
ENSG00000099882/YDR115W	ENSG00000130312	ENSG00000099882	YDR115W	YDR115W
ARVCF/SOL4	ENSG00000130313	ARVCF	YGR248W	SOL4
RANBP1/LSM7	ENSG00000130332	RANBP1	YNL147W	LSM7
KLHL22/YGL185C	ENSG00000130414	KLHL22	YGL185C	YGL185C
MED15/ARC40	ENSG00000130429	MED15	YBR234C	ARC40
SERPIND1/RUP1	ENSG00000130560	SERPIND1	YOR138C	RUP1
SNAP29/YDL086W	ENSG00000130635	SNAP29	YDL086W	YDL086W
CRKL/CLB3	ENSG00000130638	CRKL	YDL155W	CLB3
LZTR1/SPC97	ENSG00000130640	LZTR1	YHR172W	SPC97
MMP11/ADH6	ENSG00000130684	MMP11	YMR318C	ADH6
CECR2/RPN13	ENSG00000130706	CECR2	YLR421C	RPN13
SMARCB1/ARG1	ENSG00000130707	SMARCB1	YOL058W	ARG1
P2RX6/RRP4	ENSG00000130713	P2RX6	YHR069C	RRP4
DERL3/SIR3	ENSG00000130762	DERL3	YLR442C	SIR3
ENSG00000099964/FRS1	ENSG00000130764	ENSG00000099964	YLR060W	FRS1
BCL2L13/INH1	ENSG00000130770	BCL2L13	YDL181W	INH1
ENSG00000099972/BIK1	ENSG00000130779	ENSG00000099972	YCL029C	BIK1
DDT/RPF1	ENSG00000130810	DDT	YHR088W	RPF1
OSM/TIF35	ENSG00000130811	OSM	YDR429C	TIF35
CABIN1/TRM9	ENSG00000130829	CABIN1	YML014W	TRM9
TBC1D10A/YIL055C	ENSG00000130830	TBC1D10A	YIL055C	YIL055C
SUSD2/UFD2	ENSG00000130939	SUSD2	YDL190C	UFD2
SF3A1/MET12	ENSG00000130956	SF3A1	YPL023C	MET12
SEC14L2/UBA1	ENSG00000130985	SEC14L2	YKL210W	UBA1
ENSG00000100010/CPR5	ENSG00000131013	ENSG00000100010	YDR304C	CPR5
PPIL2/YFR016C	ENSG00000131016	PPIL2	YFR016C	YFR016C
SNRPD3/YKL133C	ENSG00000131018	SNRPD3	YKL133C	YKL133C
PES1/AAR2	ENSG00000131043	PES1	YBL074C	AAR2
MAPK1/TIM13	ENSG00000131142	MAPK1	YGR181W	TIM13
GGT1/COX5A	ENSG00000131143	GGT1	YNL052W	COX5A
PPM1F/KES1	ENSG00000131149	PPM1F	YPL145C	KES1
TOP3B/PSF2	ENSG00000131153	TOP3B	YJL072C	PSF2
DGCR14/BNA2	ENSG00000131203	DGCR14	YJR078W	BNA2
CRYBB2P1/BIT2	ENSG00000131233	CRYBB2P1	YBR270C	BIT2
MFNG/APC11	ENSG00000131263	MFNG	YDL008W	APC11
CARD10/MCM22	ENSG00000131323	CARD10	YJR135C	MCM22
SLC25A1/IDP1	ENSG00000131370	SLC25A1	YDL066W	IDP1
ADRBK2/GYP6	ENSG00000131374	ADRBK2	YJL044C	GYP6
LGALS2/RIM13	ENSG00000131375	LGALS2	YMR154C	RIM13
GGA1/DOG1	ENSG00000131462	GGA1	YHR044C	DOG1
HIRA/GRC3	ENSG00000131467	HIRA	YLL035W	GRC3
SH3BP1/RPL27B	ENSG00000131469	SH3BP1	YDR471W	RPL27B
LGALS1/MSC1	ENSG00000131470	LGALS1	YML128C	MSC1
HPS4/VPS25	ENSG00000131475	HPS4	YJR102C	VPS25
ENSG00000100101/MRPL51	ENSG00000131495	ENSG00000100101	YPR100W	MRPL51
PATZ1/YEL020C	ENSG00000131503	PATZ1	YEL020C	YEL020C
TRIOBP/BNI1	ENSG00000131504	TRIOBP	YNL271C	BNI1
TFIP11/BSD2	ENSG00000131507	TFIP11	YBR290W	BSD2
GCAT/UBC5	ENSG00000131508	GCAT	YDR059C	UBC5
ENSG00000100118/SEC8	ENSG00000131558	ENSG00000100118	YPR055W	SEC8
CRYBB1/ADY3	ENSG00000131626	CRYBB1	YDL239C	ADY3
EIF3L/ACO2	ENSG00000131730	EIF3L	YJL200C	ACO2
NHP2L1/SIP2	ENSG00000131791	NHP2L1	YGL208W	SIP2
MICALL1/LHP1	ENSG00000131795	MICALL1	YDL051W	LHP1
ENSG00000100141/PDA1	ENSG00000131828	ENSG00000100141	YER178W	PDA1
POLR2F/RSF2	ENSG00000131849	POLR2F	YJR127C	RSF2
SOX10/ARP10	ENSG00000131966	SOX10	YDR106W	ARP10
CCDC134/FOL2	ENSG00000131979	CCDC134	YGR267C	FOL2
PICK1/APJ1	ENSG00000132002	PICK1	YNL077W	APJ1
TTC28/MCM3	ENSG00000132016	TTC28	YEL032W	MCM3
SLC16A8/HMI1	ENSG00000132017	SLC16A8	YOL095C	HMI1
CENPM/SDS24	ENSG00000132024	CENPM	YBR214W	SDS24
SEPT3/ECM16	ENSG00000132153	SEPT3	YMR128W	ECM16
SLC5A1/KKQ8	ENSG00000132155	SLC5A1	YKL168C	KKQ8
TPTEP1/ERG27	ENSG00000132196	TPTEP1	YLR100W	ERG27
DDX17/MUC1	ENSG00000132274	DDX17	YIR019C	MUC1
DMC1/TNA1	ENSG00000132326	DMC1	YGR260W	TNA1
TCF20/GSP1	ENSG00000132341	TCF20	YLR293C	GSP1
CBY1/CLU1	ENSG00000132361	CBY1	YMR012W	CLU1
TOMM22/INP54	ENSG00000132376	TOMM22	YOL065C	INP54
RTDR1/RFA1	ENSG00000132383	RTDR1	YAR007C	RFA1
XBP1/PEX4	ENSG00000132388	XBP1	YGR133W	PEX4
FBXO7/YCR043C	ENSG00000132424	FBXO7	YCR043C	YCR043C
GTPBP1/RPL26B	ENSG00000132463	GTPBP1	YGR034W	RPL26B
POLDIP3/GSY2	ENSG00000132470	POLDIP3	YLR258W	GSY2
TIMP3/MMF1	ENSG00000132541	TIMP3	YIL051C	MMF1
PPP6R2/SWM1	ENSG00000132604	PPP6R2	YDR260C	SWM1
SBF1/VPS4	ENSG00000132612	SBF1	YPR173C	VPS4
SUN2/SEC9	ENSG00000132639	SUN2	YGR009C	SEC9
CYB5R3/POL30	ENSG00000132646	CYB5R3	YBR088C	POL30
DNAL4/RPC34	ENSG00000132664	DNAL4	YNR003C	RPC34
ENSG00000100262/MNN11	ENSG00000132669	ENSG00000100262	YJL183W	MNN11
PACSIN2/MMS4	ENSG00000132688	PACSIN2	YBR098W	MMS4
AP1B1/HCS1	ENSG00000132740	AP1B1	YKL017C	HCS1
HMGXB4/DPH1	ENSG00000132768	HMGXB4	YIL103W	DPH1
TOM1/APL6	ENSG00000132842	TOM1	YGR261C	APL6
NEFH/PHM6	ENSG00000132912	NEFH	YDR281C	PHM6
BIK/SPC72	ENSG00000133020	BIK	YAL047C	SPC72
HMOX1/MYO1	ENSG00000133026	HMOX1	YHR023W	MYO1
THOC5/TEL1	ENSG00000133056	THOC5	YBL088C	TEL1
MCM5/POP3	ENSG00000133069	MCM5	YNL282W	POP3
ARSA/NPR1	ENSG00000133083	ARSA	YNL183C	NPR1
TSPO/CLB5	ENSG00000133101	TSPO	YPR120C	CLB5
RASD2/TMA19	ENSG00000133112	RASD2	YKL056C	TMA19
CBX7/RFC5	ENSG00000133119	CBX7	YBR087W	RFC5
PDGFB/SUN4	ENSG00000133216	PDGFB	YNL066W	SUN4
ACR/MKS1	ENSG00000133246	ACR	YNL076W	MKS1
RPL3/FES1	ENSG00000133265	RPL3	YBR101C	FES1
ZMAT5/DUG1	ENSG00000133313	ZMAT5	YFR044C	DUG1
RBFOX2/NSA1	ENSG00000133316	RBFOX2	YGL111W	NSA1
TAB1/TVP15	ENSG00000133318	TAB1	YDR100W	TVP15
ASCC2/NUT2	ENSG00000133398	ASCC2	YPR168W	NUT2
MTMR3/YNL134C	ENSG00000133424	MTMR3	YNL134C	YNL134C
SMCR7L/LEE1	ENSG00000133606	SMCR7L	YPL054W	LEE1
APOL1/RAS1	ENSG00000133703	APOL1	YOR101W	RAS1
MYH9/SXM1	ENSG00000133704	MYH9	YDR395W	SXM1
SAMM50/CDC60	ENSG00000133706	SAMM50	YPL160W	CDC60
GRAP2/INM1	ENSG00000133731	GRAP2	YHR046C	INM1
EIF3D/RSR1	ENSG00000133818	EIF3D	YGR152C	RSR1
TNRC6B/YMR226C	ENSG00000133835	TNRC6B	YMR226C	YMR226C
ENSG00000100357/ERG28	ENSG00000133935	ENSG00000100357	YER044C	ERG28
SGSM3/COX16	ENSG00000133983	SGSM3	YJL003W	COX16
IFT27/SUI2	ENSG00000134001	IFT27	YJR007W	SUI2
KIAA0930/ELP3	ENSG00000134014	KIAA0930	YPL086C	ELP3
NCF4/CLN3	ENSG00000134057	NCF4	YAL040C	CLN3
CSF2RB/SSK22	ENSG00000134072	CSF2RB	YCR073C	SSK22
SLC25A17/MNL1	ENSG00000134109	SLC25A17	YHR204W	MNL1
UPK3A/AAD6	ENSG00000134152	UPK3A	YFL056C	AAD6
KCTD17/VTH2	ENSG00000134243	KCTD17	YJL222W	VTH2
ST13/YCR016W	ENSG00000134259	ST13	YCR016W	YCR016W
IL2RB/RIB4	ENSG00000134262	IL2RB	YOL143C	RIB4
RBX1/ARF2	ENSG00000134287	RBX1	YDL137W	ARF2
EP300/AVT2	ENSG00000134294	EP300	YEL064C	AVT2
L3MBTL2/SRS2	ENSG00000134313	L3MBTL2	YJL092W	SRS2
RANGAP1/RIM15	ENSG00000134318	RANGAP1	YFL033C	RIM15
ZC3H7B/PRM7	ENSG00000134352	ZC3H7B	YDL039C	PRM7
PHF5A/TIM17	ENSG00000134375	PHF5A	YJL143W	TIM17
ACO2/SLX5	ENSG00000134376	ACO2	YDL013W	SLX5
POLR3H/DED81	ENSG00000134440	POLR3H	YHR019C	DED81
PMM1/PXR1	ENSG00000134453	PMM1	YGR280C	PXR1
BRD1/CCL1	ENSG00000134480	BRD1	YPR025C	CCL1
MLC1/TAT1	ENSG00000134489	MLC1	YBR069C	TAT1
HDAC10/YNR040W	ENSG00000134571	HDAC10	YNR040W	YNR040W
FKBP3/SAR1	ENSG00000134594	FKBP3	YPL218W	SAR1
CTSG/CIN1	ENSG00000134627	CTSG	YOR349W	CIN1
GZMB/MPT5	ENSG00000134644	GZMB	YGL178W	MPT5
RBM23/PRP38	ENSG00000134748	RBM23	YGR075C	PRP38
PRMT5/AIM44	ENSG00000134757	PRMT5	YPL158C	AIM44
AP4S1/GDT1	ENSG00000134851	AP4S1	YBR187W	GDT1
POLE2/FUS3	ENSG00000134853	POLE2	YBL016W	FUS3
SOS2/YOL073C	ENSG00000134882	SOS2	YOL073C	YOL073C
CDKL1/RAD27	ENSG00000134899	CDKL1	YKL113C	RAD27
NIN/TRM112	ENSG00000134909	NIN	YNR046W	TRM112
PYGL/STT3	ENSG00000134910	PYGL	YGL022W	STT3
TRIM9/ATF1	ENSG00000134954	TRIM9	YOR377W	ATF1
PSMC6/FMN1	ENSG00000135002	PSMC6	YDR236C	FMN1
CDKN3/PDH1	ENSG00000135046	CDKN3	YPR002W	PDH1
ATP6V1D/SNF3	ENSG00000135047	ATP6V1D	YDL194W	SNF3
PIGH/URE2	ENSG00000135049	PIGH	YNL229C	URE2
PSMA3/SER1	ENSG00000135069	PSMA3	YOR184W	SER1
VTI1B/RGI2	ENSG00000135090	VTI1B	YIL057C	RGI2
TIMM9/ALG2	ENSG00000135218	TIMM9	YGL065C	ALG2
GSTZ1/MBP1	ENSG00000135299	GSTZ1	YDL056W	MBP1
AHSA1/SPO75	ENSG00000135312	AHSA1	YLL005C	SPO75
DAAM1/PRP24	ENSG00000135316	DAAM1	YMR268C	PRP24
SPTLC2/HSL1	ENSG00000135341	SPTLC2	YKL101W	HSL1
RIN3/PEX22	ENSG00000135363	RIN3	YAL055W	PEX22
SNW1/KRE33	ENSG00000135372	SNW1	YNL132W	KRE33
CHGA/HLJ1	ENSG00000135392	CHGA	YMR161W	HLJ1
ITPK1/DGA1	ENSG00000135407	ITPK1	YOR245C	DGA1
PPM1A/YLR426W	ENSG00000135437	PPM1A	YLR426W	YLR426W
SIX4/GTS1	ENSG00000135439	SIX4	YGL181W	GTS1
ASB2/YNL305C	ENSG00000135472	ASB2	YNL305C	YNL305C
ERH/PAN2	ENSG00000135473	ERH	YGL094C	PAN2
HIF1A/NOP12	ENSG00000135486	HIF1A	YOL041C	NOP12
SRSF5/SUL1	ENSG00000135502	SRSF5	YBR294W	SUL1
EIF5/YFL054C	ENSG00000135517	EIF5	YFL054C	YFL054C
SERPINA4/DGR2	ENSG00000135541	SERPINA4	YKL121W	DGR2
SLC8A3/CCT3	ENSG00000135624	SLC8A3	YJL014W	CCT3
DICER1/UBP7	ENSG00000135655	DICER1	YIL156W	UBP7
MTHFD1/YGR283C	ENSG00000135679	MTHFD1	YGR283C	YGR283C
TCL1A/YDR042C	ENSG00000135720	TCL1A	YDR042C	YDR042C
ZC3H14/TOK1	ENSG00000135750	ZC3H14	YJL093C	TOK1
TELO2/RPT3	ENSG00000135778	TELO2	YDR394W	RPT3
BDKRB1/SPT8	ENSG00000135801	BDKRB1	YLR055C	SPT8
GSKIP/GLN1	ENSG00000135821	GSKIP	YPR035W	GLN1
VRK1/VAM7	ENSG00000135823	VRK1	YGL212W	VAM7
PSMC1/PRP16	ENSG00000135829	PSMC1	YKR086W	PRP16
RPS6KA5/NIP100	ENSG00000135837	RPS6KA5	YPL174C	NIP100
PSMB5/GPI2	ENSG00000135845	PSMB5	YPL076W	GPI2
YY1/NOP53	ENSG00000135862	YY1	YPL146C	NOP53
ACIN1/MRPL3	ENSG00000135900	ACIN1	YMR024W	MRPL3
CCNB1IP1/CDC33	ENSG00000135930	CCNB1IP1	YOL139C	CDC33
TRIP11/PKP2	ENSG00000135932	TRIP11	YGL059W	PKP2
APEX1/COX4	ENSG00000135940	APEX1	YGL187C	COX4
ENSG00000100829/ISU2	ENSG00000136003	ENSG00000100829	YOR226C	ISU2
PABPN1/BCK1	ENSG00000136021	PABPN1	YJL095W	BCK1
EFS/BUD21	ENSG00000136026	EFS	YOR078W	BUD21
ARHGAP5/PWP1	ENSG00000136045	ARHGAP5	YLR196W	PWP1
CINP/PLB2	ENSG00000136068	CINP	YMR006C	PLB2
SRP54/RRN7	ENSG00000136098	SRP54	YJL025W	RRN7
CPNE6/VPS36	ENSG00000136100	CPNE6	YLR417W	VPS36
CHD8/BUD4	ENSG00000136108	CHD8	YJR092W	BUD4
PSMA6/GYL1	ENSG00000136111	PSMA6	YMR192W	GYL1
NFKBIA/PHM7	ENSG00000136143	NFKBIA	YOL084W	PHM7
EMC9/YJL107C	ENSG00000136155	EMC9	YJL107C	YJL107C
PSME2/STE18	ENSG00000136158	PSME2	YJR086W	STE18
BRMS1L/ADE2	ENSG00000136197	BRMS1L	YOR128C	ADE2
ENSG00000100931/CDC42	ENSG00000136238	ENSG00000100931	YLR229C	CDC42
SEC23A/SWF1	ENSG00000136247	SEC23A	YDR126W	SWF1
PNN/DBP9	ENSG00000136271	PNN	YLR276C	DBP9
RABGGTA/YOX1	ENSG00000136352	RABGGTA	YML027W	YOX1
NFATC4/FAU1	ENSG00000136371	NFATC4	YER183C	FAU1
PLTP/YHR192W	ENSG00000136436	PLTP	YHR192W	YHR192W
PCIF1/NMT1	ENSG00000136448	PCIF1	YLR195C	NMT1
GSS/HRB1	ENSG00000136450	GSS	YNL004W	HRB1
MMP9/YGR021W	ENSG00000136463	MMP9	YGR021W	YGR021W
TRPC4AP/YPL247C	ENSG00000136485	TRPC4AP	YPL247C	YPL247C
PYGB/SAS3	ENSG00000136504	PYGB	YBL052C	SAS3
PROCR/GAP1	ENSG00000136521	PROCR	YKR039W	GAP1
GINS1/MRPL4	ENSG00000136522	GINS1	YLR439W	MRPL4
NINL/NSR1	ENSG00000136527	NINL	YGR159C	NSR1
CD40/PPZ2	ENSG00000136531	CD40	YDR436W	PPZ2
UQCC/EMP47	ENSG00000136560	UQCC	YFL048C	EMP47
ZMYND8/YHR020W	ENSG00000136628	ZMYND8	YHR020W	YHR020W
SGK2/VPS33	ENSG00000136631	SGK2	YLR396C	VPS33
IFT52/SNX3	ENSG00000136643	IFT52	YOR357C	SNX3
MYBL2/YSP1	ENSG00000136653	MYBL2	YHR155W	YSP1
HNF4A/FSF1	ENSG00000136695	HNF4A	YOR271C	FSF1
SLA2/PUF4	ENSG00000136715	SLA2	YGL014W	PUF4
C20orf24/YPR174C	ENSG00000136717	C20orf24	YPR174C	YPR174C
NFATC2/IMP4	ENSG00000136718	NFATC2	YNL075W	IMP4
STK4/KRE5	ENSG00000136731	STK4	YOR336W	KRE5
PFDN4/NFS1	ENSG00000136750	PFDN4	YCL017C	NFS1
DOK5/YME1	ENSG00000136758	DOK5	YPR024W	YME1
CSTF1/SIS1	ENSG00000136770	CSTF1	YNL007C	SIS1
BMP7/TRX2	ENSG00000136810	BMP7	YGR209C	TRX2
RAE1/ECM29	ENSG00000136813	RAE1	YHL030W	ECM29
TPD52L2/MIG2	ENSG00000136826	TPD52L2	YGL209W	MIG2
DNAJC5/BUD2	ENSG00000136848	DNAJC5	YKL092C	BUD2
NELFCD/REC107	ENSG00000136861	NELFCD	YJR021C	REC107
PRPF6/GAS3	ENSG00000136869	PRPF6	YMR215W	GAS3
TUBB1/VMA10	ENSG00000136888	TUBB1	YHR039C-A	VMA10
PSMA7/IPI1	ENSG00000136891	PSMA7	YHR085W	IPI1
NTSR1/PUP1	ENSG00000136930	NTSR1	YOR157C	PUP1
MRGBP/KEL3	ENSG00000136933	MRGBP	YPL263C	KEL3
DIDO1/RPL35B	ENSG00000136942	DIDO1	YDL136W	RPL35B
GID8/DCC1	ENSG00000136982	GID8	YCL016C	DCC1
BIRC7/DFM1	ENSG00000136986	BIRC7	YDR411C	DFM1
ARFGAP1/RPA49	ENSG00000137054	ARFGAP1	YNL248C	RPA49
AVP/DOA1	ENSG00000137055	AVP	YKL213C	DOA1
COL20A1/HNT3	ENSG00000137074	COL20A1	YOR258W	HNT3
CHRNA4/FDH1	ENSG00000137106	CHRNA4	YOR388C	FDH1
EEF1A2/RPS6B	ENSG00000137154	EEF1A2	YBR181C	RPS6B
PTK6/NAT2	ENSG00000137185	PTK6	YGR147C	NAT2
GMEB2/STB4	ENSG00000137203	GMEB2	YMR019W	STB4
C20orf27/POP8	ENSG00000137265	C20orf27	YBL018C	POP8
SPEF1/BMS1	ENSG00000137312	SPEF1	YPL217C	BMS1
CDC25B/SNF5	ENSG00000137337	CDC25B	YBR289W	SNF5
ARFRP1/FLX1	ENSG00000137409	ARFRP1	YIL134W	FLX1
NDUFAF5/YGR130C	ENSG00000137497	NDUFAF5	YGR130C	YGR130C
TRIB3/FMP32	ENSG00000137500	TRIB3	YFL046W	FMP32
RASSF2/NUP60	ENSG00000137501	RASSF2	YAR002W	NUP60
CSNK2A1/YIP5	ENSG00000137502	CSNK2A1	YGL161C	YIP5
ANGPT4/YGR015C	ENSG00000137509	ANGPT4	YGR015C	YGR015C
HM13/MRPL10	ENSG00000137547	HM13	YNL284C	MRPL10
SNPH/TGS1	ENSG00000137574	SNPH	YPL157W	TGS1
MYLK2/PEP1	ENSG00000137642	MYLK2	YBL017C	PEP1
SIRPB1/XYL2	ENSG00000137673	SIRPB1	YLR070C	XYL2
SEC23B/YNL176C	ENSG00000137693	SEC23B	YNL176C	YNL176C
FERMT1/TMA20	ENSG00000137699	FERMT1	YER007C-A	TMA20
HAO1/MRP1	ENSG00000137710	HAO1	YDR347W	MRP1
PDYN/VAC14	ENSG00000137713	PDYN	YLR386W	VAC14
PLCB4/YAH1	ENSG00000137714	PLCB4	YPL252C	YAH1
MYL9/YJL185C	ENSG00000137752	MYL9	YJL185C	YJL185C
HCK/MKK2	ENSG00000137764	HCK	YPL140C	MKK2
CRNKL1/ODC2	ENSG00000137801	CRNKL1	YOR222W	ODC2
POFUT1/GCR2	ENSG00000137806	POFUT1	YNL199C	GCR2
SAMHD1/RTF1	ENSG00000137815	SAMHD1	YGL244W	RTF1
PAK7/SPC98	ENSG00000137822	PAK7	YNL126W	SPC98
KIF3B/KCS1	ENSG00000137825	KIF3B	YDR017C	KCS1
NOP56/BIO5	ENSG00000137842	NOP56	YNR056C	BIO5
IDH3B/RPC31	ENSG00000137845	IDH3B	YNL151C	RPC31
MAPRE1/ALT1	ENSG00000137872	MAPRE1	YLR089C	ALT1
JAG1/RLP24	ENSG00000137876	JAG1	YLR009W	RLP24
CDK5RAP1/COY1	ENSG00000137878	CDK5RAP1	YKL179C	COY1
SNTA1/MRPL40	ENSG00000137942	SNTA1	YPL173W	MRPL40
OXT/ARO8	ENSG00000137944	OXT	YGL202W	ARO8
TTI1/SUA7	ENSG00000137947	TTI1	YPR086W	SUA7
E2F1/BET2	ENSG00000137955	E2F1	YPR176C	BET2
RPRD1B/KGD2	ENSG00000137992	RPRD1B	YDR148C	KGD2
PXMP4/IMD2	ENSG00000138029	PXMP4	YHR216W	IMD2
CHMP4B/PTC1	ENSG00000138032	CHMP4B	YDL006W	PTC1
BPI/YGR016W	ENSG00000138035	BPI	YGR016W	YGR016W
CST3/DIN7	ENSG00000138036	CST3	YDR263C	DIN7
ASIP/YPT1	ENSG00000138069	ASIP	YFL038C	YPT1
CST4/ARP2	ENSG00000138071	CST4	YDL029W	ARP2
ACTR5/MAL12	ENSG00000138079	ACTR5	YGR292W	MAL12
WFDC2/DAS1	ENSG00000138081	WFDC2	YJL149W	DAS1
AHCY/PET309	ENSG00000138095	AHCY	YLR067C	PET309
DHX35/BIO4	ENSG00000138101	DHX35	YNR057C	BIO4
DNTTIP1/ARP1	ENSG00000138107	DNTTIP1	YHR129C	ARP1
MAP1LC3A/MYO2	ENSG00000138162	MAP1LC3A	YOR326W	MYO2
SYNDIG1/MSS1	ENSG00000138175	SYNDIG1	YMR023C	MSS1
PIGU/SPC110	ENSG00000138180	PIGU	YDR356W	SPC110
TNNC2/KAR3	ENSG00000138182	TNNC2	YPR141C	KAR3
APMAP/YND1	ENSG00000138185	APMAP	YER005W	YND1
ZNF516/FET3	ENSG00000138193	ZNF516	YMR058W	FET3
USP14/HMLALPHA1	ENSG00000138279	USP14	YCL066W	HMLALPHA1
VAPA/TIM23	ENSG00000138297	VAPA	YNR017W	TIM23
MYOM1/TAF13	ENSG00000138303	MYOM1	YML098W	TAF13
MYL12A/RPS24A	ENSG00000138326	MYL12A	YER074W	RPS24A
CEP76/ADE17	ENSG00000138363	CEP76	YMR120C	ADE17
CEP192/KTR5	ENSG00000138378	CEP192	YNL029C	KTR5
RNMT/CPR4	ENSG00000138398	RNMT	YCR069W	CPR4
SMAD7/IDP3	ENSG00000138413	SMAD7	YNL009W	IDP3
LAMA1/YPL014W	ENSG00000138434	LAMA1	YPL014W	YPL014W
RNF125/YTM1	ENSG00000138442	RNF125	YOR272W	YTM1
ANKRD12/MKC7	ENSG00000138448	ANKRD12	YDR144C	MKC7
NOL4/YKL100C	ENSG00000138600	NOL4	YKL100C	YKL100C
POLI/PTM1	ENSG00000138613	POLI	YKL039W	PTM1
MIB1/DSK2	ENSG00000138629	MIB1	YMR276W	DSK2
RBBP8/HUL4	ENSG00000138641	RBBP8	YJR036C	HUL4
RIOK3/FMP25	ENSG00000138646	RIOK3	YLR077W	FMP25
CSTF2/PGI1	ENSG00000138663	CSTF2	YBR196C	PGI1
PSMD10/RIM4	ENSG00000138668	PSMD10	YHL024W	RIM4
ATG4A/SEC31	ENSG00000138674	ATG4A	YDL195W	SEC31
TBL1X/HYR1	ENSG00000138675	TBL1X	YIR037W	HYR1
GPR143/YGL015C	ENSG00000138684	GPR143	YGL015C	YGL015C
PGRMC1/CSF1	ENSG00000138688	PGRMC1	YLR087C	CSF1
POLA1/UBP1	ENSG00000138698	POLA1	YDL122W	UBP1
MID1/ATP12	ENSG00000138750	MID1	YJL180C	ATP12
NKAP/BRE5	ENSG00000138757	NKAP	YNR051C	BRE5
NXT2/CDC12	ENSG00000138758	NXT2	YHR107C	CDC12
GUCY2F/GCD6	ENSG00000138760	GUCY2F	YDR211W	GCD6
ENSG00000101898/USO1	ENSG00000138768	ENSG00000101898	YDL058W	USO1
ALG13/EMI2	ENSG00000138772	ALG13	YDR516C	EMI2
PRPS2/PPA2	ENSG00000138777	PRPS2	YMR267W	PPA2
TLR8/YJR141W	ENSG00000138785	TLR8	YJR141W	YJR141W
AMMECR1/APE2	ENSG00000138792	AMMECR1	YKL157W	APE2
CHRDL1/NDI1	ENSG00000138796	CHRDL1	YML120C	NDI1
WDR13/MET14	ENSG00000138801	WDR13	YKL001C	MET14
SUV39H1/SEC23	ENSG00000138802	SUV39H1	YPR181C	SEC23
GLRA2/CMP2	ENSG00000138814	GLRA2	YML057W	CMP2
XIAP/COX12	ENSG00000138829	XIAP	YLR038C	COX12
STAG2/SKO1	ENSG00000138835	STAG2	YNL167C	SKO1
MCF2/ATG8	ENSG00000139112	MCF2	YBL078C	ATG8
F9/PEP7	ENSG00000139132	F9	YDR323C	PEP7
ABCD1/YLR290C	ENSG00000139180	ABCD1	YLR290C	YLR290C
CCDC22/PEX5	ENSG00000139197	CCDC22	YDR244W	PEX5
CACNA1F/SYT1	ENSG00000139218	CACNA1F	YPR095C	SYT1
SYP/YDL233W	ENSG00000139329	SYP	YDL233W	YDL233W
PLP2/SMX3	ENSG00000139343	PLP2	YPR182W	SMX3
BMX/SGF73	ENSG00000139372	BMX	YGL066W	SGF73
PLS3/YJR107W	ENSG00000139567	PLS3	YJR107W	YJR107W
NAA10/RPS8A	ENSG00000139610	NAA10	YBL072C	RPS8A
RENBP/RSC8	ENSG00000139613	RENBP	YFR037C	RSC8
ELF4/ORM2	ENSG00000139618	ELF4	YLR350W	ORM2
SMARCA1/MED8	ENSG00000139636	SMARCA1	YBR193C	MED8
MTMR8/YJL068C	ENSG00000139684	MTMR8	YJL068C	YJL068C
ASB9/CNN1	ENSG00000139719	ASB9	YFR046C	CNN1
ENSG00000102050/TMA22	ENSG00000139726	ENSG00000102050	YJR014W	TMA22
RBBP7/FRE6	ENSG00000139908	RBBP7	YLL051C	FRE6
PPP1R2P9/YJL055W	ENSG00000139910	PPP1R2P9	YJL055W	YJL055W
KCND1/MDV1	ENSG00000140006	KCND1	YJL112W	MDV1
OPN1LW/PRY1	ENSG00000140092	OPN1LW	YJL079C	PRY1
FMR1/TYS1	ENSG00000140105	FMR1	YGR185C	TYS1
PIM2/UGA4	ENSG00000140199	PIM2	YDL210W	UGA4
SLC35A2/QRI5	ENSG00000140262	SLC35A2	YLR204W	QRI5
PQBP1/ADH2	ENSG00000140263	PQBP1	YMR303C	ADH2
PCSK1N/YDL085C-A	ENSG00000140264	PCSK1N	YDL085C-A	YDL085C-A
EMD/TOA2	ENSG00000140307	EMD	YKL058W	TOA2
TAZ/SRP14	ENSG00000140319	TAZ	YDL092W	SRP14
PGK1/HIR1	ENSG00000140332	PGK1	YBL008W	HIR1
GATA1/AIM45	ENSG00000140374	GATA1	YPR004C	AIM45
MAGT1/SML1	ENSG00000140382	MAGT1	YML058W	SML1
SMS/ARG7	ENSG00000140386	SMS	YMR062C	ARG7
PHEX/YGR079W	ENSG00000140391	PHEX	YGR079W	YGR079W
UBL4A/TUP1	ENSG00000140395	UBL4A	YCR084C	TUP1
EEA1/AMS1	ENSG00000140400	EEA1	YGL156W	AMS1
RP2/NNF2	ENSG00000140416	RP2	YGR089W	NNF2
PHF16/CMK1	ENSG00000140443	PHF16	YFR014C	CMK1
CDK16/DIT2	ENSG00000140459	CDK16	YDR402C	DIT2
USP11/RAD16	ENSG00000140464	USP11	YBR114W	RAD16
PCYT1B/YSP3	ENSG00000140479	PCYT1B	YOR003W	YSP3
HTATSF1/SSP2	ENSG00000140488	HTATSF1	YOR242C	SSP2
VGLL1/CSR1	ENSG00000140522	VGLL1	YLR380W	CSR1
CD40LG/YMR210W	ENSG00000140526	CD40LG	YMR210W	YMR210W
TIMP1/IPL1	ENSG00000140538	TIMP1	YPL209C	IPL1
FGD1/LST7	ENSG00000140543	FGD1	YGR057C	LST7
PIN4/OYE3	ENSG00000140564	PIN4	YPL171C	OYE3
PORCN/IQG1	ENSG00000140575	PORCN	YPL242C	IQG1
MAGED2/HUA1	ENSG00000140682	MAGED2	YGR268C	HUA1
KLF8/YGR122W	ENSG00000140694	KLF8	YGR122W	YGR122W
SYTL4/QCR2	ENSG00000140740	SYTL4	YPR191W	QCR2
CENPI/RRT12	ENSG00000140943	CENPI	YCR045C	RRT12
DRP2/RPL3	ENSG00000140986	DRP2	YOR063W	RPL3
TAF7L/YDR333C	ENSG00000141002	TAF7L	YDR333C	YDR333C
PBDC1/MCD4	ENSG00000141012	PBDC1	YKL165C	MCD4
ENSG00000102391/DIG1	ENSG00000141027	ENSG00000102391	YPL049C	DIG1
ARMCX3/SSH4	ENSG00000141084	ARMCX3	YKL124W	SSH4
HTR2A/PRS5	ENSG00000141127	HTR2A	YOL061W	PRS5
NDFIP2/DBP6	ENSG00000141141	NDFIP2	YNR038W	DBP6
TNFSF13B/VPS53	ENSG00000141252	TNFSF13B	YJL029C	VPS53
MLNR/MDR1	ENSG00000141258	MLNR	YGR100W	MDR1
CAB39L/TMA108	ENSG00000141279	CAB39L	YIL137C	TMA108
KLF5/CHC1	ENSG00000141367	KLF5	YGL206C	CHC1
STK24/YTA7	ENSG00000141385	STK24	YGR270W	YTA7
ACP5/INM2	ENSG00000141401	ACP5	YDR287W	INM2
DNAJC3/ORC2	ENSG00000141503	DNAJC3	YBR060C	ORC2
UGGT2/MRL1	ENSG00000141510	UGGT2	YPR079W	MRL1
ARHGEF7/RDI1	ENSG00000141522	ARHGEF7	YDL135C	RDI1
FGF9/MCH4	ENSG00000141526	FGF9	YOL119C	MCH4
SGCG/DED1	ENSG00000141543	SGCG	YOR204W	DED1
PARP4/KIN4	ENSG00000141551	PARP4	YOR233W	KIN4
SUPT20H/NAR1	ENSG00000141562	SUPT20H	YNL240C	NAR1
MRPS31/ATG18	ENSG00000141580	MRPS31	YFR021W	ATG18
KPNA3/SOK2	ENSG00000141646	KPNA3	YMR016C	SOK2
FLT1/DIB1	ENSG00000141759	FLT1	YPR082C	DIB1
RGCC/ZRT2	ENSG00000141873	RGCC	YLR130C	ZRT2
VWA8/PFK2	ENSG00000141959	VWA8	YMR205C	PFK2
DGKH/YAR1	ENSG00000141965	DGKH	YPL239W	YAR1
KATNAL1/CDC24	ENSG00000141968	KATNAL1	YAL041W	CDC24
INTS6/NOP56	ENSG00000141985	INTS6	YLR197W	NOP56
TSC22D1/GLN4	ENSG00000142166	TSC22D1	YOR168W	GLN4
CLN5/SOD1	ENSG00000142168	CLN5	YJR104C	SOD1
OLFM4/YPK2	ENSG00000142178	OLFM4	YMR104C	YPK2
MSLN/ARN2	ENSG00000142185	MSLN	YHL047C	ARN2
TRADD/RPL7A	ENSG00000142192	TRADD	YGL076C	RPL7A
HSF4/SUR1	ENSG00000142453	HSF4	YPL057C	SUR1
CORO1A/MSB4	ENSG00000142459	CORO1A	YOL112W	MSB4
MAPK3/PRE4	ENSG00000142507	MAPK3	YFR050C	PRE4
PHKB/RPS11B	ENSG00000142534	PHKB	YBR048W	RPS11B
NUTF2/CUE3	ENSG00000142552	NUTF2	YGL110C	CUE3
NUP93/KEM1	ENSG00000142599	NUP93	YGL173C	KEM1
CENPT/RPL11B	ENSG00000142676	CENPT	YGR085C	RPL11B
TSNAXIP1/BUD20	ENSG00000142684	TSNAXIP1	YLR074C	BUD20
NFAT5/PSD2	ENSG00000142765	NFAT5	YGR170W	PSD2
N4BP1/YGK3	ENSG00000142875	N4BP1	YOL128C	YGK3
CBLN1/PTP1	ENSG00000142949	CBLN1	YDL230W	PTP1
ARL2BP/MSN1	ENSG00000143033	ARL2BP	YOL116W	MSN1
ZNF423/FAR11	ENSG00000143093	ZNF423	YNL127W	FAR11
CCL22/PUP2	ENSG00000143106	CCL22	YGR253C	PUP2
CCL17/TMS1	ENSG00000143119	CCL17	YDR105C	TMS1
CTCF/LST8	ENSG00000143164	CTCF	YNL006W	LST8
ACD/URK1	ENSG00000143179	ACD	YNR012W	URK1
POLR2C/PHO2	ENSG00000143190	POLR2C	YDL106C	PHO2
PARD6A/MNS1	ENSG00000143199	PARD6A	YJR131W	MNS1
ZNF821/RPL14A	ENSG00000143314	ZNF821	YKL006W	RPL14A
MMP15/RFS1	ENSG00000143321	MMP15	YBR052C	RFS1
USB1/GIC2	ENSG00000143322	USB1	YDR309C	GIC2
CCDC113/RGS2	ENSG00000143333	CCDC113	YOR107W	RGS2
NME3/RAD10	ENSG00000143337	NME3	YML095C	RAD10
PSMD7/PPX1	ENSG00000143363	PSMD7	YHR201C	PPX1
VAC14/PEX19	ENSG00000143367	VAC14	YDL065C	PEX19
TANGO6/PUB1	ENSG00000143368	TANGO6	YNL016W	PUB1
COG4/MSB1	ENSG00000143369	COG4	YOR188W	MSB1
PLA2G15/SET2	ENSG00000143379	PLA2G15	YJL168C	SET2
[truncated: 1,240 more rows]
