# Supplementary material for: Scope and limitations of yeast as a model organism for studying human tissue-specific pathways
Source: BMC Syst Biol. 2015 Dec 29;9:96. doi: 10.1186/s12918-015-0253-0 (PMC4696342; doi:10.1186/s12918-015-0253-0)
Supplement: Additional file 1 — Network alignments. Compressed (*.zip) file containing individual tissue-specific alignments. (ZIP 5181 Kb) [file 12918_2015_253_MOESM1_ESM.zip › alignments/Tongue_AlignGraph_edges.tsv]

First_ortholog_pair	Second_ortholog_pair
PSMD9/TIM12	SEMA3F/NRP1
PARP4/KIN4	CAMKK1/YMR010W
EXOC2/PIN2	CAMKK1/YMR010W
KIF1B/BIR1	COPZ2/YCS4
ZBTB32/RPC37	C19orf60/MDH3
LRRC23/BUD3	CRLF1/MMT1
CDH10/MUB1	TBXA2R/UBR2
UPK1A/MAD3	ARHGAP44/GAL80
NKAP/BRE5	POMT2/RPB2
MYOM1/TAF13	BTK/TAF3
MYH14/STM1	BTK/TAF3
NFE2L3/DIM1	HFE/RRP12
CHMP3/RPL1A	HFE/RRP12
GTF2H3/ROM2	POLR3B/NUP85
SAMD4A/CDC19	POLA2/YIG1
NHP2L1/SIP2	RUFY3/PDE2
KLF1/HSP60	CNTN1/RTS1
MYLK/GAT2	MARCO/BFR1
ARHGAP21/PTC5	HGF/MAM33
SNCAIP/VMA8	NCDN/GIS2
NRBP1/CBF5	NCDN/GIS2
CBLN1/PTP1	PLEKHO1/HSV2
ENSG00000106540/YPL150W	PLEKHO1/HSV2
NSUN2/SKI6	NCAPH2/GCD1
MRPL32/YDL156W	POU2F2/YAP1801
ALDH5A1/DNF1	CENPQ/YAP1802
KLF1/HSP60	APBA2/RCK1
LMO3/SFC1	OTC/COS12
CRYBB1/ADY3	RTN4R/INN1
SAMM50/CDC60	RAB27B/CBK1
NKAP/BRE5	MRPS10/RPS5
NAA10/RPS8A	MRPS10/RPS5
KRT18/MUS81	PER3/RAD54
ACO2/SLX5	LTBP1/SSK2
CDK5RAP1/COY1	NEDD4L/CTF19
TNPO3/GCN5	JKAMP/MDJ1
HNRNPM/RPS4B	RRP12/HAS1
SOBP/GLN3	MSMO1/RPS2
NDE1/KSP1	KMT2C/ALA1
LRP2BP/HEK2	ENSG00000056345/CTL1
TYR/NUP84	NDC1/NUP188
RFX2/GLE1	NDC1/NUP188
USP11/RAD16	WNK1/SKY1
RPS15/NHX1	COL11A1/FRE8
STEAP3/APL5	LZTS1/YRA1
NUP37/KRS1	APPBP2/SPC105
ACOT7/SEC26	SEZ6/NHP2
KLF1/HSP60	AHRR/YOR114W
CHMP2B/OSH2	SPA17/MYO3
SCN1B/VPS1	TNPO3/GCN5
GLCCI1/TAF6	TNPO3/GCN5
KIAA1107/GNA1	LPAR2/RPC25
NAGPA/PHO85	CNN2/GPH1
RTDR1/RFA1	KARS/PSF1
CRYBB1/ADY3	SLK/LYS9
MCAM/SAP185	MTHFD2/CKA2
LMAN1/ADA2	PDE4A/IRE1
MSLN/ARN2	PDE4A/IRE1
DLX5/YNL155W	PDE4A/IRE1
WDR48/PIM1	ZBTB11/NAS6
ERH/PAN2	TP53BP1/PAB1
NKAP/BRE5	TP53BP1/PAB1
BBC3/TFA1	RHOA/YDL073W
SF3B1/CTR9	TRPC7/STB2
SEMA3A/SRO9	DRD4/SOH1
NRCAM/TEM1	PIGB/EFB1
HSD17B14/OSH6	RAB27A/BCH2
CCDC88A/SFI1	WIPI1/SAM2
POLR2E/YNR065C	MAP4K4/CDC9
DCX/RPS24B	RPS6KA6/KGD1
NKAP/BRE5	MPP5/RPL20B
HOOK2/PBS2	MARK2/NOP15
NKAP/BRE5	MARK2/NOP15
NAA10/RPS8A	MARK2/NOP15
NUP107/DNL4	MARK2/NOP15
CLUAP1/UBI4	P4HA2/KTR3
KLF1/HSP60	NFATC3/PRE8
KLF1/HSP60	IGF2BP2/RPG1
LMAN1/ADA2	MGLL/SSN2
KLF1/HSP60	ARHGEF10L/DMA1
RDH8/SKP1	NUP37/KRS1
KLF1/HSP60	EXOSC7/SPT6
IL4R/MAP2	RGS11/TAH18
SYNJ2/MRK1	MCAM/SAP185
RFX2/GLE1	TYR/NUP84
GSK3B/NAB2	SYNJ2/MRK1
CLUAP1/UBI4	HOXA9/HRT3
CD5/PEX14	UBE2D4/PEX7
CCT4/BPH1	FDFT1/ERP4
KLF1/HSP60	OSTM1/BCY1
RTDR1/RFA1	CDH7/UBP3
KRR1/RPL15A	CDH7/UBP3
PALB2/CCT4	EPB41L3/GCN3
HNRNPM/RPS4B	TRAF5/CWH41
INTS9/IRC20	TRAF5/CWH41
SRSF7/MRPL27	GSK3B/NAB2
CDK5RAP1/COY1	XPO1/BLI1
SCN1B/VPS1	ZNF446/LTE1
PARD3B/MRP20	YTHDC1/ORC1
E2F3/FLC2	REST/FKS1
OXT/ARO8	CHERP/MIF2
LGALS3BP/PHB2	ATG16L1/SDH2
CUBN/YBL028C	IPO11/EBP2
MEST/RPP1A	HUWE1/BDP1
YKT6/SCP160	ACOX3/NUM1
C10orf54/EST2	MTMR2/RFA2
TGFB1/SWC5	RAB11FIP3/CDC5
UNC50/SAE2	EXOC1/RVS167
CLUAP1/UBI4	OSGEP/GGA2
GABRR2/CTF18	EZR/MUD1
MMP12/SMX2	NUP50/YJR084W
MSH3/VPS15	KRT31/VPS30
ENSG00000100141/PDA1	HOOK2/PBS2
TNNC1/KAP123	ITPR3/HAT1
NKAP/BRE5	MYO9B/RPS26A
KLF1/HSP60	POLRMT/ELF1
KLHL2/MDM38	ENSG00000100101/MRPL51
NKAP/BRE5	ENSG00000100141/PDA1
ELP4/MMM1	RTDR1/RFA1
CST4/ARP2	PPP6R2/SWM1
BRMS1L/ADE2	HMOX1/MYO1
PCIF1/NMT1	SPTLC2/HSL1
SIRPB1/XYL2	TRIP11/PKP2
PSMD9/TIM12	CPNE6/VPS36
BCCIP/PBP2	NFATC2/IMP4
ATP6V1A/YJR096W	SNTA1/MRPL40
MRPL32/YDL156W	PXMP4/IMD2
CA9/CCT5	CST4/ARP2
CWC25/SPB4	AHCY/PET309
GPD2/HHT1	MAP1LC3A/MYO2
NKAP/BRE5	MYOM1/TAF13
NAA10/RPS8A	NKAP/BRE5
LCT/CKB1	NKAP/BRE5
ENSG00000115953/SNX4	FAM173A/GZF3
PSMD9/TIM12	UBE2I/LTP1
DLX5/YNL155W	SGK3/SNU13
KLF1/HSP60	GYS1/GTT2
AMH/AIM14	PIH1D1/SWD1
HDLBP/DAN4	AKAP8/SMC6
SEBOX/ZUO1	PIAS4/IES1
GLCCI1/TAF6	SCN1B/VPS1
UBE2R2/MSC3	SP4/FUN12
CPE/YMR295C	NPTX2/YFR018C
FBXL20/IME4	EXOSC3/RPB8
IL1R1/UBC6	CHRNE/HSP82
CCT4/BPH1	CCL2/CAT5
SRSF7/MRPL27	KLHL2/MDM38
TENC1/DCP2	OSBP/UBP2
PSMD9/TIM12	PDHX/YMR291W
SOBP/GLN3	CNOT2/ENA1
NFE2L2/SPT4	LCT/CKB1
