# Supplementary material for: Scope and limitations of yeast as a model organism for studying human tissue-specific pathways
Source: BMC Syst Biol. 2015 Dec 29;9:96. doi: 10.1186/s12918-015-0253-0 (PMC4696342; doi:10.1186/s12918-015-0253-0)
Supplement: Additional file 1 — Network alignments. Compressed (*.zip) file containing individual tissue-specific alignments. (ZIP 5181 Kb) [file 12918_2015_253_MOESM1_ESM.zip › alignments/Olfactory Bulb_AlignGraph_nodes.tsv]

ID	Human_EnsemblGeneID	Human_Symbol	Yeast_EnsemblGeneID	Yeast_Symbol
TSPAN6/DPM1	ENSG00000000419	TSPAN6	YPR183W	DPM1
DPM1/HAP2	ENSG00000001167	DPM1	YGL237C	HAP2
SCYL3/RAD59	ENSG00000002016	SCYL3	YDL059C	RAD59
FGR/PPN1	ENSG00000002726	FGR	YDR452W	PPN1
CFH/CTR1	ENSG00000003147	CFH	YPR124W	CTR1
GCLC/COS9	ENSG00000003402	GCLC	YKL219W	COS9
NFYA/DFG5	ENSG00000003436	NFYA	YMR238W	DFG5
SEMA3F/NRP1	ENSG00000003756	SEMA3F	YDL167C	NRP1
CFTR/CSM4	ENSG00000004059	CFTR	YPL200W	CSM4
KRIT1/FEN1	ENSG00000004399	KRIT1	YCR034W	FEN1
RAD52/ADK1	ENSG00000004455	RAD52	YDR226W	ADK1
BAD/GUP2	ENSG00000004468	BAD	YPL189W	GUP2
CD99/FPR4	ENSG00000004478	CD99	YLR449W	FPR4
AOC1/ATG1	ENSG00000004660	AOC1	YGL180W	ATG1
HECW1/ACP1	ENSG00000004779	HECW1	YKL192C	ACP1
MAD1L1/PKP2	ENSG00000004799	MAD1L1	YGL059W	PKP2
LASP1/YGR201C	ENSG00000004838	LASP1	YGR201C	YGR201C
M6PR/YDR307W	ENSG00000004866	M6PR	YDR307W	YDR307W
ICA1/CDC27	ENSG00000004897	ICA1	YBL084C	CDC27
ALS2/SEC61	ENSG00000004948	ALS2	YLR378C	SEC61
CASP10/DNL4	ENSG00000005156	CASP10	YOR005C	DNL4
CFLAR/PST2	ENSG00000005302	CFLAR	YDR032C	PST2
TFPI/BDF2	ENSG00000005339	TFPI	YDL070W	BDF2
RBM5/SIA1	ENSG00000005421	RBM5	YOR137C	SIA1
MTMR7/COQ4	ENSG00000005884	MTMR7	YDR204W	COQ4
ARF5/YDR352W	ENSG00000005893	ARF5	YDR352W	YDR352W
POLDIP2/PGC1	ENSG00000006007	POLDIP2	YPL206C	PGC1
PLXND1/APL4	ENSG00000006125	PLXND1	YPR029C	APL4
AK2/ADH7	ENSG00000006194	AK2	YCR105W	ADH7
CD38/GRX6	ENSG00000006468	CD38	YDL010W	GRX6
FKBP4/LCB5	ENSG00000006530	FKBP4	YLR260W	LCB5
KDM1A/YMR010W	ENSG00000006704	KDM1A	YMR010W	YMR010W
CAMKK1/VPS41	ENSG00000006715	CAMKK1	YDR080W	VPS41
RECQL/SKN7	ENSG00000006788	RECQL	YHR206W	SKN7
HSPB6/IZH2	ENSG00000006831	HSPB6	YOL002C	IZH2
ARHGAP33/PAC1	ENSG00000007168	ARHGAP33	YOR269W	PAC1
NDUFAB1/NCP1	ENSG00000007171	NDUFAB1	YHR042W	NCP1
PDK4/TRS33	ENSG00000007255	PDK4	YOR115C	TRS33
ZMYND10/SRL1	ENSG00000007372	ZMYND10	YOR247W	SRL1
ST7/GPI1	ENSG00000007541	ST7	YGR216C	GPI1
CDC27/FRE7	ENSG00000007952	CDC27	YOL152W	FRE7
SLC4A1/PRE7	ENSG00000008018	SLC4A1	YBL041W	PRE7
CALCR/SCH9	ENSG00000008118	CALCR	YHR205W	SCH9
HCCS/UTR1	ENSG00000008130	HCCS	YJR049C	UTR1
DVL2/DTR1	ENSG00000008282	DVL2	YBR180W	DTR1
UPF1/CNL1	ENSG00000008294	UPF1	YDR357C	CNL1
SKAP2/PHR1	ENSG00000008405	SKAP2	YOR386W	PHR1
SLC25A5/RPS20	ENSG00000008988	SLC25A5	YHL015W	RPS20
CCDC109B/YBL055C	ENSG00000009335	CCDC109B	YBL055C	YBL055C
HOXA11/VTA1	ENSG00000009844	HOXA11	YLR181C	VTA1
POLR2J/PHD1	ENSG00000009950	POLR2J	YKL043W	PHD1
DHX33/ITC1	ENSG00000009954	DHX33	YGL133W	ITC1
MEOX1/VID30	ENSG00000010017	MEOX1	YGL227W	VID30
LIG3/MSC7	ENSG00000010030	LIG3	YHR039C	MSC7
RPAP3/SPE4	ENSG00000010165	RPAP3	YLR146C	SPE4
ENSG00000005189/YCS4	ENSG00000010292	ENSG00000005189	YLR272C	YCS4
CIAPIN1/NUD1	ENSG00000010322	CIAPIN1	YOR373W	NUD1
FAM214B/YPL150W	ENSG00000010671	FAM214B	YPL150W	YPL150W
COPZ2/MKK1	ENSG00000010810	COPZ2	YOR231W	MKK1
PRKAR2B/NDD1	ENSG00000010818	PRKAR2B	YOR372C	NDD1
MSL3/ELA1	ENSG00000011007	MSL3	YNL230C	ELA1
CREBBP/YNK1	ENSG00000011052	CREBBP	YKL067W	YNK1
BZRAP1/ICT1	ENSG00000011198	BZRAP1	YLR099C	ICT1
MPO/UTP18	ENSG00000011260	MPO	YJL069C	UTP18
PON1/NAB2	ENSG00000011275	PON1	YGL122C	NAB2
GCFC2/STT4	ENSG00000011405	GCFC2	YLR305C	STT4
ABCB4/SKG3	ENSG00000011426	ABCB4	YLR187W	SKG3
SOX8/GYP1	ENSG00000011454	SOX8	YOR070C	GYP1
IBTK/PPH21	ENSG00000011485	IBTK	YDL134C	PPH21
MYCBP2/RPS15	ENSG00000011566	MYCBP2	YOL040C	RPS15
FBXL3/MLP2	ENSG00000012822	FBXL3	YIL149C	MLP2
ITGAL/MPS1	ENSG00000012983	ITGAL	YDL028C	MPS1
PDK2/KNS1	ENSG00000013441	PDK2	YLL019C	KNS1
ITGA3/RET1	ENSG00000013503	ITGA3	YOR207C	RET1
LAMP2/ITT1	ENSG00000013561	LAMP2	YML068W	ITT1
GGNBP2/PMT6	ENSG00000014216	GGNBP2	YGR199W	PMT6
ITGA2B/MDH3	ENSG00000014641	ITGA2B	YDL078C	MDH3
GDE1/MMT1	ENSG00000014824	GDE1	YMR177W	MMT1
C19orf60/BRX1	ENSG00000015171	C19orf60	YOL077C	BRX1
CRLF1/LAS17	ENSG00000015285	CRLF1	YOR181W	LAS17
MAP3K14/GPG1	ENSG00000015413	MAP3K14	YGL121C	GPG1
ABCC8/MPP6	ENSG00000015479	ABCC8	YNR024W	MPP6
CCL18/BPL1	ENSG00000015592	CCL18	YDL141W	BPL1
CCL3/HPF1	ENSG00000016490	CCL3	YOL155C	HPF1
SYNRG/PMR1	ENSG00000017260	SYNRG	YGL167C	PMR1
CACNG3/LRG1	ENSG00000017797	CACNG3	YDL240W	LRG1
TMEM132A/DLD1	ENSG00000018510	TMEM132A	YDL174C	DLD1
AP2B1/PMA2	ENSG00000018625	AP2B1	YPL036W	PMA2
TAC1/EMW1	ENSG00000018699	TAC1	YNL313C	EMW1
ZNF263/PCD1	ENSG00000020256	ZNF263	YLR151C	PCD1
CX3CL1/NUT1	ENSG00000021645	CX3CL1	YGL151W	NUT1
SPATA20/NAM7	ENSG00000021776	SPATA20	YMR080C	NAM7
CACNA1G/CPA1	ENSG00000021826	CACNA1G	YOR303W	CPA1
TNFRSF12A/DEG1	ENSG00000022267	TNFRSF12A	YFL001W	DEG1
MAP3K9/GPM2	ENSG00000022556	MAP3K9	YDL021W	GPM2
RALA/MAG2	ENSG00000022840	RALA	YLR427W	MAG2
BAIAP2L1/PFA4	ENSG00000023041	BAIAP2L1	YOL003C	PFA4
ETV1/RUD3	ENSG00000023287	ETV1	YOR216C	RUD3
AGK/MPD2	ENSG00000023318	AGK	YOL088C	MPD2
CCL26/HEM1	ENSG00000023330	CCL26	YDR232W	HEM1
FARP2/GRX2	ENSG00000023572	FARP2	YDR513W	GRX2
USH1C/ERB1	ENSG00000023734	USH1C	YMR049C	ERB1
DBF4/SPT2	ENSG00000023902	DBF4	YER161C	SPT2
TBXA2R/UBR1	ENSG00000024048	TBXA2R	YGR184C	UBR1
IFRD1/PAN1	ENSG00000024422	IFRD1	YIR006C	PAN1
GTF2IRD1/GTR2	ENSG00000025039	GTF2IRD1	YGR163W	GTR2
PAF1/FAF1	ENSG00000025293	PAF1	YIL019W	FAF1
VPS41/GAL80	ENSG00000025434	VPS41	YML051W	GAL80
ARHGAP44/TAH1	ENSG00000025772	ARHGAP44	YCR060W	TAH1
ELAC2/DJP1	ENSG00000025796	ELAC2	YIR004W	DJP1
SCIN/SRP1	ENSG00000025800	SCIN	YNL189W	SRP1
MYH13/SPC110	ENSG00000026025	MYH13	YDR356W	SPC110
ADIPOR2/RAD3	ENSG00000026036	ADIPOR2	YER171W	RAD3
UPP2/YCR023C	ENSG00000026103	UPP2	YCR023C	YCR023C
MARK4/YBR096W	ENSG00000026508	MARK4	YBR096W	YBR096W
PAFAH1B1/OCT1	ENSG00000027001	PAFAH1B1	YKL134C	OCT1
NOS2/YOR296W	ENSG00000027075	NOS2	YOR296W	YOR296W
DNAH9/VPS5	ENSG00000028528	DNAH9	YOR069W	VPS5
GAS7/SNF11	ENSG00000030304	GAS7	YDR073W	SNF11
TRAPPC6A/YOR097C	ENSG00000030419	TRAPPC6A	YOR097C	YOR097C
MATK/SES1	ENSG00000031698	MATK	YDR023W	SES1
CD79B/WTM1	ENSG00000032389	CD79B	YOR230W	WTM1
SCN4A/ACK1	ENSG00000032742	SCN4A	YDL203C	ACK1
PAX6/CUS1	ENSG00000033030	PAX6	YMR240C	CUS1
RHBDF1/ARB1	ENSG00000033050	RHBDF1	YER036C	ARB1
LUC7L/VPH1	ENSG00000033627	LUC7L	YOR270C	VPH1
BAIAP3/NFI1	ENSG00000033800	BAIAP3	YOR156C	NFI1
PIGQ/BOR1	ENSG00000033867	PIGQ	YNL275W	BOR1
TEAD3/VHT1	ENSG00000034053	TEAD3	YGR065C	VHT1
SELE/AIM9	ENSG00000034152	SELE	YER080W	AIM9
DNAJC11/PEX3	ENSG00000034693	DNAJC11	YDR329C	PEX3
MYLIP/ATG8	ENSG00000034713	MYLIP	YBL078C	ATG8
NOX1/CYK3	ENSG00000035115	NOX1	YDL117W	CYK3
E2F2/ADE12	ENSG00000035687	E2F2	YNL220W	ADE12
PSMB1/CTF18	ENSG00000035928	PSMB1	YMR078C	CTF18
SYN1/RTT101	ENSG00000036257	SYN1	YJL047C	RTT101
JARID2/UBP5	ENSG00000036672	JARID2	YER144C	UBP5
CAMK1G/TRM8	ENSG00000037897	CAMK1G	YDL201W	TRM8
CDK11A/LSB6	ENSG00000038210	CDK11A	YJL100W	LSB6
NADK/AYR1	ENSG00000038274	NADK	YIL124W	AYR1
TFAP2B/YNL193W	ENSG00000038382	TFAP2B	YNL193W	YNL193W
CYTH3/YLR413W	ENSG00000038427	CYTH3	YLR413W	YLR413W
ADAM22/MSH4	ENSG00000038945	ADAM22	YFL003C	MSH4
SYPL1/BRR2	ENSG00000039123	SYPL1	YER172C	BRR2
SPAG9/GDE1	ENSG00000039560	SPAG9	YPL110C	GDE1
CELSR3/PRE9	ENSG00000041357	CELSR3	YGR135W	PRE9
MGST1/MOD5	ENSG00000041515	MGST1	YOR274W	MOD5
CRY1/LSG1	ENSG00000041802	CRY1	YGL099W	LSG1
NFIX/ADP1	ENSG00000041982	NFIX	YCR011C	ADP1
MMP25/TDP1	ENSG00000042088	MMP25	YBR223C	TDP1
IL32/APS2	ENSG00000042753	IL32	YJR058C	APS2
PKD1/FHN1	ENSG00000042832	PKD1	YGR131W	FHN1
MAPK8IP2/DCN1	ENSG00000043093	MAPK8IP2	YLR128W	DCN1
MED24/RDL1	ENSG00000043143	MED24	YOR285W	RDL1
SEC62/SCM3	ENSG00000044115	SEC62	YDL139C	SCM3
RPS20/YJR030C	ENSG00000044446	RPS20	YJR030C	YJR030C
CSDE1/IML1	ENSG00000046889	CSDE1	YJR138W	IML1
UBE3C/GID7	ENSG00000047056	UBE3C	YCL039W	GID7
REV3L/YLR419W	ENSG00000047188	REV3L	YLR419W	YLR419W
PAX7/URA8	ENSG00000047230	PAX7	YJR103W	URA8
MASP2/VMA13	ENSG00000047249	MASP2	YPR036W	VMA13
TRAF3IP3/MLP1	ENSG00000047410	TRAF3IP3	YKR095W	MLP1
POMT2/FET5	ENSG00000047457	POMT2	YFL041W	FET5
VTA1/RPO41	ENSG00000047579	VTA1	YFL036W	RPO41
MLXIPL/CSG2	ENSG00000047936	MLXIPL	YBR036C	CSG2
BAZ1B/RNR4	ENSG00000048392	BAZ1B	YGR180C	RNR4
RANBP9/RSM10	ENSG00000048544	RANBP9	YDR041W	RSM10
ETV7/RBS1	ENSG00000048991	ETV7	YDL189W	RBS1
SPRTN/YKT6	ENSG00000049245	SPRTN	YKL196C	YKT6
METTL13/RSP5	ENSG00000049759	METTL13	YER125W	RSP5
ZNF207/WBP1	ENSG00000049860	ZNF207	YEL002C	WBP1
UQCRC1/PIP2	ENSG00000050327	UQCRC1	YOR363C	PIP2
CD9/CET1	ENSG00000050405	CD9	YPL228W	CET1
NCAPD2/NAM2	ENSG00000050748	NCAPD2	YLR382C	NAM2
IFFO1/PER33	ENSG00000051108	IFFO1	YLR064W	PER33
GIPR/HFM1	ENSG00000051341	GIPR	YGL251C	HFM1
NISCH/CKI1	ENSG00000051382	NISCH	YLR133W	CKI1
STAB1/CDC40	ENSG00000051596	STAB1	YDR364C	CDC40
FUZ/BUD3	ENSG00000052126	FUZ	YCL014W	BUD3
PRSS3/TAF3	ENSG00000052723	PRSS3	YPL011C	TAF3
CD4/ERG25	ENSG00000052802	CD4	YGR060W	ERG25
LRRC23/APD1	ENSG00000052841	LRRC23	YBR151W	APD1
BTK/SOD2	ENSG00000053254	BTK	YHR008C	SOD2
HFE/AAD10	ENSG00000053371	HFE	YJR155W	AAD10
SCMH1/HO	ENSG00000053747	SCMH1	YDL227C	HO
FYN/TRS31	ENSG00000054116	FYN	YDR472W	TRS31
HIVEP2/FHL1	ENSG00000054598	HIVEP2	YPR104C	FHL1
TCEB3/YFR039C	ENSG00000054654	TCEB3	YFR039C	YFR039C
LYPLA2/CDC53	ENSG00000055130	LYPLA2	YDL132W	CDC53
NME2/PEX11	ENSG00000055163	NME2	YOL147C	PEX11
APBA3/UBX2	ENSG00000055208	APBA3	YML013W	UBX2
MKS1/SKY1	ENSG00000055332	MKS1	YMR216C	SKY1
ABHD5/SPP1	ENSG00000055609	ABHD5	YPL138C	SPP1
KAL1/PUF3	ENSG00000055917	KAL1	YLL013C	PUF3
AKAP8L/FMP10	ENSG00000055955	AKAP8L	YER182W	FMP10
UTP18/YDR114C	ENSG00000056558	UTP18	YDR114C	YDR114C
RNF216/GLG2	ENSG00000056998	RNF216	YJL137C	GLG2
TTC19/MSH2	ENSG00000057468	TTC19	YOL090W	MSH2
PTBP1/MRS6	ENSG00000057608	PTBP1	YOR370C	MRS6
DPF1/ATG5	ENSG00000057663	DPF1	YPL149W	ATG5
SYT7/KCC4	ENSG00000058091	SYT7	YCL024W	KCC4
PIK3C2A/RAD2	ENSG00000058404	PIK3C2A	YGR258C	RAD2
PLAUR/RPC37	ENSG00000058600	PLAUR	YKR025W	RPC37
ANLN/ENA5	ENSG00000058668	ANLN	YDR038C	ENA5
WIZ/RIO2	ENSG00000058729	WIZ	YNL207W	RIO2
RABGAP1/CTH1	ENSG00000059145	RABGAP1	YDR151C	CTH1
DCN/PRO2	ENSG00000059573	DCN	YOR323C	PRO2
PPP5C/TRM3	ENSG00000059588	PPP5C	YDL112W	TRM3
MAP4K3/XDJ1	ENSG00000059769	MAP4K3	YLR090W	XDJ1
ZBTB32/PSR2	ENSG00000060069	ZBTB32	YLR019W	PSR2
TYROBP/PSK1	ENSG00000060237	TYROBP	YAL017W	PSK1
GABRA3/CDC13	ENSG00000060558	GABRA3	YDL220C	CDC13
BRCA1/PRP4	ENSG00000060688	BRCA1	YPR178W	PRP4
ERCC1/FMP37	ENSG00000060762	ERCC1	YGL080W	FMP37
CD22/POT1	ENSG00000060971	CD22	YIL160C	POT1
SEMA3B/SDH4	ENSG00000061794	SEMA3B	YDR178W	SDH4
MBTPS2/AIF1	ENSG00000062096	MBTPS2	YNR074C	AIF1
LTF/RSN1	ENSG00000062598	LTF	YMR266W	RSN1
NR1H4/RKM2	ENSG00000063046	NR1H4	YDR198C	RKM2
ALOX5/RPL18B	ENSG00000063177	ALOX5	YNL301C	RPL18B
CALCOCO1/SBP1	ENSG00000063244	CALCOCO1	YHL034C	SBP1
UBR7/ENT2	ENSG00000063245	UBR7	YLR206W	ENT2
MAP4K5/YIL165C	ENSG00000063438	MAP4K5	YIL165C	YIL165C
EHD3/GLO2	ENSG00000063854	EHD3	YDR272W	GLO2
PSMC4/YAF9	ENSG00000063978	PSMC4	YNL107W	YAF9
CLDN11/NUP85	ENSG00000064012	CLDN11	YJR042W	NUP85
MVP/YPK1	ENSG00000064393	MVP	YKL126W	YPK1
NUB1/MTR10	ENSG00000064419	NUB1	YOR160W	MTR10
CLK1/YLR271W	ENSG00000064607	CLK1	YLR271W	YLR271W
ENSG00000013455/YBR235W	ENSG00000064651	ENSG00000013455	YBR235W	YBR235W
POLR3B/PRY2	ENSG00000064655	POLR3B	YKR013W	PRY2
ANGEL1/YIG1	ENSG00000064666	ANGEL1	YPL201C	YIG1
RNF14/RRP3	ENSG00000064703	RNF14	YHR065C	RRP3
DDX11/MLH2	ENSG00000064933	DDX11	YLR035C	MLH2
CD6/ABF2	ENSG00000064961	CD6	YMR072W	ABF2
TACC3/GPA1	ENSG00000065135	TACC3	YHR005C	GPA1
UFL1/PSE1	ENSG00000065150	UFL1	YMR308C	PSE1
POLA2/CAR2	ENSG00000065154	POLA2	YLR438W	CAR2
CAPN1/PWP2	ENSG00000065183	CAPN1	YCR057C	PWP2
ACPP/YFR035C	ENSG00000065243	ACPP	YFR035C	YFR035C
MDH1/LAC1	ENSG00000065308	MDH1	YKL008C	LAC1
SLC30A9/KIN1	ENSG00000065361	SLC30A9	YDR122W	KIN1
MTMR11/SLM5	ENSG00000065427	MTMR11	YCR024C	SLM5
CCDC88C/YGR250C	ENSG00000065526	CCDC88C	YGR250C	YGR250C
YAF2/KIN2	ENSG00000065534	YAF2	YLR096W	KIN2
ZMYND11/STE7	ENSG00000065559	ZMYND11	YDL159W	STE7
WAS/ENT3	ENSG00000065609	WAS	YJR125C	ENT3
DPEP1/ISR1	ENSG00000065613	DPEP1	YPR106W	ISR1
BID/ARK1	ENSG00000065675	BID	YNL020C	ARK1
MATR3/HAT2	ENSG00000065717	MATR3	YEL056W	HAT2
RGPD5/MAE1	ENSG00000065833	RGPD5	YKL029C	MAE1
STMN4/MSB3	ENSG00000065882	STMN4	YNL293W	MSB3
NUDCD3/YPL245W	ENSG00000065883	NUDCD3	YPL245W	YPL245W
ISL1/NHX1	ENSG00000065923	ISL1	YDR456W	NHX1
IL20RA/PDE2	ENSG00000065989	IL20RA	YOR360C	PDE2
CLCA1/RTS1	ENSG00000066027	CLCA1	YOR014W	RTS1
ATP2C1/SNF12	ENSG00000066117	ATP2C1	YNR023W	SNF12
SRCIN1/HAP5	ENSG00000066136	SRCIN1	YOR358W	HAP5
IGF1/FOB1	ENSG00000066422	IGF1	YDR110W	FOB1
RALBP1/ENT1	ENSG00000066427	RALBP1	YDL161W	ENT1
RUFY3/BFR1	ENSG00000066455	RUFY3	YOR198C	BFR1
CNTN1/DUO1	ENSG00000066629	CNTN1	YGL061C	DUO1
WWTR1/SEC7	ENSG00000066777	WWTR1	YDR170C	SEC7
AGPS/HEM15	ENSG00000066926	AGPS	YOR176W	HEM15
ATP1A2/TIF1	ENSG00000067048	ATP1A2	YKR059W	TIF1
TTC27/RGM1	ENSG00000067082	TTC27	YMR182C	RGM1
MARCO/MAM33	ENSG00000067113	MARCO	YIL070C	MAM33
SYT13/LAG1	ENSG00000067167	SYT13	YHL003C	LAG1
SNAI2/GIS2	ENSG00000067182	SNAI2	YNL255C	GIS2
CD74/EEB1	ENSG00000067191	CD74	YPL095C	EEB1
HGF/CDC19	ENSG00000067225	HGF	YAL038W	CDC19
ZRANB1/FCF2	ENSG00000067334	ZRANB1	YLR051C	FCF2
NCDN/RHO1	ENSG00000067560	NCDN	YPR165W	RHO1
ZFP64/TCB3	ENSG00000067715	ZFP64	YML072C	TCB3
MNAT1/PKP1	ENSG00000067992	MNAT1	YIL042C	PKP1
SAMD4A/HOS1	ENSG00000068024	SAMD4A	YPR068C	HOS1
RUNX3/SPS1	ENSG00000068078	RUNX3	YDR523C	SPS1
MRE11A/PHO4	ENSG00000068323	MRE11A	YFR034C	PHO4
PLEKHB1/GYP7	ENSG00000068354	PLEKHB1	YDL234C	GYP7
SERPINB1/SPP2	ENSG00000068394	SERPINB1	YOR148C	SPP2
SPAST/MRM2	ENSG00000068438	SPAST	YGL136C	MRM2
ENSG00000021602/RPO31	ENSG00000068654	ENSG00000021602	YOR116C	RPO31
NRXN3/KCS1	ENSG00000068745	NRXN3	YDR017C	KCS1
AQR/TOA1	ENSG00000068781	AQR	YOR194C	TOA1
CPS1/KRE28	ENSG00000068793	CPS1	YDR532C	KRE28
C8B/HST2	ENSG00000068903	C8B	YPL015C	HST2
FHL1/MUC1	ENSG00000069248	FHL1	YIR019C	MUC1
RTFDC1/VPS35	ENSG00000069329	RTFDC1	YJL154C	VPS35
GABRA1/YDJ1	ENSG00000069345	GABRA1	YNL064C	YDJ1
NLRP2/NFT1	ENSG00000069431	NLRP2	YKR103W	NFT1
RNF10/BIT61	ENSG00000069667	RNF10	YJL058C	BIT61
ZDHHC6/YEN1	ENSG00000069712	ZDHHC6	YER041W	YEN1
RNH1/REF2	ENSG00000069849	RNH1	YDR195W	REF2
NDUFS1/SWD2	ENSG00000069966	NDUFS1	YKL018W	SWD2
RB1CC1/UFD1	ENSG00000070010	RB1CC1	YGR048W	UFD1
ERP44/IKI3	ENSG00000070061	ERP44	YLR384C	IKI3
ALAS1/SSP120	ENSG00000070081	ALAS1	YLR250W	SSP120
BIRC3/PFY1	ENSG00000070087	BIRC3	YOR122C	PFY1
AKAP11/UIP3	ENSG00000070159	AKAP11	YAR027W	UIP3
GLRX2/NIC96	ENSG00000070182	GLRX2	YFR002W	NIC96
SNAPC1/ATG16	ENSG00000070444	SNAPC1	YMR159C	ATG16
STRAP/POL4	ENSG00000070501	STRAP	YCR014C	POL4
ABCC2/ATG21	ENSG00000070540	ABCC2	YPL100W	ATG21
DEF6/ASN1	ENSG00000070669	DEF6	YPR145W	ASN1
PLEKHO1/KAR2	ENSG00000070718	PLEKHO1	YJL034W	KAR2
GCLM/MUD2	ENSG00000070756	GCLM	YKL074C	MUD2
UBR2/RPA190	ENSG00000070761	UBR2	YOR341W	RPA190
EHD2/CKA1	ENSG00000070770	EHD2	YIL035C	CKA1
RRAGD/FMC1	ENSG00000070778	RRAGD	YIL098C	FMC1
HSF2/GCD6	ENSG00000070785	HSF2	YDR211W	GCD6
PHF20/SAT4	ENSG00000070808	PHF20	YCR008W	SAT4
NR1H3/RHO4	ENSG00000070831	NR1H3	YKR055W	RHO4
NCAPH2/OSH6	ENSG00000070882	NCAPH2	YKR003W	OSH6
TOMM34/PUT4	ENSG00000070915	TOMM34	YOR348C	PUT4
SEC63/PMA1	ENSG00000070961	SEC63	YGL008C	PMA1
KPNA6/GSH2	ENSG00000071051	KPNA6	YOL049W	GSH2
VIM/AIP1	ENSG00000071127	VIM	YMR092C	AIP1
RTEL1-TNFRSF6B/TPS3	ENSG00000071205	RTEL1-TNFRSF6B	YMR261C	TPS3
FAS/YNG2	ENSG00000071243	FAS	YHR090C	YNG2
CD44/BUD23	ENSG00000071462	CD44	YCR047C	BUD23
KCNG1/HRD3	ENSG00000071537	KCNG1	YLR207W	HRD3
SLAMF7/MSP1	ENSG00000071539	SLAMF7	YGR028W	MSP1
MIPEP/ULS1	ENSG00000071794	MIPEP	YOR191W	ULS1
PRKCH/TSR4	ENSG00000071994	PRKCH	YOL022C	TSR4
INSRR/PTK2	ENSG00000072062	INSRR	YJR059W	PTK2
IFNGR1/YBL107C	ENSG00000072110	IFNGR1	YBL107C	YBL107C
SH2D2A/VPS70	ENSG00000072133	SH2D2A	YJR126C	VPS70
TNFRSF1B/YAP1801	ENSG00000072134	TNFRSF1B	YHR161C	YAP1801
VEZT/SIW14	ENSG00000072135	VEZT	YNL032W	SIW14
POU2F2/TRE1	ENSG00000072274	POU2F2	YPL176C	TRE1
SNX1/YVC1	ENSG00000072315	SNX1	YOR087W	YVC1
TBPL1/GUK1	ENSG00000072415	TBPL1	YDR454C	GUK1
ARNTL2/SMC1	ENSG00000072501	ARNTL2	YFL008W	SMC1
BCLAF1/IMG1	ENSG00000072609	BCLAF1	YCR046C	IMG1
ANK1/LST8	ENSG00000072803	ANK1	YNL006W	LST8
TFB1M/LRS4	ENSG00000072864	TFB1M	YDR439W	LRS4
RABEP1/APM1	ENSG00000072958	RABEP1	YPL259C	APM1
HMGB3/SEC2	ENSG00000073009	HMGB3	YNL272C	SEC2
NUP160/MCM2	ENSG00000073111	NUP160	YBL023C	MCM2
BAK1/SRO77	ENSG00000073350	BAK1	YBL106C	SRO77
MUSK/ECM5	ENSG00000073614	MUSK	YMR176W	ECM5
IKZF2/STE6	ENSG00000073734	IKZF2	YKL209C	STE6
GRN/YAP1802	ENSG00000073921	GRN	YGR241C	YAP1802
ARHGAP31/SEC18	ENSG00000073969	ARHGAP31	YBR080C	SEC18
NR2E3/TEC1	ENSG00000074219	NR2E3	YBR083W	TEC1
CENPQ/HIR1	ENSG00000074266	CENPQ	YBL008W	HIR1
SARS/YJU3	ENSG00000074416	SARS	YKL094W	YJU3
RANBP3/YLR257W	ENSG00000074590	RANBP3	YLR257W	YLR257W
ARID4A/DOC1	ENSG00000074755	ARID4A	YGL240W	DOC1
TSSC1/ENO2	ENSG00000074800	TSSC1	YHR174W	ENO2
ENSG00000032514/IST2	ENSG00000074855	ENSG00000032514	YBR086C	IST2
IFT88/SLN1	ENSG00000074964	IFT88	YIL147C	SLN1
ZCCHC8/TIF4632	ENSG00000075151	ZCCHC8	YGL049C	TIF4632
ABCF2/MTC5	ENSG00000075188	ABCF2	YDR128W	MTC5
LRRC7/CTT1	ENSG00000075213	LRRC7	YGR088W	CTT1
UBA6/RAX2	ENSG00000075223	UBA6	YLR084C	RAX2
GAB2/ERG10	ENSG00000075239	GAB2	YPL028W	ERG10
ATP6V0A1/YNL095C	ENSG00000075292	ATP6V0A1	YNL095C	YNL095C
PIAS1/TAO3	ENSG00000075539	PIAS1	YIL129C	TAO3
SLC4A7/ARP9	ENSG00000075624	SLC4A7	YMR033W	ARP9
APBA2/SPO14	ENSG00000075651	APBA2	YKR031C	SPO14
UHRF1/YNL046W	ENSG00000075711	UHRF1	YNL046W	YNL046W
MAP2K3/VPS21	ENSG00000075785	MAP2K3	YOR089C	VPS21
TMSB10/SYF1	ENSG00000075856	TMSB10	YDR416W	SYF1
RNF19A/BEM2	ENSG00000075884	RNF19A	YER155C	BEM2
PEX3/YOR223W	ENSG00000075891	PEX3	YOR223W	YOR223W
GABARAPL2/RRP45	ENSG00000075914	GABARAPL2	YDR280W	RRP45
MYOC/TAF13	ENSG00000075945	MYOC	YML098W	TAF13
SH3YL1/MCM6	ENSG00000076003	SH3YL1	YGL201C	MCM6
VCL/REX2	ENSG00000076043	VCL	YLR059C	REX2
DAPK2/YIL077C	ENSG00000076053	DAPK2	YIL077C	YIL077C
NSMAF/MLH1	ENSG00000076242	NSMAF	YMR167W	MLH1
ADSS/UNG1	ENSG00000076248	ADSS	YML021C	UNG1
STAP1/MVB12	ENSG00000076344	STAP1	YGR206W	MVB12
TIMP2/PYC1	ENSG00000076555	TIMP2	YGL062W	PYC1
RFC1/IES6	ENSG00000076641	RFC1	YEL044W	IES6
CUL3/MON1	ENSG00000076685	CUL3	YGL124C	MON1
MYOM2/YIP1	ENSG00000076716	MYOM2	YGR172C	YIP1
OTC/CLF1	ENSG00000076924	OTC	YLR117C	CLF1
USP2/NRK1	ENSG00000077009	USP2	YNL129W	NRK1
CASR/COS12	ENSG00000077063	CASR	YGL263W	COS12
TUBG2/TOP2	ENSG00000077097	TUBG2	YNL088W	TOP2
RPL26L1/SKP2	ENSG00000077235	RPL26L1	YNL311C	SKP2
FLT4/YTP1	ENSG00000077238	FLT4	YNL237W	YTP1
NSUN2/UBP10	ENSG00000077254	NSUN2	YNL186W	UBP10
FBXO42/MSL1	ENSG00000077312	FBXO42	YIR009W	MSL1
MRI1/SKI6	ENSG00000077348	MRI1	YGR195W	SKI6
METTL1/WTM2	ENSG00000077380	METTL1	YOR229W	WTM2
HOXC8/GAT3	ENSG00000077458	HOXC8	YLR013W	GAT3
AGA/HST3	ENSG00000077463	AGA	YOR025W	HST3
ENSG00000038102/CUR1	ENSG00000077522	ENSG00000038102	YPR158W	CUR1
PI4K2B/CAP2	ENSG00000077549	PI4K2B	YIL034C	CAP2
MAT2B/UBC11	ENSG00000077721	MAT2B	YOR339C	UBC11
TLL1/KSS1	ENSG00000077782	TLL1	YGR040W	KSS1
EDC4/RAD34	ENSG00000077809	EDC4	YDR314C	RAD34
TRIO/SIZ1	ENSG00000078043	TRIO	YDR409W	SIZ1
VCAN/RVS161	ENSG00000078053	VCAN	YCR009C	RVS161
MSR1/STE11	ENSG00000078061	MSR1	YLR362W	STE11
CDH1/DUR1,2	ENSG00000078070	CDH1	YBR208C	DUR1,2
SKIV2L2/STE13	ENSG00000078098	SKIV2L2	YOR219C	STE13
DNAH5/DRE2	ENSG00000078114	DNAH5	YKR071C	DRE2
ZFYVE16/UBC13	ENSG00000078140	ZFYVE16	YDR092W	UBC13
C6/VPS34	ENSG00000078142	C6	YLR240W	VPS34
RAI14/INP51	ENSG00000078269	RAI14	YIL002C	INP51
SOX30/FAA4	ENSG00000078304	SOX30	YMR246W	FAA4
PNKP/YOR385W	ENSG00000078328	PNKP	YOR385W	YOR385W
SPDL1/STE4	ENSG00000078369	SPDL1	YOR212W	STE4
STAU2/SNT2	ENSG00000078403	STAU2	YGL131C	SNT2
RTN4R/STE23	ENSG00000078618	RTN4R	YLR389C	STE23
PHF23/POR1	ENSG00000078668	PHF23	YNL055C	POR1
CDH10/CST6	ENSG00000078674	CDH10	YIL036W	CST6
INPP4A/MET13	ENSG00000078747	INPP4A	YGL125W	MET13
RAB27B/INN1	ENSG00000078902	RAB27B	YNL152W	INN1
PSMA4/STP22	ENSG00000078967	PSMA4	YCL008C	STP22
MYO16/YKU70	ENSG00000079246	MYO16	YMR284W	YKU70
LSG1/CBK1	ENSG00000079277	LSG1	YNL161W	CBK1
PARP3/REX3	ENSG00000079313	PARP3	YLR107W	REX3
TNC/MRP49	ENSG00000079332	TNC	YKL167C	MRP49
TDP1/RGT2	ENSG00000079393	TDP1	YDL138W	RGT2
MED17/ERG9	ENSG00000079459	MED17	YHR190W	ERG9
CAPG/PGM2	ENSG00000079739	CAPG	YMR105C	PGM2
AP2S1/DBP1	ENSG00000079785	AP2S1	YPL119C	DBP1
USH2A/HAL1	ENSG00000079819	USH2A	YPR005C	HAL1
ZPBP/VAM3	ENSG00000079950	ZPBP	YOR106W	VAM3
TG/CIT2	ENSG00000080298	TG	YCR005C	CIT2
ADAM28/MTG2	ENSG00000080371	ADAM28	YHR168W	MTG2
BARX2/YEA4	ENSG00000080493	BARX2	YEL004W	YEA4
DCUN1D1/MOT1	ENSG00000080503	DCUN1D1	YPL082C	MOT1
PHF15/IRC6	ENSG00000080561	PHF15	YFR043C	IRC6
ZIC2/SWR1	ENSG00000080603	ZIC2	YDR334W	SWR1
LCP2/PUF6	ENSG00000080608	LCP2	YDR496C	PUF6
TRIT1/ECM14	ENSG00000080618	TRIT1	YHR132C	ECM14
ADRB1/MCM16	ENSG00000080709	ADRB1	YPR046W	MCM16
ENSG00000043822/MOT2	ENSG00000080802	ENSG00000043822	YER068W	MOT2
GUCA2B/HEM13	ENSG00000080819	GUCA2B	YDR044W	HEM13
CUL7/PHO84	ENSG00000081019	CUL7	YML123C	PHO84
CTNNA1/YMR086W	ENSG00000081026	CTNNA1	YMR086W	YMR086W
PHKA2/STE12	ENSG00000081189	PHKA2	YHR084W	STE12
EPHA3/CCH1	ENSG00000081248	EPHA3	YGR217W	CCH1
HSPA5/YKL027W	ENSG00000081307	HSPA5	YKL027W	YKL027W
DSG2/ECM32	ENSG00000081665	DSG2	YER176W	ECM32
GEMIN8/YVH1	ENSG00000081721	GEMIN8	YIR026C	YVH1
OFD1/PDE1	ENSG00000081803	OFD1	YGL248W	PDE1
PREX2/TRI1	ENSG00000082014	PREX2	YMR233W	TRI1
WDR37/YGR126W	ENSG00000082258	WDR37	YGR126W	YGR126W
YTHDC2/PMD1	ENSG00000082397	YTHDC2	YER132C	PMD1
CTPS2/YDL180W	ENSG00000082438	CTPS2	YDL180W	YDL180W
ATP6V1H/MED4	ENSG00000082512	ATP6V1H	YOR174W	MED4
POLR2B/MRPL22	ENSG00000082515	POLR2B	YNL177C	MRPL22
TPR/UTP15	ENSG00000082516	TPR	YMR093W	UTP15
CP/YCK1	ENSG00000082701	CP	YHR135C	YCK1
DTNBP1/YLR156W	ENSG00000082781	DTNBP1	YLR156W	YLR156W
XK/MPC54	ENSG00000082805	XK	YOR177C	MPC54
ARHGAP6/CRM1	ENSG00000082898	ARHGAP6	YGR218W	CRM1
MAP4/KAP104	ENSG00000083312	MAP4	YBR017C	KAP104
GOPC/YMR018W	ENSG00000083457	GOPC	YMR018W	YMR018W
ROS1/YKL162C	ENSG00000083799	ROS1	YKL162C	YKL162C
HDAC9/RPS5	ENSG00000083845	HDAC9	YJR123W	RPS5
RRM2B/APT2	ENSG00000083857	RRM2B	YDR441C	APT2
TNFRSF17/YDR374C	ENSG00000083896	TNFRSF17	YDR374C	YDR374C
LMO3/CPR7	ENSG00000084072	LMO3	YJR032W	CPR7
MRPS10/STE24	ENSG00000084073	MRPS10	YJR117W	STE24
GUCA1A/TIF34	ENSG00000084623	GUCA1A	YMR146C	TIF34
RSF1/SHE4	ENSG00000084674	RSF1	YOR035C	SHE4
VPS13D/EMP47	ENSG00000084733	VPS13D	YFL048C	EMP47
CELF2/YKR018C	ENSG00000084754	CELF2	YKR018C	YKR018C
R3HDM1/CGR1	ENSG00000085063	R3HDM1	YGL029W	CGR1
COL9A2/HSP26	ENSG00000085382	COL9A2	YBR072W	HSP26
KITLG/SEH1	ENSG00000085415	KITLG	YGL100W	SEH1
ERCC8/AMA1	ENSG00000085433	ERCC8	YGR225W	AMA1
VAMP3/CTS2	ENSG00000085465	VAMP3	YDR371W	CTS2
PER3/SSK2	ENSG00000085511	PER3	YNR031C	SSK2
UTS2/MDL1	ENSG00000085563	UTS2	YLR188W	MDL1
TNFRSF9/YPR1	ENSG00000085662	TNFRSF9	YDR368W	YPR1
EPN3/RVS167	ENSG00000085733	EPN3	YDR388W	RVS167
LTBP1/IML2	ENSG00000085831	LTBP1	YJL082W	IML2
RCN1/END3	ENSG00000085832	RCN1	YNL084C	END3
ELN/ORC1	ENSG00000085840	ELN	YML065W	ORC1
RFC2/SQS1	ENSG00000085872	RFC2	YNL224C	SQS1
ARID1B/PTK1	ENSG00000086015	ARID1B	YKL198C	PTK1
NEDD4L/APJ1	ENSG00000086061	NEDD4L	YNL077W	APJ1
FOXP3/VPS20	ENSG00000086065	FOXP3	YMR077C	VPS20
HEXB/FAP1	ENSG00000086102	HEXB	YNL023C	FAP1
JKAMP/DIM1	ENSG00000086189	JKAMP	YPL266W	DIM1
DKK3/MRPL24	ENSG00000086504	DKK3	YMR193W	MRPL24
ARHGEF5/CIN5	ENSG00000086548	ARHGEF5	YOR028C	CIN5
NFE2L3/CWC2	ENSG00000086589	NFE2L3	YDL209C	CWC2
LIMA1/EMP24	ENSG00000086598	LIMA1	YGL200C	EMP24
SLC4A8/RPS1B	ENSG00000086712	SLC4A8	YML063W	RPS1B
PTGER3/MRP10	ENSG00000086758	PTGER3	YDL045W-A	MRP10
MAPK9/ALG9	ENSG00000086848	MAPK9	YNL219C	ALG9
COL23A1/FRE1	ENSG00000086991	COL23A1	YLR214W	FRE1
BCAR1/VPS68	ENSG00000087008	BCAR1	YOL129W	VPS68
FAM160A2/YMR1	ENSG00000087053	FAM160A2	YJR110W	YMR1
HERPUD1/SPS19	ENSG00000087076	HERPUD1	YNL202W	SPS19
HOMER3/SGF11	ENSG00000087152	HOMER3	YPL047W	SGF11
RAD51/PGS1	ENSG00000087157	RAD51	YCL004W	PGS1
POLQ/ISA1	ENSG00000087206	POLQ	YLL027W	ISA1
PIK3CB/ATP18	ENSG00000087245	PIK3CB	YML081C-A	ATP18
ENSG00000051415/TPA1	ENSG00000087263	ENSG00000051415	YER049W	TPA1
CYBA/APA1	ENSG00000087266	CYBA	YCL050C	APA1
THOC3/CDC50	ENSG00000087274	THOC3	YCR094W	CDC50
HEBP2/EST1	ENSG00000087338	HEBP2	YLR233C	EST1
PLEKHA5/VPS1	ENSG00000087470	PLEKHA5	YKR001C	VPS1
PRSS8/ERV46	ENSG00000087502	PRSS8	YAL042W	ERV46
SIKE1/GDS1	ENSG00000088179	SIKE1	YOR355W	GDS1
RRP12/HAS1	ENSG00000088205	RRP12	YMR290C	HAS1
MSMO1/RPS2	ENSG00000088247	MSMO1	YGL123W	RPS2
TTC17/SFK1	ENSG00000088305	TTC17	YKL051W	SFK1
ALX4/RFC1	ENSG00000088320	ALX4	YOR217W	RFC1
FOXN3/REI1	ENSG00000088367	FOXN3	YBR267W	REI1
AKR7A2/YLR422W	ENSG00000088387	AKR7A2	YLR422W	YLR422W
MRTO4/COQ9	ENSG00000088682	MRTO4	YLR201C	COQ9
USE1/FPR1	ENSG00000088832	USE1	YNL135C	FPR1
MCF2L2/SHP1	ENSG00000088833	MCF2L2	YBL058W	SHP1
NRIP2/DYN2	ENSG00000088986	NRIP2	YDR424C	DYN2
LAMA3/SNX4	ENSG00000089006	LAMA3	YJL036W	SNX4
ANAPC4/RPL6A	ENSG00000089009	ANAPC4	YML073C	RPL6A
KCNQ1/AIM17	ENSG00000089041	KCNQ1	YHL021C	AIM17
TRAPPC3/ESF1	ENSG00000089048	TRAPPC3	YDR365C	ESF1
THRAP3/APC5	ENSG00000089053	THRAP3	YOR249C	APC5
PHPT1/REX4	ENSG00000089094	PHPT1	YOL080C	REX4
ENTPD2/GCN1	ENSG00000089154	ENTPD2	YGL195W	GCN1
ARID4B/PXL1	ENSG00000089159	ARID4B	YKR090W	PXL1
PTPRN/TFS1	ENSG00000089220	PTPRN	YLR178C	TFS1
KIF1B/MET10	ENSG00000089250	KIF1B	YFR030W	MET10
FOXC1/TAP42	ENSG00000089289	FOXC1	YMR028W	TAP42
SYNE2/ROT2	ENSG00000089597	SYNE2	YBR229C	ROT2
CBLN4/BIR1	ENSG00000089685	CBLN4	YJR089W	BIR1
CHRDL2/MAK5	ENSG00000089737	CHRDL2	YBR142W	MAK5
RELT/YMR244W	ENSG00000090006	RELT	YMR244W	YMR244W
NOP58/YLL056C	ENSG00000090013	NOP58	YLL056C	YLL056C
KCNH2/LCB1	ENSG00000090054	KCNH2	YMR296C	LCB1
CUL1/PAP1	ENSG00000090060	CUL1	YKR002W	PAP1
CYFIP2/AIM20	ENSG00000090104	CYFIP2	YIL158W	AIM20
TAB2/FYV10	ENSG00000090316	TAB2	YIL097W	FYV10
EIF2AK2/XBP1	ENSG00000090339	EIF2AK2	YIL101C	XBP1
KMT2C/SWD1	ENSG00000090372	KMT2C	YAR003W	SWD1
PUM2/PEX12	ENSG00000090432	PUM2	YMR026C	PEX12
MRPL43/YNR064C	ENSG00000090487	MRPL43	YNR064C	YNR064C
ITIH4/MPS2	ENSG00000090565	ITIH4	YGL075C	MPS2
C4orf27/ZIP1	ENSG00000090615	C4orf27	YDR285W	ZIP1
ZFR/ALA1	ENSG00000090861	ZFR	YOR335C	ALA1
NPFFR2/YOR022C	ENSG00000090975	NPFFR2	YOR022C	YOR022C
ENSG00000056345/SEC3	ENSG00000090989	ENSG00000056345	YER008C	SEC3
PHF21B/LPD1	ENSG00000091140	PHF21B	YFL018C	LPD1
TRAF1/CAC2	ENSG00000091157	TRAF1	YML102W	CAC2
PCGF2/TRS65	ENSG00000091409	PCGF2	YGR166W	TRS65
IL17RB/FUM1	ENSG00000091483	IL17RB	YPL262W	FUM1
TRAF3IP2/SKT5	ENSG00000091490	TRAF3IP2	YBL061C	SKT5
GYG2/ECM30	ENSG00000091536	GYG2	YLR436C	ECM30
SERPINB3/HER1	ENSG00000091592	SERPINB3	YOR227W	HER1
PKP2/CSI1	ENSG00000091879	PKP2	YMR025W	CSI1
MSH4/BAP2	ENSG00000092068	MSH4	YBR068C	BAP2
F7/SLY1	ENSG00000092108	F7	YDR189W	SLY1
GDI2/GVP36	ENSG00000092200	GDI2	YIL041W	GVP36
PRDM1/SPT16	ENSG00000092201	PRDM1	YGL207W	SPT16
ATG5/ERT1	ENSG00000092208	ATG5	YBR239C	ERT1
PITHD1/ADE16	ENSG00000092421	PITHD1	YLR028C	ADE16
MTA3/ZRG17	ENSG00000092439	MTA3	YNR039C	ZRG17
USP13/SOF1	ENSG00000092470	USP13	YLL011W	SOF1
LAMC2/SPS4	ENSG00000092529	LAMC2	YOR313C	SPS4
CDK14/SPO20	ENSG00000092531	CDK14	YMR017W	SPO20
SEC61A1/GOR1	ENSG00000092621	SEC61A1	YNL274C	GOR1
PPP1R12A/MLC2	ENSG00000092841	PPP1R12A	YPR188C	MLC2
RASGRF1/HMF1	ENSG00000092847	RASGRF1	YER057C	HMF1
CAMK2B/AFT2	ENSG00000093010	CAMK2B	YPL202C	AFT2
CROCC/RSM22	ENSG00000093167	CROCC	YKL155C	RSM22
POLR3E/HOS3	ENSG00000094631	POLR3E	YPL116W	HOS3
ATP2B4/RPT6	ENSG00000094804	ATP2B4	YGL048C	RPT6
ZC3H11A/FUR1	ENSG00000094841	ZC3H11A	YHR128W	FUR1
RIOK2/SLP1	ENSG00000094975	RIOK2	YOR154W	SLP1
NDC1/MSH6	ENSG00000095002	NDC1	YDR097C	MSH6
FLYWCH1/RET2	ENSG00000095139	FLYWCH1	YFR051C	RET2
UNKL/VAC8	ENSG00000095261	UNKL	YEL013W	VAC8
ALDH18A1/MSS51	ENSG00000095303	ALDH18A1	YLR203C	MSS51
TARBP1/CAT2	ENSG00000095321	TARBP1	YML042W	CAT2
MXD1/VMA7	ENSG00000095539	MXD1	YGR020C	VMA7
CDK17/ISW1	ENSG00000095564	CDK17	YBR245C	ISW1
DNAJC25/EXO84	ENSG00000095637	DNAJC25	YBR102C	EXO84
PSD/HSP150	ENSG00000095794	PSD	YJL159W	HSP150
CTDP1/CTK1	ENSG00000096063	CTDP1	YKL139W	CTK1
YBX3/CEF1	ENSG00000096401	YBX3	YMR213W	CEF1
WNK1/ILV1	ENSG00000096433	WNK1	YER086W	ILV1
CCAR1/TID3	ENSG00000096696	CCAR1	YIL144W	TID3
OGFR/SIR2	ENSG00000096717	OGFR	YDL042C	SIR2
GNA15/BCK1	ENSG00000096968	GNA15	YJL095W	BCK1
CREB3L3/HRR25	ENSG00000097007	CREB3L3	YPL204W	HRR25
PTPRU/CDC7	ENSG00000097046	PTPRU	YDL017W	CDC7
SNRNP40/ERP2	ENSG00000099203	SNRNP40	YAL007C	ERP2
COL11A1/MGR1	ENSG00000099204	COL11A1	YCL044C	MGR1
MPC1/NRG2	ENSG00000099326	MPC1	YBR066C	NRG2
ACAA1/FRE8	ENSG00000099331	ACAA1	YLR047C	FRE8
BCAT1/RPN12	ENSG00000099341	BCAT1	YFR052W	RPN12
HDAC7/NSE3	ENSG00000099399	HDAC7	YDR288W	NSE3
LZTS1/CUS2	ENSG00000099622	LZTS1	YNL286W	CUS2
SPAG4/ATP16	ENSG00000099624	SPAG4	YDL004W	ATP16
NCKAP1/YRA1	ENSG00000099783	NCKAP1	YDR381W	YRA1
MRPS35/CDC34	ENSG00000099804	MRPS35	YDR054C	CDC34
GUCY1B3/RPB5	ENSG00000099817	GUCY1B3	YBR154C	RPB5
SFSWAP/CAK1	ENSG00000099875	SFSWAP	YFL029C	CAK1
TNK2/YRB1	ENSG00000099901	TNK2	YDR002W	YRB1
CDH3/GRS1	ENSG00000099917	CDH3	YBR121C	GRS1
ARSF/RGC1	ENSG00000099940	ARSF	YPR115W	RGC1
GPBP1/HOF1	ENSG00000099942	GPBP1	YMR032W	HOF1
CS/DER1	ENSG00000099958	CS	YBR201W	DER1
LTK/RPA34	ENSG00000099968	LTK	YJL148W	RPA34
MRPS24/PRP21	ENSG00000099995	MRPS24	YJL203W	PRP21
ELMO2/SMD1	ENSG00000100028	ELMO2	YGR074W	SMD1
WAPAL/CDC28	ENSG00000100030	WAPAL	YBR160W	CDC28
APPBP2/PTC2	ENSG00000100034	APPBP2	YER089C	PTC2
POLD1/CTP1	ENSG00000100075	POLD1	YBR291C	CTP1
SEZ6/GGA1	ENSG00000100083	SEZ6	YDR358W	GGA1
EIF4B/SPC105	ENSG00000100106	EIF4B	YGL093W	SPC105
GLTSCR1/SPP382	ENSG00000100109	GLTSCR1	YLR424W	SPP382
RPL18/NHP2	ENSG00000100138	RPL18	YDL208W	NHP2
ISOC2/RPO26	ENSG00000100142	ISOC2	YPR187W	RPO26
U2AF2/IXR1	ENSG00000100146	U2AF2	YKL032C	IXR1
EPN1/YLR462W	ENSG00000100151	EPN1	YLR462W	YLR462W
MED29/DBP7	ENSG00000100201	MED29	YKR024C	DBP7
AHRR/DMC1	ENSG00000100206	AHRR	YER179W	DMC1
GSC2/BOP3	ENSG00000100207	GSC2	YNL042W	BOP3
GPC1/AIM33	ENSG00000100225	GPC1	YML087C	AIM33
ADCK1/TUF1	ENSG00000100226	ADCK1	YOR187W	TUF1
HAGH/YOR114W	ENSG00000100227	HAGH	YOR114W	YOR114W
RNF4/SAP190	ENSG00000100239	RNF4	YKR028W	SAP190
CASP8/CSH1	ENSG00000100242	CASP8	YBR161W	CSH1
ASUN/MCR1	ENSG00000100243	ASUN	YKL150W	MCR1
DLX3/LSB1	ENSG00000100266	DLX3	YGR136W	LSB1
SPA17/APL1	ENSG00000100280	SPA17	YJR005W	APL1
WISP2/SUT1	ENSG00000100284	WISP2	YGL162W	SUT1
NGFR/HMX1	ENSG00000100292	NGFR	YLR205C	HMX1
CDON/PET54	ENSG00000100320	CDON	YGR222W	PET54
TAF2/MYO3	ENSG00000100345	TAF2	YKL129C	MYO3
HIPK2/HPT1	ENSG00000100353	HIPK2	YDR399W	HPT1
TNPO3/MSB4	ENSG00000100359	TNPO3	YOL112W	MSB4
MEF2BNB-MEF2B/NPA3	ENSG00000100360	MEF2BNB-MEF2B	YJR072C	NPA3
RFXANK/YLR224W	ENSG00000100365	RFXANK	YLR224W	YLR224W
LPAR2/HSP12	ENSG00000100380	LPAR2	YFL014W	HSP12
CTSA/HRT1	ENSG00000100387	CTSA	YOL133W	HRT1
SUGP2/GCN5	ENSG00000100393	SUGP2	YGR252W	GCN5
SLC12A2/RNA1	ENSG00000100401	SLC12A2	YMR235C	RNA1
SNX24/APA2	ENSG00000100403	SNX24	YDR530C	APA2
EYA2/RPC25	ENSG00000100413	EYA2	YKL144C	RPC25
CNN2/NTO1	ENSG00000100425	CNN2	YPR031W	NTO1
SNCAIP/RPL12A	ENSG00000100427	SNCAIP	YEL054C	RPL12A
DDX20/FPR3	ENSG00000100442	DDX20	YML074C	FPR3
BTBD1/PAU15	ENSG00000100448	BTBD1	YIR041W	PAU15
BCAS1/TIF3	ENSG00000100461	BCAS1	YPR163C	TIF3
POU1F1/DPB2	ENSG00000100479	POU1F1	YPR175W	DPB2
PMS1/GPH1	ENSG00000100504	PMS1	YPR160W	GPH1
HMG20B/VMA8	ENSG00000100554	HMG20B	YEL051W	VMA8
CALCRL/PRE10	ENSG00000100567	CALCRL	YOR362C	PRE10
TAF11/VTI1	ENSG00000100568	TAF11	YMR197C	VTI1
ANKS1A/AHA1	ENSG00000100591	ANKS1A	YDR214W	AHA1
AP3D1/BNR1	ENSG00000100592	AP3D1	YIL159W	BNR1
ZNF76/LCB2	ENSG00000100596	ZNF76	YDR062W	LCB2
SLC9A3R2/RRT6	ENSG00000100605	SLC9A3R2	YGL146C	RRT6
NTHL1/PTC3	ENSG00000100614	NTHL1	YBL056W	PTC3
GNAI3/NAB3	ENSG00000100650	GNAI3	YPL190C	NAB3
IPO5/TIF5	ENSG00000100664	IPO5	YPR041W	TIF5
OAT/CYS3	ENSG00000100665	OAT	YAL012W	CYS3
WDR3/FAL1	ENSG00000100697	WDR3	YDR021W	FAL1
PKN2/MIS1	ENSG00000100714	PKN2	YBR084W	MIS1
WDR18/YAP1	ENSG00000100722	WDR18	YML007W	YAP1
TRAM2/RPT1	ENSG00000100764	TRAM2	YKL145W	RPT1
NTN1/IRE1	ENSG00000100784	NTN1	YHR079C	IRE1
GLP2R/PRE3	ENSG00000100804	GLP2R	YJL001W	PRE3
MCM10/ADR1	ENSG00000100811	MCM10	YDR216W	ADR1
DGKA/YHR080C	ENSG00000100814	DGKA	YHR080C	YHR080C
ERBB3/NOT5	ENSG00000100815	ERBB3	YPR072W	NOT5
ROPN1/SGN1	ENSG00000100836	ROPN1	YIR001C	SGN1
KARS/SRP54	ENSG00000100883	KARS	YPR088C	SRP54
PDIA5/RAD5	ENSG00000100888	PDIA5	YLR032W	RAD5
NDUFB4/SCL1	ENSG00000100902	NDUFB4	YGL011C	SCL1
SPEN/MGA2	ENSG00000100906	SPEN	YIR033W	MGA2
MYLK/PCM1	ENSG00000100908	MYLK	YEL058W	PCM1
MAP2K4/YHR035W	ENSG00000100934	MAP2K4	YHR035W	YHR035W
SNAP91/LEA1	ENSG00000100949	SNAP91	YPL213W	LEA1
SLK/ATP12	ENSG00000100979	SLK	YJL180C	ATP12
COL17A1/CIK1	ENSG00000101004	COL17A1	YMR198W	CIK1
SEC61A2/CBP3	ENSG00000101019	SEC61A2	YPL215W	CBP3
PRKCQ/DIA1	ENSG00000101049	PRKCQ	YMR316W	DIA1
TLE2/GAT2	ENSG00000101076	TLE2	YMR136W	GAT2
ASB1/PET9	ENSG00000101084	ASB1	YBL030C	PET9
FAM107B/ELM1	ENSG00000101109	FAM107B	YKL048C	ELM1
ME1/LYS9	ENSG00000101144	ME1	YNR050C	LYS9
TBC1D1/GLE2	ENSG00000101146	TBC1D1	YER107C	GLE2
CDK13/BIO2	ENSG00000101150	CDK13	YGR286C	BIO2
MTHFD2/PRP6	ENSG00000101161	MTHFD2	YBR055C	PRP6
SLC9A7/PRE6	ENSG00000101182	SLC9A7	YOL038W	PRE6
FOXJ2/EAF7	ENSG00000101189	FOXJ2	YNL136W	EAF7
YBX1/IOC2	ENSG00000101191	YBX1	YLR095C	IOC2
PDE4A/GID8	ENSG00000101193	PDE4A	YMR135C	GID8
PPP2R5A/GLO3	ENSG00000101199	PPP2R5A	YER122C	GLO3
CTNNA2/TEF2	ENSG00000101210	CTNNA2	YBR118W	TEF2
ELAVL1/YCH1	ENSG00000101224	ELAVL1	YGR203W	YCH1
TIE1/CKA2	ENSG00000101266	TIE1	YOR061W	CKA2
SMARCD1/SEC23	ENSG00000101310	SMARCD1	YPR181C	SEC23
KDM4A/CYB2	ENSG00000101323	KDM4A	YML054C	CYB2
NFYC/LIA1	ENSG00000101335	NFYC	YJR070C	LIA1
SLC9A3/SHO1	ENSG00000101336	SLC9A3	YER118C	SHO1
NGEF/APC1	ENSG00000101347	NGEF	YNL172W	APC1
ASPM/KIP3	ENSG00000101350	ASPM	YGL216W	KIP3
CD84/IDH1	ENSG00000101365	CD84	YNL037C	IDH1
ELOVL1/MIR1	ENSG00000101367	ELOVL1	YJR077C	MIR1
SPI1/GAS2	ENSG00000101384	SPI1	YLR343W	GAS2
ZNRD1/UTR2	ENSG00000101405	ZNRD1	YEL040W	UTR2
MPPED2/TTI1	ENSG00000101407	MPPED2	YKL033W	TTI1
ZBTB11/ARP5	ENSG00000101442	ZBTB11	YNL059C	ARP5
ATXN3/SAH1	ENSG00000101444	ATXN3	YER043C	SAH1
GOLGA5/YPL034W	ENSG00000101474	GOLGA5	YPL034W	YPL034W
FGFR2/UBP6	ENSG00000101557	FGFR2	YFR010W	UBP6
EML1/SCS2	ENSG00000101558	EML1	YER120W	SCS2
ARFGEF1/YMR196W	ENSG00000101605	ARFGEF1	YMR196W	YMR196W
MTFR1/ABD1	ENSG00000101654	MTFR1	YBR236C	ABD1
STAG3/UBX5	ENSG00000101745	STAG3	YDR330W	UBX5
FECH/MBP1	ENSG00000101752	FECH	YDL056W	MBP1
MYO9A/RIO1	ENSG00000101782	MYO9A	YOR119C	RIO1
DDX3Y/PTI1	ENSG00000101811	DDX3Y	YGR156W	PTI1
PFKP/NAS6	ENSG00000101843	PFKP	YGR232W	NAS6
SP100/UTP7	ENSG00000101849	SP100	YER082C	UTP7
KLF6/POL1	ENSG00000101868	KLF6	YNL102W	POL1
PPAP2A/MRS1	ENSG00000101871	PPAP2A	YIR021W	MRS1
NEO1/YPL039W	ENSG00000101888	NEO1	YPL039W	YPL039W
TRAM1/ALG13	ENSG00000101901	TRAM1	YGL047W	ALG13
PHKA1/PRS2	ENSG00000101911	PHKA1	YER099C	PRS2
TNFRSF1A/YOR289W	ENSG00000101935	TNFRSF1A	YOR289W	YOR289W
CACNB1/SET3	ENSG00000101945	CACNB1	YKR029C	SET3
EVI5/PXA2	ENSG00000101986	EVI5	YKL188C	PXA2
PKM/CPT1	ENSG00000102007	PKM	YNL130C	CPT1
DHX29/SAC6	ENSG00000102024	DHX29	YDR129C	SAC6
DNTTIP2/ARD1	ENSG00000102030	DNTTIP2	YHR013C	ARD1
TP53BP1/ISW2	ENSG00000102038	TP53BP1	YOR304W	ISW2
TRO/YGL242C	ENSG00000102048	TRO	YGL242C	YGL242C
RRP15/UME1	ENSG00000102054	RRP15	YPL139C	UME1
RHOA/SMF1	ENSG00000102096	RHOA	YOL122C	SMF1
DHX8/TAZ1	ENSG00000102125	DHX8	YPR140W	TAZ1
PRKCZ/PGK1	ENSG00000102144	PRKCZ	YCR012W	PGK1
SYT1/MDY2	ENSG00000102178	SYT1	YOL111C	MDY2
IDH3G/ATG17	ENSG00000102189	IDH3G	YLR423C	ATG17
ROGDI/PKH1	ENSG00000102225	ROGDI	YDR490C	PKH1
PDZD4/UBP1	ENSG00000102226	PDZD4	YDL122W	UBP1
ROCK1/PAB1	ENSG00000102241	ROCK1	YER165W	PAB1
CBFB/ESS1	ENSG00000102309	CBFB	YJR017C	ESS1
PDK3/ALE1	ENSG00000102312	PDK3	YOR175C	ALE1
HYAL2/KTR1	ENSG00000102385	HYAL2	YOR099W	KTR1
HDAC4/YPL225W	ENSG00000102390	HDAC4	YPL225W	YPL225W
RASSF1/CTR86	ENSG00000102401	RASSF1	YCR054C	CTR86
FGFR3/YPR013C	ENSG00000102554	FGFR3	YPR013C	YPR013C
IFI35/CMK2	ENSG00000102572	IFI35	YOL016C	CMK2
COASY/CDC1	ENSG00000102575	COASY	YDR182W	CDC1
MEF2A/KRE5	ENSG00000102595	MEF2A	YOR336W	KRE5
OTUD5/FUS2	ENSG00000102606	OTUD5	YMR232W	FUS2
TFE3/URA2	ENSG00000102699	TFE3	YJL130C	URA2
TBC1D25/YNL010W	ENSG00000102753	TBC1D25	YNL010W	YNL010W
ACSL4/CIT3	ENSG00000102786	ACSL4	YPR001W	CIT3
INPP5A/RIM11	ENSG00000102882	INPP5A	YMR139W	RIM11
GPKOW/DCC1	ENSG00000102893	GPKOW	YCL016C	DCC1
GRIPAP1/NTF2	ENSG00000102898	GRIPAP1	YER009W	NTF2
FTSJ1/PHO3	ENSG00000102921	FTSJ1	YBR092C	PHO3
POLR1A/STP1	ENSG00000102974	POLR1A	YDR463W	STP1
LAPTM4A/RPN8	ENSG00000103035	LAPTM4A	YOR261C	RPN8
IP6K2/VMR1	ENSG00000103222	IP6K2	YHL035C	VMR1
STON1-GTF2A1L/MUP1	ENSG00000103257	STON1-GTF2A1L	YGR055W	MUP1
SRBD1/NBP35	ENSG00000103274	SRBD1	YGL091C	NBP35
CYFIP1/UBC9	ENSG00000103275	CYFIP1	YDL064W	UBC9
RASGRP2/ARO2	ENSG00000103313	RASGRP2	YGL148W	ARO2
PSME4/EXG1	ENSG00000103319	PSME4	YLR300W	EXG1
IFT80/SUP35	ENSG00000103342	IFT80	YDR172W	SUP35
SIRT2/RSM19	ENSG00000103363	SIRT2	YNR037C	RSM19
ERLEC1/SEC63	ENSG00000103423	ERLEC1	YOR254C	SEC63
PPP2R5B/PEP5	ENSG00000103429	PPP2R5B	YMR231W	PEP5
PYGM/BNA6	ENSG00000103485	PYGM	YFR047C	BNA6
PITX1/SFP1	ENSG00000103495	PITX1	YLR403W	SFP1
TRPC7/SSO1	ENSG00000103496	TRPC7	YPL232W	SSO1
NUP133/TAE1	ENSG00000103510	NUP133	YBR261C	TAE1
NUCKS1/ICY2	ENSG00000103540	NUCKS1	YPL250C	ICY2
VPS35/AI4	ENSG00000103546	VPS35	Q0065	AI4
DNAJA2/BRE1	ENSG00000103549	DNAJA2	YDL074C	BRE1
BCL3/UTP4	ENSG00000103647	BCL3	YDR324C	UTP4
KCNAB2/FUS3	ENSG00000103653	KCNAB2	YBL016W	FUS3
ABCC9/ATS1	ENSG00000103657	ABCC9	YAL020C	ATS1
GAL/YKR023W	ENSG00000103671	GAL	YKR023W	YKR023W
CLEC2D/APL2	ENSG00000103723	CLEC2D	YKL135C	APL2
RORA/FAA1	ENSG00000103740	RORA	YOR317W	FAA1
DRD4/YPT7	ENSG00000103769	DRD4	YML001W	YPT7
TGFBR3/RBA50	ENSG00000103932	TGFBR3	YDR527W	RBA50
KIAA1107/STB2	ENSG00000103942	KIAA1107	YMR053C	STB2
PLA2G10/YKL070W	ENSG00000103966	PLA2G10	YKL070W	YKL070W
ATP1B3/MXR1	ENSG00000104064	ATP1B3	YER042W	MXR1
NEDD4/PEP3	ENSG00000104142	NEDD4	YLR148W	PEP3
PIGB/MSC2	ENSG00000104147	PIGB	YDR205W	MSC2
MAPK6/BRF1	ENSG00000104221	MAPK6	YGR246C	BRF1
GNB5/YOL159C	ENSG00000104299	GNB5	YOL159C	YOL159C
RAB27A/KIN28	ENSG00000104312	RAB27A	YDL108W	KIN28
CECR5/AIM31	ENSG00000104320	CECR5	YML030W	AIM31
UFD1L/POP1	ENSG00000104356	UFD1L	YNL221C	POP1
LRP6/MCK1	ENSG00000104365	LRP6	YNL307C	MCK1
GUCY2C/SOH1	ENSG00000104368	GUCY2C	YGL127C	SOH1
SCT/IKS1	ENSG00000104375	SCT	YJL057C	IKS1
PHRF1/GNA1	ENSG00000104408	PHRF1	YFL017C	GNA1
IKBKAP/EMC2	ENSG00000104412	IKBKAP	YJR088C	EMC2
NUCB2/ARP10	ENSG00000104419	NUCB2	YDR106W	ARP10
PFN2/DAL80	ENSG00000104447	PFN2	YKR034W	DAL80
PTPN3/DAL81	ENSG00000104490	PTPN3	YIR023W	DAL81
SPTB/HUL5	ENSG00000104517	SPTB	YGL141W	HUL5
DAPP1/EFB1	ENSG00000104529	DAPP1	YAL003W	EFB1
FGF10/PSA1	ENSG00000104549	FGF10	YDL055C	PSA1
SMG6/TMT1	ENSG00000104611	SMG6	YER175C	TMT1
EXOC5/BCH2	ENSG00000104613	EXOC5	YKR027W	BCH2
CLTCL1/VPS55	ENSG00000104660	CLTCL1	YJR044C	VPS55
FSTL3/OST3	ENSG00000104723	FSTL3	YOR085W	OST3
DGCR2/UBX3	ENSG00000104805	DGCR2	YDL091C	UBX3
RNF126/GSY1	ENSG00000104812	RNF126	YFR015C	GSY1
MNT/ECI1	ENSG00000104823	MNT	YLR284C	ECI1
ZXDC/TUB2	ENSG00000104833	ZXDC	YFL037W	TUB2
POLB/DIA4	ENSG00000104835	POLB	YHR011W	DIA4
WIPI1/SNP1	ENSG00000104852	WIPI1	YIL061C	SNP1
ASNS/PIH1	ENSG00000104872	ASNS	YHR034C	PIH1
AP3M2/PRP11	ENSG00000104897	AP3M2	YDL043C	PRP11
CNGB1/TRM1	ENSG00000104907	CNGB1	YDR120C	TRM1
ST6GALNAC2/PMI40	ENSG00000104938	ST6GALNAC2	YER003C	PMI40
CHAT/YJU2	ENSG00000104957	CHAT	YKL095W	YJU2
PABPC1/RPL6B	ENSG00000104960	PABPC1	YLR448W	RPL6B
TESK2/CNS1	ENSG00000104969	TESK2	YBR155W	CNS1
C16orf80/TIM44	ENSG00000104980	C16orf80	YIL022W	TIM44
CSNK2A2/CCA1	ENSG00000105011	CSNK2A2	YER168C	CCA1
PTPN21/MAS1	ENSG00000105088	PTPN21	YLR163C	MAS1
EIF2B3/CRH1	ENSG00000105127	EIF2B3	YGR189C	CRH1
CAMK2A/POP4	ENSG00000105171	CAMK2A	YBR257W	POP4
TCOF1/MUK1	ENSG00000105186	TCOF1	YPL070W	MUK1
CDC42/NOP1	ENSG00000105202	CDC42	YDL014W	NOP1
OSBPL3/PGI1	ENSG00000105220	OSBPL3	YBR196C	PGI1
EPHA8/YPK3	ENSG00000105221	EPHA8	YBR028C	YPK3
SLC12A3/GFD2	ENSG00000105229	SLC12A3	YCL036W	GFD2
RAD18/ALF1	ENSG00000105254	RAD18	YNL148C	ALF1
ATP2B1/FCJ1	ENSG00000105281	ATP2B1	YKR016W	FCJ1
NCK2/ASE1	ENSG00000105290	NCK2	YOR058C	ASE1
MAP4K4/PRO1	ENSG00000105323	MAP4K4	YDR300C	PRO1
RPL31/CDH1	ENSG00000105325	RPL31	YGL003C	CDH1
WDR1/YML6	ENSG00000105364	WDR1	YML025C	YML6
SNX13/RSC3	ENSG00000105369	SNX13	YDR303C	RSC3
ARHGAP10/QDR1	ENSG00000105370	ARHGAP10	YIL120W	QDR1
RPS6KA2/RPS19B	ENSG00000105372	RPS6KA2	YNL302C	RPS19B
ING3/NOP53	ENSG00000105373	ING3	YPL146C	NOP53
WBSCR22/CIR1	ENSG00000105379	WBSCR22	YGR207C	CIR1
SEL1L/AVT7	ENSG00000105388	SEL1L	YIL088C	AVT7
TRIP13/SLT2	ENSG00000105397	TRIP13	YHR030C	SLT2
ATP6AP1/SEC17	ENSG00000105402	ATP6AP1	YBL050W	SEC17
TCF3/YIP3	ENSG00000105404	TCF3	YNL044W	YIP3
TRIB2/ERD2	ENSG00000105438	TRIB2	YBL040C	ERD2
DAZAP1/SYT1	ENSG00000105443	DAZAP1	YPR095C	SYT1
MBD3/RSA4	ENSG00000105447	MBD3	YCR072C	RSA4
PRLH/PLB3	ENSG00000105499	PRLH	YOL011W	PLB3
HLTF/TPD3	ENSG00000105568	HLTF	YAL016W	TPD3
CPSF1/KAP95	ENSG00000105576	CPSF1	YLR347C	KAP95
CDH19/CCC1	ENSG00000105607	CDH19	YLR220W	CCC1
PDCD2/NRG1	ENSG00000105610	PDCD2	YDR043C	NRG1
PRKACA/PRP31	ENSG00000105618	PRKACA	YGR091W	PRP31
LPHN1/PRM7	ENSG00000105662	LPHN1	YDL039C	PRM7
ACTN1/SEC28	ENSG00000105669	ACTN1	YIL076W	SEC28
RPS6KA6/DBP8	ENSG00000105671	RPS6KA6	YHR169W	DBP8
EPN2/SFG1	ENSG00000105676	EPN2	YOR315W	SFG1
PTPN18/YRB30	ENSG00000105698	PTPN18	YGL164C	YRB30
LIMS2/FPR2	ENSG00000105701	LIMS2	YDR519W	FPR2
LNX1/TPK2	ENSG00000105723	LNX1	YPL203W	TPK2
TFRC/SPF1	ENSG00000105726	TFRC	YEL031W	SPF1
SREBF1/PDR17	ENSG00000105737	SREBF1	YNL264C	PDR17
TRPC5/GLO4	ENSG00000105755	TRPC5	YOR040W	GLO4
AFF4/ZUO1	ENSG00000105821	AFF4	YGR285C	ZUO1
UBE2D1/BET1	ENSG00000105829	UBE2D1	YIL004C	BET1
MPP5/DET1	ENSG00000105852	MPP5	YDR051C	DET1
SMC1A/POL31	ENSG00000105854	SMC1A	YJR006W	POL31
HSD17B10/YKL069W	ENSG00000105855	HSD17B10	YKL069W	YKL069W
MARK2/ZIM17	ENSG00000105866	MARK2	YNL310C	ZIM17
HMMR/HOS4	ENSG00000105887	HMMR	YIL112W	HOS4
CHFR/YGR066C	ENSG00000105939	CHFR	YGR066C	YGR066C
TRHDE/KGD1	ENSG00000105953	TRHDE	YIL125W	KGD1
P4HA2/YHR131C	ENSG00000105974	P4HA2	YHR131C	YHR131C
FCGR2B/PRR2	ENSG00000105976	FCGR2B	YDL214C	PRR2
NFATC3/JJJ1	ENSG00000105993	NFATC3	YNL227C	JJJ1
ACADVL/RIM1	ENSG00000106028	ACADVL	YCR028C-A	RIM1
FBXW11/ARO3	ENSG00000106052	FBXW11	YDR035W	ARO3
ACAP1/YBR139W	ENSG00000106066	ACAP1	YBR139W	YBR139W
CRMP1/YCR099C	ENSG00000106069	CRMP1	YCR099C	YCR099C
DERL2/PEP12	ENSG00000106089	DERL2	YOR036W	PEP12
NDE1/GRS2	ENSG00000106105	NDE1	YPR081C	GRS2
MRVI1/GIS3	ENSG00000106125	MRVI1	YLR094C	GIS3
AP1M1/FCY22	ENSG00000106128	AP1M1	YER060W-A	FCY22
PVR/PRT1	ENSG00000106263	PVR	YOR361C	PRT1
IKBKG/YLR179C	ENSG00000106333	IKBKG	YLR179C	YLR179C
XRCC1/NOP15	ENSG00000106344	XRCC1	YNL110C	NOP15
SCARB1/IMD3	ENSG00000106348	SCARB1	YLR432W	IMD3
MCM2/LSM5	ENSG00000106355	MCM2	YER146W	LSM5
TP63/YOR152C	ENSG00000106366	TP63	YOR152C	YOR152C
LLGL2/KTR3	ENSG00000106397	LLGL2	YBR205W	KTR3
NLE1/VPS71	ENSG00000106400	NLE1	YML041C	VPS71
SDHA/OPI3	ENSG00000106404	SDHA	YJR073C	OPI3
SMARCE1/YIL166C	ENSG00000106571	SMARCE1	YIL166C	YIL166C
KDM5A/PRE8	ENSG00000106588	KDM5A	YML092C	PRE8
ADAM11/MRPL32	ENSG00000106591	ADAM11	YCR003W	MRPL32
PPP2R3A/RHB1	ENSG00000106615	PPP2R3A	YCR027C	RHB1
FERMT2/SDS23	ENSG00000106617	FERMT2	YGL056C	SDS23
ABCB11/YDL157C	ENSG00000106628	ABCB11	YDL157C	YDL157C
CD5L/NIP100	ENSG00000106665	CD5L	YPL174C	NIP100
PTGS2/VMA21	ENSG00000106688	PTGS2	YGR105W	VMA21
IGF2BP2/CKS1	ENSG00000106723	IGF2BP2	YBR135W	CKS1
MAP3K13/RRP9	ENSG00000106789	MAP3K13	YPR137W	RRP9
ST6GAL1/HSL1	ENSG00000106799	ST6GAL1	YKL101W	HSL1
VDAC1P1/NAN1	ENSG00000106829	VDAC1P1	YPL126W	NAN1
PICALM/DFG16	ENSG00000106952	PICALM	YOR030W	DFG16
NSF/OAF1	ENSG00000106991	NSF	YAL051W	OAF1
GLI2/ADK2	ENSG00000106992	GLI2	YER170W	ADK2
CLASP1/FRQ1	ENSG00000107130	CLASP1	YDR373W	FRQ1
MRPS34/SCP160	ENSG00000107164	MRPS34	YJL080C	SCP160
NOTCH3/PSD1	ENSG00000107186	NOTCH3	YNL169C	PSD1
CLNS1A/SPG4	ENSG00000107187	CLNS1A	YMR107W	SPG4
PPP2R2C/MPH1	ENSG00000107201	PPP2R2C	YIR002C	MPH1
TEAD2/MBF1	ENSG00000107223	TEAD2	YOR298C-A	MBF1
EED/MRF1	ENSG00000107242	EED	YGL143C	MRF1
CDHR2/SNL1	ENSG00000107262	CDHR2	YIL016W	SNL1
SNCB/SEN1	ENSG00000107290	SNCB	YLR430W	SEN1
TSG101/PDR10	ENSG00000107331	TSG101	YOR328W	PDR10
ATP2A3/YNL144C	ENSG00000107341	ATP2A3	YNL144C	YNL144C
CA12/GAT1	ENSG00000107485	CA12	YFL021W	GAT1
MGLL/MDS3	ENSG00000107518	MGLL	YGL197W	MDS3
NTN4/PEX13	ENSG00000107554	NTN4	YLR191W	PEX13
BCS1L/DPB11	ENSG00000107560	BCS1L	YJL090C	DPB11
NUAK1/PHB1	ENSG00000107566	NUAK1	YGR132C	PHB1
SLC24A1/RPG1	ENSG00000107581	SLC24A1	YBR079C	RPG1
SCARF1/PET18	ENSG00000107611	SCARF1	YCR020C	PET18
LMAN1/ROK1	ENSG00000107625	LMAN1	YGL171W	ROK1
PTPLAD1/NSE4	ENSG00000107672	PTPLAD1	YDL105W	NSE4
IPCEF1/ATG26	ENSG00000107679	IPCEF1	YLR189C	ATG26
ZZEF1/CNA1	ENSG00000107758	ZZEF1	YLR433C	CNA1
ENO1/MPM1	ENSG00000107771	ENO1	YJL066C	MPM1
SLC12A1/YCR051W	ENSG00000107854	SLC12A1	YCR051W	YCR051W
C19orf10/GEA1	ENSG00000107862	C19orf10	YJR031C	GEA1
ANO8/SAC7	ENSG00000107863	ANO8	YDR389W	SAC7
ARHGEF10L/BCP1	ENSG00000107949	ARHGEF10L	YDR361C	BCP1
TXK/YOL098C	ENSG00000107959	TXK	YOL098C	YOL098C
KCNQ2/TRX1	ENSG00000108010	KCNQ2	YLR043C	TRX1
TACR2/NUP159	ENSG00000108021	TACR2	YIL115C	NUP159
ACTR6/FRA1	ENSG00000108039	ACTR6	YLL029W	FRA1
TIPIN/SMC3	ENSG00000108055	TIPIN	YJL074C	SMC3
SRI/RTS3	ENSG00000108091	SRI	YGR161C	RTS3
EIF4G3/PCL1	ENSG00000108100	EIF4G3	YNL289W	PCL1
NUP37/CYC7	ENSG00000108107	NUP37	YEL039C	CYC7
SEMA3A/CAF120	ENSG00000108175	SEMA3A	YNL278W	CAF120
SEMA3C/YHI9	ENSG00000108187	SEMA3C	YHR029C	YHI9
ACAT1/HED1	ENSG00000108256	ACAT1	YDR014W-A	HED1
CELSR1/ADA2	ENSG00000108264	CELSR1	YDR448W	ADA2
ZNF638/PUP3	ENSG00000108294	ZNF638	YER094C	PUP3
ADD2/CWC25	ENSG00000108296	ADD2	YNL245C	CWC25
FGF4/NHP6A	ENSG00000108312	FGF4	YPR052C	NHP6A
RASAL2/YNL019C	ENSG00000108342	RASAL2	YNL019C	YNL019C
MARK3/RPN3	ENSG00000108344	MARK3	YER021W	RPN3
SLC25A3/TRK1	ENSG00000108349	SLC25A3	YJL129C	TRK1
FOSL2/SEE1	ENSG00000108370	FOSL2	YIL064W	SEE1
FRYL/FUN19	ENSG00000108375	FRYL	YAL034C	FUN19
FSCN1/SPR28	ENSG00000108387	FSCN1	YDR218C	SPR28
ACTB/DMA1	ENSG00000108395	ACTB	YHR115C	DMA1
PLD1/RPN10	ENSG00000108424	PLD1	YHR200W	RPN10
WDR62/BOS1	ENSG00000108433	WDR62	YLR078C	BOS1
DLG1/ATG4	ENSG00000108510	DLG1	YNL223W	ATG4
RAB7A/SFC1	ENSG00000108528	RAB7A	YJR095W	SFC1
BCAP29/VTC2	ENSG00000108551	BCAP29	YFL004W	VTC2
SART3/DOP1	ENSG00000108576	SART3	YDR141C	DOP1
ARHGAP15/LAP3	ENSG00000108578	ARHGAP15	YNL239W	LAP3
PAX2/GOS1	ENSG00000108587	PAX2	YHL031C	GOS1
EXOSC7/SPB1	ENSG00000108592	EXOSC7	YCL054W	SPB1
KIFAP3/RSC6	ENSG00000108604	KIFAP3	YCR052W	RSC6
MCM6/YML108W	ENSG00000108641	MCM6	YML108W	YML108W
REXO2/RRP5	ENSG00000108651	REXO2	YMR229C	RRP5
RBM7/DED1	ENSG00000108654	RBM7	YOR204W	DED1
RBMS2/GEA2	ENSG00000108669	RBMS2	YEL022W	GEA2
BAZ2A/RPN6	ENSG00000108671	BAZ2A	YDL097C	RPN6
PTPN23/YDL057W	ENSG00000108700	PTPN23	YDL057W	YDL057W
MLH1/SPT7	ENSG00000108773	MLH1	YBR081C	SPT7
UNG/YPT6	ENSG00000108774	UNG	YLR262C	YPT6
KLHL20/MAM1	ENSG00000108799	KLHL20	YER106W	MAM1
RGS11/MRP7	ENSG00000108826	RGS11	YNL005C	MRP7
PLXNA2/RHO5	ENSG00000108830	PLXNA2	YNL180C	RHO5
SPAG5/HOS2	ENSG00000108840	SPAG5	YGL194C	HOS2
ANKRD13A/LUC7	ENSG00000108848	ANKRD13A	YDL087C	LUC7
TPD52/CHS2	ENSG00000108854	TPD52	YBR038W	CHS2
ACACB/MSG5	ENSG00000108861	ACACB	YNL053W	MSG5
TRAF4/SNU114	ENSG00000108883	TRAF4	YKL173W	SNU114
PAG1/FAA2	ENSG00000108946	PAG1	YER015W	FAA2
GPATCH1/LOT5	ENSG00000108953	GPATCH1	YKL183W	LOT5
ICAM3/YPL162C	ENSG00000108984	ICAM3	YPL162C	YPL162C
NT5C2/YNL035C	ENSG00000109046	NT5C2	YNL035C	YNL035C
MCAM/YIR042C	ENSG00000109065	MCAM	YIR042C	YIR042C
GPC4/SPT6	ENSG00000109111	GPC4	YGR116W	SPT6
CAMSAP3/POM33	ENSG00000109133	CAMSAP3	YLL023C	POM33
RAP1GAP/AVO2	ENSG00000109320	RAP1GAP	YMR068W	AVO2
XAB2/MRK1	ENSG00000109339	XAB2	YDL079C	MRK1
ARHGEF1/MGE1	ENSG00000109519	ARHGEF1	YOR232W	MGE1
STXBP2/GAR1	ENSG00000109534	STXBP2	YHR089C	GAR1
MAP2K7/TRM9	ENSG00000109536	MAP2K7	YML014W	TRM9
NMRK2/GEF1	ENSG00000109572	NMRK2	YJR040W	GEF1
DGKD/PRP43	ENSG00000109606	DGKD	YGL120C	PRP43
CTTNBP2/DRS2	ENSG00000109654	CTTNBP2	YAL026C	DRS2
ACTL6B/CDC4	ENSG00000109670	ACTL6B	YFL009W	CDC4
RARB/HSP78	ENSG00000109689	RARB	YDR258C	HSP78
TOP2B/TAH18	ENSG00000109756	TOP2B	YPR048W	TAH18
NFKB2/PEX28	ENSG00000109775	NFKB2	YHR150W	PEX28
PPP1R12B/USV1	ENSG00000109787	PPP1R12B	YPL230W	USV1
DNAJC10/GPM3	ENSG00000109814	DNAJC10	YOL056W	GPM3
GTF3C1/FMP52	ENSG00000109854	GTF3C1	YER004W	FMP52
IL4R/LDB16	ENSG00000109861	IL4R	YCL005W	LDB16
USP33/ELP4	ENSG00000109911	USP33	YPL101W	ELP4
PAK3/ZPR1	ENSG00000109917	PAK3	YGR211W	ZPR1
DCX/SSB1	ENSG00000109971	DCX	YDL229W	SSB1
SNRPA/IRS4	ENSG00000110047	SNRPA	YKR019C	IRS4
SPAG6/OSH3	ENSG00000110048	SPAG6	YHR073W	OSH3
EXOSC5/SAP185	ENSG00000110075	EXOSC5	YJL098W	SAP185
DYNC1I2/YAT1	ENSG00000110090	DYNC1I2	YAR035W	YAT1
APBB1IP/CLB1	ENSG00000110092	APBB1IP	YGR108W	CLB1
LRCH4/PRP19	ENSG00000110107	LRCH4	YLL036C	PRP19
FAM76B/DMA2	ENSG00000110171	FAM76B	YNL116W	DMA2
SIRT6/PHO91	ENSG00000110344	SIRT6	YNR013C	PHO91
TYR/YFL066C	ENSG00000110367	TYR	YFL066C	YFL066C
POLD3/REC104	ENSG00000110395	POLD3	YHR157W	REC104
ACTN2/YPK2	ENSG00000110422	ACTN2	YMR104C	YPK2
CAPZB/SED4	ENSG00000110427	CAPZB	YCR067C	SED4
PHF17/LAT1	ENSG00000110435	PHF17	YNL071W	LAT1
UBE2A/YNL247W	ENSG00000110619	UBE2A	YNL247W	YNL247W
FGFR1/TOM70	ENSG00000110711	FGFR1	YNL121C	TOM70
FKBP6/NUP116	ENSG00000110713	FKBP6	YMR047C	NUP116
GTF2I/EKI1	ENSG00000110721	GTF2I	YDR147W	EKI1
SMC1B/TFB1	ENSG00000110768	SMC1B	YDR311W	TFB1
FBLN1/NAS2	ENSG00000110801	FBLN1	YIL007C	NAS2
ITGA8/SPC19	ENSG00000110841	ITGA8	YDR201W	SPC19
CST7/PAR32	ENSG00000110851	CST7	YDL173W	PAR32
MAP2/CRN1	ENSG00000110880	MAP2	YLR429W	CRN1
PIAS2/CAX4	ENSG00000110881	PIAS2	YGR036C	CAX4
AMPH/CHA4	ENSG00000110887	AMPH	YLR098C	CHA4
ARAF/ERG12	ENSG00000110921	ARAF	YMR208W	ERG12
MCCC1/HAL5	ENSG00000110931	MCCC1	YJL165C	HAL5
FAP/ATP2	ENSG00000110955	FAP	YJR121W	ATP2
NEBL/YFL067W	ENSG00000111011	NEBL	YFL067W	YFL067W
UBE2K/MAP2	ENSG00000111142	UBE2K	YBL091C	MAP2
PIK3C3/LAP2	ENSG00000111144	PIK3C3	YNL045W	LAP2
N4BP2/PMT2	ENSG00000111203	N4BP2	YAL023C	PMT2
SYNJ2/FKH2	ENSG00000111206	SYNJ2	YNL068C	FKH2
ADCY2/RPS24B	ENSG00000111241	ADCY2	YIL069C	RPS24B
PPP2R5C/ALD5	ENSG00000111275	PPP2R5C	YER073W	ALD5
RBFOX1/YHR177W	ENSG00000111321	RBFOX1	YHR177W	YHR177W
GNB1/TFB4	ENSG00000111358	GNB1	YPR056W	TFB4
HOXA9/SSO2	ENSG00000111450	HOXA9	YMR183C	SSO2
EDN1/RET3	ENSG00000111481	EDN1	YPL010W	RET3
MLLT10/MET18	ENSG00000111530	MLLT10	YIL128W	MET18
ADCYAP1R1/RHO2	ENSG00000111540	ADCYAP1R1	YNL090W	RHO2
NRD1/NUP84	ENSG00000111581	NRD1	YDL116W	NUP84
VDAC3/CDC36	ENSG00000111596	VDAC3	YDL165W	CDC36
PCM1/TOF1	ENSG00000111602	PCM1	YNL273W	TOF1
CBFA2T2/TDH3	ENSG00000111640	CBFA2T2	YGR192C	TDH3
DBC1/NOP2	ENSG00000111641	DBC1	YNL061W	NOP2
ITCH/SNF2	ENSG00000111642	ITCH	YOR290C	SNF2
TP73/ERR3	ENSG00000111674	TP73	YMR323W	ERR3
TOLLIP/YGR153W	ENSG00000111679	TOLLIP	YGR153W	YGR153W
UBE2D4/SIP2	ENSG00000111725	UBE2D4	YGL208W	SIP2
RUNX1T1/CTF19	ENSG00000111732	RUNX1T1	YPL018W	CTF19
THOC1/CDA1	ENSG00000111752	THOC1	YLR307W	CDA1
OSBPL6/WHI4	ENSG00000111786	OSBPL6	YDL224C	WHI4
SLC1A3/MTF1	ENSG00000111802	SLC1A3	YMR228W	MTF1
XRCC5/GIR2	ENSG00000111832	XRCC5	YDR152W	GIR2
LXN/ASF1	ENSG00000111875	LXN	YJL115W	ASF1
SP140/CEG1	ENSG00000111880	SP140	YGL130W	CEG1
MKNK1/YER121W	ENSG00000111907	MKNK1	YER121W	YER121W
TNS1/YJL028W	ENSG00000112033	TNS1	YJL028W	YJL028W
REXO1/STE3	ENSG00000112038	REXO1	YKL178C	STE3
SAR1A/HOG1	ENSG00000112062	SAR1A	YLR113W	HOG1
CDC14A/MEP3	ENSG00000112077	CDC14A	YPR138C	MEP3
RAPGEF3/GAS1	ENSG00000112079	RAPGEF3	YMR307W	GAS1
CEACAM1/YHR009C	ENSG00000112096	CEACAM1	YHR009C	YHR009C
SENP1/MCM5	ENSG00000112118	SENP1	YLR274W	MCM5
DUSP13/FAR10	ENSG00000112130	DUSP13	YLR238W	FAR10
CIC/HRT3	ENSG00000112146	CIC	YLR097C	HRT3
LIPE/MDN1	ENSG00000112159	LIPE	YLR106C	MDN1
FDFT1/HUR1	ENSG00000112164	FDFT1	YGL168W	HUR1
PAFAH1B3/SRV2	ENSG00000112186	PAFAH1B3	YNL138W	SRV2
OPHN1/MET22	ENSG00000112200	OPHN1	YOL064C	MET22
KIF22/AIR1	ENSG00000112214	KIF22	YIL079C	AIR1
SCGN/SSN8	ENSG00000112237	SCGN	YNL025C	SSN8
PGM1/XPT1	ENSG00000112242	PGM1	YJR133W	XPT1
DDX1/SLH1	ENSG00000112249	DDX1	YGR271W	SLH1
DNM2/YJL132W	ENSG00000112293	DNM2	YJL132W	YJL132W
EPB41L2/UGA2	ENSG00000112294	EPB41L2	YBR006W	UGA2
RIMS1/ZPS1	ENSG00000112319	RIMS1	YOL154W	ZPS1
STX7/MVP1	ENSG00000112335	STX7	YMR004W	MVP1
RABL2B/SKI7	ENSG00000112339	RABL2B	YOR076C	SKI7
KEAP1/PEX7	ENSG00000112357	KEAP1	YDR142C	PEX7
PTPRH/GON7	ENSG00000112531	PTPRH	YJL184W	GON7
EPHA6/ENP1	ENSG00000112578	EPHA6	YBR247C	ENP1
SCTR/SPT15	ENSG00000112592	SCTR	YER148W	SPT15
RFX3/PEX14	ENSG00000112624	RFX3	YGL153W	PEX14
RIF1/RML2	ENSG00000112651	RIF1	YEL050C	RML2
RAB21/MCM1	ENSG00000112658	RAB21	YMR043W	MCM1
SLC4A4/SEC5	ENSG00000112685	SLC4A4	YDR166C	SEC5
SMARCA2/ULP2	ENSG00000112701	SMARCA2	YIL031W	ULP2
RDH8/PRP45	ENSG00000112739	RDH8	YAL032C	PRP45
SESN1/FUN26	ENSG00000112759	SESN1	YAL022C	FUN26
MID2/HIS4	ENSG00000112769	MID2	YCL030C	HIS4
COL5A3/GTO3	ENSG00000112782	COL5A3	YMR251W	GTO3
SRCAP/YMR124W	ENSG00000112851	SRCAP	YMR124W	YMR124W
KIAA0020/PAP2	ENSG00000112941	KIAA0020	YOL115W	PAP2
CPB2/FRE2	ENSG00000112964	CPB2	YKL220C	FRE2
CHRNA3/ERG13	ENSG00000112972	CHRNA3	YML126C	ERG13
KCNN2/ERP4	ENSG00000112983	KCNN2	YOR016C	ERP4
CNOT4/SSA3	ENSG00000113013	CNOT4	YBL075C	SSA3
PSEN1/AEP3	ENSG00000113048	PSEN1	YPL005W	AEP3
CPOX/GAS3	ENSG00000113100	CPOX	YMR215W	GAS3
MOK/SWH1	ENSG00000113163	MOK	YAR042W	SWH1
HSP90AA1/RCK2	ENSG00000113263	HSP90AA1	YLR248W	RCK2
RBL1/APE3	ENSG00000113269	RBL1	YBR286W	APE3
DLGAP4/THG1	ENSG00000113272	DLGAP4	YGR024C	THG1
CFHR2/ENT5	ENSG00000113282	CFHR2	YDR153C	ENT5
NDC80/CCR4	ENSG00000113300	NDC80	YAL021C	CCR4
AP4E1/SAN1	ENSG00000113312	AP4E1	YDR143C	SAN1
RSBN1/MSH3	ENSG00000113318	RSBN1	YCR092C	MSH3
MAGI3/BUD5	ENSG00000113319	MAGI3	YCR038C	BUD5
CXCL2/RNT1	ENSG00000113360	CXCL2	YMR239C	RNT1
AFP/SUB1	ENSG00000113387	AFP	YMR039C	SUB1
COL4A4/FAT1	ENSG00000113396	COL4A4	YBR041W	FAT1
OSTM1/MST1	ENSG00000113407	OSTM1	YKL194C	MST1
CDH7/DIA3	ENSG00000113448	CDH7	YDL024C	DIA3
PCNP/YDR514C	ENSG00000113532	PCNP	YDR514C	YDR514C
ARG2/SOL2	ENSG00000113552	ARG2	YCR073W-A	SOL2
MEF2C/SKP1	ENSG00000113558	MEF2C	YDR328C	SKP1
PTPRC/PPH22	ENSG00000113575	PTPRC	YDL188C	PPH22
CACNA1S/CKB1	ENSG00000113578	CACNA1S	YGL019W	CKB1
PKP1/FLO9	ENSG00000113580	PKP1	YAL063C	FLO9
UBA5/SFB2	ENSG00000113615	UBA5	YNL049C	SFB2
STK17B/MRPL1	ENSG00000113645	STK17B	YDR116C	MRPL1
CDC14B/PRP40	ENSG00000113649	CDC14B	YKL012W	PRP40
ZNF510/HSP10	ENSG00000113657	ZNF510	YOR020C	HSP10
LRP2/RNH70	ENSG00000113712	LRP2	YGR276C	RNH70
ZNF506/CEM1	ENSG00000113719	ZNF506	YER061C	CEM1
DUSP12/PKC1	ENSG00000113721	DUSP12	YBL105C	PKC1
ENSG00000081770/ARP4	ENSG00000113812	ENSG00000081770	YJL081C	ARP4
CADPS2/EST2	ENSG00000113889	CADPS2	YLR318W	EST2
HSPB11/SWI5	ENSG00000113916	HSPB11	YDR146C	SWI5
IL12RB2/EMP46	ENSG00000114013	IL12RB2	YLR080W	EMP46
SMARCD3/OGG1	ENSG00000114026	SMARCD3	YML060W	OGG1
FYB/UFD4	ENSG00000114062	FYB	YKL010C	UFD4
MPP4/VID28	ENSG00000114098	MPP4	YIL017C	VID28
STRADB/AAD14	ENSG00000114115	STRADB	YNL331C	AAD14
BZW1/RIM2	ENSG00000114120	BZW1	YBR192W	RIM2
PGR/APC11	ENSG00000114125	PGR	YDL008W	APC11
ME2/BDF1	ENSG00000114166	ME2	YLR399C	BDF1
C5orf22/ARC19	ENSG00000114209	C5orf22	YKL013C	ARC19
CCNT2/BCY1	ENSG00000114302	CCNT2	YIL033C	BCY1
EPB41L3/UBP3	ENSG00000114316	EPB41L3	YER151C	UBP3
COBLL1/RPL24A	ENSG00000114391	COBLL1	YGL031C	RPL24A
DLG3/YMR315W	ENSG00000114416	DLG3	YMR315W	YMR315W
TRAF5/GPB2	ENSG00000114423	TRAF5	YAL056W	GPB2
MRPL22/GLC3	ENSG00000114480	MRPL22	YEL011W	GLC3
GEMIN5/URA3	ENSG00000114491	GEMIN5	YEL021W	URA3
OPRK1/NRD1	ENSG00000114503	OPRK1	YNL251C	NRD1
NFE2L1/VMA1	ENSG00000114573	NFE2L1	YDL185W	VMA1
GSK3B/RRT13	ENSG00000114650	GSK3B	YER066W	RRT13
ITGB5/YDR415C	ENSG00000114738	ITGB5	YDR415C	YDR415C
ERC1/HFI1	ENSG00000114745	ERC1	YPL254W	HFI1
XPO1/SUI1	ENSG00000114784	XPO1	YNL244C	SUI1
PALB2/CPS1	ENSG00000114786	PALB2	YJL172W	CPS1
DOPEY1/CPR4	ENSG00000114857	DOPEY1	YCR069W	CPR4
BCKDHB/TIF4631	ENSG00000114867	BCKDHB	YGR162W	TIF4631
KAT6A/ORM1	ENSG00000114978	KAT6A	YGR038W	ORM1
ULK2/FAB1	ENSG00000115020	ULK2	YFR019W	FAB1
GRHL2/ARP1	ENSG00000115073	GRHL2	YHR129C	ARP1
TNPO1/ARP3	ENSG00000115091	TNPO1	YJR065C	ARP3
P2RX5/ARG8	ENSG00000115107	P2RX5	YOL140W	ARG8
ITGAE/NOP4	ENSG00000115128	ITGAE	YPL043W	NOP4
DIS3/ZTA1	ENSG00000115129	DIS3	YBR046C	ZTA1
PIBF1/YLR177W	ENSG00000115145	PIBF1	YLR177W	YLR177W
ENSG00000083622/GUT2	ENSG00000115159	ENSG00000083622	YIL155C	GUT2
NUFIP1/HHT2	ENSG00000115163	NUFIP1	YNL031C	HHT2
RRAGB/HRK1	ENSG00000115170	RRAGB	YOR267C	HRK1
CYLD/YML079W	ENSG00000115207	CYLD	YML079W	YML079W
SLC27A5/GCN3	ENSG00000115211	SLC27A5	YKR026C	GCN3
ZNF324/RPN11	ENSG00000115233	ZNF324	YFR004W	RPN11
ZNF446/CYR1	ENSG00000115241	ZNF446	YJL005W	CYR1
ZNF8/YIM1	ENSG00000115252	ZNF8	YMR152W	YIM1
RPS5/PRB1	ENSG00000115257	RPS5	YEL060C	PRB1
FAT1/PEF1	ENSG00000115271	FAT1	YGR058W	PEF1
YTHDC1/CWH41	ENSG00000115275	YTHDC1	YGL027C	CWH41
CHMP2B/DNF3	ENSG00000115306	CHMP2B	YMR162C	DNF3
PPIE/CUE4	ENSG00000115307	PPIE	YML101C	CUE4
ZMPSTE24/HTB2	ENSG00000115350	ZMPSTE24	YBL002W	HTB2
NOA1/SLX1	ENSG00000115392	NOA1	YBR228W	SLX1
REST/BSC2	ENSG00000115414	REST	YDR275W	BSC2
SSH1/BLI1	ENSG00000115415	SSH1	YKL061W	BLI1
GSTP1/GMH1	ENSG00000115446	GSTP1	YKR030W	GMH1
APLP2/CCT4	ENSG00000115484	APLP2	YDL143W	CCT4
SLCO1A2/PLP1	ENSG00000115514	SLCO1A2	YDR183W	PLP1
WBP11/HSH155	ENSG00000115524	WBP11	YMR288W	HSH155
EIF3I/VPS24	ENSG00000115561	EIF3I	YKL041W	VPS24
TXLNA/YDR266C	ENSG00000115568	TXLNA	YDR266C	YDR266C
APOB/FLO1	ENSG00000115602	APOB	YAR050W	FLO1
NCOA1/ZAP1	ENSG00000115641	NCOA1	YJL056C	ZAP1
KIF3C/SPO12	ENSG00000115648	KIF3C	YHR152W	SPO12
RAB10/DUR3	ENSG00000115665	RAB10	YHL016C	DUR3
GCKR/SDS22	ENSG00000115685	GCKR	YKL193C	SDS22
HADHA/SPO11	ENSG00000115750	HADHA	YHL022C	SPO11
MAPRE3/CNB1	ENSG00000115756	MAPRE3	YKL190W	CNB1
CAD/SPE1	ENSG00000115758	CAD	YKL184W	SPE1
CD59/RPL23A	ENSG00000115762	CD59	YBL087C	RPL23A
CD82/GRH1	ENSG00000115806	CD82	YDR517W	GRH1
ATRX/FAR8	ENSG00000115808	ATRX	YMR029C	FAR8
TAF9/AAC1	ENSG00000115840	TAF9	YMR056C	AAC1
FCN1/YMR114C	ENSG00000115850	FCN1	YMR114C	YMR114C
MECOM/DPS1	ENSG00000115866	MECOM	YLL018C	DPS1
SCAMP1/NOP6	ENSG00000115875	SCAMP1	YDL213C	NOP6
PREP/CDC25	ENSG00000115904	PREP	YLR310C	CDC25
HACE1/BNA5	ENSG00000115919	HACE1	YLR231C	BNA5
SEH1L/VRP1	ENSG00000115935	SEH1L	YLR337C	VRP1
WDR47/KRR1	ENSG00000115946	WDR47	YCL059C	KRR1
OVGP1/CDC6	ENSG00000115947	OVGP1	YJL194W	CDC6
MAP3K4/MRPS18	ENSG00000115963	MAP3K4	YNL306W	MRPS18
PILRA/SRB5	ENSG00000115966	PILRA	YGR104C	SRB5
IGSF9/RVB2	ENSG00000115993	IGSF9	YPL235W	RVB2
ABCB1/FKS1	ENSG00000116001	ABCB1	YLR342W	FKS1
AKR1B1/SMT3	ENSG00000116030	AKR1B1	YDR510W	SMT3
CPNE3/SSZ1	ENSG00000116044	CPNE3	YHR064C	SSZ1
RRN3/IRC24	ENSG00000116096	RRN3	YIR036C	IRC24
CTTN/NRM1	ENSG00000116127	CTTN	YNR009W	NRM1
MTIF2/YOX1	ENSG00000116132	MTIF2	YML027W	YOX1
TTC39A/ALO1	ENSG00000116133	TTC39A	YML086C	ALO1
EPS15/RFA3	ENSG00000116147	EPS15	YJL173C	RFA3
ORC1/GPX2	ENSG00000116157	ORC1	YBR244W	GPX2
MGST2/STE14	ENSG00000116237	MGST2	YDR410C	STE14
CHERP/RPL22A	ENSG00000116251	CHERP	YLR061W	RPL22A
ATG16L1/RAD26	ENSG00000116254	ATG16L1	YJR035W	RAD26
USP40/DCG1	ENSG00000116266	USP40	YIR030C	DCG1
RAD54L/NPL3	ENSG00000116350	RAD54L	YDR432W	NPL3
MAST2/TFC6	ENSG00000116455	MAST2	YDR362C	TFC6
DNAJA1/ATP4	ENSG00000116459	DNAJA1	YPL078C	ATP4
B4GALT1/YPT31	ENSG00000116473	B4GALT1	YER031C	YPT31
CHMP5/BYE1	ENSG00000116539	CHMP5	YKL005C	BYE1
NFX1/WHI3	ENSG00000116560	NFX1	YNL197C	WHI3
DIMT1/SPE3	ENSG00000116649	DIMT1	YPR069C	SPE3
IPO11/STB6	ENSG00000116661	IPO11	YKL072W	STB6
EIF2AK1/MAD2	ENSG00000116670	EIF2AK1	YJL030W	MAD2
EPDR1/YEL023C	ENSG00000116678	EPDR1	YEL023C	YEL023C
SEPHS1/YLH47	ENSG00000116679	SEPHS1	YPR125W	YLH47
MRPL28/FZO1	ENSG00000116688	MRPL28	YBR179C	FZO1
CEACAM6/EBS1	ENSG00000116698	CEACAM6	YDR206W	EBS1
RBM22/GCD14	ENSG00000116731	RBM22	YJL125C	GCD14
TMED2/YER077C	ENSG00000116750	TMED2	YER077C	YER077C
ERO1LB/HSH49	ENSG00000116754	ERO1LB	YOR319W	HSH49
ZFAND6/SOR2	ENSG00000116791	ZFAND6	YDL246C	SOR2
TXLNG/SLC1	ENSG00000116906	TXLNG	YDL052C	SLC1
PPEF1/RPS12	ENSG00000116918	PPEF1	YOR369C	RPS12
LAT2/YBP1	ENSG00000116954	LAT2	YBR216C	YBP1
HUWE1/POS5	ENSG00000116962	HUWE1	YPL188W	POS5
ZW10/YIL161W	ENSG00000116977	ZW10	YIL161W	YIL161W
ALG9/RPS10A	ENSG00000116983	ALG9	YOR293W	RPS10A
MYBPC2/MHT1	ENSG00000116984	MYBPC2	YLL062C	MHT1
NOX4/SLM2	ENSG00000117020	NOX4	YNL047C	SLM2
ACOX3/RIB5	ENSG00000117091	ACOX3	YBR256C	RIB5
MTMR2/MIF2	ENSG00000117114	MTMR2	YKL089W	MIF2
PPP1R15A/SDH2	ENSG00000117118	PPP1R15A	YLL041C	SDH2
HSD17B14/SSF1	ENSG00000117133	HSD17B14	YHR066W	SSF1
TRIP6/JHD2	ENSG00000117139	TRIP6	YJR119C	JHD2
ACHE/MRPS28	ENSG00000117155	ACHE	YDR337W	MRPS28
FTL/BCD1	ENSG00000117174	FTL	YHR040W	BCD1
SRRT/YOR262W	ENSG00000117228	SRRT	YOR262W	YOR262W
BAX/HUA2	ENSG00000117266	BAX	YOR284W	HUA2
NLK/ROD1	ENSG00000117289	NLK	YOR018W	ROD1
PIGS/GAL10	ENSG00000117308	PIGS	YBR019C	GAL10
ATXN7L3/PRP3	ENSG00000117360	ATXN7L3	YDR473C	PRP3
PGS1/YGL082W	ENSG00000117385	PGS1	YGL082W	YGL082W
PSMC5/GAL2	ENSG00000117394	PSMC5	YLR081W	GAL2
UIMC1/EBP2	ENSG00000117395	UIMC1	YKL172W	EBP2
CETP/CDC20	ENSG00000117399	CETP	YGL116W	CDC20
MMP2/KAP122	ENSG00000117408	MMP2	YGL016W	KAP122
GNAO1/VMA16	ENSG00000117410	GNAO1	YHR026W	VMA16
OGFOD1/GRE3	ENSG00000117448	OGFOD1	YHR104W	GRE3
SH3BP2/AHP1	ENSG00000117450	SH3BP2	YLR109W	AHP1
ADD1/HDA2	ENSG00000117461	ADD1	YDR295C	HDA2
C14orf166/HEF3	ENSG00000117528	C14orf166	YNL014W	HEF3
NID2/NYV1	ENSG00000117533	NID2	YLR093C	NYV1
GMCL1/DPH5	ENSG00000117543	GMCL1	YLR172C	DPH5
SF3B2/WWM1	ENSG00000117560	SF3B2	YFL010C	WWM1
KLHL42/PRX1	ENSG00000117592	KLHL42	YBL064C	PRX1
GNAS/YIR035C	ENSG00000117594	GNAS	YIR035C	YIR035C
DNM1L/UTP25	ENSG00000117597	DNM1L	YIL091C	UTP25
PTHLH/RPC53	ENSG00000117614	PTHLH	YDL150W	RPC53
PHACTR3/BDP1	ENSG00000117625	PHACTR3	YNL039W	BDP1
ERGIC2/YAP3	ENSG00000117632	ERGIC2	YHL009C	YAP3
TFAP2C/MEK1	ENSG00000117676	TFAP2C	YOR351C	MEK1
AURKA/RER2	ENSG00000117682	AURKA	YBR002C	RER2
PIR/PET191	ENSG00000117707	PIR	YJR034W	PET191
RFX2/SWI1	ENSG00000117713	RFX2	YPL016W	SWI1
SULT2B1/SPC72	ENSG00000117724	SULT2B1	YAL047C	SPC72
CNOT3/RFA2	ENSG00000117748	CNOT3	YNL312W	RFA2
GP6/SNC1	ENSG00000117758	GP6	YAL030W	SNC1
PTPN4/OSH2	ENSG00000117859	PTPN4	YDL019C	OSH2
DDX18/REV7	ENSG00000117906	DDX18	YIL139C	REV7
KHSRP/YCL068C	ENSG00000117971	KHSRP	YCL068C	YCL068C
GNA11/PEP4	ENSG00000117984	GNA11	YPL154C	PEP4
EDEM2/IRR1	ENSG00000118007	EDEM2	YIL026C	IRR1
DNMT3B/KIN3	ENSG00000118046	DNMT3B	YAR018C	KIN3
REM1/SET1	ENSG00000118058	REM1	YHR119W	SET1
TPX2/NTH2	ENSG00000118094	TPX2	YBR001C	NTH2
PDRG1/MIG3	ENSG00000118263	PDRG1	YER028C	MIG3
EPB41L1/MOT3	ENSG00000118495	EPB41L1	YMR070W	MOT3
DOCK9/POC4	ENSG00000118503	DOCK9	YPL144W	POC4
DOCK3/YJR154W	ENSG00000118507	DOCK3	YJR154W	YJR154W
COQ9/YPT53	ENSG00000118508	COQ9	YNL093W	YPT53
CRLS1/NPR1	ENSG00000118515	CRLS1	YNL183C	NPR1
PPP1R13B/CAR1	ENSG00000118520	PPP1R13B	YPL111W	CAR1
SIGLEC1/YLR352W	ENSG00000118564	SIGLEC1	YLR352W	YLR352W
FKBP1A/SWP1	ENSG00000118705	FKBP1A	YMR149W	SWP1
NSFL1C/MIG1	ENSG00000118922	NSFL1C	YGL035C	MIG1
MAVS/PCL9	ENSG00000118971	MAVS	YDL179W	PCL9
F11/TFC4	ENSG00000119041	F11	YGR047C	TFC4
XRN2/RAD6	ENSG00000119048	XRN2	YGL058W	RAD6
DYNLL1/YPR015C	ENSG00000119138	DYNLL1	YPR015C	YPR015C
TESC/CFT2	ENSG00000119203	TESC	YLR115W	CFT2
SNX5/UTP10	ENSG00000119285	SNX5	YJL109C	UTP10
RPL6/RAD23	ENSG00000119318	RPL6	YEL037C	RAD23
MAPKAPK5/RTG1	ENSG00000119335	MAPKAPK5	YOL067C	RTG1
P2RX7/RRD2	ENSG00000119383	P2RX7	YPL152W	RRD2
ESF1/GLE1	ENSG00000119392	ESF1	YDL207W	GLE1
RBBP9/YPT11	ENSG00000119396	RBBP9	YNL304W	YPT11
ANAPC5/SWD3	ENSG00000119402	ANAPC5	YBR175W	SWD3
SLC23A2/KIC1	ENSG00000119408	SLC23A2	YHR102W	KIC1
TMEM230/SIT4	ENSG00000119414	TMEM230	YDL047W	SIT4
DZANK1/MIC14	ENSG00000119421	DZANK1	YDR031W	MIC14
KDM2B/SUC2	ENSG00000119535	KDM2B	YIL162W	SUC2
TASP1/HSP104	ENSG00000119541	TASP1	YLL026W	HSP104
GCN1L1/PMS1	ENSG00000119684	GCN1L1	YNL082W	PMS1
RPLP0/YBT1	ENSG00000119688	RPLP0	YLL048C	YBT1
PXN/YET1	ENSG00000119703	PXN	YKL065C	YET1
RPH3A/CBC2	ENSG00000119707	RPH3A	YPL178W	CBC2
TRMT6/ALD4	ENSG00000119711	TRMT6	YOR374W	ALD4
CHGB/GCD7	ENSG00000119718	CHGB	YLR291C	GCD7
PEBP1/COQ6	ENSG00000119723	PEBP1	YGR255C	COQ6
TBX5/TOM40	ENSG00000119725	TBX5	YMR203W	TOM40
BRAP/CCT8	ENSG00000119760	BRAP	YJL008C	CCT8
ERP29/AXL1	ENSG00000119912	ERP29	YPR122W	AXL1
NOS1/SWT1	ENSG00000119917	NOS1	YOR166C	SWT1
FUS/TSR3	ENSG00000119929	FUS	YOR006C	TSR3
IGBP1/PIG2	ENSG00000119938	IGBP1	YIL045W	PIG2
FXYD3/XKS1	ENSG00000119950	FXYD3	YGR194C	XKS1
GANAB/YHL042W	ENSG00000119965	GANAB	YHL042W	YHL042W
GMIP/MAK11	ENSG00000120008	GMIP	YKL021C	MAK11
RBM41/NUC1	ENSG00000120049	RBM41	YJL208C	NUC1
BIRC5/MET17	ENSG00000120054	BIRC5	YLR303W	MET17
LAG3/PIS1	ENSG00000120088	LAG3	YPR113W	PIS1
MLF2/PPS1	ENSG00000120129	MLF2	YBR276C	PPS1
OTUB2/RCL1	ENSG00000120158	OTUB2	YOL010W	RCL1
DDX24/MOB1	ENSG00000120162	DDX24	YIL106W	MOB1
ZBTB25/MRP2	ENSG00000120333	ZBTB25	YPR166C	MRP2
ARHGAP4/CCT2	ENSG00000120438	ARHGAP4	YIL142W	CCT2
ANKRD24/RTA1	ENSG00000120457	ANKRD24	YGR213C	RTA1
RCOR1/GSF2	ENSG00000120458	RCOR1	YML048W	GSF2
LTBP4/DCR2	ENSG00000120659	LTBP4	YLR361C	DCR2
BLVRB/SSE2	ENSG00000120694	BLVRB	YBR169C	SSE2
SLC9A1/ALG5	ENSG00000120697	SLC9A1	YPL227C	ALG5
SPTLC1/RRP43	ENSG00000120699	SPTLC1	YCR035C	RRP43
PAPOLA/SUP45	ENSG00000120705	PAPOLA	YBR143C	SUP45
CCNK/YLR001C	ENSG00000120708	CCNK	YLR001C	YLR001C
PCBP4/YOR060C	ENSG00000120729	PCBP4	YOR060C	YOR060C
RGS1/MET31	ENSG00000120738	RGS1	YPL038W	MET31
MRPS33/UTP20	ENSG00000120800	MRPS33	YBL004W	UTP20
NDUFB2/FUS1	ENSG00000120802	NDUFB2	YCL027W	FUS1
ENSG00000090269/HAP3	ENSG00000120837	ENSG00000090269	YBL021C	HAP3
NUDC/RAD28	ENSG00000120868	NUDC	YDR030C	RAD28
MAEA/FIP1	ENSG00000120885	MAEA	YJR093C	FIP1
ICAM1/PPH3	ENSG00000120910	ICAM1	YDR075W	PPH3
STRN4/RRI1	ENSG00000121022	STRN4	YDL216C	RRI1
IRAK3/YGR017W	ENSG00000121067	IRAK3	YGR017W	YGR017W
LYZ/YAT2	ENSG00000121350	LYZ	YER024W	YAT2
SI/RSB1	ENSG00000121361	SI	YOR049C	RSB1
MUL1/POL12	ENSG00000121440	MUL1	YBL035C	POL12
PDCD7/SPC2	ENSG00000121552	PDCD7	YML055W	SPC2
SPG21/CTA1	ENSG00000121691	SPG21	YDR256C	CTA1
DNAJB11/CST9	ENSG00000121741	DNAJB11	YLR394W	CST9
THPO/BUB2	ENSG00000121749	THPO	YMR055C	BUB2
CHRD/BI4	ENSG00000121858	CHRD	Q0120	BI4
FLT3LG/YCR061W	ENSG00000121966	FLT3LG	YCR061W	YCR061W
RAB11FIP3/NUP188	ENSG00000122025	RAB11FIP3	YML103C	NUP188
GNPTG/FZF1	ENSG00000122034	GNPTG	YGL254W	FZF1
ZNF268/EDC3	ENSG00000122085	ZNF268	YEL015W	EDC3
GOLGA3/INP53	ENSG00000122126	GOLGA3	YOR109W	INP53
PABPC4/MRP4	ENSG00000122140	PABPC4	YHL004W	MRP4
CD209/COG5	ENSG00000122176	CD209	YNL051W	COG5
MCOLN1/COP1	ENSG00000122218	MCOLN1	YDL145C	COP1
EFNB1/MPE1	ENSG00000122257	EFNB1	YKL059C	MPE1
AARS/MDM31	ENSG00000122299	AARS	YHR194W	MDM31
GLG1/LRO1	ENSG00000122367	GLG1	YNR008W	LRO1
KIF4A/CDC3	ENSG00000122545	KIF4A	YLR314C	CDC3
PLEKHG2/HRP1	ENSG00000122566	PLEKHG2	YOL123W	HRP1
PITPNM2/YMR111C	ENSG00000122705	PITPNM2	YMR111C	YMR111C
EXOC1/YMR317W	ENSG00000122778	EXOC1	YMR317W	YMR317W
DTX2/YER130C	ENSG00000122877	DTX2	YER130C	YER130C
NLRC4/MF(ALPHA)1	ENSG00000122952	NLRC4	YPL187W	MF(ALPHA)1
NRCAM/PEP8	ENSG00000122958	NRCAM	YJL053W	PEP8
LAMB1/MRD1	ENSG00000122965	LAMB1	YPR112C	MRD1
SLC26A3/BBP1	ENSG00000122966	SLC26A3	YPL255W	BBP1
DLD/DBP10	ENSG00000123064	DLD	YDL031W	DBP10
WDR7/TUL1	ENSG00000123091	WDR7	YKL034W	TUL1
TXNL1/YEL076C-A	ENSG00000123131	TXNL1	YEL076C-A	YEL076C-A
IL5RA/UTP13	ENSG00000123154	IL5RA	YLR222C	UTP13
ITGA6/CCC2	ENSG00000123191	ITGA6	YDR270W	CCC2
RAPGEF4/PRD1	ENSG00000123213	RAPGEF4	YCL057W	PRD1
ENSG00000091436/TMA17	ENSG00000123240	ENSG00000091436	YDL110C	TMA17
FH/VPS66	ENSG00000123268	FH	YPR139C	VPS66
SEL1L3/GIM5	ENSG00000123349	SEL1L3	YML094W	GIM5
TF/CDC5	ENSG00000123374	TF	YMR001C	CDC5
MYO15A/PRC1	ENSG00000123384	MYO15A	YMR297W	PRC1
APOH/MSN2	ENSG00000123411	APOH	YMR037C	MSN2
NLRP1/PPM2	ENSG00000123444	NLRP1	YOL141W	PPM2
ACKR6/ATP11	ENSG00000123472	ACKR6	YNL315C	ATP11
SPAG7/LGE1	ENSG00000123562	SPAG7	YPL055C	LGE1
ORC6/RPT2	ENSG00000123595	ORC6	YDL007W	RPT2
ZC3HC1/AVT4	ENSG00000123643	ZC3HC1	YNL101W	AVT4
ESR1/PFK26	ENSG00000123836	ESR1	YIL107C	PFK26
RGS17/SPC29	ENSG00000123933	RGS17	YPL124W	SPC29
ANGPT2/LAP4	ENSG00000123992	ANGPT2	YKL103C	LAP4
CD200/SPR6	ENSG00000123999	CD200	YER115C	SPR6
CMA1/DIP5	ENSG00000124067	CMA1	YPL265W	DIP5
PSME1/YKL091C	ENSG00000124120	PSME1	YKL091C	YKL091C
JPH4/GPI16	ENSG00000124155	JPH4	YHR188C	GPI16
MYH7/ATP15	ENSG00000124172	MYH7	YPL271W	ATP15
CEBPE/YSC84	ENSG00000124181	CEBPE	YHR016C	YSC84
SLC7A8/GBP2	ENSG00000124193	SLC7A8	YCL011C	GBP2
OSGEP/CSE1	ENSG00000124207	OSGEP	YGL238W	CSE1
RNF31/TEM1	ENSG00000124209	RNF31	YML064C	TEM1
SCFD1/MDM34	ENSG00000124214	SCFD1	YGL219C	MDM34
G2E3/UBA4	ENSG00000124217	G2E3	YHR111W	UBA4
HECTD1/TLG2	ENSG00000124222	HECTD1	YOL018C	TLG2
HNRNPC/SLX8	ENSG00000124226	HNRNPC	YER116C	SLX8
RPGRIP1/DRS1	ENSG00000124228	RPGRIP1	YLL008W	DRS1
SUPT16H/YFR006W	ENSG00000124299	SUPT16H	YFR006W	YFR006W
TOX4/SNC2	ENSG00000124333	TOX4	YOR327C	SNC2
GEMIN2/RFU1	ENSG00000124356	GEMIN2	YLR073C	RFU1
TGM1/TOS1	ENSG00000124357	TGM1	YBR162C	TOS1
TINF2/DOA4	ENSG00000124422	TINF2	YDR069C	DOA4
DAZL/UBP8	ENSG00000124486	DAZL	YMR223W	UBP8
SEMA6A/SAM37	ENSG00000124491	SEMA6A	YMR060C	SAM37
TRPM7/YHC1	ENSG00000124562	TRPM7	YLR298C	YHC1
TYRO3/TFB2	ENSG00000124570	TYRO3	YPL122C	TFB2
WDR76/BPT1	ENSG00000124574	WDR76	YLL015W	BPT1
CAPN3/OST6	ENSG00000124641	CAPN3	YML019W	OST6
SNAP23/KEL3	ENSG00000124702	SNAP23	YPL263C	KEL3
PHGDH/CRG1	ENSG00000124713	PHGDH	YHR209W	CRG1
COL9A3/ROX1	ENSG00000124766	COL9A3	YPR065W	ROX1
EZR/SRL2	ENSG00000124782	EZR	YLR082C	SRL2
MYL6/NUP1	ENSG00000124789	MYL6	YOR098C	NUP1
AGO1/FMP23	ENSG00000124802	AGO1	YBR047W	FMP23
TEKT2/YPT32	ENSG00000124839	TEKT2	YGL210W	YPT32
CLSPN/NSG2	ENSG00000124942	CLSPN	YNL156C	NSG2
UNC13D/CDC39	ENSG00000125107	UNC13D	YCR093W	CDC39
DPYSL2/EMP70	ENSG00000125304	DPYSL2	YLR083C	EMP70
TGFB2/UPF3	ENSG00000125351	TGFB2	YGR072W	UPF3
NUP50/SPR3	ENSG00000125354	NUP50	YGR059W	SPR3
CDC45/GGA2	ENSG00000125447	CDC45	YHR108W	GGA2
COMT/ADY2	ENSG00000125450	COMT	YCR010C	ADY2
LRRFIP2/REB1	ENSG00000125482	LRRFIP2	YBR049C	REB1
HDAC6/RPA135	ENSG00000125630	HDAC6	YPR010C	RPA135
KRT31/YKL047W	ENSG00000125651	KRT31	YKL047W	YKL047W
CDC6/THO2	ENSG00000125676	CDC6	YNL139C	THO2
UPRT/NSE5	ENSG00000125686	UPRT	YML023C	NSE5
CDC23/PMT4	ENSG00000125734	CDC23	YJR143C	PMT4
CBX5/SPS100	ENSG00000125740	CBX5	YHR139C	SPS100
SUCO/SMD2	ENSG00000125743	SUCO	YLR275W	SMD2
MSH2/RTN2	ENSG00000125744	MSH2	YDL204W	RTN2
MAP3K1/SQT1	ENSG00000125746	MAP3K1	YIR012W	SQT1
DHPS/RPL18A	ENSG00000125753	DHPS	YOL120C	RPL18A
HOOK2/GPD1	ENSG00000125775	HOOK2	YDL022W	GPD1
ARCN1/PDC2	ENSG00000125817	ARCN1	YDR081C	PDC2
PSMD5/YCR076C	ENSG00000125818	PSMD5	YCR076C	YCR076C
PTGS1/VPS36	ENSG00000125826	PTGS1	YLR417W	VPS36
NUP188/SMB1	ENSG00000125835	NUP188	YER029C	SMB1
CRAT/SUR7	ENSG00000125841	CRAT	YML052W	SUR7
SH2D3C/YNL190W	ENSG00000125844	SH2D3C	YNL190W	YNL190W
NANS/YDR222W	ENSG00000125845	NANS	YDR222W	YDR222W
DFNB31/PEX15	ENSG00000125863	DFNB31	YOL044W	PEX15
CWF19L1/COF1	ENSG00000125868	CWF19L1	YLL050C	COF1
SEMA4G/MUD1	ENSG00000125870	SEMA4G	YBR119W	MUD1
BTAF1/NAB6	ENSG00000125944	BTAF1	YML117W	NAB6
IKZF5/RTG3	ENSG00000125952	IKZF5	YBL103C	RTG3
BLNK/RAM1	ENSG00000125954	BLNK	YDL090C	RAM1
SORBS1/IST3	ENSG00000125970	SORBS1	YIR005W	IST3
BAMBI/ERV41	ENSG00000125991	BAMBI	YML067C	ERV41
IL11/ATG11	ENSG00000126001	IL11	YPR049C	ATG11
MYO3A/PRE1	ENSG00000126067	MYO3A	YER012W	PRE1
WAC/YJR084W	ENSG00000126226	WAC	YJR084W	YJR084W
CREM/UBA2	ENSG00000126261	CREM	YDR390C	UBA2
NUBP2/DOT5	ENSG00000126432	NUBP2	YIL010W	DOT5
HIVEP1/HMT1	ENSG00000126457	HIVEP1	YBR034C	HMT1
TREM2/SDO1	ENSG00000126524	TREM2	YLR022C	SDO1
CRISP3/VPS30	ENSG00000126581	CRISP3	YPL120W	VPS30
FKBP5/ECM22	ENSG00000126746	FKBP5	YLR228C	ECM22
SRPK1/BUD27	ENSG00000126756	SRPK1	YFL023W	BUD27
BRPF3/TIM17	ENSG00000126768	BRPF3	YJL143W	TIM17
MRPS18A/SPO21	ENSG00000126777	MRPS18A	YOL091W	SPO21
ENSG00000096087/SSA4	ENSG00000126803	ENSG00000096087	YER103W	SSA4
EFHC1/URB2	ENSG00000126838	EFHC1	YJR041C	URB2
NCR2/GEM1	ENSG00000126858	NCR2	YAL048C	GEM1
HSP90AB1/PBS2	ENSG00000126934	HSP90AB1	YJL128C	PBS2
MLN/RPS16A	ENSG00000126945	MLN	YMR143W	RPS16A
CDC5L/TIM8	ENSG00000126953	CDC5L	YJR135W-A	TIM8
ITPR3/CNE1	ENSG00000127022	ITPR3	YAL058W	CNE1
ZNF184/VIP1	ENSG00000127241	ZNF184	YLR410W	VIP1
DSP/TGL5	ENSG00000127329	DSP	YOR081C	TGL5
SIRT1/YOL075C	ENSG00000127412	SIRT1	YOL075C	YOL075C
HNRNPH3/EMC1	ENSG00000127463	HNRNPH3	YCL045C	EMC1
JAK2/SIN3	ENSG00000127511	JAK2	YOL004W	SIN3
IL12RB1/SLY41	ENSG00000127526	IL12RB1	YOR307C	SLY41
ABL1/NUP82	ENSG00000127527	ABL1	YJL061W	NUP82
ACOT7/ERV1	ENSG00000127554	ACOT7	YGR029W	ERV1
SH3GLB1/SLK19	ENSG00000127603	SH3GLB1	YOR195W	SLK19
CDC7/RSC2	ENSG00000127616	CDC7	YLR357W	RSC2
PCSK5/GIS1	ENSG00000127663	PCSK5	YDR096W	GIS1
SCD/TUB1	ENSG00000127824	SCD	YML085C	TUB1
TMED1/DCI1	ENSG00000127884	TMED1	YOR180C	DCI1
ABLIM1/UTP8	ENSG00000127914	ABLIM1	YGR128C	UTP8
RAB18/EIS1	ENSG00000127946	RAB18	YMR031C	EIS1
NRP1/OCA1	ENSG00000127947	NRP1	YNL099C	OCA1
PRTFDC1/GPA2	ENSG00000127955	PRTFDC1	YER020W	GPA2
TSPAN15/PEX1	ENSG00000127980	TSPAN15	YKL197C	PEX1
MAST3/DUS3	ENSG00000128016	MAST3	YLR401C	DUS3
MZF1/ADE1	ENSG00000128050	MZF1	YAR015W	ADE1
MYO9B/ADE4	ENSG00000128059	MYO9B	YMR300C	ADE4
PSMD8/TUM1	ENSG00000128309	PSMD8	YOR251C	TUM1
SETD1A/KRI1	ENSG00000128585	SETD1A	YNL308C	KRI1
MAGEB2/ERJ5	ENSG00000128590	MAGEB2	YFR041C	ERJ5
EFNA2/NMA1	ENSG00000128591	EFNA2	YLR328W	NMA1
CIRBP/MET8	ENSG00000128595	CIRBP	YBR213W	MET8
ATP5D/ANP1	ENSG00000128604	ATP5D	YEL036C	ANP1
IGFALS/MRPS12	ENSG00000128626	IGFALS	YNR036C	MRPS12
HNRNPM/YHR219W	ENSG00000128641	HNRNPM	YHR219W	YHR219W
MARCH2/HAT1	ENSG00000128708	MARCH2	YPL001W	HAT1
NDUFB7/ADD66	ENSG00000128789	NDUFB7	YKL206C	ADD66
TECR/INO80	ENSG00000128908	TECR	YGL150C	INO80
TIMM13/DAL82	ENSG00000128944	TIMM13	YNL314W	DAL82
CDC34/DUT1	ENSG00000128951	CDC34	YBR252W	DUT1
MTAP/LCP5	ENSG00000129071	MTAP	YER127W	LCP5
POLR2E/SEC26	ENSG00000129083	POLR2E	YDR238C	SEC26
POLRMT/PRE5	ENSG00000129084	POLRMT	YMR314W	PRE5
HCN2/DCD1	ENSG00000129187	HCN2	YHR144C	DCD1
GADD45B/GIP4	ENSG00000129219	GADD45B	YAL031C	GIP4
MADCAM1/DIA2	ENSG00000129221	MADCAM1	YOR080W	DIA2
MKNK2/TRX3	ENSG00000129235	MKNK2	YCR083W	TRX3
ENSG00000099882/GNP1	ENSG00000129473	ENSG00000099882	YDR508C	GNP1
ARVCF/SEC6	ENSG00000129484	ARVCF	YIL068C	SEC6
RANBP1/RPS26A	ENSG00000129518	RANBP1	YGL189C	RPS26A
KLHL22/ENP2	ENSG00000129521	KLHL22	YGR145W	ENP2
MED15/WSC3	ENSG00000129538	MED15	YOL105C	WSC3
SERPIND1/RUB1	ENSG00000129559	SERPIND1	YDR139C	RUB1
SNAP29/OST2	ENSG00000129562	SNAP29	YOR103C	OST2
CRKL/PAA1	ENSG00000129673	CRKL	YDR071C	PAA1
LZTR1/NBP2	ENSG00000129675	LZTR1	YDR162C	NBP2
MMP11/BRE2	ENSG00000129691	MMP11	YLR015W	BRE2
CECR2/RPS4B	ENSG00000129824	CECR2	YHR203C	RPS4B
SMARCB1/THI20	ENSG00000129946	SMARCB1	YOL055C	THI20
P2RX6/DPP1	ENSG00000129951	P2RX6	YDR284C	DPP1
DERL3/HPA3	ENSG00000130066	DERL3	YEL066W	HPA3
ENSG00000099964/NOG2	ENSG00000130119	ENSG00000099964	YNR053C	NOG2
BCL2L13/NTE1	ENSG00000130147	BCL2L13	YML059C	NTE1
ENSG00000099972/ORT1	ENSG00000130158	ENSG00000099972	YOR130C	ORT1
DDT/YNR065C	ENSG00000130164	DDT	YNR065C	YNR065C
OSM/ELF1	ENSG00000130165	OSM	YKL160W	ELF1
CABIN1/GTB1	ENSG00000130175	CABIN1	YDR221W	GTB1
TBC1D10A/CDC16	ENSG00000130177	TBC1D10A	YKL022C	CDC16
SUSD2/MNT4	ENSG00000130203	SUSD2	YNR059W	MNT4
SF3A1/DAP2	ENSG00000130226	SF3A1	YHR028C	DAP2
SEC14L2/YMR185W	ENSG00000130227	SEC14L2	YMR185W	YMR185W
ENSG00000100010/THO1	ENSG00000130254	ENSG00000100010	YER063W	THO1
PPIL2/MSS1	ENSG00000130299	PPIL2	YMR023C	MSS1
SNRPD3/YDR115W	ENSG00000130312	SNRPD3	YDR115W	YDR115W
PES1/SOL4	ENSG00000130313	PES1	YGR248W	SOL4
MAPK1/LSM7	ENSG00000130332	MAPK1	YNL147W	LSM7
GGT1/YGL185C	ENSG00000130414	GGT1	YGL185C	YGL185C
PPM1F/ARC40	ENSG00000130429	PPM1F	YBR234C	ARC40
TOP3B/LSM4	ENSG00000130520	TOP3B	YER112W	LSM4
DGCR14/RUP1	ENSG00000130560	DGCR14	YOR138C	RUP1
CRYBB2P1/YDL086W	ENSG00000130635	CRYBB2P1	YDL086W	YDL086W
MFNG/CLB3	ENSG00000130638	MFNG	YDL155W	CLB3
CARD10/SPC97	ENSG00000130640	CARD10	YHR172W	SPC97
SLC25A1/PRK1	ENSG00000130669	SLC25A1	YIL095W	PRK1
ADRBK2/ADH6	ENSG00000130684	ADRBK2	YMR318C	ADH6
LGALS2/RPN13	ENSG00000130706	LGALS2	YLR421C	RPN13
GGA1/ARG1	ENSG00000130707	GGA1	YOL058W	ARG1
HIRA/RRP4	ENSG00000130713	HIRA	YHR069C	RRP4
SH3BP1/UBC12	ENSG00000130725	SH3BP1	YLR306W	UBC12
LGALS1/SIR3	ENSG00000130762	LGALS1	YLR442C	SIR3
HPS4/FRS1	ENSG00000130764	HPS4	YLR060W	FRS1
ENSG00000100101/INH1	ENSG00000130770	ENSG00000100101	YDL181W	INH1
PATZ1/BIK1	ENSG00000130779	PATZ1	YCL029C	BIK1
TRIOBP/SLA2	ENSG00000130787	TRIOBP	YNL243W	SLA2
TFIP11/RPF1	ENSG00000130810	TFIP11	YHR088W	RPF1
GCAT/TIF35	ENSG00000130811	GCAT	YDR429C	TIF35
ENSG00000100118/BRE5	ENSG00000130816	ENSG00000100118	YNR051C	BRE5
CRYBB1/OCA6	ENSG00000130829	CRYBB1	YDR067C	OCA6
EIF3L/YIL055C	ENSG00000130830	EIF3L	YIL055C	YIL055C
NHP2L1/UFD2	ENSG00000130939	NHP2L1	YDL190C	UFD2
MICALL1/MET12	ENSG00000130956	MICALL1	YPL023C	MET12
ENSG00000100141/UBA1	ENSG00000130985	ENSG00000100141	YKL210W	UBA1
POLR2F/CPR8	ENSG00000131013	POLR2F	YNR028W	CPR8
SOX10/YFR016C	ENSG00000131016	SOX10	YFR016C	YFR016C
CCDC134/YKL133C	ENSG00000131018	CCDC134	YKL133C	YKL133C
PICK1/ICY1	ENSG00000131023	PICK1	YMR195W	ICY1
TTC28/AAR2	ENSG00000131043	TTC28	YBL074C	AAR2
SLC16A8/SFH5	ENSG00000131089	SLC16A8	YJL145W	SFH5
CENPM/COX5A	ENSG00000131143	CENPM	YNL052W	COX5A
SEPT3/INO2	ENSG00000131149	SEPT3	YDR123C	INO2
SLC5A1/PSF2	ENSG00000131153	SLC5A1	YJL072C	PSF2
TPTEP1/AIM13	ENSG00000131165	TPTEP1	YFR011C	AIM13
DDX17/BNA2	ENSG00000131203	DDX17	YJR078W	BNA2
DMC1/BIT2	ENSG00000131233	DMC1	YBR270C	BIT2
TCF20/ETP1	ENSG00000131263	TCF20	YHL010C	ETP1
CBY1/PZF1	ENSG00000131323	CBY1	YPR186C	PZF1
TOMM22/IDP1	ENSG00000131370	TOMM22	YDL066W	IDP1
RTDR1/GYP6	ENSG00000131374	RTDR1	YJL044C	GYP6
XBP1/RIM13	ENSG00000131375	XBP1	YMR154C	RIM13
FBXO7/GRC3	ENSG00000131467	FBXO7	YLL035W	GRC3
GTPBP1/RPL27B	ENSG00000131469	GTPBP1	YDR471W	RPL27B
POLDIP3/MSC1	ENSG00000131470	POLDIP3	YML128C	MSC1
TIMP3/VPS25	ENSG00000131475	TIMP3	YJR102C	VPS25
PPP6R2/MRPL51	ENSG00000131495	PPP6R2	YPR100W	MRPL51
SBF1/YEL020C	ENSG00000131503	SBF1	YEL020C	YEL020C
SUN2/BNI1	ENSG00000131504	SUN2	YNL271C	BNI1
CYB5R3/UBC5	ENSG00000131508	CYB5R3	YDR059C	UBC5
DNAL4/SEC8	ENSG00000131558	DNAL4	YPR055W	SEC8
ENSG00000100262/ADY3	ENSG00000131626	ENSG00000100262	YDL239C	ADY3
PACSIN2/MRS4	ENSG00000131653	PACSIN2	YKR052C	MRS4
AP1B1/GPI15	ENSG00000131711	AP1B1	YNL038W	GPI15
HMGXB4/ACO2	ENSG00000131730	HMGXB4	YJL200C	ACO2
TOM1/YPS7	ENSG00000131773	TOM1	YDR349C	YPS7
NEFH/GAL83	ENSG00000131791	NEFH	YER027C	GAL83
BIK/LHP1	ENSG00000131795	BIK	YDL051W	LHP1
HMOX1/PDA1	ENSG00000131828	HMOX1	YER178W	PDA1
THOC5/YGL114W	ENSG00000131941	THOC5	YGL114W	YGL114W
MCM5/JJJ3	ENSG00000132002	MCM5	YJR097W	JJJ3
ARSA/MCM3	ENSG00000132016	ARSA	YEL032W	MCM3
TSPO/SDS24	ENSG00000132024	TSPO	YBR214W	SDS24
RASD2/ACC1	ENSG00000132142	RASD2	YNR016C	ACC1
CBX7/DHR2	ENSG00000132153	CBX7	YKL078W	DHR2
PDGFB/CDC15	ENSG00000132155	PDGFB	YAR019C	CDC15
ACR/ERG27	ENSG00000132196	ACR	YLR100W	ERG27
RPL3/PIN2	ENSG00000132274	RPL3	YOR104W	PIN2
ZMAT5/BUD32	ENSG00000132275	ZMAT5	YGR262C	BUD32
RBFOX2/TNA1	ENSG00000132326	RBFOX2	YGR260W	TNA1
TAB1/GSP1	ENSG00000132341	TAB1	YLR293C	GSP1
ASCC2/CLU1	ENSG00000132361	ASCC2	YMR012W	CLU1
MTMR3/INP54	ENSG00000132376	MTMR3	YOL065C	INP54
SMCR7L/RFA1	ENSG00000132383	SMCR7L	YAR007C	RFA1
APOL1/PEX4	ENSG00000132388	APOL1	YGR133W	PEX4
MYH9/YCR043C	ENSG00000132424	MYH9	YCR043C	YCR043C
SAMM50/RPL26B	ENSG00000132463	SAMM50	YGR034W	RPL26B
GRAP2/GSY2	ENSG00000132470	GRAP2	YLR258W	GSY2
EIF3D/HHT1	ENSG00000132475	EIF3D	YBR010W	HHT1
TNRC6B/YBL081W	ENSG00000132535	TNRC6B	YBL081W	YBL081W
ENSG00000100357/MMF1	ENSG00000132541	ENSG00000100357	YIL051C	MMF1
SGSM3/SWM1	ENSG00000132604	SGSM3	YDR260C	SWM1
IFT27/VPS4	ENSG00000132612	IFT27	YPR173C	VPS4
KIAA0930/SEC9	ENSG00000132639	KIAA0930	YGR009C	SEC9
NCF4/RPC34	ENSG00000132664	NCF4	YNR003C	RPC34
CSF2RB/MNN11	ENSG00000132669	CSF2RB	YJL183W	MNN11
SLC25A17/SUN4	ENSG00000132692	SLC25A17	YNL066W	SUN4
UPK3A/CRC1	ENSG00000132703	UPK3A	YOR100C	CRC1
KCTD17/DPH1	ENSG00000132768	KCTD17	YIL103W	DPH1
ST13/CHS5	ENSG00000132780	ST13	YLR330W	CHS5
IL2RB/YDR124W	ENSG00000132792	IL2RB	YDR124W	YDR124W
RBX1/APL6	ENSG00000132842	RBX1	YGR261C	APL6
EP300/TCB1	ENSG00000132872	EP300	YOR086C	TCB1
L3MBTL2/PHM6	ENSG00000132912	L3MBTL2	YDR281C	PHM6
RANGAP1/MYO1	ENSG00000133026	RANGAP1	YHR023W	MYO1
ZC3H7B/TEL1	ENSG00000133056	ZC3H7B	YBL088C	TEL1
PHF5A/LYS12	ENSG00000133059	PHF5A	YIL094C	LYS12
ACO2/POP3	ENSG00000133069	ACO2	YNL282W	POP3
POLR3H/NNK1	ENSG00000133083	POLR3H	YKL171W	NNK1
PMM1/CLB5	ENSG00000133101	PMM1	YPR120C	CLB5
BRD1/TMA19	ENSG00000133112	BRD1	YKL056C	TMA19
MLC1/LPX1	ENSG00000133121	MLC1	YOR084W	LPX1
HDAC10/FRK1	ENSG00000133216	HDAC10	YPL141C	FRK1
FKBP3/FES1	ENSG00000133265	FKBP3	YBR101C	FES1
CTSG/YCK3	ENSG00000133275	CTSG	YER123W	YCK3
GZMB/DUG1	ENSG00000133313	GZMB	YFR044C	DUG1
RBM23/NSA1	ENSG00000133316	RBM23	YGL111W	NSA1
PRMT5/TVP15	ENSG00000133318	PRMT5	YDR100W	TVP15
AP4S1/NUT2	ENSG00000133398	AP4S1	YPR168W	NUT2
POLE2/HBT1	ENSG00000133401	POLE2	YDL223C	HBT1
SOS2/YNL134C	ENSG00000133424	SOS2	YNL134C	YNL134C
CDKL1/LEE1	ENSG00000133606	CDKL1	YPL054W	LEE1
NIN/RAS2	ENSG00000133703	NIN	YNL098C	RAS2
PYGL/SXM1	ENSG00000133704	PYGL	YDR395W	SXM1
TRIM9/CDC60	ENSG00000133706	TRIM9	YPL160W	CDC60
PSMC6/INM1	ENSG00000133731	PSMC6	YHR046C	INM1
CDKN3/RAS1	ENSG00000133818	CDKN3	YOR101W	RAS1
ATP6V1D/YMR226C	ENSG00000133835	ATP6V1D	YMR226C	YMR226C
PIGH/ERG28	ENSG00000133935	PIGH	YER044C	ERG28
PSMA3/COX16	ENSG00000133983	PSMA3	YJL003W	COX16
VTI1B/SUI2	ENSG00000134001	VTI1B	YJR007W	SUI2
TIMM9/ELP3	ENSG00000134014	TIMM9	YPL086C	ELP3
GSTZ1/CLB6	ENSG00000134057	GSTZ1	YGR109C	CLB6
AHSA1/SSK22	ENSG00000134072	AHSA1	YCR073C	SSK22
DAAM1/MNL1	ENSG00000134109	DAAM1	YHR204W	MNL1
SPTLC2/COA1	ENSG00000134138	SPTLC2	YIL157C	COA1
RIN3/AAD6	ENSG00000134152	RIN3	YFL056C	AAD6
SNW1/VTH2	ENSG00000134243	SNW1	YJL222W	VTH2
CHGA/RIB4	ENSG00000134262	CHGA	YOL143C	RIB4
ITPK1/ARF2	ENSG00000134287	ITPK1	YDL137W	ARF2
PPM1A/AVT2	ENSG00000134294	PPM1A	YEL064C	AVT2
SIX4/SWI6	ENSG00000134313	SIX4	YLR182W	SWI6
ASB2/RIM15	ENSG00000134318	ASB2	YFL033C	RIM15
ERH/YLR407W	ENSG00000134352	ERH	YLR407W	YLR407W
HIF1A/TIM22	ENSG00000134375	HIF1A	YDL217C	TIM22
SRSF5/SLX5	ENSG00000134376	SRSF5	YDL013W	SLX5
EIF5/DED81	ENSG00000134440	EIF5	YHR019C	DED81
SERPINA4/PXR1	ENSG00000134453	SERPINA4	YGR280C	PXR1
SLC8A3/CCL1	ENSG00000134480	SLC8A3	YPR025C	CCL1
DICER1/TAT1	ENSG00000134489	DICER1	YBR069C	TAT1
MTHFD1/YNR040W	ENSG00000134571	MTHFD1	YNR040W	YNR040W
TCL1A/CIN1	ENSG00000134627	TCL1A	YOR349W	CIN1
ZC3H14/MPT5	ENSG00000134644	ZC3H14	YGL178W	MPT5
TELO2/PRP38	ENSG00000134748	TELO2	YGR075C	PRP38
BDKRB1/AIM44	ENSG00000134757	BDKRB1	YPL158C	AIM44
GSKIP/CWC24	ENSG00000134758	GSKIP	YLR323C	CWC24
VRK1/GDT1	ENSG00000134851	VRK1	YBR187W	GDT1
PSMC1/YOL073C	ENSG00000134882	PSMC1	YOL073C	YOL073C
RPS6KA5/RAD27	ENSG00000134899	RPS6KA5	YKL113C	RAD27
PSMB5/RGD1	ENSG00000134909	PSMB5	YBR260C	RGD1
YY1/STT3	ENSG00000134910	YY1	YGL022W	STT3
ACIN1/ATF1	ENSG00000134954	ACIN1	YOR377W	ATF1
CCNB1IP1/FMN1	ENSG00000135002	CCNB1IP1	YDR236C	FMN1
TRIP11/DSK2	ENSG00000135018	TRIP11	YMR276W	DSK2
APEX1/PDH1	ENSG00000135046	APEX1	YPR002W	PDH1
ENSG00000100829/SNF3	ENSG00000135047	ENSG00000100829	YDL194W	SNF3
PABPN1/URE2	ENSG00000135049	PABPN1	YNL229C	URE2
EFS/SER1	ENSG00000135069	EFS	YOR184W	SER1
ARHGAP5/RGI2	ENSG00000135090	ARHGAP5	YIL057C	RGI2
CINP/MSB1	ENSG00000135148	CINP	YOR188W	MSB1
SRP54/TIP20	ENSG00000135249	SRP54	YGL145W	TIP20
CPNE6/MTO1	ENSG00000135297	CPNE6	YGL236C	MTO1
CHD8/SPO75	ENSG00000135312	CHD8	YLL005C	SPO75
PSMA6/YHR202W	ENSG00000135318	PSMA6	YHR202W	YHR202W
NFKBIA/ORC3	ENSG00000135336	NFKBIA	YLL004W	ORC3
EMC9/VHS1	ENSG00000135341	EMC9	YDR247W	VHS1
PSME2/PEX22	ENSG00000135363	PSME2	YAL055W	PEX22
BRMS1L/KRE33	ENSG00000135372	BRMS1L	YNL132W	KRE33
ENSG00000100931/APN1	ENSG00000135374	ENSG00000100931	YKL114C	APN1
SEC23A/HLJ1	ENSG00000135392	SEC23A	YMR161W	HLJ1
PNN/DGA1	ENSG00000135407	PNN	YOR245C	DGA1
RABGGTA/GTT1	ENSG00000135424	RABGGTA	YIR038C	GTT1
NFATC4/YLR426W	ENSG00000135437	NFATC4	YLR426W	YLR426W
PLTP/YNL305C	ENSG00000135472	PLTP	YNL305C	YNL305C
PCIF1/PAN2	ENSG00000135473	PCIF1	YGL094C	PAN2
GSS/NOP13	ENSG00000135486	GSS	YNL175C	NOP13
MMP9/SUL1	ENSG00000135502	MMP9	YBR294W	SUL1
TRPC4AP/YOS9	ENSG00000135506	TRPC4AP	YDR057W	YOS9
PYGB/DGR2	ENSG00000135541	PYGB	YKL121W	DGR2
PROCR/MIM1	ENSG00000135596	PROCR	YOL026C	MIM1
GINS1/CCT3	ENSG00000135624	GINS1	YJL014W	CCT3
NINL/UBP12	ENSG00000135655	NINL	YJL197W	UBP12
CD40/SPR1	ENSG00000135678	CD40	YOR190W	SPR1
UQCC/YDR042C	ENSG00000135720	UQCC	YDR042C	YDR042C
ZMYND8/TOK1	ENSG00000135750	ZMYND8	YJL093C	TOK1
SGK2/LST4	ENSG00000135763	SGK2	YKL176C	LST4
IFT52/SPT8	ENSG00000135801	IFT52	YLR055C	SPT8
MYBL2/GLN1	ENSG00000135821	MYBL2	YPR035W	GLN1
HNF4A/VAM7	ENSG00000135823	HNF4A	YGL212W	VAM7
SLA2/MAK32	ENSG00000135828	SLA2	YCR019W	MAK32
C20orf24/PRP16	ENSG00000135829	C20orf24	YKR086W	PRP16
NFATC2/GPI2	ENSG00000135845	NFATC2	YPL076W	GPI2
STK4/MRPL3	ENSG00000135900	STK4	YMR024W	MRPL3
PFDN4/YML083C	ENSG00000135903	PFDN4	YML083C	YML083C
DOK5/SYG1	ENSG00000135905	DOK5	YIL047C	SYG1
CSTF1/CAJ1	ENSG00000135924	CSTF1	YER048C	CAJ1
BMP7/CDC33	ENSG00000135930	BMP7	YOL139C	CDC33
RAE1/HYM1	ENSG00000135932	RAE1	YKL189W	HYM1
TPD52L2/COX4	ENSG00000135940	TPD52L2	YGL187C	COX4
DNAJC5/ISU2	ENSG00000136003	DNAJC5	YOR226C	ISU2
NELFCD/SGV1	ENSG00000136021	NELFCD	YPR161C	SGV1
PRPF6/BUD21	ENSG00000136026	PRPF6	YOR078W	BUD21
TUBB1/YGR117C	ENSG00000136040	TUBB1	YGR117C	YGR117C
PSMA7/SRS2	ENSG00000136044	PSMA7	YJL092W	SRS2
NTSR1/PWP1	ENSG00000136045	NTSR1	YLR196W	PWP1
MRGBP/PLB2	ENSG00000136068	MRGBP	YMR006C	PLB2
DIDO1/RRN7	ENSG00000136098	DIDO1	YJL025W	RRN7
GID8/BUD4	ENSG00000136108	GID8	YJR092W	BUD4
BIRC7/GYL1	ENSG00000136111	BIRC7	YMR192W	GYL1
ARFGAP1/SAM2	ENSG00000136143	ARFGAP1	YDR502C	SAM2
AVP/YIL001W	ENSG00000136144	AVP	YIL001W	YIL001W
COL20A1/STE18	ENSG00000136158	COL20A1	YJR086W	STE18
CHRNA4/FMP25	ENSG00000136161	CHRNA4	YLR077W	FMP25
EEF1A2/ADE2	ENSG00000136197	EEF1A2	YOR128C	ADE2
PTK6/CDC42	ENSG00000136238	PTK6	YLR229C	CDC42
GMEB2/SWF1	ENSG00000136247	GMEB2	YDR126W	SWF1
C20orf27/DBP9	ENSG00000136271	C20orf27	YLR276C	DBP9
SPEF1/FAU1	ENSG00000136371	SPEF1	YER183C	FAU1
CDC25B/YPL216W	ENSG00000136436	CDC25B	YPL216W	YPL216W
ARFRP1/NMT1	ENSG00000136448	ARFRP1	YLR195C	NMT1
NDUFAF5/HRB1	ENSG00000136450	NDUFAF5	YNL004W	HRB1
TRIB3/YGR021W	ENSG00000136463	TRIB3	YGR021W	YGR021W
RASSF2/YPL247C	ENSG00000136485	RASSF2	YPL247C	YPL247C
CSNK2A1/SAS3	ENSG00000136504	CSNK2A1	YBL052C	SAS3
ANGPT4/GAP1	ENSG00000136521	ANGPT4	YKR039W	GAP1
HM13/AAT2	ENSG00000136560	HM13	YLR027C	AAT2
SNPH/YHR020W	ENSG00000136628	SNPH	YHR020W	YHR020W
MYLK2/VPS45	ENSG00000136631	MYLK2	YGL095C	VPS45
SIRPB1/YSP1	ENSG00000136653	SIRPB1	YHR155W	YSP1
SEC23B/PUF4	ENSG00000136715	SEC23B	YGL014W	PUF4
FERMT1/IMP4	ENSG00000136718	FERMT1	YNL075W	IMP4
HAO1/HSE1	ENSG00000136738	HAO1	YHL002W	HSE1
PDYN/NFS1	ENSG00000136750	PDYN	YCL017C	NFS1
PLCB4/YME1	ENSG00000136758	PLCB4	YPR024W	YME1
MYL9/SIS1	ENSG00000136770	MYL9	YNL007C	SIS1
HCK/SNF1	ENSG00000136807	HCK	YDR477W	SNF1
CRNKL1/TRX2	ENSG00000136810	CRNKL1	YGR209C	TRX2
POFUT1/ECM29	ENSG00000136813	POFUT1	YHL030W	ECM29
SAMHD1/MIG2	ENSG00000136826	SAMHD1	YGL209W	MIG2
PAK7/JSN1	ENSG00000136827	PAK7	YJR091C	JSN1
KIF3B/SEC1	ENSG00000136854	KIF3B	YDR164C	SEC1
NOP56/REC107	ENSG00000136861	NOP56	YJR021C	REC107
IDH3B/AGC1	ENSG00000136869	IDH3B	YPR021C	AGC1
MAPRE1/VMA10	ENSG00000136888	MAPRE1	YHR039C-A	VMA10
JAG1/IPI1	ENSG00000136891	JAG1	YHR085W	IPI1
CDK5RAP1/PUP1	ENSG00000136930	CDK5RAP1	YOR157C	PUP1
SNTA1/KEL1	ENSG00000136933	SNTA1	YHR158C	KEL1
OXT/PLP2	ENSG00000136940	OXT	YOR281C	PLP2
TTI1/RPL35B	ENSG00000136942	TTI1	YDL136W	RPL35B
E2F1/DFM1	ENSG00000136986	E2F1	YDR411C	DFM1
RPRD1B/RPA49	ENSG00000137054	RPRD1B	YNL248C	RPA49
PXMP4/DOA1	ENSG00000137055	PXMP4	YKL213C	DOA1
CHMP4B/HNT3	ENSG00000137074	CHMP4B	YOR258W	HNT3
BPI/FDH1	ENSG00000137106	BPI	YOR388C	FDH1
CST3/RPS6B	ENSG00000137154	CST3	YBR181C	RPS6B
ASIP/STB4	ENSG00000137203	ASIP	YMR019W	STB4
CST4/POP8	ENSG00000137265	CST4	YBL018C	POP8
ACTR5/BMS1	ENSG00000137312	ACTR5	YPL217C	BMS1
WFDC2/SNF5	ENSG00000137337	WFDC2	YBR289W	SNF5
AHCY/FLX1	ENSG00000137409	AHCY	YIL134W	FLX1
DHX35/YPL229W	ENSG00000137478	DHX35	YPL229W	YPL229W
DNTTIP1/YGR130C	ENSG00000137497	DNTTIP1	YGR130C	YGR130C
MAP1LC3A/FMP32	ENSG00000137500	MAP1LC3A	YFL046W	FMP32
SYNDIG1/SIR4	ENSG00000137501	SYNDIG1	YDR227W	SIR4
PIGU/GSP2	ENSG00000137502	PIGU	YOR185C	GSP2
TNNC2/YGR015C	ENSG00000137509	TNNC2	YGR015C	YGR015C
APMAP/MRPL10	ENSG00000137547	APMAP	YNL284C	MRPL10
ZNF516/TGS1	ENSG00000137574	ZNF516	YPL157W	TGS1
USP14/PEP1	ENSG00000137642	USP14	YBL017C	PEP1
VAPA/BUD13	ENSG00000137656	VAPA	YGL174W	BUD13
MYOM1/XYL2	ENSG00000137673	MYOM1	YLR070C	XYL2
MYL12A/YNL176C	ENSG00000137693	MYL12A	YNL176C	YNL176C
CEP76/MRP1	ENSG00000137710	CEP76	YDR347W	MRP1
CEP192/VAC14	ENSG00000137713	CEP192	YLR386W	VAC14
RNMT/YJL185C	ENSG00000137752	RNMT	YJL185C	YJL185C
SMAD7/MKK2	ENSG00000137764	SMAD7	YPL140C	MKK2
LAMA1/ODC2	ENSG00000137801	LAMA1	YOR222W	ODC2
RNF125/ELP2	ENSG00000137802	RNF125	YGR200C	ELP2
ANKRD12/GCR2	ENSG00000137806	ANKRD12	YNL199C	GCR2
NOL4/RTF1	ENSG00000137815	NOL4	YGL244W	RTF1
POLI/SPC98	ENSG00000137822	POLI	YNL126W	SPC98
MIB1/HHF1	ENSG00000137841	MIB1	YBR009C	HHF1
RBBP8/BIO5	ENSG00000137842	RBBP8	YNR056C	BIO5
RIOK3/RPC31	ENSG00000137845	RIOK3	YNL151C	RPC31
CSTF2/ALT1	ENSG00000137872	CSTF2	YLR089C	ALT1
PSMD10/RLP24	ENSG00000137876	PSMD10	YLR009W	RLP24
ATG4A/COY1	ENSG00000137878	ATG4A	YKL179C	COY1
TBL1X/MRPL40	ENSG00000137942	TBL1X	YPL173W	MRPL40
GPR143/SUA7	ENSG00000137947	GPR143	YPR086W	SUA7
PGRMC1/BET2	ENSG00000137955	PGRMC1	YPR176C	BET2
POLA1/KGD2	ENSG00000137992	POLA1	YDR148C	KGD2
MID1/IMD2	ENSG00000138029	MID1	YHR216W	IMD2
NKAP/RBK1	ENSG00000138030	NKAP	YCR036W	RBK1
NXT2/PTC1	ENSG00000138032	NXT2	YDL006W	PTC1
GUCY2F/YGR016W	ENSG00000138035	GUCY2F	YGR016W	YGR016W
ENSG00000101898/PSY2	ENSG00000138041	ENSG00000101898	YNL201C	PSY2
ALG13/YPT1	ENSG00000138069	ALG13	YFL038C	YPT1
PRPS2/ARP2	ENSG00000138071	PRPS2	YDL029W	ARP2
TLR8/MAL12	ENSG00000138079	TLR8	YGR292W	MAL12
AMMECR1/DAS1	ENSG00000138081	AMMECR1	YJL149W	DAS1
CHRDL1/MATALPHA2	ENSG00000138083	CHRDL1	YCR039C	MATALPHA2
WDR13/PET309	ENSG00000138095	WDR13	YLR067C	PET309
SUV39H1/BIO4	ENSG00000138101	SUV39H1	YNR057C	BIO4
GLRA2/ARP8	ENSG00000138107	GLRA2	YOR141C	ARP8
XIAP/MYO2	ENSG00000138162	XIAP	YOR326W	MYO2
STAG2/YLR063W	ENSG00000138166	STAG2	YLR063W	YLR063W
MCF2/SRP102	ENSG00000138175	MCF2	YKL154W	SRP102
F9/KAR3	ENSG00000138182	F9	YPR141C	KAR3
ABCD1/YND1	ENSG00000138185	ABCD1	YER005W	YND1
CCDC22/FET3	ENSG00000138193	CCDC22	YMR058W	FET3
CACNA1F/HMLALPHA1	ENSG00000138279	CACNA1F	YCL066W	HMLALPHA1
SYP/TIM23	ENSG00000138297	SYP	YNR017W	TIM23
PLP2/RPS24A	ENSG00000138326	PLP2	YER074W	RPS24A
BMX/ADE17	ENSG00000138363	BMX	YMR120C	ADE17
PLS3/KTR5	ENSG00000138378	PLS3	YNL029C	KTR5
NAA10/SRO9	ENSG00000138385	NAA10	YCL037C	SRO9
RENBP/CPR3	ENSG00000138398	RENBP	YML078W	CPR3
ELF4/IDP2	ENSG00000138413	ELF4	YLR174W	IDP2
SMARCA1/YPL014W	ENSG00000138434	SMARCA1	YPL014W	YPL014W
MTMR8/YTM1	ENSG00000138442	MTMR8	YOR272W	YTM1
ASB9/MKC7	ENSG00000138448	ASB9	YDR144C	MKC7
ENSG00000102050/YKL100C	ENSG00000138600	ENSG00000102050	YKL100C	YKL100C
RBBP7/PTM1	ENSG00000138613	RBBP7	YKL039W	PTM1
PPP1R2P9/HUL4	ENSG00000138646	PPP1R2P9	YJR036C	HUL4
KCND1/IES2	ENSG00000138660	KCND1	YNL215W	IES2
OPN1LW/RIM4	ENSG00000138668	OPN1LW	YHL024W	RIM4
FMR1/PSY4	ENSG00000138669	FMR1	YBL046W	PSY4
PIM2/SEC31	ENSG00000138674	PIM2	YDL195W	SEC31
SLC35A2/HYR1	ENSG00000138675	SLC35A2	YIR037W	HYR1
PQBP1/GCN2	ENSG00000138696	PQBP1	YDR283C	GCN2
PCSK1N/YAR066W	ENSG00000138698	PCSK1N	YAR066W	YAR066W
EMD/NUP57	ENSG00000138750	EMD	YGR119C	NUP57
TAZ/SHS1	ENSG00000138758	TAZ	YDL225W	SHS1
PGK1/YOR387C	ENSG00000138760	PGK1	YOR387C	YOR387C
GATA1/USO1	ENSG00000138768	GATA1	YDL058W	USO1
MAGT1/YOR021C	ENSG00000138772	MAGT1	YOR021C	YOR021C
SMS/PPA2	ENSG00000138777	SMS	YMR267W	PPA2
PHEX/YJR141W	ENSG00000138785	PHEX	YJR141W	YJR141W
UBL4A/NHP6B	ENSG00000138795	UBL4A	YBR089C-A	NHP6B
EEA1/NDI1	ENSG00000138796	EEA1	YML120C	NDI1
RP2/SEC24	ENSG00000138802	RP2	YIL109C	SEC24
PHF16/CMP2	ENSG00000138814	PHF16	YML057W	CMP2
CDK16/SKO1	ENSG00000138835	CDK16	YNL167C	SKO1
USP11/YLR036C	ENSG00000139112	USP11	YLR036C	YLR036C
PCYT1B/PGA3	ENSG00000139178	PCYT1B	YML125C	PGA3
HTATSF1/YLR290C	ENSG00000139180	HTATSF1	YLR290C	YLR290C
VGLL1/PEX5	ENSG00000139197	VGLL1	YDR244W	PEX5
CD40LG/YDL233W	ENSG00000139329	CD40LG	YDL233W	YDL233W
TIMP1/SMX3	ENSG00000139343	TIMP1	YPR182W	SMX3
FGD1/COX7	ENSG00000139372	FGD1	YMR256C	COX7
PIN4/KTR4	ENSG00000139505	PIN4	YBR199W	KTR4
PORCN/YJR107W	ENSG00000139567	PORCN	YJR107W	YJR107W
MAGED2/RPS8A	ENSG00000139610	MAGED2	YBL072C	RPS8A
KLF8/SWI3	ENSG00000139613	KLF8	YJL176C	SWI3
SYTL4/MED8	ENSG00000139636	SYTL4	YBR193C	MED8
CENPI/YER156C	ENSG00000139637	CENPI	YER156C	YER156C
DRP2/YJL068C	ENSG00000139684	DRP2	YJL068C	YJL068C
TAF7L/VPS33	ENSG00000139719	TAF7L	YLR396C	VPS33
PBDC1/TMA22	ENSG00000139726	PBDC1	YJR014W	TMA22
ENSG00000102391/FRE6	ENSG00000139908	ENSG00000102391	YLL051C	FRE6
ARMCX3/YJL055W	ENSG00000139910	ARMCX3	YJL055W	YJL055W
HTR2A/RTN1	ENSG00000139970	HTR2A	YDR233C	RTN1
NDFIP2/MDV1	ENSG00000140006	NDFIP2	YJL112W	MDV1
TNFSF13B/PRY1	ENSG00000140092	TNFSF13B	YJL079C	PRY1
MLNR/TYS1	ENSG00000140105	MLNR	YGR185C	TYS1
CAB39L/HNM1	ENSG00000140199	CAB39L	YGL077C	HNM1
KLF5/QRI5	ENSG00000140262	KLF5	YLR204W	QRI5
STK24/ADH2	ENSG00000140263	STK24	YMR303C	ADH2
ACP5/YDL085C-A	ENSG00000140264	ACP5	YDL085C-A	YDL085C-A
DNAJC3/TOA2	ENSG00000140307	DNAJC3	YKL058W	TOA2
UGGT2/SRP14	ENSG00000140319	UGGT2	YDL092W	SRP14
ARHGEF7/AIM45	ENSG00000140374	ARHGEF7	YPR004C	AIM45
FGF9/SML1	ENSG00000140382	FGF9	YML058W	SML1
SGCG/ARG7	ENSG00000140386	SGCG	YMR062C	ARG7
PARP4/YGR079W	ENSG00000140391	PARP4	YGR079W	YGR079W
SUPT20H/SKI8	ENSG00000140395	SUPT20H	YGL213C	SKI8
MRPS31/AMS1	ENSG00000140400	MRPS31	YGL156W	AMS1
KPNA3/NNF2	ENSG00000140416	KPNA3	YGR089W	NNF2
FLT1/YAK1	ENSG00000140443	FLT1	YJL141C	YAK1
RGCC/DIT2	ENSG00000140459	RGCC	YDR402C	DIT2
VWA8/RAD16	ENSG00000140464	VWA8	YBR114W	RAD16
DGKH/ERG11	ENSG00000140465	DGKH	YHR007C	ERG11
KATNAL1/YSP3	ENSG00000140479	KATNAL1	YOR003W	YSP3
INTS6/HOC1	ENSG00000140481	INTS6	YJR075W	HOC1
TSC22D1/SSP2	ENSG00000140488	TSC22D1	YOR242C	SSP2
CLN5/CSR1	ENSG00000140522	CLN5	YLR380W	CSR1
OLFM4/YMR210W	ENSG00000140526	OLFM4	YMR210W	YMR210W
MSLN/HGH1	ENSG00000140538	MSLN	YGR187C	HGH1
TRADD/LST7	ENSG00000140543	TRADD	YGR057C	LST7
HSF4/OYE3	ENSG00000140564	HSF4	YPL171C	OYE3
CORO1A/YME2	ENSG00000140575	CORO1A	YMR302C	YME2
MAPK3/SEC53	ENSG00000140650	MAPK3	YFL045C	SEC53
PHKB/HUA1	ENSG00000140682	PHKB	YGR268C	HUA1
NUTF2/YGR122W	ENSG00000140694	NUTF2	YGR122W	YGR122W
NUP93/VAS1	ENSG00000140718	NUP93	YGR094W	VAS1
CENPT/COR1	ENSG00000140740	CENPT	YBL045C	COR1
TSNAXIP1/ECM16	ENSG00000140829	TSNAXIP1	YMR128W	ECM16
NFAT5/GRX4	ENSG00000140830	NFAT5	YER174C	GRX4
N4BP1/VIK1	ENSG00000140859	N4BP1	YPL253C	VIK1
CBLN1/RPL9B	ENSG00000140937	CBLN1	YNL067W	RPL9B
ARL2BP/RRT12	ENSG00000140943	ARL2BP	YCR045C	RRT12
ZNF423/RPL3	ENSG00000140986	ZNF423	YOR063W	RPL3
CCL22/KIN4	ENSG00000140992	CCL22	YOR233W	KIN4
CCL17/YDR333C	ENSG00000141002	CCL17	YDR333C	YDR333C
CTCF/MCD4	ENSG00000141012	CTCF	YKL165C	MCD4
ACD/SMC5	ENSG00000141013	ACD	YOL034W	SMC5
POLR2C/SNT1	ENSG00000141027	POLR2C	YCR033W	SNT1
PARD6A/SSH4	ENSG00000141084	PARD6A	YKL124W	SSH4
ZNF821/PRS5	ENSG00000141127	ZNF821	YOL061W	PRS5
MMP15/PRP28	ENSG00000141141	MMP15	YDR243C	PRP28
USB1/VPS53	ENSG00000141252	USB1	YJL029C	VPS53
CCDC113/MDR1	ENSG00000141258	CCDC113	YGR100W	MDR1
NME3/APE2	ENSG00000141279	NME3	YKL157W	APE2
PSMD7/CHC1	ENSG00000141367	PSMD7	YGL206C	CHC1
VAC14/YTA7	ENSG00000141385	VAC14	YGR270W	YTA7
TANGO6/INM2	ENSG00000141401	TANGO6	YDR287W	INM2
COG4/YPL277C	ENSG00000141480	COG4	YPL277C	YPL277C
PLA2G15/ORC2	ENSG00000141503	PLA2G15	YBR060C	ORC2
[truncated: 1,324 more rows]
