# Supplementary material for: Scope and limitations of yeast as a model organism for studying human tissue-specific pathways
Source: BMC Syst Biol. 2015 Dec 29;9:96. doi: 10.1186/s12918-015-0253-0 (PMC4696342; doi:10.1186/s12918-015-0253-0)
Supplement: Additional file 1 — Network alignments. Compressed (*.zip) file containing individual tissue-specific alignments. (ZIP 5181 Kb) [file 12918_2015_253_MOESM1_ESM.zip › alignments/Olfactory Bulb_AlignGraph_edges.tsv]

First_ortholog_pair	Second_ortholog_pair
SRSF3/ERV29	SEMA3F/NRP1
KIF4A/CDC3	AOC1/ATG1
CD5L/NIP100	RECQL/SKN7
EHD4/GZF3	RECQL/SKN7
BRF2/UBI4	RECQL/SKN7
POLA2/CAR2	PDK2/KNS1
TRIM3/EFR3	CRLF1/LAS17
HFE/AAD10	CCL18/BPL1
GABRG2/GLN3	SYNRG/PMR1
DGKD/PRP43	USH1C/ERB1
ITGAE/NOP4	USH1C/ERB1
OPRM1/MAK21	USH1C/ERB1
HRG/PIB2	USH1C/ERB1
EIF4G1/GLC7	IFRD1/PAN1
MEOX2/SNF8	SCIN/SRP1
POLR3H/NNK1	MATK/SES1
FA2H/MRL1	NFIX/ADP1
CAV1/SAY1	SCMH1/HO
POLE4/YGR054W	WIZ/RIO2
ATP2B1/FCJ1	ERCC1/FMP37
ST6GAL1/HSL1	ANGEL1/YIG1
PPP1R17/BRO1	MARCO/MAM33
FCN1/YMR114C	SNAI2/GIS2
PTPMT1/NMD3	SNAI2/GIS2
RPS15/NOC2	SNAI2/GIS2
SLC9A3/SHO1	HGF/CDC19
MYH9/YCR043C	HGF/CDC19
CCAR1/TID3	CPS1/KRE28
CALB1/TRM7	NR1H3/RHO4
CCAR1/TID3	HMGB3/SEC2
ST6GAL1/HSL1	HMGB3/SEC2
WDR62/BOS1	HMGB3/SEC2
CLINT1/KSP1	HMGB3/SEC2
WIPF1/SVF1	HMGB3/SEC2
PER3/SSK2	IFT88/SLN1
SEMA4G/MUD1	ZCCHC8/TIF4632
KIFAP3/RSC6	SLC4A7/ARP9
PPP1R17/BRO1	MYOC/TAF13
ENSG00000081770/ARP4	RFC1/IES6
CELSR1/ADA2	MRI1/SKI6
ACO2/POP3	TDP1/RGT2
RPS6KA6/DBP8	CAPG/PGM2
NUFIP1/HHT2	DCUN1D1/MOT1
CCNE1/RPS3	DCUN1D1/MOT1
CDC14B/PRP40	GUCA2B/HEM13
NUFIP1/HHT2	POLR2B/MRPL22
SLC1A1/CYS4	CP/YCK1
ENTPD2/GCN1	MAP4/KAP104
SLC26A8/GRX7	RCN1/END3
CCL24/RVB1	ELN/ORC1
IRX4/SRM1	ELN/ORC1
FOXP1/RPC19	ELN/ORC1
ADD2/CWC25	NFE2L3/CWC2
RAPGEF3/GAS1	LIMA1/EMP24
PRMT5/TVP15	BCAR1/VPS68
BRF2/UBI4	HERPUD1/SPS19
RANBP1/RPS26A	POLQ/ISA1
ENSG00000115934/SFA1	RRP12/HAS1
CD2/NSR1	TRAPPC3/ESF1
DPYSL3/APS1	THRAP3/APC5
PDE4A/GID8	TAB2/FYV10
LGALS8/SUB2	CTDP1/CTK1
ENSG00000100262/ADY3	CCAR1/TID3
CLINT1/KSP1	SPAG4/ATP16
MID1/IMD2	NCKAP1/YRA1
UBE2I/PRE2	ARSF/RGC1
WDR13/PET309	MRPS24/PRP21
UQCC/YDR042C	WAPAL/CDC28
WDR77/YMR310C	WAPAL/CDC28
CDKN1B/STE20	TAF2/MYO3
ACACB/MSG5	HIPK2/HPT1
SLC25A1/PRK1	MEF2BNB-MEF2B/NPA3
NUFIP1/HHT2	SUGP2/GCN5
PPP1R17/BRO1	EYA2/RPC25
SAR1A/HOG1	POU1F1/DPB2
AP3M2/PRP11	PMS1/GPH1
CNGB1/TRM1	OAT/CYS3
GLRB/IME2	CTNNA2/TEF2
UBE2D1/BET1	SMARCD1/SEC23
SEC61B/LTE1	SMARCD1/SEC23
CDKN1B/STE20	SLC9A3/SHO1
ACO2/POP3	CD84/IDH1
BRF2/UBI4	STAG3/UBX5
CLINT1/KSP1	STAG3/UBX5
GORASP2/NTH1	TRO/YGL242C
SEC61B/LTE1	DHX8/TAZ1
H2AFV/MAK3	IP6K2/VMR1
EPB41L3/UBP3	BCL3/UTP4
PSMD7/CHC1	CLEC2D/APL2
DHPS/RPL18A	FGF10/PSA1
SLC7A5/RPL7A	FGF10/PSA1
RLN1/RPL2A	FGF10/PSA1
BRF2/UBI4	DGCR2/UBX3
PPP1R13B/CAR1	EIF2B3/CRH1
POLE4/YGR054W	CDC42/NOP1
FBXO2/YKE2	DAZAP1/SYT1
NUFIP1/HHT2	RPS6KA6/DBP8
MAGED2/RPS8A	RPS6KA6/DBP8
CCNE1/RPS3	RPS6KA6/DBP8
DMC1/BIT2	AFF4/ZUO1
ACO2/POP3	AP1M1/FCY22
RLN1/RPL2A	SCARB1/IMD3
CDC37L1/YTH1	LLGL2/KTR3
LY86/SWE1	IGF2BP2/CKS1
SAR1A/HOG1	ST6GAL1/HSL1
ARFRP1/NMT1	ST6GAL1/HSL1
NXT2/PTC1	ST6GAL1/HSL1
PPP1R17/BRO1	MRPS34/SCP160
BRF2/UBI4	KCNQ2/TRX1
VDAC3/CDC36	CELSR1/ADA2
SAR1A/HOG1	CELSR1/ADA2
RLN1/RPL2A	CELSR1/ADA2
HAVCR1/TAF7	CELSR1/ADA2
PAX2/GOS1	WDR62/BOS1
SIGLEC6/SAR1	WDR62/BOS1
CAB39L/HNM1	SART3/DOP1
PPP1R17/BRO1	MLH1/SPT7
PPP1R17/BRO1	PPP1R12B/USV1
RAB34/DAK1	DCX/SSB1
MCCC1/HAL5	FAM76B/DMA2
GNB1/TFB4	FAM76B/DMA2
IL11/ATG11	AMPH/CHA4
GPLD1/TAF2	GNB1/TFB4
UBE4A/SAM1	VDAC3/CDC36
NXT2/PTC1	SAR1A/HOG1
FUBP3/HOT1	SAR1A/HOG1
ELK3/MRPL35	SESN1/FUN26
SYNDIG1/SIR4	AP4E1/SAN1
SAMHD1/MIG2	CXCL2/RNT1
SRSF11/ASI2	OSTM1/MST1
EMC9/VHS1	CCNT2/BCY1
PPP1R17/BRO1	TNPO1/ARP3
GPI/SSD1	NUFIP1/HHT2
DDX50/RRB1	NUFIP1/HHT2
BCL6/APL3	NUFIP1/HHT2
ILVBL/NAT2	KIF3C/SPO12
PPP6R3/CDC12	ATG16L1/RAD26
EEA1/NDI1	OGFOD1/GRE3
PPP6R3/CDC12	C14orf166/HEF3
CHKA/HEK2	EPB41L1/MOT3
RNF31/TEM1	PPP1R13B/CAR1
PYCRL/PHO81	PAPOLA/SUP45
RANBP1/RPS26A	IL5RA/UTP13
NFATC4/YLR426W	CEBPE/YSC84
YY1/STT3	HNRNPC/SLX8
UBTF/KAR5	NUP50/SPR3
BRF2/UBI4	POLR2E/SEC26
GCG/NOP12	MADCAM1/DIA2
DUSP16/STE2	ARVCF/SEC6
PPP1R17/BRO1	TCF20/ETP1
BMX/ADE17	RTDR1/GYP6
CYB561D2/APM3	RBX1/APL6
CLCN3/POP5	ACO2/POP3
NUMBL/DUG2	GZMB/DUG1
FGF6/PTC4	CCNB1IP1/FMN1
PIAS4/ALK2	NTSR1/PWP1
BMX/ADE17	HCK/SNF1
SRSF3/ERV29	MAPRE1/VMA10
SF3A2/RPC10	RIOK3/RPC31
PTP4A1/RPL4A	PLP2/RPS24A
STK16/TWF1	UBL4A/NHP6B
HAVCR1/TAF7	USB1/VPS53
TNFRSF10A/AST2	BRF2/UBI4
ARHGEF17/CTI6	BRF2/UBI4
FANCL/ENA2	BRF2/UBI4
ATP6V1A/COQ5	INTS9/TVP18
SRSF3/ERV29	NEFL/MSS116
ARHGEF17/CTI6	MAP4K1/YCK2
PPP1R17/BRO1	BABAM1/RRT5
THEG/SRB7	LIG1/DOM34
EFEMP1/SPT5	SIGLEC5/YRA2
CLINT1/KSP1	FAM188B/IPI3
MED13/ECM4	AK1/RRG1
MYF5/MBR1	PKD2L1/RMD6
NMU/MBA1	HOXB6/PEX2
ALOX12/SRP40	ABI3/YCR087C-A
PRPF4B/CDC21	SH3D19/TCA17
SRSF11/ASI2	CCND1/MRPL8
ATP6V1B1/SDA1	LTA4H/ARX1
CLINT1/KSP1	GYS2/ACE2
SRSF3/ERV29	PHC1/SNQ2
NFE2L2/GET3	SLC26A8/GRX7
DPYSL3/APS1	SRF/BOI2
TNNI3K/RPA12	FOXP1/RPC19
