# Supplementary material for: Scope and limitations of yeast as a model organism for studying human tissue-specific pathways
Source: BMC Syst Biol. 2015 Dec 29;9:96. doi: 10.1186/s12918-015-0253-0 (PMC4696342; doi:10.1186/s12918-015-0253-0)
Supplement: Additional file 1 — Network alignments. Compressed (*.zip) file containing individual tissue-specific alignments. (ZIP 5181 Kb) [file 12918_2015_253_MOESM1_ESM.zip › alignments/Pituitary_AlignGraph_nodes.tsv]

ID	Human_EnsemblGeneID	Human_Symbol	Yeast_EnsemblGeneID	Yeast_Symbol
TSPAN6/DPM1	ENSG00000000419	TSPAN6	YPR183W	DPM1
DPM1/ELM1	ENSG00000000938	DPM1	YKL048C	ELM1
SCYL3/GSH1	ENSG00000001084	SCYL3	YJL101C	GSH1
FGR/HAP2	ENSG00000001167	FGR	YGL237C	HAP2
CFH/CTR1	ENSG00000003147	CFH	YPR124W	CTR1
GCLC/COS9	ENSG00000003402	GCLC	YKL219W	COS9
NFYA/CSM4	ENSG00000004059	NFYA	YPL200W	CSM4
SEMA3F/FEN1	ENSG00000004399	SEMA3F	YCR034W	FEN1
CFTR/ADK1	ENSG00000004455	CFTR	YDR226W	ADK1
KRIT1/GUP2	ENSG00000004468	KRIT1	YPL189W	GUP2
RAD52/FPR1	ENSG00000004478	RAD52	YNL135C	FPR1
BAD/HAL5	ENSG00000004660	BAD	YJL165C	HAL5
CD99/ACP1	ENSG00000004779	CD99	YKL192C	ACP1
AOC1/PKP2	ENSG00000004799	AOC1	YGL059W	PKP2
HECW1/YGR201C	ENSG00000004838	HECW1	YGR201C	YGR201C
MAD1L1/YDR307W	ENSG00000004866	MAD1L1	YDR307W	YDR307W
LASP1/CDC27	ENSG00000004897	LASP1	YBL084C	CDC27
M6PR/FCY2	ENSG00000004948	M6PR	YER056C	FCY2
ICA1/NAM7	ENSG00000005007	ICA1	YMR080C	NAM7
ALS2/MEF1	ENSG00000005156	ALS2	YLR069C	MEF1
CASP10/PET112	ENSG00000005175	CASP10	YBL080C	PET112
CFLAR/PST2	ENSG00000005302	CFLAR	YDR032C	PST2
TFPI/BDF2	ENSG00000005339	TFPI	YDL070W	BDF2
RBM5/SIA1	ENSG00000005421	RBM5	YOR137C	SIA1
MTMR7/LOC1	ENSG00000005700	MTMR7	YFR001W	LOC1
ARF5/COQ4	ENSG00000005884	ARF5	YDR204W	COQ4
POLDIP2/YDR352W	ENSG00000005893	POLDIP2	YDR352W	YDR352W
PLXND1/PGC1	ENSG00000006007	PLXND1	YPL206C	PGC1
AK2/BPT1	ENSG00000006071	AK2	YLL015W	BPT1
CD38/APL2	ENSG00000006125	CD38	YKL135C	APL2
FKBP4/ADH7	ENSG00000006194	FKBP4	YCR105W	ADH7
KDM1A/GRX6	ENSG00000006468	KDM1A	YDL010W	GRX6
CAMKK1/LCB5	ENSG00000006530	CAMKK1	YLR260W	LCB5
RECQL/YMR010W	ENSG00000006704	RECQL	YMR010W	YMR010W
HSPB6/VPS41	ENSG00000006715	HSPB6	YDR080W	VPS41
ARHGAP33/SKN7	ENSG00000006788	ARHGAP33	YHR206W	SKN7
NDUFAB1/IZH2	ENSG00000006831	NDUFAB1	YOL002C	IZH2
PDK4/PAC1	ENSG00000007168	PDK4	YOR269W	PAC1
ZMYND10/MET10	ENSG00000007171	ZMYND10	YFR030W	MET10
ST7/HXK2	ENSG00000007174	ST7	YGL253W	HXK2
CDC27/HOF1	ENSG00000007237	CDC27	YMR032W	HOF1
SLC4A1/TRS33	ENSG00000007255	SLC4A1	YOR115C	TRS33
CALCR/SRL1	ENSG00000007372	CALCR	YOR247W	SRL1
HCCS/GPI1	ENSG00000007541	HCCS	YGR216C	GPI1
DVL2/FRE7	ENSG00000007952	DVL2	YOL152W	FRE7
UPF1/PRE7	ENSG00000008018	UPF1	YBL041W	PRE7
SKAP2/USA1	ENSG00000008130	SKAP2	YML029W	USA1
SLC25A5/DTR1	ENSG00000008282	SLC25A5	YBR180W	DTR1
CCDC109B/CNL1	ENSG00000008294	CCDC109B	YDR357C	CNL1
HOXA11/NSE5	ENSG00000008300	HOXA11	YML023C	NSE5
POLR2J/PHO3	ENSG00000008710	POLR2J	YBR092C	PHO3
DHX33/RPS20	ENSG00000008988	DHX33	YHL015W	RPS20
MEOX1/YBL055C	ENSG00000009335	MEOX1	YBL055C	YBL055C
LIG3/REV3	ENSG00000009413	LIG3	YPL167C	REV3
RPAP3/VTA1	ENSG00000009844	RPAP3	YLR181C	VTA1
ENSG00000005189/PHD1	ENSG00000009950	ENSG00000005189	YKL043W	PHD1
CIAPIN1/ITC1	ENSG00000009954	CIAPIN1	YGL133W	ITC1
FAM214B/VID30	ENSG00000010017	FAM214B	YGL227W	VID30
COPZ2/MSC7	ENSG00000010030	COPZ2	YHR039C	MSC7
PRKAR2B/SEE1	ENSG00000010165	PRKAR2B	YIL064W	SEE1
MSL3/YCK2	ENSG00000010810	MSL3	YNL154C	YCK2
CREBBP/NDD1	ENSG00000010818	CREBBP	YOR372C	NDD1
BZRAP1/ELA1	ENSG00000011007	BZRAP1	YNL230C	ELA1
MPO/YNK1	ENSG00000011052	MPO	YKL067W	YNK1
PON1/ICT1	ENSG00000011198	PON1	YLR099C	ICT1
GCFC2/UTP18	ENSG00000011260	GCFC2	YJL069C	UTP18
ABCB4/NAB2	ENSG00000011275	ABCB4	YGL122C	NAB2
SOX8/STT4	ENSG00000011405	SOX8	YLR305C	STT4
IBTK/MDR1	ENSG00000011454	IBTK	YGR100W	MDR1
MYCBP2/PPH21	ENSG00000011485	MYCBP2	YDL134C	PPH21
FBXL3/YKR041W	ENSG00000012048	FBXL3	YKR041W	YKR041W
ITGAL/NUP57	ENSG00000012822	ITGAL	YGR119C	NUP57
PDK2/IRS4	ENSG00000013016	PDK2	YKR019C	IRS4
ITGA3/SKY1	ENSG00000013441	ITGA3	YMR216C	SKY1
LAMP2/RET1	ENSG00000013503	LAMP2	YOR207C	RET1
GGNBP2/NGL2	ENSG00000013523	GGNBP2	YMR285C	NGL2
ITGA2B/POL12	ENSG00000014138	ITGA2B	YBL035C	POL12
GDE1/PMT6	ENSG00000014216	GDE1	YGR199W	PMT6
C19orf60/MDH3	ENSG00000014641	C19orf60	YDL078C	MDH3
CRLF1/MMT1	ENSG00000014824	CRLF1	YMR177W	MMT1
MAP3K14/BRX1	ENSG00000015171	MAP3K14	YOL077C	BRX1
ABCC8/LAS17	ENSG00000015285	ABCC8	YOR181W	LAS17
CCL18/GPG1	ENSG00000015413	CCL18	YGL121C	GPG1
CCL3/MPP6	ENSG00000015479	CCL3	YNR024W	MPP6
SYNRG/BPL1	ENSG00000015592	SYNRG	YDL141W	BPL1
CACNG3/PMR1	ENSG00000017260	CACNG3	YGL167C	PMR1
TMEM132A/LRG1	ENSG00000017797	TMEM132A	YDL240W	LRG1
AP2B1/PMA2	ENSG00000018625	AP2B1	YPL036W	PMA2
TAC1/EMW1	ENSG00000018699	TAC1	YNL313C	EMW1
ZNF263/RGM1	ENSG00000020256	ZNF263	YMR182C	RGM1
CX3CL1/TFB3	ENSG00000020426	CX3CL1	YDR460W	TFB3
SPATA20/SEN1	ENSG00000021776	SPATA20	YLR430W	SEN1
CACNA1G/CPA1	ENSG00000021826	CACNA1G	YOR303W	CPA1
TNFRSF12A/DEG1	ENSG00000022267	TNFRSF12A	YFL001W	DEG1
MAP3K9/GPM2	ENSG00000022556	MAP3K9	YDL021W	GPM2
RALA/MAG2	ENSG00000022840	RALA	YLR427W	MAG2
BAIAP2L1/PFA4	ENSG00000023041	BAIAP2L1	YOL003C	PFA4
ETV1/TRX1	ENSG00000023318	ETV1	YLR043C	TRX1
AGK/HEM1	ENSG00000023330	AGK	YDR232W	HEM1
CCL26/ERB1	ENSG00000023734	CCL26	YMR049C	ERB1
FARP2/YDL124W	ENSG00000023909	FARP2	YDL124W	YDL124W
USH1C/UBR2	ENSG00000024048	USH1C	YLR024C	UBR2
DBF4/PAN1	ENSG00000024422	DBF4	YIR006C	PAN1
TBXA2R/GTR2	ENSG00000025039	TBXA2R	YGR163W	GTR2
IFRD1/HSF1	ENSG00000025156	IFRD1	YGL073W	HSF1
GTF2IRD1/FAF1	ENSG00000025293	GTF2IRD1	YIL019W	FAF1
PAF1/GAL80	ENSG00000025434	PAF1	YML051W	GAL80
VPS41/PPT1	ENSG00000025772	VPS41	YGR123C	PPT1
ARHGAP44/JJJ1	ENSG00000025796	ARHGAP44	YNL227C	JJJ1
ELAC2/SRP1	ENSG00000025800	ELAC2	YNL189W	SRP1
SCIN/KEL1	ENSG00000026025	SCIN	YHR158C	KEL1
MYH13/RAD3	ENSG00000026036	MYH13	YER171W	RAD3
ADIPOR2/YBR096W	ENSG00000026508	ADIPOR2	YBR096W	YBR096W
UPP2/OCT1	ENSG00000027001	UPP2	YKL134C	OCT1
MARK4/YPL150W	ENSG00000027075	MARK4	YPL150W	YPL150W
PAFAH1B1/ALK2	ENSG00000028203	PAFAH1B1	YBL009W	ALK2
NOS2/VPS5	ENSG00000028528	NOS2	YOR069W	VPS5
DNAH9/MTF1	ENSG00000029639	DNAH9	YMR228W	MTF1
GAS7/YHR078W	ENSG00000029725	GAS7	YHR078W	YHR078W
TRAPPC6A/SNF11	ENSG00000030304	TRAPPC6A	YDR073W	SNF11
MATK/SES1	ENSG00000031698	MATK	YDR023W	SES1
CD79B/WTM2	ENSG00000032389	CD79B	YOR229W	WTM2
SCN4A/ACK1	ENSG00000032742	SCN4A	YDL203C	ACK1
PAX6/ARB1	ENSG00000033050	PAX6	YER036C	ARB1
RHBDF1/VPH1	ENSG00000033627	RHBDF1	YOR270C	VPH1
LUC7L/NFI1	ENSG00000033800	LUC7L	YOR156C	NFI1
BAIAP3/AIM9	ENSG00000034152	BAIAP3	YER080W	AIM9
PIGQ/PEX3	ENSG00000034693	PIGQ	YDR329C	PEX3
TEAD3/CYK3	ENSG00000035115	TEAD3	YDL117W	CYK3
SELE/ADE12	ENSG00000035687	SELE	YNL220W	ADE12
DNAJC11/RFC1	ENSG00000035928	DNAJC11	YOR217W	RFC1
MYLIP/RTT101	ENSG00000036257	MYLIP	YJL047C	RTT101
NOX1/SUL2	ENSG00000036448	NOX1	YLR092W	SUL2
E2F2/UBP5	ENSG00000036672	E2F2	YER144C	UBP5
PSMB1/MDS3	ENSG00000037637	PSMB1	YGL197W	MDS3
SYN1/MRI1	ENSG00000037757	SYN1	YPR118W	MRI1
JARID2/TRM8	ENSG00000037897	JARID2	YDL201W	TRM8
CAMK1G/KIC1	ENSG00000038382	CAMK1G	YHR102W	KIC1
CDK11A/YLR413W	ENSG00000038427	CDK11A	YLR413W	YLR413W
NADK/MSH4	ENSG00000038945	NADK	YFL003C	MSH4
TFAP2B/BRR2	ENSG00000039123	TFAP2B	YER172C	BRR2
CYTH3/TCO89	ENSG00000039319	CYTH3	YPL180W	TCO89
ADAM22/GDE1	ENSG00000039560	ADAM22	YPL110C	GDE1
SYPL1/PRE9	ENSG00000041357	SYPL1	YGR135W	PRE9
SPAG9/MOD5	ENSG00000041515	SPAG9	YOR274W	MOD5
CELSR3/TDP1	ENSG00000042088	CELSR3	YBR223C	TDP1
MGST1/APS2	ENSG00000042753	MGST1	YJR058C	APS2
CRY1/FHN1	ENSG00000042832	CRY1	YGR131W	FHN1
NFIX/DCN1	ENSG00000043093	NFIX	YLR128W	DCN1
MMP25/RDL1	ENSG00000043143	MMP25	YOR285W	RDL1
IL32/SCM3	ENSG00000044115	IL32	YDL139C	SCM3
PKD1/YJR030C	ENSG00000044446	PKD1	YJR030C	YJR030C
MAPK8IP2/SOF1	ENSG00000047056	MAPK8IP2	YLL011W	SOF1
MED24/YLR419W	ENSG00000047188	MED24	YLR419W	YLR419W
SEC62/URA8	ENSG00000047230	SEC62	YJR103W	URA8
RPS20/VMA13	ENSG00000047249	RPS20	YPR036W	VMA13
CSDE1/BFR1	ENSG00000047410	CSDE1	YOR198C	BFR1
UBE3C/FET5	ENSG00000047457	UBE3C	YFL041W	FET5
REV3L/RPO41	ENSG00000047579	REV3L	YFL036W	RPO41
PAX7/CSG2	ENSG00000047936	PAX7	YBR036C	CSG2
MASP2/RNR4	ENSG00000048392	MASP2	YGR180C	RNR4
TRAF3IP3/RSM10	ENSG00000048544	TRAF3IP3	YDR041W	RSM10
POMT2/RBS1	ENSG00000048991	POMT2	YDL189W	RBS1
VTA1/YKT6	ENSG00000049245	VTA1	YKL196C	YKT6
MLXIPL/RSP5	ENSG00000049759	MLXIPL	YER125W	RSP5
BAZ1B/WBP1	ENSG00000049860	BAZ1B	YEL002C	WBP1
RANBP9/YLR257W	ENSG00000050405	RANBP9	YLR257W	YLR257W
ETV7/NAM2	ENSG00000050748	ETV7	YLR382C	NAM2
SPRTN/RVS167	ENSG00000050820	SPRTN	YDR388W	RVS167
METTL13/PER33	ENSG00000051108	METTL13	YLR064W	PER33
ZNF207/CKI1	ENSG00000051382	ZNF207	YLR133W	CKI1
UQCRC1/CDC40	ENSG00000051596	UQCRC1	YDR364C	CDC40
CD9/BUD3	ENSG00000052126	CD9	YCL014W	BUD3
NCAPD2/TAF3	ENSG00000052723	NCAPD2	YPL011C	TAF3
IFFO1/RRP12	ENSG00000052749	IFFO1	YPL012W	RRP12
GIPR/ERG25	ENSG00000052802	GIPR	YGR060W	ERG25
NISCH/SOD2	ENSG00000053254	NISCH	YHR008C	SOD2
STAB1/BET3	ENSG00000054116	STAB1	YKR068C	BET3
FUZ/FHL1	ENSG00000054598	FUZ	YPR104C	FHL1
PRSS3/CDC53	ENSG00000055130	PRSS3	YDL132W	CDC53
CD4/PEX11	ENSG00000055163	CD4	YOL147C	PEX11
LRRC23/KIN82	ENSG00000055332	LRRC23	YCR091W	KIN82
BTK/SPP1	ENSG00000055609	BTK	YPL138C	SPP1
HFE/PUF3	ENSG00000055917	HFE	YLL013C	PUF3
SCMH1/FMP10	ENSG00000055955	SCMH1	YER182W	FMP10
FYN/YDR114C	ENSG00000056558	FYN	YDR114C	YDR114C
HIVEP2/YKL070W	ENSG00000056972	HIVEP2	YKL070W	YKL070W
TCEB3/GLG2	ENSG00000056998	TCEB3	YJL137C	GLG2
LYPLA2/MSH2	ENSG00000057468	LYPLA2	YOL090W	MSH2
NME2/GDI1	ENSG00000057608	NME2	YER136W	GDI1
APBA3/ATG5	ENSG00000057663	APBA3	YPL149W	ATG5
MKS1/ERG11	ENSG00000058056	MKS1	YHR007C	ERG11
ABHD5/SEC61	ENSG00000058262	ABHD5	YLR378C	SEC61
KAL1/RAD2	ENSG00000058404	KAL1	YGR258C	RAD2
AKAP8L/RPC37	ENSG00000058600	AKAP8L	YKR025W	RPC37
UTP18/DNF2	ENSG00000058668	UTP18	YDR093W	DNF2
RNF216/RIO2	ENSG00000058729	RNF216	YNL207W	RIO2
TTC19/DUS3	ENSG00000059145	TTC19	YLR401C	DUS3
PTBP1/PRO2	ENSG00000059573	PTBP1	YOR323C	PRO2
DPF1/TRM3	ENSG00000059588	DPF1	YDL112W	TRM3
SYT7/DJP1	ENSG00000059769	SYT7	YIR004W	DJP1
PIK3C2A/PSR2	ENSG00000060069	PIK3C2A	YLR019W	PSR2
PLAUR/YLR312C	ENSG00000060237	PLAUR	YLR312C	YLR312C
ANLN/TEX1	ENSG00000060688	ANLN	YNL253W	TEX1
WIZ/FMP37	ENSG00000060762	WIZ	YGL080W	FMP37
RABGAP1/POT1	ENSG00000060971	RABGAP1	YIL160C	POT1
DCN/SDH4	ENSG00000061794	DCN	YDR178W	SDH4
PPP5C/FRK1	ENSG00000061938	PPP5C	YPL141C	FRK1
MAP4K3/AIF1	ENSG00000062096	MAP4K3	YNR074C	AIF1
ZBTB32/RSN1	ENSG00000062598	ZBTB32	YMR266W	RSN1
TYROBP/POL1	ENSG00000062822	TYROBP	YNL102W	POL1
GABRA3/RPL18B	ENSG00000063177	GABRA3	YNL301C	RPL18B
BRCA1/SBP1	ENSG00000063244	BRCA1	YHL034C	SBP1
ERCC1/ENT1	ENSG00000063245	ERCC1	YDL161W	ENT1
CD22/YIL165C	ENSG00000063438	CD22	YIL165C	YIL165C
SEMA3B/GLO2	ENSG00000063854	SEMA3B	YDR272W	GLO2
MBTPS2/YAF9	ENSG00000063978	MBTPS2	YNL107W	YAF9
LTF/YFR039C	ENSG00000064012	LTF	YFR039C	YFR039C
NR1H4/ATG33	ENSG00000064309	NR1H4	YLR356W	ATG33
ALOX5/TAF2	ENSG00000064313	ALOX5	YCR042C	TAF2
CALCOCO1/MTR10	ENSG00000064419	CALCOCO1	YOR160W	MTR10
UBR7/YLR271W	ENSG00000064607	UBR7	YLR271W	YLR271W
MAP4K5/YBR235W	ENSG00000064651	MAP4K5	YBR235W	YBR235W
EHD3/NIC96	ENSG00000064655	EHD3	YFR002W	NIC96
PSMC4/YIG1	ENSG00000064666	PSMC4	YPL201C	YIG1
CLDN11/DBP5	ENSG00000064703	CLDN11	YOR046C	DBP5
MVP/MLH2	ENSG00000064933	MVP	YLR035C	MLH2
NUB1/OSH2	ENSG00000064999	NUB1	YDL019C	OSH2
CLK1/GPA1	ENSG00000065135	CLK1	YHR005C	GPA1
ENSG00000013455/PSE1	ENSG00000065150	ENSG00000013455	YMR308C	PSE1
POLR3B/CAR2	ENSG00000065154	POLR3B	YLR438W	CAR2
ANGEL1/PWP2	ENSG00000065183	ANGEL1	YCR057C	PWP2
RNF14/YFR035C	ENSG00000065243	RNF14	YFR035C	YFR035C
DDX11/LAC1	ENSG00000065308	DDX11	YKL008C	LAC1
CD6/EFT1	ENSG00000065357	CD6	YOR133W	EFT1
TACC3/SLM5	ENSG00000065427	TACC3	YCR024C	SLM5
UFL1/CUS2	ENSG00000065526	UFL1	YNL286W	CUS2
POLA2/BUB1	ENSG00000065534	POLA2	YGR188C	BUB1
CAPN1/RLP7	ENSG00000065559	CAPN1	YNL002C	RLP7
ACPP/ENT3	ENSG00000065609	ACPP	YJR125C	ENT3
MDH1/ISR1	ENSG00000065613	MDH1	YPR106W	ISR1
SLC30A9/ARK1	ENSG00000065675	SLC30A9	YNL020C	ARK1
MTMR11/UTP7	ENSG00000065717	MTMR11	YER082C	UTP7
CCDC88C/MAE1	ENSG00000065833	CCDC88C	YKL029C	MAE1
YAF2/MSB3	ENSG00000065882	YAF2	YNL293W	MSB3
ZMYND11/YPL245W	ENSG00000065883	ZMYND11	YPL245W	YPL245W
WAS/RTS1	ENSG00000066027	WAS	YOR014W	RTS1
DPEP1/SEY1	ENSG00000066032	DPEP1	YOR165W	SEY1
BID/HRP1	ENSG00000066044	BID	YOL123W	HRP1
MATR3/SNF12	ENSG00000066117	MATR3	YNR023W	SNF12
RGPD5/RPH1	ENSG00000066135	RGPD5	YER169W	RPH1
STMN4/HAP5	ENSG00000066136	STMN4	YOR358W	HAP5
NUDCD3/BTS1	ENSG00000066382	NUDCD3	YPL069C	BTS1
ISL1/FOB1	ENSG00000066422	ISL1	YDR110W	FOB1
IL20RA/HDA2	ENSG00000066455	IL20RA	YDR295C	HDA2
CLCA1/DUO1	ENSG00000066629	CLCA1	YGL061C	DUO1
ATP2C1/SEC7	ENSG00000066777	ATP2C1	YDR170C	SEC7
SRCIN1/HEM15	ENSG00000066926	SRCIN1	YOR176W	HEM15
IGF1/TIF1	ENSG00000067048	IGF1	YKR059W	TIF1
RALBP1/MAM33	ENSG00000067113	RALBP1	YIL070C	MAM33
RUFY3/ILM1	ENSG00000067167	RUFY3	YJR118C	ILM1
CNTN1/GIS2	ENSG00000067182	CNTN1	YNL255C	GIS2
WWTR1/GYP5	ENSG00000067208	WWTR1	YPL249C	GYP5
AGPS/CDC19	ENSG00000067225	AGPS	YAL038W	CDC19
ATP1A2/FCF2	ENSG00000067334	ATP1A2	YLR051C	FCF2
TTC27/NUP100	ENSG00000067445	TTC27	YKL068W	NUP100
MARCO/RHO1	ENSG00000067560	MARCO	YPR165W	RHO1
SYT13/TCB3	ENSG00000067715	SYT13	YML072C	TCB3
SNAI2/PKP1	ENSG00000067992	SNAI2	YIL042C	PKP1
CD74/HOS1	ENSG00000068024	CD74	YPR068C	HOS1
HGF/YPS5	ENSG00000068078	HGF	YGL259W	YPS5
ZRANB1/PHO4	ENSG00000068323	ZRANB1	YFR034C	PHO4
NCDN/GYP1	ENSG00000068354	NCDN	YOR070C	GYP1
ZFP64/SPP2	ENSG00000068394	ZFP64	YOR148C	SPP2
MNAT1/TRM7	ENSG00000068438	MNAT1	YBR061C	TRM7
SAMD4A/KCS1	ENSG00000068745	SAMD4A	YDR017C	KCS1
RUNX3/TOA1	ENSG00000068781	RUNX3	YOR194C	TOA1
MRE11A/PEP1	ENSG00000068784	MRE11A	YBL017C	PEP1
PLEKHB1/KRE28	ENSG00000068793	PLEKHB1	YDR532C	KRE28
SERPINB1/HST2	ENSG00000068903	SERPINB1	YPL015C	HST2
SPAST/YOS9	ENSG00000068912	SPAST	YDR057W	YOS9
ENSG00000021602/GLT1	ENSG00000069248	ENSG00000021602	YDL171C	GLT1
NRXN3/VPS35	ENSG00000069329	NRXN3	YJL154C	VPS35
AQR/YDJ1	ENSG00000069345	AQR	YNL064C	YDJ1
CPS1/MBP1	ENSG00000069399	CPS1	YDL056W	MBP1
C8B/NFT1	ENSG00000069431	C8B	YKR103W	NFT1
FHL1/SDT1	ENSG00000069712	FHL1	YGL224C	SDT1
RTFDC1/REF2	ENSG00000069849	RTFDC1	YDR195W	REF2
GABRA1/HUL5	ENSG00000069869	GABRA1	YGL141W	HUL5
NLRP2/AMA1	ENSG00000069966	NLRP2	YGR225W	AMA1
RNF10/UFD1	ENSG00000070010	RNF10	YGR048W	UFD1
ZDHHC6/IKI3	ENSG00000070061	ZDHHC6	YLR384C	IKI3
RNH1/SSP120	ENSG00000070081	RNH1	YLR250W	SSP120
NDUFS1/PFY1	ENSG00000070087	NDUFS1	YOR122C	PFY1
RB1CC1/UIP3	ENSG00000070159	RB1CC1	YAR027W	UIP3
ERP44/MLP2	ENSG00000070182	ERP44	YIL149C	MLP2
ALAS1/ERO1	ENSG00000070371	ALAS1	YML130C	ERO1
BIRC3/CBF1	ENSG00000070444	BIRC3	YJR060W	CBF1
AKAP11/POL4	ENSG00000070501	AKAP11	YCR014C	POL4
GLRX2/HSV2	ENSG00000070540	GLRX2	YGR223C	HSV2
SNAPC1/ASN1	ENSG00000070669	SNAPC1	YPR145W	ASN1
STRAP/KAR2	ENSG00000070718	STRAP	YJL034W	KAR2
ABCC2/YAT2	ENSG00000070748	ABCC2	YER024W	YAT2
DEF6/MUD2	ENSG00000070756	DEF6	YKL074C	MUD2
PLEKHO1/RPA190	ENSG00000070761	PLEKHO1	YOR341W	RPA190
GCLM/CKA1	ENSG00000070770	GCLM	YIL035C	CKA1
UBR2/GCD6	ENSG00000070785	UBR2	YDR211W	GCD6
EHD2/CMK2	ENSG00000070808	EHD2	YOL016C	CMK2
RRAGD/RHO4	ENSG00000070831	RRAGD	YKR055W	RHO4
HSF2/PUT4	ENSG00000070915	HSF2	YOR348C	PUT4
PHF20/PMA1	ENSG00000070961	PHF20	YGL008C	PMA1
NR1H3/GSH2	ENSG00000071051	NR1H3	YOL049W	GSH2
NCAPH2/AIP1	ENSG00000071127	NCAPH2	YMR092C	AIP1
TOMM34/YKL023W	ENSG00000071205	TOMM34	YKL023W	YKL023W
SEC63/YNG2	ENSG00000071243	SEC63	YHR090C	YNG2
KPNA6/BUD23	ENSG00000071462	KPNA6	YCR047C	BUD23
VIM/HRD3	ENSG00000071537	VIM	YLR207W	HRD3
RTEL1-TNFRSF6B/YTA6	ENSG00000071539	RTEL1-TNFRSF6B	YPL074W	YTA6
FAS/ULS1	ENSG00000071794	FAS	YOR191W	ULS1
CD44/TSR4	ENSG00000071994	CD44	YOL022C	TSR4
KCNG1/TPK1	ENSG00000072062	KCNG1	YJL164C	TPK1
SLAMF7/YBL107C	ENSG00000072110	SLAMF7	YBL107C	YBL107C
MIPEP/VPS70	ENSG00000072133	MIPEP	YJR126C	VPS70
PRKCH/SIW14	ENSG00000072135	PRKCH	YNL032W	SIW14
INSRR/TRE1	ENSG00000072274	INSRR	YPL176C	TRE1
IFNGR1/PEX4	ENSG00000072401	IFNGR1	YGR133W	PEX4
SH2D2A/GUK1	ENSG00000072415	SH2D2A	YDR454C	GUK1
TNFRSF1B/SMC1	ENSG00000072501	TNFRSF1B	YFL008W	SMC1
VEZT/IMG1	ENSG00000072609	VEZT	YCR046C	IMG1
POU2F2/DBP1	ENSG00000072682	POU2F2	YPL119C	DBP1
SNX1/CDC4	ENSG00000072803	SNX1	YFL009W	CDC4
TBPL1/AGE1	ENSG00000072818	TBPL1	YDR524C	AGE1
ARNTL2/RRP4	ENSG00000072832	ARNTL2	YHR069C	RRP4
BCLAF1/DER1	ENSG00000072849	BCLAF1	YBR201W	DER1
ANK1/BNI4	ENSG00000072864	ANK1	YNL233W	BNI4
TFB1M/APM1	ENSG00000072958	TFB1M	YPL259C	APM1
RABEP1/SEC2	ENSG00000073009	RABEP1	YNL272C	SEC2
HMGB3/MCM2	ENSG00000073111	HMGB3	YBL023C	MCM2
NUP160/SRO77	ENSG00000073350	NUP160	YBL106C	SRO77
BAK1/ECM5	ENSG00000073614	BAK1	YMR176W	ECM5
MUSK/YAP1802	ENSG00000073921	MUSK	YGR241C	YAP1802
IKZF2/SEC18	ENSG00000073969	IKZF2	YBR080C	SEC18
GRN/YJU3	ENSG00000074416	GRN	YKL094W	YJU3
ARHGAP31/SNF1	ENSG00000074590	ARHGAP31	YDR477W	SNF1
NR2E3/EMP47	ENSG00000074695	NR2E3	YFL048C	EMP47
CENPQ/SBA1	ENSG00000074696	CENPQ	YKL117W	SBA1
SARS/DOC1	ENSG00000074755	SARS	YGL240W	DOC1
RANBP3/ENO2	ENSG00000074800	RANBP3	YHR174W	ENO2
ARID4A/ARP6	ENSG00000075089	ARID4A	YLR085C	ARP6
TSSC1/TIF4632	ENSG00000075151	TSSC1	YGL049C	TIF4632
ENSG00000032514/MTC5	ENSG00000075188	ENSG00000032514	YDR128W	MTC5
IFT88/CTT1	ENSG00000075223	IFT88	YGR088W	CTT1
ZCCHC8/ERG10	ENSG00000075239	ZCCHC8	YPL028W	ERG10
ABCF2/YNL095C	ENSG00000075292	ABCF2	YNL095C	YNL095C
LRRC7/SCH9	ENSG00000075413	LRRC7	YHR205W	SCH9
UBA6/TAO3	ENSG00000075539	UBA6	YIL129C	TAO3
GAB2/ARP9	ENSG00000075624	GAB2	YMR033W	ARP9
ATP6V0A1/SPO14	ENSG00000075651	ATP6V0A1	YKR031C	SPO14
PIAS1/TRM82	ENSG00000075702	PIAS1	YDR165W	TRM82
SLC4A7/YNL046W	ENSG00000075711	SLC4A7	YNL046W	YNL046W
APBA2/YPT53	ENSG00000075785	APBA2	YNL093W	YPT53
UHRF1/PRP39	ENSG00000075856	UHRF1	YML046W	PRP39
MAP2K3/YOR223W	ENSG00000075891	MAP2K3	YOR223W	YOR223W
TMSB10/RRP45	ENSG00000075914	TMSB10	YDR280W	RRP45
RNF19A/NCL1	ENSG00000075945	RNF19A	YBL024W	NCL1
PEX3/MCM6	ENSG00000076003	PEX3	YGL201C	MCM6
GABARAPL2/REX2	ENSG00000076043	GABARAPL2	YLR059C	REX2
MYOC/YIL077C	ENSG00000076053	MYOC	YIL077C	YIL077C
SH3YL1/MLH1	ENSG00000076242	SH3YL1	YMR167W	MLH1
VCL/UNG1	ENSG00000076248	VCL	YML021C	UNG1
DAPK2/CPA2	ENSG00000076555	DAPK2	YJR109C	CPA2
NSMAF/MON1	ENSG00000076685	NSMAF	YGL124C	MON1
ADSS/YIP1	ENSG00000076716	ADSS	YGR172C	YIP1
STAP1/ROM1	ENSG00000076928	STAP1	YGR070W	ROM1
TIMP2/NRK1	ENSG00000077009	TIMP2	YNL129W	NRK1
RFC1/COS12	ENSG00000077063	RFC1	YGL263W	COS12
CUL3/TOP2	ENSG00000077097	CUL3	YNL088W	TOP2
MYOM2/SKP2	ENSG00000077235	MYOM2	YNL311C	SKP2
OTC/UBP1	ENSG00000077254	OTC	YDL122W	UBP1
USP2/MSL1	ENSG00000077312	USP2	YIR009W	MSL1
CASR/SKI6	ENSG00000077348	CASR	YGR195W	SKI6
TUBG2/HST3	ENSG00000077463	TUBG2	YOR025W	HST3
RPL26L1/CUR1	ENSG00000077522	RPL26L1	YPR158W	CUR1
FLT4/CAP2	ENSG00000077549	FLT4	YIL034C	CAP2
NSUN2/UBC11	ENSG00000077721	NSUN2	YOR339C	UBC11
FBXO42/IME2	ENSG00000077782	FBXO42	YJL106W	IME2
MRI1/PDX3	ENSG00000077800	MRI1	YBR035C	PDX3
METTL1/RAD34	ENSG00000077809	METTL1	YDR314C	RAD34
HOXC8/SIZ1	ENSG00000078043	HOXC8	YDR409W	SIZ1
AGA/RAD53	ENSG00000078061	AGA	YPL153C	RAD53
ENSG00000038102/DUR1,2	ENSG00000078070	ENSG00000038102	YBR208C	DUR1,2
PI4K2B/DRE2	ENSG00000078114	PI4K2B	YKR071C	DRE2
MAT2B/UBC12	ENSG00000078140	MAT2B	YLR306W	UBC12
TLL1/VPS34	ENSG00000078142	TLL1	YLR240W	VPS34
EDC4/INP51	ENSG00000078269	EDC4	YIL002C	INP51
TRIO/FAA4	ENSG00000078304	TRIO	YMR246W	FAA4
VCAN/YRA2	ENSG00000078328	VCAN	YKL214C	YRA2
MSR1/SIF2	ENSG00000078369	MSR1	YBR103W	SIF2
CDH1/SNT2	ENSG00000078403	CDH1	YGL131C	SNT2
SKIV2L2/STE23	ENSG00000078618	SKIV2L2	YLR389C	STE23
DNAH5/POR1	ENSG00000078668	DNAH5	YNL055C	POR1
ZFYVE16/CST6	ENSG00000078674	ZFYVE16	YIL036W	CST6
C6/MET13	ENSG00000078747	C6	YGL125W	MET13
RAI14/INN1	ENSG00000078902	RAI14	YNL152W	INN1
SOX30/STP22	ENSG00000078967	SOX30	YCL008C	STP22
PNKP/YKU80	ENSG00000079246	PNKP	YMR106C	YKU80
SPDL1/RIM11	ENSG00000079277	SPDL1	YMR139W	RIM11
STAU2/PUF4	ENSG00000079308	STAU2	YGL014W	PUF4
RTN4R/REX3	ENSG00000079313	RTN4R	YLR107W	REX3
PHF23/MRP49	ENSG00000079332	PHF23	YKL167C	MRP49
CDH10/RGT2	ENSG00000079393	CDH10	YDL138W	RGT2
INPP4A/ERG9	ENSG00000079459	INPP4A	YHR190W	ERG9
RAB27B/PIF1	ENSG00000079689	RAB27B	YML061C	PIF1
PSMA4/PGM2	ENSG00000079739	PSMA4	YMR105C	PGM2
MYO16/SLH1	ENSG00000079785	MYO16	YGR271W	SLH1
LSG1/HAL1	ENSG00000079819	LSG1	YPR005C	HAL1
PARP3/TCB2	ENSG00000079841	PARP3	YNL087W	TCB2
TNC/VAM3	ENSG00000079950	TNC	YOR106W	VAM3
TDP1/CIT2	ENSG00000080298	TDP1	YCR005C	CIT2
MED17/MTG2	ENSG00000080371	MED17	YHR168W	MTG2
CAPG/BOR1	ENSG00000080493	CAPG	YNL275W	BOR1
AP2S1/MOT1	ENSG00000080503	AP2S1	YPL082C	MOT1
USH2A/AYR1	ENSG00000080511	USH2A	YIL124W	AYR1
ZPBP/IRC6	ENSG00000080561	ZPBP	YFR043C	IRC6
TG/SWR1	ENSG00000080603	TG	YDR334W	SWR1
ADAM28/PUF6	ENSG00000080608	ADAM28	YDR496C	PUF6
BARX2/ECM14	ENSG00000080618	BARX2	YHR132C	ECM14
DCUN1D1/MCM16	ENSG00000080709	DCUN1D1	YPR046W	MCM16
PHF15/MOT2	ENSG00000080802	PHF15	YER068W	MOT2
ZIC2/HEM13	ENSG00000080819	ZIC2	YDR044W	HEM13
LCP2/TFG2	ENSG00000080823	LCP2	YGR005C	TFG2
TRIT1/YMR086W	ENSG00000081026	TRIT1	YMR086W	YMR086W
ADRB1/PCL7	ENSG00000081087	ADRB1	YIL050W	PCL7
ENSG00000043822/STE12	ENSG00000081189	ENSG00000043822	YHR084W	STE12
GUCA2B/GUT2	ENSG00000081277	GUCA2B	YIL155C	GUT2
CUL7/YKL027W	ENSG00000081307	CUL7	YKL027W	YKL027W
CTNNA1/AIR1	ENSG00000081386	CTNNA1	YIL079C	AIR1
PHKA2/SSL1	ENSG00000081665	PHKA2	YLR005W	SSL1
EPHA3/YVH1	ENSG00000081721	EPHA3	YIR026C	YVH1
HSPA5/PDE1	ENSG00000081803	HSPA5	YGL248W	PDE1
DSG2/TRI1	ENSG00000082014	DSG2	YMR233W	TRI1
GEMIN8/PCL1	ENSG00000082258	GEMIN8	YNL289W	PCL1
OFD1/PMD1	ENSG00000082397	OFD1	YER132C	PMD1
PREX2/MED4	ENSG00000082512	PREX2	YOR174W	MED4
WDR37/MRPL22	ENSG00000082515	WDR37	YNL177C	MRPL22
YTHDC2/UTP15	ENSG00000082516	YTHDC2	YMR093W	UTP15
CTPS2/YCK1	ENSG00000082701	CTPS2	YHR135C	YCK1
ATP6V1H/YLR156W	ENSG00000082781	ATP6V1H	YLR156W	YLR156W
POLR2B/MPC54	ENSG00000082805	POLR2B	YOR177C	MPC54
TPR/CRM1	ENSG00000082898	TPR	YGR218W	CRM1
CP/SNO1	ENSG00000083123	CP	YMR095C	SNO1
DTNBP1/KAP104	ENSG00000083312	DTNBP1	YBR017C	KAP104
XK/YMR018W	ENSG00000083457	XK	YMR018W	YMR018W
ARHGAP6/MTF2	ENSG00000083535	ARHGAP6	YDL044C	MTF2
MAP4/AEP2	ENSG00000083750	MAP4	YMR282C	AEP2
GOPC/YKL162C	ENSG00000083799	GOPC	YKL162C	YKL162C
ROS1/MSN2	ENSG00000083842	ROS1	YMR037C	MSN2
HDAC9/RPS5	ENSG00000083845	HDAC9	YJR123W	RPS5
RRM2B/APT2	ENSG00000083857	RRM2B	YDR441C	APT2
TNFRSF17/SLZ1	ENSG00000083896	TNFRSF17	YNL196C	SLZ1
LMO3/NOP8	ENSG00000084072	LMO3	YOL144W	NOP8
MRPS10/STE24	ENSG00000084073	MRPS10	YJR117W	STE24
GUCA1A/TIF34	ENSG00000084623	GUCA1A	YMR146C	TIF34
RSF1/SHE4	ENSG00000084674	RSF1	YOR035C	SHE4
VPS13D/YKR018C	ENSG00000084754	VPS13D	YKR018C	YKR018C
CELF2/UBX4	ENSG00000084764	CELF2	YMR067C	UBX4
R3HDM1/URA2	ENSG00000084774	R3HDM1	YJL130C	URA2
COL9A2/CGR1	ENSG00000085063	COL9A2	YGL029W	CGR1
KITLG/SPO74	ENSG00000085276	KITLG	YGL170C	SPO74
ERCC8/DAP2	ENSG00000085377	ERCC8	YHR028C	DAP2
VAMP3/SEH1	ENSG00000085415	VAMP3	YGL100W	SEH1
PER3/CTS2	ENSG00000085465	PER3	YDR371W	CTS2
UTS2/SSK2	ENSG00000085511	UTS2	YNR031C	SSK2
TNFRSF9/STE6	ENSG00000085563	TNFRSF9	YKL209C	STE6
EPN3/GRE3	ENSG00000085662	EPN3	YHR104W	GRE3
LTBP1/RRN3	ENSG00000085721	LTBP1	YKL125W	RRN3
RCN1/IML2	ENSG00000085831	RCN1	YJL082W	IML2
ELN/END3	ENSG00000085832	ELN	YNL084C	END3
RFC2/ORC1	ENSG00000085840	RFC2	YML065W	ORC1
ARID1B/SQS1	ENSG00000085872	ARID1B	YNL224C	SQS1
NEDD4L/PTK1	ENSG00000086015	NEDD4L	YKL198C	PTK1
FOXP3/XDJ1	ENSG00000086061	FOXP3	YLR090W	XDJ1
HEXB/VPS20	ENSG00000086065	HEXB	YMR077C	VPS20
JKAMP/FAP1	ENSG00000086102	JKAMP	YNL023C	FAP1
DKK3/DIM1	ENSG00000086189	DKK3	YPL266W	DIM1
ARHGEF5/KAP120	ENSG00000086200	ARHGEF5	YPL125W	KAP120
NFE2L3/MRPL24	ENSG00000086504	NFE2L3	YMR193W	MRPL24
LIMA1/CIN5	ENSG00000086548	LIMA1	YOR028C	CIN5
SLC4A8/CWC2	ENSG00000086589	SLC4A8	YDL209C	CWC2
PTGER3/EMP24	ENSG00000086598	PTGER3	YGL200C	EMP24
MAPK9/RPS1B	ENSG00000086712	MAPK9	YML063W	RPS1B
COL23A1/PPH3	ENSG00000086717	COL23A1	YDR075W	PPH3
BCAR1/MRP10	ENSG00000086758	BCAR1	YDL045W-A	MRP10
FAM160A2/ALG9	ENSG00000086848	FAM160A2	YNL219C	ALG9
HERPUD1/VPS68	ENSG00000087008	HERPUD1	YOL129W	VPS68
HOMER3/SPS19	ENSG00000087076	HOMER3	YNL202W	SPS19
RAD51/PGS1	ENSG00000087157	RAD51	YCL004W	PGS1
POLQ/ISA1	ENSG00000087206	POLQ	YLL027W	ISA1
PIK3CB/ATP18	ENSG00000087245	PIK3CB	YML081C-A	ATP18
ENSG00000051415/TPA1	ENSG00000087263	ENSG00000051415	YER049W	TPA1
CYBA/APA1	ENSG00000087266	CYBA	YCL050C	APA1
THOC3/CDC50	ENSG00000087274	THOC3	YCR094W	CDC50
HEBP2/EST1	ENSG00000087338	HEBP2	YLR233C	EST1
PLEKHA5/CUS1	ENSG00000087365	PLEKHA5	YMR240C	CUS1
PRSS8/VPS1	ENSG00000087470	PRSS8	YKR001C	VPS1
SIKE1/ERV46	ENSG00000087502	SIKE1	YAL042W	ERV46
RRP12/GDS1	ENSG00000088179	RRP12	YOR355W	GDS1
MSMO1/HAS1	ENSG00000088205	MSMO1	YMR290C	HAS1
TTC17/RPS2	ENSG00000088247	TTC17	YGL123W	RPS2
ALX4/SFK1	ENSG00000088305	ALX4	YKL051W	SFK1
FOXN3/SHP1	ENSG00000088833	FOXN3	YBL058W	SHP1
AKR7A2/DYN2	ENSG00000088986	AKR7A2	YDR424C	DYN2
MRTO4/IRC19	ENSG00000088992	MRTO4	YLL033W	IRC19
USE1/BRL1	ENSG00000089006	USE1	YHR036W	BRL1
MCF2L2/RPL6A	ENSG00000089009	MCF2L2	YML073C	RPL6A
NRIP2/ESF1	ENSG00000089048	NRIP2	YDR365C	ESF1
LAMA3/APC5	ENSG00000089053	LAMA3	YOR249C	APC5
ANAPC4/REX4	ENSG00000089094	ANAPC4	YOL080C	REX4
KCNQ1/GCN1	ENSG00000089154	KCNQ1	YGL195W	GCN1
TRAPPC3/PXL1	ENSG00000089159	TRAPPC3	YKR090W	PXL1
THRAP3/YLR179C	ENSG00000089220	THRAP3	YLR179C	YLR179C
PHPT1/ETP1	ENSG00000089234	PHPT1	YHL010C	ETP1
ENTPD2/IGO1	ENSG00000089250	ENTPD2	YNL157W	IGO1
ARID4B/TAP42	ENSG00000089289	ARID4B	YMR028W	TAP42
PTPRN/ROT2	ENSG00000089597	PTPRN	YBR229C	ROT2
KIF1B/BIR1	ENSG00000089685	KIF1B	YJR089W	BIR1
FOXC1/MAK5	ENSG00000089737	FOXC1	YBR142W	MAK5
SYNE2/YMR244W	ENSG00000090006	SYNE2	YMR244W	YMR244W
CBLN4/LCB1	ENSG00000090054	CBLN4	YMR296C	LCB1
CHRDL2/PAP1	ENSG00000090060	CHRDL2	YKR002W	PAP1
RELT/AIM20	ENSG00000090104	RELT	YIL158W	AIM20
NOP58/FYV10	ENSG00000090316	NOP58	YIL097W	FYV10
KCNH2/XBP1	ENSG00000090339	KCNH2	YIL101C	XBP1
CUL1/IPI3	ENSG00000090372	CUL1	YNL182C	IPI3
CYFIP2/PEX12	ENSG00000090432	CYFIP2	YMR026C	PEX12
TAB2/YNR064C	ENSG00000090487	TAB2	YNR064C	YNR064C
EIF2AK2/MPS2	ENSG00000090565	EIF2AK2	YGL075C	MPS2
KMT2C/ALA1	ENSG00000090861	KMT2C	YOR335C	ALA1
PUM2/SEC3	ENSG00000090989	PUM2	YER008C	SEC3
MRPL43/LPD1	ENSG00000091140	MRPL43	YFL018C	LPD1
ITIH4/RPN14	ENSG00000091157	ITIH4	YGL004C	RPN14
C4orf27/FUM1	ENSG00000091483	C4orf27	YPL262W	FUM1
ZFR/SKT5	ENSG00000091490	ZFR	YBL061C	SKT5
NPFFR2/ECM30	ENSG00000091536	NPFFR2	YLR436C	ECM30
ENSG00000056345/OM45	ENSG00000092054	ENSG00000056345	YIL136W	OM45
PHF21B/BAP2	ENSG00000092068	PHF21B	YBR068C	BAP2
TRAF1/YGR071C	ENSG00000092140	TRAF1	YGR071C	YGR071C
PCGF2/HCR1	ENSG00000092200	PCGF2	YLR192C	HCR1
IL17RB/SPT16	ENSG00000092201	IL17RB	YGL207W	SPT16
TRAF3IP2/ERT1	ENSG00000092208	TRAF3IP2	YBR239C	ERT1
GYG2/ADE16	ENSG00000092421	GYG2	YLR028C	ADE16
SERPINB3/YVC1	ENSG00000092439	SERPINB3	YOR087W	YVC1
PKP2/YDL156W	ENSG00000092470	PKP2	YDL156W	YDL156W
MSH4/SPO20	ENSG00000092531	MSH4	YMR017W	SPO20
F7/SER3	ENSG00000092621	F7	YER081W	SER3
GDI2/MLC2	ENSG00000092841	GDI2	YPR188C	MLC2
PRDM1/HMF1	ENSG00000092847	PRDM1	YER057C	HMF1
ATG5/AFT2	ENSG00000093010	ATG5	YPL202C	AFT2
PITHD1/HOS3	ENSG00000094631	PITHD1	YPL116W	HOS3
MTA3/RPT6	ENSG00000094804	MTA3	YGL048C	RPT6
USP13/SLP1	ENSG00000094975	USP13	YOR154W	SLP1
LAMC2/MSH6	ENSG00000095002	LAMC2	YDR097C	MSH6
CDK14/DYS1	ENSG00000095059	CDK14	YHR068W	DYS1
SEC61A1/RET2	ENSG00000095139	SEC61A1	YFR051C	RET2
PPP1R12A/VAC8	ENSG00000095261	PPP1R12A	YEL013W	VAC8
RASGRF1/MSS51	ENSG00000095303	RASGRF1	YLR203C	MSS51
CAMK2B/NUP188	ENSG00000095319	CAMK2B	YML103C	NUP188
CROCC/VMA7	ENSG00000095539	CROCC	YGR020C	VMA7
POLR3E/ISW1	ENSG00000095564	POLR3E	YBR245C	ISW1
ATP2B4/HSP150	ENSG00000095794	ATP2B4	YJL159W	HSP150
ZC3H11A/BCK1	ENSG00000096063	ZC3H11A	YJL095W	BCK1
RIOK2/CEF1	ENSG00000096401	RIOK2	YMR213W	CEF1
NDC1/ILV1	ENSG00000096433	NDC1	YER086W	ILV1
FLYWCH1/NUF2	ENSG00000096696	FLYWCH1	YOL069W	NUF2
UNKL/SIR2	ENSG00000096717	UNKL	YDL042C	SIR2
ALDH18A1/KIN1	ENSG00000096968	ALDH18A1	YDR122W	KIN1
TARBP1/KIN28	ENSG00000097007	TARBP1	YDL108W	KIN28
MXD1/CDC7	ENSG00000097046	MXD1	YDL017W	CDC7
CDK17/ERP2	ENSG00000099203	CDK17	YAL007C	ERP2
DNAJC25/MGR1	ENSG00000099204	DNAJC25	YCL044C	MGR1
PSD/NRG2	ENSG00000099326	PSD	YBR066C	NRG2
CTDP1/FRE8	ENSG00000099331	CTDP1	YLR047C	FRE8
YBX3/RPN12	ENSG00000099341	YBX3	YFR052W	RPN12
WNK1/NSE3	ENSG00000099399	WNK1	YDR288W	NSE3
CCAR1/PRP24	ENSG00000099622	CCAR1	YMR268C	PRP24
OGFR/ATP16	ENSG00000099624	OGFR	YDL004W	ATP16
GNA15/NOP4	ENSG00000099783	GNA15	YPL043W	NOP4
CREB3L3/CDC34	ENSG00000099804	CREB3L3	YDR054C	CDC34
PTPRU/RPB5	ENSG00000099817	PTPRU	YBR154C	RPB5
SNRNP40/GPD2	ENSG00000099875	SNRNP40	YOL059W	GPD2
COL11A1/YRB1	ENSG00000099901	COL11A1	YDR002W	YRB1
MPC1/GRS1	ENSG00000099917	MPC1	YBR121C	GRS1
ACAA1/RGC1	ENSG00000099940	ACAA1	YPR115W	RGC1
BCAT1/SHO1	ENSG00000099942	BCAT1	YER118C	SHO1
HDAC7/YNL181W	ENSG00000099958	HDAC7	YNL181W	YNL181W
LZTS1/RPA34	ENSG00000099968	LZTS1	YJL148W	RPA34
SPAG4/PRP21	ENSG00000099995	SPAG4	YJL203W	PRP21
NCKAP1/SMD3	ENSG00000100028	NCKAP1	YLR147C	SMD3
MRPS35/KSS1	ENSG00000100030	MRPS35	YGR040W	KSS1
GUCY1B3/PTC3	ENSG00000100034	GUCY1B3	YBL056W	PTC3
SFSWAP/CTP1	ENSG00000100075	SFSWAP	YBR291C	CTP1
TNK2/GGA1	ENSG00000100083	TNK2	YDR358W	GGA1
CDH3/RGA1	ENSG00000100092	CDH3	YOR127W	RGA1
ARSF/SPC105	ENSG00000100106	ARSF	YGL093W	SPC105
GPBP1/SPP382	ENSG00000100109	GPBP1	YLR424W	SPP382
CS/NHP2	ENSG00000100138	CS	YDL208W	NHP2
LTK/RPO26	ENSG00000100142	LTK	YPR187W	RPO26
MRPS24/IXR1	ENSG00000100146	MRPS24	YKL032C	IXR1
ELMO2/YLR462W	ENSG00000100151	ELMO2	YLR462W	YLR462W
WAPAL/DBP3	ENSG00000100201	WAPAL	YGL078C	DBP3
APPBP2/DMC1	ENSG00000100206	APPBP2	YER179W	DMC1
POLD1/BOP3	ENSG00000100207	POLD1	YNL042W	BOP3
SEZ6/BNA6	ENSG00000100219	SEZ6	YFR047C	BNA6
EIF4B/AIM33	ENSG00000100225	EIF4B	YML087C	AIM33
GLTSCR1/TUF1	ENSG00000100226	GLTSCR1	YOR187W	TUF1
RPL18/SAP190	ENSG00000100239	RPL18	YKR028W	SAP190
ISOC2/CSH1	ENSG00000100242	ISOC2	YBR161W	CSH1
U2AF2/PGA3	ENSG00000100243	U2AF2	YML125C	PGA3
EPN1/BOI2	ENSG00000100266	EPN1	YER114C	BOI2
MED29/APL1	ENSG00000100280	MED29	YJR005W	APL1
AHRR/SUT1	ENSG00000100284	AHRR	YGL162W	SUT1
GSC2/HMX1	ENSG00000100292	GSC2	YLR205C	HMX1
GPC1/YJR011C	ENSG00000100296	GPC1	YJR011C	YJR011C
ADCK1/PET54	ENSG00000100320	ADCK1	YGR222W	PET54
HAGH/MYO4	ENSG00000100345	HAGH	YAL029C	MYO4
RNF4/HPT1	ENSG00000100353	RNF4	YDR399W	HPT1
CASP8/NPA3	ENSG00000100360	CASP8	YJR072C	NPA3
ASUN/YLR224W	ENSG00000100365	ASUN	YLR224W	YLR224W
DLX3/YIA6	ENSG00000100372	DLX3	YIL006W	YIA6
SPA17/SGT2	ENSG00000100380	SPA17	YOR007C	SGT2
WISP2/HRT1	ENSG00000100387	WISP2	YOL133W	HRT1
NGFR/GCN5	ENSG00000100393	NGFR	YGR252W	GCN5
CDON/RNA1	ENSG00000100401	CDON	YMR235C	RNA1
TAF2/APA2	ENSG00000100403	TAF2	YDR530C	APA2
HIPK2/RPC25	ENSG00000100413	HIPK2	YKL144C	RPC25
TNPO3/NTO1	ENSG00000100425	TNPO3	YPR031W	NTO1
MEF2BNB-MEF2B/FPR3	ENSG00000100442	MEF2BNB-MEF2B	YML074C	FPR3
RFXANK/PAU15	ENSG00000100448	RFXANK	YIR041W	PAU15
LPAR2/TIF3	ENSG00000100461	LPAR2	YPR163C	TIF3
CTSA/DPB2	ENSG00000100479	CTSA	YPR175W	DPB2
SUGP2/GPH1	ENSG00000100504	SUGP2	YPR160W	GPH1
SLC12A2/VMA8	ENSG00000100554	SLC12A2	YEL051W	VMA8
SNX24/PRE6	ENSG00000100567	SNX24	YOL038W	PRE6
EYA2/VTI1	ENSG00000100568	EYA2	YMR197C	VTI1
CNN2/AHA1	ENSG00000100591	CNN2	YDR214W	AHA1
SNCAIP/BNR1	ENSG00000100592	SNCAIP	YIL159W	BNR1
DDX20/LCB2	ENSG00000100596	DDX20	YDR062W	LCB2
BTBD1/YIR024C	ENSG00000100604	BTBD1	YIR024C	YIR024C
BCAS1/RRT6	ENSG00000100605	BCAS1	YGL146C	RRT6
POU1F1/PTC6	ENSG00000100614	POU1F1	YCR079W	PTC6
PMS1/NMA2	ENSG00000100628	PMS1	YGR010W	NMA2
HMG20B/NAB3	ENSG00000100650	HMG20B	YPL190C	NAB3
CALCRL/TIF5	ENSG00000100664	CALCRL	YPR041W	TIF5
TAF11/CYS3	ENSG00000100665	TAF11	YAL012W	CYS3
ANKS1A/MPH1	ENSG00000100697	ANKS1A	YIR002C	MPH1
AP3D1/MIS1	ENSG00000100714	AP3D1	YBR084W	MIS1
ZNF76/YAP1	ENSG00000100722	ZNF76	YML007W	YAP1
SLC9A3R2/RPT2	ENSG00000100764	SLC9A3R2	YDL007W	RPT2
NTHL1/IRE1	ENSG00000100784	NTHL1	YHR079C	IRE1
GNAI3/PRE3	ENSG00000100804	GNAI3	YJL001W	PRE3
IPO5/ADR1	ENSG00000100811	IPO5	YDR216W	ADR1
OAT/YHR080C	ENSG00000100814	OAT	YHR080C	YHR080C
WDR3/PAF1	ENSG00000100815	WDR3	YBR279W	PAF1
PKN2/SGN1	ENSG00000100836	PKN2	YIR001C	SGN1
WDR18/YHR202W	ENSG00000100852	WDR18	YHR202W	YHR202W
TRAM2/SRP54	ENSG00000100883	TRAM2	YPR088C	SRP54
NTN1/FUN30	ENSG00000100888	NTN1	YAL019W	FUN30
GLP2R/SCL1	ENSG00000100902	GLP2R	YGL011C	SCL1
MCM10/MGA2	ENSG00000100906	MCM10	YIR033W	MGA2
DGKA/PCM1	ENSG00000100908	DGKA	YEL058W	PCM1
ERBB3/YHR035W	ENSG00000100934	ERBB3	YHR035W	YHR035W
ROPN1/LEA1	ENSG00000100949	ROPN1	YPL213W	LEA1
KARS/CIK1	ENSG00000101004	KARS	YMR198W	CIK1
PDIA5/CBP3	ENSG00000101019	PDIA5	YPL215W	CBP3
NDUFB4/DIA1	ENSG00000101049	NDUFB4	YMR316W	DIA1
SPEN/GAL11	ENSG00000101057	SPEN	YOL051W	GAL11
MYLK/GAT2	ENSG00000101076	MYLK	YMR136W	GAT2
MAP2K4/PET9	ENSG00000101084	MAP2K4	YBL030C	PET9
SNAP91/CDC15	ENSG00000101109	SNAP91	YAR019C	CDC15
SLK/GIM3	ENSG00000101132	SLK	YNL153C	GIM3
COL17A1/LYS9	ENSG00000101144	COL17A1	YNR050C	LYS9
SEC61A2/GLE2	ENSG00000101146	SEC61A2	YER107C	GLE2
PRKCQ/BIO2	ENSG00000101150	PRKCQ	YGR286C	BIO2
TLE2/PRP6	ENSG00000101161	TLE2	YBR055C	PRP6
ASB1/PRE10	ENSG00000101182	ASB1	YOR362C	PRE10
FAM107B/EAF7	ENSG00000101189	FAM107B	YNL136W	EAF7
ME1/IOC2	ENSG00000101191	ME1	YLR095C	IOC2
TBC1D1/GID8	ENSG00000101193	TBC1D1	YMR135C	GID8
CDK13/GLO3	ENSG00000101199	CDK13	YER122C	GLO3
MTHFD2/TEF2	ENSG00000101210	MTHFD2	YBR118W	TEF2
SLC9A7/YCH1	ENSG00000101224	SLC9A7	YGR203W	YCH1
FOXJ2/YFL066C	ENSG00000101246	FOXJ2	YFL066C	YFL066C
YBX1/CKA2	ENSG00000101266	YBX1	YOR061W	CKA2
PDE4A/SEC23	ENSG00000101310	PDE4A	YPR181C	SEC23
PPP2R5A/CYB2	ENSG00000101323	PPP2R5A	YML054C	CYB2
CTNNA2/LIA1	ENSG00000101335	CTNNA2	YJR070C	LIA1
ELAVL1/APC1	ENSG00000101347	ELAVL1	YNL172W	APC1
TIE1/SKM1	ENSG00000101349	TIE1	YOL113W	SKM1
SMARCD1/KIP3	ENSG00000101350	SMARCD1	YGL216W	KIP3
KDM4A/IDH1	ENSG00000101365	KDM4A	YNL037C	IDH1
NFYC/MIR1	ENSG00000101367	NFYC	YJR077C	MIR1
SLC9A3/UTR1	ENSG00000101391	SLC9A3	YJR049C	UTR1
NGEF/UTR2	ENSG00000101405	NGEF	YEL040W	UTR2
ASPM/TTI1	ENSG00000101407	ASPM	YKL033W	TTI1
CD84/ARP5	ENSG00000101442	CD84	YNL059C	ARP5
ELOVL1/SAH1	ENSG00000101444	ELOVL1	YER043C	SAH1
SPI1/YPL034W	ENSG00000101474	SPI1	YPL034W	YPL034W
ZNRD1/UBP6	ENSG00000101557	ZNRD1	YFR010W	UBP6
MPPED2/SCS2	ENSG00000101558	MPPED2	YER120W	SCS2
ZBTB11/YMR196W	ENSG00000101605	ZBTB11	YMR196W	YMR196W
ATXN3/ABD1	ENSG00000101654	ATXN3	YBR236C	ABD1
GOLGA5/RAD30	ENSG00000101751	GOLGA5	YDR419W	RAD30
FGFR2/RIO1	ENSG00000101782	FGFR2	YOR119C	RIO1
EML1/PTI1	ENSG00000101811	EML1	YGR156W	PTI1
ARFGEF1/NAS6	ENSG00000101843	ARFGEF1	YGR232W	NAS6
MTFR1/TUP1	ENSG00000101849	MTFR1	YCR084C	TUP1
STAG3/MRS1	ENSG00000101871	STAG3	YIR021W	MRS1
FECH/YPL039W	ENSG00000101888	FECH	YPL039W	YPL039W
MYO9A/ALG13	ENSG00000101901	MYO9A	YGL047W	ALG13
DDX3Y/PRS3	ENSG00000101911	DDX3Y	YHL011C	PRS3
PFKP/YOR289W	ENSG00000101935	PFKP	YOR289W	YOR289W
SP100/SET3	ENSG00000101945	SP100	YKR029C	SET3
KLF6/EPL1	ENSG00000101977	KLF6	YFL024C	EPL1
PPAP2A/MDL1	ENSG00000101986	PPAP2A	YLR188W	MDL1
NEO1/CPT1	ENSG00000102007	NEO1	YNL130C	CPT1
TRAM1/SAC6	ENSG00000102024	TRAM1	YDR129C	SAC6
PHKA1/ARD1	ENSG00000102030	PHKA1	YHR013C	ARD1
TNFRSF1A/ISW2	ENSG00000102038	TNFRSF1A	YOR304W	ISW2
CACNB1/YMR1	ENSG00000102043	CACNB1	YJR110W	YMR1
EVI5/YGL242C	ENSG00000102048	EVI5	YGL242C	YGL242C
PKM/UME1	ENSG00000102054	PKM	YPL139C	UME1
DHX29/SMF1	ENSG00000102096	DHX29	YOL122C	SMF1
DNTTIP2/TAZ1	ENSG00000102125	DNTTIP2	YPR140W	TAZ1
TP53BP1/PGK1	ENSG00000102144	TP53BP1	YCR012W	PGK1
TRO/MDY2	ENSG00000102178	TRO	YOL111C	MDY2
RRP15/RIC1	ENSG00000102225	RRP15	YLR039C	RIC1
RHOA/UBP12	ENSG00000102226	RHOA	YJL197W	UBP12
DHX8/PAB1	ENSG00000102241	DHX8	YER165W	PAB1
PRKCZ/ESS1	ENSG00000102309	PRKCZ	YJR017C	ESS1
SYT1/ALE1	ENSG00000102312	SYT1	YOR175C	ALE1
IDH3G/KTR1	ENSG00000102385	IDH3G	YOR099W	KTR1
ROGDI/YPL225W	ENSG00000102390	ROGDI	YPL225W	YPL225W
PDZD4/CTR86	ENSG00000102401	PDZD4	YCR054C	CTR86
ROCK1/YPR013C	ENSG00000102554	ROCK1	YPR013C	YPR013C
CBFB/YPK1	ENSG00000102572	CBFB	YKL126W	YPK1
PDK3/YJL118W	ENSG00000102595	PDK3	YJL118W	YJL118W
HYAL2/FUS2	ENSG00000102606	HYAL2	YMR232W	FUS2
HDAC4/YNL010W	ENSG00000102753	HDAC4	YNL010W	YNL010W
RASSF1/CIT3	ENSG00000102786	RASSF1	YPR001W	CIT3
FGFR3/SWD3	ENSG00000102879	FGFR3	YBR175W	SWD3
IFI35/FUS3	ENSG00000102882	IFI35	YBL016W	FUS3
COASY/DCC1	ENSG00000102893	COASY	YCL016C	DCC1
MEF2A/NTF2	ENSG00000102898	MEF2A	YER009W	NTF2
OTUD5/ACE2	ENSG00000102935	OTUD5	YLR131C	ACE2
TFE3/STP1	ENSG00000102974	TFE3	YDR463W	STP1
TBC1D25/RPN8	ENSG00000103035	TBC1D25	YOR261C	RPN8
ACSL4/LRO1	ENSG00000103066	ACSL4	YNR008W	LRO1
INPP5A/VMR1	ENSG00000103222	INPP5A	YHL035C	VMR1
GPKOW/MUP1	ENSG00000103257	GPKOW	YGR055W	MUP1
GRIPAP1/NBP35	ENSG00000103274	GRIPAP1	YGL091C	NBP35
FTSJ1/UBC9	ENSG00000103275	FTSJ1	YDL064W	UBC9
POLR1A/ARO2	ENSG00000103313	POLR1A	YGL148W	ARO2
LAPTM4A/SUP35	ENSG00000103342	LAPTM4A	YDR172W	SUP35
IP6K2/RSM19	ENSG00000103363	IP6K2	YNR037C	RSM19
STON1-GTF2A1L/SEC63	ENSG00000103423	STON1-GTF2A1L	YOR254C	SEC63
SRBD1/PEP5	ENSG00000103429	SRBD1	YMR231W	PEP5
CYFIP1/RPL36A	ENSG00000103479	CYFIP1	YMR194W	RPL36A
RASGRP2/SFP1	ENSG00000103495	RASGRP2	YLR403W	SFP1
PSME4/SED5	ENSG00000103496	PSME4	YLR026C	SED5
IFT80/TAE1	ENSG00000103510	IFT80	YBR261C	TAE1
SIRT2/ICY2	ENSG00000103540	SIRT2	YPL250C	ICY2
ERLEC1/BRE1	ENSG00000103549	ERLEC1	YDL074C	BRE1
PPP2R5B/UTP4	ENSG00000103647	PPP2R5B	YDR324C	UTP4
PYGM/NNK1	ENSG00000103653	PYGM	YKL171W	NNK1
PITX1/ATS1	ENSG00000103657	PITX1	YAL020C	ATS1
TRPC7/YKR023W	ENSG00000103671	TRPC7	YKR023W	YKR023W
NUP133/CTF19	ENSG00000103723	NUP133	YPL018W	CTF19
NUCKS1/YPT32	ENSG00000103769	NUCKS1	YGL210W	YPT32
VPS35/RBA50	ENSG00000103932	VPS35	YDR527W	RBA50
DNAJA2/STB2	ENSG00000103942	DNAJA2	YMR053C	STB2
BCL3/YBR259W	ENSG00000103966	BCL3	YBR259W	YBR259W
KCNAB2/MXR1	ENSG00000104064	KCNAB2	YER042W	MXR1
ABCC9/VAN1	ENSG00000104112	ABCC9	YML115C	VAN1
GAL/PEP3	ENSG00000104142	GAL	YLR148W	PEP3
CLEC2D/MSC2	ENSG00000104147	CLEC2D	YDR205W	MSC2
RORA/GND1	ENSG00000104221	RORA	YHR183W	GND1
DRD4/YOL159C	ENSG00000104299	DRD4	YOL159C	YOL159C
TGFBR3/YNL190W	ENSG00000104313	TGFBR3	YNL190W	YNL190W
KIAA1107/AIM31	ENSG00000104320	KIAA1107	YML030W	AIM31
PLA2G10/TBF1	ENSG00000104327	PLA2G10	YPL128C	TBF1
ATP1B3/POP1	ENSG00000104356	ATP1B3	YNL221C	POP1
NEDD4/DBF2	ENSG00000104365	NEDD4	YGR092W	DBF2
PIGB/SOH1	ENSG00000104368	PIGB	YGL127C	SOH1
MAPK6/GNA1	ENSG00000104408	MAPK6	YFL017C	GNA1
GNB5/EMC2	ENSG00000104412	GNB5	YJR088C	EMC2
RAB27A/ARP10	ENSG00000104419	RAB27A	YDR106W	ARP10
CECR5/DAL80	ENSG00000104447	CECR5	YKR034W	DAL80
UFD1L/DAL81	ENSG00000104490	UFD1L	YIR023W	DAL81
LRP6/EFB1	ENSG00000104529	LRP6	YAL003W	EFB1
GUCY2C/PSA1	ENSG00000104549	GUCY2C	YDL055C	PSA1
SCT/TMT1	ENSG00000104611	SCT	YER175C	TMT1
PHRF1/BCH2	ENSG00000104613	PHRF1	YKR027W	BCH2
IKBKAP/VPS55	ENSG00000104660	IKBKAP	YJR044C	VPS55
NUCB2/OST3	ENSG00000104723	NUCB2	YOR085W	OST3
PFN2/YCL012C	ENSG00000104805	PFN2	YCL012C	YCL012C
PTPN3/GSY2	ENSG00000104812	PTPN3	YLR258W	GSY2
SPTB/ECI1	ENSG00000104823	SPTB	YLR284C	ECI1
DAPP1/TUB2	ENSG00000104833	DAPP1	YFL037W	TUB2
FGF10/DIA4	ENSG00000104835	FGF10	YHR011W	DIA4
SMG6/SNP1	ENSG00000104852	SMG6	YIL061C	SNP1
EXOC5/YER184C	ENSG00000104863	EXOC5	YER184C	YER184C
CLTCL1/PIH1	ENSG00000104872	CLTCL1	YHR034C	PIH1
FSTL3/TPO2	ENSG00000104888	FSTL3	YGR138C	TPO2
DGCR2/PRP11	ENSG00000104897	DGCR2	YDL043C	PRP11
RNF126/PMI40	ENSG00000104938	RNF126	YER003C	PMI40
MNT/YJU2	ENSG00000104957	MNT	YKL095W	YJU2
ZXDC/RPL6B	ENSG00000104960	ZXDC	YLR448W	RPL6B
POLB/CNS1	ENSG00000104969	POLB	YBR155W	CNS1
WIPI1/TIM44	ENSG00000104980	WIPI1	YIL022W	TIM44
ASNS/MAS1	ENSG00000105088	ASNS	YLR163C	MAS1
AP3M2/CRH1	ENSG00000105127	AP3M2	YGR189C	CRH1
CNGB1/POP4	ENSG00000105171	CNGB1	YBR257W	POP4
ST6GALNAC2/SWI4	ENSG00000105186	ST6GALNAC2	YER111C	SWI4
CHAT/NOP1	ENSG00000105202	CHAT	YDL014W	NOP1
PABPC1/PGI1	ENSG00000105220	PABPC1	YBR196C	PGI1
TESK2/COQ9	ENSG00000105227	TESK2	YLR201C	COQ9
C16orf80/GFD2	ENSG00000105229	C16orf80	YCL036W	GFD2
CSNK2A2/ALF1	ENSG00000105254	CSNK2A2	YNL148C	ALF1
PTPN21/FCJ1	ENSG00000105281	PTPN21	YKR016W	FCJ1
EIF2B3/ASE1	ENSG00000105290	EIF2B3	YOR058C	ASE1
CAMK2A/PRO1	ENSG00000105323	CAMK2A	YDR300C	PRO1
TCOF1/CDH1	ENSG00000105325	TCOF1	YGL003C	CDH1
CDC42/RSC3	ENSG00000105369	CDC42	YDR303C	RSC3
OSBPL3/QDR1	ENSG00000105370	OSBPL3	YIL120W	QDR1
EPHA8/RPS19B	ENSG00000105372	EPHA8	YNL302C	RPS19B
SLC12A3/NOP53	ENSG00000105373	SLC12A3	YPL146C	NOP53
RAD18/CIR1	ENSG00000105379	RAD18	YGR207C	CIR1
ATP2B1/AVT7	ENSG00000105388	ATP2B1	YIL088C	AVT7
NCK2/KIN3	ENSG00000105397	NCK2	YAR018C	KIN3
MAP4K4/SEC17	ENSG00000105402	MAP4K4	YBL050W	SEC17
RPL31/YIP3	ENSG00000105404	RPL31	YNL044W	YIP3
WDR1/ENA1	ENSG00000105409	WDR1	YDR040C	ENA1
SNX13/ERD2	ENSG00000105438	SNX13	YBL040C	ERD2
ARHGAP10/SYT1	ENSG00000105443	ARHGAP10	YPR095C	SYT1
RPS6KA2/CDC9	ENSG00000105486	RPS6KA2	YDL164C	CDC9
ING3/PLB3	ENSG00000105499	ING3	YOL011W	PLB3
WBSCR22/YHR022C	ENSG00000105514	WBSCR22	YHR022C	YHR022C
SEL1L/TPD3	ENSG00000105568	SEL1L	YAL016W	TPD3
TRIP13/KAP95	ENSG00000105576	TRIP13	YLR347C	KAP95
ATP6AP1/CCC1	ENSG00000105607	ATP6AP1	YLR220W	CCC1
TCF3/NRG1	ENSG00000105610	TCF3	YDR043C	NRG1
TRIB2/PRP31	ENSG00000105618	TRIB2	YGR091W	PRP31
DAZAP1/SPC2	ENSG00000105668	DAZAP1	YML055W	SPC2
MBD3/SEC28	ENSG00000105669	MBD3	YIL076W	SEC28
PRLH/DBP8	ENSG00000105671	PRLH	YHR169W	DBP8
HLTF/SFG1	ENSG00000105676	HLTF	YOR315W	SFG1
CPSF1/YRB30	ENSG00000105698	CPSF1	YGL164C	YRB30
CDH19/PXR1	ENSG00000105705	CDH19	YGR280C	PXR1
PDCD2/PKH1	ENSG00000105723	PDCD2	YDR490C	PKH1
PRKACA/SPF1	ENSG00000105726	PRKACA	YEL031W	SPF1
LPHN1/PDR17	ENSG00000105737	LPHN1	YNL264C	PDR17
ACTN1/GLO4	ENSG00000105755	ACTN1	YOR040W	GLO4
RPS6KA6/ZUO1	ENSG00000105821	RPS6KA6	YGR285C	ZUO1
EPN2/BET1	ENSG00000105829	EPN2	YIL004C	BET1
PTPN18/DET1	ENSG00000105852	PTPN18	YDR051C	DET1
LIMS2/MUK1	ENSG00000105854	LIMS2	YPL070W	MUK1
LNX1/YKL069W	ENSG00000105855	LNX1	YKL069W	YKL069W
TFRC/ZIM17	ENSG00000105866	TFRC	YNL310C	ZIM17
SREBF1/WTM1	ENSG00000105875	SREBF1	YOR230W	WTM1
TRPC5/PHO81	ENSG00000105887	TRPC5	YGR233C	PHO81
AFF4/STV1	ENSG00000105929	AFF4	YMR054W	STV1
UBE2D1/YGR066C	ENSG00000105939	UBE2D1	YGR066C	YGR066C
MPP5/KGD1	ENSG00000105953	MPP5	YIL125W	KGD1
SMC1A/YHR131C	ENSG00000105974	SMC1A	YHR131C	YHR131C
HSD17B10/PRR2	ENSG00000105976	HSD17B10	YDL214C	PRR2
MARK2/ERJ5	ENSG00000105993	MARK2	YFR041C	ERJ5
HMMR/RIM1	ENSG00000106028	HMMR	YCR028C-A	RIM1
CHFR/ATG17	ENSG00000106052	CHFR	YLR423C	ATG17
TRHDE/YBR139W	ENSG00000106066	TRHDE	YBR139W	YBR139W
P4HA2/YCR099C	ENSG00000106069	P4HA2	YCR099C	YCR099C
FCGR2B/SSO1	ENSG00000106089	FCGR2B	YPL232W	SSO1
NFATC3/GRS2	ENSG00000106105	NFATC3	YPR081C	GRS2
ACADVL/GIS3	ENSG00000106125	ACADVL	YLR094C	GIS3
FBXW11/HST4	ENSG00000106144	FBXW11	YDR191W	HST4
ACAP1/PRT1	ENSG00000106263	ACAP1	YOR361C	PRT1
CRMP1/NOP15	ENSG00000106344	CRMP1	YNL110C	NOP15
DERL2/IMD3	ENSG00000106348	DERL2	YLR432W	IMD3
NDE1/SPS18	ENSG00000106351	NDE1	YNL204C	SPS18
MRVI1/LSM5	ENSG00000106355	MRVI1	YER146W	LSM5
AP1M1/KTR3	ENSG00000106397	AP1M1	YBR205W	KTR3
PVR/VPS71	ENSG00000106400	PVR	YML041C	VPS71
IKBKG/YIL166C	ENSG00000106571	IKBKG	YIL166C	YIL166C
XRCC1/PRE8	ENSG00000106588	XRCC1	YML092C	PRE8
SCARB1/MRPL32	ENSG00000106591	SCARB1	YCR003W	MRPL32
MCM2/RHB1	ENSG00000106615	MCM2	YCR027C	RHB1
TP63/SDS23	ENSG00000106617	TP63	YGL056C	SDS23
LLGL2/POL31	ENSG00000106628	LLGL2	YJR006W	POL31
NLE1/EMI2	ENSG00000106633	NLE1	YDR516C	EMI2
SDHA/NIP100	ENSG00000106665	SDHA	YPL174C	NIP100
SMARCE1/VMA21	ENSG00000106688	SMARCE1	YGR105W	VMA21
KDM5A/CKS1	ENSG00000106723	KDM5A	YBR135W	CKS1
ADAM11/NAN1	ENSG00000106829	ADAM11	YPL126W	NAN1
PPP2R3A/DFG16	ENSG00000106952	PPP2R3A	YOR030W	DFG16
FERMT2/OAF1	ENSG00000106991	FERMT2	YAL051W	OAF1
ABCB11/ADK2	ENSG00000106992	ABCB11	YER170W	ADK2
CD5L/SCP160	ENSG00000107164	CD5L	YJL080C	SCP160
PTGS2/PSD1	ENSG00000107186	PTGS2	YNL169C	PSD1
IGF2BP2/SPG4	ENSG00000107187	IGF2BP2	YMR107W	SPG4
MAP3K13/MBF1	ENSG00000107223	MAP3K13	YOR298C-A	MBF1
ST6GAL1/MRF1	ENSG00000107242	ST6GAL1	YGL143C	MRF1
VDAC1P1/SNL1	ENSG00000107262	VDAC1P1	YIL016W	SNL1
PICALM/ECM32	ENSG00000107290	PICALM	YER176W	ECM32
NSF/RVS161	ENSG00000107295	NSF	YCR009C	RVS161
GLI2/PDR10	ENSG00000107331	GLI2	YOR328W	PDR10
CLASP1/YNL144C	ENSG00000107341	CLASP1	YNL144C	YNL144C
MRPS34/GAT1	ENSG00000107485	MRPS34	YFL021W	GAT1
NOTCH3/VBA5	ENSG00000107518	NOTCH3	YKR105C	VBA5
CLNS1A/SLM3	ENSG00000107521	CLNS1A	YDL033C	SLM3
PPP2R2C/TKL2	ENSG00000107537	PPP2R2C	YBR117C	TKL2
TEAD2/PEX13	ENSG00000107554	TEAD2	YLR191W	PEX13
EED/DPB11	ENSG00000107560	EED	YJL090C	DPB11
CDHR2/PHB1	ENSG00000107566	CDHR2	YGR132C	PHB1
SNCB/RPG1	ENSG00000107581	SNCB	YBR079C	RPG1
TSG101/PET18	ENSG00000107611	TSG101	YCR020C	PET18
ATP2A3/TIF2	ENSG00000107625	ATP2A3	YJL138C	TIF2
CA12/STE7	ENSG00000107643	CA12	YDL159W	STE7
MGLL/YOR022C	ENSG00000107651	MGLL	YOR022C	YOR022C
NTN4/NSE4	ENSG00000107672	NTN4	YDL105W	NSE4
BCS1L/ATG26	ENSG00000107679	BCS1L	YLR189C	ATG26
NUAK1/CNA1	ENSG00000107758	NUAK1	YLR433C	CNA1
SLC24A1/MPM1	ENSG00000107771	SLC24A1	YJL066C	MPM1
SCARF1/PHO5	ENSG00000107789	SCARF1	YBR093C	PHO5
LMAN1/VMS1	ENSG00000107854	LMAN1	YDR049W	VMS1
PTPLAD1/GEA1	ENSG00000107862	PTPLAD1	YJR031C	GEA1
IPCEF1/BAG7	ENSG00000107863	IPCEF1	YOR134W	BAG7
ZZEF1/BCP1	ENSG00000107949	ZZEF1	YDR361C	BCP1
ENO1/MYO3	ENSG00000107957	ENO1	YKL129C	MYO3
SLC12A1/YOL098C	ENSG00000107959	SLC12A1	YOL098C	YOL098C
C19orf10/MPD1	ENSG00000108010	C19orf10	YOR288C	MPD1
ANO8/NUP159	ENSG00000108021	ANO8	YIL115C	NUP159
ARHGEF10L/FRA1	ENSG00000108039	ARHGEF10L	YLL029W	FRA1
TXK/SMC3	ENSG00000108055	TXK	YJL074C	SMC3
KCNQ2/CYR1	ENSG00000108061	KCNQ2	YJL005W	CYR1
TACR2/RTS3	ENSG00000108091	TACR2	YGR161C	RTS3
ACTR6/CUL3	ENSG00000108094	ACTR6	YGR003W	CUL3
TIPIN/SSN2	ENSG00000108100	TIPIN	YDR443C	SSN2
SRI/OAC1	ENSG00000108107	SRI	YKL120W	OAC1
EIF4G3/CAF120	ENSG00000108175	EIF4G3	YNL278W	CAF120
NUP37/CPR5	ENSG00000108179	NUP37	YDR304C	CPR5
SEMA3A/YHI9	ENSG00000108187	SEMA3A	YHR029C	YHI9
SEMA3C/HED1	ENSG00000108256	SEMA3C	YDR014W-A	HED1
ACAT1/ADA2	ENSG00000108264	ACAT1	YDR448W	ADA2
CELSR1/PUP3	ENSG00000108294	CELSR1	YER094C	PUP3
ZNF638/CWC25	ENSG00000108296	ZNF638	YNL245C	CWC25
ADD2/NHP6A	ENSG00000108312	ADD2	YPR052C	NHP6A
FGF4/YNL019C	ENSG00000108342	FGF4	YNL019C	YNL019C
RASAL2/RPN3	ENSG00000108344	RASAL2	YER021W	RPN3
MARK3/TRK1	ENSG00000108349	MARK3	YJL129C	TRK1
SLC25A3/FUN19	ENSG00000108375	SLC25A3	YAL034C	FUN19
FOSL2/RAD18	ENSG00000108395	FOSL2	YCR066W	RAD18
FRYL/GPT2	ENSG00000108405	FRYL	YKR067W	GPT2
FSCN1/RPN10	ENSG00000108424	FSCN1	YHR200W	RPN10
ACTB/BOS1	ENSG00000108433	ACTB	YLR078C	BOS1
PLD1/HRQ1	ENSG00000108469	PLD1	YDR291W	HRQ1
WDR62/ATG4	ENSG00000108510	WDR62	YNL223W	ATG4
DLG1/SAM2	ENSG00000108523	DLG1	YDR502C	SAM2
RAB7A/DIC1	ENSG00000108528	RAB7A	YLR348C	DIC1
BCAP29/VTC2	ENSG00000108551	BCAP29	YFL004W	VTC2
SART3/MRPL20	ENSG00000108557	SART3	YKR085C	MRPL20
ARHGAP15/DOP1	ENSG00000108576	ARHGAP15	YDR141C	DOP1
PAX2/GOS1	ENSG00000108587	PAX2	YHL031C	GOS1
EXOSC7/RBG2	ENSG00000108591	EXOSC7	YGR173W	RBG2
KIFAP3/SPB1	ENSG00000108592	KIFAP3	YCL054W	SPB1
MCM6/RSC6	ENSG00000108604	MCM6	YCR052W	RSC6
REXO2/YML108W	ENSG00000108641	REXO2	YML108W	YML108W
RBM7/RRP5	ENSG00000108651	RBM7	YMR229C	RRP5
RBMS2/SNU114	ENSG00000108654	RBMS2	YKL173W	SNU114
BAZ2A/GEA2	ENSG00000108669	BAZ2A	YEL022W	GEA2
PTPN23/RPN6	ENSG00000108671	PTPN23	YDL097C	RPN6
MLH1/YDL057W	ENSG00000108700	MLH1	YDL057W	YDL057W
UNG/SPT7	ENSG00000108773	UNG	YBR081C	SPT7
KLHL20/YPT11	ENSG00000108774	KLHL20	YNL304W	YPT11
RGS11/INO4	ENSG00000108788	RGS11	YOL108C	INO4
PLXNA2/MRP7	ENSG00000108826	PLXNA2	YNL005C	MRP7
SPAG5/RHO5	ENSG00000108830	SPAG5	YNL180C	RHO5
ANKRD13A/HOS2	ENSG00000108840	ANKRD13A	YGL194C	HOS2
TPD52/LUC7	ENSG00000108848	TPD52	YDL087C	LUC7
ACACB/CHS2	ENSG00000108854	ACACB	YBR038W	CHS2
TRAF4/MSG5	ENSG00000108861	TRAF4	YNL053W	MSG5
PAG1/FAA2	ENSG00000108946	PAG1	YER015W	FAA2
GPATCH1/LOT5	ENSG00000108953	GPATCH1	YKL183W	LOT5
ICAM3/YPL162C	ENSG00000108984	ICAM3	YPL162C	YPL162C
NT5C2/UTP13	ENSG00000109046	NT5C2	YLR222C	UTP13
MCAM/YIR042C	ENSG00000109065	MCAM	YIR042C	YIR042C
GPC4/SPT6	ENSG00000109111	GPC4	YGR116W	SPT6
CAMSAP3/DEP1	ENSG00000109118	CAMSAP3	YAL013W	DEP1
RAP1GAP/POM33	ENSG00000109133	RAP1GAP	YLL023C	POM33
XAB2/AVO2	ENSG00000109320	XAB2	YMR068W	AVO2
ARHGEF1/SMK1	ENSG00000109339	ARHGEF1	YPR054W	SMK1
STXBP2/SPP41	ENSG00000109458	STXBP2	YDR464W	SPP41
MAP2K7/MGE1	ENSG00000109519	MAP2K7	YOR232W	MGE1
NMRK2/GAR1	ENSG00000109534	NMRK2	YHR089C	GAR1
DGKD/GEF1	ENSG00000109572	DGKD	YJR040W	GEF1
CTTNBP2/PRP43	ENSG00000109606	CTTNBP2	YGL120C	PRP43
ACTL6B/DRS2	ENSG00000109654	ACTL6B	YAL026C	DRS2
RARB/HSP78	ENSG00000109689	RARB	YDR258C	HSP78
TOP2B/PEX28	ENSG00000109775	TOP2B	YHR150W	PEX28
NFKB2/USV1	ENSG00000109787	NFKB2	YPL230W	USV1
PPP1R12B/GPM3	ENSG00000109814	PPP1R12B	YOL056W	GPM3
DNAJC10/FMP52	ENSG00000109854	DNAJC10	YER004W	FMP52
GTF3C1/LDB16	ENSG00000109861	GTF3C1	YCL005W	LDB16
IL4R/ELP4	ENSG00000109911	IL4R	YPL101W	ELP4
USP33/ZPR1	ENSG00000109917	USP33	YGR211W	ZPR1
PAK3/SSB1	ENSG00000109971	PAK3	YDL229W	SSB1
DCX/TPS3	ENSG00000110047	DCX	YMR261C	TPS3
SNRPA/OSH3	ENSG00000110048	SNRPA	YHR073W	OSH3
SPAG6/DCS2	ENSG00000110063	SPAG6	YOR173W	DCS2
EXOSC5/SAP185	ENSG00000110075	EXOSC5	YJL098W	SAP185
DYNC1I2/YAT1	ENSG00000110090	DYNC1I2	YAR035W	YAT1
APBB1IP/CLB1	ENSG00000110092	APBB1IP	YGR108W	CLB1
LRCH4/PRP19	ENSG00000110107	LRCH4	YLL036C	PRP19
FAM76B/PHO91	ENSG00000110344	FAM76B	YNR013C	PHO91
SIRT6/DHH1	ENSG00000110367	SIRT6	YDL160C	DHH1
TYR/REC104	ENSG00000110395	TYR	YHR157W	REC104
POLD3/KNS1	ENSG00000110422	POLD3	YLL019C	KNS1
ACTN2/SED4	ENSG00000110427	ACTN2	YCR067C	SED4
CAPZB/PDX1	ENSG00000110435	CAPZB	YGR193C	PDX1
PHF17/YNL247W	ENSG00000110619	PHF17	YNL247W	YNL247W
UBE2A/TOM70	ENSG00000110711	UBE2A	YNL121C	TOM70
FGFR1/NUP116	ENSG00000110713	FGFR1	YMR047C	NUP116
FKBP6/EKI1	ENSG00000110721	FKBP6	YDR147W	EKI1
GTF2I/TFB1	ENSG00000110768	GTF2I	YDR311W	TFB1
SMC1B/NAS2	ENSG00000110801	SMC1B	YIL007C	NAS2
FBLN1/SPC19	ENSG00000110841	FBLN1	YDR201W	SPC19
ITGA8/PAR32	ENSG00000110851	ITGA8	YDL173W	PAR32
CST7/CRN1	ENSG00000110880	CST7	YLR429W	CRN1
MAP2/CAX4	ENSG00000110881	MAP2	YGR036C	CAX4
PIAS2/CHA4	ENSG00000110887	PIAS2	YLR098C	CHA4
AMPH/ERG12	ENSG00000110921	AMPH	YMR208W	ERG12
ARAF/ATP1	ENSG00000110955	ARAF	YBL099W	ATP1
MCCC1/YFL067W	ENSG00000111011	MCCC1	YFL067W	YFL067W
FAP/SHM1	ENSG00000111077	FAP	YBR263W	SHM1
NEBL/MAP2	ENSG00000111142	NEBL	YBL091C	MAP2
UBE2K/LAP2	ENSG00000111144	UBE2K	YNL045W	LAP2
PIK3C3/FKH2	ENSG00000111206	PIK3C3	YNL068C	FKH2
N4BP2/RPS24B	ENSG00000111241	N4BP2	YIL069C	RPS24B
SYNJ2/VPS62	ENSG00000111249	SYNJ2	YGR141W	VPS62
ADCY2/ALD2	ENSG00000111275	ADCY2	YMR170C	ALD2
PPP2R5C/TAD2	ENSG00000111319	PPP2R5C	YJL035C	TAD2
RBFOX1/YHR177W	ENSG00000111321	RBFOX1	YHR177W	YHR177W
GNB1/TFB4	ENSG00000111358	GNB1	YPR056W	TFB4
HOXA9/SSO2	ENSG00000111450	HOXA9	YMR183C	SSO2
EDN1/RET3	ENSG00000111481	EDN1	YPL010W	RET3
MLLT10/MET18	ENSG00000111530	MLLT10	YIL128W	MET18
ADCYAP1R1/NUP84	ENSG00000111581	ADCYAP1R1	YDL116W	NUP84
NRD1/CDC36	ENSG00000111596	NRD1	YDL165W	CDC36
VDAC3/TOF1	ENSG00000111602	VDAC3	YNL273W	TOF1
PCM1/KRR1	ENSG00000111615	PCM1	YCL059C	KRR1
CBFA2T2/TDH3	ENSG00000111640	CBFA2T2	YGR192C	TDH3
DBC1/NOP2	ENSG00000111641	DBC1	YNL061W	NOP2
ITCH/SNF2	ENSG00000111642	ITCH	YOR290C	SNF2
TP73/YNG1	ENSG00000111653	TP73	YOR064C	YNG1
TOLLIP/ERR3	ENSG00000111674	TOLLIP	YMR323W	ERR3
UBE2D4/YGR153W	ENSG00000111679	UBE2D4	YGR153W	YGR153W
RUNX1T1/SPR1	ENSG00000111701	RUNX1T1	YOR190W	SPR1
THOC1/SIP2	ENSG00000111725	THOC1	YGL208W	SIP2
OSBPL6/YHR003C	ENSG00000111726	OSBPL6	YHR003C	YHR003C
SLC1A3/CDA1	ENSG00000111752	SLC1A3	YLR307W	CDA1
XRCC5/WHI4	ENSG00000111786	XRCC5	YDL224C	WHI4
LXN/KTR2	ENSG00000111802	LXN	YKR061W	KTR2
SP140/GIR2	ENSG00000111832	SP140	YDR152W	GIR2
MKNK1/ASF1	ENSG00000111875	MKNK1	YJL115W	ASF1
TNS1/CEG1	ENSG00000111880	TNS1	YGL130W	CEG1
REXO1/YER121W	ENSG00000111907	REXO1	YER121W	YER121W
SAR1A/STE3	ENSG00000112038	SAR1A	YKL178C	STE3
CDC14A/HOG1	ENSG00000112062	CDC14A	YLR113W	HOG1
RAPGEF3/MEP3	ENSG00000112077	RAPGEF3	YPR138C	MEP3
CEACAM1/MRK1	ENSG00000112079	CEACAM1	YDL079C	MRK1
SENP1/NGR1	ENSG00000112081	SENP1	YBR212W	NGR1
DUSP13/YHR009C	ENSG00000112096	DUSP13	YHR009C	YHR009C
CIC/MCM5	ENSG00000112118	CIC	YLR274W	MCM5
LIPE/FAR10	ENSG00000112130	LIPE	YLR238W	FAR10
FDFT1/HRT3	ENSG00000112146	FDFT1	YLR097C	HRT3
PAFAH1B3/MDN1	ENSG00000112159	PAFAH1B3	YLR106C	MDN1
OPHN1/HUR1	ENSG00000112164	OPHN1	YGL168W	HUR1
KIF22/RPS15	ENSG00000112175	KIF22	YOL040C	RPS15
SCGN/SRV2	ENSG00000112186	SCGN	YNL138W	SRV2
PGM1/MET22	ENSG00000112200	PGM1	YOL064C	MET22
DDX1/SSN8	ENSG00000112237	DDX1	YNL025C	SSN8
DNM2/XPT1	ENSG00000112242	DNM2	YJR133W	XPT1
EPB41L2/FRE4	ENSG00000112282	EPB41L2	YNR060W	FRE4
RIMS1/YJL132W	ENSG00000112293	RIMS1	YJL132W	YJL132W
STX7/UGA2	ENSG00000112294	STX7	YBR006W	UGA2
RABL2B/FAS1	ENSG00000112319	RABL2B	YKL182W	FAS1
KEAP1/APD1	ENSG00000112335	KEAP1	YBR151W	APD1
PTPRH/SKI7	ENSG00000112339	PTPRH	YOR076C	SKI7
EPHA6/SPE2	ENSG00000112343	EPHA6	YOL052C	SPE2
SCTR/PEX7	ENSG00000112357	SCTR	YDR142C	PEX7
RFX3/PHO84	ENSG00000112499	RFX3	YML123C	PHO84
RIF1/GON7	ENSG00000112531	RIF1	YJL184W	GON7
RAB21/RTG3	ENSG00000112561	RAB21	YBL103C	RTG3
SLC4A4/ENP1	ENSG00000112578	SLC4A4	YBR247C	ENP1
SMARCA2/SPT15	ENSG00000112592	SMARCA2	YER148W	SPT15
RDH8/RML2	ENSG00000112651	RDH8	YEL050C	RML2
SESN1/ULP2	ENSG00000112701	SESN1	YIL031W	ULP2
MID2/PRP45	ENSG00000112739	MID2	YAL032C	PRP45
COL5A3/FUN26	ENSG00000112759	COL5A3	YAL022C	FUN26
SRCAP/HIS4	ENSG00000112769	SRCAP	YCL030C	HIS4
KIAA0020/GTO3	ENSG00000112782	KIAA0020	YMR251W	GTO3
CPB2/YMR124W	ENSG00000112851	CPB2	YMR124W	YMR124W
CHRNA3/PAP2	ENSG00000112941	CHRNA3	YOL115W	PAP2
KCNN2/ERG13	ENSG00000112972	KCNN2	YML126C	ERG13
CNOT4/ERP4	ENSG00000112983	CNOT4	YOR016C	ERP4
PSEN1/LYS1	ENSG00000112992	PSEN1	YIR034C	LYS1
CPOX/SSA3	ENSG00000113013	CPOX	YBL075C	SSA3
MOK/AEP3	ENSG00000113048	MOK	YPL005W	AEP3
HSP90AA1/GAS3	ENSG00000113100	HSP90AA1	YMR215W	GAS3
RBL1/SWH1	ENSG00000113163	RBL1	YAR042W	SWH1
DLGAP4/UBX3	ENSG00000113194	DLGAP4	YDL091C	UBX3
CFHR2/PRK1	ENSG00000113263	CFHR2	YIL095W	PRK1
NDC80/APE3	ENSG00000113269	NDC80	YBR286W	APE3
AP4E1/THG1	ENSG00000113272	AP4E1	YGR024C	THG1
RSBN1/YAP1801	ENSG00000113282	RSBN1	YHR161C	YAP1801
MAGI3/CCR4	ENSG00000113300	MAGI3	YAL021C	CCR4
CXCL2/SAN1	ENSG00000113312	CXCL2	YDR143C	SAN1
AFP/MSH3	ENSG00000113318	AFP	YCR092C	MSH3
COL4A4/BUD5	ENSG00000113319	COL4A4	YCR038C	BUD5
OSTM1/RNT1	ENSG00000113360	OSTM1	YMR239C	RNT1
CDH7/SUB1	ENSG00000113387	CDH7	YMR039C	SUB1
PCNP/FAT1	ENSG00000113396	PCNP	YBR041W	FAT1
ARG2/MST1	ENSG00000113407	ARG2	YKL194C	MST1
MEF2C/DIA3	ENSG00000113448	MEF2C	YDL024C	DIA3
PTPRC/RAD17	ENSG00000113456	PTPRC	YOR368W	RAD17
CACNA1S/SOL2	ENSG00000113552	CACNA1S	YCR073W-A	SOL2
PKP1/SKP1	ENSG00000113558	PKP1	YDR328C	SKP1
UBA5/GLC7	ENSG00000113575	UBA5	YER133W	GLC7
STK17B/FLO9	ENSG00000113580	STK17B	YAL063C	FLO9
CDC14B/PRP4	ENSG00000113593	CDC14B	YPR178W	PRP4
ZNF510/ARL3	ENSG00000113595	ZNF510	YPL051W	ARL3
LRP2/MRPL1	ENSG00000113645	LRP2	YDR116C	MRPL1
ZNF506/PRP40	ENSG00000113649	ZNF506	YKL012W	PRP40
DUSP12/HSP10	ENSG00000113657	DUSP12	YOR020C	HSP10
ENSG00000081770/YLR253W	ENSG00000113712	ENSG00000081770	YLR253W	YLR253W
CADPS2/CEM1	ENSG00000113719	CADPS2	YER061C	CEM1
HSPB11/PKC1	ENSG00000113721	HSPB11	YBL105C	PKC1
IL12RB2/SMC4	ENSG00000113810	IL12RB2	YLR086W	SMC4
SMARCD3/ARP8	ENSG00000113812	SMARCD3	YOR141C	ARP8
FYB/EST2	ENSG00000113889	FYB	YLR318W	EST2
MPP4/MIG2	ENSG00000113916	MPP4	YGL209W	MIG2
STRADB/OGG1	ENSG00000114026	STRADB	YML060W	OGG1
BZW1/ERG1	ENSG00000114054	BZW1	YGR175C	ERG1
PGR/UFD4	ENSG00000114062	PGR	YKL010C	UFD4
ME2/VID28	ENSG00000114098	ME2	YIL017C	VID28
C5orf22/AAD14	ENSG00000114115	C5orf22	YNL331C	AAD14
CCNT2/RIM2	ENSG00000114120	CCNT2	YBR192W	RIM2
EPB41L3/APC11	ENSG00000114125	EPB41L3	YDL008W	APC11
COBLL1/MRP21	ENSG00000114126	COBLL1	YBL090W	MRP21
DLG3/BDF1	ENSG00000114166	DLG3	YLR399C	BDF1
TRAF5/ARC19	ENSG00000114209	TRAF5	YKL013C	ARC19
MRPL22/YLR345W	ENSG00000114268	MRPL22	YLR345W	YLR345W
GEMIN5/BCY1	ENSG00000114302	GEMIN5	YIL033C	BCY1
OPRK1/UBP3	ENSG00000114374	OPRK1	YER151C	UBP3
NFE2L1/RPL24A	ENSG00000114391	NFE2L1	YGL031C	RPL24A
GSK3B/YMR315W	ENSG00000114416	GSK3B	YMR315W	YMR315W
ITGB5/GPB2	ENSG00000114423	ITGB5	YAL056W	GPB2
ERC1/KEM1	ENSG00000114473	ERC1	YGL173C	KEM1
XPO1/GLC3	ENSG00000114480	XPO1	YEL011W	GLC3
PALB2/URA3	ENSG00000114491	PALB2	YEL021W	URA3
DOPEY1/NRD1	ENSG00000114503	DOPEY1	YNL251C	NRD1
BCKDHB/SNX4	ENSG00000114520	BCKDHB	YJL036W	SNX4
KAT6A/VMA1	ENSG00000114573	KAT6A	YDL185W	VMA1
ULK2/TPN1	ENSG00000114638	ULK2	YGL186C	TPN1
GRHL2/RRT13	ENSG00000114650	GRHL2	YER066W	RRT13
TNPO1/HFI1	ENSG00000114745	TNPO1	YPL254W	HFI1
P2RX5/SUI1	ENSG00000114784	P2RX5	YNL244C	SUI1
ITGAE/CPS1	ENSG00000114786	ITGAE	YJL172W	CPS1
DIS3/CPR7	ENSG00000114857	DIS3	YJR032W	CPR7
PIBF1/TIF4631	ENSG00000114867	PIBF1	YGR162W	TIF4631
ENSG00000083622/ORM1	ENSG00000114978	ENSG00000083622	YGR038W	ORM1
NUFIP1/TPP1	ENSG00000115008	NUFIP1	YMR156C	TPP1
RRAGB/FAB1	ENSG00000115020	RRAGB	YFR019W	FAB1
CYLD/ATM1	ENSG00000115073	CYLD	YMR301C	ATM1
SLC27A5/ARG8	ENSG00000115107	SLC27A5	YOL140W	ARG8
ZNF324/ZTA1	ENSG00000115129	ZNF324	YBR046C	ZTA1
ZNF446/YLR177W	ENSG00000115145	ZNF446	YLR177W	YLR177W
ZNF8/HHT2	ENSG00000115163	ZNF8	YNL031C	HHT2
RPS5/MKK1	ENSG00000115170	RPS5	YOR231W	MKK1
FAT1/YML079W	ENSG00000115207	FAT1	YML079W	YML079W
YTHDC1/GCN3	ENSG00000115211	YTHDC1	YKR026C	GCN3
CHMP2B/RPN11	ENSG00000115233	CHMP2B	YFR004W	RPN11
PPIE/PTC2	ENSG00000115241	PPIE	YER089C	PTC2
ZMPSTE24/PRB1	ENSG00000115257	ZMPSTE24	YEL060C	PRB1
NOA1/CWH41	ENSG00000115275	NOA1	YGL027C	CWH41
REST/NUM1	ENSG00000115306	REST	YDR150W	NUM1
SSH1/CUE4	ENSG00000115307	SSH1	YML101C	CUE4
GSTP1/HTB2	ENSG00000115350	GSTP1	YBL002W	HTB2
APLP2/TID3	ENSG00000115355	APLP2	YIL144W	TID3
SLCO1A2/SLX1	ENSG00000115392	SLCO1A2	YBR228W	SLX1
WBP11/BSC2	ENSG00000115414	WBP11	YDR275W	BSC2
EIF3I/BLI1	ENSG00000115415	EIF3I	YKL061W	BLI1
TXLNA/GMH1	ENSG00000115446	TXLNA	YKR030W	GMH1
APOB/CCT4	ENSG00000115484	APOB	YDL143W	CCT4
NCOA1/PLP1	ENSG00000115514	NCOA1	YDR183W	PLP1
KIF3C/HSH155	ENSG00000115524	KIF3C	YMR288W	HSH155
RAB10/VPS24	ENSG00000115561	RAB10	YKL041W	VPS24
GCKR/YDR266C	ENSG00000115568	GCKR	YDR266C	YDR266C
HADHA/YDR541C	ENSG00000115590	HADHA	YDR541C	YDR541C
MAPRE3/YJR096W	ENSG00000115594	MAPRE3	YJR096W	YJR096W
CAD/SPO12	ENSG00000115648	CAD	YHR152W	SPO12
CD59/GAL10	ENSG00000115652	CD59	YBR019C	GAL10
CD82/DUR3	ENSG00000115665	CD82	YHL016C	DUR3
ATRX/SDS22	ENSG00000115685	ATRX	YKL193C	SDS22
TAF9/SPO11	ENSG00000115750	TAF9	YHL022C	SPO11
FCN1/CNB1	ENSG00000115756	FCN1	YKL190W	CNB1
MECOM/SPE1	ENSG00000115758	MECOM	YKL184W	SPE1
SCAMP1/RPL23A	ENSG00000115762	SCAMP1	YBL087C	RPL23A
PREP/GRH1	ENSG00000115806	PREP	YDR517W	GRH1
HACE1/PFS2	ENSG00000115808	HACE1	YNL317W	PFS2
SEH1L/YPK2	ENSG00000115825	SEH1L	YMR104C	YPK2
WDR47/AAC1	ENSG00000115840	WDR47	YMR056C	AAC1
OVGP1/YMR114C	ENSG00000115850	OVGP1	YMR114C	YMR114C
MAP3K4/DPS1	ENSG00000115866	MAP3K4	YLL018C	DPS1
PILRA/NOP6	ENSG00000115875	PILRA	YDL213C	NOP6
IGSF9/CDC25	ENSG00000115904	IGSF9	YLR310C	CDC25
ABCB1/BNA5	ENSG00000115919	ABCB1	YLR231C	BNA5
AKR1B1/VRP1	ENSG00000115935	AKR1B1	YLR337C	VRP1
CPNE3/PNO1	ENSG00000115946	CPNE3	YOR145C	PNO1
RRN3/CDC6	ENSG00000115947	RRN3	YJL194W	CDC6
CTTN/MRPS18	ENSG00000115963	CTTN	YNL306W	MRPS18
MTIF2/SLD2	ENSG00000115966	MTIF2	YKL108W	SLD2
TTC39A/YPL236C	ENSG00000115977	TTC39A	YPL236C	YPL236C
EPS15/RVB2	ENSG00000115993	EPS15	YPL235W	RVB2
ORC1/FKS1	ENSG00000116001	ORC1	YLR342W	FKS1
MGST2/SMT3	ENSG00000116030	MGST2	YDR510W	SMT3
CHERP/SSZ1	ENSG00000116044	CHERP	YHR064C	SSZ1
ATG16L1/IRC24	ENSG00000116096	ATG16L1	YIR036C	IRC24
USP40/ALO1	ENSG00000116133	USP40	YML086C	ALO1
RAD54L/RFA3	ENSG00000116147	RAD54L	YJL173C	RFA3
MAST2/GPX1	ENSG00000116157	MAST2	YKL026C	GPX1
DNAJA1/STE14	ENSG00000116237	DNAJA1	YDR410C	STE14
B4GALT1/RPL22A	ENSG00000116251	B4GALT1	YLR061W	RPL22A
CHMP5/SLY1	ENSG00000116266	CHMP5	YDR189W	SLY1
NFX1/NPL3	ENSG00000116350	NFX1	YDR432W	NPL3
DIMT1/ELP2	ENSG00000116455	DIMT1	YGR200C	ELP2
IPO11/ATP4	ENSG00000116459	IPO11	YPL078C	ATP4
EIF2AK1/YPT31	ENSG00000116473	EIF2AK1	YER031C	YPT31
EPDR1/BYE1	ENSG00000116539	EPDR1	YKL005C	BYE1
SEPHS1/SPE3	ENSG00000116649	SEPHS1	YPR069C	SPE3
MRPL28/STB6	ENSG00000116661	MRPL28	YKL072W	STB6
CEACAM6/REV7	ENSG00000116670	CEACAM6	YIL139C	REV7
RBM22/YEL023C	ENSG00000116678	RBM22	YEL023C	YEL023C
TMED2/KEL2	ENSG00000116679	TMED2	YGR238C	KEL2
ERO1LB/FZO1	ENSG00000116688	ERO1LB	YBR179C	FZO1
ZFAND6/EBS1	ENSG00000116698	ZFAND6	YDR206W	EBS1
TXLNG/GCD14	ENSG00000116731	TXLNG	YJL125C	GCD14
PPEF1/AMD1	ENSG00000116748	PPEF1	YML035C	AMD1
LAT2/YER077C	ENSG00000116750	LAT2	YER077C	YER077C
HUWE1/HSH49	ENSG00000116754	HUWE1	YOR319W	HSH49
ZW10/PSK2	ENSG00000116783	ZW10	YOL045W	PSK2
ALG9/SOR2	ENSG00000116791	ALG9	YDL246C	SOR2
MYBPC2/RPS12	ENSG00000116918	MYBPC2	YOR369C	RPS12
NOX4/YBP1	ENSG00000116954	NOX4	YBR216C	YBP1
ACOX3/POS5	ENSG00000116962	ACOX3	YPL188W	POS5
MTMR2/YIL161W	ENSG00000116977	MTMR2	YIL161W	YIL161W
PPP1R15A/RPS10A	ENSG00000116983	PPP1R15A	YOR293W	RPS10A
HSD17B14/SLM2	ENSG00000117020	HSD17B14	YNL047C	SLM2
TRIP6/RIB5	ENSG00000117091	TRIP6	YBR256C	RIB5
ACHE/MIF2	ENSG00000117114	ACHE	YKL089W	MIF2
FTL/SDH2	ENSG00000117118	FTL	YLL041C	SDH2
SRRT/SSF1	ENSG00000117133	SRRT	YHR066W	SSF1
BAX/JHD2	ENSG00000117139	BAX	YJR119C	JHD2
NLK/MRPS28	ENSG00000117155	NLK	YDR337W	MRPS28
PIGS/BCD1	ENSG00000117174	PIGS	YHR040W	BCD1
ATXN7L3/ROD1	ENSG00000117289	ATXN7L3	YOR018W	ROD1
PGS1/YGL039W	ENSG00000117308	PGS1	YGL039W	YGL039W
PSMC5/PRP3	ENSG00000117360	PSMC5	YDR473C	PRP3
UIMC1/YGL082W	ENSG00000117385	UIMC1	YGL082W	YGL082W
CETP/GAL2	ENSG00000117394	CETP	YLR081W	GAL2
MMP2/EBP2	ENSG00000117395	MMP2	YKL172W	EBP2
GNAO1/CDC20	ENSG00000117399	GNAO1	YGL116W	CDC20
OGFOD1/KAP122	ENSG00000117408	OGFOD1	YGL016W	KAP122
SH3BP2/VMA16	ENSG00000117410	SH3BP2	YHR026W	VMA16
ADD1/YPR1	ENSG00000117448	ADD1	YDR368W	YPR1
C14orf166/AHP1	ENSG00000117450	C14orf166	YLR109W	AHP1
NID2/MSB4	ENSG00000117461	NID2	YOL112W	MSB4
GMCL1/PHO13	ENSG00000117519	GMCL1	YDL236W	PHO13
SF3B2/HEF3	ENSG00000117528	SF3B2	YNL014W	HEF3
KLHL42/NYV1	ENSG00000117533	KLHL42	YLR093C	NYV1
GNAS/DPH5	ENSG00000117543	GNAS	YLR172C	DPH5
DNM1L/WWM1	ENSG00000117560	DNM1L	YFL010C	WWM1
PTHLH/PRX1	ENSG00000117592	PTHLH	YBL064C	PRX1
PHACTR3/YIR035C	ENSG00000117594	PHACTR3	YIR035C	YIR035C
ERGIC2/UTP25	ENSG00000117597	ERGIC2	YIL091C	UTP25
TFAP2C/YAP3	ENSG00000117632	TFAP2C	YHL009C	YAP3
AURKA/MEK1	ENSG00000117676	AURKA	YOR351C	MEK1
PIR/RER2	ENSG00000117682	PIR	YBR002C	RER2
RFX2/SWI1	ENSG00000117713	RFX2	YPL016W	SWI1
SULT2B1/SPC72	ENSG00000117724	SULT2B1	YAL047C	SPC72
CNOT3/RFA2	ENSG00000117748	CNOT3	YNL312W	RFA2
GP6/PEP12	ENSG00000117758	GP6	YOR036W	PEP12
PTPN4/OSH6	ENSG00000117859	PTPN4	YKR003W	OSH6
DDX18/NOP56	ENSG00000117906	DDX18	YLR197W	NOP56
KHSRP/PEP4	ENSG00000117984	KHSRP	YPL154C	PEP4
GNA11/IRR1	ENSG00000118007	GNA11	YIL026C	IRR1
EDEM2/YPK3	ENSG00000118046	EDEM2	YBR028C	YPK3
DNMT3B/SET1	ENSG00000118058	DNMT3B	YHR119W	SET1
REM1/NTH2	ENSG00000118094	REM1	YBR001C	NTH2
TPX2/MIG3	ENSG00000118263	TPX2	YER028C	MIG3
PDRG1/ART5	ENSG00000118495	PDRG1	YGR068C	ART5
EPB41L1/YJR154W	ENSG00000118507	EPB41L1	YJR154W	YJR154W
DOCK9/YPL067C	ENSG00000118508	DOCK9	YPL067C	YPL067C
DOCK3/YLR352W	ENSG00000118564	DOCK3	YLR352W	YLR352W
COQ9/SEC22	ENSG00000118640	COQ9	YLR268W	SEC22
CRLS1/SWP1	ENSG00000118705	CRLS1	YMR149W	SWP1
PPP1R13B/CUP9	ENSG00000118707	PPP1R13B	YPL177C	CUP9
SIGLEC1/PDI1	ENSG00000118729	SIGLEC1	YCL043C	PDI1
FKBP1A/PCL9	ENSG00000118971	FKBP1A	YDL179W	PCL9
NSFL1C/TFC4	ENSG00000119041	NSFL1C	YGR047C	TFC4
MAVS/RAD6	ENSG00000119048	MAVS	YGL058W	RAD6
F11/GUD1	ENSG00000119125	F11	YDL238C	GUD1
XRN2/YPR015C	ENSG00000119138	XRN2	YPR015C	YPR015C
DYNLL1/CFT2	ENSG00000119203	DYNLL1	YLR115W	CFT2
TESC/UTP10	ENSG00000119285	TESC	YJL109C	UTP10
SNX5/RAD23	ENSG00000119318	SNX5	YEL037C	RAD23
RPL6/RTG1	ENSG00000119335	RPL6	YOL067C	RTG1
MAPKAPK5/RRD2	ENSG00000119383	MAPKAPK5	YPL152W	RRD2
P2RX7/GLE1	ENSG00000119392	P2RX7	YDL207W	GLE1
ESF1/BRR1	ENSG00000119397	ESF1	YPR057W	BRR1
RBBP9/GID7	ENSG00000119402	RBBP9	YCL039W	GID7
ANAPC5/MKK2	ENSG00000119408	ANAPC5	YPL140C	MKK2
SLC23A2/SIT4	ENSG00000119414	SLC23A2	YDL047W	SIT4
TMEM230/MIC14	ENSG00000119421	TMEM230	YDR031W	MIC14
DZANK1/SUC2	ENSG00000119535	DZANK1	YIL162W	SUC2
KDM2B/HSP104	ENSG00000119541	KDM2B	YLL026W	HSP104
TASP1/PMS1	ENSG00000119684	TASP1	YNL082W	PMS1
GCN1L1/PXA2	ENSG00000119688	GCN1L1	YKL188C	PXA2
RPLP0/YET1	ENSG00000119703	RPLP0	YKL065C	YET1
PXN/CBC2	ENSG00000119707	PXN	YPL178W	CBC2
RPH3A/ALD4	ENSG00000119711	RPH3A	YOR374W	ALD4
TRMT6/GCD7	ENSG00000119718	TRMT6	YLR291C	GCD7
CHGB/COQ6	ENSG00000119723	CHGB	YGR255C	COQ6
PEBP1/TOM40	ENSG00000119725	PEBP1	YMR203W	TOM40
TBX5/CCT8	ENSG00000119760	TBX5	YJL008C	CCT8
BRAP/AXL1	ENSG00000119912	BRAP	YPR122W	AXL1
ERP29/SWT1	ENSG00000119917	ERP29	YOR166C	SWT1
NOS1/TSR3	ENSG00000119929	NOS1	YOR006C	TSR3
FUS/PIG2	ENSG00000119938	FUS	YIL045W	PIG2
IGBP1/XKS1	ENSG00000119950	IGBP1	YGR194C	XKS1
FXYD3/YHL042W	ENSG00000119965	FXYD3	YHL042W	YHL042W
GANAB/MAK11	ENSG00000120008	GANAB	YKL021C	MAK11
GMIP/AAT2	ENSG00000120053	GMIP	YLR027C	AAT2
RBM41/MET17	ENSG00000120054	RBM41	YLR303W	MET17
BIRC5/PIS1	ENSG00000120088	BIRC5	YPR113W	PIS1
LAG3/RCL1	ENSG00000120158	LAG3	YOL010W	RCL1
MLF2/MOB1	ENSG00000120162	MLF2	YIL106W	MOB1
OTUB2/MTR2	ENSG00000120253	OTUB2	YKL186C	MTR2
DDX24/MRP2	ENSG00000120333	DDX24	YPR166C	MRP2
ZBTB25/TCP1	ENSG00000120438	ZBTB25	YDR212W	TCP1
ARHGAP4/RTA1	ENSG00000120457	ARHGAP4	YGR213C	RTA1
ANKRD24/DCR2	ENSG00000120659	ANKRD24	YLR361C	DCR2
RCOR1/SSE2	ENSG00000120694	RCOR1	YBR169C	SSE2
LTBP4/ALG5	ENSG00000120697	LTBP4	YPL227C	ALG5
BLVRB/RRP43	ENSG00000120699	BLVRB	YCR035C	RRP43
SLC9A1/SUP45	ENSG00000120705	SLC9A1	YBR143C	SUP45
SPTLC1/YLR001C	ENSG00000120708	SPTLC1	YLR001C	YLR001C
PAPOLA/MET31	ENSG00000120738	PAPOLA	YPL038W	MET31
CCNK/AIM17	ENSG00000120756	CCNK	YHL021C	AIM17
PCBP4/UTP20	ENSG00000120800	PCBP4	YBL004W	UTP20
RGS1/FUS1	ENSG00000120802	RGS1	YCL027W	FUS1
MRPS33/HAP3	ENSG00000120837	MRPS33	YBL021C	HAP3
NDUFB2/LST8	ENSG00000120868	NDUFB2	YNL006W	LST8
ENSG00000090269/FIP1	ENSG00000120885	ENSG00000090269	YJR093C	FIP1
NUDC/YAR064W	ENSG00000120907	NUDC	YAR064W	YAR064W
MAEA/PPZ2	ENSG00000120910	MAEA	YDR436W	PPZ2
ICAM1/YLR118C	ENSG00000120992	ICAM1	YLR118C	YLR118C
STRN4/RRI1	ENSG00000121022	STRN4	YDL216C	RRI1
IRAK3/YGR017W	ENSG00000121067	IRAK3	YGR017W	YGR017W
LYZ/RSB1	ENSG00000121361	LYZ	YOR049C	RSB1
SI/CTA1	ENSG00000121691	SI	YDR256C	CTA1
MUL1/CST9	ENSG00000121741	MUL1	YLR394W	CST9
PDCD7/BUB2	ENSG00000121749	PDCD7	YMR055C	BUB2
SPG21/IDS2	ENSG00000121753	SPG21	YJL146W	IDS2
DNAJB11/TUL1	ENSG00000121848	DNAJB11	YKL034W	TUL1
THPO/CHS7	ENSG00000121853	THPO	YHR142W	CHS7
CHRD/BI4	ENSG00000121858	CHRD	Q0120	BI4
FLT3LG/TPI1	ENSG00000121957	FLT3LG	YDR050C	TPI1
RAB11FIP3/YCR061W	ENSG00000121966	RAB11FIP3	YCR061W	YCR061W
GNPTG/NCE102	ENSG00000122025	GNPTG	YPR149W	NCE102
ZNF268/FZF1	ENSG00000122034	ZNF268	YGL254W	FZF1
GOLGA3/INP52	ENSG00000122126	GOLGA3	YNL106C	INP52
PABPC4/MRP4	ENSG00000122140	PABPC4	YHL004W	MRP4
CD209/COG5	ENSG00000122176	CD209	YNL051W	COG5
MCOLN1/COP1	ENSG00000122218	MCOLN1	YDL145C	COP1
EFNB1/MPE1	ENSG00000122257	EFNB1	YKL059C	MPE1
AARS/MDM31	ENSG00000122299	AARS	YHR194W	MDM31
GLG1/CDC3	ENSG00000122545	GLG1	YLR314C	CDC3
KIF4A/YMR111C	ENSG00000122705	KIF4A	YMR111C	YMR111C
PLEKHG2/DSE1	ENSG00000122741	PLEKHG2	YER124C	DSE1
PITPNM2/RSC2	ENSG00000122779	PITPNM2	YLR357W	RSC2
EXOC1/YER130C	ENSG00000122877	EXOC1	YER130C	YER130C
DTX2/MF(ALPHA)1	ENSG00000122952	DTX2	YPL187W	MF(ALPHA)1
NLRC4/MRD1	ENSG00000122965	NLRC4	YPR112C	MRD1
NRCAM/BBP1	ENSG00000122966	NRCAM	YPL255W	BBP1
LAMB1/DBP10	ENSG00000123064	LAMB1	YDL031W	DBP10
SLC26A3/DMA1	ENSG00000123091	SLC26A3	YHR115C	DMA1
DLD/YEL076C-A	ENSG00000123131	DLD	YEL076C-A	YEL076C-A
WDR7/PET191	ENSG00000123146	WDR7	YJR034W	PET191
TXNL1/DIP2	ENSG00000123154	TXNL1	YLR129W	DIP2
IL5RA/CCC2	ENSG00000123191	IL5RA	YDR270W	CCC2
ITGA6/PRD1	ENSG00000123213	ITGA6	YCL057W	PRD1
RAPGEF4/TMA17	ENSG00000123240	RAPGEF4	YDL110C	TMA17
ENSG00000091436/GIM5	ENSG00000123349	ENSG00000091436	YML094W	GIM5
FH/CDC5	ENSG00000123374	FH	YMR001C	CDC5
SEL1L3/PRC1	ENSG00000123384	SEL1L3	YMR297W	PRC1
TF/PPM2	ENSG00000123444	TF	YOL141W	PPM2
MYO15A/ATP11	ENSG00000123472	MYO15A	YNL315C	ATP11
APOH/LGE1	ENSG00000123562	APOH	YPL055C	LGE1
NLRP1/YPT7	ENSG00000123595	NLRP1	YML001W	YPT7
ACKR6/AVT4	ENSG00000123643	ACKR6	YNL101W	AVT4
SPAG7/PFK26	ENSG00000123836	SPAG7	YIL107C	PFK26
ORC6/LAP4	ENSG00000123992	ORC6	YKL103C	LAP4
ZC3HC1/SPR6	ENSG00000123999	ZC3HC1	YER115C	SPR6
ESR1/DIP5	ENSG00000124067	ESR1	YPL265W	DIP5
RGS17/GPI16	ENSG00000124155	RGS17	YHR188C	GPI16
ANGPT2/ATP15	ENSG00000124172	ANGPT2	YPL271W	ATP15
CD200/PIN3	ENSG00000124181	CD200	YPR154W	PIN3
CMA1/GBP2	ENSG00000124193	CMA1	YCL011C	GBP2
PSME1/CSE1	ENSG00000124207	PSME1	YGL238W	CSE1
JPH4/TEM1	ENSG00000124209	JPH4	YML064C	TEM1
MYH7/MDM34	ENSG00000124214	MYH7	YGL219C	MDM34
CEBPE/UBA4	ENSG00000124217	CEBPE	YHR111W	UBA4
SLC7A8/TLG2	ENSG00000124222	SLC7A8	YOL018C	TLG2
OSGEP/DRS1	ENSG00000124228	OSGEP	YLL008W	DRS1
RNF31/YFR006W	ENSG00000124299	RNF31	YFR006W	YFR006W
SCFD1/SNC2	ENSG00000124333	SCFD1	YOR327C	SNC2
G2E3/RFU1	ENSG00000124356	G2E3	YLR073C	RFU1
HECTD1/TOS1	ENSG00000124357	HECTD1	YBR162C	TOS1
HNRNPC/DOA4	ENSG00000124422	HNRNPC	YDR069C	DOA4
RPGRIP1/UBP8	ENSG00000124486	RPGRIP1	YMR223W	UBP8
SUPT16H/SAM37	ENSG00000124491	SUPT16H	YMR060C	SAM37
TOX4/MGS1	ENSG00000124535	TOX4	YNL218W	MGS1
GEMIN2/YHC1	ENSG00000124562	GEMIN2	YLR298C	YHC1
TGM1/EMI1	ENSG00000124570	TGM1	YDR512C	EMI1
TINF2/MSN5	ENSG00000124571	TINF2	YDR335W	MSN5
DAZL/YOR1	ENSG00000124574	DAZL	YGR281W	YOR1
SEMA6A/YNL040W	ENSG00000124608	SEMA6A	YNL040W	YNL040W
TRPM7/OST6	ENSG00000124641	TRPM7	YML019W	OST6
TYRO3/YGR266W	ENSG00000124702	TYRO3	YGR266W	YGR266W
WDR76/CRG1	ENSG00000124713	WDR76	YHR209W	CRG1
CAPN3/MMR1	ENSG00000124731	CAPN3	YLR190W	MMR1
SNAP23/MCM1	ENSG00000124762	SNAP23	YMR043W	MCM1
PHGDH/ROX1	ENSG00000124766	PHGDH	YPR065W	ROX1
COL9A3/SRL2	ENSG00000124782	COL9A3	YLR082C	SRL2
EZR/NUP1	ENSG00000124789	EZR	YOR098C	NUP1
MYL6/FMP23	ENSG00000124802	MYL6	YBR047W	FMP23
AGO1/MSA1	ENSG00000124813	AGO1	YOR066W	MSA1
TEKT2/HDA3	ENSG00000124831	TEKT2	YPR179C	HDA3
CLSPN/DSL1	ENSG00000124839	CLSPN	YNL258C	DSL1
UNC13D/SPA2	ENSG00000124942	UNC13D	YLL021W	SPA2
DPYSL2/CDC39	ENSG00000125107	DPYSL2	YCR093W	CDC39
TGFB2/EMP70	ENSG00000125304	TGFB2	YLR083C	EMP70
NUP50/UPF3	ENSG00000125351	NUP50	YGR072W	UPF3
CDC45/SPR3	ENSG00000125354	CDC45	YGR059W	SPR3
COMT/SYC1	ENSG00000125414	COMT	YOR179C	SYC1
LRRFIP2/GGA2	ENSG00000125447	LRRFIP2	YHR108W	GGA2
HDAC6/ADY2	ENSG00000125450	HDAC6	YCR010C	ADY2
KRT31/REB1	ENSG00000125482	KRT31	YBR049C	REB1
CDC6/ESC2	ENSG00000125618	CDC6	YDR363W	ESC2
UPRT/RPA135	ENSG00000125630	UPRT	YPR010C	RPA135
CDC23/YKL047W	ENSG00000125651	CDC23	YKL047W	YKL047W
CBX5/THO2	ENSG00000125676	CBX5	YNL139C	THO2
SUCO/IST1	ENSG00000125726	SUCO	YNL265C	IST1
MSH2/RGD1	ENSG00000125733	MSH2	YBR260C	RGD1
MAP3K1/YHL017W	ENSG00000125734	MAP3K1	YHL017W	YHL017W
DHPS/SMD2	ENSG00000125743	DHPS	YLR275W	SMD2
HOOK2/RTN2	ENSG00000125744	HOOK2	YDL204W	RTN2
ARCN1/SQT1	ENSG00000125746	ARCN1	YIR012W	SQT1
PSMD5/RPL18A	ENSG00000125753	PSMD5	YOL120C	RPL18A
PTGS1/PTA1	ENSG00000125755	PTGS1	YAL043C	PTA1
NUP188/GPD1	ENSG00000125775	NUP188	YDL022W	GPD1
CRAT/PDC2	ENSG00000125817	CRAT	YDR081C	PDC2
SH2D3C/YCR076C	ENSG00000125818	SH2D3C	YCR076C	YCR076C
NANS/SMB1	ENSG00000125835	NANS	YER029C	SMB1
DFNB31/SUR7	ENSG00000125841	DFNB31	YML052W	SUR7
CWF19L1/SGD1	ENSG00000125844	CWF19L1	YLR336C	SGD1
SEMA4G/YDR222W	ENSG00000125845	SEMA4G	YDR222W	YDR222W
BTAF1/PEX15	ENSG00000125863	BTAF1	YOL044W	PEX15
IKZF5/COF1	ENSG00000125868	IKZF5	YLL050C	COF1
BLNK/MUD1	ENSG00000125870	BLNK	YBR119W	MUD1
SORBS1/YDR415C	ENSG00000125912	SORBS1	YDR415C	YDR415C
BAMBI/NAB6	ENSG00000125944	BAMBI	YML117W	NAB6
IL11/INO2	ENSG00000125952	IL11	YDR123C	INO2
MYO3A/RAM1	ENSG00000125954	MYO3A	YDL090C	RAM1
WAC/ERV41	ENSG00000125991	WAC	YML067C	ERV41
CREM/ATG11	ENSG00000126001	CREM	YPR049C	ATG11
NUBP2/PRE1	ENSG00000126067	NUBP2	YER012W	PRE1
HIVEP1/YJR084W	ENSG00000126226	HIVEP1	YJR084W	YJR084W
TREM2/UBA2	ENSG00000126261	TREM2	YDR390C	UBA2
CRISP3/DOT5	ENSG00000126432	CRISP3	YIL010W	DOT5
FKBP5/HMT1	ENSG00000126457	FKBP5	YBR034C	HMT1
SRPK1/SDO1	ENSG00000126524	SRPK1	YLR022C	SDO1
BRPF3/VPS30	ENSG00000126581	BRPF3	YPL120W	VPS30
MRPS18A/ECM22	ENSG00000126746	MRPS18A	YLR228C	ECM22
ENSG00000096087/BUD27	ENSG00000126756	ENSG00000096087	YFL023W	BUD27
EFHC1/TIM17	ENSG00000126768	EFHC1	YJL143W	TIM17
NCR2/YCS4	ENSG00000126777	NCR2	YLR272C	YCS4
HSP90AB1/SSC1	ENSG00000126803	HSP90AB1	YJR045C	SSC1
MLN/URB2	ENSG00000126838	MLN	YJR041C	URB2
CDC5L/GEM1	ENSG00000126858	CDC5L	YAL048C	GEM1
ITPR3/CAC2	ENSG00000126883	ITPR3	YML102W	CAC2
ZNF184/PBS2	ENSG00000126934	ZNF184	YJL128C	PBS2
DSP/RNA15	ENSG00000126945	DSP	YGL044C	RNA15
SIRT1/TIM8	ENSG00000126953	SIRT1	YJR135W-A	TIM8
HNRNPH3/SNT309	ENSG00000126970	HNRNPH3	YPR101W	SNT309
JAK2/CNE1	ENSG00000127022	JAK2	YAL058W	CNE1
IL12RB1/VIP1	ENSG00000127241	IL12RB1	YLR410W	VIP1
ABL1/NUP85	ENSG00000127311	ABL1	YJR042W	NUP85
ACOT7/JID1	ENSG00000127328	ACOT7	YPR061C	JID1
SH3GLB1/YOL075C	ENSG00000127412	SH3GLB1	YOL075C	YOL075C
CDC7/EMC1	ENSG00000127463	CDC7	YCL045C	EMC1
PCSK5/SIN3	ENSG00000127511	PCSK5	YOL004W	SIN3
SCD/SLY41	ENSG00000127526	SCD	YOR307C	SLY41
TMED1/NUP82	ENSG00000127527	TMED1	YJL061W	NUP82
ABLIM1/RIM101	ENSG00000127528	ABLIM1	YHL027W	RIM101
RAB18/ERV1	ENSG00000127554	RAB18	YGR029W	ERV1
NRP1/SLK19	ENSG00000127603	NRP1	YOR195W	SLK19
PRTFDC1/RSC4	ENSG00000127616	PRTFDC1	YKR008W	RSC4
TSPAN15/GIS1	ENSG00000127663	TSPAN15	YDR096W	GIS1
MAST3/TUB1	ENSG00000127824	MAST3	YML085C	TUB1
MZF1/UTP8	ENSG00000127914	MZF1	YGR128C	UTP8
MYO9B/EIS1	ENSG00000127946	MYO9B	YMR031C	EIS1
PSMD8/OCA1	ENSG00000127947	PSMD8	YNL099C	OCA1
SETD1A/GPA2	ENSG00000127955	SETD1A	YER020W	GPA2
MAGEB2/PEX1	ENSG00000127980	MAGEB2	YKL197C	PEX1
EFNA2/LEE1	ENSG00000128016	EFNA2	YPL054W	LEE1
CIRBP/ADE1	ENSG00000128050	CIRBP	YAR015W	ADE1
ATP5D/ADE4	ENSG00000128059	ATP5D	YMR300C	ADE4
IGFALS/TUM1	ENSG00000128309	IGFALS	YOR251C	TUM1
HNRNPM/SME1	ENSG00000128534	HNRNPM	YOR159C	SME1
MARCH2/MDJ1	ENSG00000128590	MARCH2	YFL016C	MDJ1
NDUFB7/NMA1	ENSG00000128591	NDUFB7	YLR328W	NMA1
TECR/ANP1	ENSG00000128604	TECR	YEL036C	ANP1
TIMM13/MRPS12	ENSG00000128626	TIMM13	YNR036C	MRPS12
CDC34/YHR219W	ENSG00000128641	CDC34	YHR219W	YHR219W
MTAP/BEM2	ENSG00000128656	MTAP	YER155C	BEM2
POLR2E/HAT1	ENSG00000128708	POLR2E	YPL001W	HAT1
POLRMT/ADD66	ENSG00000128789	POLRMT	YKL206C	ADD66
HCN2/INO80	ENSG00000128908	HCN2	YGL150C	INO80
GADD45B/DAL82	ENSG00000128944	GADD45B	YNL314W	DAL82
MADCAM1/DUT1	ENSG00000128951	MADCAM1	YBR252W	DUT1
MKNK2/LCP5	ENSG00000129071	MKNK2	YER127W	LCP5
ENSG00000099882/SEC26	ENSG00000129083	ENSG00000099882	YDR238C	SEC26
ARVCF/PRE5	ENSG00000129084	ARVCF	YMR314W	PRE5
RANBP1/ECM38	ENSG00000129103	RANBP1	YLR299W	ECM38
KLHL22/DCD1	ENSG00000129187	KLHL22	YHR144C	DCD1
MED15/GIP4	ENSG00000129219	MED15	YAL031C	GIP4
SERPIND1/DIA2	ENSG00000129221	SERPIND1	YOR080W	DIA2
SNAP29/TRX3	ENSG00000129235	SNAP29	YCR083W	TRX3
CRKL/MRM1	ENSG00000129282	CRKL	YOR201C	MRM1
LZTR1/BUR2	ENSG00000129315	LZTR1	YLR226W	BUR2
MMP11/APM2	ENSG00000129354	MMP11	YHL019C	APM2
CECR2/NUP60	ENSG00000129422	CECR2	YAR002W	NUP60
SMARCB1/GNP1	ENSG00000129473	SMARCB1	YDR508C	GNP1
P2RX6/SEC6	ENSG00000129484	P2RX6	YIL068C	SEC6
DERL3/RPS26A	ENSG00000129518	DERL3	YGL189C	RPS26A
ENSG00000099964/ENP2	ENSG00000129521	ENSG00000099964	YGR145W	ENP2
BCL2L13/WSC3	ENSG00000129538	BCL2L13	YOL105C	WSC3
ENSG00000099972/RUB1	ENSG00000129559	ENSG00000099972	YDR139C	RUB1
DDT/OST2	ENSG00000129562	DDT	YOR103C	OST2
OSM/YLR243W	ENSG00000129675	OSM	YLR243W	YLR243W
CABIN1/YPR196W	ENSG00000129682	CABIN1	YPR196W	YPR196W
TBC1D10A/BRE2	ENSG00000129691	TBC1D10A	YLR015W	BRE2
SUSD2/RPS4B	ENSG00000129824	SUSD2	YHR203C	RPS4B
SF3A1/THI20	ENSG00000129946	SF3A1	YOL055C	THI20
SEC14L2/DPP1	ENSG00000129951	SEC14L2	YDR284C	DPP1
ENSG00000100010/RMT2	ENSG00000130005	ENSG00000100010	YDR465C	RMT2
PPIL2/HPA3	ENSG00000130066	PPIL2	YEL066W	HPA3
SNRPD3/NOG2	ENSG00000130119	SNRPD3	YNR053C	NOG2
PES1/NTE1	ENSG00000130147	PES1	YML059C	NTE1
MAPK1/YML6	ENSG00000130158	MAPK1	YML025C	YML6
GGT1/ELF1	ENSG00000130165	GGT1	YKL160W	ELF1
PPM1F/GTB1	ENSG00000130175	PPM1F	YDR221W	GTB1
TOP3B/CDC16	ENSG00000130177	TOP3B	YKL022C	CDC16
DGCR14/MNT4	ENSG00000130203	DGCR14	YNR059W	MNT4
CRYBB2P1/STE13	ENSG00000130226	CRYBB2P1	YOR219C	STE13
MFNG/YMR185W	ENSG00000130227	MFNG	YMR185W	YMR185W
CARD10/THO1	ENSG00000130254	CARD10	YER063W	THO1
SLC25A1/MSS1	ENSG00000130299	SLC25A1	YMR023C	MSS1
ADRBK2/YDR115W	ENSG00000130312	ADRBK2	YDR115W	YDR115W
LGALS2/SOL4	ENSG00000130313	LGALS2	YGR248W	SOL4
GGA1/LSM7	ENSG00000130332	GGA1	YNL147W	LSM7
HIRA/YGL185C	ENSG00000130414	HIRA	YGL185C	YGL185C
SH3BP1/ARC40	ENSG00000130429	SH3BP1	YBR234C	ARC40
LGALS1/LSM4	ENSG00000130520	LGALS1	YER112W	LSM4
HPS4/RUP1	ENSG00000130560	HPS4	YOR138C	RUP1
ENSG00000100101/SSD1	ENSG00000130589	ENSG00000100101	YDR293C	SSD1
PATZ1/YDL086W	ENSG00000130635	PATZ1	YDL086W	YDL086W
TRIOBP/CLB3	ENSG00000130638	TRIOBP	YDL155W	CLB3
TFIP11/SPC97	ENSG00000130640	TFIP11	YHR172W	SPC97
GCAT/ADH6	ENSG00000130684	GCAT	YMR318C	ADH6
ENSG00000100118/RPN13	ENSG00000130706	ENSG00000100118	YLR421C	RPN13
CRYBB1/ARG1	ENSG00000130707	CRYBB1	YOL058W	ARG1
EIF3L/SIR3	ENSG00000130762	EIF3L	YLR442C	SIR3
NHP2L1/FRS1	ENSG00000130764	NHP2L1	YLR060W	FRS1
MICALL1/INH1	ENSG00000130770	MICALL1	YDL181W	INH1
ENSG00000100141/BIK1	ENSG00000130779	ENSG00000100141	YCL029C	BIK1
POLR2F/SLA2	ENSG00000130787	POLR2F	YNL243W	SLA2
SOX10/RPF1	ENSG00000130810	SOX10	YHR088W	RPF1
CCDC134/TIF35	ENSG00000130811	CCDC134	YDR429C	TIF35
PICK1/BRE5	ENSG00000130816	PICK1	YNR051C	BRE5
TTC28/TRM9	ENSG00000130829	TTC28	YML014W	TRM9
SLC16A8/YIL055C	ENSG00000130830	SLC16A8	YIL055C	YIL055C
CENPM/UFD2	ENSG00000130939	CENPM	YDL190C	UFD2
SEPT3/MET12	ENSG00000130956	SEPT3	YPL023C	MET12
SLC5A1/UBA1	ENSG00000130985	SLC5A1	YKL210W	UBA1
TPTEP1/CPR8	ENSG00000131013	TPTEP1	YNR028W	CPR8
DDX17/YFR016C	ENSG00000131016	DDX17	YFR016C	YFR016C
DMC1/YKL133C	ENSG00000131018	DMC1	YKL133C	YKL133C
TCF20/FMP48	ENSG00000131023	TCF20	YGR052W	FMP48
CBY1/AAR2	ENSG00000131043	CBY1	YBL074C	AAR2
TOMM22/ACS1	ENSG00000131069	TOMM22	YAL054C	ACS1
RTDR1/SFH5	ENSG00000131089	RTDR1	YJL145W	SFH5
XBP1/TIM13	ENSG00000131142	XBP1	YGR181W	TIM13
FBXO7/COX5A	ENSG00000131143	FBXO7	YNL052W	COX5A
GTPBP1/KES1	ENSG00000131149	GTPBP1	YPL145C	KES1
POLDIP3/PSF2	ENSG00000131153	POLDIP3	YJL072C	PSF2
TIMP3/AIM13	ENSG00000131165	TIMP3	YFR011C	AIM13
PPP6R2/BNA2	ENSG00000131203	PPP6R2	YJR078W	BNA2
SBF1/BIT2	ENSG00000131233	SBF1	YBR270C	BIT2
SUN2/KAR3	ENSG00000131323	SUN2	YPR141C	KAR3
CYB5R3/IDP1	ENSG00000131370	CYB5R3	YDL066W	IDP1
DNAL4/GYP6	ENSG00000131374	DNAL4	YJL044C	GYP6
ENSG00000100262/RIM13	ENSG00000131375	ENSG00000100262	YMR154C	RIM13
PACSIN2/DOG1	ENSG00000131462	PACSIN2	YHR044C	DOG1
AP1B1/GRC3	ENSG00000131467	AP1B1	YLL035W	GRC3
HMGXB4/RPL27B	ENSG00000131469	HMGXB4	YDR471W	RPL27B
TOM1/MSC1	ENSG00000131470	TOM1	YML128C	MSC1
NEFH/VPS25	ENSG00000131475	NEFH	YJR102C	VPS25
BIK/MRPL51	ENSG00000131495	BIK	YPR100W	MRPL51
HMOX1/YEL020C	ENSG00000131503	HMOX1	YEL020C	YEL020C
THOC5/BNI1	ENSG00000131504	THOC5	YNL271C	BNI1
MCM5/BSD2	ENSG00000131507	MCM5	YBR290W	BSD2
ARSA/UBC5	ENSG00000131508	ARSA	YDR059C	UBC5
TSPO/SEC8	ENSG00000131558	TSPO	YPR055W	SEC8
RASD2/ADY3	ENSG00000131626	RASD2	YDL239C	ADY3
CBX7/MRS4	ENSG00000131653	CBX7	YKR052C	MRS4
PDGFB/GPI15	ENSG00000131711	PDGFB	YNL038W	GPI15
ACR/CDC13	ENSG00000131724	ACR	YDL220C	CDC13
RPL3/DGR2	ENSG00000131725	RPL3	YKL121W	DGR2
ZMAT5/ACO2	ENSG00000131730	ZMAT5	YJL200C	ACO2
RBFOX2/YBP2	ENSG00000131759	RBFOX2	YGL060W	YBP2
TAB1/GAL83	ENSG00000131791	TAB1	YER027C	GAL83
ASCC2/LHP1	ENSG00000131795	ASCC2	YDL051W	LHP1
MTMR3/PDA1	ENSG00000131828	MTMR3	YER178W	PDA1
SMCR7L/RSF2	ENSG00000131849	SMCR7L	YJR127C	RSF2
APOL1/BRO1	ENSG00000131941	APOL1	YPL084W	BRO1
MYH9/FOL2	ENSG00000131979	MYH9	YGR267C	FOL2
SAMM50/APJ1	ENSG00000132002	SAMM50	YNL077W	APJ1
GRAP2/MCM3	ENSG00000132016	GRAP2	YEL032W	MCM3
EIF3D/HMI1	ENSG00000132017	EIF3D	YOL095C	HMI1
TNRC6B/SDS24	ENSG00000132024	TNRC6B	YBR214W	SDS24
ENSG00000100357/ACC1	ENSG00000132142	ENSG00000100357	YNR016C	ACC1
SGSM3/DHR2	ENSG00000132153	SGSM3	YKL078W	DHR2
IFT27/KKQ8	ENSG00000132155	IFT27	YKL168C	KKQ8
KIAA0930/ERG27	ENSG00000132196	KIAA0930	YLR100W	ERG27
NCF4/MUC1	ENSG00000132274	NCF4	YIR019C	MUC1
CSF2RB/BUD32	ENSG00000132275	CSF2RB	YGR262C	BUD32
SLC25A17/TNA1	ENSG00000132326	SLC25A17	YGR260W	TNA1
UPK3A/PTP3	ENSG00000132334	UPK3A	YER075C	PTP3
KCTD17/GSP1	ENSG00000132341	KCTD17	YLR293C	GSP1
ST13/CLU1	ENSG00000132361	ST13	YMR012W	CLU1
IL2RB/INP54	ENSG00000132376	IL2RB	YOL065C	INP54
RBX1/RFA1	ENSG00000132383	RBX1	YAR007C	RFA1
EP300/YCR043C	ENSG00000132424	EP300	YCR043C	YCR043C
L3MBTL2/RPL26B	ENSG00000132463	L3MBTL2	YGR034W	RPL26B
RANGAP1/HHT1	ENSG00000132475	RANGAP1	YBR010W	HHT1
ZC3H7B/YBL081W	ENSG00000132535	ZC3H7B	YBL081W	YBL081W
PHF5A/MMF1	ENSG00000132541	PHF5A	YIL051C	MMF1
ACO2/SWM1	ENSG00000132604	ACO2	YDR260C	SWM1
POLR3H/VPS4	ENSG00000132612	POLR3H	YPR173C	VPS4
PMM1/SEC9	ENSG00000132639	PMM1	YGR009C	SEC9
BRD1/POL30	ENSG00000132646	BRD1	YBR088C	POL30
MLC1/RPC34	ENSG00000132664	MLC1	YNR003C	RPC34
HDAC10/RSM23	ENSG00000132676	HDAC10	YGL129C	RSM23
FKBP3/MMS4	ENSG00000132688	FKBP3	YBR098W	MMS4
CTSG/SUN4	ENSG00000132692	CTSG	YNL066W	SUN4
GZMB/TUS1	ENSG00000132694	GZMB	YLR425W	TUS1
RBM23/HCS1	ENSG00000132740	RBM23	YKL017C	HCS1
PRMT5/DPH1	ENSG00000132768	PRMT5	YIL103W	DPH1
AP4S1/CHS5	ENSG00000132780	AP4S1	YLR330W	CHS5
POLE2/YDR124W	ENSG00000132792	POLE2	YDR124W	YDR124W
SOS2/GIP2	ENSG00000132825	SOS2	YER054C	GIP2
CDKL1/APL6	ENSG00000132842	CDKL1	YGR261C	APL6
NIN/TCB1	ENSG00000132872	NIN	YOR086C	TCB1
PYGL/PHM6	ENSG00000132912	PYGL	YDR281C	PHM6
TRIM9/SSN3	ENSG00000132964	TRIM9	YPL042C	SSN3
PSMC6/MYO1	ENSG00000133026	PSMC6	YHR023W	MYO1
CDKN3/TEL1	ENSG00000133056	CDKN3	YBL088C	TEL1
ATP6V1D/LYS12	ENSG00000133059	ATP6V1D	YIL094C	LYS12
PIGH/POP3	ENSG00000133069	PIGH	YNL282W	POP3
PSMA3/NPR1	ENSG00000133083	PSMA3	YNL183C	NPR1
VTI1B/CLB5	ENSG00000133101	VTI1B	YPR120C	CLB5
TIMM9/TMA19	ENSG00000133112	TIMM9	YKL056C	TMA19
GSTZ1/RFC5	ENSG00000133119	GSTZ1	YBR087W	RFC5
AHSA1/LPX1	ENSG00000133121	AHSA1	YOR084W	LPX1
DAAM1/DMA2	ENSG00000133135	DAAM1	YNL116W	DMA2
SPTLC2/GIN4	ENSG00000133216	SPTLC2	YDR507C	GIN4
RIN3/DUG1	ENSG00000133313	RIN3	YFR044C	DUG1
SNW1/NSA1	ENSG00000133316	SNW1	YGL111W	NSA1
CHGA/TVP15	ENSG00000133318	CHGA	YDR100W	TVP15
ITPK1/NUT2	ENSG00000133398	ITPK1	YPR168W	NUT2
PPM1A/HBT1	ENSG00000133401	PPM1A	YDL223C	HBT1
SIX4/BST1	ENSG00000133424	SIX4	YFL025C	BST1
ASB2/TIS11	ENSG00000133606	ASB2	YLR136C	TIS11
ERH/ARP3	ENSG00000133627	ERH	YJR065C	ARP3
HIF1A/RAS2	ENSG00000133703	HIF1A	YNL098C	RAS2
SRSF5/SXM1	ENSG00000133704	SRSF5	YDR395W	SXM1
EIF5/CDC60	ENSG00000133706	EIF5	YPL160W	CDC60
SERPINA4/INM1	ENSG00000133731	SERPINA4	YHR046C	INM1
SLC8A3/RAS1	ENSG00000133818	SLC8A3	YOR101W	RAS1
DICER1/YMR226C	ENSG00000133835	DICER1	YMR226C	YMR226C
MTHFD1/DNF3	ENSG00000133858	MTHFD1	YMR162C	DNF3
TCL1A/ERG28	ENSG00000133935	TCL1A	YER044C	ERG28
ZC3H14/COX16	ENSG00000133983	ZC3H14	YJL003W	COX16
TELO2/MED6	ENSG00000133997	TELO2	YHR058C	MED6
BDKRB1/SUI2	ENSG00000134001	BDKRB1	YJR007W	SUI2
GSKIP/ELP3	ENSG00000134014	GSKIP	YPL086C	ELP3
VRK1/CLB6	ENSG00000134057	VRK1	YGR109C	CLB6
PSMC1/SSK22	ENSG00000134072	PSMC1	YCR073C	SSK22
RPS6KA5/MNL1	ENSG00000134109	RPS6KA5	YHR204W	MNL1
PSMB5/AAD6	ENSG00000134152	PSMB5	YFL056C	AAD6
YY1/CDC24	ENSG00000134215	YY1	YAL041W	CDC24
ACIN1/VTH2	ENSG00000134243	ACIN1	YJL222W	VTH2
CCNB1IP1/RIB4	ENSG00000134262	CCNB1IP1	YOL143C	RIB4
TRIP11/ARF2	ENSG00000134287	TRIP11	YDL137W	ARF2
APEX1/AVT2	ENSG00000134294	APEX1	YEL064C	AVT2
ENSG00000100829/SRS2	ENSG00000134313	ENSG00000100829	YJL092W	SRS2
PABPN1/RIM15	ENSG00000134318	PABPN1	YFL033C	RIM15
EFS/YLR407W	ENSG00000134352	EFS	YLR407W	YLR407W
ARHGAP5/TIM22	ENSG00000134375	ARHGAP5	YDL217C	TIM22
CINP/SLX5	ENSG00000134376	CINP	YDL013W	SLX5
SRP54/DED81	ENSG00000134440	SRP54	YHR019C	DED81
CPNE6/NSR1	ENSG00000134453	CPNE6	YGR159C	NSR1
CHD8/CCL1	ENSG00000134480	CHD8	YPR025C	CCL1
PSMA6/TAT1	ENSG00000134489	PSMA6	YBR069C	TAT1
NFKBIA/VRG4	ENSG00000134490	NFKBIA	YGL225W	VRG4
EMC9/YNR040W	ENSG00000134571	EMC9	YNR040W	YNR040W
PSME2/SAR1	ENSG00000134594	PSME2	YPL218W	SAR1
BRMS1L/CIN1	ENSG00000134627	BRMS1L	YOR349W	CIN1
ENSG00000100931/MPT5	ENSG00000134644	ENSG00000100931	YGL178W	MPT5
SEC23A/PRP38	ENSG00000134748	SEC23A	YGR075C	PRP38
PNN/AIM44	ENSG00000134757	PNN	YPL158C	AIM44
RABGGTA/CWC24	ENSG00000134758	RABGGTA	YLR323C	CWC24
NFATC4/YOL073C	ENSG00000134882	NFATC4	YOL073C	YOL073C
PLTP/RAD27	ENSG00000134899	PLTP	YKL113C	RAD27
PCIF1/TRM112	ENSG00000134909	PCIF1	YNR046W	TRM112
GSS/STT3	ENSG00000134910	GSS	YGL022W	STT3
MMP9/ATF1	ENSG00000134954	MMP9	YOR377W	ATF1
TRPC4AP/IES2	ENSG00000134982	TRPC4AP	YNL215W	IES2
PYGB/FMN1	ENSG00000135002	PYGB	YDR236C	FMN1
PROCR/DSK2	ENSG00000135018	PROCR	YMR276W	DSK2
GINS1/PDH1	ENSG00000135046	GINS1	YPR002W	PDH1
NINL/SNF3	ENSG00000135047	NINL	YDL194W	SNF3
CD40/URE2	ENSG00000135049	CD40	YNL229C	URE2
UQCC/LRS4	ENSG00000135052	UQCC	YDR439W	LRS4
ZMYND8/SER1	ENSG00000135069	ZMYND8	YOR184W	SER1
SGK2/RGI2	ENSG00000135090	SGK2	YIL057C	RGI2
IFT52/MSB1	ENSG00000135148	IFT52	YOR188W	MSB1
MYBL2/MTO1	ENSG00000135297	MYBL2	YGL236C	MTO1
HNF4A/ORC3	ENSG00000135336	HNF4A	YLL004W	ORC3
SLA2/VHS1	ENSG00000135341	SLA2	YDR247W	VHS1
C20orf24/PEX22	ENSG00000135363	C20orf24	YAL055W	PEX22
NFATC2/KRE33	ENSG00000135372	NFATC2	YNL132W	KRE33
STK4/HLJ1	ENSG00000135392	STK4	YMR161W	HLJ1
PFDN4/DGA1	ENSG00000135407	PFDN4	YOR245C	DGA1
DOK5/YOR246C	ENSG00000135437	DOK5	YOR246C	YOR246C
CSTF1/PAN2	ENSG00000135473	CSTF1	YGL094C	PAN2
BMP7/NOP13	ENSG00000135486	BMP7	YNL175C	NOP13
RAE1/SUL1	ENSG00000135502	RAE1	YBR294W	SUL1
TPD52L2/YFL054C	ENSG00000135517	TPD52L2	YFL054C	YFL054C
DNAJC5/SWD1	ENSG00000135541	DNAJC5	YAR003W	SWD1
NELFCD/MIM1	ENSG00000135596	NELFCD	YOL026C	MIM1
PRPF6/CCT3	ENSG00000135624	PRPF6	YJL014W	CCT3
TUBB1/YDL180W	ENSG00000135655	TUBB1	YDL180W	YDL180W
PSMA7/YGR283C	ENSG00000135679	PSMA7	YGR283C	YGR283C
NTSR1/GPX2	ENSG00000135709	NTSR1	YBR244W	GPX2
MRGBP/YDR042C	ENSG00000135720	MRGBP	YDR042C	YDR042C
DIDO1/TOK1	ENSG00000135750	DIDO1	YJL093C	TOK1
GID8/RFC4	ENSG00000135778	GID8	YOL094C	RFC4
BIRC7/SPT8	ENSG00000135801	BIRC7	YLR055C	SPT8
ARFGAP1/GLN1	ENSG00000135821	ARFGAP1	YPR035W	GLN1
AVP/VAM7	ENSG00000135823	AVP	YGL212W	VAM7
COL20A1/MAK32	ENSG00000135828	COL20A1	YCR019W	MAK32
CHRNA4/PRP16	ENSG00000135829	CHRNA4	YKR086W	PRP16
EEF1A2/GPI2	ENSG00000135845	EEF1A2	YPL076W	GPI2
PTK6/MRPL3	ENSG00000135900	PTK6	YMR024W	MRPL3
GMEB2/YML083C	ENSG00000135903	GMEB2	YML083C	YML083C
C20orf27/CAJ1	ENSG00000135924	C20orf27	YER048C	CAJ1
SPEF1/CDC33	ENSG00000135930	SPEF1	YOL139C	CDC33
CDC25B/HYM1	ENSG00000135932	CDC25B	YKL189W	HYM1
ARFRP1/COX4	ENSG00000135940	ARFRP1	YGL187C	COX4
NDUFAF5/ISU2	ENSG00000136003	NDUFAF5	YOR226C	ISU2
TRIB3/SGV1	ENSG00000136021	TRIB3	YPR161C	SGV1
RASSF2/BUD21	ENSG00000136026	RASSF2	YOR078W	BUD21
CSNK2A1/PWP1	ENSG00000136045	CSNK2A1	YLR196W	PWP1
ANGPT4/PLB2	ENSG00000136068	ANGPT4	YMR006C	PLB2
HM13/RRN7	ENSG00000136098	HM13	YJL025W	RRN7
SNPH/YMR317W	ENSG00000136108	SNPH	YMR317W	YMR317W
MYLK2/GYL1	ENSG00000136111	MYLK2	YMR192W	GYL1
SIRPB1/YNL134C	ENSG00000136143	SIRPB1	YNL134C	YNL134C
SEC23B/YIL001W	ENSG00000136144	SEC23B	YIL001W	YIL001W
FERMT1/STE18	ENSG00000136158	FERMT1	YJR086W	STE18
HAO1/ADE2	ENSG00000136197	HAO1	YOR128C	ADE2
PDYN/CDC42	ENSG00000136238	PDYN	YLR229C	CDC42
PLCB4/SWF1	ENSG00000136247	PLCB4	YDR126W	SWF1
MYL9/DBP9	ENSG00000136271	MYL9	YLR276C	DBP9
HCK/FAU1	ENSG00000136371	HCK	YER183C	FAU1
CRNKL1/NMT1	ENSG00000136448	CRNKL1	YLR195C	NMT1
POFUT1/HRB1	ENSG00000136450	POFUT1	YNL004W	HRB1
SAMHD1/YGR021W	ENSG00000136463	SAMHD1	YGR021W	YGR021W
PAK7/YPL247C	ENSG00000136485	PAK7	YPL247C	YPL247C
KIF3B/SAS3	ENSG00000136504	KIF3B	YBL052C	SAS3
NOP56/GAP1	ENSG00000136521	NOP56	YKR039W	GAP1
IDH3B/MRPL4	ENSG00000136522	IDH3B	YLR439W	MRPL4
MAPRE1/YGR250C	ENSG00000136527	MAPRE1	YGR250C	YGR250C
JAG1/GUS1	ENSG00000136628	JAG1	YGL245W	GUS1
CDK5RAP1/VPS45	ENSG00000136631	CDK5RAP1	YGL095C	VPS45
SNTA1/SNX3	ENSG00000136643	SNTA1	YOR357C	SNX3
OXT/YSP1	ENSG00000136653	OXT	YHR155W	YSP1
TTI1/YLR194C	ENSG00000136715	TTI1	YLR194C	YLR194C
E2F1/IMP4	ENSG00000136718	E2F1	YNL075W	IMP4
RPRD1B/KRE5	ENSG00000136731	RPRD1B	YOR336W	KRE5
PXMP4/HSE1	ENSG00000136738	PXMP4	YHL002W	HSE1
CHMP4B/NFS1	ENSG00000136750	CHMP4B	YCL017C	NFS1
BPI/YME1	ENSG00000136758	BPI	YPR024W	YME1
CST3/SIS1	ENSG00000136770	CST3	YNL007C	SIS1
ASIP/HRK1	ENSG00000136807	ASIP	YOR267C	HRK1
CST4/TRX2	ENSG00000136810	CST4	YGR209C	TRX2
ACTR5/ECM29	ENSG00000136813	ACTR5	YHL030W	ECM29
WFDC2/JSN1	ENSG00000136827	WFDC2	YJR091C	JSN1
AHCY/YCG1	ENSG00000136828	AHCY	YDR325W	YCG1
DHX35/IRA1	ENSG00000136848	DHX35	YBR140C	IRA1
DNTTIP1/SEC1	ENSG00000136854	DNTTIP1	YDR164C	SEC1
MAP1LC3A/YPL260W	ENSG00000136861	MAP1LC3A	YPL260W	YPL260W
SYNDIG1/AGC1	ENSG00000136869	SYNDIG1	YPR021C	AGC1
PIGU/SAD1	ENSG00000136878	PIGU	YFR005C	SAD1
TNNC2/VMA10	ENSG00000136888	TNNC2	YHR039C-A	VMA10
APMAP/IPI1	ENSG00000136891	APMAP	YHR085W	IPI1
ZNF516/PUP1	ENSG00000136930	ZNF516	YOR157C	PUP1
USP14/KEL3	ENSG00000136933	USP14	YPL263C	KEL3
VAPA/RKM2	ENSG00000136937	VAPA	YDR198C	RKM2
MYOM1/PLP2	ENSG00000136940	MYOM1	YOR281C	PLP2
MYL12A/RPL35B	ENSG00000136942	MYL12A	YDL136W	RPL35B
CEP76/DFM1	ENSG00000136986	CEP76	YDR411C	DFM1
CEP192/RPA49	ENSG00000137054	CEP192	YNL248C	RPA49
RNMT/DOA1	ENSG00000137055	RNMT	YKL213C	DOA1
SMAD7/HNT3	ENSG00000137074	SMAD7	YOR258W	HNT3
LAMA1/GOR1	ENSG00000137106	LAMA1	YNL274C	GOR1
RNF125/RPS6B	ENSG00000137154	RNF125	YBR181C	RPS6B
ANKRD12/SLC1	ENSG00000137261	ANKRD12	YDL052C	SLC1
NOL4/POP8	ENSG00000137265	NOL4	YBL018C	POP8
POLI/PRR1	ENSG00000137275	POLI	YKL116C	PRR1
MIB1/BMS1	ENSG00000137312	MIB1	YPL217C	BMS1
RBBP8/SNF5	ENSG00000137337	RBBP8	YBR289W	SNF5
RIOK3/FLX1	ENSG00000137409	RIOK3	YIL134W	FLX1
CSTF2/YGR130C	ENSG00000137497	CSTF2	YGR130C	YGR130C
PSMD10/FMP32	ENSG00000137500	PSMD10	YFL046W	FMP32
ATG4A/SIR4	ENSG00000137501	ATG4A	YDR227W	SIR4
TBL1X/YIP5	ENSG00000137502	TBL1X	YGL161C	YIP5
GPR143/YGR015C	ENSG00000137509	GPR143	YGR015C	YGR015C
PGRMC1/MRPL10	ENSG00000137547	PGRMC1	YNL284C	MRPL10
POLA1/TGS1	ENSG00000137574	POLA1	YPL157W	TGS1
MID1/YNR065C	ENSG00000137642	MID1	YNR065C	YNR065C
NKAP/BUD13	ENSG00000137656	NKAP	YGL174W	BUD13
NXT2/XYL2	ENSG00000137673	NXT2	YLR070C	XYL2
GUCY2F/TMA20	ENSG00000137699	GUCY2F	YER007C-A	TMA20
ENSG00000101898/MRP1	ENSG00000137710	ENSG00000101898	YDR347W	MRP1
ALG13/TOR2	ENSG00000137713	ALG13	YKL203C	TOR2
PRPS2/YJL185C	ENSG00000137752	PRPS2	YJL185C	YJL185C
TLR8/ODC2	ENSG00000137801	TLR8	YOR222W	ODC2
AMMECR1/GCR2	ENSG00000137806	AMMECR1	YNL199C	GCR2
CHRDL1/RTF1	ENSG00000137815	CHRDL1	YGL244W	RTF1
WDR13/SPC98	ENSG00000137822	WDR13	YNL126W	SPC98
SUV39H1/HHF1	ENSG00000137841	SUV39H1	YBR009C	HHF1
GLRA2/BIO5	ENSG00000137842	GLRA2	YNR056C	BIO5
XIAP/RPC31	ENSG00000137845	XIAP	YNL151C	RPC31
STAG2/ALT1	ENSG00000137872	STAG2	YLR089C	ALT1
MCF2/RLP24	ENSG00000137876	MCF2	YLR009W	RLP24
F9/COY1	ENSG00000137878	F9	YKL179C	COY1
ABCD1/MRPL40	ENSG00000137942	ABCD1	YPL173W	MRPL40
CCDC22/ARO8	ENSG00000137944	CCDC22	YGL202W	ARO8
CACNA1F/SUA7	ENSG00000137947	CACNA1F	YPR086W	SUA7
SYP/BET2	ENSG00000137955	SYP	YPR176C	BET2
PLP2/KGD2	ENSG00000137992	PLP2	YDR148C	KGD2
BMX/IMD2	ENSG00000138029	BMX	YHR216W	IMD2
PLS3/PTC1	ENSG00000138032	PLS3	YDL006W	PTC1
NAA10/YGR016W	ENSG00000138035	NAA10	YGR016W	YGR016W
RENBP/DIN7	ENSG00000138036	RENBP	YDR263C	DIN7
ELF4/PSY2	ENSG00000138041	ELF4	YNL201C	PSY2
SMARCA1/YPT1	ENSG00000138069	SMARCA1	YFL038C	YPT1
MTMR8/ARP2	ENSG00000138071	MTMR8	YDL029W	ARP2
ASB9/MAL12	ENSG00000138079	ASB9	YGR292W	MAL12
ENSG00000102050/DAS1	ENSG00000138081	ENSG00000102050	YJL149W	DAS1
RBBP7/PET309	ENSG00000138095	RBBP7	YLR067C	PET309
PPP1R2P9/ARP1	ENSG00000138107	PPP1R2P9	YHR129C	ARP1
KCND1/MYO2	ENSG00000138162	KCND1	YOR326W	MYO2
OPN1LW/PPS1	ENSG00000138166	OPN1LW	YBR276C	PPS1
FMR1/CIN4	ENSG00000138175	FMR1	YMR138W	CIN4
PIM2/YND1	ENSG00000138185	PIM2	YER005W	YND1
SLC35A2/FET3	ENSG00000138193	SLC35A2	YMR058W	FET3
PQBP1/HMLALPHA1	ENSG00000138279	PQBP1	YCL066W	HMLALPHA1
PCSK1N/TIM23	ENSG00000138297	PCSK1N	YNR017W	TIM23
EMD/TAF13	ENSG00000138303	EMD	YML098W	TAF13
TAZ/RPS24A	ENSG00000138326	TAZ	YER074W	RPS24A
PGK1/ADE17	ENSG00000138363	PGK1	YMR120C	ADE17
GATA1/KTR5	ENSG00000138378	GATA1	YNL029C	KTR5
MAGT1/SRO9	ENSG00000138385	MAGT1	YCL037C	SRO9
SMS/CPR3	ENSG00000138398	SMS	YML078W	CPR3
PHEX/IDP2	ENSG00000138413	PHEX	YLR174W	IDP2
UBL4A/YPL014W	ENSG00000138434	UBL4A	YPL014W	YPL014W
EEA1/YTM1	ENSG00000138442	EEA1	YOR272W	YTM1
RP2/MKC7	ENSG00000138448	RP2	YDR144C	MKC7
PHF16/YKL100C	ENSG00000138600	PHF16	YKL100C	YKL100C
CDK16/PTM1	ENSG00000138613	CDK16	YKL039W	PTM1
USP11/HUL4	ENSG00000138641	USP11	YJR036C	HUL4
PCYT1B/FMP25	ENSG00000138646	PCYT1B	YLR077W	FMP25
HTATSF1/RIM4	ENSG00000138668	HTATSF1	YHL024W	RIM4
VGLL1/SCY1	ENSG00000138669	VGLL1	YGL083W	SCY1
CD40LG/SEC31	ENSG00000138674	CD40LG	YDL195W	SEC31
TIMP1/YGL015C	ENSG00000138684	TIMP1	YGL015C	YGL015C
FGD1/YAR066W	ENSG00000138698	FGD1	YAR066W	YAR066W
PIN4/ATP12	ENSG00000138750	PIN4	YJL180C	ATP12
PORCN/SHS1	ENSG00000138758	PORCN	YDL225W	SHS1
MAGED2/YOR387C	ENSG00000138760	MAGED2	YOR387C	YOR387C
KLF8/USO1	ENSG00000138768	KLF8	YDL058W	USO1
SYTL4/YOR021C	ENSG00000138772	SYTL4	YOR021C	YOR021C
CENPI/PPA2	ENSG00000138777	CENPI	YMR267W	PPA2
DRP2/NDI1	ENSG00000138796	DRP2	YML120C	NDI1
TAF7L/SEC24	ENSG00000138802	TAF7L	YIL109C	SEC24
PBDC1/CMP2	ENSG00000138814	PBDC1	YML057W	CMP2
ENSG00000102391/COX12	ENSG00000138829	ENSG00000102391	YLR038C	COX12
ARMCX3/SKO1	ENSG00000138835	ARMCX3	YNL167C	SKO1
HTR2A/YLR036C	ENSG00000139112	HTR2A	YLR036C	YLR036C
NDFIP2/YLR290C	ENSG00000139180	NDFIP2	YLR290C	YLR290C
TNFSF13B/PEX5	ENSG00000139197	TNFSF13B	YDR244W	PEX5
MLNR/SMX3	ENSG00000139343	MLNR	YPR182W	SMX3
CAB39L/COX7	ENSG00000139372	CAB39L	YMR256C	COX7
KLF5/KTR4	ENSG00000139505	KLF5	YBR199W	KTR4
STK24/YJR107W	ENSG00000139567	STK24	YJR107W	YJR107W
ACP5/RPS8A	ENSG00000139610	ACP5	YBL072C	RPS8A
DNAJC3/SWI3	ENSG00000139613	DNAJC3	YJL176C	SWI3
UGGT2/MED8	ENSG00000139636	UGGT2	YBR193C	MED8
ARHGEF7/YER156C	ENSG00000139637	ARHGEF7	YER156C	YER156C
FGF9/YJL068C	ENSG00000139684	FGF9	YJL068C	YJL068C
SGCG/VPS33	ENSG00000139719	SGCG	YLR396C	VPS33
PARP4/TMA22	ENSG00000139726	PARP4	YJR014W	TMA22
SUPT20H/FRE6	ENSG00000139908	SUPT20H	YLL051C	FRE6
MRPS31/YJL055W	ENSG00000139910	MRPS31	YJL055W	YJL055W
KPNA3/RTN1	ENSG00000139970	KPNA3	YDR233C	RTN1
FLT1/YNL035C	ENSG00000140006	FLT1	YNL035C	YNL035C
RGCC/PRY1	ENSG00000140092	RGCC	YJL079C	PRY1
VWA8/TYS1	ENSG00000140105	VWA8	YGR185C	TYS1
DGKH/UGA4	ENSG00000140199	DGKH	YDL210W	UGA4
KATNAL1/QRI5	ENSG00000140262	KATNAL1	YLR204W	QRI5
INTS6/ADH2	ENSG00000140263	INTS6	YMR303C	ADH2
TSC22D1/YDL085C-A	ENSG00000140264	TSC22D1	YDL085C-A	YDL085C-A
CLN5/ECM25	ENSG00000140299	CLN5	YJL201W	ECM25
OLFM4/TOA2	ENSG00000140307	OLFM4	YKL058W	TOA2
MSLN/SRP14	ENSG00000140319	MSLN	YDL092W	SRP14
TRADD/UTP21	ENSG00000140332	TRADD	YLR409C	UTP21
HSF4/AIM45	ENSG00000140374	HSF4	YPR004C	AIM45
CORO1A/SML1	ENSG00000140382	CORO1A	YML058W	SML1
MAPK3/ARG7	ENSG00000140386	MAPK3	YMR062C	ARG7
PHKB/YGR079W	ENSG00000140391	PHKB	YGR079W	YGR079W
NUTF2/SKI8	ENSG00000140395	NUTF2	YGL213C	SKI8
NUP93/AMS1	ENSG00000140400	NUP93	YGL156W	AMS1
CENPT/NNF2	ENSG00000140416	CENPT	YGR089W	NNF2
TSNAXIP1/FPK1	ENSG00000140443	TSNAXIP1	YNR047W	FPK1
NFAT5/DIT2	ENSG00000140459	NFAT5	YDR402C	DIT2
N4BP1/RAD16	ENSG00000140464	N4BP1	YBR114W	RAD16
CBLN1/YSP3	ENSG00000140479	CBLN1	YOR003W	YSP3
ARL2BP/SSP2	ENSG00000140488	ARL2BP	YOR242C	SSP2
ZNF423/YKL091C	ENSG00000140522	ZNF423	YKL091C	YKL091C
CCL22/YMR210W	ENSG00000140526	CCL22	YMR210W	YMR210W
CCL17/GSF2	ENSG00000140538	CCL17	YML048W	GSF2
CTCF/LST7	ENSG00000140543	CTCF	YGR057C	LST7
ACD/OYE3	ENSG00000140564	ACD	YPL171C	OYE3
POLR2C/YME2	ENSG00000140575	POLR2C	YMR302C	YME2
PARD6A/SEC53	ENSG00000140650	PARD6A	YFL045C	SEC53
ZNF821/HUA1	ENSG00000140682	ZNF821	YGR268C	HUA1
MMP15/YGR122W	ENSG00000140694	MMP15	YGR122W	YGR122W
USB1/COR1	ENSG00000140740	USB1	YBL045C	COR1
CCDC113/ECM16	ENSG00000140829	CCDC113	YMR128W	ECM16
NME3/GRX3	ENSG00000140830	NME3	YDR098C	GRX3
PSMD7/SNC1	ENSG00000140859	PSMD7	YAL030W	SNC1
VAC14/RPL9B	ENSG00000140937	VAC14	YNL067W	RPL9B
TANGO6/RRT12	ENSG00000140943	TANGO6	YCR045C	RRT12
COG4/RPL3	ENSG00000140986	COG4	YOR063W	RPL3
PLA2G15/RTK1	ENSG00000140992	PLA2G15	YDL025C	RTK1
[truncated: 1,402 more rows]
