# Supplementary material for: Scope and limitations of yeast as a model organism for studying human tissue-specific pathways
Source: BMC Syst Biol. 2015 Dec 29;9:96. doi: 10.1186/s12918-015-0253-0 (PMC4696342; doi:10.1186/s12918-015-0253-0)
Supplement: Additional file 1 — Network alignments. Compressed (*.zip) file containing individual tissue-specific alignments. (ZIP 5181 Kb) [file 12918_2015_253_MOESM1_ESM.zip › alignments/Pituitary_AlignGraph_edges.tsv]

First_ortholog_pair	Second_ortholog_pair
DNPH1/PRP8	KRIT1/GUP2
RAB11FIP2/RPT5	PDK4/PAC1
HMG20B/NAB3	ABCB4/NAB2
UGDH/BFR2	ABCB4/NAB2
CALCA/EMI5	ABCB4/NAB2
RNF43/SGF73	ITGAL/NUP57
APBA3/ATG5	TAC1/EMW1
PAPOLG/GTS1	ZNF263/RGM1
WISP1/UBI4	RALA/MAG2
GANAB/MAK11	CCL26/ERB1
SNW1/NSA1	CCL26/ERB1
PLA2G15/RTK1	CCL26/ERB1
ARNTL2/RRP4	ELAC2/SRP1
STRADB/OGG1	ELAC2/SRP1
NUDT1/GLK1	ELAC2/SRP1
PECR/SWI5	ELAC2/SRP1
KANK1/PRE4	PAFAH1B1/ALK2
EXOSC5/SAP185	PSMB1/MDS3
MLNR/SMX3	TFAP2B/BRR2
CST7/CRN1	MLXIPL/RSP5
DUSP13/YHR009C	MLXIPL/RSP5
SIGLEC1/PDI1	MLXIPL/RSP5
EMD/TAF13	MLXIPL/RSP5
FKBP8/YJR149W	MLXIPL/RSP5
ANKRD12/SLC1	MKS1/ERG11
SNAPC2/ERG26	MKS1/ERG11
NUDT1/GLK1	MKS1/ERG11
PPFIBP1/YBT1	MKS1/ERG11
SEMA3A/YHI9	GABRA3/RPL18B
KCTD17/GSP1	CALCOCO1/MTR10
CYB561D2/NOP10	CNTN1/GIS2
GSTZ1/RFC5	HGF/YPS5
TGFBR1/SCP1	ZRANB1/PHO4
CD84/ARP5	SAMD4A/KCS1
ARSF/SPC105	RTFDC1/REF2
SMARCD1/KIP3	GLRX2/HSV2
SMARCB1/GNP1	STRAP/KAR2
GCLM/CKA1	PLEKHO1/RPA190
NEFM/RAD14	NCAPH2/AIP1
ZNF330/MAD2	RANBP3/ENO2
DNAJC3/SWI3	GAB2/ARP9
CTPS2/YCK1	APBA2/YPT53
RHEB/STE50	MAP2K3/YOR223W
TGFBR1/SCP1	RFC1/COS12
RIOK2/CEF1	USP2/MSL1
CIC/MCM5	AGA/RAD53
ZNF8/HHT2	CDH1/SNT2
WISP1/UBI4	MYO16/SLH1
EPS15/RVB2	TG/SWR1
VTI1B/CLB5	ZIC2/HEM13
UQCC/LRS4	ENSG00000043822/STE12
ENSG00000096087/BUD27	CTPS2/YCK1
DLG1/SAM2	ARHGEF5/KAP120
PTK6/MRPL3	NFE2L3/MRPL24
GPBP1/SPP382	SLC4A8/CWC2
ELF4/PSY2	COL23A1/PPH3
ZNF8/HHT2	PRSS8/VPS1
WISP1/UBI4	MSMO1/HAS1
THBS4/BOI1	SYNE2/YMR244W
PKM/UME1	KCNH2/XBP1
PODXL2/BUD8	CUL1/IPI3
NDUFS8/MSL5	PKP2/YDL156W
NCKAP1/SMD3	RIOK2/CEF1
JAG1/GUS1	MRPS35/KSS1
AP3B2/UBP7	ELMO2/YLR462W
KCNQ4/YDL144C	RPL18/SAP190
PAG1/FAA2	LPAR2/TIF3
ENSG00000100118/RPN13	SUGP2/GPH1
TGFBR1/SCP1	DDX20/LCB2
CHAT/NOP1	NTN1/FUN30
DNPH1/PRP8	ROPN1/LEA1
VTI1B/CLB5	MPPED2/SCS2
RAP1A/RSC1	PDZD4/CTR86
STEAP3/SRB8	PIGB/SOH1
PTPLAD1/GEA1	POLB/CNS1
SLC24A1/MPM1	PTPN21/FCJ1
DNAJC10/FMP52	PTPN21/FCJ1
F11/GUD1	CAMK2A/PRO1
CYB5R3/IDP1	MARK2/ERJ5
TGFBR1/SCP1	MRPS34/GAT1
PTN/SLT2	SLC24A1/MPM1
HSP90AB1/SSC1	ACAT1/ADA2
DHX15/TAF10	ACAT1/ADA2
TRIP11/ARF2	FSCN1/RPN10
TGFBR1/SCP1	UNG/SPT7
TGFBR1/SCP1	IL4R/ELP4
ADCYAP1R1/NUP84	TYR/REC104
CDK2AP1/YRA1	ITGA8/PAR32
GSTP1/HTB2	PIK3C3/FKH2
PAPOLG/GTS1	RBFOX1/YHR177W
PTN/SLT2	ITCH/SNF2
MGST2/SMT3	TNS1/CEG1
PLA2G15/RTK1	DUSP13/YHR009C
SEPT4/NGG1	SMARCA2/SPT15
SRSF9/YDR109C	CPB2/YMR124W
DNTT/ERG20	COL4A4/BUD5
SLC2A1/PXA1	PKP1/SKP1
TGFBR1/SCP1	DIS3/CPR7
BDKRB1/SUI2	PIBF1/TIF4631
CDK2AP1/YRA1	PIBF1/TIF4631
CRKL/MRM1	ZNF8/HHT2
SGSM3/DHR2	ZNF8/HHT2
DHX15/TAF10	ZNF8/HHT2
MYH14/TRA1	CAD/SPO12
CD40/URE2	PREP/GRH1
FMR1/CIN4	C14orf166/AHP1
APBA1/LTE1	SF3B2/HEF3
PARP4/TMA22	KLHL42/NYV1
IL23A/COX19	GNAS/DPH5
CDCA3/SSA1	ERGIC2/UTP25
HTATSF1/RIM4	AURKA/MEK1
CYTH1/TSC11	SULT2B1/SPC72
MIB1/BMS1	DDX18/NOP56
ZBTB25/TCP1	DNMT3B/SET1
AKR1A1/CKB1	PDRG1/ART5
SEPT4/NGG1	DOCK9/YPL067C
CCNE1/KSP1	SIGLEC1/PDI1
PTCD1/CDC55	SIGLEC1/PDI1
CMA1/GBP2	PXN/CBC2
SNW1/NSA1	GANAB/MAK11
PROCR/DSK2	TOX4/MGS1
MYH14/TRA1	KRT31/REB1
SETX/SAC3	TMED1/NUP82
WISP1/UBI4	MAGEB2/PEX1
APBA1/LTE1	ATP5D/ADE4
F9/COY1	MICALL1/INH1
GMNN/MAK21	PICK1/BRE5
TGFBR1/SCP1	DNAL4/GYP6
TIMP1/YGL015C	AP1B1/GRC3
LIG1/MNN2	SLC25A17/TNA1
RNF43/SGF73	TRIM9/SSN3
RIC8B/SPC1	PSMA6/TAT1
BST1/CMK1	ZMYND8/SER1
PHC1/STE20	GMEB2/YML083C
TIMP1/YGL015C	APMAP/IPI1
DNPH1/PRP8	LAMA1/GOR1
POP1/MRPS5	ENSG00000101898/MRP1
EXOSC3/RSM27	ENSG00000101898/MRP1
MAD2L2/TAF8	EMD/TAF13
CCNE1/KSP1	PBDC1/CMP2
RPL22/DYN1	SGCG/VPS33
CCNE1/KSP1	PLA2G15/RTK1
EXOSC3/RSM27	POP1/MRPS5
PNO1/ADH5	WISP1/UBI4
GMNN/MAK21	IL7/MTR4
DNPH1/PRP8	PLEKHJ1/ARF3
GLCCI1/CLB2	KLC3/MCK1
PTCD1/CDC55	CCNE1/KSP1
AGR2/MGM1	CCNE1/KSP1
IFNG/ATG8	CCNE1/KSP1
TGFBR1/SCP1	LIG1/MNN2
GRIK5/STH1	KXD1/YGR125W
ENSG00000117600/DBF20	TFEC/VPS9
CXCL12/IML1	PTCD1/CDC55
SLC25A11/NUP49	SETX/SAC3
MPP2/YMR187C	RASSF4/RPL2A
MAD2L2/TAF8	C10orf54/TAF6
LRP2BP/TAF5	RNF43/SGF73
PPP6R3/MIA40	SMURF2/PBP2
SLC2A1/PXA1	RSRC2/SHE9
DNPH1/PRP8	PEX7/YDL233W
PODXL2/BUD8	LNPEP/TAL1
PAPOLG/GTS1	TRIM23/SLA1
RPL22/DYN1	GGCX/TYE7
