# Supplementary material for: Scope and limitations of yeast as a model organism for studying human tissue-specific pathways
Source: BMC Syst Biol. 2015 Dec 29;9:96. doi: 10.1186/s12918-015-0253-0 (PMC4696342; doi:10.1186/s12918-015-0253-0)
Supplement: Additional file 1 — Network alignments. Compressed (*.zip) file containing individual tissue-specific alignments. (ZIP 5181 Kb) [file 12918_2015_253_MOESM1_ESM.zip › alignments/Blood (Whole)_AlignGraph_nodes.tsv]

ID	Human_EnsemblGeneID	Human_Symbol	Yeast_EnsemblGeneID	Yeast_Symbol
TSPAN6/DPM1	ENSG00000000419	TSPAN6	YPR183W	DPM1
DPM1/PRK1	ENSG00000000938	DPM1	YIL095W	PRK1
SCYL3/GSH1	ENSG00000001084	SCYL3	YJL101C	GSH1
FGR/HAP2	ENSG00000001167	FGR	YGL237C	HAP2
CFH/WHI5	ENSG00000002822	CFH	YOR083W	WHI5
GCLC/COS9	ENSG00000003402	GCLC	YKL219W	COS9
NFYA/SPP382	ENSG00000003756	NFYA	YLR424W	SPP382
SEMA3F/CSM4	ENSG00000004059	SEMA3F	YPL200W	CSM4
CFTR/FEN1	ENSG00000004399	CFTR	YCR034W	FEN1
KRIT1/ADK1	ENSG00000004455	KRIT1	YDR226W	ADK1
RAD52/GUP1	ENSG00000004468	RAD52	YGL084C	GUP1
BAD/FPR4	ENSG00000004478	BAD	YLR449W	FPR4
CD99/MSH3	ENSG00000004660	CD99	YCR092C	MSH3
AOC1/ACP1	ENSG00000004779	AOC1	YKL192C	ACP1
HECW1/PKP2	ENSG00000004799	HECW1	YGL059W	PKP2
MAD1L1/YGR201C	ENSG00000004838	MAD1L1	YGR201C	YGR201C
LASP1/YDR307W	ENSG00000004866	LASP1	YDR307W	YDR307W
M6PR/CDC27	ENSG00000004897	M6PR	YBL084C	CDC27
ICA1/FCY2	ENSG00000004948	ICA1	YER056C	FCY2
ALS2/NAM7	ENSG00000005007	ALS2	YMR080C	NAM7
CASP10/SIP3	ENSG00000005020	CASP10	YNL257C	SIP3
CFLAR/DNL4	ENSG00000005156	CFLAR	YOR005C	DNL4
TFPI/TAH1	ENSG00000005175	TFPI	YCR060W	TAH1
RBM5/PST2	ENSG00000005302	RBM5	YDR032C	PST2
MTMR7/BDF2	ENSG00000005339	MTMR7	YDL070W	BDF2
ARF5/PLB3	ENSG00000005421	ARF5	YOL011W	PLB3
POLDIP2/LOC1	ENSG00000005700	POLDIP2	YFR001W	LOC1
PLXND1/YDR352W	ENSG00000005893	PLXND1	YDR352W	YDR352W
AK2/PGC1	ENSG00000006007	AK2	YPL206C	PGC1
CD38/APL4	ENSG00000006125	CD38	YPR029C	APL4
FKBP4/ADH7	ENSG00000006194	FKBP4	YCR105W	ADH7
KDM1A/GRX6	ENSG00000006468	KDM1A	YDL010W	GRX6
CAMKK1/LCB5	ENSG00000006530	CAMKK1	YLR260W	LCB5
RECQL/DBF4	ENSG00000006634	RECQL	YDR052C	DBF4
HSPB6/YMR010W	ENSG00000006704	HSPB6	YMR010W	YMR010W
ARHGAP33/VPS41	ENSG00000006715	ARHGAP33	YDR080W	VPS41
NDUFAB1/PAC1	ENSG00000007168	NDUFAB1	YOR269W	PAC1
PDK4/NCP1	ENSG00000007171	PDK4	YHR042W	NCP1
ZMYND10/TRS33	ENSG00000007255	ZMYND10	YOR115C	TRS33
ST7/UTR5	ENSG00000007264	ST7	YEL035C	UTR5
CDC27/GPI1	ENSG00000007541	CDC27	YGR216C	GPI1
SLC4A1/FRE7	ENSG00000007952	SLC4A1	YOL152W	FRE7
CALCR/PRE7	ENSG00000008018	CALCR	YBL041W	PRE7
HCCS/SCH9	ENSG00000008118	HCCS	YHR205W	SCH9
DVL2/UTR1	ENSG00000008130	DVL2	YJR049C	UTR1
UPF1/YDL176W	ENSG00000008277	UPF1	YDL176W	YDL176W
SKAP2/DTR1	ENSG00000008282	SKAP2	YBR180W	DTR1
SLC25A5/CNL1	ENSG00000008294	SLC25A5	YDR357C	CNL1
CCDC109B/PHR1	ENSG00000008405	CCDC109B	YOR386W	PHR1
HOXA11/RPS20	ENSG00000008988	HOXA11	YHL015W	RPS20
POLR2J/YBL055C	ENSG00000009335	POLR2J	YBL055C	YBL055C
DHX33/REV3	ENSG00000009413	DHX33	YPL167C	REV3
MEOX1/YOX1	ENSG00000009709	MEOX1	YML027W	YOX1
LIG3/VTA1	ENSG00000009844	LIG3	YLR181C	VTA1
RPAP3/RSC2	ENSG00000009954	RPAP3	YLR357W	RSC2
ENSG00000005189/VID30	ENSG00000010017	ENSG00000005189	YGL227W	VID30
CIAPIN1/SPE4	ENSG00000010165	CIAPIN1	YLR146C	SPE4
FAM214B/ZAP1	ENSG00000010244	FAM214B	YJL056C	ZAP1
COPZ2/COR1	ENSG00000010256	COPZ2	YBL045C	COR1
PRKAR2B/YCS4	ENSG00000010292	PRKAR2B	YLR272C	YCS4
MSL3/NUD1	ENSG00000010322	MSL3	YOR373W	NUD1
CREBBP/YPS3	ENSG00000010610	CREBBP	YLR121C	YPS3
BZRAP1/SHO1	ENSG00000010671	BZRAP1	YER118C	SHO1
MPO/BEM1	ENSG00000010810	MPO	YBR200W	BEM1
PON1/NDD1	ENSG00000010818	PON1	YOR372C	NDD1
GCFC2/ELA1	ENSG00000011007	GCFC2	YNL230C	ELA1
ABCB4/YNK1	ENSG00000011052	ABCB4	YKL067W	YNK1
SOX8/ICT1	ENSG00000011198	SOX8	YLR099C	ICT1
IBTK/UTP18	ENSG00000011260	IBTK	YJL069C	UTP18
MYCBP2/DCR2	ENSG00000011275	MYCBP2	YLR361C	DCR2
FBXL3/PPH21	ENSG00000011485	FBXL3	YDL134C	PPH21
ITGAL/TFB3	ENSG00000012048	ITGAL	YDR460W	TFB3
PDK2/RAD10	ENSG00000012061	PDK2	YML095C	RAD10
ITGA3/NUP57	ENSG00000012822	ITGA3	YGR119C	NUP57
LAMP2/IRS4	ENSG00000013016	LAMP2	YKR019C	IRS4
GGNBP2/RPT3	ENSG00000013275	GGNBP2	YDR394W	RPT3
ITGA2B/KNS1	ENSG00000013441	ITGA2B	YLL019C	KNS1
GDE1/RET1	ENSG00000013503	GDE1	YOR207C	RET1
C19orf60/ITT1	ENSG00000013561	C19orf60	YML068W	ITT1
CRLF1/YAL064C-A	ENSG00000013810	CRLF1	YAL064C-A	YAL064C-A
MAP3K14/PMT6	ENSG00000014216	MAP3K14	YGR199W	PMT6
ABCC8/MDH3	ENSG00000014641	ABCC8	YDL078C	MDH3
CCL18/MMT1	ENSG00000014824	CCL18	YMR177W	MMT1
CCL3/BRX1	ENSG00000015171	CCL3	YOL077C	BRX1
SYNRG/LAS17	ENSG00000015285	SYNRG	YOR181W	LAS17
CACNG3/GPG1	ENSG00000015413	CACNG3	YGL121C	GPG1
TMEM132A/MPP6	ENSG00000015479	TMEM132A	YNR024W	MPP6
AP2B1/BPL1	ENSG00000015592	AP2B1	YDL141W	BPL1
TAC1/PMR1	ENSG00000017260	TAC1	YGL167C	PMR1
ZNF263/BEM3	ENSG00000017797	ZNF263	YPL115C	BEM3
CX3CL1/DLD1	ENSG00000018510	CX3CL1	YDL174C	DLD1
SPATA20/PCD1	ENSG00000020256	SPATA20	YLR151C	PCD1
CACNA1G/YTA6	ENSG00000021574	CACNA1G	YPL074W	YTA6
TNFRSF12A/SEN1	ENSG00000021776	TNFRSF12A	YLR430W	SEN1
MAP3K9/CPA1	ENSG00000021826	MAP3K9	YOR303W	CPA1
RALA/DEG1	ENSG00000022267	RALA	YFL001W	DEG1
BAIAP2L1/MAG2	ENSG00000022840	BAIAP2L1	YLR427W	MAG2
ETV1/PFA4	ENSG00000023041	ETV1	YOL003C	PFA4
AGK/RUD3	ENSG00000023287	AGK	YOR216C	RUD3
CCL26/MPD2	ENSG00000023318	CCL26	YOL088C	MPD2
FARP2/HEM1	ENSG00000023330	FARP2	YDR232W	HEM1
USH1C/TFC8	ENSG00000023445	USH1C	YPL007C	TFC8
DBF4/GRX2	ENSG00000023572	DBF4	YDR513W	GRX2
TBXA2R/RSA4	ENSG00000023734	TBXA2R	YCR072C	RSA4
IFRD1/SPT2	ENSG00000023902	IFRD1	YER161C	SPT2
GTF2IRD1/YDL124W	ENSG00000023909	GTF2IRD1	YDL124W	YDL124W
PAF1/UBR1	ENSG00000024048	PAF1	YGR184C	UBR1
VPS41/MRS2	ENSG00000025039	VPS41	YOR334W	MRS2
ARHGAP44/FAF1	ENSG00000025293	ARHGAP44	YIL019W	FAF1
ELAC2/GAL80	ENSG00000025434	ELAC2	YML051W	GAL80
SCIN/CNS1	ENSG00000025772	SCIN	YBR155W	CNS1
MYH13/DJP1	ENSG00000025796	MYH13	YIR004W	DJP1
ADIPOR2/SRP1	ENSG00000025800	ADIPOR2	YNL189W	SRP1
UPP2/IMH1	ENSG00000026025	UPP2	YLR309C	IMH1
MARK4/RAD3	ENSG00000026036	MARK4	YER171W	RAD3
PAFAH1B1/YBR096W	ENSG00000026508	PAFAH1B1	YBR096W	YBR096W
NOS2/OCT1	ENSG00000027001	NOS2	YKL134C	OCT1
DNAH9/YOR296W	ENSG00000027075	DNAH9	YOR296W	YOR296W
GAS7/VPS5	ENSG00000028528	GAS7	YOR069W	VPS5
TRAPPC6A/SPT23	ENSG00000029534	TRAPPC6A	YKL020C	SPT23
MATK/DSE3	ENSG00000029639	MATK	YOR264W	DSE3
CD79B/SES1	ENSG00000031698	CD79B	YDR023W	SES1
SCN4A/WTM2	ENSG00000032389	SCN4A	YOR229W	WTM2
PAX6/NDT80	ENSG00000032742	PAX6	YHR124W	NDT80
RHBDF1/ARB1	ENSG00000033050	RHBDF1	YER036C	ARB1
LUC7L/VPH1	ENSG00000033627	LUC7L	YOR270C	VPH1
BAIAP3/NFI1	ENSG00000033800	BAIAP3	YOR156C	NFI1
PIGQ/BOR1	ENSG00000033867	PIGQ	YNL275W	BOR1
TEAD3/VHT1	ENSG00000034053	TEAD3	YGR065C	VHT1
SELE/AIM9	ENSG00000034152	SELE	YER080W	AIM9
DNAJC11/PEX3	ENSG00000034693	DNAJC11	YDR329C	PEX3
MYLIP/ADE12	ENSG00000035687	MYLIP	YNL220W	ADE12
NOX1/RAD34	ENSG00000035720	NOX1	YDR314C	RAD34
E2F2/RFC1	ENSG00000035928	E2F2	YOR217W	RFC1
PSMB1/RTT101	ENSG00000036257	PSMB1	YJL047C	RTT101
SYN1/MDS3	ENSG00000037637	SYN1	YGL197W	MDS3
JARID2/MRI1	ENSG00000037757	JARID2	YPR118W	MRI1
CAMK1G/TRM8	ENSG00000037897	CAMK1G	YDL201W	TRM8
CDK11A/AYR1	ENSG00000038274	CDK11A	YIL124W	AYR1
NADK/YNL193W	ENSG00000038382	NADK	YNL193W	YNL193W
TFAP2B/YLR413W	ENSG00000038427	TFAP2B	YLR413W	YLR413W
CYTH3/MTR4	ENSG00000039123	CYTH3	YJL050W	MTR4
ADAM22/TCO89	ENSG00000039319	ADAM22	YPL180W	TCO89
SYPL1/GUF1	ENSG00000041353	SYPL1	YLR289W	GUF1
SPAG9/PRE9	ENSG00000041357	SPAG9	YGR135W	PRE9
CELSR3/MOD5	ENSG00000041515	CELSR3	YOR274W	MOD5
MGST1/LSG1	ENSG00000041802	MGST1	YGL099W	LSG1
CRY1/TDP1	ENSG00000042088	CRY1	YBR223C	TDP1
NFIX/MFB1	ENSG00000042429	NFIX	YDR219C	MFB1
MMP25/APS2	ENSG00000042753	MMP25	YJR058C	APS2
IL32/FHN1	ENSG00000042832	IL32	YGR131W	FHN1
PKD1/DCN1	ENSG00000043093	PKD1	YLR128W	DCN1
MAPK8IP2/RDL1	ENSG00000043143	MAPK8IP2	YOR285W	RDL1
MED24/UBP5	ENSG00000043462	MED24	YER144C	UBP5
SEC62/SCM3	ENSG00000044115	SEC62	YDL139C	SCM3
RPS20/YJR030C	ENSG00000044446	RPS20	YJR030C	YJR030C
CSDE1/IML1	ENSG00000046889	CSDE1	YJR138W	IML1
UBE3C/RAD28	ENSG00000047056	UBE3C	YDR030C	RAD28
REV3L/VMA13	ENSG00000047249	REV3L	YPR036W	VMA13
PAX7/MLP1	ENSG00000047410	PAX7	YKR095W	MLP1
MASP2/RPO41	ENSG00000047579	MASP2	YFL036W	RPO41
TRAF3IP3/CSG2	ENSG00000047936	TRAF3IP3	YBR036C	CSG2
POMT2/RNR4	ENSG00000048392	POMT2	YGR180C	RNR4
VTA1/RSM10	ENSG00000048544	VTA1	YDR041W	RSM10
MLXIPL/NTO1	ENSG00000048649	MLXIPL	YPR031W	NTO1
BAZ1B/MRN1	ENSG00000048740	BAZ1B	YPL184C	MRN1
RANBP9/RBS1	ENSG00000048991	RANBP9	YDL189W	RBS1
ETV7/NYV1	ENSG00000049245	ETV7	YLR093C	NYV1
SPRTN/YMR244W	ENSG00000049323	SPRTN	YMR244W	YMR244W
METTL13/RFC3	ENSG00000049541	METTL13	YNL290W	RFC3
ZNF207/RSP5	ENSG00000049759	ZNF207	YER125W	RSP5
UQCRC1/WBP1	ENSG00000049860	UQCRC1	YEL002C	WBP1
CD9/YLR257W	ENSG00000050405	CD9	YLR257W	YLR257W
NCAPD2/CMK2	ENSG00000050748	NCAPD2	YOL016C	CMK2
IFFO1/PER33	ENSG00000051108	IFFO1	YLR064W	PER33
GIPR/RAD51	ENSG00000051180	GIPR	YER095W	RAD51
NISCH/HFM1	ENSG00000051341	NISCH	YGL251C	HFM1
STAB1/YHL018W	ENSG00000051382	STAB1	YHL018W	YHL018W
FUZ/NAN1	ENSG00000051596	FUZ	YPL126W	NAN1
PRSS3/TAF3	ENSG00000052723	PRSS3	YPL011C	TAF3
CD4/RRP12	ENSG00000052749	CD4	YPL012W	RRP12
LRRC23/ERG25	ENSG00000052802	LRRC23	YGR060W	ERG25
BTK/APD1	ENSG00000052841	BTK	YBR151W	APD1
HFE/SOD2	ENSG00000053254	HFE	YHR008C	SOD2
SCMH1/AAD14	ENSG00000053371	SCMH1	YNL331C	AAD14
FYN/YDR090C	ENSG00000053918	FYN	YDR090C	YDR090C
HIVEP2/BET3	ENSG00000054116	HIVEP2	YKR068C	BET3
TCEB3/YOR019W	ENSG00000054118	TCEB3	YOR019W	YOR019W
LYPLA2/FHL1	ENSG00000054598	LYPLA2	YPR104C	FHL1
NME2/MSR1	ENSG00000054654	NME2	YHR091C	MSR1
APBA3/CDC53	ENSG00000055130	APBA3	YDL132W	CDC53
MKS1/PEX11	ENSG00000055163	MKS1	YOL147C	PEX11
ABHD5/IKS1	ENSG00000055332	ABHD5	YJL057C	IKS1
KAL1/SPP1	ENSG00000055609	KAL1	YPL138C	SPP1
AKAP8L/PUF3	ENSG00000055917	AKAP8L	YLL013C	PUF3
UTP18/FMP10	ENSG00000055955	UTP18	YER182W	FMP10
RNF216/YDR114C	ENSG00000056558	RNF216	YDR114C	YDR114C
TTC19/YKL070W	ENSG00000056972	TTC19	YKL070W	YKL070W
PTBP1/GLG2	ENSG00000056998	PTBP1	YJL137C	GLG2
DPF1/MSH6	ENSG00000057468	DPF1	YDR097C	MSH6
SYT7/GDI1	ENSG00000057608	SYT7	YER136W	GDI1
PIK3C2A/YLR179C	ENSG00000057657	PIK3C2A	YLR179C	YLR179C
PLAUR/ATG5	ENSG00000057663	PLAUR	YPL149W	ATG5
ANLN/SEC61	ENSG00000058262	ANLN	YLR378C	SEC61
WIZ/DIN7	ENSG00000058404	WIZ	YDR263C	DIN7
RABGAP1/RPC37	ENSG00000058600	RABGAP1	YKR025W	RPC37
DCN/PMC1	ENSG00000058668	DCN	YGL006W	PMC1
PPP5C/RIO2	ENSG00000058729	PPP5C	YNL207W	RIO2
MAP4K3/TIS11	ENSG00000059145	MAP4K3	YLR136C	TIS11
ZBTB32/PRO2	ENSG00000059573	ZBTB32	YOR323C	PRO2
TYROBP/YAK1	ENSG00000059758	TYROBP	YJL141C	YAK1
GABRA3/XDJ1	ENSG00000059769	GABRA3	YLR090W	XDJ1
BRCA1/PSR2	ENSG00000060069	BRCA1	YLR019W	PSR2
ERCC1/STE7	ENSG00000060237	ERCC1	YDL159W	STE7
CD22/CDC13	ENSG00000060558	CD22	YDL220C	CDC13
SEMA3B/TEX1	ENSG00000060688	SEMA3B	YNL253W	TEX1
MBTPS2/FMP37	ENSG00000060762	MBTPS2	YGL080W	FMP37
LTF/POT1	ENSG00000060971	LTF	YIL160C	POT1
NR1H4/SDH4	ENSG00000061794	NR1H4	YDR178W	SDH4
ALOX5/AIF1	ENSG00000062096	ALOX5	YNR074C	AIF1
CALCOCO1/RSN1	ENSG00000062598	CALCOCO1	YMR266W	RSN1
UBR7/POL1	ENSG00000062822	UBR7	YNL102W	POL1
MAP4K5/RPL18B	ENSG00000063177	MAP4K5	YNL301C	RPL18B
EHD3/NOP13	ENSG00000063244	EHD3	YNL175C	NOP13
PSMC4/YIL165C	ENSG00000063438	PSMC4	YIL165C	YIL165C
CLDN11/GLO2	ENSG00000063854	CLDN11	YDR272W	GLO2
MVP/YAF9	ENSG00000063978	MVP	YNL107W	YAF9
NUB1/YFR039C	ENSG00000064012	NUB1	YFR039C	YFR039C
CLK1/TAF2	ENSG00000064313	CLK1	YCR042C	TAF2
ENSG00000013455/YCK2	ENSG00000064393	ENSG00000013455	YNL154C	YCK2
POLR3B/MTR10	ENSG00000064419	POLR3B	YOR160W	MTR10
ANGEL1/YLR271W	ENSG00000064607	ANGEL1	YLR271W	YLR271W
RNF14/YBR235W	ENSG00000064651	RNF14	YBR235W	YBR235W
DDX11/YIG1	ENSG00000064666	DDX11	YPL201C	YIG1
CD6/RRP3	ENSG00000064703	CD6	YHR065C	RRP3
TACC3/PMS1	ENSG00000064933	TACC3	YNL082W	PMS1
UFL1/ABF2	ENSG00000064961	UFL1	YMR072W	ABF2
POLA2/GDE1	ENSG00000064999	POLA2	YPL110C	GDE1
CAPN1/GPA1	ENSG00000065135	CAPN1	YHR005C	GPA1
ACPP/PSE1	ENSG00000065150	ACPP	YMR308C	PSE1
MDH1/CAR2	ENSG00000065154	MDH1	YLR438W	CAR2
SLC30A9/PWP2	ENSG00000065183	SLC30A9	YCR057C	PWP2
MTMR11/FRK1	ENSG00000065243	MTMR11	YPL141C	FRK1
CCDC88C/LAC1	ENSG00000065308	CCDC88C	YKL008C	LAC1
YAF2/EFT1	ENSG00000065357	YAF2	YOR133W	EFT1
ZMYND11/MCK1	ENSG00000065361	ZMYND11	YNL307C	MCK1
WAS/SLM5	ENSG00000065427	WAS	YCR024C	SLM5
DPEP1/GRX3	ENSG00000065485	DPEP1	YDR098C	GRX3
BID/CUS2	ENSG00000065526	BID	YNL286W	CUS2
MATR3/KIN3	ENSG00000065559	MATR3	YAR018C	KIN3
RGPD5/ISR1	ENSG00000065613	RGPD5	YPR106W	ISR1
STMN4/ARK1	ENSG00000065675	STMN4	YNL020C	ARK1
NUDCD3/UTP21	ENSG00000065717	NUDCD3	YLR409C	UTP21
ISL1/VAC7	ENSG00000065809	ISL1	YNL054W	VAC7
IL20RA/MDR1	ENSG00000065882	IL20RA	YGR100W	MDR1
CLCA1/YPL245W	ENSG00000065883	CLCA1	YPL245W	YPL245W
ATP2C1/FKH2	ENSG00000065970	ATP2C1	YNL068C	FKH2
SRCIN1/PDE2	ENSG00000065989	SRCIN1	YOR360C	PDE2
IGF1/RTS1	ENSG00000066027	IGF1	YOR014W	RTS1
RALBP1/HRP1	ENSG00000066044	RALBP1	YOL123W	HRP1
RUFY3/SNF12	ENSG00000066117	RUFY3	YNR023W	SNF12
CNTN1/HAP5	ENSG00000066136	CNTN1	YOR358W	HAP5
WWTR1/FOB1	ENSG00000066422	WWTR1	YDR110W	FOB1
AGPS/ENT1	ENSG00000066427	AGPS	YDL161W	ENT1
ATP1A2/BFR1	ENSG00000066455	ATP1A2	YOR198C	BFR1
TTC27/DUO1	ENSG00000066629	TTC27	YGL061C	DUO1
MARCO/SEC7	ENSG00000066777	MARCO	YDR170C	SEC7
SYT13/HEM15	ENSG00000066926	SYT13	YOR176W	HEM15
SNAI2/TIF1	ENSG00000067048	SNAI2	YKR059W	TIF1
CD74/RIM101	ENSG00000067082	CD74	YHL027W	RIM101
HGF/LPP1	ENSG00000067113	HGF	YDR503C	LPP1
ZRANB1/ILM1	ENSG00000067167	ZRANB1	YJR118C	ILM1
NCDN/GIS2	ENSG00000067182	NCDN	YNL255C	GIS2
ZFP64/EEB1	ENSG00000067191	ZFP64	YPL095C	EEB1
MNAT1/GYP5	ENSG00000067208	MNAT1	YPL249C	GYP5
SAMD4A/CDC19	ENSG00000067225	SAMD4A	YAL038W	CDC19
RUNX3/FCF2	ENSG00000067334	RUNX3	YLR051C	FCF2
MRE11A/RRP15	ENSG00000067533	MRE11A	YPR143W	RRP15
PLEKHB1/RHO1	ENSG00000067560	PLEKHB1	YPR165W	RHO1
SERPINB1/DHR2	ENSG00000067596	SERPINB1	YKL078W	DHR2
SPAST/TCB1	ENSG00000067715	SPAST	YOR086C	TCB1
ENSG00000021602/PKP1	ENSG00000067992	ENSG00000021602	YIL042C	PKP1
NRXN3/HOS1	ENSG00000068024	NRXN3	YPR068C	HOS1
AQR/CAB4	ENSG00000068120	AQR	YGR277C	CAB4
CPS1/PHO4	ENSG00000068323	CPS1	YFR034C	PHO4
C8B/GYP1	ENSG00000068354	C8B	YOR070C	GYP1
FHL1/FAA1	ENSG00000068366	FHL1	YOR317W	FAA1
RTFDC1/SPP2	ENSG00000068394	RTFDC1	YOR148C	SPP2
GABRA1/TRM7	ENSG00000068438	GABRA1	YBR061C	TRM7
NLRP2/KCS1	ENSG00000068745	NLRP2	YDR017C	KCS1
RNF10/TOA1	ENSG00000068781	RNF10	YOR194C	TOA1
ZDHHC6/KRE28	ENSG00000068793	ZDHHC6	YDR532C	KRE28
RNH1/HST2	ENSG00000068903	RNH1	YPL015C	HST2
NDUFS1/MUC1	ENSG00000069248	NDUFS1	YIR019C	MUC1
RB1CC1/VPS35	ENSG00000069329	RB1CC1	YJL154C	VPS35
ERP44/YDJ1	ENSG00000069345	ERP44	YNL064C	YDJ1
ALAS1/YPL088W	ENSG00000069424	ALAS1	YPL088W	YPL088W
BIRC3/YBT1	ENSG00000069431	BIRC3	YLL048C	YBT1
AKAP11/REF2	ENSG00000069849	AKAP11	YDR195W	REF2
GLRX2/HUL5	ENSG00000069869	GLRX2	YGL141W	HUL5
SNAPC1/SOF1	ENSG00000069966	SNAPC1	YLL011W	SOF1
STRAP/UFD1	ENSG00000070010	STRAP	YGR048W	UFD1
ABCC2/IKI3	ENSG00000070061	ABCC2	YLR384C	IKI3
DEF6/SSP120	ENSG00000070081	DEF6	YLR250W	SSP120
PLEKHO1/PFY1	ENSG00000070087	PLEKHO1	YOR122C	PFY1
GCLM/AIM38	ENSG00000070423	GCLM	YNR018W	AIM38
UBR2/ATG16	ENSG00000070444	UBR2	YMR159C	ATG16
EHD2/POL4	ENSG00000070501	EHD2	YCR014C	POL4
RRAGD/HSV2	ENSG00000070540	RRAGD	YGR223C	HSV2
HSF2/YAT2	ENSG00000070748	HSF2	YER024W	YAT2
PHF20/MUD2	ENSG00000070756	PHF20	YKL074C	MUD2
NR1H3/RPA190	ENSG00000070761	NR1H3	YOR341W	RPA190
NCAPH2/CKA1	ENSG00000070770	NCAPH2	YIL035C	CKA1
TOMM34/GCD1	ENSG00000070785	TOMM34	YOR260W	GCD1
SEC63/CIN4	ENSG00000070831	SEC63	YMR138W	CIN4
KPNA6/OSH3	ENSG00000070882	KPNA6	YHR073W	OSH3
VIM/PUT4	ENSG00000070915	VIM	YOR348C	PUT4
RTEL1-TNFRSF6B/PMA1	ENSG00000070961	RTEL1-TNFRSF6B	YGL008C	PMA1
FAS/GSH2	ENSG00000071051	FAS	YOL049W	GSH2
CD44/AIP1	ENSG00000071127	CD44	YMR092C	AIP1
KCNG1/YKL023W	ENSG00000071205	KCNG1	YKL023W	YKL023W
SLAMF7/YNG2	ENSG00000071243	SLAMF7	YHR090C	YNG2
MIPEP/BUD23	ENSG00000071462	MIPEP	YCR047C	BUD23
PRKCH/HRD3	ENSG00000071537	PRKCH	YLR207W	HRD3
INSRR/AFG2	ENSG00000071539	INSRR	YLR397C	AFG2
IFNGR1/ULS1	ENSG00000071794	IFNGR1	YOR191W	ULS1
SH2D2A/CFT1	ENSG00000071894	SH2D2A	YDR301W	CFT1
TNFRSF1B/TSR4	ENSG00000071994	TNFRSF1B	YOL022C	TSR4
VEZT/RIM11	ENSG00000072062	VEZT	YMR139W	RIM11
POU2F2/YBL107C	ENSG00000072110	POU2F2	YBL107C	YBL107C
SNX1/KIN82	ENSG00000072133	SNX1	YCR091W	KIN82
TBPL1/ENT2	ENSG00000072134	TBPL1	YLR206W	ENT2
ARNTL2/SIW14	ENSG00000072135	ARNTL2	YNL032W	SIW14
BCLAF1/TRE1	ENSG00000072274	BCLAF1	YPL176C	TRE1
ANK1/PEX4	ENSG00000072401	ANK1	YGR133W	PEX4
TFB1M/GUK1	ENSG00000072415	TFB1M	YDR454C	GUK1
RABEP1/SMC1	ENSG00000072501	RABEP1	YFL008W	SMC1
HMGB3/POL31	ENSG00000072609	HMGB3	YJR006W	POL31
NUP160/ELP2	ENSG00000072803	NUP160	YGR200C	ELP2
BAK1/AGE1	ENSG00000072818	BAK1	YDR524C	AGE1
MUSK/DER1	ENSG00000072849	MUSK	YBR201W	DER1
IKZF2/NDL1	ENSG00000072864	IKZF2	YLR254C	NDL1
GRN/APM1	ENSG00000072958	GRN	YPL259C	APM1
ARHGAP31/SEC2	ENSG00000073009	ARHGAP31	YNL272C	SEC2
NR2E3/MCM2	ENSG00000073111	NR2E3	YBL023C	MCM2
CENPQ/SRO77	ENSG00000073350	CENPQ	YBL106C	SRO77
SARS/ECM5	ENSG00000073614	SARS	YMR176W	ECM5
RANBP3/STE6	ENSG00000073734	RANBP3	YKL209C	STE6
ARID4A/YAP1802	ENSG00000073921	ARID4A	YGR241C	YAP1802
TSSC1/SEC18	ENSG00000073969	TSSC1	YBR080C	SEC18
ENSG00000032514/RSF2	ENSG00000074047	ENSG00000032514	YJR127C	RSF2
IFT88/TEC1	ENSG00000074219	IFT88	YBR083W	TEC1
ZCCHC8/HIR1	ENSG00000074266	ZCCHC8	YBL008W	HIR1
ABCF2/ENA1	ENSG00000074370	ABCF2	YDR040C	ENA1
LRRC7/YJU3	ENSG00000074416	LRRC7	YKL094W	YJU3
UBA6/NPR1	ENSG00000074590	UBA6	YNL183C	NPR1
GAB2/YDL206W	ENSG00000074621	GAB2	YDL206W	YDL206W
ATP6V0A1/OPY1	ENSG00000074706	ATP6V0A1	YBR129C	OPY1
PIAS1/DOC1	ENSG00000074755	PIAS1	YGL240W	DOC1
SLC4A7/ENO2	ENSG00000074800	SLC4A7	YHR174W	ENO2
APBA2/SLN1	ENSG00000074964	APBA2	YIL147C	SLN1
UHRF1/ARP6	ENSG00000075089	UHRF1	YLR085C	ARP6
MAP2K3/TIF4632	ENSG00000075151	MAP2K3	YGL049C	TIF4632
TMSB10/MTC5	ENSG00000075188	TMSB10	YDR128W	MTC5
RNF19A/CTT1	ENSG00000075223	RNF19A	YGR088W	CTT1
PEX3/ERG10	ENSG00000075239	PEX3	YPL028W	ERG10
GABARAPL2/YNL095C	ENSG00000075292	GABARAPL2	YNL095C	YNL095C
MYOC/ATG1	ENSG00000075413	MYOC	YGL180W	ATG1
SH3YL1/TAO3	ENSG00000075539	SH3YL1	YIL129C	TAO3
VCL/ARP9	ENSG00000075624	VCL	YMR033W	ARP9
DAPK2/SPO14	ENSG00000075651	DAPK2	YKR031C	SPO14
NSMAF/DIP2	ENSG00000075702	NSMAF	YLR129W	DIP2
ADSS/YNL046W	ENSG00000075711	ADSS	YNL046W	YNL046W
STAP1/VPS21	ENSG00000075785	STAP1	YOR089C	VPS21
TIMP2/SYF1	ENSG00000075856	TIMP2	YDR416W	SYF1
RFC1/RRP42	ENSG00000075914	RFC1	YDL111C	RRP42
CUL3/TAF13	ENSG00000075945	CUL3	YML098W	TAF13
MYOM2/MCM6	ENSG00000076003	MYOM2	YGL201C	MCM6
OTC/REX2	ENSG00000076043	OTC	YLR059C	REX2
USP2/YIL077C	ENSG00000076053	USP2	YIL077C	YIL077C
CASR/MLH1	ENSG00000076242	CASR	YMR167W	MLH1
TUBG2/ACC1	ENSG00000076555	TUBG2	YNR016C	ACC1
RPL26L1/MON1	ENSG00000076685	RPL26L1	YGL124C	MON1
FLT4/YIP1	ENSG00000076716	FLT4	YGR172C	YIP1
NSUN2/PRP39	ENSG00000076924	NSUN2	YML046W	PRP39
FBXO42/ROM1	ENSG00000076928	FBXO42	YGR070W	ROM1
MRI1/SEC1	ENSG00000076944	MRI1	YDR164C	SEC1
METTL1/ERV1	ENSG00000076984	METTL1	YGR029W	ERV1
HOXC8/AVO2	ENSG00000077063	HOXC8	YMR068W	AVO2
AGA/TOP2	ENSG00000077097	AGA	YNL088W	TOP2
ENSG00000038102/SKP2	ENSG00000077235	ENSG00000038102	YNL311C	SKP2
PI4K2B/YTP1	ENSG00000077238	PI4K2B	YNL237W	YTP1
MAT2B/UBP1	ENSG00000077254	MAT2B	YDL122W	UBP1
TLL1/MSL1	ENSG00000077312	TLL1	YIR009W	MSL1
EDC4/SKI6	ENSG00000077348	EDC4	YGR195W	SKI6
TRIO/SIF2	ENSG00000077380	TRIO	YBR103W	SIF2
VCAN/HST4	ENSG00000077463	VCAN	YDR191W	HST4
MSR1/CUR1	ENSG00000077522	MSR1	YPR158W	CUR1
CDH1/CAP2	ENSG00000077549	CDH1	YIL034C	CAP2
SKIV2L2/UBC11	ENSG00000077721	SKIV2L2	YOR339C	UBC11
DNAH5/TPK1	ENSG00000077782	DNAH5	YJL164C	TPK1
ZFYVE16/FPR2	ENSG00000077800	ZFYVE16	YDR519W	FPR2
C6/SIZ1	ENSG00000078043	C6	YDR409W	SIZ1
RAI14/RVS161	ENSG00000078053	RAI14	YCR009C	RVS161
SOX30/KIN1	ENSG00000078061	SOX30	YDR122W	KIN1
PNKP/DUR1,2	ENSG00000078070	PNKP	YBR208C	DUR1,2
SPDL1/NUM1	ENSG00000078114	SPDL1	YDR150W	NUM1
STAU2/UBC1	ENSG00000078140	STAU2	YDR177W	UBC1
RTN4R/VPS34	ENSG00000078142	RTN4R	YLR240W	VPS34
PHF23/INP51	ENSG00000078269	PHF23	YIL002C	INP51
CDH10/CHA4	ENSG00000078304	CDH10	YLR098C	CHA4
INPP4A/YRA2	ENSG00000078328	INPP4A	YKL214C	YRA2
RAB27B/SKI8	ENSG00000078369	RAB27B	YGL213C	SKI8
PSMA4/SNT2	ENSG00000078403	PSMA4	YGL131C	SNT2
MYO16/POR1	ENSG00000078668	MYO16	YNL055C	POR1
LSG1/CST6	ENSG00000078674	LSG1	YIL036W	CST6
PARP3/MET13	ENSG00000078747	PARP3	YGL125W	MET13
TNC/INN1	ENSG00000078902	TNC	YNL152W	INN1
TDP1/STP22	ENSG00000078967	TDP1	YCL008C	STP22
MED17/YKU80	ENSG00000079246	MED17	YMR106C	YKU80
CAPG/CBK1	ENSG00000079277	CAPG	YNL161W	CBK1
AP2S1/PUF4	ENSG00000079308	AP2S1	YGL014W	PUF4
USH2A/REX3	ENSG00000079313	USH2A	YLR107W	REX3
ZPBP/SRP102	ENSG00000079332	ZPBP	YKL154W	SRP102
TG/RGT2	ENSG00000079393	TG	YDL138W	RGT2
ADAM28/ERG9	ENSG00000079459	ADAM28	YHR190W	ERG9
BARX2/PGM2	ENSG00000079739	BARX2	YMR105C	PGM2
DCUN1D1/DBP1	ENSG00000079785	DCUN1D1	YPL119C	DBP1
PHF15/VAM3	ENSG00000079950	PHF15	YOR106W	VAM3
ZIC2/MTG2	ENSG00000080371	ZIC2	YHR168W	MTG2
LCP2/YEA4	ENSG00000080493	LCP2	YEL004W	YEA4
TRIT1/MOT1	ENSG00000080503	TRIT1	YPL082C	MOT1
ADRB1/YMR226C	ENSG00000080511	ADRB1	YMR226C	YMR226C
ENSG00000043822/IRC6	ENSG00000080561	ENSG00000043822	YFR043C	IRC6
GUCA2B/SWR1	ENSG00000080603	GUCA2B	YDR334W	SWR1
CUL7/PUF6	ENSG00000080608	CUL7	YDR496C	PUF6
CTNNA1/ECM14	ENSG00000080618	CTNNA1	YHR132C	ECM14
PHKA2/MOT2	ENSG00000080802	PHKA2	YER068W	MOT2
EPHA3/HEM13	ENSG00000080819	EPHA3	YDR044W	HEM13
HSPA5/TFG2	ENSG00000080823	HSPA5	YGR005C	TFG2
DSG2/PHO84	ENSG00000081019	DSG2	YML123C	PHO84
GEMIN8/STE12	ENSG00000081189	GEMIN8	YHR084W	STE12
OFD1/CCH1	ENSG00000081248	OFD1	YGR217W	CCH1
PREX2/CYB2	ENSG00000081277	PREX2	YML054C	CYB2
WDR37/UBA4	ENSG00000081307	WDR37	YHR111W	UBA4
YTHDC2/HOP1	ENSG00000081320	YTHDC2	YIL072W	HOP1
CTPS2/YVH1	ENSG00000081721	CTPS2	YIR026C	YVH1
ATP6V1H/PDE1	ENSG00000081803	ATP6V1H	YGL248W	PDE1
POLR2B/TRI1	ENSG00000082014	POLR2B	YMR233W	TRI1
TPR/MAE1	ENSG00000082212	TPR	YKL029C	MAE1
CP/YGR126W	ENSG00000082258	CP	YGR126W	YGR126W
DTNBP1/PMD1	ENSG00000082397	DTNBP1	YER132C	PMD1
XK/YDL180W	ENSG00000082438	XK	YDL180W	YDL180W
ARHGAP6/MED4	ENSG00000082512	ARHGAP6	YOR174W	MED4
MAP4/MRPL22	ENSG00000082515	MAP4	YNL177C	MRPL22
GOPC/ARP10	ENSG00000082516	GOPC	YDR106W	ARP10
ROS1/ZRG17	ENSG00000082641	ROS1	YNR039C	ZRG17
HDAC9/YGK3	ENSG00000082701	HDAC9	YOL128C	YGK3
RRM2B/YLR156W	ENSG00000082781	RRM2B	YLR156W	YLR156W
TNFRSF17/SPC72	ENSG00000082805	TNFRSF17	YAL047C	SPC72
LMO3/CRM1	ENSG00000082898	LMO3	YGR218W	CRM1
MRPS10/SAS3	ENSG00000083168	MRPS10	YBL052C	SAS3
GUCA1A/KAP104	ENSG00000083312	GUCA1A	YBR017C	KAP104
RSF1/AI5_BETA	ENSG00000083454	RSF1	Q0075	AI5_BETA
VPS13D/YMR018W	ENSG00000083457	VPS13D	YMR018W	YMR018W
CELF2/YKL162C	ENSG00000083799	CELF2	YKL162C	YKL162C
R3HDM1/MSN2	ENSG00000083842	R3HDM1	YMR037C	MSN2
COL9A2/RPS5	ENSG00000083845	COL9A2	YJR123W	RPS5
KITLG/APT2	ENSG00000083857	KITLG	YDR441C	APT2
ERCC8/SLZ1	ENSG00000083896	ERCC8	YNL196C	SLZ1
VAMP3/SBP1	ENSG00000084072	VAMP3	YHL034C	SBP1
PER3/STE24	ENSG00000084073	PER3	YJR117W	STE24
UTS2/TIF34	ENSG00000084623	UTS2	YMR146C	TIF34
TNFRSF9/SHE4	ENSG00000084674	TNFRSF9	YOR035C	SHE4
EPN3/YKR018C	ENSG00000084754	EPN3	YKR018C	YKR018C
LTBP1/URA2	ENSG00000084774	LTBP1	YJL130C	URA2
RCN1/CGR1	ENSG00000085063	RCN1	YGL029W	CGR1
ELN/SEH1	ENSG00000085415	ELN	YGL100W	SEH1
RFC2/TPP1	ENSG00000085433	RFC2	YMR156C	TPP1
ARID1B/CTS2	ENSG00000085465	ARID1B	YDR371W	CTS2
NEDD4L/SSK2	ENSG00000085511	NEDD4L	YNR031C	SSK2
FOXP3/MDL1	ENSG00000085563	FOXP3	YLR188W	MDL1
HEXB/YPR1	ENSG00000085662	HEXB	YDR368W	YPR1
JKAMP/RRN3	ENSG00000085721	JKAMP	YKL125W	RRN3
DKK3/RVS167	ENSG00000085733	DKK3	YDR388W	RVS167
ARHGEF5/IML2	ENSG00000085831	ARHGEF5	YJL082W	IML2
NFE2L3/END3	ENSG00000085832	NFE2L3	YNL084C	END3
LIMA1/SLD3	ENSG00000085840	LIMA1	YGL113W	SLD3
SLC4A8/SQS1	ENSG00000085872	SLC4A8	YNL224C	SQS1
PTGER3/PTK1	ENSG00000086015	PTGER3	YKL198C	PTK1
MAPK9/MDJ1	ENSG00000086061	MAPK9	YFL016C	MDJ1
COL23A1/FAP1	ENSG00000086102	COL23A1	YNL023C	FAP1
BCAR1/DIM1	ENSG00000086189	BCAR1	YPL266W	DIM1
FAM160A2/MRPL24	ENSG00000086504	FAM160A2	YMR193W	MRPL24
HERPUD1/CWC2	ENSG00000086589	HERPUD1	YDL209C	CWC2
HOMER3/EMP24	ENSG00000086598	HOMER3	YGL200C	EMP24
RAD51/MRP10	ENSG00000086758	RAD51	YDL045W-A	MRP10
POLQ/GPI10	ENSG00000086848	POLQ	YGL142C	GPI10
PIK3CB/VPS68	ENSG00000087008	PIK3CB	YOL129W	VPS68
ENSG00000051415/SPS19	ENSG00000087076	ENSG00000051415	YNL202W	SPS19
CYBA/SGF11	ENSG00000087152	CYBA	YPL047W	SGF11
THOC3/PGS1	ENSG00000087157	THOC3	YCL004W	PGS1
HEBP2/ISA1	ENSG00000087206	HEBP2	YLL027W	ISA1
PLEKHA5/ATP18	ENSG00000087245	PLEKHA5	YML081C-A	ATP18
PRSS8/TPA1	ENSG00000087263	PRSS8	YER049W	TPA1
SIKE1/POX1	ENSG00000087266	SIKE1	YGL205W	POX1
RRP12/CDC50	ENSG00000087274	RRP12	YCR094W	CDC50
MSMO1/EST1	ENSG00000087338	MSMO1	YLR233C	EST1
TTC17/CUS1	ENSG00000087365	TTC17	YMR240C	CUS1
ALX4/VPS1	ENSG00000087470	ALX4	YKR001C	VPS1
FOXN3/ERV46	ENSG00000087502	FOXN3	YAL042W	ERV46
AKR7A2/GDS1	ENSG00000088179	AKR7A2	YOR355W	GDS1
MRTO4/HAS1	ENSG00000088205	MRTO4	YMR290C	HAS1
USE1/RPS2	ENSG00000088247	USE1	YGL123W	RPS2
MCF2L2/SFK1	ENSG00000088305	MCF2L2	YKL051W	SFK1
NRIP2/FPR1	ENSG00000088832	NRIP2	YNL135C	FPR1
LAMA3/SHP1	ENSG00000088833	LAMA3	YBL058W	SHP1
ANAPC4/DYN2	ENSG00000088986	ANAPC4	YDR424C	DYN2
KCNQ1/BRL1	ENSG00000089006	KCNQ1	YHR036W	BRL1
TRAPPC3/RPL6A	ENSG00000089009	TRAPPC3	YML073C	RPL6A
THRAP3/PKH2	ENSG00000089022	THRAP3	YOL100W	PKH2
PHPT1/AIM17	ENSG00000089041	PHPT1	YHL021C	AIM17
ENTPD2/APC5	ENSG00000089053	ENTPD2	YOR249C	APC5
ARID4B/REX4	ENSG00000089094	ARID4B	YOL080C	REX4
PTPRN/GCN1	ENSG00000089154	PTPRN	YGL195W	GCN1
KIF1B/PXL1	ENSG00000089159	KIF1B	YKR090W	PXL1
FOXC1/TFS1	ENSG00000089220	FOXC1	YLR178C	TFS1
SYNE2/MET10	ENSG00000089250	SYNE2	YFR030W	MET10
CBLN4/TAP42	ENSG00000089289	CBLN4	YMR028W	TAP42
CHRDL2/ROT2	ENSG00000089597	CHRDL2	YBR229C	ROT2
RELT/SAC7	ENSG00000089639	RELT	YDR389W	SAC7
NOP58/BIR1	ENSG00000089685	NOP58	YJR089W	BIR1
KCNH2/MAK5	ENSG00000089737	KCNH2	YBR142W	MAK5
CUL1/YLL056C	ENSG00000090013	CUL1	YLL056C	YLL056C
CYFIP2/SFT2	ENSG00000090020	CYFIP2	YBL102W	SFT2
TAB2/LCB1	ENSG00000090054	TAB2	YMR296C	LCB1
EIF2AK2/PAP1	ENSG00000090060	EIF2AK2	YKR002W	PAP1
KMT2C/FYV10	ENSG00000090316	KMT2C	YIL097W	FYV10
PUM2/XBP1	ENSG00000090339	PUM2	YIL101C	XBP1
MRPL43/IPI3	ENSG00000090372	MRPL43	YNL182C	IPI3
ITIH4/PEX12	ENSG00000090432	ITIH4	YMR026C	PEX12
C4orf27/YNR064C	ENSG00000090487	C4orf27	YNR064C	YNR064C
ZFR/MPS2	ENSG00000090565	ZFR	YGL075C	MPS2
NPFFR2/JNM1	ENSG00000090659	NPFFR2	YMR294W	JNM1
ENSG00000056345/ALA1	ENSG00000090861	ENSG00000056345	YOR335C	ALA1
PHF21B/SEC3	ENSG00000090989	PHF21B	YER008C	SEC3
TRAF1/LPD1	ENSG00000091140	TRAF1	YFL018C	LPD1
PCGF2/CTL1	ENSG00000091436	PCGF2	YMR180C	CTL1
IL17RB/FUM1	ENSG00000091483	IL17RB	YPL262W	FUM1
TRAF3IP2/SKT5	ENSG00000091490	TRAF3IP2	YBL061C	SKT5
GYG2/HER1	ENSG00000091592	GYG2	YOR227W	HER1
SERPINB3/BAP2	ENSG00000092068	SERPINB3	YBR068C	BAP2
PKP2/SLY1	ENSG00000092108	PKP2	YDR189W	SLY1
MSH4/GVP36	ENSG00000092200	MSH4	YIL041W	GVP36
F7/SPT16	ENSG00000092201	F7	YGL207W	SPT16
GDI2/ERT1	ENSG00000092208	GDI2	YBR239C	ERT1
PRDM1/ADE16	ENSG00000092421	PRDM1	YLR028C	ADE16
ATG5/YVC1	ENSG00000092439	ATG5	YOR087W	YVC1
PITHD1/SEC9	ENSG00000092531	PITHD1	YGR009C	SEC9
MTA3/MLC2	ENSG00000092841	MTA3	YPR188C	MLC2
USP13/HMF1	ENSG00000092847	USP13	YER057C	HMF1
LAMC2/AFT2	ENSG00000093010	LAMC2	YPL202C	AFT2
CDK14/RSM22	ENSG00000093167	CDK14	YKL155C	RSM22
SEC61A1/ETP1	ENSG00000094631	SEC61A1	YHL010C	ETP1
PPP1R12A/FUR1	ENSG00000094841	PPP1R12A	YHR128W	FUR1
RASGRF1/SLP1	ENSG00000094975	RASGRF1	YOR154W	SLP1
CAMK2B/MSH2	ENSG00000095002	CAMK2B	YOL090W	MSH2
CROCC/RCK2	ENSG00000095015	CROCC	YLR248W	RCK2
POLR3E/DYS1	ENSG00000095059	POLR3E	YHR068W	DYS1
ATP2B4/RET2	ENSG00000095139	ATP2B4	YFR051C	RET2
ZC3H11A/VAC8	ENSG00000095261	ZC3H11A	YEL013W	VAC8
RIOK2/MSS51	ENSG00000095303	RIOK2	YLR203C	MSS51
NDC1/CAT2	ENSG00000095321	NDC1	YML042W	CAT2
FLYWCH1/VMA7	ENSG00000095539	FLYWCH1	YGR020C	VMA7
UNKL/ISW1	ENSG00000095564	UNKL	YBR245C	ISW1
ALDH18A1/HSP150	ENSG00000095794	ALDH18A1	YJL159W	HSP150
TARBP1/YBL081W	ENSG00000095951	TARBP1	YBL081W	YBL081W
MXD1/SGV1	ENSG00000096063	MXD1	YPR161C	SGV1
CDK17/CEF1	ENSG00000096401	CDK17	YMR213W	CEF1
DNAJC25/ILV1	ENSG00000096433	DNAJC25	YER086W	ILV1
PSD/MET32	ENSG00000096654	PSD	YDR253C	MET32
CTDP1/NUF2	ENSG00000096696	CTDP1	YOL069W	NUF2
YBX3/HST1	ENSG00000096717	YBX3	YOL068C	HST1
WNK1/RPM2	ENSG00000096968	WNK1	YML091C	RPM2
CCAR1/HRR25	ENSG00000097007	CCAR1	YPL204W	HRR25
OGFR/CDC7	ENSG00000097046	OGFR	YDL017W	CDC7
GNA15/ERP2	ENSG00000099203	GNA15	YAL007C	ERP2
CREB3L3/MGR1	ENSG00000099204	CREB3L3	YCL044C	MGR1
PTPRU/NRG2	ENSG00000099326	PTPRU	YBR066C	NRG2
SNRNP40/FRE8	ENSG00000099331	SNRNP40	YLR047C	FRE8
COL11A1/RPN12	ENSG00000099341	COL11A1	YFR052W	RPN12
MPC1/WHI3	ENSG00000099622	MPC1	YNL197C	WHI3
ACAA1/ATP16	ENSG00000099624	ACAA1	YDL004W	ATP16
BCAT1/NOP12	ENSG00000099783	BCAT1	YOL041C	NOP12
HDAC7/CDC34	ENSG00000099804	HDAC7	YDR054C	CDC34
LZTS1/RPB5	ENSG00000099817	LZTS1	YBR154C	RPB5
SPAG4/YMR291W	ENSG00000099875	SPAG4	YMR291W	YMR291W
NCKAP1/YRB1	ENSG00000099901	NCKAP1	YDR002W	YRB1
MRPS35/GRS1	ENSG00000099917	MRPS35	YBR121C	GRS1
GUCY1B3/RGC1	ENSG00000099940	GUCY1B3	YPR115W	RGC1
SFSWAP/HOF1	ENSG00000099942	SFSWAP	YMR032W	HOF1
TNK2/YNL181W	ENSG00000099958	TNK2	YNL181W	YNL181W
CDH3/RPA34	ENSG00000099968	CDH3	YJL148W	RPA34
ARSF/PRP21	ENSG00000099995	ARSF	YJL203W	PRP21
GPBP1/SMD1	ENSG00000100028	GPBP1	YGR074W	SMD1
CS/NOP7	ENSG00000100029	CS	YGR103W	NOP7
LTK/CDC28	ENSG00000100030	LTK	YBR160W	CDC28
MRPS24/PTC2	ENSG00000100034	MRPS24	YER089C	PTC2
ELMO2/CTP1	ENSG00000100075	ELMO2	YBR291C	CTP1
WAPAL/GGA1	ENSG00000100083	WAPAL	YDR358W	GGA1
APPBP2/HIR2	ENSG00000100084	APPBP2	YOR038C	HIR2
POLD1/LRG1	ENSG00000100092	POLD1	YDL240W	LRG1
SEZ6/STP3	ENSG00000100105	SEZ6	YLR375W	STP3
EIF4B/YDR348C	ENSG00000100106	EIF4B	YDR348C	YDR348C
GLTSCR1/NHP2	ENSG00000100138	GLTSCR1	YDL208W	NHP2
RPL18/RPO26	ENSG00000100142	RPL18	YPR187W	RPO26
ISOC2/YLR462W	ENSG00000100151	ISOC2	YLR462W	YLR462W
U2AF2/DBP3	ENSG00000100201	U2AF2	YGL078C	DBP3
EPN1/DMC1	ENSG00000100206	EPN1	YER179W	DMC1
MED29/BOP3	ENSG00000100207	MED29	YNL042W	BOP3
AHRR/BNA6	ENSG00000100219	AHRR	YFR047C	BNA6
GSC2/AIM33	ENSG00000100225	GSC2	YML087C	AIM33
GPC1/YOR114W	ENSG00000100227	GPC1	YOR114W	YOR114W
ADCK1/SAP190	ENSG00000100239	ADCK1	YKR028W	SAP190
HAGH/GSF2	ENSG00000100242	HAGH	YML048W	GSF2
RNF4/PGA3	ENSG00000100243	RNF4	YML125C	PGA3
CASP8/APL1	ENSG00000100280	CASP8	YJR005W	APL1
ASUN/SUT1	ENSG00000100284	ASUN	YGL162W	SUT1
DLX3/HMX1	ENSG00000100292	DLX3	YLR205C	HMX1
SPA17/YJR011C	ENSG00000100296	SPA17	YJR011C	YJR011C
WISP2/MCM5	ENSG00000100297	WISP2	YLR274W	MCM5
NGFR/PET54	ENSG00000100320	NGFR	YGR222W	PET54
CDON/MYO3	ENSG00000100345	CDON	YKL129C	MYO3
TAF2/HPT1	ENSG00000100353	TAF2	YDR399W	HPT1
HIPK2/MSB3	ENSG00000100359	HIPK2	YNL293W	MSB3
TNPO3/YLR224W	ENSG00000100365	TNPO3	YLR224W	YLR224W
MEF2BNB-MEF2B/HSP12	ENSG00000100380	MEF2BNB-MEF2B	YFL014W	HSP12
RFXANK/HRT1	ENSG00000100387	RFXANK	YOL133W	HRT1
LPAR2/GCN5	ENSG00000100393	LPAR2	YGR252W	GCN5
CTSA/RNA1	ENSG00000100401	CTSA	YMR235C	RNA1
SUGP2/APA2	ENSG00000100403	SUGP2	YDR530C	APA2
SLC12A2/RPC25	ENSG00000100413	SLC12A2	YKL144C	RPC25
SNX24/FPR3	ENSG00000100442	SNX24	YML074C	FPR3
EYA2/PAU15	ENSG00000100448	EYA2	YIR041W	PAU15
CNN2/TIF3	ENSG00000100461	CNN2	YPR163C	TIF3
SNCAIP/HSL7	ENSG00000100462	SNCAIP	YBR133C	HSL7
DDX20/GPH1	ENSG00000100504	DDX20	YPR160W	GPH1
BTBD1/RAD27	ENSG00000100526	BTBD1	YKL113C	RAD27
BCAS1/VMA8	ENSG00000100554	BCAS1	YEL051W	VMA8
POU1F1/GPI15	ENSG00000100564	POU1F1	YNL038W	GPI15
PMS1/PRE10	ENSG00000100567	PMS1	YOR362C	PRE10
HMG20B/VTI1	ENSG00000100568	HMG20B	YMR197C	VTI1
CALCRL/AHA1	ENSG00000100591	CALCRL	YDR214W	AHA1
TAF11/LCB2	ENSG00000100596	TAF11	YDR062W	LCB2
ANKS1A/RRT6	ENSG00000100605	ANKS1A	YGL146C	RRT6
AP3D1/PTC6	ENSG00000100614	AP3D1	YCR079W	PTC6
ZNF76/NMA2	ENSG00000100628	ZNF76	YGR010W	NMA2
SLC9A3R2/NAB3	ENSG00000100650	SLC9A3R2	YPL190C	NAB3
NTHL1/TIF5	ENSG00000100664	NTHL1	YPR041W	TIF5
GNAI3/CYS3	ENSG00000100665	GNAI3	YAL012W	CYS3
IPO5/MPH1	ENSG00000100697	IPO5	YIR002C	MPH1
OAT/ADE3	ENSG00000100714	OAT	YGR204W	ADE3
WDR3/YAP1	ENSG00000100722	WDR3	YML007W	YAP1
PKN2/YGR093W	ENSG00000100749	PKN2	YGR093W	YGR093W
WDR18/RPT2	ENSG00000100764	WDR18	YDL007W	RPT2
TRAM2/PRE3	ENSG00000100804	TRAM2	YJL001W	PRE3
NTN1/YPR013C	ENSG00000100811	NTN1	YPR013C	YPR013C
GLP2R/YHR080C	ENSG00000100814	GLP2R	YHR080C	YHR080C
MCM10/PAF1	ENSG00000100815	MCM10	YBR279W	PAF1
DGKA/SGN1	ENSG00000100836	DGKA	YIR001C	SGN1
ERBB3/YHR202W	ENSG00000100852	ERBB3	YHR202W	YHR202W
ROPN1/SRP54	ENSG00000100883	ROPN1	YPR088C	SRP54
KARS/PRE6	ENSG00000100902	KARS	YOL038W	PRE6
PDIA5/MGA2	ENSG00000100906	PDIA5	YIR033W	MGA2
NDUFB4/PCM1	ENSG00000100908	NDUFB4	YEL058W	PCM1
SPEN/YHR035W	ENSG00000100934	SPEN	YHR035W	YHR035W
MYLK/LEA1	ENSG00000100949	MYLK	YPL213W	LEA1
MAP2K4/ART5	ENSG00000100979	MAP2K4	YGR068C	ART5
SNAP91/CIK1	ENSG00000101004	SNAP91	YMR198W	CIK1
SLK/DIA1	ENSG00000101049	SLK	YMR316W	DIA1
COL17A1/GAT2	ENSG00000101076	COL17A1	YMR136W	GAT2
SEC61A2/PET9	ENSG00000101084	SEC61A2	YBL030C	PET9
PRKCQ/ELM1	ENSG00000101109	PRKCQ	YKL048C	ELM1
TLE2/GIM3	ENSG00000101132	TLE2	YNL153C	GIM3
ASB1/LYS9	ENSG00000101144	ASB1	YNR050C	LYS9
FAM107B/GLE2	ENSG00000101146	FAM107B	YER107C	GLE2
ME1/YER121W	ENSG00000101150	ME1	YER121W	YER121W
TBC1D1/PRP6	ENSG00000101161	TBC1D1	YBR055C	PRP6
CDK13/SCL1	ENSG00000101182	CDK13	YGL011C	SCL1
MTHFD2/EAF7	ENSG00000101189	MTHFD2	YNL136W	EAF7
SLC9A7/IOC2	ENSG00000101191	SLC9A7	YLR095C	IOC2
FOXJ2/GID8	ENSG00000101193	FOXJ2	YMR135C	GID8
YBX1/GLO3	ENSG00000101199	YBX1	YER122C	GLO3
PDE4A/TEF2	ENSG00000101210	PDE4A	YBR118W	TEF2
PPP2R5A/YCH1	ENSG00000101224	PPP2R5A	YGR203W	YCH1
CTNNA2/YPK3	ENSG00000101255	CTNNA2	YBR028C	YPK3
ELAVL1/CKA2	ENSG00000101266	ELAVL1	YOR061W	CKA2
TIE1/GFD2	ENSG00000101307	TIE1	YCL036W	GFD2
SMARCD1/SEC23	ENSG00000101310	SMARCD1	YPR181C	SEC23
KDM4A/LIA1	ENSG00000101335	KDM4A	YJR070C	LIA1
NFYC/PIN3	ENSG00000101336	NFYC	YPR154W	PIN3
SLC9A3/APC1	ENSG00000101347	SLC9A3	YNL172W	APC1
NGEF/KIP1	ENSG00000101350	NGEF	YBL063W	KIP1
ASPM/IDH1	ENSG00000101365	ASPM	YNL037C	IDH1
CD84/MIR1	ENSG00000101367	CD84	YJR077C	MIR1
ELOVL1/TTI1	ENSG00000101407	ELOVL1	YKL033W	TTI1
SPI1/ARP5	ENSG00000101442	SPI1	YNL059C	ARP5
ZNRD1/SAH1	ENSG00000101444	ZNRD1	YER043C	SAH1
MPPED2/YPL034W	ENSG00000101474	MPPED2	YPL034W	YPL034W
ZBTB11/UBP6	ENSG00000101557	ZBTB11	YFR010W	UBP6
ATXN3/SCS2	ENSG00000101558	ATXN3	YER120W	SCS2
GOLGA5/ABD1	ENSG00000101654	GOLGA5	YBR236C	ABD1
FGFR2/RAD30	ENSG00000101751	FGFR2	YDR419W	RAD30
EML1/MBP1	ENSG00000101752	EML1	YDL056W	MBP1
ARFGEF1/RIO1	ENSG00000101782	ARFGEF1	YOR119C	RIO1
MTFR1/PTI1	ENSG00000101811	MTFR1	YGR156W	PTI1
STAG3/NAS6	ENSG00000101843	STAG3	YGR232W	NAS6
FECH/UTP7	ENSG00000101849	FECH	YER082C	UTP7
MYO9A/DAP1	ENSG00000101856	MYO9A	YPL170W	DAP1
DDX3Y/POL2	ENSG00000101868	DDX3Y	YNL262W	POL2
PFKP/YPL039W	ENSG00000101888	PFKP	YPL039W	YPL039W
SP100/ALG13	ENSG00000101901	SP100	YGL047W	ALG13
KLF6/PRS2	ENSG00000101911	KLF6	YER099C	PRS2
PPAP2A/YOR289W	ENSG00000101935	PPAP2A	YOR289W	YOR289W
NEO1/SET3	ENSG00000101945	NEO1	YKR029C	SET3
TRAM1/YOR342C	ENSG00000101972	TRAM1	YOR342C	YOR342C
PHKA1/PXA1	ENSG00000101986	PHKA1	YPL147W	PXA1
TNFRSF1A/CPT1	ENSG00000102007	TNFRSF1A	YNL130C	CPT1
CACNB1/ARD1	ENSG00000102030	CACNB1	YHR013C	ARD1
EVI5/YMR1	ENSG00000102043	EVI5	YJR110W	YMR1
PKM/YDL156W	ENSG00000102054	PKM	YDL156W	YDL156W
DHX29/SMF1	ENSG00000102096	DHX29	YOL122C	SMF1
DNTTIP2/TAZ1	ENSG00000102125	DNTTIP2	YPR140W	TAZ1
TP53BP1/PGK1	ENSG00000102144	TP53BP1	YCR012W	PGK1
TRO/GZF3	ENSG00000102145	TRO	YJL110C	GZF3
RRP15/MDY2	ENSG00000102178	RRP15	YOL111C	MDY2
RHOA/PCL2	ENSG00000102218	RHOA	YDL127W	PCL2
DHX8/SNF1	ENSG00000102225	DHX8	YDR477W	SNF1
PRKCZ/UBP12	ENSG00000102226	PRKCZ	YJL197W	UBP12
SYT1/PAB1	ENSG00000102241	SYT1	YER165W	PAB1
IDH3G/ESS1	ENSG00000102309	IDH3G	YJR017C	ESS1
ROGDI/ALE1	ENSG00000102312	ROGDI	YOR175C	ALE1
PDZD4/KTR1	ENSG00000102385	PDZD4	YOR099W	KTR1
ROCK1/YPL225W	ENSG00000102390	ROCK1	YPL225W	YPL225W
CBFB/CTR86	ENSG00000102401	CBFB	YCR054C	CTR86
PDK3/YPK1	ENSG00000102572	PDK3	YKL126W	YPK1
HYAL2/CDC1	ENSG00000102575	HYAL2	YDR182W	CDC1
HDAC4/SEC63	ENSG00000102580	HDAC4	YOR254C	SEC63
RASSF1/FUS2	ENSG00000102606	RASSF1	YMR232W	FUS2
FGFR3/YNL010W	ENSG00000102753	FGFR3	YNL010W	YNL010W
IFI35/CIT3	ENSG00000102786	IFI35	YPR001W	CIT3
COASY/UTP4	ENSG00000102879	COASY	YDR324C	UTP4
MEF2A/MKK1	ENSG00000102882	MEF2A	YOR231W	MKK1
OTUD5/DCC1	ENSG00000102893	OTUD5	YCL016C	DCC1
TFE3/NTF2	ENSG00000102898	TFE3	YER009W	NTF2
TBC1D25/PHO3	ENSG00000102921	TBC1D25	YBR092C	PHO3
ACSL4/STP1	ENSG00000102974	ACSL4	YDR463W	STP1
INPP5A/RPN8	ENSG00000103035	INPP5A	YOR261C	RPN8
GPKOW/YNL176C	ENSG00000103152	GPKOW	YNL176C	YNL176C
GRIPAP1/VMR1	ENSG00000103222	GRIPAP1	YHL035C	VMR1
FTSJ1/MUP1	ENSG00000103257	FTSJ1	YGR055W	MUP1
POLR1A/NBP35	ENSG00000103274	POLR1A	YGL091C	NBP35
LAPTM4A/UBC9	ENSG00000103275	LAPTM4A	YDL064W	UBC9
IP6K2/ARO2	ENSG00000103313	IP6K2	YGL148W	ARO2
STON1-GTF2A1L/ADH5	ENSG00000103326	STON1-GTF2A1L	YBR145W	ADH5
SRBD1/SUP35	ENSG00000103342	SRBD1	YDR172W	SUP35
CYFIP1/RSM19	ENSG00000103363	CYFIP1	YNR037C	RSM19
RASGRP2/JJJ1	ENSG00000103423	RASGRP2	YNL227C	JJJ1
PSME4/RPL36A	ENSG00000103479	PSME4	YMR194W	RPL36A
IFT80/SFP1	ENSG00000103495	IFT80	YLR403W	SFP1
SIRT2/SSO1	ENSG00000103496	SIRT2	YPL232W	SSO1
ERLEC1/FDH1	ENSG00000103507	ERLEC1	YOR388C	FDH1
PPP2R5B/TAE1	ENSG00000103510	PPP2R5B	YBR261C	TAE1
PYGM/ICY2	ENSG00000103540	PYGM	YPL250C	ICY2
PITX1/AI4	ENSG00000103546	PITX1	Q0065	AI4
TRPC7/BRE1	ENSG00000103549	TRPC7	YDL074C	BRE1
NUP133/LYS12	ENSG00000103591	NUP133	YIL094C	LYS12
NUCKS1/KSP1	ENSG00000103653	NUCKS1	YHR082C	KSP1
VPS35/ATS1	ENSG00000103657	VPS35	YAL020C	ATS1
DNAJA2/YKR023W	ENSG00000103671	DNAJA2	YKR023W	YKR023W
BCL3/CTF19	ENSG00000103723	BCL3	YPL018W	CTF19
KCNAB2/YPT11	ENSG00000103769	KCNAB2	YNL304W	YPT11
ABCC9/RBA50	ENSG00000103932	ABCC9	YDR527W	RBA50
GAL/STB2	ENSG00000103942	GAL	YMR053C	STB2
CLEC2D/YBR259W	ENSG00000103966	CLEC2D	YBR259W	YBR259W
RORA/MXR1	ENSG00000104064	RORA	YER042W	MXR1
DRD4/PEP3	ENSG00000104142	DRD4	YLR148W	PEP3
TGFBR3/BRF1	ENSG00000104221	TGFBR3	YGR246C	BRF1
KIAA1107/YOL159C	ENSG00000104299	KIAA1107	YOL159C	YOL159C
PLA2G10/AIM31	ENSG00000104320	PLA2G10	YML030W	AIM31
ATP1B3/HOG1	ENSG00000104365	ATP1B3	YLR113W	HOG1
NEDD4/YPT32	ENSG00000104388	NEDD4	YGL210W	YPT32
PIGB/GNA1	ENSG00000104408	PIGB	YFL017C	GNA1
MAPK6/EMC2	ENSG00000104412	MAPK6	YJR088C	EMC2
GNB5/DAL80	ENSG00000104447	GNB5	YKR034W	DAL80
RAB27A/DAL81	ENSG00000104490	RAB27A	YIR023W	DAL81
CECR5/EFB1	ENSG00000104529	CECR5	YAL003W	EFB1
UFD1L/PSA1	ENSG00000104549	UFD1L	YDL055C	PSA1
LRP6/BCH2	ENSG00000104613	LRP6	YKR027W	BCH2
GUCY2C/VPS55	ENSG00000104660	GUCY2C	YJR044C	VPS55
SCT/NDE1	ENSG00000104687	SCT	YMR145C	NDE1
PHRF1/YCL012C	ENSG00000104805	PHRF1	YCL012C	YCL012C
IKBKAP/GSY2	ENSG00000104812	IKBKAP	YLR258W	GSY2
NUCB2/MPS1	ENSG00000104814	NUCB2	YDL028C	MPS1
PFN2/ECI1	ENSG00000104823	PFN2	YLR284C	ECI1
PTPN3/TUB2	ENSG00000104833	PTPN3	YFL037W	TUB2
SPTB/DIA4	ENSG00000104835	SPTB	YHR011W	DIA4
DAPP1/SNP1	ENSG00000104852	DAPP1	YIL061C	SNP1
FGF10/YER184C	ENSG00000104863	FGF10	YER184C	YER184C
SMG6/PIH1	ENSG00000104872	SMG6	YHR034C	PIH1
EXOC5/PRP11	ENSG00000104897	EXOC5	YDL043C	PRP11
CLTCL1/TRM1	ENSG00000104907	CLTCL1	YDR120C	TRM1
FSTL3/HSC82	ENSG00000104938	FSTL3	YMR186W	HSC82
DGCR2/YJU2	ENSG00000104957	DGCR2	YKL095W	YJU2
RNF126/RPL6B	ENSG00000104960	RNF126	YLR448W	RPL6B
MNT/SGT2	ENSG00000104969	MNT	YOR007C	SGT2
ZXDC/TIM44	ENSG00000104980	ZXDC	YIL022W	TIM44
POLB/CCA1	ENSG00000105011	POLB	YER168C	CCA1
WIPI1/MAS1	ENSG00000105088	WIPI1	YLR163C	MAS1
ASNS/CRH1	ENSG00000105127	ASNS	YGR189C	CRH1
AP3M2/SCY1	ENSG00000105146	AP3M2	YGL083W	SCY1
CNGB1/POP4	ENSG00000105171	CNGB1	YBR257W	POP4
ST6GALNAC2/NOP1	ENSG00000105202	ST6GALNAC2	YDL014W	NOP1
CHAT/CAK1	ENSG00000105204	CHAT	YFL029C	CAK1
PABPC1/PGI1	ENSG00000105220	PABPC1	YBR196C	PGI1
TESK2/SLM2	ENSG00000105221	TESK2	YNL047C	SLM2
C16orf80/ALF1	ENSG00000105254	C16orf80	YNL148C	ALF1
CSNK2A2/FCJ1	ENSG00000105281	CSNK2A2	YKR016W	FCJ1
PTPN21/PRO1	ENSG00000105323	PTPN21	YDR300C	PRO1
EIF2B3/AMA1	ENSG00000105325	EIF2B3	YGR225W	AMA1
CAMK2A/YML6	ENSG00000105364	CAMK2A	YML025C	YML6
TCOF1/RSC3	ENSG00000105369	TCOF1	YDR303C	RSC3
CDC42/QDR1	ENSG00000105370	CDC42	YIL120W	QDR1
OSBPL3/CIR1	ENSG00000105379	OSBPL3	YGR207C	CIR1
EPHA8/YOR192C-C	ENSG00000105397	EPHA8	YOR192C-C	YOR192C-C
SLC12A3/CDC37	ENSG00000105401	SLC12A3	YDR168W	CDC37
RAD18/SEC17	ENSG00000105402	RAD18	YBL050W	SEC17
ATP2B1/YIP3	ENSG00000105404	ATP2B1	YNL044W	YIP3
NCK2/KEL3	ENSG00000105429	NCK2	YPL263C	KEL3
MAP4K4/ERD2	ENSG00000105438	MAP4K4	YBL040C	ERD2
RPL31/SYT1	ENSG00000105443	RPL31	YPR095C	SYT1
WDR1/CDC9	ENSG00000105486	WDR1	YDL164C	CDC9
SNX13/YHR022C	ENSG00000105514	SNX13	YHR022C	YHR022C
ARHGAP10/TPD3	ENSG00000105568	ARHGAP10	YAL016W	TPD3
RPS6KA2/CTK3	ENSG00000105576	RPS6KA2	YML112W	CTK3
ING3/CCC1	ENSG00000105607	ING3	YLR220W	CCC1
WBSCR22/NRG1	ENSG00000105610	WBSCR22	YDR043C	NRG1
SEL1L/PRP31	ENSG00000105618	SEL1L	YGR091W	PRP31
TRIP13/PRM7	ENSG00000105662	TRIP13	YDL039C	PRM7
ATP6AP1/SEC28	ENSG00000105669	ATP6AP1	YIL076W	SEC28
TCF3/DBP8	ENSG00000105671	TCF3	YHR169W	DBP8
TRIB2/SFG1	ENSG00000105676	TRIB2	YOR315W	SFG1
DAZAP1/TYE7	ENSG00000105698	DAZAP1	YOR344C	TYE7
MBD3/PXR1	ENSG00000105705	MBD3	YGR280C	PXR1
PRLH/TPK2	ENSG00000105723	PRLH	YPL203W	TPK2
HLTF/SPF1	ENSG00000105726	HLTF	YEL031W	SPF1
CPSF1/SPC1	ENSG00000105737	CPSF1	YJR010C-A	SPC1
CDH19/GLO4	ENSG00000105755	CDH19	YOR040W	GLO4
PDCD2/ZUO1	ENSG00000105821	PDCD2	YGR285C	ZUO1
PRKACA/BET1	ENSG00000105829	PRKACA	YIL004C	BET1
LPHN1/DET1	ENSG00000105852	LPHN1	YDR051C	DET1
ACTN1/LCD1	ENSG00000105854	ACTN1	YDR499W	LCD1
RPS6KA6/YKL069W	ENSG00000105855	RPS6KA6	YKL069W	YKL069W
EPN2/ZIM17	ENSG00000105866	EPN2	YNL310C	ZIM17
PTPN18/WTM1	ENSG00000105875	PTPN18	YOR230W	WTM1
LIMS2/DUS4	ENSG00000105879	LIMS2	YLR405W	DUS4
LNX1/HOS4	ENSG00000105887	LNX1	YIL112W	HOS4
TFRC/YGR066C	ENSG00000105939	TFRC	YGR066C	YGR066C
SREBF1/KGD1	ENSG00000105953	SREBF1	YIL125W	KGD1
TRPC5/PRR2	ENSG00000105976	TRPC5	YDL214C	PRR2
AFF4/ERJ5	ENSG00000105993	AFF4	YFR041C	ERJ5
UBE2D1/RIM1	ENSG00000106028	UBE2D1	YCR028C-A	RIM1
MPP5/ATG17	ENSG00000106052	MPP5	YLR423C	ATG17
SMC1A/YBR139W	ENSG00000106066	SMC1A	YBR139W	YBR139W
HSD17B10/YCR099C	ENSG00000106069	HSD17B10	YCR099C	YCR099C
MARK2/PEP12	ENSG00000106089	MARK2	YOR036W	PEP12
HMMR/GRS2	ENSG00000106105	HMMR	YPR081C	GRS2
CHFR/GIS3	ENSG00000106125	CHFR	YLR094C	GIS3
TRHDE/RPL20B	ENSG00000106246	TRHDE	YOR312C	RPL20B
P4HA2/PRT1	ENSG00000106263	P4HA2	YOR361C	PRT1
FCGR2B/NOP15	ENSG00000106344	FCGR2B	YNL110C	NOP15
NFATC3/IMD3	ENSG00000106348	NFATC3	YLR432W	IMD3
ACADVL/SPS18	ENSG00000106351	ACADVL	YNL204C	SPS18
FBXW11/LSM5	ENSG00000106355	FBXW11	YER146W	LSM5
ACAP1/KTR3	ENSG00000106397	ACAP1	YBR205W	KTR3
CRMP1/VPS71	ENSG00000106400	CRMP1	YML041C	VPS71
DERL2/OPI3	ENSG00000106404	DERL2	YJR073C	OPI3
NDE1/YIL166C	ENSG00000106571	NDE1	YIL166C	YIL166C
MRVI1/PRE8	ENSG00000106588	MRVI1	YML092C	PRE8
AP1M1/MRPL32	ENSG00000106591	AP1M1	YCR003W	MRPL32
PVR/RHB1	ENSG00000106615	PVR	YCR027C	RHB1
IKBKG/SDS23	ENSG00000106617	IKBKG	YGL056C	SDS23
XRCC1/NIP100	ENSG00000106665	XRCC1	YPL174C	NIP100
SCARB1/VMA21	ENSG00000106688	SCARB1	YGR105W	VMA21
MCM2/UTP13	ENSG00000106789	MCM2	YLR222C	UTP13
TP63/HRK1	ENSG00000106799	TP63	YOR267C	HRK1
LLGL2/PBA1	ENSG00000106829	LLGL2	YLR199C	PBA1
NLE1/DFG16	ENSG00000106952	NLE1	YOR030W	DFG16
SDHA/OAF1	ENSG00000106991	SDHA	YAL051W	OAF1
SMARCE1/ADK2	ENSG00000106992	SMARCE1	YER170W	ADK2
KDM5A/AZR1	ENSG00000107020	KDM5A	YGR224W	AZR1
ADAM11/FRQ1	ENSG00000107130	ADAM11	YDR373W	FRQ1
PPP2R3A/SCP160	ENSG00000107164	PPP2R3A	YJL080C	SCP160
FERMT2/SPG4	ENSG00000107187	FERMT2	YMR107W	SPG4
ABCB11/YFL066C	ENSG00000107201	ABCB11	YFL066C	YFL066C
CD5L/MBF1	ENSG00000107223	CD5L	YOR298C-A	MBF1
PTGS2/MRF1	ENSG00000107242	PTGS2	YGL143C	MRF1
IGF2BP2/SNL1	ENSG00000107262	IGF2BP2	YIL016W	SNL1
MAP3K13/DNA2	ENSG00000107290	MAP3K13	YHR164C	DNA2
ST6GAL1/PDR10	ENSG00000107331	ST6GAL1	YOR328W	PDR10
VDAC1P1/YNL144C	ENSG00000107341	VDAC1P1	YNL144C	YNL144C
PICALM/YNL155W	ENSG00000107372	PICALM	YNL155W	YNL155W
NSF/GAT1	ENSG00000107485	NSF	YFL021W	GAT1
GLI2/VBA5	ENSG00000107518	GLI2	YKR105C	VBA5
CLASP1/SLM3	ENSG00000107521	CLASP1	YDL033C	SLM3
MRPS34/TKL2	ENSG00000107537	MRPS34	YBR117C	TKL2
NOTCH3/PEX13	ENSG00000107554	NOTCH3	YLR191W	PEX13
CLNS1A/DPB11	ENSG00000107560	CLNS1A	YJL090C	DPB11
PPP2R2C/PHB1	ENSG00000107566	PPP2R2C	YGR132C	PHB1
TEAD2/RPG1	ENSG00000107581	TEAD2	YBR079C	RPG1
EED/PET18	ENSG00000107611	EED	YCR020C	PET18
CDHR2/TIF2	ENSG00000107625	CDHR2	YJL138C	TIF2
SNCB/BNA3	ENSG00000107643	SNCB	YJL060W	BNA3
TSG101/YOR022C	ENSG00000107651	TSG101	YOR022C	YOR022C
ATP2A3/NSE4	ENSG00000107672	ATP2A3	YDL105W	NSE4
CA12/CNA1	ENSG00000107758	CA12	YLR433C	CNA1
MGLL/MPM1	ENSG00000107771	MGLL	YJL066C	MPM1
NTN4/PHO5	ENSG00000107789	NTN4	YBR093C	PHO5
BCS1L/YCR051W	ENSG00000107854	BCS1L	YCR051W	YCR051W
NUAK1/GEA1	ENSG00000107862	NUAK1	YJR031C	GEA1
SLC24A1/BAG7	ENSG00000107863	SLC24A1	YOR134W	BAG7
SCARF1/BCP1	ENSG00000107949	SCARF1	YDR361C	BCP1
LMAN1/YOL098C	ENSG00000107959	LMAN1	YOL098C	YOL098C
PTPLAD1/MPD1	ENSG00000108010	PTPLAD1	YOR288C	MPD1
IPCEF1/NUP159	ENSG00000108021	IPCEF1	YIL115C	NUP159
ZZEF1/CDA1	ENSG00000108039	ZZEF1	YLR307W	CDA1
ENO1/SMC3	ENSG00000108055	ENO1	YJL074C	SMC3
SLC12A1/IXR1	ENSG00000108064	SLC12A1	YKL032C	IXR1
C19orf10/RTS3	ENSG00000108091	C19orf10	YGR161C	RTS3
ANO8/CUL3	ENSG00000108094	ANO8	YGR003W	CUL3
ARHGEF10L/PCL1	ENSG00000108100	ARHGEF10L	YNL289W	PCL1
TXK/ADH2	ENSG00000108107	TXK	YMR303C	ADH2
KCNQ2/CAF120	ENSG00000108175	KCNQ2	YNL278W	CAF120
TACR2/HED1	ENSG00000108256	TACR2	YDR014W-A	HED1
ACTR6/ADA2	ENSG00000108264	ACTR6	YDR448W	ADA2
TIPIN/PUP3	ENSG00000108294	TIPIN	YER094C	PUP3
SRI/CWC25	ENSG00000108296	SRI	YNL245C	CWC25
EIF4G3/NHP6A	ENSG00000108312	EIF4G3	YPR052C	NHP6A
NUP37/YNL019C	ENSG00000108342	NUP37	YNL019C	YNL019C
SEMA3A/RPN3	ENSG00000108344	SEMA3A	YER021W	RPN3
SEMA3C/NOP8	ENSG00000108349	SEMA3C	YOL144W	NOP8
ACAT1/SEE1	ENSG00000108370	ACAT1	YIL064W	SEE1
CELSR1/FUN19	ENSG00000108375	CELSR1	YAL034C	FUN19
ZNF638/RAD57	ENSG00000108384	ZNF638	YDR004W	RAD57
ADD2/DMA1	ENSG00000108395	ADD2	YHR115C	DMA1
FGF4/KAP95	ENSG00000108424	FGF4	YLR347C	KAP95
RASAL2/BOS1	ENSG00000108433	RASAL2	YLR078C	BOS1
MARK3/RNH70	ENSG00000108443	MARK3	YGR276C	RNH70
SLC25A3/HRQ1	ENSG00000108469	SLC25A3	YDR291W	HRQ1
FOSL2/ATG4	ENSG00000108510	FOSL2	YNL223W	ATG4
FRYL/DMA2	ENSG00000108523	FRYL	YNL116W	DMA2
FSCN1/DIC1	ENSG00000108528	FSCN1	YLR348C	DIC1
ACTB/MRPL20	ENSG00000108557	ACTB	YKR085C	MRPL20
PLD1/KRS1	ENSG00000108559	PLD1	YDR037W	KRS1
WDR62/HXT10	ENSG00000108576	WDR62	YFL011W	HXT10
DLG1/LAP3	ENSG00000108578	DLG1	YNL239W	LAP3
RAB7A/GOS1	ENSG00000108587	RAB7A	YHL031C	GOS1
BCAP29/RBG2	ENSG00000108591	BCAP29	YGR173W	RBG2
SART3/SPB1	ENSG00000108592	SART3	YCL054W	SPB1
ARHGAP15/RSC6	ENSG00000108604	ARHGAP15	YCR052W	RSC6
PAX2/YML108W	ENSG00000108641	PAX2	YML108W	YML108W
EXOSC7/RRP5	ENSG00000108651	EXOSC7	YMR229C	RRP5
KIFAP3/SNU114	ENSG00000108654	KIFAP3	YKL173W	SNU114
MCM6/GEA2	ENSG00000108669	MCM6	YEL022W	GEA2
REXO2/RPN6	ENSG00000108671	REXO2	YDL097C	RPN6
RBM7/YDL057W	ENSG00000108700	RBM7	YDL057W	YDL057W
RBMS2/SPT7	ENSG00000108773	RBMS2	YBR081C	SPT7
BAZ2A/YPT6	ENSG00000108774	BAZ2A	YLR262C	YPT6
PTPN23/INO4	ENSG00000108788	PTPN23	YOL108C	INO4
MLH1/MAM1	ENSG00000108799	MLH1	YER106W	MAM1
UNG/MRP7	ENSG00000108826	UNG	YNL005C	MRP7
KLHL20/HOS2	ENSG00000108840	KLHL20	YGL194C	HOS2
RGS11/LUC7	ENSG00000108848	RGS11	YDL087C	LUC7
PLXNA2/HUL4	ENSG00000108854	PLXNA2	YJR036C	HUL4
SPAG5/MSG5	ENSG00000108861	SPAG5	YNL053W	MSG5
ANKRD13A/FAA2	ENSG00000108946	ANKRD13A	YER015W	FAA2
TPD52/LOT5	ENSG00000108953	TPD52	YKL183W	LOT5
ACACB/YPL162C	ENSG00000108984	ACACB	YPL162C	YPL162C
TRAF4/KTI12	ENSG00000109046	TRAF4	YKL110C	KTI12
PAG1/YIR042C	ENSG00000109065	PAG1	YIR042C	YIR042C
GPATCH1/SPT6	ENSG00000109111	GPATCH1	YGR116W	SPT6
ICAM3/DEP1	ENSG00000109118	ICAM3	YAL013W	DEP1
NT5C2/POM33	ENSG00000109133	NT5C2	YLL023C	POM33
MCAM/SIN4	ENSG00000109339	MCAM	YNL236W	SIN4
GPC4/SPP41	ENSG00000109458	GPC4	YDR464W	SPP41
CAMSAP3/MGE1	ENSG00000109519	CAMSAP3	YOR232W	MGE1
RAP1GAP/GAR1	ENSG00000109534	RAP1GAP	YHR089C	GAR1
XAB2/TRM9	ENSG00000109536	XAB2	YML014W	TRM9
ARHGEF1/GEF1	ENSG00000109572	ARHGEF1	YJR040W	GEF1
STXBP2/PRP43	ENSG00000109606	STXBP2	YGL120C	PRP43
MAP2K7/CDC4	ENSG00000109670	MAP2K7	YFL009W	CDC4
NMRK2/HSP78	ENSG00000109689	NMRK2	YDR258C	HSP78
DGKD/TAH18	ENSG00000109756	DGKD	YPR048W	TAH18
CTTNBP2/PEX28	ENSG00000109775	CTTNBP2	YHR150W	PEX28
ACTL6B/USV1	ENSG00000109787	ACTL6B	YPL230W	USV1
RARB/FMP52	ENSG00000109854	RARB	YER004W	FMP52
TOP2B/LDB16	ENSG00000109861	TOP2B	YCL005W	LDB16
NFKB2/CRZ1	ENSG00000109906	NFKB2	YNL027W	CRZ1
PPP1R12B/ELP4	ENSG00000109911	PPP1R12B	YPL101W	ELP4
DNAJC10/ZPR1	ENSG00000109917	DNAJC10	YGR211W	ZPR1
GTF3C1/SSB1	ENSG00000109971	GTF3C1	YDL229W	SSB1
IL4R/TPS3	ENSG00000110047	IL4R	YMR261C	TPS3
USP33/OSH2	ENSG00000110048	USP33	YDL019C	OSH2
PAK3/DCS2	ENSG00000110063	PAK3	YOR173W	DCS2
DCX/SAP185	ENSG00000110075	DCX	YJL098W	SAP185
SNRPA/YAT1	ENSG00000110090	SNRPA	YAR035W	YAT1
SPAG6/PRP19	ENSG00000110107	SPAG6	YLL036C	PRP19
EXOSC5/PHO91	ENSG00000110344	EXOSC5	YNR013C	PHO91
DYNC1I2/DHH1	ENSG00000110367	DYNC1I2	YDL160C	DHH1
APBB1IP/YPK2	ENSG00000110422	APBB1IP	YMR104C	YPK2
LRCH4/SED4	ENSG00000110427	LRCH4	YCR067C	SED4
FAM76B/PDX1	ENSG00000110435	FAM76B	YGR193C	PDX1
SIRT6/YNL247W	ENSG00000110619	SIRT6	YNL247W	YNL247W
TYR/TOM70	ENSG00000110711	TYR	YNL121C	TOM70
POLD3/NUP116	ENSG00000110713	POLD3	YMR047C	NUP116
ACTN2/EKI1	ENSG00000110721	ACTN2	YDR147W	EKI1
CAPZB/TFB1	ENSG00000110768	CAPZB	YDR311W	TFB1
PHF17/NAS2	ENSG00000110801	PHF17	YIL007C	NAS2
UBE2A/SPC19	ENSG00000110841	UBE2A	YDR201W	SPC19
FGFR1/PAR32	ENSG00000110851	FGFR1	YDL173W	PAR32
FKBP6/CRN1	ENSG00000110880	FKBP6	YLR429W	CRN1
GTF2I/ERG12	ENSG00000110921	GTF2I	YMR208W	ERG12
SMC1B/HAL5	ENSG00000110931	SMC1B	YJL165C	HAL5
FBLN1/ATP1	ENSG00000110955	FBLN1	YBL099W	ATP1
ITGA8/YFL067W	ENSG00000111011	ITGA8	YFL067W	YFL067W
CST7/MAP2	ENSG00000111142	CST7	YBL091C	MAP2
MAP2/LAP2	ENSG00000111144	MAP2	YNL045W	LAP2
PIAS2/YCR023C	ENSG00000111181	PIAS2	YCR023C	YCR023C
AMPH/CAT8	ENSG00000111206	AMPH	YMR280C	CAT8
ARAF/ALD5	ENSG00000111275	ARAF	YER073W	ALD5
MCCC1/YHR177W	ENSG00000111321	MCCC1	YHR177W	YHR177W
FAP/TFB4	ENSG00000111358	FAP	YPR056W	TFB4
NEBL/SSO2	ENSG00000111450	NEBL	YMR183C	SSO2
UBE2K/RET3	ENSG00000111481	UBE2K	YPL010W	RET3
PIK3C3/YJL163C	ENSG00000111530	PIK3C3	YJL163C	YJL163C
N4BP2/NUP84	ENSG00000111581	N4BP2	YDL116W	NUP84
SYNJ2/CDC36	ENSG00000111596	SYNJ2	YDL165W	CDC36
ADCY2/TOF1	ENSG00000111602	ADCY2	YNL273W	TOF1
PPP2R5C/LYS5	ENSG00000111605	PPP2R5C	YGL154C	LYS5
RBFOX1/KRR1	ENSG00000111615	RBFOX1	YCL059C	KRR1
GNB1/TDH3	ENSG00000111640	GNB1	YGR192C	TDH3
HOXA9/NOP2	ENSG00000111641	HOXA9	YNL061W	NOP2
EDN1/ISW2	ENSG00000111642	EDN1	YOR304W	ISW2
MLLT10/YNG1	ENSG00000111653	MLLT10	YOR064C	YNG1
ADCYAP1R1/UBP16	ENSG00000111667	ADCYAP1R1	YPL072W	UBP16
NRD1/ERR3	ENSG00000111674	NRD1	YMR323W	ERR3
VDAC3/YGR153W	ENSG00000111679	VDAC3	YGR153W	YGR153W
PCM1/SPR1	ENSG00000111701	PCM1	YOR190W	SPR1
CBFA2T2/SIP2	ENSG00000111725	CBFA2T2	YGL208W	SIP2
DBC1/HXT17	ENSG00000111752	DBC1	YNR072W	HXT17
ITCH/NRD1	ENSG00000111786	ITCH	YNL251C	NRD1
TP73/MTF1	ENSG00000111802	TP73	YMR228W	MTF1
TOLLIP/GIR2	ENSG00000111832	TOLLIP	YDR152W	GIR2
UBE2D4/YGR053C	ENSG00000111837	UBE2D4	YGR053C	YGR053C
RUNX1T1/ASF1	ENSG00000111875	RUNX1T1	YJL115W	ASF1
THOC1/CEG1	ENSG00000111880	THOC1	YGL130W	CEG1
OSBPL6/YJL028W	ENSG00000112033	OSBPL6	YJL028W	YJL028W
SLC1A3/STE3	ENSG00000112038	SLC1A3	YKL178C	STE3
XRCC5/YPR003C	ENSG00000112053	XRCC5	YPR003C	YPR003C
LXN/PKC1	ENSG00000112062	LXN	YBL105C	PKC1
SP140/MEP3	ENSG00000112077	SP140	YPR138C	MEP3
MKNK1/GAS1	ENSG00000112079	MKNK1	YMR307W	GAS1
TNS1/YHR009C	ENSG00000112096	TNS1	YHR009C	YHR009C
REXO1/MCM3	ENSG00000112118	REXO1	YEL032W	MCM3
SAR1A/FAR10	ENSG00000112130	SAR1A	YLR238W	FAR10
CDC14A/HRT3	ENSG00000112146	CDC14A	YLR097C	HRT3
RAPGEF3/MDN1	ENSG00000112159	RAPGEF3	YLR106C	MDN1
CEACAM1/HUR1	ENSG00000112164	CEACAM1	YGL168W	HUR1
SENP1/RPS15	ENSG00000112175	SENP1	YOL040C	RPS15
DUSP13/SRV2	ENSG00000112186	DUSP13	YNL138W	SRV2
CIC/MET22	ENSG00000112200	CIC	YOL064C	MET22
LIPE/SSN8	ENSG00000112237	LIPE	YNL025C	SSN8
FDFT1/XPT1	ENSG00000112242	FDFT1	YJR133W	XPT1
PAFAH1B3/YHI9	ENSG00000112245	PAFAH1B3	YHR029C	YHI9
OPHN1/SLH1	ENSG00000112249	OPHN1	YGR271W	SLH1
KIF22/FRE4	ENSG00000112282	KIF22	YNR060W	FRE4
SCGN/YJL132W	ENSG00000112293	SCGN	YJL132W	YJL132W
PGM1/NIT3	ENSG00000112303	PGM1	YLR351C	NIT3
DDX1/MVP1	ENSG00000112335	DDX1	YMR004W	MVP1
DNM2/SKI7	ENSG00000112339	DNM2	YOR076C	SKI7
EPB41L2/SPO21	ENSG00000112343	EPB41L2	YOL091W	SPO21
RIMS1/PEX7	ENSG00000112357	RIMS1	YDR142C	PEX7
STX7/MCH2	ENSG00000112394	STX7	YKL221W	MCH2
RABL2B/GON7	ENSG00000112531	RABL2B	YJL184W	GON7
KEAP1/ENP1	ENSG00000112578	KEAP1	YBR247C	ENP1
PTPRH/SPT15	ENSG00000112592	PTPRH	YER148W	SPT15
EPHA6/RML2	ENSG00000112651	EPHA6	YEL050C	RML2
SCTR/ARG80	ENSG00000112658	SCTR	YMR042W	ARG80
RFX3/SEC5	ENSG00000112685	RFX3	YDR166C	SEC5
RIF1/ULP2	ENSG00000112701	RIF1	YIL031W	ULP2
RAB21/YHR213W-B	ENSG00000112715	RAB21	YHR213W-B	YHR213W-B
SLC4A4/PRP45	ENSG00000112739	SLC4A4	YAL032C	PRP45
SMARCA2/FUN26	ENSG00000112759	SMARCA2	YAL022C	FUN26
RDH8/GTO3	ENSG00000112782	RDH8	YMR251W	GTO3
SESN1/DIG1	ENSG00000112851	SESN1	YPL049C	DIG1
MID2/PAP2	ENSG00000112941	MID2	YOL115W	PAP2
COL5A3/ERG13	ENSG00000112972	COL5A3	YML126C	ERG13
SRCAP/ERP4	ENSG00000112983	SRCAP	YOR016C	ERP4
KIAA0020/YPS7	ENSG00000112984	KIAA0020	YDR349C	YPS7
CPB2/LYS1	ENSG00000112992	CPB2	YIR034C	LYS1
CHRNA3/SSA3	ENSG00000113013	CHRNA3	YBL075C	SSA3
KCNN2/AEP3	ENSG00000113048	KCNN2	YPL005W	AEP3
CNOT4/HMG2	ENSG00000113161	CNOT4	YLR450W	HMG2
PSEN1/SWH1	ENSG00000113163	PSEN1	YAR042W	SWH1
CPOX/UBX3	ENSG00000113194	CPOX	YDL091C	UBX3
MOK/YPL150W	ENSG00000113263	MOK	YPL150W	YPL150W
HSP90AA1/APE3	ENSG00000113269	HSP90AA1	YBR286W	APE3
RBL1/THG1	ENSG00000113272	RBL1	YGR024C	THG1
DLGAP4/ENT5	ENSG00000113282	DLGAP4	YDR153C	ENT5
CFHR2/CCR4	ENSG00000113300	CFHR2	YAL021C	CCR4
NDC80/SAN1	ENSG00000113312	NDC80	YDR143C	SAN1
AP4E1/BUD5	ENSG00000113319	AP4E1	YCR038C	BUD5
RSBN1/CLB4	ENSG00000113328	RSBN1	YLR210W	CLB4
MAGI3/BUD6	ENSG00000113368	MAGI3	YLR319C	BUD6
CXCL2/SUB1	ENSG00000113387	CXCL2	YMR039C	SUB1
AFP/MST1	ENSG00000113407	AFP	YKL194C	MST1
COL4A4/DIA3	ENSG00000113448	COL4A4	YDL024C	DIA3
OSTM1/RAD17	ENSG00000113456	OSTM1	YOR368W	RAD17
CDH7/RAD50	ENSG00000113522	CDH7	YNL250W	RAD50
PCNP/YDR514C	ENSG00000113532	PCNP	YDR514C	YDR514C
ARG2/SOL2	ENSG00000113552	ARG2	YCR073W-A	SOL2
MEF2C/SKP1	ENSG00000113558	MEF2C	YDR328C	SKP1
PTPRC/PPH22	ENSG00000113575	PTPRC	YDL188C	PPH22
CACNA1S/FLO9	ENSG00000113580	CACNA1S	YAL063C	FLO9
PKP1/PRP46	ENSG00000113593	PKP1	YPL151C	PRP46
UBA5/MRPL1	ENSG00000113645	UBA5	YDR116C	MRPL1
STK17B/PRP40	ENSG00000113649	STK17B	YKL012W	PRP40
CDC14B/HSP10	ENSG00000113657	CDC14B	YOR020C	HSP10
ZNF510/RAD53	ENSG00000113712	ZNF510	YPL153C	RAD53
LRP2/CEM1	ENSG00000113719	LRP2	YER061C	CEM1
ZNF506/SMC4	ENSG00000113810	ZNF506	YLR086W	SMC4
DUSP12/ARP8	ENSG00000113812	DUSP12	YOR141C	ARP8
ENSG00000081770/EST2	ENSG00000113889	ENSG00000081770	YLR318W	EST2
CADPS2/MET31	ENSG00000113916	CADPS2	YPL038W	MET31
HSPB11/EMP46	ENSG00000114013	HSPB11	YLR080W	EMP46
IL12RB2/OGG1	ENSG00000114026	IL12RB2	YML060W	OGG1
SMARCD3/UFD4	ENSG00000114062	SMARCD3	YKL010C	UFD4
FYB/VID28	ENSG00000114098	FYB	YIL017C	VID28
MPP4/YIA6	ENSG00000114120	MPP4	YIL006W	YIA6
STRADB/APC11	ENSG00000114125	STRADB	YDL008W	APC11
BZW1/MRP21	ENSG00000114126	BZW1	YBL090W	MRP21
PGR/BDF1	ENSG00000114166	PGR	YLR399C	BDF1
ME2/ARC19	ENSG00000114209	ME2	YKL013C	ARC19
C5orf22/YLR345W	ENSG00000114268	C5orf22	YLR345W	YLR345W
CCNT2/BCY1	ENSG00000114302	CCNT2	YIL033C	BCY1
EPB41L3/UBP3	ENSG00000114316	EPB41L3	YER151C	UBP3
COBLL1/GPA2	ENSG00000114353	COBLL1	YER020W	GPA2
DLG3/GND1	ENSG00000114388	DLG3	YHR183W	GND1
TRAF5/RPL24A	ENSG00000114391	TRAF5	YGL031C	RPL24A
MRPL22/YMR315W	ENSG00000114416	MRPL22	YMR315W	YMR315W
GEMIN5/GPB2	ENSG00000114423	GEMIN5	YAL056W	GPB2
OPRK1/MPC54	ENSG00000114473	OPRK1	YOR177C	MPC54
NFE2L1/GLC3	ENSG00000114480	NFE2L1	YEL011W	GLC3
GSK3B/URA3	ENSG00000114491	GSK3B	YEL021W	URA3
ITGB5/CBC2	ENSG00000114503	ITGB5	YPL178W	CBC2
ERC1/SNX41	ENSG00000114520	ERC1	YDR425W	SNX41
XPO1/VMA1	ENSG00000114573	XPO1	YDL185W	VMA1
PALB2/RRT13	ENSG00000114650	PALB2	YER066W	RRT13
DOPEY1/YDR415C	ENSG00000114738	DOPEY1	YDR415C	YDR415C
BCKDHB/HFI1	ENSG00000114745	BCKDHB	YPL254W	HFI1
KAT6A/SUI1	ENSG00000114784	KAT6A	YNL244C	SUI1
ULK2/CPS1	ENSG00000114786	ULK2	YJL172W	CPS1
GRHL2/CPR7	ENSG00000114857	GRHL2	YJR032W	CPR7
TNPO1/TIF4631	ENSG00000114867	TNPO1	YGR162W	TIF4631
P2RX5/ORM1	ENSG00000114978	P2RX5	YGR038W	ORM1
ITGAE/FAB1	ENSG00000115020	ITGAE	YFR019W	FAB1
DIS3/DAD1	ENSG00000115073	DIS3	YDR016C	DAD1
PIBF1/KSS1	ENSG00000115085	PIBF1	YGR040W	KSS1
ENSG00000083622/ARP3	ENSG00000115091	ENSG00000083622	YJR065C	ARP3
NUFIP1/ARG8	ENSG00000115107	NUFIP1	YOL140W	ARG8
RRAGB/ZTA1	ENSG00000115129	RRAGB	YBR046C	ZTA1
CYLD/YLR177W	ENSG00000115145	CYLD	YLR177W	YLR177W
SLC27A5/GUT2	ENSG00000115159	SLC27A5	YIL155C	GUT2
ZNF324/HHT2	ENSG00000115163	ZNF324	YNL031C	HHT2
ZNF446/RTK1	ENSG00000115170	ZNF446	YDL025C	RTK1
ZNF8/YML079W	ENSG00000115207	ZNF8	YML079W	YML079W
RPS5/GCN3	ENSG00000115211	RPS5	YKR026C	GCN3
FAT1/RPN11	ENSG00000115233	FAT1	YFR004W	RPN11
YTHDC1/CYR1	ENSG00000115241	YTHDC1	YJL005W	CYR1
CHMP2B/PRB1	ENSG00000115257	CHMP2B	YEL060C	PRB1
PPIE/PEF1	ENSG00000115271	PPIE	YGR058W	PEF1
ZMPSTE24/CWH41	ENSG00000115275	ZMPSTE24	YGL027C	CWH41
NOA1/DNF3	ENSG00000115306	NOA1	YMR162C	DNF3
REST/CUE4	ENSG00000115307	REST	YML101C	CUE4
SSH1/HTB2	ENSG00000115350	SSH1	YBL002W	HTB2
GSTP1/TID3	ENSG00000115355	GSTP1	YIL144W	TID3
APLP2/NAB2	ENSG00000115380	APLP2	YGL122C	NAB2
SLCO1A2/SLX1	ENSG00000115392	SLCO1A2	YBR228W	SLX1
WBP11/BSC2	ENSG00000115414	WBP11	YDR275W	BSC2
EIF3I/BLI1	ENSG00000115415	EIF3I	YKL061W	BLI1
TXLNA/GMH1	ENSG00000115446	TXLNA	YKR030W	GMH1
APOB/CCT4	ENSG00000115484	APOB	YDL143W	CCT4
NCOA1/PLP1	ENSG00000115514	NCOA1	YDR183W	PLP1
KIF3C/HSH155	ENSG00000115524	KIF3C	YMR288W	HSH155
RAB10/VPS24	ENSG00000115561	RAB10	YKL041W	VPS24
GCKR/YDR266C	ENSG00000115568	GCKR	YDR266C	YDR266C
HADHA/YDR541C	ENSG00000115590	HADHA	YDR541C	YDR541C
MAPRE3/SPO12	ENSG00000115648	MAPRE3	YHR152W	SPO12
CAD/GAL10	ENSG00000115652	CAD	YBR019C	GAL10
CD59/SDS22	ENSG00000115685	CD59	YKL193C	SDS22
CD82/SPO11	ENSG00000115750	CD82	YHL022C	SPO11
ATRX/SPE1	ENSG00000115758	ATRX	YKL184W	SPE1
TAF9/RPL23A	ENSG00000115762	TAF9	YBL087C	RPL23A
FCN1/GRH1	ENSG00000115806	FCN1	YDR517W	GRH1
MECOM/CAC2	ENSG00000115808	MECOM	YML102W	CAC2
SCAMP1/AAC1	ENSG00000115840	SCAMP1	YMR056C	AAC1
PREP/YMR114C	ENSG00000115850	PREP	YMR114C	YMR114C
HACE1/DPS1	ENSG00000115866	HACE1	YLL018C	DPS1
SEH1L/NOP6	ENSG00000115875	SEH1L	YDL213C	NOP6
WDR47/CDC25	ENSG00000115904	WDR47	YLR310C	CDC25
OVGP1/BNA5	ENSG00000115919	OVGP1	YLR231C	BNA5
MAP3K4/VRP1	ENSG00000115935	MAP3K4	YLR337C	VRP1
PILRA/PNO1	ENSG00000115946	PILRA	YOR145C	PNO1
IGSF9/ORC1	ENSG00000115947	IGSF9	YML065W	ORC1
ABCB1/MRPS18	ENSG00000115963	ABCB1	YNL306W	MRPS18
AKR1B1/MRM1	ENSG00000115966	AKR1B1	YOR201C	MRM1
CPNE3/YPL236C	ENSG00000115977	CPNE3	YPL236C	YPL236C
RRN3/RVB2	ENSG00000115993	RRN3	YPL235W	RVB2
CTTN/FKS1	ENSG00000116001	CTTN	YLR342W	FKS1
MTIF2/SMT3	ENSG00000116030	MTIF2	YDR510W	SMT3
TTC39A/SSZ1	ENSG00000116044	TTC39A	YHR064C	SSZ1
EPS15/IRC24	ENSG00000116096	EPS15	YIR036C	IRC24
ORC1/ALO1	ENSG00000116133	ORC1	YML086C	ALO1
MGST2/RFA3	ENSG00000116147	MGST2	YJL173C	RFA3
CHERP/GPX1	ENSG00000116157	CHERP	YKL026C	GPX1
ATG16L1/STE14	ENSG00000116237	ATG16L1	YDR410C	STE14
USP40/RPL22A	ENSG00000116251	USP40	YLR061W	RPL22A
RAD54L/RAD26	ENSG00000116254	RAD54L	YJR035W	RAD26
MAST2/DCG1	ENSG00000116266	MAST2	YIR030C	DCG1
DNAJA1/AMD1	ENSG00000116337	DNAJA1	YML035C	AMD1
B4GALT1/NPL3	ENSG00000116350	B4GALT1	YDR432W	NPL3
CHMP5/TFC6	ENSG00000116455	CHMP5	YDR362C	TFC6
NFX1/ATP4	ENSG00000116459	NFX1	YPL078C	ATP4
DIMT1/YPT31	ENSG00000116473	DIMT1	YER031C	YPT31
IPO11/BYE1	ENSG00000116539	IPO11	YKL005C	BYE1
EIF2AK1/MCM1	ENSG00000116604	EIF2AK1	YMR043W	MCM1
EPDR1/SPE3	ENSG00000116649	EPDR1	YPR069C	SPE3
SEPHS1/STB6	ENSG00000116661	SEPHS1	YKL072W	STB6
MRPL28/REV7	ENSG00000116670	MRPL28	YIL139C	REV7
CEACAM6/YEL023C	ENSG00000116678	CEACAM6	YEL023C	YEL023C
RBM22/YLH47	ENSG00000116679	RBM22	YPR125W	YLH47
TMED2/FZO1	ENSG00000116688	TMED2	YBR179C	FZO1
ERO1LB/EBS1	ENSG00000116698	ERO1LB	YDR206W	EBS1
ZFAND6/GCD14	ENSG00000116731	ZFAND6	YJL125C	GCD14
TXLNG/YER077C	ENSG00000116750	TXLNG	YER077C	YER077C
PPEF1/HSH49	ENSG00000116754	PPEF1	YOR319W	HSH49
LAT2/PSK2	ENSG00000116783	LAT2	YOL045W	PSK2
HUWE1/SOR2	ENSG00000116791	HUWE1	YDL246C	SOR2
ZW10/SLC1	ENSG00000116906	ZW10	YDL052C	SLC1
ALG9/RPS12	ENSG00000116918	ALG9	YOR369C	RPS12
MYBPC2/GTR2	ENSG00000116954	MYBPC2	YGR163W	GTR2
NOX4/YIL161W	ENSG00000116977	NOX4	YIL161W	YIL161W
ACOX3/RPS10A	ENSG00000116983	ACOX3	YOR293W	RPS10A
MTMR2/MHT1	ENSG00000116984	MTMR2	YLL062C	MHT1
PPP1R15A/RIB5	ENSG00000117091	PPP1R15A	YBR256C	RIB5
HSD17B14/SDH2	ENSG00000117118	HSD17B14	YLL041C	SDH2
TRIP6/SSF1	ENSG00000117133	TRIP6	YHR066W	SSF1
ACHE/JHD2	ENSG00000117139	ACHE	YJR119C	JHD2
FTL/MRPS28	ENSG00000117155	FTL	YDR337W	MRPS28
SRRT/BCD1	ENSG00000117174	SRRT	YHR040W	BCD1
BAX/SWD1	ENSG00000117222	BAX	YAR003W	SWD1
NLK/YOR262W	ENSG00000117228	NLK	YOR262W	YOR262W
PIGS/ROD1	ENSG00000117289	PIGS	YOR018W	ROD1
ATXN7L3/YGL082W	ENSG00000117385	ATXN7L3	YGL082W	YGL082W
PGS1/GAL2	ENSG00000117394	PGS1	YLR081W	GAL2
PSMC5/EBP2	ENSG00000117395	PSMC5	YKL172W	EBP2
UIMC1/CDC20	ENSG00000117399	UIMC1	YGL116W	CDC20
CETP/KAP122	ENSG00000117408	CETP	YGL016W	KAP122
MMP2/VMA16	ENSG00000117410	MMP2	YHR026W	VMA16
GNAO1/GRE3	ENSG00000117448	GNAO1	YHR104W	GRE3
OGFOD1/TSA1	ENSG00000117450	OGFOD1	YML028W	TSA1
SH3BP2/MSB4	ENSG00000117461	SH3BP2	YOL112W	MSB4
ADD1/HEF3	ENSG00000117528	ADD1	YNL014W	HEF3
C14orf166/YKT6	ENSG00000117533	C14orf166	YKL196C	YKT6
NID2/DPH5	ENSG00000117543	NID2	YLR172C	DPH5
GMCL1/WWM1	ENSG00000117560	GMCL1	YFL010C	WWM1
SF3B2/PRX1	ENSG00000117592	SF3B2	YBL064C	PRX1
KLHL42/YIR035C	ENSG00000117594	KLHL42	YIR035C	YIR035C
GNAS/UTP25	ENSG00000117597	GNAS	YIL091C	UTP25
DNM1L/RPC53	ENSG00000117614	DNM1L	YDL150W	RPC53
PTHLH/BDP1	ENSG00000117625	PTHLH	YNL039W	BDP1
PHACTR3/YAP3	ENSG00000117632	PHACTR3	YHL009C	YAP3
ERGIC2/IRE1	ENSG00000117676	ERGIC2	YHR079C	IRE1
TFAP2C/RER2	ENSG00000117682	TFAP2C	YBR002C	RER2
AURKA/SWI1	ENSG00000117713	AURKA	YPL016W	SWI1
PIR/RFA2	ENSG00000117748	PIR	YNL312W	RFA2
RFX2/SNC1	ENSG00000117758	RFX2	YAL030W	SNC1
SULT2B1/OSH6	ENSG00000117859	SULT2B1	YKR003W	OSH6
CNOT3/TCB3	ENSG00000117868	CNOT3	YML072C	TCB3
GP6/PEP4	ENSG00000117984	GP6	YPL154C	PEP4
PTPN4/IRR1	ENSG00000118007	PTPN4	YIL026C	IRR1
DDX18/RIM15	ENSG00000118046	DDX18	YFL033C	RIM15
KHSRP/SET1	ENSG00000118058	KHSRP	YHR119W	SET1
GNA11/NTH2	ENSG00000118094	GNA11	YBR001C	NTH2
EDEM2/MIG3	ENSG00000118263	EDEM2	YER028C	MIG3
DNMT3B/MOT3	ENSG00000118495	DNMT3B	YMR070W	MOT3
REM1/POC4	ENSG00000118503	REM1	YPL144W	POC4
TPX2/YPL067C	ENSG00000118508	TPX2	YPL067C	YPL067C
PDRG1/YDR026C	ENSG00000118513	PDRG1	YDR026C	YDR026C
EPB41L1/FMP48	ENSG00000118515	EPB41L1	YGR052W	FMP48
DOCK9/CAR1	ENSG00000118520	DOCK9	YPL111W	CAR1
DOCK3/YLR352W	ENSG00000118564	DOCK3	YLR352W	YLR352W
COQ9/SEC22	ENSG00000118640	COQ9	YLR268W	SEC22
CRLS1/SWP1	ENSG00000118705	CRLS1	YMR149W	SWP1
PPP1R13B/CUP9	ENSG00000118707	PPP1R13B	YPL177C	CUP9
SIGLEC1/PCL9	ENSG00000118971	SIGLEC1	YDL179W	PCL9
FKBP1A/TFC4	ENSG00000119041	FKBP1A	YGR047C	TFC4
NSFL1C/SOP4	ENSG00000119048	NSFL1C	YJL192C	SOP4
MAVS/YPR015C	ENSG00000119138	MAVS	YPR015C	YPR015C
F11/CFT2	ENSG00000119203	F11	YLR115W	CFT2
XRN2/UTP10	ENSG00000119285	XRN2	YJL109C	UTP10
DYNLL1/RAD23	ENSG00000119318	DYNLL1	YEL037C	RAD23
TESC/RTG1	ENSG00000119335	TESC	YOL067C	RTG1
SNX5/RRD2	ENSG00000119383	SNX5	YPL152W	RRD2
RPL6/GLE1	ENSG00000119392	RPL6	YDL207W	GLE1
MAPKAPK5/BRR1	ENSG00000119397	MAPKAPK5	YPR057W	BRR1
P2RX7/GID7	ENSG00000119402	P2RX7	YCL039W	GID7
ESF1/NNK1	ENSG00000119408	ESF1	YKL171W	NNK1
RBBP9/SIT4	ENSG00000119414	RBBP9	YDL047W	SIT4
ANAPC5/MIC14	ENSG00000119421	ANAPC5	YDR031W	MIC14
SLC23A2/SUC2	ENSG00000119535	SLC23A2	YIL162W	SUC2
TMEM230/VPS4	ENSG00000119541	TMEM230	YPR173C	VPS4
DZANK1/MLH3	ENSG00000119684	DZANK1	YPL164C	MLH3
KDM2B/PXA2	ENSG00000119688	KDM2B	YKL188C	PXA2
TASP1/YCR016W	ENSG00000119707	TASP1	YCR016W	YCR016W
GCN1L1/ALD4	ENSG00000119711	GCN1L1	YOR374W	ALD4
RPLP0/GCD7	ENSG00000119718	RPLP0	YLR291C	GCD7
PXN/COQ6	ENSG00000119723	PXN	YGR255C	COQ6
RPH3A/TOM40	ENSG00000119725	RPH3A	YMR203W	TOM40
TRMT6/CCT8	ENSG00000119760	TRMT6	YJL008C	CCT8
CHGB/RTR1	ENSG00000119878	CHGB	YER139C	RTR1
PEBP1/AXL1	ENSG00000119912	PEBP1	YPR122W	AXL1
TBX5/SWT1	ENSG00000119917	TBX5	YOR166C	SWT1
BRAP/TSR3	ENSG00000119929	BRAP	YOR006C	TSR3
ERP29/XKS1	ENSG00000119950	ERP29	YGR194C	XKS1
NOS1/YHL042W	ENSG00000119965	NOS1	YHL042W	YHL042W
FUS/MAK11	ENSG00000120008	FUS	YKL021C	MAK11
IGBP1/AAT2	ENSG00000120053	IGBP1	YLR027C	AAT2
FXYD3/MET17	ENSG00000120054	FXYD3	YLR303W	MET17
GANAB/PIS1	ENSG00000120088	GANAB	YPR113W	PIS1
GMIP/PPS1	ENSG00000120129	GMIP	YBR276C	PPS1
RBM41/RCL1	ENSG00000120158	RBM41	YOL010W	RCL1
BIRC5/MOB1	ENSG00000120162	BIRC5	YIL106W	MOB1
LAG3/MTR2	ENSG00000120253	LAG3	YKL186C	MTR2
MLF2/MRP2	ENSG00000120333	MLF2	YPR166C	MRP2
OTUB2/CCT2	ENSG00000120438	OTUB2	YIL142W	CCT2
DDX24/RTA1	ENSG00000120457	DDX24	YGR213C	RTA1
ZBTB25/TAF12	ENSG00000120656	ZBTB25	YDR145W	TAF12
ARHGAP4/DAN4	ENSG00000120690	ARHGAP4	YJR151C	DAN4
ANKRD24/SSE2	ENSG00000120694	ANKRD24	YBR169C	SSE2
RCOR1/ALG5	ENSG00000120697	RCOR1	YPL227C	ALG5
LTBP4/RRP43	ENSG00000120699	LTBP4	YCR035C	RRP43
BLVRB/SUP45	ENSG00000120705	BLVRB	YBR143C	SUP45
SLC9A1/YLR001C	ENSG00000120708	SLC9A1	YLR001C	YLR001C
SPTLC1/YER130C	ENSG00000120738	SPTLC1	YER130C	YER130C
PAPOLA/PPZ1	ENSG00000120756	PAPOLA	YML016C	PPZ1
CCNK/UTP20	ENSG00000120800	CCNK	YBL004W	UTP20
PCBP4/FUS1	ENSG00000120802	PCBP4	YCL027W	FUS1
RGS1/HAP3	ENSG00000120837	RGS1	YBL021C	HAP3
MRPS33/UTP15	ENSG00000120868	MRPS33	YMR093W	UTP15
NDUFB2/FIP1	ENSG00000120885	NDUFB2	YJR093C	FIP1
ENSG00000090269/TPK3	ENSG00000120899	ENSG00000090269	YKL166C	TPK3
NUDC/YAR064W	ENSG00000120907	NUDC	YAR064W	YAR064W
MAEA/PPH3	ENSG00000120910	MAEA	YDR075W	PPH3
ICAM1/YLR118C	ENSG00000120992	ICAM1	YLR118C	YLR118C
STRN4/RRI1	ENSG00000121022	STRN4	YDL216C	RRI1
IRAK3/YGR017W	ENSG00000121067	IRAK3	YGR017W	YGR017W
LYZ/SPC2	ENSG00000121552	LYZ	YML055W	SPC2
SI/CTA1	ENSG00000121691	SI	YDR256C	CTA1
MUL1/CST9	ENSG00000121741	MUL1	YLR394W	CST9
PDCD7/BUB2	ENSG00000121749	PDCD7	YMR055C	BUB2
SPG21/BI4	ENSG00000121858	SPG21	Q0120	BI4
DNAJB11/STT4	ENSG00000121879	DNAJB11	YLR305C	STT4
THPO/YER140W	ENSG00000121931	THPO	YER140W	YER140W
CHRD/TPI1	ENSG00000121957	CHRD	YDR050C	TPI1
FLT3LG/YCR061W	ENSG00000121966	FLT3LG	YCR061W	YCR061W
RAB11FIP3/NUP188	ENSG00000122025	RAB11FIP3	YML103C	NUP188
GNPTG/FZF1	ENSG00000122034	GNPTG	YGL254W	FZF1
ZNF268/INP52	ENSG00000122126	ZNF268	YNL106C	INP52
GOLGA3/MRP4	ENSG00000122140	GOLGA3	YHL004W	MRP4
PABPC4/COG5	ENSG00000122176	PABPC4	YNL051W	COG5
CD209/COP1	ENSG00000122218	CD209	YDL145C	COP1
MCOLN1/AUS1	ENSG00000122223	MCOLN1	YOR011W	AUS1
EFNB1/MPE1	ENSG00000122257	EFNB1	YKL059C	MPE1
AARS/CDC11	ENSG00000122545	AARS	YJR076C	CDC11
GLG1/ERB1	ENSG00000122692	GLG1	YMR049C	ERB1
KIF4A/YMR111C	ENSG00000122705	KIF4A	YMR111C	YMR111C
PLEKHG2/YMR317W	ENSG00000122778	PLEKHG2	YMR317W	YMR317W
PITPNM2/YPR011C	ENSG00000122912	PITPNM2	YPR011C	YPR011C
EXOC1/MF(ALPHA)1	ENSG00000122952	EXOC1	YPL187W	MF(ALPHA)1
DTX2/MRD1	ENSG00000122965	DTX2	YPR112C	MRD1
NLRC4/BBP1	ENSG00000122966	NLRC4	YPL255W	BBP1
NRCAM/DBP10	ENSG00000123064	NRCAM	YDL031W	DBP10
LAMB1/TUL1	ENSG00000123091	LAMB1	YKL034W	TUL1
SLC26A3/YEL076C-A	ENSG00000123131	SLC26A3	YEL076C-A	YEL076C-A
DLD/PET191	ENSG00000123146	DLD	YJR034W	PET191
WDR7/CDC40	ENSG00000123154	WDR7	YDR364C	CDC40
TXNL1/PCA1	ENSG00000123191	TXNL1	YBR295W	PCA1
IL5RA/TMA17	ENSG00000123240	IL5RA	YDL110C	TMA17
ITGA6/VPS66	ENSG00000123268	ITGA6	YPR139C	VPS66
RAPGEF4/GIM5	ENSG00000123349	RAPGEF4	YML094W	GIM5
ENSG00000091436/KIN28	ENSG00000123374	ENSG00000091436	YDL108W	KIN28
FH/PRC1	ENSG00000123384	FH	YMR297W	PRC1
SEL1L3/STP2	ENSG00000123411	SEL1L3	YHR006W	STP2
TF/PPM2	ENSG00000123444	TF	YOL141W	PPM2
MYO15A/ATP11	ENSG00000123472	MYO15A	YNL315C	ATP11
APOH/LGE1	ENSG00000123562	APOH	YPL055C	LGE1
NLRP1/YPT7	ENSG00000123595	NLRP1	YML001W	YPT7
ACKR6/AVT4	ENSG00000123643	ACKR6	YNL101W	AVT4
SPAG7/RRP45	ENSG00000123737	SPAG7	YDR280W	RRP45
ORC6/PFK26	ENSG00000123836	ORC6	YIL107C	PFK26
ZC3HC1/SPC29	ENSG00000123933	ZC3HC1	YPL124W	SPC29
ESR1/CKS1	ENSG00000123975	ESR1	YBR135W	CKS1
RGS17/LAP4	ENSG00000123992	RGS17	YKL103C	LAP4
ANGPT2/SPR6	ENSG00000123999	ANGPT2	YER115C	SPR6
CD200/YKL091C	ENSG00000124120	CD200	YKL091C	YKL091C
CMA1/GPI16	ENSG00000124155	CMA1	YHR188C	GPI16
PSME1/ATP15	ENSG00000124172	PSME1	YPL271W	ATP15
JPH4/ELO1	ENSG00000124181	JPH4	YJL196C	ELO1
MYH7/PUB1	ENSG00000124193	MYH7	YNL016W	PUB1
CEBPE/CSE1	ENSG00000124207	CEBPE	YGL238W	CSE1
SLC7A8/MMS2	ENSG00000124208	SLC7A8	YGL087C	MMS2
OSGEP/TEM1	ENSG00000124209	OSGEP	YML064C	TEM1
RNF31/MDM34	ENSG00000124214	RNF31	YGL219C	MDM34
SCFD1/TLG2	ENSG00000124222	SCFD1	YOL018C	TLG2
G2E3/DRS1	ENSG00000124228	G2E3	YLL008W	DRS1
HECTD1/YFR006W	ENSG00000124299	HECTD1	YFR006W	YFR006W
HNRNPC/SNC2	ENSG00000124333	HNRNPC	YOR327C	SNC2
RPGRIP1/RFU1	ENSG00000124356	RPGRIP1	YLR073C	RFU1
SUPT16H/TOS1	ENSG00000124357	SUPT16H	YBR162C	TOS1
TOX4/DOA4	ENSG00000124422	TOX4	YDR069C	DOA4
GEMIN2/CIN5	ENSG00000124469	GEMIN2	YOR028C	CIN5
TGM1/UBP8	ENSG00000124486	TGM1	YMR223W	UBP8
TINF2/SAM37	ENSG00000124491	TINF2	YMR060C	SAM37
DAZL/YHC1	ENSG00000124562	DAZL	YLR298C	YHC1
SEMA6A/TFB2	ENSG00000124570	SEMA6A	YPL122C	TFB2
TRPM7/BPT1	ENSG00000124574	TRPM7	YLL015W	BPT1
TYRO3/OST6	ENSG00000124641	TYRO3	YML019W	OST6
WDR76/CRG1	ENSG00000124713	WDR76	YHR209W	CRG1
CAPN3/MMR1	ENSG00000124731	CAPN3	YLR190W	MMR1
SNAP23/ROX1	ENSG00000124766	SNAP23	YPR065W	ROX1
PHGDH/SRL2	ENSG00000124782	PHGDH	YLR082C	SRL2
COL9A3/NUP1	ENSG00000124789	COL9A3	YOR098C	NUP1
EZR/FMP23	ENSG00000124802	EZR	YBR047W	FMP23
MYL6/MSA1	ENSG00000124813	MYL6	YOR066W	MSA1
AGO1/SPC105	ENSG00000124831	AGO1	YGL093W	SPC105
TEKT2/DSL1	ENSG00000124839	TEKT2	YNL258C	DSL1
CLSPN/CDC39	ENSG00000125107	CLSPN	YCR093W	CDC39
UNC13D/EMP70	ENSG00000125304	UNC13D	YLR083C	EMP70
DPYSL2/UPF3	ENSG00000125351	DPYSL2	YGR072W	UPF3
TGFB2/CWC24	ENSG00000125352	TGFB2	YLR323C	CWC24
NUP50/CDC3	ENSG00000125354	NUP50	YLR314C	CDC3
CDC45/GGA2	ENSG00000125447	CDC45	YHR108W	GGA2
COMT/ADY2	ENSG00000125450	COMT	YCR010C	ADY2
LRRFIP2/REB1	ENSG00000125482	LRRFIP2	YBR049C	REB1
HDAC6/ESC2	ENSG00000125618	HDAC6	YDR363W	ESC2
KRT31/NSG2	ENSG00000125629	KRT31	YNL156C	NSG2
CDC6/RPA135	ENSG00000125630	CDC6	YPR010C	RPA135
UPRT/YKL047W	ENSG00000125651	UPRT	YKL047W	YKL047W
CDC23/THO2	ENSG00000125676	CDC23	YNL139C	THO2
CBX5/PMT4	ENSG00000125734	CBX5	YJR143C	PMT4
SUCO/FMP30	ENSG00000125735	SUCO	YPL103C	FMP30
MSH2/SMD2	ENSG00000125743	MSH2	YLR275W	SMD2
MAP3K1/RTN2	ENSG00000125744	MAP3K1	YDL204W	RTN2
DHPS/SQT1	ENSG00000125746	DHPS	YIR012W	SQT1
HOOK2/RPL18A	ENSG00000125753	HOOK2	YOL120C	RPL18A
ARCN1/PDC2	ENSG00000125817	ARCN1	YDR081C	PDC2
PSMD5/YCR076C	ENSG00000125818	PSMD5	YCR076C	YCR076C
PTGS1/SMB1	ENSG00000125835	PTGS1	YER029C	SMB1
NUP188/YNL190W	ENSG00000125844	NUP188	YNL190W	YNL190W
CRAT/YDR222W	ENSG00000125845	CRAT	YDR222W	YDR222W
SH2D3C/PEX15	ENSG00000125863	SH2D3C	YOL044W	PEX15
NANS/COF1	ENSG00000125868	NANS	YLL050C	COF1
DFNB31/MUD1	ENSG00000125870	DFNB31	YBR119W	MUD1
CWF19L1/NAB6	ENSG00000125944	CWF19L1	YML117W	NAB6
SEMA4G/RTG3	ENSG00000125952	SEMA4G	YBL103C	RTG3
BTAF1/RAM1	ENSG00000125954	BTAF1	YDL090C	RAM1
IKZF5/ERV41	ENSG00000125991	IKZF5	YML067C	ERV41
BLNK/ATG11	ENSG00000126001	BLNK	YPR049C	ATG11
SORBS1/PRE1	ENSG00000126067	SORBS1	YER012W	PRE1
BAMBI/SPC98	ENSG00000126216	BAMBI	YNL126W	SPC98
IL11/YJR084W	ENSG00000126226	IL11	YJR084W	YJR084W
MYO3A/UBA2	ENSG00000126261	MYO3A	YDR390C	UBA2
WAC/DOT5	ENSG00000126432	WAC	YIL010W	DOT5
CREM/HMT1	ENSG00000126457	CREM	YBR034C	HMT1
NUBP2/SDO1	ENSG00000126524	NUBP2	YLR022C	SDO1
HIVEP1/VPS30	ENSG00000126581	HIVEP1	YPL120W	VPS30
TREM2/ECM22	ENSG00000126746	TREM2	YLR228C	ECM22
CRISP3/BUD27	ENSG00000126756	CRISP3	YFL023W	BUD27
FKBP5/WSC4	ENSG00000126759	FKBP5	YHL028W	WSC4
SRPK1/TIM22	ENSG00000126768	SRPK1	YDL217C	TIM22
BRPF3/SNT309	ENSG00000126777	BRPF3	YPR101W	SNT309
MRPS18A/URB2	ENSG00000126838	MRPS18A	YJR041C	URB2
ENSG00000096087/GEM1	ENSG00000126858	ENSG00000096087	YAL048C	GEM1
EFHC1/PBS2	ENSG00000126934	EFHC1	YJL128C	PBS2
NCR2/RNA15	ENSG00000126945	NCR2	YGL044C	RNA15
HSP90AB1/TIM8	ENSG00000126953	HSP90AB1	YJR135W-A	TIM8
MLN/CNE1	ENSG00000127022	MLN	YAL058W	CNE1
CDC5L/YLR036C	ENSG00000127124	CDC5L	YLR036C	YLR036C
ITPR3/VIP1	ENSG00000127241	ITPR3	YLR410W	VIP1
ZNF184/CHK1	ENSG00000127334	ZNF184	YBR274W	CHK1
DSP/SVF1	ENSG00000127415	DSP	YDR346C	SVF1
SIRT1/EMC1	ENSG00000127463	SIRT1	YCL045C	EMC1
HNRNPH3/SIN3	ENSG00000127511	HNRNPH3	YOL004W	SIN3
JAK2/SLY41	ENSG00000127526	JAK2	YOR307C	SLY41
IL12RB1/NUP82	ENSG00000127527	IL12RB1	YJL061W	NUP82
ABL1/SLK19	ENSG00000127603	ABL1	YOR195W	SLK19
ACOT7/RSC4	ENSG00000127616	ACOT7	YKR008W	RSC4
SH3GLB1/TUB1	ENSG00000127824	SH3GLB1	YML085C	TUB1
CDC7/EHD3	ENSG00000127884	CDC7	YDR036C	EHD3
PCSK5/SPC110	ENSG00000127914	PCSK5	YDR356W	SPC110
SCD/EIS1	ENSG00000127946	SCD	YMR031C	EIS1
TMED1/OCA1	ENSG00000127947	TMED1	YNL099C	OCA1
ABLIM1/PEX1	ENSG00000127980	ABLIM1	YKL197C	PEX1
RAB18/DUS3	ENSG00000128016	RAB18	YLR401C	DUS3
NRP1/ADE1	ENSG00000128050	NRP1	YAR015W	ADE1
PRTFDC1/ADE4	ENSG00000128059	PRTFDC1	YMR300C	ADE4
TSPAN15/TUM1	ENSG00000128309	TSPAN15	YOR251C	TUM1
MAST3/RHO5	ENSG00000128340	MAST3	YNL180C	RHO5
MZF1/KRI1	ENSG00000128585	MZF1	YNL308C	KRI1
MYO9B/JJJ3	ENSG00000128590	MYO9B	YJR097W	JJJ3
PSMD8/NMA1	ENSG00000128591	PSMD8	YLR328W	NMA1
SETD1A/YSP1	ENSG00000128595	SETD1A	YHR155W	YSP1
MAGEB2/ANP1	ENSG00000128604	MAGEB2	YEL036C	ANP1
EFNA2/MRPS12	ENSG00000128626	EFNA2	YNR036C	MRPS12
CIRBP/YHR219W	ENSG00000128641	CIRBP	YHR219W	YHR219W
ATP5D/ALG3	ENSG00000128654	ATP5D	YBL082C	ALG3
IGFALS/HAT1	ENSG00000128708	IGFALS	YPL001W	HAT1
HNRNPM/ADD66	ENSG00000128789	HNRNPM	YKL206C	ADD66
MARCH2/INO80	ENSG00000128908	MARCH2	YGL150C	INO80
NDUFB7/DAL82	ENSG00000128944	NDUFB7	YNL314W	DAL82
TECR/DUT1	ENSG00000128951	TECR	YBR252W	DUT1
TIMM13/LCP5	ENSG00000129071	TIMM13	YER127W	LCP5
CDC34/SEC26	ENSG00000129083	CDC34	YDR238C	SEC26
MTAP/PRE5	ENSG00000129084	MTAP	YMR314W	PRE5
POLR2E/ECM38	ENSG00000129103	POLR2E	YLR299W	ECM38
POLRMT/DCD1	ENSG00000129187	POLRMT	YHR144C	DCD1
HCN2/GIP4	ENSG00000129219	HCN2	YAL031C	GIP4
GADD45B/DIA2	ENSG00000129221	GADD45B	YOR080W	DIA2
MADCAM1/TRX3	ENSG00000129235	MADCAM1	YCR083W	TRX3
MKNK2/BUR2	ENSG00000129315	MKNK2	YLR226W	BUR2
ENSG00000099882/APM2	ENSG00000129354	ENSG00000099882	YHL019C	APM2
ARVCF/YNL122C	ENSG00000129451	ARVCF	YNL122C	YNL122C
RANBP1/GNP1	ENSG00000129473	RANBP1	YDR508C	GNP1
KLHL22/SEC6	ENSG00000129484	KLHL22	YIL068C	SEC6
MED15/TMT1	ENSG00000129515	MED15	YER175C	TMT1
SERPIND1/RPS26A	ENSG00000129518	SERPIND1	YGL189C	RPS26A
SNAP29/WSC3	ENSG00000129538	SNAP29	YOL105C	WSC3
CRKL/RUB1	ENSG00000129559	CRKL	YDR139C	RUB1
LZTR1/OST2	ENSG00000129562	LZTR1	YOR103C	OST2
MMP11/PAA1	ENSG00000129673	MMP11	YDR071C	PAA1
CECR2/CYK3	ENSG00000129675	CECR2	YDL117W	CYK3
SMARCB1/BRE2	ENSG00000129691	SMARCB1	YLR015W	BRE2
P2RX6/RPS4B	ENSG00000129824	P2RX6	YHR203C	RPS4B
DERL3/DPP1	ENSG00000129951	DERL3	YDR284C	DPP1
ENSG00000099964/HPA3	ENSG00000130066	ENSG00000099964	YEL066W	HPA3
BCL2L13/NOG2	ENSG00000130119	BCL2L13	YNR053C	NOG2
ENSG00000099972/ORT1	ENSG00000130158	ENSG00000099972	YOR130C	ORT1
DDT/ELF1	ENSG00000130165	DDT	YKL160W	ELF1
OSM/GTB1	ENSG00000130175	OSM	YDR221W	GTB1
CABIN1/CDC16	ENSG00000130177	CABIN1	YKL022C	CDC16
TBC1D10A/STE13	ENSG00000130226	TBC1D10A	YOR219C	STE13
SUSD2/YMR185W	ENSG00000130227	SUSD2	YMR185W	YMR185W
SF3A1/THO1	ENSG00000130254	SF3A1	YER063W	THO1
SEC14L2/YDR115W	ENSG00000130312	SEC14L2	YDR115W	YDR115W
ENSG00000100010/SOL4	ENSG00000130313	ENSG00000100010	YGR248W	SOL4
PPIL2/LSM7	ENSG00000130332	PPIL2	YNL147W	LSM7
SNRPD3/YIM1	ENSG00000130347	SNRPD3	YMR152W	YIM1
PES1/YGL185C	ENSG00000130414	PES1	YGL185C	YGL185C
MAPK1/ARC40	ENSG00000130429	MAPK1	YBR234C	ARC40
GGT1/LSM4	ENSG00000130520	GGT1	YER112W	LSM4
PPM1F/RUP1	ENSG00000130560	PPM1F	YOR138C	RUP1
TOP3B/YDL086W	ENSG00000130635	TOP3B	YDL086W	YDL086W
DGCR14/CLB3	ENSG00000130638	DGCR14	YDL155W	CLB3
CRYBB2P1/SPC97	ENSG00000130640	CRYBB2P1	YHR172W	SPC97
MFNG/ADH6	ENSG00000130684	MFNG	YMR318C	ADH6
CARD10/RPN13	ENSG00000130706	CARD10	YLR421C	RPN13
SLC25A1/ARG1	ENSG00000130707	SLC25A1	YOL058W	ARG1
ADRBK2/RRP4	ENSG00000130713	ADRBK2	YHR069C	RRP4
LGALS2/UBC12	ENSG00000130725	LGALS2	YLR306W	UBC12
GGA1/SIR3	ENSG00000130762	GGA1	YLR442C	SIR3
HIRA/FRS1	ENSG00000130764	HIRA	YLR060W	FRS1
SH3BP1/INH1	ENSG00000130770	SH3BP1	YDL181W	INH1
LGALS1/BIK1	ENSG00000130779	LGALS1	YCL029C	BIK1
HPS4/SLA2	ENSG00000130787	HPS4	YNL243W	SLA2
ENSG00000100101/RPF1	ENSG00000130810	ENSG00000100101	YHR088W	RPF1
PATZ1/TIF35	ENSG00000130811	PATZ1	YDR429C	TIF35
TRIOBP/BRE5	ENSG00000130816	TRIOBP	YNR051C	BRE5
TFIP11/OCA6	ENSG00000130829	TFIP11	YDR067C	OCA6
GCAT/YIL055C	ENSG00000130830	GCAT	YIL055C	YIL055C
ENSG00000100118/UFD2	ENSG00000130939	ENSG00000100118	YDL190C	UFD2
CRYBB1/UBA1	ENSG00000130985	CRYBB1	YKL210W	UBA1
EIF3L/CPR5	ENSG00000131013	EIF3L	YDR304C	CPR5
NHP2L1/TRS65	ENSG00000131018	NHP2L1	YGR166W	TRS65
MICALL1/ICY1	ENSG00000131023	MICALL1	YMR195W	ICY1
ENSG00000100141/AAR2	ENSG00000131043	ENSG00000100141	YBL074C	AAR2
POLR2F/ACS1	ENSG00000131069	POLR2F	YAL054C	ACS1
SOX10/COX5A	ENSG00000131143	SOX10	YNL052W	COX5A
CCDC134/KES1	ENSG00000131149	CCDC134	YPL145C	KES1
PICK1/PSF2	ENSG00000131153	PICK1	YJL072C	PSF2
TTC28/AIM13	ENSG00000131165	TTC28	YFR011C	AIM13
SLC16A8/BNA2	ENSG00000131203	SLC16A8	YJR078W	BNA2
CENPM/IRC19	ENSG00000131242	CENPM	YLL033W	IRC19
SEPT3/ATM1	ENSG00000131269	SEPT3	YMR301C	ATM1
SLC5A1/PZF1	ENSG00000131323	SLC5A1	YPR186C	PZF1
TPTEP1/IDP1	ENSG00000131370	TPTEP1	YDL066W	IDP1
DDX17/GYP6	ENSG00000131374	DDX17	YJL044C	GYP6
DMC1/RIM13	ENSG00000131375	DMC1	YMR154C	RIM13
TCF20/GRC3	ENSG00000131467	TCF20	YLL035W	GRC3
CBY1/RPL27B	ENSG00000131469	CBY1	YDR471W	RPL27B
TOMM22/MSC1	ENSG00000131470	TOMM22	YML128C	MSC1
RTDR1/VPS25	ENSG00000131475	RTDR1	YJR102C	VPS25
XBP1/MRPL51	ENSG00000131495	XBP1	YPR100W	MRPL51
FBXO7/YEL020C	ENSG00000131503	FBXO7	YEL020C	YEL020C
GTPBP1/BNI1	ENSG00000131504	GTPBP1	YNL271C	BNI1
POLDIP3/BSD2	ENSG00000131507	POLDIP3	YBR290W	BSD2
TIMP3/UBC5	ENSG00000131508	TIMP3	YDR059C	UBC5
PPP6R2/SEC8	ENSG00000131558	PPP6R2	YPR055W	SEC8
SBF1/OM45	ENSG00000131626	SBF1	YIL136W	OM45
SUN2/MRS4	ENSG00000131653	SUN2	YKR052C	MRS4
CYB5R3/DGR2	ENSG00000131725	CYB5R3	YKL121W	DGR2
DNAL4/ACO2	ENSG00000131730	DNAL4	YJL200C	ACO2
ENSG00000100262/GAL83	ENSG00000131791	ENSG00000100262	YER027C	GAL83
PACSIN2/LHP1	ENSG00000131795	PACSIN2	YDL051W	LHP1
AP1B1/PDA1	ENSG00000131828	AP1B1	YER178W	PDA1
HMGXB4/BRO1	ENSG00000131941	HMGXB4	YPL084W	BRO1
TOM1/FOL2	ENSG00000131979	TOM1	YGR267C	FOL2
NEFH/APJ1	ENSG00000132002	NEFH	YNL077W	APJ1
BIK/HMI1	ENSG00000132017	BIK	YOL095C	HMI1
HMOX1/SDS24	ENSG00000132024	HMOX1	YBR214W	SDS24
THOC5/KKQ8	ENSG00000132155	THOC5	YKL168C	KKQ8
MCM5/ERG27	ENSG00000132196	MCM5	YLR100W	ERG27
ARSA/PEP5	ENSG00000132256	ARSA	YMR231W	PEP5
TSPO/PIN2	ENSG00000132274	TSPO	YOR104W	PIN2
RASD2/BUD32	ENSG00000132275	RASD2	YGR262C	BUD32
CBX7/TNA1	ENSG00000132326	CBX7	YGR260W	TNA1
PDGFB/GSP1	ENSG00000132341	PDGFB	YLR293C	GSP1
ACR/VHS1	ENSG00000132356	ACR	YDR247W	VHS1
RPL3/SSD1	ENSG00000132357	RPL3	YDR293C	SSD1
ZMAT5/CLU1	ENSG00000132361	ZMAT5	YMR012W	CLU1
RBFOX2/INP54	ENSG00000132376	RBFOX2	YOL065C	INP54
TAB1/RFA1	ENSG00000132383	TAB1	YAR007C	RFA1
ASCC2/YCR043C	ENSG00000132424	ASCC2	YCR043C	YCR043C
MTMR3/RPL26B	ENSG00000132463	MTMR3	YGR034W	RPL26B
SMCR7L/SAS10	ENSG00000132467	SMCR7L	YDL153C	SAS10
APOL1/MEH1	ENSG00000132470	APOL1	YKR007W	MEH1
MYH9/HHT1	ENSG00000132475	MYH9	YBR010W	HHT1
SAMM50/MMF1	ENSG00000132541	SAMM50	YIL051C	MMF1
GRAP2/SWM1	ENSG00000132604	GRAP2	YDR260C	SWM1
EIF3D/PEX6	ENSG00000132612	EIF3D	YNL329C	PEX6
TNRC6B/SPO20	ENSG00000132639	TNRC6B	YMR017W	SPO20
ENSG00000100357/POL30	ENSG00000132646	ENSG00000100357	YBR088C	POL30
SGSM3/RSM23	ENSG00000132676	SGSM3	YGL129C	RSM23
IFT27/MMS4	ENSG00000132688	IFT27	YBR098W	MMS4
KIAA0930/CRC1	ENSG00000132703	KIAA0930	YOR100C	CRC1
NCF4/HCS1	ENSG00000132740	NCF4	YKL017C	HCS1
CSF2RB/DPH1	ENSG00000132768	CSF2RB	YIL103W	DPH1
SLC25A17/CHS5	ENSG00000132780	SLC25A17	YLR330W	CHS5
UPK3A/YKL133C	ENSG00000132792	UPK3A	YKL133C	YKL133C
KCTD17/PIG2	ENSG00000132825	KCTD17	YIL045W	PIG2
ST13/APL6	ENSG00000132842	ST13	YGR261C	APL6
IL2RB/PHM6	ENSG00000132912	IL2RB	YDR281C	PHM6
RBX1/MYO2	ENSG00000133026	RBX1	YOR326W	MYO2
EP300/YHR113W	ENSG00000133059	EP300	YHR113W	YHR113W
L3MBTL2/POP3	ENSG00000133069	L3MBTL2	YNL282W	POP3
RANGAP1/CLB5	ENSG00000133101	RANGAP1	YPR120C	CLB5
ZC3H7B/YDL199C	ENSG00000133105	ZC3H7B	YDL199C	YDL199C
PHF5A/TMA19	ENSG00000133112	PHF5A	YKL056C	TMA19
ACO2/CTF18	ENSG00000133119	ACO2	YMR078C	CTF18
POLR3H/SUN4	ENSG00000133216	POLR3H	YNL066W	SUN4
PMM1/MKS1	ENSG00000133246	PMM1	YNL076W	MKS1
BRD1/DUG1	ENSG00000133313	BRD1	YFR044C	DUG1
MLC1/NSA1	ENSG00000133316	MLC1	YGL111W	NSA1
HDAC10/TVP15	ENSG00000133318	HDAC10	YDR100W	TVP15
FKBP3/NUT2	ENSG00000133398	FKBP3	YPR168W	NUT2
CTSG/YNL134C	ENSG00000133424	CTSG	YNL134C	YNL134C
GZMB/LEE1	ENSG00000133606	GZMB	YPL054W	LEE1
RBM23/RAS2	ENSG00000133703	RBM23	YNL098C	RAS2
PRMT5/SXM1	ENSG00000133704	PRMT5	YDR395W	SXM1
AP4S1/CDC60	ENSG00000133706	AP4S1	YPL160W	CDC60
POLE2/INM1	ENSG00000133731	POLE2	YHR046C	INM1
SOS2/RAS1	ENSG00000133818	SOS2	YOR101W	RAS1
CDKL1/FOX2	ENSG00000133835	CDKL1	YKR009C	FOX2
NIN/RIM2	ENSG00000133884	NIN	YBR192W	RIM2
PYGL/ERG28	ENSG00000133935	PYGL	YER044C	ERG28
TRIM9/COX16	ENSG00000133983	TRIM9	YJL003W	COX16
PSMC6/MED6	ENSG00000133997	PSMC6	YHR058C	MED6
CDKN3/SUI2	ENSG00000134001	CDKN3	YJR007W	SUI2
ATP6V1D/ELP3	ENSG00000134014	ATP6V1D	YPL086C	ELP3
PIGH/CLB1	ENSG00000134057	PIGH	YGR108W	CLB1
PSMA3/SSK22	ENSG00000134072	PSMA3	YCR073C	SSK22
VTI1B/CBF1	ENSG00000134107	VTI1B	YJR060W	CBF1
TIMM9/MNL1	ENSG00000134109	TIMM9	YHR204W	MNL1
GSTZ1/AAD6	ENSG00000134152	GSTZ1	YFL056C	AAD6
AHSA1/OCA2	ENSG00000134242	AHSA1	YNL056W	OCA2
DAAM1/VTH2	ENSG00000134243	DAAM1	YJL222W	VTH2
SPTLC2/ADP1	ENSG00000134250	SPTLC2	YCR011C	ADP1
RIN3/RIB4	ENSG00000134262	RIN3	YOL143C	RIB4
SNW1/ARF2	ENSG00000134287	SNW1	YDL137W	ARF2
CHGA/AVT2	ENSG00000134294	CHGA	YEL064C	AVT2
ITPK1/SRS2	ENSG00000134313	ITPK1	YJL092W	SRS2
PPM1A/YGR130C	ENSG00000134318	PPM1A	YGR130C	YGR130C
SIX4/YLR407W	ENSG00000134352	SIX4	YLR407W	YLR407W
ASB2/CDC73	ENSG00000134371	ASB2	YLR418C	CDC73
ERH/TIM17	ENSG00000134375	ERH	YJL143W	TIM17
HIF1A/SLX5	ENSG00000134376	HIF1A	YDL013W	SLX5
SRSF5/DED81	ENSG00000134440	SRSF5	YHR019C	DED81
EIF5/NSR1	ENSG00000134453	EIF5	YGR159C	NSR1
SERPINA4/YKL105C	ENSG00000134470	SERPINA4	YKL105C	YKL105C
SLC8A3/CCL1	ENSG00000134480	SLC8A3	YPR025C	CCL1
DICER1/PGA1	ENSG00000134516	DICER1	YNL158W	PGA1
MTHFD1/YNR040W	ENSG00000134571	MTHFD1	YNR040W	YNR040W
TCL1A/SAR1	ENSG00000134594	TCL1A	YPL218W	SAR1
ZC3H14/CIN1	ENSG00000134627	ZC3H14	YOR349W	CIN1
TELO2/MPT5	ENSG00000134644	TELO2	YGL178W	MPT5
BDKRB1/NOG1	ENSG00000134697	BDKRB1	YPL093W	NOG1
GSKIP/PRP38	ENSG00000134748	GSKIP	YGR075C	PRP38
VRK1/AIM44	ENSG00000134757	VRK1	YPL158C	AIM44
PSMC1/SIP5	ENSG00000134758	PSMC1	YMR140W	SIP5
RPS6KA5/GDT1	ENSG00000134851	RPS6KA5	YBR187W	GDT1
PSMB5/YOL073C	ENSG00000134882	PSMB5	YOL073C	YOL073C
YY1/RAD2	ENSG00000134899	YY1	YGR258C	RAD2
ACIN1/TRM112	ENSG00000134909	ACIN1	YNR046W	TRM112
CCNB1IP1/STT3	ENSG00000134910	CCNB1IP1	YGL022W	STT3
TRIP11/ATF1	ENSG00000134954	TRIP11	YOR377W	ATF1
APEX1/IES2	ENSG00000134982	APEX1	YNL215W	IES2
ENSG00000100829/YGL242C	ENSG00000134996	ENSG00000100829	YGL242C	YGL242C
PABPN1/FMN1	ENSG00000135002	PABPN1	YDR236C	FMN1
EFS/PDH1	ENSG00000135046	EFS	YPR002W	PDH1
ARHGAP5/SNF3	ENSG00000135047	ARHGAP5	YDL194W	SNF3
CINP/URE2	ENSG00000135049	CINP	YNL229C	URE2
SRP54/SER1	ENSG00000135069	SRP54	YOR184W	SER1
CPNE6/RGI2	ENSG00000135090	CPNE6	YIL057C	RGI2
CHD8/MSB1	ENSG00000135148	CHD8	YOR188W	MSB1
PSMA6/ALG2	ENSG00000135218	PSMA6	YGL065C	ALG2
NFKBIA/SKY1	ENSG00000135250	NFKBIA	YMR216C	SKY1
EMC9/MTO1	ENSG00000135297	EMC9	YGL236C	MTO1
PSME2/SPO75	ENSG00000135312	PSME2	YLL005C	SPO75
BRMS1L/HSL1	ENSG00000135341	BRMS1L	YKL101W	HSL1
ENSG00000100931/PEX22	ENSG00000135363	ENSG00000100931	YAL055W	PEX22
SEC23A/PHO23	ENSG00000135365	SEC23A	YNL097C	PHO23
PNN/KRE33	ENSG00000135372	PNN	YNL132W	KRE33
RABGGTA/HLJ1	ENSG00000135392	RABGGTA	YMR161W	HLJ1
NFATC4/DGA1	ENSG00000135407	NFATC4	YOR245C	DGA1
PLTP/YOR246C	ENSG00000135437	PLTP	YOR246C	YOR246C
PCIF1/YNL305C	ENSG00000135472	PCIF1	YNL305C	YNL305C
GSS/PAN2	ENSG00000135473	GSS	YGL094C	PAN2
MMP9/NOP4	ENSG00000135486	MMP9	YPL043W	NOP4
TRPC4AP/SUL1	ENSG00000135502	TRPC4AP	YBR294W	SUL1
PYGB/YOS9	ENSG00000135506	PYGB	YDR057W	YOS9
PROCR/YFL054C	ENSG00000135517	PROCR	YFL054C	YFL054C
GINS1/SWD3	ENSG00000135541	GINS1	YBR175W	SWD3
NINL/MIM1	ENSG00000135596	NINL	YOL026C	MIM1
CD40/HSP60	ENSG00000135624	CD40	YLR259C	HSP60
UQCC/FAS1	ENSG00000135655	UQCC	YKL182W	FAS1
ZMYND8/GPX2	ENSG00000135709	ZMYND8	YBR244W	GPX2
SGK2/HPM1	ENSG00000135744	SGK2	YIL110W	HPM1
IFT52/TOK1	ENSG00000135750	IFT52	YJL093C	TOK1
MYBL2/SPT8	ENSG00000135801	MYBL2	YLR055C	SPT8
HNF4A/GLN1	ENSG00000135821	HNF4A	YPR035W	GLN1
SLA2/VAM7	ENSG00000135823	SLA2	YGL212W	VAM7
C20orf24/MAK32	ENSG00000135828	C20orf24	YCR019W	MAK32
NFATC2/PRP16	ENSG00000135829	NFATC2	YKR086W	PRP16
STK4/GPI2	ENSG00000135845	STK4	YPL076W	GPI2
PFDN4/NOP53	ENSG00000135862	PFDN4	YPL146C	NOP53
DOK5/MRPL3	ENSG00000135900	DOK5	YMR024W	MRPL3
CSTF1/YML083C	ENSG00000135903	CSTF1	YML083C	YML083C
BMP7/SYG1	ENSG00000135905	BMP7	YIL047C	SYG1
RAE1/CAJ1	ENSG00000135924	RAE1	YER048C	CAJ1
TPD52L2/CDC33	ENSG00000135930	TPD52L2	YOL139C	CDC33
DNAJC5/HYM1	ENSG00000135932	DNAJC5	YKL189W	HYM1
NELFCD/COX4	ENSG00000135940	NELFCD	YGL187C	COX4
PRPF6/VPS3	ENSG00000135966	PRPF6	YDR495C	VPS3
TUBB1/ISU2	ENSG00000136003	TUBB1	YOR226C	ISU2
PSMA7/CTK1	ENSG00000136021	PSMA7	YKL139W	CTK1
NTSR1/YGR117C	ENSG00000136040	NTSR1	YGR117C	YGR117C
MRGBP/NUR1	ENSG00000136044	MRGBP	YDL089W	NUR1
DIDO1/PWP1	ENSG00000136045	DIDO1	YLR196W	PWP1
GID8/PLB2	ENSG00000136068	GID8	YMR006C	PLB2
BIRC7/RRN7	ENSG00000136098	BIRC7	YJL025W	RRN7
ARFGAP1/VPS36	ENSG00000136100	ARFGAP1	YLR417W	VPS36
AVP/YMR086W	ENSG00000136108	AVP	YMR086W	YMR086W
COL20A1/GYL1	ENSG00000136111	COL20A1	YMR192W	GYL1
CHRNA4/QDR3	ENSG00000136141	CHRNA4	YBR043C	QDR3
EEF1A2/SAM2	ENSG00000136143	EEF1A2	YDR502C	SAM2
PTK6/YIL001W	ENSG00000136144	PTK6	YIL001W	YIL001W
GMEB2/ADE2	ENSG00000136197	GMEB2	YOR128C	ADE2
C20orf27/CDC42	ENSG00000136238	C20orf27	YLR229C	CDC42
SPEF1/SWF1	ENSG00000136247	SPEF1	YDR126W	SWF1
CDC25B/SRP68	ENSG00000136261	CDC25B	YPL243W	SRP68
ARFRP1/DOP1	ENSG00000136270	ARFRP1	YDR141C	DOP1
NDUFAF5/DBP9	ENSG00000136271	NDUFAF5	YLR276C	DBP9
TRIB3/FAU1	ENSG00000136371	TRIB3	YER183C	FAU1
RASSF2/YHR192W	ENSG00000136436	RASSF2	YHR192W	YHR192W
CSNK2A1/NMT1	ENSG00000136448	CSNK2A1	YLR195C	NMT1
ANGPT4/HTD2	ENSG00000136449	ANGPT4	YHR067W	HTD2
HM13/HRB1	ENSG00000136450	HM13	YNL004W	HRB1
SNPH/YGR021W	ENSG00000136463	SNPH	YGR021W	YGR021W
MYLK2/YPL247C	ENSG00000136485	MYLK2	YPL247C	YPL247C
SIRPB1/KTR4	ENSG00000136504	SIRPB1	YBR199W	KTR4
SEC23B/GAP1	ENSG00000136521	SEC23B	YKR039W	GAP1
FERMT1/MRPL4	ENSG00000136522	FERMT1	YLR439W	MRPL4
HAO1/YGR250C	ENSG00000136527	HAO1	YGR250C	YGR250C
PDYN/EMP47	ENSG00000136560	PDYN	YFL048C	EMP47
PLCB4/HXT3	ENSG00000136573	PLCB4	YDR345C	HXT3
MYL9/YHR020W	ENSG00000136628	MYL9	YHR020W	YHR020W
HCK/SNX3	ENSG00000136643	HCK	YOR357C	SNX3
CRNKL1/YAP1801	ENSG00000136715	CRNKL1	YHR161C	YAP1801
POFUT1/YPR174C	ENSG00000136717	POFUT1	YPR174C	YPR174C
SAMHD1/IMP4	ENSG00000136718	SAMHD1	YNL075W	IMP4
PAK7/KRE5	ENSG00000136731	PAK7	YOR336W	KRE5
KIF3B/HSE1	ENSG00000136738	KIF3B	YHL002W	HSE1
NOP56/NFS1	ENSG00000136750	NOP56	YCL017C	NFS1
IDH3B/YME1	ENSG00000136758	IDH3B	YPR024W	YME1
MAPRE1/SIS1	ENSG00000136770	MAPRE1	YNL007C	SIS1
JAG1/SSN3	ENSG00000136807	JAG1	YPL042C	SSN3
CDK5RAP1/TRX2	ENSG00000136810	CDK5RAP1	YGR209C	TRX2
SNTA1/ECM29	ENSG00000136813	SNTA1	YHL030W	ECM29
OXT/MIG2	ENSG00000136826	OXT	YGL209W	MIG2
TTI1/JSN1	ENSG00000136827	TTI1	YJR091C	JSN1
E2F1/VPS45	ENSG00000136854	E2F1	YGL095C	VPS45
RPRD1B/YPL260W	ENSG00000136861	RPRD1B	YPL260W	YPL260W
PXMP4/GAS3	ENSG00000136869	PXMP4	YMR215W	GAS3
CHMP4B/PRP4	ENSG00000136875	CHMP4B	YPR178W	PRP4
BPI/SAD1	ENSG00000136878	BPI	YFR005C	SAD1
CST3/VMA10	ENSG00000136888	CST3	YHR039C-A	VMA10
ASIP/IPI1	ENSG00000136891	ASIP	YHR085W	IPI1
CST4/PUP1	ENSG00000136930	CST4	YOR157C	PUP1
ACTR5/KEL1	ENSG00000136933	ACTR5	YHR158C	KEL1
WFDC2/RKM2	ENSG00000136937	WFDC2	YDR198C	RKM2
AHCY/PLP2	ENSG00000136940	AHCY	YOR281C	PLP2
DHX35/RPL35B	ENSG00000136942	DHX35	YDL136W	RPL35B
DNTTIP1/DFM1	ENSG00000136986	DNTTIP1	YDR411C	DFM1
MAP1LC3A/RPA49	ENSG00000137054	MAP1LC3A	YNL248C	RPA49
SYNDIG1/DOA1	ENSG00000137055	SYNDIG1	YKL213C	DOA1
PIGU/HNT3	ENSG00000137074	PIGU	YOR258W	HNT3
TNNC2/GOR1	ENSG00000137106	TNNC2	YNL274C	GOR1
APMAP/RPS6B	ENSG00000137154	APMAP	YBR181C	RPS6B
ZNF516/STB4	ENSG00000137203	ZNF516	YMR019W	STB4
USP14/POP8	ENSG00000137265	USP14	YBL018C	POP8
VAPA/PRR1	ENSG00000137275	VAPA	YKL116C	PRR1
MYOM1/BMS1	ENSG00000137312	MYOM1	YPL217C	BMS1
MYL12A/SNF5	ENSG00000137337	MYL12A	YBR289W	SNF5
CEP76/FLX1	ENSG00000137409	CEP76	YIL134W	FLX1
CEP192/RPC31	ENSG00000137478	CEP192	YNL151C	RPC31
RNMT/LDB19	ENSG00000137486	RNMT	YOR322C	LDB19
SMAD7/LAG2	ENSG00000137497	SMAD7	YOL025W	LAG2
LAMA1/FMP32	ENSG00000137500	LAMA1	YFL046W	FMP32
RNF125/SIR4	ENSG00000137501	RNF125	YDR227W	SIR4
ANKRD12/YGR015C	ENSG00000137509	ANKRD12	YGR015C	YGR015C
NOL4/MRPL10	ENSG00000137547	NOL4	YNL284C	MRPL10
POLI/TGS1	ENSG00000137574	POLI	YPL157W	TGS1
MIB1/YNR065C	ENSG00000137642	MIB1	YNR065C	YNR065C
RBBP8/BUD13	ENSG00000137656	RBBP8	YGL174W	BUD13
RIOK3/TMA20	ENSG00000137699	RIOK3	YER007C-A	TMA20
CSTF2/MRP1	ENSG00000137710	CSTF2	YDR347W	MRP1
PSMD10/VAC14	ENSG00000137713	PSMD10	YLR386W	VAC14
ATG4A/YAH1	ENSG00000137714	ATG4A	YPL252C	YAH1
TBL1X/YJL185C	ENSG00000137752	TBL1X	YJL185C	YJL185C
GPR143/MKK2	ENSG00000137764	GPR143	YPL140C	MKK2
PGRMC1/ODC2	ENSG00000137801	PGRMC1	YOR222W	ODC2
POLA1/GCR2	ENSG00000137806	POLA1	YNL199C	GCR2
MID1/RTF1	ENSG00000137815	MID1	YGL244W	RTF1
NKAP/YKR078W	ENSG00000137822	NKAP	YKR078W	YKR078W
NXT2/HHF1	ENSG00000137841	NXT2	YBR009C	HHF1
GUCY2F/BIO5	ENSG00000137842	GUCY2F	YNR056C	BIO5
ENSG00000101898/RAD59	ENSG00000137845	ENSG00000101898	YDL059C	RAD59
ALG13/SLD2	ENSG00000137872	ALG13	YKL108W	SLD2
PRPS2/RLP24	ENSG00000137876	PRPS2	YLR009W	RLP24
TLR8/COY1	ENSG00000137878	TLR8	YKL179C	COY1
AMMECR1/ALT1	ENSG00000137944	AMMECR1	YLR089C	ALT1
CHRDL1/SUA7	ENSG00000137947	CHRDL1	YPR086W	SUA7
WDR13/BET2	ENSG00000137955	WDR13	YPR176C	BET2
SUV39H1/SOR1	ENSG00000137992	SUV39H1	YJR159W	SOR1
GLRA2/IMD2	ENSG00000138029	GLRA2	YHR216W	IMD2
XIAP/PTC1	ENSG00000138032	XIAP	YDL006W	PTC1
STAG2/YGR016W	ENSG00000138035	STAG2	YGR016W	YGR016W
MCF2/PSY2	ENSG00000138041	MCF2	YNL201C	PSY2
F9/YPT1	ENSG00000138069	F9	YFL038C	YPT1
ABCD1/ARP2	ENSG00000138071	ABCD1	YDL029W	ARP2
CCDC22/MAL12	ENSG00000138079	CCDC22	YGR292W	MAL12
CACNA1F/DAS1	ENSG00000138081	CACNA1F	YJL149W	DAS1
SYP/PET309	ENSG00000138095	SYP	YLR067C	PET309
PLP2/ARP1	ENSG00000138107	PLP2	YHR129C	ARP1
BMX/MSS1	ENSG00000138175	BMX	YMR023C	MSS1
PLS3/HDA2	ENSG00000138182	PLS3	YDR295C	HDA2
NAA10/YND1	ENSG00000138185	NAA10	YER005W	YND1
RENBP/HMLALPHA1	ENSG00000138279	RENBP	YCL066W	HMLALPHA1
ELF4/TIM23	ENSG00000138297	ELF4	YNR017W	TIM23
SMARCA1/RPS24A	ENSG00000138326	SMARCA1	YER074W	RPS24A
MTMR8/ADE17	ENSG00000138363	MTMR8	YMR120C	ADE17
ASB9/KTR5	ENSG00000138378	ASB9	YNL029C	KTR5
ENSG00000102050/SRO9	ENSG00000138385	ENSG00000102050	YCL037C	SRO9
RBBP7/CPR3	ENSG00000138398	RBBP7	YML078W	CPR3
PPP1R2P9/IDP3	ENSG00000138413	PPP1R2P9	YNL009W	IDP3
KCND1/YPL014W	ENSG00000138434	KCND1	YPL014W	YPL014W
OPN1LW/YTM1	ENSG00000138442	OPN1LW	YOR272W	YTM1
FMR1/MKC7	ENSG00000138448	FMR1	YDR144C	MKC7
PIM2/YKL100C	ENSG00000138600	PIM2	YKL100C	YKL100C
SLC35A2/PTM1	ENSG00000138613	SLC35A2	YKL039W	PTM1
PQBP1/CAB3	ENSG00000138621	PQBP1	YKL088W	CAB3
PCSK1N/DSK2	ENSG00000138629	PCSK1N	YMR276W	DSK2
EMD/ALG9	ENSG00000138641	EMD	YNL219C	ALG9
TAZ/FMP25	ENSG00000138646	TAZ	YLR077W	FMP25
PGK1/PSY4	ENSG00000138669	PGK1	YBL046W	PSY4
GATA1/SEC31	ENSG00000138674	GATA1	YDL195W	SEC31
MAGT1/CSF1	ENSG00000138688	MAGT1	YLR087C	CSF1
SMS/YAR066W	ENSG00000138698	SMS	YAR066W	YAR066W
PHEX/ATP12	ENSG00000138750	PHEX	YJL180C	ATP12
UBL4A/SHS1	ENSG00000138758	UBL4A	YDL225W	SHS1
EEA1/YOR387C	ENSG00000138760	EEA1	YOR387C	YOR387C
RP2/USO1	ENSG00000138768	RP2	YDL058W	USO1
PHF16/YOR021C	ENSG00000138772	PHF16	YOR021C	YOR021C
CDK16/PPA2	ENSG00000138777	CDK16	YMR267W	PPA2
USP11/YJR141W	ENSG00000138785	USP11	YJR141W	YJR141W
PCYT1B/YEL043W	ENSG00000138795	PCYT1B	YEL043W	YEL043W
HTATSF1/NDI1	ENSG00000138796	HTATSF1	YML120C	NDI1
VGLL1/MET14	ENSG00000138801	VGLL1	YKL001C	MET14
CD40LG/SEC24	ENSG00000138802	CD40LG	YIL109C	SEC24
TIMP1/CMP2	ENSG00000138814	TIMP1	YML057W	CMP2
FGD1/COX12	ENSG00000138829	FGD1	YLR038C	COX12
PIN4/SKO1	ENSG00000138835	PIN4	YNL167C	SKO1
PORCN/ATG8	ENSG00000139112	PORCN	YBL078C	ATG8
MAGED2/LSB6	ENSG00000139178	MAGED2	YJL100W	LSB6
KLF8/YLR290C	ENSG00000139180	KLF8	YLR290C	YLR290C
SYTL4/UTR2	ENSG00000139193	SYTL4	YEL040W	UTR2
CENPI/PEX5	ENSG00000139197	CENPI	YDR244W	PEX5
DRP2/SMX3	ENSG00000139343	DRP2	YPR182W	SMX3
TAF7L/COX7	ENSG00000139372	TAF7L	YMR256C	COX7
PBDC1/BUD3	ENSG00000139436	PBDC1	YCL014W	BUD3
ENSG00000102391/YSR3	ENSG00000139496	ENSG00000102391	YKR053C	YSR3
ARMCX3/YJR107W	ENSG00000139567	ARMCX3	YJR107W	YJR107W
HTR2A/RPS8A	ENSG00000139610	HTR2A	YBL072C	RPS8A
NDFIP2/SWI3	ENSG00000139613	NDFIP2	YJL176C	SWI3
TNFSF13B/MED8	ENSG00000139636	TNFSF13B	YBR193C	MED8
MLNR/YER156C	ENSG00000139637	MLNR	YER156C	YER156C
CAB39L/YJL068C	ENSG00000139684	CAB39L	YJL068C	YJL068C
KLF5/VPS33	ENSG00000139719	KLF5	YLR396C	VPS33
STK24/TMA22	ENSG00000139726	STK24	YJR014W	TMA22
ACP5/FRE6	ENSG00000139908	ACP5	YLL051C	FRE6
DNAJC3/RTN1	ENSG00000139970	DNAJC3	YDR233C	RTN1
UGGT2/YNL035C	ENSG00000140006	UGGT2	YNL035C	YNL035C
ARHGEF7/PRY1	ENSG00000140092	ARHGEF7	YJL079C	PRY1
FGF9/WRS1	ENSG00000140105	FGF9	YOL097C	WRS1
SGCG/UGA4	ENSG00000140199	SGCG	YDL210W	UGA4
PARP4/QRI5	ENSG00000140262	PARP4	YLR204W	QRI5
SUPT20H/XYL2	ENSG00000140263	SUPT20H	YLR070C	XYL2
MRPS31/YDL085C-A	ENSG00000140264	MRPS31	YDL085C-A	YDL085C-A
KPNA3/ECM25	ENSG00000140299	KPNA3	YJL201W	ECM25
FLT1/TOA2	ENSG00000140307	FLT1	YKL058W	TOA2
RGCC/SRP14	ENSG00000140319	RGCC	YDL092W	SRP14
VWA8/DSE1	ENSG00000140332	VWA8	YER124C	DSE1
DGKH/BUD14	ENSG00000140368	DGKH	YAR014C	BUD14
KATNAL1/AIM45	ENSG00000140374	KATNAL1	YPR004C	AIM45
INTS6/SML1	ENSG00000140382	INTS6	YML058W	SML1
TSC22D1/ARG7	ENSG00000140386	TSC22D1	YMR062C	ARG7
CLN5/YGR079W	ENSG00000140391	CLN5	YGR079W	YGR079W
OLFM4/TUP1	ENSG00000140395	OLFM4	YCR084C	TUP1
MSLN/AMS1	ENSG00000140400	MSLN	YGL156W	AMS1
TRADD/NNF2	ENSG00000140416	TRADD	YGR089W	NNF2
HSF4/STE20	ENSG00000140443	HSF4	YHL007C	STE20
CORO1A/DIT2	ENSG00000140459	CORO1A	YDR402C	DIT2
MAPK3/RAD16	ENSG00000140464	MAPK3	YBR114W	RAD16
PHKB/ERG11	ENSG00000140465	PHKB	YHR007C	ERG11
NUTF2/YSP3	ENSG00000140479	NUTF2	YOR003W	YSP3
NUP93/HOC1	ENSG00000140481	NUP93	YJR075W	HOC1
CENPT/SSP2	ENSG00000140488	CENPT	YOR242C	SSP2
TSNAXIP1/CSR1	ENSG00000140522	TSNAXIP1	YLR380W	CSR1
NFAT5/YMR210W	ENSG00000140526	NFAT5	YMR210W	YMR210W
N4BP1/KIP2	ENSG00000140538	N4BP1	YPL155C	KIP2
CBLN1/LST7	ENSG00000140543	CBLN1	YGR057C	LST7
ARL2BP/OYE3	ENSG00000140564	ARL2BP	YPL171C	OYE3
ZNF423/IRA1	ENSG00000140575	ZNF423	YBR140C	IRA1
CCL22/YJR120W	ENSG00000140678	CCL22	YJR120W	YJR120W
CCL17/HUA1	ENSG00000140682	CCL17	YGR268C	HUA1
CTCF/YGR122W	ENSG00000140694	CTCF	YGR122W	YGR122W
ACD/QCR2	ENSG00000140740	ACD	YPR191W	QCR2
POLR2C/ECM16	ENSG00000140829	POLR2C	YMR128W	ECM16
PARD6A/GRX4	ENSG00000140830	PARD6A	YER174C	GRX4
ZNF821/VIK1	ENSG00000140859	ZNF821	YPL253C	VIK1
MMP15/RRT12	ENSG00000140943	MMP15	YCR045C	RRT12
USB1/CDC15	ENSG00000140992	USB1	YAR019C	CDC15
CCDC113/YDR333C	ENSG00000141002	CCDC113	YDR333C	YDR333C
NME3/MCD4	ENSG00000141012	NME3	YKL165C	MCD4
PSMD7/REC107	ENSG00000141013	PSMD7	YJR021C	REC107
VAC14/ECM11	ENSG00000141027	VAC14	YDR446W	ECM11
TANGO6/SSH4	ENSG00000141084	TANGO6	YKL124W	SSH4
COG4/PRS3	ENSG00000141127	COG4	YHL011C	PRS3
PLA2G15/DBP6	ENSG00000141141	PLA2G15	YNR038W	DBP6
[truncated: 1,343 more rows]
