# Supplementary material for: Scope and limitations of yeast as a model organism for studying human tissue-specific pathways
Source: BMC Syst Biol. 2015 Dec 29;9:96. doi: 10.1186/s12918-015-0253-0 (PMC4696342; doi:10.1186/s12918-015-0253-0)
Supplement: Additional file 1 — Network alignments. Compressed (*.zip) file containing individual tissue-specific alignments. (ZIP 5181 Kb) [file 12918_2015_253_MOESM1_ESM.zip › alignments/Colorectal Adenocarcinoma_AlignGraph_nodes.tsv]

ID	Human_EnsemblGeneID	Human_Symbol	Yeast_EnsemblGeneID	Yeast_Symbol
TSPAN6/DPM1	ENSG00000000419	TSPAN6	YPR183W	DPM1
DPM1/GSH1	ENSG00000001084	DPM1	YJL101C	GSH1
SCYL3/HAP2	ENSG00000001167	SCYL3	YGL237C	HAP2
FGR/RAD59	ENSG00000002016	FGR	YDL059C	RAD59
CFH/PPN1	ENSG00000002726	CFH	YDR452W	PPN1
GCLC/HUL4	ENSG00000002746	GCLC	YJR036C	HUL4
NFYA/WHI5	ENSG00000002822	NFYA	YOR083W	WHI5
SEMA3F/CTR1	ENSG00000003147	SEMA3F	YPR124W	CTR1
CFTR/GIS4	ENSG00000003402	CFTR	YML006C	GIS4
KRIT1/CSM4	ENSG00000004059	KRIT1	YPL200W	CSM4
RAD52/FEN1	ENSG00000004399	RAD52	YCR034W	FEN1
BAD/ADK1	ENSG00000004455	BAD	YDR226W	ADK1
CD99/CPR7	ENSG00000004478	CD99	YJR032W	CPR7
AOC1/ACP1	ENSG00000004779	AOC1	YKL192C	ACP1
HECW1/PKP2	ENSG00000004799	HECW1	YGL059W	PKP2
MAD1L1/YGR201C	ENSG00000004838	MAD1L1	YGR201C	YGR201C
LASP1/YDR307W	ENSG00000004866	LASP1	YDR307W	YDR307W
M6PR/CDC27	ENSG00000004897	M6PR	YBL084C	CDC27
ICA1/FCY2	ENSG00000004948	ICA1	YER056C	FCY2
ALS2/CYC3	ENSG00000004961	ALS2	YAL039C	CYC3
CASP10/NAM7	ENSG00000005007	CASP10	YMR080C	NAM7
CFLAR/DNL4	ENSG00000005156	CFLAR	YOR005C	DNL4
TFPI/PET112	ENSG00000005175	TFPI	YBL080C	PET112
RBM5/ERV15	ENSG00000005189	RBM5	YBR210W	ERV15
MTMR7/AGA1	ENSG00000005243	MTMR7	YNR044W	AGA1
ARF5/PST2	ENSG00000005302	ARF5	YDR032C	PST2
POLDIP2/BDF2	ENSG00000005339	POLDIP2	YDL070W	BDF2
PLXND1/SIA1	ENSG00000005421	PLXND1	YOR137C	SIA1
AK2/LOC1	ENSG00000005700	AK2	YFR001W	LOC1
CD38/COQ4	ENSG00000005884	CD38	YDR204W	COQ4
FKBP4/YDR352W	ENSG00000005893	FKBP4	YDR352W	YDR352W
KDM1A/PGC1	ENSG00000006007	KDM1A	YPL206C	PGC1
CAMKK1/APL1	ENSG00000006125	CAMKK1	YJR005W	APL1
RECQL/ADH7	ENSG00000006194	RECQL	YCR105W	ADH7
HSPB6/GRX6	ENSG00000006468	HSPB6	YDL010W	GRX6
ARHGAP33/LCB5	ENSG00000006530	ARHGAP33	YLR260W	LCB5
NDUFAB1/DBF4	ENSG00000006634	NDUFAB1	YDR052C	DBF4
PDK4/YMR010W	ENSG00000006704	PDK4	YMR010W	YMR010W
ZMYND10/VPS41	ENSG00000006715	ZMYND10	YDR080W	VPS41
ST7/TRZ1	ENSG00000006744	ST7	YKR079C	TRZ1
CDC27/TID3	ENSG00000006788	CDC27	YIL144W	TID3
SLC4A1/PAC1	ENSG00000007168	SLC4A1	YOR269W	PAC1
CALCR/MET10	ENSG00000007171	CALCR	YFR030W	MET10
HCCS/HXK2	ENSG00000007174	HCCS	YGL253W	HXK2
DVL2/TRS33	ENSG00000007255	DVL2	YOR115C	TRS33
UPF1/SRL1	ENSG00000007372	UPF1	YOR247W	SRL1
SKAP2/GPI1	ENSG00000007541	SKAP2	YGR216C	GPI1
SLC25A5/FRE7	ENSG00000007952	SLC25A5	YOL152W	FRE7
CCDC109B/ATG1	ENSG00000008118	CCDC109B	YGL180W	ATG1
HOXA11/UTR1	ENSG00000008130	HOXA11	YJR049C	UTR1
POLR2J/YDL176W	ENSG00000008277	POLR2J	YDL176W	YDL176W
DHX33/DTR1	ENSG00000008282	DHX33	YBR180W	DTR1
MEOX1/CNL1	ENSG00000008294	MEOX1	YDR357C	CNL1
LIG3/NSE5	ENSG00000008300	LIG3	YML023C	NSE5
RPAP3/PHR1	ENSG00000008405	RPAP3	YOR386W	PHR1
ENSG00000005189/PHO3	ENSG00000008710	ENSG00000005189	YBR092C	PHO3
CIAPIN1/RPS20	ENSG00000008988	CIAPIN1	YHL015W	RPS20
FAM214B/YBL055C	ENSG00000009335	FAM214B	YBL055C	YBL055C
COPZ2/PHD1	ENSG00000009950	COPZ2	YKL043W	PHD1
PRKAR2B/RSC2	ENSG00000009954	PRKAR2B	YLR357W	RSC2
MSL3/MSC7	ENSG00000010030	MSL3	YHR039C	MSC7
CREBBP/SPE4	ENSG00000010165	CREBBP	YLR146C	SPE4
BZRAP1/COR1	ENSG00000010256	BZRAP1	YBL045C	COR1
MPO/YCS4	ENSG00000010292	MPO	YLR272C	YCS4
PON1/NUD1	ENSG00000010322	PON1	YOR373W	NUD1
GCFC2/KIN1	ENSG00000010810	GCFC2	YDR122W	KIN1
ABCB4/NDD1	ENSG00000010818	ABCB4	YOR372C	NDD1
SOX8/RDS2	ENSG00000011007	SOX8	YPL133C	RDS2
IBTK/YNK1	ENSG00000011052	IBTK	YKL067W	YNK1
MYCBP2/ICT1	ENSG00000011198	MYCBP2	YLR099C	ICT1
FBXL3/UTP18	ENSG00000011260	FBXL3	YJL069C	UTP18
ITGAL/DCR2	ENSG00000011275	ITGAL	YLR361C	DCR2
PDK2/PIK1	ENSG00000011405	PDK2	YNL267W	PIK1
ITGA3/SKG3	ENSG00000011426	ITGA3	YLR187W	SKG3
LAMP2/GYP5	ENSG00000011454	LAMP2	YPL249C	GYP5
GGNBP2/PPH21	ENSG00000011485	GGNBP2	YDL134C	PPH21
ITGA2B/TFB3	ENSG00000012048	ITGA2B	YDR460W	TFB3
GDE1/RAD10	ENSG00000012061	GDE1	YML095C	RAD10
C19orf60/NUP57	ENSG00000012822	C19orf60	YGR119C	NUP57
CRLF1/RPT3	ENSG00000013275	CRLF1	YDR394W	RPT3
MAP3K14/KNS1	ENSG00000013441	MAP3K14	YLL019C	KNS1
ABCC8/RET1	ENSG00000013503	ABCC8	YOR207C	RET1
CCL18/NGL2	ENSG00000013523	CCL18	YMR285C	NGL2
CCL3/YAL064C-A	ENSG00000013810	CCL3	YAL064C-A	YAL064C-A
SYNRG/POL12	ENSG00000014138	SYNRG	YBL035C	POL12
CACNG3/PMT6	ENSG00000014216	CACNG3	YGR199W	PMT6
TMEM132A/MDH3	ENSG00000014641	TMEM132A	YDL078C	MDH3
AP2B1/MMT1	ENSG00000014824	AP2B1	YMR177W	MMT1
TAC1/BRX1	ENSG00000015171	TAC1	YOL077C	BRX1
ZNF263/LAS17	ENSG00000015285	ZNF263	YOR181W	LAS17
CX3CL1/GPG1	ENSG00000015413	CX3CL1	YGL121C	GPG1
SPATA20/MPP6	ENSG00000015479	SPATA20	YNR024W	MPP6
CACNA1G/BPL1	ENSG00000015592	CACNA1G	YDL141W	BPL1
TNFRSF12A/PMR1	ENSG00000017260	TNFRSF12A	YGL167C	PMR1
MAP3K9/YMR027W	ENSG00000017797	MAP3K9	YMR027W	YMR027W
RALA/DLD1	ENSG00000018510	RALA	YDL174C	DLD1
BAIAP2L1/EMW1	ENSG00000018699	BAIAP2L1	YNL313C	EMW1
ETV1/YCR087C-A	ENSG00000020256	ETV1	YCR087C-A	YCR087C-A
AGK/MRE11	ENSG00000020922	AGK	YMR224C	MRE11
CCL26/SEN1	ENSG00000021776	CCL26	YLR430W	SEN1
FARP2/CPA1	ENSG00000021826	FARP2	YOR303W	CPA1
USH1C/DEG1	ENSG00000022267	USH1C	YFL001W	DEG1
DBF4/MAG2	ENSG00000022840	DBF4	YLR427W	MAG2
TBXA2R/PFA4	ENSG00000023041	TBXA2R	YOL003C	PFA4
IFRD1/ASI3	ENSG00000023445	IFRD1	YNL008C	ASI3
GTF2IRD1/GRX2	ENSG00000023572	GTF2IRD1	YDR513W	GRX2
PAF1/ERB1	ENSG00000023734	PAF1	YMR049C	ERB1
VPS41/YDL124W	ENSG00000023909	VPS41	YDL124W	YDL124W
ARHGAP44/UBR1	ENSG00000024048	ARHGAP44	YGR184C	UBR1
ELAC2/PAN1	ENSG00000024422	ELAC2	YIR006C	PAN1
SCIN/GTR2	ENSG00000025039	SCIN	YGR163W	GTR2
MYH13/FAF1	ENSG00000025293	MYH13	YIL019W	FAF1
ADIPOR2/GAL80	ENSG00000025434	ADIPOR2	YML051W	GAL80
UPP2/CNS1	ENSG00000025772	UPP2	YBR155W	CNS1
MARK4/JJJ3	ENSG00000025796	MARK4	YJR097W	JJJ3
PAFAH1B1/SRP1	ENSG00000025800	PAFAH1B1	YNL189W	SRP1
NOS2/KEL1	ENSG00000026025	NOS2	YHR158C	KEL1
DNAH9/RAD3	ENSG00000026036	DNAH9	YER171W	RAD3
GAS7/YCR023C	ENSG00000026103	GAS7	YCR023C	YCR023C
TRAPPC6A/YBR096W	ENSG00000026508	TRAPPC6A	YBR096W	YBR096W
MATK/OCT1	ENSG00000027001	MATK	YKL134C	OCT1
CD79B/PEX25	ENSG00000028203	CD79B	YPL112C	PEX25
SCN4A/VPS5	ENSG00000028528	SCN4A	YOR069W	VPS5
PAX6/AVO2	ENSG00000029534	PAX6	YMR068W	AVO2
RHBDF1/DSE3	ENSG00000029639	RHBDF1	YOR264W	DSE3
LUC7L/YHR078W	ENSG00000029725	LUC7L	YHR078W	YHR078W
BAIAP3/SES1	ENSG00000031698	BAIAP3	YDR023W	SES1
PIGQ/WTM2	ENSG00000032389	PIGQ	YOR229W	WTM2
TEAD3/NDT80	ENSG00000032742	TEAD3	YHR124W	NDT80
SELE/ARB1	ENSG00000033050	SELE	YER036C	ARB1
DNAJC11/VPH1	ENSG00000033627	DNAJC11	YOR270C	VPH1
MYLIP/NFI1	ENSG00000033800	MYLIP	YOR156C	NFI1
NOX1/BOR1	ENSG00000033867	NOX1	YNL275W	BOR1
E2F2/PKH3	ENSG00000034152	E2F2	YDR466W	PKH3
PSMB1/ADE12	ENSG00000035687	PSMB1	YNL220W	ADE12
SYN1/RFC1	ENSG00000035928	SYN1	YOR217W	RFC1
JARID2/RTT101	ENSG00000036257	JARID2	YJL047C	RTT101
CAMK1G/UBP5	ENSG00000036672	CAMK1G	YER144C	UBP5
CDK11A/NCL1	ENSG00000037474	CDK11A	YBL024W	NCL1
NADK/MDS3	ENSG00000037637	NADK	YGL197W	MDS3
TFAP2B/MRI1	ENSG00000037757	TFAP2B	YPR118W	MRI1
CYTH3/TRM8	ENSG00000037897	CYTH3	YDL201W	TRM8
ADAM22/YNL193W	ENSG00000038382	ADAM22	YNL193W	YNL193W
SYPL1/YLR413W	ENSG00000038427	SYPL1	YLR413W	YLR413W
SPAG9/MTR4	ENSG00000039123	SPAG9	YJL050W	MTR4
CELSR3/PRE9	ENSG00000041357	CELSR3	YGR135W	PRE9
MGST1/LSG1	ENSG00000041802	MGST1	YGL099W	LSG1
CRY1/TDP1	ENSG00000042088	CRY1	YBR223C	TDP1
NFIX/MFB1	ENSG00000042429	NFIX	YDR219C	MFB1
MMP25/TSR2	ENSG00000042493	MMP25	YLR435W	TSR2
IL32/APS2	ENSG00000042753	IL32	YJR058C	APS2
PKD1/FHN1	ENSG00000042832	PKD1	YGR131W	FHN1
MAPK8IP2/DCN1	ENSG00000043093	MAPK8IP2	YLR128W	DCN1
MED24/RDL1	ENSG00000043143	MED24	YOR285W	RDL1
SEC62/SCM3	ENSG00000044115	SEC62	YDL139C	SCM3
RPS20/YJR030C	ENSG00000044446	RPS20	YJR030C	YJR030C
CSDE1/IML1	ENSG00000046889	CSDE1	YJR138W	IML1
UBE3C/SOF1	ENSG00000047056	UBE3C	YLL011W	SOF1
REV3L/URA8	ENSG00000047230	REV3L	YJR103W	URA8
PAX7/VMA13	ENSG00000047249	PAX7	YPR036W	VMA13
MASP2/MLP1	ENSG00000047410	MASP2	YKR095W	MLP1
TRAF3IP3/RPO41	ENSG00000047579	TRAF3IP3	YFL036W	RPO41
POMT2/CSG2	ENSG00000047936	POMT2	YBR036C	CSG2
VTA1/RNR4	ENSG00000048392	VTA1	YGR180C	RNR4
MLXIPL/RSM10	ENSG00000048544	MLXIPL	YDR041W	RSM10
BAZ1B/RBS1	ENSG00000048991	BAZ1B	YDL189W	RBS1
RANBP9/NYV1	ENSG00000049245	RANBP9	YLR093C	NYV1
ETV7/RFC3	ENSG00000049541	ETV7	YNL290W	RFC3
SPRTN/RSP5	ENSG00000049759	SPRTN	YER125W	RSP5
METTL13/WBP1	ENSG00000049860	METTL13	YEL002C	WBP1
ZNF207/PIP2	ENSG00000050327	ZNF207	YOR363C	PIP2
UQCRC1/YLR257W	ENSG00000050405	UQCRC1	YLR257W	YLR257W
CD9/MRK1	ENSG00000050748	CD9	YDL079C	MRK1
NCAPD2/PER33	ENSG00000051108	NCAPD2	YLR064W	PER33
IFFO1/RAD51	ENSG00000051180	IFFO1	YER095W	RAD51
GIPR/HFM1	ENSG00000051341	GIPR	YGL251C	HFM1
NISCH/STT4	ENSG00000051382	NISCH	YLR305C	STT4
STAB1/NAN1	ENSG00000051596	STAB1	YPL126W	NAN1
FUZ/BUD3	ENSG00000052126	FUZ	YCL014W	BUD3
PRSS3/TAF3	ENSG00000052723	PRSS3	YPL011C	TAF3
CD4/RRP12	ENSG00000052749	CD4	YPL012W	RRP12
LRRC23/ERG25	ENSG00000052802	LRRC23	YGR060W	ERG25
BTK/APD1	ENSG00000052841	BTK	YBR151W	APD1
HFE/SOD2	ENSG00000053254	HFE	YHR008C	SOD2
SCMH1/AAD10	ENSG00000053371	SCMH1	YJR155W	AAD10
FYN/MRT4	ENSG00000053372	FYN	YKL009W	MRT4
HIVEP2/USE1	ENSG00000053501	HIVEP2	YGL098W	USE1
TCEB3/HO	ENSG00000053747	TCEB3	YDL227C	HO
LYPLA2/BET3	ENSG00000054116	LYPLA2	YKR068C	BET3
NME2/FKH2	ENSG00000054598	NME2	YNL068C	FKH2
APBA3/YFR039C	ENSG00000054654	APBA3	YFR039C	YFR039C
MKS1/CDC53	ENSG00000055130	MKS1	YDL132W	CDC53
ABHD5/PEX11	ENSG00000055163	ABHD5	YOL147C	PEX11
KAL1/HSL1	ENSG00000055332	KAL1	YKL101W	HSL1
AKAP8L/SPP1	ENSG00000055609	AKAP8L	YPL138C	SPP1
UTP18/PUF3	ENSG00000055917	UTP18	YLL013C	PUF3
RNF216/FMP10	ENSG00000055955	RNF216	YER182W	FMP10
TTC19/YDR114C	ENSG00000056558	TTC19	YDR114C	YDR114C
PTBP1/GLG2	ENSG00000056998	PTBP1	YJL137C	GLG2
DPF1/GDI1	ENSG00000057608	DPF1	YER136W	GDI1
SYT7/ATG5	ENSG00000057663	SYT7	YPL149W	ATG5
PIK3C2A/ERG11	ENSG00000058056	PIK3C2A	YHR007C	ERG11
PLAUR/SEC61	ENSG00000058262	PLAUR	YLR378C	SEC61
ANLN/DIN7	ENSG00000058404	ANLN	YDR263C	DIN7
WIZ/RPC37	ENSG00000058600	WIZ	YKR025W	RPC37
RABGAP1/PMC1	ENSG00000058668	RABGAP1	YGL006W	PMC1
DCN/TIS11	ENSG00000059145	DCN	YLR136C	TIS11
PPP5C/PRO2	ENSG00000059573	PPP5C	YOR323C	PRO2
MAP4K3/XDJ1	ENSG00000059769	MAP4K3	YLR090W	XDJ1
ZBTB32/PSR2	ENSG00000060069	ZBTB32	YLR019W	PSR2
TYROBP/YLR312C	ENSG00000060237	TYROBP	YLR312C	YLR312C
GABRA3/CDC13	ENSG00000060558	GABRA3	YDL220C	CDC13
BRCA1/RRP9	ENSG00000060688	BRCA1	YPR137W	RRP9
ERCC1/FMP37	ENSG00000060762	ERCC1	YGL080W	FMP37
CD22/POT1	ENSG00000060971	CD22	YIL160C	POT1
SEMA3B/SDH4	ENSG00000061794	SEMA3B	YDR178W	SDH4
MBTPS2/FRK1	ENSG00000061938	MBTPS2	YPL141C	FRK1
LTF/NIT2	ENSG00000062038	LTF	YJL126W	NIT2
NR1H4/RSN1	ENSG00000062598	NR1H4	YMR266W	RSN1
ALOX5/POL1	ENSG00000062822	ALOX5	YNL102W	POL1
CALCOCO1/RPL18B	ENSG00000063177	CALCOCO1	YNL301C	RPL18B
UBR7/NOP13	ENSG00000063244	UBR7	YNL175C	NOP13
MAP4K5/ENT2	ENSG00000063245	MAP4K5	YLR206W	ENT2
EHD3/YIL165C	ENSG00000063438	EHD3	YIL165C	YIL165C
PSMC4/GLO2	ENSG00000063854	PSMC4	YDR272W	GLO2
CLDN11/TAF2	ENSG00000064313	CLDN11	YCR042C	TAF2
MVP/MTR10	ENSG00000064419	MVP	YOR160W	MTR10
NUB1/SWI6	ENSG00000064490	NUB1	YLR182W	SWI6
CLK1/YLR271W	ENSG00000064607	CLK1	YLR271W	YLR271W
ENSG00000013455/YBR235W	ENSG00000064651	ENSG00000013455	YBR235W	YBR235W
POLR3B/YIG1	ENSG00000064666	POLR3B	YPL201C	YIG1
ANGEL1/RRP3	ENSG00000064703	ANGEL1	YHR065C	RRP3
RNF14/PMS1	ENSG00000064933	RNF14	YNL082W	PMS1
DDX11/HMO1	ENSG00000064961	DDX11	YDR174W	HMO1
CD6/NTG2	ENSG00000065057	CD6	YOL043C	NTG2
TACC3/GPA1	ENSG00000065135	TACC3	YHR005C	GPA1
UFL1/PSE1	ENSG00000065150	UFL1	YMR308C	PSE1
POLA2/CAR2	ENSG00000065154	POLA2	YLR438W	CAR2
CAPN1/UTP4	ENSG00000065183	CAPN1	YDR324C	UTP4
ACPP/RCK2	ENSG00000065243	ACPP	YLR248W	RCK2
MDH1/LAC1	ENSG00000065308	MDH1	YKL008C	LAC1
SLC30A9/MCM10	ENSG00000065328	SLC30A9	YIL150C	MCM10
MTMR11/EFT1	ENSG00000065357	MTMR11	YOR133W	EFT1
CCDC88C/RIM11	ENSG00000065361	CCDC88C	YMR139W	RIM11
YAF2/SLM5	ENSG00000065427	YAF2	YCR024C	SLM5
ZMYND11/CUS2	ENSG00000065526	ZMYND11	YNL286W	CUS2
WAS/RLP7	ENSG00000065559	WAS	YNL002C	RLP7
DPEP1/ISR1	ENSG00000065613	DPEP1	YPR106W	ISR1
BID/ARK1	ENSG00000065675	BID	YNL020C	ARK1
MATR3/UTP21	ENSG00000065717	MATR3	YLR409C	UTP21
RGPD5/VAC7	ENSG00000065809	RGPD5	YNL054W	VAC7
STMN4/MAE1	ENSG00000065833	STMN4	YKL029C	MAE1
NUDCD3/GYP1	ENSG00000065882	NUDCD3	YOR070C	GYP1
ISL1/YPL245W	ENSG00000065883	ISL1	YPL245W	YPL245W
IL20RA/FHL1	ENSG00000065970	IL20RA	YPR104C	FHL1
CLCA1/PDE2	ENSG00000065989	CLCA1	YOR360C	PDE2
ATP2C1/RTS1	ENSG00000066027	ATP2C1	YOR014W	RTS1
SRCIN1/HRP1	ENSG00000066044	SRCIN1	YOL123W	HRP1
IGF1/SNF12	ENSG00000066117	IGF1	YNR023W	SNF12
RALBP1/RPH1	ENSG00000066135	RALBP1	YER169W	RPH1
RUFY3/HAP5	ENSG00000066136	RUFY3	YOR358W	HAP5
CNTN1/SNX41	ENSG00000066294	CNTN1	YDR425W	SNX41
WWTR1/FOB1	ENSG00000066422	WWTR1	YDR110W	FOB1
AGPS/ENT1	ENSG00000066427	AGPS	YDL161W	ENT1
ATP1A2/YPL260W	ENSG00000066455	ATP1A2	YPL260W	YPL260W
TTC27/DUO1	ENSG00000066629	TTC27	YGL061C	DUO1
MARCO/SEC7	ENSG00000066777	MARCO	YDR170C	SEC7
SYT13/HEM15	ENSG00000066926	SYT13	YOR176W	HEM15
SNAI2/RGM1	ENSG00000067082	SNAI2	YMR182C	RGM1
CD74/MAM33	ENSG00000067113	CD74	YIL070C	MAM33
HGF/ILM1	ENSG00000067167	HGF	YJR118C	ILM1
ZRANB1/FMP30	ENSG00000067177	ZRANB1	YPL103C	FMP30
NCDN/GIS2	ENSG00000067182	NCDN	YNL255C	GIS2
ZFP64/EEB1	ENSG00000067191	ZFP64	YPL095C	EEB1
MNAT1/CDC19	ENSG00000067225	MNAT1	YAL038W	CDC19
SAMD4A/FCF2	ENSG00000067334	SAMD4A	YLR051C	FCF2
RUNX3/RHO1	ENSG00000067560	RUNX3	YPR165W	RHO1
MRE11A/TCB3	ENSG00000067715	MRE11A	YML072C	TCB3
PLEKHB1/PKP1	ENSG00000067992	PLEKHB1	YIL042C	PKP1
SERPINB1/HOS3	ENSG00000068024	SERPINB1	YPL116W	HOS3
SPAST/PHO4	ENSG00000068323	SPAST	YFR034C	PHO4
ENSG00000021602/FAA1	ENSG00000068366	ENSG00000021602	YOR317W	FAA1
NRXN3/SPP2	ENSG00000068394	NRXN3	YOR148C	SPP2
AQR/SPB1	ENSG00000068438	AQR	YCL054W	SPB1
CPS1/RPO31	ENSG00000068654	CPS1	YOR116C	RPO31
C8B/KCS1	ENSG00000068745	C8B	YDR017C	KCS1
FHL1/PEP1	ENSG00000068784	FHL1	YBL017C	PEP1
RTFDC1/KRE28	ENSG00000068793	RTFDC1	YDR532C	KRE28
GABRA1/HST2	ENSG00000068903	GABRA1	YPL015C	HST2
NLRP2/GLT1	ENSG00000069248	NLRP2	YDL171C	GLT1
RNF10/VPS35	ENSG00000069329	RNF10	YJL154C	VPS35
ZDHHC6/YDJ1	ENSG00000069345	ZDHHC6	YNL064C	YDJ1
RNH1/NFT1	ENSG00000069431	RNH1	YKR103W	NFT1
NDUFS1/BIT61	ENSG00000069667	NDUFS1	YJL058C	BIT61
RB1CC1/CDD1	ENSG00000069764	RB1CC1	YLR245C	CDD1
ERP44/REF2	ENSG00000069849	ERP44	YDR195W	REF2
ALAS1/HUL5	ENSG00000069869	ALAS1	YGL141W	HUL5
BIRC3/LST8	ENSG00000069966	BIRC3	YNL006W	LST8
AKAP11/SAR1	ENSG00000069974	AKAP11	YPL218W	SAR1
GLRX2/UFD1	ENSG00000070010	GLRX2	YGR048W	UFD1
SNAPC1/IKI3	ENSG00000070061	SNAPC1	YLR384C	IKI3
STRAP/SSP120	ENSG00000070081	STRAP	YLR250W	SSP120
ABCC2/PFY1	ENSG00000070087	ABCC2	YOR122C	PFY1
DEF6/UIP3	ENSG00000070159	DEF6	YAR027W	UIP3
PLEKHO1/NIC96	ENSG00000070182	PLEKHO1	YFR002W	NIC96
GCLM/ERO1	ENSG00000070371	GCLM	YML130C	ERO1
UBR2/AIM38	ENSG00000070423	UBR2	YNR018W	AIM38
EHD2/CBF1	ENSG00000070444	EHD2	YJR060W	CBF1
RRAGD/POL4	ENSG00000070501	RRAGD	YCR014C	POL4
HSF2/HSV2	ENSG00000070540	HSF2	YGR223C	HSV2
PHF20/ASN1	ENSG00000070669	PHF20	YPR145W	ASN1
NR1H3/KAR2	ENSG00000070718	NR1H3	YJL034W	KAR2
NCAPH2/YAT2	ENSG00000070748	NCAPH2	YER024W	YAT2
TOMM34/MUD2	ENSG00000070756	TOMM34	YKL074C	MUD2
SEC63/RPA190	ENSG00000070761	SEC63	YOR341W	RPA190
KPNA6/CKA1	ENSG00000070770	KPNA6	YIL035C	CKA1
VIM/GCD6	ENSG00000070785	VIM	YDR211W	GCD6
RTEL1-TNFRSF6B/RHO4	ENSG00000070831	RTEL1-TNFRSF6B	YKR055W	RHO4
FAS/OSH3	ENSG00000070882	FAS	YHR073W	OSH3
CD44/PUT4	ENSG00000070915	CD44	YOR348C	PUT4
KCNG1/PMA1	ENSG00000070961	KCNG1	YGL008C	PMA1
SLAMF7/GSH2	ENSG00000071051	SLAMF7	YOL049W	GSH2
MIPEP/AIP1	ENSG00000071127	MIPEP	YMR092C	AIP1
PRKCH/TPS3	ENSG00000071205	PRKCH	YMR261C	TPS3
INSRR/YNG2	ENSG00000071243	INSRR	YHR090C	YNG2
IFNGR1/BUD23	ENSG00000071462	IFNGR1	YCR047C	BUD23
SH2D2A/HRD3	ENSG00000071537	SH2D2A	YLR207W	HRD3
TNFRSF1B/MSP1	ENSG00000071539	TNFRSF1B	YGR028W	MSP1
VEZT/TSR4	ENSG00000071994	VEZT	YOL022C	TSR4
POU2F2/TPK2	ENSG00000072062	POU2F2	YPL203W	TPK2
SNX1/YBL107C	ENSG00000072110	SNX1	YBL107C	YBL107C
TBPL1/YAP1801	ENSG00000072134	TBPL1	YHR161C	YAP1801
ARNTL2/SIW14	ENSG00000072135	ARNTL2	YNL032W	SIW14
BCLAF1/TRE1	ENSG00000072274	BCLAF1	YPL176C	TRE1
ANK1/PEX4	ENSG00000072401	ANK1	YGR133W	PEX4
TFB1M/GUK1	ENSG00000072415	TFB1M	YDR454C	GUK1
RABEP1/SMC1	ENSG00000072501	RABEP1	YFL008W	SMC1
HMGB3/POL31	ENSG00000072609	HMGB3	YJR006W	POL31
NUP160/CDC4	ENSG00000072803	NUP160	YFL009W	CDC4
BAK1/DAL1	ENSG00000072832	BAK1	YIR027C	DAL1
MUSK/DER1	ENSG00000072849	MUSK	YBR201W	DER1
IKZF2/LRS4	ENSG00000072864	IKZF2	YDR439W	LRS4
GRN/SEC2	ENSG00000073009	GRN	YNL272C	SEC2
ARHGAP31/MCM2	ENSG00000073111	ARHGAP31	YBL023C	MCM2
NR2E3/SRO77	ENSG00000073350	NR2E3	YBL106C	SRO77
CENPQ/ECM5	ENSG00000073614	CENPQ	YMR176W	ECM5
SARS/SPT20	ENSG00000073711	SARS	YOL148C	SPT20
RANBP3/YAP1802	ENSG00000073921	RANBP3	YGR241C	YAP1802
ARID4A/SEC18	ENSG00000073969	ARID4A	YBR080C	SEC18
TSSC1/TEC1	ENSG00000074219	TSSC1	YBR083W	TEC1
ENSG00000032514/TUP1	ENSG00000074266	ENSG00000032514	YCR084C	TUP1
IFT88/YJU3	ENSG00000074416	IFT88	YKL094W	YJU3
ZCCHC8/NPR1	ENSG00000074590	ZCCHC8	YNL183C	NPR1
ABCF2/VCX1	ENSG00000074621	ABCF2	YDL128W	VCX1
LRRC7/CUP1-2	ENSG00000074660	LRRC7	YHR055C	CUP1-2
UBA6/SBA1	ENSG00000074696	UBA6	YKL117W	SBA1
GAB2/DOC1	ENSG00000074755	GAB2	YGL240W	DOC1
ATP6V0A1/ENO2	ENSG00000074800	ATP6V0A1	YHR174W	ENO2
PIAS1/IST2	ENSG00000074855	PIAS1	YBR086C	IST2
SLC4A7/SLN1	ENSG00000074964	SLC4A7	YIL147C	SLN1
APBA2/TIF4632	ENSG00000075151	APBA2	YGL049C	TIF4632
UHRF1/MTC5	ENSG00000075188	UHRF1	YDR128W	MTC5
MAP2K3/RAX2	ENSG00000075223	MAP2K3	YLR084C	RAX2
TMSB10/ERG10	ENSG00000075239	TMSB10	YPL028W	ERG10
RNF19A/YNL095C	ENSG00000075292	RNF19A	YNL095C	YNL095C
PEX3/KCC4	ENSG00000075413	PEX3	YCL024W	KCC4
GABARAPL2/ARP7	ENSG00000075624	GABARAPL2	YPR034W	ARP7
MYOC/SPO14	ENSG00000075651	MYOC	YKR031C	SPO14
SH3YL1/ELP2	ENSG00000075702	SH3YL1	YGR200C	ELP2
VCL/YNL046W	ENSG00000075711	VCL	YNL046W	YNL046W
DAPK2/VPS21	ENSG00000075785	DAPK2	YOR089C	VPS21
NSMAF/YET1	ENSG00000075790	NSMAF	YKL065C	YET1
ADSS/SYF1	ENSG00000075856	ADSS	YDR416W	SYF1
STAP1/YOR223W	ENSG00000075891	STAP1	YOR223W	YOR223W
TIMP2/RRP45	ENSG00000075914	TIMP2	YDR280W	RRP45
RFC1/MCM6	ENSG00000076003	RFC1	YGL201C	MCM6
CUL3/REX2	ENSG00000076043	CUL3	YLR059C	REX2
MYOM2/YIL077C	ENSG00000076053	MYOM2	YIL077C	YIL077C
OTC/MLH1	ENSG00000076242	OTC	YMR167W	MLH1
USP2/UNG1	ENSG00000076248	USP2	YML021C	UNG1
CASR/HEM2	ENSG00000076555	CASR	YGL040C	HEM2
TUBG2/SLX8	ENSG00000076604	TUBG2	YER116C	SLX8
RPL26L1/MON1	ENSG00000076685	RPL26L1	YGL124C	MON1
FLT4/YIP1	ENSG00000076716	FLT4	YGR172C	YIP1
NSUN2/CLF1	ENSG00000076924	NSUN2	YLR117C	CLF1
FBXO42/VPS45	ENSG00000076944	FBXO42	YGL095C	VPS45
MRI1/YGL101W	ENSG00000077097	MRI1	YGL101W	YGL101W
METTL1/SKP2	ENSG00000077235	METTL1	YNL311C	SKP2
HOXC8/UBP1	ENSG00000077254	HOXC8	YDL122W	UBP1
AGA/MSL1	ENSG00000077312	AGA	YIR009W	MSL1
ENSG00000038102/SKI6	ENSG00000077348	ENSG00000038102	YGR195W	SKI6
PI4K2B/HST4	ENSG00000077463	PI4K2B	YDR191W	HST4
MAT2B/CUR1	ENSG00000077522	MAT2B	YPR158W	CUR1
TLL1/CAP2	ENSG00000077549	TLL1	YIL034C	CAP2
EDC4/UBC11	ENSG00000077721	EDC4	YOR339C	UBC11
TRIO/KSS1	ENSG00000077782	TRIO	YGR040W	KSS1
VCAN/PDX3	ENSG00000077800	VCAN	YBR035C	PDX3
MSR1/RAD34	ENSG00000077809	MSR1	YDR314C	RAD34
CDH1/SIZ1	ENSG00000078043	CDH1	YDR409W	SIZ1
SKIV2L2/RVS161	ENSG00000078053	SKIV2L2	YCR009C	RVS161
DNAH5/PTK2	ENSG00000078061	DNAH5	YJR059W	PTK2
ZFYVE16/DUR1,2	ENSG00000078070	ZFYVE16	YBR208C	DUR1,2
C6/DRE2	ENSG00000078114	C6	YKR071C	DRE2
RAI14/UBC1	ENSG00000078140	RAI14	YDR177W	UBC1
SOX30/INP51	ENSG00000078269	SOX30	YIL002C	INP51
PNKP/FAA4	ENSG00000078304	PNKP	YMR246W	FAA4
SPDL1/SIF2	ENSG00000078369	SPDL1	YBR103W	SIF2
STAU2/SNT2	ENSG00000078403	STAU2	YGL131C	SNT2
RTN4R/STE23	ENSG00000078618	RTN4R	YLR389C	STE23
PHF23/POR1	ENSG00000078668	PHF23	YNL055C	POR1
CDH10/CST6	ENSG00000078674	CDH10	YIL036W	CST6
INPP4A/MET13	ENSG00000078747	INPP4A	YGL125W	MET13
RAB27B/INN1	ENSG00000078902	RAB27B	YNL152W	INN1
PSMA4/STP22	ENSG00000078967	PSMA4	YCL008C	STP22
MYO16/YKU80	ENSG00000079246	MYO16	YMR106C	YKU80
LSG1/CBK1	ENSG00000079277	LSG1	YNL161W	CBK1
PARP3/REX3	ENSG00000079313	PARP3	YLR107W	REX3
TNC/MRP49	ENSG00000079332	TNC	YKL167C	MRP49
TDP1/RGT2	ENSG00000079393	TDP1	YDL138W	RGT2
MED17/ERG9	ENSG00000079459	MED17	YHR190W	ERG9
CAPG/PGM2	ENSG00000079739	CAPG	YMR105C	PGM2
AP2S1/TIF1	ENSG00000079785	AP2S1	YKR059W	TIF1
USH2A/HAL1	ENSG00000079819	USH2A	YPR005C	HAL1
ZPBP/VAM3	ENSG00000079950	ZPBP	YOR106W	VAM3
TG/MTG2	ENSG00000080371	TG	YHR168W	MTG2
ADAM28/YEA4	ENSG00000080493	ADAM28	YEL004W	YEA4
BARX2/MOT1	ENSG00000080503	BARX2	YPL082C	MOT1
DCUN1D1/AYR1	ENSG00000080511	DCUN1D1	YIL124W	AYR1
PHF15/COQ5	ENSG00000080546	PHF15	YML110C	COQ5
ZIC2/IRC6	ENSG00000080561	ZIC2	YFR043C	IRC6
LCP2/SWR1	ENSG00000080603	LCP2	YDR334W	SWR1
TRIT1/PUF6	ENSG00000080608	TRIT1	YDR496C	PUF6
ADRB1/MOT2	ENSG00000080802	ADRB1	YER068W	MOT2
ENSG00000043822/HEM13	ENSG00000080819	ENSG00000043822	YDR044W	HEM13
GUCA2B/BI3	ENSG00000080823	GUCA2B	Q0115	BI3
CUL7/PHO84	ENSG00000081019	CUL7	YML123C	PHO84
CTNNA1/YRB2	ENSG00000081026	CTNNA1	YIL063C	YRB2
PHKA2/CCH1	ENSG00000081248	PHKA2	YGR217W	CCH1
EPHA3/GUT2	ENSG00000081277	EPHA3	YIL155C	GUT2
HSPA5/YKL027W	ENSG00000081307	HSPA5	YKL027W	YKL027W
DSG2/RPA12	ENSG00000081386	DSG2	YJR063W	RPA12
GEMIN8/SSL1	ENSG00000081665	GEMIN8	YLR005W	SSL1
OFD1/YVH1	ENSG00000081721	OFD1	YIR026C	YVH1
PREX2/YOR296W	ENSG00000081803	PREX2	YOR296W	YOR296W
WDR37/TRI1	ENSG00000082014	WDR37	YMR233W	TRI1
YTHDC2/YGR126W	ENSG00000082258	YTHDC2	YGR126W	YGR126W
CTPS2/MRPL22	ENSG00000082515	CTPS2	YNL177C	MRPL22
ATP6V1H/UTP15	ENSG00000082516	ATP6V1H	YMR093W	UTP15
POLR2B/TMS1	ENSG00000082556	POLR2B	YDR105C	TMS1
TPR/ZRG17	ENSG00000082641	TPR	YNR039C	ZRG17
CP/YCK1	ENSG00000082701	CP	YHR135C	YCK1
DTNBP1/YLR159W	ENSG00000082781	DTNBP1	YLR159W	YLR159W
XK/MPC54	ENSG00000082805	XK	YOR177C	MPC54
ARHGAP6/CRM1	ENSG00000082898	ARHGAP6	YGR218W	CRM1
MAP4/DOP1	ENSG00000083097	MAP4	YDR141C	DOP1
GOPC/KAP104	ENSG00000083312	GOPC	YBR017C	KAP104
ROS1/AI5_BETA	ENSG00000083454	ROS1	Q0075	AI5_BETA
HDAC9/YMR018W	ENSG00000083457	HDAC9	YMR018W	YMR018W
RRM2B/YKL162C	ENSG00000083799	RRM2B	YKL162C	YKL162C
TNFRSF17/RPS5	ENSG00000083845	TNFRSF17	YJR123W	RPS5
LMO3/APT2	ENSG00000083857	LMO3	YDR441C	APT2
MRPS10/SLZ1	ENSG00000083896	MRPS10	YNL196C	SLZ1
GUCA1A/SBP1	ENSG00000084072	GUCA1A	YHL034C	SBP1
RSF1/STE24	ENSG00000084073	RSF1	YJR117W	STE24
VPS13D/TIF34	ENSG00000084623	VPS13D	YMR146C	TIF34
CELF2/SHE4	ENSG00000084674	CELF2	YOR035C	SHE4
R3HDM1/YKR018C	ENSG00000084754	R3HDM1	YKR018C	YKR018C
COL9A2/URA2	ENSG00000084774	COL9A2	YJL130C	URA2
KITLG/CGR1	ENSG00000085063	KITLG	YGL029W	CGR1
ERCC8/DAP2	ENSG00000085377	ERCC8	YHR028C	DAP2
VAMP3/SEH1	ENSG00000085415	VAMP3	YGL100W	SEH1
PER3/AMA1	ENSG00000085433	PER3	YGR225W	AMA1
UTS2/CTS2	ENSG00000085465	UTS2	YDR371W	CTS2
TNFRSF9/SSK2	ENSG00000085511	TNFRSF9	YNR031C	SSK2
EPN3/GRE3	ENSG00000085662	EPN3	YHR104W	GRE3
LTBP1/YMC1	ENSG00000085719	LTBP1	YPR058W	YMC1
RCN1/RRN3	ENSG00000085721	RCN1	YKL125W	RRN3
ELN/BZZ1	ENSG00000085733	ELN	YHR114W	BZZ1
RFC2/CDC6	ENSG00000085840	RFC2	YJL194W	CDC6
ARID1B/SQS1	ENSG00000085872	ARID1B	YNL224C	SQS1
NEDD4L/MDJ1	ENSG00000086061	NEDD4L	YFL016C	MDJ1
FOXP3/FAP1	ENSG00000086102	FOXP3	YNL023C	FAP1
HEXB/DIM1	ENSG00000086189	HEXB	YPL266W	DIM1
JKAMP/MRPL24	ENSG00000086504	JKAMP	YMR193W	MRPL24
DKK3/CIN5	ENSG00000086548	DKK3	YOR028C	CIN5
ARHGEF5/CWC2	ENSG00000086589	ARHGEF5	YDL209C	CWC2
NFE2L3/EMP24	ENSG00000086598	NFE2L3	YGL200C	EMP24
LIMA1/RPS1B	ENSG00000086712	LIMA1	YML063W	RPS1B
SLC4A8/CNA1	ENSG00000086717	SLC4A8	YLR433C	CNA1
PTGER3/MRP10	ENSG00000086758	PTGER3	YDL045W-A	MRP10
MAPK9/ALG9	ENSG00000086848	MAPK9	YNL219C	ALG9
COL23A1/VPS68	ENSG00000087008	COL23A1	YOL129W	VPS68
BCAR1/SPS19	ENSG00000087076	BCAR1	YNL202W	SPS19
FAM160A2/SGF11	ENSG00000087152	FAM160A2	YPL047W	SGF11
HERPUD1/PGS1	ENSG00000087157	HERPUD1	YCL004W	PGS1
HOMER3/ISA1	ENSG00000087206	HOMER3	YLL027W	ISA1
RAD51/ATP18	ENSG00000087245	RAD51	YML081C-A	ATP18
POLQ/YJR039W	ENSG00000087258	POLQ	YJR039W	YJR039W
PIK3CB/TPA1	ENSG00000087263	PIK3CB	YER049W	TPA1
ENSG00000051415/APA1	ENSG00000087266	ENSG00000051415	YCL050C	APA1
CYBA/CDC50	ENSG00000087274	CYBA	YCR094W	CDC50
THOC3/EST1	ENSG00000087338	THOC3	YLR233C	EST1
HEBP2/CUS1	ENSG00000087365	HEBP2	YMR240C	CUS1
PLEKHA5/VPS1	ENSG00000087470	PLEKHA5	YKR001C	VPS1
PRSS8/ERV46	ENSG00000087502	PRSS8	YAL042W	ERV46
SIKE1/NOT3	ENSG00000088038	SIKE1	YIL038C	NOT3
RRP12/GDS1	ENSG00000088179	RRP12	YOR355W	GDS1
MSMO1/HAS1	ENSG00000088205	MSMO1	YMR290C	HAS1
TTC17/RPS2	ENSG00000088247	TTC17	YGL123W	RPS2
ALX4/SFK1	ENSG00000088305	ALX4	YKL051W	SFK1
FOXN3/LCB2	ENSG00000088367	FOXN3	YDR062W	LCB2
AKR7A2/YLR422W	ENSG00000088387	AKR7A2	YLR422W	YLR422W
MRTO4/COQ9	ENSG00000088682	MRTO4	YLR201C	COQ9
USE1/FPR1	ENSG00000088832	USE1	YNL135C	FPR1
MCF2L2/SHP1	ENSG00000088833	MCF2L2	YBL058W	SHP1
NRIP2/DYN2	ENSG00000088986	NRIP2	YDR424C	DYN2
LAMA3/BRL1	ENSG00000089006	LAMA3	YHR036W	BRL1
ANAPC4/RPL6A	ENSG00000089009	ANAPC4	YML073C	RPL6A
KCNQ1/ESF1	ENSG00000089048	KCNQ1	YDR365C	ESF1
TRAPPC3/APC5	ENSG00000089053	TRAPPC3	YOR249C	APC5
THRAP3/REX4	ENSG00000089094	THRAP3	YOL080C	REX4
PHPT1/GCN1	ENSG00000089154	PHPT1	YGL195W	GCN1
ENTPD2/PXL1	ENSG00000089159	ENTPD2	YKR090W	PXL1
ARID4B/YLR179C	ENSG00000089220	ARID4B	YLR179C	YLR179C
PTPRN/NCP1	ENSG00000089250	PTPRN	YHR042W	NCP1
KIF1B/TAP42	ENSG00000089289	KIF1B	YMR028W	TAP42
FOXC1/ROT2	ENSG00000089597	FOXC1	YBR229C	ROT2
SYNE2/SAC7	ENSG00000089639	SYNE2	YDR389W	SAC7
CBLN4/BIR1	ENSG00000089685	CBLN4	YJR089W	BIR1
CHRDL2/MAK5	ENSG00000089737	CHRDL2	YBR142W	MAK5
RELT/YMR244W	ENSG00000090006	RELT	YMR244W	YMR244W
NOP58/YLL056C	ENSG00000090013	NOP58	YLL056C	YLL056C
KCNH2/LCB1	ENSG00000090054	KCNH2	YMR296C	LCB1
CUL1/PAP1	ENSG00000090060	CUL1	YKR002W	PAP1
CYFIP2/FYV10	ENSG00000090316	CYFIP2	YIL097W	FYV10
TAB2/XBP1	ENSG00000090339	TAB2	YIL101C	XBP1
EIF2AK2/TAF5	ENSG00000090372	EIF2AK2	YBR198C	TAF5
KMT2C/PEX12	ENSG00000090432	KMT2C	YMR026C	PEX12
PUM2/YNR064C	ENSG00000090487	PUM2	YNR064C	YNR064C
MRPL43/MPS2	ENSG00000090565	MRPL43	YGL075C	MPS2
ITIH4/ALA1	ENSG00000090861	ITIH4	YOR335C	ALA1
C4orf27/SEC3	ENSG00000090989	C4orf27	YER008C	SEC3
ZFR/LPD1	ENSG00000091140	ZFR	YFL018C	LPD1
NPFFR2/TRS65	ENSG00000091409	NPFFR2	YGR166W	TRS65
ENSG00000056345/FUM1	ENSG00000091483	ENSG00000056345	YPL262W	FUM1
PHF21B/SKT5	ENSG00000091490	PHF21B	YBL061C	SKT5
TRAF1/ECM30	ENSG00000091536	TRAF1	YLR436C	ECM30
PCGF2/OM45	ENSG00000092054	PCGF2	YIL136W	OM45
IL17RB/BAP2	ENSG00000092068	IL17RB	YBR068C	BAP2
TRAF3IP2/SLY1	ENSG00000092108	TRAF3IP2	YDR189W	SLY1
GYG2/YGR071C	ENSG00000092140	GYG2	YGR071C	YGR071C
SERPINB3/RSM24	ENSG00000092200	SERPINB3	YDR175C	RSM24
PKP2/SPT16	ENSG00000092201	PKP2	YGL207W	SPT16
MSH4/TRS31	ENSG00000092203	MSH4	YDR472W	TRS31
F7/ERT1	ENSG00000092208	F7	YBR239C	ERT1
GDI2/ADE16	ENSG00000092421	GDI2	YLR028C	ADE16
PRDM1/YVC1	ENSG00000092439	PRDM1	YOR087W	YVC1
ATG5/YDL156W	ENSG00000092470	ATG5	YDL156W	YDL156W
PITHD1/SPO20	ENSG00000092531	PITHD1	YMR017W	SPO20
MTA3/GOR1	ENSG00000092621	MTA3	YNL274C	GOR1
USP13/MLC2	ENSG00000092841	USP13	YPR188C	MLC2
LAMC2/HMF1	ENSG00000092847	LAMC2	YER057C	HMF1
CDK14/CDC45	ENSG00000093009	CDK14	YLR103C	CDC45
SEC61A1/AFT2	ENSG00000093010	SEC61A1	YPL202C	AFT2
PPP1R12A/RSM22	ENSG00000093167	PPP1R12A	YKL155C	RSM22
RASGRF1/ETP1	ENSG00000094631	RASGRF1	YHL010C	ETP1
CAMK2B/RPT6	ENSG00000094804	CAMK2B	YGL048C	RPT6
CROCC/FUR1	ENSG00000094841	CROCC	YHR128W	FUR1
POLR3E/SLP1	ENSG00000094975	POLR3E	YOR154W	SLP1
ATP2B4/MSH2	ENSG00000095002	ATP2B4	YOL090W	MSH2
ZC3H11A/DYS1	ENSG00000095059	ZC3H11A	YHR068W	DYS1
RIOK2/RET2	ENSG00000095139	RIOK2	YFR051C	RET2
NDC1/VAC8	ENSG00000095261	NDC1	YEL013W	VAC8
FLYWCH1/MSS51	ENSG00000095303	FLYWCH1	YLR203C	MSS51
UNKL/CAT2	ENSG00000095321	UNKL	YML042W	CAT2
ALDH18A1/VMA7	ENSG00000095539	ALDH18A1	YGR020C	VMA7
TARBP1/ISW2	ENSG00000095564	TARBP1	YOR304W	ISW2
MXD1/YFR017C	ENSG00000095637	MXD1	YFR017C	YFR017C
CDK17/MET4	ENSG00000095787	CDK17	YNL103W	MET4
DNAJC25/HSP150	ENSG00000095794	DNAJC25	YJL159W	HSP150
PSD/YBL081W	ENSG00000095951	PSD	YBL081W	YBL081W
CTDP1/SGV1	ENSG00000096063	CTDP1	YPR161C	SGV1
YBX3/CEF1	ENSG00000096401	YBX3	YMR213W	CEF1
WNK1/ILV1	ENSG00000096433	WNK1	YER086W	ILV1
CCAR1/IMH1	ENSG00000096696	CCAR1	YLR309C	IMH1
OGFR/HST1	ENSG00000096717	OGFR	YOL068C	HST1
GNA15/HRR25	ENSG00000097007	GNA15	YPL204W	HRR25
CREB3L3/CDC7	ENSG00000097046	CREB3L3	YDL017W	CDC7
PTPRU/YSP3	ENSG00000099139	PTPRU	YOR003W	YSP3
SNRNP40/ERP2	ENSG00000099203	SNRNP40	YAL007C	ERP2
COL11A1/MGR1	ENSG00000099204	COL11A1	YCL044C	MGR1
MPC1/NRG2	ENSG00000099326	MPC1	YBR066C	NRG2
ACAA1/FRE8	ENSG00000099331	ACAA1	YLR047C	FRE8
BCAT1/RPN12	ENSG00000099341	BCAT1	YFR052W	RPN12
HDAC7/SET2	ENSG00000099381	HDAC7	YJL168C	SET2
LZTS1/NSE3	ENSG00000099399	LZTS1	YDR288W	NSE3
SPAG4/PRP24	ENSG00000099622	SPAG4	YMR268C	PRP24
NCKAP1/ATP16	ENSG00000099624	NCKAP1	YDL004W	ATP16
MRPS35/GBP2	ENSG00000099783	MRPS35	YCL011C	GBP2
GUCY1B3/CDC34	ENSG00000099804	GUCY1B3	YDR054C	CDC34
SFSWAP/RPB5	ENSG00000099817	SFSWAP	YBR154C	RPB5
TNK2/YPL150W	ENSG00000099875	TNK2	YPL150W	YPL150W
CDH3/YRB1	ENSG00000099901	CDH3	YDR002W	YRB1
ARSF/GRS1	ENSG00000099917	ARSF	YBR121C	GRS1
GPBP1/RGC1	ENSG00000099940	GPBP1	YPR115W	RGC1
CS/HOF1	ENSG00000099942	CS	YMR032W	HOF1
LTK/RPA34	ENSG00000099968	LTK	YJL148W	RPA34
MRPS24/PRP21	ENSG00000099995	MRPS24	YJL203W	PRP21
ELMO2/SMD1	ENSG00000100028	ELMO2	YGR074W	SMD1
WAPAL/NOP7	ENSG00000100029	WAPAL	YGR103W	NOP7
APPBP2/CDC28	ENSG00000100030	APPBP2	YBR160W	CDC28
POLD1/PTC3	ENSG00000100034	POLD1	YBL056W	PTC3
SEZ6/CTP1	ENSG00000100075	SEZ6	YBR291C	CTP1
EIF4B/GGA1	ENSG00000100083	EIF4B	YDR358W	GGA1
GLTSCR1/HIR2	ENSG00000100084	GLTSCR1	YOR038C	HIR2
RPL18/LRG1	ENSG00000100092	RPL18	YDL240W	LRG1
ISOC2/STP3	ENSG00000100105	ISOC2	YLR375W	STP3
U2AF2/SPC105	ENSG00000100106	U2AF2	YGL093W	SPC105
EPN1/SPP382	ENSG00000100109	EPN1	YLR424W	SPP382
MED29/NHP2	ENSG00000100138	MED29	YDL208W	NHP2
AHRR/RPO26	ENSG00000100142	AHRR	YPR187W	RPO26
GSC2/YLR462W	ENSG00000100151	GSC2	YLR462W	YLR462W
GPC1/DBP7	ENSG00000100201	GPC1	YKR024C	DBP7
ADCK1/DMC1	ENSG00000100206	ADCK1	YER179W	DMC1
HAGH/BOP3	ENSG00000100207	HAGH	YNL042W	BOP3
RNF4/BNA6	ENSG00000100219	RNF4	YFR047C	BNA6
CASP8/AIM33	ENSG00000100225	CASP8	YML087C	AIM33
ASUN/TUF1	ENSG00000100226	ASUN	YOR187W	TUF1
DLX3/SAP190	ENSG00000100239	DLX3	YKR028W	SAP190
SPA17/GSF2	ENSG00000100242	SPA17	YML048W	GSF2
WISP2/PGA3	ENSG00000100243	WISP2	YML125C	PGA3
NGFR/LSB1	ENSG00000100266	NGFR	YGR136W	LSB1
CDON/APL2	ENSG00000100280	CDON	YKL135C	APL2
TAF2/SUT1	ENSG00000100284	TAF2	YGL162W	SUT1
HIPK2/HMX1	ENSG00000100292	HIPK2	YLR205C	HMX1
TNPO3/YJR011C	ENSG00000100296	TNPO3	YJR011C	YJR011C
MEF2BNB-MEF2B/MCM5	ENSG00000100297	MEF2BNB-MEF2B	YLR274W	MCM5
RFXANK/PET54	ENSG00000100320	RFXANK	YGR222W	PET54
LPAR2/PTC6	ENSG00000100324	LPAR2	YCR079W	PTC6
CTSA/MYO3	ENSG00000100345	CTSA	YKL129C	MYO3
SUGP2/HPT1	ENSG00000100353	SUGP2	YDR399W	HPT1
SLC12A2/MDR1	ENSG00000100359	SLC12A2	YGR100W	MDR1
SNX24/NPA3	ENSG00000100360	SNX24	YJR072C	NPA3
EYA2/YLR224W	ENSG00000100365	EYA2	YLR224W	YLR224W
CNN2/HSP12	ENSG00000100380	CNN2	YFL014W	HSP12
SNCAIP/HRT1	ENSG00000100387	SNCAIP	YOL133W	HRT1
DDX20/GCN5	ENSG00000100393	DDX20	YGR252W	GCN5
BTBD1/RNA1	ENSG00000100401	BTBD1	YMR235C	RNA1
BCAS1/APA2	ENSG00000100403	BCAS1	YDR530C	APA2
POU1F1/RPC25	ENSG00000100413	POU1F1	YKL144C	RPC25
PMS1/NTO1	ENSG00000100425	PMS1	YPR031W	NTO1
HMG20B/FPR3	ENSG00000100442	HMG20B	YML074C	FPR3
CALCRL/PAU15	ENSG00000100448	CALCRL	YIR041W	PAU15
TAF11/TIF3	ENSG00000100461	TAF11	YPR163C	TIF3
ANKS1A/HSL7	ENSG00000100462	ANKS1A	YBR133C	HSL7
AP3D1/DPB2	ENSG00000100479	AP3D1	YPR175W	DPB2
ZNF76/GPH1	ENSG00000100504	ZNF76	YPR160W	GPH1
SLC9A3R2/RAD27	ENSG00000100526	SLC9A3R2	YKL113C	RAD27
NTHL1/VMA8	ENSG00000100554	NTHL1	YEL051W	VMA8
GNAI3/GPI15	ENSG00000100564	GNAI3	YNL038W	GPI15
IPO5/PRE10	ENSG00000100567	IPO5	YOR362C	PRE10
OAT/VTI1	ENSG00000100568	OAT	YMR197C	VTI1
WDR3/AHA1	ENSG00000100591	WDR3	YDR214W	AHA1
PKN2/BNR1	ENSG00000100592	PKN2	YIL159W	BNR1
WDR18/RRT6	ENSG00000100605	WDR18	YGL146C	RRT6
TRAM2/PTC2	ENSG00000100614	TRAM2	YER089C	PTC2
NTN1/NAB3	ENSG00000100650	NTN1	YPL190C	NAB3
GLP2R/TIF5	ENSG00000100664	GLP2R	YPR041W	TIF5
MCM10/MPH1	ENSG00000100697	MCM10	YIR002C	MPH1
DGKA/MIS1	ENSG00000100714	DGKA	YBR084W	MIS1
ERBB3/YAP1	ENSG00000100722	ERBB3	YML007W	YAP1
ROPN1/YGR093W	ENSG00000100749	ROPN1	YGR093W	YGR093W
KARS/RPT2	ENSG00000100764	KARS	YDL007W	RPT2
PDIA5/CLA4	ENSG00000100784	PDIA5	YNL298W	CLA4
NDUFB4/PRE7	ENSG00000100804	NDUFB4	YBL041W	PRE7
SPEN/CST9	ENSG00000100814	SPEN	YLR394W	CST9
MYLK/PAF1	ENSG00000100815	MYLK	YBR279W	PAF1
MAP2K4/SGN1	ENSG00000100836	MAP2K4	YIR001C	SGN1
SNAP91/SRP54	ENSG00000100883	SNAP91	YPR088C	SRP54
SLK/RAD54	ENSG00000100888	SLK	YGL163C	RAD54
COL17A1/SCL1	ENSG00000100902	COL17A1	YGL011C	SCL1
SEC61A2/MGA2	ENSG00000100906	SEC61A2	YIR033W	MGA2
PRKCQ/PCM1	ENSG00000100908	PRKCQ	YEL058W	PCM1
TLE2/YHR035W	ENSG00000100934	TLE2	YHR035W	YHR035W
ASB1/LEA1	ENSG00000100949	ASB1	YPL213W	LEA1
FAM107B/ART5	ENSG00000100979	FAM107B	YGR068C	ART5
ME1/PSF1	ENSG00000101003	ME1	YDR013W	PSF1
TBC1D1/CIK1	ENSG00000101004	TBC1D1	YMR198W	CIK1
CDK13/CBP3	ENSG00000101019	CDK13	YPL215W	CBP3
MTHFD2/DIA1	ENSG00000101049	MTHFD2	YMR316W	DIA1
SLC9A7/GAL11	ENSG00000101057	SLC9A7	YOL051W	GAL11
FOXJ2/GAT2	ENSG00000101076	FOXJ2	YMR136W	GAT2
YBX1/PET9	ENSG00000101084	YBX1	YBL030C	PET9
PDE4A/CDC15	ENSG00000101109	PDE4A	YAR019C	CDC15
PPP2R5A/GIM3	ENSG00000101132	PPP2R5A	YNL153C	GIM3
CTNNA2/PFS2	ENSG00000101138	CTNNA2	YNL317W	PFS2
ELAVL1/LYS9	ENSG00000101144	ELAVL1	YNR050C	LYS9
TIE1/GLE2	ENSG00000101146	TIE1	YER107C	GLE2
SMARCD1/BIO2	ENSG00000101150	SMARCD1	YGR286C	BIO2
KDM4A/PRP6	ENSG00000101161	KDM4A	YBR055C	PRP6
NFYC/PRE6	ENSG00000101182	NFYC	YOL038W	PRE6
SLC9A3/EAF7	ENSG00000101189	SLC9A3	YNL136W	EAF7
NGEF/IOC2	ENSG00000101191	NGEF	YLR095C	IOC2
ASPM/GID8	ENSG00000101193	ASPM	YMR135C	GID8
CD84/GLO3	ENSG00000101199	CD84	YER122C	GLO3
ELOVL1/TEF2	ENSG00000101210	ELOVL1	YBR118W	TEF2
SPI1/ARR2	ENSG00000101224	SPI1	YPR200C	ARR2
ZNRD1/ARL3	ENSG00000101246	ZNRD1	YPL051W	ARL3
MPPED2/CKA2	ENSG00000101266	MPPED2	YOR061W	CKA2
ZBTB11/SEC23	ENSG00000101310	ZBTB11	YPR181C	SEC23
ATXN3/CYB2	ENSG00000101323	ATXN3	YML054C	CYB2
GOLGA5/TRL1	ENSG00000101333	GOLGA5	YJL087C	TRL1
FGFR2/LIA1	ENSG00000101335	FGFR2	YJR070C	LIA1
EML1/SHO1	ENSG00000101336	EML1	YER118C	SHO1
ARFGEF1/KIP3	ENSG00000101350	ARFGEF1	YGL216W	KIP3
MTFR1/IDH1	ENSG00000101365	MTFR1	YNL037C	IDH1
STAG3/MIR1	ENSG00000101367	STAG3	YJR077C	MIR1
FECH/TTI1	ENSG00000101407	FECH	YKL033W	TTI1
MYO9A/ARP5	ENSG00000101442	MYO9A	YNL059C	ARP5
DDX3Y/SAH1	ENSG00000101444	DDX3Y	YER043C	SAH1
PFKP/YPL034W	ENSG00000101474	PFKP	YPL034W	YPL034W
SP100/UBP6	ENSG00000101557	SP100	YFR010W	UBP6
KLF6/SCS2	ENSG00000101558	KLF6	YER120W	SCS2
PPAP2A/ABD1	ENSG00000101654	PPAP2A	YBR236C	ABD1
NEO1/UBX5	ENSG00000101745	NEO1	YDR330W	UBX5
TRAM1/MBP1	ENSG00000101752	TRAM1	YDL056W	MBP1
PHKA1/RIO1	ENSG00000101782	PHKA1	YOR119C	RIO1
TNFRSF1A/PTI1	ENSG00000101811	TNFRSF1A	YGR156W	PTI1
CACNB1/NAS6	ENSG00000101843	CACNB1	YGR232W	NAS6
EVI5/UTP7	ENSG00000101849	EVI5	YER082C	UTP7
PKM/DAP1	ENSG00000101856	PKM	YPL170W	DAP1
DHX29/POL2	ENSG00000101868	DHX29	YNL262W	POL2
DNTTIP2/MRS1	ENSG00000101871	DNTTIP2	YIR021W	MRS1
TP53BP1/YPL039W	ENSG00000101888	TP53BP1	YPL039W	YPL039W
TRO/ALG13	ENSG00000101901	TRO	YGL047W	ALG13
RRP15/PRS2	ENSG00000101911	RRP15	YER099C	PRS2
RHOA/YOR289W	ENSG00000101935	RHOA	YOR289W	YOR289W
DHX8/SET3	ENSG00000101945	DHX8	YKR029C	SET3
PRKCZ/YOR342C	ENSG00000101972	PRKCZ	YOR342C	YOR342C
SYT1/PXA2	ENSG00000101986	SYT1	YKL188C	PXA2
IDH3G/CPT1	ENSG00000102007	IDH3G	YNL130C	CPT1
ROGDI/SAC6	ENSG00000102024	ROGDI	YDR129C	SAC6
PDZD4/ARD1	ENSG00000102030	PDZD4	YHR013C	ARD1
ROCK1/ISW1	ENSG00000102038	ROCK1	YBR245C	ISW1
CBFB/YMR1	ENSG00000102043	CBFB	YJR110W	YMR1
PDK3/UME1	ENSG00000102054	PDK3	YPL139C	UME1
HYAL2/SMF1	ENSG00000102096	HYAL2	YOL122C	SMF1
HDAC4/TAZ1	ENSG00000102125	HDAC4	YPR140W	TAZ1
RASSF1/PGK1	ENSG00000102144	RASSF1	YCR012W	PGK1
FGFR3/GAT1	ENSG00000102145	FGFR3	YFL021W	GAT1
IFI35/MDY2	ENSG00000102178	IFI35	YOL111C	MDY2
COASY/YAK1	ENSG00000102225	COASY	YJL141C	YAK1
MEF2A/PAB1	ENSG00000102241	MEF2A	YER165W	PAB1
OTUD5/ESS1	ENSG00000102309	OTUD5	YJR017C	ESS1
TFE3/ALE1	ENSG00000102312	TFE3	YOR175C	ALE1
TBC1D25/YPL225W	ENSG00000102390	TBC1D25	YPL225W	YPL225W
ACSL4/CTR86	ENSG00000102401	ACSL4	YCR054C	CTR86
INPP5A/YPR013C	ENSG00000102554	INPP5A	YPR013C	YPR013C
GPKOW/YPK1	ENSG00000102572	GPKOW	YKL126W	YPK1
GRIPAP1/CDC1	ENSG00000102575	GRIPAP1	YDR182W	CDC1
FTSJ1/YJL118W	ENSG00000102595	FTSJ1	YJL118W	YJL118W
POLR1A/FUS2	ENSG00000102606	POLR1A	YMR232W	FUS2
LAPTM4A/YNL010W	ENSG00000102753	LAPTM4A	YNL010W	YNL010W
IP6K2/STE7	ENSG00000102755	IP6K2	YDL159W	STE7
STON1-GTF2A1L/CIT3	ENSG00000102786	STON1-GTF2A1L	YPR001W	CIT3
SRBD1/SPS1	ENSG00000102882	SRBD1	YDR523C	SPS1
CYFIP1/DCC1	ENSG00000102893	CYFIP1	YCL016C	DCC1
RASGRP2/NTF2	ENSG00000102898	RASGRP2	YER009W	NTF2
PSME4/STP1	ENSG00000102974	PSME4	YDR463W	STP1
IFT80/RPN8	ENSG00000103035	IFT80	YOR261C	RPN8
SIRT2/VMR1	ENSG00000103222	SIRT2	YHL035C	VMR1
ERLEC1/MUP1	ENSG00000103257	ERLEC1	YGR055W	MUP1
PPP2R5B/NBP35	ENSG00000103274	PPP2R5B	YGL091C	NBP35
PYGM/UBC9	ENSG00000103275	PYGM	YDL064W	UBC9
PITX1/ARO2	ENSG00000103313	PITX1	YGL148W	ARO2
TRPC7/ADH5	ENSG00000103326	TRPC7	YBR145W	ADH5
NUP133/SUP35	ENSG00000103342	NUP133	YDR172W	SUP35
NUCKS1/RSM19	ENSG00000103363	NUCKS1	YNR037C	RSM19
VPS35/SEC63	ENSG00000103423	VPS35	YOR254C	SEC63
DNAJA2/PEP5	ENSG00000103429	DNAJA2	YMR231W	PEP5
BCL3/SFP1	ENSG00000103495	BCL3	YLR403W	SFP1
KCNAB2/SSO1	ENSG00000103496	KCNAB2	YPL232W	SSO1
ABCC9/TAE1	ENSG00000103510	ABCC9	YBR261C	TAE1
GAL/ICY2	ENSG00000103540	GAL	YPL250C	ICY2
CLEC2D/AI4	ENSG00000103546	CLEC2D	Q0065	AI4
RORA/BRE1	ENSG00000103549	RORA	YDL074C	BRE1
DRD4/KSP1	ENSG00000103653	DRD4	YHR082C	KSP1
TGFBR3/ATS1	ENSG00000103657	TGFBR3	YAL020C	ATS1
KIAA1107/YKR023W	ENSG00000103671	KIAA1107	YKR023W	YKR023W
PLA2G10/CTF19	ENSG00000103723	PLA2G10	YPL018W	CTF19
ATP1B3/YPT11	ENSG00000103769	ATP1B3	YNL304W	YPT11
NEDD4/RBA50	ENSG00000103932	NEDD4	YDR527W	RBA50
PIGB/YKL070W	ENSG00000103966	PIGB	YKL070W	YKL070W
MAPK6/MXR1	ENSG00000104064	MAPK6	YER042W	MXR1
GNB5/HSP10	ENSG00000104067	GNB5	YOR020C	HSP10
RAB27A/HCR1	ENSG00000104131	RAB27A	YLR192C	HCR1
CECR5/PEP3	ENSG00000104142	CECR5	YLR148W	PEP3
UFD1L/MSC2	ENSG00000104147	UFD1L	YDR205W	MSC2
LRP6/BRF1	ENSG00000104221	LRP6	YGR246C	BRF1
GUCY2C/YOL159C	ENSG00000104299	GUCY2C	YOL159C	YOL159C
SCT/AIM31	ENSG00000104320	SCT	YML030W	AIM31
PHRF1/MCK1	ENSG00000104365	PHRF1	YNL307C	MCK1
IKBKAP/GNA1	ENSG00000104408	IKBKAP	YFL017C	GNA1
NUCB2/EMC2	ENSG00000104412	NUCB2	YJR088C	EMC2
PFN2/ARP10	ENSG00000104419	PFN2	YDR106W	ARP10
PTPN3/CNB1	ENSG00000104490	PTPN3	YKL190W	CNB1
SPTB/EFB1	ENSG00000104529	SPTB	YAL003W	EFB1
DAPP1/PSA1	ENSG00000104549	DAPP1	YDL055C	PSA1
FGF10/BCH2	ENSG00000104613	FGF10	YKR027W	BCH2
SMG6/VPS55	ENSG00000104660	SMG6	YJR044C	VPS55
EXOC5/GLR1	ENSG00000104687	EXOC5	YPL091W	GLR1
CLTCL1/MCM4	ENSG00000104738	CLTCL1	YPR019W	MCM4
FSTL3/YCL012C	ENSG00000104805	FSTL3	YCL012C	YCL012C
DGCR2/GSY2	ENSG00000104812	DGCR2	YLR258W	GSY2
RNF126/ECI1	ENSG00000104823	RNF126	YLR284C	ECI1
MNT/TUB2	ENSG00000104833	MNT	YFL037W	TUB2
ZXDC/DIA4	ENSG00000104835	ZXDC	YHR011W	DIA4
POLB/SNP1	ENSG00000104852	POLB	YIL061C	SNP1
WIPI1/YER184C	ENSG00000104863	WIPI1	YER184C	YER184C
ASNS/MHP1	ENSG00000104866	ASNS	YJL042W	MHP1
AP3M2/PIH1	ENSG00000104872	AP3M2	YHR034C	PIH1
CNGB1/PRP11	ENSG00000104897	CNGB1	YDL043C	PRP11
ST6GALNAC2/TRM1	ENSG00000104907	ST6GALNAC2	YDR120C	TRM1
CHAT/HSC82	ENSG00000104938	CHAT	YMR186W	HSC82
PABPC1/YJU2	ENSG00000104957	PABPC1	YKL095W	YJU2
TESK2/RPL6B	ENSG00000104960	TESK2	YLR448W	RPL6B
C16orf80/SGT2	ENSG00000104969	C16orf80	YOR007C	SGT2
CSNK2A2/TIM44	ENSG00000104980	CSNK2A2	YIL022W	TIM44
PTPN21/MAS1	ENSG00000105088	PTPN21	YLR163C	MAS1
EIF2B3/CRH1	ENSG00000105127	EIF2B3	YGR189C	CRH1
CAMK2A/POP4	ENSG00000105171	CAMK2A	YBR257W	POP4
TCOF1/CLN2	ENSG00000105173	TCOF1	YPL256C	CLN2
CDC42/MUK1	ENSG00000105186	CDC42	YPL070W	MUK1
OSBPL3/TIM50	ENSG00000105197	OSBPL3	YPL063W	TIM50
EPHA8/NOP1	ENSG00000105202	EPHA8	YDL014W	NOP1
SLC12A3/SAM2	ENSG00000105220	SLC12A3	YDR502C	SAM2
RAD18/GFD2	ENSG00000105229	RAD18	YCL036W	GFD2
ATP2B1/ALF1	ENSG00000105254	ATP2B1	YNL148C	ALF1
NCK2/FCJ1	ENSG00000105281	NCK2	YKR016W	FCJ1
MAP4K4/PRO1	ENSG00000105323	MAP4K4	YDR300C	PRO1
RPL31/CDH1	ENSG00000105325	RPL31	YGL003C	CDH1
WDR1/YML6	ENSG00000105364	WDR1	YML025C	YML6
SNX13/RSC3	ENSG00000105369	SNX13	YDR303C	RSC3
ARHGAP10/QDR1	ENSG00000105370	ARHGAP10	YIL120W	QDR1
RPS6KA2/NOP53	ENSG00000105373	RPS6KA2	YPL146C	NOP53
ING3/CIR1	ENSG00000105379	ING3	YGR207C	CIR1
WBSCR22/AVT7	ENSG00000105388	WBSCR22	YIL088C	AVT7
SEL1L/SLT2	ENSG00000105397	SEL1L	YHR030C	SLT2
TRIP13/CDC37	ENSG00000105401	TRIP13	YDR168W	CDC37
ATP6AP1/SEC17	ENSG00000105402	ATP6AP1	YBL050W	SEC17
TCF3/YIP3	ENSG00000105404	TCF3	YNL044W	YIP3
TRIB2/ERD2	ENSG00000105438	TRIB2	YBL040C	ERD2
DAZAP1/GEA2	ENSG00000105443	DAZAP1	YEL022W	GEA2
MBD3/RSA4	ENSG00000105447	MBD3	YCR072C	RSA4
PRLH/CDC9	ENSG00000105486	PRLH	YDL164C	CDC9
HLTF/PLB3	ENSG00000105499	HLTF	YOL011W	PLB3
CPSF1/TPD3	ENSG00000105568	CPSF1	YAL016W	TPD3
CDH19/CTK3	ENSG00000105576	CDH19	YML112W	CTK3
PDCD2/CCC1	ENSG00000105607	PDCD2	YLR220W	CCC1
PRKACA/NRG1	ENSG00000105610	PRKACA	YDR043C	NRG1
LPHN1/PRP31	ENSG00000105618	LPHN1	YGR091W	PRP31
ACTN1/SPC2	ENSG00000105668	ACTN1	YML055W	SPC2
RPS6KA6/SEC28	ENSG00000105669	RPS6KA6	YIL076W	SEC28
EPN2/DBP8	ENSG00000105671	EPN2	YHR169W	DBP8
PTPN18/SFG1	ENSG00000105676	PTPN18	YOR315W	SFG1
LIMS2/YRB30	ENSG00000105698	LIMS2	YGL164C	YRB30
LNX1/PXR1	ENSG00000105705	LNX1	YGR280C	PXR1
TFRC/TPK1	ENSG00000105723	TFRC	YJL164C	TPK1
SREBF1/SPF1	ENSG00000105726	SREBF1	YEL031W	SPF1
TRPC5/PDR17	ENSG00000105737	TRPC5	YNL264C	PDR17
AFF4/GLO4	ENSG00000105755	AFF4	YOR040W	GLO4
UBE2D1/ZUO1	ENSG00000105821	UBE2D1	YGR285C	ZUO1
MPP5/BET1	ENSG00000105829	MPP5	YIL004C	BET1
SMC1A/DET1	ENSG00000105852	SMC1A	YDR051C	DET1
HSD17B10/LCD1	ENSG00000105854	HSD17B10	YDR499W	LCD1
MARK2/HOS4	ENSG00000105887	MARK2	YIL112W	HOS4
HMMR/STV1	ENSG00000105929	HMMR	YMR054W	STV1
CHFR/YGR066C	ENSG00000105939	CHFR	YGR066C	YGR066C
TRHDE/KGD1	ENSG00000105953	TRHDE	YIL125W	KGD1
P4HA2/YHR131C	ENSG00000105974	P4HA2	YHR131C	YHR131C
FCGR2B/PRR2	ENSG00000105976	FCGR2B	YDL214C	PRR2
NFATC3/DJP1	ENSG00000105993	NFATC3	YIR004W	DJP1
ACADVL/RIM1	ENSG00000106028	ACADVL	YCR028C-A	RIM1
FBXW11/ATG17	ENSG00000106052	FBXW11	YLR423C	ATG17
ACAP1/YCR099C	ENSG00000106069	ACAP1	YCR099C	YCR099C
CRMP1/TLG2	ENSG00000106089	CRMP1	YOL018C	TLG2
DERL2/GRS2	ENSG00000106105	DERL2	YPR081C	GRS2
NDE1/GIS3	ENSG00000106125	NDE1	YLR094C	GIS3
MRVI1/RPL20B	ENSG00000106246	MRVI1	YOR312C	RPL20B
AP1M1/PRT1	ENSG00000106263	AP1M1	YOR361C	PRT1
PVR/VPS70	ENSG00000106327	PVR	YJR126C	VPS70
IKBKG/NOP15	ENSG00000106344	IKBKG	YNL110C	NOP15
XRCC1/IMD3	ENSG00000106348	XRCC1	YLR432W	IMD3
SCARB1/SPS18	ENSG00000106351	SCARB1	YNL204C	SPS18
MCM2/LSM5	ENSG00000106355	MCM2	YER146W	LSM5
TP63/YOR152C	ENSG00000106366	TP63	YOR152C	YOR152C
LLGL2/APM1	ENSG00000106367	LLGL2	YPL259C	APM1
NLE1/KTR3	ENSG00000106397	NLE1	YBR205W	KTR3
SDHA/VPS71	ENSG00000106400	SDHA	YML041C	VPS71
SMARCE1/OPI3	ENSG00000106404	SMARCE1	YJR073C	OPI3
KDM5A/YML083C	ENSG00000106571	KDM5A	YML083C	YML083C
ADAM11/PRE8	ENSG00000106588	ADAM11	YML092C	PRE8
PPP2R3A/MRPL32	ENSG00000106591	PPP2R3A	YCR003W	MRPL32
FERMT2/RHB1	ENSG00000106615	FERMT2	YCR027C	RHB1
ABCB11/SDS23	ENSG00000106617	ABCB11	YGL056C	SDS23
CD5L/SEC22	ENSG00000106636	CD5L	YLR268W	SEC22
PTGS2/NIP100	ENSG00000106665	PTGS2	YPL174C	NIP100
IGF2BP2/UTP13	ENSG00000106789	IGF2BP2	YLR222C	UTP13
MAP3K13/HOG1	ENSG00000106799	MAP3K13	YLR113W	HOG1
ST6GAL1/PBA1	ENSG00000106829	ST6GAL1	YLR199C	PBA1
VDAC1P1/DFG16	ENSG00000106952	VDAC1P1	YOR030W	DFG16
PICALM/OAF1	ENSG00000106991	PICALM	YAL051W	OAF1
NSF/ADK2	ENSG00000106992	NSF	YER170W	ADK2
GLI2/AZR1	ENSG00000107020	GLI2	YGR224W	AZR1
CLASP1/SCP160	ENSG00000107164	CLASP1	YJL080C	SCP160
MRPS34/PSD1	ENSG00000107186	MRPS34	YNL169C	PSD1
NOTCH3/SPG4	ENSG00000107187	NOTCH3	YMR107W	SPG4
CLNS1A/MBF1	ENSG00000107223	CLNS1A	YOR298C-A	MBF1
PPP2R2C/MRF1	ENSG00000107242	PPP2R2C	YGL143C	MRF1
TEAD2/SNL1	ENSG00000107262	TEAD2	YIL016W	SNL1
EED/DNA2	ENSG00000107290	EED	YHR164C	DNA2
CDHR2/PDR10	ENSG00000107331	CDHR2	YOR328W	PDR10
SNCB/YNL144C	ENSG00000107341	SNCB	YNL144C	YNL144C
TSG101/DAL80	ENSG00000107485	TSG101	YKR034W	DAL80
ATP2A3/VBA5	ENSG00000107518	ATP2A3	YKR105C	VBA5
CA12/SLM3	ENSG00000107521	CA12	YDL033C	SLM3
MGLL/TKL2	ENSG00000107537	MGLL	YBR117C	TKL2
NTN4/PEX13	ENSG00000107554	NTN4	YLR191W	PEX13
BCS1L/DPB11	ENSG00000107560	BCS1L	YJL090C	DPB11
NUAK1/PHB1	ENSG00000107566	NUAK1	YGR132C	PHB1
SLC24A1/RPG1	ENSG00000107581	SLC24A1	YBR079C	RPG1
SCARF1/DBP1	ENSG00000107625	SCARF1	YPL119C	DBP1
LMAN1/YOR022C	ENSG00000107651	LMAN1	YOR022C	YOR022C
PTPLAD1/NSE4	ENSG00000107672	PTPLAD1	YDL105W	NSE4
IPCEF1/MPM1	ENSG00000107771	IPCEF1	YJL066C	MPM1
ZZEF1/PHO5	ENSG00000107789	ZZEF1	YBR093C	PHO5
ENO1/GEA1	ENSG00000107862	ENO1	YJR031C	GEA1
SLC12A1/BAG7	ENSG00000107863	SLC12A1	YOR134W	BAG7
C19orf10/BCP1	ENSG00000107949	C19orf10	YDR361C	BCP1
ANO8/YOL098C	ENSG00000107959	ANO8	YOL098C	YOL098C
ARHGEF10L/PSF3	ENSG00000107960	ARHGEF10L	YOL146W	PSF3
TXK/TRX1	ENSG00000108010	TXK	YLR043C	TRX1
KCNQ2/NUP159	ENSG00000108021	KCNQ2	YIL115C	NUP159
TACR2/SMC3	ENSG00000108055	TACR2	YJL074C	SMC3
ACTR6/RTS3	ENSG00000108091	ACTR6	YGR161C	RTS3
TIPIN/PCL1	ENSG00000108100	TIPIN	YNL289W	PCL1
SRI/ADH2	ENSG00000108107	SRI	YMR303C	ADH2
EIF4G3/CAF120	ENSG00000108175	EIF4G3	YNL278W	CAF120
NUP37/CPR5	ENSG00000108179	NUP37	YDR304C	CPR5
SEMA3A/HED1	ENSG00000108256	SEMA3A	YDR014W-A	HED1
SEMA3C/ADA2	ENSG00000108264	SEMA3C	YDR448W	ADA2
ACAT1/PUP3	ENSG00000108294	ACAT1	YER094C	PUP3
CELSR1/CWC25	ENSG00000108296	CELSR1	YNL245C	CWC25
ZNF638/NHP6A	ENSG00000108312	ZNF638	YPR052C	NHP6A
ADD2/RPN3	ENSG00000108344	ADD2	YER021W	RPN3
FGF4/NOP8	ENSG00000108349	FGF4	YOL144W	NOP8
RASAL2/SEE1	ENSG00000108370	RASAL2	YIL064W	SEE1
MARK3/FUN19	ENSG00000108375	MARK3	YAL034C	FUN19
SLC25A3/RAD57	ENSG00000108384	SLC25A3	YDR004W	RAD57
FOSL2/SPR28	ENSG00000108387	FOSL2	YDR218C	SPR28
FRYL/RAD18	ENSG00000108395	FRYL	YCR066W	RAD18
FSCN1/KAP95	ENSG00000108424	FSCN1	YLR347C	KAP95
ACTB/BOS1	ENSG00000108433	ACTB	YLR078C	BOS1
PLD1/HRQ1	ENSG00000108469	PLD1	YDR291W	HRQ1
WDR62/ATG4	ENSG00000108510	WDR62	YNL223W	ATG4
DLG1/DMA2	ENSG00000108523	DLG1	YNL116W	DMA2
RAB7A/DIC1	ENSG00000108528	RAB7A	YLR348C	DIC1
BCAP29/MRPL20	ENSG00000108557	BCAP29	YKR085C	MRPL20
SART3/KRS1	ENSG00000108559	SART3	YDR037W	KRS1
ARHGAP15/HXT10	ENSG00000108576	ARHGAP15	YFL011W	HXT10
PAX2/LAP3	ENSG00000108578	PAX2	YNL239W	LAP3
EXOSC7/GOS1	ENSG00000108587	EXOSC7	YHL031C	GOS1
KIFAP3/RBG2	ENSG00000108591	KIFAP3	YGR173W	RBG2
MCM6/RSC6	ENSG00000108604	MCM6	YCR052W	RSC6
REXO2/YML108W	ENSG00000108641	REXO2	YML108W	YML108W
RBM7/RRP5	ENSG00000108651	RBM7	YMR229C	RRP5
RBMS2/SNU114	ENSG00000108654	RBMS2	YKL173W	SNU114
BAZ2A/SYT1	ENSG00000108669	BAZ2A	YPR095C	SYT1
PTPN23/RPN6	ENSG00000108671	PTPN23	YDL097C	RPN6
MLH1/YDL057W	ENSG00000108700	MLH1	YDL057W	YDL057W
UNG/SPT7	ENSG00000108773	UNG	YBR081C	SPT7
KLHL20/YPT6	ENSG00000108774	KLHL20	YLR262C	YPT6
RGS11/INO4	ENSG00000108788	RGS11	YOL108C	INO4
PLXNA2/MAM1	ENSG00000108799	PLXNA2	YER106W	MAM1
SPAG5/MRP7	ENSG00000108826	SPAG5	YNL005C	MRP7
ANKRD13A/HOS2	ENSG00000108840	ANKRD13A	YGL194C	HOS2
TPD52/LUC7	ENSG00000108848	TPD52	YDL087C	LUC7
ACACB/CHS2	ENSG00000108854	ACACB	YBR038W	CHS2
TRAF4/MSG5	ENSG00000108861	TRAF4	YNL053W	MSG5
PAG1/FAA2	ENSG00000108946	PAG1	YER015W	FAA2
GPATCH1/LOT5	ENSG00000108953	GPATCH1	YKL183W	LOT5
ICAM3/YPL162C	ENSG00000108984	ICAM3	YPL162C	YPL162C
NT5C2/KTI12	ENSG00000109046	NT5C2	YKL110C	KTI12
MCAM/YIR042C	ENSG00000109065	MCAM	YIR042C	YIR042C
GPC4/SPT6	ENSG00000109111	GPC4	YGR116W	SPT6
CAMSAP3/DEP1	ENSG00000109118	CAMSAP3	YAL013W	DEP1
RAP1GAP/POM33	ENSG00000109133	RAP1GAP	YLL023C	POM33
XAB2/GDE1	ENSG00000109320	XAB2	YPL110C	GDE1
ARHGEF1/SIN4	ENSG00000109339	ARHGEF1	YNL236W	SIN4
STXBP2/MGE1	ENSG00000109519	STXBP2	YOR232W	MGE1
MAP2K7/GAR1	ENSG00000109534	MAP2K7	YHR089C	GAR1
NMRK2/TRM9	ENSG00000109536	NMRK2	YML014W	TRM9
DGKD/GEF1	ENSG00000109572	DGKD	YJR040W	GEF1
CTTNBP2/PRP43	ENSG00000109606	CTTNBP2	YGL120C	PRP43
ACTL6B/DRS2	ENSG00000109654	ACTL6B	YAL026C	DRS2
RARB/TAH18	ENSG00000109756	RARB	YPR048W	TAH18
TOP2B/PEX28	ENSG00000109775	TOP2B	YHR150W	PEX28
NFKB2/USV1	ENSG00000109787	NFKB2	YPL230W	USV1
PPP1R12B/YCG1	ENSG00000109805	PPP1R12B	YDR325W	YCG1
DNAJC10/GPM3	ENSG00000109814	DNAJC10	YOL056W	GPM3
GTF3C1/FMP52	ENSG00000109854	GTF3C1	YER004W	FMP52
IL4R/LDB16	ENSG00000109861	IL4R	YCL005W	LDB16
USP33/MIG2	ENSG00000109906	USP33	YGL209W	MIG2
PAK3/ELP4	ENSG00000109911	PAK3	YPL101W	ELP4
DCX/ZPR1	ENSG00000109917	DCX	YGR211W	ZPR1
SNRPA/SSB1	ENSG00000109971	SNRPA	YDL229W	SSB1
SPAG6/IRS4	ENSG00000110047	SPAG6	YKR019C	IRS4
EXOSC5/OSH2	ENSG00000110048	EXOSC5	YDL019C	OSH2
DYNC1I2/DCS2	ENSG00000110063	DYNC1I2	YOR173W	DCS2
APBB1IP/SAP185	ENSG00000110075	APBB1IP	YJL098W	SAP185
LRCH4/YAT1	ENSG00000110090	LRCH4	YAR035W	YAT1
FAM76B/CLB1	ENSG00000110092	FAM76B	YGR108W	CLB1
SIRT6/PRP19	ENSG00000110107	SIRT6	YLL036C	PRP19
TYR/PHO91	ENSG00000110344	TYR	YNR013C	PHO91
POLD3/REC104	ENSG00000110395	POLD3	YHR157W	REC104
ACTN2/SED4	ENSG00000110427	ACTN2	YCR067C	SED4
CAPZB/LAT1	ENSG00000110435	CAPZB	YNL071W	LAT1
PHF17/YNL247W	ENSG00000110619	PHF17	YNL247W	YNL247W
UBE2A/TOM70	ENSG00000110711	UBE2A	YNL121C	TOM70
FGFR1/NUP116	ENSG00000110713	FGFR1	YMR047C	NUP116
FKBP6/EKI1	ENSG00000110721	FKBP6	YDR147W	EKI1
GTF2I/TFB1	ENSG00000110768	GTF2I	YDR311W	TFB1
SMC1B/NAS2	ENSG00000110801	SMC1B	YIL007C	NAS2
FBLN1/SPC19	ENSG00000110841	FBLN1	YDR201W	SPC19
ITGA8/PAR32	ENSG00000110851	ITGA8	YDL173W	PAR32
CST7/CRN1	ENSG00000110880	CST7	YLR429W	CRN1
MAP2/CAX4	ENSG00000110881	MAP2	YGR036C	CAX4
PIAS2/CHA4	ENSG00000110887	PIAS2	YLR098C	CHA4
AMPH/ERG12	ENSG00000110921	AMPH	YMR208W	ERG12
ARAF/HAL5	ENSG00000110931	ARAF	YJL165C	HAL5
MCCC1/ATP1	ENSG00000110955	MCCC1	YBL099W	ATP1
FAP/YFL067W	ENSG00000111011	FAP	YFL067W	YFL067W
NEBL/HEM1	ENSG00000111142	NEBL	YDR232W	HEM1
UBE2K/LAP2	ENSG00000111144	UBE2K	YNL045W	LAP2
PIK3C3/CAT8	ENSG00000111206	PIK3C3	YMR280C	CAT8
N4BP2/ALD5	ENSG00000111275	N4BP2	YER073W	ALD5
SYNJ2/TAD2	ENSG00000111319	SYNJ2	YJL035C	TAD2
ADCY2/YHR177W	ENSG00000111321	ADCY2	YHR177W	YHR177W
PPP2R5C/TFB4	ENSG00000111358	PPP2R5C	YPR056W	TFB4
RBFOX1/SSO2	ENSG00000111450	RBFOX1	YMR183C	SSO2
GNB1/RET3	ENSG00000111481	GNB1	YPL010W	RET3
HOXA9/YJL163C	ENSG00000111530	HOXA9	YJL163C	YJL163C
EDN1/NUP84	ENSG00000111581	EDN1	YDL116W	NUP84
MLLT10/CDC36	ENSG00000111596	MLLT10	YDL165W	CDC36
ADCYAP1R1/TOF1	ENSG00000111602	ADCYAP1R1	YNL273W	TOF1
NRD1/LYS5	ENSG00000111605	NRD1	YGL154C	LYS5
VDAC3/KRR1	ENSG00000111615	VDAC3	YCL059C	KRR1
PCM1/TDH3	ENSG00000111640	PCM1	YGR192C	TDH3
CBFA2T2/NOP2	ENSG00000111641	CBFA2T2	YNL061W	NOP2
DBC1/SNF2	ENSG00000111642	DBC1	YOR290C	SNF2
ITCH/UBP8	ENSG00000111667	ITCH	YMR223W	UBP8
TP73/ERR3	ENSG00000111674	TP73	YMR323W	ERR3
TOLLIP/YGR153W	ENSG00000111679	TOLLIP	YGR153W	YGR153W
UBE2D4/SPR1	ENSG00000111701	UBE2D4	YOR190W	SPR1
RUNX1T1/SIP2	ENSG00000111725	RUNX1T1	YGL208W	SIP2
THOC1/YHR003C	ENSG00000111726	THOC1	YHR003C	YHR003C
OSBPL6/CDA1	ENSG00000111752	OSBPL6	YLR307W	CDA1
SLC1A3/NOP6	ENSG00000111786	SLC1A3	YDL213C	NOP6
XRCC5/MTF1	ENSG00000111802	XRCC5	YMR228W	MTF1
LXN/GIR2	ENSG00000111832	LXN	YDR152W	GIR2
SP140/ASF1	ENSG00000111875	SP140	YJL115W	ASF1
MKNK1/CEG1	ENSG00000111880	MKNK1	YGL130W	CEG1
TNS1/YER121W	ENSG00000111907	TNS1	YER121W	YER121W
REXO1/YJL028W	ENSG00000112033	REXO1	YJL028W	YJL028W
SAR1A/STE3	ENSG00000112038	SAR1A	YKL178C	STE3
CDC14A/RAD53	ENSG00000112062	CDC14A	YPL153C	RAD53
RAPGEF3/MEP3	ENSG00000112077	RAPGEF3	YPR138C	MEP3
CEACAM1/GAS1	ENSG00000112079	CEACAM1	YMR307W	GAS1
SENP1/MCM3	ENSG00000112118	SENP1	YEL032W	MCM3
DUSP13/FAR10	ENSG00000112130	DUSP13	YLR238W	FAR10
CIC/HRT3	ENSG00000112146	CIC	YLR097C	HRT3
LIPE/MDN1	ENSG00000112159	LIPE	YLR106C	MDN1
FDFT1/HUR1	ENSG00000112164	FDFT1	YGL168W	HUR1
PAFAH1B3/RPS15	ENSG00000112175	PAFAH1B3	YOL040C	RPS15
OPHN1/SRV2	ENSG00000112186	OPHN1	YNL138W	SRV2
KIF22/MET22	ENSG00000112200	KIF22	YOL064C	MET22
SCGN/SSN8	ENSG00000112237	SCGN	YNL025C	SSN8
PGM1/XPT1	ENSG00000112242	PGM1	YJR133W	XPT1
DDX1/YHI9	ENSG00000112245	DDX1	YHR029C	YHI9
DNM2/YJL132W	ENSG00000112293	DNM2	YJL132W	YJL132W
EPB41L2/MVP1	ENSG00000112335	EPB41L2	YMR004W	MVP1
RIMS1/SKI7	ENSG00000112339	RIMS1	YOR076C	SKI7
STX7/SPO21	ENSG00000112343	STX7	YOL091W	SPO21
RABL2B/PEX7	ENSG00000112357	RABL2B	YDR142C	PEX7
KEAP1/MCH2	ENSG00000112394	KEAP1	YKL221W	MCH2
PTPRH/GON7	ENSG00000112531	PTPRH	YJL184W	GON7
EPHA6/ENP1	ENSG00000112578	EPHA6	YBR247C	ENP1
SCTR/SPT15	ENSG00000112592	SCTR	YER148W	SPT15
RFX3/RML2	ENSG00000112651	RFX3	YEL050C	RML2
RIF1/ARG80	ENSG00000112658	RIF1	YMR042W	ARG80
RAB21/ULP2	ENSG00000112701	RAB21	YIL031W	ULP2
SLC4A4/YHR213W-B	ENSG00000112715	SLC4A4	YHR213W-B	YHR213W-B
SMARCA2/PRP45	ENSG00000112739	SMARCA2	YAL032C	PRP45
RDH8/FUN26	ENSG00000112759	RDH8	YAL022C	FUN26
SESN1/GTO3	ENSG00000112782	SESN1	YMR251W	GTO3
MID2/YMR124W	ENSG00000112851	MID2	YMR124W	YMR124W
COL5A3/PAP2	ENSG00000112941	COL5A3	YOL115W	PAP2
SRCAP/ERG13	ENSG00000112972	SRCAP	YML126C	ERG13
KIAA0020/BDF1	ENSG00000112983	KIAA0020	YLR399C	BDF1
CPB2/LYS1	ENSG00000112992	CPB2	YIR034C	LYS1
CHRNA3/SSZ1	ENSG00000113013	CHRNA3	YHR064C	SSZ1
KCNN2/AEP3	ENSG00000113048	KCNN2	YPL005W	AEP3
CNOT4/HMG2	ENSG00000113161	CNOT4	YLR450W	HMG2
PSEN1/UBX3	ENSG00000113194	PSEN1	YDL091C	UBX3
CPOX/PRK1	ENSG00000113263	CPOX	YIL095W	PRK1
MOK/APE3	ENSG00000113269	MOK	YBR286W	APE3
HSP90AA1/THG1	ENSG00000113272	HSP90AA1	YGR024C	THG1
RBL1/ENT5	ENSG00000113282	RBL1	YDR153C	ENT5
DLGAP4/CCR4	ENSG00000113300	DLGAP4	YAL021C	CCR4
CFHR2/SAN1	ENSG00000113312	CFHR2	YDR143C	SAN1
NDC80/MSH3	ENSG00000113318	NDC80	YCR092C	MSH3
AP4E1/BUD5	ENSG00000113319	AP4E1	YCR038C	BUD5
RSBN1/RNT1	ENSG00000113360	RSBN1	YMR239C	RNT1
MAGI3/NDL1	ENSG00000113368	MAGI3	YLR254C	NDL1
CXCL2/SUB1	ENSG00000113387	CXCL2	YMR039C	SUB1
AFP/MST1	ENSG00000113407	AFP	YKL194C	MST1
COL4A4/DIA3	ENSG00000113448	COL4A4	YDL024C	DIA3
OSTM1/RAD17	ENSG00000113456	OSTM1	YOR368W	RAD17
CDH7/RAD50	ENSG00000113522	CDH7	YNL250W	RAD50
PCNP/SOL2	ENSG00000113552	PCNP	YCR073W-A	SOL2
ARG2/SKP1	ENSG00000113558	ARG2	YDR328C	SKP1
MEF2C/PPH22	ENSG00000113575	MEF2C	YDL188C	PPH22
PTPRC/FLO9	ENSG00000113580	PTPRC	YAL063C	FLO9
CACNA1S/SFB3	ENSG00000113615	CACNA1S	YHR098C	SFB3
PKP1/MRPL1	ENSG00000113645	PKP1	YDR116C	MRPL1
UBA5/PRP40	ENSG00000113649	UBA5	YKL012W	PRP40
STK17B/YLR253W	ENSG00000113712	STK17B	YLR253W	YLR253W
CDC14B/CEM1	ENSG00000113719	CDC14B	YER061C	CEM1
ZNF510/SMC4	ENSG00000113810	ZNF510	YLR086W	SMC4
LRP2/ARP8	ENSG00000113812	LRP2	YOR141C	ARP8
ZNF506/EST2	ENSG00000113889	ZNF506	YLR318W	EST2
DUSP12/EMP46	ENSG00000114013	DUSP12	YLR080W	EMP46
ENSG00000081770/OGG1	ENSG00000114026	ENSG00000081770	YML060W	OGG1
CADPS2/ERG1	ENSG00000114054	CADPS2	YGR175C	ERG1
HSPB11/UFD4	ENSG00000114062	HSPB11	YKL010C	UFD4
IL12RB2/VID28	ENSG00000114098	IL12RB2	YIL017C	VID28
SMARCD3/AAD14	ENSG00000114115	SMARCD3	YNL331C	AAD14
FYB/YIA6	ENSG00000114120	FYB	YIL006W	YIA6
MPP4/APC11	ENSG00000114125	MPP4	YDL008W	APC11
STRADB/MRP21	ENSG00000114126	STRADB	YBL090W	MRP21
BZW1/ARC19	ENSG00000114209	BZW1	YKL013C	ARC19
PGR/BCY1	ENSG00000114302	PGR	YIL033C	BCY1
ME2/UBP12	ENSG00000114316	ME2	YJL197W	UBP12
C5orf22/YMR134W	ENSG00000114346	C5orf22	YMR134W	YMR134W
CCNT2/GPA2	ENSG00000114353	CCNT2	YER020W	GPA2
EPB41L3/GND1	ENSG00000114388	EPB41L3	YHR183W	GND1
COBLL1/RPL24A	ENSG00000114391	COBLL1	YGL031C	RPL24A
DLG3/YMR315W	ENSG00000114416	DLG3	YMR315W	YMR315W
TRAF5/GPB2	ENSG00000114423	TRAF5	YAL056W	GPB2
MRPL22/GLC3	ENSG00000114480	MRPL22	YEL011W	GLC3
GEMIN5/URA3	ENSG00000114491	GEMIN5	YEL021W	URA3
OPRK1/NRD1	ENSG00000114503	OPRK1	YNL251C	NRD1
NFE2L1/VMA1	ENSG00000114573	NFE2L1	YDL185W	VMA1
GSK3B/TPN1	ENSG00000114638	GSK3B	YGL186C	TPN1
ITGB5/YPL236C	ENSG00000114738	ITGB5	YPL236C	YPL236C
ERC1/HFI1	ENSG00000114745	ERC1	YPL254W	HFI1
XPO1/PWP2	ENSG00000114767	XPO1	YCR057C	PWP2
PALB2/SUI1	ENSG00000114784	PALB2	YNL244C	SUI1
DOPEY1/CPS1	ENSG00000114786	DOPEY1	YJL172W	CPS1
BCKDHB/CPR4	ENSG00000114857	BCKDHB	YCR069W	CPR4
KAT6A/TIF4631	ENSG00000114867	KAT6A	YGR162W	TIF4631
ULK2/ORM1	ENSG00000114978	ULK2	YGR038W	ORM1
GRHL2/TPP1	ENSG00000115008	GRHL2	YMR156C	TPP1
TNPO1/FAB1	ENSG00000115020	TNPO1	YFR019W	FAB1
P2RX5/ATM1	ENSG00000115073	P2RX5	YMR301C	ATM1
ITGAE/MPS1	ENSG00000115085	ITGAE	YDL028C	MPS1
DIS3/ARG8	ENSG00000115107	DIS3	YOL140W	ARG8
PIBF1/ZTA1	ENSG00000115129	PIBF1	YBR046C	ZTA1
ENSG00000083622/CTA1	ENSG00000115145	ENSG00000083622	YDR256C	CTA1
NUFIP1/CSE4	ENSG00000115163	NUFIP1	YKL049C	CSE4
RRAGB/FUS3	ENSG00000115170	RRAGB	YBL016W	FUS3
CYLD/YML079W	ENSG00000115207	CYLD	YML079W	YML079W
SLC27A5/GCN3	ENSG00000115211	SLC27A5	YKR026C	GCN3
ZNF324/RPN11	ENSG00000115233	ZNF324	YFR004W	RPN11
ZNF446/CYR1	ENSG00000115241	ZNF446	YJL005W	CYR1
ZNF8/YOP1	ENSG00000115255	ZNF8	YPR028W	YOP1
RPS5/PRB1	ENSG00000115257	RPS5	YEL060C	PRB1
FAT1/CWH41	ENSG00000115275	FAT1	YGL027C	CWH41
YTHDC1/DNF3	ENSG00000115306	YTHDC1	YMR162C	DNF3
CHMP2B/CUE4	ENSG00000115307	CHMP2B	YML101C	CUE4
PPIE/HTB2	ENSG00000115350	PPIE	YBL002W	HTB2
ZMPSTE24/IMG1	ENSG00000115364	ZMPSTE24	YCR046C	IMG1
NOA1/NAB2	ENSG00000115380	NOA1	YGL122C	NAB2
REST/SLX1	ENSG00000115392	REST	YBR228W	SLX1
SSH1/BSC2	ENSG00000115414	SSH1	YDR275W	BSC2
GSTP1/BLI1	ENSG00000115415	GSTP1	YKL061W	BLI1
APLP2/GMH1	ENSG00000115446	APLP2	YKR030W	GMH1
SLCO1A2/CCT4	ENSG00000115484	SLCO1A2	YDL143W	CCT4
WBP11/PLP1	ENSG00000115514	WBP11	YDR183W	PLP1
EIF3I/HSH155	ENSG00000115524	EIF3I	YMR288W	HSH155
TXLNA/VPS24	ENSG00000115561	TXLNA	YKL041W	VPS24
APOB/SPO12	ENSG00000115648	APOB	YHR152W	SPO12
NCOA1/CSR2	ENSG00000115652	NCOA1	YPR030W	CSR2
KIF3C/DUR3	ENSG00000115665	KIF3C	YHL016C	DUR3
RAB10/SDS22	ENSG00000115685	RAB10	YKL193C	SDS22
GCKR/SPO11	ENSG00000115750	GCKR	YHL022C	SPO11
HADHA/RFS1	ENSG00000115756	HADHA	YBR052C	RFS1
MAPRE3/SPE1	ENSG00000115758	MAPRE3	YKL184W	SPE1
CAD/RPL23A	ENSG00000115762	CAD	YBL087C	RPL23A
CD59/GRH1	ENSG00000115806	CD59	YDR517W	GRH1
CD82/CAC2	ENSG00000115808	CD82	YML102W	CAC2
ATRX/YPK3	ENSG00000115825	ATRX	YBR028C	YPK3
TAF9/AAC1	ENSG00000115840	TAF9	YMR056C	AAC1
FCN1/YMR114C	ENSG00000115850	FCN1	YMR114C	YMR114C
MECOM/DPS1	ENSG00000115866	MECOM	YLL018C	DPS1
SCAMP1/CDC25	ENSG00000115904	SCAMP1	YLR310C	CDC25
PREP/BNA5	ENSG00000115919	PREP	YLR231C	BNA5
HACE1/VRP1	ENSG00000115935	HACE1	YLR337C	VRP1
SEH1L/ORC2	ENSG00000115942	SEH1L	YBR060C	ORC2
WDR47/PNO1	ENSG00000115946	WDR47	YOR145C	PNO1
OVGP1/ORC1	ENSG00000115947	OVGP1	YML065W	ORC1
MAP3K4/MRPS18	ENSG00000115963	MAP3K4	YNL306W	MRPS18
PILRA/FKS1	ENSG00000116001	PILRA	YLR342W	FKS1
IGSF9/SMT3	ENSG00000116030	IGSF9	YDR510W	SMT3
ABCB1/YLR297W	ENSG00000116044	ABCB1	YLR297W	YLR297W
AKR1B1/MSH6	ENSG00000116062	AKR1B1	YDR097C	MSH6
CPNE3/IRC24	ENSG00000116096	CPNE3	YIR036C	IRC24
RRN3/RPL4A	ENSG00000116106	RRN3	YBR031W	RPL4A
CTTN/ALO1	ENSG00000116133	CTTN	YML086C	ALO1
MTIF2/RFA3	ENSG00000116147	MTIF2	YJL173C	RFA3
TTC39A/GPX2	ENSG00000116157	TTC39A	YBR244W	GPX2
EPS15/STE14	ENSG00000116237	EPS15	YDR410C	STE14
ORC1/RPL22A	ENSG00000116251	ORC1	YLR061W	RPL22A
MGST2/RAD26	ENSG00000116254	MGST2	YJR035W	RAD26
CHERP/DCG1	ENSG00000116266	CHERP	YIR030C	DCG1
ATG16L1/NPL3	ENSG00000116350	ATG16L1	YDR432W	NPL3
USP40/ETR1	ENSG00000116353	USP40	YBR026C	ETR1
RAD54L/TFC6	ENSG00000116455	RAD54L	YDR362C	TFC6
MAST2/ATP4	ENSG00000116459	MAST2	YPL078C	ATP4
DNAJA1/YPT31	ENSG00000116473	DNAJA1	YER031C	YPT31
B4GALT1/BYE1	ENSG00000116539	B4GALT1	YKL005C	BYE1
CHMP5/SPE3	ENSG00000116649	CHMP5	YPR069C	SPE3
NFX1/STB6	ENSG00000116661	NFX1	YKL072W	STB6
DIMT1/REV7	ENSG00000116670	DIMT1	YIL139C	REV7
IPO11/YEL023C	ENSG00000116678	IPO11	YEL023C	YEL023C
EIF2AK1/YLH47	ENSG00000116679	EIF2AK1	YPR125W	YLH47
EPDR1/FZO1	ENSG00000116688	EPDR1	YBR179C	FZO1
SEPHS1/EBS1	ENSG00000116698	SEPHS1	YDR206W	EBS1
MRPL28/GCD14	ENSG00000116731	MRPL28	YJL125C	GCD14
CEACAM6/MCR1	ENSG00000116750	CEACAM6	YKL150W	MCR1
RBM22/HSH49	ENSG00000116754	RBM22	YOR319W	HSH49
TMED2/CYS3	ENSG00000116761	TMED2	YAL012W	CYS3
ERO1LB/SOR2	ENSG00000116791	ERO1LB	YDL246C	SOR2
ZFAND6/ULS1	ENSG00000116830	ZFAND6	YOR191W	ULS1
TXLNG/MRPS28	ENSG00000116898	TXLNG	YDR337W	MRPS28
PPEF1/SLC1	ENSG00000116906	PPEF1	YDL052C	SLC1
LAT2/RPS12	ENSG00000116918	LAT2	YOR369C	RPS12
HUWE1/NRK1	ENSG00000116954	HUWE1	YNL129W	NRK1
ZW10/POS5	ENSG00000116962	ZW10	YPL188W	POS5
ALG9/YIL161W	ENSG00000116977	ALG9	YIL161W	YIL161W
MYBPC2/RPS10A	ENSG00000116983	MYBPC2	YOR293W	RPS10A
NOX4/MHT1	ENSG00000116984	NOX4	YLL062C	MHT1
ACOX3/SLM2	ENSG00000117020	ACOX3	YNL047C	SLM2
MTMR2/RIB5	ENSG00000117091	MTMR2	YBR256C	RIB5
PPP1R15A/SDH2	ENSG00000117118	PPP1R15A	YLL041C	SDH2
HSD17B14/SSF1	ENSG00000117133	HSD17B14	YHR066W	SSF1
TRIP6/JHD2	ENSG00000117139	TRIP6	YJR119C	JHD2
ACHE/RPS13	ENSG00000117155	ACHE	YDR064W	RPS13
FTL/BCD1	ENSG00000117174	FTL	YHR040W	BCD1
SRRT/SWD1	ENSG00000117222	SRRT	YAR003W	SWD1
BAX/HUA2	ENSG00000117266	BAX	YOR284W	HUA2
NLK/ROD1	ENSG00000117289	NLK	YOR018W	ROD1
PIGS/GAL10	ENSG00000117308	PIGS	YBR019C	GAL10
ATXN7L3/YGL082W	ENSG00000117385	ATXN7L3	YGL082W	YGL082W
PGS1/GAL2	ENSG00000117394	PGS1	YLR081W	GAL2
PSMC5/EBP2	ENSG00000117395	PSMC5	YKL172W	EBP2
UIMC1/CDC20	ENSG00000117399	UIMC1	YGL116W	CDC20
CETP/KAP122	ENSG00000117408	CETP	YGL016W	KAP122
MMP2/VMA16	ENSG00000117410	MMP2	YHR026W	VMA16
GNAO1/YPR1	ENSG00000117448	GNAO1	YDR368W	YPR1
OGFOD1/AHP1	ENSG00000117450	OGFOD1	YLR109W	AHP1
SH3BP2/YBR141C	ENSG00000117461	SH3BP2	YBR141C	YBR141C
ADD1/HEF3	ENSG00000117528	ADD1	YNL014W	HEF3
C14orf166/DPH5	ENSG00000117543	C14orf166	YLR172C	DPH5
NID2/WWM1	ENSG00000117560	NID2	YFL010C	WWM1
GMCL1/PRX1	ENSG00000117592	GMCL1	YBL064C	PRX1
SF3B2/YIR035C	ENSG00000117594	SF3B2	YIR035C	YIR035C
KLHL42/UTP25	ENSG00000117597	KLHL42	YIL091C	UTP25
GNAS/RPC53	ENSG00000117614	GNAS	YDL150W	RPC53
DNM1L/YAP3	ENSG00000117632	DNM1L	YHL009C	YAP3
PTHLH/KIN3	ENSG00000117650	PTHLH	YAR018C	KIN3
PHACTR3/YNL181W	ENSG00000117676	PHACTR3	YNL181W	YNL181W
ERGIC2/RER2	ENSG00000117682	ERGIC2	YBR002C	RER2
TFAP2C/SWI1	ENSG00000117713	TFAP2C	YPL016W	SWI1
AURKA/NUM1	ENSG00000117724	AURKA	YDR150W	NUM1
PIR/RFA2	ENSG00000117748	PIR	YNL312W	RFA2
RFX2/SNC1	ENSG00000117758	RFX2	YAL030W	SNC1
SULT2B1/OSH6	ENSG00000117859	SULT2B1	YKR003W	OSH6
CNOT3/CRF1	ENSG00000117906	CNOT3	YDR223W	CRF1
GP6/PEP4	ENSG00000117984	GP6	YPL154C	PEP4
PTPN4/IRR1	ENSG00000118007	PTPN4	YIL026C	IRR1
DDX18/CHK1	ENSG00000118046	DDX18	YBR274W	CHK1
KHSRP/SET1	ENSG00000118058	KHSRP	YHR119W	SET1
GNA11/NTH2	ENSG00000118094	GNA11	YBR001C	NTH2
EDEM2/SIM1	ENSG00000118160	EDEM2	YIL123W	SIM1
DNMT3B/STS1	ENSG00000118193	DNMT3B	YIR011C	STS1
REM1/MIG3	ENSG00000118263	REM1	YER028C	MIG3
TPX2/MOT3	ENSG00000118495	TPX2	YMR070W	MOT3
PDRG1/YPL067C	ENSG00000118508	PDRG1	YPL067C	YPL067C
EPB41L1/YDR026C	ENSG00000118513	EPB41L1	YDR026C	YDR026C
DOCK9/YLR352W	ENSG00000118564	DOCK9	YLR352W	YLR352W
DOCK3/YKT6	ENSG00000118640	DOCK3	YKL196C	YKT6
COQ9/SWP1	ENSG00000118705	COQ9	YMR149W	SWP1
CRLS1/PCL9	ENSG00000118971	CRLS1	YDL179W	PCL9
PPP1R13B/TFC4	ENSG00000119041	PPP1R13B	YGR047C	TFC4
SIGLEC1/RAD6	ENSG00000119048	SIGLEC1	YGL058W	RAD6
FKBP1A/GUD1	ENSG00000119125	FKBP1A	YDL238C	GUD1
NSFL1C/YPR015C	ENSG00000119138	NSFL1C	YPR015C	YPR015C
MAVS/CFT2	ENSG00000119203	MAVS	YLR115W	CFT2
F11/UTP10	ENSG00000119285	F11	YJL109C	UTP10
XRN2/RAD23	ENSG00000119318	XRN2	YEL037C	RAD23
DYNLL1/RTG1	ENSG00000119335	DYNLL1	YOL067C	RTG1
TESC/RRD2	ENSG00000119383	TESC	YPL152W	RRD2
SNX5/GLE1	ENSG00000119392	SNX5	YDL207W	GLE1
RPL6/ARL1	ENSG00000119396	RPL6	YBR164C	ARL1
MAPKAPK5/BRR1	ENSG00000119397	MAPKAPK5	YPR057W	BRR1
P2RX7/RMD5	ENSG00000119401	P2RX7	YDR255C	RMD5
ESF1/RRT13	ENSG00000119402	ESF1	YER066W	RRT13
RBBP9/MKK2	ENSG00000119408	RBBP9	YPL140C	MKK2
ANAPC5/SIT4	ENSG00000119414	ANAPC5	YDL047W	SIT4
SLC23A2/MIC14	ENSG00000119421	SLC23A2	YDR031W	MIC14
TMEM230/VPS4	ENSG00000119541	TMEM230	YPR173C	VPS4
DZANK1/YGK3	ENSG00000119638	DZANK1	YOL128C	YGK3
KDM2B/MLH3	ENSG00000119684	KDM2B	YPL164C	MLH3
TASP1/PXA1	ENSG00000119688	TASP1	YPL147W	PXA1
GCN1L1/YCR016W	ENSG00000119707	GCN1L1	YCR016W	YCR016W
RPLP0/ALD4	ENSG00000119711	RPLP0	YOR374W	ALD4
PXN/GCD7	ENSG00000119718	PXN	YLR291C	GCD7
RPH3A/COQ6	ENSG00000119723	RPH3A	YGR255C	COQ6
TRMT6/TOM40	ENSG00000119725	TRMT6	YMR203W	TOM40
CHGB/CCT8	ENSG00000119760	CHGB	YJL008C	CCT8
PEBP1/AXL1	ENSG00000119912	PEBP1	YPR122W	AXL1
TBX5/SWT1	ENSG00000119917	TBX5	YOR166C	SWT1
BRAP/TSR3	ENSG00000119929	BRAP	YOR006C	TSR3
ERP29/XKS1	ENSG00000119950	ERP29	YGR194C	XKS1
NOS1/MAK11	ENSG00000120008	NOS1	YKL021C	MAK11
FUS/AAT2	ENSG00000120053	FUS	YLR027C	AAT2
IGBP1/MET17	ENSG00000120054	IGBP1	YLR303W	MET17
FXYD3/PIS1	ENSG00000120088	FXYD3	YPR113W	PIS1
GANAB/PPS1	ENSG00000120129	GANAB	YBR276C	PPS1
GMIP/RCL1	ENSG00000120158	GMIP	YOL010W	RCL1
RBM41/MOB1	ENSG00000120162	RBM41	YIL106W	MOB1
BIRC5/MTR2	ENSG00000120253	BIRC5	YKL186C	MTR2
LAG3/MRP2	ENSG00000120333	LAG3	YPR166C	MRP2
MLF2/CCT2	ENSG00000120438	MLF2	YIL142W	CCT2
OTUB2/RTA1	ENSG00000120457	OTUB2	YGR213C	RTA1
DDX24/DAN4	ENSG00000120690	DDX24	YJR151C	DAN4
ZBTB25/SSE2	ENSG00000120694	ZBTB25	YBR169C	SSE2
ARHGAP4/ALG5	ENSG00000120697	ARHGAP4	YPL227C	ALG5
ANKRD24/RRP43	ENSG00000120699	ANKRD24	YCR035C	RRP43
RCOR1/SUP45	ENSG00000120705	RCOR1	YBR143C	SUP45
LTBP4/YLR001C	ENSG00000120708	LTBP4	YLR001C	YLR001C
BLVRB/MET31	ENSG00000120738	BLVRB	YPL038W	MET31
SLC9A1/PPZ1	ENSG00000120756	SLC9A1	YML016C	PPZ1
SPTLC1/UTP20	ENSG00000120800	SPTLC1	YBL004W	UTP20
PAPOLA/FUS1	ENSG00000120802	PAPOLA	YCL027W	FUS1
CCNK/CIN4	ENSG00000120805	CCNK	YMR138W	CIN4
PCBP4/HAP3	ENSG00000120837	PCBP4	YBL021C	HAP3
RGS1/RAD28	ENSG00000120868	RGS1	YDR030C	RAD28
MRPS33/FIP1	ENSG00000120885	MRPS33	YJR093C	FIP1
NDUFB2/YAR064W	ENSG00000120907	NDUFB2	YAR064W	YAR064W
ENSG00000090269/CMP2	ENSG00000120910	ENSG00000090269	YML057W	CMP2
NUDC/YLR118C	ENSG00000120992	NUDC	YLR118C	YLR118C
MAEA/RRI1	ENSG00000121022	MAEA	YDL216C	RRI1
ICAM1/YGR017W	ENSG00000121067	ICAM1	YGR017W	YGR017W
STRN4/YML082W	ENSG00000121152	STRN4	YML082W	YML082W
IRAK3/RSB1	ENSG00000121361	IRAK3	YOR049C	RSB1
LYZ/CTT1	ENSG00000121691	LYZ	YGR088W	CTT1
SI/ASH1	ENSG00000121741	SI	YKL185W	ASH1
MUL1/BUB2	ENSG00000121749	MUL1	YMR055C	BUB2
PDCD7/IDS2	ENSG00000121753	PDCD7	YJL146W	IDS2
SPG21/TUL1	ENSG00000121848	SPG21	YKL034W	TUL1
DNAJB11/BI4	ENSG00000121858	DNAJB11	Q0120	BI4
THPO/YER140W	ENSG00000121931	THPO	YER140W	YER140W
CHRD/PEX3	ENSG00000121957	CHRD	YDR329C	PEX3
FLT3LG/YCR061W	ENSG00000121966	FLT3LG	YCR061W	YCR061W
RAB11FIP3/NUP188	ENSG00000122025	RAB11FIP3	YML103C	NUP188
GNPTG/FZF1	ENSG00000122034	GNPTG	YGL254W	FZF1
ZNF268/INP52	ENSG00000122126	ZNF268	YNL106C	INP52
GOLGA3/MRP4	ENSG00000122140	GOLGA3	YHL004W	MRP4
PABPC4/COG5	ENSG00000122176	PABPC4	YNL051W	COG5
CD209/COP1	ENSG00000122218	CD209	YDL145C	COP1
MCOLN1/MPE1	ENSG00000122257	MCOLN1	YKL059C	MPE1
EFNB1/MDM31	ENSG00000122299	EFNB1	YHR194W	MDM31
AARS/CDC3	ENSG00000122545	AARS	YLR314C	CDC3
GLG1/YMR111C	ENSG00000122705	GLG1	YMR111C	YMR111C
KIF4A/WTM1	ENSG00000122741	KIF4A	YOR230W	WTM1
PLEKHG2/YMR317W	ENSG00000122778	PLEKHG2	YMR317W	YMR317W
PITPNM2/YER130C	ENSG00000122877	PITPNM2	YER130C	YER130C
EXOC1/MF(ALPHA)1	ENSG00000122952	EXOC1	YPL187W	MF(ALPHA)1
DTX2/MRD1	ENSG00000122965	DTX2	YPR112C	MRD1
NLRC4/BBP1	ENSG00000122966	NLRC4	YPL255W	BBP1
NRCAM/DBP10	ENSG00000123064	NRCAM	YDL031W	DBP10
LAMB1/DMA1	ENSG00000123091	LAMB1	YHR115C	DMA1
SLC26A3/YEL076C-A	ENSG00000123131	SLC26A3	YEL076C-A	YEL076C-A
DLD/CDC40	ENSG00000123154	DLD	YDR364C	CDC40
WDR7/PCA1	ENSG00000123191	WDR7	YBR295W	PCA1
TXNL1/SFH1	ENSG00000123219	TXNL1	YLR321C	SFH1
IL5RA/TMA17	ENSG00000123240	IL5RA	YDL110C	TMA17
ITGA6/VPS66	ENSG00000123268	ITGA6	YPR139C	VPS66
RAPGEF4/GIM5	ENSG00000123349	RAPGEF4	YML094W	GIM5
ENSG00000091436/KIN28	ENSG00000123374	ENSG00000091436	YDL108W	KIN28
FH/PRC1	ENSG00000123384	FH	YMR297W	PRC1
SEL1L3/MSN2	ENSG00000123411	SEL1L3	YMR037C	MSN2
TF/PPM2	ENSG00000123444	TF	YOL141W	PPM2
MYO15A/ATP11	ENSG00000123472	MYO15A	YNL315C	ATP11
APOH/LGE1	ENSG00000123562	APOH	YPL055C	LGE1
NLRP1/YPT7	ENSG00000123595	NLRP1	YML001W	YPT7
ACKR6/AVT4	ENSG00000123643	ACKR6	YNL101W	AVT4
SPAG7/YLR345W	ENSG00000123836	SPAG7	YLR345W	YLR345W
ORC6/CKS1	ENSG00000123975	ORC6	YBR135W	CKS1
ZC3HC1/LAP4	ENSG00000123992	ZC3HC1	YKL103C	LAP4
ESR1/SPR6	ENSG00000123999	ESR1	YER115C	SPR6
RGS17/DIP5	ENSG00000124067	RGS17	YPL265W	DIP5
ANGPT2/YKL091C	ENSG00000124120	ANGPT2	YKL091C	YKL091C
CD200/GPI16	ENSG00000124155	CD200	YHR188C	GPI16
CMA1/RVS167	ENSG00000124181	CMA1	YDR388W	RVS167
PSME1/PUB1	ENSG00000124193	PSME1	YNL016W	PUB1
JPH4/YEL1	ENSG00000124198	JPH4	YBL060W	YEL1
MYH7/CSE1	ENSG00000124207	MYH7	YGL238W	CSE1
CEBPE/MMS2	ENSG00000124208	CEBPE	YGL087C	MMS2
SLC7A8/TEM1	ENSG00000124209	SLC7A8	YML064C	TEM1
OSGEP/MDM34	ENSG00000124214	OSGEP	YGL219C	MDM34
RNF31/UBA4	ENSG00000124217	RNF31	YHR111W	UBA4
SCFD1/PEP12	ENSG00000124222	SCFD1	YOR036W	PEP12
G2E3/DRS1	ENSG00000124228	G2E3	YLL008W	DRS1
HECTD1/YFR006W	ENSG00000124299	HECTD1	YFR006W	YFR006W
HNRNPC/SNC2	ENSG00000124333	HNRNPC	YOR327C	SNC2
RPGRIP1/RFU1	ENSG00000124356	RPGRIP1	YLR073C	RFU1
SUPT16H/TOS1	ENSG00000124357	SUPT16H	YBR162C	TOS1
TOX4/MPP10	ENSG00000124383	TOX4	YJR002W	MPP10
GEMIN2/DOA4	ENSG00000124422	GEMIN2	YDR069C	DOA4
TGM1/DSE1	ENSG00000124486	TGM1	YER124C	DSE1
TINF2/SAM37	ENSG00000124491	TINF2	YMR060C	SAM37
DAZL/MGS1	ENSG00000124535	DAZL	YNL218W	MGS1
SEMA6A/YHC1	ENSG00000124562	SEMA6A	YLR298C	YHC1
TRPM7/EMI1	ENSG00000124570	TRPM7	YDR512C	EMI1
TYRO3/MSN5	ENSG00000124571	TYRO3	YDR335W	MSN5
WDR76/BPT1	ENSG00000124574	WDR76	YLL015W	BPT1
CAPN3/OST6	ENSG00000124641	CAPN3	YML019W	OST6
SNAP23/YGR266W	ENSG00000124702	SNAP23	YGR266W	YGR266W
PHGDH/CRG1	ENSG00000124713	PHGDH	YHR209W	CRG1
COL9A3/MMR1	ENSG00000124731	COL9A3	YLR190W	MMR1
EZR/MCM1	ENSG00000124762	EZR	YMR043W	MCM1
MYL6/ROX1	ENSG00000124766	MYL6	YPR065W	ROX1
AGO1/MIG1	ENSG00000124782	AGO1	YGL035C	MIG1
TEKT2/RIO2	ENSG00000124784	TEKT2	YNL207W	RIO2
CLSPN/NUP1	ENSG00000124789	CLSPN	YOR098C	NUP1
UNC13D/FMP23	ENSG00000124802	UNC13D	YBR047W	FMP23
DPYSL2/MSA1	ENSG00000124813	DPYSL2	YOR066W	MSA1
TGFB2/HDA3	ENSG00000124831	TGFB2	YPR179C	HDA3
NUP50/DSL1	ENSG00000124839	NUP50	YNL258C	DSL1
CDC45/NSG2	ENSG00000124942	CDC45	YNL156C	NSG2
COMT/CDC39	ENSG00000125107	COMT	YCR093W	CDC39
LRRFIP2/ECM14	ENSG00000125124	LRRFIP2	YHR132C	ECM14
HDAC6/EMP70	ENSG00000125304	HDAC6	YLR083C	EMP70
KRT31/UPF3	ENSG00000125351	KRT31	YGR072W	UPF3
CDC6/CWC24	ENSG00000125352	CDC6	YLR323C	CWC24
UPRT/GGA2	ENSG00000125447	UPRT	YHR108W	GGA2
CDC23/ADY2	ENSG00000125450	CDC23	YCR010C	ADY2
CBX5/REB1	ENSG00000125482	CBX5	YBR049C	REB1
SUCO/ESC2	ENSG00000125618	SUCO	YDR363W	ESC2
MSH2/RPA135	ENSG00000125630	MSH2	YPR010C	RPA135
MAP3K1/YKL047W	ENSG00000125651	MAP3K1	YKL047W	YKL047W
DHPS/THO2	ENSG00000125676	DHPS	YNL139C	THO2
HOOK2/IST1	ENSG00000125726	HOOK2	YNL265C	IST1
ARCN1/YHL017W	ENSG00000125734	ARCN1	YHL017W	YHL017W
PSMD5/SMD2	ENSG00000125743	PSMD5	YLR275W	SMD2
PTGS1/RTN2	ENSG00000125744	PTGS1	YDL204W	RTN2
NUP188/SQT1	ENSG00000125746	NUP188	YIR012W	SQT1
CRAT/RPL18A	ENSG00000125753	CRAT	YOL120C	RPL18A
SH2D3C/PTA1	ENSG00000125755	SH2D3C	YAL043C	PTA1
NANS/GPD1	ENSG00000125775	NANS	YDL022W	GPD1
DFNB31/HCM1	ENSG00000125798	DFNB31	YCR065W	HCM1
CWF19L1/PDC2	ENSG00000125817	CWF19L1	YDR081C	PDC2
SEMA4G/YCR076C	ENSG00000125818	SEMA4G	YCR076C	YCR076C
BTAF1/SMB1	ENSG00000125835	BTAF1	YER029C	SMB1
IKZF5/SUR7	ENSG00000125841	IKZF5	YML052W	SUR7
BLNK/YNL190W	ENSG00000125844	BLNK	YNL190W	YNL190W
SORBS1/PEX15	ENSG00000125863	SORBS1	YOL044W	PEX15
BAMBI/COF1	ENSG00000125868	BAMBI	YLL050C	COF1
IL11/MUD1	ENSG00000125870	IL11	YBR119W	MUD1
MYO3A/YDR415C	ENSG00000125912	MYO3A	YDR415C	YDR415C
WAC/NAB6	ENSG00000125944	WAC	YML117W	NAB6
CREM/RTG3	ENSG00000125952	CREM	YBL103C	RTG3
NUBP2/RAM1	ENSG00000125954	NUBP2	YDL090C	RAM1
HIVEP1/ERV41	ENSG00000125991	HIVEP1	YML067C	ERV41
TREM2/COY1	ENSG00000126001	TREM2	YKL179C	COY1
CRISP3/PRE1	ENSG00000126067	CRISP3	YER012W	PRE1
FKBP5/SPC98	ENSG00000126216	FKBP5	YNL126W	SPC98
SRPK1/YJR084W	ENSG00000126226	SRPK1	YJR084W	YJR084W
BRPF3/MIP6	ENSG00000126254	BRPF3	YHR015W	MIP6
MRPS18A/UBA2	ENSG00000126261	MRPS18A	YDR390C	UBA2
ENSG00000096087/DOT5	ENSG00000126432	ENSG00000096087	YIL010W	DOT5
EFHC1/HMT1	ENSG00000126457	EFHC1	YBR034C	HMT1
NCR2/SDO1	ENSG00000126524	NCR2	YLR022C	SDO1
HSP90AB1/VPS30	ENSG00000126581	HSP90AB1	YPL120W	VPS30
MLN/ECM22	ENSG00000126746	MLN	YLR228C	ECM22
CDC5L/BUD27	ENSG00000126756	CDC5L	YFL023W	BUD27
ITPR3/TIM22	ENSG00000126768	ITPR3	YDL217C	TIM22
ZNF184/YDL206W	ENSG00000126787	ZNF184	YDL206W	YDL206W
DSP/SSC1	ENSG00000126803	DSP	YJR045C	SSC1
SIRT1/URB2	ENSG00000126838	SIRT1	YJR041C	URB2
HNRNPH3/GEM1	ENSG00000126858	HNRNPH3	YAL048C	GEM1
JAK2/PBS2	ENSG00000126934	JAK2	YJL128C	PBS2
IL12RB1/RNA15	ENSG00000126945	IL12RB1	YGL044C	RNA15
ABL1/TIM8	ENSG00000126953	ABL1	YJR135W-A	TIM8
ACOT7/SNT309	ENSG00000126970	ACOT7	YPR101W	SNT309
SH3GLB1/CNE1	ENSG00000127022	SH3GLB1	YAL058W	CNE1
CDC7/VIP1	ENSG00000127241	CDC7	YLR410W	VIP1
PCSK5/JID1	ENSG00000127328	PCSK5	YPR061C	JID1
SCD/YAF9	ENSG00000127337	SCD	YNL107W	YAF9
TMED1/YOL075C	ENSG00000127412	TMED1	YOL075C	YOL075C
ABLIM1/SVF1	ENSG00000127415	ABLIM1	YDR346C	SVF1
RAB18/SIN3	ENSG00000127511	RAB18	YOL004W	SIN3
NRP1/SLY41	ENSG00000127526	NRP1	YOR307C	SLY41
PRTFDC1/NUP82	ENSG00000127527	PRTFDC1	YJL061W	NUP82
TSPAN15/RIM101	ENSG00000127528	TSPAN15	YHL027W	RIM101
MAST3/ERV1	ENSG00000127554	MAST3	YGR029W	ERV1
MZF1/CTF18	ENSG00000127586	MZF1	YMR078C	CTF18
MYO9B/SLK19	ENSG00000127603	MYO9B	YOR195W	SLK19
PSMD8/RSC4	ENSG00000127616	PSMD8	YKR008W	RSC4
SETD1A/GIS1	ENSG00000127663	SETD1A	YDR096W	GIS1
MAGEB2/TUB1	ENSG00000127824	MAGEB2	YML085C	TUB1
EFNA2/SCW11	ENSG00000127831	EFNA2	YGL028C	SCW11
CIRBP/UTP8	ENSG00000127914	CIRBP	YGR128C	UTP8
ATP5D/EIS1	ENSG00000127946	ATP5D	YMR031C	EIS1
IGFALS/OCA1	ENSG00000127947	IGFALS	YNL099C	OCA1
HNRNPM/PEX1	ENSG00000127980	HNRNPM	YKL197C	PEX1
MARCH2/DUS3	ENSG00000128016	MARCH2	YLR401C	DUS3
NDUFB7/ADE1	ENSG00000128050	NDUFB7	YAR015W	ADE1
TECR/ADE4	ENSG00000128059	TECR	YMR300C	ADE4
TIMM13/TUM1	ENSG00000128309	TIMM13	YOR251C	TUM1
CDC34/RHO5	ENSG00000128340	CDC34	YNL180C	RHO5
MTAP/JJJ1	ENSG00000128590	MTAP	YNL227C	JJJ1
POLR2E/NMA1	ENSG00000128591	POLR2E	YLR328W	NMA1
POLRMT/MET8	ENSG00000128595	POLRMT	YBR213W	MET8
HCN2/TGL2	ENSG00000128604	HCN2	YDR058C	TGL2
GADD45B/MRPS12	ENSG00000128626	GADD45B	YNR036C	MRPS12
MADCAM1/YHR219W	ENSG00000128641	MADCAM1	YHR219W	YHR219W
MKNK2/BEM3	ENSG00000128656	MKNK2	YPL115C	BEM3
ENSG00000099882/HAT1	ENSG00000128708	ENSG00000099882	YPL001W	HAT1
ARVCF/ADD66	ENSG00000128789	ARVCF	YKL206C	ADD66
RANBP1/INO80	ENSG00000128908	RANBP1	YGL150C	INO80
KLHL22/DAL82	ENSG00000128944	KLHL22	YNL314W	DAL82
MED15/DUT1	ENSG00000128951	MED15	YBR252W	DUT1
SERPIND1/YER163C	ENSG00000128965	SERPIND1	YER163C	YER163C
SNAP29/LCP5	ENSG00000129071	SNAP29	YER127W	LCP5
CRKL/SEC26	ENSG00000129083	CRKL	YDR238C	SEC26
LZTR1/PRE5	ENSG00000129084	LZTR1	YMR314W	PRE5
MMP11/ECM38	ENSG00000129103	MMP11	YLR299W	ECM38
CECR2/DCD1	ENSG00000129187	CECR2	YHR144C	DCD1
SMARCB1/GIP4	ENSG00000129219	SMARCB1	YAL031C	GIP4
P2RX6/DIA2	ENSG00000129221	P2RX6	YOR080W	DIA2
DERL3/TRX3	ENSG00000129235	DERL3	YCR083W	TRX3
ENSG00000099964/MRM1	ENSG00000129282	ENSG00000099964	YOR201C	MRM1
BCL2L13/APM2	ENSG00000129354	BCL2L13	YHL019C	APM2
ENSG00000099972/YNL122C	ENSG00000129451	ENSG00000099972	YNL122C	YNL122C
DDT/GNP1	ENSG00000129473	DDT	YDR508C	GNP1
OSM/SEC6	ENSG00000129484	OSM	YIL068C	SEC6
CABIN1/TMT1	ENSG00000129515	CABIN1	YER175C	TMT1
TBC1D10A/RPS26A	ENSG00000129518	TBC1D10A	YGL189C	RPS26A
SUSD2/ENP2	ENSG00000129521	SUSD2	YGR145W	ENP2
SF3A1/WSC3	ENSG00000129538	SF3A1	YOL105C	WSC3
SEC14L2/RUB1	ENSG00000129559	SEC14L2	YDR139C	RUB1
ENSG00000100010/OST2	ENSG00000129562	ENSG00000100010	YOR103C	OST2
PPIL2/PAA1	ENSG00000129673	PPIL2	YDR071C	PAA1
SNRPD3/CYK3	ENSG00000129675	SNRPD3	YDL117W	CYK3
PES1/BRE2	ENSG00000129691	PES1	YLR015W	BRE2
MAPK1/RPS4B	ENSG00000129824	MAPK1	YHR203C	RPS4B
GGT1/THI20	ENSG00000129946	GGT1	YOL055C	THI20
PPM1F/DPP1	ENSG00000129951	PPM1F	YDR284C	DPP1
TOP3B/RMT2	ENSG00000130005	TOP3B	YDR465C	RMT2
DGCR14/DUG3	ENSG00000130024	DGCR14	YNL191W	DUG3
CRYBB2P1/HPA3	ENSG00000130066	CRYBB2P1	YEL066W	HPA3
MFNG/NOG2	ENSG00000130119	MFNG	YNR053C	NOG2
CARD10/ANT1	ENSG00000130147	CARD10	YPR128C	ANT1
SLC25A1/ORT1	ENSG00000130158	SLC25A1	YOR130C	ORT1
ADRBK2/ELF1	ENSG00000130165	ADRBK2	YKL160W	ELF1
LGALS2/GTB1	ENSG00000130175	LGALS2	YDR221W	GTB1
GGA1/CDC16	ENSG00000130177	GGA1	YKL022C	CDC16
HIRA/MNT4	ENSG00000130203	HIRA	YNR059W	MNT4
SH3BP1/STE13	ENSG00000130226	SH3BP1	YOR219C	STE13
LGALS1/YMR185W	ENSG00000130227	LGALS1	YMR185W	YMR185W
HPS4/THO1	ENSG00000130254	HPS4	YER063W	THO1
ENSG00000100101/YDR115W	ENSG00000130312	ENSG00000100101	YDR115W	YDR115W
PATZ1/SOL4	ENSG00000130313	PATZ1	YGR248W	SOL4
TRIOBP/LSM7	ENSG00000130332	TRIOBP	YNL147W	LSM7
TFIP11/YIM1	ENSG00000130347	TFIP11	YMR152W	YIM1
GCAT/YGL185C	ENSG00000130414	GCAT	YGL185C	YGL185C
ENSG00000100118/ARC40	ENSG00000130429	ENSG00000100118	YBR234C	ARC40
CRYBB1/LSM4	ENSG00000130520	CRYBB1	YER112W	LSM4
EIF3L/RUP1	ENSG00000130560	EIF3L	YOR138C	RUP1
NHP2L1/YDL086W	ENSG00000130635	NHP2L1	YDL086W	YDL086W
MICALL1/CLB3	ENSG00000130638	MICALL1	YDL155W	CLB3
ENSG00000100141/SPC97	ENSG00000130640	ENSG00000100141	YHR172W	SPC97
POLR2F/ADH6	ENSG00000130684	POLR2F	YMR318C	ADH6
SOX10/RPN13	ENSG00000130706	SOX10	YLR421C	RPN13
CCDC134/ARG1	ENSG00000130707	CCDC134	YOL058W	ARG1
PICK1/RRP4	ENSG00000130713	PICK1	YHR069C	RRP4
TTC28/UBC12	ENSG00000130725	TTC28	YLR306W	UBC12
SLC16A8/SIR3	ENSG00000130762	SLC16A8	YLR442C	SIR3
CENPM/FRS1	ENSG00000130764	CENPM	YLR060W	FRS1
SEPT3/INH1	ENSG00000130770	SEPT3	YDL181W	INH1
SLC5A1/VAB2	ENSG00000130779	SLC5A1	YEL005C	VAB2
TPTEP1/SLA2	ENSG00000130787	TPTEP1	YNL243W	SLA2
DDX17/RPF1	ENSG00000130810	DDX17	YHR088W	RPF1
DMC1/TIF35	ENSG00000130811	DMC1	YDR429C	TIF35
TCF20/YML053C	ENSG00000130816	TCF20	YML053C	YML053C
CBY1/CBF5	ENSG00000130826	CBY1	YLR175W	CBF5
TOMM22/OCA6	ENSG00000130829	TOMM22	YDR067C	OCA6
RTDR1/PHO8	ENSG00000130830	RTDR1	YDR481C	PHO8
XBP1/UFD2	ENSG00000130939	XBP1	YDL190C	UFD2
FBXO7/UBA1	ENSG00000130985	FBXO7	YKL210W	UBA1
GTPBP1/YFR016C	ENSG00000131016	GTPBP1	YFR016C	YFR016C
POLDIP3/ICY1	ENSG00000131023	POLDIP3	YMR195W	ICY1
TIMP3/AAR2	ENSG00000131043	TIMP3	YBL074C	AAR2
PPP6R2/ACS1	ENSG00000131069	PPP6R2	YAL054C	ACS1
SBF1/COX5A	ENSG00000131143	SBF1	YNL052W	COX5A
SUN2/INO2	ENSG00000131149	SUN2	YDR123C	INO2
CYB5R3/PSF2	ENSG00000131153	CYB5R3	YJL072C	PSF2
DNAL4/AIM13	ENSG00000131165	DNAL4	YFR011C	AIM13
ENSG00000100262/BNA2	ENSG00000131203	ENSG00000100262	YJR078W	BNA2
PACSIN2/BIT2	ENSG00000131233	PACSIN2	YBR270C	BIT2
AP1B1/IRC19	ENSG00000131242	AP1B1	YLL033W	IRC19
HMGXB4/PZF1	ENSG00000131323	HMGXB4	YPR186C	PZF1
TOM1/IDP1	ENSG00000131370	TOM1	YDL066W	IDP1
NEFH/GYP6	ENSG00000131374	NEFH	YJL044C	GYP6
BIK/RIM13	ENSG00000131375	BIK	YMR154C	RIM13
HMOX1/DOG1	ENSG00000131462	HMOX1	YHR044C	DOG1
THOC5/GRC3	ENSG00000131467	THOC5	YLL035W	GRC3
MCM5/RPL27B	ENSG00000131469	MCM5	YDR471W	RPL27B
ARSA/MSC1	ENSG00000131470	ARSA	YML128C	MSC1
TSPO/VPS25	ENSG00000131475	TSPO	YJR102C	VPS25
RASD2/MRPL51	ENSG00000131495	RASD2	YPR100W	MRPL51
CBX7/YEL020C	ENSG00000131503	CBX7	YEL020C	YEL020C
PDGFB/BNI1	ENSG00000131504	PDGFB	YNL271C	BNI1
ACR/BSD2	ENSG00000131507	ACR	YBR290W	BSD2
RPL3/UBC5	ENSG00000131508	RPL3	YDR059C	UBC5
ZMAT5/SEC8	ENSG00000131558	ZMAT5	YPR055W	SEC8
RBFOX2/ADY3	ENSG00000131626	RBFOX2	YDL239C	ADY3
TAB1/MRS4	ENSG00000131653	TAB1	YKR052C	MRS4
ASCC2/DGR2	ENSG00000131725	ASCC2	YKL121W	DGR2
MTMR3/ACO2	ENSG00000131730	MTMR3	YJL200C	ACO2
SMCR7L/TOP2	ENSG00000131747	SMCR7L	YNL088W	TOP2
APOL1/YPS7	ENSG00000131773	APOL1	YDR349C	YPS7
MYH9/GAL83	ENSG00000131791	MYH9	YER027C	GAL83
SAMM50/LHP1	ENSG00000131795	SAMM50	YDL051W	LHP1
GRAP2/PDA1	ENSG00000131828	GRAP2	YER178W	PDA1
EIF3D/BRO1	ENSG00000131941	EIF3D	YPL084W	BRO1
TNRC6B/FOL2	ENSG00000131979	TNRC6B	YGR267C	FOL2
ENSG00000100357/APJ1	ENSG00000132002	ENSG00000100357	YNL077W	APJ1
SGSM3/HMI1	ENSG00000132017	SGSM3	YOL095C	HMI1
IFT27/SDS24	ENSG00000132024	IFT27	YBR214W	SDS24
KIAA0930/ACC1	ENSG00000132142	KIAA0930	YNR016C	ACC1
NCF4/YLR419W	ENSG00000132153	NCF4	YLR419W	YLR419W
CSF2RB/SNF1	ENSG00000132155	CSF2RB	YDR477W	SNF1
SLC25A17/ERG27	ENSG00000132196	SLC25A17	YLR100W	ERG27
UPK3A/BUD32	ENSG00000132275	UPK3A	YGR262C	BUD32
KCTD17/TNA1	ENSG00000132326	KCTD17	YGR260W	TNA1
ST13/PTP3	ENSG00000132334	ST13	YER075C	PTP3
IL2RB/GSP1	ENSG00000132341	IL2RB	YLR293C	GSP1
RBX1/CLU1	ENSG00000132361	RBX1	YMR012W	CLU1
EP300/INP54	ENSG00000132376	EP300	YOL065C	INP54
L3MBTL2/RFA1	ENSG00000132383	L3MBTL2	YAR007C	RFA1
RANGAP1/RPL26B	ENSG00000132463	RANGAP1	YGR034W	RPL26B
ZC3H7B/MEH1	ENSG00000132470	ZC3H7B	YKR007W	MEH1
PHF5A/HHT1	ENSG00000132475	PHF5A	YBR010W	HHT1
ACO2/MMF1	ENSG00000132541	ACO2	YIL051C	MMF1
POLR3H/SWM1	ENSG00000132604	POLR3H	YDR260C	SWM1
PMM1/YTA6	ENSG00000132612	PMM1	YPL074W	YTA6
BRD1/SEC9	ENSG00000132639	BRD1	YGR009C	SEC9
MLC1/POL30	ENSG00000132646	MLC1	YBR088C	POL30
HDAC10/RPC34	ENSG00000132664	HDAC10	YNR003C	RPC34
FKBP3/PRP5	ENSG00000132680	FKBP3	YBR237W	PRP5
CTSG/MMS4	ENSG00000132688	CTSG	YBR098W	MMS4
GZMB/SUN4	ENSG00000132692	GZMB	YNL066W	SUN4
RBM23/HCS1	ENSG00000132740	RBM23	YKL017C	HCS1
PRMT5/DPH1	ENSG00000132768	PRMT5	YIL103W	DPH1
AP4S1/CHS5	ENSG00000132780	AP4S1	YLR330W	CHS5
POLE2/YKL133C	ENSG00000132792	POLE2	YKL133C	YKL133C
SOS2/PIG2	ENSG00000132825	SOS2	YIL045W	PIG2
CDKL1/APL6	ENSG00000132842	CDKL1	YGR261C	APL6
NIN/TCB1	ENSG00000132872	NIN	YOR086C	TCB1
PYGL/PHM6	ENSG00000132912	PYGL	YDR281C	PHM6
TRIM9/RCK1	ENSG00000132964	TRIM9	YGL158W	RCK1
PSMC6/SYC1	ENSG00000133020	PSMC6	YOR179C	SYC1
CDKN3/MYO1	ENSG00000133026	CDKN3	YHR023W	MYO1
ATP6V1D/YHR113W	ENSG00000133059	ATP6V1D	YHR113W	YHR113W
PIGH/POP3	ENSG00000133069	PIGH	YNL282W	POP3
PSMA3/NNK1	ENSG00000133083	PSMA3	YKL171W	NNK1
VTI1B/TMA19	ENSG00000133112	VTI1B	YKL056C	TMA19
TIMM9/RFC5	ENSG00000133119	TIMM9	YBR087W	RFC5
GSTZ1/ZRT3	ENSG00000133195	GSTZ1	YKL175W	ZRT3
AHSA1/MEK1	ENSG00000133216	AHSA1	YOR351C	MEK1
DAAM1/FES1	ENSG00000133265	DAAM1	YBR101C	FES1
SPTLC2/DUG1	ENSG00000133313	SPTLC2	YFR044C	DUG1
RIN3/NSA1	ENSG00000133316	RIN3	YGL111W	NSA1
SNW1/TVP15	ENSG00000133318	SNW1	YDR100W	TVP15
CHGA/NUT2	ENSG00000133398	CHGA	YPR168W	NUT2
ITPK1/HBT1	ENSG00000133401	ITPK1	YDL223C	HBT1
PPM1A/BST1	ENSG00000133424	PPM1A	YFL025C	BST1
SIX4/LEE1	ENSG00000133606	SIX4	YPL054W	LEE1
ASB2/ARP3	ENSG00000133627	ASB2	YJR065C	ARP3
ERH/RAS2	ENSG00000133703	ERH	YNL098C	RAS2
HIF1A/SXM1	ENSG00000133704	HIF1A	YDR395W	SXM1
SRSF5/CDC60	ENSG00000133706	SRSF5	YPL160W	CDC60
EIF5/INM1	ENSG00000133731	EIF5	YHR046C	INM1
SERPINA4/RAS1	ENSG00000133818	SERPINA4	YOR101W	RAS1
SLC8A3/YMR226C	ENSG00000133835	SLC8A3	YMR226C	YMR226C
DICER1/RIM2	ENSG00000133884	DICER1	YBR192W	RIM2
MTHFD1/ERG28	ENSG00000133935	MTHFD1	YER044C	ERG28
TCL1A/YOX1	ENSG00000133937	TCL1A	YML027W	YOX1
ZC3H14/COX16	ENSG00000133983	ZC3H14	YJL003W	COX16
TELO2/MED6	ENSG00000133997	TELO2	YHR058C	MED6
BDKRB1/SUI2	ENSG00000134001	BDKRB1	YJR007W	SUI2
GSKIP/ELP3	ENSG00000134014	GSKIP	YPL086C	ELP3
VRK1/CLB4	ENSG00000134057	VRK1	YLR210W	CLB4
PSMC1/SSK22	ENSG00000134072	PSMC1	YCR073C	SSK22
RPS6KA5/MNL1	ENSG00000134109	RPS6KA5	YHR204W	MNL1
PSMB5/COA1	ENSG00000134138	PSMB5	YIL157C	COA1
YY1/CDC24	ENSG00000134215	YY1	YAL041W	CDC24
ACIN1/VTH2	ENSG00000134243	ACIN1	YJL222W	VTH2
CCNB1IP1/ADP1	ENSG00000134250	CCNB1IP1	YCR011C	ADP1
TRIP11/RIB4	ENSG00000134262	TRIP11	YOL143C	RIB4
APEX1/ARF2	ENSG00000134287	APEX1	YDL137W	ARF2
ENSG00000100829/AVT2	ENSG00000134294	ENSG00000100829	YEL064C	AVT2
PABPN1/AKR2	ENSG00000134313	PABPN1	YOR034C	AKR2
EFS/RIM15	ENSG00000134318	EFS	YFL033C	RIM15
ARHGAP5/PRM7	ENSG00000134352	ARHGAP5	YDL039C	PRM7
CINP/TIM17	ENSG00000134375	CINP	YJL143W	TIM17
SRP54/SLX5	ENSG00000134376	SRP54	YDL013W	SLX5
CPNE6/DED81	ENSG00000134440	CPNE6	YHR019C	DED81
CHD8/NSR1	ENSG00000134453	CHD8	YGR159C	NSR1
PSMA6/YKL105C	ENSG00000134470	PSMA6	YKL105C	YKL105C
NFKBIA/CCL1	ENSG00000134480	NFKBIA	YPR025C	CCL1
EMC9/TAT1	ENSG00000134489	EMC9	YBR069C	TAT1
PSME2/YNR040W	ENSG00000134571	PSME2	YNR040W	YNR040W
BRMS1L/CIN1	ENSG00000134627	BRMS1L	YOR349W	CIN1
ENSG00000100931/MPT5	ENSG00000134644	ENSG00000100931	YGL178W	MPT5
SEC23A/NOG1	ENSG00000134697	SEC23A	YPL093W	NOG1
PNN/PRP38	ENSG00000134748	PNN	YGR075C	PRP38
RABGGTA/SIP5	ENSG00000134758	RABGGTA	YMR140W	SIP5
NFATC4/DHR2	ENSG00000134815	NFATC4	YKL078W	DHR2
PLTP/GDT1	ENSG00000134851	PLTP	YBR187W	GDT1
PCIF1/YOL073C	ENSG00000134882	PCIF1	YOL073C	YOL073C
GSS/RAD2	ENSG00000134899	GSS	YGR258C	RAD2
MMP9/TRM112	ENSG00000134909	MMP9	YNR046W	TRM112
TRPC4AP/STT3	ENSG00000134910	TRPC4AP	YGL022W	STT3
PYGB/ATF1	ENSG00000134954	PYGB	YOR377W	ATF1
PROCR/IES2	ENSG00000134982	PROCR	YNL215W	IES2
GINS1/FMN1	ENSG00000135002	GINS1	YDR236C	FMN1
NINL/DSK2	ENSG00000135018	NINL	YMR276W	DSK2
CD40/PDH1	ENSG00000135046	CD40	YPR002W	PDH1
UQCC/SNF3	ENSG00000135047	UQCC	YDL194W	SNF3
ZMYND8/URE2	ENSG00000135049	ZMYND8	YNL229C	URE2
SGK2/SER1	ENSG00000135069	SGK2	YOR184W	SER1
IFT52/MSB1	ENSG00000135148	IFT52	YOR188W	MSB1
MYBL2/TIP20	ENSG00000135249	MYBL2	YGL145W	TIP20
HNF4A/SKY1	ENSG00000135250	HNF4A	YMR216C	SKY1
SLA2/MTO1	ENSG00000135297	SLA2	YGL236C	MTO1
C20orf24/SPO75	ENSG00000135312	C20orf24	YLL005C	SPO75
NFATC2/YHR202W	ENSG00000135318	NFATC2	YHR202W	YHR202W
STK4/ORC3	ENSG00000135336	STK4	YLL004W	ORC3
PFDN4/VHS1	ENSG00000135341	PFDN4	YDR247W	VHS1
DOK5/YJL213W	ENSG00000135363	DOK5	YJL213W	YJL213W
CSTF1/KRE33	ENSG00000135372	CSTF1	YNL132W	KRE33
BMP7/APN1	ENSG00000135374	BMP7	YKL114C	APN1
RAE1/HLJ1	ENSG00000135392	RAE1	YMR161W	HLJ1
TPD52L2/DGA1	ENSG00000135407	TPD52L2	YOR245C	DGA1
DNAJC5/GTT1	ENSG00000135424	DNAJC5	YIR038C	GTT1
NELFCD/YLR426W	ENSG00000135437	NELFCD	YLR426W	YLR426W
PRPF6/YNL305C	ENSG00000135472	PRPF6	YNL305C	YNL305C
TUBB1/PAN2	ENSG00000135473	TUBB1	YGL094C	PAN2
PSMA7/NOP4	ENSG00000135486	PSMA7	YPL043W	NOP4
NTSR1/SUL1	ENSG00000135502	NTSR1	YBR294W	SUL1
MRGBP/YOS9	ENSG00000135506	MRGBP	YDR057W	YOS9
DIDO1/DCS1	ENSG00000135541	DIDO1	YLR270W	DCS1
GID8/MIM1	ENSG00000135596	GID8	YOL026C	MIM1
BIRC7/CCT3	ENSG00000135624	BIRC7	YJL014W	CCT3
ARFGAP1/YDL180W	ENSG00000135655	ARFGAP1	YDL180W	YDL180W
AVP/YDR042C	ENSG00000135720	AVP	YDR042C	YDR042C
COL20A1/HPM1	ENSG00000135744	COL20A1	YIL110W	HPM1
CHRNA4/TOK1	ENSG00000135750	CHRNA4	YJL093C	TOK1
EEF1A2/LST4	ENSG00000135763	EEF1A2	YKL176C	LST4
PTK6/SPT8	ENSG00000135801	PTK6	YLR055C	SPT8
GMEB2/GLN1	ENSG00000135821	GMEB2	YPR035W	GLN1
C20orf27/VAM7	ENSG00000135823	C20orf27	YGL212W	VAM7
SPEF1/MAK32	ENSG00000135828	SPEF1	YCR019W	MAK32
CDC25B/PRP22	ENSG00000135829	CDC25B	YER013W	PRP22
ARFRP1/MBA1	ENSG00000135837	ARFRP1	YBR185C	MBA1
NDUFAF5/GPI2	ENSG00000135845	NDUFAF5	YPL076W	GPI2
TRIB3/MRPL3	ENSG00000135900	TRIB3	YMR024W	MRPL3
RASSF2/EMC1	ENSG00000135903	RASSF2	YCL045C	EMC1
CSNK2A1/CAJ1	ENSG00000135924	CSNK2A1	YER048C	CAJ1
ANGPT4/CDC33	ENSG00000135930	ANGPT4	YOL139C	CDC33
HM13/HYM1	ENSG00000135932	HM13	YKL189W	HYM1
SNPH/COX4	ENSG00000135940	SNPH	YGL187C	COX4
MYLK2/VPS3	ENSG00000135966	MYLK2	YDR495C	VPS3
SIRPB1/ISU1	ENSG00000136003	SIRPB1	YPL135W	ISU1
SEC23B/BCK1	ENSG00000136021	SEC23B	YJL095W	BCK1
FERMT1/BUD21	ENSG00000136026	FERMT1	YOR078W	BUD21
HAO1/AIF1	ENSG00000136044	HAO1	YNR074C	AIF1
PDYN/PWP1	ENSG00000136045	PDYN	YLR196W	PWP1
PLCB4/PLB2	ENSG00000136068	PLCB4	YMR006C	PLB2
MYL9/RRN7	ENSG00000136098	MYL9	YJL025W	RRN7
HCK/VPS36	ENSG00000136100	HCK	YLR417W	VPS36
CRNKL1/YMR086W	ENSG00000136108	CRNKL1	YMR086W	YMR086W
POFUT1/GYL1	ENSG00000136111	POFUT1	YMR192W	GYL1
SAMHD1/YNL134C	ENSG00000136143	SAMHD1	YNL134C	YNL134C
PAK7/YIL001W	ENSG00000136144	PAK7	YIL001W	YIL001W
KIF3B/ADE2	ENSG00000136197	KIF3B	YOR128C	ADE2
NOP56/CDC42	ENSG00000136238	NOP56	YLR229C	CDC42
IDH3B/SWF1	ENSG00000136247	IDH3B	YDR126W	SWF1
MAPRE1/SRP68	ENSG00000136261	MAPRE1	YPL243W	SRP68
JAG1/DBP9	ENSG00000136271	JAG1	YLR276C	DBP9
CDK5RAP1/FAU1	ENSG00000136371	CDK5RAP1	YER183C	FAU1
SNTA1/OKP1	ENSG00000136436	SNTA1	YGR179C	OKP1
OXT/NMT1	ENSG00000136448	OXT	YLR195C	NMT1
TTI1/HTD2	ENSG00000136449	TTI1	YHR067W	HTD2
E2F1/HRB1	ENSG00000136450	E2F1	YNL004W	HRB1
RPRD1B/YGR021W	ENSG00000136463	RPRD1B	YGR021W	YGR021W
PXMP4/YPL247C	ENSG00000136485	PXMP4	YPL247C	YPL247C
CHMP4B/SAS3	ENSG00000136504	CHMP4B	YBL052C	SAS3
BPI/GAP1	ENSG00000136521	BPI	YKR039W	GAP1
CST3/MRPL4	ENSG00000136522	CST3	YLR439W	MRPL4
ASIP/NGR1	ENSG00000136527	ASIP	YBR212W	NGR1
CST4/EMP47	ENSG00000136560	CST4	YFL048C	EMP47
ACTR5/GUS1	ENSG00000136628	ACTR5	YGL245W	GUS1
WFDC2/VPS33	ENSG00000136631	WFDC2	YLR396C	VPS33
AHCY/SNX3	ENSG00000136643	AHCY	YOR357C	SNX3
DHX35/YSP1	ENSG00000136653	DHX35	YHR155W	YSP1
DNTTIP1/YLR194C	ENSG00000136715	DNTTIP1	YLR194C	YLR194C
MAP1LC3A/IMP4	ENSG00000136718	MAP1LC3A	YNL075W	IMP4
SYNDIG1/KRE5	ENSG00000136731	SYNDIG1	YOR336W	KRE5
PIGU/HSE1	ENSG00000136738	PIGU	YHL002W	HSE1
TNNC2/SLS1	ENSG00000136750	TNNC2	YLR139C	SLS1
APMAP/YME1	ENSG00000136758	APMAP	YPR024W	YME1
ZNF516/SIS1	ENSG00000136770	ZNF516	YNL007C	SIS1
USP14/HRK1	ENSG00000136807	USP14	YOR267C	HRK1
VAPA/TRX2	ENSG00000136810	VAPA	YGR209C	TRX2
MYOM1/ECM29	ENSG00000136813	MYOM1	YHL030W	ECM29
MYL12A/SMC2	ENSG00000136824	MYL12A	YFR031C	SMC2
CEP76/JSN1	ENSG00000136827	CEP76	YJR091C	JSN1
CEP192/SEC1	ENSG00000136854	CEP192	YDR164C	SEC1
RNMT/ATG11	ENSG00000136861	RNMT	YPR049C	ATG11
SMAD7/GAS3	ENSG00000136869	SMAD7	YMR215W	GAS3
LAMA1/PRP4	ENSG00000136875	LAMA1	YPR178W	PRP4
RNF125/SAD1	ENSG00000136878	RNF125	YFR005C	SAD1
ANKRD12/VMA10	ENSG00000136888	ANKRD12	YHR039C-A	VMA10
NOL4/IPI1	ENSG00000136891	NOL4	YHR085W	IPI1
POLI/PUP1	ENSG00000136930	POLI	YOR157C	PUP1
MIB1/KEL3	ENSG00000136933	MIB1	YPL263C	KEL3
RBBP8/RKM2	ENSG00000136937	RBBP8	YDR198C	RKM2
RIOK3/PLP2	ENSG00000136940	RIOK3	YOR281C	PLP2
CSTF2/RPL35B	ENSG00000136942	CSTF2	YDL136W	RPL35B
PSMD10/DFM1	ENSG00000136986	PSMD10	YDR411C	DFM1
ATG4A/RPA49	ENSG00000137054	ATG4A	YNL248C	RPA49
TBL1X/DOA1	ENSG00000137055	TBL1X	YKL213C	DOA1
GPR143/HNT3	ENSG00000137074	GPR143	YOR258W	HNT3
PGRMC1/ADE5,7	ENSG00000137076	PGRMC1	YGL234W	ADE5,7
POLA1/FDH1	ENSG00000137106	POLA1	YOR388C	FDH1
MID1/RPS6B	ENSG00000137154	MID1	YBR181C	RPS6B
NKAP/YLR156W	ENSG00000137177	NKAP	YLR156W	YLR156W
NXT2/STB4	ENSG00000137203	NXT2	YMR019W	STB4
GUCY2F/POP8	ENSG00000137265	GUCY2F	YBL018C	POP8
ENSG00000101898/PRR1	ENSG00000137275	ENSG00000101898	YKL116C	PRR1
ALG13/BMS1	ENSG00000137312	ALG13	YPL217C	BMS1
PRPS2/SNF5	ENSG00000137337	PRPS2	YBR289W	SNF5
TLR8/FLX1	ENSG00000137409	TLR8	YIL134W	FLX1
AMMECR1/ISM1	ENSG00000137411	AMMECR1	YPL040C	ISM1
CHRDL1/RPC31	ENSG00000137478	CHRDL1	YNL151C	RPC31
WDR13/SHE9	ENSG00000137497	WDR13	YDR393W	SHE9
SUV39H1/FMP32	ENSG00000137500	SUV39H1	YFL046W	FMP32
GLRA2/SIR4	ENSG00000137501	GLRA2	YDR227W	SIR4
XIAP/YIP5	ENSG00000137502	XIAP	YGL161C	YIP5
STAG2/YGR015C	ENSG00000137509	STAG2	YGR015C	YGR015C
MCF2/MRPL10	ENSG00000137547	MCF2	YNL284C	MRPL10
F9/TGS1	ENSG00000137574	F9	YPL157W	TGS1
ABCD1/YNR065C	ENSG00000137642	ABCD1	YNR065C	YNR065C
CCDC22/BUD13	ENSG00000137656	CCDC22	YGL174W	BUD13
CACNA1F/YNL176C	ENSG00000137693	CACNA1F	YNL176C	YNL176C
SYP/TMA20	ENSG00000137699	SYP	YER007C-A	TMA20
PLP2/MRP1	ENSG00000137710	PLP2	YDR347W	MRP1
BMX/VAC14	ENSG00000137713	BMX	YLR386W	VAC14
PLS3/YAH1	ENSG00000137714	PLS3	YPL252C	YAH1
NAA10/YJL185C	ENSG00000137752	NAA10	YJL185C	YJL185C
RENBP/ODC2	ENSG00000137801	RENBP	YOR222W	ODC2
ELF4/GCR2	ENSG00000137806	ELF4	YNL199C	GCR2
SMARCA1/KIP1	ENSG00000137807	SMARCA1	YBL063W	KIP1
MTMR8/RTF1	ENSG00000137815	MTMR8	YGL244W	RTF1
ASB9/YKR078W	ENSG00000137822	ASB9	YKR078W	YKR078W
ENSG00000102050/BIO5	ENSG00000137842	ENSG00000102050	YNR056C	BIO5
RBBP7/WSC4	ENSG00000137845	RBBP7	YHL028W	WSC4
PPP1R2P9/SLD2	ENSG00000137872	PPP1R2P9	YKL108W	SLD2
KCND1/RLP24	ENSG00000137876	KCND1	YLR009W	RLP24
OPN1LW/YGR130C	ENSG00000137878	OPN1LW	YGR130C	YGR130C
FMR1/MRPL40	ENSG00000137942	FMR1	YPL173W	MRPL40
PIM2/ALT1	ENSG00000137944	PIM2	YLR089C	ALT1
SLC35A2/SUA7	ENSG00000137947	SLC35A2	YPR086W	SUA7
PQBP1/BET2	ENSG00000137955	PQBP1	YPR176C	BET2
PCSK1N/KGD2	ENSG00000137992	PCSK1N	YDR148C	KGD2
EMD/IMD2	ENSG00000138029	EMD	YHR216W	IMD2
TAZ/PTC1	ENSG00000138032	TAZ	YDL006W	PTC1
PGK1/YGR016W	ENSG00000138035	PGK1	YGR016W	YGR016W
GATA1/PSY2	ENSG00000138041	GATA1	YNL201C	PSY2
MAGT1/YPT1	ENSG00000138069	MAGT1	YFL038C	YPT1
SMS/ARP2	ENSG00000138071	SMS	YDL029W	ARP2
PHEX/DAS1	ENSG00000138081	PHEX	YJL149W	DAS1
UBL4A/PET309	ENSG00000138095	UBL4A	YLR067C	PET309
EEA1/ARP1	ENSG00000138107	EEA1	YHR129C	ARP1
RP2/SPC72	ENSG00000138160	RP2	YAL047C	SPC72
PHF16/MYO2	ENSG00000138162	PHF16	YOR326W	MYO2
CDK16/YLR063W	ENSG00000138166	CDK16	YLR063W	YLR063W
USP11/MSS1	ENSG00000138175	USP11	YMR023C	MSS1
PCYT1B/SPC110	ENSG00000138180	PCYT1B	YDR356W	SPC110
HTATSF1/HDA2	ENSG00000138182	HTATSF1	YDR295C	HDA2
VGLL1/YND1	ENSG00000138185	VGLL1	YER005W	YND1
CD40LG/HMLALPHA1	ENSG00000138279	CD40LG	YCL066W	HMLALPHA1
TIMP1/TIM23	ENSG00000138297	TIMP1	YNR017W	TIM23
FGD1/TAF13	ENSG00000138303	FGD1	YML098W	TAF13
PIN4/RPS24A	ENSG00000138326	PIN4	YER074W	RPS24A
PORCN/ADE17	ENSG00000138363	PORCN	YMR120C	ADE17
MAGED2/KTR5	ENSG00000138378	MAGED2	YNL029C	KTR5
KLF8/SRO9	ENSG00000138385	KLF8	YCL037C	SRO9
SYTL4/CPR3	ENSG00000138398	SYTL4	YML078W	CPR3
CENPI/IDP2	ENSG00000138413	CENPI	YLR174W	IDP2
DRP2/YPL014W	ENSG00000138434	DRP2	YPL014W	YPL014W
TAF7L/YTM1	ENSG00000138442	TAF7L	YOR272W	YTM1
PBDC1/MKC7	ENSG00000138448	PBDC1	YDR144C	MKC7
ENSG00000102391/YKL100C	ENSG00000138600	ENSG00000102391	YKL100C	YKL100C
ARMCX3/PTM1	ENSG00000138613	ARMCX3	YKL039W	PTM1
HTR2A/FMP25	ENSG00000138646	HTR2A	YLR077W	FMP25
NDFIP2/PGI1	ENSG00000138663	NDFIP2	YBR196C	PGI1
TNFSF13B/RIM4	ENSG00000138668	TNFSF13B	YHL024W	RIM4
MLNR/SEC31	ENSG00000138674	MLNR	YDL195W	SEC31
CAB39L/YGL015C	ENSG00000138684	CAB39L	YGL015C	YGL015C
KLF5/YAR066W	ENSG00000138698	KLF5	YAR066W	YAR066W
STK24/ATP12	ENSG00000138750	STK24	YJL180C	ATP12
ACP5/BRE5	ENSG00000138757	ACP5	YNR051C	BRE5
DNAJC3/SPR3	ENSG00000138758	DNAJC3	YGR059W	SPR3
UGGT2/YOR387C	ENSG00000138760	UGGT2	YOR387C	YOR387C
ARHGEF7/USO1	ENSG00000138768	ARHGEF7	YDL058W	USO1
FGF9/EMI2	ENSG00000138772	FGF9	YDR516C	EMI2
SGCG/PPA2	ENSG00000138777	SGCG	YMR267W	PPA2
PARP4/ABF2	ENSG00000138795	PARP4	YMR072W	ABF2
SUPT20H/NDI1	ENSG00000138796	SUPT20H	YML120C	NDI1
MRPS31/SEC24	ENSG00000138802	MRPS31	YIL109C	SEC24
KPNA3/SKO1	ENSG00000138835	KPNA3	YNL167C	SKO1
FLT1/ATG8	ENSG00000139112	FLT1	YBL078C	ATG8
RGCC/YLR290C	ENSG00000139180	RGCC	YLR290C	YLR290C
VWA8/UTR2	ENSG00000139193	VWA8	YEL040W	UTR2
DGKH/PEX5	ENSG00000139197	DGKH	YDR244W	PEX5
KATNAL1/SMX3	ENSG00000139343	KATNAL1	YPR182W	SMX3
INTS6/COX7	ENSG00000139372	INTS6	YMR256C	COX7
TSC22D1/YSR3	ENSG00000139496	TSC22D1	YKR053C	YSR3
CLN5/KTR4	ENSG00000139505	CLN5	YBR199W	KTR4
OLFM4/RPS8A	ENSG00000139610	OLFM4	YBL072C	RPS8A
MSLN/SWI3	ENSG00000139613	MSLN	YJL176C	SWI3
TRADD/ORM2	ENSG00000139618	TRADD	YLR350W	ORM2
HSF4/MED8	ENSG00000139636	HSF4	YBR193C	MED8
CORO1A/YER156C	ENSG00000139637	CORO1A	YER156C	YER156C
MAPK3/YJL068C	ENSG00000139684	MAPK3	YJL068C	YJL068C
PHKB/TMA22	ENSG00000139726	PHKB	YJR014W	TMA22
NUTF2/YJL055W	ENSG00000139910	NUTF2	YJL055W	YJL055W
NUP93/YNL035C	ENSG00000140006	NUP93	YNL035C	YNL035C
CENPT/TYS1	ENSG00000140105	CENPT	YGR185C	TYS1
TSNAXIP1/HNM1	ENSG00000140199	TSNAXIP1	YGL077C	HNM1
NFAT5/QRI5	ENSG00000140262	NFAT5	YLR204W	QRI5
N4BP1/XYL2	ENSG00000140263	N4BP1	YLR070C	XYL2
CBLN1/YDL085C-A	ENSG00000140264	CBLN1	YDL085C-A	YDL085C-A
ARL2BP/TOA2	ENSG00000140307	ARL2BP	YKL058W	TOA2
ZNF423/SRP14	ENSG00000140319	ZNF423	YDL092W	SRP14
CCL22/EDC3	ENSG00000140326	CCL22	YEL015W	EDC3
CCL17/DIP2	ENSG00000140332	CCL17	YLR129W	DIP2
CTCF/BUD14	ENSG00000140368	CTCF	YAR014C	BUD14
ACD/AIM45	ENSG00000140374	ACD	YPR004C	AIM45
POLR2C/ARG7	ENSG00000140386	POLR2C	YMR062C	ARG7
PARD6A/YGR079W	ENSG00000140391	PARD6A	YGR079W	YGR079W
ZNF821/SKI8	ENSG00000140395	ZNF821	YGL213C	SKI8
MMP15/AMS1	ENSG00000140400	MMP15	YGL156W	AMS1
USB1/NNF2	ENSG00000140416	USB1	YGR089W	NNF2
CCDC113/CMK1	ENSG00000140443	CCDC113	YFR014C	CMK1
NME3/RAD16	ENSG00000140464	NME3	YBR114W	RAD16
PSMD7/ERG5	ENSG00000140465	PSMD7	YMR015C	ERG5
VAC14/HOC1	ENSG00000140481	VAC14	YJR075W	HOC1
TANGO6/SSP2	ENSG00000140488	TANGO6	YOR242C	SSP2
COG4/CSR1	ENSG00000140522	COG4	YLR380W	CSR1
PLA2G15/YMR210W	ENSG00000140526	PLA2G15	YMR210W	YMR210W
[truncated: 1,387 more rows]
