# Supplementary material for: Scope and limitations of yeast as a model organism for studying human tissue-specific pathways
Source: BMC Syst Biol. 2015 Dec 29;9:96. doi: 10.1186/s12918-015-0253-0 (PMC4696342; doi:10.1186/s12918-015-0253-0)
Supplement: Additional file 1 — Network alignments. Compressed (*.zip) file containing individual tissue-specific alignments. (ZIP 5181 Kb) [file 12918_2015_253_MOESM1_ESM.zip › alignments/Colorectal Adenocarcinoma_AlignGraph_edges.tsv]

First_ortholog_pair	Second_ortholog_pair
KNG1/GCD11	FGR/RAD59
SASH1/CRP1	CFTR/GIS4
XRN1/ABP1	BAD/ADK1
RIMS1/SKI7	CASP10/NAM7
ACSBG1/AKL1	ST7/TRZ1
FAS/OSH3	CCDC109B/ATG1
NME2/FKH2	TAC1/BRX1
MFNG/NOG2	PAF1/ERB1
EDN1/NUP84	PAFAH1B1/SRP1
EIF3B/GDH2	PAFAH1B1/SRP1
KLF3/RPL28	SELE/ARB1
ATG16L1/NPL3	SPAG9/MTR4
WAPAL/NOP7	MGST1/LSG1
NUTF2/YJL055W	MMP25/TSR2
RAB7L1/RPS31	SPRTN/RSP5
PMPCB/VID30	APBA3/YFR039C
USE1/FPR1	DPF1/GDI1
RORA/BRE1	MBTPS2/FRK1
RAB7L1/RPS31	CALCOCO1/RPL18B
HTATSF1/HDA2	MAP4K5/ENT2
NFYC/PRE6	UFL1/PSE1
SLC17A7/ATG12	POLA2/CAR2
STX1A/TOS3	CD74/MAM33
FOXJ2/GAT2	ZFP64/EEB1
PLEKHA4/SIP3	MNAT1/CDC19
HSPA9/RPN1	MNAT1/CDC19
ABI3/RPS25B	SPAST/PHO4
PAPOLG/RPS23A	SPAST/PHO4
SLC35A2/SUA7	NLRP2/GLT1
RASL12/RPS11B	CD44/PUT4
STX1A/TOS3	RFC1/MCM6
ARG2/SKP1	METTL1/SKP2
TBC1D17/YCK2	PSMA4/STP22
FASLG/MRP20	TNC/MRP49
ENSG00000112727/DHH1	AP2S1/TIF1
ST13/PTP3	LCP2/SWR1
RRN3/RPL4A	TRIT1/PUF6
PPP2R5C/TFB4	GEMIN8/SSL1
CAMK2B/RPT6	CP/YCK1
ACR/BSD2	RSF1/STE24
STK4/ORC3	RFC2/CDC6
CST3/MRPL4	JKAMP/MRPL24
SLC35A2/SUA7	JKAMP/MRPL24
ENSG00000105972/ELC1	DKK3/CIN5
DLD/CDC40	ARHGEF5/CWC2
SNRNP40/ERP2	MSMO1/HAS1
SEC23A/NOG1	MSMO1/HAS1
PRRX1/NOP9	MSMO1/HAS1
RARS/PIN4	CBLN4/BIR1
SCTR/SPT15	CAMK2B/RPT6
APMAP/YME1	COL11A1/MGR1
MRPS30/RPA14	SFSWAP/RPB5
PSMD7/ERG5	ELMO2/SMD1
MLH1/YDL057W	MEF2BNB-MEF2B/MCM5
TOP3B/RMT2	LPAR2/PTC6
STX1A/TOS3	SNX24/NPA3
MYOM1/ECM29	SNCAIP/HRT1
QKI/FPR4	HMG20B/FPR3
FSTL3/YCL012C	GNAI3/GPI15
ST13/PTP3	CTNNA2/PFS2
FGFR1/NUP116	ZBTB11/SEC23
ING4/ERV25	ZBTB11/SEC23
STRADB/MRP21	MTFR1/IDH1
UFSP2/IDH2	MTFR1/IDH1
DAZAP1/GEA2	STAG3/MIR1
PPP1R7/HTA1	PHKA1/RIO1
GTPBP10/PUF4	OTUD5/ESS1
SPIN1/BEM1	IP6K2/STE7
NDFIP2/PGI1	NUP133/SUP35
FBLN1/SPC19	SCT/AIM31
CCDC113/CMK1	SCT/AIM31
ARHGEF10L/PSF3	CLTCL1/MCM4
KIAA0930/ACC1	POLB/SNP1
DYNLL1/RTG1	AP3M2/PIH1
MAP2K6/FBP1	CHAT/HSC82
BMP5/ACE2	TCOF1/CLN2
APLP2/GMH1	DAZAP1/GEA2
PICK1/RRP4	RPS6KA6/SEC28
ST13/PTP3	FCGR2B/PRR2
ERGIC1/SWC4	SDHA/VPS71
STX1A/TOS3	PTGS2/NIP100
TBC1D10A/RPS26A	TEAD2/SNL1
SMAD7/GAS3	TEAD2/SNL1
DSP/SSC1	SLC24A1/RPG1
PIK3R3/PHS1	FRYL/RAD18
STX1A/TOS3	KIFAP3/RBG2
CBY1/CBF5	CTTNBP2/PRP43
AMH/SNU13	CTTNBP2/PRP43
AP1S1/YTA7	CTTNBP2/PRP43
STX1A/TOS3	RARB/TAH18
ZNF8/YOP1	SNRPA/SSB1
PPP2R5C/TFB4	APBB1IP/SAP185
ST8SIA4/DBF2	APBB1IP/SAP185
BIRC5/MTR2	FGFR1/NUP116
EEF1D/ASM4	FGFR1/NUP116
RNMT/ATG11	PIAS2/CHA4
MARK1/HHT2	SENP1/MCM3
MYF6/CTI6	MID2/YMR124W
URGCP/HUT1	NDC80/MSH3
PLA2G4A/MRPL9	PCNP/SOL2
PRX/LDB18	STRADB/MRP21
MGST2/RAD26	NFE2L1/VMA1
STX1A/TOS3	ITGAE/MPS1
KLC3/BRR2	CAD/RPL23A
RAB7L1/RPS31	CAD/RPL23A
CST3/MRPL4	GMCL1/PRX1
TNFSF8/PAC11	GMCL1/PRX1
ELF4/GCR2	SF3B2/YIR035C
LPXN/GET4	GNAS/RPC53
BMPR1A/RPC11	CRLS1/PCL9
HSPA9/RPN1	CHGB/CCT8
KLC3/BRR2	DLD/CDC40
ARVCF/ADD66	ITGA6/VPS66
SERPINA4/RAS1	SUPT16H/TOS1
SFRP1/PHO85	MTAP/JJJ1
GADD45A/GFA1	RANBP1/INO80
SPIN1/BEM1	OSM/SEC6
STX1A/TOS3	TTC28/UBC12
NXT2/STB4	SLC5A1/VAB2
SLC6A4/UBP10	CBY1/CBF5
ERBB2IP/RPL15A	CBY1/CBF5
GPX7/DYN1	PDGFB/BNI1
NRF1/PIB2	ZC3H7B/MEH1
ZNHIT1/GAL1	GSKIP/ELP3
KIAA1199/RPL11B	CSTF1/KRE33
NXT2/STB4	EEF1A2/LST4
SASH1/CRP1	RASSF2/EMC1
RGS4/YKE2	WDR13/SHE9
GRK7/RGR1	SLC35A2/SUA7
SULT1E1/ATP3	SMS/ARP2
RPF1/KIP2	RP2/SPC72
PPP1R7/HTA1	ACP5/BRE5
SASH1/CRP1	POP1/TMA64
STX1A/TOS3	FAM32A/TAF1
FBXW4/SED5	SHD/AKR1
CD33/CYB5	PLIN3/MDE1
RRAGC/GGC1	THEG/CDC123
TPO/RPL14B	GTPBP10/PUF4
CPSF6/BMH1	BET1/GTS1
SLC6A12/SAM1	GARS/GPM1
RPS6KB1/RPN7	GCK/CAB1
KLF3/RPL28	RLN2/RPL27A
USP5/ARX1	RLN2/RPL27A
CAMKK2/STI1	PDLIM1/SAC3
ENSG00000116148/TWF1	SPOCK2/BEM2
ENSG00000112727/DHH1	MTMR4/LSM12
IFT20/AIM7	CDK5RAP3/ALY2
MTR/STE11	HTATIP2/STE20
CHD4/SWE1	CCKBR/APP1
NPHP3/RRS1	CHORDC1/BIM1
SASH1/CRP1	APOBEC1/RIM9
RARS/PIN4	TFEB/NPY1
ENSG00000112727/DHH1	EXOC2/PRP8
DARS/SPT5	SNX4/DOT6
RPE65/TRR1	KCNIP3/TRR2
MARK1/HHT2	LANCL1/IFA38
