# Supplementary material for: Scope and limitations of yeast as a model organism for studying human tissue-specific pathways
Source: BMC Syst Biol. 2015 Dec 29;9:96. doi: 10.1186/s12918-015-0253-0 (PMC4696342; doi:10.1186/s12918-015-0253-0)
Supplement: Additional file 1 — Network alignments. Compressed (*.zip) file containing individual tissue-specific alignments. (ZIP 5181 Kb) [file 12918_2015_253_MOESM1_ESM.zip › alignments/Raji_AlignGraph_nodes.tsv]

ID	Human_EnsemblGeneID	Human_Symbol	Yeast_EnsemblGeneID	Yeast_Symbol
TSPAN6/DPM1	ENSG00000000419	TSPAN6	YPR183W	DPM1
DPM1/PRK1	ENSG00000000938	DPM1	YIL095W	PRK1
SCYL3/GSH1	ENSG00000001084	SCYL3	YJL101C	GSH1
FGR/HAP2	ENSG00000001167	FGR	YGL237C	HAP2
CFH/RAD59	ENSG00000002016	CFH	YDL059C	RAD59
GCLC/WHI5	ENSG00000002822	GCLC	YOR083W	WHI5
NFYA/CTR1	ENSG00000003147	NFYA	YPR124W	CTR1
SEMA3F/COS9	ENSG00000003402	SEMA3F	YKL219W	COS9
CFTR/DFG5	ENSG00000003436	CFTR	YMR238W	DFG5
KRIT1/NRP1	ENSG00000003756	KRIT1	YDL167C	NRP1
RAD52/CSM4	ENSG00000004059	RAD52	YPL200W	CSM4
BAD/FEN1	ENSG00000004399	BAD	YCR034W	FEN1
CD99/ADK1	ENSG00000004455	CD99	YDR226W	ADK1
AOC1/GUP2	ENSG00000004468	AOC1	YPL189W	GUP2
HECW1/FPR2	ENSG00000004478	HECW1	YDR519W	FPR2
MAD1L1/ACP1	ENSG00000004779	MAD1L1	YKL192C	ACP1
LASP1/YGR201C	ENSG00000004838	LASP1	YGR201C	YGR201C
M6PR/YDR307W	ENSG00000004866	M6PR	YDR307W	YDR307W
ICA1/CDC27	ENSG00000004897	ICA1	YBL084C	CDC27
ALS2/BOR1	ENSG00000004939	ALS2	YNL275W	BOR1
CASP10/FCY2	ENSG00000004948	CASP10	YER056C	FCY2
CFLAR/NAM7	ENSG00000005007	CFLAR	YMR080C	NAM7
TFPI/SIP3	ENSG00000005020	TFPI	YNL257C	SIP3
RBM5/DNL4	ENSG00000005156	RBM5	YOR005C	DNL4
MTMR7/PET112	ENSG00000005175	MTMR7	YBL080C	PET112
ARF5/AGA1	ENSG00000005243	ARF5	YNR044W	AGA1
POLDIP2/PST2	ENSG00000005302	POLDIP2	YDR032C	PST2
PLXND1/BDF2	ENSG00000005339	PLXND1	YDL070W	BDF2
AK2/LOC1	ENSG00000005700	AK2	YFR001W	LOC1
CD38/YDR352W	ENSG00000005893	CD38	YDR352W	YDR352W
FKBP4/PGC1	ENSG00000006007	FKBP4	YPL206C	PGC1
KDM1A/LAA1	ENSG00000006125	KDM1A	YJL207C	LAA1
CAMKK1/ADH7	ENSG00000006194	CAMKK1	YCR105W	ADH7
RECQL/GRX6	ENSG00000006468	RECQL	YDL010W	GRX6
HSPB6/LCB5	ENSG00000006530	HSPB6	YLR260W	LCB5
ARHGAP33/DBF4	ENSG00000006634	ARHGAP33	YDR052C	DBF4
NDUFAB1/YMR010W	ENSG00000006704	NDUFAB1	YMR010W	YMR010W
PDK4/VPS41	ENSG00000006715	PDK4	YDR080W	VPS41
ZMYND10/TRZ1	ENSG00000006744	ZMYND10	YKR079C	TRZ1
ST7/SKN7	ENSG00000006788	ST7	YHR206W	SKN7
CDC27/YAK1	ENSG00000007047	CDC27	YJL141C	YAK1
SLC4A1/PAC1	ENSG00000007168	SLC4A1	YOR269W	PAC1
CALCR/MET10	ENSG00000007171	CALCR	YFR030W	MET10
HCCS/HOF1	ENSG00000007237	HCCS	YMR032W	HOF1
DVL2/TRS33	ENSG00000007255	DVL2	YOR115C	TRS33
UPF1/GPI1	ENSG00000007541	UPF1	YGR216C	GPI1
SKAP2/FRE7	ENSG00000007952	SKAP2	YOL152W	FRE7
SLC25A5/HAL5	ENSG00000008118	SLC25A5	YJL165C	HAL5
CCDC109B/USA1	ENSG00000008130	CCDC109B	YML029W	USA1
HOXA11/YDL176W	ENSG00000008277	HOXA11	YDL176W	YDL176W
POLR2J/DTR1	ENSG00000008282	POLR2J	YBR180W	DTR1
DHX33/CNL1	ENSG00000008294	DHX33	YDR357C	CNL1
MEOX1/PHO3	ENSG00000008710	MEOX1	YBR092C	PHO3
LIG3/RPS20	ENSG00000008988	LIG3	YHL015W	RPS20
RPAP3/YBL055C	ENSG00000009335	RPAP3	YBL055C	YBL055C
ENSG00000005189/REV3	ENSG00000009413	ENSG00000005189	YPL167C	REV3
CIAPIN1/VTA1	ENSG00000009844	CIAPIN1	YLR181C	VTA1
FAM214B/PHO4	ENSG00000009950	FAM214B	YFR034C	PHO4
COPZ2/RSC2	ENSG00000009954	COPZ2	YLR357W	RSC2
PRKAR2B/VID30	ENSG00000010017	PRKAR2B	YGL227W	VID30
MSL3/MSC7	ENSG00000010030	MSL3	YHR039C	MSC7
CREBBP/SPE4	ENSG00000010165	CREBBP	YLR146C	SPE4
BZRAP1/COR1	ENSG00000010256	BZRAP1	YBL045C	COR1
MPO/YCS4	ENSG00000010292	MPO	YLR272C	YCS4
PON1/NUD1	ENSG00000010322	PON1	YOR373W	NUD1
GCFC2/SKY1	ENSG00000010671	GCFC2	YMR216C	SKY1
ABCB4/SHO1	ENSG00000010810	ABCB4	YER118C	SHO1
SOX8/NDD1	ENSG00000010818	SOX8	YOR372C	NDD1
IBTK/RDS2	ENSG00000011007	IBTK	YPL133C	RDS2
MYCBP2/YNK1	ENSG00000011052	MYCBP2	YKL067W	YNK1
FBXL3/ICT1	ENSG00000011198	FBXL3	YLR099C	ICT1
ITGAL/UTP18	ENSG00000011260	ITGAL	YJL069C	UTP18
PDK2/DCR2	ENSG00000011275	PDK2	YLR361C	DCR2
ITGA3/STT4	ENSG00000011405	ITGA3	YLR305C	STT4
LAMP2/SKG3	ENSG00000011426	LAMP2	YLR187W	SKG3
GGNBP2/PPH21	ENSG00000011485	GGNBP2	YDL134C	PPH21
ITGA2B/RAD10	ENSG00000012061	ITGA2B	YML095C	RAD10
GDE1/MLP2	ENSG00000012822	GDE1	YIL149C	MLP2
C19orf60/RPT3	ENSG00000013275	C19orf60	YDR394W	RPT3
CRLF1/COQ4	ENSG00000013441	CRLF1	YDR204W	COQ4
MAP3K14/RET1	ENSG00000013503	MAP3K14	YOR207C	RET1
ABCC8/NGL2	ENSG00000013523	ABCC8	YMR285C	NGL2
CCL18/YAL064C-A	ENSG00000013810	CCL18	YAL064C-A	YAL064C-A
CCL3/POL12	ENSG00000014138	CCL3	YBL035C	POL12
SYNRG/PMT6	ENSG00000014216	SYNRG	YGR199W	PMT6
CACNG3/MDH3	ENSG00000014641	CACNG3	YDL078C	MDH3
TMEM132A/MMT1	ENSG00000014824	TMEM132A	YMR177W	MMT1
AP2B1/IMP2	ENSG00000015171	AP2B1	YIL154C	IMP2
TAC1/LAS17	ENSG00000015285	TAC1	YOR181W	LAS17
ZNF263/GPG1	ENSG00000015413	ZNF263	YGL121C	GPG1
CX3CL1/MPP6	ENSG00000015479	CX3CL1	YNR024W	MPP6
SPATA20/BPL1	ENSG00000015592	SPATA20	YDL141W	BPL1
CACNA1G/PMR1	ENSG00000017260	CACNA1G	YGL167C	PMR1
TNFRSF12A/BEM3	ENSG00000017797	TNFRSF12A	YPL115C	BEM3
MAP3K9/DLD1	ENSG00000018510	MAP3K9	YDL174C	DLD1
RALA/ENA1	ENSG00000018625	RALA	YDR040C	ENA1
BAIAP2L1/EMW1	ENSG00000018699	BAIAP2L1	YNL313C	EMW1
ETV1/PCD1	ENSG00000020256	ETV1	YLR151C	PCD1
AGK/SEN1	ENSG00000021776	AGK	YLR430W	SEN1
CCL26/CPA1	ENSG00000021826	CCL26	YOR303W	CPA1
FARP2/DEG1	ENSG00000022267	FARP2	YFL001W	DEG1
USH1C/GPM2	ENSG00000022556	USH1C	YDL021W	GPM2
DBF4/MAG2	ENSG00000022840	DBF4	YLR427W	MAG2
TBXA2R/PFA4	ENSG00000023041	TBXA2R	YOL003C	PFA4
IFRD1/RUD3	ENSG00000023287	IFRD1	YOR216C	RUD3
GTF2IRD1/GRX4	ENSG00000023318	GTF2IRD1	YER174C	GRX4
PAF1/HEM1	ENSG00000023330	PAF1	YDR232W	HEM1
VPS41/ASI3	ENSG00000023445	VPS41	YNL008C	ASI3
ARHGAP44/GRX2	ENSG00000023572	ARHGAP44	YDR513W	GRX2
ELAC2/SWD3	ENSG00000023734	ELAC2	YBR175W	SWD3
SCIN/YDL124W	ENSG00000023909	SCIN	YDL124W	YDL124W
MYH13/UBR1	ENSG00000024048	MYH13	YGR184C	UBR1
ADIPOR2/HSF1	ENSG00000025156	ADIPOR2	YGL073W	HSF1
UPP2/FAF1	ENSG00000025293	UPP2	YIL019W	FAF1
MARK4/CNS1	ENSG00000025772	MARK4	YBR155W	CNS1
PAFAH1B1/DJP1	ENSG00000025796	PAFAH1B1	YIR004W	DJP1
NOS2/SRP1	ENSG00000025800	NOS2	YNL189W	SRP1
DNAH9/KEL1	ENSG00000026025	DNAH9	YHR158C	KEL1
GAS7/RAD3	ENSG00000026036	GAS7	YER171W	RAD3
TRAPPC6A/YCR023C	ENSG00000026103	TRAPPC6A	YCR023C	YCR023C
MATK/YBR096W	ENSG00000026508	MATK	YBR096W	YBR096W
CD79B/OCT1	ENSG00000027001	CD79B	YKL134C	OCT1
SCN4A/YOR296W	ENSG00000027075	SCN4A	YOR296W	YOR296W
PAX6/VPS5	ENSG00000028528	PAX6	YOR069W	VPS5
RHBDF1/SPT23	ENSG00000029534	RHBDF1	YKL020C	SPT23
LUC7L/MTF1	ENSG00000029639	LUC7L	YMR228W	MTF1
BAIAP3/YHR078W	ENSG00000029725	BAIAP3	YHR078W	YHR078W
PIGQ/SES1	ENSG00000031698	PIGQ	YDR023W	SES1
TEAD3/WTM2	ENSG00000032389	TEAD3	YOR229W	WTM2
SELE/NDT80	ENSG00000032742	SELE	YHR124W	NDT80
DNAJC11/ARB1	ENSG00000033050	DNAJC11	YER036C	ARB1
MYLIP/VPH1	ENSG00000033627	MYLIP	YOR270C	VPH1
NOX1/NFI1	ENSG00000033800	NOX1	YOR156C	NFI1
E2F2/AIM9	ENSG00000034152	E2F2	YER080W	AIM9
PSMB1/ADE12	ENSG00000035687	PSMB1	YNL220W	ADE12
SYN1/RAD34	ENSG00000035720	SYN1	YDR314C	RAD34
JARID2/RFC1	ENSG00000035928	JARID2	YOR217W	RFC1
CAMK1G/RTT101	ENSG00000036257	CAMK1G	YJL047C	RTT101
CDK11A/SUL2	ENSG00000036448	CDK11A	YLR092W	SUL2
NADK/UBP5	ENSG00000036672	NADK	YER144C	UBP5
TFAP2B/NCL1	ENSG00000037474	TFAP2B	YBL024W	NCL1
CYTH3/MDS3	ENSG00000037637	CYTH3	YGL197W	MDS3
ADAM22/TRM8	ENSG00000037897	ADAM22	YDL201W	TRM8
SYPL1/AYR1	ENSG00000038274	SYPL1	YIL124W	AYR1
SPAG9/YPK1	ENSG00000038382	SPAG9	YKL126W	YPK1
CELSR3/YLR413W	ENSG00000038427	CELSR3	YLR413W	YLR413W
MGST1/YCL057C-A	ENSG00000038945	MGST1	YCL057C-A	YCL057C-A
CRY1/MTR4	ENSG00000039123	CRY1	YJL050W	MTR4
NFIX/PRE9	ENSG00000041357	NFIX	YGR135W	PRE9
MMP25/MOD5	ENSG00000041515	MMP25	YOR274W	MOD5
IL32/LSG1	ENSG00000041802	IL32	YGL099W	LSG1
PKD1/TDP1	ENSG00000042088	PKD1	YBR223C	TDP1
MAPK8IP2/MFB1	ENSG00000042429	MAPK8IP2	YDR219C	MFB1
MED24/APS2	ENSG00000042753	MED24	YJR058C	APS2
SEC62/FHN1	ENSG00000042832	SEC62	YGR131W	FHN1
RPS20/DCN1	ENSG00000043093	RPS20	YLR128W	DCN1
CSDE1/RDL1	ENSG00000043143	CSDE1	YOR285W	RDL1
UBE3C/YJR030C	ENSG00000044446	UBE3C	YJR030C	YJR030C
REV3L/IML1	ENSG00000046889	REV3L	YJR138W	IML1
PAX7/RAD28	ENSG00000047056	PAX7	YDR030C	RAD28
MASP2/URA8	ENSG00000047230	MASP2	YJR103W	URA8
TRAF3IP3/VMA13	ENSG00000047249	TRAF3IP3	YPR036W	VMA13
POMT2/MLP1	ENSG00000047410	POMT2	YKR095W	MLP1
VTA1/RPO41	ENSG00000047579	VTA1	YFL036W	RPO41
MLXIPL/CSG2	ENSG00000047936	MLXIPL	YBR036C	CSG2
BAZ1B/RNR4	ENSG00000048392	BAZ1B	YGR180C	RNR4
RANBP9/RSM10	ENSG00000048544	RANBP9	YDR041W	RSM10
ETV7/NTO1	ENSG00000048649	ETV7	YPR031W	NTO1
SPRTN/MRN1	ENSG00000048740	SPRTN	YPL184C	MRN1
METTL13/RBS1	ENSG00000048991	METTL13	YDL189W	RBS1
ZNF207/NYV1	ENSG00000049245	ZNF207	YLR093C	NYV1
UQCRC1/RFC3	ENSG00000049541	UQCRC1	YNL290W	RFC3
CD9/RSP5	ENSG00000049759	CD9	YER125W	RSP5
NCAPD2/WBP1	ENSG00000049860	NCAPD2	YEL002C	WBP1
IFFO1/PIP2	ENSG00000050327	IFFO1	YOR363C	PIP2
GIPR/NAM2	ENSG00000050748	GIPR	YLR382C	NAM2
NISCH/PER33	ENSG00000051108	NISCH	YLR064W	PER33
STAB1/RAD51	ENSG00000051180	STAB1	YER095W	RAD51
FUZ/HFM1	ENSG00000051341	FUZ	YGL251C	HFM1
PRSS3/CKI1	ENSG00000051382	PRSS3	YLR133W	CKI1
CD4/CDC40	ENSG00000051596	CD4	YDR364C	CDC40
LRRC23/UBX4	ENSG00000052126	LRRC23	YMR067C	UBX4
BTK/TAF3	ENSG00000052723	BTK	YPL011C	TAF3
HFE/RRP12	ENSG00000052749	HFE	YPL012W	RRP12
SCMH1/ERG25	ENSG00000052802	SCMH1	YGR060W	ERG25
FYN/SOD2	ENSG00000053254	FYN	YHR008C	SOD2
HIVEP2/AAD10	ENSG00000053371	HIVEP2	YJR155W	AAD10
TCEB3/MRT4	ENSG00000053372	TCEB3	YKL009W	MRT4
LYPLA2/BET3	ENSG00000054116	LYPLA2	YKR068C	BET3
NME2/YOR019W	ENSG00000054118	NME2	YOR019W	YOR019W
APBA3/MSR1	ENSG00000054654	APBA3	YHR091C	MSR1
MKS1/CDC53	ENSG00000055130	MKS1	YDL132W	CDC53
ABHD5/PEX11	ENSG00000055163	ABHD5	YOL147C	PEX11
KAL1/SPP1	ENSG00000055609	KAL1	YPL138C	SPP1
AKAP8L/PUF3	ENSG00000055917	AKAP8L	YLL013C	PUF3
UTP18/FMP10	ENSG00000055955	UTP18	YER182W	FMP10
RNF216/YDR114C	ENSG00000056558	RNF216	YDR114C	YDR114C
TTC19/YKL070W	ENSG00000056972	TTC19	YKL070W	YKL070W
PTBP1/GLG2	ENSG00000056998	PTBP1	YJL137C	GLG2
DPF1/MSH4	ENSG00000057468	DPF1	YFL003C	MSH4
SYT7/GDI1	ENSG00000057608	SYT7	YER136W	GDI1
PIK3C2A/YPR013C	ENSG00000057657	PIK3C2A	YPR013C	YPR013C
PLAUR/ATG5	ENSG00000057663	PLAUR	YPL149W	ATG5
ANLN/ERG11	ENSG00000058056	ANLN	YHR007C	ERG11
WIZ/KCC4	ENSG00000058091	WIZ	YCL024W	KCC4
RABGAP1/SEC61	ENSG00000058262	RABGAP1	YLR378C	SEC61
DCN/RAD2	ENSG00000058404	DCN	YGR258C	RAD2
PPP5C/RPC37	ENSG00000058600	PPP5C	YKR025W	RPC37
MAP4K3/NEO1	ENSG00000058668	MAP4K3	YIL048W	NEO1
ZBTB32/RIO2	ENSG00000058729	ZBTB32	YNL207W	RIO2
TYROBP/TIS11	ENSG00000059145	TYROBP	YLR136C	TIS11
GABRA3/PRO2	ENSG00000059573	GABRA3	YOR323C	PRO2
BRCA1/TRM3	ENSG00000059588	BRCA1	YDL112W	TRM3
ERCC1/XDJ1	ENSG00000059769	ERCC1	YLR090W	XDJ1
CD22/IRC19	ENSG00000060237	CD22	YLL033W	IRC19
SEMA3B/CDC13	ENSG00000060558	SEMA3B	YDL220C	CDC13
MBTPS2/PRP46	ENSG00000060688	MBTPS2	YPL151C	PRP46
LTF/FMP37	ENSG00000060762	LTF	YGL080W	FMP37
NR1H4/POT1	ENSG00000060971	NR1H4	YIL160C	POT1
ALOX5/BAT2	ENSG00000060982	ALOX5	YJR148W	BAT2
CALCOCO1/SDH4	ENSG00000061794	CALCOCO1	YDR178W	SDH4
UBR7/BUD3	ENSG00000062194	UBR7	YCL014W	BUD3
MAP4K5/RSN1	ENSG00000062598	MAP4K5	YMR266W	RSN1
EHD3/POL1	ENSG00000062822	EHD3	YNL102W	POL1
PSMC4/RPL18B	ENSG00000063177	PSMC4	YNL301C	RPL18B
CLDN11/NOP13	ENSG00000063244	CLDN11	YNL175C	NOP13
MVP/ENT2	ENSG00000063245	MVP	YLR206W	ENT2
NUB1/YIL165C	ENSG00000063438	NUB1	YIL165C	YIL165C
CLK1/GLO2	ENSG00000063854	CLK1	YDR272W	GLO2
ENSG00000013455/YFR039C	ENSG00000064012	ENSG00000013455	YFR039C	YFR039C
POLR3B/TAF2	ENSG00000064313	POLR3B	YCR042C	TAF2
ANGEL1/YCK2	ENSG00000064393	ANGEL1	YNL154C	YCK2
RNF14/MTR10	ENSG00000064419	RNF14	YOR160W	MTR10
DDX11/YBR235W	ENSG00000064651	DDX11	YBR235W	YBR235W
CD6/YIG1	ENSG00000064666	CD6	YPL201C	YIG1
TACC3/TIF2	ENSG00000064703	TACC3	YJL138C	TIF2
UFL1/PMS1	ENSG00000064933	UFL1	YNL082W	PMS1
POLA2/ABF2	ENSG00000064961	POLA2	YMR072W	ABF2
CAPN1/NTG2	ENSG00000065057	CAPN1	YOL043C	NTG2
ACPP/GPA1	ENSG00000065135	ACPP	YHR005C	GPA1
MDH1/PSE1	ENSG00000065150	MDH1	YMR308C	PSE1
SLC30A9/CAR2	ENSG00000065154	SLC30A9	YLR438W	CAR2
MTMR11/PWP2	ENSG00000065183	MTMR11	YCR057C	PWP2
CCDC88C/RCK2	ENSG00000065243	CCDC88C	YLR248W	RCK2
YAF2/MAK11	ENSG00000065268	YAF2	YKL021C	MAK11
ZMYND11/LAC1	ENSG00000065308	ZMYND11	YKL008C	LAC1
WAS/EFT1	ENSG00000065357	WAS	YOR133W	EFT1
DPEP1/SLM5	ENSG00000065427	DPEP1	YCR024C	SLM5
BID/CUS2	ENSG00000065526	BID	YNL286W	CUS2
MATR3/RLP7	ENSG00000065559	MATR3	YNL002C	RLP7
RGPD5/ISR1	ENSG00000065613	RGPD5	YPR106W	ISR1
STMN4/SCH9	ENSG00000065675	STMN4	YHR205W	SCH9
NUDCD3/SOF1	ENSG00000065717	NUDCD3	YLL011W	SOF1
ISL1/VAC7	ENSG00000065809	ISL1	YNL054W	VAC7
IL20RA/MAE1	ENSG00000065833	IL20RA	YKL029C	MAE1
CLCA1/GYP1	ENSG00000065882	CLCA1	YOR070C	GYP1
ATP2C1/YPL245W	ENSG00000065883	ATP2C1	YPL245W	YPL245W
SRCIN1/FHL1	ENSG00000065970	SRCIN1	YPR104C	FHL1
IGF1/PDE2	ENSG00000065989	IGF1	YOR360C	PDE2
RALBP1/RTS1	ENSG00000066027	RALBP1	YOR014W	RTS1
RUFY3/HRP1	ENSG00000066044	RUFY3	YOL123W	HRP1
CNTN1/SNF12	ENSG00000066117	CNTN1	YNR023W	SNF12
WWTR1/RPH1	ENSG00000066135	WWTR1	YER169W	RPH1
AGPS/HAP5	ENSG00000066136	AGPS	YOR358W	HAP5
ATP1A2/FOB1	ENSG00000066422	ATP1A2	YDR110W	FOB1
TTC27/ENT1	ENSG00000066427	TTC27	YDL161W	ENT1
MARCO/BFR1	ENSG00000066455	MARCO	YOR198C	BFR1
SYT13/DUO1	ENSG00000066629	SYT13	YGL061C	DUO1
SNAI2/SEC7	ENSG00000066777	SNAI2	YDR170C	SEC7
CD74/HEM15	ENSG00000066926	CD74	YOR176W	HEM15
HGF/TIF1	ENSG00000067048	HGF	YKR059W	TIF1
ZRANB1/ILM1	ENSG00000067167	ZRANB1	YJR118C	ILM1
NCDN/FMP30	ENSG00000067177	NCDN	YPL103C	FMP30
ZFP64/GIS2	ENSG00000067182	ZFP64	YNL255C	GIS2
MNAT1/GYP5	ENSG00000067208	MNAT1	YPL249C	GYP5
SAMD4A/CDC19	ENSG00000067225	SAMD4A	YAL038W	CDC19
RUNX3/FCF2	ENSG00000067334	RUNX3	YLR051C	FCF2
MRE11A/NUP100	ENSG00000067445	MRE11A	YKL068W	NUP100
PLEKHB1/RRP15	ENSG00000067533	PLEKHB1	YPR143W	RRP15
SERPINB1/RHO1	ENSG00000067560	SERPINB1	YPR165W	RHO1
SPAST/TCB3	ENSG00000067715	SPAST	YML072C	TCB3
ENSG00000021602/PKP1	ENSG00000067992	ENSG00000021602	YIL042C	PKP1
NRXN3/HOS1	ENSG00000068024	NRXN3	YPR068C	HOS1
AQR/CAB4	ENSG00000068120	AQR	YGR277C	CAB4
CPS1/ARG80	ENSG00000068305	CPS1	YMR042W	ARG80
C8B/RTG3	ENSG00000068323	C8B	YBL103C	RTG3
FHL1/GYP7	ENSG00000068354	FHL1	YDL234C	GYP7
RTFDC1/FAA1	ENSG00000068366	RTFDC1	YOR317W	FAA1
GABRA1/SPP2	ENSG00000068394	GABRA1	YOR148C	SPP2
NLRP2/TRM7	ENSG00000068438	NLRP2	YBR061C	TRM7
RNF10/RPO31	ENSG00000068654	RNF10	YOR116C	RPO31
ZDHHC6/KCS1	ENSG00000068745	ZDHHC6	YDR017C	KCS1
RNH1/KRE28	ENSG00000068793	RNH1	YDR532C	KRE28
NDUFS1/HST2	ENSG00000068903	NDUFS1	YPL015C	HST2
RB1CC1/MUC1	ENSG00000069248	RB1CC1	YIR019C	MUC1
ERP44/VPS35	ENSG00000069329	ERP44	YJL154C	VPS35
ALAS1/YDJ1	ENSG00000069345	ALAS1	YNL064C	YDJ1
BIRC3/AKR1	ENSG00000069399	BIRC3	YDR264C	AKR1
AKAP11/YPL088W	ENSG00000069424	AKAP11	YPL088W	YPL088W
GLRX2/NFT1	ENSG00000069431	GLRX2	YKR103W	NFT1
SNAPC1/SDT1	ENSG00000069712	SNAPC1	YGL224C	SDT1
STRAP/CDD1	ENSG00000069764	STRAP	YLR245C	CDD1
ABCC2/REF2	ENSG00000069849	ABCC2	YDR195W	REF2
DEF6/HUL5	ENSG00000069869	DEF6	YGL141W	HUL5
PLEKHO1/AMA1	ENSG00000069966	PLEKHO1	YGR225W	AMA1
GCLM/UFD1	ENSG00000070010	GCLM	YGR048W	UFD1
UBR2/NOP14	ENSG00000070019	UBR2	YDL148C	NOP14
EHD2/IKI3	ENSG00000070061	EHD2	YLR384C	IKI3
RRAGD/SSP120	ENSG00000070081	RRAGD	YLR250W	SSP120
HSF2/PFY1	ENSG00000070087	HSF2	YOR122C	PFY1
PHF20/UIP3	ENSG00000070159	PHF20	YAR027W	UIP3
NR1H3/NIC96	ENSG00000070182	NR1H3	YFR002W	NIC96
NCAPH2/AIM38	ENSG00000070423	NCAPH2	YNR018W	AIM38
TOMM34/CBF1	ENSG00000070444	TOMM34	YJR060W	CBF1
SEC63/POL4	ENSG00000070501	SEC63	YCR014C	POL4
KPNA6/HSV2	ENSG00000070540	KPNA6	YGR223C	HSV2
VIM/ASN1	ENSG00000070669	VIM	YPR145W	ASN1
RTEL1-TNFRSF6B/KAR2	ENSG00000070718	RTEL1-TNFRSF6B	YJL034W	KAR2
FAS/YAT2	ENSG00000070748	FAS	YER024W	YAT2
CD44/MUD2	ENSG00000070756	CD44	YKL074C	MUD2
KCNG1/CKA1	ENSG00000070770	KCNG1	YIL035C	CKA1
SLAMF7/GCD6	ENSG00000070785	SLAMF7	YDR211W	GCD6
MIPEP/RHO4	ENSG00000070831	MIPEP	YKR055W	RHO4
PRKCH/OSH3	ENSG00000070882	PRKCH	YHR073W	OSH3
INSRR/PUT4	ENSG00000070915	INSRR	YOR348C	PUT4
IFNGR1/PMA1	ENSG00000070961	IFNGR1	YGL008C	PMA1
SH2D2A/GSH2	ENSG00000071051	SH2D2A	YOL049W	GSH2
TNFRSF1B/AIP1	ENSG00000071127	TNFRSF1B	YMR092C	AIP1
VEZT/TPS3	ENSG00000071205	VEZT	YMR261C	TPS3
POU2F2/YNG2	ENSG00000071243	POU2F2	YHR090C	YNG2
SNX1/BUD23	ENSG00000071462	SNX1	YCR047C	BUD23
TBPL1/HRD3	ENSG00000071537	TBPL1	YLR207W	HRD3
ARNTL2/MSP1	ENSG00000071539	ARNTL2	YGR028W	MSP1
BCLAF1/ULS1	ENSG00000071794	BCLAF1	YOR191W	ULS1
ANK1/TSR4	ENSG00000071994	ANK1	YOL022C	TSR4
TFB1M/PTK2	ENSG00000072062	TFB1M	YJR059W	PTK2
RABEP1/YBL107C	ENSG00000072110	RABEP1	YBL107C	YBL107C
HMGB3/VPS70	ENSG00000072133	HMGB3	YJR126C	VPS70
NUP160/ENT3	ENSG00000072134	NUP160	YJR125C	ENT3
BAK1/SIW14	ENSG00000072135	BAK1	YNL032W	SIW14
MUSK/TRE1	ENSG00000072274	MUSK	YPL176C	TRE1
IKZF2/PEX4	ENSG00000072401	IKZF2	YGR133W	PEX4
GRN/GUK1	ENSG00000072415	GRN	YDR454C	GUK1
ARHGAP31/SMC1	ENSG00000072501	ARHGAP31	YFL008W	SMC1
NR2E3/HMG2	ENSG00000072609	NR2E3	YLR450W	HMG2
CENPQ/CDC4	ENSG00000072803	CENPQ	YFL009W	CDC4
SARS/AGE1	ENSG00000072818	SARS	YDR524C	AGE1
RANBP3/LRS4	ENSG00000072864	RANBP3	YDR439W	LRS4
ARID4A/FIG4	ENSG00000072958	ARID4A	YNL325C	FIG4
TSSC1/SEC2	ENSG00000073009	TSSC1	YNL272C	SEC2
ENSG00000032514/MCM2	ENSG00000073111	ENSG00000032514	YBL023C	MCM2
IFT88/STE50	ENSG00000073282	IFT88	YCL032W	STE50
ZCCHC8/SRO77	ENSG00000073350	ZCCHC8	YBL106C	SRO77
ABCF2/ECM5	ENSG00000073614	ABCF2	YMR176W	ECM5
LRRC7/STE6	ENSG00000073734	LRRC7	YKL209C	STE6
UBA6/YAP1802	ENSG00000073921	UBA6	YGR241C	YAP1802
GAB2/SEC18	ENSG00000073969	GAB2	YBR080C	SEC18
ATP6V0A1/ATP25	ENSG00000074266	ATP6V0A1	YMR098C	ATP25
PIAS1/YJU3	ENSG00000074416	PIAS1	YKL094W	YJU3
SLC4A7/SNF1	ENSG00000074590	SLC4A7	YDR477W	SNF1
APBA2/VCX1	ENSG00000074621	APBA2	YDL128W	VCX1
UHRF1/CUP1-1	ENSG00000074660	UHRF1	YHR053C	CUP1-1
MAP2K3/SBA1	ENSG00000074696	MAP2K3	YKL117W	SBA1
TMSB10/DOC1	ENSG00000074755	TMSB10	YGL240W	DOC1
RNF19A/ENO2	ENSG00000074800	RNF19A	YHR174W	ENO2
PEX3/SLN1	ENSG00000074964	PEX3	YIL147C	SLN1
GABARAPL2/ARP6	ENSG00000075089	GABARAPL2	YLR085C	ARP6
MYOC/TIF4632	ENSG00000075151	MYOC	YGL049C	TIF4632
SH3YL1/MTC5	ENSG00000075188	SH3YL1	YDR128W	MTC5
VCL/CTT1	ENSG00000075223	VCL	YGR088W	CTT1
DAPK2/ERG10	ENSG00000075239	DAPK2	YPL028W	ERG10
NSMAF/YNL095C	ENSG00000075292	NSMAF	YNL095C	YNL095C
ADSS/TAO3	ENSG00000075539	ADSS	YIL129C	TAO3
STAP1/ARP9	ENSG00000075624	STAP1	YMR033W	ARP9
TIMP2/MRPL15	ENSG00000075651	TIMP2	YLR312W-A	MRPL15
RFC1/UTP4	ENSG00000075702	RFC1	YDR324C	UTP4
CUL3/YNL046W	ENSG00000075711	CUL3	YNL046W	YNL046W
MYOM2/YPT53	ENSG00000075785	MYOM2	YNL093W	YPT53
OTC/YJR084W	ENSG00000075856	OTC	YJR084W	YJR084W
USP2/LRG1	ENSG00000075884	USP2	YDL240W	LRG1
CASR/YOR223W	ENSG00000075891	CASR	YOR223W	YOR223W
TUBG2/RRP42	ENSG00000075914	TUBG2	YDL111C	RRP42
RPL26L1/TAF13	ENSG00000075945	RPL26L1	YML098W	TAF13
FLT4/MCM5	ENSG00000076003	FLT4	YLR274W	MCM5
NSUN2/REX2	ENSG00000076043	NSUN2	YLR059C	REX2
FBXO42/YIL077C	ENSG00000076053	FBXO42	YIL077C	YIL077C
MRI1/MLH1	ENSG00000076242	MRI1	YMR167W	MLH1
METTL1/UNG1	ENSG00000076248	METTL1	YML021C	UNG1
HOXC8/GAL80	ENSG00000076555	HOXC8	YML051W	GAL80
AGA/SLX8	ENSG00000076604	AGA	YER116C	SLX8
ENSG00000038102/CPD1	ENSG00000076650	ENSG00000038102	YGR247W	CPD1
PI4K2B/MON1	ENSG00000076685	PI4K2B	YGL124C	MON1
MAT2B/YIP1	ENSG00000076716	MAT2B	YGR172C	YIP1
TLL1/CLF1	ENSG00000076924	TLL1	YLR117C	CLF1
EDC4/ROM1	ENSG00000076928	EDC4	YGR070W	ROM1
TRIO/SEC1	ENSG00000076944	TRIO	YDR164C	SEC1
VCAN/NRK1	ENSG00000077009	VCAN	YNL129W	NRK1
MSR1/COS12	ENSG00000077063	MSR1	YGL263W	COS12
CDH1/YGL101W	ENSG00000077097	CDH1	YGL101W	YGL101W
SKIV2L2/SKP2	ENSG00000077235	SKIV2L2	YNL311C	SKP2
DNAH5/YTP1	ENSG00000077238	DNAH5	YNL237W	YTP1
ZFYVE16/UBP1	ENSG00000077254	ZFYVE16	YDL122W	UBP1
C6/STE7	ENSG00000077264	C6	YDL159W	STE7
RAI14/MSL1	ENSG00000077312	RAI14	YIR009W	MSL1
SOX30/SKI6	ENSG00000077348	SOX30	YGR195W	SKI6
PNKP/HST4	ENSG00000077463	PNKP	YDR191W	HST4
SPDL1/MLC1	ENSG00000077522	SPDL1	YGL106W	MLC1
STAU2/CAP2	ENSG00000077549	STAU2	YIL034C	CAP2
RTN4R/UBC11	ENSG00000077721	RTN4R	YOR339C	UBC11
PHF23/TPK1	ENSG00000077782	PHF23	YJL164C	TPK1
CDH10/PDX3	ENSG00000077800	CDH10	YBR035C	PDX3
INPP4A/SIZ1	ENSG00000078043	INPP4A	YDR409W	SIZ1
RAB27B/RVS161	ENSG00000078053	RAB27B	YCR009C	RVS161
PSMA4/KIN1	ENSG00000078061	PSMA4	YDR122W	KIN1
MYO16/DUR1,2	ENSG00000078070	MYO16	YBR208C	DUR1,2
LSG1/DRE2	ENSG00000078114	LSG1	YKR071C	DRE2
PARP3/UBC1	ENSG00000078140	PARP3	YDR177W	UBC1
TNC/VPS34	ENSG00000078142	TNC	YLR240W	VPS34
TDP1/INP51	ENSG00000078269	TDP1	YIL002C	INP51
MED17/FAA4	ENSG00000078304	MED17	YMR246W	FAA4
CAPG/TUP1	ENSG00000078369	CAPG	YCR084C	TUP1
AP2S1/SNT2	ENSG00000078403	AP2S1	YGL131C	SNT2
USH2A/STE23	ENSG00000078618	USH2A	YLR389C	STE23
ZPBP/POR1	ENSG00000078668	ZPBP	YNL055C	POR1
TG/CST6	ENSG00000078674	TG	YIL036W	CST6
ADAM28/TOM1	ENSG00000078747	ADAM28	YDR457W	TOM1
BARX2/INN1	ENSG00000078902	BARX2	YNL152W	INN1
DCUN1D1/STP22	ENSG00000078967	DCUN1D1	YCL008C	STP22
PHF15/YKU80	ENSG00000079246	PHF15	YMR106C	YKU80
ZIC2/CBK1	ENSG00000079277	ZIC2	YNL161W	CBK1
LCP2/PUF4	ENSG00000079308	LCP2	YGL014W	PUF4
TRIT1/REX3	ENSG00000079313	TRIT1	YLR107W	REX3
ADRB1/FET4	ENSG00000079335	ADRB1	YMR319C	FET4
ENSG00000043822/RGT2	ENSG00000079393	ENSG00000043822	YDL138W	RGT2
GUCA2B/ERG9	ENSG00000079459	GUCA2B	YHR190W	ERG9
CUL7/PGM2	ENSG00000079739	CUL7	YMR105C	PGM2
CTNNA1/DBP1	ENSG00000079785	CTNNA1	YPL119C	DBP1
PHKA2/VAM3	ENSG00000079950	PHKA2	YOR106W	VAM3
EPHA3/PTP3	ENSG00000080031	EPHA3	YER075C	PTP3
HSPA5/CIT2	ENSG00000080298	HSPA5	YCR005C	CIT2
DSG2/MTG2	ENSG00000080371	DSG2	YHR168W	MTG2
GEMIN8/YEA4	ENSG00000080493	GEMIN8	YEL004W	YEA4
OFD1/MOT1	ENSG00000080503	OFD1	YPL082C	MOT1
PREX2/YLR426W	ENSG00000080511	PREX2	YLR426W	YLR426W
WDR37/IRC6	ENSG00000080561	WDR37	YFR043C	IRC6
YTHDC2/SWR1	ENSG00000080603	YTHDC2	YDR334W	SWR1
CTPS2/PUF6	ENSG00000080608	CTPS2	YDR496C	PUF6
ATP6V1H/MOT2	ENSG00000080802	ATP6V1H	YER068W	MOT2
POLR2B/BI3	ENSG00000080823	POLR2B	Q0115	BI3
TPR/PPH3	ENSG00000081051	TPR	YDR075W	PPH3
CP/STE12	ENSG00000081189	CP	YHR084W	STE12
DTNBP1/UBA4	ENSG00000081307	DTNBP1	YHR111W	UBA4
XK/HOP1	ENSG00000081320	XK	YIL072W	HOP1
ARHGAP6/MIG2	ENSG00000081665	ARHGAP6	YGL209W	MIG2
MAP4/YVH1	ENSG00000081721	MAP4	YIR026C	YVH1
GOPC/PDE1	ENSG00000081803	GOPC	YGL248W	PDE1
ROS1/TRI1	ENSG00000082014	ROS1	YMR233W	TRI1
HDAC9/PCL1	ENSG00000082258	HDAC9	YNL289W	PCL1
RRM2B/YDL180W	ENSG00000082438	RRM2B	YDL180W	YDL180W
TNFRSF17/MED4	ENSG00000082512	TNFRSF17	YOR174W	MED4
LMO3/MRPL22	ENSG00000082515	LMO3	YNL177C	MRPL22
MRPS10/ARP10	ENSG00000082516	MRPS10	YDR106W	ARP10
GUCA1A/TMS1	ENSG00000082556	GUCA1A	YDR105C	TMS1
RSF1/YCK1	ENSG00000082701	RSF1	YHR135C	YCK1
VPS13D/YLR156W	ENSG00000082781	VPS13D	YLR156W	YLR156W
CELF2/MPC54	ENSG00000082805	CELF2	YOR177C	MPC54
R3HDM1/CRM1	ENSG00000082898	R3HDM1	YGR218W	CRM1
COL9A2/SNO1	ENSG00000083123	COL9A2	YMR095C	SNO1
KITLG/YDR179W-A	ENSG00000083168	KITLG	YDR179W-A	YDR179W-A
ERCC8/KAP104	ENSG00000083312	ERCC8	YBR017C	KAP104
VAMP3/AI5_BETA	ENSG00000083454	VAMP3	Q0075	AI5_BETA
PER3/YMR018W	ENSG00000083457	PER3	YMR018W	YMR018W
UTS2/GIP4	ENSG00000083799	UTS2	YAL031C	GIP4
TNFRSF9/MSN2	ENSG00000083842	TNFRSF9	YMR037C	MSN2
EPN3/RPS5	ENSG00000083845	EPN3	YJR123W	RPS5
LTBP1/APT2	ENSG00000083857	LTBP1	YDR441C	APT2
RCN1/SLZ1	ENSG00000083896	RCN1	YNL196C	SLZ1
ELN/SBP1	ENSG00000084072	ELN	YHL034C	SBP1
RFC2/STE24	ENSG00000084073	RFC2	YJR117W	STE24
ARID1B/TIF34	ENSG00000084623	ARID1B	YMR146C	TIF34
NEDD4L/SHE4	ENSG00000084674	NEDD4L	YOR035C	SHE4
FOXP3/PEX1	ENSG00000084731	FOXP3	YKL197C	PEX1
HEXB/YKR018C	ENSG00000084754	HEXB	YKR018C	YKR018C
JKAMP/URA2	ENSG00000084774	JKAMP	YJL130C	URA2
DKK3/CGR1	ENSG00000085063	DKK3	YGL029W	CGR1
ARHGEF5/HSP26	ENSG00000085382	ARHGEF5	YBR072W	HSP26
NFE2L3/SEH1	ENSG00000085415	NFE2L3	YGL100W	SEH1
LIMA1/CTS2	ENSG00000085465	LIMA1	YDR371W	CTS2
SLC4A8/SSK2	ENSG00000085511	SLC4A8	YNR031C	SSK2
PTGER3/MDL1	ENSG00000085563	PTGER3	YLR188W	MDL1
MAPK9/YPR1	ENSG00000085662	MAPK9	YDR368W	YPR1
COL23A1/RRN3	ENSG00000085721	COL23A1	YKL125W	RRN3
BCAR1/RVS167	ENSG00000085733	BCAR1	YDR388W	RVS167
FAM160A2/IML2	ENSG00000085831	FAM160A2	YJL082W	IML2
HERPUD1/END3	ENSG00000085832	HERPUD1	YNL084C	END3
HOMER3/SLD3	ENSG00000085840	HOMER3	YGL113W	SLD3
RAD51/SQS1	ENSG00000085872	RAD51	YNL224C	SQS1
POLQ/PTK1	ENSG00000086015	POLQ	YKL198C	PTK1
PIK3CB/MDJ1	ENSG00000086061	PIK3CB	YFL016C	MDJ1
ENSG00000051415/VPS20	ENSG00000086065	ENSG00000051415	YMR077C	VPS20
CYBA/FAP1	ENSG00000086102	CYBA	YNL023C	FAP1
THOC3/DIM1	ENSG00000086189	THOC3	YPL266W	DIM1
HEBP2/MRPL24	ENSG00000086504	HEBP2	YMR193W	MRPL24
PLEKHA5/CIN5	ENSG00000086548	PLEKHA5	YOR028C	CIN5
PRSS8/CWC2	ENSG00000086589	PRSS8	YDL209C	CWC2
SIKE1/EMP24	ENSG00000086598	SIKE1	YGL200C	EMP24
RRP12/RPS1B	ENSG00000086712	RRP12	YML063W	RPS1B
MSMO1/CMP2	ENSG00000086717	MSMO1	YML057W	CMP2
TTC17/MRP10	ENSG00000086758	TTC17	YDL045W-A	MRP10
ALX4/GPI10	ENSG00000086848	ALX4	YGL142C	GPI10
FOXN3/VPS68	ENSG00000087008	FOXN3	YOL129W	VPS68
AKR7A2/IRC24	ENSG00000087076	AKR7A2	YIR036C	IRC24
MRTO4/SGF11	ENSG00000087152	MRTO4	YPL047W	SGF11
USE1/PGS1	ENSG00000087157	USE1	YCL004W	PGS1
MCF2L2/ISA1	ENSG00000087206	MCF2L2	YLL027W	ISA1
NRIP2/ATP18	ENSG00000087245	NRIP2	YML081C-A	ATP18
LAMA3/YJR039W	ENSG00000087258	LAMA3	YJR039W	YJR039W
ANAPC4/TPA1	ENSG00000087263	ANAPC4	YER049W	TPA1
KCNQ1/BOI2	ENSG00000087266	KCNQ1	YER114C	BOI2
TRAPPC3/CDC50	ENSG00000087274	TRAPPC3	YCR094W	CDC50
THRAP3/EST1	ENSG00000087338	THRAP3	YLR233C	EST1
PHPT1/CUS1	ENSG00000087365	PHPT1	YMR240C	CUS1
ENTPD2/VPS1	ENSG00000087470	ENTPD2	YKR001C	VPS1
ARID4B/ERV46	ENSG00000087502	ARID4B	YAL042W	ERV46
PTPRN/RFX1	ENSG00000087903	PTPRN	YLR176C	RFX1
KIF1B/GDS1	ENSG00000088179	KIF1B	YOR355W	GDS1
FOXC1/HAS1	ENSG00000088205	FOXC1	YMR290C	HAS1
SYNE2/RPS2	ENSG00000088247	SYNE2	YGL123W	RPS2
CBLN4/SFK1	ENSG00000088305	CBLN4	YKL051W	SFK1
CHRDL2/LCB2	ENSG00000088367	CHRDL2	YDR062W	LCB2
RELT/SYG1	ENSG00000088387	RELT	YIL047C	SYG1
NOP58/FPR1	ENSG00000088832	NOP58	YNL135C	FPR1
KCNH2/SHP1	ENSG00000088833	KCNH2	YBL058W	SHP1
CUL1/DYN2	ENSG00000088986	CUL1	YDR424C	DYN2
CYFIP2/BRL1	ENSG00000089006	CYFIP2	YHR036W	BRL1
TAB2/RPL6A	ENSG00000089009	TAB2	YML073C	RPL6A
EIF2AK2/PKH2	ENSG00000089022	EIF2AK2	YOL100W	PKH2
KMT2C/AIM17	ENSG00000089041	KMT2C	YHL021C	AIM17
PUM2/ESF1	ENSG00000089048	PUM2	YDR365C	ESF1
MRPL43/APC5	ENSG00000089053	MRPL43	YOR249C	APC5
ITIH4/REX4	ENSG00000089094	ITIH4	YOL080C	REX4
C4orf27/GCN1	ENSG00000089154	C4orf27	YGL195W	GCN1
ZFR/PXL1	ENSG00000089159	ZFR	YKR090W	PXL1
NPFFR2/YLR179C	ENSG00000089220	NPFFR2	YLR179C	YLR179C
ENSG00000056345/NCP1	ENSG00000089250	ENSG00000056345	YHR042W	NCP1
PHF21B/TAP42	ENSG00000089289	PHF21B	YMR028W	TAP42
TRAF1/ROT2	ENSG00000089597	TRAF1	YBR229C	ROT2
PCGF2/SAC7	ENSG00000089639	PCGF2	YDR389W	SAC7
IL17RB/MAK5	ENSG00000089737	IL17RB	YBR142W	MAK5
TRAF3IP2/YMR244W	ENSG00000090006	TRAF3IP2	YMR244W	YMR244W
GYG2/SFT2	ENSG00000090020	GYG2	YBL102W	SFT2
SERPINB3/LCB1	ENSG00000090054	SERPINB3	YMR296C	LCB1
PKP2/PAP1	ENSG00000090060	PKP2	YKR002W	PAP1
MSH4/AIM20	ENSG00000090104	MSH4	YIL158W	AIM20
F7/FYV10	ENSG00000090316	F7	YIL097W	FYV10
GDI2/XBP1	ENSG00000090339	GDI2	YIL101C	XBP1
PRDM1/IPI3	ENSG00000090372	PRDM1	YNL182C	IPI3
ATG5/PEX12	ENSG00000090432	ATG5	YMR026C	PEX12
PITHD1/YNR064C	ENSG00000090487	PITHD1	YNR064C	YNR064C
MTA3/MPS2	ENSG00000090565	MTA3	YGL075C	MPS2
USP13/ALA1	ENSG00000090861	USP13	YOR335C	ALA1
LAMC2/SEC3	ENSG00000090989	LAMC2	YER008C	SEC3
CDK14/LPD1	ENSG00000091140	CDK14	YFL018C	LPD1
SEC61A1/CTL1	ENSG00000091436	SEC61A1	YMR180C	CTL1
PPP1R12A/FUM1	ENSG00000091483	PPP1R12A	YPL262W	FUM1
RASGRF1/SKT5	ENSG00000091490	RASGRF1	YBL061C	SKT5
CAMK2B/ECM30	ENSG00000091536	CAMK2B	YLR436C	ECM30
CROCC/HER1	ENSG00000091592	CROCC	YOR227W	HER1
POLR3E/JNM1	ENSG00000092054	POLR3E	YMR294W	JNM1
ATP2B4/BAP2	ENSG00000092068	ATP2B4	YBR068C	BAP2
ZC3H11A/SLY1	ENSG00000092108	ZC3H11A	YDR189W	SLY1
RIOK2/RSM24	ENSG00000092200	RIOK2	YDR175C	RSM24
NDC1/SPT16	ENSG00000092201	NDC1	YGL207W	SPT16
FLYWCH1/TRS31	ENSG00000092203	FLYWCH1	YDR472W	TRS31
UNKL/ERT1	ENSG00000092208	UNKL	YBR239C	ERT1
ALDH18A1/ADE16	ENSG00000092421	ALDH18A1	YLR028C	ADE16
TARBP1/ERV29	ENSG00000092439	TARBP1	YGR284C	ERV29
MXD1/YDL156W	ENSG00000092470	MXD1	YDL156W	YDL156W
CDK17/SEC9	ENSG00000092531	CDK17	YGR009C	SEC9
DNAJC25/GOR1	ENSG00000092621	DNAJC25	YNL274C	GOR1
PSD/MLC2	ENSG00000092841	PSD	YPR188C	MLC2
CTDP1/HMF1	ENSG00000092847	CTDP1	YER057C	HMF1
YBX3/AFT2	ENSG00000093010	YBX3	YPL202C	AFT2
WNK1/RSM22	ENSG00000093167	WNK1	YKL155C	RSM22
CCAR1/ETP1	ENSG00000094631	CCAR1	YHL010C	ETP1
OGFR/RPT6	ENSG00000094804	OGFR	YGL048C	RPT6
GNA15/FUR1	ENSG00000094841	GNA15	YHR128W	FUR1
CREB3L3/SLP1	ENSG00000094975	CREB3L3	YOR154W	SLP1
PTPRU/MSH2	ENSG00000095002	PTPRU	YOL090W	MSH2
SNRNP40/DYS1	ENSG00000095059	SNRNP40	YHR068W	DYS1
COL11A1/RET2	ENSG00000095139	COL11A1	YFR051C	RET2
MPC1/VAC8	ENSG00000095261	MPC1	YEL013W	VAC8
ACAA1/MSS51	ENSG00000095303	ACAA1	YLR203C	MSS51
BCAT1/CAT2	ENSG00000095321	BCAT1	YML042W	CAT2
HDAC7/VMA7	ENSG00000095539	HDAC7	YGR020C	VMA7
LZTS1/ISW1	ENSG00000095564	LZTS1	YBR245C	ISW1
SPAG4/HSP150	ENSG00000095794	SPAG4	YJL159W	HSP150
NCKAP1/YBL081W	ENSG00000095951	NCKAP1	YBL081W	YBL081W
MRPS35/SGV1	ENSG00000096063	MRPS35	YPR161C	SGV1
GUCY1B3/CEF1	ENSG00000096401	GUCY1B3	YMR213W	CEF1
SFSWAP/ILV1	ENSG00000096433	SFSWAP	YER086W	ILV1
TNK2/NUF2	ENSG00000096696	TNK2	YOL069W	NUF2
CDH3/HST1	ENSG00000096717	CDH3	YOL068C	HST1
ARSF/RIM15	ENSG00000096968	ARSF	YFL033C	RIM15
GPBP1/HRR25	ENSG00000097007	GPBP1	YPL204W	HRR25
CS/CDC7	ENSG00000097046	CS	YDL017W	CDC7
LTK/ERP2	ENSG00000099203	LTK	YAL007C	ERP2
MRPS24/MGR1	ENSG00000099204	MRPS24	YCL044C	MGR1
ELMO2/NRG2	ENSG00000099326	ELMO2	YBR066C	NRG2
WAPAL/FRE8	ENSG00000099331	WAPAL	YLR047C	FRE8
APPBP2/RPN12	ENSG00000099341	APPBP2	YFR052W	RPN12
POLD1/SET1	ENSG00000099381	POLD1	YHR119W	SET1
SEZ6/NSE3	ENSG00000099399	SEZ6	YDR288W	NSE3
EIF4B/ATP16	ENSG00000099624	EIF4B	YDL004W	ATP16
GLTSCR1/GBP2	ENSG00000099783	GLTSCR1	YCL011C	GBP2
RPL18/CDC34	ENSG00000099804	RPL18	YDR054C	CDC34
ISOC2/MEU1	ENSG00000099810	ISOC2	YLR017W	MEU1
U2AF2/RPB5	ENSG00000099817	U2AF2	YBR154C	RPB5
EPN1/RTK1	ENSG00000099875	EPN1	YDL025C	RTK1
MED29/YRB1	ENSG00000099901	MED29	YDR002W	YRB1
AHRR/GRS1	ENSG00000099917	AHRR	YBR121C	GRS1
GSC2/RGC1	ENSG00000099940	GSC2	YPR115W	RGC1
GPC1/BUD14	ENSG00000099942	GPC1	YAR014C	BUD14
ADCK1/DER1	ENSG00000099958	ADCK1	YBR201W	DER1
HAGH/RPA34	ENSG00000099968	HAGH	YJL148W	RPA34
RNF4/PRP21	ENSG00000099995	RNF4	YJL203W	PRP21
CASP8/LSM2	ENSG00000100028	CASP8	YBL026W	LSM2
ASUN/NOP7	ENSG00000100029	ASUN	YGR103W	NOP7
DLX3/CDC28	ENSG00000100030	DLX3	YBR160W	CDC28
SPA17/PTC3	ENSG00000100034	SPA17	YBL056W	PTC3
WISP2/CTP1	ENSG00000100075	WISP2	YBR291C	CTP1
NGFR/GGA1	ENSG00000100083	NGFR	YDR358W	GGA1
CDON/HIR2	ENSG00000100084	CDON	YOR038C	HIR2
TAF2/RGA1	ENSG00000100092	TAF2	YOR127W	RGA1
HIPK2/SPC105	ENSG00000100106	HIPK2	YGL093W	SPC105
TNPO3/SPP382	ENSG00000100109	TNPO3	YLR424W	SPP382
MEF2BNB-MEF2B/NHP2	ENSG00000100138	MEF2BNB-MEF2B	YDL208W	NHP2
RFXANK/RPO26	ENSG00000100142	RFXANK	YPR187W	RPO26
LPAR2/YLR462W	ENSG00000100151	LPAR2	YLR462W	YLR462W
CTSA/DBP7	ENSG00000100201	CTSA	YKR024C	DBP7
SUGP2/DMC1	ENSG00000100206	SUGP2	YER179W	DMC1
SLC12A2/BOP3	ENSG00000100207	SLC12A2	YNL042W	BOP3
SNX24/AIM33	ENSG00000100225	SNX24	YML087C	AIM33
EYA2/TUF1	ENSG00000100226	EYA2	YOR187W	TUF1
CNN2/GSF2	ENSG00000100242	CNN2	YML048W	GSF2
SNCAIP/PGA3	ENSG00000100243	SNCAIP	YML125C	PGA3
DDX20/APL1	ENSG00000100280	DDX20	YJR005W	APL1
BTBD1/HMX1	ENSG00000100292	BTBD1	YLR205C	HMX1
BCAS1/YJR011C	ENSG00000100296	BCAS1	YJR011C	YJR011C
POU1F1/MCM6	ENSG00000100297	POU1F1	YGL201C	MCM6
PMS1/PET54	ENSG00000100320	PMS1	YGR222W	PET54
HMG20B/PNO1	ENSG00000100324	HMG20B	YOR145C	PNO1
CALCRL/MYO3	ENSG00000100345	CALCRL	YKL129C	MYO3
TAF11/HPT1	ENSG00000100353	TAF11	YDR399W	HPT1
ANKS1A/YLR224W	ENSG00000100365	ANKS1A	YLR224W	YLR224W
AP3D1/HSP12	ENSG00000100380	AP3D1	YFL014W	HSP12
ZNF76/HRT1	ENSG00000100387	ZNF76	YOL133W	HRT1
SLC9A3R2/GCN5	ENSG00000100393	SLC9A3R2	YGR252W	GCN5
NTHL1/RNA1	ENSG00000100401	NTHL1	YMR235C	RNA1
GNAI3/APA2	ENSG00000100403	GNAI3	YDR530C	APA2
IPO5/RPC25	ENSG00000100413	IPO5	YKL144C	RPC25
OAT/FPR3	ENSG00000100442	OAT	YML074C	FPR3
WDR3/PAU15	ENSG00000100448	WDR3	YIR041W	PAU15
PKN2/TIF3	ENSG00000100461	PKN2	YPR163C	TIF3
WDR18/HSL7	ENSG00000100462	WDR18	YBR133C	HSL7
TRAM2/DPB2	ENSG00000100479	TRAM2	YPR175W	DPB2
NTN1/GPH1	ENSG00000100504	NTN1	YPR160W	GPH1
GLP2R/VMA8	ENSG00000100554	GLP2R	YEL051W	VMA8
MCM10/GPI15	ENSG00000100564	MCM10	YNL038W	GPI15
DGKA/PRE10	ENSG00000100567	DGKA	YOR362C	PRE10
ERBB3/VTI1	ENSG00000100568	ERBB3	YMR197C	VTI1
ROPN1/AHA1	ENSG00000100591	ROPN1	YDR214W	AHA1
KARS/RRT6	ENSG00000100605	KARS	YGL146C	RRT6
PDIA5/PTC2	ENSG00000100614	PDIA5	YER089C	PTC2
NDUFB4/NMA2	ENSG00000100628	NDUFB4	YGR010W	NMA2
SPEN/NAB3	ENSG00000100650	SPEN	YPL190C	NAB3
MYLK/TIF5	ENSG00000100664	MYLK	YPR041W	TIF5
MAP2K4/MPH1	ENSG00000100697	MAP2K4	YIR002C	MPH1
SNAP91/MIS1	ENSG00000100714	SNAP91	YBR084W	MIS1
SLK/YAP1	ENSG00000100722	SLK	YML007W	YAP1
COL17A1/RPT2	ENSG00000100764	COL17A1	YDL007W	RPT2
SEC61A2/PRE1	ENSG00000100804	SEC61A2	YER012W	PRE1
PRKCQ/ACE2	ENSG00000100811	PRKCQ	YLR131C	ACE2
TLE2/YHR080C	ENSG00000100814	TLE2	YHR080C	YHR080C
ASB1/NOT5	ENSG00000100815	ASB1	YPR072W	NOT5
FAM107B/SGN1	ENSG00000100836	FAM107B	YIR001C	SGN1
ME1/SRP54	ENSG00000100883	ME1	YPR088C	SRP54
TBC1D1/HO	ENSG00000100884	TBC1D1	YDL227C	HO
CDK13/RAD54	ENSG00000100888	CDK13	YGL163C	RAD54
MTHFD2/SCL1	ENSG00000100902	MTHFD2	YGL011C	SCL1
SLC9A7/MGA2	ENSG00000100906	SLC9A7	YIR033W	MGA2
FOXJ2/PCM1	ENSG00000100908	FOXJ2	YEL058W	PCM1
YBX1/YHR035W	ENSG00000100934	YBX1	YHR035W	YHR035W
PDE4A/ART5	ENSG00000100979	PDE4A	YGR068C	ART5
PPP2R5A/PSF1	ENSG00000101003	PPP2R5A	YDR013W	PSF1
CTNNA2/CIK1	ENSG00000101004	CTNNA2	YMR198W	CIK1
ELAVL1/CBP3	ENSG00000101019	ELAVL1	YPL215W	CBP3
TIE1/DIA1	ENSG00000101049	TIE1	YMR316W	DIA1
SMARCD1/GAL11	ENSG00000101057	SMARCD1	YOL051W	GAL11
KDM4A/GAT2	ENSG00000101076	KDM4A	YMR136W	GAT2
NFYC/PET9	ENSG00000101084	NFYC	YBL030C	PET9
SLC9A3/CDC15	ENSG00000101109	SLC9A3	YAR019C	CDC15
NGEF/GIM3	ENSG00000101132	NGEF	YNL153C	GIM3
ASPM/LYS9	ENSG00000101144	ASPM	YNR050C	LYS9
CD84/GLE2	ENSG00000101146	CD84	YER107C	GLE2
ELOVL1/BIO2	ENSG00000101150	ELOVL1	YGR286C	BIO2
SPI1/PRP6	ENSG00000101161	SPI1	YBR055C	PRP6
ZNRD1/PRE6	ENSG00000101182	ZNRD1	YOL038W	PRE6
MPPED2/EAF7	ENSG00000101189	MPPED2	YNL136W	EAF7
ZBTB11/IOC2	ENSG00000101191	ZBTB11	YLR095C	IOC2
ATXN3/GID8	ENSG00000101193	ATXN3	YMR135C	GID8
GOLGA5/GLO3	ENSG00000101199	GOLGA5	YER122C	GLO3
FGFR2/TEF2	ENSG00000101210	FGFR2	YBR118W	TEF2
EML1/YCH1	ENSG00000101224	EML1	YGR203W	YCH1
ARFGEF1/YFL066C	ENSG00000101246	ARFGEF1	YFL066C	YFL066C
MTFR1/CKA2	ENSG00000101266	MTFR1	YOR061W	CKA2
STAG3/GFD2	ENSG00000101307	STAG3	YCL036W	GFD2
FECH/SEC23	ENSG00000101310	FECH	YPR181C	SEC23
MYO9A/CYB2	ENSG00000101323	MYO9A	YML054C	CYB2
DDX3Y/MZM1	ENSG00000101327	DDX3Y	YDR493W	MZM1
PFKP/BEM1	ENSG00000101336	PFKP	YBR200W	BEM1
SP100/APC1	ENSG00000101347	SP100	YNL172W	APC1
KLF6/SKM1	ENSG00000101349	KLF6	YOL113W	SKM1
PPAP2A/KIP3	ENSG00000101350	PPAP2A	YGL216W	KIP3
NEO1/IDH1	ENSG00000101365	NEO1	YNL037C	IDH1
TRAM1/MIR1	ENSG00000101367	TRAM1	YJR077C	MIR1
PHKA1/UTR1	ENSG00000101391	PHKA1	YJR049C	UTR1
TNFRSF1A/UTR2	ENSG00000101405	TNFRSF1A	YEL040W	UTR2
CACNB1/TTI1	ENSG00000101407	CACNB1	YKL033W	TTI1
EVI5/ARP5	ENSG00000101442	EVI5	YNL059C	ARP5
PKM/SAH1	ENSG00000101444	PKM	YER043C	SAH1
DHX29/YPL034W	ENSG00000101474	DHX29	YPL034W	YPL034W
DNTTIP2/UBP6	ENSG00000101557	DNTTIP2	YFR010W	UBP6
TP53BP1/SCS2	ENSG00000101558	TP53BP1	YER120W	SCS2
TRO/YMR196W	ENSG00000101605	TRO	YMR196W	YMR196W
RRP15/ABD1	ENSG00000101654	RRP15	YBR236C	ABD1
RHOA/RIO1	ENSG00000101782	RHOA	YOR119C	RIO1
DHX8/PTI1	ENSG00000101811	DHX8	YGR156W	PTI1
PRKCZ/NAS6	ENSG00000101843	PRKCZ	YGR232W	NAS6
SYT1/UTP7	ENSG00000101849	SYT1	YER082C	UTP7
IDH3G/DAP1	ENSG00000101856	IDH3G	YPL170W	DAP1
ROGDI/POL2	ENSG00000101868	ROGDI	YNL262W	POL2
PDZD4/MRS1	ENSG00000101871	PDZD4	YIR021W	MRS1
ROCK1/YPL039W	ENSG00000101888	ROCK1	YPL039W	YPL039W
CBFB/ALG13	ENSG00000101901	CBFB	YGL047W	ALG13
PDK3/PRS2	ENSG00000101911	PDK3	YER099C	PRS2
HYAL2/YOR289W	ENSG00000101935	HYAL2	YOR289W	YOR289W
HDAC4/SET3	ENSG00000101945	HDAC4	YKR029C	SET3
RASSF1/BIR1	ENSG00000101966	RASSF1	YJR089W	BIR1
FGFR3/YOR342C	ENSG00000101972	FGFR3	YOR342C	YOR342C
IFI35/YBL036C	ENSG00000101981	IFI35	YBL036C	YBL036C
COASY/PXA2	ENSG00000101986	COASY	YKL188C	PXA2
MEF2A/CPT1	ENSG00000102007	MEF2A	YNL130C	CPT1
OTUD5/ARD1	ENSG00000102030	OTUD5	YHR013C	ARD1
TFE3/ISW2	ENSG00000102038	TFE3	YOR304W	ISW2
TBC1D25/YMR1	ENSG00000102043	TBC1D25	YJR110W	YMR1
ACSL4/UME1	ENSG00000102054	ACSL4	YPL139C	UME1
INPP5A/SMF1	ENSG00000102096	INPP5A	YOL122C	SMF1
GPKOW/TAZ1	ENSG00000102125	GPKOW	YPR140W	TAZ1
GRIPAP1/PGK1	ENSG00000102144	GRIPAP1	YCR012W	PGK1
FTSJ1/GZF3	ENSG00000102145	FTSJ1	YJL110C	GZF3
POLR1A/MDY2	ENSG00000102178	POLR1A	YOL111C	MDY2
LAPTM4A/ATG17	ENSG00000102189	LAPTM4A	YLR423C	ATG17
IP6K2/PKH1	ENSG00000102225	IP6K2	YDR490C	PKH1
STON1-GTF2A1L/DOA4	ENSG00000102226	STON1-GTF2A1L	YDR069C	DOA4
SRBD1/PAB1	ENSG00000102241	SRBD1	YER165W	PAB1
CYFIP1/ESS1	ENSG00000102309	CYFIP1	YJR017C	ESS1
RASGRP2/ALE1	ENSG00000102312	RASGRP2	YOR175C	ALE1
PSME4/KTR1	ENSG00000102385	PSME4	YOR099W	KTR1
IFT80/YPL225W	ENSG00000102390	IFT80	YPL225W	YPL225W
SIRT2/CTR86	ENSG00000102401	SIRT2	YCR054C	CTR86
ERLEC1/RGM1	ENSG00000102554	ERLEC1	YMR182C	RGM1
PPP2R5B/CMK2	ENSG00000102572	PPP2R5B	YOL016C	CMK2
PYGM/CDC1	ENSG00000102575	PYGM	YDR182W	CDC1
PITX1/FUS2	ENSG00000102606	PITX1	YMR232W	FUS2
TRPC7/SRV2	ENSG00000102755	TRPC7	YNL138W	SRV2
NUP133/CIT3	ENSG00000102786	NUP133	YPR001W	CIT3
NUCKS1/UTP13	ENSG00000102879	NUCKS1	YLR222C	UTP13
VPS35/KIC1	ENSG00000102882	VPS35	YHR102W	KIC1
DNAJA2/PPQ1	ENSG00000102893	DNAJA2	YPL179W	PPQ1
BCL3/NTF2	ENSG00000102898	BCL3	YER009W	NTF2
KCNAB2/STP1	ENSG00000102974	KCNAB2	YDR463W	STP1
ABCC9/RPN8	ENSG00000103035	ABCC9	YOR261C	RPN8
GAL/VAC14	ENSG00000103043	GAL	YLR386W	VAC14
CLEC2D/LRO1	ENSG00000103066	CLEC2D	YNR008W	LRO1
RORA/YNL176C	ENSG00000103152	RORA	YNL176C	YNL176C
DRD4/VMR1	ENSG00000103222	DRD4	YHL035C	VMR1
TGFBR3/MUP1	ENSG00000103257	TGFBR3	YGR055W	MUP1
KIAA1107/NBP35	ENSG00000103274	KIAA1107	YGL091C	NBP35
PLA2G10/UBC9	ENSG00000103275	PLA2G10	YDL064W	UBC9
ATP1B3/ARO2	ENSG00000103313	ATP1B3	YGL148W	ARO2
NEDD4/SUP35	ENSG00000103342	NEDD4	YDR172W	SUP35
PIGB/RSM19	ENSG00000103363	PIGB	YNR037C	RSM19
MAPK6/SEC63	ENSG00000103423	MAPK6	YOR254C	SEC63
GNB5/BNA6	ENSG00000103485	GNB5	YFR047C	BNA6
RAB27A/SFP1	ENSG00000103495	RAB27A	YLR403W	SFP1
CECR5/SSO1	ENSG00000103496	CECR5	YPL232W	SSO1
UFD1L/PKP2	ENSG00000103507	UFD1L	YGL059W	PKP2
LRP6/TAE1	ENSG00000103510	LRP6	YBR261C	TAE1
GUCY2C/ICY2	ENSG00000103540	GUCY2C	YPL250C	ICY2
SCT/AI4	ENSG00000103546	SCT	Q0065	AI4
PHRF1/BRE1	ENSG00000103549	PHRF1	YDL074C	BRE1
IKBKAP/UTP15	ENSG00000103647	IKBKAP	YMR093W	UTP15
NUCB2/KSP1	ENSG00000103653	NUCB2	YHR082C	KSP1
PFN2/ATS1	ENSG00000103657	PFN2	YAL020C	ATS1
PTPN3/YKR023W	ENSG00000103671	PTPN3	YKR023W	YKR023W
SPTB/LIA1	ENSG00000103723	SPTB	YJR070C	LIA1
DAPP1/YPT11	ENSG00000103769	DAPP1	YNL304W	YPT11
FGF10/RBA50	ENSG00000103932	FGF10	YDR527W	RBA50
SMG6/STB2	ENSG00000103942	SMG6	YMR053C	STB2
EXOC5/PAN1	ENSG00000103966	EXOC5	YIR006C	PAN1
CLTCL1/MXR1	ENSG00000104064	CLTCL1	YER042W	MXR1
FSTL3/HCR1	ENSG00000104131	FSTL3	YLR192C	HCR1
DGCR2/PEP3	ENSG00000104142	DGCR2	YLR148W	PEP3
RNF126/MSC2	ENSG00000104147	RNF126	YDR205W	MSC2
MNT/BRF1	ENSG00000104221	MNT	YGR246C	BRF1
ZXDC/YOL159C	ENSG00000104299	ZXDC	YOL159C	YOL159C
POLB/YNL190W	ENSG00000104313	POLB	YNL190W	YNL190W
WIPI1/AIM31	ENSG00000104320	WIPI1	YML030W	AIM31
ASNS/MCK1	ENSG00000104365	ASNS	YNL307C	MCK1
AP3M2/GNA1	ENSG00000104408	AP3M2	YFL017C	GNA1
CNGB1/EMC2	ENSG00000104412	CNGB1	YJR088C	EMC2
ST6GALNAC2/DAL80	ENSG00000104447	ST6GALNAC2	YKR034W	DAL80
CHAT/TAH1	ENSG00000104450	CHAT	YCR060W	TAH1
PABPC1/FRQ1	ENSG00000104490	PABPC1	YDR373W	FRQ1
TESK2/EFB1	ENSG00000104529	TESK2	YAL003W	EFB1
C16orf80/PSA1	ENSG00000104549	C16orf80	YDL055C	PSA1
CSNK2A2/BCH2	ENSG00000104613	CSNK2A2	YKR027W	BCH2
PTPN21/VPS55	ENSG00000104660	PTPN21	YJR044C	VPS55
EIF2B3/NDE1	ENSG00000104687	EIF2B3	YMR145C	NDE1
CAMK2A/OST3	ENSG00000104723	CAMK2A	YOR085W	OST3
TCOF1/MCM7	ENSG00000104738	TCOF1	YBR202W	MCM7
CDC42/YCL012C	ENSG00000104805	CDC42	YCL012C	YCL012C
OSBPL3/GSY2	ENSG00000104812	OSBPL3	YLR258W	GSY2
EPHA8/ARK1	ENSG00000104814	EPHA8	YNL020C	ARK1
SLC12A3/ECI1	ENSG00000104823	SLC12A3	YLR284C	ECI1
RAD18/TUB2	ENSG00000104833	RAD18	YFL037W	TUB2
ATP2B1/DIA4	ENSG00000104835	ATP2B1	YHR011W	DIA4
NCK2/SNP1	ENSG00000104852	NCK2	YIL061C	SNP1
MAP4K4/YER184C	ENSG00000104863	MAP4K4	YER184C	YER184C
RPL31/MHP1	ENSG00000104866	RPL31	YJL042W	MHP1
WDR1/PIH1	ENSG00000104872	WDR1	YHR034C	PIH1
SNX13/PRP11	ENSG00000104897	SNX13	YDL043C	PRP11
ARHGAP10/TRM1	ENSG00000104907	ARHGAP10	YDR120C	TRM1
RPS6KA2/HSC82	ENSG00000104938	RPS6KA2	YMR186W	HSC82
ING3/YJU2	ENSG00000104957	ING3	YKL095W	YJU2
WBSCR22/RPL6B	ENSG00000104960	WBSCR22	YLR448W	RPL6B
SEL1L/SGT2	ENSG00000104969	SEL1L	YOR007C	SGT2
TRIP13/TIM44	ENSG00000104980	TRIP13	YIL022W	TIM44
ATP6AP1/CRH1	ENSG00000105127	ATP6AP1	YGR189C	CRH1
TCF3/POP4	ENSG00000105171	TCF3	YBR257W	POP4
TRIB2/CLN2	ENSG00000105173	TRIB2	YPL256C	CLN2
DAZAP1/TIM50	ENSG00000105197	DAZAP1	YPL063W	TIM50
MBD3/NOP1	ENSG00000105202	MBD3	YDL014W	NOP1
PRLH/PGI1	ENSG00000105220	PRLH	YBR196C	PGI1
HLTF/TPK2	ENSG00000105221	HLTF	YPL203W	TPK2
CPSF1/ALF1	ENSG00000105254	CPSF1	YNL148C	ALF1
CDH19/FCJ1	ENSG00000105281	CDH19	YKR016W	FCJ1
PDCD2/PRO1	ENSG00000105323	PDCD2	YDR300C	PRO1
PRKACA/CDH1	ENSG00000105325	PRKACA	YGL003C	CDH1
LPHN1/YML6	ENSG00000105364	LPHN1	YML025C	YML6
ACTN1/RSC3	ENSG00000105369	ACTN1	YDR303C	RSC3
RPS6KA6/QDR1	ENSG00000105370	RPS6KA6	YIL120W	QDR1
EPN2/RPS19B	ENSG00000105372	EPN2	YNL302C	RPS19B
PTPN18/NOP53	ENSG00000105373	PTPN18	YPL146C	NOP53
LIMS2/CIR1	ENSG00000105379	LIMS2	YGR207C	CIR1
LNX1/AVT7	ENSG00000105388	LNX1	YIL088C	AVT7
TFRC/PAN3	ENSG00000105397	TFRC	YKL025C	PAN3
SREBF1/CDC37	ENSG00000105401	SREBF1	YDR168W	CDC37
TRPC5/SEC17	ENSG00000105402	TRPC5	YBL050W	SEC17
AFF4/YIP3	ENSG00000105404	AFF4	YNL044W	YIP3
UBE2D1/PMA2	ENSG00000105409	UBE2D1	YPL036W	PMA2
MPP5/ERD2	ENSG00000105438	MPP5	YBL040C	ERD2
SMC1A/SYT1	ENSG00000105443	SMC1A	YPR095C	SYT1
HSD17B10/RSA4	ENSG00000105447	HSD17B10	YCR072C	RSA4
MARK2/CDC9	ENSG00000105486	MARK2	YDL164C	CDC9
HMMR/PLB3	ENSG00000105499	HMMR	YOL011W	PLB3
CHFR/TPD3	ENSG00000105568	CHFR	YAL016W	TPD3
TRHDE/CTK3	ENSG00000105576	TRHDE	YML112W	CTK3
P4HA2/CCC1	ENSG00000105607	P4HA2	YLR220W	CCC1
FCGR2B/NRG1	ENSG00000105610	FCGR2B	YDR043C	NRG1
NFATC3/PRP31	ENSG00000105618	NFATC3	YGR091W	PRP31
ACADVL/SEC28	ENSG00000105669	ACADVL	YIL076W	SEC28
FBXW11/DBP8	ENSG00000105671	FBXW11	YHR169W	DBP8
ACAP1/SFG1	ENSG00000105676	ACAP1	YOR315W	SFG1
CRMP1/YRB30	ENSG00000105698	CRMP1	YGL164C	YRB30
DERL2/PXR1	ENSG00000105705	DERL2	YGR280C	PXR1
NDE1/AKL1	ENSG00000105723	NDE1	YBR059C	AKL1
MRVI1/SPF1	ENSG00000105726	MRVI1	YEL031W	SPF1
AP1M1/SPC1	ENSG00000105737	AP1M1	YJR010C-A	SPC1
PVR/GLO4	ENSG00000105755	PVR	YOR040W	GLO4
IKBKG/KIN28	ENSG00000105810	IKBKG	YDL108W	KIN28
XRCC1/ZUO1	ENSG00000105821	XRCC1	YGR285C	ZUO1
SCARB1/BET1	ENSG00000105829	SCARB1	YIL004C	BET1
MCM2/DET1	ENSG00000105852	MCM2	YDR051C	DET1
TP63/MUK1	ENSG00000105854	TP63	YPL070W	MUK1
LLGL2/YKL069W	ENSG00000105855	LLGL2	YKL069W	YKL069W
NLE1/ZIM17	ENSG00000105866	NLE1	YNL310C	ZIM17
SDHA/WTM1	ENSG00000105875	SDHA	YOR230W	WTM1
SMARCE1/HOS4	ENSG00000105887	SMARCE1	YIL112W	HOS4
KDM5A/YGR066C	ENSG00000105939	KDM5A	YGR066C	YGR066C
ADAM11/KGD1	ENSG00000105953	ADAM11	YIL125W	KGD1
PPP2R3A/PRR2	ENSG00000105976	PPP2R3A	YDL214C	PRR2
FERMT2/ERJ5	ENSG00000105993	FERMT2	YFR041C	ERJ5
ABCB11/RIM1	ENSG00000106028	ABCB11	YCR028C-A	RIM1
CD5L/ARO3	ENSG00000106052	CD5L	YDR035W	ARO3
PTGS2/YCR099C	ENSG00000106069	PTGS2	YCR099C	YCR099C
IGF2BP2/PEP12	ENSG00000106089	IGF2BP2	YOR036W	PEP12
MAP3K13/GRS2	ENSG00000106105	MAP3K13	YPR081C	GRS2
ST6GAL1/GIS3	ENSG00000106125	ST6GAL1	YLR094C	GIS3
VDAC1P1/FCY22	ENSG00000106128	VDAC1P1	YER060W-A	FCY22
PICALM/PRT1	ENSG00000106263	PICALM	YOR361C	PRT1
NSF/SED4	ENSG00000106278	NSF	YCR067C	SED4
GLI2/NOP15	ENSG00000106344	GLI2	YNL110C	NOP15
CLASP1/IMD3	ENSG00000106348	CLASP1	YLR432W	IMD3
MRPS34/SPS18	ENSG00000106351	MRPS34	YNL204C	SPS18
NOTCH3/LSM5	ENSG00000106355	NOTCH3	YER146W	LSM5
CLNS1A/APM1	ENSG00000106367	CLNS1A	YPL259C	APM1
PPP2R2C/KTR3	ENSG00000106397	PPP2R2C	YBR205W	KTR3
TEAD2/VPS71	ENSG00000106400	TEAD2	YML041C	VPS71
EED/OPI3	ENSG00000106404	EED	YJR073C	OPI3
CDHR2/YIL166C	ENSG00000106571	CDHR2	YIL166C	YIL166C
SNCB/PRE8	ENSG00000106588	SNCB	YML092C	PRE8
TSG101/MRPL32	ENSG00000106591	TSG101	YCR003W	MRPL32
ATP2A3/RHB1	ENSG00000106615	ATP2A3	YCR027C	RHB1
CA12/SDS23	ENSG00000106617	CA12	YGL056C	SDS23
MGLL/POL31	ENSG00000106628	MGLL	YJR006W	POL31
NTN4/NIP100	ENSG00000106665	NTN4	YPL174C	NIP100
BCS1L/VMA21	ENSG00000106688	BCS1L	YGR105W	VMA21
NUAK1/HSL1	ENSG00000106799	NUAK1	YKL101W	HSL1
SLC24A1/PBA1	ENSG00000106829	SLC24A1	YLR199C	PBA1
SCARF1/DFG16	ENSG00000106952	SCARF1	YOR030W	DFG16
LMAN1/OAF1	ENSG00000106991	LMAN1	YAL051W	OAF1
PTPLAD1/ADK2	ENSG00000106992	PTPLAD1	YER170W	ADK2
IPCEF1/AZR1	ENSG00000107020	IPCEF1	YGR224W	AZR1
ZZEF1/SCP160	ENSG00000107164	ZZEF1	YJL080C	SCP160
ENO1/PSD1	ENSG00000107186	ENO1	YNL169C	PSD1
SLC12A1/SPG4	ENSG00000107187	SLC12A1	YMR107W	SPG4
C19orf10/MBF1	ENSG00000107223	C19orf10	YOR298C-A	MBF1
ANO8/MRF1	ENSG00000107242	ANO8	YGL143C	MRF1
ARHGEF10L/SNL1	ENSG00000107262	ARHGEF10L	YIL016W	SNL1
TXK/YBR225W	ENSG00000107282	TXK	YBR225W	YBR225W
KCNQ2/ECM32	ENSG00000107290	KCNQ2	YER176W	ECM32
TACR2/YOL075C	ENSG00000107331	TACR2	YOL075C	YOL075C
ACTR6/YNL144C	ENSG00000107341	ACTR6	YNL144C	YNL144C
TIPIN/GAT1	ENSG00000107485	TIPIN	YFL021W	GAT1
SRI/VBA5	ENSG00000107518	SRI	YKR105C	VBA5
EIF4G3/SLM3	ENSG00000107521	EIF4G3	YDL033C	SLM3
NUP37/TKL2	ENSG00000107537	NUP37	YBR117C	TKL2
SEMA3A/PEX13	ENSG00000107554	SEMA3A	YLR191W	PEX13
SEMA3C/DPB11	ENSG00000107560	SEMA3C	YJL090C	DPB11
ACAT1/PHB1	ENSG00000107566	ACAT1	YGR132C	PHB1
CELSR1/RPG1	ENSG00000107581	CELSR1	YBR079C	RPG1
ZNF638/PET18	ENSG00000107611	ZNF638	YCR020C	PET18
ADD2/DBP3	ENSG00000107625	ADD2	YGL078C	DBP3
FGF4/PRR1	ENSG00000107643	FGF4	YKL116C	PRR1
RASAL2/YOR022C	ENSG00000107651	RASAL2	YOR022C	YOR022C
MARK3/NSE4	ENSG00000107672	MARK3	YDL105W	NSE4
SLC25A3/CNA1	ENSG00000107758	SLC25A3	YLR433C	CNA1
FOSL2/MPM1	ENSG00000107771	FOSL2	YJL066C	MPM1
FRYL/PHO5	ENSG00000107789	FRYL	YBR093C	PHO5
FSCN1/YCR051W	ENSG00000107854	FSCN1	YCR051W	YCR051W
ACTB/GEA1	ENSG00000107862	ACTB	YJR031C	GEA1
PLD1/BAG7	ENSG00000107863	PLD1	YOR134W	BAG7
WDR62/BCP1	ENSG00000107949	WDR62	YDR361C	BCP1
DLG1/YOL098C	ENSG00000107959	DLG1	YOL098C	YOL098C
RAB7A/PSF3	ENSG00000107960	RAB7A	YOL146W	PSF3
BCAP29/MPD1	ENSG00000108010	BCAP29	YOR288C	MPD1
SART3/NUP159	ENSG00000108021	SART3	YIL115C	NUP159
ARHGAP15/FRA1	ENSG00000108039	ARHGAP15	YLL029W	FRA1
PAX2/SMC3	ENSG00000108055	PAX2	YJL074C	SMC3
EXOSC7/RTS3	ENSG00000108091	EXOSC7	YGR161C	RTS3
KIFAP3/CUL3	ENSG00000108094	KIFAP3	YGR003W	CUL3
MCM6/SSN2	ENSG00000108100	MCM6	YDR443C	SSN2
REXO2/CYC7	ENSG00000108107	REXO2	YEL039C	CYC7
RBM7/CAF120	ENSG00000108175	RBM7	YNL278W	CAF120
RBMS2/CPR5	ENSG00000108179	RBMS2	YDR304C	CPR5
BAZ2A/YHI9	ENSG00000108187	BAZ2A	YHR029C	YHI9
PTPN23/HED1	ENSG00000108256	PTPN23	YDR014W-A	HED1
MLH1/ADA2	ENSG00000108264	MLH1	YDR448W	ADA2
UNG/PUP3	ENSG00000108294	UNG	YER094C	PUP3
KLHL20/CWC25	ENSG00000108296	KLHL20	YNL245C	CWC25
RGS11/HMO1	ENSG00000108312	RGS11	YDR174W	HMO1
PLXNA2/RPN3	ENSG00000108344	PLXNA2	YER021W	RPN3
SPAG5/TRK1	ENSG00000108349	SPAG5	YJL129C	TRK1
ANKRD13A/SEE1	ENSG00000108370	ANKRD13A	YIL064W	SEE1
TPD52/FUN19	ENSG00000108375	TPD52	YAL034C	FUN19
ACACB/DMA1	ENSG00000108395	ACACB	YHR115C	DMA1
TRAF4/GPT2	ENSG00000108405	TRAF4	YKR067W	GPT2
PAG1/KAP95	ENSG00000108424	PAG1	YLR347C	KAP95
GPATCH1/BOS1	ENSG00000108433	GPATCH1	YLR078C	BOS1
ICAM3/RNH70	ENSG00000108443	ICAM3	YGR276C	RNH70
NT5C2/HRQ1	ENSG00000108469	NT5C2	YDR291W	HRQ1
MCAM/ATG4	ENSG00000108510	MCAM	YNL223W	ATG4
GPC4/DMA2	ENSG00000108523	GPC4	YNL116W	DMA2
CAMSAP3/SFC1	ENSG00000108528	CAMSAP3	YJR095W	SFC1
RAP1GAP/MRPL20	ENSG00000108557	RAP1GAP	YKR085C	MRPL20
XAB2/KRS1	ENSG00000108559	XAB2	YDR037W	KRS1
ARHGEF1/MAM33	ENSG00000108561	ARHGEF1	YIL070C	MAM33
STXBP2/HXT10	ENSG00000108576	STXBP2	YFL011W	HXT10
MAP2K7/LAP3	ENSG00000108578	MAP2K7	YNL239W	LAP3
NMRK2/GOS1	ENSG00000108587	NMRK2	YHL031C	GOS1
DGKD/RBG2	ENSG00000108591	DGKD	YGR173W	RBG2
CTTNBP2/SPB1	ENSG00000108592	CTTNBP2	YCL054W	SPB1
ACTL6B/RSC6	ENSG00000108604	ACTL6B	YCR052W	RSC6
RARB/YML108W	ENSG00000108641	RARB	YML108W	YML108W
TOP2B/RRP5	ENSG00000108651	TOP2B	YMR229C	RRP5
NFKB2/DED1	ENSG00000108654	NFKB2	YOR204W	DED1
PPP1R12B/GEA2	ENSG00000108669	PPP1R12B	YEL022W	GEA2
DNAJC10/RPN6	ENSG00000108671	DNAJC10	YDL097C	RPN6
GTF3C1/SPT7	ENSG00000108773	GTF3C1	YBR081C	SPT7
IL4R/YPT6	ENSG00000108774	IL4R	YLR262C	YPT6
USP33/INO4	ENSG00000108788	USP33	YOL108C	INO4
PAK3/MAM1	ENSG00000108799	PAK3	YER106W	MAM1
DCX/MRP7	ENSG00000108826	DCX	YNL005C	MRP7
SNRPA/RHO5	ENSG00000108830	SNRPA	YNL180C	RHO5
SPAG6/HDA1	ENSG00000108840	SPAG6	YNL021W	HDA1
EXOSC5/LUC7	ENSG00000108848	EXOSC5	YDL087C	LUC7
DYNC1I2/CHS2	ENSG00000108854	DYNC1I2	YBR038W	CHS2
APBB1IP/SNU114	ENSG00000108883	APBB1IP	YKL173W	SNU114
LRCH4/FAA2	ENSG00000108946	LRCH4	YER015W	FAA2
FAM76B/LOT5	ENSG00000108953	FAM76B	YKL183W	LOT5
SIRT6/DLD2	ENSG00000108984	SIRT6	YDL178W	DLD2
TYR/KTI12	ENSG00000109046	TYR	YKL110C	KTI12
POLD3/YIR042C	ENSG00000109065	POLD3	YIR042C	YIR042C
ACTN2/SPT6	ENSG00000109111	ACTN2	YGR116W	SPT6
CAPZB/DEP1	ENSG00000109118	CAPZB	YAL013W	DEP1
PHF17/POM33	ENSG00000109133	PHF17	YLL023C	POM33
UBE2A/AVO2	ENSG00000109320	UBE2A	YMR068W	AVO2
FGFR1/SMK1	ENSG00000109339	FGFR1	YPR054W	SMK1
FKBP6/SPP41	ENSG00000109458	FKBP6	YDR464W	SPP41
GTF2I/MGE1	ENSG00000109519	GTF2I	YOR232W	MGE1
SMC1B/GAR1	ENSG00000109534	SMC1B	YHR089C	GAR1
FBLN1/GEF1	ENSG00000109572	FBLN1	YJR040W	GEF1
ITGA8/PRP43	ENSG00000109606	ITGA8	YGL120C	PRP43
CST7/DRS2	ENSG00000109654	CST7	YAL026C	DRS2
MAP2/CRP1	ENSG00000109686	MAP2	YHR146W	CRP1
PIAS2/TAH18	ENSG00000109756	PIAS2	YPR048W	TAH18
AMPH/PEX28	ENSG00000109775	AMPH	YHR150W	PEX28
ARAF/USV1	ENSG00000109787	ARAF	YPL230W	USV1
MCCC1/YCG1	ENSG00000109805	MCCC1	YDR325W	YCG1
FAP/FMP52	ENSG00000109854	FAP	YER004W	FMP52
NEBL/LDB16	ENSG00000109861	NEBL	YCL005W	LDB16
UBE2K/MIG1	ENSG00000109906	UBE2K	YGL035C	MIG1
PIK3C3/ELP4	ENSG00000109911	PIK3C3	YPL101W	ELP4
N4BP2/ZPR1	ENSG00000109917	N4BP2	YGR211W	ZPR1
SYNJ2/SSB1	ENSG00000109971	SYNJ2	YDL229W	SSB1
ADCY2/IRS4	ENSG00000110047	ADCY2	YKR019C	IRS4
PPP2R5C/OSH2	ENSG00000110048	PPP2R5C	YDL019C	OSH2
RBFOX1/DCS2	ENSG00000110063	RBFOX1	YOR173W	DCS2
GNB1/SAP185	ENSG00000110075	GNB1	YJL098W	SAP185
HOXA9/YAT1	ENSG00000110090	HOXA9	YAR035W	YAT1
EDN1/PRP19	ENSG00000110107	EDN1	YLL036C	PRP19
MLLT10/PHO91	ENSG00000110344	MLLT10	YNR013C	PHO91
ADCYAP1R1/DHH1	ENSG00000110367	ADCYAP1R1	YDL160C	DHH1
NRD1/REC104	ENSG00000110395	NRD1	YHR157W	REC104
VDAC3/KNS1	ENSG00000110422	VDAC3	YLL019C	KNS1
PCM1/LAT1	ENSG00000110435	PCM1	YNL071W	LAT1
CBFA2T2/YNL247W	ENSG00000110619	CBFA2T2	YNL247W	YNL247W
DBC1/TOM70	ENSG00000110711	DBC1	YNL121C	TOM70
ITCH/NUP116	ENSG00000110713	ITCH	YMR047C	NUP116
TP73/EKI1	ENSG00000110721	TP73	YDR147W	EKI1
TOLLIP/TFB1	ENSG00000110768	TOLLIP	YDR311W	TFB1
UBE2D4/NAS2	ENSG00000110801	UBE2D4	YIL007C	NAS2
RUNX1T1/SPC19	ENSG00000110841	RUNX1T1	YDR201W	SPC19
THOC1/PAR32	ENSG00000110851	THOC1	YDL173W	PAR32
OSBPL6/CRN1	ENSG00000110880	OSBPL6	YLR429W	CRN1
SLC1A3/CAX4	ENSG00000110881	SLC1A3	YGR036C	CAX4
XRCC5/CHA4	ENSG00000110887	XRCC5	YLR098C	CHA4
LXN/ERG12	ENSG00000110921	LXN	YMR208W	ERG12
SP140/ATP1	ENSG00000110955	SP140	YBL099W	ATP1
MKNK1/YFL067W	ENSG00000111011	MKNK1	YFL067W	YFL067W
TNS1/MAP2	ENSG00000111142	TNS1	YBL091C	MAP2
REXO1/LAP2	ENSG00000111144	REXO1	YNL045W	LAP2
SAR1A/FKH2	ENSG00000111206	SAR1A	YNL068C	FKH2
CDC14A/RPS24B	ENSG00000111241	CDC14A	YIL069C	RPS24B
RAPGEF3/VPS62	ENSG00000111249	RAPGEF3	YGR141W	VPS62
CEACAM1/ALD6	ENSG00000111275	CEACAM1	YPL061W	ALD6
SENP1/YHR177W	ENSG00000111321	SENP1	YHR177W	YHR177W
DUSP13/TFB4	ENSG00000111358	DUSP13	YPR056W	TFB4
CIC/SSO2	ENSG00000111450	CIC	YMR183C	SSO2
LIPE/RET3	ENSG00000111481	LIPE	YPL010W	RET3
FDFT1/MET18	ENSG00000111530	FDFT1	YIL128W	MET18
PAFAH1B3/RHO2	ENSG00000111540	PAFAH1B3	YNL090W	RHO2
OPHN1/NUP84	ENSG00000111581	OPHN1	YDL116W	NUP84
KIF22/CDC36	ENSG00000111596	KIF22	YDL165W	CDC36
SCGN/TOF1	ENSG00000111602	SCGN	YNL273W	TOF1
PGM1/TDH3	ENSG00000111640	PGM1	YGR192C	TDH3
DDX1/NOP2	ENSG00000111641	DDX1	YNL061W	NOP2
DNM2/NHP6A	ENSG00000111642	DNM2	YPR052C	NHP6A
EPB41L2/YNG1	ENSG00000111653	EPB41L2	YOR064C	YNG1
RIMS1/UBP16	ENSG00000111667	RIMS1	YPL072W	UBP16
STX7/YGR153W	ENSG00000111679	STX7	YGR153W	YGR153W
RABL2B/SPR1	ENSG00000111701	RABL2B	YOR190W	SPR1
KEAP1/SIP2	ENSG00000111725	KEAP1	YGL208W	SIP2
PTPRH/YHR003C	ENSG00000111726	PTPRH	YHR003C	YHR003C
EPHA6/CTF19	ENSG00000111732	EPHA6	YPL018W	CTF19
SCTR/CDA1	ENSG00000111752	SCTR	YLR307W	CDA1
RFX3/WHI4	ENSG00000111786	RFX3	YDL224C	WHI4
RIF1/KTR2	ENSG00000111802	RIF1	YKR061W	KTR2
RAB21/GIR2	ENSG00000111832	RAB21	YDR152W	GIR2
SLC4A4/ASF1	ENSG00000111875	SLC4A4	YJL115W	ASF1
SMARCA2/CEG1	ENSG00000111880	SMARCA2	YGL130W	CEG1
RDH8/YER121W	ENSG00000111907	RDH8	YER121W	YER121W
SESN1/RDS1	ENSG00000112033	SESN1	YCR106W	RDS1
MID2/STE3	ENSG00000112038	MID2	YKL178C	STE3
COL5A3/YPR003C	ENSG00000112053	COL5A3	YPR003C	YPR003C
SRCAP/KSS1	ENSG00000112062	SRCAP	YGR040W	KSS1
KIAA0020/MEP3	ENSG00000112077	KIAA0020	YPR138C	MEP3
CPB2/ALK2	ENSG00000112079	CPB2	YBL009W	ALK2
CHRNA3/YHR009C	ENSG00000112096	CHRNA3	YHR009C	YHR009C
KCNN2/MCM3	ENSG00000112118	KCNN2	YEL032W	MCM3
CNOT4/FAR10	ENSG00000112130	CNOT4	YLR238W	FAR10
PSEN1/BNI4	ENSG00000112137	PSEN1	YNL233W	BNI4
CPOX/HRT3	ENSG00000112146	CPOX	YLR097C	HRT3
MOK/MDN1	ENSG00000112159	MOK	YLR106C	MDN1
HSP90AA1/HUR1	ENSG00000112164	HSP90AA1	YGL168W	HUR1
RBL1/RPS15	ENSG00000112175	RBL1	YOL040C	RPS15
DLGAP4/RPN10	ENSG00000112186	DLGAP4	YHR200W	RPN10
CFHR2/MET22	ENSG00000112200	CFHR2	YOL064C	MET22
NDC80/RAD7	ENSG00000112234	NDC80	YJR052W	RAD7
AP4E1/SSN8	ENSG00000112237	AP4E1	YNL025C	SSN8
RSBN1/XPT1	ENSG00000112242	RSBN1	YJR133W	XPT1
MAGI3/SLH1	ENSG00000112249	MAGI3	YGR271W	SLH1
CXCL2/FRE4	ENSG00000112282	CXCL2	YNR060W	FRE4
AFP/YJL132W	ENSG00000112293	AFP	YJL132W	YJL132W
COL4A4/NIT3	ENSG00000112303	COL4A4	YLR351C	NIT3
OSTM1/SAP190	ENSG00000112312	OSTM1	YKR028W	SAP190
CDH7/FAS1	ENSG00000112319	CDH7	YKL182W	FAS1
PCNP/APD1	ENSG00000112335	PCNP	YBR151W	APD1
ARG2/SKI7	ENSG00000112339	ARG2	YOR076C	SKI7
MEF2C/PEX7	ENSG00000112357	MEF2C	YDR142C	PEX7
PTPRC/MCH2	ENSG00000112394	PTPRC	YKL221W	MCH2
CACNA1S/PHO84	ENSG00000112499	CACNA1S	YML123C	PHO84
PKP1/GON7	ENSG00000112531	PKP1	YJL184W	GON7
UBA5/ENP1	ENSG00000112578	UBA5	YBR247C	ENP1
STK17B/SPT15	ENSG00000112592	STK17B	YER148W	SPT15
CDC14B/RML2	ENSG00000112651	CDC14B	YEL050C	RML2
ZNF510/RLM1	ENSG00000112658	ZNF510	YPL089C	RLM1
LRP2/ULP2	ENSG00000112701	LRP2	YIL031W	ULP2
ZNF506/PRP45	ENSG00000112739	ZNF506	YAL032C	PRP45
DUSP12/FUN26	ENSG00000112759	DUSP12	YAL022C	FUN26
ENSG00000081770/GTO3	ENSG00000112782	ENSG00000081770	YMR251W	GTO3
CADPS2/DIG1	ENSG00000112851	CADPS2	YPL049C	DIG1
HSPB11/PAP2	ENSG00000112941	HSPB11	YOL115W	PAP2
IL12RB2/FRE2	ENSG00000112964	IL12RB2	YKL220C	FRE2
SMARCD3/ERG13	ENSG00000112972	SMARCD3	YML126C	ERG13
FYB/BDF1	ENSG00000112983	FYB	YLR399C	BDF1
MPP4/LYS1	ENSG00000112992	MPP4	YIR034C	LYS1
STRADB/SSA3	ENSG00000113013	STRADB	YBL075C	SSA3
BZW1/AEP3	ENSG00000113048	BZW1	YPL005W	AEP3
PGR/LEM3	ENSG00000113100	PGR	YNL323W	LEM3
ME2/HMG1	ENSG00000113161	ME2	YML075C	HMG1
C5orf22/UBX3	ENSG00000113194	C5orf22	YDL091C	UBX3
CCNT2/RAD53	ENSG00000113263	CCNT2	YPL153C	RAD53
EPB41L3/THG1	ENSG00000113272	EPB41L3	YGR024C	THG1
COBLL1/ENT5	ENSG00000113282	COBLL1	YDR153C	ENT5
DLG3/SAN1	ENSG00000113312	DLG3	YDR143C	SAN1
TRAF5/MSH3	ENSG00000113318	TRAF5	YCR092C	MSH3
MRPL22/BUD5	ENSG00000113319	MRPL22	YCR038C	BUD5
GEMIN5/RPC31	ENSG00000113356	GEMIN5	YNL151C	RPC31
OPRK1/RNT1	ENSG00000113360	OPRK1	YMR239C	RNT1
NFE2L1/GDA1	ENSG00000113361	NFE2L1	YEL042W	GDA1
GSK3B/PAA1	ENSG00000113368	GSK3B	YDR071C	PAA1
ITGB5/SUB1	ENSG00000113387	ITGB5	YMR039C	SUB1
ERC1/MST1	ENSG00000113407	ERC1	YKL194C	MST1
XPO1/TMA108	ENSG00000113441	XPO1	YIL137C	TMA108
PALB2/RAD17	ENSG00000113456	PALB2	YOR368W	RAD17
DOPEY1/RPF2	ENSG00000113460	DOPEY1	YKR081C	RPF2
BCKDHB/RAD50	ENSG00000113522	BCKDHB	YNL250W	RAD50
KAT6A/YDR514C	ENSG00000113532	KAT6A	YDR514C	YDR514C
ULK2/SKP1	ENSG00000113558	ULK2	YDR328C	SKP1
GRHL2/PPH22	ENSG00000113575	GRHL2	YDL188C	PPH22
TNPO1/FLO9	ENSG00000113580	TNPO1	YAL063C	FLO9
P2RX5/ERB1	ENSG00000113593	P2RX5	YMR049C	ERB1
ITGAE/ARL3	ENSG00000113595	ITGAE	YPL051W	ARL3
DIS3/SFB2	ENSG00000113615	DIS3	YNL049C	SFB2
PIBF1/MRPL1	ENSG00000113645	PIBF1	YDR116C	MRPL1
ENSG00000083622/PRP40	ENSG00000113649	ENSG00000083622	YKL012W	PRP40
NUFIP1/HSP10	ENSG00000113657	NUFIP1	YOR020C	HSP10
RRAGB/GIN4	ENSG00000113712	RRAGB	YDR507C	GIN4
CYLD/CEM1	ENSG00000113719	CYLD	YER061C	CEM1
SLC27A5/ATG11	ENSG00000113734	SLC27A5	YPR049C	ATG11
ZNF324/SMC4	ENSG00000113810	ZNF324	YLR086W	SMC4
ZNF446/ARP8	ENSG00000113812	ZNF446	YOR141C	ARP8
ZNF8/EST2	ENSG00000113889	ZNF8	YLR318W	EST2
RPS5/EMP46	ENSG00000114013	RPS5	YLR080W	EMP46
FAT1/OGG1	ENSG00000114026	FAT1	YML060W	OGG1
YTHDC1/ERG1	ENSG00000114054	YTHDC1	YGR175C	ERG1
CHMP2B/UFD4	ENSG00000114062	CHMP2B	YKL010C	UFD4
PPIE/VID28	ENSG00000114098	PPIE	YIL017C	VID28
ZMPSTE24/AAD14	ENSG00000114115	ZMPSTE24	YNL331C	AAD14
NOA1/RIM2	ENSG00000114120	NOA1	YBR192W	RIM2
REST/APC11	ENSG00000114125	REST	YDL008W	APC11
SSH1/MRP21	ENSG00000114126	SSH1	YBL090W	MRP21
GSTP1/ARC19	ENSG00000114209	GSTP1	YKL013C	ARC19
APLP2/YLR345W	ENSG00000114268	APLP2	YLR345W	YLR345W
SLCO1A2/BCY1	ENSG00000114302	SLCO1A2	YIL033C	BCY1
WBP11/UBP3	ENSG00000114316	WBP11	YER151C	UBP3
EIF3I/YMR134W	ENSG00000114346	EIF3I	YMR134W	YMR134W
TXLNA/GPA2	ENSG00000114353	TXLNA	YER020W	GPA2
APOB/RPL24A	ENSG00000114391	APOB	YGL031C	RPL24A
NCOA1/YMR315W	ENSG00000114416	NCOA1	YMR315W	YMR315W
KIF3C/GPB2	ENSG00000114423	KIF3C	YAL056W	GPB2
RAB10/GLC3	ENSG00000114480	RAB10	YEL011W	GLC3
GCKR/URA3	ENSG00000114491	GCKR	YEL021W	URA3
HADHA/NRD1	ENSG00000114503	HADHA	YNL251C	NRD1
MAPRE3/ATG20	ENSG00000114520	MAPRE3	YDL113C	ATG20
CAD/VMA1	ENSG00000114573	CAD	YDL185W	VMA1
CD59/RRT13	ENSG00000114650	CD59	YER066W	RRT13
CD82/YDR415C	ENSG00000114738	CD82	YDR415C	YDR415C
ATRX/HFI1	ENSG00000114745	ATRX	YPL254W	HFI1
TAF9/SUI1	ENSG00000114784	TAF9	YNL244C	SUI1
FCN1/CPS1	ENSG00000114786	FCN1	YJL172W	CPS1
MECOM/CPR7	ENSG00000114857	MECOM	YJR032W	CPR7
SCAMP1/TIF4631	ENSG00000114867	SCAMP1	YGR162W	TIF4631
PREP/ORM1	ENSG00000114978	PREP	YGR038W	ORM1
HACE1/TPP1	ENSG00000115008	HACE1	YMR156C	TPP1
SEH1L/FAB1	ENSG00000115020	SEH1L	YFR019W	FAB1
WDR47/DAD1	ENSG00000115073	WDR47	YDR016C	DAD1
OVGP1/ARG8	ENSG00000115107	OVGP1	YOL140W	ARG8
MAP3K4/IST3	ENSG00000115128	MAP3K4	YIR005W	IST3
PILRA/ZTA1	ENSG00000115129	PILRA	YBR046C	ZTA1
IGSF9/YAP1801	ENSG00000115145	IGSF9	YHR161C	YAP1801
ABCB1/GUT2	ENSG00000115159	ABCB1	YIL155C	GUT2
AKR1B1/HHT2	ENSG00000115163	AKR1B1	YNL031C	HHT2
CPNE3/YML079W	ENSG00000115207	CPNE3	YML079W	YML079W
RRN3/GCN3	ENSG00000115211	RRN3	YKR026C	GCN3
CTTN/RPN11	ENSG00000115233	CTTN	YFR004W	RPN11
MTIF2/CYR1	ENSG00000115241	MTIF2	YJL005W	CYR1
TTC39A/YOP1	ENSG00000115255	TTC39A	YPR028W	YOP1
EPS15/PRB1	ENSG00000115257	EPS15	YEL060C	PRB1
ORC1/PEF1	ENSG00000115271	ORC1	YGR058W	PEF1
MGST2/CWH41	ENSG00000115275	MGST2	YGL027C	CWH41
CHERP/NUM1	ENSG00000115306	CHERP	YDR150W	NUM1
ATG16L1/CUE4	ENSG00000115307	ATG16L1	YML101C	CUE4
USP40/HTB2	ENSG00000115350	USP40	YBL002W	HTB2
RAD54L/VIK1	ENSG00000115355	RAD54L	YPL253C	VIK1
MAST2/IMG1	ENSG00000115364	MAST2	YCR046C	IMG1
DNAJA1/NAB2	ENSG00000115380	DNAJA1	YGL122C	NAB2
B4GALT1/SLX1	ENSG00000115392	B4GALT1	YBR228W	SLX1
CHMP5/BSC2	ENSG00000115414	CHMP5	YDR275W	BSC2
NFX1/BLI1	ENSG00000115415	NFX1	YKL061W	BLI1
DIMT1/GMH1	ENSG00000115446	DIMT1	YKR030W	GMH1
IPO11/CCT4	ENSG00000115484	IPO11	YDL143W	CCT4
EIF2AK1/PLP1	ENSG00000115514	EIF2AK1	YDR183W	PLP1
EPDR1/HSH155	ENSG00000115524	EPDR1	YMR288W	HSH155
SEPHS1/VPS24	ENSG00000115561	SEPHS1	YKL041W	VPS24
MRPL28/YDR541C	ENSG00000115590	MRPL28	YDR541C	YDR541C
CEACAM6/FLO1	ENSG00000115602	CEACAM6	YAR050W	FLO1
RBM22/SPO12	ENSG00000115648	RBM22	YHR152W	SPO12
TMED2/CSR2	ENSG00000115652	TMED2	YPR030W	CSR2
ERO1LB/SDS22	ENSG00000115685	ERO1LB	YKL193C	SDS22
ZFAND6/SPO11	ENSG00000115750	ZFAND6	YHL022C	SPO11
TXLNG/CNB1	ENSG00000115756	TXLNG	YKL190W	CNB1
PPEF1/SPE1	ENSG00000115758	PPEF1	YKL184W	SPE1
LAT2/RPL23A	ENSG00000115762	LAT2	YBL087C	RPL23A
HUWE1/GRH1	ENSG00000115806	HUWE1	YDR517W	GRH1
ZW10/CAC2	ENSG00000115808	ZW10	YML102W	CAC2
ALG9/AAC1	ENSG00000115840	ALG9	YMR056C	AAC1
MYBPC2/YMR114C	ENSG00000115850	MYBPC2	YMR114C	YMR114C
NOX4/DPS1	ENSG00000115866	NOX4	YLL018C	DPS1
ACOX3/NOP6	ENSG00000115875	ACOX3	YDL213C	NOP6
MTMR2/CDC25	ENSG00000115904	MTMR2	YLR310C	CDC25
PPP1R15A/BNA5	ENSG00000115919	PPP1R15A	YLR231C	BNA5
HSD17B14/VRP1	ENSG00000115935	HSD17B14	YLR337C	VRP1
TRIP6/ORC2	ENSG00000115942	TRIP6	YBR060C	ORC2
ACHE/KRR1	ENSG00000115946	ACHE	YCL059C	KRR1
FTL/ORC1	ENSG00000115947	FTL	YML065W	ORC1
SRRT/MRPS18	ENSG00000115963	SRRT	YNL306W	MRPS18
BAX/SRB5	ENSG00000115966	BAX	YGR104C	SRB5
NLK/YPL236C	ENSG00000115977	NLK	YPL236C	YPL236C
PIGS/FKS1	ENSG00000116001	PIGS	YLR342W	FKS1
ATXN7L3/SMT3	ENSG00000116030	ATXN7L3	YDR510W	SMT3
PGS1/SSZ1	ENSG00000116044	PGS1	YHR064C	SSZ1
PSMC5/MSH6	ENSG00000116062	PSMC5	YDR097C	MSH6
UIMC1/ALO1	ENSG00000116133	UIMC1	YML086C	ALO1
CETP/RFA3	ENSG00000116147	CETP	YJL173C	RFA3
MMP2/GPX2	ENSG00000116157	MMP2	YBR244W	GPX2
GNAO1/STE14	ENSG00000116237	GNAO1	YDR410C	STE14
OGFOD1/RPL22A	ENSG00000116251	OGFOD1	YLR061W	RPL22A
SH3BP2/RAD26	ENSG00000116254	SH3BP2	YJR035W	RAD26
ADD1/DCG1	ENSG00000116266	ADD1	YIR030C	DCG1
C14orf166/YIP5	ENSG00000116329	C14orf166	YGL161C	YIP5
NID2/NPL3	ENSG00000116350	NID2	YDR432W	NPL3
GMCL1/ETR1	ENSG00000116353	GMCL1	YBR026C	ETR1
SF3B2/TFC6	ENSG00000116455	SF3B2	YDR362C	TFC6
KLHL42/ATP4	ENSG00000116459	KLHL42	YPL078C	ATP4
GNAS/YPT31	ENSG00000116473	GNAS	YER031C	YPT31
DNM1L/BYE1	ENSG00000116539	DNM1L	YKL005C	BYE1
PTHLH/MCM1	ENSG00000116604	PTHLH	YMR043W	MCM1
PHACTR3/SPE3	ENSG00000116649	PHACTR3	YPR069C	SPE3
ERGIC2/STB6	ENSG00000116661	ERGIC2	YKL072W	STB6
TFAP2C/REV7	ENSG00000116670	TFAP2C	YIL139C	REV7
AURKA/YEL023C	ENSG00000116678	AURKA	YEL023C	YEL023C
PIR/YLH47	ENSG00000116679	PIR	YPR125W	YLH47
RFX2/FZO1	ENSG00000116688	RFX2	YBR179C	FZO1
SULT2B1/EBS1	ENSG00000116698	SULT2B1	YDR206W	EBS1
CNOT3/TRX1	ENSG00000116703	CNOT3	YLR043C	TRX1
GP6/GCD14	ENSG00000116731	GP6	YJL125C	GCD14
PTPN4/YBR284W	ENSG00000116748	PTPN4	YBR284W	YBR284W
DDX18/MCR1	ENSG00000116750	DDX18	YKL150W	MCR1
KHSRP/HSH49	ENSG00000116754	KHSRP	YOR319W	HSH49
GNA11/CYS3	ENSG00000116761	GNA11	YAL012W	CYS3
EDEM2/PSK2	ENSG00000116783	EDEM2	YOL045W	PSK2
DNMT3B/SOR2	ENSG00000116791	DNMT3B	YDL246C	SOR2
REM1/RAD5	ENSG00000116830	REM1	YLR032W	RAD5
TPX2/MSW1	ENSG00000116874	TPX2	YDR268W	MSW1
PDRG1/MRPS28	ENSG00000116898	PDRG1	YDR337W	MRPS28
EPB41L1/SLC1	ENSG00000116906	EPB41L1	YDL052C	SLC1
DOCK9/RPS12	ENSG00000116918	DOCK9	YOR369C	RPS12
DOCK3/GTR2	ENSG00000116954	DOCK3	YGR163W	GTR2
COQ9/POS5	ENSG00000116962	COQ9	YPL188W	POS5
CRLS1/RPS10B	ENSG00000116983	CRLS1	YMR230W	RPS10B
PPP1R13B/MHT1	ENSG00000116984	PPP1R13B	YLL062C	MHT1
SIGLEC1/SLM2	ENSG00000117020	SIGLEC1	YNL047C	SLM2
FKBP1A/RIB5	ENSG00000117091	FKBP1A	YBR256C	RIB5
NSFL1C/SDH2	ENSG00000117118	NSFL1C	YLL041C	SDH2
MAVS/SSF1	ENSG00000117133	MAVS	YHR066W	SSF1
F11/JHD2	ENSG00000117139	F11	YJR119C	JHD2
XRN2/RRP1	ENSG00000117155	XRN2	YDR087C	RRP1
DYNLL1/BCD1	ENSG00000117174	DYNLL1	YHR040W	BCD1
TESC/SWD1	ENSG00000117222	TESC	YAR003W	SWD1
SNX5/SCY1	ENSG00000117266	SNX5	YGL083W	SCY1
RPL6/ROD1	ENSG00000117289	RPL6	YOR018W	ROD1
MAPKAPK5/GAL10	ENSG00000117308	MAPKAPK5	YBR019C	GAL10
P2RX7/YGL082W	ENSG00000117385	P2RX7	YGL082W	YGL082W
ESF1/GAL2	ENSG00000117394	ESF1	YLR081W	GAL2
RBBP9/EBP2	ENSG00000117395	RBBP9	YKL172W	EBP2
ANAPC5/CDC20	ENSG00000117399	ANAPC5	YGL116W	CDC20
SLC23A2/KAP122	ENSG00000117408	SLC23A2	YGL016W	KAP122
TMEM230/VMA16	ENSG00000117410	TMEM230	YHR026W	VMA16
DZANK1/GRE3	ENSG00000117448	DZANK1	YHR104W	GRE3
KDM2B/AHP1	ENSG00000117450	KDM2B	YLR109W	AHP1
TASP1/YBR141C	ENSG00000117461	TASP1	YBR141C	YBR141C
GCN1L1/HEF3	ENSG00000117528	GCN1L1	YNL014W	HEF3
RPLP0/YKT6	ENSG00000117533	RPLP0	YKL196C	YKT6
PXN/DPH5	ENSG00000117543	PXN	YLR172C	DPH5
RPH3A/WWM1	ENSG00000117560	RPH3A	YFL010C	WWM1
TRMT6/ARG4	ENSG00000117586	TRMT6	YHR018C	ARG4
CHGB/PRX1	ENSG00000117592	CHGB	YBL064C	PRX1
PEBP1/YIR035C	ENSG00000117594	PEBP1	YIR035C	YIR035C
TBX5/UTP25	ENSG00000117597	TBX5	YIL091C	UTP25
BRAP/BDP1	ENSG00000117625	BRAP	YNL039W	BDP1
ERP29/YAP3	ENSG00000117632	ERP29	YHL009C	YAP3
NOS1/SLT2	ENSG00000117650	NOS1	YHR030C	SLT2
FUS/YNL181W	ENSG00000117676	FUS	YNL181W	YNL181W
IGBP1/RER2	ENSG00000117682	IGBP1	YBR002C	RER2
FXYD3/YJR098C	ENSG00000117707	FXYD3	YJR098C	YJR098C
GANAB/SWI1	ENSG00000117713	GANAB	YPL016W	SWI1
GMIP/SPC72	ENSG00000117724	GMIP	YAL047C	SPC72
RBM41/RFA2	ENSG00000117748	RBM41	YNL312W	RFA2
BIRC5/SNC1	ENSG00000117758	BIRC5	YAL030W	SNC1
LAG3/OSH6	ENSG00000117859	LAG3	YKR003W	OSH6
MLF2/TCB2	ENSG00000117868	MLF2	YNL087W	TCB2
OTUB2/CRF1	ENSG00000117906	OTUB2	YDR223W	CRF1
DDX24/PEP4	ENSG00000117984	DDX24	YPL154C	PEP4
ZBTB25/IRR1	ENSG00000118007	ZBTB25	YIL026C	IRR1
ARHGAP4/NTH2	ENSG00000118094	ARHGAP4	YBR001C	NTH2
ANKRD24/STS1	ENSG00000118193	ANKRD24	YIR011C	STS1
RCOR1/MIG3	ENSG00000118263	RCOR1	YER028C	MIG3
LTBP4/POC4	ENSG00000118503	LTBP4	YPL144W	POC4
BLVRB/YPL067C	ENSG00000118508	BLVRB	YPL067C	YPL067C
SLC9A1/YDR026C	ENSG00000118513	SLC9A1	YDR026C	YDR026C
SPTLC1/NPR1	ENSG00000118515	SPTLC1	YNL183C	NPR1
PAPOLA/CAR1	ENSG00000118520	PAPOLA	YPL111W	CAR1
CCNK/SEC22	ENSG00000118640	CCNK	YLR268W	SEC22
PCBP4/SWP1	ENSG00000118705	PCBP4	YMR149W	SWP1
RGS1/CUP9	ENSG00000118707	RGS1	YPL177C	CUP9
MRPS33/RIM101	ENSG00000118922	MRPS33	YHL027W	RIM101
NDUFB2/GLN1	ENSG00000118960	NDUFB2	YPR035W	GLN1
ENSG00000090269/PCL9	ENSG00000118971	ENSG00000090269	YDL179W	PCL9
NUDC/TFC4	ENSG00000119041	NUDC	YGR047C	TFC4
MAEA/SOP4	ENSG00000119048	MAEA	YJL192C	SOP4
ICAM1/YPR015C	ENSG00000119138	ICAM1	YPR015C	YPR015C
STRN4/CFT2	ENSG00000119203	STRN4	YLR115W	CFT2
IRAK3/UTP10	ENSG00000119285	IRAK3	YJL109C	UTP10
LYZ/RAD23	ENSG00000119318	LYZ	YEL037C	RAD23
SI/RTG1	ENSG00000119335	SI	YOL067C	RTG1
MUL1/RRD2	ENSG00000119383	MUL1	YPL152W	RRD2
PDCD7/GLE1	ENSG00000119392	PDCD7	YDL207W	GLE1
SPG21/GID7	ENSG00000119402	SPG21	YCL039W	GID7
DNAJB11/MRK1	ENSG00000119408	DNAJB11	YDL079C	MRK1
THPO/SIT4	ENSG00000119414	THPO	YDL047W	SIT4
CHRD/MIC14	ENSG00000119421	CHRD	YDR031W	MIC14
FLT3LG/SWI4	ENSG00000119509	FLT3LG	YER111C	SWI4
RAB11FIP3/HSP104	ENSG00000119541	RAB11FIP3	YLL026W	HSP104
GNPTG/MLH3	ENSG00000119684	GNPTG	YPL164C	MLH3
ZNF268/YKR104W	ENSG00000119688	ZNF268	YKR104W	YKR104W
GOLGA3/YET1	ENSG00000119703	GOLGA3	YKL065C	YET1
PABPC4/YCR016W	ENSG00000119707	PABPC4	YCR016W	YCR016W
CD209/ALD4	ENSG00000119711	CD209	YOR374W	ALD4
MCOLN1/GCD7	ENSG00000119718	MCOLN1	YLR291C	GCD7
EFNB1/COQ6	ENSG00000119723	EFNB1	YGR255C	COQ6
AARS/TOM40	ENSG00000119725	AARS	YMR203W	TOM40
GLG1/CCT8	ENSG00000119760	GLG1	YJL008C	CCT8
KIF4A/AXL1	ENSG00000119912	KIF4A	YPR122W	AXL1
PLEKHG2/SWT1	ENSG00000119917	PLEKHG2	YOR166C	SWT1
PITPNM2/TSR3	ENSG00000119929	PITPNM2	YOR006C	TSR3
EXOC1/PIG2	ENSG00000119938	EXOC1	YIL045W	PIG2
DTX2/XKS1	ENSG00000119950	DTX2	YGR194C	XKS1
NLRC4/YHL042W	ENSG00000119965	NLRC4	YHL042W	YHL042W
NRCAM/RPT4	ENSG00000119969	NRCAM	YOR259C	RPT4
LAMB1/SIF2	ENSG00000120008	LAMB1	YBR103W	SIF2
SLC26A3/NUC1	ENSG00000120049	SLC26A3	YJL208C	NUC1
DLD/AAT2	ENSG00000120053	DLD	YLR027C	AAT2
WDR7/MET17	ENSG00000120054	WDR7	YLR303W	MET17
TXNL1/PIS1	ENSG00000120088	TXNL1	YPR113W	PIS1
IL5RA/PPS1	ENSG00000120129	IL5RA	YBR276C	PPS1
ITGA6/RCL1	ENSG00000120158	ITGA6	YOL010W	RCL1
RAPGEF4/MOB1	ENSG00000120162	RAPGEF4	YIL106W	MOB1
ENSG00000091436/MTR2	ENSG00000120253	ENSG00000091436	YKL186C	MTR2
FH/EMG1	ENSG00000120289	FH	YLR186W	EMG1
SEL1L3/MRP2	ENSG00000120333	SEL1L3	YPR166C	MRP2
TF/TCP1	ENSG00000120438	TF	YDR212W	TCP1
MYO15A/RTA1	ENSG00000120457	MYO15A	YGR213C	RTA1
APOH/SSE2	ENSG00000120694	APOH	YBR169C	SSE2
NLRP1/ALG5	ENSG00000120697	NLRP1	YPL227C	ALG5
ACKR6/RRP43	ENSG00000120699	ACKR6	YCR035C	RRP43
SPAG7/SUP45	ENSG00000120705	SPAG7	YBR143C	SUP45
ORC6/YLR001C	ENSG00000120708	ORC6	YLR001C	YLR001C
ZC3HC1/MET31	ENSG00000120738	ZC3HC1	YPL038W	MET31
ESR1/PPZ1	ENSG00000120756	ESR1	YML016C	PPZ1
RGS17/UTP20	ENSG00000120800	RGS17	YBL004W	UTP20
ANGPT2/SUE1	ENSG00000120802	ANGPT2	YPR151C	SUE1
CD200/CIN4	ENSG00000120805	CD200	YMR138W	CIN4
CMA1/HAP3	ENSG00000120837	CMA1	YBL021C	HAP3
PSME1/LST8	ENSG00000120868	PSME1	YNL006W	LST8
JPH4/STE11	ENSG00000120899	JPH4	YLR362W	STE11
MYH7/YAR064W	ENSG00000120907	MYH7	YAR064W	YAR064W
CEBPE/PPZ2	ENSG00000120910	CEBPE	YDR436W	PPZ2
SLC7A8/YLR118C	ENSG00000120992	SLC7A8	YLR118C	YLR118C
OSGEP/RRI1	ENSG00000121022	OSGEP	YDL216C	RRI1
RNF31/YGR017W	ENSG00000121067	RNF31	YGR017W	YGR017W
SCFD1/SPC2	ENSG00000121552	SCFD1	YML055W	SPC2
G2E3/CTA1	ENSG00000121691	G2E3	YDR256C	CTA1
HECTD1/CST9	ENSG00000121741	HECTD1	YLR394W	CST9
HNRNPC/BUB2	ENSG00000121749	HNRNPC	YMR055C	BUB2
RPGRIP1/IDS2	ENSG00000121753	RPGRIP1	YJL146W	IDS2
SUPT16H/CHS7	ENSG00000121853	SUPT16H	YHR142W	CHS7
TOX4/YER140W	ENSG00000121931	TOX4	YER140W	YER140W
GEMIN2/PEX3	ENSG00000121957	GEMIN2	YDR329C	PEX3
TGM1/YCR061W	ENSG00000121966	TGM1	YCR061W	YCR061W
TINF2/NUP188	ENSG00000122025	TINF2	YML103C	NUP188
DAZL/FZF1	ENSG00000122034	DAZL	YGL254W	FZF1
SEMA6A/INP53	ENSG00000122126	SEMA6A	YOR109W	INP53
TRPM7/MRP4	ENSG00000122140	TRPM7	YHL004W	MRP4
TYRO3/COG5	ENSG00000122176	TYRO3	YNL051W	COG5
WDR76/COP1	ENSG00000122218	WDR76	YDL145C	COP1
CAPN3/MPE1	ENSG00000122257	CAPN3	YKL059C	MPE1
SNAP23/MDM31	ENSG00000122299	SNAP23	YHR194W	MDM31
PHGDH/SCD5	ENSG00000122367	PHGDH	YOR329C	SCD5
COL9A3/RTR1	ENSG00000122484	COL9A3	YER139C	RTR1
EZR/CDC3	ENSG00000122545	EZR	YLR314C	CDC3
MYL6/NAN1	ENSG00000122692	MYL6	YPL126W	NAN1
AGO1/YMR111C	ENSG00000122705	AGO1	YMR111C	YMR111C
TEKT2/DSE1	ENSG00000122741	TEKT2	YER124C	DSE1
CLSPN/YMR317W	ENSG00000122778	CLSPN	YMR317W	YMR317W
UNC13D/YER130C	ENSG00000122877	UNC13D	YER130C	YER130C
DPYSL2/YPR011C	ENSG00000122912	DPYSL2	YPR011C	YPR011C
TGFB2/MF(ALPHA)1	ENSG00000122952	TGFB2	YPL187W	MF(ALPHA)1
NUP50/MRD1	ENSG00000122965	NUP50	YPR112C	MRD1
CDC45/BBP1	ENSG00000122966	CDC45	YPL255W	BBP1
COMT/DBP10	ENSG00000123064	COMT	YDL031W	DBP10
LRRFIP2/TUL1	ENSG00000123091	LRRFIP2	YKL034W	TUL1
HDAC6/EDC2	ENSG00000123094	HDAC6	YER035W	EDC2
KRT31/YEL076C-A	ENSG00000123131	KRT31	YEL076C-A	YEL076C-A
CDC6/PET191	ENSG00000123146	CDC6	YJR034W	PET191
UPRT/DIP2	ENSG00000123154	UPRT	YLR129W	DIP2
CDC23/PCA1	ENSG00000123191	CDC23	YBR295W	PCA1
CBX5/PRD1	ENSG00000123213	CBX5	YCL057W	PRD1
SUCO/TMA17	ENSG00000123240	SUCO	YDL110C	TMA17
MSH2/GIM5	ENSG00000123349	MSH2	YML094W	GIM5
MAP3K1/CDC5	ENSG00000123374	MAP3K1	YMR001C	CDC5
DHPS/PRC1	ENSG00000123384	DHPS	YMR297W	PRC1
HOOK2/ATP11	ENSG00000123472	HOOK2	YNL315C	ATP11
ARCN1/LGE1	ENSG00000123562	ARCN1	YPL055C	LGE1
PSMD5/YPT7	ENSG00000123595	PSMD5	YML001W	YPT7
PTGS1/RRP45	ENSG00000123737	PTGS1	YDR280W	RRP45
NUP188/PFK26	ENSG00000123836	NUP188	YIL107C	PFK26
CRAT/SPC29	ENSG00000123933	CRAT	YPL124W	SPC29
SH2D3C/CKS1	ENSG00000123975	SH2D3C	YBR135W	CKS1
NANS/LAP4	ENSG00000123992	NANS	YKL103C	LAP4
DFNB31/SPR6	ENSG00000123999	DFNB31	YER115C	SPR6
CWF19L1/DIP5	ENSG00000124067	CWF19L1	YPL265W	DIP5
SEMA4G/YKL091C	ENSG00000124120	SEMA4G	YKL091C	YKL091C
BTAF1/GPI16	ENSG00000124155	BTAF1	YHR188C	GPI16
IKZF5/YSC84	ENSG00000124181	IKZF5	YHR016C	YSC84
BLNK/PUB1	ENSG00000124193	BLNK	YNL016W	PUB1
SORBS1/CSE1	ENSG00000124207	SORBS1	YGL238W	CSE1
BAMBI/TEM1	ENSG00000124209	BAMBI	YML064C	TEM1
IL11/MDM34	ENSG00000124214	IL11	YGL219C	MDM34
MYO3A/TLG2	ENSG00000124222	MYO3A	YOL018C	TLG2
WAC/DRS1	ENSG00000124228	WAC	YLL008W	DRS1
CREM/YFR006W	ENSG00000124299	CREM	YFR006W	YFR006W
NUBP2/SNC2	ENSG00000124333	NUBP2	YOR327C	SNC2
HIVEP1/RFU1	ENSG00000124356	HIVEP1	YLR073C	RFU1
TREM2/TOS1	ENSG00000124357	TREM2	YBR162C	TOS1
CRISP3/SAD1	ENSG00000124422	CRISP3	YFR005C	SAD1
FKBP5/UBP8	ENSG00000124486	FKBP5	YMR223W	UBP8
SRPK1/SAM37	ENSG00000124491	SRPK1	YMR060C	SAM37
BRPF3/YHC1	ENSG00000124562	BRPF3	YLR298C	YHC1
MRPS18A/EMI1	ENSG00000124570	MRPS18A	YDR512C	EMI1
ENSG00000096087/MSN5	ENSG00000124571	ENSG00000096087	YDR335W	MSN5
EFHC1/BPT1	ENSG00000124574	EFHC1	YLL015W	BPT1
NCR2/OST6	ENSG00000124641	NCR2	YML019W	OST6
HSP90AB1/YGR266W	ENSG00000124702	HSP90AB1	YGR266W	YGR266W
MLN/CRG1	ENSG00000124713	MLN	YHR209W	CRG1
CDC5L/MMR1	ENSG00000124731	CDC5L	YLR190W	MMR1
ITPR3/ROX1	ENSG00000124766	ITPR3	YPR065W	ROX1
ZNF184/SRL2	ENSG00000124782	ZNF184	YLR082C	SRL2
DSP/NUP1	ENSG00000124789	DSP	YOR098C	NUP1
SIRT1/FMP23	ENSG00000124802	SIRT1	YBR047W	FMP23
HNRNPH3/MSA1	ENSG00000124813	HNRNPH3	YOR066W	MSA1
JAK2/HDA3	ENSG00000124831	JAK2	YPR179C	HDA3
IL12RB1/VPS21	ENSG00000124839	IL12RB1	YOR089C	VPS21
ABL1/NSG2	ENSG00000124942	ABL1	YNL156C	NSG2
ACOT7/CDC39	ENSG00000125107	ACOT7	YCR093W	CDC39
SH3GLB1/ECM14	ENSG00000125124	SH3GLB1	YHR132C	ECM14
CDC7/EMP70	ENSG00000125304	CDC7	YLR083C	EMP70
PCSK5/UPF3	ENSG00000125351	PCSK5	YGR072W	UPF3
SCD/CWC24	ENSG00000125352	SCD	YLR323C	CWC24
TMED1/SPR3	ENSG00000125354	TMED1	YGR059W	SPR3
ABLIM1/KIN82	ENSG00000125388	ABLIM1	YCR091W	KIN82
RAB18/SYC1	ENSG00000125414	RAB18	YOR179C	SYC1
NRP1/GGA2	ENSG00000125447	NRP1	YHR108W	GGA2
PRTFDC1/ADY2	ENSG00000125450	PRTFDC1	YCR010C	ADY2
TSPAN15/REB1	ENSG00000125482	TSPAN15	YBR049C	REB1
MAST3/RPA135	ENSG00000125630	MAST3	YPR010C	RPA135
MZF1/YKL047W	ENSG00000125651	MZF1	YKL047W	YKL047W
MYO9B/THO2	ENSG00000125676	MYO9B	YNL139C	THO2
PSMD8/NSE5	ENSG00000125686	PSMD8	YML023C	NSE5
SETD1A/IST1	ENSG00000125726	SETD1A	YNL265C	IST1
MAGEB2/PMT4	ENSG00000125734	MAGEB2	YJR143C	PMT4
EFNA2/SMD2	ENSG00000125743	EFNA2	YLR275W	SMD2
CIRBP/RTN2	ENSG00000125744	CIRBP	YDL204W	RTN2
ATP5D/SQT1	ENSG00000125746	ATP5D	YIR012W	SQT1
IGFALS/RPL18A	ENSG00000125753	IGFALS	YOL120C	RPL18A
HNRNPM/PTA1	ENSG00000125755	HNRNPM	YAL043C	PTA1
MARCH2/PDC2	ENSG00000125817	MARCH2	YDR081C	PDC2
NDUFB7/YCR076C	ENSG00000125818	NDUFB7	YCR076C	YCR076C
TECR/VPS36	ENSG00000125826	TECR	YLR417W	VPS36
TIMM13/SMB1	ENSG00000125835	TIMM13	YER029C	SMB1
CDC34/SGD1	ENSG00000125844	CDC34	YLR336C	SGD1
MTAP/YDR222W	ENSG00000125845	MTAP	YDR222W	YDR222W
POLR2E/PEX15	ENSG00000125863	POLR2E	YOL044W	PEX15
POLRMT/COF1	ENSG00000125868	POLRMT	YLL050C	COF1
HCN2/MUD1	ENSG00000125870	HCN2	YBR119W	MUD1
GADD45B/NAB6	ENSG00000125944	GADD45B	YML117W	NAB6
MADCAM1/INO2	ENSG00000125952	MADCAM1	YDR123C	INO2
MKNK2/RAM1	ENSG00000125954	MKNK2	YDL090C	RAM1
ENSG00000099882/SUI3	ENSG00000125977	ENSG00000099882	YPL237W	SUI3
ARVCF/ERV41	ENSG00000125991	ARVCF	YML067C	ERV41
RANBP1/COY1	ENSG00000126001	RANBP1	YKL179C	COY1
KLHL22/SUT1	ENSG00000126012	KLHL22	YGL162W	SUT1
MED15/PRE7	ENSG00000126067	MED15	YBL041W	PRE7
SERPIND1/THP1	ENSG00000126226	SERPIND1	YOL072W	THP1
SNAP29/UBA2	ENSG00000126261	SNAP29	YDR390C	UBA2
CRKL/DOT5	ENSG00000126432	CRKL	YIL010W	DOT5
LZTR1/HMT1	ENSG00000126457	LZTR1	YBR034C	HMT1
MMP11/SDO1	ENSG00000126524	MMP11	YLR022C	SDO1
CECR2/VPS30	ENSG00000126581	CECR2	YPL120W	VPS30
SMARCB1/ECM22	ENSG00000126746	SMARCB1	YLR228C	ECM22
P2RX6/BUD27	ENSG00000126756	P2RX6	YFL023W	BUD27
DERL3/TIM22	ENSG00000126768	DERL3	YDL217C	TIM22
ENSG00000099964/KAR9	ENSG00000126773	ENSG00000099964	YPL269W	KAR9
BCL2L13/SPO21	ENSG00000126777	BCL2L13	YOL091W	SPO21
ENSG00000099972/YDL206W	ENSG00000126787	ENSG00000099972	YDL206W	YDL206W
DDT/SSE1	ENSG00000126803	DDT	YPL106C	SSE1
OSM/URB2	ENSG00000126838	OSM	YJR041C	URB2
CABIN1/GEM1	ENSG00000126858	CABIN1	YAL048C	GEM1
TBC1D10A/PBS2	ENSG00000126934	TBC1D10A	YJL128C	PBS2
SUSD2/TIM8	ENSG00000126953	SUSD2	YJR135W-A	TIM8
SF3A1/SNT309	ENSG00000126970	SF3A1	YPR101W	SNT309
SEC14L2/CNE1	ENSG00000127022	SEC14L2	YAL058W	CNE1
ENSG00000100010/YLR036C	ENSG00000127124	ENSG00000100010	YLR036C	YLR036C
PPIL2/VIP1	ENSG00000127241	PPIL2	YLR410W	VIP1
SNRPD3/YAF9	ENSG00000127337	SNRPD3	YNL107W	YAF9
PES1/PNS1	ENSG00000127412	PES1	YOR161C	PNS1
MAPK1/SVF1	ENSG00000127415	MAPK1	YDR346C	SVF1
GGT1/EMC1	ENSG00000127463	GGT1	YCL045C	EMC1
PPM1F/SIN3	ENSG00000127511	PPM1F	YOL004W	SIN3
TOP3B/SLY41	ENSG00000127526	TOP3B	YOR307C	SLY41
DGCR14/NUP82	ENSG00000127527	DGCR14	YJL061W	NUP82
CRYBB2P1/ERV1	ENSG00000127554	CRYBB2P1	YGR029W	ERV1
MFNG/RTC1	ENSG00000127580	MFNG	YOL138C	RTC1
CARD10/CTF18	ENSG00000127586	CARD10	YMR078C	CTF18
SLC25A1/UMP1	ENSG00000127603	SLC25A1	YBR173C	UMP1
ADRBK2/RSC4	ENSG00000127616	ADRBK2	YKR008W	RSC4
LGALS2/GIS1	ENSG00000127663	LGALS2	YDR096W	GIS1
GGA1/TUB1	ENSG00000127824	GGA1	YML085C	TUB1
HIRA/SCW11	ENSG00000127831	HIRA	YGL028C	SCW11
SH3BP1/UTP8	ENSG00000127914	SH3BP1	YGR128C	UTP8
LGALS1/EIS1	ENSG00000127946	LGALS1	YMR031C	EIS1
HPS4/OCA1	ENSG00000127947	HPS4	YNL099C	OCA1
ENSG00000100101/DUS3	ENSG00000128016	ENSG00000100101	YLR401C	DUS3
PATZ1/ADE1	ENSG00000128050	PATZ1	YAR015W	ADE1
TRIOBP/PKC1	ENSG00000128052	TRIOBP	YBL105C	PKC1
TFIP11/ADE4	ENSG00000128059	TFIP11	YMR300C	ADE4
GCAT/HXT7	ENSG00000128285	GCAT	YDR342C	HXT7
ENSG00000100118/TUM1	ENSG00000128309	ENSG00000100118	YOR251C	TUM1
CRYBB1/SME1	ENSG00000128534	CRYBB1	YOR159C	SME1
EIF3L/JJJ1	ENSG00000128590	EIF3L	YNL227C	JJJ1
NHP2L1/YSP1	ENSG00000128595	NHP2L1	YHR155W	YSP1
MICALL1/TGL2	ENSG00000128604	MICALL1	YDR058C	TGL2
ENSG00000100141/MRPS12	ENSG00000128626	ENSG00000100141	YNR036C	MRPS12
POLR2F/YHR219W	ENSG00000128641	POLR2F	YHR219W	YHR219W
SOX10/HAT1	ENSG00000128708	SOX10	YPL001W	HAT1
CCDC134/ADD66	ENSG00000128789	CCDC134	YKL206C	ADD66
PICK1/INO80	ENSG00000128908	PICK1	YGL150C	INO80
TTC28/DAL82	ENSG00000128944	TTC28	YNL314W	DAL82
SLC16A8/DUT1	ENSG00000128951	SLC16A8	YBR252W	DUT1
CENPM/YER163C	ENSG00000128965	CENPM	YER163C	YER163C
SEPT3/LCP5	ENSG00000129071	SEPT3	YER127W	LCP5
SLC5A1/SEC26	ENSG00000129083	SLC5A1	YDR238C	SEC26
TPTEP1/PRE5	ENSG00000129084	TPTEP1	YMR314W	PRE5
DDX17/ECM38	ENSG00000129103	DDX17	YLR299W	ECM38
DMC1/DCD1	ENSG00000129187	DMC1	YHR144C	DCD1
TCF20/SPO14	ENSG00000129219	TCF20	YKR031C	SPO14
CBY1/DIA2	ENSG00000129221	CBY1	YOR080W	DIA2
TOMM22/TRX3	ENSG00000129235	TOMM22	YCR083W	TRX3
RTDR1/MRM1	ENSG00000129282	RTDR1	YOR201C	MRM1
XBP1/BUR2	ENSG00000129315	XBP1	YLR226W	BUR2
FBXO7/APM2	ENSG00000129354	FBXO7	YHL019C	APM2
GTPBP1/SNU71	ENSG00000129422	GTPBP1	YGR013W	SNU71
POLDIP3/YNL122C	ENSG00000129451	POLDIP3	YNL122C	YNL122C
TIMP3/GNP1	ENSG00000129473	TIMP3	YDR508C	GNP1
PPP6R2/SEC6	ENSG00000129484	PPP6R2	YIL068C	SEC6
SBF1/TMT1	ENSG00000129515	SBF1	YER175C	TMT1
SUN2/RPS26A	ENSG00000129518	SUN2	YGL189C	RPS26A
CYB5R3/YGL159W	ENSG00000129521	CYB5R3	YGL159W	YGL159W
DNAL4/WSC3	ENSG00000129538	DNAL4	YOL105C	WSC3
ENSG00000100262/RUB1	ENSG00000129559	ENSG00000100262	YDR139C	RUB1
PACSIN2/OST2	ENSG00000129562	PACSIN2	YOR103C	OST2
AP1B1/HCM1	ENSG00000129654	AP1B1	YCR065W	HCM1
HMGXB4/NBP2	ENSG00000129675	HMGXB4	YDR162C	NBP2
TOM1/YPR196W	ENSG00000129682	TOM1	YPR196W	YPR196W
NEFH/BRE2	ENSG00000129691	NEFH	YLR015W	BRE2
BIK/RPS4B	ENSG00000129824	BIK	YHR203C	RPS4B
HMOX1/THI20	ENSG00000129946	HMOX1	YOL055C	THI20
THOC5/DPP1	ENSG00000129951	THOC5	YDR284C	DPP1
MCM5/TCB1	ENSG00000129990	MCM5	YOR086C	TCB1
ARSA/HPA3	ENSG00000130066	ARSA	YEL066W	HPA3
TSPO/NOG2	ENSG00000130119	TSPO	YNR053C	NOG2
RASD2/NTE1	ENSG00000130147	RASD2	YML059C	NTE1
CBX7/ORT1	ENSG00000130158	CBX7	YOR130C	ORT1
PDGFB/YNR065C	ENSG00000130164	PDGFB	YNR065C	YNR065C
ACR/ELF1	ENSG00000130165	ACR	YKL160W	ELF1
RPL3/GTB1	ENSG00000130175	RPL3	YDR221W	GTB1
ZMAT5/CDC16	ENSG00000130177	ZMAT5	YKL022C	CDC16
RBFOX2/STE13	ENSG00000130226	RBFOX2	YOR219C	STE13
TAB1/YMR185W	ENSG00000130227	TAB1	YMR185W	YMR185W
ASCC2/THO1	ENSG00000130254	ASCC2	YER063W	THO1
MTMR3/YDR115W	ENSG00000130312	MTMR3	YDR115W	YDR115W
SMCR7L/SOL2	ENSG00000130313	SMCR7L	YCR073W-A	SOL2
APOL1/LSM7	ENSG00000130332	APOL1	YNL147W	LSM7
MYH9/YIM1	ENSG00000130347	MYH9	YMR152W	YIM1
SAMM50/YGL185C	ENSG00000130414	SAMM50	YGL185C	YGL185C
GRAP2/ARC40	ENSG00000130429	GRAP2	YBR234C	ARC40
EIF3D/LSM4	ENSG00000130520	EIF3D	YER112W	LSM4
TNRC6B/RUP1	ENSG00000130560	TNRC6B	YOR138C	RUP1
ENSG00000100357/YBR090C	ENSG00000130589	ENSG00000100357	YBR090C	YBR090C
SGSM3/YDL086W	ENSG00000130635	SGSM3	YDL086W	YDL086W
IFT27/CLB3	ENSG00000130638	IFT27	YDL155W	CLB3
KIAA0930/SPC97	ENSG00000130640	KIAA0930	YHR172W	SPC97
NCF4/ADH6	ENSG00000130684	NCF4	YMR318C	ADH6
CSF2RB/RPN13	ENSG00000130706	CSF2RB	YLR421C	RPN13
SLC25A17/ARG1	ENSG00000130707	SLC25A17	YOL058W	ARG1
UPK3A/RRP4	ENSG00000130713	UPK3A	YHR069C	RRP4
KCTD17/UBC12	ENSG00000130725	KCTD17	YLR306W	UBC12
ST13/FRS1	ENSG00000130764	ST13	YLR060W	FRS1
IL2RB/INH1	ENSG00000130770	IL2RB	YDL181W	INH1
RBX1/BIK1	ENSG00000130779	RBX1	YCL029C	BIK1
EP300/SLA2	ENSG00000130787	EP300	YNL243W	SLA2
L3MBTL2/RPF1	ENSG00000130810	L3MBTL2	YHR088W	RPF1
RANGAP1/TIF35	ENSG00000130811	RANGAP1	YDR429C	TIF35
ZC3H7B/YML053C	ENSG00000130816	ZC3H7B	YML053C	YML053C
PHF5A/TRM9	ENSG00000130829	PHF5A	YML014W	TRM9
ACO2/YIL055C	ENSG00000130830	ACO2	YIL055C	YIL055C
POLR3H/UFD2	ENSG00000130939	POLR3H	YDL190C	UFD2
PMM1/MET12	ENSG00000130956	PMM1	YPL023C	MET12
BRD1/UBA1	ENSG00000130985	BRD1	YKL210W	UBA1
MLC1/CPR8	ENSG00000131013	MLC1	YNR028W	CPR8
HDAC10/MKK1	ENSG00000131023	HDAC10	YOR231W	MKK1
FKBP3/AAR2	ENSG00000131043	FKBP3	YBL074C	AAR2
CTSG/ACS1	ENSG00000131069	CTSG	YAL054C	ACS1
GZMB/TIM13	ENSG00000131142	GZMB	YGR181W	TIM13
RBM23/COX5A	ENSG00000131143	RBM23	YNL052W	COX5A
PRMT5/KES1	ENSG00000131149	PRMT5	YPL145C	KES1
AP4S1/PSF2	ENSG00000131153	AP4S1	YJL072C	PSF2
POLE2/AIM13	ENSG00000131165	POLE2	YFR011C	AIM13
SOS2/BNA2	ENSG00000131203	SOS2	YJR078W	BNA2
CDKL1/BIT2	ENSG00000131233	CDKL1	YBR270C	BIT2
NIN/ATM1	ENSG00000131269	NIN	YMR301C	ATM1
PYGL/MCM22	ENSG00000131323	PYGL	YJR135C	MCM22
TRIM9/IDP1	ENSG00000131370	TRIM9	YDL066W	IDP1
PSMC6/GYP6	ENSG00000131374	PSMC6	YJL044C	GYP6
CDKN3/RIM13	ENSG00000131375	CDKN3	YMR154C	RIM13
ATP6V1D/DOG1	ENSG00000131462	ATP6V1D	YHR044C	DOG1
PIGH/GRC3	ENSG00000131467	PIGH	YLL035W	GRC3
PSMA3/RPL27B	ENSG00000131469	PSMA3	YDR471W	RPL27B
VTI1B/MSC1	ENSG00000131470	VTI1B	YML128C	MSC1
TIMM9/VPS25	ENSG00000131475	TIMM9	YJR102C	VPS25
GSTZ1/MRPL51	ENSG00000131495	GSTZ1	YPR100W	MRPL51
AHSA1/YEL020C	ENSG00000131503	AHSA1	YEL020C	YEL020C
DAAM1/BNI1	ENSG00000131504	DAAM1	YNL271C	BNI1
SPTLC2/BSD2	ENSG00000131507	SPTLC2	YBR290W	BSD2
RIN3/UBC5	ENSG00000131508	RIN3	YDR059C	UBC5
SNW1/SEC8	ENSG00000131558	SNW1	YPR055W	SEC8
CHGA/ADY3	ENSG00000131626	CHGA	YDL239C	ADY3
ITPK1/MRS4	ENSG00000131653	ITPK1	YKR052C	MRS4
PPM1A/ACO2	ENSG00000131730	PPM1A	YJL200C	ACO2
SIX4/TOP2	ENSG00000131747	SIX4	YNL088W	TOP2
ASB2/YBP2	ENSG00000131759	ASB2	YGL060W	YBP2
ERH/YPS7	ENSG00000131773	ERH	YDR349C	YPS7
HIF1A/GAL83	ENSG00000131791	HIF1A	YER027C	GAL83
SRSF5/LHP1	ENSG00000131795	SRSF5	YDL051W	LHP1
EIF5/PDA1	ENSG00000131828	EIF5	YER178W	PDA1
SERPINA4/FOL2	ENSG00000131979	SERPINA4	YGR267C	FOL2
SLC8A3/JJJ3	ENSG00000132002	SLC8A3	YJR097W	JJJ3
DICER1/HMI1	ENSG00000132017	DICER1	YOL095C	HMI1
MTHFD1/SDS24	ENSG00000132024	MTHFD1	YBR214W	SDS24
TCL1A/ACC1	ENSG00000132142	TCL1A	YNR016C	ACC1
ZC3H14/YLR419W	ENSG00000132153	ZC3H14	YLR419W	YLR419W
TELO2/STE20	ENSG00000132155	TELO2	YHL007C	STE20
BDKRB1/ERG27	ENSG00000132196	BDKRB1	YLR100W	ERG27
GSKIP/PEP5	ENSG00000132256	GSKIP	YMR231W	PEP5
VRK1/PIN2	ENSG00000132274	VRK1	YOR104W	PIN2
PSMC1/BUD32	ENSG00000132275	PSMC1	YGR262C	BUD32
RPS6KA5/TNA1	ENSG00000132326	RPS6KA5	YGR260W	TNA1
PSMB5/PTP2	ENSG00000132334	PSMB5	YOR208W	PTP2
YY1/GSP1	ENSG00000132341	YY1	YLR293C	GSP1
ACIN1/CLU1	ENSG00000132361	ACIN1	YMR012W	CLU1
CCNB1IP1/INP54	ENSG00000132376	CCNB1IP1	YOL065C	INP54
TRIP11/RFA1	ENSG00000132383	TRIP11	YAR007C	RFA1
APEX1/YCR043C	ENSG00000132424	APEX1	YCR043C	YCR043C
ENSG00000100829/RPL26B	ENSG00000132463	ENSG00000100829	YGR034W	RPL26B
PABPN1/MEH1	ENSG00000132470	PABPN1	YKR007W	MEH1
EFS/HHT1	ENSG00000132475	EFS	YBR010W	HHT1
ARHGAP5/AST2	ENSG00000132535	ARHGAP5	YER101C	AST2
CINP/MMF1	ENSG00000132541	CINP	YIL051C	MMF1
SRP54/SWM1	ENSG00000132604	SRP54	YDR260C	SWM1
CPNE6/VPS4	ENSG00000132612	CPNE6	YPR173C	VPS4
CHD8/SPO20	ENSG00000132639	CHD8	YMR017W	SPO20
PSMA6/POL30	ENSG00000132646	PSMA6	YBR088C	POL30
NFKBIA/RPC34	ENSG00000132664	NFKBIA	YNR003C	RPC34
EMC9/RSM23	ENSG00000132676	EMC9	YGL129C	RSM23
PSME2/PRP5	ENSG00000132680	PSME2	YBR237W	PRP5
BRMS1L/MMS4	ENSG00000132688	BRMS1L	YBR098W	MMS4
ENSG00000100931/SUN4	ENSG00000132692	ENSG00000100931	YNL066W	SUN4
SEC23A/CRC1	ENSG00000132703	SEC23A	YOR100C	CRC1
PNN/HCS1	ENSG00000132740	PNN	YKL017C	HCS1
RABGGTA/DPH1	ENSG00000132768	RABGGTA	YIL103W	DPH1
NFATC4/CHS5	ENSG00000132780	NFATC4	YLR330W	CHS5
PLTP/YKL133C	ENSG00000132792	PLTP	YKL133C	YKL133C
PCIF1/GAC1	ENSG00000132825	PCIF1	YOR178C	GAC1
GSS/APL6	ENSG00000132842	GSS	YGR261C	APL6
MMP9/PHM6	ENSG00000132912	MMP9	YDR281C	PHM6
TRPC4AP/SSN3	ENSG00000132964	TRPC4AP	YPL042C	SSN3
PYGB/SLK19	ENSG00000133020	PYGB	YOR195W	SLK19
PROCR/MYO5	ENSG00000133026	PROCR	YMR109W	MYO5
GINS1/TEL1	ENSG00000133056	GINS1	YBL088C	TEL1
NINL/YHR113W	ENSG00000133059	NINL	YHR113W	YHR113W
CD40/POP3	ENSG00000133069	CD40	YNL282W	POP3
UQCC/CLB5	ENSG00000133101	UQCC	YPR120C	CLB5
ZMYND8/TMA19	ENSG00000133112	ZMYND8	YKL056C	TMA19
SGK2/RFC5	ENSG00000133119	SGK2	YBR087W	RFC5
IFT52/LPX1	ENSG00000133121	IFT52	YOR084W	LPX1
MYBL2/FRK1	ENSG00000133216	MYBL2	YPL141C	FRK1
HNF4A/FES1	ENSG00000133265	HNF4A	YBR101C	FES1
SLA2/DUG1	ENSG00000133313	SLA2	YFR044C	DUG1
C20orf24/NSA1	ENSG00000133316	C20orf24	YGL111W	NSA1
NFATC2/TVP15	ENSG00000133318	NFATC2	YDR100W	TVP15
STK4/NUT2	ENSG00000133398	STK4	YPR168W	NUT2
PFDN4/BST1	ENSG00000133424	PFDN4	YFL025C	BST1
DOK5/LEE1	ENSG00000133606	DOK5	YPL054W	LEE1
CSTF1/ARP3	ENSG00000133627	CSTF1	YJR065C	ARP3
BMP7/RAS2	ENSG00000133703	BMP7	YNL098C	RAS2
RAE1/SXM1	ENSG00000133704	RAE1	YDR395W	SXM1
TPD52L2/CDC60	ENSG00000133706	TPD52L2	YPL160W	CDC60
DNAJC5/INM1	ENSG00000133731	DNAJC5	YHR046C	INM1
NELFCD/RAS1	ENSG00000133818	NELFCD	YOR101W	RAS1
PRPF6/YMR226C	ENSG00000133835	PRPF6	YMR226C	YMR226C
TUBB1/DNF3	ENSG00000133858	TUBB1	YMR162C	DNF3
PSMA7/ERG28	ENSG00000133935	PSMA7	YER044C	ERG28
NTSR1/COX16	ENSG00000133983	NTSR1	YJL003W	COX16
MRGBP/MED6	ENSG00000133997	MRGBP	YHR058C	MED6
DIDO1/SUI2	ENSG00000134001	DIDO1	YJR007W	SUI2
GID8/ELP3	ENSG00000134014	GID8	YPL086C	ELP3
BIRC7/CLB1	ENSG00000134057	BIRC7	YGR108W	CLB1
ARFGAP1/SSK22	ENSG00000134072	ARFGAP1	YCR073C	SSK22
AVP/MNL1	ENSG00000134109	AVP	YHR204W	MNL1
COL20A1/AAD6	ENSG00000134152	COL20A1	YFL056C	AAD6
CHRNA4/OCA2	ENSG00000134242	CHRNA4	YNL056W	OCA2
EEF1A2/VTH2	ENSG00000134243	EEF1A2	YJL222W	VTH2
PTK6/RIB4	ENSG00000134262	PTK6	YOL143C	RIB4
GMEB2/ARF2	ENSG00000134287	GMEB2	YDL137W	ARF2
C20orf27/AVT2	ENSG00000134294	C20orf27	YEL064C	AVT2
SPEF1/SRS2	ENSG00000134313	SPEF1	YJL092W	SRS2
CDC25B/YGR130C	ENSG00000134318	CDC25B	YGR130C	YGR130C
ARFRP1/PRM7	ENSG00000134352	ARFRP1	YDL039C	PRM7
NDUFAF5/TIM17	ENSG00000134375	NDUFAF5	YJL143W	TIM17
TRIB3/DED81	ENSG00000134440	TRIB3	YHR019C	DED81
RASSF2/NSR1	ENSG00000134453	RASSF2	YGR159C	NSR1
CSNK2A1/YKL105C	ENSG00000134470	CSNK2A1	YKL105C	YKL105C
ANGPT4/CCL1	ENSG00000134480	ANGPT4	YPR025C	CCL1
HM13/TAT1	ENSG00000134489	HM13	YBR069C	TAT1
SNPH/PGA1	ENSG00000134516	SNPH	YNL158W	PGA1
MYLK2/YNR040W	ENSG00000134571	MYLK2	YNR040W	YNR040W
SIRPB1/SAR1	ENSG00000134594	SIRPB1	YPL218W	SAR1
SEC23B/CIN1	ENSG00000134627	SEC23B	YOR349W	CIN1
FERMT1/NOG1	ENSG00000134697	FERMT1	YPL093W	NOG1
HAO1/PRP38	ENSG00000134748	HAO1	YGR075C	PRP38
PDYN/AIM44	ENSG00000134757	PDYN	YPL158C	AIM44
PLCB4/SIP5	ENSG00000134758	PLCB4	YMR140W	SIP5
MYL9/YOR192C-C	ENSG00000134812	MYL9	YOR192C-C	YOR192C-C
HCK/DHR2	ENSG00000134815	HCK	YKL078W	DHR2
CRNKL1/GDT1	ENSG00000134851	CRNKL1	YBR187W	GDT1
POFUT1/YOL073C	ENSG00000134882	POFUT1	YOL073C	YOL073C
SAMHD1/RAD27	ENSG00000134899	SAMHD1	YKL113C	RAD27
PAK7/STT3	ENSG00000134910	PAK7	YGL022W	STT3
KIF3B/ATF1	ENSG00000134954	KIF3B	YOR377W	ATF1
NOP56/FMN1	ENSG00000135002	NOP56	YDR236C	FMN1
IDH3B/PDH1	ENSG00000135046	IDH3B	YPR002W	PDH1
MAPRE1/SNF3	ENSG00000135047	MAPRE1	YDL194W	SNF3
JAG1/URE2	ENSG00000135049	JAG1	YNL229C	URE2
CDK5RAP1/SER1	ENSG00000135069	CDK5RAP1	YOR184W	SER1
SNTA1/RGI2	ENSG00000135090	SNTA1	YIL057C	RGI2
OXT/TIP20	ENSG00000135249	OXT	YGL145W	TIP20
TTI1/MTO1	ENSG00000135297	TTI1	YGL236C	MTO1
E2F1/SPO75	ENSG00000135312	E2F1	YLL005C	SPO75
RPRD1B/IRE1	ENSG00000135341	RPRD1B	YHR079C	IRE1
PXMP4/PEX22	ENSG00000135363	PXMP4	YAL055W	PEX22
CHMP4B/PHO23	ENSG00000135365	CHMP4B	YNL097C	PHO23
BPI/KRE33	ENSG00000135372	BPI	YNL132W	KRE33
CST3/APN1	ENSG00000135374	CST3	YKL114C	APN1
ASIP/HLJ1	ENSG00000135392	ASIP	YMR161W	HLJ1
CST4/DGA1	ENSG00000135407	CST4	YOR245C	DGA1
ACTR5/YOR246C	ENSG00000135437	ACTR5	YOR246C	YOR246C
WFDC2/YNL305C	ENSG00000135472	WFDC2	YNL305C	YNL305C
AHCY/PAN2	ENSG00000135473	AHCY	YGL094C	PAN2
DHX35/NOP4	ENSG00000135486	DHX35	YPL043W	NOP4
DNTTIP1/SUL1	ENSG00000135502	DNTTIP1	YBR294W	SUL1
MAP1LC3A/YOS9	ENSG00000135506	MAP1LC3A	YDR057W	YOS9
SYNDIG1/YFL054C	ENSG00000135517	SYNDIG1	YFL054C	YFL054C
PIGU/DGR2	ENSG00000135541	PIGU	YKL121W	DGR2
TNNC2/MIM1	ENSG00000135596	TNNC2	YOL026C	MIM1
APMAP/CCT2	ENSG00000135624	APMAP	YIL142W	CCT2
ZNF516/UBP12	ENSG00000135655	ZNF516	YJL197W	UBP12
USP14/YGR283C	ENSG00000135679	USP14	YGR283C	YGR283C
VAPA/YDR042C	ENSG00000135720	VAPA	YDR042C	YDR042C
MYOM1/YBL059W	ENSG00000135740	MYOM1	YBL059W	YBL059W
MYL12A/HPM1	ENSG00000135744	MYL12A	YIL110W	HPM1
CEP76/LST4	ENSG00000135763	CEP76	YKL176C	LST4
CEP192/PBY1	ENSG00000135766	CEP192	YBR094W	PBY1
RNMT/RFC4	ENSG00000135778	RNMT	YOL094C	RFC4
SMAD7/SPT8	ENSG00000135801	SMAD7	YLR055C	SPT8
LAMA1/VAM7	ENSG00000135823	LAMA1	YGL212W	VAM7
RNF125/MAK32	ENSG00000135828	RNF125	YCR019W	MAK32
ANKRD12/PRP16	ENSG00000135829	ANKRD12	YKR086W	PRP16
NOL4/GPI2	ENSG00000135845	NOL4	YPL076W	GPI2
POLI/ADP1	ENSG00000135862	POLI	YCR011C	ADP1
MIB1/MRPL3	ENSG00000135900	MIB1	YMR024W	MRPL3
RBBP8/YML083C	ENSG00000135903	RBBP8	YML083C	YML083C
RIOK3/CAJ1	ENSG00000135924	RIOK3	YER048C	CAJ1
CSTF2/PKR1	ENSG00000135930	CSTF2	YMR123W	PKR1
PSMD10/HYM1	ENSG00000135932	PSMD10	YKL189W	HYM1
ATG4A/COX4	ENSG00000135940	ATG4A	YGL187C	COX4
TBL1X/OM45	ENSG00000135951	TBL1X	YIL136W	OM45
GPR143/VPS3	ENSG00000135966	GPR143	YDR495C	VPS3
PGRMC1/ISU2	ENSG00000136003	PGRMC1	YOR226C	ISU2
POLA1/BCK1	ENSG00000136021	POLA1	YJL095W	BCK1
MID1/YGR117C	ENSG00000136040	MID1	YGR117C	YGR117C
NKAP/PWP1	ENSG00000136045	NKAP	YLR196W	PWP1
NXT2/PLB2	ENSG00000136068	NXT2	YMR006C	PLB2
GUCY2F/RRN7	ENSG00000136098	GUCY2F	YJL025W	RRN7
ENSG00000101898/GYL1	ENSG00000136111	ENSG00000101898	YMR192W	GYL1
ALG13/QDR3	ENSG00000136141	ALG13	YBR043C	QDR3
PRPS2/YNL134C	ENSG00000136143	PRPS2	YNL134C	YNL134C
TLR8/YIL001W	ENSG00000136144	TLR8	YIL001W	YIL001W
AMMECR1/CDC42	ENSG00000136238	AMMECR1	YLR229C	CDC42
CHRDL1/SWF1	ENSG00000136247	CHRDL1	YDR126W	SWF1
WDR13/SRP68	ENSG00000136261	WDR13	YPL243W	SRP68
SUV39H1/DOP1	ENSG00000136270	SUV39H1	YDR141C	DOP1
GLRA2/DBP9	ENSG00000136271	GLRA2	YLR276C	DBP9
XIAP/YNL019C	ENSG00000136371	XIAP	YNL019C	YNL019C
STAG2/YPL216W	ENSG00000136436	STAG2	YPL216W	YPL216W
MCF2/NMT1	ENSG00000136448	MCF2	YLR195C	NMT1
F9/HTD2	ENSG00000136449	F9	YHR067W	HTD2
ABCD1/HRB1	ENSG00000136450	ABCD1	YNL004W	HRB1
CCDC22/YGR021W	ENSG00000136463	CCDC22	YGR021W	YGR021W
CACNA1F/YPL247C	ENSG00000136485	CACNA1F	YPL247C	YPL247C
SYP/SAS3	ENSG00000136504	SYP	YBL052C	SAS3
PLP2/GAP1	ENSG00000136521	PLP2	YKR039W	GAP1
BMX/MRPL4	ENSG00000136522	BMX	YLR439W	MRPL4
PLS3/YGR250C	ENSG00000136527	PLS3	YGR250C	YGR250C
NAA10/EMP47	ENSG00000136560	NAA10	YFL048C	EMP47
RENBP/FMP48	ENSG00000136573	RENBP	YGR052W	FMP48
ELF4/YHR020W	ENSG00000136628	ELF4	YHR020W	YHR020W
SMARCA1/SIN4	ENSG00000136631	SMARCA1	YNL236W	SIN4
MTMR8/SNX3	ENSG00000136643	MTMR8	YOR357C	SNX3
ASB9/YLR194C	ENSG00000136715	ASB9	YLR194C	YLR194C
ENSG00000102050/YPR174C	ENSG00000136717	ENSG00000102050	YPR174C	YPR174C
RBBP7/IMP4	ENSG00000136718	RBBP7	YNL075W	IMP4
PPP1R2P9/KRE5	ENSG00000136731	PPP1R2P9	YOR336W	KRE5
KCND1/HSE1	ENSG00000136738	KCND1	YHL002W	HSE1
OPN1LW/NFS1	ENSG00000136750	OPN1LW	YCL017C	NFS1
FMR1/YME1	ENSG00000136758	FMR1	YPR024W	YME1
PIM2/SIS1	ENSG00000136770	PIM2	YNL007C	SIS1
SLC35A2/HRK1	ENSG00000136807	SLC35A2	YOR267C	HRK1
PQBP1/TRX2	ENSG00000136810	PQBP1	YGR209C	TRX2
PCSK1N/ECM29	ENSG00000136813	PCSK1N	YHL030W	ECM29
EMD/SMC2	ENSG00000136824	EMD	YFR031C	SMC2
TAZ/JSN1	ENSG00000136827	TAZ	YJR091C	JSN1
PGK1/TCM62	ENSG00000136828	PGK1	YBR044C	TCM62
GATA1/BUD2	ENSG00000136848	GATA1	YKL092C	BUD2
MAGT1/VPS45	ENSG00000136854	MAGT1	YGL095C	VPS45
SMS/YPL260W	ENSG00000136861	SMS	YPL260W	YPL260W
PHEX/GAS3	ENSG00000136869	PHEX	YMR215W	GAS3
UBL4A/PRP4	ENSG00000136875	UBL4A	YPR178W	PRP4
EEA1/VMA10	ENSG00000136888	EEA1	YHR039C-A	VMA10
RP2/IPI1	ENSG00000136891	RP2	YHR085W	IPI1
PHF16/SUR4	ENSG00000136928	PHF16	YLR372W	SUR4
CDK16/PUP1	ENSG00000136930	CDK16	YOR157C	PUP1
USP11/KEL3	ENSG00000136933	USP11	YPL263C	KEL3
PCYT1B/RKM2	ENSG00000136937	PCYT1B	YDR198C	RKM2
HTATSF1/RPL35B	ENSG00000136942	HTATSF1	YDL136W	RPL35B
VGLL1/DCC1	ENSG00000136982	VGLL1	YCL016C	DCC1
CD40LG/DFM1	ENSG00000136986	CD40LG	YDR411C	DFM1
TIMP1/RPA49	ENSG00000137054	TIMP1	YNL248C	RPA49
FGD1/DOA1	ENSG00000137055	FGD1	YKL213C	DOA1
PIN4/HNT3	ENSG00000137074	PIN4	YOR258W	HNT3
PORCN/ADE5,7	ENSG00000137076	PORCN	YGL234W	ADE5,7
MAGED2/RPS6B	ENSG00000137154	MAGED2	YBR181C	RPS6B
KLF8/CPR1	ENSG00000137168	KLF8	YDR155C	CPR1
SYTL4/STB4	ENSG00000137203	SYTL4	YMR019W	STB4
CENPI/POP8	ENSG00000137265	CENPI	YBL018C	POP8
DRP2/BMS1	ENSG00000137312	DRP2	YPL217C	BMS1
TAF7L/SNF5	ENSG00000137337	TAF7L	YBR289W	SNF5
PBDC1/FLX1	ENSG00000137409	PBDC1	YIL134W	FLX1
ENSG00000102391/YPL229W	ENSG00000137478	ENSG00000102391	YPL229W	YPL229W
ARMCX3/MYO1	ENSG00000137497	ARMCX3	YHR023W	MYO1
HTR2A/FMP32	ENSG00000137500	HTR2A	YFL046W	FMP32
NDFIP2/NUP60	ENSG00000137501	NDFIP2	YAR002W	NUP60
TNFSF13B/YGR015C	ENSG00000137509	TNFSF13B	YGR015C	YGR015C
MLNR/MRPL10	ENSG00000137547	MLNR	YNL284C	MRPL10
CAB39L/TGS1	ENSG00000137574	CAB39L	YPL157W	TGS1
KLF5/PEP1	ENSG00000137642	KLF5	YBL017C	PEP1
STK24/BUD13	ENSG00000137656	STK24	YGL174W	BUD13
ACP5/XYL2	ENSG00000137673	ACP5	YLR070C	XYL2
DNAJC3/TMA20	ENSG00000137699	DNAJC3	YER007C-A	TMA20
UGGT2/CEX1	ENSG00000137713	UGGT2	YOR112W	CEX1
ARHGEF7/YAH1	ENSG00000137714	ARHGEF7	YPL252C	YAH1
FGF9/NMA1	ENSG00000137720	FGF9	YLR328W	NMA1
SGCG/YJL185C	ENSG00000137752	SGCG	YJL185C	YJL185C
PARP4/ODC2	ENSG00000137801	PARP4	YOR222W	ODC2
SUPT20H/UTP30	ENSG00000137802	SUPT20H	YKR060W	UTP30
MRPS31/GCR2	ENSG00000137806	MRPS31	YNL199C	GCR2
KPNA3/RTF1	ENSG00000137815	KPNA3	YGL244W	RTF1
FLT1/SPC98	ENSG00000137822	FLT1	YNL126W	SPC98
RGCC/HHF1	ENSG00000137841	RGCC	YBR009C	HHF1
VWA8/BIO5	ENSG00000137842	VWA8	YNR056C	BIO5
DGKH/WSC4	ENSG00000137845	DGKH	YHL028W	WSC4
KATNAL1/SLD2	ENSG00000137872	KATNAL1	YKL108W	SLD2
INTS6/RLP24	ENSG00000137876	INTS6	YLR009W	RLP24
TSC22D1/JEN1	ENSG00000137878	TSC22D1	YKL217W	JEN1
CLN5/ALT1	ENSG00000137944	CLN5	YLR089C	ALT1
OLFM4/SUA7	ENSG00000137947	OLFM4	YPR086W	SUA7
MSLN/BET2	ENSG00000137955	MSLN	YPR176C	BET2
TRADD/KGD2	ENSG00000137992	TRADD	YDR148C	KGD2
HSF4/IMD2	ENSG00000138029	HSF4	YHR216W	IMD2
CORO1A/RBK1	ENSG00000138030	CORO1A	YCR036W	RBK1
MAPK3/PTC1	ENSG00000138032	MAPK3	YDL006W	PTC1
PHKB/YGR016W	ENSG00000138035	PHKB	YGR016W	YGR016W
NUTF2/DIN7	ENSG00000138036	NUTF2	YDR263C	DIN7
NUP93/PSY2	ENSG00000138041	NUP93	YNL201C	PSY2
CENPT/YPT1	ENSG00000138069	CENPT	YFL038C	YPT1
TSNAXIP1/ARP2	ENSG00000138071	TSNAXIP1	YDL029W	ARP2
NFAT5/MAL12	ENSG00000138079	NFAT5	YGR292W	MAL12
N4BP1/DAS1	ENSG00000138081	N4BP1	YJL149W	DAS1
CBLN1/PET309	ENSG00000138095	CBLN1	YLR067C	PET309
ARL2BP/BIO4	ENSG00000138101	ARL2BP	YNR057C	BIO4
ZNF423/ARP1	ENSG00000138107	ZNF423	YHR129C	ARP1
CCL22/KIP1	ENSG00000138160	CCL22	YBL063W	KIP1
CCL17/SOL4	ENSG00000138161	CCL17	YGR248W	SOL4
CTCF/BSP1	ENSG00000138162	CTCF	YPR171W	BSP1
ACD/MSS1	ENSG00000138175	ACD	YMR023C	MSS1
POLR2C/SPC110	ENSG00000138180	POLR2C	YDR356W	SPC110
PARD6A/HDA2	ENSG00000138182	PARD6A	YDR295C	HDA2
ZNF821/YND1	ENSG00000138185	ZNF821	YER005W	YND1
MMP15/HMLALPHA1	ENSG00000138279	MMP15	YCL066W	HMLALPHA1
USB1/TIM23	ENSG00000138297	USB1	YNR017W	TIM23
CCDC113/RPS24A	ENSG00000138326	CCDC113	YER074W	RPS24A
NME3/DNA2	ENSG00000138346	NME3	YHR164C	DNA2
PSMD7/ADE17	ENSG00000138363	PSMD7	YMR120C	ADE17
VAC14/GDE1	ENSG00000138376	VAC14	YPL110C	GDE1
TANGO6/KTR5	ENSG00000138378	TANGO6	YNL029C	KTR5
COG4/IBA57	ENSG00000138380	COG4	YJR122W	IBA57
PLA2G15/SRO9	ENSG00000138385	PLA2G15	YCL037C	SRO9
[truncated: 1,522 more rows]
