# Supplementary material for: Scope and limitations of yeast as a model organism for studying human tissue-specific pathways
Source: BMC Syst Biol. 2015 Dec 29;9:96. doi: 10.1186/s12918-015-0253-0 (PMC4696342; doi:10.1186/s12918-015-0253-0)
Supplement: Additional file 1 — Network alignments. Compressed (*.zip) file containing individual tissue-specific alignments. (ZIP 5181 Kb) [file 12918_2015_253_MOESM1_ESM.zip › alignments/Blood (Whole)_AlignGraph_edges.tsv]

First_ortholog_pair	Second_ortholog_pair
MAP3K4/VRP1	DPM1/PRK1
ACADL/RSE1	NFYA/SPP382
CHD4/CMD1	SEMA3F/CSM4
RARS/RPL21B	RAD52/GUP1
APLP2/NAB2	CD99/MSH3
ZMYND11/MCK1	FKBP4/ADH7
TAF9/RPL23A	ENSG00000005189/VID30
COL4A3BP/CDC5	MSL3/NUD1
SCMH1/AAD14	CCL18/MMT1
LAMA4/CLC1	SYNRG/LAS17
MYH9/HHT1	CACNA1G/YTA6
PVRL1/SMY1	CACNA1G/YTA6
NME2/MSR1	CCL26/MPD2
GPATCH1/SPT6	IFRD1/SPT2
HOXA13/RTT107	ADIPOR2/SRP1
KDM5A/AZR1	TRAPPC6A/SPT23
SYNJ2/CDC36	PAX7/MLP1
TMEM147/EPL1	FYN/YDR090C
RPS5/GCN3	LYPLA2/FHL1
LZTS1/RPB5	RABGAP1/RPC37
RNF125/SIR4	UBR7/POL1
FCGR2B/NOP15	EHD3/NOP13
DKK3/RVS167	CD6/RRP3
DFNB31/MUD1	CD6/RRP3
SMARCD1/SEC23	MARCO/SEC7
SH3GLB1/TUB1	MARCO/SEC7
TAB1/RFA1	CD74/RIM101
H2AFV/TOS3	HGF/LPP1
ASCC2/YCR043C	NCDN/GIS2
LSR/TFA1	NCDN/GIS2
SLC4A3/MRPL28	NCDN/GIS2
ADPRHL2/RPS31	NCDN/GIS2
NGEF/KIP1	MNAT1/GYP5
UQCC/FAS1	CPS1/PHO4
HMGCS1/YTA7	NR1H3/RPA190
MYOC/ATG1	KPNA6/OSH3
QPRT/KEM1	KPNA6/OSH3
CDH1/CAP2	MIPEP/BUD23
ZNF510/RAD53	ARHGAP31/SEC2
PGR/BDF1	ARHGAP31/SEC2
PVRL1/SMY1	ARHGAP31/SEC2
RBM24/KCC4	ARHGAP31/SEC2
DUSP22/RPN1	TSSC1/SEC18
APBB1IP/YPK2	APBA2/SLN1
ATP13A1/AIM4	MAP2K3/TIF4632
NOP58/BIR1	MYOC/ATG1
APLP2/NAB2	MYOC/ATG1
SNPH/YGR021W	MYOC/ATG1
GATA3/MDG1	MYOC/ATG1
H2AFV/TOS3	TIMP2/SYF1
BCL6/PSF3	MYOM2/MCM6
CAMSAP3/MGE1	CASR/MLH1
ZMAT5/CLU1	BARX2/PGM2
ABTB1/HTB1	TRIT1/MOT1
SALL1/RPS11B	VAMP3/SBP1
PFDN4/NOP53	JKAMP/RRN3
SULT1E1/IDH2	DKK3/RVS167
XRCC1/NIP100	NFE2L3/END3
SEMA3A/RPN3	SIKE1/POX1
GPI/BCK1	SIKE1/POX1
CNOT6/YBP2	KCNH2/MAK5
GRIN3B/YTA12	COL11A1/RPN12
MYH9/HHT1	LZTS1/RPB5
BCAS2/YKE2	LZTS1/RPB5
TGM1/UBP8	MRPS35/GRS1
MYH9/HHT1	APPBP2/HIR2
ZNF423/IRA1	U2AF2/DBP3
PLEK/LYS2	HAGH/GSF2
SART3/SPB1	SNCAIP/HSL7
P2RX6/RPS4B	BTBD1/RAD27
FKBP6/CRN1	BCAS1/VMA8
H2AFV/TOS3	ANKS1A/RRT6
EXOC5/PRP11	MCM10/PAF1
DUSP22/RPN1	SMARCD1/SEC23
ERGIC1/YHP1	SLC9A3/APC1
ZMAT5/CLU1	ELOVL1/TTI1
MCM2/UTP13	FECH/UTP7
MYH9/HHT1	FECH/UTP7
IGFBP5/SPT5	TRO/GZF3
DAZL/YHC1	SYT1/PAB1
DDX49/GTS1	LAPTM4A/UBC9
PSMA7/CTK1	IFT80/SFP1
NELFCD/COX4	PLA2G10/AIM31
GCG/UBP15	PTPN3/TUB2
GLG1/ERB1	ST6GALNAC2/NOP1
GGA1/SIR3	ACTN1/LCD1
H2AFV/TOS3	IKBKG/SDS23
SLC17A7/TAF1	XRCC1/NIP100
PON2/SEN2	XRCC1/NIP100
PVRL1/SMY1	XRCC1/NIP100
ERRFI1/ITC1	XRCC1/NIP100
H2AFV/TOS3	ADAM11/FRQ1
IL12B/SLA1	VDAC1P1/YNL144C
REG1A/RRP7	NOTCH3/PEX13
SEH1L/NOP6	CDHR2/TIF2
CNOT2/SKN7	CA12/CNA1
MYH9/HHT1	LMAN1/YOL098C
SMAP1/RPN2	SEMA3A/RPN3
ETV3/DBF20	ACAT1/SEE1
H2AFV/TOS3	FSCN1/DIC1
MID1/RTF1	RBMS2/SPT7
H2AFV/TOS3	GPC4/SPP41
RBX1/MYO2	NMRK2/HSP78
MCCC1/YHR177W	NFKB2/CRZ1
PPIL2/LSM7	DYNC1I2/DHH1
PCGF1/RPL40A	DYNC1I2/DHH1
ELF4/TIM23	TYR/TOM70
GGA2/MYO5	FKBP6/CRN1
DARS/TFA2	FAP/TFB4
CD81/ACS2	RAPGEF3/MDN1
CPD/SNF7	RABL2B/GON7
LPHN2/SSH1	SRCAP/ERP4
RPL22/TRR1	KCNN2/AEP3
MED26/SOG2	PCNP/YDR514C
MYH9/HHT1	ZNF510/RAD53
H2AFV/TOS3	EPB41L3/UBP3
ABCC1/DED1	ITGB5/CBC2
NCS1/SAC3	ITGB5/CBC2
INTS2/SME1	ITGB5/CBC2
NFKBIB/ESF2	CHMP2B/PRB1
RSRC2/HEK2	CAD/GAL10
ADPRHL2/RPS31	TAF9/RPL23A
F9/YPT1	TRIP6/SSF1
NDUFC1/SEC12	SRRT/BCD1
RPLP0/GCD7	KLHL42/YIR035C
POMC/AZF1	ERGIC2/IRE1
UBE2R2/ARH1	TFAP2C/RER2
ATP13A1/AIM4	SULT2B1/OSH6
TRDMT1/KIN2	FKBP1A/TFC4
MYBL2/SPT8	ZBTB25/TAF12
CBLL1/RCK1	ZBTB25/TAF12
AHSA1/OCA2	NLRP1/YPT7
MYH9/HHT1	SCD/EIS1
H2AFV/TOS3	TSPAN15/TUM1
GLCCI1/MRPL8	ARVCF/YNL122C
H2AFV/TOS3	HIRA/FRS1
TMEM9/CKB1	TRIOBP/BRE5
CLNK/MRPL16	DNAL4/ACO2
ZNF516/STB4	MYH9/HHT1
ARMC6/RCO1	MYH9/HHT1
EXOC2/ECM30	MYH9/HHT1
SOS2/RAS1	RBM23/RAS2
MARK1/SFI1	MYBL2/SPT8
DUSP3/MEK1	HNF4A/GLN1
PVRL1/SMY1	SLA2/VAM7
C9/TEA1	PFDN4/NOP53
RIOK3/TMA20	BIRC7/RRN7
VEGFA/STU2	ARFGAP1/VPS36
CHD4/CMD1	GMEB2/ADE2
GLCCI1/MRPL8	FERMT1/MRPL4
EVA1A/YLL054C	MCF2/PSY2
CPT1A/TSR1	SMARCA1/RPS24A
TAF1C/INM2	UGGT2/YNL035C
CHD4/CMD1	EIF3J/FYV7
EXPH5/MDM38	UBE2W/UBI4
KCNN4/EGD1	NDRG1/CAF40
H2AFV/TOS3	TRMT1/VMA2
H2AFV/TOS3	AURKC/HBT1
SMG7/SLU7	URI1/CLF1
TJP3/OAF3	EBI3/ASH1
PTGDS/YEF3	CRTC1/SEC65
PKD2L1/YCR090C	CRTC1/SEC65
PCGF1/RPL40A	ATP13A1/AIM4
SMYD1/FBA1	ATP13A1/AIM4
FAM208B/PET8	AGFG2/OTU1
DPYSL3/RPS11A	NPDC1/RPL2A
SLC6A4/URB1	PTGDS/YEF3
PEX12/AQY1	SMC3/ARC35
RPL22/TRR1	IL2/GET4
DUSP22/RPN1	P2RX3/SEC4
C9/TEA1	PVRL1/SMY1
CHD4/CMD1	ALDH2/CWP1
SMYD1/FBA1	NCOA7/GPM1
CNOT6/YBP2	CAP2/YOR097C
HTRA2/TEF4	SMAP1/RPN2
NR5A2/VAS1	DUSP22/RPN1
