# Supplementary material for: Scope and limitations of yeast as a model organism for studying human tissue-specific pathways
Source: BMC Syst Biol. 2015 Dec 29;9:96. doi: 10.1186/s12918-015-0253-0 (PMC4696342; doi:10.1186/s12918-015-0253-0)
Supplement: Additional file 1 — Network alignments. Compressed (*.zip) file containing individual tissue-specific alignments. (ZIP 5181 Kb) [file 12918_2015_253_MOESM1_ESM.zip › alignments/Myeloid Cells_AlignGraph_nodes.tsv]

ID	Human_EnsemblGeneID	Human_Symbol	Yeast_EnsemblGeneID	Yeast_Symbol
TSPAN6/DPM1	ENSG00000000419	TSPAN6	YPR183W	DPM1
DPM1/YMR291W	ENSG00000000938	DPM1	YMR291W	YMR291W
SCYL3/GSH1	ENSG00000001084	SCYL3	YJL101C	GSH1
FGR/HAP2	ENSG00000001167	FGR	YGL237C	HAP2
CFH/RAD59	ENSG00000002016	CFH	YDL059C	RAD59
GCLC/TOM1	ENSG00000002746	GCLC	YDR457W	TOM1
NFYA/WHI5	ENSG00000002822	NFYA	YOR083W	WHI5
SEMA3F/GIS4	ENSG00000003402	SEMA3F	YML006C	GIS4
CFTR/DFG5	ENSG00000003436	CFTR	YMR238W	DFG5
KRIT1/NRP1	ENSG00000003756	KRIT1	YDL167C	NRP1
RAD52/CSM4	ENSG00000004059	RAD52	YPL200W	CSM4
BAD/FEN1	ENSG00000004399	BAD	YCR034W	FEN1
CD99/ADK1	ENSG00000004455	CD99	YDR226W	ADK1
AOC1/GUP2	ENSG00000004468	AOC1	YPL189W	GUP2
HECW1/FPR2	ENSG00000004478	HECW1	YDR519W	FPR2
MAD1L1/ACP1	ENSG00000004779	MAD1L1	YKL192C	ACP1
LASP1/YDR307W	ENSG00000004866	LASP1	YDR307W	YDR307W
M6PR/CDC27	ENSG00000004897	M6PR	YBL084C	CDC27
ICA1/FCY2	ENSG00000004948	ICA1	YER056C	FCY2
ALS2/NAM7	ENSG00000005007	ALS2	YMR080C	NAM7
CASP10/SIP3	ENSG00000005020	CASP10	YNL257C	SIP3
CFLAR/DNL4	ENSG00000005156	CFLAR	YOR005C	DNL4
TFPI/TAH1	ENSG00000005175	TFPI	YCR060W	TAH1
RBM5/PST2	ENSG00000005302	RBM5	YDR032C	PST2
MTMR7/BDF2	ENSG00000005339	MTMR7	YDL070W	BDF2
ARF5/LOC1	ENSG00000005700	ARF5	YFR001W	LOC1
POLDIP2/PKP2	ENSG00000005882	POLDIP2	YGL059W	PKP2
PLXND1/YDR352W	ENSG00000005893	PLXND1	YDR352W	YDR352W
AK2/PGC1	ENSG00000006007	AK2	YPL206C	PGC1
CD38/APL4	ENSG00000006125	CD38	YPR029C	APL4
FKBP4/ADH7	ENSG00000006194	FKBP4	YCR105W	ADH7
KDM1A/GRX6	ENSG00000006468	KDM1A	YDL010W	GRX6
CAMKK1/LCB5	ENSG00000006530	CAMKK1	YLR260W	LCB5
RECQL/DBF4	ENSG00000006634	RECQL	YDR052C	DBF4
HSPB6/YMR010W	ENSG00000006704	HSPB6	YMR010W	YMR010W
ARHGAP33/VPS41	ENSG00000006715	ARHGAP33	YDR080W	VPS41
NDUFAB1/TRZ1	ENSG00000006744	NDUFAB1	YKR079C	TRZ1
PDK4/IZH2	ENSG00000006831	PDK4	YOL002C	IZH2
ZMYND10/KKQ8	ENSG00000007047	ZMYND10	YKL168C	KKQ8
ST7/PAC1	ENSG00000007168	ST7	YOR269W	PAC1
CDC27/NCP1	ENSG00000007171	CDC27	YHR042W	NCP1
SLC4A1/TRS33	ENSG00000007255	SLC4A1	YOR115C	TRS33
CALCR/UTR5	ENSG00000007264	CALCR	YEL035C	UTR5
HCCS/GPI1	ENSG00000007541	HCCS	YGR216C	GPI1
DVL2/TEC1	ENSG00000007866	DVL2	YBR083W	TEC1
UPF1/FRE7	ENSG00000007952	UPF1	YOL152W	FRE7
SKAP2/PRE7	ENSG00000008018	SKAP2	YBL041W	PRE7
SLC25A5/USA1	ENSG00000008130	SLC25A5	YML029W	USA1
CCDC109B/YDL176W	ENSG00000008277	CCDC109B	YDL176W	YDL176W
HOXA11/DTR1	ENSG00000008282	HOXA11	YBR180W	DTR1
POLR2J/PDC1	ENSG00000008294	POLR2J	YLR044C	PDC1
DHX33/PHR1	ENSG00000008405	DHX33	YOR386W	PHR1
MEOX1/PHO3	ENSG00000008710	MEOX1	YBR092C	PHO3
LIG3/RPS20	ENSG00000008988	LIG3	YHL015W	RPS20
RPAP3/YBL055C	ENSG00000009335	RPAP3	YBL055C	YBL055C
ENSG00000005189/REV3	ENSG00000009413	ENSG00000005189	YPL167C	REV3
CIAPIN1/VTA1	ENSG00000009844	CIAPIN1	YLR181C	VTA1
FAM214B/PHD1	ENSG00000009950	FAM214B	YKL043W	PHD1
COPZ2/RSC2	ENSG00000009954	COPZ2	YLR357W	RSC2
PRKAR2B/VID30	ENSG00000010017	PRKAR2B	YGL227W	VID30
MSL3/MSC7	ENSG00000010030	MSL3	YHR039C	MSC7
CREBBP/SEE1	ENSG00000010165	CREBBP	YIL064W	SEE1
BZRAP1/ZAP1	ENSG00000010244	BZRAP1	YJL056C	ZAP1
MPO/COR1	ENSG00000010256	MPO	YBL045C	COR1
PON1/YCS4	ENSG00000010292	PON1	YLR272C	YCS4
GCFC2/NUD1	ENSG00000010322	GCFC2	YOR373W	NUD1
ABCB4/SPS1	ENSG00000010671	ABCB4	YDR523C	SPS1
SOX8/BUD14	ENSG00000010810	SOX8	YAR014C	BUD14
IBTK/NDD1	ENSG00000010818	IBTK	YOR372C	NDD1
MYCBP2/RDS2	ENSG00000011007	MYCBP2	YPL133C	RDS2
FBXL3/YNK1	ENSG00000011052	FBXL3	YKL067W	YNK1
ITGAL/ICT1	ENSG00000011198	ITGAL	YLR099C	ICT1
PDK2/UTP18	ENSG00000011260	PDK2	YJL069C	UTP18
ITGA3/NAB2	ENSG00000011275	ITGA3	YGL122C	NAB2
LAMP2/SKG3	ENSG00000011426	LAMP2	YLR187W	SKG3
GGNBP2/MSB4	ENSG00000011454	GGNBP2	YOL112W	MSB4
ITGA2B/PPH21	ENSG00000011485	ITGA2B	YDL134C	PPH21
GDE1/PKH2	ENSG00000011566	GDE1	YOL100W	PKH2
C19orf60/TFB3	ENSG00000012048	C19orf60	YDR460W	TFB3
CRLF1/RAD10	ENSG00000012061	CRLF1	YML095C	RAD10
MAP3K14/NUP57	ENSG00000012822	MAP3K14	YGR119C	NUP57
ABCC8/ARR1	ENSG00000012983	ABCC8	YPR199C	ARR1
CCL18/RPT3	ENSG00000013275	CCL18	YDR394W	RPT3
CCL3/COQ4	ENSG00000013441	CCL3	YDR204W	COQ4
SYNRG/RET1	ENSG00000013503	SYNRG	YOR207C	RET1
CACNG3/NGL2	ENSG00000013523	CACNG3	YMR285C	NGL2
TMEM132A/ITT1	ENSG00000013561	TMEM132A	YML068W	ITT1
AP2B1/YAL064C-A	ENSG00000013810	AP2B1	YAL064C-A	YAL064C-A
TAC1/POL12	ENSG00000014138	TAC1	YBL035C	POL12
ZNF263/PMT6	ENSG00000014216	ZNF263	YGR199W	PMT6
CX3CL1/MDH3	ENSG00000014641	CX3CL1	YDL078C	MDH3
SPATA20/MMT1	ENSG00000014824	SPATA20	YMR177W	MMT1
CACNA1G/BRX1	ENSG00000015171	CACNA1G	YOL077C	BRX1
TNFRSF12A/LAS17	ENSG00000015285	TNFRSF12A	YOR181W	LAS17
MAP3K9/GPG1	ENSG00000015413	MAP3K9	YGL121C	GPG1
RALA/MPP6	ENSG00000015479	RALA	YNR024W	MPP6
BAIAP2L1/BPL1	ENSG00000015592	BAIAP2L1	YDL141W	BPL1
ETV1/PMR1	ENSG00000017260	ETV1	YGL167C	PMR1
AGK/BEM3	ENSG00000017797	AGK	YPL115C	BEM3
CCL26/MGR3	ENSG00000018189	CCL26	YMR115W	MGR3
FARP2/DLD1	ENSG00000018510	FARP2	YDL174C	DLD1
USH1C/PMA2	ENSG00000018625	USH1C	YPL036W	PMA2
DBF4/EMW1	ENSG00000018699	DBF4	YNL313C	EMW1
TBXA2R/YCR087C-A	ENSG00000020256	TBXA2R	YCR087C-A	YCR087C-A
IFRD1/MRE11	ENSG00000020922	IFRD1	YMR224C	MRE11
GTF2IRD1/YTA6	ENSG00000021574	GTF2IRD1	YPL074W	YTA6
PAF1/SEN1	ENSG00000021776	PAF1	YLR430W	SEN1
VPS41/CPA1	ENSG00000021826	VPS41	YOR303W	CPA1
ARHGAP44/DEG1	ENSG00000022267	ARHGAP44	YFL001W	DEG1
ELAC2/MAG2	ENSG00000022840	ELAC2	YLR427W	MAG2
SCIN/PFA4	ENSG00000023041	SCIN	YOL003C	PFA4
MYH13/MPD2	ENSG00000023318	MYH13	YOL088C	MPD2
ADIPOR2/HEM1	ENSG00000023330	ADIPOR2	YDR232W	HEM1
UPP2/ASI3	ENSG00000023445	UPP2	YNL008C	ASI3
MARK4/GRX2	ENSG00000023572	MARK4	YDR513W	GRX2
PAFAH1B1/CDH1	ENSG00000023734	PAFAH1B1	YGL003C	CDH1
NOS2/SPT2	ENSG00000023902	NOS2	YER161C	SPT2
DNAH9/YDL124W	ENSG00000023909	DNAH9	YDL124W	YDL124W
GAS7/UBR1	ENSG00000024048	GAS7	YGR184C	UBR1
TRAPPC6A/MRS2	ENSG00000025039	TRAPPC6A	YOR334W	MRS2
MATK/HSF1	ENSG00000025156	MATK	YGL073W	HSF1
CD79B/FAF1	ENSG00000025293	CD79B	YIL019W	FAF1
SCN4A/GAL80	ENSG00000025434	SCN4A	YML051W	GAL80
PAX6/PPT1	ENSG00000025772	PAX6	YGR123C	PPT1
RHBDF1/JJJ1	ENSG00000025796	RHBDF1	YNL227C	JJJ1
LUC7L/SRP1	ENSG00000025800	LUC7L	YNL189W	SRP1
BAIAP3/KEL1	ENSG00000026025	BAIAP3	YHR158C	KEL1
PIGQ/RAD3	ENSG00000026036	PIGQ	YER171W	RAD3
TEAD3/YBR096W	ENSG00000026508	TEAD3	YBR096W	YBR096W
SELE/YOR296W	ENSG00000027075	SELE	YOR296W	YOR296W
DNAJC11/VPS5	ENSG00000028528	DNAJC11	YOR069W	VPS5
MYLIP/DSE3	ENSG00000029639	MYLIP	YOR264W	DSE3
NOX1/YHR078W	ENSG00000029725	NOX1	YHR078W	YHR078W
E2F2/SES1	ENSG00000031698	E2F2	YDR023W	SES1
PSMB1/WTM2	ENSG00000032389	PSMB1	YOR229W	WTM2
SYN1/NDT80	ENSG00000032742	SYN1	YHR124W	NDT80
JARID2/ARB1	ENSG00000033050	JARID2	YER036C	ARB1
CAMK1G/VPH1	ENSG00000033627	CAMK1G	YOR270C	VPH1
CDK11A/NFI1	ENSG00000033800	CDK11A	YOR156C	NFI1
NADK/BOR1	ENSG00000033867	NADK	YNL275W	BOR1
TFAP2B/PEX3	ENSG00000034693	TFAP2B	YDR329C	PEX3
CYTH3/ADE12	ENSG00000035687	CYTH3	YNL220W	ADE12
ADAM22/RFC1	ENSG00000035928	ADAM22	YOR217W	RFC1
SYPL1/RTT101	ENSG00000036257	SYPL1	YJL047C	RTT101
SPAG9/CHK1	ENSG00000037280	SPAG9	YBR274W	CHK1
CELSR3/NCL1	ENSG00000037474	CELSR3	YBL024W	NCL1
MGST1/MDS3	ENSG00000037637	MGST1	YGL197W	MDS3
CRY1/MRI1	ENSG00000037757	CRY1	YPR118W	MRI1
NFIX/TRM8	ENSG00000037897	NFIX	YDL201W	TRM8
MMP25/YNL193W	ENSG00000038382	MMP25	YNL193W	YNL193W
IL32/YLR413W	ENSG00000038427	IL32	YLR413W	YLR413W
PKD1/MSH4	ENSG00000038945	PKD1	YFL003C	MSH4
MAPK8IP2/MTR4	ENSG00000039123	MAPK8IP2	YJL050W	MTR4
MED24/TCO89	ENSG00000039319	MED24	YPL180W	TCO89
SEC62/PRE9	ENSG00000041357	SEC62	YGR135W	PRE9
RPS20/MOD5	ENSG00000041515	RPS20	YOR274W	MOD5
CSDE1/LSG1	ENSG00000041802	CSDE1	YGL099W	LSG1
UBE3C/TDP1	ENSG00000042088	UBE3C	YBR223C	TDP1
REV3L/MFB1	ENSG00000042429	REV3L	YDR219C	MFB1
PAX7/APS2	ENSG00000042753	PAX7	YJR058C	APS2
MASP2/DCN1	ENSG00000043093	MASP2	YLR128W	DCN1
TRAF3IP3/RDL1	ENSG00000043143	TRAF3IP3	YOR285W	RDL1
POMT2/PDR1	ENSG00000043462	POMT2	YGL013C	PDR1
VTA1/SCM3	ENSG00000044115	VTA1	YDL139C	SCM3
MLXIPL/YJR030C	ENSG00000044446	MLXIPL	YJR030C	YJR030C
BAZ1B/YPL247C	ENSG00000047056	BAZ1B	YPL247C	YPL247C
RANBP9/URA8	ENSG00000047230	RANBP9	YJR103W	URA8
ETV7/VMA13	ENSG00000047249	ETV7	YPR036W	VMA13
SPRTN/RPB2	ENSG00000047315	SPRTN	YOR151C	RPB2
METTL13/MLP1	ENSG00000047410	METTL13	YKR095W	MLP1
ZNF207/FET5	ENSG00000047457	ZNF207	YFL041W	FET5
UQCRC1/RPO41	ENSG00000047579	UQCRC1	YFL036W	RPO41
CD9/CSG2	ENSG00000047936	CD9	YBR036C	CSG2
NCAPD2/RSM10	ENSG00000048544	NCAPD2	YDR041W	RSM10
IFFO1/RBS1	ENSG00000048991	IFFO1	YDL189W	RBS1
GIPR/YKT6	ENSG00000049245	GIPR	YKL196C	YKT6
NISCH/YMR244W	ENSG00000049323	NISCH	YMR244W	YMR244W
STAB1/RFC3	ENSG00000049541	STAB1	YNL290W	RFC3
FUZ/WBP1	ENSG00000049860	FUZ	YEL002C	WBP1
PRSS3/YLR108C	ENSG00000050438	PRSS3	YLR108C	YLR108C
CD4/NAM2	ENSG00000050748	CD4	YLR382C	NAM2
LRRC23/PER33	ENSG00000051108	LRRC23	YLR064W	PER33
BTK/RAD51	ENSG00000051180	BTK	YER095W	RAD51
HFE/HFM1	ENSG00000051341	HFE	YGL251C	HFM1
SCMH1/CKI1	ENSG00000051382	SCMH1	YLR133W	CKI1
FYN/UTP9	ENSG00000051596	FYN	YHR196W	UTP9
HIVEP2/BUD9	ENSG00000052126	HIVEP2	YGR041W	BUD9
TCEB3/TAF3	ENSG00000052723	TCEB3	YPL011C	TAF3
LYPLA2/RRP12	ENSG00000052749	LYPLA2	YPL012W	RRP12
NME2/ERG25	ENSG00000052802	NME2	YGR060W	ERG25
APBA3/APD1	ENSG00000052841	APBA3	YBR151W	APD1
MKS1/SOD2	ENSG00000053254	MKS1	YHR008C	SOD2
ABHD5/AAD14	ENSG00000053371	ABHD5	YNL331C	AAD14
KAL1/MRT4	ENSG00000053372	KAL1	YKL009W	MRT4
AKAP8L/YDR090C	ENSG00000053918	AKAP8L	YDR090C	YDR090C
UTP18/BET3	ENSG00000054116	UTP18	YKR068C	BET3
RNF216/CDC53	ENSG00000055130	RNF216	YDL132W	CDC53
TTC19/PEX11	ENSG00000055163	TTC19	YOL147C	PEX11
PTBP1/SPP1	ENSG00000055609	PTBP1	YPL138C	SPP1
DPF1/PUF3	ENSG00000055917	DPF1	YLL013C	PUF3
SYT7/FMP10	ENSG00000055955	SYT7	YER182W	FMP10
PIK3C2A/YDR114C	ENSG00000056558	PIK3C2A	YDR114C	YDR114C
PLAUR/YKL070W	ENSG00000056972	PLAUR	YKL070W	YKL070W
ANLN/MSH6	ENSG00000057468	ANLN	YDR097C	MSH6
WIZ/GDI1	ENSG00000057608	WIZ	YER136W	GDI1
RABGAP1/YLR179C	ENSG00000057657	RABGAP1	YLR179C	YLR179C
DCN/ATG5	ENSG00000057663	DCN	YPL149W	ATG5
PPP5C/ERG11	ENSG00000058056	PPP5C	YHR007C	ERG11
MAP4K3/SEC61	ENSG00000058262	MAP4K3	YLR378C	SEC61
ZBTB32/DIN7	ENSG00000058404	ZBTB32	YDR263C	DIN7
TYROBP/RPC37	ENSG00000058600	TYROBP	YKR025W	RPC37
GABRA3/PMA1	ENSG00000058668	GABRA3	YGL008C	PMA1
BRCA1/RIO2	ENSG00000058729	BRCA1	YNL207W	RIO2
ERCC1/DUS3	ENSG00000059145	ERCC1	YLR401C	DUS3
CD22/PRO2	ENSG00000059573	CD22	YOR323C	PRO2
SEMA3B/TRM3	ENSG00000059588	SEMA3B	YDL112W	TRM3
MBTPS2/XDJ1	ENSG00000059769	MBTPS2	YLR090W	XDJ1
LTF/PSR2	ENSG00000060069	LTF	YLR019W	PSR2
NR1H4/IRC19	ENSG00000060237	NR1H4	YLL033W	IRC19
ALOX5/CDC13	ENSG00000060558	ALOX5	YDL220C	CDC13
CALCOCO1/PRP46	ENSG00000060688	CALCOCO1	YPL151C	PRP46
UBR7/FMP37	ENSG00000060762	UBR7	YGL080W	FMP37
MAP4K5/POT1	ENSG00000060971	MAP4K5	YIL160C	POT1
EHD3/SDH4	ENSG00000061794	EHD3	YDR178W	SDH4
PSMC4/RSN1	ENSG00000062598	PSMC4	YMR266W	RSN1
CLDN11/POL1	ENSG00000062822	CLDN11	YNL102W	POL1
MVP/RPL18B	ENSG00000063177	MVP	YNL301C	RPL18B
NUB1/SBP1	ENSG00000063244	NUB1	YHL034C	SBP1
CLK1/ENT3	ENSG00000063245	CLK1	YJR125C	ENT3
ENSG00000013455/YIL165C	ENSG00000063438	ENSG00000013455	YIL165C	YIL165C
POLR3B/YFR039C	ENSG00000064012	POLR3B	YFR039C	YFR039C
ANGEL1/TAF2	ENSG00000064313	ANGEL1	YCR042C	TAF2
RNF14/YCK2	ENSG00000064393	RNF14	YNL154C	YCK2
DDX11/MTR10	ENSG00000064419	DDX11	YOR160W	MTR10
CD6/SWI6	ENSG00000064490	CD6	YLR182W	SWI6
TACC3/YLR271W	ENSG00000064607	TACC3	YLR271W	YLR271W
UFL1/AGP2	ENSG00000064651	UFL1	YBR132C	AGP2
POLA2/YIG1	ENSG00000064666	POLA2	YPL201C	YIG1
CAPN1/RRP3	ENSG00000064703	CAPN1	YHR065C	RRP3
ACPP/PMS1	ENSG00000064933	ACPP	YNL082W	PMS1
MDH1/HMO1	ENSG00000064961	MDH1	YDR174W	HMO1
SLC30A9/APL5	ENSG00000065000	SLC30A9	YPL195W	APL5
MTMR11/GIS1	ENSG00000065029	MTMR11	YDR096W	GIS1
CCDC88C/GPA2	ENSG00000065135	CCDC88C	YER020W	GPA2
YAF2/PSE1	ENSG00000065150	YAF2	YMR308C	PSE1
ZMYND11/CAR2	ENSG00000065154	ZMYND11	YLR438W	CAR2
WAS/UTP4	ENSG00000065183	WAS	YDR324C	UTP4
DPEP1/RCK2	ENSG00000065243	DPEP1	YLR248W	RCK2
BID/MAK11	ENSG00000065268	BID	YKL021C	MAK11
MATR3/LAC1	ENSG00000065308	MATR3	YKL008C	LAC1
RGPD5/MCM10	ENSG00000065328	RGPD5	YIL150C	MCM10
STMN4/EFT1	ENSG00000065357	STMN4	YOR133W	EFT1
NUDCD3/SLM5	ENSG00000065427	NUDCD3	YCR024C	SLM5
ISL1/TRX1	ENSG00000065485	ISL1	YLR043C	TRX1
IL20RA/CUS2	ENSG00000065526	IL20RA	YNL286W	CUS2
CLCA1/RLP7	ENSG00000065559	CLCA1	YNL002C	RLP7
ATP2C1/ISR1	ENSG00000065613	ATP2C1	YPR106W	ISR1
SRCIN1/GIN4	ENSG00000065675	SRCIN1	YDR507C	GIN4
IGF1/UTP21	ENSG00000065717	IGF1	YLR409C	UTP21
RALBP1/VAC7	ENSG00000065809	RALBP1	YNL054W	VAC7
RUFY3/MAE1	ENSG00000065833	RUFY3	YKL029C	MAE1
CNTN1/GYP5	ENSG00000065882	CNTN1	YPL249C	GYP5
WWTR1/YPL245W	ENSG00000065883	WWTR1	YPL245W	YPL245W
AGPS/FHL1	ENSG00000065970	AGPS	YPR104C	FHL1
ATP1A2/PDE2	ENSG00000065989	ATP1A2	YOR360C	PDE2
TTC27/RTS1	ENSG00000066027	TTC27	YOR014W	RTS1
MARCO/PUF2	ENSG00000066044	MARCO	YPR042C	PUF2
SYT13/SNF12	ENSG00000066117	SYT13	YNR023W	SNF12
SNAI2/RPH1	ENSG00000066135	SNAI2	YER169W	RPH1
CD74/HAP5	ENSG00000066136	CD74	YOR358W	HAP5
HGF/SNX41	ENSG00000066294	HGF	YDR425W	SNX41
ZRANB1/ENT1	ENSG00000066427	ZRANB1	YDL161W	ENT1
NCDN/USE1	ENSG00000066455	NCDN	YGL098W	USE1
ZFP64/SEC7	ENSG00000066777	ZFP64	YDR170C	SEC7
MNAT1/HEM15	ENSG00000066926	MNAT1	YOR176W	HEM15
SAMD4A/RGD2	ENSG00000066933	SAMD4A	YFL047W	RGD2
RUNX3/TIF1	ENSG00000067048	RUNX3	YKR059W	TIF1
MRE11A/LPP1	ENSG00000067113	MRE11A	YDR503C	LPP1
PLEKHB1/ILM1	ENSG00000067167	PLEKHB1	YJR118C	ILM1
SERPINB1/GIS2	ENSG00000067182	SERPINB1	YNL255C	GIS2
SPAST/EEB1	ENSG00000067191	SPAST	YPL095C	EEB1
ENSG00000021602/BFR1	ENSG00000067208	ENSG00000021602	YOR198C	BFR1
NRXN3/CDC19	ENSG00000067225	NRXN3	YAL038W	CDC19
AQR/FCF2	ENSG00000067334	AQR	YLR051C	FCF2
CPS1/RHO1	ENSG00000067560	CPS1	YPR165W	RHO1
C8B/RRP5	ENSG00000067596	C8B	YMR229C	RRP5
FHL1/TCB1	ENSG00000067715	FHL1	YOR086C	TCB1
RTFDC1/PKP1	ENSG00000067992	RTFDC1	YIL042C	PKP1
GABRA1/HOS3	ENSG00000068024	GABRA1	YPL116W	HOS3
NLRP2/CAB4	ENSG00000068120	NLRP2	YGR277C	CAB4
RNF10/RLM1	ENSG00000068305	RNF10	YPL089C	RLM1
ZDHHC6/PHO4	ENSG00000068323	ZDHHC6	YFR034C	PHO4
RNH1/GYP1	ENSG00000068354	RNH1	YOR070C	GYP1
NDUFS1/FAA1	ENSG00000068366	NDUFS1	YOR317W	FAA1
RB1CC1/SPP2	ENSG00000068394	RB1CC1	YOR148C	SPP2
ERP44/TRM7	ENSG00000068438	ERP44	YBR061C	TRM7
ALAS1/KCS1	ENSG00000068745	ALAS1	YDR017C	KCS1
BIRC3/KRE28	ENSG00000068793	BIRC3	YDR532C	KRE28
AKAP11/HST2	ENSG00000068903	AKAP11	YPL015C	HST2
GLRX2/MUC1	ENSG00000069248	GLRX2	YIR019C	MUC1
SNAPC1/VPS35	ENSG00000069329	SNAPC1	YJL154C	VPS35
STRAP/YDJ1	ENSG00000069345	STRAP	YNL064C	YDJ1
ABCC2/YPL088W	ENSG00000069424	ABCC2	YPL088W	YPL088W
DEF6/SDT1	ENSG00000069712	DEF6	YGL224C	SDT1
PLEKHO1/REF2	ENSG00000069849	PLEKHO1	YDR195W	REF2
GCLM/HUL5	ENSG00000069869	GCLM	YGL141W	HUL5
UBR2/STE4	ENSG00000069966	UBR2	YOR212W	STE4
EHD2/UFD1	ENSG00000070010	EHD2	YGR048W	UFD1
RRAGD/IKI3	ENSG00000070061	RRAGD	YLR384C	IKI3
HSF2/SSP120	ENSG00000070081	HSF2	YLR250W	SSP120
PHF20/PFY1	ENSG00000070087	PHF20	YOR122C	PFY1
NR1H3/UIP3	ENSG00000070159	NR1H3	YAR027W	UIP3
NCAPH2/AIM38	ENSG00000070423	NCAPH2	YNR018W	AIM38
TOMM34/ATG16	ENSG00000070444	TOMM34	YMR159C	ATG16
SEC63/POL4	ENSG00000070501	SEC63	YCR014C	POL4
KPNA6/HSV2	ENSG00000070540	KPNA6	YGR223C	HSV2
VIM/ASN1	ENSG00000070669	VIM	YPR145W	ASN1
RTEL1-TNFRSF6B/KAR2	ENSG00000070718	RTEL1-TNFRSF6B	YJL034W	KAR2
FAS/YAT2	ENSG00000070748	FAS	YER024W	YAT2
CD44/MUD2	ENSG00000070756	CD44	YKL074C	MUD2
KCNG1/RPA190	ENSG00000070761	KCNG1	YOR341W	RPA190
SLAMF7/CKA1	ENSG00000070770	SLAMF7	YIL035C	CKA1
MIPEP/GCD6	ENSG00000070785	MIPEP	YDR211W	GCD6
PRKCH/PRR2	ENSG00000070808	PRKCH	YDL214C	PRR2
INSRR/RHO5	ENSG00000070831	INSRR	YNL180C	RHO5
IFNGR1/OSH3	ENSG00000070882	IFNGR1	YHR073W	OSH3
SH2D2A/PUT4	ENSG00000070915	SH2D2A	YOR348C	PUT4
TNFRSF1B/PMC1	ENSG00000070961	TNFRSF1B	YGL006W	PMC1
VEZT/GSH2	ENSG00000071051	VEZT	YOL049W	GSH2
POU2F2/AIP1	ENSG00000071127	POU2F2	YMR092C	AIP1
SNX1/TPS3	ENSG00000071205	SNX1	YMR261C	TPS3
TBPL1/YNG2	ENSG00000071243	TBPL1	YHR090C	YNG2
ARNTL2/BUD23	ENSG00000071462	ARNTL2	YCR047C	BUD23
BCLAF1/HRD3	ENSG00000071537	BCLAF1	YLR207W	HRD3
ANK1/MSP1	ENSG00000071539	ANK1	YGR028W	MSP1
TFB1M/ULS1	ENSG00000071794	TFB1M	YOR191W	ULS1
RABEP1/ATG1	ENSG00000072062	RABEP1	YGL180W	ATG1
HMGB3/SIW14	ENSG00000072135	HMGB3	YNL032W	SIW14
NUP160/TRE1	ENSG00000072274	NUP160	YPL176C	TRE1
BAK1/PEX4	ENSG00000072401	BAK1	YGR133W	PEX4
MUSK/GUK1	ENSG00000072415	MUSK	YDR454C	GUK1
IKZF2/SMC1	ENSG00000072501	IKZF2	YFL008W	SMC1
GRN/BUD3	ENSG00000072518	GRN	YCL014W	BUD3
ARHGAP31/POL31	ENSG00000072609	ARHGAP31	YJR006W	POL31
NR2E3/MET30	ENSG00000072803	NR2E3	YIL046W	MET30
CENPQ/AGE1	ENSG00000072818	CENPQ	YDR524C	AGE1
SARS/DAL1	ENSG00000072832	SARS	YIR027C	DAL1
RANBP3/DER1	ENSG00000072849	RANBP3	YBR201W	DER1
ARID4A/NDL1	ENSG00000072864	ARID4A	YLR254C	NDL1
TSSC1/APM1	ENSG00000072958	TSSC1	YPL259C	APM1
ENSG00000032514/SEC2	ENSG00000073009	ENSG00000032514	YNL272C	SEC2
IFT88/MCM2	ENSG00000073111	IFT88	YBL023C	MCM2
ZCCHC8/STE50	ENSG00000073282	ZCCHC8	YCL032W	STE50
ABCF2/SRO77	ENSG00000073350	ABCF2	YBL106C	SRO77
LRRC7/ECM5	ENSG00000073614	LRRC7	YMR176W	ECM5
UBA6/YAP1802	ENSG00000073921	UBA6	YGR241C	YAP1802
GAB2/SEC18	ENSG00000073969	GAB2	YBR080C	SEC18
ATP6V0A1/HIR1	ENSG00000074266	ATP6V0A1	YBL008W	HIR1
PIAS1/ENA1	ENSG00000074370	PIAS1	YDR040C	ENA1
SLC4A7/YJU3	ENSG00000074416	SLC4A7	YKL094W	YJU3
APBA2/CUP1-1	ENSG00000074660	APBA2	YHR053C	CUP1-1
UHRF1/SBA1	ENSG00000074696	UHRF1	YKL117W	SBA1
MAP2K3/OPY1	ENSG00000074706	MAP2K3	YBR129C	OPY1
TMSB10/DOC1	ENSG00000074755	TMSB10	YGL240W	DOC1
RNF19A/ENO2	ENSG00000074800	RNF19A	YHR174W	ENO2
PEX3/IST2	ENSG00000074855	PEX3	YBR086C	IST2
GABARAPL2/SLN1	ENSG00000074964	GABARAPL2	YIL147C	SLN1
MYOC/TIF4632	ENSG00000075151	MYOC	YGL049C	TIF4632
SH3YL1/MTC5	ENSG00000075188	SH3YL1	YDR128W	MTC5
VCL/CTT1	ENSG00000075223	VCL	YGR088W	CTT1
DAPK2/ERG10	ENSG00000075239	DAPK2	YPL028W	ERG10
NSMAF/YNL095C	ENSG00000075292	NSMAF	YNL095C	YNL095C
ADSS/RIM11	ENSG00000075413	ADSS	YMR139W	RIM11
STAP1/TAO3	ENSG00000075539	STAP1	YIL129C	TAO3
TIMP2/ARP7	ENSG00000075624	TIMP2	YPR034W	ARP7
RFC1/SPO14	ENSG00000075651	RFC1	YKR031C	SPO14
CUL3/YNL046W	ENSG00000075711	CUL3	YNL046W	YNL046W
MYOM2/VPS21	ENSG00000075785	MYOM2	YOR089C	VPS21
OTC/YET1	ENSG00000075790	OTC	YKL065C	YET1
USP2/YJR084W	ENSG00000075856	USP2	YJR084W	YJR084W
CASR/YOR223W	ENSG00000075891	CASR	YOR223W	YOR223W
TUBG2/RRP42	ENSG00000075914	TUBG2	YDL111C	RRP42
RPL26L1/MCM6	ENSG00000076003	RPL26L1	YGL201C	MCM6
FLT4/REX2	ENSG00000076043	FLT4	YLR059C	REX2
NSUN2/YIL077C	ENSG00000076053	NSUN2	YIL077C	YIL077C
FBXO42/MLH1	ENSG00000076242	FBXO42	YMR167W	MLH1
MRI1/UNG1	ENSG00000076248	MRI1	YML021C	UNG1
METTL1/SLX8	ENSG00000076604	METTL1	YER116C	SLX8
HOXC8/MON1	ENSG00000076685	HOXC8	YGL124C	MON1
AGA/YIP1	ENSG00000076716	AGA	YGR172C	YIP1
ENSG00000038102/CLF1	ENSG00000076924	ENSG00000038102	YLR117C	CLF1
PI4K2B/ROM1	ENSG00000076928	PI4K2B	YGR070W	ROM1
MAT2B/SEC1	ENSG00000076944	MAT2B	YDR164C	SEC1
TLL1/NRK1	ENSG00000077009	TLL1	YNL129W	NRK1
EDC4/COS12	ENSG00000077063	EDC4	YGL263W	COS12
TRIO/YGL101W	ENSG00000077097	TRIO	YGL101W	YGL101W
VCAN/YCR051W	ENSG00000077157	VCAN	YCR051W	YCR051W
MSR1/SKP2	ENSG00000077235	MSR1	YNL311C	SKP2
CDH1/YTP1	ENSG00000077238	CDH1	YNL237W	YTP1
SKIV2L2/UBP1	ENSG00000077254	SKIV2L2	YDL122W	UBP1
DNAH5/MSL1	ENSG00000077312	DNAH5	YIR009W	MSL1
ZFYVE16/SKI6	ENSG00000077348	ZFYVE16	YGR195W	SKI6
C6/HST4	ENSG00000077463	C6	YDR191W	HST4
RAI14/LYS21	ENSG00000077522	RAI14	YDL131W	LYS21
SOX30/CAP2	ENSG00000077549	SOX30	YIL034C	CAP2
PNKP/UBC11	ENSG00000077721	PNKP	YOR339C	UBC11
SPDL1/TPK1	ENSG00000077782	SPDL1	YJL164C	TPK1
STAU2/RAD34	ENSG00000077809	STAU2	YDR314C	RAD34
RTN4R/SIZ1	ENSG00000078043	RTN4R	YDR409W	SIZ1
PHF23/PTK2	ENSG00000078061	PHF23	YJR059W	PTK2
CDH10/DUR1,2	ENSG00000078070	CDH10	YBR208C	DUR1,2
INPP4A/DRE2	ENSG00000078114	INPP4A	YKR071C	DRE2
RAB27B/UPS3	ENSG00000078140	RAB27B	YDR185C	UPS3
PSMA4/VPS34	ENSG00000078142	PSMA4	YLR240W	VPS34
MYO16/FAA4	ENSG00000078304	MYO16	YMR246W	FAA4
LSG1/PET54	ENSG00000078328	LSG1	YGR222W	PET54
PARP3/SKI8	ENSG00000078369	PARP3	YGL213C	SKI8
TNC/SNT2	ENSG00000078403	TNC	YGL131C	SNT2
TDP1/STE23	ENSG00000078618	TDP1	YLR389C	STE23
MED17/POR1	ENSG00000078668	MED17	YNL055C	POR1
CAPG/CST6	ENSG00000078674	CAPG	YIL036W	CST6
AP2S1/MET13	ENSG00000078747	AP2S1	YGL125W	MET13
USH2A/INN1	ENSG00000078902	USH2A	YNL152W	INN1
ZPBP/STP22	ENSG00000078967	ZPBP	YCL008C	STP22
TG/YKU80	ENSG00000079246	TG	YMR106C	YKU80
ADAM28/CBK1	ENSG00000079277	ADAM28	YNL161W	CBK1
BARX2/PUF4	ENSG00000079308	BARX2	YGL014W	PUF4
DCUN1D1/REX3	ENSG00000079313	DCUN1D1	YLR107W	REX3
PHF15/MRP49	ENSG00000079332	PHF15	YKL167C	MRP49
ZIC2/RGT2	ENSG00000079393	ZIC2	YDL138W	RGT2
LCP2/ERG9	ENSG00000079459	LCP2	YHR190W	ERG9
TRIT1/PGM2	ENSG00000079739	TRIT1	YMR105C	PGM2
ADRB1/DBP3	ENSG00000079785	ADRB1	YGL078C	DBP3
ENSG00000043822/HAL1	ENSG00000079819	ENSG00000043822	YPR005C	HAL1
GUCA2B/TCB2	ENSG00000079841	GUCA2B	YNL087W	TCB2
CUL7/VAM3	ENSG00000079950	CUL7	YOR106W	VAM3
CTNNA1/YHR003C	ENSG00000080345	CTNNA1	YHR003C	YHR003C
PHKA2/MTG2	ENSG00000080371	PHKA2	YHR168W	MTG2
EPHA3/YEA4	ENSG00000080493	EPHA3	YEL004W	YEA4
HSPA5/MOT1	ENSG00000080503	HSPA5	YPL082C	MOT1
DSG2/AYR1	ENSG00000080511	DSG2	YIL124W	AYR1
GEMIN8/IRC6	ENSG00000080561	GEMIN8	YFR043C	IRC6
OFD1/SWR1	ENSG00000080603	OFD1	YDR334W	SWR1
PREX2/PUF6	ENSG00000080608	PREX2	YDR496C	PUF6
WDR37/MOT2	ENSG00000080802	WDR37	YER068W	MOT2
YTHDC2/HEM13	ENSG00000080819	YTHDC2	YDR044W	HEM13
CTPS2/YMR086W	ENSG00000081026	CTPS2	YMR086W	YMR086W
ATP6V1H/STE12	ENSG00000081189	ATP6V1H	YHR084W	STE12
POLR2B/CYB2	ENSG00000081277	POLR2B	YML054C	CYB2
TPR/UBA4	ENSG00000081307	TPR	YHR111W	UBA4
CP/HOP1	ENSG00000081320	CP	YIL072W	HOP1
DTNBP1/AIR1	ENSG00000081386	DTNBP1	YIL079C	AIR1
XK/ECM32	ENSG00000081665	XK	YER176W	ECM32
ARHGAP6/YVH1	ENSG00000081721	ARHGAP6	YIR026C	YVH1
MAP4/PDE1	ENSG00000081803	MAP4	YGL248W	PDE1
GOPC/TRI1	ENSG00000082014	GOPC	YMR233W	TRI1
ROS1/YGR126W	ENSG00000082258	ROS1	YGR126W	YGR126W
HDAC9/PMD1	ENSG00000082397	HDAC9	YER132C	PMD1
RRM2B/YDL180W	ENSG00000082438	RRM2B	YDL180W	YDL180W
TNFRSF17/MRPL22	ENSG00000082515	TNFRSF17	YNL177C	MRPL22
LMO3/ARP10	ENSG00000082516	LMO3	YDR106W	ARP10
MRPS10/YCK1	ENSG00000082701	MRPS10	YHR135C	YCK1
GUCA1A/YLR159W	ENSG00000082781	GUCA1A	YLR159W	YLR159W
RSF1/MPC54	ENSG00000082805	RSF1	YOR177C	MPC54
VPS13D/CRM1	ENSG00000082898	VPS13D	YGR218W	CRM1
CELF2/YDR179W-A	ENSG00000083168	CELF2	YDR179W-A	YDR179W-A
R3HDM1/KAP104	ENSG00000083312	R3HDM1	YBR017C	KAP104
COL9A2/YMR018W	ENSG00000083457	COL9A2	YMR018W	YMR018W
KITLG/MTF2	ENSG00000083535	KITLG	YDL044C	MTF2
ERCC8/AEP2	ENSG00000083750	ERCC8	YMR282C	AEP2
VAMP3/RPS5	ENSG00000083845	VAMP3	YJR123W	RPS5
PER3/SLZ1	ENSG00000083896	PER3	YNL196C	SLZ1
UTS2/NOP8	ENSG00000084072	UTS2	YOL144W	NOP8
TNFRSF9/STE24	ENSG00000084073	TNFRSF9	YJR117W	STE24
EPN3/TIF34	ENSG00000084623	EPN3	YMR146C	TIF34
LTBP1/EMP47	ENSG00000084733	LTBP1	YFL048C	EMP47
RCN1/YKR018C	ENSG00000084754	RCN1	YKR018C	YKR018C
ELN/URA2	ENSG00000084774	ELN	YJL130C	URA2
RFC2/CGR1	ENSG00000085063	RFC2	YGL029W	CGR1
ARID1B/DAP2	ENSG00000085377	ARID1B	YHR028C	DAP2
NEDD4L/HSP26	ENSG00000085382	NEDD4L	YBR072W	HSP26
FOXP3/SEH1	ENSG00000085415	FOXP3	YGL100W	SEH1
HEXB/TPP1	ENSG00000085433	HEXB	YMR156C	TPP1
JKAMP/CTS2	ENSG00000085465	JKAMP	YDR371W	CTS2
DKK3/SSK2	ENSG00000085511	DKK3	YNR031C	SSK2
ARHGEF5/GRE3	ENSG00000085662	ARHGEF5	YHR104W	GRE3
NFE2L3/YMC1	ENSG00000085719	NFE2L3	YPR058W	YMC1
LIMA1/RRN3	ENSG00000085721	LIMA1	YKL125W	RRN3
SLC4A8/IML2	ENSG00000085831	SLC4A8	YJL082W	IML2
PTGER3/END3	ENSG00000085832	PTGER3	YNL084C	END3
MAPK9/SQS1	ENSG00000085872	MAPK9	YNL224C	SQS1
COL23A1/PTK1	ENSG00000086015	COL23A1	YKL198C	PTK1
BCAR1/MDJ1	ENSG00000086061	BCAR1	YFL016C	MDJ1
FAM160A2/FAP1	ENSG00000086102	FAM160A2	YNL023C	FAP1
HERPUD1/DIM1	ENSG00000086189	HERPUD1	YPL266W	DIM1
HOMER3/MRPL24	ENSG00000086504	HOMER3	YMR193W	MRPL24
RAD51/CIN5	ENSG00000086548	RAD51	YOR028C	CIN5
POLQ/CWC2	ENSG00000086589	POLQ	YDL209C	CWC2
PIK3CB/EMP24	ENSG00000086598	PIK3CB	YGL200C	EMP24
ENSG00000051415/RSP5	ENSG00000086758	ENSG00000051415	YER125W	RSP5
CYBA/GPI10	ENSG00000086848	CYBA	YGL142C	GPI10
THOC3/VPS68	ENSG00000087008	THOC3	YOL129W	VPS68
HEBP2/YMR1	ENSG00000087053	HEBP2	YJR110W	YMR1
PLEKHA5/FOX2	ENSG00000087076	PLEKHA5	YKR009C	FOX2
PRSS8/SGF11	ENSG00000087152	PRSS8	YPL047W	SGF11
SIKE1/PGS1	ENSG00000087157	SIKE1	YCL004W	PGS1
RRP12/ISA1	ENSG00000087206	RRP12	YLL027W	ISA1
MSMO1/ATP18	ENSG00000087245	MSMO1	YML081C-A	ATP18
TTC17/YJR039W	ENSG00000087258	TTC17	YJR039W	YJR039W
ALX4/TPA1	ENSG00000087263	ALX4	YER049W	TPA1
FOXN3/POX1	ENSG00000087266	FOXN3	YGL205W	POX1
AKR7A2/ARG1	ENSG00000087274	AKR7A2	YOL058W	ARG1
MRTO4/EST1	ENSG00000087338	MRTO4	YLR233C	EST1
USE1/CUS1	ENSG00000087365	USE1	YMR240C	CUS1
MCF2L2/VPS1	ENSG00000087470	MCF2L2	YKR001C	VPS1
NRIP2/ERV46	ENSG00000087502	NRIP2	YAL042W	ERV46
LAMA3/GDS1	ENSG00000088179	LAMA3	YOR355W	GDS1
ANAPC4/HAS1	ENSG00000088205	ANAPC4	YMR290C	HAS1
KCNQ1/RPS2	ENSG00000088247	KCNQ1	YGL123W	RPS2
TRAPPC3/COQ9	ENSG00000088682	TRAPPC3	YLR201C	COQ9
THRAP3/FPR1	ENSG00000088832	THRAP3	YNL135C	FPR1
PHPT1/SHP1	ENSG00000088833	PHPT1	YBL058W	SHP1
ENTPD2/DYN2	ENSG00000088986	ENTPD2	YDR424C	DYN2
ARID4B/BRL1	ENSG00000089006	ARID4B	YHR036W	BRL1
PTPRN/RPL6A	ENSG00000089009	PTPRN	YML073C	RPL6A
KIF1B/FRK1	ENSG00000089022	KIF1B	YPL141C	FRK1
FOXC1/ESF1	ENSG00000089048	FOXC1	YDR365C	ESF1
SYNE2/APC5	ENSG00000089053	SYNE2	YOR249C	APC5
CBLN4/REX4	ENSG00000089094	CBLN4	YOL080C	REX4
CHRDL2/GCN1	ENSG00000089154	CHRDL2	YGL195W	GCN1
RELT/PXL1	ENSG00000089159	RELT	YKR090W	PXL1
NOP58/TFS1	ENSG00000089220	NOP58	YLR178C	TFS1
KCNH2/CNL1	ENSG00000089234	KCNH2	YDR357C	CNL1
CUL1/MET10	ENSG00000089250	CUL1	YFR030W	MET10
CYFIP2/TAP42	ENSG00000089289	CYFIP2	YMR028W	TAP42
TAB2/ROT2	ENSG00000089597	TAB2	YBR229C	ROT2
EIF2AK2/BAG7	ENSG00000089639	EIF2AK2	YOR134W	BAG7
KMT2C/BIR1	ENSG00000089685	KMT2C	YJR089W	BIR1
PUM2/MAK5	ENSG00000089737	PUM2	YBR142W	MAK5
MRPL43/SFT2	ENSG00000090020	MRPL43	YBL102W	SFT2
ITIH4/LCB2	ENSG00000090054	ITIH4	YDR062W	LCB2
C4orf27/PAP1	ENSG00000090060	C4orf27	YKR002W	PAP1
ZFR/AIM20	ENSG00000090104	ZFR	YIL158W	AIM20
NPFFR2/FYV10	ENSG00000090316	NPFFR2	YIL097W	FYV10
ENSG00000056345/XBP1	ENSG00000090339	ENSG00000056345	YIL101C	XBP1
PHF21B/IPI3	ENSG00000090372	PHF21B	YNL182C	IPI3
TRAF1/PEX12	ENSG00000090432	TRAF1	YMR026C	PEX12
PCGF2/YNR064C	ENSG00000090487	PCGF2	YNR064C	YNR064C
IL17RB/MPS2	ENSG00000090565	IL17RB	YGL075C	MPS2
TRAF3IP2/ALA1	ENSG00000090861	TRAF3IP2	YOR335C	ALA1
GYG2/SEC3	ENSG00000090989	GYG2	YER008C	SEC3
SERPINB3/LPD1	ENSG00000091140	SERPINB3	YFL018C	LPD1
PKP2/CTL1	ENSG00000091436	PKP2	YMR180C	CTL1
MSH4/FUM1	ENSG00000091483	MSH4	YPL262W	FUM1
F7/SKT5	ENSG00000091490	F7	YBL061C	SKT5
GDI2/ECM30	ENSG00000091536	GDI2	YLR436C	ECM30
PRDM1/HER1	ENSG00000091592	PRDM1	YOR227W	HER1
ATG5/BAP2	ENSG00000092068	ATG5	YBR068C	BAP2
PITHD1/SLY1	ENSG00000092108	PITHD1	YDR189W	SLY1
MTA3/YGR071C	ENSG00000092140	MTA3	YGR071C	YGR071C
USP13/RSM24	ENSG00000092200	USP13	YDR175C	RSM24
LAMC2/SPT16	ENSG00000092201	LAMC2	YGL207W	SPT16
CDK14/TRS31	ENSG00000092203	CDK14	YDR472W	TRS31
SEC61A1/ERT1	ENSG00000092208	SEC61A1	YBR239C	ERT1
PPP1R12A/ADE16	ENSG00000092421	PPP1R12A	YLR028C	ADE16
RASGRF1/SOF1	ENSG00000092470	RASGRF1	YLL011W	SOF1
CAMK2B/SPS4	ENSG00000092529	CAMK2B	YOR313C	SPS4
CROCC/SEC9	ENSG00000092531	CROCC	YGR009C	SEC9
POLR3E/GOR1	ENSG00000092621	POLR3E	YNL274C	GOR1
ATP2B4/MLC2	ENSG00000092841	ATP2B4	YPR188C	MLC2
ZC3H11A/HMF1	ENSG00000092847	ZC3H11A	YER057C	HMF1
RIOK2/AFT2	ENSG00000093010	RIOK2	YPL202C	AFT2
NDC1/RSM22	ENSG00000093167	NDC1	YKL155C	RSM22
FLYWCH1/ETP1	ENSG00000094631	FLYWCH1	YHL010C	ETP1
UNKL/RPT6	ENSG00000094804	UNKL	YGL048C	RPT6
ALDH18A1/FUR1	ENSG00000094841	ALDH18A1	YHR128W	FUR1
TARBP1/SLP1	ENSG00000094975	TARBP1	YOR154W	SLP1
MXD1/MSH2	ENSG00000095002	MXD1	YOL090W	MSH2
CDK17/ARK1	ENSG00000095015	CDK17	YNL020C	ARK1
DNAJC25/DYS1	ENSG00000095059	DNAJC25	YHR068W	DYS1
PSD/RET2	ENSG00000095139	PSD	YFR051C	RET2
CTDP1/VAC8	ENSG00000095261	CTDP1	YEL013W	VAC8
YBX3/MSS51	ENSG00000095303	YBX3	YLR203C	MSS51
WNK1/NUP188	ENSG00000095319	WNK1	YML103C	NUP188
CCAR1/CAT2	ENSG00000095321	CCAR1	YML042W	CAT2
OGFR/VMA7	ENSG00000095539	OGFR	YGR020C	VMA7
GNA15/ISW2	ENSG00000095564	GNA15	YOR304W	ISW2
CREB3L3/HSP150	ENSG00000095794	CREB3L3	YJL159W	HSP150
PTPRU/LEU2	ENSG00000096060	PTPRU	YCL018W	LEU2
SNRNP40/SGV1	ENSG00000096063	SNRNP40	YPR161C	SGV1
COL11A1/CEF1	ENSG00000096401	COL11A1	YMR213W	CEF1
MPC1/ILV1	ENSG00000096433	MPC1	YER086W	ILV1
ACAA1/CDC3	ENSG00000096696	ACAA1	YLR314C	CDC3
BCAT1/HST1	ENSG00000096717	BCAT1	YOL068C	HST1
HDAC7/RPM2	ENSG00000096968	HDAC7	YML091C	RPM2
LZTS1/HRR25	ENSG00000097007	LZTS1	YPL204W	HRR25
SPAG4/CDC7	ENSG00000097046	SPAG4	YDL017W	CDC7
NCKAP1/YSP3	ENSG00000099139	NCKAP1	YOR003W	YSP3
MRPS35/ERP2	ENSG00000099203	MRPS35	YAL007C	ERP2
GUCY1B3/MGR1	ENSG00000099204	GUCY1B3	YCL044C	MGR1
SFSWAP/NRG2	ENSG00000099326	SFSWAP	YBR066C	NRG2
TNK2/FRE8	ENSG00000099331	TNK2	YLR047C	FRE8
CDH3/RPN12	ENSG00000099341	CDH3	YFR052W	RPN12
ARSF/SET2	ENSG00000099381	ARSF	YJL168C	SET2
GPBP1/WHI3	ENSG00000099622	GPBP1	YNL197C	WHI3
CS/ATP16	ENSG00000099624	CS	YDL004W	ATP16
LTK/GBP2	ENSG00000099783	LTK	YCL011C	GBP2
MRPS24/CDC34	ENSG00000099804	MRPS24	YDR054C	CDC34
ELMO2/RPB5	ENSG00000099817	ELMO2	YBR154C	RPB5
WAPAL/PKH3	ENSG00000099875	WAPAL	YDR466W	PKH3
APPBP2/YRB1	ENSG00000099901	APPBP2	YDR002W	YRB1
POLD1/GRS1	ENSG00000099917	POLD1	YBR121C	GRS1
SEZ6/RGC1	ENSG00000099940	SEZ6	YPR115W	RGC1
EIF4B/HOF1	ENSG00000099942	EIF4B	YMR032W	HOF1
GLTSCR1/YNL181W	ENSG00000099958	GLTSCR1	YNL181W	YNL181W
RPL18/RPA34	ENSG00000099968	RPL18	YJL148W	RPA34
ISOC2/PRP21	ENSG00000099995	ISOC2	YJL203W	PRP21
U2AF2/SMD1	ENSG00000100028	U2AF2	YGR074W	SMD1
EPN1/NOP7	ENSG00000100029	EPN1	YGR103W	NOP7
MED29/KSS1	ENSG00000100030	MED29	YGR040W	KSS1
AHRR/PTC6	ENSG00000100034	AHRR	YCR079W	PTC6
GSC2/CTP1	ENSG00000100075	GSC2	YBR291C	CTP1
GPC1/GGA1	ENSG00000100083	GPC1	YDR358W	GGA1
ADCK1/HIR2	ENSG00000100084	ADCK1	YOR038C	HIR2
HAGH/RGA1	ENSG00000100092	HAGH	YOR127W	RGA1
RNF4/BCK2	ENSG00000100106	RNF4	YER167W	BCK2
CASP8/SPP382	ENSG00000100109	CASP8	YLR424W	SPP382
ASUN/NHP2	ENSG00000100138	ASUN	YDL208W	NHP2
DLX3/RPO26	ENSG00000100142	DLX3	YPR187W	RPO26
SPA17/IXR1	ENSG00000100146	SPA17	YKL032C	IXR1
WISP2/YLR462W	ENSG00000100151	WISP2	YLR462W	YLR462W
NGFR/DBP7	ENSG00000100201	NGFR	YKR024C	DBP7
CDON/BOP3	ENSG00000100207	CDON	YNL042W	BOP3
TAF2/BNA6	ENSG00000100219	TAF2	YFR047C	BNA6
HIPK2/AIM33	ENSG00000100225	HIPK2	YML087C	AIM33
TNPO3/YOR114W	ENSG00000100227	TNPO3	YOR114W	YOR114W
MEF2BNB-MEF2B/SAP185	ENSG00000100239	MEF2BNB-MEF2B	YJL098W	SAP185
RFXANK/CSH1	ENSG00000100242	RFXANK	YBR161W	CSH1
LPAR2/PGA3	ENSG00000100243	LPAR2	YML125C	PGA3
CTSA/APL1	ENSG00000100280	CTSA	YJR005W	APL1
SUGP2/SUT1	ENSG00000100284	SUGP2	YGL162W	SUT1
SLC12A2/HMX1	ENSG00000100292	SLC12A2	YLR205C	HMX1
SNX24/YJR011C	ENSG00000100296	SNX24	YJR011C	YJR011C
EYA2/MCM5	ENSG00000100297	EYA2	YLR274W	MCM5
CNN2/RGT1	ENSG00000100325	CNN2	YKL038W	RGT1
SNCAIP/MYO3	ENSG00000100345	SNCAIP	YKL129C	MYO3
DDX20/HPT1	ENSG00000100353	DDX20	YDR399W	HPT1
BTBD1/MDR1	ENSG00000100359	BTBD1	YGR100W	MDR1
BCAS1/YLR224W	ENSG00000100365	BCAS1	YLR224W	YLR224W
POU1F1/YIA6	ENSG00000100372	POU1F1	YIL006W	YIA6
PMS1/HSP12	ENSG00000100380	PMS1	YFL014W	HSP12
HMG20B/HRT1	ENSG00000100387	HMG20B	YOL133W	HRT1
CALCRL/GCN5	ENSG00000100393	CALCRL	YGR252W	GCN5
TAF11/RNA1	ENSG00000100401	TAF11	YMR235C	RNA1
ANKS1A/RPC25	ENSG00000100413	ANKS1A	YKL144C	RPC25
AP3D1/NTO1	ENSG00000100425	AP3D1	YPR031W	NTO1
ZNF76/RPL12A	ENSG00000100427	ZNF76	YEL054C	RPL12A
SLC9A3R2/FPR3	ENSG00000100442	SLC9A3R2	YML074C	FPR3
NTHL1/PAU15	ENSG00000100448	NTHL1	YIR041W	PAU15
GNAI3/TIF3	ENSG00000100461	GNAI3	YPR163C	TIF3
IPO5/HSL7	ENSG00000100462	IPO5	YBR133C	HSL7
OAT/DPB2	ENSG00000100479	OAT	YPR175W	DPB2
WDR3/GPH1	ENSG00000100504	WDR3	YPR160W	GPH1
PKN2/RAD27	ENSG00000100526	PKN2	YKL113C	RAD27
WDR18/VMA8	ENSG00000100554	WDR18	YEL051W	VMA8
TRAM2/GPI15	ENSG00000100564	TRAM2	YNL038W	GPI15
NTN1/PRE10	ENSG00000100567	NTN1	YOR362C	PRE10
GLP2R/VTI1	ENSG00000100568	GLP2R	YMR197C	VTI1
MCM10/AHA1	ENSG00000100591	MCM10	YDR214W	AHA1
DGKA/BNR1	ENSG00000100592	DGKA	YIL159W	BNR1
ERBB3/LCB1	ENSG00000100596	ERBB3	YMR296C	LCB1
ROPN1/RRT6	ENSG00000100605	ROPN1	YGL146C	RRT6
KARS/PTC2	ENSG00000100614	KARS	YER089C	PTC2
PDIA5/NMA2	ENSG00000100628	PDIA5	YGR010W	NMA2
NDUFB4/NAB3	ENSG00000100650	NDUFB4	YPL190C	NAB3
SPEN/TIF5	ENSG00000100664	SPEN	YPR041W	TIF5
MYLK/CYS3	ENSG00000100665	MYLK	YAL012W	CYS3
MAP2K4/MPH1	ENSG00000100697	MAP2K4	YIR002C	MPH1
SNAP91/ADE3	ENSG00000100714	SNAP91	YGR204W	ADE3
SLK/YAP1	ENSG00000100722	SLK	YML007W	YAP1
COL17A1/YLR456W	ENSG00000100744	COL17A1	YLR456W	YLR456W
SEC61A2/YGR093W	ENSG00000100749	SEC61A2	YGR093W	YGR093W
PRKCQ/RPT2	ENSG00000100764	PRKCQ	YDL007W	RPT2
TLE2/PRE3	ENSG00000100804	TLE2	YJL001W	PRE3
ASB1/ACE2	ENSG00000100811	ASB1	YLR131C	ACE2
FAM107B/SER1	ENSG00000100813	FAM107B	YOR184W	SER1
ME1/CST9	ENSG00000100814	ME1	YLR394W	CST9
TBC1D1/PAF1	ENSG00000100815	TBC1D1	YBR279W	PAF1
CDK13/SGN1	ENSG00000100836	CDK13	YIR001C	SGN1
MTHFD2/YHR202W	ENSG00000100852	MTHFD2	YHR202W	YHR202W
SLC9A7/SRP54	ENSG00000100883	SLC9A7	YPR088C	SRP54
FOXJ2/RAD54	ENSG00000100888	FOXJ2	YGL163C	RAD54
YBX1/SCL1	ENSG00000100902	YBX1	YGL011C	SCL1
PDE4A/MGA2	ENSG00000100906	PDE4A	YIR033W	MGA2
PPP2R5A/PCM1	ENSG00000100908	PPP2R5A	YEL058W	PCM1
CTNNA2/YHR035W	ENSG00000100934	CTNNA2	YHR035W	YHR035W
ELAVL1/LEA1	ENSG00000100949	ELAVL1	YPL213W	LEA1
TIE1/ART5	ENSG00000100979	TIE1	YGR068C	ART5
SMARCD1/AIM9	ENSG00000100994	SMARCD1	YER080W	AIM9
KDM4A/PSF1	ENSG00000101003	KDM4A	YDR013W	PSF1
NFYC/CBP3	ENSG00000101019	NFYC	YPL215W	CBP3
SLC9A3/DIA1	ENSG00000101049	SLC9A3	YMR316W	DIA1
NGEF/GAL11	ENSG00000101057	NGEF	YOL051W	GAL11
ASPM/GAT2	ENSG00000101076	ASPM	YMR136W	GAT2
CD84/PET9	ENSG00000101084	CD84	YBL030C	PET9
ELOVL1/CDC15	ENSG00000101109	ELOVL1	YAR019C	CDC15
SPI1/GIM3	ENSG00000101132	SPI1	YNL153C	GIM3
ZNRD1/LYS9	ENSG00000101144	ZNRD1	YNR050C	LYS9
MPPED2/GLE2	ENSG00000101146	MPPED2	YER107C	GLE2
ZBTB11/YER121W	ENSG00000101150	ZBTB11	YER121W	YER121W
ATXN3/PRP6	ENSG00000101161	ATXN3	YBR055C	PRP6
GOLGA5/PRE6	ENSG00000101182	GOLGA5	YOL038W	PRE6
FGFR2/EAF7	ENSG00000101189	FGFR2	YNL136W	EAF7
EML1/BYE1	ENSG00000101191	EML1	YKL005C	BYE1
ARFGEF1/GID8	ENSG00000101193	ARFGEF1	YMR135C	GID8
MTFR1/GLO3	ENSG00000101199	MTFR1	YER122C	GLO3
STAG3/TEF2	ENSG00000101210	STAG3	YBR118W	TEF2
FECH/YCH1	ENSG00000101224	FECH	YGR203W	YCH1
MYO9A/CKA2	ENSG00000101266	MYO9A	YOR061W	CKA2
DDX3Y/GFD2	ENSG00000101307	DDX3Y	YCL036W	GFD2
PFKP/SEC23	ENSG00000101310	PFKP	YPR181C	SEC23
SP100/BEM1	ENSG00000101336	SP100	YBR200W	BEM1
KLF6/APC1	ENSG00000101347	KLF6	YNL172W	APC1
PPAP2A/KIP3	ENSG00000101350	PPAP2A	YGL216W	KIP3
NEO1/IDH1	ENSG00000101365	NEO1	YNL037C	IDH1
TRAM1/MIR1	ENSG00000101367	TRAM1	YJR077C	MIR1
PHKA1/UTR1	ENSG00000101391	PHKA1	YJR049C	UTR1
TNFRSF1A/TTI1	ENSG00000101407	TNFRSF1A	YKL033W	TTI1
CACNB1/ARP5	ENSG00000101442	CACNB1	YNL059C	ARP5
EVI5/SAH1	ENSG00000101444	EVI5	YER043C	SAH1
PKM/YPL034W	ENSG00000101474	PKM	YPL034W	YPL034W
DHX29/UBP6	ENSG00000101557	DHX29	YFR010W	UBP6
DNTTIP2/SCS2	ENSG00000101558	DNTTIP2	YER120W	SCS2
TP53BP1/ABD1	ENSG00000101654	TP53BP1	YBR236C	ABD1
TRO/UBX5	ENSG00000101745	TRO	YDR330W	UBX5
RRP15/RAD30	ENSG00000101751	RRP15	YDR419W	RAD30
RHOA/MBP1	ENSG00000101752	RHOA	YDL056W	MBP1
DHX8/RIO1	ENSG00000101782	DHX8	YOR119C	RIO1
PRKCZ/PTI1	ENSG00000101811	PRKCZ	YGR156W	PTI1
SYT1/NAS6	ENSG00000101843	SYT1	YGR232W	NAS6
IDH3G/UTP7	ENSG00000101849	IDH3G	YER082C	UTP7
ROGDI/POL2	ENSG00000101868	ROGDI	YNL262W	POL2
PDZD4/MRS1	ENSG00000101871	PDZD4	YIR021W	MRS1
ROCK1/YPL039W	ENSG00000101888	ROCK1	YPL039W	YPL039W
CBFB/ALG13	ENSG00000101901	CBFB	YGL047W	ALG13
PDK3/PRS2	ENSG00000101911	PDK3	YER099C	PRS2
HYAL2/YOR289W	ENSG00000101935	HYAL2	YOR289W	YOR289W
HDAC4/SET3	ENSG00000101945	HDAC4	YKR029C	SET3
RASSF1/YOR342C	ENSG00000101972	RASSF1	YOR342C	YOR342C
FGFR3/PXA1	ENSG00000101986	FGFR3	YPL147W	PXA1
IFI35/CPT1	ENSG00000102007	IFI35	YNL130C	CPT1
COASY/ARD1	ENSG00000102030	COASY	YHR013C	ARD1
MEF2A/ISW1	ENSG00000102038	MEF2A	YBR245C	ISW1
OTUD5/YDL156W	ENSG00000102054	OTUD5	YDL156W	YDL156W
TFE3/SMF1	ENSG00000102096	TFE3	YOL122C	SMF1
TBC1D25/TAZ1	ENSG00000102125	TBC1D25	YPR140W	TAZ1
ACSL4/PGK1	ENSG00000102144	ACSL4	YCR012W	PGK1
INPP5A/GAT1	ENSG00000102145	INPP5A	YFL021W	GAT1
GPKOW/MDY2	ENSG00000102178	GPKOW	YOL111C	MDY2
GRIPAP1/ATG17	ENSG00000102189	GRIPAP1	YLR423C	ATG17
FTSJ1/PCL2	ENSG00000102218	FTSJ1	YDL127W	PCL2
POLR1A/RIC1	ENSG00000102225	POLR1A	YLR039C	RIC1
LAPTM4A/PAB1	ENSG00000102241	LAPTM4A	YER165W	PAB1
IP6K2/YDL073W	ENSG00000102384	IP6K2	YDL073W	YDL073W
STON1-GTF2A1L/YPL225W	ENSG00000102390	STON1-GTF2A1L	YPL225W	YPL225W
SRBD1/CTR86	ENSG00000102401	SRBD1	YCR054C	CTR86
CYFIP1/YPR013C	ENSG00000102554	CYFIP1	YPR013C	YPR013C
RASGRP2/YPK1	ENSG00000102572	RASGRP2	YKL126W	YPK1
PSME4/CDC1	ENSG00000102575	PSME4	YDR182W	CDC1
IFT80/SEC63	ENSG00000102580	IFT80	YOR254C	SEC63
SIRT2/FUS2	ENSG00000102606	SIRT2	YMR232W	FUS2
ERLEC1/YNL010W	ENSG00000102753	ERLEC1	YNL010W	YNL010W
PPP2R5B/SRV2	ENSG00000102755	PPP2R5B	YNL138W	SRV2
PYGM/CIT3	ENSG00000102786	PYGM	YPR001W	CIT3
PITX1/KIN2	ENSG00000102882	PITX1	YLR096W	KIN2
TRPC7/DCC1	ENSG00000102893	TRPC7	YCL016C	DCC1
NUP133/NTF2	ENSG00000102898	NUP133	YER009W	NTF2
NUCKS1/NIC96	ENSG00000102900	NUCKS1	YFR002W	NIC96
VPS35/STP1	ENSG00000102974	VPS35	YDR463W	STP1
DNAJA2/RPN8	ENSG00000103035	DNAJA2	YOR261C	RPN8
BCL3/LRO1	ENSG00000103066	BCL3	YNR008W	LRO1
KCNAB2/YNL176C	ENSG00000103152	KCNAB2	YNL176C	YNL176C
ABCC9/VMR1	ENSG00000103222	ABCC9	YHL035C	VMR1
GAL/MUP1	ENSG00000103257	GAL	YGR055W	MUP1
CLEC2D/NBP35	ENSG00000103274	CLEC2D	YGL091C	NBP35
RORA/UBC9	ENSG00000103275	RORA	YDL064W	UBC9
DRD4/ARO2	ENSG00000103313	DRD4	YGL148W	ARO2
TGFBR3/ADH5	ENSG00000103326	TGFBR3	YBR145W	ADH5
KIAA1107/SUP35	ENSG00000103342	KIAA1107	YDR172W	SUP35
PLA2G10/RSM19	ENSG00000103363	PLA2G10	YNR037C	RSM19
ATP1B3/SIS1	ENSG00000103423	ATP1B3	YNL007C	SIS1
NEDD4/RPL36A	ENSG00000103479	NEDD4	YMR194W	RPL36A
PIGB/SFP1	ENSG00000103495	PIGB	YLR403W	SFP1
MAPK6/TLG2	ENSG00000103496	MAPK6	YOL018C	TLG2
GNB5/TAE1	ENSG00000103510	GNB5	YBR261C	TAE1
RAB27A/ICY2	ENSG00000103540	RAB27A	YPL250C	ICY2
CECR5/AI4	ENSG00000103546	CECR5	Q0065	AI4
UFD1L/BRE1	ENSG00000103549	UFD1L	YDL074C	BRE1
LRP6/LYS12	ENSG00000103591	LRP6	YIL094C	LYS12
GUCY2C/KSP1	ENSG00000103653	GUCY2C	YHR082C	KSP1
SCT/ATS1	ENSG00000103657	SCT	YAL020C	ATS1
PHRF1/YKR023W	ENSG00000103671	PHRF1	YKR023W	YKR023W
IKBKAP/LIA1	ENSG00000103723	IKBKAP	YJR070C	LIA1
NUCB2/YPT11	ENSG00000103769	NUCB2	YNL304W	YPT11
PFN2/RBA50	ENSG00000103932	PFN2	YDR527W	RBA50
PTPN3/STB2	ENSG00000103942	PTPN3	YMR053C	STB2
SPTB/YBR259W	ENSG00000103966	SPTB	YBR259W	YBR259W
DAPP1/MXR1	ENSG00000104064	DAPP1	YER042W	MXR1
FGF10/HSP10	ENSG00000104067	FGF10	YOR020C	HSP10
SMG6/HCR1	ENSG00000104131	SMG6	YLR192C	HCR1
EXOC5/PEP3	ENSG00000104142	EXOC5	YLR148W	PEP3
CLTCL1/MSC2	ENSG00000104147	CLTCL1	YDR205W	MSC2
FSTL3/BRF1	ENSG00000104221	FSTL3	YGR246C	BRF1
DGCR2/YOL159C	ENSG00000104299	DGCR2	YOL159C	YOL159C
RNF126/YOL087C	ENSG00000104320	RNF126	YOL087C	YOL087C
MNT/MCK1	ENSG00000104365	MNT	YNL307C	MCK1
ZXDC/YPT32	ENSG00000104388	ZXDC	YGL210W	YPT32
POLB/GNA1	ENSG00000104408	POLB	YFL017C	GNA1
WIPI1/EMC2	ENSG00000104412	WIPI1	YJR088C	EMC2
ASNS/DAL80	ENSG00000104447	ASNS	YKR034W	DAL80
AP3M2/DAL81	ENSG00000104490	AP3M2	YIR023W	DAL81
CNGB1/EFB1	ENSG00000104529	CNGB1	YAL003W	EFB1
ST6GALNAC2/PSA1	ENSG00000104549	ST6GALNAC2	YDL055C	PSA1
CHAT/TMT1	ENSG00000104611	CHAT	YER175C	TMT1
PABPC1/BCH2	ENSG00000104613	PABPC1	YKR027W	BCH2
TESK2/VPS55	ENSG00000104660	TESK2	YJR044C	VPS55
C16orf80/TRR1	ENSG00000104687	C16orf80	YDR353W	TRR1
CSNK2A2/MCM4	ENSG00000104738	CSNK2A2	YPR019W	MCM4
PTPN21/YCL012C	ENSG00000104805	PTPN21	YCL012C	YCL012C
EIF2B3/GSY2	ENSG00000104812	EIF2B3	YLR258W	GSY2
CAMK2A/PKC1	ENSG00000104814	CAMK2A	YBL105C	PKC1
TCOF1/ECI1	ENSG00000104823	TCOF1	YLR284C	ECI1
CDC42/TUB2	ENSG00000104833	CDC42	YFL037W	TUB2
OSBPL3/DIA4	ENSG00000104835	OSBPL3	YHR011W	DIA4
EPHA8/SNP1	ENSG00000104852	EPHA8	YIL061C	SNP1
SLC12A3/MHP1	ENSG00000104866	SLC12A3	YJL042W	MHP1
RAD18/PIH1	ENSG00000104872	RAD18	YHR034C	PIH1
ATP2B1/TPO2	ENSG00000104888	ATP2B1	YGR138C	TPO2
NCK2/PRP11	ENSG00000104897	NCK2	YDL043C	PRP11
MAP4K4/TRM1	ENSG00000104907	MAP4K4	YDR120C	TRM1
RPL31/SCH9	ENSG00000104936	RPL31	YHR205W	SCH9
WDR1/HSC82	ENSG00000104938	WDR1	YMR186W	HSC82
SNX13/RPL6B	ENSG00000104960	SNX13	YLR448W	RPL6B
ARHGAP10/CNS1	ENSG00000104969	ARHGAP10	YBR155W	CNS1
RPS6KA2/TIM44	ENSG00000104980	RPS6KA2	YIL022W	TIM44
ING3/MAS1	ENSG00000105088	ING3	YLR163C	MAS1
WBSCR22/CRH1	ENSG00000105127	WBSCR22	YGR189C	CRH1
SEL1L/SCY1	ENSG00000105146	SEL1L	YGL083W	SCY1
TRIP13/POP4	ENSG00000105171	TRIP13	YBR257W	POP4
ATP6AP1/CLN2	ENSG00000105173	ATP6AP1	YPL256C	CLN2
TCF3/MUK1	ENSG00000105186	TCF3	YPL070W	MUK1
TRIB2/TIM50	ENSG00000105197	TRIB2	YPL063W	TIM50
DAZAP1/NOP1	ENSG00000105202	DAZAP1	YDL014W	NOP1
MBD3/PGI1	ENSG00000105220	MBD3	YBR196C	PGI1
PRLH/IBA57	ENSG00000105221	PRLH	YJR122W	IBA57
HLTF/YJU2	ENSG00000105248	HLTF	YKL095W	YJU2
CPSF1/ALF1	ENSG00000105254	CPSF1	YNL148C	ALF1
CDH19/FCJ1	ENSG00000105281	CDH19	YKR016W	FCJ1
PDCD2/AMA1	ENSG00000105325	PDCD2	YGR225W	AMA1
PRKACA/YML6	ENSG00000105364	PRKACA	YML025C	YML6
LPHN1/QDR1	ENSG00000105370	LPHN1	YIL120W	QDR1
ACTN1/RPS19B	ENSG00000105372	ACTN1	YNL302C	RPS19B
RPS6KA6/NOP53	ENSG00000105373	RPS6KA6	YPL146C	NOP53
EPN2/CIR1	ENSG00000105379	EPN2	YGR207C	CIR1
PTPN18/AVT7	ENSG00000105388	PTPN18	YIL088C	AVT7
LIMS2/YOR192C-C	ENSG00000105397	LIMS2	YOR192C-C	YOR192C-C
LNX1/CDC37	ENSG00000105401	LNX1	YDR168W	CDC37
TFRC/SEC17	ENSG00000105402	TFRC	YBL050W	SEC17
SREBF1/YIP3	ENSG00000105404	SREBF1	YNL044W	YIP3
TRPC5/ERD2	ENSG00000105438	TRPC5	YBL040C	ERD2
AFF4/SYT1	ENSG00000105443	AFF4	YPR095C	SYT1
UBE2D1/RSA4	ENSG00000105447	UBE2D1	YCR072C	RSA4
MPP5/CDC9	ENSG00000105486	MPP5	YDL164C	CDC9
SMC1A/TPD3	ENSG00000105568	SMC1A	YAL016W	TPD3
HSD17B10/KAP95	ENSG00000105576	HSD17B10	YLR347C	KAP95
MARK2/CCC1	ENSG00000105607	MARK2	YLR220W	CCC1
HMMR/NRG1	ENSG00000105610	HMMR	YDR043C	NRG1
CHFR/PRP31	ENSG00000105618	CHFR	YGR091W	PRP31
TRHDE/KIC1	ENSG00000105639	TRHDE	YHR102W	KIC1
P4HA2/SEC28	ENSG00000105669	P4HA2	YIL076W	SEC28
FCGR2B/DBP8	ENSG00000105671	FCGR2B	YHR169W	DBP8
NFATC3/SFG1	ENSG00000105676	NFATC3	YOR315W	SFG1
ACADVL/YRB30	ENSG00000105698	ACADVL	YGL164C	YRB30
FBXW11/PXR1	ENSG00000105705	FBXW11	YGR280C	PXR1
ACAP1/PAN3	ENSG00000105723	ACAP1	YKL025C	PAN3
CRMP1/SPF1	ENSG00000105726	CRMP1	YEL031W	SPF1
DERL2/PDR17	ENSG00000105737	DERL2	YNL264C	PDR17
NDE1/GLO4	ENSG00000105755	NDE1	YOR040W	GLO4
MRVI1/ZUO1	ENSG00000105821	MRVI1	YGR285C	ZUO1
AP1M1/BET1	ENSG00000105829	AP1M1	YIL004C	BET1
PVR/TEL1	ENSG00000105851	PVR	YBL088C	TEL1
IKBKG/LCD1	ENSG00000105854	IKBKG	YDR499W	LCD1
XRCC1/YKL069W	ENSG00000105855	XRCC1	YKL069W	YKL069W
SCARB1/ZIM17	ENSG00000105866	SCARB1	YNL310C	ZIM17
MCM2/WTM1	ENSG00000105875	MCM2	YOR230W	WTM1
TP63/HOS4	ENSG00000105887	TP63	YIL112W	HOS4
LLGL2/STV1	ENSG00000105929	LLGL2	YMR054W	STV1
NLE1/YGR066C	ENSG00000105939	NLE1	YGR066C	YGR066C
SDHA/KGD1	ENSG00000105953	SDHA	YIL125W	KGD1
SMARCE1/IME2	ENSG00000105976	SMARCE1	YJL106W	IME2
KDM5A/DJP1	ENSG00000105993	KDM5A	YIR004W	DJP1
ADAM11/SOV1	ENSG00000106013	ADAM11	YMR066W	SOV1
PPP2R3A/RIM1	ENSG00000106028	PPP2R3A	YCR028C-A	RIM1
FERMT2/ARO3	ENSG00000106052	FERMT2	YDR035W	ARO3
ABCB11/YBR139W	ENSG00000106066	ABCB11	YBR139W	YBR139W
CD5L/YCR099C	ENSG00000106069	CD5L	YCR099C	YCR099C
PTGS2/SSO1	ENSG00000106089	PTGS2	YPL232W	SSO1
IGF2BP2/GRS2	ENSG00000106105	IGF2BP2	YPR081C	GRS2
MAP3K13/RPL20B	ENSG00000106246	MAP3K13	YOR312C	RPL20B
ST6GAL1/PRT1	ENSG00000106263	ST6GAL1	YOR361C	PRT1
VDAC1P1/NOP15	ENSG00000106344	VDAC1P1	YNL110C	NOP15
PICALM/IMD3	ENSG00000106348	PICALM	YLR432W	IMD3
NSF/SPS18	ENSG00000106351	NSF	YNL204C	SPS18
GLI2/LSM5	ENSG00000106355	GLI2	YER146W	LSM5
CLASP1/KTR3	ENSG00000106397	CLASP1	YBR205W	KTR3
MRPS34/VPS71	ENSG00000106400	MRPS34	YML041C	VPS71
NOTCH3/OPI3	ENSG00000106404	NOTCH3	YJR073C	OPI3
CLNS1A/YML083C	ENSG00000106571	CLNS1A	YML083C	YML083C
PPP2R2C/PRE8	ENSG00000106588	PPP2R2C	YML092C	PRE8
TEAD2/MRPL32	ENSG00000106591	TEAD2	YCR003W	MRPL32
EED/RHB1	ENSG00000106615	EED	YCR027C	RHB1
CDHR2/SDS23	ENSG00000106617	CDHR2	YGL056C	SDS23
SNCB/SEC22	ENSG00000106636	SNCB	YLR268W	SEC22
TSG101/NIP100	ENSG00000106665	TSG101	YPL174C	NIP100
ATP2A3/UTP13	ENSG00000106789	ATP2A3	YLR222C	UTP13
CA12/PBA1	ENSG00000106829	CA12	YLR199C	PBA1
MGLL/DFG16	ENSG00000106952	MGLL	YOR030W	DFG16
NTN4/OAF1	ENSG00000106991	NTN4	YAL051W	OAF1
BCS1L/AZR1	ENSG00000107020	BCS1L	YGR224W	AZR1
NUAK1/SCP160	ENSG00000107164	NUAK1	YJL080C	SCP160
SLC24A1/MCA1	ENSG00000107165	SLC24A1	YOR197W	MCA1
SCARF1/PSD1	ENSG00000107186	SCARF1	YNL169C	PSD1
LMAN1/SPG4	ENSG00000107187	LMAN1	YMR107W	SPG4
PTPLAD1/YPR204W	ENSG00000107201	PTPLAD1	YPR204W	YPR204W
IPCEF1/MBF1	ENSG00000107223	IPCEF1	YOR298C-A	MBF1
ZZEF1/MRF1	ENSG00000107242	ZZEF1	YGL143C	MRF1
ENO1/SNL1	ENSG00000107262	ENO1	YIL016W	SNL1
SLC12A1/RPS19A	ENSG00000107263	SLC12A1	YOL121C	RPS19A
C19orf10/DNA2	ENSG00000107290	C19orf10	YHR164C	DNA2
ANO8/RVS161	ENSG00000107295	ANO8	YCR009C	RVS161
ARHGEF10L/PDR10	ENSG00000107331	ARHGEF10L	YOR328W	PDR10
TXK/YNL144C	ENSG00000107341	TXK	YNL144C	YNL144C
KCNQ2/YNL155W	ENSG00000107372	KCNQ2	YNL155W	YNL155W
TACR2/GAT3	ENSG00000107485	TACR2	YLR013W	GAT3
ACTR6/SLM3	ENSG00000107521	ACTR6	YDL033C	SLM3
TIPIN/TKL2	ENSG00000107537	TIPIN	YBR117C	TKL2
SRI/HEM3	ENSG00000107554	SRI	YDL205C	HEM3
EIF4G3/DPB11	ENSG00000107560	EIF4G3	YJL090C	DPB11
NUP37/PHB1	ENSG00000107566	NUP37	YGR132C	PHB1
SEMA3A/RPG1	ENSG00000107581	SEMA3A	YBR079C	RPG1
SEMA3C/YKL162C	ENSG00000107614	SEMA3C	YKL162C	YKL162C
ACAT1/MSS116	ENSG00000107625	ACAT1	YDR194C	MSS116
CELSR1/YOR022C	ENSG00000107651	CELSR1	YOR022C	YOR022C
ZNF638/NSE4	ENSG00000107672	ZNF638	YDL105W	NSE4
ADD2/ATG26	ENSG00000107679	ADD2	YLR189C	ATG26
FGF4/CMP2	ENSG00000107758	FGF4	YML057W	CMP2
RASAL2/MPM1	ENSG00000107771	RASAL2	YJL066C	MPM1
MARK3/PHO5	ENSG00000107789	MARK3	YBR093C	PHO5
SLC25A3/SPT23	ENSG00000107854	SLC25A3	YKL020C	SPT23
FOSL2/GEA1	ENSG00000107862	FOSL2	YJR031C	GEA1
FRYL/SAC7	ENSG00000107863	FRYL	YDR389W	SAC7
FSCN1/BCP1	ENSG00000107949	FSCN1	YDR361C	BCP1
ACTB/YOL098C	ENSG00000107959	ACTB	YOL098C	YOL098C
PLD1/PSF3	ENSG00000107960	PLD1	YOL146W	PSF3
WDR62/PSR1	ENSG00000107968	WDR62	YLL010C	PSR1
DLG1/MPD1	ENSG00000108010	DLG1	YOR288C	MPD1
RAB7A/NUP159	ENSG00000108021	RAB7A	YIL115C	NUP159
BCAP29/FRA1	ENSG00000108039	BCAP29	YLL029W	FRA1
SART3/SMC3	ENSG00000108055	SART3	YJL074C	SMC3
ARHGAP15/RTS3	ENSG00000108091	ARHGAP15	YGR161C	RTS3
PAX2/CUL3	ENSG00000108094	PAX2	YGR003W	CUL3
EXOSC7/PCL1	ENSG00000108100	EXOSC7	YNL289W	PCL1
KIFAP3/ADH2	ENSG00000108107	KIFAP3	YMR303C	ADH2
MCM6/CPR5	ENSG00000108179	MCM6	YDR304C	CPR5
REXO2/YHI9	ENSG00000108187	REXO2	YHR029C	YHI9
RBM7/HED1	ENSG00000108256	RBM7	YDR014W-A	HED1
RBMS2/ADA2	ENSG00000108264	RBMS2	YDR448W	ADA2
BAZ2A/PUP3	ENSG00000108294	BAZ2A	YER094C	PUP3
PTPN23/CWC25	ENSG00000108296	PTPN23	YNL245C	CWC25
MLH1/NHP6A	ENSG00000108312	MLH1	YPR052C	NHP6A
UNG/YNL019C	ENSG00000108342	UNG	YNL019C	YNL019C
KLHL20/RPN3	ENSG00000108344	KLHL20	YER021W	RPN3
RGS11/TRK1	ENSG00000108349	RGS11	YJL129C	TRK1
PLXNA2/FUN19	ENSG00000108375	PLXNA2	YAL034C	FUN19
SPAG5/RAD57	ENSG00000108384	SPAG5	YDR004W	RAD57
ANKRD13A/RAD18	ENSG00000108395	ANKRD13A	YCR066W	RAD18
TPD52/GPT2	ENSG00000108405	TPD52	YKR067W	GPT2
ACACB/RPN10	ENSG00000108424	ACACB	YHR200W	RPN10
TRAF4/BOS1	ENSG00000108433	TRAF4	YLR078C	BOS1
PAG1/RNH70	ENSG00000108443	PAG1	YGR276C	RNH70
GPATCH1/HRQ1	ENSG00000108469	GPATCH1	YDR291W	HRQ1
ICAM3/YER184C	ENSG00000108510	ICAM3	YER184C	YER184C
NT5C2/DMA2	ENSG00000108523	NT5C2	YNL116W	DMA2
MCAM/DIC1	ENSG00000108528	MCAM	YLR348C	DIC1
GPC4/MRPL20	ENSG00000108557	GPC4	YKR085C	MRPL20
CAMSAP3/KRS1	ENSG00000108559	CAMSAP3	YDR037W	KRS1
RAP1GAP/MAM33	ENSG00000108561	RAP1GAP	YIL070C	MAM33
XAB2/DOP1	ENSG00000108576	XAB2	YDR141C	DOP1
ARHGEF1/LAP3	ENSG00000108578	ARHGEF1	YNL239W	LAP3
STXBP2/GOS1	ENSG00000108587	STXBP2	YHL031C	GOS1
MAP2K7/RBG2	ENSG00000108591	MAP2K7	YGR173W	RBG2
NMRK2/SPB1	ENSG00000108592	NMRK2	YCL054W	SPB1
DGKD/RSC6	ENSG00000108604	DGKD	YCR052W	RSC6
CTTNBP2/YML108W	ENSG00000108641	CTTNBP2	YML108W	YML108W
ACTL6B/UTP6	ENSG00000108651	ACTL6B	YDR449C	UTP6
RARB/SNU114	ENSG00000108654	RARB	YKL173W	SNU114
TOP2B/GEA2	ENSG00000108669	TOP2B	YEL022W	GEA2
NFKB2/RPN6	ENSG00000108671	NFKB2	YDL097C	RPN6
PPP1R12B/YDL057W	ENSG00000108700	PPP1R12B	YDL057W	YDL057W
DNAJC10/SPT7	ENSG00000108773	DNAJC10	YBR081C	SPT7
GTF3C1/YPT6	ENSG00000108774	GTF3C1	YLR262C	YPT6
IL4R/INO4	ENSG00000108788	IL4R	YOL108C	INO4
USP33/MAM1	ENSG00000108799	USP33	YER106W	MAM1
PAK3/MRP7	ENSG00000108826	PAK3	YNL005C	MRP7
DCX/HOS2	ENSG00000108840	DCX	YGL194C	HOS2
SNRPA/LUC7	ENSG00000108848	SNRPA	YDL087C	LUC7
SPAG6/CHS2	ENSG00000108854	SPAG6	YBR038W	CHS2
EXOSC5/MSG5	ENSG00000108861	EXOSC5	YNL053W	MSG5
DYNC1I2/RNR4	ENSG00000108946	DYNC1I2	YGR180C	RNR4
APBB1IP/LOT5	ENSG00000108953	APBB1IP	YKL183W	LOT5
LRCH4/YPL162C	ENSG00000108984	LRCH4	YPL162C	YPL162C
FAM76B/KTI12	ENSG00000109046	FAM76B	YKL110C	KTI12
SIRT6/YDR248C	ENSG00000109047	SIRT6	YDR248C	YDR248C
TYR/YIR042C	ENSG00000109065	TYR	YIR042C	YIR042C
POLD3/SPT6	ENSG00000109111	POLD3	YGR116W	SPT6
ACTN2/DEP1	ENSG00000109118	ACTN2	YAL013W	DEP1
CAPZB/POM33	ENSG00000109133	CAPZB	YLL023C	POM33
PHF17/YGL242C	ENSG00000109320	PHF17	YGL242C	YGL242C
UBE2A/SMK1	ENSG00000109339	UBE2A	YPR054W	SMK1
FGFR1/SPP41	ENSG00000109458	FGFR1	YDR464W	SPP41
FKBP6/ECM14	ENSG00000109472	FKBP6	YHR132C	ECM14
GTF2I/MGE1	ENSG00000109519	GTF2I	YOR232W	MGE1
SMC1B/GAR1	ENSG00000109534	SMC1B	YHR089C	GAR1
FBLN1/TRM9	ENSG00000109536	FBLN1	YML014W	TRM9
ITGA8/GEF1	ENSG00000109572	ITGA8	YJR040W	GEF1
CST7/PRP43	ENSG00000109606	CST7	YGL120C	PRP43
MAP2/CDC4	ENSG00000109670	MAP2	YFL009W	CDC4
PIAS2/TAH18	ENSG00000109756	PIAS2	YPR048W	TAH18
AMPH/PEX28	ENSG00000109775	AMPH	YHR150W	PEX28
ARAF/USV1	ENSG00000109787	ARAF	YPL230W	USV1
MCCC1/YCG1	ENSG00000109805	MCCC1	YDR325W	YCG1
FAP/PIL1	ENSG00000109819	FAP	YGR086C	PIL1
NEBL/FMP52	ENSG00000109854	NEBL	YER004W	FMP52
UBE2K/LDB16	ENSG00000109861	UBE2K	YCL005W	LDB16
PIK3C3/ELP4	ENSG00000109911	PIK3C3	YPL101W	ELP4
N4BP2/ZPR1	ENSG00000109917	N4BP2	YGR211W	ZPR1
SYNJ2/SSB1	ENSG00000109971	SYNJ2	YDL229W	SSB1
ADCY2/HUA1	ENSG00000110031	ADCY2	YGR268C	HUA1
PPP2R5C/IRS4	ENSG00000110047	PPP2R5C	YKR019C	IRS4
RBFOX1/OSH6	ENSG00000110048	RBFOX1	YKR003W	OSH6
GNB1/DCS2	ENSG00000110063	GNB1	YOR173W	DCS2
HOXA9/SAP190	ENSG00000110075	HOXA9	YKR028W	SAP190
EDN1/YAT1	ENSG00000110090	EDN1	YAR035W	YAT1
MLLT10/PRP19	ENSG00000110107	MLLT10	YLL036C	PRP19
ADCYAP1R1/PHO91	ENSG00000110344	ADCYAP1R1	YNR013C	PHO91
NRD1/YFL066C	ENSG00000110367	NRD1	YFL066C	YFL066C
VDAC3/REC104	ENSG00000110395	VDAC3	YHR157W	REC104
PCM1/KNS1	ENSG00000110422	PCM1	YLL019C	KNS1
CBFA2T2/SED4	ENSG00000110427	CBFA2T2	YCR067C	SED4
DBC1/LAT1	ENSG00000110435	DBC1	YNL071W	LAT1
ITCH/YNL247W	ENSG00000110619	ITCH	YNL247W	YNL247W
TP73/TOM70	ENSG00000110711	TP73	YNL121C	TOM70
TOLLIP/NUP116	ENSG00000110713	TOLLIP	YMR047C	NUP116
UBE2D4/TFB1	ENSG00000110768	UBE2D4	YDR311W	TFB1
RUNX1T1/NAS2	ENSG00000110801	RUNX1T1	YIL007C	NAS2
THOC1/SPC19	ENSG00000110841	THOC1	YDR201W	SPC19
OSBPL6/PAR32	ENSG00000110851	OSBPL6	YDL173W	PAR32
SLC1A3/CRN1	ENSG00000110880	SLC1A3	YLR429W	CRN1
XRCC5/ERG12	ENSG00000110921	XRCC5	YMR208W	ERG12
LXN/ATP1	ENSG00000110955	LXN	YBL099W	ATP1
SP140/YFL067W	ENSG00000111011	SP140	YFL067W	YFL067W
MKNK1/MSK1	ENSG00000111052	MKNK1	YNL073W	MSK1
TNS1/MAP2	ENSG00000111142	TNS1	YBL091C	MAP2
REXO1/LAP2	ENSG00000111144	REXO1	YNL045W	LAP2
SAR1A/YCR023C	ENSG00000111181	SAR1A	YCR023C	YCR023C
CDC14A/PMT2	ENSG00000111203	CDC14A	YAL023C	PMT2
RAPGEF3/FKH2	ENSG00000111206	RAPGEF3	YNL068C	FKH2
CEACAM1/VPH2	ENSG00000111224	CEACAM1	YKL119C	VPH2
SENP1/RPS24A	ENSG00000111241	SENP1	YER074W	RPS24A
DUSP13/ALD5	ENSG00000111275	DUSP13	YER073W	ALD5
CIC/YHR177W	ENSG00000111321	CIC	YHR177W	YHR177W
LIPE/TFB4	ENSG00000111358	LIPE	YPR056W	TFB4
FDFT1/SSO2	ENSG00000111450	FDFT1	YMR183C	SSO2
PAFAH1B3/RET3	ENSG00000111481	PAFAH1B3	YPL010W	RET3
OPHN1/MRPL3	ENSG00000111530	OPHN1	YMR024W	MRPL3
KIF22/RHO2	ENSG00000111540	KIF22	YNL090W	RHO2
SCGN/NUP84	ENSG00000111581	SCGN	YDL116W	NUP84
PGM1/CDC36	ENSG00000111596	PGM1	YDL165W	CDC36
DDX1/TOF1	ENSG00000111602	DDX1	YNL273W	TOF1
DNM2/LYS5	ENSG00000111605	DNM2	YGL154C	LYS5
EPB41L2/KRR1	ENSG00000111615	EPB41L2	YCL059C	KRR1
RIMS1/TDH3	ENSG00000111640	RIMS1	YGR192C	TDH3
STX7/NOP2	ENSG00000111641	STX7	YNL061W	NOP2
RABL2B/SNF2	ENSG00000111642	RABL2B	YOR290C	SNF2
KEAP1/YNG1	ENSG00000111653	KEAP1	YOR064C	YNG1
PTPRH/UBP5	ENSG00000111667	PTPRH	YER144C	UBP5
EPHA6/YGR153W	ENSG00000111679	EPHA6	YGR153W	YGR153W
SCTR/SPR1	ENSG00000111701	SCTR	YOR190W	SPR1
RFX3/SIP2	ENSG00000111725	RFX3	YGL208W	SIP2
RIF1/CTF19	ENSG00000111732	RIF1	YPL018W	CTF19
RAB21/CDA1	ENSG00000111752	RAB21	YLR307W	CDA1
SLC4A4/NOP6	ENSG00000111786	SLC4A4	YDL213C	NOP6
SMARCA2/MTF1	ENSG00000111802	SMARCA2	YMR228W	MTF1
RDH8/GIR2	ENSG00000111832	RDH8	YDR152W	GIR2
SESN1/YGR054W	ENSG00000111845	SESN1	YGR054W	YGR054W
MID2/SHO1	ENSG00000111859	MID2	YER118C	SHO1
COL5A3/ASF1	ENSG00000111875	COL5A3	YJL115W	ASF1
SRCAP/CEG1	ENSG00000111880	SRCAP	YGL130W	CEG1
KIAA0020/YJL028W	ENSG00000112033	KIAA0020	YJL028W	YJL028W
CPB2/YPR003C	ENSG00000112053	CPB2	YPR003C	YPR003C
CHRNA3/KDX1	ENSG00000112062	CHRNA3	YKL161C	KDX1
KCNN2/MEP3	ENSG00000112077	KCNN2	YPR138C	MEP3
CNOT4/MRK1	ENSG00000112079	CNOT4	YDL079C	MRK1
PSEN1/YHR009C	ENSG00000112096	PSEN1	YHR009C	YHR009C
CPOX/MCM3	ENSG00000112118	CPOX	YEL032W	MCM3
MOK/FAR10	ENSG00000112130	MOK	YLR238W	FAR10
HSP90AA1/HRT3	ENSG00000112146	HSP90AA1	YLR097C	HRT3
RBL1/MDN1	ENSG00000112159	RBL1	YLR106C	MDN1
DLGAP4/HUR1	ENSG00000112164	DLGAP4	YGL168W	HUR1
CFHR2/MET22	ENSG00000112200	CFHR2	YOL064C	MET22
NDC80/RAD7	ENSG00000112234	NDC80	YJR052W	RAD7
AP4E1/SSN8	ENSG00000112237	AP4E1	YNL025C	SSN8
RSBN1/XPT1	ENSG00000112242	RSBN1	YJR133W	XPT1
MAGI3/SLH1	ENSG00000112249	MAGI3	YGR271W	SLH1
CXCL2/FRE4	ENSG00000112282	CXCL2	YNR060W	FRE4
AFP/YJL132W	ENSG00000112293	AFP	YJL132W	YJL132W
COL4A4/NIT3	ENSG00000112303	COL4A4	YLR351C	NIT3
OSTM1/MVP1	ENSG00000112335	OSTM1	YMR004W	MVP1
CDH7/SKI7	ENSG00000112339	CDH7	YOR076C	SKI7
PCNP/SPE2	ENSG00000112343	PCNP	YOL052C	SPE2
ARG2/PEX7	ENSG00000112357	ARG2	YDR142C	PEX7
MEF2C/MCH2	ENSG00000112394	MEF2C	YKL221W	MCH2
PTPRC/AVT3	ENSG00000112486	PTPRC	YKL146W	AVT3
CACNA1S/PHO84	ENSG00000112499	CACNA1S	YML123C	PHO84
PKP1/GON7	ENSG00000112531	PKP1	YJL184W	GON7
UBA5/ENP1	ENSG00000112578	UBA5	YBR247C	ENP1
STK17B/SPT15	ENSG00000112592	STK17B	YER148W	SPT15
CDC14B/RML2	ENSG00000112651	CDC14B	YEL050C	RML2
ZNF510/MCM1	ENSG00000112658	ZNF510	YMR043W	MCM1
LRP2/SEC5	ENSG00000112685	LRP2	YDR166C	SEC5
ZNF506/ULP2	ENSG00000112701	ZNF506	YIL031W	ULP2
DUSP12/YHR213W-B	ENSG00000112715	DUSP12	YHR213W-B	YHR213W-B
ENSG00000081770/PRP45	ENSG00000112739	ENSG00000081770	YAL032C	PRP45
CADPS2/FUN26	ENSG00000112759	CADPS2	YAL022C	FUN26
HSPB11/DIG1	ENSG00000112851	HSPB11	YPL049C	DIG1
IL12RB2/PAP2	ENSG00000112941	IL12RB2	YOL115W	PAP2
SMARCD3/FRE2	ENSG00000112964	SMARCD3	YKL220C	FRE2
FYB/ERG13	ENSG00000112972	FYB	YML126C	ERG13
MPP4/BDF1	ENSG00000112983	MPP4	YLR399C	BDF1
STRADB/LYS1	ENSG00000112992	STRADB	YIR034C	LYS1
BZW1/SSZ1	ENSG00000113013	BZW1	YHR064C	SSZ1
PGR/AEP3	ENSG00000113048	PGR	YPL005W	AEP3
ME2/HMG2	ENSG00000113161	ME2	YLR450W	HMG2
C5orf22/SWH1	ENSG00000113163	C5orf22	YAR042W	SWH1
CCNT2/UBX3	ENSG00000113194	CCNT2	YDL091C	UBX3
EPB41L3/APE3	ENSG00000113269	EPB41L3	YBR286W	APE3
COBLL1/THG1	ENSG00000113272	COBLL1	YGR024C	THG1
DLG3/ENT5	ENSG00000113282	DLG3	YDR153C	ENT5
TRAF5/CCR4	ENSG00000113300	TRAF5	YAL021C	CCR4
MRPL22/SAN1	ENSG00000113312	MRPL22	YDR143C	SAN1
GEMIN5/MSH3	ENSG00000113318	GEMIN5	YCR092C	MSH3
OPRK1/BUD5	ENSG00000113319	OPRK1	YCR038C	BUD5
NFE2L1/RNT1	ENSG00000113360	NFE2L1	YMR239C	RNT1
GSK3B/EIS1	ENSG00000113368	GSK3B	YMR031C	EIS1
ITGB5/SUB1	ENSG00000113387	ITGB5	YMR039C	SUB1
ERC1/MST1	ENSG00000113407	ERC1	YKL194C	MST1
XPO1/TMA108	ENSG00000113441	XPO1	YIL137C	TMA108
PALB2/RAD17	ENSG00000113456	PALB2	YOR368W	RAD17
DOPEY1/RAD50	ENSG00000113522	DOPEY1	YNL250W	RAD50
BCKDHB/YDR514C	ENSG00000113532	BCKDHB	YDR514C	YDR514C
KAT6A/SOL2	ENSG00000113552	KAT6A	YCR073W-A	SOL2
ULK2/SKP1	ENSG00000113558	ULK2	YDR328C	SKP1
GRHL2/NUP170	ENSG00000113569	GRHL2	YBL079W	NUP170
TNPO1/PPH22	ENSG00000113575	TNPO1	YDL188C	PPH22
P2RX5/FLO9	ENSG00000113580	P2RX5	YAL063C	FLO9
ITGAE/ERB1	ENSG00000113593	ITGAE	YMR049C	ERB1
DIS3/PRP40	ENSG00000113649	DIS3	YKL012W	PRP40
PIBF1/YLR253W	ENSG00000113712	PIBF1	YLR253W	YLR253W
ENSG00000083622/CEM1	ENSG00000113719	ENSG00000083622	YER061C	CEM1
NUFIP1/ATG11	ENSG00000113734	NUFIP1	YPR049C	ATG11
RRAGB/SMC4	ENSG00000113810	RRAGB	YLR086W	SMC4
CYLD/ARP8	ENSG00000113812	CYLD	YOR141C	ARP8
SLC27A5/RIM101	ENSG00000113916	SLC27A5	YHL027W	RIM101
ZNF324/OGG1	ENSG00000114026	ZNF324	YML060W	OGG1
ZNF446/ACC1	ENSG00000114054	ZNF446	YNR016C	ACC1
ZNF8/UFD4	ENSG00000114062	ZNF8	YKL010C	UFD4
RPS5/VID28	ENSG00000114098	RPS5	YIL017C	VID28
FAT1/RIM2	ENSG00000114120	FAT1	YBR192W	RIM2
YTHDC1/APC11	ENSG00000114125	YTHDC1	YDL008W	APC11
CHMP2B/ARC19	ENSG00000114209	CHMP2B	YKL013C	ARC19
PPIE/BCY1	ENSG00000114302	PPIE	YIL033C	BCY1
ZMPSTE24/UBP12	ENSG00000114316	ZMPSTE24	YJL197W	UBP12
NOA1/RPL24A	ENSG00000114391	NOA1	YGL031C	RPL24A
REST/YMR315W	ENSG00000114416	REST	YMR315W	YMR315W
SSH1/GPB2	ENSG00000114423	SSH1	YAL056W	GPB2
GSTP1/KEM1	ENSG00000114473	GSTP1	YGL173C	KEM1
APLP2/GLC3	ENSG00000114480	APLP2	YEL011W	GLC3
SLCO1A2/URA3	ENSG00000114491	SLCO1A2	YEL021W	URA3
WBP11/NRD1	ENSG00000114503	WBP11	YNL251C	NRD1
EIF3I/ATG20	ENSG00000114520	EIF3I	YDL113C	ATG20
TXLNA/VMA1	ENSG00000114573	TXLNA	YDL185W	VMA1
APOB/TPN1	ENSG00000114638	APOB	YGL186C	TPN1
NCOA1/RRT13	ENSG00000114650	NCOA1	YER066W	RRT13
KIF3C/YDR415C	ENSG00000114738	KIF3C	YDR415C	YDR415C
RAB10/HFI1	ENSG00000114745	RAB10	YPL254W	HFI1
GCKR/PWP2	ENSG00000114767	GCKR	YCR057C	PWP2
HADHA/SUI1	ENSG00000114784	HADHA	YNL244C	SUI1
MAPRE3/CPS1	ENSG00000114786	MAPRE3	YJL172W	CPS1
CAD/CPR4	ENSG00000114857	CAD	YCR069W	CPR4
CD59/TIF4631	ENSG00000114867	CD59	YGR162W	TIF4631
CD82/ORM1	ENSG00000114978	CD82	YGR038W	ORM1
ATRX/FAB1	ENSG00000115020	ATRX	YFR019W	FAB1
TAF9/ARP1	ENSG00000115073	TAF9	YHR129C	ARP1
FCN1/ARG8	ENSG00000115107	FCN1	YOL140W	ARG8
MECOM/IST3	ENSG00000115128	MECOM	YIR005W	IST3
SCAMP1/ZTA1	ENSG00000115129	SCAMP1	YBR046C	ZTA1
PREP/FES1	ENSG00000115145	PREP	YBR101C	FES1
HACE1/HHT2	ENSG00000115163	HACE1	YNL031C	HHT2
SEH1L/FUS3	ENSG00000115170	SEH1L	YBL016W	FUS3
WDR47/YML079W	ENSG00000115207	WDR47	YML079W	YML079W
OVGP1/GCN3	ENSG00000115211	OVGP1	YKR026C	GCN3
MAP3K4/RPN11	ENSG00000115233	MAP3K4	YFR004W	RPN11
PILRA/CYR1	ENSG00000115241	PILRA	YJL005W	CYR1
IGSF9/PRB1	ENSG00000115257	IGSF9	YEL060C	PRB1
ABCB1/CWH41	ENSG00000115275	ABCB1	YGL027C	CWH41
AKR1B1/IMH1	ENSG00000115306	AKR1B1	YLR309C	IMH1
CPNE3/CUE4	ENSG00000115307	CPNE3	YML101C	CUE4
RRN3/HTB2	ENSG00000115350	RRN3	YBL002W	HTB2
CTTN/NUM1	ENSG00000115355	CTTN	YDR150W	NUM1
MTIF2/IMG1	ENSG00000115364	MTIF2	YCR046C	IMG1
TTC39A/SLX1	ENSG00000115392	TTC39A	YBR228W	SLX1
EPS15/BLI1	ENSG00000115415	EPS15	YKL061W	BLI1
ORC1/SPS19	ENSG00000115425	ORC1	YNL202W	SPS19
MGST2/GMH1	ENSG00000115446	MGST2	YKR030W	GMH1
CHERP/CCT4	ENSG00000115484	CHERP	YDL143W	CCT4
ATG16L1/PLP1	ENSG00000115514	ATG16L1	YDR183W	PLP1
USP40/HSH155	ENSG00000115524	USP40	YMR288W	HSH155
RAD54L/VPS24	ENSG00000115561	RAD54L	YKL041W	VPS24
MAST2/YDR266C	ENSG00000115568	MAST2	YDR266C	YDR266C
DNAJA1/YJR096W	ENSG00000115594	DNAJA1	YJR096W	YJR096W
B4GALT1/SPO12	ENSG00000115648	B4GALT1	YHR152W	SPO12
CHMP5/CSR2	ENSG00000115652	CHMP5	YPR030W	CSR2
NFX1/SDS22	ENSG00000115685	NFX1	YKL193C	SDS22
DIMT1/SPO11	ENSG00000115750	DIMT1	YHL022C	SPO11
IPO11/FRQ1	ENSG00000115756	IPO11	YDR373W	FRQ1
EIF2AK1/SPE1	ENSG00000115758	EIF2AK1	YKL184W	SPE1
EPDR1/RPL23B	ENSG00000115762	EPDR1	YER117W	RPL23B
SEPHS1/GRH1	ENSG00000115806	SEPHS1	YDR517W	GRH1
MRPL28/CAC2	ENSG00000115808	MRPL28	YML102W	CAC2
CEACAM6/AAC1	ENSG00000115840	CEACAM6	YMR056C	AAC1
RBM22/YMR114C	ENSG00000115850	RBM22	YMR114C	YMR114C
TMED2/DPS1	ENSG00000115866	TMED2	YLL018C	DPS1
ERO1LB/CDC25	ENSG00000115904	ERO1LB	YLR310C	CDC25
ZFAND6/BNA5	ENSG00000115919	ZFAND6	YLR231C	BNA5
TXLNG/VRP1	ENSG00000115935	TXLNG	YLR337C	VRP1
PPEF1/PNO1	ENSG00000115946	PPEF1	YOR145C	PNO1
LAT2/ORC1	ENSG00000115947	LAT2	YML065W	ORC1
HUWE1/MRPS18	ENSG00000115963	HUWE1	YNL306W	MRPS18
ZW10/SRB5	ENSG00000115966	ZW10	YGR104C	SRB5
ALG9/YPL236C	ENSG00000115977	ALG9	YPL236C	YPL236C
MYBPC2/FKS1	ENSG00000116001	MYBPC2	YLR342W	FKS1
NOX4/SMT3	ENSG00000116030	NOX4	YDR510W	SMT3
ACOX3/YLR297W	ENSG00000116044	ACOX3	YLR297W	YLR297W
MTMR2/YOX1	ENSG00000116132	MTMR2	YML027W	YOX1
PPP1R15A/ALO1	ENSG00000116133	PPP1R15A	YML086C	ALO1
HSD17B14/RFA3	ENSG00000116147	HSD17B14	YJL173C	RFA3
TRIP6/GPX1	ENSG00000116157	TRIP6	YKL026C	GPX1
ACHE/STE14	ENSG00000116237	ACHE	YDR410C	STE14
FTL/RPL22A	ENSG00000116251	FTL	YLR061W	RPL22A
SRRT/RAD26	ENSG00000116254	SRRT	YJR035W	RAD26
BAX/VPS45	ENSG00000116266	BAX	YGL095C	VPS45
NLK/AMD1	ENSG00000116337	NLK	YML035C	AMD1
PIGS/NPL3	ENSG00000116350	PIGS	YDR432W	NPL3
ATXN7L3/ELP2	ENSG00000116455	ATXN7L3	YGR200C	ELP2
PGS1/ATP4	ENSG00000116459	PGS1	YPL078C	ATP4
PSMC5/YPT31	ENSG00000116473	PSMC5	YER031C	YPT31
UIMC1/SMP1	ENSG00000116604	UIMC1	YBR182C	SMP1
CETP/SPE3	ENSG00000116649	CETP	YPR069C	SPE3
MMP2/REV7	ENSG00000116670	MMP2	YIL139C	REV7
GNAO1/YEL023C	ENSG00000116678	GNAO1	YEL023C	YEL023C
OGFOD1/YLH47	ENSG00000116679	OGFOD1	YPR125W	YLH47
SH3BP2/FZO1	ENSG00000116688	SH3BP2	YBR179C	FZO1
ADD1/EBS1	ENSG00000116698	ADD1	YDR206W	EBS1
C14orf166/SPO1	ENSG00000116711	C14orf166	YNL012W	SPO1
NID2/GCD14	ENSG00000116731	NID2	YJL125C	GCD14
GMCL1/YBR284W	ENSG00000116748	GMCL1	YBR284W	YBR284W
SF3B2/MCR1	ENSG00000116750	SF3B2	YKL150W	MCR1
KLHL42/HSH49	ENSG00000116754	KLHL42	YOR319W	HSH49
GNAS/SOR2	ENSG00000116791	GNAS	YDL246C	SOR2
DNM1L/RME1	ENSG00000116809	DNM1L	YGR044C	RME1
PTHLH/MSW1	ENSG00000116874	PTHLH	YDR268W	MSW1
PHACTR3/MRPS28	ENSG00000116898	PHACTR3	YDR337W	MRPS28
ERGIC2/SLC1	ENSG00000116906	ERGIC2	YDL052C	SLC1
TFAP2C/RPS12	ENSG00000116918	TFAP2C	YOR369C	RPS12
AURKA/GTR1	ENSG00000116954	AURKA	YML121W	GTR1
PIR/PAC2	ENSG00000116957	PIR	YER007W	PAC2
RFX2/POS5	ENSG00000116962	RFX2	YPL188W	POS5
SULT2B1/YIL161W	ENSG00000116977	SULT2B1	YIL161W	YIL161W
CNOT3/RPS10A	ENSG00000116983	CNOT3	YOR293W	RPS10A
GP6/MHT1	ENSG00000116984	GP6	YLL062C	MHT1
PTPN4/SLM2	ENSG00000117020	PTPN4	YNL047C	SLM2
DDX18/RIB5	ENSG00000117091	DDX18	YBR256C	RIB5
KHSRP/SDH2	ENSG00000117118	KHSRP	YLL041C	SDH2
GNA11/SSF1	ENSG00000117133	GNA11	YHR066W	SSF1
EDEM2/JHD2	ENSG00000117139	EDEM2	YJR119C	JHD2
DNMT3B/RPS13	ENSG00000117155	DNMT3B	YDR064W	RPS13
REM1/BCD1	ENSG00000117174	REM1	YHR040W	BCD1
TPX2/SWD1	ENSG00000117222	TPX2	YAR003W	SWD1
PDRG1/YOR262W	ENSG00000117228	PDRG1	YOR262W	YOR262W
EPB41L1/ROD1	ENSG00000117289	EPB41L1	YOR018W	ROD1
DOCK9/GAL10	ENSG00000117308	DOCK9	YBR019C	GAL10
DOCK3/PRP3	ENSG00000117360	DOCK3	YDR473C	PRP3
COQ9/YGL082W	ENSG00000117385	COQ9	YGL082W	YGL082W
CRLS1/GAL2	ENSG00000117394	CRLS1	YLR081W	GAL2
PPP1R13B/EBP2	ENSG00000117395	PPP1R13B	YKL172W	EBP2
SIGLEC1/CDC20	ENSG00000117399	SIGLEC1	YGL116W	CDC20
FKBP1A/KAP122	ENSG00000117408	FKBP1A	YGL016W	KAP122
NSFL1C/VMA16	ENSG00000117410	NSFL1C	YHR026W	VMA16
MAVS/YPR1	ENSG00000117448	MAVS	YDR368W	YPR1
F11/TSA1	ENSG00000117450	F11	YML028W	TSA1
XRN2/TFC7	ENSG00000117475	XRN2	YOR110W	TFC7
DYNLL1/HEF3	ENSG00000117528	DYNLL1	YNL014W	HEF3
TESC/DPH5	ENSG00000117543	TESC	YLR172C	DPH5
SNX5/PRX1	ENSG00000117592	SNX5	YBL064C	PRX1
RPL6/YIR035C	ENSG00000117594	RPL6	YIR035C	YIR035C
MAPKAPK5/UTP25	ENSG00000117597	MAPKAPK5	YIL091C	UTP25
P2RX7/BDP1	ENSG00000117625	P2RX7	YNL039W	BDP1
ESF1/YAP3	ENSG00000117632	ESF1	YHL009C	YAP3
RBBP9/KIN3	ENSG00000117650	RBBP9	YAR018C	KIN3
ANAPC5/MEK1	ENSG00000117676	ANAPC5	YOR351C	MEK1
SLC23A2/RER2	ENSG00000117682	SLC23A2	YBR002C	RER2
TMEM230/SWI1	ENSG00000117713	TMEM230	YPL016W	SWI1
DZANK1/CIK1	ENSG00000117724	DZANK1	YMR198W	CIK1
KDM2B/RFA2	ENSG00000117748	KDM2B	YNL312W	RFA2
TASP1/SNC1	ENSG00000117758	TASP1	YAL030W	SNC1
GCN1L1/KES1	ENSG00000117859	GCN1L1	YPL145C	KES1
RPLP0/PEP4	ENSG00000117984	RPLP0	YPL154C	PEP4
PXN/IRR1	ENSG00000118007	PXN	YIL026C	IRR1
RPH3A/HAL5	ENSG00000118046	RPH3A	YJL165C	HAL5
TRMT6/SET1	ENSG00000118058	TRMT6	YHR119W	SET1
CHGB/STS1	ENSG00000118193	CHGB	YIR011C	STS1
PEBP1/MIG3	ENSG00000118263	PEBP1	YER028C	MIG3
TBX5/MOT3	ENSG00000118495	TBX5	YMR070W	MOT3
BRAP/POC4	ENSG00000118503	BRAP	YPL144W	POC4
ERP29/YJR154W	ENSG00000118507	ERP29	YJR154W	YJR154W
NOS1/YPL067C	ENSG00000118508	NOS1	YPL067C	YPL067C
FUS/YDR026C	ENSG00000118513	FUS	YDR026C	YDR026C
IGBP1/YPK3	ENSG00000118515	IGBP1	YBR028C	YPK3
FXYD3/CAR1	ENSG00000118520	FXYD3	YPL111W	CAR1
GANAB/YLR352W	ENSG00000118564	GANAB	YLR352W	YLR352W
GMIP/NYV1	ENSG00000118640	GMIP	YLR093C	NYV1
RBM41/SWP1	ENSG00000118705	RBM41	YMR149W	SWP1
BIRC5/CUP9	ENSG00000118707	BIRC5	YPL177C	CUP9
LAG3/PCL9	ENSG00000118971	LAG3	YDL179W	PCL9
MLF2/TFC4	ENSG00000119041	MLF2	YGR047C	TFC4
OTUB2/RAD6	ENSG00000119048	OTUB2	YGL058W	RAD6
DDX24/GUD1	ENSG00000119125	DDX24	YDL238C	GUD1
ZBTB25/YPR015C	ENSG00000119138	ZBTB25	YPR015C	YPR015C
ARHGAP4/CFT2	ENSG00000119203	ARHGAP4	YLR115W	CFT2
ANKRD24/UTP10	ENSG00000119285	ANKRD24	YJL109C	UTP10
RCOR1/RAD23	ENSG00000119318	RCOR1	YEL037C	RAD23
LTBP4/VPS75	ENSG00000119335	LTBP4	YNL246W	VPS75
BLVRB/RRD2	ENSG00000119383	BLVRB	YPL152W	RRD2
SLC9A1/GLE1	ENSG00000119392	SLC9A1	YDL207W	GLE1
SPTLC1/RHO3	ENSG00000119396	SPTLC1	YIL118W	RHO3
PAPOLA/BRR1	ENSG00000119397	PAPOLA	YPR057W	BRR1
CCNK/GID7	ENSG00000119402	CCNK	YCL039W	GID7
PCBP4/NNK1	ENSG00000119408	PCBP4	YKL171W	NNK1
RGS1/SIT4	ENSG00000119414	RGS1	YDL047W	SIT4
MRPS33/MIC14	ENSG00000119421	MRPS33	YDR031W	MIC14
NDUFB2/SUC2	ENSG00000119535	NDUFB2	YIL162W	SUC2
ENSG00000090269/VPS4	ENSG00000119541	ENSG00000090269	YPR173C	VPS4
NUDC/YGK3	ENSG00000119638	NUDC	YOL128C	YGK3
MAEA/MLH3	ENSG00000119684	MAEA	YPL164C	MLH3
ICAM1/MDL1	ENSG00000119688	ICAM1	YLR188W	MDL1
STRN4/CBC2	ENSG00000119707	STRN4	YPL178W	CBC2
IRAK3/ALD3	ENSG00000119711	IRAK3	YMR169C	ALD3
LYZ/GCD7	ENSG00000119718	LYZ	YLR291C	GCD7
SI/COQ6	ENSG00000119723	SI	YGR255C	COQ6
MUL1/TOM40	ENSG00000119725	MUL1	YMR203W	TOM40
PDCD7/RHO4	ENSG00000119729	PDCD7	YKR055W	RHO4
SPG21/CCT8	ENSG00000119760	SPG21	YJL008C	CCT8
DNAJB11/AXL1	ENSG00000119912	DNAJB11	YPR122W	AXL1
THPO/OCT1	ENSG00000119917	THPO	YKL134C	OCT1
CHRD/TSR3	ENSG00000119929	CHRD	YOR006C	TSR3
FLT3LG/XKS1	ENSG00000119950	FLT3LG	YGR194C	XKS1
RAB11FIP3/YHL042W	ENSG00000119965	RAB11FIP3	YHL042W	YHL042W
GNPTG/SIF2	ENSG00000120008	GNPTG	YBR103W	SIF2
ZNF268/NUC1	ENSG00000120049	ZNF268	YJL208C	NUC1
GOLGA3/MET17	ENSG00000120054	GOLGA3	YLR303W	MET17
PABPC4/PIS1	ENSG00000120088	PABPC4	YPR113W	PIS1
CD209/PPS1	ENSG00000120129	CD209	YBR276C	PPS1
MCOLN1/CUP1-2	ENSG00000120156	MCOLN1	YHR055C	CUP1-2
EFNB1/RCL1	ENSG00000120158	EFNB1	YOL010W	RCL1
AARS/MOB1	ENSG00000120162	AARS	YIL106W	MOB1
GLG1/MTR2	ENSG00000120253	GLG1	YKL186C	MTR2
KIF4A/MRP2	ENSG00000120333	KIF4A	YPR166C	MRP2
PLEKHG2/DAN4	ENSG00000120690	PLEKHG2	YJR151C	DAN4
PITPNM2/SSE2	ENSG00000120694	PITPNM2	YBR169C	SSE2
EXOC1/ALG5	ENSG00000120697	EXOC1	YPL227C	ALG5
DTX2/RRP43	ENSG00000120699	DTX2	YCR035C	RRP43
NLRC4/SUP45	ENSG00000120705	NLRC4	YBR143C	SUP45
NRCAM/YLR001C	ENSG00000120708	NRCAM	YLR001C	YLR001C
LAMB1/MET31	ENSG00000120738	LAMB1	YPL038W	MET31
SLC26A3/YOR052C	ENSG00000120798	SLC26A3	YOR052C	YOR052C
DLD/UTP20	ENSG00000120800	DLD	YBL004W	UTP20
WDR7/FUS1	ENSG00000120802	WDR7	YCL027W	FUS1
TXNL1/HAP3	ENSG00000120837	TXNL1	YBL021C	HAP3
IL5RA/LST8	ENSG00000120868	IL5RA	YNL006W	LST8
ITGA6/SLT2	ENSG00000120899	ITGA6	YHR030C	SLT2
RAPGEF4/PPZ2	ENSG00000120910	RAPGEF4	YDR436W	PPZ2
ENSG00000091436/YLR118C	ENSG00000120992	ENSG00000091436	YLR118C	YLR118C
FH/RRI1	ENSG00000121022	FH	YDL216C	RRI1
SEL1L3/YGR017W	ENSG00000121067	SEL1L3	YGR017W	YGR017W
TF/HUT1	ENSG00000121073	TF	YPL244C	HUT1
MYO15A/RSB1	ENSG00000121361	MYO15A	YOR049C	RSB1
APOH/PSH1	ENSG00000121481	APOH	YOL054W	PSH1
NLRP1/SPC2	ENSG00000121552	NLRP1	YML055W	SPC2
ACKR6/CTA1	ENSG00000121691	ACKR6	YDR256C	CTA1
SPAG7/ASH1	ENSG00000121741	SPAG7	YKL185W	ASH1
ORC6/BUB2	ENSG00000121749	ORC6	YMR055C	BUB2
ZC3HC1/TUL1	ENSG00000121848	ZC3HC1	YKL034W	TUL1
ESR1/BI4	ENSG00000121858	ESR1	Q0120	BI4
RGS17/STT4	ENSG00000121879	RGS17	YLR305C	STT4
ANGPT2/YER140W	ENSG00000121931	ANGPT2	YER140W	YER140W
CD200/TPI1	ENSG00000121957	CD200	YDR050C	TPI1
CMA1/YCR061W	ENSG00000121966	CMA1	YCR061W	YCR061W
PSME1/NCE102	ENSG00000122025	PSME1	YPR149W	NCE102
JPH4/FZF1	ENSG00000122034	JPH4	YGL254W	FZF1
MYH7/EDC3	ENSG00000122085	MYH7	YEL015W	EDC3
CEBPE/INP52	ENSG00000122126	CEBPE	YNL106C	INP52
SLC7A8/MRP4	ENSG00000122140	SLC7A8	YHL004W	MRP4
OSGEP/COG5	ENSG00000122176	OSGEP	YNL051W	COG5
RNF31/COP1	ENSG00000122218	RNF31	YDL145C	COP1
SCFD1/AUS1	ENSG00000122223	SCFD1	YOR011W	AUS1
G2E3/MPE1	ENSG00000122257	G2E3	YKL059C	MPE1
HECTD1/SHS1	ENSG00000122545	HECTD1	YDL225W	SHS1
HNRNPC/NAN1	ENSG00000122692	HNRNPC	YPL126W	NAN1
RPGRIP1/YMR111C	ENSG00000122705	RPGRIP1	YMR111C	YMR111C
SUPT16H/DSE1	ENSG00000122741	SUPT16H	YER124C	DSE1
TOX4/YMR317W	ENSG00000122778	TOX4	YMR317W	YMR317W
GEMIN2/YER130C	ENSG00000122877	GEMIN2	YER130C	YER130C
TGM1/YPR011C	ENSG00000122912	TGM1	YPR011C	YPR011C
TINF2/MF(ALPHA)1	ENSG00000122952	TINF2	YPL187W	MF(ALPHA)1
DAZL/MRD1	ENSG00000122965	DAZL	YPR112C	MRD1
SEMA6A/BBP1	ENSG00000122966	SEMA6A	YPL255W	BBP1
TRPM7/DBP10	ENSG00000123064	TRPM7	YDL031W	DBP10
TYRO3/ATG4	ENSG00000123066	TYRO3	YNL223W	ATG4
WDR76/DMA1	ENSG00000123091	WDR76	YHR115C	DMA1
CAPN3/YEL076C-A	ENSG00000123131	CAPN3	YEL076C-A	YEL076C-A
SNAP23/PET191	ENSG00000123146	SNAP23	YJR034W	PET191
PHGDH/CDC40	ENSG00000123154	PHGDH	YDR364C	CDC40
COL9A3/CCC2	ENSG00000123191	COL9A3	YDR270W	CCC2
EZR/VPS66	ENSG00000123268	EZR	YPR139C	VPS66
MYL6/GIM5	ENSG00000123349	MYL6	YML094W	GIM5
AGO1/CDC28	ENSG00000123374	AGO1	YBR160W	CDC28
TEKT2/PRC1	ENSG00000123384	TEKT2	YMR297W	PRC1
CLSPN/STP2	ENSG00000123411	CLSPN	YHR006W	STP2
UNC13D/PPM2	ENSG00000123444	UNC13D	YOL141W	PPM2
DPYSL2/ATP11	ENSG00000123472	DPYSL2	YNL315C	ATP11
TGFB2/FRE1	ENSG00000123473	TGFB2	YLR214W	FRE1
NUP50/LGE1	ENSG00000123562	NUP50	YPL055C	LGE1
CDC45/YPT7	ENSG00000123595	CDC45	YML001W	YPT7
COMT/AVT4	ENSG00000123643	COMT	YNL101W	AVT4
LRRFIP2/RRP45	ENSG00000123737	LRRFIP2	YDR280W	RRP45
HDAC6/PFK26	ENSG00000123836	HDAC6	YIL107C	PFK26
KRT31/SPC29	ENSG00000123933	KRT31	YPL124W	SPC29
CDC6/CKS1	ENSG00000123975	CDC6	YBR135W	CKS1
UPRT/LAP4	ENSG00000123992	UPRT	YKL103C	LAP4
CDC23/GPI16	ENSG00000124155	CDC23	YHR188C	GPI16
CBX5/PUB1	ENSG00000124193	CBX5	YNL016W	PUB1
SUCO/CSE1	ENSG00000124207	SUCO	YGL238W	CSE1
MSH2/MMS2	ENSG00000124208	MSH2	YGL087C	MMS2
MAP3K1/TEM1	ENSG00000124209	MAP3K1	YML064C	TEM1
DHPS/MDM34	ENSG00000124214	DHPS	YGL219C	MDM34
HOOK2/PEP12	ENSG00000124222	HOOK2	YOR036W	PEP12
ARCN1/DRS1	ENSG00000124228	ARCN1	YLL008W	DRS1
PSMD5/YFR006W	ENSG00000124299	PSMD5	YFR006W	YFR006W
PTGS1/SNC2	ENSG00000124333	PTGS1	YOR327C	SNC2
NUP188/RFU1	ENSG00000124356	NUP188	YLR073C	RFU1
CRAT/TOS1	ENSG00000124357	CRAT	YBR162C	TOS1
SH2D3C/MPP10	ENSG00000124383	SH2D3C	YJR002W	MPP10
NANS/SAD1	ENSG00000124422	NANS	YFR005C	SAD1
DFNB31/UBP8	ENSG00000124486	DFNB31	YMR223W	UBP8
CWF19L1/SAM37	ENSG00000124491	CWF19L1	YMR060C	SAM37
SEMA4G/YHC1	ENSG00000124562	SEMA4G	YLR298C	YHC1
BTAF1/EMI1	ENSG00000124570	BTAF1	YDR512C	EMI1
IKZF5/MSN5	ENSG00000124571	IKZF5	YDR335W	MSN5
BLNK/BPT1	ENSG00000124574	BLNK	YLL015W	BPT1
SORBS1/OST6	ENSG00000124641	SORBS1	YML019W	OST6
BAMBI/YGR266W	ENSG00000124702	BAMBI	YGR266W	YGR266W
IL11/CRG1	ENSG00000124713	IL11	YHR209W	CRG1
MYO3A/MMR1	ENSG00000124731	MYO3A	YLR190W	MMR1
WAC/ROX1	ENSG00000124766	WAC	YPR065W	ROX1
CREM/MIG1	ENSG00000124782	CREM	YGL035C	MIG1
NUBP2/NUP1	ENSG00000124789	NUBP2	YOR098C	NUP1
HIVEP1/FMP23	ENSG00000124802	HIVEP1	YBR047W	FMP23
TREM2/SPC105	ENSG00000124831	TREM2	YGL093W	SPC105
CRISP3/NSG2	ENSG00000124942	CRISP3	YNL156C	NSG2
FKBP5/CDC39	ENSG00000125107	FKBP5	YCR093W	CDC39
SRPK1/EMP70	ENSG00000125304	SRPK1	YLR083C	EMP70
BRPF3/UPF3	ENSG00000125351	BRPF3	YGR072W	UPF3
MRPS18A/CWC24	ENSG00000125352	MRPS18A	YLR323C	CWC24
ENSG00000096087/CDC12	ENSG00000125354	ENSG00000096087	YHR107C	CDC12
EFHC1/SYC1	ENSG00000125414	EFHC1	YOR179C	SYC1
NCR2/GGA2	ENSG00000125447	NCR2	YHR108W	GGA2
HSP90AB1/ADY2	ENSG00000125450	HSP90AB1	YCR010C	ADY2
MLN/REB1	ENSG00000125482	MLN	YBR049C	REB1
CDC5L/ESC2	ENSG00000125618	CDC5L	YDR363W	ESC2
ITPR3/RPA135	ENSG00000125630	ITPR3	YPR010C	RPA135
ZNF184/YKL047W	ENSG00000125651	ZNF184	YKL047W	YKL047W
DSP/THO2	ENSG00000125676	DSP	YNL139C	THO2
SIRT1/NSE5	ENSG00000125686	SIRT1	YML023C	NSE5
HNRNPH3/RPL23A	ENSG00000125691	HNRNPH3	YBL087C	RPL23A
JAK2/IST1	ENSG00000125726	JAK2	YNL265C	IST1
IL12RB1/RGD1	ENSG00000125733	IL12RB1	YBR260C	RGD1
ABL1/YHL017W	ENSG00000125734	ABL1	YHL017W	YHL017W
ACOT7/FMP30	ENSG00000125735	ACOT7	YPL103C	FMP30
SH3GLB1/SMD2	ENSG00000125743	SH3GLB1	YLR275W	SMD2
CDC7/RTN2	ENSG00000125744	CDC7	YDL204W	RTN2
PCSK5/SQT1	ENSG00000125746	PCSK5	YIR012W	SQT1
SCD/RPL18A	ENSG00000125753	SCD	YOL120C	RPL18A
TMED1/PDC2	ENSG00000125817	TMED1	YDR081C	PDC2
ABLIM1/YCR076C	ENSG00000125818	ABLIM1	YCR076C	YCR076C
RAB18/SMB1	ENSG00000125835	RAB18	YER029C	SMB1
NRP1/SUR7	ENSG00000125841	NRP1	YML052W	SUR7
PRTFDC1/SGD1	ENSG00000125844	PRTFDC1	YLR336C	SGD1
TSPAN15/PEX15	ENSG00000125863	TSPAN15	YOL044W	PEX15
MAST3/COF1	ENSG00000125868	MAST3	YLL050C	COF1
MZF1/MUD1	ENSG00000125870	MZF1	YBR119W	MUD1
MYO9B/NAB6	ENSG00000125944	MYO9B	YML117W	NAB6
PSMD8/RTG3	ENSG00000125952	PSMD8	YBL103C	RTG3
SETD1A/RAM1	ENSG00000125954	SETD1A	YDL090C	RAM1
MAGEB2/RIM4	ENSG00000125970	MAGEB2	YHL024W	RIM4
EFNA2/ERV41	ENSG00000125991	EFNA2	YML067C	ERV41
CIRBP/COY1	ENSG00000126001	CIRBP	YKL179C	COY1
ATP5D/PRE1	ENSG00000126067	ATP5D	YER012W	PRE1
IGFALS/SPC98	ENSG00000126216	IGFALS	YNL126W	SPC98
HNRNPM/THP1	ENSG00000126226	HNRNPM	YOL072W	THP1
MARCH2/UBA2	ENSG00000126261	MARCH2	YDR390C	UBA2
NDUFB7/DOT5	ENSG00000126432	NDUFB7	YIL010W	DOT5
TECR/HMT1	ENSG00000126457	TECR	YBR034C	HMT1
TIMM13/SDO1	ENSG00000126524	TIMM13	YLR022C	SDO1
CDC34/VPS30	ENSG00000126581	CDC34	YPL120W	VPS30
MTAP/ECM22	ENSG00000126746	MTAP	YLR228C	ECM22
POLR2E/BUD27	ENSG00000126756	POLR2E	YFL023W	BUD27
POLRMT/TIM22	ENSG00000126768	POLRMT	YDL217C	TIM22
HCN2/KAR9	ENSG00000126773	HCN2	YPL269W	KAR9
GADD45B/SPO21	ENSG00000126777	GADD45B	YOL091W	SPO21
MADCAM1/YDL206W	ENSG00000126787	MADCAM1	YDL206W	YDL206W
MKNK2/URB2	ENSG00000126838	MKNK2	YJR041C	URB2
ENSG00000099882/GEM1	ENSG00000126858	ENSG00000099882	YAL048C	GEM1
ARVCF/PBS2	ENSG00000126934	ARVCF	YJL128C	PBS2
RANBP1/RPS16A	ENSG00000126945	RANBP1	YMR143W	RPS16A
KLHL22/SNT309	ENSG00000126970	KLHL22	YPR101W	SNT309
MED15/CNE1	ENSG00000127022	MED15	YAL058W	CNE1
SERPIND1/YLR036C	ENSG00000127124	SERPIND1	YLR036C	YLR036C
SNAP29/VIP1	ENSG00000127241	SNAP29	YLR410W	VIP1
CRKL/JID1	ENSG00000127328	CRKL	YPR061C	JID1
LZTR1/YAF9	ENSG00000127337	LZTR1	YNL107W	YAF9
MMP11/YOL075C	ENSG00000127412	MMP11	YOL075C	YOL075C
CECR2/SVF1	ENSG00000127415	CECR2	YDR346C	SVF1
SMARCB1/ESS1	ENSG00000127445	SMARCB1	YJR017C	ESS1
P2RX6/EMC1	ENSG00000127463	P2RX6	YCL045C	EMC1
DERL3/SIN3	ENSG00000127511	DERL3	YOL004W	SIN3
ENSG00000099964/SLY41	ENSG00000127526	ENSG00000099964	YOR307C	SLY41
BCL2L13/NUP82	ENSG00000127527	BCL2L13	YJL061W	NUP82
ENSG00000099972/RGM1	ENSG00000127528	ENSG00000099972	YMR182C	RGM1
DDT/ERV1	ENSG00000127554	DDT	YGR029W	ERV1
OSM/CTF18	ENSG00000127586	OSM	YMR078C	CTF18
CABIN1/SLK19	ENSG00000127603	CABIN1	YOR195W	SLK19
TBC1D10A/RSC4	ENSG00000127616	TBC1D10A	YKR008W	RSC4
SUSD2/MRPL1	ENSG00000127663	SUSD2	YDR116C	MRPL1
SF3A1/TUB1	ENSG00000127824	SF3A1	YML085C	TUB1
SEC14L2/SPC110	ENSG00000127914	SEC14L2	YDR356W	SPC110
ENSG00000100010/YNL033W	ENSG00000127946	ENSG00000100010	YNL033W	YNL033W
PPIL2/PTP2	ENSG00000127947	PPIL2	YOR208W	PTP2
SNRPD3/GPA1	ENSG00000127955	SNRPD3	YHR005C	GPA1
PES1/PEX1	ENSG00000127980	PES1	YKL197C	PEX1
MAPK1/CTH1	ENSG00000128016	MAPK1	YDR151C	CTH1
GGT1/ADE1	ENSG00000128050	GGT1	YAR015W	ADE1
PPM1F/ADE4	ENSG00000128059	PPM1F	YMR300C	ADE4
TOP3B/HXT7	ENSG00000128285	TOP3B	YDR342C	HXT7
DGCR14/TUM1	ENSG00000128309	DGCR14	YOR251C	TUM1
CRYBB2P1/CIN4	ENSG00000128340	CRYBB2P1	YMR138W	CIN4
MFNG/MAK31	ENSG00000128534	MFNG	YCR020C-A	MAK31
CARD10/KRI1	ENSG00000128585	CARD10	YNL308C	KRI1
SLC25A1/APJ1	ENSG00000128590	SLC25A1	YNL077W	APJ1
ADRBK2/YSP1	ENSG00000128595	ADRBK2	YHR155W	YSP1
LGALS2/TGL2	ENSG00000128604	LGALS2	YDR058C	TGL2
GGA1/MRPS12	ENSG00000128626	GGA1	YNR036C	MRPS12
HIRA/YHR219W	ENSG00000128641	HIRA	YHR219W	YHR219W
SH3BP1/HAT1	ENSG00000128708	SH3BP1	YPL001W	HAT1
LGALS1/CYB5	ENSG00000128731	LGALS1	YNL111C	CYB5
HPS4/ADD66	ENSG00000128789	HPS4	YKL206C	ADD66
ENSG00000100101/INO80	ENSG00000128908	ENSG00000100101	YGL150C	INO80
PATZ1/DAL82	ENSG00000128944	PATZ1	YNL314W	DAL82
TRIOBP/DUT1	ENSG00000128951	TRIOBP	YBR252W	DUT1
TFIP11/YER163C	ENSG00000128965	TFIP11	YER163C	YER163C
GCAT/LCP5	ENSG00000129071	GCAT	YER127W	LCP5
ENSG00000100118/SEC26	ENSG00000129083	ENSG00000100118	YDR238C	SEC26
CRYBB1/PRE5	ENSG00000129084	CRYBB1	YMR314W	PRE5
EIF3L/ECM38	ENSG00000129103	EIF3L	YLR299W	ECM38
NHP2L1/AIM17	ENSG00000129151	NHP2L1	YHL021C	AIM17
MICALL1/DCD1	ENSG00000129187	MICALL1	YHR144C	DCD1
ENSG00000100141/GIP4	ENSG00000129219	ENSG00000100141	YAL031C	GIP4
POLR2F/DIA2	ENSG00000129221	POLR2F	YOR080W	DIA2
SOX10/TRX3	ENSG00000129235	SOX10	YCR083W	TRX3
CCDC134/BUR2	ENSG00000129315	CCDC134	YLR226W	BUR2
PICK1/NUP60	ENSG00000129422	PICK1	YAR002W	NUP60
TTC28/YNL122C	ENSG00000129451	TTC28	YNL122C	YNL122C
SLC16A8/GNP1	ENSG00000129473	SLC16A8	YDR508C	GNP1
CENPM/YDR249C	ENSG00000129484	CENPM	YDR249C	YDR249C
SEPT3/PRO1	ENSG00000129515	SEPT3	YDR300C	PRO1
SLC5A1/RPS26A	ENSG00000129518	SLC5A1	YGL189C	RPS26A
TPTEP1/ENP2	ENSG00000129521	TPTEP1	YGR145W	ENP2
DDX17/YEL1	ENSG00000129534	DDX17	YBL060W	YEL1
DMC1/WSC3	ENSG00000129538	DMC1	YOL105C	WSC3
TCF20/RUB1	ENSG00000129559	TCF20	YDR139C	RUB1
CBY1/OST2	ENSG00000129562	CBY1	YOR103C	OST2
TOMM22/HCM1	ENSG00000129654	TOMM22	YCR065W	HCM1
RTDR1/PAA1	ENSG00000129673	RTDR1	YDR071C	PAA1
XBP1/YLR243W	ENSG00000129675	XBP1	YLR243W	YLR243W
FBXO7/YPR196W	ENSG00000129682	FBXO7	YPR196W	YPR196W
GTPBP1/BRE2	ENSG00000129691	GTPBP1	YLR015W	BRE2
POLDIP3/RPS4B	ENSG00000129824	POLDIP3	YHR203C	RPS4B
TIMP3/THI20	ENSG00000129946	TIMP3	YOL055C	THI20
PPP6R2/DPP1	ENSG00000129951	PPP6R2	YDR284C	DPP1
SBF1/HPA3	ENSG00000130066	SBF1	YEL066W	HPA3
SUN2/NOG2	ENSG00000130119	SUN2	YNR053C	NOG2
CYB5R3/ANT1	ENSG00000130147	CYB5R3	YPR128C	ANT1
DNAL4/YLR422W	ENSG00000130158	DNAL4	YLR422W	YLR422W
ENSG00000100262/YNR065C	ENSG00000130164	ENSG00000100262	YNR065C	YNR065C
PACSIN2/ELF1	ENSG00000130165	PACSIN2	YKL160W	ELF1
AP1B1/GTB1	ENSG00000130175	AP1B1	YDR221W	GTB1
HMGXB4/CDC16	ENSG00000130177	HMGXB4	YKL022C	CDC16
TOM1/STE13	ENSG00000130226	TOM1	YOR219C	STE13
NEFH/YMR185W	ENSG00000130227	NEFH	YMR185W	YMR185W
BIK/THO1	ENSG00000130254	BIK	YER063W	THO1
HMOX1/MSS1	ENSG00000130299	HMOX1	YMR023C	MSS1
THOC5/YDR115W	ENSG00000130312	THOC5	YDR115W	YDR115W
MCM5/SOL4	ENSG00000130313	MCM5	YGR248W	SOL4
ARSA/LSM7	ENSG00000130332	ARSA	YNL147W	LSM7
TSPO/YIM1	ENSG00000130347	TSPO	YMR152W	YIM1
RASD2/YGL185C	ENSG00000130414	RASD2	YGL185C	YGL185C
CBX7/ARC40	ENSG00000130429	CBX7	YBR234C	ARC40
PDGFB/LSM4	ENSG00000130520	PDGFB	YER112W	LSM4
ACR/RUP1	ENSG00000130560	ACR	YOR138C	RUP1
RPL3/CLB3	ENSG00000130638	RPL3	YDL155W	CLB3
ZMAT5/SPC97	ENSG00000130640	ZMAT5	YHR172W	SPC97
RBFOX2/YAK1	ENSG00000130669	RBFOX2	YJL141C	YAK1
TAB1/ADH6	ENSG00000130684	TAB1	YMR318C	ADH6
ASCC2/RPN13	ENSG00000130706	ASCC2	YLR421C	RPN13
MTMR3/RRP4	ENSG00000130713	MTMR3	YHR069C	RRP4
SMCR7L/UBC12	ENSG00000130725	SMCR7L	YLR306W	UBC12
APOL1/FRS1	ENSG00000130764	APOL1	YLR060W	FRS1
MYH9/INH1	ENSG00000130770	MYH9	YDL181W	INH1
SAMM50/BIK1	ENSG00000130779	SAMM50	YCL029C	BIK1
GRAP2/SLA2	ENSG00000130787	GRAP2	YNL243W	SLA2
EIF3D/RPF1	ENSG00000130810	EIF3D	YHR088W	RPF1
TNRC6B/TIF35	ENSG00000130811	TNRC6B	YDR429C	TIF35
ENSG00000100357/YML053C	ENSG00000130816	ENSG00000100357	YML053C	YML053C
SGSM3/CBF5	ENSG00000130826	SGSM3	YLR175W	CBF5
IFT27/OCA6	ENSG00000130829	IFT27	YDR067C	OCA6
KIAA0930/YIL055C	ENSG00000130830	KIAA0930	YIL055C	YIL055C
NCF4/UFD2	ENSG00000130939	NCF4	YDL190C	UFD2
CSF2RB/UBA1	ENSG00000130985	CSF2RB	YKL210W	UBA1
SLC25A17/TRS65	ENSG00000131018	SLC25A17	YGR166W	TRS65
UPK3A/AAR2	ENSG00000131043	UPK3A	YBL074C	AAR2
KCTD17/ACS1	ENSG00000131069	KCTD17	YAL054C	ACS1
ST13/AIM31	ENSG00000131097	ST13	YML030W	AIM31
IL2RB/COX5A	ENSG00000131143	IL2RB	YNL052W	COX5A
RBX1/INO2	ENSG00000131149	RBX1	YDR123C	INO2
EP300/PSF2	ENSG00000131153	EP300	YJL072C	PSF2
L3MBTL2/AIM13	ENSG00000131165	L3MBTL2	YFR011C	AIM13
RANGAP1/BNA2	ENSG00000131203	RANGAP1	YJR078W	BNA2
ZC3H7B/BIT2	ENSG00000131233	ZC3H7B	YBR270C	BIT2
PHF5A/ATM1	ENSG00000131269	PHF5A	YMR301C	ATM1
ACO2/PZF1	ENSG00000131323	ACO2	YPR186C	PZF1
POLR3H/IDP1	ENSG00000131370	POLR3H	YDL066W	IDP1
PMM1/GYP6	ENSG00000131374	PMM1	YJL044C	GYP6
BRD1/RIM13	ENSG00000131375	BRD1	YMR154C	RIM13
MLC1/KIP1	ENSG00000131437	MLC1	YBL063W	KIP1
HDAC10/DOG1	ENSG00000131462	HDAC10	YHR044C	DOG1
FKBP3/GRC3	ENSG00000131467	FKBP3	YLL035W	GRC3
CTSG/RPL27B	ENSG00000131469	CTSG	YDR471W	RPL27B
GZMB/MSC1	ENSG00000131470	GZMB	YML128C	MSC1
RBM23/VPS25	ENSG00000131475	RBM23	YJR102C	VPS25
PRMT5/MRPL51	ENSG00000131495	PRMT5	YPR100W	MRPL51
AP4S1/YEL020C	ENSG00000131503	AP4S1	YEL020C	YEL020C
POLE2/BNI1	ENSG00000131504	POLE2	YNL271C	BNI1
SOS2/BSD2	ENSG00000131507	SOS2	YBR290W	BSD2
CDKL1/UBC5	ENSG00000131508	CDKL1	YDR059C	UBC5
NIN/SEC8	ENSG00000131558	NIN	YPR055W	SEC8
PYGL/OM45	ENSG00000131626	PYGL	YIL136W	OM45
TRIM9/MRS4	ENSG00000131653	TRIM9	YKR052C	MRS4
PSMC6/DGR2	ENSG00000131725	PSMC6	YKL121W	DGR2
CDKN3/ACO2	ENSG00000131730	CDKN3	YJL200C	ACO2
ATP6V1D/TOP2	ENSG00000131747	ATP6V1D	YNL088W	TOP2
PIGH/GAL83	ENSG00000131791	PIGH	YER027C	GAL83
PSMA3/LHP1	ENSG00000131795	PSMA3	YDL051W	LHP1
VTI1B/PDA1	ENSG00000131828	VTI1B	YER178W	PDA1
TIMM9/FOL2	ENSG00000131979	TIMM9	YGR267C	FOL2
GSTZ1/CAJ1	ENSG00000132002	GSTZ1	YER048C	CAJ1
AHSA1/HMI1	ENSG00000132017	AHSA1	YOL095C	HMI1
DAAM1/SDS24	ENSG00000132024	DAAM1	YBR214W	SDS24
SPTLC2/SNF1	ENSG00000132155	SPTLC2	YDR477W	SNF1
RIN3/ERG27	ENSG00000132196	RIN3	YLR100W	ERG27
SNW1/PEP5	ENSG00000132256	SNW1	YMR231W	PEP5
CHGA/PIN2	ENSG00000132274	CHGA	YOR104W	PIN2
ITPK1/BUD32	ENSG00000132275	ITPK1	YGR262C	BUD32
PPM1A/TNA1	ENSG00000132326	PPM1A	YGR260W	TNA1
SIX4/GSP1	ENSG00000132341	SIX4	YLR293C	GSP1
ASB2/NPR1	ENSG00000132356	ASB2	YNL183C	NPR1
ERH/SSD1	ENSG00000132357	ERH	YDR293C	SSD1
HIF1A/CLU1	ENSG00000132361	HIF1A	YMR012W	CLU1
SRSF5/INP54	ENSG00000132376	SRSF5	YOL065C	INP54
EIF5/RFA1	ENSG00000132383	EIF5	YAR007C	RFA1
SERPINA4/YCR043C	ENSG00000132424	SERPINA4	YCR043C	YCR043C
SLC8A3/RPL26B	ENSG00000132463	SLC8A3	YGR034W	RPL26B
DICER1/SAS10	ENSG00000132467	DICER1	YDL153C	SAS10
MTHFD1/HHT1	ENSG00000132475	MTHFD1	YBR010W	HHT1
TCL1A/MMF1	ENSG00000132541	TCL1A	YIL051C	MMF1
ZC3H14/SWM1	ENSG00000132604	ZC3H14	YDR260C	SWM1
TELO2/PEX6	ENSG00000132612	TELO2	YNL329C	PEX6
BDKRB1/SPO20	ENSG00000132639	BDKRB1	YMR017W	SPO20
GSKIP/POL30	ENSG00000132646	GSKIP	YBR088C	POL30
VRK1/RPC34	ENSG00000132664	VRK1	YNR003C	RPC34
PSMC1/RSM23	ENSG00000132676	PSMC1	YGL129C	RSM23
RPS6KA5/PRP5	ENSG00000132680	RPS6KA5	YBR237W	PRP5
PSMB5/TUS1	ENSG00000132694	PSMB5	YLR425W	TUS1
YY1/HCS1	ENSG00000132740	YY1	YKL017C	HCS1
ACIN1/DPH1	ENSG00000132768	ACIN1	YIL103W	DPH1
CCNB1IP1/CHS5	ENSG00000132780	CCNB1IP1	YLR330W	CHS5
TRIP11/YKL133C	ENSG00000132792	TRIP11	YKL133C	YKL133C
APEX1/PIG2	ENSG00000132825	APEX1	YIL045W	PIG2
ENSG00000100829/APL6	ENSG00000132842	ENSG00000100829	YGR261C	APL6
PABPN1/PHM6	ENSG00000132912	PABPN1	YDR281C	PHM6
EFS/SSN3	ENSG00000132964	EFS	YPL042C	SSN3
ARHGAP5/MYO1	ENSG00000133026	ARHGAP5	YHR023W	MYO1
CINP/YHR113W	ENSG00000133059	CINP	YHR113W	YHR113W
SRP54/POP3	ENSG00000133069	SRP54	YNL282W	POP3
CPNE6/CLB5	ENSG00000133101	CPNE6	YPR120C	CLB5
CHD8/SOG2	ENSG00000133105	CHD8	YOR353C	SOG2
PSMA6/TMA19	ENSG00000133112	PSMA6	YKL056C	TMA19
NFKBIA/RFC5	ENSG00000133119	NFKBIA	YBR087W	RFC5
EMC9/LPX1	ENSG00000133121	EMC9	YOR084W	LPX1
PSME2/ZRT3	ENSG00000133195	PSME2	YKL175W	ZRT3
BRMS1L/SUN4	ENSG00000133216	BRMS1L	YNL066W	SUN4
ENSG00000100931/MKS1	ENSG00000133246	ENSG00000100931	YNL076W	MKS1
SEC23A/DUG1	ENSG00000133313	SEC23A	YFR044C	DUG1
PNN/NSA1	ENSG00000133316	PNN	YGL111W	NSA1
RABGGTA/TVP15	ENSG00000133318	RABGGTA	YDR100W	TVP15
NFATC4/NUT2	ENSG00000133398	NFATC4	YPR168W	NUT2
PLTP/YNL134C	ENSG00000133424	PLTP	YNL134C	YNL134C
PCIF1/LEE1	ENSG00000133606	PCIF1	YPL054W	LEE1
GSS/ARP3	ENSG00000133627	GSS	YJR065C	ARP3
MMP9/RAS2	ENSG00000133703	MMP9	YNL098C	RAS2
TRPC4AP/CDC60	ENSG00000133706	TRPC4AP	YPL160W	CDC60
PYGB/INM1	ENSG00000133731	PYGB	YHR046C	INM1
PROCR/RAS1	ENSG00000133818	PROCR	YOR101W	RAS1
GINS1/YMR226C	ENSG00000133835	GINS1	YMR226C	YMR226C
NINL/DNF3	ENSG00000133858	NINL	YMR162C	DNF3
CD40/ERG28	ENSG00000133935	CD40	YER044C	ERG28
UQCC/COX16	ENSG00000133983	UQCC	YJL003W	COX16
ZMYND8/MED6	ENSG00000133997	ZMYND8	YHR058C	MED6
SGK2/SUI2	ENSG00000134001	SGK2	YJR007W	SUI2
IFT52/ELP3	ENSG00000134014	IFT52	YPL086C	ELP3
MYBL2/CLB1	ENSG00000134057	MYBL2	YGR108W	CLB1
HNF4A/KRE27	ENSG00000134061	HNF4A	YIL027C	KRE27
SLA2/SSK22	ENSG00000134072	SLA2	YCR073C	SSK22
C20orf24/CBF1	ENSG00000134107	C20orf24	YJR060W	CBF1
NFATC2/MNL1	ENSG00000134109	NFATC2	YHR204W	MNL1
STK4/AAD6	ENSG00000134152	STK4	YFL056C	AAD6
PFDN4/CDC24	ENSG00000134215	PFDN4	YAL041W	CDC24
DOK5/OCA2	ENSG00000134242	DOK5	YNL056W	OCA2
CSTF1/VTH2	ENSG00000134243	CSTF1	YJL222W	VTH2
BMP7/ADP1	ENSG00000134250	BMP7	YCR011C	ADP1
RAE1/RIB4	ENSG00000134262	RAE1	YOL143C	RIB4
TPD52L2/ARF2	ENSG00000134287	TPD52L2	YDL137W	ARF2
DNAJC5/AVT2	ENSG00000134294	DNAJC5	YEL064C	AVT2
NELFCD/SRS2	ENSG00000134313	NELFCD	YJL092W	SRS2
PRPF6/RIM15	ENSG00000134318	PRPF6	YFL033C	RIM15
TUBB1/PRM7	ENSG00000134352	TUBB1	YDL039C	PRM7
PSMA7/CDC73	ENSG00000134371	PSMA7	YLR418C	CDC73
NTSR1/TIM17	ENSG00000134375	NTSR1	YJL143W	TIM17
MRGBP/SLX5	ENSG00000134376	MRGBP	YDL013W	SLX5
DIDO1/DED81	ENSG00000134440	DIDO1	YHR019C	DED81
GID8/NSR1	ENSG00000134453	GID8	YGR159C	NSR1
BIRC7/YKL105C	ENSG00000134470	BIRC7	YKL105C	YKL105C
ARFGAP1/CCL1	ENSG00000134480	ARFGAP1	YPR025C	CCL1
AVP/TAT1	ENSG00000134489	AVP	YBR069C	TAT1
COL20A1/CYK3	ENSG00000134516	COL20A1	YDL117W	CYK3
CHRNA4/YNR040W	ENSG00000134571	CHRNA4	YNR040W	YNR040W
EEF1A2/SAR1	ENSG00000134594	EEF1A2	YPL218W	SAR1
PTK6/CIN1	ENSG00000134627	PTK6	YOR349W	CIN1
GMEB2/MPT5	ENSG00000134644	GMEB2	YGL178W	MPT5
C20orf27/NOG1	ENSG00000134697	C20orf27	YPL093W	NOG1
SPEF1/PRP38	ENSG00000134748	SPEF1	YGR075C	PRP38
CDC25B/AIM44	ENSG00000134757	CDC25B	YPL158C	AIM44
ARFRP1/SIP5	ENSG00000134758	ARFRP1	YMR140W	SIP5
NDUFAF5/DHR2	ENSG00000134815	NDUFAF5	YKL078W	DHR2
TRIB3/GDT1	ENSG00000134851	TRIB3	YBR187W	GDT1
RASSF2/YOL073C	ENSG00000134882	RASSF2	YOL073C	YOL073C
CSNK2A1/RAD2	ENSG00000134899	CSNK2A1	YGR258C	RAD2
ANGPT4/TRM112	ENSG00000134909	ANGPT4	YNR046W	TRM112
HM13/STT3	ENSG00000134910	HM13	YGL022W	STT3
SNPH/ATF1	ENSG00000134954	SNPH	YOR377W	ATF1
MYLK2/FMN1	ENSG00000135002	MYLK2	YDR236C	FMN1
SIRPB1/PDH1	ENSG00000135046	SIRPB1	YPR002W	PDH1
SEC23B/SNF3	ENSG00000135047	SEC23B	YDL194W	SNF3
FERMT1/URE2	ENSG00000135049	FERMT1	YNL229C	URE2
HAO1/LRS4	ENSG00000135052	HAO1	YDR439W	LRS4
PDYN/RGI2	ENSG00000135090	PDYN	YIL057C	RGI2
PLCB4/MSB1	ENSG00000135148	PLCB4	YOR188W	MSB1
MYL9/ALG2	ENSG00000135218	MYL9	YGL065C	ALG2
HCK/TIP20	ENSG00000135249	HCK	YGL145W	TIP20
CRNKL1/SKY1	ENSG00000135250	CRNKL1	YMR216C	SKY1
POFUT1/MTO1	ENSG00000135297	POFUT1	YGL236C	MTO1
SAMHD1/MIP6	ENSG00000135316	SAMHD1	YHR015W	MIP6
PAK7/VHS1	ENSG00000135341	PAK7	YDR247W	VHS1
KIF3B/PEX22	ENSG00000135363	KIF3B	YAL055W	PEX22
NOP56/PHO23	ENSG00000135365	NOP56	YNL097C	PHO23
IDH3B/KRE33	ENSG00000135372	IDH3B	YNL132W	KRE33
MAPRE1/HLJ1	ENSG00000135392	MAPRE1	YMR161W	HLJ1
JAG1/DGA1	ENSG00000135407	JAG1	YOR245C	DGA1
CDK5RAP1/YLR426W	ENSG00000135437	CDK5RAP1	YLR426W	YLR426W
SNTA1/YNL305C	ENSG00000135472	SNTA1	YNL305C	YNL305C
OXT/PAN2	ENSG00000135473	OXT	YGL094C	PAN2
TTI1/NOP4	ENSG00000135486	TTI1	YPL043W	NOP4
E2F1/SUL1	ENSG00000135502	E2F1	YBR294W	SUL1
RPRD1B/YOS9	ENSG00000135506	RPRD1B	YDR057W	YOS9
PXMP4/SWD3	ENSG00000135541	PXMP4	YBR175W	SWD3
CHMP4B/MIM1	ENSG00000135596	CHMP4B	YOL026C	MIM1
BPI/CCT7	ENSG00000135624	BPI	YJL111W	CCT7
CST3/UBP7	ENSG00000135655	CST3	YIL156W	UBP7
ASIP/GPX2	ENSG00000135709	ASIP	YBR244W	GPX2
CST4/YDR042C	ENSG00000135720	CST4	YDR042C	YDR042C
ACTR5/LST4	ENSG00000135763	ACTR5	YKL176C	LST4
WFDC2/RFC4	ENSG00000135778	WFDC2	YOL094C	RFC4
AHCY/SPT8	ENSG00000135801	AHCY	YLR055C	SPT8
DHX35/GLN1	ENSG00000135821	DHX35	YPR035W	GLN1
DNTTIP1/VAM7	ENSG00000135823	DNTTIP1	YGL212W	VAM7
MAP1LC3A/MAK32	ENSG00000135828	MAP1LC3A	YCR019W	MAK32
SYNDIG1/PRP16	ENSG00000135829	SYNDIG1	YKR086W	PRP16
PIGU/MBA1	ENSG00000135837	PIGU	YBR185C	MBA1
TNNC2/GPI2	ENSG00000135845	TNNC2	YPL076W	GPI2
APMAP/SYG1	ENSG00000135905	APMAP	YIL047C	SYG1
ZNF516/PKR1	ENSG00000135930	ZNF516	YMR123W	PKR1
USP14/HYM1	ENSG00000135932	USP14	YKL189W	HYM1
VAPA/COX4	ENSG00000135940	VAPA	YGL187C	COX4
MYOM1/VPS3	ENSG00000135966	MYOM1	YDR495C	VPS3
MYL12A/ISU2	ENSG00000136003	MYL12A	YOR226C	ISU2
CEP76/BCK1	ENSG00000136021	CEP76	YJL095W	BCK1
CEP192/BUD21	ENSG00000136026	CEP192	YOR078W	BUD21
RNMT/PWP1	ENSG00000136045	RNMT	YLR196W	PWP1
SMAD7/PLB2	ENSG00000136068	SMAD7	YMR006C	PLB2
LAMA1/RRN7	ENSG00000136098	LAMA1	YJL025W	RRN7
RNF125/VPS36	ENSG00000136100	RNF125	YLR417W	VPS36
ANKRD12/GYL1	ENSG00000136111	ANKRD12	YMR192W	GYL1
NOL4/SAM2	ENSG00000136143	NOL4	YDR502C	SAM2
POLI/YIL001W	ENSG00000136144	POLI	YIL001W	YIL001W
MIB1/ADE2	ENSG00000136197	MIB1	YOR128C	ADE2
RBBP8/CDC42	ENSG00000136238	RBBP8	YLR229C	CDC42
RIOK3/SWF1	ENSG00000136247	RIOK3	YDR126W	SWF1
CSTF2/SRP68	ENSG00000136261	CSTF2	YPL243W	SRP68
PSMD10/DBP9	ENSG00000136271	PSMD10	YLR276C	DBP9
ATG4A/FAU1	ENSG00000136371	ATG4A	YER183C	FAU1
TBL1X/OKP1	ENSG00000136436	TBL1X	YGR179C	OKP1
GPR143/NMT1	ENSG00000136448	GPR143	YLR195C	NMT1
PGRMC1/HTD2	ENSG00000136449	PGRMC1	YHR067W	HTD2
POLA1/HRB1	ENSG00000136450	POLA1	YNL004W	HRB1
MID1/YGR021W	ENSG00000136463	MID1	YGR021W	YGR021W
NKAP/SAS3	ENSG00000136504	NKAP	YBL052C	SAS3
NXT2/GAP1	ENSG00000136521	NXT2	YKR039W	GAP1
GUCY2F/MRPL4	ENSG00000136522	GUCY2F	YLR439W	MRPL4
ENSG00000101898/NGR1	ENSG00000136527	ENSG00000101898	YBR212W	NGR1
ALG13/AAT2	ENSG00000136560	ALG13	YLR027C	AAT2
PRPS2/GUS1	ENSG00000136628	PRPS2	YGL245W	GUS1
TLR8/VPS33	ENSG00000136631	TLR8	YLR396C	VPS33
AMMECR1/QDR3	ENSG00000136636	AMMECR1	YBR043C	QDR3
CHRDL1/SNX3	ENSG00000136643	CHRDL1	YOR357C	SNX3
WDR13/YAP1801	ENSG00000136715	WDR13	YHR161C	YAP1801
SUV39H1/YPR174C	ENSG00000136717	SUV39H1	YPR174C	YPR174C
GLRA2/IMP4	ENSG00000136718	GLRA2	YNL075W	IMP4
XIAP/KRE5	ENSG00000136731	XIAP	YOR336W	KRE5
STAG2/HSE1	ENSG00000136738	STAG2	YHL002W	HSE1
MCF2/NFS1	ENSG00000136750	MCF2	YCL017C	NFS1
F9/AFG3	ENSG00000136758	F9	YER017C	AFG3
ABCD1/ERJ5	ENSG00000136770	ABCD1	YFR041C	ERJ5
CCDC22/AKL1	ENSG00000136807	CCDC22	YBR059C	AKL1
CACNA1F/GRX3	ENSG00000136810	CACNA1F	YDR098C	GRX3
SYP/SYP1	ENSG00000136811	SYP	YCR030C	SYP1
PLP2/ECM29	ENSG00000136813	PLP2	YHL030W	ECM29
BMX/SMC2	ENSG00000136824	BMX	YFR031C	SMC2
PLS3/JSN1	ENSG00000136827	PLS3	YJR091C	JSN1
NAA10/IRA1	ENSG00000136848	NAA10	YBR140C	IRA1
RENBP/YPL260W	ENSG00000136861	RENBP	YPL260W	YPL260W
ELF4/AGC1	ENSG00000136869	ELF4	YPR021C	AGC1
SMARCA1/PRP4	ENSG00000136875	SMARCA1	YPR178W	PRP4
MTMR8/VMA10	ENSG00000136888	MTMR8	YHR039C-A	VMA10
ASB9/IPI1	ENSG00000136891	ASB9	YHR085W	IPI1
ENSG00000102050/SUR4	ENSG00000136928	ENSG00000102050	YLR372W	SUR4
RBBP7/PUP1	ENSG00000136930	RBBP7	YOR157C	PUP1
PPP1R2P9/KEL3	ENSG00000136933	PPP1R2P9	YPL263C	KEL3
KCND1/RKM2	ENSG00000136937	KCND1	YDR198C	RKM2
OPN1LW/RPL35B	ENSG00000136942	OPN1LW	YDL136W	RPL35B
FMR1/DFM1	ENSG00000136986	FMR1	YDR411C	DFM1
PIM2/RPA49	ENSG00000137054	PIM2	YNL248C	RPA49
SLC35A2/DOA1	ENSG00000137055	SLC35A2	YKL213C	DOA1
PQBP1/HNT3	ENSG00000137074	PQBP1	YOR258W	HNT3
PCSK1N/FDH1	ENSG00000137106	PCSK1N	YOR388C	FDH1
EMD/RPS6B	ENSG00000137154	EMD	YBR181C	RPS6B
TAZ/CPR7	ENSG00000137168	TAZ	YJR032W	CPR7
PGK1/YLR156W	ENSG00000137177	PGK1	YLR156W	YLR156W
GATA1/STB4	ENSG00000137203	GATA1	YMR019W	STB4
MAGT1/POP8	ENSG00000137265	MAGT1	YBL018C	POP8
SMS/PRR1	ENSG00000137275	SMS	YKL116C	PRR1
PHEX/BMS1	ENSG00000137312	PHEX	YPL217C	BMS1
UBL4A/SNF5	ENSG00000137337	UBL4A	YBR289W	SNF5
EEA1/FLX1	ENSG00000137409	EEA1	YIL134W	FLX1
RP2/RPC31	ENSG00000137478	RP2	YNL151C	RPC31
PHF16/LDB19	ENSG00000137486	PHF16	YOR322C	LDB19
CDK16/SHE9	ENSG00000137497	CDK16	YDR393W	SHE9
USP11/FMP32	ENSG00000137500	USP11	YFL046W	FMP32
PCYT1B/SIR4	ENSG00000137501	PCYT1B	YDR227W	SIR4
HTATSF1/YIP5	ENSG00000137502	HTATSF1	YGL161C	YIP5
VGLL1/YGR015C	ENSG00000137509	VGLL1	YGR015C	YGR015C
CD40LG/MRPL10	ENSG00000137547	CD40LG	YNL284C	MRPL10
TIMP1/TGS1	ENSG00000137574	TIMP1	YPL157W	TGS1
FGD1/PEP1	ENSG00000137642	FGD1	YBL017C	PEP1
PIN4/BUD13	ENSG00000137656	PIN4	YGL174W	BUD13
PORCN/TMA20	ENSG00000137699	PORCN	YER007C-A	TMA20
MAGED2/MRP1	ENSG00000137710	MAGED2	YDR347W	MRP1
KLF8/VAC14	ENSG00000137713	KLF8	YLR386W	VAC14
SYTL4/YAH1	ENSG00000137714	SYTL4	YPL252C	YAH1
CENPI/NMA1	ENSG00000137720	CENPI	YLR328W	NMA1
DRP2/YJL185C	ENSG00000137752	DRP2	YJL185C	YJL185C
TAF7L/MKK2	ENSG00000137764	TAF7L	YPL140C	MKK2
PBDC1/ODC2	ENSG00000137801	PBDC1	YOR222W	ODC2
ENSG00000102391/UTP30	ENSG00000137802	ENSG00000102391	YKR060W	UTP30
ARMCX3/GCR2	ENSG00000137806	ARMCX3	YNL199C	GCR2
HTR2A/RTF1	ENSG00000137815	HTR2A	YGL244W	RTF1
NDFIP2/YKR078W	ENSG00000137822	NDFIP2	YKR078W	YKR078W
TNFSF13B/HHF2	ENSG00000137841	TNFSF13B	YNL030W	HHF2
MLNR/BIO5	ENSG00000137842	MLNR	YNR056C	BIO5
CAB39L/WSC4	ENSG00000137845	CAB39L	YHL028W	WSC4
KLF5/SLD2	ENSG00000137872	KLF5	YKL108W	SLD2
STK24/RLP24	ENSG00000137876	STK24	YLR009W	RLP24
ACP5/YGR130C	ENSG00000137878	ACP5	YGR130C	YGR130C
DNAJC3/ALT1	ENSG00000137944	DNAJC3	YLR089C	ALT1
UGGT2/SUA7	ENSG00000137947	UGGT2	YPR086W	SUA7
ARHGEF7/BET2	ENSG00000137955	ARHGEF7	YPR176C	BET2
FGF9/KGD2	ENSG00000137992	FGF9	YDR148C	KGD2
SGCG/IMD2	ENSG00000138029	SGCG	YHR216W	IMD2
PARP4/RBK1	ENSG00000138030	PARP4	YCR036W	RBK1
SUPT20H/PTC1	ENSG00000138032	SUPT20H	YDL006W	PTC1
MRPS31/YGR016W	ENSG00000138035	MRPS31	YGR016W	YGR016W
KPNA3/RSC3	ENSG00000138039	KPNA3	YDR303C	RSC3
FLT1/PSY2	ENSG00000138041	FLT1	YNL201C	PSY2
RGCC/YPT1	ENSG00000138069	RGCC	YFL038C	YPT1
VWA8/ARP2	ENSG00000138071	VWA8	YDL029W	ARP2
DGKH/DAS1	ENSG00000138081	DGKH	YJL149W	DAS1
KATNAL1/PET309	ENSG00000138095	KATNAL1	YLR067C	PET309
INTS6/ARP6	ENSG00000138107	INTS6	YLR085C	ARP6
TSC22D1/SPC72	ENSG00000138160	TSC22D1	YAL047C	SPC72
CLN5/SRP102	ENSG00000138175	CLN5	YKL154W	SRP102
OLFM4/VIK1	ENSG00000138180	OLFM4	YPL253C	VIK1
MSLN/HDA2	ENSG00000138182	MSLN	YDR295C	HDA2
TRADD/YND1	ENSG00000138185	TRADD	YER005W	YND1
HSF4/HMLALPHA1	ENSG00000138279	HSF4	YCL066W	HMLALPHA1
CORO1A/TIM23	ENSG00000138297	CORO1A	YNR017W	TIM23
MAPK3/TAF13	ENSG00000138303	MAPK3	YML098W	TAF13
PHKB/RPS24B	ENSG00000138326	PHKB	YIL069C	RPS24B
NUTF2/ADE17	ENSG00000138363	NUTF2	YMR120C	ADE17
NUP93/KTR5	ENSG00000138378	NUP93	YNL029C	KTR5
CENPT/SRO9	ENSG00000138385	CENPT	YCL037C	SRO9
TSNAXIP1/CPR3	ENSG00000138398	TSNAXIP1	YML078W	CPR3
NFAT5/IDP3	ENSG00000138413	NFAT5	YNL009W	IDP3
N4BP1/YPL014W	ENSG00000138434	N4BP1	YPL014W	YPL014W
CBLN1/YTM1	ENSG00000138442	CBLN1	YOR272W	YTM1
ARL2BP/MKC7	ENSG00000138448	ARL2BP	YDR144C	MKC7
ZNF423/YKL100C	ENSG00000138600	ZNF423	YKL100C	YKL100C
CCL22/PTM1	ENSG00000138613	CCL22	YKL039W	PTM1
CCL17/CAB3	ENSG00000138621	CCL17	YKL088W	CAB3
CTCF/DSK2	ENSG00000138629	CTCF	YMR276W	DSK2
ACD/ALG9	ENSG00000138641	ACD	YNL219C	ALG9
POLR2C/FMP25	ENSG00000138646	POLR2C	YLR077W	FMP25
PARD6A/IES2	ENSG00000138660	PARD6A	YNL215W	IES2
ZNF821/HRP1	ENSG00000138668	ZNF821	YOL123W	HRP1
MMP15/PSY4	ENSG00000138669	MMP15	YBL046W	PSY4
USB1/SEC31	ENSG00000138674	USB1	YDL195W	SEC31
CCDC113/CSF1	ENSG00000138688	CCDC113	YLR087C	CSF1
NME3/YAR066W	ENSG00000138698	NME3	YAR066W	YAR066W
PSMD7/ATP12	ENSG00000138750	PSMD7	YJL180C	ATP12
VAC14/BRE5	ENSG00000138757	VAC14	YNR051C	BRE5
TANGO6/SPR28	ENSG00000138758	TANGO6	YDR218C	SPR28
COG4/YOR387C	ENSG00000138760	COG4	YOR387C	YOR387C
PLA2G15/USO1	ENSG00000138768	PLA2G15	YDL058W	USO1
[truncated: 1,433 more rows]
