# Supplementary material for: Scope and limitations of yeast as a model organism for studying human tissue-specific pathways
Source: BMC Syst Biol. 2015 Dec 29;9:96. doi: 10.1186/s12918-015-0253-0 (PMC4696342; doi:10.1186/s12918-015-0253-0)
Supplement: Additional file 1 — Network alignments. Compressed (*.zip) file containing individual tissue-specific alignments. (ZIP 5181 Kb) [file 12918_2015_253_MOESM1_ESM.zip › alignments/Myeloid Cells_AlignGraph_edges.tsv]

First_ortholog_pair	Second_ortholog_pair
MED23/PFA3	SEMA3F/GIS4
ROPN1B/PTP3	KRIT1/NRP1
ACACB/RPN10	CD99/ADK1
EIF3E/ORC2	RECQL/DBF4
XAB2/DOP1	HSPB6/YMR010W
TBC1D17/GRX5	MEOX1/PHO3
ITPR3/RPA135	FBXL3/YNK1
UTP18/BET3	ABCC8/ARR1
UHRF1/SBA1	CACNA1G/BRX1
MEOX2/YUH1	SCIN/PFA4
ITGB6/SRP101	MATK/HSF1
SCG3/ECM16	CD79B/FAF1
UBE2D4/TFB1	PIGQ/RAD3
MTMR11/GIS1	CDK11A/NFI1
COTL1/CNA1	MGST1/MDS3
UHRF1/SBA1	RANBP9/URA8
RNF32/PDR15	RNF216/CDC53
BABAM1/HXK1	DPF1/PUF3
HIF1A/CLU1	RUFY3/MAE1
PYGL/OM45	SYT13/SNF12
RBM28/TFA1	SNAI2/RPH1
SLC9A3/DIA1	NCDN/USE1
HNRNPUL1/MRPS17	SERPINB1/GIS2
PHF23/PTK2	GCLM/HUL5
PLAT/INM2	NCAPH2/AIM38
NOX4/SMT3	RTEL1-TNFRSF6B/KAR2
ZFYVE16/SKI6	FAS/YAT2
CA9/CDC55	RABEP1/ATG1
RCAN3/SSA2	TSSC1/APM1
MRPL28/CAC2	UHRF1/SBA1
PSMA3/LHP1	UHRF1/SBA1
ENSG00000102391/UTP30	UHRF1/SBA1
GLTSCR1L/GLC8	UHRF1/SBA1
GSTP1/KEM1	MYOC/TIF4632
RBM28/TFA1	RFC1/SPO14
SMC1B/GAR1	PREX2/PUF6
PNN/NSA1	PREX2/PUF6
KLHDC4/BUD20	PREX2/PUF6
RNF7/GCN4	PTGER3/END3
NPRL2/TAF7	PTGER3/END3
SMS/PRR1	PTPRN/RPL6A
UBE3A/SNZ2	RELT/PXL1
CEP76/BCK1	ACAA1/CDC3
LIN7B/NCA2	ACAA1/CDC3
HIPK3/STE20	ELMO2/RPB5
DNAJA3/YJL055W	EIF4B/HOF1
CENPT/SRO9	GLTSCR1/YNL181W
APOBEC1/APN2	RPL18/RPA34
TNNI3K/NTH1	MED29/KSS1
GCG/EAF1	MEF2BNB-MEF2B/SAP185
NT5C2/DMA2	SUGP2/SUT1
RBM28/TFA1	POU1F1/YIA6
ZXDC/YPT32	NTN1/PRE10
GSK3B/EIS1	NEO1/IDH1
PARD3B/NPC2	RRP15/RAD30
ACTL6B/UTP6	IDH3G/UTP7
CARD10/KRI1	LAPTM4A/PAB1
SMC3/LTE1	DRD4/ARO2
POLR2E/BUD27	ATP1B3/SIS1
PNO1/SSA4	LRP6/LYS12
CCDC94/RGA2	MNT/MCK1
ESYT2/YCR100C	MNT/MCK1
C1orf63/SMD3	HLTF/YJU2
DNAL4/YLR422W	TRPC5/ERD2
RBM28/TFA1	PPP2R2C/PRE8
CD59/TIF4631	EIF4G3/DPB11
TNPO1/PPH22	ARHGAP15/RTS3
RGS1/SIT4	ARHGAP15/RTS3
CA9/CDC55	ARHGAP15/RTS3
STAG1/YRA1	REXO2/YHI9
TNPO1/PPH22	BAZ2A/PUP3
RBM28/TFA1	ANKRD13A/RAD18
ITGAE/ERB1	NMRK2/SPB1
RIC8B/HEK2	PAK3/MRP7
SEH1L/FUS3	EXOSC5/MSG5
UBE2D4/TFB1	SMC1B/GAR1
STX7/NOP2	SMC1B/GAR1
LHX2/POP2	FAP/PIL1
POLDIP3/RPS4B	SENP1/RPS24A
GADD45A/MER1	KIF22/RHO2
EDF1/IRC15	RIMS1/TDH3
GADD45B/SPO21	STX7/NOP2
CTSG/RPL27B	STX7/NOP2
HTATIP2/TAE2	STX7/NOP2
EIF2B4/RPL33A	STX7/NOP2
COMT/AVT4	MID2/SHO1
RBM24/ZIP1	MOK/FAR10
CCDC22/AKL1	OSTM1/MVP1
SDHB/WWM1	HSPB11/DIG1
RRN3/HTB2	MPP4/BDF1
BABAM1/HXK1	GSK3B/EIS1
GPD2/KIN1	KAT6A/SOL2
CA9/CDC55	TNPO1/PPH22
RBM28/TFA1	YTHDC1/APC11
GSS/ARP3	CHMP2B/ARC19
CD59/TIF4631	HADHA/SUI1
SCGB2A2/HSP82	MAPRE3/CPS1
CENPT/SRO9	CD59/TIF4631
ROPN1B/PTP3	SEH1L/FUS3
POLDIP3/RPS4B	MAP3K4/RPN11
AURKC/ARL3	MAP3K4/RPN11
CTSC/ARL1	MAP3K4/RPN11
BCL2L13/NUP82	CTTN/NUM1
PLTP/YNL134C	B4GALT1/SPO12
CSPG5/RPL21B	LAT2/ORC1
TIMP1/TGS1	DDX18/RIB5
PVRL1/UGA2	EDEM2/JHD2
PRPF31/SAT4	EPB41L1/ROD1
SCGB2A2/HSP82	ESF1/YAP3
BCL6/ATG19	ANAPC5/MEK1
SMC3/LTE1	SLC23A2/RER2
ENG/ADO1	RGS1/SIT4
ARHGEF18/PHO85	ACKR6/CTA1
SEC23A/DUG1	SNAP23/PET191
TAPBP/RNR2	MAP3K1/TEM1
IGFBP5/NOC4	SH2D3C/MPP10
EYA4/RBL2	CIRBP/COY1
IRX4/IFH1	CIRBP/COY1
MAPK10/SNF7	POLR2E/BUD27
C1orf63/SMD3	KLHL22/SNT309
RCAN3/SSA2	MMP11/YOL075C
TCF20/RUB1	SMARCB1/ESS1
PSMA3/LHP1	SMARCB1/ESS1
CCL8/HOS1	DERL3/SIN3
EHD1/SPB4	SUN2/NOG2
RBM28/TFA1	ENSG00000100262/YNR065C
EIF2B4/RPL33A	CTSG/RPL27B
ITGA4/PIB2	ASB2/NPR1
RCAN3/SSA2	SERPINA4/YCR043C
RCAN3/SSA2	BMP7/ADP1
PSMD10/DBP9	C20orf27/NOG1
OPN1LW/RPL35B	E2F1/SUL1
CA9/CDC55	CEP76/BCK1
TRAK2/NCA3	CD40LG/MRPL10
C1orf63/SMD3	CENPT/SRO9
IQCG/HOG1	ABCC1/SKO1
GADD45A/MER1	CA2/REC107
MED23/PFA3	BNIP3L/SMY1
RNF7/GCN4	SGTA/UBI4
EIF2B4/RPL33A	SGTA/UBI4
CTSC/ARL1	AURKC/ARL3
RBM28/TFA1	PRKD2/YDR124W
RBM28/TFA1	PTPRS/JNM1
DNASE2/AKR1	DBP/AIR2
SLC2A1/MGM1	ERF/OAF3
ITGA4/PIB2	PON2/SEC10
BCL6/ATG19	CORO2A/TOS3
DRG2/FUN30	ELAVL2/RTT107
BCAS2/SGS1	ELAVL2/RTT107
IL18R1/PDI1	CA9/CDC55
TFAM/MLP2	EXOSC3/MPS1
PRDM2/CSE4	FBXL20/YEF3
GAR1/IOC4	AKAP10/ALY1
COPS7A/PSK1	PRPF19/GIP2
SDHB/WWM1	CD5/YHR122W
EIF2B4/RPL33A	ING4/RPS16B
SUMO1/TFG2	CLEC4A/TPK2
MED23/PFA3	STK38/SWE1
UBE3A/SNZ2	NME5/AMN1
DARS/AIM4	NKTR/RPO21
KIF14/RPS29A	EIF2B4/RPL33A
