# Supplementary material for: Scope and limitations of yeast as a model organism for studying human tissue-specific pathways
Source: BMC Syst Biol. 2015 Dec 29;9:96. doi: 10.1186/s12918-015-0253-0 (PMC4696342; doi:10.1186/s12918-015-0253-0)
Supplement: Additional file 1 — Network alignments. Compressed (*.zip) file containing individual tissue-specific alignments. (ZIP 5181 Kb) [file 12918_2015_253_MOESM1_ESM.zip › alignments/Monocytes_AlignGraph_nodes.tsv]

ID	Human_EnsemblGeneID	Human_Symbol	Yeast_EnsemblGeneID	Yeast_Symbol
TSPAN6/DPM1	ENSG00000000419	TSPAN6	YPR183W	DPM1
DPM1/AKL1	ENSG00000000938	DPM1	YBR059C	AKL1
SCYL3/HAP2	ENSG00000001167	SCYL3	YGL237C	HAP2
FGR/RAD59	ENSG00000002016	FGR	YDL059C	RAD59
CFH/WHI5	ENSG00000002822	CFH	YOR083W	WHI5
GCLC/CTR1	ENSG00000003147	GCLC	YPR124W	CTR1
NFYA/COS9	ENSG00000003402	NFYA	YKL219W	COS9
SEMA3F/NRP1	ENSG00000003756	SEMA3F	YDL167C	NRP1
CFTR/CSM4	ENSG00000004059	CFTR	YPL200W	CSM4
KRIT1/FEN1	ENSG00000004399	KRIT1	YCR034W	FEN1
RAD52/ADK1	ENSG00000004455	RAD52	YDR226W	ADK1
BAD/GUP2	ENSG00000004468	BAD	YPL189W	GUP2
CD99/FPR2	ENSG00000004478	CD99	YDR519W	FPR2
AOC1/ACP1	ENSG00000004779	AOC1	YKL192C	ACP1
HECW1/PKP2	ENSG00000004799	HECW1	YGL059W	PKP2
MAD1L1/YGR201C	ENSG00000004838	MAD1L1	YGR201C	YGR201C
LASP1/YDR307W	ENSG00000004866	LASP1	YDR307W	YDR307W
M6PR/CDC27	ENSG00000004897	M6PR	YBL084C	CDC27
ICA1/SEN1	ENSG00000005007	ICA1	YLR430W	SEN1
ALS2/SIP3	ENSG00000005020	ALS2	YNL257C	SIP3
CASP10/CDC9	ENSG00000005156	CASP10	YDL164C	CDC9
CFLAR/TAH1	ENSG00000005175	CFLAR	YCR060W	TAH1
TFPI/PST2	ENSG00000005302	TFPI	YDR032C	PST2
RBM5/BDF2	ENSG00000005339	RBM5	YDL070W	BDF2
MTMR7/PLB3	ENSG00000005421	MTMR7	YOL011W	PLB3
ARF5/LOC1	ENSG00000005700	ARF5	YFR001W	LOC1
POLDIP2/YDR352W	ENSG00000005893	POLDIP2	YDR352W	YDR352W
PLXND1/PGC1	ENSG00000006007	PLXND1	YPL206C	PGC1
AK2/APL4	ENSG00000006125	AK2	YPR029C	APL4
CD38/ADH7	ENSG00000006194	CD38	YCR105W	ADH7
FKBP4/GRX6	ENSG00000006468	FKBP4	YDL010W	GRX6
KDM1A/LCB5	ENSG00000006530	KDM1A	YLR260W	LCB5
CAMKK1/YMR010W	ENSG00000006704	CAMKK1	YMR010W	YMR010W
RECQL/VPS41	ENSG00000006715	RECQL	YDR080W	VPS41
HSPB6/TRZ1	ENSG00000006744	HSPB6	YKR079C	TRZ1
ARHGAP33/IZH2	ENSG00000006831	ARHGAP33	YOL002C	IZH2
NDUFAB1/PAC1	ENSG00000007168	NDUFAB1	YOR269W	PAC1
PDK4/MET10	ENSG00000007171	PDK4	YFR030W	MET10
ZMYND10/TRS33	ENSG00000007255	ZMYND10	YOR115C	TRS33
ST7/GPI1	ENSG00000007541	ST7	YGR216C	GPI1
CDC27/FRE7	ENSG00000007952	CDC27	YOL152W	FRE7
SLC4A1/PRE7	ENSG00000008018	SLC4A1	YBL041W	PRE7
CALCR/USA1	ENSG00000008130	CALCR	YML029W	USA1
HCCS/DTR1	ENSG00000008282	HCCS	YBR180W	DTR1
DVL2/CNL1	ENSG00000008294	DVL2	YDR357C	CNL1
UPF1/PHR1	ENSG00000008405	UPF1	YOR386W	PHR1
SKAP2/PHO3	ENSG00000008710	SKAP2	YBR092C	PHO3
SLC25A5/RPS20	ENSG00000008988	SLC25A5	YHL015W	RPS20
CCDC109B/YBL055C	ENSG00000009335	CCDC109B	YBL055C	YBL055C
HOXA11/REV3	ENSG00000009413	HOXA11	YPL167C	REV3
POLR2J/VTA1	ENSG00000009844	POLR2J	YLR181C	VTA1
DHX33/PHD1	ENSG00000009950	DHX33	YKL043W	PHD1
MEOX1/RSC2	ENSG00000009954	MEOX1	YLR357W	RSC2
LIG3/MSC7	ENSG00000010030	LIG3	YHR039C	MSC7
RPAP3/SPE4	ENSG00000010165	RPAP3	YLR146C	SPE4
ENSG00000005189/COR1	ENSG00000010256	ENSG00000005189	YBL045C	COR1
CIAPIN1/YCS4	ENSG00000010292	CIAPIN1	YLR272C	YCS4
FAM214B/BUD14	ENSG00000010810	FAM214B	YAR014C	BUD14
COPZ2/NDD1	ENSG00000010818	COPZ2	YOR372C	NDD1
PRKAR2B/ELA1	ENSG00000011007	PRKAR2B	YNL230C	ELA1
MSL3/YNK1	ENSG00000011052	MSL3	YKL067W	YNK1
CREBBP/ICT1	ENSG00000011198	CREBBP	YLR099C	ICT1
BZRAP1/UTP18	ENSG00000011260	BZRAP1	YJL069C	UTP18
MPO/NAB2	ENSG00000011275	MPO	YGL122C	NAB2
PON1/PPH21	ENSG00000011485	PON1	YDL134C	PPH21
GCFC2/TFB3	ENSG00000012048	GCFC2	YDR460W	TFB3
ABCB4/RAD10	ENSG00000012061	ABCB4	YML095C	RAD10
SOX8/NUP57	ENSG00000012822	SOX8	YGR119C	NUP57
IBTK/IRS4	ENSG00000013016	IBTK	YKR019C	IRS4
MYCBP2/RPT3	ENSG00000013275	MYCBP2	YDR394W	RPT3
FBXL3/COQ4	ENSG00000013441	FBXL3	YDR204W	COQ4
ITGAL/RET1	ENSG00000013503	ITGAL	YOR207C	RET1
PDK2/NGL2	ENSG00000013523	PDK2	YMR285C	NGL2
ITGA3/YAL064C-A	ENSG00000013810	ITGA3	YAL064C-A	YAL064C-A
LAMP2/POL12	ENSG00000014138	LAMP2	YBL035C	POL12
GGNBP2/PMT6	ENSG00000014216	GGNBP2	YGR199W	PMT6
ITGA2B/MDH3	ENSG00000014641	ITGA2B	YDL078C	MDH3
GDE1/MMT1	ENSG00000014824	GDE1	YMR177W	MMT1
C19orf60/BRX1	ENSG00000015171	C19orf60	YOL077C	BRX1
CRLF1/LAS17	ENSG00000015285	CRLF1	YOR181W	LAS17
MAP3K14/GPG1	ENSG00000015413	MAP3K14	YGL121C	GPG1
ABCC8/MPP6	ENSG00000015479	ABCC8	YNR024W	MPP6
CCL18/BPL1	ENSG00000015592	CCL18	YDL141W	BPL1
CCL3/PMR1	ENSG00000017260	CCL3	YGL167C	PMR1
SYNRG/BEM3	ENSG00000017797	SYNRG	YPL115C	BEM3
CACNG3/MGR3	ENSG00000018189	CACNG3	YMR115W	MGR3
TMEM132A/DLD1	ENSG00000018510	TMEM132A	YDL174C	DLD1
AP2B1/EMW1	ENSG00000018699	AP2B1	YNL313C	EMW1
TAC1/PCD1	ENSG00000020256	TAC1	YLR151C	PCD1
ZNF263/MRE11	ENSG00000020922	ZNF263	YMR224C	MRE11
CX3CL1/NAM7	ENSG00000021776	CX3CL1	YMR080C	NAM7
SPATA20/DEG1	ENSG00000022267	SPATA20	YFL001W	DEG1
CACNA1G/MAG2	ENSG00000022840	CACNA1G	YLR427W	MAG2
TNFRSF12A/PFA4	ENSG00000023041	TNFRSF12A	YOL003C	PFA4
MAP3K9/MPD2	ENSG00000023318	MAP3K9	YOL088C	MPD2
RALA/HEM1	ENSG00000023330	RALA	YDR232W	HEM1
BAIAP2L1/TFC8	ENSG00000023445	BAIAP2L1	YPL007C	TFC8
ETV1/GRX2	ENSG00000023572	ETV1	YDR513W	GRX2
AGK/RSA4	ENSG00000023734	AGK	YCR072C	RSA4
CCL26/SPT2	ENSG00000023902	CCL26	YER161C	SPT2
FARP2/UBR1	ENSG00000024048	FARP2	YGR184C	UBR1
USH1C/GTR2	ENSG00000025039	USH1C	YGR163W	GTR2
DBF4/HSF1	ENSG00000025156	DBF4	YGL073W	HSF1
TBXA2R/FAF1	ENSG00000025293	TBXA2R	YIL019W	FAF1
IFRD1/GAL80	ENSG00000025434	IFRD1	YML051W	GAL80
GTF2IRD1/PPT1	ENSG00000025772	GTF2IRD1	YGR123C	PPT1
PAF1/APJ1	ENSG00000025796	PAF1	YNL077W	APJ1
VPS41/SRP1	ENSG00000025800	VPS41	YNL189W	SRP1
ARHGAP44/RAD3	ENSG00000026036	ARHGAP44	YER171W	RAD3
ELAC2/YBR096W	ENSG00000026508	ELAC2	YBR096W	YBR096W
SCIN/TPK2	ENSG00000027075	SCIN	YPL203W	TPK2
MYH13/VPS5	ENSG00000028528	MYH13	YOR069W	VPS5
ADIPOR2/MTF1	ENSG00000029639	ADIPOR2	YMR228W	MTF1
UPP2/SPC72	ENSG00000029725	UPP2	YAL047C	SPC72
MARK4/SES1	ENSG00000031698	MARK4	YDR023W	SES1
PAFAH1B1/WTM2	ENSG00000032389	PAFAH1B1	YOR229W	WTM2
NOS2/NDT80	ENSG00000032742	NOS2	YHR124W	NDT80
DNAH9/ARB1	ENSG00000033050	DNAH9	YER036C	ARB1
GAS7/VPH1	ENSG00000033627	GAS7	YOR270C	VPH1
TRAPPC6A/BOR1	ENSG00000033867	TRAPPC6A	YNL275W	BOR1
MATK/BUB1	ENSG00000034152	MATK	YGR188C	BUB1
CD79B/PEX3	ENSG00000034693	CD79B	YDR329C	PEX3
SCN4A/ADE12	ENSG00000035687	SCN4A	YNL220W	ADE12
PAX6/RFC1	ENSG00000035928	PAX6	YOR217W	RFC1
RHBDF1/RTT101	ENSG00000036257	RHBDF1	YJL047C	RTT101
LUC7L/YNL022C	ENSG00000037474	LUC7L	YNL022C	YNL022C
BAIAP3/MDS3	ENSG00000037637	BAIAP3	YGL197W	MDS3
PIGQ/MRI1	ENSG00000037757	PIGQ	YPR118W	MRI1
TEAD3/TRM8	ENSG00000037897	TEAD3	YDL201W	TRM8
SELE/AYR1	ENSG00000038274	SELE	YIL124W	AYR1
DNAJC11/YNL193W	ENSG00000038382	DNAJC11	YNL193W	YNL193W
MYLIP/YLR413W	ENSG00000038427	MYLIP	YLR413W	YLR413W
NOX1/BRR2	ENSG00000039123	NOX1	YER172C	BRR2
E2F2/TCO89	ENSG00000039319	E2F2	YPL180W	TCO89
PSMB1/GUF1	ENSG00000041353	PSMB1	YLR289W	GUF1
SYN1/PRE9	ENSG00000041357	SYN1	YGR135W	PRE9
JARID2/YGL242C	ENSG00000041515	JARID2	YGL242C	YGL242C
CAMK1G/LSG1	ENSG00000041802	CAMK1G	YGL099W	LSG1
CDK11A/TDP1	ENSG00000042088	CDK11A	YBR223C	TDP1
NADK/MFB1	ENSG00000042429	NADK	YDR219C	MFB1
TFAP2B/APS2	ENSG00000042753	TFAP2B	YJR058C	APS2
CYTH3/FHN1	ENSG00000042832	CYTH3	YGR131W	FHN1
ADAM22/DCN1	ENSG00000043093	ADAM22	YLR128W	DCN1
SYPL1/RDL1	ENSG00000043143	SYPL1	YOR285W	RDL1
SPAG9/UBP5	ENSG00000043462	SPAG9	YER144C	UBP5
CELSR3/SCM3	ENSG00000044115	CELSR3	YDL139C	SCM3
MGST1/YJR030C	ENSG00000044446	MGST1	YJR030C	YJR030C
CRY1/SOF1	ENSG00000047056	CRY1	YLL011W	SOF1
NFIX/URA8	ENSG00000047230	NFIX	YJR103W	URA8
MMP25/VMA13	ENSG00000047249	MMP25	YPR036W	VMA13
IL32/RPB2	ENSG00000047315	IL32	YOR151C	RPB2
PKD1/BFR1	ENSG00000047410	PKD1	YOR198C	BFR1
MAPK8IP2/YLR253W	ENSG00000047579	MAPK8IP2	YLR253W	YLR253W
MED24/CSG2	ENSG00000047936	MED24	YBR036C	CSG2
SEC62/RSM10	ENSG00000048544	SEC62	YDR041W	RSM10
RPS20/RBS1	ENSG00000048991	RPS20	YDL189W	RBS1
CSDE1/YKT6	ENSG00000049245	CSDE1	YKL196C	YKT6
UBE3C/RFC3	ENSG00000049541	UBE3C	YNL290W	RFC3
REV3L/WBP1	ENSG00000049860	REV3L	YEL002C	WBP1
PAX7/PER33	ENSG00000051108	PAX7	YLR064W	PER33
MASP2/CKI1	ENSG00000051382	MASP2	YLR133W	CKI1
TRAF3IP3/UTP9	ENSG00000051596	TRAF3IP3	YHR196W	UTP9
POMT2/TAF3	ENSG00000052723	POMT2	YPL011C	TAF3
VTA1/ERG25	ENSG00000052802	VTA1	YGR060W	ERG25
MLXIPL/SOD2	ENSG00000053254	MLXIPL	YHR008C	SOD2
BAZ1B/AAD14	ENSG00000053371	BAZ1B	YNL331C	AAD14
RANBP9/MRT4	ENSG00000053372	RANBP9	YKL009W	MRT4
ETV7/USE1	ENSG00000053501	ETV7	YGL098W	USE1
SPRTN/YDR090C	ENSG00000053918	SPRTN	YDR090C	YDR090C
METTL13/BET3	ENSG00000054116	METTL13	YKR068C	BET3
ZNF207/KIP3	ENSG00000054523	ZNF207	YGL216W	KIP3
UQCRC1/CDC53	ENSG00000055130	UQCRC1	YDL132W	CDC53
CD9/PEX11	ENSG00000055163	CD9	YOL147C	PEX11
NCAPD2/HSL1	ENSG00000055332	NCAPD2	YKL101W	HSL1
IFFO1/SPP1	ENSG00000055609	IFFO1	YPL138C	SPP1
GIPR/PUF3	ENSG00000055917	GIPR	YLL013C	PUF3
NISCH/YDR114C	ENSG00000056558	NISCH	YDR114C	YDR114C
STAB1/YKL070W	ENSG00000056972	STAB1	YKL070W	YKL070W
FUZ/GDI1	ENSG00000057608	FUZ	YER136W	GDI1
PRSS3/YLR179C	ENSG00000057657	PRSS3	YLR179C	YLR179C
CD4/ATG5	ENSG00000057663	CD4	YPL149W	ATG5
LRRC23/ERG11	ENSG00000058056	LRRC23	YHR007C	ERG11
BTK/SEC61	ENSG00000058262	BTK	YLR378C	SEC61
HFE/DIN7	ENSG00000058404	HFE	YDR263C	DIN7
SCMH1/RPC37	ENSG00000058600	SCMH1	YKR025W	RPC37
FYN/PMA2	ENSG00000058668	FYN	YPL036W	PMA2
HIVEP2/RIO2	ENSG00000058729	HIVEP2	YNL207W	RIO2
TCEB3/MRPL7	ENSG00000058804	TCEB3	YDR237W	MRPL7
LYPLA2/DUS3	ENSG00000059145	LYPLA2	YLR401C	DUS3
NME2/PRO2	ENSG00000059573	NME2	YOR323C	PRO2
APBA3/TRM3	ENSG00000059588	APBA3	YDL112W	TRM3
MKS1/XDJ1	ENSG00000059769	MKS1	YLR090W	XDJ1
ABHD5/PSR2	ENSG00000060069	ABHD5	YLR019W	PSR2
KAL1/YLR312C	ENSG00000060237	KAL1	YLR312C	YLR312C
AKAP8L/CDC13	ENSG00000060558	AKAP8L	YDL220C	CDC13
UTP18/ERB1	ENSG00000060688	UTP18	YMR049C	ERB1
RNF216/FMP37	ENSG00000060762	RNF216	YGL080W	FMP37
TTC19/POT1	ENSG00000060971	TTC19	YIL160C	POT1
PTBP1/BAT2	ENSG00000060982	PTBP1	YJR148W	BAT2
DPF1/SDH4	ENSG00000061794	DPF1	YDR178W	SDH4
SYT7/RSN1	ENSG00000062598	SYT7	YMR266W	RSN1
PIK3C2A/POL1	ENSG00000062822	PIK3C2A	YNL102W	POL1
PLAUR/RPL18B	ENSG00000063177	PLAUR	YNL301C	RPL18B
ANLN/NOP13	ENSG00000063244	ANLN	YNL175C	NOP13
WIZ/ENT1	ENSG00000063245	WIZ	YDL161W	ENT1
RABGAP1/YIL165C	ENSG00000063438	RABGAP1	YIL165C	YIL165C
DCN/YAF9	ENSG00000063978	DCN	YNL107W	YAF9
PPP5C/YFR039C	ENSG00000064012	PPP5C	YFR039C	YFR039C
MAP4K3/TAF2	ENSG00000064313	MAP4K3	YCR042C	TAF2
ZBTB32/KNS1	ENSG00000064393	ZBTB32	YLL019C	KNS1
TYROBP/MTR10	ENSG00000064419	TYROBP	YOR160W	MTR10
GABRA3/YLR271W	ENSG00000064607	GABRA3	YLR271W	YLR271W
BRCA1/AGP2	ENSG00000064651	BRCA1	YBR132C	AGP2
ERCC1/YIG1	ENSG00000064666	ERCC1	YPL201C	YIG1
CD22/DBP5	ENSG00000064703	CD22	YOR046C	DBP5
SEMA3B/PMS1	ENSG00000064933	SEMA3B	YNL082W	PMS1
MBTPS2/ABF2	ENSG00000064961	MBTPS2	YMR072W	ABF2
LTF/APL5	ENSG00000065000	LTF	YPL195W	APL5
NR1H4/NTG2	ENSG00000065057	NR1H4	YOL043C	NTG2
ALOX5/GPA2	ENSG00000065135	ALOX5	YER020W	GPA2
CALCOCO1/PSE1	ENSG00000065150	CALCOCO1	YMR308C	PSE1
UBR7/CAR2	ENSG00000065154	UBR7	YLR438W	CAR2
MAP4K5/PWP2	ENSG00000065183	MAP4K5	YCR057C	PWP2
EHD3/PKC1	ENSG00000065243	EHD3	YBL105C	PKC1
PSMC4/LAC1	ENSG00000065308	PSMC4	YKL008C	LAC1
CLDN11/EFT1	ENSG00000065357	CLDN11	YOR133W	EFT1
MVP/RIM11	ENSG00000065361	MVP	YMR139W	RIM11
NUB1/SLM5	ENSG00000065427	NUB1	YCR024C	SLM5
CLK1/GRX3	ENSG00000065485	CLK1	YDR098C	GRX3
ENSG00000013455/CUS2	ENSG00000065526	ENSG00000013455	YNL286W	CUS2
POLR3B/IPL1	ENSG00000065534	POLR3B	YPL209C	IPL1
ANGEL1/RLP7	ENSG00000065559	ANGEL1	YNL002C	RLP7
RNF14/ISR1	ENSG00000065613	RNF14	YPR106W	ISR1
DDX11/SWE1	ENSG00000065675	DDX11	YJL187C	SWE1
CD6/VAC7	ENSG00000065809	CD6	YNL054W	VAC7
TACC3/GYP1	ENSG00000065882	TACC3	YOR070C	GYP1
UFL1/YPL245W	ENSG00000065883	UFL1	YPL245W	YPL245W
POLA2/FHL1	ENSG00000065970	POLA2	YPR104C	FHL1
CAPN1/PDE2	ENSG00000065989	CAPN1	YOR360C	PDE2
ACPP/RTS1	ENSG00000066027	ACPP	YOR014W	RTS1
MDH1/PUF2	ENSG00000066044	MDH1	YPR042C	PUF2
SLC30A9/SNF12	ENSG00000066117	SLC30A9	YNR023W	SNF12
MTMR11/RPH1	ENSG00000066135	MTMR11	YER169W	RPH1
CCDC88C/HAP5	ENSG00000066136	CCDC88C	YOR358W	HAP5
YAF2/SGA1	ENSG00000066427	YAF2	YIL099W	SGA1
ZMYND11/ELG1	ENSG00000066455	ZMYND11	YOR144C	ELG1
WAS/SEC7	ENSG00000066777	WAS	YDR170C	SEC7
DPEP1/HEM15	ENSG00000066926	DPEP1	YOR176W	HEM15
BID/TIF1	ENSG00000067048	BID	YKR059W	TIF1
MATR3/YPR013C	ENSG00000067082	MATR3	YPR013C	YPR013C
RGPD5/LPP1	ENSG00000067113	RGPD5	YDR503C	LPP1
STMN4/LAG1	ENSG00000067167	STMN4	YHL003C	LAG1
NUDCD3/GIS2	ENSG00000067182	NUDCD3	YNL255C	GIS2
ISL1/EEB1	ENSG00000067191	ISL1	YPL095C	EEB1
IL20RA/GYP5	ENSG00000067208	IL20RA	YPL249C	GYP5
CLCA1/CDC19	ENSG00000067225	CLCA1	YAL038W	CDC19
ATP2C1/HOS3	ENSG00000067334	ATP2C1	YPL116W	HOS3
SRCIN1/RRP15	ENSG00000067533	SRCIN1	YPR143W	RRP15
IGF1/RHO1	ENSG00000067560	IGF1	YPR165W	RHO1
RALBP1/RRP5	ENSG00000067596	RALBP1	YMR229C	RRP5
RUFY3/TCB3	ENSG00000067715	RUFY3	YML072C	TCB3
CNTN1/PKP1	ENSG00000067992	CNTN1	YIL042C	PKP1
WWTR1/HOS1	ENSG00000068024	WWTR1	YPR068C	HOS1
AGPS/SMP1	ENSG00000068305	AGPS	YBR182C	SMP1
ATP1A2/PHO4	ENSG00000068323	ATP1A2	YFR034C	PHO4
TTC27/SPP2	ENSG00000068394	TTC27	YOR148C	SPP2
MARCO/SPB1	ENSG00000068438	MARCO	YCL054W	SPB1
SYT13/RPO31	ENSG00000068654	SYT13	YOR116C	RPO31
SNAI2/KCS1	ENSG00000068745	SNAI2	YDR017C	KCS1
CD74/PEP1	ENSG00000068784	CD74	YBL017C	PEP1
HGF/KRE28	ENSG00000068793	HGF	YDR532C	KRE28
ZRANB1/HST2	ENSG00000068903	ZRANB1	YPL015C	HST2
NCDN/MUC1	ENSG00000069248	NCDN	YIR019C	MUC1
ZFP64/VPS35	ENSG00000069329	ZFP64	YJL154C	VPS35
MNAT1/YDJ1	ENSG00000069345	MNAT1	YNL064C	YDJ1
SAMD4A/MBP1	ENSG00000069399	SAMD4A	YDL056W	MBP1
RUNX3/YPL088W	ENSG00000069424	RUNX3	YPL088W	YPL088W
MRE11A/YBT1	ENSG00000069431	MRE11A	YLL048C	YBT1
PLEKHB1/REF2	ENSG00000069849	PLEKHB1	YDR195W	REF2
SERPINB1/UFD1	ENSG00000070010	SERPINB1	YGR048W	UFD1
SPAST/IKI3	ENSG00000070061	SPAST	YLR384C	IKI3
ENSG00000021602/SSP120	ENSG00000070081	ENSG00000021602	YLR250W	SSP120
NRXN3/PFY1	ENSG00000070087	NRXN3	YOR122C	PFY1
AQR/AIM38	ENSG00000070423	AQR	YNR018W	AIM38
CPS1/ATG16	ENSG00000070444	CPS1	YMR159C	ATG16
C8B/POL4	ENSG00000070501	C8B	YCR014C	POL4
FHL1/HSV2	ENSG00000070540	FHL1	YGR223C	HSV2
RTFDC1/KAR2	ENSG00000070718	RTFDC1	YJL034W	KAR2
GABRA1/MUD2	ENSG00000070756	GABRA1	YKL074C	MUD2
NLRP2/RPA190	ENSG00000070761	NLRP2	YOR341W	RPA190
RNF10/CKA1	ENSG00000070770	RNF10	YIL035C	CKA1
ZDHHC6/GCD6	ENSG00000070785	ZDHHC6	YDR211W	GCD6
RNH1/RHO5	ENSG00000070831	RNH1	YNL180C	RHO5
NDUFS1/OSH6	ENSG00000070882	NDUFS1	YKR003W	OSH6
RB1CC1/PUT4	ENSG00000070915	RB1CC1	YOR348C	PUT4
ERP44/PMA1	ENSG00000070961	ERP44	YGL008C	PMA1
ALAS1/GSH2	ENSG00000071051	ALAS1	YOL049W	GSH2
BIRC3/AIP1	ENSG00000071127	BIRC3	YMR092C	AIP1
AKAP11/EST2	ENSG00000071205	AKAP11	YLR318W	EST2
GLRX2/YNG2	ENSG00000071243	GLRX2	YHR090C	YNG2
SNAPC1/BUD23	ENSG00000071462	SNAPC1	YCR047C	BUD23
STRAP/HRD3	ENSG00000071537	STRAP	YLR207W	HRD3
ABCC2/RPT1	ENSG00000071539	ABCC2	YKL145W	RPT1
DEF6/ULS1	ENSG00000071794	DEF6	YOR191W	ULS1
PLEKHO1/TSR4	ENSG00000071994	PLEKHO1	YOL022C	TSR4
GCLM/PTK2	ENSG00000072062	GCLM	YJR059W	PTK2
UBR2/YBL107C	ENSG00000072110	UBR2	YBL107C	YBL107C
EHD2/VPS70	ENSG00000072133	EHD2	YJR126C	VPS70
RRAGD/SIW14	ENSG00000072135	RRAGD	YNL032W	SIW14
HSF2/TRE1	ENSG00000072274	HSF2	YPL176C	TRE1
PHF20/GUK1	ENSG00000072415	PHF20	YDR454C	GUK1
NR1H3/SMC1	ENSG00000072501	NR1H3	YFL008W	SMC1
NCAPH2/BUD3	ENSG00000072518	NCAPH2	YCL014W	BUD3
TOMM34/MLP1	ENSG00000072571	TOMM34	YKR095W	MLP1
SEC63/POL31	ENSG00000072609	SEC63	YJR006W	POL31
KPNA6/SIF2	ENSG00000072803	KPNA6	YBR103W	SIF2
VIM/AGE1	ENSG00000072818	VIM	YDR524C	AGE1
RTEL1-TNFRSF6B/DAL1	ENSG00000072832	RTEL1-TNFRSF6B	YIR027C	DAL1
FAS/DER1	ENSG00000072849	FAS	YBR201W	DER1
CD44/BNI4	ENSG00000072864	CD44	YNL233W	BNI4
KCNG1/PFS1	ENSG00000072952	KCNG1	YHR185C	PFS1
SLAMF7/APM1	ENSG00000072958	SLAMF7	YPL259C	APM1
MIPEP/SEC2	ENSG00000073009	MIPEP	YNL272C	SEC2
PRKCH/MCM2	ENSG00000073111	PRKCH	YBL023C	MCM2
INSRR/STE50	ENSG00000073282	INSRR	YCL032W	STE50
IFNGR1/SRO7	ENSG00000073350	IFNGR1	YPR032W	SRO7
SH2D2A/ECM5	ENSG00000073614	SH2D2A	YMR176W	ECM5
TNFRSF1B/YAP1802	ENSG00000073921	TNFRSF1B	YGR241C	YAP1802
VEZT/SEC18	ENSG00000073969	VEZT	YBR080C	SEC18
POU2F2/LCL2	ENSG00000074181	POU2F2	YLR104W	LCL2
SNX1/TUP1	ENSG00000074266	SNX1	YCR084C	TUP1
TBPL1/ENA1	ENSG00000074370	TBPL1	YDR040C	ENA1
ARNTL2/YJU3	ENSG00000074416	ARNTL2	YKL094W	YJU3
BCLAF1/NPR1	ENSG00000074590	BCLAF1	YNL183C	NPR1
ANK1/CUP1-1	ENSG00000074660	ANK1	YHR053C	CUP1-1
TFB1M/OPY1	ENSG00000074706	TFB1M	YBR129C	OPY1
RABEP1/DOC1	ENSG00000074755	RABEP1	YGL240W	DOC1
HMGB3/ENO2	ENSG00000074800	HMGB3	YHR174W	ENO2
NUP160/IST2	ENSG00000074855	NUP160	YBR086C	IST2
BAK1/SLN1	ENSG00000074964	BAK1	YIL147C	SLN1
MUSK/ARP6	ENSG00000075089	MUSK	YLR085C	ARP6
IKZF2/TIF4632	ENSG00000075151	IKZF2	YGL049C	TIF4632
GRN/MTC5	ENSG00000075188	GRN	YDR128W	MTC5
ARHGAP31/RAX2	ENSG00000075223	ARHGAP31	YLR084C	RAX2
NR2E3/ERG10	ENSG00000075239	NR2E3	YPL028W	ERG10
CENPQ/YNL095C	ENSG00000075292	CENPQ	YNL095C	YNL095C
SARS/KCC4	ENSG00000075413	SARS	YCL024W	KCC4
RANBP3/TAO3	ENSG00000075539	RANBP3	YIL129C	TAO3
ARID4A/ARP9	ENSG00000075624	ARID4A	YMR033W	ARP9
TSSC1/SPO14	ENSG00000075651	TSSC1	YKR031C	SPO14
ENSG00000032514/YNL046W	ENSG00000075711	ENSG00000032514	YNL046W	YNL046W
IFT88/VPS21	ENSG00000075785	IFT88	YOR089C	VPS21
ZCCHC8/YJR084W	ENSG00000075856	ZCCHC8	YJR084W	YJR084W
ABCF2/YOR223W	ENSG00000075891	ABCF2	YOR223W	YOR223W
LRRC7/RRP42	ENSG00000075914	LRRC7	YDL111C	RRP42
UBA6/NCL1	ENSG00000075945	UBA6	YBL024W	NCL1
GAB2/MCM6	ENSG00000076003	GAB2	YGL201C	MCM6
ATP6V0A1/REX2	ENSG00000076043	ATP6V0A1	YLR059C	REX2
PIAS1/YIL077C	ENSG00000076053	PIAS1	YIL077C	YIL077C
SLC4A7/MLH1	ENSG00000076242	SLC4A7	YMR167W	MLH1
APBA2/MON1	ENSG00000076685	APBA2	YGL124C	MON1
UHRF1/PRP39	ENSG00000076924	UHRF1	YML046W	PRP39
MAP2K3/SEC1	ENSG00000076944	MAP2K3	YDR164C	SEC1
TMSB10/NRK1	ENSG00000077009	TMSB10	YNL129W	NRK1
RNF19A/COS12	ENSG00000077063	RNF19A	YGL263W	COS12
PEX3/TOP2	ENSG00000077097	PEX3	YNL088W	TOP2
GABARAPL2/SKP2	ENSG00000077235	GABARAPL2	YNL311C	SKP2
MYOC/YTP1	ENSG00000077238	MYOC	YNL237W	YTP1
SH3YL1/UBP1	ENSG00000077254	SH3YL1	YDL122W	UBP1
VCL/MSL1	ENSG00000077312	VCL	YIR009W	MSL1
DAPK2/SKI6	ENSG00000077348	DAPK2	YGR195W	SKI6
NSMAF/PAC11	ENSG00000077380	NSMAF	YDR488C	PAC11
ADSS/GAT3	ENSG00000077458	ADSS	YLR013W	GAT3
STAP1/HST4	ENSG00000077463	STAP1	YDR191W	HST4
TIMP2/CAP2	ENSG00000077549	TIMP2	YIL034C	CAP2
RFC1/UBC11	ENSG00000077721	RFC1	YOR339C	UBC11
CUL3/TPK1	ENSG00000077782	CUL3	YJL164C	TPK1
MYOM2/PDX3	ENSG00000077800	MYOM2	YBR035C	PDX3
OTC/RAD34	ENSG00000077809	OTC	YDR314C	RAD34
USP2/SIZ1	ENSG00000078043	USP2	YDR409W	SIZ1
CASR/DUR1,2	ENSG00000078070	CASR	YBR208C	DUR1,2
TUBG2/UPS3	ENSG00000078140	TUBG2	YDR185C	UPS3
RPL26L1/VPS34	ENSG00000078142	RPL26L1	YLR240W	VPS34
FLT4/CHA4	ENSG00000078304	FLT4	YLR098C	CHA4
NSUN2/PET54	ENSG00000078328	NSUN2	YGR222W	PET54
FBXO42/STE4	ENSG00000078369	FBXO42	YOR212W	STE4
MRI1/SNT2	ENSG00000078403	MRI1	YGL131C	SNT2
METTL1/STE23	ENSG00000078618	METTL1	YLR389C	STE23
HOXC8/POR1	ENSG00000078668	HOXC8	YNL055C	POR1
AGA/CST6	ENSG00000078674	AGA	YIL036W	CST6
ENSG00000038102/MET13	ENSG00000078747	ENSG00000038102	YGL125W	MET13
PI4K2B/INN1	ENSG00000078902	PI4K2B	YNL152W	INN1
MAT2B/STP22	ENSG00000078967	MAT2B	YCL008C	STP22
TLL1/YKU80	ENSG00000079246	TLL1	YMR106C	YKU80
EDC4/CBK1	ENSG00000079277	EDC4	YNL161W	CBK1
TRIO/PUF4	ENSG00000079308	TRIO	YGL014W	PUF4
VCAN/RNH70	ENSG00000079313	VCAN	YGR276C	RNH70
MSR1/MRP49	ENSG00000079332	MSR1	YKL167C	MRP49
CDH1/RGT2	ENSG00000079393	CDH1	YDL138W	RGT2
SKIV2L2/ERG9	ENSG00000079459	SKIV2L2	YHR190W	ERG9
DNAH5/PGM2	ENSG00000079739	DNAH5	YMR105C	PGM2
ZFYVE16/DBP1	ENSG00000079785	ZFYVE16	YPL119C	DBP1
C6/MGM1	ENSG00000079805	C6	YOR211C	MGM1
RAI14/HAL1	ENSG00000079819	RAI14	YPR005C	HAL1
SOX30/VAM3	ENSG00000079950	SOX30	YOR106W	VAM3
PNKP/CIT2	ENSG00000080298	PNKP	YCR005C	CIT2
SPDL1/ARL1	ENSG00000080371	SPDL1	YBR164C	ARL1
STAU2/YEA4	ENSG00000080493	STAU2	YEL004W	YEA4
RTN4R/MOT1	ENSG00000080503	RTN4R	YPL082C	MOT1
PHF23/IRC6	ENSG00000080561	PHF23	YFR043C	IRC6
CDH10/SWR1	ENSG00000080603	CDH10	YDR334W	SWR1
INPP4A/PUF6	ENSG00000080608	INPP4A	YDR496C	PUF6
RAB27B/MOT2	ENSG00000080802	RAB27B	YER068W	MOT2
PSMA4/HEM13	ENSG00000080819	PSMA4	YDR044W	HEM13
MYO16/PHO84	ENSG00000081019	MYO16	YML123C	PHO84
LSG1/YMR086W	ENSG00000081026	LSG1	YMR086W	YMR086W
PARP3/PCL7	ENSG00000081087	PARP3	YIL050W	PCL7
TNC/STE12	ENSG00000081189	TNC	YHR084W	STE12
TDP1/CYB2	ENSG00000081277	TDP1	YML054C	CYB2
MED17/YKL027W	ENSG00000081307	MED17	YKL027W	YKL027W
CAPG/HOP1	ENSG00000081320	CAPG	YIL072W	HOP1
AP2S1/MTC1	ENSG00000081479	AP2S1	YJL123C	MTC1
USH2A/SSL1	ENSG00000081665	USH2A	YLR005W	SSL1
ZPBP/YVH1	ENSG00000081721	ZPBP	YIR026C	YVH1
TG/TRI1	ENSG00000082014	TG	YMR233W	TRI1
ADAM28/MAE1	ENSG00000082212	ADAM28	YKL029C	MAE1
BARX2/PMD1	ENSG00000082397	BARX2	YER132C	PMD1
DCUN1D1/YDL180W	ENSG00000082438	DCUN1D1	YDL180W	YDL180W
PHF15/MED4	ENSG00000082512	PHF15	YOR174W	MED4
ZIC2/MRPL22	ENSG00000082515	ZIC2	YNL177C	MRPL22
LCP2/UTP21	ENSG00000082516	LCP2	YLR409C	UTP21
TRIT1/TMS1	ENSG00000082556	TRIT1	YDR105C	TMS1
ADRB1/ZRG17	ENSG00000082641	ADRB1	YNR039C	ZRG17
ENSG00000043822/YCK1	ENSG00000082701	ENSG00000043822	YHR135C	YCK1
GUCA2B/YLR159W	ENSG00000082781	GUCA2B	YLR159W	YLR159W
CUL7/MPC54	ENSG00000082805	CUL7	YOR177C	MPC54
CTNNA1/CRM1	ENSG00000082898	CTNNA1	YGR218W	CRM1
PHKA2/SNO1	ENSG00000083123	PHKA2	YMR095C	SNO1
EPHA3/KAP104	ENSG00000083312	EPHA3	YBR017C	KAP104
HSPA5/AI5_BETA	ENSG00000083454	HSPA5	Q0075	AI5_BETA
DSG2/YMR018W	ENSG00000083457	DSG2	YMR018W	YMR018W
GEMIN8/MTF2	ENSG00000083535	GEMIN8	YDL044C	MTF2
OFD1/RPS5	ENSG00000083845	OFD1	YJR123W	RPS5
PREX2/APT2	ENSG00000083857	PREX2	YDR441C	APT2
WDR37/SLZ1	ENSG00000083896	WDR37	YNL196C	SLZ1
YTHDC2/SBP1	ENSG00000084072	YTHDC2	YHL034C	SBP1
CTPS2/STE24	ENSG00000084073	CTPS2	YJR117W	STE24
ATP6V1H/TIF34	ENSG00000084623	ATP6V1H	YMR146C	TIF34
POLR2B/SHE4	ENSG00000084674	POLR2B	YOR035C	SHE4
TPR/KIP1	ENSG00000084731	TPR	YBL063W	KIP1
CP/YKR018C	ENSG00000084754	CP	YKR018C	YKR018C
DTNBP1/URA2	ENSG00000084774	DTNBP1	YJL130C	URA2
XK/CGR1	ENSG00000085063	XK	YGL029W	CGR1
ARHGAP6/SEH1	ENSG00000085415	ARHGAP6	YGL100W	SEH1
MAP4/TEX1	ENSG00000085433	MAP4	YNL253W	TEX1
GOPC/SSK2	ENSG00000085511	GOPC	YNR031C	SSK2
ROS1/STE6	ENSG00000085563	ROS1	YKL209C	STE6
HDAC9/GRE3	ENSG00000085662	HDAC9	YHR104W	GRE3
RRM2B/YMC1	ENSG00000085719	RRM2B	YPR058W	YMC1
TNFRSF17/RRN3	ENSG00000085721	TNFRSF17	YKL125W	RRN3
LMO3/RVS167	ENSG00000085733	LMO3	YDR388W	RVS167
MRPS10/END3	ENSG00000085832	MRPS10	YNL084C	END3
GUCA1A/SQS1	ENSG00000085872	GUCA1A	YNL224C	SQS1
RSF1/PTK1	ENSG00000086015	RSF1	YKL198C	PTK1
VPS13D/MDJ1	ENSG00000086061	VPS13D	YFL016C	MDJ1
CELF2/FAP1	ENSG00000086102	CELF2	YNL023C	FAP1
R3HDM1/DIM1	ENSG00000086189	R3HDM1	YPL266W	DIM1
COL9A2/HAL5	ENSG00000086232	COL9A2	YJL165C	HAL5
KITLG/MRPL24	ENSG00000086504	KITLG	YMR193W	MRPL24
ERCC8/CIN5	ENSG00000086548	ERCC8	YOR028C	CIN5
VAMP3/CWC2	ENSG00000086589	VAMP3	YDL209C	CWC2
PER3/EMP24	ENSG00000086598	PER3	YGL200C	EMP24
UTS2/RSP5	ENSG00000086758	UTS2	YER125W	RSP5
TNFRSF9/VPS68	ENSG00000087008	TNFRSF9	YOL129W	VPS68
EPN3/SGF11	ENSG00000087152	EPN3	YPL047W	SGF11
LTBP1/PGS1	ENSG00000087157	LTBP1	YCL004W	PGS1
RCN1/ISA1	ENSG00000087206	RCN1	YLL027W	ISA1
ELN/TPA1	ENSG00000087263	ELN	YER049W	TPA1
RFC2/BOI2	ENSG00000087266	RFC2	YER114C	BOI2
ARID1B/ARG1	ENSG00000087274	ARID1B	YOL058W	ARG1
NEDD4L/CUS1	ENSG00000087365	NEDD4L	YMR240C	CUS1
FOXP3/VPS1	ENSG00000087470	FOXP3	YKR001C	VPS1
HEXB/ERV46	ENSG00000087502	HEXB	YAL042W	ERV46
JKAMP/NOT5	ENSG00000088038	JKAMP	YPR072W	NOT5
DKK3/GDS1	ENSG00000088179	DKK3	YOR355W	GDS1
ARHGEF5/HAS1	ENSG00000088205	ARHGEF5	YMR290C	HAS1
NFE2L3/RPS2	ENSG00000088247	NFE2L3	YGL123W	RPS2
LIMA1/SFK1	ENSG00000088305	LIMA1	YKL051W	SFK1
SLC4A8/LCB2	ENSG00000088367	SLC4A8	YDR062W	LCB2
PTGER3/COQ9	ENSG00000088682	PTGER3	YLR201C	COQ9
MAPK9/FPR1	ENSG00000088832	MAPK9	YNL135C	FPR1
COL23A1/SHP1	ENSG00000088833	COL23A1	YBL058W	SHP1
BCAR1/DYN2	ENSG00000088986	BCAR1	YDR424C	DYN2
FAM160A2/IRC19	ENSG00000088992	FAM160A2	YLL033W	IRC19
HERPUD1/BRL1	ENSG00000089006	HERPUD1	YHR036W	BRL1
HOMER3/RPL6A	ENSG00000089009	HOMER3	YML073C	RPL6A
RAD51/PKH2	ENSG00000089022	RAD51	YOL100W	PKH2
POLQ/REX3	ENSG00000089041	POLQ	YLR107W	REX3
PIK3CB/ESF1	ENSG00000089048	PIK3CB	YDR365C	ESF1
ENSG00000051415/APC5	ENSG00000089053	ENSG00000051415	YOR249C	APC5
CYBA/REX4	ENSG00000089094	CYBA	YOL080C	REX4
THOC3/GCN1	ENSG00000089154	THOC3	YGL195W	GCN1
HEBP2/PXL1	ENSG00000089159	HEBP2	YKR090W	PXL1
PLEKHA5/TFS1	ENSG00000089220	PLEKHA5	YLR178C	TFS1
PRSS8/EMP47	ENSG00000089234	PRSS8	YFL048C	EMP47
SIKE1/NCP1	ENSG00000089250	SIKE1	YHR042W	NCP1
RRP12/TAP42	ENSG00000089289	RRP12	YMR028W	TAP42
MSMO1/ROT2	ENSG00000089597	MSMO1	YBR229C	ROT2
TTC17/BAG7	ENSG00000089639	TTC17	YOR134W	BAG7
ALX4/BIR1	ENSG00000089685	ALX4	YJR089W	BIR1
FOXN3/MAK5	ENSG00000089737	FOXN3	YBR142W	MAK5
AKR7A2/YMR244W	ENSG00000090006	AKR7A2	YMR244W	YMR244W
MRTO4/YLL056C	ENSG00000090013	MRTO4	YLL056C	YLL056C
USE1/SFT2	ENSG00000090020	USE1	YBL102W	SFT2
MCF2L2/LCB1	ENSG00000090054	MCF2L2	YMR296C	LCB1
NRIP2/PAP1	ENSG00000090060	NRIP2	YKR002W	PAP1
LAMA3/FYV10	ENSG00000090316	LAMA3	YIL097W	FYV10
ANAPC4/XBP1	ENSG00000090339	ANAPC4	YIL101C	XBP1
KCNQ1/IPI3	ENSG00000090372	KCNQ1	YNL182C	IPI3
TRAPPC3/PEX12	ENSG00000090432	TRAPPC3	YMR026C	PEX12
THRAP3/YNR064C	ENSG00000090487	THRAP3	YNR064C	YNR064C
PHPT1/MPS2	ENSG00000090565	PHPT1	YGL075C	MPS2
ENTPD2/ALA1	ENSG00000090861	ENTPD2	YOR335C	ALA1
ARID4B/SEC3	ENSG00000090989	ARID4B	YER008C	SEC3
PTPRN/LPD1	ENSG00000091140	PTPRN	YFL018C	LPD1
KIF1B/FUM1	ENSG00000091483	KIF1B	YPL262W	FUM1
FOXC1/SKT5	ENSG00000091490	FOXC1	YBL061C	SKT5
SYNE2/ECM30	ENSG00000091536	SYNE2	YLR436C	ECM30
CBLN4/HER1	ENSG00000091592	CBLN4	YOR227W	HER1
CHRDL2/MUP3	ENSG00000092068	CHRDL2	YHL036W	MUP3
RELT/SLY1	ENSG00000092108	RELT	YDR189W	SLY1
NOP58/GDE1	ENSG00000092148	NOP58	YPL110C	GDE1
KCNH2/RSM24	ENSG00000092200	KCNH2	YDR175C	RSM24
CUL1/SPT16	ENSG00000092201	CUL1	YGL207W	SPT16
CYFIP2/ERT1	ENSG00000092208	CYFIP2	YBR239C	ERT1
TAB2/YVC1	ENSG00000092439	TAB2	YOR087W	YVC1
EIF2AK2/SOL4	ENSG00000092529	EIF2AK2	YGR248W	SOL4
KMT2C/SEC9	ENSG00000092531	KMT2C	YGR009C	SEC9
PUM2/MLC2	ENSG00000092841	PUM2	YPR188C	MLC2
MRPL43/HMF1	ENSG00000092847	MRPL43	YER057C	HMF1
ITIH4/NUP2	ENSG00000093000	ITIH4	YLR335W	NUP2
C4orf27/AFT2	ENSG00000093010	C4orf27	YPL202C	AFT2
ZFR/RSM22	ENSG00000093167	ZFR	YKL155C	RSM22
NPFFR2/ETP1	ENSG00000094631	NPFFR2	YHL010C	ETP1
ENSG00000056345/FUR1	ENSG00000094841	ENSG00000056345	YHR128W	FUR1
PHF21B/SLP1	ENSG00000094975	PHF21B	YOR154W	SLP1
TRAF1/MSH2	ENSG00000095002	TRAF1	YOL090W	MSH2
PCGF2/RCK2	ENSG00000095015	PCGF2	YLR248W	RCK2
IL17RB/DYS1	ENSG00000095059	IL17RB	YHR068W	DYS1
TRAF3IP2/RET2	ENSG00000095139	TRAF3IP2	YFR051C	RET2
GYG2/VAC8	ENSG00000095261	GYG2	YEL013W	VAC8
SERPINB3/MSS51	ENSG00000095303	SERPINB3	YLR203C	MSS51
PKP2/CAT2	ENSG00000095321	PKP2	YML042W	CAT2
MSH4/VMA7	ENSG00000095539	MSH4	YGR020C	VMA7
F7/ISW1	ENSG00000095564	F7	YBR245C	ISW1
GDI2/HSP150	ENSG00000095794	GDI2	YJL159W	HSP150
PRDM1/SGV1	ENSG00000096063	PRDM1	YPR161C	SGV1
ATG5/CEF1	ENSG00000096401	ATG5	YMR213W	CEF1
PITHD1/ILV1	ENSG00000096433	PITHD1	YER086W	ILV1
MTA3/SIR2	ENSG00000096717	MTA3	YDL042C	SIR2
USP13/RXT3	ENSG00000096968	USP13	YDL076C	RXT3
LAMC2/BCK1	ENSG00000097007	LAMC2	YJL095W	BCK1
CDK14/CDC7	ENSG00000097046	CDK14	YDL017W	CDC7
SEC61A1/YSP3	ENSG00000099139	SEC61A1	YOR003W	YSP3
PPP1R12A/ERP2	ENSG00000099203	PPP1R12A	YAL007C	ERP2
RASGRF1/MGR1	ENSG00000099204	RASGRF1	YCL044C	MGR1
CAMK2B/NRG2	ENSG00000099326	CAMK2B	YBR066C	NRG2
CROCC/FRE8	ENSG00000099331	CROCC	YLR047C	FRE8
POLR3E/RPN12	ENSG00000099341	POLR3E	YFR052W	RPN12
ATP2B4/SET1	ENSG00000099381	ATP2B4	YHR119W	SET1
ZC3H11A/NSE3	ENSG00000099399	ZC3H11A	YDR288W	NSE3
RIOK2/ATP16	ENSG00000099624	RIOK2	YDL004W	ATP16
NDC1/NOP4	ENSG00000099783	NDC1	YPL043W	NOP4
FLYWCH1/CDC34	ENSG00000099804	FLYWCH1	YDR054C	CDC34
UNKL/RPB5	ENSG00000099817	UNKL	YBR154C	RPB5
ALDH18A1/RPO41	ENSG00000099821	ALDH18A1	YFL036W	RPO41
TARBP1/GPD2	ENSG00000099875	TARBP1	YOL059W	GPD2
MXD1/YRB1	ENSG00000099901	MXD1	YDR002W	YRB1
CDK17/GRS1	ENSG00000099917	CDK17	YBR121C	GRS1
DNAJC25/RGC1	ENSG00000099940	DNAJC25	YPR115W	RGC1
PSD/SHO1	ENSG00000099942	PSD	YER118C	SHO1
CTDP1/RPA34	ENSG00000099968	CTDP1	YJL148W	RPA34
YBX3/PRP21	ENSG00000099995	YBX3	YJL203W	PRP21
WNK1/SMD1	ENSG00000100028	WNK1	YGR074W	SMD1
CCAR1/NOP7	ENSG00000100029	CCAR1	YGR103W	NOP7
OGFR/KSS1	ENSG00000100030	OGFR	YGR040W	KSS1
GNA15/PTC2	ENSG00000100034	GNA15	YER089C	PTC2
CREB3L3/CTP1	ENSG00000100075	CREB3L3	YBR291C	CTP1
PTPRU/GGA1	ENSG00000100083	PTPRU	YDR358W	GGA1
SNRNP40/HIR2	ENSG00000100084	SNRNP40	YOR038C	HIR2
COL11A1/RGA1	ENSG00000100092	COL11A1	YOR127W	RGA1
MPC1/HBT1	ENSG00000100106	MPC1	YDL223C	HBT1
ACAA1/SPP382	ENSG00000100109	ACAA1	YLR424W	SPP382
BCAT1/NHP2	ENSG00000100138	BCAT1	YDL208W	NHP2
HDAC7/RPO26	ENSG00000100142	HDAC7	YPR187W	RPO26
LZTS1/YLR462W	ENSG00000100151	LZTS1	YLR462W	YLR462W
SPAG4/DBP7	ENSG00000100201	SPAG4	YKR024C	DBP7
NCKAP1/DMC1	ENSG00000100206	NCKAP1	YER179W	DMC1
MRPS35/BOP3	ENSG00000100207	MRPS35	YNL042W	BOP3
GUCY1B3/BNA6	ENSG00000100219	GUCY1B3	YFR047C	BNA6
SFSWAP/AIM33	ENSG00000100225	SFSWAP	YML087C	AIM33
TNK2/TEF2	ENSG00000100226	TNK2	YBR118W	TEF2
CDH3/SAP185	ENSG00000100239	CDH3	YJL098W	SAP185
ARSF/CSH1	ENSG00000100242	ARSF	YBR161W	CSH1
GPBP1/PGA3	ENSG00000100243	GPBP1	YML125C	PGA3
CS/APL1	ENSG00000100280	CS	YJR005W	APL1
LTK/SUT1	ENSG00000100284	LTK	YGL162W	SUT1
MRPS24/HMX1	ENSG00000100292	MRPS24	YLR205C	HMX1
ELMO2/YJR011C	ENSG00000100296	ELMO2	YJR011C	YJR011C
WAPAL/MCM5	ENSG00000100297	WAPAL	YLR274W	MCM5
APPBP2/PTC6	ENSG00000100324	APPBP2	YCR079W	PTC6
POLD1/RGT1	ENSG00000100325	POLD1	YKL038W	RGT1
SEZ6/MYO4	ENSG00000100345	SEZ6	YAL029C	MYO4
EIF4B/HPT1	ENSG00000100353	EIF4B	YDR399W	HPT1
GLTSCR1/MDR1	ENSG00000100359	GLTSCR1	YGR100W	MDR1
RPL18/YLR224W	ENSG00000100365	RPL18	YLR224W	YLR224W
ISOC2/YIA6	ENSG00000100372	ISOC2	YIL006W	YIA6
U2AF2/HSP12	ENSG00000100380	U2AF2	YFL014W	HSP12
EPN1/HRT1	ENSG00000100387	EPN1	YOL133W	HRT1
MED29/GCN5	ENSG00000100393	MED29	YGR252W	GCN5
AHRR/RNA1	ENSG00000100401	AHRR	YMR235C	RNA1
GSC2/RPC25	ENSG00000100413	GSC2	YKL144C	RPC25
GPC1/NTO1	ENSG00000100425	GPC1	YPR031W	NTO1
ADCK1/RPL12A	ENSG00000100427	ADCK1	YEL054C	RPL12A
HAGH/FPR3	ENSG00000100442	HAGH	YML074C	FPR3
RNF4/TIF3	ENSG00000100461	RNF4	YPR163C	TIF3
CASP8/HSL7	ENSG00000100462	CASP8	YBR133C	HSL7
ASUN/DPB2	ENSG00000100479	ASUN	YPR175W	DPB2
DLX3/GPH1	ENSG00000100504	DLX3	YPR160W	GPH1
SPA17/VMA8	ENSG00000100554	SPA17	YEL051W	VMA8
WISP2/GPI15	ENSG00000100564	WISP2	YNL038W	GPI15
NGFR/SCL1	ENSG00000100567	NGFR	YGL011C	SCL1
CDON/VTI1	ENSG00000100568	CDON	YMR197C	VTI1
TAF2/AHA1	ENSG00000100591	TAF2	YDR214W	AHA1
HIPK2/BNR1	ENSG00000100592	HIPK2	YIL159W	BNR1
TNPO3/RRT6	ENSG00000100605	TNPO3	YGL146C	RRT6
MEF2BNB-MEF2B/PTC3	ENSG00000100614	MEF2BNB-MEF2B	YBL056W	PTC3
RFXANK/NMA2	ENSG00000100628	RFXANK	YGR010W	NMA2
LPAR2/PIN4	ENSG00000100650	LPAR2	YBL051C	PIN4
CTSA/TIF5	ENSG00000100664	CTSA	YPR041W	TIF5
SUGP2/CYS3	ENSG00000100665	SUGP2	YAL012W	CYS3
SLC12A2/FAL1	ENSG00000100697	SLC12A2	YDR021W	FAL1
SNX24/ADE3	ENSG00000100714	SNX24	YGR204W	ADE3
EYA2/YAP1	ENSG00000100722	EYA2	YML007W	YAP1
CNN2/YGR093W	ENSG00000100749	CNN2	YGR093W	YGR093W
SNCAIP/RPT2	ENSG00000100764	SNCAIP	YDL007W	RPT2
DDX20/CLA4	ENSG00000100784	DDX20	YNL298W	CLA4
BTBD1/PRE3	ENSG00000100804	BTBD1	YJL001W	PRE3
BCAS1/ACE2	ENSG00000100811	BCAS1	YLR131C	ACE2
POU1F1/SER1	ENSG00000100813	POU1F1	YOR184W	SER1
PMS1/CST9	ENSG00000100814	PMS1	YLR394W	CST9
HMG20B/PAF1	ENSG00000100815	HMG20B	YBR279W	PAF1
CALCRL/SGN1	ENSG00000100836	CALCRL	YIR001C	SGN1
TAF11/YHR202W	ENSG00000100852	TAF11	YHR202W	YHR202W
ANKS1A/SRP54	ENSG00000100883	ANKS1A	YPR088C	SRP54
AP3D1/PRE6	ENSG00000100902	AP3D1	YOL038W	PRE6
ZNF76/MGA2	ENSG00000100906	ZNF76	YIR033W	MGA2
SLC9A3R2/PCM1	ENSG00000100908	SLC9A3R2	YEL058W	PCM1
NTHL1/YHR035W	ENSG00000100934	NTHL1	YHR035W	YHR035W
GNAI3/LEA1	ENSG00000100949	GNAI3	YPL213W	LEA1
IPO5/ART5	ENSG00000100979	IPO5	YGR068C	ART5
OAT/CBP3	ENSG00000101019	OAT	YPL215W	CBP3
WDR3/DIA1	ENSG00000101049	WDR3	YMR316W	DIA1
PKN2/GAT2	ENSG00000101076	PKN2	YMR136W	GAT2
WDR18/PET9	ENSG00000101084	WDR18	YBL030C	PET9
TRAM2/CDC15	ENSG00000101109	TRAM2	YAR019C	CDC15
NTN1/GIM3	ENSG00000101132	NTN1	YNL153C	GIM3
GLP2R/PFS2	ENSG00000101138	GLP2R	YNL317W	PFS2
MCM10/LYS9	ENSG00000101144	MCM10	YNR050C	LYS9
DGKA/GLE2	ENSG00000101146	DGKA	YER107C	GLE2
ERBB3/YER121W	ENSG00000101150	ERBB3	YER121W	YER121W
ROPN1/PRP6	ENSG00000101161	ROPN1	YBR055C	PRP6
KARS/PRE10	ENSG00000101182	KARS	YOR362C	PRE10
PDIA5/EAF7	ENSG00000101189	PDIA5	YNL136W	EAF7
NDUFB4/BYE1	ENSG00000101191	NDUFB4	YKL005C	BYE1
SPEN/GID8	ENSG00000101193	SPEN	YMR135C	GID8
MYLK/GLO3	ENSG00000101199	MYLK	YER122C	GLO3
MAP2K4/YCH1	ENSG00000101224	MAP2K4	YGR203W	YCH1
SNAP91/ARL3	ENSG00000101246	SNAP91	YPL051W	ARL3
SLK/CKA2	ENSG00000101266	SLK	YOR061W	CKA2
COL17A1/GFD2	ENSG00000101307	COL17A1	YCL036W	GFD2
SEC61A2/SEC23	ENSG00000101310	SEC61A2	YPR181C	SEC23
PRKCQ/PRK1	ENSG00000101336	PRKCQ	YIL095W	PRK1
TLE2/KAR3	ENSG00000101350	TLE2	YPR141C	KAR3
ASB1/IDH1	ENSG00000101365	ASB1	YNL037C	IDH1
FAM107B/MIR1	ENSG00000101367	FAM107B	YJR077C	MIR1
ME1/GAS2	ENSG00000101384	ME1	YLR343W	GAS2
TBC1D1/UTR1	ENSG00000101391	TBC1D1	YJR049C	UTR1
CDK13/TTI1	ENSG00000101407	CDK13	YKL033W	TTI1
MTHFD2/ARP5	ENSG00000101442	MTHFD2	YNL059C	ARP5
SLC9A7/SAH1	ENSG00000101444	SLC9A7	YER043C	SAH1
FOXJ2/PRP16	ENSG00000101452	FOXJ2	YKR086W	PRP16
YBX1/YPL034W	ENSG00000101474	YBX1	YPL034W	YPL034W
PDE4A/UBP6	ENSG00000101557	PDE4A	YFR010W	UBP6
PPP2R5A/SCS2	ENSG00000101558	PPP2R5A	YER120W	SCS2
CTNNA2/YMR196W	ENSG00000101605	CTNNA2	YMR196W	YMR196W
ELAVL1/ABD1	ENSG00000101654	ELAVL1	YBR236C	ABD1
TIE1/SWI6	ENSG00000101745	TIE1	YLR182W	SWI6
SMARCD1/RAD30	ENSG00000101751	SMARCD1	YDR419W	RAD30
KDM4A/RIO1	ENSG00000101782	KDM4A	YOR119C	RIO1
NFYC/PTI1	ENSG00000101811	NFYC	YGR156W	PTI1
SLC9A3/NAS6	ENSG00000101843	SLC9A3	YGR232W	NAS6
NGEF/HIR1	ENSG00000101849	NGEF	YBL008W	HIR1
ASPM/YPL039W	ENSG00000101888	ASPM	YPL039W	YPL039W
CD84/ALG13	ENSG00000101901	CD84	YGL047W	ALG13
ELOVL1/PRS3	ENSG00000101911	ELOVL1	YHL011C	PRS3
SPI1/DIA2	ENSG00000101916	SPI1	YOR080W	DIA2
ZNRD1/SET3	ENSG00000101945	ZNRD1	YKR029C	SET3
MPPED2/YOR342C	ENSG00000101972	MPPED2	YOR342C	YOR342C
ZBTB11/PXA2	ENSG00000101986	ZBTB11	YKL188C	PXA2
ATXN3/CPT1	ENSG00000102007	ATXN3	YNL130C	CPT1
GOLGA5/ARD1	ENSG00000102030	GOLGA5	YHR013C	ARD1
FGFR2/ISW2	ENSG00000102038	FGFR2	YOR304W	ISW2
EML1/YDL156W	ENSG00000102054	EML1	YDL156W	YDL156W
ARFGEF1/SMF1	ENSG00000102096	ARFGEF1	YOL122C	SMF1
MTFR1/TAZ1	ENSG00000102125	MTFR1	YPR140W	TAZ1
STAG3/PGK1	ENSG00000102144	STAG3	YCR012W	PGK1
FECH/MDY2	ENSG00000102178	FECH	YOL111C	MDY2
MYO9A/ATG17	ENSG00000102189	MYO9A	YLR423C	ATG17
DDX3Y/PCL2	ENSG00000102218	DDX3Y	YDL127W	PCL2
PFKP/CTK1	ENSG00000102225	PFKP	YKL139W	CTK1
SP100/UBP12	ENSG00000102226	SP100	YJL197W	UBP12
KLF6/PAB1	ENSG00000102241	KLF6	YER165W	PAB1
PPAP2A/ALE1	ENSG00000102312	PPAP2A	YOR175C	ALE1
NEO1/YPL225W	ENSG00000102390	NEO1	YPL225W	YPL225W
TRAM1/CTR86	ENSG00000102401	TRAM1	YCR054C	CTR86
PHKA1/MSN4	ENSG00000102554	PHKA1	YKL062W	MSN4
TNFRSF1A/YPK1	ENSG00000102572	TNFRSF1A	YKL126W	YPK1
CACNB1/CDC1	ENSG00000102575	CACNB1	YDR182W	CDC1
EVI5/YJL118W	ENSG00000102595	EVI5	YJL118W	YJL118W
PKM/FUS2	ENSG00000102606	PKM	YMR232W	FUS2
DHX29/YNL010W	ENSG00000102753	DHX29	YNL010W	YNL010W
DNTTIP2/CIT3	ENSG00000102786	DNTTIP2	YPR001W	CIT3
TP53BP1/DUG2	ENSG00000102879	TP53BP1	YBR281C	DUG2
TRO/CDC28	ENSG00000102882	TRO	YBR160W	CDC28
RRP15/DCC1	ENSG00000102893	RRP15	YCL016C	DCC1
RHOA/NTF2	ENSG00000102898	RHOA	YER009W	NTF2
DHX8/NIC96	ENSG00000102900	DHX8	YFR002W	NIC96
PRKCZ/STP1	ENSG00000102974	PRKCZ	YDR463W	STP1
SYT1/RPN8	ENSG00000103035	SYT1	YOR261C	RPN8
IDH3G/LRO1	ENSG00000103066	IDH3G	YNR008W	LRO1
ROGDI/YNL176C	ENSG00000103152	ROGDI	YNL176C	YNL176C
PDZD4/VMR1	ENSG00000103222	PDZD4	YHL035C	VMR1
ROCK1/UBC9	ENSG00000103275	ROCK1	YDL064W	UBC9
CBFB/ARO2	ENSG00000103313	CBFB	YGL148W	ARO2
PDK3/ADH5	ENSG00000103326	PDK3	YBR145W	ADH5
HYAL2/SUP35	ENSG00000103342	HYAL2	YDR172W	SUP35
HDAC4/RSM19	ENSG00000103363	HDAC4	YNR037C	RSM19
RASSF1/SEC63	ENSG00000103423	RASSF1	YOR254C	SEC63
FGFR3/RPL36A	ENSG00000103479	FGFR3	YMR194W	RPL36A
IFI35/SFP1	ENSG00000103495	IFI35	YLR403W	SFP1
COASY/TLG2	ENSG00000103496	COASY	YOL018C	TLG2
MEF2A/FDH1	ENSG00000103507	MEF2A	YOR388C	FDH1
OTUD5/TAE1	ENSG00000103510	OTUD5	YBR261C	TAE1
TFE3/ICY2	ENSG00000103540	TFE3	YPL250C	ICY2
TBC1D25/BRE1	ENSG00000103549	TBC1D25	YDL074C	BRE1
ACSL4/LYS12	ENSG00000103591	ACSL4	YIL094C	LYS12
INPP5A/ATS1	ENSG00000103657	INPP5A	YAL020C	ATS1
GPKOW/YKR023W	ENSG00000103671	GPKOW	YKR023W	YKR023W
GRIPAP1/CTF19	ENSG00000103723	GRIPAP1	YPL018W	CTF19
FTSJ1/YPT11	ENSG00000103769	FTSJ1	YNL304W	YPT11
POLR1A/RBA50	ENSG00000103932	POLR1A	YDR527W	RBA50
LAPTM4A/YBR259W	ENSG00000103966	LAPTM4A	YBR259W	YBR259W
IP6K2/MXR1	ENSG00000104064	IP6K2	YER042W	MXR1
STON1-GTF2A1L/HCR1	ENSG00000104131	STON1-GTF2A1L	YLR192C	HCR1
SRBD1/PEP3	ENSG00000104142	SRBD1	YLR148W	PEP3
CYFIP1/MSC2	ENSG00000104147	CYFIP1	YDR205W	MSC2
RASGRP2/BRF1	ENSG00000104221	RASGRP2	YGR246C	BRF1
PSME4/YOL159C	ENSG00000104299	PSME4	YOL159C	YOL159C
IFT80/AIM31	ENSG00000104320	IFT80	YML030W	AIM31
SIRT2/POP1	ENSG00000104356	SIRT2	YNL221C	POP1
ERLEC1/HOG1	ENSG00000104365	ERLEC1	YLR113W	HOG1
PPP2R5B/YPT32	ENSG00000104388	PPP2R5B	YGL210W	YPT32
PYGM/GNA1	ENSG00000104408	PYGM	YFL017C	GNA1
PITX1/EMC2	ENSG00000104412	PITX1	YJR088C	EMC2
TRPC7/ARP10	ENSG00000104419	TRPC7	YDR106W	ARP10
NUP133/DAL80	ENSG00000104447	NUP133	YKR034W	DAL80
NUCKS1/DAL81	ENSG00000104490	NUCKS1	YIR023W	DAL81
VPS35/HUL5	ENSG00000104517	VPS35	YGL141W	HUL5
DNAJA2/EFB1	ENSG00000104529	DNAJA2	YAL003W	EFB1
BCL3/PSA1	ENSG00000104549	BCL3	YDL055C	PSA1
KCNAB2/BCH2	ENSG00000104613	KCNAB2	YKR027W	BCH2
ABCC9/VPS55	ENSG00000104660	ABCC9	YJR044C	VPS55
GAL/NDE1	ENSG00000104687	GAL	YMR145C	NDE1
CLEC2D/YCL012C	ENSG00000104805	CLEC2D	YCL012C	YCL012C
RORA/GSY2	ENSG00000104812	RORA	YLR258W	GSY2
DRD4/SRP21	ENSG00000104814	DRD4	YKL122C	SRP21
TGFBR3/ECI1	ENSG00000104823	TGFBR3	YLR284C	ECI1
KIAA1107/DIA4	ENSG00000104835	KIAA1107	YHR011W	DIA4
PLA2G10/SNP1	ENSG00000104852	PLA2G10	YIL061C	SNP1
ATP1B3/PIH1	ENSG00000104872	ATP1B3	YHR034C	PIH1
NEDD4/PRP11	ENSG00000104897	NEDD4	YDL043C	PRP11
PIGB/TRM1	ENSG00000104907	PIGB	YDR120C	TRM1
MAPK6/HSC82	ENSG00000104938	MAPK6	YMR186W	HSC82
GNB5/RPL6B	ENSG00000104960	GNB5	YLR448W	RPL6B
RAB27A/CNS1	ENSG00000104969	RAB27A	YBR155W	CNS1
CECR5/TIM44	ENSG00000104980	CECR5	YIL022W	TIM44
UFD1L/ASF1	ENSG00000105011	UFD1L	YJL115W	ASF1
LRP6/MAS1	ENSG00000105088	LRP6	YLR163C	MAS1
GUCY2C/CRH1	ENSG00000105127	GUCY2C	YGR189C	CRH1
SCT/POP4	ENSG00000105171	SCT	YBR257W	POP4
PHRF1/SWI4	ENSG00000105186	PHRF1	YER111C	SWI4
IKBKAP/TIM50	ENSG00000105197	IKBKAP	YPL063W	TIM50
NUCB2/NOP1	ENSG00000105202	NUCB2	YDL014W	NOP1
PFN2/PGI1	ENSG00000105220	PFN2	YBR196C	PGI1
PTPN3/YPK3	ENSG00000105221	PTPN3	YBR028C	YPK3
SPTB/NFI1	ENSG00000105229	SPTB	YOR156C	NFI1
DAPP1/YJU2	ENSG00000105248	DAPP1	YKL095W	YJU2
FGF10/ALF1	ENSG00000105254	FGF10	YNL148C	ALF1
SMG6/FCJ1	ENSG00000105281	SMG6	YKR016W	FCJ1
EXOC5/PRO1	ENSG00000105323	EXOC5	YDR300C	PRO1
CLTCL1/AMA1	ENSG00000105325	CLTCL1	YGR225W	AMA1
FSTL3/YML6	ENSG00000105364	FSTL3	YML025C	YML6
DGCR2/RPS19B	ENSG00000105372	DGCR2	YNL302C	RPS19B
RNF126/NOP53	ENSG00000105373	RNF126	YPL146C	NOP53
MNT/CIR1	ENSG00000105379	MNT	YGR207C	CIR1
ZXDC/AVT7	ENSG00000105388	ZXDC	YIL088C	AVT7
POLB/YOR192C-C	ENSG00000105397	POLB	YOR192C-C	YOR192C-C
WIPI1/CDC37	ENSG00000105401	WIPI1	YDR168W	CDC37
ASNS/SEC17	ENSG00000105402	ASNS	YBL050W	SEC17
AP3M2/YIP3	ENSG00000105404	AP3M2	YNL044W	YIP3
CNGB1/ERD2	ENSG00000105438	CNGB1	YBL040C	ERD2
ST6GALNAC2/SYT1	ENSG00000105443	ST6GALNAC2	YPR095C	SYT1
CHAT/UTP7	ENSG00000105447	CHAT	YER082C	UTP7
PABPC1/TPD3	ENSG00000105568	PABPC1	YAL016W	TPD3
TESK2/KAP95	ENSG00000105576	TESK2	YLR347C	KAP95
C16orf80/CCC1	ENSG00000105607	C16orf80	YLR220W	CCC1
CSNK2A2/NRG1	ENSG00000105610	CSNK2A2	YDR043C	NRG1
PTPN21/PRP31	ENSG00000105618	PTPN21	YGR091W	PRP31
EIF2B3/SEC28	ENSG00000105669	EIF2B3	YIL076W	SEC28
CAMK2A/DBP8	ENSG00000105671	CAMK2A	YHR169W	DBP8
TCOF1/SFG1	ENSG00000105676	TCOF1	YOR315W	SFG1
CDC42/YRB30	ENSG00000105698	CDC42	YGL164C	YRB30
OSBPL3/PXR1	ENSG00000105705	OSBPL3	YGR280C	PXR1
EPHA8/TOS3	ENSG00000105723	EPHA8	YGL179C	TOS3
SLC12A3/SPF1	ENSG00000105726	SLC12A3	YEL031W	SPF1
RAD18/YJR149W	ENSG00000105737	RAD18	YJR149W	YJR149W
ATP2B1/GLO2	ENSG00000105755	ATP2B1	YDR272W	GLO2
NCK2/ZUO1	ENSG00000105821	NCK2	YGR285C	ZUO1
MAP4K4/BET1	ENSG00000105829	MAP4K4	YIL004C	BET1
RPL31/TEL1	ENSG00000105851	RPL31	YBL088C	TEL1
WDR1/LCD1	ENSG00000105854	WDR1	YDR499W	LCD1
SNX13/YKL069W	ENSG00000105855	SNX13	YKL069W	YKL069W
ARHGAP10/WTM1	ENSG00000105875	ARHGAP10	YOR230W	WTM1
RPS6KA2/DUS4	ENSG00000105879	RPS6KA2	YLR405W	DUS4
ING3/YGR066C	ENSG00000105939	ING3	YGR066C	YGR066C
WBSCR22/KGD1	ENSG00000105953	WBSCR22	YIL125W	KGD1
SEL1L/PRR2	ENSG00000105976	SEL1L	YDL214C	PRR2
TRIP13/RIM1	ENSG00000106028	TRIP13	YCR028C-A	RIM1
ATP6AP1/ARO3	ENSG00000106052	ATP6AP1	YDR035W	ARO3
TCF3/YBR139W	ENSG00000106066	TCF3	YBR139W	YBR139W
TRIB2/YCR099C	ENSG00000106069	TRIB2	YCR099C	YCR099C
DAZAP1/SSO1	ENSG00000106089	DAZAP1	YPL232W	SSO1
MBD3/GRS2	ENSG00000106105	MBD3	YPR081C	GRS2
PRLH/FCY22	ENSG00000106128	PRLH	YER060W-A	FCY22
HLTF/PRT1	ENSG00000106263	HLTF	YOR361C	PRT1
CPSF1/NOP15	ENSG00000106344	CPSF1	YNL110C	NOP15
CDH19/IMD3	ENSG00000106348	CDH19	YLR432W	IMD3
PDCD2/LSM5	ENSG00000106355	PDCD2	YER146W	LSM5
PRKACA/KTR3	ENSG00000106397	PRKACA	YBR205W	KTR3
LPHN1/VPS71	ENSG00000106400	LPHN1	YML041C	VPS71
ACTN1/OPI3	ENSG00000106404	ACTN1	YJR073C	OPI3
RPS6KA6/YIL166C	ENSG00000106571	RPS6KA6	YIL166C	YIL166C
EPN2/PRE8	ENSG00000106588	EPN2	YML092C	PRE8
PTPN18/MRPL32	ENSG00000106591	PTPN18	YCR003W	MRPL32
LIMS2/RHB1	ENSG00000106615	LIMS2	YCR027C	RHB1
LNX1/SDS23	ENSG00000106617	LNX1	YGL056C	SDS23
TFRC/NIP100	ENSG00000106665	TFRC	YPL174C	NIP100
SREBF1/PBA1	ENSG00000106829	SREBF1	YLR199C	PBA1
TRPC5/DFG16	ENSG00000106952	TRPC5	YOR030W	DFG16
AFF4/OAF1	ENSG00000106991	AFF4	YAL051W	OAF1
UBE2D1/AZR1	ENSG00000107020	UBE2D1	YGR224W	AZR1
MPP5/SPG4	ENSG00000107187	MPP5	YMR107W	SPG4
SMC1A/YFL066C	ENSG00000107201	SMC1A	YFL066C	YFL066C
HSD17B10/MBF1	ENSG00000107223	HSD17B10	YOR298C-A	MBF1
MARK2/MRF1	ENSG00000107242	MARK2	YGL143C	MRF1
HMMR/SNL1	ENSG00000107262	HMMR	YIL016W	SNL1
CHFR/DNA2	ENSG00000107290	CHFR	YHR164C	DNA2
TRHDE/PDR10	ENSG00000107331	TRHDE	YOR328W	PDR10
P4HA2/YNL144C	ENSG00000107341	P4HA2	YNL144C	YNL144C
FCGR2B/GAT1	ENSG00000107485	FCGR2B	YFL021W	GAT1
NFATC3/PEX13	ENSG00000107554	NFATC3	YLR191W	PEX13
ACADVL/DPB11	ENSG00000107560	ACADVL	YJL090C	DPB11
FBXW11/PHB1	ENSG00000107566	FBXW11	YGR132C	PHB1
ACAP1/RPG1	ENSG00000107581	ACAP1	YBR079C	RPG1
CRMP1/YKL162C	ENSG00000107614	CRMP1	YKL162C	YKL162C
DERL2/ROK1	ENSG00000107625	DERL2	YGL171W	ROK1
NDE1/YOR022C	ENSG00000107651	NDE1	YOR022C	YOR022C
MRVI1/NSE4	ENSG00000107672	MRVI1	YDL105W	NSE4
AP1M1/CNA1	ENSG00000107758	AP1M1	YLR433C	CNA1
PVR/PHO5	ENSG00000107789	PVR	YBR093C	PHO5
IKBKG/GEA1	ENSG00000107862	IKBKG	YJR031C	GEA1
XRCC1/LRG1	ENSG00000107863	XRCC1	YDL240W	LRG1
SCARB1/BCP1	ENSG00000107949	SCARB1	YDR361C	BCP1
MCM2/YOL098C	ENSG00000107959	MCM2	YOL098C	YOL098C
TP63/PSF3	ENSG00000107960	TP63	YOL146W	PSF3
LLGL2/MPD1	ENSG00000108010	LLGL2	YOR288C	MPD1
NLE1/NUP159	ENSG00000108021	NLE1	YIL115C	NUP159
SDHA/FRA1	ENSG00000108039	SDHA	YLL029W	FRA1
SMARCE1/SMC3	ENSG00000108055	SMARCE1	YJL074C	SMC3
KDM5A/IXR1	ENSG00000108064	KDM5A	YKL032C	IXR1
ADAM11/RTS3	ENSG00000108091	ADAM11	YGR161C	RTS3
PPP2R3A/CUL3	ENSG00000108094	PPP2R3A	YGR003W	CUL3
FERMT2/PCL1	ENSG00000108100	FERMT2	YNL289W	PCL1
ABCB11/ADH2	ENSG00000108107	ABCB11	YMR303C	ADH2
CD5L/YHI9	ENSG00000108187	CD5L	YHR029C	YHI9
PTGS2/HED1	ENSG00000108256	PTGS2	YDR014W-A	HED1
IGF2BP2/ADA2	ENSG00000108264	IGF2BP2	YDR448W	ADA2
MAP3K13/PUP3	ENSG00000108294	MAP3K13	YER094C	PUP3
ST6GAL1/CWC25	ENSG00000108296	ST6GAL1	YNL245C	CWC25
VDAC1P1/NHP6A	ENSG00000108312	VDAC1P1	YPR052C	NHP6A
PICALM/YNL019C	ENSG00000108342	PICALM	YNL019C	YNL019C
NSF/RPN3	ENSG00000108344	NSF	YER021W	RPN3
GLI2/TRK1	ENSG00000108349	GLI2	YJL129C	TRK1
CLASP1/RAD18	ENSG00000108395	CLASP1	YCR066W	RAD18
MRPS34/GPT2	ENSG00000108405	MRPS34	YKR067W	GPT2
NOTCH3/RPN10	ENSG00000108424	NOTCH3	YHR200W	RPN10
CLNS1A/BOS1	ENSG00000108433	CLNS1A	YLR078C	BOS1
PPP2R2C/HRQ1	ENSG00000108469	PPP2R2C	YDR291W	HRQ1
TEAD2/YER184C	ENSG00000108510	TEAD2	YER184C	YER184C
EED/DMA2	ENSG00000108523	EED	YNL116W	DMA2
CDHR2/DIC1	ENSG00000108528	CDHR2	YLR348C	DIC1
SNCB/MRPL20	ENSG00000108557	SNCB	YKR085C	MRPL20
TSG101/KRS1	ENSG00000108559	TSG101	YDR037W	KRS1
ATP2A3/MAM33	ENSG00000108561	ATP2A3	YIL070C	MAM33
CA12/LAP3	ENSG00000108578	CA12	YNL239W	LAP3
MGLL/GOS1	ENSG00000108587	MGLL	YHL031C	GOS1
NTN4/RBG2	ENSG00000108591	NTN4	YGR173W	RBG2
BCS1L/RSC6	ENSG00000108604	BCS1L	YCR052W	RSC6
NUAK1/UTP6	ENSG00000108651	NUAK1	YDR449C	UTP6
SLC24A1/DED1	ENSG00000108654	SLC24A1	YOR204W	DED1
SCARF1/GEA2	ENSG00000108669	SCARF1	YEL022W	GEA2
LMAN1/RPN6	ENSG00000108671	LMAN1	YDL097C	RPN6
PTPLAD1/PLB2	ENSG00000108684	PTPLAD1	YMR006C	PLB2
IPCEF1/YDL057W	ENSG00000108700	IPCEF1	YDL057W	YDL057W
ZZEF1/MPH1	ENSG00000108771	ZZEF1	YIR002C	MPH1
ENO1/SPT7	ENSG00000108773	ENO1	YBR081C	SPT7
SLC12A1/YPT6	ENSG00000108774	SLC12A1	YLR262C	YPT6
C19orf10/INO4	ENSG00000108788	C19orf10	YOL108C	INO4
ANO8/MAM1	ENSG00000108799	ANO8	YER106W	MAM1
ARHGEF10L/MRP7	ENSG00000108826	ARHGEF10L	YNL005C	MRP7
TXK/HOS2	ENSG00000108840	TXK	YGL194C	HOS2
KCNQ2/LUC7	ENSG00000108848	KCNQ2	YDL087C	LUC7
TACR2/TOM1	ENSG00000108854	TACR2	YDR457W	TOM1
ACTR6/MSG5	ENSG00000108861	ACTR6	YNL053W	MSG5
TIPIN/SNU114	ENSG00000108883	TIPIN	YKL173W	SNU114
SRI/RNR4	ENSG00000108946	SRI	YGR180C	RNR4
EIF4G3/LOT5	ENSG00000108953	EIF4G3	YKL183W	LOT5
NUP37/YPL162C	ENSG00000108984	NUP37	YPL162C	YPL162C
SEMA3A/KTI12	ENSG00000109046	SEMA3A	YKL110C	KTI12
SEMA3C/YIR042C	ENSG00000109065	SEMA3C	YIR042C	YIR042C
ACAT1/YIR035C	ENSG00000109079	ACAT1	YIR035C	YIR035C
CELSR1/SPT6	ENSG00000109111	CELSR1	YGR116W	SPT6
ZNF638/DEP1	ENSG00000109118	ZNF638	YAL013W	DEP1
ADD2/POM33	ENSG00000109133	ADD2	YLL023C	POM33
FGF4/HOS4	ENSG00000109320	FGF4	YIL112W	HOS4
RASAL2/SMK1	ENSG00000109339	RASAL2	YPR054W	SMK1
MARK3/OSH2	ENSG00000109458	MARK3	YDL019C	OSH2
SLC25A3/MGE1	ENSG00000109519	SLC25A3	YOR232W	MGE1
FOSL2/GAR1	ENSG00000109534	FOSL2	YHR089C	GAR1
FRYL/TRM9	ENSG00000109536	FRYL	YML014W	TRM9
FSCN1/GEF1	ENSG00000109572	FSCN1	YJR040W	GEF1
ACTB/PRP43	ENSG00000109606	ACTB	YGL120C	PRP43
PLD1/CDC4	ENSG00000109670	PLD1	YFL009W	CDC4
WDR62/CRP1	ENSG00000109686	WDR62	YHR146W	CRP1
DLG1/HSP78	ENSG00000109689	DLG1	YDR258C	HSP78
RAB7A/TAH18	ENSG00000109756	RAB7A	YPR048W	TAH18
BCAP29/PEX28	ENSG00000109775	BCAP29	YHR150W	PEX28
SART3/USV1	ENSG00000109787	SART3	YPL230W	USV1
ARHGAP15/PIL1	ENSG00000109819	ARHGAP15	YGR086C	PIL1
PAX2/FMP52	ENSG00000109854	PAX2	YER004W	FMP52
EXOSC7/LDB16	ENSG00000109861	EXOSC7	YCL005W	LDB16
KIFAP3/ELP4	ENSG00000109911	KIFAP3	YPL101W	ELP4
MCM6/ZPR1	ENSG00000109917	MCM6	YGR211W	ZPR1
REXO2/SSB1	ENSG00000109971	REXO2	YDL229W	SSB1
RBM7/HUA1	ENSG00000110031	RBM7	YGR268C	HUA1
RBMS2/TPS3	ENSG00000110047	RBMS2	YMR261C	TPS3
BAZ2A/OSH3	ENSG00000110048	BAZ2A	YHR073W	OSH3
PTPN23/DCS2	ENSG00000110063	PTPN23	YOR173W	DCS2
MLH1/SAP190	ENSG00000110075	MLH1	YKR028W	SAP190
UNG/YAT2	ENSG00000110090	UNG	YER024W	YAT2
KLHL20/PRP19	ENSG00000110107	KLHL20	YLL036C	PRP19
RGS11/IRC20	ENSG00000110171	RGS11	YLR247C	IRC20
PLXNA2/PHO91	ENSG00000110344	PLXNA2	YNR013C	PHO91
SPAG5/PDX1	ENSG00000110435	SPAG5	YGR193C	PDX1
ANKRD13A/YNL247W	ENSG00000110619	ANKRD13A	YNL247W	YNL247W
TPD52/TOM70	ENSG00000110711	TPD52	YNL121C	TOM70
ACACB/NUP116	ENSG00000110713	ACACB	YMR047C	NUP116
TRAF4/EKI1	ENSG00000110721	TRAF4	YDR147W	EKI1
PAG1/TFB1	ENSG00000110768	PAG1	YDR311W	TFB1
GPATCH1/NAS2	ENSG00000110801	GPATCH1	YIL007C	NAS2
ICAM3/SPC19	ENSG00000110841	ICAM3	YDR201W	SPC19
NT5C2/PAR32	ENSG00000110851	NT5C2	YDL173W	PAR32
MCAM/CRN1	ENSG00000110880	MCAM	YLR429W	CRN1
GPC4/ERG12	ENSG00000110921	GPC4	YMR208W	ERG12
CAMSAP3/ATP1	ENSG00000110955	CAMSAP3	YBL099W	ATP1
RAP1GAP/YFL067W	ENSG00000111011	RAP1GAP	YFL067W	YFL067W
XAB2/MAP2	ENSG00000111142	XAB2	YBL091C	MAP2
ARHGEF1/LAP2	ENSG00000111144	ARHGEF1	YNL045W	LAP2
STXBP2/YCR023C	ENSG00000111181	STXBP2	YCR023C	YCR023C
MAP2K7/CAT8	ENSG00000111206	MAP2K7	YMR280C	CAT8
NMRK2/VPH2	ENSG00000111224	NMRK2	YKL119C	VPH2
DGKD/ALD5	ENSG00000111275	DGKD	YER073W	ALD5
CTTNBP2/YHR177W	ENSG00000111321	CTTNBP2	YHR177W	YHR177W
ACTL6B/TFB4	ENSG00000111358	ACTL6B	YPR056W	TFB4
RARB/SSO2	ENSG00000111450	RARB	YMR183C	SSO2
TOP2B/RET3	ENSG00000111481	TOP2B	YPL010W	RET3
NFKB2/YJL163C	ENSG00000111530	NFKB2	YJL163C	YJL163C
PPP1R12B/RHO2	ENSG00000111540	PPP1R12B	YNL090W	RHO2
DNAJC10/NUP84	ENSG00000111581	DNAJC10	YDL116W	NUP84
GTF3C1/CDC36	ENSG00000111596	GTF3C1	YDL165W	CDC36
IL4R/TOF1	ENSG00000111602	IL4R	YNL273W	TOF1
USP33/HRP1	ENSG00000111605	USP33	YOL123W	HRP1
PAK3/KRR1	ENSG00000111615	PAK3	YCL059C	KRR1
DCX/TDH3	ENSG00000111640	DCX	YGR192C	TDH3
SNRPA/NOP2	ENSG00000111641	SNRPA	YNL061W	NOP2
SPAG6/SNF2	ENSG00000111642	SPAG6	YOR290C	SNF2
EXOSC5/YNG1	ENSG00000111653	EXOSC5	YOR064C	YNG1
DYNC1I2/YGR153W	ENSG00000111679	DYNC1I2	YGR153W	YGR153W
APBB1IP/SIP2	ENSG00000111725	APBB1IP	YGL208W	SIP2
LRCH4/YHR003C	ENSG00000111726	LRCH4	YHR003C	YHR003C
FAM76B/CDA1	ENSG00000111752	FAM76B	YLR307W	CDA1
SIRT6/WHI4	ENSG00000111786	SIRT6	YDL224C	WHI4
TYR/KTR2	ENSG00000111802	TYR	YKR061W	KTR2
POLD3/GIR2	ENSG00000111832	POLD3	YDR152W	GIR2
ACTN2/CEG1	ENSG00000111880	ACTN2	YGL130W	CEG1
CAPZB/SER2	ENSG00000112029	CAPZB	YGR208W	SER2
PHF17/YJL028W	ENSG00000112033	PHF17	YJL028W	YJL028W
UBE2A/STE3	ENSG00000112038	UBE2A	YKL178C	STE3
FGFR1/YPR003C	ENSG00000112053	FGFR1	YPR003C	YPR003C
FKBP6/CMK2	ENSG00000112062	FKBP6	YOL016C	CMK2
GTF2I/MEP3	ENSG00000112077	GTF2I	YPR138C	MEP3
SMC1B/PKH1	ENSG00000112079	SMC1B	YDR490C	PKH1
FBLN1/NGR1	ENSG00000112081	FBLN1	YBR212W	NGR1
ITGA8/YHR009C	ENSG00000112096	ITGA8	YHR009C	YHR009C
CST7/MCM3	ENSG00000112118	CST7	YEL032W	MCM3
MAP2/FAR10	ENSG00000112130	MAP2	YLR238W	FAR10
PIAS2/HRT3	ENSG00000112146	PIAS2	YLR097C	HRT3
AMPH/MDN1	ENSG00000112159	AMPH	YLR106C	MDN1
ARAF/HUR1	ENSG00000112164	ARAF	YGL168W	HUR1
MCCC1/RPS15	ENSG00000112175	MCCC1	YOL040C	RPS15
FAP/SRV2	ENSG00000112186	FAP	YNL138W	SRV2
NEBL/MET22	ENSG00000112200	NEBL	YOL064C	MET22
UBE2K/RAD7	ENSG00000112234	UBE2K	YJR052W	RAD7
PIK3C3/SSN8	ENSG00000112237	PIK3C3	YNL025C	SSN8
N4BP2/XPT1	ENSG00000112242	N4BP2	YJR133W	XPT1
SYNJ2/SLH1	ENSG00000112249	SYNJ2	YGR271W	SLH1
ADCY2/FRE4	ENSG00000112282	ADCY2	YNR060W	FRE4
PPP2R5C/NIT3	ENSG00000112303	PPP2R5C	YLR351C	NIT3
RBFOX1/APD1	ENSG00000112335	RBFOX1	YBR151W	APD1
GNB1/SKI7	ENSG00000112339	GNB1	YOR076C	SKI7
HOXA9/SPE2	ENSG00000112343	HOXA9	YOL052C	SPE2
EDN1/PEX7	ENSG00000112357	EDN1	YDR142C	PEX7
MLLT10/PZF1	ENSG00000112365	MLLT10	YPR186C	PZF1
ADCYAP1R1/MCH2	ENSG00000112394	ADCYAP1R1	YKL221W	MCH2
NRD1/AVT3	ENSG00000112486	NRD1	YKL146W	AVT3
VDAC3/GON7	ENSG00000112531	VDAC3	YJL184W	GON7
PCM1/CLB6	ENSG00000112576	PCM1	YGR109C	CLB6
CBFA2T2/ENP1	ENSG00000112578	CBFA2T2	YBR247C	ENP1
DBC1/SPT15	ENSG00000112592	DBC1	YER148W	SPT15
ITCH/RML2	ENSG00000112651	ITCH	YEL050C	RML2
TP73/MCM1	ENSG00000112658	TP73	YMR043W	MCM1
TOLLIP/SEC5	ENSG00000112685	TOLLIP	YDR166C	SEC5
UBE2D4/ULP2	ENSG00000112701	UBE2D4	YIL031W	ULP2
RUNX1T1/PRP45	ENSG00000112739	RUNX1T1	YAL032C	PRP45
THOC1/FUN26	ENSG00000112759	THOC1	YAL022C	FUN26
OSBPL6/GTO3	ENSG00000112782	OSBPL6	YMR251W	GTO3
SLC1A3/YMR124W	ENSG00000112851	SLC1A3	YMR124W	YMR124W
XRCC5/PAP2	ENSG00000112941	XRCC5	YOL115W	PAP2
LXN/ERG13	ENSG00000112972	LXN	YML126C	ERG13
SP140/ERP4	ENSG00000112983	SP140	YOR016C	ERP4
MKNK1/YPS7	ENSG00000112984	MKNK1	YDR349C	YPS7
TNS1/LYS1	ENSG00000112992	TNS1	YIR034C	LYS1
REXO1/SSZ1	ENSG00000113013	REXO1	YHR064C	SSZ1
SAR1A/AEP3	ENSG00000113048	SAR1A	YPL005W	AEP3
CDC14A/HMG2	ENSG00000113161	CDC14A	YLR450W	HMG2
RAPGEF3/SWH1	ENSG00000113163	RAPGEF3	YAR042W	SWH1
CEACAM1/UBX3	ENSG00000113194	CEACAM1	YDL091C	UBX3
SENP1/APE3	ENSG00000113269	SENP1	YBR286W	APE3
DUSP13/THG1	ENSG00000113272	DUSP13	YGR024C	THG1
CIC/ENT5	ENSG00000113282	CIC	YDR153C	ENT5
LIPE/CCR4	ENSG00000113300	LIPE	YAL021C	CCR4
FDFT1/SAN1	ENSG00000113312	FDFT1	YDR143C	SAN1
PAFAH1B3/MSH3	ENSG00000113318	PAFAH1B3	YCR092C	MSH3
OPHN1/BUD5	ENSG00000113319	OPHN1	YCR038C	BUD5
KIF22/CLB4	ENSG00000113328	KIF22	YLR210W	CLB4
SCGN/RNT1	ENSG00000113360	SCGN	YMR239C	RNT1
PGM1/NDL1	ENSG00000113368	PGM1	YLR254C	NDL1
DDX1/SUB1	ENSG00000113387	DDX1	YMR039C	SUB1
DNM2/MST1	ENSG00000113407	DNM2	YKL194C	MST1
EPB41L2/DIA3	ENSG00000113448	EPB41L2	YDL024C	DIA3
RIMS1/RAD17	ENSG00000113456	RIMS1	YOR368W	RAD17
STX7/RAD50	ENSG00000113522	STX7	YNL250W	RAD50
RABL2B/YDR514C	ENSG00000113532	RABL2B	YDR514C	YDR514C
KEAP1/SOL2	ENSG00000113552	KEAP1	YCR073W-A	SOL2
PTPRH/SKP1	ENSG00000113558	PTPRH	YDR328C	SKP1
EPHA6/PPH22	ENSG00000113575	EPHA6	YDL188C	PPH22
SCTR/FLO9	ENSG00000113580	SCTR	YAL063C	FLO9
RFX3/PRP46	ENSG00000113593	RFX3	YPL151C	PRP46
RIF1/MRPL1	ENSG00000113645	RIF1	YDR116C	MRPL1
RAB21/PRP40	ENSG00000113649	RAB21	YKL012W	PRP40
SLC4A4/NNK1	ENSG00000113712	SLC4A4	YKL171W	NNK1
SMARCA2/CEM1	ENSG00000113719	SMARCA2	YER061C	CEM1
RDH8/ATG23	ENSG00000113734	RDH8	YLR431C	ATG23
SESN1/SMC4	ENSG00000113810	SESN1	YLR086W	SMC4
MID2/MIG1	ENSG00000113916	MID2	YGL035C	MIG1
COL5A3/OGG1	ENSG00000114026	COL5A3	YML060W	OGG1
SRCAP/ACC1	ENSG00000114054	SRCAP	YNR016C	ACC1
KIAA0020/UFD4	ENSG00000114062	KIAA0020	YKL010C	UFD4
CPB2/VID28	ENSG00000114098	CPB2	YIL017C	VID28
CHRNA3/RIM2	ENSG00000114120	CHRNA3	YBR192W	RIM2
KCNN2/APC11	ENSG00000114125	KCNN2	YDL008W	APC11
CNOT4/BDF1	ENSG00000114166	CNOT4	YLR399C	BDF1
PSEN1/ARC19	ENSG00000114209	PSEN1	YKL013C	ARC19
CPOX/BCY1	ENSG00000114302	CPOX	YIL033C	BCY1
MOK/YMR134W	ENSG00000114346	MOK	YMR134W	YMR134W
HSP90AA1/GPA1	ENSG00000114353	HSP90AA1	YHR005C	GPA1
RBL1/RPL24A	ENSG00000114391	RBL1	YGL031C	RPL24A
DLGAP4/YMR315W	ENSG00000114416	DLGAP4	YMR315W	YMR315W
CFHR2/GPB2	ENSG00000114423	CFHR2	YAL056W	GPB2
NDC80/GLC3	ENSG00000114480	NDC80	YEL011W	GLC3
AP4E1/URA3	ENSG00000114491	AP4E1	YEL021W	URA3
RSBN1/NRD1	ENSG00000114503	RSBN1	YNL251C	NRD1
MAGI3/SNX41	ENSG00000114520	MAGI3	YDR425W	SNX41
CXCL2/VMA1	ENSG00000114573	CXCL2	YDL185W	VMA1
AFP/NCR1	ENSG00000114650	AFP	YPL006W	NCR1
COL4A4/YDR415C	ENSG00000114738	COL4A4	YDR415C	YDR415C
OSTM1/HFI1	ENSG00000114745	OSTM1	YPL254W	HFI1
CDH7/SUI1	ENSG00000114784	CDH7	YNL244C	SUI1
PCNP/CPS1	ENSG00000114786	PCNP	YJL172W	CPS1
ARG2/CPR7	ENSG00000114857	ARG2	YJR032W	CPR7
MEF2C/TIF4631	ENSG00000114867	MEF2C	YGR162W	TIF4631
PTPRC/ORM1	ENSG00000114978	PTPRC	YGR038W	ORM1
CACNA1S/FAB1	ENSG00000115020	CACNA1S	YFR019W	FAB1
PKP1/ARP1	ENSG00000115073	PKP1	YHR129C	ARP1
UBA5/ARP3	ENSG00000115091	UBA5	YJR065C	ARP3
STK17B/ARG8	ENSG00000115107	STK17B	YOL140W	ARG8
CDC14B/DIG2	ENSG00000115112	CDC14B	YDR480W	DIG2
ZNF510/ZTA1	ENSG00000115129	ZNF510	YBR046C	ZTA1
LRP2/YLR177W	ENSG00000115145	LRP2	YLR177W	YLR177W
ZNF506/CSE4	ENSG00000115163	ZNF506	YKL049C	CSE4
DUSP12/FUS3	ENSG00000115170	DUSP12	YBL016W	FUS3
ENSG00000081770/YML079W	ENSG00000115207	ENSG00000081770	YML079W	YML079W
CADPS2/GCN3	ENSG00000115211	CADPS2	YKR026C	GCN3
HSPB11/RPN11	ENSG00000115233	HSPB11	YFR004W	RPN11
IL12RB2/CYR1	ENSG00000115241	IL12RB2	YJL005W	CYR1
SMARCD3/YIM1	ENSG00000115252	SMARCD3	YMR152W	YIM1
FYB/PRB1	ENSG00000115257	FYB	YEL060C	PRB1
MPP4/CWH41	ENSG00000115275	MPP4	YGL027C	CWH41
STRADB/DNF3	ENSG00000115306	STRADB	YMR162C	DNF3
BZW1/CUE4	ENSG00000115307	BZW1	YML101C	CUE4
PGR/DPB3	ENSG00000115350	PGR	YBR278W	DPB3
ME2/SGM1	ENSG00000115355	ME2	YJR134C	SGM1
C5orf22/SLX1	ENSG00000115392	C5orf22	YBR228W	SLX1
CCNT2/BSC2	ENSG00000115414	CCNT2	YDR275W	BSC2
EPB41L3/BLI1	ENSG00000115415	EPB41L3	YKL061W	BLI1
COBLL1/GMH1	ENSG00000115446	COBLL1	YKR030W	GMH1
DLG3/CCT4	ENSG00000115484	DLG3	YDL143W	CCT4
TRAF5/PLP1	ENSG00000115514	TRAF5	YDR183W	PLP1
MRPL22/HSH155	ENSG00000115524	MRPL22	YMR288W	HSH155
GEMIN5/VPS24	ENSG00000115561	GEMIN5	YKL041W	VPS24
OPRK1/YDR266C	ENSG00000115568	OPRK1	YDR266C	YDR266C
NFE2L1/YDR541C	ENSG00000115590	NFE2L1	YDR541C	YDR541C
GSK3B/YJR096W	ENSG00000115594	GSK3B	YJR096W	YJR096W
ITGB5/SPO12	ENSG00000115648	ITGB5	YHR152W	SPO12
ERC1/CSR2	ENSG00000115652	ERC1	YPR030W	CSR2
XPO1/SDS22	ENSG00000115685	XPO1	YKL193C	SDS22
PALB2/HRK1	ENSG00000115687	PALB2	YOR267C	HRK1
DOPEY1/RFS1	ENSG00000115756	DOPEY1	YBR052C	RFS1
BCKDHB/SPE1	ENSG00000115758	BCKDHB	YKL184W	SPE1
KAT6A/RPL23B	ENSG00000115762	KAT6A	YER117W	RPL23B
ULK2/GRH1	ENSG00000115806	ULK2	YDR517W	GRH1
GRHL2/UTP13	ENSG00000115808	GRHL2	YLR222C	UTP13
TNPO1/FMP48	ENSG00000115825	TNPO1	YGR052W	FMP48
P2RX5/AAC1	ENSG00000115840	P2RX5	YMR056C	AAC1
ITGAE/YMR114C	ENSG00000115850	ITGAE	YMR114C	YMR114C
DIS3/DPS1	ENSG00000115866	DIS3	YLL018C	DPS1
PIBF1/NOP6	ENSG00000115875	PIBF1	YDL213C	NOP6
ENSG00000083622/CDC25	ENSG00000115904	ENSG00000083622	YLR310C	CDC25
NUFIP1/BNA5	ENSG00000115919	NUFIP1	YLR231C	BNA5
RRAGB/VRP1	ENSG00000115935	RRAGB	YLR337C	VRP1
CYLD/PNO1	ENSG00000115946	CYLD	YOR145C	PNO1
SLC27A5/ORC1	ENSG00000115947	SLC27A5	YML065W	ORC1
ZNF324/MRPS18	ENSG00000115963	ZNF324	YNL306W	MRPS18
ZNF446/SRB5	ENSG00000115966	ZNF446	YGR104C	SRB5
ZNF8/FKS1	ENSG00000116001	ZNF8	YLR342W	FKS1
RPS5/SMT3	ENSG00000116030	RPS5	YDR510W	SMT3
FAT1/YLR297W	ENSG00000116044	FAT1	YLR297W	YLR297W
YTHDC1/MSH6	ENSG00000116062	YTHDC1	YDR097C	MSH6
CHMP2B/NRM1	ENSG00000116127	CHMP2B	YNR009W	NRM1
PPIE/ALO1	ENSG00000116133	PPIE	YML086C	ALO1
ZMPSTE24/RFA3	ENSG00000116147	ZMPSTE24	YJL173C	RFA3
NOA1/GPX1	ENSG00000116157	NOA1	YKL026C	GPX1
REST/STE14	ENSG00000116237	REST	YDR410C	STE14
SSH1/RPL22A	ENSG00000116251	SSH1	YLR061W	RPL22A
GSTP1/RAD26	ENSG00000116254	GSTP1	YJR035W	RAD26
APLP2/VPS45	ENSG00000116266	APLP2	YGL095C	VPS45
SLCO1A2/AMD1	ENSG00000116337	SLCO1A2	YML035C	AMD1
WBP11/NPL3	ENSG00000116350	WBP11	YDR432W	NPL3
EIF3I/ETR1	ENSG00000116353	EIF3I	YBR026C	ETR1
TXLNA/TGL5	ENSG00000116455	TXLNA	YOR081C	TGL5
APOB/ATP4	ENSG00000116459	APOB	YPL078C	ATP4
NCOA1/YPT31	ENSG00000116473	NCOA1	YER031C	YPT31
KIF3C/RLM1	ENSG00000116604	KIF3C	YPL089C	RLM1
RAB10/SPE3	ENSG00000116649	RAB10	YPR069C	SPE3
GCKR/REV7	ENSG00000116670	GCKR	YIL139C	REV7
HADHA/YLH47	ENSG00000116679	HADHA	YPR125W	YLH47
MAPRE3/FZO1	ENSG00000116688	MAPRE3	YBR179C	FZO1
CAD/EBS1	ENSG00000116698	CAD	YDR206W	EBS1
CD59/SPO1	ENSG00000116711	CD59	YNL012W	SPO1
CD82/AZF1	ENSG00000116731	CD82	YOR113W	AZF1
ATRX/YBR284W	ENSG00000116748	ATRX	YBR284W	YBR284W
TAF9/YER077C	ENSG00000116750	TAF9	YER077C	YER077C
FCN1/HSH49	ENSG00000116754	FCN1	YOR319W	HSH49
MECOM/HDA3	ENSG00000116783	MECOM	YPR179C	HDA3
SCAMP1/SOR2	ENSG00000116791	SCAMP1	YDL246C	SOR2
PREP/MSW1	ENSG00000116874	PREP	YDR268W	MSW1
HACE1/MRPS28	ENSG00000116898	HACE1	YDR337W	MRPS28
SEH1L/SLC1	ENSG00000116906	SEH1L	YDL052C	SLC1
WDR47/RPS12	ENSG00000116918	WDR47	YOR369C	RPS12
OVGP1/POS5	ENSG00000116962	OVGP1	YPL188W	POS5
MAP3K4/YIL161W	ENSG00000116977	MAP3K4	YIL161W	YIL161W
PILRA/RPS10A	ENSG00000116983	PILRA	YOR293W	RPS10A
IGSF9/MHT1	ENSG00000116984	IGSF9	YLL062C	MHT1
ABCB1/RIB5	ENSG00000117091	ABCB1	YBR256C	RIB5
AKR1B1/SDH2	ENSG00000117118	AKR1B1	YLL041C	SDH2
CPNE3/SSF1	ENSG00000117133	CPNE3	YHR066W	SSF1
RRN3/JHD2	ENSG00000117139	RRN3	YJR119C	JHD2
CTTN/BCD1	ENSG00000117174	CTTN	YHR040W	BCD1
MTIF2/SWD1	ENSG00000117222	MTIF2	YAR003W	SWD1
TTC39A/YOR262W	ENSG00000117228	TTC39A	YOR262W	YOR262W
EPS15/ROD1	ENSG00000117289	EPS15	YOR018W	ROD1
ORC1/GAL10	ENSG00000117308	ORC1	YBR019C	GAL10
MGST2/PRP3	ENSG00000117360	MGST2	YDR473C	PRP3
CHERP/GAL2	ENSG00000117394	CHERP	YLR081W	GAL2
ATG16L1/EBP2	ENSG00000117395	ATG16L1	YKL172W	EBP2
USP40/CDC20	ENSG00000117399	USP40	YGL116W	CDC20
RAD54L/KAP122	ENSG00000117408	RAD54L	YGL016W	KAP122
MAST2/VMA16	ENSG00000117410	MAST2	YHR026W	VMA16
DNAJA1/YPR1	ENSG00000117448	DNAJA1	YDR368W	YPR1
B4GALT1/AHP1	ENSG00000117450	B4GALT1	YLR109W	AHP1
CHMP5/MSB4	ENSG00000117461	CHMP5	YOL112W	MSB4
NFX1/HEF3	ENSG00000117528	NFX1	YNL014W	HEF3
DIMT1/NYV1	ENSG00000117533	DIMT1	YLR093C	NYV1
IPO11/DPH5	ENSG00000117543	IPO11	YLR172C	DPH5
EIF2AK1/ARG4	ENSG00000117586	EIF2AK1	YHR018C	ARG4
EPDR1/PRX1	ENSG00000117592	EPDR1	YBL064C	PRX1
SEPHS1/UTP25	ENSG00000117597	SEPHS1	YIL091C	UTP25
MRPL28/IME2	ENSG00000117614	MRPL28	YJL106W	IME2
CEACAM6/BDP1	ENSG00000117625	CEACAM6	YNL039W	BDP1
RBM22/YAP3	ENSG00000117632	RBM22	YHL009C	YAP3
TMED2/YCK2	ENSG00000117676	TMED2	YNL154C	YCK2
ERO1LB/RER2	ENSG00000117682	ERO1LB	YBR002C	RER2
ZFAND6/YJR098C	ENSG00000117707	ZFAND6	YJR098C	YJR098C
TXLNG/SWI1	ENSG00000117713	TXLNG	YPL016W	SWI1
PPEF1/RFA2	ENSG00000117748	PPEF1	YNL312W	RFA2
LAT2/SNC1	ENSG00000117758	LAT2	YAL030W	SNC1
HUWE1/KES1	ENSG00000117859	HUWE1	YPL145C	KES1
ZW10/CRF1	ENSG00000117906	ZW10	YDR223W	CRF1
ALG9/PEP4	ENSG00000117984	ALG9	YPL154C	PEP4
MYBPC2/IRR1	ENSG00000118007	MYBPC2	YIL026C	IRR1
NOX4/KIN3	ENSG00000118046	NOX4	YAR018C	KIN3
ACOX3/SIM1	ENSG00000118160	ACOX3	YIL123W	SIM1
MTMR2/MIG3	ENSG00000118263	MTMR2	YER028C	MIG3
PPP1R15A/MOT3	ENSG00000118495	PPP1R15A	YMR070W	MOT3
HSD17B14/POC4	ENSG00000118503	HSD17B14	YPL144W	POC4
TRIP6/YJR154W	ENSG00000118507	TRIP6	YJR154W	YJR154W
ACHE/YPL067C	ENSG00000118508	ACHE	YPL067C	YPL067C
FTL/YDR026C	ENSG00000118513	FTL	YDR026C	YDR026C
SRRT/KIC1	ENSG00000118515	SRRT	YHR102W	KIC1
BAX/YLR352W	ENSG00000118564	BAX	YLR352W	YLR352W
NLK/SEC22	ENSG00000118640	NLK	YLR268W	SEC22
PIGS/SWP1	ENSG00000118705	PIGS	YMR149W	SWP1
ATXN7L3/CUP9	ENSG00000118707	ATXN7L3	YPL177C	CUP9
PGS1/PCL9	ENSG00000118971	PGS1	YDL179W	PCL9
PSMC5/TFC4	ENSG00000119041	PSMC5	YGR047C	TFC4
UIMC1/UBC5	ENSG00000119048	UIMC1	YDR059C	UBC5
CETP/YPR015C	ENSG00000119138	CETP	YPR015C	YPR015C
MMP2/CFT2	ENSG00000119203	MMP2	YLR115W	CFT2
GNAO1/UTP10	ENSG00000119285	GNAO1	YJL109C	UTP10
OGFOD1/RAD23	ENSG00000119318	OGFOD1	YEL037C	RAD23
SH3BP2/VPS75	ENSG00000119335	SH3BP2	YNL246W	VPS75
ADD1/RRD2	ENSG00000119383	ADD1	YPL152W	RRD2
C14orf166/GLE1	ENSG00000119392	C14orf166	YDL207W	GLE1
NID2/MTG2	ENSG00000119396	NID2	YHR168W	MTG2
GMCL1/RRT13	ENSG00000119402	GMCL1	YER066W	RRT13
SF3B2/MRK1	ENSG00000119408	SF3B2	YDL079C	MRK1
KLHL42/SIT4	ENSG00000119414	KLHL42	YDL047W	SIT4
GNAS/MIC14	ENSG00000119421	GNAS	YDR031W	MIC14
DNM1L/SUC2	ENSG00000119535	DNM1L	YIL162W	SUC2
PTHLH/VPS4	ENSG00000119541	PTHLH	YPR173C	VPS4
PHACTR3/MLH3	ENSG00000119684	PHACTR3	YPL164C	MLH3
ERGIC2/PXA1	ENSG00000119688	ERGIC2	YPL147W	PXA1
TFAP2C/CBC2	ENSG00000119707	TFAP2C	YPL178W	CBC2
AURKA/ALD4	ENSG00000119711	AURKA	YOR374W	ALD4
PIR/GCD7	ENSG00000119718	PIR	YLR291C	GCD7
RFX2/COQ6	ENSG00000119723	RFX2	YGR255C	COQ6
SULT2B1/TOM40	ENSG00000119725	SULT2B1	YMR203W	TOM40
CNOT3/RHO4	ENSG00000119729	CNOT3	YKR055W	RHO4
GP6/CCT8	ENSG00000119760	GP6	YJL008C	CCT8
PTPN4/RTR1	ENSG00000119878	PTPN4	YER139C	RTR1
DDX18/AXL1	ENSG00000119912	DDX18	YPR122W	AXL1
KHSRP/OCT1	ENSG00000119917	KHSRP	YKL134C	OCT1
GNA11/TSR3	ENSG00000119929	GNA11	YOR006C	TSR3
EDEM2/XKS1	ENSG00000119950	EDEM2	YGR194C	XKS1
DNMT3B/YHL042W	ENSG00000119965	DNMT3B	YHL042W	YHL042W
REM1/MAK11	ENSG00000120008	REM1	YKL021C	MAK11
TPX2/PPS1	ENSG00000120129	TPX2	YBR276C	PPS1
PDRG1/HMRA1	ENSG00000120149	PDRG1	YCR097W	HMRA1
EPB41L1/MPS1	ENSG00000120156	EPB41L1	YDL028C	MPS1
DOCK9/RCL1	ENSG00000120158	DOCK9	YOL010W	RCL1
DOCK3/MOB1	ENSG00000120162	DOCK3	YIL106W	MOB1
COQ9/MTR2	ENSG00000120253	COQ9	YKL186C	MTR2
CRLS1/MRP2	ENSG00000120333	CRLS1	YPR166C	MRP2
PPP1R13B/CCT2	ENSG00000120438	PPP1R13B	YIL142W	CCT2
SIGLEC1/RTA1	ENSG00000120457	SIGLEC1	YGR213C	RTA1
FKBP1A/TAF12	ENSG00000120656	FKBP1A	YDR145W	TAF12
NSFL1C/DCR2	ENSG00000120659	NSFL1C	YLR361C	DCR2
MAVS/SSE2	ENSG00000120694	MAVS	YBR169C	SSE2
F11/ALG5	ENSG00000120697	F11	YPL227C	ALG5
XRN2/RRP43	ENSG00000120699	XRN2	YCR035C	RRP43
DYNLL1/SUP45	ENSG00000120705	DYNLL1	YBR143C	SUP45
TESC/YLR001C	ENSG00000120708	TESC	YLR001C	YLR001C
SNX5/MET31	ENSG00000120738	SNX5	YPL038W	MET31
RPL6/YOR052C	ENSG00000120798	RPL6	YOR052C	YOR052C
MAPKAPK5/UTP20	ENSG00000120800	MAPKAPK5	YBL004W	UTP20
P2RX7/FUS1	ENSG00000120802	P2RX7	YCL027W	FUS1
ESF1/HAP3	ENSG00000120837	ESF1	YBL021C	HAP3
RBBP9/LST8	ENSG00000120868	RBBP9	YNL006W	LST8
ANAPC5/SFH5	ENSG00000120885	ANAPC5	YJL145W	SFH5
SLC23A2/HOF1	ENSG00000120896	SLC23A2	YMR032W	HOF1
TMEM230/KIN2	ENSG00000120899	TMEM230	YLR096W	KIN2
DZANK1/PPH3	ENSG00000120910	DZANK1	YDR075W	PPH3
KDM2B/YLR118C	ENSG00000120992	KDM2B	YLR118C	YLR118C
TASP1/RRI1	ENSG00000121022	TASP1	YDL216C	RRI1
GCN1L1/YGR017W	ENSG00000121067	GCN1L1	YGR017W	YGR017W
RPLP0/HUT1	ENSG00000121073	RPLP0	YPL244C	HUT1
PXN/SPC2	ENSG00000121552	PXN	YML055W	SPC2
RPH3A/CTT1	ENSG00000121691	RPH3A	YGR088W	CTT1
TRMT6/ASH1	ENSG00000121741	TRMT6	YKL185W	ASH1
CHGB/BUB2	ENSG00000121749	CHGB	YMR055C	BUB2
PEBP1/IDS2	ENSG00000121753	PEBP1	YJL146W	IDS2
TBX5/BI4	ENSG00000121858	TBX5	Q0120	BI4
BRAP/STT4	ENSG00000121879	BRAP	YLR305C	STT4
ERP29/ATG20	ENSG00000121931	ERP29	YDL113C	ATG20
NOS1/TPI1	ENSG00000121957	NOS1	YDR050C	TPI1
FUS/YCR061W	ENSG00000121966	FUS	YCR061W	YCR061W
IGBP1/FZF1	ENSG00000122034	IGBP1	YGL254W	FZF1
FXYD3/INP52	ENSG00000122126	FXYD3	YNL106C	INP52
GANAB/MRP4	ENSG00000122140	GANAB	YHL004W	MRP4
GMIP/COG5	ENSG00000122176	GMIP	YNL051W	COG5
RBM41/COP1	ENSG00000122218	RBM41	YDL145C	COP1
BIRC5/AUS1	ENSG00000122223	BIRC5	YOR011W	AUS1
LAG3/MPE1	ENSG00000122257	LAG3	YKL059C	MPE1
MLF2/CDC3	ENSG00000122545	MLF2	YLR314C	CDC3
OTUB2/NAN1	ENSG00000122692	OTUB2	YPL126W	NAN1
DDX24/YMR111C	ENSG00000122705	DDX24	YMR111C	YMR111C
ZBTB25/DSE1	ENSG00000122741	ZBTB25	YER124C	DSE1
ARHGAP4/YMR317W	ENSG00000122778	ARHGAP4	YMR317W	YMR317W
ANKRD24/YER130C	ENSG00000122877	ANKRD24	YER130C	YER130C
RCOR1/MF(ALPHA)1	ENSG00000122952	RCOR1	YPL187W	MF(ALPHA)1
LTBP4/MRD1	ENSG00000122965	LTBP4	YPR112C	MRD1
BLVRB/BBP1	ENSG00000122966	BLVRB	YPL255W	BBP1
SLC9A1/DRS1	ENSG00000123064	SLC9A1	YLL008W	DRS1
SPTLC1/ATG4	ENSG00000123066	SPTLC1	YNL223W	ATG4
PAPOLA/DMA1	ENSG00000123091	PAPOLA	YHR115C	DMA1
CCNK/YEL076C-A	ENSG00000123131	CCNK	YEL076C-A	YEL076C-A
PCBP4/PET191	ENSG00000123146	PCBP4	YJR034W	PET191
RGS1/CDC40	ENSG00000123154	RGS1	YDR364C	CDC40
MRPS33/PCA1	ENSG00000123191	MRPS33	YBR295W	PCA1
NDUFB2/TMA17	ENSG00000123240	NDUFB2	YDL110C	TMA17
ENSG00000090269/VPS66	ENSG00000123268	ENSG00000090269	YPR139C	VPS66
NUDC/GIM5	ENSG00000123349	NUDC	YML094W	GIM5
MAEA/CMK1	ENSG00000123374	MAEA	YFR014C	CMK1
ICAM1/PRC1	ENSG00000123384	ICAM1	YMR297W	PRC1
STRN4/MSN2	ENSG00000123411	STRN4	YMR037C	MSN2
IRAK3/PPM2	ENSG00000123444	IRAK3	YOL141W	PPM2
LYZ/ATP11	ENSG00000123472	LYZ	YNL315C	ATP11
SI/FRE1	ENSG00000123473	SI	YLR214W	FRE1
MUL1/LGE1	ENSG00000123562	MUL1	YPL055C	LGE1
PDCD7/YPT7	ENSG00000123595	PDCD7	YML001W	YPT7
SPG21/AVT4	ENSG00000123643	SPG21	YNL101W	AVT4
DNAJB11/RRP45	ENSG00000123737	DNAJB11	YDR280W	RRP45
THPO/PFK26	ENSG00000123836	THPO	YIL107C	PFK26
CHRD/SPC29	ENSG00000123933	CHRD	YPL124W	SPC29
FLT3LG/CKS1	ENSG00000123975	FLT3LG	YBR135W	CKS1
RAB11FIP3/LAP4	ENSG00000123992	RAB11FIP3	YKL103C	LAP4
GNPTG/SPR6	ENSG00000123999	GNPTG	YER115C	SPR6
ZNF268/GPI16	ENSG00000124155	ZNF268	YHR188C	GPI16
GOLGA3/ATP15	ENSG00000124172	GOLGA3	YPL271W	ATP15
PABPC4/NAB3	ENSG00000124193	PABPC4	YPL190C	NAB3
CD209/CSE1	ENSG00000124207	CD209	YGL238W	CSE1
MCOLN1/MMS2	ENSG00000124208	MCOLN1	YGL087C	MMS2
EFNB1/TEM1	ENSG00000124209	EFNB1	YML064C	TEM1
AARS/MDM34	ENSG00000124214	AARS	YGL219C	MDM34
GLG1/UBA4	ENSG00000124217	GLG1	YHR111W	UBA4
KIF4A/PEP12	ENSG00000124222	KIF4A	YOR036W	PEP12
PLEKHG2/DBP10	ENSG00000124228	PLEKHG2	YDL031W	DBP10
PITPNM2/YFR006W	ENSG00000124299	PITPNM2	YFR006W	YFR006W
EXOC1/SNC2	ENSG00000124333	EXOC1	YOR327C	SNC2
DTX2/RFU1	ENSG00000124356	DTX2	YLR073C	RFU1
NLRC4/TOS1	ENSG00000124357	NLRC4	YBR162C	TOS1
NRCAM/MPP10	ENSG00000124383	NRCAM	YJR002W	MPP10
LAMB1/DOA4	ENSG00000124422	LAMB1	YDR069C	DOA4
SLC26A3/UBP8	ENSG00000124486	SLC26A3	YMR223W	UBP8
DLD/SAM37	ENSG00000124491	DLD	YMR060C	SAM37
WDR7/YHC1	ENSG00000124562	WDR7	YLR298C	YHC1
TXNL1/EMI1	ENSG00000124570	TXNL1	YDR512C	EMI1
IL5RA/MSN5	ENSG00000124571	IL5RA	YDR335W	MSN5
ITGA6/BPT1	ENSG00000124574	ITGA6	YLL015W	BPT1
RAPGEF4/YNL040W	ENSG00000124608	RAPGEF4	YNL040W	YNL040W
ENSG00000091436/OST6	ENSG00000124641	ENSG00000091436	YML019W	OST6
FH/KEL3	ENSG00000124702	FH	YPL263C	KEL3
SEL1L3/MMR1	ENSG00000124731	SEL1L3	YLR190W	MMR1
TF/ROX1	ENSG00000124766	TF	YPR065W	ROX1
MYO15A/SRL2	ENSG00000124782	MYO15A	YLR082C	SRL2
APOH/NUP1	ENSG00000124789	APOH	YOR098C	NUP1
NLRP1/FMP23	ENSG00000124802	NLRP1	YBR047W	FMP23
ACKR6/MSA1	ENSG00000124813	ACKR6	YOR066W	MSA1
SPAG7/SPC105	ENSG00000124831	SPAG7	YGL093W	SPC105
ORC6/SPA2	ENSG00000124942	ORC6	YLL021W	SPA2
ZC3HC1/CDC39	ENSG00000125107	ZC3HC1	YCR093W	CDC39
ESR1/ECM14	ENSG00000125124	ESR1	YHR132C	ECM14
RGS17/EMP70	ENSG00000125304	RGS17	YLR083C	EMP70
ANGPT2/UPF3	ENSG00000125351	ANGPT2	YGR072W	UPF3
CD200/CWC24	ENSG00000125352	CD200	YLR323C	CWC24
CMA1/SHS1	ENSG00000125354	CMA1	YDL225W	SHS1
PSME1/SYC1	ENSG00000125414	PSME1	YOR179C	SYC1
JPH4/GGA2	ENSG00000125447	JPH4	YHR108W	GGA2
MYH7/ADY2	ENSG00000125450	MYH7	YCR010C	ADY2
CEBPE/REB1	ENSG00000125482	CEBPE	YBR049C	REB1
SLC7A8/ESC2	ENSG00000125618	SLC7A8	YDR363W	ESC2
OSGEP/NSG2	ENSG00000125629	OSGEP	YNL156C	NSG2
RNF31/RPA135	ENSG00000125630	RNF31	YPR010C	RPA135
SCFD1/YKL047W	ENSG00000125651	SCFD1	YKL047W	YKL047W
G2E3/THO2	ENSG00000125676	G2E3	YNL139C	THO2
HECTD1/NSE5	ENSG00000125686	HECTD1	YML023C	NSE5
HNRNPC/RPL23A	ENSG00000125691	HNRNPC	YBL087C	RPL23A
RPGRIP1/RGD1	ENSG00000125733	RPGRIP1	YBR260C	RGD1
SUPT16H/PMT4	ENSG00000125734	SUPT16H	YJR143C	PMT4
TOX4/FMP30	ENSG00000125735	TOX4	YPL103C	FMP30
GEMIN2/SMD2	ENSG00000125743	GEMIN2	YLR275W	SMD2
TGM1/RTN2	ENSG00000125744	TGM1	YDL204W	RTN2
TINF2/SQT1	ENSG00000125746	TINF2	YIR012W	SQT1
DAZL/RPL18A	ENSG00000125753	DAZL	YOL120C	RPL18A
SEMA6A/PTA1	ENSG00000125755	SEMA6A	YAL043C	PTA1
TRPM7/PDC2	ENSG00000125817	TRPM7	YDR081C	PDC2
TYRO3/YCR076C	ENSG00000125818	TYRO3	YCR076C	YCR076C
WDR76/SMB1	ENSG00000125835	WDR76	YER029C	SMB1
CAPN3/SUR7	ENSG00000125841	CAPN3	YML052W	SUR7
SNAP23/YNL190W	ENSG00000125844	SNAP23	YNL190W	YNL190W
PHGDH/PEX15	ENSG00000125863	PHGDH	YOL044W	PEX15
COL9A3/COF1	ENSG00000125868	COL9A3	YLL050C	COF1
EZR/MUD1	ENSG00000125870	EZR	YBR119W	MUD1
MYL6/NAB6	ENSG00000125944	MYL6	YML117W	NAB6
AGO1/RTG3	ENSG00000125952	AGO1	YBL103C	RTG3
TEKT2/ERV41	ENSG00000125991	TEKT2	YML067C	ERV41
CLSPN/ADY3	ENSG00000126001	CLSPN	YDL239C	ADY3
UNC13D/PRE1	ENSG00000126067	UNC13D	YER012W	PRE1
DPYSL2/SPC98	ENSG00000126216	DPYSL2	YNL126W	SPC98
TGFB2/THP1	ENSG00000126226	TGFB2	YOL072W	THP1
NUP50/UBA2	ENSG00000126261	NUP50	YDR390C	UBA2
CDC45/DOT5	ENSG00000126432	CDC45	YIL010W	DOT5
COMT/HMT1	ENSG00000126457	COMT	YBR034C	HMT1
LRRFIP2/SDO1	ENSG00000126524	LRRFIP2	YLR022C	SDO1
HDAC6/VPS30	ENSG00000126581	HDAC6	YPL120W	VPS30
KRT31/ECM22	ENSG00000126746	KRT31	YLR228C	ECM22
CDC6/BUD27	ENSG00000126756	CDC6	YFL023W	BUD27
UPRT/TIM22	ENSG00000126768	UPRT	YDL217C	TIM22
CDC23/SNT309	ENSG00000126777	CDC23	YPR101W	SNT309
CBX5/URB2	ENSG00000126838	CBX5	YJR041C	URB2
SUCO/GEM1	ENSG00000126858	SUCO	YAL048C	GEM1
MSH2/CAC2	ENSG00000126883	MSH2	YML102W	CAC2
MAP3K1/PBS2	ENSG00000126934	MAP3K1	YJL128C	PBS2
DHPS/RPS16A	ENSG00000126945	DHPS	YMR143W	RPS16A
HOOK2/TIM8	ENSG00000126953	HOOK2	YJR135W-A	TIM8
ARCN1/CNE1	ENSG00000127022	ARCN1	YAL058W	CNE1
PSMD5/SLX5	ENSG00000127191	PSMD5	YDL013W	SLX5
PTGS1/VIP1	ENSG00000127241	PTGS1	YLR410W	VIP1
NUP188/CHK1	ENSG00000127334	NUP188	YBR274W	CHK1
CRAT/SVF1	ENSG00000127415	CRAT	YDR346C	SVF1
SH2D3C/ESS1	ENSG00000127445	SH2D3C	YJR017C	ESS1
NANS/EMC1	ENSG00000127463	NANS	YCL045C	EMC1
DFNB31/SIN3	ENSG00000127511	DFNB31	YOL004W	SIN3
CWF19L1/SLY41	ENSG00000127526	CWF19L1	YOR307C	SLY41
SEMA4G/NUP82	ENSG00000127527	SEMA4G	YJL061W	NUP82
BTAF1/ERV1	ENSG00000127554	BTAF1	YGR029W	ERV1
IKZF5/SLK19	ENSG00000127603	IKZF5	YOR195W	SLK19
BLNK/RSC4	ENSG00000127616	BLNK	YKR008W	RSC4
SORBS1/GIS1	ENSG00000127663	SORBS1	YDR096W	GIS1
BAMBI/TUB1	ENSG00000127824	BAMBI	YML085C	TUB1
IL11/SPC110	ENSG00000127914	IL11	YDR356W	SPC110
MYO3A/EIS1	ENSG00000127946	MYO3A	YMR031C	EIS1
WAC/OCA1	ENSG00000127947	WAC	YNL099C	OCA1
CREM/LEE1	ENSG00000128016	CREM	YPL054W	LEE1
NUBP2/ADE1	ENSG00000128050	NUBP2	YAR015W	ADE1
HIVEP1/ADE4	ENSG00000128059	HIVEP1	YMR300C	ADE4
TREM2/TUM1	ENSG00000128309	TREM2	YOR251C	TUM1
CRISP3/CIN4	ENSG00000128340	CRISP3	YMR138W	CIN4
FKBP5/SME1	ENSG00000128534	FKBP5	YOR159C	SME1
SRPK1/KRI1	ENSG00000128585	SRPK1	YNL308C	KRI1
BRPF3/JJJ1	ENSG00000128590	BRPF3	YNL227C	JJJ1
MRPS18A/NMA1	ENSG00000128591	MRPS18A	YLR328W	NMA1
ENSG00000096087/YSP1	ENSG00000128595	ENSG00000096087	YHR155W	YSP1
EFHC1/ANP1	ENSG00000128604	EFHC1	YEL036C	ANP1
NCR2/MRPS12	ENSG00000128626	NCR2	YNR036C	MRPS12
HSP90AB1/YHR219W	ENSG00000128641	HSP90AB1	YHR219W	YHR219W
MLN/ALG3	ENSG00000128654	MLN	YBL082C	ALG3
CDC5L/HAT1	ENSG00000128708	CDC5L	YPL001W	HAT1
ITPR3/CYB5	ENSG00000128731	ITPR3	YNL111C	CYB5
ZNF184/ADD66	ENSG00000128789	ZNF184	YKL206C	ADD66
DSP/RNY1	ENSG00000128881	DSP	YPL123C	RNY1
SIRT1/INO80	ENSG00000128908	SIRT1	YGL150C	INO80
HNRNPH3/DAL82	ENSG00000128944	HNRNPH3	YNL314W	DAL82
JAK2/DUT1	ENSG00000128951	JAK2	YBR252W	DUT1
IL12RB1/LCP5	ENSG00000129071	IL12RB1	YER127W	LCP5
ABL1/SEC26	ENSG00000129083	ABL1	YDR238C	SEC26
ACOT7/PRE5	ENSG00000129084	ACOT7	YMR314W	PRE5
SH3GLB1/DCD1	ENSG00000129187	SH3GLB1	YHR144C	DCD1
CDC7/GIP4	ENSG00000129219	CDC7	YAL031C	GIP4
PCSK5/TRX3	ENSG00000129235	PCSK5	YCR083W	TRX3
SCD/MRM1	ENSG00000129282	SCD	YOR201C	MRM1
TMED1/BUR2	ENSG00000129315	TMED1	YLR226W	BUR2
ABLIM1/YNL122C	ENSG00000129451	ABLIM1	YNL122C	YNL122C
RAB18/GNP1	ENSG00000129473	RAB18	YDR508C	GNP1
NRP1/YDR249C	ENSG00000129484	NRP1	YDR249C	YDR249C
PRTFDC1/TMT1	ENSG00000129515	PRTFDC1	YER175C	TMT1
TSPAN15/RPS26A	ENSG00000129518	TSPAN15	YGL189C	RPS26A
MAST3/ENP2	ENSG00000129521	MAST3	YGR145W	ENP2
MZF1/WSC3	ENSG00000129538	MZF1	YOL105C	WSC3
MYO9B/RUB1	ENSG00000129559	MYO9B	YDR139C	RUB1
PSMD8/OST2	ENSG00000129562	PSMD8	YOR103C	OST2
SETD1A/PAA1	ENSG00000129673	SETD1A	YDR071C	PAA1
MAGEB2/YLR243W	ENSG00000129675	MAGEB2	YLR243W	YLR243W
EFNA2/BRE2	ENSG00000129691	EFNA2	YLR015W	BRE2
CIRBP/RPS4B	ENSG00000129824	CIRBP	YHR203C	RPS4B
ATP5D/THI20	ENSG00000129946	ATP5D	YOL055C	THI20
IGFALS/DPP1	ENSG00000129951	IGFALS	YDR284C	DPP1
HNRNPM/HPA3	ENSG00000130066	HNRNPM	YEL066W	HPA3
MARCH2/NTE1	ENSG00000130147	MARCH2	YML059C	NTE1
NDUFB7/ORT1	ENSG00000130158	NDUFB7	YOR130C	ORT1
TECR/ELF1	ENSG00000130165	TECR	YKL160W	ELF1
TIMM13/GTB1	ENSG00000130175	TIMM13	YDR221W	GTB1
CDC34/CDC16	ENSG00000130177	CDC34	YKL022C	CDC16
MTAP/STE13	ENSG00000130226	MTAP	YOR219C	STE13
POLR2E/YMR185W	ENSG00000130227	POLR2E	YMR185W	YMR185W
POLRMT/THO1	ENSG00000130254	POLRMT	YER063W	THO1
HCN2/MSS1	ENSG00000130299	HCN2	YMR023C	MSS1
GADD45B/YDR115W	ENSG00000130312	GADD45B	YDR115W	YDR115W
MADCAM1/SOL1	ENSG00000130313	MADCAM1	YNR034W	SOL1
MKNK2/LSM7	ENSG00000130332	MKNK2	YNL147W	LSM7
ENSG00000099882/AST1	ENSG00000130347	ENSG00000099882	YBL069W	AST1
ARVCF/YGL185C	ENSG00000130414	ARVCF	YGL185C	YGL185C
RANBP1/ARC40	ENSG00000130429	RANBP1	YBR234C	ARC40
KLHL22/LSM4	ENSG00000130520	KLHL22	YER112W	LSM4
MED15/RUP1	ENSG00000130560	MED15	YOR138C	RUP1
SERPIND1/CLB3	ENSG00000130638	SERPIND1	YDL155W	CLB3
SNAP29/SPC97	ENSG00000130640	SNAP29	YHR172W	SPC97
CRKL/ARK1	ENSG00000130669	CRKL	YNL020C	ARK1
LZTR1/ADH6	ENSG00000130684	LZTR1	YMR318C	ADH6
MMP11/RPN13	ENSG00000130706	MMP11	YLR421C	RPN13
CECR2/RRP4	ENSG00000130713	CECR2	YHR069C	RRP4
SMARCB1/UBC12	ENSG00000130725	SMARCB1	YLR306W	UBC12
P2RX6/FRS1	ENSG00000130764	P2RX6	YLR060W	FRS1
DERL3/INH1	ENSG00000130770	DERL3	YDL181W	INH1
ENSG00000099964/BIK1	ENSG00000130779	ENSG00000099964	YCL029C	BIK1
BCL2L13/SLA2	ENSG00000130787	BCL2L13	YNL243W	SLA2
ENSG00000099972/RPF1	ENSG00000130810	ENSG00000099972	YHR088W	RPF1
DDT/TIF35	ENSG00000130811	DDT	YDR429C	TIF35
OSM/YML053C	ENSG00000130816	OSM	YML053C	YML053C
CABIN1/YIL055C	ENSG00000130830	CABIN1	YIL055C	YIL055C
TBC1D10A/UFD2	ENSG00000130939	TBC1D10A	YDL190C	UFD2
SUSD2/UBA1	ENSG00000130985	SUSD2	YKL210W	UBA1
SF3A1/TRS65	ENSG00000131018	SF3A1	YGR166W	TRS65
SEC14L2/MKK1	ENSG00000131023	SEC14L2	YOR231W	MKK1
ENSG00000100010/AAR2	ENSG00000131043	ENSG00000100010	YBL074C	AAR2
PPIL2/ACS1	ENSG00000131069	PPIL2	YAL054C	ACS1
SNRPD3/COX5A	ENSG00000131143	SNRPD3	YNL052W	COX5A
PES1/INO2	ENSG00000131149	PES1	YDR123C	INO2
MAPK1/PSF2	ENSG00000131153	MAPK1	YJL072C	PSF2
GGT1/AIM13	ENSG00000131165	GGT1	YFR011C	AIM13
PPM1F/BNA2	ENSG00000131203	PPM1F	YJR078W	BNA2
TOP3B/ATM1	ENSG00000131269	TOP3B	YMR301C	ATM1
DGCR14/TYW1	ENSG00000131323	DGCR14	YPL207W	TYW1
CRYBB2P1/IDP1	ENSG00000131370	CRYBB2P1	YDL066W	IDP1
MFNG/GYP6	ENSG00000131374	MFNG	YJL044C	GYP6
CARD10/RIM13	ENSG00000131375	CARD10	YMR154C	RIM13
SLC25A1/SMY1	ENSG00000131437	SLC25A1	YKL079W	SMY1
ADRBK2/GRC3	ENSG00000131467	ADRBK2	YLL035W	GRC3
LGALS2/RPL27B	ENSG00000131469	LGALS2	YDR471W	RPL27B
GGA1/MSC1	ENSG00000131470	GGA1	YML128C	MSC1
HIRA/VPS25	ENSG00000131475	HIRA	YJR102C	VPS25
SH3BP1/MRPL51	ENSG00000131495	SH3BP1	YPR100W	MRPL51
LGALS1/YEL020C	ENSG00000131503	LGALS1	YEL020C	YEL020C
HPS4/BNI1	ENSG00000131504	HPS4	YNL271C	BNI1
ENSG00000100101/UBC4	ENSG00000131508	ENSG00000100101	YBR082C	UBC4
PATZ1/SEC8	ENSG00000131558	PATZ1	YPR055W	SEC8
TRIOBP/TID3	ENSG00000131626	TRIOBP	YIL144W	TID3
TFIP11/MRS4	ENSG00000131653	TFIP11	YKR052C	MRS4
GCAT/DGR2	ENSG00000131725	GCAT	YKL121W	DGR2
ENSG00000100118/GAL83	ENSG00000131791	ENSG00000100118	YER027C	GAL83
CRYBB1/LHP1	ENSG00000131795	CRYBB1	YDL051W	LHP1
EIF3L/PDA1	ENSG00000131828	EIF3L	YER178W	PDA1
NHP2L1/SRO77	ENSG00000131899	NHP2L1	YBL106C	SRO77
MICALL1/FOL2	ENSG00000131979	MICALL1	YGR267C	FOL2
ENSG00000100141/CAJ1	ENSG00000132002	ENSG00000100141	YER048C	CAJ1
POLR2F/HMI1	ENSG00000132017	POLR2F	YOL095C	HMI1
SOX10/SDS24	ENSG00000132024	SOX10	YBR214W	SDS24
CCDC134/FPK1	ENSG00000132155	CCDC134	YNR047W	FPK1
PICK1/ERG27	ENSG00000132196	PICK1	YLR100W	ERG27
TTC28/PEP5	ENSG00000132256	TTC28	YMR231W	PEP5
SLC16A8/PIN2	ENSG00000132274	SLC16A8	YOR104W	PIN2
CENPM/BUD32	ENSG00000132275	CENPM	YGR262C	BUD32
SEPT3/TNA1	ENSG00000132326	SEPT3	YGR260W	TNA1
SLC5A1/PTP3	ENSG00000132334	SLC5A1	YER075C	PTP3
TPTEP1/GSP1	ENSG00000132341	TPTEP1	YLR293C	GSP1
DDX17/CLU1	ENSG00000132361	DDX17	YMR012W	CLU1
DMC1/INP54	ENSG00000132376	DMC1	YOL065C	INP54
TCF20/RFA1	ENSG00000132383	TCF20	YAR007C	RFA1
CBY1/YCR043C	ENSG00000132424	CBY1	YCR043C	YCR043C
TOMM22/RPL26B	ENSG00000132463	TOMM22	YGR034W	RPL26B
RTDR1/SAS10	ENSG00000132467	RTDR1	YDL153C	SAS10
XBP1/MEH1	ENSG00000132470	XBP1	YKR007W	MEH1
FBXO7/HHT2	ENSG00000132475	FBXO7	YNL031C	HHT2
GTPBP1/MMF1	ENSG00000132541	GTPBP1	YIL051C	MMF1
POLDIP3/SWM1	ENSG00000132604	POLDIP3	YDR260C	SWM1
TIMP3/YTA6	ENSG00000132612	TIMP3	YPL074W	YTA6
PPP6R2/SPO20	ENSG00000132639	PPP6R2	YMR017W	SPO20
SBF1/POL30	ENSG00000132646	SBF1	YBR088C	POL30
SUN2/RPC34	ENSG00000132664	SUN2	YNR003C	RPC34
CYB5R3/RSM23	ENSG00000132676	CYB5R3	YGL129C	RSM23
DNAL4/PRP5	ENSG00000132680	DNAL4	YBR237W	PRP5
ENSG00000100262/MMS4	ENSG00000132688	ENSG00000100262	YBR098W	MMS4
PACSIN2/SUN4	ENSG00000132692	PACSIN2	YNL066W	SUN4
AP1B1/TUS1	ENSG00000132694	AP1B1	YLR425W	TUS1
HMGXB4/HCS1	ENSG00000132740	HMGXB4	YKL017C	HCS1
TOM1/DPH1	ENSG00000132768	TOM1	YIL103W	DPH1
NEFH/YKL133C	ENSG00000132792	NEFH	YKL133C	YKL133C
BIK/PIG2	ENSG00000132825	BIK	YIL045W	PIG2
HMOX1/APL6	ENSG00000132842	HMOX1	YGR261C	APL6
THOC5/TCB1	ENSG00000132872	THOC5	YOR086C	TCB1
MCM5/PHM6	ENSG00000132912	MCM5	YDR281C	PHM6
ARSA/SSN3	ENSG00000132964	ARSA	YPL042C	SSN3
TSPO/MYO1	ENSG00000133026	TSPO	YHR023W	MYO1
RASD2/SCH9	ENSG00000133059	RASD2	YHR205W	SCH9
CBX7/TMA19	ENSG00000133112	CBX7	YKL056C	TMA19
PDGFB/RFC5	ENSG00000133119	PDGFB	YBR087W	RFC5
ACR/ZRT3	ENSG00000133195	ACR	YKL175W	ZRT3
RPL3/MEK1	ENSG00000133216	RPL3	YOR351C	MEK1
ZMAT5/MKS1	ENSG00000133246	ZMAT5	YNL076W	MKS1
RBFOX2/FES1	ENSG00000133265	RBFOX2	YBR101C	FES1
TAB1/DUG1	ENSG00000133313	TAB1	YFR044C	DUG1
ASCC2/NSA1	ENSG00000133316	ASCC2	YGL111W	NSA1
MTMR3/TVP15	ENSG00000133318	MTMR3	YDR100W	TVP15
SMCR7L/NUT2	ENSG00000133398	SMCR7L	YPR168W	NUT2
APOL1/YNL134C	ENSG00000133424	APOL1	YNL134C	YNL134C
MYH9/TIS11	ENSG00000133606	MYH9	YLR136C	TIS11
SAMM50/RAS2	ENSG00000133703	SAMM50	YNL098C	RAS2
GRAP2/CDC60	ENSG00000133706	GRAP2	YPL160W	CDC60
EIF3D/INM1	ENSG00000133731	EIF3D	YHR046C	INM1
TNRC6B/RAS1	ENSG00000133818	TNRC6B	YOR101W	RAS1
ENSG00000100357/YMR226C	ENSG00000133835	ENSG00000100357	YMR226C	YMR226C
SGSM3/ERG28	ENSG00000133935	SGSM3	YER044C	ERG28
IFT27/COX16	ENSG00000133983	IFT27	YJL003W	COX16
KIAA0930/MED6	ENSG00000133997	KIAA0930	YHR058C	MED6
NCF4/SUI2	ENSG00000134001	NCF4	YJR007W	SUI2
CSF2RB/ELP3	ENSG00000134014	CSF2RB	YPL086C	ELP3
SLC25A17/CLB1	ENSG00000134057	SLC25A17	YGR108W	CLB1
UPK3A/KRE27	ENSG00000134061	UPK3A	YIL027C	KRE27
KCTD17/SSK22	ENSG00000134072	KCTD17	YCR073C	SSK22
ST13/CBF1	ENSG00000134107	ST13	YJR060W	CBF1
IL2RB/MNL1	ENSG00000134109	IL2RB	YHR204W	MNL1
RBX1/OCA2	ENSG00000134242	RBX1	YNL056W	OCA2
EP300/VTH2	ENSG00000134243	EP300	YJL222W	VTH2
L3MBTL2/ADP1	ENSG00000134250	L3MBTL2	YCR011C	ADP1
RANGAP1/RIB4	ENSG00000134262	RANGAP1	YOL143C	RIB4
ZC3H7B/ARF2	ENSG00000134287	ZC3H7B	YDL137W	ARF2
PHF5A/AVT2	ENSG00000134294	PHF5A	YEL064C	AVT2
ACO2/BMH1	ENSG00000134308	ACO2	YER177W	BMH1
POLR3H/SRS2	ENSG00000134313	POLR3H	YJL092W	SRS2
PMM1/RIM15	ENSG00000134318	PMM1	YFL033C	RIM15
BRD1/PRM7	ENSG00000134352	BRD1	YDL039C	PRM7
MLC1/CDC73	ENSG00000134371	MLC1	YLR418C	CDC73
HDAC10/TIM17	ENSG00000134375	HDAC10	YJL143W	TIM17
FKBP3/DED81	ENSG00000134440	FKBP3	YHR019C	DED81
CTSG/NSR1	ENSG00000134453	CTSG	YGR159C	NSR1
GZMB/YKL105C	ENSG00000134470	GZMB	YKL105C	YKL105C
RBM23/CCL1	ENSG00000134480	RBM23	YPR025C	CCL1
PRMT5/CYK3	ENSG00000134516	PRMT5	YDL117W	CYK3
AP4S1/YNR040W	ENSG00000134571	AP4S1	YNR040W	YNR040W
POLE2/SAR1	ENSG00000134594	POLE2	YPL218W	SAR1
SOS2/CIN1	ENSG00000134627	SOS2	YOR349W	CIN1
CDKL1/MPT5	ENSG00000134644	CDKL1	YGL178W	MPT5
NIN/NOG1	ENSG00000134697	NIN	YPL093W	NOG1
PYGL/PRP38	ENSG00000134748	PYGL	YGR075C	PRP38
TRIM9/AIM44	ENSG00000134757	TRIM9	YPL158C	AIM44
PSMC6/SIP5	ENSG00000134758	PSMC6	YMR140W	SIP5
CDKN3/DHR2	ENSG00000134815	CDKN3	YKL078W	DHR2
ATP6V1D/GDT1	ENSG00000134851	ATP6V1D	YBR187W	GDT1
PIGH/YOL073C	ENSG00000134882	PIGH	YOL073C	YOL073C
PSMA3/RAD2	ENSG00000134899	PSMA3	YGR258C	RAD2
VTI1B/TRM112	ENSG00000134909	VTI1B	YNR046W	TRM112
TIMM9/STT3	ENSG00000134910	TIMM9	YGL022W	STT3
GSTZ1/ATF1	ENSG00000134954	GSTZ1	YOR377W	ATF1
AHSA1/FMN1	ENSG00000135002	AHSA1	YDR236C	FMN1
DAAM1/PDH1	ENSG00000135046	DAAM1	YPR002W	PDH1
SPTLC2/SNF3	ENSG00000135047	SPTLC2	YDL194W	SNF3
RIN3/URE2	ENSG00000135049	RIN3	YNL229C	URE2
SNW1/LRS4	ENSG00000135052	SNW1	YDR439W	LRS4
CHGA/RGI2	ENSG00000135090	CHGA	YIL057C	RGI2
ITPK1/MSB1	ENSG00000135148	ITPK1	YOR188W	MSB1
PPM1A/UBX5	ENSG00000135218	PPM1A	YDR330W	UBX5
SIX4/TIP20	ENSG00000135249	SIX4	YGL145W	TIP20
ASB2/SKY1	ENSG00000135250	ASB2	YMR216C	SKY1
ERH/MTO1	ENSG00000135297	ERH	YGL236C	MTO1
HIF1A/ORC3	ENSG00000135336	HIF1A	YLL004W	ORC3
SRSF5/VHS1	ENSG00000135341	SRSF5	YDR247W	VHS1
EIF5/PEX22	ENSG00000135363	EIF5	YAL055W	PEX22
SERPINA4/PHO23	ENSG00000135365	SERPINA4	YNL097C	PHO23
SLC8A3/KRE33	ENSG00000135372	SLC8A3	YNL132W	KRE33
DICER1/HLJ1	ENSG00000135392	DICER1	YMR161W	HLJ1
MTHFD1/YLR426W	ENSG00000135437	MTHFD1	YLR426W	YLR426W
TCL1A/AGE2	ENSG00000135439	TCL1A	YIL044C	AGE2
ZC3H14/YNL305C	ENSG00000135472	ZC3H14	YNL305C	YNL305C
TELO2/PAN2	ENSG00000135473	TELO2	YGL094C	PAN2
BDKRB1/NOP12	ENSG00000135486	BDKRB1	YOL041C	NOP12
GSKIP/SUL1	ENSG00000135502	GSKIP	YBR294W	SUL1
VRK1/YOS9	ENSG00000135506	VRK1	YDR057W	YOS9
PSMC1/UTP15	ENSG00000135541	PSMC1	YMR093W	UTP15
RPS6KA5/MIM1	ENSG00000135596	RPS6KA5	YOL026C	MIM1
PSMB5/HSP60	ENSG00000135624	PSMB5	YLR259C	HSP60
YY1/FAS1	ENSG00000135655	YY1	YKL182W	FAS1
ACIN1/GPX2	ENSG00000135709	ACIN1	YBR244W	GPX2
CCNB1IP1/YDR042C	ENSG00000135720	CCNB1IP1	YDR042C	YDR042C
TRIP11/HPM1	ENSG00000135744	TRIP11	YIL110W	HPM1
APEX1/TOK1	ENSG00000135750	APEX1	YJL093C	TOK1
ENSG00000100829/RFC4	ENSG00000135778	ENSG00000100829	YOL094C	RFC4
PABPN1/SPT8	ENSG00000135801	PABPN1	YLR055C	SPT8
EFS/GLN1	ENSG00000135821	EFS	YPR035W	GLN1
ARHGAP5/VAM7	ENSG00000135823	ARHGAP5	YGL212W	VAM7
CINP/MAK32	ENSG00000135828	CINP	YCR019W	MAK32
SRP54/MTR4	ENSG00000135829	SRP54	YJL050W	MTR4
CPNE6/MBA1	ENSG00000135837	CPNE6	YBR185C	MBA1
CHD8/GPI2	ENSG00000135845	CHD8	YPL076W	GPI2
PSMA6/MRPL3	ENSG00000135900	PSMA6	YMR024W	MRPL3
NFKBIA/YML083C	ENSG00000135903	NFKBIA	YML083C	YML083C
EMC9/SYG1	ENSG00000135905	EMC9	YIL047C	SYG1
PSME2/CDC33	ENSG00000135930	PSME2	YOL139C	CDC33
BRMS1L/HYM1	ENSG00000135932	BRMS1L	YKL189W	HYM1
ENSG00000100931/COX4	ENSG00000135940	ENSG00000100931	YGL187C	COX4
SEC23A/VPS3	ENSG00000135966	SEC23A	YDR495C	VPS3
PNN/ISU2	ENSG00000136003	PNN	YOR226C	ISU2
RABGGTA/IES1	ENSG00000136021	RABGGTA	YFL013C	IES1
NFATC4/BUD21	ENSG00000136026	NFATC4	YOR078W	BUD21
PLTP/YGR117C	ENSG00000136040	PLTP	YGR117C	YGR117C
PCIF1/AIF1	ENSG00000136044	PCIF1	YNR074C	AIF1
GSS/PWP1	ENSG00000136045	GSS	YLR196W	PWP1
MMP9/RRN7	ENSG00000136098	MMP9	YJL025W	RRN7
TRPC4AP/VPS36	ENSG00000136100	TRPC4AP	YLR417W	VPS36
PYGB/GYL1	ENSG00000136111	PYGB	YMR192W	GYL1
PROCR/SAM2	ENSG00000136143	PROCR	YDR502C	SAM2
GINS1/YIL001W	ENSG00000136144	GINS1	YIL001W	YIL001W
NINL/CDC42	ENSG00000136238	NINL	YLR229C	CDC42
CD40/CRG1	ENSG00000136244	CD40	YHR209W	CRG1
UQCC/SWF1	ENSG00000136247	UQCC	YDR126W	SWF1
ZMYND8/SRP68	ENSG00000136261	ZMYND8	YPL243W	SRP68
SGK2/DBP9	ENSG00000136271	SGK2	YLR276C	DBP9
IFT52/FAU1	ENSG00000136371	IFT52	YER183C	FAU1
MYBL2/YHR192W	ENSG00000136436	MYBL2	YHR192W	YHR192W
HNF4A/NMT1	ENSG00000136448	HNF4A	YLR195C	NMT1
SLA2/HTD2	ENSG00000136449	SLA2	YHR067W	HTD2
C20orf24/HRB1	ENSG00000136450	C20orf24	YNL004W	HRB1
NFATC2/YGR021W	ENSG00000136463	NFATC2	YGR021W	YGR021W
STK4/YPL247C	ENSG00000136485	STK4	YPL247C	YPL247C
PFDN4/SAS3	ENSG00000136504	PFDN4	YBL052C	SAS3
DOK5/GAP1	ENSG00000136521	DOK5	YKR039W	GAP1
CSTF1/MRPL4	ENSG00000136522	CSTF1	YLR439W	MRPL4
BMP7/YGR250C	ENSG00000136527	BMP7	YGR250C	YGR250C
RAE1/AAT2	ENSG00000136560	RAE1	YLR027C	AAT2
TPD52L2/GUS1	ENSG00000136628	TPD52L2	YGL245W	GUS1
DNAJC5/VPS33	ENSG00000136631	DNAJC5	YLR396C	VPS33
NELFCD/SNX3	ENSG00000136643	NELFCD	YOR357C	SNX3
PRPF6/YAP1801	ENSG00000136715	PRPF6	YHR161C	YAP1801
TUBB1/RVS161	ENSG00000136717	TUBB1	YCR009C	RVS161
PSMA7/IMP4	ENSG00000136718	PSMA7	YNL075W	IMP4
NTSR1/KRE5	ENSG00000136731	NTSR1	YOR336W	KRE5
MRGBP/HSE1	ENSG00000136738	MRGBP	YHL002W	HSE1
DIDO1/SLS1	ENSG00000136750	DIDO1	YLR139C	SLS1
GID8/YME1	ENSG00000136758	GID8	YPR024W	YME1
BIRC7/SIS1	ENSG00000136770	BIRC7	YNL007C	SIS1
ARFGAP1/SNF1	ENSG00000136807	ARFGAP1	YDR477W	SNF1
AVP/TRX2	ENSG00000136810	AVP	YGR209C	TRX2
COL20A1/ECM29	ENSG00000136813	COL20A1	YHL030W	ECM29
CHRNA4/JSN1	ENSG00000136827	CHRNA4	YJR091C	JSN1
EEF1A2/ATG11	ENSG00000136861	EEF1A2	YPR049C	ATG11
PTK6/NUD1	ENSG00000136869	PTK6	YOR373W	NUD1
GMEB2/PRP4	ENSG00000136875	GMEB2	YPR178W	PRP4
C20orf27/SAD1	ENSG00000136878	C20orf27	YFR005C	SAD1
SPEF1/VMA10	ENSG00000136888	SPEF1	YHR039C-A	VMA10
CDC25B/IPI1	ENSG00000136891	CDC25B	YHR085W	IPI1
ARFRP1/PUP1	ENSG00000136930	ARFRP1	YOR157C	PUP1
NDUFAF5/KEL1	ENSG00000136933	NDUFAF5	YHR158C	KEL1
TRIB3/RKM2	ENSG00000136937	TRIB3	YDR198C	RKM2
RASSF2/PLP2	ENSG00000136940	RASSF2	YOR281C	PLP2
CSNK2A1/RPL35B	ENSG00000136942	CSNK2A1	YDL136W	RPL35B
ANGPT4/DFM1	ENSG00000136986	ANGPT4	YDR411C	DFM1
HM13/RPA49	ENSG00000137054	HM13	YNL248C	RPA49
SNPH/DOA1	ENSG00000137055	SNPH	YKL213C	DOA1
MYLK2/HNT3	ENSG00000137074	MYLK2	YOR258W	HNT3
SIRPB1/GOR1	ENSG00000137106	SIRPB1	YNL274C	GOR1
SEC23B/RPS6B	ENSG00000137154	SEC23B	YBR181C	RPS6B
FERMT1/YLR156W	ENSG00000137177	FERMT1	YLR156W	YLR156W
HAO1/STB4	ENSG00000137203	HAO1	YMR019W	STB4
PDYN/POP8	ENSG00000137265	PDYN	YBL018C	POP8
PLCB4/PRR1	ENSG00000137275	PLCB4	YKL116C	PRR1
MYL9/BMS1	ENSG00000137312	MYL9	YPL217C	BMS1
HCK/FLX1	ENSG00000137409	HCK	YIL134W	FLX1
CRNKL1/YPL229W	ENSG00000137478	CRNKL1	YPL229W	YPL229W
POFUT1/LDB19	ENSG00000137486	POFUT1	YOR322C	LDB19
SAMHD1/YGR130C	ENSG00000137497	SAMHD1	YGR130C	YGR130C
PAK7/FMP32	ENSG00000137500	PAK7	YFL046W	FMP32
KIF3B/YGR015C	ENSG00000137509	KIF3B	YGR015C	YGR015C
NOP56/MRPL10	ENSG00000137547	NOP56	YNL284C	MRPL10
IDH3B/TGS1	ENSG00000137574	IDH3B	YPL157W	TGS1
MAPRE1/YNR065C	ENSG00000137642	MAPRE1	YNR065C	YNR065C
JAG1/BUD13	ENSG00000137656	JAG1	YGL174W	BUD13
CDK5RAP1/TMA20	ENSG00000137699	CDK5RAP1	YER007C-A	TMA20
SNTA1/MRP1	ENSG00000137710	SNTA1	YDR347W	MRP1
OXT/YAH1	ENSG00000137714	OXT	YPL252C	YAH1
TTI1/YJL185C	ENSG00000137752	TTI1	YJL185C	YJL185C
E2F1/MKK2	ENSG00000137764	E2F1	YPL140C	MKK2
RPRD1B/ODC2	ENSG00000137801	RPRD1B	YOR222W	ODC2
PXMP4/GCR2	ENSG00000137806	PXMP4	YNL199C	GCR2
CHMP4B/RTF1	ENSG00000137815	CHMP4B	YGL244W	RTF1
BPI/YKR078W	ENSG00000137822	BPI	YKR078W	YKR078W
CST3/HHF1	ENSG00000137841	CST3	YBR009C	HHF1
ASIP/BIO5	ENSG00000137842	ASIP	YNR056C	BIO5
CST4/RPC31	ENSG00000137845	CST4	YNL151C	RPC31
ACTR5/SLD2	ENSG00000137872	ACTR5	YKL108W	SLD2
WFDC2/RLP24	ENSG00000137876	WFDC2	YLR009W	RLP24
AHCY/COY1	ENSG00000137878	AHCY	YKL179C	COY1
DHX35/ALT1	ENSG00000137944	DHX35	YLR089C	ALT1
DNTTIP1/SUA7	ENSG00000137947	DNTTIP1	YPR086W	SUA7
MAP1LC3A/BET2	ENSG00000137955	MAP1LC3A	YPR176C	BET2
SYNDIG1/KGD2	ENSG00000137992	SYNDIG1	YDR148C	KGD2
PIGU/IMD2	ENSG00000138029	PIGU	YHR216W	IMD2
TNNC2/RBK1	ENSG00000138030	TNNC2	YCR036W	RBK1
APMAP/PTC1	ENSG00000138032	APMAP	YDL006W	PTC1
ZNF516/YGR016W	ENSG00000138035	ZNF516	YGR016W	YGR016W
USP14/PSY2	ENSG00000138041	USP14	YNL201C	PSY2
VAPA/YPT1	ENSG00000138069	VAPA	YFL038C	YPT1
MYOM1/ARP2	ENSG00000138071	MYOM1	YDL029W	ARP2
MYL12A/MAL12	ENSG00000138079	MYL12A	YGR292W	MAL12
CEP76/DAS1	ENSG00000138081	CEP76	YJL149W	DAS1
CEP192/PET309	ENSG00000138095	CEP192	YLR067C	PET309
RNMT/ARP7	ENSG00000138107	RNMT	YPR034W	ARP7
SMAD7/HDA2	ENSG00000138182	SMAD7	YDR295C	HDA2
LAMA1/YND1	ENSG00000138185	LAMA1	YER005W	YND1
RNF125/HMLALPHA1	ENSG00000138279	RNF125	YCL066W	HMLALPHA1
ANKRD12/TIM23	ENSG00000138297	ANKRD12	YNR017W	TIM23
NOL4/TAF13	ENSG00000138303	NOL4	YML098W	TAF13
POLI/RPS24A	ENSG00000138326	POLI	YER074W	RPS24A
MIB1/ADE17	ENSG00000138363	MIB1	YMR120C	ADE17
RBBP8/SRO9	ENSG00000138385	RBBP8	YCL037C	SRO9
RIOK3/CPR3	ENSG00000138398	RIOK3	YML078W	CPR3
CSTF2/IDP2	ENSG00000138413	CSTF2	YLR174W	IDP2
PSMD10/YPL014W	ENSG00000138434	PSMD10	YPL014W	YPL014W
ATG4A/YTM1	ENSG00000138442	ATG4A	YOR272W	YTM1
TBL1X/MKC7	ENSG00000138448	TBL1X	YDR144C	MKC7
GPR143/YKL100C	ENSG00000138600	GPR143	YKL100C	YKL100C
PGRMC1/PTM1	ENSG00000138613	PGRMC1	YKL039W	PTM1
POLA1/SIS2	ENSG00000138621	POLA1	YKR072C	SIS2
MID1/DSK2	ENSG00000138629	MID1	YMR276W	DSK2
NKAP/FMP25	ENSG00000138646	NKAP	YLR077W	FMP25
NXT2/IES2	ENSG00000138660	NXT2	YNL215W	IES2
GUCY2F/RIM4	ENSG00000138668	GUCY2F	YHL024W	RIM4
ENSG00000101898/SEC31	ENSG00000138674	ENSG00000101898	YDL195W	SEC31
ALG13/CSF1	ENSG00000138688	ALG13	YLR087C	CSF1
PRPS2/YAR066W	ENSG00000138698	PRPS2	YAR066W	YAR066W
TLR8/ATP12	ENSG00000138750	TLR8	YJL180C	ATP12
AMMECR1/BRE5	ENSG00000138757	AMMECR1	YNR051C	BRE5
CHRDL1/CDC11	ENSG00000138758	CHRDL1	YJR076C	CDC11
WDR13/YOR387C	ENSG00000138760	WDR13	YOR387C	YOR387C
SUV39H1/CLB5	ENSG00000138764	SUV39H1	YPR120C	CLB5
GLRA2/USO1	ENSG00000138768	GLRA2	YDL058W	USO1
XIAP/PPA2	ENSG00000138777	XIAP	YMR267W	PPA2
STAG2/YJR141W	ENSG00000138785	STAG2	YJR141W	YJR141W
MCF2/MET14	ENSG00000138801	MCF2	YKL001C	MET14
F9/SEC24	ENSG00000138802	F9	YIL109C	SEC24
ABCD1/CMP2	ENSG00000138814	ABCD1	YML057W	CMP2
CCDC22/COX12	ENSG00000138829	CCDC22	YLR038C	COX12
CACNA1F/SKO1	ENSG00000138835	CACNA1F	YNL167C	SKO1
SYP/YLR036C	ENSG00000139112	SYP	YLR036C	YLR036C
PLP2/LSB6	ENSG00000139178	PLP2	YJL100W	LSB6
BMX/YLR290C	ENSG00000139180	BMX	YLR290C	YLR290C
PLS3/PEX5	ENSG00000139197	PLS3	YDR244W	PEX5
NAA10/SMX3	ENSG00000139343	NAA10	YPR182W	SMX3
RENBP/COX7	ENSG00000139372	RENBP	YMR256C	COX7
ELF4/BUD6	ENSG00000139436	ELF4	YLR319C	BUD6
SMARCA1/YSR3	ENSG00000139496	SMARCA1	YKR053C	YSR3
MTMR8/YMR1	ENSG00000139505	MTMR8	YJR110W	YMR1
ASB9/YJR107W	ENSG00000139567	ASB9	YJR107W	YJR107W
ENSG00000102050/RPS8A	ENSG00000139610	ENSG00000102050	YBL072C	RPS8A
RBBP7/SWI3	ENSG00000139613	RBBP7	YJL176C	SWI3
PPP1R2P9/MED8	ENSG00000139636	PPP1R2P9	YBR193C	MED8
KCND1/YER156C	ENSG00000139637	KCND1	YER156C	YER156C
OPN1LW/YJL068C	ENSG00000139684	OPN1LW	YJL068C	YJL068C
FMR1/CNN1	ENSG00000139719	FMR1	YFR046C	CNN1
PIM2/TMA22	ENSG00000139726	PIM2	YJR014W	TMA22
SLC35A2/FRE6	ENSG00000139908	SLC35A2	YLL051C	FRE6
PQBP1/YJL055W	ENSG00000139910	PQBP1	YJL055W	YJL055W
PCSK1N/RTN1	ENSG00000139970	PCSK1N	YDR233C	RTN1
EMD/YNL035C	ENSG00000140006	EMD	YNL035C	YNL035C
TAZ/TYS1	ENSG00000140105	TAZ	YGR185C	TYS1
PGK1/UGA4	ENSG00000140199	PGK1	YDL210W	UGA4
GATA1/QRI5	ENSG00000140262	GATA1	YLR204W	QRI5
MAGT1/XYL2	ENSG00000140263	MAGT1	YLR070C	XYL2
SMS/YDL085C-A	ENSG00000140264	SMS	YDL085C-A	YDL085C-A
PHEX/ECM25	ENSG00000140299	PHEX	YJL201W	ECM25
UBL4A/TOA2	ENSG00000140307	UBL4A	YKL058W	TOA2
EEA1/SRP14	ENSG00000140319	EEA1	YDL092W	SRP14
RP2/DIP2	ENSG00000140332	RP2	YLR129W	DIP2
PHF16/RGD2	ENSG00000140368	PHF16	YFL047W	RGD2
CDK16/AIM45	ENSG00000140374	CDK16	YPR004C	AIM45
USP11/SML1	ENSG00000140382	USP11	YML058W	SML1
PCYT1B/AMD2	ENSG00000140386	PCYT1B	YDR242W	AMD2
HTATSF1/YGR079W	ENSG00000140391	HTATSF1	YGR079W	YGR079W
VGLL1/SKI8	ENSG00000140395	VGLL1	YGL213C	SKI8
CD40LG/AMS1	ENSG00000140400	CD40LG	YGL156W	AMS1
TIMP1/NNF2	ENSG00000140416	TIMP1	YGR089W	NNF2
FGD1/RAD16	ENSG00000140464	FGD1	YBR114W	RAD16
PIN4/HOC1	ENSG00000140481	PIN4	YJR075W	HOC1
PORCN/SSP2	ENSG00000140488	PORCN	YOR242C	SSP2
MAGED2/YKL091C	ENSG00000140522	MAGED2	YKL091C	YKL091C
KLF8/YMR210W	ENSG00000140526	KLF8	YMR210W	YMR210W
SYTL4/GSF2	ENSG00000140538	SYTL4	YML048W	GSF2
CENPI/LST7	ENSG00000140543	CENPI	YGR057C	LST7
DRP2/OYE3	ENSG00000140564	DRP2	YPL171C	OYE3
TAF7L/IQG1	ENSG00000140575	TAF7L	YPL242C	IQG1
PBDC1/SEC53	ENSG00000140650	PBDC1	YFL045C	SEC53
ENSG00000102391/YJR120W	ENSG00000140678	ENSG00000102391	YJR120W	YJR120W
ARMCX3/YGR122W	ENSG00000140694	ARMCX3	YGR122W	YGR122W
HTR2A/QCR2	ENSG00000140740	HTR2A	YPR191W	QCR2
NDFIP2/ECM16	ENSG00000140829	NDFIP2	YMR128W	ECM16
TNFSF13B/GRX4	ENSG00000140830	TNFSF13B	YER174C	GRX4
MLNR/SPO71	ENSG00000140859	MLNR	YDR104C	SPO71
CAB39L/RRT12	ENSG00000140943	CAB39L	YCR045C	RRT12
KLF5/KKQ8	ENSG00000140992	KLF5	YKL168C	KKQ8
STK24/YDR333C	ENSG00000141002	STK24	YDR333C	YDR333C
ACP5/MCD4	ENSG00000141012	ACP5	YKL165C	MCD4
DNAJC3/REC107	ENSG00000141013	DNAJC3	YJR021C	REC107
UGGT2/DIG1	ENSG00000141027	UGGT2	YPL049C	DIG1
ARHGEF7/SSH4	ENSG00000141084	ARHGEF7	YKL124W	SSH4
FGF9/PRS2	ENSG00000141127	FGF9	YER099C	PRS2
SGCG/DBP6	ENSG00000141141	SGCG	YNR038W	DBP6
PARP4/VPS53	ENSG00000141252	PARP4	YJL029C	VPS53
SUPT20H/GYP7	ENSG00000141258	SUPT20H	YDL234C	GYP7
MRPS31/APE2	ENSG00000141279	MRPS31	YKL157W	APE2
KPNA3/CHC1	ENSG00000141367	KPNA3	YGL206C	CHC1
FLT1/YTA7	ENSG00000141385	FLT1	YGR270W	YTA7
RGCC/INM2	ENSG00000141401	RGCC	YDR287W	INM2
VWA8/MDL1	ENSG00000141429	VWA8	YLR188W	MDL1
DGKH/YPL277C	ENSG00000141480	DGKH	YPL277C	YPL277C
KATNAL1/ORC2	ENSG00000141503	KATNAL1	YBR060C	ORC2
INTS6/MRL1	ENSG00000141510	INTS6	YPR079W	MRL1
TSC22D1/RDI1	ENSG00000141522	TSC22D1	YDL135C	RDI1
CLN5/MCH4	ENSG00000141526	CLN5	YOL119C	MCH4
OLFM4/DBP3	ENSG00000141543	OLFM4	YGL078C	DBP3
MSLN/KIN4	ENSG00000141551	MSLN	YOR233W	KIN4
TRADD/NAR1	ENSG00000141562	TRADD	YNL240C	NAR1
HSF4/ATG18	ENSG00000141580	HSF4	YFR021W	ATG18
CORO1A/RDS3	ENSG00000141644	CORO1A	YPR094W	RDS3
MAPK3/SOK2	ENSG00000141646	MAPK3	YMR016C	SOK2
PHKB/DIB1	ENSG00000141759	PHKB	YPR082C	DIB1
NUTF2/CCH1	ENSG00000141837	NUTF2	YGR217W	CCH1
NUP93/ZRT2	ENSG00000141873	NUP93	YLR130C	ZRT2
CENPT/PFK2	ENSG00000141959	CENPT	YMR205C	PFK2
TSNAXIP1/CDC24	ENSG00000141968	TSNAXIP1	YAL041W	CDC24
NFAT5/NOP56	ENSG00000141985	NFAT5	YLR197W	NOP56
N4BP1/SOD1	ENSG00000142168	N4BP1	YJR104C	SOD1
CBLN1/VPS15	ENSG00000142178	CBLN1	YBR097W	VPS15
ARL2BP/ARN2	ENSG00000142185	ARL2BP	YHL047C	ARN2
ZNF423/MSB3	ENSG00000142192	ZNF423	YNL293W	MSB3
CCL22/PSK1	ENSG00000142208	CCL22	YAL017W	PSK1
CCL17/MYO5	ENSG00000142347	CCL17	YMR109W	MYO5
CTCF/SUR1	ENSG00000142453	CTCF	YPL057C	SUR1
ACD/PRE2	ENSG00000142507	ACD	YPR103W	PRE2
POLR2C/YPR022C	ENSG00000142528	POLR2C	YPR022C	YPR022C
PARD6A/RPS11B	ENSG00000142534	PARD6A	YBR048W	RPS11B
ZNF821/KEM1	ENSG00000142599	ZNF821	YGL173C	KEM1
MMP15/PEX14	ENSG00000142655	MMP15	YGL153W	PEX14
USB1/RPL11B	ENSG00000142676	USB1	YGR085C	RPL11B
CCDC113/BUD20	ENSG00000142684	CCDC113	YLR074C	BUD20
NME3/PSD2	ENSG00000142765	NME3	YGR170W	PSD2
PSMD7/DEF1	ENSG00000142784	PSMD7	YKL054C	DEF1
VAC14/YGK3	ENSG00000142875	VAC14	YOL128C	YGK3
TANGO6/GPI8	ENSG00000142892	TANGO6	YDR331W	GPI8
COG4/MSN1	ENSG00000143033	COG4	YOL116W	MSN1
PLA2G15/FAR11	ENSG00000143093	PLA2G15	YNL127W	FAR11
[truncated: 1,272 more rows]
