# Supplementary material for: Scope and limitations of yeast as a model organism for studying human tissue-specific pathways
Source: BMC Syst Biol. 2015 Dec 29;9:96. doi: 10.1186/s12918-015-0253-0 (PMC4696342; doi:10.1186/s12918-015-0253-0)
Supplement: Additional file 1 — Network alignments. Compressed (*.zip) file containing individual tissue-specific alignments. (ZIP 5181 Kb) [file 12918_2015_253_MOESM1_ESM.zip › alignments/Monocytes_AlignGraph_edges.tsv]

First_ortholog_pair	Second_ortholog_pair
SLC27A5/ORC1	TSPAN6/DPM1
PDHX/HTS1	NFYA/COS9
SLC22A2/RTT10	CFTR/CSM4
SCARF1/GEA2	RECQL/VPS41
MARK1/PRP22	MPO/NAB2
NISCH/YDR114C	ITGA2B/MDH3
SGK2/DBP9	C19orf60/BRX1
SMURF2/PHO13	TMEM132A/DLD1
SLC9A3R1/TEF1	CX3CL1/NAM7
HAS1/SSQ1	PAF1/APJ1
AGO1/RTG3	UPP2/SPC72
IKZF5/SLK19	UPP2/SPC72
PLEKHJ1/LHS1	UPP2/SPC72
ITK/MCK1	MARK4/SES1
IFI35/SFP1	E2F2/TCO89
HDAC7/RPO26	IL32/RPB2
RPS5/SMT3	IL32/RPB2
TIMM50/MIP6	STAB1/YKL070W
MTPN/MYO2	MVP/RIM11
ENSG00000099972/RPF1	ANGEL1/RLP7
NAPA/YKR043C	STMN4/LAG1
NDUFB4/BYE1	NUDCD3/GIS2
ANKS1A/SRP54	CLCA1/CDC19
MOB1A/SPT5	RALBP1/RRP5
MRPS31/APE2	NLRP2/RPA190
BTBD1/PRE3	ABCC2/RPT1
SLC5A7/KIN1	PRKCH/MCM2
REXO2/SSB1	SH2D2A/ECM5
TAF7L/IQG1	SNX1/TUP1
CNOT4/BDF1	MUSK/ARP6
FLT3LG/CKS1	MUSK/ARP6
LMNB1/RVB2	MUSK/ARP6
NAPA/YKR043C	ARID4A/ARP9
TAF11/YHR202W	USP2/SIZ1
MFNG/GYP6	MSR1/MRP49
MLX/TLG1	SOX30/VAM3
EPHA4/ECM10	PSMA4/HEM13
EIF4G1/YGR054W	YTHDC2/SBP1
BAG2/VPS20	MAPK9/FPR1
NOP2/RSC8	CUL1/SPT16
GRIK5/PMC1	GYG2/VAC8
ABHD14A-ACY1/RPL36B	CCAR1/NOP7
LMAN1/RPN6	MPC1/HBT1
WNT6/HUB1	MPC1/HBT1
CDC5L/HAT1	BCAT1/NHP2
RPS5/SMT3	HDAC7/RPO26
NAPA/YKR043C	SFSWAP/AIM33
CST3/HHF1	POLD1/RGT1
IFT80/AIM31	U2AF2/HSP12
PARP4/VPS53	RFXANK/NMA2
MFNG/GYP6	NTHL1/YHR035W
CRISP3/CIN4	MCM10/LYS9
GMEB2/PRP4	ROPN1/PRP6
TYRO3/YCR076C	KARS/PRE10
HLTF/PRT1	SLK/CKA2
RABL2B/YDR514C	SLK/CKA2
TBCB/DOM34	SLK/CKA2
FGF12/RPS23A	FOXJ2/PRP16
PYCARD/ARF1	EML1/YDL156W
SLC5A7/KIN1	EML1/YDL156W
GRB14/RPN5	SYT1/RPN8
EZH2/HYR1	IP6K2/MXR1
SLC25A11/VPS8	SRBD1/PEP3
GARS/JIP4	TRPC7/ARP10
ACTR1B/TOR1	NUP133/DAL80
NOX4/KIN3	NUCKS1/DAL81
MCM4/CHS3	KCNAB2/BCH2
SNCB/MRPL20	FSTL3/YML6
AURKC/MRPL40	FSTL3/YML6
MYF6/RRP6	TESK2/KAP95
MFNG/GYP6	RAD18/YJR149W
SCAMP3/DHH1	PDCD2/LSM5
NAPA/YKR043C	LPHN1/VPS71
DNAJC10/NUP84	NLE1/NUP159
URGCP/MEX67	NLE1/NUP159
SNX15/NMD3	NLE1/NUP159
MOB1A/SPT5	SMARCE1/SMC3
AMH/RPS30A	CD5L/YHI9
SMAD5/RPS17B	CD5L/YHI9
KYNU/YMR310C	MRPS34/GPT2
NAPA/YKR043C	CA12/LAP3
TIPIN/SNU114	KCNQ2/LUC7
RBBP8/SRO9	SLC25A3/MGE1
CTTNBP2/YHR177W	MCM6/ZPR1
CPT1A/HEK2	ACACB/NUP116
FKBP8/IRC15	TNS1/LYS1
TNFSF8/IST3	REXO1/SSZ1
MOGS/KSP1	DUSP13/THG1
TRPS1/HXK1	RABL2B/YDR514C
NAPA/YKR043C	DLGAP4/YMR315W
CCL22/PSK1	ZNF506/CSE4
RASL12/YDL119C	PGR/DPB3
TMEM230/KIN2	ZNF8/FKS1
FTSJ3/RPL28	ZNF8/FKS1
NCOA7/RPL21A	RPS5/SMT3
SNPH/DOA1	RRN3/JHD2
PCOLCE/ERG20	TXLNG/SWI1
RHAG/LSM1	MTMR2/MIG3
THEG/OXA1	MAEA/CMK1
SUDS3/CTF13	SUPT16H/PMT4
PCSK4/TOR2	CAPN3/SUR7
EIF3L/PDA1	MAP3K1/PBS2
SLC6A2/UBI4	CDC5L/HAT1
PLGRKT/ARP4	SIRT1/INO80
EHHADH/HTB2	SIRT1/INO80
MSH6/SSB2	DGCR14/TYW1
SLC25A36/YET3	SLC25A1/SMY1
AP1S1/RPT5	HPS4/BNI1
GRB14/RPN5	CENPM/BUD32
MOB1A/SPT5	VTI1B/TRM112
GID8/YME1	HIF1A/ORC3
PDHX/HTS1	TCL1A/AGE2
IL2/PDR12	ACIN1/GPX2
PIK3CG/ATG1	SGK2/DBP9
RNF7/VMA11	HM13/RPA49
MEP1A/RPS11A	SEC23B/RPS6B
MOB1A/SPT5	CHMP4B/RTF1
NAGPA/NUF2	TIMP1/NNF2
PDHX/HTS1	ZNF821/KEM1
GRIK5/PMC1	EEF2K/VBA4
DLX5/RER1	SLC6A2/UBI4
NAPA/YKR043C	CA2/EGD1
ABI3/BMH2	TRPS1/HXK1
H2AFY/HTB1	NCALD/TAF1
NAPA/YKR043C	EEF1D/JNM1
TULP2/YLR211C	KLHDC4/ERG2
CD5/ARX1	NUCB1/NOG2
PPP2R1A/SLF1	RELB/NAT2
SCAMP3/DHH1	TNPO2/POP2
TESK1/YHR097C	ERF/FAP7
PCSK4/TOR2	MTPN/MYO2
GLRX3/PEX2	FUBP3/FOL3
MRPL37/NMD5	ZNHIT3/CCC2
MOGS/KSP1	C1QBP/YHL018W
EIF4G1/YGR054W	EFTUD2/GCN2
SCAMP3/DHH1	SLC9A3R1/TEF1
MOB1A/SPT5	IFT20/TSR1
PDHX/HTS1	PPP6R3/SSU1
BAG2/VPS20	FGF6/LSC2
NME5/RPO21	HBS1L/RPB10
ACTR3/SIC1	TRIM23/CDC14
PPP1R7/ITC1	SLC25A36/YET3
NPHS2/SNX4	TFG/TYE7
TAF1B/CTR9	MOB1A/SPT5
