# Supplementary material for: Scope and limitations of yeast as a model organism for studying human tissue-specific pathways
Source: BMC Syst Biol. 2015 Dec 29;9:96. doi: 10.1186/s12918-015-0253-0 (PMC4696342; doi:10.1186/s12918-015-0253-0)
Supplement: Additional file 1 — Network alignments. Compressed (*.zip) file containing individual tissue-specific alignments. (ZIP 5181 Kb) [file 12918_2015_253_MOESM1_ESM.zip › alignments/Dentritic Cells_AlignGraph_nodes.tsv]

ID	Human_EnsemblGeneID	Human_Symbol	Yeast_EnsemblGeneID	Yeast_Symbol
TSPAN6/DPM1	ENSG00000000419	TSPAN6	YPR183W	DPM1
DPM1/RTK1	ENSG00000000938	DPM1	YDL025C	RTK1
SCYL3/GSH1	ENSG00000001084	SCYL3	YJL101C	GSH1
FGR/HAP2	ENSG00000001167	FGR	YGL237C	HAP2
CFH/PPN1	ENSG00000002726	CFH	YDR452W	PPN1
GCLC/WHI5	ENSG00000002822	GCLC	YOR083W	WHI5
NFYA/COS9	ENSG00000003402	NFYA	YKL219W	COS9
SEMA3F/DFG5	ENSG00000003436	SEMA3F	YMR238W	DFG5
CFTR/NRP1	ENSG00000003756	CFTR	YDL167C	NRP1
KRIT1/CSM4	ENSG00000004059	KRIT1	YPL200W	CSM4
RAD52/FEN1	ENSG00000004399	RAD52	YCR034W	FEN1
BAD/ADK1	ENSG00000004455	BAD	YDR226W	ADK1
CD99/GUP2	ENSG00000004468	CD99	YPL189W	GUP2
AOC1/FPR2	ENSG00000004478	AOC1	YDR519W	FPR2
HECW1/ACP1	ENSG00000004779	HECW1	YKL192C	ACP1
MAD1L1/YDR307W	ENSG00000004866	MAD1L1	YDR307W	YDR307W
LASP1/CDC27	ENSG00000004897	LASP1	YBL084C	CDC27
M6PR/FCY2	ENSG00000004948	M6PR	YER056C	FCY2
ICA1/SEN1	ENSG00000005007	ICA1	YLR430W	SEN1
ALS2/OSH3	ENSG00000005020	ALS2	YHR073W	OSH3
CASP10/MEF1	ENSG00000005156	CASP10	YLR069C	MEF1
CFLAR/PET112	ENSG00000005175	CFLAR	YBL080C	PET112
TFPI/PST2	ENSG00000005302	TFPI	YDR032C	PST2
RBM5/BDF2	ENSG00000005339	RBM5	YDL070W	BDF2
MTMR7/LOC1	ENSG00000005700	MTMR7	YFR001W	LOC1
ARF5/PKP2	ENSG00000005882	ARF5	YGL059W	PKP2
POLDIP2/YDR352W	ENSG00000005893	POLDIP2	YDR352W	YDR352W
PLXND1/PGC1	ENSG00000006007	PLXND1	YPL206C	PGC1
AK2/LAA1	ENSG00000006125	AK2	YJL207C	LAA1
CD38/ADH7	ENSG00000006194	CD38	YCR105W	ADH7
FKBP4/GRX6	ENSG00000006468	FKBP4	YDL010W	GRX6
KDM1A/LCB5	ENSG00000006530	KDM1A	YLR260W	LCB5
CAMKK1/DBF4	ENSG00000006634	CAMKK1	YDR052C	DBF4
RECQL/YMR010W	ENSG00000006704	RECQL	YMR010W	YMR010W
HSPB6/VPS41	ENSG00000006715	HSPB6	YDR080W	VPS41
ARHGAP33/TRZ1	ENSG00000006744	ARHGAP33	YKR079C	TRZ1
NDUFAB1/NNK1	ENSG00000007047	NDUFAB1	YKL171W	NNK1
PDK4/PAC1	ENSG00000007168	PDK4	YOR269W	PAC1
ZMYND10/MET10	ENSG00000007171	ZMYND10	YFR030W	MET10
ST7/HOF1	ENSG00000007237	ST7	YMR032W	HOF1
CDC27/TRS33	ENSG00000007255	CDC27	YOR115C	TRS33
SLC4A1/ELM1	ENSG00000007264	SLC4A1	YKL048C	ELM1
CALCR/GPI1	ENSG00000007541	CALCR	YGR216C	GPI1
HCCS/FRE7	ENSG00000007952	HCCS	YOL152W	FRE7
DVL2/YEF1	ENSG00000008130	DVL2	YEL041W	YEF1
UPF1/YDL176W	ENSG00000008277	UPF1	YDL176W	YDL176W
SKAP2/DTR1	ENSG00000008282	SKAP2	YBR180W	DTR1
SLC25A5/CNL1	ENSG00000008294	SLC25A5	YDR357C	CNL1
CCDC109B/PHO3	ENSG00000008710	CCDC109B	YBR092C	PHO3
HOXA11/RPS20	ENSG00000008988	HOXA11	YHL015W	RPS20
POLR2J/YBL055C	ENSG00000009335	POLR2J	YBL055C	YBL055C
DHX33/REV3	ENSG00000009413	DHX33	YPL167C	REV3
MEOX1/VTA1	ENSG00000009844	MEOX1	YLR181C	VTA1
LIG3/PHD1	ENSG00000009950	LIG3	YKL043W	PHD1
RPAP3/ITC1	ENSG00000009954	RPAP3	YGL133W	ITC1
ENSG00000005189/VID30	ENSG00000010017	ENSG00000005189	YGL227W	VID30
CIAPIN1/MSC7	ENSG00000010030	CIAPIN1	YHR039C	MSC7
FAM214B/SPE4	ENSG00000010165	FAM214B	YLR146C	SPE4
COPZ2/COR1	ENSG00000010256	COPZ2	YBL045C	COR1
PRKAR2B/YCS4	ENSG00000010292	PRKAR2B	YLR272C	YCS4
MSL3/NUD1	ENSG00000010322	MSL3	YOR373W	NUD1
CREBBP/YPS3	ENSG00000010610	CREBBP	YLR121C	YPS3
BZRAP1/PIN3	ENSG00000010671	BZRAP1	YPR154W	PIN3
MPO/YCK2	ENSG00000010810	MPO	YNL154C	YCK2
PON1/NDD1	ENSG00000010818	PON1	YOR372C	NDD1
GCFC2/ELA1	ENSG00000011007	GCFC2	YNL230C	ELA1
ABCB4/YNK1	ENSG00000011052	ABCB4	YKL067W	YNK1
SOX8/ICT1	ENSG00000011198	SOX8	YLR099C	ICT1
IBTK/UTP18	ENSG00000011260	IBTK	YJL069C	UTP18
MYCBP2/NAB2	ENSG00000011275	MYCBP2	YGL122C	NAB2
FBXL3/SCW4	ENSG00000011405	FBXL3	YGR279C	SCW4
ITGAL/MSB4	ENSG00000011454	ITGAL	YOL112W	MSB4
PDK2/RAD16	ENSG00000012048	PDK2	YBR114W	RAD16
ITGA3/RAD10	ENSG00000012061	ITGA3	YML095C	RAD10
LAMP2/NUP57	ENSG00000012822	LAMP2	YGR119C	NUP57
GGNBP2/ARR1	ENSG00000012983	GGNBP2	YPR199C	ARR1
ITGA2B/IRS4	ENSG00000013016	ITGA2B	YKR019C	IRS4
GDE1/RPT3	ENSG00000013275	GDE1	YDR394W	RPT3
C19orf60/KNS1	ENSG00000013441	C19orf60	YLL019C	KNS1
CRLF1/RET1	ENSG00000013503	CRLF1	YOR207C	RET1
MAP3K14/NGL2	ENSG00000013523	MAP3K14	YMR285C	NGL2
ABCC8/ITT1	ENSG00000013561	ABCC8	YML068W	ITT1
CCL18/YAL064C-A	ENSG00000013810	CCL18	YAL064C-A	YAL064C-A
CCL3/POL12	ENSG00000014138	CCL3	YBL035C	POL12
SYNRG/PMT6	ENSG00000014216	SYNRG	YGR199W	PMT6
CACNG3/MDH3	ENSG00000014641	CACNG3	YDL078C	MDH3
TMEM132A/MMT1	ENSG00000014824	TMEM132A	YMR177W	MMT1
AP2B1/IMP2	ENSG00000015171	AP2B1	YIL154C	IMP2
TAC1/LAS17	ENSG00000015285	TAC1	YOR181W	LAS17
ZNF263/GPG1	ENSG00000015413	ZNF263	YGL121C	GPG1
CX3CL1/MPP6	ENSG00000015479	CX3CL1	YNR024W	MPP6
SPATA20/BPL1	ENSG00000015592	SPATA20	YDL141W	BPL1
CACNA1G/PMR1	ENSG00000017260	CACNA1G	YGL167C	PMR1
TNFRSF12A/MGR3	ENSG00000018189	TNFRSF12A	YMR115W	MGR3
MAP3K9/DLD1	ENSG00000018510	MAP3K9	YDL174C	DLD1
RALA/EMW1	ENSG00000018699	RALA	YNL313C	EMW1
BAIAP2L1/YCR087C-A	ENSG00000020256	BAIAP2L1	YCR087C-A	YCR087C-A
ETV1/TFB3	ENSG00000020426	ETV1	YDR460W	TFB3
AGK/MRE11	ENSG00000020922	AGK	YMR224C	MRE11
CCL26/YTA6	ENSG00000021574	CCL26	YPL074W	YTA6
FARP2/NAM7	ENSG00000021776	FARP2	YMR080C	NAM7
USH1C/DEG1	ENSG00000022267	USH1C	YFL001W	DEG1
DBF4/GPM2	ENSG00000022556	DBF4	YDL021W	GPM2
TBXA2R/MAG2	ENSG00000022840	TBXA2R	YLR427W	MAG2
IFRD1/PFA4	ENSG00000023041	IFRD1	YOL003C	PFA4
GTF2IRD1/RUD3	ENSG00000023287	GTF2IRD1	YOR216C	RUD3
PAF1/PDI1	ENSG00000023318	PAF1	YCL043C	PDI1
VPS41/HEM1	ENSG00000023330	VPS41	YDR232W	HEM1
ARHGAP44/TFC8	ENSG00000023445	ARHGAP44	YPL007C	TFC8
ELAC2/GRX2	ENSG00000023572	ELAC2	YDR513W	GRX2
SCIN/CDH1	ENSG00000023734	SCIN	YGL003C	CDH1
MYH13/SPT2	ENSG00000023902	MYH13	YER161C	SPT2
ADIPOR2/YDL124W	ENSG00000023909	ADIPOR2	YDL124W	YDL124W
UPP2/UBR1	ENSG00000024048	UPP2	YGR184C	UBR1
MARK4/MRS2	ENSG00000025039	MARK4	YOR334W	MRS2
PAFAH1B1/HSF1	ENSG00000025156	PAFAH1B1	YGL073W	HSF1
NOS2/FAF1	ENSG00000025293	NOS2	YIL019W	FAF1
DNAH9/GAL80	ENSG00000025434	DNAH9	YML051W	GAL80
GAS7/CNS1	ENSG00000025772	GAS7	YBR155W	CNS1
TRAPPC6A/APJ1	ENSG00000025796	TRAPPC6A	YNL077W	APJ1
MATK/SRP1	ENSG00000025800	MATK	YNL189W	SRP1
CD79B/IMH1	ENSG00000026025	CD79B	YLR309C	IMH1
SCN4A/YCR023C	ENSG00000026103	SCN4A	YCR023C	YCR023C
PAX6/YBR096W	ENSG00000026508	PAX6	YBR096W	YBR096W
RHBDF1/OCT1	ENSG00000027001	RHBDF1	YKL134C	OCT1
LUC7L/YPL150W	ENSG00000027075	LUC7L	YPL150W	YPL150W
BAIAP3/VPS5	ENSG00000028528	BAIAP3	YOR069W	VPS5
PIGQ/MTF1	ENSG00000029639	PIGQ	YMR228W	MTF1
TEAD3/EIS1	ENSG00000029725	TEAD3	YMR031C	EIS1
SELE/YBR242W	ENSG00000030066	SELE	YBR242W	YBR242W
DNAJC11/SES1	ENSG00000031698	DNAJC11	YDR023W	SES1
MYLIP/WTM2	ENSG00000032389	MYLIP	YOR229W	WTM2
NOX1/NDT80	ENSG00000032742	NOX1	YHR124W	NDT80
E2F2/ARB1	ENSG00000033050	E2F2	YER036C	ARB1
PSMB1/VPH1	ENSG00000033627	PSMB1	YOR270C	VPH1
SYN1/NFI1	ENSG00000033800	SYN1	YOR156C	NFI1
JARID2/BOR1	ENSG00000033867	JARID2	YNL275W	BOR1
CAMK1G/PEX3	ENSG00000034693	CAMK1G	YDR329C	PEX3
CDK11A/ADE12	ENSG00000035687	CDK11A	YNL220W	ADE12
NADK/RAD34	ENSG00000035720	NADK	YDR314C	RAD34
TFAP2B/RFC1	ENSG00000035928	TFAP2B	YOR217W	RFC1
CYTH3/RTT101	ENSG00000036257	CYTH3	YJL047C	RTT101
ADAM22/YNL022C	ENSG00000037474	ADAM22	YNL022C	YNL022C
SYPL1/MDS3	ENSG00000037637	SYPL1	YGL197W	MDS3
SPAG9/MRI1	ENSG00000037757	SPAG9	YPR118W	MRI1
CELSR3/TRM8	ENSG00000037897	CELSR3	YDL201W	TRM8
MGST1/LSB6	ENSG00000038210	MGST1	YJL100W	LSB6
CRY1/AYR1	ENSG00000038274	CRY1	YIL124W	AYR1
NFIX/KIC1	ENSG00000038382	NFIX	YHR102W	KIC1
MMP25/YLR413W	ENSG00000038427	MMP25	YLR413W	YLR413W
IL32/MSH4	ENSG00000038945	IL32	YFL003C	MSH4
PKD1/BRR2	ENSG00000039123	PKD1	YER172C	BRR2
MAPK8IP2/TCO89	ENSG00000039319	MAPK8IP2	YPL180W	TCO89
MED24/PRE9	ENSG00000041357	MED24	YGR135W	PRE9
SEC62/YGL242C	ENSG00000041515	SEC62	YGL242C	YGL242C
RPS20/LSG1	ENSG00000041802	RPS20	YGL099W	LSG1
CSDE1/TDP1	ENSG00000042088	CSDE1	YBR223C	TDP1
UBE3C/MFB1	ENSG00000042429	UBE3C	YDR219C	MFB1
REV3L/APS2	ENSG00000042753	REV3L	YJR058C	APS2
PAX7/FHN1	ENSG00000042832	PAX7	YGR131W	FHN1
MASP2/BI2	ENSG00000042980	MASP2	Q0110	BI2
TRAF3IP3/DCN1	ENSG00000043093	TRAF3IP3	YLR128W	DCN1
POMT2/RDL1	ENSG00000043143	POMT2	YOR285W	RDL1
VTA1/MTW1	ENSG00000043462	VTA1	YAL034W-A	MTW1
MLXIPL/SCM3	ENSG00000044115	MLXIPL	YDL139C	SCM3
BAZ1B/YJR030C	ENSG00000044446	BAZ1B	YJR030C	YJR030C
RANBP9/SOF1	ENSG00000047056	RANBP9	YLL011W	SOF1
ETV7/URA8	ENSG00000047230	ETV7	YJR103W	URA8
SPRTN/VMA13	ENSG00000047249	SPRTN	YPR036W	VMA13
METTL13/BFR1	ENSG00000047410	METTL13	YOR198C	BFR1
ZNF207/RPO41	ENSG00000047579	ZNF207	YFL036W	RPO41
UQCRC1/RNR4	ENSG00000048392	UQCRC1	YGR180C	RNR4
CD9/RSM10	ENSG00000048544	CD9	YDR041W	RSM10
NCAPD2/MRN1	ENSG00000048740	NCAPD2	YPL184C	MRN1
IFFO1/RBS1	ENSG00000048991	IFFO1	YDL189W	RBS1
GIPR/NYV1	ENSG00000049245	GIPR	YLR093C	NYV1
NISCH/RFC3	ENSG00000049541	NISCH	YNL290W	RFC3
STAB1/RSP5	ENSG00000049759	STAB1	YER125W	RSP5
FUZ/WBP1	ENSG00000049860	FUZ	YEL002C	WBP1
PRSS3/YLR257W	ENSG00000050405	PRSS3	YLR257W	YLR257W
CD4/NAM2	ENSG00000050748	CD4	YLR382C	NAM2
LRRC23/PER33	ENSG00000051108	LRRC23	YLR064W	PER33
BTK/RAD51	ENSG00000051180	BTK	YER095W	RAD51
HFE/HFM1	ENSG00000051341	HFE	YGL251C	HFM1
SCMH1/CKI1	ENSG00000051382	SCMH1	YLR133W	CKI1
FYN/UTP9	ENSG00000051596	FYN	YHR196W	UTP9
HIVEP2/BUD9	ENSG00000052126	HIVEP2	YGR041W	BUD9
TCEB3/TAF3	ENSG00000052723	TCEB3	YPL011C	TAF3
LYPLA2/ERG25	ENSG00000052802	LYPLA2	YGR060W	ERG25
NME2/APD1	ENSG00000052841	NME2	YBR151W	APD1
APBA3/SOD2	ENSG00000053254	APBA3	YHR008C	SOD2
MKS1/AAD14	ENSG00000053371	MKS1	YNL331C	AAD14
ABHD5/MRT4	ENSG00000053372	ABHD5	YKL009W	MRT4
KAL1/USE1	ENSG00000053501	KAL1	YGL098W	USE1
AKAP8L/YDR090C	ENSG00000053918	AKAP8L	YDR090C	YDR090C
UTP18/BET3	ENSG00000054116	UTP18	YKR068C	BET3
RNF216/FHL1	ENSG00000054598	RNF216	YPR104C	FHL1
TTC19/NUM1	ENSG00000054654	TTC19	YDR150W	NUM1
PTBP1/CDC53	ENSG00000055130	PTBP1	YDL132W	CDC53
DPF1/RTC5	ENSG00000055163	DPF1	YOR118W	RTC5
SYT7/HSL1	ENSG00000055332	SYT7	YKL101W	HSL1
PIK3C2A/SPP1	ENSG00000055609	PIK3C2A	YPL138C	SPP1
PLAUR/PUF3	ENSG00000055917	PLAUR	YLL013C	PUF3
ANLN/FMP10	ENSG00000055955	ANLN	YER182W	FMP10
WIZ/YDR114C	ENSG00000056558	WIZ	YDR114C	YDR114C
RABGAP1/YKL070W	ENSG00000056972	RABGAP1	YKL070W	YKL070W
DCN/GDI1	ENSG00000057608	DCN	YER136W	GDI1
PPP5C/YLR179C	ENSG00000057657	PPP5C	YLR179C	YLR179C
MAP4K3/ATG5	ENSG00000057663	MAP4K3	YPL149W	ATG5
ZBTB32/SEC61	ENSG00000058262	ZBTB32	YLR378C	SEC61
TYROBP/DIN7	ENSG00000058404	TYROBP	YDR263C	DIN7
GABRA3/RPC37	ENSG00000058600	GABRA3	YKR025W	RPC37
BRCA1/DNF2	ENSG00000058668	BRCA1	YDR093W	DNF2
ERCC1/RIO2	ENSG00000058729	ERCC1	YNL207W	RIO2
CD22/MRPL7	ENSG00000058804	CD22	YDR237W	MRPL7
SEMA3B/CTH1	ENSG00000059145	SEMA3B	YDR151C	CTH1
MBTPS2/PRO2	ENSG00000059573	MBTPS2	YOR323C	PRO2
LTF/TRM3	ENSG00000059588	LTF	YDL112W	TRM3
NR1H4/XDJ1	ENSG00000059769	NR1H4	YLR090W	XDJ1
ALOX5/PSR2	ENSG00000060069	ALOX5	YLR019W	PSR2
CALCOCO1/YLR312C	ENSG00000060237	CALCOCO1	YLR312C	YLR312C
UBR7/CDC13	ENSG00000060558	UBR7	YDL220C	CDC13
MAP4K5/RRP9	ENSG00000060688	MAP4K5	YPR137W	RRP9
EHD3/FMP37	ENSG00000060762	EHD3	YGL080W	FMP37
PSMC4/POT1	ENSG00000060971	PSMC4	YIL160C	POT1
CLDN11/BAT2	ENSG00000060982	CLDN11	YJR148W	BAT2
MVP/SDH4	ENSG00000061794	MVP	YDR178W	SDH4
NUB1/RSN1	ENSG00000062598	NUB1	YMR266W	RSN1
CLK1/POL1	ENSG00000062822	CLK1	YNL102W	POL1
ENSG00000013455/RPL18B	ENSG00000063177	ENSG00000013455	YNL301C	RPL18B
POLR3B/SBP1	ENSG00000063244	POLR3B	YHL034C	SBP1
ANGEL1/ENT2	ENSG00000063245	ANGEL1	YLR206W	ENT2
RNF14/YIL165C	ENSG00000063438	RNF14	YIL165C	YIL165C
DDX11/NUP85	ENSG00000064012	DDX11	YJR042W	NUP85
CD6/TAF2	ENSG00000064313	CD6	YCR042C	TAF2
TACC3/IME2	ENSG00000064393	TACC3	YJL106W	IME2
UFL1/MTR10	ENSG00000064419	UFL1	YOR160W	MTR10
POLA2/YLR271W	ENSG00000064607	POLA2	YLR271W	YLR271W
CAPN1/YBR235W	ENSG00000064651	CAPN1	YBR235W	YBR235W
ACPP/YIG1	ENSG00000064666	ACPP	YPL201C	YIG1
MDH1/RRP3	ENSG00000064703	MDH1	YHR065C	RRP3
SLC30A9/PMS1	ENSG00000064933	SLC30A9	YNL082W	PMS1
MTMR11/ABF2	ENSG00000064961	MTMR11	YMR072W	ABF2
CCDC88C/APL5	ENSG00000065000	CCDC88C	YPL195W	APL5
YAF2/EEB1	ENSG00000065029	YAF2	YPL095C	EEB1
ZMYND11/NTG2	ENSG00000065057	ZMYND11	YOL043C	NTG2
WAS/GPA1	ENSG00000065135	WAS	YHR005C	GPA1
DPEP1/PSE1	ENSG00000065150	DPEP1	YMR308C	PSE1
BID/CAR2	ENSG00000065154	BID	YLR438W	CAR2
MATR3/UTP4	ENSG00000065183	MATR3	YDR324C	UTP4
RGPD5/YFR035C	ENSG00000065243	RGPD5	YFR035C	YFR035C
STMN4/MAK11	ENSG00000065268	STMN4	YKL021C	MAK11
NUDCD3/LAC1	ENSG00000065308	NUDCD3	YKL008C	LAC1
ISL1/EFT2	ENSG00000065357	ISL1	YDR385W	EFT2
IL20RA/SLM5	ENSG00000065427	IL20RA	YCR024C	SLM5
CLCA1/TRX1	ENSG00000065485	CLCA1	YLR043C	TRX1
ATP2C1/CUS2	ENSG00000065526	ATP2C1	YNL286W	CUS2
SRCIN1/CMK2	ENSG00000065534	SRCIN1	YOL016C	CMK2
IGF1/RLP7	ENSG00000065559	IGF1	YNL002C	RLP7
RALBP1/ISR1	ENSG00000065613	RALBP1	YPR106W	ISR1
RUFY3/ARK1	ENSG00000065675	RUFY3	YNL020C	ARK1
CNTN1/UTP15	ENSG00000065717	CNTN1	YMR093W	UTP15
WWTR1/VAC7	ENSG00000065809	WWTR1	YNL054W	VAC7
AGPS/GYP1	ENSG00000065882	AGPS	YOR070C	GYP1
ATP1A2/YPL245W	ENSG00000065883	ATP1A2	YPL245W	YPL245W
TTC27/PDE2	ENSG00000065989	TTC27	YOR360C	PDE2
MARCO/RTS1	ENSG00000066027	MARCO	YOR014W	RTS1
SYT13/MIP6	ENSG00000066044	SYT13	YHR015W	MIP6
SNAI2/SNF12	ENSG00000066117	SNAI2	YNR023W	SNF12
CD74/RPH1	ENSG00000066135	CD74	YER169W	RPH1
HGF/HAP5	ENSG00000066136	HGF	YOR358W	HAP5
ZRANB1/BTS1	ENSG00000066382	ZRANB1	YPL069C	BTS1
NCDN/FOB1	ENSG00000066422	NCDN	YDR110W	FOB1
ZFP64/ENT1	ENSG00000066427	ZFP64	YDL161W	ENT1
MNAT1/ELG1	ENSG00000066455	MNAT1	YOR144C	ELG1
SAMD4A/SEC7	ENSG00000066777	SAMD4A	YDR170C	SEC7
RUNX3/HEM15	ENSG00000066926	RUNX3	YOR176W	HEM15
MRE11A/RGD2	ENSG00000066933	MRE11A	YFL047W	RGD2
PLEKHB1/TIF1	ENSG00000067048	PLEKHB1	YKR059W	TIF1
SERPINB1/LPP1	ENSG00000067113	SERPINB1	YDR503C	LPP1
SPAST/ILM1	ENSG00000067167	SPAST	YJR118C	ILM1
ENSG00000021602/GIS2	ENSG00000067182	ENSG00000021602	YNL255C	GIS2
NRXN3/CDC19	ENSG00000067225	NRXN3	YAL038W	CDC19
AQR/FCF2	ENSG00000067334	AQR	YLR051C	FCF2
CPS1/NUP100	ENSG00000067445	CPS1	YKL068W	NUP100
C8B/RRP15	ENSG00000067533	C8B	YPR143W	RRP15
FHL1/RHO1	ENSG00000067560	FHL1	YPR165W	RHO1
RTFDC1/RRP5	ENSG00000067596	RTFDC1	YMR229C	RRP5
GABRA1/TCB3	ENSG00000067715	GABRA1	YML072C	TCB3
NLRP2/CAB4	ENSG00000068120	NLRP2	YGR277C	CAB4
RNF10/RTG3	ENSG00000068323	RNF10	YBL103C	RTG3
ZDHHC6/FAA1	ENSG00000068366	ZDHHC6	YOR317W	FAA1
RNH1/SPP2	ENSG00000068394	RNH1	YOR148C	SPP2
NDUFS1/TRM7	ENSG00000068438	NDUFS1	YBR061C	TRM7
RB1CC1/RPO31	ENSG00000068654	RB1CC1	YOR116C	RPO31
ERP44/KCS1	ENSG00000068745	ERP44	YDR017C	KCS1
ALAS1/KRE28	ENSG00000068793	ALAS1	YDR532C	KRE28
BIRC3/HST2	ENSG00000068903	BIRC3	YPL015C	HST2
AKAP11/MUC1	ENSG00000069248	AKAP11	YIR019C	MUC1
GLRX2/VPS35	ENSG00000069329	GLRX2	YJL154C	VPS35
SNAPC1/YDJ1	ENSG00000069345	SNAPC1	YNL064C	YDJ1
STRAP/MBP1	ENSG00000069399	STRAP	YDL056W	MBP1
ABCC2/YPL088W	ENSG00000069424	ABCC2	YPL088W	YPL088W
DEF6/REF2	ENSG00000069849	DEF6	YDR195W	REF2
PLEKHO1/HUL5	ENSG00000069869	PLEKHO1	YGL141W	HUL5
GCLM/UTP13	ENSG00000069966	GCLM	YLR222C	UTP13
UBR2/UFD1	ENSG00000070010	UBR2	YGR048W	UFD1
EHD2/IKI3	ENSG00000070061	EHD2	YLR384C	IKI3
RRAGD/SSP120	ENSG00000070081	RRAGD	YLR250W	SSP120
HSF2/OSH2	ENSG00000070190	HSF2	YDL019C	OSH2
PHF20/AIM38	ENSG00000070423	PHF20	YNR018W	AIM38
NR1H3/CBF1	ENSG00000070444	NR1H3	YJR060W	CBF1
NCAPH2/POL4	ENSG00000070501	NCAPH2	YCR014C	POL4
TOMM34/HSV2	ENSG00000070540	TOMM34	YGR223C	HSV2
SEC63/ASN1	ENSG00000070669	SEC63	YPR145W	ASN1
KPNA6/KAR2	ENSG00000070718	KPNA6	YJL034W	KAR2
VIM/MUD2	ENSG00000070756	VIM	YKL074C	MUD2
RTEL1-TNFRSF6B/RPA190	ENSG00000070761	RTEL1-TNFRSF6B	YOR341W	RPA190
FAS/CKA1	ENSG00000070770	FAS	YIL035C	CKA1
CD44/GCD6	ENSG00000070785	CD44	YDR211W	GCD6
KCNG1/RHO4	ENSG00000070831	KCNG1	YKR055W	RHO4
SLAMF7/OSH6	ENSG00000070882	SLAMF7	YKR003W	OSH6
MIPEP/PUT4	ENSG00000070915	MIPEP	YOR348C	PUT4
PRKCH/PMA1	ENSG00000070961	PRKCH	YGL008C	PMA1
INSRR/GSH2	ENSG00000071051	INSRR	YOL049W	GSH2
IFNGR1/AIP1	ENSG00000071127	IFNGR1	YMR092C	AIP1
SH2D2A/YKL023W	ENSG00000071205	SH2D2A	YKL023W	YKL023W
TNFRSF1B/YNG2	ENSG00000071243	TNFRSF1B	YHR090C	YNG2
VEZT/BUD23	ENSG00000071462	VEZT	YCR047C	BUD23
POU2F2/HRD3	ENSG00000071537	POU2F2	YLR207W	HRD3
SNX1/MSP1	ENSG00000071539	SNX1	YGR028W	MSP1
TBPL1/ULS1	ENSG00000071794	TBPL1	YOR191W	ULS1
ARNTL2/CFT1	ENSG00000071894	ARNTL2	YDR301W	CFT1
BCLAF1/PTK2	ENSG00000072062	BCLAF1	YJR059W	PTK2
ANK1/YBL107C	ENSG00000072110	ANK1	YBL107C	YBL107C
TFB1M/VPS70	ENSG00000072133	TFB1M	YJR126C	VPS70
RABEP1/SIW14	ENSG00000072135	RABEP1	YNL032W	SIW14
HMGB3/TRE1	ENSG00000072274	HMGB3	YPL176C	TRE1
NUP160/UBC1	ENSG00000072401	NUP160	YDR177W	UBC1
BAK1/SMC1	ENSG00000072501	BAK1	YFL008W	SMC1
MUSK/BUD3	ENSG00000072518	MUSK	YCL014W	BUD3
IKZF2/HMG2	ENSG00000072609	IKZF2	YLR450W	HMG2
GRN/LST8	ENSG00000072803	GRN	YNL006W	LST8
ARHGAP31/AGE1	ENSG00000072818	ARHGAP31	YDR524C	AGE1
NR2E3/DAL1	ENSG00000072832	NR2E3	YIR027C	DAL1
CENPQ/DER1	ENSG00000072849	CENPQ	YBR201W	DER1
SARS/NDL1	ENSG00000072864	SARS	YLR254C	NDL1
RANBP3/SEC2	ENSG00000073009	RANBP3	YNL272C	SEC2
ARID4A/MCM2	ENSG00000073111	ARID4A	YBL023C	MCM2
TSSC1/STE50	ENSG00000073282	TSSC1	YCL032W	STE50
ENSG00000032514/SRO77	ENSG00000073350	ENSG00000032514	YBL106C	SRO77
IFT88/ECM5	ENSG00000073614	IFT88	YMR176W	ECM5
ZCCHC8/STE6	ENSG00000073734	ZCCHC8	YKL209C	STE6
ABCF2/YAP1802	ENSG00000073921	ABCF2	YGR241C	YAP1802
LRRC7/SEC18	ENSG00000073969	LRRC7	YBR080C	SEC18
UBA6/HIR1	ENSG00000074266	UBA6	YBL008W	HIR1
GAB2/ENA1	ENSG00000074370	GAB2	YDR040C	ENA1
ATP6V0A1/EMP46	ENSG00000074695	ATP6V0A1	YLR080W	EMP46
PIAS1/BOI1	ENSG00000074706	PIAS1	YBL085W	BOI1
SLC4A7/DOC1	ENSG00000074755	SLC4A7	YGL240W	DOC1
APBA2/ENO2	ENSG00000074800	APBA2	YHR174W	ENO2
UHRF1/IST2	ENSG00000074855	UHRF1	YBR086C	IST2
MAP2K3/SLN1	ENSG00000074964	MAP2K3	YIL147C	SLN1
TMSB10/ARP6	ENSG00000075089	TMSB10	YLR085C	ARP6
RNF19A/TIF4632	ENSG00000075151	RNF19A	YGL049C	TIF4632
PEX3/MTC5	ENSG00000075188	PEX3	YDR128W	MTC5
GABARAPL2/RAX2	ENSG00000075223	GABARAPL2	YLR084C	RAX2
MYOC/ERG10	ENSG00000075239	MYOC	YPL028W	ERG10
SH3YL1/YNL095C	ENSG00000075292	SH3YL1	YNL095C	YNL095C
VCL/KCC4	ENSG00000075413	VCL	YCL024W	KCC4
DAPK2/TAO3	ENSG00000075539	DAPK2	YIL129C	TAO3
NSMAF/ARP9	ENSG00000075624	NSMAF	YMR033W	ARP9
ADSS/SPO14	ENSG00000075651	ADSS	YKR031C	SPO14
STAP1/YNL046W	ENSG00000075711	STAP1	YNL046W	YNL046W
TIMP2/VPS21	ENSG00000075785	TIMP2	YOR089C	VPS21
RFC1/YET1	ENSG00000075790	RFC1	YKL065C	YET1
CUL3/SYF1	ENSG00000075856	CUL3	YDR416W	SYF1
MYOM2/BEM3	ENSG00000075884	MYOM2	YPL115C	BEM3
OTC/YOR223W	ENSG00000075891	OTC	YOR223W	YOR223W
USP2/RRP42	ENSG00000075914	USP2	YDL111C	RRP42
CASR/NCL1	ENSG00000075945	CASR	YBL024W	NCL1
TUBG2/MCM6	ENSG00000076003	TUBG2	YGL201C	MCM6
RPL26L1/REX2	ENSG00000076043	RPL26L1	YLR059C	REX2
FLT4/YIL077C	ENSG00000076053	FLT4	YIL077C	YIL077C
NSUN2/MLH1	ENSG00000076242	NSUN2	YMR167W	MLH1
FBXO42/UNG1	ENSG00000076248	FBXO42	YML021C	UNG1
MRI1/SLX8	ENSG00000076604	MRI1	YER116C	SLX8
METTL1/MON1	ENSG00000076685	METTL1	YGL124C	MON1
HOXC8/CLF1	ENSG00000076924	HOXC8	YLR117C	CLF1
AGA/ROM1	ENSG00000076928	AGA	YGR070W	ROM1
ENSG00000038102/VPS45	ENSG00000076944	ENSG00000038102	YGL095C	VPS45
PI4K2B/COS12	ENSG00000077063	PI4K2B	YGL263W	COS12
MAT2B/RRN5	ENSG00000077097	MAT2B	YLR141W	RRN5
TLL1/SKP2	ENSG00000077235	TLL1	YNL311C	SKP2
EDC4/YTP1	ENSG00000077238	EDC4	YNL237W	YTP1
TRIO/UBP1	ENSG00000077254	TRIO	YDL122W	UBP1
VCAN/MSL1	ENSG00000077312	VCAN	YIR009W	MSL1
MSR1/SKI6	ENSG00000077348	MSR1	YGR195W	SKI6
CDH1/HST3	ENSG00000077463	CDH1	YOR025W	HST3
SKIV2L2/CUR1	ENSG00000077522	SKIV2L2	YPR158W	CUR1
DNAH5/CAP2	ENSG00000077549	DNAH5	YIL034C	CAP2
ZFYVE16/UBC11	ENSG00000077721	ZFYVE16	YOR339C	UBC11
C6/TPK1	ENSG00000077782	C6	YJL164C	TPK1
RAI14/SIZ1	ENSG00000078043	RAI14	YDR409W	SIZ1
SOX30/RAD53	ENSG00000078061	SOX30	YPL153C	RAD53
PNKP/DUR1,2	ENSG00000078070	PNKP	YBR208C	DUR1,2
SPDL1/UPS3	ENSG00000078140	SPDL1	YDR185C	UPS3
STAU2/VPS34	ENSG00000078142	STAU2	YLR240W	VPS34
RTN4R/INP51	ENSG00000078269	RTN4R	YIL002C	INP51
PHF23/FAA4	ENSG00000078304	PHF23	YMR246W	FAA4
CDH10/SKI8	ENSG00000078369	CDH10	YGL213C	SKI8
INPP4A/SNT2	ENSG00000078403	INPP4A	YGL131C	SNT2
RAB27B/STE23	ENSG00000078618	RAB27B	YLR389C	STE23
PSMA4/POR1	ENSG00000078668	PSMA4	YNL055C	POR1
MYO16/CST6	ENSG00000078674	MYO16	YIL036W	CST6
LSG1/MET13	ENSG00000078747	LSG1	YGL125W	MET13
PARP3/INN1	ENSG00000078902	PARP3	YNL152W	INN1
TNC/STP22	ENSG00000078967	TNC	YCL008C	STP22
TDP1/YKU80	ENSG00000079246	TDP1	YMR106C	YKU80
MED17/STE7	ENSG00000079277	MED17	YDL159W	STE7
CAPG/PUF4	ENSG00000079308	CAPG	YGL014W	PUF4
AP2S1/REX3	ENSG00000079313	AP2S1	YLR107W	REX3
USH2A/MRP49	ENSG00000079332	USH2A	YKL167C	MRP49
ZPBP/RGT2	ENSG00000079393	ZPBP	YDL138W	RGT2
TG/ERG9	ENSG00000079459	TG	YHR190W	ERG9
ADAM28/PGM2	ENSG00000079739	ADAM28	YMR105C	PGM2
BARX2/DBP1	ENSG00000079785	BARX2	YPL119C	DBP1
DCUN1D1/HAL1	ENSG00000079819	DCUN1D1	YPR005C	HAL1
PHF15/VAM3	ENSG00000079950	PHF15	YOR106W	VAM3
ZIC2/CIT2	ENSG00000080298	ZIC2	YCR005C	CIT2
LCP2/ARL1	ENSG00000080371	LCP2	YBR164C	ARL1
TRIT1/YEA4	ENSG00000080493	TRIT1	YEL004W	YEA4
ADRB1/MOT1	ENSG00000080503	ADRB1	YPL082C	MOT1
ENSG00000043822/IRC6	ENSG00000080561	ENSG00000043822	YFR043C	IRC6
GUCA2B/SWR1	ENSG00000080603	GUCA2B	YDR334W	SWR1
CUL7/PUF6	ENSG00000080608	CUL7	YDR496C	PUF6
CTNNA1/MOT2	ENSG00000080802	CTNNA1	YER068W	MOT2
PHKA2/HEM13	ENSG00000080819	PHKA2	YDR044W	HEM13
EPHA3/MAF1	ENSG00000080986	EPHA3	YDR005C	MAF1
HSPA5/PHO84	ENSG00000081019	HSPA5	YML123C	PHO84
DSG2/STE12	ENSG00000081189	DSG2	YHR084W	STE12
GEMIN8/GUT2	ENSG00000081277	GEMIN8	YIL155C	GUT2
OFD1/YKL027W	ENSG00000081307	OFD1	YKL027W	YKL027W
PREX2/HOP1	ENSG00000081320	PREX2	YIL072W	HOP1
WDR37/SSL1	ENSG00000081665	WDR37	YLR005W	SSL1
YTHDC2/YVH1	ENSG00000081721	YTHDC2	YIR026C	YVH1
CTPS2/TRI1	ENSG00000082014	CTPS2	YMR233W	TRI1
ATP6V1H/MAE1	ENSG00000082212	ATP6V1H	YKL029C	MAE1
POLR2B/YGR126W	ENSG00000082258	POLR2B	YGR126W	YGR126W
TPR/PMD1	ENSG00000082397	TPR	YER132C	PMD1
CP/YDL180W	ENSG00000082438	CP	YDL180W	YDL180W
DTNBP1/MED4	ENSG00000082512	DTNBP1	YOR174W	MED4
XK/MRPL22	ENSG00000082515	XK	YNL177C	MRPL22
ARHGAP6/UTP21	ENSG00000082516	ARHGAP6	YLR409C	UTP21
MAP4/YCK1	ENSG00000082701	MAP4	YHR135C	YCK1
GOPC/YLR156W	ENSG00000082781	GOPC	YLR156W	YLR156W
ROS1/VPS53	ENSG00000082805	ROS1	YJL029C	VPS53
HDAC9/CRM1	ENSG00000082898	HDAC9	YGR218W	CRM1
RRM2B/SNO1	ENSG00000083123	RRM2B	YMR095C	SNO1
TNFRSF17/KAP104	ENSG00000083312	TNFRSF17	YBR017C	KAP104
LMO3/AI5_BETA	ENSG00000083454	LMO3	Q0075	AI5_BETA
MRPS10/YMR018W	ENSG00000083457	MRPS10	YMR018W	YMR018W
GUCA1A/MTF2	ENSG00000083535	GUCA1A	YDL044C	MTF2
RSF1/GTR2	ENSG00000083750	RSF1	YGR163W	GTR2
VPS13D/RPS5	ENSG00000083845	VPS13D	YJR123W	RPS5
CELF2/PRP24	ENSG00000084072	CELF2	YMR268C	PRP24
R3HDM1/STE24	ENSG00000084073	R3HDM1	YJR117W	STE24
COL9A2/TIF34	ENSG00000084623	COL9A2	YMR146C	TIF34
KITLG/YKR018C	ENSG00000084754	KITLG	YKR018C	YKR018C
ERCC8/URA2	ENSG00000084774	ERCC8	YJL130C	URA2
VAMP3/CGR1	ENSG00000085063	VAMP3	YGL029W	CGR1
PER3/HSP26	ENSG00000085382	PER3	YBR072W	HSP26
UTS2/SEH1	ENSG00000085415	UTS2	YGL100W	SEH1
TNFRSF9/CTS2	ENSG00000085465	TNFRSF9	YDR371W	CTS2
EPN3/SSK2	ENSG00000085511	EPN3	YNR031C	SSK2
LTBP1/YPR1	ENSG00000085662	LTBP1	YDR368W	YPR1
RCN1/RRN3	ENSG00000085721	RCN1	YKL125W	RRN3
ELN/END3	ENSG00000085832	ELN	YNL084C	END3
RFC2/ORC1	ENSG00000085840	RFC2	YML065W	ORC1
ARID1B/CTF19	ENSG00000085871	ARID1B	YPL018W	CTF19
NEDD4L/SQS1	ENSG00000085872	NEDD4L	YNL224C	SQS1
FOXP3/SCH9	ENSG00000086015	FOXP3	YHR205W	SCH9
HEXB/MDJ1	ENSG00000086061	HEXB	YFL016C	MDJ1
JKAMP/FAP1	ENSG00000086102	JKAMP	YNL023C	FAP1
DKK3/DIM1	ENSG00000086189	DKK3	YPL266W	DIM1
ARHGEF5/HAL5	ENSG00000086232	ARHGEF5	YJL165C	HAL5
NFE2L3/MRPL24	ENSG00000086504	NFE2L3	YMR193W	MRPL24
LIMA1/CIN5	ENSG00000086548	LIMA1	YOR028C	CIN5
SLC4A8/CWC2	ENSG00000086589	SLC4A8	YDL209C	CWC2
PTGER3/EMP24	ENSG00000086598	PTGER3	YGL200C	EMP24
MAPK9/ERO1	ENSG00000086619	MAPK9	YML130C	ERO1
COL23A1/TOM1	ENSG00000086758	COL23A1	YDR457W	TOM1
BCAR1/GPI10	ENSG00000086848	BCAR1	YGL142C	GPI10
FAM160A2/VPS68	ENSG00000087008	FAM160A2	YOL129W	VPS68
HERPUD1/SGF11	ENSG00000087152	HERPUD1	YPL047W	SGF11
HOMER3/PGS1	ENSG00000087157	HOMER3	YCL004W	PGS1
RAD51/ISA1	ENSG00000087206	RAD51	YLL027W	ISA1
POLQ/TPA1	ENSG00000087263	POLQ	YER049W	TPA1
PIK3CB/POX1	ENSG00000087266	PIK3CB	YGL205W	POX1
ENSG00000051415/ARG1	ENSG00000087274	ENSG00000051415	YOL058W	ARG1
CYBA/EST1	ENSG00000087338	CYBA	YLR233C	EST1
THOC3/CUS1	ENSG00000087365	THOC3	YMR240C	CUS1
HEBP2/VPS1	ENSG00000087470	HEBP2	YKR001C	VPS1
PLEKHA5/ERV46	ENSG00000087502	PLEKHA5	YAL042W	ERV46
PRSS8/NOT5	ENSG00000088038	PRSS8	YPR072W	NOT5
SIKE1/GDS1	ENSG00000088179	SIKE1	YOR355W	GDS1
RRP12/HAS1	ENSG00000088205	RRP12	YMR290C	HAS1
MSMO1/RPS2	ENSG00000088247	MSMO1	YGL123W	RPS2
TTC17/SFK1	ENSG00000088305	TTC17	YKL051W	SFK1
ALX4/COQ9	ENSG00000088682	ALX4	YLR201C	COQ9
FOXN3/FPR1	ENSG00000088832	FOXN3	YNL135C	FPR1
AKR7A2/SHP1	ENSG00000088833	AKR7A2	YBL058W	SHP1
MRTO4/DYN2	ENSG00000088986	MRTO4	YDR424C	DYN2
USE1/IRC19	ENSG00000088992	USE1	YLL033W	IRC19
MCF2L2/BRL1	ENSG00000089006	MCF2L2	YHR036W	BRL1
NRIP2/RPL6A	ENSG00000089009	NRIP2	YML073C	RPL6A
LAMA3/FMP48	ENSG00000089022	LAMA3	YGR052W	FMP48
ANAPC4/AIM17	ENSG00000089041	ANAPC4	YHL021C	AIM17
KCNQ1/ESF1	ENSG00000089048	KCNQ1	YDR365C	ESF1
TRAPPC3/APC5	ENSG00000089053	TRAPPC3	YOR249C	APC5
THRAP3/REX4	ENSG00000089094	THRAP3	YOL080C	REX4
PHPT1/GCN1	ENSG00000089154	PHPT1	YGL195W	GCN1
ENTPD2/PXL1	ENSG00000089159	ENTPD2	YKR090W	PXL1
ARID4B/TFS1	ENSG00000089220	ARID4B	YLR178C	TFS1
PTPRN/ETP1	ENSG00000089234	PTPRN	YHL010C	ETP1
KIF1B/NCP1	ENSG00000089250	KIF1B	YHR042W	NCP1
FOXC1/TAP42	ENSG00000089289	FOXC1	YMR028W	TAP42
SYNE2/ROT2	ENSG00000089597	SYNE2	YBR229C	ROT2
CBLN4/LRG1	ENSG00000089639	CBLN4	YDL240W	LRG1
CHRDL2/BIR1	ENSG00000089685	CHRDL2	YJR089W	BIR1
RELT/MAK5	ENSG00000089737	RELT	YBR142W	MAK5
NOP58/YMR244W	ENSG00000090006	NOP58	YMR244W	YMR244W
KCNH2/LCB2	ENSG00000090054	KCNH2	YDR062W	LCB2
CUL1/PAP1	ENSG00000090060	CUL1	YKR002W	PAP1
CYFIP2/AIM20	ENSG00000090104	CYFIP2	YIL158W	AIM20
TAB2/FYV10	ENSG00000090316	TAB2	YIL097W	FYV10
EIF2AK2/XBP1	ENSG00000090339	EIF2AK2	YIL101C	XBP1
KMT2C/IPI3	ENSG00000090372	KMT2C	YNL182C	IPI3
PUM2/PEX12	ENSG00000090432	PUM2	YMR026C	PEX12
MRPL43/YNR064C	ENSG00000090487	MRPL43	YNR064C	YNR064C
ITIH4/MPS2	ENSG00000090565	ITIH4	YGL075C	MPS2
C4orf27/YLR036C	ENSG00000090612	C4orf27	YLR036C	YLR036C
ZFR/ALA1	ENSG00000090861	ZFR	YOR335C	ALA1
NPFFR2/SEC3	ENSG00000090989	NPFFR2	YER008C	SEC3
ENSG00000056345/LPD1	ENSG00000091140	ENSG00000056345	YFL018C	LPD1
PHF21B/IKS1	ENSG00000091436	PHF21B	YJL057C	IKS1
TRAF1/FUM1	ENSG00000091483	TRAF1	YPL262W	FUM1
PCGF2/SKT5	ENSG00000091490	PCGF2	YBL061C	SKT5
IL17RB/ECM30	ENSG00000091536	IL17RB	YLR436C	ECM30
TRAF3IP2/HER1	ENSG00000091592	TRAF3IP2	YOR227W	HER1
GYG2/OM45	ENSG00000092054	GYG2	YIL136W	OM45
SERPINB3/SLY1	ENSG00000092108	SERPINB3	YDR189W	SLY1
PKP2/GDE1	ENSG00000092148	PKP2	YPL110C	GDE1
MSH4/GVP36	ENSG00000092200	MSH4	YIL041W	GVP36
F7/SPT16	ENSG00000092201	F7	YGL207W	SPT16
GDI2/TRS31	ENSG00000092203	GDI2	YDR472W	TRS31
PRDM1/ERT1	ENSG00000092208	PRDM1	YBR239C	ERT1
ATG5/YVC1	ENSG00000092439	ATG5	YOR087W	YVC1
PITHD1/SOL4	ENSG00000092529	PITHD1	YGR248W	SOL4
MTA3/SPO20	ENSG00000092531	MTA3	YMR017W	SPO20
USP13/GOR1	ENSG00000092621	USP13	YNL274C	GOR1
LAMC2/MLC2	ENSG00000092841	LAMC2	YPR188C	MLC2
CDK14/HMF1	ENSG00000092847	CDK14	YER057C	HMF1
SEC61A1/AFT2	ENSG00000093010	SEC61A1	YPL202C	AFT2
PPP1R12A/RSM22	ENSG00000093167	PPP1R12A	YKL155C	RSM22
RASGRF1/HDA1	ENSG00000094631	RASGRF1	YNL021W	HDA1
CAMK2B/RPT6	ENSG00000094804	CAMK2B	YGL048C	RPT6
CROCC/FUR1	ENSG00000094841	CROCC	YHR128W	FUR1
POLR3E/SLP1	ENSG00000094975	POLR3E	YOR154W	SLP1
ATP2B4/MSH2	ENSG00000095002	ATP2B4	YOL090W	MSH2
ZC3H11A/RCK2	ENSG00000095015	ZC3H11A	YLR248W	RCK2
RIOK2/DYS1	ENSG00000095059	RIOK2	YHR068W	DYS1
NDC1/RET2	ENSG00000095139	NDC1	YFR051C	RET2
FLYWCH1/VAC8	ENSG00000095261	FLYWCH1	YEL013W	VAC8
UNKL/MSS51	ENSG00000095303	UNKL	YLR203C	MSS51
ALDH18A1/CAT2	ENSG00000095321	ALDH18A1	YML042W	CAT2
TARBP1/VMA7	ENSG00000095539	TARBP1	YGR020C	VMA7
MXD1/ISW1	ENSG00000095564	MXD1	YBR245C	ISW1
CDK17/HSP150	ENSG00000095794	CDK17	YJL159W	HSP150
DNAJC25/YBL081W	ENSG00000095951	DNAJC25	YBL081W	YBL081W
PSD/LEU2	ENSG00000096060	PSD	YCL018W	LEU2
CTDP1/SGV1	ENSG00000096063	CTDP1	YPR161C	SGV1
YBX3/CEF1	ENSG00000096401	YBX3	YMR213W	CEF1
WNK1/ILV1	ENSG00000096433	WNK1	YER086W	ILV1
CCAR1/SIR2	ENSG00000096717	CCAR1	YDL042C	SIR2
OGFR/RIM15	ENSG00000096968	OGFR	YFL033C	RIM15
GNA15/HRR25	ENSG00000097007	GNA15	YPL204W	HRR25
CREB3L3/CDC7	ENSG00000097046	CREB3L3	YDL017W	CDC7
PTPRU/ERP2	ENSG00000099203	PTPRU	YAL007C	ERP2
SNRNP40/MGR1	ENSG00000099204	SNRNP40	YCL044C	MGR1
COL11A1/NRG2	ENSG00000099326	COL11A1	YBR066C	NRG2
MPC1/FRE8	ENSG00000099331	MPC1	YLR047C	FRE8
ACAA1/RPN12	ENSG00000099341	ACAA1	YFR052W	RPN12
BCAT1/SET1	ENSG00000099381	BCAT1	YHR119W	SET1
HDAC7/ATP16	ENSG00000099624	HDAC7	YDL004W	ATP16
LZTS1/NOP12	ENSG00000099783	LZTS1	YOL041C	NOP12
SPAG4/CDC34	ENSG00000099804	SPAG4	YDR054C	CDC34
NCKAP1/RPB5	ENSG00000099817	NCKAP1	YBR154C	RPB5
MRPS35/GPD2	ENSG00000099875	MRPS35	YOL059W	GPD2
GUCY1B3/YRB1	ENSG00000099901	GUCY1B3	YDR002W	YRB1
SFSWAP/GRS1	ENSG00000099917	SFSWAP	YBR121C	GRS1
TNK2/RGC1	ENSG00000099940	TNK2	YPR115W	RGC1
CDH3/SHO1	ENSG00000099942	CDH3	YER118C	SHO1
ARSF/YNL181W	ENSG00000099958	ARSF	YNL181W	YNL181W
GPBP1/RPA34	ENSG00000099968	GPBP1	YJL148W	RPA34
CS/PRP21	ENSG00000099995	CS	YJL203W	PRP21
LTK/LSM2	ENSG00000100028	LTK	YBL026W	LSM2
MRPS24/NOP7	ENSG00000100029	MRPS24	YGR103W	NOP7
ELMO2/KSS1	ENSG00000100030	ELMO2	YGR040W	KSS1
WAPAL/PTC3	ENSG00000100034	WAPAL	YBL056W	PTC3
APPBP2/CTP1	ENSG00000100075	APPBP2	YBR291C	CTP1
POLD1/GGA1	ENSG00000100083	POLD1	YDR358W	GGA1
SEZ6/HIR2	ENSG00000100084	SEZ6	YOR038C	HIR2
EIF4B/RGA1	ENSG00000100092	EIF4B	YOR127W	RGA1
GLTSCR1/HBT1	ENSG00000100106	GLTSCR1	YDL223C	HBT1
RPL18/SPP382	ENSG00000100109	RPL18	YLR424W	SPP382
ISOC2/NHP2	ENSG00000100138	ISOC2	YDL208W	NHP2
U2AF2/RPO26	ENSG00000100142	U2AF2	YPR187W	RPO26
EPN1/YLR462W	ENSG00000100151	EPN1	YLR462W	YLR462W
MED29/DBP7	ENSG00000100201	MED29	YKR024C	DBP7
AHRR/BOP3	ENSG00000100207	AHRR	YNL042W	BOP3
GSC2/BNA6	ENSG00000100219	GSC2	YFR047C	BNA6
GPC1/AIM33	ENSG00000100225	GPC1	YML087C	AIM33
ADCK1/TEF2	ENSG00000100226	ADCK1	YBR118W	TEF2
HAGH/YOR114W	ENSG00000100227	HAGH	YOR114W	YOR114W
RNF4/SAP190	ENSG00000100239	RNF4	YKR028W	SAP190
CASP8/CSH1	ENSG00000100242	CASP8	YBR161W	CSH1
ASUN/PGA3	ENSG00000100243	ASUN	YML125C	PGA3
DLX3/APL1	ENSG00000100280	DLX3	YJR005W	APL1
SPA17/SUT1	ENSG00000100284	SPA17	YGL162W	SUT1
WISP2/HMX1	ENSG00000100292	WISP2	YLR205C	HMX1
NGFR/YJR011C	ENSG00000100296	NGFR	YJR011C	YJR011C
CDON/MCM5	ENSG00000100297	CDON	YLR274W	MCM5
TAF2/PTC6	ENSG00000100324	TAF2	YCR079W	PTC6
HIPK2/RGT1	ENSG00000100325	HIPK2	YKL038W	RGT1
TNPO3/MYO4	ENSG00000100345	TNPO3	YAL029C	MYO4
MEF2BNB-MEF2B/HPT1	ENSG00000100353	MEF2BNB-MEF2B	YDR399W	HPT1
RFXANK/MDR1	ENSG00000100359	RFXANK	YGR100W	MDR1
LPAR2/YLR224W	ENSG00000100365	LPAR2	YLR224W	YLR224W
CTSA/YIA6	ENSG00000100372	CTSA	YIL006W	YIA6
SUGP2/HSP12	ENSG00000100380	SUGP2	YFL014W	HSP12
SLC12A2/HRT1	ENSG00000100387	SLC12A2	YOL133W	HRT1
SNX24/GCN5	ENSG00000100393	SNX24	YGR252W	GCN5
EYA2/RNA1	ENSG00000100401	EYA2	YMR235C	RNA1
CNN2/RPC25	ENSG00000100413	CNN2	YKL144C	RPC25
SNCAIP/FPR3	ENSG00000100442	SNCAIP	YML074C	FPR3
DDX20/TIF3	ENSG00000100461	DDX20	YPR163C	TIF3
BTBD1/HSL7	ENSG00000100462	BTBD1	YBR133C	HSL7
BCAS1/YDR366C	ENSG00000100478	BCAS1	YDR366C	YDR366C
POU1F1/DPB2	ENSG00000100479	POU1F1	YPR175W	DPB2
PMS1/GPH1	ENSG00000100504	PMS1	YPR160W	GPH1
HMG20B/RAD27	ENSG00000100526	HMG20B	YKL113C	RAD27
CALCRL/VMA8	ENSG00000100554	CALCRL	YEL051W	VMA8
TAF11/GPI15	ENSG00000100564	TAF11	YNL038W	GPI15
ANKS1A/PRE10	ENSG00000100567	ANKS1A	YOR362C	PRE10
AP3D1/VTI1	ENSG00000100568	AP3D1	YMR197C	VTI1
ZNF76/AHA1	ENSG00000100591	ZNF76	YDR214W	AHA1
SLC9A3R2/BNR1	ENSG00000100592	SLC9A3R2	YIL159W	BNR1
NTHL1/LCB1	ENSG00000100596	NTHL1	YMR296C	LCB1
GNAI3/RRT6	ENSG00000100605	GNAI3	YGL146C	RRT6
IPO5/PTC2	ENSG00000100614	IPO5	YER089C	PTC2
OAT/NAB3	ENSG00000100650	OAT	YPL190C	NAB3
WDR3/TIF5	ENSG00000100664	WDR3	YPR041W	TIF5
PKN2/CYS3	ENSG00000100665	PKN2	YAL012W	CYS3
WDR18/ADE3	ENSG00000100714	WDR18	YGR204W	ADE3
TRAM2/YAP1	ENSG00000100722	TRAM2	YML007W	YAP1
NTN1/YLR456W	ENSG00000100744	NTN1	YLR456W	YLR456W
GLP2R/YGR093W	ENSG00000100749	GLP2R	YGR093W	YGR093W
MCM10/RPT2	ENSG00000100764	MCM10	YDL007W	RPT2
DGKA/PRE7	ENSG00000100804	DGKA	YBL041W	PRE7
ERBB3/ACE2	ENSG00000100811	ERBB3	YLR131C	ACE2
ROPN1/CST9	ENSG00000100814	ROPN1	YLR394W	CST9
KARS/PAF1	ENSG00000100815	KARS	YBR279W	PAF1
PDIA5/SGN1	ENSG00000100836	PDIA5	YIR001C	SGN1
NDUFB4/YHR202W	ENSG00000100852	NDUFB4	YHR202W	YHR202W
SPEN/SRP54	ENSG00000100883	SPEN	YPR088C	SRP54
MYLK/DBP6	ENSG00000100888	MYLK	YNR038W	DBP6
MAP2K4/SCL1	ENSG00000100902	MAP2K4	YGL011C	SCL1
SNAP91/MGA2	ENSG00000100906	SNAP91	YIR033W	MGA2
SLK/PCM1	ENSG00000100908	SLK	YEL058W	PCM1
COL17A1/YHR035W	ENSG00000100934	COL17A1	YHR035W	YHR035W
SEC61A2/LEA1	ENSG00000100949	SEC61A2	YPL213W	LEA1
PRKCQ/ART5	ENSG00000100979	PRKCQ	YGR068C	ART5
TLE2/AIM9	ENSG00000100994	TLE2	YER080W	AIM9
ASB1/PSF1	ENSG00000101003	ASB1	YDR013W	PSF1
FAM107B/CIK1	ENSG00000101004	FAM107B	YMR198W	CIK1
ME1/CBP3	ENSG00000101019	ME1	YPL215W	CBP3
TBC1D1/DIA1	ENSG00000101049	TBC1D1	YMR316W	DIA1
CDK13/GAL11	ENSG00000101057	CDK13	YOL051W	GAL11
MTHFD2/GAT2	ENSG00000101076	MTHFD2	YMR136W	GAT2
SLC9A7/PET9	ENSG00000101084	SLC9A7	YBL030C	PET9
FOXJ2/GIM3	ENSG00000101132	FOXJ2	YNL153C	GIM3
YBX1/PFS2	ENSG00000101138	YBX1	YNL317W	PFS2
PDE4A/LYS9	ENSG00000101144	PDE4A	YNR050C	LYS9
PPP2R5A/GLE2	ENSG00000101146	PPP2R5A	YER107C	GLE2
CTNNA2/YER121W	ENSG00000101150	CTNNA2	YER121W	YER121W
ELAVL1/PRP6	ENSG00000101161	ELAVL1	YBR055C	PRP6
TIE1/PRE6	ENSG00000101182	TIE1	YOL038W	PRE6
SMARCD1/EAF7	ENSG00000101189	SMARCD1	YNL136W	EAF7
KDM4A/IOC2	ENSG00000101191	KDM4A	YLR095C	IOC2
NFYC/GID8	ENSG00000101193	NFYC	YMR135C	GID8
SLC9A3/GLO3	ENSG00000101199	SLC9A3	YER122C	GLO3
NGEF/YCH1	ENSG00000101224	NGEF	YGR203W	YCH1
ASPM/ARL3	ENSG00000101246	ASPM	YPL051W	ARL3
CD84/CKA2	ENSG00000101266	CD84	YOR061W	CKA2
ELOVL1/GFD2	ENSG00000101307	ELOVL1	YCL036W	GFD2
SPI1/SEC23	ENSG00000101310	SPI1	YPR181C	SEC23
ZNRD1/BEM1	ENSG00000101336	ZNRD1	YBR200W	BEM1
MPPED2/APC1	ENSG00000101347	MPPED2	YNL172W	APC1
ZBTB11/IDH1	ENSG00000101365	ZBTB11	YNL037C	IDH1
ATXN3/MIR1	ENSG00000101367	ATXN3	YJR077C	MIR1
GOLGA5/UTR1	ENSG00000101391	GOLGA5	YJR049C	UTR1
FGFR2/TTI1	ENSG00000101407	FGFR2	YKL033W	TTI1
EML1/ARP5	ENSG00000101442	EML1	YNL059C	ARP5
ARFGEF1/SAH1	ENSG00000101444	ARFGEF1	YER043C	SAH1
MTFR1/PRP16	ENSG00000101452	MTFR1	YKR086W	PRP16
STAG3/YPL034W	ENSG00000101474	STAG3	YPL034W	YPL034W
FECH/UBP6	ENSG00000101557	FECH	YFR010W	UBP6
MYO9A/SCS2	ENSG00000101558	MYO9A	YER120W	SCS2
DDX3Y/ABD1	ENSG00000101654	DDX3Y	YBR236C	ABD1
PFKP/RAD30	ENSG00000101751	PFKP	YDR419W	RAD30
SP100/RIO1	ENSG00000101782	SP100	YOR119C	RIO1
KLF6/PTI1	ENSG00000101811	KLF6	YGR156W	PTI1
PPAP2A/NAS6	ENSG00000101843	PPAP2A	YGR232W	NAS6
NEO1/UTP7	ENSG00000101849	NEO1	YER082C	UTP7
TRAM1/POL2	ENSG00000101868	TRAM1	YNL262W	POL2
PHKA1/YPL039W	ENSG00000101888	PHKA1	YPL039W	YPL039W
TNFRSF1A/ALG13	ENSG00000101901	TNFRSF1A	YGL047W	ALG13
CACNB1/PRS3	ENSG00000101911	CACNB1	YHL011C	PRS3
EVI5/DIA2	ENSG00000101916	EVI5	YOR080W	DIA2
PKM/YOR289W	ENSG00000101935	PKM	YOR289W	YOR289W
DHX29/SET3	ENSG00000101945	DHX29	YKR029C	SET3
DNTTIP2/YOR342C	ENSG00000101972	DNTTIP2	YOR342C	YOR342C
TP53BP1/PXA2	ENSG00000101986	TP53BP1	YKL188C	PXA2
TRO/CPT1	ENSG00000102007	TRO	YNL130C	CPT1
RRP15/SAC6	ENSG00000102024	RRP15	YDR129C	SAC6
RHOA/ARD1	ENSG00000102030	RHOA	YHR013C	ARD1
DHX8/ISW2	ENSG00000102038	DHX8	YOR304W	ISW2
PRKCZ/YDL156W	ENSG00000102054	PRKCZ	YDL156W	YDL156W
SYT1/SMF1	ENSG00000102096	SYT1	YOL122C	SMF1
IDH3G/TAZ1	ENSG00000102125	IDH3G	YPR140W	TAZ1
ROGDI/PGK1	ENSG00000102144	ROGDI	YCR012W	PGK1
PDZD4/DAL80	ENSG00000102145	PDZD4	YKR034W	DAL80
ROCK1/MDY2	ENSG00000102178	ROCK1	YOL111C	MDY2
CBFB/ATG17	ENSG00000102189	CBFB	YLR423C	ATG17
PDK3/PCL2	ENSG00000102218	PDK3	YDL127W	PCL2
HYAL2/YAK1	ENSG00000102225	HYAL2	YJL141C	YAK1
HDAC4/DOA4	ENSG00000102226	HDAC4	YDR069C	DOA4
RASSF1/PAB1	ENSG00000102241	RASSF1	YER165W	PAB1
FGFR3/ALE1	ENSG00000102312	FGFR3	YOR175C	ALE1
IFI35/YPL225W	ENSG00000102390	IFI35	YPL225W	YPL225W
COASY/CTR86	ENSG00000102401	COASY	YCR054C	CTR86
MEF2A/RIM101	ENSG00000102554	MEF2A	YHL027W	RIM101
OTUD5/YPK1	ENSG00000102572	OTUD5	YKL126W	YPK1
TFE3/CDC1	ENSG00000102575	TFE3	YDR182W	CDC1
TBC1D25/SEC63	ENSG00000102580	TBC1D25	YOR254C	SEC63
ACSL4/FUS2	ENSG00000102606	ACSL4	YMR232W	FUS2
INPP5A/YNL010W	ENSG00000102753	INPP5A	YNL010W	YNL010W
GPKOW/CIT3	ENSG00000102786	GPKOW	YPR001W	CIT3
GRIPAP1/DUG2	ENSG00000102879	GRIPAP1	YBR281C	DUG2
FTSJ1/FUS3	ENSG00000102882	FTSJ1	YBL016W	FUS3
POLR1A/DCC1	ENSG00000102893	POLR1A	YCL016C	DCC1
LAPTM4A/NTF2	ENSG00000102898	LAPTM4A	YER009W	NTF2
IP6K2/NIC96	ENSG00000102900	IP6K2	YFR002W	NIC96
STON1-GTF2A1L/STP1	ENSG00000102974	STON1-GTF2A1L	YDR463W	STP1
SRBD1/RPN8	ENSG00000103035	SRBD1	YOR261C	RPN8
CYFIP1/LRO1	ENSG00000103066	CYFIP1	YNR008W	LRO1
RASGRP2/YNL176C	ENSG00000103152	RASGRP2	YNL176C	YNL176C
PSME4/VMR1	ENSG00000103222	PSME4	YHL035C	VMR1
IFT80/MUP1	ENSG00000103257	IFT80	YGR055W	MUP1
SIRT2/NBP35	ENSG00000103274	SIRT2	YGL091C	NBP35
ERLEC1/UBC9	ENSG00000103275	ERLEC1	YDL064W	UBC9
PPP2R5B/ADH5	ENSG00000103326	PPP2R5B	YBR145W	ADH5
PYGM/SUP35	ENSG00000103342	PYGM	YDR172W	SUP35
PITX1/RSM19	ENSG00000103363	PITX1	YNR037C	RSM19
TRPC7/SIS1	ENSG00000103423	TRPC7	YNL007C	SIS1
NUP133/RPL36A	ENSG00000103479	NUP133	YMR194W	RPL36A
NUCKS1/SFP1	ENSG00000103495	NUCKS1	YLR403W	SFP1
VPS35/TLG2	ENSG00000103496	VPS35	YOL018C	TLG2
DNAJA2/TAE1	ENSG00000103510	DNAJA2	YBR261C	TAE1
BCL3/ICY2	ENSG00000103540	BCL3	YPL250C	ICY2
KCNAB2/BRE1	ENSG00000103549	KCNAB2	YDL074C	BRE1
ABCC9/LYS12	ENSG00000103591	ABCC9	YIL094C	LYS12
GAL/YMR291W	ENSG00000103653	GAL	YMR291W	YMR291W
CLEC2D/ATS1	ENSG00000103657	CLEC2D	YAL020C	ATS1
RORA/YKR023W	ENSG00000103671	RORA	YKR023W	YKR023W
DRD4/YPT32	ENSG00000103769	DRD4	YGL210W	YPT32
TGFBR3/RBA50	ENSG00000103932	TGFBR3	YDR527W	RBA50
KIAA1107/STB2	ENSG00000103942	KIAA1107	YMR053C	STB2
PLA2G10/YBR259W	ENSG00000103966	PLA2G10	YBR259W	YBR259W
ATP1B3/MXR1	ENSG00000104064	ATP1B3	YER042W	MXR1
NEDD4/HCR1	ENSG00000104131	NEDD4	YLR192C	HCR1
PIGB/PEP3	ENSG00000104142	PIGB	YLR148W	PEP3
MAPK6/MSC2	ENSG00000104147	MAPK6	YDR205W	MSC2
GNB5/BRF1	ENSG00000104221	GNB5	YGR246C	BRF1
RAB27A/YOL159C	ENSG00000104299	RAB27A	YOL159C	YOL159C
CECR5/AIM31	ENSG00000104320	CECR5	YML030W	AIM31
UFD1L/MCK1	ENSG00000104365	UFD1L	YNL307C	MCK1
LRP6/GNA1	ENSG00000104408	LRP6	YFL017C	GNA1
GUCY2C/EMC2	ENSG00000104412	GUCY2C	YJR088C	EMC2
SCT/UBS1	ENSG00000104415	SCT	YBR165W	UBS1
PHRF1/ARP10	ENSG00000104419	PHRF1	YDR106W	ARP10
IKBKAP/DAL81	ENSG00000104490	IKBKAP	YIR023W	DAL81
NUCB2/EFB1	ENSG00000104529	NUCB2	YAL003W	EFB1
PFN2/PSA1	ENSG00000104549	PFN2	YDL055C	PSA1
PTPN3/TMT1	ENSG00000104611	PTPN3	YER175C	TMT1
SPTB/BCH2	ENSG00000104613	SPTB	YKR027W	BCH2
DAPP1/VPS55	ENSG00000104660	DAPP1	YJR044C	VPS55
FGF10/NDE1	ENSG00000104687	FGF10	YMR145C	NDE1
SMG6/MCM7	ENSG00000104738	SMG6	YBR202W	MCM7
EXOC5/YCL012C	ENSG00000104805	EXOC5	YCL012C	YCL012C
CLTCL1/GSY2	ENSG00000104812	CLTCL1	YLR258W	GSY2
FSTL3/AKL1	ENSG00000104814	FSTL3	YBR059C	AKL1
DGCR2/ECI1	ENSG00000104823	DGCR2	YLR284C	ECI1
RNF126/DIA4	ENSG00000104835	RNF126	YHR011W	DIA4
MNT/SNP1	ENSG00000104852	MNT	YIL061C	SNP1
ZXDC/YER184C	ENSG00000104863	ZXDC	YER184C	YER184C
POLB/MHP1	ENSG00000104866	POLB	YJL042W	MHP1
WIPI1/PIH1	ENSG00000104872	WIPI1	YHR034C	PIH1
ASNS/PRP11	ENSG00000104897	ASNS	YDL043C	PRP11
AP3M2/TRM1	ENSG00000104907	AP3M2	YDR120C	TRM1
CNGB1/RPL6B	ENSG00000104960	CNGB1	YLR448W	RPL6B
ST6GALNAC2/SGT2	ENSG00000104969	ST6GALNAC2	YOR007C	SGT2
CHAT/TIM44	ENSG00000104980	CHAT	YIL022W	TIM44
PABPC1/CCA1	ENSG00000105011	PABPC1	YER168C	CCA1
TESK2/MAS1	ENSG00000105088	TESK2	YLR163C	MAS1
C16orf80/CRH1	ENSG00000105127	C16orf80	YGR189C	CRH1
CSNK2A2/POP4	ENSG00000105171	CSNK2A2	YBR257W	POP4
PTPN21/CLN2	ENSG00000105173	PTPN21	YPL256C	CLN2
EIF2B3/TIM50	ENSG00000105197	EIF2B3	YPL063W	TIM50
CAMK2A/NOP1	ENSG00000105202	CAMK2A	YDL014W	NOP1
TCOF1/PGI1	ENSG00000105220	TCOF1	YBR196C	PGI1
CDC42/SLM2	ENSG00000105221	CDC42	YNL047C	SLM2
OSBPL3/YJU2	ENSG00000105248	OSBPL3	YKL095W	YJU2
EPHA8/YHR097C	ENSG00000105251	EPHA8	YHR097C	YHR097C
SLC12A3/ALF1	ENSG00000105254	SLC12A3	YNL148C	ALF1
RAD18/FCJ1	ENSG00000105281	RAD18	YKR016W	FCJ1
ATP2B1/AMA1	ENSG00000105325	ATP2B1	YGR225W	AMA1
NCK2/GFA1	ENSG00000105355	NCK2	YKL104C	GFA1
MAP4K4/YML6	ENSG00000105364	MAP4K4	YML025C	YML6
RPL31/RSC3	ENSG00000105369	RPL31	YDR303C	RSC3
WDR1/CIR1	ENSG00000105379	WDR1	YGR207C	CIR1
SNX13/AVT7	ENSG00000105388	SNX13	YIL088C	AVT7
ARHGAP10/YOR192C-C	ENSG00000105397	ARHGAP10	YOR192C-C	YOR192C-C
RPS6KA2/CDC37	ENSG00000105401	RPS6KA2	YDR168W	CDC37
ING3/SEC17	ENSG00000105402	ING3	YBL050W	SEC17
WBSCR22/YIP3	ENSG00000105404	WBSCR22	YNL044W	YIP3
SEL1L/PSD1	ENSG00000105426	SEL1L	YNL169C	PSD1
TRIP13/ERD2	ENSG00000105438	TRIP13	YBL040C	ERD2
ATP6AP1/SYT1	ENSG00000105443	ATP6AP1	YPR095C	SYT1
TCF3/RSA4	ENSG00000105447	TCF3	YCR072C	RSA4
TRIB2/CDC9	ENSG00000105486	TRIB2	YDL164C	CDC9
DAZAP1/TPD3	ENSG00000105568	DAZAP1	YAL016W	TPD3
MBD3/CTK3	ENSG00000105576	MBD3	YML112W	CTK3
PRLH/CCC1	ENSG00000105607	PRLH	YLR220W	CCC1
HLTF/PRP31	ENSG00000105618	HLTF	YGR091W	PRP31
CPSF1/SEC28	ENSG00000105669	CPSF1	YIL076W	SEC28
CDH19/DBP8	ENSG00000105671	CDH19	YHR169W	DBP8
PDCD2/SFG1	ENSG00000105676	PDCD2	YOR315W	SFG1
PRKACA/YRB30	ENSG00000105698	PRKACA	YGL164C	YRB30
LPHN1/PKH1	ENSG00000105723	LPHN1	YDR490C	PKH1
ACTN1/SPF1	ENSG00000105726	ACTN1	YEL031W	SPF1
RPS6KA6/YJR149W	ENSG00000105737	RPS6KA6	YJR149W	YJR149W
EPN2/GLO4	ENSG00000105755	EPN2	YOR040W	GLO4
PTPN18/ZUO1	ENSG00000105821	PTPN18	YGR285C	ZUO1
LIMS2/BET1	ENSG00000105829	LIMS2	YIL004C	BET1
LNX1/TEL1	ENSG00000105851	LNX1	YBL088C	TEL1
TFRC/LCD1	ENSG00000105854	TFRC	YDR499W	LCD1
SREBF1/ZIM17	ENSG00000105866	SREBF1	YNL310C	ZIM17
TRPC5/WTM1	ENSG00000105875	TRPC5	YOR230W	WTM1
AFF4/DUS4	ENSG00000105879	AFF4	YLR405W	DUS4
UBE2D1/GUK1	ENSG00000105926	UBE2D1	YDR454C	GUK1
MPP5/YGR066C	ENSG00000105939	MPP5	YGR066C	YGR066C
SMC1A/KGD1	ENSG00000105953	SMC1A	YIL125W	KGD1
HSD17B10/YHR131C	ENSG00000105974	HSD17B10	YHR131C	YHR131C
MARK2/DJP1	ENSG00000105993	MARK2	YIR004W	DJP1
HMMR/RIM1	ENSG00000106028	HMMR	YCR028C-A	RIM1
CHFR/ARO3	ENSG00000106052	CHFR	YDR035W	ARO3
TRHDE/YBR139W	ENSG00000106066	TRHDE	YBR139W	YBR139W
P4HA2/YCR099C	ENSG00000106069	P4HA2	YCR099C	YCR099C
FCGR2B/GRS2	ENSG00000106105	FCGR2B	YPR081C	GRS2
NFATC3/GIS3	ENSG00000106125	NFATC3	YLR094C	GIS3
ACADVL/FCY22	ENSG00000106128	ACADVL	YER060W-A	FCY22
FBXW11/HST4	ENSG00000106144	FBXW11	YDR191W	HST4
ACAP1/RPL20B	ENSG00000106246	ACAP1	YOR312C	RPL20B
CRMP1/PRT1	ENSG00000106263	CRMP1	YOR361C	PRT1
DERL2/NOP15	ENSG00000106344	DERL2	YNL110C	NOP15
NDE1/IMD3	ENSG00000106348	NDE1	YLR432W	IMD3
MRVI1/SPS18	ENSG00000106351	MRVI1	YNL204C	SPS18
AP1M1/LSM5	ENSG00000106355	AP1M1	YER146W	LSM5
PVR/APM1	ENSG00000106367	PVR	YPL259C	APM1
IKBKG/KTR3	ENSG00000106397	IKBKG	YBR205W	KTR3
XRCC1/VPS71	ENSG00000106400	XRCC1	YML041C	VPS71
SCARB1/OPI3	ENSG00000106404	SCARB1	YJR073C	OPI3
MCM2/YML083C	ENSG00000106571	MCM2	YML083C	YML083C
TP63/PRE8	ENSG00000106588	TP63	YML092C	PRE8
LLGL2/MRPL32	ENSG00000106591	LLGL2	YCR003W	MRPL32
NLE1/RHB1	ENSG00000106615	NLE1	YCR027C	RHB1
SDHA/SDS23	ENSG00000106617	SDHA	YGL056C	SDS23
SMARCE1/POL31	ENSG00000106628	SMARCE1	YJR006W	POL31
KDM5A/SEC22	ENSG00000106636	KDM5A	YLR268W	SEC22
ADAM11/NIP100	ENSG00000106665	ADAM11	YPL174C	NIP100
PPP2R3A/PBA1	ENSG00000106829	PPP2R3A	YLR199C	PBA1
FERMT2/DFG16	ENSG00000106952	FERMT2	YOR030W	DFG16
ABCB11/OAF1	ENSG00000106991	ABCB11	YAL051W	OAF1
CD5L/URA6	ENSG00000106992	CD5L	YKL024C	URA6
PTGS2/AZR1	ENSG00000107020	PTGS2	YGR224W	AZR1
IGF2BP2/SCP160	ENSG00000107164	IGF2BP2	YJL080C	SCP160
MAP3K13/SPG4	ENSG00000107187	MAP3K13	YMR107W	SPG4
ST6GAL1/YFL066C	ENSG00000107201	ST6GAL1	YFL066C	YFL066C
VDAC1P1/MBF1	ENSG00000107223	VDAC1P1	YOR298C-A	MBF1
PICALM/MRF1	ENSG00000107242	PICALM	YGL143C	MRF1
NSF/SNL1	ENSG00000107262	NSF	YIL016W	SNL1
GLI2/RPS19B	ENSG00000107263	GLI2	YNL302C	RPS19B
CLASP1/ECM32	ENSG00000107290	CLASP1	YER176W	ECM32
MRPS34/PDR10	ENSG00000107331	MRPS34	YOR328W	PDR10
NOTCH3/YNL144C	ENSG00000107341	NOTCH3	YNL144C	YNL144C
CLNS1A/GAT1	ENSG00000107485	CLNS1A	YFL021W	GAT1
PPP2R2C/SLM3	ENSG00000107521	PPP2R2C	YDL033C	SLM3
TEAD2/TKL2	ENSG00000107537	TEAD2	YBR117C	TKL2
EED/HEM3	ENSG00000107554	EED	YDL205C	HEM3
CDHR2/DPB11	ENSG00000107560	CDHR2	YJL090C	DPB11
SNCB/PHB1	ENSG00000107566	SNCB	YGR132C	PHB1
TSG101/RPG1	ENSG00000107581	TSG101	YBR079C	RPG1
ATP2A3/YKL162C	ENSG00000107614	ATP2A3	YKL162C	YKL162C
CA12/ROK1	ENSG00000107625	CA12	YGL171W	ROK1
MGLL/BST1	ENSG00000107643	MGLL	YFL025C	BST1
NTN4/YOR022C	ENSG00000107651	NTN4	YOR022C	YOR022C
BCS1L/NSE4	ENSG00000107672	BCS1L	YDL105W	NSE4
NUAK1/CNA1	ENSG00000107758	NUAK1	YLR433C	CNA1
SLC24A1/MPM1	ENSG00000107771	SLC24A1	YJL066C	MPM1
SCARF1/PHO5	ENSG00000107789	SCARF1	YBR093C	PHO5
LMAN1/GEA1	ENSG00000107862	LMAN1	YJR031C	GEA1
PTPLAD1/BAG7	ENSG00000107863	PTPLAD1	YOR134W	BAG7
IPCEF1/BCP1	ENSG00000107949	IPCEF1	YDR361C	BCP1
ZZEF1/YOL098C	ENSG00000107959	ZZEF1	YOL098C	YOL098C
ENO1/PSF3	ENSG00000107960	ENO1	YOL146W	PSF3
SLC12A1/MPD1	ENSG00000108010	SLC12A1	YOR288C	MPD1
C19orf10/NUP159	ENSG00000108021	C19orf10	YIL115C	NUP159
ANO8/FRA1	ENSG00000108039	ANO8	YLL029W	FRA1
ARHGEF10L/SMC3	ENSG00000108055	ARHGEF10L	YJL074C	SMC3
TXK/IXR1	ENSG00000108064	TXK	YKL032C	IXR1
KCNQ2/RTS3	ENSG00000108091	KCNQ2	YGR161C	RTS3
TACR2/CUL3	ENSG00000108094	TACR2	YGR003W	CUL3
ACTR6/PCL1	ENSG00000108100	ACTR6	YNL289W	PCL1
TIPIN/ADH2	ENSG00000108107	TIPIN	YMR303C	ADH2
SRI/CPR5	ENSG00000108179	SRI	YDR304C	CPR5
EIF4G3/YHI9	ENSG00000108187	EIF4G3	YHR029C	YHI9
NUP37/HED1	ENSG00000108256	NUP37	YDR014W-A	HED1
SEMA3A/PUP3	ENSG00000108294	SEMA3A	YER094C	PUP3
SEMA3C/CWC25	ENSG00000108296	SEMA3C	YNL245C	CWC25
ACAT1/NHP6A	ENSG00000108312	ACAT1	YPR052C	NHP6A
CELSR1/YNL019C	ENSG00000108342	CELSR1	YNL019C	YNL019C
ZNF638/RPN3	ENSG00000108344	ZNF638	YER021W	RPN3
ADD2/TRK1	ENSG00000108349	ADD2	YJL129C	TRK1
FGF4/RAD57	ENSG00000108384	FGF4	YDR004W	RAD57
RASAL2/RAD18	ENSG00000108395	RASAL2	YCR066W	RAD18
MARK3/GPT2	ENSG00000108405	MARK3	YKR067W	GPT2
SLC25A3/KAP95	ENSG00000108424	SLC25A3	YLR347C	KAP95
FOSL2/BOS1	ENSG00000108433	FOSL2	YLR078C	BOS1
FRYL/RNH70	ENSG00000108443	FRYL	YGR276C	RNH70
FSCN1/HRQ1	ENSG00000108469	FSCN1	YDR291W	HRQ1
ACTB/ATG4	ENSG00000108510	ACTB	YNL223W	ATG4
PLD1/SAM2	ENSG00000108523	PLD1	YDR502C	SAM2
WDR62/DIC1	ENSG00000108528	WDR62	YLR348C	DIC1
DLG1/VTC2	ENSG00000108551	DLG1	YFL004W	VTC2
RAB7A/MRPL20	ENSG00000108557	RAB7A	YKR085C	MRPL20
BCAP29/KRS1	ENSG00000108559	BCAP29	YDR037W	KRS1
SART3/LAP3	ENSG00000108578	SART3	YNL239W	LAP3
ARHGAP15/GOS1	ENSG00000108587	ARHGAP15	YHL031C	GOS1
PAX2/RBG2	ENSG00000108591	PAX2	YGR173W	RBG2
EXOSC7/SPB1	ENSG00000108592	EXOSC7	YCL054W	SPB1
KIFAP3/RSC6	ENSG00000108604	KIFAP3	YCR052W	RSC6
MCM6/YML108W	ENSG00000108641	MCM6	YML108W	YML108W
REXO2/UTP6	ENSG00000108651	REXO2	YDR449C	UTP6
RBM7/DED1	ENSG00000108654	RBM7	YOR204W	DED1
RBMS2/GEA2	ENSG00000108669	RBMS2	YEL022W	GEA2
BAZ2A/RPN6	ENSG00000108671	BAZ2A	YDL097C	RPN6
PTPN23/MPH1	ENSG00000108771	PTPN23	YIR002C	MPH1
MLH1/SPT7	ENSG00000108773	MLH1	YBR081C	SPT7
UNG/YPT11	ENSG00000108774	UNG	YNL304W	YPT11
KLHL20/INO4	ENSG00000108788	KLHL20	YOL108C	INO4
RGS11/MAM1	ENSG00000108799	RGS11	YER106W	MAM1
PLXNA2/MRP7	ENSG00000108826	PLXNA2	YNL005C	MRP7
SPAG5/HOS3	ENSG00000108840	SPAG5	YPL116W	HOS3
ANKRD13A/LUC7	ENSG00000108848	ANKRD13A	YDL087C	LUC7
TPD52/CHS2	ENSG00000108854	TPD52	YBR038W	CHS2
ACACB/MSG5	ENSG00000108861	ACACB	YNL053W	MSG5
TRAF4/SNU114	ENSG00000108883	TRAF4	YKL173W	SNU114
PAG1/FAA2	ENSG00000108946	PAG1	YER015W	FAA2
GPATCH1/LOT5	ENSG00000108953	GPATCH1	YKL183W	LOT5
ICAM3/CDC15	ENSG00000108984	ICAM3	YAR019C	CDC15
NT5C2/KTI12	ENSG00000109046	NT5C2	YKL110C	KTI12
MCAM/YIR042C	ENSG00000109065	MCAM	YIR042C	YIR042C
GPC4/SPT6	ENSG00000109111	GPC4	YGR116W	SPT6
CAMSAP3/DEP1	ENSG00000109118	CAMSAP3	YAL013W	DEP1
RAP1GAP/POM33	ENSG00000109133	RAP1GAP	YLL023C	POM33
XAB2/AVO2	ENSG00000109320	XAB2	YMR068W	AVO2
ARHGEF1/SMK1	ENSG00000109339	ARHGEF1	YPR054W	SMK1
STXBP2/SFC1	ENSG00000109424	STXBP2	YJR095W	SFC1
MAP2K7/SPP41	ENSG00000109458	MAP2K7	YDR464W	SPP41
NMRK2/MGE1	ENSG00000109519	NMRK2	YOR232W	MGE1
DGKD/GAR1	ENSG00000109534	DGKD	YHR089C	GAR1
CTTNBP2/TRM9	ENSG00000109536	CTTNBP2	YML014W	TRM9
ACTL6B/GEF1	ENSG00000109572	ACTL6B	YJR040W	GEF1
RARB/PRP43	ENSG00000109606	RARB	YGL120C	PRP43
TOP2B/CDC4	ENSG00000109670	TOP2B	YFL009W	CDC4
NFKB2/YLR455W	ENSG00000109685	NFKB2	YLR455W	YLR455W
PPP1R12B/TAH18	ENSG00000109756	PPP1R12B	YPR048W	TAH18
DNAJC10/ACK1	ENSG00000109771	DNAJC10	YDL203C	ACK1
GTF3C1/PEX28	ENSG00000109775	GTF3C1	YHR150W	PEX28
IL4R/USV1	ENSG00000109787	IL4R	YPL230W	USV1
USP33/FMP52	ENSG00000109854	USP33	YER004W	FMP52
PAK3/LDB16	ENSG00000109861	PAK3	YCL005W	LDB16
DCX/ELP4	ENSG00000109911	DCX	YPL101W	ELP4
SNRPA/ZPR1	ENSG00000109917	SNRPA	YGR211W	ZPR1
SPAG6/SSB1	ENSG00000109971	SPAG6	YDL229W	SSB1
EXOSC5/HUA1	ENSG00000110031	EXOSC5	YGR268C	HUA1
DYNC1I2/TPS3	ENSG00000110047	DYNC1I2	YMR261C	TPS3
APBB1IP/DCS2	ENSG00000110063	APBB1IP	YOR173W	DCS2
LRCH4/SAP185	ENSG00000110075	LRCH4	YJL098W	SAP185
FAM76B/YAT2	ENSG00000110090	FAM76B	YER024W	YAT2
SIRT6/PRP19	ENSG00000110107	SIRT6	YLL036C	PRP19
TYR/PHO91	ENSG00000110344	TYR	YNR013C	PHO91
POLD3/HRD1	ENSG00000110395	POLD3	YOL013C	HRD1
ACTN2/PDX1	ENSG00000110435	ACTN2	YGR193C	PDX1
CAPZB/ALT1	ENSG00000110455	CAPZB	YLR089C	ALT1
PHF17/YNL247W	ENSG00000110619	PHF17	YNL247W	YNL247W
UBE2A/TOM70	ENSG00000110711	UBE2A	YNL121C	TOM70
FGFR1/NUP116	ENSG00000110713	FGFR1	YMR047C	NUP116
FKBP6/EKI1	ENSG00000110721	FKBP6	YDR147W	EKI1
GTF2I/TFB1	ENSG00000110768	GTF2I	YDR311W	TFB1
SMC1B/NAS2	ENSG00000110801	SMC1B	YIL007C	NAS2
FBLN1/SPC19	ENSG00000110841	FBLN1	YDR201W	SPC19
ITGA8/PAR32	ENSG00000110851	ITGA8	YDL173W	PAR32
CST7/CRN1	ENSG00000110880	CST7	YLR429W	CRN1
MAP2/CHA4	ENSG00000110887	MAP2	YLR098C	CHA4
PIAS2/ERG12	ENSG00000110921	PIAS2	YMR208W	ERG12
AMPH/ATP1	ENSG00000110955	AMPH	YBL099W	ATP1
ARAF/YFL067W	ENSG00000111011	ARAF	YFL067W	YFL067W
MCCC1/MAP2	ENSG00000111142	MCCC1	YBL091C	MAP2
FAP/LAP2	ENSG00000111144	FAP	YNL045W	LAP2
NEBL/FKH2	ENSG00000111206	NEBL	YNL068C	FKH2
UBE2K/VPS62	ENSG00000111249	UBE2K	YGR141W	VPS62
PIK3C3/ALD5	ENSG00000111275	PIK3C3	YER073W	ALD5
N4BP2/YHR177W	ENSG00000111321	N4BP2	YHR177W	YHR177W
SYNJ2/TFB4	ENSG00000111358	SYNJ2	YPR056W	TFB4
ADCY2/SSO2	ENSG00000111450	ADCY2	YMR183C	SSO2
PPP2R5C/RET3	ENSG00000111481	PPP2R5C	YPL010W	RET3
RBFOX1/YJL163C	ENSG00000111530	RBFOX1	YJL163C	YJL163C
GNB1/RHO2	ENSG00000111540	GNB1	YNL090W	RHO2
HOXA9/NUP84	ENSG00000111581	HOXA9	YDL116W	NUP84
EDN1/CDC36	ENSG00000111596	EDN1	YDL165W	CDC36
MLLT10/TOF1	ENSG00000111602	MLLT10	YNL273W	TOF1
ADCYAP1R1/HRP1	ENSG00000111605	ADCYAP1R1	YOL123W	HRP1
NRD1/KRR1	ENSG00000111615	NRD1	YCL059C	KRR1
VDAC3/TDH3	ENSG00000111640	VDAC3	YGR192C	TDH3
PCM1/NOP2	ENSG00000111641	PCM1	YNL061W	NOP2
CBFA2T2/SNF2	ENSG00000111642	CBFA2T2	YOR290C	SNF2
DBC1/YNG1	ENSG00000111653	DBC1	YOR064C	YNG1
ITCH/UBP5	ENSG00000111667	ITCH	YER144C	UBP5
TP73/YGR153W	ENSG00000111679	TP73	YGR153W	YGR153W
TOLLIP/SIP2	ENSG00000111725	TOLLIP	YGL208W	SIP2
UBE2D4/CDA1	ENSG00000111752	UBE2D4	YLR307W	CDA1
RUNX1T1/NOP6	ENSG00000111786	RUNX1T1	YDL213C	NOP6
THOC1/KTR2	ENSG00000111802	THOC1	YKR061W	KTR2
OSBPL6/GIR2	ENSG00000111832	OSBPL6	YDR152W	GIR2
SLC1A3/YGR054W	ENSG00000111845	SLC1A3	YGR054W	YGR054W
XRCC5/ASF1	ENSG00000111875	XRCC5	YJL115W	ASF1
LXN/CEG1	ENSG00000111880	LXN	YGL130W	CEG1
SP140/STE3	ENSG00000112038	SP140	YKL178C	STE3
MKNK1/PRR2	ENSG00000112062	MKNK1	YDL214C	PRR2
TNS1/MEP3	ENSG00000112077	TNS1	YPR138C	MEP3
REXO1/ALK2	ENSG00000112079	REXO1	YBL009W	ALK2
SAR1A/YHR009C	ENSG00000112096	SAR1A	YHR009C	YHR009C
CDC14A/MCM3	ENSG00000112118	CDC14A	YEL032W	MCM3
RAPGEF3/FAR10	ENSG00000112130	RAPGEF3	YLR238W	FAR10
CEACAM1/BNI4	ENSG00000112137	CEACAM1	YNL233W	BNI4
SENP1/HRT3	ENSG00000112146	SENP1	YLR097C	HRT3
DUSP13/MDN1	ENSG00000112159	DUSP13	YLR106C	MDN1
CIC/HUR1	ENSG00000112164	CIC	YGL168W	HUR1
LIPE/MET22	ENSG00000112200	LIPE	YOL064C	MET22
FDFT1/SSN8	ENSG00000112237	FDFT1	YNL025C	SSN8
PAFAH1B3/XPT1	ENSG00000112242	PAFAH1B3	YJR133W	XPT1
OPHN1/SLH1	ENSG00000112249	OPHN1	YGR271W	SLH1
KIF22/FRE4	ENSG00000112282	KIF22	YNR060W	FRE4
SCGN/YJL132W	ENSG00000112293	SCGN	YJL132W	YJL132W
PGM1/NIT3	ENSG00000112303	PGM1	YLR351C	NIT3
DDX1/MVP1	ENSG00000112335	DDX1	YMR004W	MVP1
DNM2/SKI7	ENSG00000112339	DNM2	YOR076C	SKI7
EPB41L2/SPO21	ENSG00000112343	EPB41L2	YOL091W	SPO21
RIMS1/PEX7	ENSG00000112357	RIMS1	YDR142C	PEX7
STX7/PZF1	ENSG00000112365	STX7	YPR186C	PZF1
RABL2B/MCH2	ENSG00000112394	RABL2B	YKL221W	MCH2
KEAP1/GON7	ENSG00000112531	KEAP1	YJL184W	GON7
PTPRH/CLB5	ENSG00000112576	PTPRH	YPR120C	CLB5
EPHA6/ENP1	ENSG00000112578	EPHA6	YBR247C	ENP1
SCTR/SPT15	ENSG00000112592	SCTR	YER148W	SPT15
RFX3/RML2	ENSG00000112651	RFX3	YEL050C	RML2
RIF1/MCM1	ENSG00000112658	RIF1	YMR043W	MCM1
RAB21/SEC5	ENSG00000112685	RAB21	YDR166C	SEC5
SLC4A4/ULP2	ENSG00000112701	SLC4A4	YIL031W	ULP2
SMARCA2/YHR213W-B	ENSG00000112715	SMARCA2	YHR213W-B	YHR213W-B
RDH8/PRP45	ENSG00000112739	RDH8	YAL032C	PRP45
SESN1/FUN26	ENSG00000112759	SESN1	YAL022C	FUN26
MID2/GTO3	ENSG00000112782	MID2	YMR251W	GTO3
COL5A3/DIG1	ENSG00000112851	COL5A3	YPL049C	DIG1
SRCAP/PAP2	ENSG00000112941	SRCAP	YOL115W	PAP2
KIAA0020/ERG13	ENSG00000112972	KIAA0020	YML126C	ERG13
CPB2/ERP4	ENSG00000112983	CPB2	YOR016C	ERP4
CHRNA3/YPS7	ENSG00000112984	CHRNA3	YDR349C	YPS7
KCNN2/LYS1	ENSG00000112992	KCNN2	YIR034C	LYS1
CNOT4/SSZ1	ENSG00000113013	CNOT4	YHR064C	SSZ1
PSEN1/AEP3	ENSG00000113048	PSEN1	YPL005W	AEP3
CPOX/HMG1	ENSG00000113161	CPOX	YML075C	HMG1
MOK/SWH1	ENSG00000113163	MOK	YAR042W	SWH1
HSP90AA1/UBX3	ENSG00000113194	HSP90AA1	YDL091C	UBX3
RBL1/LSB1	ENSG00000113263	RBL1	YGR136W	LSB1
DLGAP4/APE3	ENSG00000113269	DLGAP4	YBR286W	APE3
CFHR2/THG1	ENSG00000113272	CFHR2	YGR024C	THG1
NDC80/ENT5	ENSG00000113282	NDC80	YDR153C	ENT5
AP4E1/CCR4	ENSG00000113300	AP4E1	YAL021C	CCR4
RSBN1/SAN1	ENSG00000113312	RSBN1	YDR143C	SAN1
MAGI3/MSH3	ENSG00000113318	MAGI3	YCR092C	MSH3
CXCL2/BUD5	ENSG00000113319	CXCL2	YCR038C	BUD5
AFP/CLB4	ENSG00000113328	AFP	YLR210W	CLB4
COL4A4/MRPL3	ENSG00000113360	COL4A4	YMR024W	MRPL3
OSTM1/SUB1	ENSG00000113387	OSTM1	YMR039C	SUB1
CDH7/MST1	ENSG00000113407	CDH7	YKL194C	MST1
PCNP/TMA108	ENSG00000113441	PCNP	YIL137C	TMA108
ARG2/RAD17	ENSG00000113456	ARG2	YOR368W	RAD17
MEF2C/RPF2	ENSG00000113460	MEF2C	YKR081C	RPF2
PTPRC/RAD50	ENSG00000113522	PTPRC	YNL250W	RAD50
CACNA1S/SOL1	ENSG00000113552	CACNA1S	YNR034W	SOL1
PKP1/SKP1	ENSG00000113558	PKP1	YDR328C	SKP1
UBA5/NUP170	ENSG00000113569	UBA5	YBL079W	NUP170
STK17B/PPH21	ENSG00000113575	STK17B	YDL134C	PPH21
CDC14B/FLO9	ENSG00000113580	CDC14B	YAL063C	FLO9
ZNF510/ERB1	ENSG00000113593	ZNF510	YMR049C	ERB1
LRP2/MRPL1	ENSG00000113645	LRP2	YDR116C	MRPL1
ZNF506/PRP40	ENSG00000113649	ZNF506	YKL012W	PRP40
DUSP12/YLR253W	ENSG00000113712	DUSP12	YLR253W	YLR253W
ENSG00000081770/CEM1	ENSG00000113719	ENSG00000081770	YER061C	CEM1
CADPS2/SMC4	ENSG00000113810	CADPS2	YLR086W	SMC4
HSPB11/ARP8	ENSG00000113812	HSPB11	YOR141C	ARP8
IL12RB2/MET31	ENSG00000113916	IL12RB2	YPL038W	MET31
SMARCD3/OGG1	ENSG00000114026	SMARCD3	YML060W	OGG1
FYB/ACC1	ENSG00000114054	FYB	YNR016C	ACC1
MPP4/UFD4	ENSG00000114062	MPP4	YKL010C	UFD4
STRADB/VID28	ENSG00000114098	STRADB	YIL017C	VID28
BZW1/RIM2	ENSG00000114120	BZW1	YBR192W	RIM2
PGR/APC11	ENSG00000114125	PGR	YDL008W	APC11
ME2/MRP21	ENSG00000114126	ME2	YBL090W	MRP21
C5orf22/BDF1	ENSG00000114166	C5orf22	YLR399C	BDF1
CCNT2/ARC19	ENSG00000114209	CCNT2	YKL013C	ARC19
EPB41L3/BCY1	ENSG00000114302	EPB41L3	YIL033C	BCY1
COBLL1/UBP12	ENSG00000114316	COBLL1	YJL197W	UBP12
DLG3/GPA2	ENSG00000114353	DLG3	YER020W	GPA2
TRAF5/GND1	ENSG00000114388	TRAF5	YHR183W	GND1
MRPL22/RPL24A	ENSG00000114391	MRPL22	YGL031C	RPL24A
GEMIN5/YMR315W	ENSG00000114416	GEMIN5	YMR315W	YMR315W
OPRK1/GPB2	ENSG00000114423	OPRK1	YAL056W	GPB2
NFE2L1/KEM1	ENSG00000114473	NFE2L1	YGL173C	KEM1
GSK3B/GLC3	ENSG00000114480	GSK3B	YEL011W	GLC3
ITGB5/URA3	ENSG00000114491	ITGB5	YEL021W	URA3
ERC1/NRD1	ENSG00000114503	ERC1	YNL251C	NRD1
XPO1/SNX41	ENSG00000114520	XPO1	YDR425W	SNX41
PALB2/VMA1	ENSG00000114573	PALB2	YDL185W	VMA1
DOPEY1/NCR1	ENSG00000114650	DOPEY1	YPL006W	NCR1
BCKDHB/HFI1	ENSG00000114745	BCKDHB	YPL254W	HFI1
KAT6A/PWP2	ENSG00000114767	KAT6A	YCR057C	PWP2
ULK2/SUI1	ENSG00000114784	ULK2	YNL244C	SUI1
GRHL2/CPS1	ENSG00000114786	GRHL2	YJL172W	CPS1
TNPO1/CPR2	ENSG00000114857	TNPO1	YHR057C	CPR2
P2RX5/TIF4631	ENSG00000114867	P2RX5	YGR162W	TIF4631
ITGAE/ORM1	ENSG00000114978	ITGAE	YGR038W	ORM1
DIS3/TPP1	ENSG00000115008	DIS3	YMR156C	TPP1
PIBF1/FAB1	ENSG00000115020	PIBF1	YFR019W	FAB1
ENSG00000083622/DAD1	ENSG00000115073	ENSG00000083622	YDR016C	DAD1
NUFIP1/MPS1	ENSG00000115085	NUFIP1	YDL028C	MPS1
RRAGB/ARP3	ENSG00000115091	RRAGB	YJR065C	ARP3
CYLD/ARG8	ENSG00000115107	CYLD	YOL140W	ARG8
SLC27A5/IST3	ENSG00000115128	SLC27A5	YIR005W	IST3
ZNF324/ZTA1	ENSG00000115129	ZNF324	YBR046C	ZTA1
ZNF446/CTA1	ENSG00000115145	ZNF446	YDR256C	CTA1
ZNF8/HHT2	ENSG00000115163	ZNF8	YNL031C	HHT2
RPS5/PTK1	ENSG00000115170	RPS5	YKL198C	PTK1
FAT1/YML079W	ENSG00000115207	FAT1	YML079W	YML079W
YTHDC1/GCN3	ENSG00000115211	YTHDC1	YKR026C	GCN3
CHMP2B/RPN11	ENSG00000115233	CHMP2B	YFR004W	RPN11
PPIE/CYR1	ENSG00000115241	PPIE	YJL005W	CYR1
ZMPSTE24/PRB1	ENSG00000115257	ZMPSTE24	YEL060C	PRB1
NOA1/PEF1	ENSG00000115271	NOA1	YGR058W	PEF1
REST/CWH41	ENSG00000115275	REST	YGL027C	CWH41
SSH1/DNF3	ENSG00000115306	SSH1	YMR162C	DNF3
GSTP1/CUE4	ENSG00000115307	GSTP1	YML101C	CUE4
APLP2/HTB2	ENSG00000115350	APLP2	YBL002W	HTB2
SLCO1A2/IMG1	ENSG00000115364	SLCO1A2	YCR046C	IMG1
WBP11/SLX1	ENSG00000115392	WBP11	YBR228W	SLX1
EIF3I/BLI1	ENSG00000115415	EIF3I	YKL061W	BLI1
TXLNA/GMH1	ENSG00000115446	TXLNA	YKR030W	GMH1
APOB/CCT4	ENSG00000115484	APOB	YDL143W	CCT4
NCOA1/PLP1	ENSG00000115514	NCOA1	YDR183W	PLP1
KIF3C/HSH155	ENSG00000115524	KIF3C	YMR288W	HSH155
RAB10/VPS24	ENSG00000115561	RAB10	YKL041W	VPS24
GCKR/YDR541C	ENSG00000115590	GCKR	YDR541C	YDR541C
HADHA/SPO12	ENSG00000115648	HADHA	YHR152W	SPO12
MAPRE3/CSR2	ENSG00000115652	MAPRE3	YPR030W	CSR2
CAD/SDS22	ENSG00000115685	CAD	YKL193C	SDS22
CD59/HRK1	ENSG00000115687	CD59	YOR267C	HRK1
CD82/MRPL38	ENSG00000115718	CD82	YKL170W	MRPL38
ATRX/SPO11	ENSG00000115750	ATRX	YHL022C	SPO11
TAF9/FRQ1	ENSG00000115756	TAF9	YDR373W	FRQ1
FCN1/SPE1	ENSG00000115758	FCN1	YKL184W	SPE1
MECOM/RPL23B	ENSG00000115762	MECOM	YER117W	RPL23B
SCAMP1/GRH1	ENSG00000115806	SCAMP1	YDR517W	GRH1
PREP/FAR8	ENSG00000115808	PREP	YMR029C	FAR8
HACE1/YPK2	ENSG00000115825	HACE1	YMR104C	YPK2
SEH1L/AAC1	ENSG00000115840	SEH1L	YMR056C	AAC1
WDR47/YMR114C	ENSG00000115850	WDR47	YMR114C	YMR114C
OVGP1/DPS1	ENSG00000115866	OVGP1	YLL018C	DPS1
MAP3K4/CDC25	ENSG00000115904	MAP3K4	YLR310C	CDC25
PILRA/BNA5	ENSG00000115919	PILRA	YLR231C	BNA5
IGSF9/VRP1	ENSG00000115935	IGSF9	YLR337C	VRP1
ABCB1/ORC2	ENSG00000115942	ABCB1	YBR060C	ORC2
AKR1B1/PNO1	ENSG00000115946	AKR1B1	YOR145C	PNO1
CPNE3/CDC6	ENSG00000115947	CPNE3	YJL194W	CDC6
RRN3/SRB5	ENSG00000115966	RRN3	YGR104C	SRB5
CTTN/YPL236C	ENSG00000115977	CTTN	YPL236C	YPL236C
MTIF2/FKS1	ENSG00000116001	MTIF2	YLR342W	FKS1
TTC39A/SMT3	ENSG00000116030	TTC39A	YDR510W	SMT3
EPS15/YLR297W	ENSG00000116044	EPS15	YLR297W	YLR297W
ORC1/MSH6	ENSG00000116062	ORC1	YDR097C	MSH6
MGST2/IRC24	ENSG00000116096	MGST2	YIR036C	IRC24
CHERP/RPL4A	ENSG00000116106	CHERP	YBR031W	RPL4A
ATG16L1/ALO1	ENSG00000116133	ATG16L1	YML086C	ALO1
USP40/RFA3	ENSG00000116147	USP40	YJL173C	RFA3
RAD54L/GPX1	ENSG00000116157	RAD54L	YKL026C	GPX1
MAST2/STE14	ENSG00000116237	MAST2	YDR410C	STE14
DNAJA1/RPL22A	ENSG00000116251	DNAJA1	YLR061W	RPL22A
B4GALT1/RAD26	ENSG00000116254	B4GALT1	YJR035W	RAD26
CHMP5/DCG1	ENSG00000116266	CHMP5	YIR030C	DCG1
NFX1/AMD1	ENSG00000116337	NFX1	YML035C	AMD1
DIMT1/NPL3	ENSG00000116350	DIMT1	YDR432W	NPL3
IPO11/ETR1	ENSG00000116353	IPO11	YBR026C	ETR1
EIF2AK1/TFC6	ENSG00000116455	EIF2AK1	YDR362C	TFC6
EPDR1/ATP4	ENSG00000116459	EPDR1	YPL078C	ATP4
SEPHS1/YPT31	ENSG00000116473	SEPHS1	YER031C	YPT31
MRPL28/BYE1	ENSG00000116539	MRPL28	YKL005C	BYE1
CEACAM6/RLM1	ENSG00000116604	CEACAM6	YPL089C	RLM1
RBM22/SPE3	ENSG00000116649	RBM22	YPR069C	SPE3
TMED2/REV7	ENSG00000116670	TMED2	YIL139C	REV7
ERO1LB/YEL023C	ENSG00000116678	ERO1LB	YEL023C	YEL023C
ZFAND6/YLH47	ENSG00000116679	ZFAND6	YPR125W	YLH47
TXLNG/FZO1	ENSG00000116688	TXLNG	YBR179C	FZO1
PPEF1/EBS1	ENSG00000116698	PPEF1	YDR206W	EBS1
LAT2/GCD14	ENSG00000116731	LAT2	YJL125C	GCD14
HUWE1/MCR1	ENSG00000116750	HUWE1	YKL150W	MCR1
ZW10/HSH49	ENSG00000116754	ZW10	YOR319W	HSH49
ALG9/SOR2	ENSG00000116791	ALG9	YDL246C	SOR2
MYBPC2/MSW1	ENSG00000116874	MYBPC2	YDR268W	MSW1
NOX4/MRPS28	ENSG00000116898	NOX4	YDR337W	MRPS28
ACOX3/SLC1	ENSG00000116906	ACOX3	YDL052C	SLC1
MTMR2/RPS12	ENSG00000116918	MTMR2	YOR369C	RPS12
PPP1R15A/NRK1	ENSG00000116954	PPP1R15A	YNL129W	NRK1
HSD17B14/POS5	ENSG00000116962	HSD17B14	YPL188W	POS5
TRIP6/YIL161W	ENSG00000116977	TRIP6	YIL161W	YIL161W
ACHE/MHT1	ENSG00000116984	ACHE	YLL062C	MHT1
FTL/RIB5	ENSG00000117091	FTL	YBR256C	RIB5
SRRT/SDH2	ENSG00000117118	SRRT	YLL041C	SDH2
BAX/SSF1	ENSG00000117133	BAX	YHR066W	SSF1
NLK/JHD2	ENSG00000117139	NLK	YJR119C	JHD2
PIGS/RPS13	ENSG00000117155	PIGS	YDR064W	RPS13
ATXN7L3/BCD1	ENSG00000117174	ATXN7L3	YHR040W	BCD1
PGS1/SWD1	ENSG00000117222	PGS1	YAR003W	SWD1
PSMC5/YOR262W	ENSG00000117228	PSMC5	YOR262W	YOR262W
UIMC1/ROD1	ENSG00000117289	UIMC1	YOR018W	ROD1
CETP/GAL10	ENSG00000117308	CETP	YBR019C	GAL10
MMP2/PRP3	ENSG00000117360	MMP2	YDR473C	PRP3
GNAO1/YGL082W	ENSG00000117385	GNAO1	YGL082W	YGL082W
OGFOD1/GAL2	ENSG00000117394	OGFOD1	YLR081W	GAL2
SH3BP2/EBP2	ENSG00000117395	SH3BP2	YKL172W	EBP2
ADD1/CDC20	ENSG00000117399	ADD1	YGL116W	CDC20
C14orf166/KAP122	ENSG00000117408	C14orf166	YGL016W	KAP122
NID2/VMA16	ENSG00000117410	NID2	YHR026W	VMA16
GMCL1/GRE3	ENSG00000117448	GMCL1	YHR104W	GRE3
SF3B2/AHP1	ENSG00000117450	SF3B2	YLR109W	AHP1
KLHL42/HEF3	ENSG00000117528	KLHL42	YNL014W	HEF3
GNAS/DPH5	ENSG00000117543	GNAS	YLR172C	DPH5
DNM1L/ARG4	ENSG00000117586	DNM1L	YHR018C	ARG4
PTHLH/PRX1	ENSG00000117592	PTHLH	YBL064C	PRX1
PHACTR3/YIR035C	ENSG00000117594	PHACTR3	YIR035C	YIR035C
ERGIC2/UTP25	ENSG00000117597	ERGIC2	YIL091C	UTP25
TFAP2C/BDP1	ENSG00000117625	TFAP2C	YNL039W	BDP1
AURKA/YAP3	ENSG00000117632	AURKA	YHL009C	YAP3
PIR/MEK1	ENSG00000117676	PIR	YOR351C	MEK1
RFX2/RER2	ENSG00000117682	RFX2	YBR002C	RER2
SULT2B1/SWI1	ENSG00000117713	SULT2B1	YPL016W	SWI1
CNOT3/SPC72	ENSG00000117724	CNOT3	YAL047C	SPC72
GP6/RFA2	ENSG00000117748	GP6	YNL312W	RFA2
PTPN4/SNC1	ENSG00000117758	PTPN4	YAL030W	SNC1
DDX18/KES1	ENSG00000117859	DDX18	YPL145C	KES1
KHSRP/TCB2	ENSG00000117868	KHSRP	YNL087W	TCB2
GNA11/CRF1	ENSG00000117906	GNA11	YDR223W	CRF1
EDEM2/PEP4	ENSG00000117984	EDEM2	YPL154C	PEP4
DNMT3B/IRR1	ENSG00000118007	DNMT3B	YIL026C	IRR1
REM1/YPK3	ENSG00000118046	REM1	YBR028C	YPK3
TPX2/NTO1	ENSG00000118058	TPX2	YPR031W	NTO1
PDRG1/NTH2	ENSG00000118094	PDRG1	YBR001C	NTH2
EPB41L1/MIG3	ENSG00000118263	EPB41L1	YER028C	MIG3
DOCK9/MOT3	ENSG00000118495	DOCK9	YMR070W	MOT3
DOCK3/POC4	ENSG00000118503	DOCK3	YPL144W	POC4
COQ9/YJR154W	ENSG00000118507	COQ9	YJR154W	YJR154W
CRLS1/YPL067C	ENSG00000118508	CRLS1	YPL067C	YPL067C
PPP1R13B/YDR026C	ENSG00000118513	PPP1R13B	YDR026C	YDR026C
SIGLEC1/NPR1	ENSG00000118515	SIGLEC1	YNL183C	NPR1
FKBP1A/YLR352W	ENSG00000118564	FKBP1A	YLR352W	YLR352W
NSFL1C/YKT6	ENSG00000118640	NSFL1C	YKL196C	YKT6
MAVS/SWP1	ENSG00000118705	MAVS	YMR149W	SWP1
F11/TOS8	ENSG00000118707	F11	YGL096W	TOS8
XRN2/MIG1	ENSG00000118922	XRN2	YGL035C	MIG1
DYNLL1/PCL9	ENSG00000118971	DYNLL1	YDL179W	PCL9
TESC/TFC4	ENSG00000119041	TESC	YGR047C	TFC4
SNX5/UBC5	ENSG00000119048	SNX5	YDR059C	UBC5
RPL6/YPR015C	ENSG00000119138	RPL6	YPR015C	YPR015C
MAPKAPK5/CFT2	ENSG00000119203	MAPKAPK5	YLR115W	CFT2
P2RX7/UTP10	ENSG00000119285	P2RX7	YJL109C	UTP10
ESF1/RAD23	ENSG00000119318	ESF1	YEL037C	RAD23
RBBP9/RTG1	ENSG00000119335	RBBP9	YOL067C	RTG1
ANAPC5/RRD2	ENSG00000119383	ANAPC5	YPL152W	RRD2
SLC23A2/GLE1	ENSG00000119392	SLC23A2	YDL207W	GLE1
TMEM230/MTG2	ENSG00000119396	TMEM230	YHR168W	MTG2
DZANK1/BRR1	ENSG00000119397	DZANK1	YPR057W	BRR1
KDM2B/RRT13	ENSG00000119402	KDM2B	YER066W	RRT13
TASP1/MRK1	ENSG00000119408	TASP1	YDL079C	MRK1
GCN1L1/SIT4	ENSG00000119414	GCN1L1	YDL047W	SIT4
RPLP0/MIC14	ENSG00000119421	RPLP0	YDR031W	MIC14
PXN/YMR130W	ENSG00000119431	PXN	YMR130W	YMR130W
RPH3A/SUC2	ENSG00000119535	RPH3A	YIL162W	SUC2
TRMT6/VPS4	ENSG00000119541	TRMT6	YPR173C	VPS4
CHGB/MLH3	ENSG00000119684	CHGB	YPL164C	MLH3
PEBP1/PXA1	ENSG00000119688	PEBP1	YPL147W	PXA1
TBX5/YCR016W	ENSG00000119707	TBX5	YCR016W	YCR016W
BRAP/ALD4	ENSG00000119711	BRAP	YOR374W	ALD4
ERP29/GCD7	ENSG00000119718	ERP29	YLR291C	GCD7
NOS1/COQ6	ENSG00000119723	NOS1	YGR255C	COQ6
FUS/TOM40	ENSG00000119725	FUS	YMR203W	TOM40
IGBP1/CCT8	ENSG00000119760	IGBP1	YJL008C	CCT8
FXYD3/AXL1	ENSG00000119912	FXYD3	YPR122W	AXL1
GANAB/SWT1	ENSG00000119917	GANAB	YOR166C	SWT1
GMIP/TSR3	ENSG00000119929	GMIP	YOR006C	TSR3
RBM41/XKS1	ENSG00000119950	RBM41	YGR194C	XKS1
BIRC5/YHL042W	ENSG00000119965	BIRC5	YHL042W	YHL042W
LAG3/SIF2	ENSG00000120008	LAG3	YBR103W	SIF2
MLF2/AAT2	ENSG00000120053	MLF2	YLR027C	AAT2
OTUB2/PIS1	ENSG00000120088	OTUB2	YPR113W	PIS1
DDX24/PPS1	ENSG00000120129	DDX24	YBR276C	PPS1
ZBTB25/RCL1	ENSG00000120158	ZBTB25	YOL010W	RCL1
ARHGAP4/MOB1	ENSG00000120162	ARHGAP4	YIL106W	MOB1
ANKRD24/MTR2	ENSG00000120253	ANKRD24	YKL186C	MTR2
RCOR1/MRP2	ENSG00000120333	RCOR1	YPR166C	MRP2
LTBP4/TCP1	ENSG00000120438	LTBP4	YDR212W	TCP1
BLVRB/HHF1	ENSG00000120656	BLVRB	YBR009C	HHF1
SLC9A1/SSE2	ENSG00000120694	SLC9A1	YBR169C	SSE2
SPTLC1/ALG5	ENSG00000120697	SPTLC1	YPL227C	ALG5
PAPOLA/RRP43	ENSG00000120699	PAPOLA	YCR035C	RRP43
CCNK/SUP45	ENSG00000120705	CCNK	YBR143C	SUP45
PCBP4/NRG1	ENSG00000120738	PCBP4	YDR043C	NRG1
RGS1/YOR052C	ENSG00000120798	RGS1	YOR052C	YOR052C
MRPS33/UTP20	ENSG00000120800	MRPS33	YBL004W	UTP20
NDUFB2/SUE1	ENSG00000120802	NDUFB2	YPR151C	SUE1
ENSG00000090269/HAP3	ENSG00000120837	ENSG00000090269	YBL021C	HAP3
NUDC/RAD28	ENSG00000120868	NUDC	YDR030C	RAD28
MAEA/KIN2	ENSG00000120899	MAEA	YLR096W	KIN2
ICAM1/PPZ2	ENSG00000120910	ICAM1	YDR436W	PPZ2
STRN4/YLR118C	ENSG00000120992	STRN4	YLR118C	YLR118C
IRAK3/RRI1	ENSG00000121022	IRAK3	YDL216C	RRI1
LYZ/YCL042W	ENSG00000121067	LYZ	YCL042W	YCL042W
SI/SPC2	ENSG00000121552	SI	YML055W	SPC2
MUL1/CTT1	ENSG00000121691	MUL1	YGR088W	CTT1
PDCD7/ASH1	ENSG00000121741	PDCD7	YKL185W	ASH1
SPG21/BUB2	ENSG00000121749	SPG21	YMR055C	BUB2
DNAJB11/IDS2	ENSG00000121753	DNAJB11	YJL146W	IDS2
THPO/BI4	ENSG00000121858	THPO	Q0120	BI4
CHRD/STT4	ENSG00000121879	CHRD	YLR305C	STT4
FLT3LG/LIP5	ENSG00000121897	FLT3LG	YOR196C	LIP5
RAB11FIP3/TPI1	ENSG00000121957	RAB11FIP3	YDR050C	TPI1
GNPTG/YCR061W	ENSG00000121966	GNPTG	YCR061W	YCR061W
ZNF268/NUP188	ENSG00000122025	ZNF268	YML103C	NUP188
GOLGA3/FZF1	ENSG00000122034	GOLGA3	YGL254W	FZF1
PABPC4/INP52	ENSG00000122126	PABPC4	YNL106C	INP52
CD209/MRP4	ENSG00000122140	CD209	YHL004W	MRP4
MCOLN1/COG5	ENSG00000122176	MCOLN1	YNL051W	COG5
EFNB1/COP1	ENSG00000122218	EFNB1	YDL145C	COP1
AARS/AUS1	ENSG00000122223	AARS	YOR011W	AUS1
GLG1/MPE1	ENSG00000122257	GLG1	YKL059C	MPE1
KIF4A/MDM31	ENSG00000122299	KIF4A	YHR194W	MDM31
PLEKHG2/RTR1	ENSG00000122484	PLEKHG2	YER139C	RTR1
PITPNM2/CDC3	ENSG00000122545	PITPNM2	YLR314C	CDC3
EXOC1/RNA15	ENSG00000122566	EXOC1	YGL044C	RNA15
DTX2/NAN1	ENSG00000122692	DTX2	YPL126W	NAN1
NLRC4/YMR111C	ENSG00000122705	NLRC4	YMR111C	YMR111C
NRCAM/DSE1	ENSG00000122741	NRCAM	YER124C	DSE1
LAMB1/YER130C	ENSG00000122877	LAMB1	YER130C	YER130C
SLC26A3/MF(ALPHA)1	ENSG00000122952	SLC26A3	YPL187W	MF(ALPHA)1
DLD/PEP8	ENSG00000122958	DLD	YJL053W	PEP8
WDR7/MRD1	ENSG00000122965	WDR7	YPR112C	MRD1
TXNL1/BBP1	ENSG00000122966	TXNL1	YPL255W	BBP1
IL5RA/DRS1	ENSG00000123064	IL5RA	YLL008W	DRS1
ITGA6/DMA1	ENSG00000123091	ITGA6	YHR115C	DMA1
RAPGEF4/YEL076C-A	ENSG00000123131	RAPGEF4	YEL076C-A	YEL076C-A
ENSG00000091436/PET191	ENSG00000123146	ENSG00000091436	YJR034W	PET191
FH/CDC40	ENSG00000123154	FH	YDR364C	CDC40
SEL1L3/CCC2	ENSG00000123191	SEL1L3	YDR270W	CCC2
TF/TMA17	ENSG00000123240	TF	YDL110C	TMA17
MYO15A/VPS66	ENSG00000123268	MYO15A	YPR139C	VPS66
APOH/GIM5	ENSG00000123349	APOH	YML094W	GIM5
NLRP1/CDC5	ENSG00000123374	NLRP1	YMR001C	CDC5
ACKR6/PRC1	ENSG00000123384	ACKR6	YMR297W	PRC1
SPAG7/MSN2	ENSG00000123411	SPAG7	YMR037C	MSN2
ORC6/PPM2	ENSG00000123444	ORC6	YOL141W	PPM2
ZC3HC1/ATP11	ENSG00000123472	ZC3HC1	YNL315C	ATP11
ESR1/FRE1	ENSG00000123473	ESR1	YLR214W	FRE1
RGS17/LGE1	ENSG00000123562	RGS17	YPL055C	LGE1
ANGPT2/YPT7	ENSG00000123595	ANGPT2	YML001W	YPT7
CD200/AVT4	ENSG00000123643	CD200	YNL101W	AVT4
CMA1/RRP45	ENSG00000123737	CMA1	YDR280W	RRP45
PSME1/PFK26	ENSG00000123836	PSME1	YIL107C	PFK26
JPH4/SPC29	ENSG00000123933	JPH4	YPL124W	SPC29
MYH7/CKS1	ENSG00000123975	MYH7	YBR135W	CKS1
CEBPE/LAP4	ENSG00000123992	CEBPE	YKL103C	LAP4
SLC7A8/DIP5	ENSG00000124067	SLC7A8	YPL265W	DIP5
OSGEP/GPI16	ENSG00000124155	OSGEP	YHR188C	GPI16
RNF31/RVS167	ENSG00000124181	RNF31	YDR388W	RVS167
SCFD1/GBP2	ENSG00000124193	SCFD1	YCL011C	GBP2
G2E3/CSE1	ENSG00000124207	G2E3	YGL238W	CSE1
HECTD1/TEM1	ENSG00000124209	HECTD1	YML064C	TEM1
HNRNPC/MDM34	ENSG00000124214	HNRNPC	YGL219C	MDM34
RPGRIP1/UBA4	ENSG00000124217	RPGRIP1	YHR111W	UBA4
SUPT16H/PEP12	ENSG00000124222	SUPT16H	YOR036W	PEP12
TOX4/DBP10	ENSG00000124228	TOX4	YDL031W	DBP10
GEMIN2/YFR006W	ENSG00000124299	GEMIN2	YFR006W	YFR006W
TGM1/SNC2	ENSG00000124333	TGM1	YOR327C	SNC2
TINF2/RFU1	ENSG00000124356	TINF2	YLR073C	RFU1
DAZL/TOS1	ENSG00000124357	DAZL	YBR162C	TOS1
SEMA6A/MPP10	ENSG00000124383	SEMA6A	YJR002W	MPP10
TRPM7/SAD1	ENSG00000124422	TRPM7	YFR005C	SAD1
TYRO3/UBP8	ENSG00000124486	TYRO3	YMR223W	UBP8
WDR76/SAM37	ENSG00000124491	WDR76	YMR060C	SAM37
CAPN3/YHC1	ENSG00000124562	CAPN3	YLR298C	YHC1
SNAP23/EMI1	ENSG00000124570	SNAP23	YDR512C	EMI1
PHGDH/MSN5	ENSG00000124571	PHGDH	YDR335W	MSN5
COL9A3/BPT1	ENSG00000124574	COL9A3	YLL015W	BPT1
EZR/OST6	ENSG00000124641	EZR	YML019W	OST6
MYL6/KEL3	ENSG00000124702	MYL6	YPL263C	KEL3
AGO1/CRG1	ENSG00000124713	AGO1	YHR209W	CRG1
TEKT2/MMR1	ENSG00000124731	TEKT2	YLR190W	MMR1
CLSPN/ROX1	ENSG00000124766	CLSPN	YPR065W	ROX1
UNC13D/ZAP1	ENSG00000124782	UNC13D	YJL056C	ZAP1
DPYSL2/NUP1	ENSG00000124789	DPYSL2	YOR098C	NUP1
TGFB2/FMP23	ENSG00000124802	TGFB2	YBR047W	FMP23
NUP50/MSA1	ENSG00000124813	NUP50	YOR066W	MSA1
CDC45/SPC105	ENSG00000124831	CDC45	YGL093W	SPC105
COMT/NSG2	ENSG00000124942	COMT	YNL156C	NSG2
LRRFIP2/CDC39	ENSG00000125107	LRRFIP2	YCR093W	CDC39
HDAC6/EMP70	ENSG00000125304	HDAC6	YLR083C	EMP70
KRT31/UPF3	ENSG00000125351	KRT31	YGR072W	UPF3
CDC6/CWC24	ENSG00000125352	CDC6	YLR323C	CWC24
UPRT/CDC11	ENSG00000125354	UPRT	YJR076C	CDC11
CDC23/GGA2	ENSG00000125447	CDC23	YHR108W	GGA2
CBX5/ADY2	ENSG00000125450	CBX5	YCR010C	ADY2
SUCO/REB1	ENSG00000125482	SUCO	YBR049C	REB1
MSH2/ESC2	ENSG00000125618	MSH2	YDR363W	ESC2
MAP3K1/RPA135	ENSG00000125630	MAP3K1	YPR010C	RPA135
DHPS/YKL047W	ENSG00000125651	DHPS	YKL047W	YKL047W
HOOK2/THO2	ENSG00000125676	HOOK2	YNL139C	THO2
ARCN1/NSE5	ENSG00000125686	ARCN1	YML023C	NSE5
PSMD5/RPL23A	ENSG00000125691	PSMD5	YBL087C	RPL23A
PTGS1/RGD1	ENSG00000125733	PTGS1	YBR260C	RGD1
NUP188/YHL017W	ENSG00000125734	NUP188	YHL017W	YHL017W
CRAT/SMD2	ENSG00000125743	CRAT	YLR275W	SMD2
SH2D3C/RTN2	ENSG00000125744	SH2D3C	YDL204W	RTN2
NANS/ELP2	ENSG00000125746	NANS	YGR200C	ELP2
DFNB31/RPL18A	ENSG00000125753	DFNB31	YOL120C	RPL18A
CWF19L1/PTA1	ENSG00000125755	CWF19L1	YAL043C	PTA1
SEMA4G/PDC2	ENSG00000125817	SEMA4G	YDR081C	PDC2
BTAF1/YCR076C	ENSG00000125818	BTAF1	YCR076C	YCR076C
IKZF5/SMB1	ENSG00000125835	IKZF5	YER029C	SMB1
BLNK/SGD1	ENSG00000125844	BLNK	YLR336C	SGD1
SORBS1/PEX15	ENSG00000125863	SORBS1	YOL044W	PEX15
BAMBI/COF1	ENSG00000125868	BAMBI	YLL050C	COF1
IL11/MUD1	ENSG00000125870	IL11	YBR119W	MUD1
MYO3A/YDR415C	ENSG00000125912	MYO3A	YDR415C	YDR415C
WAC/NAB6	ENSG00000125944	WAC	YML117W	NAB6
CREM/INO2	ENSG00000125952	CREM	YDR123C	INO2
NUBP2/RAM1	ENSG00000125954	NUBP2	YDL090C	RAM1
HIVEP1/ERV41	ENSG00000125991	HIVEP1	YML067C	ERV41
TREM2/ATG11	ENSG00000126001	TREM2	YPR049C	ATG11
CRISP3/PRE1	ENSG00000126067	CRISP3	YER012W	PRE1
FKBP5/SPC97	ENSG00000126216	FKBP5	YHR172W	SPC97
SRPK1/YJR084W	ENSG00000126226	SRPK1	YJR084W	YJR084W
BRPF3/UBA2	ENSG00000126261	BRPF3	YDR390C	UBA2
MRPS18A/DOT5	ENSG00000126432	MRPS18A	YIL010W	DOT5
ENSG00000096087/HMT1	ENSG00000126457	ENSG00000096087	YBR034C	HMT1
EFHC1/SDO1	ENSG00000126524	EFHC1	YLR022C	SDO1
NCR2/VPS30	ENSG00000126581	NCR2	YPL120W	VPS30
HSP90AB1/ECM22	ENSG00000126746	HSP90AB1	YLR228C	ECM22
MLN/BUD27	ENSG00000126756	MLN	YFL023W	BUD27
CDC5L/WSC4	ENSG00000126759	CDC5L	YHL028W	WSC4
ITPR3/TIM22	ENSG00000126768	ITPR3	YDL217C	TIM22
ZNF184/KAR9	ENSG00000126773	ZNF184	YPL269W	KAR9
DSP/YDL206W	ENSG00000126787	DSP	YDL206W	YDL206W
SIRT1/URB2	ENSG00000126838	SIRT1	YJR041C	URB2
HNRNPH3/GEM1	ENSG00000126858	HNRNPH3	YAL048C	GEM1
JAK2/CAC2	ENSG00000126883	JAK2	YML102W	CAC2
IL12RB1/PBS2	ENSG00000126934	IL12RB1	YJL128C	PBS2
ABL1/RPS16A	ENSG00000126945	ABL1	YMR143W	RPS16A
ACOT7/SNT309	ENSG00000126970	ACOT7	YPR101W	SNT309
SH3GLB1/CNE1	ENSG00000127022	SH3GLB1	YAL058W	CNE1
CDC7/VIP1	ENSG00000127241	CDC7	YLR410W	VIP1
PCSK5/YAF9	ENSG00000127337	PCSK5	YNL107W	YAF9
SCD/YOL075C	ENSG00000127412	SCD	YOL075C	YOL075C
TMED1/SVF1	ENSG00000127415	TMED1	YDR346C	SVF1
ABLIM1/ESS1	ENSG00000127445	ABLIM1	YJR017C	ESS1
RAB18/EMC1	ENSG00000127463	RAB18	YCL045C	EMC1
NRP1/SIN3	ENSG00000127511	NRP1	YOL004W	SIN3
PRTFDC1/SLY41	ENSG00000127526	PRTFDC1	YOR307C	SLY41
TSPAN15/NUP82	ENSG00000127527	TSPAN15	YJL061W	NUP82
MAST3/ERV1	ENSG00000127554	MAST3	YGR029W	ERV1
MZF1/RTC1	ENSG00000127580	MZF1	YOL138C	RTC1
MYO9B/CTF18	ENSG00000127586	MYO9B	YMR078C	CTF18
PSMD8/SLK19	ENSG00000127603	PSMD8	YOR195W	SLK19
SETD1A/RSC4	ENSG00000127616	SETD1A	YKR008W	RSC4
MAGEB2/GIS1	ENSG00000127663	MAGEB2	YDR096W	GIS1
EFNA2/TUB1	ENSG00000127824	EFNA2	YML085C	TUB1
CIRBP/UTP8	ENSG00000127914	CIRBP	YGR128C	UTP8
ATP5D/SLA2	ENSG00000127946	ATP5D	YNL243W	SLA2
IGFALS/OCA1	ENSG00000127947	IGFALS	YNL099C	OCA1
HNRNPM/PEX1	ENSG00000127980	HNRNPM	YKL197C	PEX1
MARCH2/LEE1	ENSG00000128016	MARCH2	YPL054W	LEE1
NDUFB7/ADE1	ENSG00000128050	NDUFB7	YAR015W	ADE1
TECR/ADE4	ENSG00000128059	TECR	YMR300C	ADE4
TIMM13/TUM1	ENSG00000128309	TIMM13	YOR251C	TUM1
CDC34/CIN4	ENSG00000128340	CDC34	YMR138W	CIN4
MTAP/SME1	ENSG00000128534	MTAP	YOR159C	SME1
POLR2E/KRI1	ENSG00000128585	POLR2E	YNL308C	KRI1
POLRMT/JJJ1	ENSG00000128590	POLRMT	YNL227C	JJJ1
HCN2/ANP1	ENSG00000128604	HCN2	YEL036C	ANP1
GADD45B/MRPS12	ENSG00000128626	GADD45B	YNR036C	MRPS12
MADCAM1/YHR219W	ENSG00000128641	MADCAM1	YHR219W	YHR219W
MKNK2/ALG3	ENSG00000128654	MKNK2	YBL082C	ALG3
ENSG00000099882/HAT1	ENSG00000128708	ENSG00000099882	YPL001W	HAT1
ARVCF/CYB5	ENSG00000128731	ARVCF	YNL111C	CYB5
RANBP1/ADD66	ENSG00000128789	RANBP1	YKL206C	ADD66
KLHL22/INO80	ENSG00000128908	KLHL22	YGL150C	INO80
MED15/DAL82	ENSG00000128944	MED15	YNL314W	DAL82
SERPIND1/DUT1	ENSG00000128951	SERPIND1	YBR252W	DUT1
SNAP29/LCP5	ENSG00000129071	SNAP29	YER127W	LCP5
CRKL/SEC26	ENSG00000129083	CRKL	YDR238C	SEC26
LZTR1/PRE5	ENSG00000129084	LZTR1	YMR314W	PRE5
MMP11/ECM38	ENSG00000129103	MMP11	YLR299W	ECM38
CECR2/DCD1	ENSG00000129187	CECR2	YHR144C	DCD1
SMARCB1/GIP4	ENSG00000129219	SMARCB1	YAL031C	GIP4
P2RX6/TRX3	ENSG00000129235	P2RX6	YCR083W	TRX3
DERL3/MRM1	ENSG00000129282	DERL3	YOR201C	MRM1
ENSG00000099964/BUR2	ENSG00000129315	ENSG00000099964	YLR226W	BUR2
BCL2L13/APM2	ENSG00000129354	BCL2L13	YHL019C	APM2
ENSG00000099972/GNP1	ENSG00000129473	ENSG00000099972	YDR508C	GNP1
DDT/YDR249C	ENSG00000129484	DDT	YDR249C	YDR249C
OSM/PRO1	ENSG00000129515	OSM	YDR300C	PRO1
CABIN1/RPS26A	ENSG00000129518	CABIN1	YGL189C	RPS26A
TBC1D10A/ENP2	ENSG00000129521	TBC1D10A	YGR145W	ENP2
SUSD2/WSC3	ENSG00000129538	SUSD2	YOL105C	WSC3
SF3A1/RUB1	ENSG00000129559	SF3A1	YDR139C	RUB1
SEC14L2/OST2	ENSG00000129562	SEC14L2	YOR103C	OST2
ENSG00000100010/PAA1	ENSG00000129673	ENSG00000100010	YDR071C	PAA1
PPIL2/YLR243W	ENSG00000129675	PPIL2	YLR243W	YLR243W
SNRPD3/YPR196W	ENSG00000129682	SNRPD3	YPR196W	YPR196W
PES1/BRE2	ENSG00000129691	PES1	YLR015W	BRE2
MAPK1/RPS4B	ENSG00000129824	MAPK1	YHR203C	RPS4B
GGT1/DPP1	ENSG00000129951	GGT1	YDR284C	DPP1
PPM1F/HPA3	ENSG00000130066	PPM1F	YEL066W	HPA3
TOP3B/NOG2	ENSG00000130119	TOP3B	YNR053C	NOG2
DGCR14/YPL068C	ENSG00000130147	DGCR14	YPL068C	YPL068C
CRYBB2P1/ELF1	ENSG00000130165	CRYBB2P1	YKL160W	ELF1
MFNG/GTB1	ENSG00000130175	MFNG	YDR221W	GTB1
CARD10/CDC16	ENSG00000130177	CARD10	YKL022C	CDC16
SLC25A1/STE13	ENSG00000130226	SLC25A1	YOR219C	STE13
ADRBK2/YMR185W	ENSG00000130227	ADRBK2	YMR185W	YMR185W
LGALS2/THO1	ENSG00000130254	LGALS2	YER063W	THO1
GGA1/MSS1	ENSG00000130299	GGA1	YMR023C	MSS1
HIRA/YDR115W	ENSG00000130312	HIRA	YDR115W	YDR115W
SH3BP1/SOL2	ENSG00000130313	SH3BP1	YCR073W-A	SOL2
LGALS1/LSM7	ENSG00000130332	LGALS1	YNL147W	LSM7
HPS4/YIM1	ENSG00000130347	HPS4	YMR152W	YIM1
ENSG00000100101/YGL185C	ENSG00000130414	ENSG00000100101	YGL185C	YGL185C
PATZ1/ARC40	ENSG00000130429	PATZ1	YBR234C	ARC40
TRIOBP/LSM4	ENSG00000130520	TRIOBP	YER112W	LSM4
TFIP11/RUP1	ENSG00000130560	TFIP11	YOR138C	RUP1
GCAT/CLB3	ENSG00000130638	GCAT	YDL155W	CLB3
ENSG00000100118/ARR2	ENSG00000130640	ENSG00000100118	YPR200C	ARR2
CRYBB1/RSF2	ENSG00000130684	CRYBB1	YJR127C	RSF2
EIF3L/RPN13	ENSG00000130706	EIF3L	YLR421C	RPN13
NHP2L1/RRP4	ENSG00000130713	NHP2L1	YHR069C	RRP4
MICALL1/UBC12	ENSG00000130725	MICALL1	YLR306W	UBC12
ENSG00000100141/SIR3	ENSG00000130762	ENSG00000100141	YLR442C	SIR3
POLR2F/FRS1	ENSG00000130764	POLR2F	YLR060W	FRS1
SOX10/INH1	ENSG00000130770	SOX10	YDL181W	INH1
CCDC134/BIK1	ENSG00000130779	CCDC134	YCL029C	BIK1
PICK1/RPF1	ENSG00000130810	PICK1	YHR088W	RPF1
TTC28/TIF35	ENSG00000130811	TTC28	YDR429C	TIF35
SLC16A8/BRE5	ENSG00000130816	SLC16A8	YNR051C	BRE5
CENPM/CBF5	ENSG00000130826	CENPM	YLR175W	CBF5
SEPT3/PHO8	ENSG00000130830	SEPT3	YDR481C	PHO8
SLC5A1/UFD2	ENSG00000130939	SLC5A1	YDL190C	UFD2
TPTEP1/UBA1	ENSG00000130985	TPTEP1	YKL210W	UBA1
DDX17/TRS65	ENSG00000131018	DDX17	YGR166W	TRS65
DMC1/AAR2	ENSG00000131043	DMC1	YBL074C	AAR2
TCF20/ACS1	ENSG00000131069	TCF20	YAL054C	ACS1
CBY1/ADH6	ENSG00000131115	CBY1	YMR318C	ADH6
TOMM22/COX5A	ENSG00000131143	TOMM22	YNL052W	COX5A
RTDR1/PSF2	ENSG00000131153	RTDR1	YJL072C	PSF2
XBP1/AIM13	ENSG00000131165	XBP1	YFR011C	AIM13
FBXO7/BNA2	ENSG00000131203	FBXO7	YJR078W	BNA2
GTPBP1/ATM1	ENSG00000131269	GTPBP1	YMR301C	ATM1
POLDIP3/KAR3	ENSG00000131323	POLDIP3	YPR141C	KAR3
TIMP3/IDP1	ENSG00000131370	TIMP3	YDL066W	IDP1
PPP6R2/GYP6	ENSG00000131374	PPP6R2	YJL044C	GYP6
SBF1/RIM13	ENSG00000131375	SBF1	YMR154C	RIM13
SUN2/TUB4	ENSG00000131462	SUN2	YLR212C	TUB4
CYB5R3/GRC3	ENSG00000131467	CYB5R3	YLL035W	GRC3
DNAL4/RPL27B	ENSG00000131469	DNAL4	YDR471W	RPL27B
ENSG00000100262/MSC1	ENSG00000131470	ENSG00000100262	YML128C	MSC1
PACSIN2/VPS25	ENSG00000131475	PACSIN2	YJR102C	VPS25
AP1B1/MRPL51	ENSG00000131495	AP1B1	YPR100W	MRPL51
HMGXB4/YEL020C	ENSG00000131503	HMGXB4	YEL020C	YEL020C
TOM1/BNI1	ENSG00000131504	TOM1	YNL271C	BNI1
NEFH/BSD2	ENSG00000131507	NEFH	YBR290W	BSD2
BIK/UBC4	ENSG00000131508	BIK	YBR082C	UBC4
HMOX1/SEC8	ENSG00000131558	HMOX1	YPR055W	SEC8
THOC5/VPS51	ENSG00000131626	THOC5	YKR020W	VPS51
MCM5/MRS4	ENSG00000131653	MCM5	YKR052C	MRS4
ARSA/DGR2	ENSG00000131725	ARSA	YKL121W	DGR2
TSPO/TOP2	ENSG00000131747	TSPO	YNL088W	TOP2
RASD2/PEX11	ENSG00000131779	RASD2	YOL147C	PEX11
CBX7/GAL83	ENSG00000131791	CBX7	YER027C	GAL83
PDGFB/LHP1	ENSG00000131795	PDGFB	YDL051W	LHP1
ACR/PDA1	ENSG00000131828	ACR	YER178W	PDA1
RPL3/BRO1	ENSG00000131941	RPL3	YPL084W	BRO1
ZMAT5/FOL2	ENSG00000131979	ZMAT5	YGR267C	FOL2
RBFOX2/JJJ3	ENSG00000132002	RBFOX2	YJR097W	JJJ3
TAB1/HMI1	ENSG00000132017	TAB1	YOL095C	HMI1
ASCC2/SDS24	ENSG00000132024	ASCC2	YBR214W	SDS24
MTMR3/YLR419W	ENSG00000132153	MTMR3	YLR419W	YLR419W
SMCR7L/FPK1	ENSG00000132155	SMCR7L	YNR047W	FPK1
APOL1/ERG27	ENSG00000132196	APOL1	YLR100W	ERG27
MYH9/PEP5	ENSG00000132256	MYH9	YMR231W	PEP5
SAMM50/PIN2	ENSG00000132274	SAMM50	YOR104W	PIN2
GRAP2/BUD32	ENSG00000132275	GRAP2	YGR262C	BUD32
EIF3D/TNA1	ENSG00000132326	EIF3D	YGR260W	TNA1
TNRC6B/PTP3	ENSG00000132334	TNRC6B	YER075C	PTP3
ENSG00000100357/GSP1	ENSG00000132341	ENSG00000100357	YLR293C	GSP1
SGSM3/VHS1	ENSG00000132356	SGSM3	YDR247W	VHS1
IFT27/SSD1	ENSG00000132357	IFT27	YDR293C	SSD1
KIAA0930/CLU1	ENSG00000132361	KIAA0930	YMR012W	CLU1
NCF4/INP54	ENSG00000132376	NCF4	YOL065C	INP54
CSF2RB/RFA1	ENSG00000132383	CSF2RB	YAR007C	RFA1
SLC25A17/YCR043C	ENSG00000132424	SLC25A17	YCR043C	YCR043C
UPK3A/RPL26B	ENSG00000132463	UPK3A	YGR034W	RPL26B
KCTD17/SAS10	ENSG00000132467	KCTD17	YDL153C	SAS10
ST13/MEH1	ENSG00000132470	ST13	YKR007W	MEH1
IL2RB/HHT1	ENSG00000132475	IL2RB	YBR010W	HHT1
RBX1/AST2	ENSG00000132535	RBX1	YER101C	AST2
EP300/MMF1	ENSG00000132541	EP300	YIL051C	MMF1
L3MBTL2/SWM1	ENSG00000132604	L3MBTL2	YDR260C	SWM1
RANGAP1/PEX6	ENSG00000132612	RANGAP1	YNL329C	PEX6
ZC3H7B/SEC9	ENSG00000132639	ZC3H7B	YGR009C	SEC9
PHF5A/POL30	ENSG00000132646	PHF5A	YBR088C	POL30
ACO2/RSM23	ENSG00000132676	ACO2	YGL129C	RSM23
POLR3H/PRP5	ENSG00000132680	POLR3H	YBR237W	PRP5
PMM1/SUN4	ENSG00000132692	PMM1	YNL066W	SUN4
BRD1/TUS1	ENSG00000132694	BRD1	YLR425W	TUS1
MLC1/HCS1	ENSG00000132740	MLC1	YKL017C	HCS1
HDAC10/DPH1	ENSG00000132768	HDAC10	YIL103W	DPH1
FKBP3/YKL133C	ENSG00000132792	FKBP3	YKL133C	YKL133C
CTSG/APL6	ENSG00000132842	CTSG	YGR261C	APL6
GZMB/TCB1	ENSG00000132872	GZMB	YOR086C	TCB1
RBM23/PHM6	ENSG00000132912	RBM23	YDR281C	PHM6
PRMT5/SSN3	ENSG00000132964	PRMT5	YPL042C	SSN3
AP4S1/MYO1	ENSG00000133026	AP4S1	YHR023W	MYO1
POLE2/YHR113W	ENSG00000133059	POLE2	YHR113W	YHR113W
SOS2/TMA19	ENSG00000133112	SOS2	YKL056C	TMA19
CDKL1/RFC5	ENSG00000133119	CDKL1	YBR087W	RFC5
NIN/LPX1	ENSG00000133121	NIN	YOR084W	LPX1
PYGL/GIN4	ENSG00000133216	PYGL	YDR507C	GIN4
TRIM9/MKS1	ENSG00000133246	TRIM9	YNL076W	MKS1
PSMC6/FES1	ENSG00000133265	PSMC6	YBR101C	FES1
CDKN3/YCK3	ENSG00000133275	CDKN3	YER123W	YCK3
ATP6V1D/DUG1	ENSG00000133313	ATP6V1D	YFR044C	DUG1
PIGH/NSA1	ENSG00000133316	PIGH	YGL111W	NSA1
PSMA3/TVP15	ENSG00000133318	PSMA3	YDR100W	TVP15
VTI1B/NUT2	ENSG00000133398	VTI1B	YPR168W	NUT2
TIMM9/TIS11	ENSG00000133606	TIMM9	YLR136C	TIS11
GSTZ1/RAS2	ENSG00000133703	GSTZ1	YNL098C	RAS2
AHSA1/SXM1	ENSG00000133704	AHSA1	YDR395W	SXM1
DAAM1/CDC60	ENSG00000133706	DAAM1	YPL160W	CDC60
SPTLC2/INM1	ENSG00000133731	SPTLC2	YHR046C	INM1
RIN3/RAS1	ENSG00000133818	RIN3	YOR101W	RAS1
SNW1/YMR226C	ENSG00000133835	SNW1	YMR226C	YMR226C
CHGA/ERG28	ENSG00000133935	CHGA	YER044C	ERG28
ITPK1/YOX1	ENSG00000133937	ITPK1	YML027W	YOX1
PPM1A/COX16	ENSG00000133983	PPM1A	YJL003W	COX16
SIX4/MED6	ENSG00000133997	SIX4	YHR058C	MED6
ASB2/SUI2	ENSG00000134001	ASB2	YJR007W	SUI2
ERH/ELP3	ENSG00000134014	ERH	YPL086C	ELP3
HIF1A/CLB1	ENSG00000134057	HIF1A	YGR108W	CLB1
SRSF5/KRE27	ENSG00000134061	SRSF5	YIL027C	KRE27
EIF5/RIM11	ENSG00000134072	EIF5	YMR139W	RIM11
SERPINA4/MNL1	ENSG00000134109	SERPINA4	YHR204W	MNL1
SLC8A3/AAD6	ENSG00000134152	SLC8A3	YFL056C	AAD6
DICER1/CDC24	ENSG00000134215	DICER1	YAL041W	CDC24
MTHFD1/OCA2	ENSG00000134242	MTHFD1	YNL056W	OCA2
TCL1A/VTH2	ENSG00000134243	TCL1A	YJL222W	VTH2
ZC3H14/ADP1	ENSG00000134250	ZC3H14	YCR011C	ADP1
TELO2/RIB4	ENSG00000134262	TELO2	YOL143C	RIB4
BDKRB1/ARF2	ENSG00000134287	BDKRB1	YDL137W	ARF2
GSKIP/AVT2	ENSG00000134294	GSKIP	YEL064C	AVT2
VRK1/SRS2	ENSG00000134313	VRK1	YJL092W	SRS2
PSMC1/YGR130C	ENSG00000134318	PSMC1	YGR130C	YGR130C
RPS6KA5/YLR407W	ENSG00000134352	RPS6KA5	YLR407W	YLR407W
PSMB5/CDC73	ENSG00000134371	PSMB5	YLR418C	CDC73
YY1/TIM17	ENSG00000134375	YY1	YJL143W	TIM17
ACIN1/DED81	ENSG00000134440	ACIN1	YHR019C	DED81
CCNB1IP1/PXR1	ENSG00000134453	CCNB1IP1	YGR280C	PXR1
TRIP11/YKL105C	ENSG00000134470	TRIP11	YKL105C	YKL105C
APEX1/CCL1	ENSG00000134480	APEX1	YPR025C	CCL1
ENSG00000100829/CYK3	ENSG00000134516	ENSG00000100829	YDL117W	CYK3
PABPN1/YNR040W	ENSG00000134571	PABPN1	YNR040W	YNR040W
EFS/SAR1	ENSG00000134594	EFS	YPL218W	SAR1
ARHGAP5/CIN1	ENSG00000134627	ARHGAP5	YOR349W	CIN1
CINP/MPT5	ENSG00000134644	CINP	YGL178W	MPT5
SRP54/NOG1	ENSG00000134697	SRP54	YPL093W	NOG1
CPNE6/PRP38	ENSG00000134748	CPNE6	YGR075C	PRP38
CHD8/SIP5	ENSG00000134758	CHD8	YMR140W	SIP5
PSMA6/DHR2	ENSG00000134815	PSMA6	YKL078W	DHR2
NFKBIA/GDT1	ENSG00000134851	NFKBIA	YBR187W	GDT1
EMC9/YOL073C	ENSG00000134882	EMC9	YOL073C	YOL073C
PSME2/RAD2	ENSG00000134899	PSME2	YGR258C	RAD2
BRMS1L/TRM112	ENSG00000134909	BRMS1L	YNR046W	TRM112
ENSG00000100931/STT3	ENSG00000134910	ENSG00000100931	YGL022W	STT3
SEC23A/ATF1	ENSG00000134954	SEC23A	YOR377W	ATF1
PNN/FMN1	ENSG00000135002	PNN	YDR236C	FMN1
RABGGTA/PDH1	ENSG00000135046	RABGGTA	YPR002W	PDH1
NFATC4/SNF3	ENSG00000135047	NFATC4	YDL194W	SNF3
PLTP/URE2	ENSG00000135049	PLTP	YNL229C	URE2
PCIF1/SER1	ENSG00000135069	PCIF1	YOR184W	SER1
GSS/RGI2	ENSG00000135090	GSS	YIL057C	RGI2
MMP9/MSB1	ENSG00000135148	MMP9	YOR188W	MSB1
TRPC4AP/UBX5	ENSG00000135218	TRPC4AP	YDR330W	UBX5
PYGB/TIP20	ENSG00000135249	PYGB	YGL145W	TIP20
PROCR/SKY1	ENSG00000135250	PROCR	YMR216C	SKY1
GINS1/MTO1	ENSG00000135297	GINS1	YGL236C	MTO1
NINL/ORC3	ENSG00000135336	NINL	YLL004W	ORC3
CD40/IRE1	ENSG00000135341	CD40	YHR079C	IRE1
UQCC/PEX22	ENSG00000135363	UQCC	YAL055W	PEX22
ZMYND8/PHO23	ENSG00000135365	ZMYND8	YNL097C	PHO23
SGK2/KRE33	ENSG00000135372	SGK2	YNL132W	KRE33
IFT52/HLJ1	ENSG00000135392	IFT52	YMR161W	HLJ1
MYBL2/DGA1	ENSG00000135407	MYBL2	YOR245C	DGA1
HNF4A/YNL305C	ENSG00000135472	HNF4A	YNL305C	YNL305C
SLA2/PAN2	ENSG00000135473	SLA2	YGL094C	PAN2
C20orf24/NOP13	ENSG00000135486	C20orf24	YNL175C	NOP13
NFATC2/SUL1	ENSG00000135502	NFATC2	YBR294W	SUL1
STK4/YOS9	ENSG00000135506	STK4	YDR057W	YOS9
PFDN4/DCS1	ENSG00000135541	PFDN4	YLR270W	DCS1
DOK5/MIM1	ENSG00000135596	DOK5	YOL026C	MIM1
CSTF1/SSO1	ENSG00000135604	CSTF1	YPL232W	SSO1
BMP7/CCT7	ENSG00000135624	BMP7	YJL111W	CCT7
RAE1/FAS1	ENSG00000135655	RAE1	YKL182W	FAS1
TPD52L2/GPX2	ENSG00000135709	TPD52L2	YBR244W	GPX2
DNAJC5/YDR042C	ENSG00000135720	DNAJC5	YDR042C	YDR042C
NELFCD/HPM1	ENSG00000135744	NELFCD	YIL110W	HPM1
PRPF6/TOK1	ENSG00000135750	PRPF6	YJL093C	TOK1
TUBB1/LST4	ENSG00000135763	TUBB1	YKL176C	LST4
PSMA7/RFC4	ENSG00000135778	PSMA7	YOL094C	RFC4
NTSR1/SPT8	ENSG00000135801	NTSR1	YLR055C	SPT8
MRGBP/GLN1	ENSG00000135821	MRGBP	YPR035W	GLN1
DIDO1/VAM7	ENSG00000135823	DIDO1	YGL212W	VAM7
GID8/MAK32	ENSG00000135828	GID8	YCR019W	MAK32
BIRC7/MTR4	ENSG00000135829	BIRC7	YJL050W	MTR4
ARFGAP1/MBA1	ENSG00000135837	ARFGAP1	YBR185C	MBA1
AVP/GPI2	ENSG00000135845	AVP	YPL076W	GPI2
COL20A1/NOP53	ENSG00000135862	COL20A1	YPL146C	NOP53
CHRNA4/SYG1	ENSG00000135905	CHRNA4	YIL047C	SYG1
EEF1A2/CAJ1	ENSG00000135924	EEF1A2	YER048C	CAJ1
PTK6/CDC33	ENSG00000135930	PTK6	YOL139C	CDC33
GMEB2/HYM1	ENSG00000135932	GMEB2	YKL189W	HYM1
C20orf27/COX4	ENSG00000135940	C20orf27	YGL187C	COX4
SPEF1/VPS3	ENSG00000135966	SPEF1	YDR495C	VPS3
CDC25B/ISU2	ENSG00000136003	CDC25B	YOR226C	ISU2
ARFRP1/BCK1	ENSG00000136021	ARFRP1	YJL095W	BCK1
NDUFAF5/BUD21	ENSG00000136026	NDUFAF5	YOR078W	BUD21
TRIB3/YGR117C	ENSG00000136040	TRIB3	YGR117C	YGR117C
RASSF2/AIF1	ENSG00000136044	RASSF2	YNR074C	AIF1
CSNK2A1/PWP1	ENSG00000136045	CSNK2A1	YLR196W	PWP1
ANGPT4/PLB2	ENSG00000136068	ANGPT4	YMR006C	PLB2
HM13/RRN7	ENSG00000136098	HM13	YJL025W	RRN7
SNPH/VPS36	ENSG00000136100	SNPH	YLR417W	VPS36
MYLK2/BUD4	ENSG00000136108	MYLK2	YJR092W	BUD4
SIRPB1/GYL1	ENSG00000136111	SIRPB1	YMR192W	GYL1
SEC23B/YNL134C	ENSG00000136143	SEC23B	YNL134C	YNL134C
FERMT1/YIL001W	ENSG00000136144	FERMT1	YIL001W	YIL001W
HAO1/CDC42	ENSG00000136238	HAO1	YLR229C	CDC42
PDYN/SWF1	ENSG00000136247	PDYN	YDR126W	SWF1
PLCB4/SRP68	ENSG00000136261	PLCB4	YPL243W	SRP68
MYL9/DOP1	ENSG00000136270	MYL9	YDR141C	DOP1
HCK/DBP9	ENSG00000136271	HCK	YLR276C	DBP9
CRNKL1/FAU1	ENSG00000136371	CRNKL1	YER183C	FAU1
POFUT1/STU2	ENSG00000136436	POFUT1	YLR045C	STU2
SAMHD1/NMT1	ENSG00000136448	SAMHD1	YLR195C	NMT1
PAK7/HTD2	ENSG00000136449	PAK7	YHR067W	HTD2
KIF3B/HRB1	ENSG00000136450	KIF3B	YNL004W	HRB1
NOP56/YGR021W	ENSG00000136463	NOP56	YGR021W	YGR021W
IDH3B/YPL247C	ENSG00000136485	IDH3B	YPL247C	YPL247C
MAPRE1/SAS3	ENSG00000136504	MAPRE1	YBL052C	SAS3
JAG1/GAP1	ENSG00000136521	JAG1	YKR039W	GAP1
CDK5RAP1/MRPL4	ENSG00000136522	CDK5RAP1	YLR439W	MRPL4
SNTA1/YGR250C	ENSG00000136527	SNTA1	YGR250C	YGR250C
OXT/EMP47	ENSG00000136560	OXT	YFL048C	EMP47
TTI1/HXT3	ENSG00000136573	TTI1	YDR345C	HXT3
E2F1/GUS1	ENSG00000136628	E2F1	YGL245W	GUS1
RPRD1B/HMRA1	ENSG00000136630	RPRD1B	YCR097W	HMRA1
PXMP4/VPS33	ENSG00000136631	PXMP4	YLR396C	VPS33
CHMP4B/SNX3	ENSG00000136643	CHMP4B	YOR357C	SNX3
BPI/YSP1	ENSG00000136653	BPI	YHR155W	YSP1
CST3/YAP1801	ENSG00000136715	CST3	YHR161C	YAP1801
ASIP/RVS161	ENSG00000136717	ASIP	YCR009C	RVS161
CST4/IMP4	ENSG00000136718	CST4	YNL075W	IMP4
ACTR5/KRE5	ENSG00000136731	ACTR5	YOR336W	KRE5
WFDC2/HSE1	ENSG00000136738	WFDC2	YHL002W	HSE1
AHCY/YME1	ENSG00000136758	AHCY	YPR024W	YME1
DHX35/ERJ5	ENSG00000136770	DHX35	YFR041C	ERJ5
DNTTIP1/SNF1	ENSG00000136807	DNTTIP1	YDR477W	SNF1
MAP1LC3A/TRX2	ENSG00000136810	MAP1LC3A	YGR209C	TRX2
SYNDIG1/HSP78	ENSG00000136811	SYNDIG1	YDR258C	HSP78
PIGU/ECM29	ENSG00000136813	PIGU	YHL030W	ECM29
TNNC2/SMC2	ENSG00000136824	TNNC2	YFR031C	SMC2
APMAP/JSN1	ENSG00000136827	APMAP	YJR091C	JSN1
ZNF516/BUD2	ENSG00000136848	ZNF516	YKL092C	BUD2
USP14/SEC1	ENSG00000136854	USP14	YDR164C	SEC1
VAPA/YPL260W	ENSG00000136861	VAPA	YPL260W	YPL260W
MYOM1/AGC1	ENSG00000136869	MYOM1	YPR021C	AGC1
MYL12A/PRP4	ENSG00000136875	MYL12A	YPR178W	PRP4
CEP76/VMA10	ENSG00000136888	CEP76	YHR039C-A	VMA10
CEP192/IPI1	ENSG00000136891	CEP192	YHR085W	IPI1
RNMT/PUP1	ENSG00000136930	RNMT	YOR157C	PUP1
SMAD7/KEL1	ENSG00000136933	SMAD7	YHR158C	KEL1
LAMA1/RKM2	ENSG00000136937	LAMA1	YDR198C	RKM2
RNF125/PLP2	ENSG00000136940	RNF125	YOR281C	PLP2
ANKRD12/RPL35B	ENSG00000136942	ANKRD12	YDL136W	RPL35B
NOL4/DFM1	ENSG00000136986	NOL4	YDR411C	DFM1
POLI/RPA49	ENSG00000137054	POLI	YNL248C	RPA49
MIB1/DOA1	ENSG00000137055	MIB1	YKL213C	DOA1
RBBP8/HNT3	ENSG00000137074	RBBP8	YOR258W	HNT3
RIOK3/FDH1	ENSG00000137106	RIOK3	YOR388C	FDH1
CSTF2/RPS6B	ENSG00000137154	CSTF2	YBR181C	RPS6B
PSMD10/CPR7	ENSG00000137168	PSMD10	YJR032W	CPR7
ATG4A/POP8	ENSG00000137265	ATG4A	YBL018C	POP8
TBL1X/PRR1	ENSG00000137275	TBL1X	YKL116C	PRR1
GPR143/BMS1	ENSG00000137312	GPR143	YPL217C	BMS1
PGRMC1/SNF5	ENSG00000137337	PGRMC1	YBR289W	SNF5
POLA1/FLX1	ENSG00000137409	POLA1	YIL134W	FLX1
MID1/RPC31	ENSG00000137478	MID1	YNL151C	RPC31
NKAP/LAG2	ENSG00000137497	NKAP	YOL025W	LAG2
NXT2/FMP32	ENSG00000137500	NXT2	YFL046W	FMP32
GUCY2F/SIR4	ENSG00000137501	GUCY2F	YDR227W	SIR4
ENSG00000101898/YGR015C	ENSG00000137509	ENSG00000101898	YGR015C	YGR015C
ALG13/MRPL10	ENSG00000137547	ALG13	YNL284C	MRPL10
PRPS2/TGS1	ENSG00000137574	PRPS2	YPL157W	TGS1
TLR8/YNR065C	ENSG00000137642	TLR8	YNR065C	YNR065C
AMMECR1/BUD13	ENSG00000137656	AMMECR1	YGL174W	BUD13
CHRDL1/TMA20	ENSG00000137699	CHRDL1	YER007C-A	TMA20
WDR13/MRP1	ENSG00000137710	WDR13	YDR347W	MRP1
SUV39H1/VAC14	ENSG00000137713	SUV39H1	YLR386W	VAC14
GLRA2/YAH1	ENSG00000137714	GLRA2	YPL252C	YAH1
XIAP/YJL185C	ENSG00000137752	XIAP	YJL185C	YJL185C
STAG2/MKK2	ENSG00000137764	STAG2	YPL140C	MKK2
MCF2/ODC2	ENSG00000137801	MCF2	YOR222W	ODC2
F9/SEC12	ENSG00000137802	F9	YNR026C	SEC12
ABCD1/GCR2	ENSG00000137806	ABCD1	YNL199C	GCR2
CCDC22/RTF1	ENSG00000137815	CCDC22	YGL244W	RTF1
CACNA1F/SPC98	ENSG00000137822	CACNA1F	YNL126W	SPC98
SYP/HHF2	ENSG00000137841	SYP	YNL030W	HHF2
PLP2/BIO5	ENSG00000137842	PLP2	YNR056C	BIO5
BMX/RAD59	ENSG00000137845	BMX	YDL059C	RAD59
PLS3/SLD2	ENSG00000137872	PLS3	YKL108W	SLD2
NAA10/RLP24	ENSG00000137876	NAA10	YLR009W	RLP24
RENBP/COY1	ENSG00000137878	RENBP	YKL179C	COY1
ELF4/ARO8	ENSG00000137944	ELF4	YGL202W	ARO8
SMARCA1/SUA7	ENSG00000137947	SMARCA1	YPR086W	SUA7
MTMR8/BET2	ENSG00000137955	MTMR8	YPR176C	BET2
ASB9/KGD2	ENSG00000137992	ASB9	YDR148C	KGD2
ENSG00000102050/IMD2	ENSG00000138029	ENSG00000102050	YHR216W	IMD2
RBBP7/RBK1	ENSG00000138030	RBBP7	YCR036W	RBK1
PPP1R2P9/PTC1	ENSG00000138032	PPP1R2P9	YDL006W	PTC1
KCND1/YGR016W	ENSG00000138035	KCND1	YGR016W	YGR016W
OPN1LW/PSY2	ENSG00000138041	OPN1LW	YNL201C	PSY2
FMR1/YPT1	ENSG00000138069	FMR1	YFL038C	YPT1
PIM2/ARP2	ENSG00000138071	PIM2	YDL029W	ARP2
SLC35A2/DAS1	ENSG00000138081	SLC35A2	YJL149W	DAS1
PQBP1/PET309	ENSG00000138095	PQBP1	YLR067C	PET309
PCSK1N/ARP1	ENSG00000138107	PCSK1N	YHR129C	ARP1
EMD/KIP3	ENSG00000138160	EMD	YGL216W	KIP3
TAZ/YLR063W	ENSG00000138166	TAZ	YLR063W	YLR063W
PGK1/HDA2	ENSG00000138182	PGK1	YDR295C	HDA2
GATA1/YND1	ENSG00000138185	GATA1	YER005W	YND1
MAGT1/HMLALPHA1	ENSG00000138279	MAGT1	YCL066W	HMLALPHA1
SMS/TIM23	ENSG00000138297	SMS	YNR017W	TIM23
PHEX/TAF13	ENSG00000138303	PHEX	YML098W	TAF13
UBL4A/RPS24B	ENSG00000138326	UBL4A	YIL069C	RPS24B
EEA1/DNA2	ENSG00000138346	EEA1	YHR164C	DNA2
RP2/ADE17	ENSG00000138363	RP2	YMR120C	ADE17
PHF16/SWI6	ENSG00000138376	PHF16	YLR182W	SWI6
CDK16/KTR5	ENSG00000138378	CDK16	YNL029C	KTR5
USP11/SRO9	ENSG00000138385	USP11	YCL037C	SRO9
PCYT1B/CPR3	ENSG00000138398	PCYT1B	YML078W	CPR3
HTATSF1/IDP3	ENSG00000138413	HTATSF1	YNL009W	IDP3
VGLL1/YPL014W	ENSG00000138434	VGLL1	YPL014W	YPL014W
CD40LG/YTM1	ENSG00000138442	CD40LG	YOR272W	YTM1
TIMP1/MKC7	ENSG00000138448	TIMP1	YDR144C	MKC7
FGD1/YKL100C	ENSG00000138600	FGD1	YKL100C	YKL100C
PIN4/PTM1	ENSG00000138613	PIN4	YKL039W	PTM1
PORCN/CAB3	ENSG00000138621	PORCN	YKL088W	CAB3
MAGED2/DSK2	ENSG00000138629	MAGED2	YMR276W	DSK2
KLF8/ALG9	ENSG00000138641	KLF8	YNL219C	ALG9
SYTL4/FMP25	ENSG00000138646	SYTL4	YLR077W	FMP25
CENPI/IES2	ENSG00000138660	CENPI	YNL215W	IES2
DRP2/RIM4	ENSG00000138668	DRP2	YHL024W	RIM4
TAF7L/SCY1	ENSG00000138669	TAF7L	YGL083W	SCY1
PBDC1/SEC31	ENSG00000138674	PBDC1	YDL195W	SEC31
ENSG00000102391/YGL015C	ENSG00000138684	ENSG00000102391	YGL015C	YGL015C
ARMCX3/CSF1	ENSG00000138688	ARMCX3	YLR087C	CSF1
HTR2A/YAR066W	ENSG00000138698	HTR2A	YAR066W	YAR066W
NDFIP2/ATP12	ENSG00000138750	NDFIP2	YJL180C	ATP12
TNFSF13B/SHS1	ENSG00000138758	TNFSF13B	YDL225W	SHS1
MLNR/YOR387C	ENSG00000138760	MLNR	YOR387C	YOR387C
CAB39L/USO1	ENSG00000138768	CAB39L	YDL058W	USO1
KLF5/PPA2	ENSG00000138777	KLF5	YMR267W	PPA2
STK24/YJR141W	ENSG00000138785	STK24	YJR141W	YJR141W
ACP5/YEL043W	ENSG00000138795	ACP5	YEL043W	YEL043W
DNAJC3/NDI1	ENSG00000138796	DNAJC3	YML120C	NDI1
UGGT2/MET14	ENSG00000138801	UGGT2	YKL001C	MET14
ARHGEF7/SEC24	ENSG00000138802	ARHGEF7	YIL109C	SEC24
FGF9/CMP2	ENSG00000138814	FGF9	YML057W	CMP2
SGCG/YER085C	ENSG00000138834	SGCG	YER085C	YER085C
PARP4/SKO1	ENSG00000138835	PARP4	YNL167C	SKO1
SUPT20H/ATG8	ENSG00000139112	SUPT20H	YBL078C	ATG8
MRPS31/YLR290C	ENSG00000139180	MRPS31	YLR290C	YLR290C
KPNA3/UTR2	ENSG00000139193	KPNA3	YEL040W	UTR2
FLT1/PEX5	ENSG00000139197	FLT1	YDR244W	PEX5
RGCC/SLX5	ENSG00000139218	RGCC	YDL013W	SLX5
VWA8/SMX3	ENSG00000139343	VWA8	YPR182W	SMX3
DGKH/AFT1	ENSG00000139350	DGKH	YGL071W	AFT1
KATNAL1/COX7	ENSG00000139372	KATNAL1	YMR256C	COX7
INTS6/BUD6	ENSG00000139436	INTS6	YLR319C	BUD6
TSC22D1/YSR3	ENSG00000139496	TSC22D1	YKR053C	YSR3
CLN5/YMR1	ENSG00000139505	CLN5	YJR110W	YMR1
OLFM4/YJR107W	ENSG00000139567	OLFM4	YJR107W	YJR107W
MSLN/SWI3	ENSG00000139613	MSLN	YJL176C	SWI3
TRADD/MED8	ENSG00000139636	TRADD	YBR193C	MED8
HSF4/YER156C	ENSG00000139637	HSF4	YER156C	YER156C
CORO1A/YJL068C	ENSG00000139684	CORO1A	YJL068C	YJL068C
MAPK3/CNN1	ENSG00000139719	MAPK3	YFR046C	CNN1
PHKB/TMA22	ENSG00000139726	PHKB	YJR014W	TMA22
NUTF2/FRE6	ENSG00000139908	NUTF2	YLL051C	FRE6
NUP93/YJL055W	ENSG00000139910	NUP93	YJL055W	YJL055W
CENPT/RTN1	ENSG00000139970	CENPT	YDR233C	RTN1
TSNAXIP1/YNL035C	ENSG00000140006	TSNAXIP1	YNL035C	YNL035C
NFAT5/CPA1	ENSG00000140009	NFAT5	YOR303W	CPA1
N4BP1/TYS1	ENSG00000140105	N4BP1	YGR185C	TYS1
CBLN1/UGA4	ENSG00000140199	CBLN1	YDL210W	UGA4
ARL2BP/QRI5	ENSG00000140262	ARL2BP	YLR204W	QRI5
ZNF423/XYL2	ENSG00000140263	ZNF423	YLR070C	XYL2
CCL22/YDL085C-A	ENSG00000140264	CCL22	YDL085C-A	YDL085C-A
CCL17/ECM25	ENSG00000140299	CCL17	YJL201W	ECM25
CTCF/TOA2	ENSG00000140307	CTCF	YKL058W	TOA2
ACD/SRP14	ENSG00000140319	ACD	YDL092W	SRP14
POLR2C/TEX1	ENSG00000140332	POLR2C	YNL253W	TEX1
PARD6A/BUD14	ENSG00000140368	PARD6A	YAR014C	BUD14
ZNF821/AIM45	ENSG00000140374	ZNF821	YPR004C	AIM45
MMP15/SML1	ENSG00000140382	MMP15	YML058W	SML1
USB1/ARG7	ENSG00000140386	USB1	YMR062C	ARG7
CCDC113/YGR079W	ENSG00000140391	CCDC113	YGR079W	YGR079W
NME3/TUP1	ENSG00000140395	NME3	YCR084C	TUP1
PSMD7/AMS1	ENSG00000140400	PSMD7	YGL156W	AMS1
VAC14/NNF2	ENSG00000140416	VAC14	YGR089W	NNF2
TANGO6/CMK1	ENSG00000140443	TANGO6	YFR014C	CMK1
COG4/YSP3	ENSG00000140479	COG4	YOR003W	YSP3
PLA2G15/SSP2	ENSG00000140488	PLA2G15	YOR242C	SSP2
[truncated: 1,379 more rows]
