# Supplementary material for: Scope and limitations of yeast as a model organism for studying human tissue-specific pathways
Source: BMC Syst Biol. 2015 Dec 29;9:96. doi: 10.1186/s12918-015-0253-0 (PMC4696342; doi:10.1186/s12918-015-0253-0)
Supplement: Additional file 1 — Network alignments. Compressed (*.zip) file containing individual tissue-specific alignments. (ZIP 5181 Kb) [file 12918_2015_253_MOESM1_ESM.zip › alignments/Dentritic Cells_AlignGraph_edges.tsv]

First_ortholog_pair	Second_ortholog_pair
PITPNM1/SET4	DPM1/RTK1
CD40LG/YTM1	FGR/HAP2
MAGOHB/APN2	NFYA/COS9
IK/RPN14	CFTR/NRP1
HOXB6/ARC1	ARF5/PKP2
WWC1/LCL1	ARF5/PKP2
KCNQ1/ESF1	AK2/LAA1
PSMA3/TVP15	RECQL/YMR010W
FTSJ3/QCR8	COPZ2/COR1
MATK/SRP1	MYCBP2/NAB2
TRAM1/POL2	MYCBP2/NAB2
NLE1/RHB1	MYCBP2/NAB2
FBLN1/SPC19	MYCBP2/NAB2
MAP2/CHA4	MYCBP2/NAB2
ZNF268/NUP188	MYCBP2/NAB2
UPRT/CDC11	MYCBP2/NAB2
SRPK1/YJR084W	MYCBP2/NAB2
HPS4/YIM1	MYCBP2/NAB2
CSTF2/RPS6B	MYCBP2/NAB2
CHN2/GTR1	MYCBP2/NAB2
BST1/DAK1	MYCBP2/NAB2
HDLBP/RPL36B	MYCBP2/NAB2
RALGPS2/KIN82	MYCBP2/NAB2
IVNS1ABP/TAX4	MYCBP2/NAB2
BTK/RAD51	CRLF1/RET1
TSPO/TOP2	CCL26/YTA6
PON2/STM1	ARHGAP44/TFC8
DPYSL3/PMI40	MARK4/MRS2
CLCN3/SWI5	DNAH9/GAL80
USP2/RRP42	MATK/SRP1
FBLN1/SPC19	MATK/SRP1
NHP2L1/RRP4	MATK/SRP1
EIF3A/PCT1	MATK/SRP1
EXPH5/SNU56	MATK/SRP1
DNAJC6/WWM1	MATK/SRP1
TACC3/IME2	NOX1/NDT80
USP11/SRO9	RPS20/LSG1
HAS1/CDC123	HFE/HFM1
EMC2/GZF3	ANGEL1/ENT2
IL1R2/TFG2	DPEP1/PSE1
EFTUD2/SGT1	SRCIN1/CMK2
ATP13A1/OPT2	WWTR1/VAC7
SNAP91/MGA2	TTC27/PDE2
ZP2/GYP7	RRAGD/SSP120
TLL1/SKP2	NCAPH2/POL4
JPH4/SPC29	TSSC1/STE50
MGP/PAN1	ABCF2/YAP1802
IL2RB/HHT1	UBA6/HIR1
PGR/APC11	SLC4A7/DOC1
SQLE/UBI4	UHRF1/IST2
ATP13A1/OPT2	GABARAPL2/RAX2
RNF167/NHP10	ADSS/SPO14
SRF/SUR2	RFC1/YET1
TRAF4/SNU114	CUL3/SYF1
ZNF506/PRP40	HOXC8/CLF1
MTAP/SME1	HOXC8/CLF1
F7/SPT16	C6/TPK1
FA2H/YMR210W	C6/TPK1
PYGL/GIN4	TG/ERG9
DTX2/NAN1	ARHGAP6/UTP21
BRMS1L/TRM112	COL9A2/TIF34
FTSJ1/FUS3	PER3/HSP26
MTAP/SME1	PER3/HSP26
RRAGC/SLU7	SLC4A8/CWC2
NDUFC1/CCT2	KCNQ1/ESF1
DUSP22/DNL4	KCNQ1/ESF1
TTC39A/SMT3	CHRDL2/BIR1
LIPE/MET22	RELT/MAK5
DHX15/KIN3	ITIH4/MPS2
SNX4/KSP1	F7/SPT16
USP11/SRO9	HDAC7/ATP16
DNTTIP1/SNF1	MRPS35/GPD2
INTS6/BUD6	GUCY1B3/YRB1
ACTB/ATG4	GSC2/BNA6
ATP13A1/OPT2	SPA17/SUT1
TRAM2/YAP1	SNX24/GCN5
NCK2/GFA1	SNX24/GCN5
FGFR1/NUP116	SNX24/GCN5
IL2RB/HHT1	SNX24/GCN5
TRIM9/MKS1	SNX24/GCN5
RAE1/FAS1	SNX24/GCN5
GNB5/BRF1	CNN2/RPC25
MYH9/PEP5	AP3D1/VTI1
CRISP3/PRE1	MAP2K4/SCL1
RNMT/PUP1	MAP2K4/SCL1
KCNAB2/BRE1	FOXJ2/GIM3
PDE10A/NUP42	PPP2R5A/GLE2
FTSJ1/FUS3	SLC9A3/GLO3
PCNP/TMA108	SLC9A3/GLO3
CD59/HRK1	CD84/CKA2
TRIM9/MKS1	CD84/CKA2
TP53I3/ERP1	FGFR2/TTI1
TIMM13/TUM1	PRKCZ/YDL156W
PTK6/CDC33	PRKCZ/YDL156W
AKAP8/MNN9	PRKCZ/YDL156W
PLA2G4C/BGL2	ROGDI/PGK1
PIGB/PEP3	VPS35/TLG2
KRR1/GNT1	VPS35/TLG2
ACP5/YEL043W	KCNAB2/BRE1
PTPRZ1/RAD6	KCNAB2/BRE1
EIF4H/FUN12	PHRF1/ARP10
PTPN4/SNC1	NUCB2/EFB1
MTAP/SME1	MNT/SNP1
CAPN15/YTA7	RPL31/RSC3
CCL1/CAK1	RPS6KA2/CDC37
MAPK1/RPS4B	NDE1/IMD3
ATP13A1/OPT2	MRVI1/SPS18
TSG101/RPG1	PPP2R3A/PBA1
GPC4/SPT6	PPP2R3A/PBA1
CRISP3/PRE1	PPP2R3A/PBA1
ASB2/SUI2	PPP2R3A/PBA1
RNMT/PUP1	PPP2R3A/PBA1
AKAP8/MNN9	SNCB/PHB1
DLGAP3/EHD3	TIPIN/ADH2
DNAL4/RPL27B	EIF4G3/YHI9
ATP13A1/OPT2	ADD2/TRK1
SNX4/KSP1	CAMSAP3/DEP1
FBLN1/SPC19	CTTNBP2/TRM9
DAO/CTI6	SPAG6/SSB1
SRPK1/YJR084W	SIRT6/PRP19
PYGL/GIN4	FBLN1/SPC19
CCP110/RPL7A	PCM1/NOP2
DNAJC6/WWM1	TOLLIP/SIP2
SSBP1/POP2	SESN1/FUN26
ID2/YJR096W	CNOT4/SSZ1
DNAJC6/WWM1	RBL1/LSB1
MTAP/SME1	ZNF506/PRP40
IGBP1/CCT8	MPP4/UFD4
ATP13A1/OPT2	DLG3/GPA2
IL2RB/HHT1	PPIE/CYR1
GSR/DIG2	PPIE/CYR1
SH2B3/HEK2	APLP2/HTB2
ASB2/SUI2	TTC39A/SMT3
P2RX1/ULP1	TTC39A/SMT3
CBX7/GAL83	PPEF1/EBS1
PTK6/CDC33	PPEF1/EBS1
POLA1/FLX1	TRIP6/YIL161W
MPP2/GPI13	FTL/RIB5
WNT2/RCK1	GMCL1/GRE3
TACR1/GLC7	SF3B2/AHP1
DOCK8/UBR2	ERGIC2/UTP25
JPH4/SPC29	ERP29/GCD7
POLE2/YHR113W	DLD/PEP8
PSMB3/SGF73	MYH7/CKS1
RNMT/PUP1	CRISP3/PRE1
SQLE/UBI4	ABL1/RPS16A
SNX4/KSP1	ABL1/RPS16A
ACTR3/HTB1	CDC7/VIP1
NID1/CSE4	CDC7/VIP1
CST4/IMP4	CIRBP/UTP8
USP11/SRO9	CABIN1/RPS26A
SNX4/KSP1	SH3BP1/SOL2
PTPRZ1/RAD6	TPTEP1/UBA1
USP11/SRO9	DNAL4/RPL27B
CCP110/RPL7A	DNAL4/RPL27B
PTP4A1/RPL38	DNAL4/RPL27B
LAMA4/RPL15A	DNAL4/RPL27B
MSH6/COQ3	CBX7/GAL83
SYP/HHF2	MYH9/PEP5
ACP5/YEL043W	ENSG00000100357/GSP1
PMPCB/EPL1	IL2RB/HHT1
KIAA1377/PIF1	IL2RB/HHT1
SNX4/KSP1	IL2RB/HHT1
GCA/RBG1	IL2RB/HHT1
E2F3/DCP2	DICER1/CDC24
NCOA7/URA7	ENSG00000100931/STT3
RBP1/STE11	PLTP/URE2
CALB1/PHO85	PCIF1/SER1
APMAP/JSN1	SLA2/PAN2
ASCC3/VPS38	NFATC2/SUL1
SQLE/UBI4	RAE1/FAS1
CRTC1/ATP2	KIF3B/HRB1
NPHS2/BRX1	GPR143/BMS1
CCL20/GLR1	PGRMC1/SNF5
CCP110/RPL7A	USP11/SRO9
PPARGC1A/MRPL16	USP11/SRO9
MSH6/COQ3	USP11/SRO9
DNAJC6/WWM1	USP11/SRO9
MAGOHB/APN2	RASL12/RPL11B
DVL1/ERG11	KIAA1199/GPI8
GATA3/VPS28	SQLE/UBI4
SNX4/KSP1	SQLE/UBI4
ATP13A1/OPT2	LHB/YPR172W
ATP13A1/OPT2	FCER2/CCT6
SSBP1/POP2	MED25/WHI3
AURKC/YDL186W	FAM32A/YJL049W
DOK1/IFA38	ILVBL/YAR028W
IL1RL2/RPL14B	FZR1/RPS3
TACR1/GLC7	HAS1/CDC123
ACADM/PDR12	WNT2/RCK1
CDH23/UBX7	CPVL/MED7
GCG/RPN9	BAG1/SAC3
MED13/CHO1	SPOCK2/MEX67
ID2/YJR096W	PRKAR1A/RPL42A
PAPOLG/OM14	DPH1/ATP3
PTCH2/SSH1	CPE/SCS7
NCL/AIM23	NDUFS8/PDB1
MAGOHB/APN2	SELPLG/ACS2
DUSP22/DNL4	AICDA/STE20
DNAJC6/WWM1	KLRB1/CMD1
NRBP1/YGL081W	NCOA7/URA7
HBEGF/LSM1	E2F3/DCP2
INO80B/EAF3	RRP9/EAF1
DNAJC6/WWM1	PASK/HBS1
