# Supplementary material for: Scope and limitations of yeast as a model organism for studying human tissue-specific pathways
Source: BMC Syst Biol. 2015 Dec 29;9:96. doi: 10.1186/s12918-015-0253-0 (PMC4696342; doi:10.1186/s12918-015-0253-0)
Supplement: Additional file 1 — Network alignments. Compressed (*.zip) file containing individual tissue-specific alignments. (ZIP 5181 Kb) [file 12918_2015_253_MOESM1_ESM.zip › alignments/NK Cells_AlignGraph_nodes.tsv]

ID	Human_EnsemblGeneID	Human_Symbol	Yeast_EnsemblGeneID	Yeast_Symbol
TSPAN6/DPM1	ENSG00000000419	TSPAN6	YPR183W	DPM1
DPM1/PRK1	ENSG00000000938	DPM1	YIL095W	PRK1
SCYL3/GSH1	ENSG00000001084	SCYL3	YJL101C	GSH1
FGR/HAP2	ENSG00000001167	FGR	YGL237C	HAP2
CFH/TOM1	ENSG00000002746	CFH	YDR457W	TOM1
GCLC/WHI5	ENSG00000002822	GCLC	YOR083W	WHI5
NFYA/GIS4	ENSG00000003402	NFYA	YML006C	GIS4
SEMA3F/NRP1	ENSG00000003756	SEMA3F	YDL167C	NRP1
CFTR/CSM4	ENSG00000004059	CFTR	YPL200W	CSM4
KRIT1/FEN1	ENSG00000004399	KRIT1	YCR034W	FEN1
RAD52/ADK1	ENSG00000004455	RAD52	YDR226W	ADK1
BAD/GUP2	ENSG00000004468	BAD	YPL189W	GUP2
CD99/FPR2	ENSG00000004478	CD99	YDR519W	FPR2
AOC1/HAL5	ENSG00000004660	AOC1	YJL165C	HAL5
HECW1/ACP1	ENSG00000004779	HECW1	YKL192C	ACP1
MAD1L1/YDR307W	ENSG00000004866	MAD1L1	YDR307W	YDR307W
LASP1/CDC27	ENSG00000004897	LASP1	YBL084C	CDC27
M6PR/FCY2	ENSG00000004948	M6PR	YER056C	FCY2
ICA1/SEN1	ENSG00000005007	ICA1	YLR430W	SEN1
ALS2/OSH3	ENSG00000005020	ALS2	YHR073W	OSH3
CASP10/DNL4	ENSG00000005156	CASP10	YOR005C	DNL4
CFLAR/PET112	ENSG00000005175	CFLAR	YBL080C	PET112
TFPI/PST2	ENSG00000005302	TFPI	YDR032C	PST2
RBM5/BDF2	ENSG00000005339	RBM5	YDL070W	BDF2
MTMR7/LOC1	ENSG00000005700	MTMR7	YFR001W	LOC1
ARF5/YDR352W	ENSG00000005893	ARF5	YDR352W	YDR352W
POLDIP2/PGC1	ENSG00000006007	POLDIP2	YPL206C	PGC1
PLXND1/LAA1	ENSG00000006125	PLXND1	YJL207C	LAA1
AK2/GCV3	ENSG00000006194	AK2	YAL044C	GCV3
CD38/GRX6	ENSG00000006468	CD38	YDL010W	GRX6
FKBP4/LCB5	ENSG00000006530	FKBP4	YLR260W	LCB5
KDM1A/DBF4	ENSG00000006634	KDM1A	YDR052C	DBF4
CAMKK1/YMR010W	ENSG00000006704	CAMKK1	YMR010W	YMR010W
RECQL/VPS41	ENSG00000006715	RECQL	YDR080W	VPS41
HSPB6/TRZ1	ENSG00000006744	HSPB6	YKR079C	TRZ1
ARHGAP33/PAC1	ENSG00000007168	ARHGAP33	YOR269W	PAC1
NDUFAB1/NCP1	ENSG00000007171	NDUFAB1	YHR042W	NCP1
PDK4/HOF1	ENSG00000007237	PDK4	YMR032W	HOF1
ZMYND10/TRS33	ENSG00000007255	ZMYND10	YOR115C	TRS33
ST7/UTR5	ENSG00000007264	ST7	YEL035C	UTR5
CDC27/GPI1	ENSG00000007541	CDC27	YGR216C	GPI1
SLC4A1/SCH9	ENSG00000008118	SLC4A1	YHR205W	SCH9
CALCR/USA1	ENSG00000008130	CALCR	YML029W	USA1
HCCS/YEL1	ENSG00000008256	HCCS	YBL060W	YEL1
DVL2/YDL176W	ENSG00000008277	DVL2	YDL176W	YDL176W
UPF1/DTR1	ENSG00000008282	UPF1	YBR180W	DTR1
SKAP2/PDC1	ENSG00000008294	SKAP2	YLR044C	PDC1
SLC25A5/PHR1	ENSG00000008405	SLC25A5	YOR386W	PHR1
CCDC109B/PHO3	ENSG00000008710	CCDC109B	YBR092C	PHO3
HOXA11/RPS20	ENSG00000008988	HOXA11	YHL015W	RPS20
POLR2J/YBL055C	ENSG00000009335	POLR2J	YBL055C	YBL055C
DHX33/REV3	ENSG00000009413	DHX33	YPL167C	REV3
MEOX1/VTA1	ENSG00000009844	MEOX1	YLR181C	VTA1
LIG3/PHD1	ENSG00000009950	LIG3	YKL043W	PHD1
RPAP3/RSC2	ENSG00000009954	RPAP3	YLR357W	RSC2
ENSG00000005189/VID30	ENSG00000010017	ENSG00000005189	YGL227W	VID30
CIAPIN1/MSC7	ENSG00000010030	CIAPIN1	YHR039C	MSC7
FAM214B/SPE4	ENSG00000010165	FAM214B	YLR146C	SPE4
COPZ2/COR1	ENSG00000010256	COPZ2	YBL045C	COR1
PRKAR2B/YCS4	ENSG00000010292	PRKAR2B	YLR272C	YCS4
MSL3/YPS3	ENSG00000010610	MSL3	YLR121C	YPS3
CREBBP/SPS1	ENSG00000010671	CREBBP	YDR523C	SPS1
BZRAP1/YCK2	ENSG00000010810	BZRAP1	YNL154C	YCK2
MPO/NDD1	ENSG00000010818	MPO	YOR372C	NDD1
PON1/ELA1	ENSG00000011007	PON1	YNL230C	ELA1
GCFC2/YNK1	ENSG00000011052	GCFC2	YKL067W	YNK1
ABCB4/ICT1	ENSG00000011198	ABCB4	YLR099C	ICT1
SOX8/UTP18	ENSG00000011260	SOX8	YJL069C	UTP18
IBTK/NAB2	ENSG00000011275	IBTK	YGL122C	NAB2
MYCBP2/SCW4	ENSG00000011405	MYCBP2	YGR279C	SCW4
FBXL3/MDR1	ENSG00000011454	FBXL3	YGR100W	MDR1
ITGAL/PPH21	ENSG00000011485	ITGAL	YDL134C	PPH21
PDK2/RAD10	ENSG00000012061	PDK2	YML095C	RAD10
ITGA3/NUP57	ENSG00000012822	ITGA3	YGR119C	NUP57
LAMP2/RPT3	ENSG00000013275	LAMP2	YDR394W	RPT3
GGNBP2/COQ4	ENSG00000013441	GGNBP2	YDR204W	COQ4
ITGA2B/RET1	ENSG00000013503	ITGA2B	YOR207C	RET1
GDE1/NGL2	ENSG00000013523	GDE1	YMR285C	NGL2
C19orf60/MRPS18	ENSG00000013561	C19orf60	YNL306W	MRPS18
CRLF1/YAL064C-A	ENSG00000013810	CRLF1	YAL064C-A	YAL064C-A
MAP3K14/POL12	ENSG00000014138	MAP3K14	YBL035C	POL12
ABCC8/PMT6	ENSG00000014216	ABCC8	YGR199W	PMT6
CCL18/MDH3	ENSG00000014641	CCL18	YDL078C	MDH3
CCL3/MMT1	ENSG00000014824	CCL3	YMR177W	MMT1
SYNRG/IMP2	ENSG00000015171	SYNRG	YIL154C	IMP2
CACNG3/LAS17	ENSG00000015285	CACNG3	YOR181W	LAS17
TMEM132A/GPG1	ENSG00000015413	TMEM132A	YGL121C	GPG1
AP2B1/MPP6	ENSG00000015479	AP2B1	YNR024W	MPP6
TAC1/BPL1	ENSG00000015592	TAC1	YDL141W	BPL1
ZNF263/HPF1	ENSG00000016490	ZNF263	YOL155C	HPF1
CX3CL1/PMR1	ENSG00000017260	CX3CL1	YGL167C	PMR1
SPATA20/BEM3	ENSG00000017797	SPATA20	YPL115C	BEM3
CACNA1G/MGR3	ENSG00000018189	CACNA1G	YMR115W	MGR3
TNFRSF12A/DLD1	ENSG00000018510	TNFRSF12A	YDL174C	DLD1
MAP3K9/EMW1	ENSG00000018699	MAP3K9	YNL313C	EMW1
RALA/WSC3	ENSG00000019991	RALA	YOL105C	WSC3
BAIAP2L1/RGM1	ENSG00000020256	BAIAP2L1	YMR182C	RGM1
ETV1/TFB3	ENSG00000020426	ETV1	YDR460W	TFB3
AGK/MRE11	ENSG00000020922	AGK	YMR224C	MRE11
CCL26/NAM7	ENSG00000021776	CCL26	YMR080C	NAM7
FARP2/DEG1	ENSG00000022267	FARP2	YFL001W	DEG1
USH1C/GPM2	ENSG00000022556	USH1C	YDL021W	GPM2
DBF4/MAG2	ENSG00000022840	DBF4	YLR427W	MAG2
TBXA2R/PFA4	ENSG00000023041	TBXA2R	YOL003C	PFA4
IFRD1/RUD3	ENSG00000023287	IFRD1	YOR216C	RUD3
GTF2IRD1/MPD2	ENSG00000023318	GTF2IRD1	YOL088C	MPD2
PAF1/HEM1	ENSG00000023330	PAF1	YDR232W	HEM1
VPS41/TFC8	ENSG00000023445	VPS41	YPL007C	TFC8
ARHGAP44/GRX2	ENSG00000023572	ARHGAP44	YDR513W	GRX2
ELAC2/RSA4	ENSG00000023734	ELAC2	YCR072C	RSA4
SCIN/SPT2	ENSG00000023902	SCIN	YER161C	SPT2
MYH13/YDL124W	ENSG00000023909	MYH13	YDL124W	YDL124W
ADIPOR2/UBR1	ENSG00000024048	ADIPOR2	YGR184C	UBR1
UPP2/HSF1	ENSG00000025156	UPP2	YGL073W	HSF1
MARK4/FAF1	ENSG00000025293	MARK4	YIL019W	FAF1
PAFAH1B1/GAL80	ENSG00000025434	PAFAH1B1	YML051W	GAL80
NOS2/PPT1	ENSG00000025772	NOS2	YGR123C	PPT1
DNAH9/SRP1	ENSG00000025800	DNAH9	YNL189W	SRP1
GAS7/KEL1	ENSG00000026025	GAS7	YHR158C	KEL1
TRAPPC6A/RAD3	ENSG00000026036	TRAPPC6A	YER171W	RAD3
MATK/YCR023C	ENSG00000026103	MATK	YCR023C	YCR023C
CD79B/YBR096W	ENSG00000026508	CD79B	YBR096W	YBR096W
SCN4A/OCT1	ENSG00000027001	SCN4A	YKL134C	OCT1
PAX6/BUB1	ENSG00000027075	PAX6	YGR188C	BUB1
RHBDF1/VPS5	ENSG00000028528	RHBDF1	YOR069W	VPS5
LUC7L/DSE3	ENSG00000029639	LUC7L	YOR264W	DSE3
BAIAP3/YHR078W	ENSG00000029725	BAIAP3	YHR078W	YHR078W
PIGQ/YBR242W	ENSG00000030066	PIGQ	YBR242W	YBR242W
TEAD3/AIM43	ENSG00000031691	TEAD3	YPL099C	AIM43
SELE/SES1	ENSG00000031698	SELE	YDR023W	SES1
DNAJC11/WTM2	ENSG00000032389	DNAJC11	YOR229W	WTM2
MYLIP/NDT80	ENSG00000032742	MYLIP	YHR124W	NDT80
NOX1/ARB1	ENSG00000033050	NOX1	YER036C	ARB1
E2F2/VPH1	ENSG00000033627	E2F2	YOR270C	VPH1
PSMB1/NFI1	ENSG00000033800	PSMB1	YOR156C	NFI1
SYN1/BOR1	ENSG00000033867	SYN1	YNL275W	BOR1
JARID2/VHT1	ENSG00000034053	JARID2	YGR065C	VHT1
CAMK1G/PEX3	ENSG00000034693	CAMK1G	YDR329C	PEX3
CDK11A/ADE12	ENSG00000035687	CDK11A	YNL220W	ADE12
NADK/RAD34	ENSG00000035720	NADK	YDR314C	RAD34
TFAP2B/RFC1	ENSG00000035928	TFAP2B	YOR217W	RFC1
CYTH3/RTT101	ENSG00000036257	CYTH3	YJL047C	RTT101
ADAM22/SUL2	ENSG00000036448	ADAM22	YLR092W	SUL2
SYPL1/NCL1	ENSG00000037474	SYPL1	YBL024W	NCL1
SPAG9/MDS3	ENSG00000037637	SPAG9	YGL197W	MDS3
CELSR3/MRI1	ENSG00000037757	CELSR3	YPR118W	MRI1
MGST1/TRM8	ENSG00000037897	MGST1	YDL201W	TRM8
CRY1/YOX1	ENSG00000037965	CRY1	YML027W	YOX1
NFIX/AYR1	ENSG00000038274	NFIX	YIL124W	AYR1
MMP25/YNL193W	ENSG00000038382	MMP25	YNL193W	YNL193W
IL32/YLR413W	ENSG00000038427	IL32	YLR413W	YLR413W
PKD1/MSH4	ENSG00000038945	PKD1	YFL003C	MSH4
MAPK8IP2/MTR4	ENSG00000039123	MAPK8IP2	YJL050W	MTR4
MED24/TCO89	ENSG00000039319	MED24	YPL180W	TCO89
SEC62/GUF1	ENSG00000041353	SEC62	YLR289W	GUF1
RPS20/PRE9	ENSG00000041357	RPS20	YGR135W	PRE9
CSDE1/YGL242C	ENSG00000041515	CSDE1	YGL242C	YGL242C
UBE3C/LSG1	ENSG00000041802	UBE3C	YGL099W	LSG1
REV3L/TDP1	ENSG00000042088	REV3L	YBR223C	TDP1
PAX7/MFB1	ENSG00000042429	PAX7	YDR219C	MFB1
MASP2/APS2	ENSG00000042753	MASP2	YJR058C	APS2
TRAF3IP3/DCN1	ENSG00000043093	TRAF3IP3	YLR128W	DCN1
POMT2/RDL1	ENSG00000043143	POMT2	YOR285W	RDL1
VTA1/MTW1	ENSG00000043462	VTA1	YAL034W-A	MTW1
MLXIPL/SCM3	ENSG00000044115	MLXIPL	YDL139C	SCM3
BAZ1B/YJR030C	ENSG00000044446	BAZ1B	YJR030C	YJR030C
RANBP9/YPL247C	ENSG00000047056	RANBP9	YPL247C	YPL247C
ETV7/URA8	ENSG00000047230	ETV7	YJR103W	URA8
SPRTN/VMA13	ENSG00000047249	SPRTN	YPR036W	VMA13
METTL13/RPB2	ENSG00000047315	METTL13	YOR151C	RPB2
ZNF207/MLP1	ENSG00000047410	ZNF207	YKR095W	MLP1
UQCRC1/FET5	ENSG00000047457	UQCRC1	YFL041W	FET5
CD9/RPO41	ENSG00000047579	CD9	YFL036W	RPO41
NCAPD2/RNR4	ENSG00000048392	NCAPD2	YGR180C	RNR4
IFFO1/RSM10	ENSG00000048544	IFFO1	YDR041W	RSM10
GIPR/NTO1	ENSG00000048649	GIPR	YPR031W	NTO1
NISCH/MRN1	ENSG00000048740	NISCH	YPL184C	MRN1
STAB1/RBS1	ENSG00000048991	STAB1	YDL189W	RBS1
FUZ/NYV1	ENSG00000049245	FUZ	YLR093C	NYV1
PRSS3/RFC3	ENSG00000049541	PRSS3	YNL290W	RFC3
CD4/WBP1	ENSG00000049860	CD4	YEL002C	WBP1
LRRC23/NAM2	ENSG00000050748	LRRC23	YLR382C	NAM2
BTK/PER33	ENSG00000051108	BTK	YLR064W	PER33
HFE/HFM1	ENSG00000051341	HFE	YGL251C	HFM1
SCMH1/CKI1	ENSG00000051382	SCMH1	YLR133W	CKI1
FYN/NAN1	ENSG00000051596	FYN	YPL126W	NAN1
HIVEP2/UBX4	ENSG00000052126	HIVEP2	YMR067C	UBX4
TCEB3/TAF3	ENSG00000052723	TCEB3	YPL011C	TAF3
LYPLA2/RRP12	ENSG00000052749	LYPLA2	YPL012W	RRP12
NME2/ERG25	ENSG00000052802	NME2	YGR060W	ERG25
APBA3/APD1	ENSG00000052841	APBA3	YBR151W	APD1
MKS1/SOD2	ENSG00000053254	MKS1	YHR008C	SOD2
ABHD5/AAD14	ENSG00000053371	ABHD5	YNL331C	AAD14
KAL1/BET3	ENSG00000054116	KAL1	YKR068C	BET3
AKAP8L/KIP3	ENSG00000054523	AKAP8L	YGL216W	KIP3
UTP18/MSR1	ENSG00000054654	UTP18	YHR091C	MSR1
RNF216/CDC53	ENSG00000055130	RNF216	YDL132W	CDC53
TTC19/RTC5	ENSG00000055163	TTC19	YOR118W	RTC5
PTBP1/SPP1	ENSG00000055609	PTBP1	YPL138C	SPP1
DPF1/PUF3	ENSG00000055917	DPF1	YLL013C	PUF3
SYT7/FMP10	ENSG00000055955	SYT7	YER182W	FMP10
PIK3C2A/YDR114C	ENSG00000056558	PIK3C2A	YDR114C	YDR114C
PLAUR/YKL070W	ENSG00000056972	PLAUR	YKL070W	YKL070W
ANLN/GDI1	ENSG00000057608	ANLN	YER136W	GDI1
WIZ/YLR179C	ENSG00000057657	WIZ	YLR179C	YLR179C
RABGAP1/ATG5	ENSG00000057663	RABGAP1	YPL149W	ATG5
DCN/ERG11	ENSG00000058056	DCN	YHR007C	ERG11
PPP5C/SEC61	ENSG00000058262	PPP5C	YLR378C	SEC61
MAP4K3/DIN7	ENSG00000058404	MAP4K3	YDR263C	DIN7
ZBTB32/RPC37	ENSG00000058600	ZBTB32	YKR025W	RPC37
TYROBP/PMC1	ENSG00000058668	TYROBP	YGL006W	PMC1
GABRA3/RIO2	ENSG00000058729	GABRA3	YNL207W	RIO2
BRCA1/MRPL7	ENSG00000058804	BRCA1	YDR237W	MRPL7
ERCC1/DUS3	ENSG00000059145	ERCC1	YLR401C	DUS3
CD22/PRO2	ENSG00000059573	CD22	YOR323C	PRO2
SEMA3B/TRM3	ENSG00000059588	SEMA3B	YDL112W	TRM3
MBTPS2/XDJ1	ENSG00000059769	MBTPS2	YLR090W	XDJ1
LTF/PSR2	ENSG00000060069	LTF	YLR019W	PSR2
NR1H4/HSP12	ENSG00000060237	NR1H4	YFL014W	HSP12
ALOX5/CDC13	ENSG00000060558	ALOX5	YDL220C	CDC13
CALCOCO1/PRP46	ENSG00000060688	CALCOCO1	YPL151C	PRP46
UBR7/FMP37	ENSG00000060762	UBR7	YGL080W	FMP37
MAP4K5/POT1	ENSG00000060971	MAP4K5	YIL160C	POT1
EHD3/BAT2	ENSG00000060982	EHD3	YJR148W	BAT2
PSMC4/SDH4	ENSG00000061794	PSMC4	YDR178W	SDH4
CLDN11/SIW14	ENSG00000062194	CLDN11	YNL032W	SIW14
MVP/RSN1	ENSG00000062598	MVP	YMR266W	RSN1
NUB1/POL1	ENSG00000062822	NUB1	YNL102W	POL1
CLK1/RPL18B	ENSG00000063177	CLK1	YNL301C	RPL18B
ENSG00000013455/NOP13	ENSG00000063244	ENSG00000013455	YNL175C	NOP13
POLR3B/ENT2	ENSG00000063245	POLR3B	YLR206W	ENT2
ANGEL1/YIL165C	ENSG00000063438	ANGEL1	YIL165C	YIL165C
RNF14/YFR039C	ENSG00000064012	RNF14	YFR039C	YFR039C
DDX11/TAF2	ENSG00000064313	DDX11	YCR042C	TAF2
CD6/YPK1	ENSG00000064393	CD6	YKL126W	YPK1
TACC3/MTR10	ENSG00000064419	TACC3	YOR160W	MTR10
UFL1/YLR271W	ENSG00000064607	UFL1	YLR271W	YLR271W
POLA2/YBR235W	ENSG00000064651	POLA2	YBR235W	YBR235W
CAPN1/YIG1	ENSG00000064666	CAPN1	YPL201C	YIG1
ACPP/RRP3	ENSG00000064703	ACPP	YHR065C	RRP3
MDH1/PMS1	ENSG00000064933	MDH1	YNL082W	PMS1
SLC30A9/HMO1	ENSG00000064961	SLC30A9	YDR174W	HMO1
MTMR11/APL5	ENSG00000065000	MTMR11	YPL195W	APL5
CCDC88C/EEB1	ENSG00000065029	CCDC88C	YPL095C	EEB1
YAF2/NTG2	ENSG00000065057	YAF2	YOL043C	NTG2
ZMYND11/GPA1	ENSG00000065135	ZMYND11	YHR005C	GPA1
WAS/PSE1	ENSG00000065150	WAS	YMR308C	PSE1
DPEP1/CAR2	ENSG00000065154	DPEP1	YLR438W	CAR2
BID/PWP2	ENSG00000065183	BID	YCR057C	PWP2
MATR3/PRR2	ENSG00000065243	MATR3	YDL214C	PRR2
RGPD5/MAK11	ENSG00000065268	RGPD5	YKL021C	MAK11
STMN4/LAC1	ENSG00000065308	STMN4	YKL008C	LAC1
NUDCD3/EFT2	ENSG00000065357	NUDCD3	YDR385W	EFT2
ISL1/SLM5	ENSG00000065427	ISL1	YCR024C	SLM5
IL20RA/PDI1	ENSG00000065485	IL20RA	YCL043C	PDI1
CLCA1/YGR250C	ENSG00000065526	CLCA1	YGR250C	YGR250C
ATP2C1/RLP7	ENSG00000065559	ATP2C1	YNL002C	RLP7
SRCIN1/ISR1	ENSG00000065613	SRCIN1	YPR106W	ISR1
IGF1/IPL1	ENSG00000065675	IGF1	YPL209C	IPL1
RALBP1/HAT2	ENSG00000065717	RALBP1	YEL056W	HAT2
RUFY3/VAC7	ENSG00000065809	RUFY3	YNL054W	VAC7
CNTN1/MAE1	ENSG00000065833	CNTN1	YKL029C	MAE1
WWTR1/GYP8	ENSG00000065882	WWTR1	YFL027C	GYP8
AGPS/YPL245W	ENSG00000065883	AGPS	YPL245W	YPL245W
ATP1A2/FHL1	ENSG00000065970	ATP1A2	YPR104C	FHL1
TTC27/PDE2	ENSG00000065989	TTC27	YOR360C	PDE2
MARCO/RTS1	ENSG00000066027	MARCO	YOR014W	RTS1
SYT13/PUF2	ENSG00000066044	SYT13	YPR042C	PUF2
SNAI2/SNF12	ENSG00000066117	SNAI2	YNR023W	SNF12
CD74/RPH1	ENSG00000066135	CD74	YER169W	RPH1
HGF/HAP5	ENSG00000066136	HGF	YOR358W	HAP5
ZRANB1/BTS1	ENSG00000066382	ZRANB1	YPL069C	BTS1
NCDN/FOB1	ENSG00000066422	NCDN	YDR110W	FOB1
ZFP64/ENT1	ENSG00000066427	ZFP64	YDL161W	ENT1
MNAT1/BFR1	ENSG00000066455	MNAT1	YOR198C	BFR1
SAMD4A/SEC7	ENSG00000066777	SAMD4A	YDR170C	SEC7
RUNX3/HEM15	ENSG00000066926	RUNX3	YOR176W	HEM15
MRE11A/TIF1	ENSG00000067048	MRE11A	YKR059W	TIF1
PLEKHB1/NRG2	ENSG00000067082	PLEKHB1	YBR066C	NRG2
SERPINB1/MAM33	ENSG00000067113	SERPINB1	YIL070C	MAM33
SPAST/ILM1	ENSG00000067167	SPAST	YJR118C	ILM1
ENSG00000021602/GIS2	ENSG00000067182	ENSG00000021602	YNL255C	GIS2
NRXN3/CDC19	ENSG00000067225	NRXN3	YAL038W	CDC19
AQR/HOS3	ENSG00000067334	AQR	YPL116W	HOS3
CPS1/NUP100	ENSG00000067445	CPS1	YKL068W	NUP100
C8B/RRP15	ENSG00000067533	C8B	YPR143W	RRP15
FHL1/RHO1	ENSG00000067560	FHL1	YPR165W	RHO1
RTFDC1/PRP16	ENSG00000067596	RTFDC1	YKR086W	PRP16
GABRA1/TCB3	ENSG00000067715	GABRA1	YML072C	TCB3
NLRP2/PKP1	ENSG00000067992	NLRP2	YIL042C	PKP1
RNF10/HOS2	ENSG00000068024	RNF10	YGL194C	HOS2
ZDHHC6/CAB4	ENSG00000068120	ZDHHC6	YGR277C	CAB4
RNH1/RLM1	ENSG00000068305	RNH1	YPL089C	RLM1
NDUFS1/PHO4	ENSG00000068323	NDUFS1	YFR034C	PHO4
RB1CC1/YDR026C	ENSG00000068354	RB1CC1	YDR026C	YDR026C
ERP44/SPP2	ENSG00000068394	ERP44	YOR148C	SPP2
ALAS1/MRM2	ENSG00000068438	ALAS1	YGL136C	MRM2
BIRC3/KCS1	ENSG00000068745	BIRC3	YDR017C	KCS1
AKAP11/TOA1	ENSG00000068781	AKAP11	YOR194C	TOA1
GLRX2/KRE28	ENSG00000068793	GLRX2	YDR532C	KRE28
SNAPC1/HST2	ENSG00000068903	SNAPC1	YPL015C	HST2
STRAP/MUC1	ENSG00000069248	STRAP	YIR019C	MUC1
ABCC2/VPS35	ENSG00000069329	ABCC2	YJL154C	VPS35
DEF6/YDJ1	ENSG00000069345	DEF6	YNL064C	YDJ1
PLEKHO1/MBP1	ENSG00000069399	PLEKHO1	YDL056W	MBP1
GCLM/YPL088W	ENSG00000069424	GCLM	YPL088W	YPL088W
UBR2/YOR1	ENSG00000069431	UBR2	YGR281W	YOR1
EHD2/REF2	ENSG00000069849	EHD2	YDR195W	REF2
RRAGD/HUL5	ENSG00000069869	RRAGD	YGL141W	HUL5
HSF2/AMA1	ENSG00000069966	HSF2	YGR225W	AMA1
PHF20/UFD1	ENSG00000070010	PHF20	YGR048W	UFD1
NR1H3/IKI3	ENSG00000070061	NR1H3	YLR384C	IKI3
NCAPH2/SSP120	ENSG00000070081	NCAPH2	YLR250W	SSP120
TOMM34/PFY1	ENSG00000070087	TOMM34	YOR122C	PFY1
SEC63/AIM38	ENSG00000070423	SEC63	YNR018W	AIM38
KPNA6/POL4	ENSG00000070501	KPNA6	YCR014C	POL4
VIM/HSV2	ENSG00000070540	VIM	YGR223C	HSV2
RTEL1-TNFRSF6B/ASN1	ENSG00000070669	RTEL1-TNFRSF6B	YPR145W	ASN1
FAS/KAR2	ENSG00000070718	FAS	YJL034W	KAR2
CD44/YAT2	ENSG00000070748	CD44	YER024W	YAT2
KCNG1/MUD2	ENSG00000070756	KCNG1	YKL074C	MUD2
SLAMF7/RPA190	ENSG00000070761	SLAMF7	YOR341W	RPA190
MIPEP/CKA1	ENSG00000070770	MIPEP	YIL035C	CKA1
PRKCH/GCD6	ENSG00000070785	PRKCH	YDR211W	GCD6
INSRR/RHO4	ENSG00000070831	INSRR	YKR055W	RHO4
IFNGR1/OSH6	ENSG00000070882	IFNGR1	YKR003W	OSH6
SH2D2A/AGP2	ENSG00000070915	SH2D2A	YBR132C	AGP2
TNFRSF1B/PMA1	ENSG00000070961	TNFRSF1B	YGL008C	PMA1
VEZT/PIN3	ENSG00000071051	VEZT	YPR154W	PIN3
POU2F2/AIP1	ENSG00000071127	POU2F2	YMR092C	AIP1
SNX1/TPS3	ENSG00000071205	SNX1	YMR261C	TPS3
TBPL1/YNG2	ENSG00000071243	TBPL1	YHR090C	YNG2
ARNTL2/BUD23	ENSG00000071462	ARNTL2	YCR047C	BUD23
BCLAF1/HRD3	ENSG00000071537	BCLAF1	YLR207W	HRD3
ANK1/RPT1	ENSG00000071539	ANK1	YKL145W	RPT1
TFB1M/ULS1	ENSG00000071794	TFB1M	YOR191W	ULS1
RABEP1/TPK3	ENSG00000072062	RABEP1	YKL166C	TPK3
HMGB3/YBL107C	ENSG00000072110	HMGB3	YBL107C	YBL107C
NUP160/VPS70	ENSG00000072133	NUP160	YJR126C	VPS70
BAK1/ENT3	ENSG00000072134	BAK1	YJR125C	ENT3
MUSK/PTP2	ENSG00000072135	MUSK	YOR208W	PTP2
IKZF2/TRE1	ENSG00000072274	IKZF2	YPL176C	TRE1
GRN/UBC1	ENSG00000072401	GRN	YDR177W	UBC1
ARHGAP31/GUK1	ENSG00000072415	ARHGAP31	YDR454C	GUK1
NR2E3/SMC1	ENSG00000072501	NR2E3	YFL008W	SMC1
CENPQ/BUD3	ENSG00000072518	CENPQ	YCL014W	BUD3
SARS/POL31	ENSG00000072609	SARS	YJR006W	POL31
RANBP3/RAD28	ENSG00000072803	RANBP3	YDR030C	RAD28
ARID4A/AGE1	ENSG00000072818	ARID4A	YDR524C	AGE1
TSSC1/DAL1	ENSG00000072832	TSSC1	YIR027C	DAL1
ENSG00000032514/DER1	ENSG00000072849	ENSG00000032514	YBR201W	DER1
IFT88/NDL1	ENSG00000072864	IFT88	YLR254C	NDL1
ZCCHC8/APM2	ENSG00000072958	ZCCHC8	YHL019C	APM2
ABCF2/SEC2	ENSG00000073009	ABCF2	YNL272C	SEC2
LRRC7/MCM2	ENSG00000073111	LRRC7	YBL023C	MCM2
UBA6/SRO77	ENSG00000073350	UBA6	YBL106C	SRO77
GAB2/ECM5	ENSG00000073614	GAB2	YMR176W	ECM5
ATP6V0A1/YAP1802	ENSG00000073921	ATP6V0A1	YGR241C	YAP1802
PIAS1/SEC18	ENSG00000073969	PIAS1	YBR080C	SEC18
SLC4A7/TUP1	ENSG00000074266	SLC4A7	YCR084C	TUP1
APBA2/ENA1	ENSG00000074370	APBA2	YDR040C	ENA1
UHRF1/NPR1	ENSG00000074590	UHRF1	YNL183C	NPR1
MAP2K3/EMP46	ENSG00000074695	MAP2K3	YLR080W	EMP46
TMSB10/SBA1	ENSG00000074696	TMSB10	YKL117W	SBA1
RNF19A/OPY1	ENSG00000074706	RNF19A	YBR129C	OPY1
PEX3/DOC1	ENSG00000074755	PEX3	YGL240W	DOC1
GABARAPL2/ENO2	ENSG00000074800	GABARAPL2	YHR174W	ENO2
MYOC/SLN1	ENSG00000074964	MYOC	YIL147C	SLN1
SH3YL1/IKS1	ENSG00000074966	SH3YL1	YJL057C	IKS1
VCL/ARP4	ENSG00000075089	VCL	YJL081C	ARP4
DAPK2/TIF4632	ENSG00000075151	DAPK2	YGL049C	TIF4632
NSMAF/MTC5	ENSG00000075188	NSMAF	YDR128W	MTC5
ADSS/ERG10	ENSG00000075239	ADSS	YPL028W	ERG10
STAP1/YNL095C	ENSG00000075292	STAP1	YNL095C	YNL095C
TIMP2/TAO3	ENSG00000075539	TIMP2	YIL129C	TAO3
RFC1/ARP9	ENSG00000075624	RFC1	YMR033W	ARP9
CUL3/SPO14	ENSG00000075651	CUL3	YKR031C	SPO14
MYOM2/YNL046W	ENSG00000075711	MYOM2	YNL046W	YNL046W
OTC/VPS21	ENSG00000075785	OTC	YOR089C	VPS21
USP2/YET1	ENSG00000075790	USP2	YKL065C	YET1
CASR/YJR084W	ENSG00000075856	CASR	YJR084W	YJR084W
TUBG2/RGA1	ENSG00000075884	TUBG2	YOR127W	RGA1
RPL26L1/YOR223W	ENSG00000075891	RPL26L1	YOR223W	YOR223W
FLT4/RRP42	ENSG00000075914	FLT4	YDL111C	RRP42
NSUN2/TAF13	ENSG00000075945	NSUN2	YML098W	TAF13
FBXO42/MCM6	ENSG00000076003	FBXO42	YGL201C	MCM6
MRI1/REX2	ENSG00000076043	MRI1	YLR059C	REX2
METTL1/YIL077C	ENSG00000076053	METTL1	YIL077C	YIL077C
HOXC8/MLH1	ENSG00000076242	HOXC8	YMR167W	MLH1
AGA/UNG1	ENSG00000076248	AGA	YML021C	UNG1
ENSG00000038102/SLX8	ENSG00000076604	ENSG00000038102	YER116C	SLX8
PI4K2B/CPD1	ENSG00000076650	PI4K2B	YGR247W	CPD1
MAT2B/MON1	ENSG00000076685	MAT2B	YGL124C	MON1
TLL1/PRP39	ENSG00000076924	TLL1	YML046W	PRP39
EDC4/SEC1	ENSG00000076944	EDC4	YDR164C	SEC1
TRIO/NRK1	ENSG00000077009	TRIO	YNL129W	NRK1
VCAN/COS12	ENSG00000077063	VCAN	YGL263W	COS12
MSR1/TOP2	ENSG00000077097	MSR1	YNL088W	TOP2
CDH1/SKP2	ENSG00000077235	CDH1	YNL311C	SKP2
SKIV2L2/YTP1	ENSG00000077238	SKIV2L2	YNL237W	YTP1
DNAH5/SAD1	ENSG00000077254	DNAH5	YFR005C	SAD1
ZFYVE16/MSL1	ENSG00000077312	ZFYVE16	YIR009W	MSL1
C6/SKI6	ENSG00000077348	C6	YGR195W	SKI6
RAI14/HST4	ENSG00000077463	RAI14	YDR191W	HST4
SOX30/CUR1	ENSG00000077522	SOX30	YPR158W	CUR1
PNKP/CAP2	ENSG00000077549	PNKP	YIL034C	CAP2
SPDL1/UBC11	ENSG00000077721	SPDL1	YOR339C	UBC11
STAU2/TPK1	ENSG00000077782	STAU2	YJL164C	TPK1
RTN4R/PDX3	ENSG00000077800	RTN4R	YBR035C	PDX3
PHF23/SIZ1	ENSG00000078043	PHF23	YDR409W	SIZ1
CDH10/RVS161	ENSG00000078053	CDH10	YCR009C	RVS161
INPP4A/PTK2	ENSG00000078061	INPP4A	YJR059W	PTK2
RAB27B/DUR1,2	ENSG00000078070	RAB27B	YBR208C	DUR1,2
PSMA4/UPS3	ENSG00000078140	PSMA4	YDR185C	UPS3
MYO16/VPS34	ENSG00000078142	MYO16	YLR240W	VPS34
LSG1/INP51	ENSG00000078269	LSG1	YIL002C	INP51
PARP3/CHA4	ENSG00000078304	PARP3	YLR098C	CHA4
TNC/PET54	ENSG00000078328	TNC	YGR222W	PET54
TDP1/UTP15	ENSG00000078369	TDP1	YMR093W	UTP15
MED17/HMRA1	ENSG00000078399	MED17	YCR097W	HMRA1
CAPG/SNT2	ENSG00000078403	CAPG	YGL131C	SNT2
AP2S1/STE23	ENSG00000078618	AP2S1	YLR389C	STE23
USH2A/POR1	ENSG00000078668	USH2A	YNL055C	POR1
ZPBP/CST6	ENSG00000078674	ZPBP	YIL036W	CST6
TG/MET13	ENSG00000078747	TG	YGL125W	MET13
ADAM28/INN1	ENSG00000078902	ADAM28	YNL152W	INN1
BARX2/STP22	ENSG00000078967	BARX2	YCL008C	STP22
DCUN1D1/YKU80	ENSG00000079246	DCUN1D1	YMR106C	YKU80
PHF15/CBK1	ENSG00000079277	PHF15	YNL161W	CBK1
ZIC2/PUF4	ENSG00000079308	ZIC2	YGL014W	PUF4
LCP2/REX3	ENSG00000079313	LCP2	YLR107W	REX3
TRIT1/MRP49	ENSG00000079332	TRIT1	YKL167C	MRP49
ADRB1/RGT2	ENSG00000079393	ADRB1	YDL138W	RGT2
ENSG00000043822/ERG9	ENSG00000079459	ENSG00000043822	YHR190W	ERG9
GUCA2B/PGM2	ENSG00000079739	GUCA2B	YMR105C	PGM2
CUL7/DBP1	ENSG00000079785	CUL7	YPL119C	DBP1
CTNNA1/VAM3	ENSG00000079950	CTNNA1	YOR106W	VAM3
PHKA2/CIT2	ENSG00000080298	PHKA2	YCR005C	CIT2
EPHA3/YHR003C	ENSG00000080345	EPHA3	YHR003C	YHR003C
HSPA5/MTG2	ENSG00000080371	HSPA5	YHR168W	MTG2
DSG2/YEA4	ENSG00000080493	DSG2	YEL004W	YEA4
GEMIN8/MOT1	ENSG00000080503	GEMIN8	YPL082C	MOT1
OFD1/IRC6	ENSG00000080561	OFD1	YFR043C	IRC6
PREX2/SWR1	ENSG00000080603	PREX2	YDR334W	SWR1
WDR37/PUF6	ENSG00000080608	WDR37	YDR496C	PUF6
YTHDC2/MCM16	ENSG00000080709	YTHDC2	YPR046W	MCM16
CTPS2/MOT2	ENSG00000080802	CTPS2	YER068W	MOT2
ATP6V1H/HEM13	ENSG00000080819	ATP6V1H	YDR044W	HEM13
POLR2B/TFG2	ENSG00000080823	POLR2B	YGR005C	TFG2
TPR/COS8	ENSG00000080839	TPR	YHL048W	COS8
CP/MAF1	ENSG00000080986	CP	YDR005C	MAF1
DTNBP1/PHO84	ENSG00000081019	DTNBP1	YML123C	PHO84
XK/PCL7	ENSG00000081087	XK	YIL050W	PCL7
ARHGAP6/STE12	ENSG00000081189	ARHGAP6	YHR084W	STE12
MAP4/CCH1	ENSG00000081248	MAP4	YGR217W	CCH1
GOPC/GUT2	ENSG00000081277	GOPC	YIL155C	GUT2
ROS1/YKL027W	ENSG00000081307	ROS1	YKL027W	YKL027W
HDAC9/HOP1	ENSG00000081320	HDAC9	YIL072W	HOP1
RRM2B/AIR1	ENSG00000081386	RRM2B	YIL079C	AIR1
TNFRSF17/MTC1	ENSG00000081479	TNFRSF17	YJL123C	MTC1
LMO3/SSL1	ENSG00000081665	LMO3	YLR005W	SSL1
MRPS10/YVH1	ENSG00000081721	MRPS10	YIR026C	YVH1
GUCA1A/PDE1	ENSG00000081803	GUCA1A	YGL248W	PDE1
RSF1/TRI1	ENSG00000082014	RSF1	YMR233W	TRI1
VPS13D/YGR126W	ENSG00000082258	VPS13D	YGR126W	YGR126W
CELF2/PMD1	ENSG00000082397	CELF2	YER132C	PMD1
R3HDM1/YDL180W	ENSG00000082438	R3HDM1	YDL180W	YDL180W
COL9A2/MED4	ENSG00000082512	COL9A2	YOR174W	MED4
KITLG/MRPL22	ENSG00000082515	KITLG	YNL177C	MRPL22
ERCC8/UTP21	ENSG00000082516	ERCC8	YLR409C	UTP21
VAMP3/TMS1	ENSG00000082556	VAMP3	YDR105C	TMS1
PER3/ATG1	ENSG00000082701	PER3	YGL180W	ATG1
UTS2/YLR156W	ENSG00000082781	UTS2	YLR156W	YLR156W
TNFRSF9/VPS53	ENSG00000082805	TNFRSF9	YJL029C	VPS53
EPN3/CRM1	ENSG00000082898	EPN3	YGR218W	CRM1
LTBP1/SNO1	ENSG00000083123	LTBP1	YMR095C	SNO1
RCN1/YDR179W-A	ENSG00000083168	RCN1	YDR179W-A	YDR179W-A
ELN/KAP104	ENSG00000083312	ELN	YBR017C	KAP104
RFC2/AI5_BETA	ENSG00000083454	RFC2	Q0075	AI5_BETA
ARID1B/YMR018W	ENSG00000083457	ARID1B	YMR018W	YMR018W
NEDD4L/MTF2	ENSG00000083535	NEDD4L	YDL044C	MTF2
FOXP3/YKL162C	ENSG00000083799	FOXP3	YKL162C	YKL162C
HEXB/RPS5	ENSG00000083845	HEXB	YJR123W	RPS5
JKAMP/SLZ1	ENSG00000083896	JKAMP	YNL196C	SLZ1
DKK3/SBP1	ENSG00000084072	DKK3	YHL034C	SBP1
ARHGEF5/STE24	ENSG00000084073	ARHGEF5	YJR117W	STE24
NFE2L3/TIF34	ENSG00000084623	NFE2L3	YMR146C	TIF34
LIMA1/SHE4	ENSG00000084674	LIMA1	YOR035C	SHE4
SLC4A8/YKR018C	ENSG00000084754	SLC4A8	YKR018C	YKR018C
PTGER3/URA2	ENSG00000084774	PTGER3	YJL130C	URA2
MAPK9/CGR1	ENSG00000085063	MAPK9	YGL029W	CGR1
COL23A1/FUN30	ENSG00000085224	COL23A1	YAL019W	FUN30
BCAR1/DAP2	ENSG00000085377	BCAR1	YHR028C	DAP2
FAM160A2/HSP26	ENSG00000085382	FAM160A2	YBR072W	HSP26
HERPUD1/SEH1	ENSG00000085415	HERPUD1	YGL100W	SEH1
HOMER3/TPP1	ENSG00000085433	HOMER3	YMR156C	TPP1
RAD51/CTS2	ENSG00000085465	RAD51	YDR371W	CTS2
POLQ/SSK2	ENSG00000085511	POLQ	YNR031C	SSK2
PIK3CB/STE6	ENSG00000085563	PIK3CB	YKL209C	STE6
ENSG00000051415/YPR1	ENSG00000085662	ENSG00000051415	YDR368W	YPR1
CYBA/YMC1	ENSG00000085719	CYBA	YPR058W	YMC1
THOC3/RRN3	ENSG00000085721	THOC3	YKL125W	RRN3
HEBP2/END3	ENSG00000085832	HEBP2	YNL084C	END3
PLEKHA5/SQS1	ENSG00000085872	PLEKHA5	YNL224C	SQS1
PRSS8/MDJ1	ENSG00000086061	PRSS8	YFL016C	MDJ1
SIKE1/FAP1	ENSG00000086102	SIKE1	YNL023C	FAP1
RRP12/DIM1	ENSG00000086189	RRP12	YPL266W	DIM1
MSMO1/MRPL24	ENSG00000086504	MSMO1	YMR193W	MRPL24
TTC17/CIN5	ENSG00000086548	TTC17	YOR028C	CIN5
ALX4/CWC2	ENSG00000086589	ALX4	YDL209C	CWC2
FOXN3/EMP24	ENSG00000086598	FOXN3	YGL200C	EMP24
AKR7A2/ERO1	ENSG00000086619	AKR7A2	YML130C	ERO1
MRTO4/RSP5	ENSG00000086758	MRTO4	YER125W	RSP5
USE1/GPI10	ENSG00000086848	USE1	YGL142C	GPI10
MCF2L2/VPS68	ENSG00000087008	MCF2L2	YOL129W	VPS68
NRIP2/YMR1	ENSG00000087053	NRIP2	YJR110W	YMR1
LAMA3/SPS19	ENSG00000087076	LAMA3	YNL202W	SPS19
ANAPC4/SGF11	ENSG00000087152	ANAPC4	YPL047W	SGF11
KCNQ1/PGS1	ENSG00000087157	KCNQ1	YCL004W	PGS1
TRAPPC3/ISA1	ENSG00000087206	TRAPPC3	YLL027W	ISA1
THRAP3/TPA1	ENSG00000087263	THRAP3	YER049W	TPA1
PHPT1/BOI2	ENSG00000087266	PHPT1	YER114C	BOI2
ENTPD2/ARG1	ENSG00000087274	ENTPD2	YOL058W	ARG1
ARID4B/EST1	ENSG00000087338	ARID4B	YLR233C	EST1
PTPRN/CUS1	ENSG00000087365	PTPRN	YMR240C	CUS1
KIF1B/VPS1	ENSG00000087470	KIF1B	YKR001C	VPS1
FOXC1/ERV46	ENSG00000087502	FOXC1	YAL042W	ERV46
SYNE2/GDS1	ENSG00000088179	SYNE2	YOR355W	GDS1
CBLN4/HAS1	ENSG00000088205	CBLN4	YMR290C	HAS1
CHRDL2/RPS2	ENSG00000088247	CHRDL2	YGL123W	RPS2
RELT/YLR422W	ENSG00000088387	RELT	YLR422W	YLR422W
NOP58/FPR1	ENSG00000088832	NOP58	YNL135C	FPR1
KCNH2/SHP1	ENSG00000088833	KCNH2	YBL058W	SHP1
CUL1/DYN2	ENSG00000088986	CUL1	YDR424C	DYN2
CYFIP2/BRL1	ENSG00000089006	CYFIP2	YHR036W	BRL1
TAB2/RPL6A	ENSG00000089009	TAB2	YML073C	RPL6A
EIF2AK2/AIM17	ENSG00000089041	EIF2AK2	YHL021C	AIM17
KMT2C/ESF1	ENSG00000089048	KMT2C	YDR365C	ESF1
PUM2/APC5	ENSG00000089053	PUM2	YOR249C	APC5
MRPL43/REX4	ENSG00000089094	MRPL43	YOL080C	REX4
ITIH4/GCN1	ENSG00000089154	ITIH4	YGL195W	GCN1
C4orf27/PXL1	ENSG00000089159	C4orf27	YKR090W	PXL1
ZFR/TFS1	ENSG00000089220	ZFR	YLR178C	TFS1
NPFFR2/CNL1	ENSG00000089234	NPFFR2	YDR357C	CNL1
ENSG00000056345/MET10	ENSG00000089250	ENSG00000056345	YFR030W	MET10
PHF21B/TAP42	ENSG00000089289	PHF21B	YMR028W	TAP42
TRAF1/ROT2	ENSG00000089597	TRAF1	YBR229C	ROT2
PCGF2/BAG7	ENSG00000089639	PCGF2	YOR134W	BAG7
IL17RB/MAK5	ENSG00000089737	IL17RB	YBR142W	MAK5
TRAF3IP2/YMR244W	ENSG00000090006	TRAF3IP2	YMR244W	YMR244W
GYG2/SFT2	ENSG00000090020	GYG2	YBL102W	SFT2
SERPINB3/LCB2	ENSG00000090054	SERPINB3	YDR062W	LCB2
PKP2/PAP1	ENSG00000090060	PKP2	YKR002W	PAP1
MSH4/AIM20	ENSG00000090104	MSH4	YIL158W	AIM20
F7/FYV10	ENSG00000090316	F7	YIL097W	FYV10
GDI2/XBP1	ENSG00000090339	GDI2	YIL101C	XBP1
PRDM1/IPI3	ENSG00000090372	PRDM1	YNL182C	IPI3
ATG5/PEX12	ENSG00000090432	ATG5	YMR026C	PEX12
PITHD1/YNR064C	ENSG00000090487	PITHD1	YNR064C	YNR064C
MTA3/MPS2	ENSG00000090565	MTA3	YGL075C	MPS2
USP13/ALA1	ENSG00000090861	USP13	YOR335C	ALA1
LAMC2/SEC3	ENSG00000090989	LAMC2	YER008C	SEC3
CDK14/LPD1	ENSG00000091140	CDK14	YFL018C	LPD1
SEC61A1/TRS65	ENSG00000091409	SEC61A1	YGR166W	TRS65
PPP1R12A/FUM1	ENSG00000091483	PPP1R12A	YPL262W	FUM1
RASGRF1/SKT5	ENSG00000091490	RASGRF1	YBL061C	SKT5
CAMK2B/ECM30	ENSG00000091536	CAMK2B	YLR436C	ECM30
CROCC/AGA2	ENSG00000091583	CROCC	YGL032C	AGA2
POLR3E/HER1	ENSG00000091592	POLR3E	YOR227W	HER1
ATP2B4/BAP2	ENSG00000092068	ATP2B4	YBR068C	BAP2
ZC3H11A/SLY1	ENSG00000092108	ZC3H11A	YDR189W	SLY1
RIOK2/GVP36	ENSG00000092200	RIOK2	YIL041W	GVP36
NDC1/SPT16	ENSG00000092201	NDC1	YGL207W	SPT16
FLYWCH1/TRS31	ENSG00000092203	FLYWCH1	YDR472W	TRS31
UNKL/ERT1	ENSG00000092208	UNKL	YBR239C	ERT1
ALDH18A1/ADE16	ENSG00000092421	ALDH18A1	YLR028C	ADE16
TARBP1/YVC1	ENSG00000092439	TARBP1	YOR087W	YVC1
MXD1/SOF1	ENSG00000092470	MXD1	YLL011W	SOF1
CDK17/SEC9	ENSG00000092531	CDK17	YGR009C	SEC9
DNAJC25/GOR1	ENSG00000092621	DNAJC25	YNL274C	GOR1
PSD/MLC2	ENSG00000092841	PSD	YPR188C	MLC2
CTDP1/HMF1	ENSG00000092847	CTDP1	YER057C	HMF1
YBX3/CDC45	ENSG00000093009	YBX3	YLR103C	CDC45
WNK1/AFT2	ENSG00000093010	WNK1	YPL202C	AFT2
CCAR1/RSM22	ENSG00000093167	CCAR1	YKL155C	RSM22
OGFR/ETP1	ENSG00000094631	OGFR	YHL010C	ETP1
GNA15/FUR1	ENSG00000094841	GNA15	YHR128W	FUR1
CREB3L3/SLP1	ENSG00000094975	CREB3L3	YOR154W	SLP1
PTPRU/MSH2	ENSG00000095002	PTPRU	YOL090W	MSH2
SNRNP40/ARK1	ENSG00000095015	SNRNP40	YNL020C	ARK1
COL11A1/DYS1	ENSG00000095059	COL11A1	YHR068W	DYS1
MPC1/RET2	ENSG00000095139	MPC1	YFR051C	RET2
ACAA1/VAC8	ENSG00000095261	ACAA1	YEL013W	VAC8
BCAT1/MSS51	ENSG00000095303	BCAT1	YLR203C	MSS51
HDAC7/CAT2	ENSG00000095321	HDAC7	YML042W	CAT2
LZTS1/VMA7	ENSG00000095539	LZTS1	YGR020C	VMA7
SPAG4/ISW2	ENSG00000095564	SPAG4	YOR304W	ISW2
NCKAP1/HSP150	ENSG00000095794	NCKAP1	YJL159W	HSP150
MRPS35/YBL081W	ENSG00000095951	MRPS35	YBL081W	YBL081W
GUCY1B3/SGV1	ENSG00000096063	GUCY1B3	YPR161C	SGV1
SFSWAP/CEF1	ENSG00000096401	SFSWAP	YMR213W	CEF1
TNK2/ILV1	ENSG00000096433	TNK2	YER086W	ILV1
CDH3/HST1	ENSG00000096717	CDH3	YOL068C	HST1
ARSF/RXT3	ENSG00000096968	ARSF	YDL076C	RXT3
GPBP1/STE20	ENSG00000097007	GPBP1	YHL007C	STE20
CS/CDC7	ENSG00000097046	CS	YDL017W	CDC7
LTK/YSP3	ENSG00000099139	LTK	YOR003W	YSP3
MRPS24/ERP2	ENSG00000099203	MRPS24	YAL007C	ERP2
ELMO2/MGR1	ENSG00000099204	ELMO2	YCL044C	MGR1
WAPAL/COX23	ENSG00000099326	WAPAL	YHR116W	COX23
APPBP2/FRE8	ENSG00000099331	APPBP2	YLR047C	FRE8
POLD1/RPN12	ENSG00000099341	POLD1	YFR052W	RPN12
SEZ6/SET1	ENSG00000099381	SEZ6	YHR119W	SET1
EIF4B/CUS2	ENSG00000099622	EIF4B	YNL286W	CUS2
GLTSCR1/ATP16	ENSG00000099624	GLTSCR1	YDL004W	ATP16
RPL18/NOP4	ENSG00000099783	RPL18	YPL043W	NOP4
ISOC2/CDC34	ENSG00000099804	ISOC2	YDR054C	CDC34
U2AF2/RPB5	ENSG00000099817	U2AF2	YBR154C	RPB5
EPN1/GPD2	ENSG00000099875	EPN1	YOL059W	GPD2
MED29/YRB1	ENSG00000099901	MED29	YDR002W	YRB1
AHRR/GRS1	ENSG00000099917	AHRR	YBR121C	GRS1
GSC2/RGC1	ENSG00000099940	GSC2	YPR115W	RGC1
GPC1/SHO1	ENSG00000099942	GPC1	YER118C	SHO1
ADCK1/YNL181W	ENSG00000099958	ADCK1	YNL181W	YNL181W
HAGH/RPA34	ENSG00000099968	HAGH	YJL148W	RPA34
RNF4/PRP21	ENSG00000099995	RNF4	YJL203W	PRP21
CASP8/CSR1	ENSG00000100003	CASP8	YLR380W	CSR1
ASUN/SMD1	ENSG00000100028	ASUN	YGR074W	SMD1
DLX3/NOP7	ENSG00000100029	DLX3	YGR103W	NOP7
SPA17/KSS1	ENSG00000100030	SPA17	YGR040W	KSS1
WISP2/PTC3	ENSG00000100034	WISP2	YBL056W	PTC3
NGFR/CTP1	ENSG00000100075	NGFR	YBR291C	CTP1
CDON/GGA1	ENSG00000100083	CDON	YDR358W	GGA1
TAF2/HIR2	ENSG00000100084	TAF2	YOR038C	HIR2
HIPK2/LRG1	ENSG00000100092	HIPK2	YDL240W	LRG1
TNPO3/BCK2	ENSG00000100106	TNPO3	YER167W	BCK2
MEF2BNB-MEF2B/SPP382	ENSG00000100109	MEF2BNB-MEF2B	YLR424W	SPP382
RFXANK/NHP2	ENSG00000100138	RFXANK	YDL208W	NHP2
LPAR2/RPO26	ENSG00000100142	LPAR2	YPR187W	RPO26
CTSA/YLR462W	ENSG00000100151	CTSA	YLR462W	YLR462W
SUGP2/DBP7	ENSG00000100201	SUGP2	YKR024C	DBP7
SLC12A2/DMC1	ENSG00000100206	SLC12A2	YER179W	DMC1
SNX24/BOP3	ENSG00000100207	SNX24	YNL042W	BOP3
EYA2/BNA6	ENSG00000100219	EYA2	YFR047C	BNA6
CNN2/AIM33	ENSG00000100225	CNN2	YML087C	AIM33
SNCAIP/YOR114W	ENSG00000100227	SNCAIP	YOR114W	YOR114W
DDX20/SAP190	ENSG00000100239	DDX20	YKR028W	SAP190
BTBD1/CSH1	ENSG00000100242	BTBD1	YBR161W	CSH1
BCAS1/PGA3	ENSG00000100243	BCAS1	YML125C	PGA3
POU1F1/BUD14	ENSG00000100266	POU1F1	YAR014C	BUD14
PMS1/APL1	ENSG00000100280	PMS1	YJR005W	APL1
HMG20B/NMA111	ENSG00000100284	HMG20B	YNL123W	NMA111
CALCRL/HMX1	ENSG00000100292	CALCRL	YLR205C	HMX1
TAF11/YJR011C	ENSG00000100296	TAF11	YJR011C	YJR011C
ANKS1A/MCM5	ENSG00000100297	ANKS1A	YLR274W	MCM5
AP3D1/PTC6	ENSG00000100324	AP3D1	YCR079W	PTC6
ZNF76/RGT1	ENSG00000100325	ZNF76	YKL038W	RGT1
SLC9A3R2/MYO4	ENSG00000100345	SLC9A3R2	YAL029C	MYO4
NTHL1/HPT1	ENSG00000100353	NTHL1	YDR399W	HPT1
GNAI3/PDR17	ENSG00000100359	GNAI3	YNL264C	PDR17
IPO5/NPA3	ENSG00000100360	IPO5	YJR072C	NPA3
OAT/YLR224W	ENSG00000100365	OAT	YLR224W	YLR224W
WDR3/YIA6	ENSG00000100372	WDR3	YIL006W	YIA6
PKN2/HRT1	ENSG00000100387	PKN2	YOL133W	HRT1
WDR18/GCN5	ENSG00000100393	WDR18	YGR252W	GCN5
TRAM2/RNA1	ENSG00000100401	TRAM2	YMR235C	RNA1
NTN1/RPC25	ENSG00000100413	NTN1	YKL144C	RPC25
GLP2R/RPL12A	ENSG00000100427	GLP2R	YEL054C	RPL12A
MCM10/FPR3	ENSG00000100442	MCM10	YML074C	FPR3
DGKA/TIF3	ENSG00000100461	DGKA	YPR163C	TIF3
ERBB3/VMA6	ENSG00000100462	ERBB3	YLR447C	VMA6
ROPN1/UTP8	ENSG00000100478	ROPN1	YGR128C	UTP8
KARS/DPB2	ENSG00000100479	KARS	YPR175W	DPB2
PDIA5/GPH1	ENSG00000100504	PDIA5	YPR160W	GPH1
NDUFB4/VMA8	ENSG00000100554	NDUFB4	YEL051W	VMA8
SPEN/GPI15	ENSG00000100564	SPEN	YNL038W	GPI15
MYLK/PRE10	ENSG00000100567	MYLK	YOR362C	PRE10
MAP2K4/VTI1	ENSG00000100568	MAP2K4	YMR197C	VTI1
SNAP91/AHA1	ENSG00000100591	SNAP91	YDR214W	AHA1
SLK/BNR1	ENSG00000100592	SLK	YIL159W	BNR1
COL17A1/LCB1	ENSG00000100596	COL17A1	YMR296C	LCB1
SEC61A2/RRT6	ENSG00000100605	SEC61A2	YGL146C	RRT6
PRKCQ/PTC2	ENSG00000100614	PRKCQ	YER089C	PTC2
TLE2/NMA2	ENSG00000100628	TLE2	YGR010W	NMA2
ASB1/NAB3	ENSG00000100650	ASB1	YPL190C	NAB3
FAM107B/TIF5	ENSG00000100664	FAM107B	YPR041W	TIF5
ME1/MPH1	ENSG00000100697	ME1	YIR002C	MPH1
TBC1D1/ADE3	ENSG00000100714	TBC1D1	YGR204W	ADE3
CDK13/YAP1	ENSG00000100722	CDK13	YML007W	YAP1
MTHFD2/YLR456W	ENSG00000100744	MTHFD2	YLR456W	YLR456W
SLC9A7/YGR093W	ENSG00000100749	SLC9A7	YGR093W	YGR093W
FOXJ2/RPT2	ENSG00000100764	FOXJ2	YDL007W	RPT2
YBX1/CLA4	ENSG00000100784	YBX1	YNL298W	CLA4
PDE4A/PRE3	ENSG00000100804	PDE4A	YJL001W	PRE3
PPP2R5A/ACE2	ENSG00000100811	PPP2R5A	YLR131C	ACE2
CTNNA2/SER1	ENSG00000100813	CTNNA2	YOR184W	SER1
ELAVL1/CST9	ENSG00000100814	ELAVL1	YLR394W	CST9
TIE1/NOT5	ENSG00000100815	TIE1	YPR072W	NOT5
SMARCD1/SGN1	ENSG00000100836	SMARCD1	YIR001C	SGN1
KDM4A/YHR202W	ENSG00000100852	KDM4A	YHR202W	YHR202W
NFYC/SRP54	ENSG00000100883	NFYC	YPR088C	SRP54
SLC9A3/DBP6	ENSG00000100888	SLC9A3	YNR038W	DBP6
NGEF/SCL1	ENSG00000100902	NGEF	YGL011C	SCL1
ASPM/MGA2	ENSG00000100906	ASPM	YIR033W	MGA2
CD84/PCM1	ENSG00000100908	CD84	YEL058W	PCM1
ELOVL1/YHR035W	ENSG00000100934	ELOVL1	YHR035W	YHR035W
SPI1/ART5	ENSG00000100979	SPI1	YGR068C	ART5
ZNRD1/AIM9	ENSG00000100994	ZNRD1	YER080W	AIM9
MPPED2/PSF1	ENSG00000101003	MPPED2	YDR013W	PSF1
ZBTB11/CIK1	ENSG00000101004	ZBTB11	YMR198W	CIK1
ATXN3/CBP3	ENSG00000101019	ATXN3	YPL215W	CBP3
GOLGA5/KIN82	ENSG00000101049	GOLGA5	YCR091W	KIN82
FGFR2/GAL11	ENSG00000101057	FGFR2	YOL051W	GAL11
EML1/PET9	ENSG00000101084	EML1	YBL030C	PET9
ARFGEF1/ELM1	ENSG00000101109	ARFGEF1	YKL048C	ELM1
MTFR1/GIM3	ENSG00000101132	MTFR1	YNL153C	GIM3
STAG3/SWD2	ENSG00000101138	STAG3	YKL018W	SWD2
FECH/LYS9	ENSG00000101144	FECH	YNR050C	LYS9
MYO9A/GLE2	ENSG00000101146	MYO9A	YER107C	GLE2
DDX3Y/BIO2	ENSG00000101150	DDX3Y	YGR286C	BIO2
PFKP/PRP6	ENSG00000101161	PFKP	YBR055C	PRP6
SP100/PRE6	ENSG00000101182	SP100	YOL038W	PRE6
KLF6/EAF7	ENSG00000101189	KLF6	YNL136W	EAF7
PPAP2A/IOC2	ENSG00000101191	PPAP2A	YLR095C	IOC2
NEO1/GID8	ENSG00000101193	NEO1	YMR135C	GID8
TRAM1/GLO3	ENSG00000101199	TRAM1	YER122C	GLO3
PHKA1/YCH1	ENSG00000101224	PHKA1	YGR203W	YCH1
TNFRSF1A/VIP1	ENSG00000101246	TNFRSF1A	YLR410W	VIP1
CACNB1/CKA2	ENSG00000101266	CACNB1	YOR061W	CKA2
EVI5/GFD2	ENSG00000101307	EVI5	YCL036W	GFD2
PKM/SEC23	ENSG00000101310	PKM	YPR181C	SEC23
DHX29/BEM1	ENSG00000101336	DHX29	YBR200W	BEM1
DNTTIP2/APC1	ENSG00000101347	DNTTIP2	YNL172W	APC1
TP53BP1/SKM1	ENSG00000101349	TP53BP1	YOL113W	SKM1
TRO/KIP2	ENSG00000101350	TRO	YPL155C	KIP2
RRP15/IDH1	ENSG00000101365	RRP15	YNL037C	IDH1
RHOA/MIR1	ENSG00000101367	RHOA	YJR077C	MIR1
DHX8/UTR1	ENSG00000101391	DHX8	YJR049C	UTR1
PRKCZ/UTR2	ENSG00000101405	PRKCZ	YEL040W	UTR2
SYT1/TTI1	ENSG00000101407	SYT1	YKL033W	TTI1
IDH3G/ARP5	ENSG00000101442	IDH3G	YNL059C	ARP5
ROGDI/SAH1	ENSG00000101444	ROGDI	YER043C	SAH1
PDZD4/YPL034W	ENSG00000101474	PDZD4	YPL034W	YPL034W
ROCK1/UBP6	ENSG00000101557	ROCK1	YFR010W	UBP6
CBFB/SCS2	ENSG00000101558	CBFB	YER120W	SCS2
PDK3/ABD1	ENSG00000101654	PDK3	YBR236C	ABD1
HYAL2/UBX5	ENSG00000101745	HYAL2	YDR330W	UBX5
HDAC4/RAD30	ENSG00000101751	HDAC4	YDR419W	RAD30
RASSF1/RIO1	ENSG00000101782	RASSF1	YOR119C	RIO1
FGFR3/PTI1	ENSG00000101811	FGFR3	YGR156W	PTI1
IFI35/NAS6	ENSG00000101843	IFI35	YGR232W	NAS6
COASY/CAC2	ENSG00000101849	COASY	YML102W	CAC2
MEF2A/DAP1	ENSG00000101856	MEF2A	YPL170W	DAP1
OTUD5/POL2	ENSG00000101868	OTUD5	YNL262W	POL2
TFE3/YPL039W	ENSG00000101888	TFE3	YPL039W	YPL039W
TBC1D25/ALG13	ENSG00000101901	TBC1D25	YGL047W	ALG13
ACSL4/PRS2	ENSG00000101911	ACSL4	YER099C	PRS2
INPP5A/YOR289W	ENSG00000101935	INPP5A	YOR289W	YOR289W
GPKOW/BIR1	ENSG00000101966	GPKOW	YJR089W	BIR1
GRIPAP1/EPL1	ENSG00000101977	GRIPAP1	YFL024C	EPL1
FTSJ1/PXA2	ENSG00000101986	FTSJ1	YKL188C	PXA2
POLR1A/CPT1	ENSG00000102007	POLR1A	YNL130C	CPT1
LAPTM4A/ARD1	ENSG00000102030	LAPTM4A	YHR013C	ARD1
IP6K2/ISW1	ENSG00000102038	IP6K2	YBR245C	ISW1
STON1-GTF2A1L/UME1	ENSG00000102054	STON1-GTF2A1L	YPL139C	UME1
SRBD1/SMF1	ENSG00000102096	SRBD1	YOL122C	SMF1
CYFIP1/TAZ1	ENSG00000102125	CYFIP1	YPR140W	TAZ1
RASGRP2/PGK1	ENSG00000102144	RASGRP2	YCR012W	PGK1
PSME4/GAT1	ENSG00000102145	PSME4	YFL021W	GAT1
IFT80/MDY2	ENSG00000102178	IFT80	YOL111C	MDY2
SIRT2/PCL2	ENSG00000102218	SIRT2	YDL127W	PCL2
ERLEC1/YPK3	ENSG00000102225	ERLEC1	YBR028C	YPK3
PPP2R5B/UBP10	ENSG00000102226	PPP2R5B	YNL186W	UBP10
PYGM/PAB1	ENSG00000102241	PYGM	YER165W	PAB1
PITX1/ALE1	ENSG00000102312	PITX1	YOR175C	ALE1
TRPC7/KTR1	ENSG00000102385	TRPC7	YOR099W	KTR1
NUP133/YPL225W	ENSG00000102390	NUP133	YPL225W	YPL225W
NUCKS1/CTR86	ENSG00000102401	NUCKS1	YCR054C	CTR86
VPS35/YPR013C	ENSG00000102554	VPS35	YPR013C	YPR013C
DNAJA2/CMK2	ENSG00000102572	DNAJA2	YOL016C	CMK2
BCL3/CDC1	ENSG00000102575	BCL3	YDR182W	CDC1
KCNAB2/SEC63	ENSG00000102580	KCNAB2	YOR254C	SEC63
ABCC9/FUS2	ENSG00000102606	ABCC9	YMR232W	FUS2
GAL/YNL010W	ENSG00000102753	GAL	YNL010W	YNL010W
CLEC2D/CIT3	ENSG00000102786	CLEC2D	YPR001W	CIT3
RORA/SKN7	ENSG00000102878	RORA	YHR206W	SKN7
DRD4/DUG2	ENSG00000102879	DRD4	YBR281C	DUG2
TGFBR3/KDX1	ENSG00000102882	TGFBR3	YKL161C	KDX1
KIAA1107/DCC1	ENSG00000102893	KIAA1107	YCL016C	DCC1
PLA2G10/NTF2	ENSG00000102898	PLA2G10	YER009W	NTF2
ATP1B3/NIC96	ENSG00000102900	ATP1B3	YFR002W	NIC96
NEDD4/STP1	ENSG00000102974	NEDD4	YDR463W	STP1
PIGB/RPN8	ENSG00000103035	PIGB	YOR261C	RPN8
MAPK6/LRO1	ENSG00000103066	MAPK6	YNR008W	LRO1
GNB5/YNL176C	ENSG00000103152	GNB5	YNL176C	YNL176C
RAB27A/VMR1	ENSG00000103222	RAB27A	YHL035C	VMR1
CECR5/MUP1	ENSG00000103257	CECR5	YGR055W	MUP1
UFD1L/UBC9	ENSG00000103275	UFD1L	YDL064W	UBC9
LRP6/ARO2	ENSG00000103313	LRP6	YGL148W	ARO2
GUCY2C/ADH5	ENSG00000103326	GUCY2C	YBR145W	ADH5
SCT/SUP35	ENSG00000103342	SCT	YDR172W	SUP35
PHRF1/RSM19	ENSG00000103363	PHRF1	YNR037C	RSM19
IKBKAP/JJJ2	ENSG00000103423	IKBKAP	YJL162C	JJJ2
NUCB2/RPL36A	ENSG00000103479	NUCB2	YMR194W	RPL36A
PFN2/SFP1	ENSG00000103495	PFN2	YLR403W	SFP1
PTPN3/TLG2	ENSG00000103496	PTPN3	YOL018C	TLG2
SPTB/PKP2	ENSG00000103507	SPTB	YGL059W	PKP2
DAPP1/TAE1	ENSG00000103510	DAPP1	YBR261C	TAE1
FGF10/ICY2	ENSG00000103540	FGF10	YPL250C	ICY2
SMG6/BRE1	ENSG00000103549	SMG6	YDL074C	BRE1
EXOC5/LYS12	ENSG00000103591	EXOC5	YIL094C	LYS12
CLTCL1/KSP1	ENSG00000103653	CLTCL1	YHR082C	KSP1
FSTL3/YKR023W	ENSG00000103671	FSTL3	YKR023W	YKR023W
DGCR2/CTF19	ENSG00000103723	DGCR2	YPL018W	CTF19
RNF126/YPT32	ENSG00000103769	RNF126	YGL210W	YPT32
MNT/RBA50	ENSG00000103932	MNT	YDR527W	RBA50
ZXDC/STB2	ENSG00000103942	ZXDC	YMR053C	STB2
POLB/PAN1	ENSG00000103966	POLB	YIR006C	PAN1
WIPI1/MXR1	ENSG00000104064	WIPI1	YER042W	MXR1
ASNS/HCR1	ENSG00000104131	ASNS	YLR192C	HCR1
AP3M2/PEP3	ENSG00000104142	AP3M2	YLR148W	PEP3
CNGB1/GND1	ENSG00000104221	CNGB1	YHR183W	GND1
ST6GALNAC2/YOL159C	ENSG00000104299	ST6GALNAC2	YOL159C	YOL159C
CHAT/AIM31	ENSG00000104320	CHAT	YML030W	AIM31
PABPC1/MCK1	ENSG00000104365	PABPC1	YNL307C	MCK1
TESK2/GNA1	ENSG00000104408	TESK2	YFL017C	GNA1
C16orf80/EMC2	ENSG00000104412	C16orf80	YJR088C	EMC2
CSNK2A2/UBS1	ENSG00000104415	CSNK2A2	YBR165W	UBS1
PTPN21/ARP10	ENSG00000104419	PTPN21	YDR106W	ARP10
EIF2B3/DAL80	ENSG00000104447	EIF2B3	YKR034W	DAL80
CAMK2A/TAH1	ENSG00000104450	CAMK2A	YCR060W	TAH1
TCOF1/DAL81	ENSG00000104490	TCOF1	YIR023W	DAL81
CDC42/EFB1	ENSG00000104529	CDC42	YAL003W	EFB1
OSBPL3/PSA1	ENSG00000104549	OSBPL3	YDL055C	PSA1
EPHA8/BCH2	ENSG00000104613	EPHA8	YKR027W	BCH2
SLC12A3/VPS55	ENSG00000104660	SLC12A3	YJR044C	VPS55
RAD18/GLR1	ENSG00000104687	RAD18	YPL091W	GLR1
ATP2B1/MCM4	ENSG00000104738	ATP2B1	YPR019W	MCM4
NCK2/YCL012C	ENSG00000104805	NCK2	YCL012C	YCL012C
MAP4K4/GSY2	ENSG00000104812	MAP4K4	YLR258W	GSY2
RPL31/ARR1	ENSG00000104814	RPL31	YPR199C	ARR1
WDR1/ECI1	ENSG00000104823	WDR1	YLR284C	ECI1
SNX13/TUB2	ENSG00000104833	SNX13	YFL037W	TUB2
ARHGAP10/DIA4	ENSG00000104835	ARHGAP10	YHR011W	DIA4
RPS6KA2/SNP1	ENSG00000104852	RPS6KA2	YIL061C	SNP1
ING3/MHP1	ENSG00000104866	ING3	YJL042W	MHP1
WBSCR22/PIH1	ENSG00000104872	WBSCR22	YHR034C	PIH1
SEL1L/PRP11	ENSG00000104897	SEL1L	YDL043C	PRP11
TRIP13/TRM1	ENSG00000104907	TRIP13	YDR120C	TRM1
ATP6AP1/HSC82	ENSG00000104938	ATP6AP1	YMR186W	HSC82
TCF3/RPL6B	ENSG00000104960	TCF3	YLR448W	RPL6B
TRIB2/CNS1	ENSG00000104969	TRIB2	YBR155W	CNS1
DAZAP1/TIM44	ENSG00000104980	DAZAP1	YIL022W	TIM44
MBD3/CCA1	ENSG00000105011	MBD3	YER168C	CCA1
PRLH/MAS1	ENSG00000105088	PRLH	YLR163C	MAS1
HLTF/CRH1	ENSG00000105127	HLTF	YGR189C	CRH1
CPSF1/POP4	ENSG00000105171	CPSF1	YBR257W	POP4
CDH19/SWI4	ENSG00000105186	CDH19	YER111C	SWI4
PDCD2/TIM50	ENSG00000105197	PDCD2	YPL063W	TIM50
PRKACA/NOP1	ENSG00000105202	PRKACA	YDL014W	NOP1
LPHN1/PGI1	ENSG00000105220	LPHN1	YBR196C	PGI1
ACTN1/KNS1	ENSG00000105221	ACTN1	YLL019C	KNS1
RPS6KA6/COQ9	ENSG00000105227	RPS6KA6	YLR201C	COQ9
EPN2/YJU2	ENSG00000105248	EPN2	YKL095W	YJU2
PTPN18/ALF1	ENSG00000105254	PTPN18	YNL148C	ALF1
LIMS2/FCJ1	ENSG00000105281	LIMS2	YKR016W	FCJ1
LNX1/PRO1	ENSG00000105323	LNX1	YDR300C	PRO1
TFRC/CDH1	ENSG00000105325	TFRC	YGL003C	CDH1
SREBF1/YML6	ENSG00000105364	SREBF1	YML025C	YML6
TRPC5/RSC3	ENSG00000105369	TRPC5	YDR303C	RSC3
AFF4/QDR1	ENSG00000105370	AFF4	YIL120W	QDR1
UBE2D1/NOP53	ENSG00000105373	UBE2D1	YPL146C	NOP53
MPP5/CIR1	ENSG00000105379	MPP5	YGR207C	CIR1
SMC1A/AVT7	ENSG00000105388	SMC1A	YIL088C	AVT7
HSD17B10/YOR192C-C	ENSG00000105397	HSD17B10	YOR192C-C	YOR192C-C
MARK2/CDC37	ENSG00000105401	MARK2	YDR168W	CDC37
HMMR/SEC17	ENSG00000105402	HMMR	YBL050W	SEC17
CHFR/YIP3	ENSG00000105404	CHFR	YNL044W	YIP3
TRHDE/PMA2	ENSG00000105409	TRHDE	YPL036W	PMA2
P4HA2/ERD2	ENSG00000105438	P4HA2	YBL040C	ERD2
FCGR2B/SYT1	ENSG00000105443	FCGR2B	YPR095C	SYT1
NFATC3/UTP7	ENSG00000105447	NFATC3	YER082C	UTP7
ACADVL/CDC9	ENSG00000105486	ACADVL	YDL164C	CDC9
FBXW11/TPD3	ENSG00000105568	FBXW11	YAL016W	TPD3
ACAP1/KAP95	ENSG00000105576	ACAP1	YLR347C	KAP95
CRMP1/CCC1	ENSG00000105607	CRMP1	YLR220W	CCC1
DERL2/NRG1	ENSG00000105610	DERL2	YDR043C	NRG1
NDE1/PRP31	ENSG00000105618	NDE1	YGR091W	PRP31
MRVI1/SEC28	ENSG00000105669	MRVI1	YIL076W	SEC28
AP1M1/DBP8	ENSG00000105671	AP1M1	YHR169W	DBP8
PVR/SFG1	ENSG00000105676	PVR	YOR315W	SFG1
IKBKG/VPS54	ENSG00000105698	IKBKG	YDR027C	VPS54
XRCC1/TPK2	ENSG00000105723	XRCC1	YPL203W	TPK2
SCARB1/SPF1	ENSG00000105726	SCARB1	YEL031W	SPF1
MCM2/SPC1	ENSG00000105737	MCM2	YJR010C-A	SPC1
TP63/GLO4	ENSG00000105755	TP63	YOR040W	GLO4
LLGL2/YGR210C	ENSG00000105793	LLGL2	YGR210C	YGR210C
NLE1/ZUO1	ENSG00000105821	NLE1	YGR285C	ZUO1
SDHA/BET1	ENSG00000105829	SDHA	YIL004C	BET1
SMARCE1/TEL1	ENSG00000105851	SMARCE1	YBL088C	TEL1
KDM5A/DET1	ENSG00000105852	KDM5A	YDR051C	DET1
ADAM11/LCD1	ENSG00000105854	ADAM11	YDR499W	LCD1
PPP2R3A/YKL069W	ENSG00000105855	PPP2R3A	YKL069W	YKL069W
FERMT2/ZIM17	ENSG00000105866	FERMT2	YNL310C	ZIM17
ABCB11/WTM1	ENSG00000105875	ABCB11	YOR230W	WTM1
CD5L/DUS4	ENSG00000105879	CD5L	YLR405W	DUS4
PTGS2/YHP1	ENSG00000105880	PTGS2	YDR451C	YHP1
IGF2BP2/HOS4	ENSG00000105887	IGF2BP2	YIL112W	HOS4
MAP3K13/YGR066C	ENSG00000105939	MAP3K13	YGR066C	YGR066C
ST6GAL1/KGD1	ENSG00000105953	ST6GAL1	YIL125W	KGD1
VDAC1P1/IME2	ENSG00000105976	VDAC1P1	YJL106W	IME2
PICALM/JJJ1	ENSG00000105993	PICALM	YNL227C	JJJ1
NSF/RIM1	ENSG00000106028	NSF	YCR028C-A	RIM1
GLI2/ATG17	ENSG00000106052	GLI2	YLR423C	ATG17
CLASP1/YBR139W	ENSG00000106066	CLASP1	YBR139W	YBR139W
MRPS34/YCR099C	ENSG00000106069	MRPS34	YCR099C	YCR099C
NOTCH3/SSO1	ENSG00000106089	NOTCH3	YPL232W	SSO1
CLNS1A/GRS2	ENSG00000106105	CLNS1A	YPR081C	GRS2
PPP2R2C/GIS3	ENSG00000106125	PPP2R2C	YLR094C	GIS3
TEAD2/RPL20B	ENSG00000106246	TEAD2	YOR312C	RPL20B
EED/PRT1	ENSG00000106263	EED	YOR361C	PRT1
CDHR2/NOP15	ENSG00000106344	CDHR2	YNL110C	NOP15
SNCB/IMD3	ENSG00000106348	SNCB	YLR432W	IMD3
TSG101/SPS18	ENSG00000106351	TSG101	YNL204C	SPS18
ATP2A3/LSM5	ENSG00000106355	ATP2A3	YER146W	LSM5
CA12/APM1	ENSG00000106367	CA12	YPL259C	APM1
MGLL/KTR3	ENSG00000106397	MGLL	YBR205W	KTR3
NTN4/VPS71	ENSG00000106400	NTN4	YML041C	VPS71
BCS1L/OPI3	ENSG00000106404	BCS1L	YJR073C	OPI3
NUAK1/YML083C	ENSG00000106571	NUAK1	YML083C	YML083C
SLC24A1/PRE8	ENSG00000106588	SLC24A1	YML092C	PRE8
SCARF1/MRPL32	ENSG00000106591	SCARF1	YCR003W	MRPL32
LMAN1/RHB1	ENSG00000106615	LMAN1	YCR027C	RHB1
PTPLAD1/SDS23	ENSG00000106617	PTPLAD1	YGL056C	SDS23
IPCEF1/NIP100	ENSG00000106665	IPCEF1	YPL174C	NIP100
ZZEF1/HSL1	ENSG00000106799	ZZEF1	YKL101W	HSL1
ENO1/PBA1	ENSG00000106829	ENO1	YLR199C	PBA1
SLC12A1/OAF1	ENSG00000106991	SLC12A1	YAL051W	OAF1
C19orf10/ADK2	ENSG00000106992	C19orf10	YER170W	ADK2
ANO8/AZR1	ENSG00000107020	ANO8	YGR224W	AZR1
ARHGEF10L/ART10	ENSG00000107105	ARHGEF10L	YLR392C	ART10
TXK/SPG4	ENSG00000107187	TXK	YMR107W	SPG4
KCNQ2/YPR204W	ENSG00000107201	KCNQ2	YPR204W	YPR204W
TACR2/MBF1	ENSG00000107223	TACR2	YOR298C-A	MBF1
ACTR6/MRF1	ENSG00000107242	ACTR6	YGL143C	MRF1
TIPIN/SNL1	ENSG00000107262	TIPIN	YIL016W	SNL1
SRI/PUS4	ENSG00000107263	SRI	YNL292W	PUS4
EIF4G3/DNA2	ENSG00000107290	EIF4G3	YHR164C	DNA2
NUP37/PDR10	ENSG00000107331	NUP37	YOR328W	PDR10
SEMA3A/YNL144C	ENSG00000107341	SEMA3A	YNL144C	YNL144C
SEMA3C/GAT2	ENSG00000107485	SEMA3C	YMR136W	GAT2
ACAT1/SLM3	ENSG00000107521	ACAT1	YDL033C	SLM3
CELSR1/TKL2	ENSG00000107537	CELSR1	YBR117C	TKL2
ZNF638/HEM3	ENSG00000107554	ZNF638	YDL205C	HEM3
ADD2/DPB11	ENSG00000107560	ADD2	YJL090C	DPB11
FGF4/PHB1	ENSG00000107566	FGF4	YGR132C	PHB1
RASAL2/RPG1	ENSG00000107581	RASAL2	YBR079C	RPG1
MARK3/ROK1	ENSG00000107625	MARK3	YGL171W	ROK1
SLC25A3/YOR022C	ENSG00000107651	SLC25A3	YOR022C	YOR022C
FOSL2/NSE4	ENSG00000107672	FOSL2	YDL105W	NSE4
FRYL/CNA1	ENSG00000107758	FRYL	YLR433C	CNA1
FSCN1/MPM1	ENSG00000107771	FSCN1	YJL066C	MPM1
ACTB/PHO5	ENSG00000107789	ACTB	YBR093C	PHO5
PLD1/GEA1	ENSG00000107862	PLD1	YJR031C	GEA1
WDR62/SAC7	ENSG00000107863	WDR62	YDR389W	SAC7
DLG1/BCP1	ENSG00000107949	DLG1	YDR361C	BCP1
RAB7A/YOL098C	ENSG00000107959	RAB7A	YOL098C	YOL098C
BCAP29/PSF3	ENSG00000107960	BCAP29	YOL146W	PSF3
SART3/PSR1	ENSG00000107968	SART3	YLL010C	PSR1
ARHGAP15/MPD1	ENSG00000108010	ARHGAP15	YOR288C	MPD1
PAX2/NUP159	ENSG00000108021	PAX2	YIL115C	NUP159
EXOSC7/FRA1	ENSG00000108039	EXOSC7	YLL029W	FRA1
KIFAP3/SMC3	ENSG00000108055	KIFAP3	YJL074C	SMC3
MCM6/CYR1	ENSG00000108061	MCM6	YJL005W	CYR1
REXO2/RTS3	ENSG00000108091	REXO2	YGR161C	RTS3
RBM7/CUL3	ENSG00000108094	RBM7	YGR003W	CUL3
RBMS2/PCL1	ENSG00000108100	RBMS2	YNL289W	PCL1
BAZ2A/ADH2	ENSG00000108107	BAZ2A	YMR303C	ADH2
PTPN23/CAF120	ENSG00000108175	PTPN23	YNL278W	CAF120
MLH1/CPR4	ENSG00000108179	MLH1	YCR069W	CPR4
UNG/YHI9	ENSG00000108187	UNG	YHR029C	YHI9
KLHL20/HED1	ENSG00000108256	KLHL20	YDR014W-A	HED1
RGS11/ADA2	ENSG00000108264	RGS11	YDR448W	ADA2
PLXNA2/PUP3	ENSG00000108294	PLXNA2	YER094C	PUP3
SPAG5/CWC25	ENSG00000108296	SPAG5	YNL245C	CWC25
ANKRD13A/NHP6A	ENSG00000108312	ANKRD13A	YPR052C	NHP6A
TPD52/RPN3	ENSG00000108344	TPD52	YER021W	RPN3
ACACB/TRK1	ENSG00000108349	ACACB	YJL129C	TRK1
TRAF4/SEE1	ENSG00000108370	TRAF4	YIL064W	SEE1
PAG1/FUN19	ENSG00000108375	PAG1	YAL034C	FUN19
GPATCH1/RAD18	ENSG00000108395	GPATCH1	YCR066W	RAD18
ICAM3/GPT2	ENSG00000108405	ICAM3	YKR067W	GPT2
NT5C2/RPN10	ENSG00000108424	NT5C2	YHR200W	RPN10
MCAM/BOS1	ENSG00000108433	MCAM	YLR078C	BOS1
GPC4/FMP48	ENSG00000108443	GPC4	YGR052W	FMP48
CAMSAP3/HRQ1	ENSG00000108469	CAMSAP3	YDR291W	HRQ1
RAP1GAP/ATG4	ENSG00000108510	RAP1GAP	YNL223W	ATG4
XAB2/DMA2	ENSG00000108523	XAB2	YNL116W	DMA2
ARHGEF1/DIC1	ENSG00000108528	ARHGEF1	YLR348C	DIC1
STXBP2/VTC2	ENSG00000108551	STXBP2	YFL004W	VTC2
MAP2K7/MRPL20	ENSG00000108557	MAP2K7	YKR085C	MRPL20
NMRK2/KRS1	ENSG00000108559	NMRK2	YDR037W	KRS1
DGKD/CAN1	ENSG00000108576	DGKD	YEL063C	CAN1
CTTNBP2/LAP3	ENSG00000108578	CTTNBP2	YNL239W	LAP3
ACTL6B/GOS1	ENSG00000108587	ACTL6B	YHL031C	GOS1
RARB/RBG2	ENSG00000108591	RARB	YGR173W	RBG2
TOP2B/SPB1	ENSG00000108592	TOP2B	YCL054W	SPB1
NFKB2/RSC6	ENSG00000108604	NFKB2	YCR052W	RSC6
PPP1R12B/YML108W	ENSG00000108641	PPP1R12B	YML108W	YML108W
DNAJC10/RRP5	ENSG00000108651	DNAJC10	YMR229C	RRP5
GTF3C1/DED1	ENSG00000108654	GTF3C1	YOR204W	DED1
IL4R/GEA2	ENSG00000108669	IL4R	YEL022W	GEA2
USP33/RPN6	ENSG00000108671	USP33	YDL097C	RPN6
PAK3/SPT7	ENSG00000108773	PAK3	YBR081C	SPT7
DCX/YPT11	ENSG00000108774	DCX	YNL304W	YPT11
SNRPA/INO4	ENSG00000108788	SNRPA	YOL108C	INO4
SPAG6/MAM1	ENSG00000108799	SPAG6	YER106W	MAM1
EXOSC5/MRP7	ENSG00000108826	EXOSC5	YNL005C	MRP7
DYNC1I2/LUC7	ENSG00000108848	DYNC1I2	YDL087C	LUC7
APBB1IP/CHS2	ENSG00000108854	APBB1IP	YBR038W	CHS2
LRCH4/MSG5	ENSG00000108861	LRCH4	YNL053W	MSG5
FAM76B/SNU114	ENSG00000108883	FAM76B	YKL173W	SNU114
SIRT6/FAA2	ENSG00000108946	SIRT6	YER015W	FAA2
TYR/LOT5	ENSG00000108953	TYR	YKL183W	LOT5
POLD3/YPL162C	ENSG00000108984	POLD3	YPL162C	YPL162C
ACTN2/KTI12	ENSG00000109046	ACTN2	YKL110C	KTI12
CAPZB/YIR042C	ENSG00000109065	CAPZB	YIR042C	YIR042C
PHF17/SPT6	ENSG00000109111	PHF17	YGR116W	SPT6
UBE2A/DEP1	ENSG00000109118	UBE2A	YAL013W	DEP1
FGFR1/POM33	ENSG00000109133	FGFR1	YLL023C	POM33
FKBP6/GDE1	ENSG00000109320	FKBP6	YPL110C	GDE1
GTF2I/SMK1	ENSG00000109339	GTF2I	YPR054W	SMK1
SMC1B/SPP41	ENSG00000109458	SMC1B	YDR464W	SPP41
FBLN1/MGE1	ENSG00000109519	FBLN1	YOR232W	MGE1
ITGA8/GAR1	ENSG00000109534	ITGA8	YHR089C	GAR1
CST7/TRM9	ENSG00000109536	CST7	YML014W	TRM9
MAP2/GEF1	ENSG00000109572	MAP2	YJR040W	GEF1
PIAS2/PRP43	ENSG00000109606	PIAS2	YGL120C	PRP43
AMPH/CDC4	ENSG00000109670	AMPH	YFL009W	CDC4
ARAF/CRP1	ENSG00000109686	ARAF	YHR146W	CRP1
MCCC1/HSP78	ENSG00000109689	MCCC1	YDR258C	HSP78
FAP/TAH18	ENSG00000109756	FAP	YPR048W	TAH18
NEBL/PEX28	ENSG00000109775	NEBL	YHR150W	PEX28
UBE2K/USV1	ENSG00000109787	UBE2K	YPL230W	USV1
PIK3C3/PIL1	ENSG00000109819	PIK3C3	YGR086C	PIL1
N4BP2/FMP52	ENSG00000109854	N4BP2	YER004W	FMP52
SYNJ2/LDB16	ENSG00000109861	SYNJ2	YCL005W	LDB16
ADCY2/ELP4	ENSG00000109911	ADCY2	YPL101W	ELP4
PPP2R5C/ZPR1	ENSG00000109917	PPP2R5C	YGR211W	ZPR1
RBFOX1/SSB1	ENSG00000109971	RBFOX1	YDL229W	SSB1
GNB1/HUA1	ENSG00000110031	GNB1	YGR268C	HUA1
HOXA9/IRS4	ENSG00000110047	HOXA9	YKR019C	IRS4
EDN1/OSH2	ENSG00000110048	EDN1	YDL019C	OSH2
MLLT10/DCS2	ENSG00000110063	MLLT10	YOR173W	DCS2
ADCYAP1R1/SAP185	ENSG00000110075	ADCYAP1R1	YJL098W	SAP185
NRD1/YAT1	ENSG00000110090	NRD1	YAR035W	YAT1
VDAC3/PRP19	ENSG00000110107	VDAC3	YLL036C	PRP19
PCM1/PHO91	ENSG00000110344	PCM1	YNR013C	PHO91
CBFA2T2/YFL066C	ENSG00000110367	CBFA2T2	YFL066C	YFL066C
DBC1/YPK2	ENSG00000110422	DBC1	YMR104C	YPK2
ITCH/SED4	ENSG00000110427	ITCH	YCR067C	SED4
TP73/LAT1	ENSG00000110435	TP73	YNL071W	LAT1
TOLLIP/YNL247W	ENSG00000110619	TOLLIP	YNL247W	YNL247W
UBE2D4/TOM70	ENSG00000110711	UBE2D4	YNL121C	TOM70
RUNX1T1/NUP116	ENSG00000110713	RUNX1T1	YMR047C	NUP116
THOC1/TFB1	ENSG00000110768	THOC1	YDR311W	TFB1
OSBPL6/NAS2	ENSG00000110801	OSBPL6	YIL007C	NAS2
SLC1A3/SPC19	ENSG00000110841	SLC1A3	YDR201W	SPC19
XRCC5/PAR32	ENSG00000110851	XRCC5	YDL173W	PAR32
LXN/CRN1	ENSG00000110880	LXN	YLR429W	CRN1
SP140/CAX4	ENSG00000110881	SP140	YGR036C	CAX4
MKNK1/ERG12	ENSG00000110921	MKNK1	YMR208W	ERG12
TNS1/ATP1	ENSG00000110955	TNS1	YBL099W	ATP1
REXO1/YFL067W	ENSG00000111011	REXO1	YFL067W	YFL067W
SAR1A/MAP2	ENSG00000111142	SAR1A	YBL091C	MAP2
CDC14A/LAP2	ENSG00000111144	CDC14A	YNL045W	LAP2
RAPGEF3/PUT4	ENSG00000111181	RAPGEF3	YOR348C	PUT4
CEACAM1/PMT2	ENSG00000111203	CEACAM1	YAL023C	PMT2
SENP1/HCM1	ENSG00000111206	SENP1	YCR065W	HCM1
DUSP13/VPH2	ENSG00000111224	DUSP13	YKL119C	VPH2
CIC/RPS24B	ENSG00000111241	CIC	YIL069C	RPS24B
LIPE/ALD5	ENSG00000111275	LIPE	YER073W	ALD5
FDFT1/TFB4	ENSG00000111358	FDFT1	YPR056W	TFB4
PAFAH1B3/SSO2	ENSG00000111450	PAFAH1B3	YMR183C	SSO2
OPHN1/RET3	ENSG00000111481	OPHN1	YPL010W	RET3
KIF22/YJL163C	ENSG00000111530	KIF22	YJL163C	YJL163C
SCGN/NUP84	ENSG00000111581	SCGN	YDL116W	NUP84
PGM1/CDC36	ENSG00000111596	PGM1	YDL165W	CDC36
DDX1/TOF1	ENSG00000111602	DDX1	YNL273W	TOF1
DNM2/KRR1	ENSG00000111615	DNM2	YCL059C	KRR1
EPB41L2/TDH3	ENSG00000111640	EPB41L2	YGR192C	TDH3
RIMS1/NOP2	ENSG00000111641	RIMS1	YNL061W	NOP2
STX7/SNF2	ENSG00000111642	STX7	YOR290C	SNF2
RABL2B/YOR387C	ENSG00000111652	RABL2B	YOR387C	YOR387C
KEAP1/YNG1	ENSG00000111653	KEAP1	YOR064C	YNG1
PTPRH/UBP8	ENSG00000111667	PTPRH	YMR223W	UBP8
EPHA6/ERR3	ENSG00000111674	EPHA6	YMR323W	ERR3
SCTR/YGR153W	ENSG00000111679	SCTR	YGR153W	YGR153W
RFX3/SIP2	ENSG00000111725	RFX3	YGL208W	SIP2
RIF1/CDA1	ENSG00000111752	RIF1	YLR307W	CDA1
RAB21/WHI4	ENSG00000111786	RAB21	YDL224C	WHI4
SLC4A4/MTF1	ENSG00000111802	SLC4A4	YMR228W	MTF1
SMARCA2/GIR2	ENSG00000111832	SMARCA2	YDR152W	GIR2
RDH8/YGR054W	ENSG00000111845	RDH8	YGR054W	YGR054W
SESN1/ASF1	ENSG00000111875	SESN1	YJL115W	ASF1
MID2/CEG1	ENSG00000111880	MID2	YGL130W	CEG1
COL5A3/YER121W	ENSG00000111907	COL5A3	YER121W	YER121W
SRCAP/YJL028W	ENSG00000112033	SRCAP	YJL028W	YJL028W
KIAA0020/STE3	ENSG00000112038	KIAA0020	YKL178C	STE3
CPB2/YPR003C	ENSG00000112053	CPB2	YPR003C	YPR003C
CHRNA3/RAD53	ENSG00000112062	CHRNA3	YPL153C	RAD53
KCNN2/MEP3	ENSG00000112077	KCNN2	YPR138C	MEP3
CNOT4/MRK1	ENSG00000112079	CNOT4	YDL079C	MRK1
PSEN1/YHR009C	ENSG00000112096	PSEN1	YHR009C	YHR009C
CPOX/MCM3	ENSG00000112118	CPOX	YEL032W	MCM3
MOK/FAR10	ENSG00000112130	MOK	YLR238W	FAR10
HSP90AA1/PTK1	ENSG00000112144	HSP90AA1	YKL198C	PTK1
RBL1/HRT3	ENSG00000112146	RBL1	YLR097C	HRT3
DLGAP4/MDN1	ENSG00000112159	DLGAP4	YLR106C	MDN1
CFHR2/HUR1	ENSG00000112164	CFHR2	YGL168W	HUR1
NDC80/SRV2	ENSG00000112186	NDC80	YNL138W	SRV2
AP4E1/MET22	ENSG00000112200	AP4E1	YOL064C	MET22
RSBN1/RAD7	ENSG00000112234	RSBN1	YJR052W	RAD7
MAGI3/SSN8	ENSG00000112237	MAGI3	YNL025C	SSN8
CXCL2/XPT1	ENSG00000112242	CXCL2	YJR133W	XPT1
AFP/SLH1	ENSG00000112249	AFP	YGR271W	SLH1
COL4A4/FRE4	ENSG00000112282	COL4A4	YNR060W	FRE4
OSTM1/YJL132W	ENSG00000112293	OSTM1	YJL132W	YJL132W
CDH7/UGA2	ENSG00000112294	CDH7	YBR006W	UGA2
PCNP/NIT3	ENSG00000112303	PCNP	YLR351C	NIT3
ARG2/FAS1	ENSG00000112319	ARG2	YKL182W	FAS1
MEF2C/MVP1	ENSG00000112335	MEF2C	YMR004W	MVP1
PTPRC/SKI7	ENSG00000112339	PTPRC	YOR076C	SKI7
CACNA1S/SPE2	ENSG00000112343	CACNA1S	YOL052C	SPE2
PKP1/PEX7	ENSG00000112357	PKP1	YDR142C	PEX7
UBA5/MCH2	ENSG00000112394	UBA5	YKL221W	MCH2
STK17B/GON7	ENSG00000112531	STK17B	YJL184W	GON7
CDC14B/CLB2	ENSG00000112576	CDC14B	YPR119W	CLB2
ZNF510/ENP1	ENSG00000112578	ZNF510	YBR247C	ENP1
LRP2/SPT15	ENSG00000112592	LRP2	YER148W	SPT15
ZNF506/RML2	ENSG00000112651	ZNF506	YEL050C	RML2
DUSP12/ARG80	ENSG00000112658	DUSP12	YMR042W	ARG80
ENSG00000081770/SEC5	ENSG00000112685	ENSG00000081770	YDR166C	SEC5
CADPS2/ULP2	ENSG00000112701	CADPS2	YIL031W	ULP2
HSPB11/YHR213W-B	ENSG00000112715	HSPB11	YHR213W-B	YHR213W-B
IL12RB2/PRP45	ENSG00000112739	IL12RB2	YAL032C	PRP45
SMARCD3/FUN26	ENSG00000112759	SMARCD3	YAL022C	FUN26
FYB/GTO3	ENSG00000112782	FYB	YMR251W	GTO3
MPP4/DIG1	ENSG00000112851	MPP4	YPL049C	DIG1
STRADB/PAP2	ENSG00000112941	STRADB	YOL115W	PAP2
BZW1/ERG13	ENSG00000112972	BZW1	YML126C	ERG13
PGR/ERP4	ENSG00000112983	PGR	YOR016C	ERP4
ME2/YPS7	ENSG00000112984	ME2	YDR349C	YPS7
C5orf22/LYS1	ENSG00000112992	C5orf22	YIR034C	LYS1
CCNT2/SSA3	ENSG00000113013	CCNT2	YBL075C	SSA3
EPB41L3/AEP3	ENSG00000113048	EPB41L3	YPL005W	AEP3
COBLL1/HMG2	ENSG00000113161	COBLL1	YLR450W	HMG2
DLG3/SWH1	ENSG00000113163	DLG3	YAR042W	SWH1
TRAF5/UBX3	ENSG00000113194	TRAF5	YDL091C	UBX3
MRPL22/KCC4	ENSG00000113263	MRPL22	YCL024W	KCC4
GEMIN5/APE3	ENSG00000113269	GEMIN5	YBR286W	APE3
OPRK1/THG1	ENSG00000113272	OPRK1	YGR024C	THG1
NFE2L1/ENT5	ENSG00000113282	NFE2L1	YDR153C	ENT5
GSK3B/CCR4	ENSG00000113300	GSK3B	YAL021C	CCR4
ITGB5/SAN1	ENSG00000113312	ITGB5	YDR143C	SAN1
ERC1/MSH3	ENSG00000113318	ERC1	YCR092C	MSH3
XPO1/BUD5	ENSG00000113319	XPO1	YCR038C	BUD5
PALB2/CLB4	ENSG00000113328	PALB2	YLR210W	CLB4
DOPEY1/RNT1	ENSG00000113360	DOPEY1	YMR239C	RNT1
BCKDHB/PAA1	ENSG00000113368	BCKDHB	YDR071C	PAA1
KAT6A/SUB1	ENSG00000113387	KAT6A	YMR039C	SUB1
ULK2/MST1	ENSG00000113407	ULK2	YKL194C	MST1
GRHL2/TMA108	ENSG00000113441	GRHL2	YIL137C	TMA108
TNPO1/DIA3	ENSG00000113448	TNPO1	YDL024C	DIA3
P2RX5/RAD17	ENSG00000113456	P2RX5	YOR368W	RAD17
ITGAE/RPF2	ENSG00000113460	ITGAE	YKR081C	RPF2
DIS3/RAD50	ENSG00000113522	DIS3	YNL250W	RAD50
PIBF1/YDR514C	ENSG00000113532	PIBF1	YDR514C	YDR514C
ENSG00000083622/SOL2	ENSG00000113552	ENSG00000083622	YCR073W-A	SOL2
NUFIP1/SKP1	ENSG00000113558	NUFIP1	YDR328C	SKP1
RRAGB/NUP170	ENSG00000113569	RRAGB	YBL079W	NUP170
CYLD/PPH22	ENSG00000113575	CYLD	YDL188C	PPH22
SLC27A5/FLO9	ENSG00000113580	SLC27A5	YAL063C	FLO9
ZNF324/ERB1	ENSG00000113593	ZNF324	YMR049C	ERB1
ZNF446/ARL3	ENSG00000113595	ZNF446	YPL051W	ARL3
ZNF8/MRPL1	ENSG00000113645	ZNF8	YDR116C	MRPL1
RPS5/PRP40	ENSG00000113649	RPS5	YKL012W	PRP40
FAT1/RNH70	ENSG00000113712	FAT1	YGR276C	RNH70
YTHDC1/CEM1	ENSG00000113719	YTHDC1	YER061C	CEM1
CHMP2B/PKC1	ENSG00000113721	CHMP2B	YBL105C	PKC1
PPIE/ATG11	ENSG00000113734	PPIE	YPR049C	ATG11
ZMPSTE24/SMC4	ENSG00000113810	ZMPSTE24	YLR086W	SMC4
NOA1/ARP8	ENSG00000113812	NOA1	YOR141C	ARP8
REST/EST2	ENSG00000113889	REST	YLR318W	EST2
SSH1/MET31	ENSG00000113916	SSH1	YPL038W	MET31
GSTP1/YBR013C	ENSG00000114013	GSTP1	YBR013C	YBR013C
APLP2/OGG1	ENSG00000114026	APLP2	YML060W	OGG1
SLCO1A2/ACC1	ENSG00000114054	SLCO1A2	YNR016C	ACC1
WBP11/UFD4	ENSG00000114062	WBP11	YKL010C	UFD4
EIF3I/VID28	ENSG00000114098	EIF3I	YIL017C	VID28
TXLNA/RIM2	ENSG00000114120	TXLNA	YBR192W	RIM2
APOB/APC11	ENSG00000114125	APOB	YDL008W	APC11
NCOA1/MRP21	ENSG00000114126	NCOA1	YBL090W	MRP21
KIF3C/BDF1	ENSG00000114166	KIF3C	YLR399C	BDF1
RAB10/ARC19	ENSG00000114209	RAB10	YKL013C	ARC19
GCKR/BCY1	ENSG00000114302	GCKR	YIL033C	BCY1
HADHA/UBP1	ENSG00000114316	HADHA	YDL122W	UBP1
MAPRE3/GPA2	ENSG00000114353	MAPRE3	YER020W	GPA2
CAD/RPL24A	ENSG00000114391	CAD	YGL031C	RPL24A
CD59/YMR315W	ENSG00000114416	CD59	YMR315W	YMR315W
CD82/GPB2	ENSG00000114423	CD82	YAL056W	GPB2
ATRX/KEM1	ENSG00000114473	ATRX	YGL173C	KEM1
TAF9/GLC3	ENSG00000114480	TAF9	YEL011W	GLC3
FCN1/URA3	ENSG00000114491	FCN1	YEL021W	URA3
MECOM/NRD1	ENSG00000114503	MECOM	YNL251C	NRD1
SCAMP1/SNX41	ENSG00000114520	SCAMP1	YDR425W	SNX41
PREP/VMA1	ENSG00000114573	PREP	YDL185W	VMA1
HACE1/TPN1	ENSG00000114638	HACE1	YGL186C	TPN1
SEH1L/YDR415C	ENSG00000114738	SEH1L	YDR415C	YDR415C
WDR47/HFI1	ENSG00000114745	WDR47	YPL254W	HFI1
OVGP1/SUI1	ENSG00000114784	OVGP1	YNL244C	SUI1
MAP3K4/CPS1	ENSG00000114786	MAP3K4	YJL172W	CPS1
PILRA/CPR7	ENSG00000114857	PILRA	YJR032W	CPR7
IGSF9/TIF4631	ENSG00000114867	IGSF9	YGR162W	TIF4631
ABCB1/ORM1	ENSG00000114978	ABCB1	YGR038W	ORM1
AKR1B1/FAB1	ENSG00000115020	AKR1B1	YFR019W	FAB1
CPNE3/ARP1	ENSG00000115073	CPNE3	YHR129C	ARP1
RRN3/MPS1	ENSG00000115085	RRN3	YDL028C	MPS1
CTTN/ARP3	ENSG00000115091	CTTN	YJR065C	ARP3
MTIF2/ARG8	ENSG00000115107	MTIF2	YOL140W	ARG8
TTC39A/ZTA1	ENSG00000115129	TTC39A	YBR046C	ZTA1
EPS15/YLR177W	ENSG00000115145	EPS15	YLR177W	YLR177W
ORC1/HHT2	ENSG00000115163	ORC1	YNL031C	HHT2
MGST2/FUS3	ENSG00000115170	MGST2	YBL016W	FUS3
CHERP/YML079W	ENSG00000115207	CHERP	YML079W	YML079W
ATG16L1/GCN3	ENSG00000115211	ATG16L1	YKR026C	GCN3
USP40/RPN11	ENSG00000115233	USP40	YFR004W	RPN11
RAD54L/PRB1	ENSG00000115257	RAD54L	YEL060C	PRB1
MAST2/CWH41	ENSG00000115275	MAST2	YGL027C	CWH41
DNAJA1/ZIP1	ENSG00000115306	DNAJA1	YDR285W	ZIP1
B4GALT1/CUE4	ENSG00000115307	B4GALT1	YML101C	CUE4
CHMP5/HTB2	ENSG00000115350	CHMP5	YBL002W	HTB2
NFX1/IMG1	ENSG00000115364	NFX1	YCR046C	IMG1
DIMT1/SLX1	ENSG00000115392	DIMT1	YBR228W	SLX1
IPO11/BLI1	ENSG00000115415	IPO11	YKL061W	BLI1
EIF2AK1/GMH1	ENSG00000115446	EIF2AK1	YKR030W	GMH1
EPDR1/CCT4	ENSG00000115484	EPDR1	YDL143W	CCT4
SEPHS1/PLP1	ENSG00000115514	SEPHS1	YDR183W	PLP1
MRPL28/HSH155	ENSG00000115524	MRPL28	YMR288W	HSH155
CEACAM6/VPS24	ENSG00000115561	CEACAM6	YKL041W	VPS24
RBM22/SPO12	ENSG00000115648	RBM22	YHR152W	SPO12
TMED2/CSR2	ENSG00000115652	TMED2	YPR030W	CSR2
ERO1LB/SDS22	ENSG00000115685	ERO1LB	YKL193C	SDS22
ZFAND6/SPO11	ENSG00000115750	ZFAND6	YHL022C	SPO11
TXLNG/CNB1	ENSG00000115756	TXLNG	YKL190W	CNB1
PPEF1/SPE1	ENSG00000115758	PPEF1	YKL184W	SPE1
LAT2/RPL23B	ENSG00000115762	LAT2	YER117W	RPL23B
HUWE1/GRH1	ENSG00000115806	HUWE1	YDR517W	GRH1
ZW10/AAC1	ENSG00000115840	ZW10	YMR056C	AAC1
ALG9/YMR114C	ENSG00000115850	ALG9	YMR114C	YMR114C
MYBPC2/DPS1	ENSG00000115866	MYBPC2	YLL018C	DPS1
NOX4/NOP6	ENSG00000115875	NOX4	YDL213C	NOP6
ACOX3/CDC25	ENSG00000115904	ACOX3	YLR310C	CDC25
MTMR2/BNA5	ENSG00000115919	MTMR2	YLR231C	BNA5
PPP1R15A/VRP1	ENSG00000115935	PPP1R15A	YLR337C	VRP1
HSD17B14/PNO1	ENSG00000115946	HSD17B14	YOR145C	PNO1
TRIP6/ORC1	ENSG00000115947	TRIP6	YML065W	ORC1
ACHE/SLD2	ENSG00000115966	ACHE	YKL108W	SLD2
FTL/YPL236C	ENSG00000115977	FTL	YPL236C	YPL236C
SRRT/FKS1	ENSG00000116001	SRRT	YLR342W	FKS1
BAX/SMT3	ENSG00000116030	BAX	YDR510W	SMT3
NLK/YLR297W	ENSG00000116044	NLK	YLR297W	YLR297W
PIGS/MSH6	ENSG00000116062	PIGS	YDR097C	MSH6
ATXN7L3/IRC24	ENSG00000116096	ATXN7L3	YIR036C	IRC24
PGS1/RPL4A	ENSG00000116106	PGS1	YBR031W	RPL4A
PSMC5/YHR177W	ENSG00000116128	PSMC5	YHR177W	YHR177W
UIMC1/ALO1	ENSG00000116133	UIMC1	YML086C	ALO1
CETP/RFA3	ENSG00000116147	CETP	YJL173C	RFA3
MMP2/GPX1	ENSG00000116157	MMP2	YKL026C	GPX1
GNAO1/STE14	ENSG00000116237	GNAO1	YDR410C	STE14
OGFOD1/RPL22A	ENSG00000116251	OGFOD1	YLR061W	RPL22A
SH3BP2/RAD26	ENSG00000116254	SH3BP2	YJR035W	RAD26
ADD1/VPS45	ENSG00000116266	ADD1	YGL095C	VPS45
C14orf166/AMD1	ENSG00000116337	C14orf166	YML035C	AMD1
NID2/NPL3	ENSG00000116350	NID2	YDR432W	NPL3
GMCL1/ELP2	ENSG00000116455	GMCL1	YGR200C	ELP2
SF3B2/ATP4	ENSG00000116459	SF3B2	YPL078C	ATP4
KLHL42/YPT31	ENSG00000116473	KLHL42	YER031C	YPT31
GNAS/BYE1	ENSG00000116539	GNAS	YKL005C	BYE1
DNM1L/WHI3	ENSG00000116560	DNM1L	YNL197C	WHI3
PTHLH/SMP1	ENSG00000116604	PTHLH	YBR182C	SMP1
PHACTR3/SPE3	ENSG00000116649	PHACTR3	YPR069C	SPE3
ERGIC2/STB6	ENSG00000116661	ERGIC2	YKL072W	STB6
TFAP2C/REV7	ENSG00000116670	TFAP2C	YIL139C	REV7
AURKA/YLH47	ENSG00000116679	AURKA	YPR125W	YLH47
PIR/FZO1	ENSG00000116688	PIR	YBR179C	FZO1
RFX2/EBS1	ENSG00000116698	RFX2	YDR206W	EBS1
SULT2B1/GCD14	ENSG00000116731	SULT2B1	YJL125C	GCD14
CNOT3/MCR1	ENSG00000116750	CNOT3	YKL150W	MCR1
GP6/HSH49	ENSG00000116754	GP6	YOR319W	HSH49
PTPN4/PSK2	ENSG00000116783	PTPN4	YOL045W	PSK2
DDX18/SOR2	ENSG00000116791	DDX18	YDL246C	SOR2
KHSRP/MSW1	ENSG00000116874	KHSRP	YDR268W	MSW1
GNA11/MRPS28	ENSG00000116898	GNA11	YDR337W	MRPS28
EDEM2/SLC1	ENSG00000116906	EDEM2	YDL052C	SLC1
DNMT3B/RPS12	ENSG00000116918	DNMT3B	YOR369C	RPS12
REM1/GTR2	ENSG00000116954	REM1	YGR163W	GTR2
TPX2/POS5	ENSG00000116962	TPX2	YPL188W	POS5
PDRG1/YIL161W	ENSG00000116977	PDRG1	YIL161W	YIL161W
EPB41L1/RPS10A	ENSG00000116983	EPB41L1	YOR293W	RPS10A
DOCK9/MHT1	ENSG00000116984	DOCK9	YLL062C	MHT1
DOCK3/SLM2	ENSG00000117020	DOCK3	YNL047C	SLM2
COQ9/RIB5	ENSG00000117091	COQ9	YBR256C	RIB5
CRLS1/SDH2	ENSG00000117118	CRLS1	YLL041C	SDH2
PPP1R13B/SSF1	ENSG00000117133	PPP1R13B	YHR066W	SSF1
SIGLEC1/JHD2	ENSG00000117139	SIGLEC1	YJR119C	JHD2
FKBP1A/RPS13	ENSG00000117155	FKBP1A	YDR064W	RPS13
NSFL1C/BCD1	ENSG00000117174	NSFL1C	YHR040W	BCD1
MAVS/SWD1	ENSG00000117222	MAVS	YAR003W	SWD1
F11/YOR262W	ENSG00000117228	F11	YOR262W	YOR262W
XRN2/ROD1	ENSG00000117289	XRN2	YOR018W	ROD1
DYNLL1/GAL10	ENSG00000117308	DYNLL1	YBR019C	GAL10
TESC/PRP3	ENSG00000117360	TESC	YDR473C	PRP3
SNX5/GAL2	ENSG00000117394	SNX5	YLR081W	GAL2
RPL6/EBP2	ENSG00000117395	RPL6	YKL172W	EBP2
MAPKAPK5/CDC20	ENSG00000117399	MAPKAPK5	YGL116W	CDC20
P2RX7/KAP122	ENSG00000117408	P2RX7	YGL016W	KAP122
ESF1/VMA16	ENSG00000117410	ESF1	YHR026W	VMA16
RBBP9/GRE3	ENSG00000117448	RBBP9	YHR104W	GRE3
ANAPC5/AHP1	ENSG00000117450	ANAPC5	YLR109W	AHP1
SLC23A2/YBR141C	ENSG00000117461	SLC23A2	YBR141C	YBR141C
TMEM230/HEF3	ENSG00000117528	TMEM230	YNL014W	HEF3
DZANK1/YKT6	ENSG00000117533	DZANK1	YKL196C	YKT6
KDM2B/DPH5	ENSG00000117543	KDM2B	YLR172C	DPH5
TASP1/WWM1	ENSG00000117560	TASP1	YFL010C	WWM1
GCN1L1/ARG4	ENSG00000117586	GCN1L1	YHR018C	ARG4
RPLP0/PRX1	ENSG00000117592	RPLP0	YBL064C	PRX1
PXN/YIR035C	ENSG00000117594	PXN	YIR035C	YIR035C
RPH3A/UTP25	ENSG00000117597	RPH3A	YIL091C	UTP25
TRMT6/RPC53	ENSG00000117614	TRMT6	YDL150W	RPC53
CHGB/BDP1	ENSG00000117625	CHGB	YNL039W	BDP1
PEBP1/YAP3	ENSG00000117632	PEBP1	YHL009C	YAP3
TBX5/IRE1	ENSG00000117676	TBX5	YHR079C	IRE1
BRAP/RER2	ENSG00000117682	BRAP	YBR002C	RER2
ERP29/SWI1	ENSG00000117713	ERP29	YPL016W	SWI1
NOS1/SPC72	ENSG00000117724	NOS1	YAL047C	SPC72
FUS/RFA2	ENSG00000117748	FUS	YNL312W	RFA2
IGBP1/SNC1	ENSG00000117758	IGBP1	YAL030W	SNC1
FXYD3/KES1	ENSG00000117859	FXYD3	YPL145C	KES1
GANAB/CRF1	ENSG00000117906	GANAB	YDR223W	CRF1
GMIP/PEP4	ENSG00000117984	GMIP	YPL154C	PEP4
RBM41/IRR1	ENSG00000118007	RBM41	YIL026C	IRR1
BIRC5/MIG3	ENSG00000118263	BIRC5	YER028C	MIG3
LAG3/MOT3	ENSG00000118495	LAG3	YMR070W	MOT3
MLF2/YDR374C	ENSG00000118503	MLF2	YDR374C	YDR374C
OTUB2/YJR154W	ENSG00000118507	OTUB2	YJR154W	YJR154W
DDX24/YPL067C	ENSG00000118508	DDX24	YPL067C	YPL067C
ZBTB25/CDC5	ENSG00000118515	ZBTB25	YMR001C	CDC5
ARHGAP4/YLR352W	ENSG00000118564	ARHGAP4	YLR352W	YLR352W
ANKRD24/SEC22	ENSG00000118640	ANKRD24	YLR268W	SEC22
RCOR1/SWP1	ENSG00000118705	RCOR1	YMR149W	SWP1
LTBP4/CUP9	ENSG00000118707	LTBP4	YPL177C	CUP9
BLVRB/PCL9	ENSG00000118971	BLVRB	YDL179W	PCL9
SLC9A1/TFC4	ENSG00000119041	SLC9A1	YGR047C	TFC4
SPTLC1/UBC5	ENSG00000119048	SPTLC1	YDR059C	UBC5
PAPOLA/YPR015C	ENSG00000119138	PAPOLA	YPR015C	YPR015C
CCNK/CFT2	ENSG00000119203	CCNK	YLR115W	CFT2
PCBP4/UTP10	ENSG00000119285	PCBP4	YJL109C	UTP10
RGS1/RAD23	ENSG00000119318	RGS1	YEL037C	RAD23
MRPS33/VPS75	ENSG00000119335	MRPS33	YNL246W	VPS75
NDUFB2/RRD2	ENSG00000119383	NDUFB2	YPL152W	RRD2
ENSG00000090269/GLE1	ENSG00000119392	ENSG00000090269	YDL207W	GLE1
NUDC/BRR1	ENSG00000119397	NUDC	YPR057W	BRR1
MAEA/RRT13	ENSG00000119402	MAEA	YER066W	RRT13
ICAM1/KIC1	ENSG00000119408	ICAM1	YHR102W	KIC1
STRN4/SIT4	ENSG00000119414	STRN4	YDL047W	SIT4
IRAK3/MIC14	ENSG00000119421	IRAK3	YDR031W	MIC14
LYZ/YMR130W	ENSG00000119431	LYZ	YMR130W	YMR130W
SI/VPS4	ENSG00000119541	SI	YPR173C	VPS4
MUL1/MLH3	ENSG00000119684	MUL1	YPL164C	MLH3
PDCD7/MDL1	ENSG00000119688	PDCD7	YLR188W	MDL1
SPG21/MSO1	ENSG00000119703	SPG21	YNR049C	MSO1
DNAJB11/CBC2	ENSG00000119707	DNAJB11	YPL178W	CBC2
THPO/ALD4	ENSG00000119711	THPO	YOR374W	ALD4
CHRD/GCD7	ENSG00000119718	CHRD	YLR291C	GCD7
FLT3LG/COQ6	ENSG00000119723	FLT3LG	YGR255C	COQ6
RAB11FIP3/TOM40	ENSG00000119725	RAB11FIP3	YMR203W	TOM40
GNPTG/CCT8	ENSG00000119760	GNPTG	YJL008C	CCT8
ZNF268/AXL1	ENSG00000119912	ZNF268	YPR122W	AXL1
GOLGA3/SWT1	ENSG00000119917	GOLGA3	YOR166C	SWT1
PABPC4/TSR3	ENSG00000119929	PABPC4	YOR006C	TSR3
CD209/XKS1	ENSG00000119950	CD209	YGR194C	XKS1
MCOLN1/YHL042W	ENSG00000119965	MCOLN1	YHL042W	YHL042W
EFNB1/SIF2	ENSG00000120008	EFNB1	YBR103W	SIF2
AARS/AAT2	ENSG00000120053	AARS	YLR027C	AAT2
GLG1/MET17	ENSG00000120054	GLG1	YLR303W	MET17
KIF4A/PIS1	ENSG00000120088	KIF4A	YPR113W	PIS1
PLEKHG2/PPS1	ENSG00000120129	PLEKHG2	YBR276C	PPS1
PITPNM2/RCL1	ENSG00000120158	PITPNM2	YOL010W	RCL1
EXOC1/MOB1	ENSG00000120162	EXOC1	YIL106W	MOB1
DTX2/MTR2	ENSG00000120253	DTX2	YKL186C	MTR2
NLRC4/MRP2	ENSG00000120333	NLRC4	YPR166C	MRP2
NRCAM/CCT2	ENSG00000120438	NRCAM	YIL142W	CCT2
LAMB1/HHF1	ENSG00000120656	LAMB1	YBR009C	HHF1
SLC26A3/DAN4	ENSG00000120690	SLC26A3	YJR151C	DAN4
DLD/SSE2	ENSG00000120694	DLD	YBR169C	SSE2
WDR7/ALG5	ENSG00000120697	WDR7	YPL227C	ALG5
TXNL1/RRP43	ENSG00000120699	TXNL1	YCR035C	RRP43
IL5RA/SUP45	ENSG00000120705	IL5RA	YBR143C	SUP45
ITGA6/YLR001C	ENSG00000120708	ITGA6	YLR001C	YLR001C
RAPGEF4/YER130C	ENSG00000120738	RAPGEF4	YER130C	YER130C
ENSG00000091436/YOR052C	ENSG00000120798	ENSG00000091436	YOR052C	YOR052C
FH/UTP20	ENSG00000120800	FH	YBL004W	UTP20
SEL1L3/FUS1	ENSG00000120802	SEL1L3	YCL027W	FUS1
TF/HAP3	ENSG00000120837	TF	YBL021C	HAP3
MYO15A/LST8	ENSG00000120868	MYO15A	YNL006W	LST8
APOH/FRK1	ENSG00000120899	APOH	YPL141C	FRK1
NLRP1/YAR064W	ENSG00000120907	NLRP1	YAR064W	YAR064W
ACKR6/PPZ2	ENSG00000120910	ACKR6	YDR436W	PPZ2
SPAG7/YLR118C	ENSG00000120992	SPAG7	YLR118C	YLR118C
ORC6/RRI1	ENSG00000121022	ORC6	YDL216C	RRI1
ZC3HC1/YGR017W	ENSG00000121067	ZC3HC1	YGR017W	YGR017W
ESR1/SPC2	ENSG00000121552	ESR1	YML055W	SPC2
RGS17/CTT1	ENSG00000121691	RGS17	YGR088W	CTT1
ANGPT2/ASH1	ENSG00000121741	ANGPT2	YKL185W	ASH1
CD200/BUB2	ENSG00000121749	CD200	YMR055C	BUB2
CMA1/IDS2	ENSG00000121753	CMA1	YJL146W	IDS2
PSME1/BI4	ENSG00000121858	PSME1	Q0120	BI4
JPH4/MLH2	ENSG00000121864	JPH4	YLR035C	MLH2
MYH7/STT4	ENSG00000121879	MYH7	YLR305C	STT4
CEBPE/YER140W	ENSG00000121931	CEBPE	YER140W	YER140W
SLC7A8/TPI1	ENSG00000121957	SLC7A8	YDR050C	TPI1
OSGEP/YCR061W	ENSG00000121966	OSGEP	YCR061W	YCR061W
RNF31/NUP188	ENSG00000122025	RNF31	YML103C	NUP188
SCFD1/FZF1	ENSG00000122034	SCFD1	YGL254W	FZF1
G2E3/MRP4	ENSG00000122140	G2E3	YHL004W	MRP4
HECTD1/COG5	ENSG00000122176	HECTD1	YNL051W	COG5
HNRNPC/COP1	ENSG00000122218	HNRNPC	YDL145C	COP1
RPGRIP1/AUS1	ENSG00000122223	RPGRIP1	YOR011W	AUS1
SUPT16H/MPE1	ENSG00000122257	SUPT16H	YKL059C	MPE1
TOX4/RTR1	ENSG00000122484	TOX4	YER139C	RTR1
GEMIN2/CDC3	ENSG00000122545	GEMIN2	YLR314C	CDC3
TGM1/TEX1	ENSG00000122692	TGM1	YNL253W	TEX1
TINF2/YMR111C	ENSG00000122705	TINF2	YMR111C	YMR111C
DAZL/DSE1	ENSG00000122741	DAZL	YER124C	DSE1
SEMA6A/YMR317W	ENSG00000122778	SEMA6A	YMR317W	YMR317W
TRPM7/MF(ALPHA)1	ENSG00000122952	TRPM7	YPL187W	MF(ALPHA)1
TYRO3/PEP8	ENSG00000122958	TYRO3	YJL053W	PEP8
WDR76/MRD1	ENSG00000122965	WDR76	YPR112C	MRD1
CAPN3/BBP1	ENSG00000122966	CAPN3	YPL255W	BBP1
SNAP23/DBP10	ENSG00000123064	SNAP23	YDL031W	DBP10
PHGDH/DMA1	ENSG00000123091	PHGDH	YHR115C	DMA1
COL9A3/SIN4	ENSG00000123124	COL9A3	YNL236W	SIN4
EZR/YEL076C-A	ENSG00000123131	EZR	YEL076C-A	YEL076C-A
MYL6/PET191	ENSG00000123146	MYL6	YJR034W	PET191
AGO1/CDC40	ENSG00000123154	AGO1	YDR364C	CDC40
TEKT2/CCC2	ENSG00000123191	TEKT2	YDR270W	CCC2
CLSPN/TMA17	ENSG00000123240	CLSPN	YDL110C	TMA17
UNC13D/VPS66	ENSG00000123268	UNC13D	YPR139C	VPS66
DPYSL2/GIM5	ENSG00000123349	DPYSL2	YML094W	GIM5
TGFB2/CDC28	ENSG00000123374	TGFB2	YBR160W	CDC28
NUP50/STP2	ENSG00000123411	NUP50	YHR006W	STP2
CDC45/PPM2	ENSG00000123444	CDC45	YOL141W	PPM2
COMT/ATP11	ENSG00000123472	COMT	YNL315C	ATP11
LRRFIP2/FRE1	ENSG00000123473	LRRFIP2	YLR214W	FRE1
HDAC6/LGE1	ENSG00000123562	HDAC6	YPL055C	LGE1
KRT31/YPT7	ENSG00000123595	KRT31	YML001W	YPT7
CDC6/AVT4	ENSG00000123643	CDC6	YNL101W	AVT4
UPRT/RRP45	ENSG00000123737	UPRT	YDR280W	RRP45
CDC23/YLR345W	ENSG00000123836	CDC23	YLR345W	YLR345W
CBX5/TYE7	ENSG00000123933	CBX5	YOR344C	TYE7
SUCO/CKS1	ENSG00000123975	SUCO	YBR135W	CKS1
MSH2/LAP4	ENSG00000123992	MSH2	YKL103C	LAP4
MAP3K1/YKL091C	ENSG00000124120	MAP3K1	YKL091C	YKL091C
DHPS/GPI16	ENSG00000124155	DHPS	YHR188C	GPI16
HOOK2/RVS167	ENSG00000124181	HOOK2	YDR388W	RVS167
ARCN1/GBP2	ENSG00000124193	ARCN1	YCL011C	GBP2
PSMD5/CSE1	ENSG00000124207	PSMD5	YGL238W	CSE1
PTGS1/MMS2	ENSG00000124208	PTGS1	YGL087C	MMS2
NUP188/TEM1	ENSG00000124209	NUP188	YML064C	TEM1
CRAT/MDM34	ENSG00000124214	CRAT	YGL219C	MDM34
SH2D3C/UBA4	ENSG00000124217	SH2D3C	YHR111W	UBA4
NANS/PEP12	ENSG00000124222	NANS	YOR036W	PEP12
DFNB31/DRS1	ENSG00000124228	DFNB31	YLL008W	DRS1
CWF19L1/YFR006W	ENSG00000124299	CWF19L1	YFR006W	YFR006W
SEMA4G/SNC2	ENSG00000124333	SEMA4G	YOR327C	SNC2
BTAF1/RFU1	ENSG00000124356	BTAF1	YLR073C	RFU1
IKZF5/TOS1	ENSG00000124357	IKZF5	YBR162C	TOS1
BLNK/MPP10	ENSG00000124383	BLNK	YJR002W	MPP10
SORBS1/DOA4	ENSG00000124422	SORBS1	YDR069C	DOA4
BAMBI/UBP5	ENSG00000124486	BAMBI	YER144C	UBP5
IL11/SAM37	ENSG00000124491	IL11	YMR060C	SAM37
MYO3A/MGS1	ENSG00000124535	MYO3A	YNL218W	MGS1
WAC/YHC1	ENSG00000124562	WAC	YLR298C	YHC1
CREM/EMI1	ENSG00000124570	CREM	YDR512C	EMI1
NUBP2/MSN5	ENSG00000124571	NUBP2	YDR335W	MSN5
HIVEP1/BPT1	ENSG00000124574	HIVEP1	YLL015W	BPT1
TREM2/OST6	ENSG00000124641	TREM2	YML019W	OST6
CRISP3/YGR266W	ENSG00000124702	CRISP3	YGR266W	YGR266W
FKBP5/CRG1	ENSG00000124713	FKBP5	YHR209W	CRG1
SRPK1/MMR1	ENSG00000124731	SRPK1	YLR190W	MMR1
BRPF3/MCM1	ENSG00000124762	BRPF3	YMR043W	MCM1
MRPS18A/ROX1	ENSG00000124766	MRPS18A	YPR065W	ROX1
ENSG00000096087/MIG1	ENSG00000124782	ENSG00000096087	YGL035C	MIG1
EFHC1/NUP1	ENSG00000124789	EFHC1	YOR098C	NUP1
NCR2/FMP23	ENSG00000124802	NCR2	YBR047W	FMP23
HSP90AB1/SPC105	ENSG00000124831	HSP90AB1	YGL093W	SPC105
MLN/DSL1	ENSG00000124839	MLN	YNL258C	DSL1
CDC5L/SPA2	ENSG00000124942	CDC5L	YLL021W	SPA2
ITPR3/CDC39	ENSG00000125107	ITPR3	YCR093W	CDC39
ZNF184/ECM14	ENSG00000125124	ZNF184	YHR132C	ECM14
DSP/EMP70	ENSG00000125304	DSP	YLR083C	EMP70
SIRT1/UPF3	ENSG00000125351	SIRT1	YGR072W	UPF3
HNRNPH3/PEP5	ENSG00000125352	HNRNPH3	YMR231W	PEP5
JAK2/SPR3	ENSG00000125354	JAK2	YGR059W	SPR3
IL12RB1/GGA2	ENSG00000125447	IL12RB1	YHR108W	GGA2
ABL1/ADY2	ENSG00000125450	ABL1	YCR010C	ADY2
ACOT7/REB1	ENSG00000125482	ACOT7	YBR049C	REB1
SH3GLB1/ESC2	ENSG00000125618	SH3GLB1	YDR363W	ESC2
CDC7/NSG2	ENSG00000125629	CDC7	YNL156C	NSG2
PCSK5/RPA135	ENSG00000125630	PCSK5	YPR010C	RPA135
SCD/YKL047W	ENSG00000125651	SCD	YKL047W	YKL047W
TMED1/THO2	ENSG00000125676	TMED1	YNL139C	THO2
ABLIM1/NSE5	ENSG00000125686	ABLIM1	YML023C	NSE5
RAB18/RPL23A	ENSG00000125691	RAB18	YBL087C	RPL23A
NRP1/IST1	ENSG00000125726	NRP1	YNL265C	IST1
PRTFDC1/RGD1	ENSG00000125733	PRTFDC1	YBR260C	RGD1
TSPAN15/YHL017W	ENSG00000125734	TSPAN15	YHL017W	YHL017W
MAST3/SMD2	ENSG00000125743	MAST3	YLR275W	SMD2
MZF1/RTN2	ENSG00000125744	MZF1	YDL204W	RTN2
MYO9B/SQT1	ENSG00000125746	MYO9B	YIR012W	SQT1
PSMD8/RPL18A	ENSG00000125753	PSMD8	YOL120C	RPL18A
SETD1A/GPD1	ENSG00000125775	SETD1A	YDL022W	GPD1
MAGEB2/PDC2	ENSG00000125817	MAGEB2	YDR081C	PDC2
EFNA2/YCR076C	ENSG00000125818	EFNA2	YCR076C	YCR076C
CIRBP/SMB1	ENSG00000125835	CIRBP	YER029C	SMB1
ATP5D/SUR7	ENSG00000125841	ATP5D	YML052W	SUR7
IGFALS/SGD1	ENSG00000125844	IGFALS	YLR336C	SGD1
HNRNPM/PEX15	ENSG00000125863	HNRNPM	YOL044W	PEX15
MARCH2/MRS1	ENSG00000125864	MARCH2	YIR021W	MRS1
NDUFB7/COF1	ENSG00000125868	NDUFB7	YLL050C	COF1
TECR/MUD1	ENSG00000125870	TECR	YBR119W	MUD1
TIMM13/NAB6	ENSG00000125944	TIMM13	YML117W	NAB6
CDC34/RTG3	ENSG00000125952	CDC34	YBL103C	RTG3
MTAP/RAM1	ENSG00000125954	MTAP	YDL090C	RAM1
POLR2E/ERV41	ENSG00000125991	POLR2E	YML067C	ERV41
POLRMT/PRE1	ENSG00000126067	POLRMT	YER012W	PRE1
HCN2/SPC98	ENSG00000126216	HCN2	YNL126W	SPC98
GADD45B/UBA2	ENSG00000126261	GADD45B	YDR390C	UBA2
MADCAM1/DOT5	ENSG00000126432	MADCAM1	YIL010W	DOT5
MKNK2/HMT1	ENSG00000126457	MKNK2	YBR034C	HMT1
ENSG00000099882/SDO1	ENSG00000126524	ENSG00000099882	YLR022C	SDO1
ARVCF/VPS30	ENSG00000126581	ARVCF	YPL120W	VPS30
RANBP1/ECM22	ENSG00000126746	RANBP1	YLR228C	ECM22
KLHL22/BUD27	ENSG00000126756	KLHL22	YFL023W	BUD27
MED15/WSC4	ENSG00000126759	MED15	YHL028W	WSC4
SERPIND1/TIM22	ENSG00000126768	SERPIND1	YDL217C	TIM22
SNAP29/KAR9	ENSG00000126773	SNAP29	YPL269W	KAR9
CRKL/SPO21	ENSG00000126777	CRKL	YOL091W	SPO21
LZTR1/URB2	ENSG00000126838	LZTR1	YJR041C	URB2
MMP11/GEM1	ENSG00000126858	MMP11	YAL048C	GEM1
CECR2/PBS2	ENSG00000126934	CECR2	YJL128C	PBS2
SMARCB1/SNT309	ENSG00000126970	SMARCB1	YPR101W	SNT309
P2RX6/CNE1	ENSG00000127022	P2RX6	YAL058W	CNE1
DERL3/CWC24	ENSG00000127191	DERL3	YLR323C	CWC24
ENSG00000099964/TGL5	ENSG00000127329	ENSG00000099964	YOR081C	TGL5
BCL2L13/CHK1	ENSG00000127334	BCL2L13	YBR274W	CHK1
ENSG00000099972/YAF9	ENSG00000127337	ENSG00000099972	YNL107W	YAF9
DDT/YOL075C	ENSG00000127412	DDT	YOL075C	YOL075C
OSM/SVF1	ENSG00000127415	OSM	YDR346C	SVF1
CABIN1/ESS1	ENSG00000127445	CABIN1	YJR017C	ESS1
TBC1D10A/EMC1	ENSG00000127463	TBC1D10A	YCL045C	EMC1
SUSD2/SIN3	ENSG00000127511	SUSD2	YOL004W	SIN3
SF3A1/SLY41	ENSG00000127526	SF3A1	YOR307C	SLY41
SEC14L2/NUP82	ENSG00000127527	SEC14L2	YJL061W	NUP82
ENSG00000100010/RIM101	ENSG00000127528	ENSG00000100010	YHL027W	RIM101
PPIL2/ERV1	ENSG00000127554	PPIL2	YGR029W	ERV1
SNRPD3/RTC1	ENSG00000127580	SNRPD3	YOL138C	RTC1
PES1/RFC4	ENSG00000127586	PES1	YOL094C	RFC4
MAPK1/SLK19	ENSG00000127603	MAPK1	YOR195W	SLK19
GGT1/RSC4	ENSG00000127616	GGT1	YKR008W	RSC4
PPM1F/GIS1	ENSG00000127663	PPM1F	YDR096W	GIS1
TOP3B/TUB1	ENSG00000127824	TOP3B	YML085C	TUB1
DGCR14/SPC110	ENSG00000127914	DGCR14	YDR356W	SPC110
CRYBB2P1/YNL019C	ENSG00000127946	CRYBB2P1	YNL019C	YNL019C
MFNG/OCA1	ENSG00000127947	MFNG	YNL099C	OCA1
CARD10/PEX1	ENSG00000127980	CARD10	YKL197C	PEX1
SLC25A1/TIS11	ENSG00000128016	SLC25A1	YLR136C	TIS11
ADRBK2/ADE1	ENSG00000128050	ADRBK2	YAR015W	ADE1
LGALS2/ADE4	ENSG00000128059	LGALS2	YMR300C	ADE4
GGA1/TUM1	ENSG00000128309	GGA1	YOR251C	TUM1
HIRA/CIN4	ENSG00000128340	HIRA	YMR138W	CIN4
SH3BP1/SME1	ENSG00000128534	SH3BP1	YOR159C	SME1
LGALS1/KRI1	ENSG00000128585	LGALS1	YNL308C	KRI1
HPS4/ERJ5	ENSG00000128590	HPS4	YFR041C	ERJ5
ENSG00000100101/TGL2	ENSG00000128604	ENSG00000100101	YDR058C	TGL2
PATZ1/MRPS12	ENSG00000128626	PATZ1	YNR036C	MRPS12
TRIOBP/ALG3	ENSG00000128654	TRIOBP	YBL082C	ALG3
TFIP11/HAT1	ENSG00000128708	TFIP11	YPL001W	HAT1
GCAT/CYB5	ENSG00000128731	GCAT	YNL111C	CYB5
ENSG00000100118/ADD66	ENSG00000128789	ENSG00000100118	YKL206C	ADD66
CRYBB1/INO80	ENSG00000128908	CRYBB1	YGL150C	INO80
EIF3L/DAL82	ENSG00000128944	EIF3L	YNL314W	DAL82
NHP2L1/DUT1	ENSG00000128951	NHP2L1	YBR252W	DUT1
MICALL1/LCP5	ENSG00000129071	MICALL1	YER127W	LCP5
ENSG00000100141/SEC26	ENSG00000129083	ENSG00000100141	YDR238C	SEC26
POLR2F/PRE5	ENSG00000129084	POLR2F	YMR314W	PRE5
SOX10/ECM38	ENSG00000129103	SOX10	YLR299W	ECM38
CCDC134/ATS1	ENSG00000129158	CCDC134	YAL020C	ATS1
PICK1/DCD1	ENSG00000129187	PICK1	YHR144C	DCD1
TTC28/GIP4	ENSG00000129219	TTC28	YAL031C	GIP4
SLC16A8/DIA2	ENSG00000129221	SLC16A8	YOR080W	DIA2
CENPM/TRX3	ENSG00000129235	CENPM	YCR083W	TRX3
SEPT3/MRM1	ENSG00000129282	SEPT3	YOR201C	MRM1
SLC5A1/BUR2	ENSG00000129315	SLC5A1	YLR226W	BUR2
TPTEP1/NUP60	ENSG00000129422	TPTEP1	YAR002W	NUP60
DDX17/YNL122C	ENSG00000129451	DDX17	YNL122C	YNL122C
DMC1/GNP1	ENSG00000129473	DMC1	YDR508C	GNP1
TCF20/YDR249C	ENSG00000129484	TCF20	YDR249C	YDR249C
CBY1/TMT1	ENSG00000129515	CBY1	YER175C	TMT1
TOMM22/RPS26A	ENSG00000129518	TOMM22	YGL189C	RPS26A
RTDR1/RIF1	ENSG00000129534	RTDR1	YBR275C	RIF1
XBP1/RUB1	ENSG00000129559	XBP1	YDR139C	RUB1
FBXO7/OST2	ENSG00000129562	FBXO7	YOR103C	OST2
GTPBP1/YLR243W	ENSG00000129675	GTPBP1	YLR243W	YLR243W
POLDIP3/BRE2	ENSG00000129691	POLDIP3	YLR015W	BRE2
TIMP3/RPS4B	ENSG00000129824	TIMP3	YHR203C	RPS4B
PPP6R2/DPP1	ENSG00000129951	PPP6R2	YDR284C	DPP1
SBF1/TCB1	ENSG00000129990	SBF1	YOR086C	TCB1
SUN2/HPA3	ENSG00000130066	SUN2	YEL066W	HPA3
CYB5R3/NOG2	ENSG00000130119	CYB5R3	YNR053C	NOG2
DNAL4/YNR065C	ENSG00000130164	DNAL4	YNR065C	YNR065C
ENSG00000100262/ELF1	ENSG00000130165	ENSG00000100262	YKL160W	ELF1
PACSIN2/GTB1	ENSG00000130175	PACSIN2	YDR221W	GTB1
AP1B1/CDC16	ENSG00000130177	AP1B1	YKL022C	CDC16
HMGXB4/STE13	ENSG00000130226	HMGXB4	YOR219C	STE13
TOM1/YMR185W	ENSG00000130227	TOM1	YMR185W	YMR185W
NEFH/THO1	ENSG00000130254	NEFH	YER063W	THO1
BIK/MSS1	ENSG00000130299	BIK	YMR023C	MSS1
HMOX1/YDR115W	ENSG00000130312	HMOX1	YDR115W	YDR115W
THOC5/SOL4	ENSG00000130313	THOC5	YGR248W	SOL4
MCM5/LSM7	ENSG00000130332	MCM5	YNL147W	LSM7
ARSA/YIM1	ENSG00000130347	ARSA	YMR152W	YIM1
TSPO/YGL185C	ENSG00000130414	TSPO	YGL185C	YGL185C
RASD2/ARC40	ENSG00000130429	RASD2	YBR234C	ARC40
CBX7/LSM4	ENSG00000130520	CBX7	YER112W	LSM4
PDGFB/RUP1	ENSG00000130560	PDGFB	YOR138C	RUP1
ACR/CLB3	ENSG00000130638	ACR	YDL155W	CLB3
RPL3/SPC97	ENSG00000130640	RPL3	YHR172W	SPC97
ZMAT5/RPN13	ENSG00000130706	ZMAT5	YLR421C	RPN13
RBFOX2/RRP4	ENSG00000130713	RBFOX2	YHR069C	RRP4
TAB1/UBC12	ENSG00000130725	TAB1	YLR306W	UBC12
ASCC2/FRS1	ENSG00000130764	ASCC2	YLR060W	FRS1
MTMR3/INH1	ENSG00000130770	MTMR3	YDL181W	INH1
SMCR7L/BIK1	ENSG00000130779	SMCR7L	YCL029C	BIK1
APOL1/SLA2	ENSG00000130787	APOL1	YNL243W	SLA2
MYH9/RPF1	ENSG00000130810	MYH9	YHR088W	RPF1
SAMM50/TIF35	ENSG00000130811	SAMM50	YDR429C	TIF35
GRAP2/YML053C	ENSG00000130816	GRAP2	YML053C	YML053C
EIF3D/CBF5	ENSG00000130826	EIF3D	YLR175W	CBF5
TNRC6B/OCA6	ENSG00000130829	TNRC6B	YDR067C	OCA6
ENSG00000100357/PHO8	ENSG00000130830	ENSG00000100357	YDR481C	PHO8
SGSM3/UFD2	ENSG00000130939	SGSM3	YDL190C	UFD2
IFT27/UBA1	ENSG00000130985	IFT27	YKL210W	UBA1
KIAA0930/CPR5	ENSG00000131013	KIAA0930	YDR304C	CPR5
NCF4/YFR016C	ENSG00000131016	NCF4	YFR016C	YFR016C
CSF2RB/HIR3	ENSG00000131018	CSF2RB	YJR140C	HIR3
SLC25A17/PKH3	ENSG00000131023	SLC25A17	YDR466W	PKH3
UPK3A/AAR2	ENSG00000131043	UPK3A	YBL074C	AAR2
KCTD17/ACS1	ENSG00000131069	KCTD17	YAL054C	ACS1
ST13/RPL24B	ENSG00000131089	ST13	YGR148C	RPL24B
IL2RB/ADH6	ENSG00000131115	IL2RB	YMR318C	ADH6
RBX1/COX5A	ENSG00000131143	RBX1	YNL052W	COX5A
EP300/INO2	ENSG00000131149	EP300	YDR123C	INO2
L3MBTL2/PSF2	ENSG00000131153	L3MBTL2	YJL072C	PSF2
RANGAP1/AIM13	ENSG00000131165	RANGAP1	YFR011C	AIM13
ZC3H7B/BNA2	ENSG00000131203	ZC3H7B	YJR078W	BNA2
PHF5A/IRC19	ENSG00000131242	PHF5A	YLL033W	IRC19
ACO2/ATM1	ENSG00000131269	ACO2	YMR301C	ATM1
POLR3H/PZF1	ENSG00000131323	POLR3H	YPR186C	PZF1
PMM1/IDP1	ENSG00000131370	PMM1	YDL066W	IDP1
BRD1/GYP6	ENSG00000131374	BRD1	YJL044C	GYP6
MLC1/RIM13	ENSG00000131375	MLC1	YMR154C	RIM13
HDAC10/DOG1	ENSG00000131462	HDAC10	YHR044C	DOG1
FKBP3/GRC3	ENSG00000131467	FKBP3	YLL035W	GRC3
CTSG/RPL27B	ENSG00000131469	CTSG	YDR471W	RPL27B
GZMB/MSC1	ENSG00000131470	GZMB	YML128C	MSC1
RBM23/VPS25	ENSG00000131475	RBM23	YJR102C	VPS25
PRMT5/MRPL51	ENSG00000131495	PRMT5	YPR100W	MRPL51
AP4S1/YEL020C	ENSG00000131503	AP4S1	YEL020C	YEL020C
POLE2/BNI1	ENSG00000131504	POLE2	YNL271C	BNI1
SOS2/BSD2	ENSG00000131507	SOS2	YBR290W	BSD2
CDKL1/UBC4	ENSG00000131508	CDKL1	YBR082C	UBC4
NIN/SEC8	ENSG00000131558	NIN	YPR055W	SEC8
PYGL/VPS51	ENSG00000131626	PYGL	YKR020W	VPS51
TRIM9/MRS4	ENSG00000131653	TRIM9	YKR052C	MRS4
PSMC6/ACO2	ENSG00000131730	PSMC6	YJL200C	ACO2
CDKN3/PEX11	ENSG00000131779	CDKN3	YOL147C	PEX11
ATP6V1D/GAL83	ENSG00000131791	ATP6V1D	YER027C	GAL83
PIGH/LHP1	ENSG00000131795	PIGH	YDL051W	LHP1
PSMA3/PDA1	ENSG00000131828	PSMA3	YER178W	PDA1
VTI1B/BRO1	ENSG00000131941	VTI1B	YPL084W	BRO1
TIMM9/FOL2	ENSG00000131979	TIMM9	YGR267C	FOL2
GSTZ1/APJ1	ENSG00000132002	GSTZ1	YNL077W	APJ1
AHSA1/HMI1	ENSG00000132017	AHSA1	YOL095C	HMI1
DAAM1/SDS24	ENSG00000132024	DAAM1	YBR214W	SDS24
SPTLC2/SNF1	ENSG00000132155	SPTLC2	YDR477W	SNF1
RIN3/ERG27	ENSG00000132196	RIN3	YLR100W	ERG27
SNW1/PIN2	ENSG00000132274	SNW1	YOR104W	PIN2
CHGA/BUD32	ENSG00000132275	CHGA	YGR262C	BUD32
ITPK1/TNA1	ENSG00000132326	ITPK1	YGR260W	TNA1
PPM1A/GSP1	ENSG00000132341	PPM1A	YLR293C	GSP1
SIX4/VHS1	ENSG00000132356	SIX4	YDR247W	VHS1
ASB2/CLU1	ENSG00000132361	ASB2	YMR012W	CLU1
ERH/INP54	ENSG00000132376	ERH	YOL065C	INP54
HIF1A/RFA1	ENSG00000132383	HIF1A	YAR007C	RFA1
SRSF5/YCR043C	ENSG00000132424	SRSF5	YCR043C	YCR043C
EIF5/RPL26B	ENSG00000132463	EIF5	YGR034W	RPL26B
SERPINA4/SAS10	ENSG00000132467	SERPINA4	YDL153C	SAS10
SLC8A3/MMF1	ENSG00000132541	SLC8A3	YIL051C	MMF1
DICER1/SWM1	ENSG00000132604	DICER1	YDR260C	SWM1
MTHFD1/YTA6	ENSG00000132612	MTHFD1	YPL074W	YTA6
TCL1A/YIL001W	ENSG00000132623	TCL1A	YIL001W	YIL001W
ZC3H14/SPO20	ENSG00000132639	ZC3H14	YMR017W	SPO20
TELO2/POL30	ENSG00000132646	TELO2	YBR088C	POL30
BDKRB1/RPC34	ENSG00000132664	BDKRB1	YNR003C	RPC34
GSKIP/RSM23	ENSG00000132676	GSKIP	YGL129C	RSM23
VRK1/PRP5	ENSG00000132680	VRK1	YBR237W	PRP5
PSMC1/SUN4	ENSG00000132692	PSMC1	YNL066W	SUN4
RPS6KA5/TUS1	ENSG00000132694	RPS6KA5	YLR425W	TUS1
PSMB5/HCS1	ENSG00000132740	PSMB5	YKL017C	HCS1
YY1/DPH1	ENSG00000132768	YY1	YIL103W	DPH1
ACIN1/CHS5	ENSG00000132780	ACIN1	YLR330W	CHS5
CCNB1IP1/YKL133C	ENSG00000132792	CCNB1IP1	YKL133C	YKL133C
TRIP11/PIG2	ENSG00000132825	TRIP11	YIL045W	PIG2
APEX1/APL6	ENSG00000132842	APEX1	YGR261C	APL6
ENSG00000100829/PHM6	ENSG00000132912	ENSG00000100829	YDR281C	PHM6
PABPN1/SSN3	ENSG00000132964	PABPN1	YPL042C	SSN3
EFS/OM45	ENSG00000133020	EFS	YIL136W	OM45
ARHGAP5/MYO1	ENSG00000133026	ARHGAP5	YHR023W	MYO1
CINP/YHR113W	ENSG00000133059	CINP	YHR113W	YHR113W
SRP54/TMA19	ENSG00000133112	SRP54	YKL056C	TMA19
CPNE6/RFC5	ENSG00000133119	CPNE6	YBR087W	RFC5
CHD8/MKS1	ENSG00000133246	CHD8	YNL076W	MKS1
PSMA6/FES1	ENSG00000133265	PSMA6	YBR101C	FES1
NFKBIA/DUG1	ENSG00000133313	NFKBIA	YFR044C	DUG1
EMC9/NSA1	ENSG00000133316	EMC9	YGL111W	NSA1
PSME2/TVP15	ENSG00000133318	PSME2	YDR100W	TVP15
BRMS1L/NUT2	ENSG00000133398	BRMS1L	YPR168W	NUT2
ENSG00000100931/YNL134C	ENSG00000133424	ENSG00000100931	YNL134C	YNL134C
SEC23A/LEE1	ENSG00000133606	SEC23A	YPL054W	LEE1
PNN/RAS2	ENSG00000133703	PNN	YNL098C	RAS2
RABGGTA/SXM1	ENSG00000133704	RABGGTA	YDR395W	SXM1
NFATC4/CDC60	ENSG00000133706	NFATC4	YPL160W	CDC60
PLTP/INM1	ENSG00000133731	PLTP	YHR046C	INM1
PCIF1/RAS1	ENSG00000133818	PCIF1	YOR101W	RAS1
GSS/FOX2	ENSG00000133835	GSS	YKR009C	FOX2
MMP9/DNF3	ENSG00000133858	MMP9	YMR162C	DNF3
TRPC4AP/ERG28	ENSG00000133935	TRPC4AP	YER044C	ERG28
PYGB/COX16	ENSG00000133983	PYGB	YJL003W	COX16
PROCR/MED6	ENSG00000133997	PROCR	YHR058C	MED6
GINS1/SUI2	ENSG00000134001	GINS1	YJR007W	SUI2
NINL/ELP3	ENSG00000134014	NINL	YPL086C	ELP3
CD40/CLB5	ENSG00000134057	CD40	YPR120C	CLB5
UQCC/RIM11	ENSG00000134072	UQCC	YMR139W	RIM11
ZMYND8/CBF1	ENSG00000134107	ZMYND8	YJR060W	CBF1
SGK2/MNL1	ENSG00000134109	SGK2	YHR204W	MNL1
IFT52/AAD6	ENSG00000134152	IFT52	YFL056C	AAD6
MYBL2/PTP3	ENSG00000134242	MYBL2	YER075C	PTP3
HNF4A/VTH2	ENSG00000134243	HNF4A	YJL222W	VTH2
SLA2/ADP1	ENSG00000134250	SLA2	YCR011C	ADP1
C20orf24/RIB4	ENSG00000134262	C20orf24	YOL143C	RIB4
NFATC2/ARF2	ENSG00000134287	NFATC2	YDL137W	ARF2
STK4/AVT2	ENSG00000134294	STK4	YEL064C	AVT2
PFDN4/SRS2	ENSG00000134313	PFDN4	YJL092W	SRS2
DOK5/RIM15	ENSG00000134318	DOK5	YFL033C	RIM15
CSTF1/PRM7	ENSG00000134352	CSTF1	YDL039C	PRM7
BMP7/CDC73	ENSG00000134371	BMP7	YLR418C	CDC73
RAE1/TIM17	ENSG00000134375	RAE1	YJL143W	TIM17
TPD52L2/DED81	ENSG00000134440	TPD52L2	YHR019C	DED81
DNAJC5/PXR1	ENSG00000134453	DNAJC5	YGR280C	PXR1
NELFCD/YKL105C	ENSG00000134470	NELFCD	YKL105C	YKL105C
PRPF6/CCL1	ENSG00000134480	PRPF6	YPR025C	CCL1
TUBB1/VRG4	ENSG00000134490	TUBB1	YGL225W	VRG4
PSMA7/CYK3	ENSG00000134516	PSMA7	YDL117W	CYK3
NTSR1/YNR040W	ENSG00000134571	NTSR1	YNR040W	YNR040W
MRGBP/SAR1	ENSG00000134594	MRGBP	YPL218W	SAR1
DIDO1/CIN1	ENSG00000134627	DIDO1	YOR349W	CIN1
GID8/MPT5	ENSG00000134644	GID8	YGL178W	MPT5
BIRC7/NOG1	ENSG00000134697	BIRC7	YPL093W	NOG1
ARFGAP1/PRP38	ENSG00000134748	ARFGAP1	YGR075C	PRP38
AVP/AIM44	ENSG00000134757	AVP	YPL158C	AIM44
COL20A1/SIP5	ENSG00000134758	COL20A1	YMR140W	SIP5
CHRNA4/DHR2	ENSG00000134815	CHRNA4	YKL078W	DHR2
EEF1A2/GDT1	ENSG00000134851	EEF1A2	YBR187W	GDT1
PTK6/YOL073C	ENSG00000134882	PTK6	YOL073C	YOL073C
GMEB2/RAD2	ENSG00000134899	GMEB2	YGR258C	RAD2
C20orf27/STT3	ENSG00000134910	C20orf27	YGL022W	STT3
SPEF1/ATF1	ENSG00000134954	SPEF1	YOR377W	ATF1
CDC25B/FMN1	ENSG00000135002	CDC25B	YDR236C	FMN1
ARFRP1/PDH1	ENSG00000135046	ARFRP1	YPR002W	PDH1
NDUFAF5/SNF3	ENSG00000135047	NDUFAF5	YDL194W	SNF3
TRIB3/URE2	ENSG00000135049	TRIB3	YNL229C	URE2
RASSF2/LRS4	ENSG00000135052	RASSF2	YDR439W	LRS4
CSNK2A1/RGI2	ENSG00000135090	CSNK2A1	YIL057C	RGI2
ANGPT4/MSB1	ENSG00000135148	ANGPT4	YOR188W	MSB1
HM13/TIP20	ENSG00000135249	HM13	YGL145W	TIP20
SNPH/SKY1	ENSG00000135250	SNPH	YMR216C	SKY1
MYLK2/MTO1	ENSG00000135297	MYLK2	YGL236C	MTO1
SIRPB1/HRP1	ENSG00000135316	SIRPB1	YOL123W	HRP1
SEC23B/CAR1	ENSG00000135318	SEC23B	YPL111W	CAR1
FERMT1/ORC3	ENSG00000135336	FERMT1	YLL004W	ORC3
HAO1/GIN4	ENSG00000135341	HAO1	YDR507C	GIN4
PDYN/PEX22	ENSG00000135363	PDYN	YAL055W	PEX22
PLCB4/PHO23	ENSG00000135365	PLCB4	YNL097C	PHO23
MYL9/KRE33	ENSG00000135372	MYL9	YNL132W	KRE33
HCK/HLJ1	ENSG00000135392	HCK	YMR161W	HLJ1
CRNKL1/DGA1	ENSG00000135407	CRNKL1	YOR245C	DGA1
POFUT1/YMR226C	ENSG00000135437	POFUT1	YMR226C	YMR226C
SAMHD1/YNL305C	ENSG00000135472	SAMHD1	YNL305C	YNL305C
PAK7/PAN2	ENSG00000135473	PAK7	YGL094C	PAN2
KIF3B/NOP12	ENSG00000135486	KIF3B	YOL041C	NOP12
NOP56/SUL1	ENSG00000135502	NOP56	YBR294W	SUL1
IDH3B/YOS9	ENSG00000135506	IDH3B	YDR057W	YOS9
MAPRE1/DCS1	ENSG00000135541	MAPRE1	YLR270W	DCS1
JAG1/MIM1	ENSG00000135596	JAG1	YOL026C	MIM1
CDK5RAP1/CCT7	ENSG00000135624	CDK5RAP1	YJL111W	CCT7
SNTA1/UBP12	ENSG00000135655	SNTA1	YJL197W	UBP12
OXT/GPX2	ENSG00000135709	OXT	YBR244W	GPX2
TTI1/YDR042C	ENSG00000135720	TTI1	YDR042C	YDR042C
E2F1/YBL059W	ENSG00000135740	E2F1	YBL059W	YBL059W
RPRD1B/HPM1	ENSG00000135744	RPRD1B	YIL110W	HPM1
PXMP4/TOK1	ENSG00000135750	PXMP4	YJL093C	TOK1
CHMP4B/BSC2	ENSG00000135778	CHMP4B	YDR275W	BSC2
BPI/SPT8	ENSG00000135801	BPI	YLR055C	SPT8
CST3/GLN1	ENSG00000135821	CST3	YPR035W	GLN1
ASIP/VAM7	ENSG00000135823	ASIP	YGL212W	VAM7
CST4/MAK32	ENSG00000135828	CST4	YCR019W	MAK32
ACTR5/YLR419W	ENSG00000135829	ACTR5	YLR419W	YLR419W
WFDC2/MBA1	ENSG00000135837	WFDC2	YBR185C	MBA1
AHCY/GPI2	ENSG00000135845	AHCY	YPL076W	GPI2
DHX35/MRPL3	ENSG00000135900	DHX35	YMR024W	MRPL3
DNTTIP1/SYG1	ENSG00000135905	DNTTIP1	YIL047C	SYG1
MAP1LC3A/CAJ1	ENSG00000135924	MAP1LC3A	YER048C	CAJ1
SYNDIG1/CDC33	ENSG00000135930	SYNDIG1	YOL139C	CDC33
PIGU/HYM1	ENSG00000135932	PIGU	YKL189W	HYM1
TNNC2/COX4	ENSG00000135940	TNNC2	YGL187C	COX4
APMAP/VPS3	ENSG00000135966	APMAP	YDR495C	VPS3
ZNF516/ISU2	ENSG00000136003	ZNF516	YOR226C	ISU2
USP14/BCK1	ENSG00000136021	USP14	YJL095W	BCK1
VAPA/BUD21	ENSG00000136026	VAPA	YOR078W	BUD21
MYOM1/YGR117C	ENSG00000136040	MYOM1	YGR117C	YGR117C
MYL12A/AIF1	ENSG00000136044	MYL12A	YNR074C	AIF1
CEP76/PWP1	ENSG00000136045	CEP76	YLR196W	PWP1
CEP192/PLB2	ENSG00000136068	CEP192	YMR006C	PLB2
RNMT/RRN7	ENSG00000136098	RNMT	YJL025W	RRN7
SMAD7/VPS36	ENSG00000136100	SMAD7	YLR417W	VPS36
LAMA1/GYL1	ENSG00000136111	LAMA1	YMR192W	GYL1
RNF125/SAM2	ENSG00000136143	RNF125	YDR502C	SAM2
ANKRD12/CDC42	ENSG00000136238	ANKRD12	YLR229C	CDC42
NOL4/SWF1	ENSG00000136247	NOL4	YDR126W	SWF1
POLI/SRP68	ENSG00000136261	POLI	YPL243W	SRP68
MIB1/DOP1	ENSG00000136270	MIB1	YDR141C	DOP1
RBBP8/DBP9	ENSG00000136271	RBBP8	YLR276C	DBP9
RIOK3/FAU1	ENSG00000136371	RIOK3	YER183C	FAU1
CSTF2/YHR192W	ENSG00000136436	CSTF2	YHR192W	YHR192W
PSMD10/NMT1	ENSG00000136448	PSMD10	YLR195C	NMT1
ATG4A/HRB1	ENSG00000136450	ATG4A	YNL004W	HRB1
TBL1X/YGR021W	ENSG00000136463	TBL1X	YGR021W	YGR021W
GPR143/SAS3	ENSG00000136504	GPR143	YBL052C	SAS3
PGRMC1/GAP1	ENSG00000136521	PGRMC1	YKR039W	GAP1
POLA1/MRPL4	ENSG00000136522	POLA1	YLR439W	MRPL4
MID1/NSR1	ENSG00000136527	MID1	YGR159C	NSR1
NKAP/EMP47	ENSG00000136560	NKAP	YFL048C	EMP47
NXT2/GUS1	ENSG00000136628	NXT2	YGL245W	GUS1
GUCY2F/VPS33	ENSG00000136631	GUCY2F	YLR396C	VPS33
ENSG00000101898/SNX3	ENSG00000136643	ENSG00000101898	YOR357C	SNX3
ALG13/YSP1	ENSG00000136653	ALG13	YHR155W	YSP1
PRPS2/YAP1801	ENSG00000136715	PRPS2	YHR161C	YAP1801
TLR8/IMP4	ENSG00000136718	TLR8	YNL075W	IMP4
AMMECR1/KRE5	ENSG00000136731	AMMECR1	YOR336W	KRE5
CHRDL1/HSE1	ENSG00000136738	CHRDL1	YHL002W	HSE1
WDR13/NFS1	ENSG00000136750	WDR13	YCL017C	NFS1
SUV39H1/YME1	ENSG00000136758	SUV39H1	YPR024W	YME1
GLRA2/SIS1	ENSG00000136770	GLRA2	YNL007C	SIS1
XIAP/YCK1	ENSG00000136807	XIAP	YHR135C	YCK1
STAG2/TRX2	ENSG00000136810	STAG2	YGR209C	TRX2
MCF2/FMP40	ENSG00000136811	MCF2	YPL222W	FMP40
F9/ECM29	ENSG00000136813	F9	YHL030W	ECM29
ABCD1/SMC2	ENSG00000136824	ABCD1	YFR031C	SMC2
CCDC22/JSN1	ENSG00000136827	CCDC22	YJR091C	JSN1
CACNA1F/YCG1	ENSG00000136828	CACNA1F	YDR325W	YCG1
SYP/IRA1	ENSG00000136848	SYP	YBR140C	IRA1
PLP2/YPL260W	ENSG00000136861	PLP2	YPL260W	YPL260W
BMX/NUD1	ENSG00000136869	BMX	YOR373W	NUD1
PLS3/PRP4	ENSG00000136875	PLS3	YPR178W	PRP4
NAA10/VMA10	ENSG00000136888	NAA10	YHR039C-A	VMA10
RENBP/IPI1	ENSG00000136891	RENBP	YHR085W	IPI1
ELF4/PUP1	ENSG00000136930	ELF4	YOR157C	PUP1
SMARCA1/KEL3	ENSG00000136933	SMARCA1	YPL263C	KEL3
MTMR8/RKM2	ENSG00000136937	MTMR8	YDR198C	RKM2
ASB9/PLP2	ENSG00000136940	ASB9	YOR281C	PLP2
ENSG00000102050/RPL35B	ENSG00000136942	ENSG00000102050	YDL136W	RPL35B
RBBP7/DFM1	ENSG00000136986	RBBP7	YDR411C	DFM1
PPP1R2P9/RPA49	ENSG00000137054	PPP1R2P9	YNL248C	RPA49
KCND1/DOA1	ENSG00000137055	KCND1	YKL213C	DOA1
OPN1LW/HNT3	ENSG00000137074	OPN1LW	YOR258W	HNT3
FMR1/FDH1	ENSG00000137106	FMR1	YOR388C	FDH1
PIM2/RPS6B	ENSG00000137154	PIM2	YBR181C	RPS6B
SLC35A2/STB4	ENSG00000137203	SLC35A2	YMR019W	STB4
PQBP1/POP8	ENSG00000137265	PQBP1	YBL018C	POP8
PCSK1N/PRR1	ENSG00000137275	PCSK1N	YKL116C	PRR1
EMD/BMS1	ENSG00000137312	EMD	YPL217C	BMS1
TAZ/SNF5	ENSG00000137337	TAZ	YBR289W	SNF5
PGK1/FLX1	ENSG00000137409	PGK1	YIL134W	FLX1
GATA1/RPC31	ENSG00000137478	GATA1	YNL151C	RPC31
MAGT1/LDB19	ENSG00000137486	MAGT1	YOR322C	LDB19
SMS/YGR130C	ENSG00000137497	SMS	YGR130C	YGR130C
PHEX/FMP32	ENSG00000137500	PHEX	YFL046W	FMP32
UBL4A/SIR4	ENSG00000137501	UBL4A	YDR227W	SIR4
EEA1/YGR015C	ENSG00000137509	EEA1	YGR015C	YGR015C
RP2/MRPL10	ENSG00000137547	RP2	YNL284C	MRPL10
PHF16/TGS1	ENSG00000137574	PHF16	YPL157W	TGS1
CDK16/PEP1	ENSG00000137642	CDK16	YBL017C	PEP1
USP11/BUD13	ENSG00000137656	USP11	YGL174W	BUD13
PCYT1B/TMA20	ENSG00000137699	PCYT1B	YER007C-A	TMA20
HTATSF1/MRP1	ENSG00000137710	HTATSF1	YDR347W	MRP1
VGLL1/VAC14	ENSG00000137713	VGLL1	YLR386W	VAC14
CD40LG/YAH1	ENSG00000137714	CD40LG	YPL252C	YAH1
TIMP1/NMA1	ENSG00000137720	TIMP1	YLR328W	NMA1
FGD1/YJL185C	ENSG00000137752	FGD1	YJL185C	YJL185C
PIN4/MKK2	ENSG00000137764	PIN4	YPL140C	MKK2
PORCN/SEC12	ENSG00000137802	PORCN	YNR026C	SEC12
MAGED2/GCR2	ENSG00000137806	MAGED2	YNL199C	GCR2
KLF8/RTF1	ENSG00000137815	KLF8	YGL244W	RTF1
SYTL4/IOC3	ENSG00000137822	SYTL4	YFR013W	IOC3
CENPI/VID22	ENSG00000137841	CENPI	YLR373C	VID22
DRP2/BIO5	ENSG00000137842	DRP2	YNR056C	BIO5
TAF7L/RAD59	ENSG00000137845	TAF7L	YDL059C	RAD59
PBDC1/ALT1	ENSG00000137872	PBDC1	YLR089C	ALT1
ENSG00000102391/RLP24	ENSG00000137876	ENSG00000102391	YLR009W	RLP24
ARMCX3/COY1	ENSG00000137878	ARMCX3	YKL179C	COY1
HTR2A/ARO8	ENSG00000137944	HTR2A	YGL202W	ARO8
NDFIP2/SUA7	ENSG00000137947	NDFIP2	YPR086W	SUA7
TNFSF13B/BET2	ENSG00000137955	TNFSF13B	YPR176C	BET2
MLNR/IMD2	ENSG00000138029	MLNR	YHR216W	IMD2
CAB39L/RBK1	ENSG00000138030	CAB39L	YCR036W	RBK1
KLF5/PTC1	ENSG00000138032	KLF5	YDL006W	PTC1
STK24/YGR016W	ENSG00000138035	STK24	YGR016W	YGR016W
ACP5/YKR078W	ENSG00000138036	ACP5	YKR078W	YKR078W
DNAJC3/PSY2	ENSG00000138041	DNAJC3	YNL201C	PSY2
UGGT2/YPT1	ENSG00000138069	UGGT2	YFL038C	YPT1
ARHGEF7/ARP2	ENSG00000138071	ARHGEF7	YDL029W	ARP2
FGF9/MAL12	ENSG00000138079	FGF9	YGR292W	MAL12
SGCG/DAS1	ENSG00000138081	SGCG	YJL149W	DAS1
PARP4/PET309	ENSG00000138095	PARP4	YLR067C	PET309
SUPT20H/BIO4	ENSG00000138101	SUPT20H	YNR057C	BIO4
MRPS31/ARP6	ENSG00000138107	MRPS31	YLR085C	ARP6
KPNA3/MYO2	ENSG00000138162	KPNA3	YOR326W	MYO2
FLT1/SDP1	ENSG00000138166	FLT1	YIL113W	SDP1
RGCC/HDA2	ENSG00000138182	RGCC	YDR295C	HDA2
VWA8/YND1	ENSG00000138185	VWA8	YER005W	YND1
DGKH/HMLALPHA1	ENSG00000138279	DGKH	YCL066W	HMLALPHA1
KATNAL1/TIM23	ENSG00000138297	KATNAL1	YNR017W	TIM23
INTS6/RPS24A	ENSG00000138326	INTS6	YER074W	RPS24A
TSC22D1/ADE17	ENSG00000138363	TSC22D1	YMR120C	ADE17
CLN5/SWI6	ENSG00000138376	CLN5	YLR182W	SWI6
OLFM4/KTR5	ENSG00000138378	OLFM4	YNL029C	KTR5
MSLN/SRO9	ENSG00000138385	MSLN	YCL037C	SRO9
TRADD/CPR3	ENSG00000138398	TRADD	YML078W	CPR3
HSF4/IDP2	ENSG00000138413	HSF4	YLR174W	IDP2
CORO1A/YPL014W	ENSG00000138434	CORO1A	YPL014W	YPL014W
MAPK3/YTM1	ENSG00000138442	MAPK3	YOR272W	YTM1
PHKB/MKC7	ENSG00000138448	PHKB	YDR144C	MKC7
NUTF2/YKL100C	ENSG00000138600	NUTF2	YKL100C	YKL100C
NUP93/PTM1	ENSG00000138613	NUP93	YKL039W	PTM1
CENPT/CAB3	ENSG00000138621	CENPT	YKL088W	CAB3
TSNAXIP1/DSK2	ENSG00000138629	TSNAXIP1	YMR276W	DSK2
NFAT5/ALG9	ENSG00000138641	NFAT5	YNL219C	ALG9
N4BP1/FMP25	ENSG00000138646	N4BP1	YLR077W	FMP25
CBLN1/IES2	ENSG00000138660	CBLN1	YNL215W	IES2
ARL2BP/RIM4	ENSG00000138668	ARL2BP	YHL024W	RIM4
ZNF423/SEC31	ENSG00000138674	ZNF423	YDL195W	SEC31
CCL22/CSF1	ENSG00000138688	CCL22	YLR087C	CSF1
CCL17/ATP12	ENSG00000138750	CCL17	YJL180C	ATP12
CTCF/BRE5	ENSG00000138757	CTCF	YNR051C	BRE5
ACD/CDC12	ENSG00000138758	ACD	YHR107C	CDC12
POLR2C/CLB1	ENSG00000138764	POLR2C	YGR108W	CLB1
PARD6A/USO1	ENSG00000138768	PARD6A	YDL058W	USO1
ZNF821/PPA2	ENSG00000138777	ZNF821	YMR267W	PPA2
MMP15/YJR141W	ENSG00000138785	MMP15	YJR141W	YJR141W
USB1/ABF2	ENSG00000138795	USB1	YMR072W	ABF2
CCDC113/MET14	ENSG00000138801	CCDC113	YKL001C	MET14
NME3/SEC24	ENSG00000138802	NME3	YIL109C	SEC24
PSMD7/CMP2	ENSG00000138814	PSMD7	YML057W	CMP2
VAC14/IML3	ENSG00000138823	VAC14	YBR107C	IML3
TANGO6/COX12	ENSG00000138829	TANGO6	YLR038C	COX12
COG4/SKO1	ENSG00000138835	COG4	YNL167C	SKO1
PLA2G15/ATG8	ENSG00000139112	PLA2G15	YBL078C	ATG8
[truncated: 1,408 more rows]
