# Supplementary material for: Scope and limitations of yeast as a model organism for studying human tissue-specific pathways
Source: BMC Syst Biol. 2015 Dec 29;9:96. doi: 10.1186/s12918-015-0253-0 (PMC4696342; doi:10.1186/s12918-015-0253-0)
Supplement: Additional file 1 — Network alignments. Compressed (*.zip) file containing individual tissue-specific alignments. (ZIP 5181 Kb) [file 12918_2015_253_MOESM1_ESM.zip › alignments/NK Cells_AlignGraph_edges.tsv]

First_ortholog_pair	Second_ortholog_pair
C6orf62/CPR1	CFTR/CSM4
ROPN1B/RSM25	BAD/GUP2
VCAN/COS12	PRKAR2B/YCS4
RRM2B/AIR1	IBTK/NAB2
NSF/RIM1	IBTK/NAB2
TXK/SPG4	IBTK/NAB2
SLC1A3/SPC19	IBTK/NAB2
LXN/CRN1	IBTK/NAB2
STRADB/PAP2	IBTK/NAB2
PGR/ERP4	IBTK/NAB2
SCD/YKL047W	IBTK/NAB2
RAB18/RPL23A	IBTK/NAB2
CRKL/SPO21	IBTK/NAB2
ACR/CLB3	IBTK/NAB2
MAGED2/GCR2	IBTK/NAB2
DRG2/LSM12	IBTK/NAB2
SUV420H1/YKR017C	IBTK/NAB2
CDKN1B/EFR3	IBTK/NAB2
DIEXF/PPM1	IBTK/NAB2
TCEB3/TAF3	CRLF1/YAL064C-A
CLDN16/RPS9B	CX3CL1/PMR1
CBX5/TYE7	ETV1/TFB3
NME2/ERG25	TBXA2R/PFA4
EIF4H/UBP16	ELAC2/RSA4
WASF1/RRP6	DNAH9/SRP1
INTS6/RPS24A	LYPLA2/RRP12
CHN2/STH1	LYPLA2/RRP12
NUP155/BAP3	NME2/ERG25
ZNF106/CDC15	APBA3/APD1
SMARCB1/SNT309	CALCOCO1/PRP46
BCAT1/MSS51	SLC30A9/HMO1
SUSD2/SIN3	SLC30A9/HMO1
CTSG/RPL27B	SLC30A9/HMO1
PRMT8/HHT1	SLC30A9/HMO1
CACYBP/RAD51	SLC30A9/HMO1
BAX/SMT3	SNAI2/SNF12
AHR/POP2	MNAT1/BFR1
SERPINC1/YRA1	SERPINB1/MAM33
FOXC1/ERV46	ENSG00000021602/GIS2
APOB/APC11	ENSG00000021602/GIS2
MFN2/RPL43B	ENSG00000021602/GIS2
PRMT8/HHT1	GABRA1/TCB3
PITRM1/YTH1	EHD2/REF2
IL7/ARN2	KPNA6/POL4
C6/SKI6	KCNG1/MUD2
SP100/PRE6	ANK1/RPT1
IL1R2/IFA38	MAP2K3/EMP46
TAB2/RPL6A	SH3YL1/IKS1
AHR/POP2	RFC1/ARP9
WDR18/GCN5	FBXO42/MCM6
BAX/SMT3	FBXO42/MCM6
ASAH1/ALR1	INPP4A/PTK2
CARS/APP1	GUCA2B/PGM2
TRPC4AP/ERG28	CUL7/DBP1
LIMS2/FCJ1	PHKA2/CIT2
UPK2/APL2	OFD1/IRC6
PYGM/PAB1	EPN3/CRM1
RAB7A/YOL098C	PTGER3/URA2
NT5C2/RPN10	PTGER3/URA2
F9/ECM29	PTGER3/URA2
SMYD1/GLC7	PTGER3/URA2
LHB/PHO85	RRP12/DIM1
COL20A1/SIP5	MRTO4/RSP5
PARD3B/SIC1	MRTO4/RSP5
PGS1/RPL4A	TAB2/RPL6A
RNF7/POR2	EIF2AK2/AIM17
TLE2/NMA2	C4orf27/PXL1
PCSK5/RPA135	ENSG00000056345/MET10
GLRX3/RPT5	USP13/ALA1
SLC27A6/LSM1	NDC1/SPT16
STON1-GTF2A1L/UME1	ARSF/RXT3
NUFIP2/UBX7	GPBP1/STE20
SIGLEC1/JHD2	SEZ6/SET1
CDK5RAP1/CCT7	SEZ6/SET1
PRMT8/HHT1	SEZ6/SET1
KAT8/NNF2	MED29/YRB1
MSLN/SRO9	ADCK1/YNL181W
BCAS2/BOI1	CASP8/CSR1
B9D1/ABZ1	SPA17/KSS1
PPP1R12B/YML108W	BTBD1/CSH1
PICK1/DCD1	POU1F1/BUD14
AHR/POP2	ZNF76/RGT1
OSBPL3/PSA1	PDIA5/GPH1
NRBP1/GDH3	MYLK/PRE10
PAK1IP1/KIN2	ARFGEF1/ELM1
CLIP2/ADO1	PFKP/PRP6
RRAGB/NUP170	SYT1/TTI1
NT5C2/RPN10	ROCK1/UBP6
POLR2F/PRE5	ROCK1/UBP6
GRIN3B/MIP6	MEF2A/DAP1
F9/ECM29	RASGRP2/PGK1
SMYD1/GLC7	RASGRP2/PGK1
HOXA13/SEC65	KCNAB2/SEC63
PRMT8/HHT1	NEDD4/STP1
ITGAE/RPF2	NUCB2/RPL36A
CDC34/RTG3	TCOF1/DAL81
PITRM1/YTH1	RPL31/ARR1
MLF2/YDR374C	SNX13/TUB2
GP6/HSH49	SEL1L/PRP11
GSR/FAR11	ATP6AP1/HSC82
PACSIN2/GTB1	NDE1/PRP31
AATF/SED5	SDHA/BET1
SEPT3/MRM1	ATP2A3/LSM5
AHR/POP2	SCARF1/MRPL32
NT5C2/RPN10	TACR2/MBF1
PRMT8/HHT1	RAB7A/YOL098C
SLC25A12/HTA1	KIFAP3/SMC3
NOMO3/SWI3	ANKRD13A/NHP6A
PRMT8/HHT1	ANKRD13A/NHP6A
GTF3C1/DED1	NT5C2/RPN10
CTSG/RPL27B	NT5C2/RPN10
CDK5RAP1/CCT7	NT5C2/RPN10
F9/ECM29	NT5C2/RPN10
ABCC1/RPS8A	NT5C2/RPN10
ERCC2/ARF1	NT5C2/RPN10
ARHGDIB/MAM3	NT5C2/RPN10
CLDN16/RPS9B	NT5C2/RPN10
DARS/RPL14B	NT5C2/RPN10
AHR/POP2	MAP2K7/MRPL20
ABCC1/RPS8A	GTF3C1/DED1
CLDN16/RPS9B	GTF3C1/DED1
RPS13/SMX2	DYNC1I2/LUC7
INTS6/RPS24A	ITGA8/GAR1
SENP1/HCM1	PPP2R5C/ZPR1
GLS/EUG1	PAFAH1B3/SSO2
TGFB2/CDC28	SESN1/ASF1
SLAMF1/MGM1	MRPL22/KCC4
LYL1/UBI4	ITGB5/SAN1
GRIN2D/HEM2	RRAGB/NUP170
CSTF2/YHR192W	CHMP2B/PKC1
AHR/POP2	GCKR/BCY1
SALL1/HIR1	ORC1/HHT2
FBL/YDR124W	B4GALT1/CUE4
MDK/MRPL16	NFX1/IMG1
BAX/SMT3	NOX4/NOP6
RASD2/ARC40	BAX/SMT3
P2RX1/IST3	GP6/HSH49
PRMT8/HHT1	SIGLEC1/JHD2
TAF7L/RAD59	NSFL1C/BCD1
PTPMT1/YLR287C	XRN2/ROD1
MCM5/LSM7	TESC/PRP3
TFCP2L1/PRP9	TESC/PRP3
SIGLEC6/AKR1	DZANK1/YKT6
BDKRB1/RPC34	TRMT6/RPC53
RBM24/RPC40	TRMT6/RPC53
MAPK14/IMH1	NOS1/SPC72
AATF/SED5	FUS/RFA2
CDK16/PEP1	GMIP/PEP4
PRKAR1A/ANT1	APOH/FRK1
GLRX3/RPT5	GEMIN2/CDC3
KNG1/SLA1	HOOK2/RVS167
CENPF/APL4	IL12RB1/GGA2
PRMT8/HHT1	SUSD2/SIN3
ABCD1/SMC2	MAPK1/SLK19
LEPRE1/PEX10	CARD10/PEX1
AHR/POP2	AP1B1/CDC16
MAGT1/LDB19	TOM1/YMR185W
ABCC1/RPS8A	CTSG/RPL27B
PTOV1/RPL32	CTSG/RPL27B
CLDN16/RPS9B	CTSG/RPL27B
DARS/RPL14B	CTSG/RPL27B
SMYD1/GLC7	ATP6V1D/GAL83
ARTN/SSA2	TUBB1/VRG4
GLTSCR1L/CRZ1	SNPH/SKY1
ABCC1/RPS8A	KIF3B/NOP12
MAGT1/LDB19	WFDC2/MBA1
C6orf62/CPR1	USP14/BCK1
CDK16/PEP1	F9/ECM29
ABCC1/RPS8A	F9/ECM29
PRMT8/HHT1	F9/ECM29
CLDN16/RPS9B	F9/ECM29
TRIP4/SEC53	UBL4A/SIR4
PLEK/YPL279C	DRP2/BIO5
CLDN16/RPS9B	ABCC1/RPS8A
DARS/RPL14B	ABCC1/RPS8A
PRMT8/HHT1	NOMO3/SWI3
LYL1/UBI4	FBXO31/GYP1
PRMT8/HHT1	SCG3/PRS5
TBCE/PAH1	SFRP1/KIN4
CCKBR/RPL28	SQLE/BUD20
C6orf62/CPR1	NUCB1/PIK1
PFDN1/CTF13	ERCC2/ARF1
RBP2/ADE6	LYL1/UBI4
DARS/RPL14B	PTOV1/RPL32
AHR/POP2	MRPL4/MCH5
FAM120B/MUS81	CDC37/RPC10
RNF7/POR2	CYTH2/ERG2
AHR/POP2	SIGLEC5/MSN4
COMP/PPG1	JAK3/TRA1
PRPF3/YBT1	BET1/APA2
FBXO5/SSA1	STX1A/GTS1
PITRM1/YTH1	RLN1/SEC13
PEX12/ATP22	NPDC1/ATG21
CENPF/APL4	PHYH/INP53
AATF/SED5	GBF1/KEX2
BST1/ATP5	DHX58/RPB8
MFN2/RPL43B	MLX/RPL39
ARTN/SSA2	MYH1/YMD8
PRMT8/HHT1	PHF12/ORC5
SLC27A6/LSM1	CCKBR/RPL28
SLAMF1/MGM1	C11orf58/HMLALPHA2
TIA1/SPT3	CDK2AP1/CTI6
MFN2/RPL43B	PTPN6/HEK2
PROX1/RPS29A	PRKAB1/RPS29B
C6orf62/CPR1	ICK/YMR291W
RNF7/POR2	HBEGF/PAC2
ARTN/SSA2	FGF1/YOP1
