# Supplementary material for: Scope and limitations of yeast as a model organism for studying human tissue-specific pathways
Source: BMC Syst Biol. 2015 Dec 29;9:96. doi: 10.1186/s12918-015-0253-0 (PMC4696342; doi:10.1186/s12918-015-0253-0)
Supplement: Additional file 1 — Network alignments. Compressed (*.zip) file containing individual tissue-specific alignments. (ZIP 5181 Kb) [file 12918_2015_253_MOESM1_ESM.zip › alignments/T-Helper Cells_AlignGraph_nodes.tsv]

ID	Human_EnsemblGeneID	Human_Symbol	Yeast_EnsemblGeneID	Yeast_Symbol
TSPAN6/DPM1	ENSG00000000419	TSPAN6	YPR183W	DPM1
DPM1/PRK1	ENSG00000000938	DPM1	YIL095W	PRK1
SCYL3/GSH1	ENSG00000001084	SCYL3	YJL101C	GSH1
FGR/HAP2	ENSG00000001167	FGR	YGL237C	HAP2
CFH/RAD59	ENSG00000002016	CFH	YDL059C	RAD59
GCLC/WHI5	ENSG00000002822	GCLC	YOR083W	WHI5
NFYA/COS9	ENSG00000003402	NFYA	YKL219W	COS9
SEMA3F/NRP1	ENSG00000003756	SEMA3F	YDL167C	NRP1
CFTR/CSM4	ENSG00000004059	CFTR	YPL200W	CSM4
KRIT1/FEN1	ENSG00000004399	KRIT1	YCR034W	FEN1
RAD52/ADK1	ENSG00000004455	RAD52	YDR226W	ADK1
BAD/GUP2	ENSG00000004468	BAD	YPL189W	GUP2
CD99/FPR2	ENSG00000004478	CD99	YDR519W	FPR2
AOC1/ACP1	ENSG00000004779	AOC1	YKL192C	ACP1
HECW1/YGR201C	ENSG00000004838	HECW1	YGR201C	YGR201C
MAD1L1/YDR307W	ENSG00000004866	MAD1L1	YDR307W	YDR307W
LASP1/CDC27	ENSG00000004897	LASP1	YBL084C	CDC27
M6PR/BOR1	ENSG00000004939	M6PR	YNL275W	BOR1
ICA1/NAM7	ENSG00000005007	ICA1	YMR080C	NAM7
ALS2/OSH3	ENSG00000005020	ALS2	YHR073W	OSH3
CASP10/HMLALPHA2	ENSG00000005102	CASP10	YCL067C	HMLALPHA2
CFLAR/MEF1	ENSG00000005156	CFLAR	YLR069C	MEF1
TFPI/PET112	ENSG00000005175	TFPI	YBL080C	PET112
RBM5/PST2	ENSG00000005302	RBM5	YDR032C	PST2
MTMR7/BDF2	ENSG00000005339	MTMR7	YDL070W	BDF2
ARF5/LOC1	ENSG00000005700	ARF5	YFR001W	LOC1
POLDIP2/YDR352W	ENSG00000005893	POLDIP2	YDR352W	YDR352W
PLXND1/PGC1	ENSG00000006007	PLXND1	YPL206C	PGC1
AK2/LAA1	ENSG00000006125	AK2	YJL207C	LAA1
CD38/GCV3	ENSG00000006194	CD38	YAL044C	GCV3
FKBP4/GRX6	ENSG00000006468	FKBP4	YDL010W	GRX6
KDM1A/LCB5	ENSG00000006530	KDM1A	YLR260W	LCB5
CAMKK1/DBF4	ENSG00000006634	CAMKK1	YDR052C	DBF4
RECQL/YMR010W	ENSG00000006704	RECQL	YMR010W	YMR010W
HSPB6/VPS41	ENSG00000006715	HSPB6	YDR080W	VPS41
ARHGAP33/TRZ1	ENSG00000006744	ARHGAP33	YKR079C	TRZ1
NDUFAB1/PAC1	ENSG00000007168	NDUFAB1	YOR269W	PAC1
PDK4/MET10	ENSG00000007171	PDK4	YFR030W	MET10
ZMYND10/HXK2	ENSG00000007174	ZMYND10	YGL253W	HXK2
ST7/HOF1	ENSG00000007237	ST7	YMR032W	HOF1
CDC27/TRS33	ENSG00000007255	CDC27	YOR115C	TRS33
SLC4A1/UTR5	ENSG00000007264	SLC4A1	YEL035C	UTR5
CALCR/GPI1	ENSG00000007541	CALCR	YGR216C	GPI1
HCCS/PRE7	ENSG00000008018	HCCS	YBL041W	PRE7
DVL2/SCH9	ENSG00000008118	DVL2	YHR205W	SCH9
UPF1/YEF1	ENSG00000008130	UPF1	YEL041W	YEF1
SKAP2/YDL176W	ENSG00000008277	SKAP2	YDL176W	YDL176W
SLC25A5/DTR1	ENSG00000008282	SLC25A5	YBR180W	DTR1
CCDC109B/CNL1	ENSG00000008294	CCDC109B	YDR357C	CNL1
HOXA11/SAM2	ENSG00000008300	HOXA11	YDR502C	SAM2
POLR2J/PHR1	ENSG00000008405	POLR2J	YOR386W	PHR1
DHX33/PHO3	ENSG00000008710	DHX33	YBR092C	PHO3
MEOX1/RPS20	ENSG00000008988	MEOX1	YHL015W	RPS20
LIG3/YBL055C	ENSG00000009335	LIG3	YBL055C	YBL055C
RPAP3/REV3	ENSG00000009413	RPAP3	YPL167C	REV3
ENSG00000005189/VTA1	ENSG00000009844	ENSG00000005189	YLR181C	VTA1
CIAPIN1/PHD1	ENSG00000009950	CIAPIN1	YKL043W	PHD1
FAM214B/RSC2	ENSG00000009954	FAM214B	YLR357W	RSC2
COPZ2/VID30	ENSG00000010017	COPZ2	YGL227W	VID30
PRKAR2B/MSC7	ENSG00000010030	PRKAR2B	YHR039C	MSC7
MSL3/SPE4	ENSG00000010165	MSL3	YLR146C	SPE4
CREBBP/COR1	ENSG00000010256	CREBBP	YBL045C	COR1
BZRAP1/YCS4	ENSG00000010292	BZRAP1	YLR272C	YCS4
MPO/NUD1	ENSG00000010322	MPO	YOR373W	NUD1
PON1/YPS3	ENSG00000010610	PON1	YLR121C	YPS3
GCFC2/KSP1	ENSG00000010810	GCFC2	YHR082C	KSP1
ABCB4/NDD1	ENSG00000010818	ABCB4	YOR372C	NDD1
SOX8/ELA1	ENSG00000011007	SOX8	YNL230C	ELA1
IBTK/YNK1	ENSG00000011052	IBTK	YKL067W	YNK1
MYCBP2/ICT1	ENSG00000011198	MYCBP2	YLR099C	ICT1
FBXL3/UTP18	ENSG00000011260	FBXL3	YJL069C	UTP18
ITGAL/NAB2	ENSG00000011275	ITGAL	YGL122C	NAB2
PDK2/STT4	ENSG00000011405	PDK2	YLR305C	STT4
ITGA3/MSB4	ENSG00000011454	ITGA3	YOL112W	MSB4
LAMP2/PPH21	ENSG00000011485	LAMP2	YDL134C	PPH21
GGNBP2/NUP57	ENSG00000012822	GGNBP2	YGR119C	NUP57
ITGA2B/ARR1	ENSG00000012983	ITGA2B	YPR199C	ARR1
GDE1/RPT3	ENSG00000013275	GDE1	YDR394W	RPT3
C19orf60/COQ4	ENSG00000013441	C19orf60	YDR204W	COQ4
CRLF1/RET1	ENSG00000013503	CRLF1	YOR207C	RET1
MAP3K14/NGL2	ENSG00000013523	MAP3K14	YMR285C	NGL2
ABCC8/YAL064C-A	ENSG00000013810	ABCC8	YAL064C-A	YAL064C-A
CCL18/POL12	ENSG00000014138	CCL18	YBL035C	POL12
CCL3/PMT6	ENSG00000014216	CCL3	YGR199W	PMT6
SYNRG/MDH3	ENSG00000014641	SYNRG	YDL078C	MDH3
CACNG3/MMT1	ENSG00000014824	CACNG3	YMR177W	MMT1
TMEM132A/BRX1	ENSG00000015171	TMEM132A	YOL077C	BRX1
AP2B1/LAS17	ENSG00000015285	AP2B1	YOR181W	LAS17
TAC1/GPG1	ENSG00000015413	TAC1	YGL121C	GPG1
ZNF263/MPP6	ENSG00000015479	ZNF263	YNR024W	MPP6
CX3CL1/BPL1	ENSG00000015592	CX3CL1	YDL141W	BPL1
SPATA20/HPF1	ENSG00000016490	SPATA20	YOL155C	HPF1
CACNA1G/PMR1	ENSG00000017260	CACNA1G	YGL167C	PMR1
TNFRSF12A/BEM3	ENSG00000017797	TNFRSF12A	YPL115C	BEM3
MAP3K9/MGR3	ENSG00000018189	MAP3K9	YMR115W	MGR3
RALA/DLD1	ENSG00000018510	RALA	YDL174C	DLD1
BAIAP2L1/EMW1	ENSG00000018699	BAIAP2L1	YNL313C	EMW1
ETV1/RGM1	ENSG00000020256	ETV1	YMR182C	RGM1
AGK/MRE11	ENSG00000020922	AGK	YMR224C	MRE11
CCL26/YTA6	ENSG00000021574	CCL26	YPL074W	YTA6
FARP2/SEN1	ENSG00000021776	FARP2	YLR430W	SEN1
USH1C/CPA1	ENSG00000021826	USH1C	YOR303W	CPA1
DBF4/DEG1	ENSG00000022267	DBF4	YFL001W	DEG1
TBXA2R/GPM2	ENSG00000022556	TBXA2R	YDL021W	GPM2
IFRD1/MAG2	ENSG00000022840	IFRD1	YLR427W	MAG2
GTF2IRD1/PFA4	ENSG00000023041	GTF2IRD1	YOL003C	PFA4
PAF1/RUD3	ENSG00000023287	PAF1	YOR216C	RUD3
VPS41/MPD2	ENSG00000023318	VPS41	YOL088C	MPD2
ARHGAP44/ASI3	ENSG00000023445	ARHGAP44	YNL008C	ASI3
ELAC2/GRX2	ENSG00000023572	ELAC2	YDR513W	GRX2
SCIN/ELP2	ENSG00000023734	SCIN	YGR200C	ELP2
MYH13/SPT2	ENSG00000023902	MYH13	YER161C	SPT2
ADIPOR2/YDL124W	ENSG00000023909	ADIPOR2	YDL124W	YDL124W
UPP2/UBR1	ENSG00000024048	UPP2	YGR184C	UBR1
MARK4/GTR2	ENSG00000025039	MARK4	YGR163W	GTR2
PAFAH1B1/HSF1	ENSG00000025156	PAFAH1B1	YGL073W	HSF1
NOS2/FAF1	ENSG00000025293	NOS2	YIL019W	FAF1
DNAH9/GAL80	ENSG00000025434	DNAH9	YML051W	GAL80
GAS7/PPT1	ENSG00000025772	GAS7	YGR123C	PPT1
TRAPPC6A/DJP1	ENSG00000025796	TRAPPC6A	YIR004W	DJP1
MATK/SRP1	ENSG00000025800	MATK	YNL189W	SRP1
CD79B/KEL1	ENSG00000026025	CD79B	YHR158C	KEL1
SCN4A/RAD3	ENSG00000026036	SCN4A	YER171W	RAD3
PAX6/YCR023C	ENSG00000026103	PAX6	YCR023C	YCR023C
RHBDF1/YBR096W	ENSG00000026508	RHBDF1	YBR096W	YBR096W
LUC7L/OCT1	ENSG00000027001	LUC7L	YKL134C	OCT1
BAIAP3/YPL150W	ENSG00000027075	BAIAP3	YPL150W	YPL150W
PIGQ/PEX25	ENSG00000028203	PIGQ	YPL112C	PEX25
TEAD3/VPS5	ENSG00000028528	TEAD3	YOR069W	VPS5
SELE/DSE3	ENSG00000029639	SELE	YOR264W	DSE3
DNAJC11/YHR078W	ENSG00000029725	DNAJC11	YHR078W	YHR078W
MYLIP/YBR242W	ENSG00000030066	MYLIP	YBR242W	YBR242W
NOX1/SES1	ENSG00000031698	NOX1	YDR023W	SES1
E2F2/WTM2	ENSG00000032389	E2F2	YOR229W	WTM2
PSMB1/NDT80	ENSG00000032742	PSMB1	YHR124W	NDT80
SYN1/ARB1	ENSG00000033050	SYN1	YER036C	ARB1
JARID2/VPH1	ENSG00000033627	JARID2	YOR270C	VPH1
CAMK1G/NFI1	ENSG00000033800	CAMK1G	YOR156C	NFI1
CDK11A/PEX3	ENSG00000034693	CDK11A	YDR329C	PEX3
NADK/ADE12	ENSG00000035687	NADK	YNL220W	ADE12
TFAP2B/RAD34	ENSG00000035720	TFAP2B	YDR314C	RAD34
CYTH3/RFC1	ENSG00000035928	CYTH3	YOR217W	RFC1
ADAM22/RTT101	ENSG00000036257	ADAM22	YJL047C	RTT101
SYPL1/MDS3	ENSG00000037637	SYPL1	YGL197W	MDS3
SPAG9/MRI1	ENSG00000037757	SPAG9	YPR118W	MRI1
CELSR3/TRM8	ENSG00000037897	CELSR3	YDL201W	TRM8
MGST1/LSB6	ENSG00000038210	MGST1	YJL100W	LSB6
CRY1/AYR1	ENSG00000038274	CRY1	YIL124W	AYR1
NFIX/YNL193W	ENSG00000038382	NFIX	YNL193W	YNL193W
MMP25/YLR413W	ENSG00000038427	MMP25	YLR413W	YLR413W
IL32/YCL057C-A	ENSG00000038945	IL32	YCL057C-A	YCL057C-A
PKD1/MTR4	ENSG00000039123	PKD1	YJL050W	MTR4
MAPK8IP2/TCO89	ENSG00000039319	MAPK8IP2	YPL180W	TCO89
MED24/PRE9	ENSG00000041357	MED24	YGR135W	PRE9
SEC62/MOD5	ENSG00000041515	SEC62	YOR274W	MOD5
RPS20/LSG1	ENSG00000041802	RPS20	YGL099W	LSG1
CSDE1/TDP1	ENSG00000042088	CSDE1	YBR223C	TDP1
UBE3C/MFB1	ENSG00000042429	UBE3C	YDR219C	MFB1
REV3L/APS2	ENSG00000042753	REV3L	YJR058C	APS2
PAX7/FHN1	ENSG00000042832	PAX7	YGR131W	FHN1
MASP2/DCN1	ENSG00000043093	MASP2	YLR128W	DCN1
TRAF3IP3/RDL1	ENSG00000043143	TRAF3IP3	YOR285W	RDL1
POMT2/MTW1	ENSG00000043462	POMT2	YAL034W-A	MTW1
VTA1/YJR030C	ENSG00000044446	VTA1	YJR030C	YJR030C
MLXIPL/IML1	ENSG00000046889	MLXIPL	YJR138W	IML1
BAZ1B/UTP13	ENSG00000047056	BAZ1B	YLR222C	UTP13
RANBP9/URA8	ENSG00000047230	RANBP9	YJR103W	URA8
ETV7/VMA13	ENSG00000047249	ETV7	YPR036W	VMA13
SPRTN/MLP1	ENSG00000047410	SPRTN	YKR095W	MLP1
METTL13/RPO41	ENSG00000047579	METTL13	YFL036W	RPO41
ZNF207/RNR4	ENSG00000048392	ZNF207	YGR180C	RNR4
UQCRC1/RSM10	ENSG00000048544	UQCRC1	YDR041W	RSM10
CD9/NTO1	ENSG00000048649	CD9	YPR031W	NTO1
NCAPD2/MRN1	ENSG00000048740	NCAPD2	YPL184C	MRN1
IFFO1/RBS1	ENSG00000048991	IFFO1	YDL189W	RBS1
GIPR/YKT6	ENSG00000049245	GIPR	YKL196C	YKT6
NISCH/WBP1	ENSG00000049860	NISCH	YEL002C	WBP1
STAB1/NAM2	ENSG00000050748	STAB1	YLR382C	NAM2
FUZ/PER33	ENSG00000051108	FUZ	YLR064W	PER33
PRSS3/YHL018W	ENSG00000051382	PRSS3	YHL018W	YHL018W
CD4/UTP9	ENSG00000051596	CD4	YHR196W	UTP9
LRRC23/BUD9	ENSG00000052126	LRRC23	YGR041W	BUD9
BTK/TAF3	ENSG00000052723	BTK	YPL011C	TAF3
HFE/RRP12	ENSG00000052749	HFE	YPL012W	RRP12
SCMH1/ERG25	ENSG00000052802	SCMH1	YGR060W	ERG25
FYN/APD1	ENSG00000052841	FYN	YBR151W	APD1
HIVEP2/SOD2	ENSG00000053254	HIVEP2	YHR008C	SOD2
TCEB3/AAD10	ENSG00000053371	TCEB3	YJR155W	AAD10
LYPLA2/MRT4	ENSG00000053372	LYPLA2	YKL009W	MRT4
NME2/YDR090C	ENSG00000053918	NME2	YDR090C	YDR090C
APBA3/BET3	ENSG00000054116	APBA3	YKR068C	BET3
MKS1/MSR1	ENSG00000054654	MKS1	YHR091C	MSR1
ABHD5/CDC53	ENSG00000055130	ABHD5	YDL132W	CDC53
KAL1/PEX11	ENSG00000055163	KAL1	YOL147C	PEX11
AKAP8L/SPP1	ENSG00000055609	AKAP8L	YPL138C	SPP1
UTP18/PUF3	ENSG00000055917	UTP18	YLL013C	PUF3
RNF216/FMP10	ENSG00000055955	RNF216	YER182W	FMP10
TTC19/YDR114C	ENSG00000056558	TTC19	YDR114C	YDR114C
PTBP1/YKL070W	ENSG00000056972	PTBP1	YKL070W	YKL070W
DPF1/GLG2	ENSG00000056998	DPF1	YJL137C	GLG2
SYT7/MSH4	ENSG00000057468	SYT7	YFL003C	MSH4
PIK3C2A/GDI1	ENSG00000057608	PIK3C2A	YER136W	GDI1
PLAUR/YPR013C	ENSG00000057657	PLAUR	YPR013C	YPR013C
ANLN/ATG5	ENSG00000057663	ANLN	YPL149W	ATG5
WIZ/ERG11	ENSG00000058056	WIZ	YHR007C	ERG11
RABGAP1/KNS1	ENSG00000058091	RABGAP1	YLL019C	KNS1
DCN/SEC61	ENSG00000058262	DCN	YLR378C	SEC61
PPP5C/DIN7	ENSG00000058404	PPP5C	YDR263C	DIN7
MAP4K3/RPC37	ENSG00000058600	MAP4K3	YKR025W	RPC37
ZBTB32/ENA5	ENSG00000058668	ZBTB32	YDR038C	ENA5
TYROBP/RIO2	ENSG00000058729	TYROBP	YNL207W	RIO2
GABRA3/MRPL7	ENSG00000058804	GABRA3	YDR237W	MRPL7
BRCA1/TIS11	ENSG00000059145	BRCA1	YLR136C	TIS11
ERCC1/PRO2	ENSG00000059573	ERCC1	YOR323C	PRO2
CD22/TRM3	ENSG00000059588	CD22	YDL112W	TRM3
SEMA3B/XDJ1	ENSG00000059769	SEMA3B	YLR090W	XDJ1
MBTPS2/PSR2	ENSG00000060069	MBTPS2	YLR019W	PSR2
LTF/HSP12	ENSG00000060237	LTF	YFL014W	HSP12
NR1H4/CDC13	ENSG00000060558	NR1H4	YDL220C	CDC13
ALOX5/ERB1	ENSG00000060688	ALOX5	YMR049C	ERB1
CALCOCO1/FMP37	ENSG00000060762	CALCOCO1	YGL080W	FMP37
UBR7/POT1	ENSG00000060971	UBR7	YIL160C	POT1
MAP4K5/SDH4	ENSG00000061794	MAP4K5	YDR178W	SDH4
EHD3/RSN1	ENSG00000062598	EHD3	YMR266W	RSN1
PSMC4/POL1	ENSG00000062822	PSMC4	YNL102W	POL1
CLDN11/RPL18B	ENSG00000063177	CLDN11	YNL301C	RPL18B
MVP/SBP1	ENSG00000063244	MVP	YHL034C	SBP1
NUB1/ENT2	ENSG00000063245	NUB1	YLR206W	ENT2
CLK1/YIL165C	ENSG00000063438	CLK1	YIL165C	YIL165C
ENSG00000013455/YAF9	ENSG00000063978	ENSG00000013455	YNL107W	YAF9
POLR3B/YFR039C	ENSG00000064012	POLR3B	YFR039C	YFR039C
ANGEL1/TAF2	ENSG00000064313	ANGEL1	YCR042C	TAF2
RNF14/IME2	ENSG00000064393	RNF14	YJL106W	IME2
DDX11/MTR10	ENSG00000064419	DDX11	YOR160W	MTR10
CD6/YLR271W	ENSG00000064607	CD6	YLR271W	YLR271W
TACC3/YBR235W	ENSG00000064651	TACC3	YBR235W	YBR235W
UFL1/YIG1	ENSG00000064666	UFL1	YPL201C	YIG1
POLA2/DBP5	ENSG00000064703	POLA2	YOR046C	DBP5
CAPN1/PMS1	ENSG00000064933	CAPN1	YNL082W	PMS1
ACPP/HMO1	ENSG00000064961	ACPP	YDR174W	HMO1
MDH1/APL5	ENSG00000065000	MDH1	YPL195W	APL5
SLC30A9/GIS1	ENSG00000065029	SLC30A9	YDR096W	GIS1
MTMR11/GPA1	ENSG00000065135	MTMR11	YHR005C	GPA1
CCDC88C/PSE1	ENSG00000065150	CCDC88C	YMR308C	PSE1
YAF2/CAR2	ENSG00000065154	YAF2	YLR438W	CAR2
ZMYND11/UTP4	ENSG00000065183	ZMYND11	YDR324C	UTP4
WAS/YFR035C	ENSG00000065243	WAS	YFR035C	YFR035C
DPEP1/LAC1	ENSG00000065308	DPEP1	YKL008C	LAC1
BID/EFT1	ENSG00000065357	BID	YOR133W	EFT1
MATR3/KIC1	ENSG00000065361	MATR3	YHR102W	KIC1
RGPD5/SLM5	ENSG00000065427	RGPD5	YCR024C	SLM5
STMN4/EPS1	ENSG00000065485	STMN4	YIL005W	EPS1
NUDCD3/CUS2	ENSG00000065526	NUDCD3	YNL286W	CUS2
ISL1/RLP7	ENSG00000065559	ISL1	YNL002C	RLP7
IL20RA/ISR1	ENSG00000065613	IL20RA	YPR106W	ISR1
CLCA1/KCC4	ENSG00000065675	CLCA1	YCL024W	KCC4
ATP2C1/UTP15	ENSG00000065717	ATP2C1	YMR093W	UTP15
SRCIN1/VAC7	ENSG00000065809	SRCIN1	YNL054W	VAC7
IGF1/MAE1	ENSG00000065833	IGF1	YKL029C	MAE1
RALBP1/YBR141C	ENSG00000065882	RALBP1	YBR141C	YBR141C
RUFY3/YPL245W	ENSG00000065883	RUFY3	YPL245W	YPL245W
CNTN1/FHL1	ENSG00000065970	CNTN1	YPR104C	FHL1
WWTR1/PDE2	ENSG00000065989	WWTR1	YOR360C	PDE2
AGPS/RTS1	ENSG00000066027	AGPS	YOR014W	RTS1
ATP1A2/HRP1	ENSG00000066044	ATP1A2	YOL123W	HRP1
TTC27/SNF12	ENSG00000066117	TTC27	YNR023W	SNF12
MARCO/RPH1	ENSG00000066135	MARCO	YER169W	RPH1
SYT13/HAP5	ENSG00000066136	SYT13	YOR358W	HAP5
SNAI2/SNX41	ENSG00000066294	SNAI2	YDR425W	SNX41
CD74/FOB1	ENSG00000066422	CD74	YDR110W	FOB1
HGF/ENT1	ENSG00000066427	HGF	YDL161W	ENT1
ZRANB1/ELG1	ENSG00000066455	ZRANB1	YOR144C	ELG1
NCDN/SEC7	ENSG00000066777	NCDN	YDR170C	SEC7
ZFP64/HEM15	ENSG00000066926	ZFP64	YOR176W	HEM15
MNAT1/TIF1	ENSG00000067048	MNAT1	YKR059W	TIF1
SAMD4A/NRG2	ENSG00000067082	SAMD4A	YBR066C	NRG2
RUNX3/MAM33	ENSG00000067113	RUNX3	YIL070C	MAM33
MRE11A/ILM1	ENSG00000067167	MRE11A	YJR118C	ILM1
PLEKHB1/GIS2	ENSG00000067182	PLEKHB1	YNL255C	GIS2
SERPINB1/EEB1	ENSG00000067191	SERPINB1	YPL095C	EEB1
SPAST/CDC19	ENSG00000067225	SPAST	YAL038W	CDC19
ENSG00000021602/FCF2	ENSG00000067334	ENSG00000021602	YLR051C	FCF2
NRXN3/RRP15	ENSG00000067533	NRXN3	YPR143W	RRP15
AQR/RHO1	ENSG00000067560	AQR	YPR165W	RHO1
CPS1/RRP5	ENSG00000067596	CPS1	YMR229C	RRP5
C8B/TCB1	ENSG00000067715	C8B	YOR086C	TCB1
FHL1/PKP1	ENSG00000067992	FHL1	YIL042C	PKP1
RTFDC1/HOS1	ENSG00000068024	RTFDC1	YPR068C	HOS1
GABRA1/CAB4	ENSG00000068120	GABRA1	YGR277C	CAB4
NLRP2/PHO4	ENSG00000068323	NLRP2	YFR034C	PHO4
RNF10/GYP1	ENSG00000068354	RNF10	YOR070C	GYP1
ZDHHC6/SPP2	ENSG00000068394	ZDHHC6	YOR148C	SPP2
RNH1/TRM7	ENSG00000068438	RNH1	YBR061C	TRM7
NDUFS1/KCS1	ENSG00000068745	NDUFS1	YDR017C	KCS1
RB1CC1/KRE28	ENSG00000068793	RB1CC1	YDR532C	KRE28
ERP44/HST2	ENSG00000068903	ERP44	YPL015C	HST2
ALAS1/MUC1	ENSG00000069248	ALAS1	YIR019C	MUC1
BIRC3/VPS35	ENSG00000069329	BIRC3	YJL154C	VPS35
AKAP11/YDJ1	ENSG00000069345	AKAP11	YNL064C	YDJ1
GLRX2/MBP1	ENSG00000069399	GLRX2	YDL056W	MBP1
SNAPC1/YPL088W	ENSG00000069424	SNAPC1	YPL088W	YPL088W
STRAP/YBT1	ENSG00000069431	STRAP	YLL048C	YBT1
ABCC2/BIT61	ENSG00000069667	ABCC2	YJL058C	BIT61
DEF6/REF2	ENSG00000069849	DEF6	YDR195W	REF2
PLEKHO1/HUL5	ENSG00000069869	PLEKHO1	YGL141W	HUL5
GCLM/AMA1	ENSG00000069966	GCLM	YGR225W	AMA1
UBR2/UFD1	ENSG00000070010	UBR2	YGR048W	UFD1
EHD2/IKI3	ENSG00000070061	EHD2	YLR384C	IKI3
RRAGD/SSP120	ENSG00000070081	RRAGD	YLR250W	SSP120
HSF2/PFY1	ENSG00000070087	HSF2	YOR122C	PFY1
PHF20/AIM38	ENSG00000070423	PHF20	YNR018W	AIM38
NR1H3/ATG16	ENSG00000070444	NR1H3	YMR159C	ATG16
NCAPH2/POL4	ENSG00000070501	NCAPH2	YCR014C	POL4
TOMM34/ASN1	ENSG00000070669	TOMM34	YPR145W	ASN1
SEC63/KAR2	ENSG00000070718	SEC63	YJL034W	KAR2
KPNA6/MUD2	ENSG00000070756	KPNA6	YKL074C	MUD2
VIM/RPA190	ENSG00000070761	VIM	YOR341W	RPA190
RTEL1-TNFRSF6B/CKA1	ENSG00000070770	RTEL1-TNFRSF6B	YIL035C	CKA1
FAS/GCD6	ENSG00000070785	FAS	YDR211W	GCD6
CD44/RHB1	ENSG00000070831	CD44	YCR027C	RHB1
KCNG1/OSH6	ENSG00000070882	KCNG1	YKR003W	OSH6
SLAMF7/PMA1	ENSG00000070961	SLAMF7	YGL008C	PMA1
MIPEP/GSH2	ENSG00000071051	MIPEP	YOL049W	GSH2
PRKCH/AIP1	ENSG00000071127	PRKCH	YMR092C	AIP1
INSRR/TPS3	ENSG00000071205	INSRR	YMR261C	TPS3
IFNGR1/KDX1	ENSG00000071242	IFNGR1	YKL161C	KDX1
SH2D2A/YNG2	ENSG00000071243	SH2D2A	YHR090C	YNG2
TNFRSF1B/BUD23	ENSG00000071462	TNFRSF1B	YCR047C	BUD23
VEZT/HRD3	ENSG00000071537	VEZT	YLR207W	HRD3
POU2F2/AFG2	ENSG00000071539	POU2F2	YLR397C	AFG2
SNX1/ULS1	ENSG00000071794	SNX1	YOR191W	ULS1
TBPL1/CFT1	ENSG00000071894	TBPL1	YDR301W	CFT1
ARNTL2/TPK2	ENSG00000072062	ARNTL2	YPL203W	TPK2
BCLAF1/YBL107C	ENSG00000072110	BCLAF1	YBL107C	YBL107C
ANK1/VPS70	ENSG00000072133	ANK1	YJR126C	VPS70
TFB1M/ENT3	ENSG00000072134	TFB1M	YJR125C	ENT3
RABEP1/SIW14	ENSG00000072135	RABEP1	YNL032W	SIW14
HMGB3/TRE1	ENSG00000072274	HMGB3	YPL176C	TRE1
NUP160/PEX4	ENSG00000072401	NUP160	YGR133W	PEX4
BAK1/GUK1	ENSG00000072415	BAK1	YDR454C	GUK1
MUSK/SMC1	ENSG00000072501	MUSK	YFL008W	SMC1
IKZF2/BUD3	ENSG00000072518	IKZF2	YCL014W	BUD3
GRN/IMG1	ENSG00000072609	GRN	YCR046C	IMG1
ARHGAP31/RAD28	ENSG00000072803	ARHGAP31	YDR030C	RAD28
NR2E3/AGE1	ENSG00000072818	NR2E3	YDR524C	AGE1
CENPQ/DAL1	ENSG00000072832	CENPQ	YIR027C	DAL1
SARS/DER1	ENSG00000072849	SARS	YBR201W	DER1
RANBP3/LRS4	ENSG00000072864	RANBP3	YDR439W	LRS4
ARID4A/APM2	ENSG00000072958	ARID4A	YHL019C	APM2
TSSC1/SEC2	ENSG00000073009	TSSC1	YNL272C	SEC2
ENSG00000032514/MCM2	ENSG00000073111	ENSG00000032514	YBL023C	MCM2
IFT88/STE50	ENSG00000073282	IFT88	YCL032W	STE50
ZCCHC8/SRO77	ENSG00000073350	ZCCHC8	YBL106C	SRO77
ABCF2/ECM5	ENSG00000073614	ABCF2	YMR176W	ECM5
LRRC7/YAP1802	ENSG00000073921	LRRC7	YGR241C	YAP1802
UBA6/SEC18	ENSG00000073969	UBA6	YBR080C	SEC18
GAB2/LCL2	ENSG00000074181	GAB2	YLR104W	LCL2
ATP6V0A1/TUP1	ENSG00000074266	ATP6V0A1	YCR084C	TUP1
PIAS1/ENA1	ENSG00000074370	PIAS1	YDR040C	ENA1
SLC4A7/ATG1	ENSG00000074590	SLC4A7	YGL180W	ATG1
APBA2/SBA1	ENSG00000074696	APBA2	YKL117W	SBA1
UHRF1/OPY1	ENSG00000074706	UHRF1	YBR129C	OPY1
MAP2K3/DOC1	ENSG00000074755	MAP2K3	YGL240W	DOC1
TMSB10/ENO2	ENSG00000074800	TMSB10	YHR174W	ENO2
RNF19A/IST2	ENSG00000074855	RNF19A	YBR086C	IST2
PEX3/SLN1	ENSG00000074964	PEX3	YIL147C	SLN1
GABARAPL2/IKS1	ENSG00000074966	GABARAPL2	YJL057C	IKS1
MYOC/ARP6	ENSG00000075089	MYOC	YLR085C	ARP6
SH3YL1/TIF4632	ENSG00000075151	SH3YL1	YGL049C	TIF4632
VCL/MTC5	ENSG00000075188	VCL	YDR128W	MTC5
DAPK2/CTT1	ENSG00000075223	DAPK2	YGR088W	CTT1
NSMAF/ERG10	ENSG00000075239	NSMAF	YPL028W	ERG10
ADSS/YNL095C	ENSG00000075292	ADSS	YNL095C	YNL095C
STAP1/RIM11	ENSG00000075413	STAP1	YMR139W	RIM11
TIMP2/TAO3	ENSG00000075539	TIMP2	YIL129C	TAO3
RFC1/ARP9	ENSG00000075624	RFC1	YMR033W	ARP9
CUL3/SPO14	ENSG00000075651	CUL3	YKR031C	SPO14
MYOM2/YNL046W	ENSG00000075711	MYOM2	YNL046W	YNL046W
OTC/VPS21	ENSG00000075785	OTC	YOR089C	VPS21
USP2/YJR084W	ENSG00000075856	USP2	YJR084W	YJR084W
CASR/LRG1	ENSG00000075884	CASR	YDL240W	LRG1
TUBG2/YOR223W	ENSG00000075891	TUBG2	YOR223W	YOR223W
RPL26L1/RRP42	ENSG00000075914	RPL26L1	YDL111C	RRP42
FLT4/TAF13	ENSG00000075945	FLT4	YML098W	TAF13
NSUN2/MCM6	ENSG00000076003	NSUN2	YGL201C	MCM6
FBXO42/REX2	ENSG00000076043	FBXO42	YLR059C	REX2
MRI1/YIL077C	ENSG00000076053	MRI1	YIL077C	YIL077C
METTL1/MLH1	ENSG00000076242	METTL1	YMR167W	MLH1
HOXC8/UNG1	ENSG00000076248	HOXC8	YML021C	UNG1
AGA/MON1	ENSG00000076685	AGA	YGL124C	MON1
ENSG00000038102/CLF1	ENSG00000076924	ENSG00000038102	YLR117C	CLF1
PI4K2B/SEC1	ENSG00000076944	PI4K2B	YDR164C	SEC1
MAT2B/COS12	ENSG00000077063	MAT2B	YGL263W	COS12
TLL1/TOP2	ENSG00000077097	TLL1	YNL088W	TOP2
EDC4/SKP2	ENSG00000077235	EDC4	YNL311C	SKP2
TRIO/YTP1	ENSG00000077238	TRIO	YNL237W	YTP1
VCAN/UBP1	ENSG00000077254	VCAN	YDL122W	UBP1
MSR1/MSL1	ENSG00000077312	MSR1	YIR009W	MSL1
CDH1/SKI6	ENSG00000077348	CDH1	YGR195W	SKI6
SKIV2L2/HST4	ENSG00000077463	SKIV2L2	YDR191W	HST4
DNAH5/CUR1	ENSG00000077522	DNAH5	YPR158W	CUR1
ZFYVE16/CAP2	ENSG00000077549	ZFYVE16	YIL034C	CAP2
C6/EPL1	ENSG00000077684	C6	YFL024C	EPL1
RAI14/UBC11	ENSG00000077721	RAI14	YOR339C	UBC11
SOX30/KSS1	ENSG00000077782	SOX30	YGR040W	KSS1
PNKP/PDX3	ENSG00000077800	PNKP	YBR035C	PDX3
SPDL1/SIZ1	ENSG00000078043	SPDL1	YDR409W	SIZ1
STAU2/DUR1,2	ENSG00000078070	STAU2	YBR208C	DUR1,2
RTN4R/UPS3	ENSG00000078140	RTN4R	YDR185C	UPS3
PHF23/VPS34	ENSG00000078142	PHF23	YLR240W	VPS34
CDH10/INP51	ENSG00000078269	CDH10	YIL002C	INP51
INPP4A/CHA4	ENSG00000078304	INPP4A	YLR098C	CHA4
RAB27B/PET54	ENSG00000078328	RAB27B	YGR222W	PET54
PSMA4/STE4	ENSG00000078369	PSMA4	YOR212W	STE4
MYO16/STE23	ENSG00000078618	MYO16	YLR389C	STE23
LSG1/POR1	ENSG00000078668	LSG1	YNL055C	POR1
PARP3/CST6	ENSG00000078674	PARP3	YIL036W	CST6
TNC/PUF4	ENSG00000078699	TNC	YGL014W	PUF4
TDP1/INN1	ENSG00000078902	TDP1	YNL152W	INN1
MED17/STP22	ENSG00000078967	MED17	YCL008C	STP22
CAPG/YKU80	ENSG00000079246	CAPG	YMR106C	YKU80
AP2S1/CBK1	ENSG00000079277	AP2S1	YNL161W	CBK1
USH2A/REX3	ENSG00000079313	USH2A	YLR107W	REX3
ZPBP/MRP49	ENSG00000079332	ZPBP	YKL167C	MRP49
TG/FET4	ENSG00000079335	TG	YMR319C	FET4
ADAM28/PTP1	ENSG00000079393	ADAM28	YDL230W	PTP1
BARX2/ERG9	ENSG00000079459	BARX2	YHR190W	ERG9
DCUN1D1/PGM2	ENSG00000079739	DCUN1D1	YMR105C	PGM2
PHF15/DBP1	ENSG00000079785	PHF15	YPL119C	DBP1
ZIC2/HAL1	ENSG00000079819	ZIC2	YPR005C	HAL1
LCP2/VAM3	ENSG00000079950	LCP2	YOR106W	VAM3
TRIT1/PTP3	ENSG00000080031	TRIT1	YER075C	PTP3
ADRB1/CIT2	ENSG00000080298	ADRB1	YCR005C	CIT2
ENSG00000043822/YHR003C	ENSG00000080345	ENSG00000043822	YHR003C	YHR003C
GUCA2B/YHL017W	ENSG00000080493	GUCA2B	YHL017W	YHL017W
CUL7/MOT1	ENSG00000080503	CUL7	YPL082C	MOT1
CTNNA1/IRC6	ENSG00000080561	CTNNA1	YFR043C	IRC6
PHKA2/SWR1	ENSG00000080603	PHKA2	YDR334W	SWR1
EPHA3/PUF6	ENSG00000080608	EPHA3	YDR496C	PUF6
HSPA5/MOT2	ENSG00000080802	HSPA5	YER068W	MOT2
DSG2/HEM13	ENSG00000080819	DSG2	YDR044W	HEM13
GEMIN8/BI3	ENSG00000080823	GEMIN8	Q0115	BI3
OFD1/PHO84	ENSG00000081019	OFD1	YML123C	PHO84
PREX2/STE12	ENSG00000081189	PREX2	YHR084W	STE12
WDR37/CCH1	ENSG00000081248	WDR37	YGR217W	CCH1
YTHDC2/YKL027W	ENSG00000081307	YTHDC2	YKL027W	YKL027W
CTPS2/HOP1	ENSG00000081320	CTPS2	YIL072W	HOP1
ATP6V1H/MTC1	ENSG00000081479	ATP6V1H	YJL123C	MTC1
POLR2B/YVH1	ENSG00000081721	POLR2B	YIR026C	YVH1
TPR/TRI1	ENSG00000082014	TPR	YMR233W	TRI1
CP/YGR126W	ENSG00000082258	CP	YGR126W	YGR126W
DTNBP1/MED4	ENSG00000082512	DTNBP1	YOR174W	MED4
XK/MRPL22	ENSG00000082515	XK	YNL177C	MRPL22
ARHGAP6/ARP10	ENSG00000082516	ARHGAP6	YDR106W	ARP10
MAP4/YCK1	ENSG00000082701	MAP4	YHR135C	YCK1
GOPC/YLR156W	ENSG00000082781	GOPC	YLR156W	YLR156W
ROS1/MPC54	ENSG00000082805	ROS1	YOR177C	MPC54
HDAC9/CRM1	ENSG00000082898	HDAC9	YGR218W	CRM1
RRM2B/SNO1	ENSG00000083123	RRM2B	YMR095C	SNO1
TNFRSF17/YDR179W-A	ENSG00000083168	TNFRSF17	YDR179W-A	YDR179W-A
LMO3/KAP104	ENSG00000083312	LMO3	YBR017C	KAP104
MRPS10/AI5_BETA	ENSG00000083454	MRPS10	Q0075	AI5_BETA
GUCA1A/YMR018W	ENSG00000083457	GUCA1A	YMR018W	YMR018W
RSF1/MTF2	ENSG00000083535	RSF1	YDL044C	MTF2
VPS13D/YKL162C	ENSG00000083799	VPS13D	YKL162C	YKL162C
CELF2/SSL1	ENSG00000083812	CELF2	YLR005W	SSL1
R3HDM1/MSN2	ENSG00000083842	R3HDM1	YMR037C	MSN2
COL9A2/RPS5	ENSG00000083845	COL9A2	YJR123W	RPS5
KITLG/APT2	ENSG00000083857	KITLG	YDR441C	APT2
ERCC8/SLZ1	ENSG00000083896	ERCC8	YNL196C	SLZ1
VAMP3/NOP8	ENSG00000084072	VAMP3	YOL144W	NOP8
PER3/STE24	ENSG00000084073	PER3	YJR117W	STE24
UTS2/TIF34	ENSG00000084623	UTS2	YMR146C	TIF34
TNFRSF9/SHE4	ENSG00000084674	TNFRSF9	YOR035C	SHE4
EPN3/YKR018C	ENSG00000084754	EPN3	YKR018C	YKR018C
LTBP1/URA2	ENSG00000084774	LTBP1	YJL130C	URA2
RCN1/CGR1	ENSG00000085063	RCN1	YGL029W	CGR1
ELN/RAD5	ENSG00000085224	ELN	YLR032W	RAD5
RFC2/DAP2	ENSG00000085377	RFC2	YHR028C	DAP2
ARID1B/HSP26	ENSG00000085382	ARID1B	YBR072W	HSP26
NEDD4L/SEH1	ENSG00000085415	NEDD4L	YGL100W	SEH1
FOXP3/TPP1	ENSG00000085433	FOXP3	YMR156C	TPP1
HEXB/CTS2	ENSG00000085465	HEXB	YDR371W	CTS2
JKAMP/SSK2	ENSG00000085511	JKAMP	YNR031C	SSK2
DKK3/STE6	ENSG00000085563	DKK3	YKL209C	STE6
ARHGEF5/YPR1	ENSG00000085662	ARHGEF5	YDR368W	YPR1
NFE2L3/RRN3	ENSG00000085721	NFE2L3	YKL125W	RRN3
LIMA1/IML2	ENSG00000085831	LIMA1	YJL082W	IML2
SLC4A8/END3	ENSG00000085832	SLC4A8	YNL084C	END3
PTGER3/SQS1	ENSG00000085872	PTGER3	YNL224C	SQS1
MAPK9/PTK1	ENSG00000086015	MAPK9	YKL198C	PTK1
COL23A1/MDJ1	ENSG00000086061	COL23A1	YFL016C	MDJ1
BCAR1/FAP1	ENSG00000086102	BCAR1	YNL023C	FAP1
FAM160A2/DIM1	ENSG00000086189	FAM160A2	YPL266W	DIM1
HERPUD1/MRPL24	ENSG00000086504	HERPUD1	YMR193W	MRPL24
HOMER3/CIN5	ENSG00000086548	HOMER3	YOR028C	CIN5
RAD51/CWC2	ENSG00000086589	RAD51	YDL209C	CWC2
POLQ/EMP24	ENSG00000086598	POLQ	YGL200C	EMP24
PIK3CB/ERO1	ENSG00000086619	PIK3CB	YML130C	ERO1
ENSG00000051415/TOM1	ENSG00000086758	ENSG00000051415	YDR457W	TOM1
CYBA/ALG9	ENSG00000086848	CYBA	YNL219C	ALG9
THOC3/FRE1	ENSG00000086991	THOC3	YLR214W	FRE1
HEBP2/POX1	ENSG00000087008	HEBP2	YGL205W	POX1
PLEKHA5/YMR1	ENSG00000087053	PLEKHA5	YJR110W	YMR1
PRSS8/SGF11	ENSG00000087152	PRSS8	YPL047W	SGF11
SIKE1/PGS1	ENSG00000087157	SIKE1	YCL004W	PGS1
RRP12/ISA1	ENSG00000087206	RRP12	YLL027W	ISA1
MSMO1/ATP18	ENSG00000087245	MSMO1	YML081C-A	ATP18
TTC17/YJR039W	ENSG00000087258	TTC17	YJR039W	YJR039W
ALX4/TPA1	ENSG00000087263	ALX4	YER049W	TPA1
FOXN3/BOI2	ENSG00000087266	FOXN3	YER114C	BOI2
AKR7A2/CDC50	ENSG00000087274	AKR7A2	YCR094W	CDC50
MRTO4/EST1	ENSG00000087338	MRTO4	YLR233C	EST1
USE1/CUS1	ENSG00000087365	USE1	YMR240C	CUS1
MCF2L2/VPS1	ENSG00000087470	MCF2L2	YKR001C	VPS1
NRIP2/ERV46	ENSG00000087502	NRIP2	YAL042W	ERV46
LAMA3/GDS1	ENSG00000088179	LAMA3	YOR355W	GDS1
ANAPC4/HAS1	ENSG00000088205	ANAPC4	YMR290C	HAS1
KCNQ1/RPS2	ENSG00000088247	KCNQ1	YGL123W	RPS2
TRAPPC3/SFK1	ENSG00000088305	TRAPPC3	YKL051W	SFK1
THRAP3/YLR422W	ENSG00000088387	THRAP3	YLR422W	YLR422W
PHPT1/COQ9	ENSG00000088682	PHPT1	YLR201C	COQ9
ENTPD2/FPR1	ENSG00000088832	ENTPD2	YNL135C	FPR1
ARID4B/SHP1	ENSG00000088833	ARID4B	YBL058W	SHP1
PTPRN/DYN2	ENSG00000088986	PTPRN	YDR424C	DYN2
KIF1B/BRL1	ENSG00000089006	KIF1B	YHR036W	BRL1
FOXC1/RPL6A	ENSG00000089009	FOXC1	YML073C	RPL6A
SYNE2/RCK2	ENSG00000089022	SYNE2	YLR248W	RCK2
CBLN4/AIM17	ENSG00000089041	CBLN4	YHL021C	AIM17
CHRDL2/ESF1	ENSG00000089048	CHRDL2	YDR365C	ESF1
RELT/APC5	ENSG00000089053	RELT	YOR249C	APC5
NOP58/REX4	ENSG00000089094	NOP58	YOL080C	REX4
KCNH2/GCN1	ENSG00000089154	KCNH2	YGL195W	GCN1
CUL1/PXL1	ENSG00000089159	CUL1	YKR090W	PXL1
CYFIP2/TCB3	ENSG00000089169	CYFIP2	YML072C	TCB3
TAB2/YLR179C	ENSG00000089220	TAB2	YLR179C	YLR179C
EIF2AK2/ETP1	ENSG00000089234	EIF2AK2	YHL010C	ETP1
KMT2C/NCP1	ENSG00000089250	KMT2C	YHR042W	NCP1
PUM2/TAP42	ENSG00000089289	PUM2	YMR028W	TAP42
MRPL43/ROT2	ENSG00000089597	MRPL43	YBR229C	ROT2
ITIH4/SAC7	ENSG00000089639	ITIH4	YDR389W	SAC7
C4orf27/BIR1	ENSG00000089685	C4orf27	YJR089W	BIR1
ZFR/MAK5	ENSG00000089737	ZFR	YBR142W	MAK5
NPFFR2/YMR244W	ENSG00000090006	NPFFR2	YMR244W	YMR244W
ENSG00000056345/LCB1	ENSG00000090054	ENSG00000056345	YMR296C	LCB1
PHF21B/PAP1	ENSG00000090060	PHF21B	YKR002W	PAP1
TRAF1/AIM20	ENSG00000090104	TRAF1	YIL158W	AIM20
PCGF2/FYV10	ENSG00000090316	PCGF2	YIL097W	FYV10
IL17RB/XBP1	ENSG00000090339	IL17RB	YIL101C	XBP1
TRAF3IP2/IPI3	ENSG00000090372	TRAF3IP2	YNL182C	IPI3
GYG2/YNR064C	ENSG00000090487	GYG2	YNR064C	YNR064C
SERPINB3/MPS2	ENSG00000090565	SERPINB3	YGL075C	MPS2
PKP2/ALA1	ENSG00000090861	PKP2	YOR335C	ALA1
MSH4/SEC3	ENSG00000090989	MSH4	YER008C	SEC3
F7/LPD1	ENSG00000091140	F7	YFL018C	LPD1
GDI2/TRS65	ENSG00000091409	GDI2	YGR166W	TRS65
PRDM1/FUM1	ENSG00000091483	PRDM1	YPL262W	FUM1
ATG5/SKT5	ENSG00000091490	ATG5	YBL061C	SKT5
PITHD1/ECM30	ENSG00000091536	PITHD1	YLR436C	ECM30
MTA3/HER1	ENSG00000091592	MTA3	YOR227W	HER1
USP13/JNM1	ENSG00000092054	USP13	YMR294W	JNM1
LAMC2/BAP2	ENSG00000092068	LAMC2	YBR068C	BAP2
CDK14/YGR071C	ENSG00000092140	CDK14	YGR071C	YGR071C
SEC61A1/RSM24	ENSG00000092200	SEC61A1	YDR175C	RSM24
PPP1R12A/SPT16	ENSG00000092201	PPP1R12A	YGL207W	SPT16
RASGRF1/ERT1	ENSG00000092208	RASGRF1	YBR239C	ERT1
CAMK2B/ADE16	ENSG00000092421	CAMK2B	YLR028C	ADE16
CROCC/YVC1	ENSG00000092439	CROCC	YOR087W	YVC1
POLR3E/SOF1	ENSG00000092470	POLR3E	YLL011W	SOF1
ATP2B4/SPS4	ENSG00000092529	ATP2B4	YOR313C	SPS4
ZC3H11A/SEC9	ENSG00000092531	ZC3H11A	YGR009C	SEC9
RIOK2/GOR1	ENSG00000092621	RIOK2	YNL274C	GOR1
NDC1/MLC2	ENSG00000092841	NDC1	YPR188C	MLC2
FLYWCH1/HMF1	ENSG00000092847	FLYWCH1	YER057C	HMF1
UNKL/AFT2	ENSG00000093010	UNKL	YPL202C	AFT2
ALDH18A1/RSM22	ENSG00000093167	ALDH18A1	YKL155C	RSM22
TARBP1/HOS3	ENSG00000094631	TARBP1	YPL116W	HOS3
MXD1/FUR1	ENSG00000094841	MXD1	YHR128W	FUR1
CDK17/SLP1	ENSG00000094975	CDK17	YOR154W	SLP1
DNAJC25/MSH2	ENSG00000095002	DNAJC25	YOL090W	MSH2
PSD/ARK1	ENSG00000095015	PSD	YNL020C	ARK1
CTDP1/DYS1	ENSG00000095059	CTDP1	YHR068W	DYS1
YBX3/RET2	ENSG00000095139	YBX3	YFR051C	RET2
WNK1/VAC8	ENSG00000095261	WNK1	YEL013W	VAC8
CCAR1/MSS51	ENSG00000095303	CCAR1	YLR203C	MSS51
OGFR/CAT2	ENSG00000095321	OGFR	YML042W	CAT2
GNA15/VMA7	ENSG00000095539	GNA15	YGR020C	VMA7
CREB3L3/ISW2	ENSG00000095564	CREB3L3	YOR304W	ISW2
PTPRU/HSP150	ENSG00000095794	PTPRU	YJL159W	HSP150
SNRNP40/YBL081W	ENSG00000095951	SNRNP40	YBL081W	YBL081W
COL11A1/LEU2	ENSG00000096060	COL11A1	YCL018W	LEU2
MPC1/SGV1	ENSG00000096063	MPC1	YPR161C	SGV1
ACAA1/CEF1	ENSG00000096401	ACAA1	YMR213W	CEF1
BCAT1/ILV1	ENSG00000096433	BCAT1	YER086W	ILV1
HDAC7/ZIP1	ENSG00000096696	HDAC7	YDR285W	ZIP1
LZTS1/HST1	ENSG00000096717	LZTS1	YOL068C	HST1
SPAG4/RXT3	ENSG00000096968	SPAG4	YDL076C	RXT3
NCKAP1/STE20	ENSG00000097007	NCKAP1	YHL007C	STE20
MRPS35/CDC7	ENSG00000097046	MRPS35	YDL017W	CDC7
GUCY1B3/YSP3	ENSG00000099139	GUCY1B3	YOR003W	YSP3
SFSWAP/ERP2	ENSG00000099203	SFSWAP	YAL007C	ERP2
TNK2/MGR1	ENSG00000099204	TNK2	YCL044C	MGR1
CDH3/COX23	ENSG00000099326	CDH3	YHR116W	COX23
ARSF/FRE8	ENSG00000099331	ARSF	YLR047C	FRE8
GPBP1/RPN12	ENSG00000099341	GPBP1	YFR052W	RPN12
CS/SET2	ENSG00000099381	CS	YJL168C	SET2
LTK/NSE3	ENSG00000099399	LTK	YDR288W	NSE3
MRPS24/YGR250C	ENSG00000099622	MRPS24	YGR250C	YGR250C
ELMO2/ATP16	ENSG00000099624	ELMO2	YDL004W	ATP16
WAPAL/GBP2	ENSG00000099783	WAPAL	YCL011C	GBP2
APPBP2/CDC34	ENSG00000099804	APPBP2	YDR054C	CDC34
POLD1/RPB5	ENSG00000099817	POLD1	YBR154C	RPB5
SEZ6/GPD2	ENSG00000099875	SEZ6	YOL059W	GPD2
EIF4B/YRB1	ENSG00000099901	EIF4B	YDR002W	YRB1
GLTSCR1/GRS1	ENSG00000099917	GLTSCR1	YBR121C	GRS1
RPL18/RGC1	ENSG00000099940	RPL18	YPR115W	RGC1
ISOC2/SHO1	ENSG00000099942	ISOC2	YER118C	SHO1
U2AF2/YNL181W	ENSG00000099958	U2AF2	YNL181W	YNL181W
EPN1/RPA34	ENSG00000099968	EPN1	YJL148W	RPA34
MED29/PRP21	ENSG00000099995	MED29	YJL203W	PRP21
AHRR/LSM2	ENSG00000100028	AHRR	YBL026W	LSM2
GSC2/NOP7	ENSG00000100029	GSC2	YGR103W	NOP7
GPC1/CDC28	ENSG00000100030	GPC1	YBR160W	CDC28
ADCK1/PTC3	ENSG00000100034	ADCK1	YBL056W	PTC3
HAGH/CTP1	ENSG00000100075	HAGH	YBR291C	CTP1
RNF4/GGA1	ENSG00000100083	RNF4	YDR358W	GGA1
CASP8/HIR2	ENSG00000100084	CASP8	YOR038C	HIR2
ASUN/RGA1	ENSG00000100092	ASUN	YOR127W	RGA1
DLX3/BCK2	ENSG00000100106	DLX3	YER167W	BCK2
SPA17/SPP382	ENSG00000100109	SPA17	YLR424W	SPP382
WISP2/NHP2	ENSG00000100138	WISP2	YDL208W	NHP2
NGFR/RPO26	ENSG00000100142	NGFR	YPR187W	RPO26
CDON/YLR462W	ENSG00000100151	CDON	YLR462W	YLR462W
TAF2/DBP7	ENSG00000100201	TAF2	YKR024C	DBP7
HIPK2/DMC1	ENSG00000100206	HIPK2	YER179W	DMC1
TNPO3/BOP3	ENSG00000100207	TNPO3	YNL042W	BOP3
MEF2BNB-MEF2B/BNA6	ENSG00000100219	MEF2BNB-MEF2B	YFR047C	BNA6
RFXANK/AIM33	ENSG00000100225	RFXANK	YML087C	AIM33
LPAR2/TEF2	ENSG00000100226	LPAR2	YBR118W	TEF2
CTSA/SAP190	ENSG00000100239	CTSA	YKR028W	SAP190
SUGP2/CSH1	ENSG00000100242	SUGP2	YBR161W	CSH1
SLC12A2/PGA3	ENSG00000100243	SLC12A2	YML125C	PGA3
SNX24/APL1	ENSG00000100280	SNX24	YJR005W	APL1
EYA2/SUT1	ENSG00000100284	EYA2	YGL162W	SUT1
CNN2/HMX1	ENSG00000100292	CNN2	YLR205C	HMX1
SNCAIP/YJR011C	ENSG00000100296	SNCAIP	YJR011C	YJR011C
DDX20/MCM5	ENSG00000100297	DDX20	YLR274W	MCM5
BTBD1/RGT1	ENSG00000100325	BTBD1	YKL038W	RGT1
BCAS1/MYO3	ENSG00000100345	BCAS1	YKL129C	MYO3
POU1F1/HPT1	ENSG00000100353	POU1F1	YDR399W	HPT1
PMS1/MDR1	ENSG00000100359	PMS1	YGR100W	MDR1
HMG20B/YLR224W	ENSG00000100365	HMG20B	YLR224W	YLR224W
CALCRL/YIA6	ENSG00000100372	CALCRL	YIL006W	YIA6
TAF11/MPH2	ENSG00000100380	TAF11	YDL247W	MPH2
ANKS1A/HRT1	ENSG00000100387	ANKS1A	YOL133W	HRT1
AP3D1/GCN5	ENSG00000100393	AP3D1	YGR252W	GCN5
ZNF76/RNA1	ENSG00000100401	ZNF76	YMR235C	RNA1
SLC9A3R2/APA2	ENSG00000100403	SLC9A3R2	YDR530C	APA2
NTHL1/RPC25	ENSG00000100413	NTHL1	YKL144C	RPC25
GNAI3/RPL12A	ENSG00000100427	GNAI3	YEL054C	RPL12A
IPO5/FPR3	ENSG00000100442	IPO5	YML074C	FPR3
OAT/TIF3	ENSG00000100461	OAT	YPR163C	TIF3
WDR3/HSL7	ENSG00000100462	WDR3	YBR133C	HSL7
PKN2/DPB2	ENSG00000100479	PKN2	YPR175W	DPB2
WDR18/GPH1	ENSG00000100504	WDR18	YPR160W	GPH1
TRAM2/RAD27	ENSG00000100526	TRAM2	YKL113C	RAD27
NTN1/VMA8	ENSG00000100554	NTN1	YEL051W	VMA8
GLP2R/GPI15	ENSG00000100564	GLP2R	YNL038W	GPI15
MCM10/PRE10	ENSG00000100567	MCM10	YOR362C	PRE10
DGKA/VTI1	ENSG00000100568	DGKA	YMR197C	VTI1
ERBB3/AHA1	ENSG00000100591	ERBB3	YDR214W	AHA1
ROPN1/LCB2	ENSG00000100596	ROPN1	YDR062W	LCB2
KARS/RRT6	ENSG00000100605	KARS	YGL146C	RRT6
PDIA5/PTC2	ENSG00000100614	PDIA5	YER089C	PTC2
NDUFB4/NAB3	ENSG00000100650	NDUFB4	YPL190C	NAB3
SPEN/TIF5	ENSG00000100664	SPEN	YPR041W	TIF5
MYLK/CYS3	ENSG00000100665	MYLK	YAL012W	CYS3
MAP2K4/MPH1	ENSG00000100697	MAP2K4	YIR002C	MPH1
SNAP91/ADE3	ENSG00000100714	SNAP91	YGR204W	ADE3
SLK/YAP1	ENSG00000100722	SLK	YML007W	YAP1
COL17A1/YGR093W	ENSG00000100749	COL17A1	YGR093W	YGR093W
SEC61A2/RPT2	ENSG00000100764	SEC61A2	YDL007W	RPT2
PRKCQ/CLA4	ENSG00000100784	PRKCQ	YNL298W	CLA4
TLE2/PRE3	ENSG00000100804	TLE2	YJL001W	PRE3
ASB1/ACE2	ENSG00000100811	ASB1	YLR131C	ACE2
FAM107B/CST9	ENSG00000100814	FAM107B	YLR394W	CST9
ME1/PAF1	ENSG00000100815	ME1	YBR279W	PAF1
TBC1D1/SGN1	ENSG00000100836	TBC1D1	YIR001C	SGN1
CDK13/SRP54	ENSG00000100883	CDK13	YPR088C	SRP54
MTHFD2/DBP6	ENSG00000100888	MTHFD2	YNR038W	DBP6
SLC9A7/SCL1	ENSG00000100902	SLC9A7	YGL011C	SCL1
FOXJ2/MGA2	ENSG00000100906	FOXJ2	YIR033W	MGA2
YBX1/PCM1	ENSG00000100908	YBX1	YEL058W	PCM1
PDE4A/YHR035W	ENSG00000100934	PDE4A	YHR035W	YHR035W
PPP2R5A/LEA1	ENSG00000100949	PPP2R5A	YPL213W	LEA1
CTNNA2/ART5	ENSG00000100979	CTNNA2	YGR068C	ART5
ELAVL1/AIM9	ENSG00000100994	ELAVL1	YER080W	AIM9
TIE1/PSF1	ENSG00000101003	TIE1	YDR013W	PSF1
SMARCD1/CIK1	ENSG00000101004	SMARCD1	YMR198W	CIK1
KDM4A/CBP3	ENSG00000101019	KDM4A	YPL215W	CBP3
NFYC/DIA1	ENSG00000101049	NFYC	YMR316W	DIA1
SLC9A3/GAT2	ENSG00000101076	SLC9A3	YMR136W	GAT2
NGEF/PET9	ENSG00000101084	NGEF	YBL030C	PET9
ASPM/CDC15	ENSG00000101109	ASPM	YAR019C	CDC15
CD84/GIM3	ENSG00000101132	CD84	YNL153C	GIM3
ELOVL1/SWD2	ENSG00000101138	ELOVL1	YKL018W	SWD2
SPI1/LYS9	ENSG00000101144	SPI1	YNR050C	LYS9
ZNRD1/GLE2	ENSG00000101146	ZNRD1	YER107C	GLE2
MPPED2/YER121W	ENSG00000101150	MPPED2	YER121W	YER121W
ZBTB11/PRP6	ENSG00000101161	ZBTB11	YBR055C	PRP6
ATXN3/PRE6	ENSG00000101182	ATXN3	YOL038W	PRE6
GOLGA5/EAF7	ENSG00000101189	GOLGA5	YNL136W	EAF7
FGFR2/IOC2	ENSG00000101191	FGFR2	YLR095C	IOC2
EML1/GID8	ENSG00000101193	EML1	YMR135C	GID8
ARFGEF1/GLO3	ENSG00000101199	ARFGEF1	YER122C	GLO3
MTFR1/YCH1	ENSG00000101224	MTFR1	YGR203W	YCH1
STAG3/CKA2	ENSG00000101266	STAG3	YOR061W	CKA2
FECH/SEC23	ENSG00000101310	FECH	YPR181C	SEC23
MYO9A/CYB2	ENSG00000101323	MYO9A	YML054C	CYB2
DDX3Y/YCK2	ENSG00000101336	DDX3Y	YNL154C	YCK2
PFKP/APC1	ENSG00000101347	PFKP	YNL172W	APC1
SP100/KIP3	ENSG00000101350	SP100	YGL216W	KIP3
KLF6/IDH1	ENSG00000101365	KLF6	YNL037C	IDH1
PPAP2A/MIR1	ENSG00000101367	PPAP2A	YJR077C	MIR1
NEO1/GAS2	ENSG00000101384	NEO1	YLR343W	GAS2
TRAM1/UTR1	ENSG00000101391	TRAM1	YJR049C	UTR1
PHKA1/TTI1	ENSG00000101407	PHKA1	YKL033W	TTI1
TNFRSF1A/ARP5	ENSG00000101442	TNFRSF1A	YNL059C	ARP5
CACNB1/SAH1	ENSG00000101444	CACNB1	YER043C	SAH1
EVI5/DHR2	ENSG00000101452	EVI5	YKL078W	DHR2
PKM/YPL034W	ENSG00000101474	PKM	YPL034W	YPL034W
DHX29/UBP6	ENSG00000101557	DHX29	YFR010W	UBP6
DNTTIP2/SCS2	ENSG00000101558	DNTTIP2	YER120W	SCS2
TP53BP1/YMR196W	ENSG00000101605	TP53BP1	YMR196W	YMR196W
TRO/ABD1	ENSG00000101654	TRO	YBR236C	ABD1
RRP15/PEX12	ENSG00000101695	RRP15	YMR026C	PEX12
RHOA/UBX5	ENSG00000101745	RHOA	YDR330W	UBX5
DHX8/RAD30	ENSG00000101751	DHX8	YDR419W	RAD30
PRKCZ/RIO1	ENSG00000101782	PRKCZ	YOR119C	RIO1
SYT1/PTI1	ENSG00000101811	SYT1	YGR156W	PTI1
IDH3G/NAS6	ENSG00000101843	IDH3G	YGR232W	NAS6
ROGDI/UTP7	ENSG00000101849	ROGDI	YER082C	UTP7
PDZD4/DAP1	ENSG00000101856	PDZD4	YPL170W	DAP1
ROCK1/POL2	ENSG00000101868	ROCK1	YNL262W	POL2
CBFB/MRS1	ENSG00000101871	CBFB	YIR021W	MRS1
PDK3/YPL039W	ENSG00000101888	PDK3	YPL039W	YPL039W
HYAL2/ALG13	ENSG00000101901	HYAL2	YGL047W	ALG13
HDAC4/PRS3	ENSG00000101911	HDAC4	YHL011C	PRS3
RASSF1/YOR289W	ENSG00000101935	RASSF1	YOR289W	YOR289W
FGFR3/SET3	ENSG00000101945	FGFR3	YKR029C	SET3
IFI35/YOR342C	ENSG00000101972	IFI35	YOR342C	YOR342C
COASY/PXA1	ENSG00000101986	COASY	YPL147W	PXA1
MEF2A/CPT1	ENSG00000102007	MEF2A	YNL130C	CPT1
OTUD5/ARD1	ENSG00000102030	OTUD5	YHR013C	ARD1
TFE3/ISW1	ENSG00000102038	TFE3	YBR245C	ISW1
TBC1D25/YGL242C	ENSG00000102048	TBC1D25	YGL242C	YGL242C
ACSL4/YDL156W	ENSG00000102054	ACSL4	YDL156W	YDL156W
INPP5A/SMF1	ENSG00000102096	INPP5A	YOL122C	SMF1
GPKOW/TAZ1	ENSG00000102125	GPKOW	YPR140W	TAZ1
GRIPAP1/PGK1	ENSG00000102144	GRIPAP1	YCR012W	PGK1
FTSJ1/GZF3	ENSG00000102145	FTSJ1	YJL110C	GZF3
POLR1A/MDY2	ENSG00000102178	POLR1A	YOL111C	MDY2
LAPTM4A/ATG17	ENSG00000102189	LAPTM4A	YLR423C	ATG17
IP6K2/PKH1	ENSG00000102225	IP6K2	YDR490C	PKH1
STON1-GTF2A1L/UBP5	ENSG00000102226	STON1-GTF2A1L	YER144C	UBP5
SRBD1/PAB1	ENSG00000102241	SRBD1	YER165W	PAB1
CYFIP1/ALE1	ENSG00000102312	CYFIP1	YOR175C	ALE1
RASGRP2/KTR1	ENSG00000102385	RASGRP2	YOR099W	KTR1
PSME4/YPL225W	ENSG00000102390	PSME4	YPL225W	YPL225W
IFT80/CTR86	ENSG00000102401	IFT80	YCR054C	CTR86
SIRT2/RIM101	ENSG00000102554	SIRT2	YHL027W	RIM101
ERLEC1/YPK1	ENSG00000102572	ERLEC1	YKL126W	YPK1
PPP2R5B/CDC1	ENSG00000102575	PPP2R5B	YDR182W	CDC1
PYGM/FUS2	ENSG00000102606	PYGM	YMR232W	FUS2
PITX1/YNL010W	ENSG00000102753	PITX1	YNL010W	YNL010W
TRPC7/CIT3	ENSG00000102786	TRPC7	YPR001W	CIT3
NUP133/DUG2	ENSG00000102879	NUP133	YBR281C	DUG2
NUCKS1/SPS1	ENSG00000102882	NUCKS1	YDR523C	SPS1
VPS35/DCC1	ENSG00000102893	VPS35	YCL016C	DCC1
DNAJA2/NTF2	ENSG00000102898	DNAJA2	YER009W	NTF2
BCL3/NIC96	ENSG00000102900	BCL3	YFR002W	NIC96
KCNAB2/STP1	ENSG00000102974	KCNAB2	YDR463W	STP1
ABCC9/RPN8	ENSG00000103035	ABCC9	YOR261C	RPN8
GAL/LRO1	ENSG00000103066	GAL	YNR008W	LRO1
CLEC2D/YNL176C	ENSG00000103152	CLEC2D	YNL176C	YNL176C
RORA/VMR1	ENSG00000103222	RORA	YHL035C	VMR1
DRD4/MUP1	ENSG00000103257	DRD4	YGR055W	MUP1
TGFBR3/NBP35	ENSG00000103274	TGFBR3	YGL091C	NBP35
KIAA1107/UBC9	ENSG00000103275	KIAA1107	YDL064W	UBC9
PLA2G10/ARO2	ENSG00000103313	PLA2G10	YGL148W	ARO2
ATP1B3/EXG1	ENSG00000103319	ATP1B3	YLR300W	EXG1
NEDD4/ADH5	ENSG00000103326	NEDD4	YBR145W	ADH5
PIGB/SUP35	ENSG00000103342	PIGB	YDR172W	SUP35
MAPK6/RSM19	ENSG00000103363	MAPK6	YNR037C	RSM19
GNB5/SEC63	ENSG00000103423	GNB5	YOR254C	SEC63
RAB27A/RPL36A	ENSG00000103479	RAB27A	YMR194W	RPL36A
CECR5/SFP1	ENSG00000103495	CECR5	YLR403W	SFP1
UFD1L/SED5	ENSG00000103496	UFD1L	YLR026C	SED5
LRP6/TAE1	ENSG00000103510	LRP6	YBR261C	TAE1
GUCY2C/ICY2	ENSG00000103540	GUCY2C	YPL250C	ICY2
SCT/BRE1	ENSG00000103549	SCT	YDL074C	BRE1
PHRF1/LYS12	ENSG00000103591	PHRF1	YIL094C	LYS12
IKBKAP/STE7	ENSG00000103653	IKBKAP	YDL159W	STE7
NUCB2/ATS1	ENSG00000103657	NUCB2	YAL020C	ATS1
PFN2/YKR023W	ENSG00000103671	PFN2	YKR023W	YKR023W
PTPN3/LIA1	ENSG00000103723	PTPN3	YJR070C	LIA1
SPTB/YPT32	ENSG00000103769	SPTB	YGL210W	YPT32
DAPP1/RBA50	ENSG00000103932	DAPP1	YDR527W	RBA50
FGF10/STB2	ENSG00000103942	FGF10	YMR053C	STB2
SMG6/PAN1	ENSG00000103966	SMG6	YIR006C	PAN1
EXOC5/MXR1	ENSG00000104064	EXOC5	YER042W	MXR1
CLTCL1/HSP10	ENSG00000104067	CLTCL1	YOR020C	HSP10
FSTL3/HCR1	ENSG00000104131	FSTL3	YLR192C	HCR1
DGCR2/PEP3	ENSG00000104142	DGCR2	YLR148W	PEP3
RNF126/MSC2	ENSG00000104147	RNF126	YDR205W	MSC2
MNT/GND1	ENSG00000104221	MNT	YHR183W	GND1
ZXDC/YOL159C	ENSG00000104299	ZXDC	YOL159C	YOL159C
POLB/AIM31	ENSG00000104320	POLB	YML030W	AIM31
WIPI1/HSL1	ENSG00000104365	WIPI1	YKL101W	HSL1
ASNS/GNA1	ENSG00000104408	ASNS	YFL017C	GNA1
AP3M2/EMC2	ENSG00000104412	AP3M2	YJR088C	EMC2
CNGB1/DAL81	ENSG00000104490	CNGB1	YIR023W	DAL81
ST6GALNAC2/EFB1	ENSG00000104529	ST6GALNAC2	YAL003W	EFB1
CHAT/PSA1	ENSG00000104549	CHAT	YDL055C	PSA1
PABPC1/BCH2	ENSG00000104613	PABPC1	YKR027W	BCH2
TESK2/VPS55	ENSG00000104660	TESK2	YJR044C	VPS55
C16orf80/TRR1	ENSG00000104687	C16orf80	YDR353W	TRR1
CSNK2A2/YCL012C	ENSG00000104805	CSNK2A2	YCL012C	YCL012C
PTPN21/GSY1	ENSG00000104812	PTPN21	YFR015C	GSY1
EIF2B3/MKK1	ENSG00000104814	EIF2B3	YOR231W	MKK1
CAMK2A/ECI1	ENSG00000104823	CAMK2A	YLR284C	ECI1
TCOF1/DIA4	ENSG00000104835	TCOF1	YHR011W	DIA4
CDC42/SNP1	ENSG00000104852	CDC42	YIL061C	SNP1
OSBPL3/YER184C	ENSG00000104863	OSBPL3	YER184C	YER184C
EPHA8/PIH1	ENSG00000104872	EPHA8	YHR034C	PIH1
SLC12A3/PRP11	ENSG00000104897	SLC12A3	YDL043C	PRP11
RAD18/TRM1	ENSG00000104907	RAD18	YDR120C	TRM1
ATP2B1/HSC82	ENSG00000104938	ATP2B1	YMR186W	HSC82
NCK2/RPL6B	ENSG00000104960	NCK2	YLR448W	RPL6B
MAP4K4/CNS1	ENSG00000104969	MAP4K4	YBR155W	CNS1
RPL31/TIM44	ENSG00000104980	RPL31	YIL022W	TIM44
WDR1/CCA1	ENSG00000105011	WDR1	YER168C	CCA1
SNX13/MAS1	ENSG00000105088	SNX13	YLR163C	MAS1
ARHGAP10/CRH1	ENSG00000105127	ARHGAP10	YGR189C	CRH1
RPS6KA2/POP4	ENSG00000105171	RPS6KA2	YBR257W	POP4
ING3/CLN2	ENSG00000105173	ING3	YPL256C	CLN2
WBSCR22/TIM50	ENSG00000105197	WBSCR22	YPL063W	TIM50
SEL1L/NOP1	ENSG00000105202	SEL1L	YDL014W	NOP1
TRIP13/PGI1	ENSG00000105220	TRIP13	YBR196C	PGI1
ATP6AP1/PSK2	ENSG00000105221	ATP6AP1	YOL045W	PSK2
TCF3/GFD2	ENSG00000105229	TCF3	YCL036W	GFD2
TRIB2/YJU2	ENSG00000105248	TRIB2	YKL095W	YJU2
DAZAP1/ALF1	ENSG00000105254	DAZAP1	YNL148C	ALF1
MBD3/FCJ1	ENSG00000105281	MBD3	YKR016W	FCJ1
PRLH/PRO1	ENSG00000105323	PRLH	YDR300C	PRO1
HLTF/CDH1	ENSG00000105325	HLTF	YGL003C	CDH1
CPSF1/YML6	ENSG00000105364	CPSF1	YML025C	YML6
CDH19/RSC3	ENSG00000105369	CDH19	YDR303C	RSC3
PDCD2/NOP53	ENSG00000105373	PDCD2	YPL146C	NOP53
PRKACA/CIR1	ENSG00000105379	PRKACA	YGR207C	CIR1
LPHN1/AVT7	ENSG00000105388	LPHN1	YIL088C	AVT7
ACTN1/KIN82	ENSG00000105397	ACTN1	YCR091W	KIN82
RPS6KA6/CDC37	ENSG00000105401	RPS6KA6	YDR168W	CDC37
EPN2/SEC17	ENSG00000105402	EPN2	YBL050W	SEC17
PTPN18/YIP3	ENSG00000105404	PTPN18	YNL044W	YIP3
LIMS2/PMA2	ENSG00000105409	LIMS2	YPL036W	PMA2
LNX1/ERD2	ENSG00000105438	LNX1	YBL040C	ERD2
TFRC/SYT1	ENSG00000105443	TFRC	YPR095C	SYT1
SREBF1/RSA4	ENSG00000105447	SREBF1	YCR072C	RSA4
TRPC5/CDC9	ENSG00000105486	TRPC5	YDL164C	CDC9
AFF4/MYO2	ENSG00000105538	AFF4	YOR326W	MYO2
UBE2D1/TPD3	ENSG00000105568	UBE2D1	YAL016W	TPD3
MPP5/CTK3	ENSG00000105576	MPP5	YML112W	CTK3
SMC1A/CCC1	ENSG00000105607	SMC1A	YLR220W	CCC1
HSD17B10/PRP31	ENSG00000105618	HSD17B10	YGR091W	PRP31
MARK2/SEC28	ENSG00000105669	MARK2	YIL076W	SEC28
HMMR/DBP8	ENSG00000105671	HMMR	YHR169W	DBP8
CHFR/SFG1	ENSG00000105676	CHFR	YOR315W	SFG1
TRHDE/YRB30	ENSG00000105698	TRHDE	YGL164C	YRB30
P4HA2/PXR1	ENSG00000105705	P4HA2	YGR280C	PXR1
FCGR2B/TPK1	ENSG00000105723	FCGR2B	YJL164C	TPK1
NFATC3/SPF1	ENSG00000105726	NFATC3	YEL031W	SPF1
ACADVL/PDR17	ENSG00000105737	ACADVL	YNL264C	PDR17
FBXW11/GLO4	ENSG00000105755	FBXW11	YOR040W	GLO4
ACAP1/YGR210C	ENSG00000105793	ACAP1	YGR210C	YGR210C
CRMP1/ZUO1	ENSG00000105821	CRMP1	YGR285C	ZUO1
DERL2/BET1	ENSG00000105829	DERL2	YIL004C	BET1
NDE1/DET1	ENSG00000105852	NDE1	YDR051C	DET1
MRVI1/LCD1	ENSG00000105854	MRVI1	YDR499W	LCD1
AP1M1/YKL069W	ENSG00000105855	AP1M1	YKL069W	YKL069W
PVR/ZIM17	ENSG00000105866	PVR	YNL310C	ZIM17
IKBKG/WTM1	ENSG00000105875	IKBKG	YOR230W	WTM1
XRCC1/DUS4	ENSG00000105879	XRCC1	YLR405W	DUS4
SCARB1/HOS4	ENSG00000105887	SCARB1	YIL112W	HOS4
MCM2/YGR066C	ENSG00000105939	MCM2	YGR066C	YGR066C
TP63/KGD1	ENSG00000105953	TP63	YIL125W	KGD1
LLGL2/PRR2	ENSG00000105976	LLGL2	YDL214C	PRR2
NLE1/JJJ1	ENSG00000105993	NLE1	YNL227C	JJJ1
SDHA/RIM1	ENSG00000106028	SDHA	YCR028C-A	RIM1
SMARCE1/ARO3	ENSG00000106052	SMARCE1	YDR035W	ARO3
KDM5A/YCR099C	ENSG00000106069	KDM5A	YCR099C	YCR099C
ADAM11/SSO1	ENSG00000106089	ADAM11	YPL232W	SSO1
PPP2R3A/GRS2	ENSG00000106105	PPP2R3A	YPR081C	GRS2
FERMT2/GIS3	ENSG00000106125	FERMT2	YLR094C	GIS3
ABCB11/RPL20B	ENSG00000106246	ABCB11	YOR312C	RPL20B
CD5L/PRT1	ENSG00000106263	CD5L	YOR361C	PRT1
PTGS2/NOP15	ENSG00000106344	PTGS2	YNL110C	NOP15
IGF2BP2/IMD3	ENSG00000106348	IGF2BP2	YLR432W	IMD3
MAP3K13/SPS18	ENSG00000106351	MAP3K13	YNL204C	SPS18
ST6GAL1/LSM5	ENSG00000106355	ST6GAL1	YER146W	LSM5
VDAC1P1/APM1	ENSG00000106367	VDAC1P1	YPL259C	APM1
PICALM/KTR3	ENSG00000106397	PICALM	YBR205W	KTR3
NSF/VPS71	ENSG00000106400	NSF	YML041C	VPS71
GLI2/OPI3	ENSG00000106404	GLI2	YJR073C	OPI3
CLASP1/YML083C	ENSG00000106571	CLASP1	YML083C	YML083C
MRPS34/PRE8	ENSG00000106588	MRPS34	YML092C	PRE8
NOTCH3/MRPL32	ENSG00000106591	NOTCH3	YCR003W	MRPL32
CLNS1A/SDS23	ENSG00000106617	CLNS1A	YGL056C	SDS23
PPP2R2C/POL31	ENSG00000106628	PPP2R2C	YJR006W	POL31
TEAD2/VMA21	ENSG00000106688	TEAD2	YGR105W	VMA21
EED/HIR1	ENSG00000106789	EED	YBL008W	HIR1
CDHR2/CMK2	ENSG00000106799	CDHR2	YOL016C	CMK2
SNCB/RRP9	ENSG00000106829	SNCB	YPR137W	RRP9
TSG101/DFG16	ENSG00000106952	TSG101	YOR030W	DFG16
ATP2A3/OAF1	ENSG00000106991	ATP2A3	YAL051W	OAF1
CA12/ADK2	ENSG00000106992	CA12	YER170W	ADK2
MGLL/AZR1	ENSG00000107020	MGLL	YGR224W	AZR1
NTN4/SCP160	ENSG00000107164	NTN4	YJL080C	SCP160
BCS1L/SPG4	ENSG00000107187	BCS1L	YMR107W	SPG4
NUAK1/YFL066C	ENSG00000107201	NUAK1	YFL066C	YFL066C
SLC24A1/MBF1	ENSG00000107223	SLC24A1	YOR298C-A	MBF1
SCARF1/SNL1	ENSG00000107262	SCARF1	YIL016W	SNL1
LMAN1/PUS4	ENSG00000107263	LMAN1	YNL292W	PUS4
PTPLAD1/DNA2	ENSG00000107290	PTPLAD1	YHR164C	DNA2
IPCEF1/PDR10	ENSG00000107331	IPCEF1	YOR328W	PDR10
ZZEF1/YNL144C	ENSG00000107341	ZZEF1	YNL144C	YNL144C
ENO1/GAT1	ENSG00000107485	ENO1	YFL021W	GAT1
SLC12A1/SLM3	ENSG00000107521	SLC12A1	YDL033C	SLM3
C19orf10/TKL2	ENSG00000107537	C19orf10	YBR117C	TKL2
ANO8/PEX13	ENSG00000107554	ANO8	YLR191W	PEX13
ARHGEF10L/DPB11	ENSG00000107560	ARHGEF10L	YJL090C	DPB11
TXK/PHB1	ENSG00000107566	TXK	YGR132C	PHB1
KCNQ2/RPG1	ENSG00000107581	KCNQ2	YBR079C	RPG1
TACR2/PET18	ENSG00000107611	TACR2	YCR020C	PET18
ACTR6/MSS116	ENSG00000107625	ACTR6	YDR194C	MSS116
TIPIN/HRR25	ENSG00000107643	TIPIN	YPL204W	HRR25
SRI/YOR022C	ENSG00000107651	SRI	YOR022C	YOR022C
EIF4G3/NSE4	ENSG00000107672	EIF4G3	YDL105W	NSE4
NUP37/CNA1	ENSG00000107758	NUP37	YLR433C	CNA1
SEMA3A/MPM1	ENSG00000107771	SEMA3A	YJL066C	MPM1
SEMA3C/PHO5	ENSG00000107789	SEMA3C	YBR093C	PHO5
ACAT1/YCR051W	ENSG00000107854	ACAT1	YCR051W	YCR051W
CELSR1/GEA1	ENSG00000107862	CELSR1	YJR031C	GEA1
ZNF638/BAG7	ENSG00000107863	ZNF638	YOR134W	BAG7
ADD2/BCP1	ENSG00000107949	ADD2	YDR361C	BCP1
FGF4/YOL098C	ENSG00000107959	FGF4	YOL098C	YOL098C
RASAL2/PSF3	ENSG00000107960	RASAL2	YOL146W	PSF3
MARK3/GRX3	ENSG00000108010	MARK3	YDR098C	GRX3
SLC25A3/NUP159	ENSG00000108021	SLC25A3	YIL115C	NUP159
FOSL2/FRA1	ENSG00000108039	FOSL2	YLL029W	FRA1
FRYL/SMC3	ENSG00000108055	FRYL	YJL074C	SMC3
FSCN1/CYR1	ENSG00000108061	FSCN1	YJL005W	CYR1
ACTB/IXR1	ENSG00000108064	ACTB	YKL032C	IXR1
PLD1/RTS3	ENSG00000108091	PLD1	YGR161C	RTS3
WDR62/CUL3	ENSG00000108094	WDR62	YGR003W	CUL3
DLG1/PCL1	ENSG00000108100	DLG1	YNL289W	PCL1
RAB7A/ADH2	ENSG00000108107	RAB7A	YMR303C	ADH2
BCAP29/CAF120	ENSG00000108175	BCAP29	YNL278W	CAF120
SART3/CPR3	ENSG00000108179	SART3	YML078W	CPR3
ARHGAP15/HED1	ENSG00000108256	ARHGAP15	YDR014W-A	HED1
PAX2/ADA2	ENSG00000108264	PAX2	YDR448W	ADA2
EXOSC7/PUP3	ENSG00000108294	EXOSC7	YER094C	PUP3
KIFAP3/CWC25	ENSG00000108296	KIFAP3	YNL245C	CWC25
MCM6/NHP6A	ENSG00000108312	MCM6	YPR052C	NHP6A
REXO2/RPN3	ENSG00000108344	REXO2	YER021W	RPN3
RBM7/TRK1	ENSG00000108349	RBM7	YJL129C	TRK1
RBMS2/SEE1	ENSG00000108370	RBMS2	YIL064W	SEE1
BAZ2A/DMA1	ENSG00000108395	BAZ2A	YHR115C	DMA1
PTPN23/GPT2	ENSG00000108405	PTPN23	YKR067W	GPT2
MLH1/KAP95	ENSG00000108424	MLH1	YLR347C	KAP95
UNG/BOS1	ENSG00000108433	UNG	YLR078C	BOS1
KLHL20/RNH70	ENSG00000108443	KLHL20	YGR276C	RNH70
RGS11/HRQ1	ENSG00000108469	RGS11	YDR291W	HRQ1
PLXNA2/ATG4	ENSG00000108510	PLXNA2	YNL223W	ATG4
SPAG5/DMA2	ENSG00000108523	SPAG5	YNL116W	DMA2
ANKRD13A/DIC1	ENSG00000108528	ANKRD13A	YLR348C	DIC1
TPD52/MRPL20	ENSG00000108557	TPD52	YKR085C	MRPL20
ACACB/KRS1	ENSG00000108559	ACACB	YDR037W	KRS1
TRAF4/DOP1	ENSG00000108576	TRAF4	YDR141C	DOP1
PAG1/LAP3	ENSG00000108578	PAG1	YNL239W	LAP3
GPATCH1/GOS1	ENSG00000108587	GPATCH1	YHL031C	GOS1
ICAM3/RBG2	ENSG00000108591	ICAM3	YGR173W	RBG2
NT5C2/SPB1	ENSG00000108592	NT5C2	YCL054W	SPB1
MCAM/RSC6	ENSG00000108604	MCAM	YCR052W	RSC6
GPC4/UTP6	ENSG00000108651	GPC4	YDR449C	UTP6
CAMSAP3/DED1	ENSG00000108654	CAMSAP3	YOR204W	DED1
RAP1GAP/GEA2	ENSG00000108669	RAP1GAP	YEL022W	GEA2
XAB2/RPN6	ENSG00000108671	XAB2	YDL097C	RPN6
ARHGEF1/SPT7	ENSG00000108773	ARHGEF1	YBR081C	SPT7
STXBP2/YPT11	ENSG00000108774	STXBP2	YNL304W	YPT11
MAP2K7/INO4	ENSG00000108788	MAP2K7	YOL108C	INO4
NMRK2/MAM1	ENSG00000108799	NMRK2	YER106W	MAM1
DGKD/MRP7	ENSG00000108826	DGKD	YNL005C	MRP7
CTTNBP2/HOS2	ENSG00000108840	CTTNBP2	YGL194C	HOS2
ACTL6B/LUC7	ENSG00000108848	ACTL6B	YDL087C	LUC7
RARB/HUL4	ENSG00000108854	RARB	YJR036C	HUL4
TOP2B/MSG5	ENSG00000108861	TOP2B	YNL053W	MSG5
NFKB2/SNU114	ENSG00000108883	NFKB2	YKL173W	SNU114
PPP1R12B/FAA2	ENSG00000108946	PPP1R12B	YER015W	FAA2
DNAJC10/LOT5	ENSG00000108953	DNAJC10	YKL183W	LOT5
GTF3C1/YPL162C	ENSG00000108984	GTF3C1	YPL162C	YPL162C
IL4R/KTI12	ENSG00000109046	IL4R	YKL110C	KTI12
USP33/YDR248C	ENSG00000109047	USP33	YDR248C	YDR248C
PAK3/YIR042C	ENSG00000109065	PAK3	YIR042C	YIR042C
DCX/SPT6	ENSG00000109111	DCX	YGR116W	SPT6
SNRPA/DEP1	ENSG00000109118	SNRPA	YAL013W	DEP1
SPAG6/POM33	ENSG00000109133	SPAG6	YLL023C	POM33
EXOSC5/SMK1	ENSG00000109339	EXOSC5	YPR054W	SMK1
DYNC1I2/MGE1	ENSG00000109519	DYNC1I2	YOR232W	MGE1
APBB1IP/GAR1	ENSG00000109534	APBB1IP	YHR089C	GAR1
LRCH4/TRM9	ENSG00000109536	LRCH4	YML014W	TRM9
FAM76B/GEF1	ENSG00000109572	FAM76B	YJR040W	GEF1
SIRT6/PRP43	ENSG00000109606	SIRT6	YGL120C	PRP43
TYR/CDC4	ENSG00000109670	TYR	YFL009W	CDC4
POLD3/HSP78	ENSG00000109689	POLD3	YDR258C	HSP78
ACTN2/TAH18	ENSG00000109756	ACTN2	YPR048W	TAH18
CAPZB/PEX28	ENSG00000109775	CAPZB	YHR150W	PEX28
PHF17/USV1	ENSG00000109787	PHF17	YPL230W	USV1
UBE2A/FMP52	ENSG00000109854	UBE2A	YER004W	FMP52
FGFR1/LDB16	ENSG00000109861	FGFR1	YCL005W	LDB16
FKBP6/ELP4	ENSG00000109911	FKBP6	YPL101W	ELP4
GTF2I/ZPR1	ENSG00000109917	GTF2I	YGR211W	ZPR1
SMC1B/SSB1	ENSG00000109971	SMC1B	YDL229W	SSB1
FBLN1/HUA1	ENSG00000110031	FBLN1	YGR268C	HUA1
ITGA8/IRS4	ENSG00000110047	ITGA8	YKR019C	IRS4
CST7/DCS2	ENSG00000110063	CST7	YOR173W	DCS2
MAP2/SAP185	ENSG00000110075	MAP2	YJL098W	SAP185
PIAS2/YAT2	ENSG00000110090	PIAS2	YER024W	YAT2
AMPH/PRP19	ENSG00000110107	AMPH	YLL036C	PRP19
ARAF/PHO91	ENSG00000110344	ARAF	YNR013C	PHO91
MCCC1/DHH1	ENSG00000110367	MCCC1	YDL160C	DHH1
FAP/REC104	ENSG00000110395	FAP	YHR157W	REC104
NEBL/SED4	ENSG00000110427	NEBL	YCR067C	SED4
UBE2K/LAT1	ENSG00000110435	UBE2K	YNL071W	LAT1
PIK3C3/ALT1	ENSG00000110455	PIK3C3	YLR089C	ALT1
N4BP2/YNL247W	ENSG00000110619	N4BP2	YNL247W	YNL247W
SYNJ2/TOM70	ENSG00000110711	SYNJ2	YNL121C	TOM70
ADCY2/NUP116	ENSG00000110713	ADCY2	YMR047C	NUP116
PPP2R5C/TFB1	ENSG00000110768	PPP2R5C	YDR311W	TFB1
RBFOX1/NAS2	ENSG00000110801	RBFOX1	YIL007C	NAS2
GNB1/SPC19	ENSG00000110841	GNB1	YDR201W	SPC19
HOXA9/PAR32	ENSG00000110851	HOXA9	YDL173W	PAR32
EDN1/CRN1	ENSG00000110880	EDN1	YLR429W	CRN1
MLLT10/CAX4	ENSG00000110881	MLLT10	YGR036C	CAX4
ADCYAP1R1/ERG12	ENSG00000110921	ADCYAP1R1	YMR208W	ERG12
NRD1/HAL5	ENSG00000110931	NRD1	YJL165C	HAL5
VDAC3/ATP1	ENSG00000110955	VDAC3	YBL099W	ATP1
PCM1/YFL067W	ENSG00000111011	PCM1	YFL067W	YFL067W
CBFA2T2/HEM1	ENSG00000111142	CBFA2T2	YDR232W	HEM1
DBC1/LAP2	ENSG00000111144	DBC1	YNL045W	LAP2
ITCH/FKH2	ENSG00000111206	ITCH	YNL068C	FKH2
TP73/ALD5	ENSG00000111275	TP73	YER073W	ALD5
TOLLIP/TFB4	ENSG00000111358	TOLLIP	YPR056W	TFB4
UBE2D4/SSO2	ENSG00000111450	UBE2D4	YMR183C	SSO2
RUNX1T1/RET3	ENSG00000111481	RUNX1T1	YPL010W	RET3
THOC1/MRPL3	ENSG00000111530	THOC1	YMR024W	MRPL3
OSBPL6/RHO2	ENSG00000111540	OSBPL6	YNL090W	RHO2
SLC1A3/NUP84	ENSG00000111581	SLC1A3	YDL116W	NUP84
XRCC5/CDC36	ENSG00000111596	XRCC5	YDL165W	CDC36
LXN/TOF1	ENSG00000111602	LXN	YNL273W	TOF1
SP140/KRR1	ENSG00000111615	SP140	YCL059C	KRR1
MKNK1/TDH3	ENSG00000111640	MKNK1	YGR192C	TDH3
TNS1/NOP2	ENSG00000111641	TNS1	YNL061W	NOP2
REXO1/RCO1	ENSG00000111642	REXO1	YMR075W	RCO1
SAR1A/UBP8	ENSG00000111667	SAR1A	YMR223W	UBP8
CDC14A/ERR3	ENSG00000111674	CDC14A	YMR323W	ERR3
RAPGEF3/YGR153W	ENSG00000111679	RAPGEF3	YGR153W	YGR153W
CEACAM1/SPR1	ENSG00000111701	CEACAM1	YOR190W	SPR1
SENP1/SIP2	ENSG00000111725	SENP1	YGL208W	SIP2
DUSP13/CDA1	ENSG00000111752	DUSP13	YLR307W	CDA1
CIC/NOP6	ENSG00000111786	CIC	YDL213C	NOP6
LIPE/MTF1	ENSG00000111802	LIPE	YMR228W	MTF1
FDFT1/GIR2	ENSG00000111832	FDFT1	YDR152W	GIR2
PAFAH1B3/ASF1	ENSG00000111875	PAFAH1B3	YJL115W	ASF1
OPHN1/CEG1	ENSG00000111880	OPHN1	YGL130W	CEG1
KIF22/YJL028W	ENSG00000112033	KIF22	YJL028W	YJL028W
SCGN/STE3	ENSG00000112038	SCGN	YKL178C	STE3
PGM1/RAD53	ENSG00000112062	PGM1	YPL153C	RAD53
DDX1/MEP3	ENSG00000112077	DDX1	YPR138C	MEP3
DNM2/ALK2	ENSG00000112079	DNM2	YBL009W	ALK2
EPB41L2/MCM3	ENSG00000112118	EPB41L2	YEL032W	MCM3
RIMS1/FAR10	ENSG00000112130	RIMS1	YLR238W	FAR10
STX7/HRT3	ENSG00000112146	STX7	YLR097C	HRT3
RABL2B/MDN1	ENSG00000112159	RABL2B	YLR106C	MDN1
KEAP1/HUR1	ENSG00000112164	KEAP1	YGL168W	HUR1
PTPRH/SRV2	ENSG00000112186	PTPRH	YNL138W	SRV2
EPHA6/MET22	ENSG00000112200	EPHA6	YOL064C	MET22
SCTR/SSN8	ENSG00000112237	SCTR	YNL025C	SSN8
RFX3/XPT1	ENSG00000112242	RFX3	YJR133W	XPT1
RIF1/YHI9	ENSG00000112245	RIF1	YHR029C	YHI9
RAB21/SLH1	ENSG00000112249	RAB21	YGR271W	SLH1
SLC4A4/FRE4	ENSG00000112282	SLC4A4	YNR060W	FRE4
SMARCA2/YJL132W	ENSG00000112293	SMARCA2	YJL132W	YJL132W
RDH8/UGA2	ENSG00000112294	RDH8	YBR006W	UGA2
SESN1/NIT3	ENSG00000112303	SESN1	YLR351C	NIT3
MID2/MVP1	ENSG00000112335	MID2	YMR004W	MVP1
COL5A3/SKI7	ENSG00000112339	COL5A3	YOR076C	SKI7
SRCAP/SPO21	ENSG00000112343	SRCAP	YOL091W	SPO21
KIAA0020/PEX7	ENSG00000112357	KIAA0020	YDR142C	PEX7
CPB2/PZF1	ENSG00000112365	CPB2	YPR186C	PZF1
CHRNA3/MCH2	ENSG00000112394	CHRNA3	YKL221W	MCH2
KCNN2/AVT3	ENSG00000112486	KCNN2	YKL146W	AVT3
CNOT4/GON7	ENSG00000112531	CNOT4	YJL184W	GON7
PSEN1/CLB1	ENSG00000112576	PSEN1	YGR108W	CLB1
CPOX/SPT15	ENSG00000112592	CPOX	YER148W	SPT15
MOK/RML2	ENSG00000112651	MOK	YEL050C	RML2
HSP90AA1/ARG80	ENSG00000112658	HSP90AA1	YMR042W	ARG80
RBL1/SEC5	ENSG00000112685	RBL1	YDR166C	SEC5
DLGAP4/ULP2	ENSG00000112701	DLGAP4	YIL031W	ULP2
CFHR2/YHR213W-B	ENSG00000112715	CFHR2	YHR213W-B	YHR213W-B
NDC80/PRP45	ENSG00000112739	NDC80	YAL032C	PRP45
AP4E1/FUN26	ENSG00000112759	AP4E1	YAL022C	FUN26
RSBN1/GTO3	ENSG00000112782	RSBN1	YMR251W	GTO3
MAGI3/DIG1	ENSG00000112851	MAGI3	YPL049C	DIG1
CXCL2/PAP2	ENSG00000112941	CXCL2	YOL115W	PAP2
AFP/ERG13	ENSG00000112972	AFP	YML126C	ERG13
COL4A4/ERP4	ENSG00000112983	COL4A4	YOR016C	ERP4
OSTM1/YPS7	ENSG00000112984	OSTM1	YDR349C	YPS7
CDH7/LYS1	ENSG00000112992	CDH7	YIR034C	LYS1
PCNP/SSA3	ENSG00000113013	PCNP	YBL075C	SSA3
ARG2/AEP3	ENSG00000113048	ARG2	YPL005W	AEP3
MEF2C/HMG2	ENSG00000113161	MEF2C	YLR450W	HMG2
PTPRC/SWH1	ENSG00000113163	PTPRC	YAR042W	SWH1
CACNA1S/UBX3	ENSG00000113194	CACNA1S	YDL091C	UBX3
PKP1/YSC84	ENSG00000113263	PKP1	YHR016C	YSC84
UBA5/APE3	ENSG00000113269	UBA5	YBR286W	APE3
STK17B/THG1	ENSG00000113272	STK17B	YGR024C	THG1
CDC14B/ENT5	ENSG00000113282	CDC14B	YDR153C	ENT5
ZNF510/CCR4	ENSG00000113300	ZNF510	YAL021C	CCR4
LRP2/SAN1	ENSG00000113312	LRP2	YDR143C	SAN1
ZNF506/MSH3	ENSG00000113318	ZNF506	YCR092C	MSH3
DUSP12/BUD5	ENSG00000113319	DUSP12	YCR038C	BUD5
ENSG00000081770/CLB6	ENSG00000113328	ENSG00000081770	YGR109C	CLB6
CADPS2/RPC31	ENSG00000113356	CADPS2	YNL151C	RPC31
HSPB11/RNT1	ENSG00000113360	HSPB11	YMR239C	RNT1
IL12RB2/SUB1	ENSG00000113387	IL12RB2	YMR039C	SUB1
SMARCD3/MST1	ENSG00000113407	SMARCD3	YKL194C	MST1
FYB/TMA108	ENSG00000113441	FYB	YIL137C	TMA108
MPP4/DIA3	ENSG00000113448	MPP4	YDL024C	DIA3
STRADB/RAD17	ENSG00000113456	STRADB	YOR368W	RAD17
BZW1/RAD50	ENSG00000113522	BZW1	YNL250W	RAD50
PGR/YDR514C	ENSG00000113532	PGR	YDR514C	YDR514C
ME2/SOL2	ENSG00000113552	ME2	YCR073W-A	SOL2
C5orf22/SKP1	ENSG00000113558	C5orf22	YDR328C	SKP1
CCNT2/NUP170	ENSG00000113569	CCNT2	YBL079W	NUP170
EPB41L3/PPH22	ENSG00000113575	EPB41L3	YDL188C	PPH22
COBLL1/FLO9	ENSG00000113580	COBLL1	YAL063C	FLO9
DLG3/PRP46	ENSG00000113593	DLG3	YPL151C	PRP46
TRAF5/SFB2	ENSG00000113615	TRAF5	YNL049C	SFB2
MRPL22/PRP40	ENSG00000113649	MRPL22	YKL012W	PRP40
GEMIN5/PKH2	ENSG00000113712	GEMIN5	YOL100W	PKH2
OPRK1/CEM1	ENSG00000113719	OPRK1	YER061C	CEM1
NFE2L1/ATG11	ENSG00000113734	NFE2L1	YPR049C	ATG11
GSK3B/SMC4	ENSG00000113810	GSK3B	YLR086W	SMC4
ITGB5/EST2	ENSG00000113889	ITGB5	YLR318W	EST2
ERC1/MET31	ENSG00000113916	ERC1	YPL038W	MET31
XPO1/OGG1	ENSG00000114026	XPO1	YML060W	OGG1
PALB2/ACC1	ENSG00000114054	PALB2	YNR016C	ACC1
DOPEY1/UFD4	ENSG00000114062	DOPEY1	YKL010C	UFD4
BCKDHB/VID28	ENSG00000114098	BCKDHB	YIL017C	VID28
KAT6A/RIM2	ENSG00000114120	KAT6A	YBR192W	RIM2
ULK2/APC11	ENSG00000114125	ULK2	YDL008W	APC11
GRHL2/BDF1	ENSG00000114166	GRHL2	YLR399C	BDF1
TNPO1/ARC19	ENSG00000114209	TNPO1	YKL013C	ARC19
P2RX5/BCY1	ENSG00000114302	P2RX5	YIL033C	BCY1
ITGAE/UBP12	ENSG00000114316	ITGAE	YJL197W	UBP12
DIS3/GPA2	ENSG00000114353	DIS3	YER020W	GPA2
PIBF1/RPL24A	ENSG00000114391	PIBF1	YGL031C	RPL24A
ENSG00000083622/YMR315W	ENSG00000114416	ENSG00000083622	YMR315W	YMR315W
NUFIP1/GPB2	ENSG00000114423	NUFIP1	YAL056W	GPB2
RRAGB/KEM1	ENSG00000114473	RRAGB	YGL173C	KEM1
CYLD/GLC3	ENSG00000114480	CYLD	YEL011W	GLC3
SLC27A5/URA3	ENSG00000114491	SLC27A5	YEL021W	URA3
ZNF324/NRD1	ENSG00000114503	ZNF324	YNL251C	NRD1
ZNF446/SNX4	ENSG00000114520	ZNF446	YJL036W	SNX4
ZNF8/VMA1	ENSG00000114573	ZNF8	YDL185W	VMA1
RPS5/RRT13	ENSG00000114650	RPS5	YER066W	RRT13
FAT1/YDR415C	ENSG00000114738	FAT1	YDR415C	YDR415C
YTHDC1/HFI1	ENSG00000114745	YTHDC1	YPL254W	HFI1
CHMP2B/PWP2	ENSG00000114767	CHMP2B	YCR057C	PWP2
PPIE/SUI1	ENSG00000114784	PPIE	YNL244C	SUI1
ZMPSTE24/CPS1	ENSG00000114786	ZMPSTE24	YJL172W	CPS1
NOA1/CPR7	ENSG00000114857	NOA1	YJR032W	CPR7
REST/TIF4631	ENSG00000114867	REST	YGR162W	TIF4631
SSH1/ORM1	ENSG00000114978	SSH1	YGR038W	ORM1
GSTP1/FAB1	ENSG00000115020	GSTP1	YFR019W	FAB1
APLP2/ARP8	ENSG00000115073	APLP2	YOR141C	ARP8
SLCO1A2/MPS1	ENSG00000115085	SLCO1A2	YDL028C	MPS1
WBP11/ARP3	ENSG00000115091	WBP11	YJR065C	ARP3
EIF3I/ARG8	ENSG00000115107	EIF3I	YOL140W	ARG8
TXLNA/YLR177W	ENSG00000115145	TXLNA	YLR177W	YLR177W
APOB/HHT2	ENSG00000115163	APOB	YNL031C	HHT2
NCOA1/FUS3	ENSG00000115170	NCOA1	YBL016W	FUS3
KIF3C/YML079W	ENSG00000115207	KIF3C	YML079W	YML079W
RAB10/GCN3	ENSG00000115211	RAB10	YKR026C	GCN3
GCKR/RPN11	ENSG00000115233	GCKR	YFR004W	RPN11
HADHA/PTC6	ENSG00000115241	HADHA	YCR079W	PTC6
MAPRE3/PRB1	ENSG00000115257	MAPRE3	YEL060C	PRB1
CAD/CWH41	ENSG00000115275	CAD	YGL027C	CWH41
CD59/DNF3	ENSG00000115306	CD59	YMR162C	DNF3
CD82/CUE4	ENSG00000115307	CD82	YML101C	CUE4
ATRX/HTB2	ENSG00000115350	ATRX	YBL002W	HTB2
TAF9/SLX1	ENSG00000115392	TAF9	YBR228W	SLX1
FCN1/BSC2	ENSG00000115414	FCN1	YDR275W	BSC2
MECOM/BLI1	ENSG00000115415	MECOM	YKL061W	BLI1
SCAMP1/GMH1	ENSG00000115446	SCAMP1	YKR030W	GMH1
PREP/CCT4	ENSG00000115484	PREP	YDL143W	CCT4
HACE1/PLP1	ENSG00000115514	HACE1	YDR183W	PLP1
SEH1L/HSH155	ENSG00000115524	SEH1L	YMR288W	HSH155
WDR47/VPS24	ENSG00000115561	WDR47	YKL041W	VPS24
OVGP1/FLO1	ENSG00000115602	OVGP1	YAR050W	FLO1
MAP3K4/SPO12	ENSG00000115648	MAP3K4	YHR152W	SPO12
PILRA/CSR2	ENSG00000115652	PILRA	YPR030W	CSR2
IGSF9/SDS22	ENSG00000115685	IGSF9	YKL193C	SDS22
ABCB1/RFS1	ENSG00000115756	ABCB1	YBR052C	RFS1
AKR1B1/SPE1	ENSG00000115758	AKR1B1	YKL184W	SPE1
CPNE3/RPL23B	ENSG00000115762	CPNE3	YER117W	RPL23B
RRN3/GRH1	ENSG00000115806	RRN3	YDR517W	GRH1
CTTN/CAC2	ENSG00000115808	CTTN	YML102W	CAC2
MTIF2/AAC1	ENSG00000115840	MTIF2	YMR056C	AAC1
TTC39A/YMR114C	ENSG00000115850	TTC39A	YMR114C	YMR114C
EPS15/DPS1	ENSG00000115866	EPS15	YLL018C	DPS1
ORC1/RNA15	ENSG00000115875	ORC1	YGL044C	RNA15
MGST2/CDC25	ENSG00000115904	MGST2	YLR310C	CDC25
CHERP/BNA5	ENSG00000115919	CHERP	YLR231C	BNA5
ATG16L1/VRP1	ENSG00000115935	ATG16L1	YLR337C	VRP1
USP40/ORC2	ENSG00000115942	USP40	YBR060C	ORC2
RAD54L/PNO1	ENSG00000115946	RAD54L	YOR145C	PNO1
MAST2/ORC1	ENSG00000115947	MAST2	YML065W	ORC1
DNAJA1/MRPS18	ENSG00000115963	DNAJA1	YNL306W	MRPS18
B4GALT1/MRM1	ENSG00000115966	B4GALT1	YOR201C	MRM1
CHMP5/YPL236C	ENSG00000115977	CHMP5	YPL236C	YPL236C
NFX1/FKS1	ENSG00000116001	NFX1	YLR342W	FKS1
DIMT1/SMT3	ENSG00000116030	DIMT1	YDR510W	SMT3
IPO11/SSZ1	ENSG00000116044	IPO11	YHR064C	SSZ1
EIF2AK1/MSH6	ENSG00000116062	EIF2AK1	YDR097C	MSH6
EPDR1/YHR177W	ENSG00000116128	EPDR1	YHR177W	YHR177W
SEPHS1/ALO1	ENSG00000116133	SEPHS1	YML086C	ALO1
MRPL28/RFA3	ENSG00000116147	MRPL28	YJL173C	RFA3
CEACAM6/GPX1	ENSG00000116157	CEACAM6	YKL026C	GPX1
RBM22/STE14	ENSG00000116237	RBM22	YDR410C	STE14
TMED2/RPL22A	ENSG00000116251	TMED2	YLR061W	RPL22A
ERO1LB/RAD26	ENSG00000116254	ERO1LB	YJR035W	RAD26
ZFAND6/SLY1	ENSG00000116266	ZFAND6	YDR189W	SLY1
TXLNG/NPL3	ENSG00000116350	TXLNG	YDR432W	NPL3
PPEF1/ETR1	ENSG00000116353	PPEF1	YBR026C	ETR1
LAT2/YPL247C	ENSG00000116455	LAT2	YPL247C	YPL247C
HUWE1/ATP4	ENSG00000116459	HUWE1	YPL078C	ATP4
ZW10/YPT31	ENSG00000116473	ZW10	YER031C	YPT31
ALG9/BYE1	ENSG00000116539	ALG9	YKL005C	BYE1
MYBPC2/MCM1	ENSG00000116604	MYBPC2	YMR043W	MCM1
NOX4/SPE3	ENSG00000116649	NOX4	YPR069C	SPE3
ACOX3/STB6	ENSG00000116661	ACOX3	YKL072W	STB6
MTMR2/REV7	ENSG00000116670	MTMR2	YIL139C	REV7
PPP1R15A/YEL023C	ENSG00000116678	PPP1R15A	YEL023C	YEL023C
HSD17B14/KEL2	ENSG00000116679	HSD17B14	YGR238C	KEL2
TRIP6/FZO1	ENSG00000116688	TRIP6	YBR179C	FZO1
ACHE/EBS1	ENSG00000116698	ACHE	YDR206W	EBS1
FTL/GCD14	ENSG00000116731	FTL	YJL125C	GCD14
SRRT/MCR1	ENSG00000116750	SRRT	YKL150W	MCR1
BAX/HSH49	ENSG00000116754	BAX	YOR319W	HSH49
NLK/HDA3	ENSG00000116783	NLK	YPR179C	HDA3
PIGS/SOR2	ENSG00000116791	PIGS	YDL246C	SOR2
ATXN7L3/MSW1	ENSG00000116874	ATXN7L3	YDR268W	MSW1
PGS1/MRPS28	ENSG00000116898	PGS1	YDR337W	MRPS28
PSMC5/SLC1	ENSG00000116906	PSMC5	YDL052C	SLC1
UIMC1/RPS12	ENSG00000116918	UIMC1	YOR369C	RPS12
CETP/NRK1	ENSG00000116954	CETP	YNL129W	NRK1
MMP2/POS5	ENSG00000116962	MMP2	YPL188W	POS5
GNAO1/YIL161W	ENSG00000116977	GNAO1	YIL161W	YIL161W
OGFOD1/RPS10A	ENSG00000116983	OGFOD1	YOR293W	RPS10A
SH3BP2/MHT1	ENSG00000116984	SH3BP2	YLL062C	MHT1
ADD1/SLM2	ENSG00000117020	ADD1	YNL047C	SLM2
C14orf166/RIB5	ENSG00000117091	C14orf166	YBR256C	RIB5
NID2/SDH2	ENSG00000117118	NID2	YLL041C	SDH2
GMCL1/SSF1	ENSG00000117133	GMCL1	YHR066W	SSF1
SF3B2/JHD2	ENSG00000117139	SF3B2	YJR119C	JHD2
KLHL42/RPS13	ENSG00000117155	KLHL42	YDR064W	RPS13
GNAS/BCD1	ENSG00000117174	GNAS	YHR040W	BCD1
DNM1L/SWD1	ENSG00000117222	DNM1L	YAR003W	SWD1
PTHLH/YOR262W	ENSG00000117228	PTHLH	YOR262W	YOR262W
PHACTR3/ROD1	ENSG00000117289	PHACTR3	YOR018W	ROD1
ERGIC2/GAL10	ENSG00000117308	ERGIC2	YBR019C	GAL10
TFAP2C/PRP3	ENSG00000117360	TFAP2C	YDR473C	PRP3
AURKA/GAL2	ENSG00000117394	AURKA	YLR081W	GAL2
PIR/EBP2	ENSG00000117395	PIR	YKL172W	EBP2
RFX2/CDC20	ENSG00000117399	RFX2	YGL116W	CDC20
SULT2B1/KAP122	ENSG00000117408	SULT2B1	YGL016W	KAP122
CNOT3/VMA16	ENSG00000117410	CNOT3	YHR026W	VMA16
GP6/GRE3	ENSG00000117448	GP6	YHR104W	GRE3
PTPN4/AHP1	ENSG00000117450	PTPN4	YLR109W	AHP1
DDX18/HEF3	ENSG00000117528	DDX18	YNL014W	HEF3
KHSRP/NYV1	ENSG00000117533	KHSRP	YLR093C	NYV1
GNA11/DPH5	ENSG00000117543	GNA11	YLR172C	DPH5
EDEM2/WWM1	ENSG00000117560	EDEM2	YFL010C	WWM1
DNMT3B/ARG4	ENSG00000117586	DNMT3B	YHR018C	ARG4
REM1/PRX1	ENSG00000117592	REM1	YBL064C	PRX1
TPX2/YIR035C	ENSG00000117594	TPX2	YIR035C	YIR035C
PDRG1/UTP25	ENSG00000117597	PDRG1	YIL091C	UTP25
EPB41L1/BDP1	ENSG00000117625	EPB41L1	YNL039W	BDP1
DOCK9/YAP3	ENSG00000117632	DOCK9	YHL009C	YAP3
DOCK3/MEK1	ENSG00000117676	DOCK3	YOR351C	MEK1
COQ9/RER2	ENSG00000117682	COQ9	YBR002C	RER2
CRLS1/SWI1	ENSG00000117713	CRLS1	YPL016W	SWI1
PPP1R13B/SPC72	ENSG00000117724	PPP1R13B	YAL047C	SPC72
SIGLEC1/RFA2	ENSG00000117748	SIGLEC1	YNL312W	RFA2
FKBP1A/PEP12	ENSG00000117758	FKBP1A	YOR036W	PEP12
NSFL1C/KES1	ENSG00000117859	NSFL1C	YPL145C	KES1
MAVS/CRF1	ENSG00000117906	MAVS	YDR223W	CRF1
F11/PEP4	ENSG00000117984	F11	YPL154C	PEP4
XRN2/IRR1	ENSG00000118007	XRN2	YIL026C	IRR1
DYNLL1/CHK1	ENSG00000118046	DYNLL1	YBR274W	CHK1
TESC/SET1	ENSG00000118058	TESC	YHR119W	SET1
SNX5/NTH2	ENSG00000118094	SNX5	YBR001C	NTH2
RPL6/MIG3	ENSG00000118263	RPL6	YER028C	MIG3
MAPKAPK5/MOT3	ENSG00000118495	MAPKAPK5	YMR070W	MOT3
P2RX7/POC4	ENSG00000118503	P2RX7	YPL144W	POC4
ESF1/YJR154W	ENSG00000118507	ESF1	YJR154W	YJR154W
RBBP9/YPL067C	ENSG00000118508	RBBP9	YPL067C	YPL067C
ANAPC5/YDR026C	ENSG00000118513	ANAPC5	YDR026C	YDR026C
SLC23A2/RTK1	ENSG00000118515	SLC23A2	YDL025C	RTK1
TMEM230/YLR352W	ENSG00000118564	TMEM230	YLR352W	YLR352W
DZANK1/SEC22	ENSG00000118640	DZANK1	YLR268W	SEC22
KDM2B/SWP1	ENSG00000118705	KDM2B	YMR149W	SWP1
TASP1/CUP9	ENSG00000118707	TASP1	YPL177C	CUP9
GCN1L1/YGL036W	ENSG00000118873	GCN1L1	YGL036W	YGL036W
RPLP0/MIG1	ENSG00000118922	RPLP0	YGL035C	MIG1
PXN/PCL9	ENSG00000118971	PXN	YDL179W	PCL9
RPH3A/TFC4	ENSG00000119041	RPH3A	YGR047C	TFC4
TRMT6/RAD6	ENSG00000119048	TRMT6	YGL058W	RAD6
CHGB/YPR015C	ENSG00000119138	CHGB	YPR015C	YPR015C
PEBP1/CFT2	ENSG00000119203	PEBP1	YLR115W	CFT2
TBX5/UTP10	ENSG00000119285	TBX5	YJL109C	UTP10
BRAP/RAD23	ENSG00000119318	BRAP	YEL037C	RAD23
ERP29/RTG1	ENSG00000119335	ERP29	YOL067C	RTG1
NOS1/RRD2	ENSG00000119383	NOS1	YPL152W	RRD2
FUS/GLE1	ENSG00000119392	FUS	YDL207W	GLE1
IGBP1/MTG2	ENSG00000119396	IGBP1	YHR168W	MTG2
FXYD3/BRR1	ENSG00000119397	FXYD3	YPR057W	BRR1
GANAB/GID7	ENSG00000119402	GANAB	YCL039W	GID7
GMIP/MRK1	ENSG00000119408	GMIP	YDL079C	MRK1
RBM41/SIT4	ENSG00000119414	RBM41	YDL047W	SIT4
BIRC5/MIC14	ENSG00000119421	BIRC5	YDR031W	MIC14
LAG3/YMR130W	ENSG00000119431	LAG3	YMR130W	YMR130W
MLF2/SWI4	ENSG00000119509	MLF2	YER111C	SWI4
OTUB2/VPS4	ENSG00000119541	OTUB2	YPR173C	VPS4
DDX24/YGK3	ENSG00000119638	DDX24	YOL128C	YGK3
ZBTB25/MLH3	ENSG00000119684	ZBTB25	YPL164C	MLH3
ARHGAP4/MDL1	ENSG00000119688	ARHGAP4	YLR188W	MDL1
ANKRD24/CBC2	ENSG00000119707	ANKRD24	YPL178W	CBC2
RCOR1/ALD4	ENSG00000119711	RCOR1	YOR374W	ALD4
LTBP4/GCD7	ENSG00000119718	LTBP4	YLR291C	GCD7
BLVRB/COQ6	ENSG00000119723	BLVRB	YGR255C	COQ6
SLC9A1/TOM40	ENSG00000119725	SLC9A1	YMR203W	TOM40
SPTLC1/CCT8	ENSG00000119760	SPTLC1	YJL008C	CCT8
PAPOLA/AXL1	ENSG00000119912	PAPOLA	YPR122W	AXL1
CCNK/SWT1	ENSG00000119917	CCNK	YOR166C	SWT1
PCBP4/TSR3	ENSG00000119929	PCBP4	YOR006C	TSR3
RGS1/XKS1	ENSG00000119950	RGS1	YGR194C	XKS1
MRPS33/YHL042W	ENSG00000119965	MRPS33	YHL042W	YHL042W
NDUFB2/SIF2	ENSG00000120008	NDUFB2	YBR103W	SIF2
ENSG00000090269/AAT2	ENSG00000120053	ENSG00000090269	YLR027C	AAT2
NUDC/MET17	ENSG00000120054	NUDC	YLR303W	MET17
MAEA/PIS1	ENSG00000120088	MAEA	YPR113W	PIS1
ICAM1/PPS1	ENSG00000120129	ICAM1	YBR276C	PPS1
STRN4/TRM5	ENSG00000120158	STRN4	YHR070W	TRM5
IRAK3/MOB1	ENSG00000120162	IRAK3	YIL106W	MOB1
LYZ/MTR2	ENSG00000120253	LYZ	YKL186C	MTR2
SI/MRP2	ENSG00000120333	SI	YPR166C	MRP2
MUL1/CCT2	ENSG00000120438	MUL1	YIL142W	CCT2
PDCD7/RTA1	ENSG00000120457	PDCD7	YGR213C	RTA1
SPG21/GSF2	ENSG00000120458	SPG21	YML048W	GSF2
DNAJB11/HHF1	ENSG00000120656	DNAJB11	YBR009C	HHF1
THPO/DAN4	ENSG00000120690	THPO	YJR151C	DAN4
CHRD/SSE2	ENSG00000120694	CHRD	YBR169C	SSE2
FLT3LG/ALG5	ENSG00000120697	FLT3LG	YPL227C	ALG5
RAB11FIP3/RRP43	ENSG00000120699	RAB11FIP3	YCR035C	RRP43
GNPTG/SUP45	ENSG00000120705	GNPTG	YBR143C	SUP45
ZNF268/YLR001C	ENSG00000120708	ZNF268	YLR001C	YLR001C
GOLGA3/UTP20	ENSG00000120800	GOLGA3	YBL004W	UTP20
PABPC4/SUE1	ENSG00000120802	PABPC4	YPR151C	SUE1
CD209/HAP3	ENSG00000120837	CD209	YBL021C	HAP3
MCOLN1/LST8	ENSG00000120868	MCOLN1	YNL006W	LST8
EFNB1/KIN2	ENSG00000120899	EFNB1	YLR096W	KIN2
AARS/YAR064W	ENSG00000120907	AARS	YAR064W	YAR064W
GLG1/PPZ2	ENSG00000120910	GLG1	YDR436W	PPZ2
KIF4A/YLR118C	ENSG00000120992	KIF4A	YLR118C	YLR118C
PLEKHG2/RRI1	ENSG00000121022	PLEKHG2	YDL216C	RRI1
PITPNM2/YGR017W	ENSG00000121067	PITPNM2	YGR017W	YGR017W
EXOC1/RSB1	ENSG00000121361	EXOC1	YOR049C	RSB1
DTX2/CTA1	ENSG00000121691	DTX2	YDR256C	CTA1
NLRC4/ASH1	ENSG00000121741	NLRC4	YKL185W	ASH1
NRCAM/BUB2	ENSG00000121749	NRCAM	YMR055C	BUB2
LAMB1/BI4	ENSG00000121858	LAMB1	Q0120	BI4
SLC26A3/LIP5	ENSG00000121897	SLC26A3	YOR196C	LIP5
DLD/YER140W	ENSG00000121931	DLD	YER140W	YER140W
WDR7/TPI1	ENSG00000121957	WDR7	YDR050C	TPI1
TXNL1/YCR061W	ENSG00000121966	TXNL1	YCR061W	YCR061W
IL5RA/NUP188	ENSG00000122025	IL5RA	YML103C	NUP188
ITGA6/FZF1	ENSG00000122034	ITGA6	YGL254W	FZF1
RAPGEF4/MRP4	ENSG00000122140	RAPGEF4	YHL004W	MRP4
ENSG00000091436/COG5	ENSG00000122176	ENSG00000091436	YNL051W	COG5
FH/COP1	ENSG00000122218	FH	YDL145C	COP1
SEL1L3/AUS1	ENSG00000122223	SEL1L3	YOR011W	AUS1
TF/MPE1	ENSG00000122257	TF	YKL059C	MPE1
MYO15A/MDM31	ENSG00000122299	MYO15A	YHR194W	MDM31
APOH/RTR1	ENSG00000122484	APOH	YER139C	RTR1
NLRP1/CDC3	ENSG00000122545	NLRP1	YLR314C	CDC3
ACKR6/NAN1	ENSG00000122692	ACKR6	YPL126W	NAN1
SPAG7/YMR111C	ENSG00000122705	SPAG7	YMR111C	YMR111C
ORC6/DSE1	ENSG00000122741	ORC6	YER124C	DSE1
ZC3HC1/YMR317W	ENSG00000122778	ZC3HC1	YMR317W	YMR317W
ESR1/MF(ALPHA)1	ENSG00000122952	ESR1	YPL187W	MF(ALPHA)1
RGS17/MRD1	ENSG00000122965	RGS17	YPR112C	MRD1
ANGPT2/BBP1	ENSG00000122966	ANGPT2	YPL255W	BBP1
CD200/DRS1	ENSG00000123064	CD200	YLL008W	DRS1
CMA1/TUL1	ENSG00000123091	CMA1	YKL034W	TUL1
PSME1/YEL076C-A	ENSG00000123131	PSME1	YEL076C-A	YEL076C-A
JPH4/PET191	ENSG00000123146	JPH4	YJR034W	PET191
MYH7/CDC40	ENSG00000123154	MYH7	YDR364C	CDC40
CEBPE/PCA1	ENSG00000123191	CEBPE	YBR295W	PCA1
SLC7A8/SFH1	ENSG00000123219	SLC7A8	YLR321C	SFH1
OSGEP/TMA17	ENSG00000123240	OSGEP	YDL110C	TMA17
RNF31/VPS66	ENSG00000123268	RNF31	YPR139C	VPS66
SCFD1/BUD14	ENSG00000123329	SCFD1	YAR014C	BUD14
G2E3/GIM5	ENSG00000123349	G2E3	YML094W	GIM5
HECTD1/CDC5	ENSG00000123374	HECTD1	YMR001C	CDC5
HNRNPC/PRC1	ENSG00000123384	HNRNPC	YMR297W	PRC1
RPGRIP1/STP2	ENSG00000123411	RPGRIP1	YHR006W	STP2
SUPT16H/PPM2	ENSG00000123444	SUPT16H	YOL141W	PPM2
TOX4/ATP11	ENSG00000123472	TOX4	YNL315C	ATP11
GEMIN2/MAC1	ENSG00000123473	GEMIN2	YMR021C	MAC1
TGM1/LGE1	ENSG00000123562	TGM1	YPL055C	LGE1
TINF2/YPT7	ENSG00000123595	TINF2	YML001W	YPT7
DAZL/AVT4	ENSG00000123643	DAZL	YNL101W	AVT4
SEMA6A/RRP45	ENSG00000123737	SEMA6A	YDR280W	RRP45
TRPM7/YLR345W	ENSG00000123836	TRPM7	YLR345W	YLR345W
TYRO3/SPC29	ENSG00000123933	TYRO3	YPL124W	SPC29
WDR76/CKS1	ENSG00000123975	WDR76	YBR135W	CKS1
CAPN3/LAP4	ENSG00000123992	CAPN3	YKL103C	LAP4
SNAP23/SPR6	ENSG00000123999	SNAP23	YER115C	SPR6
PHGDH/YKL091C	ENSG00000124120	PHGDH	YKL091C	YKL091C
COL9A3/GPI16	ENSG00000124155	COL9A3	YHR188C	GPI16
EZR/RVS167	ENSG00000124181	EZR	YDR388W	RVS167
MYL6/PUB1	ENSG00000124193	MYL6	YNL016W	PUB1
AGO1/CSE1	ENSG00000124207	AGO1	YGL238W	CSE1
TEKT2/UBC13	ENSG00000124208	TEKT2	YDR092W	UBC13
CLSPN/TEM1	ENSG00000124209	CLSPN	YML064C	TEM1
UNC13D/MDM34	ENSG00000124214	UNC13D	YGL219C	MDM34
DPYSL2/UBA4	ENSG00000124217	DPYSL2	YHR111W	UBA4
TGFB2/TLG2	ENSG00000124222	TGFB2	YOL018C	TLG2
NUP50/DBP10	ENSG00000124228	NUP50	YDL031W	DBP10
CDC45/YFR006W	ENSG00000124299	CDC45	YFR006W	YFR006W
COMT/SNC2	ENSG00000124333	COMT	YOR327C	SNC2
LRRFIP2/RFU1	ENSG00000124356	LRRFIP2	YLR073C	RFU1
HDAC6/TOS1	ENSG00000124357	HDAC6	YBR162C	TOS1
KRT31/MPP10	ENSG00000124383	KRT31	YJR002W	MPP10
CDC6/DOA4	ENSG00000124422	CDC6	YDR069C	DOA4
UPRT/UBP7	ENSG00000124486	UPRT	YIL156W	UBP7
CDC23/SAM37	ENSG00000124491	CDC23	YMR060C	SAM37
CBX5/MGS1	ENSG00000124535	CBX5	YNL218W	MGS1
SUCO/YHC1	ENSG00000124562	SUCO	YLR298C	YHC1
MSH2/EMI1	ENSG00000124570	MSH2	YDR512C	EMI1
MAP3K1/MSN5	ENSG00000124571	MAP3K1	YDR335W	MSN5
DHPS/BPT1	ENSG00000124574	DHPS	YLL015W	BPT1
HOOK2/OST6	ENSG00000124641	HOOK2	YML019W	OST6
ARCN1/YGR266W	ENSG00000124702	ARCN1	YGR266W	YGR266W
PSMD5/CRG1	ENSG00000124713	PSMD5	YHR209W	CRG1
PTGS1/ROX1	ENSG00000124766	PTGS1	YPR065W	ROX1
NUP188/SRL2	ENSG00000124782	NUP188	YLR082C	SRL2
CRAT/NUP1	ENSG00000124789	CRAT	YOR098C	NUP1
SH2D3C/FMP23	ENSG00000124802	SH2D3C	YBR047W	FMP23
NANS/MSA1	ENSG00000124813	NANS	YOR066W	MSA1
DFNB31/SPC105	ENSG00000124831	DFNB31	YGL093W	SPC105
CWF19L1/NSG2	ENSG00000124942	CWF19L1	YNL156C	NSG2
SEMA4G/CDC39	ENSG00000125107	SEMA4G	YCR093W	CDC39
BTAF1/ECM14	ENSG00000125124	BTAF1	YHR132C	ECM14
IKZF5/TMN2	ENSG00000125304	IKZF5	YDR107C	TMN2
BLNK/UPF3	ENSG00000125351	BLNK	YGR072W	UPF3
SORBS1/CWC24	ENSG00000125352	SORBS1	YLR323C	CWC24
BAMBI/SPR3	ENSG00000125354	BAMBI	YGR059W	SPR3
IL11/SYC1	ENSG00000125414	IL11	YOR179C	SYC1
MYO3A/GGA2	ENSG00000125447	MYO3A	YHR108W	GGA2
WAC/ADY2	ENSG00000125450	WAC	YCR010C	ADY2
CREM/REB1	ENSG00000125482	CREM	YBR049C	REB1
NUBP2/RPA135	ENSG00000125630	NUBP2	YPR010C	RPA135
HIVEP1/YKL047W	ENSG00000125651	HIVEP1	YKL047W	YKL047W
TREM2/THO2	ENSG00000125676	TREM2	YNL139C	THO2
CRISP3/NSE5	ENSG00000125686	CRISP3	YML023C	NSE5
FKBP5/RPL23A	ENSG00000125691	FKBP5	YBL087C	RPL23A
SRPK1/IST1	ENSG00000125726	SRPK1	YNL265C	IST1
BRPF3/RGD2	ENSG00000125733	BRPF3	YFL047W	RGD2
MRPS18A/SMD2	ENSG00000125743	MRPS18A	YLR275W	SMD2
ENSG00000096087/SQT1	ENSG00000125746	ENSG00000096087	YIR012W	SQT1
EFHC1/RPL18A	ENSG00000125753	EFHC1	YOL120C	RPL18A
NCR2/GPD1	ENSG00000125775	NCR2	YDL022W	GPD1
HSP90AB1/HCM1	ENSG00000125798	HSP90AB1	YCR065W	HCM1
MLN/PDC2	ENSG00000125817	MLN	YDR081C	PDC2
CDC5L/YCR076C	ENSG00000125818	CDC5L	YCR076C	YCR076C
ITPR3/SMB1	ENSG00000125835	ITPR3	YER029C	SMB1
ZNF184/PEX15	ENSG00000125863	ZNF184	YOL044W	PEX15
DSP/COF1	ENSG00000125868	DSP	YLL050C	COF1
SIRT1/MUD1	ENSG00000125870	SIRT1	YBR119W	MUD1
HNRNPH3/NAB6	ENSG00000125944	HNRNPH3	YML117W	NAB6
JAK2/RTG3	ENSG00000125952	JAK2	YBL103C	RTG3
IL12RB1/RAM1	ENSG00000125954	IL12RB1	YDL090C	RAM1
ABL1/ERV41	ENSG00000125991	ABL1	YML067C	ERV41
ACOT7/NDL1	ENSG00000126001	ACOT7	YLR254C	NDL1
SH3GLB1/PRE1	ENSG00000126067	SH3GLB1	YER012W	PRE1
CDC7/SPC98	ENSG00000126216	CDC7	YNL126W	SPC98
PCSK5/THP1	ENSG00000126226	PCSK5	YOL072W	THP1
SCD/UBA2	ENSG00000126261	SCD	YDR390C	UBA2
TMED1/DOT5	ENSG00000126432	TMED1	YIL010W	DOT5
ABLIM1/HMT1	ENSG00000126457	ABLIM1	YBR034C	HMT1
RAB18/SDO1	ENSG00000126524	RAB18	YLR022C	SDO1
NRP1/VPS30	ENSG00000126581	NRP1	YPL120W	VPS30
PRTFDC1/ECM22	ENSG00000126746	PRTFDC1	YLR228C	ECM22
TSPAN15/BUD27	ENSG00000126756	TSPAN15	YFL023W	BUD27
MAST3/TIM22	ENSG00000126768	MAST3	YDL217C	TIM22
MZF1/URB2	ENSG00000126838	MZF1	YJR041C	URB2
MYO9B/GEM1	ENSG00000126858	MYO9B	YAL048C	GEM1
PSMD8/PBS2	ENSG00000126934	PSMD8	YJL128C	PBS2
SETD1A/RPS16A	ENSG00000126945	SETD1A	YMR143W	RPS16A
MAGEB2/CNE1	ENSG00000127022	MAGEB2	YAL058W	CNE1
EFNA2/SLX5	ENSG00000127191	EFNA2	YDL013W	SLX5
CIRBP/VIP1	ENSG00000127241	CIRBP	YLR410W	VIP1
ATP5D/NUP85	ENSG00000127311	ATP5D	YJR042W	NUP85
IGFALS/JID1	ENSG00000127328	IGFALS	YPR061C	JID1
HNRNPM/YOL075C	ENSG00000127412	HNRNPM	YOL075C	YOL075C
MARCH2/ESS1	ENSG00000127445	MARCH2	YJR017C	ESS1
NDUFB7/EMC1	ENSG00000127463	NDUFB7	YCL045C	EMC1
TECR/DAL80	ENSG00000127481	TECR	YKR034W	DAL80
TIMM13/SIN3	ENSG00000127511	TIMM13	YOL004W	SIN3
CDC34/SLY41	ENSG00000127526	CDC34	YOR307C	SLY41
MTAP/NUP82	ENSG00000127527	MTAP	YJL061W	NUP82
POLR2E/ERV1	ENSG00000127554	POLR2E	YGR029W	ERV1
POLRMT/RTC1	ENSG00000127580	POLRMT	YOL138C	RTC1
HCN2/CTF18	ENSG00000127586	HCN2	YMR078C	CTF18
GADD45B/SLK19	ENSG00000127603	GADD45B	YOR195W	SLK19
MADCAM1/RSC4	ENSG00000127616	MADCAM1	YKR008W	RSC4
MKNK2/TUB1	ENSG00000127824	MKNK2	YML085C	TUB1
ENSG00000099882/SPC110	ENSG00000127914	ENSG00000099882	YDR356W	SPC110
ARVCF/OCA1	ENSG00000127947	ARVCF	YNL099C	OCA1
RANBP1/PEX1	ENSG00000127980	RANBP1	YKL197C	PEX1
KLHL22/DUS3	ENSG00000128016	KLHL22	YLR401C	DUS3
MED15/ADE1	ENSG00000128050	MED15	YAR015W	ADE1
SERPIND1/ADE4	ENSG00000128059	SERPIND1	YMR300C	ADE4
SNAP29/TUM1	ENSG00000128309	SNAP29	YOR251C	TUM1
CRKL/CIN4	ENSG00000128340	CRKL	YMR138W	CIN4
LZTR1/SME1	ENSG00000128534	LZTR1	YOR159C	SME1
MMP11/KRI1	ENSG00000128585	MMP11	YNL308C	KRI1
CECR2/ERJ5	ENSG00000128590	CECR2	YFR041C	ERJ5
SMARCB1/TGL2	ENSG00000128604	SMARCB1	YDR058C	TGL2
P2RX6/MRPS12	ENSG00000128626	P2RX6	YNR036C	MRPS12
DERL3/YHR219W	ENSG00000128641	DERL3	YHR219W	YHR219W
ENSG00000099964/ALG3	ENSG00000128654	ENSG00000099964	YBL082C	ALG3
BCL2L13/HAT1	ENSG00000128708	BCL2L13	YPL001W	HAT1
ENSG00000099972/ADD66	ENSG00000128789	ENSG00000099972	YKL206C	ADD66
DDT/INO80	ENSG00000128908	DDT	YGL150C	INO80
OSM/DUT1	ENSG00000128951	OSM	YBR252W	DUT1
CABIN1/LCP5	ENSG00000129071	CABIN1	YER127W	LCP5
TBC1D10A/SEC26	ENSG00000129083	TBC1D10A	YDR238C	SEC26
SUSD2/PRE5	ENSG00000129084	SUSD2	YMR314W	PRE5
SF3A1/ECM38	ENSG00000129103	SF3A1	YLR299W	ECM38
SEC14L2/YBR137W	ENSG00000129152	SEC14L2	YBR137W	YBR137W
ENSG00000100010/DCD1	ENSG00000129187	ENSG00000100010	YHR144C	DCD1
PPIL2/GIP4	ENSG00000129219	PPIL2	YAL031C	GIP4
SNRPD3/TRX3	ENSG00000129235	SNRPD3	YCR083W	TRX3
PES1/BUR2	ENSG00000129315	PES1	YLR226W	BUR2
MAPK1/NUP60	ENSG00000129422	MAPK1	YAR002W	NUP60
GGT1/YNL122C	ENSG00000129451	GGT1	YNL122C	YNL122C
PPM1F/GNP1	ENSG00000129473	PPM1F	YDR508C	GNP1
TOP3B/YDR249C	ENSG00000129484	TOP3B	YDR249C	YDR249C
DGCR14/TMT1	ENSG00000129515	DGCR14	YER175C	TMT1
CRYBB2P1/RPS26A	ENSG00000129518	CRYBB2P1	YGL189C	RPS26A
MFNG/ENP2	ENSG00000129521	MFNG	YGR145W	ENP2
CARD10/WSC3	ENSG00000129538	CARD10	YOL105C	WSC3
SLC25A1/RUB1	ENSG00000129559	SLC25A1	YDR139C	RUB1
ADRBK2/OST2	ENSG00000129562	ADRBK2	YOR103C	OST2
LGALS2/PAA1	ENSG00000129673	LGALS2	YDR071C	PAA1
GGA1/YLR243W	ENSG00000129675	GGA1	YLR243W	YLR243W
HIRA/BRE2	ENSG00000129691	HIRA	YLR015W	BRE2
SH3BP1/RPS4B	ENSG00000129824	SH3BP1	YHR203C	RPS4B
LGALS1/THI20	ENSG00000129946	LGALS1	YOL055C	THI20
HPS4/DPP1	ENSG00000129951	HPS4	YDR284C	DPP1
ENSG00000100101/HPA3	ENSG00000130066	ENSG00000100101	YEL066W	HPA3
PATZ1/NOG2	ENSG00000130119	PATZ1	YNR053C	NOG2
TRIOBP/ELF1	ENSG00000130165	TRIOBP	YKL160W	ELF1
TFIP11/GTB1	ENSG00000130175	TFIP11	YDR221W	GTB1
GCAT/CDC16	ENSG00000130177	GCAT	YKL022C	CDC16
ENSG00000100118/YMR185W	ENSG00000130227	ENSG00000100118	YMR185W	YMR185W
CRYBB1/THO1	ENSG00000130254	CRYBB1	YER063W	THO1
EIF3L/MSS1	ENSG00000130299	EIF3L	YMR023C	MSS1
NHP2L1/YDR115W	ENSG00000130312	NHP2L1	YDR115W	YDR115W
MICALL1/SOL4	ENSG00000130313	MICALL1	YGR248W	SOL4
ENSG00000100141/LSM7	ENSG00000130332	ENSG00000100141	YNL147W	LSM7
POLR2F/YIM1	ENSG00000130347	POLR2F	YMR152W	YIM1
SOX10/YGL185C	ENSG00000130414	SOX10	YGL185C	YGL185C
CCDC134/ARC40	ENSG00000130429	CCDC134	YBR234C	ARC40
PICK1/LSM4	ENSG00000130520	PICK1	YER112W	LSM4
TTC28/RUP1	ENSG00000130560	TTC28	YOR138C	RUP1
SLC16A8/YDL086W	ENSG00000130635	SLC16A8	YDL086W	YDL086W
CENPM/CLB3	ENSG00000130638	CENPM	YDL155W	CLB3
SEPT3/SPC97	ENSG00000130640	SEPT3	YHR172W	SPC97
SLC5A1/AKL1	ENSG00000130669	SLC5A1	YBR059C	AKL1
TPTEP1/RPN13	ENSG00000130706	TPTEP1	YLR421C	RPN13
DDX17/ARG1	ENSG00000130707	DDX17	YOL058W	ARG1
DMC1/RRP4	ENSG00000130713	DMC1	YHR069C	RRP4
TCF20/UBC12	ENSG00000130725	TCF20	YLR306W	UBC12
CBY1/FRS1	ENSG00000130764	CBY1	YLR060W	FRS1
TOMM22/INH1	ENSG00000130770	TOMM22	YDL181W	INH1
RTDR1/BFR1	ENSG00000130779	RTDR1	YOR198C	BFR1
XBP1/SLA2	ENSG00000130787	XBP1	YNL243W	SLA2
FBXO7/RPF1	ENSG00000130810	FBXO7	YHR088W	RPF1
GTPBP1/TIF35	ENSG00000130811	GTPBP1	YDR429C	TIF35
POLDIP3/YML053C	ENSG00000130816	POLDIP3	YML053C	YML053C
TIMP3/CBF5	ENSG00000130826	TIMP3	YLR175W	CBF5
PPP6R2/OCA6	ENSG00000130829	PPP6R2	YDR067C	OCA6
SBF1/YIL055C	ENSG00000130830	SBF1	YIL055C	YIL055C
SUN2/UFD2	ENSG00000130939	SUN2	YDL190C	UFD2
CYB5R3/MET12	ENSG00000130956	CYB5R3	YPL023C	MET12
DNAL4/UBA1	ENSG00000130985	DNAL4	YKL210W	UBA1
ENSG00000100262/CPR2	ENSG00000131013	ENSG00000100262	YHR057C	CPR2
PACSIN2/HIR3	ENSG00000131018	PACSIN2	YJR140C	HIR3
AP1B1/AAR2	ENSG00000131043	AP1B1	YBL074C	AAR2
HMGXB4/ACS1	ENSG00000131069	HMGXB4	YAL054C	ACS1
TOM1/RPL24B	ENSG00000131089	TOM1	YGR148C	RPL24B
NEFH/ADH6	ENSG00000131115	NEFH	YMR318C	ADH6
BIK/COX5A	ENSG00000131143	BIK	YNL052W	COX5A
HMOX1/INO2	ENSG00000131149	HMOX1	YDR123C	INO2
THOC5/PSF2	ENSG00000131153	THOC5	YJL072C	PSF2
MCM5/AIM13	ENSG00000131165	MCM5	YFR011C	AIM13
ARSA/BNA2	ENSG00000131203	ARSA	YJR078W	BNA2
TSPO/BIT2	ENSG00000131233	TSPO	YBR270C	BIT2
RASD2/IRC19	ENSG00000131242	RASD2	YLL033W	IRC19
CBX7/ATM1	ENSG00000131269	CBX7	YMR301C	ATM1
PDGFB/MCM22	ENSG00000131323	PDGFB	YJR135C	MCM22
ACR/IDP1	ENSG00000131370	ACR	YDL066W	IDP1
RPL3/GYP6	ENSG00000131374	RPL3	YJL044C	GYP6
ZMAT5/RIM13	ENSG00000131375	ZMAT5	YMR154C	RIM13
RBFOX2/KIP1	ENSG00000131437	RBFOX2	YBL063W	KIP1
TAB1/GRC3	ENSG00000131467	TAB1	YLL035W	GRC3
ASCC2/RPL27B	ENSG00000131469	ASCC2	YDR471W	RPL27B
MTMR3/MSC1	ENSG00000131470	MTMR3	YML128C	MSC1
SMCR7L/VPS25	ENSG00000131475	SMCR7L	YJR102C	VPS25
APOL1/MRPL51	ENSG00000131495	APOL1	YPR100W	MRPL51
MYH9/YEL020C	ENSG00000131503	MYH9	YEL020C	YEL020C
SAMM50/BNI1	ENSG00000131504	SAMM50	YNL271C	BNI1
GRAP2/BSD2	ENSG00000131507	GRAP2	YBR290W	BSD2
EIF3D/UBC5	ENSG00000131508	EIF3D	YDR059C	UBC5
TNRC6B/SEC8	ENSG00000131558	TNRC6B	YPR055W	SEC8
ENSG00000100357/ADY3	ENSG00000131626	ENSG00000100357	YDL239C	ADY3
SGSM3/MRS4	ENSG00000131653	SGSM3	YKR052C	MRS4
IFT27/DGR2	ENSG00000131725	IFT27	YKL121W	DGR2
KIAA0930/GAL83	ENSG00000131791	KIAA0930	YER027C	GAL83
NCF4/LHP1	ENSG00000131795	NCF4	YDL051W	LHP1
CSF2RB/PDA1	ENSG00000131828	CSF2RB	YER178W	PDA1
SLC25A17/BRO1	ENSG00000131941	SLC25A17	YPL084W	BRO1
UPK3A/FOL2	ENSG00000131979	UPK3A	YGR267C	FOL2
KCTD17/APJ1	ENSG00000132002	KCTD17	YNL077W	APJ1
ST13/HMI1	ENSG00000132017	ST13	YOL095C	HMI1
IL2RB/SDS24	ENSG00000132024	IL2RB	YBR214W	SDS24
RBX1/YLR419W	ENSG00000132153	RBX1	YLR419W	YLR419W
EP300/YAK1	ENSG00000132155	EP300	YJL141C	YAK1
L3MBTL2/ERG27	ENSG00000132196	L3MBTL2	YLR100W	ERG27
RANGAP1/PEP5	ENSG00000132256	RANGAP1	YMR231W	PEP5
ZC3H7B/PIN2	ENSG00000132274	ZC3H7B	YOR104W	PIN2
PHF5A/BUD32	ENSG00000132275	PHF5A	YGR262C	BUD32
ACO2/TNA1	ENSG00000132326	ACO2	YGR260W	TNA1
POLR3H/GSP1	ENSG00000132341	POLR3H	YLR293C	GSP1
PMM1/NPR1	ENSG00000132356	PMM1	YNL183C	NPR1
BRD1/YDR336W	ENSG00000132357	BRD1	YDR336W	YDR336W
MLC1/CLU1	ENSG00000132361	MLC1	YMR012W	CLU1
HDAC10/INP54	ENSG00000132376	HDAC10	YOL065C	INP54
FKBP3/RFA1	ENSG00000132383	FKBP3	YAR007C	RFA1
CTSG/YCR043C	ENSG00000132424	CTSG	YCR043C	YCR043C
GZMB/RPL26B	ENSG00000132463	GZMB	YGR034W	RPL26B
RBM23/SAS10	ENSG00000132467	RBM23	YDL153C	SAS10
PRMT5/GSY2	ENSG00000132470	PRMT5	YLR258W	GSY2
AP4S1/HHT1	ENSG00000132475	AP4S1	YBR010W	HHT1
POLE2/MMF1	ENSG00000132541	POLE2	YIL051C	MMF1
SOS2/SWM1	ENSG00000132604	SOS2	YDR260C	SWM1
CDKL1/PEX6	ENSG00000132612	CDKL1	YNL329C	PEX6
NIN/SPO20	ENSG00000132639	NIN	YMR017W	SPO20
PYGL/POL30	ENSG00000132646	PYGL	YBR088C	POL30
TRIM9/RPC34	ENSG00000132664	TRIM9	YNR003C	RPC34
PSMC6/RSM23	ENSG00000132676	PSMC6	YGL129C	RSM23
CDKN3/PRP5	ENSG00000132680	CDKN3	YBR237W	PRP5
ATP6V1D/SUN4	ENSG00000132692	ATP6V1D	YNL066W	SUN4
PIGH/HCS1	ENSG00000132740	PIGH	YKL017C	HCS1
PSMA3/DPH1	ENSG00000132768	PSMA3	YIL103W	DPH1
VTI1B/CHS5	ENSG00000132780	VTI1B	YLR330W	CHS5
TIMM9/YKL133C	ENSG00000132792	TIMM9	YKL133C	YKL133C
GSTZ1/APL6	ENSG00000132842	GSTZ1	YGR261C	APL6
AHSA1/PHM6	ENSG00000132912	AHSA1	YDR281C	PHM6
DAAM1/SSN3	ENSG00000132964	DAAM1	YPL042C	SSN3
SPTLC2/MYO1	ENSG00000133026	SPTLC2	YHR023W	MYO1
RIN3/TEL1	ENSG00000133056	RIN3	YBL088C	TEL1
SNW1/YHR113W	ENSG00000133059	SNW1	YHR113W	YHR113W
CHGA/POP3	ENSG00000133069	CHGA	YNL282W	POP3
ITPK1/TMA19	ENSG00000133112	ITPK1	YKL056C	TMA19
PPM1A/RFC5	ENSG00000133119	PPM1A	YBR087W	RFC5
SIX4/FRK1	ENSG00000133216	SIX4	YPL141C	FRK1
ASB2/FES1	ENSG00000133265	ASB2	YBR101C	FES1
ERH/DUG1	ENSG00000133313	ERH	YFR044C	DUG1
HIF1A/NSA1	ENSG00000133316	HIF1A	YGL111W	NSA1
SRSF5/TVP15	ENSG00000133318	SRSF5	YDR100W	TVP15
EIF5/NUT2	ENSG00000133398	EIF5	YPR168W	NUT2
SERPINA4/LEE1	ENSG00000133606	SERPINA4	YPL054W	LEE1
SLC8A3/RAS2	ENSG00000133703	SLC8A3	YNL098C	RAS2
DICER1/SXM1	ENSG00000133704	DICER1	YDR395W	SXM1
MTHFD1/CDC60	ENSG00000133706	MTHFD1	YPL160W	CDC60
TCL1A/INM1	ENSG00000133731	TCL1A	YHR046C	INM1
ZC3H14/RAS1	ENSG00000133818	ZC3H14	YOR101W	RAS1
TELO2/YMR226C	ENSG00000133835	TELO2	YMR226C	YMR226C
BDKRB1/ERG28	ENSG00000133935	BDKRB1	YER044C	ERG28
GSKIP/YOX1	ENSG00000133937	GSKIP	YML027W	YOX1
VRK1/COX16	ENSG00000133983	VRK1	YJL003W	COX16
PSMC1/MED6	ENSG00000133997	PSMC1	YHR058C	MED6
RPS6KA5/SUI2	ENSG00000134001	RPS6KA5	YJR007W	SUI2
PSMB5/ELP3	ENSG00000134014	PSMB5	YPL086C	ELP3
YY1/SSK22	ENSG00000134072	YY1	YCR073C	SSK22
ACIN1/CBF1	ENSG00000134107	ACIN1	YJR060W	CBF1
CCNB1IP1/MNL1	ENSG00000134109	CCNB1IP1	YHR204W	MNL1
TRIP11/OCA2	ENSG00000134242	TRIP11	YNL056W	OCA2
APEX1/VTH2	ENSG00000134243	APEX1	YJL222W	VTH2
ENSG00000100829/ADP1	ENSG00000134250	ENSG00000100829	YCR011C	ADP1
PABPN1/RIB4	ENSG00000134262	PABPN1	YOL143C	RIB4
EFS/ARF2	ENSG00000134287	EFS	YDL137W	ARF2
ARHGAP5/AVT2	ENSG00000134294	ARHGAP5	YEL064C	AVT2
CINP/SRS2	ENSG00000134313	CINP	YJL092W	SRS2
SRP54/RIM15	ENSG00000134318	SRP54	YFL033C	RIM15
CPNE6/PRM7	ENSG00000134352	CPNE6	YDL039C	PRM7
CHD8/TIM17	ENSG00000134375	CHD8	YJL143W	TIM17
PSMA6/DED81	ENSG00000134440	PSMA6	YHR019C	DED81
NFKBIA/NSR1	ENSG00000134453	NFKBIA	YGR159C	NSR1
EMC9/YKL105C	ENSG00000134470	EMC9	YKL105C	YKL105C
PSME2/CCL1	ENSG00000134480	PSME2	YPR025C	CCL1
BRMS1L/TAT1	ENSG00000134489	BRMS1L	YBR069C	TAT1
ENSG00000100931/VRG4	ENSG00000134490	ENSG00000100931	YGL225W	VRG4
SEC23A/CYK3	ENSG00000134516	SEC23A	YDL117W	CYK3
PNN/YNR040W	ENSG00000134571	PNN	YNR040W	YNR040W
RABGGTA/SAR1	ENSG00000134594	RABGGTA	YPL218W	SAR1
NFATC4/CIN1	ENSG00000134627	NFATC4	YOR349W	CIN1
PLTP/MPT5	ENSG00000134644	PLTP	YGL178W	MPT5
PCIF1/NOG1	ENSG00000134697	PCIF1	YPL093W	NOG1
GSS/PRP38	ENSG00000134748	GSS	YGR075C	PRP38
MMP9/AIM44	ENSG00000134757	MMP9	YPL158C	AIM44
TRPC4AP/SIP5	ENSG00000134758	TRPC4AP	YMR140W	SIP5
PYGB/GDT1	ENSG00000134851	PYGB	YBR187W	GDT1
PROCR/YOL073C	ENSG00000134882	PROCR	YOL073C	YOL073C
GINS1/RAD2	ENSG00000134899	GINS1	YGR258C	RAD2
NINL/TRM112	ENSG00000134909	NINL	YNR046W	TRM112
CD40/STT3	ENSG00000134910	CD40	YGL022W	STT3
UQCC/ATF1	ENSG00000134954	UQCC	YOR377W	ATF1
ZMYND8/FMN1	ENSG00000135002	ZMYND8	YDR236C	FMN1
SGK2/PDH1	ENSG00000135046	SGK2	YPR002W	PDH1
IFT52/SNF3	ENSG00000135047	IFT52	YDL194W	SNF3
MYBL2/URE2	ENSG00000135049	MYBL2	YNL229C	URE2
HNF4A/SER1	ENSG00000135069	HNF4A	YOR184W	SER1
SLA2/RGI2	ENSG00000135090	SLA2	YIL057C	RGI2
C20orf24/MSB1	ENSG00000135148	C20orf24	YOR188W	MSB1
NFATC2/CNB1	ENSG00000135175	NFATC2	YKL190W	CNB1
STK4/TIP20	ENSG00000135249	STK4	YGL145W	TIP20
PFDN4/SKY1	ENSG00000135250	PFDN4	YMR216C	SKY1
DOK5/MTO1	ENSG00000135297	DOK5	YGL236C	MTO1
CSTF1/SPO75	ENSG00000135312	CSTF1	YLL005C	SPO75
BMP7/CAR1	ENSG00000135318	BMP7	YPL111W	CAR1
RAE1/ORC3	ENSG00000135336	RAE1	YLL004W	ORC3
TPD52L2/VHS1	ENSG00000135341	TPD52L2	YDR247W	VHS1
DNAJC5/PEX22	ENSG00000135363	DNAJC5	YAL055W	PEX22
NELFCD/PHO23	ENSG00000135365	NELFCD	YNL097C	PHO23
PRPF6/KRE33	ENSG00000135372	PRPF6	YNL132W	KRE33
TUBB1/APN1	ENSG00000135374	TUBB1	YKL114C	APN1
PSMA7/HLJ1	ENSG00000135392	PSMA7	YMR161W	HLJ1
NTSR1/DGA1	ENSG00000135407	NTSR1	YOR245C	DGA1
MRGBP/FOX2	ENSG00000135437	MRGBP	YKR009C	FOX2
DIDO1/GTS1	ENSG00000135439	DIDO1	YGL181W	GTS1
GID8/YNL305C	ENSG00000135472	GID8	YNL305C	YNL305C
BIRC7/PAN2	ENSG00000135473	BIRC7	YGL094C	PAN2
ARFGAP1/NOP4	ENSG00000135486	ARFGAP1	YPL043W	NOP4
AVP/SUL1	ENSG00000135502	AVP	YBR294W	SUL1
COL20A1/YOS9	ENSG00000135506	COL20A1	YDR057W	YOS9
CHRNA4/DCS1	ENSG00000135541	CHRNA4	YLR270W	DCS1
EEF1A2/MIM1	ENSG00000135596	EEF1A2	YOL026C	MIM1
PTK6/CCT7	ENSG00000135624	PTK6	YJL111W	CCT7
GMEB2/YDL180W	ENSG00000135655	GMEB2	YDL180W	YDL180W
C20orf27/YGR283C	ENSG00000135679	C20orf27	YGR283C	YGR283C
SPEF1/GPX2	ENSG00000135709	SPEF1	YBR244W	GPX2
CDC25B/YDR042C	ENSG00000135720	CDC25B	YDR042C	YDR042C
ARFRP1/HPM1	ENSG00000135744	ARFRP1	YIL110W	HPM1
NDUFAF5/LST4	ENSG00000135763	NDUFAF5	YKL176C	LST4
TRIB3/RFC4	ENSG00000135778	TRIB3	YOL094C	RFC4
RASSF2/SPT8	ENSG00000135801	RASSF2	YLR055C	SPT8
CSNK2A1/GLN1	ENSG00000135821	CSNK2A1	YPR035W	GLN1
ANGPT4/VAM7	ENSG00000135823	ANGPT4	YGL212W	VAM7
HM13/MAK32	ENSG00000135828	HM13	YCR019W	MAK32
SNPH/PRP16	ENSG00000135829	SNPH	YKR086W	PRP16
MYLK2/NIP100	ENSG00000135837	MYLK2	YPL174C	NIP100
SIRPB1/GPI2	ENSG00000135845	SIRPB1	YPL076W	GPI2
SEC23B/SYG1	ENSG00000135905	SEC23B	YIL047C	SYG1
FERMT1/CAJ1	ENSG00000135924	FERMT1	YER048C	CAJ1
HAO1/CDC33	ENSG00000135930	HAO1	YOL139C	CDC33
PDYN/HYM1	ENSG00000135932	PDYN	YKL189W	HYM1
PLCB4/COX4	ENSG00000135940	PLCB4	YGL187C	COX4
MYL9/VPS3	ENSG00000135966	MYL9	YDR495C	VPS3
HCK/ISU2	ENSG00000136003	HCK	YOR226C	ISU2
CRNKL1/BCK1	ENSG00000136021	CRNKL1	YJL095W	BCK1
POFUT1/BUD21	ENSG00000136026	POFUT1	YOR078W	BUD21
SAMHD1/YGR117C	ENSG00000136040	SAMHD1	YGR117C	YGR117C
PAK7/AIF1	ENSG00000136044	PAK7	YNR074C	AIF1
KIF3B/PWP1	ENSG00000136045	KIF3B	YLR196W	PWP1
NOP56/PLB2	ENSG00000136068	NOP56	YMR006C	PLB2
IDH3B/RRN7	ENSG00000136098	IDH3B	YJL025W	RRN7
MAPRE1/VPS36	ENSG00000136100	MAPRE1	YLR417W	VPS36
JAG1/GYL1	ENSG00000136111	JAG1	YMR192W	GYL1
CDK5RAP1/YNL134C	ENSG00000136143	CDK5RAP1	YNL134C	YNL134C
SNTA1/YIL001W	ENSG00000136144	SNTA1	YIL001W	YIL001W
OXT/YKL077W	ENSG00000136153	OXT	YKL077W	YKL077W
TTI1/ADE2	ENSG00000136197	TTI1	YOR128C	ADE2
E2F1/CDC42	ENSG00000136238	E2F1	YLR229C	CDC42
RPRD1B/SWF1	ENSG00000136247	RPRD1B	YDR126W	SWF1
PXMP4/SRP68	ENSG00000136261	PXMP4	YPL243W	SRP68
CHMP4B/DBP9	ENSG00000136271	CHMP4B	YLR276C	DBP9
BPI/FAU1	ENSG00000136371	BPI	YER183C	FAU1
CST3/BIK1	ENSG00000136436	CST3	YCL029C	BIK1
ASIP/NMT1	ENSG00000136448	ASIP	YLR195C	NMT1
CST4/HTD2	ENSG00000136449	CST4	YHR067W	HTD2
ACTR5/HRB1	ENSG00000136450	ACTR5	YNL004W	HRB1
WFDC2/YGR021W	ENSG00000136463	WFDC2	YGR021W	YGR021W
AHCY/SAS3	ENSG00000136504	AHCY	YBL052C	SAS3
DHX35/GAP1	ENSG00000136521	DHX35	YKR039W	GAP1
DNTTIP1/MRPL4	ENSG00000136522	DNTTIP1	YLR439W	MRPL4
MAP1LC3A/EMP47	ENSG00000136560	MAP1LC3A	YFL048C	EMP47
SYNDIG1/HXT3	ENSG00000136573	SYNDIG1	YDR345C	HXT3
PIGU/YHR020W	ENSG00000136628	PIGU	YHR020W	YHR020W
TNNC2/SIN4	ENSG00000136631	TNNC2	YNL236W	SIN4
APMAP/SNX3	ENSG00000136643	APMAP	YOR357C	SNX3
ZNF516/YSP1	ENSG00000136653	ZNF516	YHR155W	YSP1
USP14/YAP1801	ENSG00000136715	USP14	YHR161C	YAP1801
VAPA/RVS161	ENSG00000136717	VAPA	YCR009C	RVS161
MYOM1/IMP4	ENSG00000136718	MYOM1	YNL075W	IMP4
MYL12A/KRE5	ENSG00000136731	MYL12A	YOR336W	KRE5
CEP76/HSE1	ENSG00000136738	CEP76	YHL002W	HSE1
CEP192/NFS1	ENSG00000136750	CEP192	YCL017C	NFS1
RNMT/YME1	ENSG00000136758	RNMT	YPR024W	YME1
SMAD7/SIS1	ENSG00000136770	SMAD7	YNL007C	SIS1
LAMA1/SNF1	ENSG00000136807	LAMA1	YDR477W	SNF1
RNF125/GRX4	ENSG00000136810	RNF125	YER174C	GRX4
ANKRD12/ECM29	ENSG00000136813	ANKRD12	YHL030W	ECM29
NOL4/SMC2	ENSG00000136824	NOL4	YFR031C	SMC2
POLI/MIG2	ENSG00000136826	POLI	YGL209W	MIG2
MIB1/JSN1	ENSG00000136827	MIB1	YJR091C	JSN1
RBBP8/VPS45	ENSG00000136854	RBBP8	YGL095C	VPS45
RIOK3/YPL260W	ENSG00000136861	RIOK3	YPL260W	YPL260W
CSTF2/AGC1	ENSG00000136869	CSTF2	YPR021C	AGC1
PSMD10/PRP4	ENSG00000136875	PSMD10	YPR178W	PRP4
ATG4A/SAD1	ENSG00000136878	ATG4A	YFR005C	SAD1
TBL1X/VMA10	ENSG00000136888	TBL1X	YHR039C-A	VMA10
GPR143/IPI1	ENSG00000136891	GPR143	YHR085W	IPI1
PGRMC1/PUP1	ENSG00000136930	PGRMC1	YOR157C	PUP1
POLA1/KEL3	ENSG00000136933	POLA1	YPL263C	KEL3
MID1/RKM2	ENSG00000136937	MID1	YDR198C	RKM2
NKAP/PLP2	ENSG00000136940	NKAP	YOR281C	PLP2
NXT2/RPL35B	ENSG00000136942	NXT2	YDL136W	RPL35B
GUCY2F/DFM1	ENSG00000136986	GUCY2F	YDR411C	DFM1
ENSG00000101898/RPA49	ENSG00000137054	ENSG00000101898	YNL248C	RPA49
ALG13/DOA1	ENSG00000137055	ALG13	YKL213C	DOA1
PRPS2/HNT3	ENSG00000137074	PRPS2	YOR258W	HNT3
TLR8/FDH1	ENSG00000137106	TLR8	YOR388C	FDH1
AMMECR1/RPS6B	ENSG00000137154	AMMECR1	YBR181C	RPS6B
CHRDL1/CPR5	ENSG00000137168	CHRDL1	YDR304C	CPR5
WDR13/STB4	ENSG00000137203	WDR13	YMR019W	STB4
SUV39H1/POP8	ENSG00000137265	SUV39H1	YBL018C	POP8
GLRA2/PRR1	ENSG00000137275	GLRA2	YKL116C	PRR1
XIAP/BMS1	ENSG00000137312	XIAP	YPL217C	BMS1
STAG2/SNF5	ENSG00000137337	STAG2	YBR289W	SNF5
MCF2/FLX1	ENSG00000137409	MCF2	YIL134W	FLX1
F9/YPL229W	ENSG00000137478	F9	YPL229W	YPL229W
ABCD1/YGR130C	ENSG00000137497	ABCD1	YGR130C	YGR130C
CCDC22/FMP32	ENSG00000137500	CCDC22	YFL046W	FMP32
CACNA1F/SIR4	ENSG00000137501	CACNA1F	YDR227W	SIR4
SYP/YGR015C	ENSG00000137509	SYP	YGR015C	YGR015C
PLP2/MRPL10	ENSG00000137547	PLP2	YNL284C	MRPL10
BMX/TGS1	ENSG00000137574	BMX	YPL157W	TGS1
PLS3/YNR065C	ENSG00000137642	PLS3	YNR065C	YNR065C
NAA10/BUD13	ENSG00000137656	NAA10	YGL174W	BUD13
RENBP/MRP1	ENSG00000137710	RENBP	YDR347W	MRP1
ELF4/VAC14	ENSG00000137713	ELF4	YLR386W	VAC14
SMARCA1/YAH1	ENSG00000137714	SMARCA1	YPL252C	YAH1
MTMR8/YJL185C	ENSG00000137752	MTMR8	YJL185C	YJL185C
ASB9/MKK2	ENSG00000137764	ASB9	YPL140C	MKK2
ENSG00000102050/ODC2	ENSG00000137801	ENSG00000102050	YOR222W	ODC2
RBBP7/UTP30	ENSG00000137802	RBBP7	YKR060W	UTP30
PPP1R2P9/GCR2	ENSG00000137806	PPP1R2P9	YNL199C	GCR2
KCND1/RTF1	ENSG00000137815	KCND1	YGL244W	RTF1
OPN1LW/YKR078W	ENSG00000137822	OPN1LW	YKR078W	YKR078W
FMR1/VID22	ENSG00000137841	FMR1	YLR373C	VID22
PIM2/BIO5	ENSG00000137842	PIM2	YNR056C	BIO5
SLC35A2/WSC4	ENSG00000137845	SLC35A2	YHL028W	WSC4
PQBP1/SLD2	ENSG00000137872	PQBP1	YKL108W	SLD2
PCSK1N/RLP24	ENSG00000137876	PCSK1N	YLR009W	RLP24
EMD/COY1	ENSG00000137878	EMD	YKL179C	COY1
TAZ/ARO8	ENSG00000137944	TAZ	YGL202W	ARO8
PGK1/SUA7	ENSG00000137947	PGK1	YPR086W	SUA7
GATA1/BET2	ENSG00000137955	GATA1	YPR176C	BET2
MAGT1/KGD2	ENSG00000137992	MAGT1	YDR148C	KGD2
SMS/RCL1	ENSG00000137996	SMS	YOL010W	RCL1
PHEX/IMD2	ENSG00000138029	PHEX	YHR216W	IMD2
UBL4A/RBK1	ENSG00000138030	UBL4A	YCR036W	RBK1
EEA1/PTC1	ENSG00000138032	EEA1	YDL006W	PTC1
RP2/YGR016W	ENSG00000138035	RP2	YGR016W	YGR016W
PHF16/PSY2	ENSG00000138041	PHF16	YNL201C	PSY2
CDK16/YPT1	ENSG00000138069	CDK16	YFL038C	YPT1
USP11/ARP2	ENSG00000138071	USP11	YDL029W	ARP2
PCYT1B/MAL12	ENSG00000138079	PCYT1B	YGR292W	MAL12
HTATSF1/DAS1	ENSG00000138081	HTATSF1	YJL149W	DAS1
VGLL1/PET309	ENSG00000138095	VGLL1	YLR067C	PET309
CD40LG/BIO4	ENSG00000138101	CD40LG	YNR057C	BIO4
TIMP1/ARP1	ENSG00000138107	TIMP1	YHR129C	ARP1
FGD1/SDP1	ENSG00000138166	FGD1	YIL113W	SDP1
PIN4/SRP102	ENSG00000138175	PIN4	YKL154W	SRP102
PORCN/YND1	ENSG00000138185	PORCN	YER005W	YND1
MAGED2/HMLALPHA1	ENSG00000138279	MAGED2	YCL066W	HMLALPHA1
KLF8/TIM23	ENSG00000138297	KLF8	YNR017W	TIM23
SYTL4/RPS24B	ENSG00000138326	SYTL4	YIL069C	RPS24B
CENPI/ADE17	ENSG00000138363	CENPI	YMR120C	ADE17
DRP2/SWI6	ENSG00000138376	DRP2	YLR182W	SWI6
TAF7L/KTR5	ENSG00000138378	TAF7L	YNL029C	KTR5
PBDC1/IBA57	ENSG00000138380	PBDC1	YJR122W	IBA57
ENSG00000102391/SRO9	ENSG00000138385	ENSG00000102391	YCL037C	SRO9
ARMCX3/CPR4	ENSG00000138398	ARMCX3	YCR069W	CPR4
HTR2A/IDP2	ENSG00000138413	HTR2A	YLR174W	IDP2
NDFIP2/YPL014W	ENSG00000138434	NDFIP2	YPL014W	YPL014W
TNFSF13B/YTM1	ENSG00000138442	TNFSF13B	YOR272W	YTM1
MLNR/MKC7	ENSG00000138448	MLNR	YDR144C	MKC7
CAB39L/YKL100C	ENSG00000138600	CAB39L	YKL100C	YKL100C
KLF5/PTM1	ENSG00000138613	KLF5	YKL039W	PTM1
STK24/DSK2	ENSG00000138629	STK24	YMR276W	DSK2
ACP5/FMP25	ENSG00000138646	ACP5	YLR077W	FMP25
DNAJC3/IES2	ENSG00000138660	DNAJC3	YNL215W	IES2
UGGT2/RIM4	ENSG00000138668	UGGT2	YHL024W	RIM4
ARHGEF7/PSY4	ENSG00000138669	ARHGEF7	YBL046W	PSY4
FGF9/SEC31	ENSG00000138674	FGF9	YDL195W	SEC31
SGCG/CSF1	ENSG00000138688	SGCG	YLR087C	CSF1
PARP4/YAR066W	ENSG00000138698	PARP4	YAR066W	YAR066W
SUPT20H/ATP12	ENSG00000138750	SUPT20H	YJL180C	ATP12
MRPS31/CDC12	ENSG00000138758	MRPS31	YHR107C	CDC12
KPNA3/YOR387C	ENSG00000138760	KPNA3	YOR387C	YOR387C
FLT1/CLB5	ENSG00000138764	FLT1	YPR120C	CLB5
RGCC/USO1	ENSG00000138768	RGCC	YDL058W	USO1
VWA8/PPA2	ENSG00000138777	VWA8	YMR267W	PPA2
DGKH/YJR141W	ENSG00000138785	DGKH	YJR141W	YJR141W
KATNAL1/ABF2	ENSG00000138795	KATNAL1	YMR072W	ABF2
INTS6/MET14	ENSG00000138801	INTS6	YKL001C	MET14
TSC22D1/SEC24	ENSG00000138802	TSC22D1	YIL109C	SEC24
CLN5/CMP2	ENSG00000138814	CLN5	YML057W	CMP2
OLFM4/YER085C	ENSG00000138834	OLFM4	YER085C	YER085C
MSLN/SKO1	ENSG00000138835	MSLN	YNL167C	SKO1
TRADD/YLR036C	ENSG00000139112	TRADD	YLR036C	YLR036C
HSF4/YLR290C	ENSG00000139180	HSF4	YLR290C	YLR290C
CORO1A/SNC1	ENSG00000139190	CORO1A	YAL030W	SNC1
MAPK3/UTR2	ENSG00000139193	MAPK3	YEL040W	UTR2
PHKB/PEX5	ENSG00000139197	PHKB	YDR244W	PEX5
NUTF2/SMX3	ENSG00000139343	NUTF2	YPR182W	SMX3
NUP93/AFT1	ENSG00000139350	NUP93	YGL071W	AFT1
CENPT/COX7	ENSG00000139372	CENPT	YMR256C	COX7
TSNAXIP1/BUD6	ENSG00000139436	TSNAXIP1	YLR319C	BUD6
NFAT5/YSR3	ENSG00000139496	NFAT5	YKR053C	YSR3
N4BP1/KTR4	ENSG00000139505	N4BP1	YBR199W	KTR4
CBLN1/YJR107W	ENSG00000139567	CBLN1	YJR107W	YJR107W
ARL2BP/RPS8A	ENSG00000139610	ARL2BP	YBL072C	RPS8A
ZNF423/SWI3	ENSG00000139613	ZNF423	YJL176C	SWI3
CCL22/MED8	ENSG00000139636	CCL22	YBR193C	MED8
CCL17/YER156C	ENSG00000139637	CCL17	YER156C	YER156C
CTCF/YJL068C	ENSG00000139684	CTCF	YJL068C	YJL068C
ACD/VPS33	ENSG00000139719	ACD	YLR396C	VPS33
POLR2C/TMA22	ENSG00000139726	POLR2C	YJR014W	TMA22
PARD6A/FRE6	ENSG00000139908	PARD6A	YLL051C	FRE6
ZNF821/YNL035C	ENSG00000140006	ZNF821	YNL035C	YNL035C
MMP15/PRY1	ENSG00000140092	MMP15	YJL079C	PRY1
USB1/TYS1	ENSG00000140105	USB1	YGR185C	TYS1
CCDC113/DIP5	ENSG00000140199	CCDC113	YPL265W	DIP5
NME3/QRI5	ENSG00000140262	NME3	YLR204W	QRI5
PSMD7/XYL2	ENSG00000140263	PSMD7	YLR070C	XYL2
VAC14/YDL085C-A	ENSG00000140264	VAC14	YDL085C-A	YDL085C-A
TANGO6/ECM25	ENSG00000140299	TANGO6	YJL201W	ECM25
COG4/TOA2	ENSG00000140307	COG4	YKL058W	TOA2
PLA2G15/SRP14	ENSG00000140319	PLA2G15	YDL092W	SRP14
[truncated: 1,381 more rows]
