# Supplementary material for: Scope and limitations of yeast as a model organism for studying human tissue-specific pathways
Source: BMC Syst Biol. 2015 Dec 29;9:96. doi: 10.1186/s12918-015-0253-0 (PMC4696342; doi:10.1186/s12918-015-0253-0)
Supplement: Additional file 1 — Network alignments. Compressed (*.zip) file containing individual tissue-specific alignments. (ZIP 5181 Kb) [file 12918_2015_253_MOESM1_ESM.zip › alignments/T-Helper Cells_AlignGraph_edges.tsv]

First_ortholog_pair	Second_ortholog_pair
EBNA1BP2/EDE1	DPM1/PRK1
RWDD1/RKM1	CFTR/CSM4
NFE2L2/DYN1	NDUFAB1/PAC1
NDUFS8/YPT53	ITGAL/NAB2
TCEB3/AAD10	CCL18/POL12
ARL6/ABP1	TNFRSF12A/BEM3
NISCH/WBP1	GTF2IRD1/PFA4
PPP1R17/RTT107	MYH13/SPT2
UPK2/IRE1	SYN1/ARB1
ALOX5/ERB1	LYPLA2/MRT4
HBP1/RMD5	LYPLA2/MRT4
SP140/KRR1	TYROBP/RIO2
SETD1A/RPS16A	TYROBP/RIO2
TCOF1/DIA4	SNAI2/SNX41
EP300/YAK1	HGF/ENT1
CCL24/GTR1	ZRANB1/ELG1
PDE4A/YHR035W	SAMD4A/NRG2
FUS/GLE1	SPAST/CDC19
EHD4/SOD1	TOMM34/ASN1
MSR1/MSL1	KCNG1/OSH6
SLC23A2/RTK1	SLC4A7/ATG1
GSTZ1/APL6	TMSB10/ENO2
SDC1/FBA1	TMSB10/ENO2
RPS6KA5/SUI2	SH3YL1/TIF4632
CCL24/GTR1	STAP1/RIM11
EIF2AK2/ETP1	CUL3/SPO14
CINP/SRS2	TLL1/TOP2
CDC20/YRA1	TLL1/TOP2
IL2RB/SDS24	ZPBP/MRP49
APLP2/ARP8	MAP4/YCK1
CINP/SRS2	ELN/RAD5
NEFM/UBI4	ARID1B/HSP26
MRPL22/PRP40	POLQ/EMP24
CDC20/YRA1	ENSG00000051415/TOM1
SLC23A2/RTK1	ANAPC4/HAS1
EHD4/SOD1	ENTPD2/FPR1
SKP1/RPS27A	ARID4B/SHP1
CNOT4/GON7	CYFIP2/TCB3
HMGCS1/RPN1	PRDM1/FUM1
SSX2IP/SSA2	LAMC2/BAP2
RBBP7/UTP30	POLR3E/SOF1
NFX1/FKS1	PSD/ARK1
LTBP4/GCD7	OGFR/CAT2
ENSG00000100357/ADY3	OGFR/CAT2
EXOSC7/PUP3	HDAC7/ZIP1
PRPF40B/STI1	MRPS35/CDC7
ZNHIT6/ECM10	MRPS35/CDC7
NECAB2/AMD2	CS/SET2
CACYBP/RPN4	SEZ6/GPD2
NT5C2/SPB1	CDON/YLR462W
SLC25A1/RUB1	HIPK2/DMC1
MYBPC2/MCM1	TNPO3/BOP3
CCL24/GTR1	SUGP2/CSH1
POLB/AIM31	GNAI3/RPL12A
KAT8/RPT1	SEC61A2/RPT2
IL2RB/SDS24	TIE1/PSF1
INPP5A/SMF1	DDX3Y/YCK2
NFE2L1/ATG11	DDX3Y/YCK2
ANAPC5/YDR026C	DDX3Y/YCK2
CRYBB1/THO1	DDX3Y/YCK2
TRPC4AP/SIP5	DDX3Y/YCK2
ODC1/STP3	DDX3Y/YCK2
MARK2/SEC28	DNTTIP2/SCS2
MLPH/YLL054C	DNTTIP2/SCS2
EPHA4/CSE4	DNTTIP2/SCS2
MBD3/FCJ1	CLTCL1/HSP10
CXCL12/YFR018C	PABPC1/BCH2
KDM2B/SWP1	C16orf80/TRR1
TSNAX/STE11	ATP2B1/HSC82
NEFM/UBI4	ING3/CLN2
LUC7L3/YFH1	PRKACA/CIR1
SEPT3/SPC97	TRPC5/CDC9
WDR62/CUL3	AFF4/MYO2
THOC1/MRPL3	HSD17B10/PRP31
IL2RB/SDS24	NDE1/DET1
SH3PXD2A/BRE5	CD5L/PRT1
CCL24/GTR1	MRPS34/PRE8
ACOT7/NDL1	KCNQ2/RPG1
DHX58/SNF7	CELSR1/GEA1
TXNIP/ASC1	FSCN1/CYR1
CDH6/RAD54	ARHGAP15/HED1
BCL9/RPN5	EXOSC7/PUP3
TXNIP/ASC1	MCM6/NHP6A
CCL24/GTR1	SPAG5/DMA2
CDC20/YRA1	GPC4/UTP6
CDC20/YRA1	CAMSAP3/DED1
APC2/YET3	DYNC1I2/MGE1
CCL24/GTR1	LRCH4/TRM9
NEFM/UBI4	SMC1B/SSB1
RUNX1T1/RET3	ITGA8/IRS4
OLFM2/WHI3	NEBL/SED4
OLFM2/WHI3	UBE2K/LAT1
NEFM/UBI4	EDN1/CRN1
SRM/PRP28	IL12RB2/SUB1
NCF4/LHP1	MRPL22/PRP40
ENO3/UBP10	MRPL22/PRP40
SSX2IP/SSA2	MRPL22/PRP40
SHD/AKR1	NFE2L1/ATG11
RPS15/VMA3	ZNF8/VMA1
CCL24/GTR1	YTHDC1/HFI1
STMN2/IGO1	ATRX/HTB2
FCER2/RTT105	ABCB1/RFS1
MRPL19/AIM4	TXLNG/NPL3
MAGED2/HMLALPHA1	MYBPC2/MCM1
KCND1/RTF1	CNOT3/VMA16
CTSC/MCX1	PTPN4/AHP1
PES1/BUR2	SIGLEC1/RFA2
TLX1/UBX7	MAPKAPK5/MOT3
ANKRD12/ECM29	BRAP/RAD23
EPHA4/CSE4	SPTLC1/CCT8
SMS/RCL1	GOLGA3/UTP20
TELO2/YMR226C	DAZL/AVT4
SNX3/SMC5	CRISP3/NSE5
NRXN2/SMD1	MRPS18A/SMD2
BCL9/RPN5	ENSG00000096087/SQT1
TIMP3/CBF5	ITPR3/SMB1
RSRC2/UBP3	ITPR3/SMB1
SH3PXD2A/BRE5	SETD1A/RPS16A
DCPS/BIM1	MKNK2/TUB1
EPHA4/CSE4	DDT/INO80
SF3A2/EGD1	TFIP11/GTB1
CDC20/YRA1	CRYBB1/THO1
TDP2/RPC40	CENPM/CLB3
CCL24/GTR1	SLC5A1/AKL1
SORCS1/ARC15	XBP1/SLA2
WDR48/ACT1	XBP1/SLA2
MAGT1/KGD2	ENSG00000100357/ADY3
EPHA4/CSE4	CSF2RB/PDA1
PIN4/SRP102	ACO2/TNA1
RIC8B/MST27	ACO2/TNA1
NEFM/UBI4	MTHFD1/CDC60
EPHA4/CSE4	PCIF1/NOG1
NEFM/UBI4	IFT52/SNF3
EPHA4/CSE4	PTK6/CCT7
SUV39H1/POP8	ANGPT4/VAM7
LOX/DPB3	SNPH/PRP16
AIP/MSL5	HAO1/CDC33
RWDD1/RKM1	PDYN/HYM1
CEP152/MSB3	CRNKL1/BCK1
MAPK8/HBT1	CRNKL1/BCK1
RAI1/ARC1	CRNKL1/BCK1
SUB1/VPS64	CST3/BIK1
NUP93/AFT1	RNF125/GRX4
TSNAX/STE11	RNF125/GRX4
CDC20/YRA1	RNF125/GRX4
NEFM/UBI4	RIOK3/YPL260W
IL1R2/AIM25	PPP1R2P9/GCR2
AMBP/SNT309	NUTF2/SMX3
RWDD1/RKM1	NDRG1/HEM12
TLX1/UBX7	NEFM/UBI4
ZNF330/VPS8	NEFM/UBI4
BRIX1/GCN4	NEFM/UBI4
CLINT1/LCB4	OLFM2/WHI3
CCL24/GTR1	CASP14/PRS5
LSR/PAN3	ANKRD27/RPC10
CCL24/GTR1	TJP3/RPP1
MEGF8/FMP40	CD33/CYB5
CDC20/YRA1	CEACAM5/HRK1
STIM2/SWE1	PPP2R1A/CDC123
PLEKHM2/RSP5	RPL18A/MRS3
DUSP16/HEK2	PIK3R2/PDR15
CPE/TCP1	AGFG2/CDC55
GOSR2/UTP5	CORO2A/RER1
CSNK1A1/FMP45	LIPA/MDG1
DHX58/SNF7	CCDC6/MDV1
HMGCS1/RPN1	RNF43/RPN7
AIP/MSL5	SEPT4/NAM8
NAT9/ATP3	TRIM16L/PIB1
MRPS27/CLC1	STIM2/SWE1
SRM/PRP28	HSPA8/MRPL16
RWDD1/RKM1	CHD4/CWP1
SKP1/RPS27A	SLC16A10/RSC8
MEF2D/SPT20	BRIX1/GCN4
EPHA4/CSE4	ATP6V0E1/EDC3
UMPS/NUM1	ZNF346/NNF1
EPHA4/CSE4	SOS1/KAP123
ZBTB17/PIL1	EPHA4/CSE4
LPHN2/PSH1	EPHA4/CSE4
