# Supplementary material for: Scope and limitations of yeast as a model organism for studying human tissue-specific pathways
Source: BMC Syst Biol. 2015 Dec 29;9:96. doi: 10.1186/s12918-015-0253-0 (PMC4696342; doi:10.1186/s12918-015-0253-0)
Supplement: Additional file 1 — Network alignments. Compressed (*.zip) file containing individual tissue-specific alignments. (ZIP 5181 Kb) [file 12918_2015_253_MOESM1_ESM.zip › alignments/Cytotoxic T-Cells_AlignGraph_nodes.tsv]

ID	Human_EnsemblGeneID	Human_Symbol	Yeast_EnsemblGeneID	Yeast_Symbol
TSPAN6/DPM1	ENSG00000000419	TSPAN6	YPR183W	DPM1
DPM1/PRK1	ENSG00000000938	DPM1	YIL095W	PRK1
SCYL3/GSH1	ENSG00000001084	SCYL3	YJL101C	GSH1
FGR/HAP2	ENSG00000001167	FGR	YGL237C	HAP2
CFH/RAD59	ENSG00000002016	CFH	YDL059C	RAD59
GCLC/WHI5	ENSG00000002822	GCLC	YOR083W	WHI5
NFYA/COS9	ENSG00000003402	NFYA	YKL219W	COS9
SEMA3F/CSM4	ENSG00000004059	SEMA3F	YPL200W	CSM4
CFTR/FEN1	ENSG00000004399	CFTR	YCR034W	FEN1
KRIT1/ADK1	ENSG00000004455	KRIT1	YDR226W	ADK1
RAD52/GUP2	ENSG00000004468	RAD52	YPL189W	GUP2
BAD/FPR2	ENSG00000004478	BAD	YDR519W	FPR2
CD99/ACP1	ENSG00000004779	CD99	YKL192C	ACP1
AOC1/YGR201C	ENSG00000004838	AOC1	YGR201C	YGR201C
HECW1/YDR307W	ENSG00000004866	HECW1	YDR307W	YDR307W
MAD1L1/CDC27	ENSG00000004897	MAD1L1	YBL084C	CDC27
LASP1/FCY2	ENSG00000004948	LASP1	YER056C	FCY2
M6PR/SEN1	ENSG00000005007	M6PR	YLR430W	SEN1
ICA1/OSH3	ENSG00000005020	ICA1	YHR073W	OSH3
ALS2/MEF1	ENSG00000005156	ALS2	YLR069C	MEF1
CASP10/TAH1	ENSG00000005175	CASP10	YCR060W	TAH1
CFLAR/PST2	ENSG00000005302	CFLAR	YDR032C	PST2
TFPI/BDF2	ENSG00000005339	TFPI	YDL070W	BDF2
RBM5/LOC1	ENSG00000005700	RBM5	YFR001W	LOC1
MTMR7/YDR352W	ENSG00000005893	MTMR7	YDR352W	YDR352W
ARF5/PGC1	ENSG00000006007	ARF5	YPL206C	PGC1
POLDIP2/LAA1	ENSG00000006125	POLDIP2	YJL207C	LAA1
PLXND1/ADH7	ENSG00000006194	PLXND1	YCR105W	ADH7
AK2/GRX6	ENSG00000006468	AK2	YDL010W	GRX6
CD38/LCB5	ENSG00000006530	CD38	YLR260W	LCB5
FKBP4/DBF4	ENSG00000006634	FKBP4	YDR052C	DBF4
KDM1A/YMR010W	ENSG00000006704	KDM1A	YMR010W	YMR010W
CAMKK1/VPS41	ENSG00000006715	CAMKK1	YDR080W	VPS41
RECQL/TRZ1	ENSG00000006744	RECQL	YKR079C	TRZ1
HSPB6/RTK1	ENSG00000007047	HSPB6	YDL025C	RTK1
ARHGAP33/PAC1	ENSG00000007168	ARHGAP33	YOR269W	PAC1
NDUFAB1/MET10	ENSG00000007171	NDUFAB1	YFR030W	MET10
PDK4/HXK2	ENSG00000007174	PDK4	YGL253W	HXK2
ZMYND10/HOF1	ENSG00000007237	ZMYND10	YMR032W	HOF1
ST7/TRS33	ENSG00000007255	ST7	YOR115C	TRS33
CDC27/UTR5	ENSG00000007264	CDC27	YEL035C	UTR5
SLC4A1/GPI1	ENSG00000007541	SLC4A1	YGR216C	GPI1
CALCR/HAL5	ENSG00000008118	CALCR	YJL165C	HAL5
HCCS/USA1	ENSG00000008130	HCCS	YML029W	USA1
DVL2/YDL176W	ENSG00000008277	DVL2	YDL176W	YDL176W
UPF1/DTR1	ENSG00000008282	UPF1	YBR180W	DTR1
SKAP2/CNL1	ENSG00000008294	SKAP2	YDR357C	CNL1
SLC25A5/PHR1	ENSG00000008405	SLC25A5	YOR386W	PHR1
CCDC109B/RPS20	ENSG00000008988	CCDC109B	YHL015W	RPS20
HOXA11/YBL055C	ENSG00000009335	HOXA11	YBL055C	YBL055C
POLR2J/REV3	ENSG00000009413	POLR2J	YPL167C	REV3
DHX33/VTA1	ENSG00000009844	DHX33	YLR181C	VTA1
MEOX1/PHD1	ENSG00000009950	MEOX1	YKL043W	PHD1
LIG3/ITC1	ENSG00000009954	LIG3	YGL133W	ITC1
RPAP3/VID30	ENSG00000010017	RPAP3	YGL227W	VID30
ENSG00000005189/MSC7	ENSG00000010030	ENSG00000005189	YHR039C	MSC7
CIAPIN1/SEE1	ENSG00000010165	CIAPIN1	YIL064W	SEE1
FAM214B/COR1	ENSG00000010256	FAM214B	YBL045C	COR1
COPZ2/YCS4	ENSG00000010292	COPZ2	YLR272C	YCS4
PRKAR2B/NUD1	ENSG00000010322	PRKAR2B	YOR373W	NUD1
MSL3/KSP1	ENSG00000010810	MSL3	YHR082C	KSP1
CREBBP/NDD1	ENSG00000010818	CREBBP	YOR372C	NDD1
BZRAP1/ELA1	ENSG00000011007	BZRAP1	YNL230C	ELA1
MPO/YNK1	ENSG00000011052	MPO	YKL067W	YNK1
PON1/ICT1	ENSG00000011198	PON1	YLR099C	ICT1
GCFC2/UTP18	ENSG00000011260	GCFC2	YJL069C	UTP18
ABCB4/NAB2	ENSG00000011275	ABCB4	YGL122C	NAB2
SOX8/SCW4	ENSG00000011405	SOX8	YGR279C	SCW4
IBTK/MSB4	ENSG00000011454	IBTK	YOL112W	MSB4
MYCBP2/PPH21	ENSG00000011485	MYCBP2	YDL134C	PPH21
FBXL3/NUP57	ENSG00000012822	FBXL3	YGR119C	NUP57
ITGAL/STE7	ENSG00000012983	ITGAL	YDL159W	STE7
PDK2/RPT3	ENSG00000013275	PDK2	YDR394W	RPT3
ITGA3/COQ4	ENSG00000013441	ITGA3	YDR204W	COQ4
LAMP2/RET1	ENSG00000013503	LAMP2	YOR207C	RET1
GGNBP2/NGL2	ENSG00000013523	GGNBP2	YMR285C	NGL2
ITGA2B/ITT1	ENSG00000013561	ITGA2B	YML068W	ITT1
GDE1/YAL064C-A	ENSG00000013810	GDE1	YAL064C-A	YAL064C-A
C19orf60/POL12	ENSG00000014138	C19orf60	YBL035C	POL12
CRLF1/PMT6	ENSG00000014216	CRLF1	YGR199W	PMT6
MAP3K14/MDH3	ENSG00000014641	MAP3K14	YDL078C	MDH3
ABCC8/MMT1	ENSG00000014824	ABCC8	YMR177W	MMT1
CCL18/BRX1	ENSG00000015171	CCL18	YOL077C	BRX1
CCL3/LAS17	ENSG00000015285	CCL3	YOR181W	LAS17
SYNRG/GPG1	ENSG00000015413	SYNRG	YGL121C	GPG1
CACNG3/MPP6	ENSG00000015479	CACNG3	YNR024W	MPP6
TMEM132A/BPL1	ENSG00000015592	TMEM132A	YDL141W	BPL1
AP2B1/PMR1	ENSG00000017260	AP2B1	YGL167C	PMR1
TAC1/BEM3	ENSG00000017797	TAC1	YPL115C	BEM3
ZNF263/DLD1	ENSG00000018510	ZNF263	YDL174C	DLD1
CX3CL1/EMW1	ENSG00000018699	CX3CL1	YNL313C	EMW1
SPATA20/RGM1	ENSG00000020256	SPATA20	YMR182C	RGM1
CACNA1G/TFB3	ENSG00000020426	CACNA1G	YDR460W	TFB3
TNFRSF12A/MRE11	ENSG00000020922	TNFRSF12A	YMR224C	MRE11
MAP3K9/YTA6	ENSG00000021574	MAP3K9	YPL074W	YTA6
RALA/NAM7	ENSG00000021776	RALA	YMR080C	NAM7
BAIAP2L1/CPA1	ENSG00000021826	BAIAP2L1	YOR303W	CPA1
ETV1/DEG1	ENSG00000022267	ETV1	YFL001W	DEG1
AGK/GPM2	ENSG00000022556	AGK	YDL021W	GPM2
CCL26/MAG2	ENSG00000022840	CCL26	YLR427W	MAG2
FARP2/PFA4	ENSG00000023041	FARP2	YOL003C	PFA4
USH1C/RUD3	ENSG00000023287	USH1C	YOR216C	RUD3
DBF4/MPD2	ENSG00000023318	DBF4	YOL088C	MPD2
TBXA2R/HEM1	ENSG00000023330	TBXA2R	YDR232W	HEM1
IFRD1/ASI3	ENSG00000023445	IFRD1	YNL008C	ASI3
GTF2IRD1/GRX2	ENSG00000023572	GTF2IRD1	YDR513W	GRX2
PAF1/ERB1	ENSG00000023734	PAF1	YMR049C	ERB1
VPS41/SPT2	ENSG00000023902	VPS41	YER161C	SPT2
ARHGAP44/YDL124W	ENSG00000023909	ARHGAP44	YDL124W	YDL124W
ELAC2/UBR1	ENSG00000024048	ELAC2	YGR184C	UBR1
SCIN/HSF1	ENSG00000025156	SCIN	YGL073W	HSF1
MYH13/FAF1	ENSG00000025293	MYH13	YIL019W	FAF1
ADIPOR2/GAL80	ENSG00000025434	ADIPOR2	YML051W	GAL80
UPP2/PPT1	ENSG00000025772	UPP2	YGR123C	PPT1
MARK4/APJ1	ENSG00000025796	MARK4	YNL077W	APJ1
PAFAH1B1/SRP1	ENSG00000025800	PAFAH1B1	YNL189W	SRP1
NOS2/KEL1	ENSG00000026025	NOS2	YHR158C	KEL1
DNAH9/RAD3	ENSG00000026036	DNAH9	YER171W	RAD3
GAS7/YCR023C	ENSG00000026103	GAS7	YCR023C	YCR023C
TRAPPC6A/YBR096W	ENSG00000026508	TRAPPC6A	YBR096W	YBR096W
MATK/OCT1	ENSG00000027001	MATK	YKL134C	OCT1
CD79B/YPL150W	ENSG00000027075	CD79B	YPL150W	YPL150W
SCN4A/PEX25	ENSG00000028203	SCN4A	YPL112C	PEX25
PAX6/VPS5	ENSG00000028528	PAX6	YOR069W	VPS5
RHBDF1/MTF1	ENSG00000029639	RHBDF1	YMR228W	MTF1
LUC7L/EIS1	ENSG00000029725	LUC7L	YMR031C	EIS1
BAIAP3/YBR242W	ENSG00000030066	BAIAP3	YBR242W	YBR242W
PIGQ/SNF11	ENSG00000030304	PIGQ	YDR073W	SNF11
TEAD3/SES1	ENSG00000031698	TEAD3	YDR023W	SES1
SELE/WTM2	ENSG00000032389	SELE	YOR229W	WTM2
DNAJC11/NDT80	ENSG00000032742	DNAJC11	YHR124W	NDT80
MYLIP/ARB1	ENSG00000033050	MYLIP	YER036C	ARB1
NOX1/VPH1	ENSG00000033627	NOX1	YOR270C	VPH1
E2F2/NFI1	ENSG00000033800	E2F2	YOR156C	NFI1
PSMB1/BOR1	ENSG00000033867	PSMB1	YNL275W	BOR1
SYN1/VHT1	ENSG00000034053	SYN1	YGR065C	VHT1
JARID2/AIM9	ENSG00000034152	JARID2	YER080W	AIM9
CAMK1G/PEX3	ENSG00000034693	CAMK1G	YDR329C	PEX3
CDK11A/ADE12	ENSG00000035687	CDK11A	YNL220W	ADE12
NADK/RFC1	ENSG00000035928	NADK	YOR217W	RFC1
TFAP2B/RTT101	ENSG00000036257	TFAP2B	YJL047C	RTT101
CYTH3/MDS3	ENSG00000037637	CYTH3	YGL197W	MDS3
ADAM22/MRI1	ENSG00000037757	ADAM22	YPR118W	MRI1
SYPL1/TRM8	ENSG00000037897	SYPL1	YDL201W	TRM8
SPAG9/AYR1	ENSG00000038274	SPAG9	YIL124W	AYR1
CELSR3/YLR413W	ENSG00000038427	CELSR3	YLR413W	YLR413W
MGST1/BRR2	ENSG00000039123	MGST1	YER172C	BRR2
CRY1/TCO89	ENSG00000039319	CRY1	YPL180W	TCO89
NFIX/PRE9	ENSG00000041357	NFIX	YGR135W	PRE9
MMP25/MOD5	ENSG00000041515	MMP25	YOR274W	MOD5
IL32/LSG1	ENSG00000041802	IL32	YGL099W	LSG1
PKD1/TDP1	ENSG00000042088	PKD1	YBR223C	TDP1
MAPK8IP2/MFB1	ENSG00000042429	MAPK8IP2	YDR219C	MFB1
MED24/APS2	ENSG00000042753	MED24	YJR058C	APS2
SEC62/DCN1	ENSG00000043093	SEC62	YLR128W	DCN1
RPS20/RDL1	ENSG00000043143	RPS20	YOR285W	RDL1
CSDE1/MTW1	ENSG00000043462	CSDE1	YAL034W-A	MTW1
UBE3C/YJR030C	ENSG00000044446	UBE3C	YJR030C	YJR030C
REV3L/IML1	ENSG00000046889	REV3L	YJR138W	IML1
PAX7/VMA13	ENSG00000047249	PAX7	YPR036W	VMA13
MASP2/MLP1	ENSG00000047410	MASP2	YKR095W	MLP1
TRAF3IP3/RPO41	ENSG00000047579	TRAF3IP3	YFL036W	RPO41
POMT2/CSG2	ENSG00000047936	POMT2	YBR036C	CSG2
VTA1/RSM10	ENSG00000048544	VTA1	YDR041W	RSM10
MLXIPL/NTO1	ENSG00000048649	MLXIPL	YPR031W	NTO1
BAZ1B/MRN1	ENSG00000048740	BAZ1B	YPL184C	MRN1
RANBP9/RBS1	ENSG00000048991	RANBP9	YDL189W	RBS1
ETV7/NYV1	ENSG00000049245	ETV7	YLR093C	NYV1
SPRTN/RSP5	ENSG00000049759	SPRTN	YER125W	RSP5
METTL13/WBP1	ENSG00000049860	METTL13	YEL002C	WBP1
ZNF207/YLR257W	ENSG00000050405	ZNF207	YLR257W	YLR257W
UQCRC1/NAM2	ENSG00000050748	UQCRC1	YLR382C	NAM2
CD9/PER33	ENSG00000051108	CD9	YLR064W	PER33
NCAPD2/YHL018W	ENSG00000051382	NCAPD2	YHL018W	YHL018W
IFFO1/UTP9	ENSG00000051596	IFFO1	YHR196W	UTP9
GIPR/BUD9	ENSG00000052126	GIPR	YGR041W	BUD9
NISCH/TAF3	ENSG00000052723	NISCH	YPL011C	TAF3
STAB1/RRP12	ENSG00000052749	STAB1	YPL012W	RRP12
FUZ/ERG25	ENSG00000052802	FUZ	YGR060W	ERG25
PRSS3/APD1	ENSG00000052841	PRSS3	YBR151W	APD1
CD4/SOD2	ENSG00000053254	CD4	YHR008C	SOD2
LRRC23/AAD14	ENSG00000053371	LRRC23	YNL331C	AAD14
BTK/MRT4	ENSG00000053372	BTK	YKL009W	MRT4
HFE/BET3	ENSG00000054116	HFE	YKR068C	BET3
SCMH1/MSR1	ENSG00000054654	SCMH1	YHR091C	MSR1
FYN/CDC53	ENSG00000055130	FYN	YDL132W	CDC53
HIVEP2/PEX11	ENSG00000055163	HIVEP2	YOL147C	PEX11
TCEB3/SPP1	ENSG00000055609	TCEB3	YPL138C	SPP1
LYPLA2/PUF3	ENSG00000055917	LYPLA2	YLL013C	PUF3
NME2/FMP10	ENSG00000055955	NME2	YER182W	FMP10
APBA3/YDR114C	ENSG00000056558	APBA3	YDR114C	YDR114C
MKS1/YKL070W	ENSG00000056972	MKS1	YKL070W	YKL070W
ABHD5/GLG2	ENSG00000056998	ABHD5	YJL137C	GLG2
KAL1/MSH4	ENSG00000057468	KAL1	YFL003C	MSH4
AKAP8L/GDI1	ENSG00000057608	AKAP8L	YER136W	GDI1
UTP18/ATG5	ENSG00000057663	UTP18	YPL149W	ATG5
RNF216/SEC61	ENSG00000058262	RNF216	YLR378C	SEC61
TTC19/DIN7	ENSG00000058404	TTC19	YDR263C	DIN7
PTBP1/RPC37	ENSG00000058600	PTBP1	YKR025W	RPC37
DPF1/PMC1	ENSG00000058668	DPF1	YGL006W	PMC1
SYT7/RIO2	ENSG00000058729	SYT7	YNL207W	RIO2
PIK3C2A/MRPL7	ENSG00000058804	PIK3C2A	YDR237W	MRPL7
PLAUR/TIS11	ENSG00000059145	PLAUR	YLR136C	TIS11
ANLN/PRO2	ENSG00000059573	ANLN	YOR323C	PRO2
WIZ/TRM3	ENSG00000059588	WIZ	YDL112W	TRM3
RABGAP1/XDJ1	ENSG00000059769	RABGAP1	YLR090W	XDJ1
DCN/PSR2	ENSG00000060069	DCN	YLR019W	PSR2
PPP5C/YLR312C	ENSG00000060237	PPP5C	YLR312C	YLR312C
MAP4K3/RRP9	ENSG00000060688	MAP4K3	YPR137W	RRP9
ZBTB32/FMP37	ENSG00000060762	ZBTB32	YGL080W	FMP37
TYROBP/POT1	ENSG00000060971	TYROBP	YIL160C	POT1
GABRA3/SDH4	ENSG00000061794	GABRA3	YDR178W	SDH4
BRCA1/RSN1	ENSG00000062598	BRCA1	YMR266W	RSN1
ERCC1/POL1	ENSG00000062822	ERCC1	YNL102W	POL1
CD22/RPL18B	ENSG00000063177	CD22	YNL301C	RPL18B
SEMA3B/NOP13	ENSG00000063244	SEMA3B	YNL175C	NOP13
MBTPS2/ENT2	ENSG00000063245	MBTPS2	YLR206W	ENT2
LTF/YIL165C	ENSG00000063438	LTF	YIL165C	YIL165C
NR1H4/YAF9	ENSG00000063978	NR1H4	YNL107W	YAF9
ALOX5/YFR039C	ENSG00000064012	ALOX5	YFR039C	YFR039C
CALCOCO1/TAF2	ENSG00000064313	CALCOCO1	YCR042C	TAF2
UBR7/IME2	ENSG00000064393	UBR7	YJL106W	IME2
MAP4K5/MTR10	ENSG00000064419	MAP4K5	YOR160W	MTR10
EHD3/YLR271W	ENSG00000064607	EHD3	YLR271W	YLR271W
PSMC4/YBR235W	ENSG00000064651	PSMC4	YBR235W	YBR235W
CLDN11/YIG1	ENSG00000064666	CLDN11	YPL201C	YIG1
MVP/DBP5	ENSG00000064703	MVP	YOR046C	DBP5
NUB1/PMS1	ENSG00000064933	NUB1	YNL082W	PMS1
CLK1/HMO1	ENSG00000064961	CLK1	YDR174W	HMO1
ENSG00000013455/APL5	ENSG00000065000	ENSG00000013455	YPL195W	APL5
POLR3B/GIS1	ENSG00000065029	POLR3B	YDR096W	GIS1
ANGEL1/GPA1	ENSG00000065135	ANGEL1	YHR005C	GPA1
RNF14/PSE1	ENSG00000065150	RNF14	YMR308C	PSE1
DDX11/CAR2	ENSG00000065154	DDX11	YLR438W	CAR2
CD6/UTP4	ENSG00000065183	CD6	YDR324C	UTP4
TACC3/PKC1	ENSG00000065243	TACC3	YBL105C	PKC1
UFL1/MAK11	ENSG00000065268	UFL1	YKL021C	MAK11
POLA2/LAC1	ENSG00000065308	POLA2	YKL008C	LAC1
CAPN1/EFT1	ENSG00000065357	CAPN1	YOR133W	EFT1
ACPP/SLM5	ENSG00000065427	ACPP	YCR024C	SLM5
MDH1/TRX1	ENSG00000065485	MDH1	YLR043C	TRX1
SLC30A9/CUS2	ENSG00000065526	SLC30A9	YNL286W	CUS2
MTMR11/RLP7	ENSG00000065559	MTMR11	YNL002C	RLP7
CCDC88C/ISR1	ENSG00000065613	CCDC88C	YPR106W	ISR1
YAF2/KIN3	ENSG00000065675	YAF2	YAR018C	KIN3
ZMYND11/VAC7	ENSG00000065809	ZMYND11	YNL054W	VAC7
WAS/MAE1	ENSG00000065833	WAS	YKL029C	MAE1
DPEP1/YBR141C	ENSG00000065882	DPEP1	YBR141C	YBR141C
BID/YPL245W	ENSG00000065883	BID	YPL245W	YPL245W
MATR3/FHL1	ENSG00000065970	MATR3	YPR104C	FHL1
RGPD5/PDE2	ENSG00000065989	RGPD5	YOR360C	PDE2
STMN4/RTS1	ENSG00000066027	STMN4	YOR014W	RTS1
NUDCD3/SNF12	ENSG00000066117	NUDCD3	YNR023W	SNF12
ISL1/RPH1	ENSG00000066135	ISL1	YER169W	RPH1
IL20RA/HAP5	ENSG00000066136	IL20RA	YOR358W	HAP5
CLCA1/BTS1	ENSG00000066382	CLCA1	YPL069C	BTS1
ATP2C1/FOB1	ENSG00000066422	ATP2C1	YDR110W	FOB1
SRCIN1/ENT1	ENSG00000066427	SRCIN1	YDL161W	ENT1
IGF1/BFR1	ENSG00000066455	IGF1	YOR198C	BFR1
RALBP1/SEC7	ENSG00000066777	RALBP1	YDR170C	SEC7
RUFY3/HEM15	ENSG00000066926	RUFY3	YOR176W	HEM15
CNTN1/TIF1	ENSG00000067048	CNTN1	YKR059W	TIF1
WWTR1/MAM33	ENSG00000067113	WWTR1	YIL070C	MAM33
AGPS/ILM1	ENSG00000067167	AGPS	YJR118C	ILM1
ATP1A2/GIS2	ENSG00000067182	ATP1A2	YNL255C	GIS2
TTC27/EEB1	ENSG00000067191	TTC27	YPL095C	EEB1
MARCO/CDC19	ENSG00000067225	MARCO	YAL038W	CDC19
SYT13/FCF2	ENSG00000067334	SYT13	YLR051C	FCF2
SNAI2/NUP100	ENSG00000067445	SNAI2	YKL068W	NUP100
CD74/RRP15	ENSG00000067533	CD74	YPR143W	RRP15
HGF/RHO1	ENSG00000067560	HGF	YPR165W	RHO1
ZRANB1/RRP5	ENSG00000067596	ZRANB1	YMR229C	RRP5
NCDN/TCB3	ENSG00000067715	NCDN	YML072C	TCB3
ZFP64/PKP1	ENSG00000067992	ZFP64	YIL042C	PKP1
MNAT1/HOS2	ENSG00000068024	MNAT1	YGL194C	HOS2
SAMD4A/CAB4	ENSG00000068120	SAMD4A	YGR277C	CAB4
RUNX3/PHO4	ENSG00000068323	RUNX3	YFR034C	PHO4
MRE11A/GYP1	ENSG00000068354	MRE11A	YOR070C	GYP1
PLEKHB1/SPP2	ENSG00000068394	PLEKHB1	YOR148C	SPP2
SERPINB1/TRM7	ENSG00000068438	SERPINB1	YBR061C	TRM7
SPAST/KCS1	ENSG00000068745	SPAST	YDR017C	KCS1
ENSG00000021602/KRE28	ENSG00000068793	ENSG00000021602	YDR532C	KRE28
NRXN3/HST2	ENSG00000068903	NRXN3	YPL015C	HST2
AQR/MUC1	ENSG00000069248	AQR	YIR019C	MUC1
CPS1/VPS35	ENSG00000069329	CPS1	YJL154C	VPS35
C8B/YDJ1	ENSG00000069345	C8B	YNL064C	YDJ1
FHL1/YPL088W	ENSG00000069424	FHL1	YPL088W	YPL088W
RTFDC1/YOR1	ENSG00000069431	RTFDC1	YGR281W	YOR1
GABRA1/BIT61	ENSG00000069667	GABRA1	YJL058C	BIT61
NLRP2/SDT1	ENSG00000069712	NLRP2	YGL224C	SDT1
RNF10/REF2	ENSG00000069849	RNF10	YDR195W	REF2
ZDHHC6/HUL5	ENSG00000069869	ZDHHC6	YGL141W	HUL5
RNH1/AMA1	ENSG00000069966	RNH1	YGR225W	AMA1
NDUFS1/UFD1	ENSG00000070010	NDUFS1	YGR048W	UFD1
RB1CC1/IKI3	ENSG00000070061	RB1CC1	YLR384C	IKI3
ERP44/SSP120	ENSG00000070081	ERP44	YLR250W	SSP120
ALAS1/PFY1	ENSG00000070087	ALAS1	YOR122C	PFY1
BIRC3/UIP3	ENSG00000070159	BIRC3	YAR027W	UIP3
AKAP11/AIM38	ENSG00000070423	AKAP11	YNR018W	AIM38
GLRX2/ATG16	ENSG00000070444	GLRX2	YMR159C	ATG16
SNAPC1/POL4	ENSG00000070501	SNAPC1	YCR014C	POL4
STRAP/ASN1	ENSG00000070669	STRAP	YPR145W	ASN1
ABCC2/KAR2	ENSG00000070718	ABCC2	YJL034W	KAR2
DEF6/MUD2	ENSG00000070756	DEF6	YKL074C	MUD2
PLEKHO1/RPA190	ENSG00000070761	PLEKHO1	YOR341W	RPA190
GCLM/CKA1	ENSG00000070770	GCLM	YIL035C	CKA1
UBR2/GCD6	ENSG00000070785	UBR2	YDR211W	GCD6
EHD2/RSR1	ENSG00000070831	EHD2	YGR152C	RSR1
RRAGD/OSH6	ENSG00000070882	RRAGD	YKR003W	OSH6
HSF2/PUT4	ENSG00000070915	HSF2	YOR348C	PUT4
PHF20/PMA1	ENSG00000070961	PHF20	YGL008C	PMA1
NR1H3/GSH2	ENSG00000071051	NR1H3	YOL049W	GSH2
NCAPH2/AIP1	ENSG00000071127	NCAPH2	YMR092C	AIP1
TOMM34/TPS3	ENSG00000071205	TOMM34	YMR261C	TPS3
SEC63/ELM1	ENSG00000071242	SEC63	YKL048C	ELM1
KPNA6/YNG2	ENSG00000071243	KPNA6	YHR090C	YNG2
VIM/BUD23	ENSG00000071462	VIM	YCR047C	BUD23
RTEL1-TNFRSF6B/HRD3	ENSG00000071537	RTEL1-TNFRSF6B	YLR207W	HRD3
FAS/MSP1	ENSG00000071539	FAS	YGR028W	MSP1
CD44/ULS1	ENSG00000071794	CD44	YOR191W	ULS1
KCNG1/CFT1	ENSG00000071894	KCNG1	YDR301W	CFT1
SLAMF7/TPK2	ENSG00000072062	SLAMF7	YPL203W	TPK2
MIPEP/YBL107C	ENSG00000072110	MIPEP	YBL107C	YBL107C
PRKCH/KIN82	ENSG00000072133	PRKCH	YCR091W	KIN82
INSRR/SIW14	ENSG00000072135	INSRR	YNL032W	SIW14
IFNGR1/TRE1	ENSG00000072274	IFNGR1	YPL176C	TRE1
SH2D2A/GUK1	ENSG00000072415	SH2D2A	YDR454C	GUK1
TNFRSF1B/SMC1	ENSG00000072501	TNFRSF1B	YFL008W	SMC1
VEZT/BUD3	ENSG00000072518	VEZT	YCL014W	BUD3
POU2F2/IMG1	ENSG00000072609	POU2F2	YCR046C	IMG1
SNX1/RAD28	ENSG00000072803	SNX1	YDR030C	RAD28
TBPL1/YSP1	ENSG00000072818	TBPL1	YHR155W	YSP1
ARNTL2/DAL1	ENSG00000072832	ARNTL2	YIR027C	DAL1
BCLAF1/DER1	ENSG00000072849	BCLAF1	YBR201W	DER1
ANK1/LRS4	ENSG00000072864	ANK1	YDR439W	LRS4
TFB1M/APM2	ENSG00000072958	TFB1M	YHL019C	APM2
RABEP1/SEC2	ENSG00000073009	RABEP1	YNL272C	SEC2
HMGB3/MCM2	ENSG00000073111	HMGB3	YBL023C	MCM2
NUP160/STE50	ENSG00000073282	NUP160	YCL032W	STE50
BAK1/SRO77	ENSG00000073350	BAK1	YBL106C	SRO77
MUSK/ECM5	ENSG00000073614	MUSK	YMR176W	ECM5
IKZF2/YAP1802	ENSG00000073921	IKZF2	YGR241C	YAP1802
GRN/SEC18	ENSG00000073969	GRN	YBR080C	SEC18
ARHGAP31/LCL2	ENSG00000074181	ARHGAP31	YLR104W	LCL2
NR2E3/TUP1	ENSG00000074266	NR2E3	YCR084C	TUP1
CENPQ/ENA1	ENSG00000074370	CENPQ	YDR040C	ENA1
SARS/YJU3	ENSG00000074416	SARS	YKL094W	YJU3
RANBP3/SNF1	ENSG00000074590	RANBP3	YDR477W	SNF1
ARID4A/SBA1	ENSG00000074696	ARID4A	YKL117W	SBA1
TSSC1/OPY1	ENSG00000074706	TSSC1	YBR129C	OPY1
ENSG00000032514/DOC1	ENSG00000074755	ENSG00000032514	YGL240W	DOC1
IFT88/ENO2	ENSG00000074800	IFT88	YHR174W	ENO2
ZCCHC8/IKS1	ENSG00000074966	ZCCHC8	YJL057C	IKS1
ABCF2/ARP6	ENSG00000075089	ABCF2	YLR085C	ARP6
LRRC7/TIF4632	ENSG00000075151	LRRC7	YGL049C	TIF4632
UBA6/MTC5	ENSG00000075188	UBA6	YDR128W	MTC5
GAB2/CTT1	ENSG00000075223	GAB2	YGR088W	CTT1
ATP6V0A1/ERG10	ENSG00000075239	ATP6V0A1	YPL028W	ERG10
PIAS1/YNL095C	ENSG00000075292	PIAS1	YNL095C	YNL095C
SLC4A7/KCC4	ENSG00000075413	SLC4A7	YCL024W	KCC4
APBA2/TAO3	ENSG00000075539	APBA2	YIL129C	TAO3
UHRF1/ARP7	ENSG00000075624	UHRF1	YPR034W	ARP7
MAP2K3/SPO14	ENSG00000075651	MAP2K3	YKR031C	SPO14
TMSB10/YNL046W	ENSG00000075711	TMSB10	YNL046W	YNL046W
RNF19A/VPS21	ENSG00000075785	RNF19A	YOR089C	VPS21
PEX3/SYF1	ENSG00000075856	PEX3	YDR416W	SYF1
GABARAPL2/YOR223W	ENSG00000075891	GABARAPL2	YOR223W	YOR223W
MYOC/RRP42	ENSG00000075914	MYOC	YDL111C	RRP42
SH3YL1/TAF13	ENSG00000075945	SH3YL1	YML098W	TAF13
VCL/MCM6	ENSG00000076003	VCL	YGL201C	MCM6
DAPK2/REX2	ENSG00000076043	DAPK2	YLR059C	REX2
NSMAF/YIL077C	ENSG00000076053	NSMAF	YIL077C	YIL077C
ADSS/MLH1	ENSG00000076242	ADSS	YMR167W	MLH1
STAP1/UNG1	ENSG00000076248	STAP1	YML021C	UNG1
TIMP2/MON1	ENSG00000076685	TIMP2	YGL124C	MON1
RFC1/CLF1	ENSG00000076924	RFC1	YLR117C	CLF1
CUL3/ROM1	ENSG00000076928	CUL3	YGR070W	ROM1
MYOM2/SEC1	ENSG00000076944	MYOM2	YDR164C	SEC1
OTC/NRK1	ENSG00000077009	OTC	YNL129W	NRK1
USP2/TOP2	ENSG00000077097	USP2	YNL088W	TOP2
CASR/SKP2	ENSG00000077235	CASR	YNL311C	SKP2
TUBG2/YTP1	ENSG00000077238	TUBG2	YNL237W	YTP1
RPL26L1/UBP1	ENSG00000077254	RPL26L1	YDL122W	UBP1
FLT4/MSL1	ENSG00000077312	FLT4	YIR009W	MSL1
NSUN2/SKI6	ENSG00000077348	NSUN2	YGR195W	SKI6
FBXO42/HST4	ENSG00000077463	FBXO42	YDR191W	HST4
MRI1/CUR1	ENSG00000077522	MRI1	YPR158W	CUR1
METTL1/CAP2	ENSG00000077549	METTL1	YIL034C	CAP2
HOXC8/UBC11	ENSG00000077721	HOXC8	YOR339C	UBC11
AGA/IRE1	ENSG00000077782	AGA	YHR079C	IRE1
ENSG00000038102/RAD34	ENSG00000077809	ENSG00000038102	YDR314C	RAD34
PI4K2B/SIZ1	ENSG00000078043	PI4K2B	YDR409W	SIZ1
MAT2B/TPK1	ENSG00000078061	MAT2B	YJL164C	TPK1
TLL1/DUR1,2	ENSG00000078070	TLL1	YBR208C	DUR1,2
EDC4/NUM1	ENSG00000078114	EDC4	YDR150W	NUM1
TRIO/UBC1	ENSG00000078140	TRIO	YDR177W	UBC1
VCAN/VPS34	ENSG00000078142	VCAN	YLR240W	VPS34
MSR1/INP51	ENSG00000078269	MSR1	YIL002C	INP51
CDH1/CHA4	ENSG00000078304	CDH1	YLR098C	CHA4
SKIV2L2/PET54	ENSG00000078328	SKIV2L2	YGR222W	PET54
DNAH5/RAX2	ENSG00000078369	DNAH5	YLR084C	RAX2
ZFYVE16/SNT2	ENSG00000078403	ZFYVE16	YGL131C	SNT2
C6/POR1	ENSG00000078668	C6	YNL055C	POR1
RAI14/CST6	ENSG00000078674	RAI14	YIL036W	CST6
SOX30/PUF4	ENSG00000078699	SOX30	YGL014W	PUF4
PNKP/MET13	ENSG00000078747	PNKP	YGL125W	MET13
SPDL1/INN1	ENSG00000078902	SPDL1	YNL152W	INN1
STAU2/STP22	ENSG00000078967	STAU2	YCL008C	STP22
RTN4R/YKU80	ENSG00000079246	RTN4R	YMR106C	YKU80
PHF23/CBK1	ENSG00000079277	PHF23	YNL161W	CBK1
CDH10/REX3	ENSG00000079313	CDH10	YLR107W	REX3
INPP4A/MRP49	ENSG00000079332	INPP4A	YKL167C	MRP49
RAB27B/FET4	ENSG00000079335	RAB27B	YMR319C	FET4
PSMA4/RGT2	ENSG00000079393	PSMA4	YDL138W	RGT2
MYO16/ERG9	ENSG00000079459	MYO16	YHR190W	ERG9
LSG1/PGM2	ENSG00000079739	LSG1	YMR105C	PGM2
PARP3/DBP1	ENSG00000079785	PARP3	YPL119C	DBP1
TNC/VAM3	ENSG00000079950	TNC	YOR106W	VAM3
TDP1/CIT2	ENSG00000080298	TDP1	YCR005C	CIT2
MED17/YHR003C	ENSG00000080345	MED17	YHR003C	YHR003C
CAPG/YEA4	ENSG00000080493	CAPG	YEL004W	YEA4
AP2S1/MOT1	ENSG00000080503	AP2S1	YPL082C	MOT1
USH2A/IRC6	ENSG00000080561	USH2A	YFR043C	IRC6
ZPBP/SWR1	ENSG00000080603	ZPBP	YDR334W	SWR1
TG/PUF6	ENSG00000080608	TG	YDR496C	PUF6
ADAM28/MOT2	ENSG00000080802	ADAM28	YER068W	MOT2
BARX2/HEM13	ENSG00000080819	BARX2	YDR044W	HEM13
DCUN1D1/PHO84	ENSG00000081019	DCUN1D1	YML123C	PHO84
PHF15/YMR086W	ENSG00000081026	PHF15	YMR086W	YMR086W
ZIC2/CCH1	ENSG00000081248	ZIC2	YGR217W	CCH1
LCP2/YKL027W	ENSG00000081307	LCP2	YKL027W	YKL027W
TRIT1/HOP1	ENSG00000081320	TRIT1	YIL072W	HOP1
ADRB1/YVH1	ENSG00000081721	ADRB1	YIR026C	YVH1
ENSG00000043822/YOR296W	ENSG00000081803	ENSG00000043822	YOR296W	YOR296W
GUCA2B/TRI1	ENSG00000082014	GUCA2B	YMR233W	TRI1
CUL7/YGR126W	ENSG00000082258	CUL7	YGR126W	YGR126W
CTNNA1/MED4	ENSG00000082512	CTNNA1	YOR174W	MED4
PHKA2/MRPL22	ENSG00000082515	PHKA2	YNL177C	MRPL22
EPHA3/UTP15	ENSG00000082516	EPHA3	YMR093W	UTP15
HSPA5/YCK1	ENSG00000082701	HSPA5	YHR135C	YCK1
DSG2/YLR156W	ENSG00000082781	DSG2	YLR156W	YLR156W
GEMIN8/MPC54	ENSG00000082805	GEMIN8	YOR177C	MPC54
OFD1/CRM1	ENSG00000082898	OFD1	YGR218W	CRM1
PREX2/SNO1	ENSG00000083123	PREX2	YMR095C	SNO1
WDR37/YDR179W-A	ENSG00000083168	WDR37	YDR179W-A	YDR179W-A
YTHDC2/KAP104	ENSG00000083312	YTHDC2	YBR017C	KAP104
CTPS2/AI5_BETA	ENSG00000083454	CTPS2	Q0075	AI5_BETA
ATP6V1H/YMR018W	ENSG00000083457	ATP6V1H	YMR018W	YMR018W
POLR2B/MTF2	ENSG00000083535	POLR2B	YDL044C	MTF2
TPR/YKL162C	ENSG00000083799	TPR	YKL162C	YKL162C
CP/SSL1	ENSG00000083812	CP	YLR005W	SSL1
DTNBP1/ZAP1	ENSG00000083838	DTNBP1	YJL056C	ZAP1
XK/SFC1	ENSG00000083842	XK	YJR095W	SFC1
ARHGAP6/RPS5	ENSG00000083845	ARHGAP6	YJR123W	RPS5
MAP4/SLZ1	ENSG00000083896	MAP4	YNL196C	SLZ1
GOPC/SBP1	ENSG00000084072	GOPC	YHL034C	SBP1
ROS1/STE24	ENSG00000084073	ROS1	YJR117W	STE24
HDAC9/TIF34	ENSG00000084623	HDAC9	YMR146C	TIF34
RRM2B/YKR018C	ENSG00000084754	RRM2B	YKR018C	YKR018C
TNFRSF17/URA2	ENSG00000084774	TNFRSF17	YJL130C	URA2
LMO3/CGR1	ENSG00000085063	LMO3	YGL029W	CGR1
MRPS10/HSP26	ENSG00000085382	MRPS10	YBR072W	HSP26
GUCA1A/SEH1	ENSG00000085415	GUCA1A	YGL100W	SEH1
RSF1/TPP1	ENSG00000085433	RSF1	YMR156C	TPP1
VPS13D/CTS2	ENSG00000085465	VPS13D	YDR371W	CTS2
CELF2/SSK2	ENSG00000085511	CELF2	YNR031C	SSK2
R3HDM1/STE6	ENSG00000085563	R3HDM1	YKL209C	STE6
COL9A2/GRE3	ENSG00000085662	COL9A2	YHR104W	GRE3
KITLG/RRN3	ENSG00000085721	KITLG	YKL125W	RRN3
ERCC8/END3	ENSG00000085832	ERCC8	YNL084C	END3
VAMP3/SQS1	ENSG00000085872	VAMP3	YNL224C	SQS1
PER3/PTK1	ENSG00000086015	PER3	YKL198C	PTK1
UTS2/MDJ1	ENSG00000086061	UTS2	YFL016C	MDJ1
TNFRSF9/SNF7	ENSG00000086065	TNFRSF9	YLR025W	SNF7
EPN3/FAP1	ENSG00000086102	EPN3	YNL023C	FAP1
LTBP1/DIM1	ENSG00000086189	LTBP1	YPL266W	DIM1
RCN1/KAP120	ENSG00000086200	RCN1	YPL125W	KAP120
ELN/MRPL24	ENSG00000086504	ELN	YMR193W	MRPL24
RFC2/CIN5	ENSG00000086548	RFC2	YOR028C	CIN5
ARID1B/CWC2	ENSG00000086589	ARID1B	YDL209C	CWC2
NEDD4L/EMP24	ENSG00000086598	NEDD4L	YGL200C	EMP24
FOXP3/ERO1	ENSG00000086619	FOXP3	YML130C	ERO1
HEXB/PPQ1	ENSG00000086717	HEXB	YPL179W	PPQ1
JKAMP/TOM1	ENSG00000086758	JKAMP	YDR457W	TOM1
DKK3/GPI10	ENSG00000086848	DKK3	YGL142C	GPI10
ARHGEF5/VPS68	ENSG00000087008	ARHGEF5	YOL129W	VPS68
NFE2L3/YMR1	ENSG00000087053	NFE2L3	YJR110W	YMR1
LIMA1/FOX2	ENSG00000087076	LIMA1	YKR009C	FOX2
SLC4A8/SGF11	ENSG00000087152	SLC4A8	YPL047W	SGF11
PTGER3/PGS1	ENSG00000087157	PTGER3	YCL004W	PGS1
MAPK9/ISA1	ENSG00000087206	MAPK9	YLL027W	ISA1
COL23A1/ATP18	ENSG00000087245	COL23A1	YML081C-A	ATP18
BCAR1/TPA1	ENSG00000087263	BCAR1	YER049W	TPA1
FAM160A2/BOI2	ENSG00000087266	FAM160A2	YER114C	BOI2
HERPUD1/CDC50	ENSG00000087274	HERPUD1	YCR094W	CDC50
HOMER3/EST1	ENSG00000087338	HOMER3	YLR233C	EST1
RAD51/CUS1	ENSG00000087365	RAD51	YMR240C	CUS1
POLQ/VPS1	ENSG00000087470	POLQ	YKR001C	VPS1
PIK3CB/ERV46	ENSG00000087502	PIK3CB	YAL042W	ERV46
ENSG00000051415/GDS1	ENSG00000088179	ENSG00000051415	YOR355W	GDS1
CYBA/HAS1	ENSG00000088205	CYBA	YMR290C	HAS1
THOC3/RPS2	ENSG00000088247	THOC3	YGL123W	RPS2
HEBP2/GAS2	ENSG00000088367	HEBP2	YLR343W	GAS2
PLEKHA5/YLR422W	ENSG00000088387	PLEKHA5	YLR422W	YLR422W
PRSS8/FPR1	ENSG00000088832	PRSS8	YNL135C	FPR1
SIKE1/SHP1	ENSG00000088833	SIKE1	YBL058W	SHP1
RRP12/DYN2	ENSG00000088986	RRP12	YDR424C	DYN2
MSMO1/BRL1	ENSG00000089006	MSMO1	YHR036W	BRL1
TTC17/RPL6A	ENSG00000089009	TTC17	YML073C	RPL6A
ALX4/AIM17	ENSG00000089041	ALX4	YHL021C	AIM17
FOXN3/ESF1	ENSG00000089048	FOXN3	YDR365C	ESF1
AKR7A2/APC5	ENSG00000089053	AKR7A2	YOR249C	APC5
MRTO4/REX4	ENSG00000089094	MRTO4	YOL080C	REX4
USE1/GCN1	ENSG00000089154	USE1	YGL195W	GCN1
MCF2L2/PXL1	ENSG00000089159	MCF2L2	YKR090W	PXL1
NRIP2/YLR179C	ENSG00000089220	NRIP2	YLR179C	YLR179C
LAMA3/SUM1	ENSG00000089234	LAMA3	YDR310C	SUM1
ANAPC4/NCP1	ENSG00000089250	ANAPC4	YHR042W	NCP1
KCNQ1/TAP42	ENSG00000089289	KCNQ1	YMR028W	TAP42
TRAPPC3/ROT2	ENSG00000089597	TRAPPC3	YBR229C	ROT2
THRAP3/SAC7	ENSG00000089639	THRAP3	YDR389W	SAC7
PHPT1/BIR1	ENSG00000089685	PHPT1	YJR089W	BIR1
ENTPD2/MAK5	ENSG00000089737	ENTPD2	YBR142W	MAK5
ARID4B/YMR244W	ENSG00000090006	ARID4B	YMR244W	YMR244W
PTPRN/LCB1	ENSG00000090054	PTPRN	YMR296C	LCB1
KIF1B/PAP1	ENSG00000090060	KIF1B	YKR002W	PAP1
FOXC1/AIM20	ENSG00000090104	FOXC1	YIL158W	AIM20
SYNE2/FYV10	ENSG00000090316	SYNE2	YIL097W	FYV10
CBLN4/XBP1	ENSG00000090339	CBLN4	YIL101C	XBP1
CHRDL2/IPI3	ENSG00000090372	CHRDL2	YNL182C	IPI3
RELT/PEX12	ENSG00000090432	RELT	YMR026C	PEX12
NOP58/YNR064C	ENSG00000090487	NOP58	YNR064C	YNR064C
KCNH2/MPS2	ENSG00000090565	KCNH2	YGL075C	MPS2
CUL1/YLR036C	ENSG00000090612	CUL1	YLR036C	YLR036C
CYFIP2/ZIP1	ENSG00000090615	CYFIP2	YDR285W	ZIP1
TAB2/ALA1	ENSG00000090861	TAB2	YOR335C	ALA1
EIF2AK2/SEC3	ENSG00000090989	EIF2AK2	YER008C	SEC3
KMT2C/LPD1	ENSG00000091140	KMT2C	YFL018C	LPD1
PUM2/FUM1	ENSG00000091483	PUM2	YPL262W	FUM1
MRPL43/SKT5	ENSG00000091490	MRPL43	YBL061C	SKT5
ITIH4/ECM30	ENSG00000091536	ITIH4	YLR436C	ECM30
C4orf27/HER1	ENSG00000091592	C4orf27	YOR227W	HER1
ZFR/MUP3	ENSG00000092068	ZFR	YHL036W	MUP3
NPFFR2/SLY1	ENSG00000092108	NPFFR2	YDR189W	SLY1
ENSG00000056345/GDE1	ENSG00000092148	ENSG00000056345	YPL110C	GDE1
PHF21B/GVP36	ENSG00000092200	PHF21B	YIL041W	GVP36
TRAF1/SPT16	ENSG00000092201	TRAF1	YGL207W	SPT16
PCGF2/TRS31	ENSG00000092203	PCGF2	YDR472W	TRS31
IL17RB/ERT1	ENSG00000092208	IL17RB	YBR239C	ERT1
TRAF3IP2/ADE16	ENSG00000092421	TRAF3IP2	YLR028C	ADE16
GYG2/ERV29	ENSG00000092439	GYG2	YGR284C	ERV29
SERPINB3/YDL156W	ENSG00000092470	SERPINB3	YDL156W	YDL156W
PKP2/SPS4	ENSG00000092529	PKP2	YOR313C	SPS4
MSH4/SEC9	ENSG00000092531	MSH4	YGR009C	SEC9
F7/GOR1	ENSG00000092621	F7	YNL274C	GOR1
GDI2/MLC2	ENSG00000092841	GDI2	YPR188C	MLC2
PRDM1/HMF1	ENSG00000092847	PRDM1	YER057C	HMF1
ATG5/AFT2	ENSG00000093010	ATG5	YPL202C	AFT2
PITHD1/RSM22	ENSG00000093167	PITHD1	YKL155C	RSM22
MTA3/ETP1	ENSG00000094631	MTA3	YHL010C	ETP1
USP13/FUR1	ENSG00000094841	USP13	YHR128W	FUR1
LAMC2/SLP1	ENSG00000094975	LAMC2	YOR154W	SLP1
CDK14/MSH2	ENSG00000095002	CDK14	YOL090W	MSH2
SEC61A1/RCK2	ENSG00000095015	SEC61A1	YLR248W	RCK2
PPP1R12A/DYS1	ENSG00000095059	PPP1R12A	YHR068W	DYS1
RASGRF1/RET2	ENSG00000095139	RASGRF1	YFR051C	RET2
CAMK2B/VAC8	ENSG00000095261	CAMK2B	YEL013W	VAC8
CROCC/MSS51	ENSG00000095303	CROCC	YLR203C	MSS51
POLR3E/CAT2	ENSG00000095321	POLR3E	YML042W	CAT2
ATP2B4/VMA7	ENSG00000095539	ATP2B4	YGR020C	VMA7
ZC3H11A/ISW1	ENSG00000095564	ZC3H11A	YBR245C	ISW1
RIOK2/HSP150	ENSG00000095794	RIOK2	YJL159W	HSP150
NDC1/YBL081W	ENSG00000095951	NDC1	YBL081W	YBL081W
FLYWCH1/LEU2	ENSG00000096060	FLYWCH1	YCL018W	LEU2
UNKL/SGV1	ENSG00000096063	UNKL	YPR161C	SGV1
ALDH18A1/CEF1	ENSG00000096401	ALDH18A1	YMR213W	CEF1
TARBP1/PZF1	ENSG00000096654	TARBP1	YPR186C	PZF1
MXD1/HST1	ENSG00000096717	MXD1	YOL068C	HST1
CDK17/RXT3	ENSG00000096968	CDK17	YDL076C	RXT3
DNAJC25/STE20	ENSG00000097007	DNAJC25	YHL007C	STE20
PSD/CDC7	ENSG00000097046	PSD	YDL017W	CDC7
CTDP1/YSP3	ENSG00000099139	CTDP1	YOR003W	YSP3
YBX3/ERP2	ENSG00000099203	YBX3	YAL007C	ERP2
WNK1/MGR1	ENSG00000099204	WNK1	YCL044C	MGR1
CCAR1/NRG2	ENSG00000099326	CCAR1	YBR066C	NRG2
OGFR/FRE8	ENSG00000099331	OGFR	YLR047C	FRE8
GNA15/RPN12	ENSG00000099341	GNA15	YFR052W	RPN12
CREB3L3/NSE3	ENSG00000099399	CREB3L3	YDR288W	NSE3
PTPRU/ATP16	ENSG00000099624	PTPRU	YDL004W	ATP16
SNRNP40/GBP2	ENSG00000099783	SNRNP40	YCL011C	GBP2
COL11A1/CDC34	ENSG00000099804	COL11A1	YDR054C	CDC34
MPC1/RPB5	ENSG00000099817	MPC1	YBR154C	RPB5
ACAA1/CAK1	ENSG00000099875	ACAA1	YFL029C	CAK1
BCAT1/YRB1	ENSG00000099901	BCAT1	YDR002W	YRB1
HDAC7/GRS1	ENSG00000099917	HDAC7	YBR121C	GRS1
LZTS1/RGC1	ENSG00000099940	LZTS1	YPR115W	RGC1
SPAG4/SHO1	ENSG00000099942	SPAG4	YER118C	SHO1
NCKAP1/YNL181W	ENSG00000099958	NCKAP1	YNL181W	YNL181W
MRPS35/RPA34	ENSG00000099968	MRPS35	YJL148W	RPA34
GUCY1B3/PRP21	ENSG00000099995	GUCY1B3	YJL203W	PRP21
SFSWAP/SMD1	ENSG00000100028	SFSWAP	YGR074W	SMD1
TNK2/NOP7	ENSG00000100029	TNK2	YGR103W	NOP7
CDH3/CDC28	ENSG00000100030	CDH3	YBR160W	CDC28
ARSF/PTC3	ENSG00000100034	ARSF	YBL056W	PTC3
GPBP1/MRS4	ENSG00000100038	GPBP1	YKR052C	MRS4
CS/CTP1	ENSG00000100075	CS	YBR291C	CTP1
LTK/GGA1	ENSG00000100083	LTK	YDR358W	GGA1
MRPS24/HIR2	ENSG00000100084	MRPS24	YOR038C	HIR2
ELMO2/LRG1	ENSG00000100092	ELMO2	YDL240W	LRG1
WAPAL/BCK2	ENSG00000100106	WAPAL	YER167W	BCK2
APPBP2/SPP382	ENSG00000100109	APPBP2	YLR424W	SPP382
POLD1/NHP2	ENSG00000100138	POLD1	YDL208W	NHP2
SEZ6/RPO26	ENSG00000100142	SEZ6	YPR187W	RPO26
EIF4B/YLR462W	ENSG00000100151	EIF4B	YLR462W	YLR462W
GLTSCR1/DBP3	ENSG00000100201	GLTSCR1	YGL078C	DBP3
RPL18/DMC1	ENSG00000100206	RPL18	YER179W	DMC1
ISOC2/BOP3	ENSG00000100207	ISOC2	YNL042W	BOP3
U2AF2/BNA6	ENSG00000100219	U2AF2	YFR047C	BNA6
EPN1/AIM33	ENSG00000100225	EPN1	YML087C	AIM33
MED29/YOR114W	ENSG00000100227	MED29	YOR114W	YOR114W
AHRR/SAP190	ENSG00000100239	AHRR	YKR028W	SAP190
GSC2/CSH1	ENSG00000100242	GSC2	YBR161W	CSH1
GPC1/PGA3	ENSG00000100243	GPC1	YML125C	PGA3
ADCK1/APL1	ENSG00000100280	ADCK1	YJR005W	APL1
HAGH/SUT1	ENSG00000100284	HAGH	YGL162W	SUT1
RNF4/HMX1	ENSG00000100292	RNF4	YLR205C	HMX1
CASP8/YJR011C	ENSG00000100296	CASP8	YJR011C	YJR011C
ASUN/MCM5	ENSG00000100297	ASUN	YLR274W	MCM5
DLX3/RGT1	ENSG00000100325	DLX3	YKL038W	RGT1
SPA17/MYO3	ENSG00000100345	SPA17	YKL129C	MYO3
WISP2/HPT1	ENSG00000100353	WISP2	YDR399W	HPT1
NGFR/PDR17	ENSG00000100359	NGFR	YNL264C	PDR17
CDON/NPA3	ENSG00000100360	CDON	YJR072C	NPA3
TAF2/YLR224W	ENSG00000100365	TAF2	YLR224W	YLR224W
HIPK2/YIA6	ENSG00000100372	HIPK2	YIL006W	YIA6
TNPO3/HSP12	ENSG00000100380	TNPO3	YFL014W	HSP12
MEF2BNB-MEF2B/HRT1	ENSG00000100387	MEF2BNB-MEF2B	YOL133W	HRT1
RFXANK/GCN5	ENSG00000100393	RFXANK	YGR252W	GCN5
LPAR2/RNA1	ENSG00000100401	LPAR2	YMR235C	RNA1
CTSA/RPC25	ENSG00000100413	CTSA	YKL144C	RPC25
SUGP2/FPR3	ENSG00000100442	SUGP2	YML074C	FPR3
SLC12A2/PAU15	ENSG00000100448	SLC12A2	YIR041W	PAU15
SNX24/TIF3	ENSG00000100461	SNX24	YPR163C	TIF3
EYA2/HSL7	ENSG00000100462	EYA2	YBR133C	HSL7
CNN2/DPB2	ENSG00000100479	CNN2	YPR175W	DPB2
SNCAIP/GPH1	ENSG00000100504	SNCAIP	YPR160W	GPH1
DDX20/RAD27	ENSG00000100526	DDX20	YKL113C	RAD27
BTBD1/VMA8	ENSG00000100554	BTBD1	YEL051W	VMA8
BCAS1/GPI15	ENSG00000100564	BCAS1	YNL038W	GPI15
POU1F1/PRE10	ENSG00000100567	POU1F1	YOR362C	PRE10
PMS1/VTI1	ENSG00000100568	PMS1	YMR197C	VTI1
HMG20B/AHA1	ENSG00000100591	HMG20B	YDR214W	AHA1
CALCRL/LCB2	ENSG00000100596	CALCRL	YDR062W	LCB2
TAF11/RRT6	ENSG00000100605	TAF11	YGL146C	RRT6
ANKS1A/PTC6	ENSG00000100614	ANKS1A	YCR079W	PTC6
AP3D1/NMA2	ENSG00000100628	AP3D1	YGR010W	NMA2
ZNF76/NAB3	ENSG00000100650	ZNF76	YPL190C	NAB3
SLC9A3R2/TIF5	ENSG00000100664	SLC9A3R2	YPR041W	TIF5
NTHL1/CYS3	ENSG00000100665	NTHL1	YAL012W	CYS3
GNAI3/MPH1	ENSG00000100697	GNAI3	YIR002C	MPH1
IPO5/ADE3	ENSG00000100714	IPO5	YGR204W	ADE3
OAT/YAP1	ENSG00000100722	OAT	YML007W	YAP1
WDR3/YLR456W	ENSG00000100744	WDR3	YLR456W	YLR456W
PKN2/YGR093W	ENSG00000100749	PKN2	YGR093W	YGR093W
WDR18/RPT2	ENSG00000100764	WDR18	YDL007W	RPT2
TRAM2/CLA4	ENSG00000100784	TRAM2	YNL298W	CLA4
NTN1/PRE7	ENSG00000100804	NTN1	YBL041W	PRE7
GLP2R/ACE2	ENSG00000100811	GLP2R	YLR131C	ACE2
MCM10/CST9	ENSG00000100814	MCM10	YLR394W	CST9
DGKA/NOT5	ENSG00000100815	DGKA	YPR072W	NOT5
ERBB3/SGN1	ENSG00000100836	ERBB3	YIR001C	SGN1
ROPN1/SRP54	ENSG00000100883	ROPN1	YPR088C	SRP54
KARS/RAD54	ENSG00000100888	KARS	YGL163C	RAD54
PDIA5/PRE6	ENSG00000100902	PDIA5	YOL038W	PRE6
NDUFB4/MGA2	ENSG00000100906	NDUFB4	YIR033W	MGA2
SPEN/PCM1	ENSG00000100908	SPEN	YEL058W	PCM1
MYLK/YHR035W	ENSG00000100934	MYLK	YHR035W	YHR035W
MAP2K4/LEA1	ENSG00000100949	MAP2K4	YPL213W	LEA1
SNAP91/ART5	ENSG00000100979	SNAP91	YGR068C	ART5
SLK/PSF1	ENSG00000101003	SLK	YDR013W	PSF1
COL17A1/CIK1	ENSG00000101004	COL17A1	YMR198W	CIK1
SEC61A2/CBP3	ENSG00000101019	SEC61A2	YPL215W	CBP3
PRKCQ/DIA1	ENSG00000101049	PRKCQ	YMR316W	DIA1
TLE2/GAT2	ENSG00000101076	TLE2	YMR136W	GAT2
ASB1/PET9	ENSG00000101084	ASB1	YBL030C	PET9
FAM107B/CDC15	ENSG00000101109	FAM107B	YAR019C	CDC15
ME1/GIM3	ENSG00000101132	ME1	YNL153C	GIM3
TBC1D1/PFS2	ENSG00000101138	TBC1D1	YNL317W	PFS2
CDK13/LYS9	ENSG00000101144	CDK13	YNR050C	LYS9
MTHFD2/GLE2	ENSG00000101146	MTHFD2	YER107C	GLE2
SLC9A7/YER121W	ENSG00000101150	SLC9A7	YER121W	YER121W
FOXJ2/PRP6	ENSG00000101161	FOXJ2	YBR055C	PRP6
YBX1/SCL1	ENSG00000101182	YBX1	YGL011C	SCL1
PDE4A/EAF7	ENSG00000101189	PDE4A	YNL136W	EAF7
PPP2R5A/IOC2	ENSG00000101191	PPP2R5A	YLR095C	IOC2
CTNNA2/GID8	ENSG00000101193	CTNNA2	YMR135C	GID8
ELAVL1/GLO3	ENSG00000101199	ELAVL1	YER122C	GLO3
TIE1/YCH1	ENSG00000101224	TIE1	YGR203W	YCH1
SMARCD1/CKA2	ENSG00000101266	SMARCD1	YOR061W	CKA2
KDM4A/GFD2	ENSG00000101307	KDM4A	YCL036W	GFD2
NFYC/SEC23	ENSG00000101310	NFYC	YPR181C	SEC23
SLC9A3/YCK2	ENSG00000101336	SLC9A3	YNL154C	YCK2
NGEF/APC1	ENSG00000101347	NGEF	YNL172W	APC1
ASPM/KIP3	ENSG00000101350	ASPM	YGL216W	KIP3
CD84/IDH1	ENSG00000101365	CD84	YNL037C	IDH1
ELOVL1/MIR1	ENSG00000101367	ELOVL1	YJR077C	MIR1
SPI1/TTI1	ENSG00000101407	SPI1	YKL033W	TTI1
ZNRD1/ARP5	ENSG00000101442	ZNRD1	YNL059C	ARP5
MPPED2/SAH1	ENSG00000101444	MPPED2	YER043C	SAH1
ZBTB11/PRP16	ENSG00000101452	ZBTB11	YKR086W	PRP16
ATXN3/YPL034W	ENSG00000101474	ATXN3	YPL034W	YPL034W
GOLGA5/UBP6	ENSG00000101557	GOLGA5	YFR010W	UBP6
FGFR2/SCS2	ENSG00000101558	FGFR2	YER120W	SCS2
EML1/ABD1	ENSG00000101654	EML1	YBR236C	ABD1
ARFGEF1/UBX5	ENSG00000101745	ARFGEF1	YDR330W	UBX5
MTFR1/RAD30	ENSG00000101751	MTFR1	YDR419W	RAD30
STAG3/RIO1	ENSG00000101782	STAG3	YOR119C	RIO1
FECH/PTI1	ENSG00000101811	FECH	YGR156W	PTI1
MYO9A/NAS6	ENSG00000101843	MYO9A	YGR232W	NAS6
DDX3Y/UTP7	ENSG00000101849	DDX3Y	YER082C	UTP7
PFKP/POL2	ENSG00000101868	PFKP	YNL262W	POL2
SP100/YPL039W	ENSG00000101888	SP100	YPL039W	YPL039W
KLF6/ALG13	ENSG00000101901	KLF6	YGL047W	ALG13
PPAP2A/PRS2	ENSG00000101911	PPAP2A	YER099C	PRS2
NEO1/YOR289W	ENSG00000101935	NEO1	YOR289W	YOR289W
TRAM1/SET3	ENSG00000101945	TRAM1	YKR029C	SET3
PHKA1/YOR342C	ENSG00000101972	PHKA1	YOR342C	YOR342C
TNFRSF1A/PXA2	ENSG00000101986	TNFRSF1A	YKL188C	PXA2
CACNB1/CPT1	ENSG00000102007	CACNB1	YNL130C	CPT1
EVI5/ARD1	ENSG00000102030	EVI5	YHR013C	ARD1
PKM/YGL242C	ENSG00000102048	PKM	YGL242C	YGL242C
DHX29/UME1	ENSG00000102054	DHX29	YPL139C	UME1
DNTTIP2/SMF1	ENSG00000102096	DNTTIP2	YOL122C	SMF1
TP53BP1/TAZ1	ENSG00000102125	TP53BP1	YPR140W	TAZ1
TRO/PGK1	ENSG00000102144	TRO	YCR012W	PGK1
RRP15/GAT3	ENSG00000102145	RRP15	YLR013W	GAT3
RHOA/MDY2	ENSG00000102178	RHOA	YOL111C	MDY2
DHX8/YAK1	ENSG00000102225	DHX8	YJL141C	YAK1
PRKCZ/UBP5	ENSG00000102226	PRKCZ	YER144C	UBP5
SYT1/PAB1	ENSG00000102241	SYT1	YER165W	PAB1
IDH3G/ALE1	ENSG00000102312	IDH3G	YOR175C	ALE1
ROGDI/KTR1	ENSG00000102385	ROGDI	YOR099W	KTR1
PDZD4/YPL225W	ENSG00000102390	PDZD4	YPL225W	YPL225W
ROCK1/CTR86	ENSG00000102401	ROCK1	YCR054C	CTR86
CBFB/RIM101	ENSG00000102554	CBFB	YHL027W	RIM101
PDK3/YPK1	ENSG00000102572	PDK3	YKL126W	YPK1
HYAL2/CDC1	ENSG00000102575	HYAL2	YDR182W	CDC1
HDAC4/FUS2	ENSG00000102606	HDAC4	YMR232W	FUS2
RASSF1/YNL010W	ENSG00000102753	RASSF1	YNL010W	YNL010W
FGFR3/CIT3	ENSG00000102786	FGFR3	YPR001W	CIT3
IFI35/DUG2	ENSG00000102879	IFI35	YBR281C	DUG2
COASY/RAD53	ENSG00000102882	COASY	YPL153C	RAD53
MEF2A/DCC1	ENSG00000102893	MEF2A	YCL016C	DCC1
OTUD5/NTF2	ENSG00000102898	OTUD5	YER009W	NTF2
TFE3/NIC96	ENSG00000102900	TFE3	YFR002W	NIC96
TBC1D25/STP1	ENSG00000102974	TBC1D25	YDR463W	STP1
ACSL4/RPN8	ENSG00000103035	ACSL4	YOR261C	RPN8
INPP5A/YNL176C	ENSG00000103152	INPP5A	YNL176C	YNL176C
GPKOW/VMR1	ENSG00000103222	GPKOW	YHL035C	VMR1
GRIPAP1/MUP1	ENSG00000103257	GRIPAP1	YGR055W	MUP1
FTSJ1/UBC9	ENSG00000103275	FTSJ1	YDL064W	UBC9
POLR1A/ARO2	ENSG00000103313	POLR1A	YGL148W	ARO2
LAPTM4A/ADH5	ENSG00000103326	LAPTM4A	YBR145W	ADH5
IP6K2/SUP35	ENSG00000103342	IP6K2	YDR172W	SUP35
STON1-GTF2A1L/RSM19	ENSG00000103363	STON1-GTF2A1L	YNR037C	RSM19
SRBD1/SEC63	ENSG00000103423	SRBD1	YOR254C	SEC63
CYFIP1/RPL36A	ENSG00000103479	CYFIP1	YMR194W	RPL36A
RASGRP2/SFP1	ENSG00000103495	RASGRP2	YLR403W	SFP1
PSME4/TLG2	ENSG00000103496	PSME4	YOL018C	TLG2
IFT80/TAE1	ENSG00000103510	IFT80	YBR261C	TAE1
SIRT2/ICY2	ENSG00000103540	SIRT2	YPL250C	ICY2
ERLEC1/BRE1	ENSG00000103549	ERLEC1	YDL074C	BRE1
PPP2R5B/ATS1	ENSG00000103657	PPP2R5B	YAL020C	ATS1
PYGM/YKR023W	ENSG00000103671	PYGM	YKR023W	YKR023W
PITX1/CTF19	ENSG00000103723	PITX1	YPL018W	CTF19
TRPC7/YPT32	ENSG00000103769	TRPC7	YGL210W	YPT32
NUP133/RBA50	ENSG00000103932	NUP133	YDR527W	RBA50
NUCKS1/PAN1	ENSG00000103966	NUCKS1	YIR006C	PAN1
VPS35/MXR1	ENSG00000104064	VPS35	YER042W	MXR1
DNAJA2/PEP3	ENSG00000104142	DNAJA2	YLR148W	PEP3
BCL3/GND1	ENSG00000104221	BCL3	YHR183W	GND1
KCNAB2/YOL159C	ENSG00000104299	KCNAB2	YOL159C	YOL159C
ABCC9/MCK1	ENSG00000104312	ABCC9	YNL307C	MCK1
GAL/AIM31	ENSG00000104320	GAL	YML030W	AIM31
CLEC2D/KSS1	ENSG00000104365	CLEC2D	YGR040W	KSS1
RORA/GNA1	ENSG00000104408	RORA	YFL017C	GNA1
DRD4/EMC2	ENSG00000104412	DRD4	YJR088C	EMC2
TGFBR3/DAL80	ENSG00000104447	TGFBR3	YKR034W	DAL80
KIAA1107/DAL81	ENSG00000104490	KIAA1107	YIR023W	DAL81
PLA2G10/YFL034W	ENSG00000104517	PLA2G10	YFL034W	YFL034W
ATP1B3/EFB1	ENSG00000104529	ATP1B3	YAL003W	EFB1
NEDD4/PSA1	ENSG00000104549	NEDD4	YDL055C	PSA1
PIGB/BCH2	ENSG00000104613	PIGB	YKR027W	BCH2
MAPK6/VPS55	ENSG00000104660	MAPK6	YJR044C	VPS55
GNB5/NDE1	ENSG00000104687	GNB5	YMR145C	NDE1
RAB27A/MCM4	ENSG00000104738	RAB27A	YPR019W	MCM4
CECR5/YCL012C	ENSG00000104805	CECR5	YCL012C	YCL012C
UFD1L/GSY1	ENSG00000104812	UFD1L	YFR015C	GSY1
LRP6/ARR1	ENSG00000104814	LRP6	YPR199C	ARR1
GUCY2C/ECI1	ENSG00000104823	GUCY2C	YLR284C	ECI1
SCT/TUB2	ENSG00000104833	SCT	YFL037W	TUB2
PHRF1/DIA4	ENSG00000104835	PHRF1	YHR011W	DIA4
IKBKAP/SNP1	ENSG00000104852	IKBKAP	YIL061C	SNP1
NUCB2/YER184C	ENSG00000104863	NUCB2	YER184C	YER184C
PFN2/MHP1	ENSG00000104866	PFN2	YJL042W	MHP1
PTPN3/PIH1	ENSG00000104872	PTPN3	YHR034C	PIH1
SPTB/PRP11	ENSG00000104897	SPTB	YDL043C	PRP11
DAPP1/TRM1	ENSG00000104907	DAPP1	YDR120C	TRM1
FGF10/HSC82	ENSG00000104938	FGF10	YMR186W	HSC82
SMG6/RPL6B	ENSG00000104960	SMG6	YLR448W	RPL6B
EXOC5/CNS1	ENSG00000104969	EXOC5	YBR155W	CNS1
CLTCL1/TIM44	ENSG00000104980	CLTCL1	YIL022W	TIM44
FSTL3/CCA1	ENSG00000105011	FSTL3	YER168C	CCA1
DGCR2/MAS1	ENSG00000105088	DGCR2	YLR163C	MAS1
RNF126/CRH1	ENSG00000105127	RNF126	YGR189C	CRH1
MNT/POP4	ENSG00000105171	MNT	YBR257W	POP4
ZXDC/CLN2	ENSG00000105173	ZXDC	YPL256C	CLN2
POLB/TIM50	ENSG00000105197	POLB	YPL063W	TIM50
WIPI1/NOP1	ENSG00000105202	WIPI1	YDL014W	NOP1
ASNS/PGI1	ENSG00000105220	ASNS	YBR196C	PGI1
AP3M2/YPK3	ENSG00000105221	AP3M2	YBR028C	YPK3
CNGB1/COQ9	ENSG00000105227	CNGB1	YLR201C	COQ9
ST6GALNAC2/YJU2	ENSG00000105248	ST6GALNAC2	YKL095W	YJU2
CHAT/ALF1	ENSG00000105254	CHAT	YNL148C	ALF1
PABPC1/FCJ1	ENSG00000105281	PABPC1	YKR016W	FCJ1
TESK2/PRO1	ENSG00000105323	TESK2	YDR300C	PRO1
C16orf80/CDH1	ENSG00000105325	C16orf80	YGL003C	CDH1
CSNK2A2/YML6	ENSG00000105364	CSNK2A2	YML025C	YML6
PTPN21/RSC3	ENSG00000105369	PTPN21	YDR303C	RSC3
EIF2B3/QDR1	ENSG00000105370	EIF2B3	YIL120W	QDR1
CAMK2A/NOP53	ENSG00000105373	CAMK2A	YPL146C	NOP53
TCOF1/CIR1	ENSG00000105379	TCOF1	YGR207C	CIR1
CDC42/AVT7	ENSG00000105388	CDC42	YIL088C	AVT7
OSBPL3/SLT2	ENSG00000105397	OSBPL3	YHR030C	SLT2
EPHA8/CDC37	ENSG00000105401	EPHA8	YDR168W	CDC37
SLC12A3/SEC17	ENSG00000105402	SLC12A3	YBL050W	SEC17
RAD18/YIP3	ENSG00000105404	RAD18	YNL044W	YIP3
ATP2B1/ERD2	ENSG00000105438	ATP2B1	YBL040C	ERD2
NCK2/SYT1	ENSG00000105443	NCK2	YPR095C	SYT1
MAP4K4/RSA4	ENSG00000105447	MAP4K4	YCR072C	RSA4
RPL31/CDC9	ENSG00000105486	RPL31	YDL164C	CDC9
WDR1/TPD3	ENSG00000105568	WDR1	YAL016W	TPD3
SNX13/CTK3	ENSG00000105576	SNX13	YML112W	CTK3
ARHGAP10/CCC1	ENSG00000105607	ARHGAP10	YLR220W	CCC1
RPS6KA2/NRG1	ENSG00000105610	RPS6KA2	YDR043C	NRG1
ING3/PRP31	ENSG00000105618	ING3	YGR091W	PRP31
WBSCR22/SEC28	ENSG00000105669	WBSCR22	YIL076W	SEC28
SEL1L/DBP8	ENSG00000105671	SEL1L	YHR169W	DBP8
TRIP13/SFG1	ENSG00000105676	TRIP13	YOR315W	SFG1
ATP6AP1/YRB30	ENSG00000105698	ATP6AP1	YGL164C	YRB30
TCF3/PKH1	ENSG00000105723	TCF3	YDR490C	PKH1
TRIB2/SPF1	ENSG00000105726	TRIB2	YEL031W	SPF1
DAZAP1/SPC1	ENSG00000105737	DAZAP1	YJR010C-A	SPC1
MBD3/GLO4	ENSG00000105755	MBD3	YOR040W	GLO4
PRLH/KIN28	ENSG00000105810	PRLH	YDL108W	KIN28
HLTF/ZUO1	ENSG00000105821	HLTF	YGR285C	ZUO1
CPSF1/BET1	ENSG00000105829	CPSF1	YIL004C	BET1
CDH19/DET1	ENSG00000105852	CDH19	YDR051C	DET1
PDCD2/LCD1	ENSG00000105854	PDCD2	YDR499W	LCD1
PRKACA/YKL069W	ENSG00000105855	PRKACA	YKL069W	YKL069W
LPHN1/ZIM17	ENSG00000105866	LPHN1	YNL310C	ZIM17
ACTN1/WTM1	ENSG00000105875	ACTN1	YOR230W	WTM1
RPS6KA6/DUS4	ENSG00000105879	RPS6KA6	YLR405W	DUS4
EPN2/YGR066C	ENSG00000105939	EPN2	YGR066C	YGR066C
PTPN18/KGD1	ENSG00000105953	PTPN18	YIL125W	KGD1
LIMS2/PRR2	ENSG00000105976	LIMS2	YDL214C	PRR2
LNX1/ERJ5	ENSG00000105993	LNX1	YFR041C	ERJ5
TFRC/RIM1	ENSG00000106028	TFRC	YCR028C-A	RIM1
SREBF1/ATG17	ENSG00000106052	SREBF1	YLR423C	ATG17
TRPC5/YCR099C	ENSG00000106069	TRPC5	YCR099C	YCR099C
AFF4/GRS2	ENSG00000106105	AFF4	YPR081C	GRS2
UBE2D1/GIS3	ENSG00000106125	UBE2D1	YLR094C	GIS3
MPP5/RPL20B	ENSG00000106246	MPP5	YOR312C	RPL20B
SMC1A/PRT1	ENSG00000106263	SMC1A	YOR361C	PRT1
HSD17B10/VPS70	ENSG00000106327	HSD17B10	YJR126C	VPS70
MARK2/NOP15	ENSG00000106344	MARK2	YNL110C	NOP15
HMMR/IMD3	ENSG00000106348	HMMR	YLR432W	IMD3
CHFR/LSM5	ENSG00000106355	CHFR	YER146W	LSM5
TRHDE/APM1	ENSG00000106367	TRHDE	YPL259C	APM1
P4HA2/KTR3	ENSG00000106397	P4HA2	YBR205W	KTR3
FCGR2B/VPS71	ENSG00000106400	FCGR2B	YML041C	VPS71
NFATC3/OPI3	ENSG00000106404	NFATC3	YJR073C	OPI3
ACADVL/YIL166C	ENSG00000106571	ACADVL	YIL166C	YIL166C
FBXW11/PRE8	ENSG00000106588	FBXW11	YML092C	PRE8
ACAP1/MRPL32	ENSG00000106591	ACAP1	YCR003W	MRPL32
CRMP1/RHB1	ENSG00000106615	CRMP1	YCR027C	RHB1
DERL2/SDS23	ENSG00000106617	DERL2	YGL056C	SDS23
NDE1/POL31	ENSG00000106628	NDE1	YJR006W	POL31
MRVI1/SEC22	ENSG00000106636	MRVI1	YLR268W	SEC22
AP1M1/CMK2	ENSG00000106799	AP1M1	YOL016C	CMK2
PVR/PBA1	ENSG00000106829	PVR	YLR199C	PBA1
IKBKG/DFG16	ENSG00000106952	IKBKG	YOR030W	DFG16
XRCC1/OAF1	ENSG00000106991	XRCC1	YAL051W	OAF1
SCARB1/URA6	ENSG00000106992	SCARB1	YKL024C	URA6
MCM2/AZR1	ENSG00000107020	MCM2	YGR224W	AZR1
TP63/SCP160	ENSG00000107164	TP63	YJL080C	SCP160
LLGL2/PSD1	ENSG00000107186	LLGL2	YNL169C	PSD1
NLE1/SPG4	ENSG00000107187	NLE1	YMR107W	SPG4
SDHA/YPR204W	ENSG00000107201	SDHA	YPR204W	YPR204W
SMARCE1/MBF1	ENSG00000107223	SMARCE1	YOR298C-A	MBF1
KDM5A/MRF1	ENSG00000107242	KDM5A	YGL143C	MRF1
ADAM11/SNL1	ENSG00000107262	ADAM11	YIL016W	SNL1
PPP2R3A/PUS4	ENSG00000107263	PPP2R3A	YNL292W	PUS4
FERMT2/ECM32	ENSG00000107290	FERMT2	YER176W	ECM32
ABCB11/PDR10	ENSG00000107331	ABCB11	YOR328W	PDR10
CD5L/YNL144C	ENSG00000107341	CD5L	YNL144C	YNL144C
PTGS2/GAT1	ENSG00000107485	PTGS2	YFL021W	GAT1
IGF2BP2/SLM3	ENSG00000107521	IGF2BP2	YDL033C	SLM3
MAP3K13/TKL2	ENSG00000107537	MAP3K13	YBR117C	TKL2
ST6GAL1/PEX13	ENSG00000107554	ST6GAL1	YLR191W	PEX13
VDAC1P1/DPB11	ENSG00000107560	VDAC1P1	YJL090C	DPB11
PICALM/PHB1	ENSG00000107566	PICALM	YGR132C	PHB1
NSF/RPG1	ENSG00000107581	NSF	YBR079C	RPG1
GLI2/PET18	ENSG00000107611	GLI2	YCR020C	PET18
CLASP1/MSS116	ENSG00000107625	CLASP1	YDR194C	MSS116
MRPS34/YOR022C	ENSG00000107651	MRPS34	YOR022C	YOR022C
NOTCH3/NSE4	ENSG00000107672	NOTCH3	YDL105W	NSE4
CLNS1A/ATG26	ENSG00000107679	CLNS1A	YLR189C	ATG26
PPP2R2C/CMP2	ENSG00000107758	PPP2R2C	YML057W	CMP2
TEAD2/MPM1	ENSG00000107771	TEAD2	YJL066C	MPM1
EED/PHO5	ENSG00000107789	EED	YBR093C	PHO5
CDHR2/GEA1	ENSG00000107862	CDHR2	YJR031C	GEA1
SNCB/BAG7	ENSG00000107863	SNCB	YOR134W	BAG7
TSG101/BCP1	ENSG00000107949	TSG101	YDR361C	BCP1
ATP2A3/YOL098C	ENSG00000107959	ATP2A3	YOL098C	YOL098C
CA12/PSF3	ENSG00000107960	CA12	YOL146W	PSF3
MGLL/MPD1	ENSG00000108010	MGLL	YOR288C	MPD1
NTN4/NUP159	ENSG00000108021	NTN4	YIL115C	NUP159
BCS1L/FRA1	ENSG00000108039	BCS1L	YLL029W	FRA1
NUAK1/SMC3	ENSG00000108055	NUAK1	YJL074C	SMC3
SLC24A1/IXR1	ENSG00000108064	SLC24A1	YKL032C	IXR1
SCARF1/RTS3	ENSG00000108091	SCARF1	YGR161C	RTS3
LMAN1/CUL3	ENSG00000108094	LMAN1	YGR003W	CUL3
PTPLAD1/PCL1	ENSG00000108100	PTPLAD1	YNL289W	PCL1
IPCEF1/ADH2	ENSG00000108107	IPCEF1	YMR303C	ADH2
ZZEF1/CAF120	ENSG00000108175	ZZEF1	YNL278W	CAF120
ENO1/CPR5	ENSG00000108179	ENO1	YDR304C	CPR5
SLC12A1/YHI9	ENSG00000108187	SLC12A1	YHR029C	YHI9
C19orf10/HED1	ENSG00000108256	C19orf10	YDR014W-A	HED1
ANO8/ADA2	ENSG00000108264	ANO8	YDR448W	ADA2
ARHGEF10L/PUP3	ENSG00000108294	ARHGEF10L	YER094C	PUP3
TXK/CWC25	ENSG00000108296	TXK	YNL245C	CWC25
KCNQ2/NHP6A	ENSG00000108312	KCNQ2	YPR052C	NHP6A
TACR2/YNL019C	ENSG00000108342	TACR2	YNL019C	YNL019C
ACTR6/RPN3	ENSG00000108344	ACTR6	YER021W	RPN3
TIPIN/TRK1	ENSG00000108349	TIPIN	YJL129C	TRK1
SRI/RAD18	ENSG00000108395	SRI	YCR066W	RAD18
EIF4G3/GPT2	ENSG00000108405	EIF4G3	YKR067W	GPT2
NUP37/KAP95	ENSG00000108424	NUP37	YLR347C	KAP95
SEMA3A/BOS1	ENSG00000108433	SEMA3A	YLR078C	BOS1
SEMA3C/RNH70	ENSG00000108443	SEMA3C	YGR276C	RNH70
ACAT1/HRQ1	ENSG00000108469	ACAT1	YDR291W	HRQ1
CELSR1/ATG4	ENSG00000108510	CELSR1	YNL223W	ATG4
ZNF638/SAM2	ENSG00000108523	ZNF638	YDR502C	SAM2
ADD2/DIC1	ENSG00000108528	ADD2	YLR348C	DIC1
FGF4/MRPL20	ENSG00000108557	FGF4	YKR085C	MRPL20
RASAL2/KRS1	ENSG00000108559	RASAL2	YDR037W	KRS1
MARK3/HXT10	ENSG00000108576	MARK3	YFL011W	HXT10
SLC25A3/LAP3	ENSG00000108578	SLC25A3	YNL239W	LAP3
FOSL2/GOS1	ENSG00000108587	FOSL2	YHL031C	GOS1
FRYL/RBG2	ENSG00000108591	FRYL	YGR173W	RBG2
FSCN1/SPB1	ENSG00000108592	FSCN1	YCL054W	SPB1
ACTB/RSC6	ENSG00000108604	ACTB	YCR052W	RSC6
PLD1/UTP6	ENSG00000108651	PLD1	YDR449C	UTP6
WDR62/DED1	ENSG00000108654	WDR62	YOR204W	DED1
DLG1/GEA2	ENSG00000108669	DLG1	YEL022W	GEA2
RAB7A/RPN6	ENSG00000108671	RAB7A	YDL097C	RPN6
BCAP29/SPT7	ENSG00000108773	BCAP29	YBR081C	SPT7
SART3/YPT11	ENSG00000108774	SART3	YNL304W	YPT11
ARHGAP15/INO4	ENSG00000108788	ARHGAP15	YOL108C	INO4
PAX2/MAM1	ENSG00000108799	PAX2	YER106W	MAM1
EXOSC7/MRP7	ENSG00000108826	EXOSC7	YNL005C	MRP7
KIFAP3/HOS3	ENSG00000108840	KIFAP3	YPL116W	HOS3
MCM6/LUC7	ENSG00000108848	MCM6	YDL087C	LUC7
REXO2/CHS2	ENSG00000108854	REXO2	YBR038W	CHS2
RBM7/MSG5	ENSG00000108861	RBM7	YNL053W	MSG5
RBMS2/SNU114	ENSG00000108883	RBMS2	YKL173W	SNU114
BAZ2A/RNR4	ENSG00000108946	BAZ2A	YGR180C	RNR4
PTPN23/LOT5	ENSG00000108953	PTPN23	YKL183W	LOT5
MLH1/YPL162C	ENSG00000108984	MLH1	YPL162C	YPL162C
UNG/KTI12	ENSG00000109046	UNG	YKL110C	KTI12
KLHL20/YDR248C	ENSG00000109047	KLHL20	YDR248C	YDR248C
RGS11/YIR042C	ENSG00000109065	RGS11	YIR042C	YIR042C
PLXNA2/SPT6	ENSG00000109111	PLXNA2	YGR116W	SPT6
SPAG5/DEP1	ENSG00000109118	SPAG5	YAL013W	DEP1
ANKRD13A/POM33	ENSG00000109133	ANKRD13A	YLL023C	POM33
TPD52/SIN4	ENSG00000109339	TPD52	YNL236W	SIN4
ACACB/MGE1	ENSG00000109519	ACACB	YOR232W	MGE1
TRAF4/GAR1	ENSG00000109534	TRAF4	YHR089C	GAR1
PAG1/TRM9	ENSG00000109536	PAG1	YML014W	TRM9
GPATCH1/GEF1	ENSG00000109572	GPATCH1	YJR040W	GEF1
ICAM3/PRP43	ENSG00000109606	ICAM3	YGL120C	PRP43
NT5C2/CDC4	ENSG00000109670	NT5C2	YFL009W	CDC4
MCAM/CRP1	ENSG00000109686	MCAM	YHR146W	CRP1
GPC4/HSP78	ENSG00000109689	GPC4	YDR258C	HSP78
CAMSAP3/TAH18	ENSG00000109756	CAMSAP3	YPR048W	TAH18
RAP1GAP/PEX28	ENSG00000109775	RAP1GAP	YHR150W	PEX28
XAB2/USV1	ENSG00000109787	XAB2	YPL230W	USV1
ARHGEF1/FMP52	ENSG00000109854	ARHGEF1	YER004W	FMP52
STXBP2/LDB16	ENSG00000109861	STXBP2	YCL005W	LDB16
MAP2K7/MIG1	ENSG00000109906	MAP2K7	YGL035C	MIG1
NMRK2/ELP4	ENSG00000109911	NMRK2	YPL101W	ELP4
DGKD/ZPR1	ENSG00000109917	DGKD	YGR211W	ZPR1
CTTNBP2/SSB1	ENSG00000109971	CTTNBP2	YDL229W	SSB1
ACTL6B/IRS4	ENSG00000110047	ACTL6B	YKR019C	IRS4
RARB/OSH2	ENSG00000110048	RARB	YDL019C	OSH2
TOP2B/DCS2	ENSG00000110063	TOP2B	YOR173W	DCS2
NFKB2/SAP185	ENSG00000110075	NFKB2	YJL098W	SAP185
PPP1R12B/YAT2	ENSG00000110090	PPP1R12B	YER024W	YAT2
DNAJC10/PRP19	ENSG00000110107	DNAJC10	YLL036C	PRP19
GTF3C1/PHO91	ENSG00000110344	GTF3C1	YNR013C	PHO91
IL4R/YFL066C	ENSG00000110367	IL4R	YFL066C	YFL066C
USP33/HRD1	ENSG00000110395	USP33	YOL013C	HRD1
PAK3/SED4	ENSG00000110427	PAK3	YCR067C	SED4
DCX/LAT1	ENSG00000110435	DCX	YNL071W	LAT1
SNRPA/ALT1	ENSG00000110455	SNRPA	YLR089C	ALT1
SPAG6/YNL247W	ENSG00000110619	SPAG6	YNL247W	YNL247W
EXOSC5/TOM70	ENSG00000110711	EXOSC5	YNL121C	TOM70
DYNC1I2/NUP116	ENSG00000110713	DYNC1I2	YMR047C	NUP116
APBB1IP/EKI1	ENSG00000110721	APBB1IP	YDR147W	EKI1
LRCH4/TFB1	ENSG00000110768	LRCH4	YDR311W	TFB1
FAM76B/NAS2	ENSG00000110801	FAM76B	YIL007C	NAS2
SIRT6/SPC19	ENSG00000110841	SIRT6	YDR201W	SPC19
TYR/PAR32	ENSG00000110851	TYR	YDL173W	PAR32
POLD3/CRN1	ENSG00000110880	POLD3	YLR429W	CRN1
ACTN2/CAX4	ENSG00000110881	ACTN2	YGR036C	CAX4
CAPZB/ERG12	ENSG00000110921	CAPZB	YMR208W	ERG12
PHF17/ATP1	ENSG00000110955	PHF17	YBL099W	ATP1
UBE2A/YFL067W	ENSG00000111011	UBE2A	YFL067W	YFL067W
FGFR1/MAP2	ENSG00000111142	FGFR1	YBL091C	MAP2
FKBP6/LAP2	ENSG00000111144	FKBP6	YNL045W	LAP2
GTF2I/FKH2	ENSG00000111206	GTF2I	YNL068C	FKH2
SMC1B/RPS24B	ENSG00000111241	SMC1B	YIL069C	RPS24B
FBLN1/VPS62	ENSG00000111249	FBLN1	YGR141W	VPS62
ITGA8/ALD2	ENSG00000111275	ITGA8	YMR170C	ALD2
CST7/TFB4	ENSG00000111358	CST7	YPR056W	TFB4
MAP2/SSO2	ENSG00000111450	MAP2	YMR183C	SSO2
PIAS2/RET3	ENSG00000111481	PIAS2	YPL010W	RET3
AMPH/YJL163C	ENSG00000111530	AMPH	YJL163C	YJL163C
ARAF/NUP84	ENSG00000111581	ARAF	YDL116W	NUP84
MCCC1/CDC36	ENSG00000111596	MCCC1	YDL165W	CDC36
FAP/TOF1	ENSG00000111602	FAP	YNL273W	TOF1
NEBL/HRP1	ENSG00000111605	NEBL	YOL123W	HRP1
UBE2K/KRR1	ENSG00000111615	UBE2K	YCL059C	KRR1
PIK3C3/TDH3	ENSG00000111640	PIK3C3	YGR192C	TDH3
N4BP2/NOP2	ENSG00000111641	N4BP2	YNL061W	NOP2
SYNJ2/SNF2	ENSG00000111642	SYNJ2	YOR290C	SNF2
ADCY2/YNG1	ENSG00000111653	ADCY2	YOR064C	YNG1
PPP2R5C/ENO1	ENSG00000111674	PPP2R5C	YGR254W	ENO1
RBFOX1/YGR153W	ENSG00000111679	RBFOX1	YGR153W	YGR153W
GNB1/SPR1	ENSG00000111701	GNB1	YOR190W	SPR1
HOXA9/SIP2	ENSG00000111725	HOXA9	YGL208W	SIP2
EDN1/NUP120	ENSG00000111737	EDN1	YKL057C	NUP120
MLLT10/CDA1	ENSG00000111752	MLLT10	YLR307W	CDA1
ADCYAP1R1/WHI4	ENSG00000111786	ADCYAP1R1	YDL224C	WHI4
NRD1/KTR2	ENSG00000111802	NRD1	YKR061W	KTR2
VDAC3/GIR2	ENSG00000111832	VDAC3	YDR152W	GIR2
PCM1/ASF1	ENSG00000111875	PCM1	YJL115W	ASF1
CBFA2T2/CEG1	ENSG00000111880	CBFA2T2	YGL130W	CEG1
DBC1/YJL028W	ENSG00000112033	DBC1	YJL028W	YJL028W
ITCH/STE3	ENSG00000112038	ITCH	YKL178C	STE3
TP73/MKK1	ENSG00000112062	TP73	YOR231W	MKK1
TOLLIP/MEP3	ENSG00000112077	TOLLIP	YPR138C	MEP3
UBE2D4/ALK2	ENSG00000112079	UBE2D4	YBL009W	ALK2
RUNX1T1/NGR1	ENSG00000112081	RUNX1T1	YBR212W	NGR1
THOC1/YHR009C	ENSG00000112096	THOC1	YHR009C	YHR009C
OSBPL6/MCM3	ENSG00000112118	OSBPL6	YEL032W	MCM3
SLC1A3/FAR10	ENSG00000112130	SLC1A3	YLR238W	FAR10
XRCC5/BNI4	ENSG00000112137	XRCC5	YNL233W	BNI4
LXN/HRT3	ENSG00000112146	LXN	YLR097C	HRT3
SP140/MDN1	ENSG00000112159	SP140	YLR106C	MDN1
MKNK1/HUR1	ENSG00000112164	MKNK1	YGL168W	HUR1
TNS1/RPS15	ENSG00000112175	TNS1	YOL040C	RPS15
REXO1/SRV2	ENSG00000112186	REXO1	YNL138W	SRV2
SAR1A/MET22	ENSG00000112200	SAR1A	YOL064C	MET22
CDC14A/AIR1	ENSG00000112214	CDC14A	YIL079C	AIR1
RAPGEF3/RAD7	ENSG00000112234	RAPGEF3	YJR052W	RAD7
CEACAM1/SSN8	ENSG00000112237	CEACAM1	YNL025C	SSN8
SENP1/XPT1	ENSG00000112242	SENP1	YJR133W	XPT1
DUSP13/SLH1	ENSG00000112249	DUSP13	YGR271W	SLH1
CIC/FRE4	ENSG00000112282	CIC	YNR060W	FRE4
LIPE/YJL132W	ENSG00000112293	LIPE	YJL132W	YJL132W
FDFT1/ALD5	ENSG00000112294	FDFT1	YER073W	ALD5
PAFAH1B3/NIT3	ENSG00000112303	PAFAH1B3	YLR351C	NIT3
OPHN1/MVP1	ENSG00000112335	OPHN1	YMR004W	MVP1
KIF22/SKI7	ENSG00000112339	KIF22	YOR076C	SKI7
SCGN/SPO21	ENSG00000112343	SCGN	YOL091W	SPO21
PGM1/PEX7	ENSG00000112357	PGM1	YDR142C	PEX7
DDX1/MCH2	ENSG00000112394	DDX1	YKL221W	MCH2
DNM2/AVT3	ENSG00000112486	DNM2	YKL146W	AVT3
EPB41L2/GON7	ENSG00000112531	EPB41L2	YJL184W	GON7
RIMS1/CLB6	ENSG00000112576	RIMS1	YGR109C	CLB6
STX7/ENP1	ENSG00000112578	STX7	YBR247C	ENP1
RABL2B/SPT15	ENSG00000112592	RABL2B	YER148W	SPT15
KEAP1/RML2	ENSG00000112651	KEAP1	YEL050C	RML2
PTPRH/MCM1	ENSG00000112658	PTPRH	YMR043W	MCM1
EPHA6/SEC5	ENSG00000112685	EPHA6	YDR166C	SEC5
SCTR/ULP2	ENSG00000112701	SCTR	YIL031W	ULP2
RFX3/YHR213W-B	ENSG00000112715	RFX3	YHR213W-B	YHR213W-B
RIF1/PRP45	ENSG00000112739	RIF1	YAL032C	PRP45
RAB21/FUN26	ENSG00000112759	RAB21	YAL022C	FUN26
SLC4A4/GTO3	ENSG00000112782	SLC4A4	YMR251W	GTO3
SMARCA2/DIG1	ENSG00000112851	SMARCA2	YPL049C	DIG1
RDH8/PAP2	ENSG00000112941	RDH8	YOL115W	PAP2
SESN1/ERG13	ENSG00000112972	SESN1	YML126C	ERG13
MID2/ERP4	ENSG00000112983	MID2	YOR016C	ERP4
COL5A3/YPS7	ENSG00000112984	COL5A3	YDR349C	YPS7
SRCAP/LYS1	ENSG00000112992	SRCAP	YIR034C	LYS1
KIAA0020/SSA3	ENSG00000113013	KIAA0020	YBL075C	SSA3
CPB2/AEP3	ENSG00000113048	CPB2	YPL005W	AEP3
CHRNA3/HMG2	ENSG00000113161	CHRNA3	YLR450W	HMG2
KCNN2/SWH1	ENSG00000113163	KCNN2	YAR042W	SWH1
CNOT4/UBX3	ENSG00000113194	CNOT4	YDL091C	UBX3
PSEN1/YSC84	ENSG00000113263	PSEN1	YHR016C	YSC84
CPOX/APE3	ENSG00000113269	CPOX	YBR286W	APE3
MOK/THG1	ENSG00000113272	MOK	YGR024C	THG1
HSP90AA1/ENT5	ENSG00000113282	HSP90AA1	YDR153C	ENT5
RBL1/CCR4	ENSG00000113300	RBL1	YAL021C	CCR4
DLGAP4/SAN1	ENSG00000113312	DLGAP4	YDR143C	SAN1
CFHR2/MSH3	ENSG00000113318	CFHR2	YCR092C	MSH3
NDC80/BUD5	ENSG00000113319	NDC80	YCR038C	BUD5
AP4E1/CLB1	ENSG00000113328	AP4E1	YGR108W	CLB1
RSBN1/RNT1	ENSG00000113360	RSBN1	YMR239C	RNT1
MAGI3/BUD6	ENSG00000113368	MAGI3	YLR319C	BUD6
CXCL2/SUB1	ENSG00000113387	CXCL2	YMR039C	SUB1
AFP/MST1	ENSG00000113407	AFP	YKL194C	MST1
COL4A4/TMA108	ENSG00000113441	COL4A4	YIL137C	TMA108
OSTM1/DIA3	ENSG00000113448	OSTM1	YDL024C	DIA3
CDH7/RAD17	ENSG00000113456	CDH7	YOR368W	RAD17
PCNP/RAD50	ENSG00000113522	PCNP	YNL250W	RAD50
ARG2/SOL2	ENSG00000113552	ARG2	YCR073W-A	SOL2
MEF2C/SKP1	ENSG00000113558	MEF2C	YDR328C	SKP1
PTPRC/NUP170	ENSG00000113569	PTPRC	YBL079W	NUP170
CACNA1S/PPH22	ENSG00000113575	CACNA1S	YDL188C	PPH22
PKP1/FLO9	ENSG00000113580	PKP1	YAL063C	FLO9
UBA5/PRP46	ENSG00000113593	UBA5	YPL151C	PRP46
STK17B/ARL3	ENSG00000113595	STK17B	YPL051W	ARL3
CDC14B/SFB2	ENSG00000113615	CDC14B	YNL049C	SFB2
ZNF510/PRP40	ENSG00000113649	ZNF510	YKL012W	PRP40
LRP2/PKH2	ENSG00000113712	LRP2	YOL100W	PKH2
ZNF506/CEM1	ENSG00000113719	ZNF506	YER061C	CEM1
DUSP12/SMC4	ENSG00000113810	DUSP12	YLR086W	SMC4
ENSG00000081770/ARP8	ENSG00000113812	ENSG00000081770	YOR141C	ARP8
CADPS2/MET31	ENSG00000113916	CADPS2	YPL038W	MET31
HSPB11/OGG1	ENSG00000114026	HSPB11	YML060W	OGG1
IL12RB2/ACC1	ENSG00000114054	IL12RB2	YNR016C	ACC1
SMARCD3/UFD4	ENSG00000114062	SMARCD3	YKL010C	UFD4
FYB/VID28	ENSG00000114098	FYB	YIL017C	VID28
MPP4/RIM2	ENSG00000114120	MPP4	YBR192W	RIM2
STRADB/APC11	ENSG00000114125	STRADB	YDL008W	APC11
BZW1/MRP21	ENSG00000114126	BZW1	YBL090W	MRP21
PGR/BDF1	ENSG00000114166	PGR	YLR399C	BDF1
ME2/ARC19	ENSG00000114209	ME2	YKL013C	ARC19
C5orf22/BCY1	ENSG00000114302	C5orf22	YIL033C	BCY1
CCNT2/UBP12	ENSG00000114316	CCNT2	YJL197W	UBP12
EPB41L3/GPA2	ENSG00000114353	EPB41L3	YER020W	GPA2
COBLL1/RPL24A	ENSG00000114391	COBLL1	YGL031C	RPL24A
DLG3/YMR315W	ENSG00000114416	DLG3	YMR315W	YMR315W
TRAF5/GPB2	ENSG00000114423	TRAF5	YAL056W	GPB2
MRPL22/KEM1	ENSG00000114473	MRPL22	YGL173C	KEM1
GEMIN5/GLC3	ENSG00000114480	GEMIN5	YEL011W	GLC3
OPRK1/URA3	ENSG00000114491	OPRK1	YEL021W	URA3
NFE2L1/NRD1	ENSG00000114503	NFE2L1	YNL251C	NRD1
GSK3B/ATG20	ENSG00000114520	GSK3B	YDL113C	ATG20
ITGB5/VMA1	ENSG00000114573	ITGB5	YDL185W	VMA1
ERC1/YDR415C	ENSG00000114738	ERC1	YDR415C	YDR415C
XPO1/HFI1	ENSG00000114745	XPO1	YPL254W	HFI1
PALB2/PWP2	ENSG00000114767	PALB2	YCR057C	PWP2
DOPEY1/SUI1	ENSG00000114784	DOPEY1	YNL244C	SUI1
BCKDHB/CPS1	ENSG00000114786	BCKDHB	YJL172W	CPS1
KAT6A/CPR4	ENSG00000114857	KAT6A	YCR069W	CPR4
ULK2/TIF4631	ENSG00000114867	ULK2	YGR162W	TIF4631
GRHL2/ORM1	ENSG00000114978	GRHL2	YGR038W	ORM1
TNPO1/FAB1	ENSG00000115020	TNPO1	YFR019W	FAB1
P2RX5/DAD1	ENSG00000115073	P2RX5	YDR016C	DAD1
ITGAE/MPS1	ENSG00000115085	ITGAE	YDL028C	MPS1
DIS3/ARP3	ENSG00000115091	DIS3	YJR065C	ARP3
PIBF1/ARG8	ENSG00000115107	PIBF1	YOL140W	ARG8
ENSG00000083622/ZTA1	ENSG00000115129	ENSG00000083622	YBR046C	ZTA1
NUFIP1/YLR177W	ENSG00000115145	NUFIP1	YLR177W	YLR177W
RRAGB/HHT2	ENSG00000115163	RRAGB	YNL031C	HHT2
CYLD/FUS3	ENSG00000115170	CYLD	YBL016W	FUS3
SLC27A5/YML079W	ENSG00000115207	SLC27A5	YML079W	YML079W
ZNF324/GCN3	ENSG00000115211	ZNF324	YKR026C	GCN3
ZNF446/RPN11	ENSG00000115233	ZNF446	YFR004W	RPN11
ZNF8/CYR1	ENSG00000115241	ZNF8	YJL005W	CYR1
RPS5/PRB1	ENSG00000115257	RPS5	YEL060C	PRB1
FAT1/CWH41	ENSG00000115275	FAT1	YGL027C	CWH41
YTHDC1/DNF3	ENSG00000115306	YTHDC1	YMR162C	DNF3
CHMP2B/CUE4	ENSG00000115307	CHMP2B	YML101C	CUE4
PPIE/HTB2	ENSG00000115350	PPIE	YBL002W	HTB2
ZMPSTE24/SLX1	ENSG00000115392	ZMPSTE24	YBR228W	SLX1
NOA1/BSC2	ENSG00000115414	NOA1	YDR275W	BSC2
REST/BLI1	ENSG00000115415	REST	YKL061W	BLI1
SSH1/GMH1	ENSG00000115446	SSH1	YKR030W	GMH1
GSTP1/CCT4	ENSG00000115484	GSTP1	YDL143W	CCT4
APLP2/PLP1	ENSG00000115514	APLP2	YDR183W	PLP1
SLCO1A2/HSH155	ENSG00000115524	SLCO1A2	YMR288W	HSH155
WBP11/MOB1	ENSG00000115540	WBP11	YIL106W	MOB1
EIF3I/VPS24	ENSG00000115561	EIF3I	YKL041W	VPS24
TXLNA/SPO12	ENSG00000115648	TXLNA	YHR152W	SPO12
APOB/CSR2	ENSG00000115652	APOB	YPR030W	CSR2
NCOA1/SDS22	ENSG00000115685	NCOA1	YKL193C	SDS22
KIF3C/SPO11	ENSG00000115750	KIF3C	YHL022C	SPO11
RAB10/RFS1	ENSG00000115756	RAB10	YBR052C	RFS1
GCKR/SPE1	ENSG00000115758	GCKR	YKL184W	SPE1
HADHA/RPL23A	ENSG00000115762	HADHA	YBL087C	RPL23A
MAPRE3/GRH1	ENSG00000115806	MAPRE3	YDR517W	GRH1
CAD/CAC2	ENSG00000115808	CAD	YML102W	CAC2
CD59/AAC1	ENSG00000115840	CD59	YMR056C	AAC1
CD82/YMR114C	ENSG00000115850	CD82	YMR114C	YMR114C
ATRX/DPS1	ENSG00000115866	ATRX	YLL018C	DPS1
TAF9/NOP6	ENSG00000115875	TAF9	YDL213C	NOP6
FCN1/LTE1	ENSG00000115904	FCN1	YAL024C	LTE1
MECOM/BNA5	ENSG00000115919	MECOM	YLR231C	BNA5
SCAMP1/VRP1	ENSG00000115935	SCAMP1	YLR337C	VRP1
PREP/ORC2	ENSG00000115942	PREP	YBR060C	ORC2
HACE1/PNO1	ENSG00000115946	HACE1	YOR145C	PNO1
SEH1L/ORC1	ENSG00000115947	SEH1L	YML065W	ORC1
WDR47/MRPS18	ENSG00000115963	WDR47	YNL306W	MRPS18
OVGP1/MRM1	ENSG00000115966	OVGP1	YOR201C	MRM1
MAP3K4/FKS1	ENSG00000116001	MAP3K4	YLR342W	FKS1
PILRA/SMT3	ENSG00000116030	PILRA	YDR510W	SMT3
IGSF9/YLR297W	ENSG00000116044	IGSF9	YLR297W	YLR297W
ABCB1/MSH6	ENSG00000116062	ABCB1	YDR097C	MSH6
AKR1B1/YHR177W	ENSG00000116128	AKR1B1	YHR177W	YHR177W
CPNE3/YOX1	ENSG00000116132	CPNE3	YML027W	YOX1
RRN3/ALO1	ENSG00000116133	RRN3	YML086C	ALO1
CTTN/RFA3	ENSG00000116147	CTTN	YJL173C	RFA3
MTIF2/GPX1	ENSG00000116157	MTIF2	YKL026C	GPX1
TTC39A/STE14	ENSG00000116237	TTC39A	YDR410C	STE14
EPS15/RPL22A	ENSG00000116251	EPS15	YLR061W	RPL22A
ORC1/RAD26	ENSG00000116254	ORC1	YJR035W	RAD26
MGST2/VPS45	ENSG00000116266	MGST2	YGL095C	VPS45
CHERP/NPL3	ENSG00000116350	CHERP	YDR432W	NPL3
ATG16L1/ETR1	ENSG00000116353	ATG16L1	YBR026C	ETR1
USP40/TFC6	ENSG00000116455	USP40	YDR362C	TFC6
RAD54L/ATP4	ENSG00000116459	RAD54L	YPL078C	ATP4
MAST2/YPT31	ENSG00000116473	MAST2	YER031C	YPT31
DNAJA1/BYE1	ENSG00000116539	DNAJA1	YKL005C	BYE1
B4GALT1/RLM1	ENSG00000116604	B4GALT1	YPL089C	RLM1
CHMP5/SPE3	ENSG00000116649	CHMP5	YPR069C	SPE3
NFX1/STB6	ENSG00000116661	NFX1	YKL072W	STB6
DIMT1/REV7	ENSG00000116670	DIMT1	YIL139C	REV7
IPO11/YEL023C	ENSG00000116678	IPO11	YEL023C	YEL023C
EIF2AK1/KEL2	ENSG00000116679	EIF2AK1	YGR238C	KEL2
EPDR1/FZO1	ENSG00000116688	EPDR1	YBR179C	FZO1
SEPHS1/EBS1	ENSG00000116698	SEPHS1	YDR206W	EBS1
MRPL28/GCD14	ENSG00000116731	MRPL28	YJL125C	GCD14
CEACAM6/MCR1	ENSG00000116750	CEACAM6	YKL150W	MCR1
RBM22/HSH49	ENSG00000116754	RBM22	YOR319W	HSH49
TMED2/SOR2	ENSG00000116791	TMED2	YDL246C	SOR2
ERO1LB/MRPS28	ENSG00000116898	ERO1LB	YDR337W	MRPS28
ZFAND6/SLC1	ENSG00000116906	ZFAND6	YDL052C	SLC1
TXLNG/TLG1	ENSG00000116918	TXLNG	YDR468C	TLG1
PPEF1/GTR2	ENSG00000116954	PPEF1	YGR163W	GTR2
LAT2/POS5	ENSG00000116962	LAT2	YPL188W	POS5
HUWE1/YIL161W	ENSG00000116977	HUWE1	YIL161W	YIL161W
ZW10/RPS10A	ENSG00000116983	ZW10	YOR293W	RPS10A
ALG9/MHT1	ENSG00000116984	ALG9	YLL062C	MHT1
MYBPC2/SLM2	ENSG00000117020	MYBPC2	YNL047C	SLM2
NOX4/RIB5	ENSG00000117091	NOX4	YBR256C	RIB5
ACOX3/SDH2	ENSG00000117118	ACOX3	YLL041C	SDH2
MTMR2/SSF1	ENSG00000117133	MTMR2	YHR066W	SSF1
PPP1R15A/JHD2	ENSG00000117139	PPP1R15A	YJR119C	JHD2
HSD17B14/RPS13	ENSG00000117155	HSD17B14	YDR064W	RPS13
TRIP6/BCD1	ENSG00000117174	TRIP6	YHR040W	BCD1
ACHE/SWD1	ENSG00000117222	ACHE	YAR003W	SWD1
FTL/YOR262W	ENSG00000117228	FTL	YOR262W	YOR262W
SRRT/ROD1	ENSG00000117289	SRRT	YOR018W	ROD1
BAX/GAL10	ENSG00000117308	BAX	YBR019C	GAL10
NLK/PRP3	ENSG00000117360	NLK	YDR473C	PRP3
PIGS/YGL082W	ENSG00000117385	PIGS	YGL082W	YGL082W
ATXN7L3/GAL2	ENSG00000117394	ATXN7L3	YLR081W	GAL2
PGS1/EBP2	ENSG00000117395	PGS1	YKL172W	EBP2
PSMC5/CDC20	ENSG00000117399	PSMC5	YGL116W	CDC20
UIMC1/KAP122	ENSG00000117408	UIMC1	YGL016W	KAP122
CETP/VMA16	ENSG00000117410	CETP	YHR026W	VMA16
MMP2/YPR1	ENSG00000117448	MMP2	YDR368W	YPR1
GNAO1/AHP1	ENSG00000117450	GNAO1	YLR109W	AHP1
OGFOD1/HEF3	ENSG00000117528	OGFOD1	YNL014W	HEF3
SH3BP2/DPH5	ENSG00000117543	SH3BP2	YLR172C	DPH5
ADD1/WWM1	ENSG00000117560	ADD1	YFL010C	WWM1
C14orf166/ARG4	ENSG00000117586	C14orf166	YHR018C	ARG4
NID2/PRX1	ENSG00000117592	NID2	YBL064C	PRX1
GMCL1/YIR035C	ENSG00000117594	GMCL1	YIR035C	YIR035C
SF3B2/UTP25	ENSG00000117597	SF3B2	YIL091C	UTP25
KLHL42/BDP1	ENSG00000117625	KLHL42	YNL039W	BDP1
GNAS/YAP3	ENSG00000117632	GNAS	YHL009C	YAP3
DNM1L/ATG1	ENSG00000117676	DNM1L	YGL180W	ATG1
PTHLH/RER2	ENSG00000117682	PTHLH	YBR002C	RER2
PHACTR3/YJR098C	ENSG00000117707	PHACTR3	YJR098C	YJR098C
ERGIC2/SWI1	ENSG00000117713	ERGIC2	YPL016W	SWI1
TFAP2C/SPC72	ENSG00000117724	TFAP2C	YAL047C	SPC72
AURKA/RFA2	ENSG00000117748	AURKA	YNL312W	RFA2
PIR/SNC1	ENSG00000117758	PIR	YAL030W	SNC1
RFX2/KES1	ENSG00000117859	RFX2	YPL145C	KES1
SULT2B1/TCB2	ENSG00000117868	SULT2B1	YNL087W	TCB2
CNOT3/CRF1	ENSG00000117906	CNOT3	YDR223W	CRF1
GP6/YCL068C	ENSG00000117971	GP6	YCL068C	YCL068C
PTPN4/PEP4	ENSG00000117984	PTPN4	YPL154C	PEP4
DDX18/IRR1	ENSG00000118007	DDX18	YIL026C	IRR1
KHSRP/HSL1	ENSG00000118046	KHSRP	YKL101W	HSL1
GNA11/SET1	ENSG00000118058	GNA11	YHR119W	SET1
EDEM2/NTH2	ENSG00000118094	EDEM2	YBR001C	NTH2
DNMT3B/SIM1	ENSG00000118160	DNMT3B	YIL123W	SIM1
REM1/MIG3	ENSG00000118263	REM1	YER028C	MIG3
TPX2/MOT3	ENSG00000118495	TPX2	YMR070W	MOT3
PDRG1/YDR374C	ENSG00000118503	PDRG1	YDR374C	YDR374C
EPB41L1/YJR154W	ENSG00000118507	EPB41L1	YJR154W	YJR154W
DOCK9/YDR026C	ENSG00000118513	DOCK9	YDR026C	YDR026C
DOCK3/FMP48	ENSG00000118515	DOCK3	YGR052W	FMP48
COQ9/CAR1	ENSG00000118520	COQ9	YPL111W	CAR1
CRLS1/YLR352W	ENSG00000118564	CRLS1	YLR352W	YLR352W
PPP1R13B/YKT6	ENSG00000118640	PPP1R13B	YKL196C	YKT6
SIGLEC1/SWP1	ENSG00000118705	SIGLEC1	YMR149W	SWP1
FKBP1A/YGL036W	ENSG00000118873	FKBP1A	YGL036W	YGL036W
NSFL1C/PCL9	ENSG00000118971	NSFL1C	YDL179W	PCL9
MAVS/TFC4	ENSG00000119041	MAVS	YGR047C	TFC4
F11/UBC5	ENSG00000119048	F11	YDR059C	UBC5
XRN2/YPR015C	ENSG00000119138	XRN2	YPR015C	YPR015C
DYNLL1/CFT2	ENSG00000119203	DYNLL1	YLR115W	CFT2
TESC/UTP10	ENSG00000119285	TESC	YJL109C	UTP10
SNX5/RAD23	ENSG00000119318	SNX5	YEL037C	RAD23
RPL6/VPS75	ENSG00000119335	RPL6	YNL246W	VPS75
MAPKAPK5/RRD2	ENSG00000119383	MAPKAPK5	YPL152W	RRD2
P2RX7/GLE1	ENSG00000119392	P2RX7	YDL207W	GLE1
ESF1/MTG2	ENSG00000119396	ESF1	YHR168W	MTG2
RBBP9/BRR1	ENSG00000119397	RBBP9	YPR057W	BRR1
ANAPC5/RRT13	ENSG00000119402	ANAPC5	YER066W	RRT13
SLC23A2/NNK1	ENSG00000119408	SLC23A2	YKL171W	NNK1
TMEM230/SIT4	ENSG00000119414	TMEM230	YDL047W	SIT4
DZANK1/MIC14	ENSG00000119421	DZANK1	YDR031W	MIC14
KDM2B/YMR130W	ENSG00000119431	KDM2B	YMR130W	YMR130W
TASP1/SUC2	ENSG00000119535	TASP1	YIL162W	SUC2
GCN1L1/VPS4	ENSG00000119541	GCN1L1	YPR173C	VPS4
RPLP0/YGK3	ENSG00000119638	RPLP0	YOL128C	YGK3
PXN/MLH3	ENSG00000119684	PXN	YPL164C	MLH3
RPH3A/MDL1	ENSG00000119688	RPH3A	YLR188W	MDL1
TRMT6/CBC2	ENSG00000119707	TRMT6	YPL178W	CBC2
CHGB/ALD4	ENSG00000119711	CHGB	YOR374W	ALD4
PEBP1/GCD7	ENSG00000119718	PEBP1	YLR291C	GCD7
TBX5/COQ6	ENSG00000119723	TBX5	YGR255C	COQ6
BRAP/TOM40	ENSG00000119725	BRAP	YMR203W	TOM40
ERP29/CCT8	ENSG00000119760	ERP29	YJL008C	CCT8
NOS1/AXL1	ENSG00000119912	NOS1	YPR122W	AXL1
FUS/TSR3	ENSG00000119929	FUS	YOR006C	TSR3
IGBP1/PIG2	ENSG00000119938	IGBP1	YIL045W	PIG2
FXYD3/XKS1	ENSG00000119950	FXYD3	YGR194C	XKS1
GANAB/YHL042W	ENSG00000119965	GANAB	YHL042W	YHL042W
GMIP/SIF2	ENSG00000120008	GMIP	YBR103W	SIF2
RBM41/AAT2	ENSG00000120053	RBM41	YLR027C	AAT2
BIRC5/PIS1	ENSG00000120088	BIRC5	YPR113W	PIS1
LAG3/PPS1	ENSG00000120129	LAG3	YBR276C	PPS1
MLF2/RCL1	ENSG00000120158	MLF2	YOL010W	RCL1
OTUB2/MTR2	ENSG00000120253	OTUB2	YKL186C	MTR2
DDX24/MRP2	ENSG00000120333	DDX24	YPR166C	MRP2
ZBTB25/TCP1	ENSG00000120438	ZBTB25	YDR212W	TCP1
ARHGAP4/GSF2	ENSG00000120458	ARHGAP4	YML048W	GSF2
ANKRD24/SSE2	ENSG00000120694	ANKRD24	YBR169C	SSE2
RCOR1/ALG5	ENSG00000120697	RCOR1	YPL227C	ALG5
LTBP4/RRP43	ENSG00000120699	LTBP4	YCR035C	RRP43
BLVRB/SUP45	ENSG00000120705	BLVRB	YBR143C	SUP45
SLC9A1/YER130C	ENSG00000120738	SLC9A1	YER130C	YER130C
SPTLC1/UTP20	ENSG00000120800	SPTLC1	YBL004W	UTP20
PAPOLA/FUS1	ENSG00000120802	PAPOLA	YCL027W	FUS1
CCNK/HAP3	ENSG00000120837	CCNK	YBL021C	HAP3
PCBP4/LST8	ENSG00000120868	PCBP4	YNL006W	LST8
RGS1/SKM1	ENSG00000120899	RGS1	YOL113W	SKM1
MRPS33/YAR064W	ENSG00000120907	MRPS33	YAR064W	YAR064W
NDUFB2/PPZ2	ENSG00000120910	NDUFB2	YDR436W	PPZ2
ENSG00000090269/YLR118C	ENSG00000120992	ENSG00000090269	YLR118C	YLR118C
NUDC/RRI1	ENSG00000121022	NUDC	YDL216C	RRI1
MAEA/YGR017W	ENSG00000121067	MAEA	YGR017W	YGR017W
ICAM1/CTA1	ENSG00000121691	ICAM1	YDR256C	CTA1
STRN4/ASH1	ENSG00000121741	STRN4	YKL185W	ASH1
IRAK3/BUB2	ENSG00000121749	IRAK3	YMR055C	BUB2
LYZ/IDS2	ENSG00000121753	LYZ	YJL146W	IDS2
SI/BI4	ENSG00000121858	SI	Q0120	BI4
MUL1/STT4	ENSG00000121879	MUL1	YLR305C	STT4
PDCD7/LIP5	ENSG00000121897	PDCD7	YOR196C	LIP5
SPG21/YER140W	ENSG00000121931	SPG21	YER140W	YER140W
DNAJB11/TPI1	ENSG00000121957	DNAJB11	YDR050C	TPI1
THPO/YCR061W	ENSG00000121966	THPO	YCR061W	YCR061W
CHRD/FZF1	ENSG00000122034	CHRD	YGL254W	FZF1
FLT3LG/INP53	ENSG00000122126	FLT3LG	YOR109W	INP53
RAB11FIP3/MRP4	ENSG00000122140	RAB11FIP3	YHL004W	MRP4
GNPTG/COG5	ENSG00000122176	GNPTG	YNL051W	COG5
ZNF268/COP1	ENSG00000122218	ZNF268	YDL145C	COP1
GOLGA3/AUS1	ENSG00000122223	GOLGA3	YOR011W	AUS1
PABPC4/MPE1	ENSG00000122257	PABPC4	YKL059C	MPE1
CD209/RTR1	ENSG00000122484	CD209	YER139C	RTR1
MCOLN1/CDC3	ENSG00000122545	MCOLN1	YLR314C	CDC3
EFNB1/NAN1	ENSG00000122692	EFNB1	YPL126W	NAN1
AARS/YMR111C	ENSG00000122705	AARS	YMR111C	YMR111C
GLG1/DSE1	ENSG00000122741	GLG1	YER124C	DSE1
KIF4A/YMR317W	ENSG00000122778	KIF4A	YMR317W	YMR317W
PLEKHG2/MF(ALPHA)1	ENSG00000122952	PLEKHG2	YPL187W	MF(ALPHA)1
PITPNM2/MRD1	ENSG00000122965	PITPNM2	YPR112C	MRD1
EXOC1/BBP1	ENSG00000122966	EXOC1	YPL255W	BBP1
DTX2/DRS1	ENSG00000123064	DTX2	YLL008W	DRS1
NLRC4/DMA1	ENSG00000123091	NLRC4	YHR115C	DMA1
NRCAM/YEL076C-A	ENSG00000123131	NRCAM	YEL076C-A	YEL076C-A
LAMB1/PET191	ENSG00000123146	LAMB1	YJR034W	PET191
SLC26A3/CDC40	ENSG00000123154	SLC26A3	YDR364C	CDC40
DLD/PCA1	ENSG00000123191	DLD	YBR295W	PCA1
WDR7/SFH1	ENSG00000123219	WDR7	YLR321C	SFH1
TXNL1/TMA17	ENSG00000123240	TXNL1	YDL110C	TMA17
IL5RA/VPS66	ENSG00000123268	IL5RA	YPR139C	VPS66
ITGA6/BUD14	ENSG00000123329	ITGA6	YAR014C	BUD14
RAPGEF4/GIM5	ENSG00000123349	RAPGEF4	YML094W	GIM5
ENSG00000091436/CDC5	ENSG00000123374	ENSG00000091436	YMR001C	CDC5
FH/MSN2	ENSG00000123411	FH	YMR037C	MSN2
SEL1L3/PPM2	ENSG00000123444	SEL1L3	YOL141W	PPM2
TF/ATP11	ENSG00000123472	TF	YNL315C	ATP11
MYO15A/FRE1	ENSG00000123473	MYO15A	YLR214W	FRE1
APOH/LGE1	ENSG00000123562	APOH	YPL055C	LGE1
NLRP1/YPT7	ENSG00000123595	NLRP1	YML001W	YPT7
ACKR6/AVT4	ENSG00000123643	ACKR6	YNL101W	AVT4
SPAG7/RRP45	ENSG00000123737	SPAG7	YDR280W	RRP45
ORC6/PFK26	ENSG00000123836	ORC6	YIL107C	PFK26
ZC3HC1/SPC29	ENSG00000123933	ZC3HC1	YPL124W	SPC29
ESR1/CKS1	ENSG00000123975	ESR1	YBR135W	CKS1
RGS17/LAP4	ENSG00000123992	RGS17	YKL103C	LAP4
ANGPT2/SPR6	ENSG00000123999	ANGPT2	YER115C	SPR6
CD200/YKL091C	ENSG00000124120	CD200	YKL091C	YKL091C
CMA1/GPI16	ENSG00000124155	CMA1	YHR188C	GPI16
PSME1/RVS167	ENSG00000124181	PSME1	YDR388W	RVS167
JPH4/PUB1	ENSG00000124193	JPH4	YNL016W	PUB1
MYH7/CSE1	ENSG00000124207	MYH7	YGL238W	CSE1
CEBPE/TEM1	ENSG00000124209	CEBPE	YML064C	TEM1
SLC7A8/MDM34	ENSG00000124214	SLC7A8	YGL219C	MDM34
OSGEP/UBA4	ENSG00000124217	OSGEP	YHR111W	UBA4
RNF31/PEP12	ENSG00000124222	RNF31	YOR036W	PEP12
SCFD1/DBP10	ENSG00000124228	SCFD1	YDL031W	DBP10
G2E3/YFR006W	ENSG00000124299	G2E3	YFR006W	YFR006W
HECTD1/SNC2	ENSG00000124333	HECTD1	YOR327C	SNC2
HNRNPC/RFU1	ENSG00000124356	HNRNPC	YLR073C	RFU1
RPGRIP1/TOS1	ENSG00000124357	RPGRIP1	YBR162C	TOS1
SUPT16H/MPP10	ENSG00000124383	SUPT16H	YJR002W	MPP10
TOX4/DOA4	ENSG00000124422	TOX4	YDR069C	DOA4
GEMIN2/UBP8	ENSG00000124486	GEMIN2	YMR223W	UBP8
TGM1/SAM37	ENSG00000124491	TGM1	YMR060C	SAM37
TINF2/YHC1	ENSG00000124562	TINF2	YLR298C	YHC1
DAZL/EMI1	ENSG00000124570	DAZL	YDR512C	EMI1
SEMA6A/MSN5	ENSG00000124571	SEMA6A	YDR335W	MSN5
TRPM7/BPT1	ENSG00000124574	TRPM7	YLL015W	BPT1
TYRO3/OST6	ENSG00000124641	TYRO3	YML019W	OST6
WDR76/YGR266W	ENSG00000124702	WDR76	YGR266W	YGR266W
CAPN3/CRG1	ENSG00000124713	CAPN3	YHR209W	CRG1
SNAP23/ROX1	ENSG00000124766	SNAP23	YPR065W	ROX1
PHGDH/NUP1	ENSG00000124789	PHGDH	YOR098C	NUP1
COL9A3/FMP23	ENSG00000124802	COL9A3	YBR047W	FMP23
EZR/MSA1	ENSG00000124813	EZR	YOR066W	MSA1
MYL6/SPC105	ENSG00000124831	MYL6	YGL093W	SPC105
AGO1/SPA2	ENSG00000124942	AGO1	YLL021W	SPA2
TEKT2/CDC39	ENSG00000125107	TEKT2	YCR093W	CDC39
CLSPN/ECM14	ENSG00000125124	CLSPN	YHR132C	ECM14
UNC13D/EMP70	ENSG00000125304	UNC13D	YLR083C	EMP70
DPYSL2/UPF3	ENSG00000125351	DPYSL2	YGR072W	UPF3
TGFB2/CWC24	ENSG00000125352	TGFB2	YLR323C	CWC24
NUP50/SPR3	ENSG00000125354	NUP50	YGR059W	SPR3
CDC45/GGA2	ENSG00000125447	CDC45	YHR108W	GGA2
COMT/ADY2	ENSG00000125450	COMT	YCR010C	ADY2
LRRFIP2/REB1	ENSG00000125482	LRRFIP2	YBR049C	REB1
HDAC6/ESC2	ENSG00000125618	HDAC6	YDR363W	ESC2
KRT31/NSG2	ENSG00000125629	KRT31	YNL156C	NSG2
CDC6/RPA135	ENSG00000125630	CDC6	YPR010C	RPA135
UPRT/YKL047W	ENSG00000125651	UPRT	YKL047W	YKL047W
CDC23/THO2	ENSG00000125676	CDC23	YNL139C	THO2
CBX5/NSE5	ENSG00000125686	CBX5	YML023C	NSE5
SUCO/IST1	ENSG00000125726	SUCO	YNL265C	IST1
MSH2/RGD1	ENSG00000125733	MSH2	YBR260C	RGD1
MAP3K1/YHL017W	ENSG00000125734	MAP3K1	YHL017W	YHL017W
DHPS/SMD2	ENSG00000125743	DHPS	YLR275W	SMD2
HOOK2/RTN2	ENSG00000125744	HOOK2	YDL204W	RTN2
ARCN1/SQT1	ENSG00000125746	ARCN1	YIR012W	SQT1
PSMD5/RPL18A	ENSG00000125753	PSMD5	YOL120C	RPL18A
PTGS1/PTA1	ENSG00000125755	PTGS1	YAL043C	PTA1
NUP188/GPD1	ENSG00000125775	NUP188	YDL022W	GPD1
CRAT/PDC2	ENSG00000125817	CRAT	YDR081C	PDC2
SH2D3C/YCR076C	ENSG00000125818	SH2D3C	YCR076C	YCR076C
NANS/SMB1	ENSG00000125835	NANS	YER029C	SMB1
DFNB31/SGD1	ENSG00000125844	DFNB31	YLR336C	SGD1
CWF19L1/PEX15	ENSG00000125863	CWF19L1	YOL044W	PEX15
SEMA4G/COF1	ENSG00000125868	SEMA4G	YLL050C	COF1
BTAF1/MUD1	ENSG00000125870	BTAF1	YBR119W	MUD1
IKZF5/NAB6	ENSG00000125944	IKZF5	YML117W	NAB6
BLNK/RTG3	ENSG00000125952	BLNK	YBL103C	RTG3
SORBS1/RAM1	ENSG00000125954	SORBS1	YDL090C	RAM1
BAMBI/ERV41	ENSG00000125991	BAMBI	YML067C	ERV41
IL11/ATG11	ENSG00000126001	IL11	YPR049C	ATG11
MYO3A/PRE1	ENSG00000126067	MYO3A	YER012W	PRE1
WAC/SPC98	ENSG00000126216	WAC	YNL126W	SPC98
CREM/YJR084W	ENSG00000126226	CREM	YJR084W	YJR084W
NUBP2/UBA2	ENSG00000126261	NUBP2	YDR390C	UBA2
HIVEP1/DOT5	ENSG00000126432	HIVEP1	YIL010W	DOT5
TREM2/HMT1	ENSG00000126457	TREM2	YBR034C	HMT1
CRISP3/SDO1	ENSG00000126524	CRISP3	YLR022C	SDO1
FKBP5/VPS30	ENSG00000126581	FKBP5	YPL120W	VPS30
SRPK1/ECM22	ENSG00000126746	SRPK1	YLR228C	ECM22
BRPF3/BUD27	ENSG00000126756	BRPF3	YFL023W	BUD27
MRPS18A/TIM22	ENSG00000126768	MRPS18A	YDL217C	TIM22
ENSG00000096087/KAR9	ENSG00000126773	ENSG00000096087	YPL269W	KAR9
EFHC1/URB2	ENSG00000126838	EFHC1	YJR041C	URB2
NCR2/GEM1	ENSG00000126858	NCR2	YAL048C	GEM1
HSP90AB1/PBS2	ENSG00000126934	HSP90AB1	YJL128C	PBS2
MLN/SNT309	ENSG00000126970	MLN	YPR101W	SNT309
CDC5L/CNE1	ENSG00000127022	CDC5L	YAL058W	CNE1
ITPR3/VIP1	ENSG00000127241	ITPR3	YLR410W	VIP1
ZNF184/NUP85	ENSG00000127311	ZNF184	YJR042W	NUP85
DSP/JID1	ENSG00000127328	DSP	YPR061C	JID1
SIRT1/YOL075C	ENSG00000127412	SIRT1	YOL075C	YOL075C
HNRNPH3/SVF1	ENSG00000127415	HNRNPH3	YDR346C	SVF1
JAK2/ESS1	ENSG00000127445	JAK2	YJR017C	ESS1
IL12RB1/EMC1	ENSG00000127463	IL12RB1	YCL045C	EMC1
ABL1/SIN3	ENSG00000127511	ABL1	YOL004W	SIN3
ACOT7/SLY41	ENSG00000127526	ACOT7	YOR307C	SLY41
SH3GLB1/NUP82	ENSG00000127527	SH3GLB1	YJL061W	NUP82
CDC7/MIG2	ENSG00000127528	CDC7	YGL209W	MIG2
PCSK5/ERV1	ENSG00000127554	PCSK5	YGR029W	ERV1
SCD/RTC1	ENSG00000127580	SCD	YOL138C	RTC1
TMED1/CTF18	ENSG00000127586	TMED1	YMR078C	CTF18
ABLIM1/SLK19	ENSG00000127603	ABLIM1	YOR195W	SLK19
RAB18/RSC4	ENSG00000127616	RAB18	YKR008W	RSC4
NRP1/MRPL1	ENSG00000127663	NRP1	YDR116C	MRPL1
PRTFDC1/TUB1	ENSG00000127824	PRTFDC1	YML085C	TUB1
TSPAN15/PHO3	ENSG00000127884	TSPAN15	YBR092C	PHO3
MAST3/SPC110	ENSG00000127914	MAST3	YDR356W	SPC110
MZF1/YNL033W	ENSG00000127946	MZF1	YNL033W	YNL033W
MYO9B/OCA1	ENSG00000127947	MYO9B	YNL099C	OCA1
PSMD8/PEX1	ENSG00000127980	PSMD8	YKL197C	PEX1
SETD1A/DUS3	ENSG00000128016	SETD1A	YLR401C	DUS3
MAGEB2/ADE1	ENSG00000128050	MAGEB2	YAR015W	ADE1
EFNA2/STE11	ENSG00000128052	EFNA2	YLR362W	STE11
CIRBP/ADE4	ENSG00000128059	CIRBP	YMR300C	ADE4
ATP5D/HXT7	ENSG00000128285	ATP5D	YDR342C	HXT7
IGFALS/TUM1	ENSG00000128309	IGFALS	YOR251C	TUM1
HNRNPM/CIN4	ENSG00000128340	HNRNPM	YMR138W	CIN4
MARCH2/SME1	ENSG00000128534	MARCH2	YOR159C	SME1
NDUFB7/JJJ1	ENSG00000128590	NDUFB7	YNL227C	JJJ1
TECR/NMA1	ENSG00000128591	TECR	YLR328W	NMA1
TIMM13/ANP1	ENSG00000128604	TIMM13	YEL036C	ANP1
CDC34/MRPS12	ENSG00000128626	CDC34	YNR036C	MRPS12
MTAP/YHR219W	ENSG00000128641	MTAP	YHR219W	YHR219W
POLR2E/HAT1	ENSG00000128708	POLR2E	YPL001W	HAT1
POLRMT/CYB5	ENSG00000128731	POLRMT	YNL111C	CYB5
HCN2/ADD66	ENSG00000128789	HCN2	YKL206C	ADD66
GADD45B/INO80	ENSG00000128908	GADD45B	YGL150C	INO80
MADCAM1/DAL82	ENSG00000128944	MADCAM1	YNL314W	DAL82
MKNK2/DUT1	ENSG00000128951	MKNK2	YBR252W	DUT1
ENSG00000099882/LCP5	ENSG00000129071	ENSG00000099882	YER127W	LCP5
ARVCF/SEC26	ENSG00000129083	ARVCF	YDR238C	SEC26
RANBP1/PRE5	ENSG00000129084	RANBP1	YMR314W	PRE5
KLHL22/ECM38	ENSG00000129103	KLHL22	YLR299W	ECM38
MED15/DCD1	ENSG00000129187	MED15	YHR144C	DCD1
SERPIND1/GIP4	ENSG00000129219	SERPIND1	YAL031C	GIP4
SNAP29/DIA2	ENSG00000129221	SNAP29	YOR080W	DIA2
CRKL/TRX3	ENSG00000129235	CRKL	YCR083W	TRX3
LZTR1/BUR2	ENSG00000129315	LZTR1	YLR226W	BUR2
MMP11/NUP60	ENSG00000129422	MMP11	YAR002W	NUP60
CECR2/YNL122C	ENSG00000129451	CECR2	YNL122C	YNL122C
SMARCB1/GNP1	ENSG00000129473	SMARCB1	YDR508C	GNP1
P2RX6/YDR249C	ENSG00000129484	P2RX6	YDR249C	YDR249C
DERL3/TMT1	ENSG00000129515	DERL3	YER175C	TMT1
ENSG00000099964/RPS26A	ENSG00000129518	ENSG00000099964	YGL189C	RPS26A
BCL2L13/ENP2	ENSG00000129521	BCL2L13	YGR145W	ENP2
ENSG00000099972/WSC3	ENSG00000129538	ENSG00000099972	YOL105C	WSC3
DDT/RUB1	ENSG00000129559	DDT	YDR139C	RUB1
OSM/OST2	ENSG00000129562	OSM	YOR103C	OST2
CABIN1/HCM1	ENSG00000129654	CABIN1	YCR065W	HCM1
TBC1D10A/PAA1	ENSG00000129673	TBC1D10A	YDR071C	PAA1
SUSD2/NBP2	ENSG00000129675	SUSD2	YDR162C	NBP2
SF3A1/BRE2	ENSG00000129691	SF3A1	YLR015W	BRE2
SEC14L2/RPS4B	ENSG00000129824	SEC14L2	YHR203C	RPS4B
ENSG00000100010/THI20	ENSG00000129946	ENSG00000100010	YOL055C	THI20
PPIL2/DPP1	ENSG00000129951	PPIL2	YDR284C	DPP1
SNRPD3/HPA3	ENSG00000130066	SNRPD3	YEL066W	HPA3
PES1/NOG2	ENSG00000130119	PES1	YNR053C	NOG2
MAPK1/ELF1	ENSG00000130165	MAPK1	YKL160W	ELF1
GGT1/GTB1	ENSG00000130175	GGT1	YDR221W	GTB1
PPM1F/CDC16	ENSG00000130177	PPM1F	YKL022C	CDC16
TOP3B/STE13	ENSG00000130226	TOP3B	YOR219C	STE13
DGCR14/YMR185W	ENSG00000130227	DGCR14	YMR185W	YMR185W
CRYBB2P1/THO1	ENSG00000130254	CRYBB2P1	YER063W	THO1
MFNG/MSS1	ENSG00000130299	MFNG	YMR023C	MSS1
CARD10/YDR115W	ENSG00000130312	CARD10	YDR115W	YDR115W
SLC25A1/SOL4	ENSG00000130313	SLC25A1	YGR248W	SOL4
ADRBK2/LSM7	ENSG00000130332	ADRBK2	YNL147W	LSM7
LGALS2/YIM1	ENSG00000130347	LGALS2	YMR152W	YIM1
GGA1/YGL185C	ENSG00000130414	GGA1	YGL185C	YGL185C
HIRA/ARC40	ENSG00000130429	HIRA	YBR234C	ARC40
SH3BP1/LSM4	ENSG00000130520	SH3BP1	YER112W	LSM4
LGALS1/RUP1	ENSG00000130560	LGALS1	YOR138C	RUP1
HPS4/YDL086W	ENSG00000130635	HPS4	YDL086W	YDL086W
ENSG00000100101/CLB3	ENSG00000130638	ENSG00000100101	YDL155W	CLB3
PATZ1/SPC97	ENSG00000130640	PATZ1	YHR172W	SPC97
TRIOBP/ARK1	ENSG00000130669	TRIOBP	YNL020C	ARK1
TFIP11/RPN13	ENSG00000130706	TFIP11	YLR421C	RPN13
GCAT/ARG1	ENSG00000130707	GCAT	YOL058W	ARG1
ENSG00000100118/RRP4	ENSG00000130713	ENSG00000100118	YHR069C	RRP4
CRYBB1/UBC12	ENSG00000130725	CRYBB1	YLR306W	UBC12
EIF3L/SIR3	ENSG00000130762	EIF3L	YLR442C	SIR3
NHP2L1/FRS1	ENSG00000130764	NHP2L1	YLR060W	FRS1
MICALL1/INH1	ENSG00000130770	MICALL1	YDL181W	INH1
ENSG00000100141/BIK1	ENSG00000130779	ENSG00000100141	YCL029C	BIK1
POLR2F/SLA2	ENSG00000130787	POLR2F	YNL243W	SLA2
SOX10/RPF1	ENSG00000130810	SOX10	YHR088W	RPF1
CCDC134/TIF35	ENSG00000130811	CCDC134	YDR429C	TIF35
PICK1/YML053C	ENSG00000130816	PICK1	YML053C	YML053C
TTC28/CBF5	ENSG00000130826	TTC28	YLR175W	CBF5
SLC16A8/OCA6	ENSG00000130829	SLC16A8	YDR067C	OCA6
CENPM/YIL055C	ENSG00000130830	CENPM	YIL055C	YIL055C
SEPT3/UFD2	ENSG00000130939	SEPT3	YDL190C	UFD2
SLC5A1/MET12	ENSG00000130956	SLC5A1	YPL023C	MET12
TPTEP1/UBA1	ENSG00000130985	TPTEP1	YKL210W	UBA1
DDX17/TRS65	ENSG00000131018	DDX17	YGR166W	TRS65
DMC1/ICY1	ENSG00000131023	DMC1	YMR195W	ICY1
TCF20/AAR2	ENSG00000131043	TCF20	YBL074C	AAR2
CBY1/ACS1	ENSG00000131069	CBY1	YAL054C	ACS1
TOMM22/ADH6	ENSG00000131115	TOMM22	YMR318C	ADH6
RTDR1/COX5A	ENSG00000131143	RTDR1	YNL052W	COX5A
XBP1/INO2	ENSG00000131149	XBP1	YDR123C	INO2
FBXO7/PSF2	ENSG00000131153	FBXO7	YJL072C	PSF2
GTPBP1/AIM13	ENSG00000131165	GTPBP1	YFR011C	AIM13
POLDIP3/BIT2	ENSG00000131233	POLDIP3	YBR270C	BIT2
TIMP3/IRC19	ENSG00000131242	TIMP3	YLL033W	IRC19
PPP6R2/ATM1	ENSG00000131269	PPP6R2	YMR301C	ATM1
SBF1/MCM22	ENSG00000131323	SBF1	YJR135C	MCM22
SUN2/IDP1	ENSG00000131370	SUN2	YDL066W	IDP1
CYB5R3/GYP6	ENSG00000131374	CYB5R3	YJL044C	GYP6
DNAL4/RIM13	ENSG00000131375	DNAL4	YMR154C	RIM13
ENSG00000100262/KIP1	ENSG00000131437	ENSG00000100262	YBL063W	KIP1
PACSIN2/GRC3	ENSG00000131467	PACSIN2	YLL035W	GRC3
AP1B1/RPL27B	ENSG00000131469	AP1B1	YDR471W	RPL27B
HMGXB4/MSC1	ENSG00000131470	HMGXB4	YML128C	MSC1
TOM1/VPS25	ENSG00000131475	TOM1	YJR102C	VPS25
NEFH/MRPL51	ENSG00000131495	NEFH	YPR100W	MRPL51
BIK/YEL020C	ENSG00000131503	BIK	YEL020C	YEL020C
HMOX1/BNI1	ENSG00000131504	HMOX1	YNL271C	BNI1
THOC5/BSD2	ENSG00000131507	THOC5	YBR290W	BSD2
MCM5/UBC4	ENSG00000131508	MCM5	YBR082C	UBC4
ARSA/SEC8	ENSG00000131558	ARSA	YPR055W	SEC8
TSPO/ADY3	ENSG00000131626	TSPO	YDL239C	ADY3
RASD2/ELP2	ENSG00000131653	RASD2	YGR200C	ELP2
CBX7/CDC13	ENSG00000131724	CBX7	YDL220C	CDC13
PDGFB/DGR2	ENSG00000131725	PDGFB	YKL121W	DGR2
ACR/GAL83	ENSG00000131791	ACR	YER027C	GAL83
RPL3/LHP1	ENSG00000131795	RPL3	YDL051W	LHP1
ZMAT5/PDA1	ENSG00000131828	ZMAT5	YER178W	PDA1
RBFOX2/BRO1	ENSG00000131941	RBFOX2	YPL084W	BRO1
TAB1/FOL2	ENSG00000131979	TAB1	YGR267C	FOL2
ASCC2/JJJ3	ENSG00000132002	ASCC2	YJR097W	JJJ3
MTMR3/HMI1	ENSG00000132017	MTMR3	YOL095C	HMI1
SMCR7L/SDS24	ENSG00000132024	SMCR7L	YBR214W	SDS24
APOL1/YLR419W	ENSG00000132153	APOL1	YLR419W	YLR419W
MYH9/FPK1	ENSG00000132155	MYH9	YNR047W	FPK1
SAMM50/ERG27	ENSG00000132196	SAMM50	YLR100W	ERG27
GRAP2/PEP5	ENSG00000132256	GRAP2	YMR231W	PEP5
EIF3D/PIN2	ENSG00000132274	EIF3D	YOR104W	PIN2
TNRC6B/BUD32	ENSG00000132275	TNRC6B	YGR262C	BUD32
ENSG00000100357/TNA1	ENSG00000132326	ENSG00000100357	YGR260W	TNA1
SGSM3/PTP2	ENSG00000132334	SGSM3	YOR208W	PTP2
IFT27/GSP1	ENSG00000132341	IFT27	YLR293C	GSP1
KIAA0930/NPR1	ENSG00000132356	KIAA0930	YNL183C	NPR1
NCF4/SSD1	ENSG00000132357	NCF4	YDR293C	SSD1
CSF2RB/CLU1	ENSG00000132361	CSF2RB	YMR012W	CLU1
SLC25A17/INP54	ENSG00000132376	SLC25A17	YOL065C	INP54
UPK3A/RFA1	ENSG00000132383	UPK3A	YAR007C	RFA1
KCTD17/GPM3	ENSG00000132388	KCTD17	YOL056W	GPM3
ST13/YCR043C	ENSG00000132424	ST13	YCR043C	YCR043C
IL2RB/RPL26B	ENSG00000132463	IL2RB	YGR034W	RPL26B
RBX1/SAS10	ENSG00000132467	RBX1	YDL153C	SAS10
EP300/GSY2	ENSG00000132470	EP300	YLR258W	GSY2
L3MBTL2/HHT1	ENSG00000132475	L3MBTL2	YBR010W	HHT1
RANGAP1/MMF1	ENSG00000132541	RANGAP1	YIL051C	MMF1
ZC3H7B/SWM1	ENSG00000132604	ZC3H7B	YDR260C	SWM1
PHF5A/PEX6	ENSG00000132612	PHF5A	YNL329C	PEX6
ACO2/YIL001W	ENSG00000132623	ACO2	YIL001W	YIL001W
POLR3H/SPO20	ENSG00000132639	POLR3H	YMR017W	SPO20
PMM1/POL30	ENSG00000132646	PMM1	YBR088C	POL30
BRD1/RPC34	ENSG00000132664	BRD1	YNR003C	RPC34
MLC1/RSM23	ENSG00000132676	MLC1	YGL129C	RSM23
HDAC10/PRP5	ENSG00000132680	HDAC10	YBR237W	PRP5
FKBP3/SUN4	ENSG00000132692	FKBP3	YNL066W	SUN4
CTSG/CRC1	ENSG00000132703	CTSG	YOR100C	CRC1
GZMB/TCB1	ENSG00000132718	GZMB	YOR086C	TCB1
RBM23/HCS1	ENSG00000132740	RBM23	YKL017C	HCS1
PRMT5/DPH1	ENSG00000132768	PRMT5	YIL103W	DPH1
AP4S1/CHS5	ENSG00000132780	AP4S1	YLR330W	CHS5
POLE2/YKL133C	ENSG00000132792	POLE2	YKL133C	YKL133C
SOS2/GAC1	ENSG00000132825	SOS2	YOR178C	GAC1
CDKL1/APL6	ENSG00000132842	CDKL1	YGR261C	APL6
NIN/GLN4	ENSG00000132855	NIN	YOR168W	GLN4
PYGL/PHM6	ENSG00000132912	PYGL	YDR281C	PHM6
TRIM9/SSN3	ENSG00000132964	TRIM9	YPL042C	SSN3
PSMC6/MYO1	ENSG00000133026	PSMC6	YHR023W	MYO1
CDKN3/TEL1	ENSG00000133056	CDKN3	YBL088C	TEL1
ATP6V1D/YHR113W	ENSG00000133059	ATP6V1D	YHR113W	YHR113W
PIGH/POP3	ENSG00000133069	PIGH	YNL282W	POP3
PSMA3/TMA19	ENSG00000133112	PSMA3	YKL056C	TMA19
VTI1B/RFC5	ENSG00000133119	VTI1B	YBR087W	RFC5
TIMM9/FES1	ENSG00000133265	TIMM9	YBR101C	FES1
GSTZ1/DUG1	ENSG00000133313	GSTZ1	YFR044C	DUG1
AHSA1/NSA1	ENSG00000133316	AHSA1	YGL111W	NSA1
DAAM1/TVP15	ENSG00000133318	DAAM1	YDR100W	TVP15
SPTLC2/NUT2	ENSG00000133398	SPTLC2	YPR168W	NUT2
RIN3/LEE1	ENSG00000133606	RIN3	YPL054W	LEE1
SNW1/SXM1	ENSG00000133704	SNW1	YDR395W	SXM1
CHGA/CDC60	ENSG00000133706	CHGA	YPL160W	CDC60
ITPK1/INM1	ENSG00000133731	ITPK1	YHR046C	INM1
PPM1A/RAS1	ENSG00000133818	PPM1A	YOR101W	RAS1
SIX4/YMR226C	ENSG00000133835	SIX4	YMR226C	YMR226C
ASB2/ERG28	ENSG00000133935	ASB2	YER044C	ERG28
ERH/COX16	ENSG00000133983	ERH	YJL003W	COX16
HIF1A/MED6	ENSG00000133997	HIF1A	YHR058C	MED6
SRSF5/SUI2	ENSG00000134001	SRSF5	YJR007W	SUI2
EIF5/ELP3	ENSG00000134014	EIF5	YPL086C	ELP3
SERPINA4/SSK22	ENSG00000134072	SERPINA4	YCR073C	SSK22
SLC8A3/CBF1	ENSG00000134107	SLC8A3	YJR060W	CBF1
DICER1/MNL1	ENSG00000134109	DICER1	YHR204W	MNL1
MTHFD1/AAD6	ENSG00000134152	MTHFD1	YFL056C	AAD6
TCL1A/OCA2	ENSG00000134242	TCL1A	YNL056W	OCA2
ZC3H14/VTH2	ENSG00000134243	ZC3H14	YJL222W	VTH2
TELO2/ADP1	ENSG00000134250	TELO2	YCR011C	ADP1
BDKRB1/RIB4	ENSG00000134262	BDKRB1	YOL143C	RIB4
GSKIP/ARF2	ENSG00000134287	GSKIP	YDL137W	ARF2
VRK1/AVT2	ENSG00000134294	VRK1	YEL064C	AVT2
PSMC1/SRS2	ENSG00000134313	PSMC1	YJL092W	SRS2
RPS6KA5/RIM15	ENSG00000134318	RPS6KA5	YFL033C	RIM15
PSMB5/PRM7	ENSG00000134352	PSMB5	YDL039C	PRM7
YY1/CDC73	ENSG00000134371	YY1	YLR418C	CDC73
ACIN1/TIM17	ENSG00000134375	ACIN1	YJL143W	TIM17
CCNB1IP1/SLX5	ENSG00000134376	CCNB1IP1	YDL013W	SLX5
TRIP11/DED81	ENSG00000134440	TRIP11	YHR019C	DED81
APEX1/PXR1	ENSG00000134453	APEX1	YGR280C	PXR1
ENSG00000100829/YKL105C	ENSG00000134470	ENSG00000100829	YKL105C	YKL105C
PABPN1/CCL1	ENSG00000134480	PABPN1	YPR025C	CCL1
EFS/CYK3	ENSG00000134516	EFS	YDL117W	CYK3
ARHGAP5/YNR040W	ENSG00000134571	ARHGAP5	YNR040W	YNR040W
CINP/SAR1	ENSG00000134594	CINP	YPL218W	SAR1
SRP54/CIN1	ENSG00000134627	SRP54	YOR349W	CIN1
CPNE6/MPT5	ENSG00000134644	CPNE6	YGL178W	MPT5
CHD8/NOG1	ENSG00000134697	CHD8	YPL093W	NOG1
PSMA6/PRP38	ENSG00000134748	PSMA6	YGR075C	PRP38
NFKBIA/AIM44	ENSG00000134757	NFKBIA	YPL158C	AIM44
EMC9/SIP5	ENSG00000134758	EMC9	YMR140W	SIP5
PSME2/DHR2	ENSG00000134815	PSME2	YKL078W	DHR2
BRMS1L/GDT1	ENSG00000134851	BRMS1L	YBR187W	GDT1
ENSG00000100931/YOL073C	ENSG00000134882	ENSG00000100931	YOL073C	YOL073C
SEC23A/RAD2	ENSG00000134899	SEC23A	YGR258C	RAD2
PNN/STT3	ENSG00000134910	PNN	YGL022W	STT3
RABGGTA/ATF1	ENSG00000134954	RABGGTA	YOR377W	ATF1
NFATC4/FMN1	ENSG00000135002	NFATC4	YDR236C	FMN1
PLTP/PDH1	ENSG00000135046	PLTP	YPR002W	PDH1
PCIF1/URE2	ENSG00000135049	PCIF1	YNL229C	URE2
GSS/SER1	ENSG00000135069	GSS	YOR184W	SER1
MMP9/RGI2	ENSG00000135090	MMP9	YIL057C	RGI2
TRPC4AP/MSB1	ENSG00000135148	TRPC4AP	YOR188W	MSB1
PYGB/TIP20	ENSG00000135249	PYGB	YGL145W	TIP20
PROCR/SKY1	ENSG00000135250	PROCR	YMR216C	SKY1
GINS1/MTO1	ENSG00000135297	GINS1	YGL236C	MTO1
NINL/SWI6	ENSG00000135299	NINL	YLR182W	SWI6
CD40/SPO75	ENSG00000135312	CD40	YLL005C	SPO75
UQCC/YHR202W	ENSG00000135318	UQCC	YHR202W	YHR202W
ZMYND8/ORC3	ENSG00000135336	ZMYND8	YLL004W	ORC3
SGK2/VHS1	ENSG00000135341	SGK2	YDR247W	VHS1
IFT52/PHO23	ENSG00000135365	IFT52	YNL097C	PHO23
MYBL2/KRE33	ENSG00000135372	MYBL2	YNL132W	KRE33
HNF4A/HLJ1	ENSG00000135392	HNF4A	YMR161W	HLJ1
SLA2/DGA1	ENSG00000135407	SLA2	YOR245C	DGA1
C20orf24/YOR246C	ENSG00000135437	C20orf24	YOR246C	YOR246C
NFATC2/GTS1	ENSG00000135439	NFATC2	YGL181W	GTS1
STK4/YNL305C	ENSG00000135472	STK4	YNL305C	YNL305C
PFDN4/PAN2	ENSG00000135473	PFDN4	YGL094C	PAN2
DOK5/NOP12	ENSG00000135486	DOK5	YOL041C	NOP12
CSTF1/SUL1	ENSG00000135502	CSTF1	YBR294W	SUL1
BMP7/YOS9	ENSG00000135506	BMP7	YDR057W	YOS9
RAE1/YFL054C	ENSG00000135517	RAE1	YFL054C	YFL054C
TPD52L2/DCS1	ENSG00000135541	TPD52L2	YLR270W	DCS1
DNAJC5/MIM1	ENSG00000135596	DNAJC5	YOL026C	MIM1
NELFCD/CCT2	ENSG00000135624	NELFCD	YIL142W	CCT2
PRPF6/YDL180W	ENSG00000135655	PRPF6	YDL180W	YDL180W
TUBB1/YGR283C	ENSG00000135679	TUBB1	YGR283C	YGR283C
PSMA7/GPX2	ENSG00000135709	PSMA7	YBR244W	GPX2
NTSR1/YDR042C	ENSG00000135720	NTSR1	YDR042C	YDR042C
MRGBP/HPM1	ENSG00000135744	MRGBP	YIL110W	HPM1
DIDO1/LST4	ENSG00000135763	DIDO1	YKL176C	LST4
GID8/RFC4	ENSG00000135778	GID8	YOL094C	RFC4
BIRC7/SPT8	ENSG00000135801	BIRC7	YLR055C	SPT8
ARFGAP1/GLN1	ENSG00000135821	ARFGAP1	YPR035W	GLN1
AVP/VAM7	ENSG00000135823	AVP	YGL212W	VAM7
COL20A1/MAK32	ENSG00000135828	COL20A1	YCR019W	MAK32
CHRNA4/MTR4	ENSG00000135829	CHRNA4	YJL050W	MTR4
EEF1A2/NIP100	ENSG00000135837	EEF1A2	YPL174C	NIP100
PTK6/GPI2	ENSG00000135845	PTK6	YPL076W	GPI2
GMEB2/MRPL3	ENSG00000135900	GMEB2	YMR024W	MRPL3
C20orf27/YML083C	ENSG00000135903	C20orf27	YML083C	YML083C
SPEF1/SYG1	ENSG00000135905	SPEF1	YIL047C	SYG1
CDC25B/CAJ1	ENSG00000135924	CDC25B	YER048C	CAJ1
ARFRP1/CDC33	ENSG00000135930	ARFRP1	YOL139C	CDC33
NDUFAF5/HYM1	ENSG00000135932	NDUFAF5	YKL189W	HYM1
TRIB3/COX4	ENSG00000135940	TRIB3	YGL187C	COX4
RASSF2/VPS3	ENSG00000135966	RASSF2	YDR495C	VPS3
CSNK2A1/ISU2	ENSG00000136003	CSNK2A1	YOR226C	ISU2
ANGPT4/BCK1	ENSG00000136021	ANGPT4	YJL095W	BCK1
HM13/BUD21	ENSG00000136026	HM13	YOR078W	BUD21
SNPH/YGR117C	ENSG00000136040	SNPH	YGR117C	YGR117C
MYLK2/AIF1	ENSG00000136044	MYLK2	YNR074C	AIF1
SIRPB1/PWP1	ENSG00000136045	SIRPB1	YLR196W	PWP1
SEC23B/PLB2	ENSG00000136068	SEC23B	YMR006C	PLB2
FERMT1/RRN7	ENSG00000136098	FERMT1	YJL025W	RRN7
HAO1/VPS36	ENSG00000136100	HAO1	YLR417W	VPS36
PDYN/QRI5	ENSG00000136108	PDYN	YLR204W	QRI5
PLCB4/GYL1	ENSG00000136111	PLCB4	YMR192W	GYL1
MYL9/YNL134C	ENSG00000136143	MYL9	YNL134C	YNL134C
HCK/ADE2	ENSG00000136197	HCK	YOR128C	ADE2
CRNKL1/CDC42	ENSG00000136238	CRNKL1	YLR229C	CDC42
POFUT1/SWF1	ENSG00000136247	POFUT1	YDR126W	SWF1
SAMHD1/SRP68	ENSG00000136261	SAMHD1	YPL243W	SRP68
PAK7/DOP1	ENSG00000136270	PAK7	YDR141C	DOP1
KIF3B/DBP9	ENSG00000136271	KIF3B	YLR276C	DBP9
NOP56/FAU1	ENSG00000136371	NOP56	YER183C	FAU1
IDH3B/YHR192W	ENSG00000136436	IDH3B	YHR192W	YHR192W
MAPRE1/NMT1	ENSG00000136448	MAPRE1	YLR195C	NMT1
JAG1/HTD2	ENSG00000136449	JAG1	YHR067W	HTD2
CDK5RAP1/HRB1	ENSG00000136450	CDK5RAP1	YNL004W	HRB1
SNTA1/YGR021W	ENSG00000136463	SNTA1	YGR021W	YGR021W
OXT/YPL247C	ENSG00000136485	OXT	YPL247C	YPL247C
TTI1/SAS3	ENSG00000136504	TTI1	YBL052C	SAS3
E2F1/GAP1	ENSG00000136521	E2F1	YKR039W	GAP1
RPRD1B/MRPL4	ENSG00000136522	RPRD1B	YLR439W	MRPL4
PXMP4/YGR250C	ENSG00000136527	PXMP4	YGR250C	YGR250C
CHMP4B/EMP47	ENSG00000136560	CHMP4B	YFL048C	EMP47
BPI/HXT3	ENSG00000136573	BPI	YDR345C	HXT3
CST3/YHR020W	ENSG00000136628	CST3	YHR020W	YHR020W
ASIP/VPS33	ENSG00000136631	ASIP	YLR396C	VPS33
CST4/SNX3	ENSG00000136643	CST4	YOR357C	SNX3
ACTR5/YAP1801	ENSG00000136715	ACTR5	YHR161C	YAP1801
WFDC2/IMP4	ENSG00000136718	WFDC2	YNL075W	IMP4
AHCY/KRE5	ENSG00000136731	AHCY	YOR336W	KRE5
DHX35/HSE1	ENSG00000136738	DHX35	YHL002W	HSE1
DNTTIP1/NFS1	ENSG00000136750	DNTTIP1	YCL017C	NFS1
MAP1LC3A/YME1	ENSG00000136758	MAP1LC3A	YPR024W	YME1
SYNDIG1/SIS1	ENSG00000136770	SYNDIG1	YNL007C	SIS1
PIGU/HRK1	ENSG00000136807	PIGU	YOR267C	HRK1
TNNC2/TRX2	ENSG00000136810	TNNC2	YGR209C	TRX2
APMAP/ECM29	ENSG00000136813	APMAP	YHL030W	ECM29
ZNF516/SMC2	ENSG00000136824	ZNF516	YFR031C	SMC2
USP14/JSN1	ENSG00000136827	USP14	YJR091C	JSN1
VAPA/YCG1	ENSG00000136828	VAPA	YDR325W	YCG1
MYOM1/YPL260W	ENSG00000136861	MYOM1	YPL260W	YPL260W
MYL12A/PRP4	ENSG00000136875	MYL12A	YPR178W	PRP4
CEP76/SAD1	ENSG00000136878	CEP76	YFR005C	SAD1
CEP192/VMA10	ENSG00000136888	CEP192	YHR039C-A	VMA10
RNMT/IPI1	ENSG00000136891	RNMT	YHR085W	IPI1
SMAD7/PUP1	ENSG00000136930	SMAD7	YOR157C	PUP1
LAMA1/KEL3	ENSG00000136933	LAMA1	YPL263C	KEL3
RNF125/RKM2	ENSG00000136937	RNF125	YDR198C	RKM2
ANKRD12/RPL35B	ENSG00000136942	ANKRD12	YDL136W	RPL35B
NOL4/DFM1	ENSG00000136986	NOL4	YDR411C	DFM1
POLI/RPA49	ENSG00000137054	POLI	YNL248C	RPA49
MIB1/DOA1	ENSG00000137055	MIB1	YKL213C	DOA1
RBBP8/HNT3	ENSG00000137074	RBBP8	YOR258W	HNT3
RIOK3/ADE5,7	ENSG00000137076	RIOK3	YGL234W	ADE5,7
CSTF2/FDH1	ENSG00000137106	CSTF2	YOR388C	FDH1
PSMD10/RPS6B	ENSG00000137154	PSMD10	YBR181C	RPS6B
ATG4A/CPR7	ENSG00000137168	ATG4A	YJR032W	CPR7
TBL1X/NAT2	ENSG00000137185	TBL1X	YGR147C	NAT2
GPR143/STB4	ENSG00000137203	GPR143	YMR019W	STB4
PGRMC1/POP8	ENSG00000137265	PGRMC1	YBL018C	POP8
POLA1/PRR1	ENSG00000137275	POLA1	YKL116C	PRR1
MID1/BMS1	ENSG00000137312	MID1	YPL217C	BMS1
NKAP/SNF5	ENSG00000137337	NKAP	YBR289W	SNF5
NXT2/FLX1	ENSG00000137409	NXT2	YIL134W	FLX1
GUCY2F/RPC31	ENSG00000137478	GUCY2F	YNL151C	RPC31
ENSG00000101898/YGR130C	ENSG00000137497	ENSG00000101898	YGR130C	YGR130C
ALG13/FMP32	ENSG00000137500	ALG13	YFL046W	FMP32
PRPS2/SIR4	ENSG00000137501	PRPS2	YDR227W	SIR4
TLR8/YGR015C	ENSG00000137509	TLR8	YGR015C	YGR015C
AMMECR1/MRPL10	ENSG00000137547	AMMECR1	YNL284C	MRPL10
CHRDL1/TGS1	ENSG00000137574	CHRDL1	YPL157W	TGS1
WDR13/YNR065C	ENSG00000137642	WDR13	YNR065C	YNR065C
SUV39H1/BUD13	ENSG00000137656	SUV39H1	YGL174W	BUD13
GLRA2/TMA20	ENSG00000137699	GLRA2	YER007C-A	TMA20
XIAP/MRP1	ENSG00000137710	XIAP	YDR347W	MRP1
STAG2/VAC14	ENSG00000137713	STAG2	YLR386W	VAC14
MCF2/YJL185C	ENSG00000137752	MCF2	YJL185C	YJL185C
F9/MKK2	ENSG00000137764	F9	YPL140C	MKK2
ABCD1/ODC2	ENSG00000137801	ABCD1	YOR222W	ODC2
CCDC22/UTP30	ENSG00000137802	CCDC22	YKR060W	UTP30
CACNA1F/GCR2	ENSG00000137806	CACNA1F	YNL199C	GCR2
SYP/RTF1	ENSG00000137815	SYP	YGL244W	RTF1
PLP2/YKR078W	ENSG00000137822	PLP2	YKR078W	YKR078W
BMX/VID22	ENSG00000137841	BMX	YLR373C	VID22
PLS3/BIO5	ENSG00000137842	PLS3	YNR056C	BIO5
NAA10/WSC4	ENSG00000137845	NAA10	YHL028W	WSC4
RENBP/SLD2	ENSG00000137872	RENBP	YKL108W	SLD2
ELF4/RLP24	ENSG00000137876	ELF4	YLR009W	RLP24
SMARCA1/COY1	ENSG00000137878	SMARCA1	YKL179C	COY1
MTMR8/ARO8	ENSG00000137944	MTMR8	YGL202W	ARO8
ASB9/SUA7	ENSG00000137947	ASB9	YPR086W	SUA7
ENSG00000102050/BET2	ENSG00000137955	ENSG00000102050	YPR176C	BET2
RBBP7/KGD2	ENSG00000137992	RBBP7	YDR148C	KGD2
PPP1R2P9/IMD2	ENSG00000138029	PPP1R2P9	YHR216W	IMD2
KCND1/RBK1	ENSG00000138030	KCND1	YCR036W	RBK1
OPN1LW/PTC1	ENSG00000138032	OPN1LW	YDL006W	PTC1
FMR1/YGR016W	ENSG00000138035	FMR1	YGR016W	YGR016W
PIM2/PSY2	ENSG00000138041	PIM2	YNL201C	PSY2
SLC35A2/YPT1	ENSG00000138069	SLC35A2	YFL038C	YPT1
PQBP1/ARP2	ENSG00000138071	PQBP1	YDL029W	ARP2
PCSK1N/MAL12	ENSG00000138079	PCSK1N	YGR292W	MAL12
EMD/DAS1	ENSG00000138081	EMD	YJL149W	DAS1
TAZ/PET309	ENSG00000138095	TAZ	YLR067C	PET309
PGK1/ARP1	ENSG00000138107	PGK1	YHR129C	ARP1
GATA1/YND1	ENSG00000138185	GATA1	YER005W	YND1
MAGT1/HMLALPHA1	ENSG00000138279	MAGT1	YCL066W	HMLALPHA1
SMS/TIM23	ENSG00000138297	SMS	YNR017W	TIM23
PHEX/RPS24A	ENSG00000138326	PHEX	YER074W	RPS24A
UBL4A/DNA2	ENSG00000138346	UBL4A	YHR164C	DNA2
EEA1/ADE17	ENSG00000138363	EEA1	YMR120C	ADE17
RP2/KTR5	ENSG00000138378	RP2	YNL029C	KTR5
PHF16/IBA57	ENSG00000138380	PHF16	YJR122W	IBA57
CDK16/SRO9	ENSG00000138385	CDK16	YCL037C	SRO9
USP11/CPR3	ENSG00000138398	USP11	YML078W	CPR3
PCYT1B/IDP3	ENSG00000138413	PCYT1B	YNL009W	IDP3
HTATSF1/YPL014W	ENSG00000138434	HTATSF1	YPL014W	YPL014W
VGLL1/YTM1	ENSG00000138442	VGLL1	YOR272W	YTM1
CD40LG/MKC7	ENSG00000138448	CD40LG	YDR144C	MKC7
TIMP1/YKL100C	ENSG00000138600	TIMP1	YKL100C	YKL100C
FGD1/PTM1	ENSG00000138613	FGD1	YKL039W	PTM1
PIN4/CAB3	ENSG00000138621	PIN4	YKL088W	CAB3
PORCN/DSK2	ENSG00000138629	PORCN	YMR276W	DSK2
MAGED2/ALG9	ENSG00000138641	MAGED2	YNL219C	ALG9
KLF8/FMP25	ENSG00000138646	KLF8	YLR077W	FMP25
SYTL4/IES2	ENSG00000138660	SYTL4	YNL215W	IES2
CENPI/RIM4	ENSG00000138668	CENPI	YHL024W	RIM4
DRP2/PSY4	ENSG00000138669	DRP2	YBL046W	PSY4
TAF7L/SEC31	ENSG00000138674	TAF7L	YDL195W	SEC31
PBDC1/YGL015C	ENSG00000138684	PBDC1	YGL015C	YGL015C
ENSG00000102391/CSF1	ENSG00000138688	ENSG00000102391	YLR087C	CSF1
ARMCX3/YAR066W	ENSG00000138698	ARMCX3	YAR066W	YAR066W
HTR2A/ATP12	ENSG00000138750	HTR2A	YJL180C	ATP12
NDFIP2/BRE5	ENSG00000138757	NDFIP2	YNR051C	BRE5
TNFSF13B/CDC12	ENSG00000138758	TNFSF13B	YHR107C	CDC12
MLNR/YOR387C	ENSG00000138760	MLNR	YOR387C	YOR387C
CAB39L/CLB5	ENSG00000138764	CAB39L	YPR120C	CLB5
KLF5/USO1	ENSG00000138768	KLF5	YDL058W	USO1
STK24/PPA2	ENSG00000138777	STK24	YMR267W	PPA2
ACP5/YJR141W	ENSG00000138785	ACP5	YJR141W	YJR141W
DNAJC3/ABF2	ENSG00000138795	DNAJC3	YMR072W	ABF2
UGGT2/NDI1	ENSG00000138796	UGGT2	YML120C	NDI1
ARHGEF7/MET14	ENSG00000138801	ARHGEF7	YKL001C	MET14
FGF9/SEC24	ENSG00000138802	FGF9	YIL109C	SEC24
SGCG/CNA1	ENSG00000138814	SGCG	YLR433C	CNA1
PARP4/COX12	ENSG00000138829	PARP4	YLR038C	COX12
SUPT20H/YER085C	ENSG00000138834	SUPT20H	YER085C	YER085C
MRPS31/SKO1	ENSG00000138835	MRPS31	YNL167C	SKO1
KPNA3/ATG8	ENSG00000139112	KPNA3	YBL078C	ATG8
FLT1/LSB6	ENSG00000139178	FLT1	YJL100W	LSB6
RGCC/YLR290C	ENSG00000139180	RGCC	YLR290C	YLR290C
VWA8/UTR2	ENSG00000139193	VWA8	YEL040W	UTR2
DGKH/PEX5	ENSG00000139197	DGKH	YDR244W	PEX5
KATNAL1/SMX3	ENSG00000139343	KATNAL1	YPR182W	SMX3
INTS6/AFT1	ENSG00000139350	INTS6	YGL071W	AFT1
TSC22D1/COX7	ENSG00000139372	TSC22D1	YMR256C	COX7
CLN5/TOF2	ENSG00000139436	CLN5	YKR010C	TOF2
OLFM4/YSR3	ENSG00000139496	OLFM4	YKR053C	YSR3
MSLN/KTR4	ENSG00000139505	MSLN	YBR199W	KTR4
TRADD/RPS8A	ENSG00000139610	TRADD	YBL072C	RPS8A
HSF4/SWI3	ENSG00000139613	HSF4	YJL176C	SWI3
CORO1A/MED8	ENSG00000139636	CORO1A	YBR193C	MED8
MAPK3/YER156C	ENSG00000139637	MAPK3	YER156C	YER156C
PHKB/YJL068C	ENSG00000139684	PHKB	YJL068C	YJL068C
NUTF2/CNN1	ENSG00000139719	NUTF2	YFR046C	CNN1
NUP93/TMA22	ENSG00000139726	NUP93	YJR014W	TMA22
CENPT/FRE6	ENSG00000139908	CENPT	YLL051C	FRE6
TSNAXIP1/YJL055W	ENSG00000139910	TSNAXIP1	YJL055W	YJL055W
NFAT5/YNL035C	ENSG00000140006	NFAT5	YNL035C	YNL035C
N4BP1/PRY1	ENSG00000140092	N4BP1	YJL079C	PRY1
CBLN1/TYS1	ENSG00000140105	CBLN1	YGR185C	TYS1
ARL2BP/DIP5	ENSG00000140199	ARL2BP	YPL265W	DIP5
ZNF423/XYL2	ENSG00000140263	ZNF423	YLR070C	XYL2
CCL22/YDL085C-A	ENSG00000140264	CCL22	YDL085C-A	YDL085C-A
CCL17/ECM25	ENSG00000140299	CCL17	YJL201W	ECM25
CTCF/TOA2	ENSG00000140307	CTCF	YKL058W	TOA2
ACD/SRP14	ENSG00000140319	ACD	YDL092W	SRP14
POLR2C/YGR054W	ENSG00000140332	POLR2C	YGR054W	YGR054W
PARD6A/BZZ1	ENSG00000140368	PARD6A	YHR114W	BZZ1
ZNF821/AIM45	ENSG00000140374	ZNF821	YPR004C	AIM45
MMP15/SML1	ENSG00000140382	MMP15	YML058W	SML1
USB1/AMD2	ENSG00000140386	USB1	YDR242W	AMD2
CCDC113/YGR079W	ENSG00000140391	CCDC113	YGR079W	YGR079W
NME3/SKI8	ENSG00000140395	NME3	YGL213C	SKI8
PSMD7/AMS1	ENSG00000140400	PSMD7	YGL156W	AMS1
VAC14/NNF2	ENSG00000140416	VAC14	YGR089W	NNF2
TANGO6/HRR25	ENSG00000140443	TANGO6	YPL204W	HRR25
COG4/RAD16	ENSG00000140464	COG4	YBR114W	RAD16
PLA2G15/ERG5	ENSG00000140465	PLA2G15	YMR015C	ERG5
[truncated: 1,373 more rows]
