# Supplementary material for: Scope and limitations of yeast as a model organism for studying human tissue-specific pathways
Source: BMC Syst Biol. 2015 Dec 29;9:96. doi: 10.1186/s12918-015-0253-0 (PMC4696342; doi:10.1186/s12918-015-0253-0)
Supplement: Additional file 1 — Network alignments. Compressed (*.zip) file containing individual tissue-specific alignments. (ZIP 5181 Kb) [file 12918_2015_253_MOESM1_ESM.zip › alignments/Cytotoxic T-Cells_AlignGraph_edges.tsv]

First_ortholog_pair	Second_ortholog_pair
EIF2B1/HTS1	KRIT1/ADK1
RAD50/RTT10	BAD/FPR2
CASC3/UBP10	RBM5/LOC1
ENSG00000100141/BIK1	ARHGAP33/PAC1
SCGN/SPO21	PRKAR2B/NUD1
ENO1/CPR5	ABCB4/NAB2
ZW10/RPS10A	ABCB4/NAB2
ELF4/RLP24	ABCB4/NAB2
ARL2BP/DIP5	ABCB4/NAB2
BUD31/YNL208W	ABCB4/NAB2
NNT/YPT6	ABCB4/NAB2
HFE/BET3	MAP3K14/MDH3
SCMH1/MSR1	DBF4/MPD2
DNM1L/ATG1	PAF1/ERB1
ZC3HAV1/RPL4B	ARHGAP44/YDL124W
CTTNBP2/SSB1	LUC7L/EIS1
ST6GAL1/PEX13	CAMK1G/PEX3
AMPD1/CIC1	BTK/MRT4
DNASE2/GIP3	SCMH1/MSR1
DYNLL1/CFT2	CALCOCO1/TAF2
SEPT4/NUP49	RNF14/PSE1
TPD52L2/DCS1	BID/YPL245W
GSTZ1/DUG1	RALBP1/SEC7
FGF9/SEC24	RALBP1/SEC7
NEFH/MRPL51	CNTN1/TIF1
PON3/RPL3	WWTR1/MAM33
MRTO4/REX4	ATP1A2/GIS2
SUGP2/FPR3	ATP1A2/GIS2
HADHA/RPL23A	ATP1A2/GIS2
PPP1R13B/YKT6	ATP1A2/GIS2
PITPNM2/MRD1	ATP1A2/GIS2
CLCN7/ECM16	ATP1A2/GIS2
ENSG00000109716/BMH1	ATP1A2/GIS2
SLC26A8/POP7	ATP1A2/GIS2
ACVR2B/SEC27	ATP1A2/GIS2
SEC61A2/CBP3	MARCO/CDC19
SALL1/RDI1	GCLM/CKA1
CKM/EGD1	GCLM/CKA1
ENSG00000038102/RAD34	NCAPH2/AIP1
DNAJC25/STE20	RABEP1/SEC2
ARSA/SEC8	RABEP1/SEC2
MRPS35/RPA34	RANBP3/SNF1
GTF3C1/PHO91	RANBP3/SNF1
SEPT4/NUP49	ZCCHC8/IKS1
PON3/RPL3	RNF19A/VPS21
CTTNBP2/SSB1	NSMAF/YIL077C
BRAP/TOM40	C6/POR1
HMGXB4/MSC1	TNC/VAM3
PIGH/POP3	CAPG/YEA4
RHAG/PDR12	ADRB1/YVH1
SPTLC2/NUT2	CTNNA1/MED4
PITX1/CTF19	TNFRSF9/SNF7
ETV3/SSK1	HOMER3/EST1
UBE2K/KRR1	CYBA/HAS1
MEF2BNB-MEF2B/HRT1	USE1/GCN1
SPARC/RIM11	TRAPPC3/ROT2
SLC25A11/TSC11	CHRDL2/IPI3
CDK16/SRO9	GDI2/MLC2
KIF3B/DBP9	UNKL/SGV1
MARCH2/SME1	ALDH18A1/CEF1
MAPK3/YER156C	GUCY1B3/PRP21
ODC1/SIC1	CDH3/CDC28
RBMS2/SNU114	ADCK1/APL1
ENSG00000099882/LCP5	RNF4/HMX1
PON3/RPL3	NGFR/PDR17
REXO1/SRV2	RFXANK/GCN5
PILRA/SMT3	SUGP2/FPR3
IKBKAP/SNP1	BCAS1/GPI15
HMGXB4/MSC1	FAM107B/CDC15
HNRNPM/CIN4	CDK13/LYS9
UBE2W/IGO1	NFYC/SEC23
HAVCR1/SFB3	NFYC/SEC23
ZNF510/PRP40	ZNRD1/ARP5
MRPL19/RRT2	DDX3Y/UTP7
GCDH/RGD2	HYAL2/CDC1
SMARCA2/DIG1	IFT80/TAE1
TGFBR3/DAL80	PITX1/CTF19
SBF1/MCM22	PITX1/CTF19
ENSG00000116148/RPF2	SMG6/RPL6B
SEC61B/GCV1	EXOC5/CNS1
GNA11/SET1	FSTL3/CCA1
TNFRSF10A/DIG2	ZXDC/CLN2
BUD31/YNL208W	PABPC1/FCJ1
BAMBI/ERV41	DAZAP1/SPC1
HMGXB4/MSC1	HSD17B10/VPS70
PON3/RPL3	SMARCE1/MBF1
MED15/DCD1	VDAC1P1/DPB11
GNPAT/SMF3	RASAL2/KRS1
PON3/RPL3	BCAP29/SPT7
CPE/HSP82	GPATCH1/GEF1
ETFB/BOI1	MAP2K7/MIG1
SYNDIG1/SIS1	CTTNBP2/SSB1
ACTR3/UBX2	CTTNBP2/SSB1
SYNJ2/SNF2	SPAG6/YNL247W
SEPT4/NUP49	ARAF/NUP84
AMPD1/CIC1	TNS1/RPS15
ZNF324/GCN3	MID2/ERP4
FAM188B/RPL30	CPOX/APE3
DHCR24/YCK3	RSBN1/RNT1
MED25/TAF1	ZNF510/PRP40
HBEGF/RVB1	PGR/BDF1
PON3/RPL3	GSK3B/ATG20
ASH1L/TID3	ITGB5/VMA1
TULP2/OSH7	APLP2/PLP1
NKAP/SNF5	SRRT/ROD1
ALDOC/FAT1	NLK/PRP3
OSGEP/UBA4	DNM1L/ATG1
RPL3/LHP1	DNM1L/ATG1
WARS2/ATG9	DNM1L/ATG1
MPDZ/AQY1	RFX2/KES1
CSK/MSB3	GMIP/SIF2
CHD8/NOG1	DTX2/DRS1
PSMC6/MYO1	ITGA6/BUD14
IL1R1/RPL36B	PSME1/RVS167
NCALD/RIX7	SCFD1/DBP10
CHMP3/NOC2	PSMD5/RPL18A
L3MBTL2/HHT1	DFNB31/SGD1
HERC1/PTK2	EFNA2/STE11
KLC3/ESF2	ENSG00000099882/LCP5
PON3/RPL3	SNRPD3/HPA3
SETX/VPS28	TOM1/VPS25
EZH1/CDC48	KIAA0930/NPR1
ACTR5/YAP1801	L3MBTL2/HHT1
ETFB/BOI1	L3MBTL2/HHT1
GSK3A/EPL1	L3MBTL2/HHT1
CSNK1A1/EDC3	L3MBTL2/HHT1
PRKAG3/RSE1	L3MBTL2/HHT1
WNT2/SLF1	PSMA3/TMA19
UBE2W/IGO1	RPS6KA5/RIM15
CDK5RAP1/HRB1	PROCR/SKY1
PRLR/HCA4	PROCR/SKY1
MYOM1/YPL260W	BMP7/YOS9
FAM120B/YGR071C	TPD52L2/DCS1
KLF1/ATP2	CDK5RAP1/HRB1
ANKRD27/DPB4	TTI1/SAS3
PHEX/RPS24A	ANKRD12/RPL35B
VGLL1/YTM1	ANKRD12/RPL35B
ERCC2/DHH1	ANKRD12/RPL35B
TAPBP/RPL4A	ANKRD12/RPL35B
PON3/RPL3	MID1/BMS1
TLX2/NSG1	MID1/BMS1
SCN1B/HDA2	ENSG00000101898/YGR130C
FBXO2/TMA16	ELF4/RLP24
NOD1/RTT107	PHEX/RPS24A
TAPBP/RPL4A	PHEX/RPS24A
USP9Y/RPL33B	PHEX/RPS24A
EIF4G1/RPS17B	PHEX/RPS24A
TAPBP/RPL4A	VGLL1/YTM1
ENSG00000108504/NAT1	NDFIP2/BRE5
CUBN/SED5	FGF9/SEC24
RHAG/PDR12	ARL2BP/DIP5
PRKAG3/RSE1	KAT8/DIB1
EIF3J/TIP41	HERC1/PTK2
CASC3/UBP10	HERC1/PTK2
EIF2B1/HTS1	GABPB1/SMY1
PON3/RPL3	PLEKHJ1/SNU13
WNT2/SLF1	ASF1B/PRS3
PON3/RPL3	TNNT1/ERG26
PIAS4/TVP38	ANKRD27/DPB4
PDE4D/RPS9B	APLP1/RPS3
KMT2B/MET18	KLF1/ATP2
HBEGF/RVB1	FKBP8/ISW2
MED13/RLI1	ZC3HAV1/RPL4B
CASC3/UBP10	TFEC/RCK1
GBF1/SMC6	HSPB1/UTP14
ICAM2/KIC1	CUEDC2/COQ8
PDCD10/NPL4	EZH1/CDC48
ALMS1/VMS1	EZH1/CDC48
DHCR24/YCK3	GABRA4/CCT7
ADAM23/AFI1	CTSC/BEM1
ARID3A/MER1	CARS/SNU56
EIF2B1/HTS1	SLC6A12/SEC14
RBM24/CRZ1	OAS3/KIN2
LCT/NST1	NUP107/ACA1
GALE/EDE1	APOBEC1/CMD1
SPARC/RIM11	STK38/HAT2
PRLR/HCA4	TAPBP/RPL4A
EIF4G1/RPS17B	TAPBP/RPL4A
AMPD1/CIC1	CCND3/DNL4
CD58/TOP1	RPS15/RPC82
CDC20/DBF2	ANGPTL1/RPL43B
