# Supplementary material for: Scope and limitations of yeast as a model organism for studying human tissue-specific pathways
Source: BMC Syst Biol. 2015 Dec 29;9:96. doi: 10.1186/s12918-015-0253-0 (PMC4696342; doi:10.1186/s12918-015-0253-0)
Supplement: Additional file 1 — Network alignments. Compressed (*.zip) file containing individual tissue-specific alignments. (ZIP 5181 Kb) [file 12918_2015_253_MOESM1_ESM.zip › alignments/B-Cells_AlignGraph_nodes.tsv]

ID	Human_EnsemblGeneID	Human_Symbol	Yeast_EnsemblGeneID	Yeast_Symbol
TSPAN6/DPM1	ENSG00000000419	TSPAN6	YPR183W	DPM1
DPM1/PRK1	ENSG00000000938	DPM1	YIL095W	PRK1
SCYL3/GSH1	ENSG00000001084	SCYL3	YJL101C	GSH1
FGR/HAP2	ENSG00000001167	FGR	YGL237C	HAP2
CFH/WHI5	ENSG00000002822	CFH	YOR083W	WHI5
GCLC/COS9	ENSG00000003402	GCLC	YKL219W	COS9
NFYA/NRP1	ENSG00000003756	NFYA	YDL167C	NRP1
SEMA3F/CSM4	ENSG00000004059	SEMA3F	YPL200W	CSM4
CFTR/FEN1	ENSG00000004399	CFTR	YCR034W	FEN1
KRIT1/ADK1	ENSG00000004455	KRIT1	YDR226W	ADK1
RAD52/GUP2	ENSG00000004468	RAD52	YPL189W	GUP2
BAD/FPR2	ENSG00000004478	BAD	YDR519W	FPR2
CD99/HAL5	ENSG00000004660	CD99	YJL165C	HAL5
AOC1/ACP1	ENSG00000004779	AOC1	YKL192C	ACP1
HECW1/YDR307W	ENSG00000004866	HECW1	YDR307W	YDR307W
MAD1L1/CDC27	ENSG00000004897	MAD1L1	YBL084C	CDC27
LASP1/SEN1	ENSG00000005007	LASP1	YLR430W	SEN1
M6PR/OSH3	ENSG00000005020	M6PR	YHR073W	OSH3
ICA1/TAH1	ENSG00000005175	ICA1	YCR060W	TAH1
ALS2/PST2	ENSG00000005302	ALS2	YDR032C	PST2
CASP10/BDF2	ENSG00000005339	CASP10	YDL070W	BDF2
CFLAR/MDL1	ENSG00000005471	CFLAR	YLR188W	MDL1
TFPI/LOC1	ENSG00000005700	TFPI	YFR001W	LOC1
RBM5/YDR352W	ENSG00000005893	RBM5	YDR352W	YDR352W
MTMR7/PGC1	ENSG00000006007	MTMR7	YPL206C	PGC1
ARF5/APL4	ENSG00000006125	ARF5	YPR029C	APL4
POLDIP2/ADH7	ENSG00000006194	POLDIP2	YCR105W	ADH7
PLXND1/GRX6	ENSG00000006468	PLXND1	YDL010W	GRX6
AK2/LCB5	ENSG00000006530	AK2	YLR260W	LCB5
CD38/DBF4	ENSG00000006634	CD38	YDR052C	DBF4
FKBP4/YMR010W	ENSG00000006704	FKBP4	YMR010W	YMR010W
KDM1A/VPS41	ENSG00000006715	KDM1A	YDR080W	VPS41
CAMKK1/TRZ1	ENSG00000006744	CAMKK1	YKR079C	TRZ1
RECQL/PAC1	ENSG00000007168	RECQL	YOR269W	PAC1
HSPB6/HXK2	ENSG00000007174	HSPB6	YGL253W	HXK2
ARHGAP33/HOF1	ENSG00000007237	ARHGAP33	YMR032W	HOF1
NDUFAB1/TRS33	ENSG00000007255	NDUFAB1	YOR115C	TRS33
PDK4/UTR5	ENSG00000007264	PDK4	YEL035C	UTR5
ZMYND10/GPI1	ENSG00000007541	ZMYND10	YGR216C	GPI1
ST7/RIM11	ENSG00000008118	ST7	YMR139W	RIM11
CDC27/UTR1	ENSG00000008130	CDC27	YJR049C	UTR1
SLC4A1/YDL176W	ENSG00000008277	SLC4A1	YDL176W	YDL176W
CALCR/DTR1	ENSG00000008282	CALCR	YBR180W	DTR1
HCCS/CNL1	ENSG00000008294	HCCS	YDR357C	CNL1
DVL2/PHO3	ENSG00000008710	DVL2	YBR092C	PHO3
UPF1/RPS20	ENSG00000008988	UPF1	YHL015W	RPS20
SKAP2/YBL055C	ENSG00000009335	SKAP2	YBL055C	YBL055C
SLC25A5/REV3	ENSG00000009413	SLC25A5	YPL167C	REV3
CCDC109B/VTA1	ENSG00000009844	CCDC109B	YLR181C	VTA1
HOXA11/PHD1	ENSG00000009950	HOXA11	YKL043W	PHD1
POLR2J/RSC2	ENSG00000009954	POLR2J	YLR357W	RSC2
DHX33/VID30	ENSG00000010017	DHX33	YGL227W	VID30
MEOX1/MSC7	ENSG00000010030	MEOX1	YHR039C	MSC7
LIG3/SPE4	ENSG00000010165	LIG3	YLR146C	SPE4
RPAP3/COR1	ENSG00000010256	RPAP3	YBL045C	COR1
ENSG00000005189/YCS4	ENSG00000010292	ENSG00000005189	YLR272C	YCS4
CIAPIN1/SAK1	ENSG00000010671	CIAPIN1	YER129W	SAK1
FAM214B/BEM1	ENSG00000010810	FAM214B	YBR200W	BEM1
COPZ2/NDD1	ENSG00000010818	COPZ2	YOR372C	NDD1
PRKAR2B/ELA1	ENSG00000011007	PRKAR2B	YNL230C	ELA1
MSL3/YNK1	ENSG00000011052	MSL3	YKL067W	YNK1
CREBBP/ICT1	ENSG00000011198	CREBBP	YLR099C	ICT1
BZRAP1/UTP18	ENSG00000011260	BZRAP1	YJL069C	UTP18
MPO/NAB2	ENSG00000011275	MPO	YGL122C	NAB2
PON1/YGR015C	ENSG00000011405	PON1	YGR015C	YGR015C
GCFC2/MSB4	ENSG00000011454	GCFC2	YOL112W	MSB4
ABCB4/PPH21	ENSG00000011485	ABCB4	YDL134C	PPH21
SOX8/RAD10	ENSG00000012061	SOX8	YML095C	RAD10
IBTK/MLP2	ENSG00000012822	IBTK	YIL149C	MLP2
MYCBP2/MPS1	ENSG00000012983	MYCBP2	YDL028C	MPS1
FBXL3/IRS4	ENSG00000013016	FBXL3	YKR019C	IRS4
ITGAL/RPT3	ENSG00000013275	ITGAL	YDR394W	RPT3
PDK2/KNS1	ENSG00000013441	PDK2	YLL019C	KNS1
ITGA3/RET1	ENSG00000013503	ITGA3	YOR207C	RET1
LAMP2/NGL2	ENSG00000013523	LAMP2	YMR285C	NGL2
GGNBP2/YAL064C-A	ENSG00000013810	GGNBP2	YAL064C-A	YAL064C-A
ITGA2B/POL12	ENSG00000014138	ITGA2B	YBL035C	POL12
GDE1/PMT6	ENSG00000014216	GDE1	YGR199W	PMT6
C19orf60/MDH3	ENSG00000014641	C19orf60	YDL078C	MDH3
CRLF1/MMT1	ENSG00000014824	CRLF1	YMR177W	MMT1
MAP3K14/IMP2	ENSG00000015171	MAP3K14	YIL154C	IMP2
ABCC8/LAS17	ENSG00000015285	ABCC8	YOR181W	LAS17
CCL18/GPG1	ENSG00000015413	CCL18	YGL121C	GPG1
CCL3/MPP6	ENSG00000015479	CCL3	YNR024W	MPP6
SYNRG/BPL1	ENSG00000015592	SYNRG	YDL141W	BPL1
CACNG3/HPF1	ENSG00000016490	CACNG3	YOL155C	HPF1
TMEM132A/PMR1	ENSG00000017260	TMEM132A	YGL167C	PMR1
AP2B1/RGA1	ENSG00000017797	AP2B1	YOR127W	RGA1
TAC1/MGR3	ENSG00000018189	TAC1	YMR115W	MGR3
ZNF263/DLD1	ENSG00000018510	ZNF263	YDL174C	DLD1
CX3CL1/EMW1	ENSG00000018699	CX3CL1	YNL313C	EMW1
SPATA20/YCR087C-A	ENSG00000020256	SPATA20	YCR087C-A	YCR087C-A
CACNA1G/TFB3	ENSG00000020426	CACNA1G	YDR460W	TFB3
TNFRSF12A/MRE11	ENSG00000020922	TNFRSF12A	YMR224C	MRE11
MAP3K9/NAM7	ENSG00000021776	MAP3K9	YMR080C	NAM7
RALA/CPA1	ENSG00000021826	RALA	YOR303W	CPA1
BAIAP2L1/DEG1	ENSG00000022267	BAIAP2L1	YFL001W	DEG1
ETV1/GPM2	ENSG00000022556	ETV1	YDL021W	GPM2
AGK/MAG2	ENSG00000022840	AGK	YLR427W	MAG2
CCL26/PFA4	ENSG00000023041	CCL26	YOL003C	PFA4
FARP2/GRX3	ENSG00000023318	FARP2	YDR098C	GRX3
USH1C/HEM1	ENSG00000023330	USH1C	YDR232W	HEM1
DBF4/TFC8	ENSG00000023445	DBF4	YPL007C	TFC8
TBXA2R/GRX2	ENSG00000023572	TBXA2R	YDR513W	GRX2
IFRD1/ERB1	ENSG00000023734	IFRD1	YMR049C	ERB1
GTF2IRD1/SPT2	ENSG00000023902	GTF2IRD1	YER161C	SPT2
PAF1/YDL124W	ENSG00000023909	PAF1	YDL124W	YDL124W
VPS41/UBR1	ENSG00000024048	VPS41	YGR184C	UBR1
ARHGAP44/HSF1	ENSG00000025156	ARHGAP44	YGL073W	HSF1
ELAC2/FAF1	ENSG00000025293	ELAC2	YIL019W	FAF1
SCIN/GAL80	ENSG00000025434	SCIN	YML051W	GAL80
MYH13/PPT1	ENSG00000025772	MYH13	YGR123C	PPT1
ADIPOR2/DJP1	ENSG00000025796	ADIPOR2	YIR004W	DJP1
UPP2/SRP1	ENSG00000025800	UPP2	YNL189W	SRP1
MARK4/YLR031W	ENSG00000026025	MARK4	YLR031W	YLR031W
PAFAH1B1/RAD3	ENSG00000026036	PAFAH1B1	YER171W	RAD3
NOS2/YCR023C	ENSG00000026103	NOS2	YCR023C	YCR023C
DNAH9/YBR096W	ENSG00000026508	DNAH9	YBR096W	YBR096W
GAS7/OCT1	ENSG00000027001	GAS7	YKL134C	OCT1
TRAPPC6A/YOR296W	ENSG00000027075	TRAPPC6A	YOR296W	YOR296W
MATK/VPS5	ENSG00000028528	MATK	YOR069W	VPS5
CD79B/DSE3	ENSG00000029639	CD79B	YOR264W	DSE3
SCN4A/YHR078W	ENSG00000029725	SCN4A	YHR078W	YHR078W
PAX6/YBR242W	ENSG00000030066	PAX6	YBR242W	YBR242W
RHBDF1/AIM43	ENSG00000031691	RHBDF1	YPL099C	AIM43
LUC7L/SES1	ENSG00000031698	LUC7L	YDR023W	SES1
BAIAP3/WTM2	ENSG00000032389	BAIAP3	YOR229W	WTM2
PIGQ/NDT80	ENSG00000032742	PIGQ	YHR124W	NDT80
TEAD3/ARB1	ENSG00000033050	TEAD3	YER036C	ARB1
SELE/VPH1	ENSG00000033627	SELE	YOR270C	VPH1
DNAJC11/NFI1	ENSG00000033800	DNAJC11	YOR156C	NFI1
MYLIP/BOR1	ENSG00000033867	MYLIP	YNL275W	BOR1
NOX1/AIM9	ENSG00000034152	NOX1	YER080W	AIM9
E2F2/PEX3	ENSG00000034693	E2F2	YDR329C	PEX3
PSMB1/ATG8	ENSG00000034713	PSMB1	YBL078C	ATG8
SYN1/ADE12	ENSG00000035687	SYN1	YNL220W	ADE12
JARID2/RAD34	ENSG00000035720	JARID2	YDR314C	RAD34
CAMK1G/RFC1	ENSG00000035928	CAMK1G	YOR217W	RFC1
CDK11A/RTT101	ENSG00000036257	CDK11A	YJL047C	RTT101
NADK/ARG3	ENSG00000036473	NADK	YJL088W	ARG3
TFAP2B/MDS3	ENSG00000037637	TFAP2B	YGL197W	MDS3
CYTH3/MRI1	ENSG00000037757	CYTH3	YPR118W	MRI1
ADAM22/TRM8	ENSG00000037897	ADAM22	YDL201W	TRM8
SYPL1/YNL193W	ENSG00000038382	SYPL1	YNL193W	YNL193W
SPAG9/YLR413W	ENSG00000038427	SPAG9	YLR413W	YLR413W
CELSR3/MTR4	ENSG00000039123	CELSR3	YJL050W	MTR4
MGST1/TCO89	ENSG00000039319	MGST1	YPL180W	TCO89
CRY1/PRE9	ENSG00000041357	CRY1	YGR135W	PRE9
NFIX/LSG1	ENSG00000041802	NFIX	YGL099W	LSG1
MMP25/TDP1	ENSG00000042088	MMP25	YBR223C	TDP1
IL32/MFB1	ENSG00000042429	IL32	YDR219C	MFB1
PKD1/APS2	ENSG00000042753	PKD1	YJR058C	APS2
MAPK8IP2/FHN1	ENSG00000042832	MAPK8IP2	YGR131W	FHN1
MED24/BI2	ENSG00000042980	MED24	Q0110	BI2
SEC62/DCN1	ENSG00000043093	SEC62	YLR128W	DCN1
RPS20/RDL1	ENSG00000043143	RPS20	YOR285W	RDL1
CSDE1/SCM3	ENSG00000044115	CSDE1	YDL139C	SCM3
UBE3C/YJR030C	ENSG00000044446	UBE3C	YJR030C	YJR030C
REV3L/IML1	ENSG00000046889	REV3L	YJR138W	IML1
PAX7/SQT1	ENSG00000047056	PAX7	YIR012W	SQT1
MASP2/URA8	ENSG00000047230	MASP2	YJR103W	URA8
TRAF3IP3/VMA13	ENSG00000047249	TRAF3IP3	YPR036W	VMA13
POMT2/MLP1	ENSG00000047410	POMT2	YKR095W	MLP1
VTA1/RPO41	ENSG00000047579	VTA1	YFL036W	RPO41
MLXIPL/CSG2	ENSG00000047936	MLXIPL	YBR036C	CSG2
BAZ1B/RNR4	ENSG00000048392	BAZ1B	YGR180C	RNR4
RANBP9/RSM10	ENSG00000048544	RANBP9	YDR041W	RSM10
ETV7/NTO1	ENSG00000048649	ETV7	YPR031W	NTO1
SPRTN/MRN1	ENSG00000048740	SPRTN	YPL184C	MRN1
METTL13/RBS1	ENSG00000048991	METTL13	YDL189W	RBS1
ZNF207/YKT6	ENSG00000049245	ZNF207	YKL196C	YKT6
UQCRC1/YMR244W	ENSG00000049323	UQCRC1	YMR244W	YMR244W
CD9/RFC3	ENSG00000049541	CD9	YNL290W	RFC3
NCAPD2/RSP5	ENSG00000049759	NCAPD2	YER125W	RSP5
IFFO1/WBP1	ENSG00000049860	IFFO1	YEL002C	WBP1
GIPR/PER33	ENSG00000051108	GIPR	YLR064W	PER33
NISCH/YHL018W	ENSG00000051382	NISCH	YHL018W	YHL018W
STAB1/UTP9	ENSG00000051596	STAB1	YHR196W	UTP9
FUZ/TAF3	ENSG00000052723	FUZ	YPL011C	TAF3
PRSS3/ERG25	ENSG00000052802	PRSS3	YGR060W	ERG25
CD4/APD1	ENSG00000052841	CD4	YBR151W	APD1
LRRC23/SOD2	ENSG00000053254	LRRC23	YHR008C	SOD2
BTK/AAD14	ENSG00000053371	BTK	YNL331C	AAD14
HFE/MRT4	ENSG00000053372	HFE	YKL009W	MRT4
SCMH1/YDR090C	ENSG00000053918	SCMH1	YDR090C	YDR090C
FYN/BET3	ENSG00000054116	FYN	YKR068C	BET3
HIVEP2/CDC53	ENSG00000055130	HIVEP2	YDL132W	CDC53
TCEB3/RTC5	ENSG00000055163	TCEB3	YOR118W	RTC5
LYPLA2/FMP48	ENSG00000055332	LYPLA2	YGR052W	FMP48
NME2/SPP1	ENSG00000055609	NME2	YPL138C	SPP1
APBA3/PUF3	ENSG00000055917	APBA3	YLL013C	PUF3
MKS1/FMP10	ENSG00000055955	MKS1	YER182W	FMP10
ABHD5/YDR114C	ENSG00000056558	ABHD5	YDR114C	YDR114C
KAL1/YKL070W	ENSG00000056972	KAL1	YKL070W	YKL070W
AKAP8L/GLG2	ENSG00000056998	AKAP8L	YJL137C	GLG2
UTP18/GDI1	ENSG00000057608	UTP18	YER136W	GDI1
RNF216/YLR179C	ENSG00000057657	RNF216	YLR179C	YLR179C
TTC19/ATG5	ENSG00000057663	TTC19	YPL149W	ATG5
PTBP1/ERG11	ENSG00000058056	PTBP1	YHR007C	ERG11
DPF1/SEC61	ENSG00000058262	DPF1	YLR378C	SEC61
SYT7/RAD2	ENSG00000058404	SYT7	YGR258C	RAD2
PIK3C2A/RPC37	ENSG00000058600	PIK3C2A	YKR025W	RPC37
PLAUR/PMC1	ENSG00000058668	PLAUR	YGL006W	PMC1
ANLN/RIO2	ENSG00000058729	ANLN	YNL207W	RIO2
WIZ/MRPL7	ENSG00000058804	WIZ	YDR237W	MRPL7
RABGAP1/TIS11	ENSG00000059145	RABGAP1	YLR136C	TIS11
DCN/PRO2	ENSG00000059573	DCN	YOR323C	PRO2
PPP5C/TRM3	ENSG00000059588	PPP5C	YDL112W	TRM3
MAP4K3/XDJ1	ENSG00000059769	MAP4K3	YLR090W	XDJ1
ZBTB32/PSR2	ENSG00000060069	ZBTB32	YLR019W	PSR2
TYROBP/YLR312C	ENSG00000060237	TYROBP	YLR312C	YLR312C
GABRA3/CDC13	ENSG00000060558	GABRA3	YDL220C	CDC13
BRCA1/RRP9	ENSG00000060688	BRCA1	YPR137W	RRP9
ERCC1/FMP37	ENSG00000060762	ERCC1	YGL080W	FMP37
CD22/POT1	ENSG00000060971	CD22	YIL160C	POT1
SEMA3B/SDH4	ENSG00000061794	SEMA3B	YDR178W	SDH4
MBTPS2/BUD3	ENSG00000062194	MBTPS2	YCL014W	BUD3
LTF/RSN1	ENSG00000062598	LTF	YMR266W	RSN1
NR1H4/POL1	ENSG00000062822	NR1H4	YNL102W	POL1
ALOX5/RPL18B	ENSG00000063177	ALOX5	YNL301C	RPL18B
CALCOCO1/NOP13	ENSG00000063244	CALCOCO1	YNL175C	NOP13
UBR7/ENT1	ENSG00000063245	UBR7	YDL161W	ENT1
MAP4K5/YIL165C	ENSG00000063438	MAP4K5	YIL165C	YIL165C
EHD3/YFR039C	ENSG00000064012	EHD3	YFR039C	YFR039C
PSMC4/TAF2	ENSG00000064313	PSMC4	YCR042C	TAF2
CLDN11/YPK2	ENSG00000064393	CLDN11	YMR104C	YPK2
MVP/MTR10	ENSG00000064419	MVP	YOR160W	MTR10
NUB1/YBR235W	ENSG00000064651	NUB1	YBR235W	YBR235W
CLK1/YIG1	ENSG00000064666	CLK1	YPL201C	YIG1
ENSG00000013455/RRP3	ENSG00000064703	ENSG00000013455	YHR065C	RRP3
POLR3B/PMS1	ENSG00000064933	POLR3B	YNL082W	PMS1
ANGEL1/HMO1	ENSG00000064961	ANGEL1	YDR174W	HMO1
RNF14/APL5	ENSG00000065000	RNF14	YPL195W	APL5
DDX11/NTG2	ENSG00000065057	DDX11	YOL043C	NTG2
CD6/GPA1	ENSG00000065135	CD6	YHR005C	GPA1
TACC3/PSE1	ENSG00000065150	TACC3	YMR308C	PSE1
UFL1/CAR2	ENSG00000065154	UFL1	YLR438W	CAR2
POLA2/PWP2	ENSG00000065183	POLA2	YCR057C	PWP2
CAPN1/SPS1	ENSG00000065243	CAPN1	YDR523C	SPS1
ACPP/MAK11	ENSG00000065268	ACPP	YKL021C	MAK11
MDH1/LAC1	ENSG00000065308	MDH1	YKL008C	LAC1
SLC30A9/EFT2	ENSG00000065357	SLC30A9	YDR385W	EFT2
MTMR11/TPK1	ENSG00000065361	MTMR11	YJL164C	TPK1
CCDC88C/SLM5	ENSG00000065427	CCDC88C	YCR024C	SLM5
YAF2/MPD1	ENSG00000065485	YAF2	YOR288C	MPD1
ZMYND11/CUS2	ENSG00000065526	ZMYND11	YNL286W	CUS2
WAS/RLP7	ENSG00000065559	WAS	YNL002C	RLP7
DPEP1/ISR1	ENSG00000065613	DPEP1	YPR106W	ISR1
BID/CST9	ENSG00000065675	BID	YLR394W	CST9
MATR3/UTP7	ENSG00000065717	MATR3	YER082C	UTP7
RGPD5/RGI2	ENSG00000065809	RGPD5	YIL057C	RGI2
STMN4/MAE1	ENSG00000065833	STMN4	YKL029C	MAE1
NUDCD3/YBR141C	ENSG00000065882	NUDCD3	YBR141C	YBR141C
ISL1/YPL245W	ENSG00000065883	ISL1	YPL245W	YPL245W
IL20RA/FHL1	ENSG00000065970	IL20RA	YPR104C	FHL1
CLCA1/PDE2	ENSG00000065989	CLCA1	YOR360C	PDE2
ATP2C1/RTS1	ENSG00000066027	ATP2C1	YOR014W	RTS1
SRCIN1/SNF12	ENSG00000066117	SRCIN1	YNR023W	SNF12
IGF1/RPH1	ENSG00000066135	IGF1	YER169W	RPH1
RALBP1/HAP5	ENSG00000066136	RALBP1	YOR358W	HAP5
RUFY3/BTS1	ENSG00000066382	RUFY3	YPL069C	BTS1
CNTN1/FOB1	ENSG00000066422	CNTN1	YDR110W	FOB1
WWTR1/BFR1	ENSG00000066455	WWTR1	YOR198C	BFR1
AGPS/DUO1	ENSG00000066629	AGPS	YGL061C	DUO1
ATP1A2/SEC7	ENSG00000066777	ATP1A2	YDR170C	SEC7
TTC27/HEM15	ENSG00000066926	TTC27	YOR176W	HEM15
MARCO/RIM101	ENSG00000067082	MARCO	YHL027W	RIM101
SYT13/MAM33	ENSG00000067113	SYT13	YIL070C	MAM33
SNAI2/ILM1	ENSG00000067167	SNAI2	YJR118C	ILM1
CD74/GIS2	ENSG00000067182	CD74	YNL255C	GIS2
HGF/CDC19	ENSG00000067225	HGF	YAL038W	CDC19
ZRANB1/HOS3	ENSG00000067334	ZRANB1	YPL116W	HOS3
NCDN/NUP100	ENSG00000067445	NCDN	YKL068W	NUP100
ZFP64/RRP15	ENSG00000067533	ZFP64	YPR143W	RRP15
MNAT1/RHO1	ENSG00000067560	MNAT1	YPR165W	RHO1
SAMD4A/DHR2	ENSG00000067596	SAMD4A	YKL078W	DHR2
RUNX3/TCB1	ENSG00000067715	RUNX3	YOR086C	TCB1
MRE11A/PKP1	ENSG00000067992	MRE11A	YIL042C	PKP1
PLEKHB1/HOS1	ENSG00000068024	PLEKHB1	YPR068C	HOS1
SERPINB1/CAB4	ENSG00000068120	SERPINB1	YGR277C	CAB4
SPAST/ARG80	ENSG00000068305	SPAST	YMR042W	ARG80
ENSG00000021602/YDR026C	ENSG00000068354	ENSG00000021602	YDR026C	YDR026C
NRXN3/SPP2	ENSG00000068394	NRXN3	YOR148C	SPP2
AQR/TRM7	ENSG00000068438	AQR	YBR061C	TRM7
CPS1/KCS1	ENSG00000068745	CPS1	YDR017C	KCS1
C8B/TOA1	ENSG00000068781	C8B	YOR194C	TOA1
FHL1/PEP1	ENSG00000068784	FHL1	YBL017C	PEP1
RTFDC1/KRE28	ENSG00000068793	RTFDC1	YDR532C	KRE28
GABRA1/HST2	ENSG00000068903	GABRA1	YPL015C	HST2
NLRP2/MUC1	ENSG00000069248	NLRP2	YIR019C	MUC1
RNF10/VPS35	ENSG00000069329	RNF10	YJL154C	VPS35
ZDHHC6/YDJ1	ENSG00000069345	ZDHHC6	YNL064C	YDJ1
RNH1/YBT1	ENSG00000069431	RNH1	YLL048C	YBT1
NDUFS1/REF2	ENSG00000069849	NDUFS1	YDR195W	REF2
RB1CC1/HUL5	ENSG00000069869	RB1CC1	YGL141W	HUL5
ERP44/AMA1	ENSG00000069966	ERP44	YGR225W	AMA1
ALAS1/UFD1	ENSG00000070010	ALAS1	YGR048W	UFD1
BIRC3/NOP14	ENSG00000070019	BIRC3	YDL148C	NOP14
AKAP11/IKI3	ENSG00000070061	AKAP11	YLR384C	IKI3
GLRX2/SSP120	ENSG00000070081	GLRX2	YLR250W	SSP120
SNAPC1/PFY1	ENSG00000070087	SNAPC1	YOR122C	PFY1
STRAP/AIM38	ENSG00000070423	STRAP	YNR018W	AIM38
ABCC2/ATG16	ENSG00000070444	ABCC2	YMR159C	ATG16
DEF6/POL4	ENSG00000070501	DEF6	YCR014C	POL4
PLEKHO1/HSV2	ENSG00000070540	PLEKHO1	YGR223C	HSV2
GCLM/ASN1	ENSG00000070669	GCLM	YPR145W	ASN1
UBR2/KAR2	ENSG00000070718	UBR2	YJL034W	KAR2
EHD2/YAT2	ENSG00000070748	EHD2	YER024W	YAT2
RRAGD/MUD2	ENSG00000070756	RRAGD	YKL074C	MUD2
HSF2/RPA190	ENSG00000070761	HSF2	YOR341W	RPA190
PHF20/CKA1	ENSG00000070770	PHF20	YIL035C	CKA1
NR1H3/GCD6	ENSG00000070785	NR1H3	YDR211W	GCD6
NCAPH2/CMK2	ENSG00000070808	NCAPH2	YOL016C	CMK2
TOMM34/RHO2	ENSG00000070831	TOMM34	YNL090W	RHO2
SEC63/PUT4	ENSG00000070915	SEC63	YOR348C	PUT4
KPNA6/PMA1	ENSG00000070961	KPNA6	YGL008C	PMA1
VIM/GSH2	ENSG00000071051	VIM	YOL049W	GSH2
RTEL1-TNFRSF6B/AIP1	ENSG00000071127	RTEL1-TNFRSF6B	YMR092C	AIP1
FAS/YPL150W	ENSG00000071242	FAS	YPL150W	YPL150W
CD44/YNG2	ENSG00000071243	CD44	YHR090C	YNG2
KCNG1/BUD23	ENSG00000071462	KCNG1	YCR047C	BUD23
SLAMF7/AFG2	ENSG00000071539	SLAMF7	YLR397C	AFG2
MIPEP/ULS1	ENSG00000071794	MIPEP	YOR191W	ULS1
PRKCH/TSR4	ENSG00000071994	PRKCH	YOL022C	TSR4
INSRR/PTK2	ENSG00000072062	INSRR	YJR059W	PTK2
IFNGR1/YBL107C	ENSG00000072110	IFNGR1	YBL107C	YBL107C
SH2D2A/VPS70	ENSG00000072133	SH2D2A	YJR126C	VPS70
TNFRSF1B/ENT2	ENSG00000072134	TNFRSF1B	YLR206W	ENT2
VEZT/SIW14	ENSG00000072135	VEZT	YNL032W	SIW14
POU2F2/TRE1	ENSG00000072274	POU2F2	YPL176C	TRE1
SNX1/UBC1	ENSG00000072401	SNX1	YDR177W	UBC1
TBPL1/GUK1	ENSG00000072415	TBPL1	YDR454C	GUK1
ARNTL2/SMC1	ENSG00000072501	ARNTL2	YFL008W	SMC1
BCLAF1/HMG2	ENSG00000072609	BCLAF1	YLR450W	HMG2
ANK1/RAD28	ENSG00000072803	ANK1	YDR030C	RAD28
TFB1M/AGE1	ENSG00000072818	TFB1M	YDR524C	AGE1
RABEP1/DAL1	ENSG00000072832	RABEP1	YIR027C	DAL1
HMGB3/DER1	ENSG00000072849	HMGB3	YBR201W	DER1
NUP160/LRS4	ENSG00000072864	NUP160	YDR439W	LRS4
BAK1/APM1	ENSG00000072958	BAK1	YPL259C	APM1
MUSK/SEC2	ENSG00000073009	MUSK	YNL272C	SEC2
IKZF2/MCM2	ENSG00000073111	IKZF2	YBL023C	MCM2
GRN/STE50	ENSG00000073282	GRN	YCL032W	STE50
ARHGAP31/SRO77	ENSG00000073350	ARHGAP31	YBL106C	SRO77
NR2E3/ECM5	ENSG00000073614	NR2E3	YMR176W	ECM5
CENPQ/YAP1802	ENSG00000073921	CENPQ	YGR241C	YAP1802
SARS/SEC18	ENSG00000073969	SARS	YBR080C	SEC18
RANBP3/TEC1	ENSG00000074219	RANBP3	YBR083W	TEC1
ARID4A/TUP1	ENSG00000074266	ARID4A	YCR084C	TUP1
TSSC1/ENA1	ENSG00000074370	TSSC1	YDR040C	ENA1
ENSG00000032514/OPY1	ENSG00000074706	ENSG00000032514	YBR129C	OPY1
IFT88/DOC1	ENSG00000074755	IFT88	YGL240W	DOC1
ZCCHC8/ENO2	ENSG00000074800	ZCCHC8	YHR174W	ENO2
ABCF2/SLN1	ENSG00000074964	ABCF2	YIL147C	SLN1
LRRC7/ARP6	ENSG00000075089	LRRC7	YLR085C	ARP6
UBA6/CSM3	ENSG00000075131	UBA6	YMR048W	CSM3
GAB2/TIF4632	ENSG00000075151	GAB2	YGL049C	TIF4632
ATP6V0A1/MTC5	ENSG00000075188	ATP6V0A1	YDR128W	MTC5
PIAS1/ERG10	ENSG00000075239	PIAS1	YPL028W	ERG10
SLC4A7/YNL095C	ENSG00000075292	SLC4A7	YNL095C	YNL095C
APBA2/KCC4	ENSG00000075413	APBA2	YCL024W	KCC4
UHRF1/TAO3	ENSG00000075539	UHRF1	YIL129C	TAO3
MAP2K3/ARP7	ENSG00000075624	MAP2K3	YPR034W	ARP7
TMSB10/MRPL15	ENSG00000075651	TMSB10	YLR312W-A	MRPL15
RNF19A/YNL046W	ENSG00000075711	RNF19A	YNL046W	YNL046W
PEX3/VPS21	ENSG00000075785	PEX3	YOR089C	VPS21
GABARAPL2/YET1	ENSG00000075790	GABARAPL2	YKL065C	YET1
MYOC/SYF1	ENSG00000075856	MYOC	YDR416W	SYF1
SH3YL1/RRP42	ENSG00000075914	SH3YL1	YDL111C	RRP42
VCL/TAF13	ENSG00000075945	VCL	YML098W	TAF13
DAPK2/MCM6	ENSG00000076003	DAPK2	YGL201C	MCM6
NSMAF/REX2	ENSG00000076043	NSMAF	YLR059C	REX2
ADSS/YIL077C	ENSG00000076053	ADSS	YIL077C	YIL077C
STAP1/MLH1	ENSG00000076242	STAP1	YMR167W	MLH1
TIMP2/UNG1	ENSG00000076248	TIMP2	YML021C	UNG1
RFC1/SLX8	ENSG00000076604	RFC1	YER116C	SLX8
CUL3/MON1	ENSG00000076685	CUL3	YGL124C	MON1
MYOM2/PRP39	ENSG00000076924	MYOM2	YML046W	PRP39
OTC/ROM1	ENSG00000076928	OTC	YGR070W	ROM1
USP2/SEC1	ENSG00000076944	USP2	YDR164C	SEC1
CASR/NRK1	ENSG00000077009	CASR	YNL129W	NRK1
TUBG2/TOP2	ENSG00000077097	TUBG2	YNL088W	TOP2
RPL26L1/SKP2	ENSG00000077235	RPL26L1	YNL311C	SKP2
FLT4/YTP1	ENSG00000077238	FLT4	YNL237W	YTP1
NSUN2/UBP1	ENSG00000077254	NSUN2	YDL122W	UBP1
FBXO42/MSL1	ENSG00000077312	FBXO42	YIR009W	MSL1
MRI1/SKI6	ENSG00000077348	MRI1	YGR195W	SKI6
METTL1/CDC55	ENSG00000077380	METTL1	YGL190C	CDC55
HOXC8/HST3	ENSG00000077463	HOXC8	YOR025W	HST3
AGA/MLC1	ENSG00000077522	AGA	YGL106W	MLC1
ENSG00000038102/CAP2	ENSG00000077549	ENSG00000038102	YIL034C	CAP2
PI4K2B/UBC11	ENSG00000077721	PI4K2B	YOR339C	UBC11
MAT2B/KSS1	ENSG00000077782	MAT2B	YGR040W	KSS1
TLL1/PDX3	ENSG00000077800	TLL1	YBR035C	PDX3
EDC4/SIZ1	ENSG00000078043	EDC4	YDR409W	SIZ1
TRIO/MCK1	ENSG00000078061	TRIO	YNL307C	MCK1
VCAN/DUR1,2	ENSG00000078070	VCAN	YBR208C	DUR1,2
MSR1/UPS3	ENSG00000078140	MSR1	YDR185C	UPS3
CDH1/VPS34	ENSG00000078142	CDH1	YLR240W	VPS34
SKIV2L2/INP51	ENSG00000078269	SKIV2L2	YIL002C	INP51
DNAH5/CHA4	ENSG00000078304	DNAH5	YLR098C	CHA4
ZFYVE16/PET54	ENSG00000078328	ZFYVE16	YGR222W	PET54
C6/RAX2	ENSG00000078369	C6	YLR084C	RAX2
RAI14/SNT2	ENSG00000078403	RAI14	YGL131C	SNT2
SOX30/POR1	ENSG00000078668	SOX30	YNL055C	POR1
PNKP/CST6	ENSG00000078674	PNKP	YIL036W	CST6
SPDL1/MET13	ENSG00000078747	SPDL1	YGL125W	MET13
STAU2/INN1	ENSG00000078902	STAU2	YNL152W	INN1
RTN4R/STP22	ENSG00000078967	RTN4R	YCL008C	STP22
PHF23/YKU80	ENSG00000079246	PHF23	YMR106C	YKU80
CDH10/CBK1	ENSG00000079277	CDH10	YNL161W	CBK1
INPP4A/REX3	ENSG00000079313	INPP4A	YLR107W	REX3
RAB27B/RGT2	ENSG00000079393	RAB27B	YDL138W	RGT2
PSMA4/ERG9	ENSG00000079459	PSMA4	YHR190W	ERG9
MYO16/PGM2	ENSG00000079739	MYO16	YMR105C	PGM2
LSG1/DBP1	ENSG00000079785	LSG1	YPL119C	DBP1
PARP3/HAL1	ENSG00000079819	PARP3	YPR005C	HAL1
TNC/VAM3	ENSG00000079950	TNC	YOR106W	VAM3
TDP1/PTP3	ENSG00000080031	TDP1	YER075C	PTP3
MED17/CIT2	ENSG00000080298	MED17	YCR005C	CIT2
CAPG/YHR003C	ENSG00000080345	CAPG	YHR003C	YHR003C
AP2S1/ARL1	ENSG00000080371	AP2S1	YBR164C	ARL1
USH2A/YHL017W	ENSG00000080493	USH2A	YHL017W	YHL017W
ZPBP/MOT1	ENSG00000080503	ZPBP	YPL082C	MOT1
TG/IRC6	ENSG00000080561	TG	YFR043C	IRC6
ADAM28/SWR1	ENSG00000080603	ADAM28	YDR334W	SWR1
BARX2/PUF6	ENSG00000080608	BARX2	YDR496C	PUF6
DCUN1D1/MOT2	ENSG00000080802	DCUN1D1	YER068W	MOT2
PHF15/HEM13	ENSG00000080819	PHF15	YDR044W	HEM13
ZIC2/PHO84	ENSG00000081019	ZIC2	YML123C	PHO84
LCP2/YMR086W	ENSG00000081026	LCP2	YMR086W	YMR086W
TRIT1/PCL7	ENSG00000081087	TRIT1	YIL050W	PCL7
ADRB1/STE12	ENSG00000081189	ADRB1	YHR084W	STE12
ENSG00000043822/GUT2	ENSG00000081277	ENSG00000043822	YIL155C	GUT2
GUCA2B/YKL027W	ENSG00000081307	GUCA2B	YKL027W	YKL027W
CUL7/HOP1	ENSG00000081320	CUL7	YIL072W	HOP1
CTNNA1/MTC1	ENSG00000081479	CTNNA1	YJL123C	MTC1
PHKA2/SSL1	ENSG00000081665	PHKA2	YLR005W	SSL1
EPHA3/YVH1	ENSG00000081721	EPHA3	YIR026C	YVH1
HSPA5/TRI1	ENSG00000082014	HSPA5	YMR233W	TRI1
DSG2/YGR126W	ENSG00000082258	DSG2	YGR126W	YGR126W
GEMIN8/YDL180W	ENSG00000082438	GEMIN8	YDL180W	YDL180W
OFD1/MED4	ENSG00000082512	OFD1	YOR174W	MED4
PREX2/MRPL22	ENSG00000082515	PREX2	YNL177C	MRPL22
WDR37/UTP15	ENSG00000082516	WDR37	YMR093W	UTP15
YTHDC2/TMS1	ENSG00000082556	YTHDC2	YDR105C	TMS1
CTPS2/ATG1	ENSG00000082701	CTPS2	YGL180W	ATG1
ATP6V1H/YLR156W	ENSG00000082781	ATP6V1H	YLR156W	YLR156W
POLR2B/MPC54	ENSG00000082805	POLR2B	YOR177C	MPC54
TPR/CRM1	ENSG00000082898	TPR	YGR218W	CRM1
CP/DOP1	ENSG00000083097	CP	YDR141C	DOP1
DTNBP1/SNO1	ENSG00000083123	DTNBP1	YMR095C	SNO1
XK/SAS3	ENSG00000083168	XK	YBL052C	SAS3
ARHGAP6/KAP104	ENSG00000083312	ARHGAP6	YBR017C	KAP104
MAP4/AI5_BETA	ENSG00000083454	MAP4	Q0075	AI5_BETA
GOPC/YMR018W	ENSG00000083457	GOPC	YMR018W	YMR018W
ROS1/MTF2	ENSG00000083535	ROS1	YDL044C	MTF2
HDAC9/AEP2	ENSG00000083750	HDAC9	YMR282C	AEP2
RRM2B/GIP4	ENSG00000083799	RRM2B	YAL031C	GIP4
TNFRSF17/MSN2	ENSG00000083842	TNFRSF17	YMR037C	MSN2
LMO3/RPS5	ENSG00000083845	LMO3	YJR123W	RPS5
MRPS10/APT2	ENSG00000083857	MRPS10	YDR441C	APT2
GUCA1A/SLZ1	ENSG00000083896	GUCA1A	YNL196C	SLZ1
RSF1/SBP1	ENSG00000084072	RSF1	YHL034C	SBP1
VPS13D/STE24	ENSG00000084073	VPS13D	YJR117W	STE24
CELF2/TIF34	ENSG00000084623	CELF2	YMR146C	TIF34
R3HDM1/YKR018C	ENSG00000084754	R3HDM1	YKR018C	YKR018C
COL9A2/URA2	ENSG00000084774	COL9A2	YJL130C	URA2
KITLG/CGR1	ENSG00000085063	KITLG	YGL029W	CGR1
ERCC8/FUN30	ENSG00000085224	ERCC8	YAL019W	FUN30
VAMP3/SPO74	ENSG00000085276	VAMP3	YGL170C	SPO74
PER3/SEH1	ENSG00000085415	PER3	YGL100W	SEH1
UTS2/SOF1	ENSG00000085433	UTS2	YLL011W	SOF1
TNFRSF9/CTS2	ENSG00000085465	TNFRSF9	YDR371W	CTS2
EPN3/SSK2	ENSG00000085511	EPN3	YNR031C	SSK2
LTBP1/STE6	ENSG00000085563	LTBP1	YKL209C	STE6
RCN1/GRE3	ENSG00000085662	RCN1	YHR104W	GRE3
ELN/YMC1	ENSG00000085719	ELN	YPR058W	YMC1
RFC2/RRN3	ENSG00000085721	RFC2	YKL125W	RRN3
ARID1B/IML2	ENSG00000085831	ARID1B	YJL082W	IML2
NEDD4L/END3	ENSG00000085832	NEDD4L	YNL084C	END3
FOXP3/CTF19	ENSG00000085871	FOXP3	YPL018W	CTF19
HEXB/SQS1	ENSG00000085872	HEXB	YNL224C	SQS1
JKAMP/PTK1	ENSG00000086015	JKAMP	YKL198C	PTK1
DKK3/MDJ1	ENSG00000086061	DKK3	YFL016C	MDJ1
ARHGEF5/FAP1	ENSG00000086102	ARHGEF5	YNL023C	FAP1
NFE2L3/DIM1	ENSG00000086189	NFE2L3	YPL266W	DIM1
LIMA1/CAK1	ENSG00000086232	LIMA1	YFL029C	CAK1
SLC4A8/MRPL24	ENSG00000086504	SLC4A8	YMR193W	MRPL24
PTGER3/CIN5	ENSG00000086548	PTGER3	YOR028C	CIN5
MAPK9/CWC2	ENSG00000086589	MAPK9	YDL209C	CWC2
COL23A1/EMP24	ENSG00000086598	COL23A1	YGL200C	EMP24
BCAR1/PPZ2	ENSG00000086717	BCAR1	YDR436W	PPZ2
FAM160A2/TOM1	ENSG00000086758	FAM160A2	YDR457W	TOM1
HERPUD1/ALG9	ENSG00000086848	HERPUD1	YNL219C	ALG9
HOMER3/VPS68	ENSG00000087008	HOMER3	YOL129W	VPS68
RAD51/YIR035C	ENSG00000087076	RAD51	YIR035C	YIR035C
POLQ/SGF11	ENSG00000087152	POLQ	YPL047W	SGF11
PIK3CB/PGS1	ENSG00000087157	PIK3CB	YCL004W	PGS1
ENSG00000051415/ISA1	ENSG00000087206	ENSG00000051415	YLL027W	ISA1
CYBA/ATP18	ENSG00000087245	CYBA	YML081C-A	ATP18
THOC3/YJR039W	ENSG00000087258	THOC3	YJR039W	YJR039W
HEBP2/TPA1	ENSG00000087263	HEBP2	YER049W	TPA1
PLEKHA5/BOI2	ENSG00000087266	PLEKHA5	YER114C	BOI2
PRSS8/ARG1	ENSG00000087274	PRSS8	YOL058W	ARG1
SIKE1/EST1	ENSG00000087338	SIKE1	YLR233C	EST1
RRP12/CUS1	ENSG00000087365	RRP12	YMR240C	CUS1
MSMO1/VPS1	ENSG00000087470	MSMO1	YKR001C	VPS1
TTC17/ERV46	ENSG00000087502	TTC17	YAL042W	ERV46
ALX4/GDS1	ENSG00000088179	ALX4	YOR355W	GDS1
FOXN3/HAS1	ENSG00000088205	FOXN3	YMR290C	HAS1
AKR7A2/RPS2	ENSG00000088247	AKR7A2	YGL123W	RPS2
MRTO4/SFK1	ENSG00000088305	MRTO4	YKL051W	SFK1
USE1/FPR1	ENSG00000088832	USE1	YNL135C	FPR1
MCF2L2/SHP1	ENSG00000088833	MCF2L2	YBL058W	SHP1
NRIP2/DYN2	ENSG00000088986	NRIP2	YDR424C	DYN2
LAMA3/VAC7	ENSG00000088992	LAMA3	YNL054W	VAC7
ANAPC4/BRL1	ENSG00000089006	ANAPC4	YHR036W	BRL1
KCNQ1/RPL6A	ENSG00000089009	KCNQ1	YML073C	RPL6A
TRAPPC3/PKH2	ENSG00000089022	TRAPPC3	YOL100W	PKH2
THRAP3/ESF1	ENSG00000089048	THRAP3	YDR365C	ESF1
PHPT1/APC5	ENSG00000089053	PHPT1	YOR249C	APC5
ENTPD2/REX4	ENSG00000089094	ENTPD2	YOL080C	REX4
ARID4B/GCN1	ENSG00000089154	ARID4B	YGL195W	GCN1
PTPRN/PXL1	ENSG00000089159	PTPRN	YKR090W	PXL1
KIF1B/TFS1	ENSG00000089220	KIF1B	YLR178C	TFS1
FOXC1/ETP1	ENSG00000089234	FOXC1	YHL010C	ETP1
SYNE2/MET10	ENSG00000089250	SYNE2	YFR030W	MET10
CBLN4/TAP42	ENSG00000089289	CBLN4	YMR028W	TAP42
CHRDL2/ROT2	ENSG00000089597	CHRDL2	YBR229C	ROT2
RELT/SAC7	ENSG00000089639	RELT	YDR389W	SAC7
NOP58/BIR1	ENSG00000089685	NOP58	YJR089W	BIR1
KCNH2/MAK5	ENSG00000089737	KCNH2	YBR142W	MAK5
CUL1/YLL056C	ENSG00000090013	CUL1	YLL056C	YLL056C
CYFIP2/LCB1	ENSG00000090054	CYFIP2	YMR296C	LCB1
TAB2/PAP1	ENSG00000090060	TAB2	YKR002W	PAP1
EIF2AK2/AIM20	ENSG00000090104	EIF2AK2	YIL158W	AIM20
KMT2C/FYV10	ENSG00000090316	KMT2C	YIL097W	FYV10
PUM2/XBP1	ENSG00000090339	PUM2	YIL101C	XBP1
MRPL43/IPI3	ENSG00000090372	MRPL43	YNL182C	IPI3
ITIH4/PEX12	ENSG00000090432	ITIH4	YMR026C	PEX12
C4orf27/YNR064C	ENSG00000090487	C4orf27	YNR064C	YNR064C
ZFR/MPS2	ENSG00000090565	ZFR	YGL075C	MPS2
NPFFR2/ALA1	ENSG00000090861	NPFFR2	YOR335C	ALA1
ENSG00000056345/SEC3	ENSG00000090989	ENSG00000056345	YER008C	SEC3
PHF21B/LPD1	ENSG00000091140	PHF21B	YFL018C	LPD1
TRAF1/CTL1	ENSG00000091436	TRAF1	YMR180C	CTL1
PCGF2/FUM1	ENSG00000091483	PCGF2	YPL262W	FUM1
IL17RB/SKT5	ENSG00000091490	IL17RB	YBL061C	SKT5
TRAF3IP2/ECM30	ENSG00000091536	TRAF3IP2	YLR436C	ECM30
GYG2/HER1	ENSG00000091592	GYG2	YOR227W	HER1
SERPINB3/OM45	ENSG00000092054	SERPINB3	YIL136W	OM45
PKP2/BAP2	ENSG00000092068	PKP2	YBR068C	BAP2
MSH4/SLY1	ENSG00000092108	MSH4	YDR189W	SLY1
F7/HCR1	ENSG00000092200	F7	YLR192C	HCR1
GDI2/SPT16	ENSG00000092201	GDI2	YGL207W	SPT16
PRDM1/TRS31	ENSG00000092203	PRDM1	YDR472W	TRS31
ATG5/ERT1	ENSG00000092208	ATG5	YBR239C	ERT1
PITHD1/ADE16	ENSG00000092421	PITHD1	YLR028C	ADE16
MTA3/YVC1	ENSG00000092439	MTA3	YOR087W	YVC1
USP13/YDL156W	ENSG00000092470	USP13	YDL156W	YDL156W
LAMC2/SOL4	ENSG00000092529	LAMC2	YGR248W	SOL4
CDK14/SEC9	ENSG00000092531	CDK14	YGR009C	SEC9
SEC61A1/GOR1	ENSG00000092621	SEC61A1	YNL274C	GOR1
PPP1R12A/MLC2	ENSG00000092841	PPP1R12A	YPR188C	MLC2
RASGRF1/HMF1	ENSG00000092847	RASGRF1	YER057C	HMF1
CAMK2B/AFT2	ENSG00000093010	CAMK2B	YPL202C	AFT2
CROCC/RSM22	ENSG00000093167	CROCC	YKL155C	RSM22
POLR3E/PLP1	ENSG00000094631	POLR3E	YDR183W	PLP1
ATP2B4/FUR1	ENSG00000094841	ATP2B4	YHR128W	FUR1
ZC3H11A/SLP1	ENSG00000094975	ZC3H11A	YOR154W	SLP1
RIOK2/MSH2	ENSG00000095002	RIOK2	YOL090W	MSH2
NDC1/RCK2	ENSG00000095015	NDC1	YLR248W	RCK2
FLYWCH1/DYS1	ENSG00000095059	FLYWCH1	YHR068W	DYS1
UNKL/RET2	ENSG00000095139	UNKL	YFR051C	RET2
ALDH18A1/VAC8	ENSG00000095261	ALDH18A1	YEL013W	VAC8
TARBP1/MSS51	ENSG00000095303	TARBP1	YLR203C	MSS51
MXD1/CAT2	ENSG00000095321	MXD1	YML042W	CAT2
CDK17/VMA7	ENSG00000095539	CDK17	YGR020C	VMA7
DNAJC25/ISW1	ENSG00000095564	DNAJC25	YBR245C	ISW1
PSD/HSP150	ENSG00000095794	PSD	YJL159W	HSP150
CTDP1/YBL081W	ENSG00000095951	CTDP1	YBL081W	YBL081W
YBX3/CTK1	ENSG00000096063	YBX3	YKL139W	CTK1
WNK1/CEF1	ENSG00000096401	WNK1	YMR213W	CEF1
CCAR1/ILV1	ENSG00000096433	CCAR1	YER086W	ILV1
OGFR/NUF2	ENSG00000096696	OGFR	YOL069W	NUF2
GNA15/SIR2	ENSG00000096717	GNA15	YDL042C	SIR2
CREB3L3/RIM15	ENSG00000096968	CREB3L3	YFL033C	RIM15
PTPRU/HRR25	ENSG00000097007	PTPRU	YPL204W	HRR25
SNRNP40/CDC7	ENSG00000097046	SNRNP40	YDL017W	CDC7
COL11A1/ERP2	ENSG00000099203	COL11A1	YAL007C	ERP2
MPC1/MGR1	ENSG00000099204	MPC1	YCL044C	MGR1
ACAA1/NRG2	ENSG00000099326	ACAA1	YBR066C	NRG2
BCAT1/FRE8	ENSG00000099331	BCAT1	YLR047C	FRE8
HDAC7/RPN12	ENSG00000099341	HDAC7	YFR052W	RPN12
LZTS1/NSE3	ENSG00000099399	LZTS1	YDR288W	NSE3
SPAG4/EMP70	ENSG00000099622	SPAG4	YLR083C	EMP70
NCKAP1/ATP16	ENSG00000099624	NCKAP1	YDL004W	ATP16
MRPS35/YRA1	ENSG00000099783	MRPS35	YDR381W	YRA1
GUCY1B3/CDC34	ENSG00000099804	GUCY1B3	YDR054C	CDC34
SFSWAP/RPB5	ENSG00000099817	SFSWAP	YBR154C	RPB5
TNK2/GIN4	ENSG00000099875	TNK2	YDR507C	GIN4
CDH3/YRB1	ENSG00000099901	CDH3	YDR002W	YRB1
ARSF/GRS1	ENSG00000099917	ARSF	YBR121C	GRS1
GPBP1/RGC1	ENSG00000099940	GPBP1	YPR115W	RGC1
CS/BUD14	ENSG00000099942	CS	YAR014C	BUD14
LTK/YNL181W	ENSG00000099958	LTK	YNL181W	YNL181W
MRPS24/RPA34	ENSG00000099968	MRPS24	YJL148W	RPA34
ELMO2/PRP21	ENSG00000099995	ELMO2	YJL203W	PRP21
WAPAL/SMD1	ENSG00000100028	WAPAL	YGR074W	SMD1
APPBP2/NOP7	ENSG00000100029	APPBP2	YGR103W	NOP7
POLD1/CDC28	ENSG00000100030	POLD1	YBR160W	CDC28
SEZ6/PTC3	ENSG00000100034	SEZ6	YBL056W	PTC3
EIF4B/SIP3	ENSG00000100038	EIF4B	YNL257C	SIP3
GLTSCR1/CTP1	ENSG00000100075	GLTSCR1	YBR291C	CTP1
RPL18/GGA1	ENSG00000100083	RPL18	YDR358W	GGA1
ISOC2/HIR2	ENSG00000100084	ISOC2	YOR038C	HIR2
U2AF2/LRG1	ENSG00000100092	U2AF2	YDL240W	LRG1
EPN1/YDR348C	ENSG00000100106	EPN1	YDR348C	YDR348C
MED29/SPP382	ENSG00000100109	MED29	YLR424W	SPP382
AHRR/NHP2	ENSG00000100138	AHRR	YDL208W	NHP2
GSC2/RPO26	ENSG00000100142	GSC2	YPR187W	RPO26
GPC1/YLR462W	ENSG00000100151	GPC1	YLR462W	YLR462W
ADCK1/DBP2	ENSG00000100201	ADCK1	YNL112W	DBP2
HAGH/BOP3	ENSG00000100207	HAGH	YNL042W	BOP3
RNF4/BNA6	ENSG00000100219	RNF4	YFR047C	BNA6
CASP8/AIM33	ENSG00000100225	CASP8	YML087C	AIM33
ASUN/YOR114W	ENSG00000100227	ASUN	YOR114W	YOR114W
DLX3/CSH1	ENSG00000100242	DLX3	YBR161W	CSH1
SPA17/PGA3	ENSG00000100243	SPA17	YML125C	PGA3
WISP2/APL1	ENSG00000100280	WISP2	YJR005W	APL1
NGFR/SUT1	ENSG00000100284	NGFR	YGL162W	SUT1
CDON/HMX1	ENSG00000100292	CDON	YLR205C	HMX1
TAF2/YJR011C	ENSG00000100296	TAF2	YJR011C	YJR011C
HIPK2/MCM5	ENSG00000100297	HIPK2	YLR274W	MCM5
TNPO3/RGT1	ENSG00000100325	TNPO3	YKL038W	RGT1
MEF2BNB-MEF2B/MYO4	ENSG00000100345	MEF2BNB-MEF2B	YAL029C	MYO4
RFXANK/HPT1	ENSG00000100353	RFXANK	YDR399W	HPT1
LPAR2/MDR1	ENSG00000100359	LPAR2	YGR100W	MDR1
CTSA/YLR224W	ENSG00000100365	CTSA	YLR224W	YLR224W
SUGP2/YIA6	ENSG00000100372	SUGP2	YIL006W	YIA6
SLC12A2/HSP12	ENSG00000100380	SLC12A2	YFL014W	HSP12
SNX24/HRT1	ENSG00000100387	SNX24	YOL133W	HRT1
EYA2/GCN5	ENSG00000100393	EYA2	YGR252W	GCN5
CNN2/RNA1	ENSG00000100401	CNN2	YMR235C	RNA1
SNCAIP/RPC25	ENSG00000100413	SNCAIP	YKL144C	RPC25
DDX20/FPR3	ENSG00000100442	DDX20	YML074C	FPR3
BTBD1/PAU15	ENSG00000100448	BTBD1	YIR041W	PAU15
BCAS1/TIF3	ENSG00000100461	BCAS1	YPR163C	TIF3
POU1F1/HSL7	ENSG00000100462	POU1F1	YBR133C	HSL7
PMS1/YDR366C	ENSG00000100478	PMS1	YDR366C	YDR366C
HMG20B/DPB2	ENSG00000100479	HMG20B	YPR175W	DPB2
CALCRL/NAM9	ENSG00000100485	CALCRL	YNL137C	NAM9
TAF11/GPH1	ENSG00000100504	TAF11	YPR160W	GPH1
ANKS1A/VMA8	ENSG00000100554	ANKS1A	YEL051W	VMA8
AP3D1/GPI15	ENSG00000100564	AP3D1	YNL038W	GPI15
ZNF76/PRE10	ENSG00000100567	ZNF76	YOR362C	PRE10
SLC9A3R2/VTI1	ENSG00000100568	SLC9A3R2	YMR197C	VTI1
NTHL1/AHA1	ENSG00000100591	NTHL1	YDR214W	AHA1
GNAI3/BNR1	ENSG00000100592	GNAI3	YIL159W	BNR1
IPO5/LCB2	ENSG00000100596	IPO5	YDR062W	LCB2
OAT/RRT6	ENSG00000100605	OAT	YGL146C	RRT6
WDR3/PTC2	ENSG00000100614	WDR3	YER089C	PTC2
PKN2/NMA2	ENSG00000100628	PKN2	YGR010W	NMA2
WDR18/PIN4	ENSG00000100650	WDR18	YBL051C	PIN4
TRAM2/TIF5	ENSG00000100664	TRAM2	YPR041W	TIF5
NTN1/CYS3	ENSG00000100665	NTN1	YAL012W	CYS3
GLP2R/MPH1	ENSG00000100697	GLP2R	YIR002C	MPH1
MCM10/ADE3	ENSG00000100714	MCM10	YGR204W	ADE3
DGKA/YAP1	ENSG00000100722	DGKA	YML007W	YAP1
ERBB3/GUP1	ENSG00000100739	ERBB3	YGL084C	GUP1
ROPN1/YGR093W	ENSG00000100749	ROPN1	YGR093W	YGR093W
KARS/RPT2	ENSG00000100764	KARS	YDL007W	RPT2
PDIA5/CLA4	ENSG00000100784	PDIA5	YNL298W	CLA4
NDUFB4/PRE7	ENSG00000100804	NDUFB4	YBL041W	PRE7
SPEN/SER1	ENSG00000100813	SPEN	YOR184W	SER1
MYLK/YHR080C	ENSG00000100814	MYLK	YHR080C	YHR080C
MAP2K4/NOT5	ENSG00000100815	MAP2K4	YPR072W	NOT5
SNAP91/SGN1	ENSG00000100836	SNAP91	YIR001C	SGN1
SLK/SRP54	ENSG00000100883	SLK	YPR088C	SRP54
COL17A1/RAD54	ENSG00000100888	COL17A1	YGL163C	RAD54
SEC61A2/PRE6	ENSG00000100902	SEC61A2	YOL038W	PRE6
PRKCQ/MGA2	ENSG00000100906	PRKCQ	YIR033W	MGA2
TLE2/PCM1	ENSG00000100908	TLE2	YEL058W	PCM1
ASB1/SEC24	ENSG00000100934	ASB1	YIL109C	SEC24
FAM107B/LEA1	ENSG00000100949	FAM107B	YPL213W	LEA1
ME1/ATP12	ENSG00000100979	ME1	YJL180C	ATP12
TBC1D1/PSF1	ENSG00000101003	TBC1D1	YDR013W	PSF1
CDK13/CIK1	ENSG00000101004	CDK13	YMR198W	CIK1
MTHFD2/CBP3	ENSG00000101019	MTHFD2	YPL215W	CBP3
SLC9A7/DIA1	ENSG00000101049	SLC9A7	YMR316W	DIA1
FOXJ2/GAL11	ENSG00000101057	FOXJ2	YOL051W	GAL11
YBX1/GAT2	ENSG00000101076	YBX1	YMR136W	GAT2
PDE4A/PET9	ENSG00000101084	PDE4A	YBL030C	PET9
PPP2R5A/CDC15	ENSG00000101109	PPP2R5A	YAR019C	CDC15
CTNNA2/GIM3	ENSG00000101132	CTNNA2	YNL153C	GIM3
ELAVL1/PFS2	ENSG00000101138	ELAVL1	YNL317W	PFS2
TIE1/LYS9	ENSG00000101144	TIE1	YNR050C	LYS9
SMARCD1/GLE2	ENSG00000101146	SMARCD1	YER107C	GLE2
KDM4A/YER121W	ENSG00000101150	KDM4A	YER121W	YER121W
NFYC/PRP6	ENSG00000101161	NFYC	YBR055C	PRP6
SLC9A3/SCL1	ENSG00000101182	SLC9A3	YGL011C	SCL1
NGEF/EAF7	ENSG00000101189	NGEF	YNL136W	EAF7
ASPM/IOC2	ENSG00000101191	ASPM	YLR095C	IOC2
CD84/GID8	ENSG00000101193	CD84	YMR135C	GID8
ELOVL1/GLO3	ENSG00000101199	ELOVL1	YER122C	GLO3
SPI1/YCH1	ENSG00000101224	SPI1	YGR203W	YCH1
ZNRD1/ARL3	ENSG00000101246	ZNRD1	YPL051W	ARL3
MPPED2/CKA2	ENSG00000101266	MPPED2	YOR061W	CKA2
ZBTB11/SEC23	ENSG00000101310	ZBTB11	YPR181C	SEC23
ATXN3/IRE1	ENSG00000101336	ATXN3	YHR079C	IRE1
GOLGA5/APC1	ENSG00000101347	GOLGA5	YNL172W	APC1
FGFR2/KIP3	ENSG00000101350	FGFR2	YGL216W	KIP3
EML1/IDH1	ENSG00000101365	EML1	YNL037C	IDH1
ARFGEF1/MIR1	ENSG00000101367	ARFGEF1	YJR077C	MIR1
MTFR1/TTI1	ENSG00000101407	MTFR1	YKL033W	TTI1
STAG3/ARP5	ENSG00000101442	STAG3	YNL059C	ARP5
FECH/SAH1	ENSG00000101444	FECH	YER043C	SAH1
MYO9A/YPL034W	ENSG00000101474	MYO9A	YPL034W	YPL034W
DDX3Y/UBP6	ENSG00000101557	DDX3Y	YFR010W	UBP6
PFKP/SCS2	ENSG00000101558	PFKP	YER120W	SCS2
SP100/SPR3	ENSG00000101605	SP100	YGR059W	SPR3
KLF6/ABD1	ENSG00000101654	KLF6	YBR236C	ABD1
PPAP2A/UBX5	ENSG00000101745	PPAP2A	YDR330W	UBX5
NEO1/RAD30	ENSG00000101751	NEO1	YDR419W	RAD30
TRAM1/MBP1	ENSG00000101752	TRAM1	YDL056W	MBP1
PHKA1/RIO1	ENSG00000101782	PHKA1	YOR119C	RIO1
TNFRSF1A/PTI1	ENSG00000101811	TNFRSF1A	YGR156W	PTI1
CACNB1/NAS6	ENSG00000101843	CACNB1	YGR232W	NAS6
EVI5/CAC2	ENSG00000101849	EVI5	YML102W	CAC2
PKM/POL2	ENSG00000101868	PKM	YNL262W	POL2
DHX29/YPL039W	ENSG00000101888	DHX29	YPL039W	YPL039W
DNTTIP2/ALG13	ENSG00000101901	DNTTIP2	YGL047W	ALG13
TP53BP1/PRS3	ENSG00000101911	TP53BP1	YHL011C	PRS3
TRO/YOR289W	ENSG00000101935	TRO	YOR289W	YOR289W
RRP15/SET3	ENSG00000101945	RRP15	YKR029C	SET3
RHOA/YOR342C	ENSG00000101972	RHOA	YOR342C	YOR342C
DHX8/EPL1	ENSG00000101977	DHX8	YFL024C	EPL1
PRKCZ/YBL036C	ENSG00000101981	PRKCZ	YBL036C	YBL036C
SYT1/PXA2	ENSG00000101986	SYT1	YKL188C	PXA2
IDH3G/CPT1	ENSG00000102007	IDH3G	YNL130C	CPT1
ROGDI/ARD1	ENSG00000102030	ROGDI	YHR013C	ARD1
PDZD4/YGL242C	ENSG00000102048	PDZD4	YGL242C	YGL242C
ROCK1/UME1	ENSG00000102054	ROCK1	YPL139C	UME1
CBFB/SMF1	ENSG00000102096	CBFB	YOL122C	SMF1
PDK3/TAZ1	ENSG00000102125	PDK3	YPR140W	TAZ1
HYAL2/PGK1	ENSG00000102144	HYAL2	YCR012W	PGK1
HDAC4/MDY2	ENSG00000102178	HDAC4	YOL111C	MDY2
RASSF1/PCL2	ENSG00000102218	RASSF1	YDL127W	PCL2
FGFR3/YPK3	ENSG00000102225	FGFR3	YBR028C	YPK3
IFI35/UBP10	ENSG00000102226	IFI35	YNL186W	UBP10
COASY/ECT1	ENSG00000102230	COASY	YGR007W	ECT1
MEF2A/PAB1	ENSG00000102241	MEF2A	YER165W	PAB1
OTUD5/ALE1	ENSG00000102312	OTUD5	YOR175C	ALE1
TFE3/YPR013C	ENSG00000102349	TFE3	YPR013C	YPR013C
TBC1D25/KTR1	ENSG00000102385	TBC1D25	YOR099W	KTR1
ACSL4/YPL225W	ENSG00000102390	ACSL4	YPL225W	YPL225W
INPP5A/CTR86	ENSG00000102401	INPP5A	YCR054C	CTR86
GPKOW/RGM1	ENSG00000102554	GPKOW	YMR182C	RGM1
GRIPAP1/YPK1	ENSG00000102572	GRIPAP1	YKL126W	YPK1
FTSJ1/CDC1	ENSG00000102575	FTSJ1	YDR182W	CDC1
POLR1A/FUS2	ENSG00000102606	POLR1A	YMR232W	FUS2
LAPTM4A/YNL010W	ENSG00000102753	LAPTM4A	YNL010W	YNL010W
IP6K2/CIT3	ENSG00000102786	IP6K2	YPR001W	CIT3
STON1-GTF2A1L/DUG2	ENSG00000102879	STON1-GTF2A1L	YBR281C	DUG2
SRBD1/KSP1	ENSG00000102882	SRBD1	YHR082C	KSP1
CYFIP1/DCC1	ENSG00000102893	CYFIP1	YCL016C	DCC1
RASGRP2/NTF2	ENSG00000102898	RASGRP2	YER009W	NTF2
PSME4/NIC96	ENSG00000102900	PSME4	YFR002W	NIC96
IFT80/STP1	ENSG00000102974	IFT80	YDR463W	STP1
SIRT2/RPN8	ENSG00000103035	SIRT2	YOR261C	RPN8
ERLEC1/LRO1	ENSG00000103066	ERLEC1	YNR008W	LRO1
PPP2R5B/YNL176C	ENSG00000103152	PPP2R5B	YNL176C	YNL176C
PYGM/VMR1	ENSG00000103222	PYGM	YHL035C	VMR1
PITX1/MUP1	ENSG00000103257	PITX1	YGR055W	MUP1
TRPC7/UBC9	ENSG00000103275	TRPC7	YDL064W	UBC9
NUP133/ARO2	ENSG00000103313	NUP133	YGL148W	ARO2
NUCKS1/ADH5	ENSG00000103326	NUCKS1	YBR145W	ADH5
VPS35/SUP35	ENSG00000103342	VPS35	YDR172W	SUP35
DNAJA2/RSM19	ENSG00000103363	DNAJA2	YNR037C	RSM19
BCL3/SEC63	ENSG00000103423	BCL3	YOR254C	SEC63
KCNAB2/RPL36A	ENSG00000103479	KCNAB2	YMR194W	RPL36A
ABCC9/SFP1	ENSG00000103495	ABCC9	YLR403W	SFP1
GAL/TLG2	ENSG00000103496	GAL	YOL018C	TLG2
CLEC2D/PKP2	ENSG00000103507	CLEC2D	YGL059W	PKP2
RORA/TAE1	ENSG00000103510	RORA	YBR261C	TAE1
DRD4/ICY2	ENSG00000103540	DRD4	YPL250C	ICY2
TGFBR3/BRE1	ENSG00000103549	TGFBR3	YDL074C	BRE1
KIAA1107/LYS12	ENSG00000103591	KIAA1107	YIL094C	LYS12
PLA2G10/NBP2	ENSG00000103653	PLA2G10	YDR162C	NBP2
ATP1B3/YKR023W	ENSG00000103671	ATP1B3	YKR023W	YKR023W
NEDD4/YPT11	ENSG00000103769	NEDD4	YNL304W	YPT11
PIGB/RBA50	ENSG00000103932	PIGB	YDR527W	RBA50
MAPK6/STB2	ENSG00000103942	MAPK6	YMR053C	STB2
GNB5/YBR259W	ENSG00000103966	GNB5	YBR259W	YBR259W
RAB27A/MXR1	ENSG00000104064	RAB27A	YER042W	MXR1
CECR5/HSP10	ENSG00000104067	CECR5	YOR020C	HSP10
UFD1L/PEP3	ENSG00000104142	UFD1L	YLR148W	PEP3
LRP6/BRF1	ENSG00000104221	LRP6	YGR246C	BRF1
GUCY2C/YOL159C	ENSG00000104299	GUCY2C	YOL159C	YOL159C
SCT/YNL190W	ENSG00000104313	SCT	YNL190W	YNL190W
PHRF1/YOL087C	ENSG00000104320	PHRF1	YOL087C	YOL087C
IKBKAP/POP1	ENSG00000104356	IKBKAP	YNL221C	POP1
NUCB2/HOG1	ENSG00000104365	NUCB2	YLR113W	HOG1
PFN2/YPT32	ENSG00000104388	PFN2	YGL210W	YPT32
PTPN3/GNA1	ENSG00000104408	PTPN3	YFL017C	GNA1
SPTB/EMC2	ENSG00000104412	SPTB	YJR088C	EMC2
DAPP1/DAL80	ENSG00000104447	DAPP1	YKR034W	DAL80
FGF10/DAL81	ENSG00000104490	FGF10	YIR023W	DAL81
SMG6/EFB1	ENSG00000104529	SMG6	YAL003W	EFB1
EXOC5/PSA1	ENSG00000104549	EXOC5	YDL055C	PSA1
CLTCL1/BCH2	ENSG00000104613	CLTCL1	YKR027W	BCH2
FSTL3/VPS55	ENSG00000104660	FSTL3	YJR044C	VPS55
DGCR2/NDE1	ENSG00000104687	DGCR2	YMR145C	NDE1
RNF126/MCM7	ENSG00000104738	RNF126	YBR202W	MCM7
MNT/YCL012C	ENSG00000104805	MNT	YCL012C	YCL012C
ZXDC/GSY2	ENSG00000104812	ZXDC	YLR258W	GSY2
POLB/ARK1	ENSG00000104814	POLB	YNL020C	ARK1
WIPI1/ECI1	ENSG00000104823	WIPI1	YLR284C	ECI1
ASNS/DIA4	ENSG00000104835	ASNS	YHR011W	DIA4
AP3M2/SNP1	ENSG00000104852	AP3M2	YIL061C	SNP1
CNGB1/YER184C	ENSG00000104863	CNGB1	YER184C	YER184C
ST6GALNAC2/PIH1	ENSG00000104872	ST6GALNAC2	YHR034C	PIH1
CHAT/PRP11	ENSG00000104897	CHAT	YDL043C	PRP11
PABPC1/TRM1	ENSG00000104907	PABPC1	YDR120C	TRM1
TESK2/RPL6B	ENSG00000104960	TESK2	YLR448W	RPL6B
C16orf80/CNS1	ENSG00000104969	C16orf80	YBR155W	CNS1
CSNK2A2/TIM44	ENSG00000104980	CSNK2A2	YIL022W	TIM44
PTPN21/CCA1	ENSG00000105011	PTPN21	YER168C	CCA1
EIF2B3/CRH1	ENSG00000105127	EIF2B3	YGR189C	CRH1
CAMK2A/POP4	ENSG00000105171	CAMK2A	YBR257W	POP4
TCOF1/CLN2	ENSG00000105173	TCOF1	YPL256C	CLN2
CDC42/TIM50	ENSG00000105197	CDC42	YPL063W	TIM50
OSBPL3/NOP1	ENSG00000105202	OSBPL3	YDL014W	NOP1
EPHA8/PGI1	ENSG00000105220	EPHA8	YBR196C	PGI1
SLC12A3/COQ9	ENSG00000105227	SLC12A3	YLR201C	COQ9
RAD18/GFD2	ENSG00000105229	RAD18	YCL036W	GFD2
ATP2B1/YJU2	ENSG00000105248	ATP2B1	YKL095W	YJU2
NCK2/ALF1	ENSG00000105254	NCK2	YNL148C	ALF1
MAP4K4/FCJ1	ENSG00000105281	MAP4K4	YKR016W	FCJ1
RPL31/PRO1	ENSG00000105323	RPL31	YDR300C	PRO1
WDR1/CDH1	ENSG00000105325	WDR1	YGL003C	CDH1
SNX13/GFA1	ENSG00000105355	SNX13	YKL104C	GFA1
ARHGAP10/YML6	ENSG00000105364	ARHGAP10	YML025C	YML6
RPS6KA2/RSC3	ENSG00000105369	RPS6KA2	YDR303C	RSC3
ING3/QDR1	ENSG00000105370	ING3	YIL120W	QDR1
WBSCR22/RPS19B	ENSG00000105372	WBSCR22	YNL302C	RPS19B
SEL1L/NOP53	ENSG00000105373	SEL1L	YPL146C	NOP53
TRIP13/CIR1	ENSG00000105379	TRIP13	YGR207C	CIR1
ATP6AP1/AVT7	ENSG00000105388	ATP6AP1	YIL088C	AVT7
TCF3/YOR192C-C	ENSG00000105397	TCF3	YOR192C-C	YOR192C-C
TRIB2/CDC37	ENSG00000105401	TRIB2	YDR168W	CDC37
DAZAP1/SEC17	ENSG00000105402	DAZAP1	YBL050W	SEC17
MBD3/YIP3	ENSG00000105404	MBD3	YNL044W	YIP3
PRLH/PMA2	ENSG00000105409	PRLH	YPL036W	PMA2
HLTF/ERD2	ENSG00000105438	HLTF	YBL040C	ERD2
CPSF1/SYT1	ENSG00000105443	CPSF1	YPR095C	SYT1
CDH19/RSA4	ENSG00000105447	CDH19	YCR072C	RSA4
PDCD2/CDC9	ENSG00000105486	PDCD2	YDL164C	CDC9
PRKACA/PLB3	ENSG00000105499	PRKACA	YOL011W	PLB3
LPHN1/CHS3	ENSG00000105509	LPHN1	YBR023C	CHS3
ACTN1/TPD3	ENSG00000105568	ACTN1	YAL016W	TPD3
RPS6KA6/CTK3	ENSG00000105576	RPS6KA6	YML112W	CTK3
EPN2/CCC1	ENSG00000105607	EPN2	YLR220W	CCC1
PTPN18/NRG1	ENSG00000105610	PTPN18	YDR043C	NRG1
LIMS2/PRP31	ENSG00000105618	LIMS2	YGR091W	PRP31
LNX1/SEC28	ENSG00000105669	LNX1	YIL076W	SEC28
TFRC/DBP8	ENSG00000105671	TFRC	YHR169W	DBP8
SREBF1/SFG1	ENSG00000105676	SREBF1	YOR315W	SFG1
TRPC5/YRB30	ENSG00000105698	TRPC5	YGL164C	YRB30
AFF4/PXR1	ENSG00000105705	AFF4	YGR280C	PXR1
UBE2D1/SPF1	ENSG00000105726	UBE2D1	YEL031W	SPF1
MPP5/PDR17	ENSG00000105737	MPP5	YNL264C	PDR17
SMC1A/GLO4	ENSG00000105755	SMC1A	YOR040W	GLO4
HSD17B10/YGR210C	ENSG00000105793	HSD17B10	YGR210C	YGR210C
MARK2/ZUO1	ENSG00000105821	MARK2	YGR285C	ZUO1
HMMR/BET1	ENSG00000105829	HMMR	YIL004C	BET1
CHFR/LCD1	ENSG00000105854	CHFR	YDR499W	LCD1
TRHDE/WTM1	ENSG00000105875	TRHDE	YOR230W	WTM1
P4HA2/DUS4	ENSG00000105879	P4HA2	YLR405W	DUS4
FCGR2B/HOS4	ENSG00000105887	FCGR2B	YIL112W	HOS4
NFATC3/YGR066C	ENSG00000105939	NFATC3	YGR066C	YGR066C
ACADVL/KGD1	ENSG00000105953	ACADVL	YIL125W	KGD1
FBXW11/ERJ5	ENSG00000105993	FBXW11	YFR041C	ERJ5
ACAP1/RIM1	ENSG00000106028	ACAP1	YCR028C-A	RIM1
CRMP1/ATG17	ENSG00000106052	CRMP1	YLR423C	ATG17
DERL2/YBR139W	ENSG00000106066	DERL2	YBR139W	YBR139W
NDE1/YCR099C	ENSG00000106069	NDE1	YCR099C	YCR099C
MRVI1/SSO1	ENSG00000106089	MRVI1	YPL232W	SSO1
AP1M1/GRS2	ENSG00000106105	AP1M1	YPR081C	GRS2
PVR/RPL20B	ENSG00000106246	PVR	YOR312C	RPL20B
IKBKG/PRT1	ENSG00000106263	IKBKG	YOR361C	PRT1
XRCC1/SED4	ENSG00000106278	XRCC1	YCR067C	SED4
SCARB1/NOP15	ENSG00000106344	SCARB1	YNL110C	NOP15
MCM2/IMD3	ENSG00000106348	MCM2	YLR432W	IMD3
TP63/SPS18	ENSG00000106351	TP63	YNL204C	SPS18
LLGL2/LSM5	ENSG00000106355	LLGL2	YER146W	LSM5
NLE1/YLR036C	ENSG00000106367	NLE1	YLR036C	YLR036C
SDHA/KTR3	ENSG00000106397	SDHA	YBR205W	KTR3
SMARCE1/VPS71	ENSG00000106400	SMARCE1	YML041C	VPS71
KDM5A/OPI3	ENSG00000106404	KDM5A	YJR073C	OPI3
ADAM11/YML083C	ENSG00000106571	ADAM11	YML083C	YML083C
PPP2R3A/PRE8	ENSG00000106588	PPP2R3A	YML092C	PRE8
FERMT2/MRPL32	ENSG00000106591	FERMT2	YCR003W	MRPL32
ABCB11/RHB1	ENSG00000106615	ABCB11	YCR027C	RHB1
CD5L/SDS23	ENSG00000106617	CD5L	YGL056C	SDS23
PTGS2/POL31	ENSG00000106628	PTGS2	YJR006W	POL31
IGF2BP2/NIP100	ENSG00000106665	IGF2BP2	YPL174C	NIP100
MAP3K13/VMA21	ENSG00000106688	MAP3K13	YGR105W	VMA21
ST6GAL1/HRK1	ENSG00000106799	ST6GAL1	YOR267C	HRK1
VDAC1P1/PBA1	ENSG00000106829	VDAC1P1	YLR199C	PBA1
PICALM/AZR1	ENSG00000107020	PICALM	YGR224W	AZR1
NSF/PSD1	ENSG00000107186	NSF	YNL169C	PSD1
GLI2/SPG4	ENSG00000107187	GLI2	YMR107W	SPG4
CLASP1/YPR204W	ENSG00000107201	CLASP1	YPR204W	YPR204W
MRPS34/MBF1	ENSG00000107223	MRPS34	YOR298C-A	MBF1
NOTCH3/MRF1	ENSG00000107242	NOTCH3	YGL143C	MRF1
CLNS1A/SNL1	ENSG00000107262	CLNS1A	YIL016W	SNL1
PPP2R2C/PUS4	ENSG00000107263	PPP2R2C	YNL292W	PUS4
TEAD2/ECM32	ENSG00000107290	TEAD2	YER176W	ECM32
EED/PDR10	ENSG00000107331	EED	YOR328W	PDR10
CDHR2/YNL144C	ENSG00000107341	CDHR2	YNL144C	YNL144C
SNCB/GAT1	ENSG00000107485	SNCB	YFL021W	GAT1
TSG101/SLM3	ENSG00000107521	TSG101	YDL033C	SLM3
ATP2A3/TKL2	ENSG00000107537	ATP2A3	YBR117C	TKL2
CA12/HEM3	ENSG00000107554	CA12	YDL205C	HEM3
MGLL/DPB11	ENSG00000107560	MGLL	YJL090C	DPB11
NTN4/PHB1	ENSG00000107566	NTN4	YGR132C	PHB1
BCS1L/RPG1	ENSG00000107581	BCS1L	YBR079C	RPG1
NUAK1/YKL162C	ENSG00000107614	NUAK1	YKL162C	YKL162C
SLC24A1/TIF1	ENSG00000107625	SLC24A1	YKR059W	TIF1
SCARF1/KKQ8	ENSG00000107643	SCARF1	YKL168C	KKQ8
LMAN1/YOR022C	ENSG00000107651	LMAN1	YOR022C	YOR022C
PTPLAD1/NSE4	ENSG00000107672	PTPLAD1	YDL105W	NSE4
IPCEF1/ATG26	ENSG00000107679	IPCEF1	YLR189C	ATG26
ZZEF1/CMP2	ENSG00000107758	ZZEF1	YML057W	CMP2
ENO1/MPM1	ENSG00000107771	ENO1	YJL066C	MPM1
SLC12A1/PHO5	ENSG00000107789	SLC12A1	YBR093C	PHO5
C19orf10/YCR051W	ENSG00000107854	C19orf10	YCR051W	YCR051W
ANO8/GEA1	ENSG00000107862	ANO8	YJR031C	GEA1
ARHGEF10L/BAG7	ENSG00000107863	ARHGEF10L	YOR134W	BAG7
TXK/BCP1	ENSG00000107949	TXK	YDR361C	BCP1
KCNQ2/YOL098C	ENSG00000107959	KCNQ2	YOL098C	YOL098C
TACR2/PSF3	ENSG00000107960	TACR2	YOL146W	PSF3
ACTR6/TRX1	ENSG00000108010	ACTR6	YLR043C	TRX1
TIPIN/NUP159	ENSG00000108021	TIPIN	YIL115C	NUP159
SRI/FRA1	ENSG00000108039	SRI	YLL029W	FRA1
EIF4G3/SMC3	ENSG00000108055	EIF4G3	YJL074C	SMC3
NUP37/RTS3	ENSG00000108091	NUP37	YGR161C	RTS3
SEMA3A/CUL3	ENSG00000108094	SEMA3A	YGR003W	CUL3
SEMA3C/PCL1	ENSG00000108100	SEMA3C	YNL289W	PCL1
ACAT1/ADH2	ENSG00000108107	ACAT1	YMR303C	ADH2
CELSR1/CAF120	ENSG00000108175	CELSR1	YNL278W	CAF120
ZNF638/CPR5	ENSG00000108179	ZNF638	YDR304C	CPR5
ADD2/HED1	ENSG00000108256	ADD2	YDR014W-A	HED1
FGF4/ADA2	ENSG00000108264	FGF4	YDR448W	ADA2
RASAL2/PUP3	ENSG00000108294	RASAL2	YER094C	PUP3
MARK3/CWC25	ENSG00000108296	MARK3	YNL245C	CWC25
SLC25A3/NHP6A	ENSG00000108312	SLC25A3	YPR052C	NHP6A
FOSL2/YNL019C	ENSG00000108342	FOSL2	YNL019C	YNL019C
FRYL/RPN3	ENSG00000108344	FRYL	YER021W	RPN3
FSCN1/TRK1	ENSG00000108349	FSCN1	YJL129C	TRK1
ACTB/FUN19	ENSG00000108375	ACTB	YAL034C	FUN19
PLD1/RAD18	ENSG00000108395	PLD1	YCR066W	RAD18
WDR62/GPT2	ENSG00000108405	WDR62	YKR067W	GPT2
DLG1/KAP95	ENSG00000108424	DLG1	YLR347C	KAP95
RAB7A/BOS1	ENSG00000108433	RAB7A	YLR078C	BOS1
BCAP29/RNH70	ENSG00000108443	BCAP29	YGR276C	RNH70
SART3/HRQ1	ENSG00000108469	SART3	YDR291W	HRQ1
ARHGAP15/ATG4	ENSG00000108510	ARHGAP15	YNL223W	ATG4
PAX2/DIC1	ENSG00000108528	PAX2	YLR348C	DIC1
EXOSC7/MRPL20	ENSG00000108557	EXOSC7	YKR085C	MRPL20
KIFAP3/KRS1	ENSG00000108559	KIFAP3	YDR037W	KRS1
MCM6/LAP3	ENSG00000108578	MCM6	YNL239W	LAP3
REXO2/GOS1	ENSG00000108587	REXO2	YHL031C	GOS1
RBM7/RBG2	ENSG00000108591	RBM7	YGR173W	RBG2
RBMS2/SPB1	ENSG00000108592	RBMS2	YCL054W	SPB1
BAZ2A/RSC6	ENSG00000108604	BAZ2A	YCR052W	RSC6
PTPN23/RRP5	ENSG00000108651	PTPN23	YMR229C	RRP5
MLH1/DED1	ENSG00000108654	MLH1	YOR204W	DED1
UNG/GEA2	ENSG00000108669	UNG	YEL022W	GEA2
KLHL20/RPN6	ENSG00000108671	KLHL20	YDL097C	RPN6
RGS11/SPT7	ENSG00000108773	RGS11	YBR081C	SPT7
PLXNA2/YPT6	ENSG00000108774	PLXNA2	YLR262C	YPT6
SPAG5/INO4	ENSG00000108788	SPAG5	YOL108C	INO4
ANKRD13A/PIN3	ENSG00000108798	ANKRD13A	YPR154W	PIN3
TPD52/MAM1	ENSG00000108799	TPD52	YER106W	MAM1
ACACB/MRP7	ENSG00000108826	ACACB	YNL005C	MRP7
TRAF4/RHO5	ENSG00000108830	TRAF4	YNL180C	RHO5
PAG1/HOS2	ENSG00000108840	PAG1	YGL194C	HOS2
GPATCH1/LUC7	ENSG00000108848	GPATCH1	YDL087C	LUC7
ICAM3/CHS2	ENSG00000108854	ICAM3	YBR038W	CHS2
NT5C2/MSG5	ENSG00000108861	NT5C2	YNL053W	MSG5
MCAM/SNU114	ENSG00000108883	MCAM	YKL173W	SNU114
GPC4/FAA2	ENSG00000108946	GPC4	YER015W	FAA2
CAMSAP3/LOT5	ENSG00000108953	CAMSAP3	YKL183W	LOT5
RAP1GAP/YPL162C	ENSG00000108984	RAP1GAP	YPL162C	YPL162C
XAB2/KTI12	ENSG00000109046	XAB2	YKL110C	KTI12
ARHGEF1/YDR248C	ENSG00000109047	ARHGEF1	YDR248C	YDR248C
STXBP2/YIR042C	ENSG00000109065	STXBP2	YIR042C	YIR042C
MAP2K7/SPT6	ENSG00000109111	MAP2K7	YGR116W	SPT6
NMRK2/DEP1	ENSG00000109118	NMRK2	YAL013W	DEP1
DGKD/POM33	ENSG00000109133	DGKD	YLL023C	POM33
CTTNBP2/MGE1	ENSG00000109519	CTTNBP2	YOR232W	MGE1
ACTL6B/GAR1	ENSG00000109534	ACTL6B	YHR089C	GAR1
RARB/TRM9	ENSG00000109536	RARB	YML014W	TRM9
TOP2B/GEF1	ENSG00000109572	TOP2B	YJR040W	GEF1
NFKB2/PRP43	ENSG00000109606	NFKB2	YGL120C	PRP43
PPP1R12B/CDC4	ENSG00000109670	PPP1R12B	YFL009W	CDC4
DNAJC10/HSP78	ENSG00000109689	DNAJC10	YDR258C	HSP78
GTF3C1/TAH18	ENSG00000109756	GTF3C1	YPR048W	TAH18
IL4R/PEX28	ENSG00000109775	IL4R	YHR150W	PEX28
USP33/USV1	ENSG00000109787	USP33	YPL230W	USV1
PAK3/FMP52	ENSG00000109854	PAK3	YER004W	FMP52
DCX/LDB16	ENSG00000109861	DCX	YCL005W	LDB16
SNRPA/ELP4	ENSG00000109911	SNRPA	YPL101W	ELP4
SPAG6/ZPR1	ENSG00000109917	SPAG6	YGR211W	ZPR1
EXOSC5/SSB1	ENSG00000109971	EXOSC5	YDL229W	SSB1
DYNC1I2/HUA1	ENSG00000110031	DYNC1I2	YGR268C	HUA1
APBB1IP/TPS3	ENSG00000110047	APBB1IP	YMR261C	TPS3
LRCH4/OSH2	ENSG00000110048	LRCH4	YDL019C	OSH2
FAM76B/DCS2	ENSG00000110063	FAM76B	YOR173W	DCS2
SIRT6/SAP185	ENSG00000110075	SIRT6	YJL098W	SAP185
TYR/YAT1	ENSG00000110090	TYR	YAR035W	YAT1
POLD3/CLB5	ENSG00000110092	POLD3	YPR120C	CLB5
ACTN2/PRP19	ENSG00000110107	ACTN2	YLL036C	PRP19
CAPZB/PHO91	ENSG00000110344	CAPZB	YNR013C	PHO91
PHF17/YFL066C	ENSG00000110367	PHF17	YFL066C	YFL066C
UBE2A/HRD1	ENSG00000110395	UBE2A	YOL013C	HRD1
FGFR1/LAT1	ENSG00000110435	FGFR1	YNL071W	LAT1
FKBP6/YNL247W	ENSG00000110619	FKBP6	YNL247W	YNL247W
GTF2I/TOM70	ENSG00000110711	GTF2I	YNL121C	TOM70
SMC1B/NUP116	ENSG00000110713	SMC1B	YMR047C	NUP116
FBLN1/EKI1	ENSG00000110721	FBLN1	YDR147W	EKI1
ITGA8/TFB1	ENSG00000110768	ITGA8	YDR311W	TFB1
CST7/NAS2	ENSG00000110801	CST7	YIL007C	NAS2
MAP2/SPC19	ENSG00000110841	MAP2	YDR201W	SPC19
PIAS2/PAR32	ENSG00000110851	PIAS2	YDL173W	PAR32
AMPH/CRN1	ENSG00000110880	AMPH	YLR429W	CRN1
ARAF/CAX4	ENSG00000110881	ARAF	YGR036C	CAX4
MCCC1/ERG12	ENSG00000110921	MCCC1	YMR208W	ERG12
FAP/FRK1	ENSG00000110931	FAP	YPL141C	FRK1
NEBL/ATP1	ENSG00000110955	NEBL	YBL099W	ATP1
UBE2K/YFL067W	ENSG00000111011	UBE2K	YFL067W	YFL067W
PIK3C3/MAP2	ENSG00000111142	PIK3C3	YBL091C	MAP2
N4BP2/LAP2	ENSG00000111144	N4BP2	YNL045W	LAP2
SYNJ2/FKH2	ENSG00000111206	SYNJ2	YNL068C	FKH2
ADCY2/RPS24B	ENSG00000111241	ADCY2	YIL069C	RPS24B
PPP2R5C/ALD5	ENSG00000111275	PPP2R5C	YER073W	ALD5
RBFOX1/YHR177W	ENSG00000111321	RBFOX1	YHR177W	YHR177W
GNB1/TFB4	ENSG00000111358	GNB1	YPR056W	TFB4
HOXA9/SSO2	ENSG00000111450	HOXA9	YMR183C	SSO2
EDN1/RET3	ENSG00000111481	EDN1	YPL010W	RET3
MLLT10/MET18	ENSG00000111530	MLLT10	YIL128W	MET18
ADCYAP1R1/NUP84	ENSG00000111581	ADCYAP1R1	YDL116W	NUP84
NRD1/CDC36	ENSG00000111596	NRD1	YDL165W	CDC36
VDAC3/TOF1	ENSG00000111602	VDAC3	YNL273W	TOF1
PCM1/KRR1	ENSG00000111615	PCM1	YCL059C	KRR1
CBFA2T2/TDH3	ENSG00000111640	CBFA2T2	YGR192C	TDH3
DBC1/NOP2	ENSG00000111641	DBC1	YNL061W	NOP2
ITCH/ISW2	ENSG00000111642	ITCH	YOR304W	ISW2
TP73/YNG1	ENSG00000111653	TP73	YOR064C	YNG1
TOLLIP/YGR153W	ENSG00000111679	TOLLIP	YGR153W	YGR153W
UBE2D4/SIP2	ENSG00000111725	UBE2D4	YGL208W	SIP2
RUNX1T1/CDA1	ENSG00000111752	RUNX1T1	YLR307W	CDA1
THOC1/WHI4	ENSG00000111786	THOC1	YDL224C	WHI4
OSBPL6/MTF1	ENSG00000111802	OSBPL6	YMR228W	MTF1
SLC1A3/GIR2	ENSG00000111832	SLC1A3	YDR152W	GIR2
XRCC5/YGR054W	ENSG00000111845	XRCC5	YGR054W	YGR054W
LXN/ASF1	ENSG00000111875	LXN	YJL115W	ASF1
SP140/CEG1	ENSG00000111880	SP140	YGL130W	CEG1
MKNK1/STE3	ENSG00000112038	MKNK1	YKL178C	STE3
TNS1/RAD53	ENSG00000112062	TNS1	YPL153C	RAD53
REXO1/MEP3	ENSG00000112077	REXO1	YPR138C	MEP3
SAR1A/YAK1	ENSG00000112079	SAR1A	YJL141C	YAK1
CDC14A/YHR009C	ENSG00000112096	CDC14A	YHR009C	YHR009C
RAPGEF3/MCM3	ENSG00000112118	RAPGEF3	YEL032W	MCM3
CEACAM1/FAR10	ENSG00000112130	CEACAM1	YLR238W	FAR10
SENP1/BNI4	ENSG00000112137	SENP1	YNL233W	BNI4
DUSP13/HRT3	ENSG00000112146	DUSP13	YLR097C	HRT3
CIC/MDN1	ENSG00000112159	CIC	YLR106C	MDN1
LIPE/HUR1	ENSG00000112164	LIPE	YGL168W	HUR1
FDFT1/SRV2	ENSG00000112186	FDFT1	YNL138W	SRV2
PAFAH1B3/MET22	ENSG00000112200	PAFAH1B3	YOL064C	MET22
OPHN1/RAD7	ENSG00000112234	OPHN1	YJR052W	RAD7
KIF22/SSN8	ENSG00000112237	KIF22	YNL025C	SSN8
SCGN/XPT1	ENSG00000112242	SCGN	YJR133W	XPT1
PGM1/YHI9	ENSG00000112245	PGM1	YHR029C	YHI9
DDX1/SLH1	ENSG00000112249	DDX1	YGR271W	SLH1
DNM2/FRE4	ENSG00000112282	DNM2	YNR060W	FRE4
EPB41L2/UGA2	ENSG00000112294	EPB41L2	YBR006W	UGA2
RIMS1/NIT3	ENSG00000112303	RIMS1	YLR351C	NIT3
STX7/SAP190	ENSG00000112312	STX7	YKR028W	SAP190
RABL2B/MVP1	ENSG00000112335	RABL2B	YMR004W	MVP1
KEAP1/SKI7	ENSG00000112339	KEAP1	YOR076C	SKI7
PTPRH/PEX7	ENSG00000112357	PTPRH	YDR142C	PEX7
EPHA6/MCH2	ENSG00000112394	EPHA6	YKL221W	MCH2
SCTR/YKE4	ENSG00000112473	SCTR	YIL023C	YKE4
RFX3/GON7	ENSG00000112531	RFX3	YJL184W	GON7
RIF1/CLB6	ENSG00000112576	RIF1	YGR109C	CLB6
RAB21/ENP1	ENSG00000112578	RAB21	YBR247C	ENP1
SLC4A4/SPT15	ENSG00000112592	SLC4A4	YER148W	SPT15
SMARCA2/RML2	ENSG00000112651	SMARCA2	YEL050C	RML2
RDH8/RLM1	ENSG00000112658	RDH8	YPL089C	RLM1
SESN1/SEC5	ENSG00000112685	SESN1	YDR166C	SEC5
MID2/ULP2	ENSG00000112701	MID2	YIL031W	ULP2
COL5A3/YHR213W-B	ENSG00000112715	COL5A3	YHR213W-B	YHR213W-B
SRCAP/PRP45	ENSG00000112739	SRCAP	YAL032C	PRP45
KIAA0020/FUN26	ENSG00000112759	KIAA0020	YAL022C	FUN26
CPB2/GTO3	ENSG00000112782	CPB2	YMR251W	GTO3
CHRNA3/DIG1	ENSG00000112851	CHRNA3	YPL049C	DIG1
KCNN2/PAP2	ENSG00000112941	KCNN2	YOL115W	PAP2
CNOT4/ERG13	ENSG00000112972	CNOT4	YML126C	ERG13
PSEN1/BDF1	ENSG00000112983	PSEN1	YLR399C	BDF1
CPOX/YPS7	ENSG00000112984	CPOX	YDR349C	YPS7
MOK/LYS1	ENSG00000112992	MOK	YIR034C	LYS1
HSP90AA1/SSZ1	ENSG00000113013	HSP90AA1	YHR064C	SSZ1
RBL1/AEP3	ENSG00000113048	RBL1	YPL005W	AEP3
DLGAP4/SWH1	ENSG00000113163	DLGAP4	YAR042W	SWH1
CFHR2/UBX3	ENSG00000113194	CFHR2	YDL091C	UBX3
NDC80/APE3	ENSG00000113269	NDC80	YBR286W	APE3
AP4E1/THG1	ENSG00000113272	AP4E1	YGR024C	THG1
RSBN1/ENT5	ENSG00000113282	RSBN1	YDR153C	ENT5
MAGI3/CCR4	ENSG00000113300	MAGI3	YAL021C	CCR4
CXCL2/SAN1	ENSG00000113312	CXCL2	YDR143C	SAN1
AFP/MSH3	ENSG00000113318	AFP	YCR092C	MSH3
COL4A4/RNT1	ENSG00000113360	COL4A4	YMR239C	RNT1
OSTM1/SUB1	ENSG00000113387	OSTM1	YMR039C	SUB1
CDH7/MST1	ENSG00000113407	CDH7	YKL194C	MST1
PCNP/RAD17	ENSG00000113456	PCNP	YOR368W	RAD17
ARG2/RPF2	ENSG00000113460	ARG2	YKR081C	RPF2
MEF2C/RAD50	ENSG00000113522	MEF2C	YNL250W	RAD50
PTPRC/SKP1	ENSG00000113558	PTPRC	YDR328C	SKP1
CACNA1S/NUP170	ENSG00000113569	CACNA1S	YBL079W	NUP170
PKP1/PPH22	ENSG00000113575	PKP1	YDL188C	PPH22
UBA5/FLO9	ENSG00000113580	UBA5	YAL063C	FLO9
STK17B/PRP46	ENSG00000113593	STK17B	YPL151C	PRP46
CDC14B/PRP40	ENSG00000113649	CDC14B	YKL012W	PRP40
ZNF510/YLR253W	ENSG00000113712	ZNF510	YLR253W	YLR253W
LRP2/CEM1	ENSG00000113719	LRP2	YER061C	CEM1
ZNF506/PKC1	ENSG00000113721	ZNF506	YBL105C	PKC1
DUSP12/ATG11	ENSG00000113734	DUSP12	YPR049C	ATG11
ENSG00000081770/SMC4	ENSG00000113810	ENSG00000081770	YLR086W	SMC4
CADPS2/MET31	ENSG00000113916	CADPS2	YPL038W	MET31
HSPB11/OGG1	ENSG00000114026	HSPB11	YML060W	OGG1
IL12RB2/ACC1	ENSG00000114054	IL12RB2	YNR016C	ACC1
SMARCD3/UFD4	ENSG00000114062	SMARCD3	YKL010C	UFD4
FYB/VID28	ENSG00000114098	FYB	YIL017C	VID28
MPP4/RIM2	ENSG00000114120	MPP4	YBR192W	RIM2
STRADB/APC11	ENSG00000114125	STRADB	YDL008W	APC11
BZW1/MRP21	ENSG00000114126	BZW1	YBL090W	MRP21
PGR/SNF2	ENSG00000114166	PGR	YOR290C	SNF2
ME2/ARC19	ENSG00000114209	ME2	YKL013C	ARC19
C5orf22/BCY1	ENSG00000114302	C5orf22	YIL033C	BCY1
CCNT2/UBP12	ENSG00000114316	CCNT2	YJL197W	UBP12
EPB41L3/GND1	ENSG00000114388	EPB41L3	YHR183W	GND1
COBLL1/RPL24A	ENSG00000114391	COBLL1	YGL031C	RPL24A
DLG3/YMR315W	ENSG00000114416	DLG3	YMR315W	YMR315W
TRAF5/GPB2	ENSG00000114423	TRAF5	YAL056W	GPB2
MRPL22/GLC3	ENSG00000114480	MRPL22	YEL011W	GLC3
GEMIN5/URA3	ENSG00000114491	GEMIN5	YEL021W	URA3
OPRK1/NRD1	ENSG00000114503	OPRK1	YNL251C	NRD1
NFE2L1/SNX41	ENSG00000114520	NFE2L1	YDR425W	SNX41
GSK3B/VMA1	ENSG00000114573	GSK3B	YDL185W	VMA1
ITGB5/NCR1	ENSG00000114650	ITGB5	YPL006W	NCR1
ERC1/YDR415C	ENSG00000114738	ERC1	YDR415C	YDR415C
XPO1/HFI1	ENSG00000114745	XPO1	YPL254W	HFI1
PALB2/SUI1	ENSG00000114784	PALB2	YNL244C	SUI1
DOPEY1/CPS1	ENSG00000114786	DOPEY1	YJL172W	CPS1
BCKDHB/CPR2	ENSG00000114857	BCKDHB	YHR057C	CPR2
KAT6A/TIF4631	ENSG00000114867	KAT6A	YGR162W	TIF4631
ULK2/ORM1	ENSG00000114978	ULK2	YGR038W	ORM1
GRHL2/FAB1	ENSG00000115020	GRHL2	YFR019W	FAB1
TNPO1/ARP4	ENSG00000115073	TNPO1	YJL081C	ARP4
P2RX5/IST3	ENSG00000115128	P2RX5	YIR005W	IST3
ITGAE/ZTA1	ENSG00000115129	ITGAE	YBR046C	ZTA1
DIS3/YLR177W	ENSG00000115145	DIS3	YLR177W	YLR177W
PIBF1/HHT2	ENSG00000115163	PIBF1	YNL031C	HHT2
ENSG00000083622/YML079W	ENSG00000115207	ENSG00000083622	YML079W	YML079W
NUFIP1/GCN3	ENSG00000115211	NUFIP1	YKR026C	GCN3
RRAGB/RPN11	ENSG00000115233	RRAGB	YFR004W	RPN11
CYLD/CYR1	ENSG00000115241	CYLD	YJL005W	CYR1
SLC27A5/PRB1	ENSG00000115257	SLC27A5	YEL060C	PRB1
ZNF324/CWH41	ENSG00000115275	ZNF324	YGL027C	CWH41
ZNF446/NUM1	ENSG00000115306	ZNF446	YDR150W	NUM1
ZNF8/CUE4	ENSG00000115307	ZNF8	YML101C	CUE4
RPS5/DPB3	ENSG00000115350	RPS5	YBR278W	DPB3
FAT1/YDL218W	ENSG00000115353	FAT1	YDL218W	YDL218W
YTHDC1/IMG1	ENSG00000115364	YTHDC1	YCR046C	IMG1
CHMP2B/SLX1	ENSG00000115392	CHMP2B	YBR228W	SLX1
PPIE/BLI1	ENSG00000115415	PPIE	YKL061W	BLI1
ZMPSTE24/GMH1	ENSG00000115446	ZMPSTE24	YKR030W	GMH1
NOA1/CCT4	ENSG00000115484	NOA1	YDL143W	CCT4
REST/YFR006W	ENSG00000115514	REST	YFR006W	YFR006W
SSH1/HSH155	ENSG00000115524	SSH1	YMR288W	HSH155
GSTP1/VPS24	ENSG00000115561	GSTP1	YKL041W	VPS24
APLP2/FLO1	ENSG00000115602	APLP2	YAR050W	FLO1
SLCO1A2/SPO12	ENSG00000115648	SLCO1A2	YHR152W	SPO12
WBP11/CSR2	ENSG00000115652	WBP11	YPR030W	CSR2
EIF3I/SDS22	ENSG00000115685	EIF3I	YKL193C	SDS22
TXLNA/SPO11	ENSG00000115750	TXLNA	YHL022C	SPO11
APOB/CNB1	ENSG00000115756	APOB	YKL190W	CNB1
NCOA1/SPE1	ENSG00000115758	NCOA1	YKL184W	SPE1
KIF3C/RPL23B	ENSG00000115762	KIF3C	YER117W	RPL23B
RAB10/GRH1	ENSG00000115806	RAB10	YDR517W	GRH1
GCKR/FAR8	ENSG00000115808	GCKR	YMR029C	FAR8
HADHA/AAC1	ENSG00000115840	HADHA	YMR056C	AAC1
MAPRE3/YMR114C	ENSG00000115850	MAPRE3	YMR114C	YMR114C
CAD/DPS1	ENSG00000115866	CAD	YLL018C	DPS1
CD59/NOP6	ENSG00000115875	CD59	YDL213C	NOP6
CD82/CDC25	ENSG00000115904	CD82	YLR310C	CDC25
ATRX/BNA5	ENSG00000115919	ATRX	YLR231C	BNA5
TAF9/VRP1	ENSG00000115935	TAF9	YLR337C	VRP1
FCN1/ORC2	ENSG00000115942	FCN1	YBR060C	ORC2
MECOM/PNO1	ENSG00000115946	MECOM	YOR145C	PNO1
SCAMP1/ORC1	ENSG00000115947	SCAMP1	YML065W	ORC1
PREP/MRPS18	ENSG00000115963	PREP	YNL306W	MRPS18
HACE1/SRB5	ENSG00000115966	HACE1	YGR104C	SRB5
SEH1L/YPL236C	ENSG00000115977	SEH1L	YPL236C	YPL236C
WDR47/FKS1	ENSG00000116001	WDR47	YLR342W	FKS1
OVGP1/SMT3	ENSG00000116030	OVGP1	YDR510W	SMT3
MAP3K4/YLR297W	ENSG00000116044	MAP3K4	YLR297W	YLR297W
PILRA/MSH6	ENSG00000116062	PILRA	YDR097C	MSH6
IGSF9/IRC24	ENSG00000116096	IGSF9	YIR036C	IRC24
ABCB1/STE7	ENSG00000116106	ABCB1	YDL159W	STE7
AKR1B1/ALO1	ENSG00000116133	AKR1B1	YML086C	ALO1
CPNE3/RFA3	ENSG00000116147	CPNE3	YJL173C	RFA3
RRN3/GPX2	ENSG00000116157	RRN3	YBR244W	GPX2
CTTN/YCG1	ENSG00000116191	CTTN	YDR325W	YCG1
MTIF2/STE14	ENSG00000116237	MTIF2	YDR410C	STE14
TTC39A/RPL22A	ENSG00000116251	TTC39A	YLR061W	RPL22A
EPS15/RAD26	ENSG00000116254	EPS15	YJR035W	RAD26
ORC1/VPS45	ENSG00000116266	ORC1	YGL095C	VPS45
MGST2/YIP5	ENSG00000116329	MGST2	YGL161C	YIP5
CHERP/AMD1	ENSG00000116337	CHERP	YML035C	AMD1
ATG16L1/NPL3	ENSG00000116350	ATG16L1	YDR432W	NPL3
USP40/TFC6	ENSG00000116455	USP40	YDR362C	TFC6
RAD54L/ATP4	ENSG00000116459	RAD54L	YPL078C	ATP4
MAST2/YPT31	ENSG00000116473	MAST2	YER031C	YPT31
DNAJA1/BYE1	ENSG00000116539	DNAJA1	YKL005C	BYE1
B4GALT1/WHI3	ENSG00000116560	B4GALT1	YNL197C	WHI3
CHMP5/MCM1	ENSG00000116604	CHMP5	YMR043W	MCM1
NFX1/SPE3	ENSG00000116649	NFX1	YPR069C	SPE3
DIMT1/STB6	ENSG00000116661	DIMT1	YKL072W	STB6
IPO11/REV7	ENSG00000116670	IPO11	YIL139C	REV7
EIF2AK1/YEL023C	ENSG00000116678	EIF2AK1	YEL023C	YEL023C
EPDR1/YLH47	ENSG00000116679	EPDR1	YPR125W	YLH47
SEPHS1/FZO1	ENSG00000116688	SEPHS1	YBR179C	FZO1
MRPL28/EBS1	ENSG00000116698	MRPL28	YDR206W	EBS1
CEACAM6/AZF1	ENSG00000116731	CEACAM6	YOR113W	AZF1
RBM22/MCR1	ENSG00000116750	RBM22	YKL150W	MCR1
TMED2/HSH49	ENSG00000116754	TMED2	YOR319W	HSH49
ERO1LB/SOR2	ENSG00000116791	ERO1LB	YDL246C	SOR2
ZFAND6/MRPS28	ENSG00000116898	ZFAND6	YDR337W	MRPS28
TXLNG/SLC1	ENSG00000116906	TXLNG	YDL052C	SLC1
PPEF1/RPS12	ENSG00000116918	PPEF1	YOR369C	RPS12
LAT2/GTR2	ENSG00000116954	LAT2	YGR163W	GTR2
HUWE1/POS5	ENSG00000116962	HUWE1	YPL188W	POS5
ZW10/YIL161W	ENSG00000116977	ZW10	YIL161W	YIL161W
ALG9/RPS10A	ENSG00000116983	ALG9	YOR293W	RPS10A
MYBPC2/MHT1	ENSG00000116984	MYBPC2	YLL062C	MHT1
NOX4/SLM2	ENSG00000117020	NOX4	YNL047C	SLM2
ACOX3/RIB5	ENSG00000117091	ACOX3	YBR256C	RIB5
MTMR2/SDH2	ENSG00000117118	MTMR2	YLL041C	SDH2
PPP1R15A/SSF1	ENSG00000117133	PPP1R15A	YHR066W	SSF1
HSD17B14/JHD2	ENSG00000117139	HSD17B14	YJR119C	JHD2
TRIP6/RPS13	ENSG00000117155	TRIP6	YDR064W	RPS13
ACHE/BCD1	ENSG00000117174	ACHE	YHR040W	BCD1
FTL/SWD1	ENSG00000117222	FTL	YAR003W	SWD1
SRRT/YOR262W	ENSG00000117228	SRRT	YOR262W	YOR262W
BAX/ROD1	ENSG00000117289	BAX	YOR018W	ROD1
NLK/GAL10	ENSG00000117308	NLK	YBR019C	GAL10
PIGS/PRP3	ENSG00000117360	PIGS	YDR473C	PRP3
ATXN7L3/YGL082W	ENSG00000117385	ATXN7L3	YGL082W	YGL082W
PGS1/GAL2	ENSG00000117394	PGS1	YLR081W	GAL2
PSMC5/EBP2	ENSG00000117395	PSMC5	YKL172W	EBP2
UIMC1/CDC20	ENSG00000117399	UIMC1	YGL116W	CDC20
CETP/KAP122	ENSG00000117408	CETP	YGL016W	KAP122
MMP2/VMA16	ENSG00000117410	MMP2	YHR026W	VMA16
GNAO1/YPR1	ENSG00000117448	GNAO1	YDR368W	YPR1
OGFOD1/AHP1	ENSG00000117450	OGFOD1	YLR109W	AHP1
SH3BP2/HEF3	ENSG00000117528	SH3BP2	YNL014W	HEF3
ADD1/NYV1	ENSG00000117533	ADD1	YLR093C	NYV1
C14orf166/DPH5	ENSG00000117543	C14orf166	YLR172C	DPH5
NID2/WWM1	ENSG00000117560	NID2	YFL010C	WWM1
GMCL1/ARG4	ENSG00000117586	GMCL1	YHR018C	ARG4
SF3B2/PRX1	ENSG00000117592	SF3B2	YBL064C	PRX1
KLHL42/UTP25	ENSG00000117597	KLHL42	YIL091C	UTP25
GNAS/BDP1	ENSG00000117625	GNAS	YNL039W	BDP1
DNM1L/YAP3	ENSG00000117632	DNM1L	YHL009C	YAP3
PTHLH/MEK1	ENSG00000117676	PTHLH	YOR351C	MEK1
PHACTR3/RER2	ENSG00000117682	PHACTR3	YBR002C	RER2
ERGIC2/SWI1	ENSG00000117713	ERGIC2	YPL016W	SWI1
TFAP2C/SPC72	ENSG00000117724	TFAP2C	YAL047C	SPC72
AURKA/RFA2	ENSG00000117748	AURKA	YNL312W	RFA2
PIR/SNC1	ENSG00000117758	PIR	YAL030W	SNC1
RFX2/OSH6	ENSG00000117859	RFX2	YKR003W	OSH6
SULT2B1/TCB2	ENSG00000117868	SULT2B1	YNL087W	TCB2
CNOT3/CRF1	ENSG00000117906	CNOT3	YDR223W	CRF1
GP6/PEP4	ENSG00000117984	GP6	YPL154C	PEP4
PTPN4/IRR1	ENSG00000118007	PTPN4	YIL026C	IRR1
DDX18/SKM1	ENSG00000118046	DDX18	YOL113W	SKM1
KHSRP/SET1	ENSG00000118058	KHSRP	YHR119W	SET1
GNA11/NTH2	ENSG00000118094	GNA11	YBR001C	NTH2
EDEM2/SIM1	ENSG00000118160	EDEM2	YIL123W	SIM1
DNMT3B/STS1	ENSG00000118193	DNMT3B	YIR011C	STS1
REM1/MIG3	ENSG00000118263	REM1	YER028C	MIG3
TPX2/ART5	ENSG00000118495	TPX2	YGR068C	ART5
PDRG1/POC4	ENSG00000118503	PDRG1	YPL144W	POC4
EPB41L1/YJR154W	ENSG00000118507	EPB41L1	YJR154W	YJR154W
DOCK9/YPL067C	ENSG00000118508	DOCK9	YPL067C	YPL067C
DOCK3/DOT6	ENSG00000118513	DOCK3	YER088C	DOT6
COQ9/NPR1	ENSG00000118515	COQ9	YNL183C	NPR1
CRLS1/CAR1	ENSG00000118520	CRLS1	YPL111W	CAR1
PPP1R13B/YLR352W	ENSG00000118564	PPP1R13B	YLR352W	YLR352W
SIGLEC1/SEC22	ENSG00000118640	SIGLEC1	YLR268W	SEC22
FKBP1A/SWP1	ENSG00000118705	FKBP1A	YMR149W	SWP1
NSFL1C/CUP9	ENSG00000118707	NSFL1C	YPL177C	CUP9
MAVS/PCL9	ENSG00000118971	MAVS	YDL179W	PCL9
F11/TFC4	ENSG00000119041	F11	YGR047C	TFC4
XRN2/UBC5	ENSG00000119048	XRN2	YDR059C	UBC5
DYNLL1/YPR015C	ENSG00000119138	DYNLL1	YPR015C	YPR015C
TESC/CFT2	ENSG00000119203	TESC	YLR115W	CFT2
SNX5/UTP10	ENSG00000119285	SNX5	YJL109C	UTP10
RPL6/RAD23	ENSG00000119318	RPL6	YEL037C	RAD23
MAPKAPK5/VPS75	ENSG00000119335	MAPKAPK5	YNL246W	VPS75
P2RX7/RRD2	ENSG00000119383	P2RX7	YPL152W	RRD2
ESF1/GLE1	ENSG00000119392	ESF1	YDL207W	GLE1
RBBP9/MTG2	ENSG00000119396	RBBP9	YHR168W	MTG2
ANAPC5/BRR1	ENSG00000119397	ANAPC5	YPR057W	BRR1
SLC23A2/RRT13	ENSG00000119402	SLC23A2	YER066W	RRT13
TMEM230/MRK1	ENSG00000119408	TMEM230	YDL079C	MRK1
DZANK1/SIT4	ENSG00000119414	DZANK1	YDL047W	SIT4
KDM2B/MIC14	ENSG00000119421	KDM2B	YDR031W	MIC14
TASP1/YMR130W	ENSG00000119431	TASP1	YMR130W	YMR130W
GCN1L1/SWI4	ENSG00000119509	GCN1L1	YER111C	SWI4
RPLP0/SUC2	ENSG00000119535	RPLP0	YIL162W	SUC2
PXN/VPS4	ENSG00000119541	PXN	YPR173C	VPS4
RPH3A/NPC2	ENSG00000119655	RPH3A	YDL046W	NPC2
TRMT6/MLH3	ENSG00000119684	TRMT6	YPL164C	MLH3
CHGB/PXA1	ENSG00000119688	CHGB	YPL147W	PXA1
PEBP1/CBC2	ENSG00000119707	PEBP1	YPL178W	CBC2
TBX5/ALD4	ENSG00000119711	TBX5	YOR374W	ALD4
BRAP/GCD7	ENSG00000119718	BRAP	YLR291C	GCD7
ERP29/COQ6	ENSG00000119723	ERP29	YGR255C	COQ6
NOS1/TOM40	ENSG00000119725	NOS1	YMR203W	TOM40
FUS/RHO4	ENSG00000119729	FUS	YKR055W	RHO4
IGBP1/CCT8	ENSG00000119760	IGBP1	YJL008C	CCT8
FXYD3/AXL1	ENSG00000119912	FXYD3	YPR122W	AXL1
GANAB/SWT1	ENSG00000119917	GANAB	YOR166C	SWT1
GMIP/TSR3	ENSG00000119929	GMIP	YOR006C	TSR3
RBM41/XKS1	ENSG00000119950	RBM41	YGR194C	XKS1
BIRC5/YHL042W	ENSG00000119965	BIRC5	YHL042W	YHL042W
LAG3/SIF2	ENSG00000120008	LAG3	YBR103W	SIF2
MLF2/NUC1	ENSG00000120049	MLF2	YJL208C	NUC1
OTUB2/AAT2	ENSG00000120053	OTUB2	YLR027C	AAT2
DDX24/MET17	ENSG00000120054	DDX24	YLR303W	MET17
ZBTB25/PIS1	ENSG00000120088	ZBTB25	YPR113W	PIS1
ARHGAP4/PPS1	ENSG00000120129	ARHGAP4	YBR276C	PPS1
ANKRD24/RCL1	ENSG00000120158	ANKRD24	YOL010W	RCL1
RCOR1/MOB1	ENSG00000120162	RCOR1	YIL106W	MOB1
LTBP4/MTR2	ENSG00000120253	LTBP4	YKL186C	MTR2
BLVRB/MRP2	ENSG00000120333	BLVRB	YPR166C	MRP2
SLC9A1/CCT3	ENSG00000120438	SLC9A1	YJL014W	CCT3
SPTLC1/RTA1	ENSG00000120457	SPTLC1	YGR213C	RTA1
PAPOLA/GSF2	ENSG00000120458	PAPOLA	YML048W	GSF2
CCNK/HHF1	ENSG00000120656	CCNK	YBR009C	HHF1
PCBP4/SSE2	ENSG00000120694	PCBP4	YBR169C	SSE2
RGS1/ALG5	ENSG00000120697	RGS1	YPL227C	ALG5
MRPS33/RRP43	ENSG00000120699	MRPS33	YCR035C	RRP43
NDUFB2/SUP45	ENSG00000120705	NDUFB2	YBR143C	SUP45
ENSG00000090269/YLR001C	ENSG00000120708	ENSG00000090269	YLR001C	YLR001C
NUDC/YER130C	ENSG00000120738	NUDC	YER130C	YER130C
MAEA/YOR052C	ENSG00000120798	MAEA	YOR052C	YOR052C
ICAM1/UTP20	ENSG00000120800	ICAM1	YBL004W	UTP20
STRN4/FUS1	ENSG00000120802	STRN4	YCL027W	FUS1
IRAK3/HAP3	ENSG00000120837	IRAK3	YBL021C	HAP3
LYZ/LST8	ENSG00000120868	LYZ	YNL006W	LST8
SI/ERO1	ENSG00000120885	SI	YML130C	ERO1
MUL1/ELM1	ENSG00000120899	MUL1	YKL048C	ELM1
PDCD7/YAR064W	ENSG00000120907	PDCD7	YAR064W	YAR064W
SPG21/PPZ1	ENSG00000120910	SPG21	YML016C	PPZ1
DNAJB11/YLR118C	ENSG00000120992	DNAJB11	YLR118C	YLR118C
THPO/RRI1	ENSG00000121022	THPO	YDL216C	RRI1
CHRD/YGR017W	ENSG00000121067	CHRD	YGR017W	YGR017W
FLT3LG/CTT1	ENSG00000121691	FLT3LG	YGR088W	CTT1
RAB11FIP3/ASH1	ENSG00000121741	RAB11FIP3	YKL185W	ASH1
GNPTG/BUB2	ENSG00000121749	GNPTG	YMR055C	BUB2
ZNF268/IDS2	ENSG00000121753	ZNF268	YJL146W	IDS2
GOLGA3/BI4	ENSG00000121858	GOLGA3	Q0120	BI4
PABPC4/MLH2	ENSG00000121864	PABPC4	YLR035C	MLH2
CD209/STT4	ENSG00000121879	CD209	YLR305C	STT4
MCOLN1/LIP5	ENSG00000121897	MCOLN1	YOR196C	LIP5
EFNB1/YER140W	ENSG00000121931	EFNB1	YER140W	YER140W
AARS/TPI1	ENSG00000121957	AARS	YDR050C	TPI1
GLG1/YCR061W	ENSG00000121966	GLG1	YCR061W	YCR061W
KIF4A/NUP188	ENSG00000122025	KIF4A	YML103C	NUP188
PLEKHG2/FZF1	ENSG00000122034	PLEKHG2	YGL254W	FZF1
PITPNM2/INP52	ENSG00000122126	PITPNM2	YNL106C	INP52
EXOC1/MRP4	ENSG00000122140	EXOC1	YHL004W	MRP4
DTX2/COG5	ENSG00000122176	DTX2	YNL051W	COG5
NLRC4/COP1	ENSG00000122218	NLRC4	YDL145C	COP1
NRCAM/MPE1	ENSG00000122257	NRCAM	YKL059C	MPE1
LAMB1/RTR1	ENSG00000122484	LAMB1	YER139C	RTR1
SLC26A3/CDC3	ENSG00000122545	SLC26A3	YLR314C	CDC3
DLD/NAN1	ENSG00000122692	DLD	YPL126W	NAN1
WDR7/YMR111C	ENSG00000122705	WDR7	YMR111C	YMR111C
TXNL1/DSE1	ENSG00000122741	TXNL1	YER124C	DSE1
IL5RA/YMR317W	ENSG00000122778	IL5RA	YMR317W	YMR317W
ITGA6/MF(ALPHA)1	ENSG00000122952	ITGA6	YPL187W	MF(ALPHA)1
RAPGEF4/MRD1	ENSG00000122965	RAPGEF4	YPR112C	MRD1
ENSG00000091436/BBP1	ENSG00000122966	ENSG00000091436	YPL255W	BBP1
FH/DBP10	ENSG00000123064	FH	YDL031W	DBP10
SEL1L3/DMA1	ENSG00000123091	SEL1L3	YHR115C	DMA1
TF/SIN4	ENSG00000123124	TF	YNL236W	SIN4
MYO15A/YEL076C-A	ENSG00000123131	MYO15A	YEL076C-A	YEL076C-A
APOH/PET191	ENSG00000123146	APOH	YJR034W	PET191
NLRP1/CDC40	ENSG00000123154	NLRP1	YDR364C	CDC40
ACKR6/PCA1	ENSG00000123191	ACKR6	YBR295W	PCA1
SPAG7/SFH1	ENSG00000123219	SPAG7	YLR321C	SFH1
ORC6/TMA17	ENSG00000123240	ORC6	YDL110C	TMA17
ZC3HC1/VPS66	ENSG00000123268	ZC3HC1	YPR139C	VPS66
ESR1/GIM5	ENSG00000123349	ESR1	YML094W	GIM5
RGS17/CDC5	ENSG00000123374	RGS17	YMR001C	CDC5
ANGPT2/PRC1	ENSG00000123384	ANGPT2	YMR297W	PRC1
CD200/STP2	ENSG00000123411	CD200	YHR006W	STP2
CMA1/PPM2	ENSG00000123444	CMA1	YOL141W	PPM2
PSME1/ATP11	ENSG00000123472	PSME1	YNL315C	ATP11
JPH4/FRE1	ENSG00000123473	JPH4	YLR214W	FRE1
MYH7/LGE1	ENSG00000123562	MYH7	YPL055C	LGE1
CEBPE/YPT7	ENSG00000123595	CEBPE	YML001W	YPT7
SLC7A8/RRP45	ENSG00000123737	SLC7A8	YDR280W	RRP45
OSGEP/PFK26	ENSG00000123836	OSGEP	YIL107C	PFK26
RNF31/SPC29	ENSG00000123933	RNF31	YPL124W	SPC29
SCFD1/CKS1	ENSG00000123975	SCFD1	YBR135W	CKS1
G2E3/LAP4	ENSG00000123992	G2E3	YKL103C	LAP4
HECTD1/DIP5	ENSG00000124067	HECTD1	YPL265W	DIP5
HNRNPC/YKL091C	ENSG00000124120	HNRNPC	YKL091C	YKL091C
RPGRIP1/GPI16	ENSG00000124155	RPGRIP1	YHR188C	GPI16
SUPT16H/ATP15	ENSG00000124172	SUPT16H	YPL271W	ATP15
TOX4/RVS167	ENSG00000124181	TOX4	YDR388W	RVS167
GEMIN2/GBP2	ENSG00000124193	GEMIN2	YCL011C	GBP2
TGM1/CSE1	ENSG00000124207	TGM1	YGL238W	CSE1
TINF2/TEM1	ENSG00000124209	TINF2	YML064C	TEM1
DAZL/MDM34	ENSG00000124214	DAZL	YGL219C	MDM34
SEMA6A/UBA4	ENSG00000124217	SEMA6A	YHR111W	UBA4
TRPM7/PEP12	ENSG00000124222	TRPM7	YOR036W	PEP12
TYRO3/DRS1	ENSG00000124228	TYRO3	YLL008W	DRS1
WDR76/NCP1	ENSG00000124275	WDR76	YHR042W	NCP1
CAPN3/SNC2	ENSG00000124333	CAPN3	YOR327C	SNC2
SNAP23/RFU1	ENSG00000124356	SNAP23	YLR073C	RFU1
PHGDH/TOS1	ENSG00000124357	PHGDH	YBR162C	TOS1
COL9A3/MPP10	ENSG00000124383	COL9A3	YJR002W	MPP10
EZR/DOA4	ENSG00000124422	EZR	YDR069C	DOA4
MYL6/UBP8	ENSG00000124486	MYL6	YMR223W	UBP8
AGO1/SAM37	ENSG00000124491	AGO1	YMR060C	SAM37
TEKT2/MGS1	ENSG00000124535	TEKT2	YNL218W	MGS1
CLSPN/YHC1	ENSG00000124562	CLSPN	YLR298C	YHC1
UNC13D/EMI1	ENSG00000124570	UNC13D	YDR512C	EMI1
DPYSL2/MSN5	ENSG00000124571	DPYSL2	YDR335W	MSN5
TGFB2/BPT1	ENSG00000124574	TGFB2	YLL015W	BPT1
NUP50/OST6	ENSG00000124641	NUP50	YML019W	OST6
CDC45/KEL3	ENSG00000124702	CDC45	YPL263C	KEL3
COMT/CRG1	ENSG00000124713	COMT	YHR209W	CRG1
LRRFIP2/MMR1	ENSG00000124731	LRRFIP2	YLR190W	MMR1
HDAC6/ROX1	ENSG00000124766	HDAC6	YPR065W	ROX1
KRT31/MIG1	ENSG00000124782	KRT31	YGL035C	MIG1
CDC6/NUP1	ENSG00000124789	CDC6	YOR098C	NUP1
UPRT/FMP23	ENSG00000124802	UPRT	YBR047W	FMP23
CDC23/MSA1	ENSG00000124813	CDC23	YOR066W	MSA1
CBX5/SPC105	ENSG00000124831	CBX5	YGL093W	SPC105
SUCO/NSG2	ENSG00000124942	SUCO	YNL156C	NSG2
MSH2/CDC39	ENSG00000125107	MSH2	YCR093W	CDC39
MAP3K1/ECM14	ENSG00000125124	MAP3K1	YHR132C	ECM14
DHPS/TMN2	ENSG00000125304	DHPS	YDR107C	TMN2
HOOK2/UPF3	ENSG00000125351	HOOK2	YGR072W	UPF3
ARCN1/PEP5	ENSG00000125352	ARCN1	YMR231W	PEP5
PSMD5/CDC11	ENSG00000125354	PSMD5	YJR076C	CDC11
PTGS1/GGA2	ENSG00000125447	PTGS1	YHR108W	GGA2
NUP188/ADY2	ENSG00000125450	NUP188	YCR010C	ADY2
CRAT/REB1	ENSG00000125482	CRAT	YBR049C	REB1
SH2D3C/ESC2	ENSG00000125618	SH2D3C	YDR363W	ESC2
NANS/NSG1	ENSG00000125629	NANS	YHR133C	NSG1
DFNB31/RPA135	ENSG00000125630	DFNB31	YPR010C	RPA135
CWF19L1/YKL047W	ENSG00000125651	CWF19L1	YKL047W	YKL047W
SEMA4G/THO2	ENSG00000125676	SEMA4G	YNL139C	THO2
BTAF1/NSE5	ENSG00000125686	BTAF1	YML023C	NSE5
IKZF5/RPL23A	ENSG00000125691	IKZF5	YBL087C	RPL23A
BLNK/IST1	ENSG00000125726	BLNK	YNL265C	IST1
SORBS1/RGD1	ENSG00000125733	SORBS1	YBR260C	RGD1
BAMBI/SMD2	ENSG00000125743	BAMBI	YLR275W	SMD2
IL11/RTN2	ENSG00000125744	IL11	YDL204W	RTN2
MYO3A/ELP2	ENSG00000125746	MYO3A	YGR200C	ELP2
WAC/RPL18A	ENSG00000125753	WAC	YOL120C	RPL18A
CREM/PTA1	ENSG00000125755	CREM	YAL043C	PTA1
NUBP2/PDC2	ENSG00000125817	NUBP2	YDR081C	PDC2
HIVEP1/YCR076C	ENSG00000125818	HIVEP1	YCR076C	YCR076C
TREM2/SMB1	ENSG00000125835	TREM2	YER029C	SMB1
CRISP3/PEX15	ENSG00000125863	CRISP3	YOL044W	PEX15
FKBP5/COF1	ENSG00000125868	FKBP5	YLL050C	COF1
SRPK1/MUD1	ENSG00000125870	SRPK1	YBR119W	MUD1
BRPF3/NAB6	ENSG00000125944	BRPF3	YML117W	NAB6
MRPS18A/RTG3	ENSG00000125952	MRPS18A	YBL103C	RTG3
ENSG00000096087/RAM1	ENSG00000125954	ENSG00000096087	YDL090C	RAM1
EFHC1/ERV41	ENSG00000125991	EFHC1	YML067C	ERV41
NCR2/NDL1	ENSG00000126001	NCR2	YLR254C	NDL1
HSP90AB1/PRE1	ENSG00000126067	HSP90AB1	YER012W	PRE1
MLN/DMC1	ENSG00000126215	MLN	YER179W	DMC1
CDC5L/SPC98	ENSG00000126216	CDC5L	YNL126W	SPC98
ITPR3/YJR084W	ENSG00000126226	ITPR3	YJR084W	YJR084W
ZNF184/UBA2	ENSG00000126261	ZNF184	YDR390C	UBA2
DSP/DOT5	ENSG00000126432	DSP	YIL010W	DOT5
SIRT1/HMT1	ENSG00000126457	SIRT1	YBR034C	HMT1
HNRNPH3/SDO1	ENSG00000126524	HNRNPH3	YLR022C	SDO1
JAK2/VPS30	ENSG00000126581	JAK2	YPL120W	VPS30
IL12RB1/ECM22	ENSG00000126746	IL12RB1	YLR228C	ECM22
ABL1/BUD27	ENSG00000126756	ABL1	YFL023W	BUD27
ACOT7/TIM22	ENSG00000126768	ACOT7	YDL217C	TIM22
SH3GLB1/KAR9	ENSG00000126773	SH3GLB1	YPL269W	KAR9
CDC7/SPO21	ENSG00000126777	CDC7	YOL091W	SPO21
PCSK5/URB2	ENSG00000126838	PCSK5	YJR041C	URB2
SCD/GEM1	ENSG00000126858	SCD	YAL048C	GEM1
TMED1/PBS2	ENSG00000126934	TMED1	YJL128C	PBS2
ABLIM1/TIM8	ENSG00000126953	ABLIM1	YJR135W-A	TIM8
RAB18/SNT309	ENSG00000126970	RAB18	YPR101W	SNT309
NRP1/CNE1	ENSG00000127022	NRP1	YAL058W	CNE1
PRTFDC1/CWC24	ENSG00000127191	PRTFDC1	YLR323C	CWC24
TSPAN15/VIP1	ENSG00000127241	TSPAN15	YLR410W	VIP1
MAST3/JID1	ENSG00000127328	MAST3	YPR061C	JID1
MZF1/CHK1	ENSG00000127334	MZF1	YBR274W	CHK1
MYO9B/YAF9	ENSG00000127337	MYO9B	YNL107W	YAF9
PSMD8/YOL075C	ENSG00000127412	PSMD8	YOL075C	YOL075C
SETD1A/ESS1	ENSG00000127445	SETD1A	YJR017C	ESS1
MAGEB2/EMC1	ENSG00000127463	MAGEB2	YCL045C	EMC1
EFNA2/SIN3	ENSG00000127511	EFNA2	YOL004W	SIN3
CIRBP/SLY41	ENSG00000127526	CIRBP	YOR307C	SLY41
ATP5D/NUP82	ENSG00000127527	ATP5D	YJL061W	NUP82
IGFALS/ERV1	ENSG00000127554	IGFALS	YGR029W	ERV1
HNRNPM/RFC4	ENSG00000127586	HNRNPM	YOL094C	RFC4
MARCH2/SLK19	ENSG00000127603	MARCH2	YOR195W	SLK19
NDUFB7/RSC4	ENSG00000127616	NDUFB7	YKR008W	RSC4
TECR/TUB1	ENSG00000127824	TECR	YML085C	TUB1
TIMM13/SCW11	ENSG00000127831	TIMM13	YGL028C	SCW11
CDC34/UTP8	ENSG00000127914	CDC34	YGR128C	UTP8
MTAP/YNL033W	ENSG00000127946	MTAP	YNL033W	YNL033W
POLR2E/OCA1	ENSG00000127947	POLR2E	YNL099C	OCA1
POLRMT/GPA2	ENSG00000127955	POLRMT	YER020W	GPA2
HCN2/PEX1	ENSG00000127980	HCN2	YKL197C	PEX1
GADD45B/DUS3	ENSG00000128016	GADD45B	YLR401C	DUS3
MADCAM1/ADE1	ENSG00000128050	MADCAM1	YAR015W	ADE1
MKNK2/ADE4	ENSG00000128059	MKNK2	YMR300C	ADE4
ENSG00000099882/TUM1	ENSG00000128309	ENSG00000099882	YOR251C	TUM1
ARVCF/SME1	ENSG00000128534	ARVCF	YOR159C	SME1
RANBP1/JJJ1	ENSG00000128590	RANBP1	YNL227C	JJJ1
KLHL22/YSP1	ENSG00000128595	KLHL22	YHR155W	YSP1
MED15/TGL2	ENSG00000128604	MED15	YDR058C	TGL2
SERPIND1/MRPS12	ENSG00000128626	SERPIND1	YNR036C	MRPS12
SNAP29/YHR219W	ENSG00000128641	SNAP29	YHR219W	YHR219W
CRKL/ALG3	ENSG00000128654	CRKL	YBL082C	ALG3
LZTR1/HAT1	ENSG00000128708	LZTR1	YPL001W	HAT1
MMP11/CYB5	ENSG00000128731	MMP11	YNL111C	CYB5
CECR2/ADD66	ENSG00000128789	CECR2	YKL206C	ADD66
SMARCB1/INO80	ENSG00000128908	SMARCB1	YGL150C	INO80
P2RX6/DAL82	ENSG00000128944	P2RX6	YNL314W	DAL82
DERL3/DUT1	ENSG00000128951	DERL3	YBR252W	DUT1
ENSG00000099964/LCP5	ENSG00000129071	ENSG00000099964	YER127W	LCP5
BCL2L13/SEC26	ENSG00000129083	BCL2L13	YDR238C	SEC26
ENSG00000099972/PRE5	ENSG00000129084	ENSG00000099972	YMR314W	PRE5
DDT/ECM38	ENSG00000129103	DDT	YLR299W	ECM38
OSM/ATS1	ENSG00000129158	OSM	YAL020C	ATS1
CABIN1/DCD1	ENSG00000129187	CABIN1	YHR144C	DCD1
TBC1D10A/SPO14	ENSG00000129219	TBC1D10A	YKR031C	SPO14
SUSD2/DIA2	ENSG00000129221	SUSD2	YOR080W	DIA2
SF3A1/TRX3	ENSG00000129235	SF3A1	YCR083W	TRX3
SEC14L2/MRM1	ENSG00000129282	SEC14L2	YOR201C	MRM1
ENSG00000100010/BUR2	ENSG00000129315	ENSG00000100010	YLR226W	BUR2
PPIL2/APM2	ENSG00000129354	PPIL2	YHL019C	APM2
SNRPD3/NUP60	ENSG00000129422	SNRPD3	YAR002W	NUP60
PES1/YNL122C	ENSG00000129451	PES1	YNL122C	YNL122C
MAPK1/GNP1	ENSG00000129473	MAPK1	YDR508C	GNP1
GGT1/YDR249C	ENSG00000129484	GGT1	YDR249C	YDR249C
PPM1F/TMT1	ENSG00000129515	PPM1F	YER175C	TMT1
TOP3B/RPS26A	ENSG00000129518	TOP3B	YGL189C	RPS26A
DGCR14/ENP2	ENSG00000129521	DGCR14	YGR145W	ENP2
CRYBB2P1/WSC3	ENSG00000129538	CRYBB2P1	YOL105C	WSC3
MFNG/RUB1	ENSG00000129559	MFNG	YDR139C	RUB1
CARD10/OST2	ENSG00000129562	CARD10	YOR103C	OST2
SLC25A1/PAA1	ENSG00000129673	SLC25A1	YDR071C	PAA1
ADRBK2/YLR243W	ENSG00000129675	ADRBK2	YLR243W	YLR243W
LGALS2/BRE2	ENSG00000129691	LGALS2	YLR015W	BRE2
GGA1/DPP1	ENSG00000129951	GGA1	YDR284C	DPP1
HIRA/RMT2	ENSG00000130005	HIRA	YDR465C	RMT2
SH3BP1/HPA3	ENSG00000130066	SH3BP1	YEL066W	HPA3
LGALS1/NOG2	ENSG00000130119	LGALS1	YNR053C	NOG2
HPS4/YPL068C	ENSG00000130147	HPS4	YPL068C	YPL068C
ENSG00000100101/ELF1	ENSG00000130165	ENSG00000100101	YKL160W	ELF1
PATZ1/GTB1	ENSG00000130175	PATZ1	YDR221W	GTB1
TRIOBP/CDC16	ENSG00000130177	TRIOBP	YKL022C	CDC16
TFIP11/STE13	ENSG00000130226	TFIP11	YOR219C	STE13
GCAT/YMR185W	ENSG00000130227	GCAT	YMR185W	YMR185W
ENSG00000100118/THO1	ENSG00000130254	ENSG00000100118	YER063W	THO1
CRYBB1/MSS1	ENSG00000130299	CRYBB1	YMR023C	MSS1
EIF3L/YDR115W	ENSG00000130312	EIF3L	YDR115W	YDR115W
NHP2L1/SOL2	ENSG00000130313	NHP2L1	YCR073W-A	SOL2
MICALL1/LSM7	ENSG00000130332	MICALL1	YNL147W	LSM7
ENSG00000100141/YIM1	ENSG00000130347	ENSG00000100141	YMR152W	YIM1
POLR2F/YGL185C	ENSG00000130414	POLR2F	YGL185C	YGL185C
SOX10/ARC40	ENSG00000130429	SOX10	YBR234C	ARC40
CCDC134/LSM4	ENSG00000130520	CCDC134	YER112W	LSM4
PICK1/RUP1	ENSG00000130560	PICK1	YOR138C	RUP1
TTC28/SSD1	ENSG00000130589	TTC28	YDR293C	SSD1
SLC16A8/YDL086W	ENSG00000130635	SLC16A8	YDL086W	YDL086W
CENPM/CLB3	ENSG00000130638	CENPM	YDL155W	CLB3
SEPT3/SPC97	ENSG00000130640	SEPT3	YHR172W	SPC97
SLC5A1/RSF2	ENSG00000130684	SLC5A1	YJR127C	RSF2
TPTEP1/RPN13	ENSG00000130706	TPTEP1	YLR421C	RPN13
DDX17/RRP4	ENSG00000130713	DDX17	YHR069C	RRP4
DMC1/UBC12	ENSG00000130725	DMC1	YLR306W	UBC12
TCF20/FRS1	ENSG00000130764	TCF20	YLR060W	FRS1
CBY1/INH1	ENSG00000130770	CBY1	YDL181W	INH1
TOMM22/BIK1	ENSG00000130779	TOMM22	YCL029C	BIK1
RTDR1/SLA2	ENSG00000130787	RTDR1	YNL243W	SLA2
XBP1/RPF1	ENSG00000130810	XBP1	YHR088W	RPF1
FBXO7/TIF35	ENSG00000130811	FBXO7	YDR429C	TIF35
GTPBP1/YML053C	ENSG00000130816	GTPBP1	YML053C	YML053C
POLDIP3/CBF5	ENSG00000130826	POLDIP3	YLR175W	CBF5
TIMP3/PHO8	ENSG00000130830	TIMP3	YDR481C	PHO8
PPP6R2/UFD2	ENSG00000130939	PPP6R2	YDL190C	UFD2
SBF1/MET12	ENSG00000130956	SBF1	YPL023C	MET12
SUN2/UBA1	ENSG00000130985	SUN2	YKL210W	UBA1
CYB5R3/YFR016C	ENSG00000131016	CYB5R3	YFR016C	YFR016C
DNAL4/HIR3	ENSG00000131018	DNAL4	YJR140C	HIR3
ENSG00000100262/MKK1	ENSG00000131023	ENSG00000100262	YOR231W	MKK1
PACSIN2/AAR2	ENSG00000131043	PACSIN2	YBL074C	AAR2
AP1B1/ACS1	ENSG00000131069	AP1B1	YAL054C	ACS1
HMGXB4/AIM31	ENSG00000131097	HMGXB4	YML030W	AIM31
TOM1/ADH6	ENSG00000131115	TOM1	YMR318C	ADH6
NEFH/COX5A	ENSG00000131143	NEFH	YNL052W	COX5A
BIK/INO2	ENSG00000131149	BIK	YDR123C	INO2
HMOX1/PSF2	ENSG00000131153	HMOX1	YJL072C	PSF2
THOC5/AIM13	ENSG00000131165	THOC5	YFR011C	AIM13
MCM5/BNA2	ENSG00000131203	MCM5	YJR078W	BNA2
ARSA/BIT2	ENSG00000131233	ARSA	YBR270C	BIT2
TSPO/IRC19	ENSG00000131242	TSPO	YLL033W	IRC19
RASD2/ATM1	ENSG00000131269	RASD2	YMR301C	ATM1
CBX7/PZF1	ENSG00000131323	CBX7	YPR186C	PZF1
PDGFB/IDP1	ENSG00000131370	PDGFB	YDL066W	IDP1
ACR/GYP6	ENSG00000131374	ACR	YJL044C	GYP6
RPL3/RIM13	ENSG00000131375	RPL3	YMR154C	RIM13
ZMAT5/KIP1	ENSG00000131437	ZMAT5	YBL063W	KIP1
RBFOX2/GRC3	ENSG00000131467	RBFOX2	YLL035W	GRC3
TAB1/RPL27B	ENSG00000131469	TAB1	YDR471W	RPL27B
ASCC2/MSC1	ENSG00000131470	ASCC2	YML128C	MSC1
MTMR3/VPS25	ENSG00000131475	MTMR3	YJR102C	VPS25
SMCR7L/MRPL51	ENSG00000131495	SMCR7L	YPR100W	MRPL51
APOL1/YEL020C	ENSG00000131503	APOL1	YEL020C	YEL020C
MYH9/BNI1	ENSG00000131504	MYH9	YNL271C	BNI1
SAMM50/BSD2	ENSG00000131507	SAMM50	YBR290W	BSD2
GRAP2/UBC4	ENSG00000131508	GRAP2	YBR082C	UBC4
EIF3D/SEC8	ENSG00000131558	EIF3D	YPR055W	SEC8
TNRC6B/ADY3	ENSG00000131626	TNRC6B	YDL239C	ADY3
ENSG00000100357/MRS4	ENSG00000131653	ENSG00000100357	YKR052C	MRS4
SGSM3/DGR2	ENSG00000131725	SGSM3	YKL121W	DGR2
IFT27/PEX11	ENSG00000131779	IFT27	YOL147C	PEX11
KIAA0930/GAL83	ENSG00000131791	KIAA0930	YER027C	GAL83
NCF4/LHP1	ENSG00000131795	NCF4	YDL051W	LHP1
CSF2RB/PDA1	ENSG00000131828	CSF2RB	YER178W	PDA1
SLC25A17/YGL114W	ENSG00000131941	SLC25A17	YGL114W	YGL114W
UPK3A/ARP10	ENSG00000131966	UPK3A	YDR106W	ARP10
KCTD17/FOL2	ENSG00000131979	KCTD17	YGR267C	FOL2
ST13/APJ1	ENSG00000132002	ST13	YNL077W	APJ1
IL2RB/HMI1	ENSG00000132017	IL2RB	YOL095C	HMI1
RBX1/SDS24	ENSG00000132024	RBX1	YBR214W	SDS24
EP300/YLR419W	ENSG00000132153	EP300	YLR419W	YLR419W
L3MBTL2/FPK1	ENSG00000132155	L3MBTL2	YNR047W	FPK1
RANGAP1/ERG27	ENSG00000132196	RANGAP1	YLR100W	ERG27
ZC3H7B/PIN2	ENSG00000132274	ZC3H7B	YOR104W	PIN2
PHF5A/BUD32	ENSG00000132275	PHF5A	YGR262C	BUD32
ACO2/TNA1	ENSG00000132326	ACO2	YGR260W	TNA1
POLR3H/GSP1	ENSG00000132341	POLR3H	YLR293C	GSP1
PMM1/VHS1	ENSG00000132356	PMM1	YDR247W	VHS1
BRD1/CLU1	ENSG00000132361	BRD1	YMR012W	CLU1
MLC1/INP54	ENSG00000132376	MLC1	YOL065C	INP54
HDAC10/RFA1	ENSG00000132383	HDAC10	YAR007C	RFA1
FKBP3/YCR043C	ENSG00000132424	FKBP3	YCR043C	YCR043C
CTSG/RPL26B	ENSG00000132463	CTSG	YGR034W	RPL26B
GZMB/SAS10	ENSG00000132467	GZMB	YDL153C	SAS10
RBM23/CSE4	ENSG00000132475	RBM23	YKL049C	CSE4
PRMT5/AST2	ENSG00000132535	PRMT5	YER101C	AST2
AP4S1/MMF1	ENSG00000132541	AP4S1	YIL051C	MMF1
POLE2/SWM1	ENSG00000132604	POLE2	YDR260C	SWM1
SOS2/YTA6	ENSG00000132612	SOS2	YPL074W	YTA6
CDKL1/SPO20	ENSG00000132639	CDKL1	YMR017W	SPO20
NIN/POL30	ENSG00000132646	NIN	YBR088C	POL30
PYGL/RPC34	ENSG00000132664	PYGL	YNR003C	RPC34
TRIM9/RSM23	ENSG00000132676	TRIM9	YGL129C	RSM23
PSMC6/MMS4	ENSG00000132688	PSMC6	YBR098W	MMS4
CDKN3/SUN4	ENSG00000132692	CDKN3	YNL066W	SUN4
ATP6V1D/HCS1	ENSG00000132740	ATP6V1D	YKL017C	HCS1
PIGH/DPH1	ENSG00000132768	PIGH	YIL103W	DPH1
PSMA3/YKL133C	ENSG00000132792	PSMA3	YKL133C	YKL133C
VTI1B/PIG2	ENSG00000132825	VTI1B	YIL045W	PIG2
TIMM9/APL6	ENSG00000132842	TIMM9	YGR261C	APL6
GSTZ1/TCB3	ENSG00000132872	GSTZ1	YML072C	TCB3
AHSA1/RCK1	ENSG00000132964	AHSA1	YGL158W	RCK1
DAAM1/MYO1	ENSG00000133026	DAAM1	YHR023W	MYO1
SPTLC2/TEL1	ENSG00000133056	SPTLC2	YBL088C	TEL1
RIN3/YHR113W	ENSG00000133059	RIN3	YHR113W	YHR113W
SNW1/NNK1	ENSG00000133083	SNW1	YKL171W	NNK1
CHGA/YDL199C	ENSG00000133105	CHGA	YDL199C	YDL199C
ITPK1/TMA19	ENSG00000133112	ITPK1	YKL056C	TMA19
PPM1A/RFC5	ENSG00000133119	PPM1A	YBR087W	RFC5
SIX4/MKS1	ENSG00000133246	SIX4	YNL076W	MKS1
ASB2/FES1	ENSG00000133265	ASB2	YBR101C	FES1
ERH/DUG1	ENSG00000133313	ERH	YFR044C	DUG1
HIF1A/NSA1	ENSG00000133316	HIF1A	YGL111W	NSA1
SRSF5/TVP15	ENSG00000133318	SRSF5	YDR100W	TVP15
EIF5/NUT2	ENSG00000133398	EIF5	YPR168W	NUT2
SERPINA4/YNL134C	ENSG00000133424	SERPINA4	YNL134C	YNL134C
SLC8A3/LEE1	ENSG00000133606	SLC8A3	YPL054W	LEE1
DICER1/ARP3	ENSG00000133627	DICER1	YJR065C	ARP3
MTHFD1/RAS2	ENSG00000133703	MTHFD1	YNL098C	RAS2
TCL1A/CDC60	ENSG00000133706	TCL1A	YPL160W	CDC60
ZC3H14/INM1	ENSG00000133731	ZC3H14	YHR046C	INM1
TELO2/RAS1	ENSG00000133818	TELO2	YOR101W	RAS1
BDKRB1/FOX2	ENSG00000133835	BDKRB1	YKR009C	FOX2
GSKIP/DNF3	ENSG00000133858	GSKIP	YMR162C	DNF3
VRK1/ERG28	ENSG00000133935	VRK1	YER044C	ERG28
PSMC1/COX16	ENSG00000133983	PSMC1	YJL003W	COX16
RPS6KA5/MED6	ENSG00000133997	RPS6KA5	YHR058C	MED6
PSMB5/SUI2	ENSG00000134001	PSMB5	YJR007W	SUI2
YY1/ELP3	ENSG00000134014	YY1	YPL086C	ELP3
ACIN1/CLB2	ENSG00000134057	ACIN1	YPR119W	CLB2
CCNB1IP1/CBF1	ENSG00000134107	CCNB1IP1	YJR060W	CBF1
TRIP11/MNL1	ENSG00000134109	TRIP11	YHR204W	MNL1
APEX1/OCA2	ENSG00000134242	APEX1	YNL056W	OCA2
ENSG00000100829/VTH2	ENSG00000134243	ENSG00000100829	YJL222W	VTH2
PABPN1/RIB4	ENSG00000134262	PABPN1	YOL143C	RIB4
EFS/ARF2	ENSG00000134287	EFS	YDL137W	ARF2
ARHGAP5/AVT2	ENSG00000134294	ARHGAP5	YEL064C	AVT2
CINP/SRS2	ENSG00000134313	CINP	YJL092W	SRS2
SRP54/YGR130C	ENSG00000134318	SRP54	YGR130C	YGR130C
CPNE6/PRM7	ENSG00000134352	CPNE6	YDL039C	PRM7
CHD8/TIM17	ENSG00000134375	CHD8	YJL143W	TIM17
PSMA6/DED81	ENSG00000134440	PSMA6	YHR019C	DED81
NFKBIA/NSR1	ENSG00000134453	NFKBIA	YGR159C	NSR1
EMC9/YKL105C	ENSG00000134470	EMC9	YKL105C	YKL105C
PSME2/CCL1	ENSG00000134480	PSME2	YPR025C	CCL1
BRMS1L/TAT1	ENSG00000134489	BRMS1L	YBR069C	TAT1
ENSG00000100931/CYK3	ENSG00000134516	ENSG00000100931	YDL117W	CYK3
SEC23A/YNR040W	ENSG00000134571	SEC23A	YNR040W	YNR040W
PNN/SAR1	ENSG00000134594	PNN	YPL218W	SAR1
RABGGTA/CIN1	ENSG00000134627	RABGGTA	YOR349W	CIN1
NFATC4/NOG1	ENSG00000134697	NFATC4	YPL093W	NOG1
PLTP/PRP38	ENSG00000134748	PLTP	YGR075C	PRP38
PCIF1/AIM44	ENSG00000134757	PCIF1	YPL158C	AIM44
GSS/SIP5	ENSG00000134758	GSS	YMR140W	SIP5
MMP9/GDT1	ENSG00000134851	MMP9	YBR187W	GDT1
TRPC4AP/YOL073C	ENSG00000134882	TRPC4AP	YOL073C	YOL073C
PYGB/RAD27	ENSG00000134899	PYGB	YKL113C	RAD27
PROCR/TRM112	ENSG00000134909	PROCR	YNR046W	TRM112
GINS1/STT3	ENSG00000134910	GINS1	YGL022W	STT3
NINL/ATF1	ENSG00000134954	NINL	YOR377W	ATF1
CD40/FMN1	ENSG00000135002	CD40	YDR236C	FMN1
UQCC/PDH1	ENSG00000135046	UQCC	YPR002W	PDH1
ZMYND8/SNF3	ENSG00000135047	ZMYND8	YDL194W	SNF3
SGK2/URE2	ENSG00000135049	SGK2	YNL229C	URE2
IFT52/MSB1	ENSG00000135148	IFT52	YOR188W	MSB1
MYBL2/TIP20	ENSG00000135249	MYBL2	YGL145W	TIP20
HNF4A/SKY1	ENSG00000135250	HNF4A	YMR216C	SKY1
SLA2/MTO1	ENSG00000135297	SLA2	YGL236C	MTO1
C20orf24/SPO75	ENSG00000135312	C20orf24	YLL005C	SPO75
NFATC2/HRP1	ENSG00000135316	NFATC2	YOL123W	HRP1
STK4/YHR202W	ENSG00000135318	STK4	YHR202W	YHR202W
PFDN4/ORC3	ENSG00000135336	PFDN4	YLL004W	ORC3
DOK5/HSL1	ENSG00000135341	DOK5	YKL101W	HSL1
CSTF1/PEX22	ENSG00000135363	CSTF1	YAL055W	PEX22
BMP7/PHO23	ENSG00000135365	BMP7	YNL097C	PHO23
RAE1/KRE33	ENSG00000135372	RAE1	YNL132W	KRE33
TPD52L2/APN1	ENSG00000135374	TPD52L2	YKL114C	APN1
DNAJC5/HLJ1	ENSG00000135392	DNAJC5	YMR161W	HLJ1
NELFCD/DGA1	ENSG00000135407	NELFCD	YOR245C	DGA1
PRPF6/YLR426W	ENSG00000135437	PRPF6	YLR426W	YLR426W
TUBB1/YNL305C	ENSG00000135472	TUBB1	YNL305C	YNL305C
PSMA7/PAN2	ENSG00000135473	PSMA7	YGL094C	PAN2
NTSR1/NOP12	ENSG00000135486	NTSR1	YOL041C	NOP12
MRGBP/SUL1	ENSG00000135502	MRGBP	YBR294W	SUL1
DIDO1/YOS9	ENSG00000135506	DIDO1	YDR057W	YOS9
GID8/SWD3	ENSG00000135541	GID8	YBR175W	SWD3
BIRC7/MIM1	ENSG00000135596	BIRC7	YOL026C	MIM1
ARFGAP1/CCT2	ENSG00000135624	ARFGAP1	YIL142W	CCT2
AVP/UBP5	ENSG00000135655	AVP	YER144C	UBP5
COL20A1/YDR042C	ENSG00000135720	COL20A1	YDR042C	YDR042C
CHRNA4/TOK1	ENSG00000135750	CHRNA4	YJL093C	TOK1
EEF1A2/LST4	ENSG00000135763	EEF1A2	YKL176C	LST4
PTK6/BSC2	ENSG00000135778	PTK6	YDR275W	BSC2
GMEB2/SPT8	ENSG00000135801	GMEB2	YLR055C	SPT8
C20orf27/GLN1	ENSG00000135821	C20orf27	YPR035W	GLN1
SPEF1/VAM7	ENSG00000135823	SPEF1	YGL212W	VAM7
CDC25B/MAK32	ENSG00000135828	CDC25B	YCR019W	MAK32
ARFRP1/PRP16	ENSG00000135829	ARFRP1	YKR086W	PRP16
NDUFAF5/MBA1	ENSG00000135837	NDUFAF5	YBR185C	MBA1
TRIB3/GPI2	ENSG00000135845	TRIB3	YPL076W	GPI2
RASSF2/MRPL3	ENSG00000135900	RASSF2	YMR024W	MRPL3
CSNK2A1/SYG1	ENSG00000135905	CSNK2A1	YIL047C	SYG1
ANGPT4/CAJ1	ENSG00000135924	ANGPT4	YER048C	CAJ1
HM13/CDC33	ENSG00000135930	HM13	YOL139C	CDC33
SNPH/HYM1	ENSG00000135932	SNPH	YKL189W	HYM1
MYLK2/COX4	ENSG00000135940	MYLK2	YGL187C	COX4
SIRPB1/VPS3	ENSG00000135966	SIRPB1	YDR495C	VPS3
SEC23B/ISU2	ENSG00000136003	SEC23B	YOR226C	ISU2
FERMT1/SGV1	ENSG00000136021	FERMT1	YPR161C	SGV1
HAO1/BUD21	ENSG00000136026	HAO1	YOR078W	BUD21
PDYN/AIF1	ENSG00000136044	PDYN	YNR074C	AIF1
PLCB4/PWP1	ENSG00000136045	PLCB4	YLR196W	PWP1
MYL9/PLB2	ENSG00000136068	MYL9	YMR006C	PLB2
HCK/RRN7	ENSG00000136098	HCK	YJL025W	RRN7
CRNKL1/GYL1	ENSG00000136111	CRNKL1	YMR192W	GYL1
POFUT1/SAM2	ENSG00000136143	POFUT1	YDR502C	SAM2
SAMHD1/YIL001W	ENSG00000136144	SAMHD1	YIL001W	YIL001W
PAK7/ADE2	ENSG00000136197	PAK7	YOR128C	ADE2
KIF3B/CDC42	ENSG00000136238	KIF3B	YLR229C	CDC42
NOP56/SWF1	ENSG00000136247	NOP56	YDR126W	SWF1
IDH3B/SRP68	ENSG00000136261	IDH3B	YPL243W	SRP68
MAPRE1/DBP9	ENSG00000136271	MAPRE1	YLR276C	DBP9
JAG1/FAU1	ENSG00000136371	JAG1	YER183C	FAU1
CDK5RAP1/YHR192W	ENSG00000136436	CDK5RAP1	YHR192W	YHR192W
SNTA1/NMT1	ENSG00000136448	SNTA1	YLR195C	NMT1
OXT/HTD2	ENSG00000136449	OXT	YHR067W	HTD2
TTI1/HRB1	ENSG00000136450	TTI1	YNL004W	HRB1
E2F1/YGR021W	ENSG00000136463	E2F1	YGR021W	YGR021W
RPRD1B/YPL247C	ENSG00000136485	RPRD1B	YPL247C	YPL247C
PXMP4/KTR4	ENSG00000136504	PXMP4	YBR199W	KTR4
CHMP4B/GAP1	ENSG00000136521	CHMP4B	YKR039W	GAP1
BPI/MRPL4	ENSG00000136522	BPI	YLR439W	MRPL4
CST3/YGR250C	ENSG00000136527	CST3	YGR250C	YGR250C
ASIP/EMP47	ENSG00000136560	ASIP	YFL048C	EMP47
CST4/HXT3	ENSG00000136573	CST4	YDR345C	HXT3
ACTR5/YHR020W	ENSG00000136628	ACTR5	YHR020W	YHR020W
WFDC2/VPS33	ENSG00000136631	WFDC2	YLR396C	VPS33
AHCY/SNX3	ENSG00000136643	AHCY	YOR357C	SNX3
DHX35/YAP1801	ENSG00000136715	DHX35	YHR161C	YAP1801
DNTTIP1/RVS161	ENSG00000136717	DNTTIP1	YCR009C	RVS161
MAP1LC3A/IMP4	ENSG00000136718	MAP1LC3A	YNL075W	IMP4
SYNDIG1/HSE1	ENSG00000136738	SYNDIG1	YHL002W	HSE1
PIGU/NFS1	ENSG00000136750	PIGU	YCL017C	NFS1
TNNC2/YME1	ENSG00000136758	TNNC2	YPR024W	YME1
APMAP/SIS1	ENSG00000136770	APMAP	YNL007C	SIS1
ZNF516/YCK1	ENSG00000136807	ZNF516	YHR135C	YCK1
USP14/TRX2	ENSG00000136810	USP14	YGR209C	TRX2
VAPA/ECM29	ENSG00000136813	VAPA	YHL030W	ECM29
MYOM1/SMC2	ENSG00000136824	MYOM1	YFR031C	SMC2
MYL12A/MIG2	ENSG00000136826	MYL12A	YGL209W	MIG2
CEP76/JSN1	ENSG00000136827	CEP76	YJR091C	JSN1
CEP192/TCM62	ENSG00000136828	CEP192	YBR044C	TCM62
RNMT/BUD2	ENSG00000136848	RNMT	YKL092C	BUD2
SMAD7/YPL260W	ENSG00000136861	SMAD7	YPL260W	YPL260W
LAMA1/PRP4	ENSG00000136875	LAMA1	YPR178W	PRP4
RNF125/SAD1	ENSG00000136878	RNF125	YFR005C	SAD1
ANKRD12/VMA10	ENSG00000136888	ANKRD12	YHR039C-A	VMA10
NOL4/IPI1	ENSG00000136891	NOL4	YHR085W	IPI1
POLI/PUP1	ENSG00000136930	POLI	YOR157C	PUP1
MIB1/KEL1	ENSG00000136933	MIB1	YHR158C	KEL1
RBBP8/RKM2	ENSG00000136937	RBBP8	YDR198C	RKM2
RIOK3/PLP2	ENSG00000136940	RIOK3	YOR281C	PLP2
CSTF2/RPL35B	ENSG00000136942	CSTF2	YDL136W	RPL35B
PSMD10/DFM1	ENSG00000136986	PSMD10	YDR411C	DFM1
ATG4A/RPA49	ENSG00000137054	ATG4A	YNL248C	RPA49
TBL1X/DOA1	ENSG00000137055	TBL1X	YKL213C	DOA1
GPR143/HNT3	ENSG00000137074	GPR143	YOR258W	HNT3
PGRMC1/FDH1	ENSG00000137106	PGRMC1	YOR388C	FDH1
POLA1/RPS6B	ENSG00000137154	POLA1	YBR181C	RPS6B
MID1/CPR7	ENSG00000137168	MID1	YJR032W	CPR7
NKAP/STB4	ENSG00000137203	NKAP	YMR019W	STB4
NXT2/POP8	ENSG00000137265	NXT2	YBL018C	POP8
GUCY2F/BMS1	ENSG00000137312	GUCY2F	YPL217C	BMS1
ENSG00000101898/SNF5	ENSG00000137337	ENSG00000101898	YBR289W	SNF5
ALG13/FLX1	ENSG00000137409	ALG13	YIL134W	FLX1
PRPS2/RPC31	ENSG00000137478	PRPS2	YNL151C	RPC31
TLR8/SPC110	ENSG00000137497	TLR8	YDR356W	SPC110
AMMECR1/FMP32	ENSG00000137500	AMMECR1	YFL046W	FMP32
CHRDL1/SIR4	ENSG00000137501	CHRDL1	YDR227W	SIR4
WDR13/MRPL10	ENSG00000137547	WDR13	YNL284C	MRPL10
SUV39H1/TGS1	ENSG00000137574	SUV39H1	YPL157W	TGS1
GLRA2/YNR065C	ENSG00000137642	GLRA2	YNR065C	YNR065C
XIAP/BUD13	ENSG00000137656	XIAP	YGL174W	BUD13
STAG2/TMA20	ENSG00000137699	STAG2	YER007C-A	TMA20
MCF2/MRP1	ENSG00000137710	MCF2	YDR347W	MRP1
F9/VAC14	ENSG00000137713	F9	YLR386W	VAC14
ABCD1/YJL185C	ENSG00000137752	ABCD1	YJL185C	YJL185C
CCDC22/MKK2	ENSG00000137764	CCDC22	YPL140C	MKK2
CACNA1F/ODC2	ENSG00000137801	CACNA1F	YOR222W	ODC2
SYP/GCR2	ENSG00000137806	SYP	YNL199C	GCR2
PLP2/RTF1	ENSG00000137815	PLP2	YGL244W	RTF1
BMX/YKR078W	ENSG00000137822	BMX	YKR078W	YKR078W
PLS3/VID22	ENSG00000137841	PLS3	YLR373C	VID22
NAA10/BIO5	ENSG00000137842	NAA10	YNR056C	BIO5
RENBP/WSC4	ENSG00000137845	RENBP	YHL028W	WSC4
ELF4/SLD2	ENSG00000137872	ELF4	YKL108W	SLD2
SMARCA1/RLP24	ENSG00000137876	SMARCA1	YLR009W	RLP24
MTMR8/COY1	ENSG00000137878	MTMR8	YKL179C	COY1
ASB9/ALT1	ENSG00000137944	ASB9	YLR089C	ALT1
ENSG00000102050/SUA7	ENSG00000137947	ENSG00000102050	YPR086W	SUA7
RBBP7/BET2	ENSG00000137955	RBBP7	YPR176C	BET2
PPP1R2P9/SOR1	ENSG00000137992	PPP1R2P9	YJR159W	SOR1
KCND1/IMD2	ENSG00000138029	KCND1	YHR216W	IMD2
OPN1LW/RBK1	ENSG00000138030	OPN1LW	YCR036W	RBK1
FMR1/PTC1	ENSG00000138032	FMR1	YDL006W	PTC1
PIM2/YGR016W	ENSG00000138035	PIM2	YGR016W	YGR016W
SLC35A2/PSY2	ENSG00000138041	SLC35A2	YNL201C	PSY2
PQBP1/YPT1	ENSG00000138069	PQBP1	YFL038C	YPT1
PCSK1N/ARP2	ENSG00000138071	PCSK1N	YDL029W	ARP2
EMD/MAL12	ENSG00000138079	EMD	YGR292W	MAL12
TAZ/DAS1	ENSG00000138081	TAZ	YJL149W	DAS1
PGK1/PET309	ENSG00000138095	PGK1	YLR067C	PET309
GATA1/ARP1	ENSG00000138107	GATA1	YHR129C	ARP1
MAGT1/YLR063W	ENSG00000138166	MAGT1	YLR063W	YLR063W
SMS/HDA2	ENSG00000138182	SMS	YDR295C	HDA2
PHEX/YND1	ENSG00000138185	PHEX	YER005W	YND1
UBL4A/HMLALPHA1	ENSG00000138279	UBL4A	YCL066W	HMLALPHA1
EEA1/TIM23	ENSG00000138297	EEA1	YNR017W	TIM23
RP2/RPS24A	ENSG00000138326	RP2	YER074W	RPS24A
PHF16/DNA2	ENSG00000138346	PHF16	YHR164C	DNA2
CDK16/ADE17	ENSG00000138363	CDK16	YMR120C	ADE17
USP11/GDE1	ENSG00000138376	USP11	YPL110C	GDE1
PCYT1B/KTR5	ENSG00000138378	PCYT1B	YNL029C	KTR5
HTATSF1/IBA57	ENSG00000138380	HTATSF1	YJR122W	IBA57
VGLL1/SRO9	ENSG00000138385	VGLL1	YCL037C	SRO9
CD40LG/CPR3	ENSG00000138398	CD40LG	YML078W	CPR3
TIMP1/IDP3	ENSG00000138413	TIMP1	YNL009W	IDP3
FGD1/YPL014W	ENSG00000138434	FGD1	YPL014W	YPL014W
PIN4/YTM1	ENSG00000138442	PIN4	YOR272W	YTM1
PORCN/MKC7	ENSG00000138448	PORCN	YDR144C	MKC7
MAGED2/YKL100C	ENSG00000138600	MAGED2	YKL100C	YKL100C
KLF8/PTM1	ENSG00000138613	KLF8	YKL039W	PTM1
SYTL4/DSK2	ENSG00000138629	SYTL4	YMR276W	DSK2
CENPI/FMP25	ENSG00000138646	CENPI	YLR077W	FMP25
DRP2/IES2	ENSG00000138660	DRP2	YNL215W	IES2
TAF7L/RIM4	ENSG00000138668	TAF7L	YHL024W	RIM4
PBDC1/PSY4	ENSG00000138669	PBDC1	YBL046W	PSY4
ENSG00000102391/SEC31	ENSG00000138674	ENSG00000102391	YDL195W	SEC31
ARMCX3/YGL015C	ENSG00000138684	ARMCX3	YGL015C	YGL015C
HTR2A/CSF1	ENSG00000138688	HTR2A	YLR087C	CSF1
NDFIP2/YAR066W	ENSG00000138698	NDFIP2	YAR066W	YAR066W
TNFSF13B/NUP57	ENSG00000138750	TNFSF13B	YGR119C	NUP57
MLNR/BRE5	ENSG00000138757	MLNR	YNR051C	BRE5
CAB39L/SHS1	ENSG00000138758	CAB39L	YDL225W	SHS1
KLF5/YOR387C	ENSG00000138760	KLF5	YOR387C	YOR387C
STK24/USO1	ENSG00000138768	STK24	YDL058W	USO1
ACP5/PPA2	ENSG00000138777	ACP5	YMR267W	PPA2
DNAJC3/YJR141W	ENSG00000138785	DNAJC3	YJR141W	YJR141W
UGGT2/ABF2	ENSG00000138795	UGGT2	YMR072W	ABF2
ARHGEF7/NDI1	ENSG00000138796	ARHGEF7	YML120C	NDI1
FGF9/MET14	ENSG00000138801	FGF9	YKL001C	MET14
SGCG/SFB2	ENSG00000138802	SGCG	YNL049C	SFB2
PARP4/CNA1	ENSG00000138814	PARP4	YLR433C	CNA1
SUPT20H/SKO1	ENSG00000138835	SUPT20H	YNL167C	SKO1
MRPS31/PEP7	ENSG00000139132	MRPS31	YDR323C	PEP7
KPNA3/LSB6	ENSG00000139178	KPNA3	YJL100W	LSB6
FLT1/YLR290C	ENSG00000139180	FLT1	YLR290C	YLR290C
RGCC/UTR2	ENSG00000139193	RGCC	YEL040W	UTR2
VWA8/PEX5	ENSG00000139197	VWA8	YDR244W	PEX5
DGKH/SLX5	ENSG00000139218	DGKH	YDL013W	SLX5
KATNAL1/SMX3	ENSG00000139343	KATNAL1	YPR182W	SMX3
INTS6/COX7	ENSG00000139372	INTS6	YMR256C	COX7
TSC22D1/AVO1	ENSG00000139428	TSC22D1	YOL078W	AVO1
CLN5/BUD6	ENSG00000139436	CLN5	YLR319C	BUD6
OLFM4/YSR3	ENSG00000139496	OLFM4	YKR053C	YSR3
MSLN/YMR1	ENSG00000139505	MSLN	YJR110W	YMR1
TRADD/YJR107W	ENSG00000139567	TRADD	YJR107W	YJR107W
HSF4/RPS8A	ENSG00000139610	HSF4	YBL072C	RPS8A
CORO1A/SWI3	ENSG00000139613	CORO1A	YJL176C	SWI3
MAPK3/YER156C	ENSG00000139637	MAPK3	YER156C	YER156C
PHKB/YJL068C	ENSG00000139684	PHKB	YJL068C	YJL068C
NUTF2/GYP1	ENSG00000139687	NUTF2	YOR070C	GYP1
NUP93/CNN1	ENSG00000139719	NUP93	YFR046C	CNN1
CENPT/TMA22	ENSG00000139726	CENPT	YJR014W	TMA22
TSNAXIP1/FRE6	ENSG00000139908	TSNAXIP1	YLL051C	FRE6
NFAT5/YNL035C	ENSG00000140006	NFAT5	YNL035C	YNL035C
N4BP1/TYS1	ENSG00000140105	N4BP1	YGR185C	TYS1
CBLN1/UGA4	ENSG00000140199	CBLN1	YDL210W	UGA4
ARL2BP/QRI5	ENSG00000140262	ARL2BP	YLR204W	QRI5
ZNF423/XYL2	ENSG00000140263	ZNF423	YLR070C	XYL2
CCL22/YDL085C-A	ENSG00000140264	CCL22	YDL085C-A	YDL085C-A
CCL17/ECM25	ENSG00000140299	CCL17	YJL201W	ECM25
CTCF/TOA2	ENSG00000140307	CTCF	YKL058W	TOA2
ACD/SRP14	ENSG00000140319	ACD	YDL092W	SRP14
POLR2C/DIP2	ENSG00000140332	POLR2C	YLR129W	DIP2
PARD6A/BZZ1	ENSG00000140368	PARD6A	YHR114W	BZZ1
ZNF821/AIM45	ENSG00000140374	ZNF821	YPR004C	AIM45
MMP15/SML1	ENSG00000140382	MMP15	YML058W	SML1
USB1/ARG7	ENSG00000140386	USB1	YMR062C	ARG7
CCDC113/YGR079W	ENSG00000140391	CCDC113	YGR079W	YGR079W
NME3/SKI8	ENSG00000140395	NME3	YGL213C	SKI8
PSMD7/AMS1	ENSG00000140400	PSMD7	YGL156W	AMS1
VAC14/NNF2	ENSG00000140416	VAC14	YGR089W	NNF2
TANGO6/STE20	ENSG00000140443	TANGO6	YHL007C	STE20
COG4/RAD16	ENSG00000140464	COG4	YBR114W	RAD16
PLA2G15/ERG5	ENSG00000140465	PLA2G15	YMR015C	ERG5
[truncated: 1,357 more rows]
