# Supplementary material for: Scope and limitations of yeast as a model organism for studying human tissue-specific pathways
Source: BMC Syst Biol. 2015 Dec 29;9:96. doi: 10.1186/s12918-015-0253-0 (PMC4696342; doi:10.1186/s12918-015-0253-0)
Supplement: Additional file 1 — Network alignments. Compressed (*.zip) file containing individual tissue-specific alignments. (ZIP 5181 Kb) [file 12918_2015_253_MOESM1_ESM.zip › alignments/B-Cells_AlignGraph_edges.tsv]

First_ortholog_pair	Second_ortholog_pair
RAB5B/SSA1	SEMA3F/CSM4
IL4/COX6	KRIT1/ADK1
DNAJC10/HSP78	MPO/NAB2
TCEB3/RTC5	GDE1/PMT6
NFYC/PRP6	C19orf60/MDH3
TFEC/SWE1	VPS41/UBR1
POLD1/CDC28	POMT2/MLP1
ELF2/OLE1	POMT2/MLP1
WBP11/CSR2	NCAPD2/RSP5
ARID3A/TPS2	STAB1/UTP9
PPP1R12B/CDC4	HIVEP2/CDC53
PRPF31/GCS1	LYPLA2/FMP48
TMEM33/GIP2	LYPLA2/FMP48
KCNAB2/RPL36A	ALOX5/RPL18B
MAPRE1/DBP9	ACPP/MAK11
ENSG00000106540/SBA1	YAF2/MPD1
ME1/ATP12	ZFP64/RRP15
TRHDE/WTM1	MNAT1/RHO1
NCAPH2/CMK2	PHF20/CKA1
ZNF174/DBP7	PHF20/CKA1
TRIO/MCK1	KPNA6/PMA1
MZF1/CHK1	NUP160/LRS4
NRBP1/YET3	NUP160/LRS4
KDM5B/NAB3	GAB2/TIF4632
TYRO3/DRS1	MAT2B/KSS1
AHSA1/RCK1	ADAM28/SWR1
CXCL2/SAN1	DCUN1D1/MOT2
TAF1B/NST1	DCUN1D1/MOT2
GDI2/SPT16	CTPS2/ATG1
ARFGEF1/MIR1	ARHGAP6/KAP104
NUDT1/RPL30	LMO3/RPS5
ADCY2/RPS24B	RSF1/SBP1
RBM23/CSE4	FOXP3/CTF19
ATP5D/NUP82	NRIP2/DYN2
APBB3/RNA14	PHPT1/APC5
SEL1L/NOP53	FOXC1/ETP1
DGKD/POM33	CUL1/YLL056C
MPPED2/CKA2	GDI2/SPT16
SP140/CEG1	GDI2/SPT16
RBM23/CSE4	GDI2/SPT16
PTPLAD1/NSE4	LZTS1/NSE3
DDX49/UBP9	LZTS1/NSE3
ACTL6B/GAR1	SFSWAP/RPB5
INTS6/COX7	TNK2/GIN4
MLEC/MDM38	ARSF/GRS1
LDHB/RPC40	MRPS24/RPA34
EXOSC7/MRPL20	HAGH/BOP3
PTPN3/GNA1	POU1F1/HSL7
EEF2K/ECM11	DGKA/YAP1
EDF1/BUD16	PDIA5/CLA4
STAM2/PDI1	SNAP91/SGN1
CORO1C/UBP3	SEC61A2/PRE6
STK17B/PRP46	GOLGA5/APC1
DOK1/RRT2	NEO1/RAD30
DNASE2/MRPL40	OTUD5/ALE1
MRPL18/SNQ2	PITX1/MUP1
PHYH/HBT1	CLEC2D/PKP2
ABCB1/STE7	NUCB2/HOG1
DNM1/RCN1	DGCR2/NDE1
RPL34/KIN3	ASNS/DIA4
LIMS2/PRP31	CHAT/PRP11
DBC1/NOP2	SEL1L/NOP53
CEACAM1/FAR10	SEL1L/NOP53
PPIE/BLI1	SEL1L/NOP53
PLCD4/FAR3	SEL1L/NOP53
TIA1/BRX1	SEL1L/NOP53
ITPR3/YJR084W	LIMS2/PRP31
CHRNE/RLI1	IKBKG/PRT1
CEP70/NOP10	SCARB1/NOP15
BMP8B/YOL092W	ADD2/HED1
ICAM4/TRA1	FGF4/ADA2
NPTX2/HSP60	FGF4/ADA2
CTSG/RPL26B	MLH1/DED1
NDRG1/TMA64	MLH1/DED1
PRPS2/RPC31	UNG/GEA2
FOXM1/HEK2	NT5C2/MSG5
PACSIN2/AAR2	MCAM/SNU114
GRM6/BCK1	GPC4/FAA2
FAP/FRK1	GTF3C1/TAH18
LXN/ASF1	FAP/FRK1
CHERP/AMD1	FAP/FRK1
CORO2B/NOP56	XRCC5/YGR054W
SNPH/HYM1	CHRNA3/DIG1
GHRHR/GLO2	CHRNA3/DIG1
DHCR24/AFG3	DLGAP4/SWH1
MRPS27/RVB1	MAGI3/CCR4
MED25/YCR016W	STK17B/PRP46
RPF1/EDE1	ZNF506/PKC1
POLRMT/GPA2	TRAF5/GPB2
MRPS27/RVB1	TNPO1/ARP4
AMOTL2/SEC21	RRAGB/RPN11
DUSP3/TAE2	ZNF446/NUM1
MAN2B1/FCP1	WBP11/CSR2
CD33/MAD1	FCN1/ORC2
RBBP8/RKM2	MMP2/VMA16
ELF2/OLE1	ADD1/NYV1
BAG1/LTE1	TPX2/ART5
ENSG00000105066/CYC8	NSFL1C/CUP9
MLEC/MDM38	EXOC1/MRP4
RBP2/MRPS16	EXOC1/MRP4
PLOD3/DRS2	RGS17/CDC5
PLEKHJ1/GRR1	CD200/STP2
COL1A1/UTP22	GEMIN2/GBP2
DMXL2/GPI8	NANS/NSG1
MED25/YCR016W	HNRNPH3/SDO1
PROCR/TRM112	MZF1/CHK1
ULBP1/GUS1	HNRNPM/RFC4
TANGO6/STE20	OSM/ATS1
KDM5B/NAB3	MAPK1/GNP1
ARHGEF17/TEF1	SUN2/UBA1
PCSK4/GLC7	RBM23/CSE4
TNFAIP1/SPC1	GSTZ1/TCB3
PAK7/ADE2	DAAM1/MYO1
ALMS1/GAA1	DAAM1/MYO1
PRKD3/UTP4	TCL1A/CDC60
CORO1C/UBP3	ACIN1/CLB2
IGFBP5/NOP4	NFATC4/NOG1
TAX1BP1/POP2	CD40/FMN1
DNTTIP1/RVS161	STK4/YHR202W
BYSL/DHH1	DOK5/HSL1
EYA1/GIC2	KIF3B/CDC42
CORO1C/UBP3	ACTR5/YHR020W
RPS15/RPS18A	MIB1/KEL1
SCAP/SEC27	WDR13/MRPL10
RASSF4/RPT5	PCSK1N/ARP2
TPO/URN1	PCSK1N/ARP2
RHOU/YDL144C	VGLL1/SRO9
PDE10A/BUD4	CAB39L/SHS1
RAB5B/SSA1	RPAP1/CUE3
WISP1/PHO85	EMC2/PHO4
MLEC/MDM38	ENSG00000104637/MRPS5
CCDC86/TUB3	NEFM/UBI4
MLPH/SIC1	NEFM/UBI4
APBB3/RNA14	AES/MUM2
PRX/ERG2	PDCD5/SLD5
DAP/SNU66	PTPRS/SPP381
ERBB2IP/KOG1	TAX1BP1/POP2
ARHGEF17/TEF1	CPVL/NUP192
DKK1/PTR2	NPTX2/HSP60
PRKD3/UTP4	AIMP2/UTP14
MAGOHB/GAD1	BAG1/LTE1
CCL2/ALD2	SORCS1/FRQ1
DHCR24/AFG3	KLHL2/BCK2
ODC1/BET5	CPT1A/TCA17
ID2/RPD3	PTPN5/CTI6
ODC1/BET5	METAP2/TRS23
RAB5B/SSA1	CUX2/RNA15
ENSG00000116148/NOP8	RWDD1/RRP6
KDM5B/NAB3	RWDD1/RRP6
APBB3/RNA14	IL17A/HAT2
TIA1/BRX1	GMNN/FPR4
KNG1/RPO21	VEGFA/UFO1
PLCD4/FAR3	SPTBN1/TYE7
