# Supplementary material for: Scope and limitations of yeast as a model organism for studying human tissue-specific pathways
Source: BMC Syst Biol. 2015 Dec 29;9:96. doi: 10.1186/s12918-015-0253-0 (PMC4696342; doi:10.1186/s12918-015-0253-0)
Supplement: Additional file 1 — Network alignments. Compressed (*.zip) file containing individual tissue-specific alignments. (ZIP 5181 Kb) [file 12918_2015_253_MOESM1_ESM.zip › alignments/Endothelial_AlignGraph_nodes.tsv]

ID	Human_EnsemblGeneID	Human_Symbol	Yeast_EnsemblGeneID	Yeast_Symbol
TSPAN6/DPM1	ENSG00000000419	TSPAN6	YPR183W	DPM1
DPM1/PRK1	ENSG00000000938	DPM1	YIL095W	PRK1
SCYL3/GSH1	ENSG00000001084	SCYL3	YJL101C	GSH1
FGR/HAP2	ENSG00000001167	FGR	YGL237C	HAP2
CFH/RAD59	ENSG00000002016	CFH	YDL059C	RAD59
GCLC/HUL4	ENSG00000002746	GCLC	YJR036C	HUL4
NFYA/WHI5	ENSG00000002822	NFYA	YOR083W	WHI5
SEMA3F/CTR1	ENSG00000003147	SEMA3F	YPR124W	CTR1
CFTR/COS9	ENSG00000003402	CFTR	YKL219W	COS9
KRIT1/DFG5	ENSG00000003436	KRIT1	YMR238W	DFG5
RAD52/CSM4	ENSG00000004059	RAD52	YPL200W	CSM4
BAD/FEN1	ENSG00000004399	BAD	YCR034W	FEN1
CD99/ADK1	ENSG00000004455	CD99	YDR226W	ADK1
AOC1/GUP2	ENSG00000004468	AOC1	YPL189W	GUP2
HECW1/FPR2	ENSG00000004478	HECW1	YDR519W	FPR2
MAD1L1/ACP1	ENSG00000004779	MAD1L1	YKL192C	ACP1
LASP1/PKP2	ENSG00000004799	LASP1	YGL059W	PKP2
M6PR/YDR307W	ENSG00000004866	M6PR	YDR307W	YDR307W
ICA1/CDC27	ENSG00000004897	ICA1	YBL084C	CDC27
ALS2/BOR1	ENSG00000004939	ALS2	YNL275W	BOR1
CASP10/CYC3	ENSG00000004961	CASP10	YAL039C	CYC3
CFLAR/SEN1	ENSG00000005007	CFLAR	YLR430W	SEN1
TFPI/OSH3	ENSG00000005020	TFPI	YHR073W	OSH3
RBM5/DNL4	ENSG00000005156	RBM5	YOR005C	DNL4
MTMR7/TAH1	ENSG00000005175	MTMR7	YCR060W	TAH1
ARF5/ERV15	ENSG00000005189	ARF5	YBR210W	ERV15
POLDIP2/PST2	ENSG00000005302	POLDIP2	YDR032C	PST2
PLXND1/BDF2	ENSG00000005339	PLXND1	YDL070W	BDF2
AK2/LOC1	ENSG00000005700	AK2	YFR001W	LOC1
CD38/YDR352W	ENSG00000005893	CD38	YDR352W	YDR352W
FKBP4/PGC1	ENSG00000006007	FKBP4	YPL206C	PGC1
KDM1A/LAA1	ENSG00000006125	KDM1A	YJL207C	LAA1
CAMKK1/ADH7	ENSG00000006194	CAMKK1	YCR105W	ADH7
RECQL/GRX6	ENSG00000006468	RECQL	YDL010W	GRX6
HSPB6/LCB5	ENSG00000006530	HSPB6	YLR260W	LCB5
ARHGAP33/DBF4	ENSG00000006634	ARHGAP33	YDR052C	DBF4
NDUFAB1/YMR010W	ENSG00000006704	NDUFAB1	YMR010W	YMR010W
PDK4/VPS41	ENSG00000006715	PDK4	YDR080W	VPS41
ZMYND10/TRZ1	ENSG00000006744	ZMYND10	YKR079C	TRZ1
ST7/IZH2	ENSG00000006831	ST7	YOL002C	IZH2
CDC27/PAC1	ENSG00000007168	CDC27	YOR269W	PAC1
SLC4A1/NCP1	ENSG00000007171	SLC4A1	YHR042W	NCP1
CALCR/TRS33	ENSG00000007255	CALCR	YOR115C	TRS33
HCCS/GPI1	ENSG00000007541	HCCS	YGR216C	GPI1
DVL2/TEC1	ENSG00000007866	DVL2	YBR083W	TEC1
UPF1/PRE7	ENSG00000008018	UPF1	YBL041W	PRE7
SKAP2/YEF1	ENSG00000008130	SKAP2	YEL041W	YEF1
SLC25A5/DTR1	ENSG00000008282	SLC25A5	YBR180W	DTR1
CCDC109B/CNL1	ENSG00000008294	CCDC109B	YDR357C	CNL1
HOXA11/SAM2	ENSG00000008300	HOXA11	YDR502C	SAM2
POLR2J/PHR1	ENSG00000008405	POLR2J	YOR386W	PHR1
DHX33/YBR138C	ENSG00000008441	DHX33	YBR138C	YBR138C
MEOX1/PHO3	ENSG00000008710	MEOX1	YBR092C	PHO3
LIG3/RPS20	ENSG00000008988	LIG3	YHL015W	RPS20
RPAP3/YBL055C	ENSG00000009335	RPAP3	YBL055C	YBL055C
ENSG00000005189/REV3	ENSG00000009413	ENSG00000005189	YPL167C	REV3
CIAPIN1/VTA1	ENSG00000009844	CIAPIN1	YLR181C	VTA1
FAM214B/RSC2	ENSG00000009954	FAM214B	YLR357W	RSC2
COPZ2/MSC7	ENSG00000010030	COPZ2	YHR039C	MSC7
PRKAR2B/SEE1	ENSG00000010165	PRKAR2B	YIL064W	SEE1
MSL3/COR1	ENSG00000010256	MSL3	YBL045C	COR1
CREBBP/YCS4	ENSG00000010292	CREBBP	YLR272C	YCS4
BZRAP1/NUD1	ENSG00000010322	BZRAP1	YOR373W	NUD1
MPO/SPS1	ENSG00000010671	MPO	YDR523C	SPS1
PON1/YCK2	ENSG00000010810	PON1	YNL154C	YCK2
GCFC2/NDD1	ENSG00000010818	GCFC2	YOR372C	NDD1
ABCB4/ELA1	ENSG00000011007	ABCB4	YNL230C	ELA1
SOX8/YNK1	ENSG00000011052	SOX8	YKL067W	YNK1
IBTK/ICT1	ENSG00000011198	IBTK	YLR099C	ICT1
MYCBP2/UTP18	ENSG00000011260	MYCBP2	YJL069C	UTP18
FBXL3/DCR2	ENSG00000011275	FBXL3	YLR361C	DCR2
ITGAL/ARE1	ENSG00000011332	ITGAL	YCR048W	ARE1
PDK2/SKG3	ENSG00000011426	PDK2	YLR187W	SKG3
ITGA3/GYP5	ENSG00000011454	ITGA3	YPL249C	GYP5
LAMP2/PPH21	ENSG00000011485	LAMP2	YDL134C	PPH21
GGNBP2/TFB3	ENSG00000012048	GGNBP2	YDR460W	TFB3
ITGA2B/RAD10	ENSG00000012061	ITGA2B	YML095C	RAD10
GDE1/NUP57	ENSG00000012822	GDE1	YGR119C	NUP57
C19orf60/MPS1	ENSG00000012983	C19orf60	YDL028C	MPS1
CRLF1/IRS4	ENSG00000013016	CRLF1	YKR019C	IRS4
MAP3K14/RPT3	ENSG00000013275	MAP3K14	YDR394W	RPT3
ABCC8/KNS1	ENSG00000013441	ABCC8	YLL019C	KNS1
CCL18/RET1	ENSG00000013503	CCL18	YOR207C	RET1
CCL3/NGL2	ENSG00000013523	CCL3	YMR285C	NGL2
SYNRG/ITT1	ENSG00000013561	SYNRG	YML068W	ITT1
CACNG3/YAL064C-A	ENSG00000013810	CACNG3	YAL064C-A	YAL064C-A
TMEM132A/POL12	ENSG00000014138	TMEM132A	YBL035C	POL12
AP2B1/PMT6	ENSG00000014216	AP2B1	YGR199W	PMT6
TAC1/MDH3	ENSG00000014641	TAC1	YDL078C	MDH3
ZNF263/MMT1	ENSG00000014824	ZNF263	YMR177W	MMT1
CX3CL1/IMP2	ENSG00000015171	CX3CL1	YIL154C	IMP2
SPATA20/LAS17	ENSG00000015285	SPATA20	YOR181W	LAS17
CACNA1G/MPP6	ENSG00000015479	CACNA1G	YNR024W	MPP6
TNFRSF12A/BPL1	ENSG00000015592	TNFRSF12A	YDL141W	BPL1
MAP3K9/PMR1	ENSG00000017260	MAP3K9	YGL167C	PMR1
RALA/RGA1	ENSG00000017797	RALA	YOR127W	RGA1
BAIAP2L1/DLD1	ENSG00000018510	BAIAP2L1	YDL174C	DLD1
ETV1/PMA2	ENSG00000018625	ETV1	YPL036W	PMA2
AGK/EMW1	ENSG00000018699	AGK	YNL313C	EMW1
CCL26/PCD1	ENSG00000020256	CCL26	YLR151C	PCD1
FARP2/MRE11	ENSG00000020922	FARP2	YMR224C	MRE11
USH1C/YTA6	ENSG00000021574	USH1C	YPL074W	YTA6
DBF4/NAM7	ENSG00000021776	DBF4	YMR080C	NAM7
TBXA2R/CPA1	ENSG00000021826	TBXA2R	YOR303W	CPA1
IFRD1/DEG1	ENSG00000022267	IFRD1	YFL001W	DEG1
GTF2IRD1/GPM2	ENSG00000022556	GTF2IRD1	YDL021W	GPM2
PAF1/MAG2	ENSG00000022840	PAF1	YLR427W	MAG2
VPS41/PFA4	ENSG00000023041	VPS41	YOL003C	PFA4
ARHGAP44/TRX1	ENSG00000023318	ARHGAP44	YLR043C	TRX1
ELAC2/GRX2	ENSG00000023572	ELAC2	YDR513W	GRX2
SCIN/RSA4	ENSG00000023734	SCIN	YCR072C	RSA4
MYH13/YDL124W	ENSG00000023909	MYH13	YDL124W	YDL124W
ADIPOR2/UBR1	ENSG00000024048	ADIPOR2	YGR184C	UBR1
UPP2/HSF1	ENSG00000025156	UPP2	YGL073W	HSF1
MARK4/FAF1	ENSG00000025293	MARK4	YIL019W	FAF1
PAFAH1B1/GAL80	ENSG00000025434	PAFAH1B1	YML051W	GAL80
NOS2/CNS1	ENSG00000025772	NOS2	YBR155W	CNS1
DNAH9/ERJ5	ENSG00000025796	DNAH9	YFR041C	ERJ5
GAS7/SRP1	ENSG00000025800	GAS7	YNL189W	SRP1
TRAPPC6A/LHS1	ENSG00000026025	TRAPPC6A	YKL073W	LHS1
MATK/RAD3	ENSG00000026036	MATK	YER171W	RAD3
CD79B/YCR023C	ENSG00000026103	CD79B	YCR023C	YCR023C
SCN4A/YBR096W	ENSG00000026508	SCN4A	YBR096W	YBR096W
PAX6/OCT1	ENSG00000027001	PAX6	YKL134C	OCT1
RHBDF1/YOR296W	ENSG00000027075	RHBDF1	YOR296W	YOR296W
LUC7L/VPS5	ENSG00000028528	LUC7L	YOR069W	VPS5
BAIAP3/AVO2	ENSG00000029534	BAIAP3	YMR068W	AVO2
PIGQ/MTF1	ENSG00000029639	PIGQ	YMR228W	MTF1
TEAD3/YHR078W	ENSG00000029725	TEAD3	YHR078W	YHR078W
SELE/YBR242W	ENSG00000030066	SELE	YBR242W	YBR242W
DNAJC11/AIM43	ENSG00000031691	DNAJC11	YPL099C	AIM43
MYLIP/SES1	ENSG00000031698	MYLIP	YDR023W	SES1
NOX1/WTM2	ENSG00000032389	NOX1	YOR229W	WTM2
E2F2/NDT80	ENSG00000032742	E2F2	YHR124W	NDT80
PSMB1/ARB1	ENSG00000033050	PSMB1	YER036C	ARB1
SYN1/VPH1	ENSG00000033627	SYN1	YOR270C	VPH1
JARID2/NFI1	ENSG00000033800	JARID2	YOR156C	NFI1
CAMK1G/PEX3	ENSG00000034693	CAMK1G	YDR329C	PEX3
CDK11A/ATG8	ENSG00000034713	CDK11A	YBL078C	ATG8
NADK/ADE12	ENSG00000035687	NADK	YNL220W	ADE12
TFAP2B/RFC1	ENSG00000035928	TFAP2B	YOR217W	RFC1
CYTH3/RTT101	ENSG00000036257	CYTH3	YJL047C	RTT101
ADAM22/YNL022C	ENSG00000037474	ADAM22	YNL022C	YNL022C
SYPL1/TRM8	ENSG00000037897	SYPL1	YDL201W	TRM8
SPAG9/ZIP1	ENSG00000038382	SPAG9	YDR285W	ZIP1
CELSR3/YLR413W	ENSG00000038427	CELSR3	YLR413W	YLR413W
MGST1/MSH4	ENSG00000038945	MGST1	YFL003C	MSH4
CRY1/BRR2	ENSG00000039123	CRY1	YER172C	BRR2
NFIX/TCO89	ENSG00000039319	NFIX	YPL180W	TCO89
MMP25/GDE1	ENSG00000039560	MMP25	YPL110C	GDE1
IL32/PRE9	ENSG00000041357	IL32	YGR135W	PRE9
PKD1/LSG1	ENSG00000041802	PKD1	YGL099W	LSG1
MAPK8IP2/SIM1	ENSG00000041982	MAPK8IP2	YIL123W	SIM1
MED24/TDP1	ENSG00000042088	MED24	YBR223C	TDP1
SEC62/TSR2	ENSG00000042493	SEC62	YLR435W	TSR2
RPS20/APS2	ENSG00000042753	RPS20	YJR058C	APS2
CSDE1/FHN1	ENSG00000042832	CSDE1	YGR131W	FHN1
UBE3C/BI2	ENSG00000042980	UBE3C	Q0110	BI2
REV3L/DCN1	ENSG00000043093	REV3L	YLR128W	DCN1
PAX7/RDL1	ENSG00000043143	PAX7	YOR285W	RDL1
MASP2/SCM3	ENSG00000044115	MASP2	YDL139C	SCM3
TRAF3IP3/YJR030C	ENSG00000044446	TRAF3IP3	YJR030C	YJR030C
POMT2/YPL247C	ENSG00000047056	POMT2	YPL247C	YPL247C
VTA1/YLR419W	ENSG00000047188	VTA1	YLR419W	YLR419W
MLXIPL/URA8	ENSG00000047230	MLXIPL	YJR103W	URA8
BAZ1B/VMA13	ENSG00000047249	BAZ1B	YPR036W	VMA13
RANBP9/BFR1	ENSG00000047410	RANBP9	YOR198C	BFR1
ETV7/FET5	ENSG00000047457	ETV7	YFL041W	FET5
SPRTN/RPO41	ENSG00000047579	SPRTN	YFL036W	RPO41
METTL13/CSG2	ENSG00000047936	METTL13	YBR036C	CSG2
ZNF207/RSM10	ENSG00000048544	ZNF207	YDR041W	RSM10
UQCRC1/MRN1	ENSG00000048740	UQCRC1	YPL184C	MRN1
CD9/RBS1	ENSG00000048991	CD9	YDL189W	RBS1
NCAPD2/YKT6	ENSG00000049245	NCAPD2	YKL196C	YKT6
IFFO1/YMR244W	ENSG00000049323	IFFO1	YMR244W	YMR244W
GIPR/RFC3	ENSG00000049541	GIPR	YNL290W	RFC3
NISCH/RSP5	ENSG00000049759	NISCH	YER125W	RSP5
STAB1/WBP1	ENSG00000049860	STAB1	YEL002C	WBP1
FUZ/NAM2	ENSG00000050748	FUZ	YLR382C	NAM2
PRSS3/PER33	ENSG00000051108	PRSS3	YLR064W	PER33
CD4/RAD51	ENSG00000051180	CD4	YER095W	RAD51
LRRC23/HFM1	ENSG00000051341	LRRC23	YGL251C	HFM1
BTK/YHL018W	ENSG00000051382	BTK	YHL018W	YHL018W
HFE/UTP9	ENSG00000051596	HFE	YHR196W	UTP9
SCMH1/BUD9	ENSG00000052126	SCMH1	YGR041W	BUD9
FYN/TAF3	ENSG00000052723	FYN	YPL011C	TAF3
HIVEP2/RRP12	ENSG00000052749	HIVEP2	YPL012W	RRP12
TCEB3/ERG25	ENSG00000052802	TCEB3	YGR060W	ERG25
LYPLA2/SOD2	ENSG00000053254	LYPLA2	YHR008C	SOD2
NME2/AAD10	ENSG00000053371	NME2	YJR155W	AAD10
APBA3/MRT4	ENSG00000053372	APBA3	YKL009W	MRT4
MKS1/BET3	ENSG00000054116	MKS1	YKR068C	BET3
ABHD5/YFR039C	ENSG00000054654	ABHD5	YFR039C	YFR039C
KAL1/CDC53	ENSG00000055130	KAL1	YDL132W	CDC53
AKAP8L/RTC5	ENSG00000055163	AKAP8L	YOR118W	RTC5
UTP18/SPP1	ENSG00000055609	UTP18	YPL138C	SPP1
RNF216/PUF3	ENSG00000055917	RNF216	YLL013C	PUF3
TTC19/YKL070W	ENSG00000056972	TTC19	YKL070W	YKL070W
PTBP1/GDI1	ENSG00000057608	PTBP1	YER136W	GDI1
DPF1/ATG5	ENSG00000057663	DPF1	YPL149W	ATG5
SYT7/ERG11	ENSG00000058056	SYT7	YHR007C	ERG11
PIK3C2A/CMK1	ENSG00000058091	PIK3C2A	YFR014C	CMK1
PLAUR/SEC61	ENSG00000058262	PLAUR	YLR378C	SEC61
ANLN/YKL075C	ENSG00000058404	ANLN	YKL075C	YKL075C
WIZ/RPC37	ENSG00000058600	WIZ	YKR025W	RPC37
RABGAP1/ENA5	ENSG00000058668	RABGAP1	YDR038C	ENA5
DCN/RIO2	ENSG00000058729	DCN	YNL207W	RIO2
PPP5C/MRPL7	ENSG00000058804	PPP5C	YDR237W	MRPL7
MAP4K3/TIS11	ENSG00000059145	MAP4K3	YLR136C	TIS11
ZBTB32/PRO2	ENSG00000059573	ZBTB32	YOR323C	PRO2
TYROBP/TRM3	ENSG00000059588	TYROBP	YDL112W	TRM3
GABRA3/XDJ1	ENSG00000059769	GABRA3	YLR090W	XDJ1
BRCA1/PSR2	ENSG00000060069	BRCA1	YLR019W	PSR2
ERCC1/IRC19	ENSG00000060237	ERCC1	YLL033W	IRC19
CD22/CDC13	ENSG00000060558	CD22	YDL220C	CDC13
SEMA3B/TEX1	ENSG00000060688	SEMA3B	YNL253W	TEX1
MBTPS2/FMP37	ENSG00000060762	MBTPS2	YGL080W	FMP37
LTF/POT1	ENSG00000060971	LTF	YIL160C	POT1
NR1H4/SDH4	ENSG00000061794	NR1H4	YDR178W	SDH4
ALOX5/AIF1	ENSG00000062096	ALOX5	YNR074C	AIF1
CALCOCO1/BUD3	ENSG00000062194	CALCOCO1	YCL014W	BUD3
UBR7/RSN1	ENSG00000062598	UBR7	YMR266W	RSN1
MAP4K5/POL3	ENSG00000062822	MAP4K5	YDL102W	POL3
EHD3/RPL18B	ENSG00000063177	EHD3	YNL301C	RPL18B
PSMC4/NOP13	ENSG00000063244	PSMC4	YNL175C	NOP13
CLDN11/ENT1	ENSG00000063245	CLDN11	YDL161W	ENT1
MVP/YIL165C	ENSG00000063438	MVP	YIL165C	YIL165C
NUB1/NUP85	ENSG00000064012	NUB1	YJR042W	NUP85
CLK1/TAF2	ENSG00000064313	CLK1	YCR042C	TAF2
ENSG00000013455/MTR10	ENSG00000064419	ENSG00000013455	YOR160W	MTR10
POLR3B/AGP2	ENSG00000064651	POLR3B	YBR132C	AGP2
ANGEL1/YIG1	ENSG00000064666	ANGEL1	YPL201C	YIG1
RNF14/MPH1	ENSG00000064703	RNF14	YIR002C	MPH1
DDX11/PMS1	ENSG00000064933	DDX11	YNL082W	PMS1
CD6/HMO1	ENSG00000064961	CD6	YDR174W	HMO1
TACC3/APL5	ENSG00000065000	TACC3	YPL195W	APL5
UFL1/NTG2	ENSG00000065057	UFL1	YOL043C	NTG2
POLA2/GPA1	ENSG00000065135	POLA2	YHR005C	GPA1
CAPN1/PSE1	ENSG00000065150	CAPN1	YMR308C	PSE1
ACPP/CAR2	ENSG00000065154	ACPP	YLR438W	CAR2
MDH1/PWP2	ENSG00000065183	MDH1	YCR057C	PWP2
SLC30A9/PKC1	ENSG00000065243	SLC30A9	YBL105C	PKC1
MTMR11/MAK11	ENSG00000065268	MTMR11	YKL021C	MAK11
CCDC88C/LAC1	ENSG00000065308	CCDC88C	YKL008C	LAC1
YAF2/MCM10	ENSG00000065328	YAF2	YIL150C	MCM10
ZMYND11/SLM5	ENSG00000065427	ZMYND11	YCR024C	SLM5
WAS/MPD2	ENSG00000065485	WAS	YOL088C	MPD2
DPEP1/CUS2	ENSG00000065526	DPEP1	YNL286W	CUS2
BID/CMK2	ENSG00000065534	BID	YOL016C	CMK2
MATR3/RLP7	ENSG00000065559	MATR3	YNL002C	RLP7
RGPD5/SCH9	ENSG00000065613	RGPD5	YHR205W	SCH9
STMN4/RCK2	ENSG00000065675	STMN4	YLR248W	RCK2
NUDCD3/UTP15	ENSG00000065717	NUDCD3	YMR093W	UTP15
ISL1/VAC7	ENSG00000065809	ISL1	YNL054W	VAC7
IL20RA/MAE1	ENSG00000065833	IL20RA	YKL029C	MAE1
CLCA1/YBR141C	ENSG00000065882	CLCA1	YBR141C	YBR141C
ATP2C1/YPL245W	ENSG00000065883	ATP2C1	YPL245W	YPL245W
SRCIN1/FHL1	ENSG00000065970	SRCIN1	YPR104C	FHL1
IGF1/PDE2	ENSG00000065989	IGF1	YOR360C	PDE2
RALBP1/RTS1	ENSG00000066027	RALBP1	YOR014W	RTS1
RUFY3/SNF12	ENSG00000066117	RUFY3	YNR023W	SNF12
CNTN1/RPH1	ENSG00000066135	CNTN1	YER169W	RPH1
WWTR1/HAP5	ENSG00000066136	WWTR1	YOR358W	HAP5
AGPS/SNX41	ENSG00000066294	AGPS	YDR425W	SNX41
ATP1A2/BTS1	ENSG00000066382	ATP1A2	YPL069C	BTS1
TTC27/USE1	ENSG00000066455	TTC27	YGL098W	USE1
MARCO/SEC7	ENSG00000066777	MARCO	YDR170C	SEC7
SYT13/HEM15	ENSG00000066926	SYT13	YOR176W	HEM15
SNAI2/RGD1	ENSG00000066933	SNAI2	YBR260C	RGD1
CD74/TIF1	ENSG00000067048	CD74	YKR059W	TIF1
HGF/RIM101	ENSG00000067082	HGF	YHL027W	RIM101
ZRANB1/MAM33	ENSG00000067113	ZRANB1	YIL070C	MAM33
NCDN/ILM1	ENSG00000067167	NCDN	YJR118C	ILM1
ZFP64/GIS2	ENSG00000067182	ZFP64	YNL255C	GIS2
MNAT1/EEB1	ENSG00000067191	MNAT1	YPL095C	EEB1
SAMD4A/FCF2	ENSG00000067334	SAMD4A	YLR051C	FCF2
RUNX3/NUP100	ENSG00000067445	RUNX3	YKL068W	NUP100
MRE11A/RRP15	ENSG00000067533	MRE11A	YPR143W	RRP15
PLEKHB1/RHO1	ENSG00000067560	PLEKHB1	YPR165W	RHO1
SERPINB1/TCB3	ENSG00000067715	SERPINB1	YML072C	TCB3
SPAST/PKP1	ENSG00000067992	SPAST	YIL042C	PKP1
ENSG00000021602/HOS3	ENSG00000068024	ENSG00000021602	YPL116W	HOS3
NRXN3/YPS5	ENSG00000068078	NRXN3	YGL259W	YPS5
AQR/CAB4	ENSG00000068120	AQR	YGR277C	CAB4
CPS1/GYP1	ENSG00000068354	CPS1	YOR070C	GYP1
C8B/SPP2	ENSG00000068394	C8B	YOR148C	SPP2
FHL1/SPB1	ENSG00000068438	FHL1	YCL054W	SPB1
RTFDC1/KCS1	ENSG00000068745	RTFDC1	YDR017C	KCS1
GABRA1/TOA1	ENSG00000068781	GABRA1	YOR194C	TOA1
NLRP2/KRE28	ENSG00000068793	NLRP2	YDR532C	KRE28
RNF10/HST2	ENSG00000068903	RNF10	YPL015C	HST2
ZDHHC6/MUC1	ENSG00000069248	ZDHHC6	YIR019C	MUC1
RNH1/VPS35	ENSG00000069329	RNH1	YJL154C	VPS35
NDUFS1/YDJ1	ENSG00000069345	NDUFS1	YNL064C	YDJ1
RB1CC1/MBP1	ENSG00000069399	RB1CC1	YDL056W	MBP1
ERP44/NFT1	ENSG00000069431	ERP44	YKR103W	NFT1
ALAS1/REF2	ENSG00000069849	ALAS1	YDR195W	REF2
BIRC3/HUL5	ENSG00000069869	BIRC3	YGL141W	HUL5
AKAP11/UFD1	ENSG00000070010	AKAP11	YGR048W	UFD1
GLRX2/IKI3	ENSG00000070061	GLRX2	YLR384C	IKI3
SNAPC1/SSP120	ENSG00000070081	SNAPC1	YLR250W	SSP120
STRAP/PFY1	ENSG00000070087	STRAP	YOR122C	PFY1
ABCC2/UIP3	ENSG00000070159	ABCC2	YAR027W	UIP3
DEF6/ERO1	ENSG00000070371	DEF6	YML130C	ERO1
PLEKHO1/AIM38	ENSG00000070423	PLEKHO1	YNR018W	AIM38
GCLM/ATG16	ENSG00000070444	GCLM	YMR159C	ATG16
UBR2/POL4	ENSG00000070501	UBR2	YCR014C	POL4
EHD2/HSV2	ENSG00000070540	EHD2	YGR223C	HSV2
RRAGD/ASN1	ENSG00000070669	RRAGD	YPR145W	ASN1
HSF2/KAR2	ENSG00000070718	HSF2	YJL034W	KAR2
PHF20/YAT2	ENSG00000070748	PHF20	YER024W	YAT2
NR1H3/MUD2	ENSG00000070756	NR1H3	YKL074C	MUD2
NCAPH2/RPA190	ENSG00000070761	NCAPH2	YOR341W	RPA190
TOMM34/CKA1	ENSG00000070770	TOMM34	YIL035C	CKA1
SEC63/GCD6	ENSG00000070785	SEC63	YDR211W	GCD6
KPNA6/YNL058C	ENSG00000070831	KPNA6	YNL058C	YNL058C
VIM/NOP14	ENSG00000070882	VIM	YDL148C	NOP14
RTEL1-TNFRSF6B/PUT4	ENSG00000070915	RTEL1-TNFRSF6B	YOR348C	PUT4
FAS/PMA1	ENSG00000070961	FAS	YGL008C	PMA1
CD44/SHO1	ENSG00000071051	CD44	YER118C	SHO1
KCNG1/STE7	ENSG00000071054	KCNG1	YDL159W	STE7
SLAMF7/AIP1	ENSG00000071127	SLAMF7	YMR092C	AIP1
MIPEP/YKL023W	ENSG00000071205	MIPEP	YKL023W	YKL023W
PRKCH/ISR1	ENSG00000071242	PRKCH	YPR106W	ISR1
INSRR/YNG2	ENSG00000071243	INSRR	YHR090C	YNG2
IFNGR1/BUD23	ENSG00000071462	IFNGR1	YCR047C	BUD23
SH2D2A/HRD3	ENSG00000071537	SH2D2A	YLR207W	HRD3
TNFRSF1B/AFG2	ENSG00000071539	TNFRSF1B	YLR397C	AFG2
VEZT/ULS1	ENSG00000071794	VEZT	YOR191W	ULS1
POU2F2/CFT1	ENSG00000071894	POU2F2	YDR301W	CFT1
SNX1/TPK2	ENSG00000072062	SNX1	YPL203W	TPK2
TBPL1/YBL107C	ENSG00000072110	TBPL1	YBL107C	YBL107C
ARNTL2/ENT3	ENSG00000072134	ARNTL2	YJR125C	ENT3
BCLAF1/SIW14	ENSG00000072135	BCLAF1	YNL032W	SIW14
ANK1/TRE1	ENSG00000072274	ANK1	YPL176C	TRE1
TFB1M/PEX4	ENSG00000072401	TFB1M	YGR133W	PEX4
RABEP1/GUK1	ENSG00000072415	RABEP1	YDR454C	GUK1
HMGB3/SMC1	ENSG00000072501	HMGB3	YFL008W	SMC1
NUP160/HMG2	ENSG00000072609	NUP160	YLR450W	HMG2
BAK1/RRP9	ENSG00000072803	BAK1	YPR137W	RRP9
MUSK/AGE1	ENSG00000072818	MUSK	YDR524C	AGE1
IKZF2/DAL1	ENSG00000072832	IKZF2	YIR027C	DAL1
GRN/DER1	ENSG00000072849	GRN	YBR201W	DER1
ARHGAP31/NDL1	ENSG00000072864	ARHGAP31	YLR254C	NDL1
NR2E3/APM2	ENSG00000072958	NR2E3	YHL019C	APM2
CENPQ/SEC2	ENSG00000073009	CENPQ	YNL272C	SEC2
SARS/MCM2	ENSG00000073111	SARS	YBL023C	MCM2
RANBP3/STE50	ENSG00000073282	RANBP3	YCL032W	STE50
ARID4A/SRO77	ENSG00000073350	ARID4A	YBL106C	SRO77
TSSC1/ECM5	ENSG00000073614	TSSC1	YMR176W	ECM5
ENSG00000032514/YAP1802	ENSG00000073921	ENSG00000032514	YGR241C	YAP1802
IFT88/SEC18	ENSG00000073969	IFT88	YBR080C	SEC18
ZCCHC8/RSF2	ENSG00000074047	ZCCHC8	YJR127C	RSF2
ABCF2/LCL2	ENSG00000074181	ABCF2	YLR104W	LCL2
LRRC7/RAD28	ENSG00000074266	LRRC7	YDR030C	RAD28
UBA6/ENA1	ENSG00000074370	UBA6	YDR040C	ENA1
GAB2/YJU3	ENSG00000074416	GAB2	YKL094W	YJU3
ATP6V0A1/CUP1-1	ENSG00000074660	ATP6V0A1	YHR053C	CUP1-1
PIAS1/EMP46	ENSG00000074695	PIAS1	YLR080W	EMP46
SLC4A7/SBA1	ENSG00000074696	SLC4A7	YKL117W	SBA1
APBA2/DOC1	ENSG00000074755	APBA2	YGL240W	DOC1
UHRF1/ENO2	ENSG00000074800	UHRF1	YHR174W	ENO2
MAP2K3/SLN1	ENSG00000074964	MAP2K3	YIL147C	SLN1
TMSB10/ARP6	ENSG00000075089	TMSB10	YLR085C	ARP6
RNF19A/CSM3	ENSG00000075131	RNF19A	YMR048W	CSM3
PEX3/TIF4632	ENSG00000075151	PEX3	YGL049C	TIF4632
GABARAPL2/MTC5	ENSG00000075188	GABARAPL2	YDR128W	MTC5
MYOC/CTT1	ENSG00000075223	MYOC	YGR088W	CTT1
SH3YL1/ERG10	ENSG00000075239	SH3YL1	YPL028W	ERG10
VCL/YNL095C	ENSG00000075292	VCL	YNL095C	YNL095C
DAPK2/YAK1	ENSG00000075413	DAPK2	YJL141C	YAK1
NSMAF/TAO3	ENSG00000075539	NSMAF	YIL129C	TAO3
ADSS/ARP7	ENSG00000075624	ADSS	YPR034W	ARP7
STAP1/SPO14	ENSG00000075651	STAP1	YKR031C	SPO14
TIMP2/DIP2	ENSG00000075702	TIMP2	YLR129W	DIP2
RFC1/YNL046W	ENSG00000075711	RFC1	YNL046W	YNL046W
CUL3/VPS21	ENSG00000075785	CUL3	YOR089C	VPS21
MYOM2/YET1	ENSG00000075790	MYOM2	YKL065C	YET1
OTC/PRP39	ENSG00000075856	OTC	YML046W	PRP39
USP2/LRG1	ENSG00000075884	USP2	YDL240W	LRG1
CASR/YOR223W	ENSG00000075891	CASR	YOR223W	YOR223W
TUBG2/RRP42	ENSG00000075914	TUBG2	YDL111C	RRP42
RPL26L1/NCL1	ENSG00000075945	RPL26L1	YBL024W	NCL1
FLT4/MCM6	ENSG00000076003	FLT4	YGL201C	MCM6
NSUN2/REX2	ENSG00000076043	NSUN2	YLR059C	REX2
FBXO42/YIL077C	ENSG00000076053	FBXO42	YIL077C	YIL077C
MRI1/MLH1	ENSG00000076242	MRI1	YMR167W	MLH1
METTL1/UNG1	ENSG00000076248	METTL1	YML021C	UNG1
HOXC8/SLX8	ENSG00000076604	HOXC8	YER116C	SLX8
AGA/CPD1	ENSG00000076650	AGA	YGR247W	CPD1
ENSG00000038102/MON1	ENSG00000076685	ENSG00000038102	YGL124C	MON1
PI4K2B/CLF1	ENSG00000076924	PI4K2B	YLR117C	CLF1
MAT2B/VPS45	ENSG00000076944	MAT2B	YGL095C	VPS45
TLL1/YGL101W	ENSG00000077097	TLL1	YGL101W	YGL101W
EDC4/SKP2	ENSG00000077235	EDC4	YNL311C	SKP2
TRIO/YTP1	ENSG00000077238	TRIO	YNL237W	YTP1
VCAN/UBP1	ENSG00000077254	VCAN	YDL122W	UBP1
MSR1/FMP48	ENSG00000077264	MSR1	YGR052W	FMP48
CDH1/MSL1	ENSG00000077312	CDH1	YIR009W	MSL1
SKIV2L2/SKI6	ENSG00000077348	SKIV2L2	YGR195W	SKI6
DNAH5/GAT3	ENSG00000077458	DNAH5	YLR013W	GAT3
ZFYVE16/HST4	ENSG00000077463	ZFYVE16	YDR191W	HST4
C6/CUR1	ENSG00000077522	C6	YPR158W	CUR1
RAI14/CAP2	ENSG00000077549	RAI14	YIL034C	CAP2
SOX30/UBC11	ENSG00000077721	SOX30	YOR339C	UBC11
PNKP/IRE1	ENSG00000077782	PNKP	YHR079C	IRE1
SPDL1/RAD34	ENSG00000077809	SPDL1	YDR314C	RAD34
STAU2/SIZ1	ENSG00000078043	STAU2	YDR409W	SIZ1
RTN4R/RVS161	ENSG00000078053	RTN4R	YCR009C	RVS161
PHF23/KIN1	ENSG00000078061	PHF23	YDR122W	KIN1
CDH10/DUR1,2	ENSG00000078070	CDH10	YBR208C	DUR1,2
INPP4A/NUM1	ENSG00000078114	INPP4A	YDR150W	NUM1
RAB27B/UBC1	ENSG00000078140	RAB27B	YDR177W	UBC1
PSMA4/VPS34	ENSG00000078142	PSMA4	YLR240W	VPS34
MYO16/CHA4	ENSG00000078304	MYO16	YLR098C	CHA4
LSG1/YRA2	ENSG00000078328	LSG1	YKL214C	YRA2
PARP3/SKI8	ENSG00000078369	PARP3	YGL213C	SKI8
TNC/HMRA1	ENSG00000078399	TNC	YCR097W	HMRA1
TDP1/SNT2	ENSG00000078403	TDP1	YGL131C	SNT2
MED17/STE23	ENSG00000078618	MED17	YLR389C	STE23
CAPG/POR1	ENSG00000078668	CAPG	YNL055C	POR1
AP2S1/CST6	ENSG00000078674	AP2S1	YIL036W	CST6
USH2A/MET13	ENSG00000078747	USH2A	YGL125W	MET13
ZPBP/INN1	ENSG00000078902	ZPBP	YNL152W	INN1
TG/STP22	ENSG00000078967	TG	YCL008C	STP22
ADAM28/YKU80	ENSG00000079246	ADAM28	YMR106C	YKU80
BARX2/CBK1	ENSG00000079277	BARX2	YNL161W	CBK1
DCUN1D1/PUF4	ENSG00000079308	DCUN1D1	YGL014W	PUF4
PHF15/REX3	ENSG00000079313	PHF15	YLR107W	REX3
ZIC2/RGT2	ENSG00000079393	ZIC2	YDL138W	RGT2
LCP2/ERG9	ENSG00000079459	LCP2	YHR190W	ERG9
TRIT1/PGM2	ENSG00000079739	TRIT1	YMR105C	PGM2
ADRB1/DBP1	ENSG00000079785	ADRB1	YPL119C	DBP1
ENSG00000043822/HAL1	ENSG00000079819	ENSG00000043822	YPR005C	HAL1
GUCA2B/TCB2	ENSG00000079841	GUCA2B	YNL087W	TCB2
CUL7/VAM3	ENSG00000079950	CUL7	YOR106W	VAM3
CTNNA1/CIT2	ENSG00000080298	CTNNA1	YCR005C	CIT2
PHKA2/YHR003C	ENSG00000080345	PHKA2	YHR003C	YHR003C
EPHA3/MTG2	ENSG00000080371	EPHA3	YHR168W	MTG2
HSPA5/YEA4	ENSG00000080493	HSPA5	YEL004W	YEA4
DSG2/MOT1	ENSG00000080503	DSG2	YPL082C	MOT1
GEMIN8/AYR1	ENSG00000080511	GEMIN8	YIL124W	AYR1
OFD1/IRC6	ENSG00000080561	OFD1	YFR043C	IRC6
PREX2/PUF6	ENSG00000080608	PREX2	YDR496C	PUF6
WDR37/ECM14	ENSG00000080618	WDR37	YHR132C	ECM14
YTHDC2/MOT2	ENSG00000080802	YTHDC2	YER068W	MOT2
CTPS2/HEM13	ENSG00000080819	CTPS2	YDR044W	HEM13
ATP6V1H/BI3	ENSG00000080823	ATP6V1H	Q0115	BI3
POLR2B/COS8	ENSG00000080839	POLR2B	YHL048W	COS8
TPR/TID3	ENSG00000080986	TPR	YIL144W	TID3
CP/PCL7	ENSG00000081087	CP	YIL050W	PCL7
DTNBP1/STE12	ENSG00000081189	DTNBP1	YHR084W	STE12
XK/CYB2	ENSG00000081277	XK	YML054C	CYB2
ARHGAP6/UBA4	ENSG00000081307	ARHGAP6	YHR111W	UBA4
MAP4/HOP1	ENSG00000081320	MAP4	YIL072W	HOP1
GOPC/SSL1	ENSG00000081665	GOPC	YLR005W	SSL1
ROS1/YVH1	ENSG00000081721	ROS1	YIR026C	YVH1
HDAC9/TRI1	ENSG00000082014	HDAC9	YMR233W	TRI1
RRM2B/YGR126W	ENSG00000082258	RRM2B	YGR126W	YGR126W
TNFRSF17/YDL180W	ENSG00000082438	TNFRSF17	YDL180W	YDL180W
LMO3/MRPL22	ENSG00000082515	LMO3	YNL177C	MRPL22
MRPS10/ARP10	ENSG00000082516	MRPS10	YDR106W	ARP10
GUCA1A/TMS1	ENSG00000082556	GUCA1A	YDR105C	TMS1
RSF1/YCK1	ENSG00000082701	RSF1	YHR135C	YCK1
VPS13D/YLR156W	ENSG00000082781	VPS13D	YLR156W	YLR156W
CELF2/IMH1	ENSG00000082805	CELF2	YLR309C	IMH1
R3HDM1/CRM1	ENSG00000082898	R3HDM1	YGR218W	CRM1
COL9A2/SPO71	ENSG00000083093	COL9A2	YDR104C	SPO71
KITLG/KAP104	ENSG00000083312	KITLG	YBR017C	KAP104
ERCC8/AI5_BETA	ENSG00000083454	ERCC8	Q0075	AI5_BETA
VAMP3/YMR018W	ENSG00000083457	VAMP3	YMR018W	YMR018W
PER3/MTF2	ENSG00000083535	PER3	YDL044C	MTF2
UTS2/YKL162C	ENSG00000083799	UTS2	YKL162C	YKL162C
TNFRSF9/MSN2	ENSG00000083842	TNFRSF9	YMR037C	MSN2
EPN3/RPS5	ENSG00000083845	EPN3	YJR123W	RPS5
LTBP1/APT2	ENSG00000083857	LTBP1	YDR441C	APT2
RCN1/SLZ1	ENSG00000083896	RCN1	YNL196C	SLZ1
ELN/SBP1	ENSG00000084072	ELN	YHL034C	SBP1
RFC2/STE24	ENSG00000084073	RFC2	YJR117W	STE24
ARID1B/TIF34	ENSG00000084623	ARID1B	YMR146C	TIF34
NEDD4L/YKR018C	ENSG00000084754	NEDD4L	YKR018C	YKR018C
FOXP3/URA2	ENSG00000084774	FOXP3	YJL130C	URA2
HEXB/CGR1	ENSG00000085063	HEXB	YGL029W	CGR1
JKAMP/DAP2	ENSG00000085377	JKAMP	YHR028C	DAP2
DKK3/HSP26	ENSG00000085382	DKK3	YBR072W	HSP26
ARHGEF5/SEH1	ENSG00000085415	ARHGEF5	YGL100W	SEH1
NFE2L3/SOF1	ENSG00000085433	NFE2L3	YLL011W	SOF1
LIMA1/CTS2	ENSG00000085465	LIMA1	YDR371W	CTS2
SLC4A8/SSK2	ENSG00000085511	SLC4A8	YNR031C	SSK2
PTGER3/YPR1	ENSG00000085662	PTGER3	YDR368W	YPR1
MAPK9/YMC1	ENSG00000085719	MAPK9	YPR058W	YMC1
COL23A1/RRN3	ENSG00000085721	COL23A1	YKL125W	RRN3
BCAR1/BZZ1	ENSG00000085733	BCAR1	YHR114W	BZZ1
FAM160A2/IML2	ENSG00000085831	FAM160A2	YJL082W	IML2
HERPUD1/END3	ENSG00000085832	HERPUD1	YNL084C	END3
HOMER3/CDC6	ENSG00000085840	HOMER3	YJL194W	CDC6
RAD51/SQS1	ENSG00000085872	RAD51	YNL224C	SQS1
POLQ/PTK1	ENSG00000086015	POLQ	YKL198C	PTK1
PIK3CB/MDJ1	ENSG00000086061	PIK3CB	YFL016C	MDJ1
ENSG00000051415/FAP1	ENSG00000086102	ENSG00000051415	YNL023C	FAP1
CYBA/DIM1	ENSG00000086189	CYBA	YPL266W	DIM1
THOC3/KAP120	ENSG00000086200	THOC3	YPL125W	KAP120
HEBP2/MRPL24	ENSG00000086504	HEBP2	YMR193W	MRPL24
PLEKHA5/CIN5	ENSG00000086548	PLEKHA5	YOR028C	CIN5
PRSS8/CWC2	ENSG00000086589	PRSS8	YDL209C	CWC2
SIKE1/EMP24	ENSG00000086598	SIKE1	YGL200C	EMP24
RRP12/TOM1	ENSG00000086758	RRP12	YDR457W	TOM1
MSMO1/GPI10	ENSG00000086848	MSMO1	YGL142C	GPI10
TTC17/FRE7	ENSG00000086991	TTC17	YOL152W	FRE7
ALX4/VPS68	ENSG00000087008	ALX4	YOL129W	VPS68
FOXN3/YMR1	ENSG00000087053	FOXN3	YJR110W	YMR1
AKR7A2/FOX2	ENSG00000087076	AKR7A2	YKR009C	FOX2
MRTO4/SGF11	ENSG00000087152	MRTO4	YPL047W	SGF11
USE1/PGS1	ENSG00000087157	USE1	YCL004W	PGS1
MCF2L2/ISA1	ENSG00000087206	MCF2L2	YLL027W	ISA1
NRIP2/ATP18	ENSG00000087245	NRIP2	YML081C-A	ATP18
LAMA3/TPA1	ENSG00000087263	LAMA3	YER049W	TPA1
ANAPC4/BOI2	ENSG00000087266	ANAPC4	YER114C	BOI2
KCNQ1/ARG1	ENSG00000087274	KCNQ1	YOL058W	ARG1
TRAPPC3/EST1	ENSG00000087338	TRAPPC3	YLR233C	EST1
THRAP3/CUS1	ENSG00000087365	THRAP3	YMR240C	CUS1
PHPT1/VPS1	ENSG00000087470	PHPT1	YKR001C	VPS1
ENTPD2/ERV46	ENSG00000087502	ENTPD2	YAL042W	ERV46
ARID4B/GDS1	ENSG00000088179	ARID4B	YOR355W	GDS1
PTPRN/HAS1	ENSG00000088205	PTPRN	YMR290C	HAS1
KIF1B/RPS2	ENSG00000088247	KIF1B	YGL123W	RPS2
FOXC1/SFK1	ENSG00000088305	FOXC1	YKL051W	SFK1
SYNE2/FPR1	ENSG00000088832	SYNE2	YNL135C	FPR1
CBLN4/SHP1	ENSG00000088833	CBLN4	YBL058W	SHP1
CHRDL2/DYN2	ENSG00000088986	CHRDL2	YDR424C	DYN2
RELT/BRL1	ENSG00000089006	RELT	YHR036W	BRL1
NOP58/RPL6A	ENSG00000089009	NOP58	YML073C	RPL6A
KCNH2/FRK1	ENSG00000089022	KCNH2	YPL141C	FRK1
CUL1/ESF1	ENSG00000089048	CUL1	YDR365C	ESF1
CYFIP2/APC5	ENSG00000089053	CYFIP2	YOR249C	APC5
TAB2/REX4	ENSG00000089094	TAB2	YOL080C	REX4
EIF2AK2/GCN1	ENSG00000089154	EIF2AK2	YGL195W	GCN1
KMT2C/PXL1	ENSG00000089159	KMT2C	YKR090W	PXL1
PUM2/TFS1	ENSG00000089220	PUM2	YLR178C	TFS1
MRPL43/ETP1	ENSG00000089234	MRPL43	YHL010C	ETP1
ITIH4/MET10	ENSG00000089250	ITIH4	YFR030W	MET10
C4orf27/TAP42	ENSG00000089289	C4orf27	YMR028W	TAP42
ZFR/ROT2	ENSG00000089597	ZFR	YBR229C	ROT2
NPFFR2/BIR1	ENSG00000089685	NPFFR2	YJR089W	BIR1
ENSG00000056345/MAK5	ENSG00000089737	ENSG00000056345	YBR142W	MAK5
PHF21B/LCB1	ENSG00000090054	PHF21B	YMR296C	LCB1
TRAF1/PAP1	ENSG00000090060	TRAF1	YKR002W	PAP1
PCGF2/AIM20	ENSG00000090104	PCGF2	YIL158W	AIM20
IL17RB/FYV10	ENSG00000090316	IL17RB	YIL097W	FYV10
TRAF3IP2/XBP1	ENSG00000090339	TRAF3IP2	YIL101C	XBP1
GYG2/IPI3	ENSG00000090372	GYG2	YNL182C	IPI3
SERPINB3/PEX12	ENSG00000090432	SERPINB3	YMR026C	PEX12
PKP2/YNR064C	ENSG00000090487	PKP2	YNR064C	YNR064C
MSH4/MPS2	ENSG00000090565	MSH4	YGL075C	MPS2
F7/ALA1	ENSG00000090861	F7	YOR335C	ALA1
GDI2/SEC3	ENSG00000090989	GDI2	YER008C	SEC3
PRDM1/LPD1	ENSG00000091140	PRDM1	YFL018C	LPD1
ATG5/CTL1	ENSG00000091436	ATG5	YMR180C	CTL1
PITHD1/FUM1	ENSG00000091483	PITHD1	YPL262W	FUM1
MTA3/SKT5	ENSG00000091490	MTA3	YBL061C	SKT5
USP13/ECM30	ENSG00000091536	USP13	YLR436C	ECM30
LAMC2/BAP2	ENSG00000092068	LAMC2	YBR068C	BAP2
CDK14/SLY1	ENSG00000092108	CDK14	YDR189W	SLY1
SEC61A1/RSM24	ENSG00000092200	SEC61A1	YDR175C	RSM24
PPP1R12A/SPT16	ENSG00000092201	PPP1R12A	YGL207W	SPT16
RASGRF1/TRS31	ENSG00000092203	RASGRF1	YDR472W	TRS31
CAMK2B/ERT1	ENSG00000092208	CAMK2B	YBR239C	ERT1
CROCC/ADE16	ENSG00000092421	CROCC	YLR028C	ADE16
POLR3E/YVC1	ENSG00000092439	POLR3E	YOR087W	YVC1
ATP2B4/YDL156W	ENSG00000092470	ATP2B4	YDL156W	YDL156W
ZC3H11A/SPO20	ENSG00000092531	ZC3H11A	YMR017W	SPO20
RIOK2/GOR1	ENSG00000092621	RIOK2	YNL274C	GOR1
NDC1/MLC2	ENSG00000092841	NDC1	YPR188C	MLC2
FLYWCH1/HMF1	ENSG00000092847	FLYWCH1	YER057C	HMF1
UNKL/CDC45	ENSG00000093009	UNKL	YLR103C	CDC45
ALDH18A1/AFT2	ENSG00000093010	ALDH18A1	YPL202C	AFT2
TARBP1/RSM22	ENSG00000093167	TARBP1	YKL155C	RSM22
MXD1/HDA1	ENSG00000094631	MXD1	YNL021W	HDA1
CDK17/RPT6	ENSG00000094804	CDK17	YGL048C	RPT6
DNAJC25/FUR1	ENSG00000094841	DNAJC25	YHR128W	FUR1
PSD/SLP1	ENSG00000094975	PSD	YOR154W	SLP1
CTDP1/MSH2	ENSG00000095002	CTDP1	YOL090W	MSH2
YBX3/RET2	ENSG00000095139	YBX3	YFR051C	RET2
WNK1/VAC8	ENSG00000095261	WNK1	YEL013W	VAC8
CCAR1/MSS51	ENSG00000095303	CCAR1	YLR203C	MSS51
OGFR/CAT2	ENSG00000095321	OGFR	YML042W	CAT2
GNA15/VMA7	ENSG00000095539	GNA15	YGR020C	VMA7
CREB3L3/ISW2	ENSG00000095564	CREB3L3	YOR304W	ISW2
PTPRU/EXO84	ENSG00000095637	PTPRU	YBR102C	EXO84
SNRNP40/HSP150	ENSG00000095794	SNRNP40	YJL159W	HSP150
COL11A1/YBL081W	ENSG00000095951	COL11A1	YBL081W	YBL081W
MPC1/SGV1	ENSG00000096063	MPC1	YPR161C	SGV1
ACAA1/CEF1	ENSG00000096401	ACAA1	YMR213W	CEF1
BCAT1/ILV1	ENSG00000096433	BCAT1	YER086W	ILV1
HDAC7/BRO1	ENSG00000096696	HDAC7	YPL084W	BRO1
LZTS1/SIR2	ENSG00000096717	LZTS1	YDL042C	SIR2
SPAG4/RXT3	ENSG00000096968	SPAG4	YDL076C	RXT3
NCKAP1/HRR25	ENSG00000097007	NCKAP1	YPL204W	HRR25
MRPS35/CDC7	ENSG00000097046	MRPS35	YDL017W	CDC7
GUCY1B3/ERP2	ENSG00000099203	GUCY1B3	YAL007C	ERP2
SFSWAP/MGR1	ENSG00000099204	SFSWAP	YCL044C	MGR1
TNK2/NRG2	ENSG00000099326	TNK2	YBR066C	NRG2
CDH3/FRE8	ENSG00000099331	CDH3	YLR047C	FRE8
ARSF/RPN12	ENSG00000099341	ARSF	YFR052W	RPN12
GPBP1/NSE3	ENSG00000099399	GPBP1	YDR288W	NSE3
CS/PRP24	ENSG00000099622	CS	YMR268C	PRP24
LTK/ATP16	ENSG00000099624	LTK	YDL004W	ATP16
MRPS24/GBP2	ENSG00000099783	MRPS24	YCL011C	GBP2
ELMO2/CDC34	ENSG00000099804	ELMO2	YDR054C	CDC34
WAPAL/MEU1	ENSG00000099810	WAPAL	YLR017W	MEU1
APPBP2/RPB5	ENSG00000099817	APPBP2	YBR154C	RPB5
POLD1/RTK1	ENSG00000099875	POLD1	YDL025C	RTK1
SEZ6/YRB1	ENSG00000099901	SEZ6	YDR002W	YRB1
EIF4B/GRS1	ENSG00000099917	EIF4B	YBR121C	GRS1
GLTSCR1/RGC1	ENSG00000099940	GLTSCR1	YPR115W	RGC1
RPL18/HOF1	ENSG00000099942	RPL18	YMR032W	HOF1
ISOC2/YNL181W	ENSG00000099958	ISOC2	YNL181W	YNL181W
U2AF2/RPA34	ENSG00000099968	U2AF2	YJL148W	RPA34
EPN1/PRP21	ENSG00000099995	EPN1	YJL203W	PRP21
MED29/SMD1	ENSG00000100028	MED29	YGR074W	SMD1
AHRR/NOP7	ENSG00000100029	AHRR	YGR103W	NOP7
GSC2/CDC28	ENSG00000100030	GSC2	YBR160W	CDC28
GPC1/PTC3	ENSG00000100034	GPC1	YBL056W	PTC3
ADCK1/CTP1	ENSG00000100075	ADCK1	YBR291C	CTP1
HAGH/GGA1	ENSG00000100083	HAGH	YDR358W	GGA1
RNF4/HIR2	ENSG00000100084	RNF4	YOR038C	HIR2
CASP8/YDR348C	ENSG00000100106	CASP8	YDR348C	YDR348C
ASUN/SPP382	ENSG00000100109	ASUN	YLR424W	SPP382
DLX3/NHP2	ENSG00000100138	DLX3	YDL208W	NHP2
SPA17/RPO26	ENSG00000100142	SPA17	YPR187W	RPO26
WISP2/YLR462W	ENSG00000100151	WISP2	YLR462W	YLR462W
NGFR/TIF2	ENSG00000100201	NGFR	YJL138C	TIF2
CDON/DMC1	ENSG00000100206	CDON	YER179W	DMC1
TAF2/BOP3	ENSG00000100207	TAF2	YNL042W	BOP3
HIPK2/AIM33	ENSG00000100225	HIPK2	YML087C	AIM33
TNPO3/TEF2	ENSG00000100226	TNPO3	YBR118W	TEF2
MEF2BNB-MEF2B/YOR114W	ENSG00000100227	MEF2BNB-MEF2B	YOR114W	YOR114W
RFXANK/CSH1	ENSG00000100242	RFXANK	YBR161W	CSH1
LPAR2/PGA3	ENSG00000100243	LPAR2	YML125C	PGA3
CTSA/LSB1	ENSG00000100266	CTSA	YGR136W	LSB1
SUGP2/APL1	ENSG00000100280	SUGP2	YJR005W	APL1
SLC12A2/SUT1	ENSG00000100284	SLC12A2	YGL162W	SUT1
SNX24/HMX1	ENSG00000100292	SNX24	YLR205C	HMX1
EYA2/YJR011C	ENSG00000100296	EYA2	YJR011C	YJR011C
CNN2/MCM5	ENSG00000100297	CNN2	YLR274W	MCM5
SNCAIP/RGT1	ENSG00000100325	SNCAIP	YKL038W	RGT1
DDX20/MYO4	ENSG00000100345	DDX20	YAL029C	MYO4
BTBD1/HPT1	ENSG00000100353	BTBD1	YDR399W	HPT1
BCAS1/PDR17	ENSG00000100359	BCAS1	YNL264C	PDR17
POU1F1/NPA3	ENSG00000100360	POU1F1	YJR072C	NPA3
PMS1/YLR224W	ENSG00000100365	PMS1	YLR224W	YLR224W
HMG20B/YIA6	ENSG00000100372	HMG20B	YIL006W	YIA6
CALCRL/HSP12	ENSG00000100380	CALCRL	YFL014W	HSP12
TAF11/HRT1	ENSG00000100387	TAF11	YOL133W	HRT1
ANKS1A/GCN5	ENSG00000100393	ANKS1A	YGR252W	GCN5
AP3D1/RNA1	ENSG00000100401	AP3D1	YMR235C	RNA1
ZNF76/APA2	ENSG00000100403	ZNF76	YDR530C	APA2
SLC9A3R2/RPC25	ENSG00000100413	SLC9A3R2	YKL144C	RPC25
NTHL1/NTO1	ENSG00000100425	NTHL1	YPR031W	NTO1
GNAI3/RPL12A	ENSG00000100427	GNAI3	YEL054C	RPL12A
IPO5/FPR3	ENSG00000100442	IPO5	YML074C	FPR3
OAT/TIF3	ENSG00000100461	OAT	YPR163C	TIF3
WDR3/HSL7	ENSG00000100462	WDR3	YBR133C	HSL7
PKN2/UTP8	ENSG00000100478	PKN2	YGR128C	UTP8
WDR18/DPB2	ENSG00000100479	WDR18	YPR175W	DPB2
TRAM2/GPH1	ENSG00000100504	TRAM2	YPR160W	GPH1
NTN1/RAD27	ENSG00000100526	NTN1	YKL113C	RAD27
GLP2R/VMA8	ENSG00000100554	GLP2R	YEL051W	VMA8
MCM10/GPI15	ENSG00000100564	MCM10	YNL038W	GPI15
DGKA/PRE10	ENSG00000100567	DGKA	YOR362C	PRE10
ERBB3/VTI1	ENSG00000100568	ERBB3	YMR197C	VTI1
ROPN1/AHA1	ENSG00000100591	ROPN1	YDR214W	AHA1
KARS/BNR1	ENSG00000100592	KARS	YIL159W	BNR1
PDIA5/LCB2	ENSG00000100596	PDIA5	YDR062W	LCB2
NDUFB4/RRT6	ENSG00000100605	NDUFB4	YGL146C	RRT6
SPEN/PTC6	ENSG00000100614	SPEN	YCR079W	PTC6
MYLK/NMA2	ENSG00000100628	MYLK	YGR010W	NMA2
MAP2K4/PIN4	ENSG00000100650	MAP2K4	YBL051C	PIN4
SNAP91/TIF5	ENSG00000100664	SNAP91	YPR041W	TIF5
SLK/CYS3	ENSG00000100665	SLK	YAL012W	CYS3
COL17A1/FAL1	ENSG00000100697	COL17A1	YDR021W	FAL1
SEC61A2/ADE3	ENSG00000100714	SEC61A2	YGR204W	ADE3
PRKCQ/YAP1	ENSG00000100722	PRKCQ	YML007W	YAP1
TLE2/YGR093W	ENSG00000100749	TLE2	YGR093W	YGR093W
ASB1/RPT2	ENSG00000100764	ASB1	YDL007W	RPT2
FAM107B/TYR1	ENSG00000100804	FAM107B	YBR166C	TYR1
ME1/CST9	ENSG00000100814	ME1	YLR394W	CST9
TBC1D1/PAF1	ENSG00000100815	TBC1D1	YBR279W	PAF1
CDK13/SGN1	ENSG00000100836	CDK13	YIR001C	SGN1
MTHFD2/SRP54	ENSG00000100883	MTHFD2	YPR088C	SRP54
SLC9A7/RAD54	ENSG00000100888	SLC9A7	YGL163C	RAD54
FOXJ2/SCL1	ENSG00000100902	FOXJ2	YGL011C	SCL1
YBX1/MGA2	ENSG00000100906	YBX1	YIR033W	MGA2
PDE4A/PCM1	ENSG00000100908	PDE4A	YEL058W	PCM1
PPP2R5A/YHR035W	ENSG00000100934	PPP2R5A	YHR035W	YHR035W
CTNNA2/LEA1	ENSG00000100949	CTNNA2	YPL213W	LEA1
ELAVL1/ART5	ENSG00000100979	ELAVL1	YGR068C	ART5
TIE1/PSF1	ENSG00000101003	TIE1	YDR013W	PSF1
SMARCD1/CIK1	ENSG00000101004	SMARCD1	YMR198W	CIK1
KDM4A/CBP3	ENSG00000101019	KDM4A	YPL215W	CBP3
NFYC/DIA1	ENSG00000101049	NFYC	YMR316W	DIA1
SLC9A3/GAL11	ENSG00000101057	SLC9A3	YOL051W	GAL11
NGEF/GAT2	ENSG00000101076	NGEF	YMR136W	GAT2
ASPM/PET9	ENSG00000101084	ASPM	YBL030C	PET9
CD84/GIM3	ENSG00000101132	CD84	YNL153C	GIM3
ELOVL1/PFS2	ENSG00000101138	ELOVL1	YNL317W	PFS2
SPI1/LYS9	ENSG00000101144	SPI1	YNR050C	LYS9
ZNRD1/GLE2	ENSG00000101146	ZNRD1	YER107C	GLE2
MPPED2/BIO2	ENSG00000101150	MPPED2	YGR286C	BIO2
ZBTB11/PRP6	ENSG00000101161	ZBTB11	YBR055C	PRP6
ATXN3/PRE6	ENSG00000101182	ATXN3	YOL038W	PRE6
GOLGA5/EAF7	ENSG00000101189	GOLGA5	YNL136W	EAF7
FGFR2/BYE1	ENSG00000101191	FGFR2	YKL005C	BYE1
EML1/GID8	ENSG00000101193	EML1	YMR135C	GID8
ARFGEF1/GLO3	ENSG00000101199	ARFGEF1	YER122C	GLO3
MTFR1/YCH1	ENSG00000101224	MTFR1	YGR203W	YCH1
STAG3/ARL3	ENSG00000101246	STAG3	YPL051W	ARL3
FECH/CKA2	ENSG00000101266	FECH	YOR061W	CKA2
MYO9A/SEC23	ENSG00000101310	MYO9A	YPR181C	SEC23
DDX3Y/YPL236C	ENSG00000101336	DDX3Y	YPL236C	YPL236C
PFKP/APC1	ENSG00000101347	PFKP	YNL172W	APC1
SP100/KIP3	ENSG00000101350	SP100	YGL216W	KIP3
KLF6/IDH1	ENSG00000101365	KLF6	YNL037C	IDH1
PPAP2A/MIR1	ENSG00000101367	PPAP2A	YJR077C	MIR1
NEO1/UTR1	ENSG00000101391	NEO1	YJR049C	UTR1
TRAM1/UTR2	ENSG00000101405	TRAM1	YEL040W	UTR2
PHKA1/TTI1	ENSG00000101407	PHKA1	YKL033W	TTI1
TNFRSF1A/ARP5	ENSG00000101442	TNFRSF1A	YNL059C	ARP5
CACNB1/SAH1	ENSG00000101444	CACNB1	YER043C	SAH1
EVI5/PRP16	ENSG00000101452	EVI5	YKR086W	PRP16
PKM/YPL034W	ENSG00000101474	PKM	YPL034W	YPL034W
DHX29/UBP6	ENSG00000101557	DHX29	YFR010W	UBP6
DNTTIP2/SCS2	ENSG00000101558	DNTTIP2	YER120W	SCS2
TP53BP1/YMR196W	ENSG00000101605	TP53BP1	YMR196W	YMR196W
TRO/ABD1	ENSG00000101654	TRO	YBR236C	ABD1
RRP15/RIO1	ENSG00000101782	RRP15	YOR119C	RIO1
RHOA/PTI1	ENSG00000101811	RHOA	YGR156W	PTI1
DHX8/NAS6	ENSG00000101843	DHX8	YGR232W	NAS6
PRKCZ/CAC2	ENSG00000101849	PRKCZ	YML102W	CAC2
SYT1/POL1	ENSG00000101868	SYT1	YNL102W	POL1
IDH3G/MRS1	ENSG00000101871	IDH3G	YIR021W	MRS1
ROGDI/YPL039W	ENSG00000101888	ROGDI	YPL039W	YPL039W
PDZD4/ALG13	ENSG00000101901	PDZD4	YGL047W	ALG13
ROCK1/PRS2	ENSG00000101911	ROCK1	YER099C	PRS2
CBFB/YOR289W	ENSG00000101935	CBFB	YOR289W	YOR289W
PDK3/SET3	ENSG00000101945	PDK3	YKR029C	SET3
HYAL2/YOR342C	ENSG00000101972	HYAL2	YOR342C	YOR342C
HDAC4/YBL036C	ENSG00000101981	HDAC4	YBL036C	YBL036C
RASSF1/PXA2	ENSG00000101986	RASSF1	YKL188C	PXA2
FGFR3/CPT1	ENSG00000102007	FGFR3	YNL130C	CPT1
IFI35/SAC6	ENSG00000102024	IFI35	YDR129C	SAC6
COASY/ARD1	ENSG00000102030	COASY	YHR013C	ARD1
MEF2A/ISW1	ENSG00000102038	MEF2A	YBR245C	ISW1
OTUD5/YGL242C	ENSG00000102048	OTUD5	YGL242C	YGL242C
TFE3/UME1	ENSG00000102054	TFE3	YPL139C	UME1
TBC1D25/SMF1	ENSG00000102096	TBC1D25	YOL122C	SMF1
ACSL4/TAZ1	ENSG00000102125	ACSL4	YPR140W	TAZ1
INPP5A/PGK1	ENSG00000102144	INPP5A	YCR012W	PGK1
GPKOW/GZF3	ENSG00000102145	GPKOW	YJL110C	GZF3
GRIPAP1/MDY2	ENSG00000102178	GRIPAP1	YOL111C	MDY2
FTSJ1/RIC1	ENSG00000102225	FTSJ1	YLR039C	RIC1
POLR1A/UBP5	ENSG00000102226	POLR1A	YER144C	UBP5
LAPTM4A/PAB1	ENSG00000102241	LAPTM4A	YER165W	PAB1
IP6K2/ALE1	ENSG00000102312	IP6K2	YOR175C	ALE1
STON1-GTF2A1L/YDL073W	ENSG00000102384	STON1-GTF2A1L	YDL073W	YDL073W
SRBD1/KTR1	ENSG00000102385	SRBD1	YOR099W	KTR1
CYFIP1/CTR86	ENSG00000102401	CYFIP1	YCR054C	CTR86
RASGRP2/YER130C	ENSG00000102554	RASGRP2	YER130C	YER130C
PSME4/YPK1	ENSG00000102572	PSME4	YKL126W	YPK1
IFT80/CDC1	ENSG00000102575	IFT80	YDR182W	CDC1
SIRT2/BOI1	ENSG00000102606	SIRT2	YBL085W	BOI1
ERLEC1/SRV2	ENSG00000102755	ERLEC1	YNL138W	SRV2
PPP2R5B/CIT3	ENSG00000102786	PPP2R5B	YPR001W	CIT3
PYGM/MGA1	ENSG00000102878	PYGM	YGR249W	MGA1
PITX1/DUG2	ENSG00000102879	PITX1	YBR281C	DUG2
TRPC7/RIM11	ENSG00000102882	TRPC7	YMR139W	RIM11
NUP133/PPQ1	ENSG00000102893	NUP133	YPL179W	PPQ1
NUCKS1/NTF2	ENSG00000102898	NUCKS1	YER009W	NTF2
VPS35/NIC96	ENSG00000102900	VPS35	YFR002W	NIC96
DNAJA2/ACE2	ENSG00000102935	DNAJA2	YLR131C	ACE2
BCL3/STP1	ENSG00000102974	BCL3	YDR463W	STP1
KCNAB2/RPN8	ENSG00000103035	KCNAB2	YOR261C	RPN8
ABCC9/YNL176C	ENSG00000103152	ABCC9	YNL176C	YNL176C
GAL/VMR1	ENSG00000103222	GAL	YHL035C	VMR1
CLEC2D/MUP1	ENSG00000103257	CLEC2D	YGR055W	MUP1
RORA/UBC9	ENSG00000103275	RORA	YDL064W	UBC9
DRD4/ARO2	ENSG00000103313	DRD4	YGL148W	ARO2
TGFBR3/ADH5	ENSG00000103326	TGFBR3	YBR145W	ADH5
KIAA1107/SUP35	ENSG00000103342	KIAA1107	YDR172W	SUP35
PLA2G10/RSM19	ENSG00000103363	PLA2G10	YNR037C	RSM19
ATP1B3/SEC63	ENSG00000103423	ATP1B3	YOR254C	SEC63
NEDD4/PEP5	ENSG00000103429	NEDD4	YMR231W	PEP5
PIGB/RPL36A	ENSG00000103479	PIGB	YMR194W	RPL36A
MAPK6/BNA6	ENSG00000103485	MAPK6	YFR047C	BNA6
GNB5/SFP1	ENSG00000103495	GNB5	YLR403W	SFP1
RAB27A/TLG2	ENSG00000103496	RAB27A	YOL018C	TLG2
CECR5/TAE1	ENSG00000103510	CECR5	YBR261C	TAE1
UFD1L/ICY2	ENSG00000103540	UFD1L	YPL250C	ICY2
LRP6/BRE1	ENSG00000103549	LRP6	YDL074C	BRE1
GUCY2C/TOS3	ENSG00000103653	GUCY2C	YGL179C	TOS3
SCT/ATS1	ENSG00000103657	SCT	YAL020C	ATS1
PHRF1/YKR023W	ENSG00000103671	PHRF1	YKR023W	YKR023W
IKBKAP/YPT11	ENSG00000103769	IKBKAP	YNL304W	YPT11
NUCB2/RBA50	ENSG00000103932	NUCB2	YDR527W	RBA50
PFN2/STB2	ENSG00000103942	PFN2	YMR053C	STB2
PTPN3/YBR259W	ENSG00000103966	PTPN3	YBR259W	YBR259W
SPTB/MXR1	ENSG00000104064	SPTB	YER042W	MXR1
DAPP1/HSP10	ENSG00000104067	DAPP1	YOR020C	HSP10
FGF10/HCR1	ENSG00000104131	FGF10	YLR192C	HCR1
SMG6/PEP3	ENSG00000104142	SMG6	YLR148W	PEP3
EXOC5/MSC2	ENSG00000104147	EXOC5	YDR205W	MSC2
CLTCL1/BRF1	ENSG00000104221	CLTCL1	YGR246C	BRF1
FSTL3/YOL159C	ENSG00000104299	FSTL3	YOL159C	YOL159C
DGCR2/AIM31	ENSG00000104320	DGCR2	YML030W	AIM31
RNF126/TBF1	ENSG00000104327	RNF126	YPL128C	TBF1
MNT/POP1	ENSG00000104356	MNT	YNL221C	POP1
ZXDC/KSS1	ENSG00000104365	ZXDC	YGR040W	KSS1
POLB/IKS1	ENSG00000104375	POLB	YJL057C	IKS1
WIPI1/YPT32	ENSG00000104388	WIPI1	YGL210W	YPT32
ASNS/GNA1	ENSG00000104408	ASNS	YFL017C	GNA1
AP3M2/EMC2	ENSG00000104412	AP3M2	YJR088C	EMC2
CNGB1/DAL81	ENSG00000104490	CNGB1	YIR023W	DAL81
ST6GALNAC2/PRO3	ENSG00000104524	ST6GALNAC2	YER023W	PRO3
CHAT/EFB1	ENSG00000104529	CHAT	YAL003W	EFB1
PABPC1/PSA1	ENSG00000104549	PABPC1	YDL055C	PSA1
TESK2/TMT1	ENSG00000104611	TESK2	YER175C	TMT1
C16orf80/BCH2	ENSG00000104613	C16orf80	YKR027W	BCH2
CSNK2A2/VPS55	ENSG00000104660	CSNK2A2	YJR044C	VPS55
PTPN21/GLR1	ENSG00000104687	PTPN21	YPL091W	GLR1
EIF2B3/MCM4	ENSG00000104738	EIF2B3	YPR019W	MCM4
CAMK2A/YCL012C	ENSG00000104805	CAMK2A	YCL012C	YCL012C
TCOF1/GSY2	ENSG00000104812	TCOF1	YLR258W	GSY2
CDC42/ECI1	ENSG00000104823	CDC42	YLR284C	ECI1
OSBPL3/DIA4	ENSG00000104835	OSBPL3	YHR011W	DIA4
EPHA8/SNP1	ENSG00000104852	EPHA8	YIL061C	SNP1
SLC12A3/YER184C	ENSG00000104863	SLC12A3	YER184C	YER184C
RAD18/PIH1	ENSG00000104872	RAD18	YHR034C	PIH1
ATP2B1/PRP11	ENSG00000104897	ATP2B1	YDL043C	PRP11
NCK2/TRM1	ENSG00000104907	NCK2	YDR120C	TRM1
MAP4K4/HSP82	ENSG00000104938	MAP4K4	YPL240C	HSP82
RPL31/RPL6B	ENSG00000104960	RPL31	YLR448W	RPL6B
WDR1/SGT2	ENSG00000104969	WDR1	YOR007C	SGT2
SNX13/TIM44	ENSG00000104980	SNX13	YIL022W	TIM44
ARHGAP10/CCA1	ENSG00000105011	ARHGAP10	YER168C	CCA1
RPS6KA2/MAS1	ENSG00000105088	RPS6KA2	YLR163C	MAS1
ING3/CRH1	ENSG00000105127	ING3	YGR189C	CRH1
WBSCR22/POP4	ENSG00000105171	WBSCR22	YBR257W	POP4
SEL1L/CLN2	ENSG00000105173	SEL1L	YPL256C	CLN2
TRIP13/MUK1	ENSG00000105186	TRIP13	YPL070W	MUK1
ATP6AP1/TIM50	ENSG00000105197	ATP6AP1	YPL063W	TIM50
TCF3/NOP1	ENSG00000105202	TCF3	YDL014W	NOP1
TRIB2/PGI1	ENSG00000105220	TRIB2	YBR196C	PGI1
DAZAP1/YPK3	ENSG00000105221	DAZAP1	YBR028C	YPK3
MBD3/COQ9	ENSG00000105227	MBD3	YLR201C	COQ9
PRLH/GFD2	ENSG00000105229	PRLH	YCL036W	GFD2
HLTF/YJU2	ENSG00000105248	HLTF	YKL095W	YJU2
CPSF1/ALF1	ENSG00000105254	CPSF1	YNL148C	ALF1
CDH19/FCJ1	ENSG00000105281	CDH19	YKR016W	FCJ1
PDCD2/AMA1	ENSG00000105325	PDCD2	YGR225W	AMA1
PRKACA/YML6	ENSG00000105364	PRKACA	YML025C	YML6
LPHN1/RSC3	ENSG00000105369	LPHN1	YDR303C	RSC3
ACTN1/QDR1	ENSG00000105370	ACTN1	YIL120W	QDR1
RPS6KA6/RPS19B	ENSG00000105372	RPS6KA6	YNL302C	RPS19B
EPN2/NOP53	ENSG00000105373	EPN2	YPL146C	NOP53
PTPN18/CIR1	ENSG00000105379	PTPN18	YGR207C	CIR1
LIMS2/AVT7	ENSG00000105388	LIMS2	YIL088C	AVT7
LNX1/DYS1	ENSG00000105397	LNX1	YHR068W	DYS1
TFRC/CDC37	ENSG00000105401	TFRC	YDR168W	CDC37
SREBF1/SEC17	ENSG00000105402	SREBF1	YBL050W	SEC17
TRPC5/YIP3	ENSG00000105404	TRPC5	YNL044W	YIP3
AFF4/KEL3	ENSG00000105429	AFF4	YPL263C	KEL3
UBE2D1/GEA2	ENSG00000105443	UBE2D1	YEL022W	GEA2
MPP5/UTP7	ENSG00000105447	MPP5	YER082C	UTP7
SMC1A/CDC9	ENSG00000105486	SMC1A	YDL164C	CDC9
HSD17B10/TPD3	ENSG00000105568	HSD17B10	YAL016W	TPD3
MARK2/CTK3	ENSG00000105576	MARK2	YML112W	CTK3
HMMR/CCC1	ENSG00000105607	HMMR	YLR220W	CCC1
CHFR/NRG1	ENSG00000105610	CHFR	YDR043C	NRG1
TRHDE/PRP31	ENSG00000105618	TRHDE	YGR091W	PRP31
P4HA2/SEC28	ENSG00000105669	P4HA2	YIL076W	SEC28
FCGR2B/DBP8	ENSG00000105671	FCGR2B	YHR169W	DBP8
NFATC3/SFG1	ENSG00000105676	NFATC3	YOR315W	SFG1
ACADVL/YRB30	ENSG00000105698	ACADVL	YGL164C	YRB30
FBXW11/PXR1	ENSG00000105705	FBXW11	YGR280C	PXR1
ACAP1/PKH1	ENSG00000105723	ACAP1	YDR490C	PKH1
CRMP1/SPF1	ENSG00000105726	CRMP1	YEL031W	SPF1
DERL2/YJR149W	ENSG00000105737	DERL2	YJR149W	YJR149W
NDE1/GLO4	ENSG00000105755	NDE1	YOR040W	GLO4
MRVI1/ZUO1	ENSG00000105821	MRVI1	YGR285C	ZUO1
AP1M1/BET1	ENSG00000105829	AP1M1	YIL004C	BET1
PVR/LCD1	ENSG00000105854	PVR	YDR499W	LCD1
IKBKG/WTM1	ENSG00000105875	IKBKG	YOR230W	WTM1
XRCC1/HOS4	ENSG00000105887	XRCC1	YIL112W	HOS4
SCARB1/STV1	ENSG00000105929	SCARB1	YMR054W	STV1
MCM2/YGR066C	ENSG00000105939	MCM2	YGR066C	YGR066C
TP63/KGD1	ENSG00000105953	TP63	YIL125W	KGD1
LLGL2/YHR131C	ENSG00000105974	LLGL2	YHR131C	YHR131C
NLE1/PRR2	ENSG00000105976	NLE1	YDL214C	PRR2
SDHA/DJP1	ENSG00000105993	SDHA	YIR004W	DJP1
SMARCE1/SOV1	ENSG00000106013	SMARCE1	YMR066W	SOV1
KDM5A/RIM1	ENSG00000106028	KDM5A	YCR028C-A	RIM1
ADAM11/ATG17	ENSG00000106052	ADAM11	YLR423C	ATG17
PPP2R3A/YBR139W	ENSG00000106066	PPP2R3A	YBR139W	YBR139W
FERMT2/YCR099C	ENSG00000106069	FERMT2	YCR099C	YCR099C
ABCB11/GRS2	ENSG00000106105	ABCB11	YPR081C	GRS2
CD5L/GIS3	ENSG00000106125	CD5L	YLR094C	GIS3
PTGS2/FCY22	ENSG00000106128	PTGS2	YER060W-A	FCY22
IGF2BP2/PRT1	ENSG00000106263	IGF2BP2	YOR361C	PRT1
MAP3K13/VPS70	ENSG00000106327	MAP3K13	YJR126C	VPS70
ST6GAL1/YLR179C	ENSG00000106333	ST6GAL1	YLR179C	YLR179C
VDAC1P1/NOP15	ENSG00000106344	VDAC1P1	YNL110C	NOP15
PICALM/IMD3	ENSG00000106348	PICALM	YLR432W	IMD3
NSF/SPS18	ENSG00000106351	NSF	YNL204C	SPS18
GLI2/LSM5	ENSG00000106355	GLI2	YER146W	LSM5
CLASP1/APM1	ENSG00000106367	CLASP1	YPL259C	APM1
MRPS34/KTR3	ENSG00000106397	MRPS34	YBR205W	KTR3
NOTCH3/VPS71	ENSG00000106400	NOTCH3	YML041C	VPS71
CLNS1A/OPI3	ENSG00000106404	CLNS1A	YJR073C	OPI3
PPP2R2C/YML083C	ENSG00000106571	PPP2R2C	YML083C	YML083C
TEAD2/PRE8	ENSG00000106588	TEAD2	YML092C	PRE8
EED/MRPL32	ENSG00000106591	EED	YCR003W	MRPL32
CDHR2/RHB1	ENSG00000106615	CDHR2	YCR027C	RHB1
SNCB/SDS23	ENSG00000106617	SNCB	YGL056C	SDS23
TSG101/POL31	ENSG00000106628	TSG101	YJR006W	POL31
ATP2A3/SEC22	ENSG00000106636	ATP2A3	YLR268W	SEC22
CA12/NIP100	ENSG00000106665	CA12	YPL174C	NIP100
MGLL/PBA1	ENSG00000106829	MGLL	YLR199C	PBA1
NTN4/OAF1	ENSG00000106991	NTN4	YAL051W	OAF1
BCS1L/ADK2	ENSG00000106992	BCS1L	YER170W	ADK2
NUAK1/AZR1	ENSG00000107020	NUAK1	YGR224W	AZR1
SLC24A1/PSD1	ENSG00000107186	SLC24A1	YNL169C	PSD1
SCARF1/SPG4	ENSG00000107187	SCARF1	YMR107W	SPG4
LMAN1/MBF1	ENSG00000107223	LMAN1	YOR298C-A	MBF1
PTPLAD1/MRF1	ENSG00000107242	PTPLAD1	YGL143C	MRF1
IPCEF1/SNL1	ENSG00000107262	IPCEF1	YIL016W	SNL1
ZZEF1/ECM32	ENSG00000107290	ZZEF1	YER176W	ECM32
ENO1/PDR10	ENSG00000107331	ENO1	YOR328W	PDR10
SLC12A1/YNL144C	ENSG00000107341	SLC12A1	YNL144C	YNL144C
C19orf10/GAT1	ENSG00000107485	C19orf10	YFL021W	GAT1
ANO8/SLM3	ENSG00000107521	ANO8	YDL033C	SLM3
ARHGEF10L/HEM3	ENSG00000107554	ARHGEF10L	YDL205C	HEM3
TXK/DPB11	ENSG00000107560	TXK	YJL090C	DPB11
KCNQ2/PHB1	ENSG00000107566	KCNQ2	YGR132C	PHB1
TACR2/RPG1	ENSG00000107581	TACR2	YBR079C	RPG1
ACTR6/PET18	ENSG00000107611	ACTR6	YCR020C	PET18
TIPIN/ROK1	ENSG00000107625	TIPIN	YGL171W	ROK1
SRI/YOR022C	ENSG00000107651	SRI	YOR022C	YOR022C
EIF4G3/NSE4	ENSG00000107672	EIF4G3	YDL105W	NSE4
NUP37/CNA1	ENSG00000107758	NUP37	YLR433C	CNA1
SEMA3A/MPM1	ENSG00000107771	SEMA3A	YJL066C	MPM1
SEMA3C/PHO5	ENSG00000107789	SEMA3C	YBR093C	PHO5
ACAT1/GEA1	ENSG00000107862	ACAT1	YJR031C	GEA1
CELSR1/BAG7	ENSG00000107863	CELSR1	YOR134W	BAG7
ZNF638/BCP1	ENSG00000107949	ZNF638	YDR361C	BCP1
ADD2/YOL098C	ENSG00000107959	ADD2	YOL098C	YOL098C
FGF4/MPD1	ENSG00000108010	FGF4	YOR288C	MPD1
RASAL2/NUP159	ENSG00000108021	RASAL2	YIL115C	NUP159
MARK3/FRA1	ENSG00000108039	MARK3	YLL029W	FRA1
SLC25A3/SMC3	ENSG00000108055	SLC25A3	YJL074C	SMC3
FOSL2/RTS3	ENSG00000108091	FOSL2	YGR161C	RTS3
FRYL/CUL3	ENSG00000108094	FRYL	YGR003W	CUL3
FSCN1/PCL1	ENSG00000108100	FSCN1	YNL289W	PCL1
ACTB/ADH2	ENSG00000108107	ACTB	YMR303C	ADH2
PLD1/CPR3	ENSG00000108179	PLD1	YML078W	CPR3
WDR62/YHI9	ENSG00000108187	WDR62	YHR029C	YHI9
DLG1/HED1	ENSG00000108256	DLG1	YDR014W-A	HED1
RAB7A/ADA2	ENSG00000108264	RAB7A	YDR448W	ADA2
BCAP29/PUP3	ENSG00000108294	BCAP29	YER094C	PUP3
SART3/CWC25	ENSG00000108296	SART3	YNL245C	CWC25
ARHGAP15/RAD7	ENSG00000108306	ARHGAP15	YJR052W	RAD7
PAX2/NHP6A	ENSG00000108312	PAX2	YPR052C	NHP6A
EXOSC7/YNL019C	ENSG00000108342	EXOSC7	YNL019C	YNL019C
KIFAP3/RPN3	ENSG00000108344	KIFAP3	YER021W	RPN3
MCM6/TRK1	ENSG00000108349	MCM6	YJL129C	TRK1
REXO2/FUN19	ENSG00000108375	REXO2	YAL034C	FUN19
RBM7/RAD57	ENSG00000108384	RBM7	YDR004W	RAD57
RBMS2/SPR28	ENSG00000108387	RBMS2	YDR218C	SPR28
BAZ2A/RAD18	ENSG00000108395	BAZ2A	YCR066W	RAD18
PTPN23/GPT2	ENSG00000108405	PTPN23	YKR067W	GPT2
MLH1/KAP95	ENSG00000108424	MLH1	YLR347C	KAP95
UNG/BOS1	ENSG00000108433	UNG	YLR078C	BOS1
KLHL20/RNH70	ENSG00000108443	KLHL20	YGR276C	RNH70
RGS11/HRQ1	ENSG00000108469	RGS11	YDR291W	HRQ1
PLXNA2/ATG4	ENSG00000108510	PLXNA2	YNL223W	ATG4
SPAG5/DMA2	ENSG00000108523	SPAG5	YNL116W	DMA2
ANKRD13A/DIC1	ENSG00000108528	ANKRD13A	YLR348C	DIC1
TPD52/MRPL20	ENSG00000108557	TPD52	YKR085C	MRPL20
ACACB/KRS1	ENSG00000108559	ACACB	YDR037W	KRS1
TRAF4/LAP3	ENSG00000108578	TRAF4	YNL239W	LAP3
PAG1/GOS1	ENSG00000108587	PAG1	YHL031C	GOS1
GPATCH1/RBG2	ENSG00000108591	GPATCH1	YGR173W	RBG2
ICAM3/RSC6	ENSG00000108604	ICAM3	YCR052W	RSC6
NT5C2/YML108W	ENSG00000108641	NT5C2	YML108W	YML108W
MCAM/RRP5	ENSG00000108651	MCAM	YMR229C	RRP5
GPC4/DED1	ENSG00000108654	GPC4	YOR204W	DED1
CAMSAP3/SYT1	ENSG00000108669	CAMSAP3	YPR095C	SYT1
RAP1GAP/RPN6	ENSG00000108671	RAP1GAP	YDL097C	RPN6
XAB2/YDL057W	ENSG00000108700	XAB2	YDL057W	YDL057W
ARHGEF1/SPT7	ENSG00000108773	ARHGEF1	YBR081C	SPT7
STXBP2/YPT6	ENSG00000108774	STXBP2	YLR262C	YPT6
MAP2K7/INO4	ENSG00000108788	MAP2K7	YOL108C	INO4
NMRK2/PIN3	ENSG00000108798	NMRK2	YPR154W	PIN3
DGKD/MAM1	ENSG00000108799	DGKD	YER106W	MAM1
CTTNBP2/MRP7	ENSG00000108826	CTTNBP2	YNL005C	MRP7
ACTL6B/LUC7	ENSG00000108848	ACTL6B	YDL087C	LUC7
RARB/CHS2	ENSG00000108854	RARB	YBR038W	CHS2
TOP2B/MSG5	ENSG00000108861	TOP2B	YNL053W	MSG5
NFKB2/SNU114	ENSG00000108883	NFKB2	YKL173W	SNU114
PPP1R12B/RNR4	ENSG00000108946	PPP1R12B	YGR180C	RNR4
DNAJC10/LOT5	ENSG00000108953	DNAJC10	YKL183W	LOT5
GTF3C1/YPL162C	ENSG00000108984	GTF3C1	YPL162C	YPL162C
IL4R/YNL035C	ENSG00000109046	IL4R	YNL035C	YNL035C
USP33/YIR042C	ENSG00000109065	USP33	YIR042C	YIR042C
PAK3/SPT6	ENSG00000109111	PAK3	YGR116W	SPT6
DCX/DEP1	ENSG00000109118	DCX	YAL013W	DEP1
SNRPA/POM33	ENSG00000109133	SNRPA	YLL023C	POM33
SPAG6/BET5	ENSG00000109320	SPAG6	YML077W	BET5
EXOSC5/SMK1	ENSG00000109339	EXOSC5	YPR054W	SMK1
DYNC1I2/MGE1	ENSG00000109519	DYNC1I2	YOR232W	MGE1
APBB1IP/GAR1	ENSG00000109534	APBB1IP	YHR089C	GAR1
LRCH4/TRM9	ENSG00000109536	LRCH4	YML014W	TRM9
FAM76B/GEF1	ENSG00000109572	FAM76B	YJR040W	GEF1
SIRT6/PRP43	ENSG00000109606	SIRT6	YGL120C	PRP43
TYR/CDC4	ENSG00000109670	TYR	YFL009W	CDC4
POLD3/YLR455W	ENSG00000109685	POLD3	YLR455W	YLR455W
ACTN2/CRP1	ENSG00000109686	ACTN2	YHR146W	CRP1
CAPZB/TAH18	ENSG00000109756	CAPZB	YPR048W	TAH18
PHF17/PEX28	ENSG00000109775	PHF17	YHR150W	PEX28
UBE2A/USV1	ENSG00000109787	UBE2A	YPL230W	USV1
FGFR1/YCG1	ENSG00000109805	FGFR1	YDR325W	YCG1
FKBP6/FMP52	ENSG00000109854	FKBP6	YER004W	FMP52
GTF2I/LDB16	ENSG00000109861	GTF2I	YCL005W	LDB16
SMC1B/YPR013C	ENSG00000109906	SMC1B	YPR013C	YPR013C
FBLN1/ELP4	ENSG00000109911	FBLN1	YPL101W	ELP4
ITGA8/ZPR1	ENSG00000109917	ITGA8	YGR211W	ZPR1
CST7/SSB1	ENSG00000109971	CST7	YDL229W	SSB1
MAP2/TPS3	ENSG00000110047	MAP2	YMR261C	TPS3
PIAS2/OSH7	ENSG00000110048	PIAS2	YHR001W	OSH7
AMPH/DCS2	ENSG00000110063	AMPH	YOR173W	DCS2
ARAF/SAP185	ENSG00000110075	ARAF	YJL098W	SAP185
MCCC1/YAT1	ENSG00000110090	MCCC1	YAR035W	YAT1
FAP/PRP19	ENSG00000110107	FAP	YLL036C	PRP19
NEBL/PHO91	ENSG00000110344	NEBL	YNR013C	PHO91
UBE2K/YFL066C	ENSG00000110367	UBE2K	YFL066C	YFL066C
PIK3C3/REC104	ENSG00000110395	PIK3C3	YHR157W	REC104
N4BP2/YPK2	ENSG00000110422	N4BP2	YMR104C	YPK2
SYNJ2/PDX1	ENSG00000110435	SYNJ2	YGR193C	PDX1
ADCY2/YNL247W	ENSG00000110619	ADCY2	YNL247W	YNL247W
PPP2R5C/TOM70	ENSG00000110711	PPP2R5C	YNL121C	TOM70
RBFOX1/NUP116	ENSG00000110713	RBFOX1	YMR047C	NUP116
GNB1/EKI1	ENSG00000110721	GNB1	YDR147W	EKI1
HOXA9/TFB1	ENSG00000110768	HOXA9	YDR311W	TFB1
EDN1/NAS2	ENSG00000110801	EDN1	YIL007C	NAS2
MLLT10/SPC19	ENSG00000110841	MLLT10	YDR201W	SPC19
ADCYAP1R1/PAR32	ENSG00000110851	ADCYAP1R1	YDL173W	PAR32
NRD1/CRN1	ENSG00000110880	NRD1	YLR429W	CRN1
VDAC3/CAX4	ENSG00000110881	VDAC3	YGR036C	CAX4
PCM1/ERG12	ENSG00000110921	PCM1	YMR208W	ERG12
CBFA2T2/ATP1	ENSG00000110955	CBFA2T2	YBL099W	ATP1
DBC1/YFL067W	ENSG00000111011	DBC1	YFL067W	YFL067W
ITCH/MAP2	ENSG00000111142	ITCH	YBL091C	MAP2
TP73/LAP2	ENSG00000111144	TP73	YNL045W	LAP2
TOLLIP/VPH2	ENSG00000111224	TOLLIP	YKL119C	VPH2
UBE2D4/ALD5	ENSG00000111275	UBE2D4	YER073W	ALD5
RUNX1T1/YHR177W	ENSG00000111321	RUNX1T1	YHR177W	YHR177W
THOC1/TFB4	ENSG00000111358	THOC1	YPR056W	TFB4
OSBPL6/SPT4	ENSG00000111424	OSBPL6	YGR063C	SPT4
SLC1A3/SSO2	ENSG00000111450	SLC1A3	YMR183C	SSO2
XRCC5/RET3	ENSG00000111481	XRCC5	YPL010W	RET3
LXN/MET18	ENSG00000111530	LXN	YIL128W	MET18
SP140/NUP84	ENSG00000111581	SP140	YDL116W	NUP84
MKNK1/CDC36	ENSG00000111596	MKNK1	YDL165W	CDC36
TNS1/TOF1	ENSG00000111602	TNS1	YNL273W	TOF1
REXO1/KRR1	ENSG00000111615	REXO1	YCL059C	KRR1
SAR1A/TDH3	ENSG00000111640	SAR1A	YGR192C	TDH3
CDC14A/NOP2	ENSG00000111641	CDC14A	YNL061W	NOP2
RAPGEF3/INO80	ENSG00000111642	RAPGEF3	YGL150C	INO80
CEACAM1/ERR3	ENSG00000111674	CEACAM1	YMR323W	ERR3
SENP1/YGR153W	ENSG00000111679	SENP1	YGR153W	YGR153W
DUSP13/SIP2	ENSG00000111725	DUSP13	YGL208W	SIP2
CIC/CTF19	ENSG00000111732	CIC	YPL018W	CTF19
LIPE/CDA1	ENSG00000111752	LIPE	YLR307W	CDA1
FDFT1/NOP6	ENSG00000111786	FDFT1	YDL213C	NOP6
PAFAH1B3/KTR2	ENSG00000111802	PAFAH1B3	YKR061W	KTR2
OPHN1/GIR2	ENSG00000111832	OPHN1	YDR152W	GIR2
KIF22/YGR054W	ENSG00000111845	KIF22	YGR054W	YGR054W
SCGN/ASF1	ENSG00000111875	SCGN	YJL115W	ASF1
PGM1/CEG1	ENSG00000111880	PGM1	YGL130W	CEG1
DDX1/YER121W	ENSG00000111907	DDX1	YER121W	YER121W
DNM2/SER2	ENSG00000112029	DNM2	YGR208W	SER2
EPB41L2/RAD53	ENSG00000112062	EPB41L2	YPL153C	RAD53
RIMS1/MEP3	ENSG00000112077	RIMS1	YPR138C	MEP3
STX7/GAS1	ENSG00000112079	STX7	YMR307W	GAS1
RABL2B/NGR1	ENSG00000112081	RABL2B	YBR212W	NGR1
KEAP1/YHR009C	ENSG00000112096	KEAP1	YHR009C	YHR009C
PTPRH/MCM3	ENSG00000112118	PTPRH	YEL032W	MCM3
EPHA6/DMA1	ENSG00000112130	EPHA6	YHR115C	DMA1
SCTR/BNI4	ENSG00000112137	SCTR	YNL233W	BNI4
RFX3/HRT3	ENSG00000112146	RFX3	YLR097C	HRT3
RIF1/MDN1	ENSG00000112159	RIF1	YLR106C	MDN1
RAB21/HUR1	ENSG00000112164	RAB21	YGL168W	HUR1
SLC4A4/RPS15	ENSG00000112175	SLC4A4	YOL040C	RPS15
SMARCA2/RPN10	ENSG00000112186	SMARCA2	YHR200W	RPN10
RDH8/MET22	ENSG00000112200	RDH8	YOL064C	MET22
SESN1/AMN1	ENSG00000112234	SESN1	YBR158W	AMN1
MID2/SSN8	ENSG00000112237	MID2	YNL025C	SSN8
COL5A3/XPT1	ENSG00000112242	COL5A3	YJR133W	XPT1
SRCAP/SLH1	ENSG00000112249	SRCAP	YGR271W	SLH1
KIAA0020/FRE4	ENSG00000112282	KIAA0020	YNR060W	FRE4
CPB2/YJL132W	ENSG00000112293	CPB2	YJL132W	YJL132W
CHRNA3/SAP190	ENSG00000112312	CHRNA3	YKR028W	SAP190
KCNN2/APD1	ENSG00000112335	KCNN2	YBR151W	APD1
CNOT4/SKI7	ENSG00000112339	CNOT4	YOR076C	SKI7
PSEN1/SPE2	ENSG00000112343	PSEN1	YOL052C	SPE2
CPOX/PEX7	ENSG00000112357	CPOX	YDR142C	PEX7
MOK/MCH2	ENSG00000112394	MOK	YKL221W	MCH2
HSP90AA1/YKE4	ENSG00000112473	HSP90AA1	YIL023C	YKE4
RBL1/PHO84	ENSG00000112499	RBL1	YML123C	PHO84
DLGAP4/GON7	ENSG00000112531	DLGAP4	YJL184W	GON7
CFHR2/CLB6	ENSG00000112576	CFHR2	YGR109C	CLB6
NDC80/ENP1	ENSG00000112578	NDC80	YBR247C	ENP1
AP4E1/SPT15	ENSG00000112592	AP4E1	YER148W	SPT15
RSBN1/RML2	ENSG00000112651	RSBN1	YEL050C	RML2
MAGI3/ARG80	ENSG00000112658	MAGI3	YMR042W	ARG80
CXCL2/SEC5	ENSG00000112685	CXCL2	YDR166C	SEC5
AFP/ULP2	ENSG00000112701	AFP	YIL031W	ULP2
COL4A4/PRP45	ENSG00000112739	COL4A4	YAL032C	PRP45
OSTM1/FUN26	ENSG00000112759	OSTM1	YAL022C	FUN26
CDH7/HIS4	ENSG00000112769	CDH7	YCL030C	HIS4
PCNP/GTO3	ENSG00000112782	PCNP	YMR251W	GTO3
ARG2/DIG1	ENSG00000112851	ARG2	YPL049C	DIG1
MEF2C/PAP2	ENSG00000112941	MEF2C	YOL115W	PAP2
PTPRC/FRE2	ENSG00000112964	PTPRC	YKL220C	FRE2
CACNA1S/ERG13	ENSG00000112972	CACNA1S	YML126C	ERG13
PKP1/BDF1	ENSG00000112983	PKP1	YLR399C	BDF1
UBA5/LYS1	ENSG00000112992	UBA5	YIR034C	LYS1
STK17B/SSZ1	ENSG00000113013	STK17B	YHR064C	SSZ1
CDC14B/AEP3	ENSG00000113048	CDC14B	YPL005W	AEP3
ZNF510/UBX3	ENSG00000113194	ZNF510	YDL091C	UBX3
LRP2/APE3	ENSG00000113269	LRP2	YBR286W	APE3
ZNF506/THG1	ENSG00000113272	ZNF506	YGR024C	THG1
DUSP12/ENT5	ENSG00000113282	DUSP12	YDR153C	ENT5
ENSG00000081770/CCR4	ENSG00000113300	ENSG00000081770	YAL021C	CCR4
CADPS2/SAN1	ENSG00000113312	CADPS2	YDR143C	SAN1
HSPB11/MSH3	ENSG00000113318	HSPB11	YCR092C	MSH3
IL12RB2/RPC31	ENSG00000113356	IL12RB2	YNL151C	RPC31
SMARCD3/RNT1	ENSG00000113360	SMARCD3	YMR239C	RNT1
FYB/BUD6	ENSG00000113368	FYB	YLR319C	BUD6
MPP4/SUB1	ENSG00000113387	MPP4	YMR039C	SUB1
STRADB/MST1	ENSG00000113407	STRADB	YKL194C	MST1
BZW1/RAD17	ENSG00000113456	BZW1	YOR368W	RAD17
PGR/RPF2	ENSG00000113460	PGR	YKR081C	RPF2
ME2/RAD50	ENSG00000113522	ME2	YNL250W	RAD50
C5orf22/SOL2	ENSG00000113552	C5orf22	YCR073W-A	SOL2
CCNT2/SKP1	ENSG00000113558	CCNT2	YDR328C	SKP1
EPB41L3/NUP170	ENSG00000113569	EPB41L3	YBL079W	NUP170
COBLL1/PPH22	ENSG00000113575	COBLL1	YDL188C	PPH22
DLG3/FLO9	ENSG00000113580	DLG3	YAL063C	FLO9
TRAF5/PRP46	ENSG00000113593	TRAF5	YPL151C	PRP46
MRPL22/SFB2	ENSG00000113615	MRPL22	YNL049C	SFB2
GEMIN5/MRPL1	ENSG00000113645	GEMIN5	YDR116C	MRPL1
OPRK1/PRP40	ENSG00000113649	OPRK1	YKL012W	PRP40
NFE2L1/YLR253W	ENSG00000113712	NFE2L1	YLR253W	YLR253W
GSK3B/CEM1	ENSG00000113719	GSK3B	YER061C	CEM1
ITGB5/SAT4	ENSG00000113721	ITGB5	YCR008W	SAT4
ERC1/ATG11	ENSG00000113734	ERC1	YPR049C	ATG11
XPO1/SMC4	ENSG00000113810	XPO1	YLR086W	SMC4
PALB2/EST2	ENSG00000113889	PALB2	YLR318W	EST2
DOPEY1/AZF1	ENSG00000113916	DOPEY1	YOR113W	AZF1
BCKDHB/YBR013C	ENSG00000114013	BCKDHB	YBR013C	YBR013C
KAT6A/OGG1	ENSG00000114026	KAT6A	YML060W	OGG1
ULK2/ACC1	ENSG00000114054	ULK2	YNR016C	ACC1
GRHL2/UFD4	ENSG00000114062	GRHL2	YKL010C	UFD4
TNPO1/VID28	ENSG00000114098	TNPO1	YIL017C	VID28
P2RX5/AAD14	ENSG00000114115	P2RX5	YNL331C	AAD14
ITGAE/RIM2	ENSG00000114120	ITGAE	YBR192W	RIM2
DIS3/APC11	ENSG00000114125	DIS3	YDL008W	APC11
PIBF1/MRP21	ENSG00000114126	PIBF1	YBL090W	MRP21
ENSG00000083622/ARC19	ENSG00000114209	ENSG00000083622	YKL013C	ARC19
NUFIP1/BCY1	ENSG00000114302	NUFIP1	YIL033C	BCY1
RRAGB/UBP12	ENSG00000114316	RRAGB	YJL197W	UBP12
CYLD/YMR134W	ENSG00000114346	CYLD	YMR134W	YMR134W
SLC27A5/GND1	ENSG00000114388	SLC27A5	YHR183W	GND1
ZNF324/RPL24A	ENSG00000114391	ZNF324	YGL031C	RPL24A
ZNF446/YMR315W	ENSG00000114416	ZNF446	YMR315W	YMR315W
ZNF8/GPB2	ENSG00000114423	ZNF8	YAL056W	GPB2
RPS5/MPC54	ENSG00000114473	RPS5	YOR177C	MPC54
FAT1/GLC3	ENSG00000114480	FAT1	YEL011W	GLC3
YTHDC1/URA3	ENSG00000114491	YTHDC1	YEL021W	URA3
CHMP2B/NRD1	ENSG00000114503	CHMP2B	YNL251C	NRD1
PPIE/SNX4	ENSG00000114520	PPIE	YJL036W	SNX4
ZMPSTE24/VMA1	ENSG00000114573	ZMPSTE24	YDL185W	VMA1
NOA1/NCR1	ENSG00000114650	NOA1	YPL006W	NCR1
REST/CTF13	ENSG00000114738	REST	YMR094W	CTF13
SSH1/HFI1	ENSG00000114745	SSH1	YPL254W	HFI1
GSTP1/SUI1	ENSG00000114784	GSTP1	YNL244C	SUI1
APLP2/CPS1	ENSG00000114786	APLP2	YJL172W	CPS1
SLCO1A2/CPR5	ENSG00000114857	SLCO1A2	YDR304C	CPR5
WBP11/TIF4631	ENSG00000114867	WBP11	YGR162W	TIF4631
EIF3I/ORM1	ENSG00000114978	EIF3I	YGR038W	ORM1
TXLNA/FAB1	ENSG00000115020	TXLNA	YFR019W	FAB1
APOB/ARP8	ENSG00000115073	APOB	YOR141C	ARP8
NCOA1/ARP3	ENSG00000115091	NCOA1	YJR065C	ARP3
KIF3C/ARG8	ENSG00000115107	KIF3C	YOL140W	ARG8
RAB10/IST3	ENSG00000115128	RAB10	YIR005W	IST3
GCKR/ZTA1	ENSG00000115129	GCKR	YBR046C	ZTA1
HADHA/YLR177W	ENSG00000115145	HADHA	YLR177W	YLR177W
MAPRE3/HHT2	ENSG00000115163	MAPRE3	YNL031C	HHT2
CAD/HOG1	ENSG00000115170	CAD	YLR113W	HOG1
CD59/YML079W	ENSG00000115207	CD59	YML079W	YML079W
CD82/GCN3	ENSG00000115211	CD82	YKR026C	GCN3
ATRX/RPN11	ENSG00000115233	ATRX	YFR004W	RPN11
TAF9/CYR1	ENSG00000115241	TAF9	YJL005W	CYR1
FCN1/PRB1	ENSG00000115257	FCN1	YEL060C	PRB1
MECOM/CWH41	ENSG00000115275	MECOM	YGL027C	CWH41
SCAMP1/DNF3	ENSG00000115306	SCAMP1	YMR162C	DNF3
PREP/CUE4	ENSG00000115307	PREP	YML101C	CUE4
HACE1/DPB3	ENSG00000115350	HACE1	YBR278W	DPB3
SEH1L/IMG1	ENSG00000115364	SEH1L	YCR046C	IMG1
WDR47/NAB2	ENSG00000115380	WDR47	YGL122C	NAB2
OVGP1/SLX1	ENSG00000115392	OVGP1	YBR228W	SLX1
MAP3K4/BLI1	ENSG00000115415	MAP3K4	YKL061W	BLI1
PILRA/SPS19	ENSG00000115425	PILRA	YNL202W	SPS19
IGSF9/GMH1	ENSG00000115446	IGSF9	YKR030W	GMH1
ABCB1/CCT4	ENSG00000115484	ABCB1	YDL143W	CCT4
AKR1B1/PLP1	ENSG00000115514	AKR1B1	YDR183W	PLP1
CPNE3/HSH155	ENSG00000115524	CPNE3	YMR288W	HSH155
RRN3/VPS24	ENSG00000115561	RRN3	YKL041W	VPS24
CTTN/SPO12	ENSG00000115648	CTTN	YHR152W	SPO12
MTIF2/CSR2	ENSG00000115652	MTIF2	YPR030W	CSR2
TTC39A/SDS22	ENSG00000115685	TTC39A	YKL193C	SDS22
EPS15/SPO11	ENSG00000115750	EPS15	YHL022C	SPO11
ORC1/RFS1	ENSG00000115756	ORC1	YBR052C	RFS1
MGST2/SPE1	ENSG00000115758	MGST2	YKL184W	SPE1
CHERP/RPL23B	ENSG00000115762	CHERP	YER117W	RPL23B
ATG16L1/GRH1	ENSG00000115806	ATG16L1	YDR517W	GRH1
USP40/FAR8	ENSG00000115808	USP40	YMR029C	FAR8
RAD54L/AAC1	ENSG00000115840	RAD54L	YMR056C	AAC1
MAST2/YMR114C	ENSG00000115850	MAST2	YMR114C	YMR114C
DNAJA1/DPS1	ENSG00000115866	DNAJA1	YLL018C	DPS1
B4GALT1/PUB1	ENSG00000115875	B4GALT1	YNL016W	PUB1
CHMP5/BNA5	ENSG00000115919	CHMP5	YLR231C	BNA5
NFX1/VRP1	ENSG00000115935	NFX1	YLR337C	VRP1
DIMT1/ORC2	ENSG00000115942	DIMT1	YBR060C	ORC2
IPO11/PNO1	ENSG00000115946	IPO11	YOR145C	PNO1
EIF2AK1/ORC1	ENSG00000115947	EIF2AK1	YML065W	ORC1
EPDR1/MRPS18	ENSG00000115963	EPDR1	YNL306W	MRPS18
SEPHS1/SRB5	ENSG00000115966	SEPHS1	YGR104C	SRB5
MRPL28/FKS1	ENSG00000116001	MRPL28	YLR342W	FKS1
CEACAM6/SMT3	ENSG00000116030	CEACAM6	YDR510W	SMT3
RBM22/YLR297W	ENSG00000116044	RBM22	YLR297W	YLR297W
TMED2/MSH6	ENSG00000116062	TMED2	YDR097C	MSH6
ERO1LB/PHD1	ENSG00000116127	ERO1LB	YKL043W	PHD1
ZFAND6/ALO1	ENSG00000116133	ZFAND6	YML086C	ALO1
TXLNG/RFA3	ENSG00000116147	TXLNG	YJL173C	RFA3
PPEF1/GPX1	ENSG00000116157	PPEF1	YKL026C	GPX1
LAT2/STE14	ENSG00000116237	LAT2	YDR410C	STE14
HUWE1/RPL22A	ENSG00000116251	HUWE1	YLR061W	RPL22A
ZW10/RAD26	ENSG00000116254	ZW10	YJR035W	RAD26
ALG9/DCG1	ENSG00000116266	ALG9	YIR030C	DCG1
MYBPC2/AMD1	ENSG00000116337	MYBPC2	YML035C	AMD1
NOX4/NPL3	ENSG00000116350	NOX4	YDR432W	NPL3
ACOX3/ETR1	ENSG00000116353	ACOX3	YBR026C	ETR1
MTMR2/TGL5	ENSG00000116455	MTMR2	YOR081C	TGL5
PPP1R15A/ATP4	ENSG00000116459	PPP1R15A	YPL078C	ATP4
HSD17B14/YPT31	ENSG00000116473	HSD17B14	YER031C	YPT31
TRIP6/MCM1	ENSG00000116604	TRIP6	YMR043W	MCM1
ACHE/SPE3	ENSG00000116649	ACHE	YPR069C	SPE3
FTL/STB6	ENSG00000116661	FTL	YKL072W	STB6
SRRT/REV7	ENSG00000116670	SRRT	YIL139C	REV7
BAX/YEL023C	ENSG00000116678	BAX	YEL023C	YEL023C
NLK/YLH47	ENSG00000116679	NLK	YPR125W	YLH47
PIGS/FZO1	ENSG00000116688	PIGS	YBR179C	FZO1
ATXN7L3/EBS1	ENSG00000116698	ATXN7L3	YDR206W	EBS1
PGS1/GCD14	ENSG00000116731	PGS1	YJL125C	GCD14
PSMC5/MCR1	ENSG00000116750	PSMC5	YKL150W	MCR1
UIMC1/HSH49	ENSG00000116754	UIMC1	YOR319W	HSH49
CETP/SOR2	ENSG00000116791	CETP	YDL246C	SOR2
MMP2/IRC20	ENSG00000116830	MMP2	YLR247C	IRC20
GNAO1/MSW1	ENSG00000116874	GNAO1	YDR268W	MSW1
OGFOD1/MRPS28	ENSG00000116898	OGFOD1	YDR337W	MRPS28
SH3BP2/SLC1	ENSG00000116906	SH3BP2	YDL052C	SLC1
ADD1/RPS12	ENSG00000116918	ADD1	YOR369C	RPS12
C14orf166/GTR2	ENSG00000116954	C14orf166	YGR163W	GTR2
NID2/PAC2	ENSG00000116957	NID2	YER007W	PAC2
GMCL1/POS5	ENSG00000116962	GMCL1	YPL188W	POS5
SF3B2/YIL161W	ENSG00000116977	SF3B2	YIL161W	YIL161W
KLHL42/RPS10A	ENSG00000116983	KLHL42	YOR293W	RPS10A
GNAS/MHT1	ENSG00000116984	GNAS	YLL062C	MHT1
DNM1L/SLM2	ENSG00000117020	DNM1L	YNL047C	SLM2
PTHLH/RIB5	ENSG00000117091	PTHLH	YBR256C	RIB5
PHACTR3/SDH2	ENSG00000117118	PHACTR3	YLL041C	SDH2
ERGIC2/SSF1	ENSG00000117133	ERGIC2	YHR066W	SSF1
TFAP2C/JHD2	ENSG00000117139	TFAP2C	YJR119C	JHD2
AURKA/RPS13	ENSG00000117155	AURKA	YDR064W	RPS13
PIR/BCD1	ENSG00000117174	PIR	YHR040W	BCD1
RFX2/SWD1	ENSG00000117222	RFX2	YAR003W	SWD1
SULT2B1/ROD1	ENSG00000117289	SULT2B1	YOR018W	ROD1
CNOT3/GAL10	ENSG00000117308	CNOT3	YBR019C	GAL10
GP6/PRP3	ENSG00000117360	GP6	YDR473C	PRP3
PTPN4/YGL082W	ENSG00000117385	PTPN4	YGL082W	YGL082W
DDX18/GAL2	ENSG00000117394	DDX18	YLR081W	GAL2
KHSRP/EBP2	ENSG00000117395	KHSRP	YKL172W	EBP2
GNA11/CDC20	ENSG00000117399	GNA11	YGL116W	CDC20
EDEM2/KAP122	ENSG00000117408	EDEM2	YGL016W	KAP122
DNMT3B/VMA16	ENSG00000117410	DNMT3B	YHR026W	VMA16
REM1/GRE3	ENSG00000117448	REM1	YHR104W	GRE3
TPX2/AHP1	ENSG00000117450	TPX2	YLR109W	AHP1
PDRG1/MSB4	ENSG00000117461	PDRG1	YOL112W	MSB4
EPB41L1/PHO13	ENSG00000117519	EPB41L1	YDL236W	PHO13
DOCK9/HEF3	ENSG00000117528	DOCK9	YNL014W	HEF3
DOCK3/NYV1	ENSG00000117533	DOCK3	YLR093C	NYV1
COQ9/DPH5	ENSG00000117543	COQ9	YLR172C	DPH5
CRLS1/WWM1	ENSG00000117560	CRLS1	YFL010C	WWM1
PPP1R13B/ARG4	ENSG00000117586	PPP1R13B	YHR018C	ARG4
SIGLEC1/PRX1	ENSG00000117592	SIGLEC1	YBL064C	PRX1
FKBP1A/YIR035C	ENSG00000117594	FKBP1A	YIR035C	YIR035C
NSFL1C/UTP25	ENSG00000117597	NSFL1C	YIL091C	UTP25
MAVS/RPC53	ENSG00000117614	MAVS	YDL150W	RPC53
F11/BDP1	ENSG00000117625	F11	YNL039W	BDP1
XRN2/YAP3	ENSG00000117632	XRN2	YHL009C	YAP3
DYNLL1/KIN3	ENSG00000117650	DYNLL1	YAR018C	KIN3
TESC/ECM25	ENSG00000117676	TESC	YJL201W	ECM25
SNX5/RER2	ENSG00000117682	SNX5	YBR002C	RER2
RPL6/YJR098C	ENSG00000117707	RPL6	YJR098C	YJR098C
MAPKAPK5/SWI1	ENSG00000117713	MAPKAPK5	YPL016W	SWI1
P2RX7/SPC72	ENSG00000117724	P2RX7	YAL047C	SPC72
ESF1/RFA2	ENSG00000117748	ESF1	YNL312W	RFA2
RBBP9/SSO1	ENSG00000117758	RBBP9	YPL232W	SSO1
ANAPC5/RPS22A	ENSG00000117859	ANAPC5	YJL190C	RPS22A
SLC23A2/CRF1	ENSG00000117906	SLC23A2	YDR223W	CRF1
TMEM230/PEP4	ENSG00000117984	TMEM230	YPL154C	PEP4
DZANK1/IRR1	ENSG00000118007	DZANK1	YIL026C	IRR1
KDM2B/CHK1	ENSG00000118046	KDM2B	YBR274W	CHK1
TASP1/SET1	ENSG00000118058	TASP1	YHR119W	SET1
GCN1L1/STS1	ENSG00000118193	GCN1L1	YIR011C	STS1
RPLP0/MIG3	ENSG00000118263	RPLP0	YER028C	MIG3
PXN/MOT3	ENSG00000118495	PXN	YMR070W	MOT3
RPH3A/POC4	ENSG00000118503	RPH3A	YPL144W	POC4
TRMT6/YJR154W	ENSG00000118507	TRMT6	YJR154W	YJR154W
CHGB/YPL067C	ENSG00000118508	CHGB	YPL067C	YPL067C
PEBP1/YDR026C	ENSG00000118513	PEBP1	YDR026C	YDR026C
TBX5/NPR1	ENSG00000118515	TBX5	YNL183C	NPR1
BRAP/CAR1	ENSG00000118520	BRAP	YPL111W	CAR1
ERP29/YLR352W	ENSG00000118564	ERP29	YLR352W	YLR352W
NOS1/SNC1	ENSG00000118640	NOS1	YAL030W	SNC1
FUS/SWP1	ENSG00000118705	FUS	YMR149W	SWP1
IGBP1/CUP9	ENSG00000118707	IGBP1	YPL177C	CUP9
FXYD3/PDI1	ENSG00000118729	FXYD3	YCL043C	PDI1
GANAB/YGL036W	ENSG00000118873	GANAB	YGL036W	YGL036W
GMIP/PCL9	ENSG00000118971	GMIP	YDL179W	PCL9
RBM41/TFC4	ENSG00000119041	RBM41	YGR047C	TFC4
BIRC5/RAD6	ENSG00000119048	BIRC5	YGL058W	RAD6
LAG3/GUD1	ENSG00000119125	LAG3	YDL238C	GUD1
MLF2/CFT2	ENSG00000119203	MLF2	YLR115W	CFT2
OTUB2/UTP10	ENSG00000119285	OTUB2	YJL109C	UTP10
DDX24/RAD23	ENSG00000119318	DDX24	YEL037C	RAD23
ZBTB25/RTG1	ENSG00000119335	ZBTB25	YOL067C	RTG1
ARHGAP4/RRD2	ENSG00000119383	ARHGAP4	YPL152W	RRD2
ANKRD24/GLE1	ENSG00000119392	ANKRD24	YDL207W	GLE1
RCOR1/ARL1	ENSG00000119396	RCOR1	YBR164C	ARL1
LTBP4/RRT13	ENSG00000119402	LTBP4	YER066W	RRT13
BLVRB/MRK1	ENSG00000119408	BLVRB	YDL079C	MRK1
SLC9A1/SIT4	ENSG00000119414	SLC9A1	YDL047W	SIT4
SPTLC1/MIC14	ENSG00000119421	SPTLC1	YDR031W	MIC14
PAPOLA/YMR130W	ENSG00000119431	PAPOLA	YMR130W	YMR130W
CCNK/SUC2	ENSG00000119535	CCNK	YIL162W	SUC2
PCBP4/VPS4	ENSG00000119541	PCBP4	YPR173C	VPS4
RGS1/YGK3	ENSG00000119638	RGS1	YOL128C	YGK3
MRPS33/MLH3	ENSG00000119684	MRPS33	YPL164C	MLH3
NDUFB2/PXA1	ENSG00000119688	NDUFB2	YPL147W	PXA1
ENSG00000090269/YCR016W	ENSG00000119707	ENSG00000090269	YCR016W	YCR016W
NUDC/ALD4	ENSG00000119711	NUDC	YOR374W	ALD4
MAEA/GCD7	ENSG00000119718	MAEA	YLR291C	GCD7
ICAM1/COQ6	ENSG00000119723	ICAM1	YGR255C	COQ6
STRN4/CCT8	ENSG00000119760	STRN4	YJL008C	CCT8
IRAK3/AXL1	ENSG00000119912	IRAK3	YPR122W	AXL1
LYZ/SWT1	ENSG00000119917	LYZ	YOR166C	SWT1
SI/TSR3	ENSG00000119929	SI	YOR006C	TSR3
MUL1/XKS1	ENSG00000119950	MUL1	YGR194C	XKS1
PDCD7/YHL042W	ENSG00000119965	PDCD7	YHL042W	YHL042W
SPG21/SIF2	ENSG00000120008	SPG21	YBR103W	SIF2
DNAJB11/NUC1	ENSG00000120049	DNAJB11	YJL208C	NUC1
THPO/AAT2	ENSG00000120053	THPO	YLR027C	AAT2
CHRD/MET17	ENSG00000120054	CHRD	YLR303W	MET17
FLT3LG/PIS1	ENSG00000120088	FLT3LG	YPR113W	PIS1
RAB11FIP3/PPS1	ENSG00000120129	RAB11FIP3	YBR276C	PPS1
GNPTG/RCL1	ENSG00000120158	GNPTG	YOL010W	RCL1
ZNF268/MOB1	ENSG00000120162	ZNF268	YIL106W	MOB1
GOLGA3/MTR2	ENSG00000120253	GOLGA3	YKL186C	MTR2
PABPC4/MRP2	ENSG00000120333	PABPC4	YPR166C	MRP2
CD209/CCT2	ENSG00000120438	CD209	YIL142W	CCT2
MCOLN1/GSF2	ENSG00000120458	MCOLN1	YML048W	GSF2
EFNB1/SSE2	ENSG00000120694	EFNB1	YBR169C	SSE2
AARS/ALG5	ENSG00000120697	AARS	YPL227C	ALG5
GLG1/RRP43	ENSG00000120699	GLG1	YCR035C	RRP43
KIF4A/SUP45	ENSG00000120705	KIF4A	YBR143C	SUP45
PLEKHG2/YLR001C	ENSG00000120708	PLEKHG2	YLR001C	YLR001C
PITPNM2/MET31	ENSG00000120738	PITPNM2	YPL038W	MET31
EXOC1/AIM17	ENSG00000120756	EXOC1	YHL021C	AIM17
DTX2/UTP20	ENSG00000120800	DTX2	YBL004W	UTP20
NLRC4/FUS1	ENSG00000120802	NLRC4	YCL027W	FUS1
NRCAM/HAP3	ENSG00000120837	NRCAM	YBL021C	HAP3
LAMB1/MDS3	ENSG00000120860	LAMB1	YGL197W	MDS3
SLC26A3/PPH3	ENSG00000120910	SLC26A3	YDR075W	PPH3
DLD/YLR118C	ENSG00000120992	DLD	YLR118C	YLR118C
WDR7/RRI1	ENSG00000121022	WDR7	YDL216C	RRI1
TXNL1/YGR017W	ENSG00000121067	TXNL1	YGR017W	YGR017W
IL5RA/YML082W	ENSG00000121152	IL5RA	YML082W	YML082W
ITGA6/SPC2	ENSG00000121552	ITGA6	YML055W	SPC2
RAPGEF4/CTA1	ENSG00000121691	RAPGEF4	YDR256C	CTA1
ENSG00000091436/ASH1	ENSG00000121741	ENSG00000091436	YKL185W	ASH1
FH/BUB2	ENSG00000121749	FH	YMR055C	BUB2
SEL1L3/BI4	ENSG00000121858	SEL1L3	Q0120	BI4
TF/ZAP1	ENSG00000121903	TF	YJL056C	ZAP1
MYO15A/YER140W	ENSG00000121931	MYO15A	YER140W	YER140W
APOH/TPI1	ENSG00000121957	APOH	YDR050C	TPI1
NLRP1/YCR061W	ENSG00000121966	NLRP1	YCR061W	YCR061W
ACKR6/NUP188	ENSG00000122025	ACKR6	YML103C	NUP188
SPAG7/YPR015C	ENSG00000122034	SPAG7	YPR015C	YPR015C
ORC6/INP52	ENSG00000122126	ORC6	YNL106C	INP52
ZC3HC1/MRP4	ENSG00000122140	ZC3HC1	YHL004W	MRP4
ESR1/COG5	ENSG00000122176	ESR1	YNL051W	COG5
RGS17/COP1	ENSG00000122218	RGS17	YDL145C	COP1
ANGPT2/AUS1	ENSG00000122223	ANGPT2	YOR011W	AUS1
CD200/MPE1	ENSG00000122257	CD200	YKL059C	MPE1
CMA1/SCD5	ENSG00000122367	CMA1	YOR329C	SCD5
PSME1/RTR1	ENSG00000122484	PSME1	YER139C	RTR1
JPH4/CDC3	ENSG00000122545	JPH4	YLR314C	CDC3
MYH7/NAN1	ENSG00000122692	MYH7	YPL126W	NAN1
CEBPE/YMR111C	ENSG00000122705	CEBPE	YMR111C	YMR111C
SLC7A8/DSE1	ENSG00000122741	SLC7A8	YER124C	DSE1
OSGEP/MF(ALPHA)1	ENSG00000122952	OSGEP	YPL187W	MF(ALPHA)1
RNF31/MRD1	ENSG00000122965	RNF31	YPR112C	MRD1
SCFD1/BBP1	ENSG00000122966	SCFD1	YPL255W	BBP1
G2E3/DRS1	ENSG00000123064	G2E3	YLL008W	DRS1
HECTD1/TUL1	ENSG00000123091	HECTD1	YKL034W	TUL1
HNRNPC/SIN4	ENSG00000123124	HNRNPC	YNL236W	SIN4
RPGRIP1/YEL076C-A	ENSG00000123131	RPGRIP1	YEL076C-A	YEL076C-A
SUPT16H/PET191	ENSG00000123146	SUPT16H	YJR034W	PET191
TOX4/CDC40	ENSG00000123154	TOX4	YDR364C	CDC40
GEMIN2/CCC2	ENSG00000123191	GEMIN2	YDR270W	CCC2
TGM1/SFH1	ENSG00000123219	TGM1	YLR321C	SFH1
TINF2/TMA17	ENSG00000123240	TINF2	YDL110C	TMA17
DAZL/VPS66	ENSG00000123268	DAZL	YPR139C	VPS66
SEMA6A/GIM5	ENSG00000123349	SEMA6A	YML094W	GIM5
TRPM7/CDC5	ENSG00000123374	TRPM7	YMR001C	CDC5
TYRO3/PRC1	ENSG00000123384	TYRO3	YMR297W	PRC1
WDR76/STP2	ENSG00000123411	WDR76	YHR006W	STP2
CAPN3/PPM2	ENSG00000123444	CAPN3	YOL141W	PPM2
SNAP23/ATP11	ENSG00000123472	SNAP23	YNL315C	ATP11
PHGDH/FRE1	ENSG00000123473	PHGDH	YLR214W	FRE1
COL9A3/LGE1	ENSG00000123562	COL9A3	YPL055C	LGE1
EZR/YPT7	ENSG00000123595	EZR	YML001W	YPT7
MYL6/AVT4	ENSG00000123643	MYL6	YNL101W	AVT4
AGO1/RRP45	ENSG00000123737	AGO1	YDR280W	RRP45
TEKT2/PFK26	ENSG00000123836	TEKT2	YIL107C	PFK26
CLSPN/SPC29	ENSG00000123933	CLSPN	YPL124W	SPC29
UNC13D/CKS1	ENSG00000123975	UNC13D	YBR135W	CKS1
DPYSL2/LAP4	ENSG00000123992	DPYSL2	YKL103C	LAP4
TGFB2/GPI16	ENSG00000124155	TGFB2	YHR188C	GPI16
NUP50/RVS167	ENSG00000124181	NUP50	YDR388W	RVS167
CDC45/NAB3	ENSG00000124193	CDC45	YPL190C	NAB3
COMT/YEL1	ENSG00000124198	COMT	YBL060W	YEL1
LRRFIP2/CSE1	ENSG00000124207	LRRFIP2	YGL238W	CSE1
HDAC6/UBC13	ENSG00000124208	HDAC6	YDR092W	UBC13
KRT31/TEM1	ENSG00000124209	KRT31	YML064C	TEM1
CDC6/MDM34	ENSG00000124214	CDC6	YGL219C	MDM34
UPRT/PEP12	ENSG00000124222	UPRT	YOR036W	PEP12
CDC23/DBP10	ENSG00000124228	CDC23	YDL031W	DBP10
CBX5/SNC2	ENSG00000124333	CBX5	YOR327C	SNC2
SUCO/RFU1	ENSG00000124356	SUCO	YLR073C	RFU1
MSH2/TOS1	ENSG00000124357	MSH2	YBR162C	TOS1
MAP3K1/MPP10	ENSG00000124383	MAP3K1	YJR002W	MPP10
DHPS/SAD1	ENSG00000124422	DHPS	YFR005C	SAD1
HOOK2/UBP8	ENSG00000124486	HOOK2	YMR223W	UBP8
ARCN1/SAM37	ENSG00000124491	ARCN1	YMR060C	SAM37
PSMD5/MGS1	ENSG00000124535	PSMD5	YNL218W	MGS1
PTGS1/YHC1	ENSG00000124562	PTGS1	YLR298C	YHC1
NUP188/EMI1	ENSG00000124570	NUP188	YDR512C	EMI1
CRAT/MSN5	ENSG00000124571	CRAT	YDR335W	MSN5
SH2D3C/BPT1	ENSG00000124574	SH2D3C	YLL015W	BPT1
NANS/YNL040W	ENSG00000124608	NANS	YNL040W	YNL040W
DFNB31/OST6	ENSG00000124641	DFNB31	YML019W	OST6
CWF19L1/CRG1	ENSG00000124713	CWF19L1	YHR209W	CRG1
SEMA4G/MMR1	ENSG00000124731	SEMA4G	YLR190W	MMR1
BTAF1/ROX1	ENSG00000124766	BTAF1	YPR065W	ROX1
IKZF5/MIG1	ENSG00000124782	IKZF5	YGL035C	MIG1
BLNK/NUP1	ENSG00000124789	BLNK	YOR098C	NUP1
SORBS1/FMP23	ENSG00000124802	SORBS1	YBR047W	FMP23
BAMBI/MSA1	ENSG00000124813	BAMBI	YOR066W	MSA1
IL11/SPC105	ENSG00000124831	IL11	YGL093W	SPC105
MYO3A/SPA2	ENSG00000124942	MYO3A	YLL021W	SPA2
WAC/CDC39	ENSG00000125107	WAC	YCR093W	CDC39
CREM/EMP70	ENSG00000125304	CREM	YLR083C	EMP70
NUBP2/UPF3	ENSG00000125351	NUBP2	YGR072W	UPF3
HIVEP1/CWC24	ENSG00000125352	HIVEP1	YLR323C	CWC24
TREM2/SPR3	ENSG00000125354	TREM2	YGR059W	SPR3
CRISP3/RUD3	ENSG00000125414	CRISP3	YOR216C	RUD3
FKBP5/GGA2	ENSG00000125447	FKBP5	YHR108W	GGA2
SRPK1/ADY2	ENSG00000125450	SRPK1	YCR010C	ADY2
BRPF3/REB1	ENSG00000125482	BRPF3	YBR049C	REB1
MRPS18A/ESC2	ENSG00000125618	MRPS18A	YDR363W	ESC2
ENSG00000096087/NSG1	ENSG00000125629	ENSG00000096087	YHR133C	NSG1
EFHC1/RPA135	ENSG00000125630	EFHC1	YPR010C	RPA135
NCR2/YKL047W	ENSG00000125651	NCR2	YKL047W	YKL047W
HSP90AB1/THO2	ENSG00000125676	HSP90AB1	YNL139C	THO2
MLN/NSE5	ENSG00000125686	MLN	YML023C	NSE5
CDC5L/RPL23A	ENSG00000125691	CDC5L	YBL087C	RPL23A
ITPR3/YHL017W	ENSG00000125734	ITPR3	YHL017W	YHL017W
ZNF184/SMD2	ENSG00000125743	ZNF184	YLR275W	SMD2
DSP/RTN2	ENSG00000125744	DSP	YDL204W	RTN2
SIRT1/SQT1	ENSG00000125746	SIRT1	YIR012W	SQT1
HNRNPH3/RPL18A	ENSG00000125753	HNRNPH3	YOL120C	RPL18A
JAK2/PTA1	ENSG00000125755	JAK2	YAL043C	PTA1
IL12RB1/PDC2	ENSG00000125817	IL12RB1	YDR081C	PDC2
ABL1/YCR076C	ENSG00000125818	ABL1	YCR076C	YCR076C
ACOT7/SMB1	ENSG00000125835	ACOT7	YER029C	SMB1
SH3GLB1/PEX15	ENSG00000125863	SH3GLB1	YOL044W	PEX15
CDC7/COF1	ENSG00000125868	CDC7	YLL050C	COF1
PCSK5/MUD1	ENSG00000125870	PCSK5	YBR119W	MUD1
SCD/YDR415C	ENSG00000125912	SCD	YDR415C	YDR415C
TMED1/NAB6	ENSG00000125944	TMED1	YML117W	NAB6
ABLIM1/RTG3	ENSG00000125952	ABLIM1	YBL103C	RTG3
RAB18/ERV41	ENSG00000125991	RAB18	YML067C	ERV41
NRP1/SMC5	ENSG00000126001	NRP1	YOL034W	SMC5
PRTFDC1/PRE1	ENSG00000126067	PRTFDC1	YER012W	PRE1
TSPAN15/SPC98	ENSG00000126216	TSPAN15	YNL126W	SPC98
MAST3/THP1	ENSG00000126226	MAST3	YOL072W	THP1
MZF1/UBA2	ENSG00000126261	MZF1	YDR390C	UBA2
MYO9B/RTA1	ENSG00000126353	MYO9B	YGR213C	RTA1
PSMD8/DOT5	ENSG00000126432	PSMD8	YIL010W	DOT5
SETD1A/HMT1	ENSG00000126457	SETD1A	YBR034C	HMT1
MAGEB2/SDO1	ENSG00000126524	MAGEB2	YLR022C	SDO1
EFNA2/VPS30	ENSG00000126581	EFNA2	YPL120W	VPS30
CIRBP/ECM22	ENSG00000126746	CIRBP	YLR228C	ECM22
ATP5D/BUD27	ENSG00000126756	ATP5D	YFL023W	BUD27
IGFALS/TIM22	ENSG00000126768	IGFALS	YDL217C	TIM22
HNRNPM/KAR9	ENSG00000126773	HNRNPM	YPL269W	KAR9
MARCH2/SPO21	ENSG00000126777	MARCH2	YOL091W	SPO21
NDUFB7/YDL206W	ENSG00000126787	NDUFB7	YDL206W	YDL206W
TECR/SSC1	ENSG00000126803	TECR	YJR045C	SSC1
TIMM13/URB2	ENSG00000126838	TIMM13	YJR041C	URB2
CDC34/GEM1	ENSG00000126858	CDC34	YAL048C	GEM1
MTAP/PBS2	ENSG00000126934	MTAP	YJL128C	PBS2
POLR2E/RNA15	ENSG00000126945	POLR2E	YGL044C	RNA15
POLRMT/TIM8	ENSG00000126953	POLRMT	YJR135W-A	TIM8
HCN2/SNT309	ENSG00000126970	HCN2	YPR101W	SNT309
GADD45B/CNE1	ENSG00000127022	GADD45B	YAL058W	CNE1
MADCAM1/YAF9	ENSG00000127337	MADCAM1	YNL107W	YAF9
MKNK2/PNS1	ENSG00000127412	MKNK2	YOR161C	PNS1
ENSG00000099882/SVF1	ENSG00000127415	ENSG00000099882	YDR346C	SVF1
ARVCF/ESS1	ENSG00000127445	ARVCF	YJR017C	ESS1
RANBP1/EMC1	ENSG00000127463	RANBP1	YCL045C	EMC1
KLHL22/DAL80	ENSG00000127481	KLHL22	YKR034W	DAL80
MED15/SIN3	ENSG00000127511	MED15	YOL004W	SIN3
SERPIND1/SLY41	ENSG00000127526	SERPIND1	YOR307C	SLY41
SNAP29/NUP82	ENSG00000127527	SNAP29	YJL061W	NUP82
CRKL/ERV1	ENSG00000127554	CRKL	YGR029W	ERV1
LZTR1/CTF18	ENSG00000127586	LZTR1	YMR078C	CTF18
MMP11/SLK19	ENSG00000127603	MMP11	YOR195W	SLK19
CECR2/RSC4	ENSG00000127616	CECR2	YKR008W	RSC4
SMARCB1/TUB1	ENSG00000127824	SMARCB1	YML085C	TUB1
P2RX6/SCW11	ENSG00000127831	P2RX6	YGL028C	SCW11
DERL3/SPC110	ENSG00000127914	DERL3	YDR356W	SPC110
ENSG00000099964/VIK1	ENSG00000127946	ENSG00000099964	YPL253C	VIK1
BCL2L13/OCA1	ENSG00000127947	BCL2L13	YNL099C	OCA1
ENSG00000099972/GPA2	ENSG00000127955	ENSG00000099972	YER020W	GPA2
DDT/PEX1	ENSG00000127980	DDT	YKL197C	PEX1
OSM/DUS3	ENSG00000128016	OSM	YLR401C	DUS3
CABIN1/ADE1	ENSG00000128050	CABIN1	YAR015W	ADE1
TBC1D10A/FUS3	ENSG00000128052	TBC1D10A	YBL016W	FUS3
SUSD2/ADE4	ENSG00000128059	SUSD2	YMR300C	ADE4
SF3A1/TUM1	ENSG00000128309	SF3A1	YOR251C	TUM1
SEC14L2/CIN4	ENSG00000128340	SEC14L2	YMR138W	CIN4
ENSG00000100010/SME1	ENSG00000128534	ENSG00000100010	YOR159C	SME1
PPIL2/KRI1	ENSG00000128585	PPIL2	YNL308C	KRI1
SNRPD3/APJ1	ENSG00000128590	SNRPD3	YNL077W	APJ1
PES1/NMA1	ENSG00000128591	PES1	YLR328W	NMA1
MAPK1/YSP1	ENSG00000128595	MAPK1	YHR155W	YSP1
GGT1/TGL2	ENSG00000128604	GGT1	YDR058C	TGL2
PPM1F/MRPS12	ENSG00000128626	PPM1F	YNR036C	MRPS12
TOP3B/YHR219W	ENSG00000128641	TOP3B	YHR219W	YHR219W
DGCR14/NFS1	ENSG00000128683	DGCR14	YCL017C	NFS1
CRYBB2P1/HAT1	ENSG00000128708	CRYBB2P1	YPL001W	HAT1
MFNG/CYB5	ENSG00000128731	MFNG	YNL111C	CYB5
CARD10/ADD66	ENSG00000128789	CARD10	YKL206C	ADD66
SLC25A1/SWR1	ENSG00000128908	SLC25A1	YDR334W	SWR1
ADRBK2/DAL82	ENSG00000128944	ADRBK2	YNL314W	DAL82
LGALS2/DUT1	ENSG00000128951	LGALS2	YBR252W	DUT1
GGA1/LCP5	ENSG00000129071	GGA1	YER127W	LCP5
HIRA/SEC26	ENSG00000129083	HIRA	YDR238C	SEC26
SH3BP1/PRE5	ENSG00000129084	SH3BP1	YMR314W	PRE5
LGALS1/ECM38	ENSG00000129103	LGALS1	YLR299W	ECM38
HPS4/DCD1	ENSG00000129187	HPS4	YHR144C	DCD1
ENSG00000100101/GIP4	ENSG00000129219	ENSG00000100101	YAL031C	GIP4
PATZ1/DIA2	ENSG00000129221	PATZ1	YOR080W	DIA2
TRIOBP/TRX3	ENSG00000129235	TRIOBP	YCR083W	TRX3
TFIP11/MRM1	ENSG00000129282	TFIP11	YOR201C	MRM1
GCAT/BUR2	ENSG00000129315	GCAT	YLR226W	BUR2
ENSG00000100118/GNP1	ENSG00000129473	ENSG00000100118	YDR508C	GNP1
CRYBB1/YDR249C	ENSG00000129484	CRYBB1	YDR249C	YDR249C
EIF3L/PRO1	ENSG00000129515	EIF3L	YDR300C	PRO1
NHP2L1/RPS26A	ENSG00000129518	NHP2L1	YGL189C	RPS26A
MICALL1/ENP2	ENSG00000129521	MICALL1	YGR145W	ENP2
ENSG00000100141/WSC3	ENSG00000129538	ENSG00000100141	YOL105C	WSC3
POLR2F/RUB1	ENSG00000129559	POLR2F	YDR139C	RUB1
SOX10/OST2	ENSG00000129562	SOX10	YOR103C	OST2
CCDC134/NBP2	ENSG00000129675	CCDC134	YDR162C	NBP2
PICK1/YPR196W	ENSG00000129682	PICK1	YPR196W	YPR196W
TTC28/BRE2	ENSG00000129691	TTC28	YLR015W	BRE2
SLC16A8/RPS4B	ENSG00000129824	SLC16A8	YHR203C	RPS4B
CENPM/THI20	ENSG00000129946	CENPM	YOL055C	THI20
SEPT3/DPP1	ENSG00000129951	SEPT3	YDR284C	DPP1
SLC5A1/DUG3	ENSG00000130024	SLC5A1	YNL191W	DUG3
TPTEP1/HPA3	ENSG00000130066	TPTEP1	YEL066W	HPA3
DDX17/NOG2	ENSG00000130119	DDX17	YNR053C	NOG2
DMC1/ELF1	ENSG00000130165	DMC1	YKL160W	ELF1
TCF20/GTB1	ENSG00000130175	TCF20	YDR221W	GTB1
CBY1/CDC16	ENSG00000130177	CBY1	YKL022C	CDC16
TOMM22/MNT4	ENSG00000130203	TOMM22	YNR059W	MNT4
RTDR1/YMR185W	ENSG00000130227	RTDR1	YMR185W	YMR185W
XBP1/THO1	ENSG00000130254	XBP1	YER063W	THO1
FBXO7/MSS1	ENSG00000130299	FBXO7	YMR023C	MSS1
GTPBP1/YDR115W	ENSG00000130312	GTPBP1	YDR115W	YDR115W
POLDIP3/SOL4	ENSG00000130313	POLDIP3	YGR248W	SOL4
TIMP3/LSM7	ENSG00000130332	TIMP3	YNL147W	LSM7
PPP6R2/YIM1	ENSG00000130347	PPP6R2	YMR152W	YIM1
SBF1/YGL185C	ENSG00000130414	SBF1	YGL185C	YGL185C
SUN2/ARC40	ENSG00000130429	SUN2	YBR234C	ARC40
CYB5R3/LSM4	ENSG00000130520	CYB5R3	YER112W	LSM4
DNAL4/RUP1	ENSG00000130560	DNAL4	YOR138C	RUP1
ENSG00000100262/YDL086W	ENSG00000130635	ENSG00000100262	YDL086W	YDL086W
PACSIN2/CLB3	ENSG00000130638	PACSIN2	YDL155W	CLB3
AP1B1/SPC97	ENSG00000130640	AP1B1	YHR172W	SPC97
HMGXB4/ARK1	ENSG00000130669	HMGXB4	YNL020C	ARK1
TOM1/ADH6	ENSG00000130684	TOM1	YMR318C	ADH6
NEFH/RPN13	ENSG00000130706	NEFH	YLR421C	RPN13
BIK/RRP4	ENSG00000130713	BIK	YHR069C	RRP4
HMOX1/UBC12	ENSG00000130725	HMOX1	YLR306W	UBC12
THOC5/FRS1	ENSG00000130764	THOC5	YLR060W	FRS1
MCM5/INH1	ENSG00000130770	MCM5	YDL181W	INH1
ARSA/BIK1	ENSG00000130779	ARSA	YCL029C	BIK1
TSPO/SLA2	ENSG00000130787	TSPO	YNL243W	SLA2
RASD2/RPF1	ENSG00000130810	RASD2	YHR088W	RPF1
CBX7/TIF35	ENSG00000130811	CBX7	YDR429C	TIF35
PDGFB/YML053C	ENSG00000130816	PDGFB	YML053C	YML053C
ACR/CBF5	ENSG00000130826	ACR	YLR175W	CBF5
RPL3/OCA6	ENSG00000130829	RPL3	YDR067C	OCA6
ZMAT5/YIL055C	ENSG00000130830	ZMAT5	YIL055C	YIL055C
RBFOX2/UFD2	ENSG00000130939	RBFOX2	YDL190C	UFD2
TAB1/UBA1	ENSG00000130985	TAB1	YKL210W	UBA1
ASCC2/YFR016C	ENSG00000131016	ASCC2	YFR016C	YFR016C
MTMR3/ICY1	ENSG00000131023	MTMR3	YMR195W	ICY1
SMCR7L/AAR2	ENSG00000131043	SMCR7L	YBL074C	AAR2
APOL1/ACS1	ENSG00000131069	APOL1	YAL054C	ACS1
MYH9/COX5A	ENSG00000131143	MYH9	YNL052W	COX5A
SAMM50/INO2	ENSG00000131149	SAMM50	YDR123C	INO2
GRAP2/PSF2	ENSG00000131153	GRAP2	YJL072C	PSF2
EIF3D/AIM13	ENSG00000131165	EIF3D	YFR011C	AIM13
TNRC6B/BIT2	ENSG00000131233	TNRC6B	YBR270C	BIT2
ENSG00000100357/ATM1	ENSG00000131269	ENSG00000100357	YMR301C	ATM1
SGSM3/MCM22	ENSG00000131323	SGSM3	YJR135C	MCM22
IFT27/IDP1	ENSG00000131370	IFT27	YDL066W	IDP1
KIAA0930/GYP6	ENSG00000131374	KIAA0930	YJL044C	GYP6
NCF4/RIM13	ENSG00000131375	NCF4	YMR154C	RIM13
CSF2RB/TUB4	ENSG00000131462	CSF2RB	YLR212C	TUB4
SLC25A17/GRC3	ENSG00000131467	SLC25A17	YLL035W	GRC3
UPK3A/RPL27B	ENSG00000131469	UPK3A	YDR471W	RPL27B
KCTD17/MSC1	ENSG00000131470	KCTD17	YML128C	MSC1
ST13/VPS25	ENSG00000131475	ST13	YJR102C	VPS25
IL2RB/MRPL51	ENSG00000131495	IL2RB	YPR100W	MRPL51
RBX1/YEL020C	ENSG00000131503	RBX1	YEL020C	YEL020C
EP300/BNI1	ENSG00000131504	EP300	YNL271C	BNI1
L3MBTL2/BSD2	ENSG00000131507	L3MBTL2	YBR290W	BSD2
RANGAP1/UBC5	ENSG00000131508	RANGAP1	YDR059C	UBC5
ZC3H7B/SEC8	ENSG00000131558	ZC3H7B	YPR055W	SEC8
PHF5A/FMP32	ENSG00000131626	PHF5A	YFL046W	FMP32
ACO2/MRS4	ENSG00000131653	ACO2	YKR052C	MRS4
POLR3H/DGR2	ENSG00000131725	POLR3H	YKL121W	DGR2
PMM1/ACO2	ENSG00000131730	PMM1	YJL200C	ACO2
BRD1/TOP2	ENSG00000131747	BRD1	YNL088W	TOP2
MLC1/PEX11	ENSG00000131779	MLC1	YOL147C	PEX11
HDAC10/GAL83	ENSG00000131791	HDAC10	YER027C	GAL83
FKBP3/LHP1	ENSG00000131795	FKBP3	YDL051W	LHP1
CTSG/PDA1	ENSG00000131828	CTSG	YER178W	PDA1
GZMB/FOL2	ENSG00000131979	GZMB	YGR267C	FOL2
RBM23/CAJ1	ENSG00000132002	RBM23	YER048C	CAJ1
PRMT5/HMI1	ENSG00000132017	PRMT5	YOL095C	HMI1
AP4S1/SDS24	ENSG00000132024	AP4S1	YBR214W	SDS24
POLE2/YDR114C	ENSG00000132128	POLE2	YDR114C	YDR114C
SOS2/DHR2	ENSG00000132153	SOS2	YKL078W	DHR2
CDKL1/CDC15	ENSG00000132155	CDKL1	YAR019C	CDC15
NIN/ERG27	ENSG00000132196	NIN	YLR100W	ERG27
PYGL/PIN2	ENSG00000132274	PYGL	YOR104W	PIN2
TRIM9/BUD32	ENSG00000132275	TRIM9	YGR262C	BUD32
PSMC6/TNA1	ENSG00000132326	PSMC6	YGR260W	TNA1
CDKN3/GSP1	ENSG00000132341	CDKN3	YLR293C	GSP1
ATP6V1D/VHS1	ENSG00000132356	ATP6V1D	YDR247W	VHS1
PIGH/CLU1	ENSG00000132361	PIGH	YMR012W	CLU1
PSMA3/INP51	ENSG00000132376	PSMA3	YIL002C	INP51
VTI1B/RFA1	ENSG00000132383	VTI1B	YAR007C	RFA1
TIMM9/GPM3	ENSG00000132388	TIMM9	YOL056W	GPM3
GSTZ1/YCR043C	ENSG00000132424	GSTZ1	YCR043C	YCR043C
AHSA1/RPL26B	ENSG00000132463	AHSA1	YGR034W	RPL26B
DAAM1/SAS10	ENSG00000132467	DAAM1	YDL153C	SAS10
SPTLC2/CSE4	ENSG00000132475	SPTLC2	YKL049C	CSE4
RIN3/AST2	ENSG00000132535	RIN3	YER101C	AST2
SNW1/MMF1	ENSG00000132541	SNW1	YIL051C	MMF1
CHGA/SWM1	ENSG00000132604	CHGA	YDR260C	SWM1
ITPK1/PEX6	ENSG00000132612	ITPK1	YNL329C	PEX6
PPM1A/YIL001W	ENSG00000132623	PPM1A	YIL001W	YIL001W
SIX4/SEC9	ENSG00000132639	SIX4	YGR009C	SEC9
ASB2/POL30	ENSG00000132646	ASB2	YBR088C	POL30
ERH/RPC34	ENSG00000132664	ERH	YNR003C	RPC34
HIF1A/PTP1	ENSG00000132670	HIF1A	YDL230W	PTP1
SRSF5/RSM23	ENSG00000132676	SRSF5	YGL129C	RSM23
EIF5/PRP5	ENSG00000132680	EIF5	YBR237W	PRP5
SERPINA4/SUN4	ENSG00000132692	SERPINA4	YNL066W	SUN4
SLC8A3/TOM40	ENSG00000132718	SLC8A3	YMR203W	TOM40
DICER1/HCS1	ENSG00000132740	DICER1	YKL017C	HCS1
MTHFD1/DPH1	ENSG00000132768	MTHFD1	YIL103W	DPH1
TCL1A/YKL133C	ENSG00000132792	TCL1A	YKL133C	YKL133C
ZC3H14/APL6	ENSG00000132842	ZC3H14	YGR261C	APL6
TELO2/PHM6	ENSG00000132912	TELO2	YDR281C	PHM6
BDKRB1/SSN3	ENSG00000132964	BDKRB1	YPL042C	SSN3
GSKIP/MYO2	ENSG00000133026	GSKIP	YOR326W	MYO2
VRK1/YHR113W	ENSG00000133059	VRK1	YHR113W	YHR113W
PSMC1/TMA19	ENSG00000133112	PSMC1	YKL056C	TMA19
RPS6KA5/RFC5	ENSG00000133119	RPS6KA5	YBR087W	RFC5
PSMB5/MKS1	ENSG00000133246	PSMB5	YNL076W	MKS1
YY1/FES1	ENSG00000133265	YY1	YBR101C	FES1
ACIN1/DUG1	ENSG00000133313	ACIN1	YFR044C	DUG1
CCNB1IP1/NSA1	ENSG00000133316	CCNB1IP1	YGL111W	NSA1
TRIP11/TVP15	ENSG00000133318	TRIP11	YDR100W	TVP15
APEX1/NUT2	ENSG00000133398	APEX1	YPR168W	NUT2
ENSG00000100829/LEE1	ENSG00000133606	ENSG00000100829	YPL054W	LEE1
PABPN1/RAS2	ENSG00000133703	PABPN1	YNL098C	RAS2
EFS/CDC60	ENSG00000133706	EFS	YPL160W	CDC60
ARHGAP5/INM1	ENSG00000133731	ARHGAP5	YHR046C	INM1
CINP/RSR1	ENSG00000133818	CINP	YGR152C	RSR1
SRP54/YMR226C	ENSG00000133835	SRP54	YMR226C	YMR226C
CPNE6/ERG28	ENSG00000133935	CPNE6	YER044C	ERG28
CHD8/YOX1	ENSG00000133937	CHD8	YML027W	YOX1
PSMA6/COX16	ENSG00000133983	PSMA6	YJL003W	COX16
NFKBIA/MED6	ENSG00000133997	NFKBIA	YHR058C	MED6
EMC9/SUI2	ENSG00000134001	EMC9	YJR007W	SUI2
PSME2/ELP3	ENSG00000134014	PSME2	YPL086C	ELP3
BRMS1L/CLB1	ENSG00000134057	BRMS1L	YGR108W	CLB1
ENSG00000100931/KRE27	ENSG00000134061	ENSG00000100931	YIL027C	KRE27
SEC23A/CBF1	ENSG00000134107	SEC23A	YJR060W	CBF1
PNN/MNL1	ENSG00000134109	PNN	YHR204W	MNL1
RABGGTA/COA1	ENSG00000134138	RABGGTA	YIL157C	COA1
NFATC4/AAD6	ENSG00000134152	NFATC4	YFL056C	AAD6
PLTP/CDC24	ENSG00000134215	PLTP	YAL041W	CDC24
PCIF1/VTH2	ENSG00000134243	PCIF1	YJL222W	VTH2
GSS/ADP1	ENSG00000134250	GSS	YCR011C	ADP1
MMP9/KAR5	ENSG00000134256	MMP9	YMR065W	KAR5
TRPC4AP/RIB4	ENSG00000134262	TRPC4AP	YOL143C	RIB4
PYGB/ARF2	ENSG00000134287	PYGB	YDL137W	ARF2
PROCR/AVT2	ENSG00000134294	PROCR	YEL064C	AVT2
GINS1/BMH1	ENSG00000134308	GINS1	YER177W	BMH1
NINL/SRS2	ENSG00000134313	NINL	YJL092W	SRS2
CD40/RIM15	ENSG00000134318	CD40	YFL033C	RIM15
UQCC/YLR407W	ENSG00000134352	UQCC	YLR407W	YLR407W
ZMYND8/CDC73	ENSG00000134371	ZMYND8	YLR418C	CDC73
SGK2/TIM17	ENSG00000134375	SGK2	YJL143W	TIM17
IFT52/DED81	ENSG00000134440	IFT52	YHR019C	DED81
MYBL2/NSR1	ENSG00000134453	MYBL2	YGR159C	NSR1
HNF4A/YKL105C	ENSG00000134470	HNF4A	YKL105C	YKL105C
SLA2/CCL1	ENSG00000134480	SLA2	YPR025C	CCL1
C20orf24/TAT1	ENSG00000134489	C20orf24	YBR069C	TAT1
NFATC2/VRG4	ENSG00000134490	NFATC2	YGL225W	VRG4
STK4/CYK3	ENSG00000134516	STK4	YDL117W	CYK3
PFDN4/YNR040W	ENSG00000134571	PFDN4	YNR040W	YNR040W
DOK5/CIN1	ENSG00000134627	DOK5	YOR349W	CIN1
CSTF1/MPT5	ENSG00000134644	CSTF1	YGL178W	MPT5
BMP7/NOG1	ENSG00000134697	BMP7	YPL093W	NOG1
RAE1/PRP38	ENSG00000134748	RAE1	YGR075C	PRP38
TPD52L2/AIM44	ENSG00000134757	TPD52L2	YPL158C	AIM44
DNAJC5/SIP5	ENSG00000134758	DNAJC5	YMR140W	SIP5
NELFCD/YOR192C-C	ENSG00000134812	NELFCD	YOR192C-C	YOR192C-C
PRPF6/GDT1	ENSG00000134851	PRPF6	YBR187W	GDT1
TUBB1/YOL073C	ENSG00000134882	TUBB1	YOL073C	YOL073C
PSMA7/RAD2	ENSG00000134899	PSMA7	YGR258C	RAD2
NTSR1/STT3	ENSG00000134910	NTSR1	YGL022W	STT3
MRGBP/IES2	ENSG00000134982	MRGBP	YNL215W	IES2
DIDO1/FMN1	ENSG00000135002	DIDO1	YDR236C	FMN1
GID8/PDH1	ENSG00000135046	GID8	YPR002W	PDH1
BIRC7/SNF3	ENSG00000135047	BIRC7	YDL194W	SNF3
ARFGAP1/URE2	ENSG00000135049	ARFGAP1	YNL229C	URE2
AVP/SER1	ENSG00000135069	AVP	YOR184W	SER1
COL20A1/RGI2	ENSG00000135090	COL20A1	YIL057C	RGI2
CHRNA4/MSB1	ENSG00000135148	CHRNA4	YOR188W	MSB1
EEF1A2/UBX5	ENSG00000135218	EEF1A2	YDR330W	UBX5
PTK6/TIP20	ENSG00000135249	PTK6	YGL145W	TIP20
GMEB2/SKY1	ENSG00000135250	GMEB2	YMR216C	SKY1
C20orf27/MTO1	ENSG00000135297	C20orf27	YGL236C	MTO1
SPEF1/YHR202W	ENSG00000135318	SPEF1	YHR202W	YHR202W
CDC25B/ORC3	ENSG00000135336	CDC25B	YLL004W	ORC3
ARFRP1/MCK1	ENSG00000135341	ARFRP1	YNL307C	MCK1
NDUFAF5/PEX22	ENSG00000135363	NDUFAF5	YAL055W	PEX22
TRIB3/PHO23	ENSG00000135365	TRIB3	YNL097C	PHO23
RASSF2/KRE33	ENSG00000135372	RASSF2	YNL132W	KRE33
CSNK2A1/HLJ1	ENSG00000135392	CSNK2A1	YMR161W	HLJ1
ANGPT4/DGA1	ENSG00000135407	ANGPT4	YOR245C	DGA1
HM13/YLR426W	ENSG00000135437	HM13	YLR426W	YLR426W
SNPH/YNL305C	ENSG00000135472	SNPH	YNL305C	YNL305C
MYLK2/PAN2	ENSG00000135473	MYLK2	YGL094C	PAN2
SIRPB1/NOP12	ENSG00000135486	SIRPB1	YOL041C	NOP12
SEC23B/SUL1	ENSG00000135502	SEC23B	YBR294W	SUL1
FERMT1/YOS9	ENSG00000135506	FERMT1	YDR057W	YOS9
HAO1/SWD3	ENSG00000135541	HAO1	YBR175W	SWD3
PDYN/CDC19	ENSG00000135622	PDYN	YAL038W	CDC19
PLCB4/CCT7	ENSG00000135624	PLCB4	YJL111W	CCT7
MYL9/UBP7	ENSG00000135655	MYL9	YIL156W	UBP7
HCK/GPX2	ENSG00000135709	HCK	YBR244W	GPX2
CRNKL1/YDR042C	ENSG00000135720	CRNKL1	YDR042C	YDR042C
POFUT1/HPM1	ENSG00000135744	POFUT1	YIL110W	HPM1
SAMHD1/TOK1	ENSG00000135750	SAMHD1	YJL093C	TOK1
PAK7/LST4	ENSG00000135763	PAK7	YKL176C	LST4
KIF3B/RFC4	ENSG00000135778	KIF3B	YOL094C	RFC4
NOP56/SPT8	ENSG00000135801	NOP56	YLR055C	SPT8
IDH3B/GLN1	ENSG00000135821	IDH3B	YPR035W	GLN1
MAPRE1/VAM7	ENSG00000135823	MAPRE1	YGL212W	VAM7
JAG1/MAK32	ENSG00000135828	JAG1	YCR019W	MAK32
CDK5RAP1/MTR4	ENSG00000135829	CDK5RAP1	YJL050W	MTR4
SNTA1/MBA1	ENSG00000135837	SNTA1	YBR185C	MBA1
OXT/GPI2	ENSG00000135845	OXT	YPL076W	GPI2
TTI1/MRPL3	ENSG00000135900	TTI1	YMR024W	MRPL3
E2F1/PKR1	ENSG00000135930	E2F1	YMR123W	PKR1
RPRD1B/HYM1	ENSG00000135932	RPRD1B	YKL189W	HYM1
PXMP4/COX4	ENSG00000135940	PXMP4	YGL187C	COX4
CHMP4B/OM45	ENSG00000135951	CHMP4B	YIL136W	OM45
BPI/VPS3	ENSG00000135966	BPI	YDR495C	VPS3
CST3/ISU2	ENSG00000136003	CST3	YOR226C	ISU2
ASIP/BCK1	ENSG00000136021	ASIP	YJL095W	BCK1
CST4/BUD21	ENSG00000136026	CST4	YOR078W	BUD21
ACTR5/YGR117C	ENSG00000136040	ACTR5	YGR117C	YGR117C
WFDC2/NUR1	ENSG00000136044	WFDC2	YDL089W	NUR1
AHCY/PWP1	ENSG00000136045	AHCY	YLR196W	PWP1
DHX35/PLB2	ENSG00000136068	DHX35	YMR006C	PLB2
DNTTIP1/VPS36	ENSG00000136100	DNTTIP1	YLR417W	VPS36
MAP1LC3A/GYL1	ENSG00000136111	MAP1LC3A	YMR192W	GYL1
SYNDIG1/YNL134C	ENSG00000136143	SYNDIG1	YNL134C	YNL134C
PIGU/CDC42	ENSG00000136238	PIGU	YLR229C	CDC42
TNNC2/SWF1	ENSG00000136247	TNNC2	YDR126W	SWF1
APMAP/SRP68	ENSG00000136261	APMAP	YPL243W	SRP68
ZNF516/DBP9	ENSG00000136271	ZNF516	YLR276C	DBP9
USP14/FAU1	ENSG00000136371	USP14	YER183C	FAU1
VAPA/OKP1	ENSG00000136436	VAPA	YGR179C	OKP1
MYOM1/NMT1	ENSG00000136448	MYOM1	YLR195C	NMT1
MYL12A/HTD2	ENSG00000136449	MYL12A	YHR067W	HTD2
CEP76/HRB1	ENSG00000136450	CEP76	YNL004W	HRB1
CEP192/YGR021W	ENSG00000136463	CEP192	YGR021W	YGR021W
RNMT/SAS3	ENSG00000136504	RNMT	YBL052C	SAS3
SMAD7/GAP1	ENSG00000136521	SMAD7	YKR039W	GAP1
LAMA1/MRPL4	ENSG00000136522	LAMA1	YLR439W	MRPL4
RNF125/PPZ2	ENSG00000136531	RNF125	YDR436W	PPZ2
ANKRD12/EMP47	ENSG00000136560	ANKRD12	YFL048C	EMP47
NOL4/GUS1	ENSG00000136628	NOL4	YGL245W	GUS1
POLI/VPS33	ENSG00000136631	POLI	YLR396C	VPS33
MIB1/QDR3	ENSG00000136636	MIB1	YBR043C	QDR3
RBBP8/SNX3	ENSG00000136643	RBBP8	YOR357C	SNX3
RIOK3/YAP1801	ENSG00000136715	RIOK3	YHR161C	YAP1801
CSTF2/YPR174C	ENSG00000136717	CSTF2	YPR174C	YPR174C
PSMD10/IMP4	ENSG00000136718	PSMD10	YNL075W	IMP4
ATG4A/KRE5	ENSG00000136731	ATG4A	YOR336W	KRE5
TBL1X/HSE1	ENSG00000136738	TBL1X	YHL002W	HSE1
GPR143/YTA12	ENSG00000136758	GPR143	YMR089C	YTA12
PGRMC1/SIS1	ENSG00000136770	PGRMC1	YNL007C	SIS1
POLA1/SNF1	ENSG00000136807	POLA1	YDR477W	SNF1
MID1/TRX2	ENSG00000136810	MID1	YGR209C	TRX2
NKAP/ECM29	ENSG00000136813	NKAP	YHL030W	ECM29
NXT2/SMC2	ENSG00000136824	NXT2	YFR031C	SMC2
GUCY2F/MIG2	ENSG00000136826	GUCY2F	YGL209W	MIG2
ENSG00000101898/JSN1	ENSG00000136827	ENSG00000101898	YJR091C	JSN1
ALG13/BUD2	ENSG00000136848	ALG13	YKL092C	BUD2
PRPS2/SEC1	ENSG00000136854	PRPS2	YDR164C	SEC1
TLR8/YPL260W	ENSG00000136861	TLR8	YPL260W	YPL260W
AMMECR1/GAS3	ENSG00000136869	AMMECR1	YMR215W	GAS3
CHRDL1/PRP4	ENSG00000136875	CHRDL1	YPR178W	PRP4
WDR13/VMA10	ENSG00000136888	WDR13	YHR039C-A	VMA10
SUV39H1/IPI1	ENSG00000136891	SUV39H1	YHR085W	IPI1
GLRA2/PUP1	ENSG00000136930	GLRA2	YOR157C	PUP1
XIAP/KEL1	ENSG00000136933	XIAP	YHR158C	KEL1
STAG2/RKM2	ENSG00000136937	STAG2	YDR198C	RKM2
MCF2/PLP2	ENSG00000136940	MCF2	YOR281C	PLP2
F9/RPL35B	ENSG00000136942	F9	YDL136W	RPL35B
ABCD1/DCC1	ENSG00000136982	ABCD1	YCL016C	DCC1
CCDC22/DFM1	ENSG00000136986	CCDC22	YDR411C	DFM1
CACNA1F/RPA49	ENSG00000137054	CACNA1F	YNL248C	RPA49
SYP/DOA1	ENSG00000137055	SYP	YKL213C	DOA1
PLP2/HNT3	ENSG00000137074	PLP2	YOR258W	HNT3
BMX/FDH1	ENSG00000137106	BMX	YOR388C	FDH1
PLS3/RPS6B	ENSG00000137154	PLS3	YBR181C	RPS6B
NAA10/CWC27	ENSG00000137168	NAA10	YPL064C	CWC27
RENBP/STB4	ENSG00000137203	RENBP	YMR019W	STB4
ELF4/POP8	ENSG00000137265	ELF4	YBL018C	POP8
SMARCA1/PRR1	ENSG00000137275	SMARCA1	YKL116C	PRR1
MTMR8/BMS1	ENSG00000137312	MTMR8	YPL217C	BMS1
ASB9/SNF5	ENSG00000137337	ASB9	YBR289W	SNF5
ENSG00000102050/FLX1	ENSG00000137409	ENSG00000102050	YIL134W	FLX1
RBBP7/YPL229W	ENSG00000137478	RBBP7	YPL229W	YPL229W
PPP1R2P9/YGR130C	ENSG00000137497	PPP1R2P9	YGR130C	YGR130C
KCND1/THP2	ENSG00000137500	KCND1	YHR167W	THP2
OPN1LW/YGR015C	ENSG00000137509	OPN1LW	YGR015C	YGR015C
FMR1/MRPL10	ENSG00000137547	FMR1	YNL284C	MRPL10
PIM2/TGS1	ENSG00000137574	PIM2	YPL157W	TGS1
SLC35A2/YNR065C	ENSG00000137642	SLC35A2	YNR065C	YNR065C
PQBP1/BUD13	ENSG00000137656	PQBP1	YGL174W	BUD13
PCSK1N/TMA20	ENSG00000137699	PCSK1N	YER007C-A	TMA20
EMD/MRP1	ENSG00000137710	EMD	YDR347W	MRP1
TAZ/VAC14	ENSG00000137713	TAZ	YLR386W	VAC14
PGK1/YAH1	ENSG00000137714	PGK1	YPL252C	YAH1
GATA1/YJL185C	ENSG00000137752	GATA1	YJL185C	YJL185C
MAGT1/MKK2	ENSG00000137764	MAGT1	YPL140C	MKK2
SMS/ODC2	ENSG00000137801	SMS	YOR222W	ODC2
PHEX/GCR2	ENSG00000137806	PHEX	YNL199C	GCR2
UBL4A/KIP1	ENSG00000137807	UBL4A	YBL063W	KIP1
EEA1/RTF1	ENSG00000137815	EEA1	YGL244W	RTF1
RP2/YKR078W	ENSG00000137822	RP2	YKR078W	YKR078W
PHF16/HHF1	ENSG00000137841	PHF16	YBR009C	HHF1
CDK16/BIO5	ENSG00000137842	CDK16	YNR056C	BIO5
USP11/SLD2	ENSG00000137872	USP11	YKL108W	SLD2
PCYT1B/RLP24	ENSG00000137876	PCYT1B	YLR009W	RLP24
HTATSF1/COY1	ENSG00000137878	HTATSF1	YKL179C	COY1
VGLL1/ALT1	ENSG00000137944	VGLL1	YLR089C	ALT1
CD40LG/SUA7	ENSG00000137947	CD40LG	YPR086W	SUA7
TIMP1/BET2	ENSG00000137955	TIMP1	YPR176C	BET2
FGD1/KGD2	ENSG00000137992	FGD1	YDR148C	KGD2
PIN4/IMD2	ENSG00000138029	PIN4	YHR216W	IMD2
PORCN/RBK1	ENSG00000138030	PORCN	YCR036W	RBK1
MAGED2/PTC1	ENSG00000138032	MAGED2	YDL006W	PTC1
KLF8/YGR016W	ENSG00000138035	KLF8	YGR016W	YGR016W
SYTL4/DIN7	ENSG00000138036	SYTL4	YDR263C	DIN7
CENPI/PSY2	ENSG00000138041	CENPI	YNL201C	PSY2
DRP2/YPT1	ENSG00000138069	DRP2	YFL038C	YPT1
TAF7L/ARP2	ENSG00000138071	TAF7L	YDL029W	ARP2
PBDC1/MAL12	ENSG00000138079	PBDC1	YGR292W	MAL12
ENSG00000102391/DAS1	ENSG00000138081	ENSG00000102391	YJL149W	DAS1
ARMCX3/PET309	ENSG00000138095	ARMCX3	YLR067C	PET309
HTR2A/BIO4	ENSG00000138101	HTR2A	YNR057C	BIO4
NDFIP2/ARP1	ENSG00000138107	NDFIP2	YHR129C	ARP1
TNFSF13B/KAR3	ENSG00000138160	TNFSF13B	YPR141C	KAR3
MLNR/YLR063W	ENSG00000138166	MLNR	YLR063W	YLR063W
CAB39L/HDA2	ENSG00000138182	CAB39L	YDR295C	HDA2
KLF5/YND1	ENSG00000138185	KLF5	YER005W	YND1
STK24/FET3	ENSG00000138193	STK24	YMR058W	FET3
ACP5/HMLALPHA1	ENSG00000138279	ACP5	YCL066W	HMLALPHA1
DNAJC3/TIM23	ENSG00000138297	DNAJC3	YNR017W	TIM23
UGGT2/TAF13	ENSG00000138303	UGGT2	YML098W	TAF13
ARHGEF7/RPS24A	ENSG00000138326	ARHGEF7	YER074W	RPS24A
FGF9/DNA2	ENSG00000138346	FGF9	YHR164C	DNA2
SGCG/ADE17	ENSG00000138363	SGCG	YMR120C	ADE17
PARP4/SWI6	ENSG00000138376	PARP4	YLR182W	SWI6
SUPT20H/KTR5	ENSG00000138378	SUPT20H	YNL029C	KTR5
MRPS31/SRO9	ENSG00000138385	MRPS31	YCL037C	SRO9
KPNA3/CPR4	ENSG00000138398	KPNA3	YCR069W	CPR4
FLT1/IDP3	ENSG00000138413	FLT1	YNL009W	IDP3
RGCC/YPL014W	ENSG00000138434	RGCC	YPL014W	YPL014W
VWA8/YTM1	ENSG00000138442	VWA8	YOR272W	YTM1
DGKH/MKC7	ENSG00000138448	DGKH	YDR144C	MKC7
KATNAL1/YKL100C	ENSG00000138600	KATNAL1	YKL100C	YKL100C
INTS6/PTM1	ENSG00000138613	INTS6	YKL039W	PTM1
TSC22D1/CAB3	ENSG00000138621	TSC22D1	YKL088W	CAB3
CLN5/DSK2	ENSG00000138629	CLN5	YMR276W	DSK2
OLFM4/ALG9	ENSG00000138641	OLFM4	YNL219C	ALG9
MSLN/FMP25	ENSG00000138646	MSLN	YLR077W	FMP25
TRADD/RIM4	ENSG00000138668	TRADD	YHL024W	RIM4
HSF4/PSY4	ENSG00000138669	HSF4	YBL046W	PSY4
CORO1A/SEC31	ENSG00000138674	CORO1A	YDL195W	SEC31
MAPK3/CSF1	ENSG00000138688	MAPK3	YLR087C	CSF1
PHKB/YAR066W	ENSG00000138698	PHKB	YAR066W	YAR066W
NUTF2/VPS52	ENSG00000138722	NUTF2	YDR484W	VPS52
NUP93/ATP12	ENSG00000138750	NUP93	YJL180C	ATP12
CENPT/BRE5	ENSG00000138757	CENPT	YNR051C	BRE5
TSNAXIP1/SHS1	ENSG00000138758	TSNAXIP1	YDL225W	SHS1
NFAT5/YOR387C	ENSG00000138760	NFAT5	YOR387C	YOR387C
N4BP1/USO1	ENSG00000138768	N4BP1	YDL058W	USO1
CBLN1/PPA2	ENSG00000138777	CBLN1	YMR267W	PPA2
ARL2BP/IVY1	ENSG00000138778	ARL2BP	YDR229W	IVY1
ZNF423/YJR141W	ENSG00000138785	ZNF423	YJR141W	YJR141W
CCL22/AAP1	ENSG00000138792	CCL22	YHR047C	AAP1
CCL17/ABF2	ENSG00000138795	CCL17	YMR072W	ABF2
CTCF/NDI1	ENSG00000138796	CTCF	YML120C	NDI1
ACD/MET14	ENSG00000138801	ACD	YKL001C	MET14
POLR2C/SEC24	ENSG00000138802	POLR2C	YIL109C	SEC24
PARD6A/CMP2	ENSG00000138814	PARD6A	YML057W	CMP2
ZNF821/COX12	ENSG00000138829	ZNF821	YLR038C	COX12
MMP15/SKO1	ENSG00000138835	MMP15	YNL167C	SKO1
USB1/DIE2	ENSG00000139133	USB1	YGR227W	DIE2
CCDC113/YLR290C	ENSG00000139180	CCDC113	YLR290C	YLR290C
NME3/PEX5	ENSG00000139197	NME3	YDR244W	PEX5
PSMD7/SLX5	ENSG00000139218	PSMD7	YDL013W	SLX5
VAC14/YDL233W	ENSG00000139329	VAC14	YDL233W	YDL233W
TANGO6/SMX3	ENSG00000139343	TANGO6	YPR182W	SMX3
COG4/AFT1	ENSG00000139350	COG4	YGL071W	AFT1
PLA2G15/RRF1	ENSG00000139351	PLA2G15	YHR038W	RRF1
[truncated: 1,434 more rows]
