# Supplementary material for: Scope and limitations of yeast as a model organism for studying human tissue-specific pathways
Source: BMC Syst Biol. 2015 Dec 29;9:96. doi: 10.1186/s12918-015-0253-0 (PMC4696342; doi:10.1186/s12918-015-0253-0)
Supplement: Additional file 1 — Network alignments. Compressed (*.zip) file containing individual tissue-specific alignments. (ZIP 5181 Kb) [file 12918_2015_253_MOESM1_ESM.zip › alignments/Endothelial_AlignGraph_edges.tsv]

First_ortholog_pair	Second_ortholog_pair
COL9A1/UIP5	KRIT1/DFG5
NCBP2/CYT1	BAD/FEN1
RASL12/RPL9A	AK2/LOC1
TPR/TID3	C19orf60/MPS1
RNF216/PUF3	ZNF263/MMT1
PPP2CA/KOG1	SPATA20/LAS17
COMP/SSE1	AGK/EMW1
SPIN1/UBP16	DNAH9/ERJ5
SNX17/RVB2	BAIAP3/AVO2
IL5/RPN1	MYLIP/SES1
STUB1/QRI5	PKD1/LSG1
GNB4/POR2	METTL13/CSG2
CORO2B/QCR2	CD9/RBS1
CST7/SSB1	TCEB3/ERG25
EPHB6/OPT2	TTC19/YKL070W
CTCF/NDI1	SYT7/ERG11
APOB/ARP8	ZFP64/GIS2
SRSF5/RSM23	ZFP64/GIS2
FMR1/MRPL10	ZFP64/GIS2
MYH1/SNF7	ZFP64/GIS2
ELMOD1/BIM1	ZFP64/GIS2
NNT/PHO81	ZFP64/GIS2
POP1/NOP56	MRE11A/RRP15
GUCA2B/TCB2	SERPINB1/TCB3
MYO9A/SEC23	SERPINB1/TCB3
CA9/PMC1	RNH1/VPS35
TOMM34/CKA1	NCAPH2/RPA190
FAM188B/STH1	NCAPH2/RPA190
AMPD1/LRP1	SKIV2L2/SKI6
TRIM9/BUD32	CUL7/VAM3
NFATC4/AAD6	PHKA2/YHR003C
ATRX/RPN11	YTHDC2/MOT2
CIC/CTF19	TPR/TID3
SEZ6/YRB1	R3HDM1/CRM1
ATRX/RPN11	R3HDM1/CRM1
ANKS1A/GCN5	DKK3/HSP26
RAB27A/TLG2	BCAR1/BZZ1
NCK2/TRM1	LAMA3/TPA1
LOXL3/SEC27	LAMA3/TPA1
TRHDE/PRP31	THRAP3/CUS1
PICALM/IMD3	PTPRN/HAS1
ATRX/RPN11	KIF1B/RPS2
ATRX/RPN11	CBLN4/SHP1
CCL2/ULP1	MRPL43/ETP1
UBE3A/PKH2	MRPL43/ETP1
SLC9A7/RAD54	PHF21B/LCB1
SIRT2/BOI1	GDI2/SEC3
MYO15A/YER140W	PSD/SLP1
ENSG00000100010/SME1	MED29/SMD1
MIB1/QDR3	MED29/SMD1
SCGN/ASF1	GSC2/CDC28
IL21R/YMR210W	CASP8/YDR348C
APOBEC1/MCH5	DLX3/NHP2
ATRX/RPN11	NGFR/TIF2
HGFAC/MEK1	NGFR/TIF2
RGS2/LCL3	CDON/DMC1
PPP1R12B/RNR4	TAF11/HRT1
SLC16A8/RPS4B	AP3D1/RNA1
RPL31/RPL6B	SEC61A2/ADE3
FECH/CKA2	TBC1D1/PAF1
AP1M1/BET1	ARFGEF1/GLO3
PHF16/HHF1	FECH/CKA2
TRIM9/BUD32	KLF6/IDH1
DIS3/APC11	PDZD4/ALG13
EPHA4/RFX1	OTUD5/YGL242C
NOD1/SEC65	GAL/VMR1
TBC1D10A/FUS3	FGF10/HCR1
ZFAND5/FUN12	FGF10/HCR1
CENPT/BRE5	ST6GALNAC2/PRO3
LOXL3/SEC27	MAP4K4/HSP82
MAP3K8/APM4	ING3/CRH1
PAG1/GOS1	SREBF1/SEC17
HMGXB4/ARK1	MRVI1/ZUO1
UNG/BOS1	AP1M1/BET1
TACR2/RPG1	IGF2BP2/PRT1
PSMC6/TNA1	IPCEF1/SNL1
MAPK14/SSA1	IPCEF1/SNL1
CIC/CTF19	TACR2/RPG1
NFKBIB/PHO85	TACR2/RPG1
HOOK2/UBP8	NUP37/CNA1
TNNT1/RAD14	ARHGAP15/RAD7
CENPT/BRE5	ACACB/KRS1
ESYT2/PBP1	PAG1/GOS1
PHF16/HHF1	ICAM3/RSC6
GPLD1/RPL1B	GPC4/DED1
TRIB3/PHO23	CST7/SSB1
RASIP1/RPP1	CST7/SSB1
PTGES3/GLO1	CST7/SSB1
CIC/CTF19	PPP2R5C/TOM70
DERL3/SPC110	MLLT10/SPC19
ATRX/RPN11	CBFA2T2/ATP1
EIF3E/PTK2	TP73/LAP2
PHF16/HHF1	SCGN/ASF1
EPM2A/RNR2	SCGN/ASF1
BLNK/NUP1	EPB41L2/RAD53
LNPEP/UFO1	SMARCA2/RPN10
MYH7/NAN1	NDC80/ENP1
ARHGEF7/RPS24A	NDC80/ENP1
ISYNA1/RPS3	NDC80/ENP1
MAD2L2/UTP4	NDC80/ENP1
NPDC1/RER1	STRADB/MST1
RLF/SFI1	TRAF5/PRP46
PLA2G4C/SOG2	DIS3/APC11
ARSA/BIK1	CYLD/YMR134W
PSME2/ELP3	MAPRE3/HHT2
RP1/SUB2	ATRX/RPN11
BBC3/HXK1	ATRX/RPN11
IL18R1/UBC4	ATRX/RPN11
LEPR/AAH1	ATRX/RPN11
MRPS31/SRO9	CHERP/RPL23B
CCDC94/ESF2	RAD54L/AAC1
PFDN1/RSC8	CEACAM6/SMT3
CHRDL1/PRP4	GP6/PRP3
ULBP1/MGT1	TPX2/AHP1
TRIOBP/TRX3	SIGLEC1/PRX1
DNTT/PAC11	SIGLEC1/PRX1
CENPI/PSY2	NSFL1C/UTP25
ACCS/ATP23	F11/BDP1
AHSA1/RPL26B	ANAPC5/RPS22A
RPF1/GFA1	BRAP/CAR1
TADA2A/TIM10	FUS/SWP1
CORO2B/QCR2	GMIP/PCL9
C1orf63/SSB2	EFNB1/SSE2
ENSG00000100931/KRE27	UPRT/PEP12
ASIP/BCK1	ATP5D/BUD27
NKTR/AIM27	RANBP1/EMC1
SOS1/SSA4	SNAP29/NUP82
SHB/BEM1	TBC1D10A/FUS3
MAD2L2/UTP4	GGA1/LCP5
PCSK1N/TMA20	NEFH/RPN13
RNF167/CCT3	TSPO/SLA2
SFRP1/PFK2	ACR/CBF5
RWDD1/NHP6B	ERH/RPC34
LPXN/DPH2	MTHFD1/DPH1
WIPF1/ARO10	ENSG00000100931/KRE27
SHB/BEM1	PLTP/CDC24
FHL5/STE20	MYBL2/NSR1
CENPT/BRE5	SIRPB1/NOP12
SNX17/RVB2	NOP56/SPT8
PCSK1N/TMA20	ASIP/BCK1
MAP4K1/IGO1	PHF16/HHF1
ISYNA1/RPS3	PHF16/HHF1
GARS/MCM16	PHF16/HHF1
PHF12/IOC4	PHF16/HHF1
PTCH2/ASE1	PHF16/HHF1
AAK1/AIM25	SYTL4/DIN7
IFNG/SHE9	CAB39L/HDA2
BIRC6/RPS23A	MRPS31/SRO9
COMP/SSE1	ARL2BP/IVY1
BIRC6/RPS23A	NECAB2/RPS8A
PITPNM1/PHB2	ACSBG1/NNK1
NFKBIB/PHO85	SFRP1/PFK2
COL9A1/UIP5	RELB/ZRT1
ARMC6/TPT1	RAB3A/CLA4
ZFAND5/FUN12	ISYNA1/RPS3
SOS1/SSA4	COMP/SSE1
ATN1/TPK3	LFNG/PFK1
ULBP1/MGT1	IMPDH1/YHR033W
CCL2/ULP1	SH3GL2/MEF2
LTBR/YDR336W	TNKS2/RSM27
RPL22/ILS1	PITRM1/RPT5
ENSG00000109716/MAS2	CCL1/TKL1
PRLR/MMS2	MYH1/SNF7
TNFSF4/YKE2	BST1/GCN20
GPLD1/RPL1B	PRPF19/RPL28
RLF/SFI1	PTPMT1/APP1
TNFSF4/YKE2	IFNG/SHE9
COL9A1/UIP5	SOD2/ACA1
LOXL3/SEC27	EPM2A/RNR2
UBE3A/PKH2	NME5/GRX7
