# Supplementary material for: Scope and limitations of yeast as a model organism for studying human tissue-specific pathways
Source: BMC Syst Biol. 2015 Dec 29;9:96. doi: 10.1186/s12918-015-0253-0 (PMC4696342; doi:10.1186/s12918-015-0253-0)
Supplement: Additional file 1 — Network alignments. Compressed (*.zip) file containing individual tissue-specific alignments. (ZIP 5181 Kb) [file 12918_2015_253_MOESM1_ESM.zip › alignments/Hematopoietic Stem Cells_AlignGraph_nodes.tsv]

ID	Human_EnsemblGeneID	Human_Symbol	Yeast_EnsemblGeneID	Yeast_Symbol
TSPAN6/DPM1	ENSG00000000419	TSPAN6	YPR183W	DPM1
DPM1/PRK1	ENSG00000000938	DPM1	YIL095W	PRK1
SCYL3/GSH1	ENSG00000001084	SCYL3	YJL101C	GSH1
FGR/HAP2	ENSG00000001167	FGR	YGL237C	HAP2
CFH/CTT1	ENSG00000001617	CFH	YGR088W	CTT1
GCLC/RAD59	ENSG00000002016	GCLC	YDL059C	RAD59
NFYA/PPN1	ENSG00000002726	NFYA	YDR452W	PPN1
SEMA3F/HUL4	ENSG00000002746	SEMA3F	YJR036C	HUL4
CFTR/WHI5	ENSG00000002822	CFTR	YOR083W	WHI5
KRIT1/CTR1	ENSG00000003147	KRIT1	YPR124W	CTR1
RAD52/GIS4	ENSG00000003402	RAD52	YML006C	GIS4
BAD/NRP1	ENSG00000003756	BAD	YDL167C	NRP1
CD99/CSM4	ENSG00000004059	CD99	YPL200W	CSM4
AOC1/FEN1	ENSG00000004399	AOC1	YCR034W	FEN1
HECW1/ADK1	ENSG00000004455	HECW1	YDR226W	ADK1
MAD1L1/GUP2	ENSG00000004468	MAD1L1	YPL189W	GUP2
LASP1/FPR2	ENSG00000004478	LASP1	YDR519W	FPR2
M6PR/ACP1	ENSG00000004779	M6PR	YKL192C	ACP1
ICA1/YGR201C	ENSG00000004838	ICA1	YGR201C	YGR201C
ALS2/YDR307W	ENSG00000004866	ALS2	YDR307W	YDR307W
CASP10/CDC27	ENSG00000004897	CASP10	YBL084C	CDC27
CFLAR/BOR1	ENSG00000004939	CFLAR	YNL275W	BOR1
TFPI/FCY2	ENSG00000004948	TFPI	YER056C	FCY2
RBM5/CYC3	ENSG00000004961	RBM5	YAL039C	CYC3
MTMR7/NAM7	ENSG00000005007	MTMR7	YMR080C	NAM7
ARF5/OSH3	ENSG00000005020	ARF5	YHR073W	OSH3
POLDIP2/DHR2	ENSG00000005100	POLDIP2	YKL078W	DHR2
PLXND1/MEF1	ENSG00000005156	PLXND1	YLR069C	MEF1
AK2/PET112	ENSG00000005175	AK2	YBL080C	PET112
CD38/ERV15	ENSG00000005189	CD38	YBR210W	ERV15
FKBP4/PST2	ENSG00000005302	FKBP4	YDR032C	PST2
KDM1A/BDF2	ENSG00000005339	KDM1A	YDL070W	BDF2
CAMKK1/SIA1	ENSG00000005421	CAMKK1	YOR137C	SIA1
RECQL/LOC1	ENSG00000005700	RECQL	YFR001W	LOC1
HSPB6/YDR352W	ENSG00000005893	HSPB6	YDR352W	YDR352W
ARHGAP33/PGC1	ENSG00000006007	ARHGAP33	YPL206C	PGC1
NDUFAB1/LAA1	ENSG00000006125	NDUFAB1	YJL207C	LAA1
PDK4/ADH7	ENSG00000006194	PDK4	YCR105W	ADH7
ZMYND10/GRX6	ENSG00000006468	ZMYND10	YDL010W	GRX6
ST7/LCB5	ENSG00000006530	ST7	YLR260W	LCB5
CDC27/DBF4	ENSG00000006634	CDC27	YDR052C	DBF4
SLC4A1/YMR010W	ENSG00000006704	SLC4A1	YMR010W	YMR010W
CALCR/VPS41	ENSG00000006715	CALCR	YDR080W	VPS41
HCCS/TRZ1	ENSG00000006744	HCCS	YKR079C	TRZ1
DVL2/IZH2	ENSG00000006831	DVL2	YOL002C	IZH2
UPF1/YAK1	ENSG00000007047	UPF1	YJL141C	YAK1
SKAP2/PAC1	ENSG00000007168	SKAP2	YOR269W	PAC1
SLC25A5/NCP1	ENSG00000007171	SLC25A5	YHR042W	NCP1
CCDC109B/HOF1	ENSG00000007237	CCDC109B	YMR032W	HOF1
HOXA11/TRS33	ENSG00000007255	HOXA11	YOR115C	TRS33
POLR2J/UTR5	ENSG00000007264	POLR2J	YEL035C	UTR5
DHX33/GPI1	ENSG00000007541	DHX33	YGR216C	GPI1
MEOX1/PRE9	ENSG00000008018	MEOX1	YGR135W	PRE9
LIG3/USA1	ENSG00000008130	LIG3	YML029W	USA1
RPAP3/YDL176W	ENSG00000008277	RPAP3	YDL176W	YDL176W
ENSG00000005189/DTR1	ENSG00000008282	ENSG00000005189	YBR180W	DTR1
CIAPIN1/CNL1	ENSG00000008294	CIAPIN1	YDR357C	CNL1
FAM214B/NSE5	ENSG00000008300	FAM214B	YML023C	NSE5
COPZ2/PHR1	ENSG00000008405	COPZ2	YOR386W	PHR1
PRKAR2B/PHO3	ENSG00000008710	PRKAR2B	YBR092C	PHO3
MSL3/RPS20	ENSG00000008988	MSL3	YHL015W	RPS20
CREBBP/YBL055C	ENSG00000009335	CREBBP	YBL055C	YBL055C
BZRAP1/POL3	ENSG00000009413	BZRAP1	YDL102W	POL3
MPO/VTA1	ENSG00000009844	MPO	YLR181C	VTA1
PON1/PHD1	ENSG00000009950	PON1	YKL043W	PHD1
GCFC2/RSC2	ENSG00000009954	GCFC2	YLR357W	RSC2
ABCB4/VID30	ENSG00000010017	ABCB4	YGL227W	VID30
SOX8/MSC7	ENSG00000010030	SOX8	YHR039C	MSC7
IBTK/SEE1	ENSG00000010165	IBTK	YIL064W	SEE1
MYCBP2/COR1	ENSG00000010256	MYCBP2	YBL045C	COR1
FBXL3/YCS4	ENSG00000010292	FBXL3	YLR272C	YCS4
ITGAL/NUD1	ENSG00000010322	ITGAL	YOR373W	NUD1
PDK2/SPS1	ENSG00000010671	PDK2	YDR523C	SPS1
ITGA3/YCK2	ENSG00000010810	ITGA3	YNL154C	YCK2
LAMP2/NDD1	ENSG00000010818	LAMP2	YOR372C	NDD1
GGNBP2/RDS2	ENSG00000011007	GGNBP2	YPL133C	RDS2
ITGA2B/YNK1	ENSG00000011052	ITGA2B	YKL067W	YNK1
GDE1/ICT1	ENSG00000011198	GDE1	YLR099C	ICT1
C19orf60/UTP18	ENSG00000011260	C19orf60	YJL069C	UTP18
CRLF1/NAB2	ENSG00000011275	CRLF1	YGL122C	NAB2
MAP3K14/SCW4	ENSG00000011405	MAP3K14	YGR279C	SCW4
ABCC8/SKG3	ENSG00000011426	ABCC8	YLR187W	SKG3
CCL18/GYP5	ENSG00000011454	CCL18	YPL249C	GYP5
CCL3/PPH21	ENSG00000011485	CCL3	YDL134C	PPH21
SYNRG/RPS15	ENSG00000011566	SYNRG	YOL040C	RPS15
CACNG3/RAD16	ENSG00000012048	CACNG3	YBR114W	RAD16
TMEM132A/RAD10	ENSG00000012061	TMEM132A	YML095C	RAD10
AP2B1/NUP57	ENSG00000012822	AP2B1	YGR119C	NUP57
TAC1/IRS4	ENSG00000013016	TAC1	YKR019C	IRS4
ZNF263/RPT3	ENSG00000013275	ZNF263	YDR394W	RPT3
CX3CL1/KNS1	ENSG00000013441	CX3CL1	YLL019C	KNS1
SPATA20/RET1	ENSG00000013503	SPATA20	YOR207C	RET1
CACNA1G/NGL2	ENSG00000013523	CACNA1G	YMR285C	NGL2
TNFRSF12A/ITT1	ENSG00000013561	TNFRSF12A	YML068W	ITT1
MAP3K9/YAL064C-A	ENSG00000013810	MAP3K9	YAL064C-A	YAL064C-A
RALA/POL12	ENSG00000014138	RALA	YBL035C	POL12
BAIAP2L1/PMT6	ENSG00000014216	BAIAP2L1	YGR199W	PMT6
ETV1/MDH3	ENSG00000014641	ETV1	YDL078C	MDH3
AGK/MMT1	ENSG00000014824	AGK	YMR177W	MMT1
CCL26/IMP2	ENSG00000015171	CCL26	YIL154C	IMP2
FARP2/LAS17	ENSG00000015285	FARP2	YOR181W	LAS17
USH1C/GPG1	ENSG00000015413	USH1C	YGL121C	GPG1
DBF4/MPP6	ENSG00000015479	DBF4	YNR024W	MPP6
TBXA2R/BPL1	ENSG00000015592	TBXA2R	YDL141W	BPL1
IFRD1/PMR1	ENSG00000017260	IFRD1	YGL167C	PMR1
GTF2IRD1/LRG1	ENSG00000017797	GTF2IRD1	YDL240W	LRG1
PAF1/DLD1	ENSG00000018510	PAF1	YDL174C	DLD1
VPS41/EMW1	ENSG00000018699	VPS41	YNL313C	EMW1
ARHGAP44/RGM1	ENSG00000020256	ARHGAP44	YMR182C	RGM1
ELAC2/TFB3	ENSG00000020426	ELAC2	YDR460W	TFB3
SCIN/MRE11	ENSG00000020922	SCIN	YMR224C	MRE11
MYH13/YTA6	ENSG00000021574	MYH13	YPL074W	YTA6
ADIPOR2/SEN1	ENSG00000021776	ADIPOR2	YLR430W	SEN1
UPP2/DEG1	ENSG00000022267	UPP2	YFL001W	DEG1
MARK4/MAG2	ENSG00000022840	MARK4	YLR427W	MAG2
PAFAH1B1/PFA4	ENSG00000023041	PAFAH1B1	YOL003C	PFA4
NOS2/RUD3	ENSG00000023287	NOS2	YOR216C	RUD3
DNAH9/MPD2	ENSG00000023318	DNAH9	YOL088C	MPD2
GAS7/HEM1	ENSG00000023330	GAS7	YDR232W	HEM1
TRAPPC6A/ASI3	ENSG00000023445	TRAPPC6A	YNL008C	ASI3
MATK/GRX2	ENSG00000023572	MATK	YDR513W	GRX2
CD79B/ERB1	ENSG00000023734	CD79B	YMR049C	ERB1
SCN4A/SPT2	ENSG00000023902	SCN4A	YER161C	SPT2
PAX6/YDL124W	ENSG00000023909	PAX6	YDL124W	YDL124W
RHBDF1/UBR1	ENSG00000024048	RHBDF1	YGR184C	UBR1
LUC7L/GTR2	ENSG00000025039	LUC7L	YGR163W	GTR2
BAIAP3/HSF1	ENSG00000025156	BAIAP3	YGL073W	HSF1
PIGQ/FAF1	ENSG00000025293	PIGQ	YIL019W	FAF1
TEAD3/GAL80	ENSG00000025434	TEAD3	YML051W	GAL80
SELE/CNS1	ENSG00000025772	SELE	YBR155W	CNS1
DNAJC11/APJ1	ENSG00000025796	DNAJC11	YNL077W	APJ1
MYLIP/SRP1	ENSG00000025800	MYLIP	YNL189W	SRP1
NOX1/KEL1	ENSG00000026025	NOX1	YHR158C	KEL1
E2F2/CHL1	ENSG00000026036	E2F2	YPL008W	CHL1
PSMB1/YCR023C	ENSG00000026103	PSMB1	YCR023C	YCR023C
SYN1/YBR096W	ENSG00000026508	SYN1	YBR096W	YBR096W
JARID2/OCT1	ENSG00000027001	JARID2	YKL134C	OCT1
CAMK1G/YOR296W	ENSG00000027075	CAMK1G	YOR296W	YOR296W
CDK11A/VPS5	ENSG00000028528	CDK11A	YOR069W	VPS5
NADK/DSE3	ENSG00000029639	NADK	YOR264W	DSE3
TFAP2B/YHR078W	ENSG00000029725	TFAP2B	YHR078W	YHR078W
CYTH3/YBR242W	ENSG00000030066	CYTH3	YBR242W	YBR242W
ADAM22/AIM43	ENSG00000031691	ADAM22	YPL099C	AIM43
SYPL1/SES1	ENSG00000031698	SYPL1	YDR023W	SES1
SPAG9/WTM2	ENSG00000032389	SPAG9	YOR229W	WTM2
CELSR3/NDT80	ENSG00000032742	CELSR3	YHR124W	NDT80
MGST1/ARB1	ENSG00000033050	MGST1	YER036C	ARB1
CRY1/VPH1	ENSG00000033627	CRY1	YOR270C	VPH1
NFIX/NFI1	ENSG00000033800	NFIX	YOR156C	NFI1
MMP25/VHT1	ENSG00000034053	MMP25	YGR065C	VHT1
IL32/AIM9	ENSG00000034152	IL32	YER080W	AIM9
PKD1/PEX3	ENSG00000034693	PKD1	YDR329C	PEX3
MAPK8IP2/ADE12	ENSG00000035687	MAPK8IP2	YNL220W	ADE12
MED24/RAD34	ENSG00000035720	MED24	YDR314C	RAD34
SEC62/RFC1	ENSG00000035928	SEC62	YOR217W	RFC1
RPS20/RTT101	ENSG00000036257	RPS20	YJL047C	RTT101
CSDE1/SUL2	ENSG00000036448	CSDE1	YLR092W	SUL2
UBE3C/NCL1	ENSG00000037474	UBE3C	YBL024W	NCL1
REV3L/MDS3	ENSG00000037637	REV3L	YGL197W	MDS3
PAX7/MRI1	ENSG00000037757	PAX7	YPR118W	MRI1
MASP2/TRM8	ENSG00000037897	MASP2	YDL201W	TRM8
TRAF3IP3/LSB6	ENSG00000038210	TRAF3IP3	YJL100W	LSB6
POMT2/AYR1	ENSG00000038274	POMT2	YIL124W	AYR1
VTA1/YNL193W	ENSG00000038382	VTA1	YNL193W	YNL193W
MLXIPL/YLR413W	ENSG00000038427	MLXIPL	YLR413W	YLR413W
BAZ1B/BRR2	ENSG00000039123	BAZ1B	YER172C	BRR2
RANBP9/TCO89	ENSG00000039319	RANBP9	YPL180W	TCO89
ETV7/PRE1	ENSG00000041357	ETV7	YER012W	PRE1
SPRTN/LSG1	ENSG00000041802	SPRTN	YGL099W	LSG1
METTL13/TDP1	ENSG00000042088	METTL13	YBR223C	TDP1
ZNF207/MFB1	ENSG00000042429	ZNF207	YDR219C	MFB1
UQCRC1/TSR2	ENSG00000042493	UQCRC1	YLR435W	TSR2
CD9/APS2	ENSG00000042753	CD9	YJR058C	APS2
NCAPD2/BI2	ENSG00000042980	NCAPD2	Q0110	BI2
IFFO1/DCN1	ENSG00000043093	IFFO1	YLR128W	DCN1
GIPR/RDL1	ENSG00000043143	GIPR	YOR285W	RDL1
NISCH/MTW1	ENSG00000043462	NISCH	YAL034W-A	MTW1
STAB1/SCM3	ENSG00000044115	STAB1	YDL139C	SCM3
FUZ/YJR030C	ENSG00000044446	FUZ	YJR030C	YJR030C
PRSS3/UTP13	ENSG00000047056	PRSS3	YLR222C	UTP13
CD4/URA8	ENSG00000047230	CD4	YJR103W	URA8
LRRC23/VMA13	ENSG00000047249	LRRC23	YPR036W	VMA13
BTK/RPB2	ENSG00000047315	BTK	YOR151C	RPB2
HFE/MLP1	ENSG00000047410	HFE	YKR095W	MLP1
SCMH1/FET5	ENSG00000047457	SCMH1	YFL041W	FET5
FYN/RPO41	ENSG00000047579	FYN	YFL036W	RPO41
HIVEP2/SAC7	ENSG00000047648	HIVEP2	YDR389W	SAC7
TCEB3/CSG2	ENSG00000047936	TCEB3	YBR036C	CSG2
LYPLA2/RSM10	ENSG00000048544	LYPLA2	YDR041W	RSM10
NME2/NTO1	ENSG00000048649	NME2	YPR031W	NTO1
APBA3/MRN1	ENSG00000048740	APBA3	YPL184C	MRN1
MKS1/RBS1	ENSG00000048991	MKS1	YDL189W	RBS1
ABHD5/NYV1	ENSG00000049245	ABHD5	YLR093C	NYV1
KAL1/ENT2	ENSG00000049283	KAL1	YLR206W	ENT2
AKAP8L/RFC3	ENSG00000049541	AKAP8L	YNL290W	RFC3
UTP18/RSP5	ENSG00000049759	UTP18	YER125W	RSP5
RNF216/WBP1	ENSG00000049860	RNF216	YEL002C	WBP1
TTC19/YLR108C	ENSG00000050438	TTC19	YLR108C	YLR108C
PTBP1/PER33	ENSG00000051108	PTBP1	YLR064W	PER33
DPF1/RAD51	ENSG00000051180	DPF1	YER095W	RAD51
SYT7/HFM1	ENSG00000051341	SYT7	YGL251C	HFM1
PIK3C2A/STT4	ENSG00000051382	PIK3C2A	YLR305C	STT4
PLAUR/UTP9	ENSG00000051596	PLAUR	YHR196W	UTP9
ANLN/BUD9	ENSG00000052126	ANLN	YGR041W	BUD9
WIZ/TAF3	ENSG00000052723	WIZ	YPL011C	TAF3
RABGAP1/RRP12	ENSG00000052749	RABGAP1	YPL012W	RRP12
DCN/ERG25	ENSG00000052802	DCN	YGR060W	ERG25
PPP5C/APD1	ENSG00000052841	PPP5C	YBR151W	APD1
MAP4K3/SOD2	ENSG00000053254	MAP4K3	YHR008C	SOD2
ZBTB32/AAD14	ENSG00000053371	ZBTB32	YNL331C	AAD14
TYROBP/MRT4	ENSG00000053372	TYROBP	YKL009W	MRT4
GABRA3/BET3	ENSG00000054116	GABRA3	YKR068C	BET3
BRCA1/YOR019W	ENSG00000054118	BRCA1	YOR019W	YOR019W
ERCC1/CDC53	ENSG00000055130	ERCC1	YDL132W	CDC53
CD22/RTC5	ENSG00000055163	CD22	YOR118W	RTC5
SEMA3B/VHS1	ENSG00000055332	SEMA3B	YDR247W	VHS1
MBTPS2/SPP1	ENSG00000055609	MBTPS2	YPL138C	SPP1
LTF/PUF3	ENSG00000055917	LTF	YLL013C	PUF3
NR1H4/FMP10	ENSG00000055955	NR1H4	YER182W	FMP10
ALOX5/YKL070W	ENSG00000056972	ALOX5	YKL070W	YKL070W
CALCOCO1/GLG2	ENSG00000056998	CALCOCO1	YJL137C	GLG2
UBR7/GDI1	ENSG00000057608	UBR7	YER136W	GDI1
MAP4K5/YLR179C	ENSG00000057657	MAP4K5	YLR179C	YLR179C
EHD3/ATG5	ENSG00000057663	EHD3	YPL149W	ATG5
PSMC4/SEC61	ENSG00000058262	PSMC4	YLR378C	SEC61
CLDN11/BUD5	ENSG00000058335	CLDN11	YCR038C	BUD5
MVP/DIN7	ENSG00000058404	MVP	YDR263C	DIN7
NUB1/RPC37	ENSG00000058600	NUB1	YKR025W	RPC37
CLK1/PMC1	ENSG00000058668	CLK1	YGL006W	PMC1
ENSG00000013455/RIO2	ENSG00000058729	ENSG00000013455	YNL207W	RIO2
POLR3B/MRPL7	ENSG00000058804	POLR3B	YDR237W	MRPL7
ANGEL1/TIS11	ENSG00000059145	ANGEL1	YLR136C	TIS11
RNF14/PRO2	ENSG00000059573	RNF14	YOR323C	PRO2
DDX11/TRM3	ENSG00000059588	DDX11	YDL112W	TRM3
CD6/XDJ1	ENSG00000059769	CD6	YLR090W	XDJ1
TACC3/PSR2	ENSG00000060069	TACC3	YLR019W	PSR2
UFL1/STE7	ENSG00000060237	UFL1	YDL159W	STE7
POLA2/CDC13	ENSG00000060558	POLA2	YDL220C	CDC13
CAPN1/RRP9	ENSG00000060688	CAPN1	YPR137W	RRP9
ACPP/FMP37	ENSG00000060762	ACPP	YGL080W	FMP37
MDH1/POT1	ENSG00000060971	MDH1	YIL160C	POT1
SLC30A9/BAT2	ENSG00000060982	SLC30A9	YJR148W	BAT2
MTMR11/SDH4	ENSG00000061794	MTMR11	YDR178W	SDH4
CCDC88C/FRK1	ENSG00000061938	CCDC88C	YPL141C	FRK1
YAF2/RSN1	ENSG00000062598	YAF2	YMR266W	RSN1
ZMYND11/REV3	ENSG00000062822	ZMYND11	YPL167C	REV3
WAS/RPL18B	ENSG00000063177	WAS	YNL301C	RPL18B
DPEP1/NOP13	ENSG00000063244	DPEP1	YNL175C	NOP13
BID/ENT1	ENSG00000063245	BID	YDL161W	ENT1
MATR3/YIL165C	ENSG00000063438	MATR3	YIL165C	YIL165C
RGPD5/GLO2	ENSG00000063854	RGPD5	YDR272W	GLO2
STMN4/YFR039C	ENSG00000064012	STMN4	YFR039C	YFR039C
NUDCD3/TAF2	ENSG00000064313	NUDCD3	YCR042C	TAF2
ISL1/YPK1	ENSG00000064393	ISL1	YKL126W	YPK1
IL20RA/MTR10	ENSG00000064419	IL20RA	YOR160W	MTR10
CLCA1/YLR271W	ENSG00000064607	CLCA1	YLR271W	YLR271W
ATP2C1/YBR235W	ENSG00000064651	ATP2C1	YBR235W	YBR235W
SRCIN1/YIG1	ENSG00000064666	SRCIN1	YPL201C	YIG1
IGF1/TIF2	ENSG00000064703	IGF1	YJL138C	TIF2
RALBP1/PMS1	ENSG00000064933	RALBP1	YNL082W	PMS1
RUFY3/HMO1	ENSG00000064961	RUFY3	YDR174W	HMO1
CNTN1/APL5	ENSG00000065000	CNTN1	YPL195W	APL5
WWTR1/GIS1	ENSG00000065029	WWTR1	YDR096W	GIS1
AGPS/NTG2	ENSG00000065057	AGPS	YOL043C	NTG2
ATP1A2/GPA1	ENSG00000065135	ATP1A2	YHR005C	GPA1
TTC27/PSE1	ENSG00000065150	TTC27	YMR308C	PSE1
MARCO/CAR2	ENSG00000065154	MARCO	YLR438W	CAR2
SYT13/UTP4	ENSG00000065183	SYT13	YDR324C	UTP4
SNAI2/YFR035C	ENSG00000065243	SNAI2	YFR035C	YFR035C
CD74/MAK11	ENSG00000065268	CD74	YKL021C	MAK11
HGF/LAC1	ENSG00000065308	HGF	YKL008C	LAC1
ZRANB1/MCM10	ENSG00000065328	ZRANB1	YIL150C	MCM10
NCDN/EFT2	ENSG00000065357	NCDN	YDR385W	EFT2
ZFP64/SLM5	ENSG00000065427	ZFP64	YCR024C	SLM5
MNAT1/TRX1	ENSG00000065485	MNAT1	YLR043C	TRX1
SAMD4A/YGR250C	ENSG00000065526	SAMD4A	YGR250C	YGR250C
RUNX3/KIN82	ENSG00000065534	RUNX3	YCR091W	KIN82
MRE11A/RCK2	ENSG00000065559	MRE11A	YLR248W	RCK2
PLEKHB1/SLA2	ENSG00000065609	PLEKHB1	YNL243W	SLA2
SERPINB1/ISR1	ENSG00000065613	SERPINB1	YPR106W	ISR1
SPAST/SKM1	ENSG00000065675	SPAST	YOL113W	SKM1
ENSG00000021602/VAC7	ENSG00000065809	ENSG00000021602	YNL054W	VAC7
NRXN3/MAE1	ENSG00000065833	NRXN3	YKL029C	MAE1
AQR/YBR141C	ENSG00000065882	AQR	YBR141C	YBR141C
CPS1/YPL245W	ENSG00000065883	CPS1	YPL245W	YPL245W
C8B/FHL1	ENSG00000065970	C8B	YPR104C	FHL1
FHL1/RTS1	ENSG00000066027	FHL1	YOR014W	RTS1
RTFDC1/HRP1	ENSG00000066044	RTFDC1	YOL123W	HRP1
GABRA1/SNF12	ENSG00000066117	GABRA1	YNR023W	SNF12
NLRP2/RPH1	ENSG00000066135	NLRP2	YER169W	RPH1
RNF10/HAP5	ENSG00000066136	RNF10	YOR358W	HAP5
ZDHHC6/SNX41	ENSG00000066294	ZDHHC6	YDR425W	SNX41
RNH1/BTS1	ENSG00000066382	RNH1	YPL069C	BTS1
NDUFS1/SGA1	ENSG00000066427	NDUFS1	YIL099W	SGA1
RB1CC1/BFR1	ENSG00000066455	RB1CC1	YOR198C	BFR1
ERP44/SEC7	ENSG00000066777	ERP44	YDR170C	SEC7
ALAS1/HEM15	ENSG00000066926	ALAS1	YOR176W	HEM15
BIRC3/TIF1	ENSG00000067048	BIRC3	YKR059W	TIF1
AKAP11/YPR013C	ENSG00000067082	AKAP11	YPR013C	YPR013C
GLRX2/LPP1	ENSG00000067113	GLRX2	YDR503C	LPP1
SNAPC1/ILM1	ENSG00000067167	SNAPC1	YJR118C	ILM1
STRAP/GIS2	ENSG00000067182	STRAP	YNL255C	GIS2
ABCC2/EEB1	ENSG00000067191	ABCC2	YPL095C	EEB1
DEF6/CDC19	ENSG00000067225	DEF6	YAL038W	CDC19
PLEKHO1/FCF2	ENSG00000067334	PLEKHO1	YLR051C	FCF2
GCLM/NUP100	ENSG00000067445	GCLM	YKL068W	NUP100
UBR2/RRP15	ENSG00000067533	UBR2	YPR143W	RRP15
EHD2/RHO1	ENSG00000067560	EHD2	YPR165W	RHO1
RRAGD/RRP5	ENSG00000067596	RRAGD	YMR229C	RRP5
HSF2/TCB3	ENSG00000067715	HSF2	YML072C	TCB3
PHF20/PKP1	ENSG00000067992	PHF20	YIL042C	PKP1
NR1H3/HOS3	ENSG00000068024	NR1H3	YPL116W	HOS3
NCAPH2/CAB4	ENSG00000068120	NCAPH2	YGR277C	CAB4
TOMM34/FAA1	ENSG00000068366	TOMM34	YOR317W	FAA1
SEC63/SPP2	ENSG00000068394	SEC63	YOR148C	SPP2
KPNA6/MRM2	ENSG00000068438	KPNA6	YGL136C	MRM2
VIM/RPO31	ENSG00000068654	VIM	YOR116C	RPO31
RTEL1-TNFRSF6B/KCS1	ENSG00000068745	RTEL1-TNFRSF6B	YDR017C	KCS1
FAS/KRE28	ENSG00000068793	FAS	YDR532C	KRE28
CD44/HST2	ENSG00000068903	CD44	YPL015C	HST2
KCNG1/YOS9	ENSG00000068912	KCNG1	YDR057W	YOS9
SLAMF7/MUC1	ENSG00000069248	SLAMF7	YIR019C	MUC1
MIPEP/VPS35	ENSG00000069329	MIPEP	YJL154C	VPS35
PRKCH/YDJ1	ENSG00000069345	PRKCH	YNL064C	YDJ1
INSRR/MBP1	ENSG00000069399	INSRR	YDL056W	MBP1
IFNGR1/YOR1	ENSG00000069431	IFNGR1	YGR281W	YOR1
SH2D2A/SDT1	ENSG00000069712	SH2D2A	YGL224C	SDT1
TNFRSF1B/REF2	ENSG00000069849	TNFRSF1B	YDR195W	REF2
VEZT/HUL5	ENSG00000069869	VEZT	YGL141W	HUL5
POU2F2/AMA1	ENSG00000069966	POU2F2	YGR225W	AMA1
SNX1/UFD1	ENSG00000070010	SNX1	YGR048W	UFD1
TBPL1/IKI3	ENSG00000070061	TBPL1	YLR384C	IKI3
ARNTL2/SSP120	ENSG00000070081	ARNTL2	YLR250W	SSP120
BCLAF1/PFY1	ENSG00000070087	BCLAF1	YOR122C	PFY1
ANK1/AIM38	ENSG00000070423	ANK1	YNR018W	AIM38
TFB1M/ATG16	ENSG00000070444	TFB1M	YMR159C	ATG16
RABEP1/POL4	ENSG00000070501	RABEP1	YCR014C	POL4
HMGB3/HSV2	ENSG00000070540	HMGB3	YGR223C	HSV2
NUP160/ASN1	ENSG00000070669	NUP160	YPR145W	ASN1
BAK1/KAR2	ENSG00000070718	BAK1	YJL034W	KAR2
MUSK/MUD2	ENSG00000070756	MUSK	YKL074C	MUD2
IKZF2/RPA190	ENSG00000070761	IKZF2	YOR341W	RPA190
GRN/CKA1	ENSG00000070770	GRN	YIL035C	CKA1
ARHGAP31/GCD6	ENSG00000070785	ARHGAP31	YDR211W	GCD6
NR2E3/RHB1	ENSG00000070831	NR2E3	YCR027C	RHB1
CENPQ/OSH6	ENSG00000070882	CENPQ	YKR003W	OSH6
SARS/PUT4	ENSG00000070915	SARS	YOR348C	PUT4
RANBP3/PMA1	ENSG00000070961	RANBP3	YGL008C	PMA1
ARID4A/GSH2	ENSG00000071051	ARID4A	YOL049W	GSH2
TSSC1/AIP1	ENSG00000071127	TSSC1	YMR092C	AIP1
ENSG00000032514/YKL023W	ENSG00000071205	ENSG00000032514	YKL023W	YKL023W
IFT88/YNG2	ENSG00000071243	IFT88	YHR090C	YNG2
ZCCHC8/BUD23	ENSG00000071462	ZCCHC8	YCR047C	BUD23
ABCF2/HRD3	ENSG00000071537	ABCF2	YLR207W	HRD3
LRRC7/MSP1	ENSG00000071539	LRRC7	YGR028W	MSP1
UBA6/ULS1	ENSG00000071794	UBA6	YOR191W	ULS1
GAB2/CFT1	ENSG00000071894	GAB2	YDR301W	CFT1
ATP6V0A1/TSR4	ENSG00000071994	ATP6V0A1	YOL022C	TSR4
PIAS1/PTK2	ENSG00000072062	PIAS1	YJR059W	PTK2
SLC4A7/YBL107C	ENSG00000072110	SLC4A7	YBL107C	YBL107C
APBA2/ENT3	ENSG00000072134	APBA2	YJR125C	ENT3
UHRF1/SIW14	ENSG00000072135	UHRF1	YNL032W	SIW14
MAP2K3/TRE1	ENSG00000072274	MAP2K3	YPL176C	TRE1
TMSB10/PEX4	ENSG00000072401	TMSB10	YGR133W	PEX4
RNF19A/GUK1	ENSG00000072415	RNF19A	YDR454C	GUK1
PEX3/SMC1	ENSG00000072501	PEX3	YFL008W	SMC1
GABARAPL2/BUD3	ENSG00000072518	GABARAPL2	YCL014W	BUD3
MYOC/RAD28	ENSG00000072803	MYOC	YDR030C	RAD28
SH3YL1/YSP1	ENSG00000072818	SH3YL1	YHR155W	YSP1
VCL/DER1	ENSG00000072849	VCL	YBR201W	DER1
DAPK2/LRS4	ENSG00000072864	DAPK2	YDR439W	LRS4
NSMAF/APM2	ENSG00000072958	NSMAF	YHL019C	APM2
ADSS/SEC2	ENSG00000073009	ADSS	YNL272C	SEC2
STAP1/MCM2	ENSG00000073111	STAP1	YBL023C	MCM2
TIMP2/STE50	ENSG00000073282	TIMP2	YCL032W	STE50
RFC1/SRO77	ENSG00000073350	RFC1	YBL106C	SRO77
CUL3/ECM5	ENSG00000073614	CUL3	YMR176W	ECM5
MYOM2/YAP1802	ENSG00000073921	MYOM2	YGR241C	YAP1802
OTC/SEC18	ENSG00000073969	OTC	YBR080C	SEC18
USP2/HAT2	ENSG00000074266	USP2	YEL056W	HAT2
CASR/ENA1	ENSG00000074370	CASR	YDR040C	ENA1
TUBG2/YJU3	ENSG00000074416	TUBG2	YKL094W	YJU3
RPL26L1/CUP1-2	ENSG00000074660	RPL26L1	YHR055C	CUP1-2
FLT4/SBA1	ENSG00000074696	FLT4	YKL117W	SBA1
NSUN2/OPY1	ENSG00000074706	NSUN2	YBR129C	OPY1
FBXO42/DOC1	ENSG00000074755	FBXO42	YGL240W	DOC1
MRI1/ENO2	ENSG00000074800	MRI1	YHR174W	ENO2
METTL1/IST2	ENSG00000074855	METTL1	YBR086C	IST2
HOXC8/SLN1	ENSG00000074964	HOXC8	YIL147C	SLN1
AGA/ARP6	ENSG00000075089	AGA	YLR085C	ARP6
ENSG00000038102/CSM3	ENSG00000075131	ENSG00000038102	YMR048W	CSM3
PI4K2B/TIF4632	ENSG00000075151	PI4K2B	YGL049C	TIF4632
MAT2B/MTC5	ENSG00000075188	MAT2B	YDR128W	MTC5
TLL1/ERG10	ENSG00000075239	TLL1	YPL028W	ERG10
EDC4/YNL095C	ENSG00000075292	EDC4	YNL095C	YNL095C
TRIO/KCC4	ENSG00000075413	TRIO	YCL024W	KCC4
VCAN/TAO3	ENSG00000075539	VCAN	YIL129C	TAO3
MSR1/ARP9	ENSG00000075624	MSR1	YMR033W	ARP9
CDH1/SPO14	ENSG00000075651	CDH1	YKR031C	SPO14
SKIV2L2/YNL046W	ENSG00000075711	SKIV2L2	YNL046W	YNL046W
DNAH5/VPS21	ENSG00000075785	DNAH5	YOR089C	VPS21
ZFYVE16/YET1	ENSG00000075790	ZFYVE16	YKL065C	YET1
C6/SYF1	ENSG00000075856	C6	YDR416W	SYF1
RAI14/RGA1	ENSG00000075884	RAI14	YOR127W	RGA1
SOX30/YOR223W	ENSG00000075891	SOX30	YOR223W	YOR223W
PNKP/RRP42	ENSG00000075914	PNKP	YDL111C	RRP42
SPDL1/TAF13	ENSG00000075945	SPDL1	YML098W	TAF13
STAU2/MCM6	ENSG00000076003	STAU2	YGL201C	MCM6
RTN4R/REX2	ENSG00000076043	RTN4R	YLR059C	REX2
PHF23/YIL077C	ENSG00000076053	PHF23	YIL077C	YIL077C
CDH10/MLH1	ENSG00000076242	CDH10	YMR167W	MLH1
INPP4A/UNG1	ENSG00000076248	INPP4A	YML021C	UNG1
RAB27B/PYC1	ENSG00000076555	RAB27B	YGL062W	PYC1
PSMA4/SLX8	ENSG00000076604	PSMA4	YER116C	SLX8
MYO16/CPD1	ENSG00000076650	MYO16	YGR247W	CPD1
LSG1/MON1	ENSG00000076685	LSG1	YGL124C	MON1
PARP3/CLF1	ENSG00000076924	PARP3	YLR117C	CLF1
TNC/SEC1	ENSG00000076944	TNC	YDR164C	SEC1
TDP1/NRK1	ENSG00000077009	TDP1	YNL129W	NRK1
MED17/COS12	ENSG00000077063	MED17	YGL263W	COS12
CAPG/YGL101W	ENSG00000077097	CAPG	YGL101W	YGL101W
AP2S1/SKP2	ENSG00000077235	AP2S1	YNL311C	SKP2
USH2A/YTP1	ENSG00000077238	USH2A	YNL237W	YTP1
ZPBP/UBP1	ENSG00000077254	ZPBP	YDL122W	UBP1
TG/MSL1	ENSG00000077312	TG	YIR009W	MSL1
ADAM28/SKI6	ENSG00000077348	ADAM28	YGR195W	SKI6
BARX2/HST3	ENSG00000077463	BARX2	YOR025W	HST3
DCUN1D1/CUR1	ENSG00000077522	DCUN1D1	YPR158W	CUR1
PHF15/CAP2	ENSG00000077549	PHF15	YIL034C	CAP2
ZIC2/UBC11	ENSG00000077721	ZIC2	YOR339C	UBC11
LCP2/KSS1	ENSG00000077782	LCP2	YGR040W	KSS1
TRIT1/SIZ1	ENSG00000078043	TRIT1	YDR409W	SIZ1
ADRB1/MCK1	ENSG00000078061	ADRB1	YNL307C	MCK1
ENSG00000043822/DUR1,2	ENSG00000078070	ENSG00000043822	YBR208C	DUR1,2
GUCA2B/UPS3	ENSG00000078140	GUCA2B	YDR185C	UPS3
CUL7/VPS34	ENSG00000078142	CUL7	YLR240W	VPS34
CTNNA1/INP51	ENSG00000078269	CTNNA1	YIL002C	INP51
PHKA2/FAA4	ENSG00000078304	PHKA2	YMR246W	FAA4
EPHA3/YRA2	ENSG00000078328	EPHA3	YKL214C	YRA2
HSPA5/SKI8	ENSG00000078369	HSPA5	YGL213C	SKI8
DSG2/HMRA1	ENSG00000078399	DSG2	YCR097W	HMRA1
GEMIN8/SNT2	ENSG00000078403	GEMIN8	YGL131C	SNT2
OFD1/POR1	ENSG00000078668	OFD1	YNL055C	POR1
PREX2/CST6	ENSG00000078674	PREX2	YIL036W	CST6
WDR37/PUF4	ENSG00000078699	WDR37	YGL014W	PUF4
YTHDC2/MET13	ENSG00000078747	YTHDC2	YGL125W	MET13
CTPS2/INN1	ENSG00000078902	CTPS2	YNL152W	INN1
ATP6V1H/STP22	ENSG00000078967	ATP6V1H	YCL008C	STP22
POLR2B/YKU80	ENSG00000079246	POLR2B	YMR106C	YKU80
TPR/CBK1	ENSG00000079277	TPR	YNL161W	CBK1
CP/REX3	ENSG00000079313	CP	YLR107W	REX3
DTNBP1/RGT2	ENSG00000079393	DTNBP1	YDL138W	RGT2
XK/ERG9	ENSG00000079459	XK	YHR190W	ERG9
ARHGAP6/PGM2	ENSG00000079739	ARHGAP6	YMR105C	PGM2
MAP4/DBP1	ENSG00000079785	MAP4	YPL119C	DBP1
GOPC/HAL1	ENSG00000079819	GOPC	YPR005C	HAL1
ROS1/VAM3	ENSG00000079950	ROS1	YOR106W	VAM3
HDAC9/CIT2	ENSG00000080298	HDAC9	YCR005C	CIT2
RRM2B/YHR003C	ENSG00000080345	RRM2B	YHR003C	YHR003C
TNFRSF17/YEA4	ENSG00000080493	TNFRSF17	YEL004W	YEA4
LMO3/MOT1	ENSG00000080503	LMO3	YPL082C	MOT1
MRPS10/YLR426W	ENSG00000080511	MRPS10	YLR426W	YLR426W
GUCA1A/IRC6	ENSG00000080561	GUCA1A	YFR043C	IRC6
RSF1/SWR1	ENSG00000080603	RSF1	YDR334W	SWR1
VPS13D/PUF6	ENSG00000080608	VPS13D	YDR496C	PUF6
CELF2/MOT2	ENSG00000080802	CELF2	YER068W	MOT2
R3HDM1/HEM13	ENSG00000080819	R3HDM1	YDR044W	HEM13
COL9A2/BI3	ENSG00000080823	COL9A2	Q0115	BI3
KITLG/COS8	ENSG00000080839	KITLG	YHL048W	COS8
ERCC8/ZIP1	ENSG00000080986	ERCC8	YDR285W	ZIP1
VAMP3/PHO84	ENSG00000081019	VAMP3	YML123C	PHO84
PER3/PCL7	ENSG00000081087	PER3	YIL050W	PCL7
UTS2/STE12	ENSG00000081189	UTS2	YHR084W	STE12
TNFRSF9/CCH1	ENSG00000081248	TNFRSF9	YGR217W	CCH1
EPN3/YKL027W	ENSG00000081307	EPN3	YKL027W	YKL027W
LTBP1/HOP1	ENSG00000081320	LTBP1	YIL072W	HOP1
RCN1/YVH1	ENSG00000081721	RCN1	YIR026C	YVH1
ELN/PDE1	ENSG00000081803	ELN	YGL248W	PDE1
RFC2/TRI1	ENSG00000082014	RFC2	YMR233W	TRI1
ARID1B/FET4	ENSG00000082258	ARID1B	YMR319C	FET4
NEDD4L/MED4	ENSG00000082512	NEDD4L	YOR174W	MED4
FOXP3/MRPL22	ENSG00000082515	FOXP3	YNL177C	MRPL22
HEXB/UTP15	ENSG00000082516	HEXB	YMR093W	UTP15
JKAMP/TMS1	ENSG00000082556	JKAMP	YDR105C	TMS1
DKK3/YCK1	ENSG00000082701	DKK3	YHR135C	YCK1
ARHGEF5/YLR156W	ENSG00000082781	ARHGEF5	YLR156W	YLR156W
NFE2L3/MPC54	ENSG00000082805	NFE2L3	YOR177C	MPC54
LIMA1/CRM1	ENSG00000082898	LIMA1	YGR218W	CRM1
SLC4A8/SPO71	ENSG00000083093	SLC4A8	YDR104C	SPO71
PTGER3/SNO1	ENSG00000083123	PTGER3	YMR095C	SNO1
MAPK9/YDR179W-A	ENSG00000083168	MAPK9	YDR179W-A	YDR179W-A
COL23A1/KAP104	ENSG00000083312	COL23A1	YBR017C	KAP104
BCAR1/AI5_BETA	ENSG00000083454	BCAR1	Q0075	AI5_BETA
FAM160A2/YMR018W	ENSG00000083457	FAM160A2	YMR018W	YMR018W
HERPUD1/MTF2	ENSG00000083535	HERPUD1	YDL044C	MTF2
HOMER3/RPS5	ENSG00000083845	HOMER3	YJR123W	RPS5
RAD51/APT2	ENSG00000083857	RAD51	YDR441C	APT2
POLQ/SLZ1	ENSG00000083896	POLQ	YNL196C	SLZ1
PIK3CB/SBP1	ENSG00000084072	PIK3CB	YHL034C	SBP1
ENSG00000051415/STE24	ENSG00000084073	ENSG00000051415	YJR117W	STE24
CYBA/TIF34	ENSG00000084623	CYBA	YMR146C	TIF34
THOC3/YKR018C	ENSG00000084754	THOC3	YKR018C	YKR018C
HEBP2/URA2	ENSG00000084774	HEBP2	YJL130C	URA2
PLEKHA5/CGR1	ENSG00000085063	PLEKHA5	YGL029W	CGR1
PRSS8/RDH54	ENSG00000085224	PRSS8	YBR073W	RDH54
SIKE1/SPO74	ENSG00000085276	SIKE1	YGL170C	SPO74
RRP12/DAP2	ENSG00000085377	RRP12	YHR028C	DAP2
MSMO1/HSP26	ENSG00000085382	MSMO1	YBR072W	HSP26
TTC17/SEH1	ENSG00000085415	TTC17	YGL100W	SEH1
ALX4/TPP1	ENSG00000085433	ALX4	YMR156C	TPP1
FOXN3/CTS2	ENSG00000085465	FOXN3	YDR371W	CTS2
AKR7A2/SSK2	ENSG00000085511	AKR7A2	YNR031C	SSK2
MRTO4/STE6	ENSG00000085563	MRTO4	YKL209C	STE6
USE1/YPR1	ENSG00000085662	USE1	YDR368W	YPR1
MCF2L2/YMC1	ENSG00000085719	MCF2L2	YPR058W	YMC1
NRIP2/RRN3	ENSG00000085721	NRIP2	YKL125W	RRN3
LAMA3/END3	ENSG00000085832	LAMA3	YNL084C	END3
ANAPC4/CDC6	ENSG00000085840	ANAPC4	YJL194W	CDC6
KCNQ1/SQS1	ENSG00000085872	KCNQ1	YNL224C	SQS1
TRAPPC3/SCH9	ENSG00000086015	TRAPPC3	YHR205W	SCH9
THRAP3/MDJ1	ENSG00000086061	THRAP3	YFL016C	MDJ1
PHPT1/FAP1	ENSG00000086102	PHPT1	YNL023C	FAP1
ENTPD2/DIM1	ENSG00000086189	ENTPD2	YPL266W	DIM1
ARID4B/KAP120	ENSG00000086200	ARID4B	YPL125W	KAP120
PTPRN/HAL5	ENSG00000086232	PTPRN	YJL165C	HAL5
KIF1B/MRPL24	ENSG00000086504	KIF1B	YMR193W	MRPL24
FOXC1/CIN5	ENSG00000086548	FOXC1	YOR028C	CIN5
SYNE2/CWC2	ENSG00000086589	SYNE2	YDL209C	CWC2
CBLN4/EMP24	ENSG00000086598	CBLN4	YGL200C	EMP24
CHRDL2/PPQ1	ENSG00000086717	CHRDL2	YPL179W	PPQ1
RELT/TOM1	ENSG00000086758	RELT	YDR457W	TOM1
NOP58/GPI10	ENSG00000086848	NOP58	YGL142C	GPI10
KCNH2/VPS68	ENSG00000087008	KCNH2	YOL129W	VPS68
CUL1/SGF11	ENSG00000087152	CUL1	YPL047W	SGF11
CYFIP2/PGS1	ENSG00000087157	CYFIP2	YCL004W	PGS1
TAB2/ISA1	ENSG00000087206	TAB2	YLL027W	ISA1
EIF2AK2/ATP18	ENSG00000087245	EIF2AK2	YML081C-A	ATP18
KMT2C/TPA1	ENSG00000087263	KMT2C	YER049W	TPA1
PUM2/BOI2	ENSG00000087266	PUM2	YER114C	BOI2
MRPL43/CDC50	ENSG00000087274	MRPL43	YCR094W	CDC50
ITIH4/EST1	ENSG00000087338	ITIH4	YLR233C	EST1
C4orf27/CUS1	ENSG00000087365	C4orf27	YMR240C	CUS1
ZFR/VPS1	ENSG00000087470	ZFR	YKR001C	VPS1
NPFFR2/ERV46	ENSG00000087502	NPFFR2	YAL042W	ERV46
ENSG00000056345/NOT5	ENSG00000088038	ENSG00000056345	YPR072W	NOT5
PHF21B/GDS1	ENSG00000088179	PHF21B	YOR355W	GDS1
TRAF1/HAS1	ENSG00000088205	TRAF1	YMR290C	HAS1
PCGF2/RPS2	ENSG00000088247	PCGF2	YGL123W	RPS2
IL17RB/SFK1	ENSG00000088305	IL17RB	YKL051W	SFK1
TRAF3IP2/COQ9	ENSG00000088682	TRAF3IP2	YLR201C	COQ9
GYG2/FPR1	ENSG00000088832	GYG2	YNL135C	FPR1
SERPINB3/SHP1	ENSG00000088833	SERPINB3	YBL058W	SHP1
PKP2/DYN2	ENSG00000088986	PKP2	YDR424C	DYN2
MSH4/IRC19	ENSG00000088992	MSH4	YLL033W	IRC19
F7/BRL1	ENSG00000089006	F7	YHR036W	BRL1
GDI2/RPL6A	ENSG00000089009	GDI2	YML073C	RPL6A
PRDM1/PKH2	ENSG00000089022	PRDM1	YOL100W	PKH2
ATG5/ESF1	ENSG00000089048	ATG5	YDR365C	ESF1
PITHD1/APC5	ENSG00000089053	PITHD1	YOR249C	APC5
MTA3/REX4	ENSG00000089094	MTA3	YOL080C	REX4
USP13/GCN1	ENSG00000089154	USP13	YGL195W	GCN1
LAMC2/PXL1	ENSG00000089159	LAMC2	YKR090W	PXL1
CDK14/TFS1	ENSG00000089220	CDK14	YLR178C	TFS1
SEC61A1/ETP1	ENSG00000089234	SEC61A1	YHL010C	ETP1
PPP1R12A/MET10	ENSG00000089250	PPP1R12A	YFR030W	MET10
RASGRF1/TAP42	ENSG00000089289	RASGRF1	YMR028W	TAP42
CAMK2B/ROT2	ENSG00000089597	CAMK2B	YBR229C	ROT2
CROCC/BAG7	ENSG00000089639	CROCC	YOR134W	BAG7
POLR3E/BIR1	ENSG00000089685	POLR3E	YJR089W	BIR1
ATP2B4/MAK5	ENSG00000089737	ATP2B4	YBR142W	MAK5
ZC3H11A/YMR244W	ENSG00000090006	ZC3H11A	YMR244W	YMR244W
RIOK2/LCB2	ENSG00000090054	RIOK2	YDR062W	LCB2
NDC1/PAP1	ENSG00000090060	NDC1	YKR002W	PAP1
FLYWCH1/AIM20	ENSG00000090104	FLYWCH1	YIL158W	AIM20
UNKL/FYV10	ENSG00000090316	UNKL	YIL097W	FYV10
ALDH18A1/XBP1	ENSG00000090339	ALDH18A1	YIL101C	XBP1
TARBP1/IPI3	ENSG00000090372	TARBP1	YNL182C	IPI3
MXD1/PEX12	ENSG00000090432	MXD1	YMR026C	PEX12
CDK17/YNR064C	ENSG00000090487	CDK17	YNR064C	YNR064C
DNAJC25/MPS2	ENSG00000090565	DNAJC25	YGL075C	MPS2
PSD/YLR036C	ENSG00000090612	PSD	YLR036C	YLR036C
CTDP1/ALA1	ENSG00000090861	CTDP1	YOR335C	ALA1
YBX3/SEC3	ENSG00000090989	YBX3	YER008C	SEC3
WNK1/LPD1	ENSG00000091140	WNK1	YFL018C	LPD1
CCAR1/SPR3	ENSG00000091409	CCAR1	YGR059W	SPR3
OGFR/FUM1	ENSG00000091483	OGFR	YPL262W	FUM1
GNA15/SKT5	ENSG00000091490	GNA15	YBL061C	SKT5
CREB3L3/ECM30	ENSG00000091536	CREB3L3	YLR436C	ECM30
PTPRU/AGA2	ENSG00000091583	PTPRU	YGL032C	AGA2
SNRNP40/HER1	ENSG00000091592	SNRNP40	YOR227W	HER1
COL11A1/BAP2	ENSG00000092068	COL11A1	YBR068C	BAP2
MPC1/SLY1	ENSG00000092108	MPC1	YDR189W	SLY1
ACAA1/GDE1	ENSG00000092148	ACAA1	YPL110C	GDE1
BCAT1/SPT16	ENSG00000092201	BCAT1	YGL207W	SPT16
HDAC7/TRS31	ENSG00000092203	HDAC7	YDR472W	TRS31
LZTS1/ERT1	ENSG00000092208	LZTS1	YBR239C	ERT1
SPAG4/ADE16	ENSG00000092421	SPAG4	YLR028C	ADE16
NCKAP1/ZRG17	ENSG00000092439	NCKAP1	YNR039C	ZRG17
MRPS35/SOF1	ENSG00000092470	MRPS35	YLL011W	SOF1
GUCY1B3/SPS4	ENSG00000092529	GUCY1B3	YOR313C	SPS4
SFSWAP/SPO20	ENSG00000092531	SFSWAP	YMR017W	SPO20
TNK2/SER33	ENSG00000092621	TNK2	YIL074C	SER33
CDH3/MLC2	ENSG00000092841	CDH3	YPR188C	MLC2
ARSF/HMF1	ENSG00000092847	ARSF	YER057C	HMF1
GPBP1/CDC45	ENSG00000093009	GPBP1	YLR103C	CDC45
CS/AFT2	ENSG00000093010	CS	YPL202C	AFT2
LTK/RSM22	ENSG00000093167	LTK	YKL155C	RSM22
MRPS24/HDA1	ENSG00000094631	MRPS24	YNL021W	HDA1
ELMO2/RPT6	ENSG00000094804	ELMO2	YGL048C	RPT6
WAPAL/FUR1	ENSG00000094841	WAPAL	YHR128W	FUR1
APPBP2/SLP1	ENSG00000094975	APPBP2	YOR154W	SLP1
POLD1/MSH2	ENSG00000095002	POLD1	YOL090W	MSH2
SEZ6/DYS1	ENSG00000095059	SEZ6	YHR068W	DYS1
EIF4B/RET2	ENSG00000095139	EIF4B	YFR051C	RET2
GLTSCR1/VAC8	ENSG00000095261	GLTSCR1	YEL013W	VAC8
RPL18/MSS51	ENSG00000095303	RPL18	YLR203C	MSS51
ISOC2/CAT2	ENSG00000095321	ISOC2	YML042W	CAT2
U2AF2/VMA7	ENSG00000095539	U2AF2	YGR020C	VMA7
EPN1/ISW2	ENSG00000095564	EPN1	YOR304W	ISW2
MED29/HSP150	ENSG00000095794	MED29	YJL159W	HSP150
AHRR/YBL081W	ENSG00000095951	AHRR	YBL081W	YBL081W
GSC2/LEU2	ENSG00000096060	GSC2	YCL018W	LEU2
GPC1/SGV1	ENSG00000096063	GPC1	YPR161C	SGV1
ADCK1/CEF1	ENSG00000096401	ADCK1	YMR213W	CEF1
HAGH/ILV1	ENSG00000096433	HAGH	YER086W	ILV1
RNF4/SIR2	ENSG00000096717	RNF4	YDL042C	SIR2
CASP8/RPM2	ENSG00000096968	CASP8	YML091C	RPM2
ASUN/HRR25	ENSG00000097007	ASUN	YPL204W	HRR25
DLX3/CDC7	ENSG00000097046	DLX3	YDL017W	CDC7
SPA17/ERP2	ENSG00000099203	SPA17	YAL007C	ERP2
WISP2/MGR1	ENSG00000099204	WISP2	YCL044C	MGR1
NGFR/NRG2	ENSG00000099326	NGFR	YBR066C	NRG2
CDON/FRE8	ENSG00000099331	CDON	YLR047C	FRE8
TAF2/RPN12	ENSG00000099341	TAF2	YFR052W	RPN12
HIPK2/SET1	ENSG00000099381	HIPK2	YHR119W	SET1
TNPO3/NSE3	ENSG00000099399	TNPO3	YDR288W	NSE3
MEF2BNB-MEF2B/CUS2	ENSG00000099622	MEF2BNB-MEF2B	YNL286W	CUS2
RFXANK/ATP16	ENSG00000099624	RFXANK	YDL004W	ATP16
LPAR2/GBP2	ENSG00000099783	LPAR2	YCL011C	GBP2
CTSA/CDC34	ENSG00000099804	CTSA	YDR054C	CDC34
SUGP2/MEU1	ENSG00000099810	SUGP2	YLR017W	MEU1
SLC12A2/RPB5	ENSG00000099817	SLC12A2	YBR154C	RPB5
SNX24/YRB1	ENSG00000099901	SNX24	YDR002W	YRB1
EYA2/GRS1	ENSG00000099917	EYA2	YBR121C	GRS1
CNN2/RGC1	ENSG00000099940	CNN2	YPR115W	RGC1
SNCAIP/SHO1	ENSG00000099942	SNCAIP	YER118C	SHO1
DDX20/RPA34	ENSG00000099968	DDX20	YJL148W	RPA34
BTBD1/PRP21	ENSG00000099995	BTBD1	YJL203W	PRP21
BCAS1/YKL091C	ENSG00000100003	BCAS1	YKL091C	YKL091C
POU1F1/SMD3	ENSG00000100028	POU1F1	YLR147C	SMD3
PMS1/NOP7	ENSG00000100029	PMS1	YGR103W	NOP7
HMG20B/CDC28	ENSG00000100030	HMG20B	YBR160W	CDC28
CALCRL/PTC2	ENSG00000100034	CALCRL	YER089C	PTC2
TAF11/SIP3	ENSG00000100038	TAF11	YNL257C	SIP3
ANKS1A/CTP1	ENSG00000100075	ANKS1A	YBR291C	CTP1
AP3D1/GGA1	ENSG00000100083	AP3D1	YDR358W	GGA1
ZNF76/HIR2	ENSG00000100084	ZNF76	YOR038C	HIR2
SLC9A3R2/BCK2	ENSG00000100106	SLC9A3R2	YER167W	BCK2
NTHL1/SPP382	ENSG00000100109	NTHL1	YLR424W	SPP382
GNAI3/NHP2	ENSG00000100138	GNAI3	YDL208W	NHP2
IPO5/RPO26	ENSG00000100142	IPO5	YPR187W	RPO26
OAT/YLR462W	ENSG00000100151	OAT	YLR462W	YLR462W
WDR3/DBP2	ENSG00000100201	WDR3	YNL112W	DBP2
PKN2/DMC1	ENSG00000100206	PKN2	YER179W	DMC1
WDR18/BOP3	ENSG00000100207	WDR18	YNL042W	BOP3
TRAM2/AIM33	ENSG00000100225	TRAM2	YML087C	AIM33
NTN1/TEF2	ENSG00000100226	NTN1	YBR118W	TEF2
GLP2R/YOR114W	ENSG00000100227	GLP2R	YOR114W	YOR114W
MCM10/SAP190	ENSG00000100239	MCM10	YKR028W	SAP190
DGKA/CSH1	ENSG00000100242	DGKA	YBR161W	CSH1
ERBB3/PGA3	ENSG00000100243	ERBB3	YML125C	PGA3
ROPN1/APL1	ENSG00000100280	ROPN1	YJR005W	APL1
KARS/SUT1	ENSG00000100284	KARS	YGL162W	SUT1
PDIA5/HMX1	ENSG00000100292	PDIA5	YLR205C	HMX1
NDUFB4/YJR011C	ENSG00000100296	NDUFB4	YJR011C	YJR011C
SPEN/MCM5	ENSG00000100297	SPEN	YLR274W	MCM5
MYLK/PET54	ENSG00000100320	MYLK	YGR222W	PET54
MAP2K4/PTC6	ENSG00000100324	MAP2K4	YCR079W	PTC6
SNAP91/RGT1	ENSG00000100325	SNAP91	YKL038W	RGT1
SLK/MYO3	ENSG00000100345	SLK	YKL129C	MYO3
COL17A1/HPT1	ENSG00000100353	COL17A1	YDR399W	HPT1
SEC61A2/MDR1	ENSG00000100359	SEC61A2	YGR100W	MDR1
PRKCQ/NPA3	ENSG00000100360	PRKCQ	YJR072C	NPA3
TLE2/YLR224W	ENSG00000100365	TLE2	YLR224W	YLR224W
ASB1/YIA6	ENSG00000100372	ASB1	YIL006W	YIA6
FAM107B/HSP12	ENSG00000100380	FAM107B	YFL014W	HSP12
ME1/HRT1	ENSG00000100387	ME1	YOL133W	HRT1
TBC1D1/GCN5	ENSG00000100393	TBC1D1	YGR252W	GCN5
CDK13/RNA1	ENSG00000100401	CDK13	YMR235C	RNA1
MTHFD2/APA2	ENSG00000100403	MTHFD2	YDR530C	APA2
SLC9A7/RPC25	ENSG00000100413	SLC9A7	YKL144C	RPC25
FOXJ2/RPL12A	ENSG00000100427	FOXJ2	YEL054C	RPL12A
YBX1/FPR3	ENSG00000100442	YBX1	YML074C	FPR3
PDE4A/PAU15	ENSG00000100448	PDE4A	YIR041W	PAU15
PPP2R5A/TIF3	ENSG00000100461	PPP2R5A	YPR163C	TIF3
CTNNA2/VMA6	ENSG00000100462	CTNNA2	YLR447C	VMA6
ELAVL1/YDR366C	ENSG00000100478	ELAVL1	YDR366C	YDR366C
TIE1/DPB2	ENSG00000100479	TIE1	YPR175W	DPB2
SMARCD1/GPH1	ENSG00000100504	SMARCD1	YPR160W	GPH1
KDM4A/RAD27	ENSG00000100526	KDM4A	YKL113C	RAD27
NFYC/VMA8	ENSG00000100554	NFYC	YEL051W	VMA8
SLC9A3/GPI15	ENSG00000100564	SLC9A3	YNL038W	GPI15
NGEF/PRE10	ENSG00000100567	NGEF	YOR362C	PRE10
ASPM/VTI1	ENSG00000100568	ASPM	YMR197C	VTI1
CD84/AHA1	ENSG00000100591	CD84	YDR214W	AHA1
ELOVL1/LCB1	ENSG00000100596	ELOVL1	YMR296C	LCB1
SPI1/RRT6	ENSG00000100605	SPI1	YGL146C	RRT6
ZNRD1/PTC3	ENSG00000100614	ZNRD1	YBL056W	PTC3
MPPED2/NAB3	ENSG00000100650	MPPED2	YPL190C	NAB3
ZBTB11/TIF5	ENSG00000100664	ZBTB11	YPR041W	TIF5
ATXN3/CYS3	ENSG00000100665	ATXN3	YAL012W	CYS3
GOLGA5/MPH1	ENSG00000100697	GOLGA5	YIR002C	MPH1
FGFR2/ADE3	ENSG00000100714	FGFR2	YGR204W	ADE3
EML1/YAP1	ENSG00000100722	EML1	YML007W	YAP1
ARFGEF1/YGR093W	ENSG00000100749	ARFGEF1	YGR093W	YGR093W
MTFR1/RPT2	ENSG00000100764	MTFR1	YDL007W	RPT2
STAG3/CLA4	ENSG00000100784	STAG3	YNL298W	CLA4
FECH/PRE7	ENSG00000100804	FECH	YBL041W	PRE7
MYO9A/ACE2	ENSG00000100811	MYO9A	YLR131C	ACE2
DDX3Y/CST9	ENSG00000100814	DDX3Y	YLR394W	CST9
PFKP/PAF1	ENSG00000100815	PFKP	YBR279W	PAF1
SP100/SGN1	ENSG00000100836	SP100	YIR001C	SGN1
KLF6/SRP54	ENSG00000100883	KLF6	YPR088C	SRP54
PPAP2A/DBP6	ENSG00000100888	PPAP2A	YNR038W	DBP6
NEO1/SCL1	ENSG00000100902	NEO1	YGL011C	SCL1
TRAM1/MGA2	ENSG00000100906	TRAM1	YIR033W	MGA2
PHKA1/PCM1	ENSG00000100908	PHKA1	YEL058W	PCM1
TNFRSF1A/YHR035W	ENSG00000100934	TNFRSF1A	YHR035W	YHR035W
CACNB1/LEA1	ENSG00000100949	CACNB1	YPL213W	LEA1
EVI5/ART5	ENSG00000100979	EVI5	YGR068C	ART5
PKM/PSF1	ENSG00000101003	PKM	YDR013W	PSF1
DHX29/CIK1	ENSG00000101004	DHX29	YMR198W	CIK1
DNTTIP2/CBP3	ENSG00000101019	DNTTIP2	YPL215W	CBP3
TP53BP1/DIA1	ENSG00000101049	TP53BP1	YMR316W	DIA1
TRO/GAL11	ENSG00000101057	TRO	YOL051W	GAL11
RRP15/PET9	ENSG00000101084	RRP15	YBL030C	PET9
RHOA/GIM3	ENSG00000101132	RHOA	YNL153C	GIM3
DHX8/PFS2	ENSG00000101138	DHX8	YNL317W	PFS2
PRKCZ/LYS9	ENSG00000101144	PRKCZ	YNR050C	LYS9
SYT1/GLE2	ENSG00000101146	SYT1	YER107C	GLE2
IDH3G/BIO2	ENSG00000101150	IDH3G	YGR286C	BIO2
ROGDI/PRP6	ENSG00000101161	ROGDI	YBR055C	PRP6
PDZD4/PRE6	ENSG00000101182	PDZD4	YOL038W	PRE6
ROCK1/EAF7	ENSG00000101189	ROCK1	YNL136W	EAF7
CBFB/BYE1	ENSG00000101191	CBFB	YKL005C	BYE1
PDK3/GID8	ENSG00000101193	PDK3	YMR135C	GID8
HYAL2/GLO3	ENSG00000101199	HYAL2	YER122C	GLO3
HDAC4/YCH1	ENSG00000101224	HDAC4	YGR203W	YCH1
RASSF1/VIP1	ENSG00000101246	RASSF1	YLR410W	VIP1
FGFR3/CKA2	ENSG00000101266	FGFR3	YOR061W	CKA2
IFI35/SEC23	ENSG00000101310	IFI35	YPR181C	SEC23
COASY/RRG7	ENSG00000101333	COASY	YOR305W	RRG7
MEF2A/SAT4	ENSG00000101336	MEF2A	YCR008W	SAT4
OTUD5/APC1	ENSG00000101347	OTUD5	YNL172W	APC1
TFE3/IDH1	ENSG00000101365	TFE3	YNL037C	IDH1
TBC1D25/MIR1	ENSG00000101367	TBC1D25	YJR077C	MIR1
ACSL4/UTR1	ENSG00000101391	ACSL4	YJR049C	UTR1
INPP5A/TTI1	ENSG00000101407	INPP5A	YKL033W	TTI1
GPKOW/ARP5	ENSG00000101442	GPKOW	YNL059C	ARP5
GRIPAP1/SAH1	ENSG00000101444	GRIPAP1	YER043C	SAH1
FTSJ1/PRP16	ENSG00000101452	FTSJ1	YKR086W	PRP16
POLR1A/YPL034W	ENSG00000101474	POLR1A	YPL034W	YPL034W
LAPTM4A/UBP6	ENSG00000101557	LAPTM4A	YFR010W	UBP6
IP6K2/SCS2	ENSG00000101558	IP6K2	YER120W	SCS2
STON1-GTF2A1L/ABD1	ENSG00000101654	STON1-GTF2A1L	YBR236C	ABD1
SRBD1/REV1	ENSG00000101751	SRBD1	YOR346W	REV1
CYFIP1/RIO1	ENSG00000101782	CYFIP1	YOR119C	RIO1
RASGRP2/PTI1	ENSG00000101811	RASGRP2	YGR156W	PTI1
PSME4/NAS6	ENSG00000101843	PSME4	YGR232W	NAS6
IFT80/SIF2	ENSG00000101849	IFT80	YBR103W	SIF2
SIRT2/DAP1	ENSG00000101856	SIRT2	YPL170W	DAP1
ERLEC1/POL1	ENSG00000101868	ERLEC1	YNL102W	POL1
PPP2R5B/YPL039W	ENSG00000101888	PPP2R5B	YPL039W	YPL039W
PYGM/ALG13	ENSG00000101901	PYGM	YGL047W	ALG13
PITX1/PRS3	ENSG00000101911	PITX1	YHL011C	PRS3
TRPC7/YOR289W	ENSG00000101935	TRPC7	YOR289W	YOR289W
NUP133/SET3	ENSG00000101945	NUP133	YKR029C	SET3
NUCKS1/YOR342C	ENSG00000101972	NUCKS1	YOR342C	YOR342C
VPS35/PXA2	ENSG00000101986	VPS35	YKL188C	PXA2
DNAJA2/CPT1	ENSG00000102007	DNAJA2	YNL130C	CPT1
BCL3/SAC6	ENSG00000102024	BCL3	YDR129C	SAC6
KCNAB2/ARD1	ENSG00000102030	KCNAB2	YHR013C	ARD1
ABCC9/ISW1	ENSG00000102038	ABCC9	YBR245C	ISW1
GAL/YMR1	ENSG00000102043	GAL	YJR110W	YMR1
CLEC2D/YGL242C	ENSG00000102048	CLEC2D	YGL242C	YGL242C
RORA/UME1	ENSG00000102054	RORA	YPL139C	UME1
DRD4/SMF1	ENSG00000102096	DRD4	YOL122C	SMF1
TGFBR3/TAZ1	ENSG00000102125	TGFBR3	YPR140W	TAZ1
KIAA1107/PGK1	ENSG00000102144	KIAA1107	YCR012W	PGK1
PLA2G10/GZF3	ENSG00000102145	PLA2G10	YJL110C	GZF3
ATP1B3/MDY2	ENSG00000102178	ATP1B3	YOL111C	MDY2
NEDD4/PCL2	ENSG00000102218	NEDD4	YDL127W	PCL2
PIGB/PKH1	ENSG00000102225	PIGB	YDR490C	PKH1
MAPK6/UBP7	ENSG00000102226	MAPK6	YIL156W	UBP7
GNB5/PAB1	ENSG00000102241	GNB5	YER165W	PAB1
RAB27A/ALE1	ENSG00000102312	RAB27A	YOR175C	ALE1
CECR5/YPL225W	ENSG00000102390	CECR5	YPL225W	YPL225W
UFD1L/YER130C	ENSG00000102554	UFD1L	YER130C	YER130C
LRP6/CMK2	ENSG00000102572	LRP6	YOL016C	CMK2
GUCY2C/CDC1	ENSG00000102575	GUCY2C	YDR182W	CDC1
SCT/SEC63	ENSG00000102580	SCT	YOR254C	SEC63
PHRF1/FUS2	ENSG00000102606	PHRF1	YMR232W	FUS2
IKBKAP/YNL010W	ENSG00000102753	IKBKAP	YNL010W	YNL010W
NUCB2/SRV2	ENSG00000102755	NUCB2	YNL138W	SRV2
PFN2/CIT3	ENSG00000102786	PFN2	YPR001W	CIT3
PTPN3/DUG2	ENSG00000102879	PTPN3	YBR281C	DUG2
SPTB/KSP1	ENSG00000102882	SPTB	YHR082C	KSP1
DAPP1/NTF2	ENSG00000102898	DAPP1	YER009W	NTF2
FGF10/NIC96	ENSG00000102900	FGF10	YFR002W	NIC96
SMG6/STP1	ENSG00000102974	SMG6	YDR463W	STP1
EXOC5/RPN8	ENSG00000103035	EXOC5	YOR261C	RPN8
CLTCL1/LRO1	ENSG00000103066	CLTCL1	YNR008W	LRO1
FSTL3/YNL176C	ENSG00000103152	FSTL3	YNL176C	YNL176C
DGCR2/VMR1	ENSG00000103222	DGCR2	YHL035C	VMR1
RNF126/MUP1	ENSG00000103257	RNF126	YGR055W	MUP1
MNT/NBP35	ENSG00000103274	MNT	YGL091C	NBP35
ZXDC/UBC9	ENSG00000103275	ZXDC	YDL064W	UBC9
POLB/ARO2	ENSG00000103313	POLB	YGL148W	ARO2
WIPI1/ADH5	ENSG00000103326	WIPI1	YBR145W	ADH5
ASNS/SUP35	ENSG00000103342	ASNS	YDR172W	SUP35
AP3M2/RSM19	ENSG00000103363	AP3M2	YNR037C	RSM19
CNGB1/SIS1	ENSG00000103423	CNGB1	YNL007C	SIS1
ST6GALNAC2/RPL36A	ENSG00000103479	ST6GALNAC2	YMR194W	RPL36A
CHAT/BNA6	ENSG00000103485	CHAT	YFR047C	BNA6
PABPC1/SFP1	ENSG00000103495	PABPC1	YLR403W	SFP1
TESK2/TLG2	ENSG00000103496	TESK2	YOL018C	TLG2
C16orf80/PKP2	ENSG00000103507	C16orf80	YGL059W	PKP2
CSNK2A2/TAE1	ENSG00000103510	CSNK2A2	YBR261C	TAE1
PTPN21/ICY2	ENSG00000103540	PTPN21	YPL250C	ICY2
EIF2B3/BRE1	ENSG00000103549	EIF2B3	YDL074C	BRE1
CAMK2A/ATS1	ENSG00000103657	CAMK2A	YAL020C	ATS1
TCOF1/YKR023W	ENSG00000103671	TCOF1	YKR023W	YKR023W
CDC42/YPT7	ENSG00000103769	CDC42	YML001W	YPT7
OSBPL3/RBA50	ENSG00000103932	OSBPL3	YDR527W	RBA50
EPHA8/STB2	ENSG00000103942	EPHA8	YMR053C	STB2
SLC12A3/YBR259W	ENSG00000103966	SLC12A3	YBR259W	YBR259W
RAD18/MXR1	ENSG00000104064	RAD18	YER042W	MXR1
ATP2B1/HCR1	ENSG00000104131	ATP2B1	YLR192C	HCR1
NCK2/PEP3	ENSG00000104142	NCK2	YLR148W	PEP3
MAP4K4/MSC2	ENSG00000104147	MAP4K4	YDR205W	MSC2
RPL31/BRF1	ENSG00000104221	RPL31	YGR246C	BRF1
WDR1/YOL159C	ENSG00000104299	WDR1	YOL159C	YOL159C
SNX13/ALY1	ENSG00000104320	SNX13	YKR021W	ALY1
ARHGAP10/TBF1	ENSG00000104327	ARHGAP10	YPL128C	TBF1
RPS6KA2/POP1	ENSG00000104356	RPS6KA2	YNL221C	POP1
ING3/SNF1	ENSG00000104365	ING3	YDR477W	SNF1
WBSCR22/YPT32	ENSG00000104388	WBSCR22	YGL210W	YPT32
SEL1L/GNA1	ENSG00000104408	SEL1L	YFL017C	GNA1
TRIP13/EMC2	ENSG00000104412	TRIP13	YJR088C	EMC2
ATP6AP1/ARP10	ENSG00000104419	ATP6AP1	YDR106W	ARP10
TCF3/DAL80	ENSG00000104447	TCF3	YKR034W	DAL80
TRIB2/PPT1	ENSG00000104450	TRIB2	YGR123C	PPT1
DAZAP1/DAL81	ENSG00000104490	DAZAP1	YIR023W	DAL81
MBD3/EFB1	ENSG00000104529	MBD3	YAL003W	EFB1
PRLH/PSA1	ENSG00000104549	PRLH	YDL055C	PSA1
HLTF/BCH2	ENSG00000104613	HLTF	YKR027W	BCH2
CPSF1/VPS55	ENSG00000104660	CPSF1	YJR044C	VPS55
CDH19/NDE1	ENSG00000104687	CDH19	YMR145C	NDE1
PDCD2/MCM4	ENSG00000104738	PDCD2	YPR019W	MCM4
PRKACA/YCL012C	ENSG00000104805	PRKACA	YCL012C	YCL012C
LPHN1/GSY2	ENSG00000104812	LPHN1	YLR258W	GSY2
ACTN1/NNK1	ENSG00000104814	ACTN1	YKL171W	NNK1
RPS6KA6/ECI1	ENSG00000104823	RPS6KA6	YLR284C	ECI1
EPN2/DIA4	ENSG00000104835	EPN2	YHR011W	DIA4
PTPN18/SNP1	ENSG00000104852	PTPN18	YIL061C	SNP1
LIMS2/YER184C	ENSG00000104863	LIMS2	YER184C	YER184C
LNX1/MHP1	ENSG00000104866	LNX1	YJL042W	MHP1
TFRC/PIH1	ENSG00000104872	TFRC	YHR034C	PIH1
SREBF1/PRP11	ENSG00000104897	SREBF1	YDL043C	PRP11
TRPC5/TRM1	ENSG00000104907	TRPC5	YDR120C	TRM1
AFF4/HSP82	ENSG00000104938	AFF4	YPL240C	HSP82
UBE2D1/RPL6B	ENSG00000104960	UBE2D1	YLR448W	RPL6B
MPP5/SGT2	ENSG00000104969	MPP5	YOR007C	SGT2
SMC1A/TIM44	ENSG00000104980	SMC1A	YIL022W	TIM44
HSD17B10/CCA1	ENSG00000105011	HSD17B10	YER168C	CCA1
MARK2/CRH1	ENSG00000105127	MARK2	YGR189C	CRH1
HMMR/SCY1	ENSG00000105146	HMMR	YGL083W	SCY1
CHFR/POP4	ENSG00000105171	CHFR	YBR257W	POP4
TRHDE/CLN2	ENSG00000105173	TRHDE	YPL256C	CLN2
P4HA2/MUK1	ENSG00000105186	P4HA2	YPL070W	MUK1
FCGR2B/TIM50	ENSG00000105197	FCGR2B	YPL063W	TIM50
NFATC3/NOP1	ENSG00000105202	NFATC3	YDL014W	NOP1
ACADVL/PGI1	ENSG00000105220	ACADVL	YBR196C	PGI1
FBXW11/ELM1	ENSG00000105221	FBXW11	YKL048C	ELM1
ACAP1/GFD2	ENSG00000105229	ACAP1	YCL036W	GFD2
CRMP1/YJU2	ENSG00000105248	CRMP1	YKL095W	YJU2
DERL2/YHR097C	ENSG00000105251	DERL2	YHR097C	YHR097C
NDE1/ALF1	ENSG00000105254	NDE1	YNL148C	ALF1
MRVI1/FCJ1	ENSG00000105281	MRVI1	YKR016W	FCJ1
AP1M1/PRO1	ENSG00000105323	AP1M1	YDR300C	PRO1
PVR/CDH1	ENSG00000105325	PVR	YGL003C	CDH1
IKBKG/YML6	ENSG00000105364	IKBKG	YML025C	YML6
XRCC1/RSC3	ENSG00000105369	XRCC1	YDR303C	RSC3
SCARB1/QDR1	ENSG00000105370	SCARB1	YIL120W	QDR1
MCM2/RPS19B	ENSG00000105372	MCM2	YNL302C	RPS19B
TP63/SPO13	ENSG00000105373	TP63	YHR014W	SPO13
LLGL2/CIR1	ENSG00000105379	LLGL2	YGR207C	CIR1
NLE1/YOR192C-C	ENSG00000105397	NLE1	YOR192C-C	YOR192C-C
SDHA/CDC37	ENSG00000105401	SDHA	YDR168W	CDC37
SMARCE1/SEC17	ENSG00000105402	SMARCE1	YBL050W	SEC17
KDM5A/YIP3	ENSG00000105404	KDM5A	YNL044W	YIP3
ADAM11/ENA5	ENSG00000105409	ADAM11	YDR038C	ENA5
PPP2R3A/PSD1	ENSG00000105426	PPP2R3A	YNL169C	PSD1
FERMT2/ERD2	ENSG00000105438	FERMT2	YBL040C	ERD2
ABCB11/SYT1	ENSG00000105443	ABCB11	YPR095C	SYT1
CD5L/RSA4	ENSG00000105447	CD5L	YCR072C	RSA4
PTGS2/CDC9	ENSG00000105486	PTGS2	YDL164C	CDC9
IGF2BP2/PLB3	ENSG00000105499	IGF2BP2	YOL011W	PLB3
MAP3K13/TPD3	ENSG00000105568	MAP3K13	YAL016W	TPD3
ST6GAL1/CTK3	ENSG00000105576	ST6GAL1	YML112W	CTK3
VDAC1P1/CCC1	ENSG00000105607	VDAC1P1	YLR220W	CCC1
PICALM/NRG1	ENSG00000105610	PICALM	YDR043C	NRG1
NSF/PRP31	ENSG00000105618	NSF	YGR091W	PRP31
GLI2/SEC28	ENSG00000105669	GLI2	YIL076W	SEC28
CLASP1/DBP8	ENSG00000105671	CLASP1	YHR169W	DBP8
MRPS34/SFG1	ENSG00000105676	MRPS34	YOR315W	SFG1
NOTCH3/YRB30	ENSG00000105698	NOTCH3	YGL164C	YRB30
CLNS1A/PXR1	ENSG00000105705	CLNS1A	YGR280C	PXR1
PPP2R2C/PAN3	ENSG00000105723	PPP2R2C	YKL025C	PAN3
TEAD2/SPF1	ENSG00000105726	TEAD2	YEL031W	SPF1
EED/PDR17	ENSG00000105737	EED	YNL264C	PDR17
CDHR2/GLO4	ENSG00000105755	CDHR2	YOR040W	GLO4
SNCB/KIN28	ENSG00000105810	SNCB	YDL108W	KIN28
TSG101/ZUO1	ENSG00000105821	TSG101	YGR285C	ZUO1
ATP2A3/BET1	ENSG00000105829	ATP2A3	YIL004C	BET1
CA12/TEL1	ENSG00000105851	CA12	YBL088C	TEL1
MGLL/LCD1	ENSG00000105854	MGLL	YDR499W	LCD1
NTN4/YKL069W	ENSG00000105855	NTN4	YKL069W	YKL069W
BCS1L/ZIM17	ENSG00000105866	BCS1L	YNL310C	ZIM17
NUAK1/WTM1	ENSG00000105875	NUAK1	YOR230W	WTM1
SLC24A1/DUS4	ENSG00000105879	SLC24A1	YLR405W	DUS4
SCARF1/YGR066C	ENSG00000105939	SCARF1	YGR066C	YGR066C
LMAN1/KGD1	ENSG00000105953	LMAN1	YIL125W	KGD1
PTPLAD1/YHR131C	ENSG00000105974	PTPLAD1	YHR131C	YHR131C
IPCEF1/PRR2	ENSG00000105976	IPCEF1	YDL214C	PRR2
ZZEF1/JJJ1	ENSG00000105993	ZZEF1	YNL227C	JJJ1
ENO1/RIM1	ENSG00000106028	ENO1	YCR028C-A	RIM1
SLC12A1/ATG17	ENSG00000106052	SLC12A1	YLR423C	ATG17
C19orf10/YBR139W	ENSG00000106066	C19orf10	YBR139W	YBR139W
ANO8/YCR099C	ENSG00000106069	ANO8	YCR099C	YCR099C
ARHGEF10L/SSO1	ENSG00000106089	ARHGEF10L	YPL232W	SSO1
TXK/GRS2	ENSG00000106105	TXK	YPR081C	GRS2
KCNQ2/GIS3	ENSG00000106125	KCNQ2	YLR094C	GIS3
TACR2/FCY22	ENSG00000106128	TACR2	YER060W-A	FCY22
ACTR6/HST4	ENSG00000106144	ACTR6	YDR191W	HST4
TIPIN/PRT1	ENSG00000106263	TIPIN	YOR361C	PRT1
SRI/VPS70	ENSG00000106327	SRI	YJR126C	VPS70
EIF4G3/NOP15	ENSG00000106344	EIF4G3	YNL110C	NOP15
NUP37/IMD3	ENSG00000106348	NUP37	YLR432W	IMD3
SEMA3A/LSM5	ENSG00000106355	SEMA3A	YER146W	LSM5
SEMA3C/APM1	ENSG00000106367	SEMA3C	YPL259C	APM1
ACAT1/KTR3	ENSG00000106397	ACAT1	YBR205W	KTR3
CELSR1/VPS71	ENSG00000106400	CELSR1	YML041C	VPS71
ZNF638/OPI3	ENSG00000106404	ZNF638	YJR073C	OPI3
ADD2/YML083C	ENSG00000106571	ADD2	YML083C	YML083C
FGF4/PRE8	ENSG00000106588	FGF4	YML092C	PRE8
RASAL2/MRPL32	ENSG00000106591	RASAL2	YCR003W	MRPL32
MARK3/SNF4	ENSG00000106617	MARK3	YGL115W	SNF4
SLC25A3/POL31	ENSG00000106628	SLC25A3	YJR006W	POL31
FOSL2/SEC22	ENSG00000106636	FOSL2	YLR268W	SEC22
FRYL/NIP100	ENSG00000106665	FRYL	YPL174C	NIP100
FSCN1/VMA21	ENSG00000106688	FSCN1	YGR105W	VMA21
ACTB/UTP21	ENSG00000106829	ACTB	YLR409C	UTP21
PLD1/DFG16	ENSG00000106952	PLD1	YOR030W	DFG16
WDR62/OAF1	ENSG00000106991	WDR62	YAL051W	OAF1
DLG1/ADK2	ENSG00000106992	DLG1	YER170W	ADK2
RAB7A/AZR1	ENSG00000107020	RAB7A	YGR224W	AZR1
BCAP29/SCP160	ENSG00000107164	BCAP29	YJL080C	SCP160
SART3/SPG4	ENSG00000107187	SART3	YMR107W	SPG4
ARHGAP15/YFL066C	ENSG00000107201	ARHGAP15	YFL066C	YFL066C
PAX2/MBF1	ENSG00000107223	PAX2	YOR298C-A	MBF1
EXOSC7/MRF1	ENSG00000107242	EXOSC7	YGL143C	MRF1
KIFAP3/SNL1	ENSG00000107262	KIFAP3	YIL016W	SNL1
MCM6/RPS19A	ENSG00000107263	MCM6	YOL121C	RPS19A
REXO2/ECM32	ENSG00000107290	REXO2	YER176W	ECM32
RBM7/PDR10	ENSG00000107331	RBM7	YOR328W	PDR10
RBMS2/YNL144C	ENSG00000107341	RBMS2	YNL144C	YNL144C
BAZ2A/GAT1	ENSG00000107485	BAZ2A	YFL021W	GAT1
PTPN23/SLM3	ENSG00000107521	PTPN23	YDL033C	SLM3
MLH1/PEX13	ENSG00000107554	MLH1	YLR191W	PEX13
UNG/DPB11	ENSG00000107560	UNG	YJL090C	DPB11
KLHL20/PHB1	ENSG00000107566	KLHL20	YGR132C	PHB1
RGS11/RPG1	ENSG00000107581	RGS11	YBR079C	RPG1
PLXNA2/PET18	ENSG00000107611	PLXNA2	YCR020C	PET18
SPAG5/YKL162C	ENSG00000107614	SPAG5	YKL162C	YKL162C
ANKRD13A/MRH4	ENSG00000107625	ANKRD13A	YGL064C	MRH4
TPD52/YPL150W	ENSG00000107643	TPD52	YPL150W	YPL150W
ACACB/YOR022C	ENSG00000107651	ACACB	YOR022C	YOR022C
TRAF4/NSE4	ENSG00000107672	TRAF4	YDL105W	NSE4
PAG1/ATG26	ENSG00000107679	PAG1	YLR189C	ATG26
GPATCH1/CNA1	ENSG00000107758	GPATCH1	YLR433C	CNA1
ICAM3/MPM1	ENSG00000107771	ICAM3	YJL066C	MPM1
NT5C2/PHO5	ENSG00000107789	NT5C2	YBR093C	PHO5
MCAM/GEA1	ENSG00000107862	MCAM	YJR031C	GEA1
GPC4/PLM2	ENSG00000107863	GPC4	YDR501W	PLM2
CAMSAP3/BCP1	ENSG00000107949	CAMSAP3	YDR361C	BCP1
RAP1GAP/YOL098C	ENSG00000107959	RAP1GAP	YOL098C	YOL098C
XAB2/MPD1	ENSG00000108010	XAB2	YOR288C	MPD1
ARHGEF1/NUP159	ENSG00000108021	ARHGEF1	YIL115C	NUP159
STXBP2/FRA1	ENSG00000108039	STXBP2	YLL029W	FRA1
MAP2K7/SMC3	ENSG00000108055	MAP2K7	YJL074C	SMC3
NMRK2/RTS3	ENSG00000108091	NMRK2	YGR161C	RTS3
DGKD/CUL3	ENSG00000108094	DGKD	YGR003W	CUL3
CTTNBP2/PCL1	ENSG00000108100	CTTNBP2	YNL289W	PCL1
ACTL6B/ADH2	ENSG00000108107	ACTL6B	YMR303C	ADH2
RARB/CPR5	ENSG00000108179	RARB	YDR304C	CPR5
TOP2B/YHI9	ENSG00000108187	TOP2B	YHR029C	YHI9
NFKB2/HED1	ENSG00000108256	NFKB2	YDR014W-A	HED1
PPP1R12B/ADA2	ENSG00000108264	PPP1R12B	YDR448W	ADA2
DNAJC10/CWC25	ENSG00000108296	DNAJC10	YNL245C	CWC25
GTF3C1/RAD7	ENSG00000108306	GTF3C1	YJR052W	RAD7
IL4R/NHP6A	ENSG00000108312	IL4R	YPR052C	NHP6A
USP33/YNL019C	ENSG00000108342	USP33	YNL019C	YNL019C
PAK3/RPN3	ENSG00000108344	PAK3	YER021W	RPN3
DCX/TRK1	ENSG00000108349	DCX	YJL129C	TRK1
SNRPA/FUN19	ENSG00000108375	SNRPA	YAL034C	FUN19
SPAG6/RAD57	ENSG00000108384	SPAG6	YDR004W	RAD57
EXOSC5/SPR28	ENSG00000108387	EXOSC5	YDR218C	SPR28
DYNC1I2/RAD18	ENSG00000108395	DYNC1I2	YCR066W	RAD18
APBB1IP/GPT2	ENSG00000108405	APBB1IP	YKR067W	GPT2
LRCH4/KAP95	ENSG00000108424	LRCH4	YLR347C	KAP95
FAM76B/BOS1	ENSG00000108433	FAM76B	YLR078C	BOS1
SIRT6/RNH70	ENSG00000108443	SIRT6	YGR276C	RNH70
TYR/HRQ1	ENSG00000108469	TYR	YDR291W	HRQ1
POLD3/ATG4	ENSG00000108510	POLD3	YNL223W	ATG4
ACTN2/DMA2	ENSG00000108523	ACTN2	YNL116W	DMA2
CAPZB/DIC1	ENSG00000108528	CAPZB	YLR348C	DIC1
PHF17/VTC2	ENSG00000108551	PHF17	YFL004W	VTC2
UBE2A/MRPL20	ENSG00000108557	UBE2A	YKR085C	MRPL20
FGFR1/KRS1	ENSG00000108559	FGFR1	YDR037W	KRS1
FKBP6/CAN1	ENSG00000108576	FKBP6	YEL063C	CAN1
GTF2I/LAP3	ENSG00000108578	GTF2I	YNL239W	LAP3
SMC1B/GOS1	ENSG00000108587	SMC1B	YHL031C	GOS1
FBLN1/RBG2	ENSG00000108591	FBLN1	YGR173W	RBG2
ITGA8/SPB1	ENSG00000108592	ITGA8	YCL054W	SPB1
CST7/RSC6	ENSG00000108604	CST7	YCR052W	RSC6
MAP2/YML108W	ENSG00000108641	MAP2	YML108W	YML108W
PIAS2/UTP6	ENSG00000108651	PIAS2	YDR449C	UTP6
AMPH/DED1	ENSG00000108654	AMPH	YOR204W	DED1
ARAF/GEA2	ENSG00000108669	ARAF	YEL022W	GEA2
MCCC1/RPN6	ENSG00000108671	MCCC1	YDL097C	RPN6
FAP/YDL057W	ENSG00000108700	FAP	YDL057W	YDL057W
NEBL/SPT7	ENSG00000108773	NEBL	YBR081C	SPT7
UBE2K/YPT6	ENSG00000108774	UBE2K	YLR262C	YPT6
PIK3C3/INO4	ENSG00000108788	PIK3C3	YOL108C	INO4
N4BP2/PIN3	ENSG00000108798	N4BP2	YPR154W	PIN3
SYNJ2/MAM1	ENSG00000108799	SYNJ2	YER106W	MAM1
ADCY2/MRP7	ENSG00000108826	ADCY2	YNL005C	MRP7
PPP2R5C/RHO5	ENSG00000108830	PPP2R5C	YNL180C	RHO5
RBFOX1/LUC7	ENSG00000108848	RBFOX1	YDL087C	LUC7
GNB1/CHS2	ENSG00000108854	GNB1	YBR038W	CHS2
HOXA9/MSG5	ENSG00000108861	HOXA9	YNL053W	MSG5
EDN1/SNU114	ENSG00000108883	EDN1	YKL173W	SNU114
MLLT10/RNR4	ENSG00000108946	MLLT10	YGR180C	RNR4
ADCYAP1R1/LOT5	ENSG00000108953	ADCYAP1R1	YKL183W	LOT5
NRD1/YPL162C	ENSG00000108984	NRD1	YPL162C	YPL162C
VDAC3/KTI12	ENSG00000109046	VDAC3	YKL110C	KTI12
PCM1/YIR042C	ENSG00000109065	PCM1	YIR042C	YIR042C
CBFA2T2/SPT6	ENSG00000109111	CBFA2T2	YGR116W	SPT6
DBC1/DEP1	ENSG00000109118	DBC1	YAL013W	DEP1
ITCH/POM33	ENSG00000109133	ITCH	YLL023C	POM33
TP73/HOS4	ENSG00000109320	TP73	YIL112W	HOS4
TOLLIP/SMK1	ENSG00000109339	TOLLIP	YPR054W	SMK1
UBE2D4/OSH2	ENSG00000109458	UBE2D4	YDL019C	OSH2
RUNX1T1/MGE1	ENSG00000109519	RUNX1T1	YOR232W	MGE1
THOC1/GAR1	ENSG00000109534	THOC1	YHR089C	GAR1
OSBPL6/TRM9	ENSG00000109536	OSBPL6	YML014W	TRM9
SLC1A3/GEF1	ENSG00000109572	SLC1A3	YJR040W	GEF1
XRCC5/PRP43	ENSG00000109606	XRCC5	YGL120C	PRP43
LXN/CDC4	ENSG00000109670	LXN	YFL009W	CDC4
SP140/YLR455W	ENSG00000109685	SP140	YLR455W	YLR455W
MKNK1/CRP1	ENSG00000109686	MKNK1	YHR146W	CRP1
TNS1/TAH18	ENSG00000109756	TNS1	YPR048W	TAH18
REXO1/PEX28	ENSG00000109775	REXO1	YHR150W	PEX28
SAR1A/USV1	ENSG00000109787	SAR1A	YPL230W	USV1
CDC14A/YCG1	ENSG00000109805	CDC14A	YDR325W	YCG1
RAPGEF3/FMP52	ENSG00000109854	RAPGEF3	YER004W	FMP52
CEACAM1/LDB16	ENSG00000109861	CEACAM1	YCL005W	LDB16
SENP1/MIG1	ENSG00000109906	SENP1	YGL035C	MIG1
DUSP13/ELP4	ENSG00000109911	DUSP13	YPL101W	ELP4
CIC/ZPR1	ENSG00000109917	CIC	YGR211W	ZPR1
LIPE/SSB1	ENSG00000109971	LIPE	YDL229W	SSB1
FDFT1/TPS3	ENSG00000110047	FDFT1	YMR261C	TPS3
PAFAH1B3/DCS2	ENSG00000110063	PAFAH1B3	YOR173W	DCS2
OPHN1/SAP185	ENSG00000110075	OPHN1	YJL098W	SAP185
KIF22/YAT2	ENSG00000110090	KIF22	YER024W	YAT2
SCGN/CLB1	ENSG00000110092	SCGN	YGR108W	CLB1
PGM1/PRP19	ENSG00000110107	PGM1	YLL036C	PRP19
DDX1/PHO91	ENSG00000110344	DDX1	YNR013C	PHO91
DNM2/DHH1	ENSG00000110367	DNM2	YDL160C	DHH1
EPB41L2/REC104	ENSG00000110395	EPB41L2	YHR157W	REC104
RIMS1/SED4	ENSG00000110427	RIMS1	YCR067C	SED4
STX7/LAT1	ENSG00000110435	STX7	YNL071W	LAT1
RABL2B/YNL247W	ENSG00000110619	RABL2B	YNL247W	YNL247W
KEAP1/TOM70	ENSG00000110711	KEAP1	YNL121C	TOM70
PTPRH/NUP116	ENSG00000110713	PTPRH	YMR047C	NUP116
EPHA6/EKI1	ENSG00000110721	EPHA6	YDR147W	EKI1
SCTR/TFB1	ENSG00000110768	SCTR	YDR311W	TFB1
RFX3/NAS2	ENSG00000110801	RFX3	YIL007C	NAS2
RIF1/SPC19	ENSG00000110841	RIF1	YDR201W	SPC19
RAB21/PAR32	ENSG00000110851	RAB21	YDL173W	PAR32
SLC4A4/CRN1	ENSG00000110880	SLC4A4	YLR429W	CRN1
SMARCA2/CHA4	ENSG00000110887	SMARCA2	YLR098C	CHA4
RDH8/ERG12	ENSG00000110921	RDH8	YMR208W	ERG12
SESN1/ATP1	ENSG00000110955	SESN1	YBL099W	ATP1
MID2/YFL067W	ENSG00000111011	MID2	YFL067W	YFL067W
COL5A3/MAP2	ENSG00000111142	COL5A3	YBL091C	MAP2
SRCAP/LAP2	ENSG00000111144	SRCAP	YNL045W	LAP2
KIAA0020/FKH2	ENSG00000111206	KIAA0020	YNL068C	FKH2
CPB2/RPS24B	ENSG00000111241	CPB2	YIL069C	RPS24B
CHRNA3/VPS62	ENSG00000111249	CHRNA3	YGR141W	VPS62
KCNN2/ALD3	ENSG00000111275	KCNN2	YMR169C	ALD3
CNOT4/YHR177W	ENSG00000111321	CNOT4	YHR177W	YHR177W
PSEN1/TFB4	ENSG00000111358	PSEN1	YPR056W	TFB4
CPOX/SSO2	ENSG00000111450	CPOX	YMR183C	SSO2
MOK/RET3	ENSG00000111481	MOK	YPL010W	RET3
HSP90AA1/YJL163C	ENSG00000111530	HSP90AA1	YJL163C	YJL163C
RBL1/NUP84	ENSG00000111581	RBL1	YDL116W	NUP84
DLGAP4/CDC36	ENSG00000111596	DLGAP4	YDL165W	CDC36
CFHR2/TOF1	ENSG00000111602	CFHR2	YNL273W	TOF1
NDC80/KRR1	ENSG00000111615	NDC80	YCL059C	KRR1
AP4E1/TDH3	ENSG00000111640	AP4E1	YGR192C	TDH3
RSBN1/NOP2	ENSG00000111641	RSBN1	YNL061W	NOP2
MAGI3/SNF2	ENSG00000111642	MAGI3	YOR290C	SNF2
CXCL2/YNG1	ENSG00000111653	CXCL2	YOR064C	YNG1
AFP/ERR3	ENSG00000111674	AFP	YMR323W	ERR3
COL4A4/YGR153W	ENSG00000111679	COL4A4	YGR153W	YGR153W
OSTM1/SIP2	ENSG00000111725	OSTM1	YGL208W	SIP2
CDH7/CTF19	ENSG00000111732	CDH7	YPL018W	CTF19
PCNP/CDA1	ENSG00000111752	PCNP	YLR307W	CDA1
ARG2/NOP6	ENSG00000111786	ARG2	YDL213C	NOP6
MEF2C/MTF1	ENSG00000111802	MEF2C	YMR228W	MTF1
PTPRC/GIR2	ENSG00000111832	PTPRC	YDR152W	GIR2
CACNA1S/YGR053C	ENSG00000111837	CACNA1S	YGR053C	YGR053C
PKP1/YGR054W	ENSG00000111845	PKP1	YGR054W	YGR054W
UBA5/ASF1	ENSG00000111875	UBA5	YJL115W	ASF1
STK17B/CEG1	ENSG00000111880	STK17B	YGL130W	CEG1
CDC14B/YER121W	ENSG00000111907	CDC14B	YER121W	YER121W
ZNF510/STE3	ENSG00000112038	ZNF510	YKL178C	STE3
LRP2/RAD53	ENSG00000112062	LRP2	YPL153C	RAD53
ZNF506/MEP3	ENSG00000112077	ZNF506	YPR138C	MEP3
DUSP12/YHR009C	ENSG00000112096	DUSP12	YHR009C	YHR009C
ENSG00000081770/MCM3	ENSG00000112118	ENSG00000081770	YEL032W	MCM3
CADPS2/DMA1	ENSG00000112130	CADPS2	YHR115C	DMA1
HSPB11/HRT3	ENSG00000112146	HSPB11	YLR097C	HRT3
IL12RB2/MDN1	ENSG00000112159	IL12RB2	YLR106C	MDN1
SMARCD3/HUR1	ENSG00000112164	SMARCD3	YGL168W	HUR1
FYB/MET22	ENSG00000112200	FYB	YOL064C	MET22
MPP4/AMN1	ENSG00000112234	MPP4	YBR158W	AMN1
STRADB/SSN8	ENSG00000112237	STRADB	YNL025C	SSN8
BZW1/XPT1	ENSG00000112242	BZW1	YJR133W	XPT1
PGR/SLH1	ENSG00000112249	PGR	YGR271W	SLH1
ME2/FRE4	ENSG00000112282	ME2	YNR060W	FRE4
C5orf22/UGA2	ENSG00000112294	C5orf22	YBR006W	UGA2
CCNT2/NIT3	ENSG00000112303	CCNT2	YLR351C	NIT3
EPB41L3/MVP1	ENSG00000112335	EPB41L3	YMR004W	MVP1
COBLL1/SKI7	ENSG00000112339	COBLL1	YOR076C	SKI7
DLG3/SPE2	ENSG00000112343	DLG3	YOL052C	SPE2
TRAF5/PEX7	ENSG00000112357	TRAF5	YDR142C	PEX7
MRPL22/MCH2	ENSG00000112394	MRPL22	YKL221W	MCH2
GEMIN5/GON7	ENSG00000112531	GEMIN5	YJL184W	GON7
OPRK1/CLB6	ENSG00000112576	OPRK1	YGR109C	CLB6
NFE2L1/ENP1	ENSG00000112578	NFE2L1	YBR247C	ENP1
GSK3B/SPT15	ENSG00000112592	GSK3B	YER148W	SPT15
ITGB5/RML2	ENSG00000112651	ITGB5	YEL050C	RML2
ERC1/ARG80	ENSG00000112658	ERC1	YMR042W	ARG80
XPO1/SEC5	ENSG00000112685	XPO1	YDR166C	SEC5
PALB2/ULP2	ENSG00000112701	PALB2	YIL031W	ULP2
DOPEY1/PRP45	ENSG00000112739	DOPEY1	YAL032C	PRP45
BCKDHB/FUN26	ENSG00000112759	BCKDHB	YAL022C	FUN26
KAT6A/GTO3	ENSG00000112782	KAT6A	YMR251W	GTO3
ULK2/DIG1	ENSG00000112851	ULK2	YPL049C	DIG1
GRHL2/PAP2	ENSG00000112941	GRHL2	YOL115W	PAP2
TNPO1/ERG13	ENSG00000112972	TNPO1	YML126C	ERG13
P2RX5/LYS1	ENSG00000112992	P2RX5	YIR034C	LYS1
ITGAE/SSC1	ENSG00000113013	ITGAE	YJR045C	SSC1
DIS3/AEP3	ENSG00000113048	DIS3	YPL005W	AEP3
PIBF1/HMG2	ENSG00000113161	PIBF1	YLR450W	HMG2
ENSG00000083622/SWH1	ENSG00000113163	ENSG00000083622	YAR042W	SWH1
NUFIP1/UBX3	ENSG00000113194	NUFIP1	YDL091C	UBX3
RRAGB/YSC84	ENSG00000113263	RRAGB	YHR016C	YSC84
CYLD/APE3	ENSG00000113269	CYLD	YBR286W	APE3
SLC27A5/THG1	ENSG00000113272	SLC27A5	YGR024C	THG1
ZNF324/ENT5	ENSG00000113282	ZNF324	YDR153C	ENT5
ZNF446/CCR4	ENSG00000113300	ZNF446	YAL021C	CCR4
ZNF8/SAN1	ENSG00000113312	ZNF8	YDR143C	SAN1
RPS5/MSH3	ENSG00000113318	RPS5	YCR092C	MSH3
FAT1/RPC31	ENSG00000113356	FAT1	YNL151C	RPC31
YTHDC1/PAA1	ENSG00000113368	YTHDC1	YDR071C	PAA1
CHMP2B/SUB1	ENSG00000113387	CHMP2B	YMR039C	SUB1
PPIE/MST1	ENSG00000113407	PPIE	YKL194C	MST1
ZMPSTE24/RAD17	ENSG00000113456	ZMPSTE24	YOR368W	RAD17
NOA1/RPF2	ENSG00000113460	NOA1	YKR081C	RPF2
REST/RAD50	ENSG00000113522	REST	YNL250W	RAD50
SSH1/SOL2	ENSG00000113552	SSH1	YCR073W-A	SOL2
GSTP1/SKP1	ENSG00000113558	GSTP1	YDR328C	SKP1
APLP2/NUP170	ENSG00000113569	APLP2	YBL079W	NUP170
SLCO1A2/PPH22	ENSG00000113575	SLCO1A2	YDL188C	PPH22
WBP11/FLO9	ENSG00000113580	WBP11	YAL063C	FLO9
EIF3I/PRP46	ENSG00000113593	EIF3I	YPL151C	PRP46
TXLNA/MRPL1	ENSG00000113645	TXLNA	YDR116C	MRPL1
APOB/PRP40	ENSG00000113649	APOB	YKL012W	PRP40
NCOA1/YLR253W	ENSG00000113712	NCOA1	YLR253W	YLR253W
KIF3C/CEM1	ENSG00000113719	KIF3C	YER061C	CEM1
RAB10/ATG11	ENSG00000113734	RAB10	YPR049C	ATG11
GCKR/SMC4	ENSG00000113810	GCKR	YLR086W	SMC4
HADHA/SWI5	ENSG00000113916	HADHA	YDR146C	SWI5
MAPRE3/EMP46	ENSG00000114013	MAPRE3	YLR080W	EMP46
CAD/OGG1	ENSG00000114026	CAD	YML060W	OGG1
CD59/ERG1	ENSG00000114054	CD59	YGR175C	ERG1
CD82/UFD4	ENSG00000114062	CD82	YKL010C	UFD4
ATRX/VID28	ENSG00000114098	ATRX	YIL017C	VID28
TAF9/RIM2	ENSG00000114120	TAF9	YBR192W	RIM2
FCN1/APC11	ENSG00000114125	FCN1	YDL008W	APC11
MECOM/MRP21	ENSG00000114126	MECOM	YBL090W	MRP21
SCAMP1/BDF1	ENSG00000114166	SCAMP1	YLR399C	BDF1
PREP/ARC19	ENSG00000114209	PREP	YKL013C	ARC19
HACE1/BCY1	ENSG00000114302	HACE1	YIL033C	BCY1
SEH1L/UBP12	ENSG00000114316	SEH1L	YJL197W	UBP12
WDR47/YMR134W	ENSG00000114346	WDR47	YMR134W	YMR134W
OVGP1/GND1	ENSG00000114388	OVGP1	YHR183W	GND1
MAP3K4/RPL24A	ENSG00000114391	MAP3K4	YGL031C	RPL24A
PILRA/YMR315W	ENSG00000114416	PILRA	YMR315W	YMR315W
IGSF9/GPB2	ENSG00000114423	IGSF9	YAL056W	GPB2
ABCB1/GLC3	ENSG00000114480	ABCB1	YEL011W	GLC3
AKR1B1/URA3	ENSG00000114491	AKR1B1	YEL021W	URA3
CPNE3/NRD1	ENSG00000114503	CPNE3	YNL251C	NRD1
RRN3/SNX4	ENSG00000114520	RRN3	YJL036W	SNX4
CTTN/VMA1	ENSG00000114573	CTTN	YDL185W	VMA1
MTIF2/YDR415C	ENSG00000114738	MTIF2	YDR415C	YDR415C
TTC39A/HFI1	ENSG00000114745	TTC39A	YPL254W	HFI1
EPS15/PWP2	ENSG00000114767	EPS15	YCR057C	PWP2
ORC1/SUI1	ENSG00000114784	ORC1	YNL244C	SUI1
MGST2/CPS1	ENSG00000114786	MGST2	YJL172W	CPS1
CHERP/CPR4	ENSG00000114857	CHERP	YCR069W	CPR4
ATG16L1/TIF4631	ENSG00000114867	ATG16L1	YGR162W	TIF4631
USP40/ORM1	ENSG00000114978	USP40	YGR038W	ORM1
RAD54L/FAB1	ENSG00000115020	RAD54L	YFR019W	FAB1
MAST2/ARP1	ENSG00000115073	MAST2	YHR129C	ARP1
DNAJA1/MPS1	ENSG00000115085	DNAJA1	YDL028C	MPS1
B4GALT1/ARG8	ENSG00000115107	B4GALT1	YOL140W	ARG8
CHMP5/IST3	ENSG00000115128	CHMP5	YIR005W	IST3
NFX1/ZTA1	ENSG00000115129	NFX1	YBR046C	ZTA1
DIMT1/YLR177W	ENSG00000115145	DIMT1	YLR177W	YLR177W
IPO11/GUT2	ENSG00000115159	IPO11	YIL155C	GUT2
EIF2AK1/HHT2	ENSG00000115163	EIF2AK1	YNL031C	HHT2
EPDR1/FUS3	ENSG00000115170	EPDR1	YBL016W	FUS3
SEPHS1/YML079W	ENSG00000115207	SEPHS1	YML079W	YML079W
MRPL28/GCN3	ENSG00000115211	MRPL28	YKR026C	GCN3
CEACAM6/RPN11	ENSG00000115233	CEACAM6	YFR004W	RPN11
RBM22/CYR1	ENSG00000115241	RBM22	YJL005W	CYR1
TMED2/PRB1	ENSG00000115257	TMED2	YEL060C	PRB1
ERO1LB/CWH41	ENSG00000115275	ERO1LB	YGL027C	CWH41
ZFAND6/DNF3	ENSG00000115306	ZFAND6	YMR162C	DNF3
TXLNG/CUE4	ENSG00000115307	TXLNG	YML101C	CUE4
PPEF1/HTB2	ENSG00000115350	PPEF1	YBL002W	HTB2
LAT2/YDL218W	ENSG00000115353	LAT2	YDL218W	YDL218W
HUWE1/IMG1	ENSG00000115364	HUWE1	YCR046C	IMG1
ZW10/SLX1	ENSG00000115392	ZW10	YBR228W	SLX1
ALG9/BSC2	ENSG00000115414	ALG9	YDR275W	BSC2
MYBPC2/BLI1	ENSG00000115415	MYBPC2	YKL061W	BLI1
NOX4/GMH1	ENSG00000115446	NOX4	YKR030W	GMH1
ACOX3/CCT4	ENSG00000115484	ACOX3	YDL143W	CCT4
MTMR2/PLP1	ENSG00000115514	MTMR2	YDR183W	PLP1
PPP1R15A/HSH155	ENSG00000115524	PPP1R15A	YMR288W	HSH155
HSD17B14/VPS24	ENSG00000115561	HSD17B14	YKL041W	VPS24
TRIP6/FLO1	ENSG00000115602	TRIP6	YAR050W	FLO1
ACHE/SPO12	ENSG00000115648	ACHE	YHR152W	SPO12
FTL/CSR2	ENSG00000115652	FTL	YPR030W	CSR2
SRRT/DUR3	ENSG00000115665	SRRT	YHL016C	DUR3
BAX/SDS22	ENSG00000115685	BAX	YKL193C	SDS22
NLK/SPO11	ENSG00000115750	NLK	YHL022C	SPO11
PIGS/RFS1	ENSG00000115756	PIGS	YBR052C	RFS1
ATXN7L3/SPE1	ENSG00000115758	ATXN7L3	YKL184W	SPE1
PGS1/RPL23B	ENSG00000115762	PGS1	YER117W	RPL23B
PSMC5/GRH1	ENSG00000115806	PSMC5	YDR517W	GRH1
UIMC1/AAC1	ENSG00000115840	UIMC1	YMR056C	AAC1
CETP/YMR114C	ENSG00000115850	CETP	YMR114C	YMR114C
MMP2/DPS1	ENSG00000115866	MMP2	YLL018C	DPS1
GNAO1/CDC25	ENSG00000115904	GNAO1	YLR310C	CDC25
OGFOD1/BNA5	ENSG00000115919	OGFOD1	YLR231C	BNA5
SH3BP2/VRP1	ENSG00000115935	SH3BP2	YLR337C	VRP1
ADD1/ORC2	ENSG00000115942	ADD1	YBR060C	ORC2
C14orf166/PNO1	ENSG00000115946	C14orf166	YOR145C	PNO1
NID2/ORC1	ENSG00000115947	NID2	YML065W	ORC1
GMCL1/MRPS18	ENSG00000115963	GMCL1	YNL306W	MRPS18
SF3B2/SRB5	ENSG00000115966	SF3B2	YGR104C	SRB5
KLHL42/YPL236C	ENSG00000115977	KLHL42	YPL236C	YPL236C
GNAS/FKS1	ENSG00000116001	GNAS	YLR342W	FKS1
DNM1L/SMT3	ENSG00000116030	DNM1L	YDR510W	SMT3
PTHLH/SSZ1	ENSG00000116044	PTHLH	YHR064C	SSZ1
PHACTR3/MSH6	ENSG00000116062	PHACTR3	YDR097C	MSH6
ERGIC2/IRC24	ENSG00000116096	ERGIC2	YIR036C	IRC24
TFAP2C/ALO1	ENSG00000116133	TFAP2C	YML086C	ALO1
AURKA/RFA3	ENSG00000116147	AURKA	YJL173C	RFA3
PIR/GPX1	ENSG00000116157	PIR	YKL026C	GPX1
RFX2/STE14	ENSG00000116237	RFX2	YDR410C	STE14
SULT2B1/RPL22A	ENSG00000116251	SULT2B1	YLR061W	RPL22A
CNOT3/RAD26	ENSG00000116254	CNOT3	YJR035W	RAD26
GP6/DCG1	ENSG00000116266	GP6	YIR030C	DCG1
PTPN4/AMD1	ENSG00000116337	PTPN4	YML035C	AMD1
DDX18/NPL3	ENSG00000116350	DDX18	YDR432W	NPL3
KHSRP/ETR1	ENSG00000116353	KHSRP	YBR026C	ETR1
GNA11/ELP2	ENSG00000116455	GNA11	YGR200C	ELP2
EDEM2/ATP4	ENSG00000116459	EDEM2	YPL078C	ATP4
DNMT3B/YPT31	ENSG00000116473	DNMT3B	YER031C	YPT31
REM1/RLM1	ENSG00000116604	REM1	YPL089C	RLM1
TPX2/SPE3	ENSG00000116649	TPX2	YPR069C	SPE3
PDRG1/REV7	ENSG00000116670	PDRG1	YIL139C	REV7
EPB41L1/YEL023C	ENSG00000116678	EPB41L1	YEL023C	YEL023C
DOCK9/KEL2	ENSG00000116679	DOCK9	YGR238C	KEL2
DOCK3/FZO1	ENSG00000116688	DOCK3	YBR179C	FZO1
COQ9/EBS1	ENSG00000116698	COQ9	YDR206W	EBS1
CRLS1/SPO1	ENSG00000116711	CRLS1	YNL012W	SPO1
PPP1R13B/GCD14	ENSG00000116731	PPP1R13B	YJL125C	GCD14
SIGLEC1/MCR1	ENSG00000116750	SIGLEC1	YKL150W	MCR1
FKBP1A/HSH49	ENSG00000116754	FKBP1A	YOR319W	HSH49
NSFL1C/PSK2	ENSG00000116783	NSFL1C	YOL045W	PSK2
MAVS/SOR2	ENSG00000116791	MAVS	YDL246C	SOR2
F11/MSW1	ENSG00000116874	F11	YDR268W	MSW1
XRN2/MRPS28	ENSG00000116898	XRN2	YDR337W	MRPS28
DYNLL1/SLC1	ENSG00000116906	DYNLL1	YDL052C	SLC1
TESC/RPS12	ENSG00000116918	TESC	YOR369C	RPS12
SNX5/YBP1	ENSG00000116954	SNX5	YBR216C	YBP1
RPL6/PAC2	ENSG00000116957	RPL6	YER007W	PAC2
MAPKAPK5/YIL161W	ENSG00000116977	MAPKAPK5	YIL161W	YIL161W
P2RX7/RPS10A	ENSG00000116983	P2RX7	YOR293W	RPS10A
ESF1/MHT1	ENSG00000116984	ESF1	YLL062C	MHT1
RBBP9/SLM2	ENSG00000117020	RBBP9	YNL047C	SLM2
ANAPC5/RIB5	ENSG00000117091	ANAPC5	YBR256C	RIB5
SLC23A2/SDH2	ENSG00000117118	SLC23A2	YLL041C	SDH2
TMEM230/SSF1	ENSG00000117133	TMEM230	YHR066W	SSF1
DZANK1/JHD2	ENSG00000117139	DZANK1	YJR119C	JHD2
KDM2B/RPS13	ENSG00000117155	KDM2B	YDR064W	RPS13
TASP1/BCD1	ENSG00000117174	TASP1	YHR040W	BCD1
GCN1L1/SWD1	ENSG00000117222	GCN1L1	YAR003W	SWD1
RPLP0/YOR262W	ENSG00000117228	RPLP0	YOR262W	YOR262W
PXN/HUA2	ENSG00000117266	PXN	YOR284W	HUA2
RPH3A/ROD1	ENSG00000117289	RPH3A	YOR018W	ROD1
TRMT6/GAL10	ENSG00000117308	TRMT6	YBR019C	GAL10
CHGB/PRP3	ENSG00000117360	CHGB	YDR473C	PRP3
PEBP1/GAL2	ENSG00000117394	PEBP1	YLR081W	GAL2
TBX5/EBP2	ENSG00000117395	TBX5	YKL172W	EBP2
BRAP/CDC20	ENSG00000117399	BRAP	YGL116W	CDC20
ERP29/KAP122	ENSG00000117408	ERP29	YGL016W	KAP122
NOS1/VMA16	ENSG00000117410	NOS1	YHR026W	VMA16
FUS/GRE3	ENSG00000117448	FUS	YHR104W	GRE3
IGBP1/AHP1	ENSG00000117450	IGBP1	YLR109W	AHP1
FXYD3/MSB4	ENSG00000117461	FXYD3	YOL112W	MSB4
GANAB/TFC7	ENSG00000117475	GANAB	YOR110W	TFC7
GMIP/PHO13	ENSG00000117519	GMIP	YDL236W	PHO13
RBM41/HEF3	ENSG00000117528	RBM41	YNL014W	HEF3
BIRC5/DPH5	ENSG00000117543	BIRC5	YLR172C	DPH5
LAG3/ARG4	ENSG00000117586	LAG3	YHR018C	ARG4
MLF2/PRX1	ENSG00000117592	MLF2	YBL064C	PRX1
OTUB2/YIR035C	ENSG00000117594	OTUB2	YIR035C	YIR035C
DDX24/UTP25	ENSG00000117597	DDX24	YIL091C	UTP25
ZBTB25/BDP1	ENSG00000117625	ZBTB25	YNL039W	BDP1
ARHGAP4/YAP3	ENSG00000117632	ARHGAP4	YHL009C	YAP3
ANKRD24/KIN3	ENSG00000117650	ANKRD24	YAR018C	KIN3
RCOR1/YNL181W	ENSG00000117676	RCOR1	YNL181W	YNL181W
LTBP4/RER2	ENSG00000117682	LTBP4	YBR002C	RER2
BLVRB/YJR098C	ENSG00000117707	BLVRB	YJR098C	YJR098C
SLC9A1/SWI1	ENSG00000117713	SLC9A1	YPL016W	SWI1
SPTLC1/SPC72	ENSG00000117724	SPTLC1	YAL047C	SPC72
PAPOLA/RFA2	ENSG00000117748	PAPOLA	YNL312W	RFA2
CCNK/SNC1	ENSG00000117758	CCNK	YAL030W	SNC1
PCBP4/KES1	ENSG00000117859	PCBP4	YPL145C	KES1
RGS1/CRF1	ENSG00000117906	RGS1	YDR223W	CRF1
MRPS33/PEP4	ENSG00000117984	MRPS33	YPL154C	PEP4
NDUFB2/IRR1	ENSG00000118007	NDUFB2	YIL026C	IRR1
ENSG00000090269/CHK1	ENSG00000118046	ENSG00000090269	YBR274W	CHK1
NUDC/RPL16B	ENSG00000118058	NUDC	YNL069C	RPL16B
MAEA/STS1	ENSG00000118193	MAEA	YIR011C	STS1
ICAM1/MIG3	ENSG00000118263	ICAM1	YER028C	MIG3
STRN4/MOT3	ENSG00000118495	STRN4	YMR070W	MOT3
IRAK3/YDR374C	ENSG00000118503	IRAK3	YDR374C	YDR374C
LYZ/YJR154W	ENSG00000118507	LYZ	YJR154W	YJR154W
SI/YPL067C	ENSG00000118508	SI	YPL067C	YPL067C
MUL1/YDR026C	ENSG00000118513	MUL1	YDR026C	YDR026C
PDCD7/NPR1	ENSG00000118515	PDCD7	YNL183C	NPR1
SPG21/CAR1	ENSG00000118520	SPG21	YPL111W	CAR1
DNAJB11/YLR352W	ENSG00000118564	DNAJB11	YLR352W	YLR352W
THPO/YKT6	ENSG00000118640	THPO	YKL196C	YKT6
CHRD/SWP1	ENSG00000118705	CHRD	YMR149W	SWP1
FLT3LG/RIM101	ENSG00000118922	FLT3LG	YHL027W	RIM101
RAB11FIP3/PCL9	ENSG00000118971	RAB11FIP3	YDL179W	PCL9
GNPTG/TFC4	ENSG00000119041	GNPTG	YGR047C	TFC4
ZNF268/RAD6	ENSG00000119048	ZNF268	YGL058W	RAD6
GOLGA3/YPR015C	ENSG00000119138	GOLGA3	YPR015C	YPR015C
PABPC4/CFT2	ENSG00000119203	PABPC4	YLR115W	CFT2
CD209/UTP10	ENSG00000119285	CD209	YJL109C	UTP10
MCOLN1/RAD23	ENSG00000119318	MCOLN1	YEL037C	RAD23
EFNB1/RTG1	ENSG00000119335	EFNB1	YOL067C	RTG1
AARS/RRD2	ENSG00000119383	AARS	YPL152W	RRD2
GLG1/GLE1	ENSG00000119392	GLG1	YDL207W	GLE1
KIF4A/MTG2	ENSG00000119396	KIF4A	YHR168W	MTG2
PLEKHG2/BRR1	ENSG00000119397	PLEKHG2	YPR057W	BRR1
PITPNM2/RRT13	ENSG00000119402	PITPNM2	YER066W	RRT13
EXOC1/MRK1	ENSG00000119408	EXOC1	YDL079C	MRK1
DTX2/SIT4	ENSG00000119414	DTX2	YDL047W	SIT4
NLRC4/MIC14	ENSG00000119421	NLRC4	YDR031W	MIC14
NRCAM/YMR130W	ENSG00000119431	NRCAM	YMR130W	YMR130W
LAMB1/SUC2	ENSG00000119535	LAMB1	YIL162W	SUC2
SLC26A3/VPS4	ENSG00000119541	SLC26A3	YPR173C	VPS4
DLD/NPC2	ENSG00000119655	DLD	YDL046W	NPC2
WDR7/MLH3	ENSG00000119684	WDR7	YPL164C	MLH3
TXNL1/MDL1	ENSG00000119688	TXNL1	YLR188W	MDL1
IL5RA/MSO1	ENSG00000119703	IL5RA	YNR049C	MSO1
ITGA6/CBC2	ENSG00000119707	ITGA6	YPL178W	CBC2
RAPGEF4/ALD4	ENSG00000119711	RAPGEF4	YOR374W	ALD4
ENSG00000091436/GCD7	ENSG00000119718	ENSG00000091436	YLR291C	GCD7
FH/COQ6	ENSG00000119723	FH	YGR255C	COQ6
SEL1L3/TOM40	ENSG00000119725	SEL1L3	YMR203W	TOM40
TF/CCT8	ENSG00000119760	TF	YJL008C	CCT8
MYO15A/AXL1	ENSG00000119912	MYO15A	YPR122W	AXL1
APOH/SWT1	ENSG00000119917	APOH	YOR166C	SWT1
NLRP1/TSR3	ENSG00000119929	NLRP1	YOR006C	TSR3
ACKR6/XKS1	ENSG00000119950	ACKR6	YGR194C	XKS1
SPAG7/YHL042W	ENSG00000119965	SPAG7	YHL042W	YHL042W
ORC6/RPT4	ENSG00000119969	ORC6	YOR259C	RPT4
ZC3HC1/NUC1	ENSG00000120049	ZC3HC1	YJL208C	NUC1
ESR1/AAT2	ENSG00000120053	ESR1	YLR027C	AAT2
RGS17/MET17	ENSG00000120054	RGS17	YLR303W	MET17
ANGPT2/PIS1	ENSG00000120088	ANGPT2	YPR113W	PIS1
CD200/PPS1	ENSG00000120129	CD200	YBR276C	PPS1
CMA1/RCL1	ENSG00000120158	CMA1	YOL010W	RCL1
PSME1/MTR2	ENSG00000120253	PSME1	YKL186C	MTR2
JPH4/MRP2	ENSG00000120333	JPH4	YPR166C	MRP2
MYH7/CCT2	ENSG00000120438	MYH7	YIL142W	CCT2
CEBPE/RTA1	ENSG00000120457	CEBPE	YGR213C	RTA1
SLC7A8/GSF2	ENSG00000120458	SLC7A8	YML048W	GSF2
OSGEP/HHF1	ENSG00000120656	OSGEP	YBR009C	HHF1
RNF31/SSE2	ENSG00000120694	RNF31	YBR169C	SSE2
SCFD1/ALG5	ENSG00000120697	SCFD1	YPL227C	ALG5
G2E3/RRP43	ENSG00000120699	G2E3	YCR035C	RRP43
HECTD1/SUP45	ENSG00000120705	HECTD1	YBR143C	SUP45
HNRNPC/YLR001C	ENSG00000120708	HNRNPC	YLR001C	YLR001C
RPGRIP1/MET31	ENSG00000120738	RPGRIP1	YPL038W	MET31
SUPT16H/AIM17	ENSG00000120756	SUPT16H	YHL021C	AIM17
TOX4/UTP20	ENSG00000120800	TOX4	YBL004W	UTP20
GEMIN2/FUS1	ENSG00000120802	GEMIN2	YCL027W	FUS1
TGM1/HAP3	ENSG00000120837	TGM1	YBL021C	HAP3
TINF2/LST8	ENSG00000120868	TINF2	YNL006W	LST8
DAZL/SFH5	ENSG00000120885	DAZL	YJL145W	SFH5
SEMA6A/YAR064W	ENSG00000120907	SEMA6A	YAR064W	YAR064W
TRPM7/PPH3	ENSG00000120910	TRPM7	YDR075W	PPH3
TYRO3/YLR118C	ENSG00000120992	TYRO3	YLR118C	YLR118C
WDR76/RRI1	ENSG00000121022	WDR76	YDL216C	RRI1
CAPN3/YGR017W	ENSG00000121067	CAPN3	YGR017W	YGR017W
SNAP23/YML082W	ENSG00000121152	SNAP23	YML082W	YML082W
PHGDH/PSH1	ENSG00000121481	PHGDH	YOL054W	PSH1
COL9A3/SPC2	ENSG00000121552	COL9A3	YML055W	SPC2
EZR/CTA1	ENSG00000121691	EZR	YDR256C	CTA1
MYL6/ASH1	ENSG00000121741	MYL6	YKL185W	ASH1
AGO1/BUB2	ENSG00000121749	AGO1	YMR055C	BUB2
TEKT2/BI4	ENSG00000121858	TEKT2	Q0120	BI4
CLSPN/LIP5	ENSG00000121897	CLSPN	YOR196C	LIP5
UNC13D/RPS18A	ENSG00000121905	UNC13D	YDR450W	RPS18A
DPYSL2/YER140W	ENSG00000121931	DPYSL2	YER140W	YER140W
TGFB2/TPI1	ENSG00000121957	TGFB2	YDR050C	TPI1
NUP50/NUP188	ENSG00000122025	NUP50	YML103C	NUP188
CDC45/FZF1	ENSG00000122034	CDC45	YGL254W	FZF1
COMT/INP52	ENSG00000122126	COMT	YNL106C	INP52
LRRFIP2/MRP4	ENSG00000122140	LRRFIP2	YHL004W	MRP4
HDAC6/COG5	ENSG00000122176	HDAC6	YNL051W	COG5
KRT31/COP1	ENSG00000122218	KRT31	YDL145C	COP1
CDC6/AUS1	ENSG00000122223	CDC6	YOR011W	AUS1
UPRT/MPE1	ENSG00000122257	UPRT	YKL059C	MPE1
CDC23/RTR1	ENSG00000122484	CDC23	YER139C	RTR1
CBX5/CDC3	ENSG00000122545	CBX5	YLR314C	CDC3
SUCO/NAN1	ENSG00000122692	SUCO	YPL126W	NAN1
MSH2/YMR111C	ENSG00000122705	MSH2	YMR111C	YMR111C
MAP3K1/DSE1	ENSG00000122741	MAP3K1	YER124C	DSE1
DHPS/YMR317W	ENSG00000122778	DHPS	YMR317W	YMR317W
HOOK2/YPR011C	ENSG00000122912	HOOK2	YPR011C	YPR011C
ARCN1/MF(ALPHA)1	ENSG00000122952	ARCN1	YPL187W	MF(ALPHA)1
PSMD5/MRD1	ENSG00000122965	PSMD5	YPR112C	MRD1
PTGS1/BBP1	ENSG00000122966	PTGS1	YPL255W	BBP1
NUP188/DRS1	ENSG00000123064	NUP188	YLL008W	DRS1
CRAT/TUL1	ENSG00000123091	CRAT	YKL034W	TUL1
SH2D3C/SIN4	ENSG00000123124	SH2D3C	YNL236W	SIN4
NANS/YEL076C-A	ENSG00000123131	NANS	YEL076C-A	YEL076C-A
DFNB31/PET191	ENSG00000123146	DFNB31	YJR034W	PET191
CWF19L1/CDC40	ENSG00000123154	CWF19L1	YDR364C	CDC40
SEMA4G/CCC2	ENSG00000123191	SEMA4G	YDR270W	CCC2
BTAF1/SFH1	ENSG00000123219	BTAF1	YLR321C	SFH1
IKZF5/TMA17	ENSG00000123240	IKZF5	YDL110C	TMA17
BLNK/VPS66	ENSG00000123268	BLNK	YPR139C	VPS66
SORBS1/GIM5	ENSG00000123349	SORBS1	YML094W	GIM5
BAMBI/CDC5	ENSG00000123374	BAMBI	YMR001C	CDC5
IL11/PRC1	ENSG00000123384	IL11	YMR297W	PRC1
MYO3A/STP2	ENSG00000123411	MYO3A	YHR006W	STP2
WAC/PPM2	ENSG00000123444	WAC	YOL141W	PPM2
CREM/ATP11	ENSG00000123472	CREM	YNL315C	ATP11
NUBP2/FRE1	ENSG00000123473	NUBP2	YLR214W	FRE1
HIVEP1/LGE1	ENSG00000123562	HIVEP1	YPL055C	LGE1
TREM2/AVT4	ENSG00000123643	TREM2	YNL101W	AVT4
CRISP3/RRP45	ENSG00000123737	CRISP3	YDR280W	RRP45
FKBP5/PFK26	ENSG00000123836	FKBP5	YIL107C	PFK26
SRPK1/SPC29	ENSG00000123933	SRPK1	YPL124W	SPC29
BRPF3/CKS1	ENSG00000123975	BRPF3	YBR135W	CKS1
MRPS18A/LAP4	ENSG00000123992	MRPS18A	YKL103C	LAP4
ENSG00000096087/SPR6	ENSG00000123999	ENSG00000096087	YER115C	SPR6
EFHC1/DIP5	ENSG00000124067	EFHC1	YPL265W	DIP5
NCR2/GPI16	ENSG00000124155	NCR2	YHR188C	GPI16
HSP90AB1/YMR086W	ENSG00000124157	HSP90AB1	YMR086W	YMR086W
MLN/RVS167	ENSG00000124181	MLN	YDR388W	RVS167
CDC5L/PUB1	ENSG00000124193	CDC5L	YNL016W	PUB1
ITPR3/CSE1	ENSG00000124207	ITPR3	YGL238W	CSE1
ZNF184/UBC13	ENSG00000124208	ZNF184	YDR092W	UBC13
DSP/TEM1	ENSG00000124209	DSP	YML064C	TEM1
SIRT1/MDM34	ENSG00000124214	SIRT1	YGL219C	MDM34
HNRNPH3/UBA4	ENSG00000124217	HNRNPH3	YHR111W	UBA4
JAK2/PEP12	ENSG00000124222	JAK2	YOR036W	PEP12
IL12RB1/DBP10	ENSG00000124228	IL12RB1	YDL031W	DBP10
ABL1/YFR006W	ENSG00000124299	ABL1	YFR006W	YFR006W
ACOT7/SNC2	ENSG00000124333	ACOT7	YOR327C	SNC2
SH3GLB1/RFU1	ENSG00000124356	SH3GLB1	YLR073C	RFU1
CDC7/TOS1	ENSG00000124357	CDC7	YBR162C	TOS1
PCSK5/MPP10	ENSG00000124383	PCSK5	YJR002W	MPP10
SCD/DOA4	ENSG00000124422	SCD	YDR069C	DOA4
TMED1/UBP8	ENSG00000124486	TMED1	YMR223W	UBP8
ABLIM1/SAM37	ENSG00000124491	ABLIM1	YMR060C	SAM37
RAB18/YHC1	ENSG00000124562	RAB18	YLR298C	YHC1
NRP1/EMI1	ENSG00000124570	NRP1	YDR512C	EMI1
PRTFDC1/MSN5	ENSG00000124571	PRTFDC1	YDR335W	MSN5
TSPAN15/BPT1	ENSG00000124574	TSPAN15	YLL015W	BPT1
MAST3/OST6	ENSG00000124641	MAST3	YML019W	OST6
MZF1/CRG1	ENSG00000124713	MZF1	YHR209W	CRG1
MYO9B/MMR1	ENSG00000124731	MYO9B	YLR190W	MMR1
PSMD8/MCM1	ENSG00000124762	PSMD8	YMR043W	MCM1
SETD1A/ROX1	ENSG00000124766	SETD1A	YPR065W	ROX1
MAGEB2/SRL2	ENSG00000124782	MAGEB2	YLR082C	SRL2
EFNA2/NUP1	ENSG00000124789	EFNA2	YOR098C	NUP1
CIRBP/FMP23	ENSG00000124802	CIRBP	YBR047W	FMP23
ATP5D/SPC105	ENSG00000124831	ATP5D	YGL093W	SPC105
IGFALS/NSG2	ENSG00000124942	IGFALS	YNL156C	NSG2
HNRNPM/CDC39	ENSG00000125107	HNRNPM	YCR093W	CDC39
MARCH2/ECM14	ENSG00000125124	MARCH2	YHR132C	ECM14
NDUFB7/EMP70	ENSG00000125304	NDUFB7	YLR083C	EMP70
TECR/UPF3	ENSG00000125351	TECR	YGR072W	UPF3
TIMM13/CWC24	ENSG00000125352	TIMM13	YLR323C	CWC24
CDC34/GGA2	ENSG00000125447	CDC34	YHR108W	GGA2
MTAP/ADY2	ENSG00000125450	MTAP	YCR010C	ADY2
POLR2E/REB1	ENSG00000125482	POLR2E	YBR049C	REB1
POLRMT/ESC2	ENSG00000125618	POLRMT	YDR363W	ESC2
HCN2/RPA135	ENSG00000125630	HCN2	YPR010C	RPA135
GADD45B/YKL047W	ENSG00000125651	GADD45B	YKL047W	YKL047W
MADCAM1/THO2	ENSG00000125676	MADCAM1	YNL139C	THO2
MKNK2/RPL23A	ENSG00000125691	MKNK2	YBL087C	RPL23A
ENSG00000099882/RGD1	ENSG00000125733	ENSG00000099882	YBR260C	RGD1
ARVCF/PMT4	ENSG00000125734	ARVCF	YJR143C	PMT4
RANBP1/SPS100	ENSG00000125740	RANBP1	YHR139C	SPS100
KLHL22/SMD2	ENSG00000125743	KLHL22	YLR275W	SMD2
MED15/RTN2	ENSG00000125744	MED15	YDL204W	RTN2
SERPIND1/SQT1	ENSG00000125746	SERPIND1	YIR012W	SQT1
SNAP29/RPL18A	ENSG00000125753	SNAP29	YOL120C	RPL18A
CRKL/PTA1	ENSG00000125755	CRKL	YAL043C	PTA1
LZTR1/PDC2	ENSG00000125817	LZTR1	YDR081C	PDC2
MMP11/YCR076C	ENSG00000125818	MMP11	YCR076C	YCR076C
CECR2/SMB1	ENSG00000125835	CECR2	YER029C	SMB1
SMARCB1/SGD1	ENSG00000125844	SMARCB1	YLR336C	SGD1
P2RX6/PEX15	ENSG00000125863	P2RX6	YOL044W	PEX15
DERL3/MRS1	ENSG00000125864	DERL3	YIR021W	MRS1
ENSG00000099964/COF1	ENSG00000125868	ENSG00000099964	YLL050C	COF1
BCL2L13/MUD1	ENSG00000125870	BCL2L13	YBR119W	MUD1
ENSG00000099972/NAB6	ENSG00000125944	ENSG00000099972	YML117W	NAB6
DDT/RTG3	ENSG00000125952	DDT	YBL103C	RTG3
OSM/RAM1	ENSG00000125954	OSM	YDL090C	RAM1
CABIN1/ERV41	ENSG00000125991	CABIN1	YML067C	ERV41
TBC1D10A/SMC5	ENSG00000126001	TBC1D10A	YOL034W	SMC5
SUSD2/PUP1	ENSG00000126067	SUSD2	YOR157C	PUP1
SF3A1/SPC98	ENSG00000126216	SF3A1	YNL126W	SPC98
SEC14L2/YJR084W	ENSG00000126226	SEC14L2	YJR084W	YJR084W
ENSG00000100010/UBA2	ENSG00000126261	ENSG00000100010	YDR390C	UBA2
PPIL2/DOT5	ENSG00000126432	PPIL2	YIL010W	DOT5
SNRPD3/HMT1	ENSG00000126457	SNRPD3	YBR034C	HMT1
PES1/RAS1	ENSG00000126458	PES1	YOR101W	RAS1
MAPK1/SDO1	ENSG00000126524	MAPK1	YLR022C	SDO1
GGT1/VPS30	ENSG00000126581	GGT1	YPL120W	VPS30
PPM1F/ECM22	ENSG00000126746	PPM1F	YLR228C	ECM22
TOP3B/BUD27	ENSG00000126756	TOP3B	YFL023W	BUD27
DGCR14/TIM22	ENSG00000126768	DGCR14	YDL217C	TIM22
CRYBB2P1/KAR9	ENSG00000126773	CRYBB2P1	YPL269W	KAR9
MFNG/SPO21	ENSG00000126777	MFNG	YOL091W	SPO21
CARD10/YDL206W	ENSG00000126787	CARD10	YDL206W	YDL206W
SLC25A1/SSE1	ENSG00000126803	SLC25A1	YPL106C	SSE1
ADRBK2/URB2	ENSG00000126838	ADRBK2	YJR041C	URB2
LGALS2/GEM1	ENSG00000126858	LGALS2	YAL048C	GEM1
GGA1/PBS2	ENSG00000126934	GGA1	YJL128C	PBS2
HIRA/RNA15	ENSG00000126945	HIRA	YGL044C	RNA15
SH3BP1/TIM8	ENSG00000126953	SH3BP1	YJR135W-A	TIM8
LGALS1/SNT309	ENSG00000126970	LGALS1	YPR101W	SNT309
HPS4/CNE1	ENSG00000127022	HPS4	YAL058W	CNE1
ENSG00000100101/SLX5	ENSG00000127191	ENSG00000100101	YDL013W	SLX5
PATZ1/JID1	ENSG00000127328	PATZ1	YPR061C	JID1
TRIOBP/YAF9	ENSG00000127337	TRIOBP	YNL107W	YAF9
TFIP11/YOL075C	ENSG00000127412	TFIP11	YOL075C	YOL075C
GCAT/SVF1	ENSG00000127415	GCAT	YDR346C	SVF1
ENSG00000100118/ESS1	ENSG00000127445	ENSG00000100118	YJR017C	ESS1
CRYBB1/EMC1	ENSG00000127463	CRYBB1	YCL045C	EMC1
EIF3L/SIN3	ENSG00000127511	EIF3L	YOL004W	SIN3
NHP2L1/SLY41	ENSG00000127526	NHP2L1	YOR307C	SLY41
MICALL1/NUP82	ENSG00000127527	MICALL1	YJL061W	NUP82
ENSG00000100141/MIG2	ENSG00000127528	ENSG00000100141	YGL209W	MIG2
POLR2F/ERV1	ENSG00000127554	POLR2F	YGR029W	ERV1
SOX10/RTC1	ENSG00000127580	SOX10	YOL138C	RTC1
CCDC134/CTF18	ENSG00000127586	CCDC134	YMR078C	CTF18
PICK1/SLK19	ENSG00000127603	PICK1	YOR195W	SLK19
TTC28/RSC4	ENSG00000127616	TTC28	YKR008W	RSC4
SLC16A8/TUB1	ENSG00000127824	SLC16A8	YML085C	TUB1
CENPM/UTP8	ENSG00000127914	CENPM	YGR128C	UTP8
SEPT3/OM45	ENSG00000127946	SEPT3	YIL136W	OM45
SLC5A1/OCA1	ENSG00000127947	SLC5A1	YNL099C	OCA1
TPTEP1/GPA2	ENSG00000127955	TPTEP1	YER020W	GPA2
DDX17/PEX1	ENSG00000127980	DDX17	YKL197C	PEX1
DMC1/DUS3	ENSG00000128016	DMC1	YLR401C	DUS3
TCF20/ADE1	ENSG00000128050	TCF20	YAR015W	ADE1
CBY1/ADE4	ENSG00000128059	CBY1	YMR300C	ADE4
TOMM22/TUM1	ENSG00000128309	TOMM22	YOR251C	TUM1
RTDR1/CIN4	ENSG00000128340	RTDR1	YMR138W	CIN4
XBP1/SME1	ENSG00000128534	XBP1	YOR159C	SME1
FBXO7/DJP1	ENSG00000128590	FBXO7	YIR004W	DJP1
GTPBP1/NMA1	ENSG00000128591	GTPBP1	YLR328W	NMA1
POLDIP3/TGL2	ENSG00000128604	POLDIP3	YDR058C	TGL2
TIMP3/MRPS12	ENSG00000128626	TIMP3	YNR036C	MRPS12
PPP6R2/YHR219W	ENSG00000128641	PPP6R2	YHR219W	YHR219W
SBF1/ALG3	ENSG00000128654	SBF1	YBL082C	ALG3
SUN2/HAT1	ENSG00000128708	SUN2	YPL001W	HAT1
CYB5R3/CYB5	ENSG00000128731	CYB5R3	YNL111C	CYB5
DNAL4/ADD66	ENSG00000128789	DNAL4	YKL206C	ADD66
ENSG00000100262/INO80	ENSG00000128908	ENSG00000100262	YGL150C	INO80
PACSIN2/DAL82	ENSG00000128944	PACSIN2	YNL314W	DAL82
AP1B1/DUT1	ENSG00000128951	AP1B1	YBR252W	DUT1
HMGXB4/LCP5	ENSG00000129071	HMGXB4	YER127W	LCP5
TOM1/SEC26	ENSG00000129083	TOM1	YDR238C	SEC26
NEFH/PRE5	ENSG00000129084	NEFH	YMR314W	PRE5
BIK/ECM38	ENSG00000129103	BIK	YLR299W	ECM38
HMOX1/YBR137W	ENSG00000129152	HMOX1	YBR137W	YBR137W
THOC5/DCD1	ENSG00000129187	THOC5	YHR144C	DCD1
MCM5/GIP4	ENSG00000129219	MCM5	YAL031C	GIP4
ARSA/DIA2	ENSG00000129221	ARSA	YOR080W	DIA2
TSPO/TRX3	ENSG00000129235	TSPO	YCR083W	TRX3
RASD2/MRM1	ENSG00000129282	RASD2	YOR201C	MRM1
CBX7/BUR2	ENSG00000129315	CBX7	YLR226W	BUR2
PDGFB/YNL122C	ENSG00000129451	PDGFB	YNL122C	YNL122C
ACR/GNP1	ENSG00000129473	ACR	YDR508C	GNP1
RPL3/YDR249C	ENSG00000129484	RPL3	YDR249C	YDR249C
ZMAT5/TMT1	ENSG00000129515	ZMAT5	YER175C	TMT1
RBFOX2/RPS26A	ENSG00000129518	RBFOX2	YGL189C	RPS26A
TAB1/WSC3	ENSG00000129538	TAB1	YOL105C	WSC3
ASCC2/RUB1	ENSG00000129559	ASCC2	YDR139C	RUB1
MTMR3/OST2	ENSG00000129562	MTMR3	YOR103C	OST2
SMCR7L/YPR196W	ENSG00000129682	SMCR7L	YPR196W	YPR196W
APOL1/BRE2	ENSG00000129691	APOL1	YLR015W	BRE2
MYH9/RPS4B	ENSG00000129824	MYH9	YHR203C	RPS4B
SAMM50/DPP1	ENSG00000129951	SAMM50	YDR284C	DPP1
GRAP2/RMT2	ENSG00000130005	GRAP2	YDR465C	RMT2
EIF3D/HPA3	ENSG00000130066	EIF3D	YEL066W	HPA3
TNRC6B/NOG2	ENSG00000130119	TNRC6B	YNR053C	NOG2
ENSG00000100357/YPL068C	ENSG00000130147	ENSG00000100357	YPL068C	YPL068C
SGSM3/ORT1	ENSG00000130158	SGSM3	YOR130C	ORT1
IFT27/ELF1	ENSG00000130165	IFT27	YKL160W	ELF1
KIAA0930/GTB1	ENSG00000130175	KIAA0930	YDR221W	GTB1
NCF4/CDC16	ENSG00000130177	NCF4	YKL022C	CDC16
CSF2RB/MNT4	ENSG00000130203	CSF2RB	YNR059W	MNT4
SLC25A17/YMR185W	ENSG00000130227	SLC25A17	YMR185W	YMR185W
UPK3A/THO1	ENSG00000130254	UPK3A	YER063W	THO1
KCTD17/MSS1	ENSG00000130299	KCTD17	YMR023C	MSS1
ST13/YDR115W	ENSG00000130312	ST13	YDR115W	YDR115W
IL2RB/SOL4	ENSG00000130313	IL2RB	YGR248W	SOL4
RBX1/LSM7	ENSG00000130332	RBX1	YNL147W	LSM7
EP300/YIM1	ENSG00000130347	EP300	YMR152W	YIM1
L3MBTL2/YGL185C	ENSG00000130414	L3MBTL2	YGL185C	YGL185C
RANGAP1/ARC40	ENSG00000130429	RANGAP1	YBR234C	ARC40
ZC3H7B/LSM4	ENSG00000130520	ZC3H7B	YER112W	LSM4
PHF5A/RUP1	ENSG00000130560	PHF5A	YOR138C	RUP1
ACO2/YDL086W	ENSG00000130635	ACO2	YDL086W	YDL086W
POLR3H/CTR86	ENSG00000130638	POLR3H	YCR054C	CTR86
PMM1/SPC97	ENSG00000130640	PMM1	YHR172W	SPC97
BRD1/AKL1	ENSG00000130669	BRD1	YBR059C	AKL1
MLC1/ADH6	ENSG00000130684	MLC1	YMR318C	ADH6
HDAC10/RPN13	ENSG00000130706	HDAC10	YLR421C	RPN13
FKBP3/ARG1	ENSG00000130707	FKBP3	YOL058W	ARG1
CTSG/RRP4	ENSG00000130713	CTSG	YHR069C	RRP4
GZMB/UBC12	ENSG00000130725	GZMB	YLR306W	UBC12
RBM23/FRS1	ENSG00000130764	RBM23	YLR060W	FRS1
PRMT5/INH1	ENSG00000130770	PRMT5	YDL181W	INH1
AP4S1/BIK1	ENSG00000130779	AP4S1	YCL029C	BIK1
POLE2/RPF1	ENSG00000130810	POLE2	YHR088W	RPF1
SOS2/TIF35	ENSG00000130811	SOS2	YDR429C	TIF35
CDKL1/YML053C	ENSG00000130816	CDKL1	YML053C	YML053C
NIN/SSL1	ENSG00000130818	NIN	YLR005W	SSL1
PYGL/CBF5	ENSG00000130826	PYGL	YLR175W	CBF5
TRIM9/OCA6	ENSG00000130829	TRIM9	YDR067C	OCA6
PSMC6/YIL055C	ENSG00000130830	PSMC6	YIL055C	YIL055C
CDKN3/UFD2	ENSG00000130939	CDKN3	YDL190C	UFD2
ATP6V1D/UBA1	ENSG00000130985	ATP6V1D	YKL210W	UBA1
PIGH/NUM1	ENSG00000131016	PIGH	YDR150W	NUM1
PSMA3/HIR3	ENSG00000131018	PSMA3	YJR140C	HIR3
VTI1B/ICY1	ENSG00000131023	VTI1B	YMR195W	ICY1
TIMM9/AAR2	ENSG00000131043	TIMM9	YBL074C	AAR2
GSTZ1/ACS1	ENSG00000131069	GSTZ1	YAL054C	ACS1
AHSA1/RPL24B	ENSG00000131089	AHSA1	YGR148C	RPL24B
DAAM1/TIM13	ENSG00000131142	DAAM1	YGR181W	TIM13
SPTLC2/COX5A	ENSG00000131143	SPTLC2	YNL052W	COX5A
RIN3/INO2	ENSG00000131149	RIN3	YDR123C	INO2
SNW1/PSF2	ENSG00000131153	SNW1	YJL072C	PSF2
CHGA/AIM13	ENSG00000131165	CHGA	YFR011C	AIM13
ITPK1/BIT2	ENSG00000131233	ITPK1	YBR270C	BIT2
PPM1A/ATM1	ENSG00000131269	PPM1A	YMR301C	ATM1
SIX4/PZF1	ENSG00000131323	SIX4	YPR186C	PZF1
ASB2/IDP1	ENSG00000131370	ASB2	YDL066W	IDP1
ERH/GYP6	ENSG00000131374	ERH	YJL044C	GYP6
HIF1A/RIM13	ENSG00000131375	HIF1A	YMR154C	RIM13
SRSF5/TUB4	ENSG00000131462	SRSF5	YLR212C	TUB4
EIF5/GRC3	ENSG00000131467	EIF5	YLL035W	GRC3
SERPINA4/RPL27B	ENSG00000131469	SERPINA4	YDR471W	RPL27B
SLC8A3/MSC1	ENSG00000131470	SLC8A3	YML128C	MSC1
DICER1/VPS25	ENSG00000131475	DICER1	YJR102C	VPS25
MTHFD1/MRPL51	ENSG00000131495	MTHFD1	YPR100W	MRPL51
TCL1A/YEL020C	ENSG00000131503	TCL1A	YEL020C	YEL020C
ZC3H14/BNI1	ENSG00000131504	ZC3H14	YNL271C	BNI1
TELO2/BSD2	ENSG00000131507	TELO2	YBR290W	BSD2
BDKRB1/UBC5	ENSG00000131508	BDKRB1	YDR059C	UBC5
GSKIP/SEC8	ENSG00000131558	GSKIP	YPR055W	SEC8
VRK1/ADY3	ENSG00000131626	VRK1	YDL239C	ADY3
PSMC1/MRS4	ENSG00000131653	PSMC1	YKR052C	MRS4
RPS6KA5/DGR2	ENSG00000131725	RPS6KA5	YKL121W	DGR2
PSMB5/ACO2	ENSG00000131730	PSMB5	YJL200C	ACO2
YY1/TOP2	ENSG00000131747	YY1	YNL088W	TOP2
ACIN1/PEX11	ENSG00000131779	ACIN1	YOL147C	PEX11
CCNB1IP1/GAL83	ENSG00000131791	CCNB1IP1	YER027C	GAL83
TRIP11/LHP1	ENSG00000131795	TRIP11	YDL051W	LHP1
APEX1/PDA1	ENSG00000131828	APEX1	YER178W	PDA1
ENSG00000100829/FOL2	ENSG00000131979	ENSG00000100829	YGR267C	FOL2
PABPN1/JJJ3	ENSG00000132002	PABPN1	YJR097W	JJJ3
EFS/HMI1	ENSG00000132017	EFS	YOL095C	HMI1
ARHGAP5/SDS24	ENSG00000132024	ARHGAP5	YBR214W	SDS24
CINP/YDR114C	ENSG00000132128	CINP	YDR114C	YDR114C
SRP54/ACC1	ENSG00000132142	SRP54	YNR016C	ACC1
CPNE6/YLR419W	ENSG00000132153	CPNE6	YLR419W	YLR419W
CHD8/FPK1	ENSG00000132155	CHD8	YNR047W	FPK1
PSMA6/ERG27	ENSG00000132196	PSMA6	YLR100W	ERG27
NFKBIA/PEP5	ENSG00000132256	NFKBIA	YMR231W	PEP5
EMC9/PIN2	ENSG00000132274	EMC9	YOR104W	PIN2
PSME2/BUD32	ENSG00000132275	PSME2	YGR262C	BUD32
BRMS1L/TNA1	ENSG00000132326	BRMS1L	YGR260W	TNA1
ENSG00000100931/GSP1	ENSG00000132341	ENSG00000100931	YLR293C	GSP1
SEC23A/SSD1	ENSG00000132357	SEC23A	YDR293C	SSD1
PNN/CLU1	ENSG00000132361	PNN	YMR012W	CLU1
RABGGTA/INP54	ENSG00000132376	RABGGTA	YOL065C	INP54
NFATC4/RFA1	ENSG00000132383	NFATC4	YAR007C	RFA1
PLTP/GPM3	ENSG00000132388	PLTP	YOL056W	GPM3
PCIF1/YCR043C	ENSG00000132424	PCIF1	YCR043C	YCR043C
GSS/RPL26B	ENSG00000132463	GSS	YGR034W	RPL26B
MMP9/SAS10	ENSG00000132467	MMP9	YDL153C	SAS10
TRPC4AP/MEH1	ENSG00000132470	TRPC4AP	YKR007W	MEH1
PYGB/HHT1	ENSG00000132475	PYGB	YBR010W	HHT1
PROCR/AST2	ENSG00000132535	PROCR	YER101C	AST2
GINS1/MMF1	ENSG00000132541	GINS1	YIL051C	MMF1
NINL/SWM1	ENSG00000132604	NINL	YDR260C	SWM1
CD40/PEX6	ENSG00000132612	CD40	YNL329C	PEX6
UQCC/YIL001W	ENSG00000132623	UQCC	YIL001W	YIL001W
ZMYND8/SEC9	ENSG00000132639	ZMYND8	YGR009C	SEC9
SGK2/POL30	ENSG00000132646	SGK2	YBR088C	POL30
IFT52/RPC34	ENSG00000132664	IFT52	YNR003C	RPC34
MYBL2/RSM23	ENSG00000132676	MYBL2	YGL129C	RSM23
HNF4A/PRP5	ENSG00000132680	HNF4A	YBR237W	PRP5
SLA2/MMS4	ENSG00000132688	SLA2	YBR098W	MMS4
C20orf24/SUN4	ENSG00000132692	C20orf24	YNL066W	SUN4
NFATC2/HCS1	ENSG00000132740	NFATC2	YKL017C	HCS1
STK4/DPH1	ENSG00000132768	STK4	YIL103W	DPH1
PFDN4/YKL133C	ENSG00000132792	PFDN4	YKL133C	YKL133C
DOK5/APL6	ENSG00000132842	DOK5	YGR261C	APL6
CSTF1/PHM6	ENSG00000132912	CSTF1	YDR281C	PHM6
BMP7/SSN3	ENSG00000132964	BMP7	YPL042C	SSN3
RAE1/RPL1A	ENSG00000133019	RAE1	YPL220W	RPL1A
TPD52L2/MYO1	ENSG00000133026	TPD52L2	YHR023W	MYO1
DNAJC5/YHR113W	ENSG00000133059	DNAJC5	YHR113W	YHR113W
NELFCD/POP3	ENSG00000133069	NELFCD	YNL282W	POP3
PRPF6/TMA19	ENSG00000133112	PRPF6	YKL056C	TMA19
TUBB1/RFC5	ENSG00000133119	TUBB1	YBR087W	RFC5
PSMA7/MEK1	ENSG00000133216	PSMA7	YOR351C	MEK1
NTSR1/MKS1	ENSG00000133246	NTSR1	YNL076W	MKS1
MRGBP/FES1	ENSG00000133265	MRGBP	YBR101C	FES1
DIDO1/DUG1	ENSG00000133313	DIDO1	YFR044C	DUG1
GID8/NSA1	ENSG00000133316	GID8	YGL111W	NSA1
BIRC7/TVP15	ENSG00000133318	BIRC7	YDR100W	TVP15
ARFGAP1/NUT2	ENSG00000133398	ARFGAP1	YPR168W	NUT2
AVP/YNL134C	ENSG00000133424	AVP	YNL134C	YNL134C
COL20A1/LEE1	ENSG00000133606	COL20A1	YPL054W	LEE1
CHRNA4/ARP3	ENSG00000133627	CHRNA4	YJR065C	ARP3
EEF1A2/SXM1	ENSG00000133704	EEF1A2	YDR395W	SXM1
PTK6/CDC60	ENSG00000133706	PTK6	YPL160W	CDC60
GMEB2/INM1	ENSG00000133731	GMEB2	YHR046C	INM1
C20orf27/YMR226C	ENSG00000133835	C20orf27	YMR226C	YMR226C
SPEF1/ERG28	ENSG00000133935	SPEF1	YER044C	ERG28
CDC25B/COX16	ENSG00000133983	CDC25B	YJL003W	COX16
ARFRP1/MED6	ENSG00000133997	ARFRP1	YHR058C	MED6
NDUFAF5/SUI2	ENSG00000134001	NDUFAF5	YJR007W	SUI2
TRIB3/ELP3	ENSG00000134014	TRIB3	YPL086C	ELP3
RASSF2/CLB3	ENSG00000134057	RASSF2	YDL155W	CLB3
CSNK2A1/SSK22	ENSG00000134072	CSNK2A1	YCR073C	SSK22
ANGPT4/CBF1	ENSG00000134107	ANGPT4	YJR060W	CBF1
HM13/MNL1	ENSG00000134109	HM13	YHR204W	MNL1
SNPH/AAD6	ENSG00000134152	SNPH	YFL056C	AAD6
MYLK2/CDC24	ENSG00000134215	MYLK2	YAL041W	CDC24
SIRPB1/OCA2	ENSG00000134242	SIRPB1	YNL056W	OCA2
SEC23B/VTH2	ENSG00000134243	SEC23B	YJL222W	VTH2
FERMT1/ADP1	ENSG00000134250	FERMT1	YCR011C	ADP1
HAO1/RIB4	ENSG00000134262	HAO1	YOL143C	RIB4
PDYN/ARF2	ENSG00000134287	PDYN	YDL137W	ARF2
PLCB4/AVT2	ENSG00000134294	PLCB4	YEL064C	AVT2
MYL9/SRS2	ENSG00000134313	MYL9	YJL092W	SRS2
HCK/RIM15	ENSG00000134318	HCK	YFL033C	RIM15
CRNKL1/YLR407W	ENSG00000134352	CRNKL1	YLR407W	YLR407W
POFUT1/CDC73	ENSG00000134371	POFUT1	YLR418C	CDC73
SAMHD1/TIM17	ENSG00000134375	SAMHD1	YJL143W	TIM17
PAK7/DED81	ENSG00000134440	PAK7	YHR019C	DED81
KIF3B/NSR1	ENSG00000134453	KIF3B	YGR159C	NSR1
NOP56/YKL105C	ENSG00000134470	NOP56	YKL105C	YKL105C
IDH3B/CCL1	ENSG00000134480	IDH3B	YPR025C	CCL1
MAPRE1/TAT1	ENSG00000134489	MAPRE1	YBR069C	TAT1
JAG1/CYK3	ENSG00000134516	JAG1	YDL117W	CYK3
CDK5RAP1/YNR040W	ENSG00000134571	CDK5RAP1	YNR040W	YNR040W
SNTA1/SAR1	ENSG00000134594	SNTA1	YPL218W	SAR1
OXT/CIN1	ENSG00000134627	OXT	YOR349W	CIN1
TTI1/MPT5	ENSG00000134644	TTI1	YGL178W	MPT5
E2F1/NOG1	ENSG00000134697	E2F1	YPL093W	NOG1
RPRD1B/PRP38	ENSG00000134748	RPRD1B	YGR075C	PRP38
PXMP4/SIP5	ENSG00000134758	PXMP4	YMR140W	SIP5
CHMP4B/GDT1	ENSG00000134851	CHMP4B	YBR187W	GDT1
BPI/YOL073C	ENSG00000134882	BPI	YOL073C	YOL073C
CST3/RAD2	ENSG00000134899	CST3	YGR258C	RAD2
ASIP/RRT12	ENSG00000134900	ASIP	YCR045C	RRT12
CST4/TRM112	ENSG00000134909	CST4	YNR046W	TRM112
ACTR5/STT3	ENSG00000134910	ACTR5	YGL022W	STT3
WFDC2/ATF1	ENSG00000134954	WFDC2	YOR377W	ATF1
AHCY/FMN1	ENSG00000135002	AHCY	YDR236C	FMN1
DHX35/DSK2	ENSG00000135018	DHX35	YMR276W	DSK2
DNTTIP1/PDH1	ENSG00000135046	DNTTIP1	YPR002W	PDH1
MAP1LC3A/SNF3	ENSG00000135047	MAP1LC3A	YDL194W	SNF3
SYNDIG1/URE2	ENSG00000135049	SYNDIG1	YNL229C	URE2
PIGU/SER1	ENSG00000135069	PIGU	YOR184W	SER1
TNNC2/RGI2	ENSG00000135090	TNNC2	YIL057C	RGI2
APMAP/MSB1	ENSG00000135148	APMAP	YOR188W	MSB1
ZNF516/UBX5	ENSG00000135218	ZNF516	YDR330W	UBX5
USP14/TIP20	ENSG00000135249	USP14	YGL145W	TIP20
VAPA/SKY1	ENSG00000135250	VAPA	YMR216C	SKY1
MYOM1/MTO1	ENSG00000135297	MYOM1	YGL236C	MTO1
MYL12A/SPO75	ENSG00000135312	MYL12A	YLL005C	SPO75
CEP76/ORC3	ENSG00000135336	CEP76	YLL004W	ORC3
CEP192/GIN4	ENSG00000135341	CEP192	YDR507C	GIN4
RNMT/PEX22	ENSG00000135363	RNMT	YAL055W	PEX22
SMAD7/PHO23	ENSG00000135365	SMAD7	YNL097C	PHO23
LAMA1/KRE33	ENSG00000135372	LAMA1	YNL132W	KRE33
RNF125/APN1	ENSG00000135374	RNF125	YKL114C	APN1
ANKRD12/HLJ1	ENSG00000135392	ANKRD12	YMR161W	HLJ1
NOL4/DGA1	ENSG00000135407	NOL4	YOR245C	DGA1
POLI/GTS1	ENSG00000135439	POLI	YGL181W	GTS1
MIB1/YNL305C	ENSG00000135472	MIB1	YNL305C	YNL305C
RBBP8/PAN2	ENSG00000135473	RBBP8	YGL094C	PAN2
RIOK3/NOP12	ENSG00000135486	RIOK3	YOL041C	NOP12
CSTF2/SUL1	ENSG00000135502	CSTF2	YBR294W	SUL1
PSMD10/YFL054C	ENSG00000135517	PSMD10	YFL054C	YFL054C
ATG4A/DCS1	ENSG00000135541	ATG4A	YLR270W	DCS1
TBL1X/MIM1	ENSG00000135596	TBL1X	YOL026C	MIM1
GPR143/CCT7	ENSG00000135624	GPR143	YJL111W	CCT7
PGRMC1/YDL180W	ENSG00000135655	PGRMC1	YDL180W	YDL180W
POLA1/GPX2	ENSG00000135709	POLA1	YBR244W	GPX2
MID1/YDR042C	ENSG00000135720	MID1	YDR042C	YDR042C
NKAP/HPM1	ENSG00000135744	NKAP	YIL110W	HPM1
NXT2/LST4	ENSG00000135763	NXT2	YKL176C	LST4
GUCY2F/RFC4	ENSG00000135778	GUCY2F	YOL094C	RFC4
ENSG00000101898/SPT8	ENSG00000135801	ENSG00000101898	YLR055C	SPT8
ALG13/GLN1	ENSG00000135821	ALG13	YPR035W	GLN1
PRPS2/VAM7	ENSG00000135823	PRPS2	YGL212W	VAM7
TLR8/MAK32	ENSG00000135828	TLR8	YCR019W	MAK32
AMMECR1/MTR4	ENSG00000135829	AMMECR1	YJL050W	MTR4
CHRDL1/MBA1	ENSG00000135837	CHRDL1	YBR185C	MBA1
WDR13/GPI2	ENSG00000135845	WDR13	YPL076W	GPI2
SUV39H1/NOP53	ENSG00000135862	SUV39H1	YPL146C	NOP53
GLRA2/MRPL3	ENSG00000135900	GLRA2	YMR024W	MRPL3
XIAP/SYG1	ENSG00000135905	XIAP	YIL047C	SYG1
STAG2/CAJ1	ENSG00000135924	STAG2	YER048C	CAJ1
MCF2/PKR1	ENSG00000135930	MCF2	YMR123W	PKR1
F9/HYM1	ENSG00000135932	F9	YKL189W	HYM1
ABCD1/COX4	ENSG00000135940	ABCD1	YGL187C	COX4
CCDC22/VPS3	ENSG00000135966	CCDC22	YDR495C	VPS3
CACNA1F/ISU2	ENSG00000136003	CACNA1F	YOR226C	ISU2
SYP/BCK1	ENSG00000136021	SYP	YJL095W	BCK1
PLP2/BUD21	ENSG00000136026	PLP2	YOR078W	BUD21
BMX/AIF1	ENSG00000136044	BMX	YNR074C	AIF1
PLS3/PWP1	ENSG00000136045	PLS3	YLR196W	PWP1
NAA10/PLB2	ENSG00000136068	NAA10	YMR006C	PLB2
RENBP/RRN7	ENSG00000136098	RENBP	YJL025W	RRN7
ELF4/VPS36	ENSG00000136100	ELF4	YLR417W	VPS36
SMARCA1/GYL1	ENSG00000136111	SMARCA1	YMR192W	GYL1
MTMR8/SAM2	ENSG00000136143	MTMR8	YDR502C	SAM2
ASB9/STE18	ENSG00000136158	ASB9	YJR086W	STE18
ENSG00000102050/ADE2	ENSG00000136197	ENSG00000102050	YOR128C	ADE2
RBBP7/CDC42	ENSG00000136238	RBBP7	YLR229C	CDC42
PPP1R2P9/SWF1	ENSG00000136247	PPP1R2P9	YDR126W	SWF1
KCND1/SRP68	ENSG00000136261	KCND1	YPL243W	SRP68
OPN1LW/DBP9	ENSG00000136271	OPN1LW	YLR276C	DBP9
FMR1/FAU1	ENSG00000136371	FMR1	YER183C	FAU1
PIM2/OKP1	ENSG00000136436	PIM2	YGR179C	OKP1
SLC35A2/NMT1	ENSG00000136448	SLC35A2	YLR195C	NMT1
PQBP1/HTD2	ENSG00000136449	PQBP1	YHR067W	HTD2
PCSK1N/HRB1	ENSG00000136450	PCSK1N	YNL004W	HRB1
EMD/YGR021W	ENSG00000136463	EMD	YGR021W	YGR021W
TAZ/YPL247C	ENSG00000136485	TAZ	YPL247C	YPL247C
PGK1/RAD3	ENSG00000136492	PGK1	YER171W	RAD3
GATA1/SAS3	ENSG00000136504	GATA1	YBL052C	SAS3
MAGT1/GAP1	ENSG00000136521	MAGT1	YKR039W	GAP1
SMS/MRPL4	ENSG00000136522	SMS	YLR439W	MRPL4
PHEX/PPZ2	ENSG00000136531	PHEX	YDR436W	PPZ2
UBL4A/EMP47	ENSG00000136560	UBL4A	YFL048C	EMP47
EEA1/GUS1	ENSG00000136628	EEA1	YGL245W	GUS1
RP2/VPS33	ENSG00000136631	RP2	YLR396C	VPS33
PHF16/QDR3	ENSG00000136636	PHF16	YBR043C	QDR3
CDK16/YAP1801	ENSG00000136715	CDK16	YHR161C	YAP1801
USP11/RVS161	ENSG00000136717	USP11	YCR009C	RVS161
PCYT1B/IMP4	ENSG00000136718	PCYT1B	YNL075W	IMP4
HTATSF1/KRE5	ENSG00000136731	HTATSF1	YOR336W	KRE5
VGLL1/HSE1	ENSG00000136738	VGLL1	YHL002W	HSE1
CD40LG/NFS1	ENSG00000136750	CD40LG	YCL017C	NFS1
TIMP1/YME1	ENSG00000136758	TIMP1	YPR024W	YME1
FGD1/ERJ5	ENSG00000136770	FGD1	YFR041C	ERJ5
PIN4/TPK1	ENSG00000136807	PIN4	YJL164C	TPK1
PORCN/TRX2	ENSG00000136810	PORCN	YGR209C	TRX2
MAGED2/MAD1	ENSG00000136811	MAGED2	YGL086W	MAD1
KLF8/ECM29	ENSG00000136813	KLF8	YHL030W	ECM29
SYTL4/SMC2	ENSG00000136824	SYTL4	YFR031C	SMC2
CENPI/JSN1	ENSG00000136827	CENPI	YJR091C	JSN1
DRP2/BUD2	ENSG00000136848	DRP2	YKL092C	BUD2
TAF7L/VPS45	ENSG00000136854	TAF7L	YGL095C	VPS45
PBDC1/YPL260W	ENSG00000136861	PBDC1	YPL260W	YPL260W
ENSG00000102391/AGC1	ENSG00000136869	ENSG00000102391	YPR021C	AGC1
ARMCX3/PRP4	ENSG00000136875	ARMCX3	YPR178W	PRP4
HTR2A/SAD1	ENSG00000136878	HTR2A	YFR005C	SAD1
NDFIP2/VMA10	ENSG00000136888	NDFIP2	YHR039C-A	VMA10
TNFSF13B/IPI1	ENSG00000136891	TNFSF13B	YHR085W	IPI1
MLNR/PRE3	ENSG00000136930	MLNR	YJL001W	PRE3
CAB39L/KEL3	ENSG00000136933	CAB39L	YPL263C	KEL3
KLF5/RKM2	ENSG00000136937	KLF5	YDR198C	RKM2
STK24/PLP2	ENSG00000136940	STK24	YOR281C	PLP2
ACP5/RPL35B	ENSG00000136942	ACP5	YDL136W	RPL35B
DNAJC3/DCC1	ENSG00000136982	DNAJC3	YCL016C	DCC1
UGGT2/DFM1	ENSG00000136986	UGGT2	YDR411C	DFM1
ARHGEF7/RPA49	ENSG00000137054	ARHGEF7	YNL248C	RPA49
FGF9/DOA1	ENSG00000137055	FGF9	YKL213C	DOA1
SGCG/HNT3	ENSG00000137074	SGCG	YOR258W	HNT3
PARP4/GOR1	ENSG00000137106	PARP4	YNL274C	GOR1
SUPT20H/RPS6B	ENSG00000137154	SUPT20H	YBR181C	RPS6B
MRPS31/CWC27	ENSG00000137168	MRPS31	YPL064C	CWC27
KPNA3/STB4	ENSG00000137203	KPNA3	YMR019W	STB4
FLT1/POP8	ENSG00000137265	FLT1	YBL018C	POP8
RGCC/PRR1	ENSG00000137275	RGCC	YKL116C	PRR1
VWA8/BMS1	ENSG00000137312	VWA8	YPL217C	BMS1
DGKH/SNF5	ENSG00000137337	DGKH	YBR289W	SNF5
KATNAL1/FLX1	ENSG00000137409	KATNAL1	YIL134W	FLX1
INTS6/YPL229W	ENSG00000137478	INTS6	YPL229W	YPL229W
TSC22D1/LDB19	ENSG00000137486	TSC22D1	YOR322C	LDB19
CLN5/YGR130C	ENSG00000137497	CLN5	YGR130C	YGR130C
OLFM4/FMP32	ENSG00000137500	OLFM4	YFL046W	FMP32
MSLN/YGR015C	ENSG00000137509	MSLN	YGR015C	YGR015C
TRADD/MRPL10	ENSG00000137547	TRADD	YNL284C	MRPL10
HSF4/TGS1	ENSG00000137574	HSF4	YPL157W	TGS1
CORO1A/YNR065C	ENSG00000137642	CORO1A	YNR065C	YNR065C
MAPK3/BUD13	ENSG00000137656	MAPK3	YGL174W	BUD13
PHKB/TMA20	ENSG00000137699	PHKB	YER007C-A	TMA20
NUTF2/MRP1	ENSG00000137710	NUTF2	YDR347W	MRP1
NUP93/VAC14	ENSG00000137713	NUP93	YLR386W	VAC14
CENPT/YAH1	ENSG00000137714	CENPT	YPL252C	YAH1
TSNAXIP1/YJL185C	ENSG00000137752	TSNAXIP1	YJL185C	YJL185C
NFAT5/MKK2	ENSG00000137764	NFAT5	YPL140C	MKK2
N4BP1/ODC2	ENSG00000137801	N4BP1	YOR222W	ODC2
CBLN1/SEC12	ENSG00000137802	CBLN1	YNR026C	SEC12
ARL2BP/GCR2	ENSG00000137806	ARL2BP	YNL199C	GCR2
ZNF423/KIP1	ENSG00000137807	ZNF423	YBL063W	KIP1
CCL22/RTF1	ENSG00000137815	CCL22	YGL244W	RTF1
CCL17/IOC3	ENSG00000137822	CCL17	YFR013W	IOC3
CTCF/BIO5	ENSG00000137842	CTCF	YNR056C	BIO5
ACD/WSC4	ENSG00000137845	ACD	YHL028W	WSC4
POLR2C/SLD2	ENSG00000137872	POLR2C	YKL108W	SLD2
PARD6A/RLP24	ENSG00000137876	PARD6A	YLR009W	RLP24
ZNF821/COY1	ENSG00000137878	ZNF821	YKL179C	COY1
MMP15/MRPL40	ENSG00000137942	MMP15	YPL173W	MRPL40
USB1/ALT1	ENSG00000137944	USB1	YLR089C	ALT1
CCDC113/SUA7	ENSG00000137947	CCDC113	YPR086W	SUA7
NME3/ACK1	ENSG00000137948	NME3	YDL203C	ACK1
PSMD7/BET2	ENSG00000137955	PSMD7	YPR176C	BET2
VAC14/KGD2	ENSG00000137992	VAC14	YDR148C	KGD2
TANGO6/IMD2	ENSG00000138029	TANGO6	YHR216W	IMD2
COG4/RBK1	ENSG00000138030	COG4	YCR036W	RBK1
PLA2G15/PTC1	ENSG00000138032	PLA2G15	YDL006W	PTC1
[truncated: 1,524 more rows]
