# Supplementary material for: Scope and limitations of yeast as a model organism for studying human tissue-specific pathways
Source: BMC Syst Biol. 2015 Dec 29;9:96. doi: 10.1186/s12918-015-0253-0 (PMC4696342; doi:10.1186/s12918-015-0253-0)
Supplement: Additional file 1 — Network alignments. Compressed (*.zip) file containing individual tissue-specific alignments. (ZIP 5181 Kb) [file 12918_2015_253_MOESM1_ESM.zip › alignments/Hematopoietic Stem Cells_AlignGraph_edges.tsv]

First_ortholog_pair	Second_ortholog_pair
UNC5A/RSC8	RAD52/GIS4
WIPF1/GDH3	AOC1/FEN1
FAM160A2/YMR018W	CRLF1/NAB2
FGF10/NIC96	CRLF1/NAB2
DLG1/ADK2	CRLF1/NAB2
MCAM/GEA1	CRLF1/NAB2
CHRNA3/VPS62	CRLF1/NAB2
CDH7/CTF19	CRLF1/NAB2
XPO1/SEC5	CRLF1/NAB2
CD82/UFD4	CRLF1/NAB2
GMCL1/MRPS18	CRLF1/NAB2
PRTFDC1/MSN5	CRLF1/NAB2
POLR2F/ERV1	CRLF1/NAB2
RAB5C/MEX67	CRLF1/NAB2
APOBEC1/ATP20	CRLF1/NAB2
PPP2R5D/YAE1	CRLF1/NAB2
CCT4/SEC21	CRLF1/NAB2
PPP2R4/RPS31	CRLF1/NAB2
WIZ/TAF3	SPATA20/RET1
PSMD3/INP53	SCN4A/SPT2
SFPQ/RPS23A	NOX1/KEL1
NUCB1/SSH4	REV3L/MDS3
HTATIP2/ARK1	KAL1/ENT2
LANCL1/RPS11A	PLAUR/UTP9
SPOCK2/RTT107	RABGAP1/RRP12
EPAS1/RPS17B	DCN/ERG25
BRD1/AKL1	SEMA3B/VHS1
RAI1/RPS29B	ENSG00000013455/RIO2
GNAI3/NHP2	RUFY3/HMO1
MAP2K7/SMC3	RUFY3/HMO1
FGF10/NIC96	TTC27/PSE1
KLF7/GFA1	TTC27/PSE1
RNF130/YMR178W	MRE11A/RCK2
DLGAP4/CDC36	RTFDC1/HRP1
NUFIP2/MRPL8	AKAP11/YPR013C
SUPT6H/IES6	STRAP/GIS2
OTUD5/APC1	DEF6/CDC19
CTNNA1/INP51	ZCCHC8/BUD23
CPSF3/SSK1	HOXC8/SLN1
NUFIP2/MRPL8	STAU2/MCM6
UTS2/STE12	LCP2/KSS1
SIRT6/RNH70	LCP2/KSS1
FA2H/YGR016W	LCP2/KSS1
ADAM2/YSP3	LCP2/KSS1
NFKBIA/PEP5	ROS1/VAM3
STRADB/SSN8	CELF2/MOT2
C20orf27/YMR226C	R3HDM1/HEM13
RNF125/APN1	ERCC8/ZIP1
CNTRL/PRP22	SYNE2/CWC2
MRPS27/NGG1	RELT/TOM1
IL21R/BRE5	ENSG00000056345/NOT5
TFAM/OTU1	SERPINB3/SHP1
IL1RL2/DOT6	TARBP1/IPI3
PPAP2A/DBP6	YBX3/SEC3
TOX4/UTP20	MRPS35/SOF1
APBB3/HDA3	MRPS24/HDA1
DDX5/IML1	SLC12A2/RPB5
RBP2/LAS21	SNCAIP/SHO1
NDC80/KRR1	GNAI3/NHP2
DMPK/RPS11B	GNAI3/NHP2
RAI1/RPS29B	GNAI3/NHP2
PSMD8/MCM1	WDR18/BOP3
DOT1L/PFK2	TRAM2/AIM33
RUNX1T1/MGE1	CDK13/RNA1
DAAM1/TIM13	SLC9A7/RPC25
NUFIP2/MRPL8	TIE1/DPB2
ROGDI/PRP6	FGFR2/ADE3
FCGR2B/TIM50	MTFR1/RPT2
SIRT6/RNH70	STAG3/CLA4
C20orf27/YMR226C	GPKOW/ARP5
ECE1/KAP123	IP6K2/SCS2
CCL8/PRS1	PITX1/PRS3
RAD54L/FAB1	KCNAB2/ARD1
MAN1C1/ATG7	GNB5/PAB1
PRTFDC1/MSN5	FGF10/NIC96
RAB5C/MEX67	FGF10/NIC96
NUDC/RPL16B	ST6GALNAC2/RPL36A
DMPK/RPS11B	ST6GALNAC2/RPL36A
CDH23/THI2	C16orf80/PKP2
VPS29/RPL28	PRLH/PSA1
PLIN3/UBI4	TRHDE/CLN2
TRIM62/GLC7	DERL2/YHR097C
SUPT6H/IES6	NDE1/ALF1
ORC6/RPT4	AP1M1/PRO1
CCNB1IP1/GAL83	ENO1/RIM1
C20orf27/YMR226C	RASAL2/MRPL32
POLR2C/SLD2	MLH1/PEX13
NUFIP2/MRPL8	ANKRD13A/MRH4
LRP2/RAD53	MCAM/GEA1
CCT4/SEC21	MCAM/GEA1
SUGP1/WHI3	XAB2/MPD1
PITRM1/FOX2	MAP2K7/SMC3
PFN1/HTA2	MAP2K7/SMC3
CDC37L1/STH1	IL4R/NHP6A
NUFIP2/MRPL8	VDAC3/KTI12
CEP152/SMX3	XRCC5/PRP43
GIT1/YPD1	CIC/ZPR1
CDC5L/PUB1	DNM2/DHH1
PLIN3/UBI4	STX7/LAT1
NUFIP2/MRPL8	RABL2B/YNL247W
MEF2C/MTF1	SCTR/TFB1
LRP2/RAD53	CHRNA3/VPS62
VWA8/BMS1	NDC80/KRR1
DMPK/RPS11B	NDC80/KRR1
PIK3R2/ESF2	NDC80/KRR1
TTC1/RPS21A	NDC80/KRR1
ENSG00000083622/SWH1	AP4E1/TDH3
TNKS2/YTA7	LRP2/RAD53
HDAC5/YDL156W	RPS5/MSH3
BLMH/YOR093C	CD59/ERG1
FBXW2/YOL092W	SEH1L/UBP12
AP1S1/NMD2	RAD54L/FAB1
UFSP2/NUP49	EIF2AK1/HHT2
NUFIP2/MRPL8	PPP1R15A/HSH155
TFEC/YLR211C	PTPN4/AMD1
DDT/RTG3	TBX5/EBP2
SEC23IP/SMY1	TBX5/EBP2
DMPK/RPS11B	NUDC/RPL16B
SLC6A2/USO1	THPO/YKT6
SOD2/JJJ2	RAB11FIP3/PCL9
RBBP5/CUE5	ZNF268/RAD6
BLOC1S6/SWI3	ITGA6/CBC2
GRPEL1/LIF1	FH/COQ6
PECR/RPO21	APOH/SWT1
PFN1/HTA2	CMA1/RCL1
FBXO31/RPS24A	UNC13D/RPS18A
CRX/YDL119C	MSH2/YMR111C
CENPM/UTP8	PRTFDC1/MSN5
RNMT/PEX22	POLR2E/REB1
PARP4/GOR1	ENSG00000100118/ESS1
MLPH/IPP1	ENSG00000100118/ESS1
SUGP1/WHI3	ENSG00000100357/YPL068C
PSMD11/YEF3	NCF4/CDC16
LHX3/AIM37	CHGA/AIM13
MPP6/KAR3	SRSF5/TUB4
NUFIP2/MRPL8	TRIP11/LHP1
STUB1/DNA2	ENSG00000100829/FOL2
TBP/RPS22B	RAE1/RPL1A
SEC23IP/SMY1	TPD52L2/MYO1
TRIM62/GLC7	GID8/NSA1
LAMA1/KRE33	CST4/TRM112
SUV420H1/RBD2	UBL4A/EMP47
OTX1/COA4	USP11/RVS161
STUB1/DNA2	SYTL4/SMC2
UNC5A/RSC8	TNFSF13B/IPI1
DMPK/RPS11B	VWA8/BMS1
PIK3R2/ESF2	VWA8/BMS1
MEFV/SRO9	FBXO31/RPS24A
SH3D19/RPL39	IL21R/BRE5
TNFSF4/TFA2	CCP110/YOR387C
TRIM62/GLC7	WISP1/BUD14
KDM5B/ADH3	IL7/SML1
LAMA4/SSA1	TUSC3/ECM16
PIK3R2/ESF2	DMPK/RPS11B
RAI1/RPS29B	DMPK/RPS11B
RPL28/MYO2	SLC1A6/PEX19
UNC5A/RSC8	SIGLEC6/CRS5
PECR/RPO21	SUGP1/WHI3
NUFIP2/MRPL8	GARS/RPS30A
STK16/RPL33A	GARS/RPS30A
NUFIP2/MRPL8	NRF1/GPI11
CORO2A/MET18	GCK/FAR10
CD3EAP/DNM1	C10orf54/GDH2
STK38/MRP49	NUFIP2/MRPL8
MED23/MDM38	NUFIP2/MRPL8
KIAA1549L/PKC1	MED31/ERG20
HDAC5/YDL156W	PSMD11/YEF3
PRPF4B/ARX1	RCVRN/MDV1
ID2/RVB2	SUPT6H/IES6
TRIM62/GLC7	UPK2/BMH2
COPZ1/TLG1	SLC1A2/HLR1
FBXW2/YOL092W	PHACTR1/SWD2
CYB561D2/RPL21A	ACOT13/RPS16B
UNC5A/RSC8	GNPDA1/GPB1
IL1RL2/DOT6	SCAP/NUS1
AUP1/GLN3	TFCP2L1/GCN4
