# Supplementary material for: Scope and limitations of yeast as a model organism for studying human tissue-specific pathways
Source: BMC Syst Biol. 2015 Dec 29;9:96. doi: 10.1186/s12918-015-0253-0 (PMC4696342; doi:10.1186/s12918-015-0253-0)
Supplement: Additional file 1 — Network alignments. Compressed (*.zip) file containing individual tissue-specific alignments. (ZIP 5181 Kb) [file 12918_2015_253_MOESM1_ESM.zip › alignments/MOLT-4_AlignGraph_nodes.tsv]

ID	Human_EnsemblGeneID	Human_Symbol	Yeast_EnsemblGeneID	Yeast_Symbol
TSPAN6/DPM1	ENSG00000000419	TSPAN6	YPR183W	DPM1
DPM1/GSH1	ENSG00000001084	DPM1	YJL101C	GSH1
SCYL3/HAP2	ENSG00000001167	SCYL3	YGL237C	HAP2
FGR/PDR5	ENSG00000001626	FGR	YOR153W	PDR5
CFH/RAD59	ENSG00000002016	CFH	YDL059C	RAD59
GCLC/PPN1	ENSG00000002726	GCLC	YDR452W	PPN1
NFYA/CTR1	ENSG00000003147	NFYA	YPR124W	CTR1
SEMA3F/GIS4	ENSG00000003402	SEMA3F	YML006C	GIS4
CFTR/CSM4	ENSG00000004059	CFTR	YPL200W	CSM4
KRIT1/FEN1	ENSG00000004399	KRIT1	YCR034W	FEN1
RAD52/ADK1	ENSG00000004455	RAD52	YDR226W	ADK1
BAD/GUP2	ENSG00000004468	BAD	YPL189W	GUP2
CD99/FPR2	ENSG00000004478	CD99	YDR519W	FPR2
AOC1/ACP1	ENSG00000004779	AOC1	YKL192C	ACP1
HECW1/YGR201C	ENSG00000004838	HECW1	YGR201C	YGR201C
MAD1L1/YDR307W	ENSG00000004866	MAD1L1	YDR307W	YDR307W
LASP1/CDC27	ENSG00000004897	LASP1	YBL084C	CDC27
M6PR/NAM7	ENSG00000005007	M6PR	YMR080C	NAM7
ICA1/MEF1	ENSG00000005156	ICA1	YLR069C	MEF1
ALS2/PET112	ENSG00000005175	ALS2	YBL080C	PET112
CASP10/PST2	ENSG00000005302	CASP10	YDR032C	PST2
CFLAR/BDF2	ENSG00000005339	CFLAR	YDL070W	BDF2
TFPI/LOC1	ENSG00000005700	TFPI	YFR001W	LOC1
RBM5/YDR352W	ENSG00000005893	RBM5	YDR352W	YDR352W
MTMR7/PGC1	ENSG00000006007	MTMR7	YPL206C	PGC1
ARF5/APL2	ENSG00000006125	ARF5	YKL135C	APL2
POLDIP2/ADH7	ENSG00000006194	POLDIP2	YCR105W	ADH7
PLXND1/CSI2	ENSG00000006432	PLXND1	YOL007C	CSI2
AK2/GRX6	ENSG00000006468	AK2	YDL010W	GRX6
CD38/LCB5	ENSG00000006530	CD38	YLR260W	LCB5
FKBP4/DBF4	ENSG00000006634	FKBP4	YDR052C	DBF4
KDM1A/YMR010W	ENSG00000006704	KDM1A	YMR010W	YMR010W
CAMKK1/VPS41	ENSG00000006715	CAMKK1	YDR080W	VPS41
RECQL/TRZ1	ENSG00000006744	RECQL	YKR079C	TRZ1
HSPB6/SKN7	ENSG00000006788	HSPB6	YHR206W	SKN7
ARHGAP33/NNK1	ENSG00000007047	ARHGAP33	YKL171W	NNK1
NDUFAB1/PAC1	ENSG00000007168	NDUFAB1	YOR269W	PAC1
PDK4/HXK2	ENSG00000007174	PDK4	YGL253W	HXK2
ZMYND10/HOF1	ENSG00000007237	ZMYND10	YMR032W	HOF1
ST7/TRS33	ENSG00000007255	ST7	YOR115C	TRS33
CDC27/SRL1	ENSG00000007372	CDC27	YOR247W	SRL1
SLC4A1/GPI1	ENSG00000007541	SLC4A1	YGR216C	GPI1
CALCR/TEC1	ENSG00000007866	CALCR	YBR083W	TEC1
HCCS/FRE7	ENSG00000007952	HCCS	YOL152W	FRE7
DVL2/PRE7	ENSG00000008018	DVL2	YBL041W	PRE7
UPF1/UTR1	ENSG00000008130	UPF1	YJR049C	UTR1
SKAP2/DTR1	ENSG00000008282	SKAP2	YBR180W	DTR1
SLC25A5/CNL1	ENSG00000008294	SLC25A5	YDR357C	CNL1
CCDC109B/NSE5	ENSG00000008300	CCDC109B	YML023C	NSE5
HOXA11/PHO3	ENSG00000008710	HOXA11	YBR092C	PHO3
POLR2J/RPS20	ENSG00000008988	POLR2J	YHL015W	RPS20
DHX33/YBL055C	ENSG00000009335	DHX33	YBL055C	YBL055C
MEOX1/POL3	ENSG00000009413	MEOX1	YDL102W	POL3
LIG3/VTA1	ENSG00000009844	LIG3	YLR181C	VTA1
RPAP3/PHO4	ENSG00000009950	RPAP3	YFR034C	PHO4
ENSG00000005189/RSC2	ENSG00000009954	ENSG00000005189	YLR357W	RSC2
CIAPIN1/VID30	ENSG00000010017	CIAPIN1	YGL227W	VID30
FAM214B/MSC7	ENSG00000010030	FAM214B	YHR039C	MSC7
COPZ2/SPE4	ENSG00000010165	COPZ2	YLR146C	SPE4
PRKAR2B/ZAP1	ENSG00000010244	PRKAR2B	YJL056C	ZAP1
MSL3/COR1	ENSG00000010256	MSL3	YBL045C	COR1
CREBBP/YCS4	ENSG00000010292	CREBBP	YLR272C	YCS4
BZRAP1/NUD1	ENSG00000010322	BZRAP1	YOR373W	NUD1
MPO/PRK1	ENSG00000010810	MPO	YIL095W	PRK1
PON1/NDD1	ENSG00000010818	PON1	YOR372C	NDD1
GCFC2/RDS2	ENSG00000011007	GCFC2	YPL133C	RDS2
ABCB4/YNK1	ENSG00000011052	ABCB4	YKL067W	YNK1
SOX8/ICT1	ENSG00000011198	SOX8	YLR099C	ICT1
IBTK/UTP18	ENSG00000011260	IBTK	YJL069C	UTP18
MYCBP2/NAB2	ENSG00000011275	MYCBP2	YGL122C	NAB2
FBXL3/YGR015C	ENSG00000011405	FBXL3	YGR015C	YGR015C
ITGAL/SKG3	ENSG00000011426	ITGAL	YLR187W	SKG3
PDK2/MSB4	ENSG00000011454	PDK2	YOL112W	MSB4
ITGA3/PPH21	ENSG00000011485	ITGA3	YDL134C	PPH21
LAMP2/YKR041W	ENSG00000012048	LAMP2	YKR041W	YKR041W
GGNBP2/RAD10	ENSG00000012061	GGNBP2	YML095C	RAD10
ITGA2B/NUP57	ENSG00000012822	ITGA2B	YGR119C	NUP57
GDE1/RIM15	ENSG00000012983	GDE1	YFL033C	RIM15
C19orf60/RPT3	ENSG00000013275	C19orf60	YDR394W	RPT3
CRLF1/COQ4	ENSG00000013441	CRLF1	YDR204W	COQ4
MAP3K14/RET1	ENSG00000013503	MAP3K14	YOR207C	RET1
ABCC8/NGL2	ENSG00000013523	ABCC8	YMR285C	NGL2
CCL18/ITT1	ENSG00000013561	CCL18	YML068W	ITT1
CCL3/YAL064C-A	ENSG00000013810	CCL3	YAL064C-A	YAL064C-A
SYNRG/POL12	ENSG00000014138	SYNRG	YBL035C	POL12
CACNG3/PMT6	ENSG00000014216	CACNG3	YGR199W	PMT6
TMEM132A/MDH3	ENSG00000014641	TMEM132A	YDL078C	MDH3
AP2B1/MMT1	ENSG00000014824	AP2B1	YMR177W	MMT1
TAC1/BRX1	ENSG00000015171	TAC1	YOL077C	BRX1
ZNF263/LAS17	ENSG00000015285	ZNF263	YOR181W	LAS17
CX3CL1/GPG1	ENSG00000015413	CX3CL1	YGL121C	GPG1
SPATA20/MPP6	ENSG00000015479	SPATA20	YNR024W	MPP6
CACNA1G/BPL1	ENSG00000015592	CACNA1G	YDL141W	BPL1
TNFRSF12A/PMR1	ENSG00000017260	TNFRSF12A	YGL167C	PMR1
MAP3K9/DLD1	ENSG00000018510	MAP3K9	YDL174C	DLD1
RALA/EMW1	ENSG00000018699	RALA	YNL313C	EMW1
BAIAP2L1/YCR087C-A	ENSG00000020256	BAIAP2L1	YCR087C-A	YCR087C-A
ETV1/TFB3	ENSG00000020426	ETV1	YDR460W	TFB3
AGK/SEN1	ENSG00000021776	AGK	YLR430W	SEN1
CCL26/CPA1	ENSG00000021826	CCL26	YOR303W	CPA1
FARP2/DEG1	ENSG00000022267	FARP2	YFL001W	DEG1
USH1C/MAG2	ENSG00000022840	USH1C	YLR427W	MAG2
DBF4/PFA4	ENSG00000023041	DBF4	YOL003C	PFA4
TBXA2R/RUD3	ENSG00000023287	TBXA2R	YOR216C	RUD3
IFRD1/MPD2	ENSG00000023318	IFRD1	YOL088C	MPD2
GTF2IRD1/HEM1	ENSG00000023330	GTF2IRD1	YDR232W	HEM1
PAF1/GRX2	ENSG00000023572	PAF1	YDR513W	GRX2
VPS41/CDH1	ENSG00000023734	VPS41	YGL003C	CDH1
ARHGAP44/SPT2	ENSG00000023902	ARHGAP44	YER161C	SPT2
ELAC2/YDL124W	ENSG00000023909	ELAC2	YDL124W	YDL124W
SCIN/UBR1	ENSG00000024048	SCIN	YGR184C	UBR1
MYH13/PAN1	ENSG00000024422	MYH13	YIR006C	PAN1
ADIPOR2/GTR2	ENSG00000025039	ADIPOR2	YGR163W	GTR2
UPP2/HSF1	ENSG00000025156	UPP2	YGL073W	HSF1
MARK4/FAF1	ENSG00000025293	MARK4	YIL019W	FAF1
PAFAH1B1/GAL80	ENSG00000025434	PAFAH1B1	YML051W	GAL80
NOS2/CNS1	ENSG00000025772	NOS2	YBR155W	CNS1
DNAH9/SEC63	ENSG00000025796	DNAH9	YOR254C	SEC63
GAS7/SRP1	ENSG00000025800	GAS7	YNL189W	SRP1
TRAPPC6A/YLR031W	ENSG00000026025	TRAPPC6A	YLR031W	YLR031W
MATK/CHL1	ENSG00000026036	MATK	YPL008W	CHL1
CD79B/YCR023C	ENSG00000026103	CD79B	YCR023C	YCR023C
SCN4A/YBR096W	ENSG00000026508	SCN4A	YBR096W	YBR096W
PAX6/OCT1	ENSG00000027001	PAX6	YKL134C	OCT1
RHBDF1/YOR296W	ENSG00000027075	RHBDF1	YOR296W	YOR296W
LUC7L/PEX25	ENSG00000028203	LUC7L	YPL112C	PEX25
BAIAP3/VPS5	ENSG00000028528	BAIAP3	YOR069W	VPS5
PIGQ/MTF1	ENSG00000029639	PIGQ	YMR228W	MTF1
TEAD3/YHR078W	ENSG00000029725	TEAD3	YHR078W	YHR078W
SELE/AIM43	ENSG00000031691	SELE	YPL099C	AIM43
DNAJC11/SES1	ENSG00000031698	DNAJC11	YDR023W	SES1
MYLIP/SWD2	ENSG00000032389	MYLIP	YKL018W	SWD2
NOX1/ACK1	ENSG00000032742	NOX1	YDL203C	ACK1
E2F2/ARB1	ENSG00000033050	E2F2	YER036C	ARB1
PSMB1/VPH1	ENSG00000033627	PSMB1	YOR270C	VPH1
SYN1/NFI1	ENSG00000033800	SYN1	YOR156C	NFI1
JARID2/BOR1	ENSG00000033867	JARID2	YNL275W	BOR1
CAMK1G/VHT1	ENSG00000034053	CAMK1G	YGR065C	VHT1
CDK11A/SSK22	ENSG00000034152	CDK11A	YCR073C	SSK22
NADK/PEX3	ENSG00000034693	NADK	YDR329C	PEX3
TFAP2B/ATG8	ENSG00000034713	TFAP2B	YBL078C	ATG8
CYTH3/ADE12	ENSG00000035687	CYTH3	YNL220W	ADE12
ADAM22/RFC1	ENSG00000035928	ADAM22	YOR217W	RFC1
SYPL1/RTT101	ENSG00000036257	SYPL1	YJL047C	RTT101
SPAG9/SUL2	ENSG00000036448	SPAG9	YLR092W	SUL2
CELSR3/UBP5	ENSG00000036672	CELSR3	YER144C	UBP5
MGST1/NCL1	ENSG00000037474	MGST1	YBL024W	NCL1
CRY1/MDS3	ENSG00000037637	CRY1	YGL197W	MDS3
NFIX/MRI1	ENSG00000037757	NFIX	YPR118W	MRI1
MMP25/TRM8	ENSG00000037897	MMP25	YDL201W	TRM8
IL32/LSB6	ENSG00000038210	IL32	YJL100W	LSB6
PKD1/AYR1	ENSG00000038274	PKD1	YIL124W	AYR1
MAPK8IP2/YLR413W	ENSG00000038427	MAPK8IP2	YLR413W	YLR413W
MED24/BRR2	ENSG00000039123	MED24	YER172C	BRR2
SEC62/PRE9	ENSG00000041357	SEC62	YGR135W	PRE9
RPS20/LSG1	ENSG00000041802	RPS20	YGL099W	LSG1
CSDE1/TDP1	ENSG00000042088	CSDE1	YBR223C	TDP1
UBE3C/MFB1	ENSG00000042429	UBE3C	YDR219C	MFB1
REV3L/TSR2	ENSG00000042493	REV3L	YLR435W	TSR2
PAX7/APS2	ENSG00000042753	PAX7	YJR058C	APS2
MASP2/FHN1	ENSG00000042832	MASP2	YGR131W	FHN1
TRAF3IP3/DCN1	ENSG00000043093	TRAF3IP3	YLR128W	DCN1
POMT2/RDL1	ENSG00000043143	POMT2	YOR285W	RDL1
VTA1/STE12	ENSG00000043462	VTA1	YHR084W	STE12
MLXIPL/SCM3	ENSG00000044115	MLXIPL	YDL139C	SCM3
BAZ1B/YJR030C	ENSG00000044446	BAZ1B	YJR030C	YJR030C
RANBP9/RAD28	ENSG00000047056	RANBP9	YDR030C	RAD28
ETV7/URA8	ENSG00000047230	ETV7	YJR103W	URA8
SPRTN/VMA13	ENSG00000047249	SPRTN	YPR036W	VMA13
METTL13/MLP1	ENSG00000047410	METTL13	YKR095W	MLP1
ZNF207/FET5	ENSG00000047457	ZNF207	YFL041W	FET5
UQCRC1/RPO41	ENSG00000047579	UQCRC1	YFL036W	RPO41
CD9/CSG2	ENSG00000047936	CD9	YBR036C	CSG2
NCAPD2/RSM10	ENSG00000048544	NCAPD2	YDR041W	RSM10
IFFO1/MRN1	ENSG00000048740	IFFO1	YPL184C	MRN1
GIPR/RBS1	ENSG00000048991	GIPR	YDL189W	RBS1
NISCH/YKT6	ENSG00000049245	NISCH	YKL196C	YKT6
STAB1/RFC3	ENSG00000049541	STAB1	YNL290W	RFC3
FUZ/RSP5	ENSG00000049759	FUZ	YER125W	RSP5
PRSS3/WBP1	ENSG00000049860	PRSS3	YEL002C	WBP1
CD4/YLR257W	ENSG00000050405	CD4	YLR257W	YLR257W
LRRC23/MRK1	ENSG00000050748	LRRC23	YDL079C	MRK1
BTK/PER33	ENSG00000051108	BTK	YLR064W	PER33
HFE/RAD51	ENSG00000051180	HFE	YER095W	RAD51
SCMH1/HFM1	ENSG00000051341	SCMH1	YGL251C	HFM1
FYN/CKI1	ENSG00000051382	FYN	YLR133W	CKI1
HIVEP2/UTP9	ENSG00000051596	HIVEP2	YHR196W	UTP9
TCEB3/BUD3	ENSG00000052126	TCEB3	YCL014W	BUD3
LYPLA2/TAF3	ENSG00000052723	LYPLA2	YPL011C	TAF3
NME2/RRP12	ENSG00000052749	NME2	YPL012W	RRP12
APBA3/ERG25	ENSG00000052802	APBA3	YGR060W	ERG25
MKS1/APD1	ENSG00000052841	MKS1	YBR151W	APD1
ABHD5/SOD2	ENSG00000053254	ABHD5	YHR008C	SOD2
KAL1/AAD14	ENSG00000053371	KAL1	YNL331C	AAD14
AKAP8L/MRT4	ENSG00000053372	AKAP8L	YKL009W	MRT4
UTP18/BET3	ENSG00000054116	UTP18	YKR068C	BET3
RNF216/CDC53	ENSG00000055130	RNF216	YDL132W	CDC53
TTC19/PEX11	ENSG00000055163	TTC19	YOL147C	PEX11
PTBP1/SPP1	ENSG00000055609	PTBP1	YPL138C	SPP1
DPF1/PUF3	ENSG00000055917	DPF1	YLL013C	PUF3
SYT7/FMP10	ENSG00000055955	SYT7	YER182W	FMP10
PIK3C2A/YDR114C	ENSG00000056558	PIK3C2A	YDR114C	YDR114C
PLAUR/YKL070W	ENSG00000056972	PLAUR	YKL070W	YKL070W
ANLN/GLG2	ENSG00000056998	ANLN	YJL137C	GLG2
WIZ/GDI1	ENSG00000057608	WIZ	YER136W	GDI1
RABGAP1/ATG5	ENSG00000057663	RABGAP1	YPL149W	ATG5
DCN/KCC4	ENSG00000058091	DCN	YCL024W	KCC4
PPP5C/SEC61	ENSG00000058262	PPP5C	YLR378C	SEC61
MAP4K3/DIN7	ENSG00000058404	MAP4K3	YDR263C	DIN7
ZBTB32/RPC37	ENSG00000058600	ZBTB32	YKR025W	RPC37
TYROBP/PMC1	ENSG00000058668	TYROBP	YGL006W	PMC1
GABRA3/RIO2	ENSG00000058729	GABRA3	YNL207W	RIO2
BRCA1/MRPL7	ENSG00000058804	BRCA1	YDR237W	MRPL7
ERCC1/CTH1	ENSG00000059145	ERCC1	YDR151C	CTH1
CD22/PRO2	ENSG00000059573	CD22	YOR323C	PRO2
SEMA3B/TRM3	ENSG00000059588	SEMA3B	YDL112W	TRM3
MBTPS2/XDJ1	ENSG00000059769	MBTPS2	YLR090W	XDJ1
LTF/PSR2	ENSG00000060069	LTF	YLR019W	PSR2
NR1H4/YLR312C	ENSG00000060237	NR1H4	YLR312C	YLR312C
ALOX5/CDC13	ENSG00000060558	ALOX5	YDL220C	CDC13
CALCOCO1/RRP9	ENSG00000060688	CALCOCO1	YPR137W	RRP9
UBR7/FMP37	ENSG00000060762	UBR7	YGL080W	FMP37
MAP4K5/POT1	ENSG00000060971	MAP4K5	YIL160C	POT1
EHD3/BAT2	ENSG00000060982	EHD3	YJR148W	BAT2
PSMC4/SDH4	ENSG00000061794	PSMC4	YDR178W	SDH4
CLDN11/RSN1	ENSG00000062598	CLDN11	YMR266W	RSN1
MVP/REV3	ENSG00000062822	MVP	YPL167C	REV3
NUB1/RPL18B	ENSG00000063177	NUB1	YNL301C	RPL18B
CLK1/SBP1	ENSG00000063244	CLK1	YHL034C	SBP1
ENSG00000013455/YIL165C	ENSG00000063438	ENSG00000013455	YIL165C	YIL165C
POLR3B/GLO2	ENSG00000063854	POLR3B	YDR272W	GLO2
ANGEL1/YFR039C	ENSG00000064012	ANGEL1	YFR039C	YFR039C
RNF14/TAF2	ENSG00000064313	RNF14	YCR042C	TAF2
DDX11/MTR10	ENSG00000064419	DDX11	YOR160W	MTR10
CD6/YBR235W	ENSG00000064651	CD6	YBR235W	YBR235W
TACC3/YIG1	ENSG00000064666	TACC3	YPL201C	YIG1
UFL1/RRP3	ENSG00000064703	UFL1	YHR065C	RRP3
POLA2/PMS1	ENSG00000064933	POLA2	YNL082W	PMS1
CAPN1/HMO1	ENSG00000064961	CAPN1	YDR174W	HMO1
ACPP/NTG2	ENSG00000065057	ACPP	YOL043C	NTG2
MDH1/GPA1	ENSG00000065135	MDH1	YHR005C	GPA1
SLC30A9/PSE1	ENSG00000065150	SLC30A9	YMR308C	PSE1
MTMR11/CAR2	ENSG00000065154	MTMR11	YLR438W	CAR2
CCDC88C/PWP2	ENSG00000065183	CCDC88C	YCR057C	PWP2
YAF2/LAC1	ENSG00000065308	YAF2	YKL008C	LAC1
ZMYND11/MCM10	ENSG00000065328	ZMYND11	YIL150C	MCM10
WAS/EFT1	ENSG00000065357	WAS	YOR133W	EFT1
DPEP1/SLM5	ENSG00000065427	DPEP1	YCR024C	SLM5
BID/GRX3	ENSG00000065485	BID	YDR098C	GRX3
MATR3/CUS2	ENSG00000065526	MATR3	YNL286W	CUS2
RGPD5/RLP7	ENSG00000065559	RGPD5	YNL002C	RLP7
STMN4/ISR1	ENSG00000065613	STMN4	YPR106W	ISR1
NUDCD3/PRR1	ENSG00000065675	NUDCD3	YKL116C	PRR1
ISL1/UTP15	ENSG00000065717	ISL1	YMR093W	UTP15
IL20RA/VAC7	ENSG00000065809	IL20RA	YNL054W	VAC7
CLCA1/MSB3	ENSG00000065882	CLCA1	YNL293W	MSB3
ATP2C1/YPL245W	ENSG00000065883	ATP2C1	YPL245W	YPL245W
SRCIN1/FHL1	ENSG00000065970	SRCIN1	YPR104C	FHL1
IGF1/PDE2	ENSG00000065989	IGF1	YOR360C	PDE2
RALBP1/RTS1	ENSG00000066027	RALBP1	YOR014W	RTS1
RUFY3/HRP1	ENSG00000066044	RUFY3	YOL123W	HRP1
CNTN1/SNF12	ENSG00000066117	CNTN1	YNR023W	SNF12
WWTR1/RPH1	ENSG00000066135	WWTR1	YER169W	RPH1
AGPS/HAP5	ENSG00000066136	AGPS	YOR358W	HAP5
ATP1A2/SNX41	ENSG00000066294	ATP1A2	YDR425W	SNX41
TTC27/ENT1	ENSG00000066427	TTC27	YDL161W	ENT1
MARCO/BFR1	ENSG00000066455	MARCO	YOR198C	BFR1
SYT13/SEC7	ENSG00000066777	SYT13	YDR170C	SEC7
SNAI2/HEM15	ENSG00000066926	SNAI2	YOR176W	HEM15
CD74/RGD2	ENSG00000066933	CD74	YFL047W	RGD2
HGF/TIF1	ENSG00000067048	HGF	YKR059W	TIF1
ZRANB1/MAM33	ENSG00000067113	ZRANB1	YIL070C	MAM33
NCDN/ILM1	ENSG00000067167	NCDN	YJR118C	ILM1
ZFP64/GIS2	ENSG00000067182	ZFP64	YNL255C	GIS2
MNAT1/EEB1	ENSG00000067191	MNAT1	YPL095C	EEB1
SAMD4A/CDC19	ENSG00000067225	SAMD4A	YAL038W	CDC19
RUNX3/FCF2	ENSG00000067334	RUNX3	YLR051C	FCF2
MRE11A/RHO1	ENSG00000067560	MRE11A	YPR165W	RHO1
PLEKHB1/TCB3	ENSG00000067715	PLEKHB1	YML072C	TCB3
SERPINB1/HOS3	ENSG00000068024	SERPINB1	YPL116W	HOS3
SPAST/RTG3	ENSG00000068323	SPAST	YBL103C	RTG3
ENSG00000021602/GYP5	ENSG00000068354	ENSG00000021602	YPL249C	GYP5
NRXN3/SPP2	ENSG00000068394	NRXN3	YOR148C	SPP2
AQR/TRM7	ENSG00000068438	AQR	YBR061C	TRM7
CPS1/KCS1	ENSG00000068745	CPS1	YDR017C	KCS1
C8B/PEP1	ENSG00000068784	C8B	YBL017C	PEP1
FHL1/KRE28	ENSG00000068793	FHL1	YDR532C	KRE28
RTFDC1/HST2	ENSG00000068903	RTFDC1	YPL015C	HST2
GABRA1/MUC1	ENSG00000069248	GABRA1	YIR019C	MUC1
NLRP2/VPS35	ENSG00000069329	NLRP2	YJL154C	VPS35
RNF10/YDJ1	ENSG00000069345	RNF10	YNL064C	YDJ1
ZDHHC6/MBP1	ENSG00000069399	ZDHHC6	YDL056W	MBP1
RNH1/YPL088W	ENSG00000069424	RNH1	YPL088W	YPL088W
NDUFS1/NFT1	ENSG00000069431	NDUFS1	YKR103W	NFT1
RB1CC1/BIT61	ENSG00000069667	RB1CC1	YJL058C	BIT61
ERP44/SDT1	ENSG00000069712	ERP44	YGL224C	SDT1
ALAS1/REF2	ENSG00000069849	ALAS1	YDR195W	REF2
BIRC3/HUL5	ENSG00000069869	BIRC3	YGL141W	HUL5
AKAP11/SWD3	ENSG00000069966	AKAP11	YBR175W	SWD3
GLRX2/SAR1	ENSG00000069974	GLRX2	YPL218W	SAR1
SNAPC1/UFD1	ENSG00000070010	SNAPC1	YGR048W	UFD1
STRAP/IKI3	ENSG00000070061	STRAP	YLR384C	IKI3
ABCC2/SSP120	ENSG00000070081	ABCC2	YLR250W	SSP120
DEF6/PFY1	ENSG00000070087	DEF6	YOR122C	PFY1
PLEKHO1/UIP3	ENSG00000070159	PLEKHO1	YAR027W	UIP3
GCLM/AIM38	ENSG00000070423	GCLM	YNR018W	AIM38
UBR2/CBF1	ENSG00000070444	UBR2	YJR060W	CBF1
EHD2/POL4	ENSG00000070501	EHD2	YCR014C	POL4
RRAGD/ASN1	ENSG00000070669	RRAGD	YPR145W	ASN1
HSF2/KAR2	ENSG00000070718	HSF2	YJL034W	KAR2
PHF20/CAT2	ENSG00000070748	PHF20	YML042W	CAT2
NR1H3/MUD2	ENSG00000070756	NR1H3	YKL074C	MUD2
NCAPH2/RPA190	ENSG00000070761	NCAPH2	YOR341W	RPA190
TOMM34/CKA1	ENSG00000070770	TOMM34	YIL035C	CKA1
SEC63/GCD1	ENSG00000070785	SEC63	YOR260W	GCD1
KPNA6/RHO2	ENSG00000070831	KPNA6	YNL090W	RHO2
VIM/OSH3	ENSG00000070882	VIM	YHR073W	OSH3
RTEL1-TNFRSF6B/PUT4	ENSG00000070915	RTEL1-TNFRSF6B	YOR348C	PUT4
FAS/GSH2	ENSG00000071051	FAS	YOL049W	GSH2
CD44/AIP1	ENSG00000071127	CD44	YMR092C	AIP1
KCNG1/YNG2	ENSG00000071243	KCNG1	YHR090C	YNG2
SLAMF7/BUD23	ENSG00000071462	SLAMF7	YCR047C	BUD23
MIPEP/HRD3	ENSG00000071537	MIPEP	YLR207W	HRD3
PRKCH/MSP1	ENSG00000071539	PRKCH	YGR028W	MSP1
INSRR/ULS1	ENSG00000071794	INSRR	YOR191W	ULS1
IFNGR1/TSR4	ENSG00000071994	IFNGR1	YOL022C	TSR4
SH2D2A/TPK1	ENSG00000072062	SH2D2A	YJL164C	TPK1
TNFRSF1B/YBL107C	ENSG00000072110	TNFRSF1B	YBL107C	YBL107C
VEZT/SIW14	ENSG00000072135	VEZT	YNL032W	SIW14
POU2F2/TRE1	ENSG00000072274	POU2F2	YPL176C	TRE1
SNX1/PEX4	ENSG00000072401	SNX1	YGR133W	PEX4
TBPL1/GUK1	ENSG00000072415	TBPL1	YDR454C	GUK1
ARNTL2/SMC1	ENSG00000072501	ARNTL2	YFL008W	SMC1
BCLAF1/IMG1	ENSG00000072609	BCLAF1	YCR046C	IMG1
ANK1/CDC4	ENSG00000072803	ANK1	YFL009W	CDC4
TFB1M/AGE1	ENSG00000072818	TFB1M	YDR524C	AGE1
RABEP1/LRS4	ENSG00000072864	RABEP1	YDR439W	LRS4
HMGB3/APM2	ENSG00000072958	HMGB3	YHL019C	APM2
NUP160/SEC2	ENSG00000073009	NUP160	YNL272C	SEC2
BAK1/MCM2	ENSG00000073111	BAK1	YBL023C	MCM2
MUSK/STE50	ENSG00000073282	MUSK	YCL032W	STE50
IKZF2/ECM5	ENSG00000073614	IKZF2	YMR176W	ECM5
GRN/STE6	ENSG00000073734	GRN	YKL209C	STE6
ARHGAP31/YAP1802	ENSG00000073921	ARHGAP31	YGR241C	YAP1802
NR2E3/SEC18	ENSG00000073969	NR2E3	YBR080C	SEC18
CENPQ/LCL2	ENSG00000074181	CENPQ	YLR104W	LCL2
SARS/TUP1	ENSG00000074266	SARS	YCR084C	TUP1
RANBP3/ENA1	ENSG00000074370	RANBP3	YDR040C	ENA1
ARID4A/YJU3	ENSG00000074416	ARID4A	YKL094W	YJU3
TSSC1/NPR1	ENSG00000074590	TSSC1	YNL183C	NPR1
ENSG00000032514/SBA1	ENSG00000074696	ENSG00000032514	YKL117W	SBA1
IFT88/DOC1	ENSG00000074755	IFT88	YGL240W	DOC1
ZCCHC8/ENO2	ENSG00000074800	ZCCHC8	YHR174W	ENO2
ABCF2/ARP6	ENSG00000075089	ABCF2	YLR085C	ARP6
LRRC7/CSM3	ENSG00000075131	LRRC7	YMR048W	CSM3
UBA6/TIF4632	ENSG00000075151	UBA6	YGL049C	TIF4632
GAB2/SEC13	ENSG00000075188	GAB2	YLR208W	SEC13
ATP6V0A1/CTT1	ENSG00000075223	ATP6V0A1	YGR088W	CTT1
PIAS1/ERG10	ENSG00000075239	PIAS1	YPL028W	ERG10
SLC4A7/YNL095C	ENSG00000075292	SLC4A7	YNL095C	YNL095C
APBA2/ATG1	ENSG00000075413	APBA2	YGL180W	ATG1
UHRF1/TAO3	ENSG00000075539	UHRF1	YIL129C	TAO3
MAP2K3/ARP9	ENSG00000075624	MAP2K3	YMR033W	ARP9
TMSB10/SPO14	ENSG00000075651	TMSB10	YKR031C	SPO14
RNF19A/YNL046W	ENSG00000075711	RNF19A	YNL046W	YNL046W
PEX3/VPS21	ENSG00000075785	PEX3	YOR089C	VPS21
GABARAPL2/YJR084W	ENSG00000075856	GABARAPL2	YJR084W	YJR084W
MYOC/BEM3	ENSG00000075884	MYOC	YPL115C	BEM3
SH3YL1/RRP42	ENSG00000075914	SH3YL1	YDL111C	RRP42
VCL/TAF13	ENSG00000075945	VCL	YML098W	TAF13
DAPK2/MCM6	ENSG00000076003	DAPK2	YGL201C	MCM6
NSMAF/REX2	ENSG00000076043	NSMAF	YLR059C	REX2
ADSS/YIL077C	ENSG00000076053	ADSS	YIL077C	YIL077C
STAP1/MLH1	ENSG00000076242	STAP1	YMR167W	MLH1
TIMP2/UNG1	ENSG00000076248	TIMP2	YML021C	UNG1
RFC1/PYC1	ENSG00000076555	RFC1	YGL062W	PYC1
CUL3/SLX8	ENSG00000076604	CUL3	YER116C	SLX8
MYOM2/MON1	ENSG00000076685	MYOM2	YGL124C	MON1
OTC/CLF1	ENSG00000076924	OTC	YLR117C	CLF1
USP2/VPS45	ENSG00000076944	USP2	YGL095C	VPS45
CASR/AVO2	ENSG00000077063	CASR	YMR068W	AVO2
TUBG2/YGL101W	ENSG00000077097	TUBG2	YGL101W	YGL101W
RPL26L1/SKP2	ENSG00000077235	RPL26L1	YNL311C	SKP2
FLT4/UBP1	ENSG00000077254	FLT4	YDL122W	UBP1
NSUN2/SKM1	ENSG00000077264	NSUN2	YOL113W	SKM1
FBXO42/MSL1	ENSG00000077312	FBXO42	YIR009W	MSL1
MRI1/SKI6	ENSG00000077348	MRI1	YGR195W	SKI6
METTL1/MTC5	ENSG00000077380	METTL1	YDR128W	MTC5
HOXC8/GAT3	ENSG00000077458	HOXC8	YLR013W	GAT3
AGA/HST4	ENSG00000077463	AGA	YDR191W	HST4
ENSG00000038102/CUR1	ENSG00000077522	ENSG00000038102	YPR158W	CUR1
PI4K2B/CAP2	ENSG00000077549	PI4K2B	YIL034C	CAP2
MAT2B/UBC11	ENSG00000077721	MAT2B	YOR339C	UBC11
TLL1/KSS1	ENSG00000077782	TLL1	YGR040W	KSS1
EDC4/RAD34	ENSG00000077809	EDC4	YDR314C	RAD34
TRIO/SIZ1	ENSG00000078043	TRIO	YDR409W	SIZ1
VCAN/RVS161	ENSG00000078053	VCAN	YCR009C	RVS161
MSR1/DUR1,2	ENSG00000078070	MSR1	YBR208C	DUR1,2
CDH1/UBC1	ENSG00000078140	CDH1	YDR177W	UBC1
SKIV2L2/VPS34	ENSG00000078142	SKIV2L2	YLR240W	VPS34
DNAH5/INP51	ENSG00000078269	DNAH5	YIL002C	INP51
ZFYVE16/FAA4	ENSG00000078304	ZFYVE16	YMR246W	FAA4
C6/SKI8	ENSG00000078369	C6	YGL213C	SKI8
RAI14/SNT2	ENSG00000078403	RAI14	YGL131C	SNT2
SOX30/STE23	ENSG00000078618	SOX30	YLR389C	STE23
PNKP/POR1	ENSG00000078668	PNKP	YNL055C	POR1
SPDL1/CST6	ENSG00000078674	SPDL1	YIL036W	CST6
STAU2/MET13	ENSG00000078747	STAU2	YGL125W	MET13
RTN4R/INN1	ENSG00000078902	RTN4R	YNL152W	INN1
PHF23/STP22	ENSG00000078967	PHF23	YCL008C	STP22
CDH10/YKU80	ENSG00000079246	CDH10	YMR106C	YKU80
INPP4A/CBK1	ENSG00000079277	INPP4A	YNL161W	CBK1
RAB27B/REX3	ENSG00000079313	RAB27B	YLR107W	REX3
PSMA4/RGT2	ENSG00000079393	PSMA4	YDL138W	RGT2
MYO16/ERG9	ENSG00000079459	MYO16	YHR190W	ERG9
LSG1/PGM2	ENSG00000079739	LSG1	YMR105C	PGM2
PARP3/FAL1	ENSG00000079785	PARP3	YDR021W	FAL1
TNC/HAL1	ENSG00000079819	TNC	YPR005C	HAL1
TDP1/VAM3	ENSG00000079950	TDP1	YOR106W	VAM3
MED17/CIT2	ENSG00000080298	MED17	YCR005C	CIT2
CAPG/YHR003C	ENSG00000080345	CAPG	YHR003C	YHR003C
AP2S1/YEA4	ENSG00000080493	AP2S1	YEL004W	YEA4
USH2A/MOT1	ENSG00000080503	USH2A	YPL082C	MOT1
ZPBP/COQ5	ENSG00000080546	ZPBP	YML110C	COQ5
TG/IRC6	ENSG00000080561	TG	YFR043C	IRC6
ADAM28/SWR1	ENSG00000080603	ADAM28	YDR334W	SWR1
BARX2/PUF6	ENSG00000080608	BARX2	YDR496C	PUF6
DCUN1D1/MOT2	ENSG00000080802	DCUN1D1	YER068W	MOT2
PHF15/HEM13	ENSG00000080819	PHF15	YDR044W	HEM13
ZIC2/TFG2	ENSG00000080823	ZIC2	YGR005C	TFG2
LCP2/COS8	ENSG00000080839	LCP2	YHL048W	COS8
TRIT1/TID3	ENSG00000080986	TRIT1	YIL144W	TID3
ADRB1/YMR086W	ENSG00000081026	ADRB1	YMR086W	YMR086W
ENSG00000043822/CCH1	ENSG00000081248	ENSG00000043822	YGR217W	CCH1
GUCA2B/GUT2	ENSG00000081277	GUCA2B	YIL155C	GUT2
CUL7/YKL027W	ENSG00000081307	CUL7	YKL027W	YKL027W
CTNNA1/HOP1	ENSG00000081320	CTNNA1	YIL072W	HOP1
PHKA2/MTC1	ENSG00000081479	PHKA2	YJL123C	MTC1
EPHA3/SSL1	ENSG00000081665	EPHA3	YLR005W	SSL1
HSPA5/YVH1	ENSG00000081721	HSPA5	YIR026C	YVH1
DSG2/PDE1	ENSG00000081803	DSG2	YGL248W	PDE1
GEMIN8/TRI1	ENSG00000082014	GEMIN8	YMR233W	TRI1
OFD1/MAE1	ENSG00000082212	OFD1	YKL029C	MAE1
PREX2/YGR126W	ENSG00000082258	PREX2	YGR126W	YGR126W
WDR37/YDL180W	ENSG00000082438	WDR37	YDL180W	YDL180W
YTHDC2/MED4	ENSG00000082512	YTHDC2	YOR174W	MED4
CTPS2/MRPL22	ENSG00000082515	CTPS2	YNL177C	MRPL22
ATP6V1H/ARP10	ENSG00000082516	ATP6V1H	YDR106W	ARP10
POLR2B/TMS1	ENSG00000082556	POLR2B	YDR105C	TMS1
TPR/YGK3	ENSG00000082701	TPR	YOL128C	YGK3
CP/YLR156W	ENSG00000082781	CP	YLR156W	YLR156W
DTNBP1/MPC54	ENSG00000082805	DTNBP1	YOR177C	MPC54
XK/CRM1	ENSG00000082898	XK	YGR218W	CRM1
ARHGAP6/SPO71	ENSG00000083093	ARHGAP6	YDR104C	SPO71
MAP4/KAP104	ENSG00000083312	MAP4	YBR017C	KAP104
GOPC/AI5_BETA	ENSG00000083454	GOPC	Q0075	AI5_BETA
ROS1/YMR018W	ENSG00000083457	ROS1	YMR018W	YMR018W
HDAC9/MTF2	ENSG00000083535	HDAC9	YDL044C	MTF2
RRM2B/RPS5	ENSG00000083845	RRM2B	YJR123W	RPS5
TNFRSF17/APT2	ENSG00000083857	TNFRSF17	YDR441C	APT2
LMO3/SLZ1	ENSG00000083896	LMO3	YNL196C	SLZ1
MRPS10/PRP24	ENSG00000084072	MRPS10	YMR268C	PRP24
GUCA1A/STE24	ENSG00000084073	GUCA1A	YJR117W	STE24
RSF1/DER1	ENSG00000084463	RSF1	YBR201W	DER1
VPS13D/TIF34	ENSG00000084623	VPS13D	YMR146C	TIF34
CELF2/SHE4	ENSG00000084674	CELF2	YOR035C	SHE4
R3HDM1/YKR018C	ENSG00000084754	R3HDM1	YKR018C	YKR018C
COL9A2/URA2	ENSG00000084774	COL9A2	YJL130C	URA2
KITLG/CGR1	ENSG00000085063	KITLG	YGL029W	CGR1
ERCC8/SEH1	ENSG00000085415	ERCC8	YGL100W	SEH1
VAMP3/SED4	ENSG00000085433	VAMP3	YCR067C	SED4
PER3/CTS2	ENSG00000085465	PER3	YDR371W	CTS2
UTS2/SSK2	ENSG00000085511	UTS2	YNR031C	SSK2
TNFRSF9/MDL1	ENSG00000085563	TNFRSF9	YLR188W	MDL1
EPN3/GRE3	ENSG00000085662	EPN3	YHR104W	GRE3
LTBP1/YMC1	ENSG00000085719	LTBP1	YPR058W	YMC1
RCN1/RRN3	ENSG00000085721	RCN1	YKL125W	RRN3
ELN/BZZ1	ENSG00000085733	ELN	YHR114W	BZZ1
RFC2/IML2	ENSG00000085831	RFC2	YJL082W	IML2
ARID1B/END3	ENSG00000085832	ARID1B	YNL084C	END3
NEDD4L/CDC6	ENSG00000085840	NEDD4L	YJL194W	CDC6
FOXP3/SQS1	ENSG00000085872	FOXP3	YNL224C	SQS1
HEXB/PTK1	ENSG00000086015	HEXB	YKL198C	PTK1
JKAMP/MDJ1	ENSG00000086061	JKAMP	YFL016C	MDJ1
DKK3/FAP1	ENSG00000086102	DKK3	YNL023C	FAP1
ARHGEF5/DIM1	ENSG00000086189	ARHGEF5	YPL266W	DIM1
NFE2L3/MRPL24	ENSG00000086504	NFE2L3	YMR193W	MRPL24
LIMA1/CIN5	ENSG00000086548	LIMA1	YOR028C	CIN5
SLC4A8/CWC2	ENSG00000086589	SLC4A8	YDL209C	CWC2
PTGER3/EMP24	ENSG00000086598	PTGER3	YGL200C	EMP24
MAPK9/RPS1B	ENSG00000086712	MAPK9	YML063W	RPS1B
COL23A1/PPZ1	ENSG00000086717	COL23A1	YML016C	PPZ1
BCAR1/TOM1	ENSG00000086758	BCAR1	YDR457W	TOM1
FAM160A2/GPI10	ENSG00000086848	FAM160A2	YGL142C	GPI10
HERPUD1/VPS68	ENSG00000087008	HERPUD1	YOL129W	VPS68
HOMER3/YMR1	ENSG00000087053	HOMER3	YJR110W	YMR1
RAD51/SPS19	ENSG00000087076	RAD51	YNL202W	SPS19
POLQ/SGF11	ENSG00000087152	POLQ	YPL047W	SGF11
PIK3CB/PGS1	ENSG00000087157	PIK3CB	YCL004W	PGS1
ENSG00000051415/ISA1	ENSG00000087206	ENSG00000051415	YLL027W	ISA1
CYBA/ATP18	ENSG00000087245	CYBA	YML081C-A	ATP18
THOC3/TPA1	ENSG00000087263	THOC3	YER049W	TPA1
HEBP2/APA1	ENSG00000087266	HEBP2	YCL050C	APA1
PLEKHA5/CDC50	ENSG00000087274	PLEKHA5	YCR094W	CDC50
PRSS8/EST1	ENSG00000087338	PRSS8	YLR233C	EST1
SIKE1/CUS1	ENSG00000087365	SIKE1	YMR240C	CUS1
RRP12/VPS1	ENSG00000087470	RRP12	YKR001C	VPS1
MSMO1/ERV46	ENSG00000087502	MSMO1	YAL042W	ERV46
TTC17/NOT3	ENSG00000088038	TTC17	YIL038C	NOT3
ALX4/GDS1	ENSG00000088179	ALX4	YOR355W	GDS1
FOXN3/HAS1	ENSG00000088205	FOXN3	YMR290C	HAS1
AKR7A2/RPS2	ENSG00000088247	AKR7A2	YGL123W	RPS2
MRTO4/SFK1	ENSG00000088305	MRTO4	YKL051W	SFK1
USE1/FPR1	ENSG00000088832	USE1	YNL135C	FPR1
MCF2L2/SHP1	ENSG00000088833	MCF2L2	YBL058W	SHP1
NRIP2/DYN2	ENSG00000088986	NRIP2	YDR424C	DYN2
LAMA3/IRC19	ENSG00000088992	LAMA3	YLL033W	IRC19
ANAPC4/BRL1	ENSG00000089006	ANAPC4	YHR036W	BRL1
KCNQ1/RPL6A	ENSG00000089009	KCNQ1	YML073C	RPL6A
TRAPPC3/FRK1	ENSG00000089022	TRAPPC3	YPL141C	FRK1
THRAP3/ESF1	ENSG00000089048	THRAP3	YDR365C	ESF1
PHPT1/APC5	ENSG00000089053	PHPT1	YOR249C	APC5
ENTPD2/REX4	ENSG00000089094	ENTPD2	YOL080C	REX4
ARID4B/GCN1	ENSG00000089154	ARID4B	YGL195W	GCN1
PTPRN/PXL1	ENSG00000089159	PTPRN	YKR090W	PXL1
KIF1B/TFS1	ENSG00000089220	KIF1B	YLR178C	TFS1
FOXC1/IGO1	ENSG00000089250	FOXC1	YNL157W	IGO1
SYNE2/TAP42	ENSG00000089289	SYNE2	YMR028W	TAP42
CBLN4/ROT2	ENSG00000089597	CBLN4	YBR229C	ROT2
CHRDL2/BIR1	ENSG00000089685	CHRDL2	YJR089W	BIR1
RELT/MAK5	ENSG00000089737	RELT	YBR142W	MAK5
NOP58/SFT2	ENSG00000090020	NOP58	YBL102W	SFT2
KCNH2/LCB1	ENSG00000090054	KCNH2	YMR296C	LCB1
CUL1/PAP1	ENSG00000090060	CUL1	YKR002W	PAP1
CYFIP2/FYV10	ENSG00000090316	CYFIP2	YIL097W	FYV10
TAB2/XBP1	ENSG00000090339	TAB2	YIL101C	XBP1
EIF2AK2/IPI3	ENSG00000090372	EIF2AK2	YNL182C	IPI3
KMT2C/PEX12	ENSG00000090432	KMT2C	YMR026C	PEX12
PUM2/YNR064C	ENSG00000090487	PUM2	YNR064C	YNR064C
MRPL43/MPS2	ENSG00000090565	MRPL43	YGL075C	MPS2
ITIH4/ALA1	ENSG00000090861	ITIH4	YOR335C	ALA1
C4orf27/SEC3	ENSG00000090989	C4orf27	YER008C	SEC3
ZFR/LPD1	ENSG00000091140	ZFR	YFL018C	LPD1
NPFFR2/CTL1	ENSG00000091436	NPFFR2	YMR180C	CTL1
ENSG00000056345/FUM1	ENSG00000091483	ENSG00000056345	YPL262W	FUM1
PHF21B/ECM30	ENSG00000091536	PHF21B	YLR436C	ECM30
TRAF1/OM45	ENSG00000092054	TRAF1	YIL136W	OM45
PCGF2/BAP2	ENSG00000092068	PCGF2	YBR068C	BAP2
IL17RB/SLY1	ENSG00000092108	IL17RB	YDR189W	SLY1
TRAF3IP2/GDE1	ENSG00000092148	TRAF3IP2	YPL110C	GDE1
GYG2/HCR1	ENSG00000092200	GYG2	YLR192C	HCR1
SERPINB3/SPT16	ENSG00000092201	SERPINB3	YGL207W	SPT16
PKP2/TRS31	ENSG00000092203	PKP2	YDR472W	TRS31
MSH4/ERT1	ENSG00000092208	MSH4	YBR239C	ERT1
F7/ADE16	ENSG00000092421	F7	YLR028C	ADE16
GDI2/ERV29	ENSG00000092439	GDI2	YGR284C	ERV29
PRDM1/SOF1	ENSG00000092470	PRDM1	YLL011W	SOF1
ATG5/SPO20	ENSG00000092531	ATG5	YMR017W	SPO20
PITHD1/GOR1	ENSG00000092621	PITHD1	YNL274C	GOR1
MTA3/MLC2	ENSG00000092841	MTA3	YPR188C	MLC2
USP13/HMF1	ENSG00000092847	USP13	YER057C	HMF1
LAMC2/CDC45	ENSG00000093009	LAMC2	YLR103C	CDC45
CDK14/AFT2	ENSG00000093010	CDK14	YPL202C	AFT2
SEC61A1/RSM22	ENSG00000093167	SEC61A1	YKL155C	RSM22
PPP1R12A/ETP1	ENSG00000094631	PPP1R12A	YHL010C	ETP1
RASGRF1/RPT6	ENSG00000094804	RASGRF1	YGL048C	RPT6
CAMK2B/FUR1	ENSG00000094841	CAMK2B	YHR128W	FUR1
CROCC/SLP1	ENSG00000094975	CROCC	YOR154W	SLP1
POLR3E/MSH2	ENSG00000095002	POLR3E	YOL090W	MSH2
ATP2B4/DYS1	ENSG00000095059	ATP2B4	YHR068W	DYS1
ZC3H11A/RET2	ENSG00000095139	ZC3H11A	YFR051C	RET2
RIOK2/VAC8	ENSG00000095261	RIOK2	YEL013W	VAC8
NDC1/MSS51	ENSG00000095303	NDC1	YLR203C	MSS51
FLYWCH1/VMA7	ENSG00000095539	FLYWCH1	YGR020C	VMA7
UNKL/ISW1	ENSG00000095564	UNKL	YBR245C	ISW1
ALDH18A1/HSP150	ENSG00000095794	ALDH18A1	YJL159W	HSP150
TARBP1/YBL081W	ENSG00000095951	TARBP1	YBL081W	YBL081W
MXD1/SGV1	ENSG00000096063	MXD1	YPR161C	SGV1
CDK17/MEI4	ENSG00000096395	CDK17	YER044C-A	MEI4
DNAJC25/CEF1	ENSG00000096401	DNAJC25	YMR213W	CEF1
PSD/ILV1	ENSG00000096433	PSD	YER086W	ILV1
CTDP1/PZF1	ENSG00000096654	CTDP1	YPR186C	PZF1
YBX3/HST1	ENSG00000096717	YBX3	YOL068C	HST1
WNK1/HRR25	ENSG00000097007	WNK1	YPL204W	HRR25
CCAR1/CDC7	ENSG00000097046	CCAR1	YDL017W	CDC7
OGFR/ERP2	ENSG00000099203	OGFR	YAL007C	ERP2
GNA15/MGR1	ENSG00000099204	GNA15	YCL044C	MGR1
CREB3L3/NRG2	ENSG00000099326	CREB3L3	YBR066C	NRG2
PTPRU/FRE8	ENSG00000099331	PTPRU	YLR047C	FRE8
SNRNP40/RPN12	ENSG00000099341	SNRNP40	YFR052W	RPN12
COL11A1/SET2	ENSG00000099381	COL11A1	YJL168C	SET2
MPC1/NSE3	ENSG00000099399	MPC1	YDR288W	NSE3
ACAA1/WHI3	ENSG00000099622	ACAA1	YNL197C	WHI3
BCAT1/ATP16	ENSG00000099624	BCAT1	YDL004W	ATP16
HDAC7/GBP2	ENSG00000099783	HDAC7	YCL011C	GBP2
LZTS1/CDC34	ENSG00000099804	LZTS1	YDR054C	CDC34
SPAG4/RPB5	ENSG00000099817	SPAG4	YBR154C	RPB5
NCKAP1/DBF2	ENSG00000099875	NCKAP1	YGR092W	DBF2
MRPS35/YRB1	ENSG00000099901	MRPS35	YDR002W	YRB1
GUCY1B3/GRS1	ENSG00000099917	GUCY1B3	YBR121C	GRS1
SFSWAP/RGC1	ENSG00000099940	SFSWAP	YPR115W	RGC1
TNK2/SHO1	ENSG00000099942	TNK2	YER118C	SHO1
CDH3/RPA34	ENSG00000099968	CDH3	YJL148W	RPA34
ARSF/PRP21	ENSG00000099995	ARSF	YJL203W	PRP21
GPBP1/SMD1	ENSG00000100028	GPBP1	YGR074W	SMD1
CS/NOP7	ENSG00000100029	CS	YGR103W	NOP7
LTK/CDC28	ENSG00000100030	LTK	YBR160W	CDC28
MRPS24/PTC3	ENSG00000100034	MRPS24	YBL056W	PTC3
ELMO2/SIP3	ENSG00000100038	ELMO2	YNL257C	SIP3
WAPAL/CTP1	ENSG00000100075	WAPAL	YBR291C	CTP1
APPBP2/GGA1	ENSG00000100083	APPBP2	YDR358W	GGA1
POLD1/HIR2	ENSG00000100084	POLD1	YOR038C	HIR2
SEZ6/LRG1	ENSG00000100092	SEZ6	YDL240W	LRG1
EIF4B/YDR348C	ENSG00000100106	EIF4B	YDR348C	YDR348C
GLTSCR1/SPP382	ENSG00000100109	GLTSCR1	YLR424W	SPP382
RPL18/NHP2	ENSG00000100138	RPL18	YDL208W	NHP2
ISOC2/RPO26	ENSG00000100142	ISOC2	YPR187W	RPO26
U2AF2/YLR462W	ENSG00000100151	U2AF2	YLR462W	YLR462W
EPN1/DBP3	ENSG00000100201	EPN1	YGL078C	DBP3
MED29/DMC1	ENSG00000100206	MED29	YER179W	DMC1
AHRR/BOP3	ENSG00000100207	AHRR	YNL042W	BOP3
GSC2/AIM33	ENSG00000100225	GSC2	YML087C	AIM33
GPC1/YOR114W	ENSG00000100227	GPC1	YOR114W	YOR114W
ADCK1/GSF2	ENSG00000100242	ADCK1	YML048W	GSF2
HAGH/PGA3	ENSG00000100243	HAGH	YML125C	PGA3
RNF4/BOI2	ENSG00000100266	RNF4	YER114C	BOI2
CASP8/APL1	ENSG00000100280	CASP8	YJR005W	APL1
ASUN/HMX1	ENSG00000100292	ASUN	YLR205C	HMX1
DLX3/YJR011C	ENSG00000100296	DLX3	YJR011C	YJR011C
SPA17/MCM5	ENSG00000100297	SPA17	YLR274W	MCM5
WISP2/PET54	ENSG00000100320	WISP2	YGR222W	PET54
NGFR/RGT1	ENSG00000100325	NGFR	YKL038W	RGT1
CDON/MYO3	ENSG00000100345	CDON	YKL129C	MYO3
TAF2/LSB1	ENSG00000100351	TAF2	YGR136W	LSB1
HIPK2/HPT1	ENSG00000100353	HIPK2	YDR399W	HPT1
TNPO3/MDR1	ENSG00000100359	TNPO3	YGR100W	MDR1
MEF2BNB-MEF2B/NPA3	ENSG00000100360	MEF2BNB-MEF2B	YJR072C	NPA3
RFXANK/YLR224W	ENSG00000100365	RFXANK	YLR224W	YLR224W
LPAR2/YIA6	ENSG00000100372	LPAR2	YIL006W	YIA6
CTSA/HSP12	ENSG00000100380	CTSA	YFL014W	HSP12
SUGP2/HRT1	ENSG00000100387	SUGP2	YOL133W	HRT1
SLC12A2/GCN5	ENSG00000100393	SLC12A2	YGR252W	GCN5
SNX24/RNA1	ENSG00000100401	SNX24	YMR235C	RNA1
EYA2/APA2	ENSG00000100403	EYA2	YDR530C	APA2
CNN2/RPC25	ENSG00000100413	CNN2	YKL144C	RPC25
SNCAIP/NTO1	ENSG00000100425	SNCAIP	YPR031W	NTO1
DDX20/RPL12A	ENSG00000100427	DDX20	YEL054C	RPL12A
BTBD1/FPR3	ENSG00000100442	BTBD1	YML074C	FPR3
BCAS1/PAU15	ENSG00000100448	BCAS1	YIR041W	PAU15
POU1F1/TIF3	ENSG00000100461	POU1F1	YPR163C	TIF3
PMS1/HSL7	ENSG00000100462	PMS1	YBR133C	HSL7
HMG20B/DPB2	ENSG00000100479	HMG20B	YPR175W	DPB2
CALCRL/NAM9	ENSG00000100485	CALCRL	YNL137C	NAM9
TAF11/GPH1	ENSG00000100504	TAF11	YPR160W	GPH1
ANKS1A/RAD27	ENSG00000100526	ANKS1A	YKL113C	RAD27
AP3D1/VMA8	ENSG00000100554	AP3D1	YEL051W	VMA8
ZNF76/GPI15	ENSG00000100564	ZNF76	YNL038W	GPI15
SLC9A3R2/PRE10	ENSG00000100567	SLC9A3R2	YOR362C	PRE10
NTHL1/VTI1	ENSG00000100568	NTHL1	YMR197C	VTI1
GNAI3/AHA1	ENSG00000100591	GNAI3	YDR214W	AHA1
IPO5/BNR1	ENSG00000100592	IPO5	YIL159W	BNR1
OAT/LCB2	ENSG00000100596	OAT	YDR062W	LCB2
WDR3/RRT6	ENSG00000100605	WDR3	YGL146C	RRT6
PKN2/PTC6	ENSG00000100614	PKN2	YCR079W	PTC6
WDR18/NAB3	ENSG00000100650	WDR18	YPL190C	NAB3
TRAM2/TIF5	ENSG00000100664	TRAM2	YPR041W	TIF5
NTN1/CYS3	ENSG00000100665	NTN1	YAL012W	CYS3
GLP2R/MPH1	ENSG00000100697	GLP2R	YIR002C	MPH1
MCM10/ADE3	ENSG00000100714	MCM10	YGR204W	ADE3
DGKA/YAP1	ENSG00000100722	DGKA	YML007W	YAP1
ERBB3/YGR093W	ENSG00000100749	ERBB3	YGR093W	YGR093W
ROPN1/RPT2	ENSG00000100764	ROPN1	YDL007W	RPT2
KARS/IRE1	ENSG00000100784	KARS	YHR079C	IRE1
PDIA5/TYR1	ENSG00000100804	PDIA5	YBR166C	TYR1
NDUFB4/ACE2	ENSG00000100811	NDUFB4	YLR131C	ACE2
SPEN/YHR080C	ENSG00000100814	SPEN	YHR080C	YHR080C
MYLK/ATG20	ENSG00000100815	MYLK	YDL113C	ATG20
MAP2K4/SGN1	ENSG00000100836	MAP2K4	YIR001C	SGN1
SNAP91/YHR202W	ENSG00000100852	SNAP91	YHR202W	YHR202W
SLK/SRP54	ENSG00000100883	SLK	YPR088C	SRP54
COL17A1/RAD26	ENSG00000100888	COL17A1	YJR035W	RAD26
SEC61A2/SCL1	ENSG00000100902	SEC61A2	YGL011C	SCL1
PRKCQ/MGA2	ENSG00000100906	PRKCQ	YIR033W	MGA2
TLE2/PCM1	ENSG00000100908	TLE2	YEL058W	PCM1
ASB1/YHR035W	ENSG00000100934	ASB1	YHR035W	YHR035W
FAM107B/LEA1	ENSG00000100949	FAM107B	YPL213W	LEA1
ME1/PSF1	ENSG00000101003	ME1	YDR013W	PSF1
TBC1D1/CIK1	ENSG00000101004	TBC1D1	YMR198W	CIK1
CDK13/CBP3	ENSG00000101019	CDK13	YPL215W	CBP3
MTHFD2/DIA1	ENSG00000101049	MTHFD2	YMR316W	DIA1
SLC9A7/GAL11	ENSG00000101057	SLC9A7	YOL051W	GAL11
FOXJ2/GAT2	ENSG00000101076	FOXJ2	YMR136W	GAT2
YBX1/PET9	ENSG00000101084	YBX1	YBL030C	PET9
PDE4A/ELM1	ENSG00000101109	PDE4A	YKL048C	ELM1
PPP2R5A/GIM3	ENSG00000101132	PPP2R5A	YNL153C	GIM3
CTNNA2/PFS2	ENSG00000101138	CTNNA2	YNL317W	PFS2
ELAVL1/LYS9	ENSG00000101144	ELAVL1	YNR050C	LYS9
TIE1/GLE2	ENSG00000101146	TIE1	YER107C	GLE2
SMARCD1/YER121W	ENSG00000101150	SMARCD1	YER121W	YER121W
KDM4A/PRP6	ENSG00000101161	KDM4A	YBR055C	PRP6
NFYC/PRE6	ENSG00000101182	NFYC	YOL038W	PRE6
SLC9A3/EAF7	ENSG00000101189	SLC9A3	YNL136W	EAF7
NGEF/BYE1	ENSG00000101191	NGEF	YKL005C	BYE1
ASPM/GID8	ENSG00000101193	ASPM	YMR135C	GID8
CD84/GLO3	ENSG00000101199	CD84	YER122C	GLO3
ELOVL1/YCH1	ENSG00000101224	ELOVL1	YGR203W	YCH1
SPI1/YFL066C	ENSG00000101246	SPI1	YFL066C	YFL066C
ZNRD1/CKA2	ENSG00000101266	ZNRD1	YOR061W	CKA2
MPPED2/SEC23	ENSG00000101310	MPPED2	YPR181C	SEC23
ZBTB11/IDH1	ENSG00000101365	ZBTB11	YNL037C	IDH1
ATXN3/MIR1	ENSG00000101367	ATXN3	YJR077C	MIR1
GOLGA5/UME6	ENSG00000101391	GOLGA5	YDR207C	UME6
FGFR2/TTI1	ENSG00000101407	FGFR2	YKL033W	TTI1
EML1/ARP5	ENSG00000101442	EML1	YNL059C	ARP5
ARFGEF1/SAH1	ENSG00000101444	ARFGEF1	YER043C	SAH1
MTFR1/PRP16	ENSG00000101452	MTFR1	YKR086W	PRP16
STAG3/YPL034W	ENSG00000101474	STAG3	YPL034W	YPL034W
FECH/UBP6	ENSG00000101557	FECH	YFR010W	UBP6
MYO9A/SCS2	ENSG00000101558	MYO9A	YER120W	SCS2
DDX3Y/YMR196W	ENSG00000101605	DDX3Y	YMR196W	YMR196W
PFKP/ABD1	ENSG00000101654	PFKP	YBR236C	ABD1
SP100/RIO1	ENSG00000101782	SP100	YOR119C	RIO1
KLF6/PTI1	ENSG00000101811	KLF6	YGR156W	PTI1
PPAP2A/NAS6	ENSG00000101843	PPAP2A	YGR232W	NAS6
NEO1/SIF2	ENSG00000101849	NEO1	YBR103W	SIF2
TRAM1/POL1	ENSG00000101868	TRAM1	YNL102W	POL1
PHKA1/MRS1	ENSG00000101871	PHKA1	YIR021W	MRS1
TNFRSF1A/YPL039W	ENSG00000101888	TNFRSF1A	YPL039W	YPL039W
CACNB1/ALG13	ENSG00000101901	CACNB1	YGL047W	ALG13
EVI5/PRS2	ENSG00000101911	EVI5	YER099C	PRS2
PKM/YOR289W	ENSG00000101935	PKM	YOR289W	YOR289W
DHX29/SET3	ENSG00000101945	DHX29	YKR029C	SET3
DNTTIP2/YOR342C	ENSG00000101972	DNTTIP2	YOR342C	YOR342C
TP53BP1/PXA2	ENSG00000101986	TP53BP1	YKL188C	PXA2
TRO/CPT1	ENSG00000102007	TRO	YNL130C	CPT1
RRP15/ARD1	ENSG00000102030	RRP15	YHR013C	ARD1
RHOA/YGL242C	ENSG00000102048	RHOA	YGL242C	YGL242C
DHX8/YDL156W	ENSG00000102054	DHX8	YDL156W	YDL156W
PRKCZ/SMF1	ENSG00000102096	PRKCZ	YOL122C	SMF1
SYT1/TAZ1	ENSG00000102125	SYT1	YPR140W	TAZ1
IDH3G/PGK1	ENSG00000102144	IDH3G	YCR012W	PGK1
ROGDI/DAL80	ENSG00000102145	ROGDI	YKR034W	DAL80
PDZD4/MDY2	ENSG00000102178	PDZD4	YOL111C	MDY2
ROCK1/RTK1	ENSG00000102225	ROCK1	YDL025C	RTK1
CBFB/PAB1	ENSG00000102241	CBFB	YER165W	PAB1
PDK3/ALE1	ENSG00000102312	PDK3	YOR175C	ALE1
HYAL2/YDL073W	ENSG00000102384	HYAL2	YDL073W	YDL073W
HDAC4/KTR1	ENSG00000102385	HDAC4	YOR099W	KTR1
RASSF1/YPL225W	ENSG00000102390	RASSF1	YPL225W	YPL225W
FGFR3/CTR86	ENSG00000102401	FGFR3	YCR054C	CTR86
IFI35/YPR013C	ENSG00000102554	IFI35	YPR013C	YPR013C
COASY/YPK1	ENSG00000102572	COASY	YKL126W	YPK1
MEF2A/BOI1	ENSG00000102606	MEF2A	YBL085W	BOI1
OTUD5/YNL010W	ENSG00000102753	OTUD5	YNL010W	YNL010W
TFE3/PPQ1	ENSG00000102893	TFE3	YPL179W	PPQ1
TBC1D25/NTF2	ENSG00000102898	TBC1D25	YER009W	NTF2
ACSL4/NIC96	ENSG00000102900	ACSL4	YFR002W	NIC96
INPP5A/STP1	ENSG00000102974	INPP5A	YDR463W	STP1
GPKOW/RPN8	ENSG00000103035	GPKOW	YOR261C	RPN8
GRIPAP1/LRO1	ENSG00000103066	GRIPAP1	YNR008W	LRO1
FTSJ1/YNL176C	ENSG00000103152	FTSJ1	YNL176C	YNL176C
POLR1A/VMR1	ENSG00000103222	POLR1A	YHL035C	VMR1
LAPTM4A/MUP1	ENSG00000103257	LAPTM4A	YGR055W	MUP1
IP6K2/NBP35	ENSG00000103274	IP6K2	YGL091C	NBP35
STON1-GTF2A1L/UBC9	ENSG00000103275	STON1-GTF2A1L	YDL064W	UBC9
SRBD1/ARO2	ENSG00000103313	SRBD1	YGL148W	ARO2
CYFIP1/EXG1	ENSG00000103319	CYFIP1	YLR300W	EXG1
RASGRP2/ADH5	ENSG00000103326	RASGRP2	YBR145W	ADH5
PSME4/SUP35	ENSG00000103342	PSME4	YDR172W	SUP35
IFT80/RSM19	ENSG00000103363	IFT80	YNR037C	RSM19
SIRT2/JJJ1	ENSG00000103423	SIRT2	YNL227C	JJJ1
ERLEC1/RPL36A	ENSG00000103479	ERLEC1	YMR194W	RPL36A
PPP2R5B/BNA6	ENSG00000103485	PPP2R5B	YFR047C	BNA6
PYGM/SFP1	ENSG00000103495	PYGM	YLR403W	SFP1
PITX1/SSO1	ENSG00000103496	PITX1	YPL232W	SSO1
TRPC7/PKP2	ENSG00000103507	TRPC7	YGL059W	PKP2
NUP133/TAE1	ENSG00000103510	NUP133	YBR261C	TAE1
NUCKS1/ICY2	ENSG00000103540	NUCKS1	YPL250C	ICY2
VPS35/KSP1	ENSG00000103653	VPS35	YHR082C	KSP1
DNAJA2/ATS1	ENSG00000103657	DNAJA2	YAL020C	ATS1
BCL3/YKR023W	ENSG00000103671	BCL3	YKR023W	YKR023W
KCNAB2/LIA1	ENSG00000103723	KCNAB2	YJR070C	LIA1
ABCC9/YPT11	ENSG00000103769	ABCC9	YNL304W	YPT11
GAL/RBA50	ENSG00000103932	GAL	YDR527W	RBA50
CLEC2D/STB2	ENSG00000103942	CLEC2D	YMR053C	STB2
RORA/YBR259W	ENSG00000103966	RORA	YBR259W	YBR259W
DRD4/MXR1	ENSG00000104064	DRD4	YER042W	MXR1
TGFBR3/HSP10	ENSG00000104067	TGFBR3	YOR020C	HSP10
KIAA1107/PEP3	ENSG00000104142	KIAA1107	YLR148W	PEP3
PLA2G10/MSC2	ENSG00000104147	PLA2G10	YDR205W	MSC2
ATP1B3/GND1	ENSG00000104221	ATP1B3	YHR183W	GND1
NEDD4/YOL159C	ENSG00000104299	NEDD4	YOL159C	YOL159C
PIGB/AIM31	ENSG00000104320	PIGB	YML030W	AIM31
MAPK6/TBF1	ENSG00000104327	MAPK6	YPL128C	TBF1
GNB5/POP1	ENSG00000104356	GNB5	YNL221C	POP1
RAB27A/SNF1	ENSG00000104365	RAB27A	YDR477W	SNF1
CECR5/YPT32	ENSG00000104388	CECR5	YGL210W	YPT32
UFD1L/GNA1	ENSG00000104408	UFD1L	YFL017C	GNA1
LRP6/EMC2	ENSG00000104412	LRP6	YJR088C	EMC2
GUCY2C/DAL81	ENSG00000104490	GUCY2C	YIR023W	DAL81
SCT/EFB1	ENSG00000104529	SCT	YAL003W	EFB1
PHRF1/PSA1	ENSG00000104549	PHRF1	YDL055C	PSA1
IKBKAP/BCH2	ENSG00000104613	IKBKAP	YKR027W	BCH2
NUCB2/VPS55	ENSG00000104660	NUCB2	YJR044C	VPS55
PFN2/GLR1	ENSG00000104687	PFN2	YPL091W	GLR1
PTPN3/OST3	ENSG00000104723	PTPN3	YOR085W	OST3
SPTB/MCM4	ENSG00000104738	SPTB	YPR019W	MCM4
DAPP1/YCL012C	ENSG00000104805	DAPP1	YCL012C	YCL012C
FGF10/GSY2	ENSG00000104812	FGF10	YLR258W	GSY2
SMG6/MPS1	ENSG00000104814	SMG6	YDL028C	MPS1
EXOC5/ECI1	ENSG00000104823	EXOC5	YLR284C	ECI1
CLTCL1/TUB2	ENSG00000104833	CLTCL1	YFL037W	TUB2
FSTL3/DIA4	ENSG00000104835	FSTL3	YHR011W	DIA4
DGCR2/SNP1	ENSG00000104852	DGCR2	YIL061C	SNP1
RNF126/YER184C	ENSG00000104863	RNF126	YER184C	YER184C
MNT/PIH1	ENSG00000104872	MNT	YHR034C	PIH1
ZXDC/PRP11	ENSG00000104897	ZXDC	YDL043C	PRP11
POLB/TRM1	ENSG00000104907	POLB	YDR120C	TRM1
WIPI1/RPL20B	ENSG00000104938	WIPI1	YOR312C	RPL20B
ASNS/YJU2	ENSG00000104957	ASNS	YKL095W	YJU2
AP3M2/RPL6B	ENSG00000104960	AP3M2	YLR448W	RPL6B
CNGB1/SGT2	ENSG00000104969	CNGB1	YOR007C	SGT2
ST6GALNAC2/TIM44	ENSG00000104980	ST6GALNAC2	YIL022W	TIM44
CHAT/CCA1	ENSG00000105011	CHAT	YER168C	CCA1
PABPC1/MAS1	ENSG00000105088	PABPC1	YLR163C	MAS1
TESK2/CRH1	ENSG00000105127	TESK2	YGR189C	CRH1
C16orf80/SCY1	ENSG00000105146	C16orf80	YGL083W	SCY1
CSNK2A2/POP4	ENSG00000105171	CSNK2A2	YBR257W	POP4
PTPN21/CLN2	ENSG00000105173	PTPN21	YPL256C	CLN2
EIF2B3/MUK1	ENSG00000105186	EIF2B3	YPL070W	MUK1
CAMK2A/TIM50	ENSG00000105197	CAMK2A	YPL063W	TIM50
TCOF1/NOP1	ENSG00000105202	TCOF1	YDL014W	NOP1
CDC42/SAM2	ENSG00000105220	CDC42	YDR502C	SAM2
OSBPL3/SLM2	ENSG00000105221	OSBPL3	YNL047C	SLM2
EPHA8/GFD2	ENSG00000105229	EPHA8	YCL036W	GFD2
SLC12A3/ALF1	ENSG00000105254	SLC12A3	YNL148C	ALF1
RAD18/FCJ1	ENSG00000105281	RAD18	YKR016W	FCJ1
ATP2B1/PRO1	ENSG00000105323	ATP2B1	YDR300C	PRO1
NCK2/AMA1	ENSG00000105325	NCK2	YGR225W	AMA1
MAP4K4/YML6	ENSG00000105364	MAP4K4	YML025C	YML6
RPL31/RSC3	ENSG00000105369	RPL31	YDR303C	RSC3
WDR1/RPS19B	ENSG00000105372	WDR1	YNL302C	RPS19B
SNX13/NOP53	ENSG00000105373	SNX13	YPL146C	NOP53
ARHGAP10/CIR1	ENSG00000105379	ARHGAP10	YGR207C	CIR1
RPS6KA2/AVT7	ENSG00000105388	RPS6KA2	YIL088C	AVT7
ING3/STE11	ENSG00000105397	ING3	YLR362W	STE11
WBSCR22/CDC37	ENSG00000105401	WBSCR22	YDR168W	CDC37
SEL1L/SEC17	ENSG00000105402	SEL1L	YBL050W	SEC17
TRIP13/YIP3	ENSG00000105404	TRIP13	YNL044W	YIP3
ATP6AP1/PMA2	ENSG00000105409	ATP6AP1	YPL036W	PMA2
TCF3/ERD2	ENSG00000105438	TCF3	YBL040C	ERD2
TRIB2/SYT1	ENSG00000105443	TRIB2	YPR095C	SYT1
DAZAP1/RSA4	ENSG00000105447	DAZAP1	YCR072C	RSA4
MBD3/CDC9	ENSG00000105486	MBD3	YDL164C	CDC9
PRLH/TPD3	ENSG00000105568	PRLH	YAL016W	TPD3
HLTF/CTK3	ENSG00000105576	HLTF	YML112W	CTK3
CPSF1/CCC1	ENSG00000105607	CPSF1	YLR220W	CCC1
CDH19/NRG1	ENSG00000105610	CDH19	YDR043C	NRG1
PDCD2/PRP31	ENSG00000105618	PDCD2	YGR091W	PRP31
PRKACA/PRM7	ENSG00000105662	PRKACA	YDL039C	PRM7
LPHN1/SEC28	ENSG00000105669	LPHN1	YIL076W	SEC28
ACTN1/DBP8	ENSG00000105671	ACTN1	YHR169W	DBP8
RPS6KA6/SFG1	ENSG00000105676	RPS6KA6	YOR315W	SFG1
EPN2/YRB30	ENSG00000105698	EPN2	YGL164C	YRB30
PTPN18/PXR1	ENSG00000105705	PTPN18	YGR280C	PXR1
LIMS2/PKH1	ENSG00000105723	LIMS2	YDR490C	PKH1
LNX1/SPF1	ENSG00000105726	LNX1	YEL031W	SPF1
TFRC/YJR149W	ENSG00000105737	TFRC	YJR149W	YJR149W
SREBF1/GLO4	ENSG00000105755	SREBF1	YOR040W	GLO4
TRPC5/ZUO1	ENSG00000105821	TRPC5	YGR285C	ZUO1
AFF4/BET1	ENSG00000105829	AFF4	YIL004C	BET1
UBE2D1/DET1	ENSG00000105852	UBE2D1	YDR051C	DET1
MPP5/ZIM17	ENSG00000105866	MPP5	YNL310C	ZIM17
SMC1A/WTM1	ENSG00000105875	SMC1A	YOR230W	WTM1
HSD17B10/STV1	ENSG00000105929	HSD17B10	YMR054W	STV1
MARK2/YGR066C	ENSG00000105939	MARK2	YGR066C	YGR066C
HMMR/KGD1	ENSG00000105953	HMMR	YIL125W	KGD1
CHFR/PRR2	ENSG00000105976	CHFR	YDL214C	PRR2
TRHDE/DJP1	ENSG00000105993	TRHDE	YIR004W	DJP1
P4HA2/RIM1	ENSG00000106028	P4HA2	YCR028C-A	RIM1
FCGR2B/ATG17	ENSG00000106052	FCGR2B	YLR423C	ATG17
NFATC3/YBR139W	ENSG00000106066	NFATC3	YBR139W	YBR139W
ACADVL/YCR099C	ENSG00000106069	ACADVL	YCR099C	YCR099C
FBXW11/TLG2	ENSG00000106089	FBXW11	YOL018C	TLG2
ACAP1/GRS2	ENSG00000106105	ACAP1	YPR081C	GRS2
CRMP1/GIS3	ENSG00000106125	CRMP1	YLR094C	GIS3
DERL2/PRT1	ENSG00000106263	DERL2	YOR361C	PRT1
NDE1/YLR179C	ENSG00000106333	NDE1	YLR179C	YLR179C
MRVI1/NOP15	ENSG00000106344	MRVI1	YNL110C	NOP15
AP1M1/IMD3	ENSG00000106348	AP1M1	YLR432W	IMD3
PVR/LSM5	ENSG00000106355	PVR	YER146W	LSM5
IKBKG/APM1	ENSG00000106367	IKBKG	YPL259C	APM1
XRCC1/KTR3	ENSG00000106397	XRCC1	YBR205W	KTR3
SCARB1/VPS71	ENSG00000106400	SCARB1	YML041C	VPS71
MCM2/OPI3	ENSG00000106404	MCM2	YJR073C	OPI3
TP63/YML083C	ENSG00000106571	TP63	YML083C	YML083C
LLGL2/PRE8	ENSG00000106588	LLGL2	YML092C	PRE8
NLE1/MRPL32	ENSG00000106591	NLE1	YCR003W	MRPL32
SDHA/RHB1	ENSG00000106615	SDHA	YCR027C	RHB1
SMARCE1/SDS23	ENSG00000106617	SMARCE1	YGL056C	SDS23
KDM5A/POL31	ENSG00000106628	KDM5A	YJR006W	POL31
ADAM11/SEC22	ENSG00000106636	ADAM11	YLR268W	SEC22
PPP2R3A/HAL5	ENSG00000106683	PPP2R3A	YJL165C	HAL5
FERMT2/HSL1	ENSG00000106799	FERMT2	YKL101W	HSL1
ABCB11/UTP13	ENSG00000106829	ABCB11	YLR222C	UTP13
CD5L/DFG16	ENSG00000106952	CD5L	YOR030W	DFG16
PTGS2/OAF1	ENSG00000106991	PTGS2	YAL051W	OAF1
IGF2BP2/URA6	ENSG00000106992	IGF2BP2	YKL024C	URA6
MAP3K13/AZR1	ENSG00000107020	MAP3K13	YGR224W	AZR1
ST6GAL1/SCP160	ENSG00000107164	ST6GAL1	YJL080C	SCP160
VDAC1P1/PSD1	ENSG00000107186	VDAC1P1	YNL169C	PSD1
PICALM/SPG4	ENSG00000107187	PICALM	YMR107W	SPG4
NSF/MBF1	ENSG00000107223	NSF	YOR298C-A	MBF1
GLI2/MRF1	ENSG00000107242	GLI2	YGL143C	MRF1
CLASP1/SNL1	ENSG00000107262	CLASP1	YIL016W	SNL1
MRPS34/ECM32	ENSG00000107290	MRPS34	YER176W	ECM32
NOTCH3/PDR10	ENSG00000107331	NOTCH3	YOR328W	PDR10
CLNS1A/YNL144C	ENSG00000107341	CLNS1A	YNL144C	YNL144C
PPP2R2C/YNL155W	ENSG00000107372	PPP2R2C	YNL155W	YNL155W
TEAD2/GAT1	ENSG00000107485	TEAD2	YFL021W	GAT1
EED/SLM3	ENSG00000107521	EED	YDL033C	SLM3
CDHR2/TKL2	ENSG00000107537	CDHR2	YBR117C	TKL2
SNCB/PEX13	ENSG00000107554	SNCB	YLR191W	PEX13
TSG101/DPB11	ENSG00000107560	TSG101	YJL090C	DPB11
ATP2A3/PHB1	ENSG00000107566	ATP2A3	YGR132C	PHB1
CA12/RPG1	ENSG00000107581	CA12	YBR079C	RPG1
MGLL/YKL162C	ENSG00000107614	MGLL	YKL162C	YKL162C
NTN4/TIF2	ENSG00000107625	NTN4	YJL138C	TIF2
BCS1L/YOR022C	ENSG00000107651	BCS1L	YOR022C	YOR022C
NUAK1/NSE4	ENSG00000107672	NUAK1	YDL105W	NSE4
SLC24A1/ATG26	ENSG00000107679	SLC24A1	YLR189C	ATG26
SCARF1/CNA1	ENSG00000107758	SCARF1	YLR433C	CNA1
LMAN1/MPM1	ENSG00000107771	LMAN1	YJL066C	MPM1
PTPLAD1/PHO5	ENSG00000107789	PTPLAD1	YBR093C	PHO5
IPCEF1/GEA1	ENSG00000107862	IPCEF1	YJR031C	GEA1
ZZEF1/SAC7	ENSG00000107863	ZZEF1	YDR389W	SAC7
ENO1/BCP1	ENSG00000107949	ENO1	YDR361C	BCP1
SLC12A1/YOL098C	ENSG00000107959	SLC12A1	YOL098C	YOL098C
C19orf10/TRX1	ENSG00000108010	C19orf10	YLR043C	TRX1
ANO8/NUP159	ENSG00000108021	ANO8	YIL115C	NUP159
ARHGEF10L/FRA1	ENSG00000108039	ARHGEF10L	YLL029W	FRA1
TXK/SMC3	ENSG00000108055	TXK	YJL074C	SMC3
KCNQ2/RTS3	ENSG00000108091	KCNQ2	YGR161C	RTS3
TACR2/CUL3	ENSG00000108094	TACR2	YGR003W	CUL3
ACTR6/PCL1	ENSG00000108100	ACTR6	YNL289W	PCL1
TIPIN/ADH2	ENSG00000108107	TIPIN	YMR303C	ADH2
SRI/CPR5	ENSG00000108179	SRI	YDR304C	CPR5
EIF4G3/HED1	ENSG00000108256	EIF4G3	YDR014W-A	HED1
NUP37/ADA2	ENSG00000108264	NUP37	YDR448W	ADA2
SEMA3A/PUP3	ENSG00000108294	SEMA3A	YER094C	PUP3
SEMA3C/CWC25	ENSG00000108296	SEMA3C	YNL245C	CWC25
ACAT1/NHP6A	ENSG00000108312	ACAT1	YPR052C	NHP6A
CELSR1/RPN3	ENSG00000108344	CELSR1	YER021W	RPN3
ZNF638/TRK1	ENSG00000108349	ZNF638	YJL129C	TRK1
ADD2/FUN19	ENSG00000108375	ADD2	YAL034C	FUN19
FGF4/RAD57	ENSG00000108384	FGF4	YDR004W	RAD57
RASAL2/RAD18	ENSG00000108395	RASAL2	YCR066W	RAD18
MARK3/GPT2	ENSG00000108405	MARK3	YKR067W	GPT2
SLC25A3/KAP95	ENSG00000108424	SLC25A3	YLR347C	KAP95
FOSL2/BOS1	ENSG00000108433	FOSL2	YLR078C	BOS1
FRYL/HRQ1	ENSG00000108469	FRYL	YDR291W	HRQ1
FSCN1/ATG4	ENSG00000108510	FSCN1	YNL223W	ATG4
ACTB/DMA2	ENSG00000108523	ACTB	YNL116W	DMA2
PLD1/SFC1	ENSG00000108528	PLD1	YJR095W	SFC1
WDR62/VTC2	ENSG00000108551	WDR62	YFL004W	VTC2
DLG1/MRPL20	ENSG00000108557	DLG1	YKR085C	MRPL20
RAB7A/KRS1	ENSG00000108559	RAB7A	YDR037W	KRS1
BCAP29/LAP3	ENSG00000108578	BCAP29	YNL239W	LAP3
SART3/GOS1	ENSG00000108587	SART3	YHL031C	GOS1
ARHGAP15/RBG2	ENSG00000108591	ARHGAP15	YGR173W	RBG2
PAX2/SPB1	ENSG00000108592	PAX2	YCL054W	SPB1
EXOSC7/RSC6	ENSG00000108604	EXOSC7	YCR052W	RSC6
KIFAP3/YML108W	ENSG00000108641	KIFAP3	YML108W	YML108W
MCM6/RRP5	ENSG00000108651	MCM6	YMR229C	RRP5
REXO2/SNU114	ENSG00000108654	REXO2	YKL173W	SNU114
RBM7/GEA2	ENSG00000108669	RBM7	YEL022W	GEA2
RBMS2/RPN6	ENSG00000108671	RBMS2	YDL097C	RPN6
BAZ2A/SPT7	ENSG00000108773	BAZ2A	YBR081C	SPT7
PTPN23/YPT6	ENSG00000108774	PTPN23	YLR262C	YPT6
MLH1/INO4	ENSG00000108788	MLH1	YOL108C	INO4
UNG/MAM1	ENSG00000108799	UNG	YER106W	MAM1
KLHL20/MRP7	ENSG00000108826	KLHL20	YNL005C	MRP7
RGS11/HOS2	ENSG00000108840	RGS11	YGL194C	HOS2
PLXNA2/LUC7	ENSG00000108848	PLXNA2	YDL087C	LUC7
SPAG5/CHS2	ENSG00000108854	SPAG5	YBR038W	CHS2
ANKRD13A/MSG5	ENSG00000108861	ANKRD13A	YNL053W	MSG5
TPD52/RNR4	ENSG00000108946	TPD52	YGR180C	RNR4
ACACB/LOT5	ENSG00000108953	ACACB	YKL183W	LOT5
TRAF4/MKK1	ENSG00000108984	TRAF4	YOR231W	MKK1
PAG1/KTI12	ENSG00000109046	PAG1	YKL110C	KTI12
GPATCH1/YIR042C	ENSG00000109065	GPATCH1	YIR042C	YIR042C
ICAM3/SPT6	ENSG00000109111	ICAM3	YGR116W	SPT6
NT5C2/DEP1	ENSG00000109118	NT5C2	YAL013W	DEP1
MCAM/POM33	ENSG00000109133	MCAM	YLL023C	POM33
GPC4/HOS4	ENSG00000109320	GPC4	YIL112W	HOS4
CAMSAP3/SIN4	ENSG00000109339	CAMSAP3	YNL236W	SIN4
RAP1GAP/MGE1	ENSG00000109519	RAP1GAP	YOR232W	MGE1
XAB2/GAR1	ENSG00000109534	XAB2	YHR089C	GAR1
ARHGEF1/TRM9	ENSG00000109536	ARHGEF1	YML014W	TRM9
STXBP2/GEF1	ENSG00000109572	STXBP2	YJR040W	GEF1
MAP2K7/PRP43	ENSG00000109606	MAP2K7	YGL120C	PRP43
NMRK2/YLR455W	ENSG00000109685	NMRK2	YLR455W	YLR455W
DGKD/CRP1	ENSG00000109686	DGKD	YHR146W	CRP1
CTTNBP2/TAH18	ENSG00000109756	CTTNBP2	YPR048W	TAH18
ACTL6B/PEX28	ENSG00000109775	ACTL6B	YHR150W	PEX28
RARB/USV1	ENSG00000109787	RARB	YPL230W	USV1
TOP2B/YCG1	ENSG00000109805	TOP2B	YDR325W	YCG1
NFKB2/FMP52	ENSG00000109854	NFKB2	YER004W	FMP52
PPP1R12B/LDB16	ENSG00000109861	PPP1R12B	YCL005W	LDB16
DNAJC10/ELP4	ENSG00000109911	DNAJC10	YPL101W	ELP4
GTF3C1/ZPR1	ENSG00000109917	GTF3C1	YGR211W	ZPR1
IL4R/SSB1	ENSG00000109971	IL4R	YDL229W	SSB1
USP33/IRS4	ENSG00000110047	USP33	YKR019C	IRS4
PAK3/SAP185	ENSG00000110075	PAK3	YJL098W	SAP185
DCX/YAT2	ENSG00000110090	DCX	YER024W	YAT2
SNRPA/PRP19	ENSG00000110107	SNRPA	YLL036C	PRP19
SPAG6/PHO91	ENSG00000110344	SPAG6	YNR013C	PHO91
EXOSC5/REC104	ENSG00000110395	EXOSC5	YHR157W	REC104
DYNC1I2/KNS1	ENSG00000110422	DYNC1I2	YLL019C	KNS1
APBB1IP/PDX1	ENSG00000110435	APBB1IP	YGR193C	PDX1
LRCH4/YNL247W	ENSG00000110619	LRCH4	YNL247W	YNL247W
FAM76B/TOM70	ENSG00000110711	FAM76B	YNL121C	TOM70
SIRT6/NUP116	ENSG00000110713	SIRT6	YMR047C	NUP116
TYR/EKI1	ENSG00000110721	TYR	YDR147W	EKI1
POLD3/TFB1	ENSG00000110768	POLD3	YDR311W	TFB1
ACTN2/NAS2	ENSG00000110801	ACTN2	YIL007C	NAS2
CAPZB/SPC19	ENSG00000110841	CAPZB	YDR201W	SPC19
PHF17/PAR32	ENSG00000110851	PHF17	YDL173W	PAR32
UBE2A/CRN1	ENSG00000110880	UBE2A	YLR429W	CRN1
FGFR1/CAX4	ENSG00000110881	FGFR1	YGR036C	CAX4
FKBP6/CHA4	ENSG00000110887	FKBP6	YLR098C	CHA4
GTF2I/ERG12	ENSG00000110921	GTF2I	YMR208W	ERG12
SMC1B/ATP1	ENSG00000110955	SMC1B	YBL099W	ATP1
FBLN1/YFL067W	ENSG00000111011	FBLN1	YFL067W	YFL067W
ITGA8/SHM1	ENSG00000111077	ITGA8	YBR263W	SHM1
CST7/MAP2	ENSG00000111142	CST7	YBL091C	MAP2
MAP2/LAP2	ENSG00000111144	MAP2	YNL045W	LAP2
PIAS2/FKH2	ENSG00000111206	PIAS2	YNL068C	FKH2
AMPH/RPS24B	ENSG00000111241	AMPH	YIL069C	RPS24B
ARAF/ALD5	ENSG00000111275	ARAF	YER073W	ALD5
MCCC1/TFB4	ENSG00000111358	MCCC1	YPR056W	TFB4
FAP/SSO2	ENSG00000111450	FAP	YMR183C	SSO2
NEBL/RET3	ENSG00000111481	NEBL	YPL010W	RET3
UBE2K/CIT3	ENSG00000111530	UBE2K	YPR001W	CIT3
PIK3C3/NUP84	ENSG00000111581	PIK3C3	YDL116W	NUP84
N4BP2/CDC36	ENSG00000111596	N4BP2	YDL165W	CDC36
SYNJ2/TOF1	ENSG00000111602	SYNJ2	YNL273W	TOF1
ADCY2/KRR1	ENSG00000111615	ADCY2	YCL059C	KRR1
PPP2R5C/TDH3	ENSG00000111640	PPP2R5C	YGR192C	TDH3
RBFOX1/NOP2	ENSG00000111641	RBFOX1	YNL061W	NOP2
GNB1/SNF2	ENSG00000111642	GNB1	YOR290C	SNF2
HOXA9/YNG1	ENSG00000111653	HOXA9	YOR064C	YNG1
EDN1/UBP8	ENSG00000111667	EDN1	YMR223W	UBP8
MLLT10/ERR3	ENSG00000111674	MLLT10	YMR323W	ERR3
ADCYAP1R1/YGR153W	ENSG00000111679	ADCYAP1R1	YGR153W	YGR153W
NRD1/SPR1	ENSG00000111701	NRD1	YOR190W	SPR1
VDAC3/SIP2	ENSG00000111725	VDAC3	YGL208W	SIP2
PCM1/CDA1	ENSG00000111752	PCM1	YLR307W	CDA1
CBFA2T2/WHI4	ENSG00000111786	CBFA2T2	YDL224C	WHI4
DBC1/KTR2	ENSG00000111802	DBC1	YKR061W	KTR2
ITCH/GIR2	ENSG00000111832	ITCH	YDR152W	GIR2
TP73/ASF1	ENSG00000111875	TP73	YJL115W	ASF1
TOLLIP/CEG1	ENSG00000111880	TOLLIP	YGL130W	CEG1
UBE2D4/SER2	ENSG00000112029	UBE2D4	YGR208W	SER2
RUNX1T1/STE3	ENSG00000112038	RUNX1T1	YKL178C	STE3
THOC1/YPR003C	ENSG00000112053	THOC1	YPR003C	YPR003C
OSBPL6/CDC15	ENSG00000112062	OSBPL6	YAR019C	CDC15
SLC1A3/MEP3	ENSG00000112077	SLC1A3	YPR138C	MEP3
XRCC5/ALK2	ENSG00000112079	XRCC5	YBL009W	ALK2
LXN/NGR1	ENSG00000112081	LXN	YBR212W	NGR1
SP140/YHR009C	ENSG00000112096	SP140	YHR009C	YHR009C
MKNK1/MCM3	ENSG00000112118	MKNK1	YEL032W	MCM3
TNS1/FAR10	ENSG00000112130	TNS1	YLR238W	FAR10
REXO1/HRT3	ENSG00000112146	REXO1	YLR097C	HRT3
SAR1A/MDN1	ENSG00000112159	SAR1A	YLR106C	MDN1
CDC14A/HUR1	ENSG00000112164	CDC14A	YGL168W	HUR1
RAPGEF3/RPS15	ENSG00000112175	RAPGEF3	YOL040C	RPS15
CEACAM1/SRV2	ENSG00000112186	CEACAM1	YNL138W	SRV2
SENP1/MET22	ENSG00000112200	SENP1	YOL064C	MET22
DUSP13/SSN8	ENSG00000112237	DUSP13	YNL025C	SSN8
CIC/XPT1	ENSG00000112242	CIC	YJR133W	XPT1
LIPE/YHI9	ENSG00000112245	LIPE	YHR029C	YHI9
FDFT1/SLH1	ENSG00000112249	FDFT1	YGR271W	SLH1
PAFAH1B3/FRE4	ENSG00000112282	PAFAH1B3	YNR060W	FRE4
OPHN1/YJL132W	ENSG00000112293	OPHN1	YJL132W	YJL132W
KIF22/SAP190	ENSG00000112312	KIF22	YKR028W	SAP190
SCGN/MVP1	ENSG00000112335	SCGN	YMR004W	MVP1
PGM1/SKI7	ENSG00000112339	PGM1	YOR076C	SKI7
DDX1/SPE2	ENSG00000112343	DDX1	YOL052C	SPE2
DNM2/PEX7	ENSG00000112357	DNM2	YDR142C	PEX7
EPB41L2/MCH2	ENSG00000112394	EPB41L2	YKL221W	MCH2
RIMS1/PHO84	ENSG00000112499	RIMS1	YML123C	PHO84
STX7/GON7	ENSG00000112531	STX7	YJL184W	GON7
RABL2B/ENP1	ENSG00000112578	RABL2B	YBR247C	ENP1
KEAP1/SPT15	ENSG00000112592	KEAP1	YER148W	SPT15
PTPRH/RML2	ENSG00000112651	PTPRH	YEL050C	RML2
EPHA6/MCM1	ENSG00000112658	EPHA6	YMR043W	MCM1
SCTR/SEC5	ENSG00000112685	SCTR	YDR166C	SEC5
RFX3/ULP2	ENSG00000112701	RFX3	YIL031W	ULP2
RIF1/PRP45	ENSG00000112739	RIF1	YAL032C	PRP45
RAB21/FUN26	ENSG00000112759	RAB21	YAL022C	FUN26
SLC4A4/GTO3	ENSG00000112782	SLC4A4	YMR251W	GTO3
SMARCA2/YMR124W	ENSG00000112851	SMARCA2	YMR124W	YMR124W
RDH8/PAP2	ENSG00000112941	RDH8	YOL115W	PAP2
SESN1/ERG13	ENSG00000112972	SESN1	YML126C	ERG13
MID2/BDF1	ENSG00000112983	MID2	YLR399C	BDF1
COL5A3/LYS1	ENSG00000112992	COL5A3	YIR034C	LYS1
SRCAP/SSZ1	ENSG00000113013	SRCAP	YHR064C	SSZ1
KIAA0020/AEP3	ENSG00000113048	KIAA0020	YPL005W	AEP3
CPB2/HMG2	ENSG00000113161	CPB2	YLR450W	HMG2
CHRNA3/UBX3	ENSG00000113194	CHRNA3	YDL091C	UBX3
KCNN2/RAD53	ENSG00000113263	KCNN2	YPL153C	RAD53
CNOT4/APE3	ENSG00000113269	CNOT4	YBR286W	APE3
PSEN1/THG1	ENSG00000113272	PSEN1	YGR024C	THG1
CPOX/YAP1801	ENSG00000113282	CPOX	YHR161C	YAP1801
MOK/CCR4	ENSG00000113300	MOK	YAL021C	CCR4
HSP90AA1/SAN1	ENSG00000113312	HSP90AA1	YDR143C	SAN1
RBL1/MSH3	ENSG00000113318	RBL1	YCR092C	MSH3
DLGAP4/BUD5	ENSG00000113319	DLGAP4	YCR038C	BUD5
CFHR2/RNT1	ENSG00000113360	CFHR2	YMR239C	RNT1
NDC80/NDL1	ENSG00000113368	NDC80	YLR254C	NDL1
AP4E1/SUB1	ENSG00000113387	AP4E1	YMR039C	SUB1
RSBN1/MST1	ENSG00000113407	RSBN1	YKL194C	MST1
MAGI3/RAD17	ENSG00000113456	MAGI3	YOR368W	RAD17
CXCL2/RAD50	ENSG00000113522	CXCL2	YNL250W	RAD50
AFP/SOL2	ENSG00000113552	AFP	YCR073W-A	SOL2
COL4A4/SKP1	ENSG00000113558	COL4A4	YDR328C	SKP1
OSTM1/NUP170	ENSG00000113569	OSTM1	YBL079W	NUP170
CDH7/PPH22	ENSG00000113575	CDH7	YDL188C	PPH22
PCNP/YJL028W	ENSG00000113580	PCNP	YJL028W	YJL028W
ARG2/PRP46	ENSG00000113593	ARG2	YPL151C	PRP46
MEF2C/SFB2	ENSG00000113615	MEF2C	YNL049C	SFB2
PTPRC/MRPL1	ENSG00000113645	PTPRC	YDR116C	MRPL1
CACNA1S/PRP40	ENSG00000113649	CACNA1S	YKL012W	PRP40
PKP1/RNH70	ENSG00000113712	PKP1	YGR276C	RNH70
UBA5/CEM1	ENSG00000113719	UBA5	YER061C	CEM1
STK17B/ATG23	ENSG00000113734	STK17B	YLR431C	ATG23
CDC14B/SMC4	ENSG00000113810	CDC14B	YLR086W	SMC4
ZNF510/ARP8	ENSG00000113812	ZNF510	YOR141C	ARP8
LRP2/MSN2	ENSG00000113916	LRP2	YMR037C	MSN2
ZNF506/UFD4	ENSG00000114062	ZNF506	YKL010C	UFD4
DUSP12/VID28	ENSG00000114098	DUSP12	YIL017C	VID28
ENSG00000081770/RIM2	ENSG00000114120	ENSG00000081770	YBR192W	RIM2
CADPS2/APC11	ENSG00000114125	CADPS2	YDL008W	APC11
HSPB11/MRP21	ENSG00000114126	HSPB11	YBL090W	MRP21
IL12RB2/RSC4	ENSG00000114166	IL12RB2	YKR008W	RSC4
SMARCD3/ARC19	ENSG00000114209	SMARCD3	YKL013C	ARC19
FYB/BCY1	ENSG00000114302	FYB	YIL033C	BCY1
MPP4/UBP12	ENSG00000114316	MPP4	YJL197W	UBP12
STRADB/YMR134W	ENSG00000114346	STRADB	YMR134W	YMR134W
BZW1/GPA2	ENSG00000114353	BZW1	YER020W	GPA2
PGR/RPL24A	ENSG00000114391	PGR	YGL031C	RPL24A
ME2/YMR315W	ENSG00000114416	ME2	YMR315W	YMR315W
C5orf22/GPB2	ENSG00000114423	C5orf22	YAL056W	GPB2
CCNT2/GLC3	ENSG00000114480	CCNT2	YEL011W	GLC3
EPB41L3/URA3	ENSG00000114491	EPB41L3	YEL021W	URA3
COBLL1/NRD1	ENSG00000114503	COBLL1	YNL251C	NRD1
DLG3/SNX4	ENSG00000114520	DLG3	YJL036W	SNX4
TRAF5/VMA1	ENSG00000114573	TRAF5	YDL185W	VMA1
MRPL22/NCR1	ENSG00000114650	MRPL22	YPL006W	NCR1
GEMIN5/HFI1	ENSG00000114745	GEMIN5	YPL254W	HFI1
OPRK1/SUI1	ENSG00000114784	OPRK1	YNL244C	SUI1
NFE2L1/CPS1	ENSG00000114786	NFE2L1	YJL172W	CPS1
GSK3B/CPR4	ENSG00000114857	GSK3B	YCR069W	CPR4
ITGB5/TIF4631	ENSG00000114867	ITGB5	YGR162W	TIF4631
ERC1/ORM1	ENSG00000114978	ERC1	YGR038W	ORM1
XPO1/TPP1	ENSG00000115008	XPO1	YMR156C	TPP1
PALB2/FAB1	ENSG00000115020	PALB2	YFR019W	FAB1
DOPEY1/DAD1	ENSG00000115073	DOPEY1	YDR016C	DAD1
BCKDHB/SAK1	ENSG00000115085	BCKDHB	YER129W	SAK1
KAT6A/ARP3	ENSG00000115091	KAT6A	YJR065C	ARP3
ULK2/ARG8	ENSG00000115107	ULK2	YOL140W	ARG8
GRHL2/ZTA1	ENSG00000115129	GRHL2	YBR046C	ZTA1
TNPO1/YLR177W	ENSG00000115145	TNPO1	YLR177W	YLR177W
P2RX5/HHT2	ENSG00000115163	P2RX5	YNL031C	HHT2
ITGAE/FUS3	ENSG00000115170	ITGAE	YBL016W	FUS3
DIS3/YML079W	ENSG00000115207	DIS3	YML079W	YML079W
PIBF1/GCN3	ENSG00000115211	PIBF1	YKR026C	GCN3
ENSG00000083622/RPN11	ENSG00000115233	ENSG00000083622	YFR004W	RPN11
NUFIP1/CYR1	ENSG00000115241	NUFIP1	YJL005W	CYR1
RRAGB/YOP1	ENSG00000115255	RRAGB	YPR028W	YOP1
CYLD/PRB1	ENSG00000115257	CYLD	YEL060C	PRB1
SLC27A5/CWH41	ENSG00000115275	SLC27A5	YGL027C	CWH41
ZNF324/DNF3	ENSG00000115306	ZNF324	YMR162C	DNF3
ZNF446/CUE4	ENSG00000115307	ZNF446	YML101C	CUE4
ZNF8/HTB2	ENSG00000115350	ZNF8	YBL002W	HTB2
RPS5/SLX1	ENSG00000115392	RPS5	YBR228W	SLX1
FAT1/BSC2	ENSG00000115414	FAT1	YDR275W	BSC2
YTHDC1/BLI1	ENSG00000115415	YTHDC1	YKL061W	BLI1
CHMP2B/GMH1	ENSG00000115446	CHMP2B	YKR030W	GMH1
PPIE/CCT4	ENSG00000115484	PPIE	YDL143W	CCT4
ZMPSTE24/PLP1	ENSG00000115514	ZMPSTE24	YDR183W	PLP1
NOA1/HSH155	ENSG00000115524	NOA1	YMR288W	HSH155
REST/VPS24	ENSG00000115561	REST	YKL041W	VPS24
SSH1/FLO1	ENSG00000115602	SSH1	YAR050W	FLO1
GSTP1/SPO12	ENSG00000115648	GSTP1	YHR152W	SPO12
APLP2/CSR2	ENSG00000115652	APLP2	YPR030W	CSR2
SLCO1A2/SDS22	ENSG00000115685	SLCO1A2	YKL193C	SDS22
WBP11/CNB1	ENSG00000115756	WBP11	YKL190W	CNB1
EIF3I/SPE1	ENSG00000115758	EIF3I	YKL184W	SPE1
TXLNA/RPL23B	ENSG00000115762	TXLNA	YER117W	RPL23B
APOB/GRH1	ENSG00000115806	APOB	YDR517W	GRH1
NCOA1/CAC2	ENSG00000115808	NCOA1	YML102W	CAC2
KIF3C/AAC1	ENSG00000115840	KIF3C	YMR056C	AAC1
RAB10/YMR114C	ENSG00000115850	RAB10	YMR114C	YMR114C
GCKR/DPS1	ENSG00000115866	GCKR	YLL018C	DPS1
HADHA/NOP6	ENSG00000115875	HADHA	YDL213C	NOP6
MAPRE3/CDC25	ENSG00000115904	MAPRE3	YLR310C	CDC25
CAD/BNA5	ENSG00000115919	CAD	YLR231C	BNA5
CD59/VRP1	ENSG00000115935	CD59	YLR337C	VRP1
CD82/ORC2	ENSG00000115942	CD82	YBR060C	ORC2
ATRX/PNO1	ENSG00000115946	ATRX	YOR145C	PNO1
TAF9/ORC1	ENSG00000115947	TAF9	YML065W	ORC1
FCN1/MRM1	ENSG00000115966	FCN1	YOR201C	MRM1
MECOM/FKS1	ENSG00000116001	MECOM	YLR342W	FKS1
SCAMP1/SMT3	ENSG00000116030	SCAMP1	YDR510W	SMT3
PREP/YLR297W	ENSG00000116044	PREP	YLR297W	YLR297W
HACE1/MSH6	ENSG00000116062	HACE1	YDR097C	MSH6
SEH1L/IRC24	ENSG00000116096	SEH1L	YIR036C	IRC24
WDR47/YHR177W	ENSG00000116128	WDR47	YHR177W	YHR177W
OVGP1/YOX1	ENSG00000116132	OVGP1	YML027W	YOX1
MAP3K4/ALO1	ENSG00000116133	MAP3K4	YML086C	ALO1
PILRA/RFA3	ENSG00000116147	PILRA	YJL173C	RFA3
IGSF9/GPX2	ENSG00000116157	IGSF9	YBR244W	GPX2
ABCB1/STE14	ENSG00000116237	ABCB1	YDR410C	STE14
AKR1B1/RPL22A	ENSG00000116251	AKR1B1	YLR061W	RPL22A
CPNE3/DCG1	ENSG00000116266	CPNE3	YIR030C	DCG1
RRN3/NPL3	ENSG00000116350	RRN3	YDR432W	NPL3
CTTN/ETR1	ENSG00000116353	CTTN	YBR026C	ETR1
MTIF2/TFC6	ENSG00000116455	MTIF2	YDR362C	TFC6
TTC39A/ATP4	ENSG00000116459	TTC39A	YPL078C	ATP4
EPS15/EFM1	ENSG00000116473	EPS15	YHL039W	EFM1
ORC1/SPE3	ENSG00000116649	ORC1	YPR069C	SPE3
MGST2/STB6	ENSG00000116661	MGST2	YKL072W	STB6
CHERP/REV7	ENSG00000116670	CHERP	YIL139C	REV7
ATG16L1/YEL023C	ENSG00000116678	ATG16L1	YEL023C	YEL023C
USP40/YLH47	ENSG00000116679	USP40	YPR125W	YLH47
RAD54L/FZO1	ENSG00000116688	RAD54L	YBR179C	FZO1
MAST2/EBS1	ENSG00000116698	MAST2	YDR206W	EBS1
DNAJA1/GCD14	ENSG00000116731	DNAJA1	YJL125C	GCD14
B4GALT1/MCR1	ENSG00000116750	B4GALT1	YKL150W	MCR1
CHMP5/HSH49	ENSG00000116754	CHMP5	YOR319W	HSH49
NFX1/SOR2	ENSG00000116791	NFX1	YDL246C	SOR2
DIMT1/MRPS28	ENSG00000116898	DIMT1	YDR337W	MRPS28
IPO11/SLC1	ENSG00000116906	IPO11	YDL052C	SLC1
EIF2AK1/RPS12	ENSG00000116918	EIF2AK1	YOR369C	RPS12
EPDR1/NRK1	ENSG00000116954	EPDR1	YNL129W	NRK1
SEPHS1/YIL161W	ENSG00000116977	SEPHS1	YIL161W	YIL161W
MRPL28/RPS10A	ENSG00000116983	MRPL28	YOR293W	RPS10A
CEACAM6/MHT1	ENSG00000116984	CEACAM6	YLL062C	MHT1
RBM22/RIB5	ENSG00000117091	RBM22	YBR256C	RIB5
TMED2/SDH2	ENSG00000117118	TMED2	YLL041C	SDH2
ERO1LB/SSF1	ENSG00000117133	ERO1LB	YHR066W	SSF1
ZFAND6/JHD2	ENSG00000117139	ZFAND6	YJR119C	JHD2
TXLNG/RPS13	ENSG00000117155	TXLNG	YDR064W	RPS13
PPEF1/BCD1	ENSG00000117174	PPEF1	YHR040W	BCD1
LAT2/SWD1	ENSG00000117222	LAT2	YAR003W	SWD1
HUWE1/ROD1	ENSG00000117289	HUWE1	YOR018W	ROD1
ZW10/GAL10	ENSG00000117308	ZW10	YBR019C	GAL10
ALG9/PRP3	ENSG00000117360	ALG9	YDR473C	PRP3
MYBPC2/YGL082W	ENSG00000117385	MYBPC2	YGL082W	YGL082W
NOX4/GAL2	ENSG00000117394	NOX4	YLR081W	GAL2
ACOX3/EBP2	ENSG00000117395	ACOX3	YKL172W	EBP2
MTMR2/CDC20	ENSG00000117399	MTMR2	YGL116W	CDC20
PPP1R15A/KAP122	ENSG00000117408	PPP1R15A	YGL016W	KAP122
HSD17B14/VMA16	ENSG00000117410	HSD17B14	YHR026W	VMA16
TRIP6/YPR1	ENSG00000117448	TRIP6	YDR368W	YPR1
ACHE/AHP1	ENSG00000117450	ACHE	YLR109W	AHP1
FTL/YBR141C	ENSG00000117461	FTL	YBR141C	YBR141C
SRRT/HEF3	ENSG00000117528	SRRT	YNL014W	HEF3
BAX/NYV1	ENSG00000117533	BAX	YLR093C	NYV1
NLK/DPH5	ENSG00000117543	NLK	YLR172C	DPH5
PIGS/WWM1	ENSG00000117560	PIGS	YFL010C	WWM1
ATXN7L3/ARG4	ENSG00000117586	ATXN7L3	YHR018C	ARG4
PGS1/PRX1	ENSG00000117592	PGS1	YBL064C	PRX1
PSMC5/YIR035C	ENSG00000117594	PSMC5	YIR035C	YIR035C
UIMC1/UTP25	ENSG00000117597	UIMC1	YIL091C	UTP25
CETP/BDP1	ENSG00000117625	CETP	YNL039W	BDP1
MMP2/YAP3	ENSG00000117632	MMP2	YHL009C	YAP3
GNAO1/KIN3	ENSG00000117650	GNAO1	YAR018C	KIN3
OGFOD1/YNL181W	ENSG00000117676	OGFOD1	YNL181W	YNL181W
SH3BP2/RER2	ENSG00000117682	SH3BP2	YBR002C	RER2
ADD1/PET191	ENSG00000117707	ADD1	YJR034W	PET191
C14orf166/SWI1	ENSG00000117713	C14orf166	YPL016W	SWI1
NID2/ZIP1	ENSG00000117724	NID2	YDR285W	ZIP1
GMCL1/RFA2	ENSG00000117748	GMCL1	YNL312W	RFA2
SF3B2/SNC1	ENSG00000117758	SF3B2	YAL030W	SNC1
KLHL42/OSH6	ENSG00000117859	KLHL42	YKR003W	OSH6
GNAS/TCB2	ENSG00000117868	GNAS	YNL087W	TCB2
DNM1L/CRF1	ENSG00000117906	DNM1L	YDR223W	CRF1
PTHLH/MKC7	ENSG00000117984	PTHLH	YDR144C	MKC7
PHACTR3/IRR1	ENSG00000118007	PHACTR3	YIL026C	IRR1
ERGIC2/KIN1	ENSG00000118046	ERGIC2	YDR122W	KIN1
TFAP2C/SET1	ENSG00000118058	TFAP2C	YHR119W	SET1
AURKA/NTH2	ENSG00000118094	AURKA	YBR001C	NTH2
PIR/STS1	ENSG00000118193	PIR	YIR011C	STS1
RFX2/MIG3	ENSG00000118263	RFX2	YER028C	MIG3
SULT2B1/MOT3	ENSG00000118495	SULT2B1	YMR070W	MOT3
CNOT3/YJR154W	ENSG00000118507	CNOT3	YJR154W	YJR154W
GP6/YPL067C	ENSG00000118508	GP6	YPL067C	YPL067C
PTPN4/YDR026C	ENSG00000118513	PTPN4	YDR026C	YDR026C
DDX18/CAR1	ENSG00000118520	DDX18	YPL111W	CAR1
KHSRP/YLR352W	ENSG00000118564	KHSRP	YLR352W	YLR352W
GNA11/SWP1	ENSG00000118705	GNA11	YMR149W	SWP1
EDEM2/YGL036W	ENSG00000118873	EDEM2	YGL036W	YGL036W
DNMT3B/MIG2	ENSG00000118922	DNMT3B	YGL209W	MIG2
REM1/PCL9	ENSG00000118971	REM1	YDL179W	PCL9
TPX2/TFC4	ENSG00000119041	TPX2	YGR047C	TFC4
PDRG1/RAD6	ENSG00000119048	PDRG1	YGL058W	RAD6
EPB41L1/YPR015C	ENSG00000119138	EPB41L1	YPR015C	YPR015C
DOCK9/CFT2	ENSG00000119203	DOCK9	YLR115W	CFT2
DOCK3/UTP10	ENSG00000119285	DOCK3	YJL109C	UTP10
COQ9/RAD23	ENSG00000119318	COQ9	YEL037C	RAD23
CRLS1/RTG1	ENSG00000119335	CRLS1	YOL067C	RTG1
PPP1R13B/RRD2	ENSG00000119383	PPP1R13B	YPL152W	RRD2
SIGLEC1/GLE1	ENSG00000119392	SIGLEC1	YDL207W	GLE1
FKBP1A/MTG2	ENSG00000119396	FKBP1A	YHR168W	MTG2
NSFL1C/RRT13	ENSG00000119402	NSFL1C	YER066W	RRT13
MAVS/SIT4	ENSG00000119414	MAVS	YDL047W	SIT4
F11/MIC14	ENSG00000119421	F11	YDR031W	MIC14
XRN2/VPS4	ENSG00000119541	XRN2	YPR173C	VPS4
DYNLL1/VHS1	ENSG00000119638	DYNLL1	YDR247W	VHS1
TESC/MLH3	ENSG00000119684	TESC	YPL164C	MLH3
SNX5/YKR104W	ENSG00000119688	SNX5	YKR104W	YKR104W
RPL6/YCR016W	ENSG00000119707	RPL6	YCR016W	YCR016W
MAPKAPK5/ALD4	ENSG00000119711	MAPKAPK5	YOR374W	ALD4
P2RX7/GCD7	ENSG00000119718	P2RX7	YLR291C	GCD7
ESF1/COQ6	ENSG00000119723	ESF1	YGR255C	COQ6
RBBP9/CCT8	ENSG00000119760	RBBP9	YJL008C	CCT8
ANAPC5/RTR1	ENSG00000119878	ANAPC5	YER139C	RTR1
SLC23A2/AXL1	ENSG00000119912	SLC23A2	YPR122W	AXL1
TMEM230/SWT1	ENSG00000119917	TMEM230	YOR166C	SWT1
DZANK1/TSR3	ENSG00000119929	DZANK1	YOR006C	TSR3
KDM2B/XKS1	ENSG00000119950	KDM2B	YGR194C	XKS1
TASP1/YHL042W	ENSG00000119965	TASP1	YHL042W	YHL042W
GCN1L1/DBP1	ENSG00000119969	GCN1L1	YPL119C	DBP1
RPLP0/MAK11	ENSG00000120008	RPLP0	YKL021C	MAK11
PXN/NUC1	ENSG00000120049	PXN	YJL208C	NUC1
RPH3A/AAT2	ENSG00000120053	RPH3A	YLR027C	AAT2
TRMT6/MET17	ENSG00000120054	TRMT6	YLR303W	MET17
CHGB/PIS1	ENSG00000120088	CHGB	YPR113W	PIS1
PEBP1/PPS1	ENSG00000120129	PEBP1	YBR276C	PPS1
TBX5/RCL1	ENSG00000120158	TBX5	YOL010W	RCL1
BRAP/MOB1	ENSG00000120162	BRAP	YIL106W	MOB1
ERP29/MTR2	ENSG00000120253	ERP29	YKL186C	MTR2
NOS1/MRP2	ENSG00000120333	NOS1	YPR166C	MRP2
FUS/CCT2	ENSG00000120438	FUS	YIL142W	CCT2
IGBP1/RTA1	ENSG00000120457	IGBP1	YGR213C	RTA1
FXYD3/DCR2	ENSG00000120659	FXYD3	YLR361C	DCR2
GANAB/SSE2	ENSG00000120694	GANAB	YBR169C	SSE2
GMIP/ALG5	ENSG00000120697	GMIP	YPL227C	ALG5
RBM41/RRP43	ENSG00000120699	RBM41	YCR035C	RRP43
BIRC5/SUP45	ENSG00000120705	BIRC5	YBR143C	SUP45
LAG3/YLR001C	ENSG00000120708	LAG3	YLR001C	YLR001C
MLF2/MET31	ENSG00000120738	MLF2	YPL038W	MET31
OTUB2/AIM17	ENSG00000120756	OTUB2	YHL021C	AIM17
DDX24/UTP20	ENSG00000120800	DDX24	YBL004W	UTP20
ZBTB25/SUE1	ENSG00000120802	ZBTB25	YPR151C	SUE1
ARHGAP4/HAP3	ENSG00000120837	ARHGAP4	YBL021C	HAP3
ANKRD24/LST8	ENSG00000120868	ANKRD24	YNL006W	LST8
RCOR1/YAR064W	ENSG00000120907	RCOR1	YAR064W	YAR064W
LTBP4/CMP2	ENSG00000120910	LTBP4	YML057W	CMP2
BLVRB/YLR118C	ENSG00000120992	BLVRB	YLR118C	YLR118C
SLC9A1/RRI1	ENSG00000121022	SLC9A1	YDL216C	RRI1
SPTLC1/YGR017W	ENSG00000121067	SPTLC1	YGR017W	YGR017W
PAPOLA/YML082W	ENSG00000121152	PAPOLA	YML082W	YML082W
CCNK/RSB1	ENSG00000121361	CCNK	YOR049C	RSB1
PCBP4/CTA1	ENSG00000121691	PCBP4	YDR256C	CTA1
RGS1/CST9	ENSG00000121741	RGS1	YLR394W	CST9
MRPS33/BUB2	ENSG00000121749	MRPS33	YMR055C	BUB2
NDUFB2/IDS2	ENSG00000121753	NDUFB2	YJL146W	IDS2
ENSG00000090269/TUL1	ENSG00000121848	ENSG00000090269	YKL034W	TUL1
NUDC/STT4	ENSG00000121879	NUDC	YLR305C	STT4
MAEA/YCR061W	ENSG00000121966	MAEA	YCR061W	YCR061W
ICAM1/RCK2	ENSG00000122025	ICAM1	YLR248W	RCK2
STRN4/FZF1	ENSG00000122034	STRN4	YGL254W	FZF1
IRAK3/INP52	ENSG00000122126	IRAK3	YNL106C	INP52
LYZ/MRP4	ENSG00000122140	LYZ	YHL004W	MRP4
SI/COG5	ENSG00000122176	SI	YNL051W	COG5
MUL1/COP1	ENSG00000122218	MUL1	YDL145C	COP1
PDCD7/MPE1	ENSG00000122257	PDCD7	YKL059C	MPE1
SPG21/MDM31	ENSG00000122299	SPG21	YHR194W	MDM31
DNAJB11/SCD5	ENSG00000122367	DNAJB11	YOR329C	SCD5
THPO/CDC11	ENSG00000122545	THPO	YJR076C	CDC11
CHRD/RNA15	ENSG00000122566	CHRD	YGL044C	RNA15
FLT3LG/NAN1	ENSG00000122692	FLT3LG	YPL126W	NAN1
RAB11FIP3/YMR111C	ENSG00000122705	RAB11FIP3	YMR111C	YMR111C
GNPTG/WTM2	ENSG00000122741	GNPTG	YOR229W	WTM2
ZNF268/YMR317W	ENSG00000122778	ZNF268	YMR317W	YMR317W
GOLGA3/YPR011C	ENSG00000122912	GOLGA3	YPR011C	YPR011C
PABPC4/MF(ALPHA)1	ENSG00000122952	PABPC4	YPL187W	MF(ALPHA)1
CD209/MRD1	ENSG00000122965	CD209	YPR112C	MRD1
MCOLN1/BBP1	ENSG00000122966	MCOLN1	YPL255W	BBP1
EFNB1/DRS1	ENSG00000123064	EFNB1	YLL008W	DRS1
AARS/DMA1	ENSG00000123091	AARS	YHR115C	DMA1
GLG1/YEL076C-A	ENSG00000123131	GLG1	YEL076C-A	YEL076C-A
KIF4A/CDC40	ENSG00000123154	KIF4A	YDR364C	CDC40
PLEKHG2/CCC2	ENSG00000123191	PLEKHG2	YDR270W	CCC2
PITPNM2/TIS11	ENSG00000123200	PITPNM2	YLR136C	TIS11
EXOC1/SFH1	ENSG00000123219	EXOC1	YLR321C	SFH1
DTX2/TMA17	ENSG00000123240	DTX2	YDL110C	TMA17
NLRC4/VPS66	ENSG00000123268	NLRC4	YPR139C	VPS66
NRCAM/GIM5	ENSG00000123349	NRCAM	YML094W	GIM5
LAMB1/CDC5	ENSG00000123374	LAMB1	YMR001C	CDC5
SLC26A3/PPM2	ENSG00000123444	SLC26A3	YOL141W	PPM2
DLD/ATP11	ENSG00000123472	DLD	YNL315C	ATP11
WDR7/FRE1	ENSG00000123473	WDR7	YLR214W	FRE1
TXNL1/LGE1	ENSG00000123562	TXNL1	YPL055C	LGE1
IL5RA/YPT7	ENSG00000123595	IL5RA	YML001W	YPT7
ITGA6/RRP45	ENSG00000123737	ITGA6	YDR280W	RRP45
RAPGEF4/PFK26	ENSG00000123836	RAPGEF4	YIL107C	PFK26
ENSG00000091436/TYE7	ENSG00000123933	ENSG00000091436	YOR344C	TYE7
FH/CKS1	ENSG00000123975	FH	YBR135W	CKS1
SEL1L3/LAP4	ENSG00000123992	SEL1L3	YKL103C	LAP4
TF/SPR6	ENSG00000123999	TF	YER115C	SPR6
MYO15A/YKL091C	ENSG00000124120	MYO15A	YKL091C	YKL091C
APOH/GPI16	ENSG00000124155	APOH	YHR188C	GPI16
NLRP1/RVS167	ENSG00000124181	NLRP1	YDR388W	RVS167
ACKR6/PUB1	ENSG00000124193	ACKR6	YNL016W	PUB1
SPAG7/CSE1	ENSG00000124207	SPAG7	YGL238W	CSE1
ORC6/MMS2	ENSG00000124208	ORC6	YGL087C	MMS2
ZC3HC1/TEM1	ENSG00000124209	ZC3HC1	YML064C	TEM1
ESR1/MDM34	ENSG00000124214	ESR1	YGL219C	MDM34
RGS17/UBA4	ENSG00000124217	RGS17	YHR111W	UBA4
ANGPT2/PEP12	ENSG00000124222	ANGPT2	YOR036W	PEP12
CD200/DBP10	ENSG00000124228	CD200	YDL031W	DBP10
CMA1/SNC2	ENSG00000124333	CMA1	YOR327C	SNC2
PSME1/RFU1	ENSG00000124356	PSME1	YLR073C	RFU1
JPH4/TOS1	ENSG00000124357	JPH4	YBR162C	TOS1
MYH7/MPP10	ENSG00000124383	MYH7	YJR002W	MPP10
CEBPE/DOA4	ENSG00000124422	CEBPE	YDR069C	DOA4
SLC7A8/DSE1	ENSG00000124486	SLC7A8	YER124C	DSE1
OSGEP/SAM37	ENSG00000124491	OSGEP	YMR060C	SAM37
RNF31/YHC1	ENSG00000124562	RNF31	YLR298C	YHC1
SCFD1/EMI1	ENSG00000124570	SCFD1	YDR512C	EMI1
G2E3/MSN5	ENSG00000124571	G2E3	YDR335W	MSN5
HECTD1/BPT1	ENSG00000124574	HECTD1	YLL015W	BPT1
HNRNPC/OST6	ENSG00000124641	HNRNPC	YML019W	OST6
RPGRIP1/KEL3	ENSG00000124702	RPGRIP1	YPL263C	KEL3
SUPT16H/CRG1	ENSG00000124713	SUPT16H	YHR209W	CRG1
TOX4/ROX1	ENSG00000124766	TOX4	YPR065W	ROX1
GEMIN2/MIG1	ENSG00000124782	GEMIN2	YGL035C	MIG1
TGM1/NUP1	ENSG00000124789	TGM1	YOR098C	NUP1
TINF2/FMP23	ENSG00000124802	TINF2	YBR047W	FMP23
DAZL/MSA1	ENSG00000124813	DAZL	YOR066W	MSA1
SEMA6A/SPC105	ENSG00000124831	SEMA6A	YGL093W	SPC105
TRPM7/DSL1	ENSG00000124839	TRPM7	YNL258C	DSL1
TYRO3/CDC39	ENSG00000125107	TYRO3	YCR093W	CDC39
WDR76/ECM14	ENSG00000125124	WDR76	YHR132C	ECM14
CAPN3/EMP70	ENSG00000125304	CAPN3	YLR083C	EMP70
SNAP23/UPF3	ENSG00000125351	SNAP23	YGR072W	UPF3
PHGDH/PEP5	ENSG00000125352	PHGDH	YMR231W	PEP5
COL9A3/CDC3	ENSG00000125354	COL9A3	YLR314C	CDC3
EZR/GGA2	ENSG00000125447	EZR	YHR108W	GGA2
MYL6/ADY2	ENSG00000125450	MYL6	YCR010C	ADY2
AGO1/REB1	ENSG00000125482	AGO1	YBR049C	REB1
TEKT2/ESC2	ENSG00000125618	TEKT2	YDR363W	ESC2
CLSPN/NSG2	ENSG00000125629	CLSPN	YNL156C	NSG2
UNC13D/RPA135	ENSG00000125630	UNC13D	YPR010C	RPA135
DPYSL2/YKL047W	ENSG00000125651	DPYSL2	YKL047W	YKL047W
TGFB2/THO2	ENSG00000125676	TGFB2	YNL139C	THO2
NUP50/RPL23A	ENSG00000125691	NUP50	YBL087C	RPL23A
CDC45/RGD1	ENSG00000125733	CDC45	YBR260C	RGD1
COMT/YHL017W	ENSG00000125734	COMT	YHL017W	YHL017W
LRRFIP2/SMD2	ENSG00000125743	LRRFIP2	YLR275W	SMD2
HDAC6/RTN2	ENSG00000125744	HDAC6	YDL204W	RTN2
KRT31/RPL18A	ENSG00000125753	KRT31	YOL120C	RPL18A
CDC6/PDC2	ENSG00000125817	CDC6	YDR081C	PDC2
UPRT/YCR076C	ENSG00000125818	UPRT	YCR076C	YCR076C
CDC23/SMB1	ENSG00000125835	CDC23	YER029C	SMB1
CBX5/YDR222W	ENSG00000125845	CBX5	YDR222W	YDR222W
SUCO/PEX15	ENSG00000125863	SUCO	YOL044W	PEX15
MSH2/COF1	ENSG00000125868	MSH2	YLL050C	COF1
MAP3K1/MUD1	ENSG00000125870	MAP3K1	YBR119W	MUD1
DHPS/YDR415C	ENSG00000125912	DHPS	YDR415C	YDR415C
HOOK2/NAB6	ENSG00000125944	HOOK2	YML117W	NAB6
ARCN1/INO2	ENSG00000125952	ARCN1	YDR123C	INO2
PSMD5/RAM1	ENSG00000125954	PSMD5	YDL090C	RAM1
PTGS1/ERV41	ENSG00000125991	PTGS1	YML067C	ERV41
NUP188/ATG11	ENSG00000126001	NUP188	YPR049C	ATG11
CRAT/PRE1	ENSG00000126067	CRAT	YER012W	PRE1
SH2D3C/SPC98	ENSG00000126216	SH2D3C	YNL126W	SPC98
NANS/THP1	ENSG00000126226	NANS	YOL072W	THP1
DFNB31/UBA2	ENSG00000126261	DFNB31	YDR390C	UBA2
CWF19L1/DOT5	ENSG00000126432	CWF19L1	YIL010W	DOT5
SEMA4G/HMT1	ENSG00000126457	SEMA4G	YBR034C	HMT1
BTAF1/SDO1	ENSG00000126524	BTAF1	YLR022C	SDO1
IKZF5/VPS30	ENSG00000126581	IKZF5	YPL120W	VPS30
BLNK/ECM22	ENSG00000126746	BLNK	YLR228C	ECM22
SORBS1/BUD27	ENSG00000126756	SORBS1	YFL023W	BUD27
BAMBI/TIM22	ENSG00000126768	BAMBI	YDL217C	TIM22
IL11/KAR9	ENSG00000126773	IL11	YPL269W	KAR9
MYO3A/SPO21	ENSG00000126777	MYO3A	YOL091W	SPO21
WAC/YDL206W	ENSG00000126787	WAC	YDL206W	YDL206W
CREM/SSA2	ENSG00000126803	CREM	YLL024C	SSA2
NUBP2/URB2	ENSG00000126838	NUBP2	YJR041C	URB2
HIVEP1/GEM1	ENSG00000126858	HIVEP1	YAL048C	GEM1
TREM2/KIN82	ENSG00000126934	TREM2	YCR091W	KIN82
CRISP3/RPS16A	ENSG00000126945	CRISP3	YMR143W	RPS16A
FKBP5/SNT309	ENSG00000126970	FKBP5	YPR101W	SNT309
SRPK1/CNE1	ENSG00000127022	SRPK1	YAL058W	CNE1
BRPF3/CWC24	ENSG00000127191	BRPF3	YLR323C	CWC24
MRPS18A/VIP1	ENSG00000127241	MRPS18A	YLR410W	VIP1
ENSG00000096087/NUP85	ENSG00000127311	ENSG00000096087	YJR042W	NUP85
EFHC1/JID1	ENSG00000127328	EFHC1	YPR061C	JID1
NCR2/YAF9	ENSG00000127337	NCR2	YNL107W	YAF9
HSP90AB1/YOL075C	ENSG00000127412	HSP90AB1	YOL075C	YOL075C
MLN/SVF1	ENSG00000127415	MLN	YDR346C	SVF1
CDC5L/ESS1	ENSG00000127445	CDC5L	YJR017C	ESS1
ITPR3/EMC1	ENSG00000127463	ITPR3	YCL045C	EMC1
ZNF184/SIN3	ENSG00000127511	ZNF184	YOL004W	SIN3
DSP/SLY41	ENSG00000127526	DSP	YOR307C	SLY41
SIRT1/NUP82	ENSG00000127527	SIRT1	YJL061W	NUP82
HNRNPH3/RIM101	ENSG00000127528	HNRNPH3	YHL027W	RIM101
JAK2/ERV1	ENSG00000127554	JAK2	YGR029W	ERV1
IL12RB1/CTF18	ENSG00000127586	IL12RB1	YMR078C	CTF18
ABL1/SLK19	ENSG00000127603	ABL1	YOR195W	SLK19
ACOT7/ISW2	ENSG00000127616	ACOT7	YOR304W	ISW2
SH3GLB1/GIS1	ENSG00000127663	SH3GLB1	YDR096W	GIS1
CDC7/TUB1	ENSG00000127824	CDC7	YML085C	TUB1
PCSK5/UTP8	ENSG00000127914	PCSK5	YGR128C	UTP8
SCD/EIS1	ENSG00000127946	SCD	YMR031C	EIS1
TMED1/PEX1	ENSG00000127980	TMED1	YKL197C	PEX1
ABLIM1/DUS3	ENSG00000128016	ABLIM1	YLR401C	DUS3
RAB18/ADE1	ENSG00000128050	RAB18	YAR015W	ADE1
NRP1/ADE4	ENSG00000128059	NRP1	YMR300C	ADE4
PRTFDC1/TUM1	ENSG00000128309	PRTFDC1	YOR251C	TUM1
TSPAN15/MET12	ENSG00000128322	TSPAN15	YPL023C	MET12
MAST3/CIN4	ENSG00000128340	MAST3	YMR138W	CIN4
MZF1/SME1	ENSG00000128534	MZF1	YOR159C	SME1
MYO9B/APJ1	ENSG00000128590	MYO9B	YNL077W	APJ1
PSMD8/NMA1	ENSG00000128591	PSMD8	YLR328W	NMA1
SETD1A/ANP1	ENSG00000128604	SETD1A	YEL036C	ANP1
MAGEB2/MRPS12	ENSG00000128626	MAGEB2	YNR036C	MRPS12
EFNA2/YHR219W	ENSG00000128641	EFNA2	YHR219W	YHR219W
CIRBP/RGA1	ENSG00000128656	CIRBP	YOR127W	RGA1
ATP5D/HAT1	ENSG00000128708	ATP5D	YPL001W	HAT1
IGFALS/CYB5	ENSG00000128731	IGFALS	YNL111C	CYB5
HNRNPM/ADD66	ENSG00000128789	HNRNPM	YKL206C	ADD66
MARCH2/INO80	ENSG00000128908	MARCH2	YGL150C	INO80
NDUFB7/DAL82	ENSG00000128944	NDUFB7	YNL314W	DAL82
TECR/DUT1	ENSG00000128951	TECR	YBR252W	DUT1
TIMM13/YER163C	ENSG00000128965	TIMM13	YER163C	YER163C
CDC34/LCP5	ENSG00000129071	CDC34	YER127W	LCP5
MTAP/SEC26	ENSG00000129083	MTAP	YDR238C	SEC26
POLR2E/PRE5	ENSG00000129084	POLR2E	YMR314W	PRE5
POLRMT/ECM38	ENSG00000129103	POLRMT	YLR299W	ECM38
HCN2/DCD1	ENSG00000129187	HCN2	YHR144C	DCD1
GADD45B/GIP4	ENSG00000129219	GADD45B	YAL031C	GIP4
MADCAM1/DIA2	ENSG00000129221	MADCAM1	YOR080W	DIA2
MKNK2/TRX3	ENSG00000129235	MKNK2	YCR083W	TRX3
ENSG00000099882/BUR2	ENSG00000129315	ENSG00000099882	YLR226W	BUR2
ARVCF/NUP60	ENSG00000129422	ARVCF	YAR002W	NUP60
RANBP1/GNP1	ENSG00000129473	RANBP1	YDR508C	GNP1
KLHL22/SEC6	ENSG00000129484	KLHL22	YIL068C	SEC6
MED15/RPS26A	ENSG00000129518	MED15	YGL189C	RPS26A
SERPIND1/YGL159W	ENSG00000129521	SERPIND1	YGL159W	YGL159W
SNAP29/WSC3	ENSG00000129538	SNAP29	YOL105C	WSC3
CRKL/RUB1	ENSG00000129559	CRKL	YDR139C	RUB1
LZTR1/OST2	ENSG00000129562	LZTR1	YOR103C	OST2
MMP11/HCM1	ENSG00000129654	MMP11	YCR065W	HCM1
CECR2/NBP2	ENSG00000129675	CECR2	YDR162C	NBP2
SMARCB1/BRE2	ENSG00000129691	SMARCB1	YLR015W	BRE2
P2RX6/RPS4B	ENSG00000129824	P2RX6	YHR203C	RPS4B
DERL3/THI20	ENSG00000129946	DERL3	YOL055C	THI20
ENSG00000099964/DPP1	ENSG00000129951	ENSG00000099964	YDR284C	DPP1
BCL2L13/TCB1	ENSG00000129990	BCL2L13	YOR086C	TCB1
ENSG00000099972/RMT2	ENSG00000130005	ENSG00000099972	YDR465C	RMT2
DDT/HPA3	ENSG00000130066	DDT	YEL066W	HPA3
OSM/NOG2	ENSG00000130119	OSM	YNR053C	NOG2
CABIN1/ORT1	ENSG00000130158	CABIN1	YOR130C	ORT1
TBC1D10A/ELF1	ENSG00000130165	TBC1D10A	YKL160W	ELF1
SUSD2/GTB1	ENSG00000130175	SUSD2	YDR221W	GTB1
SF3A1/CDC16	ENSG00000130177	SF3A1	YKL022C	CDC16
SEC14L2/STE13	ENSG00000130226	SEC14L2	YOR219C	STE13
ENSG00000100010/YMR185W	ENSG00000130227	ENSG00000100010	YMR185W	YMR185W
PPIL2/THO1	ENSG00000130254	PPIL2	YER063W	THO1
SNRPD3/MSS1	ENSG00000130299	SNRPD3	YMR023C	MSS1
PES1/YDR115W	ENSG00000130312	PES1	YDR115W	YDR115W
MAPK1/SOL4	ENSG00000130313	MAPK1	YGR248W	SOL4
GGT1/LSM7	ENSG00000130332	GGT1	YNL147W	LSM7
PPM1F/YIM1	ENSG00000130347	PPM1F	YMR152W	YIM1
TOP3B/YGL185C	ENSG00000130414	TOP3B	YGL185C	YGL185C
DGCR14/ARC40	ENSG00000130429	DGCR14	YBR234C	ARC40
CRYBB2P1/LSM4	ENSG00000130520	CRYBB2P1	YER112W	LSM4
MFNG/RUP1	ENSG00000130560	MFNG	YOR138C	RUP1
CARD10/YDL086W	ENSG00000130635	CARD10	YDL086W	YDL086W
SLC25A1/CLB3	ENSG00000130638	SLC25A1	YDL155W	CLB3
ADRBK2/SPC97	ENSG00000130640	ADRBK2	YHR172W	SPC97
LGALS2/ARK1	ENSG00000130669	LGALS2	YNL020C	ARK1
GGA1/ADH6	ENSG00000130684	GGA1	YMR318C	ADH6
HIRA/RPN13	ENSG00000130706	HIRA	YLR421C	RPN13
SH3BP1/ARG1	ENSG00000130707	SH3BP1	YOL058W	ARG1
LGALS1/RRP4	ENSG00000130713	LGALS1	YHR069C	RRP4
HPS4/UBC12	ENSG00000130725	HPS4	YLR306W	UBC12
ENSG00000100101/SIR3	ENSG00000130762	ENSG00000100101	YLR442C	SIR3
PATZ1/FRS1	ENSG00000130764	PATZ1	YLR060W	FRS1
TRIOBP/INH1	ENSG00000130770	TRIOBP	YDL181W	INH1
TFIP11/BIK1	ENSG00000130779	TFIP11	YCL029C	BIK1
GCAT/SLA2	ENSG00000130787	GCAT	YNL243W	SLA2
ENSG00000100118/RPF1	ENSG00000130810	ENSG00000100118	YHR088W	RPF1
CRYBB1/TIF35	ENSG00000130811	CRYBB1	YDR429C	TIF35
EIF3L/YML053C	ENSG00000130816	EIF3L	YML053C	YML053C
NHP2L1/OCA6	ENSG00000130829	NHP2L1	YDR067C	OCA6
MICALL1/PHO8	ENSG00000130830	MICALL1	YDR481C	PHO8
ENSG00000100141/UFD2	ENSG00000130939	ENSG00000100141	YDL190C	UFD2
POLR2F/UBA1	ENSG00000130985	POLR2F	YKL210W	UBA1
SOX10/YFR016C	ENSG00000131016	SOX10	YFR016C	YFR016C
CCDC134/FMP48	ENSG00000131023	CCDC134	YGR052W	FMP48
PICK1/AAR2	ENSG00000131043	PICK1	YBL074C	AAR2
TTC28/ACS1	ENSG00000131069	TTC28	YAL054C	ACS1
SLC16A8/RPL24B	ENSG00000131089	SLC16A8	YGR148C	RPL24B
CENPM/COX5A	ENSG00000131143	CENPM	YNL052W	COX5A
SEPT3/KES1	ENSG00000131149	SEPT3	YPL145C	KES1
SLC5A1/PSF2	ENSG00000131153	SLC5A1	YJL072C	PSF2
TPTEP1/AIM13	ENSG00000131165	TPTEP1	YFR011C	AIM13
DDX17/BNA2	ENSG00000131203	DDX17	YJR078W	BNA2
DMC1/BIT2	ENSG00000131233	DMC1	YBR270C	BIT2
TCF20/ATM1	ENSG00000131269	TCF20	YMR301C	ATM1
CBY1/MCM22	ENSG00000131323	CBY1	YJR135C	MCM22
TOMM22/IDP1	ENSG00000131370	TOMM22	YDL066W	IDP1
RTDR1/GYP6	ENSG00000131374	RTDR1	YJL044C	GYP6
XBP1/RIM13	ENSG00000131375	XBP1	YMR154C	RIM13
FBXO7/KIP1	ENSG00000131437	FBXO7	YBL063W	KIP1
GTPBP1/DOG1	ENSG00000131462	GTPBP1	YHR044C	DOG1
POLDIP3/GRC3	ENSG00000131467	POLDIP3	YLL035W	GRC3
TIMP3/RPL27B	ENSG00000131469	TIMP3	YDR471W	RPL27B
PPP6R2/MSC1	ENSG00000131470	PPP6R2	YML128C	MSC1
SBF1/VPS25	ENSG00000131475	SBF1	YJR102C	VPS25
SUN2/MRPL51	ENSG00000131495	SUN2	YPR100W	MRPL51
CYB5R3/YEL020C	ENSG00000131503	CYB5R3	YEL020C	YEL020C
DNAL4/BNI1	ENSG00000131504	DNAL4	YNL271C	BNI1
ENSG00000100262/BSD2	ENSG00000131507	ENSG00000100262	YBR290W	BSD2
PACSIN2/UBC5	ENSG00000131508	PACSIN2	YDR059C	UBC5
AP1B1/SEC8	ENSG00000131558	AP1B1	YPR055W	SEC8
HMGXB4/ADY3	ENSG00000131626	HMGXB4	YDL239C	ADY3
TOM1/MRS4	ENSG00000131653	TOM1	YKR052C	MRS4
NEFH/TOP2	ENSG00000131747	NEFH	YNL088W	TOP2
BIK/YPS7	ENSG00000131773	BIK	YDR349C	YPS7
HMOX1/GAL83	ENSG00000131791	HMOX1	YER027C	GAL83
THOC5/LHP1	ENSG00000131795	THOC5	YDL051W	LHP1
MCM5/PDA1	ENSG00000131828	MCM5	YER178W	PDA1
ARSA/FOL2	ENSG00000131979	ARSA	YGR267C	FOL2
TSPO/CAJ1	ENSG00000132002	TSPO	YER048C	CAJ1
RASD2/HMI1	ENSG00000132017	RASD2	YOL095C	HMI1
CBX7/SDS24	ENSG00000132024	CBX7	YBR214W	SDS24
PDGFB/ACC1	ENSG00000132142	PDGFB	YNR016C	ACC1
ACR/DHR2	ENSG00000132153	ACR	YKL078W	DHR2
RPL3/FPK1	ENSG00000132155	RPL3	YNR047W	FPK1
ZMAT5/ERG27	ENSG00000132196	ZMAT5	YLR100W	ERG27
RBFOX2/PIN2	ENSG00000132274	RBFOX2	YOR104W	PIN2
TAB1/BUD32	ENSG00000132275	TAB1	YGR262C	BUD32
ASCC2/TNA1	ENSG00000132326	ASCC2	YGR260W	TNA1
MTMR3/PTP3	ENSG00000132334	MTMR3	YER075C	PTP3
SMCR7L/GSP1	ENSG00000132341	SMCR7L	YLR293C	GSP1
APOL1/CLU1	ENSG00000132361	APOL1	YMR012W	CLU1
MYH9/INP54	ENSG00000132376	MYH9	YOL065C	INP54
SAMM50/RFA1	ENSG00000132383	SAMM50	YAR007C	RFA1
GRAP2/YCR043C	ENSG00000132424	GRAP2	YCR043C	YCR043C
EIF3D/RPL26B	ENSG00000132463	EIF3D	YGR034W	RPL26B
TNRC6B/SAS10	ENSG00000132467	TNRC6B	YDL153C	SAS10
ENSG00000100357/HHT1	ENSG00000132475	ENSG00000100357	YBR010W	HHT1
SGSM3/AST2	ENSG00000132535	SGSM3	YER101C	AST2
IFT27/MMF1	ENSG00000132541	IFT27	YIL051C	MMF1
KIAA0930/SWM1	ENSG00000132604	KIAA0930	YDR260C	SWM1
NCF4/YTA6	ENSG00000132612	NCF4	YPL074W	YTA6
CSF2RB/SEC9	ENSG00000132639	CSF2RB	YGR009C	SEC9
SLC25A17/POL30	ENSG00000132646	SLC25A17	YBR088C	POL30
UPK3A/RSM23	ENSG00000132676	UPK3A	YGL129C	RSM23
KCTD17/TOM40	ENSG00000132718	KCTD17	YMR203W	TOM40
ST13/HCS1	ENSG00000132740	ST13	YKL017C	HCS1
IL2RB/DPH1	ENSG00000132768	IL2RB	YIL103W	DPH1
RBX1/CHS5	ENSG00000132780	RBX1	YLR330W	CHS5
EP300/YKL133C	ENSG00000132792	EP300	YKL133C	YKL133C
L3MBTL2/APL6	ENSG00000132842	L3MBTL2	YGR261C	APL6
RANGAP1/PHM6	ENSG00000132912	RANGAP1	YDR281C	PHM6
ZC3H7B/RCK1	ENSG00000132964	ZC3H7B	YGL158W	RCK1
PHF5A/SPC72	ENSG00000133020	PHF5A	YAL047C	SPC72
ACO2/MYO5	ENSG00000133026	ACO2	YMR109W	MYO5
POLR3H/TEL1	ENSG00000133056	POLR3H	YBL088C	TEL1
PMM1/YHR113W	ENSG00000133059	PMM1	YHR113W	YHR113W
BRD1/CLN1	ENSG00000133101	BRD1	YMR199W	CLN1
MLC1/TMA19	ENSG00000133112	MLC1	YKL056C	TMA19
HDAC10/RFC5	ENSG00000133119	HDAC10	YBR087W	RFC5
FKBP3/SUN4	ENSG00000133216	FKBP3	YNL066W	SUN4
CTSG/MKS1	ENSG00000133246	CTSG	YNL076W	MKS1
GZMB/FES1	ENSG00000133265	GZMB	YBR101C	FES1
RBM23/URC2	ENSG00000133275	RBM23	YDR520C	URC2
PRMT5/DUG1	ENSG00000133313	PRMT5	YFR044C	DUG1
AP4S1/NSA1	ENSG00000133316	AP4S1	YGL111W	NSA1
POLE2/TVP15	ENSG00000133318	POLE2	YDR100W	TVP15
SOS2/NUT2	ENSG00000133398	SOS2	YPR168W	NUT2
CDKL1/LEE1	ENSG00000133606	CDKL1	YPL054W	LEE1
NIN/RAS2	ENSG00000133703	NIN	YNL098C	RAS2
PYGL/SXM1	ENSG00000133704	PYGL	YDR395W	SXM1
TRIM9/CDC60	ENSG00000133706	TRIM9	YPL160W	CDC60
PSMC6/INM1	ENSG00000133731	PSMC6	YHR046C	INM1
CDKN3/RAS1	ENSG00000133818	CDKN3	YOR101W	RAS1
ATP6V1D/FOX2	ENSG00000133835	ATP6V1D	YKR009C	FOX2
PIGH/ERG28	ENSG00000133935	PIGH	YER044C	ERG28
PSMA3/COX16	ENSG00000133983	PSMA3	YJL003W	COX16
VTI1B/MED6	ENSG00000133997	VTI1B	YHR058C	MED6
TIMM9/SUI2	ENSG00000134001	TIMM9	YJR007W	SUI2
GSTZ1/ELP3	ENSG00000134014	GSTZ1	YPL086C	ELP3
AHSA1/CLB1	ENSG00000134057	AHSA1	YGR108W	CLB1
DAAM1/MNL1	ENSG00000134109	DAAM1	YHR204W	MNL1
SPTLC2/AAD6	ENSG00000134152	SPTLC2	YFL056C	AAD6
RIN3/OCA2	ENSG00000134242	RIN3	YNL056W	OCA2
SNW1/VTH2	ENSG00000134243	SNW1	YJL222W	VTH2
CHGA/RIB4	ENSG00000134262	CHGA	YOL143C	RIB4
ITPK1/ARF2	ENSG00000134287	ITPK1	YDL137W	ARF2
PPM1A/AVT2	ENSG00000134294	PPM1A	YEL064C	AVT2
SIX4/SRS2	ENSG00000134313	SIX4	YJL092W	SRS2
ASB2/YGR130C	ENSG00000134318	ASB2	YGR130C	YGR130C
ERH/TIM17	ENSG00000134375	ERH	YJL143W	TIM17
HIF1A/SLX5	ENSG00000134376	HIF1A	YDL013W	SLX5
SRSF5/DED81	ENSG00000134440	SRSF5	YHR019C	DED81
EIF5/NSR1	ENSG00000134453	EIF5	YGR159C	NSR1
SERPINA4/CCL1	ENSG00000134480	SERPINA4	YPR025C	CCL1
SLC8A3/CYK3	ENSG00000134516	SLC8A3	YDL117W	CYK3
DICER1/YNR040W	ENSG00000134571	DICER1	YNR040W	YNR040W
MTHFD1/CIN1	ENSG00000134627	MTHFD1	YOR349W	CIN1
TCL1A/MPT5	ENSG00000134644	TCL1A	YGL178W	MPT5
ZC3H14/NOG1	ENSG00000134697	ZC3H14	YPL093W	NOG1
TELO2/PRP38	ENSG00000134748	TELO2	YGR075C	PRP38
BDKRB1/SIP5	ENSG00000134758	BDKRB1	YMR140W	SIP5
GSKIP/GDT1	ENSG00000134851	GSKIP	YBR187W	GDT1
VRK1/YOL073C	ENSG00000134882	VRK1	YOL073C	YOL073C
PSMC1/RAD2	ENSG00000134899	PSMC1	YGR258C	RAD2
RPS6KA5/RRT12	ENSG00000134900	RPS6KA5	YCR045C	RRT12
PSMB5/TRM112	ENSG00000134909	PSMB5	YNR046W	TRM112
YY1/STT3	ENSG00000134910	YY1	YGL022W	STT3
ACIN1/FMN1	ENSG00000135002	ACIN1	YDR236C	FMN1
CCNB1IP1/PDH1	ENSG00000135046	CCNB1IP1	YPR002W	PDH1
TRIP11/URE2	ENSG00000135049	TRIP11	YNL229C	URE2
APEX1/SER1	ENSG00000135069	APEX1	YOR184W	SER1
ENSG00000100829/RGI2	ENSG00000135090	ENSG00000100829	YIL057C	RGI2
PABPN1/MSB1	ENSG00000135148	PABPN1	YOR188W	MSB1
EFS/TIP20	ENSG00000135249	EFS	YGL145W	TIP20
ARHGAP5/SKY1	ENSG00000135250	ARHGAP5	YMR216C	SKY1
CINP/MTO1	ENSG00000135297	CINP	YGL236C	MTO1
SRP54/SPO75	ENSG00000135312	SRP54	YLL005C	SPO75
CPNE6/ORC3	ENSG00000135336	CPNE6	YLL004W	ORC3
CHD8/BCK1	ENSG00000135341	CHD8	YJL095W	BCK1
PSMA6/PEX22	ENSG00000135363	PSMA6	YAL055W	PEX22
NFKBIA/KRE33	ENSG00000135372	NFKBIA	YNL132W	KRE33
EMC9/HLJ1	ENSG00000135392	EMC9	YMR161W	HLJ1
PSME2/DGA1	ENSG00000135407	PSME2	YOR245C	DGA1
BRMS1L/YMR226C	ENSG00000135437	BRMS1L	YMR226C	YMR226C
ENSG00000100931/GTS1	ENSG00000135439	ENSG00000100931	YGL181W	GTS1
SEC23A/YNL305C	ENSG00000135472	SEC23A	YNL305C	YNL305C
PNN/PAN2	ENSG00000135473	PNN	YGL094C	PAN2
RABGGTA/NOP4	ENSG00000135486	RABGGTA	YPL043W	NOP4
NFATC4/SUL1	ENSG00000135502	NFATC4	YBR294W	SUL1
PLTP/YOS9	ENSG00000135506	PLTP	YDR057W	YOS9
PCIF1/YFL054C	ENSG00000135517	PCIF1	YFL054C	YFL054C
GSS/DGR2	ENSG00000135541	GSS	YKL121W	DGR2
MMP9/MIM1	ENSG00000135596	MMP9	YOL026C	MIM1
TRPC4AP/CCT7	ENSG00000135624	TRPC4AP	YJL111W	CCT7
PYGB/FAS1	ENSG00000135655	PYGB	YKL182W	FAS1
PROCR/YDR042C	ENSG00000135720	PROCR	YDR042C	YDR042C
GINS1/TOK1	ENSG00000135750	GINS1	YJL093C	TOK1
NINL/LST4	ENSG00000135763	NINL	YKL176C	LST4
CD40/RFC4	ENSG00000135778	CD40	YOL094C	RFC4
UQCC/SPT8	ENSG00000135801	UQCC	YLR055C	SPT8
ZMYND8/GLN1	ENSG00000135821	ZMYND8	YPR035W	GLN1
SGK2/VAM7	ENSG00000135823	SGK2	YGL212W	VAM7
IFT52/MAK32	ENSG00000135828	IFT52	YCR019W	MAK32
MYBL2/MTR4	ENSG00000135829	MYBL2	YJL050W	MTR4
HNF4A/NIP100	ENSG00000135837	HNF4A	YPL174C	NIP100
SLA2/GPI2	ENSG00000135845	SLA2	YPL076W	GPI2
C20orf24/MRPL3	ENSG00000135900	C20orf24	YMR024W	MRPL3
NFATC2/PKR1	ENSG00000135930	NFATC2	YMR123W	PKR1
STK4/HYM1	ENSG00000135932	STK4	YKL189W	HYM1
PFDN4/COX4	ENSG00000135940	PFDN4	YGL187C	COX4
DOK5/VPS3	ENSG00000135966	DOK5	YDR495C	VPS3
CSTF1/ISU2	ENSG00000136003	CSTF1	YOR226C	ISU2
BMP7/IES1	ENSG00000136021	BMP7	YFL013C	IES1
RAE1/BUD21	ENSG00000136026	RAE1	YOR078W	BUD21
TPD52L2/NUR1	ENSG00000136044	TPD52L2	YDL089W	NUR1
DNAJC5/PWP1	ENSG00000136045	DNAJC5	YLR196W	PWP1
NELFCD/PLB2	ENSG00000136068	NELFCD	YMR006C	PLB2
PRPF6/RRN7	ENSG00000136098	PRPF6	YJL025W	RRN7
TUBB1/QRI5	ENSG00000136108	TUBB1	YLR204W	QRI5
PSMA7/GYL1	ENSG00000136111	PSMA7	YMR192W	GYL1
NTSR1/YNL134C	ENSG00000136143	NTSR1	YNL134C	YNL134C
MRGBP/YIL001W	ENSG00000136144	MRGBP	YIL001W	YIL001W
DIDO1/STE18	ENSG00000136158	DIDO1	YJR086W	STE18
GID8/ADE2	ENSG00000136197	GID8	YOR128C	ADE2
BIRC7/CDC42	ENSG00000136238	BIRC7	YLR229C	CDC42
ARFGAP1/SWF1	ENSG00000136247	ARFGAP1	YDR126W	SWF1
AVP/SRP68	ENSG00000136261	AVP	YPL243W	SRP68
COL20A1/DBP9	ENSG00000136271	COL20A1	YLR276C	DBP9
CHRNA4/FAU1	ENSG00000136371	CHRNA4	YER183C	FAU1
EEF1A2/OKP1	ENSG00000136436	EEF1A2	YGR179C	OKP1
PTK6/NMT1	ENSG00000136448	PTK6	YLR195C	NMT1
GMEB2/HTD2	ENSG00000136449	GMEB2	YHR067W	HTD2
C20orf27/HRB1	ENSG00000136450	C20orf27	YNL004W	HRB1
SPEF1/YGR021W	ENSG00000136463	SPEF1	YGR021W	YGR021W
CDC25B/YPL247C	ENSG00000136485	CDC25B	YPL247C	YPL247C
ARFRP1/RAD3	ENSG00000136492	ARFRP1	YER171W	RAD3
NDUFAF5/SAS3	ENSG00000136504	NDUFAF5	YBL052C	SAS3
TRIB3/GAP1	ENSG00000136521	TRIB3	YKR039W	GAP1
RASSF2/MRPL4	ENSG00000136522	RASSF2	YLR439W	MRPL4
CSNK2A1/PPZ2	ENSG00000136531	CSNK2A1	YDR436W	PPZ2
ANGPT4/EMP47	ENSG00000136560	ANGPT4	YFL048C	EMP47
HM13/GUS1	ENSG00000136628	HM13	YGL245W	GUS1
SNPH/VPS33	ENSG00000136631	SNPH	YLR396C	VPS33
MYLK2/YSP1	ENSG00000136653	MYLK2	YHR155W	YSP1
SIRPB1/PUF4	ENSG00000136715	SIRPB1	YGL014W	PUF4
SEC23B/IMP4	ENSG00000136718	SEC23B	YNL075W	IMP4
FERMT1/KRE5	ENSG00000136731	FERMT1	YOR336W	KRE5
HAO1/HSE1	ENSG00000136738	HAO1	YHL002W	HSE1
PDYN/NFS1	ENSG00000136750	PDYN	YCL017C	NFS1
PLCB4/YME1	ENSG00000136758	PLCB4	YPR024W	YME1
MYL9/SIS1	ENSG00000136770	MYL9	YNL007C	SIS1
HCK/YCK1	ENSG00000136807	HCK	YHR135C	YCK1
CRNKL1/TRX2	ENSG00000136810	CRNKL1	YGR209C	TRX2
POFUT1/SMC2	ENSG00000136824	POFUT1	YFR031C	SMC2
SAMHD1/JSN1	ENSG00000136827	SAMHD1	YJR091C	JSN1
PAK7/SEC1	ENSG00000136854	PAK7	YDR164C	SEC1
KIF3B/YPL260W	ENSG00000136861	KIF3B	YPL260W	YPL260W
NOP56/PRP4	ENSG00000136875	NOP56	YPR178W	PRP4
IDH3B/SAD1	ENSG00000136878	IDH3B	YFR005C	SAD1
MAPRE1/VMA10	ENSG00000136888	MAPRE1	YHR039C-A	VMA10
JAG1/IPI1	ENSG00000136891	JAG1	YHR085W	IPI1
CDK5RAP1/PUP1	ENSG00000136930	CDK5RAP1	YOR157C	PUP1
SNTA1/KEL1	ENSG00000136933	SNTA1	YHR158C	KEL1
OXT/RKM2	ENSG00000136937	OXT	YDR198C	RKM2
TTI1/PLP2	ENSG00000136940	TTI1	YOR281C	PLP2
E2F1/RPL35B	ENSG00000136942	E2F1	YDL136W	RPL35B
RPRD1B/DCC1	ENSG00000136982	RPRD1B	YCL016C	DCC1
PXMP4/DFM1	ENSG00000136986	PXMP4	YDR411C	DFM1
CHMP4B/RPA49	ENSG00000137054	CHMP4B	YNL248C	RPA49
BPI/DOA1	ENSG00000137055	BPI	YKL213C	DOA1
CST3/HNT3	ENSG00000137074	CST3	YOR258W	HNT3
ASIP/FDH1	ENSG00000137106	ASIP	YOR388C	FDH1
CST4/RPS6B	ENSG00000137154	CST4	YBR181C	RPS6B
ACTR5/CPR7	ENSG00000137168	ACTR5	YJR032W	CPR7
WFDC2/STB4	ENSG00000137203	WFDC2	YMR019W	STB4
AHCY/POP8	ENSG00000137265	AHCY	YBL018C	POP8
DHX35/CMK1	ENSG00000137275	DHX35	YFR014C	CMK1
DNTTIP1/BMS1	ENSG00000137312	DNTTIP1	YPL217C	BMS1
MAP1LC3A/SNF5	ENSG00000137337	MAP1LC3A	YBR289W	SNF5
SYNDIG1/FLX1	ENSG00000137409	SYNDIG1	YIL134W	FLX1
PIGU/RPC31	ENSG00000137478	PIGU	YNL151C	RPC31
TNNC2/MYO1	ENSG00000137497	TNNC2	YHR023W	MYO1
APMAP/FMP32	ENSG00000137500	APMAP	YFL046W	FMP32
ZNF516/SIR4	ENSG00000137501	ZNF516	YDR227W	SIR4
USP14/YIP5	ENSG00000137502	USP14	YGL161C	YIP5
VAPA/MRPL10	ENSG00000137547	VAPA	YNL284C	MRPL10
MYOM1/TGS1	ENSG00000137574	MYOM1	YPL157W	TGS1
MYL12A/YNR065C	ENSG00000137642	MYL12A	YNR065C	YNR065C
CEP76/BUD13	ENSG00000137656	CEP76	YGL174W	BUD13
CEP192/TMA20	ENSG00000137699	CEP192	YER007C-A	TMA20
RNMT/MRP1	ENSG00000137710	RNMT	YDR347W	MRP1
SMAD7/VAC14	ENSG00000137713	SMAD7	YLR386W	VAC14
LAMA1/YJL185C	ENSG00000137752	LAMA1	YJL185C	YJL185C
RNF125/MKK2	ENSG00000137764	RNF125	YPL140C	MKK2
ANKRD12/ODC2	ENSG00000137801	ANKRD12	YOR222W	ODC2
NOL4/GCR2	ENSG00000137806	NOL4	YNL199C	GCR2
POLI/RTF1	ENSG00000137815	POLI	YGL244W	RTF1
MIB1/YKR078W	ENSG00000137822	MIB1	YKR078W	YKR078W
RBBP8/HHF2	ENSG00000137841	RBBP8	YNL030W	HHF2
RIOK3/BIO5	ENSG00000137842	RIOK3	YNR056C	BIO5
CSTF2/WSC4	ENSG00000137845	CSTF2	YHL028W	WSC4
PSMD10/SLD2	ENSG00000137872	PSMD10	YKL108W	SLD2
ATG4A/RLP24	ENSG00000137876	ATG4A	YLR009W	RLP24
TBL1X/COY1	ENSG00000137878	TBL1X	YKL179C	COY1
GPR143/MRPL40	ENSG00000137942	GPR143	YPL173W	MRPL40
PGRMC1/ALT1	ENSG00000137944	PGRMC1	YLR089C	ALT1
POLA1/SUA7	ENSG00000137947	POLA1	YPR086W	SUA7
MID1/BET2	ENSG00000137955	MID1	YPR176C	BET2
NKAP/KGD2	ENSG00000137992	NKAP	YDR148C	KGD2
NXT2/IMD2	ENSG00000138029	NXT2	YHR216W	IMD2
GUCY2F/RBK1	ENSG00000138030	GUCY2F	YCR036W	RBK1
ENSG00000101898/PTC1	ENSG00000138032	ENSG00000101898	YDL006W	PTC1
ALG13/YGR016W	ENSG00000138035	ALG13	YGR016W	YGR016W
PRPS2/PSY2	ENSG00000138041	PRPS2	YNL201C	PSY2
TLR8/YPT1	ENSG00000138069	TLR8	YFL038C	YPT1
AMMECR1/ARP2	ENSG00000138071	AMMECR1	YDL029W	ARP2
CHRDL1/MAL12	ENSG00000138079	CHRDL1	YGR292W	MAL12
WDR13/DAS1	ENSG00000138081	WDR13	YJL149W	DAS1
SUV39H1/PET309	ENSG00000138095	SUV39H1	YLR067C	PET309
GLRA2/ARP1	ENSG00000138107	GLRA2	YHR129C	ARP1
XIAP/KIP3	ENSG00000138160	XIAP	YGL216W	KIP3
STAG2/SRP102	ENSG00000138175	STAG2	YKL154W	SRP102
MCF2/SPC110	ENSG00000138180	MCF2	YDR356W	SPC110
F9/HDA2	ENSG00000138182	F9	YDR295C	HDA2
ABCD1/YND1	ENSG00000138185	ABCD1	YER005W	YND1
CCDC22/HMLALPHA1	ENSG00000138279	CCDC22	YCL066W	HMLALPHA1
CACNA1F/TIM23	ENSG00000138297	CACNA1F	YNR017W	TIM23
SYP/RPS24A	ENSG00000138326	SYP	YER074W	RPS24A
PLP2/DNA2	ENSG00000138346	PLP2	YHR164C	DNA2
BMX/ADE17	ENSG00000138363	BMX	YMR120C	ADE17
PLS3/SWI6	ENSG00000138376	PLS3	YLR182W	SWI6
NAA10/KTR5	ENSG00000138378	NAA10	YNL029C	KTR5
RENBP/SRO9	ENSG00000138385	RENBP	YCL037C	SRO9
ELF4/CPR3	ENSG00000138398	ELF4	YML078W	CPR3
SMARCA1/IDP3	ENSG00000138413	SMARCA1	YNL009W	IDP3
MTMR8/YPL014W	ENSG00000138434	MTMR8	YPL014W	YPL014W
ASB9/YTM1	ENSG00000138442	ASB9	YOR272W	YTM1
ENSG00000102050/YKL100C	ENSG00000138600	ENSG00000102050	YKL100C	YKL100C
RBBP7/PTM1	ENSG00000138613	RBBP7	YKL039W	PTM1
PPP1R2P9/DSK2	ENSG00000138629	PPP1R2P9	YMR276W	DSK2
KCND1/ALG9	ENSG00000138641	KCND1	YNL219C	ALG9
OPN1LW/FMP25	ENSG00000138646	OPN1LW	YLR077W	FMP25
FMR1/IES2	ENSG00000138660	FMR1	YNL215W	IES2
PIM2/PGI1	ENSG00000138663	PIM2	YBR196C	PGI1
SLC35A2/RIM4	ENSG00000138668	SLC35A2	YHL024W	RIM4
PQBP1/PSY4	ENSG00000138669	PQBP1	YBL046W	PSY4
PCSK1N/ENP2	ENSG00000138674	PCSK1N	YGR145W	ENP2
EMD/YGL015C	ENSG00000138684	EMD	YGL015C	YGL015C
TAZ/CSF1	ENSG00000138688	TAZ	YLR087C	CSF1
PGK1/YAR066W	ENSG00000138698	PGK1	YAR066W	YAR066W
GATA1/ATP12	ENSG00000138750	GATA1	YJL180C	ATP12
MAGT1/BRE5	ENSG00000138757	MAGT1	YNR051C	BRE5
SMS/SPR28	ENSG00000138758	SMS	YDR218C	SPR28
PHEX/YOR387C	ENSG00000138760	PHEX	YOR387C	YOR387C
UBL4A/USO1	ENSG00000138768	UBL4A	YDL058W	USO1
EEA1/PPA2	ENSG00000138777	EEA1	YMR267W	PPA2
RP2/STU1	ENSG00000138778	RP2	YBL034C	STU1
PHF16/YJR141W	ENSG00000138785	PHF16	YJR141W	YJR141W
CDK16/ABF2	ENSG00000138795	CDK16	YMR072W	ABF2
USP11/NDI1	ENSG00000138796	USP11	YML120C	NDI1
PCYT1B/MET14	ENSG00000138801	PCYT1B	YKL001C	MET14
HTATSF1/SEC24	ENSG00000138802	HTATSF1	YIL109C	SEC24
VGLL1/YLR036C	ENSG00000139112	VGLL1	YLR036C	YLR036C
CD40LG/YLR290C	ENSG00000139180	CD40LG	YLR290C	YLR290C
TIMP1/PEX5	ENSG00000139197	TIMP1	YDR244W	PEX5
FGD1/SMX3	ENSG00000139343	FGD1	YPR182W	SMX3
PIN4/AFT1	ENSG00000139350	PIN4	YGL071W	AFT1
PORCN/COX7	ENSG00000139372	PORCN	YMR256C	COX7
MAGED2/YSR3	ENSG00000139496	MAGED2	YKR053C	YSR3
KLF8/KTR4	ENSG00000139505	KLF8	YBR199W	KTR4
SYTL4/YJR107W	ENSG00000139567	SYTL4	YJR107W	YJR107W
CENPI/RPS8A	ENSG00000139610	CENPI	YBL072C	RPS8A
DRP2/SWI3	ENSG00000139613	DRP2	YJL176C	SWI3
TAF7L/ORM2	ENSG00000139618	TAF7L	YLR350W	ORM2
PBDC1/MED8	ENSG00000139636	PBDC1	YBR193C	MED8
ENSG00000102391/YER156C	ENSG00000139637	ENSG00000102391	YER156C	YER156C
ARMCX3/YJL068C	ENSG00000139684	ARMCX3	YJL068C	YJL068C
HTR2A/GYP1	ENSG00000139687	HTR2A	YOR070C	GYP1
NDFIP2/CNN1	ENSG00000139719	NDFIP2	YFR046C	CNN1
TNFSF13B/TMA22	ENSG00000139726	TNFSF13B	YJR014W	TMA22
MLNR/FRE6	ENSG00000139908	MLNR	YLL051C	FRE6
CAB39L/YJL055W	ENSG00000139910	CAB39L	YJL055W	YJL055W
KLF5/YNL035C	ENSG00000140006	KLF5	YNL035C	YNL035C
STK24/TYS1	ENSG00000140105	STK24	YGR185C	TYS1
ACP5/UGA4	ENSG00000140199	ACP5	YDL210W	UGA4
DNAJC3/XYL2	ENSG00000140263	DNAJC3	YLR070C	XYL2
UGGT2/YDL085C-A	ENSG00000140264	UGGT2	YDL085C-A	YDL085C-A
ARHGEF7/ECM25	ENSG00000140299	ARHGEF7	YJL201W	ECM25
FGF9/TOA2	ENSG00000140307	FGF9	YKL058W	TOA2
SGCG/SRP14	ENSG00000140319	SGCG	YDL092W	SRP14
PARP4/UTP21	ENSG00000140332	PARP4	YLR409C	UTP21
SUPT20H/BUD14	ENSG00000140368	SUPT20H	YAR014C	BUD14
MRPS31/AIM45	ENSG00000140374	MRPS31	YPR004C	AIM45
KPNA3/SML1	ENSG00000140382	KPNA3	YML058W	SML1
FLT1/ARG7	ENSG00000140386	FLT1	YMR062C	ARG7
RGCC/YGR079W	ENSG00000140391	RGCC	YGR079W	YGR079W
VWA8/ELP2	ENSG00000140395	VWA8	YGR200C	ELP2
DGKH/AMS1	ENSG00000140400	DGKH	YGL156W	AMS1
KATNAL1/NNF2	ENSG00000140416	KATNAL1	YGR089W	NNF2
INTS6/RAD16	ENSG00000140464	INTS6	YBR114W	RAD16
TSC22D1/ERG11	ENSG00000140465	TSC22D1	YHR007C	ERG11
CLN5/HOC1	ENSG00000140481	CLN5	YJR075W	HOC1
OLFM4/SSP2	ENSG00000140488	OLFM4	YOR242C	SSP2
MSLN/CSR1	ENSG00000140522	MSLN	YLR380W	CSR1
TRADD/YMR210W	ENSG00000140526	TRADD	YMR210W	YMR210W
HSF4/KIP2	ENSG00000140538	HSF4	YPL155C	KIP2
CORO1A/LST7	ENSG00000140543	CORO1A	YGR057C	LST7
MAPK3/KEX2	ENSG00000140564	MAPK3	YNL238W	KEX2
PHKB/IQG1	ENSG00000140575	PHKB	YPL242C	IQG1
NUTF2/SEC53	ENSG00000140650	NUTF2	YFL045C	SEC53
NUP93/HUA1	ENSG00000140682	NUP93	YGR268C	HUA1
CENPT/YGR122W	ENSG00000140694	CENPT	YGR122W	YGR122W
TSNAXIP1/QCR2	ENSG00000140740	TSNAXIP1	YPR191W	QCR2
NFAT5/ECM16	ENSG00000140829	NFAT5	YMR128W	ECM16
N4BP1/GRX4	ENSG00000140830	N4BP1	YER174C	GRX4
CBLN1/VIK1	ENSG00000140859	CBLN1	YPL253C	VIK1
ARL2BP/YSP3	ENSG00000140943	ARL2BP	YOR003W	YSP3
ZNF423/RPL3	ENSG00000140986	ZNF423	YOR063W	RPL3
CCL22/YPK3	ENSG00000140992	CCL22	YBR028C	YPK3
CCL17/YDR333C	ENSG00000141002	CCL17	YDR333C	YDR333C
CTCF/MCD4	ENSG00000141012	CTCF	YKL165C	MCD4
ACD/REC107	ENSG00000141013	ACD	YJR021C	REC107
POLR2C/AIM44	ENSG00000141027	POLR2C	YPL158C	AIM44
PARD6A/SSH4	ENSG00000141084	PARD6A	YKL124W	SSH4
ZNF821/PRS5	ENSG00000141127	ZNF821	YOL061W	PRS5
MMP15/DBP6	ENSG00000141141	MMP15	YNR038W	DBP6
USB1/VPS53	ENSG00000141252	USB1	YJL029C	VPS53
CCDC113/GYP7	ENSG00000141258	CCDC113	YDL234C	GYP7
NME3/APE2	ENSG00000141279	NME3	YKL157W	APE2
PSMD7/CHC1	ENSG00000141367	PSMD7	YGL206C	CHC1
VAC14/YTA7	ENSG00000141385	VAC14	YGR270W	YTA7
TANGO6/INM2	ENSG00000141401	TANGO6	YDR287W	INM2
COG4/RTT103	ENSG00000141425	COG4	YDR289C	RTT103
PLA2G15/YPL277C	ENSG00000141480	PLA2G15	YPL277C	YPL277C
[truncated: 1,354 more rows]
