# Supplementary material for: Scope and limitations of yeast as a model organism for studying human tissue-specific pathways
Source: BMC Syst Biol. 2015 Dec 29;9:96. doi: 10.1186/s12918-015-0253-0 (PMC4696342; doi:10.1186/s12918-015-0253-0)
Supplement: Additional file 1 — Network alignments. Compressed (*.zip) file containing individual tissue-specific alignments. (ZIP 5181 Kb) [file 12918_2015_253_MOESM1_ESM.zip › alignments/MOLT-4_AlignGraph_edges.tsv]

First_ortholog_pair	Second_ortholog_pair
FHL2/URN1	FGR/PDR5
PITPNM1/MAM3	KRIT1/FEN1
RAE1/BUD21	IBTK/UTP18
SERPINB1/HOS3	MYCBP2/NAB2
TRAF1/OM45	MYCBP2/NAB2
PITX1/SSO1	MYCBP2/NAB2
SYTL4/YJR107W	MYCBP2/NAB2
RPAP1/SET5	MYCBP2/NAB2
TMCO6/PEF1	MYCBP2/NAB2
GHR/ZDS1	ITGA3/PPH21
ASCC3/RPN2	C19orf60/RPT3
LYPLA2/TAF3	SYNRG/POL12
G2E3/MSN5	VPS41/CDH1
PRPF31/OPT2	MARK4/FAF1
MSH3/YBP2	SCN4A/YBR096W
NTN4/TIF2	E2F2/ARB1
MTMR8/YPL014W	NFIX/MRI1
RAPGEF2/LSM2	MED24/BRR2
PIK3CG/SLF1	POMT2/RDL1
TJP3/CCT5	NME2/RRP12
OGFR/ERP2	APBA3/ERG25
CDC7/TUB1	SLC30A9/PSE1
COL20A1/DBP9	SLC30A9/PSE1
ENSG00000100141/UFD2	SYT13/SEC7
PDIA5/TYR1	ZRANB1/MAM33
CCDC130/CHS3	ZFP64/GIS2
GORASP2/NOP9	RUNX3/FCF2
CCL17/YDR333C	NR1H3/MUD2
KCNN2/RAD53	NUP160/SEC2
USF2/YCK2	NUP160/SEC2
LMO3/SLZ1	ENSG00000032514/SBA1
UBE2D3/MCM7	LRRC7/CSM3
GHR/ZDS1	MYOC/BEM3
PIK3C3/NUP84	CUL3/SLX8
NHP2L1/OCA6	TNC/HAL1
RIPK2/UBI4	BARX2/PUF6
DYNC1I2/KNS1	TRIT1/TID3
CA12/RPG1	VPS13D/TIF34
PIK3CG/SLF1	VPS13D/TIF34
TBC1D1/CIK1	COL9A2/URA2
LAMTOR2/RPL1A	MAPK9/RPS1B
GPLD1/PKH2	ALX4/GDS1
TAF9/ORC1	AKR7A2/RPS2
EYA2/APA2	MCF2L2/SHP1
PHRF1/PSA1	PSD/ILV1
CDC7/TUB1	PSD/ILV1
RIPK2/UBI4	CTDP1/PZF1
RP2/STU1	CREB3L3/NRG2
PBLD/TKL1	COL11A1/SET2
SIRPB1/PUF4	ACAA1/WHI3
ENSG00000115254/PLC1	BCAT1/ATP16
COBLL1/NRD1	SPAG4/RPB5
POLA1/SUA7	SPAG4/RPB5
RAB27A/SNF1	ELMO2/SIP3
IPO5/BNR1	CDON/MYO3
ATP1B3/GND1	HIPK2/HPT1
ZNF423/RPL3	AP3D1/VMA8
FAM162A/ENT2	IPO5/BNR1
NHP2L1/OCA6	MAP2K4/SGN1
TBL1X/COY1	TBC1D1/CIK1
SMARCA2/YMR124W	SMARCD1/YER121W
ROPN1B/PBS2	ATXN3/MIR1
MFAP2/YRA1	RRP15/ARD1
PHGDH/PEP5	KIAA1107/PEP3
ASCC3/RPN2	RAB27A/SNF1
BUD31/OTU1	CECR5/YPT32
NUBP1/PTK2	NUCB2/VPS55
CDC7/TUB1	SLC12A3/ALF1
NDUFB7/DAL82	RAD18/FCJ1
CARD10/YDL086W	ACTN1/DBP8
PIK3CG/SLF1	MPP5/ZIM17
RASGRF2/SLA1	CHFR/PRR2
CD200/DBP10	MRVI1/NOP15
SELPLG/YGR067C	ST6GAL1/SCP160
SPR/DNM1	BCS1L/YOR022C
RIF1/PRP45	REXO2/SNU114
RASSF2/MRPL4	KLHL20/MRP7
DYNC1I2/KNS1	TRAF4/MKK1
BIRC5/SUP45	UBE2A/CRN1
ENSG00000096087/NUP85	PIK3C3/NUP84
FN1/YLL054C	PGM1/SKI7
PRKAG2/HRD1	CPB2/HMG2
PEX5L/HHO1	KCNN2/RAD53
ZNF451/RSC8	IL12RB2/RSC4
ASB2/YGR130C	BZW1/GPA2
BCKDK/TPI1	COBLL1/NRD1
UQCC/SPT8	TRAF5/VMA1
EYA1/SPA2	GEMIN5/HFI1
FHL5/FPR4	P2RX5/HHT2
OGFOD2/YMR295C	IGSF9/GPX2
TTI1/PLP2	EPS15/EFM1
DDX5/FPS1	MGST2/STB6
TFR2/MRPL8	USP40/YLH47
CD200/DBP10	ERO1LB/SSF1
MFAP2/YRA1	ERO1LB/SSF1
GLCCI1/SSY1	HUWE1/ROD1
MYH9/INP54	MAEA/YCR061W
RNF8/MAK21	SPAG7/CSE1
TNRC6B/SAS10	MYH7/MPP10
SLC8A3/CYK3	MAST3/CIN4
MFAP2/YRA1	MAST3/CIN4
SIRPB1/PUF4	CDC34/LCP5
GABRG2/UBC13	POLR2F/UBA1
STEAP3/UBC4	POLR2F/UBA1
CSK/CBC2	PICK1/AAR2
SRSF9/GCN2	PICK1/AAR2
EYA4/PRP8	PICK1/AAR2
IL23A/CHK1	ENSG00000100357/HHT1
USF2/YCK2	HIF1A/SLX5
SIRPB1/PUF4	PSMB5/TRM112
PITPNM1/MAM3	EFS/TIP20
PLA2G4A/KDX1	CHD8/BCK1
USF2/YCK2	TRPC4AP/CCT7
DNTTIP1/BMS1	RAE1/BUD21
PIK3CG/SLF1	TUBB1/QRI5
PIK3CG/SLF1	CHRNA4/FAU1
CYB561D2/YDR306C	OXT/RKM2
GUCA1B/SER33	DHX35/CMK1
UBE2D3/MCM7	AMMECR1/ARP2
EYA4/PRP8	PLP2/DNA2
PDCD10/IPP1	RENBP/SRO9
EYA4/PRP8	UGGT2/YDL085C-A
PITPNM1/MAM3	FAM173A/NOP56
EYA4/PRP8	CSK/CBC2
MFAP2/YRA1	CSK/CBC2
MAP3K8/ALY2	RIPK2/UBI4
KLC3/YLR422W	PPP1R37/MCH5
PIK3CG/SLF1	PPP1R13L/PRS3
MFAP2/YRA1	IL27RA/SPC34
PMPCB/ESBP6	USF2/YCK2
OGFOD2/YMR295C	USF2/YCK2
BAG1/HOT1	GTPBP10/SSA3
OGFOD2/YMR295C	PIK3CG/SLF1
PPP2R5D/RPA14	PIK3CG/SLF1
ITGB6/RPS23A	PIK3CG/SLF1
MFAP2/YRA1	PIK3CG/SLF1
FHL2/URN1	RNF32/RPL30
CLINT1/RPP2B	CHN2/SEC31
NDUFC1/HSC82	NOD1/ALT2
OGFOD2/YMR295C	CASP2/YAK1
AATF/NUP49	RAPGEF1/HYR1
ASCC3/RPN2	CASC3/NAT1
FN1/YLL054C	CCL7/AIM7
RPS15/CHS1	CHIC2/SWE1
SPR/DNM1	PPP6R3/TEF1
PITPNM1/MAM3	BIRC2/YNL019C
CNOT6/PIN4	OGFOD2/YMR295C
GPLD1/PKH2	CDK2AP1/IMH1
EYA4/PRP8	SRSF9/GCN2
MFAP2/YRA1	SRSF9/GCN2
MFAP2/YRA1	ANGPTL1/PRP28
