# Supplementary material for: Scope and limitations of yeast as a model organism for studying human tissue-specific pathways
Source: BMC Syst Biol. 2015 Dec 29;9:96. doi: 10.1186/s12918-015-0253-0 (PMC4696342; doi:10.1186/s12918-015-0253-0)
Supplement: Additional file 1 — Network alignments. Compressed (*.zip) file containing individual tissue-specific alignments. (ZIP 5181 Kb) [file 12918_2015_253_MOESM1_ESM.zip › alignments/B Lymphoblasts_AlignGraph_nodes.tsv]

ID	Human_EnsemblGeneID	Human_Symbol	Yeast_EnsemblGeneID	Yeast_Symbol
TSPAN6/DPM1	ENSG00000000419	TSPAN6	YPR183W	DPM1
DPM1/GSH1	ENSG00000001084	DPM1	YJL101C	GSH1
SCYL3/HAP2	ENSG00000001167	SCYL3	YGL237C	HAP2
FGR/PPN1	ENSG00000002726	FGR	YDR452W	PPN1
CFH/WHI5	ENSG00000002822	CFH	YOR083W	WHI5
GCLC/CTR1	ENSG00000003147	GCLC	YPR124W	CTR1
NFYA/GIS4	ENSG00000003402	NFYA	YML006C	GIS4
SEMA3F/CSM4	ENSG00000004059	SEMA3F	YPL200W	CSM4
CFTR/FEN1	ENSG00000004399	CFTR	YCR034W	FEN1
KRIT1/ADK1	ENSG00000004455	KRIT1	YDR226W	ADK1
RAD52/FPR2	ENSG00000004478	RAD52	YDR519W	FPR2
BAD/ACP1	ENSG00000004779	BAD	YKL192C	ACP1
CD99/YGR201C	ENSG00000004838	CD99	YGR201C	YGR201C
AOC1/YDR307W	ENSG00000004866	AOC1	YDR307W	YDR307W
HECW1/CDC27	ENSG00000004897	HECW1	YBL084C	CDC27
MAD1L1/NAM7	ENSG00000005007	MAD1L1	YMR080C	NAM7
LASP1/SIP3	ENSG00000005020	LASP1	YNL257C	SIP3
M6PR/MATALPHA2	ENSG00000005102	M6PR	YCR039C	MATALPHA2
ICA1/MEF1	ENSG00000005156	ICA1	YLR069C	MEF1
ALS2/PET112	ENSG00000005175	ALS2	YBL080C	PET112
CASP10/ERV15	ENSG00000005189	CASP10	YBR210W	ERV15
CFLAR/AGA1	ENSG00000005243	CFLAR	YNR044W	AGA1
TFPI/PST2	ENSG00000005302	TFPI	YDR032C	PST2
RBM5/BDF2	ENSG00000005339	RBM5	YDL070W	BDF2
MTMR7/STE6	ENSG00000005471	MTMR7	YKL209C	STE6
ARF5/LOC1	ENSG00000005700	ARF5	YFR001W	LOC1
POLDIP2/YDR352W	ENSG00000005893	POLDIP2	YDR352W	YDR352W
PLXND1/PGC1	ENSG00000006007	PLXND1	YPL206C	PGC1
AK2/LAA1	ENSG00000006125	AK2	YJL207C	LAA1
CD38/ADH7	ENSG00000006194	CD38	YCR105W	ADH7
FKBP4/GRX6	ENSG00000006468	FKBP4	YDL010W	GRX6
KDM1A/LCB5	ENSG00000006530	KDM1A	YLR260W	LCB5
CAMKK1/DBF4	ENSG00000006634	CAMKK1	YDR052C	DBF4
RECQL/YMR010W	ENSG00000006704	RECQL	YMR010W	YMR010W
HSPB6/VPS41	ENSG00000006715	HSPB6	YDR080W	VPS41
ARHGAP33/TRZ1	ENSG00000006744	ARHGAP33	YKR079C	TRZ1
NDUFAB1/PAC1	ENSG00000007168	NDUFAB1	YOR269W	PAC1
PDK4/HXK2	ENSG00000007174	PDK4	YGL253W	HXK2
ZMYND10/HOF1	ENSG00000007237	ZMYND10	YMR032W	HOF1
ST7/TRS33	ENSG00000007255	ST7	YOR115C	TRS33
CDC27/GPI1	ENSG00000007541	CDC27	YGR216C	GPI1
SLC4A1/SCH9	ENSG00000008118	SLC4A1	YHR205W	SCH9
CALCR/YEF1	ENSG00000008130	CALCR	YEL041W	YEF1
HCCS/YDL176W	ENSG00000008277	HCCS	YDL176W	YDL176W
DVL2/DTR1	ENSG00000008282	DVL2	YBR180W	DTR1
UPF1/CNL1	ENSG00000008294	UPF1	YDR357C	CNL1
SKAP2/NSE5	ENSG00000008300	SKAP2	YML023C	NSE5
SLC25A5/PHR1	ENSG00000008405	SLC25A5	YOR386W	PHR1
CCDC109B/PHO3	ENSG00000008710	CCDC109B	YBR092C	PHO3
HOXA11/RPS20	ENSG00000008988	HOXA11	YHL015W	RPS20
POLR2J/YBL055C	ENSG00000009335	POLR2J	YBL055C	YBL055C
DHX33/POL3	ENSG00000009413	DHX33	YDL102W	POL3
MEOX1/VTA1	ENSG00000009844	MEOX1	YLR181C	VTA1
LIG3/PHD1	ENSG00000009950	LIG3	YKL043W	PHD1
RPAP3/RSC2	ENSG00000009954	RPAP3	YLR357W	RSC2
ENSG00000005189/VID30	ENSG00000010017	ENSG00000005189	YGL227W	VID30
CIAPIN1/MSC7	ENSG00000010030	CIAPIN1	YHR039C	MSC7
FAM214B/SEE1	ENSG00000010165	FAM214B	YIL064W	SEE1
COPZ2/COR1	ENSG00000010256	COPZ2	YBL045C	COR1
PRKAR2B/YCS4	ENSG00000010292	PRKAR2B	YLR272C	YCS4
MSL3/SAK1	ENSG00000010671	MSL3	YER129W	SAK1
CREBBP/CDC28	ENSG00000010810	CREBBP	YBR160W	CDC28
BZRAP1/NDD1	ENSG00000010818	BZRAP1	YOR372C	NDD1
MPO/RDS2	ENSG00000011007	MPO	YPL133C	RDS2
PON1/YNK1	ENSG00000011052	PON1	YKL067W	YNK1
GCFC2/ICT1	ENSG00000011198	GCFC2	YLR099C	ICT1
ABCB4/UTP18	ENSG00000011260	ABCB4	YJL069C	UTP18
SOX8/NAB2	ENSG00000011275	SOX8	YGL122C	NAB2
IBTK/STT4	ENSG00000011405	IBTK	YLR305C	STT4
MYCBP2/SKG3	ENSG00000011426	MYCBP2	YLR187W	SKG3
FBXL3/MSB4	ENSG00000011454	FBXL3	YOL112W	MSB4
ITGAL/PPH21	ENSG00000011485	ITGAL	YDL134C	PPH21
PDK2/YKR041W	ENSG00000012048	PDK2	YKR041W	YKR041W
ITGA3/RAD10	ENSG00000012061	ITGA3	YML095C	RAD10
LAMP2/NUP57	ENSG00000012822	LAMP2	YGR119C	NUP57
GGNBP2/ARR1	ENSG00000012983	GGNBP2	YPR199C	ARR1
ITGA2B/RPT3	ENSG00000013275	ITGA2B	YDR394W	RPT3
GDE1/COQ4	ENSG00000013441	GDE1	YDR204W	COQ4
C19orf60/RET1	ENSG00000013503	C19orf60	YOR207C	RET1
CRLF1/NGL2	ENSG00000013523	CRLF1	YMR285C	NGL2
MAP3K14/YAL064C-A	ENSG00000013810	MAP3K14	YAL064C-A	YAL064C-A
ABCC8/POL12	ENSG00000014138	ABCC8	YBL035C	POL12
CCL18/PMT6	ENSG00000014216	CCL18	YGR199W	PMT6
CCL3/MDH3	ENSG00000014641	CCL3	YDL078C	MDH3
SYNRG/MMT1	ENSG00000014824	SYNRG	YMR177W	MMT1
CACNG3/IMP2	ENSG00000015171	CACNG3	YIL154C	IMP2
TMEM132A/LAS17	ENSG00000015285	TMEM132A	YOR181W	LAS17
AP2B1/GPG1	ENSG00000015413	AP2B1	YGL121C	GPG1
TAC1/MPP6	ENSG00000015479	TAC1	YNR024W	MPP6
ZNF263/BPL1	ENSG00000015592	ZNF263	YDL141W	BPL1
CX3CL1/PMR1	ENSG00000017260	CX3CL1	YGL167C	PMR1
SPATA20/BEM3	ENSG00000017797	SPATA20	YPL115C	BEM3
CACNA1G/MGR3	ENSG00000018189	CACNA1G	YMR115W	MGR3
TNFRSF12A/DLD1	ENSG00000018510	TNFRSF12A	YDL174C	DLD1
MAP3K9/EMW1	ENSG00000018699	MAP3K9	YNL313C	EMW1
RALA/RGM1	ENSG00000020256	RALA	YMR182C	RGM1
BAIAP2L1/TFB3	ENSG00000020426	BAIAP2L1	YDR460W	TFB3
ETV1/MRE11	ENSG00000020922	ETV1	YMR224C	MRE11
AGK/YTA6	ENSG00000021574	AGK	YPL074W	YTA6
CCL26/SEN1	ENSG00000021776	CCL26	YLR430W	SEN1
FARP2/CPA1	ENSG00000021826	FARP2	YOR303W	CPA1
USH1C/DEG1	ENSG00000022267	USH1C	YFL001W	DEG1
DBF4/MAG2	ENSG00000022840	DBF4	YLR427W	MAG2
TBXA2R/PFA4	ENSG00000023041	TBXA2R	YOL003C	PFA4
IFRD1/MPD2	ENSG00000023318	IFRD1	YOL088C	MPD2
GTF2IRD1/ASI3	ENSG00000023445	GTF2IRD1	YNL008C	ASI3
PAF1/GRX2	ENSG00000023572	PAF1	YDR513W	GRX2
VPS41/CDH1	ENSG00000023734	VPS41	YGL003C	CDH1
ARHGAP44/SPT2	ENSG00000023902	ARHGAP44	YER161C	SPT2
ELAC2/YDL124W	ENSG00000023909	ELAC2	YDL124W	YDL124W
SCIN/UBR2	ENSG00000024048	SCIN	YLR024C	UBR2
MYH13/HSF1	ENSG00000025156	MYH13	YGL073W	HSF1
ADIPOR2/FAF1	ENSG00000025293	ADIPOR2	YIL019W	FAF1
UPP2/GAL80	ENSG00000025434	UPP2	YML051W	GAL80
MARK4/PPT1	ENSG00000025772	MARK4	YGR123C	PPT1
PAFAH1B1/SRP1	ENSG00000025800	PAFAH1B1	YNL189W	SRP1
NOS2/KEL1	ENSG00000026025	NOS2	YHR158C	KEL1
DNAH9/RAD3	ENSG00000026036	DNAH9	YER171W	RAD3
GAS7/YBR096W	ENSG00000026508	GAS7	YBR096W	YBR096W
TRAPPC6A/OCT1	ENSG00000027001	TRAPPC6A	YKL134C	OCT1
MATK/YOR296W	ENSG00000027075	MATK	YOR296W	YOR296W
CD79B/VPS5	ENSG00000028528	CD79B	YOR069W	VPS5
SCN4A/MTF1	ENSG00000029639	SCN4A	YMR228W	MTF1
PAX6/EIS1	ENSG00000029725	PAX6	YMR031C	EIS1
RHBDF1/YBR242W	ENSG00000030066	RHBDF1	YBR242W	YBR242W
LUC7L/AIM43	ENSG00000031691	LUC7L	YPL099C	AIM43
BAIAP3/SES1	ENSG00000031698	BAIAP3	YDR023W	SES1
PIGQ/WTM2	ENSG00000032389	PIGQ	YOR229W	WTM2
TEAD3/NDT80	ENSG00000032742	TEAD3	YHR124W	NDT80
SELE/ARB1	ENSG00000033050	SELE	YER036C	ARB1
DNAJC11/VPH1	ENSG00000033627	DNAJC11	YOR270C	VPH1
MYLIP/NFI1	ENSG00000033800	MYLIP	YOR156C	NFI1
NOX1/BOR1	ENSG00000033867	NOX1	YNL275W	BOR1
E2F2/AIM9	ENSG00000034152	E2F2	YER080W	AIM9
PSMB1/PEX3	ENSG00000034693	PSMB1	YDR329C	PEX3
SYN1/ADE12	ENSG00000035687	SYN1	YNL220W	ADE12
JARID2/RFC1	ENSG00000035928	JARID2	YOR217W	RFC1
CAMK1G/RTT101	ENSG00000036257	CAMK1G	YJL047C	RTT101
CDK11A/SUL2	ENSG00000036448	CDK11A	YLR092W	SUL2
NADK/DOA4	ENSG00000036672	NADK	YDR069C	DOA4
TFAP2B/YNL022C	ENSG00000037474	TFAP2B	YNL022C	YNL022C
CYTH3/MDS3	ENSG00000037637	CYTH3	YGL197W	MDS3
ADAM22/MRI1	ENSG00000037757	ADAM22	YPR118W	MRI1
SYPL1/TRM8	ENSG00000037897	SYPL1	YDL201W	TRM8
SPAG9/LSB6	ENSG00000038210	SPAG9	YJL100W	LSB6
CELSR3/YNL193W	ENSG00000038382	CELSR3	YNL193W	YNL193W
MGST1/YLR413W	ENSG00000038427	MGST1	YLR413W	YLR413W
CRY1/YCL057C-A	ENSG00000038945	CRY1	YCL057C-A	YCL057C-A
NFIX/BRR2	ENSG00000039123	NFIX	YER172C	BRR2
MMP25/TCO89	ENSG00000039319	MMP25	YPL180W	TCO89
IL32/PRE9	ENSG00000041357	IL32	YGR135W	PRE9
PKD1/MOD5	ENSG00000041515	PKD1	YOR274W	MOD5
MAPK8IP2/LSG1	ENSG00000041802	MAPK8IP2	YGL099W	LSG1
MED24/TDP1	ENSG00000042088	MED24	YBR223C	TDP1
SEC62/MFB1	ENSG00000042429	SEC62	YDR219C	MFB1
RPS20/TSR2	ENSG00000042493	RPS20	YLR435W	TSR2
CSDE1/APS2	ENSG00000042753	CSDE1	YJR058C	APS2
UBE3C/FHN1	ENSG00000042832	UBE3C	YGR131W	FHN1
REV3L/DCN1	ENSG00000043093	REV3L	YLR128W	DCN1
PAX7/RDL1	ENSG00000043143	PAX7	YOR285W	RDL1
MASP2/MTW1	ENSG00000043462	MASP2	YAL034W-A	MTW1
TRAF3IP3/SCM3	ENSG00000044115	TRAF3IP3	YDL139C	SCM3
POMT2/YJR030C	ENSG00000044446	POMT2	YJR030C	YJR030C
VTA1/SOF1	ENSG00000047056	VTA1	YLL011W	SOF1
MLXIPL/URA8	ENSG00000047230	MLXIPL	YJR103W	URA8
BAZ1B/VMA13	ENSG00000047249	BAZ1B	YPR036W	VMA13
RANBP9/BFR1	ENSG00000047410	RANBP9	YOR198C	BFR1
ETV7/RPO41	ENSG00000047579	ETV7	YFL036W	RPO41
SPRTN/SIC1	ENSG00000047849	SPRTN	YLR079W	SIC1
METTL13/RNR4	ENSG00000048392	METTL13	YGR180C	RNR4
ZNF207/RSM10	ENSG00000048544	ZNF207	YDR041W	RSM10
UQCRC1/NTO1	ENSG00000048649	UQCRC1	YPR031W	NTO1
CD9/MRN1	ENSG00000048740	CD9	YPL184C	MRN1
NCAPD2/RBS1	ENSG00000048991	NCAPD2	YDL189W	RBS1
IFFO1/NYV1	ENSG00000049245	IFFO1	YLR093C	NYV1
GIPR/RFC3	ENSG00000049541	GIPR	YNL290W	RFC3
NISCH/RSP5	ENSG00000049759	NISCH	YER125W	RSP5
STAB1/WBP1	ENSG00000049860	STAB1	YEL002C	WBP1
FUZ/YLR257W	ENSG00000050405	FUZ	YLR257W	YLR257W
PRSS3/NAM2	ENSG00000050748	PRSS3	YLR382C	NAM2
CD4/PER33	ENSG00000051108	CD4	YLR064W	PER33
LRRC23/RAD51	ENSG00000051180	LRRC23	YER095W	RAD51
BTK/HFM1	ENSG00000051341	BTK	YGL251C	HFM1
HFE/CKI1	ENSG00000051382	HFE	YLR133W	CKI1
SCMH1/UTP9	ENSG00000051596	SCMH1	YHR196W	UTP9
FYN/TAF3	ENSG00000052723	FYN	YPL011C	TAF3
HIVEP2/RRP12	ENSG00000052749	HIVEP2	YPL012W	RRP12
TCEB3/ERG25	ENSG00000052802	TCEB3	YGR060W	ERG25
LYPLA2/APD1	ENSG00000052841	LYPLA2	YBR151W	APD1
NME2/SOD2	ENSG00000053254	NME2	YHR008C	SOD2
APBA3/AAD10	ENSG00000053371	APBA3	YJR155W	AAD10
MKS1/MRT4	ENSG00000053372	MKS1	YKL009W	MRT4
ABHD5/YDR090C	ENSG00000053918	ABHD5	YDR090C	YDR090C
KAL1/BET3	ENSG00000054116	KAL1	YKR068C	BET3
AKAP8L/MSR1	ENSG00000054654	AKAP8L	YHR091C	MSR1
UTP18/CDC53	ENSG00000055130	UTP18	YDL132W	CDC53
RNF216/RTC5	ENSG00000055163	RNF216	YOR118W	RTC5
TTC19/SPP1	ENSG00000055609	TTC19	YPL138C	SPP1
PTBP1/PUF3	ENSG00000055917	PTBP1	YLL013C	PUF3
DPF1/YDR114C	ENSG00000056558	DPF1	YDR114C	YDR114C
SYT7/YKL070W	ENSG00000056972	SYT7	YKL070W	YKL070W
PIK3C2A/GLG2	ENSG00000056998	PIK3C2A	YJL137C	GLG2
PLAUR/MSH4	ENSG00000057468	PLAUR	YFL003C	MSH4
ANLN/GDI1	ENSG00000057608	ANLN	YER136W	GDI1
WIZ/YPR013C	ENSG00000057657	WIZ	YPR013C	YPR013C
RABGAP1/ATG5	ENSG00000057663	RABGAP1	YPL149W	ATG5
DCN/ERG11	ENSG00000058056	DCN	YHR007C	ERG11
PPP5C/SEC61	ENSG00000058262	PPP5C	YLR378C	SEC61
MAP4K3/DIN7	ENSG00000058404	MAP4K3	YDR263C	DIN7
ZBTB32/RPC37	ENSG00000058600	ZBTB32	YKR025W	RPC37
TYROBP/PMA2	ENSG00000058668	TYROBP	YPL036W	PMA2
GABRA3/RIO2	ENSG00000058729	GABRA3	YNL207W	RIO2
BRCA1/MRPL7	ENSG00000058804	BRCA1	YDR237W	MRPL7
ERCC1/DUS3	ENSG00000059145	ERCC1	YLR401C	DUS3
CD22/PRO2	ENSG00000059573	CD22	YOR323C	PRO2
SEMA3B/TRM3	ENSG00000059588	SEMA3B	YDL112W	TRM3
MBTPS2/XDJ1	ENSG00000059769	MBTPS2	YLR090W	XDJ1
LTF/PSR2	ENSG00000060069	LTF	YLR019W	PSR2
NR1H4/PKH1	ENSG00000060237	NR1H4	YDR490C	PKH1
ALOX5/CDC13	ENSG00000060558	ALOX5	YDL220C	CDC13
CALCOCO1/RRP9	ENSG00000060688	CALCOCO1	YPR137W	RRP9
UBR7/FMP37	ENSG00000060762	UBR7	YGL080W	FMP37
MAP4K5/POT1	ENSG00000060971	MAP4K5	YIL160C	POT1
EHD3/BAT2	ENSG00000060982	EHD3	YJR148W	BAT2
PSMC4/SDH4	ENSG00000061794	PSMC4	YDR178W	SDH4
CLDN11/RSN1	ENSG00000062598	CLDN11	YMR266W	RSN1
MVP/REV3	ENSG00000062822	MVP	YPL167C	REV3
NUB1/RPL18B	ENSG00000063177	NUB1	YNL301C	RPL18B
CLK1/NOP13	ENSG00000063244	CLK1	YNL175C	NOP13
ENSG00000013455/ENT2	ENSG00000063245	ENSG00000013455	YLR206W	ENT2
POLR3B/YIL165C	ENSG00000063438	POLR3B	YIL165C	YIL165C
ANGEL1/GLO2	ENSG00000063854	ANGEL1	YDR272W	GLO2
RNF14/YFR039C	ENSG00000064012	RNF14	YFR039C	YFR039C
DDX11/TAF2	ENSG00000064313	DDX11	YCR042C	TAF2
CD6/IME2	ENSG00000064393	CD6	YJL106W	IME2
TACC3/MTR10	ENSG00000064419	TACC3	YOR160W	MTR10
UFL1/YLR271W	ENSG00000064607	UFL1	YLR271W	YLR271W
POLA2/AGP2	ENSG00000064651	POLA2	YBR132C	AGP2
CAPN1/AGC1	ENSG00000064655	CAPN1	YPR021C	AGC1
ACPP/YIG1	ENSG00000064666	ACPP	YPL201C	YIG1
MDH1/MPH1	ENSG00000064703	MDH1	YIR002C	MPH1
SLC30A9/PMS1	ENSG00000064933	SLC30A9	YNL082W	PMS1
MTMR11/ABF2	ENSG00000064961	MTMR11	YMR072W	ABF2
CCDC88C/APL5	ENSG00000065000	CCDC88C	YPL195W	APL5
YAF2/NTG2	ENSG00000065057	YAF2	YOL043C	NTG2
ZMYND11/GPA1	ENSG00000065135	ZMYND11	YHR005C	GPA1
WAS/PSE1	ENSG00000065150	WAS	YMR308C	PSE1
DPEP1/UTP4	ENSG00000065183	DPEP1	YDR324C	UTP4
BID/YPK3	ENSG00000065243	BID	YBR028C	YPK3
MATR3/MAK11	ENSG00000065268	MATR3	YKL021C	MAK11
RGPD5/LAC1	ENSG00000065308	RGPD5	YKL008C	LAC1
STMN4/MCM10	ENSG00000065328	STMN4	YIL150C	MCM10
NUDCD3/EFT2	ENSG00000065357	NUDCD3	YDR385W	EFT2
ISL1/KIN1	ENSG00000065361	ISL1	YDR122W	KIN1
IL20RA/SLM5	ENSG00000065427	IL20RA	YCR024C	SLM5
CLCA1/TRX1	ENSG00000065485	CLCA1	YLR043C	TRX1
ATP2C1/CUS2	ENSG00000065526	ATP2C1	YNL286W	CUS2
SRCIN1/YGK3	ENSG00000065559	SRCIN1	YOL128C	YGK3
IGF1/ISR1	ENSG00000065613	IGF1	YPR106W	ISR1
RALBP1/ARK1	ENSG00000065675	RALBP1	YNL020C	ARK1
RUFY3/UTP13	ENSG00000065717	RUFY3	YLR222C	UTP13
CNTN1/VAC7	ENSG00000065809	CNTN1	YNL054W	VAC7
WWTR1/MAE1	ENSG00000065833	WWTR1	YKL029C	MAE1
AGPS/GYP8	ENSG00000065882	AGPS	YFL027C	GYP8
ATP1A2/YPL245W	ENSG00000065883	ATP1A2	YPL245W	YPL245W
TTC27/FHL1	ENSG00000065970	TTC27	YPR104C	FHL1
MARCO/RTS1	ENSG00000066027	MARCO	YOR014W	RTS1
SYT13/MIP6	ENSG00000066044	SYT13	YHR015W	MIP6
SNAI2/SNF12	ENSG00000066117	SNAI2	YNR023W	SNF12
CD74/RPH1	ENSG00000066135	CD74	YER169W	RPH1
HGF/HAP5	ENSG00000066136	HGF	YOR358W	HAP5
ZRANB1/FOB1	ENSG00000066422	ZRANB1	YDR110W	FOB1
NCDN/ENT1	ENSG00000066427	NCDN	YDL161W	ENT1
ZFP64/USE1	ENSG00000066455	ZFP64	YGL098W	USE1
MNAT1/SEC7	ENSG00000066777	MNAT1	YDR170C	SEC7
SAMD4A/HEM15	ENSG00000066926	SAMD4A	YOR176W	HEM15
RUNX3/RGD2	ENSG00000066933	RUNX3	YFL047W	RGD2
MRE11A/RIM101	ENSG00000067082	MRE11A	YHL027W	RIM101
PLEKHB1/ILM1	ENSG00000067167	PLEKHB1	YJR118C	ILM1
SERPINB1/GIS2	ENSG00000067182	SERPINB1	YNL255C	GIS2
SPAST/EEB1	ENSG00000067191	SPAST	YPL095C	EEB1
ENSG00000021602/CDC19	ENSG00000067225	ENSG00000021602	YAL038W	CDC19
NRXN3/FCF2	ENSG00000067334	NRXN3	YLR051C	FCF2
AQR/RRP15	ENSG00000067533	AQR	YPR143W	RRP15
CPS1/RHO1	ENSG00000067560	CPS1	YPR165W	RHO1
C8B/RRP5	ENSG00000067596	C8B	YMR229C	RRP5
FHL1/TCB1	ENSG00000067715	FHL1	YOR086C	TCB1
RTFDC1/CAB4	ENSG00000068120	RTFDC1	YGR277C	CAB4
GABRA1/PHO4	ENSG00000068323	GABRA1	YFR034C	PHO4
NLRP2/YDR026C	ENSG00000068354	NLRP2	YDR026C	YDR026C
RNF10/FAA1	ENSG00000068366	RNF10	YOR317W	FAA1
ZDHHC6/SPP2	ENSG00000068394	ZDHHC6	YOR148C	SPP2
RNH1/TRM7	ENSG00000068438	RNH1	YBR061C	TRM7
NDUFS1/RPO31	ENSG00000068654	NDUFS1	YOR116C	RPO31
RB1CC1/KCS1	ENSG00000068745	RB1CC1	YDR017C	KCS1
ERP44/KRE28	ENSG00000068793	ERP44	YDR532C	KRE28
ALAS1/HST2	ENSG00000068903	ALAS1	YPL015C	HST2
BIRC3/MUC1	ENSG00000069248	BIRC3	YIR019C	MUC1
AKAP11/VPS35	ENSG00000069329	AKAP11	YJL154C	VPS35
GLRX2/YDJ1	ENSG00000069345	GLRX2	YNL064C	YDJ1
SNAPC1/MBP1	ENSG00000069399	SNAPC1	YDL056W	MBP1
STRAP/YPL088W	ENSG00000069424	STRAP	YPL088W	YPL088W
ABCC2/NFT1	ENSG00000069431	ABCC2	YKR103W	NFT1
DEF6/BIT61	ENSG00000069667	DEF6	YJL058C	BIT61
PLEKHO1/SDT1	ENSG00000069712	PLEKHO1	YGL224C	SDT1
GCLM/REF2	ENSG00000069849	GCLM	YDR195W	REF2
UBR2/HUL5	ENSG00000069869	UBR2	YGL141W	HUL5
EHD2/ELP2	ENSG00000069966	EHD2	YGR200C	ELP2
RRAGD/UFD1	ENSG00000070010	RRAGD	YGR048W	UFD1
HSF2/IKI3	ENSG00000070061	HSF2	YLR384C	IKI3
PHF20/SSP120	ENSG00000070081	PHF20	YLR250W	SSP120
NR1H3/PFY1	ENSG00000070087	NR1H3	YOR122C	PFY1
NCAPH2/UIP3	ENSG00000070159	NCAPH2	YAR027W	UIP3
TOMM34/OSH2	ENSG00000070190	TOMM34	YDL019C	OSH2
SEC63/AIM38	ENSG00000070423	SEC63	YNR018W	AIM38
KPNA6/ATG16	ENSG00000070444	KPNA6	YMR159C	ATG16
VIM/POL4	ENSG00000070501	VIM	YCR014C	POL4
RTEL1-TNFRSF6B/HSV2	ENSG00000070540	RTEL1-TNFRSF6B	YGR223C	HSV2
FAS/ASN1	ENSG00000070669	FAS	YPR145W	ASN1
CD44/KAR2	ENSG00000070718	CD44	YJL034W	KAR2
KCNG1/MUD2	ENSG00000070756	KCNG1	YKL074C	MUD2
SLAMF7/RPA190	ENSG00000070761	SLAMF7	YOR341W	RPA190
MIPEP/CKA1	ENSG00000070770	MIPEP	YIL035C	CKA1
PRKCH/GCD6	ENSG00000070785	PRKCH	YDR211W	GCD6
INSRR/VPS15	ENSG00000070808	INSRR	YBR097W	VPS15
IFNGR1/RHO5	ENSG00000070831	IFNGR1	YNL180C	RHO5
SH2D2A/OSH6	ENSG00000070882	SH2D2A	YKR003W	OSH6
TNFRSF1B/PUT4	ENSG00000070915	TNFRSF1B	YOR348C	PUT4
VEZT/PMA1	ENSG00000070961	VEZT	YGL008C	PMA1
POU2F2/PIN3	ENSG00000071051	POU2F2	YPR154W	PIN3
SNX1/AIP1	ENSG00000071127	SNX1	YMR092C	AIP1
TBPL1/TPS3	ENSG00000071205	TBPL1	YMR261C	TPS3
ARNTL2/YNG2	ENSG00000071243	ARNTL2	YHR090C	YNG2
BCLAF1/BUD23	ENSG00000071462	BCLAF1	YCR047C	BUD23
ANK1/HRD3	ENSG00000071537	ANK1	YLR207W	HRD3
TFB1M/MSP1	ENSG00000071539	TFB1M	YGR028W	MSP1
RABEP1/ULS1	ENSG00000071794	RABEP1	YOR191W	ULS1
HMGB3/CFT1	ENSG00000071894	HMGB3	YDR301W	CFT1
NUP160/TSR4	ENSG00000071994	NUP160	YOL022C	TSR4
BAK1/ELM1	ENSG00000072062	BAK1	YKL048C	ELM1
MUSK/VPS70	ENSG00000072133	MUSK	YJR126C	VPS70
IKZF2/SIW14	ENSG00000072135	IKZF2	YNL032W	SIW14
GRN/TRE1	ENSG00000072274	GRN	YPL176C	TRE1
ARHGAP31/PEX4	ENSG00000072401	ARHGAP31	YGR133W	PEX4
NR2E3/SMC1	ENSG00000072501	NR2E3	YFL008W	SMC1
CENPQ/BUD3	ENSG00000072518	CENPQ	YCL014W	BUD3
SARS/POL31	ENSG00000072609	SARS	YJR006W	POL31
RANBP3/RRT13	ENSG00000072803	RANBP3	YER066W	RRT13
ARID4A/AGE1	ENSG00000072818	ARID4A	YDR524C	AGE1
TSSC1/DAL1	ENSG00000072832	TSSC1	YIR027C	DAL1
ENSG00000032514/DER1	ENSG00000072849	ENSG00000032514	YBR201W	DER1
IFT88/BNI4	ENSG00000072864	IFT88	YNL233W	BNI4
ZCCHC8/APM2	ENSG00000072958	ZCCHC8	YHL019C	APM2
ABCF2/SEC2	ENSG00000073009	ABCF2	YNL272C	SEC2
LRRC7/MCM2	ENSG00000073111	LRRC7	YBL023C	MCM2
UBA6/ECM5	ENSG00000073614	UBA6	YMR176W	ECM5
GAB2/YAP1802	ENSG00000073921	GAB2	YGR241C	YAP1802
ATP6V0A1/SEC18	ENSG00000073969	ATP6V0A1	YBR080C	SEC18
PIAS1/TUP1	ENSG00000074266	PIAS1	YCR084C	TUP1
SLC4A7/ENA1	ENSG00000074370	SLC4A7	YDR040C	ENA1
APBA2/NPR1	ENSG00000074590	APBA2	YNL183C	NPR1
UHRF1/EMP46	ENSG00000074695	UHRF1	YLR080W	EMP46
MAP2K3/SBA1	ENSG00000074696	MAP2K3	YKL117W	SBA1
TMSB10/OPY1	ENSG00000074706	TMSB10	YBR129C	OPY1
RNF19A/DOC1	ENSG00000074755	RNF19A	YGL240W	DOC1
PEX3/ENO2	ENSG00000074800	PEX3	YHR174W	ENO2
GABARAPL2/SLN1	ENSG00000074964	GABARAPL2	YIL147C	SLN1
MYOC/ARP6	ENSG00000075089	MYOC	YLR085C	ARP6
SH3YL1/CSM3	ENSG00000075131	SH3YL1	YMR048W	CSM3
VCL/TIF4632	ENSG00000075151	VCL	YGL049C	TIF4632
DAPK2/MTC5	ENSG00000075188	DAPK2	YDR128W	MTC5
NSMAF/RAX2	ENSG00000075223	NSMAF	YLR084C	RAX2
ADSS/ERG10	ENSG00000075239	ADSS	YPL028W	ERG10
STAP1/YNL095C	ENSG00000075292	STAP1	YNL095C	YNL095C
TIMP2/TOS2	ENSG00000075413	TIMP2	YGR221C	TOS2
RFC1/TAO3	ENSG00000075539	RFC1	YIL129C	TAO3
CUL3/ARP9	ENSG00000075624	CUL3	YMR033W	ARP9
MYOM2/SPO14	ENSG00000075651	MYOM2	YKR031C	SPO14
OTC/YNL046W	ENSG00000075711	OTC	YNL046W	YNL046W
USP2/VPS21	ENSG00000075785	USP2	YOR089C	VPS21
CASR/YET1	ENSG00000075790	CASR	YKL065C	YET1
TUBG2/SYF1	ENSG00000075856	TUBG2	YDR416W	SYF1
RPL26L1/LRG1	ENSG00000075884	RPL26L1	YDL240W	LRG1
FLT4/YOR223W	ENSG00000075891	FLT4	YOR223W	YOR223W
NSUN2/RRP42	ENSG00000075914	NSUN2	YDL111C	RRP42
FBXO42/NCL1	ENSG00000075945	FBXO42	YBL024W	NCL1
MRI1/MCM6	ENSG00000076003	MRI1	YGL201C	MCM6
METTL1/REX2	ENSG00000076043	METTL1	YLR059C	REX2
HOXC8/YIL077C	ENSG00000076053	HOXC8	YIL077C	YIL077C
AGA/MLH1	ENSG00000076242	AGA	YMR167W	MLH1
ENSG00000038102/UNG1	ENSG00000076248	ENSG00000038102	YML021C	UNG1
PI4K2B/PYC1	ENSG00000076555	PI4K2B	YGL062W	PYC1
MAT2B/SLX8	ENSG00000076604	MAT2B	YER116C	SLX8
TLL1/MON1	ENSG00000076685	TLL1	YGL124C	MON1
EDC4/YIP1	ENSG00000076716	EDC4	YGR172C	YIP1
TRIO/CLF1	ENSG00000076924	TRIO	YLR117C	CLF1
VCAN/VPS45	ENSG00000076944	VCAN	YGL095C	VPS45
MSR1/YGL101W	ENSG00000077097	MSR1	YGL101W	YGL101W
CDH1/HOS4	ENSG00000077150	CDH1	YIL112W	HOS4
SKIV2L2/SKP2	ENSG00000077235	SKIV2L2	YNL311C	SKP2
DNAH5/YTP1	ENSG00000077238	DNAH5	YNL237W	YTP1
ZFYVE16/MSL1	ENSG00000077312	ZFYVE16	YIR009W	MSL1
C6/SKI6	ENSG00000077348	C6	YGR195W	SKI6
RAI14/HST4	ENSG00000077463	RAI14	YDR191W	HST4
SOX30/LYS21	ENSG00000077522	SOX30	YDL131W	LYS21
PNKP/CAP2	ENSG00000077549	PNKP	YIL034C	CAP2
SPDL1/UBC11	ENSG00000077721	SPDL1	YOR339C	UBC11
STAU2/TPK1	ENSG00000077782	STAU2	YJL164C	TPK1
RTN4R/PDX3	ENSG00000077800	RTN4R	YBR035C	PDX3
PHF23/RAD34	ENSG00000077809	PHF23	YDR314C	RAD34
CDH10/SIZ1	ENSG00000078043	CDH10	YDR409W	SIZ1
INPP4A/RVS161	ENSG00000078053	INPP4A	YCR009C	RVS161
RAB27B/DUR1,2	ENSG00000078070	RAB27B	YBR208C	DUR1,2
PSMA4/UPS3	ENSG00000078140	PSMA4	YDR185C	UPS3
MYO16/VPS34	ENSG00000078142	MYO16	YLR240W	VPS34
LSG1/INP51	ENSG00000078269	LSG1	YIL002C	INP51
PARP3/FAA4	ENSG00000078304	PARP3	YMR246W	FAA4
TNC/YRA2	ENSG00000078328	TNC	YKL214C	YRA2
TDP1/UTP15	ENSG00000078369	TDP1	YMR093W	UTP15
MED17/SNT2	ENSG00000078403	MED17	YGL131C	SNT2
CAPG/POR1	ENSG00000078668	CAPG	YNL055C	POR1
AP2S1/CST6	ENSG00000078674	AP2S1	YIL036W	CST6
USH2A/PUF4	ENSG00000078699	USH2A	YGL014W	PUF4
ZPBP/MET13	ENSG00000078747	ZPBP	YGL125W	MET13
TG/DAL3	ENSG00000078900	TG	YIR032C	DAL3
ADAM28/INN1	ENSG00000078902	ADAM28	YNL152W	INN1
BARX2/STP22	ENSG00000078967	BARX2	YCL008C	STP22
DCUN1D1/YKU80	ENSG00000079246	DCUN1D1	YMR106C	YKU80
PHF15/CBK1	ENSG00000079277	PHF15	YNL161W	CBK1
ZIC2/REX3	ENSG00000079313	ZIC2	YLR107W	REX3
LCP2/RGT2	ENSG00000079393	LCP2	YDL138W	RGT2
TRIT1/ERG9	ENSG00000079459	TRIT1	YHR190W	ERG9
ADRB1/PGM2	ENSG00000079739	ADRB1	YMR105C	PGM2
ENSG00000043822/DBP1	ENSG00000079785	ENSG00000043822	YPL119C	DBP1
GUCA2B/HAL1	ENSG00000079819	GUCA2B	YPR005C	HAL1
CUL7/TCB2	ENSG00000079841	CUL7	YNL087W	TCB2
CTNNA1/VAM3	ENSG00000079950	CTNNA1	YOR106W	VAM3
PHKA2/CIT2	ENSG00000080298	PHKA2	YCR005C	CIT2
EPHA3/YHR003C	ENSG00000080345	EPHA3	YHR003C	YHR003C
HSPA5/YEA4	ENSG00000080493	HSPA5	YEL004W	YEA4
DSG2/MOT1	ENSG00000080503	DSG2	YPL082C	MOT1
GEMIN8/YMR226C	ENSG00000080511	GEMIN8	YMR226C	YMR226C
OFD1/IRC6	ENSG00000080561	OFD1	YFR043C	IRC6
PREX2/SWR1	ENSG00000080603	PREX2	YDR334W	SWR1
WDR37/PUF6	ENSG00000080608	WDR37	YDR496C	PUF6
YTHDC2/MOT2	ENSG00000080802	YTHDC2	YER068W	MOT2
CTPS2/HEM13	ENSG00000080819	CTPS2	YDR044W	HEM13
ATP6V1H/COS8	ENSG00000080839	ATP6V1H	YHL048W	COS8
POLR2B/ZIP1	ENSG00000080986	POLR2B	YDR285W	ZIP1
TPR/PHO84	ENSG00000081019	TPR	YML123C	PHO84
CP/STE12	ENSG00000081189	CP	YHR084W	STE12
DTNBP1/CCH1	ENSG00000081248	DTNBP1	YGR217W	CCH1
XK/YKL027W	ENSG00000081307	XK	YKL027W	YKL027W
ARHGAP6/HOP1	ENSG00000081320	ARHGAP6	YIL072W	HOP1
MAP4/YVH1	ENSG00000081721	MAP4	YIR026C	YVH1
GOPC/PDE1	ENSG00000081803	GOPC	YGL248W	PDE1
ROS1/TRI1	ENSG00000082014	ROS1	YMR233W	TRI1
HDAC9/YGR126W	ENSG00000082258	HDAC9	YGR126W	YGR126W
RRM2B/YDL180W	ENSG00000082438	RRM2B	YDL180W	YDL180W
TNFRSF17/MED4	ENSG00000082512	TNFRSF17	YOR174W	MED4
LMO3/MRPL22	ENSG00000082515	LMO3	YNL177C	MRPL22
MRPS10/UTP21	ENSG00000082516	MRPS10	YLR409C	UTP21
GUCA1A/TMS1	ENSG00000082556	GUCA1A	YDR105C	TMS1
RSF1/ATG1	ENSG00000082701	RSF1	YGL180W	ATG1
VPS13D/YLR156W	ENSG00000082781	VPS13D	YLR156W	YLR156W
CELF2/MPC54	ENSG00000082805	CELF2	YOR177C	MPC54
R3HDM1/CRM1	ENSG00000082898	R3HDM1	YGR218W	CRM1
COL9A2/SPO71	ENSG00000083093	COL9A2	YDR104C	SPO71
KITLG/SNO1	ENSG00000083123	KITLG	YMR095C	SNO1
ERCC8/YDR179W-A	ENSG00000083168	ERCC8	YDR179W-A	YDR179W-A
VAMP3/KAP104	ENSG00000083312	VAMP3	YBR017C	KAP104
PER3/AI5_BETA	ENSG00000083454	PER3	Q0075	AI5_BETA
UTS2/YMR018W	ENSG00000083457	UTS2	YMR018W	YMR018W
TNFRSF9/MTF2	ENSG00000083535	TNFRSF9	YDL044C	MTF2
EPN3/AEP2	ENSG00000083750	EPN3	YMR282C	AEP2
LTBP1/MSN2	ENSG00000083842	LTBP1	YMR037C	MSN2
RCN1/RPS5	ENSG00000083845	RCN1	YJR123W	RPS5
ELN/APT2	ENSG00000083857	ELN	YDR441C	APT2
RFC2/SLZ1	ENSG00000083896	RFC2	YNL196C	SLZ1
ARID1B/SBP1	ENSG00000084072	ARID1B	YHL034C	SBP1
NEDD4L/STE24	ENSG00000084073	NEDD4L	YJR117W	STE24
FOXP3/TIF34	ENSG00000084623	FOXP3	YMR146C	TIF34
HEXB/YKR018C	ENSG00000084754	HEXB	YKR018C	YKR018C
JKAMP/URA2	ENSG00000084774	JKAMP	YJL130C	URA2
DKK3/CGR1	ENSG00000085063	DKK3	YGL029W	CGR1
ARHGEF5/HSP26	ENSG00000085382	ARHGEF5	YBR072W	HSP26
NFE2L3/SEH1	ENSG00000085415	NFE2L3	YGL100W	SEH1
LIMA1/TPP1	ENSG00000085433	LIMA1	YMR156C	TPP1
SLC4A8/CTS2	ENSG00000085465	SLC4A8	YDR371W	CTS2
PTGER3/SSK2	ENSG00000085511	PTGER3	YNR031C	SSK2
MAPK9/YPR1	ENSG00000085662	MAPK9	YDR368W	YPR1
COL23A1/YMC1	ENSG00000085719	COL23A1	YPR058W	YMC1
BCAR1/RRN3	ENSG00000085721	BCAR1	YKL125W	RRN3
FAM160A2/BZZ1	ENSG00000085733	FAM160A2	YHR114W	BZZ1
HERPUD1/END3	ENSG00000085832	HERPUD1	YNL084C	END3
HOMER3/CDC6	ENSG00000085840	HOMER3	YJL194W	CDC6
RAD51/SQS1	ENSG00000085872	RAD51	YNL224C	SQS1
POLQ/PTK1	ENSG00000086015	POLQ	YKL198C	PTK1
PIK3CB/MDJ1	ENSG00000086061	PIK3CB	YFL016C	MDJ1
ENSG00000051415/FAP1	ENSG00000086102	ENSG00000051415	YNL023C	FAP1
CYBA/DIM1	ENSG00000086189	CYBA	YPL266W	DIM1
THOC3/KAP120	ENSG00000086200	THOC3	YPL125W	KAP120
HEBP2/HAL5	ENSG00000086232	HEBP2	YJL165C	HAL5
PLEKHA5/MRPL24	ENSG00000086504	PLEKHA5	YMR193W	MRPL24
PRSS8/CIN5	ENSG00000086548	PRSS8	YOR028C	CIN5
SIKE1/CWC2	ENSG00000086589	SIKE1	YDL209C	CWC2
RRP12/EMP24	ENSG00000086598	RRP12	YGL200C	EMP24
MSMO1/RPS1B	ENSG00000086712	MSMO1	YML063W	RPS1B
TTC17/PPZ2	ENSG00000086717	TTC17	YDR436W	PPZ2
ALX4/TOM1	ENSG00000086758	ALX4	YDR457W	TOM1
FOXN3/ALG7	ENSG00000086827	FOXN3	YBR243C	ALG7
AKR7A2/ALG9	ENSG00000086848	AKR7A2	YNL219C	ALG9
MRTO4/VPS68	ENSG00000087008	MRTO4	YOL129W	VPS68
USE1/YMR1	ENSG00000087053	USE1	YJR110W	YMR1
MCF2L2/SPS19	ENSG00000087076	MCF2L2	YNL202W	SPS19
NRIP2/SGF11	ENSG00000087152	NRIP2	YPL047W	SGF11
LAMA3/PGS1	ENSG00000087157	LAMA3	YCL004W	PGS1
ANAPC4/ISA1	ENSG00000087206	ANAPC4	YLL027W	ISA1
KCNQ1/ATP18	ENSG00000087245	KCNQ1	YML081C-A	ATP18
TRAPPC3/TPA1	ENSG00000087263	TRAPPC3	YER049W	TPA1
THRAP3/POX1	ENSG00000087266	THRAP3	YGL205W	POX1
PHPT1/CDC50	ENSG00000087274	PHPT1	YCR094W	CDC50
ENTPD2/EST1	ENSG00000087338	ENTPD2	YLR233C	EST1
ARID4B/CUS1	ENSG00000087365	ARID4B	YMR240C	CUS1
PTPRN/VPS1	ENSG00000087470	PTPRN	YKR001C	VPS1
KIF1B/ERV46	ENSG00000087502	KIF1B	YAL042W	ERV46
FOXC1/NOT5	ENSG00000088038	FOXC1	YPR072W	NOT5
SYNE2/GDS1	ENSG00000088179	SYNE2	YOR355W	GDS1
CBLN4/HAS1	ENSG00000088205	CBLN4	YMR290C	HAS1
CHRDL2/RPS2	ENSG00000088247	CHRDL2	YGL123W	RPS2
RELT/SFK1	ENSG00000088305	RELT	YKL051W	SFK1
NOP58/YLR422W	ENSG00000088387	NOP58	YLR422W	YLR422W
KCNH2/FPR1	ENSG00000088832	KCNH2	YNL135C	FPR1
CUL1/SHP1	ENSG00000088833	CUL1	YBL058W	SHP1
CYFIP2/DYN2	ENSG00000088986	CYFIP2	YDR424C	DYN2
TAB2/BRL1	ENSG00000089006	TAB2	YHR036W	BRL1
EIF2AK2/RPL6A	ENSG00000089009	EIF2AK2	YML073C	RPL6A
KMT2C/YPK2	ENSG00000089022	KMT2C	YMR104C	YPK2
PUM2/ESF1	ENSG00000089048	PUM2	YDR365C	ESF1
MRPL43/APC5	ENSG00000089053	MRPL43	YOR249C	APC5
ITIH4/REX4	ENSG00000089094	ITIH4	YOL080C	REX4
C4orf27/GCN1	ENSG00000089154	C4orf27	YGL195W	GCN1
ZFR/PXL1	ENSG00000089159	ZFR	YKR090W	PXL1
NPFFR2/YLR179C	ENSG00000089220	NPFFR2	YLR179C	YLR179C
ENSG00000056345/ETP1	ENSG00000089234	ENSG00000056345	YHL010C	ETP1
PHF21B/NCP1	ENSG00000089250	PHF21B	YHR042W	NCP1
TRAF1/TAP42	ENSG00000089289	TRAF1	YMR028W	TAP42
PCGF2/ROT2	ENSG00000089597	PCGF2	YBR229C	ROT2
IL17RB/BIR1	ENSG00000089685	IL17RB	YJR089W	BIR1
TRAF3IP2/MAK5	ENSG00000089737	TRAF3IP2	YBR142W	MAK5
GYG2/YMR244W	ENSG00000090006	GYG2	YMR244W	YMR244W
SERPINB3/LCB2	ENSG00000090054	SERPINB3	YDR062W	LCB2
PKP2/PAP1	ENSG00000090060	PKP2	YKR002W	PAP1
MSH4/AIM20	ENSG00000090104	MSH4	YIL158W	AIM20
F7/FYV10	ENSG00000090316	F7	YIL097W	FYV10
GDI2/XBP1	ENSG00000090339	GDI2	YIL101C	XBP1
PRDM1/IPI3	ENSG00000090372	PRDM1	YNL182C	IPI3
ATG5/PEX12	ENSG00000090432	ATG5	YMR026C	PEX12
PITHD1/YNR064C	ENSG00000090487	PITHD1	YNR064C	YNR064C
MTA3/MPS2	ENSG00000090565	MTA3	YGL075C	MPS2
USP13/ALA1	ENSG00000090861	USP13	YOR335C	ALA1
LAMC2/SEC3	ENSG00000090989	LAMC2	YER008C	SEC3
CDK14/LPD1	ENSG00000091140	CDK14	YFL018C	LPD1
SEC61A1/FUM1	ENSG00000091483	SEC61A1	YPL262W	FUM1
PPP1R12A/SKT5	ENSG00000091490	PPP1R12A	YBL061C	SKT5
RASGRF1/ECM30	ENSG00000091536	RASGRF1	YLR436C	ECM30
CAMK2B/HER1	ENSG00000091592	CAMK2B	YOR227W	HER1
CROCC/OM45	ENSG00000092054	CROCC	YIL136W	OM45
POLR3E/BAP2	ENSG00000092068	POLR3E	YBR068C	BAP2
ATP2B4/GDE1	ENSG00000092148	ATP2B4	YPL110C	GDE1
ZC3H11A/RSM24	ENSG00000092200	ZC3H11A	YDR175C	RSM24
RIOK2/SPT16	ENSG00000092201	RIOK2	YGL207W	SPT16
NDC1/TRS31	ENSG00000092203	NDC1	YDR472W	TRS31
FLYWCH1/ERT1	ENSG00000092208	FLYWCH1	YBR239C	ERT1
UNKL/ADE16	ENSG00000092421	UNKL	YLR028C	ADE16
ALDH18A1/ERV29	ENSG00000092439	ALDH18A1	YGR284C	ERV29
TARBP1/YDL156W	ENSG00000092470	TARBP1	YDL156W	YDL156W
MXD1/SPO20	ENSG00000092531	MXD1	YMR017W	SPO20
CDK17/GOR1	ENSG00000092621	CDK17	YNL274C	GOR1
DNAJC25/MLC2	ENSG00000092841	DNAJC25	YPR188C	MLC2
PSD/HMF1	ENSG00000092847	PSD	YER057C	HMF1
CTDP1/CDC45	ENSG00000093009	CTDP1	YLR103C	CDC45
YBX3/AFT2	ENSG00000093010	YBX3	YPL202C	AFT2
WNK1/RSM22	ENSG00000093167	WNK1	YKL155C	RSM22
CCAR1/HOS3	ENSG00000094631	CCAR1	YPL116W	HOS3
OGFR/RPT6	ENSG00000094804	OGFR	YGL048C	RPT6
GNA15/FUR1	ENSG00000094841	GNA15	YHR128W	FUR1
CREB3L3/SLP1	ENSG00000094975	CREB3L3	YOR154W	SLP1
PTPRU/MSH2	ENSG00000095002	PTPRU	YOL090W	MSH2
SNRNP40/DYS1	ENSG00000095059	SNRNP40	YHR068W	DYS1
COL11A1/RET2	ENSG00000095139	COL11A1	YFR051C	RET2
MPC1/VAC8	ENSG00000095261	MPC1	YEL013W	VAC8
ACAA1/MSS51	ENSG00000095303	ACAA1	YLR203C	MSS51
BCAT1/NUP188	ENSG00000095319	BCAT1	YML103C	NUP188
HDAC7/CAT2	ENSG00000095321	HDAC7	YML042W	CAT2
LZTS1/VMA7	ENSG00000095539	LZTS1	YGR020C	VMA7
SPAG4/ISW1	ENSG00000095564	SPAG4	YBR245C	ISW1
NCKAP1/HSP150	ENSG00000095794	NCKAP1	YJL159W	HSP150
MRPS35/YBL081W	ENSG00000095951	MRPS35	YBL081W	YBL081W
GUCY1B3/LEU2	ENSG00000096060	GUCY1B3	YCL018W	LEU2
SFSWAP/SGV1	ENSG00000096063	SFSWAP	YPR161C	SGV1
TNK2/CEF1	ENSG00000096401	TNK2	YMR213W	CEF1
CDH3/ILV1	ENSG00000096433	CDH3	YER086W	ILV1
ARSF/PZF1	ENSG00000096654	ARSF	YPR186C	PZF1
GPBP1/HST1	ENSG00000096717	GPBP1	YOL068C	HST1
CS/RPM2	ENSG00000096968	CS	YML091C	RPM2
LTK/HRR25	ENSG00000097007	LTK	YPL204W	HRR25
MRPS24/CDC7	ENSG00000097046	MRPS24	YDL017W	CDC7
ELMO2/ERP2	ENSG00000099203	ELMO2	YAL007C	ERP2
WAPAL/MGR1	ENSG00000099204	WAPAL	YCL044C	MGR1
APPBP2/NRG2	ENSG00000099326	APPBP2	YBR066C	NRG2
POLD1/FRE8	ENSG00000099331	POLD1	YLR047C	FRE8
SEZ6/RPN12	ENSG00000099341	SEZ6	YFR052W	RPN12
EIF4B/SET1	ENSG00000099381	EIF4B	YHR119W	SET1
GLTSCR1/NSE3	ENSG00000099399	GLTSCR1	YDR288W	NSE3
RPL18/EMP70	ENSG00000099622	RPL18	YLR083C	EMP70
ISOC2/ATP16	ENSG00000099624	ISOC2	YDL004W	ATP16
U2AF2/GBP2	ENSG00000099783	U2AF2	YCL011C	GBP2
EPN1/CDC34	ENSG00000099804	EPN1	YDR054C	CDC34
MED29/MEU1	ENSG00000099810	MED29	YLR017W	MEU1
AHRR/RPB5	ENSG00000099817	AHRR	YBR154C	RPB5
GSC2/GPD2	ENSG00000099875	GSC2	YOL059W	GPD2
GPC1/YRB1	ENSG00000099901	GPC1	YDR002W	YRB1
ADCK1/GRS1	ENSG00000099917	ADCK1	YBR121C	GRS1
HAGH/RGC1	ENSG00000099940	HAGH	YPR115W	RGC1
RNF4/SHO1	ENSG00000099942	RNF4	YER118C	SHO1
CASP8/YNL181W	ENSG00000099958	CASP8	YNL181W	YNL181W
ASUN/RPA34	ENSG00000099968	ASUN	YJL148W	RPA34
DLX3/PRP21	ENSG00000099995	DLX3	YJL203W	PRP21
SPA17/SMD1	ENSG00000100028	SPA17	YGR074W	SMD1
WISP2/NOP7	ENSG00000100029	WISP2	YGR103W	NOP7
NGFR/KSS1	ENSG00000100030	NGFR	YGR040W	KSS1
CDON/PTC3	ENSG00000100034	CDON	YBL056W	PTC3
TAF2/CTP1	ENSG00000100075	TAF2	YBR291C	CTP1
HIPK2/GGA1	ENSG00000100083	HIPK2	YDR358W	GGA1
TNPO3/HIR2	ENSG00000100084	TNPO3	YOR038C	HIR2
MEF2BNB-MEF2B/RGA1	ENSG00000100092	MEF2BNB-MEF2B	YOR127W	RGA1
RFXANK/SPC105	ENSG00000100106	RFXANK	YGL093W	SPC105
LPAR2/SPP382	ENSG00000100109	LPAR2	YLR424W	SPP382
CTSA/NHP2	ENSG00000100138	CTSA	YDL208W	NHP2
SUGP2/RPO26	ENSG00000100142	SUGP2	YPR187W	RPO26
SLC12A2/YLR462W	ENSG00000100151	SLC12A2	YLR462W	YLR462W
SNX24/DBP2	ENSG00000100201	SNX24	YNL112W	DBP2
EYA2/DMC1	ENSG00000100206	EYA2	YER179W	DMC1
CNN2/BOP3	ENSG00000100207	CNN2	YNL042W	BOP3
SNCAIP/BNA6	ENSG00000100219	SNCAIP	YFR047C	BNA6
DDX20/AIM33	ENSG00000100225	DDX20	YML087C	AIM33
BTBD1/YOR114W	ENSG00000100227	BTBD1	YOR114W	YOR114W
BCAS1/SAP190	ENSG00000100239	BCAS1	YKR028W	SAP190
POU1F1/CSH1	ENSG00000100242	POU1F1	YBR161W	CSH1
PMS1/PGA3	ENSG00000100243	PMS1	YML125C	PGA3
HMG20B/APL1	ENSG00000100280	HMG20B	YJR005W	APL1
CALCRL/SUT1	ENSG00000100284	CALCRL	YGL162W	SUT1
TAF11/HMX1	ENSG00000100292	TAF11	YLR205C	HMX1
ANKS1A/YJR011C	ENSG00000100296	ANKS1A	YJR011C	YJR011C
AP3D1/MCM5	ENSG00000100297	AP3D1	YLR274W	MCM5
ZNF76/RGT1	ENSG00000100325	ZNF76	YKL038W	RGT1
SLC9A3R2/MYO4	ENSG00000100345	SLC9A3R2	YAL029C	MYO4
NTHL1/HPT1	ENSG00000100353	NTHL1	YDR399W	HPT1
GNAI3/MDR1	ENSG00000100359	GNAI3	YGR100W	MDR1
IPO5/YIA6	ENSG00000100372	IPO5	YIL006W	YIA6
OAT/HSP12	ENSG00000100380	OAT	YFL014W	HSP12
WDR3/HRT1	ENSG00000100387	WDR3	YOL133W	HRT1
PKN2/GCN5	ENSG00000100393	PKN2	YGR252W	GCN5
WDR18/RNA1	ENSG00000100401	WDR18	YMR235C	RNA1
TRAM2/APA2	ENSG00000100403	TRAM2	YDR530C	APA2
NTN1/RPC25	ENSG00000100413	NTN1	YKL144C	RPC25
GLP2R/FPR3	ENSG00000100442	GLP2R	YML074C	FPR3
MCM10/TIF3	ENSG00000100461	MCM10	YPR163C	TIF3
DGKA/HSL7	ENSG00000100462	DGKA	YBR133C	HSL7
ERBB3/DPB2	ENSG00000100479	ERBB3	YPR175W	DPB2
ROPN1/GPH1	ENSG00000100504	ROPN1	YPR160W	GPH1
KARS/RAD27	ENSG00000100526	KARS	YKL113C	RAD27
PDIA5/VMA8	ENSG00000100554	PDIA5	YEL051W	VMA8
NDUFB4/GPI15	ENSG00000100564	NDUFB4	YNL038W	GPI15
SPEN/PRE10	ENSG00000100567	SPEN	YOR362C	PRE10
MYLK/VTI1	ENSG00000100568	MYLK	YMR197C	VTI1
MAP2K4/AHA1	ENSG00000100591	MAP2K4	YDR214W	AHA1
SNAP91/BNR1	ENSG00000100592	SNAP91	YIL159W	BNR1
SLK/LCB1	ENSG00000100596	SLK	YMR296C	LCB1
COL17A1/RRT6	ENSG00000100605	COL17A1	YGL146C	RRT6
SEC61A2/PTC6	ENSG00000100614	SEC61A2	YCR079W	PTC6
PRKCQ/NMA2	ENSG00000100628	PRKCQ	YGR010W	NMA2
TLE2/PIN4	ENSG00000100650	TLE2	YBL051C	PIN4
ASB1/TIF5	ENSG00000100664	ASB1	YPR041W	TIF5
FAM107B/TIF2	ENSG00000100697	FAM107B	YJL138C	TIF2
ME1/ADE3	ENSG00000100714	ME1	YGR204W	ADE3
TBC1D1/YAP1	ENSG00000100722	TBC1D1	YML007W	YAP1
CDK13/YLR456W	ENSG00000100744	CDK13	YLR456W	YLR456W
MTHFD2/YGR093W	ENSG00000100749	MTHFD2	YGR093W	YGR093W
SLC9A7/RPT2	ENSG00000100764	SLC9A7	YDL007W	RPT2
FOXJ2/CLA4	ENSG00000100784	FOXJ2	YNL298W	CLA4
YBX1/PRE7	ENSG00000100804	YBX1	YBL041W	PRE7
PDE4A/ADR1	ENSG00000100811	PDE4A	YDR216W	ADR1
PPP2R5A/YHR080C	ENSG00000100814	PPP2R5A	YHR080C	YHR080C
CTNNA2/PAF1	ENSG00000100815	CTNNA2	YBR279W	PAF1
ELAVL1/SGN1	ENSG00000100836	ELAVL1	YIR001C	SGN1
TIE1/SRP54	ENSG00000100883	TIE1	YPR088C	SRP54
SMARCD1/DBP6	ENSG00000100888	SMARCD1	YNR038W	DBP6
KDM4A/SCL1	ENSG00000100902	KDM4A	YGL011C	SCL1
NFYC/MGA2	ENSG00000100906	NFYC	YIR033W	MGA2
SLC9A3/PCM1	ENSG00000100908	SLC9A3	YEL058W	PCM1
NGEF/YHR035W	ENSG00000100934	NGEF	YHR035W	YHR035W
ASPM/ART5	ENSG00000100979	ASPM	YGR068C	ART5
CD84/PSF1	ENSG00000101003	CD84	YDR013W	PSF1
ELOVL1/CIK1	ENSG00000101004	ELOVL1	YMR198W	CIK1
SPI1/CBP3	ENSG00000101019	SPI1	YPL215W	CBP3
ZNRD1/DIA1	ENSG00000101049	ZNRD1	YMR316W	DIA1
MPPED2/GAL11	ENSG00000101057	MPPED2	YOL051W	GAL11
ZBTB11/GAT2	ENSG00000101076	ZBTB11	YMR136W	GAT2
ATXN3/PET9	ENSG00000101084	ATXN3	YBL030C	PET9
GOLGA5/CDC15	ENSG00000101109	GOLGA5	YAR019C	CDC15
FGFR2/GIM3	ENSG00000101132	FGFR2	YNL153C	GIM3
EML1/PFS2	ENSG00000101138	EML1	YNL317W	PFS2
ARFGEF1/LYS9	ENSG00000101144	ARFGEF1	YNR050C	LYS9
MTFR1/GLE2	ENSG00000101146	MTFR1	YER107C	GLE2
STAG3/BIO2	ENSG00000101150	STAG3	YGR286C	BIO2
FECH/PRP6	ENSG00000101161	FECH	YBR055C	PRP6
MYO9A/PRE6	ENSG00000101182	MYO9A	YOL038W	PRE6
DDX3Y/EAF7	ENSG00000101189	DDX3Y	YNL136W	EAF7
PFKP/IOC2	ENSG00000101191	PFKP	YLR095C	IOC2
SP100/GID8	ENSG00000101193	SP100	YMR135C	GID8
KLF6/GLO3	ENSG00000101199	KLF6	YER122C	GLO3
PPAP2A/CKA2	ENSG00000101266	PPAP2A	YOR061W	CKA2
NEO1/SEC23	ENSG00000101310	NEO1	YPR181C	SEC23
TRAM1/APC1	ENSG00000101347	TRAM1	YNL172W	APC1
PHKA1/IDH1	ENSG00000101365	PHKA1	YNL037C	IDH1
TNFRSF1A/MIR1	ENSG00000101367	TNFRSF1A	YJR077C	MIR1
CACNB1/UTR1	ENSG00000101391	CACNB1	YJR049C	UTR1
EVI5/TTI1	ENSG00000101407	EVI5	YKL033W	TTI1
PKM/ARP5	ENSG00000101442	PKM	YNL059C	ARP5
DHX29/SAH1	ENSG00000101444	DHX29	YER043C	SAH1
DNTTIP2/PRP16	ENSG00000101452	DNTTIP2	YKR086W	PRP16
TP53BP1/YPL034W	ENSG00000101474	TP53BP1	YPL034W	YPL034W
TRO/UBP6	ENSG00000101557	TRO	YFR010W	UBP6
RRP15/SCS2	ENSG00000101558	RRP15	YER120W	SCS2
RHOA/YMR196W	ENSG00000101605	RHOA	YMR196W	YMR196W
DHX8/ABD1	ENSG00000101654	DHX8	YBR236C	ABD1
PRKCZ/UBX5	ENSG00000101745	PRKCZ	YDR330W	UBX5
SYT1/REV1	ENSG00000101751	SYT1	YOR346W	REV1
IDH3G/RIO1	ENSG00000101782	IDH3G	YOR119C	RIO1
ROGDI/PTI1	ENSG00000101811	ROGDI	YGR156W	PTI1
PDZD4/NAS6	ENSG00000101843	PDZD4	YGR232W	NAS6
ROCK1/UTP7	ENSG00000101849	ROCK1	YER082C	UTP7
CBFB/POL1	ENSG00000101868	CBFB	YNL102W	POL1
PDK3/MRS1	ENSG00000101871	PDK3	YIR021W	MRS1
HYAL2/YPL039W	ENSG00000101888	HYAL2	YPL039W	YPL039W
HDAC4/ALG13	ENSG00000101901	HDAC4	YGL047W	ALG13
RASSF1/PRS3	ENSG00000101911	RASSF1	YHL011C	PRS3
FGFR3/YOR289W	ENSG00000101935	FGFR3	YOR289W	YOR289W
IFI35/SET3	ENSG00000101945	IFI35	YKR029C	SET3
COASY/YOR342C	ENSG00000101972	COASY	YOR342C	YOR342C
MEF2A/PXA2	ENSG00000101986	MEF2A	YKL188C	PXA2
OTUD5/CPT1	ENSG00000102007	OTUD5	YNL130C	CPT1
TFE3/ARD1	ENSG00000102030	TFE3	YHR013C	ARD1
TBC1D25/UME1	ENSG00000102054	TBC1D25	YPL139C	UME1
ACSL4/SMF1	ENSG00000102096	ACSL4	YOL122C	SMF1
INPP5A/TAZ1	ENSG00000102125	INPP5A	YPR140W	TAZ1
GPKOW/PGK1	ENSG00000102144	GPKOW	YCR012W	PGK1
GRIPAP1/MDY2	ENSG00000102178	GRIPAP1	YOL111C	MDY2
FTSJ1/ATG17	ENSG00000102189	FTSJ1	YLR423C	ATG17
POLR1A/PCL2	ENSG00000102218	POLR1A	YDL127W	PCL2
LAPTM4A/RIC1	ENSG00000102225	LAPTM4A	YLR039C	RIC1
IP6K2/PAB1	ENSG00000102241	IP6K2	YER165W	PAB1
STON1-GTF2A1L/ALE1	ENSG00000102312	STON1-GTF2A1L	YOR175C	ALE1
SRBD1/YDL073W	ENSG00000102384	SRBD1	YDL073W	YDL073W
CYFIP1/YPL225W	ENSG00000102390	CYFIP1	YPL225W	YPL225W
RASGRP2/CTR86	ENSG00000102401	RASGRP2	YCR054C	CTR86
PSME4/USV1	ENSG00000102554	PSME4	YPL230W	USV1
IFT80/YPK1	ENSG00000102572	IFT80	YKL126W	YPK1
SIRT2/CDC1	ENSG00000102575	SIRT2	YDR182W	CDC1
ERLEC1/SEC63	ENSG00000102580	ERLEC1	YOR254C	SEC63
PPP2R5B/YJL118W	ENSG00000102595	PPP2R5B	YJL118W	YJL118W
PYGM/FUS2	ENSG00000102606	PYGM	YMR232W	FUS2
PITX1/YNL010W	ENSG00000102753	PITX1	YNL010W	YNL010W
TRPC7/SRV2	ENSG00000102755	TRPC7	YNL138W	SRV2
NUP133/CIT3	ENSG00000102786	NUP133	YPR001W	CIT3
NUCKS1/DUG2	ENSG00000102879	NUCKS1	YBR281C	DUG2
VPS35/SPS1	ENSG00000102882	VPS35	YDR523C	SPS1
DNAJA2/PPQ1	ENSG00000102893	DNAJA2	YPL179W	PPQ1
BCL3/NTF2	ENSG00000102898	BCL3	YER009W	NTF2
KCNAB2/NIC96	ENSG00000102900	KCNAB2	YFR002W	NIC96
ABCC9/ACE2	ENSG00000102935	ABCC9	YLR131C	ACE2
GAL/STP1	ENSG00000102974	GAL	YDR463W	STP1
CLEC2D/RPN8	ENSG00000103035	CLEC2D	YOR261C	RPN8
RORA/YNL176C	ENSG00000103152	RORA	YNL176C	YNL176C
DRD4/VMR1	ENSG00000103222	DRD4	YHL035C	VMR1
TGFBR3/MUP1	ENSG00000103257	TGFBR3	YGR055W	MUP1
KIAA1107/NBP35	ENSG00000103274	KIAA1107	YGL091C	NBP35
PLA2G10/UBC9	ENSG00000103275	PLA2G10	YDL064W	UBC9
ATP1B3/EXG1	ENSG00000103319	ATP1B3	YLR300W	EXG1
NEDD4/ADH5	ENSG00000103326	NEDD4	YBR145W	ADH5
PIGB/SUP35	ENSG00000103342	PIGB	YDR172W	SUP35
MAPK6/RSM19	ENSG00000103363	MAPK6	YNR037C	RSM19
GNB5/SIS1	ENSG00000103423	GNB5	YNL007C	SIS1
RAB27A/RPL36A	ENSG00000103479	RAB27A	YMR194W	RPL36A
CECR5/SFP1	ENSG00000103495	CECR5	YLR403W	SFP1
UFD1L/SED5	ENSG00000103496	UFD1L	YLR026C	SED5
LRP6/PKP1	ENSG00000103507	LRP6	YIL042C	PKP1
GUCY2C/TAE1	ENSG00000103510	GUCY2C	YBR261C	TAE1
SCT/ICY2	ENSG00000103540	SCT	YPL250C	ICY2
PHRF1/BRE1	ENSG00000103549	PHRF1	YDL074C	BRE1
IKBKAP/LYS12	ENSG00000103591	IKBKAP	YIL094C	LYS12
NUCB2/YKR023W	ENSG00000103671	NUCB2	YKR023W	YKR023W
PFN2/YPT11	ENSG00000103769	PFN2	YNL304W	YPT11
PTPN3/RBA50	ENSG00000103932	PTPN3	YDR527W	RBA50
SPTB/STB2	ENSG00000103942	SPTB	YMR053C	STB2
DAPP1/PAN1	ENSG00000103966	DAPP1	YIR006C	PAN1
FGF10/MXR1	ENSG00000104064	FGF10	YER042W	MXR1
SMG6/HCR1	ENSG00000104131	SMG6	YLR192C	HCR1
EXOC5/PEP3	ENSG00000104142	EXOC5	YLR148W	PEP3
CLTCL1/MSC2	ENSG00000104147	CLTCL1	YDR205W	MSC2
FSTL3/BRF1	ENSG00000104221	FSTL3	YGR246C	BRF1
DGCR2/YOL159C	ENSG00000104299	DGCR2	YOL159C	YOL159C
RNF126/MCK1	ENSG00000104312	RNF126	YNL307C	MCK1
MNT/YNL190W	ENSG00000104313	MNT	YNL190W	YNL190W
ZXDC/AIM31	ENSG00000104320	ZXDC	YML030W	AIM31
POLB/POP1	ENSG00000104356	POLB	YNL221C	POP1
WIPI1/SNF1	ENSG00000104365	WIPI1	YDR477W	SNF1
ASNS/YPT32	ENSG00000104388	ASNS	YGL210W	YPT32
AP3M2/GNA1	ENSG00000104408	AP3M2	YFL017C	GNA1
CNGB1/EMC2	ENSG00000104412	CNGB1	YJR088C	EMC2
ST6GALNAC2/ARP10	ENSG00000104419	ST6GALNAC2	YDR106W	ARP10
CHAT/TAH1	ENSG00000104450	CHAT	YCR060W	TAH1
PABPC1/DAL81	ENSG00000104490	PABPC1	YIR023W	DAL81
TESK2/YFL034W	ENSG00000104517	TESK2	YFL034W	YFL034W
C16orf80/EFB1	ENSG00000104529	C16orf80	YAL003W	EFB1
CSNK2A2/PSA1	ENSG00000104549	CSNK2A2	YDL055C	PSA1
PTPN21/BCH2	ENSG00000104613	PTPN21	YKR027W	BCH2
EIF2B3/VPS55	ENSG00000104660	EIF2B3	YJR044C	VPS55
CAMK2A/TRR1	ENSG00000104687	CAMK2A	YDR353W	TRR1
TCOF1/OST3	ENSG00000104723	TCOF1	YOR085W	OST3
CDC42/MCM4	ENSG00000104738	CDC42	YPR019W	MCM4
OSBPL3/YCL012C	ENSG00000104805	OSBPL3	YCL012C	YCL012C
EPHA8/GSY1	ENSG00000104812	EPHA8	YFR015C	GSY1
SLC12A3/MPS1	ENSG00000104814	SLC12A3	YDL028C	MPS1
RAD18/ECI1	ENSG00000104823	RAD18	YLR284C	ECI1
ATP2B1/TUB2	ENSG00000104833	ATP2B1	YFL037W	TUB2
NCK2/DIA4	ENSG00000104835	NCK2	YHR011W	DIA4
MAP4K4/SNP1	ENSG00000104852	MAP4K4	YIL061C	SNP1
RPL31/PIH1	ENSG00000104872	RPL31	YHR034C	PIH1
WDR1/PRP11	ENSG00000104897	WDR1	YDL043C	PRP11
SNX13/TRM1	ENSG00000104907	SNX13	YDR120C	TRM1
ARHGAP10/KIN82	ENSG00000104936	ARHGAP10	YCR091W	KIN82
RPS6KA2/HSC82	ENSG00000104938	RPS6KA2	YMR186W	HSC82
ING3/RPL6B	ENSG00000104960	ING3	YLR448W	RPL6B
WBSCR22/CNS1	ENSG00000104969	WBSCR22	YBR155W	CNS1
SEL1L/TIM44	ENSG00000104980	SEL1L	YIL022W	TIM44
TRIP13/CCA1	ENSG00000105011	TRIP13	YER168C	CCA1
ATP6AP1/CRH1	ENSG00000105127	ATP6AP1	YGR189C	CRH1
TCF3/POP4	ENSG00000105171	TCF3	YBR257W	POP4
TRIB2/CLN2	ENSG00000105173	TRIB2	YPL256C	CLN2
DAZAP1/TIM50	ENSG00000105197	DAZAP1	YPL063W	TIM50
MBD3/NOP1	ENSG00000105202	MBD3	YDL014W	NOP1
PRLH/PGI1	ENSG00000105220	PRLH	YBR196C	PGI1
HLTF/SLM2	ENSG00000105221	HLTF	YNL047C	SLM2
CPSF1/GFD2	ENSG00000105229	CPSF1	YCL036W	GFD2
CDH19/YJU2	ENSG00000105248	CDH19	YKL095W	YJU2
PDCD2/ALF1	ENSG00000105254	PDCD2	YNL148C	ALF1
PRKACA/FCJ1	ENSG00000105281	PRKACA	YKR016W	FCJ1
LPHN1/PRO1	ENSG00000105323	LPHN1	YDR300C	PRO1
ACTN1/AMA1	ENSG00000105325	ACTN1	YGR225W	AMA1
RPS6KA6/GFA1	ENSG00000105355	RPS6KA6	YKL104C	GFA1
EPN2/YML6	ENSG00000105364	EPN2	YML025C	YML6
PTPN18/RSC3	ENSG00000105369	PTPN18	YDR303C	RSC3
LIMS2/QDR1	ENSG00000105370	LIMS2	YIL120W	QDR1
LNX1/NOP53	ENSG00000105373	LNX1	YPL146C	NOP53
TFRC/CIR1	ENSG00000105379	TFRC	YGR207C	CIR1
SREBF1/AVT7	ENSG00000105388	SREBF1	YIL088C	AVT7
TRPC5/MKK1	ENSG00000105397	TRPC5	YOR231W	MKK1
AFF4/CDC37	ENSG00000105401	AFF4	YDR168W	CDC37
UBE2D1/SEC17	ENSG00000105402	UBE2D1	YBL050W	SEC17
MPP5/YIP3	ENSG00000105404	MPP5	YNL044W	YIP3
SMC1A/ERD2	ENSG00000105438	SMC1A	YBL040C	ERD2
HSD17B10/SYT1	ENSG00000105443	HSD17B10	YPR095C	SYT1
MARK2/RSA4	ENSG00000105447	MARK2	YCR072C	RSA4
HMMR/CDC9	ENSG00000105486	HMMR	YDL164C	CDC9
CHFR/YHR022C	ENSG00000105514	CHFR	YHR022C	YHR022C
TRHDE/TPD3	ENSG00000105568	TRHDE	YAL016W	TPD3
P4HA2/KAP95	ENSG00000105576	P4HA2	YLR347C	KAP95
FCGR2B/CCC1	ENSG00000105607	FCGR2B	YLR220W	CCC1
NFATC3/NRG1	ENSG00000105610	NFATC3	YDR043C	NRG1
ACADVL/PRP31	ENSG00000105618	ACADVL	YGR091W	PRP31
FBXW11/SEC28	ENSG00000105669	FBXW11	YIL076W	SEC28
ACAP1/DBP8	ENSG00000105671	ACAP1	YHR169W	DBP8
CRMP1/SFG1	ENSG00000105676	CRMP1	YOR315W	SFG1
DERL2/YRB30	ENSG00000105698	DERL2	YGL164C	YRB30
NDE1/PXR1	ENSG00000105705	NDE1	YGR280C	PXR1
MRVI1/RAD53	ENSG00000105723	MRVI1	YPL153C	RAD53
AP1M1/SPF1	ENSG00000105726	AP1M1	YEL031W	SPF1
PVR/SPC1	ENSG00000105737	PVR	YJR010C-A	SPC1
IKBKG/GLO4	ENSG00000105755	IKBKG	YOR040W	GLO4
XRCC1/ZUO1	ENSG00000105821	XRCC1	YGR285C	ZUO1
SCARB1/BET1	ENSG00000105829	SCARB1	YIL004C	BET1
MCM2/TEL1	ENSG00000105851	MCM2	YBL088C	TEL1
TP63/DET1	ENSG00000105852	TP63	YDR051C	DET1
LLGL2/LCD1	ENSG00000105854	LLGL2	YDR499W	LCD1
NLE1/ZIM17	ENSG00000105866	NLE1	YNL310C	ZIM17
SDHA/WTM1	ENSG00000105875	SDHA	YOR230W	WTM1
SMARCE1/STV1	ENSG00000105929	SMARCE1	YMR054W	STV1
KDM5A/YGR066C	ENSG00000105939	KDM5A	YGR066C	YGR066C
ADAM11/KGD1	ENSG00000105953	ADAM11	YIL125W	KGD1
PPP2R3A/PRR2	ENSG00000105976	PPP2R3A	YDL214C	PRR2
FERMT2/DJP1	ENSG00000105993	FERMT2	YIR004W	DJP1
ABCB11/RIM1	ENSG00000106028	ABCB11	YCR028C-A	RIM1
CD5L/ARO3	ENSG00000106052	CD5L	YDR035W	ARO3
PTGS2/YCR099C	ENSG00000106069	PTGS2	YCR099C	YCR099C
IGF2BP2/SSO1	ENSG00000106089	IGF2BP2	YPL232W	SSO1
MAP3K13/GRS2	ENSG00000106105	MAP3K13	YPR081C	GRS2
ST6GAL1/GIS3	ENSG00000106125	ST6GAL1	YLR094C	GIS3
VDAC1P1/FCY22	ENSG00000106128	VDAC1P1	YER060W-A	FCY22
PICALM/PRT1	ENSG00000106263	PICALM	YOR361C	PRT1
NSF/NOP15	ENSG00000106344	NSF	YNL110C	NOP15
GLI2/IMD3	ENSG00000106348	GLI2	YLR432W	IMD3
CLASP1/SPS18	ENSG00000106351	CLASP1	YNL204C	SPS18
MRPS34/LSM5	ENSG00000106355	MRPS34	YER146W	LSM5
NOTCH3/APM1	ENSG00000106367	NOTCH3	YPL259C	APM1
CLNS1A/KTR3	ENSG00000106397	CLNS1A	YBR205W	KTR3
PPP2R2C/VPS71	ENSG00000106400	PPP2R2C	YML041C	VPS71
TEAD2/YIL166C	ENSG00000106571	TEAD2	YIL166C	YIL166C
EED/PRE8	ENSG00000106588	EED	YML092C	PRE8
CDHR2/MRPL32	ENSG00000106591	CDHR2	YCR003W	MRPL32
SNCB/RHB1	ENSG00000106615	SNCB	YCR027C	RHB1
TSG101/SDS23	ENSG00000106617	TSG101	YGL056C	SDS23
ATP2A3/SEC22	ENSG00000106636	ATP2A3	YLR268W	SEC22
CA12/NIP100	ENSG00000106665	CA12	YPL174C	NIP100
MGLL/VMA21	ENSG00000106688	MGLL	YGR105W	VMA21
NTN4/HRK1	ENSG00000106799	NTN4	YOR267C	HRK1
BCS1L/PBA1	ENSG00000106829	BCS1L	YLR199C	PBA1
NUAK1/DFG16	ENSG00000106952	NUAK1	YOR030W	DFG16
SLC24A1/ADK2	ENSG00000106992	SLC24A1	YER170W	ADK2
SCARF1/AZR1	ENSG00000107020	SCARF1	YGR224W	AZR1
LMAN1/SCP160	ENSG00000107164	LMAN1	YJL080C	SCP160
PTPLAD1/YHP1	ENSG00000107187	PTPLAD1	YDR451C	YHP1
IPCEF1/YPR204W	ENSG00000107201	IPCEF1	YPR204W	YPR204W
ZZEF1/MBF1	ENSG00000107223	ZZEF1	YOR298C-A	MBF1
ENO1/MRF1	ENSG00000107242	ENO1	YGL143C	MRF1
SLC12A1/SNL1	ENSG00000107262	SLC12A1	YIL016W	SNL1
C19orf10/RPS19B	ENSG00000107263	C19orf10	YNL302C	RPS19B
ANO8/ECM32	ENSG00000107290	ANO8	YER176W	ECM32
ARHGEF10L/PDR10	ENSG00000107331	ARHGEF10L	YOR328W	PDR10
TXK/YNL144C	ENSG00000107341	TXK	YNL144C	YNL144C
KCNQ2/GAT1	ENSG00000107485	KCNQ2	YFL021W	GAT1
TACR2/VBA5	ENSG00000107518	TACR2	YKR105C	VBA5
ACTR6/SLM3	ENSG00000107521	ACTR6	YDL033C	SLM3
TIPIN/TKL2	ENSG00000107537	TIPIN	YBR117C	TKL2
SRI/EFR3	ENSG00000107554	SRI	YMR212C	EFR3
EIF4G3/DPB11	ENSG00000107560	EIF4G3	YJL090C	DPB11
NUP37/PHB1	ENSG00000107566	NUP37	YGR132C	PHB1
SEMA3A/RPG1	ENSG00000107581	SEMA3A	YBR079C	RPG1
SEMA3C/YKL162C	ENSG00000107614	SEMA3C	YKL162C	YKL162C
ACAT1/MSS116	ENSG00000107625	ACAT1	YDR194C	MSS116
CELSR1/TPK2	ENSG00000107643	CELSR1	YPL203W	TPK2
ZNF638/YOR022C	ENSG00000107651	ZNF638	YOR022C	YOR022C
ADD2/NSE4	ENSG00000107672	ADD2	YDL105W	NSE4
FGF4/CNA1	ENSG00000107758	FGF4	YLR433C	CNA1
RASAL2/MPM1	ENSG00000107771	RASAL2	YJL066C	MPM1
MARK3/YHK8	ENSG00000107779	MARK3	YHR048W	YHK8
SLC25A3/PHO5	ENSG00000107789	SLC25A3	YBR093C	PHO5
FOSL2/GEA1	ENSG00000107862	FOSL2	YJR031C	GEA1
FRYL/BAG7	ENSG00000107863	FRYL	YOR134W	BAG7
FSCN1/BCP1	ENSG00000107949	FSCN1	YDR361C	BCP1
ACTB/YOL098C	ENSG00000107959	ACTB	YOL098C	YOL098C
PLD1/MPD1	ENSG00000108010	PLD1	YOR288C	MPD1
WDR62/NUP159	ENSG00000108021	WDR62	YIL115C	NUP159
DLG1/FRA1	ENSG00000108039	DLG1	YLL029W	FRA1
RAB7A/SMC3	ENSG00000108055	RAB7A	YJL074C	SMC3
BCAP29/IXR1	ENSG00000108064	BCAP29	YKL032C	IXR1
SART3/RTS3	ENSG00000108091	SART3	YGR161C	RTS3
ARHGAP15/CUL3	ENSG00000108094	ARHGAP15	YGR003W	CUL3
PAX2/PCL1	ENSG00000108100	PAX2	YNL289W	PCL1
EXOSC7/ADH2	ENSG00000108107	EXOSC7	YMR303C	ADH2
KIFAP3/CAF120	ENSG00000108175	KIFAP3	YNL278W	CAF120
MCM6/CPR5	ENSG00000108179	MCM6	YDR304C	CPR5
REXO2/YHI9	ENSG00000108187	REXO2	YHR029C	YHI9
RBM7/HED1	ENSG00000108256	RBM7	YDR014W-A	HED1
RBMS2/ADA2	ENSG00000108264	RBMS2	YDR448W	ADA2
BAZ2A/PUP3	ENSG00000108294	BAZ2A	YER094C	PUP3
PTPN23/CWC25	ENSG00000108296	PTPN23	YNL245C	CWC25
MLH1/RAD7	ENSG00000108306	MLH1	YJR052W	RAD7
UNG/NHP6A	ENSG00000108312	UNG	YPR052C	NHP6A
KLHL20/RPN3	ENSG00000108344	KLHL20	YER021W	RPN3
RGS11/TRK1	ENSG00000108349	RGS11	YJL129C	TRK1
PLXNA2/FUN19	ENSG00000108375	PLXNA2	YAL034C	FUN19
SPAG5/RAD57	ENSG00000108384	SPAG5	YDR004W	RAD57
ANKRD13A/RAD18	ENSG00000108395	ANKRD13A	YCR066W	RAD18
TPD52/GPT2	ENSG00000108405	TPD52	YKR067W	GPT2
ACACB/RPN10	ENSG00000108424	ACACB	YHR200W	RPN10
TRAF4/BOS1	ENSG00000108433	TRAF4	YLR078C	BOS1
PAG1/RNH70	ENSG00000108443	PAG1	YGR276C	RNH70
GPATCH1/HRQ1	ENSG00000108469	GPATCH1	YDR291W	HRQ1
ICAM3/ATG4	ENSG00000108510	ICAM3	YNL223W	ATG4
NT5C2/DMA2	ENSG00000108523	NT5C2	YNL116W	DMA2
MCAM/DIC1	ENSG00000108528	MCAM	YLR348C	DIC1
GPC4/MRPL20	ENSG00000108557	GPC4	YKR085C	MRPL20
CAMSAP3/KRS1	ENSG00000108559	CAMSAP3	YDR037W	KRS1
RAP1GAP/MAM33	ENSG00000108561	RAP1GAP	YIL070C	MAM33
XAB2/CAN1	ENSG00000108576	XAB2	YEL063C	CAN1
ARHGEF1/LAP3	ENSG00000108578	ARHGEF1	YNL239W	LAP3
STXBP2/GOS1	ENSG00000108587	STXBP2	YHL031C	GOS1
MAP2K7/RBG2	ENSG00000108591	MAP2K7	YGR173W	RBG2
NMRK2/SPB1	ENSG00000108592	NMRK2	YCL054W	SPB1
DGKD/RSC6	ENSG00000108604	DGKD	YCR052W	RSC6
CTTNBP2/YML108W	ENSG00000108641	CTTNBP2	YML108W	YML108W
ACTL6B/UTP6	ENSG00000108651	ACTL6B	YDR449C	UTP6
RARB/DED1	ENSG00000108654	RARB	YOR204W	DED1
TOP2B/GEA2	ENSG00000108669	TOP2B	YEL022W	GEA2
NFKB2/RPN6	ENSG00000108671	NFKB2	YDL097C	RPN6
PPP1R12B/TIF1	ENSG00000108771	PPP1R12B	YKR059W	TIF1
DNAJC10/SPT7	ENSG00000108773	DNAJC10	YBR081C	SPT7
GTF3C1/YPT6	ENSG00000108774	GTF3C1	YLR262C	YPT6
IL4R/INO4	ENSG00000108788	IL4R	YOL108C	INO4
USP33/MAM1	ENSG00000108799	USP33	YER106W	MAM1
PAK3/MRP7	ENSG00000108826	PAK3	YNL005C	MRP7
DCX/HOS2	ENSG00000108840	DCX	YGL194C	HOS2
SNRPA/LUC7	ENSG00000108848	SNRPA	YDL087C	LUC7
SPAG6/CHS2	ENSG00000108854	SPAG6	YBR038W	CHS2
EXOSC5/MSG5	ENSG00000108861	EXOSC5	YNL053W	MSG5
DYNC1I2/SNU114	ENSG00000108883	DYNC1I2	YKL173W	SNU114
APBB1IP/FAA2	ENSG00000108946	APBB1IP	YER015W	FAA2
LRCH4/LOT5	ENSG00000108953	LRCH4	YKL183W	LOT5
FAM76B/YPL162C	ENSG00000108984	FAM76B	YPL162C	YPL162C
SIRT6/KTI12	ENSG00000109046	SIRT6	YKL110C	KTI12
TYR/YIR042C	ENSG00000109065	TYR	YIR042C	YIR042C
POLD3/SPT6	ENSG00000109111	POLD3	YGR116W	SPT6
ACTN2/DEP1	ENSG00000109118	ACTN2	YAL013W	DEP1
CAPZB/POM33	ENSG00000109133	CAPZB	YLL023C	POM33
PHF17/YGL242C	ENSG00000109320	PHF17	YGL242C	YGL242C
UBE2A/SMK1	ENSG00000109339	UBE2A	YPR054W	SMK1
FGFR1/MGE1	ENSG00000109519	FGFR1	YOR232W	MGE1
FKBP6/GAR1	ENSG00000109534	FKBP6	YHR089C	GAR1
GTF2I/TRM9	ENSG00000109536	GTF2I	YML014W	TRM9
SMC1B/GEF1	ENSG00000109572	SMC1B	YJR040W	GEF1
FBLN1/PRP43	ENSG00000109606	FBLN1	YGL120C	PRP43
ITGA8/CDC4	ENSG00000109670	ITGA8	YFL009W	CDC4
CST7/YLR455W	ENSG00000109685	CST7	YLR455W	YLR455W
MAP2/TAH18	ENSG00000109756	MAP2	YPR048W	TAH18
PIAS2/PEX28	ENSG00000109775	PIAS2	YHR150W	PEX28
AMPH/YCG1	ENSG00000109805	AMPH	YDR325W	YCG1
ARAF/FMP52	ENSG00000109854	ARAF	YER004W	FMP52
MCCC1/LDB16	ENSG00000109861	MCCC1	YCL005W	LDB16
FAP/MIG1	ENSG00000109906	FAP	YGL035C	MIG1
NEBL/ELP4	ENSG00000109911	NEBL	YPL101W	ELP4
UBE2K/ZPR1	ENSG00000109917	UBE2K	YGR211W	ZPR1
PIK3C3/SSB1	ENSG00000109971	PIK3C3	YDL229W	SSB1
N4BP2/HUA1	ENSG00000110031	N4BP2	YGR268C	HUA1
SYNJ2/IRS4	ENSG00000110047	SYNJ2	YKR019C	IRS4
ADCY2/OSH3	ENSG00000110048	ADCY2	YHR073W	OSH3
PPP2R5C/DCS2	ENSG00000110063	PPP2R5C	YOR173W	DCS2
RBFOX1/SAP185	ENSG00000110075	RBFOX1	YJL098W	SAP185
GNB1/PRP19	ENSG00000110107	GNB1	YLL036C	PRP19
HOXA9/PHO91	ENSG00000110344	HOXA9	YNR013C	PHO91
EDN1/YFL066C	ENSG00000110367	EDN1	YFL066C	YFL066C
MLLT10/REC104	ENSG00000110395	MLLT10	YHR157W	REC104
ADCYAP1R1/SED4	ENSG00000110427	ADCYAP1R1	YCR067C	SED4
NRD1/LAT1	ENSG00000110435	NRD1	YNL071W	LAT1
VDAC3/YNL247W	ENSG00000110619	VDAC3	YNL247W	YNL247W
PCM1/TOM70	ENSG00000110711	PCM1	YNL121C	TOM70
CBFA2T2/NUP116	ENSG00000110713	CBFA2T2	YMR047C	NUP116
DBC1/EKI1	ENSG00000110721	DBC1	YDR147W	EKI1
ITCH/TFB1	ENSG00000110768	ITCH	YDR311W	TFB1
TP73/NAS2	ENSG00000110801	TP73	YIL007C	NAS2
TOLLIP/SPC19	ENSG00000110841	TOLLIP	YDR201W	SPC19
UBE2D4/PAR32	ENSG00000110851	UBE2D4	YDL173W	PAR32
RUNX1T1/CRN1	ENSG00000110880	RUNX1T1	YLR429W	CRN1
THOC1/CAX4	ENSG00000110881	THOC1	YGR036C	CAX4
OSBPL6/CHA4	ENSG00000110887	OSBPL6	YLR098C	CHA4
SLC1A3/ERG12	ENSG00000110921	SLC1A3	YMR208W	ERG12
XRCC5/ATP1	ENSG00000110955	XRCC5	YBL099W	ATP1
LXN/YFL067W	ENSG00000111011	LXN	YFL067W	YFL067W
SP140/MSK1	ENSG00000111052	SP140	YNL073W	MSK1
MKNK1/HEM1	ENSG00000111142	MKNK1	YDR232W	HEM1
TNS1/LAP2	ENSG00000111144	TNS1	YNL045W	LAP2
REXO1/YCR023C	ENSG00000111181	REXO1	YCR023C	YCR023C
SAR1A/FKH2	ENSG00000111206	SAR1A	YNL068C	FKH2
CDC14A/VPS62	ENSG00000111249	CDC14A	YGR141W	VPS62
RAPGEF3/ALD5	ENSG00000111275	RAPGEF3	YER073W	ALD5
CEACAM1/TFB4	ENSG00000111358	CEACAM1	YPR056W	TFB4
SENP1/SSO2	ENSG00000111450	SENP1	YMR183C	SSO2
DUSP13/RET3	ENSG00000111481	DUSP13	YPL010W	RET3
CIC/MET18	ENSG00000111530	CIC	YIL128W	MET18
LIPE/RHO2	ENSG00000111540	LIPE	YNL090W	RHO2
FDFT1/NUP84	ENSG00000111581	FDFT1	YDL116W	NUP84
PAFAH1B3/CDC36	ENSG00000111596	PAFAH1B3	YDL165W	CDC36
OPHN1/TOF1	ENSG00000111602	OPHN1	YNL273W	TOF1
KIF22/KRR1	ENSG00000111615	KIF22	YCL059C	KRR1
SCGN/TDH3	ENSG00000111640	SCGN	YGR192C	TDH3
PGM1/NOP2	ENSG00000111641	PGM1	YNL061W	NOP2
DDX1/ISW2	ENSG00000111642	DDX1	YOR304W	ISW2
DNM2/YNG1	ENSG00000111653	DNM2	YOR064C	YNG1
EPB41L2/UBP5	ENSG00000111667	EPB41L2	YER144C	UBP5
RIMS1/ERR3	ENSG00000111674	RIMS1	YMR323W	ERR3
STX7/YGR153W	ENSG00000111679	STX7	YGR153W	YGR153W
RABL2B/SPR1	ENSG00000111701	RABL2B	YOR190W	SPR1
KEAP1/SIP2	ENSG00000111725	KEAP1	YGL208W	SIP2
PTPRH/CTF19	ENSG00000111732	PTPRH	YPL018W	CTF19
EPHA6/NUP120	ENSG00000111737	EPHA6	YKL057C	NUP120
SCTR/CDA1	ENSG00000111752	SCTR	YLR307W	CDA1
RFX3/NOP6	ENSG00000111786	RFX3	YDL213C	NOP6
RIF1/KTR2	ENSG00000111802	RIF1	YKR061W	KTR2
RAB21/GIR2	ENSG00000111832	RAB21	YDR152W	GIR2
SLC4A4/YGR054W	ENSG00000111845	SLC4A4	YGR054W	YGR054W
SMARCA2/ASF1	ENSG00000111875	SMARCA2	YJL115W	ASF1
RDH8/CEG1	ENSG00000111880	RDH8	YGL130W	CEG1
SESN1/YER121W	ENSG00000111907	SESN1	YER121W	YER121W
MID2/RDS1	ENSG00000112033	MID2	YCR106W	RDS1
COL5A3/STE3	ENSG00000112038	COL5A3	YKL178C	STE3
SRCAP/CMK2	ENSG00000112062	SRCAP	YOL016C	CMK2
KIAA0020/MEP3	ENSG00000112077	KIAA0020	YPR138C	MEP3
CPB2/ALK2	ENSG00000112079	CPB2	YBL009W	ALK2
CHRNA3/NGR1	ENSG00000112081	CHRNA3	YBR212W	NGR1
KCNN2/YHR009C	ENSG00000112096	KCNN2	YHR009C	YHR009C
CNOT4/MCM3	ENSG00000112118	CNOT4	YEL032W	MCM3
PSEN1/HRT3	ENSG00000112146	PSEN1	YLR097C	HRT3
CPOX/MDN1	ENSG00000112159	CPOX	YLR106C	MDN1
MOK/HUR1	ENSG00000112164	MOK	YGL168W	HUR1
HSP90AA1/RPS15	ENSG00000112175	HSP90AA1	YOL040C	RPS15
RBL1/MET22	ENSG00000112200	RBL1	YOL064C	MET22
DLGAP4/AMN1	ENSG00000112234	DLGAP4	YBR158W	AMN1
CFHR2/SSN8	ENSG00000112237	CFHR2	YNL025C	SSN8
NDC80/XPT1	ENSG00000112242	NDC80	YJR133W	XPT1
AP4E1/SLH1	ENSG00000112249	AP4E1	YGR271W	SLH1
RSBN1/FRE4	ENSG00000112282	RSBN1	YNR060W	FRE4
MAGI3/YJL132W	ENSG00000112293	MAGI3	YJL132W	YJL132W
CXCL2/FAS1	ENSG00000112319	CXCL2	YKL182W	FAS1
AFP/MVP1	ENSG00000112335	AFP	YMR004W	MVP1
COL4A4/SKI7	ENSG00000112339	COL4A4	YOR076C	SKI7
OSTM1/SPE2	ENSG00000112343	OSTM1	YOL052C	SPE2
CDH7/PEX7	ENSG00000112357	CDH7	YDR142C	PEX7
PCNP/MCH2	ENSG00000112394	PCNP	YKL221W	MCH2
ARG2/GON7	ENSG00000112531	ARG2	YJL184W	GON7
MEF2C/ENP1	ENSG00000112578	MEF2C	YBR247C	ENP1
PTPRC/SPT15	ENSG00000112592	PTPRC	YER148W	SPT15
CACNA1S/RML2	ENSG00000112651	CACNA1S	YEL050C	RML2
PKP1/ARG80	ENSG00000112658	PKP1	YMR042W	ARG80
UBA5/SEC5	ENSG00000112685	UBA5	YDR166C	SEC5
STK17B/ULP2	ENSG00000112701	STK17B	YIL031W	ULP2
CDC14B/YHR213W-B	ENSG00000112715	CDC14B	YHR213W-B	YHR213W-B
ZNF510/PRP45	ENSG00000112739	ZNF510	YAL032C	PRP45
LRP2/FUN26	ENSG00000112759	LRP2	YAL022C	FUN26
ZNF506/GTO3	ENSG00000112782	ZNF506	YMR251W	GTO3
DUSP12/DIG1	ENSG00000112851	DUSP12	YPL049C	DIG1
ENSG00000081770/PAP2	ENSG00000112941	ENSG00000081770	YOL115W	PAP2
CADPS2/FRE2	ENSG00000112964	CADPS2	YKL220C	FRE2
HSPB11/ERG13	ENSG00000112972	HSPB11	YML126C	ERG13
IL12RB2/ERP4	ENSG00000112983	IL12RB2	YOR016C	ERP4
SMARCD3/LYS1	ENSG00000112992	SMARCD3	YIR034C	LYS1
FYB/SSA3	ENSG00000113013	FYB	YBL075C	SSA3
MPP4/AEP3	ENSG00000113048	MPP4	YPL005W	AEP3
STRADB/HMG1	ENSG00000113161	STRADB	YML075C	HMG1
BZW1/SWH1	ENSG00000113163	BZW1	YAR042W	SWH1
PGR/UBX3	ENSG00000113194	PGR	YDL091C	UBX3
ME2/BEM1	ENSG00000113263	ME2	YBR200W	BEM1
C5orf22/THG1	ENSG00000113272	C5orf22	YGR024C	THG1
CCNT2/ENT5	ENSG00000113282	CCNT2	YDR153C	ENT5
EPB41L3/CCR4	ENSG00000113300	EPB41L3	YAL021C	CCR4
COBLL1/SAN1	ENSG00000113312	COBLL1	YDR143C	SAN1
DLG3/MSH3	ENSG00000113318	DLG3	YCR092C	MSH3
TRAF5/BUD5	ENSG00000113319	TRAF5	YCR038C	BUD5
MRPL22/RPC31	ENSG00000113356	MRPL22	YNL151C	RPC31
GEMIN5/RNT1	ENSG00000113360	GEMIN5	YMR239C	RNT1
OPRK1/PAA1	ENSG00000113368	OPRK1	YDR071C	PAA1
NFE2L1/SUB1	ENSG00000113387	NFE2L1	YMR039C	SUB1
GSK3B/MST1	ENSG00000113407	GSK3B	YKL194C	MST1
ITGB5/TMA108	ENSG00000113441	ITGB5	YIL137C	TMA108
ERC1/RAD17	ENSG00000113456	ERC1	YOR368W	RAD17
XPO1/RPF2	ENSG00000113460	XPO1	YKR081C	RPF2
PALB2/RAD50	ENSG00000113522	PALB2	YNL250W	RAD50
DOPEY1/SOL2	ENSG00000113552	DOPEY1	YCR073W-A	SOL2
BCKDHB/SKP1	ENSG00000113558	BCKDHB	YDR328C	SKP1
KAT6A/NUP170	ENSG00000113569	KAT6A	YBL079W	NUP170
ULK2/PPH22	ENSG00000113575	ULK2	YDL188C	PPH22
GRHL2/FLO9	ENSG00000113580	GRHL2	YAL063C	FLO9
TNPO1/PRP46	ENSG00000113593	TNPO1	YPL151C	PRP46
P2RX5/MRPL1	ENSG00000113645	P2RX5	YDR116C	MRPL1
ITGAE/PRP40	ENSG00000113649	ITGAE	YKL012W	PRP40
DIS3/CEM1	ENSG00000113719	DIS3	YER061C	CEM1
PIBF1/PKC1	ENSG00000113721	PIBF1	YBL105C	PKC1
ENSG00000083622/ATG11	ENSG00000113734	ENSG00000083622	YPR049C	ATG11
NUFIP1/SMC4	ENSG00000113810	NUFIP1	YLR086W	SMC4
RRAGB/ARP8	ENSG00000113812	RRAGB	YOR141C	ARP8
CYLD/OGG1	ENSG00000114026	CYLD	YML060W	OGG1
SLC27A5/ERG1	ENSG00000114054	SLC27A5	YGR175C	ERG1
ZNF324/UFD4	ENSG00000114062	ZNF324	YKL010C	UFD4
ZNF446/VID28	ENSG00000114098	ZNF446	YIL017C	VID28
ZNF8/AAD14	ENSG00000114115	ZNF8	YNL331C	AAD14
RPS5/RIM2	ENSG00000114120	RPS5	YBR192W	RIM2
FAT1/MRP21	ENSG00000114126	FAT1	YBL090W	MRP21
YTHDC1/BDF1	ENSG00000114166	YTHDC1	YLR399C	BDF1
CHMP2B/ARC19	ENSG00000114209	CHMP2B	YKL013C	ARC19
PPIE/PFK27	ENSG00000114268	PPIE	YOL136C	PFK27
ZMPSTE24/BCY1	ENSG00000114302	ZMPSTE24	YIL033C	BCY1
NOA1/UBP1	ENSG00000114316	NOA1	YDL122W	UBP1
REST/YMR134W	ENSG00000114346	REST	YMR134W	YMR134W
SSH1/GPA2	ENSG00000114353	SSH1	YER020W	GPA2
GSTP1/RPL24A	ENSG00000114391	GSTP1	YGL031C	RPL24A
APLP2/YMR315W	ENSG00000114416	APLP2	YMR315W	YMR315W
SLCO1A2/GPB2	ENSG00000114423	SLCO1A2	YAL056W	GPB2
WBP11/GLC3	ENSG00000114480	WBP11	YEL011W	GLC3
EIF3I/URA3	ENSG00000114491	EIF3I	YEL021W	URA3
TXLNA/NRD1	ENSG00000114503	TXLNA	YNL251C	NRD1
APOB/SNX4	ENSG00000114520	APOB	YJL036W	SNX4
NCOA1/VMA1	ENSG00000114573	NCOA1	YDL185W	VMA1
KIF3C/TPN1	ENSG00000114638	KIF3C	YGL186C	TPN1
RAB10/HFI1	ENSG00000114745	RAB10	YPL254W	HFI1
GCKR/PWP2	ENSG00000114767	GCKR	YCR057C	PWP2
HADHA/SUI1	ENSG00000114784	HADHA	YNL244C	SUI1
MAPRE3/CPS1	ENSG00000114786	MAPRE3	YJL172W	CPS1
CAD/CPR4	ENSG00000114857	CAD	YCR069W	CPR4
CD59/TIF4631	ENSG00000114867	CD59	YGR162W	TIF4631
CD82/ORM1	ENSG00000114978	CD82	YGR038W	ORM1
ATRX/FAB1	ENSG00000115020	ATRX	YFR019W	FAB1
TAF9/DAD1	ENSG00000115073	TAF9	YDR016C	DAD1
FCN1/ARG8	ENSG00000115107	FCN1	YOL140W	ARG8
MECOM/IST3	ENSG00000115128	MECOM	YIR005W	IST3
SCAMP1/ZTA1	ENSG00000115129	SCAMP1	YBR046C	ZTA1
PREP/YLR177W	ENSG00000115145	PREP	YLR177W	YLR177W
HACE1/GUT2	ENSG00000115159	HACE1	YIL155C	GUT2
SEH1L/HHT2	ENSG00000115163	SEH1L	YNL031C	HHT2
WDR47/YML079W	ENSG00000115207	WDR47	YML079W	YML079W
OVGP1/GCN3	ENSG00000115211	OVGP1	YKR026C	GCN3
MAP3K4/RPN11	ENSG00000115233	MAP3K4	YFR004W	RPN11
PILRA/CYR1	ENSG00000115241	PILRA	YJL005W	CYR1
IGSF9/YIM1	ENSG00000115252	IGSF9	YMR152W	YIM1
ABCB1/PRB1	ENSG00000115257	ABCB1	YEL060C	PRB1
AKR1B1/CWH41	ENSG00000115275	AKR1B1	YGL027C	CWH41
CPNE3/DNF3	ENSG00000115306	CPNE3	YMR162C	DNF3
RRN3/CUE4	ENSG00000115307	RRN3	YML101C	CUE4
CTTN/HTB2	ENSG00000115350	CTTN	YBL002W	HTB2
MTIF2/YDL218W	ENSG00000115353	MTIF2	YDL218W	YDL218W
TTC39A/IMG1	ENSG00000115364	TTC39A	YCR046C	IMG1
EPS15/SLX1	ENSG00000115392	EPS15	YBR228W	SLX1
ORC1/BLI1	ENSG00000115415	ORC1	YKL061W	BLI1
MGST2/GMH1	ENSG00000115446	MGST2	YKR030W	GMH1
CHERP/CCT4	ENSG00000115484	CHERP	YDL143W	CCT4
ATG16L1/PLP1	ENSG00000115514	ATG16L1	YDR183W	PLP1
USP40/HSH155	ENSG00000115524	USP40	YMR288W	HSH155
RAD54L/VPS24	ENSG00000115561	RAD54L	YKL041W	VPS24
MAST2/SPO12	ENSG00000115648	MAST2	YHR152W	SPO12
DNAJA1/CSR2	ENSG00000115652	DNAJA1	YPR030W	CSR2
B4GALT1/SDS22	ENSG00000115685	B4GALT1	YKL193C	SDS22
CHMP5/SPO11	ENSG00000115750	CHMP5	YHL022C	SPO11
NFX1/RFS1	ENSG00000115756	NFX1	YBR052C	RFS1
DIMT1/SPE1	ENSG00000115758	DIMT1	YKL184W	SPE1
IPO11/RPL23B	ENSG00000115762	IPO11	YER117W	RPL23B
EIF2AK1/GRH1	ENSG00000115806	EIF2AK1	YDR517W	GRH1
EPDR1/CAC2	ENSG00000115808	EPDR1	YML102W	CAC2
SEPHS1/AAC1	ENSG00000115840	SEPHS1	YMR056C	AAC1
MRPL28/YMR114C	ENSG00000115850	MRPL28	YMR114C	YMR114C
CEACAM6/DPS1	ENSG00000115866	CEACAM6	YLL018C	DPS1
RBM22/CDC25	ENSG00000115904	RBM22	YLR310C	CDC25
TMED2/BNA5	ENSG00000115919	TMED2	YLR231C	BNA5
ERO1LB/VRP1	ENSG00000115935	ERO1LB	YLR337C	VRP1
ZFAND6/ORC2	ENSG00000115942	ZFAND6	YBR060C	ORC2
TXLNG/PNO1	ENSG00000115946	TXLNG	YOR145C	PNO1
PPEF1/ORC1	ENSG00000115947	PPEF1	YML065W	ORC1
LAT2/MRPS18	ENSG00000115963	LAT2	YNL306W	MRPS18
HUWE1/SRB5	ENSG00000115966	HUWE1	YGR104C	SRB5
ZW10/YPL236C	ENSG00000115977	ZW10	YPL236C	YPL236C
ALG9/FKS1	ENSG00000116001	ALG9	YLR342W	FKS1
MYBPC2/SMT3	ENSG00000116030	MYBPC2	YDR510W	SMT3
NOX4/YLR297W	ENSG00000116044	NOX4	YLR297W	YLR297W
ACOX3/MSH6	ENSG00000116062	ACOX3	YDR097C	MSH6
MTMR2/IRC24	ENSG00000116096	MTMR2	YIR036C	IRC24
PPP1R15A/YHR177W	ENSG00000116128	PPP1R15A	YHR177W	YHR177W
HSD17B14/ALO1	ENSG00000116133	HSD17B14	YML086C	ALO1
TRIP6/PSK1	ENSG00000116141	TRIP6	YAL017W	PSK1
ACHE/RFA3	ENSG00000116147	ACHE	YJL173C	RFA3
FTL/GPX2	ENSG00000116157	FTL	YBR244W	GPX2
SRRT/STE14	ENSG00000116237	SRRT	YDR410C	STE14
BAX/RPL22A	ENSG00000116251	BAX	YLR061W	RPL22A
NLK/RAD26	ENSG00000116254	NLK	YJR035W	RAD26
PIGS/SLY1	ENSG00000116266	PIGS	YDR189W	SLY1
ATXN7L3/AMD1	ENSG00000116337	ATXN7L3	YML035C	AMD1
PGS1/NPL3	ENSG00000116350	PGS1	YDR432W	NPL3
PSMC5/ETR1	ENSG00000116353	PSMC5	YBR026C	ETR1
UIMC1/TFC6	ENSG00000116455	UIMC1	YDR362C	TFC6
CETP/ATP4	ENSG00000116459	CETP	YPL078C	ATP4
MMP2/YPT31	ENSG00000116473	MMP2	YER031C	YPT31
GNAO1/BYE1	ENSG00000116539	GNAO1	YKL005C	BYE1
OGFOD1/RLM1	ENSG00000116604	OGFOD1	YPL089C	RLM1
SH3BP2/SPE3	ENSG00000116649	SH3BP2	YPR069C	SPE3
ADD1/REV7	ENSG00000116670	ADD1	YIL139C	REV7
C14orf166/FZO1	ENSG00000116688	C14orf166	YBR179C	FZO1
NID2/EBS1	ENSG00000116698	NID2	YDR206W	EBS1
GMCL1/SPO1	ENSG00000116711	GMCL1	YNL012W	SPO1
SF3B2/GCD14	ENSG00000116731	SF3B2	YJL125C	GCD14
KLHL42/MCR1	ENSG00000116750	KLHL42	YKL150W	MCR1
GNAS/HSH49	ENSG00000116754	GNAS	YOR319W	HSH49
DNM1L/CYS3	ENSG00000116761	DNM1L	YAL012W	CYS3
PTHLH/PSK2	ENSG00000116783	PTHLH	YOL045W	PSK2
PHACTR3/SOR2	ENSG00000116791	PHACTR3	YDL246C	SOR2
ERGIC2/IRC20	ENSG00000116830	ERGIC2	YLR247C	IRC20
TFAP2C/MSW1	ENSG00000116874	TFAP2C	YDR268W	MSW1
AURKA/MRPS28	ENSG00000116898	AURKA	YDR337W	MRPS28
PIR/SLC1	ENSG00000116906	PIR	YDL052C	SLC1
RFX2/RPS12	ENSG00000116918	RFX2	YOR369C	RPS12
SULT2B1/GTR2	ENSG00000116954	SULT2B1	YGR163W	GTR2
CNOT3/PAC2	ENSG00000116957	CNOT3	YER007W	PAC2
GP6/YIL161W	ENSG00000116977	GP6	YIL161W	YIL161W
PTPN4/RPS10A	ENSG00000116983	PTPN4	YOR293W	RPS10A
DDX18/MHT1	ENSG00000116984	DDX18	YLL062C	MHT1
KHSRP/RIB5	ENSG00000117091	KHSRP	YBR256C	RIB5
GNA11/SDH2	ENSG00000117118	GNA11	YLL041C	SDH2
EDEM2/SSF1	ENSG00000117133	EDEM2	YHR066W	SSF1
DNMT3B/RPS13	ENSG00000117155	DNMT3B	YDR064W	RPS13
REM1/BCD1	ENSG00000117174	REM1	YHR040W	BCD1
TPX2/SWD1	ENSG00000117222	TPX2	YAR003W	SWD1
PDRG1/YOR262W	ENSG00000117228	PDRG1	YOR262W	YOR262W
EPB41L1/SCY1	ENSG00000117266	EPB41L1	YGL083W	SCY1
DOCK9/ROD1	ENSG00000117289	DOCK9	YOR018W	ROD1
DOCK3/GAL10	ENSG00000117308	DOCK3	YBR019C	GAL10
COQ9/PRP3	ENSG00000117360	COQ9	YDR473C	PRP3
CRLS1/GAL2	ENSG00000117394	CRLS1	YLR081W	GAL2
PPP1R13B/EBP2	ENSG00000117395	PPP1R13B	YKL172W	EBP2
SIGLEC1/CDC20	ENSG00000117399	SIGLEC1	YGL116W	CDC20
FKBP1A/KAP122	ENSG00000117408	FKBP1A	YGL016W	KAP122
NSFL1C/VMA16	ENSG00000117410	NSFL1C	YHR026W	VMA16
MAVS/GRE3	ENSG00000117448	MAVS	YHR104W	GRE3
F11/AHP1	ENSG00000117450	F11	YLR109W	AHP1
XRN2/YBR141C	ENSG00000117461	XRN2	YBR141C	YBR141C
DYNLL1/PHO13	ENSG00000117519	DYNLL1	YDL236W	PHO13
TESC/HEF3	ENSG00000117528	TESC	YNL014W	HEF3
SNX5/DPH5	ENSG00000117543	SNX5	YLR172C	DPH5
RPL6/WWM1	ENSG00000117560	RPL6	YFL010C	WWM1
MAPKAPK5/ARG4	ENSG00000117586	MAPKAPK5	YHR018C	ARG4
P2RX7/PRX1	ENSG00000117592	P2RX7	YBL064C	PRX1
ESF1/YIR035C	ENSG00000117594	ESF1	YIR035C	YIR035C
RBBP9/UTP25	ENSG00000117597	RBBP9	YIL091C	UTP25
ANAPC5/BDP1	ENSG00000117625	ANAPC5	YNL039W	BDP1
SLC23A2/YAP3	ENSG00000117632	SLC23A2	YHL009C	YAP3
TMEM230/KIN3	ENSG00000117650	TMEM230	YAR018C	KIN3
DZANK1/ECM25	ENSG00000117676	DZANK1	YJL201W	ECM25
KDM2B/RER2	ENSG00000117682	KDM2B	YBR002C	RER2
TASP1/SWI1	ENSG00000117713	TASP1	YPL016W	SWI1
GCN1L1/SPC72	ENSG00000117724	GCN1L1	YAL047C	SPC72
RPLP0/RFA2	ENSG00000117748	RPLP0	YNL312W	RFA2
PXN/PEP12	ENSG00000117758	PXN	YOR036W	PEP12
RPH3A/KES1	ENSG00000117859	RPH3A	YPL145C	KES1
TRMT6/CRF1	ENSG00000117906	TRMT6	YDR223W	CRF1
CHGB/PEP4	ENSG00000117984	CHGB	YPL154C	PEP4
PEBP1/IRR1	ENSG00000118007	PEBP1	YIL026C	IRR1
TBX5/SKM1	ENSG00000118046	TBX5	YOL113W	SKM1
BRAP/RPL16B	ENSG00000118058	BRAP	YNL069C	RPL16B
ERP29/NTH2	ENSG00000118094	ERP29	YBR001C	NTH2
NOS1/STS1	ENSG00000118193	NOS1	YIR011C	STS1
FUS/MIG3	ENSG00000118263	FUS	YER028C	MIG3
IGBP1/MOT3	ENSG00000118495	IGBP1	YMR070W	MOT3
FXYD3/POC4	ENSG00000118503	FXYD3	YPL144W	POC4
GANAB/YJR154W	ENSG00000118507	GANAB	YJR154W	YJR154W
GMIP/YPL067C	ENSG00000118508	GMIP	YPL067C	YPL067C
RBM41/DOT6	ENSG00000118513	RBM41	YER088C	DOT6
BIRC5/CAR1	ENSG00000118520	BIRC5	YPL111W	CAR1
LAG3/YLR352W	ENSG00000118564	LAG3	YLR352W	YLR352W
MLF2/YKT6	ENSG00000118640	MLF2	YKL196C	YKT6
OTUB2/SWP1	ENSG00000118705	OTUB2	YMR149W	SWP1
DDX24/TOS8	ENSG00000118707	DDX24	YGL096W	TOS8
ZBTB25/GLN1	ENSG00000118960	ZBTB25	YPR035W	GLN1
ARHGAP4/PCL9	ENSG00000118971	ARHGAP4	YDL179W	PCL9
ANKRD24/TFC4	ENSG00000119041	ANKRD24	YGR047C	TFC4
RCOR1/RAD6	ENSG00000119048	RCOR1	YGL058W	RAD6
LTBP4/YPR015C	ENSG00000119138	LTBP4	YPR015C	YPR015C
BLVRB/CFT2	ENSG00000119203	BLVRB	YLR115W	CFT2
SLC9A1/UTP10	ENSG00000119285	SLC9A1	YJL109C	UTP10
SPTLC1/RAD23	ENSG00000119318	SPTLC1	YEL037C	RAD23
PAPOLA/RTG1	ENSG00000119335	PAPOLA	YOL067C	RTG1
CCNK/RRD2	ENSG00000119383	CCNK	YPL152W	RRD2
PCBP4/GLE1	ENSG00000119392	PCBP4	YDL207W	GLE1
RGS1/MTG2	ENSG00000119396	RGS1	YHR168W	MTG2
MRPS33/BRR1	ENSG00000119397	MRPS33	YPR057W	BRR1
NDUFB2/GID7	ENSG00000119402	NDUFB2	YCL039W	GID7
ENSG00000090269/NNK1	ENSG00000119408	ENSG00000090269	YKL171W	NNK1
NUDC/SIT4	ENSG00000119414	NUDC	YDL047W	SIT4
MAEA/MIC14	ENSG00000119421	MAEA	YDR031W	MIC14
ICAM1/YMR130W	ENSG00000119431	ICAM1	YMR130W	YMR130W
STRN4/VPS4	ENSG00000119541	STRN4	YPR173C	VPS4
IRAK3/MLH3	ENSG00000119684	IRAK3	YPL164C	MLH3
LYZ/YKR104W	ENSG00000119688	LYZ	YKR104W	YKR104W
SI/CBC2	ENSG00000119707	SI	YPL178W	CBC2
MUL1/ALD4	ENSG00000119711	MUL1	YOR374W	ALD4
PDCD7/GCD7	ENSG00000119718	PDCD7	YLR291C	GCD7
SPG21/COQ6	ENSG00000119723	SPG21	YGR255C	COQ6
DNAJB11/TOM40	ENSG00000119725	DNAJB11	YMR203W	TOM40
THPO/RHO4	ENSG00000119729	THPO	YKR055W	RHO4
CHRD/CCT8	ENSG00000119760	CHRD	YJL008C	CCT8
FLT3LG/AXL1	ENSG00000119912	FLT3LG	YPR122W	AXL1
RAB11FIP3/SWT1	ENSG00000119917	RAB11FIP3	YOR166C	SWT1
GNPTG/TSR3	ENSG00000119929	GNPTG	YOR006C	TSR3
ZNF268/XKS1	ENSG00000119950	ZNF268	YGR194C	XKS1
GOLGA3/YHL042W	ENSG00000119965	GOLGA3	YHL042W	YHL042W
PABPC4/RPT4	ENSG00000119969	PABPC4	YOR259C	RPT4
CD209/SIF2	ENSG00000120008	CD209	YBR103W	SIF2
MCOLN1/AAT2	ENSG00000120053	MCOLN1	YLR027C	AAT2
EFNB1/MET17	ENSG00000120054	EFNB1	YLR303W	MET17
AARS/PIS1	ENSG00000120088	AARS	YPR113W	PIS1
GLG1/PPS1	ENSG00000120129	GLG1	YBR276C	PPS1
KIF4A/RCL1	ENSG00000120158	KIF4A	YOL010W	RCL1
PLEKHG2/MOB1	ENSG00000120162	PLEKHG2	YIL106W	MOB1
PITPNM2/MTR2	ENSG00000120253	PITPNM2	YKL186C	MTR2
EXOC1/MRP2	ENSG00000120333	EXOC1	YPR166C	MRP2
DTX2/TCP1	ENSG00000120438	DTX2	YDR212W	TCP1
NLRC4/HHF1	ENSG00000120656	NLRC4	YBR009C	HHF1
NRCAM/DCR2	ENSG00000120659	NRCAM	YLR361C	DCR2
LAMB1/DAN4	ENSG00000120690	LAMB1	YJR151C	DAN4
SLC26A3/SSE2	ENSG00000120694	SLC26A3	YBR169C	SSE2
DLD/ALG5	ENSG00000120697	DLD	YPL227C	ALG5
WDR7/RRP43	ENSG00000120699	WDR7	YCR035C	RRP43
TXNL1/SUP45	ENSG00000120705	TXNL1	YBR143C	SUP45
IL5RA/MET31	ENSG00000120738	IL5RA	YPL038W	MET31
ITGA6/UTP20	ENSG00000120800	ITGA6	YBL004W	UTP20
RAPGEF4/SUE1	ENSG00000120802	RAPGEF4	YPR151C	SUE1
ENSG00000091436/HAP3	ENSG00000120837	ENSG00000091436	YBL021C	HAP3
FH/LST8	ENSG00000120868	FH	YNL006W	LST8
SEL1L3/YPL150W	ENSG00000120899	SEL1L3	YPL150W	YPL150W
TF/PPZ1	ENSG00000120910	TF	YML016C	PPZ1
MYO15A/YLR118C	ENSG00000120992	MYO15A	YLR118C	YLR118C
APOH/RRI1	ENSG00000121022	APOH	YDL216C	RRI1
NLRP1/YGR017W	ENSG00000121067	NLRP1	YGR017W	YGR017W
ACKR6/YML082W	ENSG00000121152	ACKR6	YML082W	YML082W
SPAG7/YAT2	ENSG00000121350	SPAG7	YER024W	YAT2
ORC6/SPC2	ENSG00000121552	ORC6	YML055W	SPC2
ZC3HC1/CTT1	ENSG00000121691	ZC3HC1	YGR088W	CTT1
ESR1/CST9	ENSG00000121741	ESR1	YLR394W	CST9
RGS17/BUB2	ENSG00000121749	RGS17	YMR055C	BUB2
ANGPT2/IDS2	ENSG00000121753	ANGPT2	YJL146W	IDS2
CD200/TUL1	ENSG00000121848	CD200	YKL034W	TUL1
CMA1/BI4	ENSG00000121858	CMA1	Q0120	BI4
PSME1/LIP5	ENSG00000121897	PSME1	YOR196C	LIP5
JPH4/YER140W	ENSG00000121931	JPH4	YER140W	YER140W
MYH7/TPI1	ENSG00000121957	MYH7	YDR050C	TPI1
CEBPE/NCE102	ENSG00000122025	CEBPE	YPR149W	NCE102
SLC7A8/FZF1	ENSG00000122034	SLC7A8	YGL254W	FZF1
OSGEP/INP52	ENSG00000122126	OSGEP	YNL106C	INP52
RNF31/MRP4	ENSG00000122140	RNF31	YHL004W	MRP4
SCFD1/COG5	ENSG00000122176	SCFD1	YNL051W	COG5
G2E3/COP1	ENSG00000122218	G2E3	YDL145C	COP1
HECTD1/AUS1	ENSG00000122223	HECTD1	YOR011W	AUS1
HNRNPC/MPE1	ENSG00000122257	HNRNPC	YKL059C	MPE1
RPGRIP1/RTR1	ENSG00000122484	RPGRIP1	YER139C	RTR1
SUPT16H/CDC3	ENSG00000122545	SUPT16H	YLR314C	CDC3
TOX4/NAN1	ENSG00000122692	TOX4	YPL126W	NAN1
GEMIN2/YMR111C	ENSG00000122705	GEMIN2	YMR111C	YMR111C
TGM1/DSE1	ENSG00000122741	TGM1	YER124C	DSE1
TINF2/YMR317W	ENSG00000122778	TINF2	YMR317W	YMR317W
DAZL/YER130C	ENSG00000122877	DAZL	YER130C	YER130C
SEMA6A/MF(ALPHA)1	ENSG00000122952	SEMA6A	YPL187W	MF(ALPHA)1
TRPM7/MRD1	ENSG00000122965	TRPM7	YPR112C	MRD1
TYRO3/BBP1	ENSG00000122966	TYRO3	YPL255W	BBP1
WDR76/DBP10	ENSG00000123064	WDR76	YDL031W	DBP10
CAPN3/DMA1	ENSG00000123091	CAPN3	YHR115C	DMA1
SNAP23/EDC2	ENSG00000123094	SNAP23	YER035W	EDC2
PHGDH/YEL076C-A	ENSG00000123131	PHGDH	YEL076C-A	YEL076C-A
COL9A3/PET191	ENSG00000123146	COL9A3	YJR034W	PET191
EZR/CDC40	ENSG00000123154	EZR	YDR364C	CDC40
MYL6/PCA1	ENSG00000123191	MYL6	YBR295W	PCA1
AGO1/SFH1	ENSG00000123219	AGO1	YLR321C	SFH1
TEKT2/TMA17	ENSG00000123240	TEKT2	YDL110C	TMA17
CLSPN/VPS66	ENSG00000123268	CLSPN	YPR139C	VPS66
UNC13D/BUD14	ENSG00000123329	UNC13D	YAR014C	BUD14
DPYSL2/GIM5	ENSG00000123349	DPYSL2	YML094W	GIM5
TGFB2/CDC5	ENSG00000123374	TGFB2	YMR001C	CDC5
NUP50/PPM2	ENSG00000123444	NUP50	YOL141W	PPM2
CDC45/ATP11	ENSG00000123472	CDC45	YNL315C	ATP11
COMT/FRE1	ENSG00000123473	COMT	YLR214W	FRE1
LRRFIP2/LGE1	ENSG00000123562	LRRFIP2	YPL055C	LGE1
HDAC6/YPT7	ENSG00000123595	HDAC6	YML001W	YPT7
KRT31/AVT4	ENSG00000123643	KRT31	YNL101W	AVT4
CDC6/RRP45	ENSG00000123737	CDC6	YDR280W	RRP45
UPRT/YLR345W	ENSG00000123836	UPRT	YLR345W	YLR345W
CDC23/SPC29	ENSG00000123933	CDC23	YPL124W	SPC29
CBX5/CKS1	ENSG00000123975	CBX5	YBR135W	CKS1
SUCO/LAP4	ENSG00000123992	SUCO	YKL103C	LAP4
MSH2/SPR6	ENSG00000123999	MSH2	YER115C	SPR6
MAP3K1/DIP5	ENSG00000124067	MAP3K1	YPL265W	DIP5
DHPS/YKL091C	ENSG00000124120	DHPS	YKL091C	YKL091C
HOOK2/GPI16	ENSG00000124155	HOOK2	YHR188C	GPI16
ARCN1/RVS167	ENSG00000124181	ARCN1	YDR388W	RVS167
PSMD5/PUB1	ENSG00000124193	PSMD5	YNL016W	PUB1
PTGS1/CSE1	ENSG00000124207	PTGS1	YGL238W	CSE1
NUP188/MMS2	ENSG00000124208	NUP188	YGL087C	MMS2
CRAT/TEM1	ENSG00000124209	CRAT	YML064C	TEM1
SH2D3C/MDM34	ENSG00000124214	SH2D3C	YGL219C	MDM34
NANS/UBA4	ENSG00000124217	NANS	YHR111W	UBA4
DFNB31/TLG2	ENSG00000124222	DFNB31	YOL018C	TLG2
CWF19L1/DRS1	ENSG00000124228	CWF19L1	YLL008W	DRS1
SEMA4G/SNC2	ENSG00000124333	SEMA4G	YOR327C	SNC2
BTAF1/RFU1	ENSG00000124356	BTAF1	YLR073C	RFU1
IKZF5/TOS1	ENSG00000124357	IKZF5	YBR162C	TOS1
BLNK/MPP10	ENSG00000124383	BLNK	YJR002W	MPP10
SORBS1/SAD1	ENSG00000124422	SORBS1	YFR005C	SAD1
BAMBI/UBP8	ENSG00000124486	BAMBI	YMR223W	UBP8
IL11/SAM37	ENSG00000124491	IL11	YMR060C	SAM37
MYO3A/YHC1	ENSG00000124562	MYO3A	YLR298C	YHC1
WAC/EMI1	ENSG00000124570	WAC	YDR512C	EMI1
CREM/MSN5	ENSG00000124571	CREM	YDR335W	MSN5
NUBP2/BPT1	ENSG00000124574	NUBP2	YLL015W	BPT1
HIVEP1/OST6	ENSG00000124641	HIVEP1	YML019W	OST6
TREM2/CRG1	ENSG00000124713	TREM2	YHR209W	CRG1
CRISP3/MCM1	ENSG00000124762	CRISP3	YMR043W	MCM1
FKBP5/ROX1	ENSG00000124766	FKBP5	YPR065W	ROX1
SRPK1/SRL2	ENSG00000124782	SRPK1	YLR082C	SRL2
BRPF3/NUP1	ENSG00000124789	BRPF3	YOR098C	NUP1
MRPS18A/FMP23	ENSG00000124802	MRPS18A	YBR047W	FMP23
ENSG00000096087/HDA3	ENSG00000124831	ENSG00000096087	YPR179C	HDA3
EFHC1/DSL1	ENSG00000124839	EFHC1	YNL258C	DSL1
NCR2/SPA2	ENSG00000124942	NCR2	YLL021W	SPA2
HSP90AB1/CDC39	ENSG00000125107	HSP90AB1	YCR093W	CDC39
MLN/ECM14	ENSG00000125124	MLN	YHR132C	ECM14
CDC5L/TMN2	ENSG00000125304	CDC5L	YDR107C	TMN2
ITPR3/UPF3	ENSG00000125351	ITPR3	YGR072W	UPF3
ZNF184/PEP5	ENSG00000125352	ZNF184	YMR231W	PEP5
DSP/SPR3	ENSG00000125354	DSP	YGR059W	SPR3
SIRT1/GGA2	ENSG00000125447	SIRT1	YHR108W	GGA2
HNRNPH3/ADY2	ENSG00000125450	HNRNPH3	YCR010C	ADY2
JAK2/REB1	ENSG00000125482	JAK2	YBR049C	REB1
IL12RB1/NSG2	ENSG00000125629	IL12RB1	YNL156C	NSG2
ABL1/RPA135	ENSG00000125630	ABL1	YPR010C	RPA135
ACOT7/YKL047W	ENSG00000125651	ACOT7	YKL047W	YKL047W
SH3GLB1/THO2	ENSG00000125676	SH3GLB1	YNL139C	THO2
CDC7/RPL23A	ENSG00000125691	CDC7	YBL087C	RPL23A
PCSK5/IST1	ENSG00000125726	PCSK5	YNL265C	IST1
SCD/RGD1	ENSG00000125733	SCD	YBR260C	RGD1
TMED1/YHL017W	ENSG00000125734	TMED1	YHL017W	YHL017W
ABLIM1/SMD2	ENSG00000125743	ABLIM1	YLR275W	SMD2
RAB18/RTN2	ENSG00000125744	RAB18	YDL204W	RTN2
NRP1/SQT1	ENSG00000125746	NRP1	YIR012W	SQT1
PRTFDC1/RPL18A	ENSG00000125753	PRTFDC1	YOL120C	RPL18A
TSPAN15/PTA1	ENSG00000125755	TSPAN15	YAL043C	PTA1
MAST3/HCM1	ENSG00000125798	MAST3	YCR065W	HCM1
MZF1/PDC2	ENSG00000125817	MZF1	YDR081C	PDC2
MYO9B/YCR076C	ENSG00000125818	MYO9B	YCR076C	YCR076C
PSMD8/SMB1	ENSG00000125835	PSMD8	YER029C	SMB1
SETD1A/SUR7	ENSG00000125841	SETD1A	YML052W	SUR7
MAGEB2/SGD1	ENSG00000125844	MAGEB2	YLR336C	SGD1
EFNA2/PEX15	ENSG00000125863	EFNA2	YOL044W	PEX15
CIRBP/COF1	ENSG00000125868	CIRBP	YLL050C	COF1
ATP5D/MUD1	ENSG00000125870	ATP5D	YBR119W	MUD1
IGFALS/YDR415C	ENSG00000125912	IGFALS	YDR415C	YDR415C
HNRNPM/NAB6	ENSG00000125944	HNRNPM	YML117W	NAB6
MARCH2/RTG3	ENSG00000125952	MARCH2	YBL103C	RTG3
NDUFB7/RAM1	ENSG00000125954	NDUFB7	YDL090C	RAM1
TECR/RIM4	ENSG00000125970	TECR	YHL024W	RIM4
TIMM13/SUI3	ENSG00000125977	TIMM13	YPL237W	SUI3
CDC34/ERV41	ENSG00000125991	CDC34	YML067C	ERV41
MTAP/COY1	ENSG00000126001	MTAP	YKL179C	COY1
POLR2E/PRE1	ENSG00000126067	POLR2E	YER012W	PRE1
POLRMT/SPC98	ENSG00000126216	POLRMT	YNL126W	SPC98
HCN2/YJR084W	ENSG00000126226	HCN2	YJR084W	YJR084W
GADD45B/UBA2	ENSG00000126261	GADD45B	YDR390C	UBA2
MADCAM1/DOT5	ENSG00000126432	MADCAM1	YIL010W	DOT5
MKNK2/HMT1	ENSG00000126457	MKNK2	YBR034C	HMT1
ENSG00000099882/SDO1	ENSG00000126524	ENSG00000099882	YLR022C	SDO1
ARVCF/VPS30	ENSG00000126581	ARVCF	YPL120W	VPS30
RANBP1/ECM22	ENSG00000126746	RANBP1	YLR228C	ECM22
KLHL22/BUD27	ENSG00000126756	KLHL22	YFL023W	BUD27
MED15/TIM22	ENSG00000126768	MED15	YDL217C	TIM22
SERPIND1/SPO21	ENSG00000126777	SERPIND1	YOL091W	SPO21
SNAP29/YDL206W	ENSG00000126787	SNAP29	YDL206W	YDL206W
CRKL/SSC1	ENSG00000126803	CRKL	YJR045C	SSC1
LZTR1/URB2	ENSG00000126838	LZTR1	YJR041C	URB2
MMP11/GEM1	ENSG00000126858	MMP11	YAL048C	GEM1
CECR2/PBS2	ENSG00000126934	CECR2	YJL128C	PBS2
SMARCB1/RNA15	ENSG00000126945	SMARCB1	YGL044C	RNA15
P2RX6/TIM8	ENSG00000126953	P2RX6	YJR135W-A	TIM8
DERL3/CNE1	ENSG00000127022	DERL3	YAL058W	CNE1
ENSG00000099964/YLR036C	ENSG00000127124	ENSG00000099964	YLR036C	YLR036C
BCL2L13/CWC24	ENSG00000127191	BCL2L13	YLR323C	CWC24
ENSG00000099972/VIP1	ENSG00000127241	ENSG00000099972	YLR410W	VIP1
DDT/NUP85	ENSG00000127311	DDT	YJR042W	NUP85
OSM/JID1	ENSG00000127328	OSM	YPR061C	JID1
CABIN1/YAF9	ENSG00000127337	CABIN1	YNL107W	YAF9
TBC1D10A/PNS1	ENSG00000127412	TBC1D10A	YOR161C	PNS1
SUSD2/ESS1	ENSG00000127445	SUSD2	YJR017C	ESS1
SF3A1/EMC1	ENSG00000127463	SF3A1	YCL045C	EMC1
SEC14L2/DAL80	ENSG00000127481	SEC14L2	YKR034W	DAL80
ENSG00000100010/SIN3	ENSG00000127511	ENSG00000100010	YOL004W	SIN3
PPIL2/SLY41	ENSG00000127526	PPIL2	YOR307C	SLY41
SNRPD3/NUP82	ENSG00000127527	SNRPD3	YJL061W	NUP82
PES1/ERV1	ENSG00000127554	PES1	YGR029W	ERV1
MAPK1/RTC1	ENSG00000127580	MAPK1	YOL138C	RTC1
GGT1/CTF18	ENSG00000127586	GGT1	YMR078C	CTF18
PPM1F/SLK19	ENSG00000127603	PPM1F	YOR195W	SLK19
TOP3B/RSC4	ENSG00000127616	TOP3B	YKR008W	RSC4
DGCR14/JHD2	ENSG00000127663	DGCR14	YJR119C	JHD2
CRYBB2P1/TUB1	ENSG00000127824	CRYBB2P1	YML085C	TUB1
MFNG/SCW11	ENSG00000127831	MFNG	YGL028C	SCW11
CARD10/SPC110	ENSG00000127914	CARD10	YDR356W	SPC110
SLC25A1/YNL019C	ENSG00000127946	SLC25A1	YNL019C	YNL019C
ADRBK2/OCA1	ENSG00000127947	ADRBK2	YNL099C	OCA1
LGALS2/PEX1	ENSG00000127980	LGALS2	YKL197C	PEX1
GGA1/TIS11	ENSG00000128016	GGA1	YLR136C	TIS11
HIRA/ADE1	ENSG00000128050	HIRA	YAR015W	ADE1
SH3BP1/ADE4	ENSG00000128059	SH3BP1	YMR300C	ADE4
LGALS1/TUM1	ENSG00000128309	LGALS1	YOR251C	TUM1
HPS4/CIN4	ENSG00000128340	HPS4	YMR138W	CIN4
ENSG00000100101/MAK31	ENSG00000128534	ENSG00000100101	YCR020C-A	MAK31
PATZ1/KRI1	ENSG00000128585	PATZ1	YNL308C	KRI1
TRIOBP/JJJ1	ENSG00000128590	TRIOBP	YNL227C	JJJ1
TFIP11/NMA1	ENSG00000128591	TFIP11	YLR328W	NMA1
GCAT/TGL2	ENSG00000128604	GCAT	YDR058C	TGL2
ENSG00000100118/MRPS12	ENSG00000128626	ENSG00000100118	YNR036C	MRPS12
CRYBB1/YHR219W	ENSG00000128641	CRYBB1	YHR219W	YHR219W
EIF3L/ALG3	ENSG00000128654	EIF3L	YBL082C	ALG3
NHP2L1/HAT1	ENSG00000128708	NHP2L1	YPL001W	HAT1
MICALL1/CYB5	ENSG00000128731	MICALL1	YNL111C	CYB5
ENSG00000100141/ADD66	ENSG00000128789	ENSG00000100141	YKL206C	ADD66
POLR2F/INO80	ENSG00000128908	POLR2F	YGL150C	INO80
SOX10/DAL82	ENSG00000128944	SOX10	YNL314W	DAL82
CCDC134/DUT1	ENSG00000128951	CCDC134	YBR252W	DUT1
PICK1/YER163C	ENSG00000128965	PICK1	YER163C	YER163C
TTC28/LCP5	ENSG00000129071	TTC28	YER127W	LCP5
SLC16A8/SEC26	ENSG00000129083	SLC16A8	YDR238C	SEC26
CENPM/PRE5	ENSG00000129084	CENPM	YMR314W	PRE5
SEPT3/ECM38	ENSG00000129103	SEPT3	YLR299W	ECM38
SLC5A1/ATS1	ENSG00000129158	SLC5A1	YAL020C	ATS1
TPTEP1/DCD1	ENSG00000129187	TPTEP1	YHR144C	DCD1
DDX17/GIP4	ENSG00000129219	DDX17	YAL031C	GIP4
DMC1/DIA2	ENSG00000129221	DMC1	YOR080W	DIA2
TCF20/TRX3	ENSG00000129235	TCF20	YCR083W	TRX3
CBY1/MRM1	ENSG00000129282	CBY1	YOR201C	MRM1
TOMM22/BUR2	ENSG00000129315	TOMM22	YLR226W	BUR2
RTDR1/SIR4	ENSG00000129422	RTDR1	YDR227W	SIR4
XBP1/YNL122C	ENSG00000129451	XBP1	YNL122C	YNL122C
FBXO7/GNP1	ENSG00000129473	FBXO7	YDR508C	GNP1
GTPBP1/YDR249C	ENSG00000129484	GTPBP1	YDR249C	YDR249C
POLDIP3/TMT1	ENSG00000129515	POLDIP3	YER175C	TMT1
TIMP3/RPS26A	ENSG00000129518	TIMP3	YGL189C	RPS26A
PPP6R2/ENP2	ENSG00000129521	PPP6R2	YGR145W	ENP2
SBF1/WSC3	ENSG00000129538	SBF1	YOL105C	WSC3
SUN2/RUB1	ENSG00000129559	SUN2	YDR139C	RUB1
CYB5R3/OST2	ENSG00000129562	CYB5R3	YOR103C	OST2
DNAL4/YLR243W	ENSG00000129675	DNAL4	YLR243W	YLR243W
ENSG00000100262/BRE2	ENSG00000129691	ENSG00000100262	YLR015W	BRE2
PACSIN2/RPS4B	ENSG00000129824	PACSIN2	YHR203C	RPS4B
AP1B1/THI20	ENSG00000129946	AP1B1	YOL055C	THI20
HMGXB4/DPP1	ENSG00000129951	HMGXB4	YDR284C	DPP1
TOM1/RMT2	ENSG00000130005	TOM1	YDR465C	RMT2
NEFH/HPA3	ENSG00000130066	NEFH	YEL066W	HPA3
BIK/ORT1	ENSG00000130158	BIK	YOR130C	ORT1
HMOX1/ELF1	ENSG00000130165	HMOX1	YKL160W	ELF1
THOC5/GTB1	ENSG00000130175	THOC5	YDR221W	GTB1
MCM5/CDC16	ENSG00000130177	MCM5	YKL022C	CDC16
ARSA/STE13	ENSG00000130226	ARSA	YOR219C	STE13
TSPO/YMR185W	ENSG00000130227	TSPO	YMR185W	YMR185W
RASD2/THO1	ENSG00000130254	RASD2	YER063W	THO1
CBX7/MSS1	ENSG00000130299	CBX7	YMR023C	MSS1
PDGFB/YDR115W	ENSG00000130312	PDGFB	YDR115W	YDR115W
ACR/SOL4	ENSG00000130313	ACR	YGR248W	SOL4
RPL3/LSM7	ENSG00000130332	RPL3	YNL147W	LSM7
ZMAT5/AST1	ENSG00000130347	ZMAT5	YBL069W	AST1
RBFOX2/MYO2	ENSG00000130396	RBFOX2	YOR326W	MYO2
TAB1/YGL185C	ENSG00000130414	TAB1	YGL185C	YGL185C
ASCC2/ARC40	ENSG00000130429	ASCC2	YBR234C	ARC40
MTMR3/LSM4	ENSG00000130520	MTMR3	YER112W	LSM4
SMCR7L/RUP1	ENSG00000130560	SMCR7L	YOR138C	RUP1
APOL1/YDL086W	ENSG00000130635	APOL1	YDL086W	YDL086W
MYH9/CLB3	ENSG00000130638	MYH9	YDL155W	CLB3
SAMM50/SPC97	ENSG00000130640	SAMM50	YHR172W	SPC97
GRAP2/YGR067C	ENSG00000130684	GRAP2	YGR067C	YGR067C
EIF3D/RPN13	ENSG00000130706	EIF3D	YLR421C	RPN13
TNRC6B/ARG1	ENSG00000130707	TNRC6B	YOL058W	ARG1
ENSG00000100357/RRP4	ENSG00000130713	ENSG00000100357	YHR069C	RRP4
SGSM3/UBC12	ENSG00000130725	SGSM3	YLR306W	UBC12
IFT27/SIR3	ENSG00000130762	IFT27	YLR442C	SIR3
KIAA0930/FRS1	ENSG00000130764	KIAA0930	YLR060W	FRS1
NCF4/INH1	ENSG00000130770	NCF4	YDL181W	INH1
CSF2RB/BIK1	ENSG00000130779	CSF2RB	YCL029C	BIK1
SLC25A17/SLA2	ENSG00000130787	SLC25A17	YNL243W	SLA2
UPK3A/RPF1	ENSG00000130810	UPK3A	YHR088W	RPF1
KCTD17/TIF35	ENSG00000130811	KCTD17	YDR429C	TIF35
ST13/YML053C	ENSG00000130816	ST13	YML053C	YML053C
IL2RB/SSL1	ENSG00000130818	IL2RB	YLR005W	SSL1
RBX1/CBF5	ENSG00000130826	RBX1	YLR175W	CBF5
EP300/OCA6	ENSG00000130829	EP300	YDR067C	OCA6
L3MBTL2/YIL055C	ENSG00000130830	L3MBTL2	YIL055C	YIL055C
RANGAP1/UFD2	ENSG00000130939	RANGAP1	YDL190C	UFD2
ZC3H7B/UBA1	ENSG00000130985	ZC3H7B	YKL210W	UBA1
PHF5A/NUM1	ENSG00000131018	PHF5A	YDR150W	NUM1
ACO2/ICY1	ENSG00000131023	ACO2	YMR195W	ICY1
POLR3H/AAR2	ENSG00000131043	POLR3H	YBL074C	AAR2
PMM1/ACS1	ENSG00000131069	PMM1	YAL054C	ACS1
BRD1/SFH5	ENSG00000131089	BRD1	YJL145W	SFH5
MLC1/ADH6	ENSG00000131115	MLC1	YMR318C	ADH6
HDAC10/COX5A	ENSG00000131143	HDAC10	YNL052W	COX5A
FKBP3/INO2	ENSG00000131149	FKBP3	YDR123C	INO2
CTSG/PSF2	ENSG00000131153	CTSG	YJL072C	PSF2
GZMB/AIM13	ENSG00000131165	GZMB	YFR011C	AIM13
RBM23/BNA2	ENSG00000131203	RBM23	YJR078W	BNA2
PRMT5/IRC19	ENSG00000131242	PRMT5	YLL033W	IRC19
AP4S1/APC11	ENSG00000131263	AP4S1	YDL008W	APC11
POLE2/ATM1	ENSG00000131269	POLE2	YMR301C	ATM1
SOS2/TYW1	ENSG00000131323	SOS2	YPL207W	TYW1
CDKL1/IDP1	ENSG00000131370	CDKL1	YDL066W	IDP1
NIN/GYP6	ENSG00000131374	NIN	YJL044C	GYP6
PYGL/RIM13	ENSG00000131375	PYGL	YMR154C	RIM13
TRIM9/DOG1	ENSG00000131462	TRIM9	YHR044C	DOG1
PSMC6/GRC3	ENSG00000131467	PSMC6	YLL035W	GRC3
CDKN3/RPL27B	ENSG00000131469	CDKN3	YDR471W	RPL27B
ATP6V1D/MSC1	ENSG00000131470	ATP6V1D	YML128C	MSC1
PIGH/VPS25	ENSG00000131475	PIGH	YJR102C	VPS25
PSMA3/MRPL51	ENSG00000131495	PSMA3	YPR100W	MRPL51
VTI1B/YEL020C	ENSG00000131503	VTI1B	YEL020C	YEL020C
TIMM9/BNI1	ENSG00000131504	TIMM9	YNL271C	BNI1
GSTZ1/BSD2	ENSG00000131507	GSTZ1	YBR290W	BSD2
AHSA1/UBC5	ENSG00000131508	AHSA1	YDR059C	UBC5
DAAM1/SEC8	ENSG00000131558	DAAM1	YPR055W	SEC8
SPTLC2/ADY3	ENSG00000131626	SPTLC2	YDL239C	ADY3
RIN3/MRS4	ENSG00000131653	RIN3	YKR052C	MRS4
SNW1/DGR2	ENSG00000131725	SNW1	YKL121W	DGR2
CHGA/ACO2	ENSG00000131730	CHGA	YJL200C	ACO2
ITPK1/TOP2	ENSG00000131747	ITPK1	YNL088W	TOP2
PPM1A/PEX11	ENSG00000131779	PPM1A	YOL147C	PEX11
SIX4/GAL83	ENSG00000131791	SIX4	YER027C	GAL83
ASB2/LHP1	ENSG00000131795	ASB2	YDL051W	LHP1
ERH/PDA1	ENSG00000131828	ERH	YER178W	PDA1
HIF1A/YGL114W	ENSG00000131941	HIF1A	YGL114W	YGL114W
SRSF5/FOL2	ENSG00000131979	SRSF5	YGR267C	FOL2
EIF5/JJJ3	ENSG00000132002	EIF5	YJR097W	JJJ3
SERPINA4/HMI1	ENSG00000132017	SERPINA4	YOL095C	HMI1
SLC8A3/SDS24	ENSG00000132024	SLC8A3	YBR214W	SDS24
DICER1/ACC1	ENSG00000132142	DICER1	YNR016C	ACC1
MTHFD1/FPK1	ENSG00000132155	MTHFD1	YNR047W	FPK1
TCL1A/ERG27	ENSG00000132196	TCL1A	YLR100W	ERG27
ZC3H14/PIN2	ENSG00000132274	ZC3H14	YOR104W	PIN2
TELO2/BUD32	ENSG00000132275	TELO2	YGR262C	BUD32
BDKRB1/TNA1	ENSG00000132326	BDKRB1	YGR260W	TNA1
GSKIP/PTP3	ENSG00000132334	GSKIP	YER075C	PTP3
VRK1/GSP1	ENSG00000132341	VRK1	YLR293C	GSP1
PSMC1/VHS1	ENSG00000132356	PSMC1	YDR247W	VHS1
RPS6KA5/SSD1	ENSG00000132357	RPS6KA5	YDR293C	SSD1
PSMB5/CLU1	ENSG00000132361	PSMB5	YMR012W	CLU1
YY1/INP54	ENSG00000132376	YY1	YOL065C	INP54
ACIN1/RFA1	ENSG00000132383	ACIN1	YAR007C	RFA1
CCNB1IP1/YCR043C	ENSG00000132424	CCNB1IP1	YCR043C	YCR043C
TRIP11/RPL26B	ENSG00000132463	TRIP11	YGR034W	RPL26B
APEX1/SAS10	ENSG00000132467	APEX1	YDL153C	SAS10
ENSG00000100829/GSY2	ENSG00000132470	ENSG00000100829	YLR258W	GSY2
PABPN1/GUK1	ENSG00000132535	PABPN1	YDR454C	GUK1
EFS/MMF1	ENSG00000132541	EFS	YIL051C	MMF1
ARHGAP5/SWM1	ENSG00000132604	ARHGAP5	YDR260C	SWM1
CINP/PEX6	ENSG00000132612	CINP	YNL329C	PEX6
SRP54/SEC9	ENSG00000132639	SRP54	YGR009C	SEC9
CPNE6/POL30	ENSG00000132646	CPNE6	YBR088C	POL30
CHD8/RPC34	ENSG00000132664	CHD8	YNR003C	RPC34
PSMA6/RSM23	ENSG00000132676	PSMA6	YGL129C	RSM23
NFKBIA/PRP5	ENSG00000132680	NFKBIA	YBR237W	PRP5
EMC9/HCS1	ENSG00000132740	EMC9	YKL017C	HCS1
PSME2/DPH1	ENSG00000132768	PSME2	YIL103W	DPH1
BRMS1L/CHS5	ENSG00000132780	BRMS1L	YLR330W	CHS5
ENSG00000100931/YKL133C	ENSG00000132792	ENSG00000100931	YKL133C	YKL133C
SEC23A/APL6	ENSG00000132842	SEC23A	YGR261C	APL6
PNN/PHM6	ENSG00000132912	PNN	YDR281C	PHM6
RABGGTA/SSN3	ENSG00000132964	RABGGTA	YPL042C	SSN3
NFATC4/RPL1A	ENSG00000133019	NFATC4	YPL220W	RPL1A
PLTP/MYO1	ENSG00000133026	PLTP	YHR023W	MYO1
PCIF1/YHR113W	ENSG00000133059	PCIF1	YHR113W	YHR113W
GSS/POP3	ENSG00000133069	GSS	YNL282W	POP3
MMP9/CLN1	ENSG00000133101	MMP9	YMR199W	CLN1
TRPC4AP/TMA19	ENSG00000133112	TRPC4AP	YKL056C	TMA19
PYGB/RFC5	ENSG00000133119	PYGB	YBR087W	RFC5
PROCR/LPX1	ENSG00000133121	PROCR	YOR084W	LPX1
GINS1/SUN4	ENSG00000133216	GINS1	YNL066W	SUN4
NINL/FES1	ENSG00000133265	NINL	YBR101C	FES1
CD40/DUG1	ENSG00000133313	CD40	YFR044C	DUG1
UQCC/NSA1	ENSG00000133316	UQCC	YGL111W	NSA1
ZMYND8/TVP15	ENSG00000133318	ZMYND8	YDR100W	TVP15
SGK2/NUT2	ENSG00000133398	SGK2	YPR168W	NUT2
IFT52/YNL134C	ENSG00000133424	IFT52	YNL134C	YNL134C
MYBL2/LEE1	ENSG00000133606	MYBL2	YPL054W	LEE1
HNF4A/ARP3	ENSG00000133627	HNF4A	YJR065C	ARP3
SLA2/RAS2	ENSG00000133703	SLA2	YNL098C	RAS2
C20orf24/SXM1	ENSG00000133704	C20orf24	YDR395W	SXM1
NFATC2/CDC60	ENSG00000133706	NFATC2	YPL160W	CDC60
STK4/INM1	ENSG00000133731	STK4	YHR046C	INM1
PFDN4/MET10	ENSG00000133794	PFDN4	YFR030W	MET10
DOK5/RAS1	ENSG00000133818	DOK5	YOR101W	RAS1
CSTF1/FOX2	ENSG00000133835	CSTF1	YKR009C	FOX2
BMP7/ERG28	ENSG00000133935	BMP7	YER044C	ERG28
RAE1/COX16	ENSG00000133983	RAE1	YJL003W	COX16
TPD52L2/MED6	ENSG00000133997	TPD52L2	YHR058C	MED6
DNAJC5/SUI2	ENSG00000134001	DNAJC5	YJR007W	SUI2
NELFCD/ELP3	ENSG00000134014	NELFCD	YPL086C	ELP3
PRPF6/CLB1	ENSG00000134057	PRPF6	YGR108W	CLB1
TUBB1/SSK22	ENSG00000134072	TUBB1	YCR073C	SSK22
PSMA7/CBF1	ENSG00000134107	PSMA7	YJR060W	CBF1
NTSR1/MNL1	ENSG00000134109	NTSR1	YHR204W	MNL1
MRGBP/AAD6	ENSG00000134152	MRGBP	YFL056C	AAD6
DIDO1/CDC24	ENSG00000134215	DIDO1	YAL041W	CDC24
GID8/OCA2	ENSG00000134242	GID8	YNL056W	OCA2
BIRC7/VTH2	ENSG00000134243	BIRC7	YJL222W	VTH2
ARFGAP1/ADP1	ENSG00000134250	ARFGAP1	YCR011C	ADP1
AVP/RIB4	ENSG00000134262	AVP	YOL143C	RIB4
COL20A1/ARF2	ENSG00000134287	COL20A1	YDL137W	ARF2
CHRNA4/AVT2	ENSG00000134294	CHRNA4	YEL064C	AVT2
EEF1A2/SRS2	ENSG00000134313	EEF1A2	YJL092W	SRS2
PTK6/RIM15	ENSG00000134318	PTK6	YFL033C	RIM15
GMEB2/PRM7	ENSG00000134352	GMEB2	YDL039C	PRM7
C20orf27/CDC73	ENSG00000134371	C20orf27	YLR418C	CDC73
SPEF1/TIM17	ENSG00000134375	SPEF1	YJL143W	TIM17
CDC25B/DED81	ENSG00000134440	CDC25B	YHR019C	DED81
ARFRP1/NSR1	ENSG00000134453	ARFRP1	YGR159C	NSR1
NDUFAF5/YKL105C	ENSG00000134470	NDUFAF5	YKL105C	YKL105C
TRIB3/CCL1	ENSG00000134480	TRIB3	YPR025C	CCL1
RASSF2/CYK3	ENSG00000134516	RASSF2	YDL117W	CYK3
CSNK2A1/YNR040W	ENSG00000134571	CSNK2A1	YNR040W	YNR040W
ANGPT4/SAR1	ENSG00000134594	ANGPT4	YPL218W	SAR1
HM13/CIN1	ENSG00000134627	HM13	YOR349W	CIN1
SNPH/MPT5	ENSG00000134644	SNPH	YGL178W	MPT5
MYLK2/NOG1	ENSG00000134697	MYLK2	YPL093W	NOG1
SIRPB1/PRP38	ENSG00000134748	SIRPB1	YGR075C	PRP38
SEC23B/SIP5	ENSG00000134758	SEC23B	YMR140W	SIP5
FERMT1/DHR2	ENSG00000134815	FERMT1	YKL078W	DHR2
HAO1/GDT1	ENSG00000134851	HAO1	YBR187W	GDT1
PDYN/YOL073C	ENSG00000134882	PDYN	YOL073C	YOL073C
PLCB4/RAD2	ENSG00000134899	PLCB4	YGR258C	RAD2
MYL9/RRT12	ENSG00000134900	MYL9	YCR045C	RRT12
HCK/STT3	ENSG00000134910	HCK	YGL022W	STT3
CRNKL1/ATF1	ENSG00000134954	CRNKL1	YOR377W	ATF1
POFUT1/FMN1	ENSG00000135002	POFUT1	YDR236C	FMN1
SAMHD1/PDH1	ENSG00000135046	SAMHD1	YPR002W	PDH1
PAK7/URE2	ENSG00000135049	PAK7	YNL229C	URE2
KIF3B/LRS4	ENSG00000135052	KIF3B	YDR439W	LRS4
NOP56/SER1	ENSG00000135069	NOP56	YOR184W	SER1
IDH3B/RGI2	ENSG00000135090	IDH3B	YIL057C	RGI2
MAPRE1/MSB1	ENSG00000135148	MAPRE1	YOR188W	MSB1
JAG1/CNB1	ENSG00000135175	JAG1	YKL190W	CNB1
CDK5RAP1/TIP20	ENSG00000135249	CDK5RAP1	YGL145W	TIP20
SNTA1/SKY1	ENSG00000135250	SNTA1	YMR216C	SKY1
OXT/MTO1	ENSG00000135297	OXT	YGL236C	MTO1
TTI1/YHR202W	ENSG00000135318	TTI1	YHR202W	YHR202W
E2F1/ORC3	ENSG00000135336	E2F1	YLL004W	ORC3
RPRD1B/HSL1	ENSG00000135341	RPRD1B	YKL101W	HSL1
PXMP4/PHO23	ENSG00000135365	PXMP4	YNL097C	PHO23
CHMP4B/KRE33	ENSG00000135372	CHMP4B	YNL132W	KRE33
BPI/HLJ1	ENSG00000135392	BPI	YMR161W	HLJ1
CST3/DGA1	ENSG00000135407	CST3	YOR245C	DGA1
ASIP/YLR426W	ENSG00000135437	ASIP	YLR426W	YLR426W
CST4/GTS1	ENSG00000135439	CST4	YGL181W	GTS1
ACTR5/YNL305C	ENSG00000135472	ACTR5	YNL305C	YNL305C
WFDC2/PAN2	ENSG00000135473	WFDC2	YGL094C	PAN2
AHCY/NOP12	ENSG00000135486	AHCY	YOL041C	NOP12
DHX35/SUL1	ENSG00000135502	DHX35	YBR294W	SUL1
DNTTIP1/YOS9	ENSG00000135506	DNTTIP1	YDR057W	YOS9
MAP1LC3A/DCS1	ENSG00000135541	MAP1LC3A	YLR270W	DCS1
SYNDIG1/MIM1	ENSG00000135596	SYNDIG1	YOL026C	MIM1
PIGU/CCT3	ENSG00000135624	PIGU	YJL014W	CCT3
TNNC2/UBP12	ENSG00000135655	TNNC2	YJL197W	UBP12
APMAP/YGR283C	ENSG00000135679	APMAP	YGR283C	YGR283C
ZNF516/YDR042C	ENSG00000135720	ZNF516	YDR042C	YDR042C
USP14/HPM1	ENSG00000135744	USP14	YIL110W	HPM1
VAPA/TOK1	ENSG00000135750	VAPA	YJL093C	TOK1
MYOM1/LST4	ENSG00000135763	MYOM1	YKL176C	LST4
MYL12A/RFC4	ENSG00000135778	MYL12A	YOL094C	RFC4
CEP76/SPT8	ENSG00000135801	CEP76	YLR055C	SPT8
CEP192/VAM7	ENSG00000135823	CEP192	YGL212W	VAM7
RNMT/MAK32	ENSG00000135828	RNMT	YCR019W	MAK32
SMAD7/MTR4	ENSG00000135829	SMAD7	YJL050W	MTR4
LAMA1/MBA1	ENSG00000135837	LAMA1	YBR185C	MBA1
RNF125/GPI2	ENSG00000135845	RNF125	YPL076W	GPI2
ANKRD12/MRPL3	ENSG00000135900	ANKRD12	YMR024W	MRPL3
NOL4/YML083C	ENSG00000135903	NOL4	YML083C	YML083C
POLI/SYG1	ENSG00000135905	POLI	YIL047C	SYG1
MIB1/CAJ1	ENSG00000135924	MIB1	YER048C	CAJ1
RBBP8/PKR1	ENSG00000135930	RBBP8	YMR123W	PKR1
RIOK3/HYM1	ENSG00000135932	RIOK3	YKL189W	HYM1
CSTF2/COX4	ENSG00000135940	CSTF2	YGL187C	COX4
PSMD10/VPS3	ENSG00000135966	PSMD10	YDR495C	VPS3
ATG4A/ISU2	ENSG00000136003	ATG4A	YOR226C	ISU2
TBL1X/BCK1	ENSG00000136021	TBL1X	YJL095W	BCK1
GPR143/BUD21	ENSG00000136026	GPR143	YOR078W	BUD21
PGRMC1/YGR117C	ENSG00000136040	PGRMC1	YGR117C	YGR117C
POLA1/AIF1	ENSG00000136044	POLA1	YNR074C	AIF1
MID1/PWP1	ENSG00000136045	MID1	YLR196W	PWP1
NKAP/PLB2	ENSG00000136068	NKAP	YMR006C	PLB2
NXT2/RRN7	ENSG00000136098	NXT2	YJL025W	RRN7
GUCY2F/VPS36	ENSG00000136100	GUCY2F	YLR417W	VPS36
ENSG00000101898/QRI5	ENSG00000136108	ENSG00000101898	YLR204W	QRI5
ALG13/GYL1	ENSG00000136111	ALG13	YMR192W	GYL1
PRPS2/SAM2	ENSG00000136143	PRPS2	YDR502C	SAM2
TLR8/YIL001W	ENSG00000136144	TLR8	YIL001W	YIL001W
AMMECR1/STE18	ENSG00000136158	AMMECR1	YJR086W	STE18
CHRDL1/ADE2	ENSG00000136197	CHRDL1	YOR128C	ADE2
WDR13/CDC42	ENSG00000136238	WDR13	YLR229C	CDC42
SUV39H1/SWF1	ENSG00000136247	SUV39H1	YDR126W	SWF1
GLRA2/SRP68	ENSG00000136261	GLRA2	YPL243W	SRP68
XIAP/DOP1	ENSG00000136270	XIAP	YDR141C	DOP1
STAG2/DBP9	ENSG00000136271	STAG2	YLR276C	DBP9
MCF2/FAU1	ENSG00000136371	MCF2	YER183C	FAU1
F9/OKP1	ENSG00000136436	F9	YGR179C	OKP1
ABCD1/NMT1	ENSG00000136448	ABCD1	YLR195C	NMT1
CCDC22/HTD2	ENSG00000136449	CCDC22	YHR067W	HTD2
CACNA1F/HRB1	ENSG00000136450	CACNA1F	YNL004W	HRB1
SYP/YGR021W	ENSG00000136463	SYP	YGR021W	YGR021W
PLP2/AI3	ENSG00000136485	PLP2	Q0060	AI3
BMX/SAS3	ENSG00000136504	BMX	YBL052C	SAS3
PLS3/GAP1	ENSG00000136521	PLS3	YKR039W	GAP1
NAA10/MRPL4	ENSG00000136522	NAA10	YLR439W	MRPL4
RENBP/YGR250C	ENSG00000136527	RENBP	YGR250C	YGR250C
ELF4/EMP47	ENSG00000136560	ELF4	YFL048C	EMP47
SMARCA1/HXT3	ENSG00000136573	SMARCA1	YDR345C	HXT3
MTMR8/GUS1	ENSG00000136628	MTMR8	YGL245W	GUS1
ASB9/SIN4	ENSG00000136631	ASB9	YNL236W	SIN4
ENSG00000102050/YSP1	ENSG00000136653	ENSG00000102050	YHR155W	YSP1
RBBP7/YAP1801	ENSG00000136715	RBBP7	YHR161C	YAP1801
PPP1R2P9/YPR174C	ENSG00000136717	PPP1R2P9	YPR174C	YPR174C
KCND1/IMP4	ENSG00000136718	KCND1	YNL075W	IMP4
OPN1LW/KRE5	ENSG00000136731	OPN1LW	YOR336W	KRE5
FMR1/HSE1	ENSG00000136738	FMR1	YHL002W	HSE1
PIM2/NFS1	ENSG00000136750	PIM2	YCL017C	NFS1
SLC35A2/YME1	ENSG00000136758	SLC35A2	YPR024W	YME1
PQBP1/ERJ5	ENSG00000136770	PQBP1	YFR041C	ERJ5
PCSK1N/YCK1	ENSG00000136807	PCSK1N	YHR135C	YCK1
EMD/GRX3	ENSG00000136810	EMD	YDR098C	GRX3
TAZ/FMP40	ENSG00000136811	TAZ	YPL222W	FMP40
PGK1/ECM29	ENSG00000136813	PGK1	YHL030W	ECM29
GATA1/SMC2	ENSG00000136824	GATA1	YFR031C	SMC2
MAGT1/JSN1	ENSG00000136827	MAGT1	YJR091C	JSN1
SMS/SEC1	ENSG00000136854	SMS	YDR164C	SEC1
PHEX/YPL260W	ENSG00000136861	PHEX	YPL260W	YPL260W
UBL4A/NUD1	ENSG00000136869	UBL4A	YOR373W	NUD1
EEA1/PRP4	ENSG00000136875	EEA1	YPR178W	PRP4
RP2/VMA10	ENSG00000136888	RP2	YHR039C-A	VMA10
PHF16/IPI1	ENSG00000136891	PHF16	YHR085W	IPI1
CDK16/PUP1	ENSG00000136930	CDK16	YOR157C	PUP1
USP11/KEL3	ENSG00000136933	USP11	YPL263C	KEL3
PCYT1B/RKM2	ENSG00000136937	PCYT1B	YDR198C	RKM2
HTATSF1/PLP2	ENSG00000136940	HTATSF1	YOR281C	PLP2
VGLL1/RPL35B	ENSG00000136942	VGLL1	YDL136W	RPL35B
CD40LG/DCC1	ENSG00000136982	CD40LG	YCL016C	DCC1
TIMP1/DFM1	ENSG00000136986	TIMP1	YDR411C	DFM1
FGD1/RPA49	ENSG00000137054	FGD1	YNL248C	RPA49
PIN4/DOA1	ENSG00000137055	PIN4	YKL213C	DOA1
PORCN/HNT3	ENSG00000137074	PORCN	YOR258W	HNT3
MAGED2/ADE5,7	ENSG00000137076	MAGED2	YGL234W	ADE5,7
KLF8/FDH1	ENSG00000137106	KLF8	YOR388C	FDH1
SYTL4/RPS6B	ENSG00000137154	SYTL4	YBR181C	RPS6B
CENPI/CWC27	ENSG00000137168	CENPI	YPL064C	CWC27
DRP2/NAT2	ENSG00000137185	DRP2	YGR147C	NAT2
TAF7L/STB4	ENSG00000137203	TAF7L	YMR019W	STB4
PBDC1/POP8	ENSG00000137265	PBDC1	YBL018C	POP8
ENSG00000102391/PRR1	ENSG00000137275	ENSG00000102391	YKL116C	PRR1
ARMCX3/BMS1	ENSG00000137312	ARMCX3	YPL217C	BMS1
HTR2A/SNF5	ENSG00000137337	HTR2A	YBR289W	SNF5
NDFIP2/FLX1	ENSG00000137409	NDFIP2	YIL134W	FLX1
TNFSF13B/ISM1	ENSG00000137411	TNFSF13B	YPL040C	ISM1
MLNR/YPL229W	ENSG00000137478	MLNR	YPL229W	YPL229W
CAB39L/SHE9	ENSG00000137497	CAB39L	YDR393W	SHE9
KLF5/FMP32	ENSG00000137500	KLF5	YFL046W	FMP32
STK24/YGR015C	ENSG00000137509	STK24	YGR015C	YGR015C
ACP5/MRPL10	ENSG00000137547	ACP5	YNL284C	MRPL10
DNAJC3/TGS1	ENSG00000137574	DNAJC3	YPL157W	TGS1
UGGT2/YNR065C	ENSG00000137642	UGGT2	YNR065C	YNR065C
ARHGEF7/BUD13	ENSG00000137656	ARHGEF7	YGL174W	BUD13
FGF9/TVP38	ENSG00000137672	FGF9	YKR088C	TVP38
SGCG/TMA20	ENSG00000137699	SGCG	YER007C-A	TMA20
PARP4/MRP1	ENSG00000137710	PARP4	YDR347W	MRP1
SUPT20H/VAC14	ENSG00000137713	SUPT20H	YLR386W	VAC14
MRPS31/YAH1	ENSG00000137714	MRPS31	YPL252C	YAH1
KPNA3/YJL185C	ENSG00000137752	KPNA3	YJL185C	YJL185C
FLT1/MKK2	ENSG00000137764	FLT1	YPL140C	MKK2
RGCC/ODC2	ENSG00000137801	RGCC	YOR222W	ODC2
VWA8/YPL247C	ENSG00000137802	VWA8	YPL247C	YPL247C
DGKH/GCR2	ENSG00000137806	DGKH	YNL199C	GCR2
KATNAL1/KIP1	ENSG00000137807	KATNAL1	YBL063W	KIP1
INTS6/RTF1	ENSG00000137815	INTS6	YGL244W	RTF1
TSC22D1/IOC3	ENSG00000137822	TSC22D1	YFR013W	IOC3
CLN5/BIO5	ENSG00000137842	CLN5	YNR056C	BIO5
OLFM4/WSC4	ENSG00000137845	OLFM4	YHL028W	WSC4
MSLN/SLD2	ENSG00000137872	MSLN	YKL108W	SLD2
TRADD/RLP24	ENSG00000137876	TRADD	YLR009W	RLP24
HSF4/YGR130C	ENSG00000137878	HSF4	YGR130C	YGR130C
CORO1A/ALT1	ENSG00000137944	CORO1A	YLR089C	ALT1
MAPK3/SUA7	ENSG00000137947	MAPK3	YPR086W	SUA7
PHKB/BET2	ENSG00000137955	PHKB	YPR176C	BET2
NUTF2/KGD2	ENSG00000137992	NUTF2	YDR148C	KGD2
NUP93/IMD2	ENSG00000138029	NUP93	YHR216W	IMD2
CENPT/RBK1	ENSG00000138030	CENPT	YCR036W	RBK1
TSNAXIP1/PTC1	ENSG00000138032	TSNAXIP1	YDL006W	PTC1
NFAT5/YGR016W	ENSG00000138035	NFAT5	YGR016W	YGR016W
N4BP1/YKR078W	ENSG00000138036	N4BP1	YKR078W	YKR078W
CBLN1/PSY2	ENSG00000138041	CBLN1	YNL201C	PSY2
ARL2BP/YPT1	ENSG00000138069	ARL2BP	YFL038C	YPT1
ZNF423/ARP2	ENSG00000138071	ZNF423	YDL029W	ARP2
CCL22/MAL12	ENSG00000138079	CCL22	YGR292W	MAL12
CCL17/DAS1	ENSG00000138081	CCL17	YJL149W	DAS1
CTCF/PET309	ENSG00000138095	CTCF	YLR067C	PET309
ACD/BIO4	ENSG00000138101	ACD	YNR057C	BIO4
POLR2C/ARP1	ENSG00000138107	POLR2C	YHR129C	ARP1
PARD6A/KIP3	ENSG00000138160	PARD6A	YGL216W	KIP3
ZNF821/SRP102	ENSG00000138175	ZNF821	YKL154W	SRP102
MMP15/VIK1	ENSG00000138180	MMP15	YPL253C	VIK1
USB1/HDA2	ENSG00000138182	USB1	YDR295C	HDA2
CCDC113/YND1	ENSG00000138185	CCDC113	YER005W	YND1
NME3/HMLALPHA1	ENSG00000138279	NME3	YCL066W	HMLALPHA1
PSMD7/TIM23	ENSG00000138297	PSMD7	YNR017W	TIM23
VAC14/TAF13	ENSG00000138303	VAC14	YML098W	TAF13
TANGO6/RPS24A	ENSG00000138326	TANGO6	YER074W	RPS24A
COG4/DNA2	ENSG00000138346	COG4	YHR164C	DNA2
PLA2G15/ADE17	ENSG00000138363	PLA2G15	YMR120C	ADE17
[truncated: 1,487 more rows]
