# Supplementary material for: Scope and limitations of yeast as a model organism for studying human tissue-specific pathways
Source: BMC Syst Biol. 2015 Dec 29;9:96. doi: 10.1186/s12918-015-0253-0 (PMC4696342; doi:10.1186/s12918-015-0253-0)
Supplement: Additional file 1 — Network alignments. Compressed (*.zip) file containing individual tissue-specific alignments. (ZIP 5181 Kb) [file 12918_2015_253_MOESM1_ESM.zip › alignments/B Lymphoblasts_AlignGraph_edges.tsv]

First_ortholog_pair	Second_ortholog_pair
STAU2/TPK1	CFH/WHI5
DUSP22/RPC40	CFTR/FEN1
SLC30A3/NNF1	BAD/ACP1
FCER2/PHO85	RBM5/BDF2
POU2F2/PIN3	CCDC109B/PHO3
SPTLC1/RAD23	CCDC109B/PHO3
NUP155/TIF11	CCDC109B/PHO3
STAU2/TPK1	POLR2J/YBL055C
PAF1/GRX2	SOX8/NAB2
OTUB2/SWP1	SOX8/NAB2
RNF7/LSM1	SOX8/NAB2
ABHD5/YDR090C	CACNG3/IMP2
SCD/RGD1	TMEM132A/LAS17
TESK1/MUP3	PAFAH1B1/SRP1
PLCD4/YDR306C	RHBDF1/YBR242W
LMAN1/SCP160	SELE/ARB1
HMMR/CDC9	JARID2/RFC1
SIKE1/CWC2	NFIX/BRR2
SALL1/SKO1	MMP25/TCO89
FCER2/PHO85	IFFO1/NYV1
FBXW7/TSC11	IFFO1/NYV1
POU2F2/PIN3	FUZ/YLR257W
STAU2/TPK1	KAL1/BET3
LSM5/GSP2	KAL1/BET3
SNRPD3/NUP82	WAS/PSE1
RPL19/RPS29B	SERPINB1/GIS2
SPTLC2/ADY3	AQR/RRP15
SUSD1/VPS9	CPS1/RHO1
STAG3/BIO2	GABRA1/PHO4
VGLL1/RPL35B	GABRA1/PHO4
FBLN1/PRP43	KCNG1/MUD2
TASP1/SWI1	KCNG1/MUD2
SRSF11/TOR1	VEZT/PMA1
PRPF3/NHX1	VEZT/PMA1
ADAM2/ARN2	POU2F2/PIN3
USH2A/PUF4	RABEP1/ULS1
SIX4/GAL83	APBA2/NPR1
KPNA1/RPN1	APBA2/NPR1
RBP1/KOG1	APBA2/NPR1
RTKN/MTR3	NSUN2/RRP42
SUSD1/VPS9	TLL1/MON1
APEX1/SAS10	STAU2/TPK1
TLX2/COA4	INPP4A/RVS161
CHMP4B/KRE33	TDP1/UTP15
ENSG00000116148/TYE7	CTNNA1/VAM3
AHSA1/UBC5	TPR/PHO84
PPEF1/ORC1	CP/STE12
PIK3C3/SSB1	MRPS10/UTP21
MAZ/SLX5	PTGER3/SSK2
ACTA2/MRPL8	PLEKHA5/MRPL24
CTSA/NHP2	CBLN4/HAS1
HCFC1R1/SRO9	CBLN4/HAS1
AHCY/NOP12	TRAF3IP2/MAK5
WDR48/RPB10	TRAF3IP2/MAK5
FOXJ2/CLA4	F7/FYV10
CREM/MSN5	BCAT1/NUP188
ENSG00000116148/TYE7	BCAT1/NUP188
ACIN1/RFA1	SPAG4/ISW1
NFATC2/CDC60	ISOC2/ATP16
CKM/UBP7	RNF4/SHO1
AP3B2/FRE6	NGFR/KSS1
RPF1/LCL3	LPAR2/SPP382
NFKB2/RPN6	ZNF76/RGT1
SUSD1/VPS9	PKN2/GCN5
EIF4G3/DPB11	ERBB3/DPB2
YWHAE/LSM12	ERBB3/DPB2
NCK2/DIA4	TLE2/PIN4
ENSG00000116148/TYE7	MPPED2/GAL11
AHSA1/UBC5	SP100/GID8
PPP1R7/HTB1	PPAP2A/CKA2
KPNA1/RPN1	RRP15/SCS2
PIBF1/PKC1	CBFB/POL1
LAMTOR2/VPS75	TFE3/ARD1
IMPDH1/CLB6	CLEC2D/RPN8
TRDMT1/IPL1	GNB5/SIS1
RBP1/KOG1	SPTB/STB2
TSNAXIP1/PTC1	RNF126/MCK1
JAG1/CNB1	CAMK2A/TRR1
KPNA1/RPN1	ATP2B1/TUB2
NDUFC1/YCH1	MAP4K4/SNP1
RPL19/RPS29B	ING3/RPL6B
BIRC5/CAR1	SEL1L/TIM44
ATP13A1/RPP1	TCF3/POP4
ARSA/STE13	NDE1/PXR1
ACIN1/RFA1	ABCB11/RIM1
WDR76/DBP10	NSF/NOP15
SUSD1/VPS9	PTPLAD1/YHP1
UBE2R2/CDC55	SART3/RTS3
SUN2/RUB1	ARHGAP15/CUL3
TGIF2/ASC1	GPATCH1/HRQ1
SUSD1/VPS9	MAP2K7/RBG2
RAD51AP1/LSM2	DYNC1I2/SNU114
TXNDC9/PRP9	DYNC1I2/SNU114
TASP1/SWI1	FBLN1/PRP43
FOXO3/PRP22	FBLN1/PRP43
SUSD1/VPS9	MAP2/TAH18
DUSP13/RET3	PPP2R5C/DCS2
KAT6A/NUP170	CBFA2T2/NUP116
AHR/NUP2	CBFA2T2/NUP116
NOP2/BCH1	TNS1/LAP2
ZNF142/KIN28	CEACAM1/TFB4
ACADL/YML002W	SCGN/TDH3
PYGL/RIM13	SRCAP/CMK2
SELPLG/MRP8	SRCAP/CMK2
PLA2G4A/TUB4	SRCAP/CMK2
NUDC/SIT4	CFHR2/SSN8
PDCD7/GCD7	CFHR2/SSN8
BNIP3L/MYO5	CFHR2/SSN8
PSMD8/SMB1	ZNF510/PRP45
CXCL12/BUB1	BZW1/SWH1
AKR1A1/MAK16	MRPL22/RPC31
HCFC1R1/SRO9	BCKDHB/SKP1
PIK3R2/MNN9	PIBF1/PKC1
SUSD1/VPS9	RAB10/HFI1
SPP1/PBP1	WDR47/YML079W
WASF1/NHP6B	CTTN/HTB2
LIM2/IRA2	USP40/HSH155
AKAP8/UBI4	DNAJA1/CSR2
APBB3/YDR266C	MYBPC2/SMT3
DNAJC3/TGS1	SIGLEC1/CDC20
TENC1/APL2	MAVS/GRE3
LHB/MEK1	RPL6/WWM1
PDE1A/PEP7	PXN/PEP12
HOXB6/ARH1	ERP29/NTH2
TRPV4/TLG1	MLF2/YKT6
MARCH2/RTG3	PAPOLA/RTG1
SUPT16H/CDC3	PABPC4/RPT4
PIK3R2/MNN9	NLRC4/HHF1
SASH1/MDM38	RNF31/MRP4
RASSF2/CYK3	UNC13D/BUD14
DOCK8/ACB1	UNC13D/BUD14
GINS1/SUN4	KRT31/AVT4
ROPN1B/SWE1	CBX5/CKS1
TENC1/APL2	ABL1/RPA135
TPD52L1/SAM1	ABL1/RPA135
KPNA1/RPN1	ENSG00000099882/SDO1
FAF2/CLP1	SMARCB1/RNA15
RAD1/RSC8	ENSG00000100010/SIN3
CD40LG/DCC1	GGT1/CTF18
HNF1B/PEX13	LGALS2/PEX1
SUSD1/VPS9	TSPO/YMR185W
RPS15/RPO21	IL2RB/SSL1
ARHGEF18/RPL14A	CDKN3/RPL27B
TFR2/PHO88	BDKRB1/TNA1
BRD8/RNH1	ACIN1/RFA1
ZNF423/ARP2	HNF4A/ARP3
CCL7/RPL3	CHMP4B/KRE33
NPRL2/PKH2	AHCY/NOP12
CD40LG/DCC1	TNNC2/UBP12
RNF7/LSM1	ZNF516/YDR042C
TARS/YBR241C	ELF4/EMP47
ENSG00000116148/TYE7	PPP1R2P9/YPR174C
PITPNM1/KAR5	GATA1/SMC2
HDAC1/GLT1	ACP5/MRPL10
ATP6V1A/TOP3	COG4/DNA2
ENSG00000108504/PCT1	HCFC1R1/SRO9
THBS4/RPL38	MEFV/BRE5
WFS1/NAT1	BMF/SML1
RBP1/KOG1	STK3/FMP48
MAPK8/MYO3	CKM/UBP7
DUSP22/RPC40	LYL1/HEM12
ENSG00000116148/TYE7	PLIN3/GRR1
KPNA1/RPN1	GRIN2D/CCT6
CTGF/SSA2	GRIN2D/CCT6
SUSD1/VPS9	CARD8/YBR235W
SUSD1/VPS9	COMP/AIR1
BET1/VID22	GSK3A/SAT4
RAD51AP1/LSM2	LFNG/DCP1
EPHA4/NSG1	TFR2/PHO88
MAPK8/MYO3	UBE2R2/CDC55
DHRS7B/ALY2	TRDMT1/IPL1
RIC8B/STI1	RPL28/DFR1
STAT1/RPL33A	RPL19/RPS29B
APOA4/PCF11	RCVRN/GLG1
CYTIP/GZF3	SELPLG/MRP8
CLDN16/ALD6	CORO1C/IDH2
AKR1A1/MAK16	SLC6A12/BUD22
CREB1/MRS6	PRKAB1/YPT53
CTGF/SSA2	PHC1/PXA1
DUSP22/RPC40	ZBTB24/FBP26
KPNA1/RPN1	C7/URA7
KPNA1/RPN1	HMGCS1/RNR2
NR3C1/NUP42	FAF2/CLP1
WDR48/RPB10	IRX4/YLR253W
RPL22/RPL9A	KPNA1/RPN1
CTGF/SSA2	KPNA1/RPN1
ATP6V0B/RPL20B	VIPR1/RPS9B
CREB1/MRS6	FN1/GDH1
FGF23/NAB3	ETV3/RSF2
STK11/ASE1	MFAP2/HHT1
