# Supplementary material for: Scope and limitations of yeast as a model organism for studying human tissue-specific pathways
Source: BMC Syst Biol. 2015 Dec 29;9:96. doi: 10.1186/s12918-015-0253-0 (PMC4696342; doi:10.1186/s12918-015-0253-0)
Supplement: Additional file 1 — Network alignments. Compressed (*.zip) file containing individual tissue-specific alignments. (ZIP 5181 Kb) [file 12918_2015_253_MOESM1_ESM.zip › alignments/Thyroid_AlignGraph_nodes.tsv]

ID	Human_EnsemblGeneID	Human_Symbol	Yeast_EnsemblGeneID	Yeast_Symbol
TSPAN6/DPM1	ENSG00000000419	TSPAN6	YPR183W	DPM1
DPM1/PRK1	ENSG00000000938	DPM1	YIL095W	PRK1
SCYL3/GSH1	ENSG00000001084	SCYL3	YJL101C	GSH1
FGR/HAP2	ENSG00000001167	FGR	YGL237C	HAP2
CFH/RAD59	ENSG00000002016	CFH	YDL059C	RAD59
GCLC/CTR1	ENSG00000003147	GCLC	YPR124W	CTR1
NFYA/COS9	ENSG00000003402	NFYA	YKL219W	COS9
SEMA3F/DFG5	ENSG00000003436	SEMA3F	YMR238W	DFG5
CFTR/NRP1	ENSG00000003756	CFTR	YDL167C	NRP1
KRIT1/CSM4	ENSG00000004059	KRIT1	YPL200W	CSM4
RAD52/FEN1	ENSG00000004399	RAD52	YCR034W	FEN1
BAD/ADK1	ENSG00000004455	BAD	YDR226W	ADK1
CD99/PPT1	ENSG00000004478	CD99	YGR123C	PPT1
AOC1/ACP1	ENSG00000004779	AOC1	YKL192C	ACP1
HECW1/YGR201C	ENSG00000004838	HECW1	YGR201C	YGR201C
MAD1L1/YDR307W	ENSG00000004866	MAD1L1	YDR307W	YDR307W
LASP1/CDC27	ENSG00000004897	LASP1	YBL084C	CDC27
M6PR/FCY2	ENSG00000004948	M6PR	YER056C	FCY2
ICA1/CYC3	ENSG00000004961	ICA1	YAL039C	CYC3
ALS2/NAM7	ENSG00000005007	ALS2	YMR080C	NAM7
CASP10/DHR2	ENSG00000005100	CASP10	YKL078W	DHR2
CFLAR/DNL4	ENSG00000005156	CFLAR	YOR005C	DNL4
TFPI/PET112	ENSG00000005175	TFPI	YBL080C	PET112
RBM5/RET3	ENSG00000005243	RBM5	YPL010W	RET3
MTMR7/PST2	ENSG00000005302	MTMR7	YDR032C	PST2
ARF5/BDF2	ENSG00000005339	ARF5	YDL070W	BDF2
POLDIP2/SIA1	ENSG00000005421	POLDIP2	YOR137C	SIA1
PLXND1/LOC1	ENSG00000005700	PLXND1	YFR001W	LOC1
AK2/COQ4	ENSG00000005884	AK2	YDR204W	COQ4
CD38/YDR352W	ENSG00000005893	CD38	YDR352W	YDR352W
FKBP4/PGC1	ENSG00000006007	FKBP4	YPL206C	PGC1
KDM1A/APL4	ENSG00000006125	KDM1A	YPR029C	APL4
CAMKK1/ADH7	ENSG00000006194	CAMKK1	YCR105W	ADH7
RECQL/GRX6	ENSG00000006468	RECQL	YDL010W	GRX6
HSPB6/LCB5	ENSG00000006530	HSPB6	YLR260W	LCB5
ARHGAP33/YMR010W	ENSG00000006704	ARHGAP33	YMR010W	YMR010W
NDUFAB1/VPS41	ENSG00000006715	NDUFAB1	YDR080W	VPS41
PDK4/SKN7	ENSG00000006788	PDK4	YHR206W	SKN7
ZMYND10/IZH2	ENSG00000006831	ZMYND10	YOL002C	IZH2
ST7/CMK2	ENSG00000007047	ST7	YOL016C	CMK2
CDC27/PAC1	ENSG00000007168	CDC27	YOR269W	PAC1
SLC4A1/MET10	ENSG00000007171	SLC4A1	YFR030W	MET10
CALCR/HXK2	ENSG00000007174	CALCR	YGL253W	HXK2
HCCS/HOF1	ENSG00000007237	HCCS	YMR032W	HOF1
DVL2/TRS33	ENSG00000007255	DVL2	YOR115C	TRS33
UPF1/GPI1	ENSG00000007541	UPF1	YGR216C	GPI1
SKAP2/YLR446W	ENSG00000007908	SKAP2	YLR446W	YLR446W
SLC25A5/FRE7	ENSG00000007952	SLC25A5	YOL152W	FRE7
CCDC109B/PUP3	ENSG00000008018	CCDC109B	YER094C	PUP3
HOXA11/HAL5	ENSG00000008118	HOXA11	YJL165C	HAL5
POLR2J/UTR1	ENSG00000008130	POLR2J	YJR049C	UTR1
DHX33/YDL176W	ENSG00000008277	DHX33	YDL176W	YDL176W
MEOX1/DTR1	ENSG00000008282	MEOX1	YBR180W	DTR1
LIG3/CNL1	ENSG00000008294	LIG3	YDR357C	CNL1
RPAP3/PHR1	ENSG00000008405	RPAP3	YOR386W	PHR1
ENSG00000005189/RPS20	ENSG00000008988	ENSG00000005189	YHL015W	RPS20
CIAPIN1/YBL055C	ENSG00000009335	CIAPIN1	YBL055C	YBL055C
FAM214B/REV3	ENSG00000009413	FAM214B	YPL167C	REV3
COPZ2/VTA1	ENSG00000009844	COPZ2	YLR181C	VTA1
PRKAR2B/MSC7	ENSG00000010030	PRKAR2B	YHR039C	MSC7
MSL3/SEE1	ENSG00000010165	MSL3	YIL064W	SEE1
CREBBP/COR1	ENSG00000010256	CREBBP	YBL045C	COR1
BZRAP1/KSP1	ENSG00000010810	BZRAP1	YHR082C	KSP1
MPO/NDD1	ENSG00000010818	MPO	YOR372C	NDD1
PON1/ELA1	ENSG00000011007	PON1	YNL230C	ELA1
GCFC2/YNK1	ENSG00000011052	GCFC2	YKL067W	YNK1
ABCB4/ICT1	ENSG00000011198	ABCB4	YLR099C	ICT1
SOX8/UTP18	ENSG00000011260	SOX8	YJL069C	UTP18
IBTK/DCR2	ENSG00000011275	IBTK	YLR361C	DCR2
MYCBP2/STT4	ENSG00000011405	MYCBP2	YLR305C	STT4
FBXL3/GYP1	ENSG00000011454	FBXL3	YOR070C	GYP1
ITGAL/PPH21	ENSG00000011485	ITGAL	YDL134C	PPH21
PDK2/RPS15	ENSG00000011566	PDK2	YOL040C	RPS15
ITGA3/RAD10	ENSG00000012061	ITGA3	YML095C	RAD10
LAMP2/NUP57	ENSG00000012822	LAMP2	YGR119C	NUP57
GGNBP2/MPS1	ENSG00000012983	GGNBP2	YDL028C	MPS1
ITGA2B/RPT3	ENSG00000013275	ITGA2B	YDR394W	RPT3
GDE1/SKY1	ENSG00000013441	GDE1	YMR216C	SKY1
C19orf60/RET1	ENSG00000013503	C19orf60	YOR207C	RET1
CRLF1/NGL2	ENSG00000013523	CRLF1	YMR285C	NGL2
MAP3K14/PMT6	ENSG00000014216	MAP3K14	YGR199W	PMT6
ABCC8/MDH3	ENSG00000014641	ABCC8	YDL078C	MDH3
CCL18/MMT1	ENSG00000014824	CCL18	YMR177W	MMT1
CCL3/TMT1	ENSG00000015171	CCL3	YER175C	TMT1
SYNRG/LAS17	ENSG00000015285	SYNRG	YOR181W	LAS17
CACNG3/GPG1	ENSG00000015413	CACNG3	YGL121C	GPG1
TMEM132A/MPP6	ENSG00000015479	TMEM132A	YNR024W	MPP6
AP2B1/BPL1	ENSG00000015592	AP2B1	YDL141W	BPL1
TAC1/PMR1	ENSG00000017260	TAC1	YGL167C	PMR1
ZNF263/BEM2	ENSG00000017797	ZNF263	YER155C	BEM2
CX3CL1/DLD3	ENSG00000018510	CX3CL1	YEL071W	DLD3
SPATA20/PMA2	ENSG00000018625	SPATA20	YPL036W	PMA2
CACNA1G/EMW1	ENSG00000018699	CACNA1G	YNL313C	EMW1
TNFRSF12A/RGM1	ENSG00000020256	TNFRSF12A	YMR182C	RGM1
MAP3K9/SEN1	ENSG00000021776	MAP3K9	YLR430W	SEN1
RALA/CPA1	ENSG00000021826	RALA	YOR303W	CPA1
BAIAP2L1/DEG1	ENSG00000022267	BAIAP2L1	YFL001W	DEG1
ETV1/GPM2	ENSG00000022556	ETV1	YDL021W	GPM2
AGK/MAG2	ENSG00000022840	AGK	YLR427W	MAG2
CCL26/PFA4	ENSG00000023041	CCL26	YOL003C	PFA4
FARP2/HEM1	ENSG00000023330	FARP2	YDR232W	HEM1
USH1C/GRX2	ENSG00000023572	USH1C	YDR513W	GRX2
DBF4/ERB1	ENSG00000023734	DBF4	YMR049C	ERB1
TBXA2R/YDL124W	ENSG00000023909	TBXA2R	YDL124W	YDL124W
IFRD1/UBR1	ENSG00000024048	IFRD1	YGR184C	UBR1
GTF2IRD1/PAN1	ENSG00000024422	GTF2IRD1	YIR006C	PAN1
PAF1/MRS2	ENSG00000025039	PAF1	YOR334W	MRS2
VPS41/HSF1	ENSG00000025156	VPS41	YGL073W	HSF1
ARHGAP44/FAF1	ENSG00000025293	ARHGAP44	YIL019W	FAF1
ELAC2/GAL80	ENSG00000025434	ELAC2	YML051W	GAL80
SCIN/CNS1	ENSG00000025772	SCIN	YBR155W	CNS1
MYH13/JJJ1	ENSG00000025796	MYH13	YNL227C	JJJ1
ADIPOR2/SRP1	ENSG00000025800	ADIPOR2	YNL189W	SRP1
UPP2/KEL1	ENSG00000026025	UPP2	YHR158C	KEL1
MARK4/RAD3	ENSG00000026036	MARK4	YER171W	RAD3
PAFAH1B1/YCR023C	ENSG00000026103	PAFAH1B1	YCR023C	YCR023C
NOS2/YBR096W	ENSG00000026508	NOS2	YBR096W	YBR096W
DNAH9/OCT1	ENSG00000027001	DNAH9	YKL134C	OCT1
GAS7/YPL150W	ENSG00000027075	GAS7	YPL150W	YPL150W
TRAPPC6A/PEX25	ENSG00000028203	TRAPPC6A	YPL112C	PEX25
MATK/VPS5	ENSG00000028528	MATK	YOR069W	VPS5
CD79B/MTF1	ENSG00000029639	CD79B	YMR228W	MTF1
SCN4A/YHR078W	ENSG00000029725	SCN4A	YHR078W	YHR078W
PAX6/YBR242W	ENSG00000030066	PAX6	YBR242W	YBR242W
RHBDF1/SNF11	ENSG00000030304	RHBDF1	YDR073W	SNF11
LUC7L/SES1	ENSG00000031698	LUC7L	YDR023W	SES1
BAIAP3/WTM2	ENSG00000032389	BAIAP3	YOR229W	WTM2
PIGQ/NDT80	ENSG00000032742	PIGQ	YHR124W	NDT80
TEAD3/ARB1	ENSG00000033050	TEAD3	YER036C	ARB1
SELE/VPH1	ENSG00000033627	SELE	YOR270C	VPH1
DNAJC11/NFI1	ENSG00000033800	DNAJC11	YOR156C	NFI1
MYLIP/BOR1	ENSG00000033867	MYLIP	YNL275W	BOR1
NOX1/PEX3	ENSG00000034693	NOX1	YDR329C	PEX3
E2F2/ATG8	ENSG00000034713	E2F2	YBL078C	ATG8
PSMB1/ADE12	ENSG00000035687	PSMB1	YNL220W	ADE12
SYN1/RFC1	ENSG00000035928	SYN1	YOR217W	RFC1
JARID2/RTT101	ENSG00000036257	JARID2	YJL047C	RTT101
CAMK1G/SUL2	ENSG00000036448	CAMK1G	YLR092W	SUL2
CDK11A/UBP5	ENSG00000036672	CDK11A	YER144C	UBP5
NADK/MDS3	ENSG00000037637	NADK	YGL197W	MDS3
TFAP2B/MRI1	ENSG00000037757	TFAP2B	YPR118W	MRI1
CYTH3/TRM8	ENSG00000037897	CYTH3	YDL201W	TRM8
ADAM22/YNL193W	ENSG00000038382	ADAM22	YNL193W	YNL193W
SYPL1/YLR413W	ENSG00000038427	SYPL1	YLR413W	YLR413W
SPAG9/MTR4	ENSG00000039123	SPAG9	YJL050W	MTR4
CELSR3/TCO89	ENSG00000039319	CELSR3	YPL180W	TCO89
MGST1/GDE1	ENSG00000039560	MGST1	YPL110C	GDE1
CRY1/PRE9	ENSG00000041357	CRY1	YGR135W	PRE9
NFIX/LSG1	ENSG00000041802	NFIX	YGL099W	LSG1
MMP25/TDP1	ENSG00000042088	MMP25	YBR223C	TDP1
IL32/MFB1	ENSG00000042429	IL32	YDR219C	MFB1
PKD1/APS2	ENSG00000042753	PKD1	YJR058C	APS2
MAPK8IP2/FHN1	ENSG00000042832	MAPK8IP2	YGR131W	FHN1
MED24/DCN1	ENSG00000043093	MED24	YLR128W	DCN1
SEC62/RDL1	ENSG00000043143	SEC62	YOR285W	RDL1
RPS20/SCM3	ENSG00000044115	RPS20	YDL139C	SCM3
CSDE1/YJR030C	ENSG00000044446	CSDE1	YJR030C	YJR030C
UBE3C/IML1	ENSG00000046889	UBE3C	YJR138W	IML1
REV3L/URA8	ENSG00000047230	REV3L	YJR103W	URA8
PAX7/VMA13	ENSG00000047249	PAX7	YPR036W	VMA13
MASP2/RPB2	ENSG00000047315	MASP2	YOR151C	RPB2
TRAF3IP3/MLP1	ENSG00000047410	TRAF3IP3	YKR095W	MLP1
POMT2/FET5	ENSG00000047457	POMT2	YFL041W	FET5
VTA1/RPO41	ENSG00000047579	VTA1	YFL036W	RPO41
MLXIPL/PDR10	ENSG00000047597	MLXIPL	YOR328W	PDR10
BAZ1B/CSG2	ENSG00000047936	BAZ1B	YBR036C	CSG2
RANBP9/RNR4	ENSG00000048392	RANBP9	YGR180C	RNR4
ETV7/RSM10	ENSG00000048544	ETV7	YDR041W	RSM10
SPRTN/NTO1	ENSG00000048649	SPRTN	YPR031W	NTO1
METTL13/MRN1	ENSG00000048740	METTL13	YPL184C	MRN1
ZNF207/RBS1	ENSG00000048991	ZNF207	YDL189W	RBS1
UQCRC1/YKT6	ENSG00000049245	UQCRC1	YKL196C	YKT6
CD9/RFC3	ENSG00000049541	CD9	YNL290W	RFC3
NCAPD2/RSP5	ENSG00000049759	NCAPD2	YER125W	RSP5
IFFO1/WBP1	ENSG00000049860	IFFO1	YEL002C	WBP1
GIPR/PIP2	ENSG00000050327	GIPR	YOR363C	PIP2
NISCH/YLR257W	ENSG00000050405	NISCH	YLR257W	YLR257W
STAB1/NAM2	ENSG00000050748	STAB1	YLR382C	NAM2
FUZ/PER33	ENSG00000051108	FUZ	YLR064W	PER33
PRSS3/HFM1	ENSG00000051341	PRSS3	YGL251C	HFM1
CD4/CKI1	ENSG00000051382	CD4	YLR133W	CKI1
LRRC23/NAN1	ENSG00000051596	LRRC23	YPL126W	NAN1
BTK/BUD3	ENSG00000052126	BTK	YCL014W	BUD3
HFE/TAF3	ENSG00000052723	HFE	YPL011C	TAF3
SCMH1/RRP12	ENSG00000052749	SCMH1	YPL012W	RRP12
FYN/ERG25	ENSG00000052802	FYN	YGR060W	ERG25
HIVEP2/SOD2	ENSG00000053254	HIVEP2	YHR008C	SOD2
TCEB3/AAD10	ENSG00000053371	TCEB3	YJR155W	AAD10
LYPLA2/MRT4	ENSG00000053372	LYPLA2	YKL009W	MRT4
NME2/USE1	ENSG00000053501	NME2	YGL098W	USE1
APBA3/YDR090C	ENSG00000053918	APBA3	YDR090C	YDR090C
MKS1/BET3	ENSG00000054116	MKS1	YKR068C	BET3
ABHD5/FHL1	ENSG00000054598	ABHD5	YPR104C	FHL1
KAL1/CCW14	ENSG00000054938	KAL1	YLR390W-A	CCW14
AKAP8L/CDC53	ENSG00000055130	AKAP8L	YDL132W	CDC53
UTP18/PEX11	ENSG00000055163	UTP18	YOL147C	PEX11
RNF216/SPP1	ENSG00000055609	RNF216	YPL138C	SPP1
TTC19/PUF3	ENSG00000055917	TTC19	YLL013C	PUF3
PTBP1/FMP10	ENSG00000055955	PTBP1	YER182W	FMP10
DPF1/YDR114C	ENSG00000056558	DPF1	YDR114C	YDR114C
SYT7/YKL070W	ENSG00000056972	SYT7	YKL070W	YKL070W
PIK3C2A/GLG2	ENSG00000056998	PIK3C2A	YJL137C	GLG2
PLAUR/GDI1	ENSG00000057608	PLAUR	YER136W	GDI1
ANLN/ATG5	ENSG00000057663	ANLN	YPL149W	ATG5
WIZ/KCC4	ENSG00000058091	WIZ	YCL024W	KCC4
RABGAP1/SEC61	ENSG00000058262	RABGAP1	YLR378C	SEC61
DCN/RAD2	ENSG00000058404	DCN	YGR258C	RAD2
PPP5C/RPC37	ENSG00000058600	PPP5C	YKR025W	RPC37
MAP4K3/ENA5	ENSG00000058668	MAP4K3	YDR038C	ENA5
ZBTB32/TIS11	ENSG00000059145	ZBTB32	YLR136C	TIS11
TYROBP/PRO2	ENSG00000059573	TYROBP	YOR323C	PRO2
GABRA3/TRM3	ENSG00000059588	GABRA3	YDL112W	TRM3
BRCA1/XDJ1	ENSG00000059769	BRCA1	YLR090W	XDJ1
ERCC1/PSR2	ENSG00000060069	ERCC1	YLR019W	PSR2
CD22/STE7	ENSG00000060237	CD22	YDL159W	STE7
SEMA3B/CDC40	ENSG00000060688	SEMA3B	YDR364C	CDC40
MBTPS2/FMP37	ENSG00000060762	MBTPS2	YGL080W	FMP37
LTF/POT1	ENSG00000060971	LTF	YIL160C	POT1
NR1H4/SDH4	ENSG00000061794	NR1H4	YDR178W	SDH4
ALOX5/RSN1	ENSG00000062598	ALOX5	YMR266W	RSN1
CALCOCO1/POL1	ENSG00000062822	CALCOCO1	YNL102W	POL1
UBR7/RPL18B	ENSG00000063177	UBR7	YNL301C	RPL18B
MAP4K5/NOP13	ENSG00000063244	MAP4K5	YNL175C	NOP13
EHD3/YIL165C	ENSG00000063438	EHD3	YIL165C	YIL165C
PSMC4/GLO2	ENSG00000063854	PSMC4	YDR272W	GLO2
CLDN11/YAF9	ENSG00000063978	CLDN11	YNL107W	YAF9
MVP/YFR039C	ENSG00000064012	MVP	YFR039C	YFR039C
NUB1/TAF2	ENSG00000064313	NUB1	YCR042C	TAF2
CLK1/YPK1	ENSG00000064393	CLK1	YKL126W	YPK1
ENSG00000013455/MTR10	ENSG00000064419	ENSG00000013455	YOR160W	MTR10
POLR3B/YLR271W	ENSG00000064607	POLR3B	YLR271W	YLR271W
ANGEL1/YBR235W	ENSG00000064651	ANGEL1	YBR235W	YBR235W
RNF14/PRY2	ENSG00000064655	RNF14	YKR013W	PRY2
DDX11/YIG1	ENSG00000064666	DDX11	YPL201C	YIG1
CD6/RRP3	ENSG00000064703	CD6	YHR065C	RRP3
TACC3/MLH2	ENSG00000064933	TACC3	YLR035C	MLH2
UFL1/ABF2	ENSG00000064961	UFL1	YMR072W	ABF2
POLA2/NTG2	ENSG00000065057	POLA2	YOL043C	NTG2
CAPN1/GPA1	ENSG00000065135	CAPN1	YHR005C	GPA1
ACPP/PSE1	ENSG00000065150	ACPP	YMR308C	PSE1
MDH1/CAR2	ENSG00000065154	MDH1	YLR438W	CAR2
SLC30A9/PWP2	ENSG00000065183	SLC30A9	YCR057C	PWP2
MTMR11/YFR035C	ENSG00000065243	MTMR11	YFR035C	YFR035C
CCDC88C/LAC1	ENSG00000065308	CCDC88C	YKL008C	LAC1
YAF2/SLM5	ENSG00000065427	YAF2	YCR024C	SLM5
ZMYND11/MPD1	ENSG00000065485	ZMYND11	YOR288C	MPD1
WAS/YGR250C	ENSG00000065526	WAS	YGR250C	YGR250C
DPEP1/FRK1	ENSG00000065534	DPEP1	YPL141C	FRK1
BID/RLP7	ENSG00000065559	BID	YNL002C	RLP7
MATR3/YAP1802	ENSG00000065609	MATR3	YGR241C	YAP1802
RGPD5/ISR1	ENSG00000065613	RGPD5	YPR106W	ISR1
STMN4/KDX1	ENSG00000065675	STMN4	YKL161C	KDX1
NUDCD3/SOF1	ENSG00000065717	NUDCD3	YLL011W	SOF1
ISL1/VAC7	ENSG00000065809	ISL1	YNL054W	VAC7
IL20RA/MAE1	ENSG00000065833	IL20RA	YKL029C	MAE1
CLCA1/YBR141C	ENSG00000065882	CLCA1	YBR141C	YBR141C
ATP2C1/YPL245W	ENSG00000065883	ATP2C1	YPL245W	YPL245W
SRCIN1/NHX1	ENSG00000065923	SRCIN1	YDR456W	NHX1
IGF1/PDE2	ENSG00000065989	IGF1	YOR360C	PDE2
RALBP1/RTS1	ENSG00000066027	RALBP1	YOR014W	RTS1
RUFY3/HRP1	ENSG00000066044	RUFY3	YOL123W	HRP1
CNTN1/SNF12	ENSG00000066117	CNTN1	YNR023W	SNF12
WWTR1/HAP5	ENSG00000066136	WWTR1	YOR358W	HAP5
AGPS/SNX41	ENSG00000066294	AGPS	YDR425W	SNX41
ATP1A2/BTS1	ENSG00000066382	ATP1A2	YPL069C	BTS1
TTC27/FOB1	ENSG00000066422	TTC27	YDR110W	FOB1
MARCO/ENT1	ENSG00000066427	MARCO	YDL161W	ENT1
SYT13/ELG1	ENSG00000066455	SYT13	YOR144C	ELG1
SNAI2/DUO1	ENSG00000066629	SNAI2	YGL061C	DUO1
CD74/SEC7	ENSG00000066777	CD74	YDR170C	SEC7
HGF/HEM15	ENSG00000066926	HGF	YOR176W	HEM15
ZRANB1/TIF1	ENSG00000067048	ZRANB1	YKR059W	TIF1
NCDN/LPP1	ENSG00000067113	NCDN	YDR503C	LPP1
ZFP64/ILM1	ENSG00000067167	ZFP64	YJR118C	ILM1
MNAT1/GIS2	ENSG00000067182	MNAT1	YNL255C	GIS2
SAMD4A/EEB1	ENSG00000067191	SAMD4A	YPL095C	EEB1
RUNX3/CDC19	ENSG00000067225	RUNX3	YAL038W	CDC19
MRE11A/FCF2	ENSG00000067334	MRE11A	YLR051C	FCF2
PLEKHB1/NUP100	ENSG00000067445	PLEKHB1	YKL068W	NUP100
SERPINB1/RRP15	ENSG00000067533	SERPINB1	YPR143W	RRP15
SPAST/RHO1	ENSG00000067560	SPAST	YPR165W	RHO1
ENSG00000021602/TCB2	ENSG00000067715	ENSG00000021602	YNL087W	TCB2
NRXN3/PKP1	ENSG00000067992	NRXN3	YIL042C	PKP1
AQR/HOS3	ENSG00000068024	AQR	YPL116W	HOS3
CPS1/FAA1	ENSG00000068366	CPS1	YOR317W	FAA1
C8B/SPP2	ENSG00000068394	C8B	YOR148C	SPP2
FHL1/MRM2	ENSG00000068438	FHL1	YGL136C	MRM2
RTFDC1/RPO31	ENSG00000068654	RTFDC1	YOR116C	RPO31
GABRA1/KCS1	ENSG00000068745	GABRA1	YDR017C	KCS1
NLRP2/TOA1	ENSG00000068781	NLRP2	YOR194C	TOA1
RNF10/KRE28	ENSG00000068793	RNF10	YDR532C	KRE28
ZDHHC6/HST2	ENSG00000068903	ZDHHC6	YPL015C	HST2
RNH1/MUC1	ENSG00000069248	RNH1	YIR019C	MUC1
NDUFS1/VPS35	ENSG00000069329	NDUFS1	YJL154C	VPS35
RB1CC1/YDJ1	ENSG00000069345	RB1CC1	YNL064C	YDJ1
ERP44/NFT1	ENSG00000069431	ERP44	YKR103W	NFT1
ALAS1/BIT61	ENSG00000069667	ALAS1	YJL058C	BIT61
BIRC3/SDT1	ENSG00000069712	BIRC3	YGL224C	SDT1
AKAP11/CDD1	ENSG00000069764	AKAP11	YLR245C	CDD1
GLRX2/REF2	ENSG00000069849	GLRX2	YDR195W	REF2
SNAPC1/HUL5	ENSG00000069869	SNAPC1	YGL141W	HUL5
STRAP/AMA1	ENSG00000069966	STRAP	YGR225W	AMA1
ABCC2/UFD1	ENSG00000070010	ABCC2	YGR048W	UFD1
DEF6/IKI3	ENSG00000070061	DEF6	YLR384C	IKI3
PLEKHO1/SSP120	ENSG00000070081	PLEKHO1	YLR250W	SSP120
GCLM/PFY1	ENSG00000070087	GCLM	YOR122C	PFY1
UBR2/UIP3	ENSG00000070159	UBR2	YAR027W	UIP3
EHD2/NIC96	ENSG00000070182	EHD2	YFR002W	NIC96
RRAGD/ERO1	ENSG00000070371	RRAGD	YML130C	ERO1
HSF2/AIM38	ENSG00000070423	HSF2	YNR018W	AIM38
PHF20/POL4	ENSG00000070501	PHF20	YCR014C	POL4
NR1H3/HSV2	ENSG00000070540	NR1H3	YGR223C	HSV2
NCAPH2/ASN1	ENSG00000070669	NCAPH2	YPR145W	ASN1
TOMM34/KAR2	ENSG00000070718	TOMM34	YJL034W	KAR2
SEC63/YAT2	ENSG00000070748	SEC63	YER024W	YAT2
KPNA6/MUD2	ENSG00000070756	KPNA6	YKL074C	MUD2
VIM/RPA190	ENSG00000070761	VIM	YOR341W	RPA190
RTEL1-TNFRSF6B/CKA1	ENSG00000070770	RTEL1-TNFRSF6B	YIL035C	CKA1
FAS/GCD6	ENSG00000070785	FAS	YDR211W	GCD6
CD44/SAT4	ENSG00000070808	CD44	YCR008W	SAT4
KCNG1/RHO2	ENSG00000070831	KCNG1	YNL090W	RHO2
SLAMF7/OSH3	ENSG00000070882	SLAMF7	YHR073W	OSH3
MIPEP/PUT4	ENSG00000070915	MIPEP	YOR348C	PUT4
PRKCH/PMA1	ENSG00000070961	PRKCH	YGL008C	PMA1
INSRR/GSH2	ENSG00000071051	INSRR	YOL049W	GSH2
IFNGR1/AIP1	ENSG00000071127	IFNGR1	YMR092C	AIP1
SH2D2A/TPS3	ENSG00000071205	SH2D2A	YMR261C	TPS3
TNFRSF1B/ELM1	ENSG00000071242	TNFRSF1B	YKL048C	ELM1
VEZT/YNG2	ENSG00000071243	VEZT	YHR090C	YNG2
POU2F2/BUD23	ENSG00000071462	POU2F2	YCR047C	BUD23
SNX1/HRD3	ENSG00000071537	SNX1	YLR207W	HRD3
TBPL1/MSP1	ENSG00000071539	TBPL1	YGR028W	MSP1
ARNTL2/ULS1	ENSG00000071794	ARNTL2	YOR191W	ULS1
BCLAF1/TSR4	ENSG00000071994	BCLAF1	YOL022C	TSR4
ANK1/PTK2	ENSG00000072062	ANK1	YJR059W	PTK2
TFB1M/YBL107C	ENSG00000072110	TFB1M	YBL107C	YBL107C
RABEP1/VPS70	ENSG00000072133	RABEP1	YJR126C	VPS70
HMGB3/ENT2	ENSG00000072134	HMGB3	YLR206W	ENT2
NUP160/SIW14	ENSG00000072135	NUP160	YNL032W	SIW14
BAK1/TRE1	ENSG00000072274	BAK1	YPL176C	TRE1
MUSK/PEX4	ENSG00000072401	MUSK	YGR133W	PEX4
IKZF2/GUK1	ENSG00000072415	IKZF2	YDR454C	GUK1
GRN/SMC1	ENSG00000072501	GRN	YFL008W	SMC1
ARHGAP31/CDC4	ENSG00000072803	ARHGAP31	YFL009W	CDC4
NR2E3/DER1	ENSG00000072849	NR2E3	YBR201W	DER1
CENPQ/LRS4	ENSG00000072864	CENPQ	YDR439W	LRS4
SARS/APM1	ENSG00000072958	SARS	YPL259C	APM1
RANBP3/SEC2	ENSG00000073009	RANBP3	YNL272C	SEC2
ARID4A/MCM2	ENSG00000073111	ARID4A	YBL023C	MCM2
TSSC1/SRO77	ENSG00000073350	TSSC1	YBL106C	SRO77
ENSG00000032514/ECM5	ENSG00000073614	ENSG00000032514	YMR176W	ECM5
IFT88/STE6	ENSG00000073734	IFT88	YKL209C	STE6
ZCCHC8/ENT3	ENSG00000073921	ZCCHC8	YJR125C	ENT3
ABCF2/SEC18	ENSG00000073969	ABCF2	YBR080C	SEC18
LRRC7/HAT2	ENSG00000074266	LRRC7	YEL056W	HAT2
UBA6/YJU3	ENSG00000074416	UBA6	YKL094W	YJU3
GAB2/SNF1	ENSG00000074590	GAB2	YDR477W	SNF1
ATP6V0A1/YDL206W	ENSG00000074621	ATP6V0A1	YDL206W	YDL206W
PIAS1/CUP1-2	ENSG00000074660	PIAS1	YHR055C	CUP1-2
SLC4A7/SBA1	ENSG00000074696	SLC4A7	YKL117W	SBA1
APBA2/OPY1	ENSG00000074706	APBA2	YBR129C	OPY1
UHRF1/DOC1	ENSG00000074755	UHRF1	YGL240W	DOC1
MAP2K3/ENO2	ENSG00000074800	MAP2K3	YHR174W	ENO2
TMSB10/SLN1	ENSG00000074964	TMSB10	YIL147C	SLN1
RNF19A/ARP6	ENSG00000075089	RNF19A	YLR085C	ARP6
PEX3/TIF4632	ENSG00000075151	PEX3	YGL049C	TIF4632
GABARAPL2/MTC5	ENSG00000075188	GABARAPL2	YDR128W	MTC5
MYOC/CTT1	ENSG00000075213	MYOC	YGR088W	CTT1
SH3YL1/RAX2	ENSG00000075223	SH3YL1	YLR084C	RAX2
VCL/ERG10	ENSG00000075239	VCL	YPL028W	ERG10
DAPK2/YNL095C	ENSG00000075292	DAPK2	YNL095C	YNL095C
NSMAF/ATG1	ENSG00000075413	NSMAF	YGL180W	ATG1
ADSS/TAO3	ENSG00000075539	ADSS	YIL129C	TAO3
STAP1/ARP9	ENSG00000075624	STAP1	YMR033W	ARP9
TIMP2/MRPL15	ENSG00000075651	TIMP2	YLR312W-A	MRPL15
RFC1/YNL046W	ENSG00000075711	RFC1	YNL046W	YNL046W
CUL3/VPS21	ENSG00000075785	CUL3	YOR089C	VPS21
MYOM2/YET1	ENSG00000075790	MYOM2	YKL065C	YET1
OTC/YJR084W	ENSG00000075856	OTC	YJR084W	YJR084W
USP2/LRG1	ENSG00000075884	USP2	YDL240W	LRG1
CASR/RRP42	ENSG00000075914	CASR	YDL111C	RRP42
TUBG2/TAF13	ENSG00000075945	TUBG2	YML098W	TAF13
RPL26L1/MCM6	ENSG00000076003	RPL26L1	YGL201C	MCM6
FLT4/REX2	ENSG00000076043	FLT4	YLR059C	REX2
NSUN2/YIL077C	ENSG00000076053	NSUN2	YIL077C	YIL077C
FBXO42/MLH1	ENSG00000076242	FBXO42	YMR167W	MLH1
MRI1/UNG1	ENSG00000076248	MRI1	YML021C	UNG1
METTL1/YAL064C-A	ENSG00000076662	METTL1	YAL064C-A	YAL064C-A
HOXC8/MON1	ENSG00000076685	HOXC8	YGL124C	MON1
AGA/YIP1	ENSG00000076716	AGA	YGR172C	YIP1
ENSG00000038102/CLF1	ENSG00000076924	ENSG00000038102	YLR117C	CLF1
PI4K2B/SEC1	ENSG00000076944	PI4K2B	YDR164C	SEC1
MAT2B/NRK1	ENSG00000077009	MAT2B	YNL129W	NRK1
TLL1/COS12	ENSG00000077063	TLL1	YGL263W	COS12
EDC4/TOP2	ENSG00000077097	EDC4	YNL088W	TOP2
TRIO/SKP2	ENSG00000077235	TRIO	YNL311C	SKP2
VCAN/YTP1	ENSG00000077238	VCAN	YNL237W	YTP1
MSR1/MSL1	ENSG00000077312	MSR1	YIR009W	MSL1
CDH1/SKI6	ENSG00000077348	CDH1	YGR195W	SKI6
SKIV2L2/HST3	ENSG00000077463	SKIV2L2	YOR025W	HST3
DNAH5/CUR1	ENSG00000077522	DNAH5	YPR158W	CUR1
ZFYVE16/CAP2	ENSG00000077549	ZFYVE16	YIL034C	CAP2
C6/UBC11	ENSG00000077721	C6	YOR339C	UBC11
RAI14/IRE1	ENSG00000077782	RAI14	YHR079C	IRE1
SOX30/PDX3	ENSG00000077800	SOX30	YBR035C	PDX3
PNKP/RAD34	ENSG00000077809	PNKP	YDR314C	RAD34
SPDL1/SIZ1	ENSG00000078043	SPDL1	YDR409W	SIZ1
STAU2/RVS161	ENSG00000078053	STAU2	YCR009C	RVS161
RTN4R/DUR1,2	ENSG00000078070	RTN4R	YBR208C	DUR1,2
PHF23/YTA7	ENSG00000078114	PHF23	YGR270W	YTA7
CDH10/UBC1	ENSG00000078140	CDH10	YDR177W	UBC1
INPP4A/VPS34	ENSG00000078142	INPP4A	YLR240W	VPS34
RAB27B/INP51	ENSG00000078269	RAB27B	YIL002C	INP51
PSMA4/FAA4	ENSG00000078304	PSMA4	YMR246W	FAA4
MYO16/PET54	ENSG00000078328	MYO16	YGR222W	PET54
LSG1/SIF2	ENSG00000078369	LSG1	YBR103W	SIF2
PARP3/SNT2	ENSG00000078403	PARP3	YGL131C	SNT2
TNC/STE23	ENSG00000078618	TNC	YLR389C	STE23
TDP1/POR1	ENSG00000078668	TDP1	YNL055C	POR1
MED17/CST6	ENSG00000078674	MED17	YIL036W	CST6
CAPG/MET13	ENSG00000078747	CAPG	YGL125W	MET13
AP2S1/INN1	ENSG00000078902	AP2S1	YNL152W	INN1
USH2A/STP22	ENSG00000078967	USH2A	YCL008C	STP22
ZPBP/YKU80	ENSG00000079246	ZPBP	YMR106C	YKU80
TG/CBK1	ENSG00000079277	TG	YNL161W	CBK1
ADAM28/PUF4	ENSG00000079308	ADAM28	YGL014W	PUF4
BARX2/REX3	ENSG00000079313	BARX2	YLR107W	REX3
DCUN1D1/RGT2	ENSG00000079393	DCUN1D1	YDL138W	RGT2
PHF15/ERG9	ENSG00000079459	PHF15	YHR190W	ERG9
ZIC2/PGM2	ENSG00000079739	ZIC2	YMR105C	PGM2
LCP2/PRP28	ENSG00000079785	LCP2	YDR243C	PRP28
TRIT1/HAL1	ENSG00000079819	TRIT1	YPR005C	HAL1
ADRB1/VAM3	ENSG00000079950	ADRB1	YOR106W	VAM3
ENSG00000043822/PTP3	ENSG00000080031	ENSG00000043822	YER075C	PTP3
GUCA2B/YEA4	ENSG00000080493	GUCA2B	YEL004W	YEA4
CUL7/MOT1	ENSG00000080503	CUL7	YPL082C	MOT1
CTNNA1/AYR1	ENSG00000080511	CTNNA1	YIL124W	AYR1
PHKA2/IRC6	ENSG00000080561	PHKA2	YFR043C	IRC6
EPHA3/SWR1	ENSG00000080603	EPHA3	YDR334W	SWR1
HSPA5/PUF6	ENSG00000080608	HSPA5	YDR496C	PUF6
DSG2/ECM14	ENSG00000080618	DSG2	YHR132C	ECM14
GEMIN8/MOT2	ENSG00000080802	GEMIN8	YER068W	MOT2
OFD1/HEM13	ENSG00000080819	OFD1	YDR044W	HEM13
PREX2/TFG2	ENSG00000080823	PREX2	YGR005C	TFG2
WDR37/PHO84	ENSG00000081019	WDR37	YML123C	PHO84
YTHDC2/PCL7	ENSG00000081087	YTHDC2	YIL050W	PCL7
CTPS2/STE12	ENSG00000081189	CTPS2	YHR084W	STE12
ATP6V1H/CCH1	ENSG00000081248	ATP6V1H	YGR217W	CCH1
POLR2B/YKL027W	ENSG00000081307	POLR2B	YKL027W	YKL027W
TPR/HOP1	ENSG00000081320	TPR	YIL072W	HOP1
CP/RPA12	ENSG00000081386	CP	YJR063W	RPA12
DTNBP1/MTC1	ENSG00000081479	DTNBP1	YJL123C	MTC1
XK/SSL1	ENSG00000081665	XK	YLR005W	SSL1
ARHGAP6/YVH1	ENSG00000081721	ARHGAP6	YIR026C	YVH1
MAP4/PDE1	ENSG00000081803	MAP4	YGL248W	PDE1
GOPC/TRI1	ENSG00000082014	GOPC	YMR233W	TRI1
ROS1/YGR126W	ENSG00000082258	ROS1	YGR126W	YGR126W
HDAC9/PMD1	ENSG00000082397	HDAC9	YER132C	PMD1
RRM2B/YDL180W	ENSG00000082438	RRM2B	YDL180W	YDL180W
TNFRSF17/MRPL22	ENSG00000082515	TNFRSF17	YNL177C	MRPL22
LMO3/UTP15	ENSG00000082516	LMO3	YMR093W	UTP15
MRPS10/TMS1	ENSG00000082556	MRPS10	YDR105C	TMS1
GUCA1A/YCK1	ENSG00000082701	GUCA1A	YHR135C	YCK1
RSF1/YLR156W	ENSG00000082781	RSF1	YLR156W	YLR156W
VPS13D/MPC54	ENSG00000082805	VPS13D	YOR177C	MPC54
CELF2/CRM1	ENSG00000082898	CELF2	YGR218W	CRM1
R3HDM1/SNO1	ENSG00000083123	R3HDM1	YMR095C	SNO1
COL9A2/SAS3	ENSG00000083168	COL9A2	YBL052C	SAS3
KITLG/KAP104	ENSG00000083312	KITLG	YBR017C	KAP104
ERCC8/YMR018W	ENSG00000083457	ERCC8	YMR018W	YMR018W
VAMP3/MTF2	ENSG00000083535	VAMP3	YDL044C	MTF2
PER3/AEP2	ENSG00000083750	PER3	YMR282C	AEP2
UTS2/GIP4	ENSG00000083799	UTS2	YAL031C	GIP4
TNFRSF9/RPS5	ENSG00000083845	TNFRSF9	YJR123W	RPS5
EPN3/APT2	ENSG00000083857	EPN3	YDR441C	APT2
LTBP1/SLZ1	ENSG00000083896	LTBP1	YNL196C	SLZ1
RCN1/SBP1	ENSG00000084072	RCN1	YHL034C	SBP1
ELN/STE24	ENSG00000084073	ELN	YJR117W	STE24
RFC2/TIF34	ENSG00000084623	RFC2	YMR146C	TIF34
ARID1B/SHE4	ENSG00000084674	ARID1B	YOR035C	SHE4
NEDD4L/YKR018C	ENSG00000084754	NEDD4L	YKR018C	YKR018C
FOXP3/UBX4	ENSG00000084764	FOXP3	YMR067C	UBX4
HEXB/URA2	ENSG00000084774	HEXB	YJL130C	URA2
JKAMP/CGR1	ENSG00000085063	JKAMP	YGL029W	CGR1
DKK3/SEH1	ENSG00000085415	DKK3	YGL100W	SEH1
ARHGEF5/PFS2	ENSG00000085433	ARHGEF5	YNL317W	PFS2
NFE2L3/CTS2	ENSG00000085465	NFE2L3	YDR371W	CTS2
LIMA1/SSK2	ENSG00000085511	LIMA1	YNR031C	SSK2
SLC4A8/MDL1	ENSG00000085563	SLC4A8	YLR188W	MDL1
PTGER3/YPR1	ENSG00000085662	PTGER3	YDR368W	YPR1
MAPK9/RRN3	ENSG00000085721	MAPK9	YKL125W	RRN3
COL23A1/IML2	ENSG00000085831	COL23A1	YJL082W	IML2
BCAR1/END3	ENSG00000085832	BCAR1	YNL084C	END3
FAM160A2/SQS1	ENSG00000085872	FAM160A2	YNL224C	SQS1
HERPUD1/PTK1	ENSG00000086015	HERPUD1	YKL198C	PTK1
HOMER3/MDJ1	ENSG00000086061	HOMER3	YFL016C	MDJ1
RAD51/FAP1	ENSG00000086102	RAD51	YNL023C	FAP1
POLQ/DIM1	ENSG00000086189	POLQ	YPL266W	DIM1
PIK3CB/CHK1	ENSG00000086232	PIK3CB	YBR274W	CHK1
ENSG00000051415/MRPL24	ENSG00000086504	ENSG00000051415	YMR193W	MRPL24
CYBA/CIN5	ENSG00000086548	CYBA	YOR028C	CIN5
THOC3/CWC2	ENSG00000086589	THOC3	YDL209C	CWC2
HEBP2/EMP24	ENSG00000086598	HEBP2	YGL200C	EMP24
PLEKHA5/PPH3	ENSG00000086717	PLEKHA5	YDR075W	PPH3
PRSS8/TOM1	ENSG00000086758	PRSS8	YDR457W	TOM1
SIKE1/GPI10	ENSG00000086848	SIKE1	YGL142C	GPI10
RRP12/VPS68	ENSG00000087008	RRP12	YOL129W	VPS68
MSMO1/SPS19	ENSG00000087076	MSMO1	YNL202W	SPS19
TTC17/SGF11	ENSG00000087152	TTC17	YPL047W	SGF11
ALX4/PGS1	ENSG00000087157	ALX4	YCL004W	PGS1
FOXN3/ISA1	ENSG00000087206	FOXN3	YLL027W	ISA1
AKR7A2/ATP18	ENSG00000087245	AKR7A2	YML081C-A	ATP18
MRTO4/YJR039W	ENSG00000087258	MRTO4	YJR039W	YJR039W
USE1/TPA1	ENSG00000087263	USE1	YER049W	TPA1
MCF2L2/APA1	ENSG00000087266	MCF2L2	YCL050C	APA1
NRIP2/CDC50	ENSG00000087274	NRIP2	YCR094W	CDC50
LAMA3/EST1	ENSG00000087338	LAMA3	YLR233C	EST1
ANAPC4/CUS1	ENSG00000087365	ANAPC4	YMR240C	CUS1
KCNQ1/ERV46	ENSG00000087502	KCNQ1	YAL042W	ERV46
TRAPPC3/GDS1	ENSG00000088179	TRAPPC3	YOR355W	GDS1
THRAP3/HAS1	ENSG00000088205	THRAP3	YMR290C	HAS1
PHPT1/RPS2	ENSG00000088247	PHPT1	YGL123W	RPS2
ENTPD2/SFK1	ENSG00000088305	ENTPD2	YKL051W	SFK1
ARID4B/SYG1	ENSG00000088387	ARID4B	YIL047C	SYG1
PTPRN/FPR1	ENSG00000088832	PTPRN	YNL135C	FPR1
KIF1B/SHP1	ENSG00000088833	KIF1B	YBL058W	SHP1
FOXC1/DYN2	ENSG00000088986	FOXC1	YDR424C	DYN2
SYNE2/IRC19	ENSG00000088992	SYNE2	YLL033W	IRC19
CBLN4/BRL1	ENSG00000089006	CBLN4	YHR036W	BRL1
CHRDL2/RPL6A	ENSG00000089009	CHRDL2	YML073C	RPL6A
RELT/PKH2	ENSG00000089022	RELT	YOL100W	PKH2
NOP58/ESF1	ENSG00000089048	NOP58	YDR365C	ESF1
KCNH2/APC5	ENSG00000089053	KCNH2	YOR249C	APC5
CUL1/REX4	ENSG00000089094	CUL1	YOL080C	REX4
CYFIP2/GCN1	ENSG00000089154	CYFIP2	YGL195W	GCN1
TAB2/PXL1	ENSG00000089159	TAB2	YKR090W	PXL1
EIF2AK2/TFS1	ENSG00000089220	EIF2AK2	YLR178C	TFS1
KMT2C/NCP1	ENSG00000089250	KMT2C	YHR042W	NCP1
PUM2/TAP42	ENSG00000089289	PUM2	YMR028W	TAP42
MRPL43/ROT2	ENSG00000089597	MRPL43	YBR229C	ROT2
ITIH4/SAC7	ENSG00000089639	ITIH4	YDR389W	SAC7
C4orf27/BIR1	ENSG00000089685	C4orf27	YJR089W	BIR1
ZFR/MAK5	ENSG00000089737	ZFR	YBR142W	MAK5
NPFFR2/YMR244W	ENSG00000090006	NPFFR2	YMR244W	YMR244W
ENSG00000056345/YLL056C	ENSG00000090013	ENSG00000056345	YLL056C	YLL056C
PHF21B/SFT2	ENSG00000090020	PHF21B	YBL102W	SFT2
TRAF1/LCB1	ENSG00000090054	TRAF1	YMR296C	LCB1
PCGF2/PAP1	ENSG00000090060	PCGF2	YKR002W	PAP1
IL17RB/AIM20	ENSG00000090104	IL17RB	YIL158W	AIM20
TRAF3IP2/FYV10	ENSG00000090316	TRAF3IP2	YIL097W	FYV10
GYG2/XBP1	ENSG00000090339	GYG2	YIL101C	XBP1
SERPINB3/IPI3	ENSG00000090372	SERPINB3	YNL182C	IPI3
PKP2/PEX12	ENSG00000090432	PKP2	YMR026C	PEX12
MSH4/YNR064C	ENSG00000090487	MSH4	YNR064C	YNR064C
F7/MPS2	ENSG00000090565	F7	YGL075C	MPS2
GDI2/ALA1	ENSG00000090861	GDI2	YOR335C	ALA1
PRDM1/SEC3	ENSG00000090989	PRDM1	YER008C	SEC3
ATG5/ADP1	ENSG00000091136	ATG5	YCR011C	ADP1
PITHD1/LPD1	ENSG00000091140	PITHD1	YFL018C	LPD1
MTA3/RPN14	ENSG00000091157	MTA3	YGL004C	RPN14
USP13/CTL1	ENSG00000091436	USP13	YMR180C	CTL1
LAMC2/FUM1	ENSG00000091483	LAMC2	YPL262W	FUM1
CDK14/SKT5	ENSG00000091490	CDK14	YBL061C	SKT5
SEC61A1/ECM30	ENSG00000091536	SEC61A1	YLR436C	ECM30
PPP1R12A/HER1	ENSG00000091592	PPP1R12A	YOR227W	HER1
RASGRF1/JNM1	ENSG00000092054	RASGRF1	YMR294W	JNM1
CAMK2B/BAP2	ENSG00000092068	CAMK2B	YBR068C	BAP2
CROCC/SLY1	ENSG00000092108	CROCC	YDR189W	SLY1
POLR3E/GVP36	ENSG00000092200	POLR3E	YIL041W	GVP36
ATP2B4/SPT16	ENSG00000092201	ATP2B4	YGL207W	SPT16
ZC3H11A/TRS31	ENSG00000092203	ZC3H11A	YDR472W	TRS31
RIOK2/ERT1	ENSG00000092208	RIOK2	YBR239C	ERT1
NDC1/ADE16	ENSG00000092421	NDC1	YLR028C	ADE16
FLYWCH1/SEC9	ENSG00000092531	FLYWCH1	YGR009C	SEC9
UNKL/GOR1	ENSG00000092621	UNKL	YNL274C	GOR1
ALDH18A1/MLC2	ENSG00000092841	ALDH18A1	YPR188C	MLC2
TARBP1/HMF1	ENSG00000092847	TARBP1	YER057C	HMF1
MXD1/AFT2	ENSG00000093010	MXD1	YPL202C	AFT2
CDK17/RSM22	ENSG00000093167	CDK17	YKL155C	RSM22
DNAJC25/ETP1	ENSG00000094631	DNAJC25	YHL010C	ETP1
PSD/RPT6	ENSG00000094804	PSD	YGL048C	RPT6
CTDP1/FUR1	ENSG00000094841	CTDP1	YHR128W	FUR1
YBX3/SLP1	ENSG00000094975	YBX3	YOR154W	SLP1
WNK1/MSH6	ENSG00000095002	WNK1	YDR097C	MSH6
CCAR1/DYS1	ENSG00000095059	CCAR1	YHR068W	DYS1
OGFR/RET2	ENSG00000095139	OGFR	YFR051C	RET2
GNA15/VAC8	ENSG00000095261	GNA15	YEL013W	VAC8
CREB3L3/MSS51	ENSG00000095303	CREB3L3	YLR203C	MSS51
PTPRU/CAT2	ENSG00000095321	PTPRU	YML042W	CAT2
SNRNP40/VMA7	ENSG00000095539	SNRNP40	YGR020C	VMA7
COL11A1/ISW1	ENSG00000095564	COL11A1	YBR245C	ISW1
MPC1/YFR017C	ENSG00000095637	MPC1	YFR017C	YFR017C
ACAA1/HSP150	ENSG00000095794	ACAA1	YJL159W	HSP150
BCAT1/YBL081W	ENSG00000095951	BCAT1	YBL081W	YBL081W
HDAC7/SGV1	ENSG00000096063	HDAC7	YPR161C	SGV1
LZTS1/CEF1	ENSG00000096401	LZTS1	YMR213W	CEF1
SPAG4/ILV1	ENSG00000096433	SPAG4	YER086W	ILV1
NCKAP1/TID3	ENSG00000096696	NCKAP1	YIL144W	TID3
MRPS35/SIR2	ENSG00000096717	MRPS35	YDL042C	SIR2
GUCY1B3/RPM2	ENSG00000096968	GUCY1B3	YML091C	RPM2
SFSWAP/HRR25	ENSG00000097007	SFSWAP	YPL204W	HRR25
TNK2/CDC7	ENSG00000097046	TNK2	YDL017W	CDC7
CDH3/AIR1	ENSG00000099139	CDH3	YIL079C	AIR1
ARSF/ERP2	ENSG00000099203	ARSF	YAL007C	ERP2
GPBP1/MGR1	ENSG00000099204	GPBP1	YCL044C	MGR1
CS/NRG2	ENSG00000099326	CS	YBR066C	NRG2
LTK/FRE8	ENSG00000099331	LTK	YLR047C	FRE8
MRPS24/RPN12	ENSG00000099341	MRPS24	YFR052W	RPN12
ELMO2/NSE3	ENSG00000099399	ELMO2	YDR288W	NSE3
WAPAL/CUS2	ENSG00000099622	WAPAL	YNL286W	CUS2
APPBP2/ATP16	ENSG00000099624	APPBP2	YDL004W	ATP16
POLD1/GBP2	ENSG00000099783	POLD1	YCL011C	GBP2
SEZ6/CDC34	ENSG00000099804	SEZ6	YDR054C	CDC34
EIF4B/RPB5	ENSG00000099817	EIF4B	YBR154C	RPB5
GLTSCR1/RTK1	ENSG00000099875	GLTSCR1	YDL025C	RTK1
RPL18/YRB1	ENSG00000099901	RPL18	YDR002W	YRB1
ISOC2/GRS1	ENSG00000099917	ISOC2	YBR121C	GRS1
U2AF2/RGC1	ENSG00000099940	U2AF2	YPR115W	RGC1
EPN1/SHO1	ENSG00000099942	EPN1	YER118C	SHO1
MED29/RPA34	ENSG00000099968	MED29	YJL148W	RPA34
AHRR/PRP21	ENSG00000099995	AHRR	YJL203W	PRP21
GSC2/SMD3	ENSG00000100028	GSC2	YLR147C	SMD3
GPC1/NOP7	ENSG00000100029	GPC1	YGR103W	NOP7
ADCK1/CDC28	ENSG00000100030	ADCK1	YBR160W	CDC28
HAGH/PTC2	ENSG00000100034	HAGH	YER089C	PTC2
RNF4/CTP1	ENSG00000100075	RNF4	YBR291C	CTP1
CASP8/GGA1	ENSG00000100083	CASP8	YDR358W	GGA1
ASUN/HIR2	ENSG00000100084	ASUN	YOR038C	HIR2
DLX3/MET32	ENSG00000100105	DLX3	YDR253C	MET32
SPA17/SPC105	ENSG00000100106	SPA17	YGL093W	SPC105
WISP2/SPP382	ENSG00000100109	WISP2	YLR424W	SPP382
NGFR/NHP2	ENSG00000100138	NGFR	YDL208W	NHP2
CDON/RPO26	ENSG00000100142	CDON	YPR187W	RPO26
TAF2/IXR1	ENSG00000100146	TAF2	YKL032C	IXR1
HIPK2/YLR462W	ENSG00000100151	HIPK2	YLR462W	YLR462W
TNPO3/DBP3	ENSG00000100201	TNPO3	YGL078C	DBP3
MEF2BNB-MEF2B/DMC1	ENSG00000100206	MEF2BNB-MEF2B	YER179W	DMC1
RFXANK/BOP3	ENSG00000100207	RFXANK	YNL042W	BOP3
LPAR2/BNA6	ENSG00000100219	LPAR2	YFR047C	BNA6
CTSA/AIM33	ENSG00000100225	CTSA	YML087C	AIM33
SUGP2/SAP190	ENSG00000100239	SUGP2	YKR028W	SAP190
SLC12A2/CSH1	ENSG00000100242	SLC12A2	YBR161W	CSH1
SNX24/PGA3	ENSG00000100243	SNX24	YML125C	PGA3
EYA2/LSB1	ENSG00000100266	EYA2	YGR136W	LSB1
CNN2/APL1	ENSG00000100280	CNN2	YJR005W	APL1
SNCAIP/SUT1	ENSG00000100284	SNCAIP	YGL162W	SUT1
DDX20/HMX1	ENSG00000100292	DDX20	YLR205C	HMX1
BTBD1/YJR011C	ENSG00000100296	BTBD1	YJR011C	YJR011C
BCAS1/MCM5	ENSG00000100297	BCAS1	YLR274W	MCM5
POU1F1/PTC6	ENSG00000100324	POU1F1	YCR079W	PTC6
PMS1/MYO3	ENSG00000100345	PMS1	YKL129C	MYO3
HMG20B/HPT1	ENSG00000100353	HMG20B	YDR399W	HPT1
CALCRL/MDR1	ENSG00000100359	CALCRL	YGR100W	MDR1
TAF11/NPA3	ENSG00000100360	TAF11	YJR072C	NPA3
ANKS1A/YLR224W	ENSG00000100365	ANKS1A	YLR224W	YLR224W
AP3D1/YIA6	ENSG00000100372	AP3D1	YIL006W	YIA6
ZNF76/HSP12	ENSG00000100380	ZNF76	YFL014W	HSP12
SLC9A3R2/HRT1	ENSG00000100387	SLC9A3R2	YOL133W	HRT1
NTHL1/GCN5	ENSG00000100393	NTHL1	YGR252W	GCN5
GNAI3/RNA1	ENSG00000100401	GNAI3	YMR235C	RNA1
IPO5/APA2	ENSG00000100403	IPO5	YDR530C	APA2
OAT/RPC25	ENSG00000100413	OAT	YKL144C	RPC25
WDR3/FPR3	ENSG00000100442	WDR3	YML074C	FPR3
PKN2/PAU15	ENSG00000100448	PKN2	YIR041W	PAU15
WDR18/TIF3	ENSG00000100461	WDR18	YPR163C	TIF3
TRAM2/VMA6	ENSG00000100462	TRAM2	YLR447C	VMA6
NTN1/DPB2	ENSG00000100479	NTN1	YPR175W	DPB2
GLP2R/GPH1	ENSG00000100504	GLP2R	YPR160W	GPH1
MCM10/VMA8	ENSG00000100554	MCM10	YEL051W	VMA8
DGKA/GPI15	ENSG00000100564	DGKA	YNL038W	GPI15
ERBB3/PRE10	ENSG00000100567	ERBB3	YOR362C	PRE10
ROPN1/VTI1	ENSG00000100568	ROPN1	YMR197C	VTI1
KARS/AHA1	ENSG00000100591	KARS	YDR214W	AHA1
PDIA5/LCB2	ENSG00000100596	PDIA5	YDR062W	LCB2
NDUFB4/RRT6	ENSG00000100605	NDUFB4	YGL146C	RRT6
SPEN/PTC3	ENSG00000100614	SPEN	YBL056W	PTC3
MYLK/NMA2	ENSG00000100628	MYLK	YGR010W	NMA2
MAP2K4/NAB3	ENSG00000100650	MAP2K4	YPL190C	NAB3
SNAP91/TIF5	ENSG00000100664	SNAP91	YPR041W	TIF5
SLK/FAL1	ENSG00000100697	SLK	YDR021W	FAL1
COL17A1/ADE3	ENSG00000100714	COL17A1	YGR204W	ADE3
SEC61A2/YAP1	ENSG00000100722	SEC61A2	YML007W	YAP1
PRKCQ/RPT2	ENSG00000100764	PRKCQ	YDL007W	RPT2
TLE2/CLA4	ENSG00000100784	TLE2	YNL298W	CLA4
ASB1/PRE7	ENSG00000100804	ASB1	YBL041W	PRE7
FAM107B/YHR080C	ENSG00000100814	FAM107B	YHR080C	YHR080C
ME1/PAF1	ENSG00000100815	ME1	YBR279W	PAF1
TBC1D1/SGN1	ENSG00000100836	TBC1D1	YIR001C	SGN1
CDK13/SRP54	ENSG00000100883	CDK13	YPR088C	SRP54
MTHFD2/FUN30	ENSG00000100888	MTHFD2	YAL019W	FUN30
SLC9A7/SCL1	ENSG00000100902	SLC9A7	YGL011C	SCL1
FOXJ2/MGA2	ENSG00000100906	FOXJ2	YIR033W	MGA2
YBX1/PCM1	ENSG00000100908	YBX1	YEL058W	PCM1
PDE4A/YHR035W	ENSG00000100934	PDE4A	YHR035W	YHR035W
PPP2R5A/LEA1	ENSG00000100949	PPP2R5A	YPL213W	LEA1
CTNNA2/ART5	ENSG00000100979	CTNNA2	YGR068C	ART5
ELAVL1/AIM9	ENSG00000100994	ELAVL1	YER080W	AIM9
TIE1/CIK1	ENSG00000101004	TIE1	YMR198W	CIK1
SMARCD1/CBP3	ENSG00000101019	SMARCD1	YPL215W	CBP3
KDM4A/DIA1	ENSG00000101049	KDM4A	YMR316W	DIA1
NFYC/GAT2	ENSG00000101076	NFYC	YMR136W	GAT2
SLC9A3/PET9	ENSG00000101084	SLC9A3	YBL030C	PET9
NGEF/CDC15	ENSG00000101109	NGEF	YAR019C	CDC15
ASPM/GIM3	ENSG00000101132	ASPM	YNL153C	GIM3
CD84/GLE2	ENSG00000101146	CD84	YER107C	GLE2
ELOVL1/BIO2	ENSG00000101150	ELOVL1	YGR286C	BIO2
SPI1/PRP6	ENSG00000101161	SPI1	YBR055C	PRP6
ZNRD1/PRE6	ENSG00000101182	ZNRD1	YOL038W	PRE6
MPPED2/EAF7	ENSG00000101189	MPPED2	YNL136W	EAF7
ZBTB11/IOC2	ENSG00000101191	ZBTB11	YLR095C	IOC2
ATXN3/GID8	ENSG00000101193	ATXN3	YMR135C	GID8
GOLGA5/GLO3	ENSG00000101199	GOLGA5	YER122C	GLO3
FGFR2/TEF2	ENSG00000101210	FGFR2	YBR118W	TEF2
EML1/YCH1	ENSG00000101224	EML1	YGR203W	YCH1
ARFGEF1/YFL066C	ENSG00000101246	ARFGEF1	YFL066C	YFL066C
MTFR1/CKA2	ENSG00000101266	MTFR1	YOR061W	CKA2
STAG3/SEC23	ENSG00000101310	STAG3	YPR181C	SEC23
FECH/CYB2	ENSG00000101323	FECH	YML054C	CYB2
MYO9A/LIA1	ENSG00000101335	MYO9A	YJR070C	LIA1
DDX3Y/BEM1	ENSG00000101336	DDX3Y	YBR200W	BEM1
PFKP/KIP3	ENSG00000101350	PFKP	YGL216W	KIP3
SP100/IDH1	ENSG00000101365	SP100	YNL037C	IDH1
KLF6/MIR1	ENSG00000101367	KLF6	YJR077C	MIR1
PPAP2A/GAS2	ENSG00000101384	PPAP2A	YLR343W	GAS2
NEO1/UTR2	ENSG00000101405	NEO1	YEL040W	UTR2
TRAM1/TTI1	ENSG00000101407	TRAM1	YKL033W	TTI1
PHKA1/ARP5	ENSG00000101442	PHKA1	YNL059C	ARP5
TNFRSF1A/SAH1	ENSG00000101444	TNFRSF1A	YER043C	SAH1
CACNB1/YPL034W	ENSG00000101474	CACNB1	YPL034W	YPL034W
EVI5/UBP6	ENSG00000101557	EVI5	YFR010W	UBP6
PKM/SCS2	ENSG00000101558	PKM	YER120W	SCS2
DHX29/YMR196W	ENSG00000101605	DHX29	YMR196W	YMR196W
DNTTIP2/ABD1	ENSG00000101654	DNTTIP2	YBR236C	ABD1
TP53BP1/REV1	ENSG00000101751	TP53BP1	YOR346W	REV1
TRO/MBP1	ENSG00000101752	TRO	YDL056W	MBP1
RRP15/RIO1	ENSG00000101782	RRP15	YOR119C	RIO1
RHOA/PTI1	ENSG00000101811	RHOA	YGR156W	PTI1
DHX8/NAS6	ENSG00000101843	DHX8	YGR232W	NAS6
PRKCZ/UTP7	ENSG00000101849	PRKCZ	YER082C	UTP7
SYT1/MRS1	ENSG00000101871	SYT1	YIR021W	MRS1
IDH3G/YPL039W	ENSG00000101888	IDH3G	YPL039W	YPL039W
ROGDI/ALG13	ENSG00000101901	ROGDI	YGL047W	ALG13
PDZD4/PRS2	ENSG00000101911	PDZD4	YER099C	PRS2
ROCK1/YOR289W	ENSG00000101935	ROCK1	YOR289W	YOR289W
CBFB/SET3	ENSG00000101945	CBFB	YKR029C	SET3
PDK3/PXA2	ENSG00000101986	PDK3	YKL188C	PXA2
HYAL2/CPT1	ENSG00000102007	HYAL2	YNL130C	CPT1
HDAC4/SAC6	ENSG00000102024	HDAC4	YDR129C	SAC6
RASSF1/ARD1	ENSG00000102030	RASSF1	YHR013C	ARD1
FGFR3/MPH1	ENSG00000102038	FGFR3	YIR002C	MPH1
IFI35/YMR1	ENSG00000102043	IFI35	YJR110W	YMR1
COASY/YGL242C	ENSG00000102048	COASY	YGL242C	YGL242C
MEF2A/UME1	ENSG00000102054	MEF2A	YPL139C	UME1
OTUD5/SMF1	ENSG00000102096	OTUD5	YOL122C	SMF1
TFE3/TAZ1	ENSG00000102125	TFE3	YPR140W	TAZ1
TBC1D25/PGK1	ENSG00000102144	TBC1D25	YCR012W	PGK1
ACSL4/GZF3	ENSG00000102145	ACSL4	YJL110C	GZF3
INPP5A/MDY2	ENSG00000102178	INPP5A	YOL111C	MDY2
GPKOW/YAK1	ENSG00000102225	GPKOW	YJL141C	YAK1
GRIPAP1/UBP7	ENSG00000102226	GRIPAP1	YIL156W	UBP7
FTSJ1/PAB1	ENSG00000102241	FTSJ1	YER165W	PAB1
POLR1A/ALE1	ENSG00000102312	POLR1A	YOR175C	ALE1
LAPTM4A/KTR1	ENSG00000102385	LAPTM4A	YOR099W	KTR1
IP6K2/YPL225W	ENSG00000102390	IP6K2	YPL225W	YPL225W
STON1-GTF2A1L/YPR013C	ENSG00000102554	STON1-GTF2A1L	YPR013C	YPR013C
SRBD1/IKS1	ENSG00000102572	SRBD1	YJL057C	IKS1
CYFIP1/CDC1	ENSG00000102575	CYFIP1	YDR182W	CDC1
RASGRP2/YJL118W	ENSG00000102595	RASGRP2	YJL118W	YJL118W
PSME4/FUS2	ENSG00000102606	PSME4	YMR232W	FUS2
IFT80/SRV2	ENSG00000102755	IFT80	YNL138W	SRV2
SIRT2/CIT3	ENSG00000102786	SIRT2	YPR001W	CIT3
ERLEC1/DUG2	ENSG00000102879	ERLEC1	YBR281C	DUG2
PPP2R5B/KIC1	ENSG00000102882	PPP2R5B	YHR102W	KIC1
PYGM/DCC1	ENSG00000102893	PYGM	YCL016C	DCC1
PITX1/NTF2	ENSG00000102898	PITX1	YER009W	NTF2
TRPC7/STP1	ENSG00000102974	TRPC7	YDR463W	STP1
NUP133/RPN8	ENSG00000103035	NUP133	YOR261C	RPN8
NUCKS1/LRO1	ENSG00000103066	NUCKS1	YNR008W	LRO1
VPS35/VMR1	ENSG00000103222	VPS35	YHL035C	VMR1
DNAJA2/NBP35	ENSG00000103274	DNAJA2	YGL091C	NBP35
BCL3/UBC9	ENSG00000103275	BCL3	YDL064W	UBC9
KCNAB2/ARO2	ENSG00000103313	KCNAB2	YGL148W	ARO2
ABCC9/SUP35	ENSG00000103342	ABCC9	YDR172W	SUP35
GAL/RSM19	ENSG00000103363	GAL	YNR037C	RSM19
CLEC2D/SEC63	ENSG00000103423	CLEC2D	YOR254C	SEC63
RORA/CRZ1	ENSG00000103449	RORA	YNL027W	CRZ1
DRD4/RPL36A	ENSG00000103479	DRD4	YMR194W	RPL36A
TGFBR3/SFP1	ENSG00000103495	TGFBR3	YLR403W	SFP1
KIAA1107/SSO1	ENSG00000103496	KIAA1107	YPL232W	SSO1
PLA2G10/PKP2	ENSG00000103507	PLA2G10	YGL059W	PKP2
ATP1B3/TAE1	ENSG00000103510	ATP1B3	YBR261C	TAE1
NEDD4/ICY2	ENSG00000103540	NEDD4	YPL250C	ICY2
PIGB/AI4	ENSG00000103546	PIGB	Q0065	AI4
MAPK6/BRE1	ENSG00000103549	MAPK6	YDL074C	BRE1
GNB5/RRP9	ENSG00000103647	GNB5	YPR137W	RRP9
RAB27A/FUS3	ENSG00000103653	RAB27A	YBL016W	FUS3
CECR5/ATS1	ENSG00000103657	CECR5	YAL020C	ATS1
UFD1L/YKR023W	ENSG00000103671	UFD1L	YKR023W	YKR023W
LRP6/CTF19	ENSG00000103723	LRP6	YPL018W	CTF19
GUCY2C/YPT11	ENSG00000103769	GUCY2C	YNL304W	YPT11
SCT/RBA50	ENSG00000103932	SCT	YDR527W	RBA50
PHRF1/STB2	ENSG00000103942	PHRF1	YMR053C	STB2
IKBKAP/YBR259W	ENSG00000103966	IKBKAP	YBR259W	YBR259W
NUCB2/MXR1	ENSG00000104064	NUCB2	YER042W	MXR1
PFN2/HCR1	ENSG00000104131	PFN2	YLR192C	HCR1
PTPN3/PEP3	ENSG00000104142	PTPN3	YLR148W	PEP3
SPTB/MSC2	ENSG00000104147	SPTB	YDR205W	MSC2
DAPP1/GND1	ENSG00000104221	DAPP1	YHR183W	GND1
FGF10/CFT2	ENSG00000104299	FGF10	YLR115W	CFT2
SMG6/AIM31	ENSG00000104320	SMG6	YML030W	AIM31
EXOC5/KSS1	ENSG00000104365	EXOC5	YGR040W	KSS1
CLTCL1/SOH1	ENSG00000104368	CLTCL1	YGL127C	SOH1
FSTL3/YPT32	ENSG00000104388	FSTL3	YGL210W	YPT32
DGCR2/GNA1	ENSG00000104408	DGCR2	YFL017C	GNA1
RNF126/EMC2	ENSG00000104412	RNF126	YJR088C	EMC2
MNT/GAT3	ENSG00000104447	MNT	YLR013W	GAT3
ZXDC/DAL81	ENSG00000104490	ZXDC	YIR023W	DAL81
POLB/EFB1	ENSG00000104529	POLB	YAL003W	EFB1
WIPI1/PSA1	ENSG00000104549	WIPI1	YDL055C	PSA1
ASNS/BCH2	ENSG00000104613	ASNS	YKR027W	BCH2
AP3M2/VPS55	ENSG00000104660	AP3M2	YJR044C	VPS55
CNGB1/OST3	ENSG00000104723	CNGB1	YOR085W	OST3
ST6GALNAC2/MCM7	ENSG00000104738	ST6GALNAC2	YBR202W	MCM7
CHAT/YCL012C	ENSG00000104805	CHAT	YCL012C	YCL012C
PABPC1/GSY2	ENSG00000104812	PABPC1	YLR258W	GSY2
TESK2/ECI1	ENSG00000104823	TESK2	YLR284C	ECI1
C16orf80/TUB2	ENSG00000104833	C16orf80	YFL037W	TUB2
CSNK2A2/DIA4	ENSG00000104835	CSNK2A2	YHR011W	DIA4
PTPN21/SNP1	ENSG00000104852	PTPN21	YIL061C	SNP1
EIF2B3/YER184C	ENSG00000104863	EIF2B3	YER184C	YER184C
CAMK2A/MHP1	ENSG00000104866	CAMK2A	YJL042W	MHP1
TCOF1/PIH1	ENSG00000104872	TCOF1	YHR034C	PIH1
CDC42/PRP11	ENSG00000104897	CDC42	YDL043C	PRP11
OSBPL3/TRM1	ENSG00000104907	OSBPL3	YDR120C	TRM1
EPHA8/HSC82	ENSG00000104938	EPHA8	YMR186W	HSC82
SLC12A3/YJU2	ENSG00000104957	SLC12A3	YKL095W	YJU2
RAD18/RPL6B	ENSG00000104960	RAD18	YLR448W	RPL6B
ATP2B1/SGT2	ENSG00000104969	ATP2B1	YOR007C	SGT2
NCK2/TIM44	ENSG00000104980	NCK2	YIL022W	TIM44
MAP4K4/MAS1	ENSG00000105088	MAP4K4	YLR163C	MAS1
RPL31/CRH1	ENSG00000105127	RPL31	YGR189C	CRH1
WDR1/POP4	ENSG00000105171	WDR1	YBR257W	POP4
SNX13/CLN2	ENSG00000105173	SNX13	YPL256C	CLN2
ARHGAP10/MUK1	ENSG00000105186	ARHGAP10	YPL070W	MUK1
RPS6KA2/TIM50	ENSG00000105197	RPS6KA2	YPL063W	TIM50
ING3/NOP1	ENSG00000105202	ING3	YDL014W	NOP1
WBSCR22/PGI1	ENSG00000105220	WBSCR22	YBR196C	PGI1
SEL1L/PSK2	ENSG00000105221	SEL1L	YOL045W	PSK2
TRIP13/GFD2	ENSG00000105229	TRIP13	YCL036W	GFD2
ATP6AP1/ALF1	ENSG00000105254	ATP6AP1	YNL148C	ALF1
TCF3/PRO1	ENSG00000105323	TCF3	YDR300C	PRO1
TRIB2/CDH1	ENSG00000105325	TRIB2	YGL003C	CDH1
DAZAP1/YML6	ENSG00000105364	DAZAP1	YML025C	YML6
MBD3/RSC3	ENSG00000105369	MBD3	YDR303C	RSC3
PRLH/QDR1	ENSG00000105370	PRLH	YIL120W	QDR1
HLTF/NOP53	ENSG00000105373	HLTF	YPL146C	NOP53
CPSF1/CIR1	ENSG00000105379	CPSF1	YGR207C	CIR1
CDH19/AVT7	ENSG00000105388	CDH19	YIL088C	AVT7
PDCD2/YOR192C-C	ENSG00000105397	PDCD2	YOR192C-C	YOR192C-C
PRKACA/CDC37	ENSG00000105401	PRKACA	YDR168W	CDC37
LPHN1/SEC17	ENSG00000105402	LPHN1	YBL050W	SEC17
ACTN1/YIP3	ENSG00000105404	ACTN1	YNL044W	YIP3
RPS6KA6/ERD2	ENSG00000105438	RPS6KA6	YBL040C	ERD2
EPN2/SYT1	ENSG00000105443	EPN2	YPR095C	SYT1
PTPN18/RSA4	ENSG00000105447	PTPN18	YCR072C	RSA4
LIMS2/CDC9	ENSG00000105486	LIMS2	YDL164C	CDC9
LNX1/PLB3	ENSG00000105499	LNX1	YOL011W	PLB3
TFRC/TPD3	ENSG00000105568	TFRC	YAL016W	TPD3
SREBF1/CTK3	ENSG00000105576	SREBF1	YML112W	CTK3
TRPC5/CCC1	ENSG00000105607	TRPC5	YLR220W	CCC1
AFF4/NRG1	ENSG00000105610	AFF4	YDR043C	NRG1
UBE2D1/PRP31	ENSG00000105618	UBE2D1	YGR091W	PRP31
MPP5/SEC28	ENSG00000105669	MPP5	YIL076W	SEC28
SMC1A/DBP8	ENSG00000105671	SMC1A	YHR169W	DBP8
HSD17B10/SFG1	ENSG00000105676	HSD17B10	YOR315W	SFG1
MARK2/YRB30	ENSG00000105698	MARK2	YGL164C	YRB30
HMMR/AKL1	ENSG00000105723	HMMR	YBR059C	AKL1
CHFR/SPF1	ENSG00000105726	CHFR	YEL031W	SPF1
TRHDE/SPC1	ENSG00000105737	TRHDE	YJR010C-A	SPC1
P4HA2/GLO4	ENSG00000105755	P4HA2	YOR040W	GLO4
FCGR2B/CAK1	ENSG00000105810	FCGR2B	YFL029C	CAK1
NFATC3/ZUO1	ENSG00000105821	NFATC3	YGR285C	ZUO1
ACADVL/BET1	ENSG00000105829	ACADVL	YIL004C	BET1
FBXW11/DET1	ENSG00000105852	FBXW11	YDR051C	DET1
ACAP1/LCD1	ENSG00000105854	ACAP1	YDR499W	LCD1
CRMP1/YKL069W	ENSG00000105855	CRMP1	YKL069W	YKL069W
DERL2/ZIM17	ENSG00000105866	DERL2	YNL310C	ZIM17
NDE1/WTM1	ENSG00000105875	NDE1	YOR230W	WTM1
MRVI1/HOS4	ENSG00000105887	MRVI1	YIL112W	HOS4
AP1M1/YGR066C	ENSG00000105939	AP1M1	YGR066C	YGR066C
PVR/KGD1	ENSG00000105953	PVR	YIL125W	KGD1
IKBKG/YHR131C	ENSG00000105974	IKBKG	YHR131C	YHR131C
XRCC1/PRR2	ENSG00000105976	XRCC1	YDL214C	PRR2
SCARB1/ERJ5	ENSG00000105993	SCARB1	YFR041C	ERJ5
MCM2/RIM1	ENSG00000106028	MCM2	YCR028C-A	RIM1
TP63/ATG17	ENSG00000106052	TP63	YLR423C	ATG17
LLGL2/YBR139W	ENSG00000106066	LLGL2	YBR139W	YBR139W
NLE1/YCR099C	ENSG00000106069	NLE1	YCR099C	YCR099C
SDHA/TLG2	ENSG00000106089	SDHA	YOL018C	TLG2
SMARCE1/GRS2	ENSG00000106105	SMARCE1	YPR081C	GRS2
KDM5A/GIS3	ENSG00000106125	KDM5A	YLR094C	GIS3
ADAM11/RPL20B	ENSG00000106246	ADAM11	YOR312C	RPL20B
PPP2R3A/PRT1	ENSG00000106263	PPP2R3A	YOR361C	PRT1
FERMT2/YLR179C	ENSG00000106333	FERMT2	YLR179C	YLR179C
ABCB11/NOP15	ENSG00000106344	ABCB11	YNL110C	NOP15
CD5L/IMD3	ENSG00000106348	CD5L	YLR432W	IMD3
PTGS2/SPS18	ENSG00000106351	PTGS2	YNL204C	SPS18
IGF2BP2/LSM5	ENSG00000106355	IGF2BP2	YER146W	LSM5
MAP3K13/YOR152C	ENSG00000106366	MAP3K13	YOR152C	YOR152C
ST6GAL1/KTR3	ENSG00000106397	ST6GAL1	YBR205W	KTR3
VDAC1P1/VPS71	ENSG00000106400	VDAC1P1	YML041C	VPS71
PICALM/YIL166C	ENSG00000106571	PICALM	YIL166C	YIL166C
NSF/PRE8	ENSG00000106588	NSF	YML092C	PRE8
GLI2/MRPL32	ENSG00000106591	GLI2	YCR003W	MRPL32
CLASP1/RHB1	ENSG00000106615	CLASP1	YCR027C	RHB1
MRPS34/SDS23	ENSG00000106617	MRPS34	YGL056C	SDS23
NOTCH3/POL31	ENSG00000106628	NOTCH3	YJR006W	POL31
CLNS1A/NIP100	ENSG00000106665	CLNS1A	YPL174C	NIP100
PPP2R2C/VMA21	ENSG00000106688	PPP2R2C	YGR105W	VMA21
TEAD2/CKS1	ENSG00000106723	TEAD2	YBR135W	CKS1
EED/HSL1	ENSG00000106799	EED	YKL101W	HSL1
CDHR2/DIP2	ENSG00000106829	CDHR2	YLR129W	DIP2
SNCB/DFG16	ENSG00000106952	SNCB	YOR030W	DFG16
TSG101/OAF1	ENSG00000106991	TSG101	YAL051W	OAF1
ATP2A3/ADK2	ENSG00000106992	ATP2A3	YER170W	ADK2
CA12/FRQ1	ENSG00000107130	CA12	YDR373W	FRQ1
MGLL/SCP160	ENSG00000107164	MGLL	YJL080C	SCP160
NTN4/PSD1	ENSG00000107186	NTN4	YNL169C	PSD1
BCS1L/SPG4	ENSG00000107187	BCS1L	YMR107W	SPG4
NUAK1/MBF1	ENSG00000107223	NUAK1	YOR298C-A	MBF1
SLC24A1/MRF1	ENSG00000107242	SLC24A1	YGL143C	MRF1
SCARF1/SNL1	ENSG00000107262	SCARF1	YIL016W	SNL1
LMAN1/DNA2	ENSG00000107290	LMAN1	YHR164C	DNA2
PTPLAD1/PDR15	ENSG00000107331	PTPLAD1	YDR406W	PDR15
IPCEF1/YNL144C	ENSG00000107341	IPCEF1	YNL144C	YNL144C
ZZEF1/GAT1	ENSG00000107485	ZZEF1	YFL021W	GAT1
ENO1/VBA5	ENSG00000107518	ENO1	YKR105C	VBA5
SLC12A1/SLM3	ENSG00000107521	SLC12A1	YDL033C	SLM3
C19orf10/TKL2	ENSG00000107537	C19orf10	YBR117C	TKL2
ANO8/PEX13	ENSG00000107554	ANO8	YLR191W	PEX13
ARHGEF10L/DPB11	ENSG00000107560	ARHGEF10L	YJL090C	DPB11
TXK/PHB1	ENSG00000107566	TXK	YGR132C	PHB1
KCNQ2/RPG1	ENSG00000107581	KCNQ2	YBR079C	RPG1
TACR2/PET18	ENSG00000107611	TACR2	YCR020C	PET18
ACTR6/YKL162C	ENSG00000107614	ACTR6	YKL162C	YKL162C
TIPIN/DBP1	ENSG00000107625	TIPIN	YPL119C	DBP1
SRI/YOR022C	ENSG00000107651	SRI	YOR022C	YOR022C
EIF4G3/NSE4	ENSG00000107672	EIF4G3	YDL105W	NSE4
NUP37/ATG26	ENSG00000107679	NUP37	YLR189C	ATG26
SEMA3A/CNA1	ENSG00000107758	SEMA3A	YLR433C	CNA1
SEMA3C/MPM1	ENSG00000107771	SEMA3C	YJL066C	MPM1
ACAT1/PHO5	ENSG00000107789	ACAT1	YBR093C	PHO5
CELSR1/YCR051W	ENSG00000107854	CELSR1	YCR051W	YCR051W
ZNF638/GEA1	ENSG00000107862	ZNF638	YJR031C	GEA1
ADD2/PLM2	ENSG00000107863	ADD2	YDR501W	PLM2
FGF4/BCP1	ENSG00000107949	FGF4	YDR361C	BCP1
RASAL2/YOL098C	ENSG00000107959	RASAL2	YOL098C	YOL098C
MARK3/TRX1	ENSG00000108010	MARK3	YLR043C	TRX1
SLC25A3/NUP159	ENSG00000108021	SLC25A3	YIL115C	NUP159
FOSL2/FRA1	ENSG00000108039	FOSL2	YLL029W	FRA1
FRYL/SMC3	ENSG00000108055	FRYL	YJL074C	SMC3
FSCN1/RTS3	ENSG00000108091	FSCN1	YGR161C	RTS3
ACTB/SSN2	ENSG00000108100	ACTB	YDR443C	SSN2
PLD1/ADH2	ENSG00000108107	PLD1	YMR303C	ADH2
WDR62/CPR5	ENSG00000108179	WDR62	YDR304C	CPR5
DLG1/YHI9	ENSG00000108187	DLG1	YHR029C	YHI9
RAB7A/HED1	ENSG00000108256	RAB7A	YDR014W-A	HED1
BCAP29/ADA2	ENSG00000108264	BCAP29	YDR448W	ADA2
SART3/PRE2	ENSG00000108294	SART3	YPR103W	PRE2
ARHGAP15/CWC25	ENSG00000108296	ARHGAP15	YNL245C	CWC25
PAX2/NHP6A	ENSG00000108312	PAX2	YPR052C	NHP6A
EXOSC7/RPN3	ENSG00000108344	EXOSC7	YER021W	RPN3
KIFAP3/NOP8	ENSG00000108349	KIFAP3	YOL144W	NOP8
MCM6/SPR28	ENSG00000108387	MCM6	YDR218C	SPR28
REXO2/DMA1	ENSG00000108395	REXO2	YHR115C	DMA1
RBM7/GPT2	ENSG00000108405	RBM7	YKR067W	GPT2
RBMS2/KAP95	ENSG00000108424	RBMS2	YLR347C	KAP95
BAZ2A/BOS1	ENSG00000108433	BAZ2A	YLR078C	BOS1
PTPN23/HRQ1	ENSG00000108469	PTPN23	YDR291W	HRQ1
MLH1/ATG4	ENSG00000108510	MLH1	YNL223W	ATG4
UNG/ENO1	ENSG00000108515	UNG	YGR254W	ENO1
KLHL20/SAM2	ENSG00000108523	KLHL20	YDR502C	SAM2
RGS11/DIC1	ENSG00000108528	RGS11	YLR348C	DIC1
PLXNA2/VTC2	ENSG00000108551	PLXNA2	YFL004W	VTC2
SPAG5/MRPL20	ENSG00000108557	SPAG5	YKR085C	MRPL20
ANKRD13A/KRS1	ENSG00000108559	ANKRD13A	YDR037W	KRS1
TPD52/DOP1	ENSG00000108576	TPD52	YDR141C	DOP1
ACACB/GOS1	ENSG00000108587	ACACB	YHL031C	GOS1
TRAF4/RBG2	ENSG00000108591	TRAF4	YGR173W	RBG2
PAG1/SPB1	ENSG00000108592	PAG1	YCL054W	SPB1
GPATCH1/RSC6	ENSG00000108604	GPATCH1	YCR052W	RSC6
ICAM3/YML108W	ENSG00000108641	ICAM3	YML108W	YML108W
NT5C2/RRP5	ENSG00000108651	NT5C2	YMR229C	RRP5
MCAM/SNU114	ENSG00000108654	MCAM	YKL173W	SNU114
GPC4/GEA2	ENSG00000108669	GPC4	YEL022W	GEA2
CAMSAP3/RPN6	ENSG00000108671	CAMSAP3	YDL097C	RPN6
RAP1GAP/YDL057W	ENSG00000108700	RAP1GAP	YDL057W	YDL057W
XAB2/SPT7	ENSG00000108773	XAB2	YBR081C	SPT7
ARHGEF1/YPT6	ENSG00000108774	ARHGEF1	YLR262C	YPT6
STXBP2/INO4	ENSG00000108788	STXBP2	YOL108C	INO4
MAP2K7/PIN3	ENSG00000108798	MAP2K7	YPR154W	PIN3
NMRK2/MAM1	ENSG00000108799	NMRK2	YER106W	MAM1
DGKD/MRP7	ENSG00000108826	DGKD	YNL005C	MRP7
CTTNBP2/RHO5	ENSG00000108830	CTTNBP2	YNL180C	RHO5
ACTL6B/HOS2	ENSG00000108840	ACTL6B	YGL194C	HOS2
RARB/LUC7	ENSG00000108848	RARB	YDL087C	LUC7
TOP2B/CHS2	ENSG00000108854	TOP2B	YBR038W	CHS2
NFKB2/MSG5	ENSG00000108861	NFKB2	YNL053W	MSG5
PPP1R12B/FAA2	ENSG00000108946	PPP1R12B	YER015W	FAA2
DNAJC10/LOT5	ENSG00000108953	DNAJC10	YKL183W	LOT5
GTF3C1/YPL162C	ENSG00000108984	GTF3C1	YPL162C	YPL162C
IL4R/KTI12	ENSG00000109046	IL4R	YKL110C	KTI12
USP33/ZIP1	ENSG00000109061	USP33	YDR285W	ZIP1
PAK3/YIR042C	ENSG00000109065	PAK3	YIR042C	YIR042C
DCX/SPT6	ENSG00000109111	DCX	YGR116W	SPT6
SNRPA/DEP1	ENSG00000109118	SNRPA	YAL013W	DEP1
SPAG6/POM33	ENSG00000109133	SPAG6	YLL023C	POM33
EXOSC5/AVO2	ENSG00000109320	EXOSC5	YMR068W	AVO2
DYNC1I2/RIO2	ENSG00000109339	DYNC1I2	YNL207W	RIO2
APBB1IP/YMR166C	ENSG00000109424	APBB1IP	YMR166C	YMR166C
LRCH4/OSH2	ENSG00000109458	LRCH4	YDL019C	OSH2
FAM76B/MGE1	ENSG00000109519	FAM76B	YOR232W	MGE1
SIRT6/GAR1	ENSG00000109534	SIRT6	YHR089C	GAR1
TYR/TRM9	ENSG00000109536	TYR	YML014W	TRM9
POLD3/GEF1	ENSG00000109572	POLD3	YJR040W	GEF1
ACTN2/PRP43	ENSG00000109606	ACTN2	YGL120C	PRP43
CAPZB/DRS2	ENSG00000109654	CAPZB	YAL026C	DRS2
PHF17/TAH18	ENSG00000109756	PHF17	YPR048W	TAH18
UBE2A/PEX28	ENSG00000109775	UBE2A	YHR150W	PEX28
FGFR1/USV1	ENSG00000109787	FGFR1	YPL230W	USV1
FKBP6/PIL1	ENSG00000109819	FKBP6	YGR086C	PIL1
GTF2I/FMP52	ENSG00000109854	GTF2I	YER004W	FMP52
SMC1B/LDB16	ENSG00000109861	SMC1B	YCL005W	LDB16
FBLN1/ELP4	ENSG00000109911	FBLN1	YPL101W	ELP4
ITGA8/ZPR1	ENSG00000109917	ITGA8	YGR211W	ZPR1
CST7/SSB1	ENSG00000109971	CST7	YDL229W	SSB1
MAP2/IRS4	ENSG00000110047	MAP2	YKR019C	IRS4
PIAS2/OSH6	ENSG00000110048	PIAS2	YKR003W	OSH6
AMPH/SAP185	ENSG00000110075	AMPH	YJL098W	SAP185
ARAF/YAT1	ENSG00000110090	ARAF	YAR035W	YAT1
MCCC1/CLB1	ENSG00000110092	MCCC1	YGR108W	CLB1
FAP/PRP19	ENSG00000110107	FAP	YLL036C	PRP19
NEBL/PHO91	ENSG00000110344	NEBL	YNR013C	PHO91
UBE2K/DHH1	ENSG00000110367	UBE2K	YDL160C	DHH1
PIK3C3/REC104	ENSG00000110395	PIK3C3	YHR157W	REC104
N4BP2/KNS1	ENSG00000110422	N4BP2	YLL019C	KNS1
SYNJ2/SED4	ENSG00000110427	SYNJ2	YCR067C	SED4
ADCY2/LAT1	ENSG00000110435	ADCY2	YNL071W	LAT1
PPP2R5C/ALT1	ENSG00000110455	PPP2R5C	YLR089C	ALT1
RBFOX1/YNL247W	ENSG00000110619	RBFOX1	YNL247W	YNL247W
GNB1/TOM70	ENSG00000110711	GNB1	YNL121C	TOM70
HOXA9/NUP116	ENSG00000110713	HOXA9	YMR047C	NUP116
EDN1/EKI1	ENSG00000110721	EDN1	YDR147W	EKI1
MLLT10/TFB1	ENSG00000110768	MLLT10	YDR311W	TFB1
ADCYAP1R1/NAS2	ENSG00000110801	ADCYAP1R1	YIL007C	NAS2
NRD1/SPC19	ENSG00000110841	NRD1	YDR201W	SPC19
VDAC3/PAR32	ENSG00000110851	VDAC3	YDL173W	PAR32
PCM1/CRN1	ENSG00000110880	PCM1	YLR429W	CRN1
CBFA2T2/CHA4	ENSG00000110887	CBFA2T2	YLR098C	CHA4
DBC1/ERG12	ENSG00000110921	DBC1	YMR208W	ERG12
ITCH/ATP1	ENSG00000110955	ITCH	YBL099W	ATP1
TP73/YFL067W	ENSG00000111011	TP73	YFL067W	YFL067W
TOLLIP/MAP2	ENSG00000111142	TOLLIP	YBL091C	MAP2
UBE2D4/LAP2	ENSG00000111144	UBE2D4	YNL045W	LAP2
RUNX1T1/FKH2	ENSG00000111206	RUNX1T1	YNL068C	FKH2
THOC1/VPS62	ENSG00000111249	THOC1	YGR141W	VPS62
OSBPL6/ALD5	ENSG00000111275	OSBPL6	YER073W	ALD5
SLC1A3/TAD2	ENSG00000111319	SLC1A3	YJL035C	TAD2
XRCC5/YHR177W	ENSG00000111321	XRCC5	YHR177W	YHR177W
LXN/TFB4	ENSG00000111358	LXN	YPR056W	TFB4
SP140/SSO2	ENSG00000111450	SP140	YMR183C	SSO2
MKNK1/SEC22	ENSG00000111481	MKNK1	YLR268W	SEC22
TNS1/MET18	ENSG00000111530	TNS1	YIL128W	MET18
REXO1/NUP84	ENSG00000111581	REXO1	YDL116W	NUP84
SAR1A/CDC36	ENSG00000111596	SAR1A	YDL165W	CDC36
CDC14A/TOF1	ENSG00000111602	CDC14A	YNL273W	TOF1
RAPGEF3/LYS5	ENSG00000111605	RAPGEF3	YGL154C	LYS5
CEACAM1/KRR1	ENSG00000111615	CEACAM1	YCL059C	KRR1
SENP1/TDH3	ENSG00000111640	SENP1	YGR192C	TDH3
DUSP13/NOP2	ENSG00000111641	DUSP13	YNL061W	NOP2
CIC/SNF2	ENSG00000111642	CIC	YOR290C	SNF2
LIPE/ERR3	ENSG00000111674	LIPE	YMR323W	ERR3
FDFT1/YGR153W	ENSG00000111679	FDFT1	YGR153W	YGR153W
PAFAH1B3/SPR1	ENSG00000111701	PAFAH1B3	YOR190W	SPR1
OPHN1/SIP2	ENSG00000111725	OPHN1	YGL208W	SIP2
KIF22/YHR003C	ENSG00000111726	KIF22	YHR003C	YHR003C
SCGN/CDA1	ENSG00000111752	SCGN	YLR307W	CDA1
PGM1/NRD1	ENSG00000111786	PGM1	YNL251C	NRD1
DDX1/KTR2	ENSG00000111802	DDX1	YKR061W	KTR2
DNM2/GIR2	ENSG00000111832	DNM2	YDR152W	GIR2
EPB41L2/ASF1	ENSG00000111875	EPB41L2	YJL115W	ASF1
RIMS1/CEG1	ENSG00000111880	RIMS1	YGL130W	CEG1
STX7/YER121W	ENSG00000111907	STX7	YER121W	YER121W
RABL2B/YJL028W	ENSG00000112033	RABL2B	YJL028W	YJL028W
KEAP1/STE3	ENSG00000112038	KEAP1	YKL178C	STE3
PTPRH/RAD53	ENSG00000112062	PTPRH	YPL153C	RAD53
EPHA6/MEP3	ENSG00000112077	EPHA6	YPR138C	MEP3
SCTR/PKH1	ENSG00000112079	SCTR	YDR490C	PKH1
RFX3/YHR009C	ENSG00000112096	RFX3	YHR009C	YHR009C
RIF1/MCM3	ENSG00000112118	RIF1	YEL032W	MCM3
RAB21/FAR10	ENSG00000112130	RAB21	YLR238W	FAR10
SLC4A4/BNI4	ENSG00000112137	SLC4A4	YNL233W	BNI4
SMARCA2/HRT3	ENSG00000112146	SMARCA2	YLR097C	HRT3
RDH8/MDN1	ENSG00000112159	RDH8	YLR106C	MDN1
SESN1/HUR1	ENSG00000112164	SESN1	YGL168W	HUR1
MID2/RPN10	ENSG00000112186	MID2	YHR200W	RPN10
COL5A3/MET22	ENSG00000112200	COL5A3	YOL064C	MET22
SRCAP/CCL1	ENSG00000112237	SRCAP	YPR025C	CCL1
KIAA0020/XPT1	ENSG00000112242	KIAA0020	YJR133W	XPT1
CPB2/SLH1	ENSG00000112249	CPB2	YGR271W	SLH1
CHRNA3/FRE4	ENSG00000112282	CHRNA3	YNR060W	FRE4
KCNN2/YJL132W	ENSG00000112293	KCNN2	YJL132W	YJL132W
CNOT4/ALD3	ENSG00000112294	CNOT4	YMR169C	ALD3
PSEN1/APD1	ENSG00000112335	PSEN1	YBR151W	APD1
CPOX/SKI7	ENSG00000112339	CPOX	YOR076C	SKI7
MOK/SPO21	ENSG00000112343	MOK	YOL091W	SPO21
HSP90AA1/PEX7	ENSG00000112357	HSP90AA1	YDR142C	PEX7
RBL1/PZF1	ENSG00000112365	RBL1	YPR186C	PZF1
DLGAP4/YKE4	ENSG00000112473	DLGAP4	YIL023C	YKE4
CFHR2/GON7	ENSG00000112531	CFHR2	YJL184W	GON7
NDC80/ENP1	ENSG00000112578	NDC80	YBR247C	ENP1
AP4E1/SPT15	ENSG00000112592	AP4E1	YER148W	SPT15
RSBN1/RML2	ENSG00000112651	RSBN1	YEL050C	RML2
MAGI3/SEC5	ENSG00000112685	MAGI3	YDR166C	SEC5
CXCL2/ULP2	ENSG00000112701	CXCL2	YIL031W	ULP2
AFP/YHR213W-B	ENSG00000112715	AFP	YHR213W-B	YHR213W-B
COL4A4/PRP45	ENSG00000112739	COL4A4	YAL032C	PRP45
OSTM1/FUN26	ENSG00000112759	OSTM1	YAL022C	FUN26
CDH7/HIS4	ENSG00000112769	CDH7	YCL030C	HIS4
PCNP/GTO3	ENSG00000112782	PCNP	YMR251W	GTO3
ARG2/DIG1	ENSG00000112851	ARG2	YPL049C	DIG1
MEF2C/PAP2	ENSG00000112941	MEF2C	YOL115W	PAP2
PTPRC/FRE2	ENSG00000112964	PTPRC	YKL220C	FRE2
CACNA1S/ERG13	ENSG00000112972	CACNA1S	YML126C	ERG13
PKP1/BDF1	ENSG00000112983	PKP1	YLR399C	BDF1
UBA5/LYS1	ENSG00000112992	UBA5	YIR034C	LYS1
STK17B/SSZ1	ENSG00000113013	STK17B	YHR064C	SSZ1
CDC14B/AEP3	ENSG00000113048	CDC14B	YPL005W	AEP3
ZNF510/HMG1	ENSG00000113161	ZNF510	YML075C	HMG1
LRP2/SWH1	ENSG00000113163	LRP2	YAR042W	SWH1
ZNF506/UBX3	ENSG00000113194	ZNF506	YDL091C	UBX3
DUSP12/APE3	ENSG00000113269	DUSP12	YBR286W	APE3
ENSG00000081770/THG1	ENSG00000113272	ENSG00000081770	YGR024C	THG1
CADPS2/ENT5	ENSG00000113282	CADPS2	YDR153C	ENT5
HSPB11/SAN1	ENSG00000113312	HSPB11	YDR143C	SAN1
IL12RB2/MSH3	ENSG00000113318	IL12RB2	YCR092C	MSH3
SMARCD3/BUD5	ENSG00000113319	SMARCD3	YCR038C	BUD5
FYB/RNT1	ENSG00000113360	FYB	YMR239C	RNT1
MPP4/SUB1	ENSG00000113387	MPP4	YMR039C	SUB1
STRADB/MST1	ENSG00000113407	STRADB	YKL194C	MST1
BZW1/DIA3	ENSG00000113448	BZW1	YDL024C	DIA3
PGR/RAD17	ENSG00000113456	PGR	YOR368W	RAD17
ME2/RPF2	ENSG00000113460	ME2	YKR081C	RPF2
C5orf22/RAD50	ENSG00000113522	C5orf22	YNL250W	RAD50
CCNT2/SOL2	ENSG00000113552	CCNT2	YCR073W-A	SOL2
EPB41L3/SKP1	ENSG00000113558	EPB41L3	YDR328C	SKP1
COBLL1/PPH22	ENSG00000113575	COBLL1	YDL188C	PPH22
DLG3/FLO9	ENSG00000113580	DLG3	YAL063C	FLO9
TRAF5/PRP46	ENSG00000113593	TRAF5	YPL151C	PRP46
MRPL22/NUD1	ENSG00000113594	MRPL22	YOR373W	NUD1
GEMIN5/MRPL1	ENSG00000113645	GEMIN5	YDR116C	MRPL1
OPRK1/PRP40	ENSG00000113649	OPRK1	YKL012W	PRP40
NFE2L1/HSP10	ENSG00000113657	NFE2L1	YOR020C	HSP10
GSK3B/RNH70	ENSG00000113712	GSK3B	YGR276C	RNH70
ITGB5/CEM1	ENSG00000113719	ITGB5	YER061C	CEM1
ERC1/PKC1	ENSG00000113721	ERC1	YBL105C	PKC1
XPO1/SMC4	ENSG00000113810	XPO1	YLR086W	SMC4
PALB2/ARP4	ENSG00000113812	PALB2	YJL081C	ARP4
DOPEY1/EST2	ENSG00000113889	DOPEY1	YLR318W	EST2
BCKDHB/SWI5	ENSG00000113916	BCKDHB	YDR146C	SWI5
KAT6A/EMP46	ENSG00000114013	KAT6A	YLR080W	EMP46
ULK2/OGG1	ENSG00000114026	ULK2	YML060W	OGG1
GRHL2/ACC1	ENSG00000114054	GRHL2	YNR016C	ACC1
TNPO1/UFD4	ENSG00000114062	TNPO1	YKL010C	UFD4
P2RX5/VID28	ENSG00000114098	P2RX5	YIL017C	VID28
ITGAE/AAD14	ENSG00000114115	ITGAE	YNL331C	AAD14
DIS3/RIM2	ENSG00000114120	DIS3	YBR192W	RIM2
PIBF1/APC11	ENSG00000114125	PIBF1	YDL008W	APC11
ENSG00000083622/RSC2	ENSG00000114166	ENSG00000083622	YLR357W	RSC2
NUFIP1/ARC19	ENSG00000114209	NUFIP1	YKL013C	ARC19
RRAGB/BCY1	ENSG00000114302	RRAGB	YIL033C	BCY1
CYLD/UBP1	ENSG00000114316	CYLD	YDL122W	UBP1
SLC27A5/UBP3	ENSG00000114374	SLC27A5	YER151C	UBP3
ZNF324/RPL24A	ENSG00000114391	ZNF324	YGL031C	RPL24A
ZNF446/YMR315W	ENSG00000114416	ZNF446	YMR315W	YMR315W
ZNF8/GPB2	ENSG00000114423	ZNF8	YAL056W	GPB2
RPS5/GLC3	ENSG00000114480	RPS5	YEL011W	GLC3
FAT1/URA3	ENSG00000114491	FAT1	YEL021W	URA3
YTHDC1/NAM8	ENSG00000114503	YTHDC1	YHR086W	NAM8
CHMP2B/SNX4	ENSG00000114520	CHMP2B	YJL036W	SNX4
PPIE/VMA1	ENSG00000114573	PPIE	YDL185W	VMA1
ZMPSTE24/RRT13	ENSG00000114650	ZMPSTE24	YER066W	RRT13
NOA1/YDR415C	ENSG00000114738	NOA1	YDR415C	YDR415C
REST/HFI1	ENSG00000114745	REST	YPL254W	HFI1
SSH1/SUI1	ENSG00000114784	SSH1	YNL244C	SUI1
GSTP1/CPS1	ENSG00000114786	GSTP1	YJL172W	CPS1
APLP2/CPR7	ENSG00000114857	APLP2	YJR032W	CPR7
SLCO1A2/TIF4631	ENSG00000114867	SLCO1A2	YGR162W	TIF4631
WBP11/ORM1	ENSG00000114978	WBP11	YGR038W	ORM1
EIF3I/FAB1	ENSG00000115020	EIF3I	YFR019W	FAB1
TXLNA/ARP1	ENSG00000115073	TXLNA	YHR129C	ARP1
APOB/ARP3	ENSG00000115091	APOB	YJR065C	ARP3
NCOA1/ARG8	ENSG00000115107	NCOA1	YOL140W	ARG8
KIF3C/IST3	ENSG00000115128	KIF3C	YIR005W	IST3
RAB10/ZTA1	ENSG00000115129	RAB10	YBR046C	ZTA1
GCKR/YLR177W	ENSG00000115145	GCKR	YLR177W	YLR177W
HADHA/GUT2	ENSG00000115159	HADHA	YIL155C	GUT2
MAPRE3/HHT2	ENSG00000115163	MAPRE3	YNL031C	HHT2
CAD/HRK1	ENSG00000115170	CAD	YOR267C	HRK1
CD59/YML079W	ENSG00000115207	CD59	YML079W	YML079W
CD82/GCN3	ENSG00000115211	CD82	YKR026C	GCN3
ATRX/RPN11	ENSG00000115233	ATRX	YFR004W	RPN11
TAF9/CYR1	ENSG00000115241	TAF9	YJL005W	CYR1
FCN1/YIM1	ENSG00000115252	FCN1	YMR152W	YIM1
MECOM/YOP1	ENSG00000115255	MECOM	YPR028W	YOP1
SCAMP1/PRB1	ENSG00000115257	SCAMP1	YEL060C	PRB1
PREP/CWH41	ENSG00000115275	PREP	YGL027C	CWH41
HACE1/NUM1	ENSG00000115306	HACE1	YDR150W	NUM1
SEH1L/CUE4	ENSG00000115307	SEH1L	YML101C	CUE4
WDR47/HTB2	ENSG00000115350	WDR47	YBL002W	HTB2
OVGP1/IMG1	ENSG00000115364	OVGP1	YCR046C	IMG1
MAP3K4/NAB2	ENSG00000115380	MAP3K4	YGL122C	NAB2
PILRA/SLX1	ENSG00000115392	PILRA	YBR228W	SLX1
IGSF9/BSC2	ENSG00000115414	IGSF9	YDR275W	BSC2
ABCB1/BLI1	ENSG00000115415	ABCB1	YKL061W	BLI1
AKR1B1/GMH1	ENSG00000115446	AKR1B1	YKR030W	GMH1
CPNE3/CCT4	ENSG00000115484	CPNE3	YDL143W	CCT4
RRN3/PLP1	ENSG00000115514	RRN3	YDR183W	PLP1
CTTN/HSH155	ENSG00000115524	CTTN	YMR288W	HSH155
MTIF2/VPS24	ENSG00000115561	MTIF2	YKL041W	VPS24
TTC39A/FLO1	ENSG00000115602	TTC39A	YAR050W	FLO1
EPS15/SPO12	ENSG00000115648	EPS15	YHR152W	SPO12
ORC1/GAL10	ENSG00000115652	ORC1	YBR019C	GAL10
MGST2/SDS22	ENSG00000115685	MGST2	YKL193C	SDS22
CHERP/SPO11	ENSG00000115750	CHERP	YHL022C	SPO11
ATG16L1/CNB1	ENSG00000115756	ATG16L1	YKL190W	CNB1
USP40/SPE1	ENSG00000115758	USP40	YKL184W	SPE1
RAD54L/RPL23A	ENSG00000115762	RAD54L	YBL087C	RPL23A
MAST2/GRH1	ENSG00000115806	MAST2	YDR517W	GRH1
DNAJA1/CAC2	ENSG00000115808	DNAJA1	YML102W	CAC2
B4GALT1/AAC1	ENSG00000115840	B4GALT1	YMR056C	AAC1
CHMP5/YMR114C	ENSG00000115850	CHMP5	YMR114C	YMR114C
NFX1/DPS1	ENSG00000115866	NFX1	YLL018C	DPS1
DIMT1/NOP6	ENSG00000115875	DIMT1	YDL213C	NOP6
IPO11/CDC25	ENSG00000115904	IPO11	YLR310C	CDC25
EIF2AK1/BNA5	ENSG00000115919	EIF2AK1	YLR231C	BNA5
EPDR1/VRP1	ENSG00000115935	EPDR1	YLR337C	VRP1
SEPHS1/PNO1	ENSG00000115946	SEPHS1	YOR145C	PNO1
MRPL28/ORC1	ENSG00000115947	MRPL28	YML065W	ORC1
CEACAM6/MRPS18	ENSG00000115963	CEACAM6	YNL306W	MRPS18
RBM22/SRB5	ENSG00000115966	RBM22	YGR104C	SRB5
TMED2/FKS1	ENSG00000116001	TMED2	YLR342W	FKS1
ERO1LB/SMT3	ENSG00000116030	ERO1LB	YDR510W	SMT3
ZFAND6/YLR297W	ENSG00000116044	ZFAND6	YLR297W	YLR297W
TXLNG/IRC24	ENSG00000116096	TXLNG	YIR036C	IRC24
PPEF1/ALO1	ENSG00000116133	PPEF1	YML086C	ALO1
LAT2/RFA3	ENSG00000116147	LAT2	YJL173C	RFA3
HUWE1/GPX2	ENSG00000116157	HUWE1	YBR244W	GPX2
ZW10/STE14	ENSG00000116237	ZW10	YDR410C	STE14
ALG9/RPL22A	ENSG00000116251	ALG9	YLR061W	RPL22A
MYBPC2/DCG1	ENSG00000116266	MYBPC2	YIR030C	DCG1
NOX4/NPL3	ENSG00000116350	NOX4	YDR432W	NPL3
ACOX3/ELP2	ENSG00000116455	ACOX3	YGR200C	ELP2
MTMR2/ATP4	ENSG00000116459	MTMR2	YPL078C	ATP4
PPP1R15A/YPT31	ENSG00000116473	PPP1R15A	YER031C	YPT31
HSD17B14/BYE1	ENSG00000116539	HSD17B14	YKL005C	BYE1
TRIP6/SPE3	ENSG00000116649	TRIP6	YPR069C	SPE3
ACHE/STB6	ENSG00000116661	ACHE	YKL072W	STB6
FTL/REV7	ENSG00000116670	FTL	YIL139C	REV7
SRRT/YEL023C	ENSG00000116678	SRRT	YEL023C	YEL023C
BAX/YLH47	ENSG00000116679	BAX	YPR125W	YLH47
NLK/FZO1	ENSG00000116688	NLK	YBR179C	FZO1
PIGS/EBS1	ENSG00000116698	PIGS	YDR206W	EBS1
ATXN7L3/GCD14	ENSG00000116731	ATXN7L3	YJL125C	GCD14
PGS1/YBR284W	ENSG00000116748	PGS1	YBR284W	YBR284W
PSMC5/YER077C	ENSG00000116750	PSMC5	YER077C	YER077C
UIMC1/HSH49	ENSG00000116754	UIMC1	YOR319W	HSH49
CETP/CYS3	ENSG00000116761	CETP	YAL012W	CYS3
MMP2/PKH3	ENSG00000116783	MMP2	YDR466W	PKH3
GNAO1/SOR2	ENSG00000116791	GNAO1	YDL246C	SOR2
OGFOD1/RAD5	ENSG00000116830	OGFOD1	YLR032W	RAD5
SH3BP2/MSW1	ENSG00000116874	SH3BP2	YDR268W	MSW1
ADD1/MRPS28	ENSG00000116898	ADD1	YDR337W	MRPS28
C14orf166/SLC1	ENSG00000116906	C14orf166	YDL052C	SLC1
NID2/RPS12	ENSG00000116918	NID2	YOR369C	RPS12
GMCL1/GTR2	ENSG00000116954	GMCL1	YGR163W	GTR2
SF3B2/POS5	ENSG00000116962	SF3B2	YPL188W	POS5
KLHL42/RPS10A	ENSG00000116983	KLHL42	YOR293W	RPS10A
GNAS/MHT1	ENSG00000116984	GNAS	YLL062C	MHT1
DNM1L/SLM2	ENSG00000117020	DNM1L	YNL047C	SLM2
PTHLH/RIB5	ENSG00000117091	PTHLH	YBR256C	RIB5
PHACTR3/MIF2	ENSG00000117114	PHACTR3	YKL089W	MIF2
ERGIC2/SDH2	ENSG00000117118	ERGIC2	YLL041C	SDH2
TFAP2C/SSF1	ENSG00000117133	TFAP2C	YHR066W	SSF1
AURKA/JHD2	ENSG00000117139	AURKA	YJR119C	JHD2
PIR/RPS13	ENSG00000117155	PIR	YDR064W	RPS13
RFX2/BCD1	ENSG00000117174	RFX2	YHR040W	BCD1
SULT2B1/SWD1	ENSG00000117222	SULT2B1	YAR003W	SWD1
CNOT3/YOR262W	ENSG00000117228	CNOT3	YOR262W	YOR262W
GP6/SCY1	ENSG00000117266	GP6	YGL083W	SCY1
PTPN4/ROD1	ENSG00000117289	PTPN4	YOR018W	ROD1
DDX18/PRP3	ENSG00000117360	DDX18	YDR473C	PRP3
KHSRP/YGL082W	ENSG00000117385	KHSRP	YGL082W	YGL082W
GNA11/GAL2	ENSG00000117394	GNA11	YLR081W	GAL2
EDEM2/EBP2	ENSG00000117395	EDEM2	YKL172W	EBP2
DNMT3B/CDC20	ENSG00000117399	DNMT3B	YGL116W	CDC20
REM1/KAP122	ENSG00000117408	REM1	YGL016W	KAP122
TPX2/VMA16	ENSG00000117410	TPX2	YHR026W	VMA16
PDRG1/GRE3	ENSG00000117448	PDRG1	YHR104W	GRE3
EPB41L1/TSA1	ENSG00000117450	EPB41L1	YML028W	TSA1
DOCK9/MSB4	ENSG00000117461	DOCK9	YOL112W	MSB4
DOCK3/HEF3	ENSG00000117528	DOCK3	YNL014W	HEF3
COQ9/DPH5	ENSG00000117543	COQ9	YLR172C	DPH5
CRLS1/WWM1	ENSG00000117560	CRLS1	YFL010C	WWM1
PPP1R13B/PRX1	ENSG00000117592	PPP1R13B	YBL064C	PRX1
SIGLEC1/YIR035C	ENSG00000117594	SIGLEC1	YIR035C	YIR035C
FKBP1A/UTP25	ENSG00000117597	FKBP1A	YIL091C	UTP25
NSFL1C/BDP1	ENSG00000117625	NSFL1C	YNL039W	BDP1
MAVS/YAP3	ENSG00000117632	MAVS	YHL009C	YAP3
F11/YNL181W	ENSG00000117676	F11	YNL181W	YNL181W
XRN2/RER2	ENSG00000117682	XRN2	YBR002C	RER2
DYNLL1/YJR098C	ENSG00000117707	DYNLL1	YJR098C	YJR098C
TESC/SWI1	ENSG00000117713	TESC	YPL016W	SWI1
SNX5/VIK1	ENSG00000117724	SNX5	YPL253C	VIK1
RPL6/RFA2	ENSG00000117748	RPL6	YNL312W	RFA2
MAPKAPK5/PEP12	ENSG00000117758	MAPKAPK5	YOR036W	PEP12
P2RX7/KES1	ENSG00000117859	P2RX7	YPL145C	KES1
ESF1/TCB3	ENSG00000117868	ESF1	YML072C	TCB3
RBBP9/CRF1	ENSG00000117906	RBBP9	YDR223W	CRF1
ANAPC5/PEP4	ENSG00000117984	ANAPC5	YPL154C	PEP4
SLC23A2/IRR1	ENSG00000118007	SLC23A2	YIL026C	IRR1
TMEM230/KIN3	ENSG00000118046	TMEM230	YAR018C	KIN3
DZANK1/SET1	ENSG00000118058	DZANK1	YHR119W	SET1
KDM2B/NTH2	ENSG00000118094	KDM2B	YBR001C	NTH2
TASP1/MIG3	ENSG00000118263	TASP1	YER028C	MIG3
GCN1L1/MOT3	ENSG00000118495	GCN1L1	YMR070W	MOT3
RPLP0/YDR374C	ENSG00000118503	RPLP0	YDR374C	YDR374C
PXN/YJR154W	ENSG00000118507	PXN	YJR154W	YJR154W
RPH3A/YPL067C	ENSG00000118508	RPH3A	YPL067C	YPL067C
TRMT6/YDR026C	ENSG00000118513	TRMT6	YDR026C	YDR026C
CHGB/NPR1	ENSG00000118515	CHGB	YNL183C	NPR1
PEBP1/CAR1	ENSG00000118520	PEBP1	YPL111W	CAR1
TBX5/YLR352W	ENSG00000118564	TBX5	YLR352W	YLR352W
BRAP/NYV1	ENSG00000118640	BRAP	YLR093C	NYV1
ERP29/SWP1	ENSG00000118705	ERP29	YMR149W	SWP1
NOS1/PDI1	ENSG00000118729	NOS1	YCL043C	PDI1
FUS/MIG1	ENSG00000118922	FUS	YGL035C	MIG1
IGBP1/PCL9	ENSG00000118971	IGBP1	YDL179W	PCL9
FXYD3/TFC4	ENSG00000119041	FXYD3	YGR047C	TFC4
GANAB/RAD6	ENSG00000119048	GANAB	YGL058W	RAD6
GMIP/YPR015C	ENSG00000119138	GMIP	YPR015C	YPR015C
RBM41/UTP10	ENSG00000119285	RBM41	YJL109C	UTP10
BIRC5/RAD23	ENSG00000119318	BIRC5	YEL037C	RAD23
LAG3/RTG1	ENSG00000119335	LAG3	YOL067C	RTG1
MLF2/RRD2	ENSG00000119383	MLF2	YPL152W	RRD2
OTUB2/GLE1	ENSG00000119392	OTUB2	YDL207W	GLE1
DDX24/MTG2	ENSG00000119396	DDX24	YHR168W	MTG2
ZBTB25/BRR1	ENSG00000119397	ZBTB25	YPR057W	BRR1
ARHGAP4/GID7	ENSG00000119402	ARHGAP4	YCL039W	GID7
ANKRD24/MRK1	ENSG00000119408	ANKRD24	YDL079C	MRK1
RCOR1/SIT4	ENSG00000119414	RCOR1	YDL047W	SIT4
LTBP4/MIC14	ENSG00000119421	LTBP4	YDR031W	MIC14
BLVRB/YMR130W	ENSG00000119431	BLVRB	YMR130W	YMR130W
SLC9A1/VPS4	ENSG00000119541	SLC9A1	YPR173C	VPS4
SPTLC1/MLH3	ENSG00000119684	SPTLC1	YPL164C	MLH3
PAPOLA/YOR1	ENSG00000119688	PAPOLA	YGR281W	YOR1
CCNK/MSO1	ENSG00000119703	CCNK	YNR049C	MSO1
PCBP4/CBC2	ENSG00000119707	PCBP4	YPL178W	CBC2
RGS1/ALD2	ENSG00000119711	RGS1	YMR170C	ALD2
MRPS33/GCD7	ENSG00000119718	MRPS33	YLR291C	GCD7
NDUFB2/COQ6	ENSG00000119723	NDUFB2	YGR255C	COQ6
ENSG00000090269/TOM40	ENSG00000119725	ENSG00000090269	YMR203W	TOM40
NUDC/RHO4	ENSG00000119729	NUDC	YKR055W	RHO4
MAEA/CCT8	ENSG00000119760	MAEA	YJL008C	CCT8
ICAM1/FPR2	ENSG00000119782	ICAM1	YDR519W	FPR2
STRN4/AXL1	ENSG00000119912	STRN4	YPR122W	AXL1
IRAK3/SWT1	ENSG00000119917	IRAK3	YOR166C	SWT1
LYZ/TSR3	ENSG00000119929	LYZ	YOR006C	TSR3
SI/PIG2	ENSG00000119938	SI	YIL045W	PIG2
MUL1/XKS1	ENSG00000119950	MUL1	YGR194C	XKS1
PDCD7/MAK11	ENSG00000120008	PDCD7	YKL021C	MAK11
SPG21/AAT2	ENSG00000120053	SPG21	YLR027C	AAT2
DNAJB11/MET17	ENSG00000120054	DNAJB11	YLR303W	MET17
THPO/PIS1	ENSG00000120088	THPO	YPR113W	PIS1
CHRD/PPS1	ENSG00000120129	CHRD	YBR276C	PPS1
FLT3LG/RCL1	ENSG00000120158	FLT3LG	YOL010W	RCL1
RAB11FIP3/MOB1	ENSG00000120162	RAB11FIP3	YIL106W	MOB1
GNPTG/MTR2	ENSG00000120253	GNPTG	YKL186C	MTR2
ZNF268/MRP2	ENSG00000120333	ZNF268	YPR166C	MRP2
GOLGA3/CCT2	ENSG00000120438	GOLGA3	YIL142W	CCT2
PABPC4/GSF2	ENSG00000120458	PABPC4	YML048W	GSF2
CD209/SSE2	ENSG00000120694	CD209	YBR169C	SSE2
MCOLN1/ALG5	ENSG00000120697	MCOLN1	YPL227C	ALG5
EFNB1/RRP43	ENSG00000120699	EFNB1	YCR035C	RRP43
AARS/SUP45	ENSG00000120705	AARS	YBR143C	SUP45
GLG1/YLR001C	ENSG00000120708	GLG1	YLR001C	YLR001C
KIF4A/YOR060C	ENSG00000120729	KIF4A	YOR060C	YOR060C
PLEKHG2/MET31	ENSG00000120738	PLEKHG2	YPL038W	MET31
PITPNM2/PPZ1	ENSG00000120756	PITPNM2	YML016C	PPZ1
EXOC1/UTP20	ENSG00000120800	EXOC1	YBL004W	UTP20
DTX2/FUS1	ENSG00000120802	DTX2	YCL027W	FUS1
NLRC4/HAP3	ENSG00000120837	NLRC4	YBL021C	HAP3
NRCAM/LST8	ENSG00000120868	NRCAM	YNL006W	LST8
LAMB1/FIP1	ENSG00000120885	LAMB1	YJR093C	FIP1
SLC26A3/YAR064W	ENSG00000120907	SLC26A3	YAR064W	YAR064W
DLD/CMP2	ENSG00000120910	DLD	YML057W	CMP2
WDR7/YLR118C	ENSG00000120992	WDR7	YLR118C	YLR118C
TXNL1/RRI1	ENSG00000121022	TXNL1	YDL216C	RRI1
IL5RA/YGR017W	ENSG00000121067	IL5RA	YGR017W	YGR017W
ITGA6/RSB1	ENSG00000121361	ITGA6	YOR049C	RSB1
RAPGEF4/SPC2	ENSG00000121552	RAPGEF4	YML055W	SPC2
ENSG00000091436/CTA1	ENSG00000121691	ENSG00000091436	YDR256C	CTA1
FH/CST9	ENSG00000121741	FH	YLR394W	CST9
SEL1L3/BUB2	ENSG00000121749	SEL1L3	YMR055C	BUB2
TF/IDS2	ENSG00000121753	TF	YJL146W	IDS2
MYO15A/BI4	ENSG00000121858	MYO15A	Q0120	BI4
APOH/YER140W	ENSG00000121931	APOH	YER140W	YER140W
NLRP1/YCR061W	ENSG00000121966	NLRP1	YCR061W	YCR061W
ACKR6/NUP188	ENSG00000122025	ACKR6	YML103C	NUP188
SPAG7/FZF1	ENSG00000122034	SPAG7	YGL254W	FZF1
ORC6/EDC3	ENSG00000122085	ORC6	YEL015W	EDC3
ZC3HC1/INP52	ENSG00000122126	ZC3HC1	YNL106C	INP52
ESR1/MRP4	ENSG00000122140	ESR1	YHL004W	MRP4
RGS17/COG5	ENSG00000122176	RGS17	YNL051W	COG5
ANGPT2/COP1	ENSG00000122218	ANGPT2	YDL145C	COP1
CD200/MPE1	ENSG00000122257	CD200	YKL059C	MPE1
CMA1/MDM31	ENSG00000122299	CMA1	YHR194W	MDM31
PSME1/CDC3	ENSG00000122545	PSME1	YLR314C	CDC3
JPH4/YMR111C	ENSG00000122705	JPH4	YMR111C	YMR111C
MYH7/DSE1	ENSG00000122741	MYH7	YER124C	DSE1
CEBPE/YMR317W	ENSG00000122778	CEBPE	YMR317W	YMR317W
SLC7A8/YER130C	ENSG00000122877	SLC7A8	YER130C	YER130C
OSGEP/MF(ALPHA)1	ENSG00000122952	OSGEP	YPL187W	MF(ALPHA)1
RNF31/MRD1	ENSG00000122965	RNF31	YPR112C	MRD1
SCFD1/BBP1	ENSG00000122966	SCFD1	YPL255W	BBP1
G2E3/DBP10	ENSG00000123064	G2E3	YDL031W	DBP10
HECTD1/TUL1	ENSG00000123091	HECTD1	YKL034W	TUL1
HNRNPC/SIN4	ENSG00000123124	HNRNPC	YNL236W	SIN4
RPGRIP1/YEL076C-A	ENSG00000123131	RPGRIP1	YEL076C-A	YEL076C-A
SUPT16H/PET191	ENSG00000123146	SUPT16H	YJR034W	PET191
TOX4/UTP13	ENSG00000123154	TOX4	YLR222C	UTP13
GEMIN2/CCC2	ENSG00000123191	GEMIN2	YDR270W	CCC2
TGM1/TMA17	ENSG00000123240	TGM1	YDL110C	TMA17
TINF2/VPS66	ENSG00000123268	TINF2	YPR139C	VPS66
DAZL/GIM5	ENSG00000123349	DAZL	YML094W	GIM5
SEMA6A/CDC5	ENSG00000123374	SEMA6A	YMR001C	CDC5
TRPM7/PRC1	ENSG00000123384	TRPM7	YMR297W	PRC1
TYRO3/MSN2	ENSG00000123411	TYRO3	YMR037C	MSN2
WDR76/PPM2	ENSG00000123444	WDR76	YOL141W	PPM2
CAPN3/ATP11	ENSG00000123472	CAPN3	YNL315C	ATP11
SNAP23/FRE1	ENSG00000123473	SNAP23	YLR214W	FRE1
PHGDH/LGE1	ENSG00000123562	PHGDH	YPL055C	LGE1
COL9A3/YPT7	ENSG00000123595	COL9A3	YML001W	YPT7
EZR/AVT4	ENSG00000123643	EZR	YNL101W	AVT4
MYL6/RRP45	ENSG00000123737	MYL6	YDR280W	RRP45
AGO1/PFK26	ENSG00000123836	AGO1	YIL107C	PFK26
TEKT2/TYE7	ENSG00000123933	TEKT2	YOR344C	TYE7
CLSPN/LAP4	ENSG00000123992	CLSPN	YKL103C	LAP4
UNC13D/SPR6	ENSG00000123999	UNC13D	YER115C	SPR6
DPYSL2/DIP5	ENSG00000124067	DPYSL2	YPL265W	DIP5
TGFB2/YKL091C	ENSG00000124120	TGFB2	YKL091C	YKL091C
NUP50/GPI16	ENSG00000124155	NUP50	YHR188C	GPI16
CDC45/RVS167	ENSG00000124181	CDC45	YDR388W	RVS167
COMT/PUB1	ENSG00000124193	COMT	YNL016W	PUB1
LRRFIP2/CSE1	ENSG00000124207	LRRFIP2	YGL238W	CSE1
HDAC6/TEM1	ENSG00000124209	HDAC6	YML064C	TEM1
KRT31/MDM34	ENSG00000124214	KRT31	YGL219C	MDM34
CDC6/UBA4	ENSG00000124217	CDC6	YHR111W	UBA4
UPRT/DRS1	ENSG00000124228	UPRT	YLL008W	DRS1
CDC23/YFR006W	ENSG00000124299	CDC23	YFR006W	YFR006W
CBX5/SNC2	ENSG00000124333	CBX5	YOR327C	SNC2
SUCO/RFU1	ENSG00000124356	SUCO	YLR073C	RFU1
MSH2/TOS1	ENSG00000124357	MSH2	YBR162C	TOS1
MAP3K1/SAD1	ENSG00000124422	MAP3K1	YFR005C	SAD1
DHPS/UBP8	ENSG00000124486	DHPS	YMR223W	UBP8
HOOK2/SAM37	ENSG00000124491	HOOK2	YMR060C	SAM37
ARCN1/YHC1	ENSG00000124562	ARCN1	YLR298C	YHC1
PSMD5/EMI1	ENSG00000124570	PSMD5	YDR512C	EMI1
PTGS1/MSN5	ENSG00000124571	PTGS1	YDR335W	MSN5
NUP188/BPT1	ENSG00000124574	NUP188	YLL015W	BPT1
CRAT/OST6	ENSG00000124641	CRAT	YML019W	OST6
SH2D3C/YGR266W	ENSG00000124702	SH2D3C	YGR266W	YGR266W
NANS/CRG1	ENSG00000124713	NANS	YHR209W	CRG1
DFNB31/MMR1	ENSG00000124731	DFNB31	YLR190W	MMR1
CWF19L1/MCM1	ENSG00000124762	CWF19L1	YMR043W	MCM1
SEMA4G/ROX1	ENSG00000124766	SEMA4G	YPR065W	ROX1
BTAF1/NUP1	ENSG00000124789	BTAF1	YOR098C	NUP1
IKZF5/FMP23	ENSG00000124802	IKZF5	YBR047W	FMP23
BLNK/MSA1	ENSG00000124813	BLNK	YOR066W	MSA1
SORBS1/HDA3	ENSG00000124831	SORBS1	YPR179C	HDA3
BAMBI/DSL1	ENSG00000124839	BAMBI	YNL258C	DSL1
IL11/NSG2	ENSG00000124942	IL11	YNL156C	NSG2
MYO3A/CDC39	ENSG00000125107	MYO3A	YCR093W	CDC39
WAC/EMP70	ENSG00000125304	WAC	YLR083C	EMP70
CREM/UPF3	ENSG00000125351	CREM	YGR072W	UPF3
NUBP2/CWC24	ENSG00000125352	NUBP2	YLR323C	CWC24
HIVEP1/SPR3	ENSG00000125354	HIVEP1	YGR059W	SPR3
TREM2/KIN82	ENSG00000125388	TREM2	YCR091W	KIN82
CRISP3/SYC1	ENSG00000125414	CRISP3	YOR179C	SYC1
FKBP5/GGA2	ENSG00000125447	FKBP5	YHR108W	GGA2
SRPK1/ADY2	ENSG00000125450	SRPK1	YCR010C	ADY2
BRPF3/REB1	ENSG00000125482	BRPF3	YBR049C	REB1
MRPS18A/RPA135	ENSG00000125630	MRPS18A	YPR010C	RPA135
ENSG00000096087/YKL047W	ENSG00000125651	ENSG00000096087	YKL047W	YKL047W
EFHC1/THO2	ENSG00000125676	EFHC1	YNL139C	THO2
NCR2/NSE5	ENSG00000125686	NCR2	YML023C	NSE5
HSP90AB1/RGD1	ENSG00000125733	HSP90AB1	YBR260C	RGD1
MLN/PMT4	ENSG00000125734	MLN	YJR143C	PMT4
CDC5L/SPS100	ENSG00000125740	CDC5L	YHR139C	SPS100
ITPR3/SMD2	ENSG00000125743	ITPR3	YLR275W	SMD2
ZNF184/RTN2	ENSG00000125744	ZNF184	YDL204W	RTN2
DSP/SQT1	ENSG00000125746	DSP	YIR012W	SQT1
SIRT1/RPL18A	ENSG00000125753	SIRT1	YOL120C	RPL18A
HNRNPH3/PTA1	ENSG00000125755	HNRNPH3	YAL043C	PTA1
JAK2/GPD1	ENSG00000125775	JAK2	YDL022W	GPD1
IL12RB1/PDC2	ENSG00000125817	IL12RB1	YDR081C	PDC2
ABL1/YCR076C	ENSG00000125818	ABL1	YCR076C	YCR076C
ACOT7/SMB1	ENSG00000125835	ACOT7	YER029C	SMB1
SH3GLB1/SUR7	ENSG00000125841	SH3GLB1	YML052W	SUR7
CDC7/YNL190W	ENSG00000125844	CDC7	YNL190W	YNL190W
PCSK5/YDR222W	ENSG00000125845	PCSK5	YDR222W	YDR222W
SCD/YSP3	ENSG00000125851	SCD	YOR003W	YSP3
TMED1/PEX15	ENSG00000125863	TMED1	YOL044W	PEX15
ABLIM1/COF1	ENSG00000125868	ABLIM1	YLL050C	COF1
RAB18/MUD1	ENSG00000125870	RAB18	YBR119W	MUD1
NRP1/NAB6	ENSG00000125944	NRP1	YML117W	NAB6
PRTFDC1/RTG3	ENSG00000125952	PRTFDC1	YBL103C	RTG3
TSPAN15/RAM1	ENSG00000125954	TSPAN15	YDL090C	RAM1
MAST3/ERV41	ENSG00000125991	MAST3	YML067C	ERV41
MZF1/ATG11	ENSG00000126001	MZF1	YPR049C	ATG11
MYO9B/PRE1	ENSG00000126067	MYO9B	YER012W	PRE1
PSMD8/SPC98	ENSG00000126216	PSMD8	YNL126W	SPC98
SETD1A/THP1	ENSG00000126226	SETD1A	YOL072W	THP1
MAGEB2/UBA2	ENSG00000126261	MAGEB2	YDR390C	UBA2
EFNA2/DOT5	ENSG00000126432	EFNA2	YIL010W	DOT5
CIRBP/HMT1	ENSG00000126457	CIRBP	YBR034C	HMT1
ATP5D/SDO1	ENSG00000126524	ATP5D	YLR022C	SDO1
IGFALS/VPS30	ENSG00000126581	IGFALS	YPL120W	VPS30
HNRNPM/ECM22	ENSG00000126746	HNRNPM	YLR228C	ECM22
MARCH2/BUD27	ENSG00000126756	MARCH2	YFL023W	BUD27
NDUFB7/TIM22	ENSG00000126768	NDUFB7	YDL217C	TIM22
TECR/KAR9	ENSG00000126773	TECR	YPL269W	KAR9
TIMM13/YCS4	ENSG00000126777	TIMM13	YLR272C	YCS4
CDC34/SSA3	ENSG00000126803	CDC34	YBL075C	SSA3
MTAP/URB2	ENSG00000126838	MTAP	YJR041C	URB2
POLR2E/GEM1	ENSG00000126858	POLR2E	YAL048C	GEM1
POLRMT/PBS2	ENSG00000126934	POLRMT	YJL128C	PBS2
HCN2/TIM8	ENSG00000126953	HCN2	YJR135W-A	TIM8
GADD45B/SNT309	ENSG00000126970	GADD45B	YPR101W	SNT309
MADCAM1/CNE1	ENSG00000127022	MADCAM1	YAL058W	CNE1
MKNK2/VIP1	ENSG00000127241	MKNK2	YLR410W	VIP1
ENSG00000099882/NUP85	ENSG00000127311	ENSG00000099882	YJR042W	NUP85
ARVCF/TGL5	ENSG00000127329	ARVCF	YOR081C	TGL5
RANBP1/YOL075C	ENSG00000127412	RANBP1	YOL075C	YOL075C
KLHL22/ESS1	ENSG00000127445	KLHL22	YJR017C	ESS1
MED15/EMC1	ENSG00000127463	MED15	YCL045C	EMC1
SERPIND1/SIN3	ENSG00000127511	SERPIND1	YOL004W	SIN3
SNAP29/SLY41	ENSG00000127526	SNAP29	YOR307C	SLY41
CRKL/NUP82	ENSG00000127527	CRKL	YJL061W	NUP82
LZTR1/RIM101	ENSG00000127528	LZTR1	YHL027W	RIM101
MMP11/ERV1	ENSG00000127554	MMP11	YGR029W	ERV1
CECR2/RTC1	ENSG00000127580	CECR2	YOL138C	RTC1
SMARCB1/SLK19	ENSG00000127603	SMARCB1	YOR195W	SLK19
P2RX6/RSC4	ENSG00000127616	P2RX6	YKR008W	RSC4
DERL3/TUB1	ENSG00000127824	DERL3	YML085C	TUB1
ENSG00000099964/PHO3	ENSG00000127884	ENSG00000099964	YBR092C	PHO3
BCL2L13/UTP8	ENSG00000127914	BCL2L13	YGR128C	UTP8
ENSG00000099972/EIS1	ENSG00000127946	ENSG00000099972	YMR031C	EIS1
DDT/OCA1	ENSG00000127947	DDT	YNL099C	OCA1
OSM/GPA2	ENSG00000127955	OSM	YER020W	GPA2
CABIN1/PEX1	ENSG00000127980	CABIN1	YKL197C	PEX1
TBC1D10A/DUS3	ENSG00000128016	TBC1D10A	YLR401C	DUS3
SUSD2/ADE1	ENSG00000128050	SUSD2	YAR015W	ADE1
SF3A1/ADE4	ENSG00000128059	SF3A1	YMR300C	ADE4
SEC14L2/RDL2	ENSG00000128309	SEC14L2	YOR286W	RDL2
ENSG00000100010/TUM1	ENSG00000128311	ENSG00000100010	YOR251C	TUM1
PPIL2/SME1	ENSG00000128534	PPIL2	YOR159C	SME1
SNRPD3/KRI1	ENSG00000128585	SNRPD3	YNL308C	KRI1
PES1/DJP1	ENSG00000128590	PES1	YIR004W	DJP1
MAPK1/NMA1	ENSG00000128591	MAPK1	YLR328W	NMA1
GGT1/MET8	ENSG00000128595	GGT1	YBR213W	MET8
PPM1F/TGL2	ENSG00000128604	PPM1F	YDR058C	TGL2
TOP3B/MRPS12	ENSG00000128626	TOP3B	YNR036C	MRPS12
DGCR14/YHR219W	ENSG00000128641	DGCR14	YHR219W	YHR219W
CRYBB2P1/BEM3	ENSG00000128656	CRYBB2P1	YPL115C	BEM3
MFNG/HAT1	ENSG00000128708	MFNG	YPL001W	HAT1
CARD10/ADD66	ENSG00000128789	CARD10	YKL206C	ADD66
SLC25A1/INO80	ENSG00000128908	SLC25A1	YGL150C	INO80
ADRBK2/DAL82	ENSG00000128944	ADRBK2	YNL314W	DAL82
LGALS2/DUT1	ENSG00000128951	LGALS2	YBR252W	DUT1
GGA1/LCP5	ENSG00000129071	GGA1	YER127W	LCP5
HIRA/SEC26	ENSG00000129083	HIRA	YDR238C	SEC26
SH3BP1/PRE5	ENSG00000129084	SH3BP1	YMR314W	PRE5
LGALS1/ECM38	ENSG00000129103	LGALS1	YLR299W	ECM38
HPS4/AIM17	ENSG00000129151	HPS4	YHL021C	AIM17
ENSG00000100101/DCD1	ENSG00000129187	ENSG00000100101	YHR144C	DCD1
PATZ1/SPO14	ENSG00000129219	PATZ1	YKR031C	SPO14
TRIOBP/DIA2	ENSG00000129221	TRIOBP	YOR080W	DIA2
TFIP11/TRX3	ENSG00000129235	TFIP11	YCR083W	TRX3
GCAT/MRM1	ENSG00000129282	GCAT	YOR201C	MRM1
ENSG00000100118/SSN8	ENSG00000129315	ENSG00000100118	YNL025C	SSN8
CRYBB1/APM2	ENSG00000129354	CRYBB1	YHL019C	APM2
EIF3L/HDA2	ENSG00000129422	EIF3L	YDR295C	HDA2
NHP2L1/YNL122C	ENSG00000129451	NHP2L1	YNL122C	YNL122C
MICALL1/GNP1	ENSG00000129473	MICALL1	YDR508C	GNP1
ENSG00000100141/YDR249C	ENSG00000129484	ENSG00000100141	YDR249C	YDR249C
POLR2F/RPS26A	ENSG00000129518	POLR2F	YGL189C	RPS26A
SOX10/WSC3	ENSG00000129538	SOX10	YOL105C	WSC3
CCDC134/RUB1	ENSG00000129559	CCDC134	YDR139C	RUB1
PICK1/OST2	ENSG00000129562	PICK1	YOR103C	OST2
TTC28/PAA1	ENSG00000129673	TTC28	YDR071C	PAA1
SLC16A8/CYK3	ENSG00000129675	SLC16A8	YDL117W	CYK3
CENPM/BRE2	ENSG00000129691	CENPM	YLR015W	BRE2
SEPT3/RPS4B	ENSG00000129824	SEPT3	YHR203C	RPS4B
SLC5A1/THI20	ENSG00000129946	SLC5A1	YOL055C	THI20
TPTEP1/DPP1	ENSG00000129951	TPTEP1	YDR284C	DPP1
DDX17/TCB1	ENSG00000129990	DDX17	YOR086C	TCB1
DMC1/RMT2	ENSG00000130005	DMC1	YDR465C	RMT2
TCF20/HPA3	ENSG00000130066	TCF20	YEL066W	HPA3
CBY1/NOG2	ENSG00000130119	CBY1	YNR053C	NOG2
TOMM22/NTE1	ENSG00000130147	TOMM22	YML059C	NTE1
RTDR1/ORT1	ENSG00000130158	RTDR1	YOR130C	ORT1
XBP1/YNR065C	ENSG00000130164	XBP1	YNR065C	YNR065C
FBXO7/ELF1	ENSG00000130165	FBXO7	YKL160W	ELF1
GTPBP1/GTB1	ENSG00000130175	GTPBP1	YDR221W	GTB1
POLDIP3/CDC16	ENSG00000130177	POLDIP3	YKL022C	CDC16
TIMP3/MNT4	ENSG00000130203	TIMP3	YNR059W	MNT4
PPP6R2/STE13	ENSG00000130226	PPP6R2	YOR219C	STE13
SBF1/YMR185W	ENSG00000130227	SBF1	YMR185W	YMR185W
SUN2/THO1	ENSG00000130254	SUN2	YER063W	THO1
CYB5R3/MSS1	ENSG00000130299	CYB5R3	YMR023C	MSS1
DNAL4/YDR115W	ENSG00000130312	DNAL4	YDR115W	YDR115W
ENSG00000100262/SOL4	ENSG00000130313	ENSG00000100262	YGR248W	SOL4
PACSIN2/LSM7	ENSG00000130332	PACSIN2	YNL147W	LSM7
AP1B1/AST1	ENSG00000130347	AP1B1	YBL069W	AST1
HMGXB4/YGL185C	ENSG00000130414	HMGXB4	YGL185C	YGL185C
TOM1/ARC40	ENSG00000130429	TOM1	YBR234C	ARC40
NEFH/LSM4	ENSG00000130520	NEFH	YER112W	LSM4
BIK/RUP1	ENSG00000130560	BIK	YOR138C	RUP1
HMOX1/YDL086W	ENSG00000130635	HMOX1	YDL086W	YDL086W
THOC5/CTR86	ENSG00000130638	THOC5	YCR054C	CTR86
MCM5/SPC97	ENSG00000130640	MCM5	YHR172W	SPC97
ARSA/ARK1	ENSG00000130669	ARSA	YNL020C	ARK1
TSPO/ADH6	ENSG00000130684	TSPO	YMR318C	ADH6
RASD2/RPN13	ENSG00000130706	RASD2	YLR421C	RPN13
CBX7/ARG1	ENSG00000130707	CBX7	YOL058W	ARG1
PDGFB/RRP4	ENSG00000130713	PDGFB	YHR069C	RRP4
ACR/UBC12	ENSG00000130725	ACR	YLR306W	UBC12
RPL3/SIR3	ENSG00000130762	RPL3	YLR442C	SIR3
ZMAT5/FRS1	ENSG00000130764	ZMAT5	YLR060W	FRS1
RBFOX2/INH1	ENSG00000130770	RBFOX2	YDL181W	INH1
TAB1/BIK1	ENSG00000130779	TAB1	YCL029C	BIK1
ASCC2/SLA2	ENSG00000130787	ASCC2	YNL243W	SLA2
MTMR3/RPF1	ENSG00000130810	MTMR3	YHR088W	RPF1
SMCR7L/TIF35	ENSG00000130811	SMCR7L	YDR429C	TIF35
APOL1/BRE5	ENSG00000130816	APOL1	YNR051C	BRE5
MYH9/OCA6	ENSG00000130829	MYH9	YDR067C	OCA6
SAMM50/YIL055C	ENSG00000130830	SAMM50	YIL055C	YIL055C
GRAP2/UFD2	ENSG00000130939	GRAP2	YDL190C	UFD2
EIF3D/MET12	ENSG00000130956	EIF3D	YPL023C	MET12
TNRC6B/UBA1	ENSG00000130985	TNRC6B	YKL210W	UBA1
ENSG00000100357/CPR8	ENSG00000131013	ENSG00000100357	YNR028W	CPR8
SGSM3/YFR016C	ENSG00000131016	SGSM3	YFR016C	YFR016C
IFT27/TRS65	ENSG00000131018	IFT27	YGR166W	TRS65
KIAA0930/ICY1	ENSG00000131023	KIAA0930	YMR195W	ICY1
NCF4/AAR2	ENSG00000131043	NCF4	YBL074C	AAR2
CSF2RB/ACS1	ENSG00000131069	CSF2RB	YAL054C	ACS1
SLC25A17/RPL24B	ENSG00000131089	SLC25A17	YGR148C	RPL24B
UPK3A/COX5A	ENSG00000131143	UPK3A	YNL052W	COX5A
KCTD17/INO2	ENSG00000131149	KCTD17	YDR123C	INO2
ST13/PSF2	ENSG00000131153	ST13	YJL072C	PSF2
IL2RB/AIM13	ENSG00000131165	IL2RB	YFR011C	AIM13
RBX1/BNA2	ENSG00000131203	RBX1	YJR078W	BNA2
EP300/BIT2	ENSG00000131233	EP300	YBR270C	BIT2
L3MBTL2/MCM22	ENSG00000131323	L3MBTL2	YJR135C	MCM22
RANGAP1/IDP1	ENSG00000131370	RANGAP1	YDL066W	IDP1
ZC3H7B/GYP6	ENSG00000131374	ZC3H7B	YJL044C	GYP6
PHF5A/RIM13	ENSG00000131375	PHF5A	YMR154C	RIM13
ACO2/DOG1	ENSG00000131462	ACO2	YHR044C	DOG1
POLR3H/GRC3	ENSG00000131467	POLR3H	YLL035W	GRC3
PMM1/RPL27B	ENSG00000131469	PMM1	YDR471W	RPL27B
BRD1/MSC1	ENSG00000131470	BRD1	YML128C	MSC1
MLC1/VPS25	ENSG00000131475	MLC1	YJR102C	VPS25
HDAC10/TYW1	ENSG00000131477	HDAC10	YPL207W	TYW1
FKBP3/MRPL51	ENSG00000131495	FKBP3	YPR100W	MRPL51
CTSG/YEL020C	ENSG00000131503	CTSG	YEL020C	YEL020C
GZMB/BNI1	ENSG00000131504	GZMB	YNL271C	BNI1
RBM23/BSD2	ENSG00000131507	RBM23	YBR290W	BSD2
PRMT5/UBC5	ENSG00000131508	PRMT5	YDR059C	UBC5
AP4S1/SEC8	ENSG00000131558	AP4S1	YPR055W	SEC8
POLE2/ADY3	ENSG00000131626	POLE2	YDL239C	ADY3
SOS2/MRS4	ENSG00000131653	SOS2	YKR052C	MRS4
CDKL1/CDC13	ENSG00000131724	CDKL1	YDL220C	CDC13
NIN/DGR2	ENSG00000131725	NIN	YKL121W	DGR2
PYGL/ACO2	ENSG00000131730	PYGL	YJL200C	ACO2
TRIM9/YBP2	ENSG00000131759	TRIM9	YGL060W	YBP2
PSMC6/GAL83	ENSG00000131791	PSMC6	YER027C	GAL83
CDKN3/LHP1	ENSG00000131795	CDKN3	YDL051W	LHP1
ATP6V1D/PDA1	ENSG00000131828	ATP6V1D	YER178W	PDA1
PIGH/RSF2	ENSG00000131849	PIGH	YJR127C	RSF2
PSMA3/YGL114W	ENSG00000131941	PSMA3	YGL114W	YGL114W
VTI1B/ARP10	ENSG00000131966	VTI1B	YDR106W	ARP10
TIMM9/FOL2	ENSG00000131979	TIMM9	YGR267C	FOL2
GSTZ1/APJ1	ENSG00000132002	GSTZ1	YNL077W	APJ1
AHSA1/HMI1	ENSG00000132017	AHSA1	YOL095C	HMI1
DAAM1/SDS24	ENSG00000132024	DAAM1	YBR214W	SDS24
SPTLC2/YLR419W	ENSG00000132153	SPTLC2	YLR419W	YLR419W
RIN3/KKQ8	ENSG00000132155	RIN3	YKL168C	KKQ8
SNW1/ERG27	ENSG00000132196	SNW1	YLR100W	ERG27
CHGA/PEP5	ENSG00000132256	CHGA	YMR231W	PEP5
ITPK1/PIN2	ENSG00000132274	ITPK1	YOR104W	PIN2
PPM1A/BUD32	ENSG00000132275	PPM1A	YGR262C	BUD32
SIX4/TNA1	ENSG00000132326	SIX4	YGR260W	TNA1
ASB2/GSP1	ENSG00000132341	ASB2	YLR293C	GSP1
ERH/SSD1	ENSG00000132357	ERH	YDR293C	SSD1
HIF1A/CLU1	ENSG00000132361	HIF1A	YMR012W	CLU1
SRSF5/INP54	ENSG00000132376	SRSF5	YOL065C	INP54
EIF5/RFA1	ENSG00000132383	EIF5	YAR007C	RFA1
SERPINA4/YCR043C	ENSG00000132424	SERPINA4	YCR043C	YCR043C
SLC8A3/RPL26B	ENSG00000132463	SLC8A3	YGR034W	RPL26B
DICER1/MEH1	ENSG00000132470	DICER1	YKR007W	MEH1
MTHFD1/HHT1	ENSG00000132475	MTHFD1	YBR010W	HHT1
TCL1A/MMF1	ENSG00000132541	TCL1A	YIL051C	MMF1
ZC3H14/SWM1	ENSG00000132604	ZC3H14	YDR260C	SWM1
TELO2/SAP1	ENSG00000132612	TELO2	YER047C	SAP1
BDKRB1/SPO20	ENSG00000132639	BDKRB1	YMR017W	SPO20
GSKIP/POL30	ENSG00000132646	GSKIP	YBR088C	POL30
VRK1/RPC34	ENSG00000132664	VRK1	YNR003C	RPC34
PSMC1/MMS4	ENSG00000132688	PSMC1	YBR098W	MMS4
RPS6KA5/SUN4	ENSG00000132692	RPS6KA5	YNL066W	SUN4
PSMB5/HCS1	ENSG00000132740	PSMB5	YKL017C	HCS1
YY1/DPH1	ENSG00000132768	YY1	YIL103W	DPH1
ACIN1/YKL133C	ENSG00000132792	ACIN1	YKL133C	YKL133C
CCNB1IP1/GAC1	ENSG00000132825	CCNB1IP1	YOR178C	GAC1
TRIP11/APL6	ENSG00000132842	TRIP11	YGR261C	APL6
APEX1/PHM6	ENSG00000132912	APEX1	YDR281C	PHM6
ENSG00000100829/SPC72	ENSG00000133020	ENSG00000100829	YAL047C	SPC72
PABPN1/MYO1	ENSG00000133026	PABPN1	YHR023W	MYO1
EFS/TEL1	ENSG00000133056	EFS	YBL088C	TEL1
ARHGAP5/SCH9	ENSG00000133059	ARHGAP5	YHR205W	SCH9
CINP/POP3	ENSG00000133069	CINP	YNL282W	POP3
SRP54/NNK1	ENSG00000133083	SRP54	YKL171W	NNK1
CPNE6/CLB5	ENSG00000133101	CPNE6	YPR120C	CLB5
CHD8/TMA19	ENSG00000133112	CHD8	YKL056C	TMA19
PSMA6/RFC5	ENSG00000133119	PSMA6	YBR087W	RFC5
NFKBIA/LPX1	ENSG00000133121	NFKBIA	YOR084W	LPX1
EMC9/DMA2	ENSG00000133135	EMC9	YNL116W	DMA2
PSME2/MEK1	ENSG00000133216	PSME2	YOR351C	MEK1
BRMS1L/FES1	ENSG00000133265	BRMS1L	YBR101C	FES1
ENSG00000100931/DUG1	ENSG00000133313	ENSG00000100931	YFR044C	DUG1
SEC23A/NSA1	ENSG00000133316	SEC23A	YGL111W	NSA1
PNN/TVP15	ENSG00000133318	PNN	YDR100W	TVP15
RABGGTA/MFT1	ENSG00000133392	RABGGTA	YML062C	MFT1
NFATC4/NUT2	ENSG00000133398	NFATC4	YPR168W	NUT2
PLTP/BST1	ENSG00000133424	PLTP	YFL025C	BST1
PCIF1/LEE1	ENSG00000133606	PCIF1	YPL054W	LEE1
GSS/RAS2	ENSG00000133703	GSS	YNL098C	RAS2
MMP9/SXM1	ENSG00000133704	MMP9	YDR395W	SXM1
TRPC4AP/CDC60	ENSG00000133706	TRPC4AP	YPL160W	CDC60
PYGB/INM1	ENSG00000133731	PYGB	YHR046C	INM1
PROCR/RAS1	ENSG00000133818	PROCR	YOR101W	RAS1
GINS1/YMR226C	ENSG00000133835	GINS1	YMR226C	YMR226C
NINL/DNF3	ENSG00000133858	NINL	YMR162C	DNF3
CD40/ERG28	ENSG00000133935	CD40	YER044C	ERG28
UQCC/COX16	ENSG00000133983	UQCC	YJL003W	COX16
ZMYND8/SUI2	ENSG00000134001	ZMYND8	YJR007W	SUI2
SGK2/CLB3	ENSG00000134057	SGK2	YDL155W	CLB3
IFT52/SSK22	ENSG00000134072	IFT52	YCR073C	SSK22
MYBL2/MNL1	ENSG00000134109	MYBL2	YHR204W	MNL1
HNF4A/AAD6	ENSG00000134152	HNF4A	YFL056C	AAD6
SLA2/VTH2	ENSG00000134243	SLA2	YJL222W	VTH2
C20orf24/RIB4	ENSG00000134262	C20orf24	YOL143C	RIB4
NFATC2/ARF2	ENSG00000134287	NFATC2	YDL137W	ARF2
STK4/AVT2	ENSG00000134294	STK4	YEL064C	AVT2
PFDN4/SRS2	ENSG00000134313	PFDN4	YJL092W	SRS2
DOK5/RIM15	ENSG00000134318	DOK5	YFL033C	RIM15
CSTF1/PRM7	ENSG00000134352	CSTF1	YDL039C	PRM7
BMP7/CDC73	ENSG00000134371	BMP7	YLR418C	CDC73
RAE1/TIM17	ENSG00000134375	RAE1	YJL143W	TIM17
TPD52L2/SLX5	ENSG00000134376	TPD52L2	YDL013W	SLX5
DNAJC5/DED81	ENSG00000134440	DNAJC5	YHR019C	DED81
NELFCD/NSR1	ENSG00000134453	NELFCD	YGR159C	NSR1
PRPF6/TAT1	ENSG00000134489	PRPF6	YBR069C	TAT1
TUBB1/YNR040W	ENSG00000134571	TUBB1	YNR040W	YNR040W
PSMA7/SAR1	ENSG00000134594	PSMA7	YPL218W	SAR1
NTSR1/CIN1	ENSG00000134627	NTSR1	YOR349W	CIN1
MRGBP/MPT5	ENSG00000134644	MRGBP	YGL178W	MPT5
DIDO1/NOG1	ENSG00000134697	DIDO1	YPL093W	NOG1
GID8/PRP38	ENSG00000134748	GID8	YGR075C	PRP38
BIRC7/AIM44	ENSG00000134757	BIRC7	YPL158C	AIM44
ARFGAP1/SIP5	ENSG00000134758	ARFGAP1	YMR140W	SIP5
AVP/GDT1	ENSG00000134851	AVP	YBR187W	GDT1
COL20A1/YOL073C	ENSG00000134882	COL20A1	YOL073C	YOL073C
CHRNA4/RAD27	ENSG00000134899	CHRNA4	YKL113C	RAD27
EEF1A2/TRM112	ENSG00000134909	EEF1A2	YNR046W	TRM112
PTK6/STT3	ENSG00000134910	PTK6	YGL022W	STT3
GMEB2/ATF1	ENSG00000134954	GMEB2	YOR377W	ATF1
C20orf27/IES2	ENSG00000134982	C20orf27	YNL215W	IES2
SPEF1/FMN1	ENSG00000135002	SPEF1	YDR236C	FMN1
CDC25B/DSK2	ENSG00000135018	CDC25B	YMR276W	DSK2
ARFRP1/PDH1	ENSG00000135046	ARFRP1	YPR002W	PDH1
NDUFAF5/SNF3	ENSG00000135047	NDUFAF5	YDL194W	SNF3
TRIB3/URE2	ENSG00000135049	TRIB3	YNL229C	URE2
RASSF2/SER1	ENSG00000135069	RASSF2	YOR184W	SER1
CSNK2A1/RGI2	ENSG00000135090	CSNK2A1	YIL057C	RGI2
ANGPT4/UBX5	ENSG00000135218	ANGPT4	YDR330W	UBX5
HM13/TIP20	ENSG00000135249	HM13	YGL145W	TIP20
SNPH/MTO1	ENSG00000135297	SNPH	YGL236C	MTO1
MYLK2/SPO75	ENSG00000135312	MYLK2	YLL005C	SPO75
SIRPB1/YHR202W	ENSG00000135318	SIRPB1	YHR202W	YHR202W
SEC23B/VHS1	ENSG00000135341	SEC23B	YDR247W	VHS1
FERMT1/PEX22	ENSG00000135363	FERMT1	YAL055W	PEX22
HAO1/KRE33	ENSG00000135372	HAO1	YNL132W	KRE33
PDYN/HLJ1	ENSG00000135392	PDYN	YMR161W	HLJ1
PLCB4/DGA1	ENSG00000135407	PLCB4	YOR245C	DGA1
MYL9/GTT1	ENSG00000135424	MYL9	YIR038C	GTT1
HCK/YLR426W	ENSG00000135437	HCK	YLR426W	YLR426W
CRNKL1/YNL305C	ENSG00000135472	CRNKL1	YNL305C	YNL305C
POFUT1/PAN2	ENSG00000135473	POFUT1	YGL094C	PAN2
SAMHD1/NOP4	ENSG00000135486	SAMHD1	YPL043W	NOP4
PAK7/SUL1	ENSG00000135502	PAK7	YBR294W	SUL1
KIF3B/YOS9	ENSG00000135506	KIF3B	YDR057W	YOS9
NOP56/YFL054C	ENSG00000135517	NOP56	YFL054C	YFL054C
IDH3B/SWD3	ENSG00000135541	IDH3B	YBR175W	SWD3
MAPRE1/CCT7	ENSG00000135624	MAPRE1	YJL111W	CCT7
JAG1/UBP12	ENSG00000135655	JAG1	YJL197W	UBP12
CDK5RAP1/YDR042C	ENSG00000135720	CDK5RAP1	YDR042C	YDR042C
SNTA1/YBL059W	ENSG00000135740	SNTA1	YBL059W	YBL059W
OXT/RFC4	ENSG00000135778	OXT	YOL094C	RFC4
TTI1/SPT8	ENSG00000135801	TTI1	YLR055C	SPT8
E2F1/GLN1	ENSG00000135821	E2F1	YPR035W	GLN1
RPRD1B/VAM7	ENSG00000135823	RPRD1B	YGL212W	VAM7
PXMP4/MAK32	ENSG00000135828	PXMP4	YCR019W	MAK32
CHMP4B/PRP16	ENSG00000135829	CHMP4B	YKR086W	PRP16
BPI/GPI2	ENSG00000135845	BPI	YPL076W	GPI2
CST3/MRPL3	ENSG00000135900	CST3	YMR024W	MRPL3
ASIP/YML083C	ENSG00000135903	ASIP	YML083C	YML083C
CST4/CAJ1	ENSG00000135924	CST4	YER048C	CAJ1
ACTR5/PKR1	ENSG00000135930	ACTR5	YMR123W	PKR1
WFDC2/HYM1	ENSG00000135932	WFDC2	YKL189W	HYM1
AHCY/COX4	ENSG00000135940	AHCY	YGL187C	COX4
DHX35/OM45	ENSG00000135951	DHX35	YIL136W	OM45
DNTTIP1/VPS3	ENSG00000135966	DNTTIP1	YDR495C	VPS3
MAP1LC3A/ISU1	ENSG00000136003	MAP1LC3A	YPL135W	ISU1
SYNDIG1/BCK1	ENSG00000136021	SYNDIG1	YJL095W	BCK1
PIGU/BUD21	ENSG00000136026	PIGU	YOR078W	BUD21
TNNC2/AIF1	ENSG00000136044	TNNC2	YNR074C	AIF1
APMAP/PWP1	ENSG00000136045	APMAP	YLR196W	PWP1
ZNF516/PLB2	ENSG00000136068	ZNF516	YMR006C	PLB2
USP14/RRN7	ENSG00000136098	USP14	YJL025W	RRN7
VAPA/YMR086W	ENSG00000136108	VAPA	YMR086W	YMR086W
MYOM1/GYL1	ENSG00000136111	MYOM1	YMR192W	GYL1
MYL12A/YNL134C	ENSG00000136143	MYL12A	YNL134C	YNL134C
CEP76/YIL001W	ENSG00000136144	CEP76	YIL001W	YIL001W
CEP192/STE18	ENSG00000136158	CEP192	YJR086W	STE18
RNMT/ADE2	ENSG00000136197	RNMT	YOR128C	ADE2
SMAD7/CDC42	ENSG00000136238	SMAD7	YLR229C	CDC42
LAMA1/SWF1	ENSG00000136247	LAMA1	YDR126W	SWF1
RNF125/SRP68	ENSG00000136261	RNF125	YPL243W	SRP68
ANKRD12/DBP9	ENSG00000136271	ANKRD12	YLR276C	DBP9
NOL4/YOX1	ENSG00000136352	NOL4	YML027W	YOX1
POLI/FAU1	ENSG00000136371	POLI	YER183C	FAU1
MIB1/YHR192W	ENSG00000136436	MIB1	YHR192W	YHR192W
RBBP8/NMT1	ENSG00000136448	RBBP8	YLR195C	NMT1
RIOK3/HTD2	ENSG00000136449	RIOK3	YHR067W	HTD2
CSTF2/HRB1	ENSG00000136450	CSTF2	YNL004W	HRB1
PSMD10/YGR021W	ENSG00000136463	PSMD10	YGR021W	YGR021W
ATG4A/YPL247C	ENSG00000136485	ATG4A	YPL247C	YPL247C
TBL1X/GAP1	ENSG00000136521	TBL1X	YKR039W	GAP1
GPR143/MRPL4	ENSG00000136522	GPR143	YLR439W	MRPL4
PGRMC1/NGR1	ENSG00000136527	PGRMC1	YBR212W	NGR1
POLA1/EMP47	ENSG00000136560	POLA1	YFL048C	EMP47
MID1/YHR020W	ENSG00000136628	MID1	YHR020W	YHR020W
NKAP/QDR3	ENSG00000136636	NKAP	YBR043C	QDR3
NXT2/SNX3	ENSG00000136643	NXT2	YOR357C	SNX3
GUCY2F/YSP1	ENSG00000136653	GUCY2F	YHR155W	YSP1
ENSG00000101898/YAP1801	ENSG00000136715	ENSG00000101898	YHR161C	YAP1801
ALG13/IMP4	ENSG00000136718	ALG13	YNL075W	IMP4
PRPS2/KRE5	ENSG00000136731	PRPS2	YOR336W	KRE5
TLR8/HSE1	ENSG00000136738	TLR8	YHL002W	HSE1
AMMECR1/YME1	ENSG00000136758	AMMECR1	YPR024W	YME1
CHRDL1/SIS1	ENSG00000136770	CHRDL1	YNL007C	SIS1
WDR13/SSN3	ENSG00000136807	WDR13	YPL042C	SSN3
SUV39H1/TRX2	ENSG00000136810	SUV39H1	YGR209C	TRX2
GLRA2/ECM29	ENSG00000136813	GLRA2	YHL030W	ECM29
XIAP/SMC2	ENSG00000136824	XIAP	YFR031C	SMC2
STAG2/MIG2	ENSG00000136826	STAG2	YGL209W	MIG2
MCF2/JSN1	ENSG00000136827	MCF2	YJR091C	JSN1
F9/YCG1	ENSG00000136828	F9	YDR325W	YCG1
ABCD1/VPS45	ENSG00000136854	ABCD1	YGL095C	VPS45
CCDC22/REC107	ENSG00000136861	CCDC22	YJR021C	REC107
CACNA1F/PRP4	ENSG00000136875	CACNA1F	YPR178W	PRP4
SYP/VMA10	ENSG00000136888	SYP	YHR039C-A	VMA10
PLP2/IPI1	ENSG00000136891	PLP2	YHR085W	IPI1
BMX/SUR4	ENSG00000136928	BMX	YLR372W	SUR4
PLS3/PUP1	ENSG00000136930	PLS3	YOR157C	PUP1
NAA10/KEL3	ENSG00000136933	NAA10	YPL263C	KEL3
RENBP/RKM2	ENSG00000136937	RENBP	YDR198C	RKM2
ELF4/PLP2	ENSG00000136940	ELF4	YOR281C	PLP2
SMARCA1/RPL35B	ENSG00000136942	SMARCA1	YDL136W	RPL35B
MTMR8/DFM1	ENSG00000136986	MTMR8	YDR411C	DFM1
ASB9/RPA49	ENSG00000137054	ASB9	YNL248C	RPA49
ENSG00000102050/DOA1	ENSG00000137055	ENSG00000102050	YKL213C	DOA1
RBBP7/HNT3	ENSG00000137074	RBBP7	YOR258W	HNT3
PPP1R2P9/FDH1	ENSG00000137106	PPP1R2P9	YOR388C	FDH1
KCND1/RPS6B	ENSG00000137154	KCND1	YBR181C	RPS6B
OPN1LW/CPR4	ENSG00000137168	OPN1LW	YCR069W	CPR4
FMR1/STB4	ENSG00000137203	FMR1	YMR019W	STB4
PIM2/POP8	ENSG00000137265	PIM2	YBL018C	POP8
SLC35A2/PRR1	ENSG00000137275	SLC35A2	YKL116C	PRR1
PQBP1/BMS1	ENSG00000137312	PQBP1	YPL217C	BMS1
PCSK1N/SNF5	ENSG00000137337	PCSK1N	YBR289W	SNF5
EMD/FLX1	ENSG00000137409	EMD	YIL134W	FLX1
TAZ/RPC31	ENSG00000137478	TAZ	YNL151C	RPC31
PGK1/YGR130C	ENSG00000137497	PGK1	YGR130C	YGR130C
GATA1/FMP32	ENSG00000137500	GATA1	YFL046W	FMP32
MAGT1/NUP60	ENSG00000137501	MAGT1	YAR002W	NUP60
SMS/YIP5	ENSG00000137502	SMS	YGL161C	YIP5
PHEX/YGR015C	ENSG00000137509	PHEX	YGR015C	YGR015C
UBL4A/MRPL10	ENSG00000137547	UBL4A	YNL284C	MRPL10
EEA1/TGS1	ENSG00000137574	EEA1	YPL157W	TGS1
RP2/PEP1	ENSG00000137642	RP2	YBL017C	PEP1
PHF16/BUD13	ENSG00000137656	PHF16	YGL174W	BUD13
CDK16/XYL2	ENSG00000137673	CDK16	YLR070C	XYL2
USP11/YNL176C	ENSG00000137693	USP11	YNL176C	YNL176C
PCYT1B/TMA20	ENSG00000137699	PCYT1B	YER007C-A	TMA20
HTATSF1/MRP1	ENSG00000137710	HTATSF1	YDR347W	MRP1
VGLL1/VAC14	ENSG00000137713	VGLL1	YLR386W	VAC14
CD40LG/YAH1	ENSG00000137714	CD40LG	YPL252C	YAH1
TIMP1/YJL185C	ENSG00000137752	TIMP1	YJL185C	YJL185C
FGD1/MKK2	ENSG00000137764	FGD1	YPL140C	MKK2
PIN4/ODC2	ENSG00000137801	PIN4	YOR222W	ODC2
PORCN/UTP30	ENSG00000137802	PORCN	YKR060W	UTP30
MAGED2/GCR2	ENSG00000137806	MAGED2	YNL199C	GCR2
KLF8/RTF1	ENSG00000137815	KLF8	YGL244W	RTF1
SYTL4/IOC3	ENSG00000137822	SYTL4	YFR013W	IOC3
CENPI/BIO5	ENSG00000137842	CENPI	YNR056C	BIO5
DRP2/WSC4	ENSG00000137845	DRP2	YHL028W	WSC4
TAF7L/SLD2	ENSG00000137872	TAF7L	YKL108W	SLD2
PBDC1/RLP24	ENSG00000137876	PBDC1	YLR009W	RLP24
ENSG00000102391/COY1	ENSG00000137878	ENSG00000102391	YKL179C	COY1
ARMCX3/MRPL40	ENSG00000137942	ARMCX3	YPL173W	MRPL40
HTR2A/ARO8	ENSG00000137944	HTR2A	YGL202W	ARO8
NDFIP2/SUA7	ENSG00000137947	NDFIP2	YPR086W	SUA7
TNFSF13B/BET2	ENSG00000137955	TNFSF13B	YPR176C	BET2
MLNR/KGD2	ENSG00000137992	MLNR	YDR148C	KGD2
CAB39L/IMD2	ENSG00000138029	CAB39L	YHR216W	IMD2
KLF5/PTC1	ENSG00000138032	KLF5	YDL006W	PTC1
STK24/YGR016W	ENSG00000138035	STK24	YGR016W	YGR016W
ACP5/YKR078W	ENSG00000138036	ACP5	YKR078W	YKR078W
DNAJC3/PSY2	ENSG00000138041	DNAJC3	YNL201C	PSY2
UGGT2/YPT1	ENSG00000138069	UGGT2	YFL038C	YPT1
ARHGEF7/ARP2	ENSG00000138071	ARHGEF7	YDL029W	ARP2
FGF9/MAL12	ENSG00000138079	FGF9	YGR292W	MAL12
SGCG/DAS1	ENSG00000138081	SGCG	YJL149W	DAS1
PARP4/PET309	ENSG00000138095	PARP4	YLR067C	PET309
SUPT20H/BIO4	ENSG00000138101	SUPT20H	YNR057C	BIO4
MRPS31/ATM1	ENSG00000138107	MRPS31	YMR301C	ATM1
KPNA3/MYO2	ENSG00000138162	KPNA3	YOR326W	MYO2
FLT1/SDP1	ENSG00000138166	FLT1	YIL113W	SDP1
RGCC/SRP102	ENSG00000138175	RGCC	YKL154W	SRP102
VWA8/YND1	ENSG00000138185	VWA8	YER005W	YND1
DGKH/FET3	ENSG00000138193	DGKH	YMR058W	FET3
KATNAL1/HMLALPHA1	ENSG00000138279	KATNAL1	YCL066W	HMLALPHA1
INTS6/TIM23	ENSG00000138297	INTS6	YNR017W	TIM23
TSC22D1/RPS24A	ENSG00000138326	TSC22D1	YER074W	RPS24A
CLN5/ADE17	ENSG00000138363	CLN5	YMR120C	ADE17
OLFM4/KTR5	ENSG00000138378	OLFM4	YNL029C	KTR5
MSLN/IBA57	ENSG00000138380	MSLN	YJR122W	IBA57
TRADD/SRO9	ENSG00000138385	TRADD	YCL037C	SRO9
HSF4/CPR3	ENSG00000138398	HSF4	YML078W	CPR3
CORO1A/IDP3	ENSG00000138413	CORO1A	YNL009W	IDP3
MAPK3/YPL014W	ENSG00000138434	MAPK3	YPL014W	YPL014W
PHKB/YTM1	ENSG00000138442	PHKB	YOR272W	YTM1
NUTF2/MKC7	ENSG00000138448	NUTF2	YDR144C	MKC7
NUP93/YKL100C	ENSG00000138600	NUP93	YKL100C	YKL100C
CENPT/PTM1	ENSG00000138613	CENPT	YKL039W	PTM1
TSNAXIP1/ALG9	ENSG00000138641	TSNAXIP1	YNL219C	ALG9
NFAT5/FMP25	ENSG00000138646	NFAT5	YLR077W	FMP25
N4BP1/RIM4	ENSG00000138668	N4BP1	YHL024W	RIM4
CBLN1/PSY4	ENSG00000138669	CBLN1	YBL046W	PSY4
ARL2BP/SEC31	ENSG00000138674	ARL2BP	YDL195W	SEC31
ZNF423/CSF1	ENSG00000138688	ZNF423	YLR087C	CSF1
CCL22/YAR066W	ENSG00000138698	CCL22	YAR066W	YAR066W
CCL17/ATP12	ENSG00000138750	CCL17	YJL180C	ATP12
CTCF/CDC11	ENSG00000138758	CTCF	YJR076C	CDC11
ACD/YOR387C	ENSG00000138760	ACD	YOR387C	YOR387C
POLR2C/USO1	ENSG00000138768	POLR2C	YDL058W	USO1
PARD6A/YOR021C	ENSG00000138772	PARD6A	YOR021C	YOR021C
ZNF821/PPA2	ENSG00000138777	ZNF821	YMR267W	PPA2
MMP15/YJR141W	ENSG00000138785	MMP15	YJR141W	YJR141W
USB1/NHP6B	ENSG00000138795	USB1	YBR089C-A	NHP6B
CCDC113/NDI1	ENSG00000138796	CCDC113	YML120C	NDI1
NME3/MET14	ENSG00000138801	NME3	YKL001C	MET14
PSMD7/SEC24	ENSG00000138802	PSMD7	YIL109C	SEC24
VAC14/YNL217W	ENSG00000138814	VAC14	YNL217W	YNL217W
TANGO6/COX12	ENSG00000138829	TANGO6	YLR038C	COX12
COG4/SKO1	ENSG00000138835	COG4	YNL167C	SKO1
PLA2G15/YLR036C	ENSG00000139112	PLA2G15	YLR036C	YLR036C
[truncated: 1,502 more rows]
