# Supplementary material for: Scope and limitations of yeast as a model organism for studying human tissue-specific pathways
Source: BMC Syst Biol. 2015 Dec 29;9:96. doi: 10.1186/s12918-015-0253-0 (PMC4696342; doi:10.1186/s12918-015-0253-0)
Supplement: Additional file 1 — Network alignments. Compressed (*.zip) file containing individual tissue-specific alignments. (ZIP 5181 Kb) [file 12918_2015_253_MOESM1_ESM.zip › alignments/Raji_AlignGraph_edges.tsv]

First_ortholog_pair	Second_ortholog_pair
BCHE/RPA14	KRIT1/NRP1
DHCR24/RPN9	CD99/ADK1
PLXNA2/RPN3	KDM1A/LAA1
DNAJA1/NAB2	SLC4A1/PAC1
AURKA/YEL023C	SLC4A1/PAC1
RPL3/GTB1	SLC4A1/PAC1
CAV1/SSD1	SLC4A1/PAC1
SETD1A/IST1	CIAPIN1/VTA1
POLRMT/COF1	TAC1/LAS17
TTC19/YKL070W	ZNF263/GPG1
PTGS1/RRP45	CX3CL1/MPP6
CD9/RSP5	FARP2/DEG1
SEPT4/BUD16	TRAPPC6A/YCR023C
ASAH1/SOD1	RPS20/DCN1
SLC4A7/SNF1	CD9/RSP5
KEAP1/SIP2	CD9/RSP5
ENSG00000100262/RUB1	CD9/RSP5
NFAT5/MAL12	CD9/RSP5
SFRP1/HUA1	CD9/RSP5
BMPR1A/ALT2	PTBP1/GLG2
ATXN7L3/SMT3	EHD3/POL1
PVR/GLO4	ZFP64/GIS2
STK4/NUT2	CPS1/ARG80
PDZD4/MRS1	NLRP2/TRM7
ASCC3/HOG1	KCNG1/CKA1
APLP1/LCL2	SNX1/BUD23
CAPG/TUP1	HMGB3/VPS70
LSG1/DRE2	SLC4A7/SNF1
MCF2L2/ISA1	SLC4A7/SNF1
GPC1/BUD14	SLC4A7/SNF1
KEAP1/SIP2	SLC4A7/SNF1
CA9/YLR132C	SLC4A7/SNF1
PHF23/TPK1	MYOM2/YPT53
POP4/DBP2	LCP2/PUF4
C20orf24/NSA1	CP/STE12
CST4/DGA1	MAP4/YVH1
TFAM/YNL155W	KCNH2/SHP1
COMT/DBP10	IL17RB/MAK5
CEBPZ/YER077C	LAMC2/SEC3
ZNF821/YND1	TARBP1/ERV29
ATP2B1/DIA4	OGFR/RPT6
ATXN7L3/SMT3	AHRR/GRS1
GRIPAP1/PGK1	CASP8/LSM2
PCIF1/GAC1	DLX3/CDC28
DRG2/PRS1	SNCAIP/PGA3
CKM/TPI1	POU1F1/MCM6
USP11/KEL3	HMG20B/PNO1
GLE1/MRPL27	ZNF76/HRT1
POLR3H/UFD2	PRKCQ/ACE2
TFRC/PAN3	ZNRD1/PRE6
DHCR24/RPN9	ZNRD1/PRE6
C20orf24/NSA1	HYAL2/YOR289W
PSME1/LST8	GRIPAP1/PGK1
KEAP1/SIP2	CYFIP1/ESS1
PREP/ORM1	CYFIP1/ESS1
ENSG00000100262/RUB1	CYFIP1/ESS1
KPTN/TMA16	VPS35/KIC1
PPP3CB/PMC1	FGF10/RBA50
UBE2I/CDC12	CAMK2A/OST3
TIMM13/SMB1	NCK2/SNP1
GGCX/LEA1	NCK2/SNP1
PLXNA2/RPN3	MBD3/NOP1
TOP2B/RRP5	MBD3/NOP1
LZTR1/HMT1	MBD3/NOP1
NFKB2/DED1	PRLH/PGI1
NDUFC1/PML1	HSD17B10/RSA4
SGK2/RFC5	MARK2/CDC9
EFNB1/COQ6	HMMR/PLB3
MAGOHB/HSP82	FBXW11/DBP8
CHGA/ADY3	SNCB/PRE8
C20orf24/NSA1	ANO8/MRF1
TPTEP1/PRE5	UNG/PUP3
NRCAM/RPT4	PLXNA2/RPN3
TPTEP1/PRE5	PLXNA2/RPN3
CSF2RB/RPN13	PLXNA2/RPN3
INTS10/RTT103	PAG1/KAP95
PRKAG2/STH1	ACTL6B/RSC6
PTGS1/RRP45	TOP2B/RRP5
VIPR2/SEC10	NFKB2/DED1
DNAJA1/NAB2	OSBPL6/CRN1
SPAG7/SUP45	OSBPL6/CRN1
SH3PXD2A/MYO2	OSBPL6/CRN1
TAPBP/UBP2	OSBPL6/CRN1
PLA2G15/SRO9	LXN/ERG12
CPOX/HRT3	PAFAH1B3/RHO2
IPO13/MER1	PAFAH1B3/RHO2
CYTH2/HIR1	SLC4A4/ASF1
CISH/VPS64	CNOT4/FAR10
ITK/GUS1	CCNT2/RAD53
PTPN4/YBR284W	ULK2/SKP1
MED26/ERG24	ENSG00000083622/PRP40
FTSJ3/BEM2	RPS5/EMP46
PAPD7/RPC40	CAD/VMA1
AGFG2/ATG10	PREP/ORM1
BAG1/SLF1	RRN3/GCN3
APOL1/LSM7	DNAJA1/NAB2
PPIF/CPA2	ATXN7L3/SMT3
DUSP3/ARP4	ATXN7L3/SMT3
CAV2/RPS30A	UIMC1/ALO1
PYCARD/COX7	DDX24/PEP4
PTP4A1/ALG7	ANKRD24/STS1
CD48/RRB1	LTBP4/POC4
TRIOBP/PKC1	PCBP4/SWP1
SH3D19/NAT1	FLT3LG/SWI4
PITPNM1/SPB4	MCOLN1/GCD7
RBBP7/IMP4	FH/EMG1
CRX/SPT10	TRPM7/MRP4
CHMP4B/PHO23	SH3GLB1/ECM14
DOK1/YIL092W	MICALL1/TGL2
ACTA2/MPS1	HMGXB4/NBP2
RASL12/HNM1	CDC25B/YGR130C
AAK1/UBX2	RENBP/FMP48
USB1/TIM23	FMR1/YME1
PNO1/SFT1	PHEX/GAS3
ENSG00000103200/IES2	PHF16/SUR4
FANCL/NOP10	USP11/KEL3
BCHE/RPA14	PORCN/ADE5,7
USP9Y/DPB3	PLA2G15/SRO9
SRSF7/CDC10	UBE2I/CDC12
MESDC2/PRP28	QPRT/AFT1
ARG1/TOR2	MCM4/CDC24
ASF1A/PDR12	PPP1R13L/SLM1
BCHE/RPA14	SIGLEC6/ACA1
SPIN1/SPT2	RHEB/OPT2
CLIC5/NGG1	TYRP1/RCK1
NFKB1/PFA5	BAG1/SLF1
SCP2/YET3	BAG1/SLF1
GAB1/RFC2	ZFAND5/NTG1
SUB1/PPN1	SMC3/YNL217W
TBP/ARX1	ZMIZ1/RPL27A
RPS13/YHR202W	B9D1/HSP78
CDH9/URA7	RAB34/RPN7
TPI1/GLO1	NUP98/YCR087C-A
PIKFYVE/FTR1	ASF1A/PDR12
ARHGEF2/RGD2	C6orf62/BUB1
BCHE/RPA14	UNC5A/ROM2
ABHD14A-ACY1/RPP2B	SERPINI2/RPN1
ASH1L/TYE7	SERPINI2/RPN1
NR4A3/NMD5	CYB561D2/NUS1
SATB2/YKE2	CISH/VPS64
CEBPZ/YER077C	KCNIP3/GCV2
UBE2B/CTF3	PTBP2/OKP1
