# Supplementary material for: Scope and limitations of yeast as a model organism for studying human tissue-specific pathways
Source: BMC Syst Biol. 2015 Dec 29;9:96. doi: 10.1186/s12918-015-0253-0 (PMC4696342; doi:10.1186/s12918-015-0253-0)
Supplement: Additional file 1 — Network alignments. Compressed (*.zip) file containing individual tissue-specific alignments. (ZIP 5181 Kb) [file 12918_2015_253_MOESM1_ESM.zip › alignments/HL-60_AlignGraph_nodes.tsv]

ID	Human_EnsemblGeneID	Human_Symbol	Yeast_EnsemblGeneID	Yeast_Symbol
TSPAN6/DPM1	ENSG00000000419	TSPAN6	YPR183W	DPM1
DPM1/PRK1	ENSG00000000938	DPM1	YIL095W	PRK1
SCYL3/GSH1	ENSG00000001084	SCYL3	YJL101C	GSH1
FGR/HAP2	ENSG00000001167	FGR	YGL237C	HAP2
CFH/RAD59	ENSG00000002016	CFH	YDL059C	RAD59
GCLC/PPN1	ENSG00000002726	GCLC	YDR452W	PPN1
NFYA/TOM1	ENSG00000002746	NFYA	YDR457W	TOM1
SEMA3F/CTR1	ENSG00000003147	SEMA3F	YPR124W	CTR1
CFTR/COS9	ENSG00000003402	CFTR	YKL219W	COS9
KRIT1/DFG5	ENSG00000003436	KRIT1	YMR238W	DFG5
RAD52/NRP1	ENSG00000003756	RAD52	YDL167C	NRP1
BAD/CSM4	ENSG00000004059	BAD	YPL200W	CSM4
CD99/FEN1	ENSG00000004399	CD99	YCR034W	FEN1
AOC1/ADK1	ENSG00000004455	AOC1	YDR226W	ADK1
HECW1/GUP2	ENSG00000004468	HECW1	YPL189W	GUP2
MAD1L1/FPR2	ENSG00000004478	MAD1L1	YDR519W	FPR2
LASP1/ACP1	ENSG00000004779	LASP1	YKL192C	ACP1
M6PR/YGR201C	ENSG00000004838	M6PR	YGR201C	YGR201C
ICA1/YDR307W	ENSG00000004866	ICA1	YDR307W	YDR307W
ALS2/CDC27	ENSG00000004897	ALS2	YBL084C	CDC27
CASP10/CYC3	ENSG00000004961	CASP10	YAL039C	CYC3
CFLAR/NAM7	ENSG00000005007	CFLAR	YMR080C	NAM7
TFPI/MEF1	ENSG00000005156	TFPI	YLR069C	MEF1
RBM5/PET112	ENSG00000005175	RBM5	YBL080C	PET112
MTMR7/ERV15	ENSG00000005189	MTMR7	YBR210W	ERV15
ARF5/RET3	ENSG00000005243	ARF5	YPL010W	RET3
POLDIP2/PST2	ENSG00000005302	POLDIP2	YDR032C	PST2
PLXND1/BDF2	ENSG00000005339	PLXND1	YDL070W	BDF2
AK2/LOC1	ENSG00000005700	AK2	YFR001W	LOC1
CD38/YDR352W	ENSG00000005893	CD38	YDR352W	YDR352W
FKBP4/PGC1	ENSG00000006007	FKBP4	YPL206C	PGC1
KDM1A/APL2	ENSG00000006125	KDM1A	YKL135C	APL2
CAMKK1/ADH7	ENSG00000006194	CAMKK1	YCR105W	ADH7
RECQL/GRX6	ENSG00000006468	RECQL	YDL010W	GRX6
HSPB6/LCB5	ENSG00000006530	HSPB6	YLR260W	LCB5
ARHGAP33/DBF4	ENSG00000006634	ARHGAP33	YDR052C	DBF4
NDUFAB1/YMR010W	ENSG00000006704	NDUFAB1	YMR010W	YMR010W
PDK4/VPS41	ENSG00000006715	PDK4	YDR080W	VPS41
ZMYND10/TRZ1	ENSG00000006744	ZMYND10	YKR079C	TRZ1
ST7/PAC1	ENSG00000007168	ST7	YOR269W	PAC1
CDC27/HXK2	ENSG00000007174	CDC27	YGL253W	HXK2
SLC4A1/TRS33	ENSG00000007255	SLC4A1	YOR115C	TRS33
CALCR/GPI1	ENSG00000007541	CALCR	YGR216C	GPI1
HCCS/FRE7	ENSG00000007952	HCCS	YOL152W	FRE7
DVL2/IKS1	ENSG00000008118	DVL2	YJL057C	IKS1
UPF1/USA1	ENSG00000008130	UPF1	YML029W	USA1
SKAP2/DTR1	ENSG00000008282	SKAP2	YBR180W	DTR1
SLC25A5/CNL1	ENSG00000008294	SLC25A5	YDR357C	CNL1
CCDC109B/SAM2	ENSG00000008300	CCDC109B	YDR502C	SAM2
HOXA11/PHO3	ENSG00000008710	HOXA11	YBR092C	PHO3
POLR2J/RPS20	ENSG00000008988	POLR2J	YHL015W	RPS20
DHX33/YBL055C	ENSG00000009335	DHX33	YBL055C	YBL055C
MEOX1/REV3	ENSG00000009413	MEOX1	YPL167C	REV3
LIG3/VTA1	ENSG00000009844	LIG3	YLR181C	VTA1
RPAP3/PHO4	ENSG00000009950	RPAP3	YFR034C	PHO4
ENSG00000005189/RSC2	ENSG00000009954	ENSG00000005189	YLR357W	RSC2
CIAPIN1/VID30	ENSG00000010017	CIAPIN1	YGL227W	VID30
FAM214B/SEE1	ENSG00000010165	FAM214B	YIL064W	SEE1
COPZ2/ZAP1	ENSG00000010244	COPZ2	YJL056C	ZAP1
PRKAR2B/COR1	ENSG00000010256	PRKAR2B	YBL045C	COR1
MSL3/YCS4	ENSG00000010292	MSL3	YLR272C	YCS4
CREBBP/SHO1	ENSG00000010810	CREBBP	YER118C	SHO1
BZRAP1/NDD1	ENSG00000010818	BZRAP1	YOR372C	NDD1
MPO/RDS2	ENSG00000011007	MPO	YPL133C	RDS2
PON1/YNK1	ENSG00000011052	PON1	YKL067W	YNK1
GCFC2/ICT1	ENSG00000011198	GCFC2	YLR099C	ICT1
ABCB4/UTP18	ENSG00000011260	ABCB4	YJL069C	UTP18
SOX8/NAB2	ENSG00000011275	SOX8	YGL122C	NAB2
IBTK/SCW4	ENSG00000011405	IBTK	YGR279C	SCW4
MYCBP2/SKG3	ENSG00000011426	MYCBP2	YLR187W	SKG3
FBXL3/MSB4	ENSG00000011454	FBXL3	YOL112W	MSB4
ITGAL/PPH21	ENSG00000011485	ITGAL	YDL134C	PPH21
PDK2/SAN1	ENSG00000012048	PDK2	YDR143C	SAN1
ITGA3/RAD10	ENSG00000012061	ITGA3	YML095C	RAD10
LAMP2/NUP57	ENSG00000012822	LAMP2	YGR119C	NUP57
GGNBP2/MPS1	ENSG00000012983	GGNBP2	YDL028C	MPS1
ITGA2B/RPT3	ENSG00000013275	ITGA2B	YDR394W	RPT3
GDE1/RET1	ENSG00000013503	GDE1	YOR207C	RET1
C19orf60/NGL2	ENSG00000013523	C19orf60	YMR285C	NGL2
CRLF1/ITT1	ENSG00000013561	CRLF1	YML068W	ITT1
MAP3K14/YAL064C-A	ENSG00000013810	MAP3K14	YAL064C-A	YAL064C-A
ABCC8/POL12	ENSG00000014138	ABCC8	YBL035C	POL12
CCL18/PMT6	ENSG00000014216	CCL18	YGR199W	PMT6
CCL3/MDH3	ENSG00000014641	CCL3	YDL078C	MDH3
SYNRG/MMT1	ENSG00000014824	SYNRG	YMR177W	MMT1
CACNG3/IMP2	ENSG00000015171	CACNG3	YIL154C	IMP2
TMEM132A/LAS17	ENSG00000015285	TMEM132A	YOR181W	LAS17
AP2B1/GPG1	ENSG00000015413	AP2B1	YGL121C	GPG1
TAC1/MPP6	ENSG00000015479	TAC1	YNR024W	MPP6
ZNF263/BPL1	ENSG00000015592	ZNF263	YDL141W	BPL1
CX3CL1/HPF1	ENSG00000016490	CX3CL1	YOL155C	HPF1
SPATA20/PMR1	ENSG00000017260	SPATA20	YGL167C	PMR1
CACNA1G/EMW1	ENSG00000018699	CACNA1G	YNL313C	EMW1
TNFRSF12A/MOT3	ENSG00000020256	TNFRSF12A	YMR070W	MOT3
MAP3K9/TFB3	ENSG00000020426	MAP3K9	YDR460W	TFB3
RALA/MRE11	ENSG00000020922	RALA	YMR224C	MRE11
BAIAP2L1/BOI1	ENSG00000021300	BAIAP2L1	YBL085W	BOI1
ETV1/SEN1	ENSG00000021776	ETV1	YLR430W	SEN1
AGK/CPA1	ENSG00000021826	AGK	YOR303W	CPA1
CCL26/DEG1	ENSG00000022267	CCL26	YFL001W	DEG1
FARP2/MAG2	ENSG00000022840	FARP2	YLR427W	MAG2
USH1C/PFA4	ENSG00000023041	USH1C	YOL003C	PFA4
DBF4/RUD3	ENSG00000023287	DBF4	YOR216C	RUD3
TBXA2R/MPD2	ENSG00000023318	TBXA2R	YOL088C	MPD2
IFRD1/HEM1	ENSG00000023330	IFRD1	YDR232W	HEM1
GTF2IRD1/TFC8	ENSG00000023445	GTF2IRD1	YPL007C	TFC8
PAF1/GRX2	ENSG00000023572	PAF1	YDR513W	GRX2
VPS41/RSA4	ENSG00000023734	VPS41	YCR072C	RSA4
ARHGAP44/YDL124W	ENSG00000023909	ARHGAP44	YDL124W	YDL124W
ELAC2/UBR1	ENSG00000024048	ELAC2	YGR184C	UBR1
SCIN/PAN1	ENSG00000024422	SCIN	YIR006C	PAN1
MYH13/HSF1	ENSG00000025156	MYH13	YGL073W	HSF1
ADIPOR2/FAF1	ENSG00000025293	ADIPOR2	YIL019W	FAF1
UPP2/GAL80	ENSG00000025434	UPP2	YML051W	GAL80
MARK4/CNS1	ENSG00000025772	MARK4	YBR155W	CNS1
PAFAH1B1/SEC63	ENSG00000025796	PAFAH1B1	YOR254C	SEC63
NOS2/SRP1	ENSG00000025800	NOS2	YNL189W	SRP1
DNAH9/SNX4	ENSG00000026025	DNAH9	YJL036W	SNX4
GAS7/YCR023C	ENSG00000026103	GAS7	YCR023C	YCR023C
TRAPPC6A/OCT1	ENSG00000027001	TRAPPC6A	YKL134C	OCT1
MATK/PEX25	ENSG00000028203	MATK	YPL112C	PEX25
CD79B/VPS5	ENSG00000028528	CD79B	YOR069W	VPS5
SCN4A/DSE3	ENSG00000029639	SCN4A	YOR264W	DSE3
PAX6/YBR242W	ENSG00000030066	PAX6	YBR242W	YBR242W
RHBDF1/SES1	ENSG00000031698	RHBDF1	YDR023W	SES1
LUC7L/WTM2	ENSG00000032389	LUC7L	YOR229W	WTM2
BAIAP3/NDT80	ENSG00000032742	BAIAP3	YHR124W	NDT80
PIGQ/ARB1	ENSG00000033050	PIGQ	YER036C	ARB1
TEAD3/VPH1	ENSG00000033627	TEAD3	YOR270C	VPH1
SELE/NFI1	ENSG00000033800	SELE	YOR156C	NFI1
DNAJC11/BOR1	ENSG00000033867	DNAJC11	YNL275W	BOR1
MYLIP/AIM9	ENSG00000034152	MYLIP	YER080W	AIM9
NOX1/PEX3	ENSG00000034693	NOX1	YDR329C	PEX3
E2F2/ATG8	ENSG00000034713	E2F2	YBL078C	ATG8
PSMB1/ADE12	ENSG00000035687	PSMB1	YNL220W	ADE12
SYN1/RAD34	ENSG00000035720	SYN1	YDR314C	RAD34
JARID2/RFC1	ENSG00000035928	JARID2	YOR217W	RFC1
CAMK1G/RTT101	ENSG00000036257	CAMK1G	YJL047C	RTT101
CDK11A/UBP5	ENSG00000036672	CDK11A	YER144C	UBP5
NADK/NCL1	ENSG00000037474	NADK	YBL024W	NCL1
TFAP2B/MDS3	ENSG00000037637	TFAP2B	YGL197W	MDS3
CYTH3/MRI1	ENSG00000037757	CYTH3	YPR118W	MRI1
ADAM22/TRM8	ENSG00000037897	ADAM22	YDL201W	TRM8
SYPL1/LSB6	ENSG00000038210	SYPL1	YJL100W	LSB6
SPAG9/AYR1	ENSG00000038274	SPAG9	YIL124W	AYR1
CELSR3/YNL193W	ENSG00000038382	CELSR3	YNL193W	YNL193W
MGST1/BRR2	ENSG00000039123	MGST1	YER172C	BRR2
CRY1/PRE9	ENSG00000041357	CRY1	YGR135W	PRE9
NFIX/LSG1	ENSG00000041802	NFIX	YGL099W	LSG1
MMP25/TDP1	ENSG00000042088	MMP25	YBR223C	TDP1
IL32/APS2	ENSG00000042753	IL32	YJR058C	APS2
PKD1/FHN1	ENSG00000042832	PKD1	YGR131W	FHN1
MAPK8IP2/BI2	ENSG00000042980	MAPK8IP2	Q0110	BI2
MED24/DCN1	ENSG00000043093	MED24	YLR128W	DCN1
SEC62/RDL1	ENSG00000043143	SEC62	YOR285W	RDL1
RPS20/YJR030C	ENSG00000044446	RPS20	YJR030C	YJR030C
CSDE1/IML1	ENSG00000046889	CSDE1	YJR138W	IML1
UBE3C/SQT1	ENSG00000047056	UBE3C	YIR012W	SQT1
REV3L/YLR419W	ENSG00000047188	REV3L	YLR419W	YLR419W
PAX7/URA8	ENSG00000047230	PAX7	YJR103W	URA8
MASP2/VMA13	ENSG00000047249	MASP2	YPR036W	VMA13
TRAF3IP3/BFR1	ENSG00000047410	TRAF3IP3	YOR198C	BFR1
POMT2/FET5	ENSG00000047457	POMT2	YFL041W	FET5
VTA1/RPO41	ENSG00000047579	VTA1	YFL036W	RPO41
MLXIPL/CSG2	ENSG00000047936	MLXIPL	YBR036C	CSG2
BAZ1B/RSM10	ENSG00000048544	BAZ1B	YDR041W	RSM10
RANBP9/NTO1	ENSG00000048649	RANBP9	YPR031W	NTO1
ETV7/MRN1	ENSG00000048740	ETV7	YPL184C	MRN1
SPRTN/RBS1	ENSG00000048991	SPRTN	YDL189W	RBS1
METTL13/YKT6	ENSG00000049245	METTL13	YKL196C	YKT6
ZNF207/RFC3	ENSG00000049541	ZNF207	YNL290W	RFC3
UQCRC1/RSP5	ENSG00000049759	UQCRC1	YER125W	RSP5
CD9/WBP1	ENSG00000049860	CD9	YEL002C	WBP1
NCAPD2/NAM2	ENSG00000050748	NCAPD2	YLR382C	NAM2
IFFO1/PER33	ENSG00000051108	IFFO1	YLR064W	PER33
GIPR/RAD51	ENSG00000051180	GIPR	YER095W	RAD51
NISCH/HFM1	ENSG00000051341	NISCH	YGL251C	HFM1
STAB1/YHL018W	ENSG00000051382	STAB1	YHL018W	YHL018W
FUZ/NAN1	ENSG00000051596	FUZ	YPL126W	NAN1
PRSS3/BUD9	ENSG00000052126	PRSS3	YGR041W	BUD9
CD4/TAF3	ENSG00000052723	CD4	YPL011C	TAF3
LRRC23/RRP12	ENSG00000052749	LRRC23	YPL012W	RRP12
BTK/ERG25	ENSG00000052802	BTK	YGR060W	ERG25
HFE/APD1	ENSG00000052841	HFE	YBR151W	APD1
SCMH1/SOD2	ENSG00000053254	SCMH1	YHR008C	SOD2
FYN/AAD14	ENSG00000053371	FYN	YNL331C	AAD14
HIVEP2/MRT4	ENSG00000053372	HIVEP2	YKL009W	MRT4
TCEB3/BET3	ENSG00000054116	TCEB3	YKR068C	BET3
LYPLA2/CDC53	ENSG00000055130	LYPLA2	YDL132W	CDC53
NME2/PEX11	ENSG00000055163	NME2	YOL147C	PEX11
APBA3/SPP1	ENSG00000055609	APBA3	YPL138C	SPP1
MKS1/PUF3	ENSG00000055917	MKS1	YLL013C	PUF3
ABHD5/FMP10	ENSG00000055955	ABHD5	YER182W	FMP10
KAL1/YDR114C	ENSG00000056558	KAL1	YDR114C	YDR114C
AKAP8L/GLG2	ENSG00000056998	AKAP8L	YJL137C	GLG2
UTP18/MSH4	ENSG00000057468	UTP18	YFL003C	MSH4
RNF216/GDI1	ENSG00000057608	RNF216	YER136W	GDI1
TTC19/YPR013C	ENSG00000057657	TTC19	YPR013C	YPR013C
PTBP1/ATG5	ENSG00000057663	PTBP1	YPL149W	ATG5
DPF1/YAK1	ENSG00000058091	DPF1	YJL141C	YAK1
SYT7/SEC61	ENSG00000058262	SYT7	YLR378C	SEC61
PIK3C2A/RAD2	ENSG00000058404	PIK3C2A	YGR258C	RAD2
PLAUR/RPC37	ENSG00000058600	PLAUR	YKR025W	RPC37
ANLN/DRS2	ENSG00000058668	ANLN	YAL026C	DRS2
WIZ/RIO2	ENSG00000058729	WIZ	YNL207W	RIO2
RABGAP1/MRPL7	ENSG00000058804	RABGAP1	YDR237W	MRPL7
DCN/DUS3	ENSG00000059145	DCN	YLR401C	DUS3
PPP5C/PRO2	ENSG00000059573	PPP5C	YOR323C	PRO2
MAP4K3/TRM3	ENSG00000059588	MAP4K3	YDL112W	TRM3
ZBTB32/XDJ1	ENSG00000059769	ZBTB32	YLR090W	XDJ1
TYROBP/PSR2	ENSG00000060069	TYROBP	YLR019W	PSR2
GABRA3/IRC19	ENSG00000060237	GABRA3	YLL033W	IRC19
BRCA1/RRP9	ENSG00000060688	BRCA1	YPR137W	RRP9
ERCC1/FMP37	ENSG00000060762	ERCC1	YGL080W	FMP37
CD22/POT1	ENSG00000060971	CD22	YIL160C	POT1
SEMA3B/BAT2	ENSG00000060982	SEMA3B	YJR148W	BAT2
MBTPS2/SDH4	ENSG00000061794	MBTPS2	YDR178W	SDH4
LTF/PKC1	ENSG00000061938	LTF	YBL105C	PKC1
NR1H4/BUD3	ENSG00000062194	NR1H4	YCL014W	BUD3
ALOX5/RSN1	ENSG00000062598	ALOX5	YMR266W	RSN1
CALCOCO1/POL1	ENSG00000062822	CALCOCO1	YNL102W	POL1
UBR7/RPL18B	ENSG00000063177	UBR7	YNL301C	RPL18B
MAP4K5/NOP4	ENSG00000063244	MAP4K5	YPL043W	NOP4
EHD3/YIL165C	ENSG00000063438	EHD3	YIL165C	YIL165C
PSMC4/GLO2	ENSG00000063854	PSMC4	YDR272W	GLO2
CLDN11/YAF9	ENSG00000063978	CLDN11	YNL107W	YAF9
MVP/NUP85	ENSG00000064012	MVP	YJR042W	NUP85
NUB1/TAF2	ENSG00000064313	NUB1	YCR042C	TAF2
CLK1/MTR10	ENSG00000064419	CLK1	YOR160W	MTR10
ENSG00000013455/YBR235W	ENSG00000064651	ENSG00000013455	YBR235W	YBR235W
POLR3B/YIG1	ENSG00000064666	POLR3B	YPL201C	YIG1
ANGEL1/MPH1	ENSG00000064703	ANGEL1	YIR002C	MPH1
RNF14/PMS1	ENSG00000064933	RNF14	YNL082W	PMS1
DDX11/HMO1	ENSG00000064961	DDX11	YDR174W	HMO1
CD6/NTG2	ENSG00000065057	CD6	YOL043C	NTG2
TACC3/GPA1	ENSG00000065135	TACC3	YHR005C	GPA1
UFL1/PSE1	ENSG00000065150	UFL1	YMR308C	PSE1
POLA2/CAR2	ENSG00000065154	POLA2	YLR438W	CAR2
CAPN1/PWP2	ENSG00000065183	CAPN1	YCR057C	PWP2
ACPP/YFR035C	ENSG00000065243	ACPP	YFR035C	YFR035C
MDH1/MAK11	ENSG00000065268	MDH1	YKL021C	MAK11
SLC30A9/LAC1	ENSG00000065308	SLC30A9	YKL008C	LAC1
MTMR11/MCM10	ENSG00000065328	MTMR11	YIL150C	MCM10
CCDC88C/SLM5	ENSG00000065427	CCDC88C	YCR024C	SLM5
YAF2/GRX3	ENSG00000065485	YAF2	YDR098C	GRX3
ZMYND11/CUS2	ENSG00000065526	ZMYND11	YNL286W	CUS2
WAS/RLP7	ENSG00000065559	WAS	YNL002C	RLP7
DPEP1/ISR1	ENSG00000065613	DPEP1	YPR106W	ISR1
BID/RCK2	ENSG00000065675	BID	YLR248W	RCK2
MATR3/UTP15	ENSG00000065717	MATR3	YMR093W	UTP15
RGPD5/VAC7	ENSG00000065809	RGPD5	YNL054W	VAC7
STMN4/MAE1	ENSG00000065833	STMN4	YKL029C	MAE1
NUDCD3/GYP1	ENSG00000065882	NUDCD3	YOR070C	GYP1
ISL1/YPL245W	ENSG00000065883	ISL1	YPL245W	YPL245W
IL20RA/FHL1	ENSG00000065970	IL20RA	YPR104C	FHL1
CLCA1/PDE2	ENSG00000065989	CLCA1	YOR360C	PDE2
ATP2C1/RTS1	ENSG00000066027	ATP2C1	YOR014W	RTS1
SRCIN1/SNF12	ENSG00000066117	SRCIN1	YNR023W	SNF12
IGF1/RPH1	ENSG00000066135	IGF1	YER169W	RPH1
RALBP1/HAP5	ENSG00000066136	RALBP1	YOR358W	HAP5
RUFY3/SNX41	ENSG00000066294	RUFY3	YDR425W	SNX41
CNTN1/YFR039C	ENSG00000066455	CNTN1	YFR039C	YFR039C
WWTR1/SEC7	ENSG00000066777	WWTR1	YDR170C	SEC7
AGPS/HEM15	ENSG00000066926	AGPS	YOR176W	HEM15
ATP1A2/TIF2	ENSG00000067048	ATP1A2	YJL138C	TIF2
TTC27/ILM1	ENSG00000067167	TTC27	YJR118C	ILM1
MARCO/FMP30	ENSG00000067177	MARCO	YPL103C	FMP30
SYT13/EEB1	ENSG00000067191	SYT13	YPL095C	EEB1
SNAI2/CDC19	ENSG00000067225	SNAI2	YAL038W	CDC19
CD74/FCF2	ENSG00000067334	CD74	YLR051C	FCF2
HGF/RRP15	ENSG00000067533	HGF	YPR143W	RRP15
ZRANB1/RHO1	ENSG00000067560	ZRANB1	YPR165W	RHO1
NCDN/TCB1	ENSG00000067715	NCDN	YOR086C	TCB1
ZFP64/PKP1	ENSG00000067992	ZFP64	YIL042C	PKP1
MNAT1/CAB4	ENSG00000068120	MNAT1	YGR277C	CAB4
SAMD4A/RTG3	ENSG00000068323	SAMD4A	YBL103C	RTG3
RUNX3/YDR026C	ENSG00000068354	RUNX3	YDR026C	YDR026C
MRE11A/FAA1	ENSG00000068366	MRE11A	YOR317W	FAA1
PLEKHB1/SPP2	ENSG00000068394	PLEKHB1	YOR148C	SPP2
SERPINB1/TRM7	ENSG00000068438	SERPINB1	YBR061C	TRM7
SPAST/RPO31	ENSG00000068654	SPAST	YOR116C	RPO31
ENSG00000021602/KRE28	ENSG00000068793	ENSG00000021602	YDR532C	KRE28
NRXN3/HST2	ENSG00000068903	NRXN3	YPL015C	HST2
AQR/MUC1	ENSG00000069248	AQR	YIR019C	MUC1
CPS1/VPS35	ENSG00000069329	CPS1	YJL154C	VPS35
C8B/YDJ1	ENSG00000069345	C8B	YNL064C	YDJ1
FHL1/GDE1	ENSG00000069399	FHL1	YPL110C	GDE1
RTFDC1/YPL088W	ENSG00000069424	RTFDC1	YPL088W	YPL088W
GABRA1/NFT1	ENSG00000069431	GABRA1	YKR103W	NFT1
NLRP2/BIT61	ENSG00000069667	NLRP2	YJL058C	BIT61
RNF10/CDD1	ENSG00000069764	RNF10	YLR245C	CDD1
ZDHHC6/REF2	ENSG00000069849	ZDHHC6	YDR195W	REF2
RNH1/HUL5	ENSG00000069869	RNH1	YGL141W	HUL5
NDUFS1/AMA1	ENSG00000069966	NDUFS1	YGR225W	AMA1
RB1CC1/SAR1	ENSG00000069974	RB1CC1	YPL218W	SAR1
ERP44/UFD1	ENSG00000070010	ERP44	YGR048W	UFD1
ALAS1/IKI3	ENSG00000070061	ALAS1	YLR384C	IKI3
BIRC3/SSP120	ENSG00000070081	BIRC3	YLR250W	SSP120
AKAP11/PFY1	ENSG00000070087	AKAP11	YOR122C	PFY1
GLRX2/UIP3	ENSG00000070159	GLRX2	YAR027W	UIP3
SNAPC1/AIM38	ENSG00000070423	SNAPC1	YNR018W	AIM38
STRAP/CBF1	ENSG00000070444	STRAP	YJR060W	CBF1
ABCC2/POL4	ENSG00000070501	ABCC2	YCR014C	POL4
DEF6/DIF1	ENSG00000070540	DEF6	YLR437C	DIF1
PLEKHO1/ASN1	ENSG00000070669	PLEKHO1	YPR145W	ASN1
GCLM/KAR2	ENSG00000070718	GCLM	YJL034W	KAR2
UBR2/CAT2	ENSG00000070748	UBR2	YML042W	CAT2
EHD2/MUD2	ENSG00000070756	EHD2	YKL074C	MUD2
RRAGD/RPA190	ENSG00000070761	RRAGD	YOR341W	RPA190
HSF2/CKA1	ENSG00000070770	HSF2	YIL035C	CKA1
PHF20/GCD6	ENSG00000070785	PHF20	YDR211W	GCD6
NR1H3/VPS15	ENSG00000070808	NR1H3	YBR097W	VPS15
NCAPH2/RHO2	ENSG00000070831	NCAPH2	YNL090W	RHO2
TOMM34/OSH3	ENSG00000070882	TOMM34	YHR073W	OSH3
SEC63/PUT4	ENSG00000070915	SEC63	YOR348C	PUT4
KPNA6/PMA1	ENSG00000070961	KPNA6	YGL008C	PMA1
VIM/GSH2	ENSG00000071051	VIM	YOL049W	GSH2
RTEL1-TNFRSF6B/AIP1	ENSG00000071127	RTEL1-TNFRSF6B	YMR092C	AIP1
FAS/TPS3	ENSG00000071205	FAS	YMR261C	TPS3
CD44/KDX1	ENSG00000071242	CD44	YKL161C	KDX1
KCNG1/YNG2	ENSG00000071243	KCNG1	YHR090C	YNG2
SLAMF7/BUD23	ENSG00000071462	SLAMF7	YCR047C	BUD23
MIPEP/HRD3	ENSG00000071537	MIPEP	YLR207W	HRD3
PRKCH/YTA6	ENSG00000071539	PRKCH	YPL074W	YTA6
INSRR/ULS1	ENSG00000071794	INSRR	YOR191W	ULS1
IFNGR1/TSR4	ENSG00000071994	IFNGR1	YOL022C	TSR4
SH2D2A/YGK3	ENSG00000072062	SH2D2A	YOL128C	YGK3
TNFRSF1B/KIN82	ENSG00000072133	TNFRSF1B	YCR091W	KIN82
VEZT/ENT1	ENSG00000072134	VEZT	YDL161W	ENT1
POU2F2/SIW14	ENSG00000072135	POU2F2	YNL032W	SIW14
SNX1/TRE1	ENSG00000072274	SNX1	YPL176C	TRE1
TBPL1/PEX4	ENSG00000072401	TBPL1	YGR133W	PEX4
ARNTL2/SMC1	ENSG00000072501	ARNTL2	YFL008W	SMC1
BCLAF1/POL31	ENSG00000072609	BCLAF1	YJR006W	POL31
ANK1/ERB1	ENSG00000072803	ANK1	YMR049C	ERB1
TFB1M/AGE1	ENSG00000072818	TFB1M	YDR524C	AGE1
RABEP1/LRS4	ENSG00000072864	RABEP1	YDR439W	LRS4
HMGB3/SEC2	ENSG00000073009	HMGB3	YNL272C	SEC2
NUP160/MCM2	ENSG00000073111	NUP160	YBL023C	MCM2
BAK1/STE50	ENSG00000073282	BAK1	YCL032W	STE50
MUSK/ECM5	ENSG00000073614	MUSK	YMR176W	ECM5
IKZF2/YAP1802	ENSG00000073921	IKZF2	YGR241C	YAP1802
GRN/SEC18	ENSG00000073969	GRN	YBR080C	SEC18
ARHGAP31/LCL2	ENSG00000074181	ARHGAP31	YLR104W	LCL2
NR2E3/TEC1	ENSG00000074219	NR2E3	YBR083W	TEC1
CENPQ/TUP1	ENSG00000074266	CENPQ	YCR084C	TUP1
SARS/ENA1	ENSG00000074370	SARS	YDR040C	ENA1
RANBP3/NPR1	ENSG00000074590	RANBP3	YNL183C	NPR1
ARID4A/SBA1	ENSG00000074696	ARID4A	YKL117W	SBA1
TSSC1/DOC1	ENSG00000074755	TSSC1	YGL240W	DOC1
ENSG00000032514/ENO2	ENSG00000074800	ENSG00000032514	YHR174W	ENO2
IFT88/SLN1	ENSG00000074964	IFT88	YIL147C	SLN1
ZCCHC8/ARP6	ENSG00000075089	ZCCHC8	YLR085C	ARP6
ABCF2/CSM3	ENSG00000075131	ABCF2	YMR048W	CSM3
LRRC7/TIF4632	ENSG00000075151	LRRC7	YGL049C	TIF4632
UBA6/MTC5	ENSG00000075188	UBA6	YDR128W	MTC5
GAB2/CTT1	ENSG00000075223	GAB2	YGR088W	CTT1
ATP6V0A1/ERG10	ENSG00000075239	ATP6V0A1	YPL028W	ERG10
PIAS1/YNL095C	ENSG00000075292	PIAS1	YNL095C	YNL095C
SLC4A7/KCC4	ENSG00000075413	SLC4A7	YCL024W	KCC4
APBA2/TAO3	ENSG00000075539	APBA2	YIL129C	TAO3
UHRF1/ARP9	ENSG00000075624	UHRF1	YMR033W	ARP9
MAP2K3/SPO14	ENSG00000075651	MAP2K3	YKR031C	SPO14
TMSB10/YNL046W	ENSG00000075711	TMSB10	YNL046W	YNL046W
RNF19A/VPS21	ENSG00000075785	RNF19A	YOR089C	VPS21
PEX3/SYF1	ENSG00000075856	PEX3	YDR416W	SYF1
GABARAPL2/BEM3	ENSG00000075884	GABARAPL2	YPL115C	BEM3
MYOC/RRP42	ENSG00000075914	MYOC	YDL111C	RRP42
SH3YL1/MCM6	ENSG00000076003	SH3YL1	YGL201C	MCM6
VCL/REX2	ENSG00000076043	VCL	YLR059C	REX2
DAPK2/YIL077C	ENSG00000076053	DAPK2	YIL077C	YIL077C
NSMAF/MLH1	ENSG00000076242	NSMAF	YMR167W	MLH1
ADSS/UNG1	ENSG00000076248	ADSS	YML021C	UNG1
STAP1/PHB2	ENSG00000076382	STAP1	YGR231C	PHB2
TIMP2/PYC1	ENSG00000076555	TIMP2	YGL062W	PYC1
RFC1/SLX8	ENSG00000076604	RFC1	YER116C	SLX8
CUL3/MON1	ENSG00000076685	CUL3	YGL124C	MON1
MYOM2/CLF1	ENSG00000076924	MYOM2	YLR117C	CLF1
OTC/ROM1	ENSG00000076928	OTC	YGR070W	ROM1
USP2/SEC1	ENSG00000076944	USP2	YDR164C	SEC1
CASR/NRK1	ENSG00000077009	CASR	YNL129W	NRK1
TUBG2/AVO2	ENSG00000077063	TUBG2	YMR068W	AVO2
RPL26L1/YGL101W	ENSG00000077097	RPL26L1	YGL101W	YGL101W
FLT4/SKP2	ENSG00000077235	FLT4	YNL311C	SKP2
NSUN2/YTP1	ENSG00000077238	NSUN2	YNL237W	YTP1
FBXO42/MSL1	ENSG00000077312	FBXO42	YIR009W	MSL1
MRI1/SKI6	ENSG00000077348	MRI1	YGR195W	SKI6
METTL1/HST4	ENSG00000077463	METTL1	YDR191W	HST4
HOXC8/MLC1	ENSG00000077522	HOXC8	YGL106W	MLC1
AGA/CAP2	ENSG00000077549	AGA	YIL034C	CAP2
ENSG00000038102/UBC11	ENSG00000077721	ENSG00000038102	YOR339C	UBC11
PI4K2B/IRE1	ENSG00000077782	PI4K2B	YHR079C	IRE1
MAT2B/PDX3	ENSG00000077800	MAT2B	YBR035C	PDX3
TLL1/SIZ1	ENSG00000078043	TLL1	YDR409W	SIZ1
EDC4/MCK1	ENSG00000078061	EDC4	YNL307C	MCK1
TRIO/DUR1,2	ENSG00000078070	TRIO	YBR208C	DUR1,2
VCAN/DRE2	ENSG00000078114	VCAN	YKR071C	DRE2
MSR1/UBC1	ENSG00000078140	MSR1	YDR177W	UBC1
CDH1/VPS34	ENSG00000078142	CDH1	YLR240W	VPS34
SKIV2L2/INP51	ENSG00000078269	SKIV2L2	YIL002C	INP51
DNAH5/CHA4	ENSG00000078304	DNAH5	YLR098C	CHA4
ZFYVE16/ELP2	ENSG00000078369	ZFYVE16	YGR200C	ELP2
C6/HMRA1	ENSG00000078399	C6	YCR097W	HMRA1
RAI14/SNT2	ENSG00000078403	RAI14	YGL131C	SNT2
SOX30/POR1	ENSG00000078668	SOX30	YNL055C	POR1
PNKP/CST6	ENSG00000078674	PNKP	YIL036W	CST6
SPDL1/MET13	ENSG00000078747	SPDL1	YGL125W	MET13
STAU2/INN1	ENSG00000078902	STAU2	YNL152W	INN1
RTN4R/STP22	ENSG00000078967	RTN4R	YCL008C	STP22
PHF23/YKU80	ENSG00000079246	PHF23	YMR106C	YKU80
CDH10/CBK1	ENSG00000079277	CDH10	YNL161W	CBK1
INPP4A/REX3	ENSG00000079313	INPP4A	YLR107W	REX3
RAB27B/MSG5	ENSG00000079393	RAB27B	YNL053W	MSG5
PSMA4/ERG9	ENSG00000079459	PSMA4	YHR190W	ERG9
MYO16/PGM2	ENSG00000079739	MYO16	YMR105C	PGM2
LSG1/MSS116	ENSG00000079785	LSG1	YDR194C	MSS116
PARP3/VAM3	ENSG00000079950	PARP3	YOR106W	VAM3
TNC/PTP3	ENSG00000080031	TNC	YER075C	PTP3
TDP1/CIT2	ENSG00000080298	TDP1	YCR005C	CIT2
MED17/MTG2	ENSG00000080371	MED17	YHR168W	MTG2
CAPG/YEA4	ENSG00000080493	CAPG	YEL004W	YEA4
AP2S1/MOT1	ENSG00000080503	AP2S1	YPL082C	MOT1
USH2A/IRC24	ENSG00000080511	USH2A	YIR036C	IRC24
ZPBP/IRC6	ENSG00000080561	ZPBP	YFR043C	IRC6
TG/SWR1	ENSG00000080603	TG	YDR334W	SWR1
ADAM28/PUF6	ENSG00000080608	ADAM28	YDR496C	PUF6
BARX2/ECM14	ENSG00000080618	BARX2	YHR132C	ECM14
DCUN1D1/MOT2	ENSG00000080802	DCUN1D1	YER068W	MOT2
PHF15/BI3	ENSG00000080823	PHF15	Q0115	BI3
ZIC2/COS8	ENSG00000080839	ZIC2	YHL048W	COS8
LCP2/ZIP1	ENSG00000080986	LCP2	YDR285W	ZIP1
TRIT1/YRB2	ENSG00000081026	TRIT1	YIL063C	YRB2
ADRB1/PPH3	ENSG00000081051	ADRB1	YDR075W	PPH3
ENSG00000043822/STE12	ENSG00000081189	ENSG00000043822	YHR084W	STE12
GUCA2B/YKL027W	ENSG00000081307	GUCA2B	YKL027W	YKL027W
CUL7/HOP1	ENSG00000081320	CUL7	YIL072W	HOP1
CTNNA1/MTC1	ENSG00000081479	CTNNA1	YJL123C	MTC1
PHKA2/SSL1	ENSG00000081665	PHKA2	YLR005W	SSL1
EPHA3/YVH1	ENSG00000081721	EPHA3	YIR026C	YVH1
HSPA5/PDE1	ENSG00000081803	HSPA5	YGL248W	PDE1
DSG2/TRI1	ENSG00000082014	DSG2	YMR233W	TRI1
GEMIN8/YGR126W	ENSG00000082258	GEMIN8	YGR126W	YGR126W
OFD1/YDL180W	ENSG00000082438	OFD1	YDL180W	YDL180W
PREX2/MED4	ENSG00000082512	PREX2	YOR174W	MED4
WDR37/MRPL22	ENSG00000082515	WDR37	YNL177C	MRPL22
YTHDC2/UTP13	ENSG00000082516	YTHDC2	YLR222C	UTP13
CTPS2/YCK1	ENSG00000082701	CTPS2	YHR135C	YCK1
ATP6V1H/YLR156W	ENSG00000082781	ATP6V1H	YLR156W	YLR156W
POLR2B/MPC54	ENSG00000082805	POLR2B	YOR177C	MPC54
TPR/CRM1	ENSG00000082898	TPR	YGR218W	CRM1
CP/SPO71	ENSG00000083093	CP	YDR104C	SPO71
DTNBP1/SNO1	ENSG00000083123	DTNBP1	YMR095C	SNO1
XK/SAS3	ENSG00000083168	XK	YBL052C	SAS3
ARHGAP6/KAP104	ENSG00000083312	ARHGAP6	YBR017C	KAP104
MAP4/AI5_BETA	ENSG00000083454	MAP4	Q0075	AI5_BETA
GOPC/YMR018W	ENSG00000083457	GOPC	YMR018W	YMR018W
ROS1/MTF2	ENSG00000083535	ROS1	YDL044C	MTF2
HDAC9/GIP4	ENSG00000083799	HDAC9	YAL031C	GIP4
RRM2B/RPS5	ENSG00000083845	RRM2B	YJR123W	RPS5
TNFRSF17/APT2	ENSG00000083857	TNFRSF17	YDR441C	APT2
LMO3/SLZ1	ENSG00000083896	LMO3	YNL196C	SLZ1
MRPS10/SBP1	ENSG00000084072	MRPS10	YHL034C	SBP1
GUCA1A/STE24	ENSG00000084073	GUCA1A	YJR117W	STE24
RSF1/DER1	ENSG00000084463	RSF1	YBR201W	DER1
VPS13D/TIF34	ENSG00000084623	VPS13D	YMR146C	TIF34
CELF2/SHE4	ENSG00000084674	CELF2	YOR035C	SHE4
R3HDM1/YKR018C	ENSG00000084754	R3HDM1	YKR018C	YKR018C
COL9A2/URA2	ENSG00000084774	COL9A2	YJL130C	URA2
KITLG/CGR1	ENSG00000085063	KITLG	YGL029W	CGR1
ERCC8/DAP2	ENSG00000085377	ERCC8	YHR028C	DAP2
VAMP3/HSP26	ENSG00000085382	VAMP3	YBR072W	HSP26
PER3/SEH1	ENSG00000085415	PER3	YGL100W	SEH1
UTS2/SED4	ENSG00000085433	UTS2	YCR067C	SED4
TNFRSF9/CTS2	ENSG00000085465	TNFRSF9	YDR371W	CTS2
EPN3/SSK2	ENSG00000085511	EPN3	YNR031C	SSK2
LTBP1/YPR1	ENSG00000085662	LTBP1	YDR368W	YPR1
RCN1/RRN3	ENSG00000085721	RCN1	YKL125W	RRN3
ELN/IML2	ENSG00000085831	ELN	YJL082W	IML2
RFC2/END3	ENSG00000085832	RFC2	YNL084C	END3
ARID1B/CDC6	ENSG00000085840	ARID1B	YJL194W	CDC6
NEDD4L/SQS1	ENSG00000085872	NEDD4L	YNL224C	SQS1
FOXP3/MKK1	ENSG00000086015	FOXP3	YOR231W	MKK1
HEXB/MDJ1	ENSG00000086061	HEXB	YFL016C	MDJ1
JKAMP/VPS20	ENSG00000086065	JKAMP	YMR077C	VPS20
DKK3/FAP1	ENSG00000086102	DKK3	YNL023C	FAP1
ARHGEF5/DIM1	ENSG00000086189	ARHGEF5	YPL266W	DIM1
NFE2L3/KAP120	ENSG00000086200	NFE2L3	YPL125W	KAP120
LIMA1/CAK1	ENSG00000086232	LIMA1	YFL029C	CAK1
SLC4A8/MRPL24	ENSG00000086504	SLC4A8	YMR193W	MRPL24
PTGER3/CIN5	ENSG00000086548	PTGER3	YOR028C	CIN5
MAPK9/CWC2	ENSG00000086589	MAPK9	YDL209C	CWC2
COL23A1/EMP24	ENSG00000086598	COL23A1	YGL200C	EMP24
BCAR1/MRP10	ENSG00000086758	BCAR1	YDL045W-A	MRP10
FAM160A2/GPI10	ENSG00000086848	FAM160A2	YGL142C	GPI10
HERPUD1/POX1	ENSG00000087008	HERPUD1	YGL205W	POX1
HOMER3/SGF11	ENSG00000087152	HOMER3	YPL047W	SGF11
RAD51/PGS1	ENSG00000087157	RAD51	YCL004W	PGS1
POLQ/ISA1	ENSG00000087206	POLQ	YLL027W	ISA1
PIK3CB/ATP18	ENSG00000087245	PIK3CB	YML081C-A	ATP18
ENSG00000051415/TPA1	ENSG00000087263	ENSG00000051415	YER049W	TPA1
CYBA/CDC50	ENSG00000087274	CYBA	YCR094W	CDC50
THOC3/EST1	ENSG00000087338	THOC3	YLR233C	EST1
HEBP2/CUS1	ENSG00000087365	HEBP2	YMR240C	CUS1
PLEKHA5/VPS1	ENSG00000087470	PLEKHA5	YKR001C	VPS1
PRSS8/ERV46	ENSG00000087502	PRSS8	YAL042W	ERV46
SIKE1/GDS1	ENSG00000088179	SIKE1	YOR355W	GDS1
RRP12/HAS1	ENSG00000088205	RRP12	YMR290C	HAS1
MSMO1/RPS2	ENSG00000088247	MSMO1	YGL123W	RPS2
TTC17/SFK1	ENSG00000088305	TTC17	YKL051W	SFK1
ALX4/YLR422W	ENSG00000088387	ALX4	YLR422W	YLR422W
FOXN3/FPR1	ENSG00000088832	FOXN3	YNL135C	FPR1
AKR7A2/SHP1	ENSG00000088833	AKR7A2	YBL058W	SHP1
MRTO4/DYN2	ENSG00000088986	MRTO4	YDR424C	DYN2
USE1/BRL1	ENSG00000089006	USE1	YHR036W	BRL1
MCF2L2/RPL6A	ENSG00000089009	MCF2L2	YML073C	RPL6A
NRIP2/GIN4	ENSG00000089022	NRIP2	YDR507C	GIN4
LAMA3/ESF1	ENSG00000089048	LAMA3	YDR365C	ESF1
ANAPC4/APC5	ENSG00000089053	ANAPC4	YOR249C	APC5
KCNQ1/REX4	ENSG00000089094	KCNQ1	YOL080C	REX4
TRAPPC3/GCN1	ENSG00000089154	TRAPPC3	YGL195W	GCN1
THRAP3/PXL1	ENSG00000089159	THRAP3	YKR090W	PXL1
PHPT1/YLR179C	ENSG00000089220	PHPT1	YLR179C	YLR179C
ENTPD2/ETP1	ENSG00000089234	ENTPD2	YHL010C	ETP1
ARID4B/MET10	ENSG00000089250	ARID4B	YFR030W	MET10
PTPRN/TAP42	ENSG00000089289	PTPRN	YMR028W	TAP42
KIF1B/ROT2	ENSG00000089597	KIF1B	YBR229C	ROT2
FOXC1/MAK5	ENSG00000089737	FOXC1	YBR142W	MAK5
SYNE2/YMR244W	ENSG00000090006	SYNE2	YMR244W	YMR244W
CBLN4/LCB2	ENSG00000090054	CBLN4	YDR062W	LCB2
CHRDL2/PAP1	ENSG00000090060	CHRDL2	YKR002W	PAP1
RELT/AIM20	ENSG00000090104	RELT	YIL158W	AIM20
NOP58/FYV10	ENSG00000090316	NOP58	YIL097W	FYV10
KCNH2/XBP1	ENSG00000090339	KCNH2	YIL101C	XBP1
CUL1/IPI3	ENSG00000090372	CUL1	YNL182C	IPI3
CYFIP2/PEX12	ENSG00000090432	CYFIP2	YMR026C	PEX12
TAB2/YNR064C	ENSG00000090487	TAB2	YNR064C	YNR064C
EIF2AK2/MPS2	ENSG00000090565	EIF2AK2	YGL075C	MPS2
KMT2C/YLR036C	ENSG00000090612	KMT2C	YLR036C	YLR036C
PUM2/ALA1	ENSG00000090861	PUM2	YOR335C	ALA1
MRPL43/SEC3	ENSG00000090989	MRPL43	YER008C	SEC3
ITIH4/LPD1	ENSG00000091140	ITIH4	YFL018C	LPD1
C4orf27/FUM1	ENSG00000091483	C4orf27	YPL262W	FUM1
ZFR/SKT5	ENSG00000091490	ZFR	YBL061C	SKT5
NPFFR2/ECM30	ENSG00000091536	NPFFR2	YLR436C	ECM30
ENSG00000056345/JNM1	ENSG00000092054	ENSG00000056345	YMR294W	JNM1
PHF21B/BAP2	ENSG00000092068	PHF21B	YBR068C	BAP2
TRAF1/SLY1	ENSG00000092108	TRAF1	YDR189W	SLY1
PCGF2/GVP36	ENSG00000092200	PCGF2	YIL041W	GVP36
IL17RB/SPT16	ENSG00000092201	IL17RB	YGL207W	SPT16
TRAF3IP2/ERT1	ENSG00000092208	TRAF3IP2	YBR239C	ERT1
GYG2/ADE16	ENSG00000092421	GYG2	YLR028C	ADE16
SERPINB3/SOF1	ENSG00000092470	SERPINB3	YLL011W	SOF1
PKP2/SEC9	ENSG00000092531	PKP2	YGR009C	SEC9
MSH4/SER33	ENSG00000092621	MSH4	YIL074C	SER33
F7/MLC2	ENSG00000092841	F7	YPR188C	MLC2
GDI2/HMF1	ENSG00000092847	GDI2	YER057C	HMF1
PRDM1/AFT2	ENSG00000093010	PRDM1	YPL202C	AFT2
ATG5/RSM22	ENSG00000093167	ATG5	YKL155C	RSM22
PITHD1/HOS3	ENSG00000094631	PITHD1	YPL116W	HOS3
MTA3/RPT6	ENSG00000094804	MTA3	YGL048C	RPT6
USP13/FUR1	ENSG00000094841	USP13	YHR128W	FUR1
LAMC2/SLP1	ENSG00000094975	LAMC2	YOR154W	SLP1
CDK14/MSH2	ENSG00000095002	CDK14	YOL090W	MSH2
SEC61A1/DYS1	ENSG00000095059	SEC61A1	YHR068W	DYS1
PPP1R12A/RET2	ENSG00000095139	PPP1R12A	YFR051C	RET2
RASGRF1/VAC8	ENSG00000095261	RASGRF1	YEL013W	VAC8
CAMK2B/MSS51	ENSG00000095303	CAMK2B	YLR203C	MSS51
CROCC/VMA7	ENSG00000095539	CROCC	YGR020C	VMA7
POLR3E/ISW1	ENSG00000095564	POLR3E	YBR245C	ISW1
ATP2B4/HSP150	ENSG00000095794	ATP2B4	YJL159W	HSP150
ZC3H11A/YBL081W	ENSG00000095951	ZC3H11A	YBL081W	YBL081W
RIOK2/SGV1	ENSG00000096063	RIOK2	YPR161C	SGV1
NDC1/CEF1	ENSG00000096401	NDC1	YMR213W	CEF1
FLYWCH1/HST1	ENSG00000096717	FLYWCH1	YOL068C	HST1
UNKL/HRR25	ENSG00000097007	UNKL	YPL204W	HRR25
ALDH18A1/CDC7	ENSG00000097046	ALDH18A1	YDL017W	CDC7
TARBP1/ERP2	ENSG00000099203	TARBP1	YAL007C	ERP2
MXD1/MGR1	ENSG00000099204	MXD1	YCL044C	MGR1
CDK17/NRG2	ENSG00000099326	CDK17	YBR066C	NRG2
DNAJC25/FRE8	ENSG00000099331	DNAJC25	YLR047C	FRE8
PSD/RPN12	ENSG00000099341	PSD	YFR052W	RPN12
CTDP1/NSE3	ENSG00000099399	CTDP1	YDR288W	NSE3
YBX3/WHI3	ENSG00000099622	YBX3	YNL197C	WHI3
WNK1/ATP16	ENSG00000099624	WNK1	YDL004W	ATP16
CCAR1/GBP2	ENSG00000099783	CCAR1	YCL011C	GBP2
OGFR/CDC34	ENSG00000099804	OGFR	YDR054C	CDC34
GNA15/MEU1	ENSG00000099810	GNA15	YLR017W	MEU1
CREB3L3/RPB5	ENSG00000099817	CREB3L3	YBR154C	RPB5
PTPRU/RTK1	ENSG00000099875	PTPRU	YDL025C	RTK1
SNRNP40/YRB1	ENSG00000099901	SNRNP40	YDR002W	YRB1
COL11A1/GRS1	ENSG00000099917	COL11A1	YBR121C	GRS1
MPC1/RGC1	ENSG00000099940	MPC1	YPR115W	RGC1
ACAA1/HOF1	ENSG00000099942	ACAA1	YMR032W	HOF1
BCAT1/RPA34	ENSG00000099968	BCAT1	YJL148W	RPA34
HDAC7/PRP21	ENSG00000099995	HDAC7	YJL203W	PRP21
LZTS1/SMD1	ENSG00000100028	LZTS1	YGR074W	SMD1
SPAG4/NOP7	ENSG00000100029	SPAG4	YGR103W	NOP7
NCKAP1/CDC28	ENSG00000100030	NCKAP1	YBR160W	CDC28
MRPS35/PTC3	ENSG00000100034	MRPS35	YBL056W	PTC3
GUCY1B3/SIP3	ENSG00000100038	GUCY1B3	YNL257C	SIP3
SFSWAP/CTP1	ENSG00000100075	SFSWAP	YBR291C	CTP1
TNK2/GGA1	ENSG00000100083	TNK2	YDR358W	GGA1
CDH3/HIR2	ENSG00000100084	CDH3	YOR038C	HIR2
ARSF/LRG1	ENSG00000100092	ARSF	YDL240W	LRG1
GPBP1/SPC105	ENSG00000100106	GPBP1	YGL093W	SPC105
CS/SPP382	ENSG00000100109	CS	YLR424W	SPP382
LTK/NHP2	ENSG00000100138	LTK	YDL208W	NHP2
MRPS24/RPO26	ENSG00000100142	MRPS24	YPR187W	RPO26
ELMO2/YLR462W	ENSG00000100151	ELMO2	YLR462W	YLR462W
WAPAL/DBP3	ENSG00000100201	WAPAL	YGL078C	DBP3
APPBP2/DMC1	ENSG00000100206	APPBP2	YER179W	DMC1
POLD1/BOP3	ENSG00000100207	POLD1	YNL042W	BOP3
SEZ6/BNA6	ENSG00000100219	SEZ6	YFR047C	BNA6
EIF4B/AIM33	ENSG00000100225	EIF4B	YML087C	AIM33
GLTSCR1/GSF2	ENSG00000100242	GLTSCR1	YML048W	GSF2
RPL18/PGA3	ENSG00000100243	RPL18	YML125C	PGA3
ISOC2/APL1	ENSG00000100280	ISOC2	YJR005W	APL1
U2AF2/SUT1	ENSG00000100284	U2AF2	YGL162W	SUT1
EPN1/HMX1	ENSG00000100292	EPN1	YLR205C	HMX1
MED29/YJR011C	ENSG00000100296	MED29	YJR011C	YJR011C
AHRR/MCM5	ENSG00000100297	AHRR	YLR274W	MCM5
GSC2/PET54	ENSG00000100320	GSC2	YGR222W	PET54
GPC1/PTC6	ENSG00000100324	GPC1	YCR079W	PTC6
ADCK1/RGT1	ENSG00000100325	ADCK1	YKL038W	RGT1
HAGH/MYO3	ENSG00000100345	HAGH	YKL129C	MYO3
RNF4/HPT1	ENSG00000100353	RNF4	YDR399W	HPT1
CASP8/MDR1	ENSG00000100359	CASP8	YGR100W	MDR1
ASUN/YLR224W	ENSG00000100365	ASUN	YLR224W	YLR224W
DLX3/YIA6	ENSG00000100372	DLX3	YIL006W	YIA6
SPA17/HSP12	ENSG00000100380	SPA17	YFL014W	HSP12
WISP2/HRT1	ENSG00000100387	WISP2	YOL133W	HRT1
NGFR/GCN5	ENSG00000100393	NGFR	YGR252W	GCN5
CDON/RNA1	ENSG00000100401	CDON	YMR235C	RNA1
TAF2/APA2	ENSG00000100403	TAF2	YDR530C	APA2
HIPK2/RPC25	ENSG00000100413	HIPK2	YKL144C	RPC25
TNPO3/FPR3	ENSG00000100442	TNPO3	YML074C	FPR3
MEF2BNB-MEF2B/PAU15	ENSG00000100448	MEF2BNB-MEF2B	YIR041W	PAU15
RFXANK/TIF3	ENSG00000100461	RFXANK	YPR163C	TIF3
LPAR2/HSL7	ENSG00000100462	LPAR2	YBR133C	HSL7
CTSA/DPB2	ENSG00000100479	CTSA	YPR175W	DPB2
SUGP2/GPH1	ENSG00000100504	SUGP2	YPR160W	GPH1
SLC12A2/RAD27	ENSG00000100526	SLC12A2	YKL113C	RAD27
SNX24/VMA8	ENSG00000100554	SNX24	YEL051W	VMA8
EYA2/PRE10	ENSG00000100567	EYA2	YOR362C	PRE10
CNN2/VTI1	ENSG00000100568	CNN2	YMR197C	VTI1
SNCAIP/AHA1	ENSG00000100591	SNCAIP	YDR214W	AHA1
DDX20/LCB1	ENSG00000100596	DDX20	YMR296C	LCB1
BTBD1/RRT6	ENSG00000100605	BTBD1	YGL146C	RRT6
BCAS1/PTC2	ENSG00000100614	BCAS1	YER089C	PTC2
POU1F1/NMA2	ENSG00000100628	POU1F1	YGR010W	NMA2
PMS1/NAB3	ENSG00000100650	PMS1	YPL190C	NAB3
HMG20B/TIF5	ENSG00000100664	HMG20B	YPR041W	TIF5
CALCRL/FAL1	ENSG00000100697	CALCRL	YDR021W	FAL1
TAF11/ADE3	ENSG00000100714	TAF11	YGR204W	ADE3
ANKS1A/YAP1	ENSG00000100722	ANKS1A	YML007W	YAP1
AP3D1/YGR093W	ENSG00000100749	AP3D1	YGR093W	YGR093W
ZNF76/RPT2	ENSG00000100764	ZNF76	YDL007W	RPT2
SLC9A3R2/PSK1	ENSG00000100784	SLC9A3R2	YAL017W	PSK1
NTHL1/PRE7	ENSG00000100804	NTHL1	YBL041W	PRE7
GNAI3/ACE2	ENSG00000100811	GNAI3	YLR131C	ACE2
IPO5/CST9	ENSG00000100814	IPO5	YLR394W	CST9
OAT/PAF1	ENSG00000100815	OAT	YBR279W	PAF1
WDR3/SGN1	ENSG00000100836	WDR3	YIR001C	SGN1
PKN2/YHR202W	ENSG00000100852	PKN2	YHR202W	YHR202W
WDR18/SRP54	ENSG00000100883	WDR18	YPR088C	SRP54
TRAM2/SCL1	ENSG00000100902	TRAM2	YGL011C	SCL1
NTN1/MGA2	ENSG00000100906	NTN1	YIR033W	MGA2
GLP2R/PCM1	ENSG00000100908	GLP2R	YEL058W	PCM1
MCM10/YHR035W	ENSG00000100934	MCM10	YHR035W	YHR035W
DGKA/PSF1	ENSG00000101003	DGKA	YDR013W	PSF1
ERBB3/YAP6	ENSG00000101004	ERBB3	YDR259C	YAP6
ROPN1/CBP3	ENSG00000101019	ROPN1	YPL215W	CBP3
KARS/DIA1	ENSG00000101049	KARS	YMR316W	DIA1
PDIA5/GAL11	ENSG00000101057	PDIA5	YOL051W	GAL11
NDUFB4/GAT2	ENSG00000101076	NDUFB4	YMR136W	GAT2
SPEN/PET9	ENSG00000101084	SPEN	YBL030C	PET9
MYLK/GIM3	ENSG00000101132	MYLK	YNL153C	GIM3
MAP2K4/PFS2	ENSG00000101138	MAP2K4	YNL317W	PFS2
SNAP91/LYS9	ENSG00000101144	SNAP91	YNR050C	LYS9
SLK/GLE2	ENSG00000101146	SLK	YER107C	GLE2
COL17A1/BIO2	ENSG00000101150	COL17A1	YGR286C	BIO2
SEC61A2/PRP6	ENSG00000101161	SEC61A2	YBR055C	PRP6
PRKCQ/PRE6	ENSG00000101182	PRKCQ	YOL038W	PRE6
TLE2/EAF7	ENSG00000101189	TLE2	YNL136W	EAF7
ASB1/BYE1	ENSG00000101191	ASB1	YKL005C	BYE1
FAM107B/GID8	ENSG00000101193	FAM107B	YMR135C	GID8
ME1/GLO3	ENSG00000101199	ME1	YER122C	GLO3
TBC1D1/TEF2	ENSG00000101210	TBC1D1	YBR118W	TEF2
CDK13/YCH1	ENSG00000101224	CDK13	YGR203W	YCH1
MTHFD2/CKA2	ENSG00000101266	MTHFD2	YOR061W	CKA2
SLC9A7/SEC23	ENSG00000101310	SLC9A7	YPR181C	SEC23
FOXJ2/CYB2	ENSG00000101323	FOXJ2	YML054C	CYB2
YBX1/BEM1	ENSG00000101336	YBX1	YBR200W	BEM1
PDE4A/IDH1	ENSG00000101365	PDE4A	YNL037C	IDH1
PPP2R5A/MIR1	ENSG00000101367	PPP2R5A	YJR077C	MIR1
CTNNA2/TTI1	ENSG00000101407	CTNNA2	YKL033W	TTI1
ELAVL1/ARP5	ENSG00000101442	ELAVL1	YNL059C	ARP5
TIE1/SAH1	ENSG00000101444	TIE1	YER043C	SAH1
SMARCD1/PRP16	ENSG00000101452	SMARCD1	YKR086W	PRP16
KDM4A/YPL034W	ENSG00000101474	KDM4A	YPL034W	YPL034W
NFYC/UBP6	ENSG00000101557	NFYC	YFR010W	UBP6
SLC9A3/SCS2	ENSG00000101558	SLC9A3	YER120W	SCS2
NGEF/YMR196W	ENSG00000101605	NGEF	YMR196W	YMR196W
ASPM/ABD1	ENSG00000101654	ASPM	YBR236C	ABD1
CD84/REV1	ENSG00000101751	CD84	YOR346W	REV1
ELOVL1/RIO1	ENSG00000101782	ELOVL1	YOR119C	RIO1
SPI1/PTI1	ENSG00000101811	SPI1	YGR156W	PTI1
ZNRD1/NAS6	ENSG00000101843	ZNRD1	YGR232W	NAS6
MPPED2/UTP7	ENSG00000101849	MPPED2	YER082C	UTP7
ZBTB11/POL2	ENSG00000101868	ZBTB11	YNL262W	POL2
ATXN3/MRS1	ENSG00000101871	ATXN3	YIR021W	MRS1
GOLGA5/YPL039W	ENSG00000101888	GOLGA5	YPL039W	YPL039W
FGFR2/ALG13	ENSG00000101901	FGFR2	YGL047W	ALG13
EML1/PRS2	ENSG00000101911	EML1	YER099C	PRS2
ARFGEF1/YOR289W	ENSG00000101935	ARFGEF1	YOR289W	YOR289W
MTFR1/SET3	ENSG00000101945	MTFR1	YKR029C	SET3
STAG3/BIR1	ENSG00000101966	STAG3	YJR089W	BIR1
FECH/EPL1	ENSG00000101977	FECH	YFL024C	EPL1
MYO9A/PXA2	ENSG00000101986	MYO9A	YKL188C	PXA2
DDX3Y/CPT1	ENSG00000102007	DDX3Y	YNL130C	CPT1
PFKP/ARD1	ENSG00000102030	PFKP	YHR013C	ARD1
SP100/ISW2	ENSG00000102038	SP100	YOR304W	ISW2
KLF6/YMR1	ENSG00000102043	KLF6	YJR110W	YMR1
PPAP2A/YDL156W	ENSG00000102054	PPAP2A	YDL156W	YDL156W
NEO1/SMF1	ENSG00000102096	NEO1	YOL122C	SMF1
TRAM1/TAZ1	ENSG00000102125	TRAM1	YPR140W	TAZ1
PHKA1/PGK1	ENSG00000102144	PHKA1	YCR012W	PGK1
TNFRSF1A/MDY2	ENSG00000102178	TNFRSF1A	YOL111C	MDY2
CACNB1/SCH9	ENSG00000102225	CACNB1	YHR205W	SCH9
EVI5/PAB1	ENSG00000102241	EVI5	YER165W	PAB1
PKM/ESS1	ENSG00000102309	PKM	YJR017C	ESS1
DHX29/ALE1	ENSG00000102312	DHX29	YOR175C	ALE1
DNTTIP2/YPL225W	ENSG00000102390	DNTTIP2	YPL225W	YPL225W
TP53BP1/RIM101	ENSG00000102554	TP53BP1	YHL027W	RIM101
TRO/YPK1	ENSG00000102572	TRO	YKL126W	YPK1
RRP15/FUS2	ENSG00000102606	RRP15	YMR232W	FUS2
RHOA/SRV2	ENSG00000102755	RHOA	YNL138W	SRV2
DHX8/CIT3	ENSG00000102786	DHX8	YPR001W	CIT3
PRKCZ/SWD3	ENSG00000102879	PRKCZ	YBR175W	SWD3
SYT1/PPQ1	ENSG00000102893	SYT1	YPL179W	PPQ1
IDH3G/NTF2	ENSG00000102898	IDH3G	YER009W	NTF2
ROGDI/NIC96	ENSG00000102900	ROGDI	YFR002W	NIC96
PDZD4/STP1	ENSG00000102974	PDZD4	YDR463W	STP1
ROCK1/RPN8	ENSG00000103035	ROCK1	YOR261C	RPN8
CBFB/YNL176C	ENSG00000103152	CBFB	YNL176C	YNL176C
PDK3/VMR1	ENSG00000103222	PDK3	YHL035C	VMR1
HYAL2/MUP1	ENSG00000103257	HYAL2	YGR055W	MUP1
HDAC4/NBP35	ENSG00000103274	HDAC4	YGL091C	NBP35
RASSF1/UBC9	ENSG00000103275	RASSF1	YDL064W	UBC9
FGFR3/ARO2	ENSG00000103313	FGFR3	YGL148W	ARO2
IFI35/ADH5	ENSG00000103326	IFI35	YBR145W	ADH5
COASY/SUP35	ENSG00000103342	COASY	YDR172W	SUP35
MEF2A/RSM19	ENSG00000103363	MEF2A	YNR037C	RSM19
OTUD5/JJJ1	ENSG00000103423	OTUD5	YNL227C	JJJ1
TFE3/RPL36A	ENSG00000103479	TFE3	YMR194W	RPL36A
TBC1D25/SFP1	ENSG00000103495	TBC1D25	YLR403W	SFP1
ACSL4/SSO1	ENSG00000103496	ACSL4	YPL232W	SSO1
INPP5A/TAE1	ENSG00000103510	INPP5A	YBR261C	TAE1
GPKOW/ICY2	ENSG00000103540	GPKOW	YPL250C	ICY2
GRIPAP1/BRE1	ENSG00000103549	GRIPAP1	YDL074C	BRE1
FTSJ1/LYS12	ENSG00000103591	FTSJ1	YIL094C	LYS12
POLR1A/KSP1	ENSG00000103653	POLR1A	YHR082C	KSP1
LAPTM4A/ATS1	ENSG00000103657	LAPTM4A	YAL020C	ATS1
IP6K2/YKR023W	ENSG00000103671	IP6K2	YKR023W	YKR023W
STON1-GTF2A1L/LIA1	ENSG00000103723	STON1-GTF2A1L	YJR070C	LIA1
SRBD1/YPT11	ENSG00000103769	SRBD1	YNL304W	YPT11
CYFIP1/RBA50	ENSG00000103932	CYFIP1	YDR527W	RBA50
RASGRP2/YKL070W	ENSG00000103966	RASGRP2	YKL070W	YKL070W
PSME4/MXR1	ENSG00000104064	PSME4	YER042W	MXR1
IFT80/HCR1	ENSG00000104131	IFT80	YLR192C	HCR1
SIRT2/PEP3	ENSG00000104142	SIRT2	YLR148W	PEP3
ERLEC1/MSC2	ENSG00000104147	ERLEC1	YDR205W	MSC2
PPP2R5B/GND1	ENSG00000104221	PPP2R5B	YHR183W	GND1
PYGM/YOL159C	ENSG00000104299	PYGM	YOL159C	YOL159C
PITX1/AIM31	ENSG00000104320	PITX1	YML030W	AIM31
TRPC7/POP1	ENSG00000104356	TRPC7	YNL221C	POP1
NUP133/YPT32	ENSG00000104388	NUP133	YGL210W	YPT32
NUCKS1/GNA1	ENSG00000104408	NUCKS1	YFL017C	GNA1
VPS35/EMC2	ENSG00000104412	VPS35	YJR088C	EMC2
DNAJA2/UBS1	ENSG00000104415	DNAJA2	YBR165W	UBS1
BCL3/ARP10	ENSG00000104419	BCL3	YDR106W	ARP10
KCNAB2/DAL81	ENSG00000104490	KCNAB2	YIR023W	DAL81
ABCC9/EFB1	ENSG00000104529	ABCC9	YAL003W	EFB1
GAL/PSA1	ENSG00000104549	GAL	YDL055C	PSA1
CLEC2D/TMT1	ENSG00000104611	CLEC2D	YER175C	TMT1
RORA/BCH2	ENSG00000104613	RORA	YKR027W	BCH2
DRD4/VPS55	ENSG00000104660	DRD4	YJR044C	VPS55
TGFBR3/IRC15	ENSG00000104687	TGFBR3	YPL017C	IRC15
KIAA1107/MCM4	ENSG00000104738	KIAA1107	YPR019W	MCM4
PLA2G10/YCL012C	ENSG00000104805	PLA2G10	YCL012C	YCL012C
ATP1B3/GSY2	ENSG00000104812	ATP1B3	YLR258W	GSY2
NEDD4/ARK1	ENSG00000104814	NEDD4	YNL020C	ARK1
PIGB/ECI1	ENSG00000104823	PIGB	YLR284C	ECI1
MAPK6/TUB2	ENSG00000104833	MAPK6	YFL037W	TUB2
GNB5/DIA4	ENSG00000104835	GNB5	YHR011W	DIA4
RAB27A/SNP1	ENSG00000104852	RAB27A	YIL061C	SNP1
CECR5/YER184C	ENSG00000104863	CECR5	YER184C	YER184C
UFD1L/MHP1	ENSG00000104866	UFD1L	YJL042W	MHP1
LRP6/PIH1	ENSG00000104872	LRP6	YHR034C	PIH1
GUCY2C/PRP11	ENSG00000104897	GUCY2C	YDL043C	PRP11
SCT/TRM1	ENSG00000104907	SCT	YDR120C	TRM1
PHRF1/RPL6B	ENSG00000104960	PHRF1	YLR448W	RPL6B
IKBKAP/SGT2	ENSG00000104969	IKBKAP	YOR007C	SGT2
NUCB2/TIM44	ENSG00000104980	NUCB2	YIL022W	TIM44
PFN2/CRH1	ENSG00000105127	PFN2	YGR189C	CRH1
PTPN3/POP4	ENSG00000105171	PTPN3	YBR257W	POP4
SPTB/CLN2	ENSG00000105173	SPTB	YPL256C	CLN2
DAPP1/TIM50	ENSG00000105197	DAPP1	YPL063W	TIM50
FGF10/NOP1	ENSG00000105202	FGF10	YDL014W	NOP1
SMG6/PGI1	ENSG00000105220	SMG6	YBR196C	PGI1
EXOC5/GFD2	ENSG00000105229	EXOC5	YCL036W	GFD2
CLTCL1/ALF1	ENSG00000105254	CLTCL1	YNL148C	ALF1
FSTL3/FCJ1	ENSG00000105281	FSTL3	YKR016W	FCJ1
DGCR2/PRO1	ENSG00000105323	DGCR2	YDR300C	PRO1
RNF126/CDH1	ENSG00000105325	RNF126	YGL003C	CDH1
MNT/YML6	ENSG00000105364	MNT	YML025C	YML6
ZXDC/RSC3	ENSG00000105369	ZXDC	YDR303C	RSC3
POLB/QDR1	ENSG00000105370	POLB	YIL120W	QDR1
WIPI1/RPS19B	ENSG00000105372	WIPI1	YNL302C	RPS19B
ASNS/SPO13	ENSG00000105373	ASNS	YHR014W	SPO13
AP3M2/CIR1	ENSG00000105379	AP3M2	YGR207C	CIR1
CNGB1/AVT7	ENSG00000105388	CNGB1	YIL088C	AVT7
ST6GALNAC2/SLT2	ENSG00000105397	ST6GALNAC2	YHR030C	SLT2
CHAT/CDC37	ENSG00000105401	CHAT	YDR168W	CDC37
PABPC1/SEC17	ENSG00000105402	PABPC1	YBL050W	SEC17
TESK2/YIP3	ENSG00000105404	TESK2	YNL044W	YIP3
C16orf80/PMA2	ENSG00000105409	C16orf80	YPL036W	PMA2
CSNK2A2/ERD2	ENSG00000105438	CSNK2A2	YBL040C	ERD2
PTPN21/SYT1	ENSG00000105443	PTPN21	YPR095C	SYT1
EIF2B3/HAT2	ENSG00000105447	EIF2B3	YEL056W	HAT2
CAMK2A/CDC9	ENSG00000105486	CAMK2A	YDL164C	CDC9
TCOF1/PLB3	ENSG00000105499	TCOF1	YOL011W	PLB3
CDC42/TPD3	ENSG00000105568	CDC42	YAL016W	TPD3
OSBPL3/CTK3	ENSG00000105576	OSBPL3	YML112W	CTK3
EPHA8/CCC1	ENSG00000105607	EPHA8	YLR220W	CCC1
SLC12A3/NRG1	ENSG00000105610	SLC12A3	YDR043C	NRG1
RAD18/PRP31	ENSG00000105618	RAD18	YGR091W	PRP31
ATP2B1/SEC28	ENSG00000105669	ATP2B1	YIL076W	SEC28
NCK2/DBP8	ENSG00000105671	NCK2	YHR169W	DBP8
MAP4K4/SFG1	ENSG00000105676	MAP4K4	YOR315W	SFG1
RPL31/YRB30	ENSG00000105698	RPL31	YGL164C	YRB30
WDR1/PXR1	ENSG00000105705	WDR1	YGR280C	PXR1
SNX13/TPK1	ENSG00000105723	SNX13	YJL164C	TPK1
ARHGAP10/SPF1	ENSG00000105726	ARHGAP10	YEL031W	SPF1
RPS6KA2/YJR149W	ENSG00000105737	RPS6KA2	YJR149W	YJR149W
ING3/GLO4	ENSG00000105755	ING3	YOR040W	GLO4
WBSCR22/ZUO1	ENSG00000105821	WBSCR22	YGR285C	ZUO1
SEL1L/BET1	ENSG00000105829	SEL1L	YIL004C	BET1
TRIP13/DET1	ENSG00000105852	TRIP13	YDR051C	DET1
ATP6AP1/LCD1	ENSG00000105854	ATP6AP1	YDR499W	LCD1
TCF3/YKL069W	ENSG00000105855	TCF3	YKL069W	YKL069W
TRIB2/ZIM17	ENSG00000105866	TRIB2	YNL310C	ZIM17
DAZAP1/WTM1	ENSG00000105875	DAZAP1	YOR230W	WTM1
MBD3/YGR066C	ENSG00000105939	MBD3	YGR066C	YGR066C
PRLH/KGD1	ENSG00000105953	PRLH	YIL125W	KGD1
HLTF/PRR2	ENSG00000105976	HLTF	YDL214C	PRR2
CPSF1/DJP1	ENSG00000105993	CPSF1	YIR004W	DJP1
CDH19/RIM1	ENSG00000106028	CDH19	YCR028C-A	RIM1
PDCD2/ATG17	ENSG00000106052	PDCD2	YLR423C	ATG17
PRKACA/RSC30	ENSG00000106069	PRKACA	YHR056C	RSC30
LPHN1/TLG2	ENSG00000106089	LPHN1	YOL018C	TLG2
ACTN1/GRS2	ENSG00000106105	ACTN1	YPR081C	GRS2
RPS6KA6/GIS3	ENSG00000106125	RPS6KA6	YLR094C	GIS3
EPN2/RPL20B	ENSG00000106246	EPN2	YOR312C	RPL20B
PTPN18/PRT1	ENSG00000106263	PTPN18	YOR361C	PRT1
LIMS2/NOP15	ENSG00000106344	LIMS2	YNL110C	NOP15
LNX1/IMD3	ENSG00000106348	LNX1	YLR432W	IMD3
TFRC/SPS18	ENSG00000106351	TFRC	YNL204C	SPS18
SREBF1/LSM5	ENSG00000106355	SREBF1	YER146W	LSM5
TRPC5/APM1	ENSG00000106367	TRPC5	YPL259C	APM1
AFF4/KTR3	ENSG00000106397	AFF4	YBR205W	KTR3
UBE2D1/VPS71	ENSG00000106400	UBE2D1	YML041C	VPS71
MPP5/OPI3	ENSG00000106404	MPP5	YJR073C	OPI3
SMC1A/YIL166C	ENSG00000106571	SMC1A	YIL166C	YIL166C
HSD17B10/PRE8	ENSG00000106588	HSD17B10	YML092C	PRE8
MARK2/MRPL32	ENSG00000106591	MARK2	YCR003W	MRPL32
HMMR/RHB1	ENSG00000106615	HMMR	YCR027C	RHB1
CHFR/SDS23	ENSG00000106617	CHFR	YGL056C	SDS23
TRHDE/HAL5	ENSG00000106683	TRHDE	YJL165C	HAL5
P4HA2/VMA21	ENSG00000106688	P4HA2	YGR105W	VMA21
FCGR2B/CMK2	ENSG00000106799	FCGR2B	YOL016C	CMK2
NFATC3/PBA1	ENSG00000106829	NFATC3	YLR199C	PBA1
ACADVL/OAF1	ENSG00000106991	ACADVL	YAL051W	OAF1
FBXW11/URA6	ENSG00000106992	FBXW11	YKL024C	URA6
ACAP1/AZR1	ENSG00000107020	ACAP1	YGR224W	AZR1
CRMP1/SCP160	ENSG00000107164	CRMP1	YJL080C	SCP160
DERL2/PSD1	ENSG00000107186	DERL2	YNL169C	PSD1
NDE1/SPG4	ENSG00000107187	NDE1	YMR107W	SPG4
MRVI1/MBF1	ENSG00000107223	MRVI1	YOR298C-A	MBF1
AP1M1/MRF1	ENSG00000107242	AP1M1	YGL143C	MRF1
PVR/SNL1	ENSG00000107262	PVR	YIL016W	SNL1
IKBKG/YBR225W	ENSG00000107282	IKBKG	YBR225W	YBR225W
XRCC1/YFH7	ENSG00000107290	XRCC1	YFR007W	YFH7
SCARB1/PDR10	ENSG00000107331	SCARB1	YOR328W	PDR10
MCM2/YNL144C	ENSG00000107341	MCM2	YNL144C	YNL144C
TP63/GAT1	ENSG00000107485	TP63	YFL021W	GAT1
LLGL2/PEX13	ENSG00000107554	LLGL2	YLR191W	PEX13
NLE1/DPB11	ENSG00000107560	NLE1	YJL090C	DPB11
SDHA/TMA20	ENSG00000107566	SDHA	YER007C-A	TMA20
SMARCE1/RPG1	ENSG00000107581	SMARCE1	YBR079C	RPG1
KDM5A/YKL162C	ENSG00000107614	KDM5A	YKL162C	YKL162C
ADAM11/TIF1	ENSG00000107625	ADAM11	YKR059W	TIF1
PPP2R3A/PRR1	ENSG00000107643	PPP2R3A	YKL116C	PRR1
FERMT2/YOR022C	ENSG00000107651	FERMT2	YOR022C	YOR022C
ABCB11/NSE4	ENSG00000107672	ABCB11	YDL105W	NSE4
CD5L/CNA1	ENSG00000107758	CD5L	YLR433C	CNA1
PTGS2/MPM1	ENSG00000107771	PTGS2	YJL066C	MPM1
IGF2BP2/YHK8	ENSG00000107779	IGF2BP2	YHR048W	YHK8
MAP3K13/PHO5	ENSG00000107789	MAP3K13	YBR093C	PHO5
ST6GAL1/YCR051W	ENSG00000107854	ST6GAL1	YCR051W	YCR051W
VDAC1P1/GEA1	ENSG00000107862	VDAC1P1	YJR031C	GEA1
PICALM/SAC7	ENSG00000107863	PICALM	YDR389W	SAC7
NSF/BCP1	ENSG00000107949	NSF	YDR361C	BCP1
GLI2/YOL098C	ENSG00000107959	GLI2	YOL098C	YOL098C
CLASP1/MPD1	ENSG00000108010	CLASP1	YOR288C	MPD1
MRPS34/NUP159	ENSG00000108021	MRPS34	YIL115C	NUP159
NOTCH3/FRA1	ENSG00000108039	NOTCH3	YLL029W	FRA1
CLNS1A/SMC3	ENSG00000108055	CLNS1A	YJL074C	SMC3
PPP2R2C/NUD1	ENSG00000108061	PPP2R2C	YOR373W	NUD1
TEAD2/IXR1	ENSG00000108064	TEAD2	YKL032C	IXR1
EED/RTS3	ENSG00000108091	EED	YGR161C	RTS3
CDHR2/CUL3	ENSG00000108094	CDHR2	YGR003W	CUL3
SNCB/PCL1	ENSG00000108100	SNCB	YNL289W	PCL1
TSG101/ADH2	ENSG00000108107	TSG101	YMR303C	ADH2
ATP2A3/CAF120	ENSG00000108175	ATP2A3	YNL278W	CAF120
CA12/CPR3	ENSG00000108179	CA12	YML078W	CPR3
MGLL/YHI9	ENSG00000108187	MGLL	YHR029C	YHI9
NTN4/HED1	ENSG00000108256	NTN4	YDR014W-A	HED1
BCS1L/ADA2	ENSG00000108264	BCS1L	YDR448W	ADA2
NUAK1/PUP3	ENSG00000108294	NUAK1	YER094C	PUP3
SLC24A1/CWC25	ENSG00000108296	SLC24A1	YNL245C	CWC25
SCARF1/RAD7	ENSG00000108306	SCARF1	YJR052W	RAD7
LMAN1/NHP6A	ENSG00000108312	LMAN1	YPR052C	NHP6A
PTPLAD1/YNL019C	ENSG00000108342	PTPLAD1	YNL019C	YNL019C
IPCEF1/RPN3	ENSG00000108344	IPCEF1	YER021W	RPN3
ZZEF1/TRK1	ENSG00000108349	ZZEF1	YJL129C	TRK1
ENO1/RAD57	ENSG00000108384	ENO1	YDR004W	RAD57
SLC12A1/RAD18	ENSG00000108395	SLC12A1	YCR066W	RAD18
C19orf10/GPT2	ENSG00000108405	C19orf10	YKR067W	GPT2
ANO8/KAP95	ENSG00000108424	ANO8	YLR347C	KAP95
ARHGEF10L/BOS1	ENSG00000108433	ARHGEF10L	YLR078C	BOS1
TXK/RNH70	ENSG00000108443	TXK	YGR276C	RNH70
KCNQ2/HRQ1	ENSG00000108469	KCNQ2	YDR291W	HRQ1
TACR2/ATG4	ENSG00000108510	TACR2	YNL223W	ATG4
ACTR6/DMA2	ENSG00000108523	ACTR6	YNL116W	DMA2
TIPIN/DIC1	ENSG00000108528	TIPIN	YLR348C	DIC1
SRI/MRPL20	ENSG00000108557	SRI	YKR085C	MRPL20
EIF4G3/KRS1	ENSG00000108559	EIF4G3	YDR037W	KRS1
NUP37/MAM33	ENSG00000108561	NUP37	YIL070C	MAM33
SEMA3A/ARN2	ENSG00000108576	SEMA3A	YHL047C	ARN2
SEMA3C/LAP3	ENSG00000108578	SEMA3C	YNL239W	LAP3
ACAT1/GOS1	ENSG00000108587	ACAT1	YHL031C	GOS1
CELSR1/RBG2	ENSG00000108591	CELSR1	YGR173W	RBG2
ZNF638/SPB1	ENSG00000108592	ZNF638	YCL054W	SPB1
ADD2/RSC6	ENSG00000108604	ADD2	YCR052W	RSC6
FGF4/YML108W	ENSG00000108641	FGF4	YML108W	YML108W
RASAL2/RRP5	ENSG00000108651	RASAL2	YMR229C	RRP5
MARK3/SNU114	ENSG00000108654	MARK3	YKL173W	SNU114
SLC25A3/GEA2	ENSG00000108669	SLC25A3	YEL022W	GEA2
FOSL2/RPN6	ENSG00000108671	FOSL2	YDL097C	RPN6
FRYL/SPT7	ENSG00000108773	FRYL	YBR081C	SPT7
FSCN1/YPT6	ENSG00000108774	FSCN1	YLR262C	YPT6
ACTB/INO4	ENSG00000108788	ACTB	YOL108C	INO4
PLD1/PIN3	ENSG00000108798	PLD1	YPR154W	PIN3
WDR62/MAM1	ENSG00000108799	WDR62	YER106W	MAM1
DLG1/MRP7	ENSG00000108826	DLG1	YNL005C	MRP7
RAB7A/HOS2	ENSG00000108840	RAB7A	YGL194C	HOS2
BCAP29/LUC7	ENSG00000108848	BCAP29	YDL087C	LUC7
SART3/CHS2	ENSG00000108854	SART3	YBR038W	CHS2
ARHGAP15/RNR4	ENSG00000108946	ARHGAP15	YGR180C	RNR4
PAX2/BMH2	ENSG00000108953	PAX2	YDR099W	BMH2
EXOSC7/YPL162C	ENSG00000108984	EXOSC7	YPL162C	YPL162C
KIFAP3/HIR1	ENSG00000109046	KIFAP3	YBL008W	HIR1
MCM6/YIR042C	ENSG00000109065	MCM6	YIR042C	YIR042C
REXO2/SPT6	ENSG00000109111	REXO2	YGR116W	SPT6
RBM7/DEP1	ENSG00000109118	RBM7	YAL013W	DEP1
RBMS2/POM33	ENSG00000109133	RBMS2	YLL023C	POM33
BAZ2A/HOS4	ENSG00000109320	BAZ2A	YIL112W	HOS4
PTPN23/SIN4	ENSG00000109339	PTPN23	YNL236W	SIN4
MLH1/MGE1	ENSG00000109519	MLH1	YOR232W	MGE1
UNG/GAR1	ENSG00000109534	UNG	YHR089C	GAR1
KLHL20/GEF1	ENSG00000109572	KLHL20	YJR040W	GEF1
RGS11/PRP43	ENSG00000109606	RGS11	YGL120C	PRP43
PLXNA2/CDC4	ENSG00000109670	PLXNA2	YFL009W	CDC4
SPAG5/YLR455W	ENSG00000109685	SPAG5	YLR455W	YLR455W
ANKRD13A/CRP1	ENSG00000109686	ANKRD13A	YHR146W	CRP1
TPD52/TAH18	ENSG00000109756	TPD52	YPR048W	TAH18
ACACB/PEX28	ENSG00000109775	ACACB	YHR150W	PEX28
TRAF4/USV1	ENSG00000109787	TRAF4	YPL230W	USV1
PAG1/YCG1	ENSG00000109805	PAG1	YDR325W	YCG1
GPATCH1/LDB16	ENSG00000109861	GPATCH1	YCL005W	LDB16
ICAM3/CRZ1	ENSG00000109906	ICAM3	YNL027W	CRZ1
NT5C2/ELP4	ENSG00000109911	NT5C2	YPL101W	ELP4
MCAM/ZPR1	ENSG00000109917	MCAM	YGR211W	ZPR1
GPC4/SSB1	ENSG00000109971	GPC4	YDL229W	SSB1
CAMSAP3/HUA1	ENSG00000110031	CAMSAP3	YGR268C	HUA1
RAP1GAP/IRS4	ENSG00000110047	RAP1GAP	YKR019C	IRS4
XAB2/SWH1	ENSG00000110048	XAB2	YAR042W	SWH1
ARHGEF1/DCS2	ENSG00000110063	ARHGEF1	YOR173W	DCS2
STXBP2/SAP185	ENSG00000110075	STXBP2	YJL098W	SAP185
MAP2K7/PRP19	ENSG00000110107	MAP2K7	YLL036C	PRP19
NMRK2/PHO91	ENSG00000110344	NMRK2	YNR013C	PHO91
DGKD/REC104	ENSG00000110395	DGKD	YHR157W	REC104
CTTNBP2/KNS1	ENSG00000110422	CTTNBP2	YLL019C	KNS1
ACTL6B/LAT1	ENSG00000110435	ACTL6B	YNL071W	LAT1
RARB/YNL247W	ENSG00000110619	RARB	YNL247W	YNL247W
TOP2B/TOM70	ENSG00000110711	TOP2B	YNL121C	TOM70
NFKB2/NUP116	ENSG00000110713	NFKB2	YMR047C	NUP116
PPP1R12B/EKI1	ENSG00000110721	PPP1R12B	YDR147W	EKI1
DNAJC10/TFB1	ENSG00000110768	DNAJC10	YDR311W	TFB1
GTF3C1/NAS2	ENSG00000110801	GTF3C1	YIL007C	NAS2
IL4R/SPC19	ENSG00000110841	IL4R	YDR201W	SPC19
USP33/PAR32	ENSG00000110851	USP33	YDL173W	PAR32
PAK3/CRN1	ENSG00000110880	PAK3	YLR429W	CRN1
DCX/ERG12	ENSG00000110921	DCX	YMR208W	ERG12
SNRPA/RIM11	ENSG00000110931	SNRPA	YMR139W	RIM11
SPAG6/ATP1	ENSG00000110955	SPAG6	YBL099W	ATP1
EXOSC5/YFL067W	ENSG00000111011	EXOSC5	YFL067W	YFL067W
DYNC1I2/SHM1	ENSG00000111077	DYNC1I2	YBR263W	SHM1
APBB1IP/MAP2	ENSG00000111142	APBB1IP	YBL091C	MAP2
LRCH4/LAP2	ENSG00000111144	LRCH4	YNL045W	LAP2
FAM76B/FKH2	ENSG00000111206	FAM76B	YNL068C	FKH2
SIRT6/RPS24B	ENSG00000111241	SIRT6	YIL069C	RPS24B
TYR/TFB4	ENSG00000111358	TYR	YPR056W	TFB4
POLD3/SSO2	ENSG00000111450	POLD3	YMR183C	SSO2
ACTN2/SEC22	ENSG00000111481	ACTN2	YLR268W	SEC22
CAPZB/MET18	ENSG00000111530	CAPZB	YIL128W	MET18
PHF17/NUP84	ENSG00000111581	PHF17	YDL116W	NUP84
UBE2A/CDC36	ENSG00000111596	UBE2A	YDL165W	CDC36
FGFR1/TOF1	ENSG00000111602	FGFR1	YNL273W	TOF1
FKBP6/LYS5	ENSG00000111605	FKBP6	YGL154C	LYS5
GTF2I/KRR1	ENSG00000111615	GTF2I	YCL059C	KRR1
SMC1B/TDH3	ENSG00000111640	SMC1B	YGR192C	TDH3
FBLN1/NOP2	ENSG00000111641	FBLN1	YNL061W	NOP2
ITGA8/SNF2	ENSG00000111642	ITGA8	YOR290C	SNF2
CST7/YOR387C	ENSG00000111652	CST7	YOR387C	YOR387C
MAP2/UBP8	ENSG00000111667	MAP2	YMR223W	UBP8
PIAS2/ENO1	ENSG00000111674	PIAS2	YGR254W	ENO1
AMPH/PTP1	ENSG00000111679	AMPH	YDL230W	PTP1
ARAF/SPR1	ENSG00000111701	ARAF	YOR190W	SPR1
MCCC1/GSY1	ENSG00000111713	MCCC1	YFR015C	GSY1
FAP/SIP2	ENSG00000111725	FAP	YGL208W	SIP2
NEBL/CTF19	ENSG00000111732	NEBL	YPL018W	CTF19
UBE2K/CDA1	ENSG00000111752	UBE2K	YLR307W	CDA1
PIK3C3/WHI4	ENSG00000111786	PIK3C3	YDL224C	WHI4
N4BP2/MTF1	ENSG00000111802	N4BP2	YMR228W	MTF1
SYNJ2/GIR2	ENSG00000111832	SYNJ2	YDR152W	GIR2
ADCY2/ASF1	ENSG00000111875	ADCY2	YJL115W	ASF1
PPP2R5C/CEG1	ENSG00000111880	PPP2R5C	YGL130W	CEG1
RBFOX1/YER121W	ENSG00000111907	RBFOX1	YER121W	YER121W
GNB1/STE3	ENSG00000112038	GNB1	YKL178C	STE3
HOXA9/YPR003C	ENSG00000112053	HOXA9	YPR003C	YPR003C
EDN1/RAD53	ENSG00000112062	EDN1	YPL153C	RAD53
MLLT10/MEP3	ENSG00000112077	MLLT10	YPR138C	MEP3
ADCYAP1R1/ALK2	ENSG00000112079	ADCYAP1R1	YBL009W	ALK2
NRD1/YHR009C	ENSG00000112096	NRD1	YHR009C	YHR009C
VDAC3/MCM3	ENSG00000112118	VDAC3	YEL032W	MCM3
PCM1/VPS64	ENSG00000112130	PCM1	YDR200C	VPS64
CBFA2T2/BNI4	ENSG00000112137	CBFA2T2	YNL233W	BNI4
DBC1/HRT3	ENSG00000112146	DBC1	YLR097C	HRT3
ITCH/MDN1	ENSG00000112159	ITCH	YLR106C	MDN1
TP73/HUR1	ENSG00000112164	TP73	YGL168W	HUR1
TOLLIP/RPS15	ENSG00000112175	TOLLIP	YOL040C	RPS15
UBE2D4/RPN10	ENSG00000112186	UBE2D4	YHR200W	RPN10
RUNX1T1/MET22	ENSG00000112200	RUNX1T1	YOL064C	MET22
THOC1/AMN1	ENSG00000112234	THOC1	YBR158W	AMN1
OSBPL6/SSN8	ENSG00000112237	OSBPL6	YNL025C	SSN8
SLC1A3/XPT1	ENSG00000112242	SLC1A3	YJR133W	XPT1
XRCC5/SLH1	ENSG00000112249	XRCC5	YGR271W	SLH1
LXN/FRE4	ENSG00000112282	LXN	YNR060W	FRE4
SP140/YJL132W	ENSG00000112293	SP140	YJL132W	YJL132W
MKNK1/SAP190	ENSG00000112312	MKNK1	YKR028W	SAP190
TNS1/FAS1	ENSG00000112319	TNS1	YKL182W	FAS1
REXO1/MVP1	ENSG00000112335	REXO1	YMR004W	MVP1
SAR1A/SKI7	ENSG00000112339	SAR1A	YOR076C	SKI7
CDC14A/MAK32	ENSG00000112343	CDC14A	YCR019W	MAK32
RAPGEF3/PEX7	ENSG00000112357	RAPGEF3	YDR142C	PEX7
CEACAM1/MCH2	ENSG00000112394	CEACAM1	YKL221W	MCH2
SENP1/PHO84	ENSG00000112499	SENP1	YML123C	PHO84
DUSP13/GON7	ENSG00000112531	DUSP13	YJL184W	GON7
CIC/CLB6	ENSG00000112576	CIC	YGR109C	CLB6
LIPE/ENP1	ENSG00000112578	LIPE	YBR247C	ENP1
FDFT1/SPT15	ENSG00000112592	FDFT1	YER148W	SPT15
PAFAH1B3/RML2	ENSG00000112651	PAFAH1B3	YEL050C	RML2
OPHN1/ARG80	ENSG00000112658	OPHN1	YMR042W	ARG80
KIF22/ULP2	ENSG00000112701	KIF22	YIL031W	ULP2
SCGN/YHR213W-B	ENSG00000112715	SCGN	YHR213W-B	YHR213W-B
PGM1/PRP45	ENSG00000112739	PGM1	YAL032C	PRP45
DDX1/FUN26	ENSG00000112759	DDX1	YAL022C	FUN26
DNM2/GTO3	ENSG00000112782	DNM2	YMR251W	GTO3
EPB41L2/YMR124W	ENSG00000112851	EPB41L2	YMR124W	YMR124W
RIMS1/PAP2	ENSG00000112941	RIMS1	YOL115W	PAP2
STX7/ERG13	ENSG00000112972	STX7	YML126C	ERG13
RABL2B/ERP4	ENSG00000112983	RABL2B	YOR016C	ERP4
KEAP1/YPS7	ENSG00000112984	KEAP1	YDR349C	YPS7
PTPRH/LYS1	ENSG00000112992	PTPRH	YIR034C	LYS1
EPHA6/SSA3	ENSG00000113013	EPHA6	YBL075C	SSA3
SCTR/AEP3	ENSG00000113048	SCTR	YPL005W	AEP3
RFX3/WWM1	ENSG00000113108	RFX3	YFL010C	WWM1
RIF1/HMG1	ENSG00000113161	RIF1	YML075C	HMG1
RAB21/UBX3	ENSG00000113194	RAB21	YDL091C	UBX3
SLC4A4/LSB1	ENSG00000113263	SLC4A4	YGR136W	LSB1
SMARCA2/THG1	ENSG00000113272	SMARCA2	YGR024C	THG1
RDH8/ENT5	ENSG00000113282	RDH8	YDR153C	ENT5
SESN1/CCR4	ENSG00000113300	SESN1	YAL021C	CCR4
MID2/RRP14	ENSG00000113312	MID2	YKL082C	RRP14
COL5A3/MSH3	ENSG00000113318	COL5A3	YCR092C	MSH3
SRCAP/BUD5	ENSG00000113319	SRCAP	YCR038C	BUD5
KIAA0020/CLB4	ENSG00000113328	KIAA0020	YLR210W	CLB4
CPB2/RNT1	ENSG00000113360	CPB2	YMR239C	RNT1
CHRNA3/PAA1	ENSG00000113368	CHRNA3	YDR071C	PAA1
KCNN2/SUB1	ENSG00000113387	KCNN2	YMR039C	SUB1
CNOT4/MST1	ENSG00000113407	CNOT4	YKL194C	MST1
PSEN1/AAP1	ENSG00000113441	PSEN1	YHR047C	AAP1
CPOX/RAD17	ENSG00000113456	CPOX	YOR368W	RAD17
MOK/RPF2	ENSG00000113460	MOK	YKR081C	RPF2
HSP90AA1/RAD50	ENSG00000113522	HSP90AA1	YNL250W	RAD50
RBL1/SKP1	ENSG00000113558	RBL1	YDR328C	SKP1
DLGAP4/NUP170	ENSG00000113569	DLGAP4	YBL079W	NUP170
CFHR2/PPH22	ENSG00000113575	CFHR2	YDL188C	PPH22
NDC80/FLO9	ENSG00000113580	NDC80	YAL063C	FLO9
AP4E1/PRP46	ENSG00000113593	AP4E1	YPL151C	PRP46
RSBN1/MRPL1	ENSG00000113645	RSBN1	YDR116C	MRPL1
MAGI3/PRP40	ENSG00000113649	MAGI3	YKL012W	PRP40
CXCL2/HSP10	ENSG00000113657	CXCL2	YOR020C	HSP10
AFP/PKH2	ENSG00000113712	AFP	YOL100W	PKH2
COL4A4/CEM1	ENSG00000113719	COL4A4	YER061C	CEM1
OSTM1/ATG11	ENSG00000113734	OSTM1	YPR049C	ATG11
CDH7/SMC4	ENSG00000113810	CDH7	YLR086W	SMC4
PCNP/ARP8	ENSG00000113812	PCNP	YOR141C	ARP8
ARG2/EST2	ENSG00000113889	ARG2	YLR318W	EST2
MEF2C/MSN2	ENSG00000113916	MEF2C	YMR037C	MSN2
PTPRC/MTM1	ENSG00000114013	PTPRC	YGR257C	MTM1
CACNA1S/OGG1	ENSG00000114026	CACNA1S	YML060W	OGG1
PKP1/UFD4	ENSG00000114062	PKP1	YKL010C	UFD4
UBA5/VID28	ENSG00000114098	UBA5	YIL017C	VID28
STK17B/RIM2	ENSG00000114120	STK17B	YBR192W	RIM2
CDC14B/APC11	ENSG00000114125	CDC14B	YDL008W	APC11
ZNF510/MRP21	ENSG00000114126	ZNF510	YBL090W	MRP21
LRP2/BDF1	ENSG00000114166	LRP2	YLR399C	BDF1
ZNF506/ARC19	ENSG00000114209	ZNF506	YKL013C	ARC19
DUSP12/BCY1	ENSG00000114302	DUSP12	YIL033C	BCY1
ENSG00000081770/UBP12	ENSG00000114316	ENSG00000081770	YJL197W	UBP12
CADPS2/YMR134W	ENSG00000114346	CADPS2	YMR134W	YMR134W
HSPB11/GPA2	ENSG00000114353	HSPB11	YER020W	GPA2
IL12RB2/RPL24A	ENSG00000114391	IL12RB2	YGL031C	RPL24A
SMARCD3/YMR315W	ENSG00000114416	SMARCD3	YMR315W	YMR315W
FYB/GPB2	ENSG00000114423	FYB	YAL056W	GPB2
MPP4/GLC3	ENSG00000114480	MPP4	YEL011W	GLC3
STRADB/URA3	ENSG00000114491	STRADB	YEL021W	URA3
BZW1/NRD1	ENSG00000114503	BZW1	YNL251C	NRD1
PGR/VMA1	ENSG00000114573	PGR	YDL185W	VMA1
ME2/NCR1	ENSG00000114650	ME2	YPL006W	NCR1
C5orf22/HFI1	ENSG00000114745	C5orf22	YPL254W	HFI1
CCNT2/SUI1	ENSG00000114784	CCNT2	YNL244C	SUI1
EPB41L3/CPS1	ENSG00000114786	EPB41L3	YJL172W	CPS1
COBLL1/CPR5	ENSG00000114857	COBLL1	YDR304C	CPR5
DLG3/TIF4631	ENSG00000114867	DLG3	YGR162W	TIF4631
TRAF5/ORM1	ENSG00000114978	TRAF5	YGR038W	ORM1
MRPL22/FAB1	ENSG00000115020	MRPL22	YFR019W	FAB1
GEMIN5/DAD1	ENSG00000115073	GEMIN5	YDR016C	DAD1
OPRK1/ARG8	ENSG00000115107	OPRK1	YOL140W	ARG8
NFE2L1/IST3	ENSG00000115128	NFE2L1	YIR005W	IST3
GSK3B/ZTA1	ENSG00000115129	GSK3B	YBR046C	ZTA1
ITGB5/YLR177W	ENSG00000115145	ITGB5	YLR177W	YLR177W
ERC1/GUT2	ENSG00000115159	ERC1	YIL155C	GUT2
XPO1/HHT2	ENSG00000115163	XPO1	YNL031C	HHT2
PALB2/FUS3	ENSG00000115170	PALB2	YBL016W	FUS3
DOPEY1/YML079W	ENSG00000115207	DOPEY1	YML079W	YML079W
BCKDHB/GCN3	ENSG00000115211	BCKDHB	YKR026C	GCN3
KAT6A/RPN11	ENSG00000115233	KAT6A	YFR004W	RPN11
ULK2/CYR1	ENSG00000115241	ULK2	YJL005W	CYR1
GRHL2/YSP3	ENSG00000115257	GRHL2	YOR003W	YSP3
TNPO1/CWH41	ENSG00000115275	TNPO1	YGL027C	CWH41
P2RX5/NUM1	ENSG00000115306	P2RX5	YDR150W	NUM1
ITGAE/CUE4	ENSG00000115307	ITGAE	YML101C	CUE4
DIS3/DPB3	ENSG00000115350	DIS3	YBR278W	DPB3
PIBF1/IMG1	ENSG00000115364	PIBF1	YCR046C	IMG1
ENSG00000083622/SLX1	ENSG00000115392	ENSG00000083622	YBR228W	SLX1
NUFIP1/BSC2	ENSG00000115414	NUFIP1	YDR275W	BSC2
RRAGB/BLI1	ENSG00000115415	RRAGB	YKL061W	BLI1
CYLD/GMH1	ENSG00000115446	CYLD	YKR030W	GMH1
SLC27A5/CCT4	ENSG00000115484	SLC27A5	YDL143W	CCT4
ZNF324/PLP1	ENSG00000115514	ZNF324	YDR183W	PLP1
ZNF446/HSH155	ENSG00000115524	ZNF446	YMR288W	HSH155
ZNF8/VPS24	ENSG00000115561	ZNF8	YKL041W	VPS24
RPS5/YDR541C	ENSG00000115590	RPS5	YDR541C	YDR541C
FAT1/FLO1	ENSG00000115602	FAT1	YAR050W	FLO1
YTHDC1/SPO12	ENSG00000115648	YTHDC1	YHR152W	SPO12
CHMP2B/CSR2	ENSG00000115652	CHMP2B	YPR030W	CSR2
PPIE/SDS22	ENSG00000115685	PPIE	YKL193C	SDS22
ZMPSTE24/KIC1	ENSG00000115694	ZMPSTE24	YHR102W	KIC1
NOA1/CNB1	ENSG00000115756	NOA1	YKL190W	CNB1
REST/SPE1	ENSG00000115758	REST	YKL184W	SPE1
SSH1/RPL23B	ENSG00000115762	SSH1	YER117W	RPL23B
GSTP1/GRH1	ENSG00000115806	GSTP1	YDR517W	GRH1
APLP2/CAC2	ENSG00000115808	APLP2	YML102W	CAC2
SLCO1A2/AAC1	ENSG00000115840	SLCO1A2	YMR056C	AAC1
WBP11/YMR114C	ENSG00000115850	WBP11	YMR114C	YMR114C
EIF3I/DPS1	ENSG00000115866	EIF3I	YLL018C	DPS1
TXLNA/NOP6	ENSG00000115875	TXLNA	YDL213C	NOP6
APOB/LTE1	ENSG00000115904	APOB	YAL024C	LTE1
NCOA1/BNA5	ENSG00000115919	NCOA1	YLR231C	BNA5
KIF3C/VRP1	ENSG00000115935	KIF3C	YLR337C	VRP1
RAB10/ORC2	ENSG00000115942	RAB10	YBR060C	ORC2
GCKR/PNO1	ENSG00000115946	GCKR	YOR145C	PNO1
HADHA/ORC1	ENSG00000115947	HADHA	YML065W	ORC1
MAPRE3/MRPS18	ENSG00000115963	MAPRE3	YNL306W	MRPS18
CAD/SRB5	ENSG00000115966	CAD	YGR104C	SRB5
CD59/FKS1	ENSG00000116001	CD59	YLR342W	FKS1
CD82/SMT3	ENSG00000116030	CD82	YDR510W	SMT3
ATRX/SSZ1	ENSG00000116044	ATRX	YHR064C	SSZ1
TAF9/MSH6	ENSG00000116062	TAF9	YDR097C	MSH6
FCN1/ALO1	ENSG00000116133	FCN1	YML086C	ALO1
MECOM/RFA3	ENSG00000116147	MECOM	YJL173C	RFA3
SCAMP1/GPX2	ENSG00000116157	SCAMP1	YBR244W	GPX2
PREP/STE14	ENSG00000116237	PREP	YDR410C	STE14
HACE1/RPL22A	ENSG00000116251	HACE1	YLR061W	RPL22A
SEH1L/DBP1	ENSG00000116254	SEH1L	YPL119C	DBP1
WDR47/DCG1	ENSG00000116266	WDR47	YIR030C	DCG1
OVGP1/NPL3	ENSG00000116350	OVGP1	YDR432W	NPL3
MAP3K4/ETR1	ENSG00000116353	MAP3K4	YBR026C	ETR1
PILRA/TFC6	ENSG00000116455	PILRA	YDR362C	TFC6
IGSF9/ATP4	ENSG00000116459	IGSF9	YPL078C	ATP4
ABCB1/RHO4	ENSG00000116473	ABCB1	YKR055W	RHO4
AKR1B1/MCM1	ENSG00000116604	AKR1B1	YMR043W	MCM1
CPNE3/SPE3	ENSG00000116649	CPNE3	YPR069C	SPE3
RRN3/STB6	ENSG00000116661	RRN3	YKL072W	STB6
CTTN/REV7	ENSG00000116670	CTTN	YIL139C	REV7
MTIF2/YEL023C	ENSG00000116678	MTIF2	YEL023C	YEL023C
TTC39A/YLH47	ENSG00000116679	TTC39A	YPR125W	YLH47
EPS15/FZO1	ENSG00000116688	EPS15	YBR179C	FZO1
ORC1/EBS1	ENSG00000116698	ORC1	YDR206W	EBS1
MGST2/GCD14	ENSG00000116731	MGST2	YJL125C	GCD14
CHERP/MCR1	ENSG00000116750	CHERP	YKL150W	MCR1
ATG16L1/HSH49	ENSG00000116754	ATG16L1	YOR319W	HSH49
USP40/CYS3	ENSG00000116761	USP40	YAL012W	CYS3
RAD54L/SOR2	ENSG00000116791	RAD54L	YDL246C	SOR2
MAST2/RME1	ENSG00000116809	MAST2	YGR044C	RME1
DNAJA1/MSW1	ENSG00000116874	DNAJA1	YDR268W	MSW1
B4GALT1/MRPS28	ENSG00000116898	B4GALT1	YDR337W	MRPS28
CHMP5/RPS12	ENSG00000116918	CHMP5	YOR369C	RPS12
NFX1/GTR2	ENSG00000116954	NFX1	YGR163W	GTR2
DIMT1/POS5	ENSG00000116962	DIMT1	YPL188W	POS5
IPO11/RPS10A	ENSG00000116983	IPO11	YOR293W	RPS10A
EIF2AK1/MHT1	ENSG00000116984	EIF2AK1	YLL062C	MHT1
EPDR1/SLM2	ENSG00000117020	EPDR1	YNL047C	SLM2
SEPHS1/RIB5	ENSG00000117091	SEPHS1	YBR256C	RIB5
MRPL28/SDH2	ENSG00000117118	MRPL28	YLL041C	SDH2
CEACAM6/SSF1	ENSG00000117133	CEACAM6	YHR066W	SSF1
RBM22/RPS13	ENSG00000117155	RBM22	YDR064W	RPS13
TMED2/BCD1	ENSG00000117174	TMED2	YHR040W	BCD1
ERO1LB/SCY1	ENSG00000117266	ERO1LB	YGL083W	SCY1
ZFAND6/ROD1	ENSG00000117289	ZFAND6	YOR018W	ROD1
TXLNG/GAL10	ENSG00000117308	TXLNG	YBR019C	GAL10
PPEF1/YGL082W	ENSG00000117385	PPEF1	YGL082W	YGL082W
LAT2/GAL2	ENSG00000117394	LAT2	YLR081W	GAL2
HUWE1/EBP2	ENSG00000117395	HUWE1	YKL172W	EBP2
ZW10/CDC20	ENSG00000117399	ZW10	YGL116W	CDC20
ALG9/KAP122	ENSG00000117408	ALG9	YGL016W	KAP122
MYBPC2/VMA16	ENSG00000117410	MYBPC2	YHR026W	VMA16
NOX4/GRE3	ENSG00000117448	NOX4	YHR104W	GRE3
ACOX3/TSA1	ENSG00000117450	ACOX3	YML028W	TSA1
MTMR2/YBR141C	ENSG00000117461	MTMR2	YBR141C	YBR141C
PPP1R15A/HEF3	ENSG00000117528	PPP1R15A	YNL014W	HEF3
HSD17B14/DPH5	ENSG00000117543	HSD17B14	YLR172C	DPH5
TRIP6/PRX1	ENSG00000117592	TRIP6	YBL064C	PRX1
ACHE/YIR035C	ENSG00000117594	ACHE	YIR035C	YIR035C
FTL/UTP25	ENSG00000117597	FTL	YIL091C	UTP25
SRRT/BDP1	ENSG00000117625	SRRT	YNL039W	BDP1
BAX/YAP3	ENSG00000117632	BAX	YHL009C	YAP3
NLK/KIN3	ENSG00000117650	NLK	YAR018C	KIN3
PIGS/FPK1	ENSG00000117676	PIGS	YNR047W	FPK1
ATXN7L3/RER2	ENSG00000117682	ATXN7L3	YBR002C	RER2
PGS1/YJR098C	ENSG00000117707	PGS1	YJR098C	YJR098C
PSMC5/SWI1	ENSG00000117713	PSMC5	YPL016W	SWI1
UIMC1/SPC72	ENSG00000117724	UIMC1	YAL047C	SPC72
CETP/RFA2	ENSG00000117748	CETP	YNL312W	RFA2
MMP2/SNC1	ENSG00000117758	MMP2	YAL030W	SNC1
GNAO1/OSH6	ENSG00000117859	GNAO1	YKR003W	OSH6
OGFOD1/TCB3	ENSG00000117868	OGFOD1	YML072C	TCB3
SH3BP2/CRF1	ENSG00000117906	SH3BP2	YDR223W	CRF1
ADD1/PEP4	ENSG00000117984	ADD1	YPL154C	PEP4
C14orf166/IRR1	ENSG00000118007	C14orf166	YIL026C	IRR1
NID2/KSS1	ENSG00000118046	NID2	YGR040W	KSS1
GMCL1/SET1	ENSG00000118058	GMCL1	YHR119W	SET1
SF3B2/NTH2	ENSG00000118094	SF3B2	YBR001C	NTH2
KLHL42/STS1	ENSG00000118193	KLHL42	YIR011C	STS1
GNAS/MIG3	ENSG00000118263	GNAS	YER028C	MIG3
DNM1L/YDR374C	ENSG00000118503	DNM1L	YDR374C	YDR374C
PTHLH/YJR154W	ENSG00000118507	PTHLH	YJR154W	YJR154W
PHACTR3/YPT53	ENSG00000118508	PHACTR3	YNL093W	YPT53
ERGIC2/DOT6	ENSG00000118513	ERGIC2	YER088C	DOT6
TFAP2C/STE11	ENSG00000118515	TFAP2C	YLR362W	STE11
AURKA/CAR1	ENSG00000118520	AURKA	YPL111W	CAR1
PIR/YLR352W	ENSG00000118564	PIR	YLR352W	YLR352W
RFX2/NYV1	ENSG00000118640	RFX2	YLR093C	NYV1
SULT2B1/SWP1	ENSG00000118705	SULT2B1	YMR149W	SWP1
CNOT3/TOS8	ENSG00000118707	CNOT3	YGL096W	TOS8
GP6/MIG2	ENSG00000118922	GP6	YGL209W	MIG2
PTPN4/GLN1	ENSG00000118960	PTPN4	YPR035W	GLN1
DDX18/PCL9	ENSG00000118971	DDX18	YDL179W	PCL9
KHSRP/TFC4	ENSG00000119041	KHSRP	YGR047C	TFC4
GNA11/RAD6	ENSG00000119048	GNA11	YGL058W	RAD6
EDEM2/GUD1	ENSG00000119125	EDEM2	YDL238C	GUD1
DNMT3B/YPR015C	ENSG00000119138	DNMT3B	YPR015C	YPR015C
REM1/CFT2	ENSG00000119203	REM1	YLR115W	CFT2
TPX2/UTP10	ENSG00000119285	TPX2	YJL109C	UTP10
PDRG1/RAD23	ENSG00000119318	PDRG1	YEL037C	RAD23
EPB41L1/RTG1	ENSG00000119335	EPB41L1	YOL067C	RTG1
DOCK9/RRD2	ENSG00000119383	DOCK9	YPL152W	RRD2
DOCK3/GLE1	ENSG00000119392	DOCK3	YDL207W	GLE1
COQ9/YPT7	ENSG00000119396	COQ9	YML001W	YPT7
CRLS1/BRR1	ENSG00000119397	CRLS1	YPR057W	BRR1
PPP1R13B/RRT13	ENSG00000119402	PPP1R13B	YER066W	RRT13
SIGLEC1/NNK1	ENSG00000119408	SIGLEC1	YKL171W	NNK1
FKBP1A/SIT4	ENSG00000119414	FKBP1A	YDL047W	SIT4
NSFL1C/MIC14	ENSG00000119421	NSFL1C	YDR031W	MIC14
MAVS/SWI4	ENSG00000119509	MAVS	YER111C	SWI4
F11/SUC2	ENSG00000119535	F11	YIL162W	SUC2
XRN2/HSP104	ENSG00000119541	XRN2	YLL026W	HSP104
DYNLL1/VHS1	ENSG00000119638	DYNLL1	YDR247W	VHS1
TESC/MLH3	ENSG00000119684	TESC	YPL164C	MLH3
SNX5/PXA1	ENSG00000119688	SNX5	YPL147W	PXA1
RPL6/YET1	ENSG00000119703	RPL6	YKL065C	YET1
MAPKAPK5/CBC2	ENSG00000119707	MAPKAPK5	YPL178W	CBC2
P2RX7/ALD4	ENSG00000119711	P2RX7	YOR374W	ALD4
ESF1/GCD7	ENSG00000119718	ESF1	YLR291C	GCD7
RBBP9/COQ6	ENSG00000119723	RBBP9	YGR255C	COQ6
ANAPC5/TOM40	ENSG00000119725	ANAPC5	YMR203W	TOM40
SLC23A2/CCT8	ENSG00000119760	SLC23A2	YJL008C	CCT8
TMEM230/AXL1	ENSG00000119912	TMEM230	YPR122W	AXL1
DZANK1/SWT1	ENSG00000119917	DZANK1	YOR166C	SWT1
KDM2B/TSR3	ENSG00000119929	KDM2B	YOR006C	TSR3
TASP1/GIP2	ENSG00000119938	TASP1	YER054C	GIP2
GCN1L1/XKS1	ENSG00000119950	GCN1L1	YGR194C	XKS1
RPLP0/RPT4	ENSG00000119969	RPLP0	YOR259C	RPT4
PXN/SIF2	ENSG00000120008	PXN	YBR103W	SIF2
RPH3A/NUC1	ENSG00000120049	RPH3A	YJL208C	NUC1
TRMT6/AAT2	ENSG00000120053	TRMT6	YLR027C	AAT2
CHGB/MET17	ENSG00000120054	CHGB	YLR303W	MET17
PEBP1/PIS1	ENSG00000120088	PEBP1	YPR113W	PIS1
TBX5/PPS1	ENSG00000120129	TBX5	YBR276C	PPS1
BRAP/RCL1	ENSG00000120158	BRAP	YOL010W	RCL1
ERP29/MOB1	ENSG00000120162	ERP29	YIL106W	MOB1
NOS1/MTR2	ENSG00000120253	NOS1	YKL186C	MTR2
FUS/MRP2	ENSG00000120333	FUS	YPR166C	MRP2
IGBP1/TCP1	ENSG00000120438	IGBP1	YDR212W	TCP1
FXYD3/RTA1	ENSG00000120457	FXYD3	YGR213C	RTA1
GANAB/HHF1	ENSG00000120656	GANAB	YBR009C	HHF1
GMIP/DCR2	ENSG00000120659	GMIP	YLR361C	DCR2
RBM41/SSE2	ENSG00000120694	RBM41	YBR169C	SSE2
BIRC5/ALG5	ENSG00000120697	BIRC5	YPL227C	ALG5
LAG3/RRP43	ENSG00000120699	LAG3	YCR035C	RRP43
MLF2/SUP45	ENSG00000120705	MLF2	YBR143C	SUP45
OTUB2/MET31	ENSG00000120738	OTUB2	YPL038W	MET31
DDX24/AIM17	ENSG00000120756	DDX24	YHL021C	AIM17
ZBTB25/UTP20	ENSG00000120800	ZBTB25	YBL004W	UTP20
ARHGAP4/FUS1	ENSG00000120802	ARHGAP4	YCL027W	FUS1
ANKRD24/HAP3	ENSG00000120837	ANKRD24	YBL021C	HAP3
RCOR1/RAD28	ENSG00000120868	RCOR1	YDR030C	RAD28
LTBP4/YAR064W	ENSG00000120907	LTBP4	YAR064W	YAR064W
BLVRB/PPZ2	ENSG00000120910	BLVRB	YDR436W	PPZ2
SLC9A1/YLR118C	ENSG00000120992	SLC9A1	YLR118C	YLR118C
SPTLC1/RRI1	ENSG00000121022	SPTLC1	YDL216C	RRI1
PAPOLA/YGR017W	ENSG00000121067	PAPOLA	YGR017W	YGR017W
CCNK/HUT1	ENSG00000121073	CCNK	YPL244C	HUT1
PCBP4/YML082W	ENSG00000121152	PCBP4	YML082W	YML082W
RGS1/YAT2	ENSG00000121350	RGS1	YER024W	YAT2
MRPS33/SPC2	ENSG00000121552	MRPS33	YML055W	SPC2
NDUFB2/CTA1	ENSG00000121691	NDUFB2	YDR256C	CTA1
ENSG00000090269/ASH1	ENSG00000121741	ENSG00000090269	YKL185W	ASH1
NUDC/BUB2	ENSG00000121749	NUDC	YMR055C	BUB2
MAEA/TUL1	ENSG00000121848	MAEA	YKL034W	TUL1
ICAM1/STT4	ENSG00000121879	ICAM1	YLR305C	STT4
STRN4/LIP5	ENSG00000121897	STRN4	YOR196C	LIP5
IRAK3/ATG20	ENSG00000121931	IRAK3	YDL113C	ATG20
LYZ/TPI1	ENSG00000121957	LYZ	YDR050C	TPI1
SI/YCR061W	ENSG00000121966	SI	YCR061W	YCR061W
MUL1/NUP188	ENSG00000122025	MUL1	YML103C	NUP188
PDCD7/FZF1	ENSG00000122034	PDCD7	YGL254W	FZF1
SPG21/INP52	ENSG00000122126	SPG21	YNL106C	INP52
DNAJB11/MRP4	ENSG00000122140	DNAJB11	YHL004W	MRP4
THPO/COG5	ENSG00000122176	THPO	YNL051W	COG5
CHRD/COP1	ENSG00000122218	CHRD	YDL145C	COP1
FLT3LG/MPE1	ENSG00000122257	FLT3LG	YKL059C	MPE1
RAB11FIP3/RTR1	ENSG00000122484	RAB11FIP3	YER139C	RTR1
GNPTG/CDC3	ENSG00000122545	GNPTG	YLR314C	CDC3
ZNF268/YMR111C	ENSG00000122705	ZNF268	YMR111C	YMR111C
GOLGA3/YMR317W	ENSG00000122778	GOLGA3	YMR317W	YMR317W
PABPC4/YER130C	ENSG00000122877	PABPC4	YER130C	YER130C
CD209/MF(ALPHA)1	ENSG00000122952	CD209	YPL187W	MF(ALPHA)1
MCOLN1/MRD1	ENSG00000122965	MCOLN1	YPR112C	MRD1
EFNB1/BBP1	ENSG00000122966	EFNB1	YPL255W	BBP1
AARS/DBP10	ENSG00000123064	AARS	YDL031W	DBP10
GLG1/DMA1	ENSG00000123091	GLG1	YHR115C	DMA1
KIF4A/EDC2	ENSG00000123094	KIF4A	YER035W	EDC2
PLEKHG2/TSA2	ENSG00000123131	PLEKHG2	YDR453C	TSA2
PITPNM2/PET191	ENSG00000123146	PITPNM2	YJR034W	PET191
EXOC1/CDC40	ENSG00000123154	EXOC1	YDR364C	CDC40
DTX2/CCC2	ENSG00000123191	DTX2	YDR270W	CCC2
NLRC4/CTH1	ENSG00000123200	NLRC4	YDR151C	CTH1
NRCAM/SFH1	ENSG00000123219	NRCAM	YLR321C	SFH1
LAMB1/GIM5	ENSG00000123349	LAMB1	YML094W	GIM5
SLC26A3/CDC5	ENSG00000123374	SLC26A3	YMR001C	CDC5
DLD/PPM2	ENSG00000123444	DLD	YOL141W	PPM2
WDR7/ATP11	ENSG00000123472	WDR7	YNL315C	ATP11
TXNL1/LGE1	ENSG00000123562	TXNL1	YPL055C	LGE1
IL5RA/AVT4	ENSG00000123643	IL5RA	YNL101W	AVT4
ITGA6/RRP45	ENSG00000123737	ITGA6	YDR280W	RRP45
RAPGEF4/SPC29	ENSG00000123933	RAPGEF4	YPL124W	SPC29
ENSG00000091436/CKS1	ENSG00000123975	ENSG00000091436	YBR135W	CKS1
FH/LAP4	ENSG00000123992	FH	YKL103C	LAP4
SEL1L3/SPR6	ENSG00000123999	SEL1L3	YER115C	SPR6
TF/YKL091C	ENSG00000124120	TF	YKL091C	YKL091C
MYO15A/GPI16	ENSG00000124155	MYO15A	YHR188C	GPI16
APOH/RVS167	ENSG00000124181	APOH	YDR388W	RVS167
NLRP1/PUB1	ENSG00000124193	NLRP1	YNL016W	PUB1
ACKR6/CSE1	ENSG00000124207	ACKR6	YGL238W	CSE1
SPAG7/TEM1	ENSG00000124209	SPAG7	YML064C	TEM1
ORC6/MDM34	ENSG00000124214	ORC6	YGL219C	MDM34
ZC3HC1/UBA4	ENSG00000124217	ZC3HC1	YHR111W	UBA4
ESR1/PEP12	ENSG00000124222	ESR1	YOR036W	PEP12
RGS17/DRS1	ENSG00000124228	RGS17	YLL008W	DRS1
ANGPT2/HBT1	ENSG00000124233	ANGPT2	YDL223C	HBT1
CD200/SNC2	ENSG00000124333	CD200	YOR327C	SNC2
CMA1/RFU1	ENSG00000124356	CMA1	YLR073C	RFU1
PSME1/TOS1	ENSG00000124357	PSME1	YBR162C	TOS1
JPH4/DOA4	ENSG00000124422	JPH4	YDR069C	DOA4
MYH7/DSE1	ENSG00000124486	MYH7	YER124C	DSE1
CEBPE/SAM37	ENSG00000124491	CEBPE	YMR060C	SAM37
SLC7A8/YHC1	ENSG00000124562	SLC7A8	YLR298C	YHC1
OSGEP/EMI1	ENSG00000124570	OSGEP	YDR512C	EMI1
RNF31/MSN5	ENSG00000124571	RNF31	YDR335W	MSN5
SCFD1/BPT1	ENSG00000124574	SCFD1	YLL015W	BPT1
G2E3/OST6	ENSG00000124641	G2E3	YML019W	OST6
HECTD1/KEL3	ENSG00000124702	HECTD1	YPL263C	KEL3
HNRNPC/CRG1	ENSG00000124713	HNRNPC	YHR209W	CRG1
RPGRIP1/ROX1	ENSG00000124766	RPGRIP1	YPR065W	ROX1
SUPT16H/MIG1	ENSG00000124782	SUPT16H	YGL035C	MIG1
TOX4/NUP1	ENSG00000124789	TOX4	YOR098C	NUP1
GEMIN2/FMP23	ENSG00000124802	GEMIN2	YBR047W	FMP23
TGM1/HDA3	ENSG00000124831	TGM1	YPR179C	HDA3
TINF2/CDC39	ENSG00000125107	TINF2	YCR093W	CDC39
DAZL/EMP70	ENSG00000125304	DAZL	YLR083C	EMP70
SEMA6A/UPF3	ENSG00000125351	SEMA6A	YGR072W	UPF3
TRPM7/CWC24	ENSG00000125352	TRPM7	YLR323C	CWC24
TYRO3/SPR3	ENSG00000125354	TYRO3	YGR059W	SPR3
WDR76/GGA2	ENSG00000125447	WDR76	YHR108W	GGA2
CAPN3/ADY2	ENSG00000125450	CAPN3	YCR010C	ADY2
SNAP23/REB1	ENSG00000125482	SNAP23	YBR049C	REB1
PHGDH/ESC2	ENSG00000125618	PHGDH	YDR363W	ESC2
COL9A3/RPA135	ENSG00000125630	COL9A3	YPR010C	RPA135
EZR/YKL047W	ENSG00000125651	EZR	YKL047W	YKL047W
MYL6/THO2	ENSG00000125676	MYL6	YNL139C	THO2
AGO1/NSE5	ENSG00000125686	AGO1	YML023C	NSE5
TEKT2/RPL23A	ENSG00000125691	TEKT2	YBL087C	RPL23A
CLSPN/IST1	ENSG00000125726	CLSPN	YNL265C	IST1
UNC13D/RGD1	ENSG00000125733	UNC13D	YBR260C	RGD1
DPYSL2/PMT4	ENSG00000125734	DPYSL2	YJR143C	PMT4
TGFB2/SMD2	ENSG00000125743	TGFB2	YLR275W	SMD2
NUP50/RTN2	ENSG00000125744	NUP50	YDL204W	RTN2
CDC45/SWD1	ENSG00000125746	CDC45	YAR003W	SWD1
COMT/RPL18A	ENSG00000125753	COMT	YOL120C	RPL18A
LRRFIP2/PTA1	ENSG00000125755	LRRFIP2	YAL043C	PTA1
HDAC6/PDC2	ENSG00000125817	HDAC6	YDR081C	PDC2
KRT31/YCR076C	ENSG00000125818	KRT31	YCR076C	YCR076C
CDC6/SMB1	ENSG00000125835	CDC6	YER029C	SMB1
UPRT/YNL190W	ENSG00000125844	UPRT	YNL190W	YNL190W
CDC23/YDR222W	ENSG00000125845	CDC23	YDR222W	YDR222W
CBX5/PEX15	ENSG00000125863	CBX5	YOL044W	PEX15
SUCO/COF1	ENSG00000125868	SUCO	YLL050C	COF1
MSH2/MUD1	ENSG00000125870	MSH2	YBR119W	MUD1
MAP3K1/YDR415C	ENSG00000125912	MAP3K1	YDR415C	YDR415C
DHPS/NAB6	ENSG00000125944	DHPS	YML117W	NAB6
HOOK2/INO2	ENSG00000125952	HOOK2	YDR123C	INO2
ARCN1/RAM1	ENSG00000125954	ARCN1	YDL090C	RAM1
PSMD5/ERV41	ENSG00000125991	PSMD5	YML067C	ERV41
PTGS1/SMC5	ENSG00000126001	PTGS1	YOL034W	SMC5
NUP188/PRE1	ENSG00000126067	NUP188	YER012W	PRE1
CRAT/SPC98	ENSG00000126216	CRAT	YNL126W	SPC98
SH2D3C/THP1	ENSG00000126226	SH2D3C	YOL072W	THP1
NANS/UBA2	ENSG00000126261	NANS	YDR390C	UBA2
DFNB31/DOT5	ENSG00000126432	DFNB31	YIL010W	DOT5
CWF19L1/HMT1	ENSG00000126457	CWF19L1	YBR034C	HMT1
SEMA4G/SDO1	ENSG00000126524	SEMA4G	YLR022C	SDO1
BTAF1/VPS30	ENSG00000126581	BTAF1	YPL120W	VPS30
IKZF5/ECM22	ENSG00000126746	IKZF5	YLR228C	ECM22
BLNK/BUD27	ENSG00000126756	BLNK	YFL023W	BUD27
SORBS1/TIM22	ENSG00000126768	SORBS1	YDL217C	TIM22
BAMBI/KAR9	ENSG00000126773	BAMBI	YPL269W	KAR9
IL11/SPO21	ENSG00000126777	IL11	YOL091W	SPO21
MYO3A/YDL206W	ENSG00000126787	MYO3A	YDL206W	YDL206W
WAC/SSA2	ENSG00000126803	WAC	YLL024C	SSA2
CREM/URB2	ENSG00000126838	CREM	YJR041C	URB2
NUBP2/GEM1	ENSG00000126858	NUBP2	YAL048C	GEM1
HIVEP1/PBS2	ENSG00000126934	HIVEP1	YJL128C	PBS2
TREM2/RNA15	ENSG00000126945	TREM2	YGL044C	RNA15
CRISP3/TIM8	ENSG00000126953	CRISP3	YJR135W-A	TIM8
FKBP5/SNT309	ENSG00000126970	FKBP5	YPR101W	SNT309
SRPK1/CNE1	ENSG00000127022	SRPK1	YAL058W	CNE1
BRPF3/VIP1	ENSG00000127241	BRPF3	YLR410W	VIP1
MRPS18A/CHK1	ENSG00000127334	MRPS18A	YBR274W	CHK1
ENSG00000096087/YOL075C	ENSG00000127412	ENSG00000096087	YOL075C	YOL075C
EFHC1/SVF1	ENSG00000127415	EFHC1	YDR346C	SVF1
NCR2/EMC1	ENSG00000127463	NCR2	YCL045C	EMC1
HSP90AB1/SIN3	ENSG00000127511	HSP90AB1	YOL004W	SIN3
MLN/SLY41	ENSG00000127526	MLN	YOR307C	SLY41
CDC5L/NUP82	ENSG00000127527	CDC5L	YJL061W	NUP82
ITPR3/ERV1	ENSG00000127554	ITPR3	YGR029W	ERV1
ZNF184/CTF18	ENSG00000127586	ZNF184	YMR078C	CTF18
DSP/UMP1	ENSG00000127603	DSP	YBR173C	UMP1
SIRT1/RSC4	ENSG00000127616	SIRT1	YKR008W	RSC4
HNRNPH3/JHD2	ENSG00000127663	HNRNPH3	YJR119C	JHD2
JAK2/TUB1	ENSG00000127824	JAK2	YML085C	TUB1
IL12RB1/UTP8	ENSG00000127914	IL12RB1	YGR128C	UTP8
ABL1/OCA1	ENSG00000127947	ABL1	YNL099C	OCA1
ACOT7/PEX1	ENSG00000127980	ACOT7	YKL197C	PEX1
SH3GLB1/ADE1	ENSG00000128050	SH3GLB1	YAR015W	ADE1
CDC7/ADE4	ENSG00000128059	CDC7	YMR300C	ADE4
PCSK5/TUM1	ENSG00000128309	PCSK5	YOR251C	TUM1
SCD/CIN4	ENSG00000128340	SCD	YMR138W	CIN4
TMED1/MAK31	ENSG00000128534	TMED1	YCR020C-A	MAK31
ABLIM1/JJJ2	ENSG00000128590	ABLIM1	YJL162C	JJJ2
RAB18/TKL2	ENSG00000128591	RAB18	YBR117C	TKL2
NRP1/YSP1	ENSG00000128595	NRP1	YHR155W	YSP1
PRTFDC1/TGL2	ENSG00000128604	PRTFDC1	YDR058C	TGL2
TSPAN15/MRPS12	ENSG00000128626	TSPAN15	YNR036C	MRPS12
MAST3/YHR219W	ENSG00000128641	MAST3	YHR219W	YHR219W
MZF1/ALG3	ENSG00000128654	MZF1	YBL082C	ALG3
MYO9B/HAT1	ENSG00000128708	MYO9B	YPL001W	HAT1
PSMD8/ADD66	ENSG00000128789	PSMD8	YKL206C	ADD66
SETD1A/INO80	ENSG00000128908	SETD1A	YGL150C	INO80
MAGEB2/DAL82	ENSG00000128944	MAGEB2	YNL314W	DAL82
EFNA2/DUT1	ENSG00000128951	EFNA2	YBR252W	DUT1
CIRBP/YER163C	ENSG00000128965	CIRBP	YER163C	YER163C
ATP5D/LCP5	ENSG00000129071	ATP5D	YER127W	LCP5
IGFALS/SEC26	ENSG00000129083	IGFALS	YDR238C	SEC26
HNRNPM/PRE5	ENSG00000129084	HNRNPM	YMR314W	PRE5
MARCH2/ECM38	ENSG00000129103	MARCH2	YLR299W	ECM38
NDUFB7/DCD1	ENSG00000129187	NDUFB7	YHR144C	DCD1
TECR/DIA2	ENSG00000129221	TECR	YOR080W	DIA2
TIMM13/TRX3	ENSG00000129235	TIMM13	YCR083W	TRX3
CDC34/MRM1	ENSG00000129282	CDC34	YOR201C	MRM1
MTAP/BUR2	ENSG00000129315	MTAP	YLR226W	BUR2
POLR2E/APM2	ENSG00000129354	POLR2E	YHL019C	APM2
POLRMT/NUP60	ENSG00000129422	POLRMT	YAR002W	NUP60
HCN2/YNL122C	ENSG00000129451	HCN2	YNL122C	YNL122C
GADD45B/GNP1	ENSG00000129473	GADD45B	YDR508C	GNP1
MADCAM1/SEC6	ENSG00000129484	MADCAM1	YIL068C	SEC6
MKNK2/RPS26A	ENSG00000129518	MKNK2	YGL189C	RPS26A
ENSG00000099882/ENP2	ENSG00000129521	ENSG00000099882	YGR145W	ENP2
ARVCF/WSC3	ENSG00000129538	ARVCF	YOL105C	WSC3
RANBP1/RUB1	ENSG00000129559	RANBP1	YDR139C	RUB1
KLHL22/OST2	ENSG00000129562	KLHL22	YOR103C	OST2
MED15/YLR243W	ENSG00000129675	MED15	YLR243W	YLR243W
SERPIND1/BRE2	ENSG00000129691	SERPIND1	YLR015W	BRE2
SNAP29/RPS4B	ENSG00000129824	SNAP29	YHR203C	RPS4B
CRKL/DPP1	ENSG00000129951	CRKL	YDR284C	DPP1
LZTR1/PSD2	ENSG00000129990	LZTR1	YGR170W	PSD2
MMP11/HPA3	ENSG00000130066	MMP11	YEL066W	HPA3
CECR2/NOG2	ENSG00000130119	CECR2	YNR053C	NOG2
SMARCB1/YNR065C	ENSG00000130164	SMARCB1	YNR065C	YNR065C
P2RX6/ELF1	ENSG00000130165	P2RX6	YKL160W	ELF1
DERL3/GTB1	ENSG00000130175	DERL3	YDR221W	GTB1
ENSG00000099964/CDC16	ENSG00000130177	ENSG00000099964	YKL022C	CDC16
BCL2L13/STE13	ENSG00000130226	BCL2L13	YOR219C	STE13
ENSG00000099972/YMR185W	ENSG00000130227	ENSG00000099972	YMR185W	YMR185W
DDT/THO1	ENSG00000130254	DDT	YER063W	THO1
OSM/YDR115W	ENSG00000130312	OSM	YDR115W	YDR115W
CABIN1/LSM7	ENSG00000130332	CABIN1	YNL147W	LSM7
TBC1D10A/YIM1	ENSG00000130347	TBC1D10A	YMR152W	YIM1
SUSD2/YGL185C	ENSG00000130414	SUSD2	YGL185C	YGL185C
SF3A1/ARC40	ENSG00000130429	SF3A1	YBR234C	ARC40
SEC14L2/LSM4	ENSG00000130520	SEC14L2	YER112W	LSM4
ENSG00000100010/RUP1	ENSG00000130560	ENSG00000100010	YOR138C	RUP1
PPIL2/ECM32	ENSG00000130589	PPIL2	YER176W	ECM32
SNRPD3/CLB3	ENSG00000130638	SNRPD3	YDL155W	CLB3
PES1/SPC97	ENSG00000130640	PES1	YHR172W	SPC97
MAPK1/ADH6	ENSG00000130684	MAPK1	YMR318C	ADH6
GGT1/RPN13	ENSG00000130706	GGT1	YLR421C	RPN13
PPM1F/ARG1	ENSG00000130707	PPM1F	YOL058W	ARG1
TOP3B/RRP4	ENSG00000130713	TOP3B	YHR069C	RRP4
DGCR14/UBC12	ENSG00000130725	DGCR14	YLR306W	UBC12
CRYBB2P1/FRS1	ENSG00000130764	CRYBB2P1	YLR060W	FRS1
MFNG/INH1	ENSG00000130770	MFNG	YDL181W	INH1
CARD10/BIK1	ENSG00000130779	CARD10	YCL029C	BIK1
SLC25A1/SLA2	ENSG00000130787	SLC25A1	YNL243W	SLA2
ADRBK2/RPF1	ENSG00000130810	ADRBK2	YHR088W	RPF1
LGALS2/TIF35	ENSG00000130811	LGALS2	YDR429C	TIF35
GGA1/YML053C	ENSG00000130816	GGA1	YML053C	YML053C
HIRA/TRM9	ENSG00000130829	HIRA	YML014W	TRM9
SH3BP1/YIL055C	ENSG00000130830	SH3BP1	YIL055C	YIL055C
LGALS1/UFD2	ENSG00000130939	LGALS1	YDL190C	UFD2
HPS4/UBA1	ENSG00000130985	HPS4	YKL210W	UBA1
ENSG00000100101/CPR8	ENSG00000131013	ENSG00000100101	YNR028W	CPR8
PATZ1/ALK1	ENSG00000131023	PATZ1	YGL021W	ALK1
TRIOBP/AAR2	ENSG00000131043	TRIOBP	YBL074C	AAR2
TFIP11/ACS1	ENSG00000131069	TFIP11	YAL054C	ACS1
GCAT/TIM13	ENSG00000131142	GCAT	YGR181W	TIM13
ENSG00000100118/COX5A	ENSG00000131143	ENSG00000100118	YNL052W	COX5A
CRYBB1/KES1	ENSG00000131149	CRYBB1	YPL145C	KES1
EIF3L/PSF2	ENSG00000131153	EIF3L	YJL072C	PSF2
NHP2L1/AIM13	ENSG00000131165	NHP2L1	YFR011C	AIM13
MICALL1/BNA2	ENSG00000131203	MICALL1	YJR078W	BNA2
ENSG00000100141/BIT2	ENSG00000131233	ENSG00000100141	YBR270C	BIT2
POLR2F/NNF2	ENSG00000131242	POLR2F	YGR089W	NNF2
SOX10/ATM1	ENSG00000131269	SOX10	YMR301C	ATM1
CCDC134/PZF1	ENSG00000131323	CCDC134	YPR186C	PZF1
PICK1/IDP1	ENSG00000131370	PICK1	YDL066W	IDP1
TTC28/GYP6	ENSG00000131374	TTC28	YJL044C	GYP6
SLC16A8/RIM13	ENSG00000131375	SLC16A8	YMR154C	RIM13
CENPM/KIP1	ENSG00000131437	CENPM	YBL063W	KIP1
SEPT3/DOG1	ENSG00000131462	SEPT3	YHR044C	DOG1
SLC5A1/GRC3	ENSG00000131467	SLC5A1	YLL035W	GRC3
TPTEP1/RPL27B	ENSG00000131469	TPTEP1	YDR471W	RPL27B
DDX17/MSC1	ENSG00000131470	DDX17	YML128C	MSC1
DMC1/VPS25	ENSG00000131475	DMC1	YJR102C	VPS25
TCF20/MRPL51	ENSG00000131495	TCF20	YPR100W	MRPL51
CBY1/YEL020C	ENSG00000131503	CBY1	YEL020C	YEL020C
TOMM22/BNI1	ENSG00000131504	TOMM22	YNL271C	BNI1
RTDR1/BSD2	ENSG00000131507	RTDR1	YBR290W	BSD2
XBP1/UBC5	ENSG00000131508	XBP1	YDR059C	UBC5
FBXO7/SEC8	ENSG00000131558	FBXO7	YPR055W	SEC8
GTPBP1/ADY3	ENSG00000131626	GTPBP1	YDL239C	ADY3
POLDIP3/MRS4	ENSG00000131653	POLDIP3	YKR052C	MRS4
TIMP3/GPI15	ENSG00000131711	TIMP3	YNL038W	GPI15
PPP6R2/ACO2	ENSG00000131730	PPP6R2	YJL200C	ACO2
SBF1/TOP2	ENSG00000131747	SBF1	YNL088W	TOP2
SUN2/GAL83	ENSG00000131791	SUN2	YER027C	GAL83
CYB5R3/LHP1	ENSG00000131795	CYB5R3	YDL051W	LHP1
DNAL4/PDA1	ENSG00000131828	DNAL4	YER178W	PDA1
ENSG00000100262/BRO1	ENSG00000131941	ENSG00000100262	YPL084W	BRO1
PACSIN2/FOL2	ENSG00000131979	PACSIN2	YGR267C	FOL2
AP1B1/CAJ1	ENSG00000132002	AP1B1	YER048C	CAJ1
HMGXB4/HMI1	ENSG00000132017	HMGXB4	YOL095C	HMI1
TOM1/SDS24	ENSG00000132024	TOM1	YBR214W	SDS24
NEFH/ACC1	ENSG00000132142	NEFH	YNR016C	ACC1
BIK/DHR2	ENSG00000132153	BIK	YKL078W	DHR2
HMOX1/SAK1	ENSG00000132155	HMOX1	YER129W	SAK1
THOC5/ERG27	ENSG00000132196	THOC5	YLR100W	ERG27
MCM5/PEP5	ENSG00000132256	MCM5	YMR231W	PEP5
ARSA/PIN2	ENSG00000132274	ARSA	YOR104W	PIN2
TSPO/BUD32	ENSG00000132275	TSPO	YGR262C	BUD32
RASD2/TNA1	ENSG00000132326	RASD2	YGR260W	TNA1
CBX7/GSP1	ENSG00000132341	CBX7	YLR293C	GSP1
PDGFB/YDR336W	ENSG00000132357	PDGFB	YDR336W	YDR336W
ACR/CLU1	ENSG00000132361	ACR	YMR012W	CLU1
RPL3/INP54	ENSG00000132376	RPL3	YOL065C	INP54
ZMAT5/RFA1	ENSG00000132383	ZMAT5	YAR007C	RFA1
RBFOX2/YCR043C	ENSG00000132424	RBFOX2	YCR043C	YCR043C
TAB1/RPL26B	ENSG00000132463	TAB1	YGR034W	RPL26B
ASCC2/SAS10	ENSG00000132467	ASCC2	YDL153C	SAS10
MTMR3/HHT1	ENSG00000132475	MTMR3	YBR010W	HHT1
SMCR7L/GUK1	ENSG00000132535	SMCR7L	YDR454C	GUK1
APOL1/MMF1	ENSG00000132541	APOL1	YIL051C	MMF1
MYH9/SWM1	ENSG00000132604	MYH9	YDR260C	SWM1
SAMM50/VPS4	ENSG00000132612	SAMM50	YPR173C	VPS4
GRAP2/SPO20	ENSG00000132639	GRAP2	YMR017W	SPO20
EIF3D/POL30	ENSG00000132646	EIF3D	YBR088C	POL30
TNRC6B/RPC34	ENSG00000132664	TNRC6B	YNR003C	RPC34
ENSG00000100357/RSM23	ENSG00000132676	ENSG00000100357	YGL129C	RSM23
SGSM3/PRP5	ENSG00000132680	SGSM3	YBR237W	PRP5
IFT27/MMS4	ENSG00000132688	IFT27	YBR098W	MMS4
KIAA0930/SUN4	ENSG00000132692	KIAA0930	YNL066W	SUN4
NCF4/HCS1	ENSG00000132740	NCF4	YKL017C	HCS1
CSF2RB/DPH1	ENSG00000132768	CSF2RB	YIL103W	DPH1
SLC25A17/CHS5	ENSG00000132780	SLC25A17	YLR330W	CHS5
UPK3A/CTR86	ENSG00000132792	UPK3A	YCR054C	CTR86
KCTD17/APL6	ENSG00000132842	KCTD17	YGR261C	APL6
ST13/PHM6	ENSG00000132912	ST13	YDR281C	PHM6
IL2RB/SSN3	ENSG00000132964	IL2RB	YPL042C	SSN3
RBX1/SLK19	ENSG00000133020	RBX1	YOR195W	SLK19
EP300/MYO1	ENSG00000133026	EP300	YHR023W	MYO1
L3MBTL2/TEL1	ENSG00000133056	L3MBTL2	YBL088C	TEL1
RANGAP1/YHR113W	ENSG00000133059	RANGAP1	YHR113W	YHR113W
ZC3H7B/POP3	ENSG00000133069	ZC3H7B	YNL282W	POP3
PHF5A/TMA19	ENSG00000133112	PHF5A	YKL056C	TMA19
ACO2/RFC5	ENSG00000133119	ACO2	YBR087W	RFC5
POLR3H/AKL1	ENSG00000133216	POLR3H	YBR059C	AKL1
PMM1/FES1	ENSG00000133265	PMM1	YBR101C	FES1
BRD1/SMK1	ENSG00000133275	BRD1	YPR054W	SMK1
MLC1/DUG1	ENSG00000133313	MLC1	YFR044C	DUG1
HDAC10/NSA1	ENSG00000133316	HDAC10	YGL111W	NSA1
FKBP3/TVP15	ENSG00000133318	FKBP3	YDR100W	TVP15
CTSG/NUT2	ENSG00000133398	CTSG	YPR168W	NUT2
GZMB/BST1	ENSG00000133424	GZMB	YFL025C	BST1
RBM23/LEE1	ENSG00000133606	RBM23	YPL054W	LEE1
PRMT5/ARP3	ENSG00000133627	PRMT5	YJR065C	ARP3
AP4S1/RAS2	ENSG00000133703	AP4S1	YNL098C	RAS2
POLE2/SXM1	ENSG00000133704	POLE2	YDR395W	SXM1
SOS2/CDC60	ENSG00000133706	SOS2	YPL160W	CDC60
CDKL1/INM1	ENSG00000133731	CDKL1	YHR046C	INM1
NIN/RAS1	ENSG00000133818	NIN	YOR101W	RAS1
PYGL/YMR226C	ENSG00000133835	PYGL	YMR226C	YMR226C
TRIM9/DNF3	ENSG00000133858	TRIM9	YMR162C	DNF3
PSMC6/ERG28	ENSG00000133935	PSMC6	YER044C	ERG28
CDKN3/MED6	ENSG00000133997	CDKN3	YHR058C	MED6
ATP6V1D/SUI2	ENSG00000134001	ATP6V1D	YJR007W	SUI2
PIGH/ELP3	ENSG00000134014	PIGH	YPL086C	ELP3
PSMA3/CLB1	ENSG00000134057	PSMA3	YGR108W	CLB1
VTI1B/SSK22	ENSG00000134072	VTI1B	YCR073C	SSK22
TIMM9/MNL1	ENSG00000134109	TIMM9	YHR204W	MNL1
GSTZ1/COA1	ENSG00000134138	GSTZ1	YIL157C	COA1
AHSA1/AAD6	ENSG00000134152	AHSA1	YFL056C	AAD6
DAAM1/OCA2	ENSG00000134242	DAAM1	YNL056W	OCA2
SPTLC2/VTH2	ENSG00000134243	SPTLC2	YJL222W	VTH2
RIN3/ADP1	ENSG00000134250	RIN3	YCR011C	ADP1
SNW1/RIB4	ENSG00000134262	SNW1	YOL143C	RIB4
CHGA/ARF2	ENSG00000134287	CHGA	YDL137W	ARF2
ITPK1/AVT2	ENSG00000134294	ITPK1	YEL064C	AVT2
PPM1A/SRS2	ENSG00000134313	PPM1A	YJL092W	SRS2
SIX4/RIM15	ENSG00000134318	SIX4	YFL033C	RIM15
ASB2/TIM17	ENSG00000134375	ASB2	YJL143W	TIM17
ERH/GIS2	ENSG00000134376	ERH	YNL255C	GIS2
HIF1A/DED81	ENSG00000134440	HIF1A	YHR019C	DED81
SRSF5/NSR1	ENSG00000134453	SRSF5	YGR159C	NSR1
EIF5/YKL105C	ENSG00000134470	EIF5	YKL105C	YKL105C
SERPINA4/CCL1	ENSG00000134480	SERPINA4	YPR025C	CCL1
SLC8A3/CYK3	ENSG00000134516	SLC8A3	YDL117W	CYK3
DICER1/YNR040W	ENSG00000134571	DICER1	YNR040W	YNR040W
MTHFD1/CIN1	ENSG00000134627	MTHFD1	YOR349W	CIN1
TCL1A/NOG1	ENSG00000134697	TCL1A	YPL093W	NOG1
ZC3H14/PRP38	ENSG00000134748	ZC3H14	YGR075C	PRP38
TELO2/SIP5	ENSG00000134758	TELO2	YMR140W	SIP5
BDKRB1/GDT1	ENSG00000134851	BDKRB1	YBR187W	GDT1
GSKIP/YOL073C	ENSG00000134882	GSKIP	YOL073C	YOL073C
VRK1/RRT12	ENSG00000134900	VRK1	YCR045C	RRT12
PSMC1/TRM112	ENSG00000134909	PSMC1	YNR046W	TRM112
RPS6KA5/STT3	ENSG00000134910	RPS6KA5	YGL022W	STT3
PSMB5/ATF1	ENSG00000134954	PSMB5	YOR377W	ATF1
YY1/FMN1	ENSG00000135002	YY1	YDR236C	FMN1
ACIN1/DSK2	ENSG00000135018	ACIN1	YMR276W	DSK2
CCNB1IP1/URE2	ENSG00000135049	CCNB1IP1	YNL229C	URE2
TRIP11/SER1	ENSG00000135069	TRIP11	YOR184W	SER1
APEX1/MSB1	ENSG00000135148	APEX1	YOR188W	MSB1
ENSG00000100829/TIP20	ENSG00000135249	ENSG00000100829	YGL145W	TIP20
PABPN1/SKY1	ENSG00000135250	PABPN1	YMR216C	SKY1
EFS/MTO1	ENSG00000135297	EFS	YGL236C	MTO1
ARHGAP5/SPO75	ENSG00000135312	ARHGAP5	YLL005C	SPO75
CINP/ORC3	ENSG00000135336	CINP	YLL004W	ORC3
SRP54/HSL1	ENSG00000135341	SRP54	YKL101W	HSL1
CPNE6/PHO23	ENSG00000135365	CPNE6	YNL097C	PHO23
CHD8/KRE33	ENSG00000135372	CHD8	YNL132W	KRE33
PSMA6/HLJ1	ENSG00000135392	PSMA6	YMR161W	HLJ1
NFKBIA/DGA1	ENSG00000135407	NFKBIA	YOR245C	DGA1
EMC9/FOX2	ENSG00000135437	EMC9	YKR009C	FOX2
PSME2/GTS1	ENSG00000135439	PSME2	YGL181W	GTS1
BRMS1L/YNL305C	ENSG00000135472	BRMS1L	YNL305C	YNL305C
ENSG00000100931/PAN2	ENSG00000135473	ENSG00000100931	YGL094C	PAN2
SEC23A/NOP13	ENSG00000135486	SEC23A	YNL175C	NOP13
PNN/SUL1	ENSG00000135502	PNN	YBR294W	SUL1
RABGGTA/YOS9	ENSG00000135506	RABGGTA	YDR057W	YOS9
NFATC4/DGR2	ENSG00000135541	NFATC4	YKL121W	DGR2
PLTP/MIM1	ENSG00000135596	PLTP	YOL026C	MIM1
PCIF1/CCT2	ENSG00000135624	PCIF1	YIL142W	CCT2
GSS/UBP7	ENSG00000135655	GSS	YIL156W	UBP7
MMP9/YGR283C	ENSG00000135679	MMP9	YGR283C	YGR283C
TRPC4AP/YDR042C	ENSG00000135720	TRPC4AP	YDR042C	YDR042C
PYGB/HPM1	ENSG00000135744	PYGB	YIL110W	HPM1
PROCR/LST4	ENSG00000135763	PROCR	YKL176C	LST4
GINS1/RFC4	ENSG00000135778	GINS1	YOL094C	RFC4
NINL/SPT8	ENSG00000135801	NINL	YLR055C	SPT8
CD40/VAM7	ENSG00000135823	CD40	YGL212W	VAM7
UQCC/MTR4	ENSG00000135829	UQCC	YJL050W	MTR4
ZMYND8/NIP100	ENSG00000135837	ZMYND8	YPL174C	NIP100
SGK2/GPI2	ENSG00000135845	SGK2	YPL076W	GPI2
IFT52/NOP53	ENSG00000135862	IFT52	YPL146C	NOP53
MYBL2/MRPL3	ENSG00000135900	MYBL2	YMR024W	MRPL3
HNF4A/YML083C	ENSG00000135903	HNF4A	YML083C	YML083C
SLA2/PKR1	ENSG00000135930	SLA2	YMR123W	PKR1
C20orf24/HYM1	ENSG00000135932	C20orf24	YKL189W	HYM1
NFATC2/COX4	ENSG00000135940	NFATC2	YGL187C	COX4
STK4/VPS3	ENSG00000135966	STK4	YDR495C	VPS3
PFDN4/ISU2	ENSG00000136003	PFDN4	YOR226C	ISU2
DOK5/BCK1	ENSG00000136021	DOK5	YJL095W	BCK1
CSTF1/PWP1	ENSG00000136045	CSTF1	YLR196W	PWP1
BMP7/PLB2	ENSG00000136068	BMP7	YMR006C	PLB2
RAE1/GYL1	ENSG00000136111	RAE1	YMR192W	GYL1
TPD52L2/QDR3	ENSG00000136141	TPD52L2	YBR043C	QDR3
DNAJC5/YNL134C	ENSG00000136143	DNAJC5	YNL134C	YNL134C
NELFCD/YIL001W	ENSG00000136144	NELFCD	YIL001W	YIL001W
PRPF6/ADE2	ENSG00000136197	PRPF6	YOR128C	ADE2
TUBB1/CDC42	ENSG00000136238	TUBB1	YLR229C	CDC42
PSMA7/SWF1	ENSG00000136247	PSMA7	YDR126W	SWF1
NTSR1/DOP1	ENSG00000136270	NTSR1	YDR141C	DOP1
MRGBP/DBP9	ENSG00000136271	MRGBP	YLR276C	DBP9
DIDO1/FAU1	ENSG00000136371	DIDO1	YER183C	FAU1
GID8/OKP1	ENSG00000136436	GID8	YGR179C	OKP1
BIRC7/NMT1	ENSG00000136448	BIRC7	YLR195C	NMT1
ARFGAP1/HTD2	ENSG00000136449	ARFGAP1	YHR067W	HTD2
AVP/HRB1	ENSG00000136450	AVP	YNL004W	HRB1
COL20A1/YGR021W	ENSG00000136463	COL20A1	YGR021W	YGR021W
CHRNA4/YPL247C	ENSG00000136485	CHRNA4	YPL247C	YPL247C
EEF1A2/KTR4	ENSG00000136504	EEF1A2	YBR199W	KTR4
PTK6/GAP1	ENSG00000136521	PTK6	YKR039W	GAP1
GMEB2/MRPL4	ENSG00000136522	GMEB2	YLR439W	MRPL4
C20orf27/EMP47	ENSG00000136560	C20orf27	YFL048C	EMP47
SPEF1/HXT3	ENSG00000136573	SPEF1	YDR345C	HXT3
CDC25B/YHR020W	ENSG00000136628	CDC25B	YHR020W	YHR020W
ARFRP1/VPS33	ENSG00000136631	ARFRP1	YLR396C	VPS33
NDUFAF5/YAP1801	ENSG00000136715	NDUFAF5	YHR161C	YAP1801
TRIB3/RVS161	ENSG00000136717	TRIB3	YCR009C	RVS161
RASSF2/IMP4	ENSG00000136718	RASSF2	YNL075W	IMP4
CSNK2A1/HSE1	ENSG00000136738	CSNK2A1	YHL002W	HSE1
ANGPT4/YME1	ENSG00000136758	ANGPT4	YPR024W	YME1
HM13/SIS1	ENSG00000136770	HM13	YNL007C	SIS1
SNPH/SNF1	ENSG00000136807	SNPH	YDR477W	SNF1
MYLK2/TRX2	ENSG00000136810	MYLK2	YGR209C	TRX2
SIRPB1/ECM29	ENSG00000136813	SIRPB1	YHL030W	ECM29
SEC23B/SMC2	ENSG00000136824	SEC23B	YFR031C	SMC2
FERMT1/JSN1	ENSG00000136827	FERMT1	YJR091C	JSN1
HAO1/IRA2	ENSG00000136848	HAO1	YOL081W	IRA2
PDYN/VPS45	ENSG00000136854	PDYN	YGL095C	VPS45
PLCB4/YPL260W	ENSG00000136861	PLCB4	YPL260W	YPL260W
MYL9/AGC1	ENSG00000136869	MYL9	YPR021C	AGC1
HCK/PRP4	ENSG00000136875	HCK	YPR178W	PRP4
CRNKL1/SAD1	ENSG00000136878	CRNKL1	YFR005C	SAD1
POFUT1/VMA10	ENSG00000136888	POFUT1	YHR039C-A	VMA10
SAMHD1/IPI1	ENSG00000136891	SAMHD1	YHR085W	IPI1
PAK7/SUR4	ENSG00000136928	PAK7	YLR372W	SUR4
KIF3B/PUP1	ENSG00000136930	KIF3B	YOR157C	PUP1
NOP56/KEL1	ENSG00000136933	NOP56	YHR158C	KEL1
IDH3B/RKM2	ENSG00000136937	IDH3B	YDR198C	RKM2
MAPRE1/RPL35B	ENSG00000136942	MAPRE1	YDL136W	RPL35B
JAG1/DCC1	ENSG00000136982	JAG1	YCL016C	DCC1
CDK5RAP1/DFM1	ENSG00000136986	CDK5RAP1	YDR411C	DFM1
SNTA1/RPA49	ENSG00000137054	SNTA1	YNL248C	RPA49
OXT/DOA1	ENSG00000137055	OXT	YKL213C	DOA1
TTI1/HNT3	ENSG00000137074	TTI1	YOR258W	HNT3
E2F1/GOR1	ENSG00000137106	E2F1	YNL274C	GOR1
RPRD1B/RPS6B	ENSG00000137154	RPRD1B	YBR181C	RPS6B
PXMP4/CPR7	ENSG00000137168	PXMP4	YJR032W	CPR7
CHMP4B/STB4	ENSG00000137203	CHMP4B	YMR019W	STB4
BPI/POP8	ENSG00000137265	BPI	YBL018C	POP8
CST3/CMK1	ENSG00000137275	CST3	YFR014C	CMK1
ASIP/BMS1	ENSG00000137312	ASIP	YPL217C	BMS1
CST4/SNF5	ENSG00000137337	CST4	YBR289W	SNF5
ACTR5/FLX1	ENSG00000137409	ACTR5	YIL134W	FLX1
WFDC2/RPC31	ENSG00000137478	WFDC2	YNL151C	RPC31
AHCY/YGR130C	ENSG00000137497	AHCY	YGR130C	YGR130C
DHX35/FMP32	ENSG00000137500	DHX35	YFL046W	FMP32
DNTTIP1/SIR4	ENSG00000137501	DNTTIP1	YDR227W	SIR4
MAP1LC3A/YGR015C	ENSG00000137509	MAP1LC3A	YGR015C	YGR015C
SYNDIG1/MRPL10	ENSG00000137547	SYNDIG1	YNL284C	MRPL10
PIGU/TGS1	ENSG00000137574	PIGU	YPL157W	TGS1
TNNC2/PEP1	ENSG00000137642	TNNC2	YBL017C	PEP1
APMAP/BUD13	ENSG00000137656	APMAP	YGL174W	BUD13
ZNF516/VAC14	ENSG00000137713	ZNF516	YLR386W	VAC14
USP14/YAH1	ENSG00000137714	USP14	YPL252C	YAH1
VAPA/YJL185C	ENSG00000137752	VAPA	YJL185C	YJL185C
MYOM1/MKK2	ENSG00000137764	MYOM1	YPL140C	MKK2
MYL12A/ODC2	ENSG00000137801	MYL12A	YOR222W	ODC2
CEP76/GCR2	ENSG00000137806	CEP76	YNL199C	GCR2
CEP192/RTF1	ENSG00000137815	CEP192	YGL244W	RTF1
RNMT/YKR078W	ENSG00000137822	RNMT	YKR078W	YKR078W
SMAD7/BIO5	ENSG00000137842	SMAD7	YNR056C	BIO5
LAMA1/WSC4	ENSG00000137845	LAMA1	YHL028W	WSC4
RNF125/SLD2	ENSG00000137872	RNF125	YKL108W	SLD2
ANKRD12/RLP24	ENSG00000137876	ANKRD12	YLR009W	RLP24
NOL4/COY1	ENSG00000137878	NOL4	YKL179C	COY1
POLI/ALT1	ENSG00000137944	POLI	YLR089C	ALT1
MIB1/SUA7	ENSG00000137947	MIB1	YPR086W	SUA7
RBBP8/BET2	ENSG00000137955	RBBP8	YPR176C	BET2
RIOK3/KGD2	ENSG00000137992	RIOK3	YDR148C	KGD2
CSTF2/IMD2	ENSG00000138029	CSTF2	YHR216W	IMD2
PSMD10/RBK1	ENSG00000138030	PSMD10	YCR036W	RBK1
ATG4A/PTC1	ENSG00000138032	ATG4A	YDL006W	PTC1
TBL1X/YGR016W	ENSG00000138035	TBL1X	YGR016W	YGR016W
GPR143/DIN7	ENSG00000138036	GPR143	YDR263C	DIN7
PGRMC1/PSY2	ENSG00000138041	PGRMC1	YNL201C	PSY2
POLA1/YPT1	ENSG00000138069	POLA1	YFL038C	YPT1
MID1/ARP2	ENSG00000138071	MID1	YDL029W	ARP2
NKAP/MAL12	ENSG00000138079	NKAP	YGR292W	MAL12
NXT2/DAS1	ENSG00000138081	NXT2	YJL149W	DAS1
GUCY2F/PET309	ENSG00000138095	GUCY2F	YLR067C	PET309
ENSG00000101898/BIO4	ENSG00000138101	ENSG00000101898	YNR057C	BIO4
ALG13/ARP1	ENSG00000138107	ALG13	YHR129C	ARP1
PRPS2/KIP3	ENSG00000138160	PRPS2	YGL216W	KIP3
TLR8/SOL4	ENSG00000138161	TLR8	YGR248W	SOL4
AMMECR1/SDP1	ENSG00000138166	AMMECR1	YIL113W	SDP1
CHRDL1/MSS1	ENSG00000138175	CHRDL1	YMR023C	MSS1
WDR13/SPC110	ENSG00000138180	WDR13	YDR356W	SPC110
SUV39H1/HDA2	ENSG00000138182	SUV39H1	YDR295C	HDA2
GLRA2/YND1	ENSG00000138185	GLRA2	YER005W	YND1
XIAP/HMLALPHA1	ENSG00000138279	XIAP	YCL066W	HMLALPHA1
STAG2/TIM23	ENSG00000138297	STAG2	YNR017W	TIM23
MCF2/TAF13	ENSG00000138303	MCF2	YML098W	TAF13
F9/RPS24A	ENSG00000138326	F9	YER074W	RPS24A
ABCD1/DNA2	ENSG00000138346	ABCD1	YHR164C	DNA2
CCDC22/ADE17	ENSG00000138363	CCDC22	YMR120C	ADE17
CACNA1F/KTR5	ENSG00000138378	CACNA1F	YNL029C	KTR5
SYP/SRO9	ENSG00000138385	SYP	YCL037C	SRO9
PLP2/CPR4	ENSG00000138398	PLP2	YCR069W	CPR4
BMX/IDP3	ENSG00000138413	BMX	YNL009W	IDP3
PLS3/YPL014W	ENSG00000138434	PLS3	YPL014W	YPL014W
NAA10/YTM1	ENSG00000138442	NAA10	YOR272W	YTM1
RENBP/MKC7	ENSG00000138448	RENBP	YDR144C	MKC7
ELF4/YKL100C	ENSG00000138600	ELF4	YKL100C	YKL100C
SMARCA1/PTM1	ENSG00000138613	SMARCA1	YKL039W	PTM1
MTMR8/SIS2	ENSG00000138621	MTMR8	YKR072C	SIS2
ASB9/ALG9	ENSG00000138641	ASB9	YNL219C	ALG9
ENSG00000102050/FMP25	ENSG00000138646	ENSG00000102050	YLR077W	FMP25
RBBP7/IES2	ENSG00000138660	RBBP7	YNL215W	IES2
PPP1R2P9/RIM4	ENSG00000138668	PPP1R2P9	YHL024W	RIM4
KCND1/PSY4	ENSG00000138669	KCND1	YBL046W	PSY4
OPN1LW/SEC31	ENSG00000138674	OPN1LW	YDL195W	SEC31
FMR1/YGL015C	ENSG00000138684	FMR1	YGL015C	YGL015C
PIM2/PTK1	ENSG00000138696	PIM2	YKL198C	PTK1
SLC35A2/YAR066W	ENSG00000138698	SLC35A2	YAR066W	YAR066W
PQBP1/ATP12	ENSG00000138750	PQBP1	YJL180C	ATP12
PCSK1N/BRE5	ENSG00000138757	PCSK1N	YNR051C	BRE5
EMD/CDC12	ENSG00000138758	EMD	YHR107C	CDC12
TAZ/USO1	ENSG00000138768	TAZ	YDL058W	USO1
PGK1/YOR021C	ENSG00000138772	PGK1	YOR021C	YOR021C
GATA1/HSV2	ENSG00000138777	GATA1	YGR223C	HSV2
MAGT1/IVY1	ENSG00000138778	MAGT1	YDR229W	IVY1
SMS/YJR141W	ENSG00000138785	SMS	YJR141W	YJR141W
PHEX/NDI1	ENSG00000138796	PHEX	YML120C	NDI1
UBL4A/MET14	ENSG00000138801	UBL4A	YKL001C	MET14
EEA1/SEC24	ENSG00000138802	EEA1	YIL109C	SEC24
RP2/CMP2	ENSG00000138814	RP2	YML057W	CMP2
PHF16/SKO1	ENSG00000138835	PHF16	YNL167C	SKO1
CDK16/YLR290C	ENSG00000139180	CDK16	YLR290C	YLR290C
USP11/UTR2	ENSG00000139193	USP11	YEL040W	UTR2
PCYT1B/PEX5	ENSG00000139197	PCYT1B	YDR244W	PEX5
HTATSF1/SLX5	ENSG00000139218	HTATSF1	YDL013W	SLX5
VGLL1/SMX3	ENSG00000139343	VGLL1	YPR182W	SMX3
CD40LG/AFT1	ENSG00000139350	CD40LG	YGL071W	AFT1
TIMP1/COX7	ENSG00000139372	TIMP1	YMR256C	COX7
FGD1/YSR3	ENSG00000139496	FGD1	YKR053C	YSR3
PIN4/YJR107W	ENSG00000139567	PIN4	YJR107W	YJR107W
PORCN/RPS8A	ENSG00000139610	PORCN	YBL072C	RPS8A
MAGED2/SWI3	ENSG00000139613	MAGED2	YJL176C	SWI3
KLF8/ORM2	ENSG00000139618	KLF8	YLR350W	ORM2
SYTL4/MED8	ENSG00000139636	SYTL4	YBR193C	MED8
CENPI/YER156C	ENSG00000139637	CENPI	YER156C	YER156C
DRP2/YJL068C	ENSG00000139684	DRP2	YJL068C	YJL068C
TAF7L/TMA22	ENSG00000139726	TAF7L	YJR014W	TMA22
PBDC1/FRE6	ENSG00000139908	PBDC1	YLL051C	FRE6
ENSG00000102391/YJL055W	ENSG00000139910	ENSG00000102391	YJL055W	YJL055W
ARMCX3/YNL035C	ENSG00000140006	ARMCX3	YNL035C	YNL035C
HTR2A/TYS1	ENSG00000140105	HTR2A	YGR185C	TYS1
NDFIP2/UGA4	ENSG00000140199	NDFIP2	YDL210W	UGA4
TNFSF13B/QRI5	ENSG00000140262	TNFSF13B	YLR204W	QRI5
MLNR/XYL2	ENSG00000140263	MLNR	YLR070C	XYL2
CAB39L/YDL085C-A	ENSG00000140264	CAB39L	YDL085C-A	YDL085C-A
KLF5/ECM25	ENSG00000140299	KLF5	YJL201W	ECM25
STK24/TOA2	ENSG00000140307	STK24	YKL058W	TOA2
ACP5/SRP14	ENSG00000140319	ACP5	YDL092W	SRP14
DNAJC3/EDC3	ENSG00000140326	DNAJC3	YEL015W	EDC3
UGGT2/AIM45	ENSG00000140374	UGGT2	YPR004C	AIM45
ARHGEF7/SML1	ENSG00000140382	ARHGEF7	YML058W	SML1
FGF9/ARG7	ENSG00000140386	FGF9	YMR062C	ARG7
SGCG/YGR079W	ENSG00000140391	SGCG	YGR079W	YGR079W
PARP4/SKI8	ENSG00000140395	PARP4	YGL213C	SKI8
SUPT20H/AMS1	ENSG00000140400	SUPT20H	YGL156W	AMS1
MRPS31/TPM2	ENSG00000140416	MRPS31	YIL138C	TPM2
KPNA3/DIT2	ENSG00000140459	KPNA3	YDR402C	DIT2
FLT1/RAD16	ENSG00000140464	FLT1	YBR114W	RAD16
RGCC/ERG5	ENSG00000140465	RGCC	YMR015C	ERG5
VWA8/HOC1	ENSG00000140481	VWA8	YJR075W	HOC1
DGKH/SSP2	ENSG00000140488	DGKH	YOR242C	SSP2
KATNAL1/IPT1	ENSG00000140497	KATNAL1	YDR072C	IPT1
INTS6/CSR1	ENSG00000140522	INTS6	YLR380W	CSR1
TSC22D1/YMR210W	ENSG00000140526	TSC22D1	YMR210W	YMR210W
CLN5/IPL1	ENSG00000140538	CLN5	YPL209C	IPL1
OLFM4/SER3	ENSG00000140543	OLFM4	YER081W	SER3
MSLN/OYE3	ENSG00000140564	MSLN	YPL171C	OYE3
TRADD/IQG1	ENSG00000140575	TRADD	YPL242C	IQG1
HSF4/SEC53	ENSG00000140650	HSF4	YFL045C	SEC53
CORO1A/YGR122W	ENSG00000140694	CORO1A	YGR122W	YGR122W
MAPK3/QCR2	ENSG00000140740	MAPK3	YPR191W	QCR2
PHKB/ECM16	ENSG00000140829	PHKB	YMR128W	ECM16
NUTF2/GRX4	ENSG00000140830	NUTF2	YER174C	GRX4
NUP93/KAR3	ENSG00000140859	NUP93	YPR141C	KAR3
CENPT/PRB1	ENSG00000140943	CENPT	YEL060C	PRB1
TSNAXIP1/RPL3	ENSG00000140986	TSNAXIP1	YOR063W	RPL3
NFAT5/PTK2	ENSG00000140992	NFAT5	YJR059W	PTK2
N4BP1/YDR333C	ENSG00000141002	N4BP1	YDR333C	YDR333C
CBLN1/MCD4	ENSG00000141012	CBLN1	YKL165C	MCD4
ARL2BP/REC107	ENSG00000141013	ARL2BP	YJR021C	REC107
ZNF423/AIM44	ENSG00000141027	ZNF423	YPL158C	AIM44
CCL22/SSH4	ENSG00000141084	CCL22	YKL124W	SSH4
CCL17/PRS5	ENSG00000141127	CCL17	YOL061W	PRS5
CTCF/DBP6	ENSG00000141141	CTCF	YNR038W	DBP6
ACD/VPS53	ENSG00000141252	ACD	YJL029C	VPS53
POLR2C/GYP7	ENSG00000141258	POLR2C	YDL234C	GYP7
PARD6A/APE2	ENSG00000141279	PARD6A	YKL157W	APE2
ZNF821/CHC1	ENSG00000141367	ZNF821	YGL206C	CHC1
MMP15/AFG3	ENSG00000141385	MMP15	YER017C	AFG3
USB1/INM2	ENSG00000141401	USB1	YDR287W	INM2
CCDC113/RTT103	ENSG00000141425	CCDC113	YDR289C	RTT103
NME3/FMP48	ENSG00000141503	NME3	YGR052W	FMP48
PSMD7/MRL1	ENSG00000141510	PSMD7	YPR079W	MRL1
VAC14/RDI1	ENSG00000141522	VAC14	YDL135C	RDI1
TANGO6/DED1	ENSG00000141543	TANGO6	YOR204W	DED1
COG4/KIN4	ENSG00000141551	COG4	YOR233W	KIN4
PLA2G15/NAR1	ENSG00000141562	PLA2G15	YNL240C	NAR1
[truncated: 1,308 more rows]
