# Supplementary material for: Scope and limitations of yeast as a model organism for studying human tissue-specific pathways
Source: BMC Syst Biol. 2015 Dec 29;9:96. doi: 10.1186/s12918-015-0253-0 (PMC4696342; doi:10.1186/s12918-015-0253-0)
Supplement: Additional file 1 — Network alignments. Compressed (*.zip) file containing individual tissue-specific alignments. (ZIP 5181 Kb) [file 12918_2015_253_MOESM1_ESM.zip › alignments/HL-60_AlignGraph_edges.tsv]

First_ortholog_pair	Second_ortholog_pair
MTMR3/HHT1	CFH/RAD59
NUP98/MMM1	SEMA3F/CTR1
ROCK1/RPN8	MAD1L1/FPR2
TTC27/ILM1	SOX8/NAB2
FUZ/NAN1	C19orf60/NGL2
EPHA6/SSA3	TMEM132A/LAS17
CDKN1B/RRP6	TAC1/MPP6
ZIC2/COS8	USH1C/PFA4
PIK3R2/TFA1	VPS41/RSA4
PTPMT1/HEK2	UPP2/GAL80
UBE3A/RPS17B	PAFAH1B1/SEC63
ELF4/YKL100C	CDK11A/UBP5
APLP1/BGL2	PRSS3/BUD9
RIOK2/SGV1	NR1H4/BUD3
EDN1/RAD53	NR1H4/BUD3
CSK/PHO85	NR1H4/BUD3
MLEC/MRPL35	NR1H4/BUD3
AGPS/HEM15	MVP/NUP85
ORC1/EBS1	DPEP1/ISR1
ADRBK2/RPF1	BID/RCK2
ALDH2/URA7	STMN4/MAE1
OAT/PAF1	NUDCD3/GYP1
CENPA/RRP7	IL20RA/FHL1
PGM1/PRP45	ENSG00000021602/KRE28
TSNAXIP1/RPL3	ZDHHC6/REF2
STAP1/PHB2	BIRC3/SSP120
ORC1/EBS1	EHD2/MUD2
CSK/PHO85	CD44/KDX1
POLR1A/KSP1	HMGB3/SEC2
APOA4/SHE9	HMGB3/SEC2
UNC5A/ACT1	HMGB3/SEC2
MTMR3/HHT1	IKZF2/YAP1802
CSK/PHO85	ABCF2/CSM3
CSK/PHO85	VCL/REX2
CARD10/BIK1	CDH1/VPS34
CCDC22/ADE17	MYO16/PGM2
BNIP3L/YCK2	CUL7/HOP1
AFF4/KTR3	ARHGAP6/KAP104
AUP1/KAP123	ARHGAP6/KAP104
OGFR/CDC34	ARID1B/CDC6
AHRR/MCM5	ARID1B/CDC6
TDP2/SYF2	MAPK9/CWC2
SIM1/STU2	ENSG00000051415/TPA1
ZMAT5/RFA1	THOC3/EST1
ZMAT5/RFA1	PLEKHA5/VPS1
TAF2/APA2	PRSS8/ERV46
BZW1/NRD1	KCNH2/XBP1
FSTL3/FCJ1	ITIH4/LPD1
CSK/PHO85	F7/MLC2
UBL4A/MET14	TARBP1/ERP2
MTMR3/HHT1	YBX3/WHI3
NRBP1/YPL279C	WNK1/ATP16
ACTR3/NOP12	SPAG4/NOP7
CA12/CPR3	TNK2/GGA1
NCR2/EMC1	ARSF/LRG1
ARL2BP/REC107	GPBP1/SPC105
PITX1/AIM31	HAGH/MYO3
CENPT/PRB1	SNCAIP/AHA1
ASCC2/SAS10	SLC9A3R2/PSK1
CARD10/BIK1	NTN1/MGA2
ASB2/TIM17	SPEN/PET9
NOL4/COY1	MYLK/GIM3
DNM2/GTO3	TBC1D1/TEF2
LRRFIP2/PTA1	TBC1D1/TEF2
CSK/PHO85	TBC1D1/TEF2
UMPS/RPC82	TIE1/SAH1
CDC37L1/RPT5	NFYC/UBP6
RIC8B/RSC8	SP100/ISW2
GCKR/PNO1	PPAP2A/YDL156W
CETP/RFA2	PPAP2A/YDL156W
TNRC6B/RPC34	PPAP2A/YDL156W
CHMP4B/STB4	PPAP2A/YDL156W
NAT9/MYO4	PPAP2A/YDL156W
PDCD10/HTB2	PPAP2A/YDL156W
TPO/DNM1	PPAP2A/YDL156W
PRKD2/PET10	TRAM1/TAZ1
CDC37L1/RPT5	PHKA1/PGK1
CDC6/SMB1	EVI5/PAB1
IKBKG/YBR225W	POLR1A/KSP1
EIF1B/CHS1	POLR1A/KSP1
EIF2AK1/MHT1	KCNAB2/DAL81
AHCY/YGR130C	FSTL3/FCJ1
VRK3/NAT2	FSTL3/FCJ1
ABCD1/DNA2	DGCR2/PRO1
PSMD8/ADD66	CNGB1/AVT7
FOSL2/RPN6	ST6GALNAC2/SLT2
MPP2/IDH2	NCK2/DBP8
ZMAT5/RFA1	ATP6AP1/LCD1
RIOK3/KGD2	PRLH/KGD1
MAP2K7/PRP19	LNX1/IMD3
HTRA2/URN1	LNX1/IMD3
ARID3A/DUR3	ST6GAL1/YCR051W
NAT9/MYO4	BCS1L/ADA2
MCM3/SPT3	BCS1L/ADA2
MARK1/CAP1	FRYL/SPT7
XAB2/SWH1	BCAP29/LUC7
MAP2K7/PRP19	BCAP29/LUC7
RUNDC3A/LEA1	BCAP29/LUC7
FANCE/PRP8	BCAP29/LUC7
CST3/CMK1	PAX2/BMH2
CSK/PHO85	BAZ2A/HOS4
HTRA2/URN1	MAP2K7/PRP19
SCG3/UBI4	PIAS2/ENO1
RASA4/VMA5	TOLLIP/RPS15
COL9A3/RPA135	UBE2D4/RPN10
UBE3A/RPS17B	UBE2D4/RPN10
OTX1/RPN5	UBE2D4/RPN10
ACADL/TOM7	MKNK1/SAP190
C7/TAF7	FDFT1/SPT15
BNIP3L/YCK2	DNM2/GTO3
FRMD4B/GLC7	SESN1/CCR4
TRIM38/DIG1	MOK/RPF2
RIPK2/CAF40	DUSP12/BCY1
ARID3A/DUR3	HSPB11/GPA2
RPE65/SAC1	TRAF5/ORM1
CDKN1B/RRP6	GCKR/PNO1
CCDC22/ADE17	FCN1/ALO1
CSK/PHO85	FCN1/ALO1
NOP56/KEL1	MECOM/RFA3
HOXA1/UBC6	PREP/STE14
AKAP10/PRP18	PREP/STE14
CSNK2A1/HSE1	MTIF2/YEL023C
MAPKAPK5/CBC2	ORC1/EBS1
PLOD3/ADE5,7	RAD54L/SOR2
CDC37L1/RPT5	ACOX3/TSA1
ABCD1/DNA2	CETP/RFA2
PDCD10/HTB2	CETP/RFA2
TANGO6/DED1	MAPKAPK5/CBC2
KLF3/CWC21	MAPKAPK5/CBC2
RASD2/TNA1	ARHGAP4/FUS1
CSK/PHO85	PDCD7/FZF1
ERH/GIS2	CD200/SNC2
C2CD5/VMS1	SUPT16H/MIG1
TCL1A/NOG1	COMT/RPL18A
FBL/DUG2	CBX5/PEX15
RIN3/ADP1	WAC/SSA2
CSK/PHO85	WAC/SSA2
PIK3CG/OXA1	WAC/SSA2
RGS9/TIM18	WAC/SSA2
MAPK10/MYO5	WAC/SSA2
SEC14L2/LSM4	IGFALS/SEC26
GRIN3B/CIC1	CECR2/NOG2
PPY/MRP8	OSM/YDR115W
ASIC2/SPB4	PPIL2/ECM32
EXOC2/SLA1	SLC25A1/SLA2
C2CD5/VMS1	LGALS1/UFD2
HBS1L/RVB1	ZMAT5/RFA1
PDCD10/HTB2	TNRC6B/RPC34
CSK/PHO85	PHF5A/TMA19
CCND1/YBR271W	ERH/GIS2
GPD2/RPL36B	ERH/GIS2
NDUFAF5/YAP1801	GSKIP/YOL073C
TDP2/SYF2	VRK1/RRT12
NFE2L2/TOR2	CCNB1IP1/URE2
NUP98/MMM1	TRIP11/SER1
SMS/YJR141W	SRP54/HSL1
CCL8/RPT1	RABGGTA/YOS9
ATP13A1/SEN2	ZMYND8/NIP100
BNIP3L/YCK2	PAK7/SUR4
TFG/EUG1	KIF3B/PUP1
RNMT/YKR078W	CHMP4B/STB4
LTA4H/NGG1	NOL4/COY1
NUP98/MMM1	NOMO3/GYP5
GTF3C2/YGR054W	FBXO31/KEM1
APOA4/SHE9	SALL1/NNF1
DPH1/HSP82	RAB11A/NTH1
ZAP70/TEF4	SCG3/UBI4
SLC17A7/YDL186W	FCGRT/RHR2
RBP1/NOC4	IL27RA/UTP6
PAPOLG/NOP9	IL27RA/UTP6
IL1R2/YOP1	TNNT1/MDE1
E2F3/PLP2	MAG/FRK1
EDF1/MEX67	DNAJC2/ACB1
PCDHB5/DBF2	STX1A/CLB2
NDUFC1/STP4	EPHB6/PYK2
USP5/PTC5	PLOD3/ADE5,7
HLF/SWE1	CNTNAP3/YPL236C
CCDC6/ARC1	PIP5K1B/SED5
ACADL/TOM7	DDX5/GCN20
IL12B/YIL092W	MAPK10/MYO5
UNC5A/ACT1	MAPK10/MYO5
NUP98/MMM1	DDX6/YOR111W
NCBP2/IFA38	MYF5/PDR18
SIM1/STU2	SCNN1A/TAF14
OGG1/HTB1	DAP/SIR3
MARK1/CAP1	UNC5A/ACT1
ORC4/KIN1	HES1/ELM1
