# Supplementary material for: Scope and limitations of yeast as a model organism for studying human tissue-specific pathways
Source: BMC Syst Biol. 2015 Dec 29;9:96. doi: 10.1186/s12918-015-0253-0 (PMC4696342; doi:10.1186/s12918-015-0253-0)
Supplement: Additional file 1 — Network alignments. Compressed (*.zip) file containing individual tissue-specific alignments. (ZIP 5181 Kb) [file 12918_2015_253_MOESM1_ESM.zip › alignments/Daudi_AlignGraph_nodes.tsv]

ID	Human_EnsemblGeneID	Human_Symbol	Yeast_EnsemblGeneID	Yeast_Symbol
TSPAN6/DPM1	ENSG00000000419	TSPAN6	YPR183W	DPM1
DPM1/PRK1	ENSG00000000938	DPM1	YIL095W	PRK1
SCYL3/GSH1	ENSG00000001084	SCYL3	YJL101C	GSH1
FGR/HAP2	ENSG00000001167	FGR	YGL237C	HAP2
CFH/RAD59	ENSG00000002016	CFH	YDL059C	RAD59
GCLC/TOM1	ENSG00000002746	GCLC	YDR457W	TOM1
NFYA/CTR1	ENSG00000003147	NFYA	YPR124W	CTR1
SEMA3F/COS9	ENSG00000003402	SEMA3F	YKL219W	COS9
CFTR/DFG5	ENSG00000003436	CFTR	YMR238W	DFG5
KRIT1/CSM4	ENSG00000004059	KRIT1	YPL200W	CSM4
RAD52/FEN1	ENSG00000004399	RAD52	YCR034W	FEN1
BAD/ADK1	ENSG00000004455	BAD	YDR226W	ADK1
CD99/GUP2	ENSG00000004468	CD99	YPL189W	GUP2
AOC1/FPR2	ENSG00000004478	AOC1	YDR519W	FPR2
HECW1/ATG1	ENSG00000004660	HECW1	YGL180W	ATG1
MAD1L1/ACP1	ENSG00000004779	MAD1L1	YKL192C	ACP1
LASP1/YGR201C	ENSG00000004838	LASP1	YGR201C	YGR201C
M6PR/YDR307W	ENSG00000004866	M6PR	YDR307W	YDR307W
ICA1/CDC27	ENSG00000004897	ICA1	YBL084C	CDC27
ALS2/BOR1	ENSG00000004939	ALS2	YNL275W	BOR1
CASP10/FCY2	ENSG00000004948	CASP10	YER056C	FCY2
CFLAR/SEN1	ENSG00000005007	CFLAR	YLR430W	SEN1
TFPI/OSH3	ENSG00000005020	TFPI	YHR073W	OSH3
RBM5/DHR2	ENSG00000005100	RBM5	YKL078W	DHR2
MTMR7/MEF1	ENSG00000005156	MTMR7	YLR069C	MEF1
ARF5/PET112	ENSG00000005175	ARF5	YBL080C	PET112
POLDIP2/ERV15	ENSG00000005189	POLDIP2	YBR210W	ERV15
PLXND1/PST2	ENSG00000005302	PLXND1	YDR032C	PST2
AK2/BDF2	ENSG00000005339	AK2	YDL070W	BDF2
CD38/MDL1	ENSG00000005471	CD38	YLR188W	MDL1
FKBP4/LOC1	ENSG00000005700	FKBP4	YFR001W	LOC1
KDM1A/YDR352W	ENSG00000005893	KDM1A	YDR352W	YDR352W
CAMKK1/PGC1	ENSG00000006007	CAMKK1	YPL206C	PGC1
RECQL/BPT1	ENSG00000006071	RECQL	YLL015W	BPT1
HSPB6/APL4	ENSG00000006125	HSPB6	YPR029C	APL4
ARHGAP33/ADH7	ENSG00000006194	ARHGAP33	YCR105W	ADH7
NDUFAB1/GRX6	ENSG00000006468	NDUFAB1	YDL010W	GRX6
PDK4/LCB5	ENSG00000006530	PDK4	YLR260W	LCB5
ZMYND10/DBF4	ENSG00000006634	ZMYND10	YDR052C	DBF4
ST7/YMR010W	ENSG00000006704	ST7	YMR010W	YMR010W
CDC27/VPS41	ENSG00000006715	CDC27	YDR080W	VPS41
SLC4A1/TRZ1	ENSG00000006744	SLC4A1	YKR079C	TRZ1
CALCR/IZH2	ENSG00000006831	CALCR	YOL002C	IZH2
HCCS/PAC1	ENSG00000007168	HCCS	YOR269W	PAC1
DVL2/MET10	ENSG00000007171	DVL2	YFR030W	MET10
UPF1/HXK2	ENSG00000007174	UPF1	YGL253W	HXK2
SKAP2/TRS33	ENSG00000007255	SKAP2	YOR115C	TRS33
SLC25A5/UTR5	ENSG00000007264	SLC25A5	YEL035C	UTR5
CCDC109B/GPI1	ENSG00000007541	CCDC109B	YGR216C	GPI1
HOXA11/YLR446W	ENSG00000007908	HOXA11	YLR446W	YLR446W
POLR2J/FRE7	ENSG00000007952	POLR2J	YOL152W	FRE7
DHX33/PRE7	ENSG00000008018	DHX33	YBL041W	PRE7
MEOX1/CMK2	ENSG00000008118	MEOX1	YOL016C	CMK2
LIG3/USA1	ENSG00000008130	LIG3	YML029W	USA1
RPAP3/DTR1	ENSG00000008282	RPAP3	YBR180W	DTR1
ENSG00000005189/CNL1	ENSG00000008294	ENSG00000005189	YDR357C	CNL1
CIAPIN1/PHO3	ENSG00000008710	CIAPIN1	YBR092C	PHO3
FAM214B/MEP1	ENSG00000008838	FAM214B	YGR121C	MEP1
COPZ2/RPS20	ENSG00000008988	COPZ2	YHL015W	RPS20
PRKAR2B/YBL055C	ENSG00000009335	PRKAR2B	YBL055C	YBL055C
MSL3/REV3	ENSG00000009413	MSL3	YPL167C	REV3
CREBBP/VTA1	ENSG00000009844	CREBBP	YLR181C	VTA1
BZRAP1/PHO4	ENSG00000009950	BZRAP1	YFR034C	PHO4
MPO/RSC2	ENSG00000009954	MPO	YLR357W	RSC2
PON1/VID30	ENSG00000010017	PON1	YGL227W	VID30
GCFC2/MSC7	ENSG00000010030	GCFC2	YHR039C	MSC7
ABCB4/SPE4	ENSG00000010165	ABCB4	YLR146C	SPE4
SOX8/ZAP1	ENSG00000010244	SOX8	YJL056C	ZAP1
IBTK/COR1	ENSG00000010256	IBTK	YBL045C	COR1
MYCBP2/YCS4	ENSG00000010292	MYCBP2	YLR272C	YCS4
FBXL3/PRY2	ENSG00000010310	FBXL3	YKR013W	PRY2
ITGAL/SAK1	ENSG00000010671	ITGAL	YER129W	SAK1
PDK2/SHO1	ENSG00000010810	PDK2	YER118C	SHO1
ITGA3/NDD1	ENSG00000010818	ITGA3	YOR372C	NDD1
LAMP2/ELA1	ENSG00000011007	LAMP2	YNL230C	ELA1
GGNBP2/YNK1	ENSG00000011052	GGNBP2	YKL067W	YNK1
ITGA2B/UTP18	ENSG00000011260	ITGA2B	YJL069C	UTP18
GDE1/DCR2	ENSG00000011275	GDE1	YLR361C	DCR2
C19orf60/SCW4	ENSG00000011405	C19orf60	YGR279C	SCW4
CRLF1/SKG3	ENSG00000011426	CRLF1	YLR187W	SKG3
MAP3K14/GYP1	ENSG00000011454	MAP3K14	YOR070C	GYP1
ABCC8/PPH21	ENSG00000011485	ABCC8	YDL134C	PPH21
CCL18/RPS15	ENSG00000011566	CCL18	YOL040C	RPS15
CCL3/SAN1	ENSG00000012048	CCL3	YDR143C	SAN1
SYNRG/RAD10	ENSG00000012061	SYNRG	YML095C	RAD10
CACNG3/NUP57	ENSG00000012822	CACNG3	YGR119C	NUP57
TMEM132A/ARR1	ENSG00000012983	TMEM132A	YPR199C	ARR1
AP2B1/IRS4	ENSG00000013016	AP2B1	YKR019C	IRS4
TAC1/RPT3	ENSG00000013275	TAC1	YDR394W	RPT3
ZNF263/COQ4	ENSG00000013441	ZNF263	YDR204W	COQ4
CX3CL1/RET1	ENSG00000013503	CX3CL1	YOR207C	RET1
SPATA20/NGL2	ENSG00000013523	SPATA20	YMR285C	NGL2
CACNA1G/YAL064C-A	ENSG00000013810	CACNA1G	YAL064C-A	YAL064C-A
TNFRSF12A/POL12	ENSG00000014138	TNFRSF12A	YBL035C	POL12
MAP3K9/PMT6	ENSG00000014216	MAP3K9	YGR199W	PMT6
RALA/PET494	ENSG00000014257	RALA	YNR045W	PET494
BAIAP2L1/MDH3	ENSG00000014641	BAIAP2L1	YDL078C	MDH3
ETV1/MMT1	ENSG00000014824	ETV1	YMR177W	MMT1
AGK/IMP2	ENSG00000015171	AGK	YIL154C	IMP2
CCL26/LAS17	ENSG00000015285	CCL26	YOR181W	LAS17
FARP2/GPG1	ENSG00000015413	FARP2	YGL121C	GPG1
USH1C/MPP6	ENSG00000015479	USH1C	YNR024W	MPP6
DBF4/BPL1	ENSG00000015592	DBF4	YDL141W	BPL1
TBXA2R/HPF1	ENSG00000016490	TBXA2R	YOL155C	HPF1
IFRD1/PMR1	ENSG00000017260	IFRD1	YGL167C	PMR1
GTF2IRD1/LRG1	ENSG00000017797	GTF2IRD1	YDL240W	LRG1
PAF1/DLD1	ENSG00000018510	PAF1	YDL174C	DLD1
VPS41/DRS2	ENSG00000018625	VPS41	YAL026C	DRS2
ARHGAP44/EMW1	ENSG00000018699	ARHGAP44	YNL313C	EMW1
ELAC2/PCD1	ENSG00000020256	ELAC2	YLR151C	PCD1
SCIN/TFB3	ENSG00000020426	SCIN	YDR460W	TFB3
MYH13/MRE11	ENSG00000020922	MYH13	YMR224C	MRE11
ADIPOR2/YTA6	ENSG00000021574	ADIPOR2	YPL074W	YTA6
UPP2/NAM7	ENSG00000021776	UPP2	YMR080C	NAM7
MARK4/CPA1	ENSG00000021826	MARK4	YOR303W	CPA1
PAFAH1B1/DEG1	ENSG00000022267	PAFAH1B1	YFL001W	DEG1
NOS2/GPM2	ENSG00000022556	NOS2	YDL021W	GPM2
DNAH9/MAG2	ENSG00000022840	DNAH9	YLR427W	MAG2
GAS7/PFA4	ENSG00000023041	GAS7	YOL003C	PFA4
TRAPPC6A/MPD2	ENSG00000023318	TRAPPC6A	YOL088C	MPD2
MATK/HEM1	ENSG00000023330	MATK	YDR232W	HEM1
CD79B/TFC8	ENSG00000023445	CD79B	YPL007C	TFC8
SCN4A/GRX2	ENSG00000023572	SCN4A	YDR513W	GRX2
PAX6/ERB1	ENSG00000023734	PAX6	YMR049C	ERB1
RHBDF1/YDL124W	ENSG00000023909	RHBDF1	YDL124W	YDL124W
LUC7L/UBR1	ENSG00000024048	LUC7L	YGR184C	UBR1
BAIAP3/PAN1	ENSG00000024422	BAIAP3	YIR006C	PAN1
PIGQ/HSF1	ENSG00000025156	PIGQ	YGL073W	HSF1
TEAD3/FAF1	ENSG00000025293	TEAD3	YIL019W	FAF1
SELE/GAL80	ENSG00000025434	SELE	YML051W	GAL80
DNAJC11/CNS1	ENSG00000025772	DNAJC11	YBR155W	CNS1
MYLIP/SEC63	ENSG00000025796	MYLIP	YOR254C	SEC63
NOX1/SRP1	ENSG00000025800	NOX1	YNL189W	SRP1
E2F2/KEL1	ENSG00000026025	E2F2	YHR158C	KEL1
PSMB1/CHL1	ENSG00000026036	PSMB1	YPL008W	CHL1
SYN1/YCR023C	ENSG00000026103	SYN1	YCR023C	YCR023C
JARID2/YBR096W	ENSG00000026508	JARID2	YBR096W	YBR096W
CAMK1G/OCT1	ENSG00000027001	CAMK1G	YKL134C	OCT1
CDK11A/ALK2	ENSG00000028203	CDK11A	YBL009W	ALK2
NADK/VPS5	ENSG00000028528	NADK	YOR069W	VPS5
TFAP2B/AVO2	ENSG00000029534	TFAP2B	YMR068W	AVO2
CYTH3/MTF1	ENSG00000029639	CYTH3	YMR228W	MTF1
ADAM22/EIS1	ENSG00000029725	ADAM22	YMR031C	EIS1
SYPL1/SNF11	ENSG00000030304	SYPL1	YDR073W	SNF11
SPAG9/YOR097C	ENSG00000030419	SPAG9	YOR097C	YOR097C
CELSR3/AIM43	ENSG00000031691	CELSR3	YPL099C	AIM43
MGST1/SES1	ENSG00000031698	MGST1	YDR023W	SES1
CRY1/WTM2	ENSG00000032389	CRY1	YOR229W	WTM2
NFIX/NDT80	ENSG00000032742	NFIX	YHR124W	NDT80
MMP25/ARB1	ENSG00000033050	MMP25	YER036C	ARB1
IL32/VPH1	ENSG00000033627	IL32	YOR270C	VPH1
PKD1/NFI1	ENSG00000033800	PKD1	YOR156C	NFI1
MAPK8IP2/AIM9	ENSG00000034152	MAPK8IP2	YER080W	AIM9
MED24/PEX3	ENSG00000034693	MED24	YDR329C	PEX3
SEC62/ADE12	ENSG00000035687	SEC62	YNL220W	ADE12
RPS20/RAD34	ENSG00000035720	RPS20	YDR314C	RAD34
CSDE1/RFC1	ENSG00000035928	CSDE1	YOR217W	RFC1
UBE3C/RTT101	ENSG00000036257	UBE3C	YJL047C	RTT101
REV3L/UBP7	ENSG00000036672	REV3L	YIL156W	UBP7
PAX7/NCL1	ENSG00000037474	PAX7	YBL024W	NCL1
MASP2/MDS3	ENSG00000037637	MASP2	YGL197W	MDS3
TRAF3IP3/TRM8	ENSG00000037897	TRAF3IP3	YDL201W	TRM8
POMT2/LSB6	ENSG00000038210	POMT2	YJL100W	LSB6
VTA1/AYR1	ENSG00000038274	VTA1	YIL124W	AYR1
MLXIPL/CDC37	ENSG00000038382	MLXIPL	YDR168W	CDC37
BAZ1B/YLR413W	ENSG00000038427	BAZ1B	YLR413W	YLR413W
RANBP9/BRR2	ENSG00000039123	RANBP9	YER172C	BRR2
ETV7/PRE9	ENSG00000041357	ETV7	YGR135W	PRE9
SPRTN/LSG1	ENSG00000041802	SPRTN	YGL099W	LSG1
METTL13/TDP1	ENSG00000042088	METTL13	YBR223C	TDP1
ZNF207/MFB1	ENSG00000042429	ZNF207	YDR219C	MFB1
UQCRC1/TSR2	ENSG00000042493	UQCRC1	YLR435W	TSR2
CD9/APS2	ENSG00000042753	CD9	YJR058C	APS2
NCAPD2/FHN1	ENSG00000042832	NCAPD2	YGR131W	FHN1
IFFO1/DCN1	ENSG00000043093	IFFO1	YLR128W	DCN1
GIPR/RDL1	ENSG00000043143	GIPR	YOR285W	RDL1
NISCH/YJR030C	ENSG00000044446	NISCH	YJR030C	YJR030C
STAB1/IML1	ENSG00000046889	STAB1	YJR138W	IML1
FUZ/YPL247C	ENSG00000047056	FUZ	YPL247C	YPL247C
PRSS3/URA8	ENSG00000047230	PRSS3	YJR103W	URA8
CD4/VMA13	ENSG00000047249	CD4	YPR036W	VMA13
LRRC23/RPB2	ENSG00000047315	LRRC23	YOR151C	RPB2
BTK/MLP1	ENSG00000047410	BTK	YKR095W	MLP1
HFE/RPO41	ENSG00000047579	HFE	YFL036W	RPO41
SCMH1/CSG2	ENSG00000047936	SCMH1	YBR036C	CSG2
FYN/RNR4	ENSG00000048392	FYN	YGR180C	RNR4
HIVEP2/RSM10	ENSG00000048544	HIVEP2	YDR041W	RSM10
TCEB3/NTO1	ENSG00000048649	TCEB3	YPR031W	NTO1
LYPLA2/MRN1	ENSG00000048740	LYPLA2	YPL184C	MRN1
NME2/RBS1	ENSG00000048991	NME2	YDL189W	RBS1
APBA3/YKT6	ENSG00000049245	APBA3	YKL196C	YKT6
MKS1/YMR244W	ENSG00000049323	MKS1	YMR244W	YMR244W
ABHD5/RFC3	ENSG00000049541	ABHD5	YNL290W	RFC3
KAL1/RSP5	ENSG00000049759	KAL1	YER125W	RSP5
AKAP8L/WBP1	ENSG00000049860	AKAP8L	YEL002C	WBP1
UTP18/YLR257W	ENSG00000050405	UTP18	YLR257W	YLR257W
RNF216/NAM2	ENSG00000050748	RNF216	YLR382C	NAM2
TTC19/PER33	ENSG00000051108	TTC19	YLR064W	PER33
PTBP1/RAD51	ENSG00000051180	PTBP1	YER095W	RAD51
DPF1/HFM1	ENSG00000051341	DPF1	YGL251C	HFM1
SYT7/CKI1	ENSG00000051382	SYT7	YLR133W	CKI1
PIK3C2A/NAN1	ENSG00000051596	PIK3C2A	YPL126W	NAN1
PLAUR/TAF3	ENSG00000052723	PLAUR	YPL011C	TAF3
ANLN/RRP12	ENSG00000052749	ANLN	YPL012W	RRP12
WIZ/ERG25	ENSG00000052802	WIZ	YGR060W	ERG25
RABGAP1/APD1	ENSG00000052841	RABGAP1	YBR151W	APD1
DCN/SOD2	ENSG00000053254	DCN	YHR008C	SOD2
PPP5C/AAD10	ENSG00000053371	PPP5C	YJR155W	AAD10
MAP4K3/MRT4	ENSG00000053372	MAP4K3	YKL009W	MRT4
ZBTB32/BET3	ENSG00000054116	ZBTB32	YKR068C	BET3
TYROBP/CDC53	ENSG00000055130	TYROBP	YDL132W	CDC53
GABRA3/PEX11	ENSG00000055163	GABRA3	YOL147C	PEX11
BRCA1/SPP1	ENSG00000055609	BRCA1	YPL138C	SPP1
ERCC1/PUF3	ENSG00000055917	ERCC1	YLL013C	PUF3
CD22/FMP10	ENSG00000055955	CD22	YER182W	FMP10
SEMA3B/YDR114C	ENSG00000056558	SEMA3B	YDR114C	YDR114C
MBTPS2/YKL070W	ENSG00000056972	MBTPS2	YKL070W	YKL070W
LTF/GLG2	ENSG00000056998	LTF	YJL137C	GLG2
NR1H4/YKL077W	ENSG00000057149	NR1H4	YKL077W	YKL077W
ALOX5/MSH4	ENSG00000057468	ALOX5	YFL003C	MSH4
CALCOCO1/GDI1	ENSG00000057608	CALCOCO1	YER136W	GDI1
UBR7/YLR179C	ENSG00000057657	UBR7	YLR179C	YLR179C
MAP4K5/ATG5	ENSG00000057663	MAP4K5	YPL149W	ATG5
EHD3/GIN4	ENSG00000058091	EHD3	YDR507C	GIN4
PSMC4/SEC61	ENSG00000058262	PSMC4	YLR378C	SEC61
CLDN11/YKL075C	ENSG00000058404	CLDN11	YKL075C	YKL075C
MVP/RPC37	ENSG00000058600	MVP	YKR025W	RPC37
NUB1/NEO1	ENSG00000058668	NUB1	YIL048W	NEO1
CLK1/RIO2	ENSG00000058729	CLK1	YNL207W	RIO2
ENSG00000013455/MRPL7	ENSG00000058804	ENSG00000013455	YDR237W	MRPL7
POLR3B/TIS11	ENSG00000059145	POLR3B	YLR136C	TIS11
ANGEL1/PRO2	ENSG00000059573	ANGEL1	YOR323C	PRO2
RNF14/TRM3	ENSG00000059588	RNF14	YDL112W	TRM3
DDX11/PSR2	ENSG00000060069	DDX11	YLR019W	PSR2
CD6/PKH1	ENSG00000060237	CD6	YDR490C	PKH1
TACC3/RRP9	ENSG00000060688	TACC3	YPR137W	RRP9
UFL1/FMP37	ENSG00000060762	UFL1	YGL080W	FMP37
POLA2/POT1	ENSG00000060971	POLA2	YIL160C	POT1
CAPN1/BAT2	ENSG00000060982	CAPN1	YJR148W	BAT2
ACPP/SDH4	ENSG00000061794	ACPP	YDR178W	SDH4
MDH1/BUD3	ENSG00000062194	MDH1	YCL014W	BUD3
SLC30A9/RSN1	ENSG00000062598	SLC30A9	YMR266W	RSN1
MTMR11/POL3	ENSG00000062822	MTMR11	YDL102W	POL3
CCDC88C/RKM2	ENSG00000063046	CCDC88C	YDR198C	RKM2
YAF2/RPL18B	ENSG00000063177	YAF2	YNL301C	RPL18B
ZMYND11/NOP13	ENSG00000063244	ZMYND11	YNL175C	NOP13
WAS/YIL165C	ENSG00000063438	WAS	YIL165C	YIL165C
DPEP1/GLO2	ENSG00000063854	DPEP1	YDR272W	GLO2
BID/NUP85	ENSG00000064012	BID	YJR042W	NUP85
MATR3/TAF2	ENSG00000064313	MATR3	YCR042C	TAF2
RGPD5/YPK1	ENSG00000064393	RGPD5	YKL126W	YPK1
STMN4/MTR10	ENSG00000064419	STMN4	YOR160W	MTR10
NUDCD3/GAT3	ENSG00000064489	NUDCD3	YLR013W	GAT3
ISL1/YBR235W	ENSG00000064651	ISL1	YBR235W	YBR235W
IL20RA/YIG1	ENSG00000064666	IL20RA	YPL201C	YIG1
CLCA1/DBP1	ENSG00000064703	CLCA1	YPL119C	DBP1
ATP2C1/PMS1	ENSG00000064933	ATP2C1	YNL082W	PMS1
SRCIN1/HMO1	ENSG00000064961	SRCIN1	YDR174W	HMO1
IGF1/NTG2	ENSG00000065057	IGF1	YOL043C	NTG2
RALBP1/GPA1	ENSG00000065135	RALBP1	YHR005C	GPA1
RUFY3/PSE1	ENSG00000065150	RUFY3	YMR308C	PSE1
CNTN1/UTP4	ENSG00000065183	CNTN1	YDR324C	UTP4
WWTR1/RCK2	ENSG00000065243	WWTR1	YLR248W	RCK2
AGPS/MAK11	ENSG00000065268	AGPS	YKL021C	MAK11
ATP1A2/LAC1	ENSG00000065308	ATP1A2	YKL008C	LAC1
TTC27/MCM10	ENSG00000065328	TTC27	YIL150C	MCM10
MARCO/EFT2	ENSG00000065357	MARCO	YDR385W	EFT2
SYT13/RIM11	ENSG00000065361	SYT13	YMR139W	RIM11
SNAI2/SLM5	ENSG00000065427	SNAI2	YCR024C	SLM5
CD74/RLP7	ENSG00000065559	CD74	YNL002C	RLP7
HGF/ISR1	ENSG00000065613	HGF	YPR106W	ISR1
ZRANB1/ARK1	ENSG00000065675	ZRANB1	YNL020C	ARK1
NCDN/UTP21	ENSG00000065717	NCDN	YLR409C	UTP21
ZFP64/VAC7	ENSG00000065809	ZFP64	YNL054W	VAC7
MNAT1/MAE1	ENSG00000065833	MNAT1	YKL029C	MAE1
SAMD4A/MSB3	ENSG00000065882	SAMD4A	YNL293W	MSB3
RUNX3/YPL245W	ENSG00000065883	RUNX3	YPL245W	YPL245W
MRE11A/NHX1	ENSG00000065923	MRE11A	YDR456W	NHX1
PLEKHB1/FHL1	ENSG00000065970	PLEKHB1	YPR104C	FHL1
SERPINB1/PDE2	ENSG00000065989	SERPINB1	YOR360C	PDE2
SPAST/RTS1	ENSG00000066027	SPAST	YOR014W	RTS1
ENSG00000021602/SNF12	ENSG00000066117	ENSG00000021602	YNR023W	SNF12
NRXN3/RPH1	ENSG00000066135	NRXN3	YER169W	RPH1
AQR/HAP5	ENSG00000066136	AQR	YOR358W	HAP5
CPS1/SNX41	ENSG00000066294	CPS1	YDR425W	SNX41
C8B/ENT1	ENSG00000066427	C8B	YDL161W	ENT1
FHL1/BFR1	ENSG00000066455	FHL1	YOR198C	BFR1
RTFDC1/DUO1	ENSG00000066629	RTFDC1	YGL061C	DUO1
GABRA1/SEC7	ENSG00000066777	GABRA1	YDR170C	SEC7
NLRP2/HEM15	ENSG00000066926	NLRP2	YOR176W	HEM15
RNF10/TIF1	ENSG00000067048	RNF10	YKR059W	TIF1
ZDHHC6/LAG1	ENSG00000067167	ZDHHC6	YHL003C	LAG1
RNH1/GIS2	ENSG00000067182	RNH1	YNL255C	GIS2
NDUFS1/CDC19	ENSG00000067225	NDUFS1	YAL038W	CDC19
RB1CC1/FCF2	ENSG00000067334	RB1CC1	YLR051C	FCF2
ERP44/NUP100	ENSG00000067445	ERP44	YKL068W	NUP100
ALAS1/RRP15	ENSG00000067533	ALAS1	YPR143W	RRP15
BIRC3/RHO1	ENSG00000067560	BIRC3	YPR165W	RHO1
AKAP11/TCB1	ENSG00000067715	AKAP11	YOR086C	TCB1
GLRX2/PKP1	ENSG00000067992	GLRX2	YIL042C	PKP1
SNAPC1/CAB4	ENSG00000068120	SNAPC1	YGR277C	CAB4
STRAP/RTG3	ENSG00000068323	STRAP	YBL103C	RTG3
ABCC2/GYP7	ENSG00000068354	ABCC2	YDL234C	GYP7
DEF6/FAA1	ENSG00000068366	DEF6	YOR317W	FAA1
PLEKHO1/SPP2	ENSG00000068394	PLEKHO1	YOR148C	SPP2
GCLM/MRM2	ENSG00000068438	GCLM	YGL136C	MRM2
UBR2/KCS1	ENSG00000068745	UBR2	YDR017C	KCS1
EHD2/KRE28	ENSG00000068793	EHD2	YDR532C	KRE28
RRAGD/HST2	ENSG00000068903	RRAGD	YPL015C	HST2
HSF2/MUC1	ENSG00000069248	HSF2	YIR019C	MUC1
PHF20/VPS35	ENSG00000069329	PHF20	YJL154C	VPS35
NR1H3/YDJ1	ENSG00000069345	NR1H3	YNL064C	YDJ1
NCAPH2/MBP1	ENSG00000069399	NCAPH2	YDL056W	MBP1
TOMM34/YPL088W	ENSG00000069424	TOMM34	YPL088W	YPL088W
SEC63/NFT1	ENSG00000069431	SEC63	YKR103W	NFT1
KPNA6/BIT61	ENSG00000069667	KPNA6	YJL058C	BIT61
VIM/SDT1	ENSG00000069712	VIM	YGL224C	SDT1
RTEL1-TNFRSF6B/CDD1	ENSG00000069764	RTEL1-TNFRSF6B	YLR245C	CDD1
FAS/REF2	ENSG00000069849	FAS	YDR195W	REF2
CD44/HUL5	ENSG00000069869	CD44	YGL141W	HUL5
KCNG1/AMA1	ENSG00000069966	KCNG1	YGR225W	AMA1
SLAMF7/UFD1	ENSG00000070010	SLAMF7	YGR048W	UFD1
MIPEP/IKI3	ENSG00000070061	MIPEP	YLR384C	IKI3
PRKCH/SSP120	ENSG00000070081	PRKCH	YLR250W	SSP120
INSRR/PFY1	ENSG00000070087	INSRR	YOR122C	PFY1
IFNGR1/UIP3	ENSG00000070159	IFNGR1	YAR027W	UIP3
SH2D2A/AIM38	ENSG00000070423	SH2D2A	YNR018W	AIM38
TNFRSF1B/CBF1	ENSG00000070444	TNFRSF1B	YJR060W	CBF1
VEZT/POL4	ENSG00000070501	VEZT	YCR014C	POL4
POU2F2/ASN1	ENSG00000070669	POU2F2	YPR145W	ASN1
SNX1/KAR2	ENSG00000070718	SNX1	YJL034W	KAR2
TBPL1/CAT2	ENSG00000070748	TBPL1	YML042W	CAT2
ARNTL2/MUD2	ENSG00000070756	ARNTL2	YKL074C	MUD2
BCLAF1/RPA190	ENSG00000070761	BCLAF1	YOR341W	RPA190
ANK1/CKA1	ENSG00000070770	ANK1	YIL035C	CKA1
TFB1M/FMC1	ENSG00000070778	TFB1M	YIL098C	FMC1
RABEP1/GCD6	ENSG00000070785	RABEP1	YDR211W	GCD6
HMGB3/RHO4	ENSG00000070831	HMGB3	YKR055W	RHO4
NUP160/KES1	ENSG00000070882	NUP160	YPL145C	KES1
BAK1/PUT4	ENSG00000070915	BAK1	YOR348C	PUT4
MUSK/PMA1	ENSG00000070961	MUSK	YGL008C	PMA1
IKZF2/GSH2	ENSG00000071051	IKZF2	YOL049W	GSH2
GRN/AIP1	ENSG00000071127	GRN	YMR092C	AIP1
ARHGAP31/YKL023W	ENSG00000071205	ARHGAP31	YKL023W	YKL023W
NR2E3/YNG2	ENSG00000071243	NR2E3	YHR090C	YNG2
CENPQ/BUD23	ENSG00000071462	CENPQ	YCR047C	BUD23
SARS/HRD3	ENSG00000071537	SARS	YLR207W	HRD3
RANBP3/MSP1	ENSG00000071539	RANBP3	YGR028W	MSP1
ARID4A/ULS1	ENSG00000071794	ARID4A	YOR191W	ULS1
TSSC1/CFT1	ENSG00000071894	TSSC1	YDR301W	CFT1
ENSG00000032514/TSR4	ENSG00000071994	ENSG00000032514	YOL022C	TSR4
IFT88/TPK3	ENSG00000072062	IFT88	YKL166C	TPK3
ZCCHC8/YBL107C	ENSG00000072110	ZCCHC8	YBL107C	YBL107C
ABCF2/YAP1801	ENSG00000072134	ABCF2	YHR161C	YAP1801
LRRC7/PTP1	ENSG00000072135	LRRC7	YDL230W	PTP1
UBA6/TRE1	ENSG00000072274	UBA6	YPL176C	TRE1
GAB2/YIF1	ENSG00000072315	GAB2	YNL263C	YIF1
ATP6V0A1/GUK1	ENSG00000072415	ATP6V0A1	YDR454C	GUK1
PIAS1/SMC1	ENSG00000072501	PIAS1	YFL008W	SMC1
SLC4A7/IMG1	ENSG00000072609	SLC4A7	YCR046C	IMG1
APBA2/RAD28	ENSG00000072803	APBA2	YDR030C	RAD28
UHRF1/YSP1	ENSG00000072818	UHRF1	YHR155W	YSP1
MAP2K3/DAL1	ENSG00000072832	MAP2K3	YIR027C	DAL1
TMSB10/LRS4	ENSG00000072864	TMSB10	YDR439W	LRS4
RNF19A/SEC2	ENSG00000073009	RNF19A	YNL272C	SEC2
PEX3/MCM2	ENSG00000073111	PEX3	YBL023C	MCM2
GABARAPL2/STE50	ENSG00000073282	GABARAPL2	YCL032W	STE50
MYOC/SRO77	ENSG00000073350	MYOC	YBL106C	SRO77
SH3YL1/ECM5	ENSG00000073614	SH3YL1	YMR176W	ECM5
VCL/STE6	ENSG00000073734	VCL	YKL209C	STE6
DAPK2/YAP1802	ENSG00000073921	DAPK2	YGR241C	YAP1802
NSMAF/SEC18	ENSG00000073969	NSMAF	YBR080C	SEC18
ADSS/LCL2	ENSG00000074181	ADSS	YLR104W	LCL2
STAP1/TEC1	ENSG00000074219	STAP1	YBR083W	TEC1
TIMP2/HAT2	ENSG00000074266	TIMP2	YEL056W	HAT2
RFC1/ENA1	ENSG00000074370	RFC1	YDR040C	ENA1
CUL3/YJU3	ENSG00000074416	CUL3	YKL094W	YJU3
MYOM2/NPR1	ENSG00000074590	MYOM2	YNL183C	NPR1
OTC/VCX1	ENSG00000074621	OTC	YDL128W	VCX1
USP2/SBA1	ENSG00000074696	USP2	YKL117W	SBA1
CASR/DOC1	ENSG00000074755	CASR	YGL240W	DOC1
TUBG2/ENO2	ENSG00000074800	TUBG2	YHR174W	ENO2
RPL26L1/SLN1	ENSG00000074964	RPL26L1	YIL147C	SLN1
FLT4/ARP6	ENSG00000075089	FLT4	YLR085C	ARP6
NSUN2/CSM3	ENSG00000075131	NSUN2	YMR048W	CSM3
FBXO42/TIF4632	ENSG00000075151	FBXO42	YGL049C	TIF4632
MRI1/MTC5	ENSG00000075188	MRI1	YDR128W	MTC5
METTL1/RAX2	ENSG00000075223	METTL1	YLR084C	RAX2
HOXC8/ERG10	ENSG00000075239	HOXC8	YPL028W	ERG10
AGA/YNL095C	ENSG00000075292	AGA	YNL095C	YNL095C
ENSG00000038102/SNF1	ENSG00000075413	ENSG00000038102	YDR477W	SNF1
PI4K2B/TAO3	ENSG00000075539	PI4K2B	YIL129C	TAO3
MAT2B/ARP9	ENSG00000075624	MAT2B	YMR033W	ARP9
TLL1/MRPL15	ENSG00000075651	TLL1	YLR312W-A	MRPL15
EDC4/YNL046W	ENSG00000075711	EDC4	YNL046W	YNL046W
TRIO/VPS21	ENSG00000075785	TRIO	YOR089C	VPS21
VCAN/CLF1	ENSG00000075856	VCAN	YLR117C	CLF1
MSR1/YOR223W	ENSG00000075891	MSR1	YOR223W	YOR223W
CDH1/RRP42	ENSG00000075914	CDH1	YDL111C	RRP42
SKIV2L2/MCM6	ENSG00000076003	SKIV2L2	YGL201C	MCM6
DNAH5/REX2	ENSG00000076043	DNAH5	YLR059C	REX2
ZFYVE16/YIL077C	ENSG00000076053	ZFYVE16	YIL077C	YIL077C
C6/MLH1	ENSG00000076242	C6	YMR167W	MLH1
RAI14/UNG1	ENSG00000076248	RAI14	YML021C	UNG1
SOX30/PYC1	ENSG00000076555	SOX30	YGL062W	PYC1
PNKP/SLX8	ENSG00000076604	PNKP	YER116C	SLX8
SPDL1/MON1	ENSG00000076685	SPDL1	YGL124C	MON1
STAU2/YIP1	ENSG00000076716	STAU2	YGR172C	YIP1
RTN4R/NRK1	ENSG00000077009	RTN4R	YNL129W	NRK1
PHF23/COS12	ENSG00000077063	PHF23	YGL263W	COS12
CDH10/YGL101W	ENSG00000077097	CDH10	YGL101W	YGL101W
INPP4A/SKP2	ENSG00000077235	INPP4A	YNL311C	SKP2
RAB27B/YTP1	ENSG00000077238	RAB27B	YNL237W	YTP1
PSMA4/UBP16	ENSG00000077254	PSMA4	YPL072W	UBP16
MYO16/KCC4	ENSG00000077264	MYO16	YCL024W	KCC4
LSG1/NAM8	ENSG00000077312	LSG1	YHR086W	NAM8
PARP3/SKI6	ENSG00000077348	PARP3	YGR195W	SKI6
TNC/HST4	ENSG00000077463	TNC	YDR191W	HST4
TDP1/CUR1	ENSG00000077522	TDP1	YPR158W	CUR1
MED17/CAP2	ENSG00000077549	MED17	YIL034C	CAP2
CAPG/UBC11	ENSG00000077721	CAPG	YOR339C	UBC11
AP2S1/TPK1	ENSG00000077782	AP2S1	YJL164C	TPK1
USH2A/SIZ1	ENSG00000078043	USH2A	YDR409W	SIZ1
ZPBP/RVS161	ENSG00000078053	ZPBP	YCR009C	RVS161
TG/PTK2	ENSG00000078061	TG	YJR059W	PTK2
ADAM28/DUR1,2	ENSG00000078070	ADAM28	YBR208C	DUR1,2
BARX2/DRE2	ENSG00000078114	BARX2	YKR071C	DRE2
DCUN1D1/UBC1	ENSG00000078140	DCUN1D1	YDR177W	UBC1
PHF15/VPS34	ENSG00000078142	PHF15	YLR240W	VPS34
ZIC2/INP51	ENSG00000078269	ZIC2	YIL002C	INP51
LCP2/FAA4	ENSG00000078304	LCP2	YMR246W	FAA4
TRIT1/YRA2	ENSG00000078328	TRIT1	YKL214C	YRA2
ADRB1/SKI8	ENSG00000078369	ADRB1	YGL213C	SKI8
ENSG00000043822/SNT2	ENSG00000078403	ENSG00000043822	YGL131C	SNT2
GUCA2B/STE23	ENSG00000078618	GUCA2B	YLR389C	STE23
CUL7/POR1	ENSG00000078668	CUL7	YNL055C	POR1
CTNNA1/MET13	ENSG00000078747	CTNNA1	YGL125W	MET13
PHKA2/INN1	ENSG00000078902	PHKA2	YNL152W	INN1
EPHA3/STP22	ENSG00000078967	EPHA3	YCL008C	STP22
HSPA5/YKU80	ENSG00000079246	HSPA5	YMR106C	YKU80
DSG2/CBK1	ENSG00000079277	DSG2	YNL161W	CBK1
GEMIN8/REX3	ENSG00000079313	GEMIN8	YLR107W	REX3
OFD1/RGT2	ENSG00000079393	OFD1	YDL138W	RGT2
PREX2/ERG9	ENSG00000079459	PREX2	YHR190W	ERG9
WDR37/PIF1	ENSG00000079689	WDR37	YML061C	PIF1
YTHDC2/PGM2	ENSG00000079739	YTHDC2	YMR105C	PGM2
CTPS2/FAL1	ENSG00000079785	CTPS2	YDR021W	FAL1
ATP6V1H/NSE5	ENSG00000079805	ATP6V1H	YML023C	NSE5
POLR2B/HAL1	ENSG00000079819	POLR2B	YPR005C	HAL1
TPR/TCB2	ENSG00000079841	TPR	YNL087W	TCB2
CP/VAM3	ENSG00000079950	CP	YOR106W	VAM3
DTNBP1/PTP3	ENSG00000080031	DTNBP1	YER075C	PTP3
XK/CIT2	ENSG00000080298	XK	YCR005C	CIT2
ARHGAP6/YHR003C	ENSG00000080345	ARHGAP6	YHR003C	YHR003C
MAP4/YEA4	ENSG00000080493	MAP4	YEL004W	YEA4
GOPC/MOT1	ENSG00000080503	GOPC	YPL082C	MOT1
ROS1/YLR426W	ENSG00000080511	ROS1	YLR426W	YLR426W
HDAC9/IRC6	ENSG00000080561	HDAC9	YFR043C	IRC6
RRM2B/SWR1	ENSG00000080603	RRM2B	YDR334W	SWR1
TNFRSF17/PUF6	ENSG00000080608	TNFRSF17	YDR496C	PUF6
LMO3/ECM14	ENSG00000080618	LMO3	YHR132C	ECM14
MRPS10/MOT2	ENSG00000080802	MRPS10	YER068W	MOT2
GUCA1A/COS8	ENSG00000080839	GUCA1A	YHL048W	COS8
RSF1/ZIP1	ENSG00000080986	RSF1	YDR285W	ZIP1
VPS13D/YMR086W	ENSG00000081026	VPS13D	YMR086W	YMR086W
CELF2/PCL7	ENSG00000081087	CELF2	YIL050W	PCL7
R3HDM1/STE12	ENSG00000081189	R3HDM1	YHR084W	STE12
COL9A2/CCH1	ENSG00000081248	COL9A2	YGR217W	CCH1
KITLG/YKL027W	ENSG00000081307	KITLG	YKL027W	YKL027W
ERCC8/HOP1	ENSG00000081320	ERCC8	YIL072W	HOP1
VAMP3/RPA12	ENSG00000081386	VAMP3	YJR063W	RPA12
PER3/MTC1	ENSG00000081479	PER3	YJL123C	MTC1
UTS2/SSL1	ENSG00000081665	UTS2	YLR005W	SSL1
TNFRSF9/YVH1	ENSG00000081721	TNFRSF9	YIR026C	YVH1
EPN3/PDE1	ENSG00000081803	EPN3	YGL248W	PDE1
LTBP1/TRI1	ENSG00000082014	LTBP1	YMR233W	TRI1
RCN1/FET4	ENSG00000082258	RCN1	YMR319C	FET4
ELN/YDL180W	ENSG00000082438	ELN	YDL180W	YDL180W
RFC2/MED4	ENSG00000082512	RFC2	YOR174W	MED4
ARID1B/MRPL22	ENSG00000082515	ARID1B	YNL177C	MRPL22
NEDD4L/SWD1	ENSG00000082516	NEDD4L	YAR003W	SWD1
FOXP3/TMS1	ENSG00000082556	FOXP3	YDR105C	TMS1
HEXB/YCK1	ENSG00000082701	HEXB	YHR135C	YCK1
JKAMP/YLR156W	ENSG00000082781	JKAMP	YLR156W	YLR156W
DKK3/MPC54	ENSG00000082805	DKK3	YOR177C	MPC54
ARHGEF5/CRM1	ENSG00000082898	ARHGEF5	YGR218W	CRM1
NFE2L3/SPO71	ENSG00000083093	NFE2L3	YDR104C	SPO71
LIMA1/DOP1	ENSG00000083097	LIMA1	YDR141C	DOP1
SLC4A8/SNO1	ENSG00000083123	SLC4A8	YMR095C	SNO1
PTGER3/SAS3	ENSG00000083168	PTGER3	YBL052C	SAS3
MAPK9/KAP104	ENSG00000083312	MAPK9	YBR017C	KAP104
COL23A1/AI5_BETA	ENSG00000083454	COL23A1	Q0075	AI5_BETA
BCAR1/YMR018W	ENSG00000083457	BCAR1	YMR018W	YMR018W
FAM160A2/MTF2	ENSG00000083535	FAM160A2	YDL044C	MTF2
HERPUD1/GIP4	ENSG00000083799	HERPUD1	YAL031C	GIP4
HOMER3/RPS5	ENSG00000083845	HOMER3	YJR123W	RPS5
RAD51/APT2	ENSG00000083857	RAD51	YDR441C	APT2
POLQ/SLZ1	ENSG00000083896	POLQ	YNL196C	SLZ1
PIK3CB/SBP1	ENSG00000084072	PIK3CB	YHL034C	SBP1
ENSG00000051415/STE24	ENSG00000084073	ENSG00000051415	YJR117W	STE24
CYBA/DER1	ENSG00000084463	CYBA	YBR201W	DER1
THOC3/TIF34	ENSG00000084623	THOC3	YMR146C	TIF34
HEBP2/SHE4	ENSG00000084674	HEBP2	YOR035C	SHE4
PLEKHA5/YKR018C	ENSG00000084754	PLEKHA5	YKR018C	YKR018C
PRSS8/URA2	ENSG00000084774	PRSS8	YJL130C	URA2
SIKE1/CGR1	ENSG00000085063	SIKE1	YGL029W	CGR1
RRP12/RAD54	ENSG00000085224	RRP12	YGL163C	RAD54
MSMO1/DAP2	ENSG00000085377	MSMO1	YHR028C	DAP2
TTC17/SEH1	ENSG00000085415	TTC17	YGL100W	SEH1
ALX4/CTS2	ENSG00000085465	ALX4	YDR371W	CTS2
FOXN3/SSK2	ENSG00000085511	FOXN3	YNR031C	SSK2
AKR7A2/YKR104W	ENSG00000085563	AKR7A2	YKR104W	YKR104W
MRTO4/GRE3	ENSG00000085662	MRTO4	YHR104W	GRE3
USE1/RRN3	ENSG00000085721	USE1	YKL125W	RRN3
MCF2L2/BZZ1	ENSG00000085733	MCF2L2	YHR114W	BZZ1
NRIP2/IML2	ENSG00000085831	NRIP2	YJL082W	IML2
LAMA3/END3	ENSG00000085832	LAMA3	YNL084C	END3
ANAPC4/SLD3	ENSG00000085840	ANAPC4	YGL113W	SLD3
KCNQ1/SQS1	ENSG00000085872	KCNQ1	YNL224C	SQS1
TRAPPC3/PTK1	ENSG00000086015	TRAPPC3	YKL198C	PTK1
THRAP3/MDJ1	ENSG00000086061	THRAP3	YFL016C	MDJ1
PHPT1/VPS20	ENSG00000086065	PHPT1	YMR077C	VPS20
ENTPD2/FAP1	ENSG00000086102	ENTPD2	YNL023C	FAP1
ARID4B/DIM1	ENSG00000086189	ARID4B	YPL266W	DIM1
PTPRN/KAP120	ENSG00000086200	PTPRN	YPL125W	KAP120
KIF1B/MRPL24	ENSG00000086504	KIF1B	YMR193W	MRPL24
FOXC1/CIN5	ENSG00000086548	FOXC1	YOR028C	CIN5
SYNE2/CWC2	ENSG00000086589	SYNE2	YDL209C	CWC2
CBLN4/EMP24	ENSG00000086598	CBLN4	YGL200C	EMP24
CHRDL2/ERO1	ENSG00000086619	CHRDL2	YML130C	ERO1
RELT/RPS1B	ENSG00000086712	RELT	YML063W	RPS1B
NOP58/PPZ2	ENSG00000086717	NOP58	YDR436W	PPZ2
KCNH2/MRP10	ENSG00000086758	KCNH2	YDL045W-A	MRP10
CUL1/GPI10	ENSG00000086848	CUL1	YGL142C	GPI10
CYFIP2/FRE1	ENSG00000086991	CYFIP2	YLR214W	FRE1
TAB2/VPS68	ENSG00000087008	TAB2	YOL129W	VPS68
EIF2AK2/SPS19	ENSG00000087076	EIF2AK2	YNL202W	SPS19
KMT2C/SGF11	ENSG00000087152	KMT2C	YPL047W	SGF11
PUM2/PGS1	ENSG00000087157	PUM2	YCL004W	PGS1
MRPL43/ISA1	ENSG00000087206	MRPL43	YLL027W	ISA1
ITIH4/ATP18	ENSG00000087245	ITIH4	YML081C-A	ATP18
C4orf27/TPA1	ENSG00000087263	C4orf27	YER049W	TPA1
ZFR/POX1	ENSG00000087266	ZFR	YGL205W	POX1
NPFFR2/CDC50	ENSG00000087274	NPFFR2	YCR094W	CDC50
ENSG00000056345/EST1	ENSG00000087338	ENSG00000056345	YLR233C	EST1
PHF21B/CUS1	ENSG00000087365	PHF21B	YMR240C	CUS1
TRAF1/VPS1	ENSG00000087470	TRAF1	YKR001C	VPS1
PCGF2/ERV46	ENSG00000087502	PCGF2	YAL042W	ERV46
IL17RB/GDS1	ENSG00000088179	IL17RB	YOR355W	GDS1
TRAF3IP2/HAS1	ENSG00000088205	TRAF3IP2	YMR290C	HAS1
GYG2/RPS2	ENSG00000088247	GYG2	YGL123W	RPS2
SERPINB3/SFK1	ENSG00000088305	SERPINB3	YKL051W	SFK1
PKP2/SYG1	ENSG00000088387	PKP2	YIL047C	SYG1
MSH4/FPR1	ENSG00000088832	MSH4	YNL135C	FPR1
F7/SHP1	ENSG00000088833	F7	YBL058W	SHP1
GDI2/DYN2	ENSG00000088986	GDI2	YDR424C	DYN2
PRDM1/IRC19	ENSG00000088992	PRDM1	YLL033W	IRC19
ATG5/BRL1	ENSG00000089006	ATG5	YHR036W	BRL1
PITHD1/RPL6A	ENSG00000089009	PITHD1	YML073C	RPL6A
MTA3/DBF2	ENSG00000089022	MTA3	YGR092W	DBF2
USP13/AIM17	ENSG00000089041	USP13	YHL021C	AIM17
LAMC2/ESF1	ENSG00000089048	LAMC2	YDR365C	ESF1
CDK14/APC5	ENSG00000089053	CDK14	YOR249C	APC5
SEC61A1/REX4	ENSG00000089094	SEC61A1	YOL080C	REX4
PPP1R12A/GCN1	ENSG00000089154	PPP1R12A	YGL195W	GCN1
RASGRF1/PXL1	ENSG00000089159	RASGRF1	YKR090W	PXL1
CAMK2B/TFS1	ENSG00000089220	CAMK2B	YLR178C	TFS1
CROCC/NCP1	ENSG00000089250	CROCC	YHR042W	NCP1
POLR3E/TAP42	ENSG00000089289	POLR3E	YMR028W	TAP42
ATP2B4/ROT2	ENSG00000089597	ATP2B4	YBR229C	ROT2
ZC3H11A/BIR1	ENSG00000089685	ZC3H11A	YJR089W	BIR1
RIOK2/MAK5	ENSG00000089737	RIOK2	YBR142W	MAK5
NDC1/LCB2	ENSG00000090054	NDC1	YDR062W	LCB2
FLYWCH1/PAP1	ENSG00000090060	FLYWCH1	YKR002W	PAP1
UNKL/AIM20	ENSG00000090104	UNKL	YIL158W	AIM20
ALDH18A1/FYV10	ENSG00000090316	ALDH18A1	YIL097W	FYV10
TARBP1/XBP1	ENSG00000090339	TARBP1	YIL101C	XBP1
MXD1/IPI3	ENSG00000090372	MXD1	YNL182C	IPI3
CDK17/PEX12	ENSG00000090432	CDK17	YMR026C	PEX12
DNAJC25/YNR064C	ENSG00000090487	DNAJC25	YNR064C	YNR064C
PSD/MPS2	ENSG00000090565	PSD	YGL075C	MPS2
CTDP1/ALA1	ENSG00000090861	CTDP1	YOR335C	ALA1
YBX3/SEC3	ENSG00000090989	YBX3	YER008C	SEC3
WNK1/LPD1	ENSG00000091140	WNK1	YFL018C	LPD1
CCAR1/SPR3	ENSG00000091409	CCAR1	YGR059W	SPR3
OGFR/KKQ8	ENSG00000091436	OGFR	YKL168C	KKQ8
GNA15/FUM1	ENSG00000091483	GNA15	YPL262W	FUM1
CREB3L3/SKT5	ENSG00000091490	CREB3L3	YBL061C	SKT5
PTPRU/ECM30	ENSG00000091536	PTPRU	YLR436C	ECM30
SNRNP40/YET2	ENSG00000092054	SNRNP40	YMR040W	YET2
COL11A1/BAP2	ENSG00000092068	COL11A1	YBR068C	BAP2
MPC1/GDE1	ENSG00000092148	MPC1	YPL110C	GDE1
ACAA1/GVP36	ENSG00000092200	ACAA1	YIL041W	GVP36
BCAT1/SPT16	ENSG00000092201	BCAT1	YGL207W	SPT16
HDAC7/TRS31	ENSG00000092203	HDAC7	YDR472W	TRS31
LZTS1/ERT1	ENSG00000092208	LZTS1	YBR239C	ERT1
SPAG4/ADE16	ENSG00000092421	SPAG4	YLR028C	ADE16
NCKAP1/SOF1	ENSG00000092470	NCKAP1	YLL011W	SOF1
MRPS35/SPO20	ENSG00000092531	MRPS35	YMR017W	SPO20
GUCY1B3/SER33	ENSG00000092621	GUCY1B3	YIL074C	SER33
SFSWAP/MLC2	ENSG00000092841	SFSWAP	YPR188C	MLC2
TNK2/HMF1	ENSG00000092847	TNK2	YER057C	HMF1
CDH3/CDC45	ENSG00000093009	CDH3	YLR103C	CDC45
ARSF/AFT2	ENSG00000093010	ARSF	YPL202C	AFT2
GPBP1/RSM22	ENSG00000093167	GPBP1	YKL155C	RSM22
CS/ETP1	ENSG00000094631	CS	YHL010C	ETP1
LTK/RPT6	ENSG00000094804	LTK	YGL048C	RPT6
MRPS24/FUR1	ENSG00000094841	MRPS24	YHR128W	FUR1
ELMO2/SLP1	ENSG00000094975	ELMO2	YOR154W	SLP1
WAPAL/MSH2	ENSG00000095002	WAPAL	YOL090W	MSH2
APPBP2/DYS1	ENSG00000095059	APPBP2	YHR068W	DYS1
POLD1/RET2	ENSG00000095139	POLD1	YFR051C	RET2
SEZ6/VAC8	ENSG00000095261	SEZ6	YEL013W	VAC8
EIF4B/MSS51	ENSG00000095303	EIF4B	YLR203C	MSS51
GLTSCR1/NUP188	ENSG00000095319	GLTSCR1	YML103C	NUP188
RPL18/VMA7	ENSG00000095539	RPL18	YGR020C	VMA7
ISOC2/ISW1	ENSG00000095564	ISOC2	YBR245C	ISW1
U2AF2/HSP150	ENSG00000095794	U2AF2	YJL159W	HSP150
EPN1/YBL081W	ENSG00000095951	EPN1	YBL081W	YBL081W
MED29/SGV1	ENSG00000096063	MED29	YPR161C	SGV1
AHRR/MEI4	ENSG00000096395	AHRR	YER044C-A	MEI4
GSC2/CEF1	ENSG00000096401	GSC2	YMR213W	CEF1
GPC1/ILV1	ENSG00000096433	GPC1	YER086W	ILV1
ADCK1/PZF1	ENSG00000096654	ADCK1	YPR186C	PZF1
HAGH/SGM1	ENSG00000096696	HAGH	YJR134C	SGM1
RNF4/SIR2	ENSG00000096717	RNF4	YDL042C	SIR2
CASP8/HRR25	ENSG00000097007	CASP8	YPL204W	HRR25
ASUN/CDC7	ENSG00000097046	ASUN	YDL017W	CDC7
DLX3/ERP2	ENSG00000099203	DLX3	YAL007C	ERP2
SPA17/MGR1	ENSG00000099204	SPA17	YCL044C	MGR1
WISP2/NRG2	ENSG00000099326	WISP2	YBR066C	NRG2
NGFR/FRE8	ENSG00000099331	NGFR	YLR047C	FRE8
CDON/RPN12	ENSG00000099341	CDON	YFR052W	RPN12
TAF2/SET1	ENSG00000099381	TAF2	YHR119W	SET1
HIPK2/NSE3	ENSG00000099399	HIPK2	YDR288W	NSE3
TNPO3/CUS2	ENSG00000099622	TNPO3	YNL286W	CUS2
MEF2BNB-MEF2B/ATP16	ENSG00000099624	MEF2BNB-MEF2B	YDL004W	ATP16
RFXANK/GBP2	ENSG00000099783	RFXANK	YCL011C	GBP2
LPAR2/CDC34	ENSG00000099804	LPAR2	YDR054C	CDC34
CTSA/RPB5	ENSG00000099817	CTSA	YBR154C	RPB5
SUGP2/RTK1	ENSG00000099875	SUGP2	YDL025C	RTK1
SLC12A2/YRB1	ENSG00000099901	SLC12A2	YDR002W	YRB1
SNX24/GRS1	ENSG00000099917	SNX24	YBR121C	GRS1
EYA2/RGC1	ENSG00000099940	EYA2	YPR115W	RGC1
CNN2/HOF1	ENSG00000099942	CNN2	YMR032W	HOF1
SNCAIP/RPA34	ENSG00000099968	SNCAIP	YJL148W	RPA34
DDX20/PRP21	ENSG00000099995	DDX20	YJL203W	PRP21
BTBD1/SMD1	ENSG00000100028	BTBD1	YGR074W	SMD1
BCAS1/NOP7	ENSG00000100029	BCAS1	YGR103W	NOP7
POU1F1/CDC28	ENSG00000100030	POU1F1	YBR160W	CDC28
PMS1/PTC3	ENSG00000100034	PMS1	YBL056W	PTC3
HMG20B/CTP1	ENSG00000100075	HMG20B	YBR291C	CTP1
CALCRL/GGA1	ENSG00000100083	CALCRL	YDR358W	GGA1
TAF11/HIR2	ENSG00000100084	TAF11	YOR038C	HIR2
ANKS1A/RGA1	ENSG00000100092	ANKS1A	YOR127W	RGA1
AP3D1/SPC105	ENSG00000100106	AP3D1	YGL093W	SPC105
ZNF76/SPP382	ENSG00000100109	ZNF76	YLR424W	SPP382
SLC9A3R2/NHP2	ENSG00000100138	SLC9A3R2	YDL208W	NHP2
NTHL1/RPO26	ENSG00000100142	NTHL1	YPR187W	RPO26
GNAI3/IXR1	ENSG00000100146	GNAI3	YKL032C	IXR1
IPO5/YLR462W	ENSG00000100151	IPO5	YLR462W	YLR462W
OAT/TIF2	ENSG00000100201	OAT	YJL138C	TIF2
WDR3/DMC1	ENSG00000100206	WDR3	YER179W	DMC1
PKN2/BOP3	ENSG00000100207	PKN2	YNL042W	BOP3
WDR18/BNA6	ENSG00000100219	WDR18	YFR047C	BNA6
TRAM2/AIM33	ENSG00000100225	TRAM2	YML087C	AIM33
NTN1/CSH1	ENSG00000100242	NTN1	YBR161W	CSH1
GLP2R/PGA3	ENSG00000100243	GLP2R	YML125C	PGA3
MCM10/LSB1	ENSG00000100266	MCM10	YGR136W	LSB1
DGKA/APL1	ENSG00000100280	DGKA	YJR005W	APL1
ERBB3/SUT1	ENSG00000100284	ERBB3	YGL162W	SUT1
ROPN1/HMX1	ENSG00000100292	ROPN1	YLR205C	HMX1
KARS/YJR011C	ENSG00000100296	KARS	YJR011C	YJR011C
PDIA5/MCM5	ENSG00000100297	PDIA5	YLR274W	MCM5
NDUFB4/PET54	ENSG00000100320	NDUFB4	YGR222W	PET54
SPEN/RGT1	ENSG00000100325	SPEN	YKL038W	RGT1
MYLK/MYO3	ENSG00000100345	MYLK	YKL129C	MYO3
MAP2K4/HPT1	ENSG00000100353	MAP2K4	YDR399W	HPT1
SNAP91/YLR224W	ENSG00000100365	SNAP91	YLR224W	YLR224W
SLK/YIA6	ENSG00000100372	SLK	YIL006W	YIA6
COL17A1/HSP12	ENSG00000100380	COL17A1	YFL014W	HSP12
SEC61A2/HRT1	ENSG00000100387	SEC61A2	YOL133W	HRT1
PRKCQ/GCN5	ENSG00000100393	PRKCQ	YGR252W	GCN5
TLE2/RNA1	ENSG00000100401	TLE2	YMR235C	RNA1
ASB1/APA2	ENSG00000100403	ASB1	YDR530C	APA2
FAM107B/RPC25	ENSG00000100413	FAM107B	YKL144C	RPC25
ME1/FPR3	ENSG00000100442	ME1	YML074C	FPR3
TBC1D1/PAU15	ENSG00000100448	TBC1D1	YIR041W	PAU15
CDK13/TIF3	ENSG00000100461	CDK13	YPR163C	TIF3
MTHFD2/VMA6	ENSG00000100462	MTHFD2	YLR447C	VMA6
SLC9A7/APM1	ENSG00000100478	SLC9A7	YPL259C	APM1
FOXJ2/DPB2	ENSG00000100479	FOXJ2	YPR175W	DPB2
YBX1/GPH1	ENSG00000100504	YBX1	YPR160W	GPH1
PDE4A/RAD27	ENSG00000100526	PDE4A	YKL113C	RAD27
PPP2R5A/VMA8	ENSG00000100554	PPP2R5A	YEL051W	VMA8
CTNNA2/PRE10	ENSG00000100567	CTNNA2	YOR362C	PRE10
ELAVL1/VTI1	ENSG00000100568	ELAVL1	YMR197C	VTI1
TIE1/AHA1	ENSG00000100591	TIE1	YDR214W	AHA1
SMARCD1/BNR1	ENSG00000100592	SMARCD1	YIL159W	BNR1
KDM4A/LCB1	ENSG00000100596	KDM4A	YMR296C	LCB1
NFYC/RRT6	ENSG00000100605	NFYC	YGL146C	RRT6
SLC9A3/PTC2	ENSG00000100614	SLC9A3	YER089C	PTC2
NGEF/NAB3	ENSG00000100650	NGEF	YPL190C	NAB3
ASPM/TIF5	ENSG00000100664	ASPM	YPR041W	TIF5
CD84/MPH1	ENSG00000100697	CD84	YIR002C	MPH1
ELOVL1/ADE3	ENSG00000100714	ELOVL1	YGR204W	ADE3
SPI1/YAP1	ENSG00000100722	SPI1	YML007W	YAP1
ZNRD1/YGR093W	ENSG00000100749	ZNRD1	YGR093W	YGR093W
MPPED2/RPT2	ENSG00000100764	MPPED2	YDL007W	RPT2
ZBTB11/IRE1	ENSG00000100784	ZBTB11	YHR079C	IRE1
ATXN3/PRE3	ENSG00000100804	ATXN3	YJL001W	PRE3
GOLGA5/ACE2	ENSG00000100811	GOLGA5	YLR131C	ACE2
FGFR2/CST9	ENSG00000100814	FGFR2	YLR394W	CST9
EML1/PAF1	ENSG00000100815	EML1	YBR279W	PAF1
ARFGEF1/SGN1	ENSG00000100836	ARFGEF1	YIR001C	SGN1
MTFR1/YHR202W	ENSG00000100852	MTFR1	YHR202W	YHR202W
STAG3/SRP54	ENSG00000100883	STAG3	YPR088C	SRP54
FECH/RAD26	ENSG00000100888	FECH	YJR035W	RAD26
MYO9A/SCL1	ENSG00000100902	MYO9A	YGL011C	SCL1
DDX3Y/MGA2	ENSG00000100906	DDX3Y	YIR033W	MGA2
PFKP/PCM1	ENSG00000100908	PFKP	YEL058W	PCM1
SP100/LEA1	ENSG00000100949	SP100	YPL213W	LEA1
KLF6/PSF1	ENSG00000101003	KLF6	YDR013W	PSF1
PPAP2A/CIK1	ENSG00000101004	PPAP2A	YMR198W	CIK1
NEO1/CBP3	ENSG00000101019	NEO1	YPL215W	CBP3
TRAM1/DIA1	ENSG00000101049	TRAM1	YMR316W	DIA1
PHKA1/GAL11	ENSG00000101057	PHKA1	YOL051W	GAL11
TNFRSF1A/GAT2	ENSG00000101076	TNFRSF1A	YMR136W	GAT2
CACNB1/PET9	ENSG00000101084	CACNB1	YBL030C	PET9
EVI5/GIM3	ENSG00000101132	EVI5	YNL153C	GIM3
PKM/SWD2	ENSG00000101138	PKM	YKL018W	SWD2
DHX29/LYS9	ENSG00000101144	DHX29	YNR050C	LYS9
DNTTIP2/GLE2	ENSG00000101146	DNTTIP2	YER107C	GLE2
TP53BP1/BIO2	ENSG00000101150	TP53BP1	YGR286C	BIO2
TRO/PRP6	ENSG00000101161	TRO	YBR055C	PRP6
RRP15/PRE6	ENSG00000101182	RRP15	YOL038W	PRE6
RHOA/EAF7	ENSG00000101189	RHOA	YNL136W	EAF7
DHX8/BYE1	ENSG00000101191	DHX8	YKL005C	BYE1
PRKCZ/GID8	ENSG00000101193	PRKCZ	YMR135C	GID8
SYT1/GLO3	ENSG00000101199	SYT1	YER122C	GLO3
IDH3G/TEF2	ENSG00000101210	IDH3G	YBR118W	TEF2
ROGDI/YCH1	ENSG00000101224	ROGDI	YGR203W	YCH1
PDZD4/CKA2	ENSG00000101266	PDZD4	YOR061W	CKA2
ROCK1/SEC23	ENSG00000101310	ROCK1	YPR181C	SEC23
CBFB/CYB2	ENSG00000101323	CBFB	YML054C	CYB2
PDK3/YCK2	ENSG00000101336	PDK3	YNL154C	YCK2
HYAL2/APC1	ENSG00000101347	HYAL2	YNL172W	APC1
HDAC4/IDH1	ENSG00000101365	HDAC4	YNL037C	IDH1
RASSF1/MIR1	ENSG00000101367	RASSF1	YJR077C	MIR1
FGFR3/UTR1	ENSG00000101391	FGFR3	YJR049C	UTR1
IFI35/TTI1	ENSG00000101407	IFI35	YKL033W	TTI1
COASY/ARP5	ENSG00000101442	COASY	YNL059C	ARP5
MEF2A/SAH1	ENSG00000101444	MEF2A	YER043C	SAH1
OTUD5/PRP16	ENSG00000101452	OTUD5	YKR086W	PRP16
TFE3/YPL034W	ENSG00000101474	TFE3	YPL034W	YPL034W
TBC1D25/UBP6	ENSG00000101557	TBC1D25	YFR010W	UBP6
ACSL4/SCS2	ENSG00000101558	ACSL4	YER120W	SCS2
INPP5A/YMR196W	ENSG00000101605	INPP5A	YMR196W	YMR196W
GPKOW/ABD1	ENSG00000101654	GPKOW	YBR236C	ABD1
GRIPAP1/UBX5	ENSG00000101745	GRIPAP1	YDR330W	UBX5
FTSJ1/RAD30	ENSG00000101751	FTSJ1	YDR419W	RAD30
POLR1A/RIO1	ENSG00000101782	POLR1A	YOR119C	RIO1
LAPTM4A/PTI1	ENSG00000101811	LAPTM4A	YGR156W	PTI1
IP6K2/NAS6	ENSG00000101843	IP6K2	YGR232W	NAS6
STON1-GTF2A1L/SWD3	ENSG00000101849	STON1-GTF2A1L	YBR175W	SWD3
SRBD1/DAP1	ENSG00000101856	SRBD1	YPL170W	DAP1
CYFIP1/POL1	ENSG00000101868	CYFIP1	YNL102W	POL1
RASGRP2/YPL039W	ENSG00000101888	RASGRP2	YPL039W	YPL039W
PSME4/ALG13	ENSG00000101901	PSME4	YGL047W	ALG13
IFT80/PRS2	ENSG00000101911	IFT80	YER099C	PRS2
SIRT2/YOR289W	ENSG00000101935	SIRT2	YOR289W	YOR289W
ERLEC1/LST8	ENSG00000101940	ERLEC1	YNL006W	LST8
PPP2R5B/SET3	ENSG00000101945	PPP2R5B	YKR029C	SET3
PYGM/YOR342C	ENSG00000101972	PYGM	YOR342C	YOR342C
PITX1/EPL1	ENSG00000101977	PITX1	YFL024C	EPL1
TRPC7/PXA2	ENSG00000101986	TRPC7	YKL188C	PXA2
NUP133/CPT1	ENSG00000102007	NUP133	YNL130C	CPT1
NUCKS1/ARD1	ENSG00000102030	NUCKS1	YHR013C	ARD1
VPS35/ISW2	ENSG00000102038	VPS35	YOR304W	ISW2
DNAJA2/YMR1	ENSG00000102043	DNAJA2	YJR110W	YMR1
BCL3/UME1	ENSG00000102054	BCL3	YPL139C	UME1
KCNAB2/SMF1	ENSG00000102096	KCNAB2	YOL122C	SMF1
ABCC9/TAZ1	ENSG00000102125	ABCC9	YPR140W	TAZ1
GAL/PGK1	ENSG00000102144	GAL	YCR012W	PGK1
CLEC2D/ECM23	ENSG00000102145	CLEC2D	YPL021W	ECM23
RORA/MDY2	ENSG00000102178	RORA	YOL111C	MDY2
DRD4/RIC1	ENSG00000102225	DRD4	YLR039C	RIC1
TGFBR3/DOA4	ENSG00000102226	TGFBR3	YDR069C	DOA4
KIAA1107/PAB1	ENSG00000102241	KIAA1107	YER165W	PAB1
PLA2G10/ESS1	ENSG00000102309	PLA2G10	YJR017C	ESS1
ATP1B3/ALE1	ENSG00000102312	ATP1B3	YOR175C	ALE1
NEDD4/YDL073W	ENSG00000102384	NEDD4	YDL073W	YDL073W
PIGB/KTR1	ENSG00000102385	PIGB	YOR099W	KTR1
MAPK6/YPL225W	ENSG00000102390	MAPK6	YPL225W	YPL225W
GNB5/CTR86	ENSG00000102401	GNB5	YCR054C	CTR86
RAB27A/YER130C	ENSG00000102554	RAB27A	YER130C	YER130C
CECR5/IKS1	ENSG00000102572	CECR5	YJL057C	IKS1
UFD1L/CDC1	ENSG00000102575	UFD1L	YDR182W	CDC1
LRP6/YJL118W	ENSG00000102595	LRP6	YJL118W	YJL118W
GUCY2C/BOI1	ENSG00000102606	GUCY2C	YBL085W	BOI1
SCT/SRV2	ENSG00000102755	SCT	YNL138W	SRV2
PHRF1/CIT3	ENSG00000102786	PHRF1	YPR001W	CIT3
IKBKAP/DUG2	ENSG00000102879	IKBKAP	YBR281C	DUG2
NUCB2/PPQ1	ENSG00000102893	NUCB2	YPL179W	PPQ1
PFN2/NTF2	ENSG00000102898	PFN2	YER009W	NTF2
PTPN3/NIC96	ENSG00000102900	PTPN3	YFR002W	NIC96
SPTB/STP1	ENSG00000102974	SPTB	YDR463W	STP1
DAPP1/RPN8	ENSG00000103035	DAPP1	YOR261C	RPN8
FGF10/LRO1	ENSG00000103066	FGF10	YNR008W	LRO1
SMG6/YNL176C	ENSG00000103152	SMG6	YNL176C	YNL176C
EXOC5/VMR1	ENSG00000103222	EXOC5	YHL035C	VMR1
CLTCL1/MUP1	ENSG00000103257	CLTCL1	YGR055W	MUP1
FSTL3/NBP35	ENSG00000103274	FSTL3	YGL091C	NBP35
DGCR2/UBC9	ENSG00000103275	DGCR2	YDL064W	UBC9
RNF126/ARO2	ENSG00000103313	RNF126	YGL148W	ARO2
MNT/ADH5	ENSG00000103326	MNT	YBR145W	ADH5
ZXDC/SUP35	ENSG00000103342	ZXDC	YDR172W	SUP35
POLB/RSM19	ENSG00000103363	POLB	YNR037C	RSM19
WIPI1/JJJ1	ENSG00000103423	WIPI1	YNL227C	JJJ1
ASNS/RPL36A	ENSG00000103479	ASNS	YMR194W	RPL36A
AP3M2/SFP1	ENSG00000103495	AP3M2	YLR403W	SFP1
CNGB1/SED5	ENSG00000103496	CNGB1	YLR026C	SED5
ST6GALNAC2/PKP2	ENSG00000103507	ST6GALNAC2	YGL059W	PKP2
CHAT/TAE1	ENSG00000103510	CHAT	YBR261C	TAE1
PABPC1/ICY2	ENSG00000103540	PABPC1	YPL250C	ICY2
TESK2/SPB1	ENSG00000103549	TESK2	YCL054W	SPB1
C16orf80/UTP15	ENSG00000103647	C16orf80	YMR093W	UTP15
CSNK2A2/BCK1	ENSG00000103653	CSNK2A2	YJL095W	BCK1
PTPN21/ATS1	ENSG00000103657	PTPN21	YAL020C	ATS1
EIF2B3/YKR023W	ENSG00000103671	EIF2B3	YKR023W	YKR023W
CAMK2A/LIA1	ENSG00000103723	CAMK2A	YJR070C	LIA1
TCOF1/YPT11	ENSG00000103769	TCOF1	YNL304W	YPT11
CDC42/RBA50	ENSG00000103932	CDC42	YDR527W	RBA50
OSBPL3/STB2	ENSG00000103942	OSBPL3	YMR053C	STB2
EPHA8/YBR259W	ENSG00000103966	EPHA8	YBR259W	YBR259W
SLC12A3/MXR1	ENSG00000104064	SLC12A3	YER042W	MXR1
RAD18/HSP10	ENSG00000104067	RAD18	YOR020C	HSP10
ATP2B1/HCR1	ENSG00000104131	ATP2B1	YLR192C	HCR1
NCK2/PEP3	ENSG00000104142	NCK2	YLR148W	PEP3
MAP4K4/MSC2	ENSG00000104147	MAP4K4	YDR205W	MSC2
RPL31/GND1	ENSG00000104221	RPL31	YHR183W	GND1
WDR1/YOL159C	ENSG00000104299	WDR1	YOL159C	YOL159C
SNX13/YNL190W	ENSG00000104313	SNX13	YNL190W	YNL190W
ARHGAP10/AIM31	ENSG00000104320	ARHGAP10	YML030W	AIM31
RPS6KA2/POP1	ENSG00000104356	RPS6KA2	YNL221C	POP1
ING3/MCK1	ENSG00000104365	ING3	YNL307C	MCK1
WBSCR22/GNA1	ENSG00000104408	WBSCR22	YFL017C	GNA1
SEL1L/EMC2	ENSG00000104412	SEL1L	YJR088C	EMC2
TRIP13/ARP10	ENSG00000104419	TRIP13	YDR106W	ARP10
ATP6AP1/DAL80	ENSG00000104447	ATP6AP1	YKR034W	DAL80
TCF3/DAL81	ENSG00000104490	TCF3	YIR023W	DAL81
TRIB2/EFB1	ENSG00000104529	TRIB2	YAL003W	EFB1
DAZAP1/PSA1	ENSG00000104549	DAZAP1	YDL055C	PSA1
MBD3/BCH2	ENSG00000104613	MBD3	YKR027W	BCH2
PRLH/VPS55	ENSG00000104660	PRLH	YJR044C	VPS55
HLTF/GLR1	ENSG00000104687	HLTF	YPL091W	GLR1
CPSF1/MCM4	ENSG00000104738	CPSF1	YPR019W	MCM4
CDH19/YCL012C	ENSG00000104805	CDH19	YCL012C	YCL012C
PDCD2/GSY1	ENSG00000104812	PDCD2	YFR015C	GSY1
PRKACA/MPS1	ENSG00000104814	PRKACA	YDL028C	MPS1
LPHN1/ECI1	ENSG00000104823	LPHN1	YLR284C	ECI1
ACTN1/TUB2	ENSG00000104833	ACTN1	YFL037W	TUB2
RPS6KA6/DIA4	ENSG00000104835	RPS6KA6	YHR011W	DIA4
EPN2/SNP1	ENSG00000104852	EPN2	YIL061C	SNP1
PTPN18/YER184C	ENSG00000104863	PTPN18	YER184C	YER184C
LIMS2/PIH1	ENSG00000104872	LIMS2	YHR034C	PIH1
LNX1/PRP11	ENSG00000104897	LNX1	YDL043C	PRP11
TFRC/TRM1	ENSG00000104907	TFRC	YDR120C	TRM1
SREBF1/HSC82	ENSG00000104938	SREBF1	YMR186W	HSC82
TRPC5/YJU2	ENSG00000104957	TRPC5	YKL095W	YJU2
AFF4/RPL6B	ENSG00000104960	AFF4	YLR448W	RPL6B
UBE2D1/SGT2	ENSG00000104969	UBE2D1	YOR007C	SGT2
MPP5/TIM44	ENSG00000104980	MPP5	YIL022W	TIM44
SMC1A/CRH1	ENSG00000105127	SMC1A	YGR189C	CRH1
HSD17B10/POP4	ENSG00000105171	HSD17B10	YBR257W	POP4
MARK2/CLN2	ENSG00000105173	MARK2	YPL256C	CLN2
HMMR/MUK1	ENSG00000105186	HMMR	YPL070W	MUK1
CHFR/TIM50	ENSG00000105197	CHFR	YPL063W	TIM50
TRHDE/NOP1	ENSG00000105202	TRHDE	YDL014W	NOP1
P4HA2/SAM2	ENSG00000105220	P4HA2	YDR502C	SAM2
FCGR2B/ELM1	ENSG00000105221	FCGR2B	YKL048C	ELM1
NFATC3/COQ9	ENSG00000105227	NFATC3	YLR201C	COQ9
ACADVL/GFD2	ENSG00000105229	ACADVL	YCL036W	GFD2
FBXW11/ALF1	ENSG00000105254	FBXW11	YNL148C	ALF1
ACAP1/FCJ1	ENSG00000105281	ACAP1	YKR016W	FCJ1
CRMP1/PRO1	ENSG00000105323	CRMP1	YDR300C	PRO1
DERL2/YML6	ENSG00000105364	DERL2	YML025C	YML6
NDE1/RSC3	ENSG00000105369	NDE1	YDR303C	RSC3
MRVI1/QDR1	ENSG00000105370	MRVI1	YIL120W	QDR1
AP1M1/RPS19B	ENSG00000105372	AP1M1	YNL302C	RPS19B
PVR/NOP53	ENSG00000105373	PVR	YPL146C	NOP53
IKBKG/CIR1	ENSG00000105379	IKBKG	YGR207C	CIR1
XRCC1/AVT7	ENSG00000105388	XRCC1	YIL088C	AVT7
SCARB1/SEC17	ENSG00000105402	SCARB1	YBL050W	SEC17
MCM2/YIP3	ENSG00000105404	MCM2	YNL044W	YIP3
TP63/PMA2	ENSG00000105409	TP63	YPL036W	PMA2
LLGL2/ERD2	ENSG00000105438	LLGL2	YBL040C	ERD2
NLE1/SYT1	ENSG00000105443	NLE1	YPR095C	SYT1
SDHA/RSA4	ENSG00000105447	SDHA	YCR072C	RSA4
SMARCE1/CDC9	ENSG00000105486	SMARCE1	YDL164C	CDC9
KDM5A/TPD3	ENSG00000105568	KDM5A	YAL016W	TPD3
ADAM11/CTK3	ENSG00000105576	ADAM11	YML112W	CTK3
PPP2R3A/CCC1	ENSG00000105607	PPP2R3A	YLR220W	CCC1
FERMT2/NRG1	ENSG00000105610	FERMT2	YDR043C	NRG1
ABCB11/PRP31	ENSG00000105618	ABCB11	YGR091W	PRP31
CD5L/PRM7	ENSG00000105662	CD5L	YDL039C	PRM7
PTGS2/SEC28	ENSG00000105669	PTGS2	YIL076W	SEC28
IGF2BP2/DBP8	ENSG00000105671	IGF2BP2	YHR169W	DBP8
MAP3K13/SFG1	ENSG00000105676	MAP3K13	YOR315W	SFG1
ST6GAL1/YRB30	ENSG00000105698	ST6GAL1	YGL164C	YRB30
VDAC1P1/FPR4	ENSG00000105701	VDAC1P1	YLR449W	FPR4
PICALM/PXR1	ENSG00000105705	PICALM	YGR280C	PXR1
NSF/PAN3	ENSG00000105723	NSF	YKL025C	PAN3
GLI2/SPF1	ENSG00000105726	GLI2	YEL031W	SPF1
CLASP1/SPC1	ENSG00000105737	CLASP1	YJR010C-A	SPC1
MRPS34/GLO4	ENSG00000105755	MRPS34	YOR040W	GLO4
NOTCH3/YGR210C	ENSG00000105793	NOTCH3	YGR210C	YGR210C
CLNS1A/ZUO1	ENSG00000105821	CLNS1A	YGR285C	ZUO1
PPP2R2C/BET1	ENSG00000105829	PPP2R2C	YIL004C	BET1
TEAD2/DET1	ENSG00000105852	TEAD2	YDR051C	DET1
EED/LCD1	ENSG00000105854	EED	YDR499W	LCD1
CDHR2/YKL069W	ENSG00000105855	CDHR2	YKL069W	YKL069W
SNCB/ZIM17	ENSG00000105866	SNCB	YNL310C	ZIM17
TSG101/WTM1	ENSG00000105875	TSG101	YOR230W	WTM1
ATP2A3/DUS4	ENSG00000105879	ATP2A3	YLR405W	DUS4
CA12/STV1	ENSG00000105929	CA12	YMR054W	STV1
MGLL/YGR066C	ENSG00000105939	MGLL	YGR066C	YGR066C
NTN4/KGD1	ENSG00000105953	NTN4	YIL125W	KGD1
BCS1L/PRR2	ENSG00000105976	BCS1L	YDL214C	PRR2
NUAK1/XDJ1	ENSG00000105993	NUAK1	YLR090W	XDJ1
SLC24A1/SOV1	ENSG00000106013	SLC24A1	YMR066W	SOV1
SCARF1/RIM1	ENSG00000106028	SCARF1	YCR028C-A	RIM1
LMAN1/ATG17	ENSG00000106052	LMAN1	YLR423C	ATG17
PTPLAD1/YCR099C	ENSG00000106069	PTPLAD1	YCR099C	YCR099C
IPCEF1/SSO1	ENSG00000106089	IPCEF1	YPL232W	SSO1
ZZEF1/GRS2	ENSG00000106105	ZZEF1	YPR081C	GRS2
ENO1/GIS3	ENSG00000106125	ENO1	YLR094C	GIS3
SLC12A1/FCY22	ENSG00000106128	SLC12A1	YER060W-A	FCY22
C19orf10/PRT1	ENSG00000106263	C19orf10	YOR361C	PRT1
ANO8/SED4	ENSG00000106278	ANO8	YCR067C	SED4
ARHGEF10L/VPS70	ENSG00000106327	ARHGEF10L	YJR126C	VPS70
TXK/NOP15	ENSG00000106344	TXK	YNL110C	NOP15
KCNQ2/IMD3	ENSG00000106348	KCNQ2	YLR432W	IMD3
TACR2/SPS18	ENSG00000106351	TACR2	YNL204C	SPS18
ACTR6/LSM5	ENSG00000106355	ACTR6	YER146W	LSM5
TIPIN/KTR3	ENSG00000106397	TIPIN	YBR205W	KTR3
SRI/VPS71	ENSG00000106400	SRI	YML041C	VPS71
EIF4G3/OPI3	ENSG00000106404	EIF4G3	YJR073C	OPI3
NUP37/RIM101	ENSG00000106571	NUP37	YHL027W	RIM101
SEMA3A/PRE8	ENSG00000106588	SEMA3A	YML092C	PRE8
SEMA3C/MRPL32	ENSG00000106591	SEMA3C	YCR003W	MRPL32
ACAT1/RHB1	ENSG00000106615	ACAT1	YCR027C	RHB1
CELSR1/SDS23	ENSG00000106617	CELSR1	YGL056C	SDS23
ZNF638/POL31	ENSG00000106628	ZNF638	YJR006W	POL31
ADD2/GLK1	ENSG00000106633	ADD2	YCL040W	GLK1
FGF4/NIP100	ENSG00000106665	FGF4	YPL174C	NIP100
RASAL2/HAL5	ENSG00000106683	RASAL2	YJL165C	HAL5
MARK3/VMA21	ENSG00000106688	MARK3	YGR105W	VMA21
SLC25A3/KSP1	ENSG00000106799	SLC25A3	YHR082C	KSP1
FOSL2/UTP7	ENSG00000106829	FOSL2	YER082C	UTP7
FRYL/DFG16	ENSG00000106952	FRYL	YOR030W	DFG16
FSCN1/OAF1	ENSG00000106991	FSCN1	YAL051W	OAF1
ACTB/ADK2	ENSG00000106992	ACTB	YER170W	ADK2
PLD1/SCP160	ENSG00000107164	PLD1	YJL080C	SCP160
WDR62/MCA1	ENSG00000107165	WDR62	YOR197W	MCA1
DLG1/PSD1	ENSG00000107186	DLG1	YNL169C	PSD1
RAB7A/SPG4	ENSG00000107187	RAB7A	YMR107W	SPG4
BCAP29/MBF1	ENSG00000107223	BCAP29	YOR298C-A	MBF1
SART3/MRF1	ENSG00000107242	SART3	YGL143C	MRF1
ARHGAP15/SNL1	ENSG00000107262	ARHGAP15	YIL016W	SNL1
PAX2/YBR225W	ENSG00000107282	PAX2	YBR225W	YBR225W
EXOSC7/ECM32	ENSG00000107290	EXOSC7	YER176W	ECM32
KIFAP3/PDR10	ENSG00000107331	KIFAP3	YOR328W	PDR10
MCM6/YNL144C	ENSG00000107341	MCM6	YNL144C	YNL144C
REXO2/GAT1	ENSG00000107485	REXO2	YFL021W	GAT1
RBM7/VBA5	ENSG00000107518	RBM7	YKR105C	VBA5
RBMS2/SLM3	ENSG00000107521	RBMS2	YDL033C	SLM3
BAZ2A/TKL2	ENSG00000107537	BAZ2A	YBR117C	TKL2
PTPN23/PEX13	ENSG00000107554	PTPN23	YLR191W	PEX13
MLH1/DPB11	ENSG00000107560	MLH1	YJL090C	DPB11
UNG/PHB1	ENSG00000107566	UNG	YGR132C	PHB1
KLHL20/RPG1	ENSG00000107581	KLHL20	YBR079C	RPG1
RGS11/PET18	ENSG00000107611	RGS11	YCR020C	PET18
PLXNA2/YKL162C	ENSG00000107614	PLXNA2	YKL162C	YKL162C
SPAG5/ROK1	ENSG00000107625	SPAG5	YGL171W	ROK1
ANKRD13A/PRR1	ENSG00000107643	ANKRD13A	YKL116C	PRR1
TPD52/YOR022C	ENSG00000107651	TPD52	YOR022C	YOR022C
ACACB/NSE4	ENSG00000107672	ACACB	YDL105W	NSE4
TRAF4/CMP2	ENSG00000107758	TRAF4	YML057W	CMP2
PAG1/MPM1	ENSG00000107771	PAG1	YJL066C	MPM1
GPATCH1/PHO5	ENSG00000107789	GPATCH1	YBR093C	PHO5
ICAM3/GEA1	ENSG00000107862	ICAM3	YJR031C	GEA1
NT5C2/BAG7	ENSG00000107863	NT5C2	YOR134W	BAG7
MCAM/BCP1	ENSG00000107949	MCAM	YDR361C	BCP1
GPC4/YOL098C	ENSG00000107959	GPC4	YOL098C	YOL098C
CAMSAP3/MPD1	ENSG00000108010	CAMSAP3	YOR288C	MPD1
RAP1GAP/NUP159	ENSG00000108021	RAP1GAP	YIL115C	NUP159
XAB2/FRA1	ENSG00000108039	XAB2	YLL029W	FRA1
ARHGEF1/SMC3	ENSG00000108055	ARHGEF1	YJL074C	SMC3
STXBP2/RTS3	ENSG00000108091	STXBP2	YGR161C	RTS3
MAP2K7/CUL3	ENSG00000108094	MAP2K7	YGR003W	CUL3
NMRK2/PCL1	ENSG00000108100	NMRK2	YNL289W	PCL1
DGKD/ADH2	ENSG00000108107	DGKD	YMR303C	ADH2
CTTNBP2/CAF120	ENSG00000108175	CTTNBP2	YNL278W	CAF120
ACTL6B/CPR5	ENSG00000108179	ACTL6B	YDR304C	CPR5
RARB/YHI9	ENSG00000108187	RARB	YHR029C	YHI9
TOP2B/HED1	ENSG00000108256	TOP2B	YDR014W-A	HED1
NFKB2/ADA2	ENSG00000108264	NFKB2	YDR448W	ADA2
PPP1R12B/PUP3	ENSG00000108294	PPP1R12B	YER094C	PUP3
DNAJC10/CWC25	ENSG00000108296	DNAJC10	YNL245C	CWC25
GTF3C1/NHP6A	ENSG00000108312	GTF3C1	YPR052C	NHP6A
IL4R/YNL019C	ENSG00000108342	IL4R	YNL019C	YNL019C
USP33/RPN3	ENSG00000108344	USP33	YER021W	RPN3
PAK3/TRK1	ENSG00000108349	PAK3	YJL129C	TRK1
DCX/SEE1	ENSG00000108370	DCX	YIL064W	SEE1
SNRPA/FUN19	ENSG00000108375	SNRPA	YAL034C	FUN19
SPAG6/RAD57	ENSG00000108384	SPAG6	YDR004W	RAD57
EXOSC5/RAD18	ENSG00000108395	EXOSC5	YCR066W	RAD18
DYNC1I2/GPT2	ENSG00000108405	DYNC1I2	YKR067W	GPT2
APBB1IP/KAP95	ENSG00000108424	APBB1IP	YLR347C	KAP95
LRCH4/BOS1	ENSG00000108433	LRCH4	YLR078C	BOS1
FAM76B/ATG4	ENSG00000108510	FAM76B	YNL223W	ATG4
SIRT6/DIC1	ENSG00000108528	SIRT6	YLR348C	DIC1
TYR/MRPL20	ENSG00000108557	TYR	YKR085C	MRPL20
POLD3/KRS1	ENSG00000108559	POLD3	YDR037W	KRS1
ACTN2/MAM33	ENSG00000108561	ACTN2	YIL070C	MAM33
CAPZB/HXT10	ENSG00000108576	CAPZB	YFL011W	HXT10
PHF17/LAP3	ENSG00000108578	PHF17	YNL239W	LAP3
UBE2A/GOS1	ENSG00000108587	UBE2A	YHL031C	GOS1
FGFR1/RBG2	ENSG00000108591	FGFR1	YGR173W	RBG2
FKBP6/RSC6	ENSG00000108604	FKBP6	YCR052W	RSC6
GTF2I/YML108W	ENSG00000108641	GTF2I	YML108W	YML108W
SMC1B/RRP5	ENSG00000108651	SMC1B	YMR229C	RRP5
FBLN1/SNU114	ENSG00000108654	FBLN1	YKL173W	SNU114
ITGA8/GEA2	ENSG00000108669	ITGA8	YEL022W	GEA2
CST7/RPN6	ENSG00000108671	CST7	YDL097C	RPN6
MAP2/YDL057W	ENSG00000108700	MAP2	YDL057W	YDL057W
PIAS2/SPT7	ENSG00000108773	PIAS2	YBR081C	SPT7
AMPH/YPT6	ENSG00000108774	AMPH	YLR262C	YPT6
ARAF/INO4	ENSG00000108788	ARAF	YOL108C	INO4
MCCC1/MAM1	ENSG00000108799	MCCC1	YER106W	MAM1
FAP/MRP7	ENSG00000108826	FAP	YNL005C	MRP7
NEBL/RHO5	ENSG00000108830	NEBL	YNL180C	RHO5
UBE2K/HOS2	ENSG00000108840	UBE2K	YGL194C	HOS2
PIK3C3/LUC7	ENSG00000108848	PIK3C3	YDL087C	LUC7
N4BP2/CHS2	ENSG00000108854	N4BP2	YBR038W	CHS2
SYNJ2/MSG5	ENSG00000108861	SYNJ2	YNL053W	MSG5
ADCY2/NEW1	ENSG00000108946	ADCY2	YPL226W	NEW1
PPP2R5C/LOT5	ENSG00000108953	PPP2R5C	YKL183W	LOT5
RBFOX1/YPL162C	ENSG00000108984	RBFOX1	YPL162C	YPL162C
GNB1/KTI12	ENSG00000109046	GNB1	YKL110C	KTI12
HOXA9/YIR042C	ENSG00000109065	HOXA9	YIR042C	YIR042C
EDN1/SPT6	ENSG00000109111	EDN1	YGR116W	SPT6
MLLT10/DEP1	ENSG00000109118	MLLT10	YAL013W	DEP1
ADCYAP1R1/POM33	ENSG00000109133	ADCYAP1R1	YLL023C	POM33
NRD1/SIN4	ENSG00000109339	NRD1	YNL236W	SIN4
VDAC3/SFC1	ENSG00000109424	VDAC3	YJR095W	SFC1
PCM1/MGE1	ENSG00000109519	PCM1	YOR232W	MGE1
CBFA2T2/GAR1	ENSG00000109534	CBFA2T2	YHR089C	GAR1
DBC1/GEF1	ENSG00000109572	DBC1	YJR040W	GEF1
ITCH/PRP43	ENSG00000109606	ITCH	YGL120C	PRP43
TP73/CDC4	ENSG00000109670	TP73	YFL009W	CDC4
TOLLIP/YLR455W	ENSG00000109685	TOLLIP	YLR455W	YLR455W
UBE2D4/TAH18	ENSG00000109756	UBE2D4	YPR048W	TAH18
RUNX1T1/PEX28	ENSG00000109775	RUNX1T1	YHR150W	PEX28
THOC1/USV1	ENSG00000109787	THOC1	YPL230W	USV1
OSBPL6/YCG1	ENSG00000109805	OSBPL6	YDR325W	YCG1
SLC1A3/FMP52	ENSG00000109854	SLC1A3	YER004W	FMP52
XRCC5/LDB16	ENSG00000109861	XRCC5	YCL005W	LDB16
LXN/CRZ1	ENSG00000109906	LXN	YNL027W	CRZ1
SP140/ELP4	ENSG00000109911	SP140	YPL101W	ELP4
MKNK1/ZPR1	ENSG00000109917	MKNK1	YGR211W	ZPR1
TNS1/SSB1	ENSG00000109971	TNS1	YDL229W	SSB1
REXO1/TPS3	ENSG00000110047	REXO1	YMR261C	TPS3
SAR1A/SWH1	ENSG00000110048	SAR1A	YAR042W	SWH1
CDC14A/DCS2	ENSG00000110063	CDC14A	YOR173W	DCS2
RAPGEF3/SAP185	ENSG00000110075	RAPGEF3	YJL098W	SAP185
CEACAM1/YAT2	ENSG00000110090	CEACAM1	YER024W	YAT2
SENP1/PRP19	ENSG00000110107	SENP1	YLL036C	PRP19
DUSP13/PHO91	ENSG00000110344	DUSP13	YNR013C	PHO91
CIC/YFL066C	ENSG00000110367	CIC	YFL066C	YFL066C
LIPE/HRD1	ENSG00000110395	LIPE	YOL013C	HRD1
FDFT1/KNS1	ENSG00000110422	FDFT1	YLL019C	KNS1
PAFAH1B3/LAT1	ENSG00000110435	PAFAH1B3	YNL071W	LAT1
OPHN1/YNL247W	ENSG00000110619	OPHN1	YNL247W	YNL247W
KIF22/TOM70	ENSG00000110711	KIF22	YNL121C	TOM70
SCGN/NUP116	ENSG00000110713	SCGN	YMR047C	NUP116
PGM1/EKI1	ENSG00000110721	PGM1	YDR147W	EKI1
DDX1/TFB1	ENSG00000110768	DDX1	YDR311W	TFB1
DNM2/NAS2	ENSG00000110801	DNM2	YIL007C	NAS2
EPB41L2/SPC19	ENSG00000110841	EPB41L2	YDR201W	SPC19
RIMS1/PAR32	ENSG00000110851	RIMS1	YDL173W	PAR32
STX7/CRN1	ENSG00000110880	STX7	YLR429W	CRN1
RABL2B/CAX4	ENSG00000110881	RABL2B	YGR036C	CAX4
KEAP1/CHA4	ENSG00000110887	KEAP1	YLR098C	CHA4
PTPRH/ERG12	ENSG00000110921	PTPRH	YMR208W	ERG12
EPHA6/ATP1	ENSG00000110955	EPHA6	YBL099W	ATP1
SCTR/YFL067W	ENSG00000111011	SCTR	YFL067W	YFL067W
RFX3/MAP2	ENSG00000111142	RFX3	YBL091C	MAP2
RIF1/LAP2	ENSG00000111144	RIF1	YNL045W	LAP2
RAB21/FKH2	ENSG00000111206	RAB21	YNL068C	FKH2
SLC4A4/VPS62	ENSG00000111249	SLC4A4	YGR141W	VPS62
SMARCA2/ALD5	ENSG00000111275	SMARCA2	YER073W	ALD5
RDH8/TFB4	ENSG00000111358	RDH8	YPR056W	TFB4
SESN1/SSO2	ENSG00000111450	SESN1	YMR183C	SSO2
MID2/RET3	ENSG00000111481	MID2	YPL010W	RET3
COL5A3/YJL163C	ENSG00000111530	COL5A3	YJL163C	YJL163C
SRCAP/NUP84	ENSG00000111581	SRCAP	YDL116W	NUP84
KIAA0020/CDC36	ENSG00000111596	KIAA0020	YDL165W	CDC36
CPB2/TOF1	ENSG00000111602	CPB2	YNL273W	TOF1
CHRNA3/KRR1	ENSG00000111615	CHRNA3	YCL059C	KRR1
KCNN2/TDH3	ENSG00000111640	KCNN2	YGR192C	TDH3
CNOT4/NOP2	ENSG00000111641	CNOT4	YNL061W	NOP2
PSEN1/SNF2	ENSG00000111642	PSEN1	YOR290C	SNF2
CPOX/YNG1	ENSG00000111653	CPOX	YOR064C	YNG1
MOK/ERR3	ENSG00000111674	MOK	YMR323W	ERR3
HSP90AA1/YGR153W	ENSG00000111679	HSP90AA1	YGR153W	YGR153W
RBL1/SPR1	ENSG00000111701	RBL1	YOR190W	SPR1
DLGAP4/GAL83	ENSG00000111725	DLGAP4	YER027C	GAL83
CFHR2/CTF19	ENSG00000111732	CFHR2	YPL018W	CTF19
NDC80/NUP120	ENSG00000111737	NDC80	YKL057C	NUP120
AP4E1/CDA1	ENSG00000111752	AP4E1	YLR307W	CDA1
RSBN1/WHI3	ENSG00000111786	RSBN1	YNL197C	WHI3
MAGI3/KTR2	ENSG00000111802	MAGI3	YKR061W	KTR2
CXCL2/GIR2	ENSG00000111832	CXCL2	YDR152W	GIR2
AFP/YGR053C	ENSG00000111837	AFP	YGR053C	YGR053C
COL4A4/ASF1	ENSG00000111875	COL4A4	YJL115W	ASF1
OSTM1/CEG1	ENSG00000111880	OSTM1	YGL130W	CEG1
CDH7/YER121W	ENSG00000111907	CDH7	YER121W	YER121W
PCNP/SER2	ENSG00000112029	PCNP	YGR208W	SER2
ARG2/STE3	ENSG00000112038	ARG2	YKL178C	STE3
MEF2C/RAD53	ENSG00000112062	MEF2C	YPL153C	RAD53
PTPRC/MEP3	ENSG00000112077	PTPRC	YPR138C	MEP3
CACNA1S/MRK1	ENSG00000112079	CACNA1S	YDL079C	MRK1
PKP1/YHR009C	ENSG00000112096	PKP1	YHR009C	YHR009C
UBA5/MCM3	ENSG00000112118	UBA5	YEL032W	MCM3
STK17B/HRT3	ENSG00000112146	STK17B	YLR097C	HRT3
CDC14B/MDN1	ENSG00000112159	CDC14B	YLR106C	MDN1
ZNF510/HUR1	ENSG00000112164	ZNF510	YGL168W	HUR1
LRP2/RPN10	ENSG00000112186	LRP2	YHR200W	RPN10
ZNF506/MET22	ENSG00000112200	ZNF506	YOL064C	MET22
DUSP12/AIR1	ENSG00000112214	DUSP12	YIL079C	AIR1
ENSG00000081770/SSN8	ENSG00000112237	ENSG00000081770	YNL025C	SSN8
CADPS2/XPT1	ENSG00000112242	CADPS2	YJR133W	XPT1
HSPB11/SLH1	ENSG00000112249	HSPB11	YGR271W	SLH1
IL12RB2/FRE4	ENSG00000112282	IL12RB2	YNR060W	FRE4
SMARCD3/YJL132W	ENSG00000112293	SMARCD3	YJL132W	YJL132W
FYB/NIT3	ENSG00000112303	FYB	YLR351C	NIT3
MPP4/SAP190	ENSG00000112312	MPP4	YKR028W	SAP190
STRADB/MVP1	ENSG00000112335	STRADB	YMR004W	MVP1
BZW1/SKI7	ENSG00000112339	BZW1	YOR076C	SKI7
PGR/PEX7	ENSG00000112357	PGR	YDR142C	PEX7
ME2/MCH2	ENSG00000112394	ME2	YKL221W	MCH2
C5orf22/PHO84	ENSG00000112499	C5orf22	YML123C	PHO84
CCNT2/GON7	ENSG00000112531	CCNT2	YJL184W	GON7
EPB41L3/ENP1	ENSG00000112578	EPB41L3	YBR247C	ENP1
COBLL1/SPT15	ENSG00000112592	COBLL1	YER148W	SPT15
DLG3/RML2	ENSG00000112651	DLG3	YEL050C	RML2
TRAF5/ARG80	ENSG00000112658	TRAF5	YMR042W	ARG80
MRPL22/ULP2	ENSG00000112701	MRPL22	YIL031W	ULP2
GEMIN5/PRP45	ENSG00000112739	GEMIN5	YAL032C	PRP45
OPRK1/FUN26	ENSG00000112759	OPRK1	YAL022C	FUN26
NFE2L1/HIS4	ENSG00000112769	NFE2L1	YCL030C	HIS4
GSK3B/GTO3	ENSG00000112782	GSK3B	YMR251W	GTO3
ITGB5/YMR124W	ENSG00000112851	ITGB5	YMR124W	YMR124W
ERC1/PAP2	ENSG00000112941	ERC1	YOL115W	PAP2
XPO1/FRE2	ENSG00000112964	XPO1	YKL220C	FRE2
PALB2/ERG13	ENSG00000112972	PALB2	YML126C	ERG13
DOPEY1/ERP4	ENSG00000112983	DOPEY1	YOR016C	ERP4
BCKDHB/LYS1	ENSG00000112992	BCKDHB	YIR034C	LYS1
KAT6A/SSA2	ENSG00000113013	KAT6A	YLL024C	SSA2
ULK2/AEP3	ENSG00000113048	ULK2	YPL005W	AEP3
GRHL2/GAS3	ENSG00000113100	GRHL2	YMR215W	GAS3
TNPO1/HMG2	ENSG00000113161	TNPO1	YLR450W	HMG2
P2RX5/UBX3	ENSG00000113194	P2RX5	YDL091C	UBX3
ITGAE/YSC84	ENSG00000113263	ITGAE	YHR016C	YSC84
DIS3/THG1	ENSG00000113272	DIS3	YGR024C	THG1
PIBF1/ENT5	ENSG00000113282	PIBF1	YDR153C	ENT5
ENSG00000083622/CCR4	ENSG00000113300	ENSG00000083622	YAL021C	CCR4
NUFIP1/PPT1	ENSG00000113312	NUFIP1	YGR123C	PPT1
RRAGB/MSH3	ENSG00000113318	RRAGB	YCR092C	MSH3
CYLD/BUD5	ENSG00000113319	CYLD	YCR038C	BUD5
SLC27A5/RNT1	ENSG00000113360	SLC27A5	YMR239C	RNT1
ZNF324/PAA1	ENSG00000113368	ZNF324	YDR071C	PAA1
ZNF446/SUB1	ENSG00000113387	ZNF446	YMR039C	SUB1
ZNF8/FAT1	ENSG00000113396	ZNF8	YBR041W	FAT1
RPS5/MST1	ENSG00000113407	RPS5	YKL194C	MST1
FAT1/DIA3	ENSG00000113448	FAT1	YDL024C	DIA3
YTHDC1/RAD17	ENSG00000113456	YTHDC1	YOR368W	RAD17
CHMP2B/RPF2	ENSG00000113460	CHMP2B	YKR081C	RPF2
PPIE/RAD50	ENSG00000113522	PPIE	YNL250W	RAD50
ZMPSTE24/SKP1	ENSG00000113558	ZMPSTE24	YDR328C	SKP1
NOA1/NUP170	ENSG00000113569	NOA1	YBL079W	NUP170
REST/PPH22	ENSG00000113575	REST	YDL188C	PPH22
SSH1/YJL028W	ENSG00000113580	SSH1	YJL028W	YJL028W
GSTP1/PRP46	ENSG00000113593	GSTP1	YPL151C	PRP46
APLP2/ARL3	ENSG00000113595	APLP2	YPL051W	ARL3
SLCO1A2/SFB2	ENSG00000113615	SLCO1A2	YNL049C	SFB2
WBP11/MRPL1	ENSG00000113645	WBP11	YDR116C	MRPL1
EIF3I/PRP40	ENSG00000113649	EIF3I	YKL012W	PRP40
TXLNA/RNH70	ENSG00000113712	TXLNA	YGR276C	RNH70
APOB/CEM1	ENSG00000113719	APOB	YER061C	CEM1
NCOA1/SMC4	ENSG00000113810	NCOA1	YLR086W	SMC4
KIF3C/ARP8	ENSG00000113812	KIF3C	YOR141C	ARP8
RAB10/EST2	ENSG00000113889	RAB10	YLR318W	EST2
GCKR/EMP46	ENSG00000114013	GCKR	YLR080W	EMP46
HADHA/OGG1	ENSG00000114026	HADHA	YML060W	OGG1
MAPRE3/UFD4	ENSG00000114062	MAPRE3	YKL010C	UFD4
CAD/VID28	ENSG00000114098	CAD	YIL017C	VID28
CD59/RIM2	ENSG00000114120	CD59	YBR192W	RIM2
CD82/APC11	ENSG00000114125	CD82	YDL008W	APC11
ATRX/MRP21	ENSG00000114126	ATRX	YBL090W	MRP21
TAF9/BDF1	ENSG00000114166	TAF9	YLR399C	BDF1
FCN1/ARC19	ENSG00000114209	FCN1	YKL013C	ARC19
MECOM/PFK26	ENSG00000114268	MECOM	YIL107C	PFK26
SCAMP1/BCY1	ENSG00000114302	SCAMP1	YIL033C	BCY1
PREP/UBP12	ENSG00000114316	PREP	YJL197W	UBP12
HACE1/YMR134W	ENSG00000114346	HACE1	YMR134W	YMR134W
SEH1L/GPA2	ENSG00000114353	SEH1L	YER020W	GPA2
WDR47/RPL24A	ENSG00000114391	WDR47	YGL031C	RPL24A
OVGP1/YMR315W	ENSG00000114416	OVGP1	YMR315W	YMR315W
MAP3K4/GPB2	ENSG00000114423	MAP3K4	YAL056W	GPB2
PILRA/GLC3	ENSG00000114480	PILRA	YEL011W	GLC3
IGSF9/URA3	ENSG00000114491	IGSF9	YEL021W	URA3
ABCB1/NRD1	ENSG00000114503	ABCB1	YNL251C	NRD1
AKR1B1/VMA1	ENSG00000114573	AKR1B1	YDL185W	VMA1
CPNE3/TPN1	ENSG00000114638	CPNE3	YGL186C	TPN1
RRN3/RRT13	ENSG00000114650	RRN3	YER066W	RRT13
CTTN/BSD2	ENSG00000114738	CTTN	YBR290W	BSD2
MTIF2/HFI1	ENSG00000114745	MTIF2	YPL254W	HFI1
TTC39A/PWP2	ENSG00000114767	TTC39A	YCR057C	PWP2
EPS15/SUI1	ENSG00000114784	EPS15	YNL244C	SUI1
ORC1/CPS1	ENSG00000114786	ORC1	YJL172W	CPS1
MGST2/CPR4	ENSG00000114857	MGST2	YCR069W	CPR4
CHERP/TIF4631	ENSG00000114867	CHERP	YGR162W	TIF4631
ATG16L1/ORM1	ENSG00000114978	ATG16L1	YGR038W	ORM1
USP40/TPP1	ENSG00000115008	USP40	YMR156C	TPP1
RAD54L/FAB1	ENSG00000115020	RAD54L	YFR019W	FAB1
MAST2/DAD1	ENSG00000115073	MAST2	YDR016C	DAD1
DNAJA1/ARP3	ENSG00000115091	DNAJA1	YJR065C	ARP3
B4GALT1/ARG8	ENSG00000115107	B4GALT1	YOL140W	ARG8
CHMP5/IST3	ENSG00000115128	CHMP5	YIR005W	IST3
NFX1/ZTA1	ENSG00000115129	NFX1	YBR046C	ZTA1
DIMT1/CTA1	ENSG00000115145	DIMT1	YDR256C	CTA1
IPO11/GUT2	ENSG00000115159	IPO11	YIL155C	GUT2
EIF2AK1/HHT2	ENSG00000115163	EIF2AK1	YNL031C	HHT2
EPDR1/FUS3	ENSG00000115170	EPDR1	YBL016W	FUS3
SEPHS1/YML079W	ENSG00000115207	SEPHS1	YML079W	YML079W
MRPL28/GCN3	ENSG00000115211	MRPL28	YKR026C	GCN3
CEACAM6/RPN11	ENSG00000115233	CEACAM6	YFR004W	RPN11
RBM22/CYR1	ENSG00000115241	RBM22	YJL005W	CYR1
TMED2/YIM1	ENSG00000115252	TMED2	YMR152W	YIM1
ERO1LB/PRB1	ENSG00000115257	ERO1LB	YEL060C	PRB1
ZFAND6/CWH41	ENSG00000115275	ZFAND6	YGL027C	CWH41
TXLNG/DNF3	ENSG00000115306	TXLNG	YMR162C	DNF3
PPEF1/CUE4	ENSG00000115307	PPEF1	YML101C	CUE4
LAT2/DPB3	ENSG00000115350	LAT2	YBR278W	DPB3
HUWE1/NAB2	ENSG00000115380	HUWE1	YGL122C	NAB2
ZW10/SLX1	ENSG00000115392	ZW10	YBR228W	SLX1
ALG9/BSC2	ENSG00000115414	ALG9	YDR275W	BSC2
MYBPC2/BLI1	ENSG00000115415	MYBPC2	YKL061W	BLI1
NOX4/GMH1	ENSG00000115446	NOX4	YKR030W	GMH1
ACOX3/CCT4	ENSG00000115484	ACOX3	YDL143W	CCT4
MTMR2/PLP1	ENSG00000115514	MTMR2	YDR183W	PLP1
PPP1R15A/HSH155	ENSG00000115524	PPP1R15A	YMR288W	HSH155
HSD17B14/VPS24	ENSG00000115561	HSD17B14	YKL041W	VPS24
TRIP6/YDR266C	ENSG00000115568	TRIP6	YDR266C	YDR266C
ACHE/FLO1	ENSG00000115602	ACHE	YAR050W	FLO1
FTL/RIM21	ENSG00000115616	FTL	YNL294C	RIM21
SRRT/SPO12	ENSG00000115648	SRRT	YHR152W	SPO12
BAX/CSR2	ENSG00000115652	BAX	YPR030W	CSR2
NLK/SDS22	ENSG00000115685	NLK	YKL193C	SDS22
PIGS/SPO11	ENSG00000115750	PIGS	YHL022C	SPO11
ATXN7L3/CNB1	ENSG00000115756	ATXN7L3	YKL190W	CNB1
PGS1/SPE1	ENSG00000115758	PGS1	YKL184W	SPE1
PSMC5/RPL23B	ENSG00000115762	PSMC5	YER117W	RPL23B
UIMC1/GRH1	ENSG00000115806	UIMC1	YDR517W	GRH1
CETP/CAC2	ENSG00000115808	CETP	YML102W	CAC2
MMP2/AAC1	ENSG00000115840	MMP2	YMR056C	AAC1
GNAO1/YMR114C	ENSG00000115850	GNAO1	YMR114C	YMR114C
OGFOD1/DPS1	ENSG00000115866	OGFOD1	YLL018C	DPS1
SH3BP2/CDC25	ENSG00000115904	SH3BP2	YLR310C	CDC25
ADD1/BNA5	ENSG00000115919	ADD1	YLR231C	BNA5
C14orf166/VRP1	ENSG00000115935	C14orf166	YLR337C	VRP1
NID2/PNO1	ENSG00000115946	NID2	YOR145C	PNO1
GMCL1/ORC1	ENSG00000115947	GMCL1	YML065W	ORC1
SF3B2/OSH2	ENSG00000115956	SF3B2	YDL019C	OSH2
KLHL42/MRPS18	ENSG00000115963	KLHL42	YNL306W	MRPS18
GNAS/CST6	ENSG00000115966	GNAS	YIL036W	CST6
DNM1L/FKS1	ENSG00000116001	DNM1L	YLR342W	FKS1
PTHLH/SMT3	ENSG00000116030	PTHLH	YDR510W	SMT3
PHACTR3/SSZ1	ENSG00000116044	PHACTR3	YHR064C	SSZ1
ERGIC2/MSH6	ENSG00000116062	ERGIC2	YDR097C	MSH6
TFAP2C/IRC24	ENSG00000116096	TFAP2C	YIR036C	IRC24
AURKA/RPL4A	ENSG00000116106	AURKA	YBR031W	RPL4A
PIR/YHR177W	ENSG00000116128	PIR	YHR177W	YHR177W
RFX2/ALO1	ENSG00000116133	RFX2	YML086C	ALO1
SULT2B1/PSK1	ENSG00000116141	SULT2B1	YAL017W	PSK1
CNOT3/RFA3	ENSG00000116147	CNOT3	YJL173C	RFA3
GP6/GPX2	ENSG00000116157	GP6	YBR244W	GPX2
PTPN4/STE14	ENSG00000116237	PTPN4	YDR410C	STE14
DDX18/RPL22A	ENSG00000116251	DDX18	YLR061W	RPL22A
KHSRP/PML1	ENSG00000116254	KHSRP	YLR016C	PML1
GNA11/SLY1	ENSG00000116266	GNA11	YDR189W	SLY1
EDEM2/NPL3	ENSG00000116350	EDEM2	YDR432W	NPL3
DNMT3B/ETR1	ENSG00000116353	DNMT3B	YBR026C	ETR1
REM1/ELP2	ENSG00000116455	REM1	YGR200C	ELP2
TPX2/ATP4	ENSG00000116459	TPX2	YPL078C	ATP4
PDRG1/YPT53	ENSG00000116473	PDRG1	YNL093W	YPT53
EPB41L1/RLM1	ENSG00000116604	EPB41L1	YPL089C	RLM1
DOCK9/SPE3	ENSG00000116649	DOCK9	YPR069C	SPE3
DOCK3/STB6	ENSG00000116661	DOCK3	YKL072W	STB6
COQ9/REV7	ENSG00000116670	COQ9	YIL139C	REV7
CRLS1/YEL023C	ENSG00000116678	CRLS1	YEL023C	YEL023C
PPP1R13B/KEL2	ENSG00000116679	PPP1R13B	YGR238C	KEL2
SIGLEC1/FZO1	ENSG00000116688	SIGLEC1	YBR179C	FZO1
FKBP1A/EBS1	ENSG00000116698	FKBP1A	YDR206W	EBS1
NSFL1C/GCD14	ENSG00000116731	NSFL1C	YJL125C	GCD14
MAVS/YBR284W	ENSG00000116748	MAVS	YBR284W	YBR284W
F11/MCR1	ENSG00000116750	F11	YKL150W	MCR1
XRN2/HSH49	ENSG00000116754	XRN2	YOR319W	HSH49
DYNLL1/CYS3	ENSG00000116761	DYNLL1	YAL012W	CYS3
TESC/PSK2	ENSG00000116783	TESC	YOL045W	PSK2
SNX5/SOR2	ENSG00000116791	SNX5	YDL246C	SOR2
RPL6/MSW1	ENSG00000116874	RPL6	YDR268W	MSW1
MAPKAPK5/MRPS28	ENSG00000116898	MAPKAPK5	YDR337W	MRPS28
P2RX7/SLC1	ENSG00000116906	P2RX7	YDL052C	SLC1
ESF1/RPS12	ENSG00000116918	ESF1	YOR369C	RPS12
RBBP9/GTR2	ENSG00000116954	RBBP9	YGR163W	GTR2
ANAPC5/POS5	ENSG00000116962	ANAPC5	YPL188W	POS5
SLC23A2/YIL161W	ENSG00000116977	SLC23A2	YIL161W	YIL161W
TMEM230/RPS10A	ENSG00000116983	TMEM230	YOR293W	RPS10A
DZANK1/MHT1	ENSG00000116984	DZANK1	YLL062C	MHT1
KDM2B/SLM2	ENSG00000117020	KDM2B	YNL047C	SLM2
TASP1/RIB5	ENSG00000117091	TASP1	YBR256C	RIB5
GCN1L1/SDH2	ENSG00000117118	GCN1L1	YLL041C	SDH2
RPLP0/SSF1	ENSG00000117133	RPLP0	YHR066W	SSF1
PXN/RPS13	ENSG00000117155	PXN	YDR064W	RPS13
RPH3A/BCD1	ENSG00000117174	RPH3A	YHR040W	BCD1
TRMT6/YOR262W	ENSG00000117228	TRMT6	YOR262W	YOR262W
CHGB/SCY1	ENSG00000117266	CHGB	YGL083W	SCY1
PEBP1/ROD1	ENSG00000117289	PEBP1	YOR018W	ROD1
TBX5/GAL10	ENSG00000117308	TBX5	YBR019C	GAL10
BRAP/PRP3	ENSG00000117360	BRAP	YDR473C	PRP3
ERP29/YGL082W	ENSG00000117385	ERP29	YGL082W	YGL082W
NOS1/GAL2	ENSG00000117394	NOS1	YLR081W	GAL2
FUS/EBP2	ENSG00000117395	FUS	YKL172W	EBP2
IGBP1/CDC20	ENSG00000117399	IGBP1	YGL116W	CDC20
FXYD3/KAP122	ENSG00000117408	FXYD3	YGL016W	KAP122
GANAB/VMA16	ENSG00000117410	GANAB	YHR026W	VMA16
GMIP/YPR1	ENSG00000117448	GMIP	YDR368W	YPR1
RBM41/AHP1	ENSG00000117450	RBM41	YLR109W	AHP1
BIRC5/YBR141C	ENSG00000117461	BIRC5	YBR141C	YBR141C
LAG3/HEF3	ENSG00000117528	LAG3	YNL014W	HEF3
MLF2/NYV1	ENSG00000117533	MLF2	YLR093C	NYV1
OTUB2/DPH5	ENSG00000117543	OTUB2	YLR172C	DPH5
DDX24/WWM1	ENSG00000117560	DDX24	YFL010C	WWM1
ZBTB25/ARG4	ENSG00000117586	ZBTB25	YHR018C	ARG4
ARHGAP4/PRX1	ENSG00000117592	ARHGAP4	YBL064C	PRX1
ANKRD24/YIR035C	ENSG00000117594	ANKRD24	YIR035C	YIR035C
RCOR1/UTP25	ENSG00000117597	RCOR1	YIL091C	UTP25
LTBP4/BDP1	ENSG00000117625	LTBP4	YNL039W	BDP1
BLVRB/YAP3	ENSG00000117632	BLVRB	YHL009C	YAP3
SLC9A1/KIN3	ENSG00000117650	SLC9A1	YAR018C	KIN3
SPTLC1/ECM25	ENSG00000117676	SPTLC1	YJL201W	ECM25
PAPOLA/RER2	ENSG00000117682	PAPOLA	YBR002C	RER2
CCNK/YJR098C	ENSG00000117707	CCNK	YJR098C	YJR098C
PCBP4/SWI1	ENSG00000117713	PCBP4	YPL016W	SWI1
RGS1/NUM1	ENSG00000117724	RGS1	YDR150W	NUM1
MRPS33/RFA2	ENSG00000117748	MRPS33	YNL312W	RFA2
NDUFB2/PEP12	ENSG00000117758	NDUFB2	YOR036W	PEP12
ENSG00000090269/OSH6	ENSG00000117859	ENSG00000090269	YKR003W	OSH6
NUDC/IRR1	ENSG00000118007	NUDC	YIL026C	IRR1
MAEA/RPL16B	ENSG00000118058	MAEA	YNL069C	RPL16B
ICAM1/NTH2	ENSG00000118094	ICAM1	YBR001C	NTH2
STRN4/STS1	ENSG00000118193	STRN4	YIR011C	STS1
IRAK3/MIG3	ENSG00000118263	IRAK3	YER028C	MIG3
LYZ/MOT3	ENSG00000118495	LYZ	YMR070W	MOT3
SI/YDR374C	ENSG00000118503	SI	YDR374C	YDR374C
MUL1/YJR154W	ENSG00000118507	MUL1	YJR154W	YJR154W
PDCD7/YPL067C	ENSG00000118508	PDCD7	YPL067C	YPL067C
SPG21/YDR026C	ENSG00000118513	SPG21	YDR026C	YDR026C
DNAJB11/CAR1	ENSG00000118520	DNAJB11	YPL111W	CAR1
THPO/YLR352W	ENSG00000118564	THPO	YLR352W	YLR352W
CHRD/SEC22	ENSG00000118640	CHRD	YLR268W	SEC22
FLT3LG/SWP1	ENSG00000118705	FLT3LG	YMR149W	SWP1
RAB11FIP3/SNX4	ENSG00000118960	RAB11FIP3	YJL036W	SNX4
GNPTG/PCL9	ENSG00000118971	GNPTG	YDL179W	PCL9
ZNF268/TFC4	ENSG00000119041	ZNF268	YGR047C	TFC4
GOLGA3/RAD6	ENSG00000119048	GOLGA3	YGL058W	RAD6
PABPC4/YPR015C	ENSG00000119138	PABPC4	YPR015C	YPR015C
CD209/CFT2	ENSG00000119203	CD209	YLR115W	CFT2
MCOLN1/UTP10	ENSG00000119285	MCOLN1	YJL109C	UTP10
EFNB1/RAD23	ENSG00000119318	EFNB1	YEL037C	RAD23
AARS/RTG1	ENSG00000119335	AARS	YOL067C	RTG1
GLG1/RRD2	ENSG00000119383	GLG1	YPL152W	RRD2
KIF4A/GLE1	ENSG00000119392	KIF4A	YDL207W	GLE1
PLEKHG2/MTG2	ENSG00000119396	PLEKHG2	YHR168W	MTG2
PITPNM2/GID7	ENSG00000119402	PITPNM2	YCL039W	GID7
EXOC1/KIC1	ENSG00000119408	EXOC1	YHR102W	KIC1
DTX2/SIT4	ENSG00000119414	DTX2	YDL047W	SIT4
NLRC4/MIC14	ENSG00000119421	NLRC4	YDR031W	MIC14
NRCAM/YMR130W	ENSG00000119431	NRCAM	YMR130W	YMR130W
LAMB1/SUC2	ENSG00000119535	LAMB1	YIL162W	SUC2
SLC26A3/HSP104	ENSG00000119541	SLC26A3	YLL026W	HSP104
DLD/MLH3	ENSG00000119684	DLD	YPL164C	MLH3
WDR7/PXA1	ENSG00000119688	WDR7	YPL147W	PXA1
TXNL1/CBC2	ENSG00000119707	TXNL1	YPL178W	CBC2
IL5RA/ALD4	ENSG00000119711	IL5RA	YOR374W	ALD4
ITGA6/GCD7	ENSG00000119718	ITGA6	YLR291C	GCD7
RAPGEF4/COQ6	ENSG00000119723	RAPGEF4	YGR255C	COQ6
ENSG00000091436/TOM40	ENSG00000119725	ENSG00000091436	YMR203W	TOM40
FH/CCT8	ENSG00000119760	FH	YJL008C	CCT8
SEL1L3/AXL1	ENSG00000119912	SEL1L3	YPR122W	AXL1
TF/SWT1	ENSG00000119917	TF	YOR166C	SWT1
MYO15A/TSR3	ENSG00000119929	MYO15A	YOR006C	TSR3
APOH/PIG2	ENSG00000119938	APOH	YIL045W	PIG2
NLRP1/XKS1	ENSG00000119950	NLRP1	YGR194C	XKS1
ACKR6/YHL042W	ENSG00000119965	ACKR6	YHL042W	YHL042W
SPAG7/RPT4	ENSG00000119969	SPAG7	YOR259C	RPT4
ORC6/SIF2	ENSG00000120008	ORC6	YBR103W	SIF2
ZC3HC1/AAT2	ENSG00000120053	ZC3HC1	YLR027C	AAT2
ESR1/MET17	ENSG00000120054	ESR1	YLR303W	MET17
RGS17/PIS1	ENSG00000120088	RGS17	YPR113W	PIS1
ANGPT2/PPS1	ENSG00000120129	ANGPT2	YBR276C	PPS1
CD200/RCL1	ENSG00000120158	CD200	YOL010W	RCL1
CMA1/MOB1	ENSG00000120162	CMA1	YIL106W	MOB1
PSME1/MTR2	ENSG00000120253	PSME1	YKL186C	MTR2
JPH4/MRP2	ENSG00000120333	JPH4	YPR166C	MRP2
MYH7/CCT2	ENSG00000120438	MYH7	YIL142W	CCT2
CEBPE/RTA1	ENSG00000120457	CEBPE	YGR213C	RTA1
SLC7A8/GSF2	ENSG00000120458	SLC7A8	YML048W	GSF2
OSGEP/TAF12	ENSG00000120656	OSGEP	YDR145W	TAF12
RNF31/SSE2	ENSG00000120694	RNF31	YBR169C	SSE2
SCFD1/ALG5	ENSG00000120697	SCFD1	YPL227C	ALG5
G2E3/RRP43	ENSG00000120699	G2E3	YCR035C	RRP43
HECTD1/SUP45	ENSG00000120705	HECTD1	YBR143C	SUP45
HNRNPC/MET31	ENSG00000120738	HNRNPC	YPL038W	MET31
RPGRIP1/PPZ1	ENSG00000120756	RPGRIP1	YML016C	PPZ1
SUPT16H/UTP20	ENSG00000120800	SUPT16H	YBL004W	UTP20
TOX4/SUE1	ENSG00000120802	TOX4	YPR151C	SUE1
GEMIN2/HAP3	ENSG00000120837	GEMIN2	YBL021C	HAP3
TGM1/UTP13	ENSG00000120868	TGM1	YLR222C	UTP13
TINF2/YAR064W	ENSG00000120907	TINF2	YAR064W	YAR064W
DAZL/YNL217W	ENSG00000120910	DAZL	YNL217W	YNL217W
SEMA6A/YLR118C	ENSG00000120992	SEMA6A	YLR118C	YLR118C
TRPM7/RRI1	ENSG00000121022	TRPM7	YDL216C	RRI1
TYRO3/YGR017W	ENSG00000121067	TYRO3	YGR017W	YGR017W
WDR76/YML082W	ENSG00000121152	WDR76	YML082W	YML082W
CAPN3/SPC2	ENSG00000121552	CAPN3	YML055W	SPC2
SNAP23/CTT1	ENSG00000121691	SNAP23	YGR088W	CTT1
PHGDH/ASH1	ENSG00000121741	PHGDH	YKL185W	ASH1
COL9A3/BUB2	ENSG00000121749	COL9A3	YMR055C	BUB2
EZR/BI4	ENSG00000121858	EZR	Q0120	BI4
MYL6/STT4	ENSG00000121879	MYL6	YLR305C	STT4
AGO1/YER140W	ENSG00000121931	AGO1	YER140W	YER140W
TEKT2/YCR061W	ENSG00000121966	TEKT2	YCR061W	YCR061W
CLSPN/NCE102	ENSG00000122025	CLSPN	YPR149W	NCE102
UNC13D/FZF1	ENSG00000122034	UNC13D	YGL254W	FZF1
DPYSL2/INP52	ENSG00000122126	DPYSL2	YNL106C	INP52
TGFB2/MRP4	ENSG00000122140	TGFB2	YHL004W	MRP4
NUP50/COG5	ENSG00000122176	NUP50	YNL051W	COG5
CDC45/COP1	ENSG00000122218	CDC45	YDL145C	COP1
COMT/AUS1	ENSG00000122223	COMT	YOR011W	AUS1
LRRFIP2/MPE1	ENSG00000122257	LRRFIP2	YKL059C	MPE1
HDAC6/MDM31	ENSG00000122299	HDAC6	YHR194W	MDM31
KRT31/RTR1	ENSG00000122484	KRT31	YER139C	RTR1
CDC6/CDC3	ENSG00000122545	CDC6	YLR314C	CDC3
UPRT/YMR111C	ENSG00000122705	UPRT	YMR111C	YMR111C
CDC23/DSE1	ENSG00000122741	CDC23	YER124C	DSE1
CBX5/YMR317W	ENSG00000122778	CBX5	YMR317W	YMR317W
SUCO/YPR011C	ENSG00000122912	SUCO	YPR011C	YPR011C
MSH2/MF(ALPHA)1	ENSG00000122952	MSH2	YPL187W	MF(ALPHA)1
MAP3K1/MRD1	ENSG00000122965	MAP3K1	YPR112C	MRD1
DHPS/BBP1	ENSG00000122966	DHPS	YPL255W	BBP1
HOOK2/DBP10	ENSG00000123064	HOOK2	YDL031W	DBP10
ARCN1/DMA1	ENSG00000123091	ARCN1	YHR115C	DMA1
PSMD5/YEL076C-A	ENSG00000123131	PSMD5	YEL076C-A	YEL076C-A
PTGS1/PET191	ENSG00000123146	PTGS1	YJR034W	PET191
NUP188/CDC40	ENSG00000123154	NUP188	YDR364C	CDC40
CRAT/CCC2	ENSG00000123191	CRAT	YDR270W	CCC2
SH2D3C/SFH1	ENSG00000123219	SH2D3C	YLR321C	SFH1
NANS/VPS66	ENSG00000123268	NANS	YPR139C	VPS66
DFNB31/GIM5	ENSG00000123349	DFNB31	YML094W	GIM5
CWF19L1/CDC5	ENSG00000123374	CWF19L1	YMR001C	CDC5
SEMA4G/YPR013C	ENSG00000123411	SEMA4G	YPR013C	YPR013C
BTAF1/PPM2	ENSG00000123444	BTAF1	YOL141W	PPM2
IKZF5/ATP11	ENSG00000123472	IKZF5	YNL315C	ATP11
BLNK/LGE1	ENSG00000123562	BLNK	YPL055C	LGE1
SORBS1/YPT7	ENSG00000123595	SORBS1	YML001W	YPT7
BAMBI/AVT4	ENSG00000123643	BAMBI	YNL101W	AVT4
IL11/RRP45	ENSG00000123737	IL11	YDR280W	RRP45
MYO3A/YLR345W	ENSG00000123836	MYO3A	YLR345W	YLR345W
WAC/CKS1	ENSG00000123975	WAC	YBR135W	CKS1
CREM/LAP4	ENSG00000123992	CREM	YKL103C	LAP4
NUBP2/SPR6	ENSG00000123999	NUBP2	YER115C	SPR6
HIVEP1/DIP5	ENSG00000124067	HIVEP1	YPL265W	DIP5
TREM2/YKL091C	ENSG00000124120	TREM2	YKL091C	YKL091C
CRISP3/GPI16	ENSG00000124155	CRISP3	YHR188C	GPI16
FKBP5/RVS167	ENSG00000124181	FKBP5	YDR388W	RVS167
SRPK1/PUB1	ENSG00000124193	SRPK1	YNL016W	PUB1
BRPF3/CSE1	ENSG00000124207	BRPF3	YGL238W	CSE1
MRPS18A/MMS2	ENSG00000124208	MRPS18A	YGL087C	MMS2
ENSG00000096087/TEM1	ENSG00000124209	ENSG00000096087	YML064C	TEM1
EFHC1/MDM34	ENSG00000124214	EFHC1	YGL219C	MDM34
NCR2/UBA4	ENSG00000124217	NCR2	YHR111W	UBA4
HSP90AB1/TLG2	ENSG00000124222	HSP90AB1	YOL018C	TLG2
MLN/DRS1	ENSG00000124228	MLN	YLL008W	DRS1
CDC5L/SNC2	ENSG00000124333	CDC5L	YOR327C	SNC2
ITPR3/RFU1	ENSG00000124356	ITPR3	YLR073C	RFU1
ZNF184/TOS1	ENSG00000124357	ZNF184	YBR162C	TOS1
DSP/MPP10	ENSG00000124383	DSP	YJR002W	MPP10
SIRT1/SAD1	ENSG00000124422	SIRT1	YFR005C	SAD1
HNRNPH3/UBP8	ENSG00000124486	HNRNPH3	YMR223W	UBP8
JAK2/SAM37	ENSG00000124491	JAK2	YMR060C	SAM37
IL12RB1/MGS1	ENSG00000124535	IL12RB1	YNL218W	MGS1
ABL1/YHC1	ENSG00000124562	ABL1	YLR298C	YHC1
ACOT7/EMI1	ENSG00000124570	ACOT7	YDR512C	EMI1
SH3GLB1/MSN5	ENSG00000124571	SH3GLB1	YDR335W	MSN5
CDC7/YBT1	ENSG00000124574	CDC7	YLL048C	YBT1
PCSK5/OST6	ENSG00000124641	PCSK5	YML019W	OST6
SCD/YGR266W	ENSG00000124702	SCD	YGR266W	YGR266W
TMED1/CRG1	ENSG00000124713	TMED1	YHR209W	CRG1
ABLIM1/MMR1	ENSG00000124731	ABLIM1	YLR190W	MMR1
RAB18/MCM1	ENSG00000124762	RAB18	YMR043W	MCM1
NRP1/ROX1	ENSG00000124766	NRP1	YPR065W	ROX1
PRTFDC1/MIG1	ENSG00000124782	PRTFDC1	YGL035C	MIG1
TSPAN15/NUP1	ENSG00000124789	TSPAN15	YOR098C	NUP1
MAST3/FMP23	ENSG00000124802	MAST3	YBR047W	FMP23
MZF1/MSA1	ENSG00000124813	MZF1	YOR066W	MSA1
MYO9B/HDA3	ENSG00000124831	MYO9B	YPR179C	HDA3
PSMD8/DSL1	ENSG00000124839	PSMD8	YNL258C	DSL1
SETD1A/NSG2	ENSG00000124942	SETD1A	YNL156C	NSG2
MAGEB2/CDC39	ENSG00000125107	MAGEB2	YCR093W	CDC39
EFNA2/EMP70	ENSG00000125304	EFNA2	YLR083C	EMP70
CIRBP/UPF3	ENSG00000125351	CIRBP	YGR072W	UPF3
ATP5D/CWC24	ENSG00000125352	ATP5D	YLR323C	CWC24
IGFALS/SHS1	ENSG00000125354	IGFALS	YDL225W	SHS1
HNRNPM/SYC1	ENSG00000125414	HNRNPM	YOR179C	SYC1
MARCH2/GGA2	ENSG00000125447	MARCH2	YHR108W	GGA2
NDUFB7/ADY2	ENSG00000125450	NDUFB7	YCR010C	ADY2
TECR/REB1	ENSG00000125482	TECR	YBR049C	REB1
TIMM13/ESC2	ENSG00000125618	TIMM13	YDR363W	ESC2
CDC34/RPA135	ENSG00000125630	CDC34	YPR010C	RPA135
MTAP/YKL047W	ENSG00000125651	MTAP	YKL047W	YKL047W
POLR2E/YDR415C	ENSG00000125675	POLR2E	YDR415C	YDR415C
POLRMT/THO2	ENSG00000125676	POLRMT	YNL139C	THO2
HCN2/RPL23A	ENSG00000125691	HCN2	YBL087C	RPL23A
GADD45B/IST1	ENSG00000125726	GADD45B	YNL265C	IST1
MADCAM1/RGD1	ENSG00000125733	MADCAM1	YBR260C	RGD1
MKNK2/PMT4	ENSG00000125734	MKNK2	YJR143C	PMT4
ENSG00000099882/SMD2	ENSG00000125743	ENSG00000099882	YLR275W	SMD2
ARVCF/RTN2	ENSG00000125744	ARVCF	YDL204W	RTN2
RANBP1/SQT1	ENSG00000125746	RANBP1	YIR012W	SQT1
KLHL22/PDC2	ENSG00000125817	KLHL22	YDR081C	PDC2
MED15/YCR076C	ENSG00000125818	MED15	YCR076C	YCR076C
SERPIND1/SMB1	ENSG00000125835	SERPIND1	YER029C	SMB1
SNAP29/SGD1	ENSG00000125844	SNAP29	YLR336C	SGD1
CRKL/PEX15	ENSG00000125863	CRKL	YOL044W	PEX15
LZTR1/MRS1	ENSG00000125864	LZTR1	YIR021W	MRS1
MMP11/COF1	ENSG00000125868	MMP11	YLL050C	COF1
CECR2/MUD1	ENSG00000125870	CECR2	YBR119W	MUD1
SMARCB1/NAB6	ENSG00000125944	SMARCB1	YML117W	NAB6
P2RX6/INO2	ENSG00000125952	P2RX6	YDR123C	INO2
DERL3/RAM1	ENSG00000125954	DERL3	YDL090C	RAM1
ENSG00000099964/ERV41	ENSG00000125991	ENSG00000099964	YML067C	ERV41
BCL2L13/ATG11	ENSG00000126001	BCL2L13	YPR049C	ATG11
ENSG00000099972/PRE1	ENSG00000126067	ENSG00000099972	YER012W	PRE1
DDT/SPC98	ENSG00000126216	DDT	YNL126W	SPC98
OSM/YJR084W	ENSG00000126226	OSM	YJR084W	YJR084W
CABIN1/UBA2	ENSG00000126261	CABIN1	YDR390C	UBA2
TBC1D10A/DOT5	ENSG00000126432	TBC1D10A	YIL010W	DOT5
SUSD2/HMT1	ENSG00000126457	SUSD2	YBR034C	HMT1
SF3A1/SDO1	ENSG00000126524	SF3A1	YLR022C	SDO1
SEC14L2/VPS30	ENSG00000126581	SEC14L2	YPL120W	VPS30
ENSG00000100010/ECM22	ENSG00000126746	ENSG00000100010	YLR228C	ECM22
PPIL2/BUD27	ENSG00000126756	PPIL2	YFL023W	BUD27
SNRPD3/TIM22	ENSG00000126768	SNRPD3	YDL217C	TIM22
PES1/SPO21	ENSG00000126777	PES1	YOL091W	SPO21
MAPK1/YDL206W	ENSG00000126787	MAPK1	YDL206W	YDL206W
GGT1/SSE1	ENSG00000126803	GGT1	YPL106C	SSE1
PPM1F/URB2	ENSG00000126838	PPM1F	YJR041C	URB2
TOP3B/GEM1	ENSG00000126858	TOP3B	YAL048C	GEM1
DGCR14/PBS2	ENSG00000126934	DGCR14	YJL128C	PBS2
CRYBB2P1/RNA15	ENSG00000126945	CRYBB2P1	YGL044C	RNA15
MFNG/SNT309	ENSG00000126970	MFNG	YPR101W	SNT309
CARD10/CNE1	ENSG00000127022	CARD10	YAL058W	CNE1
SLC25A1/VIP1	ENSG00000127241	SLC25A1	YLR410W	VIP1
ADRBK2/JID1	ENSG00000127328	ADRBK2	YPR061C	JID1
LGALS2/YAF9	ENSG00000127337	LGALS2	YNL107W	YAF9
GGA1/YOL075C	ENSG00000127412	GGA1	YOL075C	YOL075C
HIRA/SVF1	ENSG00000127415	HIRA	YDR346C	SVF1
SH3BP1/EMC1	ENSG00000127463	SH3BP1	YCL045C	EMC1
LGALS1/SIN3	ENSG00000127511	LGALS1	YOL004W	SIN3
HPS4/SLY41	ENSG00000127526	HPS4	YOR307C	SLY41
ENSG00000100101/NUP82	ENSG00000127527	ENSG00000100101	YJL061W	NUP82
PATZ1/MIG2	ENSG00000127528	PATZ1	YGL209W	MIG2
TRIOBP/ERV1	ENSG00000127554	TRIOBP	YGR029W	ERV1
TFIP11/CTF18	ENSG00000127586	TFIP11	YMR078C	CTF18
GCAT/SLK19	ENSG00000127603	GCAT	YOR195W	SLK19
ENSG00000100118/RSC4	ENSG00000127616	ENSG00000100118	YKR008W	RSC4
CRYBB1/GIS1	ENSG00000127663	CRYBB1	YDR096W	GIS1
EIF3L/TUB1	ENSG00000127824	EIF3L	YML085C	TUB1
NHP2L1/DCI1	ENSG00000127884	NHP2L1	YOR180C	DCI1
MICALL1/UTP8	ENSG00000127914	MICALL1	YGR128C	UTP8
ENSG00000100141/YNL033W	ENSG00000127946	ENSG00000100141	YNL033W	YNL033W
POLR2F/PEX1	ENSG00000127980	POLR2F	YKL197C	PEX1
SOX10/DUS3	ENSG00000128016	SOX10	YLR401C	DUS3
CCDC134/ADE1	ENSG00000128050	CCDC134	YAR015W	ADE1
PICK1/ADE4	ENSG00000128059	PICK1	YMR300C	ADE4
TTC28/HXT6	ENSG00000128285	TTC28	YDR343C	HXT6
SLC16A8/TUM1	ENSG00000128309	SLC16A8	YOR251C	TUM1
CENPM/REC107	ENSG00000128335	CENPM	YJR021C	REC107
SEPT3/CIN4	ENSG00000128340	SEPT3	YMR138W	CIN4
SLC5A1/MAK31	ENSG00000128534	SLC5A1	YCR020C-A	MAK31
TPTEP1/KRI1	ENSG00000128585	TPTEP1	YNL308C	KRI1
DDX17/DJP1	ENSG00000128590	DDX17	YIR004W	DJP1
DMC1/NMA1	ENSG00000128591	DMC1	YLR328W	NMA1
TCF20/TGL2	ENSG00000128604	TCF20	YDR058C	TGL2
CBY1/MRPS12	ENSG00000128626	CBY1	YNR036C	MRPS12
TOMM22/YHR219W	ENSG00000128641	TOMM22	YHR219W	YHR219W
RTDR1/ALG3	ENSG00000128654	RTDR1	YBL082C	ALG3
XBP1/HAT1	ENSG00000128708	XBP1	YPL001W	HAT1
FBXO7/ADD66	ENSG00000128789	FBXO7	YKL206C	ADD66
GTPBP1/INO80	ENSG00000128908	GTPBP1	YGL150C	INO80
POLDIP3/DAL82	ENSG00000128944	POLDIP3	YNL314W	DAL82
TIMP3/DUT1	ENSG00000128951	TIMP3	YBR252W	DUT1
PPP6R2/YER163C	ENSG00000128965	PPP6R2	YER163C	YER163C
SBF1/LCP5	ENSG00000129071	SBF1	YER127W	LCP5
SUN2/SEC26	ENSG00000129083	SUN2	YDR238C	SEC26
CYB5R3/PRE5	ENSG00000129084	CYB5R3	YMR314W	PRE5
DNAL4/ECM38	ENSG00000129103	DNAL4	YLR299W	ECM38
ENSG00000100262/DCD1	ENSG00000129187	ENSG00000100262	YHR144C	DCD1
PACSIN2/SPO14	ENSG00000129219	PACSIN2	YKR031C	SPO14
AP1B1/DIA2	ENSG00000129221	AP1B1	YOR080W	DIA2
HMGXB4/TRX3	ENSG00000129235	HMGXB4	YCR083W	TRX3
TOM1/MRM1	ENSG00000129282	TOM1	YOR201C	MRM1
NEFH/BUR2	ENSG00000129315	NEFH	YLR226W	BUR2
BIK/APM2	ENSG00000129354	BIK	YHL019C	APM2
HMOX1/SIR4	ENSG00000129422	HMOX1	YDR227W	SIR4
THOC5/YNL122C	ENSG00000129451	THOC5	YNL122C	YNL122C
MCM5/GNP1	ENSG00000129473	MCM5	YDR508C	GNP1
ARSA/SEC6	ENSG00000129484	ARSA	YIL068C	SEC6
TSPO/TMT1	ENSG00000129515	TSPO	YER175C	TMT1
RASD2/RPS26A	ENSG00000129518	RASD2	YGL189C	RPS26A
CBX7/WSC3	ENSG00000129538	CBX7	YOL105C	WSC3
PDGFB/RUB1	ENSG00000129559	PDGFB	YDR139C	RUB1
ACR/OST2	ENSG00000129562	ACR	YOR103C	OST2
RPL3/NBP2	ENSG00000129675	RPL3	YDR162C	NBP2
ZMAT5/BRE2	ENSG00000129691	ZMAT5	YLR015W	BRE2
RBFOX2/RPS4B	ENSG00000129824	RBFOX2	YHR203C	RPS4B
TAB1/THI20	ENSG00000129946	TAB1	YOL055C	THI20
ASCC2/DPP1	ENSG00000129951	ASCC2	YDR284C	DPP1
MTMR3/RMT2	ENSG00000130005	MTMR3	YDR465C	RMT2
SMCR7L/HPA3	ENSG00000130066	SMCR7L	YEL066W	HPA3
APOL1/NOG2	ENSG00000130119	APOL1	YNR053C	NOG2
MYH9/ORT1	ENSG00000130158	MYH9	YOR130C	ORT1
SAMM50/ELF1	ENSG00000130165	SAMM50	YKL160W	ELF1
GRAP2/GTB1	ENSG00000130175	GRAP2	YDR221W	GTB1
EIF3D/CDC16	ENSG00000130177	EIF3D	YKL022C	CDC16
TNRC6B/STE13	ENSG00000130226	TNRC6B	YOR219C	STE13
ENSG00000100357/YGR071C	ENSG00000130227	ENSG00000100357	YGR071C	YGR071C
SGSM3/THO1	ENSG00000130254	SGSM3	YER063W	THO1
IFT27/MSS1	ENSG00000130299	IFT27	YMR023C	MSS1
KIAA0930/YDR115W	ENSG00000130312	KIAA0930	YDR115W	YDR115W
NCF4/SOL2	ENSG00000130313	NCF4	YCR073W-A	SOL2
CSF2RB/LSM7	ENSG00000130332	CSF2RB	YNL147W	LSM7
SLC25A17/AST1	ENSG00000130347	SLC25A17	YBL069W	AST1
UPK3A/YGL185C	ENSG00000130414	UPK3A	YGL185C	YGL185C
KCTD17/ARC40	ENSG00000130429	KCTD17	YBR234C	ARC40
ST13/LSM4	ENSG00000130520	ST13	YER112W	LSM4
IL2RB/RUP1	ENSG00000130560	IL2RB	YOR138C	RUP1
RBX1/YDL086W	ENSG00000130635	RBX1	YDL086W	YDL086W
EP300/CLB3	ENSG00000130638	EP300	YDL155W	CLB3
L3MBTL2/SPC97	ENSG00000130640	L3MBTL2	YHR172W	SPC97
RANGAP1/ADH6	ENSG00000130684	RANGAP1	YMR318C	ADH6
ZC3H7B/RPN13	ENSG00000130706	ZC3H7B	YLR421C	RPN13
PHF5A/ARG1	ENSG00000130707	PHF5A	YOL058W	ARG1
ACO2/RRP4	ENSG00000130713	ACO2	YHR069C	RRP4
POLR3H/UBC12	ENSG00000130725	POLR3H	YLR306W	UBC12
PMM1/JHD2	ENSG00000130726	PMM1	YJR119C	JHD2
BRD1/FRS1	ENSG00000130764	BRD1	YLR060W	FRS1
MLC1/INH1	ENSG00000130770	MLC1	YDL181W	INH1
HDAC10/BIK1	ENSG00000130779	HDAC10	YCL029C	BIK1
FKBP3/SLA2	ENSG00000130787	FKBP3	YNL243W	SLA2
CTSG/RPF1	ENSG00000130810	CTSG	YHR088W	RPF1
GZMB/TIF35	ENSG00000130811	GZMB	YDR429C	TIF35
RBM23/YML053C	ENSG00000130816	RBM23	YML053C	YML053C
PRMT5/CBF5	ENSG00000130826	PRMT5	YLR175W	CBF5
AP4S1/TRM9	ENSG00000130829	AP4S1	YML014W	TRM9
POLE2/YIL055C	ENSG00000130830	POLE2	YIL055C	YIL055C
SOS2/UFD2	ENSG00000130939	SOS2	YDL190C	UFD2
CDKL1/MET12	ENSG00000130956	CDKL1	YPL023C	MET12
NIN/UBA1	ENSG00000130985	NIN	YKL210W	UBA1
PYGL/YFR016C	ENSG00000131016	PYGL	YFR016C	YFR016C
TRIM9/TRS65	ENSG00000131018	TRIM9	YGR166W	TRS65
PSMC6/RIM15	ENSG00000131023	PSMC6	YFL033C	RIM15
CDKN3/AAR2	ENSG00000131043	CDKN3	YBL074C	AAR2
ATP6V1D/ACS1	ENSG00000131069	ATP6V1D	YAL054C	ACS1
PIGH/TIM13	ENSG00000131142	PIGH	YGR181W	TIM13
PSMA3/COX5A	ENSG00000131143	PSMA3	YNL052W	COX5A
VTI1B/PSF2	ENSG00000131153	VTI1B	YJL072C	PSF2
TIMM9/AIM13	ENSG00000131165	TIMM9	YFR011C	AIM13
GSTZ1/BNA2	ENSG00000131203	GSTZ1	YJR078W	BNA2
AHSA1/BIT2	ENSG00000131233	AHSA1	YBR270C	BIT2
DAAM1/ATM1	ENSG00000131269	DAAM1	YMR301C	ATM1
SPTLC2/MCM22	ENSG00000131323	SPTLC2	YJR135C	MCM22
RIN3/IDP1	ENSG00000131370	RIN3	YDL066W	IDP1
SNW1/GYP6	ENSG00000131374	SNW1	YJL044C	GYP6
CHGA/RIM13	ENSG00000131375	CHGA	YMR154C	RIM13
ITPK1/DOG1	ENSG00000131462	ITPK1	YHR044C	DOG1
PPM1A/GRC3	ENSG00000131467	PPM1A	YLL035W	GRC3
SIX4/RPL27B	ENSG00000131469	SIX4	YDR471W	RPL27B
ASB2/MSC1	ENSG00000131470	ASB2	YML128C	MSC1
ERH/VPS25	ENSG00000131475	ERH	YJR102C	VPS25
HIF1A/MRPL51	ENSG00000131495	HIF1A	YPR100W	MRPL51
SRSF5/YEL020C	ENSG00000131503	SRSF5	YEL020C	YEL020C
EIF5/BNI1	ENSG00000131504	EIF5	YNL271C	BNI1
SERPINA4/UBC4	ENSG00000131508	SERPINA4	YBR082C	UBC4
SLC8A3/SEC8	ENSG00000131558	SLC8A3	YPR055W	SEC8
DICER1/ADY3	ENSG00000131626	DICER1	YDL239C	ADY3
MTHFD1/MRS4	ENSG00000131653	MTHFD1	YKR052C	MRS4
TCL1A/GPI15	ENSG00000131711	TCL1A	YNL038W	GPI15
ZC3H14/CDC13	ENSG00000131724	ZC3H14	YDL220C	CDC13
TELO2/ACO2	ENSG00000131730	TELO2	YJL200C	ACO2
BDKRB1/TOP2	ENSG00000131747	BDKRB1	YNL088W	TOP2
GSKIP/SIP2	ENSG00000131791	GSKIP	YGL208W	SIP2
VRK1/LHP1	ENSG00000131795	VRK1	YDL051W	LHP1
PSMC1/PDA1	ENSG00000131828	PSMC1	YER178W	PDA1
RPS6KA5/FOL2	ENSG00000131979	RPS6KA5	YGR267C	FOL2
PSMB5/APJ1	ENSG00000132002	PSMB5	YNL077W	APJ1
YY1/HMI1	ENSG00000132017	YY1	YOL095C	HMI1
ACIN1/SDS24	ENSG00000132024	ACIN1	YBR214W	SDS24
CCNB1IP1/ACC1	ENSG00000132142	CCNB1IP1	YNR016C	ACC1
TRIP11/YLR419W	ENSG00000132153	TRIP11	YLR419W	YLR419W
APEX1/STE20	ENSG00000132155	APEX1	YHL007C	STE20
ENSG00000100829/ERG27	ENSG00000132196	ENSG00000100829	YLR100W	ERG27
PABPN1/PEP5	ENSG00000132256	PABPN1	YMR231W	PEP5
EFS/PIN2	ENSG00000132274	EFS	YOR104W	PIN2
ARHGAP5/BUD32	ENSG00000132275	ARHGAP5	YGR262C	BUD32
CINP/TNA1	ENSG00000132326	CINP	YGR260W	TNA1
SRP54/PTP2	ENSG00000132334	SRP54	YOR208W	PTP2
CPNE6/GSP1	ENSG00000132341	CPNE6	YLR293C	GSP1
CHD8/CLU1	ENSG00000132361	CHD8	YMR012W	CLU1
PSMA6/INP54	ENSG00000132376	PSMA6	YOL065C	INP54
NFKBIA/RFA1	ENSG00000132383	NFKBIA	YAR007C	RFA1
EMC9/PEX4	ENSG00000132388	EMC9	YGR133W	PEX4
PSME2/YCR043C	ENSG00000132424	PSME2	YCR043C	YCR043C
BRMS1L/RPL26B	ENSG00000132463	BRMS1L	YGR034W	RPL26B
ENSG00000100931/SAS10	ENSG00000132467	ENSG00000100931	YDL153C	SAS10
SEC23A/GSY2	ENSG00000132470	SEC23A	YLR258W	GSY2
PNN/CSE4	ENSG00000132475	PNN	YKL049C	CSE4
RABGGTA/MMF1	ENSG00000132541	RABGGTA	YIL051C	MMF1
NFATC4/SWM1	ENSG00000132604	NFATC4	YDR260C	SWM1
PLTP/VPS4	ENSG00000132612	PLTP	YPR173C	VPS4
PCIF1/SEC9	ENSG00000132639	PCIF1	YGR009C	SEC9
GSS/POL30	ENSG00000132646	GSS	YBR088C	POL30
MMP9/RPC34	ENSG00000132664	MMP9	YNR003C	RPC34
TRPC4AP/RSM23	ENSG00000132676	TRPC4AP	YGL129C	RSM23
PYGB/PRP5	ENSG00000132680	PYGB	YBR237W	PRP5
PROCR/MMS4	ENSG00000132688	PROCR	YBR098W	MMS4
GINS1/SUN4	ENSG00000132692	GINS1	YNL066W	SUN4
NINL/HCS1	ENSG00000132740	NINL	YKL017C	HCS1
CD40/DPH1	ENSG00000132768	CD40	YIL103W	DPH1
UQCC/CHS5	ENSG00000132780	UQCC	YLR330W	CHS5
ZMYND8/YKL133C	ENSG00000132792	ZMYND8	YKL133C	YKL133C
SGK2/APL6	ENSG00000132842	SGK2	YGR261C	APL6
IFT52/GLN4	ENSG00000132855	IFT52	YOR168W	GLN4
MYBL2/PHM6	ENSG00000132912	MYBL2	YDR281C	PHM6
HNF4A/SSN3	ENSG00000132964	HNF4A	YPL042C	SSN3
SLA2/SPC72	ENSG00000133020	SLA2	YAL047C	SPC72
C20orf24/MYO1	ENSG00000133026	C20orf24	YHR023W	MYO1
NFATC2/TEL1	ENSG00000133056	NFATC2	YBL088C	TEL1
STK4/YHR113W	ENSG00000133059	STK4	YHR113W	YHR113W
PFDN4/POP3	ENSG00000133069	PFDN4	YNL282W	POP3
DOK5/CLN1	ENSG00000133101	DOK5	YMR199W	CLN1
CSTF1/TMA19	ENSG00000133112	CSTF1	YKL056C	TMA19
BMP7/RFC5	ENSG00000133119	BMP7	YBR087W	RFC5
RAE1/LPX1	ENSG00000133121	RAE1	YOR084W	LPX1
TPD52L2/STE7	ENSG00000133216	TPD52L2	YDL159W	STE7
DNAJC5/MKS1	ENSG00000133246	DNAJC5	YNL076W	MKS1
NELFCD/FES1	ENSG00000133265	NELFCD	YBR101C	FES1
PRPF6/DUG1	ENSG00000133313	PRPF6	YFR044C	DUG1
TUBB1/NSA1	ENSG00000133316	TUBB1	YGL111W	NSA1
PSMA7/TVP15	ENSG00000133318	PSMA7	YDR100W	TVP15
NTSR1/NUT2	ENSG00000133398	NTSR1	YPR168W	NUT2
MRGBP/YNL134C	ENSG00000133424	MRGBP	YNL134C	YNL134C
DIDO1/LEE1	ENSG00000133606	DIDO1	YPL054W	LEE1
GID8/RAS2	ENSG00000133703	GID8	YNL098C	RAS2
BIRC7/SXM1	ENSG00000133704	BIRC7	YDR395W	SXM1
ARFGAP1/CDC60	ENSG00000133706	ARFGAP1	YPL160W	CDC60
AVP/INM1	ENSG00000133731	AVP	YHR046C	INM1
COL20A1/RAS1	ENSG00000133818	COL20A1	YOR101W	RAS1
CHRNA4/YMR226C	ENSG00000133835	CHRNA4	YMR226C	YMR226C
EEF1A2/ERG28	ENSG00000133935	EEF1A2	YER044C	ERG28
PTK6/COX16	ENSG00000133983	PTK6	YJL003W	COX16
GMEB2/MED6	ENSG00000133997	GMEB2	YHR058C	MED6
C20orf27/SUI2	ENSG00000134001	C20orf27	YJR007W	SUI2
SPEF1/ELP3	ENSG00000134014	SPEF1	YPL086C	ELP3
CDC25B/CLB1	ENSG00000134057	CDC25B	YGR108W	CLB1
ARFRP1/SSK22	ENSG00000134072	ARFRP1	YCR073C	SSK22
NDUFAF5/MNL1	ENSG00000134109	NDUFAF5	YHR204W	MNL1
TRIB3/COA1	ENSG00000134138	TRIB3	YIL157C	COA1
RASSF2/AAD6	ENSG00000134152	RASSF2	YFL056C	AAD6
CSNK2A1/OCA2	ENSG00000134242	CSNK2A1	YNL056W	OCA2
ANGPT4/VTH2	ENSG00000134243	ANGPT4	YJL222W	VTH2
HM13/ADP1	ENSG00000134250	HM13	YCR011C	ADP1
SNPH/RIB4	ENSG00000134262	SNPH	YOL143C	RIB4
MYLK2/ARF2	ENSG00000134287	MYLK2	YDL137W	ARF2
SIRPB1/SRS2	ENSG00000134313	SIRPB1	YJL092W	SRS2
SEC23B/YGR130C	ENSG00000134318	SEC23B	YGR130C	YGR130C
FERMT1/CDC73	ENSG00000134371	FERMT1	YLR418C	CDC73
HAO1/TIM17	ENSG00000134375	HAO1	YJL143W	TIM17
PDYN/SLX5	ENSG00000134376	PDYN	YDL013W	SLX5
PLCB4/DED81	ENSG00000134440	PLCB4	YHR019C	DED81
MYL9/NSR1	ENSG00000134453	MYL9	YGR159C	NSR1
HCK/CCL1	ENSG00000134480	HCK	YPR025C	CCL1
CRNKL1/TAT1	ENSG00000134489	CRNKL1	YBR069C	TAT1
POFUT1/VRG4	ENSG00000134490	POFUT1	YGL225W	VRG4
SAMHD1/CYK3	ENSG00000134516	SAMHD1	YDL117W	CYK3
PAK7/YNR040W	ENSG00000134571	PAK7	YNR040W	YNR040W
KIF3B/SAR1	ENSG00000134594	KIF3B	YPL218W	SAR1
NOP56/CIN1	ENSG00000134627	NOP56	YOR349W	CIN1
IDH3B/MPT5	ENSG00000134644	IDH3B	YGL178W	MPT5
MAPRE1/NOG1	ENSG00000134697	MAPRE1	YPL093W	NOG1
JAG1/PRP38	ENSG00000134748	JAG1	YGR075C	PRP38
CDK5RAP1/SIP5	ENSG00000134758	CDK5RAP1	YMR140W	SIP5
SNTA1/YOR192C-C	ENSG00000134812	SNTA1	YOR192C-C	YOR192C-C
OXT/GDT1	ENSG00000134851	OXT	YBR187W	GDT1
TTI1/RAD2	ENSG00000134899	TTI1	YGR258C	RAD2
E2F1/RRT12	ENSG00000134900	E2F1	YCR045C	RRT12
RPRD1B/TRM112	ENSG00000134909	RPRD1B	YNR046W	TRM112
PXMP4/STT3	ENSG00000134910	PXMP4	YGL022W	STT3
CHMP4B/ATF1	ENSG00000134954	CHMP4B	YOR377W	ATF1
BPI/FMN1	ENSG00000135002	BPI	YDR236C	FMN1
CST3/PDH1	ENSG00000135046	CST3	YPR002W	PDH1
ASIP/URE2	ENSG00000135049	ASIP	YNL229C	URE2
CST4/SER1	ENSG00000135069	CST4	YOR184W	SER1
ACTR5/RGI2	ENSG00000135090	ACTR5	YIL057C	RGI2
WFDC2/MSB1	ENSG00000135148	WFDC2	YOR188W	MSB1
AHCY/TIP20	ENSG00000135249	AHCY	YGL145W	TIP20
DHX35/MTO1	ENSG00000135297	DHX35	YGL236C	MTO1
DNTTIP1/SPO75	ENSG00000135312	DNTTIP1	YLL005C	SPO75
MAP1LC3A/ORC3	ENSG00000135336	MAP1LC3A	YLL004W	ORC3
SYNDIG1/VHS1	ENSG00000135341	SYNDIG1	YDR247W	VHS1
PIGU/PEX22	ENSG00000135363	PIGU	YAL055W	PEX22
TNNC2/PHO23	ENSG00000135365	TNNC2	YNL097C	PHO23
APMAP/KRE33	ENSG00000135372	APMAP	YNL132W	KRE33
ZNF516/APN1	ENSG00000135374	ZNF516	YKL114C	APN1
USP14/HLJ1	ENSG00000135392	USP14	YMR161W	HLJ1
VAPA/DGA1	ENSG00000135407	VAPA	YOR245C	DGA1
MYOM1/YOR246C	ENSG00000135437	MYOM1	YOR246C	YOR246C
MYL12A/GTS1	ENSG00000135439	MYL12A	YGL181W	GTS1
CEP76/YNL305C	ENSG00000135472	CEP76	YNL305C	YNL305C
CEP192/PAN2	ENSG00000135473	CEP192	YGL094C	PAN2
RNMT/NOP4	ENSG00000135486	RNMT	YPL043W	NOP4
SMAD7/SUL1	ENSG00000135502	SMAD7	YBR294W	SUL1
LAMA1/YOS9	ENSG00000135506	LAMA1	YDR057W	YOS9
RNF125/YFL054C	ENSG00000135517	RNF125	YFL054C	YFL054C
ANKRD12/DGR2	ENSG00000135541	ANKRD12	YKL121W	DGR2
NOL4/MIM1	ENSG00000135596	NOL4	YOL026C	MIM1
POLI/CCT7	ENSG00000135624	POLI	YJL111W	CCT7
MIB1/UBP5	ENSG00000135655	MIB1	YER144C	UBP5
RBBP8/YGR283C	ENSG00000135679	RBBP8	YGR283C	YGR283C
RIOK3/YDR042C	ENSG00000135720	RIOK3	YDR042C	YDR042C
CSTF2/TOK1	ENSG00000135750	CSTF2	YJL093C	TOK1
PSMD10/LST4	ENSG00000135763	PSMD10	YKL176C	LST4
ATG4A/RFC4	ENSG00000135778	ATG4A	YOL094C	RFC4
TBL1X/SPT8	ENSG00000135801	TBL1X	YLR055C	SPT8
GPR143/GLN1	ENSG00000135821	GPR143	YPR035W	GLN1
PGRMC1/VAM7	ENSG00000135823	PGRMC1	YGL212W	VAM7
POLA1/MAK32	ENSG00000135828	POLA1	YCR019W	MAK32
MID1/ECM16	ENSG00000135829	MID1	YMR128W	ECM16
NKAP/MBA1	ENSG00000135837	NKAP	YBR185C	MBA1
NXT2/GPI2	ENSG00000135845	NXT2	YPL076W	GPI2
GUCY2F/PEX14	ENSG00000135862	GUCY2F	YGL153W	PEX14
ENSG00000101898/MRPL3	ENSG00000135900	ENSG00000101898	YMR024W	MRPL3
ALG13/YML083C	ENSG00000135903	ALG13	YML083C	YML083C
PRPS2/CAJ1	ENSG00000135924	PRPS2	YER048C	CAJ1
TLR8/PKR1	ENSG00000135930	TLR8	YMR123W	PKR1
AMMECR1/HYM1	ENSG00000135932	AMMECR1	YKL189W	HYM1
CHRDL1/COX4	ENSG00000135940	CHRDL1	YGL187C	COX4
WDR13/OM45	ENSG00000135951	WDR13	YIL136W	OM45
SUV39H1/ISU2	ENSG00000136003	SUV39H1	YOR226C	ISU2
GLRA2/CTK1	ENSG00000136021	GLRA2	YKL139W	CTK1
XIAP/BUD21	ENSG00000136026	XIAP	YOR078W	BUD21
STAG2/YGR117C	ENSG00000136040	STAG2	YGR117C	YGR117C
MCF2/NUR1	ENSG00000136044	MCF2	YDL089W	NUR1
F9/PWP1	ENSG00000136045	F9	YLR196W	PWP1
ABCD1/PLB2	ENSG00000136068	ABCD1	YMR006C	PLB2
CCDC22/RRN7	ENSG00000136098	CCDC22	YJL025W	RRN7
CACNA1F/VPS36	ENSG00000136100	CACNA1F	YLR417W	VPS36
SYP/BUD4	ENSG00000136108	SYP	YJR092W	BUD4
PLP2/GYL1	ENSG00000136111	PLP2	YMR192W	GYL1
BMX/PHM7	ENSG00000136143	BMX	YOL084W	PHM7
PLS3/YIL001W	ENSG00000136144	PLS3	YIL001W	YIL001W
NAA10/ADE2	ENSG00000136197	NAA10	YOR128C	ADE2
RENBP/CDC42	ENSG00000136238	RENBP	YLR229C	CDC42
ELF4/SWF1	ENSG00000136247	ELF4	YDR126W	SWF1
SMARCA1/SRP68	ENSG00000136261	SMARCA1	YPL243W	SRP68
MTMR8/DBP9	ENSG00000136271	MTMR8	YLR276C	DBP9
ASB9/YOX1	ENSG00000136352	ASB9	YML027W	YOX1
ENSG00000102050/FAU1	ENSG00000136371	ENSG00000102050	YER183C	FAU1
RBBP7/OKP1	ENSG00000136436	RBBP7	YGR179C	OKP1
PPP1R2P9/NMT1	ENSG00000136448	PPP1R2P9	YLR195C	NMT1
KCND1/NOP6	ENSG00000136450	KCND1	YDL213C	NOP6
OPN1LW/YGR021W	ENSG00000136463	OPN1LW	YGR021W	YGR021W
FMR1/CDH1	ENSG00000136485	FMR1	YGL003C	CDH1
PIM2/RAD3	ENSG00000136492	PIM2	YER171W	RAD3
SLC35A2/KTR4	ENSG00000136504	SLC35A2	YBR199W	KTR4
PQBP1/GAP1	ENSG00000136521	PQBP1	YKR039W	GAP1
PCSK1N/MRPL4	ENSG00000136522	PCSK1N	YLR439W	MRPL4
EMD/NGR1	ENSG00000136527	EMD	YBR212W	NGR1
TAZ/EMP47	ENSG00000136560	TAZ	YFL048C	EMP47
PGK1/HXT3	ENSG00000136573	PGK1	YDR345C	HXT3
GATA1/YHR020W	ENSG00000136628	GATA1	YHR020W	YHR020W
MAGT1/VPS45	ENSG00000136631	MAGT1	YGL095C	VPS45
SMS/QDR3	ENSG00000136636	SMS	YBR043C	QDR3
PHEX/PUF4	ENSG00000136715	PHEX	YGL014W	PUF4
UBL4A/IMP4	ENSG00000136718	UBL4A	YNL075W	IMP4
EEA1/KRE5	ENSG00000136731	EEA1	YOR336W	KRE5
RP2/HSE1	ENSG00000136738	RP2	YHL002W	HSE1
PHF16/NFS1	ENSG00000136750	PHF16	YCL017C	NFS1
CDK16/YME1	ENSG00000136758	CDK16	YPR024W	YME1
USP11/SIS1	ENSG00000136770	USP11	YNL007C	SIS1
PCYT1B/KIN28	ENSG00000136807	PCYT1B	YDL108W	KIN28
HTATSF1/TRX2	ENSG00000136810	HTATSF1	YGR209C	TRX2
VGLL1/ECM29	ENSG00000136813	VGLL1	YHL030W	ECM29
CD40LG/SMC2	ENSG00000136824	CD40LG	YFR031C	SMC2
TIMP1/JSN1	ENSG00000136827	TIMP1	YJR091C	JSN1
FGD1/TCM62	ENSG00000136828	FGD1	YBR044C	TCM62
PIN4/SEC1	ENSG00000136854	PIN4	YDR164C	SEC1
PORCN/YPL260W	ENSG00000136861	PORCN	YPL260W	YPL260W
MAGED2/PRP4	ENSG00000136875	MAGED2	YPR178W	PRP4
KLF8/VMA10	ENSG00000136888	KLF8	YHR039C-A	VMA10
SYTL4/IPI1	ENSG00000136891	SYTL4	YHR085W	IPI1
CENPI/PUP1	ENSG00000136930	CENPI	YOR157C	PUP1
DRP2/KEL3	ENSG00000136933	DRP2	YPL263C	KEL3
TAF7L/PLP2	ENSG00000136940	TAF7L	YOR281C	PLP2
PBDC1/RPL35B	ENSG00000136942	PBDC1	YDL136W	RPL35B
ENSG00000102391/DCC1	ENSG00000136982	ENSG00000102391	YCL016C	DCC1
ARMCX3/DFM1	ENSG00000136986	ARMCX3	YDR411C	DFM1
HTR2A/RPA49	ENSG00000137054	HTR2A	YNL248C	RPA49
NDFIP2/DOA1	ENSG00000137055	NDFIP2	YKL213C	DOA1
TNFSF13B/HNT3	ENSG00000137074	TNFSF13B	YOR258W	HNT3
MLNR/GOR1	ENSG00000137106	MLNR	YNL274C	GOR1
CAB39L/RPS6B	ENSG00000137154	CAB39L	YBR181C	RPS6B
KLF5/CWC27	ENSG00000137168	KLF5	YPL064C	CWC27
STK24/STB4	ENSG00000137203	STK24	YMR019W	STB4
ACP5/POP8	ENSG00000137265	ACP5	YBL018C	POP8
DNAJC3/BMS1	ENSG00000137312	DNAJC3	YPL217C	BMS1
UGGT2/SNF5	ENSG00000137337	UGGT2	YBR289W	SNF5
ARHGEF7/FLX1	ENSG00000137409	ARHGEF7	YIL134W	FLX1
FGF9/RPC31	ENSG00000137478	FGF9	YNL151C	RPC31
SGCG/SHE9	ENSG00000137497	SGCG	YDR393W	SHE9
PARP4/FMP32	ENSG00000137500	PARP4	YFL046W	FMP32
SUPT20H/YIP5	ENSG00000137502	SUPT20H	YGL161C	YIP5
MRPS31/YGR015C	ENSG00000137509	MRPS31	YGR015C	YGR015C
KPNA3/MRPL10	ENSG00000137547	KPNA3	YNL284C	MRPL10
FLT1/TGS1	ENSG00000137574	FLT1	YPL157W	TGS1
RGCC/YNR065C	ENSG00000137642	RGCC	YNR065C	YNR065C
VWA8/BUD13	ENSG00000137656	VWA8	YGL174W	BUD13
DGKH/TMA20	ENSG00000137699	DGKH	YER007C-A	TMA20
KATNAL1/VAC14	ENSG00000137713	KATNAL1	YLR386W	VAC14
INTS6/YAH1	ENSG00000137714	INTS6	YPL252C	YAH1
TSC22D1/YJL185C	ENSG00000137752	TSC22D1	YJL185C	YJL185C
CLN5/MKK2	ENSG00000137764	CLN5	YPL140C	MKK2
OLFM4/ODC2	ENSG00000137801	OLFM4	YOR222W	ODC2
MSLN/GCR2	ENSG00000137806	MSLN	YNL199C	GCR2
TRADD/KIP1	ENSG00000137807	TRADD	YBL063W	KIP1
HSF4/RTF1	ENSG00000137815	HSF4	YGL244W	RTF1
CORO1A/YKR078W	ENSG00000137822	CORO1A	YKR078W	YKR078W
MAPK3/HHF2	ENSG00000137841	MAPK3	YNL030W	HHF2
PHKB/BIO5	ENSG00000137842	PHKB	YNR056C	BIO5
NUTF2/WSC4	ENSG00000137845	NUTF2	YHL028W	WSC4
NUP93/SLD2	ENSG00000137872	NUP93	YKL108W	SLD2
CENPT/RLP24	ENSG00000137876	CENPT	YLR009W	RLP24
TSNAXIP1/COY1	ENSG00000137878	TSNAXIP1	YKL179C	COY1
NFAT5/ALT1	ENSG00000137944	NFAT5	YLR089C	ALT1
N4BP1/SUA7	ENSG00000137947	N4BP1	YPR086W	SUA7
CBLN1/BET2	ENSG00000137955	CBLN1	YPR176C	BET2
ARL2BP/KGD2	ENSG00000137992	ARL2BP	YDR148C	KGD2
ZNF423/IMD2	ENSG00000138029	ZNF423	YHR216W	IMD2
CCL22/RBK1	ENSG00000138030	CCL22	YCR036W	RBK1
CCL17/PTC1	ENSG00000138032	CCL17	YDL006W	PTC1
CTCF/YGR016W	ENSG00000138035	CTCF	YGR016W	YGR016W
ACD/DIN7	ENSG00000138036	ACD	YDR263C	DIN7
POLR2C/PSY2	ENSG00000138041	POLR2C	YNL201C	PSY2
PARD6A/YPT1	ENSG00000138069	PARD6A	YFL038C	YPT1
ZNF821/ARP2	ENSG00000138071	ZNF821	YDL029W	ARP2
MMP15/MAL12	ENSG00000138079	MMP15	YGR292W	MAL12
USB1/DAS1	ENSG00000138081	USB1	YJL149W	DAS1
CCDC113/PET309	ENSG00000138095	CCDC113	YLR067C	PET309
NME3/BIO4	ENSG00000138101	NME3	YNR057C	BIO4
PSMD7/ARP1	ENSG00000138107	PSMD7	YHR129C	ARP1
VAC14/KIP3	ENSG00000138160	VAC14	YGL216W	KIP3
TANGO6/SOL4	ENSG00000138161	TANGO6	YGR248W	SOL4
COG4/BSP1	ENSG00000138162	COG4	YPR171W	BSP1
PLA2G15/SDP1	ENSG00000138166	PLA2G15	YIL113W	SDP1
[truncated: 1,511 more rows]
