# Supplementary material for: Scope and limitations of yeast as a model organism for studying human tissue-specific pathways
Source: BMC Syst Biol. 2015 Dec 29;9:96. doi: 10.1186/s12918-015-0253-0 (PMC4696342; doi:10.1186/s12918-015-0253-0)
Supplement: Additional file 1 — Network alignments. Compressed (*.zip) file containing individual tissue-specific alignments. (ZIP 5181 Kb) [file 12918_2015_253_MOESM1_ESM.zip › alignments/Daudi_AlignGraph_edges.tsv]

First_ortholog_pair	Second_ortholog_pair
GLS/ENT2	DPM1/PRK1
STC2/CHD1	CFTR/DFG5
TPTEP1/KRI1	FKBP4/LOC1
AKT3/YKU70	TAC1/RPT3
SHD/UBI4	CX3CL1/RET1
MAP4K3/MRT4	SPATA20/NGL2
RPL28/PFK27	PAX6/ERB1
TRIM62/TYE7	E2F2/KEL1
MCF2L2/BZZ1	REV3L/UBP7
INTS10/YDR333C	TRAF3IP3/TRM8
KCNN2/TDH3	LRRC23/RPB2
PDLIM1/YJL107C	ZBTB32/BET3
VPS29/HSP82	ZBTB32/BET3
EZH1/YDL156W	TYROBP/CDC53
MTA3/DBF2	BRCA1/SPP1
AMBP/RKI1	STMN4/MTR10
PRMT5/CBF5	AGPS/MAK11
RSBN1/WHI3	SYT13/RIM11
MYBL2/PHM6	AKAP11/TCB1
RASSF1/MIR1	DEF6/FAA1
ANK1/CKA1	BCLAF1/RPA190
GPI/MRPS5	IKZF2/GSH2
ADAM28/DUR1,2	TSSC1/CFT1
CNN2/HOF1	NSMAF/SEC18
USP33/RPN3	NSMAF/SEC18
CST7/RPN6	NSMAF/SEC18
EIF2AK1/HHT2	NSMAF/SEC18
MVK/MET30	NSMAF/SEC18
IL4I1/NUF2	ENSG00000038102/SNF1
KAT8/SEC24	TG/PTK2
SGK2/APL6	ARHGAP6/YHR003C
TTI1/RAD2	ROS1/YLR426W
ASCC3/NMD3	TNFRSF17/PUF6
ZBTB11/IRE1	MCF2L2/BZZ1
BRD8/CMD1	EIF2AK2/SPS19
HSPE1/POR2	SEC61A1/REX4
MTFR1/YHR202W	ATP2B4/ROT2
VPS29/HSP82	NCKAP1/SOF1
GOSR1/RPT5	MRPS24/FUR1
RBFOX2/RPS4B	RFXANK/GBP2
SLC25A36/RPL15A	BCAS1/NOP7
ECH1/KSS1	PMS1/PTC3
MYL12B/YMR310C	ZNF76/SPP382
GNB1/KTI12	SNAP91/YLR224W
L3MBTL2/SPC97	COL17A1/HSP12
HPCAL1/DUN1	TIE1/AHA1
TRHDE/NOP1	SPI1/YAP1
USP33/RPN3	MPPED2/RPT2
EPN2/SNP1	ZBTB11/IRE1
PPL/KAR3	PPAP2A/CIK1
LGALS13/LTP1	PKM/SWD2
HIRA/SVF1	PDZD4/CKA2
SGK2/APL6	TFE3/YPL034W
MAP3K4/GPB2	TRPC7/PXA2
HSD11B1/SFA1	PLA2G10/ESS1
EFNB1/RAD23	ZXDC/SUP35
EXOSC3/POP2	CNGB1/SED5
VGLL1/ECM29	RAD18/HSP10
CECR2/MUD1	EPN2/SNP1
EFNB3/ARP4	FBXW11/ALF1
FKBP6/RSC6	NDE1/RSC3
TIMM9/AIM13	NTN4/KGD1
DSP/MPP10	TXK/NOP15
SGK2/APL6	EIF4G3/OPI3
EHBP1/NPL4	SLC25A3/KSP1
PPL/KAR3	PLD1/SCP160
ADCYAP1R1/POM33	ARHGAP15/SNL1
PRMT5/CBF5	ARHGAP15/SNL1
PPP2R5D/SSA1	RBM7/VBA5
EIF1B/VPS64	ICAM3/GEA1
SHD/UBI4	DGKD/ADH2
HSPA9/CPR6	DGKD/ADH2
PBDC1/RPL35B	RARB/YHI9
RALGPS2/ADR1	NFKB2/ADA2
CST7/RPN6	USP33/RPN3
EFNB1/RAD23	USP33/RPN3
CYB5R3/PRE5	USP33/RPN3
NAA10/ADE2	USP33/RPN3
GOSR1/RPT5	USP33/RPN3
AHCY/TIP20	UBE2A/GOS1
SH2D3C/SFH1	FKBP6/RSC6
EFNB1/RAD23	CST7/RPN6
CYB5R3/PRE5	CST7/RPN6
GOSR1/RPT5	CST7/RPN6
DNAJC3/BMS1	TNS1/SSB1
LMNB1/SNQ2	TNS1/SSB1
CFHR2/CTF19	RIMS1/PAR32
NOA1/NUP170	SRCAP/NUP84
RBFOX2/RPS4B	CHRNA3/KRR1
MLF2/NYV1	KCNN2/TDH3
ZBTB24/MMM1	KCNN2/TDH3
EIF5/BNI1	CFHR2/CTF19
MAPK1/YDL206W	RSBN1/WHI3
HEATR1/YOL092W	APOB/CEM1
AMH/SMY1	CD82/APC11
HNF4A/SSN3	TAF9/BDF1
CASP2/PNG1	MAP3K4/GPB2
CD200/RCL1	TTC39A/PWP2
PRMT5/CBF5	TTC39A/PWP2
TNNT1/PIK1	EIF2AK1/HHT2
PON2/SOG2	NID2/PNO1
GPI/MRPS5	MAPKAPK5/MRPS28
PDE10A/SYN8	MLF2/NYV1
ATP6V1A/VAB2	MLF2/NYV1
DSP/MPP10	RCOR1/UTP25
CYB5R3/PRE5	BLVRB/YAP3
GSPT1/PGI1	SPTLC1/ECM25
ULBP1/SNU56	CCNK/YJR098C
TMEM33/MF(ALPHA)2	GOLGA3/RAD6
GOSR1/RPT5	EFNB1/RAD23
VPS29/HSP82	OSGEP/TAF12
FBL/ARF1	CDC45/COP1
ARHGEF18/RPS11B	DSP/MPP10
MAPRE1/NOG1	CDC7/YBT1
IL17A/CTI6	LGALS1/SIN3
SHD/UBI4	GCAT/SLK19
SLC30A3/SIR3	ENSG00000100141/YNL033W
PRMT5/CBF5	TPTEP1/KRI1
CAV2/POB3	ENSG00000100357/YGR071C
RBBP8/YGR283C	PRMT5/CBF5
SHD/UBI4	ANGPT4/VTH2
CNTRL/NMD5	SIRPB1/SRS2
IL4I1/NUF2	AHCY/TIP20
SLC1A4/CDC10	RENBP/CDC42
HCFC1R1/YND1	GATA1/YHR020W
PDE1A/GLN3	MAGT1/VPS45
STC2/CHD1	CDK16/YME1
BCCIP/OTU1	NDFIP2/DOA1
RPS25/SCD5	SGCG/SHE9
ARHGEF18/RPS11B	NAGPA/RPS24A
ENSG00000112727/MDM35	ABCC1/SRO9
DR1/ATG7	CAPN15/IES2
TMEM147/MLC1	SALL1/BRE5
CYB561D2/SNU66	CSK/SMX3
ACVR1/SWA2	TUSC3/CHC1
GOSR1/RPT5	IL4I1/NUF2
RIC8B/MTW1	IL4I1/NUF2
ATP6V1A/VAB2	IL4I1/NUF2
LIPA/PMC1	SHD/UBI4
MTMR4/PDR5	SHD/UBI4
TRPV4/SWE1	SHD/UBI4
SLC22A2/UBP2	SHD/UBI4
HSPA9/CPR6	SHD/UBI4
IL1A/UBC13	SHD/UBI4
TREH/TRR1	SHD/UBI4
STC2/CHD1	CEACAM5/MIF2
SNX17/EDC3	SIGLEC5/DHH1
ENSG00000108516/RSM27	RPL18A/RSM24
CHD4/TAF4	UPK1A/TAF1
PPP2R5D/SSA1	AP1S1/DST1
ENSG00000106540/ATG10	PLOD3/WHI4
VSX2/DBP7	SUSD1/BDH1
NAT9/SSL2	TNFSF8/TFA1
ARHGEF17/BNI5	MED13/STP3
ACADM/FBA1	GOSR1/RPT5
ENSG00000112664/ACA1	ALOX12/ARC15
RAB7L1/STE4	SUPT6H/CCT3
OGFOD2/TLG1	RNF141/PTC5
IFT57/RPN14	PPFIBP1/RPT1
SNX17/EDC3	MVK/MET30
HEATR1/YOL092W	SLC26A8/YDR336W
APBB3/NET1	ICK/UBP3
TREH/TRR1	HSPA9/CPR6
STC2/CHD1	BRIX1/NRP1
HSPE1/POR2	ABTB1/RNA14
AKR1A1/VMS1	EHBP1/NPL4
SYF2/VPS13	LCT/CDC14
MUC5B/GET3	HPCAL4/ILS1
