# Supplementary material for: Scope and limitations of yeast as a model organism for studying human tissue-specific pathways
Source: BMC Syst Biol. 2015 Dec 29;9:96. doi: 10.1186/s12918-015-0253-0 (PMC4696342; doi:10.1186/s12918-015-0253-0)
Supplement: Additional file 1 — Network alignments. Compressed (*.zip) file containing individual tissue-specific alignments. (ZIP 5181 Kb) [file 12918_2015_253_MOESM1_ESM.zip › alignments/K-562_AlignGraph_nodes.tsv]

ID	Human_EnsemblGeneID	Human_Symbol	Yeast_EnsemblGeneID	Yeast_Symbol
TSPAN6/DPM1	ENSG00000000419	TSPAN6	YPR183W	DPM1
DPM1/GSH1	ENSG00000001084	DPM1	YJL101C	GSH1
SCYL3/RAD59	ENSG00000002016	SCYL3	YDL059C	RAD59
FGR/CTR1	ENSG00000003147	FGR	YPR124W	CTR1
CFH/COS9	ENSG00000003402	CFH	YKL219W	COS9
GCLC/DFG5	ENSG00000003436	GCLC	YMR238W	DFG5
NFYA/NRP1	ENSG00000003756	NFYA	YDL167C	NRP1
SEMA3F/CSM4	ENSG00000004059	SEMA3F	YPL200W	CSM4
CFTR/FEN1	ENSG00000004399	CFTR	YCR034W	FEN1
KRIT1/ADK1	ENSG00000004455	KRIT1	YDR226W	ADK1
RAD52/FPR2	ENSG00000004478	RAD52	YDR519W	FPR2
BAD/ACP1	ENSG00000004779	BAD	YKL192C	ACP1
CD99/YGR201C	ENSG00000004838	CD99	YGR201C	YGR201C
AOC1/YDR307W	ENSG00000004866	AOC1	YDR307W	YDR307W
HECW1/CDC27	ENSG00000004897	HECW1	YBL084C	CDC27
MAD1L1/FCY2	ENSG00000004948	MAD1L1	YER056C	FCY2
LASP1/CYC3	ENSG00000004961	LASP1	YAL039C	CYC3
M6PR/NAM7	ENSG00000005007	M6PR	YMR080C	NAM7
ICA1/DNL4	ENSG00000005156	ICA1	YOR005C	DNL4
ALS2/TAH1	ENSG00000005175	ALS2	YCR060W	TAH1
CASP10/ERV15	ENSG00000005189	CASP10	YBR210W	ERV15
CFLAR/AGA1	ENSG00000005243	CFLAR	YNR044W	AGA1
TFPI/PST2	ENSG00000005302	TFPI	YDR032C	PST2
RBM5/LOC1	ENSG00000005700	RBM5	YFR001W	LOC1
MTMR7/YDR352W	ENSG00000005893	MTMR7	YDR352W	YDR352W
ARF5/PGC1	ENSG00000006007	ARF5	YPL206C	PGC1
POLDIP2/APL4	ENSG00000006125	POLDIP2	YPR029C	APL4
PLXND1/ADH7	ENSG00000006194	PLXND1	YCR105W	ADH7
AK2/GRX6	ENSG00000006468	AK2	YDL010W	GRX6
CD38/LCB5	ENSG00000006530	CD38	YLR260W	LCB5
FKBP4/DBF4	ENSG00000006634	FKBP4	YDR052C	DBF4
KDM1A/YMR010W	ENSG00000006704	KDM1A	YMR010W	YMR010W
CAMKK1/VPS41	ENSG00000006715	CAMKK1	YDR080W	VPS41
RECQL/SKN7	ENSG00000006788	RECQL	YHR206W	SKN7
HSPB6/IZH2	ENSG00000006831	HSPB6	YOL002C	IZH2
ARHGAP33/PAC1	ENSG00000007168	ARHGAP33	YOR269W	PAC1
NDUFAB1/MET10	ENSG00000007171	NDUFAB1	YFR030W	MET10
PDK4/HXK2	ENSG00000007174	PDK4	YGL253W	HXK2
ZMYND10/TRS33	ENSG00000007255	ZMYND10	YOR115C	TRS33
ST7/UTR5	ENSG00000007264	ST7	YEL035C	UTR5
CDC27/SRL1	ENSG00000007372	CDC27	YOR247W	SRL1
SLC4A1/GPI1	ENSG00000007541	SLC4A1	YGR216C	GPI1
CALCR/FRE7	ENSG00000007952	CALCR	YOL152W	FRE7
HCCS/SCH9	ENSG00000008118	HCCS	YHR205W	SCH9
DVL2/UTR1	ENSG00000008130	DVL2	YJR049C	UTR1
UPF1/DTR1	ENSG00000008282	UPF1	YBR180W	DTR1
SKAP2/CNL1	ENSG00000008294	SKAP2	YDR357C	CNL1
SLC25A5/PHO3	ENSG00000008710	SLC25A5	YBR092C	PHO3
CCDC109B/RPS20	ENSG00000008988	CCDC109B	YHL015W	RPS20
HOXA11/YBL055C	ENSG00000009335	HOXA11	YBL055C	YBL055C
POLR2J/REV3	ENSG00000009413	POLR2J	YPL167C	REV3
DHX33/VTA1	ENSG00000009844	DHX33	YLR181C	VTA1
MEOX1/PHD1	ENSG00000009950	MEOX1	YKL043W	PHD1
LIG3/RSC2	ENSG00000009954	LIG3	YLR357W	RSC2
RPAP3/SSH4	ENSG00000010017	RPAP3	YKL124W	SSH4
ENSG00000005189/MSC7	ENSG00000010030	ENSG00000005189	YHR039C	MSC7
CIAPIN1/SEE1	ENSG00000010165	CIAPIN1	YIL064W	SEE1
FAM214B/COR1	ENSG00000010256	FAM214B	YBL045C	COR1
COPZ2/YCS4	ENSG00000010292	COPZ2	YLR272C	YCS4
PRKAR2B/NUD1	ENSG00000010322	PRKAR2B	YOR373W	NUD1
MSL3/PEX13	ENSG00000010671	MSL3	YLR191W	PEX13
CREBBP/YCK2	ENSG00000010810	CREBBP	YNL154C	YCK2
BZRAP1/NDD1	ENSG00000010818	BZRAP1	YOR372C	NDD1
MPO/ELA1	ENSG00000011007	MPO	YNL230C	ELA1
PON1/YNK1	ENSG00000011052	PON1	YKL067W	YNK1
GCFC2/ICT1	ENSG00000011198	GCFC2	YLR099C	ICT1
ABCB4/UTP18	ENSG00000011260	ABCB4	YJL069C	UTP18
SOX8/NAB2	ENSG00000011275	SOX8	YGL122C	NAB2
IBTK/ARE1	ENSG00000011332	IBTK	YCR048W	ARE1
MYCBP2/SCW4	ENSG00000011405	MYCBP2	YGR279C	SCW4
FBXL3/SKG3	ENSG00000011426	FBXL3	YLR187W	SKG3
ITGAL/MSB4	ENSG00000011454	ITGAL	YOL112W	MSB4
PDK2/PPH21	ENSG00000011485	PDK2	YDL134C	PPH21
ITGA3/RAD16	ENSG00000012048	ITGA3	YBR114W	RAD16
LAMP2/RAD10	ENSG00000012061	LAMP2	YML095C	RAD10
GGNBP2/NUP57	ENSG00000012822	GGNBP2	YGR119C	NUP57
ITGA2B/MPS1	ENSG00000012983	ITGA2B	YDL028C	MPS1
GDE1/RPT3	ENSG00000013275	GDE1	YDR394W	RPT3
C19orf60/KNS1	ENSG00000013441	C19orf60	YLL019C	KNS1
CRLF1/RET1	ENSG00000013503	CRLF1	YOR207C	RET1
MAP3K14/NGL2	ENSG00000013523	MAP3K14	YMR285C	NGL2
ABCC8/ITT1	ENSG00000013561	ABCC8	YML068W	ITT1
CCL18/YAL064C-A	ENSG00000013810	CCL18	YAL064C-A	YAL064C-A
CCL3/PMT6	ENSG00000014216	CCL3	YGR199W	PMT6
SYNRG/MDH3	ENSG00000014641	SYNRG	YDL078C	MDH3
CACNG3/MMT1	ENSG00000014824	CACNG3	YMR177W	MMT1
TMEM132A/IMP2	ENSG00000015171	TMEM132A	YIL154C	IMP2
AP2B1/LAS17	ENSG00000015285	AP2B1	YOR181W	LAS17
TAC1/GPG1	ENSG00000015413	TAC1	YGL121C	GPG1
ZNF263/MPP6	ENSG00000015479	ZNF263	YNR024W	MPP6
CX3CL1/BPL1	ENSG00000015592	CX3CL1	YDL141W	BPL1
SPATA20/PMR1	ENSG00000017260	SPATA20	YGL167C	PMR1
CACNA1G/YMR027W	ENSG00000017797	CACNA1G	YMR027W	YMR027W
TNFRSF12A/DLD1	ENSG00000018510	TNFRSF12A	YDL174C	DLD1
MAP3K9/EMW1	ENSG00000018699	MAP3K9	YNL313C	EMW1
RALA/YCR087C-A	ENSG00000020256	RALA	YCR087C-A	YCR087C-A
BAIAP2L1/TFB3	ENSG00000020426	BAIAP2L1	YDR460W	TFB3
ETV1/MRE11	ENSG00000020922	ETV1	YMR224C	MRE11
AGK/YTA6	ENSG00000021574	AGK	YPL074W	YTA6
CCL26/SEN1	ENSG00000021776	CCL26	YLR430W	SEN1
FARP2/CPA1	ENSG00000021826	FARP2	YOR303W	CPA1
USH1C/DEG1	ENSG00000022267	USH1C	YFL001W	DEG1
DBF4/GPM2	ENSG00000022556	DBF4	YDL021W	GPM2
TBXA2R/MAG2	ENSG00000022840	TBXA2R	YLR427W	MAG2
IFRD1/PFA4	ENSG00000023041	IFRD1	YOL003C	PFA4
GTF2IRD1/MPD2	ENSG00000023318	GTF2IRD1	YOL088C	MPD2
PAF1/GRX2	ENSG00000023572	PAF1	YDR513W	GRX2
VPS41/RSA4	ENSG00000023734	VPS41	YCR072C	RSA4
ARHGAP44/YDL124W	ENSG00000023909	ARHGAP44	YDL124W	YDL124W
ELAC2/UBR1	ENSG00000024048	ELAC2	YGR184C	UBR1
SCIN/PAN1	ENSG00000024422	SCIN	YIR006C	PAN1
MYH13/MRS2	ENSG00000025039	MYH13	YOR334W	MRS2
ADIPOR2/HSF1	ENSG00000025156	ADIPOR2	YGL073W	HSF1
UPP2/FAF1	ENSG00000025293	UPP2	YIL019W	FAF1
MARK4/GAL80	ENSG00000025434	MARK4	YML051W	GAL80
PAFAH1B1/PPT1	ENSG00000025772	PAFAH1B1	YGR123C	PPT1
NOS2/APJ1	ENSG00000025796	NOS2	YNL077W	APJ1
DNAH9/SRP1	ENSG00000025800	DNAH9	YNL189W	SRP1
GAS7/YLR031W	ENSG00000026025	GAS7	YLR031W	YLR031W
TRAPPC6A/RAD3	ENSG00000026036	TRAPPC6A	YER171W	RAD3
MATK/YBR096W	ENSG00000026508	MATK	YBR096W	YBR096W
CD79B/OCT1	ENSG00000027001	CD79B	YKL134C	OCT1
SCN4A/VPS5	ENSG00000028528	SCN4A	YOR069W	VPS5
PAX6/DSE3	ENSG00000029639	PAX6	YOR264W	DSE3
RHBDF1/YBR242W	ENSG00000030066	RHBDF1	YBR242W	YBR242W
LUC7L/AIM43	ENSG00000031691	LUC7L	YPL099C	AIM43
BAIAP3/SES1	ENSG00000031698	BAIAP3	YDR023W	SES1
PIGQ/WTM2	ENSG00000032389	PIGQ	YOR229W	WTM2
TEAD3/NDT80	ENSG00000032742	TEAD3	YHR124W	NDT80
SELE/ARB1	ENSG00000033050	SELE	YER036C	ARB1
DNAJC11/VPH1	ENSG00000033627	DNAJC11	YOR270C	VPH1
MYLIP/NFI1	ENSG00000033800	MYLIP	YOR156C	NFI1
NOX1/BOR1	ENSG00000033867	NOX1	YNL275W	BOR1
E2F2/VHT1	ENSG00000034053	E2F2	YGR065C	VHT1
PSMB1/AIM9	ENSG00000034152	PSMB1	YER080W	AIM9
SYN1/PEX3	ENSG00000034693	SYN1	YDR329C	PEX3
JARID2/ATG8	ENSG00000034713	JARID2	YBL078C	ATG8
CAMK1G/ADE12	ENSG00000035687	CAMK1G	YNL220W	ADE12
CDK11A/RFC1	ENSG00000035928	CDK11A	YOR217W	RFC1
NADK/RTT101	ENSG00000036257	NADK	YJL047C	RTT101
TFAP2B/UBP5	ENSG00000036672	TFAP2B	YER144C	UBP5
CYTH3/NCL1	ENSG00000037474	CYTH3	YBL024W	NCL1
ADAM22/MDS3	ENSG00000037637	ADAM22	YGL197W	MDS3
SYPL1/MRI1	ENSG00000037757	SYPL1	YPR118W	MRI1
SPAG9/TRM8	ENSG00000037897	SPAG9	YDL201W	TRM8
CELSR3/AYR1	ENSG00000038274	CELSR3	YIL124W	AYR1
MGST1/YNL193W	ENSG00000038382	MGST1	YNL193W	YNL193W
CRY1/YLR413W	ENSG00000038427	CRY1	YLR413W	YLR413W
NFIX/MTR4	ENSG00000039123	NFIX	YJL050W	MTR4
MMP25/TCO89	ENSG00000039319	MMP25	YPL180W	TCO89
IL32/GDE1	ENSG00000039560	IL32	YPL110C	GDE1
PKD1/PRE9	ENSG00000041357	PKD1	YGR135W	PRE9
MAPK8IP2/LSG1	ENSG00000041802	MAPK8IP2	YGL099W	LSG1
MED24/TDP1	ENSG00000042088	MED24	YBR223C	TDP1
SEC62/MFB1	ENSG00000042429	SEC62	YDR219C	MFB1
RPS20/TSR2	ENSG00000042493	RPS20	YLR435W	TSR2
CSDE1/APS2	ENSG00000042753	CSDE1	YJR058C	APS2
UBE3C/DCN1	ENSG00000043093	UBE3C	YLR128W	DCN1
REV3L/RDL1	ENSG00000043143	REV3L	YOR285W	RDL1
PAX7/ZAP1	ENSG00000043355	PAX7	YJL056C	ZAP1
MASP2/STE12	ENSG00000043462	MASP2	YHR084W	STE12
TRAF3IP3/SCM3	ENSG00000044115	TRAF3IP3	YDL139C	SCM3
POMT2/YJR030C	ENSG00000044446	POMT2	YJR030C	YJR030C
VTA1/IML1	ENSG00000046889	VTA1	YJR138W	IML1
MLXIPL/RAD28	ENSG00000047056	MLXIPL	YDR030C	RAD28
BAZ1B/URA8	ENSG00000047230	BAZ1B	YJR103W	URA8
RANBP9/VMA13	ENSG00000047249	RANBP9	YPR036W	VMA13
ETV7/MLP1	ENSG00000047410	ETV7	YKR095W	MLP1
SPRTN/FET5	ENSG00000047457	SPRTN	YFL041W	FET5
METTL13/RPO41	ENSG00000047579	METTL13	YFL036W	RPO41
ZNF207/PDR10	ENSG00000047597	ZNF207	YOR328W	PDR10
UQCRC1/CSG2	ENSG00000047936	UQCRC1	YBR036C	CSG2
CD9/RNR4	ENSG00000048392	CD9	YGR180C	RNR4
NCAPD2/RSM10	ENSG00000048544	NCAPD2	YDR041W	RSM10
IFFO1/MRN1	ENSG00000048740	IFFO1	YPL184C	MRN1
GIPR/RBS1	ENSG00000048991	GIPR	YDL189W	RBS1
NISCH/YKT6	ENSG00000049245	NISCH	YKL196C	YKT6
STAB1/RFC3	ENSG00000049541	STAB1	YNL290W	RFC3
FUZ/RSP5	ENSG00000049759	FUZ	YER125W	RSP5
PRSS3/WBP1	ENSG00000049860	PRSS3	YEL002C	WBP1
CD4/YLR257W	ENSG00000050405	CD4	YLR257W	YLR257W
LRRC23/NAM2	ENSG00000050748	LRRC23	YLR382C	NAM2
BTK/PER33	ENSG00000051108	BTK	YLR064W	PER33
HFE/RAD51	ENSG00000051180	HFE	YER095W	RAD51
SCMH1/HFM1	ENSG00000051341	SCMH1	YGL251C	HFM1
FYN/CKI1	ENSG00000051382	FYN	YLR133W	CKI1
HIVEP2/NAN1	ENSG00000051596	HIVEP2	YPL126W	NAN1
TCEB3/TAF3	ENSG00000052723	TCEB3	YPL011C	TAF3
LYPLA2/RRP12	ENSG00000052749	LYPLA2	YPL012W	RRP12
NME2/ERG25	ENSG00000052802	NME2	YGR060W	ERG25
APBA3/APD1	ENSG00000052841	APBA3	YBR151W	APD1
MKS1/SOD2	ENSG00000053254	MKS1	YHR008C	SOD2
ABHD5/AAD10	ENSG00000053371	ABHD5	YJR155W	AAD10
KAL1/MRT4	ENSG00000053372	KAL1	YKL009W	MRT4
AKAP8L/TRS31	ENSG00000054116	AKAP8L	YDR472W	TRS31
UTP18/CDC53	ENSG00000055130	UTP18	YDL132W	CDC53
RNF216/VHS1	ENSG00000055332	RNF216	YDR247W	VHS1
TTC19/SPP1	ENSG00000055609	TTC19	YPL138C	SPP1
PTBP1/PUF3	ENSG00000055917	PTBP1	YLL013C	PUF3
DPF1/FMP10	ENSG00000055955	DPF1	YER182W	FMP10
SYT7/YDR114C	ENSG00000056558	SYT7	YDR114C	YDR114C
PIK3C2A/YKL070W	ENSG00000056972	PIK3C2A	YKL070W	YKL070W
PLAUR/GLG2	ENSG00000056998	PLAUR	YJL137C	GLG2
ANLN/GDI1	ENSG00000057608	ANLN	YER136W	GDI1
WIZ/ATG5	ENSG00000057663	WIZ	YPL149W	ATG5
RABGAP1/ADP1	ENSG00000058085	RABGAP1	YCR011C	ADP1
DCN/SEC61	ENSG00000058262	DCN	YLR378C	SEC61
PPP5C/KIC1	ENSG00000058404	PPP5C	YHR102W	KIC1
MAP4K3/RPC37	ENSG00000058600	MAP4K3	YKR025W	RPC37
ZBTB32/PMC1	ENSG00000058668	ZBTB32	YGL006W	PMC1
TYROBP/RIO2	ENSG00000058729	TYROBP	YNL207W	RIO2
GABRA3/MRPL7	ENSG00000058804	GABRA3	YDR237W	MRPL7
BRCA1/DUS3	ENSG00000059145	BRCA1	YLR401C	DUS3
ERCC1/PRO2	ENSG00000059573	ERCC1	YOR323C	PRO2
CD22/TRM3	ENSG00000059588	CD22	YDL112W	TRM3
SEMA3B/SCY1	ENSG00000059758	SEMA3B	YGL083W	SCY1
MBTPS2/XDJ1	ENSG00000059769	MBTPS2	YLR090W	XDJ1
LTF/PSK1	ENSG00000060237	LTF	YAL017W	PSK1
NR1H4/TEX1	ENSG00000060688	NR1H4	YNL253W	TEX1
ALOX5/FMP37	ENSG00000060762	ALOX5	YGL080W	FMP37
CALCOCO1/POT1	ENSG00000060971	CALCOCO1	YIL160C	POT1
UBR7/BAT2	ENSG00000060982	UBR7	YJR148W	BAT2
MAP4K5/SDH4	ENSG00000061794	MAP4K5	YDR178W	SDH4
EHD3/BUD3	ENSG00000062194	EHD3	YCL014W	BUD3
PSMC4/POL3	ENSG00000062822	PSMC4	YDL102W	POL3
CLDN11/RPL18B	ENSG00000063177	CLDN11	YNL301C	RPL18B
MVP/NOP13	ENSG00000063244	MVP	YNL175C	NOP13
NUB1/ENT3	ENSG00000063245	NUB1	YJR125C	ENT3
CLK1/YIL165C	ENSG00000063438	CLK1	YIL165C	YIL165C
ENSG00000013455/GLO2	ENSG00000063854	ENSG00000013455	YDR272W	GLO2
POLR3B/YAF9	ENSG00000063978	POLR3B	YNL107W	YAF9
ANGEL1/YFR039C	ENSG00000064012	ANGEL1	YFR039C	YFR039C
RNF14/TAF2	ENSG00000064313	RNF14	YCR042C	TAF2
DDX11/MTR10	ENSG00000064419	DDX11	YOR160W	MTR10
CD6/YBR235W	ENSG00000064651	CD6	YBR235W	YBR235W
TACC3/YIG1	ENSG00000064666	TACC3	YPL201C	YIG1
UFL1/MPH1	ENSG00000064703	UFL1	YIR002C	MPH1
POLA2/PMS1	ENSG00000064933	POLA2	YNL082W	PMS1
CAPN1/HMO1	ENSG00000064961	CAPN1	YDR174W	HMO1
ACPP/PSE1	ENSG00000065150	ACPP	YMR308C	PSE1
MDH1/CAR2	ENSG00000065154	MDH1	YLR438W	CAR2
SLC30A9/UTP4	ENSG00000065183	SLC30A9	YDR324C	UTP4
MTMR11/PKC1	ENSG00000065243	MTMR11	YBL105C	PKC1
CCDC88C/MAK11	ENSG00000065268	CCDC88C	YKL021C	MAK11
YAF2/LAC1	ENSG00000065308	YAF2	YKL008C	LAC1
ZMYND11/TPO1	ENSG00000065325	ZMYND11	YLL028W	TPO1
WAS/MCM10	ENSG00000065328	WAS	YIL150C	MCM10
DPEP1/SLM5	ENSG00000065427	DPEP1	YCR024C	SLM5
BID/GRX3	ENSG00000065485	BID	YDR098C	GRX3
MATR3/CUS2	ENSG00000065526	MATR3	YNL286W	CUS2
RGPD5/YPK1	ENSG00000065559	RGPD5	YKL126W	YPK1
STMN4/ISR1	ENSG00000065613	STMN4	YPR106W	ISR1
NUDCD3/ARK1	ENSG00000065675	NUDCD3	YNL020C	ARK1
ISL1/UTP13	ENSG00000065717	ISL1	YLR222C	UTP13
IL20RA/VAC7	ENSG00000065809	IL20RA	YNL054W	VAC7
CLCA1/MAE1	ENSG00000065833	CLCA1	YKL029C	MAE1
ATP2C1/MSB3	ENSG00000065882	ATP2C1	YNL293W	MSB3
SRCIN1/YPL245W	ENSG00000065883	SRCIN1	YPL245W	YPL245W
IGF1/FHL1	ENSG00000065970	IGF1	YPR104C	FHL1
RALBP1/PDE2	ENSG00000065989	RALBP1	YOR360C	PDE2
RUFY3/RTS1	ENSG00000066027	RUFY3	YOR014W	RTS1
CNTN1/HRP1	ENSG00000066044	CNTN1	YOL123W	HRP1
WWTR1/SNF12	ENSG00000066117	WWTR1	YNR023W	SNF12
AGPS/RPH1	ENSG00000066135	AGPS	YER169W	RPH1
ATP1A2/HAP5	ENSG00000066136	ATP1A2	YOR358W	HAP5
TTC27/FOB1	ENSG00000066422	TTC27	YDR110W	FOB1
MARCO/DUO1	ENSG00000066629	MARCO	YGL061C	DUO1
SYT13/SEC7	ENSG00000066777	SYT13	YDR170C	SEC7
SNAI2/HEM15	ENSG00000066926	SNAI2	YOR176W	HEM15
CD74/MAM33	ENSG00000067113	CD74	YIL070C	MAM33
HGF/ILM1	ENSG00000067167	HGF	YJR118C	ILM1
ZRANB1/GIS2	ENSG00000067182	ZRANB1	YNL255C	GIS2
NCDN/CDC19	ENSG00000067225	NCDN	YAL038W	CDC19
ZFP64/FCF2	ENSG00000067334	ZFP64	YLR051C	FCF2
MNAT1/RRP15	ENSG00000067533	MNAT1	YPR143W	RRP15
SAMD4A/RHO1	ENSG00000067560	SAMD4A	YPR165W	RHO1
RUNX3/TCB3	ENSG00000067715	RUNX3	YML072C	TCB3
MRE11A/PKP1	ENSG00000067992	MRE11A	YIL042C	PKP1
PLEKHB1/CAB4	ENSG00000068120	PLEKHB1	YGR277C	CAB4
SERPINB1/PHO4	ENSG00000068323	SERPINB1	YFR034C	PHO4
SPAST/GYP1	ENSG00000068354	SPAST	YOR070C	GYP1
ENSG00000021602/SPP2	ENSG00000068394	ENSG00000021602	YOR148C	SPP2
NRXN3/TRM7	ENSG00000068438	NRXN3	YBR061C	TRM7
AQR/RPO31	ENSG00000068654	AQR	YOR116C	RPO31
CPS1/KCS1	ENSG00000068745	CPS1	YDR017C	KCS1
C8B/TOA1	ENSG00000068781	C8B	YOR194C	TOA1
FHL1/KRE28	ENSG00000068793	FHL1	YDR532C	KRE28
RTFDC1/HST2	ENSG00000068903	RTFDC1	YPL015C	HST2
GABRA1/GLT1	ENSG00000069248	GABRA1	YDL171C	GLT1
NLRP2/VPS35	ENSG00000069329	NLRP2	YJL154C	VPS35
RNF10/YDJ1	ENSG00000069345	RNF10	YNL064C	YDJ1
ZDHHC6/MBP1	ENSG00000069399	ZDHHC6	YDL056W	MBP1
RNH1/YBT1	ENSG00000069431	RNH1	YLL048C	YBT1
NDUFS1/SDT1	ENSG00000069712	NDUFS1	YGL224C	SDT1
RB1CC1/REF2	ENSG00000069849	RB1CC1	YDR195W	REF2
ERP44/HUL5	ENSG00000069869	ERP44	YGL141W	HUL5
ALAS1/SWD2	ENSG00000069966	ALAS1	YKL018W	SWD2
BIRC3/SAR1	ENSG00000069974	BIRC3	YPL218W	SAR1
AKAP11/UFD1	ENSG00000070010	AKAP11	YGR048W	UFD1
GLRX2/IKI3	ENSG00000070061	GLRX2	YLR384C	IKI3
SNAPC1/SSP120	ENSG00000070081	SNAPC1	YLR250W	SSP120
STRAP/PFY1	ENSG00000070087	STRAP	YOR122C	PFY1
ABCC2/UIP3	ENSG00000070159	ABCC2	YAR027W	UIP3
DEF6/AIM38	ENSG00000070423	DEF6	YNR018W	AIM38
PLEKHO1/ATG16	ENSG00000070444	PLEKHO1	YMR159C	ATG16
GCLM/POL4	ENSG00000070501	GCLM	YCR014C	POL4
UBR2/DIF1	ENSG00000070540	UBR2	YLR437C	DIF1
EHD2/ASN1	ENSG00000070669	EHD2	YPR145W	ASN1
RRAGD/KAR2	ENSG00000070718	RRAGD	YJL034W	KAR2
HSF2/MUD2	ENSG00000070756	HSF2	YKL074C	MUD2
PHF20/RPA190	ENSG00000070761	PHF20	YOR341W	RPA190
NR1H3/CKA1	ENSG00000070770	NR1H3	YIL035C	CKA1
NCAPH2/GCD6	ENSG00000070785	NCAPH2	YDR211W	GCD6
TOMM34/RHO4	ENSG00000070831	TOMM34	YKR055W	RHO4
SEC63/OSH3	ENSG00000070882	SEC63	YHR073W	OSH3
KPNA6/PUT4	ENSG00000070915	KPNA6	YOR348C	PUT4
VIM/PMA1	ENSG00000070961	VIM	YGL008C	PMA1
RTEL1-TNFRSF6B/GSH2	ENSG00000071051	RTEL1-TNFRSF6B	YOL049W	GSH2
FAS/AIP1	ENSG00000071127	FAS	YMR092C	AIP1
CD44/TPS3	ENSG00000071205	CD44	YMR261C	TPS3
KCNG1/CAK1	ENSG00000071242	KCNG1	YFL029C	CAK1
SLAMF7/YNG2	ENSG00000071243	SLAMF7	YHR090C	YNG2
MIPEP/BUD23	ENSG00000071462	MIPEP	YCR047C	BUD23
PRKCH/HRD3	ENSG00000071537	PRKCH	YLR207W	HRD3
INSRR/MSP1	ENSG00000071539	INSRR	YGR028W	MSP1
IFNGR1/ULS1	ENSG00000071794	IFNGR1	YOR191W	ULS1
SH2D2A/TSR4	ENSG00000071994	SH2D2A	YOL022C	TSR4
TNFRSF1B/TPK1	ENSG00000072062	TNFRSF1B	YJL164C	TPK1
VEZT/YBL107C	ENSG00000072110	VEZT	YBL107C	YBL107C
POU2F2/YAP1801	ENSG00000072134	POU2F2	YHR161C	YAP1801
SNX1/SIW14	ENSG00000072135	SNX1	YNL032W	SIW14
TBPL1/TRE1	ENSG00000072274	TBPL1	YPL176C	TRE1
ARNTL2/UBC1	ENSG00000072401	ARNTL2	YDR177W	UBC1
BCLAF1/GUK1	ENSG00000072415	BCLAF1	YDR454C	GUK1
ANK1/SMC1	ENSG00000072501	ANK1	YFL008W	SMC1
TFB1M/CDC4	ENSG00000072803	TFB1M	YFL009W	CDC4
RABEP1/AGE1	ENSG00000072818	RABEP1	YDR524C	AGE1
HMGB3/LRS4	ENSG00000072864	HMGB3	YDR439W	LRS4
NUP160/APM2	ENSG00000072958	NUP160	YHL019C	APM2
BAK1/SEC2	ENSG00000073009	BAK1	YNL272C	SEC2
MUSK/MCM2	ENSG00000073111	MUSK	YBL023C	MCM2
IKZF2/SRO77	ENSG00000073350	IKZF2	YBL106C	SRO77
GRN/ECM5	ENSG00000073614	GRN	YMR176W	ECM5
ARHGAP31/YAP1802	ENSG00000073921	ARHGAP31	YGR241C	YAP1802
NR2E3/SEC18	ENSG00000073969	NR2E3	YBR080C	SEC18
CENPQ/LCL2	ENSG00000074181	CENPQ	YLR104W	LCL2
SARS/TEC1	ENSG00000074219	SARS	YBR083W	TEC1
RANBP3/TUP1	ENSG00000074266	RANBP3	YCR084C	TUP1
ARID4A/ENA1	ENSG00000074370	ARID4A	YDR040C	ENA1
TSSC1/YJU3	ENSG00000074416	TSSC1	YKL094W	YJU3
ENSG00000032514/SBA1	ENSG00000074696	ENSG00000032514	YKL117W	SBA1
IFT88/DOC1	ENSG00000074755	IFT88	YGL240W	DOC1
ZCCHC8/ENO2	ENSG00000074800	ZCCHC8	YHR174W	ENO2
ABCF2/ARP6	ENSG00000075089	ABCF2	YLR085C	ARP6
LRRC7/TIF4632	ENSG00000075151	LRRC7	YGL049C	TIF4632
UBA6/MTC5	ENSG00000075188	UBA6	YDR128W	MTC5
GAB2/CTT1	ENSG00000075223	GAB2	YGR088W	CTT1
ATP6V0A1/ERG10	ENSG00000075239	ATP6V0A1	YPL028W	ERG10
PIAS1/YNL095C	ENSG00000075292	PIAS1	YNL095C	YNL095C
SLC4A7/FRK1	ENSG00000075413	SLC4A7	YPL141C	FRK1
APBA2/TAO3	ENSG00000075539	APBA2	YIL129C	TAO3
UHRF1/ARP9	ENSG00000075624	UHRF1	YMR033W	ARP9
MAP2K3/MRPL15	ENSG00000075651	MAP2K3	YLR312W-A	MRPL15
TMSB10/YNL046W	ENSG00000075711	TMSB10	YNL046W	YNL046W
RNF19A/VPS21	ENSG00000075785	RNF19A	YOR089C	VPS21
PEX3/YET1	ENSG00000075790	PEX3	YKL065C	YET1
GABARAPL2/SYF1	ENSG00000075856	GABARAPL2	YDR416W	SYF1
MYOC/RRP42	ENSG00000075914	MYOC	YDL111C	RRP42
SH3YL1/TAF13	ENSG00000075945	SH3YL1	YML098W	TAF13
VCL/MCM6	ENSG00000076003	VCL	YGL201C	MCM6
DAPK2/REX2	ENSG00000076043	DAPK2	YLR059C	REX2
NSMAF/YIL077C	ENSG00000076053	NSMAF	YIL077C	YIL077C
ADSS/MLH1	ENSG00000076242	ADSS	YMR167W	MLH1
STAP1/UNG1	ENSG00000076248	STAP1	YML021C	UNG1
TIMP2/HEM2	ENSG00000076555	TIMP2	YGL040C	HEM2
RFC1/SLX8	ENSG00000076604	RFC1	YER116C	SLX8
CUL3/MON1	ENSG00000076685	CUL3	YGL124C	MON1
MYOM2/YIP1	ENSG00000076716	MYOM2	YGR172C	YIP1
OTC/CLF1	ENSG00000076924	OTC	YLR117C	CLF1
USP2/SEC1	ENSG00000076944	USP2	YDR164C	SEC1
CASR/AVO2	ENSG00000077063	CASR	YMR068W	AVO2
TUBG2/YGL101W	ENSG00000077097	TUBG2	YGL101W	YGL101W
RPL26L1/SKP2	ENSG00000077235	RPL26L1	YNL311C	SKP2
FLT4/UBP1	ENSG00000077254	FLT4	YDL122W	UBP1
NSUN2/STE7	ENSG00000077264	NSUN2	YDL159W	STE7
FBXO42/NAM8	ENSG00000077312	FBXO42	YHR086W	NAM8
MRI1/SKI6	ENSG00000077348	MRI1	YGR195W	SKI6
METTL1/HST4	ENSG00000077463	METTL1	YDR191W	HST4
HOXC8/MLC1	ENSG00000077522	HOXC8	YGL106W	MLC1
AGA/CAP2	ENSG00000077549	AGA	YIL034C	CAP2
ENSG00000038102/UBC11	ENSG00000077721	ENSG00000038102	YOR339C	UBC11
PI4K2B/KSS1	ENSG00000077782	PI4K2B	YGR040W	KSS1
MAT2B/RAD34	ENSG00000077809	MAT2B	YDR314C	RAD34
TLL1/SIZ1	ENSG00000078043	TLL1	YDR409W	SIZ1
EDC4/DUR1,2	ENSG00000078070	EDC4	YBR208C	DUR1,2
TRIO/MTM1	ENSG00000078140	TRIO	YGR257C	MTM1
VCAN/VPS34	ENSG00000078142	VCAN	YLR240W	VPS34
MSR1/INP51	ENSG00000078269	MSR1	YIL002C	INP51
CDH1/CHA4	ENSG00000078304	CDH1	YLR098C	CHA4
SKIV2L2/STE4	ENSG00000078369	SKIV2L2	YOR212W	STE4
DNAH5/SNT2	ENSG00000078403	DNAH5	YGL131C	SNT2
ZFYVE16/STE23	ENSG00000078618	ZFYVE16	YLR389C	STE23
C6/POR1	ENSG00000078668	C6	YNL055C	POR1
RAI14/MET13	ENSG00000078747	RAI14	YGL125W	MET13
SOX30/INN1	ENSG00000078902	SOX30	YNL152W	INN1
PNKP/STP22	ENSG00000078967	PNKP	YCL008C	STP22
SPDL1/YKU80	ENSG00000079246	SPDL1	YMR106C	YKU80
STAU2/CBK1	ENSG00000079277	STAU2	YNL161W	CBK1
RTN4R/REX3	ENSG00000079313	RTN4R	YLR107W	REX3
PHF23/RGT2	ENSG00000079393	PHF23	YDL138W	RGT2
CDH10/ERG9	ENSG00000079459	CDH10	YHR190W	ERG9
INPP4A/PGM2	ENSG00000079739	INPP4A	YMR105C	PGM2
RAB27B/DBP1	ENSG00000079785	RAB27B	YPL119C	DBP1
PSMA4/HAL1	ENSG00000079819	PSMA4	YPR005C	HAL1
MYO16/VAM3	ENSG00000079950	MYO16	YOR106W	VAM3
LSG1/PTP3	ENSG00000080031	LSG1	YER075C	PTP3
PARP3/YHR003C	ENSG00000080345	PARP3	YHR003C	YHR003C
TNC/RHO3	ENSG00000080371	TNC	YIL118W	RHO3
TDP1/YEA4	ENSG00000080493	TDP1	YEL004W	YEA4
MED17/MOT1	ENSG00000080503	MED17	YPL082C	MOT1
CAPG/IRC6	ENSG00000080561	CAPG	YFR043C	IRC6
AP2S1/SWR1	ENSG00000080603	AP2S1	YDR334W	SWR1
USH2A/PUF6	ENSG00000080608	USH2A	YDR496C	PUF6
ZPBP/MOT2	ENSG00000080802	ZPBP	YER068W	MOT2
TG/HEM13	ENSG00000080819	TG	YDR044W	HEM13
ADAM28/BI3	ENSG00000080823	ADAM28	Q0115	BI3
BARX2/ZIP1	ENSG00000080986	BARX2	YDR285W	ZIP1
DCUN1D1/YMR086W	ENSG00000081026	DCUN1D1	YMR086W	YMR086W
PHF15/PCL7	ENSG00000081087	PHF15	YIL050W	PCL7
ZIC2/RLM1	ENSG00000081189	ZIC2	YPL089C	RLM1
LCP2/GUT2	ENSG00000081277	LCP2	YIL155C	GUT2
TRIT1/YKL027W	ENSG00000081307	TRIT1	YKL027W	YKL027W
ADRB1/MTC1	ENSG00000081479	ADRB1	YJL123C	MTC1
ENSG00000043822/YVH1	ENSG00000081721	ENSG00000043822	YIR026C	YVH1
GUCA2B/PDE1	ENSG00000081803	GUCA2B	YGL248W	PDE1
CUL7/TRI1	ENSG00000082014	CUL7	YMR233W	TRI1
CTNNA1/YGR126W	ENSG00000082258	CTNNA1	YGR126W	YGR126W
PHKA2/YDL180W	ENSG00000082438	PHKA2	YDL180W	YDL180W
EPHA3/MED4	ENSG00000082512	EPHA3	YOR174W	MED4
HSPA5/MRPL22	ENSG00000082515	HSPA5	YNL177C	MRPL22
DSG2/TMS1	ENSG00000082556	DSG2	YDR105C	TMS1
GEMIN8/YCK1	ENSG00000082701	GEMIN8	YHR135C	YCK1
OFD1/YLR156W	ENSG00000082781	OFD1	YLR156W	YLR156W
PREX2/MPC54	ENSG00000082805	PREX2	YOR177C	MPC54
WDR37/CRM1	ENSG00000082898	WDR37	YGR218W	CRM1
YTHDC2/SPO71	ENSG00000083093	YTHDC2	YDR104C	SPO71
CTPS2/KAP104	ENSG00000083312	CTPS2	YBR017C	KAP104
ATP6V1H/YMR018W	ENSG00000083457	ATP6V1H	YMR018W	YMR018W
POLR2B/AEP2	ENSG00000083750	POLR2B	YMR282C	AEP2
TPR/GIP4	ENSG00000083799	TPR	YAL031C	GIP4
CP/SFC1	ENSG00000083842	CP	YJR095W	SFC1
DTNBP1/RPS5	ENSG00000083845	DTNBP1	YJR123W	RPS5
XK/APT2	ENSG00000083857	XK	YDR441C	APT2
ARHGAP6/SLZ1	ENSG00000083896	ARHGAP6	YNL196C	SLZ1
MAP4/SBP1	ENSG00000084072	MAP4	YHL034C	SBP1
GOPC/STE24	ENSG00000084073	GOPC	YJR117W	STE24
ROS1/DER1	ENSG00000084463	ROS1	YBR201W	DER1
HDAC9/TIF34	ENSG00000084623	HDAC9	YMR146C	TIF34
RRM2B/SHE4	ENSG00000084674	RRM2B	YOR035C	SHE4
TNFRSF17/YKR018C	ENSG00000084754	TNFRSF17	YKR018C	YKR018C
LMO3/URA2	ENSG00000084774	LMO3	YJL130C	URA2
MRPS10/CGR1	ENSG00000085063	MRPS10	YGL029W	CGR1
GUCA1A/HSP26	ENSG00000085382	GUCA1A	YBR072W	HSP26
RSF1/SEH1	ENSG00000085415	RSF1	YGL100W	SEH1
VPS13D/SED4	ENSG00000085433	VPS13D	YCR067C	SED4
CELF2/CTS2	ENSG00000085465	CELF2	YDR371W	CTS2
R3HDM1/SSK2	ENSG00000085511	R3HDM1	YNR031C	SSK2
COL9A2/STE6	ENSG00000085563	COL9A2	YKL209C	STE6
KITLG/GRE3	ENSG00000085662	KITLG	YHR104W	GRE3
ERCC8/BZZ1	ENSG00000085733	ERCC8	YHR114W	BZZ1
VAMP3/IML2	ENSG00000085831	VAMP3	YJL082W	IML2
PER3/END3	ENSG00000085832	PER3	YNL084C	END3
UTS2/CDC6	ENSG00000085840	UTS2	YJL194W	CDC6
TNFRSF9/SQS1	ENSG00000085872	TNFRSF9	YNL224C	SQS1
EPN3/CMK2	ENSG00000086015	EPN3	YOL016C	CMK2
LTBP1/MDJ1	ENSG00000086061	LTBP1	YFL016C	MDJ1
RCN1/VPS20	ENSG00000086065	RCN1	YMR077C	VPS20
ELN/FAP1	ENSG00000086102	ELN	YNL023C	FAP1
RFC2/DIM1	ENSG00000086189	RFC2	YPL266W	DIM1
ARID1B/KAP120	ENSG00000086200	ARID1B	YPL125W	KAP120
NEDD4L/MRPL24	ENSG00000086504	NEDD4L	YMR193W	MRPL24
FOXP3/CIN5	ENSG00000086548	FOXP3	YOR028C	CIN5
HEXB/CWC2	ENSG00000086589	HEXB	YDL209C	CWC2
JKAMP/EMP24	ENSG00000086598	JKAMP	YGL200C	EMP24
DKK3/CMP2	ENSG00000086717	DKK3	YML057W	CMP2
ARHGEF5/TOM1	ENSG00000086758	ARHGEF5	YDR457W	TOM1
NFE2L3/ALG9	ENSG00000086848	NFE2L3	YNL219C	ALG9
LIMA1/VPS68	ENSG00000087008	LIMA1	YOL129W	VPS68
SLC4A8/SPS19	ENSG00000087076	SLC4A8	YNL202W	SPS19
PTGER3/SMK1	ENSG00000087095	PTGER3	YPR054W	SMK1
MAPK9/SGF11	ENSG00000087152	MAPK9	YPL047W	SGF11
COL23A1/ISA1	ENSG00000087206	COL23A1	YLL027W	ISA1
BCAR1/ATP18	ENSG00000087245	BCAR1	YML081C-A	ATP18
FAM160A2/TPA1	ENSG00000087263	FAM160A2	YER049W	TPA1
HERPUD1/APA1	ENSG00000087266	HERPUD1	YCL050C	APA1
HOMER3/CDC50	ENSG00000087274	HOMER3	YCR094W	CDC50
RAD51/EST1	ENSG00000087338	RAD51	YLR233C	EST1
POLQ/CUS1	ENSG00000087365	POLQ	YMR240C	CUS1
PIK3CB/VPS1	ENSG00000087470	PIK3CB	YKR001C	VPS1
ENSG00000051415/ERV46	ENSG00000087502	ENSG00000051415	YAL042W	ERV46
CYBA/GDS1	ENSG00000088179	CYBA	YOR355W	GDS1
THOC3/HAS1	ENSG00000088205	THOC3	YMR290C	HAS1
HEBP2/RPS2	ENSG00000088247	HEBP2	YGL123W	RPS2
PLEKHA5/SFK1	ENSG00000088305	PLEKHA5	YKL051W	SFK1
PRSS8/FPR1	ENSG00000088832	PRSS8	YNL135C	FPR1
SIKE1/SHP1	ENSG00000088833	SIKE1	YBL058W	SHP1
RRP12/DYN2	ENSG00000088986	RRP12	YDR424C	DYN2
MSMO1/IRC19	ENSG00000088992	MSMO1	YLL033W	IRC19
TTC17/BRL1	ENSG00000089006	TTC17	YHR036W	BRL1
ALX4/RPL6A	ENSG00000089009	ALX4	YML073C	RPL6A
FOXN3/GIN4	ENSG00000089022	FOXN3	YDR507C	GIN4
AKR7A2/ESF1	ENSG00000089048	AKR7A2	YDR365C	ESF1
MRTO4/APC5	ENSG00000089053	MRTO4	YOR249C	APC5
USE1/REX4	ENSG00000089094	USE1	YOL080C	REX4
MCF2L2/GCN1	ENSG00000089154	MCF2L2	YGL195W	GCN1
NRIP2/PXL1	ENSG00000089159	NRIP2	YKR090W	PXL1
LAMA3/YLR179C	ENSG00000089220	LAMA3	YLR179C	YLR179C
ANAPC4/ETP1	ENSG00000089234	ANAPC4	YHL010C	ETP1
KCNQ1/IGO1	ENSG00000089250	KCNQ1	YNL157W	IGO1
TRAPPC3/TAP42	ENSG00000089289	TRAPPC3	YMR028W	TAP42
THRAP3/ROT2	ENSG00000089597	THRAP3	YBR229C	ROT2
PHPT1/BIR1	ENSG00000089685	PHPT1	YJR089W	BIR1
ENTPD2/MAK5	ENSG00000089737	ENTPD2	YBR142W	MAK5
ARID4B/YMR244W	ENSG00000090006	ARID4B	YMR244W	YMR244W
PTPRN/YLL056C	ENSG00000090013	PTPRN	YLL056C	YLL056C
KIF1B/LCB2	ENSG00000090054	KIF1B	YDR062W	LCB2
FOXC1/PAP1	ENSG00000090060	FOXC1	YKR002W	PAP1
SYNE2/FYV10	ENSG00000090316	SYNE2	YIL097W	FYV10
CBLN4/XBP1	ENSG00000090339	CBLN4	YIL101C	XBP1
CHRDL2/IPI3	ENSG00000090372	CHRDL2	YNL182C	IPI3
RELT/YNR064C	ENSG00000090487	RELT	YNR064C	YNR064C
NOP58/MPS2	ENSG00000090565	NOP58	YGL075C	MPS2
KCNH2/ALA1	ENSG00000090861	KCNH2	YOR335C	ALA1
CUL1/SEC3	ENSG00000090989	CUL1	YER008C	SEC3
CYFIP2/LPD1	ENSG00000091140	CYFIP2	YFL018C	LPD1
TAB2/FUM1	ENSG00000091483	TAB2	YPL262W	FUM1
EIF2AK2/SKT5	ENSG00000091490	EIF2AK2	YBL061C	SKT5
KMT2C/ECM30	ENSG00000091536	KMT2C	YLR436C	ECM30
PUM2/BAP2	ENSG00000092068	PUM2	YBR068C	BAP2
MRPL43/SLY1	ENSG00000092108	MRPL43	YDR189W	SLY1
ITIH4/RSM24	ENSG00000092200	ITIH4	YDR175C	RSM24
C4orf27/SPT16	ENSG00000092201	C4orf27	YGL207W	SPT16
ZFR/ERT1	ENSG00000092208	ZFR	YBR239C	ERT1
NPFFR2/ADE16	ENSG00000092421	NPFFR2	YLR028C	ADE16
ENSG00000056345/YVC1	ENSG00000092439	ENSG00000056345	YOR087W	YVC1
PHF21B/SOF1	ENSG00000092470	PHF21B	YLL011W	SOF1
TRAF1/SEC9	ENSG00000092531	TRAF1	YGR009C	SEC9
PCGF2/SER3	ENSG00000092621	PCGF2	YER081W	SER3
IL17RB/MLC2	ENSG00000092841	IL17RB	YPR188C	MLC2
TRAF3IP2/HMF1	ENSG00000092847	TRAF3IP2	YER057C	HMF1
GYG2/CDC45	ENSG00000093009	GYG2	YLR103C	CDC45
SERPINB3/AFT2	ENSG00000093010	SERPINB3	YPL202C	AFT2
PKP2/RSM22	ENSG00000093167	PKP2	YKL155C	RSM22
MSH4/HOS3	ENSG00000094631	MSH4	YPL116W	HOS3
F7/RPT6	ENSG00000094804	F7	YGL048C	RPT6
GDI2/FUR1	ENSG00000094841	GDI2	YHR128W	FUR1
PRDM1/SLP1	ENSG00000094975	PRDM1	YOR154W	SLP1
ATG5/MSH2	ENSG00000095002	ATG5	YOL090W	MSH2
PITHD1/DYS1	ENSG00000095059	PITHD1	YHR068W	DYS1
MTA3/RET2	ENSG00000095139	MTA3	YFR051C	RET2
USP13/VAC8	ENSG00000095261	USP13	YEL013W	VAC8
LAMC2/MSS51	ENSG00000095303	LAMC2	YLR203C	MSS51
CDK14/NUP188	ENSG00000095319	CDK14	YML103C	NUP188
SEC61A1/VMA7	ENSG00000095539	SEC61A1	YGR020C	VMA7
PPP1R12A/ISW2	ENSG00000095564	PPP1R12A	YOR304W	ISW2
RASGRF1/HSP150	ENSG00000095794	RASGRF1	YJL159W	HSP150
CAMK2B/YBL081W	ENSG00000095951	CAMK2B	YBL081W	YBL081W
CROCC/BCK1	ENSG00000096063	CROCC	YJL095W	BCK1
POLR3E/CEF1	ENSG00000096401	POLR3E	YMR213W	CEF1
ATP2B4/ILV1	ENSG00000096433	ATP2B4	YER086W	ILV1
ZC3H11A/SNX4	ENSG00000096696	ZC3H11A	YJL036W	SNX4
RIOK2/HST1	ENSG00000096717	RIOK2	YOL068C	HST1
NDC1/RPM2	ENSG00000096968	NDC1	YML091C	RPM2
FLYWCH1/HRR25	ENSG00000097007	FLYWCH1	YPL204W	HRR25
UNKL/CDC7	ENSG00000097046	UNKL	YDL017W	CDC7
ALDH18A1/KEX2	ENSG00000099139	ALDH18A1	YNL238W	KEX2
TARBP1/ERP2	ENSG00000099203	TARBP1	YAL007C	ERP2
MXD1/MGR1	ENSG00000099204	MXD1	YCL044C	MGR1
CDK17/NRG2	ENSG00000099326	CDK17	YBR066C	NRG2
DNAJC25/FRE8	ENSG00000099331	DNAJC25	YLR047C	FRE8
PSD/RPN12	ENSG00000099341	PSD	YFR052W	RPN12
CTDP1/SET1	ENSG00000099381	CTDP1	YHR119W	SET1
YBX3/NSE3	ENSG00000099399	YBX3	YDR288W	NSE3
WNK1/PRP24	ENSG00000099622	WNK1	YMR268C	PRP24
CCAR1/ATP16	ENSG00000099624	CCAR1	YDL004W	ATP16
OGFR/YRA1	ENSG00000099783	OGFR	YDR381W	YRA1
GNA15/CDC34	ENSG00000099804	GNA15	YDR054C	CDC34
CREB3L3/RPB5	ENSG00000099817	CREB3L3	YBR154C	RPB5
PTPRU/RTK1	ENSG00000099875	PTPRU	YDL025C	RTK1
SNRNP40/YRB1	ENSG00000099901	SNRNP40	YDR002W	YRB1
COL11A1/GRS1	ENSG00000099917	COL11A1	YBR121C	GRS1
MPC1/RGC1	ENSG00000099940	MPC1	YPR115W	RGC1
ACAA1/HOF1	ENSG00000099942	ACAA1	YMR032W	HOF1
BCAT1/RPA34	ENSG00000099968	BCAT1	YJL148W	RPA34
HDAC7/PRP21	ENSG00000099995	HDAC7	YJL203W	PRP21
LZTS1/SMD1	ENSG00000100028	LZTS1	YGR074W	SMD1
SPAG4/NOP7	ENSG00000100029	SPAG4	YGR103W	NOP7
NCKAP1/CDC28	ENSG00000100030	NCKAP1	YBR160W	CDC28
MRPS35/PTC2	ENSG00000100034	MRPS35	YER089C	PTC2
GUCY1B3/CTP1	ENSG00000100075	GUCY1B3	YBR291C	CTP1
SFSWAP/GGA1	ENSG00000100083	SFSWAP	YDR358W	GGA1
TNK2/HIR2	ENSG00000100084	TNK2	YOR038C	HIR2
CDH3/YDR348C	ENSG00000100106	CDH3	YDR348C	YDR348C
ARSF/SPP382	ENSG00000100109	ARSF	YLR424W	SPP382
GPBP1/NHP2	ENSG00000100138	GPBP1	YDL208W	NHP2
CS/RPO26	ENSG00000100142	CS	YPR187W	RPO26
LTK/YLR462W	ENSG00000100151	LTK	YLR462W	YLR462W
MRPS24/DBP7	ENSG00000100201	MRPS24	YKR024C	DBP7
ELMO2/DMC1	ENSG00000100206	ELMO2	YER179W	DMC1
WAPAL/BOP3	ENSG00000100207	WAPAL	YNL042W	BOP3
APPBP2/AIM33	ENSG00000100225	APPBP2	YML087C	AIM33
POLD1/TUF1	ENSG00000100226	POLD1	YOR187W	TUF1
SEZ6/GSF2	ENSG00000100242	SEZ6	YML048W	GSF2
EIF4B/PGA3	ENSG00000100243	EIF4B	YML125C	PGA3
GLTSCR1/BOI2	ENSG00000100266	GLTSCR1	YER114C	BOI2
RPL18/APL1	ENSG00000100280	RPL18	YJR005W	APL1
ISOC2/SUT1	ENSG00000100284	ISOC2	YGL162W	SUT1
U2AF2/HMX1	ENSG00000100292	U2AF2	YLR205C	HMX1
EPN1/YJR011C	ENSG00000100296	EPN1	YJR011C	YJR011C
MED29/MCM5	ENSG00000100297	MED29	YLR274W	MCM5
AHRR/PET54	ENSG00000100320	AHRR	YGR222W	PET54
GSC2/RGT1	ENSG00000100325	GSC2	YKL038W	RGT1
GPC1/MYO3	ENSG00000100345	GPC1	YKL129C	MYO3
ADCK1/HPT1	ENSG00000100353	ADCK1	YDR399W	HPT1
HAGH/NPA3	ENSG00000100360	HAGH	YJR072C	NPA3
RNF4/YLR224W	ENSG00000100365	RNF4	YLR224W	YLR224W
CASP8/YIA6	ENSG00000100372	CASP8	YIL006W	YIA6
ASUN/HSP12	ENSG00000100380	ASUN	YFL014W	HSP12
DLX3/HRT1	ENSG00000100387	DLX3	YOL133W	HRT1
SPA17/GCN5	ENSG00000100393	SPA17	YGR252W	GCN5
WISP2/RNA1	ENSG00000100401	WISP2	YMR235C	RNA1
NGFR/APA2	ENSG00000100403	NGFR	YDR530C	APA2
CDON/RPC25	ENSG00000100413	CDON	YKL144C	RPC25
TAF2/FPR3	ENSG00000100442	TAF2	YML074C	FPR3
HIPK2/TIF3	ENSG00000100461	HIPK2	YPR163C	TIF3
TNPO3/HSL7	ENSG00000100462	TNPO3	YBR133C	HSL7
MEF2BNB-MEF2B/DPB2	ENSG00000100479	MEF2BNB-MEF2B	YPR175W	DPB2
RFXANK/GPH1	ENSG00000100504	RFXANK	YPR160W	GPH1
LPAR2/RAD27	ENSG00000100526	LPAR2	YKL113C	RAD27
CTSA/VMA8	ENSG00000100554	CTSA	YEL051W	VMA8
SUGP2/GPI15	ENSG00000100564	SUGP2	YNL038W	GPI15
SLC12A2/PRE10	ENSG00000100567	SLC12A2	YOR362C	PRE10
SNX24/VTI1	ENSG00000100568	SNX24	YMR197C	VTI1
EYA2/AHA1	ENSG00000100591	EYA2	YDR214W	AHA1
CNN2/LCB1	ENSG00000100596	CNN2	YMR296C	LCB1
SNCAIP/YIR024C	ENSG00000100604	SNCAIP	YIR024C	YIR024C
DDX20/RRT6	ENSG00000100605	DDX20	YGL146C	RRT6
BTBD1/PIN4	ENSG00000100650	BTBD1	YBL051C	PIN4
BCAS1/TIF5	ENSG00000100664	BCAS1	YPR041W	TIF5
POU1F1/FAL1	ENSG00000100697	POU1F1	YDR021W	FAL1
PMS1/ADE3	ENSG00000100714	PMS1	YGR204W	ADE3
HMG20B/YAP1	ENSG00000100722	HMG20B	YML007W	YAP1
CALCRL/YLR456W	ENSG00000100744	CALCRL	YLR456W	YLR456W
TAF11/YGR093W	ENSG00000100749	TAF11	YGR093W	YGR093W
ANKS1A/RPT2	ENSG00000100764	ANKS1A	YDL007W	RPT2
AP3D1/PRE7	ENSG00000100804	AP3D1	YBL041W	PRE7
ZNF76/YHR080C	ENSG00000100814	ZNF76	YHR080C	YHR080C
SLC9A3R2/NOT5	ENSG00000100815	SLC9A3R2	YPR072W	NOT5
NTHL1/SGN1	ENSG00000100836	NTHL1	YIR001C	SGN1
GNAI3/YHR202W	ENSG00000100852	GNAI3	YHR202W	YHR202W
IPO5/SRP54	ENSG00000100883	IPO5	YPR088C	SRP54
OAT/DBP6	ENSG00000100888	OAT	YNR038W	DBP6
WDR3/SCL1	ENSG00000100902	WDR3	YGL011C	SCL1
PKN2/MGA2	ENSG00000100906	PKN2	YIR033W	MGA2
WDR18/PCM1	ENSG00000100908	WDR18	YEL058W	PCM1
TRAM2/YHR035W	ENSG00000100934	TRAM2	YHR035W	YHR035W
NTN1/LEA1	ENSG00000100949	NTN1	YPL213W	LEA1
GLP2R/ART5	ENSG00000100979	GLP2R	YGR068C	ART5
MCM10/PSF1	ENSG00000101003	MCM10	YDR013W	PSF1
DGKA/CIK1	ENSG00000101004	DGKA	YMR198W	CIK1
ERBB3/CBP3	ENSG00000101019	ERBB3	YPL215W	CBP3
ROPN1/DIA1	ENSG00000101049	ROPN1	YMR316W	DIA1
KARS/GAL11	ENSG00000101057	KARS	YOL051W	GAL11
PDIA5/GAT2	ENSG00000101076	PDIA5	YMR136W	GAT2
NDUFB4/PET9	ENSG00000101084	NDUFB4	YBL030C	PET9
SPEN/CDC15	ENSG00000101109	SPEN	YAR019C	CDC15
MYLK/GIM3	ENSG00000101132	MYLK	YNL153C	GIM3
MAP2K4/PFS2	ENSG00000101138	MAP2K4	YNL317W	PFS2
SNAP91/LYS9	ENSG00000101144	SNAP91	YNR050C	LYS9
SLK/GLE2	ENSG00000101146	SLK	YER107C	GLE2
COL17A1/BIO2	ENSG00000101150	COL17A1	YGR286C	BIO2
SEC61A2/PRP6	ENSG00000101161	SEC61A2	YBR055C	PRP6
PRKCQ/PRE6	ENSG00000101182	PRKCQ	YOL038W	PRE6
TLE2/EAF7	ENSG00000101189	TLE2	YNL136W	EAF7
ASB1/IOC2	ENSG00000101191	ASB1	YLR095C	IOC2
FAM107B/GID8	ENSG00000101193	FAM107B	YMR135C	GID8
ME1/GLO3	ENSG00000101199	ME1	YER122C	GLO3
TBC1D1/TEF2	ENSG00000101210	TBC1D1	YBR118W	TEF2
CDK13/YCH1	ENSG00000101224	CDK13	YGR203W	YCH1
MTHFD2/YFL066C	ENSG00000101246	MTHFD2	YFL066C	YFL066C
SLC9A7/YPK3	ENSG00000101255	SLC9A7	YBR028C	YPK3
FOXJ2/CKA2	ENSG00000101266	FOXJ2	YOR061W	CKA2
YBX1/SEC23	ENSG00000101310	YBX1	YPR181C	SEC23
PDE4A/CYB2	ENSG00000101323	PDE4A	YML054C	CYB2
PPP2R5A/PRK1	ENSG00000101336	PPP2R5A	YIL095W	PRK1
CTNNA2/APC1	ENSG00000101347	CTNNA2	YNL172W	APC1
ELAVL1/KIP3	ENSG00000101350	ELAVL1	YGL216W	KIP3
TIE1/IDH1	ENSG00000101365	TIE1	YNL037C	IDH1
SMARCD1/MIR1	ENSG00000101367	SMARCD1	YJR077C	MIR1
KDM4A/TTI1	ENSG00000101407	KDM4A	YKL033W	TTI1
NFYC/ARP5	ENSG00000101442	NFYC	YNL059C	ARP5
SLC9A3/SAH1	ENSG00000101444	SLC9A3	YER043C	SAH1
NGEF/PRP16	ENSG00000101452	NGEF	YKR086W	PRP16
ASPM/YPL034W	ENSG00000101474	ASPM	YPL034W	YPL034W
CD84/UBP6	ENSG00000101557	CD84	YFR010W	UBP6
ELOVL1/SCS2	ENSG00000101558	ELOVL1	YER120W	SCS2
SPI1/YMR196W	ENSG00000101605	SPI1	YMR196W	YMR196W
ZNRD1/ABD1	ENSG00000101654	ZNRD1	YBR236C	ABD1
MPPED2/RIO1	ENSG00000101782	MPPED2	YOR119C	RIO1
ZBTB11/PTI1	ENSG00000101811	ZBTB11	YGR156W	PTI1
ATXN3/NAS6	ENSG00000101843	ATXN3	YGR232W	NAS6
GOLGA5/AMA1	ENSG00000101849	GOLGA5	YGR225W	AMA1
FGFR2/POL1	ENSG00000101868	FGFR2	YNL102W	POL1
EML1/ALG13	ENSG00000101901	EML1	YGL047W	ALG13
ARFGEF1/PRS2	ENSG00000101911	ARFGEF1	YER099C	PRS2
MTFR1/YOR289W	ENSG00000101935	MTFR1	YOR289W	YOR289W
STAG3/SET3	ENSG00000101945	STAG3	YKR029C	SET3
FECH/IRR1	ENSG00000101972	FECH	YIL026C	IRR1
MYO9A/PXA1	ENSG00000101986	MYO9A	YPL147W	PXA1
DDX3Y/CPT1	ENSG00000102007	DDX3Y	YNL130C	CPT1
PFKP/ARD1	ENSG00000102030	PFKP	YHR013C	ARD1
SP100/ISW1	ENSG00000102038	SP100	YBR245C	ISW1
KLF6/YMR1	ENSG00000102043	KLF6	YJR110W	YMR1
PPAP2A/YDL156W	ENSG00000102054	PPAP2A	YDL156W	YDL156W
NEO1/SMF1	ENSG00000102096	NEO1	YOL122C	SMF1
TRAM1/TAZ1	ENSG00000102125	TRAM1	YPR140W	TAZ1
PHKA1/PGK1	ENSG00000102144	PHKA1	YCR012W	PGK1
TNFRSF1A/GZF3	ENSG00000102145	TNFRSF1A	YJL110C	GZF3
CACNB1/MDY2	ENSG00000102178	CACNB1	YOL111C	MDY2
EVI5/YPK2	ENSG00000102225	EVI5	YMR104C	YPK2
PKM/UBP12	ENSG00000102226	PKM	YJL197W	UBP12
DHX29/PAB1	ENSG00000102241	DHX29	YER165W	PAB1
DNTTIP2/ALE1	ENSG00000102312	DNTTIP2	YOR175C	ALE1
TP53BP1/YDL073W	ENSG00000102384	TP53BP1	YDL073W	YDL073W
TRO/KTR1	ENSG00000102385	TRO	YOR099W	KTR1
RRP15/CTR86	ENSG00000102401	RRP15	YCR054C	CTR86
RHOA/IKS1	ENSG00000102572	RHOA	YJL057C	IKS1
DHX8/CDC1	ENSG00000102575	DHX8	YDR182W	CDC1
PRKCZ/YJL118W	ENSG00000102595	PRKCZ	YJL118W	YJL118W
SYT1/BOI1	ENSG00000102606	SYT1	YBL085W	BOI1
IDH3G/YNL010W	ENSG00000102753	IDH3G	YNL010W	YNL010W
ROGDI/PPQ1	ENSG00000102893	ROGDI	YPL179W	PPQ1
PDZD4/NTF2	ENSG00000102898	PDZD4	YER009W	NTF2
ROCK1/NIC96	ENSG00000102900	ROCK1	YFR002W	NIC96
CBFB/MSN2	ENSG00000102935	CBFB	YMR037C	MSN2
PDK3/STP1	ENSG00000102974	PDK3	YDR463W	STP1
HYAL2/RPN8	ENSG00000103035	HYAL2	YOR261C	RPN8
HDAC4/YNL176C	ENSG00000103152	HDAC4	YNL176C	YNL176C
RASSF1/VMR1	ENSG00000103222	RASSF1	YHL035C	VMR1
FGFR3/MUP1	ENSG00000103257	FGFR3	YGR055W	MUP1
IFI35/NBP35	ENSG00000103274	IFI35	YGL091C	NBP35
COASY/UBC9	ENSG00000103275	COASY	YDL064W	UBC9
MEF2A/ARO2	ENSG00000103313	MEF2A	YGL148W	ARO2
OTUD5/EXG1	ENSG00000103319	OTUD5	YLR300W	EXG1
TFE3/ADH5	ENSG00000103326	TFE3	YBR145W	ADH5
TBC1D25/SUP35	ENSG00000103342	TBC1D25	YDR172W	SUP35
ACSL4/RSM19	ENSG00000103363	ACSL4	YNR037C	RSM19
INPP5A/SEC63	ENSG00000103423	INPP5A	YOR254C	SEC63
GPKOW/PEP5	ENSG00000103429	GPKOW	YMR231W	PEP5
GRIPAP1/BNA6	ENSG00000103485	GRIPAP1	YFR047C	BNA6
FTSJ1/SFP1	ENSG00000103495	FTSJ1	YLR403W	SFP1
POLR1A/SSO1	ENSG00000103496	POLR1A	YPL232W	SSO1
LAPTM4A/PKP2	ENSG00000103507	LAPTM4A	YGL059W	PKP2
IP6K2/TAE1	ENSG00000103510	IP6K2	YBR261C	TAE1
STON1-GTF2A1L/ICY2	ENSG00000103540	STON1-GTF2A1L	YPL250C	ICY2
SRBD1/AI4	ENSG00000103546	SRBD1	Q0065	AI4
CYFIP1/ATS1	ENSG00000103657	CYFIP1	YAL020C	ATS1
RASGRP2/YKR023W	ENSG00000103671	RASGRP2	YKR023W	YKR023W
PSME4/LIA1	ENSG00000103723	PSME4	YJR070C	LIA1
IFT80/YPT11	ENSG00000103769	IFT80	YNL304W	YPT11
SIRT2/RBA50	ENSG00000103932	SIRT2	YDR527W	RBA50
ERLEC1/STB2	ENSG00000103942	ERLEC1	YMR053C	STB2
PPP2R5B/YBR259W	ENSG00000103966	PPP2R5B	YBR259W	YBR259W
PYGM/MXR1	ENSG00000104064	PYGM	YER042W	MXR1
PITX1/VAN1	ENSG00000104112	PITX1	YML115C	VAN1
TRPC7/HCR1	ENSG00000104131	TRPC7	YLR192C	HCR1
NUP133/PEP3	ENSG00000104142	NUP133	YLR148W	PEP3
NUCKS1/MSC2	ENSG00000104147	NUCKS1	YDR205W	MSC2
VPS35/GND1	ENSG00000104221	VPS35	YHR183W	GND1
DNAJA2/YOL159C	ENSG00000104299	DNAJA2	YOL159C	YOL159C
BCL3/MCK1	ENSG00000104312	BCL3	YNL307C	MCK1
KCNAB2/AIM31	ENSG00000104320	KCNAB2	YML030W	AIM31
ABCC9/TBF1	ENSG00000104327	ABCC9	YPL128C	TBF1
GAL/POP1	ENSG00000104356	GAL	YNL221C	POP1
CLEC2D/CMK1	ENSG00000104365	CLEC2D	YFR014C	CMK1
RORA/YBR271W	ENSG00000104375	RORA	YBR271W	YBR271W
DRD4/YPT32	ENSG00000104388	DRD4	YGL210W	YPT32
TGFBR3/GNA1	ENSG00000104408	TGFBR3	YFL017C	GNA1
KIAA1107/EMC2	ENSG00000104412	KIAA1107	YJR088C	EMC2
PLA2G10/ARP10	ENSG00000104419	PLA2G10	YDR106W	ARP10
ATP1B3/DAL81	ENSG00000104490	ATP1B3	YIR023W	DAL81
NEDD4/YFL034W	ENSG00000104517	NEDD4	YFL034W	YFL034W
PIGB/EFB1	ENSG00000104529	PIGB	YAL003W	EFB1
MAPK6/PSA1	ENSG00000104549	MAPK6	YDL055C	PSA1
GNB5/TMT1	ENSG00000104611	GNB5	YER175C	TMT1
RAB27A/BCH2	ENSG00000104613	RAB27A	YKR027W	BCH2
CECR5/VPS55	ENSG00000104660	CECR5	YJR044C	VPS55
UFD1L/GLR1	ENSG00000104687	UFD1L	YPL091W	GLR1
LRP6/OST3	ENSG00000104723	LRP6	YOR085W	OST3
GUCY2C/MCM7	ENSG00000104738	GUCY2C	YBR202W	MCM7
SCT/YCL012C	ENSG00000104805	SCT	YCL012C	YCL012C
PHRF1/GSY2	ENSG00000104812	PHRF1	YLR258W	GSY2
IKBKAP/ECI1	ENSG00000104823	IKBKAP	YLR284C	ECI1
NUCB2/TUB2	ENSG00000104833	NUCB2	YFL037W	TUB2
PFN2/DIA4	ENSG00000104835	PFN2	YHR011W	DIA4
PTPN3/SNP1	ENSG00000104852	PTPN3	YIL061C	SNP1
SPTB/YER184C	ENSG00000104863	SPTB	YER184C	YER184C
DAPP1/PIH1	ENSG00000104872	DAPP1	YHR034C	PIH1
FGF10/TPO2	ENSG00000104888	FGF10	YGR138C	TPO2
SMG6/PRP11	ENSG00000104897	SMG6	YDL043C	PRP11
EXOC5/TRM1	ENSG00000104907	EXOC5	YDR120C	TRM1
CLTCL1/HSC82	ENSG00000104938	CLTCL1	YMR186W	HSC82
FSTL3/YJU2	ENSG00000104957	FSTL3	YKL095W	YJU2
DGCR2/RPL6B	ENSG00000104960	DGCR2	YLR448W	RPL6B
RNF126/CNS1	ENSG00000104969	RNF126	YBR155W	CNS1
MNT/TIM44	ENSG00000104980	MNT	YIL022W	TIM44
ZXDC/CCA1	ENSG00000105011	ZXDC	YER168C	CCA1
POLB/CRH1	ENSG00000105127	POLB	YGR189C	CRH1
WIPI1/POP4	ENSG00000105171	WIPI1	YBR257W	POP4
ASNS/CLN2	ENSG00000105173	ASNS	YPL256C	CLN2
AP3M2/TIM50	ENSG00000105197	AP3M2	YPL063W	TIM50
CNGB1/NOP1	ENSG00000105202	CNGB1	YDL014W	NOP1
ST6GALNAC2/PGI1	ENSG00000105220	ST6GALNAC2	YBR196C	PGI1
CHAT/SLM2	ENSG00000105221	CHAT	YNL047C	SLM2
PABPC1/GFD2	ENSG00000105229	PABPC1	YCL036W	GFD2
TESK2/ALF1	ENSG00000105254	TESK2	YNL148C	ALF1
C16orf80/FCJ1	ENSG00000105281	C16orf80	YKR016W	FCJ1
CSNK2A2/PRO1	ENSG00000105323	CSNK2A2	YDR300C	PRO1
PTPN21/CDH1	ENSG00000105325	PTPN21	YGL003C	CDH1
EIF2B3/YML6	ENSG00000105364	EIF2B3	YML025C	YML6
CAMK2A/RSC3	ENSG00000105369	CAMK2A	YDR303C	RSC3
TCOF1/QDR1	ENSG00000105370	TCOF1	YIL120W	QDR1
CDC42/RPS19B	ENSG00000105372	CDC42	YNL302C	RPS19B
OSBPL3/NOP53	ENSG00000105373	OSBPL3	YPL146C	NOP53
EPHA8/CIR1	ENSG00000105379	EPHA8	YGR207C	CIR1
SLC12A3/AVT7	ENSG00000105388	SLC12A3	YIL088C	AVT7
RAD18/YOR192C-C	ENSG00000105397	RAD18	YOR192C-C	YOR192C-C
ATP2B1/CDC37	ENSG00000105401	ATP2B1	YDR168W	CDC37
NCK2/SEC17	ENSG00000105402	NCK2	YBL050W	SEC17
MAP4K4/YIP3	ENSG00000105404	MAP4K4	YNL044W	YIP3
RPL31/PMA2	ENSG00000105409	RPL31	YPL036W	PMA2
WDR1/ERD2	ENSG00000105438	WDR1	YBL040C	ERD2
SNX13/SYT1	ENSG00000105443	SNX13	YPR095C	SYT1
ARHGAP10/UTP7	ENSG00000105447	ARHGAP10	YER082C	UTP7
RPS6KA2/CDC9	ENSG00000105486	RPS6KA2	YDL164C	CDC9
ING3/TPD3	ENSG00000105568	ING3	YAL016W	TPD3
WBSCR22/CTK3	ENSG00000105576	WBSCR22	YML112W	CTK3
SEL1L/CCC1	ENSG00000105607	SEL1L	YLR220W	CCC1
TRIP13/NRG1	ENSG00000105610	TRIP13	YDR043C	NRG1
ATP6AP1/PRP31	ENSG00000105618	ATP6AP1	YGR091W	PRP31
TCF3/SPC2	ENSG00000105668	TCF3	YML055W	SPC2
TRIB2/SEC28	ENSG00000105669	TRIB2	YIL076W	SEC28
DAZAP1/DBP8	ENSG00000105671	DAZAP1	YHR169W	DBP8
MBD3/SFG1	ENSG00000105676	MBD3	YOR315W	SFG1
PRLH/YRB30	ENSG00000105698	PRLH	YGL164C	YRB30
HLTF/PXR1	ENSG00000105705	HLTF	YGR280C	PXR1
CPSF1/PKH1	ENSG00000105723	CPSF1	YDR490C	PKH1
CDH19/SPF1	ENSG00000105726	CDH19	YEL031W	SPF1
PDCD2/PDR17	ENSG00000105737	PDCD2	YNL264C	PDR17
PRKACA/GLO4	ENSG00000105755	PRKACA	YOR040W	GLO4
LPHN1/YGR210C	ENSG00000105793	LPHN1	YGR210C	YGR210C
ACTN1/ZUO1	ENSG00000105821	ACTN1	YGR285C	ZUO1
RPS6KA6/BET1	ENSG00000105829	RPS6KA6	YIL004C	BET1
EPN2/DET1	ENSG00000105852	EPN2	YDR051C	DET1
PTPN18/LCD1	ENSG00000105854	PTPN18	YDR499W	LCD1
LIMS2/YKL069W	ENSG00000105855	LIMS2	YKL069W	YKL069W
LNX1/ZIM17	ENSG00000105866	LNX1	YNL310C	ZIM17
TFRC/WTM1	ENSG00000105875	TFRC	YOR230W	WTM1
SREBF1/STV1	ENSG00000105929	SREBF1	YMR054W	STV1
TRPC5/YGR066C	ENSG00000105939	TRPC5	YGR066C	YGR066C
AFF4/KGD1	ENSG00000105953	AFF4	YIL125W	KGD1
UBE2D1/PRR2	ENSG00000105976	UBE2D1	YDL214C	PRR2
MPP5/DJP1	ENSG00000105993	MPP5	YIR004W	DJP1
SMC1A/RIM1	ENSG00000106028	SMC1A	YCR028C-A	RIM1
HSD17B10/ATG17	ENSG00000106052	HSD17B10	YLR423C	ATG17
MARK2/YBR139W	ENSG00000106066	MARK2	YBR139W	YBR139W
HMMR/YCR099C	ENSG00000106069	HMMR	YCR099C	YCR099C
CHFR/TLG2	ENSG00000106089	CHFR	YOL018C	TLG2
TRHDE/GRS2	ENSG00000106105	TRHDE	YPR081C	GRS2
P4HA2/GIS3	ENSG00000106125	P4HA2	YLR094C	GIS3
FCGR2B/FCY22	ENSG00000106128	FCGR2B	YER060W-A	FCY22
NFATC3/PRT1	ENSG00000106263	NFATC3	YOR361C	PRT1
ACADVL/VPS70	ENSG00000106327	ACADVL	YJR126C	VPS70
FBXW11/NOP15	ENSG00000106344	FBXW11	YNL110C	NOP15
ACAP1/IMD3	ENSG00000106348	ACAP1	YLR432W	IMD3
CRMP1/LSM5	ENSG00000106355	CRMP1	YER146W	LSM5
DERL2/KTR3	ENSG00000106397	DERL2	YBR205W	KTR3
NDE1/VPS71	ENSG00000106400	NDE1	YML041C	VPS71
MRVI1/OPI3	ENSG00000106404	MRVI1	YJR073C	OPI3
AP1M1/RIM101	ENSG00000106571	AP1M1	YHL027W	RIM101
PVR/PRE8	ENSG00000106588	PVR	YML092C	PRE8
IKBKG/MRPL32	ENSG00000106591	IKBKG	YCR003W	MRPL32
XRCC1/RHB1	ENSG00000106615	XRCC1	YCR027C	RHB1
SCARB1/SNF4	ENSG00000106617	SCARB1	YGL115W	SNF4
MCM2/POL31	ENSG00000106628	MCM2	YJR006W	POL31
TP63/SMC5	ENSG00000106665	TP63	YOL034W	SMC5
LLGL2/HAL5	ENSG00000106683	LLGL2	YJL165C	HAL5
NLE1/DOA1	ENSG00000106789	NLE1	YKL213C	DOA1
SDHA/HRK1	ENSG00000106799	SDHA	YOR267C	HRK1
SMARCE1/UTP21	ENSG00000106829	SMARCE1	YLR409C	UTP21
KDM5A/DFG16	ENSG00000106952	KDM5A	YOR030W	DFG16
ADAM11/OAF1	ENSG00000106991	ADAM11	YAL051W	OAF1
PPP2R3A/URA6	ENSG00000106992	PPP2R3A	YKL024C	URA6
FERMT2/SCP160	ENSG00000107164	FERMT2	YJL080C	SCP160
ABCB11/MCA1	ENSG00000107165	ABCB11	YOR197W	MCA1
CD5L/PSD1	ENSG00000107186	CD5L	YNL169C	PSD1
PTGS2/SPG4	ENSG00000107187	PTGS2	YMR107W	SPG4
IGF2BP2/MBF1	ENSG00000107223	IGF2BP2	YOR298C-A	MBF1
MAP3K13/MRF1	ENSG00000107242	MAP3K13	YGL143C	MRF1
ST6GAL1/SNL1	ENSG00000107262	ST6GAL1	YIL016W	SNL1
VDAC1P1/YFH7	ENSG00000107290	VDAC1P1	YFR007W	YFH7
PICALM/RVS161	ENSG00000107295	PICALM	YCR009C	RVS161
NSF/PDR15	ENSG00000107331	NSF	YDR406W	PDR15
GLI2/YNL144C	ENSG00000107341	GLI2	YNL144C	YNL144C
CLASP1/GAT1	ENSG00000107485	CLASP1	YFL021W	GAT1
MRPS34/PMD1	ENSG00000107518	MRPS34	YER132C	PMD1
NOTCH3/SLM3	ENSG00000107521	NOTCH3	YDL033C	SLM3
CLNS1A/TKL2	ENSG00000107537	CLNS1A	YBR117C	TKL2
PPP2R2C/HEM3	ENSG00000107554	PPP2R2C	YDL205C	HEM3
TEAD2/DPB11	ENSG00000107560	TEAD2	YJL090C	DPB11
EED/PHB1	ENSG00000107566	EED	YGR132C	PHB1
CDHR2/RPG1	ENSG00000107581	CDHR2	YBR079C	RPG1
SNCB/YKL162C	ENSG00000107614	SNCB	YKL162C	YKL162C
TSG101/MRH4	ENSG00000107625	TSG101	YGL064C	MRH4
ATP2A3/YOR022C	ENSG00000107651	ATP2A3	YOR022C	YOR022C
CA12/NSE4	ENSG00000107672	CA12	YDL105W	NSE4
MGLL/CNA1	ENSG00000107758	MGLL	YLR433C	CNA1
NTN4/MPM1	ENSG00000107771	NTN4	YJL066C	MPM1
BCS1L/PHO5	ENSG00000107789	BCS1L	YBR093C	PHO5
NUAK1/GEA2	ENSG00000107862	NUAK1	YEL022W	GEA2
SLC24A1/SAC7	ENSG00000107863	SLC24A1	YDR389W	SAC7
SCARF1/BCP1	ENSG00000107949	SCARF1	YDR361C	BCP1
LMAN1/YOL098C	ENSG00000107959	LMAN1	YOL098C	YOL098C
PTPLAD1/TRX1	ENSG00000108010	PTPLAD1	YLR043C	TRX1
IPCEF1/NUP159	ENSG00000108021	IPCEF1	YIL115C	NUP159
ZZEF1/FRA1	ENSG00000108039	ZZEF1	YLL029W	FRA1
ENO1/SMC3	ENSG00000108055	ENO1	YJL074C	SMC3
SLC12A1/CYR1	ENSG00000108061	SLC12A1	YJL005W	CYR1
C19orf10/RTS3	ENSG00000108091	C19orf10	YGR161C	RTS3
ANO8/CUL3	ENSG00000108094	ANO8	YGR003W	CUL3
ARHGEF10L/PCL1	ENSG00000108100	ARHGEF10L	YNL289W	PCL1
TXK/ADH2	ENSG00000108107	TXK	YMR303C	ADH2
KCNQ2/CAF120	ENSG00000108175	KCNQ2	YNL278W	CAF120
TACR2/CPR5	ENSG00000108179	TACR2	YDR304C	CPR5
ACTR6/HED1	ENSG00000108256	ACTR6	YDR014W-A	HED1
TIPIN/ADA2	ENSG00000108264	TIPIN	YDR448W	ADA2
SRI/PUP3	ENSG00000108294	SRI	YER094C	PUP3
EIF4G3/CWC25	ENSG00000108296	EIF4G3	YNL245C	CWC25
NUP37/YLR352W	ENSG00000108306	NUP37	YLR352W	YLR352W
SEMA3A/NHP6A	ENSG00000108312	SEMA3A	YPR052C	NHP6A
SEMA3C/RPN3	ENSG00000108344	SEMA3C	YER021W	RPN3
ACAT1/TRK1	ENSG00000108349	ACAT1	YJL129C	TRK1
CELSR1/RAD57	ENSG00000108384	CELSR1	YDR004W	RAD57
ZNF638/RAD18	ENSG00000108395	ZNF638	YCR066W	RAD18
ADD2/GPT2	ENSG00000108405	ADD2	YKR067W	GPT2
FGF4/KAP95	ENSG00000108424	FGF4	YLR347C	KAP95
RASAL2/BOS1	ENSG00000108433	RASAL2	YLR078C	BOS1
MARK3/RNH70	ENSG00000108443	MARK3	YGR276C	RNH70
SLC25A3/ATG4	ENSG00000108510	SLC25A3	YNL223W	ATG4
FOSL2/DMA2	ENSG00000108523	FOSL2	YNL116W	DMA2
FRYL/DIC1	ENSG00000108528	FRYL	YLR348C	DIC1
FSCN1/MRPL20	ENSG00000108557	FSCN1	YKR085C	MRPL20
ACTB/KRS1	ENSG00000108559	ACTB	YDR037W	KRS1
PLD1/DOP1	ENSG00000108576	PLD1	YDR141C	DOP1
WDR62/LAP3	ENSG00000108578	WDR62	YNL239W	LAP3
DLG1/GOS1	ENSG00000108587	DLG1	YHL031C	GOS1
RAB7A/RBG2	ENSG00000108591	RAB7A	YGR173W	RBG2
BCAP29/SPB1	ENSG00000108592	BCAP29	YCL054W	SPB1
SART3/RSC6	ENSG00000108604	SART3	YCR052W	RSC6
ARHGAP15/YML108W	ENSG00000108641	ARHGAP15	YML108W	YML108W
PAX2/RRP5	ENSG00000108651	PAX2	YMR229C	RRP5
EXOSC7/DED1	ENSG00000108654	EXOSC7	YOR204W	DED1
KIFAP3/RPN6	ENSG00000108671	KIFAP3	YDL097C	RPN6
MCM6/SPT7	ENSG00000108773	MCM6	YBR081C	SPT7
REXO2/YPT6	ENSG00000108774	REXO2	YLR262C	YPT6
RBM7/INO4	ENSG00000108788	RBM7	YOL108C	INO4
RBMS2/MAM1	ENSG00000108799	RBMS2	YER106W	MAM1
BAZ2A/MRP7	ENSG00000108826	BAZ2A	YNL005C	MRP7
PTPN23/HOS2	ENSG00000108840	PTPN23	YGL194C	HOS2
MLH1/LUC7	ENSG00000108848	MLH1	YDL087C	LUC7
UNG/CHS2	ENSG00000108854	UNG	YBR038W	CHS2
KLHL20/MSG5	ENSG00000108861	KLHL20	YNL053W	MSG5
RGS11/SNU114	ENSG00000108883	RGS11	YKL173W	SNU114
PLXNA2/FAA2	ENSG00000108946	PLXNA2	YER015W	FAA2
SPAG5/LOT5	ENSG00000108953	SPAG5	YKL183W	LOT5
ANKRD13A/YPL162C	ENSG00000108984	ANKRD13A	YPL162C	YPL162C
TPD52/KTI12	ENSG00000109046	TPD52	YKL110C	KTI12
ACACB/YDR248C	ENSG00000109047	ACACB	YDR248C	YDR248C
TRAF4/YIR042C	ENSG00000109065	TRAF4	YIR042C	YIR042C
PAG1/SPT6	ENSG00000109111	PAG1	YGR116W	SPT6
GPATCH1/DEP1	ENSG00000109118	GPATCH1	YAL013W	DEP1
ICAM3/POM33	ENSG00000109133	ICAM3	YLL023C	POM33
NT5C2/SIN4	ENSG00000109339	NT5C2	YNL236W	SIN4
MCAM/SPP41	ENSG00000109458	MCAM	YDR464W	SPP41
GPC4/MGE1	ENSG00000109519	GPC4	YOR232W	MGE1
CAMSAP3/GAR1	ENSG00000109534	CAMSAP3	YHR089C	GAR1
RAP1GAP/TRM9	ENSG00000109536	RAP1GAP	YML014W	TRM9
XAB2/GEF1	ENSG00000109572	XAB2	YJR040W	GEF1
ARHGEF1/PRP43	ENSG00000109606	ARHGEF1	YGL120C	PRP43
STXBP2/CRP1	ENSG00000109686	STXBP2	YHR146W	CRP1
MAP2K7/TAH18	ENSG00000109756	MAP2K7	YPR048W	TAH18
NMRK2/PEX28	ENSG00000109775	NMRK2	YHR150W	PEX28
DGKD/USV1	ENSG00000109787	DGKD	YPL230W	USV1
CTTNBP2/YCG1	ENSG00000109805	CTTNBP2	YDR325W	YCG1
ACTL6B/FMP52	ENSG00000109854	ACTL6B	YER004W	FMP52
RARB/LDB16	ENSG00000109861	RARB	YCL005W	LDB16
TOP2B/ELP4	ENSG00000109911	TOP2B	YPL101W	ELP4
NFKB2/ZPR1	ENSG00000109917	NFKB2	YGR211W	ZPR1
PPP1R12B/SSB1	ENSG00000109971	PPP1R12B	YDL229W	SSB1
DNAJC10/IRS4	ENSG00000110047	DNAJC10	YKR019C	IRS4
GTF3C1/OSH2	ENSG00000110048	GTF3C1	YDL019C	OSH2
IL4R/DCS2	ENSG00000110063	IL4R	YOR173W	DCS2
USP33/SAP185	ENSG00000110075	USP33	YJL098W	SAP185
PAK3/CAT2	ENSG00000110090	PAK3	YML042W	CAT2
DCX/CLB1	ENSG00000110092	DCX	YGR108W	CLB1
SNRPA/PRP19	ENSG00000110107	SNRPA	YLL036C	PRP19
SPAG6/PHO91	ENSG00000110344	SPAG6	YNR013C	PHO91
EXOSC5/DHH1	ENSG00000110367	EXOSC5	YDL160C	DHH1
DYNC1I2/PEX10	ENSG00000110395	DYNC1I2	YDR265W	PEX10
APBB1IP/LAT1	ENSG00000110435	APBB1IP	YNL071W	LAT1
LRCH4/YNL247W	ENSG00000110619	LRCH4	YNL247W	YNL247W
FAM76B/TOM70	ENSG00000110711	FAM76B	YNL121C	TOM70
SIRT6/NUP116	ENSG00000110713	SIRT6	YMR047C	NUP116
TYR/EKI1	ENSG00000110721	TYR	YDR147W	EKI1
POLD3/TFB1	ENSG00000110768	POLD3	YDR311W	TFB1
ACTN2/NAS2	ENSG00000110801	ACTN2	YIL007C	NAS2
CAPZB/SPC19	ENSG00000110841	CAPZB	YDR201W	SPC19
PHF17/PAR32	ENSG00000110851	PHF17	YDL173W	PAR32
UBE2A/CRN1	ENSG00000110880	UBE2A	YLR429W	CRN1
FGFR1/CAX4	ENSG00000110881	FGFR1	YGR036C	CAX4
FKBP6/ERG12	ENSG00000110921	FKBP6	YMR208W	ERG12
GTF2I/ATP1	ENSG00000110955	GTF2I	YBL099W	ATP1
SMC1B/YFL067W	ENSG00000111011	SMC1B	YFL067W	YFL067W
FBLN1/MAP2	ENSG00000111142	FBLN1	YBL091C	MAP2
ITGA8/LAP2	ENSG00000111144	ITGA8	YNL045W	LAP2
CST7/FKH2	ENSG00000111206	CST7	YNL068C	FKH2
MAP2/RPS24B	ENSG00000111241	MAP2	YIL069C	RPS24B
PIAS2/ALD5	ENSG00000111275	PIAS2	YER073W	ALD5
AMPH/YHR177W	ENSG00000111321	AMPH	YHR177W	YHR177W
ARAF/RDI1	ENSG00000111348	ARAF	YDL135C	RDI1
MCCC1/TFB4	ENSG00000111358	MCCC1	YPR056W	TFB4
FAP/SSO2	ENSG00000111450	FAP	YMR183C	SSO2
NEBL/RET3	ENSG00000111481	NEBL	YPL010W	RET3
UBE2K/CIT3	ENSG00000111530	UBE2K	YPR001W	CIT3
PIK3C3/NUP84	ENSG00000111581	PIK3C3	YDL116W	NUP84
N4BP2/CDC36	ENSG00000111596	N4BP2	YDL165W	CDC36
SYNJ2/TOF1	ENSG00000111602	SYNJ2	YNL273W	TOF1
ADCY2/KRR1	ENSG00000111615	ADCY2	YCL059C	KRR1
PPP2R5C/TDH3	ENSG00000111640	PPP2R5C	YGR192C	TDH3
RBFOX1/NOP2	ENSG00000111641	RBFOX1	YNL061W	NOP2
GNB1/PHO23	ENSG00000111642	GNB1	YNL097C	PHO23
HOXA9/YOR387C	ENSG00000111652	HOXA9	YOR387C	YOR387C
EDN1/YNG1	ENSG00000111653	EDN1	YOR064C	YNG1
MLLT10/ERR3	ENSG00000111674	MLLT10	YMR323W	ERR3
ADCYAP1R1/YGR153W	ENSG00000111679	ADCYAP1R1	YGR153W	YGR153W
NRD1/SPR1	ENSG00000111701	NRD1	YOR190W	SPR1
VDAC3/SIP2	ENSG00000111725	VDAC3	YGL208W	SIP2
PCM1/CTF19	ENSG00000111732	PCM1	YPL018W	CTF19
CBFA2T2/CDA1	ENSG00000111752	CBFA2T2	YLR307W	CDA1
DBC1/WHI4	ENSG00000111786	DBC1	YDL224C	WHI4
ITCH/MTF1	ENSG00000111802	ITCH	YMR228W	MTF1
TP73/GIR2	ENSG00000111832	TP73	YDR152W	GIR2
TOLLIP/ASF1	ENSG00000111875	TOLLIP	YJL115W	ASF1
UBE2D4/CEG1	ENSG00000111880	UBE2D4	YGL130W	CEG1
RUNX1T1/YER121W	ENSG00000111907	RUNX1T1	YER121W	YER121W
THOC1/YJL028W	ENSG00000112033	THOC1	YJL028W	YJL028W
OSBPL6/STE3	ENSG00000112038	OSBPL6	YKL178C	STE3
SLC1A3/YPR003C	ENSG00000112053	SLC1A3	YPR003C	YPR003C
XRCC5/RAD53	ENSG00000112062	XRCC5	YPL153C	RAD53
LXN/MEP3	ENSG00000112077	LXN	YPR138C	MEP3
SP140/GAS1	ENSG00000112079	SP140	YMR307W	GAS1
MKNK1/NGR1	ENSG00000112081	MKNK1	YBR212W	NGR1
TNS1/MCM3	ENSG00000112118	TNS1	YEL032W	MCM3
REXO1/HRT3	ENSG00000112146	REXO1	YLR097C	HRT3
SAR1A/MDN1	ENSG00000112159	SAR1A	YLR106C	MDN1
CDC14A/HUR1	ENSG00000112164	CDC14A	YGL168W	HUR1
RAPGEF3/RPS15	ENSG00000112175	RAPGEF3	YOL040C	RPS15
CEACAM1/SRV2	ENSG00000112186	CEACAM1	YNL138W	SRV2
SENP1/MET22	ENSG00000112200	SENP1	YOL064C	MET22
DUSP13/SSN8	ENSG00000112237	DUSP13	YNL025C	SSN8
CIC/XPT1	ENSG00000112242	CIC	YJR133W	XPT1
LIPE/YHI9	ENSG00000112245	LIPE	YHR029C	YHI9
FDFT1/SLH1	ENSG00000112249	FDFT1	YGR271W	SLH1
PAFAH1B3/FRE4	ENSG00000112282	PAFAH1B3	YNR060W	FRE4
OPHN1/YJL132W	ENSG00000112293	OPHN1	YJL132W	YJL132W
KIF22/SAP190	ENSG00000112312	KIF22	YKR028W	SAP190
SCGN/MVP1	ENSG00000112335	SCGN	YMR004W	MVP1
PGM1/SKI7	ENSG00000112339	PGM1	YOR076C	SKI7
DDX1/SPO21	ENSG00000112343	DDX1	YOL091W	SPO21
DNM2/PEX7	ENSG00000112357	DNM2	YDR142C	PEX7
EPB41L2/MCH2	ENSG00000112394	EPB41L2	YKL221W	MCH2
RIMS1/PHO84	ENSG00000112499	RIMS1	YML123C	PHO84
STX7/GON7	ENSG00000112531	STX7	YJL184W	GON7
RABL2B/ENP1	ENSG00000112578	RABL2B	YBR247C	ENP1
KEAP1/SPT15	ENSG00000112592	KEAP1	YER148W	SPT15
PTPRH/RML2	ENSG00000112651	PTPRH	YEL050C	RML2
EPHA6/SEC5	ENSG00000112685	EPHA6	YDR166C	SEC5
SCTR/ULP2	ENSG00000112701	SCTR	YIL031W	ULP2
RFX3/YHR213W-B	ENSG00000112715	RFX3	YHR213W-B	YHR213W-B
RIF1/PRP45	ENSG00000112739	RIF1	YAL032C	PRP45
RAB21/FUN26	ENSG00000112759	RAB21	YAL022C	FUN26
SLC4A4/HIS4	ENSG00000112769	SLC4A4	YCL030C	HIS4
SMARCA2/YMR124W	ENSG00000112851	SMARCA2	YMR124W	YMR124W
RDH8/PAP2	ENSG00000112941	RDH8	YOL115W	PAP2
SESN1/ERG13	ENSG00000112972	SESN1	YML126C	ERG13
MID2/BDF2	ENSG00000112983	MID2	YDL070W	BDF2
COL5A3/YPS7	ENSG00000112984	COL5A3	YDR349C	YPS7
SRCAP/LYS1	ENSG00000112992	SRCAP	YIR034C	LYS1
KIAA0020/SSA3	ENSG00000113013	KIAA0020	YBL075C	SSA3
CPB2/AEP3	ENSG00000113048	CPB2	YPL005W	AEP3
CHRNA3/HMG2	ENSG00000113161	CHRNA3	YLR450W	HMG2
KCNN2/UBX3	ENSG00000113194	KCNN2	YDL091C	UBX3
CNOT4/YSC84	ENSG00000113263	CNOT4	YHR016C	YSC84
PSEN1/THG1	ENSG00000113272	PSEN1	YGR024C	THG1
CPOX/ENT5	ENSG00000113282	CPOX	YDR153C	ENT5
MOK/CCR4	ENSG00000113300	MOK	YAL021C	CCR4
HSP90AA1/SAN1	ENSG00000113312	HSP90AA1	YDR143C	SAN1
RBL1/MSH3	ENSG00000113318	RBL1	YCR092C	MSH3
DLGAP4/BUD5	ENSG00000113319	DLGAP4	YCR038C	BUD5
CFHR2/RNT1	ENSG00000113360	CFHR2	YMR239C	RNT1
NDC80/NDL1	ENSG00000113368	NDC80	YLR254C	NDL1
AP4E1/SUB1	ENSG00000113387	AP4E1	YMR039C	SUB1
RSBN1/MST1	ENSG00000113407	RSBN1	YKL194C	MST1
MAGI3/RAD17	ENSG00000113456	MAGI3	YOR368W	RAD17
CXCL2/RPF2	ENSG00000113460	CXCL2	YKR081C	RPF2
AFP/RAD50	ENSG00000113522	AFP	YNL250W	RAD50
COL4A4/SOL2	ENSG00000113552	COL4A4	YCR073W-A	SOL2
OSTM1/SKP1	ENSG00000113558	OSTM1	YDR328C	SKP1
CDH7/NUP170	ENSG00000113569	CDH7	YBL079W	NUP170
PCNP/PPH22	ENSG00000113575	PCNP	YDL188C	PPH22
ARG2/FLO9	ENSG00000113580	ARG2	YAL063C	FLO9
MEF2C/PRP46	ENSG00000113593	MEF2C	YPL151C	PRP46
PTPRC/SFB2	ENSG00000113615	PTPRC	YNL049C	SFB2
CACNA1S/MRPL1	ENSG00000113645	CACNA1S	YDR116C	MRPL1
PKP1/PRP40	ENSG00000113649	PKP1	YKL012W	PRP40
UBA5/HSP10	ENSG00000113657	UBA5	YOR020C	HSP10
STK17B/CEM1	ENSG00000113719	STK17B	YER061C	CEM1
CDC14B/ATG11	ENSG00000113734	CDC14B	YPR049C	ATG11
ZNF510/SMC4	ENSG00000113810	ZNF510	YLR086W	SMC4
LRP2/ARP8	ENSG00000113812	LRP2	YOR141C	ARP8
ZNF506/MET31	ENSG00000113916	ZNF506	YPL038W	MET31
DUSP12/OGG1	ENSG00000114026	DUSP12	YML060W	OGG1
ENSG00000081770/ERG1	ENSG00000114054	ENSG00000081770	YGR175C	ERG1
CADPS2/UFD4	ENSG00000114062	CADPS2	YKL010C	UFD4
HSPB11/VID28	ENSG00000114098	HSPB11	YIL017C	VID28
IL12RB2/RIM2	ENSG00000114120	IL12RB2	YBR192W	RIM2
SMARCD3/APC11	ENSG00000114125	SMARCD3	YDL008W	APC11
FYB/MRP21	ENSG00000114126	FYB	YBL090W	MRP21
MPP4/BDF1	ENSG00000114166	MPP4	YLR399C	BDF1
STRADB/ARC19	ENSG00000114209	STRADB	YKL013C	ARC19
BZW1/BCY1	ENSG00000114302	BZW1	YIL033C	BCY1
PGR/YMR134W	ENSG00000114346	PGR	YMR134W	YMR134W
ME2/GPA1	ENSG00000114349	ME2	YHR005C	GPA1
C5orf22/GPA2	ENSG00000114353	C5orf22	YER020W	GPA2
CCNT2/RPL24A	ENSG00000114391	CCNT2	YGL031C	RPL24A
EPB41L3/YMR315W	ENSG00000114416	EPB41L3	YMR315W	YMR315W
COBLL1/GPB2	ENSG00000114423	COBLL1	YAL056W	GPB2
DLG3/KEM1	ENSG00000114473	DLG3	YGL173C	KEM1
TRAF5/GLC3	ENSG00000114480	TRAF5	YEL011W	GLC3
MRPL22/URA3	ENSG00000114491	MRPL22	YEL021W	URA3
GEMIN5/NRD1	ENSG00000114503	GEMIN5	YNL251C	NRD1
OPRK1/VMA1	ENSG00000114573	OPRK1	YDL185W	VMA1
NFE2L1/TPN1	ENSG00000114638	NFE2L1	YGL186C	TPN1
GSK3B/RRT13	ENSG00000114650	GSK3B	YER066W	RRT13
ITGB5/RCK2	ENSG00000114738	ITGB5	YLR248W	RCK2
ERC1/HFI1	ENSG00000114745	ERC1	YPL254W	HFI1
XPO1/PWP2	ENSG00000114767	XPO1	YCR057C	PWP2
PALB2/SUI1	ENSG00000114784	PALB2	YNL244C	SUI1
DOPEY1/CPS1	ENSG00000114786	DOPEY1	YJL172W	CPS1
BCKDHB/CPR4	ENSG00000114857	BCKDHB	YCR069W	CPR4
KAT6A/TIF4631	ENSG00000114867	KAT6A	YGR162W	TIF4631
ULK2/ORM1	ENSG00000114978	ULK2	YGR038W	ORM1
GRHL2/TPP1	ENSG00000115008	GRHL2	YMR156C	TPP1
TNPO1/FAB1	ENSG00000115020	TNPO1	YFR019W	FAB1
P2RX5/DAD1	ENSG00000115073	P2RX5	YDR016C	DAD1
ITGAE/ARG8	ENSG00000115107	ITGAE	YOL140W	ARG8
DIS3/YLR177W	ENSG00000115145	DIS3	YLR177W	YLR177W
PIBF1/HHT2	ENSG00000115163	PIBF1	YNL031C	HHT2
ENSG00000083622/PTK1	ENSG00000115170	ENSG00000083622	YKL198C	PTK1
NUFIP1/YML079W	ENSG00000115207	NUFIP1	YML079W	YML079W
RRAGB/GCN3	ENSG00000115211	RRAGB	YKR026C	GCN3
CYLD/RPN11	ENSG00000115233	CYLD	YFR004W	RPN11
SLC27A5/PTC6	ENSG00000115241	SLC27A5	YCR079W	PTC6
ZNF324/YOP1	ENSG00000115255	ZNF324	YPR028W	YOP1
ZNF446/PRB1	ENSG00000115257	ZNF446	YEL060C	PRB1
ZNF8/CWH41	ENSG00000115275	ZNF8	YGL027C	CWH41
RPS5/DNF3	ENSG00000115306	RPS5	YMR162C	DNF3
FAT1/CUE4	ENSG00000115307	FAT1	YML101C	CUE4
YTHDC1/DPB3	ENSG00000115350	YTHDC1	YBR278W	DPB3
CHMP2B/IMG1	ENSG00000115364	CHMP2B	YCR046C	IMG1
PPIE/SLX1	ENSG00000115392	PPIE	YBR228W	SLX1
ZMPSTE24/BSC2	ENSG00000115414	ZMPSTE24	YDR275W	BSC2
NOA1/BLI1	ENSG00000115415	NOA1	YKL061W	BLI1
REST/GMH1	ENSG00000115446	REST	YKR030W	GMH1
SSH1/CCT4	ENSG00000115484	SSH1	YDL143W	CCT4
GSTP1/PLP1	ENSG00000115514	GSTP1	YDR183W	PLP1
APLP2/HSH155	ENSG00000115524	APLP2	YMR288W	HSH155
SLCO1A2/VPS24	ENSG00000115561	SLCO1A2	YKL041W	VPS24
WBP11/FLO1	ENSG00000115602	WBP11	YAR050W	FLO1
EIF3I/SPO12	ENSG00000115648	EIF3I	YHR152W	SPO12
TXLNA/CSR2	ENSG00000115652	TXLNA	YPR030W	CSR2
APOB/SDS22	ENSG00000115685	APOB	YKL193C	SDS22
NCOA1/RFS1	ENSG00000115756	NCOA1	YBR052C	RFS1
KIF3C/SPE1	ENSG00000115758	KIF3C	YKL184W	SPE1
RAB10/RPL23B	ENSG00000115762	RAB10	YER117W	RPL23B
GCKR/GRH1	ENSG00000115806	GCKR	YDR517W	GRH1
HADHA/CAC2	ENSG00000115808	HADHA	YML102W	CAC2
MAPRE3/AAC1	ENSG00000115840	MAPRE3	YMR056C	AAC1
CAD/YMR114C	ENSG00000115850	CAD	YMR114C	YMR114C
CD59/DPS1	ENSG00000115866	CD59	YLL018C	DPS1
CD82/NOP6	ENSG00000115875	CD82	YDL213C	NOP6
ATRX/CDC25	ENSG00000115904	ATRX	YLR310C	CDC25
TAF9/BNA5	ENSG00000115919	TAF9	YLR231C	BNA5
FCN1/VRP1	ENSG00000115935	FCN1	YLR337C	VRP1
MECOM/ORC2	ENSG00000115942	MECOM	YBR060C	ORC2
SCAMP1/PNO1	ENSG00000115946	SCAMP1	YOR145C	PNO1
PREP/ORC1	ENSG00000115947	PREP	YML065W	ORC1
HACE1/CST6	ENSG00000115966	HACE1	YIL036W	CST6
SEH1L/FKS1	ENSG00000116001	SEH1L	YLR342W	FKS1
WDR47/SMT3	ENSG00000116030	WDR47	YDR510W	SMT3
OVGP1/YLR297W	ENSG00000116044	OVGP1	YLR297W	YLR297W
MAP3K4/MSH6	ENSG00000116062	MAP3K4	YDR097C	MSH6
PILRA/IRC24	ENSG00000116096	PILRA	YIR036C	IRC24
IGSF9/ALO1	ENSG00000116133	IGSF9	YML086C	ALO1
ABCB1/RFA3	ENSG00000116147	ABCB1	YJL173C	RFA3
AKR1B1/GPX1	ENSG00000116157	AKR1B1	YKL026C	GPX1
CPNE3/STE14	ENSG00000116237	CPNE3	YDR410C	STE14
RRN3/RPL22A	ENSG00000116251	RRN3	YLR061W	RPL22A
CTTN/RAD26	ENSG00000116254	CTTN	YJR035W	RAD26
MTIF2/DCG1	ENSG00000116266	MTIF2	YIR030C	DCG1
TTC39A/NPL3	ENSG00000116350	TTC39A	YDR432W	NPL3
EPS15/ETR1	ENSG00000116353	EPS15	YBR026C	ETR1
ORC1/TFC6	ENSG00000116455	ORC1	YDR362C	TFC6
MGST2/ATP4	ENSG00000116459	MGST2	YPL078C	ATP4
CHERP/YPT31	ENSG00000116473	CHERP	YER031C	YPT31
ATG16L1/BYE1	ENSG00000116539	ATG16L1	YKL005C	BYE1
USP40/SMP1	ENSG00000116604	USP40	YBR182C	SMP1
RAD54L/SPE4	ENSG00000116649	RAD54L	YLR146C	SPE4
MAST2/STB6	ENSG00000116661	MAST2	YKL072W	STB6
DNAJA1/REV7	ENSG00000116670	DNAJA1	YIL139C	REV7
B4GALT1/YEL023C	ENSG00000116678	B4GALT1	YEL023C	YEL023C
CHMP5/YLH47	ENSG00000116679	CHMP5	YPR125W	YLH47
NFX1/FZO1	ENSG00000116688	NFX1	YBR179C	FZO1
DIMT1/EBS1	ENSG00000116698	DIMT1	YDR206W	EBS1
IPO11/SPO1	ENSG00000116711	IPO11	YNL012W	SPO1
EIF2AK1/GCD14	ENSG00000116731	EIF2AK1	YJL125C	GCD14
EPDR1/AMD1	ENSG00000116748	EPDR1	YML035C	AMD1
SEPHS1/MCR1	ENSG00000116750	SEPHS1	YKL150W	MCR1
MRPL28/HSH49	ENSG00000116754	MRPL28	YOR319W	HSH49
CEACAM6/CYS3	ENSG00000116761	CEACAM6	YAL012W	CYS3
RBM22/PSK2	ENSG00000116783	RBM22	YOL045W	PSK2
TMED2/SOR2	ENSG00000116791	TMED2	YDL246C	SOR2
ERO1LB/MSW1	ENSG00000116874	ERO1LB	YDR268W	MSW1
ZFAND6/MRPS28	ENSG00000116898	ZFAND6	YDR337W	MRPS28
TXLNG/SLC1	ENSG00000116906	TXLNG	YDL052C	SLC1
PPEF1/RPS12	ENSG00000116918	PPEF1	YOR369C	RPS12
LAT2/GTR2	ENSG00000116954	LAT2	YGR163W	GTR2
HUWE1/PAC2	ENSG00000116957	HUWE1	YER007W	PAC2
ZW10/POS5	ENSG00000116962	ZW10	YPL188W	POS5
ALG9/YIL161W	ENSG00000116977	ALG9	YIL161W	YIL161W
MYBPC2/RPS10A	ENSG00000116983	MYBPC2	YOR293W	RPS10A
NOX4/MHT1	ENSG00000116984	NOX4	YLL062C	MHT1
ACOX3/RIB5	ENSG00000117091	ACOX3	YBR256C	RIB5
MTMR2/SDH2	ENSG00000117118	MTMR2	YLL041C	SDH2
PPP1R15A/SSF1	ENSG00000117133	PPP1R15A	YHR066W	SSF1
HSD17B14/JHD2	ENSG00000117139	HSD17B14	YJR119C	JHD2
TRIP6/RPS13	ENSG00000117155	TRIP6	YDR064W	RPS13
ACHE/BCD1	ENSG00000117174	ACHE	YHR040W	BCD1
FTL/SWD1	ENSG00000117222	FTL	YAR003W	SWD1
SRRT/ROD1	ENSG00000117289	SRRT	YOR018W	ROD1
BAX/GAL10	ENSG00000117308	BAX	YBR019C	GAL10
NLK/PRP3	ENSG00000117360	NLK	YDR473C	PRP3
PIGS/GAL2	ENSG00000117394	PIGS	YLR081W	GAL2
ATXN7L3/EBP2	ENSG00000117395	ATXN7L3	YKL172W	EBP2
PGS1/CDC20	ENSG00000117399	PGS1	YGL116W	CDC20
PSMC5/KAP122	ENSG00000117408	PSMC5	YGL016W	KAP122
UIMC1/VMA16	ENSG00000117410	UIMC1	YHR026W	VMA16
CETP/YPR1	ENSG00000117448	CETP	YDR368W	YPR1
MMP2/AHP1	ENSG00000117450	MMP2	YLR109W	AHP1
GNAO1/HDA2	ENSG00000117461	GNAO1	YDR295C	HDA2
OGFOD1/HEF3	ENSG00000117528	OGFOD1	YNL014W	HEF3
SH3BP2/NYV1	ENSG00000117533	SH3BP2	YLR093C	NYV1
ADD1/DPH5	ENSG00000117543	ADD1	YLR172C	DPH5
C14orf166/WWM1	ENSG00000117560	C14orf166	YFL010C	WWM1
NID2/ARG4	ENSG00000117586	NID2	YHR018C	ARG4
GMCL1/PRX1	ENSG00000117592	GMCL1	YBL064C	PRX1
SF3B2/YIR035C	ENSG00000117594	SF3B2	YIR035C	YIR035C
KLHL42/UTP25	ENSG00000117597	KLHL42	YIL091C	UTP25
GNAS/BDP1	ENSG00000117625	GNAS	YNL039W	BDP1
DNM1L/YAP3	ENSG00000117632	DNM1L	YHL009C	YAP3
PTHLH/KIN3	ENSG00000117650	PTHLH	YAR018C	KIN3
PHACTR3/YNL181W	ENSG00000117676	PHACTR3	YNL181W	YNL181W
ERGIC2/RER2	ENSG00000117682	ERGIC2	YBR002C	RER2
TFAP2C/SWI1	ENSG00000117713	TFAP2C	YPL016W	SWI1
AURKA/SPC72	ENSG00000117724	AURKA	YAL047C	SPC72
PIR/RFA2	ENSG00000117748	PIR	YNL312W	RFA2
RFX2/SNC1	ENSG00000117758	RFX2	YAL030W	SNC1
SULT2B1/OSH6	ENSG00000117859	SULT2B1	YKR003W	OSH6
CNOT3/CRF1	ENSG00000117906	CNOT3	YDR223W	CRF1
GP6/YCL068C	ENSG00000117971	GP6	YCL068C	YCL068C
PTPN4/RIM15	ENSG00000118046	PTPN4	YFL033C	RIM15
DDX18/NTO1	ENSG00000118058	DDX18	YPR031W	NTO1
KHSRP/NTH2	ENSG00000118094	KHSRP	YBR001C	NTH2
GNA11/STS1	ENSG00000118193	GNA11	YIR011C	STS1
EDEM2/MIG3	ENSG00000118263	EDEM2	YER028C	MIG3
DNMT3B/MOT3	ENSG00000118495	DNMT3B	YMR070W	MOT3
REM1/YDR374C	ENSG00000118503	REM1	YDR374C	YDR374C
TPX2/YJR154W	ENSG00000118507	TPX2	YJR154W	YJR154W
PDRG1/YPL067C	ENSG00000118508	PDRG1	YPL067C	YPL067C
EPB41L1/YDR026C	ENSG00000118513	EPB41L1	YDR026C	YDR026C
DOCK9/NPR1	ENSG00000118515	DOCK9	YNL183C	NPR1
DOCK3/SEC22	ENSG00000118640	DOCK3	YLR268W	SEC22
COQ9/SWP1	ENSG00000118705	COQ9	YMR149W	SWP1
CRLS1/CUP9	ENSG00000118707	CRLS1	YPL177C	CUP9
PPP1R13B/MIG2	ENSG00000118922	PPP1R13B	YGL209W	MIG2
SIGLEC1/PCL9	ENSG00000118971	SIGLEC1	YDL179W	PCL9
FKBP1A/TFC4	ENSG00000119041	FKBP1A	YGR047C	TFC4
NSFL1C/RAD6	ENSG00000119048	NSFL1C	YGL058W	RAD6
MAVS/GUD1	ENSG00000119125	MAVS	YDL238C	GUD1
F11/YPR015C	ENSG00000119138	F11	YPR015C	YPR015C
XRN2/CFT2	ENSG00000119203	XRN2	YLR115W	CFT2
DYNLL1/UTP10	ENSG00000119285	DYNLL1	YJL109C	UTP10
TESC/RAD23	ENSG00000119318	TESC	YEL037C	RAD23
SNX5/RTG1	ENSG00000119335	SNX5	YOL067C	RTG1
RPL6/RRD2	ENSG00000119383	RPL6	YPL152W	RRD2
MAPKAPK5/GLE1	ENSG00000119392	MAPKAPK5	YDL207W	GLE1
P2RX7/MTG2	ENSG00000119396	P2RX7	YHR168W	MTG2
ESF1/BRR1	ENSG00000119397	ESF1	YPR057W	BRR1
RBBP9/GID7	ENSG00000119402	RBBP9	YCL039W	GID7
ANAPC5/MRK1	ENSG00000119408	ANAPC5	YDL079C	MRK1
SLC23A2/SIT4	ENSG00000119414	SLC23A2	YDL047W	SIT4
TMEM230/MIC14	ENSG00000119421	TMEM230	YDR031W	MIC14
DZANK1/HSP104	ENSG00000119541	DZANK1	YLL026W	HSP104
KDM2B/KSP1	ENSG00000119638	KDM2B	YHR082C	KSP1
TASP1/MLH3	ENSG00000119684	TASP1	YPL164C	MLH3
GCN1L1/PXA2	ENSG00000119688	GCN1L1	YKL188C	PXA2
RPLP0/MSO1	ENSG00000119703	RPLP0	YNR049C	MSO1
PXN/YCR016W	ENSG00000119707	PXN	YCR016W	YCR016W
RPH3A/ALD4	ENSG00000119711	RPH3A	YOR374W	ALD4
TRMT6/GCD7	ENSG00000119718	TRMT6	YLR291C	GCD7
CHGB/COQ6	ENSG00000119723	CHGB	YGR255C	COQ6
PEBP1/CCT8	ENSG00000119760	PEBP1	YJL008C	CCT8
TBX5/RTR1	ENSG00000119878	TBX5	YER139C	RTR1
BRAP/AXL1	ENSG00000119912	BRAP	YPR122W	AXL1
ERP29/SWT1	ENSG00000119917	ERP29	YOR166C	SWT1
NOS1/TSR3	ENSG00000119929	NOS1	YOR006C	TSR3
FUS/GIP2	ENSG00000119938	FUS	YER054C	GIP2
IGBP1/XKS1	ENSG00000119950	IGBP1	YGR194C	XKS1
FXYD3/SIF2	ENSG00000120008	FXYD3	YBR103W	SIF2
GANAB/AAT2	ENSG00000120053	GANAB	YLR027C	AAT2
GMIP/ECM14	ENSG00000120054	GMIP	YHR132C	ECM14
RBM41/PIS1	ENSG00000120088	RBM41	YPR113W	PIS1
BIRC5/PPS1	ENSG00000120129	BIRC5	YBR276C	PPS1
LAG3/RCL1	ENSG00000120158	LAG3	YOL010W	RCL1
MLF2/MOB1	ENSG00000120162	MLF2	YIL106W	MOB1
OTUB2/MTR2	ENSG00000120253	OTUB2	YKL186C	MTR2
DDX24/MRP2	ENSG00000120333	DDX24	YPR166C	MRP2
ZBTB25/CCT2	ENSG00000120438	ZBTB25	YIL142W	CCT2
ARHGAP4/RTA1	ENSG00000120457	ARHGAP4	YGR213C	RTA1
ANKRD24/HHF1	ENSG00000120656	ANKRD24	YBR009C	HHF1
RCOR1/DCR2	ENSG00000120659	RCOR1	YLR361C	DCR2
LTBP4/SSE2	ENSG00000120694	LTBP4	YBR169C	SSE2
BLVRB/ALG5	ENSG00000120697	BLVRB	YPL227C	ALG5
SLC9A1/RRP43	ENSG00000120699	SLC9A1	YCR035C	RRP43
SPTLC1/SUP45	ENSG00000120705	SPTLC1	YBR143C	SUP45
PAPOLA/YER130C	ENSG00000120738	PAPOLA	YER130C	YER130C
CCNK/AIM17	ENSG00000120756	CCNK	YHL021C	AIM17
PCBP4/UTP20	ENSG00000120800	PCBP4	YBL004W	UTP20
RGS1/FUS1	ENSG00000120802	RGS1	YCL027W	FUS1
MRPS33/HAP3	ENSG00000120837	MRPS33	YBL021C	HAP3
NDUFB2/LST8	ENSG00000120868	NDUFB2	YNL006W	LST8
ENSG00000090269/BEM1	ENSG00000120896	ENSG00000090269	YBR200W	BEM1
NUDC/PPZ2	ENSG00000120910	NUDC	YDR436W	PPZ2
MAEA/YLR118C	ENSG00000120992	MAEA	YLR118C	YLR118C
ICAM1/RRI1	ENSG00000121022	ICAM1	YDL216C	RRI1
STRN4/YGR017W	ENSG00000121067	STRN4	YGR017W	YGR017W
IRAK3/HUT1	ENSG00000121073	IRAK3	YPL244C	HUT1
LYZ/YML082W	ENSG00000121152	LYZ	YML082W	YML082W
SI/YAT2	ENSG00000121350	SI	YER024W	YAT2
MUL1/CTA1	ENSG00000121691	MUL1	YDR256C	CTA1
PDCD7/CST9	ENSG00000121741	PDCD7	YLR394W	CST9
SPG21/BUB2	ENSG00000121749	SPG21	YMR055C	BUB2
DNAJB11/TUL1	ENSG00000121848	DNAJB11	YKL034W	TUL1
THPO/MLH2	ENSG00000121864	THPO	YLR035C	MLH2
CHRD/STT4	ENSG00000121879	CHRD	YLR305C	STT4
FLT3LG/YER140W	ENSG00000121931	FLT3LG	YER140W	YER140W
RAB11FIP3/TPI1	ENSG00000121957	RAB11FIP3	YDR050C	TPI1
GNPTG/YCR061W	ENSG00000121966	GNPTG	YCR061W	YCR061W
ZNF268/NCE102	ENSG00000122025	ZNF268	YPR149W	NCE102
GOLGA3/FZF1	ENSG00000122034	GOLGA3	YGL254W	FZF1
PABPC4/INP52	ENSG00000122126	PABPC4	YNL106C	INP52
CD209/MRP4	ENSG00000122140	CD209	YHL004W	MRP4
MCOLN1/COG5	ENSG00000122176	MCOLN1	YNL051W	COG5
EFNB1/COP1	ENSG00000122218	EFNB1	YDL145C	COP1
AARS/AUS1	ENSG00000122223	AARS	YOR011W	AUS1
GLG1/MPE1	ENSG00000122257	GLG1	YKL059C	MPE1
KIF4A/MDM31	ENSG00000122299	KIF4A	YHR194W	MDM31
PLEKHG2/CDC3	ENSG00000122545	PLEKHG2	YLR314C	CDC3
PITPNM2/YMR111C	ENSG00000122705	PITPNM2	YMR111C	YMR111C
EXOC1/DSE1	ENSG00000122741	EXOC1	YER124C	DSE1
DTX2/YMR317W	ENSG00000122778	DTX2	YMR317W	YMR317W
NLRC4/YPR011C	ENSG00000122912	NLRC4	YPR011C	YPR011C
NRCAM/MF(ALPHA)1	ENSG00000122952	NRCAM	YPL187W	MF(ALPHA)1
LAMB1/MRD1	ENSG00000122965	LAMB1	YPR112C	MRD1
SLC26A3/BBP1	ENSG00000122966	SLC26A3	YPL255W	BBP1
DLD/DRS1	ENSG00000123064	DLD	YLL008W	DRS1
WDR7/DMA1	ENSG00000123091	WDR7	YHR115C	DMA1
TXNL1/YEL076C-A	ENSG00000123131	TXNL1	YEL076C-A	YEL076C-A
IL5RA/PET191	ENSG00000123146	IL5RA	YJR034W	PET191
ITGA6/CDC40	ENSG00000123154	ITGA6	YDR364C	CDC40
RAPGEF4/CCC2	ENSG00000123191	RAPGEF4	YDR270W	CCC2
ENSG00000091436/TIS11	ENSG00000123200	ENSG00000091436	YLR136C	TIS11
FH/NQM1	ENSG00000123213	FH	YGR043C	NQM1
SEL1L3/SFH1	ENSG00000123219	SEL1L3	YLR321C	SFH1
TF/TMA17	ENSG00000123240	TF	YDL110C	TMA17
MYO15A/VPS66	ENSG00000123268	MYO15A	YPR139C	VPS66
APOH/BUD14	ENSG00000123329	APOH	YAR014C	BUD14
NLRP1/GIM5	ENSG00000123349	NLRP1	YML094W	GIM5
ACKR6/CDC5	ENSG00000123374	ACKR6	YMR001C	CDC5
SPAG7/PRC1	ENSG00000123384	SPAG7	YMR297W	PRC1
ORC6/YPR013C	ENSG00000123411	ORC6	YPR013C	YPR013C
ZC3HC1/ATP11	ENSG00000123472	ZC3HC1	YNL315C	ATP11
ESR1/FRE1	ENSG00000123473	ESR1	YLR214W	FRE1
RGS17/LGE1	ENSG00000123562	RGS17	YPL055C	LGE1
ANGPT2/YPT7	ENSG00000123595	ANGPT2	YML001W	YPT7
CD200/AVT4	ENSG00000123643	CD200	YNL101W	AVT4
CMA1/RRP45	ENSG00000123737	CMA1	YDR280W	RRP45
PSME1/PFK26	ENSG00000123836	PSME1	YIL107C	PFK26
JPH4/CKS1	ENSG00000123975	JPH4	YBR135W	CKS1
MYH7/LAP4	ENSG00000123992	MYH7	YKL103C	LAP4
CEBPE/SPR6	ENSG00000123999	CEBPE	YER115C	SPR6
SLC7A8/DIP5	ENSG00000124067	SLC7A8	YPL265W	DIP5
OSGEP/YKL091C	ENSG00000124120	OSGEP	YKL091C	YKL091C
RNF31/GPI16	ENSG00000124155	RNF31	YHR188C	GPI16
SCFD1/RVS167	ENSG00000124181	SCFD1	YDR388W	RVS167
G2E3/GBP2	ENSG00000124193	G2E3	YCL011C	GBP2
HECTD1/CSE1	ENSG00000124207	HECTD1	YGL238W	CSE1
HNRNPC/MMS2	ENSG00000124208	HNRNPC	YGL087C	MMS2
RPGRIP1/TEM1	ENSG00000124209	RPGRIP1	YML064C	TEM1
SUPT16H/MDM34	ENSG00000124214	SUPT16H	YGL219C	MDM34
TOX4/UBA4	ENSG00000124217	TOX4	YHR111W	UBA4
GEMIN2/PEP12	ENSG00000124222	GEMIN2	YOR036W	PEP12
TGM1/DBP10	ENSG00000124228	TGM1	YDL031W	DBP10
TINF2/SNC2	ENSG00000124333	TINF2	YOR327C	SNC2
DAZL/RFU1	ENSG00000124356	DAZL	YLR073C	RFU1
SEMA6A/TOS1	ENSG00000124357	SEMA6A	YBR162C	TOS1
TRPM7/MPP10	ENSG00000124383	TRPM7	YJR002W	MPP10
TYRO3/PGS1	ENSG00000124422	TYRO3	YCL004W	PGS1
WDR76/UBP8	ENSG00000124486	WDR76	YMR223W	UBP8
CAPN3/SAM37	ENSG00000124491	CAPN3	YMR060C	SAM37
SNAP23/YHC1	ENSG00000124562	SNAP23	YLR298C	YHC1
PHGDH/EMI1	ENSG00000124570	PHGDH	YDR512C	EMI1
COL9A3/MSN5	ENSG00000124571	COL9A3	YDR335W	MSN5
EZR/BPT1	ENSG00000124574	EZR	YLL015W	BPT1
MYL6/OST6	ENSG00000124641	MYL6	YML019W	OST6
AGO1/KEL3	ENSG00000124702	AGO1	YPL263C	KEL3
TEKT2/CRG1	ENSG00000124713	TEKT2	YHR209W	CRG1
CLSPN/MCM1	ENSG00000124762	CLSPN	YMR043W	MCM1
UNC13D/ROX1	ENSG00000124766	UNC13D	YPR065W	ROX1
DPYSL2/MIG1	ENSG00000124782	DPYSL2	YGL035C	MIG1
TGFB2/NUP1	ENSG00000124789	TGFB2	YOR098C	NUP1
NUP50/FMP23	ENSG00000124802	NUP50	YBR047W	FMP23
CDC45/MSA1	ENSG00000124813	CDC45	YOR066W	MSA1
COMT/SPC105	ENSG00000124831	COMT	YGL093W	SPC105
LRRFIP2/DSL1	ENSG00000124839	LRRFIP2	YNL258C	DSL1
HDAC6/SPA2	ENSG00000124942	HDAC6	YLL021W	SPA2
KRT31/CDC39	ENSG00000125107	KRT31	YCR093W	CDC39
CDC6/EMP70	ENSG00000125304	CDC6	YLR083C	EMP70
UPRT/UPF3	ENSG00000125351	UPRT	YGR072W	UPF3
CDC23/CWC24	ENSG00000125352	CDC23	YLR323C	CWC24
CBX5/SPR28	ENSG00000125354	CBX5	YDR218C	SPR28
SUCO/RUD3	ENSG00000125414	SUCO	YOR216C	RUD3
MSH2/GGA2	ENSG00000125447	MSH2	YHR108W	GGA2
MAP3K1/ADY2	ENSG00000125450	MAP3K1	YCR010C	ADY2
DHPS/REB1	ENSG00000125482	DHPS	YBR049C	REB1
HOOK2/RPA135	ENSG00000125630	HOOK2	YPR010C	RPA135
ARCN1/YKL047W	ENSG00000125651	ARCN1	YKL047W	YKL047W
PSMD5/THO2	ENSG00000125676	PSMD5	YNL139C	THO2
PTGS1/NSE5	ENSG00000125686	PTGS1	YML023C	NSE5
NUP188/RPL23A	ENSG00000125691	NUP188	YBL087C	RPL23A
CRAT/IST1	ENSG00000125726	CRAT	YNL265C	IST1
SH2D3C/RGD1	ENSG00000125733	SH2D3C	YBR260C	RGD1
NANS/PMT4	ENSG00000125734	NANS	YJR143C	PMT4
DFNB31/SMD2	ENSG00000125743	DFNB31	YLR275W	SMD2
CWF19L1/RTN2	ENSG00000125744	CWF19L1	YDL204W	RTN2
SEMA4G/ELP2	ENSG00000125746	SEMA4G	YGR200C	ELP2
BTAF1/RPL18A	ENSG00000125753	BTAF1	YOL120C	RPL18A
IKZF5/PTA1	ENSG00000125755	IKZF5	YAL043C	PTA1
BLNK/HCM1	ENSG00000125798	BLNK	YCR065W	HCM1
SORBS1/PDC2	ENSG00000125817	SORBS1	YDR081C	PDC2
BAMBI/YCR076C	ENSG00000125818	BAMBI	YCR076C	YCR076C
IL11/SMB1	ENSG00000125835	IL11	YER029C	SMB1
MYO3A/YDR222W	ENSG00000125845	MYO3A	YDR222W	YDR222W
WAC/PEX15	ENSG00000125863	WAC	YOL044W	PEX15
CREM/COF1	ENSG00000125868	CREM	YLL050C	COF1
NUBP2/MUD1	ENSG00000125870	NUBP2	YBR119W	MUD1
HIVEP1/YDR415C	ENSG00000125912	HIVEP1	YDR415C	YDR415C
TREM2/NAB6	ENSG00000125944	TREM2	YML117W	NAB6
CRISP3/RTG3	ENSG00000125952	CRISP3	YBL103C	RTG3
FKBP5/RAM1	ENSG00000125954	FKBP5	YDL090C	RAM1
SRPK1/ERV41	ENSG00000125991	SRPK1	YML067C	ERV41
BRPF3/COY1	ENSG00000126001	BRPF3	YKL179C	COY1
MRPS18A/PRE1	ENSG00000126067	MRPS18A	YER012W	PRE1
ENSG00000096087/SPC98	ENSG00000126216	ENSG00000096087	YNL126W	SPC98
EFHC1/YJR084W	ENSG00000126226	EFHC1	YJR084W	YJR084W
NCR2/UBA2	ENSG00000126261	NCR2	YDR390C	UBA2
HSP90AB1/DOT5	ENSG00000126432	HSP90AB1	YIL010W	DOT5
MLN/HMT1	ENSG00000126457	MLN	YBR034C	HMT1
CDC5L/SDO1	ENSG00000126524	CDC5L	YLR022C	SDO1
ITPR3/VPS30	ENSG00000126581	ITPR3	YPL120W	VPS30
ZNF184/ECM22	ENSG00000126746	ZNF184	YLR228C	ECM22
DSP/BUD27	ENSG00000126756	DSP	YFL023W	BUD27
SIRT1/TIM22	ENSG00000126768	SIRT1	YDL217C	TIM22
HNRNPH3/SNT309	ENSG00000126777	HNRNPH3	YPR101W	SNT309
JAK2/YDL206W	ENSG00000126787	JAK2	YDL206W	YDL206W
IL12RB1/SSC1	ENSG00000126803	IL12RB1	YJR045C	SSC1
ABL1/URB2	ENSG00000126838	ABL1	YJR041C	URB2
ACOT7/GEM1	ENSG00000126858	ACOT7	YAL048C	GEM1
SH3GLB1/PBS2	ENSG00000126934	SH3GLB1	YJL128C	PBS2
CDC7/TIM8	ENSG00000126953	CDC7	YJR135W-A	TIM8
PCSK5/CNE1	ENSG00000127022	PCSK5	YAL058W	CNE1
SCD/AZF1	ENSG00000127191	SCD	YOR113W	AZF1
TMED1/VIP1	ENSG00000127241	TMED1	YLR410W	VIP1
ABLIM1/TGL5	ENSG00000127329	ABLIM1	YOR081C	TGL5
RAB18/YOL075C	ENSG00000127412	RAB18	YOL075C	YOL075C
NRP1/POP8	ENSG00000127415	NRP1	YBL018C	POP8
PRTFDC1/ESS1	ENSG00000127445	PRTFDC1	YJR017C	ESS1
TSPAN15/EMC1	ENSG00000127463	TSPAN15	YCL045C	EMC1
MAST3/DAL80	ENSG00000127481	MAST3	YKR034W	DAL80
MZF1/SIN3	ENSG00000127511	MZF1	YOL004W	SIN3
MYO9B/SLY41	ENSG00000127526	MYO9B	YOR307C	SLY41
PSMD8/NUP82	ENSG00000127527	PSMD8	YJL061W	NUP82
SETD1A/ERV1	ENSG00000127554	SETD1A	YGR029W	ERV1
MAGEB2/CTF18	ENSG00000127586	MAGEB2	YMR078C	CTF18
EFNA2/UMP1	ENSG00000127603	EFNA2	YBR173C	UMP1
CIRBP/RSC4	ENSG00000127616	CIRBP	YKR008W	RSC4
ATP5D/TUB1	ENSG00000127824	ATP5D	YML085C	TUB1
IGFALS/SCW11	ENSG00000127831	IGFALS	YGL028C	SCW11
HNRNPM/UTP8	ENSG00000127914	HNRNPM	YGR128C	UTP8
MARCH2/EIS1	ENSG00000127946	MARCH2	YMR031C	EIS1
NDUFB7/OCA1	ENSG00000127947	NDUFB7	YNL099C	OCA1
TECR/PEX1	ENSG00000127980	TECR	YKL197C	PEX1
TIMM13/ADE1	ENSG00000128050	TIMM13	YAR015W	ADE1
CDC34/ADE4	ENSG00000128059	CDC34	YMR300C	ADE4
MTAP/TUM1	ENSG00000128309	MTAP	YOR251C	TUM1
POLR2E/CIN4	ENSG00000128340	POLR2E	YMR138W	CIN4
POLRMT/SME1	ENSG00000128534	POLRMT	YOR159C	SME1
HCN2/JJJ1	ENSG00000128590	HCN2	YNL227C	JJJ1
GADD45B/NMA1	ENSG00000128591	GADD45B	YLR328W	NMA1
MADCAM1/LIN1	ENSG00000128595	MADCAM1	YHR156C	LIN1
MKNK2/TGL2	ENSG00000128604	MKNK2	YDR058C	TGL2
ENSG00000099882/MRPS12	ENSG00000128626	ENSG00000099882	YNR036C	MRPS12
ARVCF/YHR219W	ENSG00000128641	ARVCF	YHR219W	YHR219W
RANBP1/ALG3	ENSG00000128654	RANBP1	YBL082C	ALG3
KLHL22/HAT1	ENSG00000128708	KLHL22	YPL001W	HAT1
MED15/ADD66	ENSG00000128789	MED15	YKL206C	ADD66
SERPIND1/INO80	ENSG00000128908	SERPIND1	YGL150C	INO80
SNAP29/DAL82	ENSG00000128944	SNAP29	YNL314W	DAL82
CRKL/DUT1	ENSG00000128951	CRKL	YBR252W	DUT1
LZTR1/YER163C	ENSG00000128965	LZTR1	YER163C	YER163C
MMP11/LCP5	ENSG00000129071	MMP11	YER127W	LCP5
CECR2/SEC26	ENSG00000129083	CECR2	YDR238C	SEC26
SMARCB1/PRE5	ENSG00000129084	SMARCB1	YMR314W	PRE5
P2RX6/ECM38	ENSG00000129103	P2RX6	YLR299W	ECM38
DERL3/DCD1	ENSG00000129187	DERL3	YHR144C	DCD1
ENSG00000099964/SPO14	ENSG00000129219	ENSG00000099964	YKR031C	SPO14
BCL2L13/DIA2	ENSG00000129221	BCL2L13	YOR080W	DIA2
ENSG00000099972/TRX3	ENSG00000129235	ENSG00000099972	YCR083W	TRX3
DDT/MRM1	ENSG00000129282	DDT	YOR201C	MRM1
OSM/BUR2	ENSG00000129315	OSM	YLR226W	BUR2
CABIN1/APM1	ENSG00000129354	CABIN1	YPL259C	APM1
TBC1D10A/NUP60	ENSG00000129422	TBC1D10A	YAR002W	NUP60
SUSD2/YNL122C	ENSG00000129451	SUSD2	YNL122C	YNL122C
SF3A1/GNP1	ENSG00000129473	SF3A1	YDR508C	GNP1
SEC14L2/SEC6	ENSG00000129484	SEC14L2	YIL068C	SEC6
ENSG00000100010/RPS26A	ENSG00000129518	ENSG00000100010	YGL189C	RPS26A
PPIL2/WSC3	ENSG00000129538	PPIL2	YOL105C	WSC3
SNRPD3/RUB1	ENSG00000129559	SNRPD3	YDR139C	RUB1
PES1/OST2	ENSG00000129562	PES1	YOR103C	OST2
MAPK1/NBP2	ENSG00000129675	MAPK1	YDR162C	NBP2
GGT1/YPR196W	ENSG00000129682	GGT1	YPR196W	YPR196W
PPM1F/BRE2	ENSG00000129691	PPM1F	YLR015W	BRE2
TOP3B/RPS4B	ENSG00000129824	TOP3B	YHR203C	RPS4B
DGCR14/THI20	ENSG00000129946	DGCR14	YOL055C	THI20
CRYBB2P1/DPP1	ENSG00000129951	CRYBB2P1	YDR284C	DPP1
MFNG/RMT2	ENSG00000130005	MFNG	YDR465C	RMT2
CARD10/HPA3	ENSG00000130066	CARD10	YEL066W	HPA3
SLC25A1/NOG2	ENSG00000130119	SLC25A1	YNR053C	NOG2
ADRBK2/ORT1	ENSG00000130158	ADRBK2	YOR130C	ORT1
LGALS2/YNR065C	ENSG00000130164	LGALS2	YNR065C	YNR065C
GGA1/ELF1	ENSG00000130165	GGA1	YKL160W	ELF1
HIRA/GTB1	ENSG00000130175	HIRA	YDR221W	GTB1
SH3BP1/CDC16	ENSG00000130177	SH3BP1	YKL022C	CDC16
LGALS1/MNT4	ENSG00000130203	LGALS1	YNR059W	MNT4
HPS4/STE13	ENSG00000130226	HPS4	YOR219C	STE13
ENSG00000100101/YMR185W	ENSG00000130227	ENSG00000100101	YMR185W	YMR185W
PATZ1/THO1	ENSG00000130254	PATZ1	YER063W	THO1
TRIOBP/MSS1	ENSG00000130299	TRIOBP	YMR023C	MSS1
TFIP11/YDR115W	ENSG00000130312	TFIP11	YDR115W	YDR115W
GCAT/SOL4	ENSG00000130313	GCAT	YGR248W	SOL4
ENSG00000100118/LSM7	ENSG00000130332	ENSG00000100118	YNL147W	LSM7
CRYBB1/YIM1	ENSG00000130347	CRYBB1	YMR152W	YIM1
EIF3L/YGL185C	ENSG00000130414	EIF3L	YGL185C	YGL185C
NHP2L1/ARC40	ENSG00000130429	NHP2L1	YBR234C	ARC40
MICALL1/LSM4	ENSG00000130520	MICALL1	YER112W	LSM4
ENSG00000100141/RUP1	ENSG00000130560	ENSG00000100141	YOR138C	RUP1
POLR2F/YDL086W	ENSG00000130635	POLR2F	YDL086W	YDL086W
SOX10/CLB3	ENSG00000130638	SOX10	YDL155W	CLB3
CCDC134/SPC97	ENSG00000130640	CCDC134	YHR172W	SPC97
PICK1/ADH6	ENSG00000130684	PICK1	YMR318C	ADH6
TTC28/RPN13	ENSG00000130706	TTC28	YLR421C	RPN13
SLC16A8/ARG1	ENSG00000130707	SLC16A8	YOL058W	ARG1
CENPM/RRP4	ENSG00000130713	CENPM	YHR069C	RRP4
SEPT3/UBC12	ENSG00000130725	SEPT3	YLR306W	UBC12
SLC5A1/SIR3	ENSG00000130762	SLC5A1	YLR442C	SIR3
TPTEP1/FRS1	ENSG00000130764	TPTEP1	YLR060W	FRS1
DDX17/INH1	ENSG00000130770	DDX17	YDL181W	INH1
DMC1/BIK1	ENSG00000130779	DMC1	YCL029C	BIK1
TCF20/SLA2	ENSG00000130787	TCF20	YNL243W	SLA2
CBY1/RPF1	ENSG00000130810	CBY1	YHR088W	RPF1
TOMM22/TIF35	ENSG00000130811	TOMM22	YDR429C	TIF35
RTDR1/YML053C	ENSG00000130816	RTDR1	YML053C	YML053C
XBP1/OCA6	ENSG00000130829	XBP1	YDR067C	OCA6
FBXO7/YIL055C	ENSG00000130830	FBXO7	YIL055C	YIL055C
GTPBP1/UFD2	ENSG00000130939	GTPBP1	YDL190C	UFD2
POLDIP3/MET12	ENSG00000130956	POLDIP3	YPL023C	MET12
TIMP3/UBA1	ENSG00000130985	TIMP3	YKL210W	UBA1
PPP6R2/YFR016C	ENSG00000131016	PPP6R2	YFR016C	YFR016C
SBF1/AAR2	ENSG00000131043	SBF1	YBL074C	AAR2
SUN2/ACS1	ENSG00000131069	SUN2	YAL054C	ACS1
CYB5R3/TIM13	ENSG00000131142	CYB5R3	YGR181W	TIM13
DNAL4/COX5A	ENSG00000131143	DNAL4	YNL052W	COX5A
ENSG00000100262/INO2	ENSG00000131149	ENSG00000100262	YDR123C	INO2
PACSIN2/PSF2	ENSG00000131153	PACSIN2	YJL072C	PSF2
AP1B1/AIM13	ENSG00000131165	AP1B1	YFR011C	AIM13
HMGXB4/BNA2	ENSG00000131203	HMGXB4	YJR078W	BNA2
TOM1/BIT2	ENSG00000131233	TOM1	YBR270C	BIT2
NEFH/ATM1	ENSG00000131269	NEFH	YMR301C	ATM1
BIK/MCM22	ENSG00000131323	BIK	YJR135C	MCM22
HMOX1/IDP1	ENSG00000131370	HMOX1	YDL066W	IDP1
THOC5/GYP6	ENSG00000131374	THOC5	YJL044C	GYP6
MCM5/RIM13	ENSG00000131375	MCM5	YMR154C	RIM13
ARSA/DOG1	ENSG00000131462	ARSA	YHR044C	DOG1
TSPO/GRC3	ENSG00000131467	TSPO	YLL035W	GRC3
RASD2/RPL27B	ENSG00000131469	RASD2	YDR471W	RPL27B
CBX7/MSC1	ENSG00000131470	CBX7	YML128C	MSC1
PDGFB/VPS25	ENSG00000131475	PDGFB	YJR102C	VPS25
ACR/MRPL51	ENSG00000131495	ACR	YPR100W	MRPL51
RPL3/YEL020C	ENSG00000131503	RPL3	YEL020C	YEL020C
ZMAT5/BNI1	ENSG00000131504	ZMAT5	YNL271C	BNI1
RBFOX2/BSD2	ENSG00000131507	RBFOX2	YBR290W	BSD2
TAB1/UBC5	ENSG00000131508	TAB1	YDR059C	UBC5
ASCC2/SEC8	ENSG00000131558	ASCC2	YPR055W	SEC8
MTMR3/ADY3	ENSG00000131626	MTMR3	YDL239C	ADY3
SMCR7L/MRS4	ENSG00000131653	SMCR7L	YKR052C	MRS4
APOL1/DGR2	ENSG00000131725	APOL1	YKL121W	DGR2
MYH9/ACO2	ENSG00000131730	MYH9	YJL200C	ACO2
SAMM50/TOP2	ENSG00000131747	SAMM50	YNL088W	TOP2
GRAP2/PEX11	ENSG00000131779	GRAP2	YOL147C	PEX11
EIF3D/GAL83	ENSG00000131791	EIF3D	YER027C	GAL83
TNRC6B/LHP1	ENSG00000131795	TNRC6B	YDL051W	LHP1
ENSG00000100357/PDA1	ENSG00000131828	ENSG00000100357	YER178W	PDA1
SGSM3/FOL2	ENSG00000131979	SGSM3	YGR267C	FOL2
IFT27/CAJ1	ENSG00000132002	IFT27	YER048C	CAJ1
KIAA0930/HMI1	ENSG00000132017	KIAA0930	YOL095C	HMI1
NCF4/SDS24	ENSG00000132024	NCF4	YBR214W	SDS24
CSF2RB/ACC1	ENSG00000132142	CSF2RB	YNR016C	ACC1
SLC25A17/DHR2	ENSG00000132153	SLC25A17	YKL078W	DHR2
UPK3A/YAK1	ENSG00000132155	UPK3A	YJL141C	YAK1
KCTD17/ERG27	ENSG00000132196	KCTD17	YLR100W	ERG27
ST13/BUD32	ENSG00000132275	ST13	YGR262C	BUD32
IL2RB/TNA1	ENSG00000132326	IL2RB	YGR260W	TNA1
RBX1/PTP2	ENSG00000132334	RBX1	YOR208W	PTP2
EP300/GSP1	ENSG00000132341	EP300	YLR293C	GSP1
L3MBTL2/SSD1	ENSG00000132357	L3MBTL2	YDR293C	SSD1
RANGAP1/CLU1	ENSG00000132361	RANGAP1	YMR012W	CLU1
ZC3H7B/INP54	ENSG00000132376	ZC3H7B	YOL065C	INP54
PHF5A/RFA1	ENSG00000132383	PHF5A	YAR007C	RFA1
ACO2/PEX4	ENSG00000132388	ACO2	YGR133W	PEX4
POLR3H/YCR043C	ENSG00000132424	POLR3H	YCR043C	YCR043C
PMM1/RPL26B	ENSG00000132463	PMM1	YGR034W	RPL26B
BRD1/MMF1	ENSG00000132541	BRD1	YIL051C	MMF1
MLC1/SWM1	ENSG00000132604	MLC1	YDR260C	SWM1
HDAC10/VPS4	ENSG00000132612	HDAC10	YPR173C	VPS4
FKBP3/SPO20	ENSG00000132639	FKBP3	YMR017W	SPO20
CTSG/POL30	ENSG00000132646	CTSG	YBR088C	POL30
GZMB/RPC34	ENSG00000132664	GZMB	YNR003C	RPC34
RBM23/RSM23	ENSG00000132676	RBM23	YGL129C	RSM23
PRMT5/PRP5	ENSG00000132680	PRMT5	YBR237W	PRP5
AP4S1/MMS4	ENSG00000132688	AP4S1	YBR098W	MMS4
POLE2/TUS1	ENSG00000132694	POLE2	YLR425W	TUS1
SOS2/TOM40	ENSG00000132718	SOS2	YMR203W	TOM40
CDKL1/HCS1	ENSG00000132740	CDKL1	YKL017C	HCS1
NIN/DPH1	ENSG00000132768	NIN	YIL103W	DPH1
PYGL/CHS5	ENSG00000132780	PYGL	YLR330W	CHS5
TRIM9/YKL133C	ENSG00000132792	TRIM9	YKL133C	YKL133C
PSMC6/APL6	ENSG00000132842	PSMC6	YGR261C	APL6
CDKN3/TCB1	ENSG00000132872	CDKN3	YOR086C	TCB1
ATP6V1D/PHM6	ENSG00000132912	ATP6V1D	YDR281C	PHM6
PIGH/SSN3	ENSG00000132964	PIGH	YPL042C	SSN3
PSMA3/SLK19	ENSG00000133020	PSMA3	YOR195W	SLK19
VTI1B/MYO1	ENSG00000133026	VTI1B	YHR023W	MYO1
TIMM9/TEL1	ENSG00000133056	TIMM9	YBL088C	TEL1
GSTZ1/YHR113W	ENSG00000133059	GSTZ1	YHR113W	YHR113W
AHSA1/POP3	ENSG00000133069	AHSA1	YNL282W	POP3
DAAM1/CLN1	ENSG00000133101	DAAM1	YMR199W	CLN1
SPTLC2/TMA19	ENSG00000133112	SPTLC2	YKL056C	TMA19
RIN3/RFC5	ENSG00000133119	RIN3	YBR087W	RFC5
SNW1/LPX1	ENSG00000133121	SNW1	YOR084W	LPX1
CHGA/SUN4	ENSG00000133216	CHGA	YNL066W	SUN4
ITPK1/FES1	ENSG00000133265	ITPK1	YBR101C	FES1
PPM1A/DUG1	ENSG00000133313	PPM1A	YFR044C	DUG1
SIX4/NSA1	ENSG00000133316	SIX4	YGL111W	NSA1
ASB2/TVP15	ENSG00000133318	ASB2	YDR100W	TVP15
ERH/NUT2	ENSG00000133398	ERH	YPR168W	NUT2
HIF1A/YNL134C	ENSG00000133424	HIF1A	YNL134C	YNL134C
SRSF5/LEE1	ENSG00000133606	SRSF5	YPL054W	LEE1
EIF5/ARP3	ENSG00000133627	EIF5	YJR065C	ARP3
SERPINA4/RAS2	ENSG00000133703	SERPINA4	YNL098C	RAS2
SLC8A3/SXM1	ENSG00000133704	SLC8A3	YDR395W	SXM1
DICER1/CDC60	ENSG00000133706	DICER1	YPL160W	CDC60
MTHFD1/INM1	ENSG00000133731	MTHFD1	YHR046C	INM1
TCL1A/RAS1	ENSG00000133818	TCL1A	YOR101W	RAS1
ZC3H14/YMR226C	ENSG00000133835	ZC3H14	YMR226C	YMR226C
TELO2/ERG28	ENSG00000133935	TELO2	YER044C	ERG28
BDKRB1/COX16	ENSG00000133983	BDKRB1	YJL003W	COX16
GSKIP/MED6	ENSG00000133997	GSKIP	YHR058C	MED6
VRK1/SUI2	ENSG00000134001	VRK1	YJR007W	SUI2
PSMC1/ELP3	ENSG00000134014	PSMC1	YPL086C	ELP3
RPS6KA5/CLB6	ENSG00000134057	RPS6KA5	YGR109C	CLB6
PSMB5/SSK22	ENSG00000134072	PSMB5	YCR073C	SSK22
YY1/CBF1	ENSG00000134107	YY1	YJR060W	CBF1
ACIN1/MNL1	ENSG00000134109	ACIN1	YHR204W	MNL1
CCNB1IP1/AAD6	ENSG00000134152	CCNB1IP1	YFL056C	AAD6
TRIP11/VTH2	ENSG00000134243	TRIP11	YJL222W	VTH2
APEX1/PCA1	ENSG00000134250	APEX1	YBR295W	PCA1
ENSG00000100829/RIB4	ENSG00000134262	ENSG00000100829	YOL143C	RIB4
PABPN1/ARF2	ENSG00000134287	PABPN1	YDL137W	ARF2
EFS/AVT2	ENSG00000134294	EFS	YEL064C	AVT2
ARHGAP5/SRS2	ENSG00000134313	ARHGAP5	YJL092W	SRS2
CINP/YGR130C	ENSG00000134318	CINP	YGR130C	YGR130C
SRP54/TIM17	ENSG00000134375	SRP54	YJL143W	TIM17
CPNE6/PEA2	ENSG00000134376	CPNE6	YER149C	PEA2
CHD8/DED81	ENSG00000134440	CHD8	YHR019C	DED81
PSMA6/NSR1	ENSG00000134453	PSMA6	YGR159C	NSR1
NFKBIA/YKL105C	ENSG00000134470	NFKBIA	YKL105C	YKL105C
EMC9/CCL1	ENSG00000134480	EMC9	YPR025C	CCL1
PSME2/CYK3	ENSG00000134516	PSME2	YDL117W	CYK3
BRMS1L/YNR040W	ENSG00000134571	BRMS1L	YNR040W	YNR040W
ENSG00000100931/CIN1	ENSG00000134627	ENSG00000100931	YOR349W	CIN1
SEC23A/NOG1	ENSG00000134697	SEC23A	YPL093W	NOG1
PNN/PRP38	ENSG00000134748	PNN	YGR075C	PRP38
RABGGTA/AIM44	ENSG00000134757	RABGGTA	YPL158C	AIM44
NFATC4/PEX12	ENSG00000134758	NFATC4	YMR026C	PEX12
PLTP/GDT1	ENSG00000134851	PLTP	YBR187W	GDT1
PCIF1/YOL073C	ENSG00000134882	PCIF1	YOL073C	YOL073C
GSS/RAD2	ENSG00000134899	GSS	YGR258C	RAD2
MMP9/STT3	ENSG00000134910	MMP9	YGL022W	STT3
TRPC4AP/IES2	ENSG00000134982	TRPC4AP	YNL215W	IES2
PYGB/FMN1	ENSG00000135002	PYGB	YDR236C	FMN1
PROCR/PDH1	ENSG00000135046	PROCR	YPR002W	PDH1
GINS1/SNF3	ENSG00000135047	GINS1	YDL194W	SNF3
NINL/URE2	ENSG00000135049	NINL	YNL229C	URE2
CD40/SER1	ENSG00000135069	CD40	YOR184W	SER1
UQCC/RGI2	ENSG00000135090	UQCC	YIL057C	RGI2
ZMYND8/MSB1	ENSG00000135148	ZMYND8	YOR188W	MSB1
SGK2/TIP20	ENSG00000135249	SGK2	YGL145W	TIP20
IFT52/SKY1	ENSG00000135250	IFT52	YMR216C	SKY1
MYBL2/MTO1	ENSG00000135297	MYBL2	YGL236C	MTO1
HNF4A/SPO75	ENSG00000135312	HNF4A	YLL005C	SPO75
SLA2/ORC3	ENSG00000135336	SLA2	YLL004W	ORC3
C20orf24/HSL1	ENSG00000135341	C20orf24	YKL101W	HSL1
NFATC2/PEX22	ENSG00000135363	NFATC2	YAL055W	PEX22
STK4/KRE33	ENSG00000135372	STK4	YNL132W	KRE33
PFDN4/HLJ1	ENSG00000135392	PFDN4	YMR161W	HLJ1
DOK5/DGA1	ENSG00000135407	DOK5	YOR245C	DGA1
CSTF1/YLR426W	ENSG00000135437	CSTF1	YLR426W	YLR426W
BMP7/GTS1	ENSG00000135439	BMP7	YGL181W	GTS1
RAE1/PAN2	ENSG00000135473	RAE1	YGL094C	PAN2
TPD52L2/NOP4	ENSG00000135486	TPD52L2	YPL043W	NOP4
DNAJC5/SUL1	ENSG00000135502	DNAJC5	YBR294W	SUL1
NELFCD/YOS9	ENSG00000135506	NELFCD	YDR057W	YOS9
PRPF6/YFL054C	ENSG00000135517	PRPF6	YFL054C	YFL054C
TUBB1/SWD3	ENSG00000135541	TUBB1	YBR175W	SWD3
PSMA7/CCT3	ENSG00000135624	PSMA7	YJL014W	CCT3
NTSR1/DOA4	ENSG00000135655	NTSR1	YDR069C	DOA4
MRGBP/GPX2	ENSG00000135709	MRGBP	YBR244W	GPX2
DIDO1/YDR042C	ENSG00000135720	DIDO1	YDR042C	YDR042C
GID8/HPM1	ENSG00000135744	GID8	YIL110W	HPM1
BIRC7/TOK1	ENSG00000135750	BIRC7	YJL093C	TOK1
ARFGAP1/LST4	ENSG00000135763	ARFGAP1	YKL176C	LST4
AVP/RFC4	ENSG00000135778	AVP	YOL094C	RFC4
COL20A1/SPT8	ENSG00000135801	COL20A1	YLR055C	SPT8
CHRNA4/GLN1	ENSG00000135821	CHRNA4	YPR035W	GLN1
EEF1A2/VAM7	ENSG00000135823	EEF1A2	YGL212W	VAM7
PTK6/MAK32	ENSG00000135828	PTK6	YCR019W	MAK32
GMEB2/ECM16	ENSG00000135829	GMEB2	YMR128W	ECM16
C20orf27/MBA1	ENSG00000135837	C20orf27	YBR185C	MBA1
SPEF1/GPI2	ENSG00000135845	SPEF1	YPL076W	GPI2
CDC25B/MRPL3	ENSG00000135900	CDC25B	YMR024W	MRPL3
ARFRP1/PKR1	ENSG00000135930	ARFRP1	YMR123W	PKR1
NDUFAF5/HYM1	ENSG00000135932	NDUFAF5	YKL189W	HYM1
TRIB3/COX4	ENSG00000135940	TRIB3	YGL187C	COX4
RASSF2/OM45	ENSG00000135951	RASSF2	YIL136W	OM45
CSNK2A1/VPS3	ENSG00000135966	CSNK2A1	YDR495C	VPS3
ANGPT4/ISU2	ENSG00000136003	ANGPT4	YOR226C	ISU2
HM13/SGV1	ENSG00000136021	HM13	YPR161C	SGV1
SNPH/BUD21	ENSG00000136026	SNPH	YOR078W	BUD21
MYLK2/AIF1	ENSG00000136044	MYLK2	YNR074C	AIF1
SIRPB1/PWP1	ENSG00000136045	SIRPB1	YLR196W	PWP1
SEC23B/PLB2	ENSG00000136068	SEC23B	YMR006C	PLB2
FERMT1/RRN7	ENSG00000136098	FERMT1	YJL025W	RRN7
HAO1/QRI5	ENSG00000136108	HAO1	YLR204W	QRI5
PDYN/GYL1	ENSG00000136111	PDYN	YMR192W	GYL1
PLCB4/SAM2	ENSG00000136143	PLCB4	YDR502C	SAM2
MYL9/CDC42	ENSG00000136238	MYL9	YLR229C	CDC42
HCK/SWF1	ENSG00000136247	HCK	YDR126W	SWF1
CRNKL1/DBP9	ENSG00000136271	CRNKL1	YLR276C	DBP9
POFUT1/FAU1	ENSG00000136371	POFUT1	YER183C	FAU1
SAMHD1/OKP1	ENSG00000136436	SAMHD1	YGR179C	OKP1
PAK7/NMT1	ENSG00000136448	PAK7	YLR195C	NMT1
KIF3B/HTD2	ENSG00000136449	KIF3B	YHR067W	HTD2
NOP56/HRB1	ENSG00000136450	NOP56	YNL004W	HRB1
IDH3B/YGR021W	ENSG00000136463	IDH3B	YGR021W	YGR021W
MAPRE1/YPL247C	ENSG00000136485	MAPRE1	YPL247C	YPL247C
JAG1/SAS3	ENSG00000136504	JAG1	YBL052C	SAS3
CDK5RAP1/GAP1	ENSG00000136521	CDK5RAP1	YKR039W	GAP1
SNTA1/MRPL4	ENSG00000136522	SNTA1	YLR439W	MRPL4
OXT/EMP47	ENSG00000136560	OXT	YFL048C	EMP47
TTI1/YHR020W	ENSG00000136628	TTI1	YHR020W	YHR020W
E2F1/VPS33	ENSG00000136631	E2F1	YLR396C	VPS33
RPRD1B/QDR3	ENSG00000136636	RPRD1B	YBR043C	QDR3
PXMP4/YSP1	ENSG00000136653	PXMP4	YHR155W	YSP1
CHMP4B/PUF4	ENSG00000136715	CHMP4B	YGL014W	PUF4
BPI/YPR174C	ENSG00000136717	BPI	YPR174C	YPR174C
CST3/IMP4	ENSG00000136718	CST3	YNL075W	IMP4
ASIP/KRE5	ENSG00000136731	ASIP	YOR336W	KRE5
CST4/HSE1	ENSG00000136738	CST4	YHL002W	HSE1
ACTR5/NFS1	ENSG00000136750	ACTR5	YCL017C	NFS1
WFDC2/YME1	ENSG00000136758	WFDC2	YPR024W	YME1
AHCY/SIS1	ENSG00000136770	AHCY	YNL007C	SIS1
DHX35/SNF1	ENSG00000136807	DHX35	YDR477W	SNF1
DNTTIP1/TRX2	ENSG00000136810	DNTTIP1	YGR209C	TRX2
MAP1LC3A/ECM29	ENSG00000136813	MAP1LC3A	YHL030W	ECM29
SYNDIG1/SMC2	ENSG00000136824	SYNDIG1	YFR031C	SMC2
PIGU/JSN1	ENSG00000136827	PIGU	YJR091C	JSN1
TNNC2/BUD2	ENSG00000136848	TNNC2	YKL092C	BUD2
APMAP/VPS45	ENSG00000136854	APMAP	YGL095C	VPS45
ZNF516/YPL260W	ENSG00000136861	ZNF516	YPL260W	YPL260W
USP14/AGC1	ENSG00000136869	USP14	YPR021C	AGC1
VAPA/PRP4	ENSG00000136875	VAPA	YPR178W	PRP4
MYOM1/SAD1	ENSG00000136878	MYOM1	YFR005C	SAD1
MYL12A/VMA10	ENSG00000136888	MYL12A	YHR039C-A	VMA10
CEP76/IPI1	ENSG00000136891	CEP76	YHR085W	IPI1
CEP192/PUP1	ENSG00000136930	CEP192	YOR157C	PUP1
RNMT/KEL1	ENSG00000136933	RNMT	YHR158C	KEL1
SMAD7/RKM2	ENSG00000136937	SMAD7	YDR198C	RKM2
LAMA1/PLP2	ENSG00000136940	LAMA1	YOR281C	PLP2
RNF125/RPL35B	ENSG00000136942	RNF125	YDL136W	RPL35B
ANKRD12/DCC1	ENSG00000136982	ANKRD12	YCL016C	DCC1
NOL4/DFM1	ENSG00000136986	NOL4	YDR411C	DFM1
POLI/RPA49	ENSG00000137054	POLI	YNL248C	RPA49
MIB1/HNT3	ENSG00000137074	MIB1	YOR258W	HNT3
RBBP8/ADE5,7	ENSG00000137076	RBBP8	YGL234W	ADE5,7
RIOK3/GOR1	ENSG00000137106	RIOK3	YNL274C	GOR1
CSTF2/RPS6B	ENSG00000137154	CSTF2	YBR181C	RPS6B
PSMD10/CPR7	ENSG00000137168	PSMD10	YJR032W	CPR7
ATG4A/STB4	ENSG00000137203	ATG4A	YMR019W	STB4
TBL1X/PRR1	ENSG00000137275	TBL1X	YKL116C	PRR1
GPR143/BMS1	ENSG00000137312	GPR143	YPL217C	BMS1
PGRMC1/SNF5	ENSG00000137337	PGRMC1	YBR289W	SNF5
POLA1/FLX1	ENSG00000137409	POLA1	YIL134W	FLX1
MID1/LAG2	ENSG00000137497	MID1	YOL025W	LAG2
NKAP/FMP32	ENSG00000137500	NKAP	YFL046W	FMP32
NXT2/SIR4	ENSG00000137501	NXT2	YDR227W	SIR4
GUCY2F/YGR015C	ENSG00000137509	GUCY2F	YGR015C	YGR015C
ENSG00000101898/MRPL10	ENSG00000137547	ENSG00000101898	YNL284C	MRPL10
ALG13/TGS1	ENSG00000137574	ALG13	YPL157W	TGS1
PRPS2/PEP1	ENSG00000137642	PRPS2	YBL017C	PEP1
TLR8/BUD13	ENSG00000137656	TLR8	YGL174W	BUD13
AMMECR1/TMA20	ENSG00000137699	AMMECR1	YER007C-A	TMA20
CHRDL1/MRP1	ENSG00000137710	CHRDL1	YDR347W	MRP1
WDR13/VAC14	ENSG00000137713	WDR13	YLR386W	VAC14
SUV39H1/YAH1	ENSG00000137714	SUV39H1	YPL252C	YAH1
GLRA2/YJL185C	ENSG00000137752	GLRA2	YJL185C	YJL185C
XIAP/MKK2	ENSG00000137764	XIAP	YPL140C	MKK2
STAG2/ODC2	ENSG00000137801	STAG2	YOR222W	ODC2
MCF2/GCR2	ENSG00000137806	MCF2	YNL199C	GCR2
F9/RTF1	ENSG00000137815	F9	YGL244W	RTF1
ABCD1/YKR078W	ENSG00000137822	ABCD1	YKR078W	YKR078W
CCDC22/BIO5	ENSG00000137842	CCDC22	YNR056C	BIO5
CACNA1F/RPC31	ENSG00000137845	CACNA1F	YNL151C	RPC31
SYP/SLD2	ENSG00000137872	SYP	YKL108W	SLD2
PLP2/RLP24	ENSG00000137876	PLP2	YLR009W	RLP24
BMX/YNL217W	ENSG00000137878	BMX	YNL217W	YNL217W
PLS3/MRPL40	ENSG00000137942	PLS3	YPL173W	MRPL40
NAA10/ALT1	ENSG00000137944	NAA10	YLR089C	ALT1
RENBP/SUA7	ENSG00000137947	RENBP	YPR086W	SUA7
ELF4/BET2	ENSG00000137955	ELF4	YPR176C	BET2
SMARCA1/KGD2	ENSG00000137992	SMARCA1	YDR148C	KGD2
MTMR8/IMD2	ENSG00000138029	MTMR8	YHR216W	IMD2
ASB9/RBK1	ENSG00000138030	ASB9	YCR036W	RBK1
ENSG00000102050/PTC1	ENSG00000138032	ENSG00000102050	YDL006W	PTC1
RBBP7/YGR016W	ENSG00000138035	RBBP7	YGR016W	YGR016W
PPP1R2P9/DIN7	ENSG00000138036	PPP1R2P9	YDR263C	DIN7
KCND1/PSY2	ENSG00000138041	KCND1	YNL201C	PSY2
OPN1LW/YPT1	ENSG00000138069	OPN1LW	YFL038C	YPT1
FMR1/ARP2	ENSG00000138071	FMR1	YDL029W	ARP2
PIM2/MAL12	ENSG00000138079	PIM2	YGR292W	MAL12
SLC35A2/DAS1	ENSG00000138081	SLC35A2	YJL149W	DAS1
PQBP1/PET309	ENSG00000138095	PQBP1	YLR067C	PET309
PCSK1N/BIO4	ENSG00000138101	PCSK1N	YNR057C	BIO4
EMD/ARP1	ENSG00000138107	EMD	YHR129C	ARP1
TAZ/KIP1	ENSG00000138160	TAZ	YBL063W	KIP1
PGK1/MYO2	ENSG00000138162	PGK1	YOR326W	MYO2
GATA1/SDP1	ENSG00000138166	GATA1	YIL113W	SDP1
MAGT1/SRP102	ENSG00000138175	MAGT1	YKL154W	SRP102
SMS/SPC110	ENSG00000138180	SMS	YDR356W	SPC110
PHEX/YND1	ENSG00000138185	PHEX	YER005W	YND1
UBL4A/HMLALPHA1	ENSG00000138279	UBL4A	YCL066W	HMLALPHA1
EEA1/TIM23	ENSG00000138297	EEA1	YNR017W	TIM23
RP2/RPS24A	ENSG00000138326	RP2	YER074W	RPS24A
PHF16/DNA2	ENSG00000138346	PHF16	YHR164C	DNA2
CDK16/ADE17	ENSG00000138363	CDK16	YMR120C	ADE17
USP11/KTR5	ENSG00000138378	USP11	YNL029C	KTR5
PCYT1B/SRO9	ENSG00000138385	PCYT1B	YCL037C	SRO9
HTATSF1/CPR3	ENSG00000138398	HTATSF1	YML078W	CPR3
VGLL1/IDP2	ENSG00000138413	VGLL1	YLR174W	IDP2
CD40LG/YPL014W	ENSG00000138434	CD40LG	YPL014W	YPL014W
TIMP1/YTM1	ENSG00000138442	TIMP1	YOR272W	YTM1
FGD1/MKC7	ENSG00000138448	FGD1	YDR144C	MKC7
PIN4/YKL100C	ENSG00000138600	PIN4	YKL100C	YKL100C
PORCN/PTM1	ENSG00000138613	PORCN	YKL039W	PTM1
MAGED2/DSK2	ENSG00000138629	MAGED2	YMR276W	DSK2
KLF8/FMP25	ENSG00000138646	KLF8	YLR077W	FMP25
SYTL4/RIM4	ENSG00000138668	SYTL4	YHL024W	RIM4
CENPI/PSY4	ENSG00000138669	CENPI	YBL046W	PSY4
DRP2/SEC31	ENSG00000138674	DRP2	YDL195W	SEC31
TAF7L/CSF1	ENSG00000138688	TAF7L	YLR087C	CSF1
PBDC1/ATP12	ENSG00000138750	PBDC1	YJL180C	ATP12
ENSG00000102391/BRE5	ENSG00000138757	ENSG00000102391	YNR051C	BRE5
ARMCX3/SPR3	ENSG00000138758	ARMCX3	YGR059W	SPR3
HTR2A/USO1	ENSG00000138768	HTR2A	YDL058W	USO1
NDFIP2/YOR021C	ENSG00000138772	NDFIP2	YOR021C	YOR021C
TNFSF13B/PPA2	ENSG00000138777	TNFSF13B	YMR267W	PPA2
MLNR/IVY1	ENSG00000138778	MLNR	YDR229W	IVY1
CAB39L/YJR141W	ENSG00000138785	CAB39L	YJR141W	YJR141W
KLF5/ABF2	ENSG00000138795	KLF5	YMR072W	ABF2
STK24/MET14	ENSG00000138801	STK24	YKL001C	MET14
ACP5/SEC24	ENSG00000138802	ACP5	YIL109C	SEC24
DNAJC3/SKO1	ENSG00000138835	DNAJC3	YNL167C	SKO1
UGGT2/YLR036C	ENSG00000139112	UGGT2	YLR036C	YLR036C
ARHGEF7/DIE2	ENSG00000139133	ARHGEF7	YGR227W	DIE2
FGF9/YLR290C	ENSG00000139180	FGF9	YLR290C	YLR290C
SGCG/UTR2	ENSG00000139193	SGCG	YEL040W	UTR2
PARP4/PEX5	ENSG00000139197	PARP4	YDR244W	PEX5
SUPT20H/SLX5	ENSG00000139218	SUPT20H	YDL013W	SLX5
MRPS31/SMX3	ENSG00000139343	MRPS31	YPR182W	SMX3
KPNA3/AFT1	ENSG00000139350	KPNA3	YGL071W	AFT1
FLT1/SGF73	ENSG00000139372	FLT1	YGL066W	SGF73
RGCC/YSR3	ENSG00000139496	RGCC	YKR053C	YSR3
VWA8/KTR4	ENSG00000139505	VWA8	YBR199W	KTR4
DGKH/YJR107W	ENSG00000139567	DGKH	YJR107W	YJR107W
KATNAL1/RPS8A	ENSG00000139610	KATNAL1	YBL072C	RPS8A
INTS6/SWI3	ENSG00000139613	INTS6	YJL176C	SWI3
TSC22D1/ORM2	ENSG00000139618	TSC22D1	YLR350W	ORM2
CLN5/MED8	ENSG00000139636	CLN5	YBR193C	MED8
OLFM4/YJL068C	ENSG00000139684	OLFM4	YJL068C	YJL068C
MSLN/CNN1	ENSG00000139719	MSLN	YFR046C	CNN1
TRADD/TMA22	ENSG00000139726	TRADD	YJR014W	TMA22
HSF4/FRE6	ENSG00000139908	HSF4	YLL051C	FRE6
CORO1A/YJL055W	ENSG00000139910	CORO1A	YJL055W	YJL055W
MAPK3/YNL035C	ENSG00000140006	MAPK3	YNL035C	YNL035C
PHKB/TYS1	ENSG00000140105	PHKB	YGR185C	TYS1
NUTF2/UGA4	ENSG00000140199	NUTF2	YDL210W	UGA4
NUP93/XYL2	ENSG00000140263	NUP93	YLR070C	XYL2
CENPT/YDL085C-A	ENSG00000140264	CENPT	YDL085C-A	YDL085C-A
TSNAXIP1/TOA2	ENSG00000140307	TSNAXIP1	YKL058W	TOA2
NFAT5/SRP14	ENSG00000140319	NFAT5	YDL092W	SRP14
N4BP1/UTP15	ENSG00000140332	N4BP1	YMR093W	UTP15
CBLN1/AIM45	ENSG00000140374	CBLN1	YPR004C	AIM45
ARL2BP/SML1	ENSG00000140382	ARL2BP	YML058W	SML1
ZNF423/ARG7	ENSG00000140386	ZNF423	YMR062C	ARG7
CCL22/YGR079W	ENSG00000140391	CCL22	YGR079W	YGR079W
CCL17/SKI8	ENSG00000140395	CCL17	YGL213C	SKI8
CTCF/AMS1	ENSG00000140400	CTCF	YGL156W	AMS1
ACD/NNF2	ENSG00000140416	ACD	YGR089W	NNF2
POLR2C/DIT2	ENSG00000140459	POLR2C	YDR402C	DIT2
PARD6A/ERG11	ENSG00000140465	PARD6A	YHR007C	ERG11
ZNF821/YSP3	ENSG00000140479	ZNF821	YOR003W	YSP3
MMP15/SSP2	ENSG00000140488	MMP15	YOR242C	SSP2
USB1/CSR1	ENSG00000140522	USB1	YLR380W	CSR1
CCDC113/YMR210W	ENSG00000140526	CCDC113	YMR210W	YMR210W
NME3/IPL1	ENSG00000140538	NME3	YPL209C	IPL1
PSMD7/LST7	ENSG00000140543	PSMD7	YGR057C	LST7
VAC14/OYE3	ENSG00000140564	VAC14	YPL171C	OYE3
TANGO6/IQG1	ENSG00000140575	TANGO6	YPL242C	IQG1
COG4/SEC53	ENSG00000140650	COG4	YFL045C	SEC53
PLA2G15/HUA1	ENSG00000140682	PLA2G15	YGR268C	HUA1
[truncated: 1,366 more rows]
