# Supplementary material for: Scope and limitations of yeast as a model organism for studying human tissue-specific pathways
Source: BMC Syst Biol. 2015 Dec 29;9:96. doi: 10.1186/s12918-015-0253-0 (PMC4696342; doi:10.1186/s12918-015-0253-0)
Supplement: Additional file 1 — Network alignments. Compressed (*.zip) file containing individual tissue-specific alignments. (ZIP 5181 Kb) [file 12918_2015_253_MOESM1_ESM.zip › alignments/K-562_AlignGraph_edges.tsv]

First_ortholog_pair	Second_ortholog_pair
PTPN6/CMD1	SEMA3F/CSM4
IGSF21/NIP100	HECW1/CDC27
F7/RPT6	SOX8/NAB2
NEFL/ARL3	SOX8/NAB2
TMEM33/EMC6	SOX8/NAB2
APBA3/APD1	SYNRG/MDH3
ACAP1/IMD3	TBXA2R/MAG2
MCM6/SPT7	ELAC2/UBR1
GRB10/IME2	PAFAH1B1/PPT1
FLT1/SGF73	MMP25/TCO89
PALB2/SUI1	PKD1/PRE9
AVP/RFC4	STAB1/RFC3
CLDN16/RPO21	FUZ/RSP5
FKBP8/VID30	MKS1/SOD2
CSTF2/RPS6B	TYROBP/RIO2
CD209/MRP4	CD74/MAM33
CBX7/MSC1	HGF/ILM1
PRKCQ/PRE6	ZRANB1/GIS2
COL17A1/BIO2	MNAT1/RRP15
CBY1/RPF1	MNAT1/RRP15
HSD17B10/ATG17	SAMD4A/RHO1
IGSF21/NIP100	SAMD4A/RHO1
STX4/PRE2	TOMM34/RHO4
GNAT1/PIB2	TNFRSF1B/TPK1
RASAL2/BOS1	BAK1/SEC2
CAPZB/SPC19	BAK1/SEC2
SHD/POB3	BAK1/SEC2
IGSF21/NIP100	BAK1/SEC2
GSTP1/PLP1	SKIV2L2/STE4
BIRC2/TSA2	SPDL1/YKU80
TSPO/GRC3	MYO16/VAM3
PPAP2A/YDL156W	BARX2/ZIP1
FAM76B/TOM70	LCP2/GUT2
KATNAL1/RPS8A	DTNBP1/RPS5
ENSG00000102391/BRE5	MAP4/SBP1
SIM1/GRX7	PER3/END3
SPAG4/NOP7	THOC3/HAS1
CSTF2/RPS6B	HEBP2/RPS2
PDC/RPL1B	HEBP2/RPS2
TTC1/YGL159W	NRIP2/PXL1
POLR1A/SSO1	TRAF1/SEC9
TBC1D17/TAF1	ATG5/MSH2
ST13/BUD32	USP13/VAC8
CDK6/YDR132C	PTPRU/RTK1
VAPA/PRP4	HDAC7/PRP21
ARL2BP/SML1	LZTS1/SMD1
UNG/CHS2	NCKAP1/CDC28
DARS/GAS5	TNK2/HIR2
SUDS3/RKM1	ARSF/SPP382
ARVCF/YHR219W	GPC1/MYO3
CECR5/VPS55	EYA2/AHA1
MAPRE3/AAC1	NDUFB4/PET9
TSPO/GRC3	ASB1/IOC2
MLX/CDC48	YBX1/SEC23
PCDHB5/SFB3	YBX1/SEC23
CPOX/ENT5	ASPM/YPL034W
CLDN16/RPO21	ZNRD1/ABD1
MRPL19/MNN11	MTFR1/YOR289W
ZNF506/MET31	SYT1/BOI1
SF3B2/YIR035C	PFN2/DIA4
CYLD/RPN11	CSNK2A2/PRO1
PPM1F/BRE2	ARHGAP10/UTP7
DYNLL1/UTP10	FBXW11/NOP15
RASD2/RPL27B	FBXW11/NOP15
INO80B/SAP1	TP63/SMC5
CDH6/RPB10	LLGL2/HAL5
CKM/ESF2	SMARCE1/UTP21
WDR13/VAC14	TEAD2/DPB11
SYP/SLD2	TEAD2/DPB11
TRIM38/NUP42	IPCEF1/NUP159
RLF/SSA2	ENO1/SMC3
ABCA2/RPT5	ACTB/KRS1
SH3D19/VAM6	REXO2/YPT6
UBE2I/MRL1	ANKRD13A/YPL162C
FAM76B/TOM70	ICAM3/POM33
SYP/SLD2	GPC4/MGE1
QPRT/MYO5	GTF3C1/OSH2
ATXN7L3/EBP2	RBFOX1/NOP2
TMED1/VIP1	TOLLIP/ASF1
FLT1/SGF73	KIF22/SAP190
LSM5/DNM1	DNM2/PEX7
MARK1/YNR068C	EPHA6/SEC5
PAPOLG/TFG2	MOK/CCR4
ETV3/CKB2	ME2/GPA1
CLASRP/SUB2	ULK2/ORM1
VNN2/RSC8	CYLD/RPN11
CLDN16/RPO21	TTC39A/NPL3
TLR8/BUD13	ERO1LB/MSW1
SH3D19/VAM6	TXLNG/SLC1
GGCX/NOC2	ATXN7L3/EBP2
DVL1/PER1	MMP2/AHP1
PXMP4/YSP1	DYNLL1/UTP10
PIGH/SSN3	TXNL1/YEL076C-A
RLF/SSA2	HOOK2/RPA135
PCSK4/IFA38	JAK2/YDL206W
TUSC2/RVB2	SERPIND1/INO80
EFHD1/NOP12	BCL2L13/DIA2
SMAD7/RKM2	CRYBB2P1/DPP1
DFNA5/RCK1	BRD1/MMF1
GGCX/NOC2	SIX4/NSA1
ACTA2/CSE2	GSKIP/MED6
SMAD7/RKM2	TPD52L2/NOP4
PTPN6/CMD1	GID8/HPM1
LEPROTL1/RPL32	CSTF2/RPS6B
TLX2/NAP1	PRPS2/PEP1
BRIX1/HCA4	MTMR8/IMD2
CLDN15/RER1	PCYT1B/SRO9
PCSK4/IFA38	TSC2/MCD4
PTPN6/CMD1	SGK3/LAG1
PDC/RPL1B	LEPROTL1/RPL32
TTC1/YGL159W	AKAP8/AIR1
CACTIN/CYB5	CCDC94/VID22
PCSK4/IFA38	LSR/OPT2
RPL28/ALK1	RPA3/DAL1
TRDMT1/VPS36	SPIN1/SNF8
RPS13/YEL007W	DOCK8/TRM82
UNC50/HTA1	RASSF4/SIR2
ALOX12/YSA1	ZMIZ1/TPK3
GADD45A/TOR2	CCL2/FBP1
CLDN16/RPO21	MLX/CDC48
CDH6/RPB10	KLHL2/TFG1
GADD45A/TOR2	ELK3/HEK2
TNNC1/HHO1	CUX2/NHP6B
PTPN6/CMD1	STX2/PZF1
TTC1/YGL159W	ASCC3/COG6
ASH1L/GFA1	FANCL/RPL40A
GADD45A/TOR2	MLPH/ENA2
