# Supplementary material for: Scope and limitations of yeast as a model organism for studying human tissue-specific pathways
Source: BMC Syst Biol. 2015 Dec 29;9:96. doi: 10.1186/s12918-015-0253-0 (PMC4696342; doi:10.1186/s12918-015-0253-0)
Supplement: Additional file 1 — Network alignments. Compressed (*.zip) file containing individual tissue-specific alignments. (ZIP 5181 Kb) [file 12918_2015_253_MOESM1_ESM.zip › alignments/Thymus_AlignGraph_nodes.tsv]

ID	Human_EnsemblGeneID	Human_Symbol	Yeast_EnsemblGeneID	Yeast_Symbol
TSPAN6/DPM1	ENSG00000000419	TSPAN6	YPR183W	DPM1
DPM1/PRK1	ENSG00000000938	DPM1	YIL095W	PRK1
SCYL3/HAP2	ENSG00000001167	SCYL3	YGL237C	HAP2
FGR/PPN1	ENSG00000002726	FGR	YDR452W	PPN1
CFH/WHI5	ENSG00000002822	CFH	YOR083W	WHI5
GCLC/GIS4	ENSG00000003402	GCLC	YML006C	GIS4
NFYA/NRP1	ENSG00000003756	NFYA	YDL167C	NRP1
SEMA3F/CSM4	ENSG00000004059	SEMA3F	YPL200W	CSM4
CFTR/FEN1	ENSG00000004399	CFTR	YCR034W	FEN1
KRIT1/ADK1	ENSG00000004455	KRIT1	YDR226W	ADK1
RAD52/GUP2	ENSG00000004468	RAD52	YPL189W	GUP2
BAD/FPR2	ENSG00000004478	BAD	YDR519W	FPR2
CD99/YGK3	ENSG00000004660	CD99	YOL128C	YGK3
AOC1/ACP1	ENSG00000004779	AOC1	YKL192C	ACP1
HECW1/YDR307W	ENSG00000004866	HECW1	YDR307W	YDR307W
MAD1L1/CDC27	ENSG00000004897	MAD1L1	YBL084C	CDC27
LASP1/FCY2	ENSG00000004948	LASP1	YER056C	FCY2
M6PR/CYC3	ENSG00000004961	M6PR	YAL039C	CYC3
ICA1/SEN1	ENSG00000005007	ICA1	YLR430W	SEN1
ALS2/DNL4	ENSG00000005156	ALS2	YOR005C	DNL4
CASP10/PST2	ENSG00000005302	CASP10	YDR032C	PST2
CFLAR/BDF2	ENSG00000005339	CFLAR	YDL070W	BDF2
TFPI/SIA1	ENSG00000005421	TFPI	YOR137C	SIA1
RBM5/YDR352W	ENSG00000005893	RBM5	YDR352W	YDR352W
MTMR7/PGC1	ENSG00000006007	MTMR7	YPL206C	PGC1
ARF5/APL4	ENSG00000006125	ARF5	YPR029C	APL4
POLDIP2/ADH7	ENSG00000006194	POLDIP2	YCR105W	ADH7
PLXND1/GRX6	ENSG00000006468	PLXND1	YDL010W	GRX6
AK2/LCB5	ENSG00000006530	AK2	YLR260W	LCB5
CD38/YMR010W	ENSG00000006704	CD38	YMR010W	YMR010W
FKBP4/VPS41	ENSG00000006715	FKBP4	YDR080W	VPS41
KDM1A/IZH2	ENSG00000006831	KDM1A	YOL002C	IZH2
CAMKK1/PTK1	ENSG00000007047	CAMKK1	YKL198C	PTK1
RECQL/PAC1	ENSG00000007168	RECQL	YOR269W	PAC1
HSPB6/MET10	ENSG00000007171	HSPB6	YFR030W	MET10
ARHGAP33/HXK2	ENSG00000007174	ARHGAP33	YGL253W	HXK2
NDUFAB1/TRS33	ENSG00000007255	NDUFAB1	YOR115C	TRS33
PDK4/GPI1	ENSG00000007541	PDK4	YGR216C	GPI1
ZMYND10/FRE7	ENSG00000007952	ZMYND10	YOL152W	FRE7
ST7/CMK2	ENSG00000008118	ST7	YOL016C	CMK2
CDC27/USA1	ENSG00000008130	CDC27	YML029W	USA1
SLC4A1/DTR1	ENSG00000008282	SLC4A1	YBR180W	DTR1
CALCR/CNL1	ENSG00000008294	CALCR	YDR357C	CNL1
HCCS/NSE5	ENSG00000008300	HCCS	YML023C	NSE5
DVL2/PHR1	ENSG00000008405	DVL2	YOR386W	PHR1
UPF1/PHO3	ENSG00000008710	UPF1	YBR092C	PHO3
SKAP2/RPS20	ENSG00000008988	SKAP2	YHL015W	RPS20
SLC25A5/YBL055C	ENSG00000009335	SLC25A5	YBL055C	YBL055C
CCDC109B/REV3	ENSG00000009413	CCDC109B	YPL167C	REV3
HOXA11/VTA1	ENSG00000009844	HOXA11	YLR181C	VTA1
POLR2J/ITC1	ENSG00000009954	POLR2J	YGL133W	ITC1
DHX33/VID30	ENSG00000010017	DHX33	YGL227W	VID30
MEOX1/SPE4	ENSG00000010165	MEOX1	YLR146C	SPE4
LIG3/ZAP1	ENSG00000010244	LIG3	YJL056C	ZAP1
RPAP3/COR1	ENSG00000010256	RPAP3	YBL045C	COR1
ENSG00000005189/YCS4	ENSG00000010292	ENSG00000005189	YLR272C	YCS4
CIAPIN1/FUS3	ENSG00000010810	CIAPIN1	YBL016W	FUS3
FAM214B/NDD1	ENSG00000010818	FAM214B	YOR372C	NDD1
COPZ2/ELA1	ENSG00000011007	COPZ2	YNL230C	ELA1
PRKAR2B/YNK1	ENSG00000011052	PRKAR2B	YKL067W	YNK1
MSL3/ICT1	ENSG00000011198	MSL3	YLR099C	ICT1
CREBBP/UTP18	ENSG00000011260	CREBBP	YJL069C	UTP18
BZRAP1/NAB2	ENSG00000011275	BZRAP1	YGL122C	NAB2
MPO/STT4	ENSG00000011405	MPO	YLR305C	STT4
PON1/SKG3	ENSG00000011426	PON1	YLR187W	SKG3
GCFC2/GYP5	ENSG00000011454	GCFC2	YPL249C	GYP5
ABCB4/PPH21	ENSG00000011485	ABCB4	YDL134C	PPH21
SOX8/TFB3	ENSG00000012048	SOX8	YDR460W	TFB3
IBTK/RAD10	ENSG00000012061	IBTK	YML095C	RAD10
MYCBP2/NUP57	ENSG00000012822	MYCBP2	YGR119C	NUP57
FBXL3/IRS4	ENSG00000013016	FBXL3	YKR019C	IRS4
ITGAL/RPT3	ENSG00000013275	ITGAL	YDR394W	RPT3
PDK2/COQ4	ENSG00000013441	PDK2	YDR204W	COQ4
ITGA3/RET1	ENSG00000013503	ITGA3	YOR207C	RET1
LAMP2/ITT1	ENSG00000013561	LAMP2	YML068W	ITT1
GGNBP2/YAL064C-A	ENSG00000013810	GGNBP2	YAL064C-A	YAL064C-A
ITGA2B/POL12	ENSG00000014138	ITGA2B	YBL035C	POL12
GDE1/PMT6	ENSG00000014216	GDE1	YGR199W	PMT6
C19orf60/MDH3	ENSG00000014641	C19orf60	YDL078C	MDH3
CRLF1/BRX1	ENSG00000015171	CRLF1	YOL077C	BRX1
MAP3K14/LAS17	ENSG00000015285	MAP3K14	YOR181W	LAS17
ABCC8/GPG1	ENSG00000015413	ABCC8	YGL121C	GPG1
CCL18/MPP6	ENSG00000015479	CCL18	YNR024W	MPP6
CCL3/BPL1	ENSG00000015592	CCL3	YDL141W	BPL1
SYNRG/PMR1	ENSG00000017260	SYNRG	YGL167C	PMR1
CACNG3/YMR027W	ENSG00000017797	CACNG3	YMR027W	YMR027W
TMEM132A/DLD1	ENSG00000018510	TMEM132A	YDL174C	DLD1
AP2B1/RGM1	ENSG00000020256	AP2B1	YMR182C	RGM1
TAC1/NAM7	ENSG00000021776	TAC1	YMR080C	NAM7
ZNF263/CPA1	ENSG00000021826	ZNF263	YOR303W	CPA1
CX3CL1/DEG1	ENSG00000022267	CX3CL1	YFL001W	DEG1
SPATA20/GPM2	ENSG00000022556	SPATA20	YDL021W	GPM2
CACNA1G/MAG2	ENSG00000022840	CACNA1G	YLR427W	MAG2
TNFRSF12A/PFA4	ENSG00000023041	TNFRSF12A	YOL003C	PFA4
MAP3K9/TRX1	ENSG00000023318	MAP3K9	YLR043C	TRX1
RALA/HEM1	ENSG00000023330	RALA	YDR232W	HEM1
BAIAP2L1/ASI3	ENSG00000023445	BAIAP2L1	YNL008C	ASI3
ETV1/GRX2	ENSG00000023572	ETV1	YDR513W	GRX2
AGK/ERB1	ENSG00000023734	AGK	YMR049C	ERB1
CCL26/SPT2	ENSG00000023902	CCL26	YER161C	SPT2
FARP2/UBR1	ENSG00000024048	FARP2	YGR184C	UBR1
USH1C/PAN1	ENSG00000024422	USH1C	YIR006C	PAN1
DBF4/GTR2	ENSG00000025039	DBF4	YGR163W	GTR2
TBXA2R/FAF1	ENSG00000025293	TBXA2R	YIL019W	FAF1
IFRD1/GAL80	ENSG00000025434	IFRD1	YML051W	GAL80
GTF2IRD1/PPT1	ENSG00000025772	GTF2IRD1	YGR123C	PPT1
PAF1/SEC63	ENSG00000025796	PAF1	YOR254C	SEC63
VPS41/SRP1	ENSG00000025800	VPS41	YNL189W	SRP1
ARHGAP44/KEL1	ENSG00000026025	ARHGAP44	YHR158C	KEL1
ELAC2/RAD3	ENSG00000026036	ELAC2	YER171W	RAD3
SCIN/YCR023C	ENSG00000026103	SCIN	YCR023C	YCR023C
MYH13/YBR096W	ENSG00000026508	MYH13	YBR096W	YBR096W
ADIPOR2/OCT1	ENSG00000027001	ADIPOR2	YKL134C	OCT1
UPP2/YOR296W	ENSG00000027075	UPP2	YOR296W	YOR296W
MARK4/VPS5	ENSG00000028528	MARK4	YOR069W	VPS5
PAFAH1B1/DNM1	ENSG00000029639	PAFAH1B1	YLL001W	DNM1
NOS2/YBR242W	ENSG00000030066	NOS2	YBR242W	YBR242W
DNAH9/YOR097C	ENSG00000030419	DNAH9	YOR097C	YOR097C
GAS7/SES1	ENSG00000031698	GAS7	YDR023W	SES1
TRAPPC6A/WTM2	ENSG00000032389	TRAPPC6A	YOR229W	WTM2
MATK/NDT80	ENSG00000032742	MATK	YHR124W	NDT80
CD79B/ARB1	ENSG00000033050	CD79B	YER036C	ARB1
SCN4A/VPH1	ENSG00000033627	SCN4A	YOR270C	VPH1
PAX6/NFI1	ENSG00000033800	PAX6	YOR156C	NFI1
RHBDF1/VHT1	ENSG00000034053	RHBDF1	YGR065C	VHT1
LUC7L/PKH3	ENSG00000034152	LUC7L	YDR466W	PKH3
BAIAP3/ADE12	ENSG00000035687	BAIAP3	YNL220W	ADE12
PIGQ/RFC1	ENSG00000035928	PIGQ	YOR217W	RFC1
TEAD3/RTT101	ENSG00000036257	TEAD3	YJL047C	RTT101
SELE/UBP5	ENSG00000036672	SELE	YER144C	UBP5
DNAJC11/MDS3	ENSG00000037637	DNAJC11	YGL197W	MDS3
MYLIP/MRI1	ENSG00000037757	MYLIP	YPR118W	MRI1
NOX1/TRM8	ENSG00000037897	NOX1	YDL201W	TRM8
E2F2/YLR413W	ENSG00000038427	E2F2	YLR413W	YLR413W
PSMB1/BRR2	ENSG00000039123	PSMB1	YER172C	BRR2
SYN1/PRE9	ENSG00000041357	SYN1	YGR135W	PRE9
JARID2/NUG1	ENSG00000041802	JARID2	YER006W	NUG1
CAMK1G/ADP1	ENSG00000041982	CAMK1G	YCR011C	ADP1
CDK11A/TDP1	ENSG00000042088	CDK11A	YBR223C	TDP1
NADK/TSR2	ENSG00000042493	NADK	YLR435W	TSR2
TFAP2B/APS2	ENSG00000042753	TFAP2B	YJR058C	APS2
CYTH3/FHN1	ENSG00000042832	CYTH3	YGR131W	FHN1
ADAM22/DCN1	ENSG00000043093	ADAM22	YLR128W	DCN1
SYPL1/RDL1	ENSG00000043143	SYPL1	YOR285W	RDL1
SPAG9/MTW1	ENSG00000043462	SPAG9	YAL034W-A	MTW1
CELSR3/SCM3	ENSG00000044115	CELSR3	YDL139C	SCM3
MGST1/YJR030C	ENSG00000044446	MGST1	YJR030C	YJR030C
CRY1/RAD28	ENSG00000047056	CRY1	YDR030C	RAD28
NFIX/URA8	ENSG00000047230	NFIX	YJR103W	URA8
MMP25/VMA13	ENSG00000047249	MMP25	YPR036W	VMA13
IL32/MLP1	ENSG00000047410	IL32	YKR095W	MLP1
PKD1/RPO41	ENSG00000047579	PKD1	YFL036W	RPO41
MAPK8IP2/RSM10	ENSG00000048544	MAPK8IP2	YDR041W	RSM10
MED24/MRN1	ENSG00000048740	MED24	YPL184C	MRN1
SEC62/RBS1	ENSG00000048991	SEC62	YDL189W	RBS1
RPS20/YKT6	ENSG00000049245	RPS20	YKL196C	YKT6
CSDE1/RFC4	ENSG00000049541	CSDE1	YOL094C	RFC4
UBE3C/RSP5	ENSG00000049759	UBE3C	YER125W	RSP5
REV3L/WBP1	ENSG00000049860	REV3L	YEL002C	WBP1
PAX7/YLR257W	ENSG00000050405	PAX7	YLR257W	YLR257W
MASP2/FRK1	ENSG00000050748	MASP2	YPL141C	FRK1
TRAF3IP3/PER33	ENSG00000051108	TRAF3IP3	YLR064W	PER33
POMT2/RAD51	ENSG00000051180	POMT2	YER095W	RAD51
VTA1/SLH1	ENSG00000051341	VTA1	YGR271W	SLH1
MLXIPL/CTF3	ENSG00000051382	MLXIPL	YLR381W	CTF3
BAZ1B/NAN1	ENSG00000051596	BAZ1B	YPL126W	NAN1
RANBP9/BUD3	ENSG00000052126	RANBP9	YCL014W	BUD3
ETV7/TAF3	ENSG00000052723	ETV7	YPL011C	TAF3
SPRTN/RRP12	ENSG00000052749	SPRTN	YPL012W	RRP12
METTL13/APD1	ENSG00000052841	METTL13	YBR151W	APD1
ZNF207/SOD2	ENSG00000053254	ZNF207	YHR008C	SOD2
UQCRC1/AAD10	ENSG00000053371	UQCRC1	YJR155W	AAD10
CD9/MRT4	ENSG00000053372	CD9	YKL009W	MRT4
NCAPD2/BET3	ENSG00000054116	NCAPD2	YKR068C	BET3
IFFO1/FHL1	ENSG00000054598	IFFO1	YPR104C	FHL1
GIPR/MSR1	ENSG00000054654	GIPR	YHR091C	MSR1
NISCH/CDC53	ENSG00000055130	NISCH	YDL132W	CDC53
STAB1/PEX11	ENSG00000055163	STAB1	YOL147C	PEX11
FUZ/SPP1	ENSG00000055609	FUZ	YPL138C	SPP1
PRSS3/PUF3	ENSG00000055917	PRSS3	YLL013C	PUF3
CD4/YDR114C	ENSG00000056558	CD4	YDR114C	YDR114C
LRRC23/YKL070W	ENSG00000056972	LRRC23	YKL070W	YKL070W
BTK/GLG2	ENSG00000056998	BTK	YJL137C	GLG2
HFE/MSH6	ENSG00000057468	HFE	YDR097C	MSH6
SCMH1/GDI1	ENSG00000057608	SCMH1	YER136W	GDI1
FYN/ATG5	ENSG00000057663	FYN	YPL149W	ATG5
HIVEP2/KNS1	ENSG00000058091	HIVEP2	YLL019C	KNS1
TCEB3/SEC61	ENSG00000058262	TCEB3	YLR378C	SEC61
LYPLA2/DIN7	ENSG00000058404	LYPLA2	YDR263C	DIN7
NME2/RPC37	ENSG00000058600	NME2	YKR025W	RPC37
APBA3/PMC1	ENSG00000058668	APBA3	YGL006W	PMC1
MKS1/MRPL7	ENSG00000058804	MKS1	YDR237W	MRPL7
ABHD5/TIS11	ENSG00000059145	ABHD5	YLR136C	TIS11
KAL1/PRO2	ENSG00000059573	KAL1	YOR323C	PRO2
AKAP8L/TRM3	ENSG00000059588	AKAP8L	YDL112W	TRM3
UTP18/XDJ1	ENSG00000059769	UTP18	YLR090W	XDJ1
RNF216/PSR2	ENSG00000060069	RNF216	YLR019W	PSR2
TTC19/FPK1	ENSG00000060237	TTC19	YNR047W	FPK1
PTBP1/CDC13	ENSG00000060558	PTBP1	YDL220C	CDC13
DPF1/PRP46	ENSG00000060688	DPF1	YPL151C	PRP46
SYT7/FMP37	ENSG00000060762	SYT7	YGL080W	FMP37
PIK3C2A/POT1	ENSG00000060971	PIK3C2A	YIL160C	POT1
PLAUR/SDH4	ENSG00000061794	PLAUR	YDR178W	SDH4
ANLN/NIT2	ENSG00000062038	ANLN	YJL126W	NIT2
WIZ/RSN1	ENSG00000062598	WIZ	YMR266W	RSN1
RABGAP1/POL1	ENSG00000062822	RABGAP1	YNL102W	POL1
DCN/RKM2	ENSG00000063046	DCN	YDR198C	RKM2
PPP5C/RPL18B	ENSG00000063177	PPP5C	YNL301C	RPL18B
MAP4K3/SBP1	ENSG00000063244	MAP4K3	YHL034C	SBP1
ZBTB32/YIL165C	ENSG00000063438	ZBTB32	YIL165C	YIL165C
TYROBP/GLO2	ENSG00000063854	TYROBP	YDR272W	GLO2
GABRA3/YAF9	ENSG00000063978	GABRA3	YNL107W	YAF9
BRCA1/YFR039C	ENSG00000064012	BRCA1	YFR039C	YFR039C
ERCC1/TAF2	ENSG00000064313	ERCC1	YCR042C	TAF2
CD22/MTR10	ENSG00000064419	CD22	YOR160W	MTR10
SEMA3B/SWI6	ENSG00000064490	SEMA3B	YLR182W	SWI6
MBTPS2/YBR235W	ENSG00000064651	MBTPS2	YBR235W	YBR235W
LTF/PRY2	ENSG00000064655	LTF	YKR013W	PRY2
NR1H4/YIG1	ENSG00000064666	NR1H4	YPL201C	YIG1
ALOX5/RRP3	ENSG00000064703	ALOX5	YHR065C	RRP3
CALCOCO1/MLH2	ENSG00000064933	CALCOCO1	YLR035C	MLH2
UBR7/ROX1	ENSG00000064961	UBR7	YPR065W	ROX1
MAP4K5/OSH2	ENSG00000064999	MAP4K5	YDL019C	OSH2
EHD3/NTG2	ENSG00000065057	EHD3	YOL043C	NTG2
PSMC4/GPA1	ENSG00000065135	PSMC4	YHR005C	GPA1
CLDN11/PSE1	ENSG00000065150	CLDN11	YMR308C	PSE1
MVP/CAR2	ENSG00000065154	MVP	YLR438W	CAR2
NUB1/PWP2	ENSG00000065183	NUB1	YCR057C	PWP2
CLK1/RCK2	ENSG00000065243	CLK1	YLR248W	RCK2
ENSG00000013455/LAC1	ENSG00000065308	ENSG00000013455	YKL008C	LAC1
POLR3B/MCM10	ENSG00000065328	POLR3B	YIL150C	MCM10
ANGEL1/EFT1	ENSG00000065357	ANGEL1	YOR133W	EFT1
RNF14/SLM5	ENSG00000065427	RNF14	YCR024C	SLM5
DDX11/EPS1	ENSG00000065485	DDX11	YIL005W	EPS1
CD6/CUS2	ENSG00000065526	CD6	YNL286W	CUS2
TACC3/HSL1	ENSG00000065534	TACC3	YKL101W	HSL1
UFL1/CDC15	ENSG00000065559	UFL1	YAR019C	CDC15
POLA2/ISR1	ENSG00000065613	POLA2	YPR106W	ISR1
CAPN1/ARK1	ENSG00000065675	CAPN1	YNL020C	ARK1
ACPP/UTP21	ENSG00000065717	ACPP	YLR409C	UTP21
MDH1/VAC7	ENSG00000065809	MDH1	YNL054W	VAC7
SLC30A9/MAE1	ENSG00000065833	SLC30A9	YKL029C	MAE1
MTMR11/GAL83	ENSG00000065882	MTMR11	YER027C	GAL83
CCDC88C/YPL245W	ENSG00000065883	CCDC88C	YPL245W	YPL245W
YAF2/PDE2	ENSG00000065989	YAF2	YOR360C	PDE2
ZMYND11/RTS1	ENSG00000066027	ZMYND11	YOR014W	RTS1
WAS/SNF12	ENSG00000066117	WAS	YNR023W	SNF12
DPEP1/RPH1	ENSG00000066135	DPEP1	YER169W	RPH1
BID/HAP5	ENSG00000066136	BID	YOR358W	HAP5
MATR3/SNX41	ENSG00000066294	MATR3	YDR425W	SNX41
RGPD5/FOB1	ENSG00000066422	RGPD5	YDR110W	FOB1
STMN4/HDA2	ENSG00000066455	STMN4	YDR295C	HDA2
NUDCD3/DUO1	ENSG00000066629	NUDCD3	YGL061C	DUO1
ISL1/SEC7	ENSG00000066777	ISL1	YDR170C	SEC7
IL20RA/HEM15	ENSG00000066926	IL20RA	YOR176W	HEM15
CLCA1/RGD2	ENSG00000066933	CLCA1	YFL047W	RGD2
ATP2C1/TIF1	ENSG00000067048	ATP2C1	YKR059W	TIF1
SRCIN1/YPR013C	ENSG00000067082	SRCIN1	YPR013C	YPR013C
IGF1/MAM33	ENSG00000067113	IGF1	YIL070C	MAM33
RALBP1/LAG1	ENSG00000067167	RALBP1	YHL003C	LAG1
RUFY3/GIS2	ENSG00000067182	RUFY3	YNL255C	GIS2
CNTN1/CDC19	ENSG00000067225	CNTN1	YAL038W	CDC19
WWTR1/FCF2	ENSG00000067334	WWTR1	YLR051C	FCF2
AGPS/NUP100	ENSG00000067445	AGPS	YKL068W	NUP100
ATP1A2/RHO1	ENSG00000067560	ATP1A2	YPR165W	RHO1
TTC27/TCB3	ENSG00000067715	TTC27	YML072C	TCB3
MARCO/PKP1	ENSG00000067992	MARCO	YIL042C	PKP1
SYT13/HOS1	ENSG00000068024	SYT13	YPR068C	HOS1
SNAI2/PHO4	ENSG00000068323	SNAI2	YFR034C	PHO4
CD74/GYP7	ENSG00000068354	CD74	YDL234C	GYP7
HGF/SPP2	ENSG00000068394	HGF	YOR148C	SPP2
ZRANB1/TRM7	ENSG00000068438	ZRANB1	YBR061C	TRM7
NCDN/KCS1	ENSG00000068745	NCDN	YDR017C	KCS1
ZFP64/PEP1	ENSG00000068784	ZFP64	YBL017C	PEP1
MNAT1/KRE28	ENSG00000068793	MNAT1	YDR532C	KRE28
SAMD4A/HST2	ENSG00000068903	SAMD4A	YPL015C	HST2
RUNX3/MUC1	ENSG00000069248	RUNX3	YIR019C	MUC1
MRE11A/VPS35	ENSG00000069329	MRE11A	YJL154C	VPS35
PLEKHB1/YDJ1	ENSG00000069345	PLEKHB1	YNL064C	YDJ1
SERPINB1/NFT1	ENSG00000069431	SERPINB1	YKR103W	NFT1
SPAST/CDD1	ENSG00000069764	SPAST	YLR245C	CDD1
ENSG00000021602/REF2	ENSG00000069849	ENSG00000021602	YDR195W	REF2
NRXN3/UTP5	ENSG00000069966	NRXN3	YDR398W	UTP5
AQR/UFD1	ENSG00000070010	AQR	YGR048W	UFD1
CPS1/IKI3	ENSG00000070061	CPS1	YLR384C	IKI3
C8B/SSP120	ENSG00000070081	C8B	YLR250W	SSP120
FHL1/PFY1	ENSG00000070087	FHL1	YOR122C	PFY1
RTFDC1/UIP3	ENSG00000070159	RTFDC1	YAR027W	UIP3
GABRA1/ERO1	ENSG00000070371	GABRA1	YML130C	ERO1
NLRP2/AIM38	ENSG00000070423	NLRP2	YNR018W	AIM38
RNF10/CBF1	ENSG00000070444	RNF10	YJR060W	CBF1
ZDHHC6/POL4	ENSG00000070501	ZDHHC6	YCR014C	POL4
RNH1/ASN1	ENSG00000070669	RNH1	YPR145W	ASN1
NDUFS1/KAR2	ENSG00000070718	NDUFS1	YJL034W	KAR2
RB1CC1/YAT2	ENSG00000070748	RB1CC1	YER024W	YAT2
ERP44/MUD2	ENSG00000070756	ERP44	YKL074C	MUD2
ALAS1/RPA190	ENSG00000070761	ALAS1	YOR341W	RPA190
BIRC3/CKA1	ENSG00000070770	BIRC3	YIL035C	CKA1
AKAP11/GCD6	ENSG00000070785	AKAP11	YDR211W	GCD6
GLRX2/RHO5	ENSG00000070831	GLRX2	YNL180C	RHO5
SNAPC1/PMA1	ENSG00000070961	SNAPC1	YGL008C	PMA1
STRAP/GSH2	ENSG00000071051	STRAP	YOL049W	GSH2
ABCC2/AIP1	ENSG00000071127	ABCC2	YMR092C	AIP1
DEF6/EST2	ENSG00000071205	DEF6	YLR318W	EST2
PLEKHO1/YNG2	ENSG00000071243	PLEKHO1	YHR090C	YNG2
GCLM/BUD23	ENSG00000071462	GCLM	YCR047C	BUD23
UBR2/HRD3	ENSG00000071537	UBR2	YLR207W	HRD3
EHD2/YTA6	ENSG00000071539	EHD2	YPL074W	YTA6
RRAGD/ULS1	ENSG00000071794	RRAGD	YOR191W	ULS1
HSF2/TSR4	ENSG00000071994	HSF2	YOL022C	TSR4
PHF20/TPK2	ENSG00000072062	PHF20	YPL203W	TPK2
NR1H3/YBL107C	ENSG00000072110	NR1H3	YBL107C	YBL107C
NCAPH2/VPS70	ENSG00000072133	NCAPH2	YJR126C	VPS70
TOMM34/SIW14	ENSG00000072135	TOMM34	YNL032W	SIW14
SEC63/TRE1	ENSG00000072274	SEC63	YPL176C	TRE1
KPNA6/UBC1	ENSG00000072401	KPNA6	YDR177W	UBC1
VIM/GUK1	ENSG00000072415	VIM	YDR454C	GUK1
RTEL1-TNFRSF6B/SMC1	ENSG00000072501	RTEL1-TNFRSF6B	YFL008W	SMC1
FAS/IMG1	ENSG00000072609	FAS	YCR046C	IMG1
CD44/CDC4	ENSG00000072803	CD44	YFL009W	CDC4
KCNG1/AGE1	ENSG00000072818	KCNG1	YDR524C	AGE1
SLAMF7/DER1	ENSG00000072849	SLAMF7	YBR201W	DER1
MIPEP/LRS4	ENSG00000072864	MIPEP	YDR439W	LRS4
PRKCH/APM1	ENSG00000072958	PRKCH	YPL259C	APM1
INSRR/SEC2	ENSG00000073009	INSRR	YNL272C	SEC2
IFNGR1/MCM2	ENSG00000073111	IFNGR1	YBL023C	MCM2
SH2D2A/SRO77	ENSG00000073350	SH2D2A	YBL106C	SRO77
TNFRSF1B/ECM5	ENSG00000073614	TNFRSF1B	YMR176W	ECM5
VEZT/STE6	ENSG00000073734	VEZT	YKL209C	STE6
POU2F2/YAP1802	ENSG00000073921	POU2F2	YGR241C	YAP1802
SNX1/SEC18	ENSG00000073969	SNX1	YBR080C	SEC18
TBPL1/TEC1	ENSG00000074219	TBPL1	YBR083W	TEC1
ARNTL2/TUP1	ENSG00000074266	ARNTL2	YCR084C	TUP1
BCLAF1/ENA1	ENSG00000074370	BCLAF1	YDR040C	ENA1
ANK1/YJU3	ENSG00000074416	ANK1	YKL094W	YJU3
TFB1M/NPR1	ENSG00000074590	TFB1M	YNL183C	NPR1
RABEP1/VCX1	ENSG00000074621	RABEP1	YDL128W	VCX1
HMGB3/SBA1	ENSG00000074696	HMGB3	YKL117W	SBA1
NUP160/OPY1	ENSG00000074706	NUP160	YBR129C	OPY1
BAK1/DOC1	ENSG00000074755	BAK1	YGL240W	DOC1
MUSK/ENO2	ENSG00000074800	MUSK	YHR174W	ENO2
IKZF2/SLN1	ENSG00000074964	IKZF2	YIL147C	SLN1
GRN/ARP6	ENSG00000075089	GRN	YLR085C	ARP6
ARHGAP31/TIF4632	ENSG00000075151	ARHGAP31	YGL049C	TIF4632
NR2E3/MTC5	ENSG00000075188	NR2E3	YDR128W	MTC5
CENPQ/CTT1	ENSG00000075213	CENPQ	YGR088W	CTT1
SARS/RAX2	ENSG00000075223	SARS	YLR084C	RAX2
RANBP3/ERG10	ENSG00000075239	RANBP3	YPL028W	ERG10
ARID4A/YNL095C	ENSG00000075292	ARID4A	YNL095C	YNL095C
TSSC1/ATG1	ENSG00000075413	TSSC1	YGL180W	ATG1
ENSG00000032514/TAO3	ENSG00000075539	ENSG00000032514	YIL129C	TAO3
IFT88/ARP9	ENSG00000075624	IFT88	YMR033W	ARP9
ZCCHC8/SPO14	ENSG00000075651	ZCCHC8	YKR031C	SPO14
ABCF2/TRM82	ENSG00000075702	ABCF2	YDR165W	TRM82
LRRC7/YNL046W	ENSG00000075711	LRRC7	YNL046W	YNL046W
UBA6/VPS21	ENSG00000075785	UBA6	YOR089C	VPS21
GAB2/PRP39	ENSG00000075856	GAB2	YML046W	PRP39
ATP6V0A1/BEM3	ENSG00000075884	ATP6V0A1	YPL115C	BEM3
PIAS1/YOR223W	ENSG00000075891	PIAS1	YOR223W	YOR223W
SLC4A7/RRP42	ENSG00000075914	SLC4A7	YDL111C	RRP42
APBA2/MCM4	ENSG00000076003	APBA2	YPR019W	MCM4
UHRF1/REX2	ENSG00000076043	UHRF1	YLR059C	REX2
MAP2K3/YIL077C	ENSG00000076053	MAP2K3	YIL077C	YIL077C
TMSB10/MLH1	ENSG00000076242	TMSB10	YMR167W	MLH1
RNF19A/UNG1	ENSG00000076248	RNF19A	YML021C	UNG1
PEX3/SLX8	ENSG00000076604	PEX3	YER116C	SLX8
GABARAPL2/MON1	ENSG00000076685	GABARAPL2	YGL124C	MON1
MYOC/YIP1	ENSG00000076716	MYOC	YGR172C	YIP1
SH3YL1/VPS45	ENSG00000076944	SH3YL1	YGL095C	VPS45
VCL/NRK1	ENSG00000077009	VCL	YNL129W	NRK1
DAPK2/AVO2	ENSG00000077063	DAPK2	YMR068W	AVO2
NSMAF/YGL101W	ENSG00000077097	NSMAF	YGL101W	YGL101W
ADSS/SKP2	ENSG00000077235	ADSS	YNL311C	SKP2
STAP1/YTP1	ENSG00000077238	STAP1	YNL237W	YTP1
TIMP2/UBP1	ENSG00000077254	TIMP2	YDL122W	UBP1
RFC1/MSL1	ENSG00000077312	RFC1	YIR009W	MSL1
CUL3/SKI6	ENSG00000077348	CUL3	YGR195W	SKI6
MYOM2/HST3	ENSG00000077463	MYOM2	YOR025W	HST3
OTC/LYS21	ENSG00000077522	OTC	YDL131W	LYS21
USP2/CAP2	ENSG00000077549	USP2	YIL034C	CAP2
CASR/UBC11	ENSG00000077721	CASR	YOR339C	UBC11
TUBG2/KSS1	ENSG00000077782	TUBG2	YGR040W	KSS1
RPL26L1/RAD34	ENSG00000077809	RPL26L1	YDR314C	RAD34
FLT4/SIZ1	ENSG00000078043	FLT4	YDR409W	SIZ1
NSUN2/RVS161	ENSG00000078053	NSUN2	YCR009C	RVS161
FBXO42/RAD53	ENSG00000078061	FBXO42	YPL153C	RAD53
MRI1/DUR1,2	ENSG00000078070	MRI1	YBR208C	DUR1,2
METTL1/UPS3	ENSG00000078140	METTL1	YDR185C	UPS3
HOXC8/INP51	ENSG00000078269	HOXC8	YIL002C	INP51
AGA/FAA4	ENSG00000078304	AGA	YMR246W	FAA4
ENSG00000038102/SKI8	ENSG00000078369	ENSG00000038102	YGL213C	SKI8
PI4K2B/SNT2	ENSG00000078403	PI4K2B	YGL131C	SNT2
MAT2B/POR1	ENSG00000078668	MAT2B	YNL055C	POR1
TLL1/CST6	ENSG00000078674	TLL1	YIL036W	CST6
EDC4/MET13	ENSG00000078747	EDC4	YGL125W	MET13
TRIO/INN1	ENSG00000078902	TRIO	YNL152W	INN1
VCAN/STP22	ENSG00000078967	VCAN	YCL008C	STP22
MSR1/YKU80	ENSG00000079246	MSR1	YMR106C	YKU80
CDH1/CBK1	ENSG00000079277	CDH1	YNL161W	CBK1
SKIV2L2/PUF4	ENSG00000079308	SKIV2L2	YGL014W	PUF4
DNAH5/REX3	ENSG00000079313	DNAH5	YLR107W	REX3
ZFYVE16/RGT2	ENSG00000079393	ZFYVE16	YDL138W	RGT2
C6/ERG9	ENSG00000079459	C6	YHR190W	ERG9
RAI14/PGM2	ENSG00000079739	RAI14	YMR105C	PGM2
SOX30/DBP1	ENSG00000079785	SOX30	YPL119C	DBP1
PNKP/HAL1	ENSG00000079819	PNKP	YPR005C	HAL1
SPDL1/VAM3	ENSG00000079950	SPDL1	YOR106W	VAM3
STAU2/BOR1	ENSG00000080493	STAU2	YNL275W	BOR1
RTN4R/MOT1	ENSG00000080503	RTN4R	YPL082C	MOT1
PHF23/AYR1	ENSG00000080511	PHF23	YIL124W	AYR1
CDH10/IRC6	ENSG00000080561	CDH10	YFR043C	IRC6
INPP4A/SWR1	ENSG00000080603	INPP4A	YDR334W	SWR1
RAB27B/PUF6	ENSG00000080608	RAB27B	YDR496C	PUF6
PSMA4/MOT2	ENSG00000080802	PSMA4	YER068W	MOT2
MYO16/HEM13	ENSG00000080819	MYO16	YDR044W	HEM13
LSG1/TFG2	ENSG00000080823	LSG1	YGR005C	TFG2
PARP3/PHO84	ENSG00000081019	PARP3	YML123C	PHO84
TNC/STE12	ENSG00000081189	TNC	YHR084W	STE12
TDP1/GUT2	ENSG00000081277	TDP1	YIL155C	GUT2
MED17/UBA4	ENSG00000081307	MED17	YHR111W	UBA4
CAPG/HOP1	ENSG00000081320	CAPG	YIL072W	HOP1
AP2S1/RPA12	ENSG00000081386	AP2S1	YJR063W	RPA12
USH2A/SSL1	ENSG00000081665	USH2A	YLR005W	SSL1
ZPBP/YVH1	ENSG00000081721	ZPBP	YIR026C	YVH1
TG/PDE1	ENSG00000081803	TG	YGL248W	PDE1
ADAM28/TRI1	ENSG00000082014	ADAM28	YMR233W	TRI1
BARX2/YDL180W	ENSG00000082438	BARX2	YDL180W	YDL180W
DCUN1D1/MED4	ENSG00000082512	DCUN1D1	YOR174W	MED4
PHF15/MRPL22	ENSG00000082515	PHF15	YNL177C	MRPL22
ZIC2/UTP15	ENSG00000082516	ZIC2	YMR093W	UTP15
LCP2/TMS1	ENSG00000082556	LCP2	YDR105C	TMS1
TRIT1/YCK1	ENSG00000082701	TRIT1	YHR135C	YCK1
ADRB1/YLR156W	ENSG00000082781	ADRB1	YLR156W	YLR156W
ENSG00000043822/MPC54	ENSG00000082805	ENSG00000043822	YOR177C	MPC54
GUCA2B/CRM1	ENSG00000082898	GUCA2B	YGR218W	CRM1
CUL7/KAP104	ENSG00000083312	CUL7	YBR017C	KAP104
CTNNA1/AI5_BETA	ENSG00000083454	CTNNA1	Q0075	AI5_BETA
PHKA2/YMR018W	ENSG00000083457	PHKA2	YMR018W	YMR018W
EPHA3/GIP4	ENSG00000083799	EPHA3	YAL031C	GIP4
HSPA5/RPS5	ENSG00000083845	HSPA5	YJR123W	RPS5
DSG2/APT2	ENSG00000083857	DSG2	YDR441C	APT2
GEMIN8/SLZ1	ENSG00000083896	GEMIN8	YNL196C	SLZ1
OFD1/CPR4	ENSG00000084072	OFD1	YCR069W	CPR4
PREX2/STE24	ENSG00000084073	PREX2	YJR117W	STE24
WDR37/TIF34	ENSG00000084623	WDR37	YMR146C	TIF34
YTHDC2/SHE4	ENSG00000084674	YTHDC2	YOR035C	SHE4
CTPS2/YKR018C	ENSG00000084754	CTPS2	YKR018C	YKR018C
ATP6V1H/URA2	ENSG00000084774	ATP6V1H	YJL130C	URA2
POLR2B/CGR1	ENSG00000085063	POLR2B	YGL029W	CGR1
TPR/SEH1	ENSG00000085415	TPR	YGL100W	SEH1
CP/AMA1	ENSG00000085433	CP	YGR225W	AMA1
DTNBP1/CTS2	ENSG00000085465	DTNBP1	YDR371W	CTS2
XK/SSK2	ENSG00000085511	XK	YNR031C	SSK2
ARHGAP6/YPR1	ENSG00000085662	ARHGAP6	YDR368W	YPR1
MAP4/YMC1	ENSG00000085719	MAP4	YPR058W	YMC1
GOPC/BZZ1	ENSG00000085733	GOPC	YHR114W	BZZ1
ROS1/IML2	ENSG00000085831	ROS1	YJL082W	IML2
HDAC9/END3	ENSG00000085832	HDAC9	YNL084C	END3
RRM2B/SLD3	ENSG00000085840	RRM2B	YGL113W	SLD3
TNFRSF17/CTF19	ENSG00000085871	TNFRSF17	YPL018W	CTF19
LMO3/SQS1	ENSG00000085872	LMO3	YNL224C	SQS1
MRPS10/MDJ1	ENSG00000086061	MRPS10	YFL016C	MDJ1
GUCA1A/FAP1	ENSG00000086102	GUCA1A	YNL023C	FAP1
RSF1/DIM1	ENSG00000086189	RSF1	YPL266W	DIM1
VPS13D/MRPL24	ENSG00000086504	VPS13D	YMR193W	MRPL24
CELF2/CIN5	ENSG00000086548	CELF2	YOR028C	CIN5
R3HDM1/CWC2	ENSG00000086589	R3HDM1	YDL209C	CWC2
COL9A2/EMP24	ENSG00000086598	COL9A2	YGL200C	EMP24
KITLG/TOM1	ENSG00000086758	KITLG	YDR457W	TOM1
ERCC8/ALG9	ENSG00000086848	ERCC8	YNL219C	ALG9
VAMP3/VPS68	ENSG00000087008	VAMP3	YOL129W	VPS68
PER3/YIR035C	ENSG00000087076	PER3	YIR035C	YIR035C
UTS2/SGF11	ENSG00000087152	UTS2	YPL047W	SGF11
TNFRSF9/PGS1	ENSG00000087157	TNFRSF9	YCL004W	PGS1
EPN3/ISA1	ENSG00000087206	EPN3	YLL027W	ISA1
LTBP1/ATP18	ENSG00000087245	LTBP1	YML081C-A	ATP18
RCN1/TPA1	ENSG00000087263	RCN1	YER049W	TPA1
ELN/CDC50	ENSG00000087274	ELN	YCR094W	CDC50
RFC2/EST1	ENSG00000087338	RFC2	YLR233C	EST1
ARID1B/CUS1	ENSG00000087365	ARID1B	YMR240C	CUS1
NEDD4L/GDS1	ENSG00000088179	NEDD4L	YOR355W	GDS1
FOXP3/HAS1	ENSG00000088205	FOXP3	YMR290C	HAS1
HEXB/RPS2	ENSG00000088247	HEXB	YGL123W	RPS2
JKAMP/SFK1	ENSG00000088305	JKAMP	YKL051W	SFK1
DKK3/FPR1	ENSG00000088832	DKK3	YNL135C	FPR1
ARHGEF5/SHP1	ENSG00000088833	ARHGEF5	YBL058W	SHP1
NFE2L3/DYN2	ENSG00000088986	NFE2L3	YDR424C	DYN2
LIMA1/IRC19	ENSG00000088992	LIMA1	YLL033W	IRC19
SLC4A8/BRL1	ENSG00000089006	SLC4A8	YHR036W	BRL1
PTGER3/RPL6A	ENSG00000089009	PTGER3	YML073C	RPL6A
MAPK9/AIM17	ENSG00000089041	MAPK9	YHL021C	AIM17
COL23A1/APC5	ENSG00000089053	COL23A1	YOR249C	APC5
BCAR1/REX4	ENSG00000089094	BCAR1	YOL080C	REX4
FAM160A2/GCN1	ENSG00000089154	FAM160A2	YGL195W	GCN1
HERPUD1/PXL1	ENSG00000089159	HERPUD1	YKR090W	PXL1
HOMER3/TFS1	ENSG00000089220	HOMER3	YLR178C	TFS1
RAD51/NCP1	ENSG00000089250	RAD51	YHR042W	NCP1
POLQ/TAP42	ENSG00000089289	POLQ	YMR028W	TAP42
PIK3CB/ROT2	ENSG00000089597	PIK3CB	YBR229C	ROT2
ENSG00000051415/SAC7	ENSG00000089639	ENSG00000051415	YDR389W	SAC7
CYBA/BIR1	ENSG00000089685	CYBA	YJR089W	BIR1
THOC3/MAK5	ENSG00000089737	THOC3	YBR142W	MAK5
HEBP2/YMR244W	ENSG00000090006	HEBP2	YMR244W	YMR244W
PLEKHA5/LCB2	ENSG00000090054	PLEKHA5	YDR062W	LCB2
PRSS8/PAP1	ENSG00000090060	PRSS8	YKR002W	PAP1
SIKE1/AIM20	ENSG00000090104	SIKE1	YIL158W	AIM20
RRP12/FYV10	ENSG00000090316	RRP12	YIL097W	FYV10
MSMO1/XBP1	ENSG00000090339	MSMO1	YIL101C	XBP1
TTC17/IPI3	ENSG00000090372	TTC17	YNL182C	IPI3
ALX4/PEX12	ENSG00000090432	ALX4	YMR026C	PEX12
FOXN3/YNR064C	ENSG00000090487	FOXN3	YNR064C	YNR064C
AKR7A2/MPS2	ENSG00000090565	AKR7A2	YGL075C	MPS2
MRTO4/JNM1	ENSG00000090659	MRTO4	YMR294W	JNM1
USE1/ALA1	ENSG00000090861	USE1	YOR335C	ALA1
MCF2L2/SEC3	ENSG00000090989	MCF2L2	YER008C	SEC3
NRIP2/LPD1	ENSG00000091140	NRIP2	YFL018C	LPD1
LAMA3/SPR3	ENSG00000091409	LAMA3	YGR059W	SPR3
ANAPC4/FUM1	ENSG00000091483	ANAPC4	YPL262W	FUM1
KCNQ1/SKT5	ENSG00000091490	KCNQ1	YBL061C	SKT5
TRAPPC3/ECM30	ENSG00000091536	TRAPPC3	YLR436C	ECM30
THRAP3/HER1	ENSG00000091592	THRAP3	YOR227W	HER1
PHPT1/BAP2	ENSG00000092068	PHPT1	YBR068C	BAP2
ENTPD2/GDE1	ENSG00000092148	ENTPD2	YPL110C	GDE1
ARID4B/HCR1	ENSG00000092200	ARID4B	YLR192C	HCR1
PTPRN/SPT16	ENSG00000092201	PTPRN	YGL207W	SPT16
KIF1B/TRS31	ENSG00000092203	KIF1B	YDR472W	TRS31
FOXC1/ERT1	ENSG00000092208	FOXC1	YBR239C	ERT1
SYNE2/ADE16	ENSG00000092421	SYNE2	YLR028C	ADE16
CBLN4/SOF1	ENSG00000092470	CBLN4	YLL011W	SOF1
CHRDL2/SPO20	ENSG00000092531	CHRDL2	YMR017W	SPO20
RELT/MLC2	ENSG00000092841	RELT	YPR188C	MLC2
NOP58/HMF1	ENSG00000092847	NOP58	YER057C	HMF1
KCNH2/AFT2	ENSG00000093010	KCNH2	YPL202C	AFT2
CUL1/RSM22	ENSG00000093167	CUL1	YKL155C	RSM22
CYFIP2/HOS3	ENSG00000094631	CYFIP2	YPL116W	HOS3
TAB2/RPT6	ENSG00000094804	TAB2	YGL048C	RPT6
EIF2AK2/FUR1	ENSG00000094841	EIF2AK2	YHR128W	FUR1
KMT2C/SLP1	ENSG00000094975	KMT2C	YOR154W	SLP1
PUM2/DYS1	ENSG00000095059	PUM2	YHR068W	DYS1
MRPL43/RET2	ENSG00000095139	MRPL43	YFR051C	RET2
ITIH4/VAC8	ENSG00000095261	ITIH4	YEL013W	VAC8
C4orf27/MSS51	ENSG00000095303	C4orf27	YLR203C	MSS51
ZFR/CAT2	ENSG00000095321	ZFR	YML042W	CAT2
NPFFR2/VMA7	ENSG00000095539	NPFFR2	YGR020C	VMA7
ENSG00000056345/ISW1	ENSG00000095564	ENSG00000056345	YBR245C	ISW1
PHF21B/MET4	ENSG00000095787	PHF21B	YNL103W	MET4
TRAF1/HSP150	ENSG00000095794	TRAF1	YJL159W	HSP150
PCGF2/YBL081W	ENSG00000095951	PCGF2	YBL081W	YBL081W
IL17RB/SGV1	ENSG00000096063	IL17RB	YPR161C	SGV1
TRAF3IP2/CEF1	ENSG00000096401	TRAF3IP2	YMR213W	CEF1
GYG2/ILV1	ENSG00000096433	GYG2	YER086W	ILV1
SERPINB3/SGM1	ENSG00000096696	SERPINB3	YJR134C	SGM1
PKP2/SIR2	ENSG00000096717	PKP2	YDL042C	SIR2
MSH4/HRR25	ENSG00000097007	MSH4	YPL204W	HRR25
F7/CDC7	ENSG00000097046	F7	YDL017W	CDC7
GDI2/AIR1	ENSG00000099139	GDI2	YIL079C	AIR1
PRDM1/ERP2	ENSG00000099203	PRDM1	YAL007C	ERP2
ATG5/MGR1	ENSG00000099204	ATG5	YCL044C	MGR1
PITHD1/NRG2	ENSG00000099326	PITHD1	YBR066C	NRG2
MTA3/FRE8	ENSG00000099331	MTA3	YLR047C	FRE8
USP13/RPN12	ENSG00000099341	USP13	YFR052W	RPN12
LAMC2/EMP70	ENSG00000099622	LAMC2	YLR083C	EMP70
CDK14/ATP16	ENSG00000099624	CDK14	YDL004W	ATP16
SEC61A1/GBP2	ENSG00000099783	SEC61A1	YCL011C	GBP2
PPP1R12A/CDC34	ENSG00000099804	PPP1R12A	YDR054C	CDC34
RASGRF1/RPB5	ENSG00000099817	RASGRF1	YBR154C	RPB5
CAMK2B/GPD2	ENSG00000099875	CAMK2B	YOL059W	GPD2
CROCC/YRB1	ENSG00000099901	CROCC	YDR002W	YRB1
POLR3E/GRS1	ENSG00000099917	POLR3E	YBR121C	GRS1
ATP2B4/RGC1	ENSG00000099940	ATP2B4	YPR115W	RGC1
ZC3H11A/HOF1	ENSG00000099942	ZC3H11A	YMR032W	HOF1
RIOK2/YNL181W	ENSG00000099958	RIOK2	YNL181W	YNL181W
NDC1/RPA34	ENSG00000099968	NDC1	YJL148W	RPA34
FLYWCH1/UBI4	ENSG00000099995	FLYWCH1	YLL039C	UBI4
UNKL/SMD1	ENSG00000100028	UNKL	YGR074W	SMD1
ALDH18A1/NOP7	ENSG00000100029	ALDH18A1	YGR103W	NOP7
TARBP1/CDC28	ENSG00000100030	TARBP1	YBR160W	CDC28
MXD1/PTC3	ENSG00000100034	MXD1	YBL056W	PTC3
CDK17/CTP1	ENSG00000100075	CDK17	YBR291C	CTP1
DNAJC25/GGA1	ENSG00000100083	DNAJC25	YDR358W	GGA1
PSD/HIR2	ENSG00000100084	PSD	YOR038C	HIR2
CTDP1/LRG1	ENSG00000100092	CTDP1	YDL240W	LRG1
YBX3/STP3	ENSG00000100105	YBX3	YLR375W	STP3
WNK1/SPC105	ENSG00000100106	WNK1	YGL093W	SPC105
CCAR1/SPP382	ENSG00000100109	CCAR1	YLR424W	SPP382
OGFR/NHP2	ENSG00000100138	OGFR	YDL208W	NHP2
GNA15/RPO26	ENSG00000100142	GNA15	YPR187W	RPO26
CREB3L3/YLR462W	ENSG00000100151	CREB3L3	YLR462W	YLR462W
PTPRU/DBP7	ENSG00000100201	PTPRU	YKR024C	DBP7
SNRNP40/DMC1	ENSG00000100206	SNRNP40	YER179W	DMC1
COL11A1/BOP3	ENSG00000100207	COL11A1	YNL042W	BOP3
MPC1/BNA6	ENSG00000100219	MPC1	YFR047C	BNA6
ACAA1/AIM33	ENSG00000100225	ACAA1	YML087C	AIM33
BCAT1/YOR114W	ENSG00000100227	BCAT1	YOR114W	YOR114W
HDAC7/CSH1	ENSG00000100242	HDAC7	YBR161W	CSH1
LZTS1/PGA3	ENSG00000100243	LZTS1	YML125C	PGA3
SPAG4/BOI2	ENSG00000100266	SPAG4	YER114C	BOI2
NCKAP1/APL2	ENSG00000100280	NCKAP1	YKL135C	APL2
MRPS35/SUT1	ENSG00000100284	MRPS35	YGL162W	SUT1
GUCY1B3/HMX1	ENSG00000100292	GUCY1B3	YLR205C	HMX1
SFSWAP/YJR011C	ENSG00000100296	SFSWAP	YJR011C	YJR011C
TNK2/MCM6	ENSG00000100297	TNK2	YGL201C	MCM6
CDH3/PET54	ENSG00000100320	CDH3	YGR222W	PET54
ARSF/RGT1	ENSG00000100325	ARSF	YKL038W	RGT1
GPBP1/MYO3	ENSG00000100345	GPBP1	YKL129C	MYO3
CS/GYP1	ENSG00000100359	CS	YOR070C	GYP1
LTK/NPA3	ENSG00000100360	LTK	YJR072C	NPA3
MRPS24/YLR224W	ENSG00000100365	MRPS24	YLR224W	YLR224W
ELMO2/YIA6	ENSG00000100372	ELMO2	YIL006W	YIA6
WAPAL/HSP12	ENSG00000100380	WAPAL	YFL014W	HSP12
APPBP2/HRT1	ENSG00000100387	APPBP2	YOL133W	HRT1
POLD1/GCN5	ENSG00000100393	POLD1	YGR252W	GCN5
SEZ6/RNA1	ENSG00000100401	SEZ6	YMR235C	RNA1
EIF4B/APA2	ENSG00000100403	EIF4B	YDR530C	APA2
GLTSCR1/RPC25	ENSG00000100413	GLTSCR1	YKL144C	RPC25
RPL18/NTO1	ENSG00000100425	RPL18	YPR031W	NTO1
ISOC2/FPR3	ENSG00000100442	ISOC2	YML074C	FPR3
U2AF2/PAU15	ENSG00000100448	U2AF2	YIR041W	PAU15
EPN1/TIF3	ENSG00000100461	EPN1	YPR163C	TIF3
MED29/HSL7	ENSG00000100462	MED29	YBR133C	HSL7
AHRR/DPB2	ENSG00000100479	AHRR	YPR175W	DPB2
GSC2/GPH1	ENSG00000100504	GSC2	YPR160W	GPH1
GPC1/RAD27	ENSG00000100526	GPC1	YKL113C	RAD27
ADCK1/VMA8	ENSG00000100554	ADCK1	YEL051W	VMA8
HAGH/GPI15	ENSG00000100564	HAGH	YNL038W	GPI15
RNF4/PRE10	ENSG00000100567	RNF4	YOR362C	PRE10
CASP8/VTI1	ENSG00000100568	CASP8	YMR197C	VTI1
ASUN/AHA1	ENSG00000100591	ASUN	YDR214W	AHA1
DLX3/LCB1	ENSG00000100596	DLX3	YMR296C	LCB1
SPA17/RRT6	ENSG00000100605	SPA17	YGL146C	RRT6
WISP2/PTC6	ENSG00000100614	WISP2	YCR079W	PTC6
NGFR/HRB1	ENSG00000100650	NGFR	YNL004W	HRB1
CDON/TIF5	ENSG00000100664	CDON	YPR041W	TIF5
TAF2/CYS3	ENSG00000100665	TAF2	YAL012W	CYS3
HIPK2/MPH1	ENSG00000100697	HIPK2	YIR002C	MPH1
TNPO3/ADE3	ENSG00000100714	TNPO3	YGR204W	ADE3
MEF2BNB-MEF2B/YAP1	ENSG00000100722	MEF2BNB-MEF2B	YML007W	YAP1
RFXANK/RPT2	ENSG00000100764	RFXANK	YDL007W	RPT2
LPAR2/RCK1	ENSG00000100784	LPAR2	YGL158W	RCK1
CTSA/PRE7	ENSG00000100804	CTSA	YBL041W	PRE7
SUGP2/ACE2	ENSG00000100811	SUGP2	YLR131C	ACE2
SLC12A2/SER1	ENSG00000100813	SLC12A2	YOR184W	SER1
SNX24/YHR080C	ENSG00000100814	SNX24	YHR080C	YHR080C
EYA2/SRP54	ENSG00000100883	EYA2	YPR088C	SRP54
CNN2/SCL1	ENSG00000100902	CNN2	YGL011C	SCL1
SNCAIP/MGA2	ENSG00000100906	SNCAIP	YIR033W	MGA2
DDX20/YHR035W	ENSG00000100934	DDX20	YHR035W	YHR035W
BTBD1/LEA1	ENSG00000100949	BTBD1	YPL213W	LEA1
BCAS1/ART5	ENSG00000100979	BCAS1	YGR068C	ART5
POU1F1/PSF1	ENSG00000101003	POU1F1	YDR013W	PSF1
PMS1/CIK1	ENSG00000101004	PMS1	YMR198W	CIK1
HMG20B/CBP3	ENSG00000101019	HMG20B	YPL215W	CBP3
CALCRL/NMD3	ENSG00000101040	CALCRL	YHR170W	NMD3
TAF11/DIA1	ENSG00000101049	TAF11	YMR316W	DIA1
ANKS1A/GAL11	ENSG00000101057	ANKS1A	YOL051W	GAL11
AP3D1/GAT2	ENSG00000101076	AP3D1	YMR136W	GAT2
ZNF76/PET9	ENSG00000101084	ZNF76	YBL030C	PET9
SLC9A3R2/ELM1	ENSG00000101109	SLC9A3R2	YKL048C	ELM1
NTHL1/GIM3	ENSG00000101132	NTHL1	YNL153C	GIM3
GNAI3/LYS9	ENSG00000101144	GNAI3	YNR050C	LYS9
IPO5/GLE2	ENSG00000101146	IPO5	YER107C	GLE2
OAT/BIO2	ENSG00000101150	OAT	YGR286C	BIO2
WDR3/PRP6	ENSG00000101161	WDR3	YBR055C	PRP6
PKN2/PRE6	ENSG00000101182	PKN2	YOL038W	PRE6
WDR18/EAF7	ENSG00000101189	WDR18	YNL136W	EAF7
TRAM2/IOC2	ENSG00000101191	TRAM2	YLR095C	IOC2
NTN1/GID8	ENSG00000101193	NTN1	YMR135C	GID8
GLP2R/GLO3	ENSG00000101199	GLP2R	YER122C	GLO3
MCM10/YCH1	ENSG00000101224	MCM10	YGR203W	YCH1
DGKA/YFL066C	ENSG00000101246	DGKA	YFL066C	YFL066C
ERBB3/CKA2	ENSG00000101266	ERBB3	YOR061W	CKA2
ROPN1/SEC23	ENSG00000101310	ROPN1	YPR181C	SEC23
KARS/CYB2	ENSG00000101323	KARS	YML054C	CYB2
PDIA5/LIA1	ENSG00000101335	PDIA5	YJR070C	LIA1
NDUFB4/BEM1	ENSG00000101336	NDUFB4	YBR200W	BEM1
SPEN/KIP3	ENSG00000101350	SPEN	YGL216W	KIP3
MYLK/IDH1	ENSG00000101365	MYLK	YNL037C	IDH1
MAP2K4/BIM1	ENSG00000101367	MAP2K4	YER016W	BIM1
SNAP91/TTI1	ENSG00000101407	SNAP91	YKL033W	TTI1
SLK/ARP5	ENSG00000101442	SLK	YNL059C	ARP5
COL17A1/SAH1	ENSG00000101444	COL17A1	YER043C	SAH1
SEC61A2/YPL034W	ENSG00000101474	SEC61A2	YPL034W	YPL034W
PRKCQ/UBP6	ENSG00000101557	PRKCQ	YFR010W	UBP6
TLE2/SCS2	ENSG00000101558	TLE2	YER120W	SCS2
ASB1/ABD1	ENSG00000101654	ASB1	YBR236C	ABD1
FAM107B/MBP1	ENSG00000101752	FAM107B	YDL056W	MBP1
ME1/RIO1	ENSG00000101782	ME1	YOR119C	RIO1
TBC1D1/PTI1	ENSG00000101811	TBC1D1	YGR156W	PTI1
CDK13/NAS6	ENSG00000101843	CDK13	YGR232W	NAS6
MTHFD2/SIF2	ENSG00000101849	MTHFD2	YBR103W	SIF2
SLC9A7/DAP1	ENSG00000101856	SLC9A7	YPL170W	DAP1
FOXJ2/POL2	ENSG00000101868	FOXJ2	YNL262W	POL2
YBX1/MRS1	ENSG00000101871	YBX1	YIR021W	MRS1
PDE4A/ALG13	ENSG00000101901	PDE4A	YGL047W	ALG13
PPP2R5A/PRS3	ENSG00000101911	PPP2R5A	YHL011C	PRS3
CTNNA2/YOR289W	ENSG00000101935	CTNNA2	YOR289W	YOR289W
ELAVL1/SET3	ENSG00000101945	ELAVL1	YKR029C	SET3
TIE1/YOR342C	ENSG00000101972	TIE1	YOR342C	YOR342C
SMARCD1/PXA2	ENSG00000101986	SMARCD1	YKL188C	PXA2
KDM4A/CPT1	ENSG00000102007	KDM4A	YNL130C	CPT1
NFYC/SAC6	ENSG00000102024	NFYC	YDR129C	SAC6
SLC9A3/ARD1	ENSG00000102030	SLC9A3	YHR013C	ARD1
NGEF/YMR1	ENSG00000102043	NGEF	YJR110W	YMR1
ASPM/UME1	ENSG00000102054	ASPM	YPL139C	UME1
CD84/SMF1	ENSG00000102096	CD84	YOL122C	SMF1
ELOVL1/TAZ1	ENSG00000102125	ELOVL1	YPR140W	TAZ1
SPI1/PGK1	ENSG00000102144	SPI1	YCR012W	PGK1
ZNRD1/MDY2	ENSG00000102178	ZNRD1	YOL111C	MDY2
MPPED2/RIC1	ENSG00000102225	MPPED2	YLR039C	RIC1
ZBTB11/UBP9	ENSG00000102226	ZBTB11	YER098W	UBP9
ATXN3/PAB1	ENSG00000102241	ATXN3	YER165W	PAB1
GOLGA5/ALE1	ENSG00000102312	GOLGA5	YOR175C	ALE1
FGFR2/KTR1	ENSG00000102385	FGFR2	YOR099W	KTR1
EML1/YPL225W	ENSG00000102390	EML1	YPL225W	YPL225W
ARFGEF1/RIM101	ENSG00000102554	ARFGEF1	YHL027W	RIM101
MTFR1/YPK1	ENSG00000102572	MTFR1	YKL126W	YPK1
STAG3/CDC1	ENSG00000102575	STAG3	YDR182W	CDC1
FECH/FUS2	ENSG00000102606	FECH	YMR232W	FUS2
MYO9A/YNL010W	ENSG00000102753	MYO9A	YNL010W	YNL010W
DDX3Y/CIT3	ENSG00000102786	DDX3Y	YPR001W	CIT3
PFKP/SWD3	ENSG00000102879	PFKP	YBR175W	SWD3
SP100/GCN2	ENSG00000102882	SP100	YDR283C	GCN2
KLF6/PPQ1	ENSG00000102893	KLF6	YPL179W	PPQ1
PPAP2A/NTF2	ENSG00000102898	PPAP2A	YER009W	NTF2
NEO1/NIC96	ENSG00000102900	NEO1	YFR002W	NIC96
TRAM1/MSN2	ENSG00000102935	TRAM1	YMR037C	MSN2
PHKA1/STP1	ENSG00000102974	PHKA1	YDR463W	STP1
TNFRSF1A/RPN8	ENSG00000103035	TNFRSF1A	YOR261C	RPN8
CACNB1/LRO1	ENSG00000103066	CACNB1	YNR008W	LRO1
EVI5/YNL176C	ENSG00000103152	EVI5	YNL176C	YNL176C
PKM/VMR1	ENSG00000103222	PKM	YHL035C	VMR1
DHX29/MUP1	ENSG00000103257	DHX29	YGR055W	MUP1
DNTTIP2/NBP35	ENSG00000103274	DNTTIP2	YGL091C	NBP35
TP53BP1/UBC9	ENSG00000103275	TP53BP1	YDL064W	UBC9
TRO/ARO2	ENSG00000103313	TRO	YGL148W	ARO2
RRP15/EXG1	ENSG00000103319	RRP15	YLR300W	EXG1
RHOA/ADH5	ENSG00000103326	RHOA	YBR145W	ADH5
DHX8/SUP35	ENSG00000103342	DHX8	YDR172W	SUP35
PRKCZ/SIS1	ENSG00000103423	PRKCZ	YNL007C	SIS1
SYT1/RPL36A	ENSG00000103479	SYT1	YMR194W	RPL36A
IDH3G/SFP1	ENSG00000103495	IDH3G	YLR403W	SFP1
ROGDI/SSO1	ENSG00000103496	ROGDI	YPL232W	SSO1
PDZD4/PKP2	ENSG00000103507	PDZD4	YGL059W	PKP2
ROCK1/TAE1	ENSG00000103510	ROCK1	YBR261C	TAE1
CBFB/AI4	ENSG00000103546	CBFB	Q0065	AI4
PDK3/BRE1	ENSG00000103549	PDK3	YDL074C	BRE1
HYAL2/KSP1	ENSG00000103653	HYAL2	YHR082C	KSP1
HDAC4/ATS1	ENSG00000103657	HDAC4	YAL020C	ATS1
RASSF1/YKR023W	ENSG00000103671	RASSF1	YKR023W	YKR023W
FGFR3/YPT11	ENSG00000103769	FGFR3	YNL304W	YPT11
IFI35/RBA50	ENSG00000103932	IFI35	YDR527W	RBA50
COASY/STB2	ENSG00000103942	COASY	YMR053C	STB2
MEF2A/YBR259W	ENSG00000103966	MEF2A	YBR259W	YBR259W
OTUD5/MXR1	ENSG00000104064	OTUD5	YER042W	MXR1
TFE3/PEP3	ENSG00000104142	TFE3	YLR148W	PEP3
TBC1D25/MSC2	ENSG00000104147	TBC1D25	YDR205W	MSC2
ACSL4/GND1	ENSG00000104221	ACSL4	YHR183W	GND1
INPP5A/YOL159C	ENSG00000104299	INPP5A	YOL159C	YOL159C
GPKOW/YNL190W	ENSG00000104313	GPKOW	YNL190W	YNL190W
GRIPAP1/AIM31	ENSG00000104320	GRIPAP1	YML030W	AIM31
FTSJ1/HOG1	ENSG00000104365	FTSJ1	YLR113W	HOG1
POLR1A/YPT32	ENSG00000104388	POLR1A	YGL210W	YPT32
LAPTM4A/GNA1	ENSG00000104408	LAPTM4A	YFL017C	GNA1
IP6K2/CNB1	ENSG00000104490	IP6K2	YKL190W	CNB1
STON1-GTF2A1L/HUL5	ENSG00000104517	STON1-GTF2A1L	YGL141W	HUL5
SRBD1/PRP21	ENSG00000104529	SRBD1	YJL203W	PRP21
CYFIP1/PSA1	ENSG00000104549	CYFIP1	YDL055C	PSA1
RASGRP2/TMT1	ENSG00000104611	RASGRP2	YER175C	TMT1
PSME4/BCH2	ENSG00000104613	PSME4	YKR027W	BCH2
IFT80/VPS55	ENSG00000104660	IFT80	YJR044C	VPS55
SIRT2/TRR1	ENSG00000104687	SIRT2	YDR353W	TRR1
ERLEC1/OST3	ENSG00000104723	ERLEC1	YOR085W	OST3
PPP2R5B/MCM7	ENSG00000104738	PPP2R5B	YBR202W	MCM7
PYGM/YCL012C	ENSG00000104805	PYGM	YCL012C	YCL012C
PITX1/GSY1	ENSG00000104812	PITX1	YFR015C	GSY1
TRPC7/NNK1	ENSG00000104814	TRPC7	YKL171W	NNK1
NUP133/ECI1	ENSG00000104823	NUP133	YLR284C	ECI1
NUCKS1/JSN1	ENSG00000104824	NUCKS1	YJR091C	JSN1
VPS35/TUB2	ENSG00000104833	VPS35	YFL037W	TUB2
DNAJA2/DIA4	ENSG00000104835	DNAJA2	YHR011W	DIA4
BCL3/SNP1	ENSG00000104852	BCL3	YIL061C	SNP1
KCNAB2/YER184C	ENSG00000104863	KCNAB2	YER184C	YER184C
ABCC9/PIH1	ENSG00000104872	ABCC9	YHR034C	PIH1
GAL/PRP11	ENSG00000104897	GAL	YDL043C	PRP11
CLEC2D/TRM1	ENSG00000104907	CLEC2D	YDR120C	TRM1
RORA/YPK2	ENSG00000104936	RORA	YMR104C	YPK2
DRD4/PMI40	ENSG00000104938	DRD4	YER003C	PMI40
TGFBR3/YJU2	ENSG00000104957	TGFBR3	YKL095W	YJU2
KIAA1107/RPL6B	ENSG00000104960	KIAA1107	YLR448W	RPL6B
PLA2G10/CNS1	ENSG00000104969	PLA2G10	YBR155W	CNS1
ATP1B3/TIM44	ENSG00000104980	ATP1B3	YIL022W	TIM44
NEDD4/MAS1	ENSG00000105088	NEDD4	YLR163C	MAS1
PIGB/CRH1	ENSG00000105127	PIGB	YGR189C	CRH1
MAPK6/POP4	ENSG00000105171	MAPK6	YBR257W	POP4
GNB5/CLN2	ENSG00000105173	GNB5	YPL256C	CLN2
RAB27A/MUK1	ENSG00000105186	RAB27A	YPL070W	MUK1
CECR5/TIM50	ENSG00000105197	CECR5	YPL063W	TIM50
UFD1L/NOP1	ENSG00000105202	UFD1L	YDL014W	NOP1
LRP6/SAM2	ENSG00000105220	LRP6	YDR502C	SAM2
GUCY2C/YPK3	ENSG00000105221	GUCY2C	YBR028C	YPK3
SCT/GFD2	ENSG00000105229	SCT	YCL036W	GFD2
PHRF1/ALF1	ENSG00000105254	PHRF1	YNL148C	ALF1
IKBKAP/FCJ1	ENSG00000105281	IKBKAP	YKR016W	FCJ1
NUCB2/CDH1	ENSG00000105325	NUCB2	YGL003C	CDH1
PFN2/YML6	ENSG00000105364	PFN2	YML025C	YML6
PTPN3/RSC3	ENSG00000105369	PTPN3	YDR303C	RSC3
SPTB/RPS19B	ENSG00000105372	SPTB	YNL302C	RPS19B
DAPP1/SPO13	ENSG00000105373	DAPP1	YHR014W	SPO13
FGF10/CIR1	ENSG00000105379	FGF10	YGR207C	CIR1
SMG6/AVT7	ENSG00000105388	SMG6	YIL088C	AVT7
EXOC5/SLT2	ENSG00000105397	EXOC5	YHR030C	SLT2
CLTCL1/CDC37	ENSG00000105401	CLTCL1	YDR168W	CDC37
FSTL3/SEC17	ENSG00000105402	FSTL3	YBL050W	SEC17
DGCR2/YIP3	ENSG00000105404	DGCR2	YNL044W	YIP3
RNF126/ERD2	ENSG00000105438	RNF126	YBL040C	ERD2
MNT/SYT1	ENSG00000105443	MNT	YPR095C	SYT1
ZXDC/UTP7	ENSG00000105447	ZXDC	YER082C	UTP7
POLB/CDC9	ENSG00000105486	POLB	YDL164C	CDC9
WIPI1/PLB3	ENSG00000105499	WIPI1	YOL011W	PLB3
ASNS/TPD3	ENSG00000105568	ASNS	YAL016W	TPD3
AP3M2/KAP95	ENSG00000105576	AP3M2	YLR347C	KAP95
CNGB1/CCC1	ENSG00000105607	CNGB1	YLR220W	CCC1
ST6GALNAC2/PRP31	ENSG00000105618	ST6GALNAC2	YGR091W	PRP31
CHAT/SEC28	ENSG00000105669	CHAT	YIL076W	SEC28
PABPC1/DBP8	ENSG00000105671	PABPC1	YHR169W	DBP8
TESK2/SFG1	ENSG00000105676	TESK2	YOR315W	SFG1
C16orf80/YRB30	ENSG00000105698	C16orf80	YGL164C	YRB30
CSNK2A2/YLR271W	ENSG00000105705	CSNK2A2	YLR271W	YLR271W
PTPN21/PKH1	ENSG00000105723	PTPN21	YDR490C	PKH1
EIF2B3/SPF1	ENSG00000105726	EIF2B3	YEL031W	SPF1
CAMK2A/SPC1	ENSG00000105737	CAMK2A	YJR010C-A	SPC1
TCOF1/GLO4	ENSG00000105755	TCOF1	YOR040W	GLO4
CDC42/ZUO1	ENSG00000105821	CDC42	YGR285C	ZUO1
OSBPL3/BET1	ENSG00000105829	OSBPL3	YIL004C	BET1
EPHA8/LCD1	ENSG00000105854	EPHA8	YDR499W	LCD1
SLC12A3/ZIM17	ENSG00000105866	SLC12A3	YNL310C	ZIM17
RAD18/WTM1	ENSG00000105875	RAD18	YOR230W	WTM1
ATP2B1/HOS4	ENSG00000105887	ATP2B1	YIL112W	HOS4
NCK2/STV1	ENSG00000105929	NCK2	YMR054W	STV1
MAP4K4/YGR066C	ENSG00000105939	MAP4K4	YGR066C	YGR066C
RPL31/KGD1	ENSG00000105953	RPL31	YIL125W	KGD1
WDR1/YHR131C	ENSG00000105974	WDR1	YHR131C	YHR131C
SNX13/YPR091C	ENSG00000105976	SNX13	YPR091C	YPR091C
ARHGAP10/APJ1	ENSG00000105993	ARHGAP10	YNL077W	APJ1
RPS6KA2/RIM1	ENSG00000106028	RPS6KA2	YCR028C-A	RIM1
ING3/ATG17	ENSG00000106052	ING3	YLR423C	ATG17
WBSCR22/YBR139W	ENSG00000106066	WBSCR22	YBR139W	YBR139W
SEL1L/YCR099C	ENSG00000106069	SEL1L	YCR099C	YCR099C
TRIP13/TLG2	ENSG00000106089	TRIP13	YOL018C	TLG2
ATP6AP1/GRS2	ENSG00000106105	ATP6AP1	YPR081C	GRS2
TCF3/GIS3	ENSG00000106125	TCF3	YLR094C	GIS3
TRIB2/PRT1	ENSG00000106263	TRIB2	YOR361C	PRT1
DAZAP1/YLR179C	ENSG00000106333	DAZAP1	YLR179C	YLR179C
MBD3/NOP15	ENSG00000106344	MBD3	YNL110C	NOP15
PRLH/IMD3	ENSG00000106348	PRLH	YLR432W	IMD3
HLTF/SPS18	ENSG00000106351	HLTF	YNL204C	SPS18
CPSF1/LSM5	ENSG00000106355	CPSF1	YER146W	LSM5
CDH19/YOR152C	ENSG00000106366	CDH19	YOR152C	YOR152C
PDCD2/KTR3	ENSG00000106397	PDCD2	YBR205W	KTR3
PRKACA/VPS71	ENSG00000106400	PRKACA	YML041C	VPS71
LPHN1/OPI3	ENSG00000106404	LPHN1	YJR073C	OPI3
ACTN1/YML083C	ENSG00000106571	ACTN1	YML083C	YML083C
RPS6KA6/PRE8	ENSG00000106588	RPS6KA6	YML092C	PRE8
EPN2/MRPL32	ENSG00000106591	EPN2	YCR003W	MRPL32
PTPN18/RHB1	ENSG00000106615	PTPN18	YCR027C	RHB1
LIMS2/SNF4	ENSG00000106617	LIMS2	YGL115W	SNF4
LNX1/POL31	ENSG00000106628	LNX1	YJR006W	POL31
TFRC/SMC5	ENSG00000106665	TFRC	YOL034W	SMC5
SREBF1/VMA21	ENSG00000106688	SREBF1	YGR105W	VMA21
TRPC5/HIR1	ENSG00000106789	TRPC5	YBL008W	HIR1
AFF4/UTP13	ENSG00000106829	AFF4	YLR222C	UTP13
UBE2D1/DFG16	ENSG00000106952	UBE2D1	YOR030W	DFG16
MPP5/OAF1	ENSG00000106991	MPP5	YAL051W	OAF1
SMC1A/URA6	ENSG00000106992	SMC1A	YKL024C	URA6
HSD17B10/AZR1	ENSG00000107020	HSD17B10	YGR224W	AZR1
MARK2/SCP160	ENSG00000107164	MARK2	YJL080C	SCP160
HMMR/PSD1	ENSG00000107186	HMMR	YNL169C	PSD1
CHFR/SPG4	ENSG00000107187	CHFR	YMR107W	SPG4
TRHDE/MBF1	ENSG00000107223	TRHDE	YOR298C-A	MBF1
P4HA2/MRF1	ENSG00000107242	P4HA2	YGL143C	MRF1
FCGR2B/SNL1	ENSG00000107262	FCGR2B	YIL016W	SNL1
NFATC3/ECM32	ENSG00000107290	NFATC3	YER176W	ECM32
ACADVL/PDR10	ENSG00000107331	ACADVL	YOR328W	PDR10
FBXW11/YNL144C	ENSG00000107341	FBXW11	YNL144C	YNL144C
ACAP1/GAT1	ENSG00000107485	ACAP1	YFL021W	GAT1
CRMP1/SLM3	ENSG00000107521	CRMP1	YDL033C	SLM3
DERL2/TKL2	ENSG00000107537	DERL2	YBR117C	TKL2
NDE1/PEX13	ENSG00000107554	NDE1	YLR191W	PEX13
MRVI1/DPB11	ENSG00000107560	MRVI1	YJL090C	DPB11
AP1M1/PHB1	ENSG00000107566	AP1M1	YGR132C	PHB1
PVR/RPG1	ENSG00000107581	PVR	YBR079C	RPG1
IKBKG/PRP28	ENSG00000107625	IKBKG	YDR243C	PRP28
XRCC1/FMP48	ENSG00000107643	XRCC1	YGR052W	FMP48
SCARB1/YOR022C	ENSG00000107651	SCARB1	YOR022C	YOR022C
MCM2/NSE4	ENSG00000107672	MCM2	YDL105W	NSE4
TP63/ATG26	ENSG00000107679	TP63	YLR189C	ATG26
LLGL2/CNA1	ENSG00000107758	LLGL2	YLR433C	CNA1
NLE1/MPM1	ENSG00000107771	NLE1	YJL066C	MPM1
SDHA/GEA1	ENSG00000107862	SDHA	YJR031C	GEA1
SMARCE1/BAG7	ENSG00000107863	SMARCE1	YOR134W	BAG7
KDM5A/BCP1	ENSG00000107949	KDM5A	YDR361C	BCP1
ADAM11/YOL098C	ENSG00000107959	ADAM11	YOL098C	YOL098C
PPP2R3A/MPD1	ENSG00000108010	PPP2R3A	YOR288C	MPD1
FERMT2/NUP159	ENSG00000108021	FERMT2	YIL115C	NUP159
ABCB11/FRA1	ENSG00000108039	ABCB11	YLL029W	FRA1
CD5L/SMC3	ENSG00000108055	CD5L	YJL074C	SMC3
PTGS2/IXR1	ENSG00000108064	PTGS2	YKL032C	IXR1
IGF2BP2/RTS3	ENSG00000108091	IGF2BP2	YGR161C	RTS3
MAP3K13/PCL1	ENSG00000108100	MAP3K13	YNL289W	PCL1
ST6GAL1/ADH2	ENSG00000108107	ST6GAL1	YMR303C	ADH2
VDAC1P1/CAF120	ENSG00000108175	VDAC1P1	YNL278W	CAF120
PICALM/CPR5	ENSG00000108179	PICALM	YDR304C	CPR5
NSF/HED1	ENSG00000108256	NSF	YDR014W-A	HED1
GLI2/ADA2	ENSG00000108264	GLI2	YDR448W	ADA2
CLASP1/PRE2	ENSG00000108294	CLASP1	YPR103W	PRE2
MRPS34/CWC25	ENSG00000108296	MRPS34	YNL245C	CWC25
NOTCH3/NHP6A	ENSG00000108312	NOTCH3	YPR052C	NHP6A
CLNS1A/YNL019C	ENSG00000108342	CLNS1A	YNL019C	YNL019C
PPP2R2C/RPN3	ENSG00000108344	PPP2R2C	YER021W	RPN3
TEAD2/FUN19	ENSG00000108375	TEAD2	YAL034C	FUN19
EED/SGO1	ENSG00000108395	EED	YOR073W	SGO1
CDHR2/GPT2	ENSG00000108405	CDHR2	YKR067W	GPT2
SNCB/RPN10	ENSG00000108424	SNCB	YHR200W	RPN10
TSG101/BOS1	ENSG00000108433	TSG101	YLR078C	BOS1
ATP2A3/HRQ1	ENSG00000108469	ATP2A3	YDR291W	HRQ1
CA12/ATG4	ENSG00000108510	CA12	YNL223W	ATG4
MGLL/DMA1	ENSG00000108523	MGLL	YHR115C	DMA1
NTN4/DIC1	ENSG00000108528	NTN4	YLR348C	DIC1
BCS1L/VTC2	ENSG00000108551	BCS1L	YFL004W	VTC2
NUAK1/MRPL20	ENSG00000108557	NUAK1	YKR085C	MRPL20
SLC24A1/KRS1	ENSG00000108559	SLC24A1	YDR037W	KRS1
SCARF1/DOP1	ENSG00000108576	SCARF1	YDR141C	DOP1
LMAN1/LAP3	ENSG00000108578	LMAN1	YNL239W	LAP3
PTPLAD1/GOS1	ENSG00000108587	PTPLAD1	YHL031C	GOS1
IPCEF1/RBG2	ENSG00000108591	IPCEF1	YGR173W	RBG2
ZZEF1/SPB1	ENSG00000108592	ZZEF1	YCL054W	SPB1
ENO1/RSC6	ENSG00000108604	ENO1	YCR052W	RSC6
SLC12A1/YML108W	ENSG00000108641	SLC12A1	YML108W	YML108W
C19orf10/RRP5	ENSG00000108651	C19orf10	YMR229C	RRP5
ANO8/DED1	ENSG00000108654	ANO8	YOR204W	DED1
ARHGEF10L/GEA2	ENSG00000108669	ARHGEF10L	YEL022W	GEA2
TXK/RPN6	ENSG00000108671	TXK	YDL097C	RPN6
KCNQ2/ERG13	ENSG00000108679	KCNQ2	YML126C	ERG13
TACR2/YDL057W	ENSG00000108700	TACR2	YDL057W	YDL057W
ACTR6/SPT7	ENSG00000108773	ACTR6	YBR081C	SPT7
TIPIN/YPT6	ENSG00000108774	TIPIN	YLR262C	YPT6
SRI/INO4	ENSG00000108788	SRI	YOL108C	INO4
EIF4G3/MAM1	ENSG00000108799	EIF4G3	YER106W	MAM1
NUP37/MRP7	ENSG00000108826	NUP37	YNL005C	MRP7
SEMA3A/HOS2	ENSG00000108840	SEMA3A	YGL194C	HOS2
SEMA3C/LUC7	ENSG00000108848	SEMA3C	YDL087C	LUC7
ACAT1/CHS2	ENSG00000108854	ACAT1	YBR038W	CHS2
CELSR1/MSG5	ENSG00000108861	CELSR1	YNL053W	MSG5
ZNF638/SNU114	ENSG00000108883	ZNF638	YKL173W	SNU114
ADD2/RNR4	ENSG00000108946	ADD2	YGR180C	RNR4
FGF4/LOT5	ENSG00000108953	FGF4	YKL183W	LOT5
RASAL2/SSK22	ENSG00000108984	RASAL2	YCR073C	SSK22
MARK3/KTI12	ENSG00000109046	MARK3	YKL110C	KTI12
SLC25A3/YIR042C	ENSG00000109065	SLC25A3	YIR042C	YIR042C
FOSL2/SPT6	ENSG00000109111	FOSL2	YGR116W	SPT6
FRYL/DEP1	ENSG00000109118	FRYL	YAL013W	DEP1
FSCN1/POM33	ENSG00000109133	FSCN1	YLL023C	POM33
ACTB/YGL242C	ENSG00000109320	ACTB	YGL242C	YGL242C
PLD1/IKS1	ENSG00000109339	PLD1	YJL057C	IKS1
WDR62/PET8	ENSG00000109424	WDR62	YNL003C	PET8
DLG1/ECM14	ENSG00000109472	DLG1	YHR132C	ECM14
RAB7A/MGE1	ENSG00000109519	RAB7A	YOR232W	MGE1
BCAP29/GAR1	ENSG00000109534	BCAP29	YHR089C	GAR1
SART3/TRM9	ENSG00000109536	SART3	YML014W	TRM9
ARHGAP15/GEF1	ENSG00000109572	ARHGAP15	YJR040W	GEF1
PAX2/PRP43	ENSG00000109606	PAX2	YGL120C	PRP43
EXOSC7/YLR455W	ENSG00000109685	EXOSC7	YLR455W	YLR455W
KIFAP3/HSP78	ENSG00000109689	KIFAP3	YDR258C	HSP78
MCM6/TAH18	ENSG00000109756	MCM6	YPR048W	TAH18
REXO2/PEX28	ENSG00000109775	REXO2	YHR150W	PEX28
RBM7/USV1	ENSG00000109787	RBM7	YPL230W	USV1
RBMS2/FMP52	ENSG00000109854	RBMS2	YER004W	FMP52
BAZ2A/LDB16	ENSG00000109861	BAZ2A	YCL005W	LDB16
PTPN23/ELP4	ENSG00000109911	PTPN23	YPL101W	ELP4
MLH1/ZPR1	ENSG00000109917	MLH1	YGR211W	ZPR1
UNG/SSB1	ENSG00000109971	UNG	YDL229W	SSB1
KLHL20/TPS3	ENSG00000110047	KLHL20	YMR261C	TPS3
RGS11/OSH3	ENSG00000110048	RGS11	YHR073W	OSH3
PLXNA2/DCS2	ENSG00000110063	PLXNA2	YOR173W	DCS2
SPAG5/SAP185	ENSG00000110075	SPAG5	YJL098W	SAP185
ANKRD13A/YAT1	ENSG00000110090	ANKRD13A	YAR035W	YAT1
TPD52/CLB1	ENSG00000110092	TPD52	YGR108W	CLB1
ACACB/PRP19	ENSG00000110107	ACACB	YLL036C	PRP19
TRAF4/PHO91	ENSG00000110344	TRAF4	YNR013C	PHO91
PAG1/REC104	ENSG00000110395	PAG1	YHR157W	REC104
GPATCH1/LAT1	ENSG00000110435	GPATCH1	YNL071W	LAT1
ICAM3/YNL247W	ENSG00000110619	ICAM3	YNL247W	YNL247W
NT5C2/TOM70	ENSG00000110711	NT5C2	YNL121C	TOM70
MCAM/NUP116	ENSG00000110713	MCAM	YMR047C	NUP116
GPC4/EKI1	ENSG00000110721	GPC4	YDR147W	EKI1
CAMSAP3/TFB1	ENSG00000110768	CAMSAP3	YDR311W	TFB1
RAP1GAP/NAS2	ENSG00000110801	RAP1GAP	YIL007C	NAS2
XAB2/SPC19	ENSG00000110841	XAB2	YDR201W	SPC19
ARHGEF1/PAR32	ENSG00000110851	ARHGEF1	YDL173W	PAR32
STXBP2/CRN1	ENSG00000110880	STXBP2	YLR429W	CRN1
MAP2K7/CAX4	ENSG00000110881	MAP2K7	YGR036C	CAX4
NMRK2/CHA4	ENSG00000110887	NMRK2	YLR098C	CHA4
DGKD/ERG12	ENSG00000110921	DGKD	YMR208W	ERG12
CTTNBP2/HAL5	ENSG00000110931	CTTNBP2	YJL165C	HAL5
ACTL6B/ATP1	ENSG00000110955	ACTL6B	YBL099W	ATP1
RARB/MAP2	ENSG00000111142	RARB	YBL091C	MAP2
TOP2B/LAP2	ENSG00000111144	TOP2B	YNL045W	LAP2
NFKB2/FKH2	ENSG00000111206	NFKB2	YNL068C	FKH2
PPP1R12B/ALD5	ENSG00000111275	PPP1R12B	YER073W	ALD5
DNAJC10/TAD2	ENSG00000111319	DNAJC10	YJL035C	TAD2
GTF3C1/YHR177W	ENSG00000111321	GTF3C1	YHR177W	YHR177W
IL4R/TFB4	ENSG00000111358	IL4R	YPR056W	TFB4
USP33/SSO2	ENSG00000111450	USP33	YMR183C	SSO2
PAK3/RET3	ENSG00000111481	PAK3	YPL010W	RET3
DCX/MET18	ENSG00000111530	DCX	YIL128W	MET18
SNRPA/NUP84	ENSG00000111581	SNRPA	YDL116W	NUP84
SPAG6/CDC36	ENSG00000111596	SPAG6	YDL165W	CDC36
EXOSC5/TOF1	ENSG00000111602	EXOSC5	YNL273W	TOF1
DYNC1I2/TDH3	ENSG00000111640	DYNC1I2	YGR192C	TDH3
APBB1IP/NOP2	ENSG00000111641	APBB1IP	YNL061W	NOP2
LRCH4/ISW2	ENSG00000111642	LRCH4	YOR304W	ISW2
FAM76B/YNG1	ENSG00000111653	FAM76B	YOR064C	YNG1
SIRT6/UBP2	ENSG00000111667	SIRT6	YOR124C	UBP2
TYR/ERR3	ENSG00000111674	TYR	YMR323W	ERR3
POLD3/YGR153W	ENSG00000111679	POLD3	YGR153W	YGR153W
ACTN2/SPR1	ENSG00000111701	ACTN2	YOR190W	SPR1
CAPZB/CRP1	ENSG00000111725	CAPZB	YHR146W	CRP1
PHF17/CDA1	ENSG00000111752	PHF17	YLR307W	CDA1
UBE2A/WHI4	ENSG00000111786	UBE2A	YDL224C	WHI4
FGFR1/MTF1	ENSG00000111802	FGFR1	YMR228W	MTF1
FKBP6/GIR2	ENSG00000111832	FKBP6	YDR152W	GIR2
GTF2I/ASF1	ENSG00000111875	GTF2I	YJL115W	ASF1
SMC1B/CEG1	ENSG00000111880	SMC1B	YGL130W	CEG1
FBLN1/YER121W	ENSG00000111907	FBLN1	YER121W	YER121W
ITGA8/RDS1	ENSG00000112033	ITGA8	YCR106W	RDS1
CST7/STE3	ENSG00000112038	CST7	YKL178C	STE3
MAP2/YPR003C	ENSG00000112053	MAP2	YPR003C	YPR003C
PIAS2/BCK1	ENSG00000112062	PIAS2	YJL095W	BCK1
AMPH/MEP3	ENSG00000112077	AMPH	YPR138C	MEP3
ARAF/MRK1	ENSG00000112079	ARAF	YDL079C	MRK1
MCCC1/NAB3	ENSG00000112081	MCCC1	YPL190C	NAB3
FAP/YHR009C	ENSG00000112096	FAP	YHR009C	YHR009C
NEBL/MCM3	ENSG00000112118	NEBL	YEL032W	MCM3
UBE2K/FAR10	ENSG00000112130	UBE2K	YLR238W	FAR10
PIK3C3/BNI4	ENSG00000112137	PIK3C3	YNL233W	BNI4
N4BP2/HRT3	ENSG00000112146	N4BP2	YLR097C	HRT3
SYNJ2/MDN1	ENSG00000112159	SYNJ2	YLR106C	MDN1
ADCY2/HUR1	ENSG00000112164	ADCY2	YGL168W	HUR1
PPP2R5C/RPS15	ENSG00000112175	PPP2R5C	YOL040C	RPS15
RBFOX1/SRV2	ENSG00000112186	RBFOX1	YNL138W	SRV2
GNB1/MET22	ENSG00000112200	GNB1	YOL064C	MET22
HOXA9/SSN8	ENSG00000112237	HOXA9	YNL025C	SSN8
EDN1/XPT1	ENSG00000112242	EDN1	YJR133W	XPT1
MLLT10/YHI9	ENSG00000112245	MLLT10	YHR029C	YHI9
ADCYAP1R1/FRE4	ENSG00000112282	ADCYAP1R1	YNR060W	FRE4
NRD1/YJL132W	ENSG00000112293	NRD1	YJL132W	YJL132W
VDAC3/SAP190	ENSG00000112312	VDAC3	YKR028W	SAP190
PCM1/MVP1	ENSG00000112335	PCM1	YMR004W	MVP1
CBFA2T2/SKI7	ENSG00000112339	CBFA2T2	YOR076C	SKI7
DBC1/SPE2	ENSG00000112343	DBC1	YOL052C	SPE2
ITCH/PEX7	ENSG00000112357	ITCH	YDR142C	PEX7
TP73/PZF1	ENSG00000112365	TP73	YPR186C	PZF1
TOLLIP/MCH2	ENSG00000112394	TOLLIP	YKL221W	MCH2
UBE2D4/GON7	ENSG00000112531	UBE2D4	YJL184W	GON7
RUNX1T1/RTG3	ENSG00000112561	RUNX1T1	YBL103C	RTG3
THOC1/ENP1	ENSG00000112578	THOC1	YBR247C	ENP1
OSBPL6/SPT15	ENSG00000112592	OSBPL6	YER148W	SPT15
SLC1A3/RML2	ENSG00000112651	SLC1A3	YEL050C	RML2
XRCC5/ARG80	ENSG00000112658	XRCC5	YMR042W	ARG80
LXN/YHR213W-B	ENSG00000112715	LXN	YHR213W-B	YHR213W-B
SP140/PRP45	ENSG00000112739	SP140	YAL032C	PRP45
MKNK1/FUN26	ENSG00000112759	MKNK1	YAL022C	FUN26
TNS1/GTO3	ENSG00000112782	TNS1	YMR251W	GTO3
REXO1/DIG1	ENSG00000112851	REXO1	YPL049C	DIG1
SAR1A/PAP2	ENSG00000112941	SAR1A	YOL115W	PAP2
CDC14A/ERP4	ENSG00000112983	CDC14A	YOR016C	ERP4
RAPGEF3/LYS1	ENSG00000112992	RAPGEF3	YIR034C	LYS1
CEACAM1/SSZ1	ENSG00000113013	CEACAM1	YHR064C	SSZ1
SENP1/AEP3	ENSG00000113048	SENP1	YPL005W	AEP3
DUSP13/SWH1	ENSG00000113163	DUSP13	YAR042W	SWH1
CIC/UBX3	ENSG00000113194	CIC	YDL091C	UBX3
LIPE/YSC84	ENSG00000113263	LIPE	YHR016C	YSC84
FDFT1/APE3	ENSG00000113269	FDFT1	YBR286W	APE3
PAFAH1B3/THG1	ENSG00000113272	PAFAH1B3	YGR024C	THG1
OPHN1/ENT5	ENSG00000113282	OPHN1	YDR153C	ENT5
KIF22/CCR4	ENSG00000113300	KIF22	YAL021C	CCR4
SCGN/SAN1	ENSG00000113312	SCGN	YDR143C	SAN1
PGM1/MSH2	ENSG00000113318	PGM1	YOL090W	MSH2
DDX1/BUD5	ENSG00000113319	DDX1	YCR038C	BUD5
DNM2/RNT1	ENSG00000113360	DNM2	YMR239C	RNT1
EPB41L2/NDL1	ENSG00000113368	EPB41L2	YLR254C	NDL1
RIMS1/SUB1	ENSG00000113387	RIMS1	YMR039C	SUB1
STX7/MST1	ENSG00000113407	STX7	YKL194C	MST1
RABL2B/DIA3	ENSG00000113448	RABL2B	YDL024C	DIA3
KEAP1/RAD17	ENSG00000113456	KEAP1	YOR368W	RAD17
PTPRH/SOL2	ENSG00000113552	PTPRH	YCR073W-A	SOL2
EPHA6/SKP1	ENSG00000113558	EPHA6	YDR328C	SKP1
SCTR/PPH22	ENSG00000113575	SCTR	YDL188C	PPH22
RFX3/FLO9	ENSG00000113580	RFX3	YAL063C	FLO9
RIF1/SFB2	ENSG00000113615	RIF1	YNL049C	SFB2
RAB21/MRPL1	ENSG00000113645	RAB21	YDR116C	MRPL1
SLC4A4/PRP40	ENSG00000113649	SLC4A4	YKL012W	PRP40
SMARCA2/HSP10	ENSG00000113657	SMARCA2	YOR020C	HSP10
RDH8/YLR253W	ENSG00000113712	RDH8	YLR253W	YLR253W
SESN1/ERV46	ENSG00000113719	SESN1	YAL042W	ERV46
MID2/PKC1	ENSG00000113721	MID2	YBL105C	PKC1
COL5A3/SMC4	ENSG00000113810	COL5A3	YLR086W	SMC4
SRCAP/ARP4	ENSG00000113812	SRCAP	YJL081C	ARP4
KIAA0020/MET31	ENSG00000113916	KIAA0020	YPL038W	MET31
CPB2/EMP46	ENSG00000114013	CPB2	YLR080W	EMP46
CHRNA3/OGG1	ENSG00000114026	CHRNA3	YML060W	OGG1
KCNN2/UFD4	ENSG00000114062	KCNN2	YKL010C	UFD4
CNOT4/VID28	ENSG00000114098	CNOT4	YIL017C	VID28
PSEN1/AAD14	ENSG00000114115	PSEN1	YNL331C	AAD14
CPOX/RIM2	ENSG00000114120	CPOX	YBR192W	RIM2
MOK/APC11	ENSG00000114125	MOK	YDL008W	APC11
HSP90AA1/MRP21	ENSG00000114126	HSP90AA1	YBL090W	MRP21
RBL1/BDF1	ENSG00000114166	RBL1	YLR399C	BDF1
DLGAP4/ARC19	ENSG00000114209	DLGAP4	YKL013C	ARC19
CFHR2/BCY1	ENSG00000114302	CFHR2	YIL033C	BCY1
NDC80/UBP12	ENSG00000114316	NDC80	YJL197W	UBP12
AP4E1/GPA2	ENSG00000114353	AP4E1	YER020W	GPA2
RSBN1/RPL24A	ENSG00000114391	RSBN1	YGL031C	RPL24A
MAGI3/YMR315W	ENSG00000114416	MAGI3	YMR315W	YMR315W
CXCL2/GPB2	ENSG00000114423	CXCL2	YAL056W	GPB2
AFP/GLC3	ENSG00000114480	AFP	YEL011W	GLC3
COL4A4/URA3	ENSG00000114491	COL4A4	YEL021W	URA3
OSTM1/NRD1	ENSG00000114503	OSTM1	YNL251C	NRD1
CDH7/VMA1	ENSG00000114573	CDH7	YDL185W	VMA1
PCNP/NCR1	ENSG00000114650	PCNP	YPL006W	NCR1
ARG2/YDR415C	ENSG00000114738	ARG2	YDR415C	YDR415C
MEF2C/HFI1	ENSG00000114745	MEF2C	YPL254W	HFI1
PTPRC/SUI1	ENSG00000114784	PTPRC	YNL244C	SUI1
CACNA1S/CPS1	ENSG00000114786	CACNA1S	YJL172W	CPS1
PKP1/TIF4631	ENSG00000114867	PKP1	YGR162W	TIF4631
UBA5/ORM1	ENSG00000114978	UBA5	YGR038W	ORM1
STK17B/FAB1	ENSG00000115020	STK17B	YFR019W	FAB1
CDC14B/ATM1	ENSG00000115073	CDC14B	YMR301C	ATM1
ZNF510/MPS1	ENSG00000115085	ZNF510	YDL028C	MPS1
LRP2/ARP3	ENSG00000115091	LRP2	YJR065C	ARP3
ZNF506/ARG8	ENSG00000115107	ZNF506	YOL140W	ARG8
DUSP12/IST3	ENSG00000115128	DUSP12	YIR005W	IST3
ENSG00000081770/ZTA1	ENSG00000115129	ENSG00000081770	YBR046C	ZTA1
CADPS2/HHT2	ENSG00000115163	CADPS2	YNL031C	HHT2
HSPB11/YML079W	ENSG00000115207	HSPB11	YML079W	YML079W
IL12RB2/GCN3	ENSG00000115211	IL12RB2	YKR026C	GCN3
SMARCD3/RPN11	ENSG00000115233	SMARCD3	YFR004W	RPN11
FYB/CYR1	ENSG00000115241	FYB	YJL005W	CYR1
MPP4/PRB1	ENSG00000115257	MPP4	YEL060C	PRB1
STRADB/CWH41	ENSG00000115275	STRADB	YGL027C	CWH41
BZW1/DNF3	ENSG00000115306	BZW1	YMR162C	DNF3
PGR/CUE4	ENSG00000115307	PGR	YML101C	CUE4
ME2/HTB2	ENSG00000115350	ME2	YBL002W	HTB2
C5orf22/SLX1	ENSG00000115392	C5orf22	YBR228W	SLX1
CCNT2/BSC2	ENSG00000115414	CCNT2	YDR275W	BSC2
EPB41L3/BLI1	ENSG00000115415	EPB41L3	YKL061W	BLI1
COBLL1/GMH1	ENSG00000115446	COBLL1	YKR030W	GMH1
DLG3/CCT4	ENSG00000115484	DLG3	YDL143W	CCT4
TRAF5/PLP1	ENSG00000115514	TRAF5	YDR183W	PLP1
MRPL22/HSH155	ENSG00000115524	MRPL22	YMR288W	HSH155
GEMIN5/VPS24	ENSG00000115561	GEMIN5	YKL041W	VPS24
OPRK1/YDR541C	ENSG00000115590	OPRK1	YDR541C	YDR541C
NFE2L1/FLO1	ENSG00000115602	NFE2L1	YAR050W	FLO1
GSK3B/SPO12	ENSG00000115648	GSK3B	YHR152W	SPO12
ITGB5/CSR2	ENSG00000115652	ITGB5	YPR030W	CSR2
ERC1/SDS22	ENSG00000115685	ERC1	YKL193C	SDS22
XPO1/SPE1	ENSG00000115758	XPO1	YKL184W	SPE1
PALB2/RPL23A	ENSG00000115762	PALB2	YBL087C	RPL23A
DOPEY1/GRH1	ENSG00000115806	DOPEY1	YDR517W	GRH1
BCKDHB/CAC2	ENSG00000115808	BCKDHB	YML102W	CAC2
KAT6A/AAC1	ENSG00000115840	KAT6A	YMR056C	AAC1
ULK2/YMR114C	ENSG00000115850	ULK2	YMR114C	YMR114C
GRHL2/DPS1	ENSG00000115866	GRHL2	YLL018C	DPS1
TNPO1/NOP6	ENSG00000115875	TNPO1	YDL213C	NOP6
P2RX5/CDC25	ENSG00000115904	P2RX5	YLR310C	CDC25
ITGAE/BNA5	ENSG00000115919	ITGAE	YLR231C	BNA5
DIS3/VRP1	ENSG00000115935	DIS3	YLR337C	VRP1
PIBF1/KRR1	ENSG00000115946	PIBF1	YCL059C	KRR1
ENSG00000083622/ORC1	ENSG00000115947	ENSG00000083622	YML065W	ORC1
NUFIP1/MRPS18	ENSG00000115963	NUFIP1	YNL306W	MRPS18
RRAGB/MRM1	ENSG00000115966	RRAGB	YOR201C	MRM1
CYLD/RVB2	ENSG00000115993	CYLD	YPL235W	RVB2
SLC27A5/FKS1	ENSG00000116001	SLC27A5	YLR342W	FKS1
ZNF324/SMT3	ENSG00000116030	ZNF324	YDR510W	SMT3
ZNF446/YLR297W	ENSG00000116044	ZNF446	YLR297W	YLR297W
ZNF8/TSC10	ENSG00000116096	ZNF8	YBR265W	TSC10
RPS5/STE7	ENSG00000116106	RPS5	YDL159W	STE7
FAT1/ALO1	ENSG00000116133	FAT1	YML086C	ALO1
YTHDC1/RFA3	ENSG00000116147	YTHDC1	YJL173C	RFA3
CHMP2B/GPX2	ENSG00000116157	CHMP2B	YBR244W	GPX2
PPIE/STE14	ENSG00000116237	PPIE	YDR410C	STE14
ZMPSTE24/RPL22A	ENSG00000116251	ZMPSTE24	YLR061W	RPL22A
NOA1/RAD26	ENSG00000116254	NOA1	YJR035W	RAD26
REST/SGN1	ENSG00000116350	REST	YIR001C	SGN1
SSH1/ELP2	ENSG00000116455	SSH1	YGR200C	ELP2
GSTP1/ATP4	ENSG00000116459	GSTP1	YPL078C	ATP4
APLP2/YPT31	ENSG00000116473	APLP2	YER031C	YPT31
SLCO1A2/BYE1	ENSG00000116539	SLCO1A2	YKL005C	BYE1
WBP11/MCM1	ENSG00000116604	WBP11	YMR043W	MCM1
EIF3I/SPE3	ENSG00000116649	EIF3I	YPR069C	SPE3
TXLNA/STB6	ENSG00000116661	TXLNA	YKL072W	STB6
APOB/REV7	ENSG00000116670	APOB	YIL139C	REV7
NCOA1/YEL023C	ENSG00000116678	NCOA1	YEL023C	YEL023C
KIF3C/YLH47	ENSG00000116679	KIF3C	YPR125W	YLH47
RAB10/FZO1	ENSG00000116688	RAB10	YBR179C	FZO1
GCKR/EBS1	ENSG00000116698	GCKR	YDR206W	EBS1
HADHA/GCD14	ENSG00000116731	HADHA	YJL125C	GCD14
MAPRE3/YER077C	ENSG00000116750	MAPRE3	YER077C	YER077C
CAD/HSH49	ENSG00000116754	CAD	YOR319W	HSH49
CD59/SOR2	ENSG00000116791	CD59	YDL246C	SOR2
CD82/MSW1	ENSG00000116874	CD82	YDR268W	MSW1
ATRX/SLC1	ENSG00000116906	ATRX	YDL052C	SLC1
TAF9/RPS12	ENSG00000116918	TAF9	YOR369C	RPS12
FCN1/YBP1	ENSG00000116954	FCN1	YBR216C	YBP1
MECOM/POS5	ENSG00000116962	MECOM	YPL188W	POS5
SCAMP1/YIL161W	ENSG00000116977	SCAMP1	YIL161W	YIL161W
PREP/RPS10A	ENSG00000116983	PREP	YOR293W	RPS10A
HACE1/MHT1	ENSG00000116984	HACE1	YLL062C	MHT1
SEH1L/SKM1	ENSG00000117020	SEH1L	YOL113W	SKM1
WDR47/RIB5	ENSG00000117091	WDR47	YBR256C	RIB5
OVGP1/SDH2	ENSG00000117118	OVGP1	YLL041C	SDH2
MAP3K4/SSF1	ENSG00000117133	MAP3K4	YHR066W	SSF1
PILRA/JHD2	ENSG00000117139	PILRA	YJR119C	JHD2
IGSF9/MRPS28	ENSG00000117155	IGSF9	YDR337W	MRPS28
ABCB1/BCD1	ENSG00000117174	ABCB1	YHR040W	BCD1
AKR1B1/SWD1	ENSG00000117222	AKR1B1	YAR003W	SWD1
CPNE3/YOR262W	ENSG00000117228	CPNE3	YOR262W	YOR262W
RRN3/ROD1	ENSG00000117289	RRN3	YOR018W	ROD1
CTTN/GAL10	ENSG00000117308	CTTN	YBR019C	GAL10
MTIF2/PRP3	ENSG00000117360	MTIF2	YDR473C	PRP3
TTC39A/GAL2	ENSG00000117394	TTC39A	YLR081W	GAL2
EPS15/EBP2	ENSG00000117395	EPS15	YKL172W	EBP2
ORC1/CDC20	ENSG00000117399	ORC1	YGL116W	CDC20
MGST2/KAP122	ENSG00000117408	MGST2	YGL016W	KAP122
CHERP/VMA16	ENSG00000117410	CHERP	YHR026W	VMA16
ATG16L1/GRE3	ENSG00000117448	ATG16L1	YHR104W	GRE3
USP40/AHP1	ENSG00000117450	USP40	YLR109W	AHP1
RAD54L/MSB4	ENSG00000117461	RAD54L	YOL112W	MSB4
MAST2/HEF3	ENSG00000117528	MAST2	YNL014W	HEF3
DNAJA1/DPH5	ENSG00000117543	DNAJA1	YLR172C	DPH5
B4GALT1/WWM1	ENSG00000117560	B4GALT1	YFL010C	WWM1
CHMP5/ARG4	ENSG00000117586	CHMP5	YHR018C	ARG4
NFX1/PRX1	ENSG00000117592	NFX1	YBL064C	PRX1
DIMT1/UTP25	ENSG00000117597	DIMT1	YIL091C	UTP25
IPO11/SSA4	ENSG00000117632	IPO11	YER103W	SSA4
EIF2AK1/KIN3	ENSG00000117650	EIF2AK1	YAR018C	KIN3
EPDR1/MEK1	ENSG00000117676	EPDR1	YOR351C	MEK1
SEPHS1/RER2	ENSG00000117682	SEPHS1	YBR002C	RER2
MRPL28/SWI1	ENSG00000117713	MRPL28	YPL016W	SWI1
CEACAM6/ZIP1	ENSG00000117724	CEACAM6	YDR285W	ZIP1
RBM22/RFA2	ENSG00000117748	RBM22	YNL312W	RFA2
TMED2/SNC1	ENSG00000117758	TMED2	YAL030W	SNC1
ERO1LB/OSH6	ENSG00000117859	ERO1LB	YKR003W	OSH6
ZFAND6/CRF1	ENSG00000117906	ZFAND6	YDR223W	CRF1
TXLNG/YCL068C	ENSG00000117971	TXLNG	YCL068C	YCL068C
PPEF1/PEP4	ENSG00000117984	PPEF1	YPL154C	PEP4
LAT2/IRR1	ENSG00000118007	LAT2	YIL026C	IRR1
HUWE1/CHK1	ENSG00000118046	HUWE1	YBR274W	CHK1
ZW10/SET1	ENSG00000118058	ZW10	YHR119W	SET1
ALG9/NTH2	ENSG00000118094	ALG9	YBR001C	NTH2
MYBPC2/STS1	ENSG00000118193	MYBPC2	YIR011C	STS1
NOX4/MIG3	ENSG00000118263	NOX4	YER028C	MIG3
ACOX3/MOT3	ENSG00000118495	ACOX3	YMR070W	MOT3
MTMR2/YDR374C	ENSG00000118503	MTMR2	YDR374C	YDR374C
PPP1R15A/YPL067C	ENSG00000118508	PPP1R15A	YPL067C	YPL067C
HSD17B14/YDR026C	ENSG00000118513	HSD17B14	YDR026C	YDR026C
TRIP6/CAK1	ENSG00000118515	TRIP6	YFL029C	CAK1
ACHE/YLR352W	ENSG00000118564	ACHE	YLR352W	YLR352W
FTL/NYV1	ENSG00000118640	FTL	YLR093C	NYV1
SRRT/SWP1	ENSG00000118705	SRRT	YMR149W	SWP1
BAX/CUP9	ENSG00000118707	BAX	YPL177C	CUP9
NLK/MIG1	ENSG00000118922	NLK	YGL035C	MIG1
PIGS/YUH1	ENSG00000118939	PIGS	YJR099W	YUH1
ATXN7L3/SNX4	ENSG00000118960	ATXN7L3	YJL036W	SNX4
PGS1/PCL9	ENSG00000118971	PGS1	YDL179W	PCL9
PSMC5/TFC4	ENSG00000119041	PSMC5	YGR047C	TFC4
UIMC1/RAD6	ENSG00000119048	UIMC1	YGL058W	RAD6
CETP/GUD1	ENSG00000119125	CETP	YDL238C	GUD1
MMP2/YPR015C	ENSG00000119138	MMP2	YPR015C	YPR015C
GNAO1/CFT2	ENSG00000119203	GNAO1	YLR115W	CFT2
OGFOD1/UTP10	ENSG00000119285	OGFOD1	YJL109C	UTP10
SH3BP2/RAD23	ENSG00000119318	SH3BP2	YEL037C	RAD23
ADD1/RTG1	ENSG00000119335	ADD1	YOL067C	RTG1
C14orf166/RRD2	ENSG00000119383	C14orf166	YPL152W	RRD2
NID2/GLE1	ENSG00000119392	NID2	YDL207W	GLE1
GMCL1/MTG2	ENSG00000119396	GMCL1	YHR168W	MTG2
SF3B2/BRR1	ENSG00000119397	SF3B2	YPR057W	BRR1
KLHL42/RRT13	ENSG00000119402	KLHL42	YER066W	RRT13
GNAS/KIC1	ENSG00000119408	GNAS	YHR102W	KIC1
DNM1L/SIT4	ENSG00000119414	DNM1L	YDL047W	SIT4
PTHLH/MIC14	ENSG00000119421	PTHLH	YDR031W	MIC14
PHACTR3/SUC2	ENSG00000119535	PHACTR3	YIL162W	SUC2
ERGIC2/VPS4	ENSG00000119541	ERGIC2	YPR173C	VPS4
TFAP2C/VHS1	ENSG00000119638	TFAP2C	YDR247W	VHS1
AURKA/MLH3	ENSG00000119684	AURKA	YPL164C	MLH3
PIR/MDL1	ENSG00000119688	PIR	YLR188W	MDL1
RFX2/YCR016W	ENSG00000119707	RFX2	YCR016W	YCR016W
SULT2B1/ALD4	ENSG00000119711	SULT2B1	YOR374W	ALD4
CNOT3/GCD7	ENSG00000119718	CNOT3	YLR291C	GCD7
GP6/COQ6	ENSG00000119723	GP6	YGR255C	COQ6
PTPN4/TOM40	ENSG00000119725	PTPN4	YMR203W	TOM40
DDX18/CCT8	ENSG00000119760	DDX18	YJL008C	CCT8
KHSRP/AXL1	ENSG00000119912	KHSRP	YPR122W	AXL1
GNA11/SWT1	ENSG00000119917	GNA11	YOR166C	SWT1
EDEM2/TSR3	ENSG00000119929	EDEM2	YOR006C	TSR3
DNMT3B/XKS1	ENSG00000119950	DNMT3B	YGR194C	XKS1
REM1/YHL042W	ENSG00000119965	REM1	YHL042W	YHL042W
TPX2/FAL1	ENSG00000119969	TPX2	YDR021W	FAL1
PDRG1/MAK11	ENSG00000120008	PDRG1	YKL021C	MAK11
EPB41L1/AAT2	ENSG00000120053	EPB41L1	YLR027C	AAT2
DOCK9/MET17	ENSG00000120054	DOCK9	YLR303W	MET17
DOCK3/PIS1	ENSG00000120088	DOCK3	YPR113W	PIS1
COQ9/PPS1	ENSG00000120129	COQ9	YBR276C	PPS1
CRLS1/RCL1	ENSG00000120158	CRLS1	YOL010W	RCL1
PPP1R13B/MOB1	ENSG00000120162	PPP1R13B	YIL106W	MOB1
SIGLEC1/MTR2	ENSG00000120253	SIGLEC1	YKL186C	MTR2
FKBP1A/MRP2	ENSG00000120333	FKBP1A	YPR166C	MRP2
NSFL1C/CCT2	ENSG00000120438	NSFL1C	YIL142W	CCT2
MAVS/RTA1	ENSG00000120457	MAVS	YGR213C	RTA1
F11/GSF2	ENSG00000120458	F11	YML048W	GSF2
XRN2/TAF12	ENSG00000120656	XRN2	YDR145W	TAF12
DYNLL1/DCR2	ENSG00000120659	DYNLL1	YLR361C	DCR2
TESC/DAN4	ENSG00000120690	TESC	YJR151C	DAN4
SNX5/SSE2	ENSG00000120694	SNX5	YBR169C	SSE2
RPL6/ALG5	ENSG00000120697	RPL6	YPL227C	ALG5
MAPKAPK5/RRP43	ENSG00000120699	MAPKAPK5	YCR035C	RRP43
P2RX7/SUP45	ENSG00000120705	P2RX7	YBR143C	SUP45
ESF1/YLR001C	ENSG00000120708	ESF1	YLR001C	YLR001C
RBBP9/NRG1	ENSG00000120738	RBBP9	YDR043C	NRG1
ANAPC5/UTP20	ENSG00000120800	ANAPC5	YBL004W	UTP20
SLC23A2/SUE1	ENSG00000120802	SLC23A2	YPR151C	SUE1
TMEM230/HAP3	ENSG00000120837	TMEM230	YBL021C	HAP3
DZANK1/LST8	ENSG00000120868	DZANK1	YNL006W	LST8
KDM2B/FIP1	ENSG00000120885	KDM2B	YJR093C	FIP1
TASP1/YAR064W	ENSG00000120907	TASP1	YAR064W	YAR064W
GCN1L1/PPZ2	ENSG00000120910	GCN1L1	YDR436W	PPZ2
RPLP0/YLR118C	ENSG00000120992	RPLP0	YLR118C	YLR118C
PXN/RRI1	ENSG00000121022	PXN	YDL216C	RRI1
RPH3A/YGR017W	ENSG00000121067	RPH3A	YGR017W	YGR017W
TRMT6/YML082W	ENSG00000121152	TRMT6	YML082W	YML082W
CHGB/RSB1	ENSG00000121361	CHGB	YOR049C	RSB1
PEBP1/SPC2	ENSG00000121552	PEBP1	YML055W	SPC2
TBX5/CTA1	ENSG00000121691	TBX5	YDR256C	CTA1
BRAP/CST9	ENSG00000121741	BRAP	YLR394W	CST9
ERP29/BUB2	ENSG00000121749	ERP29	YMR055C	BUB2
NOS1/IDS2	ENSG00000121753	NOS1	YJL146W	IDS2
FUS/TUL1	ENSG00000121848	FUS	YKL034W	TUL1
IGBP1/BI4	ENSG00000121858	IGBP1	Q0120	BI4
FXYD3/PEX3	ENSG00000121957	FXYD3	YDR329C	PEX3
GANAB/YCR061W	ENSG00000121966	GANAB	YCR061W	YCR061W
GMIP/NUP188	ENSG00000122025	GMIP	YML103C	NUP188
RBM41/FZF1	ENSG00000122034	RBM41	YGL254W	FZF1
BIRC5/INP53	ENSG00000122126	BIRC5	YOR109W	INP53
LAG3/MRP4	ENSG00000122140	LAG3	YHL004W	MRP4
MLF2/COG5	ENSG00000122176	MLF2	YNL051W	COG5
OTUB2/COP1	ENSG00000122218	OTUB2	YDL145C	COP1
DDX24/AUS1	ENSG00000122223	DDX24	YOR011W	AUS1
ZBTB25/MDM31	ENSG00000122299	ZBTB25	YHR194W	MDM31
ARHGAP4/CDC3	ENSG00000122545	ARHGAP4	YLR314C	CDC3
ANKRD24/RNA15	ENSG00000122566	ANKRD24	YGL044C	RNA15
RCOR1/YMR111C	ENSG00000122705	RCOR1	YMR111C	YMR111C
LTBP4/YMR317W	ENSG00000122778	LTBP4	YMR317W	YMR317W
BLVRB/RSC2	ENSG00000122779	BLVRB	YLR357W	RSC2
SLC9A1/YER130C	ENSG00000122877	SLC9A1	YER130C	YER130C
SPTLC1/MF(ALPHA)1	ENSG00000122952	SPTLC1	YPL187W	MF(ALPHA)1
PAPOLA/MRD1	ENSG00000122965	PAPOLA	YPR112C	MRD1
CCNK/BBP1	ENSG00000122966	CCNK	YPL255W	BBP1
PCBP4/DBP10	ENSG00000123064	PCBP4	YDL031W	DBP10
RGS1/DMA2	ENSG00000123091	RGS1	YNL116W	DMA2
MRPS33/YEL076C-A	ENSG00000123131	MRPS33	YEL076C-A	YEL076C-A
NDUFB2/CDC40	ENSG00000123154	NDUFB2	YDR364C	CDC40
ENSG00000090269/FMP45	ENSG00000123179	ENSG00000090269	YDL222C	FMP45
NUDC/PCA1	ENSG00000123191	NUDC	YBR295W	PCA1
MAEA/SFH1	ENSG00000123219	MAEA	YLR321C	SFH1
ICAM1/TMA17	ENSG00000123240	ICAM1	YDL110C	TMA17
STRN4/GIM5	ENSG00000123349	STRN4	YML094W	GIM5
IRAK3/CDC5	ENSG00000123374	IRAK3	YMR001C	CDC5
LYZ/PPM2	ENSG00000123444	LYZ	YOL141W	PPM2
SI/ATP11	ENSG00000123472	SI	YNL315C	ATP11
MUL1/FRE1	ENSG00000123473	MUL1	YLR214W	FRE1
PDCD7/LGE1	ENSG00000123562	PDCD7	YPL055C	LGE1
SPG21/YPT7	ENSG00000123595	SPG21	YML001W	YPT7
DNAJB11/AVT4	ENSG00000123643	DNAJB11	YNL101W	AVT4
THPO/RRP45	ENSG00000123737	THPO	YDR280W	RRP45
CHRD/PFK26	ENSG00000123836	CHRD	YIL107C	PFK26
FLT3LG/SPC29	ENSG00000123933	FLT3LG	YPL124W	SPC29
RAB11FIP3/CKS1	ENSG00000123975	RAB11FIP3	YBR135W	CKS1
GNPTG/LAP4	ENSG00000123992	GNPTG	YKL103C	LAP4
ZNF268/SPR6	ENSG00000123999	ZNF268	YER115C	SPR6
GOLGA3/DIP5	ENSG00000124067	GOLGA3	YPL265W	DIP5
PABPC4/GPI16	ENSG00000124155	PABPC4	YHR188C	GPI16
CD209/RVS167	ENSG00000124181	CD209	YDR388W	RVS167
MCOLN1/PUB1	ENSG00000124193	MCOLN1	YNL016W	PUB1
EFNB1/CSE1	ENSG00000124207	EFNB1	YGL238W	CSE1
AARS/MMS2	ENSG00000124208	AARS	YGL087C	MMS2
GLG1/TEM1	ENSG00000124209	GLG1	YML064C	TEM1
KIF4A/MDM34	ENSG00000124214	KIF4A	YGL219C	MDM34
PLEKHG2/PEP12	ENSG00000124222	PLEKHG2	YOR036W	PEP12
PITPNM2/DRS1	ENSG00000124228	PITPNM2	YLL008W	DRS1
EXOC1/SNC2	ENSG00000124333	EXOC1	YOR327C	SNC2
DTX2/RFU1	ENSG00000124356	DTX2	YLR073C	RFU1
NLRC4/TOS1	ENSG00000124357	NLRC4	YBR162C	TOS1
NRCAM/UBP7	ENSG00000124422	NRCAM	YIL156W	UBP7
LAMB1/UBP8	ENSG00000124486	LAMB1	YMR223W	UBP8
SLC26A3/SAM37	ENSG00000124491	SLC26A3	YMR060C	SAM37
DLD/YHC1	ENSG00000124562	DLD	YLR298C	YHC1
WDR7/EMI1	ENSG00000124570	WDR7	YDR512C	EMI1
TXNL1/MSN5	ENSG00000124571	TXNL1	YDR335W	MSN5
IL5RA/BPT1	ENSG00000124574	IL5RA	YLL015W	BPT1
ITGA6/OST6	ENSG00000124641	ITGA6	YML019W	OST6
RAPGEF4/YGR266W	ENSG00000124702	RAPGEF4	YGR266W	YGR266W
ENSG00000091436/CRG1	ENSG00000124713	ENSG00000091436	YHR209W	CRG1
FH/MMR1	ENSG00000124731	FH	YLR190W	MMR1
SEL1L3/SRL2	ENSG00000124782	SEL1L3	YLR082C	SRL2
TF/RIO2	ENSG00000124784	TF	YNL207W	RIO2
MYO15A/NUP1	ENSG00000124789	MYO15A	YOR098C	NUP1
APOH/EFB1	ENSG00000124802	APOH	YAL003W	EFB1
NLRP1/MSA1	ENSG00000124813	NLRP1	YOR066W	MSA1
ACKR6/HDA3	ENSG00000124831	ACKR6	YPR179C	HDA3
SPAG7/DSL1	ENSG00000124839	SPAG7	YNL258C	DSL1
ORC6/SPA2	ENSG00000124942	ORC6	YLL021W	SPA2
ZC3HC1/CDC39	ENSG00000125107	ZC3HC1	YCR093W	CDC39
ESR1/TMN2	ENSG00000125304	ESR1	YDR107C	TMN2
RGS17/UPF3	ENSG00000125351	RGS17	YGR072W	UPF3
ANGPT2/GGA2	ENSG00000125447	ANGPT2	YHR108W	GGA2
CD200/ADY2	ENSG00000125450	CD200	YCR010C	ADY2
CMA1/REB1	ENSG00000125482	CMA1	YBR049C	REB1
PSME1/RPA135	ENSG00000125630	PSME1	YPR010C	RPA135
JPH4/YKL047W	ENSG00000125651	JPH4	YKL047W	YKL047W
MYH7/THO2	ENSG00000125676	MYH7	YNL139C	THO2
CEBPE/YHL017W	ENSG00000125734	CEBPE	YHL017W	YHL017W
SLC7A8/SMD2	ENSG00000125743	SLC7A8	YLR275W	SMD2
OSGEP/RTN2	ENSG00000125744	OSGEP	YDL204W	RTN2
RNF31/SQT1	ENSG00000125746	RNF31	YIR012W	SQT1
SCFD1/RPL18A	ENSG00000125753	SCFD1	YOL120C	RPL18A
G2E3/PTA1	ENSG00000125755	G2E3	YAL043C	PTA1
HECTD1/PDC2	ENSG00000125817	HECTD1	YDR081C	PDC2
HNRNPC/YCR076C	ENSG00000125818	HNRNPC	YCR076C	YCR076C
RPGRIP1/SMB1	ENSG00000125835	RPGRIP1	YER029C	SMB1
SUPT16H/SUR7	ENSG00000125841	SUPT16H	YML052W	SUR7
TOX4/SGD1	ENSG00000125844	TOX4	YLR336C	SGD1
GEMIN2/YDR222W	ENSG00000125845	GEMIN2	YDR222W	YDR222W
TGM1/PEX15	ENSG00000125863	TGM1	YOL044W	PEX15
TINF2/COF1	ENSG00000125868	TINF2	YLL050C	COF1
DAZL/MUD1	ENSG00000125870	DAZL	YBR119W	MUD1
SEMA6A/NAB6	ENSG00000125944	SEMA6A	YML117W	NAB6
TRPM7/INO2	ENSG00000125952	TRPM7	YDR123C	INO2
TYRO3/RAM1	ENSG00000125954	TYRO3	YDL090C	RAM1
WDR76/ERV41	ENSG00000125991	WDR76	YML067C	ERV41
CAPN3/ATG11	ENSG00000126001	CAPN3	YPR049C	ATG11
SNAP23/PRE1	ENSG00000126067	SNAP23	YER012W	PRE1
PHGDH/SPC98	ENSG00000126216	PHGDH	YNL126W	SPC98
COL9A3/YJR084W	ENSG00000126226	COL9A3	YJR084W	YJR084W
EZR/UBA2	ENSG00000126261	EZR	YDR390C	UBA2
MYL6/DOT5	ENSG00000126432	MYL6	YIL010W	DOT5
AGO1/HMT1	ENSG00000126457	AGO1	YBR034C	HMT1
TEKT2/SDO1	ENSG00000126524	TEKT2	YLR022C	SDO1
CLSPN/VPS30	ENSG00000126581	CLSPN	YPL120W	VPS30
UNC13D/ECM22	ENSG00000126746	UNC13D	YLR228C	ECM22
DPYSL2/BUD27	ENSG00000126756	DPYSL2	YFL023W	BUD27
TGFB2/TIM22	ENSG00000126768	TGFB2	YDL217C	TIM22
NUP50/SPO21	ENSG00000126777	NUP50	YOL091W	SPO21
CDC45/YDL206W	ENSG00000126787	CDC45	YDL206W	YDL206W
COMT/SSA3	ENSG00000126803	COMT	YBL075C	SSA3
LRRFIP2/URB2	ENSG00000126838	LRRFIP2	YJR041C	URB2
HDAC6/GEM1	ENSG00000126858	HDAC6	YAL048C	GEM1
KRT31/PBS2	ENSG00000126934	KRT31	YJL128C	PBS2
CDC6/RPS16A	ENSG00000126945	CDC6	YMR143W	RPS16A
UPRT/CNE1	ENSG00000127022	UPRT	YAL058W	CNE1
CDC23/NUP85	ENSG00000127311	CDC23	YJR042W	NUP85
CBX5/YOL075C	ENSG00000127412	CBX5	YOL075C	YOL075C
SUCO/SVF1	ENSG00000127415	SUCO	YDR346C	SVF1
MSH2/ESS1	ENSG00000127445	MSH2	YJR017C	ESS1
MAP3K1/EMC1	ENSG00000127463	MAP3K1	YCL045C	EMC1
DHPS/DAL80	ENSG00000127481	DHPS	YKR034W	DAL80
HOOK2/SIN3	ENSG00000127511	HOOK2	YOL004W	SIN3
ARCN1/SLY41	ENSG00000127526	ARCN1	YOR307C	SLY41
PSMD5/NUP82	ENSG00000127527	PSMD5	YJL061W	NUP82
PTGS1/ERV1	ENSG00000127554	PTGS1	YGR029W	ERV1
NUP188/SLM2	ENSG00000127603	NUP188	YNL047C	SLM2
CRAT/RSC4	ENSG00000127616	CRAT	YKR008W	RSC4
SH2D3C/GIS1	ENSG00000127663	SH2D3C	YDR096W	GIS1
NANS/TUB1	ENSG00000127824	NANS	YML085C	TUB1
DFNB31/DCI1	ENSG00000127884	DFNB31	YOR180C	DCI1
CWF19L1/UTP8	ENSG00000127914	CWF19L1	YGR128C	UTP8
SEMA4G/EIS1	ENSG00000127946	SEMA4G	YMR031C	EIS1
BTAF1/OCA1	ENSG00000127947	BTAF1	YNL099C	OCA1
IKZF5/PEX1	ENSG00000127980	IKZF5	YKL197C	PEX1
BLNK/DUS3	ENSG00000128016	BLNK	YLR401C	DUS3
SORBS1/ADE1	ENSG00000128050	SORBS1	YAR015W	ADE1
BAMBI/ADE4	ENSG00000128059	BAMBI	YMR300C	ADE4
IL11/TUM1	ENSG00000128309	IL11	YOR251C	TUM1
MYO3A/MET12	ENSG00000128322	MYO3A	YPL023C	MET12
WAC/CIN4	ENSG00000128340	WAC	YMR138W	CIN4
CREM/SME1	ENSG00000128534	CREM	YOR159C	SME1
NUBP2/KRI1	ENSG00000128585	NUBP2	YNL308C	KRI1
HIVEP1/JJJ1	ENSG00000128590	HIVEP1	YNL227C	JJJ1
TREM2/NMA1	ENSG00000128591	TREM2	YLR328W	NMA1
CRISP3/TGL2	ENSG00000128604	CRISP3	YDR058C	TGL2
FKBP5/MRPS12	ENSG00000128626	FKBP5	YNR036C	MRPS12
SRPK1/YHR219W	ENSG00000128641	SRPK1	YHR219W	YHR219W
BRPF3/ALG3	ENSG00000128654	BRPF3	YBL082C	ALG3
MRPS18A/ADD66	ENSG00000128789	MRPS18A	YKL206C	ADD66
ENSG00000096087/INO80	ENSG00000128908	ENSG00000096087	YGL150C	INO80
EFHC1/DAL82	ENSG00000128944	EFHC1	YNL314W	DAL82
NCR2/DUT1	ENSG00000128951	NCR2	YBR252W	DUT1
HSP90AB1/LCP5	ENSG00000129071	HSP90AB1	YER127W	LCP5
MLN/SEC26	ENSG00000129083	MLN	YDR238C	SEC26
CDC5L/PRE5	ENSG00000129084	CDC5L	YMR314W	PRE5
ITPR3/ECM38	ENSG00000129103	ITPR3	YLR299W	ECM38
ZNF184/DCD1	ENSG00000129187	ZNF184	YHR144C	DCD1
DSP/DIA2	ENSG00000129221	DSP	YOR080W	DIA2
SIRT1/TRX3	ENSG00000129235	SIRT1	YCR083W	TRX3
HNRNPH3/BUR2	ENSG00000129315	HNRNPH3	YLR226W	BUR2
JAK2/APM2	ENSG00000129354	JAK2	YHL019C	APM2
IL12RB1/SMC2	ENSG00000129422	IL12RB1	YFR031C	SMC2
ABL1/GNP1	ENSG00000129473	ABL1	YDR508C	GNP1
ACOT7/YDR249C	ENSG00000129484	ACOT7	YDR249C	YDR249C
SH3GLB1/PRO1	ENSG00000129515	SH3GLB1	YDR300C	PRO1
CDC7/RPS26A	ENSG00000129518	CDC7	YGL189C	RPS26A
PCSK5/ENP2	ENSG00000129521	PCSK5	YGR145W	ENP2
SCD/WSC3	ENSG00000129538	SCD	YOL105C	WSC3
TMED1/RUB1	ENSG00000129559	TMED1	YDR139C	RUB1
ABLIM1/OST2	ENSG00000129562	ABLIM1	YOR103C	OST2
RAB18/PAA1	ENSG00000129673	RAB18	YDR071C	PAA1
NRP1/YLR243W	ENSG00000129675	NRP1	YLR243W	YLR243W
PRTFDC1/BRE2	ENSG00000129691	PRTFDC1	YLR015W	BRE2
TSPAN15/RPS4B	ENSG00000129824	TSPAN15	YHR203C	RPS4B
MAST3/THI20	ENSG00000129946	MAST3	YOL055C	THI20
MZF1/DPP1	ENSG00000129951	MZF1	YDR284C	DPP1
MYO9B/TCB1	ENSG00000129990	MYO9B	YOR086C	TCB1
PSMD8/RMT2	ENSG00000130005	PSMD8	YDR465C	RMT2
SETD1A/HPA3	ENSG00000130066	SETD1A	YEL066W	HPA3
MAGEB2/NOG2	ENSG00000130119	MAGEB2	YNR053C	NOG2
EFNA2/ORT1	ENSG00000130158	EFNA2	YOR130C	ORT1
CIRBP/ELF1	ENSG00000130165	CIRBP	YKL160W	ELF1
ATP5D/GTB1	ENSG00000130175	ATP5D	YDR221W	GTB1
IGFALS/CDC16	ENSG00000130177	IGFALS	YKL022C	CDC16
HNRNPM/MNT4	ENSG00000130203	HNRNPM	YNR059W	MNT4
MARCH2/STE13	ENSG00000130226	MARCH2	YOR219C	STE13
NDUFB7/YMR185W	ENSG00000130227	NDUFB7	YMR185W	YMR185W
TECR/THO1	ENSG00000130254	TECR	YER063W	THO1
TIMM13/MSS1	ENSG00000130299	TIMM13	YMR023C	MSS1
CDC34/YDR115W	ENSG00000130312	CDC34	YDR115W	YDR115W
MTAP/SOL4	ENSG00000130313	MTAP	YGR248W	SOL4
POLR2E/LSM7	ENSG00000130332	POLR2E	YNL147W	LSM7
POLRMT/YIM1	ENSG00000130347	POLRMT	YMR152W	YIM1
HCN2/YGL185C	ENSG00000130414	HCN2	YGL185C	YGL185C
GADD45B/ARC40	ENSG00000130429	GADD45B	YBR234C	ARC40
MADCAM1/LSM4	ENSG00000130520	MADCAM1	YER112W	LSM4
MKNK2/RUP1	ENSG00000130560	MKNK2	YOR138C	RUP1
ENSG00000099882/SSD1	ENSG00000130589	ENSG00000099882	YDR293C	SSD1
ARVCF/PCM1	ENSG00000130635	ARVCF	YEL058W	PCM1
RANBP1/CTR86	ENSG00000130638	RANBP1	YCR054C	CTR86
KLHL22/SPC97	ENSG00000130640	KLHL22	YHR172W	SPC97
MED15/ADH6	ENSG00000130684	MED15	YMR318C	ADH6
SERPIND1/RPN13	ENSG00000130706	SERPIND1	YLR421C	RPN13
SNAP29/ARG1	ENSG00000130707	SNAP29	YOL058W	ARG1
CRKL/RRP4	ENSG00000130713	CRKL	YHR069C	RRP4
LZTR1/UBC12	ENSG00000130725	LZTR1	YLR306W	UBC12
MMP11/SIR3	ENSG00000130762	MMP11	YLR442C	SIR3
CECR2/FRS1	ENSG00000130764	CECR2	YLR060W	FRS1
SMARCB1/INH1	ENSG00000130770	SMARCB1	YDL181W	INH1
P2RX6/NIP100	ENSG00000130779	P2RX6	YPL174C	NIP100
DERL3/SLA2	ENSG00000130787	DERL3	YNL243W	SLA2
ENSG00000099964/RPF1	ENSG00000130810	ENSG00000099964	YHR088W	RPF1
BCL2L13/TIF35	ENSG00000130811	BCL2L13	YDR429C	TIF35
ENSG00000099972/BRE5	ENSG00000130816	ENSG00000099972	YNR051C	BRE5
DDT/PHO8	ENSG00000130830	DDT	YDR481C	PHO8
OSM/UFD2	ENSG00000130939	OSM	YDL190C	UFD2
CABIN1/UBA1	ENSG00000130985	CABIN1	YKL210W	UBA1
TBC1D10A/YFR016C	ENSG00000131016	TBC1D10A	YFR016C	YFR016C
SUSD2/TRS65	ENSG00000131018	SUSD2	YGR166W	TRS65
SF3A1/AAR2	ENSG00000131043	SF3A1	YBL074C	AAR2
SEC14L2/ACS1	ENSG00000131069	SEC14L2	YAL054C	ACS1
ENSG00000100010/TIM13	ENSG00000131142	ENSG00000100010	YGR181W	TIM13
PPIL2/COX5A	ENSG00000131143	PPIL2	YNL052W	COX5A
SNRPD3/KES1	ENSG00000131149	SNRPD3	YPL145C	KES1
PES1/PSF2	ENSG00000131153	PES1	YJL072C	PSF2
MAPK1/AIM13	ENSG00000131165	MAPK1	YFR011C	AIM13
GGT1/BNA2	ENSG00000131203	GGT1	YJR078W	BNA2
PPM1F/BIT2	ENSG00000131233	PPM1F	YBR270C	BIT2
TOP3B/NNF2	ENSG00000131242	TOP3B	YGR089W	NNF2
DGCR14/MCM22	ENSG00000131323	DGCR14	YJR135C	MCM22
CRYBB2P1/IDP1	ENSG00000131370	CRYBB2P1	YDL066W	IDP1
MFNG/GYP6	ENSG00000131374	MFNG	YJL044C	GYP6
CARD10/RIM13	ENSG00000131375	CARD10	YMR154C	RIM13
SLC25A1/DOG1	ENSG00000131462	SLC25A1	YHR044C	DOG1
ADRBK2/GRC3	ENSG00000131467	ADRBK2	YLL035W	GRC3
LGALS2/RPL27B	ENSG00000131469	LGALS2	YDR471W	RPL27B
GGA1/MSC1	ENSG00000131470	GGA1	YML128C	MSC1
HIRA/VPS25	ENSG00000131475	HIRA	YJR102C	VPS25
SH3BP1/MRPL51	ENSG00000131495	SH3BP1	YPR100W	MRPL51
LGALS1/YEL020C	ENSG00000131503	LGALS1	YEL020C	YEL020C
HPS4/BNI1	ENSG00000131504	HPS4	YNL271C	BNI1
ENSG00000100101/UBC5	ENSG00000131508	ENSG00000100101	YDR059C	UBC5
PATZ1/SEC8	ENSG00000131558	PATZ1	YPR055W	SEC8
TRIOBP/ADY3	ENSG00000131626	TRIOBP	YDL239C	ADY3
TFIP11/PFS2	ENSG00000131653	TFIP11	YNL317W	PFS2
GCAT/ACO2	ENSG00000131730	GCAT	YJL200C	ACO2
ENSG00000100118/TOP2	ENSG00000131747	ENSG00000100118	YNL088W	TOP2
CRYBB1/SIP2	ENSG00000131791	CRYBB1	YGL208W	SIP2
EIF3L/LHP1	ENSG00000131795	EIF3L	YDL051W	LHP1
NHP2L1/PDA1	ENSG00000131828	NHP2L1	YER178W	PDA1
MICALL1/BRO1	ENSG00000131941	MICALL1	YPL084W	BRO1
ENSG00000100141/ARP10	ENSG00000131966	ENSG00000100141	YDR106W	ARP10
POLR2F/FOL2	ENSG00000131979	POLR2F	YGR267C	FOL2
SOX10/CAJ1	ENSG00000132002	SOX10	YER048C	CAJ1
CCDC134/HMI1	ENSG00000132017	CCDC134	YOL095C	HMI1
PICK1/SDS24	ENSG00000132024	PICK1	YBR214W	SDS24
TTC28/YLR419W	ENSG00000132153	TTC28	YLR419W	YLR419W
SLC16A8/SNF1	ENSG00000132155	SLC16A8	YDR477W	SNF1
CENPM/ERG27	ENSG00000132196	CENPM	YLR100W	ERG27
SEPT3/PEP5	ENSG00000132256	SEPT3	YMR231W	PEP5
SLC5A1/PIN2	ENSG00000132274	SLC5A1	YOR104W	PIN2
TPTEP1/BUD32	ENSG00000132275	TPTEP1	YGR262C	BUD32
DDX17/TNA1	ENSG00000132326	DDX17	YGR260W	TNA1
DMC1/PTP3	ENSG00000132334	DMC1	YER075C	PTP3
TCF20/GSP1	ENSG00000132341	TCF20	YLR293C	GSP1
CBY1/YDR336W	ENSG00000132357	CBY1	YDR336W	YDR336W
TOMM22/CLU1	ENSG00000132361	TOMM22	YMR012W	CLU1
RTDR1/INP54	ENSG00000132376	RTDR1	YOL065C	INP54
XBP1/RFA1	ENSG00000132383	XBP1	YAR007C	RFA1
FBXO7/GPM3	ENSG00000132388	FBXO7	YOL056W	GPM3
GTPBP1/YCR043C	ENSG00000132424	GTPBP1	YCR043C	YCR043C
POLDIP3/RPL26B	ENSG00000132463	POLDIP3	YGR034W	RPL26B
TIMP3/GSY2	ENSG00000132470	TIMP3	YLR258W	GSY2
PPP6R2/HHT1	ENSG00000132475	PPP6R2	YBR010W	HHT1
SBF1/AST2	ENSG00000132535	SBF1	YER101C	AST2
SUN2/MMF1	ENSG00000132541	SUN2	YIL051C	MMF1
CYB5R3/SWM1	ENSG00000132604	CYB5R3	YDR260C	SWM1
DNAL4/PEX6	ENSG00000132612	DNAL4	YNL329C	PEX6
ENSG00000100262/SEC9	ENSG00000132639	ENSG00000100262	YGR009C	SEC9
PACSIN2/POL30	ENSG00000132646	PACSIN2	YBR088C	POL30
AP1B1/RSM23	ENSG00000132676	AP1B1	YGL129C	RSM23
HMGXB4/MMS4	ENSG00000132688	HMGXB4	YBR098W	MMS4
TOM1/HCS1	ENSG00000132740	TOM1	YKL017C	HCS1
NEFH/DPH1	ENSG00000132768	NEFH	YIL103W	DPH1
BIK/YKL133C	ENSG00000132792	BIK	YKL133C	YKL133C
HMOX1/PIG2	ENSG00000132825	HMOX1	YIL045W	PIG2
THOC5/APL6	ENSG00000132842	THOC5	YGR261C	APL6
MCM5/PHM6	ENSG00000132912	MCM5	YDR281C	PHM6
ARSA/SPC72	ENSG00000133020	ARSA	YAL047C	SPC72
TSPO/MYO1	ENSG00000133026	TSPO	YHR023W	MYO1
RASD2/TEL1	ENSG00000133056	RASD2	YBL088C	TEL1
CBX7/YHR113W	ENSG00000133059	CBX7	YHR113W	YHR113W
PDGFB/POP3	ENSG00000133069	PDGFB	YNL282W	POP3
ACR/YPR202W	ENSG00000133083	ACR	YPR202W	YPR202W
RPL3/CLB5	ENSG00000133101	RPL3	YPR120C	CLB5
ZMAT5/TMA19	ENSG00000133112	ZMAT5	YKL056C	TMA19
RBFOX2/RFC5	ENSG00000133119	RBFOX2	YBR087W	RFC5
TAB1/SUN4	ENSG00000133216	TAB1	YNL066W	SUN4
ASCC2/YCK3	ENSG00000133275	ASCC2	YER123W	YCK3
MTMR3/DUG1	ENSG00000133313	MTMR3	YFR044C	DUG1
SMCR7L/NSA1	ENSG00000133316	SMCR7L	YGL111W	NSA1
APOL1/TVP15	ENSG00000133318	APOL1	YDR100W	TVP15
MYH9/NUT2	ENSG00000133398	MYH9	YPR168W	NUT2
SAMM50/BST1	ENSG00000133424	SAMM50	YFL025C	BST1
GRAP2/LEE1	ENSG00000133606	GRAP2	YPL054W	LEE1
EIF3D/RAS2	ENSG00000133703	EIF3D	YNL098C	RAS2
TNRC6B/SXM1	ENSG00000133704	TNRC6B	YDR395W	SXM1
ENSG00000100357/CDC60	ENSG00000133706	ENSG00000100357	YPL160W	CDC60
SGSM3/INM1	ENSG00000133731	SGSM3	YHR046C	INM1
IFT27/RAS1	ENSG00000133818	IFT27	YOR101W	RAS1
KIAA0930/YMR226C	ENSG00000133835	KIAA0930	YMR226C	YMR226C
NCF4/ERG28	ENSG00000133935	NCF4	YER044C	ERG28
CSF2RB/YOX1	ENSG00000133937	CSF2RB	YML027W	YOX1
SLC25A17/COX16	ENSG00000133983	SLC25A17	YJL003W	COX16
UPK3A/SUI2	ENSG00000134001	UPK3A	YJR007W	SUI2
KCTD17/ELP3	ENSG00000134014	KCTD17	YPL086C	ELP3
ST13/CLB3	ENSG00000134057	ST13	YDL155W	CLB3
IL2RB/RIM11	ENSG00000134072	IL2RB	YMR139W	RIM11
RBX1/MNL1	ENSG00000134109	RBX1	YHR204W	MNL1
EP300/CDC24	ENSG00000134215	EP300	YAL041W	CDC24
L3MBTL2/VTH2	ENSG00000134243	L3MBTL2	YJL222W	VTH2
RANGAP1/RIB4	ENSG00000134262	RANGAP1	YOL143C	RIB4
ZC3H7B/BUD7	ENSG00000134287	ZC3H7B	YOR299W	BUD7
PHF5A/AVT2	ENSG00000134294	PHF5A	YEL064C	AVT2
ACO2/SRS2	ENSG00000134313	ACO2	YJL092W	SRS2
POLR3H/RIM15	ENSG00000134318	POLR3H	YFL033C	RIM15
PMM1/PRM7	ENSG00000134352	PMM1	YDL039C	PRM7
BRD1/TIM17	ENSG00000134375	BRD1	YJL143W	TIM17
MLC1/SLX5	ENSG00000134376	MLC1	YDL013W	SLX5
HDAC10/DED81	ENSG00000134440	HDAC10	YHR019C	DED81
FKBP3/IMP2	ENSG00000134452	FKBP3	YIL154C	IMP2
CTSG/NSR1	ENSG00000134453	CTSG	YGR159C	NSR1
GZMB/YKL105C	ENSG00000134470	GZMB	YKL105C	YKL105C
RBM23/CCL1	ENSG00000134480	RBM23	YPR025C	CCL1
PRMT5/CYK3	ENSG00000134516	PRMT5	YDL117W	CYK3
AP4S1/YNR040W	ENSG00000134571	AP4S1	YNR040W	YNR040W
POLE2/SAR1	ENSG00000134594	POLE2	YPL218W	SAR1
SOS2/CIN1	ENSG00000134627	SOS2	YOR349W	CIN1
CDKL1/MPT5	ENSG00000134644	CDKL1	YGL178W	MPT5
NIN/PRP38	ENSG00000134748	NIN	YGR075C	PRP38
PYGL/AIM44	ENSG00000134757	PYGL	YPL158C	AIM44
TRIM9/RPS27B	ENSG00000134758	TRIM9	YHR021C	RPS27B
PSMC6/DHR2	ENSG00000134815	PSMC6	YKL078W	DHR2
CDKN3/GDT1	ENSG00000134851	CDKN3	YBR187W	GDT1
ATP6V1D/YOL073C	ENSG00000134882	ATP6V1D	YOL073C	YOL073C
PIGH/TRM112	ENSG00000134909	PIGH	YNR046W	TRM112
PSMA3/STT3	ENSG00000134910	PSMA3	YGL022W	STT3
VTI1B/ATF1	ENSG00000134954	VTI1B	YOR377W	ATF1
TIMM9/FMN1	ENSG00000135002	TIMM9	YDR236C	FMN1
GSTZ1/PDH1	ENSG00000135046	GSTZ1	YPR002W	PDH1
AHSA1/SNF3	ENSG00000135047	AHSA1	YDL194W	SNF3
DAAM1/URE2	ENSG00000135049	DAAM1	YNL229C	URE2
SPTLC2/AGX1	ENSG00000135069	SPTLC2	YFL030W	AGX1
RIN3/MSB1	ENSG00000135148	RIN3	YOR188W	MSB1
SNW1/ALG2	ENSG00000135218	SNW1	YGL065C	ALG2
CHGA/SKY1	ENSG00000135250	CHGA	YMR216C	SKY1
ITPK1/MTO1	ENSG00000135297	ITPK1	YGL236C	MTO1
PPM1A/HRP1	ENSG00000135316	PPM1A	YOL123W	HRP1
SIX4/MCK1	ENSG00000135341	SIX4	YNL307C	MCK1
ASB2/PEX22	ENSG00000135363	ASB2	YAL055W	PEX22
ERH/KRE33	ENSG00000135372	ERH	YNL132W	KRE33
HIF1A/HLJ1	ENSG00000135392	HIF1A	YMR161W	HLJ1
SRSF5/DGA1	ENSG00000135407	SRSF5	YOR245C	DGA1
EIF5/YLR426W	ENSG00000135437	EIF5	YLR426W	YLR426W
SERPINA4/YNL305C	ENSG00000135472	SERPINA4	YNL305C	YNL305C
SLC8A3/PAN2	ENSG00000135473	SLC8A3	YGL094C	PAN2
DICER1/NOP4	ENSG00000135486	DICER1	YPL043W	NOP4
MTHFD1/SUL1	ENSG00000135502	MTHFD1	YBR294W	SUL1
TCL1A/YOS9	ENSG00000135506	TCL1A	YDR057W	YOS9
ZC3H14/DGR2	ENSG00000135541	ZC3H14	YKL121W	DGR2
TELO2/MIM1	ENSG00000135596	TELO2	YOL026C	MIM1
BDKRB1/HSP60	ENSG00000135624	BDKRB1	YLR259C	HSP60
GSKIP/DOA4	ENSG00000135655	GSKIP	YDR069C	DOA4
VRK1/YGR283C	ENSG00000135679	VRK1	YGR283C	YGR283C
PSMC1/YDR042C	ENSG00000135720	PSMC1	YDR042C	YDR042C
RPS6KA5/HPM1	ENSG00000135744	RPS6KA5	YIL110W	HPM1
PSMB5/LST4	ENSG00000135763	PSMB5	YKL176C	LST4
YY1/SPT8	ENSG00000135801	YY1	YLR055C	SPT8
ACIN1/GLN1	ENSG00000135821	ACIN1	YPR035W	GLN1
CCNB1IP1/VAM7	ENSG00000135823	CCNB1IP1	YGL212W	VAM7
TRIP11/MAK32	ENSG00000135828	TRIP11	YCR019W	MAK32
APEX1/PRP16	ENSG00000135829	APEX1	YKR086W	PRP16
ENSG00000100829/MBA1	ENSG00000135837	ENSG00000100829	YBR185C	MBA1
PABPN1/GPI2	ENSG00000135845	PABPN1	YPL076W	GPI2
EFS/NOP53	ENSG00000135862	EFS	YPL146C	NOP53
ARHGAP5/MRPL3	ENSG00000135900	ARHGAP5	YMR024W	MRPL3
CINP/SYG1	ENSG00000135905	CINP	YIL047C	SYG1
SRP54/DJP1	ENSG00000135924	SRP54	YIR004W	DJP1
CPNE6/CDC33	ENSG00000135930	CPNE6	YOL139C	CDC33
CHD8/HYM1	ENSG00000135932	CHD8	YKL189W	HYM1
PSMA6/COX4	ENSG00000135940	PSMA6	YGL187C	COX4
NFKBIA/VPS3	ENSG00000135966	NFKBIA	YDR495C	VPS3
EMC9/ISU1	ENSG00000136003	EMC9	YPL135W	ISU1
PSME2/BUD21	ENSG00000136026	PSME2	YOR078W	BUD21
BRMS1L/PWP1	ENSG00000136045	BRMS1L	YLR196W	PWP1
ENSG00000100931/PLB2	ENSG00000136068	ENSG00000100931	YMR006C	PLB2
SEC23A/BUD4	ENSG00000136108	SEC23A	YJR092W	BUD4
PNN/YNL134C	ENSG00000136143	PNN	YNL134C	YNL134C
RABGGTA/YIL001W	ENSG00000136144	RABGGTA	YIL001W	YIL001W
NFATC4/STE18	ENSG00000136158	NFATC4	YJR086W	STE18
PLTP/ADE2	ENSG00000136197	PLTP	YOR128C	ADE2
PCIF1/CDC42	ENSG00000136238	PCIF1	YLR229C	CDC42
GSS/SWF1	ENSG00000136247	GSS	YDR126W	SWF1
MMP9/SRP68	ENSG00000136261	MMP9	YPL243W	SRP68
TRPC4AP/DBP9	ENSG00000136271	TRPC4AP	YLR276C	DBP9
PYGB/FAU1	ENSG00000136371	PYGB	YER183C	FAU1
PROCR/OKP1	ENSG00000136436	PROCR	YGR179C	OKP1
GINS1/NMT1	ENSG00000136448	GINS1	YLR195C	NMT1
NINL/HTD2	ENSG00000136449	NINL	YHR067W	HTD2
CD40/NPL3	ENSG00000136450	CD40	YDR432W	NPL3
UQCC/YGR021W	ENSG00000136463	UQCC	YGR021W	YGR021W
ZMYND8/YPL247C	ENSG00000136485	ZMYND8	YPL247C	YPL247C
SGK2/SAS3	ENSG00000136504	SGK2	YBL052C	SAS3
IFT52/GAP1	ENSG00000136521	IFT52	YKR039W	GAP1
MYBL2/MRPL4	ENSG00000136522	MYBL2	YLR439W	MRPL4
HNF4A/YGR250C	ENSG00000136527	HNF4A	YGR250C	YGR250C
SLA2/EMP47	ENSG00000136560	SLA2	YFL048C	EMP47
C20orf24/YHR020W	ENSG00000136628	C20orf24	YHR020W	YHR020W
NFATC2/VPS33	ENSG00000136631	NFATC2	YLR396C	VPS33
STK4/SNX3	ENSG00000136643	STK4	YOR357C	SNX3
PFDN4/YSP1	ENSG00000136653	PFDN4	YHR155W	YSP1
DOK5/YAP1801	ENSG00000136715	DOK5	YHR161C	YAP1801
CSTF1/IMP4	ENSG00000136718	CSTF1	YNL075W	IMP4
BMP7/HSE1	ENSG00000136738	BMP7	YHL002W	HSE1
RAE1/YME1	ENSG00000136758	RAE1	YPR024W	YME1
TPD52L2/HRK1	ENSG00000136807	TPD52L2	YOR267C	HRK1
DNAJC5/GRX3	ENSG00000136810	DNAJC5	YDR098C	GRX3
NELFCD/ECM29	ENSG00000136813	NELFCD	YHL030W	ECM29
PRPF6/MIG2	ENSG00000136826	PRPF6	YGL209W	MIG2
TUBB1/HSP104	ENSG00000136827	TUBB1	YLL026W	HSP104
PSMA7/IRA1	ENSG00000136848	PSMA7	YBR140C	IRA1
NTSR1/SEC1	ENSG00000136854	NTSR1	YDR164C	SEC1
MRGBP/YPL260W	ENSG00000136861	MRGBP	YPL260W	YPL260W
DIDO1/NUD1	ENSG00000136869	DIDO1	YOR373W	NUD1
GID8/PRP4	ENSG00000136875	GID8	YPR178W	PRP4
BIRC7/SAD1	ENSG00000136878	BIRC7	YFR005C	SAD1
ARFGAP1/VMA10	ENSG00000136888	ARFGAP1	YHR039C-A	VMA10
AVP/IPI1	ENSG00000136891	AVP	YHR085W	IPI1
COL20A1/PUP1	ENSG00000136930	COL20A1	YOR157C	PUP1
CHRNA4/KEL3	ENSG00000136933	CHRNA4	YPL263C	KEL3
EEF1A2/PLP2	ENSG00000136940	EEF1A2	YOR281C	PLP2
PTK6/RPL35B	ENSG00000136942	PTK6	YDL136W	RPL35B
GMEB2/DCC1	ENSG00000136982	GMEB2	YCL016C	DCC1
C20orf27/DFM1	ENSG00000136986	C20orf27	YDR411C	DFM1
SPEF1/RPA49	ENSG00000137054	SPEF1	YNL248C	RPA49
CDC25B/DOA1	ENSG00000137055	CDC25B	YKL213C	DOA1
ARFRP1/HNT3	ENSG00000137074	ARFRP1	YOR258W	HNT3
NDUFAF5/GOR1	ENSG00000137106	NDUFAF5	YNL274C	GOR1
TRIB3/RPS6B	ENSG00000137154	TRIB3	YBR181C	RPS6B
RASSF2/CWC27	ENSG00000137168	RASSF2	YPL064C	CWC27
CSNK2A1/ACC1	ENSG00000137203	CSNK2A1	YNR016C	ACC1
ANGPT4/POP8	ENSG00000137265	ANGPT4	YBL018C	POP8
HM13/PRR1	ENSG00000137275	HM13	YKL116C	PRR1
SNPH/BMS1	ENSG00000137312	SNPH	YPL217C	BMS1
MYLK2/SNF5	ENSG00000137337	MYLK2	YBR289W	SNF5
SIRPB1/FLX1	ENSG00000137409	SIRPB1	YIL134W	FLX1
SEC23B/RPC31	ENSG00000137478	SEC23B	YNL151C	RPC31
FERMT1/YGR130C	ENSG00000137497	FERMT1	YGR130C	YGR130C
HAO1/FMP32	ENSG00000137500	HAO1	YFL046W	FMP32
PDYN/SIR4	ENSG00000137501	PDYN	YDR227W	SIR4
PLCB4/YIP5	ENSG00000137502	PLCB4	YGL161C	YIP5
MYL9/YGR015C	ENSG00000137509	MYL9	YGR015C	YGR015C
HCK/MRPL10	ENSG00000137547	HCK	YNL284C	MRPL10
CRNKL1/TGS1	ENSG00000137574	CRNKL1	YPL157W	TGS1
POFUT1/YNR065C	ENSG00000137642	POFUT1	YNR065C	YNR065C
SAMHD1/BUD13	ENSG00000137656	SAMHD1	YGL174W	BUD13
PAK7/XYL2	ENSG00000137673	PAK7	YLR070C	XYL2
KIF3B/TMA20	ENSG00000137699	KIF3B	YER007C-A	TMA20
NOP56/MRP1	ENSG00000137710	NOP56	YDR347W	MRP1
IDH3B/VAC14	ENSG00000137713	IDH3B	YLR386W	VAC14
MAPRE1/YJL185C	ENSG00000137752	MAPRE1	YJL185C	YJL185C
JAG1/MKK2	ENSG00000137764	JAG1	YPL140C	MKK2
CDK5RAP1/ODC2	ENSG00000137801	CDK5RAP1	YOR222W	ODC2
SNTA1/GCR2	ENSG00000137806	SNTA1	YNL199C	GCR2
OXT/RTF1	ENSG00000137815	OXT	YGL244W	RTF1
TTI1/YKR078W	ENSG00000137822	TTI1	YKR078W	YKR078W
E2F1/HHF2	ENSG00000137841	E2F1	YNL030W	HHF2
RPRD1B/BIO5	ENSG00000137842	RPRD1B	YNR056C	BIO5
PXMP4/RAD59	ENSG00000137845	PXMP4	YDL059C	RAD59
CHMP4B/SLD2	ENSG00000137872	CHMP4B	YKL108W	SLD2
BPI/RLP24	ENSG00000137876	BPI	YLR009W	RLP24
CST3/COY1	ENSG00000137878	CST3	YKL179C	COY1
ASIP/ALT1	ENSG00000137944	ASIP	YLR089C	ALT1
CST4/SUA7	ENSG00000137947	CST4	YPR086W	SUA7
ACTR5/BET2	ENSG00000137955	ACTR5	YPR176C	BET2
WFDC2/KGD2	ENSG00000137992	WFDC2	YDR148C	KGD2
AHCY/IMD2	ENSG00000138029	AHCY	YHR216W	IMD2
DHX35/PTC1	ENSG00000138032	DHX35	YDL006W	PTC1
DNTTIP1/YGR016W	ENSG00000138035	DNTTIP1	YGR016W	YGR016W
MAP1LC3A/PSY2	ENSG00000138041	MAP1LC3A	YNL201C	PSY2
SYNDIG1/YPT1	ENSG00000138069	SYNDIG1	YFL038C	YPT1
PIGU/ARP2	ENSG00000138071	PIGU	YDL029W	ARP2
TNNC2/DAS1	ENSG00000138081	TNNC2	YJL149W	DAS1
APMAP/PET309	ENSG00000138095	APMAP	YLR067C	PET309
ZNF516/ARP1	ENSG00000138107	ZNF516	YHR129C	ARP1
USP14/KIP2	ENSG00000138160	USP14	YPL155C	KIP2
VAPA/MYO2	ENSG00000138162	VAPA	YOR326W	MYO2
MYOM1/YLR063W	ENSG00000138166	MYOM1	YLR063W	YLR063W
MYL12A/SPC110	ENSG00000138180	MYL12A	YDR356W	SPC110
CEP76/YND1	ENSG00000138185	CEP76	YER005W	YND1
CEP192/HMLALPHA1	ENSG00000138279	CEP192	YCL066W	HMLALPHA1
RNMT/TIM23	ENSG00000138297	RNMT	YNR017W	TIM23
SMAD7/TAF13	ENSG00000138303	SMAD7	YML098W	TAF13
LAMA1/RPS24A	ENSG00000138326	LAMA1	YER074W	RPS24A
RNF125/DNA2	ENSG00000138346	RNF125	YHR164C	DNA2
ANKRD12/ADE17	ENSG00000138363	ANKRD12	YMR120C	ADE17
NOL4/KTR5	ENSG00000138378	NOL4	YNL029C	KTR5
POLI/CPR3	ENSG00000138398	POLI	YML078W	CPR3
MIB1/IDP2	ENSG00000138413	MIB1	YLR174W	IDP2
RBBP8/YPL014W	ENSG00000138434	RBBP8	YPL014W	YPL014W
RIOK3/YTM1	ENSG00000138442	RIOK3	YOR272W	YTM1
CSTF2/MKC7	ENSG00000138448	CSTF2	YDR144C	MKC7
PSMD10/YKL100C	ENSG00000138600	PSMD10	YKL100C	YKL100C
ATG4A/PTM1	ENSG00000138613	ATG4A	YKL039W	PTM1
TBL1X/SIS2	ENSG00000138621	TBL1X	YKR072C	SIS2
GPR143/DSK2	ENSG00000138629	GPR143	YMR276W	DSK2
PGRMC1/FMP25	ENSG00000138646	PGRMC1	YLR077W	FMP25
POLA1/PGI1	ENSG00000138663	POLA1	YBR196C	PGI1
MID1/RIM4	ENSG00000138668	MID1	YHL024W	RIM4
NKAP/PSY4	ENSG00000138669	NKAP	YBL046W	PSY4
NXT2/SEC31	ENSG00000138674	NXT2	YDL195W	SEC31
GUCY2F/YGL015C	ENSG00000138684	GUCY2F	YGL015C	YGL015C
ENSG00000101898/CSF1	ENSG00000138688	ENSG00000101898	YLR087C	CSF1
ALG13/YAR066W	ENSG00000138698	ALG13	YAR066W	YAR066W
PRPS2/ATP12	ENSG00000138750	PRPS2	YJL180C	ATP12
TLR8/CDC12	ENSG00000138758	TLR8	YHR107C	CDC12
AMMECR1/YOR387C	ENSG00000138760	AMMECR1	YOR387C	YOR387C
CHRDL1/USO1	ENSG00000138768	CHRDL1	YDL058W	USO1
WDR13/PPA2	ENSG00000138777	WDR13	YMR267W	PPA2
SUV39H1/YJR141W	ENSG00000138785	SUV39H1	YJR141W	YJR141W
GLRA2/ABF2	ENSG00000138795	GLRA2	YMR072W	ABF2
XIAP/MET14	ENSG00000138801	XIAP	YKL001C	MET14
STAG2/SEC24	ENSG00000138802	STAG2	YIL109C	SEC24
MCF2/CMP2	ENSG00000138814	MCF2	YML057W	CMP2
F9/SKO1	ENSG00000138835	F9	YNL167C	SKO1
ABCD1/YLR036C	ENSG00000139112	ABCD1	YLR036C	YLR036C
CCDC22/PEP7	ENSG00000139132	CCDC22	YDR323C	PEP7
CACNA1F/YLR290C	ENSG00000139180	CACNA1F	YLR290C	YLR290C
SYP/UTR2	ENSG00000139193	SYP	YEL040W	UTR2
PLP2/PEX5	ENSG00000139197	PLP2	YDR244W	PEX5
BMX/SMX3	ENSG00000139343	BMX	YPR182W	SMX3
PLS3/COX7	ENSG00000139372	PLS3	YMR256C	COX7
NAA10/YJR107W	ENSG00000139567	NAA10	YJR107W	YJR107W
RENBP/RPS8A	ENSG00000139610	RENBP	YBL072C	RPS8A
ELF4/RSC8	ENSG00000139613	ELF4	YFR037C	RSC8
SMARCA1/MED8	ENSG00000139636	SMARCA1	YBR193C	MED8
MTMR8/YER156C	ENSG00000139637	MTMR8	YER156C	YER156C
ASB9/YJL068C	ENSG00000139684	ASB9	YJL068C	YJL068C
ENSG00000102050/SLY1	ENSG00000139719	ENSG00000102050	YDR189W	SLY1
RBBP7/TMA22	ENSG00000139726	RBBP7	YJR014W	TMA22
PPP1R2P9/FRE6	ENSG00000139908	PPP1R2P9	YLL051C	FRE6
KCND1/YJL055W	ENSG00000139910	KCND1	YJL055W	YJL055W
OPN1LW/HAT1	ENSG00000139998	OPN1LW	YPL001W	HAT1
FMR1/YNL035C	ENSG00000140006	FMR1	YNL035C	YNL035C
PIM2/PRY1	ENSG00000140092	PIM2	YJL079C	PRY1
SLC35A2/TYS1	ENSG00000140105	SLC35A2	YGR185C	TYS1
PQBP1/UGA4	ENSG00000140199	PQBP1	YDL210W	UGA4
PCSK1N/QRI5	ENSG00000140262	PCSK1N	YLR204W	QRI5
EMD/ADH3	ENSG00000140263	EMD	YMR083W	ADH3
TAZ/YDL085C-A	ENSG00000140264	TAZ	YDL085C-A	YDL085C-A
PGK1/ECM25	ENSG00000140299	PGK1	YJL201W	ECM25
GATA1/TOA2	ENSG00000140307	GATA1	YKL058W	TOA2
MAGT1/SRP14	ENSG00000140319	MAGT1	YDL092W	SRP14
SMS/DIP2	ENSG00000140332	SMS	YLR129W	DIP2
PHEX/BUD14	ENSG00000140368	PHEX	YAR014C	BUD14
UBL4A/AIM45	ENSG00000140374	UBL4A	YPR004C	AIM45
EEA1/ARG7	ENSG00000140386	EEA1	YMR062C	ARG7
RP2/YGR079W	ENSG00000140391	RP2	YGR079W	YGR079W
PHF16/STE4	ENSG00000140395	PHF16	YOR212W	STE4
CDK16/AMS1	ENSG00000140400	CDK16	YGL156W	AMS1
USP11/TPM2	ENSG00000140416	USP11	YIL138C	TPM2
PCYT1B/CMK1	ENSG00000140443	PCYT1B	YFR014C	CMK1
HTATSF1/EMW1	ENSG00000140463	HTATSF1	YNL313C	EMW1
VGLL1/RAD16	ENSG00000140464	VGLL1	YBR114W	RAD16
CD40LG/ERG11	ENSG00000140465	CD40LG	YHR007C	ERG11
TIMP1/YSP3	ENSG00000140479	TIMP1	YOR003W	YSP3
FGD1/HOC1	ENSG00000140481	FGD1	YJR075W	HOC1
PIN4/SSP2	ENSG00000140488	PIN4	YOR242C	SSP2
PORCN/YKL091C	ENSG00000140522	PORCN	YKL091C	YKL091C
MAGED2/YMR210W	ENSG00000140526	MAGED2	YMR210W	YMR210W
KLF8/IPL1	ENSG00000140538	KLF8	YPL209C	IPL1
SYTL4/LST7	ENSG00000140543	SYTL4	YGR057C	LST7
CENPI/OYE3	ENSG00000140564	CENPI	YPL171C	OYE3
DRP2/IQG1	ENSG00000140575	DRP2	YPL242C	IQG1
TAF7L/HUA1	ENSG00000140682	TAF7L	YGR268C	HUA1
PBDC1/YGR122W	ENSG00000140694	PBDC1	YGR122W	YGR122W
ENSG00000102391/QCR2	ENSG00000140740	ENSG00000102391	YPR191W	QCR2
ARMCX3/ECM16	ENSG00000140829	ARMCX3	YMR128W	ECM16
HTR2A/TRX2	ENSG00000140830	HTR2A	YGR209C	TRX2
NDFIP2/VIK1	ENSG00000140859	NDFIP2	YPL253C	VIK1
TNFSF13B/RPL9B	ENSG00000140937	TNFSF13B	YNL067W	RPL9B
MLNR/RRT12	ENSG00000140943	MLNR	YCR045C	RRT12
CAB39L/OXR1	ENSG00000140950	CAB39L	YPL196W	OXR1
KLF5/KIN4	ENSG00000140992	KLF5	YOR233W	KIN4
STK24/YDR333C	ENSG00000141002	STK24	YDR333C	YDR333C
ACP5/MCD4	ENSG00000141012	ACP5	YKL165C	MCD4
DNAJC3/REC107	ENSG00000141013	DNAJC3	YJR021C	REC107
UGGT2/SNT1	ENSG00000141027	UGGT2	YCR033W	SNT1
ARHGEF7/SSH4	ENSG00000141084	ARHGEF7	YKL124W	SSH4
FGF9/PRS2	ENSG00000141127	FGF9	YER099C	PRS2
SGCG/DBP6	ENSG00000141141	SGCG	YNR038W	DBP6
PARP4/VPS53	ENSG00000141252	PARP4	YJL029C	VPS53
SUPT20H/MDR1	ENSG00000141258	SUPT20H	YGR100W	MDR1
MRPS31/APE2	ENSG00000141279	MRPS31	YKL157W	APE2
KPNA3/CHC1	ENSG00000141367	KPNA3	YGL206C	CHC1
FLT1/RPT1	ENSG00000141385	FLT1	YKL145W	RPT1
RGCC/INM2	ENSG00000141401	RGCC	YDR287W	INM2
VWA8/YPL277C	ENSG00000141480	VWA8	YPL277C	YPL277C
DGKH/MRL1	ENSG00000141510	DGKH	YPR079W	MRL1
KATNAL1/RDI1	ENSG00000141522	KATNAL1	YDL135C	RDI1
INTS6/MCH4	ENSG00000141526	INTS6	YOL119C	MCH4
TSC22D1/TIF2	ENSG00000141543	TSC22D1	YJL138C	TIF2
CLN5/SEC22	ENSG00000141556	CLN5	YLR268W	SEC22
OLFM4/NAR1	ENSG00000141562	OLFM4	YNL240C	NAR1
MSLN/ATG18	ENSG00000141580	MSLN	YFR021W	ATG18
TRADD/SOK2	ENSG00000141646	TRADD	YMR016C	SOK2
HSF4/DIB1	ENSG00000141759	HSF4	YPR082C	DIB1
CORO1A/ZRT2	ENSG00000141873	CORO1A	YLR130C	ZRT2
MAPK3/PFK2	ENSG00000141959	MAPK3	YMR205C	PFK2
PHKB/YAR1	ENSG00000141965	PHKB	YPL239W	YAR1
NUTF2/SIP4	ENSG00000141968	NUTF2	YJL089W	SIP4
NUP93/NOP56	ENSG00000141985	NUP93	YLR197W	NOP56
CENPT/GLN4	ENSG00000142166	CENPT	YOR168W	GLN4
TSNAXIP1/SOD1	ENSG00000142168	TSNAXIP1	YJR104C	SOD1
NFAT5/ARN2	ENSG00000142185	NFAT5	YHL047C	ARN2
N4BP1/MSB3	ENSG00000142192	N4BP1	YNL293W	MSB3
CBLN1/PTK2	ENSG00000142208	CBLN1	YJR059W	PTK2
ARL2BP/MYO5	ENSG00000142347	ARL2BP	YMR109W	MYO5
ZNF423/SUR1	ENSG00000142453	ZNF423	YPL057C	SUR1
CCL22/GYL1	ENSG00000142459	CCL22	YMR192W	GYL1
CCL17/PRE3	ENSG00000142507	CCL17	YJL001W	PRE3
CTCF/RPS11B	ENSG00000142534	CTCF	YBR048W	RPS11B
ACD/CUE3	ENSG00000142552	ACD	YGL110C	CUE3
POLR2C/KEM1	ENSG00000142599	POLR2C	YGL173C	KEM1
PARD6A/PEX14	ENSG00000142655	PARD6A	YGL153W	PEX14
ZNF821/RPL11B	ENSG00000142676	ZNF821	YGR085C	RPL11B
MMP15/BUD20	ENSG00000142684	MMP15	YLR074C	BUD20
USB1/PSD2	ENSG00000142765	USB1	YGR170W	PSD2
CCDC113/TAH1	ENSG00000142784	CCDC113	YCR060W	TAH1
NME3/PTP1	ENSG00000142949	NME3	YDL230W	PTP1
PSMD7/DIT2	ENSG00000142973	PSMD7	YDR402C	DIT2
VAC14/MSN1	ENSG00000143033	VAC14	YOL116W	MSN1
TANGO6/FAR11	ENSG00000143093	TANGO6	YNL127W	FAR11
COG4/PUP2	ENSG00000143106	COG4	YGR253C	PUP2
PLA2G15/TIP41	ENSG00000143155	PLA2G15	YPR040W	TIP41
[truncated: 1,290 more rows]
