# Supplementary material for: Scope and limitations of yeast as a model organism for studying human tissue-specific pathways
Source: BMC Syst Biol. 2015 Dec 29;9:96. doi: 10.1186/s12918-015-0253-0 (PMC4696342; doi:10.1186/s12918-015-0253-0)
Supplement: Additional file 1 — Network alignments. Compressed (*.zip) file containing individual tissue-specific alignments. (ZIP 5181 Kb) [file 12918_2015_253_MOESM1_ESM.zip › alignments/Thymus_AlignGraph_edges.tsv]

First_ortholog_pair	Second_ortholog_pair
KRT18/DST1	NFYA/NRP1
NNT/RGR1	KRIT1/ADK1
TIMELESS/RHO4	CD99/YGK3
TNPO3/ADE3	CAMKK1/PTK1
POLR2C/KEM1	CAMKK1/PTK1
FLYWCH1/UBI4	CDC27/USA1
FUZ/SPP1	ITGA2B/POL12
LSR/CDC55	IFRD1/GAL80
WDR37/TIF34	PAF1/SEC63
GNPDA1/PRP2	UPP2/YOR296W
ZXDC/UTP7	CD79B/ARB1
AMPH/MEP3	E2F2/YLR413W
CD33/EPL1	PRSS3/PUF3
HYAL2/KSP1	TTC19/FPK1
ERH/KRE33	POLA2/ISR1
POLR2F/FOL2	MATR3/SNX41
MCM10/YCH1	IL20RA/HEM15
CADPS2/HHT2	TTC27/TCB3
MMP15/BUD20	ERP44/MUD2
NDRG1/YCK2	PLEKHO1/YNG2
CLASP1/PRE2	KPNA6/UBC1
DIMT1/UTP25	HMGB3/SBA1
GIT1/YFL054C	HMGB3/SBA1
RPGRIP1/SMB1	GAB2/PRP39
KISS1R/TOP1	APBA2/MCM4
RFX2/YCR016W	ENSG00000038102/SKI8
MICALL1/BRO1	STAU2/BOR1
TNRC6B/SXM1	CDH10/IRC6
PCSK5/ENP2	ZIC2/UTP15
ENSG00000099882/SSD1	TRIT1/YCK1
FLYWCH1/UBI4	GUCA2B/CRM1
EPHA8/LCD1	GUCA2B/CRM1
RENBP/RPS8A	WDR37/TIF34
FBXO9/CLC1	XK/SSK2
IKBKAP/FCJ1	MRPS10/MDJ1
MAPRE3/YER077C	RFC2/EST1
PHF12/CWC21	ARID1B/CUS1
CD81/SSA1	ARHGEF5/SHP1
ERH/KRE33	FAM160A2/GCN1
TFEB/SLA1	THOC3/MAK5
HOOK2/SIN3	ENSG00000056345/ISW1
PPP6R2/HHT1	PKP2/SIR2
KLF8/IPL1	ATP2B4/RGC1
POLR1A/YPT32	FLYWCH1/UBI4
ATRX/SLC1	FLYWCH1/UBI4
SCAMP1/YIL161W	FLYWCH1/UBI4
PABPC4/GPI16	FLYWCH1/UBI4
MAP3K1/EMC1	FLYWCH1/UBI4
NUBP2/KRI1	FLYWCH1/UBI4
OSBPL6/SPT15	OGFR/NHP2
SYTL4/LST7	GNA15/RPO26
LANCL1/APL3	ACAA1/AIM33
IPCEF1/RBG2	WAPAL/HSP12
ABL1/GNP1	POLD1/GCN5
ENSG00000100357/CDC60	WISP2/PTC6
PYGM/YCL012C	TAF2/CYS3
FERMT2/NUP159	CALCRL/NMD3
KCNN2/UFD4	PKN2/PRE6
FOSL2/SPT6	ERBB3/CKA2
KDM2B/FIP1	ERBB3/CKA2
MICALL1/BRO1	ROPN1/SEC23
RPA3/YTH1	TBC1D1/PTI1
EIF4G1/GLT1	NFYC/SAC6
NID2/GLE1	NEO1/NIC96
ICAM5/PCL8	PHKA1/STP1
OAZ1/TRA1	HYAL2/KSP1
WNT2/NCL1	HYAL2/KSP1
RAD51AP1/YDR266C	HYAL2/KSP1
PPP6R2/HHT1	PPP2R5B/MCM7
RPA3/YTH1	DNAJA2/DIA4
PPEF1/PEP4	KCNAB2/YER184C
TBC1D17/TPT1	UFD1L/NOP1
PKP1/TIF4631	ZXDC/UTP7
CADPS2/HHT2	ZXDC/UTP7
TIMM13/MSS1	ST6GALNAC2/PRP31
PPP6R2/HHT1	CHAT/SEC28
ARHGEF2/PHS1	EPN2/MRPL32
PKP1/TIF4631	PVR/RPG1
WFS1/YDL156W	TP63/ATG26
PPP6R2/HHT1	GLI2/ADA2
SCAMP3/SLK19	MRPS34/CWC25
CADPS2/HHT2	FOSL2/SPT6
MAP2K7/CAX4	REXO2/PEX28
CD40/NPL3	ACACB/PRP19
SMARCD2/DUN1	NMRK2/CHA4
GTPBP1/YCR043C	DYNC1I2/TDH3
CUEDC2/URB1	APBB1IP/NOP2
DLX5/KKQ8	TOLLIP/MCH2
SUPT20H/MDR1	THOC1/ENP1
MAPK3/PFK2	OSBPL6/SPT15
MLPH/RPL20B	SP140/PRP45
KIF3C/YLH47	HSP90AA1/MRP21
VEGFA/TAF7	RBL1/BDF1
ENSG00000083622/ORC1	RSBN1/RPL24A
SFPQ/PRP24	COL4A4/URA3
RRAGB/MRM1	CADPS2/HHT2
FERMT1/YGR130C	CADPS2/HHT2
RBBP8/YPL014W	CADPS2/HHT2
PRPF31/SRO9	CADPS2/HHT2
ENSG00000108504/GIP2	CADPS2/HHT2
NNT/RGR1	CADPS2/HHT2
FAM162A/BRF1	CADPS2/HHT2
LANCL1/APL3	CADPS2/HHT2
RNF167/TCP1	SMARCD3/RPN11
EIF3E/IRC20	FYB/CYR1
ASIP/ALT1	IGSF9/MRPS28
HDAC5/CAT5	AKR1B1/SWD1
CDH23/AKL1	DIMT1/UTP25
AEBP1/RPC11	SEPHS1/RER2
NTSR1/SEC1	TMED2/SNC1
NRBP1/SWD2	GNAO1/CFT2
PCGF1/ADH1	XRN2/TAF12
SAMM50/BST1	RGS1/DMA2
HSP90AB1/LCP5	CD209/RVS167
CD81/SSA1	CRAT/RSC4
HBP1/YAK1	HSP90AB1/LCP5
ERH/KRE33	PCSK5/ENP2
ACTR3/RRP7	PCSK5/ENP2
NRXN2/HEK2	SCD/WSC3
FERMT1/YGR130C	POLRMT/YIM1
OAZ1/TRA1	PPP6R2/HHT1
APBA1/CCT3	BDKRB1/HSP60
FERMT1/YGR130C	ENSG00000100829/MBA1
KRT18/DST1	NFKBIA/VPS3
TYK2/TFA1	KIF3B/TMA20
MAPKAPK3/RPL9A	CST3/COY1
WFS1/YDL156W	RBBP8/YPL014W
GNAT1/VTC4	ENSG00000102050/SLY1
IFNG/ESA1	ACD/CUE3
KRT18/DST1	ZNF174/FYV7
NRXN2/HEK2	IL21R/ASM4
HOXA13/ADE5,7	CALB1/ATG12
GHR/TEA1	PPP2CB/YJL049W
GLP1R/SNU66	PIH1D1/CLF1
TBC1D17/TPT1	LYL1/LRE1
KYNU/YDL144C	ANKRD27/GPI11
RAB11FIP2/ATP22	ATP6V0A4/RER1
ENSG00000115254/YKU70	RGS9/MMS21
MLPH/RPL20B	DUSP3/POP5
RND3/MGM1	ARHGEF17/YRA1
SCP2/MTR4	ARHGEF17/YRA1
KRT18/DST1	HPS5/PGU1
TFEB/SLA1	ATN1/REI1
