# Supplementary material for: Scope and limitations of yeast as a model organism for studying human tissue-specific pathways
Source: BMC Syst Biol. 2015 Dec 29;9:96. doi: 10.1186/s12918-015-0253-0 (PMC4696342; doi:10.1186/s12918-015-0253-0)
Supplement: Additional file 1 — Network alignments. Compressed (*.zip) file containing individual tissue-specific alignments. (ZIP 5181 Kb) [file 12918_2015_253_MOESM1_ESM.zip › alignments/Tonsil_AlignGraph_nodes.tsv]

ID	Human_EnsemblGeneID	Human_Symbol	Yeast_EnsemblGeneID	Yeast_Symbol
TSPAN6/DPM1	ENSG00000000419	TSPAN6	YPR183W	DPM1
DPM1/PRK1	ENSG00000000938	DPM1	YIL095W	PRK1
SCYL3/GSH1	ENSG00000001084	SCYL3	YJL101C	GSH1
FGR/HAP2	ENSG00000001167	FGR	YGL237C	HAP2
CFH/RAD59	ENSG00000002016	CFH	YDL059C	RAD59
GCLC/WHI5	ENSG00000002822	GCLC	YOR083W	WHI5
NFYA/CTR1	ENSG00000003147	NFYA	YPR124W	CTR1
SEMA3F/COS9	ENSG00000003402	SEMA3F	YKL219W	COS9
CFTR/DFG5	ENSG00000003436	CFTR	YMR238W	DFG5
KRIT1/NRP1	ENSG00000003756	KRIT1	YDL167C	NRP1
RAD52/ARL1	ENSG00000004059	RAD52	YBR164C	ARL1
BAD/FEN1	ENSG00000004399	BAD	YCR034W	FEN1
CD99/ADK1	ENSG00000004455	CD99	YDR226W	ADK1
AOC1/GUP2	ENSG00000004468	AOC1	YPL189W	GUP2
HECW1/FPR2	ENSG00000004478	HECW1	YDR519W	FPR2
MAD1L1/HAL5	ENSG00000004660	MAD1L1	YJL165C	HAL5
LASP1/ACP1	ENSG00000004779	LASP1	YKL192C	ACP1
M6PR/YGR201C	ENSG00000004838	M6PR	YGR201C	YGR201C
ICA1/YDR307W	ENSG00000004866	ICA1	YDR307W	YDR307W
ALS2/CDC27	ENSG00000004897	ALS2	YBL084C	CDC27
CASP10/FCY2	ENSG00000004948	CASP10	YER056C	FCY2
CFLAR/OSH3	ENSG00000005020	CFLAR	YHR073W	OSH3
TFPI/DHR2	ENSG00000005100	TFPI	YKL078W	DHR2
RBM5/DNL4	ENSG00000005156	RBM5	YOR005C	DNL4
MTMR7/TAH1	ENSG00000005175	MTMR7	YCR060W	TAH1
ARF5/RET3	ENSG00000005243	ARF5	YPL010W	RET3
POLDIP2/PST2	ENSG00000005302	POLDIP2	YDR032C	PST2
PLXND1/BDF2	ENSG00000005339	PLXND1	YDL070W	BDF2
AK2/SIA1	ENSG00000005421	AK2	YOR137C	SIA1
CD38/MDL1	ENSG00000005471	CD38	YLR188W	MDL1
FKBP4/YDR352W	ENSG00000005893	FKBP4	YDR352W	YDR352W
KDM1A/PGC1	ENSG00000006007	KDM1A	YPL206C	PGC1
CAMKK1/APL4	ENSG00000006125	CAMKK1	YPR029C	APL4
RECQL/ADH7	ENSG00000006194	RECQL	YCR105W	ADH7
HSPB6/GRX6	ENSG00000006468	HSPB6	YDL010W	GRX6
ARHGAP33/LCB5	ENSG00000006530	ARHGAP33	YLR260W	LCB5
NDUFAB1/YMR010W	ENSG00000006704	NDUFAB1	YMR010W	YMR010W
PDK4/VPS41	ENSG00000006715	PDK4	YDR080W	VPS41
ZMYND10/SKN7	ENSG00000006788	ZMYND10	YHR206W	SKN7
ST7/IZH2	ENSG00000006831	ST7	YOL002C	IZH2
CDC27/PAC1	ENSG00000007168	CDC27	YOR269W	PAC1
SLC4A1/HXK2	ENSG00000007174	SLC4A1	YGL253W	HXK2
CALCR/TRS33	ENSG00000007255	CALCR	YOR115C	TRS33
HCCS/GPI1	ENSG00000007541	HCCS	YGR216C	GPI1
DVL2/FRE7	ENSG00000007952	DVL2	YOL152W	FRE7
UPF1/PRE7	ENSG00000008018	UPF1	YBL041W	PRE7
SKAP2/USA1	ENSG00000008130	SKAP2	YML029W	USA1
SLC25A5/DTR1	ENSG00000008282	SLC25A5	YBR180W	DTR1
CCDC109B/CNL1	ENSG00000008294	CCDC109B	YDR357C	CNL1
HOXA11/SAM2	ENSG00000008300	HOXA11	YDR502C	SAM2
POLR2J/RPS20	ENSG00000008988	POLR2J	YHL015W	RPS20
DHX33/YBL055C	ENSG00000009335	DHX33	YBL055C	YBL055C
MEOX1/ATG13	ENSG00000009709	MEOX1	YPR185W	ATG13
LIG3/VTA1	ENSG00000009844	LIG3	YLR181C	VTA1
RPAP3/ITC1	ENSG00000009954	RPAP3	YGL133W	ITC1
ENSG00000005189/VID30	ENSG00000010017	ENSG00000005189	YGL227W	VID30
CIAPIN1/MSC7	ENSG00000010030	CIAPIN1	YHR039C	MSC7
FAM214B/SPE4	ENSG00000010165	FAM214B	YLR146C	SPE4
COPZ2/ZAP1	ENSG00000010244	COPZ2	YJL056C	ZAP1
PRKAR2B/COR1	ENSG00000010256	PRKAR2B	YBL045C	COR1
MSL3/YCS4	ENSG00000010292	MSL3	YLR272C	YCS4
CREBBP/NUD1	ENSG00000010322	CREBBP	YOR373W	NUD1
BZRAP1/NNK1	ENSG00000010671	BZRAP1	YKL171W	NNK1
MPO/YCK2	ENSG00000010810	MPO	YNL154C	YCK2
PON1/NDD1	ENSG00000010818	PON1	YOR372C	NDD1
GCFC2/ELA1	ENSG00000011007	GCFC2	YNL230C	ELA1
ABCB4/YNK1	ENSG00000011052	ABCB4	YKL067W	YNK1
SOX8/ICT1	ENSG00000011198	SOX8	YLR099C	ICT1
IBTK/UTP18	ENSG00000011260	IBTK	YJL069C	UTP18
MYCBP2/NAB2	ENSG00000011275	MYCBP2	YGL122C	NAB2
FBXL3/SCW4	ENSG00000011405	FBXL3	YGR279C	SCW4
ITGAL/MSB4	ENSG00000011454	ITGAL	YOL112W	MSB4
PDK2/PPH21	ENSG00000011485	PDK2	YDL134C	PPH21
ITGA3/YKR041W	ENSG00000012048	ITGA3	YKR041W	YKR041W
LAMP2/NUP57	ENSG00000012822	LAMP2	YGR119C	NUP57
GGNBP2/IRS4	ENSG00000013016	GGNBP2	YKR019C	IRS4
ITGA2B/RPT3	ENSG00000013275	ITGA2B	YDR394W	RPT3
GDE1/COQ4	ENSG00000013441	GDE1	YDR204W	COQ4
C19orf60/RET1	ENSG00000013503	C19orf60	YOR207C	RET1
CRLF1/NGL2	ENSG00000013523	CRLF1	YMR285C	NGL2
MAP3K14/ITT1	ENSG00000013561	MAP3K14	YML068W	ITT1
ABCC8/YAL064C-A	ENSG00000013810	ABCC8	YAL064C-A	YAL064C-A
CCL18/PMT6	ENSG00000014216	CCL18	YGR199W	PMT6
CCL3/MDH3	ENSG00000014641	CCL3	YDL078C	MDH3
SYNRG/MMT1	ENSG00000014824	SYNRG	YMR177W	MMT1
CACNG3/BRX1	ENSG00000015171	CACNG3	YOL077C	BRX1
TMEM132A/LAS17	ENSG00000015285	TMEM132A	YOR181W	LAS17
AP2B1/GPG1	ENSG00000015413	AP2B1	YGL121C	GPG1
TAC1/MPP6	ENSG00000015479	TAC1	YNR024W	MPP6
ZNF263/BPL1	ENSG00000015592	ZNF263	YDL141W	BPL1
CX3CL1/PMR1	ENSG00000017260	CX3CL1	YGL167C	PMR1
SPATA20/BEM3	ENSG00000017797	SPATA20	YPL115C	BEM3
CACNA1G/DLD1	ENSG00000018510	CACNA1G	YDL174C	DLD1
TNFRSF12A/EMW1	ENSG00000018699	TNFRSF12A	YNL313C	EMW1
MAP3K9/RGM1	ENSG00000020256	MAP3K9	YMR182C	RGM1
RALA/SEN1	ENSG00000021776	RALA	YLR430W	SEN1
BAIAP2L1/CPA1	ENSG00000021826	BAIAP2L1	YOR303W	CPA1
ETV1/DEG1	ENSG00000022267	ETV1	YFL001W	DEG1
AGK/GPM2	ENSG00000022556	AGK	YDL021W	GPM2
CCL26/MAG2	ENSG00000022840	CCL26	YLR427W	MAG2
FARP2/PFA4	ENSG00000023041	FARP2	YOL003C	PFA4
USH1C/HEM1	ENSG00000023330	USH1C	YDR232W	HEM1
DBF4/ASI3	ENSG00000023445	DBF4	YNL008C	ASI3
TBXA2R/GRX2	ENSG00000023572	TBXA2R	YDR513W	GRX2
IFRD1/RSA4	ENSG00000023734	IFRD1	YCR072C	RSA4
GTF2IRD1/SPT2	ENSG00000023902	GTF2IRD1	YER161C	SPT2
PAF1/YDL124W	ENSG00000023909	PAF1	YDL124W	YDL124W
VPS41/UBR1	ENSG00000024048	VPS41	YGR184C	UBR1
ARHGAP44/PAN1	ENSG00000024422	ARHGAP44	YIR006C	PAN1
ELAC2/MRS2	ENSG00000025039	ELAC2	YOR334W	MRS2
SCIN/FAF1	ENSG00000025293	SCIN	YIL019W	FAF1
MYH13/GAL80	ENSG00000025434	MYH13	YML051W	GAL80
ADIPOR2/CNS1	ENSG00000025772	ADIPOR2	YBR155W	CNS1
UPP2/SEC63	ENSG00000025796	UPP2	YOR254C	SEC63
MARK4/SRP1	ENSG00000025800	MARK4	YNL189W	SRP1
PAFAH1B1/YLR031W	ENSG00000026025	PAFAH1B1	YLR031W	YLR031W
NOS2/RAD3	ENSG00000026036	NOS2	YER171W	RAD3
DNAH9/YCR023C	ENSG00000026103	DNAH9	YCR023C	YCR023C
GAS7/YBR096W	ENSG00000026508	GAS7	YBR096W	YBR096W
TRAPPC6A/CWC24	ENSG00000027075	TRAPPC6A	YLR323C	CWC24
MATK/PEX25	ENSG00000028203	MATK	YPL112C	PEX25
CD79B/VPS5	ENSG00000028528	CD79B	YOR069W	VPS5
SCN4A/MTF1	ENSG00000029639	SCN4A	YMR228W	MTF1
PAX6/YBR242W	ENSG00000030066	PAX6	YBR242W	YBR242W
RHBDF1/SES1	ENSG00000031698	RHBDF1	YDR023W	SES1
LUC7L/WTM1	ENSG00000032389	LUC7L	YOR230W	WTM1
BAIAP3/NDT80	ENSG00000032742	BAIAP3	YHR124W	NDT80
PIGQ/ARB1	ENSG00000033050	PIGQ	YER036C	ARB1
TEAD3/VPH1	ENSG00000033627	TEAD3	YOR270C	VPH1
SELE/NFI1	ENSG00000033800	SELE	YOR156C	NFI1
DNAJC11/BOR1	ENSG00000033867	DNAJC11	YNL275W	BOR1
MYLIP/VHT1	ENSG00000034053	MYLIP	YGR065C	VHT1
NOX1/PEX3	ENSG00000034693	NOX1	YDR329C	PEX3
E2F2/ADE12	ENSG00000035687	E2F2	YNL220W	ADE12
PSMB1/RAD34	ENSG00000035720	PSMB1	YDR314C	RAD34
SYN1/CTF18	ENSG00000035928	SYN1	YMR078C	CTF18
JARID2/RTT101	ENSG00000036257	JARID2	YJL047C	RTT101
CAMK1G/UBP5	ENSG00000036672	CAMK1G	YER144C	UBP5
CDK11A/MDS3	ENSG00000037637	CDK11A	YGL197W	MDS3
NADK/MRI1	ENSG00000037757	NADK	YPR118W	MRI1
TFAP2B/TRM8	ENSG00000037897	TFAP2B	YDL201W	TRM8
CYTH3/LSB6	ENSG00000038210	CYTH3	YJL100W	LSB6
ADAM22/AYR1	ENSG00000038274	ADAM22	YIL124W	AYR1
SYPL1/YNL193W	ENSG00000038382	SYPL1	YNL193W	YNL193W
SPAG9/YLR413W	ENSG00000038427	SPAG9	YLR413W	YLR413W
CELSR3/MSH4	ENSG00000038945	CELSR3	YFL003C	MSH4
MGST1/MTR4	ENSG00000039123	MGST1	YJL050W	MTR4
CRY1/PRE9	ENSG00000041357	CRY1	YGR135W	PRE9
NFIX/MOD5	ENSG00000041515	NFIX	YOR274W	MOD5
MMP25/LSG1	ENSG00000041802	MMP25	YGL099W	LSG1
IL32/TDP1	ENSG00000042088	IL32	YBR223C	TDP1
PKD1/TSR2	ENSG00000042493	PKD1	YLR435W	TSR2
MAPK8IP2/APS2	ENSG00000042753	MAPK8IP2	YJR058C	APS2
MED24/FHN1	ENSG00000042832	MED24	YGR131W	FHN1
SEC62/BI2	ENSG00000042980	SEC62	Q0110	BI2
RPS20/DCN1	ENSG00000043093	RPS20	YLR128W	DCN1
CSDE1/RDL1	ENSG00000043143	CSDE1	YOR285W	RDL1
UBE3C/MTW1	ENSG00000043462	UBE3C	YAL034W-A	MTW1
REV3L/SCM3	ENSG00000044115	REV3L	YDL139C	SCM3
PAX7/YJR030C	ENSG00000044446	PAX7	YJR030C	YJR030C
MASP2/SOF1	ENSG00000047056	MASP2	YLL011W	SOF1
TRAF3IP3/URA8	ENSG00000047230	TRAF3IP3	YJR103W	URA8
POMT2/VMA13	ENSG00000047249	POMT2	YPR036W	VMA13
VTA1/RPB2	ENSG00000047315	VTA1	YOR151C	RPB2
MLXIPL/MLP1	ENSG00000047410	MLXIPL	YKR095W	MLP1
BAZ1B/FET5	ENSG00000047457	BAZ1B	YFL041W	FET5
RANBP9/RPO41	ENSG00000047579	RANBP9	YFL036W	RPO41
ETV7/CSG2	ENSG00000047936	ETV7	YBR036C	CSG2
SPRTN/RNR4	ENSG00000048392	SPRTN	YGR180C	RNR4
METTL13/RSM10	ENSG00000048544	METTL13	YDR041W	RSM10
ZNF207/NTO1	ENSG00000048649	ZNF207	YPR031W	NTO1
UQCRC1/RBS1	ENSG00000048991	UQCRC1	YDL189W	RBS1
CD9/YKT6	ENSG00000049245	CD9	YKL196C	YKT6
NCAPD2/RSP5	ENSG00000049759	NCAPD2	YER125W	RSP5
IFFO1/WBP1	ENSG00000049860	IFFO1	YEL002C	WBP1
GIPR/CMK2	ENSG00000050748	GIPR	YOL016C	CMK2
NISCH/PER33	ENSG00000051108	NISCH	YLR064W	PER33
STAB1/RAD51	ENSG00000051180	STAB1	YER095W	RAD51
FUZ/HFM1	ENSG00000051341	FUZ	YGL251C	HFM1
PRSS3/CKI1	ENSG00000051382	PRSS3	YLR133W	CKI1
CD4/NAN1	ENSG00000051596	CD4	YPL126W	NAN1
LRRC23/TAF3	ENSG00000052723	LRRC23	YPL011C	TAF3
BTK/RRP12	ENSG00000052749	BTK	YPL012W	RRP12
HFE/ERG25	ENSG00000052802	HFE	YGR060W	ERG25
SCMH1/APD1	ENSG00000052841	SCMH1	YBR151W	APD1
FYN/SOD2	ENSG00000053254	FYN	YHR008C	SOD2
HIVEP2/AAD10	ENSG00000053371	HIVEP2	YJR155W	AAD10
TCEB3/MRT4	ENSG00000053372	TCEB3	YKL009W	MRT4
LYPLA2/BET3	ENSG00000054116	LYPLA2	YKR068C	BET3
NME2/YFR039C	ENSG00000054654	NME2	YFR039C	YFR039C
APBA3/CDC53	ENSG00000055130	APBA3	YDL132W	CDC53
MKS1/PEX11	ENSG00000055163	MKS1	YOL147C	PEX11
ABHD5/IKS1	ENSG00000055332	ABHD5	YJL057C	IKS1
KAL1/SPP1	ENSG00000055609	KAL1	YPL138C	SPP1
AKAP8L/PUF3	ENSG00000055917	AKAP8L	YLL013C	PUF3
UTP18/YDR114C	ENSG00000056558	UTP18	YDR114C	YDR114C
RNF216/YKL070W	ENSG00000056972	RNF216	YKL070W	YKL070W
TTC19/GLG2	ENSG00000056998	TTC19	YJL137C	GLG2
PTBP1/GDI1	ENSG00000057608	PTBP1	YER136W	GDI1
DPF1/YPR013C	ENSG00000057657	DPF1	YPR013C	YPR013C
SYT7/ATG5	ENSG00000057663	SYT7	YPL149W	ATG5
PIK3C2A/UBP7	ENSG00000058056	PIK3C2A	YIL156W	UBP7
PLAUR/CMK1	ENSG00000058091	PLAUR	YFR014C	CMK1
ANLN/SEC61	ENSG00000058262	ANLN	YLR378C	SEC61
WIZ/RPL3	ENSG00000058404	WIZ	YOR063W	RPL3
RABGAP1/RPC37	ENSG00000058600	RABGAP1	YKR025W	RPC37
DCN/PMA2	ENSG00000058668	DCN	YPL036W	PMA2
PPP5C/RIO2	ENSG00000058729	PPP5C	YNL207W	RIO2
MAP4K3/PRO2	ENSG00000059573	MAP4K3	YOR323C	PRO2
ZBTB32/TRM3	ENSG00000059588	ZBTB32	YDL112W	TRM3
TYROBP/XDJ1	ENSG00000059769	TYROBP	YLR090W	XDJ1
GABRA3/PSR2	ENSG00000060069	GABRA3	YLR019W	PSR2
BRCA1/IRC19	ENSG00000060237	BRCA1	YLL033W	IRC19
ERCC1/CDC13	ENSG00000060558	ERCC1	YDL220C	CDC13
CD22/TEX1	ENSG00000060688	CD22	YNL253W	TEX1
SEMA3B/FMP37	ENSG00000060762	SEMA3B	YGL080W	FMP37
MBTPS2/POT1	ENSG00000060971	MBTPS2	YIL160C	POT1
LTF/SDH4	ENSG00000061794	LTF	YDR178W	SDH4
NR1H4/BUD3	ENSG00000062194	NR1H4	YCL014W	BUD3
ALOX5/RSN1	ENSG00000062598	ALOX5	YMR266W	RSN1
CALCOCO1/POL1	ENSG00000062822	CALCOCO1	YNL102W	POL1
UBR7/RKM2	ENSG00000063046	UBR7	YDR198C	RKM2
MAP4K5/RPL18B	ENSG00000063177	MAP4K5	YNL301C	RPL18B
EHD3/NOP13	ENSG00000063244	EHD3	YNL175C	NOP13
PSMC4/ENT2	ENSG00000063245	PSMC4	YLR206W	ENT2
CLDN11/YIL165C	ENSG00000063438	CLDN11	YIL165C	YIL165C
MVP/GLO2	ENSG00000063854	MVP	YDR272W	GLO2
NUB1/YAF9	ENSG00000063978	NUB1	YNL107W	YAF9
CLK1/NUP85	ENSG00000064012	CLK1	YJR042W	NUP85
ENSG00000013455/TAF2	ENSG00000064313	ENSG00000013455	YCR042C	TAF2
POLR3B/YPK2	ENSG00000064393	POLR3B	YMR104C	YPK2
ANGEL1/MTR10	ENSG00000064419	ANGEL1	YOR160W	MTR10
RNF14/YLR271W	ENSG00000064607	RNF14	YLR271W	YLR271W
DDX11/YBR235W	ENSG00000064651	DDX11	YBR235W	YBR235W
CD6/PRY2	ENSG00000064655	CD6	YKR013W	PRY2
TACC3/YIG1	ENSG00000064666	TACC3	YPL201C	YIG1
UFL1/MPH1	ENSG00000064703	UFL1	YIR002C	MPH1
POLA2/PMS1	ENSG00000064933	POLA2	YNL082W	PMS1
CAPN1/HMO1	ENSG00000064961	CAPN1	YDR174W	HMO1
ACPP/GPA1	ENSG00000065135	ACPP	YHR005C	GPA1
MDH1/PSE1	ENSG00000065150	MDH1	YMR308C	PSE1
SLC30A9/CAR2	ENSG00000065154	SLC30A9	YLR438W	CAR2
MTMR11/PWP2	ENSG00000065183	MTMR11	YCR057C	PWP2
CCDC88C/FRK1	ENSG00000065243	CCDC88C	YPL141C	FRK1
YAF2/LAC1	ENSG00000065308	YAF2	YKL008C	LAC1
ZMYND11/EFT1	ENSG00000065357	ZMYND11	YOR133W	EFT1
WAS/SLM5	ENSG00000065427	WAS	YCR024C	SLM5
DPEP1/TRX1	ENSG00000065485	DPEP1	YLR043C	TRX1
BID/CUS2	ENSG00000065526	BID	YNL286W	CUS2
MATR3/SCY1	ENSG00000065534	MATR3	YGL083W	SCY1
RGPD5/YGK3	ENSG00000065559	RGPD5	YOL128C	YGK3
STMN4/ISR1	ENSG00000065613	STMN4	YPR106W	ISR1
NUDCD3/ARK1	ENSG00000065675	NUDCD3	YNL020C	ARK1
ISL1/UTP15	ENSG00000065717	ISL1	YMR093W	UTP15
IL20RA/VAC7	ENSG00000065809	IL20RA	YNL054W	VAC7
CLCA1/MAE1	ENSG00000065833	CLCA1	YKL029C	MAE1
ATP2C1/GYP5	ENSG00000065882	ATP2C1	YPL249C	GYP5
SRCIN1/YPL245W	ENSG00000065883	SRCIN1	YPL245W	YPL245W
IGF1/NHX1	ENSG00000065923	IGF1	YDR456W	NHX1
RALBP1/FHL1	ENSG00000065970	RALBP1	YPR104C	FHL1
RUFY3/PDE2	ENSG00000065989	RUFY3	YOR360C	PDE2
CNTN1/RTS1	ENSG00000066027	CNTN1	YOR014W	RTS1
WWTR1/HRP1	ENSG00000066044	WWTR1	YOL123W	HRP1
AGPS/SNF12	ENSG00000066117	AGPS	YNR023W	SNF12
ATP1A2/HAP5	ENSG00000066136	ATP1A2	YOR358W	HAP5
TTC27/SNX41	ENSG00000066294	TTC27	YDR425W	SNX41
MARCO/FOB1	ENSG00000066422	MARCO	YDR110W	FOB1
SYT13/ENT1	ENSG00000066427	SYT13	YDL161W	ENT1
SNAI2/USE1	ENSG00000066455	SNAI2	YGL098W	USE1
CD74/SEC7	ENSG00000066777	CD74	YDR170C	SEC7
HGF/HEM15	ENSG00000066926	HGF	YOR176W	HEM15
ZRANB1/TIF1	ENSG00000067048	ZRANB1	YKR059W	TIF1
NCDN/RIM101	ENSG00000067082	NCDN	YHL027W	RIM101
ZFP64/ILM1	ENSG00000067167	ZFP64	YJR118C	ILM1
MNAT1/GIS2	ENSG00000067182	MNAT1	YNL255C	GIS2
SAMD4A/EEB1	ENSG00000067191	SAMD4A	YPL095C	EEB1
RUNX3/CDC19	ENSG00000067225	RUNX3	YAL038W	CDC19
MRE11A/FCF2	ENSG00000067334	MRE11A	YLR051C	FCF2
PLEKHB1/RHO1	ENSG00000067560	PLEKHB1	YPR165W	RHO1
SERPINB1/TCB1	ENSG00000067715	SERPINB1	YOR086C	TCB1
SPAST/PKP1	ENSG00000067992	SPAST	YIL042C	PKP1
ENSG00000021602/STE11	ENSG00000068078	ENSG00000021602	YLR362W	STE11
NRXN3/CAB4	ENSG00000068120	NRXN3	YGR277C	CAB4
AQR/RLM1	ENSG00000068305	AQR	YPL089C	RLM1
CPS1/PHO4	ENSG00000068323	CPS1	YFR034C	PHO4
C8B/GYP7	ENSG00000068354	C8B	YDL234C	GYP7
FHL1/SPP2	ENSG00000068394	FHL1	YOR148C	SPP2
RTFDC1/TRM7	ENSG00000068438	RTFDC1	YBR061C	TRM7
GABRA1/ARG82	ENSG00000068745	GABRA1	YDR173C	ARG82
NLRP2/KRE28	ENSG00000068793	NLRP2	YDR532C	KRE28
RNF10/HST2	ENSG00000068903	RNF10	YPL015C	HST2
ZDHHC6/MUC1	ENSG00000069248	ZDHHC6	YIR019C	MUC1
RNH1/VPS35	ENSG00000069329	RNH1	YJL154C	VPS35
NDUFS1/YDJ1	ENSG00000069345	NDUFS1	YNL064C	YDJ1
RB1CC1/MBP1	ENSG00000069399	RB1CC1	YDL056W	MBP1
ERP44/NFT1	ENSG00000069431	ERP44	YKR103W	NFT1
ALAS1/SDT1	ENSG00000069712	ALAS1	YGL224C	SDT1
BIRC3/CDD1	ENSG00000069764	BIRC3	YLR245C	CDD1
AKAP11/REF2	ENSG00000069849	AKAP11	YDR195W	REF2
GLRX2/HUL5	ENSG00000069869	GLRX2	YGL141W	HUL5
SNAPC1/STE4	ENSG00000069966	SNAPC1	YOR212W	STE4
STRAP/UFD1	ENSG00000070010	STRAP	YGR048W	UFD1
ABCC2/IKI3	ENSG00000070061	ABCC2	YLR384C	IKI3
DEF6/SSP120	ENSG00000070081	DEF6	YLR250W	SSP120
PLEKHO1/PFY1	ENSG00000070087	PLEKHO1	YOR122C	PFY1
GCLM/UIP3	ENSG00000070159	GCLM	YAR027W	UIP3
UBR2/ATG16	ENSG00000070444	UBR2	YMR159C	ATG16
EHD2/POL4	ENSG00000070501	EHD2	YCR014C	POL4
RRAGD/ASN1	ENSG00000070669	RRAGD	YPR145W	ASN1
HSF2/KAR2	ENSG00000070718	HSF2	YJL034W	KAR2
PHF20/CAT2	ENSG00000070748	PHF20	YML042W	CAT2
NR1H3/MUD2	ENSG00000070756	NR1H3	YKL074C	MUD2
NCAPH2/RPA190	ENSG00000070761	NCAPH2	YOR341W	RPA190
TOMM34/CKA1	ENSG00000070770	TOMM34	YIL035C	CKA1
SEC63/GCD1	ENSG00000070785	SEC63	YOR260W	GCD1
KPNA6/VPS15	ENSG00000070808	KPNA6	YBR097W	VPS15
VIM/RHO5	ENSG00000070831	VIM	YNL180C	RHO5
RTEL1-TNFRSF6B/OSH6	ENSG00000070882	RTEL1-TNFRSF6B	YKR003W	OSH6
FAS/PUT4	ENSG00000070915	FAS	YOR348C	PUT4
CD44/PMA1	ENSG00000070961	CD44	YGL008C	PMA1
KCNG1/BOI1	ENSG00000071051	KCNG1	YBL085W	BOI1
SLAMF7/AIP1	ENSG00000071127	SLAMF7	YMR092C	AIP1
MIPEP/YKL023W	ENSG00000071205	MIPEP	YKL023W	YKL023W
PRKCH/YNG2	ENSG00000071243	PRKCH	YHR090C	YNG2
INSRR/BUD23	ENSG00000071462	INSRR	YCR047C	BUD23
IFNGR1/HRD3	ENSG00000071537	IFNGR1	YLR207W	HRD3
SH2D2A/RPT2	ENSG00000071539	SH2D2A	YDL007W	RPT2
TNFRSF1B/ULS1	ENSG00000071794	TNFRSF1B	YOR191W	ULS1
VEZT/CFT1	ENSG00000071894	VEZT	YDR301W	CFT1
POU2F2/TSR4	ENSG00000071994	POU2F2	YOL022C	TSR4
SNX1/TPK2	ENSG00000072062	SNX1	YPL203W	TPK2
TBPL1/YBL107C	ENSG00000072110	TBPL1	YBL107C	YBL107C
ARNTL2/VPS70	ENSG00000072133	ARNTL2	YJR126C	VPS70
BCLAF1/ENT3	ENSG00000072134	BCLAF1	YJR125C	ENT3
ANK1/SIW14	ENSG00000072135	ANK1	YNL032W	SIW14
TFB1M/TRE1	ENSG00000072274	TFB1M	YPL176C	TRE1
RABEP1/YVC1	ENSG00000072315	RABEP1	YOR087W	YVC1
HMGB3/GUK1	ENSG00000072415	HMGB3	YDR454C	GUK1
NUP160/SMC1	ENSG00000072501	NUP160	YFL008W	SMC1
BAK1/IMG1	ENSG00000072609	BAK1	YCR046C	IMG1
MUSK/DBP1	ENSG00000072682	MUSK	YPL119C	DBP1
IKZF2/ERB1	ENSG00000072803	IKZF2	YMR049C	ERB1
GRN/AGE1	ENSG00000072818	GRN	YDR524C	AGE1
ARHGAP31/LRS4	ENSG00000072864	ARHGAP31	YDR439W	LRS4
NR2E3/APM2	ENSG00000072958	NR2E3	YHL019C	APM2
CENPQ/SEC2	ENSG00000073009	CENPQ	YNL272C	SEC2
SARS/MCM2	ENSG00000073111	SARS	YBL023C	MCM2
RANBP3/SRO77	ENSG00000073350	RANBP3	YBL106C	SRO77
ARID4A/ECM5	ENSG00000073614	ARID4A	YMR176W	ECM5
TSSC1/STE6	ENSG00000073734	TSSC1	YKL209C	STE6
ENSG00000032514/YAP1802	ENSG00000073921	ENSG00000032514	YGR241C	YAP1802
IFT88/SEC18	ENSG00000073969	IFT88	YBR080C	SEC18
ZCCHC8/TUP1	ENSG00000074266	ZCCHC8	YCR084C	TUP1
ABCF2/ENA1	ENSG00000074370	ABCF2	YDR040C	ENA1
LRRC7/YJU3	ENSG00000074416	LRRC7	YKL094W	YJU3
UBA6/NPR1	ENSG00000074590	UBA6	YNL183C	NPR1
GAB2/SBA1	ENSG00000074696	GAB2	YKL117W	SBA1
ATP6V0A1/DOC1	ENSG00000074755	ATP6V0A1	YGL240W	DOC1
PIAS1/ENO2	ENSG00000074800	PIAS1	YHR174W	ENO2
SLC4A7/SLN1	ENSG00000074964	SLC4A7	YIL147C	SLN1
APBA2/TIF4632	ENSG00000075151	APBA2	YGL049C	TIF4632
UHRF1/MTC5	ENSG00000075188	UHRF1	YDR128W	MTC5
MAP2K3/RAX2	ENSG00000075223	MAP2K3	YLR084C	RAX2
TMSB10/ERG10	ENSG00000075239	TMSB10	YPL028W	ERG10
RNF19A/YKR096W	ENSG00000075292	RNF19A	YKR096W	YKR096W
PEX3/ATG1	ENSG00000075413	PEX3	YGL180W	ATG1
GABARAPL2/TAO3	ENSG00000075539	GABARAPL2	YIL129C	TAO3
MYOC/ARP7	ENSG00000075624	MYOC	YPR034W	ARP7
SH3YL1/MRPL15	ENSG00000075651	SH3YL1	YLR312W-A	MRPL15
VCL/YNL046W	ENSG00000075711	VCL	YNL046W	YNL046W
DAPK2/YPT53	ENSG00000075785	DAPK2	YNL093W	YPT53
NSMAF/CLF1	ENSG00000075856	NSMAF	YLR117C	CLF1
ADSS/LRG1	ENSG00000075884	ADSS	YDL240W	LRG1
STAP1/RRP42	ENSG00000075914	STAP1	YDL111C	RRP42
TIMP2/MCM6	ENSG00000076003	TIMP2	YGL201C	MCM6
RFC1/REX2	ENSG00000076043	RFC1	YLR059C	REX2
CUL3/YIL077C	ENSG00000076053	CUL3	YIL077C	YIL077C
MYOM2/MLH1	ENSG00000076242	MYOM2	YMR167W	MLH1
OTC/UNG1	ENSG00000076248	OTC	YML021C	UNG1
USP2/PYC2	ENSG00000076555	USP2	YBR218C	PYC2
CASR/MON1	ENSG00000076685	CASR	YGL124C	MON1
TUBG2/YIP1	ENSG00000076716	TUBG2	YGR172C	YIP1
RPL26L1/SEC1	ENSG00000076944	RPL26L1	YDR164C	SEC1
FLT4/NRK1	ENSG00000077009	FLT4	YNL129W	NRK1
NSUN2/COS12	ENSG00000077063	NSUN2	YGL263W	COS12
FBXO42/YGL101W	ENSG00000077097	FBXO42	YGL101W	YGL101W
MRI1/SKP2	ENSG00000077235	MRI1	YNL311C	SKP2
METTL1/YTP1	ENSG00000077238	METTL1	YNL237W	YTP1
HOXC8/UBP1	ENSG00000077254	HOXC8	YDL122W	UBP1
AGA/MSL1	ENSG00000077312	AGA	YIR009W	MSL1
ENSG00000038102/SKI6	ENSG00000077348	ENSG00000038102	YGR195W	SKI6
PI4K2B/PAC11	ENSG00000077380	PI4K2B	YDR488C	PAC11
MAT2B/HST4	ENSG00000077463	MAT2B	YDR191W	HST4
TLL1/CUR1	ENSG00000077522	TLL1	YPR158W	CUR1
EDC4/CAP2	ENSG00000077549	EDC4	YIL034C	CAP2
TRIO/UBC11	ENSG00000077721	TRIO	YOR339C	UBC11
VCAN/FUS3	ENSG00000077782	VCAN	YBL016W	FUS3
MSR1/SIZ1	ENSG00000078043	MSR1	YDR409W	SIZ1
CDH1/RVS161	ENSG00000078053	CDH1	YCR009C	RVS161
SKIV2L2/MCK1	ENSG00000078061	SKIV2L2	YNL307C	MCK1
DNAH5/DUR1,2	ENSG00000078070	DNAH5	YBR208C	DUR1,2
ZFYVE16/DRE2	ENSG00000078114	ZFYVE16	YKR071C	DRE2
C6/UBC1	ENSG00000078140	C6	YDR177W	UBC1
RAI14/VPS34	ENSG00000078142	RAI14	YLR240W	VPS34
SOX30/INP51	ENSG00000078269	SOX30	YIL002C	INP51
PNKP/FAA4	ENSG00000078304	PNKP	YMR246W	FAA4
SPDL1/YRA2	ENSG00000078328	SPDL1	YKL214C	YRA2
STAU2/SIF2	ENSG00000078369	STAU2	YBR103W	SIF2
RTN4R/SNT2	ENSG00000078403	RTN4R	YGL131C	SNT2
PHF23/STE23	ENSG00000078618	PHF23	YLR389C	STE23
CDH10/POR1	ENSG00000078668	CDH10	YNL055C	POR1
INPP4A/SWC4	ENSG00000078674	INPP4A	YGR002C	SWC4
RAB27B/MET13	ENSG00000078747	RAB27B	YGL125W	MET13
PSMA4/INN1	ENSG00000078902	PSMA4	YNL152W	INN1
MYO16/STP22	ENSG00000078967	MYO16	YCL008C	STP22
LSG1/YKU80	ENSG00000079246	LSG1	YMR106C	YKU80
PARP3/CBK1	ENSG00000079277	PARP3	YNL161W	CBK1
TNC/PUF4	ENSG00000079308	TNC	YGL014W	PUF4
TDP1/RNH70	ENSG00000079313	TDP1	YGR276C	RNH70
MED17/MRP49	ENSG00000079332	MED17	YKL167C	MRP49
CAPG/RGT2	ENSG00000079393	CAPG	YDL138W	RGT2
AP2S1/ERG9	ENSG00000079459	AP2S1	YHR190W	ERG9
USH2A/PGM2	ENSG00000079739	USH2A	YMR105C	PGM2
ZPBP/FAL1	ENSG00000079785	ZPBP	YDR021W	FAL1
TG/HAL1	ENSG00000079819	TG	YPR005C	HAL1
ADAM28/VAM3	ENSG00000079950	ADAM28	YOR106W	VAM3
BARX2/PTP3	ENSG00000080031	BARX2	YER075C	PTP3
DCUN1D1/CIT2	ENSG00000080298	DCUN1D1	YCR005C	CIT2
PHF15/GSP1	ENSG00000080371	PHF15	YLR293C	GSP1
ZIC2/YEA4	ENSG00000080493	ZIC2	YEL004W	YEA4
LCP2/MOT1	ENSG00000080503	LCP2	YPL082C	MOT1
TRIT1/IRC6	ENSG00000080561	TRIT1	YFR043C	IRC6
ADRB1/SWR1	ENSG00000080603	ADRB1	YDR334W	SWR1
ENSG00000043822/PUF6	ENSG00000080608	ENSG00000043822	YDR496C	PUF6
GUCA2B/ECM14	ENSG00000080618	GUCA2B	YHR132C	ECM14
CUL7/MOT2	ENSG00000080802	CUL7	YER068W	MOT2
CTNNA1/HEM13	ENSG00000080819	CTNNA1	YDR044W	HEM13
PHKA2/MRK1	ENSG00000080823	PHKA2	YDL079C	MRK1
EPHA3/APL5	ENSG00000081014	EPHA3	YPL195W	APL5
HSPA5/PHO84	ENSG00000081019	HSPA5	YML123C	PHO84
DSG2/YMR086W	ENSG00000081026	DSG2	YMR086W	YMR086W
GEMIN8/STE12	ENSG00000081189	GEMIN8	YHR084W	STE12
OFD1/CCH1	ENSG00000081248	OFD1	YGR217W	CCH1
PREX2/UBA4	ENSG00000081307	PREX2	YHR111W	UBA4
WDR37/HOP1	ENSG00000081320	WDR37	YIL072W	HOP1
YTHDC2/RPA12	ENSG00000081386	YTHDC2	YJR063W	RPA12
CTPS2/MTC1	ENSG00000081479	CTPS2	YJL123C	MTC1
ATP6V1H/ECM32	ENSG00000081665	ATP6V1H	YER176W	ECM32
POLR2B/YVH1	ENSG00000081721	POLR2B	YIR026C	YVH1
TPR/PDE1	ENSG00000081803	TPR	YGL248W	PDE1
CP/TRI1	ENSG00000082014	CP	YMR233W	TRI1
DTNBP1/PCL1	ENSG00000082258	DTNBP1	YNL289W	PCL1
XK/PMD1	ENSG00000082397	XK	YER132C	PMD1
ARHGAP6/YDL180W	ENSG00000082438	ARHGAP6	YDL180W	YDL180W
MAP4/MED4	ENSG00000082512	MAP4	YOR174W	MED4
GOPC/MRPL22	ENSG00000082515	GOPC	YNL177C	MRPL22
ROS1/ARP10	ENSG00000082516	ROS1	YDR106W	ARP10
HDAC9/RIM11	ENSG00000082701	HDAC9	YMR139W	RIM11
RRM2B/YLR156W	ENSG00000082781	RRM2B	YLR156W	YLR156W
TNFRSF17/ACC1	ENSG00000082805	TNFRSF17	YNR016C	ACC1
LMO3/CRM1	ENSG00000082898	LMO3	YGR218W	CRM1
MRPS10/YDR179W-A	ENSG00000083168	MRPS10	YDR179W-A	YDR179W-A
GUCA1A/KAP104	ENSG00000083312	GUCA1A	YBR017C	KAP104
RSF1/AI5_BETA	ENSG00000083454	RSF1	Q0075	AI5_BETA
VPS13D/YMR018W	ENSG00000083457	VPS13D	YMR018W	YMR018W
CELF2/GIP4	ENSG00000083799	CELF2	YAL031C	GIP4
R3HDM1/RPS5	ENSG00000083845	R3HDM1	YJR123W	RPS5
COL9A2/APT2	ENSG00000083857	COL9A2	YDR441C	APT2
KITLG/SLZ1	ENSG00000083896	KITLG	YNL196C	SLZ1
ERCC8/SBP1	ENSG00000084072	ERCC8	YHL034C	SBP1
VAMP3/STE24	ENSG00000084073	VAMP3	YJR117W	STE24
PER3/TIF34	ENSG00000084623	PER3	YMR146C	TIF34
UTS2/SHE4	ENSG00000084674	UTS2	YOR035C	SHE4
TNFRSF9/YKR018C	ENSG00000084754	TNFRSF9	YKR018C	YKR018C
EPN3/URA2	ENSG00000084774	EPN3	YJL130C	URA2
LTBP1/CGR1	ENSG00000085063	LTBP1	YGL029W	CGR1
RCN1/SEH1	ENSG00000085415	RCN1	YGL100W	SEH1
ELN/LST8	ENSG00000085433	ELN	YNL006W	LST8
RFC2/CTS2	ENSG00000085465	RFC2	YDR371W	CTS2
ARID1B/SSK2	ENSG00000085511	ARID1B	YNR031C	SSK2
NEDD4L/YBT1	ENSG00000085563	NEDD4L	YLL048C	YBT1
FOXP3/YPR1	ENSG00000085662	FOXP3	YDR368W	YPR1
HEXB/YMC1	ENSG00000085719	HEXB	YPR058W	YMC1
JKAMP/BZZ1	ENSG00000085733	JKAMP	YHR114W	BZZ1
DKK3/IML2	ENSG00000085831	DKK3	YJL082W	IML2
ARHGEF5/END3	ENSG00000085832	ARHGEF5	YNL084C	END3
NFE2L3/SLD3	ENSG00000085840	NFE2L3	YGL113W	SLD3
LIMA1/SQS1	ENSG00000085872	LIMA1	YNL224C	SQS1
SLC4A8/PTK1	ENSG00000086015	SLC4A8	YKL198C	PTK1
PTGER3/MDJ1	ENSG00000086061	PTGER3	YFL016C	MDJ1
MAPK9/FAP1	ENSG00000086102	MAPK9	YNL023C	FAP1
COL23A1/DIM1	ENSG00000086189	COL23A1	YPL266W	DIM1
BCAR1/KAP120	ENSG00000086200	BCAR1	YPL125W	KAP120
FAM160A2/MRPL24	ENSG00000086504	FAM160A2	YMR193W	MRPL24
HERPUD1/CIN5	ENSG00000086548	HERPUD1	YOR028C	CIN5
HOMER3/CWC2	ENSG00000086589	HOMER3	YDL209C	CWC2
RAD51/EMP24	ENSG00000086598	RAD51	YGL200C	EMP24
POLQ/MRP10	ENSG00000086758	POLQ	YDL045W-A	MRP10
PIK3CB/ALG9	ENSG00000086848	PIK3CB	YNL219C	ALG9
ENSG00000051415/VPS68	ENSG00000087008	ENSG00000051415	YOL129W	VPS68
CYBA/SPS19	ENSG00000087076	CYBA	YNL202W	SPS19
THOC3/SMK1	ENSG00000087095	THOC3	YPR054W	SMK1
HEBP2/SGF11	ENSG00000087152	HEBP2	YPL047W	SGF11
PLEKHA5/PGS1	ENSG00000087157	PLEKHA5	YCL004W	PGS1
PRSS8/ISA1	ENSG00000087206	PRSS8	YLL027W	ISA1
SIKE1/ATP18	ENSG00000087245	SIKE1	YML081C-A	ATP18
RRP12/YJR039W	ENSG00000087258	RRP12	YJR039W	YJR039W
MSMO1/TPA1	ENSG00000087263	MSMO1	YER049W	TPA1
TTC17/BOI2	ENSG00000087266	TTC17	YER114C	BOI2
ALX4/CDC50	ENSG00000087274	ALX4	YCR094W	CDC50
FOXN3/EST1	ENSG00000087338	FOXN3	YLR233C	EST1
AKR7A2/CUS1	ENSG00000087365	AKR7A2	YMR240C	CUS1
MRTO4/ERV46	ENSG00000087502	MRTO4	YAL042W	ERV46
USE1/HAS1	ENSG00000088205	USE1	YMR290C	HAS1
MCF2L2/RPS2	ENSG00000088247	MCF2L2	YGL123W	RPS2
NRIP2/SFK1	ENSG00000088305	NRIP2	YKL051W	SFK1
LAMA3/RFC1	ENSG00000088320	LAMA3	YOR217W	RFC1
ANAPC4/LCB2	ENSG00000088367	ANAPC4	YDR062W	LCB2
KCNQ1/FPR1	ENSG00000088832	KCNQ1	YNL135C	FPR1
TRAPPC3/SHP1	ENSG00000088833	TRAPPC3	YBL058W	SHP1
THRAP3/DYN2	ENSG00000088986	THRAP3	YDR424C	DYN2
PHPT1/BRL1	ENSG00000089006	PHPT1	YHR036W	BRL1
ENTPD2/RPL6A	ENSG00000089009	ENTPD2	YML073C	RPL6A
ARID4B/PKH2	ENSG00000089022	ARID4B	YOL100W	PKH2
PTPRN/REX3	ENSG00000089041	PTPRN	YLR107W	REX3
KIF1B/ESF1	ENSG00000089048	KIF1B	YDR365C	ESF1
FOXC1/APC5	ENSG00000089053	FOXC1	YOR249C	APC5
SYNE2/REX4	ENSG00000089094	SYNE2	YOL080C	REX4
CBLN4/GCN1	ENSG00000089154	CBLN4	YGL195W	GCN1
CHRDL2/PXL1	ENSG00000089159	CHRDL2	YKR090W	PXL1
RELT/TCB2	ENSG00000089169	RELT	YNL087W	TCB2
NOP58/TFS1	ENSG00000089220	NOP58	YLR178C	TFS1
KCNH2/NCP1	ENSG00000089250	KCNH2	YHR042W	NCP1
CUL1/TAP42	ENSG00000089289	CUL1	YMR028W	TAP42
CYFIP2/ROT2	ENSG00000089597	CYFIP2	YBR229C	ROT2
TAB2/SAC7	ENSG00000089639	TAB2	YDR389W	SAC7
EIF2AK2/BIR1	ENSG00000089685	EIF2AK2	YJR089W	BIR1
KMT2C/MAK5	ENSG00000089737	KMT2C	YBR142W	MAK5
PUM2/YMR244W	ENSG00000090006	PUM2	YMR244W	YMR244W
MRPL43/YLL056C	ENSG00000090013	MRPL43	YLL056C	YLL056C
ITIH4/LCB1	ENSG00000090054	ITIH4	YMR296C	LCB1
C4orf27/PAP1	ENSG00000090060	C4orf27	YKR002W	PAP1
ZFR/AIM20	ENSG00000090104	ZFR	YIL158W	AIM20
NPFFR2/FYV10	ENSG00000090316	NPFFR2	YIL097W	FYV10
ENSG00000056345/XBP1	ENSG00000090339	ENSG00000056345	YIL101C	XBP1
PHF21B/IPI3	ENSG00000090372	PHF21B	YNL182C	IPI3
TRAF1/PEX12	ENSG00000090432	TRAF1	YMR026C	PEX12
PCGF2/YNR064C	ENSG00000090487	PCGF2	YNR064C	YNR064C
IL17RB/MPS2	ENSG00000090565	IL17RB	YGL075C	MPS2
TRAF3IP2/TIM44	ENSG00000090659	TRAF3IP2	YIL022W	TIM44
GYG2/ALA1	ENSG00000090861	GYG2	YOR335C	ALA1
SERPINB3/SEC3	ENSG00000090989	SERPINB3	YER008C	SEC3
PKP2/LPD1	ENSG00000091140	PKP2	YFL018C	LPD1
MSH4/TRS65	ENSG00000091409	MSH4	YGR166W	TRS65
F7/CTL1	ENSG00000091436	F7	YMR180C	CTL1
GDI2/FUM1	ENSG00000091483	GDI2	YPL262W	FUM1
PRDM1/SKT5	ENSG00000091490	PRDM1	YBL061C	SKT5
ATG5/ECM30	ENSG00000091536	ATG5	YLR436C	ECM30
PITHD1/AGA2	ENSG00000091583	PITHD1	YGL032C	AGA2
MTA3/HER1	ENSG00000091592	MTA3	YOR227W	HER1
USP13/JNM1	ENSG00000092054	USP13	YMR294W	JNM1
LAMC2/BAP2	ENSG00000092068	LAMC2	YBR068C	BAP2
CDK14/SLY1	ENSG00000092108	CDK14	YDR189W	SLY1
SEC61A1/RSM24	ENSG00000092200	SEC61A1	YDR175C	RSM24
PPP1R12A/SPT16	ENSG00000092201	PPP1R12A	YGL207W	SPT16
RASGRF1/ERT1	ENSG00000092208	RASGRF1	YBR239C	ERT1
CAMK2B/ADE16	ENSG00000092421	CAMK2B	YLR028C	ADE16
CROCC/YDL156W	ENSG00000092470	CROCC	YDL156W	YDL156W
POLR3E/SEC9	ENSG00000092531	POLR3E	YGR009C	SEC9
ATP2B4/YPL113C	ENSG00000092621	ATP2B4	YPL113C	YPL113C
ZC3H11A/MLC2	ENSG00000092841	ZC3H11A	YPR188C	MLC2
RIOK2/HMF1	ENSG00000092847	RIOK2	YER057C	HMF1
NDC1/AFT2	ENSG00000093010	NDC1	YPL202C	AFT2
FLYWCH1/RSM22	ENSG00000093167	FLYWCH1	YKL155C	RSM22
UNKL/ETP1	ENSG00000094631	UNKL	YHL010C	ETP1
ALDH18A1/RPT6	ENSG00000094804	ALDH18A1	YGL048C	RPT6
TARBP1/FUR1	ENSG00000094841	TARBP1	YHR128W	FUR1
MXD1/SLP1	ENSG00000094975	MXD1	YOR154W	SLP1
CDK17/MSH2	ENSG00000095002	CDK17	YOL090W	MSH2
DNAJC25/RET2	ENSG00000095139	DNAJC25	YFR051C	RET2
PSD/VAC8	ENSG00000095261	PSD	YEL013W	VAC8
CTDP1/MSS51	ENSG00000095303	CTDP1	YLR203C	MSS51
YBX3/VMA7	ENSG00000095539	YBX3	YGR020C	VMA7
WNK1/ISW1	ENSG00000095564	WNK1	YBR245C	ISW1
CCAR1/MET4	ENSG00000095787	CCAR1	YNL103W	MET4
OGFR/HSP150	ENSG00000095794	OGFR	YJL159W	HSP150
GNA15/SGV1	ENSG00000096063	GNA15	YPR161C	SGV1
CREB3L3/CEF1	ENSG00000096401	CREB3L3	YMR213W	CEF1
PTPRU/ILV1	ENSG00000096433	PTPRU	YER086W	ILV1
SNRNP40/NUF2	ENSG00000096696	SNRNP40	YOL069W	NUF2
COL11A1/HST1	ENSG00000096717	COL11A1	YOL068C	HST1
MPC1/SLT2	ENSG00000096968	MPC1	YHR030C	SLT2
ACAA1/HRR25	ENSG00000097007	ACAA1	YPL204W	HRR25
BCAT1/CDC7	ENSG00000097046	BCAT1	YDL017W	CDC7
HDAC7/YSP3	ENSG00000099139	HDAC7	YOR003W	YSP3
LZTS1/ERP2	ENSG00000099203	LZTS1	YAL007C	ERP2
SPAG4/MGR1	ENSG00000099204	SPAG4	YCL044C	MGR1
NCKAP1/NRG2	ENSG00000099326	NCKAP1	YBR066C	NRG2
MRPS35/FRE8	ENSG00000099331	MRPS35	YLR047C	FRE8
GUCY1B3/RPN12	ENSG00000099341	GUCY1B3	YFR052W	RPN12
SFSWAP/NSE3	ENSG00000099399	SFSWAP	YDR288W	NSE3
TNK2/WHI3	ENSG00000099622	TNK2	YNL197C	WHI3
CDH3/ATP16	ENSG00000099624	CDH3	YDL004W	ATP16
ARSF/GBP2	ENSG00000099783	ARSF	YCL011C	GBP2
GPBP1/CDC34	ENSG00000099804	GPBP1	YDR054C	CDC34
CS/RPB5	ENSG00000099817	CS	YBR154C	RPB5
LTK/GPD2	ENSG00000099875	LTK	YOL059W	GPD2
MRPS24/YRB1	ENSG00000099901	MRPS24	YDR002W	YRB1
ELMO2/GRS1	ENSG00000099917	ELMO2	YBR121C	GRS1
WAPAL/RGC1	ENSG00000099940	WAPAL	YPR115W	RGC1
APPBP2/HOF1	ENSG00000099942	APPBP2	YMR032W	HOF1
POLD1/DER1	ENSG00000099958	POLD1	YBR201W	DER1
SEZ6/RPA34	ENSG00000099968	SEZ6	YJL148W	RPA34
EIF4B/PRP21	ENSG00000099995	EIF4B	YJL203W	PRP21
GLTSCR1/SMD1	ENSG00000100028	GLTSCR1	YGR074W	SMD1
RPL18/CDC28	ENSG00000100030	RPL18	YBR160W	CDC28
ISOC2/PTC3	ENSG00000100034	ISOC2	YBL056W	PTC3
U2AF2/CTP1	ENSG00000100075	U2AF2	YBR291C	CTP1
EPN1/GGA1	ENSG00000100083	EPN1	YDR358W	GGA1
MED29/YDR348C	ENSG00000100106	MED29	YDR348C	YDR348C
AHRR/SPP382	ENSG00000100109	AHRR	YLR424W	SPP382
GSC2/NHP2	ENSG00000100138	GSC2	YDL208W	NHP2
GPC1/RPO26	ENSG00000100142	GPC1	YPR187W	RPO26
ADCK1/YLR462W	ENSG00000100151	ADCK1	YLR462W	YLR462W
HAGH/DBP3	ENSG00000100201	HAGH	YGL078C	DBP3
RNF4/DMC1	ENSG00000100206	RNF4	YER179W	DMC1
CASP8/BOP3	ENSG00000100207	CASP8	YNL042W	BOP3
ASUN/BNA6	ENSG00000100219	ASUN	YFR047C	BNA6
DLX3/AIM33	ENSG00000100225	DLX3	YML087C	AIM33
SPA17/TUF1	ENSG00000100226	SPA17	YOR187W	TUF1
WISP2/SAP190	ENSG00000100239	WISP2	YKR028W	SAP190
NGFR/GSF2	ENSG00000100242	NGFR	YML048W	GSF2
CDON/PGA3	ENSG00000100243	CDON	YML125C	PGA3
TAF2/APL1	ENSG00000100280	TAF2	YJR005W	APL1
HIPK2/SUT1	ENSG00000100284	HIPK2	YGL162W	SUT1
TNPO3/HMX1	ENSG00000100292	TNPO3	YLR205C	HMX1
MEF2BNB-MEF2B/YJR011C	ENSG00000100296	MEF2BNB-MEF2B	YJR011C	YJR011C
RFXANK/MCM5	ENSG00000100297	RFXANK	YLR274W	MCM5
LPAR2/PTC5	ENSG00000100324	LPAR2	YOR090C	PTC5
CTSA/RGT1	ENSG00000100325	CTSA	YKL038W	RGT1
SUGP2/MYO3	ENSG00000100345	SUGP2	YKL129C	MYO3
SLC12A2/HPT1	ENSG00000100353	SLC12A2	YDR399W	HPT1
SNX24/YLR224W	ENSG00000100365	SNX24	YLR224W	YLR224W
EYA2/HSP12	ENSG00000100380	EYA2	YFL014W	HSP12
CNN2/HRT1	ENSG00000100387	CNN2	YOL133W	HRT1
SNCAIP/GCN5	ENSG00000100393	SNCAIP	YGR252W	GCN5
DDX20/RNA1	ENSG00000100401	DDX20	YMR235C	RNA1
BTBD1/APA2	ENSG00000100403	BTBD1	YDR530C	APA2
BCAS1/RPC25	ENSG00000100413	BCAS1	YKL144C	RPC25
POU1F1/FPR3	ENSG00000100442	POU1F1	YML074C	FPR3
PMS1/PAU15	ENSG00000100448	PMS1	YIR041W	PAU15
HMG20B/TIF3	ENSG00000100461	HMG20B	YPR163C	TIF3
CALCRL/HSL7	ENSG00000100462	CALCRL	YBR133C	HSL7
TAF11/DPB2	ENSG00000100479	TAF11	YPR175W	DPB2
ANKS1A/GPH1	ENSG00000100504	ANKS1A	YPR160W	GPH1
AP3D1/VMA8	ENSG00000100554	AP3D1	YEL051W	VMA8
ZNF76/PRE10	ENSG00000100567	ZNF76	YOR362C	PRE10
SLC9A3R2/VTI1	ENSG00000100568	SLC9A3R2	YMR197C	VTI1
NTHL1/AHA1	ENSG00000100591	NTHL1	YDR214W	AHA1
GNAI3/RRT6	ENSG00000100605	GNAI3	YGL146C	RRT6
IPO5/PTC6	ENSG00000100614	IPO5	YCR079W	PTC6
OAT/NMA2	ENSG00000100628	OAT	YGR010W	NMA2
WDR3/PIN4	ENSG00000100650	WDR3	YBL051C	PIN4
PKN2/TIF5	ENSG00000100664	PKN2	YPR041W	TIF5
WDR18/CYS3	ENSG00000100665	WDR18	YAL012W	CYS3
TRAM2/RRP3	ENSG00000100697	TRAM2	YHR065C	RRP3
NTN1/MIS1	ENSG00000100714	NTN1	YBR084W	MIS1
GLP2R/YAP1	ENSG00000100722	GLP2R	YML007W	YAP1
MCM10/YGR093W	ENSG00000100749	MCM10	YGR093W	YGR093W
DGKA/RPT1	ENSG00000100764	DGKA	YKL145W	RPT1
ERBB3/RCK1	ENSG00000100784	ERBB3	YGL158W	RCK1
ROPN1/PRE3	ENSG00000100804	ROPN1	YJL001W	PRE3
KARS/YHR080C	ENSG00000100814	KARS	YHR080C	YHR080C
PDIA5/PAF1	ENSG00000100815	PDIA5	YBR279W	PAF1
NDUFB4/SGN1	ENSG00000100836	NDUFB4	YIR001C	SGN1
SPEN/YHR202W	ENSG00000100852	SPEN	YHR202W	YHR202W
MYLK/SRP54	ENSG00000100883	MYLK	YPR088C	SRP54
MAP2K4/RAD54	ENSG00000100888	MAP2K4	YGL163C	RAD54
SNAP91/PUP2	ENSG00000100902	SNAP91	YGR253C	PUP2
SLK/MGA2	ENSG00000100906	SLK	YIR033W	MGA2
COL17A1/PCM1	ENSG00000100908	COL17A1	YEL058W	PCM1
SEC61A2/YHR035W	ENSG00000100934	SEC61A2	YHR035W	YHR035W
PRKCQ/LEA1	ENSG00000100949	PRKCQ	YPL213W	LEA1
TLE2/ART5	ENSG00000100979	TLE2	YGR068C	ART5
ASB1/PSF1	ENSG00000101003	ASB1	YDR013W	PSF1
FAM107B/CIK1	ENSG00000101004	FAM107B	YMR198W	CIK1
ME1/DIA1	ENSG00000101049	ME1	YMR316W	DIA1
TBC1D1/GAL11	ENSG00000101057	TBC1D1	YOL051W	GAL11
CDK13/GAT2	ENSG00000101076	CDK13	YMR136W	GAT2
MTHFD2/PET9	ENSG00000101084	MTHFD2	YBL030C	PET9
SLC9A7/ELM1	ENSG00000101109	SLC9A7	YKL048C	ELM1
FOXJ2/GIM3	ENSG00000101132	FOXJ2	YNL153C	GIM3
YBX1/LYS9	ENSG00000101144	YBX1	YNR050C	LYS9
PDE4A/GLE2	ENSG00000101146	PDE4A	YER107C	GLE2
PPP2R5A/PRP6	ENSG00000101161	PPP2R5A	YBR055C	PRP6
CTNNA2/PRE6	ENSG00000101182	CTNNA2	YOL038W	PRE6
ELAVL1/EAF7	ENSG00000101189	ELAVL1	YNL136W	EAF7
TIE1/IOC2	ENSG00000101191	TIE1	YLR095C	IOC2
SMARCD1/GID8	ENSG00000101193	SMARCD1	YMR135C	GID8
KDM4A/GLO3	ENSG00000101199	KDM4A	YER122C	GLO3
NFYC/TEF2	ENSG00000101210	NFYC	YBR118W	TEF2
SLC9A3/YCH1	ENSG00000101224	SLC9A3	YGR203W	YCH1
NGEF/ARL3	ENSG00000101246	NGEF	YPL051W	ARL3
ASPM/CKA2	ENSG00000101266	ASPM	YOR061W	CKA2
CD84/SEC23	ENSG00000101310	CD84	YPR181C	SEC23
ELOVL1/CYB2	ENSG00000101323	ELOVL1	YML054C	CYB2
SPI1/YPL150W	ENSG00000101336	SPI1	YPL150W	YPL150W
ZNRD1/APC1	ENSG00000101347	ZNRD1	YNL172W	APC1
MPPED2/KIP3	ENSG00000101350	MPPED2	YGL216W	KIP3
ZBTB11/IDH1	ENSG00000101365	ZBTB11	YNL037C	IDH1
ATXN3/MIR1	ENSG00000101367	ATXN3	YJR077C	MIR1
GOLGA5/TTI1	ENSG00000101407	GOLGA5	YKL033W	TTI1
FGFR2/ARP5	ENSG00000101442	FGFR2	YNL059C	ARP5
EML1/SAH1	ENSG00000101444	EML1	YER043C	SAH1
ARFGEF1/YPL034W	ENSG00000101474	ARFGEF1	YPL034W	YPL034W
MTFR1/UBP6	ENSG00000101557	MTFR1	YFR010W	UBP6
STAG3/SCS2	ENSG00000101558	STAG3	YER120W	SCS2
FECH/YMR196W	ENSG00000101605	FECH	YMR196W	YMR196W
MYO9A/ABD1	ENSG00000101654	MYO9A	YBR236C	ABD1
DDX3Y/RIO1	ENSG00000101782	DDX3Y	YOR119C	RIO1
PFKP/PTI1	ENSG00000101811	PFKP	YGR156W	PTI1
SP100/NAS6	ENSG00000101843	SP100	YGR232W	NAS6
KLF6/AMA1	ENSG00000101849	KLF6	YGR225W	AMA1
PPAP2A/DAP1	ENSG00000101856	PPAP2A	YPL170W	DAP1
NEO1/POL2	ENSG00000101868	NEO1	YNL262W	POL2
TRAM1/MRS1	ENSG00000101871	TRAM1	YIR021W	MRS1
PHKA1/YPL039W	ENSG00000101888	PHKA1	YPL039W	YPL039W
TNFRSF1A/ALG13	ENSG00000101901	TNFRSF1A	YGL047W	ALG13
CACNB1/PRS2	ENSG00000101911	CACNB1	YER099C	PRS2
EVI5/YOR289W	ENSG00000101935	EVI5	YOR289W	YOR289W
PKM/SET3	ENSG00000101945	PKM	YKR029C	SET3
DHX29/EPL1	ENSG00000101977	DHX29	YFL024C	EPL1
DNTTIP2/YBL036C	ENSG00000101981	DNTTIP2	YBL036C	YBL036C
TP53BP1/PXA2	ENSG00000101986	TP53BP1	YKL188C	PXA2
TRO/CPT1	ENSG00000102007	TRO	YNL130C	CPT1
RRP15/SAC6	ENSG00000102024	RRP15	YDR129C	SAC6
RHOA/ARD1	ENSG00000102030	RHOA	YHR013C	ARD1
DHX8/YMR1	ENSG00000102043	DHX8	YJR110W	YMR1
PRKCZ/UME1	ENSG00000102054	PRKCZ	YPL139C	UME1
SYT1/SMF1	ENSG00000102096	SYT1	YOL122C	SMF1
IDH3G/TAZ1	ENSG00000102125	IDH3G	YPR140W	TAZ1
ROGDI/PGK1	ENSG00000102144	ROGDI	YCR012W	PGK1
PDZD4/MDY2	ENSG00000102178	PDZD4	YOL111C	MDY2
ROCK1/RIC1	ENSG00000102225	ROCK1	YLR039C	RIC1
CBFB/UBP11	ENSG00000102226	CBFB	YKR098C	UBP11
PDK3/PAB1	ENSG00000102241	PDK3	YER165W	PAB1
HYAL2/ESS1	ENSG00000102309	HYAL2	YJR017C	ESS1
HDAC4/ALE1	ENSG00000102312	HDAC4	YOR175C	ALE1
RASSF1/KTR1	ENSG00000102385	RASSF1	YOR099W	KTR1
FGFR3/YPL225W	ENSG00000102390	FGFR3	YPL225W	YPL225W
IFI35/CTR86	ENSG00000102401	IFI35	YCR054C	CTR86
COASY/AZF1	ENSG00000102554	COASY	YOR113W	AZF1
MEF2A/YPK1	ENSG00000102572	MEF2A	YKL126W	YPK1
OTUD5/CDC1	ENSG00000102575	OTUD5	YDR182W	CDC1
TFE3/FUS2	ENSG00000102606	TFE3	YMR232W	FUS2
TBC1D25/YNL010W	ENSG00000102753	TBC1D25	YNL010W	YNL010W
ACSL4/CIT3	ENSG00000102786	ACSL4	YPR001W	CIT3
INPP5A/DUG2	ENSG00000102879	INPP5A	YBR281C	DUG2
GPKOW/PPQ1	ENSG00000102893	GPKOW	YPL179W	PPQ1
GRIPAP1/NTF2	ENSG00000102898	GRIPAP1	YER009W	NTF2
FTSJ1/PHO3	ENSG00000102921	FTSJ1	YBR092C	PHO3
POLR1A/STP1	ENSG00000102974	POLR1A	YDR463W	STP1
LAPTM4A/RPN8	ENSG00000103035	LAPTM4A	YOR261C	RPN8
IP6K2/VMR1	ENSG00000103222	IP6K2	YHL035C	VMR1
STON1-GTF2A1L/MUP1	ENSG00000103257	STON1-GTF2A1L	YGR055W	MUP1
SRBD1/NBP35	ENSG00000103274	SRBD1	YGL091C	NBP35
CYFIP1/UBC9	ENSG00000103275	CYFIP1	YDL064W	UBC9
RASGRP2/ARO2	ENSG00000103313	RASGRP2	YGL148W	ARO2
PSME4/ADH5	ENSG00000103326	PSME4	YBR145W	ADH5
IFT80/SUP35	ENSG00000103342	IFT80	YDR172W	SUP35
SIRT2/RSM19	ENSG00000103363	SIRT2	YNR037C	RSM19
ERLEC1/SIS1	ENSG00000103423	ERLEC1	YNL007C	SIS1
PPP2R5B/RPL36A	ENSG00000103479	PPP2R5B	YMR194W	RPL36A
PYGM/SFP1	ENSG00000103495	PYGM	YLR403W	SFP1
PITX1/TLG2	ENSG00000103496	PITX1	YOL018C	TLG2
TRPC7/PKP2	ENSG00000103507	TRPC7	YGL059W	PKP2
NUP133/AI4	ENSG00000103546	NUP133	Q0065	AI4
NUCKS1/BRE1	ENSG00000103549	NUCKS1	YDL074C	BRE1
VPS35/UTP4	ENSG00000103647	VPS35	YDR324C	UTP4
DNAJA2/KSP1	ENSG00000103653	DNAJA2	YHR082C	KSP1
BCL3/ATS1	ENSG00000103657	BCL3	YAL020C	ATS1
KCNAB2/YKR023W	ENSG00000103671	KCNAB2	YKR023W	YKR023W
ABCC9/YPT11	ENSG00000103769	ABCC9	YNL304W	YPT11
GAL/RBA50	ENSG00000103932	GAL	YDR527W	RBA50
CLEC2D/STB2	ENSG00000103942	CLEC2D	YMR053C	STB2
RORA/YBR259W	ENSG00000103966	RORA	YBR259W	YBR259W
DRD4/MXR1	ENSG00000104064	DRD4	YER042W	MXR1
TGFBR3/PEP3	ENSG00000104142	TGFBR3	YLR148W	PEP3
KIAA1107/MSC2	ENSG00000104147	KIAA1107	YDR205W	MSC2
PLA2G10/GND1	ENSG00000104221	PLA2G10	YHR183W	GND1
ATP1B3/YOL159C	ENSG00000104299	ATP1B3	YOL159C	YOL159C
NEDD4/AIM31	ENSG00000104320	NEDD4	YML030W	AIM31
PIGB/HSL1	ENSG00000104365	PIGB	YKL101W	HSL1
MAPK6/SOH1	ENSG00000104368	MAPK6	YGL127C	SOH1
GNB5/YPT32	ENSG00000104388	GNB5	YGL210W	YPT32
RAB27A/GNA1	ENSG00000104408	RAB27A	YFL017C	GNA1
CECR5/EMC2	ENSG00000104412	CECR5	YJR088C	EMC2
UFD1L/UBS1	ENSG00000104415	UFD1L	YBR165W	UBS1
LRP6/DAL81	ENSG00000104490	LRP6	YIR023W	DAL81
GUCY2C/EFB1	ENSG00000104529	GUCY2C	YAL003W	EFB1
SCT/ERG1	ENSG00000104549	SCT	YGR175C	ERG1
PHRF1/TMT1	ENSG00000104611	PHRF1	YER175C	TMT1
IKBKAP/BCH2	ENSG00000104613	IKBKAP	YKR027W	BCH2
NUCB2/VPS55	ENSG00000104660	NUCB2	YJR044C	VPS55
PFN2/OST3	ENSG00000104723	PFN2	YOR085W	OST3
PTPN3/MCM4	ENSG00000104738	PTPN3	YPR019W	MCM4
SPTB/YCL012C	ENSG00000104805	SPTB	YCL012C	YCL012C
DAPP1/GSY2	ENSG00000104812	DAPP1	YLR258W	GSY2
FGF10/MKK1	ENSG00000104814	FGF10	YOR231W	MKK1
SMG6/ECI1	ENSG00000104823	SMG6	YLR284C	ECI1
EXOC5/TUB2	ENSG00000104833	EXOC5	YFL037W	TUB2
CLTCL1/DIA4	ENSG00000104835	CLTCL1	YHR011W	DIA4
FSTL3/SNP1	ENSG00000104852	FSTL3	YIL061C	SNP1
DGCR2/PIH1	ENSG00000104872	DGCR2	YHR034C	PIH1
RNF126/PRP11	ENSG00000104897	RNF126	YDL043C	PRP11
MNT/TRM1	ENSG00000104907	MNT	YDR120C	TRM1
ZXDC/PMI40	ENSG00000104938	ZXDC	YER003C	PMI40
POLB/YJU2	ENSG00000104957	POLB	YKL095W	YJU2
WIPI1/CCA1	ENSG00000105011	WIPI1	YER168C	CCA1
ASNS/MAS1	ENSG00000105088	ASNS	YLR163C	MAS1
AP3M2/CRH1	ENSG00000105127	AP3M2	YGR189C	CRH1
CNGB1/POP4	ENSG00000105171	CNGB1	YBR257W	POP4
ST6GALNAC2/MUK1	ENSG00000105186	ST6GALNAC2	YPL070W	MUK1
CHAT/NOP1	ENSG00000105202	CHAT	YDL014W	NOP1
PABPC1/CAK1	ENSG00000105204	PABPC1	YFL029C	CAK1
TESK2/PGI1	ENSG00000105220	TESK2	YBR196C	PGI1
C16orf80/SLM2	ENSG00000105221	C16orf80	YNL047C	SLM2
CSNK2A2/COQ9	ENSG00000105227	CSNK2A2	YLR201C	COQ9
PTPN21/GFD2	ENSG00000105229	PTPN21	YCL036W	GFD2
EIF2B3/ALF1	ENSG00000105254	EIF2B3	YNL148C	ALF1
CAMK2A/FCJ1	ENSG00000105281	CAMK2A	YKR016W	FCJ1
TCOF1/PRO1	ENSG00000105323	TCOF1	YDR300C	PRO1
CDC42/CDH1	ENSG00000105325	CDC42	YGL003C	CDH1
OSBPL3/YML6	ENSG00000105364	OSBPL3	YML025C	YML6
EPHA8/RSC3	ENSG00000105369	EPHA8	YDR303C	RSC3
SLC12A3/QDR1	ENSG00000105370	SLC12A3	YIL120W	QDR1
RAD18/RPS19B	ENSG00000105372	RAD18	YNL302C	RPS19B
ATP2B1/NOP53	ENSG00000105373	ATP2B1	YPL146C	NOP53
NCK2/CIR1	ENSG00000105379	NCK2	YGR207C	CIR1
MAP4K4/AVT7	ENSG00000105388	MAP4K4	YIL088C	AVT7
RPL31/DYS1	ENSG00000105397	RPL31	YHR068W	DYS1
WDR1/SEC17	ENSG00000105402	WDR1	YBL050W	SEC17
SNX13/YIP3	ENSG00000105404	SNX13	YNL044W	YIP3
ARHGAP10/ERD2	ENSG00000105438	ARHGAP10	YBL040C	ERD2
RPS6KA2/SYT1	ENSG00000105443	RPS6KA2	YPR095C	SYT1
ING3/UTP7	ENSG00000105447	ING3	YER082C	UTP7
WBSCR22/CDC9	ENSG00000105486	WBSCR22	YDL164C	CDC9
SEL1L/PLB3	ENSG00000105499	SEL1L	YOL011W	PLB3
TRIP13/TPD3	ENSG00000105568	TRIP13	YAL016W	TPD3
ATP6AP1/CTK3	ENSG00000105576	ATP6AP1	YML112W	CTK3
TCF3/CCC1	ENSG00000105607	TCF3	YLR220W	CCC1
TRIB2/NRG1	ENSG00000105610	TRIB2	YDR043C	NRG1
DAZAP1/PRP31	ENSG00000105618	DAZAP1	YGR091W	PRP31
MBD3/SEC28	ENSG00000105669	MBD3	YIL076W	SEC28
PRLH/DBP8	ENSG00000105671	PRLH	YHR169W	DBP8
HLTF/SFG1	ENSG00000105676	HLTF	YOR315W	SFG1
CPSF1/YRB30	ENSG00000105698	CPSF1	YGL164C	YRB30
CDH19/FPR4	ENSG00000105701	CDH19	YLR449W	FPR4
PDCD2/PXR1	ENSG00000105705	PDCD2	YGR280C	PXR1
PRKACA/PKH1	ENSG00000105723	PRKACA	YDR490C	PKH1
LPHN1/SPF1	ENSG00000105726	LPHN1	YEL031W	SPF1
ACTN1/SPC1	ENSG00000105737	ACTN1	YJR010C-A	SPC1
RPS6KA6/GLO4	ENSG00000105755	RPS6KA6	YOR040W	GLO4
EPN2/ZUO1	ENSG00000105821	EPN2	YGR285C	ZUO1
PTPN18/BET1	ENSG00000105829	PTPN18	YIL004C	BET1
LIMS2/TEL1	ENSG00000105851	LIMS2	YBL088C	TEL1
LNX1/LCD1	ENSG00000105854	LNX1	YDR499W	LCD1
TFRC/YKL069W	ENSG00000105855	TFRC	YKL069W	YKL069W
SREBF1/ZIM17	ENSG00000105866	SREBF1	YNL310C	ZIM17
TRPC5/HMRA1	ENSG00000105880	TRPC5	YCR097W	HMRA1
AFF4/STV1	ENSG00000105929	AFF4	YMR054W	STV1
UBE2D1/YGR066C	ENSG00000105939	UBE2D1	YGR066C	YGR066C
MPP5/KGD1	ENSG00000105953	MPP5	YIL125W	KGD1
SMC1A/YHR131C	ENSG00000105974	SMC1A	YHR131C	YHR131C
HSD17B10/PRR2	ENSG00000105976	HSD17B10	YDL214C	PRR2
MARK2/DJP1	ENSG00000105993	MARK2	YIR004W	DJP1
HMMR/RIM1	ENSG00000106028	HMMR	YCR028C-A	RIM1
CHFR/ATG17	ENSG00000106052	CHFR	YLR423C	ATG17
TRHDE/YBR139W	ENSG00000106066	TRHDE	YBR139W	YBR139W
P4HA2/YCR099C	ENSG00000106069	P4HA2	YCR099C	YCR099C
FCGR2B/SSO1	ENSG00000106089	FCGR2B	YPL232W	SSO1
NFATC3/GRS2	ENSG00000106105	NFATC3	YPR081C	GRS2
ACADVL/GIS3	ENSG00000106125	ACADVL	YLR094C	GIS3
FBXW11/PRT1	ENSG00000106263	FBXW11	YOR361C	PRT1
ACAP1/YLR179C	ENSG00000106333	ACAP1	YLR179C	YLR179C
CRMP1/NOP15	ENSG00000106344	CRMP1	YNL110C	NOP15
DERL2/IMD3	ENSG00000106348	DERL2	YLR432W	IMD3
NDE1/SPS18	ENSG00000106351	NDE1	YNL204C	SPS18
MRVI1/LSM5	ENSG00000106355	MRVI1	YER146W	LSM5
AP1M1/KTR3	ENSG00000106397	AP1M1	YBR205W	KTR3
PVR/VPS71	ENSG00000106400	PVR	YML041C	VPS71
IKBKG/OPI3	ENSG00000106404	IKBKG	YJR073C	OPI3
XRCC1/YML083C	ENSG00000106571	XRCC1	YML083C	YML083C
SCARB1/PRE8	ENSG00000106588	SCARB1	YML092C	PRE8
MCM2/MRPL32	ENSG00000106591	MCM2	YCR003W	MRPL32
TP63/RHB1	ENSG00000106615	TP63	YCR027C	RHB1
LLGL2/SDS23	ENSG00000106617	LLGL2	YGL056C	SDS23
NLE1/POL31	ENSG00000106628	NLE1	YJR006W	POL31
SDHA/HSP104	ENSG00000106665	SDHA	YLL026W	HSP104
SMARCE1/VMA21	ENSG00000106688	SMARCE1	YGR105W	VMA21
KDM5A/UTP21	ENSG00000106829	KDM5A	YLR409C	UTP21
ADAM11/DFG16	ENSG00000106952	ADAM11	YOR030W	DFG16
PPP2R3A/OAF1	ENSG00000106991	PPP2R3A	YAL051W	OAF1
FERMT2/ADK2	ENSG00000106992	FERMT2	YER170W	ADK2
ABCB11/AZR1	ENSG00000107020	ABCB11	YGR224W	AZR1
CD5L/PSD1	ENSG00000107186	CD5L	YNL169C	PSD1
PTGS2/SPG4	ENSG00000107187	PTGS2	YMR107W	SPG4
IGF2BP2/YFL066C	ENSG00000107201	IGF2BP2	YFL066C	YFL066C
MAP3K13/MBF1	ENSG00000107223	MAP3K13	YOR298C-A	MBF1
ST6GAL1/MRF1	ENSG00000107242	ST6GAL1	YGL143C	MRF1
VDAC1P1/SNL1	ENSG00000107262	VDAC1P1	YIL016W	SNL1
PICALM/DNA2	ENSG00000107290	PICALM	YHR164C	DNA2
NSF/PDR10	ENSG00000107331	NSF	YOR328W	PDR10
GLI2/YNL144C	ENSG00000107341	GLI2	YNL144C	YNL144C
CLASP1/GAT1	ENSG00000107485	CLASP1	YFL021W	GAT1
MRPS34/VBA5	ENSG00000107518	MRPS34	YKR105C	VBA5
NOTCH3/SLM3	ENSG00000107521	NOTCH3	YDL033C	SLM3
CLNS1A/TKL2	ENSG00000107537	CLNS1A	YBR117C	TKL2
PPP2R2C/PEX13	ENSG00000107554	PPP2R2C	YLR191W	PEX13
TEAD2/DPB11	ENSG00000107560	TEAD2	YJL090C	DPB11
EED/PHB1	ENSG00000107566	EED	YGR132C	PHB1
CDHR2/RPG1	ENSG00000107581	CDHR2	YBR079C	RPG1
SNCB/PET18	ENSG00000107611	SNCB	YCR020C	PET18
TSG101/TIF2	ENSG00000107625	TSG101	YJL138C	TIF2
ATP2A3/YOR022C	ENSG00000107651	ATP2A3	YOR022C	YOR022C
CA12/NSE4	ENSG00000107672	CA12	YDL105W	NSE4
MGLL/ATG26	ENSG00000107679	MGLL	YLR189C	ATG26
NTN4/CNA1	ENSG00000107758	NTN4	YLR433C	CNA1
BCS1L/MPM1	ENSG00000107771	BCS1L	YJL066C	MPM1
NUAK1/YCR051W	ENSG00000107854	NUAK1	YCR051W	YCR051W
SLC24A1/GEA1	ENSG00000107862	SLC24A1	YJR031C	GEA1
SCARF1/BCP1	ENSG00000107949	SCARF1	YDR361C	BCP1
LMAN1/YOL098C	ENSG00000107959	LMAN1	YOL098C	YOL098C
PTPLAD1/PSF3	ENSG00000107960	PTPLAD1	YOL146W	PSF3
IPCEF1/MPD1	ENSG00000108010	IPCEF1	YOR288C	MPD1
ZZEF1/NUP159	ENSG00000108021	ZZEF1	YIL115C	NUP159
ENO1/CDA1	ENSG00000108039	ENO1	YLR307W	CDA1
SLC12A1/SMC3	ENSG00000108055	SLC12A1	YJL074C	SMC3
C19orf10/RTS3	ENSG00000108091	C19orf10	YGR161C	RTS3
ANO8/CUL3	ENSG00000108094	ANO8	YGR003W	CUL3
ARHGEF10L/SSN2	ENSG00000108100	ARHGEF10L	YDR443C	SSN2
TXK/ADH2	ENSG00000108107	TXK	YMR303C	ADH2
KCNQ2/CAF120	ENSG00000108175	KCNQ2	YNL278W	CAF120
TACR2/CPR3	ENSG00000108179	TACR2	YML078W	CPR3
ACTR6/HED1	ENSG00000108256	ACTR6	YDR014W-A	HED1
TIPIN/PUP3	ENSG00000108294	TIPIN	YER094C	PUP3
SRI/CWC25	ENSG00000108296	SRI	YNL245C	CWC25
EIF4G3/NHP6A	ENSG00000108312	EIF4G3	YPR052C	NHP6A
NUP37/YNL019C	ENSG00000108342	NUP37	YNL019C	YNL019C
SEMA3A/RPN3	ENSG00000108344	SEMA3A	YER021W	RPN3
SEMA3C/NOP8	ENSG00000108349	SEMA3C	YOL144W	NOP8
ACAT1/SEE1	ENSG00000108370	ACAT1	YIL064W	SEE1
CELSR1/FUN19	ENSG00000108375	CELSR1	YAL034C	FUN19
ZNF638/RAD57	ENSG00000108384	ZNF638	YDR004W	RAD57
ADD2/DMA1	ENSG00000108395	ADD2	YHR115C	DMA1
FGF4/GPT2	ENSG00000108405	FGF4	YKR067W	GPT2
RASAL2/KAP95	ENSG00000108424	RASAL2	YLR347C	KAP95
MARK3/BOS1	ENSG00000108433	MARK3	YLR078C	BOS1
SLC25A3/HRQ1	ENSG00000108469	SLC25A3	YDR291W	HRQ1
FOSL2/ATG4	ENSG00000108510	FOSL2	YNL223W	ATG4
FRYL/DMA2	ENSG00000108523	FRYL	YNL116W	DMA2
FSCN1/DIC1	ENSG00000108528	FSCN1	YLR348C	DIC1
ACTB/MRPL20	ENSG00000108557	ACTB	YKR085C	MRPL20
PLD1/KRS1	ENSG00000108559	PLD1	YDR037W	KRS1
WDR62/MAM33	ENSG00000108561	WDR62	YIL070C	MAM33
DLG1/DOP1	ENSG00000108576	DLG1	YDR141C	DOP1
RAB7A/LAP3	ENSG00000108578	RAB7A	YNL239W	LAP3
BCAP29/GOS1	ENSG00000108587	BCAP29	YHL031C	GOS1
SART3/RBG2	ENSG00000108591	SART3	YGR173W	RBG2
ARHGAP15/SPB1	ENSG00000108592	ARHGAP15	YCL054W	SPB1
PAX2/RSC6	ENSG00000108604	PAX2	YCR052W	RSC6
EXOSC7/YML108W	ENSG00000108641	EXOSC7	YML108W	YML108W
KIFAP3/RRP5	ENSG00000108651	KIFAP3	YMR229C	RRP5
MCM6/SNU114	ENSG00000108654	MCM6	YKL173W	SNU114
REXO2/GEA2	ENSG00000108669	REXO2	YEL022W	GEA2
RBM7/RPN6	ENSG00000108671	RBM7	YDL097C	RPN6
RBMS2/YDL057W	ENSG00000108700	RBMS2	YDL057W	YDL057W
BAZ2A/SPT7	ENSG00000108773	BAZ2A	YBR081C	SPT7
PTPN23/YPT6	ENSG00000108774	PTPN23	YLR262C	YPT6
MLH1/INO4	ENSG00000108788	MLH1	YOL108C	INO4
UNG/MAM1	ENSG00000108799	UNG	YER106W	MAM1
KLHL20/MRP7	ENSG00000108826	KLHL20	YNL005C	MRP7
RGS11/HOS2	ENSG00000108840	RGS11	YGL194C	HOS2
PLXNA2/LUC7	ENSG00000108848	PLXNA2	YDL087C	LUC7
SPAG5/CHS2	ENSG00000108854	SPAG5	YBR038W	CHS2
ANKRD13A/MSG5	ENSG00000108861	ANKRD13A	YNL053W	MSG5
TPD52/FAA2	ENSG00000108946	TPD52	YER015W	FAA2
ACACB/LOT5	ENSG00000108953	ACACB	YKL183W	LOT5
TRAF4/YPL162C	ENSG00000108984	TRAF4	YPL162C	YPL162C
PAG1/KTI12	ENSG00000109046	PAG1	YKL110C	KTI12
GPATCH1/YIR042C	ENSG00000109065	GPATCH1	YIR042C	YIR042C
ICAM3/SPT6	ENSG00000109111	ICAM3	YGR116W	SPT6
NT5C2/DEP1	ENSG00000109118	NT5C2	YAL013W	DEP1
MCAM/POM33	ENSG00000109133	MCAM	YLL023C	POM33
GPC4/AVO2	ENSG00000109320	GPC4	YMR068W	AVO2
CAMSAP3/SIN4	ENSG00000109339	CAMSAP3	YNL236W	SIN4
RAP1GAP/OAC1	ENSG00000109424	RAP1GAP	YKL120W	OAC1
XAB2/MGE1	ENSG00000109519	XAB2	YOR232W	MGE1
ARHGEF1/GAR1	ENSG00000109534	ARHGEF1	YHR089C	GAR1
STXBP2/TRM9	ENSG00000109536	STXBP2	YML014W	TRM9
MAP2K7/GEF1	ENSG00000109572	MAP2K7	YJR040W	GEF1
NMRK2/PRP43	ENSG00000109606	NMRK2	YGL120C	PRP43
DGKD/DRS2	ENSG00000109654	DGKD	YAL026C	DRS2
CTTNBP2/CDC4	ENSG00000109670	CTTNBP2	YFL009W	CDC4
ACTL6B/TAH18	ENSG00000109756	ACTL6B	YPR048W	TAH18
RARB/PEX28	ENSG00000109775	RARB	YHR150W	PEX28
TOP2B/USV1	ENSG00000109787	TOP2B	YPL230W	USV1
NFKB2/YCG1	ENSG00000109805	NFKB2	YDR325W	YCG1
PPP1R12B/GPM3	ENSG00000109814	PPP1R12B	YOL056W	GPM3
DNAJC10/FMP52	ENSG00000109854	DNAJC10	YER004W	FMP52
GTF3C1/LDB16	ENSG00000109861	GTF3C1	YCL005W	LDB16
IL4R/ELP4	ENSG00000109911	IL4R	YPL101W	ELP4
USP33/ZPR1	ENSG00000109917	USP33	YGR211W	ZPR1
PAK3/SSB1	ENSG00000109971	PAK3	YDL229W	SSB1
DCX/TPS3	ENSG00000110047	DCX	YMR261C	TPS3
SNRPA/OSH2	ENSG00000110048	SNRPA	YDL019C	OSH2
SPAG6/DCS2	ENSG00000110063	SPAG6	YOR173W	DCS2
EXOSC5/SAP185	ENSG00000110075	EXOSC5	YJL098W	SAP185
DYNC1I2/YAT2	ENSG00000110090	DYNC1I2	YER024W	YAT2
APBB1IP/CLB1	ENSG00000110092	APBB1IP	YGR108W	CLB1
LRCH4/PRP19	ENSG00000110107	LRCH4	YLL036C	PRP19
FAM76B/PHO91	ENSG00000110344	FAM76B	YNR013C	PHO91
SIRT6/DHH1	ENSG00000110367	SIRT6	YDL160C	DHH1
TYR/PEX10	ENSG00000110395	TYR	YDR265W	PEX10
POLD3/KNS1	ENSG00000110422	POLD3	YLL019C	KNS1
ACTN2/SED4	ENSG00000110427	ACTN2	YCR067C	SED4
CAPZB/LAT1	ENSG00000110435	CAPZB	YNL071W	LAT1
PHF17/YNL247W	ENSG00000110619	PHF17	YNL247W	YNL247W
UBE2A/TOM70	ENSG00000110711	UBE2A	YNL121C	TOM70
FGFR1/NUP116	ENSG00000110713	FGFR1	YMR047C	NUP116
FKBP6/TFB1	ENSG00000110768	FKBP6	YDR311W	TFB1
GTF2I/NAS2	ENSG00000110801	GTF2I	YIL007C	NAS2
SMC1B/SPC19	ENSG00000110841	SMC1B	YDR201W	SPC19
FBLN1/PAR32	ENSG00000110851	FBLN1	YDL173W	PAR32
ITGA8/CRN1	ENSG00000110880	ITGA8	YLR429W	CRN1
CST7/CAX4	ENSG00000110881	CST7	YGR036C	CAX4
MAP2/CHA4	ENSG00000110887	MAP2	YLR098C	CHA4
PIAS2/ERG12	ENSG00000110921	PIAS2	YMR208W	ERG12
AMPH/ATP1	ENSG00000110955	AMPH	YBL099W	ATP1
ARAF/YFL067W	ENSG00000111011	ARAF	YFL067W	YFL067W
MCCC1/MAP2	ENSG00000111142	MCCC1	YBL091C	MAP2
FAP/LAP2	ENSG00000111144	FAP	YNL045W	LAP2
NEBL/PMT2	ENSG00000111203	NEBL	YAL023C	PMT2
UBE2K/CAT8	ENSG00000111206	UBE2K	YMR280C	CAT8
PIK3C3/RPS24B	ENSG00000111241	PIK3C3	YIL069C	RPS24B
N4BP2/ALD5	ENSG00000111275	N4BP2	YER073W	ALD5
SYNJ2/TAD2	ENSG00000111319	SYNJ2	YJL035C	TAD2
ADCY2/TFB4	ENSG00000111358	ADCY2	YPR056W	TFB4
PPP2R5C/SSO2	ENSG00000111450	PPP2R5C	YMR183C	SSO2
RBFOX1/SEC22	ENSG00000111481	RBFOX1	YLR268W	SEC22
GNB1/YJL163C	ENSG00000111530	GNB1	YJL163C	YJL163C
HOXA9/NUP84	ENSG00000111581	HOXA9	YDL116W	NUP84
EDN1/CDC36	ENSG00000111596	EDN1	YDL165W	CDC36
MLLT10/TOF1	ENSG00000111602	MLLT10	YNL273W	TOF1
ADCYAP1R1/KRR1	ENSG00000111615	ADCYAP1R1	YCL059C	KRR1
NRD1/TDH3	ENSG00000111640	NRD1	YGR192C	TDH3
VDAC3/NOP2	ENSG00000111641	VDAC3	YNL061W	NOP2
PCM1/SNF2	ENSG00000111642	PCM1	YOR290C	SNF2
CBFA2T2/YNG1	ENSG00000111653	CBFA2T2	YOR064C	YNG1
DBC1/YGR153W	ENSG00000111679	DBC1	YGR153W	YGR153W
ITCH/SPR1	ENSG00000111701	ITCH	YOR190W	SPR1
TP73/SIP2	ENSG00000111725	TP73	YGL208W	SIP2
TOLLIP/CTF19	ENSG00000111732	TOLLIP	YPL018W	CTF19
UBE2D4/HXT17	ENSG00000111752	UBE2D4	YNR072W	HXT17
RUNX1T1/NOP6	ENSG00000111786	RUNX1T1	YDL213C	NOP6
THOC1/KTR2	ENSG00000111802	THOC1	YKR061W	KTR2
OSBPL6/GIR2	ENSG00000111832	OSBPL6	YDR152W	GIR2
SLC1A3/ASF1	ENSG00000111875	SLC1A3	YJL115W	ASF1
XRCC5/CEG1	ENSG00000111880	XRCC5	YGL130W	CEG1
LXN/YER121W	ENSG00000111907	LXN	YER121W	YER121W
SP140/STE3	ENSG00000112038	SP140	YKL178C	STE3
MKNK1/RAD53	ENSG00000112062	MKNK1	YPL153C	RAD53
TNS1/MEP3	ENSG00000112077	TNS1	YPR138C	MEP3
REXO1/ALK2	ENSG00000112079	REXO1	YBL009W	ALK2
SAR1A/NGR1	ENSG00000112081	SAR1A	YBR212W	NGR1
CDC14A/YHR009C	ENSG00000112096	CDC14A	YHR009C	YHR009C
RAPGEF3/MCM3	ENSG00000112118	RAPGEF3	YEL032W	MCM3
CEACAM1/FAR10	ENSG00000112130	CEACAM1	YLR238W	FAR10
SENP1/HRT3	ENSG00000112146	SENP1	YLR097C	HRT3
DUSP13/MDN1	ENSG00000112159	DUSP13	YLR106C	MDN1
CIC/HUR1	ENSG00000112164	CIC	YGL168W	HUR1
LIPE/RPS15	ENSG00000112175	LIPE	YOL040C	RPS15
FDFT1/SRV2	ENSG00000112186	FDFT1	YNL138W	SRV2
PAFAH1B3/MET22	ENSG00000112200	PAFAH1B3	YOL064C	MET22
OPHN1/SSN8	ENSG00000112237	OPHN1	YNL025C	SSN8
KIF22/XPT1	ENSG00000112242	KIF22	YJR133W	XPT1
SCGN/YHI9	ENSG00000112245	SCGN	YHR029C	YHI9
PGM1/SLH1	ENSG00000112249	PGM1	YGR271W	SLH1
DDX1/FRE4	ENSG00000112282	DDX1	YNR060W	FRE4
DNM2/YJL132W	ENSG00000112293	DNM2	YJL132W	YJL132W
EPB41L2/NIT3	ENSG00000112303	EPB41L2	YLR351C	NIT3
RIMS1/MVP1	ENSG00000112335	RIMS1	YMR004W	MVP1
STX7/SKI7	ENSG00000112339	STX7	YOR076C	SKI7
RABL2B/SPO21	ENSG00000112343	RABL2B	YOL091W	SPO21
KEAP1/PEX7	ENSG00000112357	KEAP1	YDR142C	PEX7
PTPRH/PZF1	ENSG00000112365	PTPRH	YPR186C	PZF1
EPHA6/MCH2	ENSG00000112394	EPHA6	YKL221W	MCH2
SCTR/AVT3	ENSG00000112486	SCTR	YKL146W	AVT3
RFX3/GON7	ENSG00000112531	RFX3	YJL184W	GON7
RIF1/ENP1	ENSG00000112578	RIF1	YBR247C	ENP1
RAB21/SPT15	ENSG00000112592	RAB21	YER148W	SPT15
SLC4A4/RML2	ENSG00000112651	SLC4A4	YEL050C	RML2
SMARCA2/SDP1	ENSG00000112679	SMARCA2	YIL113W	SDP1
RDH8/ULP2	ENSG00000112701	RDH8	YIL031W	ULP2
SESN1/YHR213W-B	ENSG00000112715	SESN1	YHR213W-B	YHR213W-B
MID2/PRP45	ENSG00000112739	MID2	YAL032C	PRP45
COL5A3/FUN26	ENSG00000112759	COL5A3	YAL022C	FUN26
SRCAP/GTO3	ENSG00000112782	SRCAP	YMR251W	GTO3
KIAA0020/YMR124W	ENSG00000112851	KIAA0020	YMR124W	YMR124W
CPB2/PAP2	ENSG00000112941	CPB2	YOL115W	PAP2
CHRNA3/ERG13	ENSG00000112972	CHRNA3	YML126C	ERG13
KCNN2/ERP4	ENSG00000112983	KCNN2	YOR016C	ERP4
CNOT4/LYS1	ENSG00000112992	CNOT4	YIR034C	LYS1
PSEN1/SSA3	ENSG00000113013	PSEN1	YBL075C	SSA3
CPOX/AEP3	ENSG00000113048	CPOX	YPL005W	AEP3
MOK/SWH1	ENSG00000113163	MOK	YAR042W	SWH1
HSP90AA1/UBX3	ENSG00000113194	HSP90AA1	YDL091C	UBX3
RBL1/APE3	ENSG00000113269	RBL1	YBR286W	APE3
DLGAP4/THG1	ENSG00000113272	DLGAP4	YGR024C	THG1
CFHR2/ENT5	ENSG00000113282	CFHR2	YDR153C	ENT5
NDC80/CCR4	ENSG00000113300	NDC80	YAL021C	CCR4
AP4E1/SAN1	ENSG00000113312	AP4E1	YDR143C	SAN1
RSBN1/MSH3	ENSG00000113318	RSBN1	YCR092C	MSH3
MAGI3/BUD5	ENSG00000113319	MAGI3	YCR038C	BUD5
CXCL2/NDL1	ENSG00000113368	CXCL2	YLR254C	NDL1
AFP/SUB1	ENSG00000113387	AFP	YMR039C	SUB1
COL4A4/MST1	ENSG00000113407	COL4A4	YKL194C	MST1
OSTM1/RAD17	ENSG00000113456	OSTM1	YOR368W	RAD17
CDH7/YDR514C	ENSG00000113532	CDH7	YDR514C	YDR514C
PCNP/SKP1	ENSG00000113558	PCNP	YDR328C	SKP1
ARG2/PPH22	ENSG00000113575	ARG2	YDL188C	PPH22
MEF2C/YJL028W	ENSG00000113580	MEF2C	YJL028W	YJL028W
PTPRC/PRP46	ENSG00000113593	PTPRC	YPL151C	PRP46
CACNA1S/SFB3	ENSG00000113615	CACNA1S	YHR098C	SFB3
PKP1/MRPL1	ENSG00000113645	PKP1	YDR116C	MRPL1
UBA5/PRP40	ENSG00000113649	UBA5	YKL012W	PRP40
STK17B/HSP10	ENSG00000113657	STK17B	YOR020C	HSP10
CDC14B/YLR253W	ENSG00000113712	CDC14B	YLR253W	YLR253W
ZNF510/CEM1	ENSG00000113719	ZNF510	YER061C	CEM1
LRP2/SAT4	ENSG00000113721	LRP2	YCR008W	SAT4
ZNF506/ATG11	ENSG00000113734	ZNF506	YPR049C	ATG11
DUSP12/SMC4	ENSG00000113810	DUSP12	YLR086W	SMC4
ENSG00000081770/ARP8	ENSG00000113812	ENSG00000081770	YOR141C	ARP8
CADPS2/EST2	ENSG00000113889	CADPS2	YLR318W	EST2
HSPB11/SWI5	ENSG00000113916	HSPB11	YDR146C	SWI5
IL12RB2/EMP46	ENSG00000114013	IL12RB2	YLR080W	EMP46
SMARCD3/OGG1	ENSG00000114026	SMARCD3	YML060W	OGG1
FYB/UFD4	ENSG00000114062	FYB	YKL010C	UFD4
MPP4/VID28	ENSG00000114098	MPP4	YIL017C	VID28
STRADB/AAD14	ENSG00000114115	STRADB	YNL331C	AAD14
BZW1/YIA6	ENSG00000114120	BZW1	YIL006W	YIA6
PGR/APC11	ENSG00000114125	PGR	YDL008W	APC11
ME2/BDF1	ENSG00000114166	ME2	YLR399C	BDF1
C5orf22/ARC19	ENSG00000114209	C5orf22	YKL013C	ARC19
CCNT2/BCY1	ENSG00000114302	CCNT2	YIL033C	BCY1
EPB41L3/UBP3	ENSG00000114316	EPB41L3	YER151C	UBP3
COBLL1/GPA2	ENSG00000114353	COBLL1	YER020W	GPA2
DLG3/RPL24A	ENSG00000114391	DLG3	YGL031C	RPL24A
TRAF5/YMR315W	ENSG00000114416	TRAF5	YMR315W	YMR315W
MRPL22/GPB2	ENSG00000114423	MRPL22	YAL056W	GPB2
GEMIN5/MPC54	ENSG00000114473	GEMIN5	YOR177C	MPC54
OPRK1/GLC3	ENSG00000114480	OPRK1	YEL011W	GLC3
NFE2L1/URA3	ENSG00000114491	NFE2L1	YEL021W	URA3
GSK3B/NRD1	ENSG00000114503	GSK3B	YNL251C	NRD1
ITGB5/VMA1	ENSG00000114573	ITGB5	YDL185W	VMA1
ERC1/TPN1	ENSG00000114638	ERC1	YGL186C	TPN1
XPO1/HFI1	ENSG00000114745	XPO1	YPL254W	HFI1
PALB2/SUI1	ENSG00000114784	PALB2	YNL244C	SUI1
DOPEY1/CPS1	ENSG00000114786	DOPEY1	YJL172W	CPS1
BCKDHB/TIF4631	ENSG00000114867	BCKDHB	YGR162W	TIF4631
KAT6A/ORM1	ENSG00000114978	KAT6A	YGR038W	ORM1
ULK2/TPP1	ENSG00000115008	ULK2	YMR156C	TPP1
GRHL2/FAB1	ENSG00000115020	GRHL2	YFR019W	FAB1
TNPO1/ATM1	ENSG00000115073	TNPO1	YMR301C	ATM1
P2RX5/MPS1	ENSG00000115085	P2RX5	YDL028C	MPS1
ITGAE/ARP3	ENSG00000115091	ITGAE	YJR065C	ARP3
DIS3/ARG8	ENSG00000115107	DIS3	YOL140W	ARG8
PIBF1/IST3	ENSG00000115128	PIBF1	YIR005W	IST3
ENSG00000083622/ZTA1	ENSG00000115129	ENSG00000083622	YBR046C	ZTA1
NUFIP1/CTA1	ENSG00000115145	NUFIP1	YDR256C	CTA1
RRAGB/GUT2	ENSG00000115159	RRAGB	YIL155C	GUT2
CYLD/HHT2	ENSG00000115163	CYLD	YNL031C	HHT2
SLC27A5/YML079W	ENSG00000115207	SLC27A5	YML079W	YML079W
ZNF324/GCN3	ENSG00000115211	ZNF324	YKR026C	GCN3
ZNF446/RPN11	ENSG00000115233	ZNF446	YFR004W	RPN11
ZNF8/CYR1	ENSG00000115241	ZNF8	YJL005W	CYR1
RPS5/PRB1	ENSG00000115257	RPS5	YEL060C	PRB1
FAT1/CWH41	ENSG00000115275	FAT1	YGL027C	CWH41
YTHDC1/NUM1	ENSG00000115306	YTHDC1	YDR150W	NUM1
CHMP2B/CUE4	ENSG00000115307	CHMP2B	YML101C	CUE4
PPIE/TAE1	ENSG00000115318	PPIE	YBR261C	TAE1
ZMPSTE24/HTB2	ENSG00000115350	ZMPSTE24	YBL002W	HTB2
NOA1/TID3	ENSG00000115355	NOA1	YIL144W	TID3
REST/SLX1	ENSG00000115392	REST	YBR228W	SLX1
SSH1/BSC2	ENSG00000115414	SSH1	YDR275W	BSC2
GSTP1/BLI1	ENSG00000115415	GSTP1	YKL061W	BLI1
APLP2/GMH1	ENSG00000115446	APLP2	YKR030W	GMH1
SLCO1A2/CCT4	ENSG00000115484	SLCO1A2	YDL143W	CCT4
WBP11/PLP1	ENSG00000115514	WBP11	YDR183W	PLP1
EIF3I/HSH155	ENSG00000115524	EIF3I	YMR288W	HSH155
TXLNA/VPS24	ENSG00000115561	TXLNA	YKL041W	VPS24
APOB/YDR266C	ENSG00000115568	APOB	YDR266C	YDR266C
NCOA1/YDR541C	ENSG00000115590	NCOA1	YDR541C	YDR541C
KIF3C/YJR096W	ENSG00000115594	KIF3C	YJR096W	YJR096W
RAB10/FLO1	ENSG00000115602	RAB10	YAR050W	FLO1
GCKR/SPO12	ENSG00000115648	GCKR	YHR152W	SPO12
HADHA/CSR2	ENSG00000115652	HADHA	YPR030W	CSR2
MAPRE3/DUR3	ENSG00000115665	MAPRE3	YHL016C	DUR3
CAD/SDS22	ENSG00000115685	CAD	YKL193C	SDS22
CD59/RFS1	ENSG00000115756	CD59	YBR052C	RFS1
CD82/SPE1	ENSG00000115758	CD82	YKL184W	SPE1
ATRX/RPL23A	ENSG00000115762	ATRX	YBL087C	RPL23A
TAF9/GRH1	ENSG00000115806	TAF9	YDR517W	GRH1
FCN1/CAC2	ENSG00000115808	FCN1	YML102W	CAC2
MECOM/AAC1	ENSG00000115840	MECOM	YMR056C	AAC1
SCAMP1/YMR114C	ENSG00000115850	SCAMP1	YMR114C	YMR114C
PREP/DPS1	ENSG00000115866	PREP	YLL018C	DPS1
HACE1/CDC25	ENSG00000115904	HACE1	YLR310C	CDC25
SEH1L/BNA5	ENSG00000115919	SEH1L	YLR231C	BNA5
WDR47/VRP1	ENSG00000115935	WDR47	YLR337C	VRP1
OVGP1/PNO1	ENSG00000115946	OVGP1	YOR145C	PNO1
MAP3K4/ORC1	ENSG00000115947	MAP3K4	YML065W	ORC1
PILRA/MRPS18	ENSG00000115963	PILRA	YNL306W	MRPS18
IGSF9/CST6	ENSG00000115966	IGSF9	YIL036W	CST6
ABCB1/YPL236C	ENSG00000115977	ABCB1	YPL236C	YPL236C
AKR1B1/RVB2	ENSG00000115993	AKR1B1	YPL235W	RVB2
CPNE3/FKS1	ENSG00000116001	CPNE3	YLR342W	FKS1
RRN3/SMT3	ENSG00000116030	RRN3	YDR510W	SMT3
CTTN/SSZ1	ENSG00000116044	CTTN	YHR064C	SSZ1
MTIF2/MSH6	ENSG00000116062	MTIF2	YDR097C	MSH6
TTC39A/IRC24	ENSG00000116096	TTC39A	YIR036C	IRC24
EPS15/ALO1	ENSG00000116133	EPS15	YML086C	ALO1
ORC1/RFA3	ENSG00000116147	ORC1	YJL173C	RFA3
MGST2/STE14	ENSG00000116237	MGST2	YDR410C	STE14
CHERP/RPL22A	ENSG00000116251	CHERP	YLR061W	RPL22A
ATG16L1/RAD26	ENSG00000116254	ATG16L1	YJR035W	RAD26
USP40/DCG1	ENSG00000116266	USP40	YIR030C	DCG1
RAD54L/NPL3	ENSG00000116350	RAD54L	YDR432W	NPL3
MAST2/TGL5	ENSG00000116455	MAST2	YOR081C	TGL5
DNAJA1/ATP4	ENSG00000116459	DNAJA1	YPL078C	ATP4
B4GALT1/YPT31	ENSG00000116473	B4GALT1	YER031C	YPT31
CHMP5/BYE1	ENSG00000116539	CHMP5	YKL005C	BYE1
NFX1/SPE3	ENSG00000116649	NFX1	YPR069C	SPE3
DIMT1/STB6	ENSG00000116661	DIMT1	YKL072W	STB6
IPO11/REV7	ENSG00000116670	IPO11	YIL139C	REV7
EIF2AK1/YEL023C	ENSG00000116678	EIF2AK1	YEL023C	YEL023C
EPDR1/YLH47	ENSG00000116679	EPDR1	YPR125W	YLH47
SEPHS1/FZO1	ENSG00000116688	SEPHS1	YBR179C	FZO1
MRPL28/EBS1	ENSG00000116698	MRPL28	YDR206W	EBS1
CEACAM6/GCD14	ENSG00000116731	CEACAM6	YJL125C	GCD14
RBM22/YER077C	ENSG00000116750	RBM22	YER077C	YER077C
TMED2/HSH49	ENSG00000116754	TMED2	YOR319W	HSH49
ERO1LB/SOR2	ENSG00000116791	ERO1LB	YDL246C	SOR2
ZFAND6/MSW1	ENSG00000116874	ZFAND6	YDR268W	MSW1
TXLNG/SLC1	ENSG00000116906	TXLNG	YDL052C	SLC1
PPEF1/RPS12	ENSG00000116918	PPEF1	YOR369C	RPS12
LAT2/GTR2	ENSG00000116954	LAT2	YGR163W	GTR2
HUWE1/POS5	ENSG00000116962	HUWE1	YPL188W	POS5
ZW10/YIL161W	ENSG00000116977	ZW10	YIL161W	YIL161W
ALG9/RPS10A	ENSG00000116983	ALG9	YOR293W	RPS10A
MYBPC2/MHT1	ENSG00000116984	MYBPC2	YLL062C	MHT1
NOX4/KIN4	ENSG00000117020	NOX4	YOR233W	KIN4
ACOX3/RIB5	ENSG00000117091	ACOX3	YBR256C	RIB5
MTMR2/MIF2	ENSG00000117114	MTMR2	YKL089W	MIF2
PPP1R15A/SDH2	ENSG00000117118	PPP1R15A	YLL041C	SDH2
HSD17B14/SSF1	ENSG00000117133	HSD17B14	YHR066W	SSF1
TRIP6/JHD2	ENSG00000117139	TRIP6	YJR119C	JHD2
ACHE/MRPS28	ENSG00000117155	ACHE	YDR337W	MRPS28
FTL/SWD1	ENSG00000117222	FTL	YAR003W	SWD1
SRRT/YOR262W	ENSG00000117228	SRRT	YOR262W	YOR262W
BAX/ROD1	ENSG00000117289	BAX	YOR018W	ROD1
NLK/GAL10	ENSG00000117308	NLK	YBR019C	GAL10
PIGS/PRP3	ENSG00000117360	PIGS	YDR473C	PRP3
ATXN7L3/YGL082W	ENSG00000117385	ATXN7L3	YGL082W	YGL082W
PGS1/GAL2	ENSG00000117394	PGS1	YLR081W	GAL2
PSMC5/EBP2	ENSG00000117395	PSMC5	YKL172W	EBP2
UIMC1/CDC20	ENSG00000117399	UIMC1	YGL116W	CDC20
CETP/KAP122	ENSG00000117408	CETP	YGL016W	KAP122
MMP2/VMA16	ENSG00000117410	MMP2	YHR026W	VMA16
GNAO1/GRE3	ENSG00000117448	GNAO1	YHR104W	GRE3
OGFOD1/AHP1	ENSG00000117450	OGFOD1	YLR109W	AHP1
SH3BP2/HDA2	ENSG00000117461	SH3BP2	YDR295C	HDA2
ADD1/PHO13	ENSG00000117519	ADD1	YDL236W	PHO13
C14orf166/HEF3	ENSG00000117528	C14orf166	YNL014W	HEF3
NID2/DPH5	ENSG00000117543	NID2	YLR172C	DPH5
GMCL1/WWM1	ENSG00000117560	GMCL1	YFL010C	WWM1
SF3B2/ARG4	ENSG00000117586	SF3B2	YHR018C	ARG4
KLHL42/PRX1	ENSG00000117592	KLHL42	YBL064C	PRX1
GNAS/UTP25	ENSG00000117597	GNAS	YIL091C	UTP25
DNM1L/RPC53	ENSG00000117614	DNM1L	YDL150W	RPC53
PTHLH/BDP1	ENSG00000117625	PTHLH	YNL039W	BDP1
PHACTR3/YAP3	ENSG00000117632	PHACTR3	YHL009C	YAP3
ERGIC2/BCK1	ENSG00000117676	ERGIC2	YJL095W	BCK1
TFAP2C/RER2	ENSG00000117682	TFAP2C	YBR002C	RER2
AURKA/SWI1	ENSG00000117713	AURKA	YPL016W	SWI1
PIR/SPC72	ENSG00000117724	PIR	YAL047C	SPC72
RFX2/RFA2	ENSG00000117748	RFX2	YNL312W	RFA2
SULT2B1/PEP12	ENSG00000117758	SULT2B1	YOR036W	PEP12
CNOT3/KES1	ENSG00000117859	CNOT3	YPL145C	KES1
GP6/TCB3	ENSG00000117868	GP6	YML072C	TCB3
PTPN4/PEP4	ENSG00000117984	PTPN4	YPL154C	PEP4
DDX18/IRR1	ENSG00000118007	DDX18	YIL026C	IRR1
KHSRP/SET1	ENSG00000118058	KHSRP	YHR119W	SET1
GNA11/NTH2	ENSG00000118094	GNA11	YBR001C	NTH2
EDEM2/MIG3	ENSG00000118263	EDEM2	YER028C	MIG3
DNMT3B/MOT3	ENSG00000118495	DNMT3B	YMR070W	MOT3
REM1/YDR374C	ENSG00000118503	REM1	YDR374C	YDR374C
TPX2/YJR154W	ENSG00000118507	TPX2	YJR154W	YJR154W
PDRG1/YPL067C	ENSG00000118508	PDRG1	YPL067C	YPL067C
EPB41L1/YDR026C	ENSG00000118513	EPB41L1	YDR026C	YDR026C
DOCK9/FMP48	ENSG00000118515	DOCK9	YGR052W	FMP48
DOCK3/CAR1	ENSG00000118520	DOCK3	YPL111W	CAR1
COQ9/YLR352W	ENSG00000118564	COQ9	YLR352W	YLR352W
CRLS1/NYV1	ENSG00000118640	CRLS1	YLR093C	NYV1
PPP1R13B/SWP1	ENSG00000118705	PPP1R13B	YMR149W	SWP1
SIGLEC1/YGL036W	ENSG00000118873	SIGLEC1	YGL036W	YGL036W
FKBP1A/SNX4	ENSG00000118960	FKBP1A	YJL036W	SNX4
NSFL1C/PCL9	ENSG00000118971	NSFL1C	YDL179W	PCL9
MAVS/TFC4	ENSG00000119041	MAVS	YGR047C	TFC4
F11/RAD6	ENSG00000119048	F11	YGL058W	RAD6
XRN2/YPR015C	ENSG00000119138	XRN2	YPR015C	YPR015C
DYNLL1/CFT2	ENSG00000119203	DYNLL1	YLR115W	CFT2
TESC/UTP10	ENSG00000119285	TESC	YJL109C	UTP10
SNX5/RAD23	ENSG00000119318	SNX5	YEL037C	RAD23
RPL6/RTG1	ENSG00000119335	RPL6	YOL067C	RTG1
MAPKAPK5/RRD2	ENSG00000119383	MAPKAPK5	YPL152W	RRD2
P2RX7/GLE1	ENSG00000119392	P2RX7	YDL207W	GLE1
ESF1/MTG2	ENSG00000119396	ESF1	YHR168W	MTG2
RBBP9/BRR1	ENSG00000119397	RBBP9	YPR057W	BRR1
ANAPC5/RRT13	ENSG00000119402	ANAPC5	YER066W	RRT13
SLC23A2/KIC1	ENSG00000119408	SLC23A2	YHR102W	KIC1
TMEM230/SIT4	ENSG00000119414	TMEM230	YDL047W	SIT4
DZANK1/MIC14	ENSG00000119421	DZANK1	YDR031W	MIC14
KDM2B/SUC2	ENSG00000119535	KDM2B	YIL162W	SUC2
TASP1/VPS4	ENSG00000119541	TASP1	YPR173C	VPS4
GCN1L1/SRM1	ENSG00000119638	GCN1L1	YGL097W	SRM1
RPLP0/MLH3	ENSG00000119684	RPLP0	YPL164C	MLH3
PXN/PXA1	ENSG00000119688	PXN	YPL147W	PXA1
RPH3A/YET1	ENSG00000119703	RPH3A	YKL065C	YET1
TRMT6/CBC2	ENSG00000119707	TRMT6	YPL178W	CBC2
CHGB/ALD2	ENSG00000119711	CHGB	YMR170C	ALD2
PEBP1/GCD7	ENSG00000119718	PEBP1	YLR291C	GCD7
TBX5/COQ6	ENSG00000119723	TBX5	YGR255C	COQ6
BRAP/TOM40	ENSG00000119725	BRAP	YMR203W	TOM40
ERP29/CCT8	ENSG00000119760	ERP29	YJL008C	CCT8
NOS1/AXL1	ENSG00000119912	NOS1	YPR122W	AXL1
FUS/OCT1	ENSG00000119917	FUS	YKL134C	OCT1
IGBP1/TSR3	ENSG00000119929	IGBP1	YOR006C	TSR3
FXYD3/PIG2	ENSG00000119938	FXYD3	YIL045W	PIG2
GANAB/XKS1	ENSG00000119950	GANAB	YGR194C	XKS1
GMIP/YHL042W	ENSG00000119965	GMIP	YHL042W	YHL042W
RBM41/MAK11	ENSG00000120008	RBM41	YKL021C	MAK11
BIRC5/AAT2	ENSG00000120053	BIRC5	YLR027C	AAT2
LAG3/MET17	ENSG00000120054	LAG3	YLR303W	MET17
MLF2/PIS1	ENSG00000120088	MLF2	YPR113W	PIS1
OTUB2/PPS1	ENSG00000120129	OTUB2	YBR276C	PPS1
DDX24/STE7	ENSG00000120156	DDX24	YDL159W	STE7
ZBTB25/RCL1	ENSG00000120158	ZBTB25	YOL010W	RCL1
ARHGAP4/MOB1	ENSG00000120162	ARHGAP4	YIL106W	MOB1
ANKRD24/MTR2	ENSG00000120253	ANKRD24	YKL186C	MTR2
RCOR1/MRP2	ENSG00000120333	RCOR1	YPR166C	MRP2
LTBP4/CCT2	ENSG00000120438	LTBP4	YIL142W	CCT2
BLVRB/RTA1	ENSG00000120457	BLVRB	YGR213C	RTA1
SLC9A1/DCR2	ENSG00000120659	SLC9A1	YLR361C	DCR2
SPTLC1/DAN4	ENSG00000120690	SPTLC1	YJR151C	DAN4
PAPOLA/SSE2	ENSG00000120694	PAPOLA	YBR169C	SSE2
CCNK/ALG5	ENSG00000120697	CCNK	YPL227C	ALG5
PCBP4/RRP43	ENSG00000120699	PCBP4	YCR035C	RRP43
RGS1/SUP45	ENSG00000120705	RGS1	YBR143C	SUP45
MRPS33/YLR001C	ENSG00000120708	MRPS33	YLR001C	YLR001C
NDUFB2/MET31	ENSG00000120738	NDUFB2	YPL038W	MET31
ENSG00000090269/UTP20	ENSG00000120800	ENSG00000090269	YBL004W	UTP20
NUDC/FUS1	ENSG00000120802	NUDC	YCL027W	FUS1
MAEA/HAP3	ENSG00000120837	MAEA	YBL021C	HAP3
ICAM1/RAD28	ENSG00000120868	ICAM1	YDR030C	RAD28
STRN4/FIP1	ENSG00000120885	STRN4	YJR093C	FIP1
IRAK3/YAR064W	ENSG00000120907	IRAK3	YAR064W	YAR064W
LYZ/PPZ2	ENSG00000120910	LYZ	YDR436W	PPZ2
SI/YLR118C	ENSG00000120992	SI	YLR118C	YLR118C
MUL1/RRI1	ENSG00000121022	MUL1	YDL216C	RRI1
PDCD7/YGR017W	ENSG00000121067	PDCD7	YGR017W	YGR017W
SPG21/YML082W	ENSG00000121152	SPG21	YML082W	YML082W
DNAJB11/SPC2	ENSG00000121552	DNAJB11	YML055W	SPC2
THPO/CTT1	ENSG00000121691	THPO	YGR088W	CTT1
CHRD/CST9	ENSG00000121741	CHRD	YLR394W	CST9
FLT3LG/BUB2	ENSG00000121749	FLT3LG	YMR055C	BUB2
RAB11FIP3/BI4	ENSG00000121858	RAB11FIP3	Q0120	BI4
GNPTG/STT4	ENSG00000121879	GNPTG	YLR305C	STT4
ZNF268/YER140W	ENSG00000121931	ZNF268	YER140W	YER140W
GOLGA3/TPI1	ENSG00000121957	GOLGA3	YDR050C	TPI1
PABPC4/YCR061W	ENSG00000121966	PABPC4	YCR061W	YCR061W
CD209/NUP188	ENSG00000122025	CD209	YML103C	NUP188
MCOLN1/FZF1	ENSG00000122034	MCOLN1	YGL254W	FZF1
EFNB1/INP52	ENSG00000122126	EFNB1	YNL106C	INP52
AARS/MRP4	ENSG00000122140	AARS	YHL004W	MRP4
GLG1/COG5	ENSG00000122176	GLG1	YNL051W	COG5
KIF4A/COP1	ENSG00000122218	KIF4A	YDL145C	COP1
PLEKHG2/AUS1	ENSG00000122223	PLEKHG2	YOR011W	AUS1
PITPNM2/MPE1	ENSG00000122257	PITPNM2	YKL059C	MPE1
EXOC1/MDM31	ENSG00000122299	EXOC1	YHR194W	MDM31
DTX2/LRO1	ENSG00000122367	DTX2	YNR008W	LRO1
NLRC4/CDC3	ENSG00000122545	NLRC4	YLR314C	CDC3
NRCAM/CDC40	ENSG00000122692	NRCAM	YDR364C	CDC40
LAMB1/YMR111C	ENSG00000122705	LAMB1	YMR111C	YMR111C
SLC26A3/WTM2	ENSG00000122741	SLC26A3	YOR229W	WTM2
DLD/YMR317W	ENSG00000122778	DLD	YMR317W	YMR317W
WDR7/YER130C	ENSG00000122877	WDR7	YER130C	YER130C
TXNL1/MF(ALPHA)1	ENSG00000122952	TXNL1	YPL187W	MF(ALPHA)1
IL5RA/PEP8	ENSG00000122958	IL5RA	YJL053W	PEP8
ITGA6/MRD1	ENSG00000122965	ITGA6	YPR112C	MRD1
RAPGEF4/BBP1	ENSG00000122966	RAPGEF4	YPL255W	BBP1
ENSG00000091436/DRS1	ENSG00000123064	ENSG00000091436	YLL008W	DRS1
FH/TUL1	ENSG00000123091	FH	YKL034W	TUL1
SEL1L3/EDC2	ENSG00000123094	SEL1L3	YER035W	EDC2
TF/YEL076C-A	ENSG00000123131	TF	YEL076C-A	YEL076C-A
MYO15A/PET191	ENSG00000123146	MYO15A	YJR034W	PET191
APOH/DIP2	ENSG00000123154	APOH	YLR129W	DIP2
NLRP1/CCC2	ENSG00000123191	NLRP1	YDR270W	CCC2
ACKR6/TIS11	ENSG00000123200	ACKR6	YLR136C	TIS11
SPAG7/SFH1	ENSG00000123219	SPAG7	YLR321C	SFH1
ORC6/TMA17	ENSG00000123240	ORC6	YDL110C	TMA17
ZC3HC1/GIM5	ENSG00000123349	ZC3HC1	YML094W	GIM5
ESR1/YCK1	ENSG00000123374	ESR1	YHR135C	YCK1
RGS17/PRC1	ENSG00000123384	RGS17	YMR297W	PRC1
ANGPT2/MSN2	ENSG00000123411	ANGPT2	YMR037C	MSN2
CD200/PPM2	ENSG00000123444	CD200	YOL141W	PPM2
CMA1/ATP11	ENSG00000123472	CMA1	YNL315C	ATP11
PSME1/LGE1	ENSG00000123562	PSME1	YPL055C	LGE1
JPH4/YPT7	ENSG00000123595	JPH4	YML001W	YPT7
MYH7/AVT4	ENSG00000123643	MYH7	YNL101W	AVT4
CEBPE/RRP45	ENSG00000123737	CEBPE	YDR280W	RRP45
SLC7A8/PFK26	ENSG00000123836	SLC7A8	YIL107C	PFK26
OSGEP/SPC29	ENSG00000123933	OSGEP	YPL124W	SPC29
RNF31/CKS1	ENSG00000123975	RNF31	YBR135W	CKS1
SCFD1/LAP4	ENSG00000123992	SCFD1	YKL103C	LAP4
G2E3/SPR6	ENSG00000123999	G2E3	YER115C	SPR6
HECTD1/DIP5	ENSG00000124067	HECTD1	YPL265W	DIP5
HNRNPC/GPI16	ENSG00000124155	HNRNPC	YHR188C	GPI16
RPGRIP1/ATP15	ENSG00000124172	RPGRIP1	YPL271W	ATP15
SUPT16H/RVS167	ENSG00000124181	SUPT16H	YDR388W	RVS167
TOX4/NAB3	ENSG00000124193	TOX4	YPL190C	NAB3
GEMIN2/CSE1	ENSG00000124207	GEMIN2	YGL238W	CSE1
TGM1/MMS2	ENSG00000124208	TGM1	YGL087C	MMS2
TINF2/TEM1	ENSG00000124209	TINF2	YML064C	TEM1
DAZL/MDM34	ENSG00000124214	DAZL	YGL219C	MDM34
SEMA6A/OAR1	ENSG00000124222	SEMA6A	YKL055C	OAR1
TRPM7/DBP10	ENSG00000124228	TRPM7	YDL031W	DBP10
TYRO3/HBT1	ENSG00000124233	TYRO3	YDL223C	HBT1
WDR76/YFR006W	ENSG00000124299	WDR76	YFR006W	YFR006W
CAPN3/SNC2	ENSG00000124333	CAPN3	YOR327C	SNC2
SNAP23/RFU1	ENSG00000124356	SNAP23	YLR073C	RFU1
PHGDH/TOS1	ENSG00000124357	PHGDH	YBR162C	TOS1
COL9A3/SAD1	ENSG00000124422	COL9A3	YFR005C	SAD1
EZR/UBP8	ENSG00000124486	EZR	YMR223W	UBP8
MYL6/SAM37	ENSG00000124491	MYL6	YMR060C	SAM37
AGO1/YHC1	ENSG00000124562	AGO1	YLR298C	YHC1
TEKT2/TFB2	ENSG00000124570	TEKT2	YPL122C	TFB2
CLSPN/BPT1	ENSG00000124574	CLSPN	YLL015W	BPT1
UNC13D/OST6	ENSG00000124641	UNC13D	YML019W	OST6
DPYSL2/KEL3	ENSG00000124702	DPYSL2	YPL263C	KEL3
TGFB2/CRG1	ENSG00000124713	TGFB2	YHR209W	CRG1
NUP50/MCM1	ENSG00000124762	NUP50	YMR043W	MCM1
CDC45/ROX1	ENSG00000124766	CDC45	YPR065W	ROX1
COMT/MIG1	ENSG00000124782	COMT	YGL035C	MIG1
LRRFIP2/NUP1	ENSG00000124789	LRRFIP2	YOR098C	NUP1
HDAC6/FMP23	ENSG00000124802	HDAC6	YBR047W	FMP23
KRT31/MSA1	ENSG00000124813	KRT31	YOR066W	MSA1
CDC6/SPC105	ENSG00000124831	CDC6	YGL093W	SPC105
UPRT/DSL1	ENSG00000124839	UPRT	YNL258C	DSL1
CDC23/NSG2	ENSG00000124942	CDC23	YNL156C	NSG2
CBX5/CDC39	ENSG00000125107	CBX5	YCR093W	CDC39
SUCO/EMP70	ENSG00000125304	SUCO	YLR083C	EMP70
MSH2/UPF3	ENSG00000125351	MSH2	YGR072W	UPF3
MAP3K1/PEP5	ENSG00000125352	MAP3K1	YMR231W	PEP5
DHPS/SPR3	ENSG00000125354	DHPS	YGR059W	SPR3
HOOK2/GGA2	ENSG00000125447	HOOK2	YHR108W	GGA2
ARCN1/ADY2	ENSG00000125450	ARCN1	YCR010C	ADY2
PSMD5/REB1	ENSG00000125482	PSMD5	YBR049C	REB1
PTGS1/RPA135	ENSG00000125630	PTGS1	YPR010C	RPA135
NUP188/YKL047W	ENSG00000125651	NUP188	YKL047W	YKL047W
CRAT/THO2	ENSG00000125676	CRAT	YNL139C	THO2
SH2D3C/NSE5	ENSG00000125686	SH2D3C	YML023C	NSE5
NANS/IST1	ENSG00000125726	NANS	YNL265C	IST1
DFNB31/GPI15	ENSG00000125730	DFNB31	YNL038W	GPI15
CWF19L1/RGD2	ENSG00000125733	CWF19L1	YFL047W	RGD2
SEMA4G/YHL017W	ENSG00000125734	SEMA4G	YHL017W	YHL017W
BTAF1/SPS100	ENSG00000125740	BTAF1	YHR139C	SPS100
IKZF5/SMD2	ENSG00000125743	IKZF5	YLR275W	SMD2
BLNK/RTN2	ENSG00000125744	BLNK	YDL204W	RTN2
SORBS1/SQT1	ENSG00000125746	SORBS1	YIR012W	SQT1
BAMBI/RPL18A	ENSG00000125753	BAMBI	YOL120C	RPL18A
IL11/GPD1	ENSG00000125775	IL11	YDL022W	GPD1
MYO3A/HCM1	ENSG00000125798	MYO3A	YCR065W	HCM1
WAC/PDC2	ENSG00000125817	WAC	YDR081C	PDC2
CREM/YCR076C	ENSG00000125818	CREM	YCR076C	YCR076C
NUBP2/SMB1	ENSG00000125835	NUBP2	YER029C	SMB1
HIVEP1/SGD1	ENSG00000125844	HIVEP1	YLR336C	SGD1
TREM2/YDR222W	ENSG00000125845	TREM2	YDR222W	YDR222W
CRISP3/PEX15	ENSG00000125863	CRISP3	YOL044W	PEX15
FKBP5/COF1	ENSG00000125868	FKBP5	YLL050C	COF1
SRPK1/MUD1	ENSG00000125870	SRPK1	YBR119W	MUD1
BRPF3/YDR415C	ENSG00000125912	BRPF3	YDR415C	YDR415C
MRPS18A/NAB6	ENSG00000125944	MRPS18A	YML117W	NAB6
ENSG00000096087/RTG3	ENSG00000125952	ENSG00000096087	YBL103C	RTG3
EFHC1/RAM1	ENSG00000125954	EFHC1	YDL090C	RAM1
NCR2/ERV41	ENSG00000125991	NCR2	YML067C	ERV41
HSP90AB1/ADY3	ENSG00000126001	HSP90AB1	YDL239C	ADY3
MLN/PRE1	ENSG00000126067	MLN	YER012W	PRE1
CDC5L/YJR084W	ENSG00000126226	CDC5L	YJR084W	YJR084W
ITPR3/UBA2	ENSG00000126261	ITPR3	YDR390C	UBA2
ZNF184/DOT5	ENSG00000126432	ZNF184	YIL010W	DOT5
DSP/HMT1	ENSG00000126457	DSP	YBR034C	HMT1
SIRT1/VPS30	ENSG00000126581	SIRT1	YPL120W	VPS30
HNRNPH3/ECM22	ENSG00000126746	HNRNPH3	YLR228C	ECM22
JAK2/BUD27	ENSG00000126756	JAK2	YFL023W	BUD27
IL12RB1/TIM22	ENSG00000126768	IL12RB1	YDL217C	TIM22
ABL1/URB2	ENSG00000126838	ABL1	YJR041C	URB2
ACOT7/GEM1	ENSG00000126858	ACOT7	YAL048C	GEM1
SH3GLB1/PBS2	ENSG00000126934	SH3GLB1	YJL128C	PBS2
CDC7/RNA15	ENSG00000126945	CDC7	YGL044C	RNA15
PCSK5/SNT309	ENSG00000126970	PCSK5	YPR101W	SNT309
SCD/CNE1	ENSG00000127022	SCD	YAL058W	CNE1
TMED1/SLX5	ENSG00000127191	TMED1	YDL013W	SLX5
ABLIM1/SVF1	ENSG00000127415	ABLIM1	YDR346C	SVF1
RAB18/EMC1	ENSG00000127463	RAB18	YCL045C	EMC1
NRP1/SIN3	ENSG00000127511	NRP1	YOL004W	SIN3
PRTFDC1/SLY41	ENSG00000127526	PRTFDC1	YOR307C	SLY41
TSPAN15/NUP82	ENSG00000127527	TSPAN15	YJL061W	NUP82
MAST3/ERV1	ENSG00000127554	MAST3	YGR029W	ERV1
MZF1/SLK19	ENSG00000127603	MZF1	YOR195W	SLK19
MYO9B/RSC4	ENSG00000127616	MYO9B	YKR008W	RSC4
PSMD8/GIS1	ENSG00000127663	PSMD8	YDR096W	GIS1
SETD1A/TUB1	ENSG00000127824	SETD1A	YML085C	TUB1
MAGEB2/DCI1	ENSG00000127884	MAGEB2	YOR180C	DCI1
EFNA2/UTP8	ENSG00000127914	EFNA2	YGR128C	UTP8
CIRBP/OM45	ENSG00000127946	CIRBP	YIL136W	OM45
ATP5D/OCA1	ENSG00000127947	ATP5D	YNL099C	OCA1
IGFALS/PEX1	ENSG00000127980	IGFALS	YKL197C	PEX1
HNRNPM/DUS3	ENSG00000128016	HNRNPM	YLR401C	DUS3
MARCH2/ADE1	ENSG00000128050	MARCH2	YAR015W	ADE1
NDUFB7/ADE4	ENSG00000128059	NDUFB7	YMR300C	ADE4
TECR/TUM1	ENSG00000128309	TECR	YOR251C	TUM1
TIMM13/MET12	ENSG00000128322	TIMM13	YPL023C	MET12
CDC34/REC107	ENSG00000128335	CDC34	YJR021C	REC107
MTAP/CIN4	ENSG00000128340	MTAP	YMR138W	CIN4
POLR2E/SME1	ENSG00000128534	POLR2E	YOR159C	SME1
POLRMT/JJJ1	ENSG00000128590	POLRMT	YNL227C	JJJ1
HCN2/NMA1	ENSG00000128591	HCN2	YLR328W	NMA1
GADD45B/YSP1	ENSG00000128595	GADD45B	YHR155W	YSP1
MADCAM1/ANP1	ENSG00000128604	MADCAM1	YEL036C	ANP1
MKNK2/MRPS12	ENSG00000128626	MKNK2	YNR036C	MRPS12
ENSG00000099882/YHR219W	ENSG00000128641	ENSG00000099882	YHR219W	YHR219W
ARVCF/HAT1	ENSG00000128708	ARVCF	YPL001W	HAT1
RANBP1/ADD66	ENSG00000128789	RANBP1	YKL206C	ADD66
KLHL22/INO80	ENSG00000128908	KLHL22	YGL150C	INO80
MED15/DAL82	ENSG00000128944	MED15	YNL314W	DAL82
SERPIND1/DUT1	ENSG00000128951	SERPIND1	YBR252W	DUT1
SNAP29/YER163C	ENSG00000128965	SNAP29	YER163C	YER163C
CRKL/LCP5	ENSG00000129071	CRKL	YER127W	LCP5
LZTR1/SEC26	ENSG00000129083	LZTR1	YDR238C	SEC26
MMP11/PRE5	ENSG00000129084	MMP11	YMR314W	PRE5
CECR2/ECM38	ENSG00000129103	CECR2	YLR299W	ECM38
SMARCB1/DCD1	ENSG00000129187	SMARCB1	YHR144C	DCD1
P2RX6/SPO14	ENSG00000129219	P2RX6	YKR031C	SPO14
DERL3/DIA2	ENSG00000129221	DERL3	YOR080W	DIA2
ENSG00000099964/TRX3	ENSG00000129235	ENSG00000099964	YCR083W	TRX3
BCL2L13/MRM1	ENSG00000129282	BCL2L13	YOR201C	MRM1
ENSG00000099972/BUR2	ENSG00000129315	ENSG00000099972	YLR226W	BUR2
DDT/APM1	ENSG00000129354	DDT	YPL259C	APM1
OSM/ASF2	ENSG00000129422	OSM	YDL197C	ASF2
CABIN1/YNL122C	ENSG00000129451	CABIN1	YNL122C	YNL122C
TBC1D10A/GNP1	ENSG00000129473	TBC1D10A	YDR508C	GNP1
SUSD2/SEC6	ENSG00000129484	SUSD2	YIL068C	SEC6
SF3A1/RPS26A	ENSG00000129518	SF3A1	YGL189C	RPS26A
SEC14L2/WSC3	ENSG00000129538	SEC14L2	YOL105C	WSC3
ENSG00000100010/RUB1	ENSG00000129559	ENSG00000100010	YDR139C	RUB1
PPIL2/OST2	ENSG00000129562	PPIL2	YOR103C	OST2
SNRPD3/PAA1	ENSG00000129673	SNRPD3	YDR071C	PAA1
PES1/PIN3	ENSG00000129675	PES1	YPR154W	PIN3
MAPK1/BRE2	ENSG00000129691	MAPK1	YLR015W	BRE2
GGT1/RPS4B	ENSG00000129824	GGT1	YHR203C	RPS4B
PPM1F/THI20	ENSG00000129946	PPM1F	YOL055C	THI20
TOP3B/DPP1	ENSG00000129951	TOP3B	YDR284C	DPP1
DGCR14/HPA3	ENSG00000130066	DGCR14	YEL066W	HPA3
CRYBB2P1/NUG1	ENSG00000130119	CRYBB2P1	YER006W	NUG1
MFNG/ORT1	ENSG00000130158	MFNG	YOR130C	ORT1
CARD10/ELF1	ENSG00000130165	CARD10	YKL160W	ELF1
SLC25A1/GTB1	ENSG00000130175	SLC25A1	YDR221W	GTB1
ADRBK2/CDC16	ENSG00000130177	ADRBK2	YKL022C	CDC16
LGALS2/MNT4	ENSG00000130203	LGALS2	YNR059W	MNT4
GGA1/STE13	ENSG00000130226	GGA1	YOR219C	STE13
HIRA/YMR185W	ENSG00000130227	HIRA	YMR185W	YMR185W
SH3BP1/THO1	ENSG00000130254	SH3BP1	YER063W	THO1
LGALS1/MSS1	ENSG00000130299	LGALS1	YMR023C	MSS1
HPS4/YDR115W	ENSG00000130312	HPS4	YDR115W	YDR115W
ENSG00000100101/SOL2	ENSG00000130313	ENSG00000100101	YCR073W-A	SOL2
PATZ1/LSM7	ENSG00000130332	PATZ1	YNL147W	LSM7
TRIOBP/YGL185C	ENSG00000130414	TRIOBP	YGL185C	YGL185C
TFIP11/ARC40	ENSG00000130429	TFIP11	YBR234C	ARC40
GCAT/LSM4	ENSG00000130520	GCAT	YER112W	LSM4
ENSG00000100118/RUP1	ENSG00000130560	ENSG00000100118	YOR138C	RUP1
CRYBB1/YDL086W	ENSG00000130635	CRYBB1	YDL086W	YDL086W
EIF3L/CLB3	ENSG00000130638	EIF3L	YDL155W	CLB3
NHP2L1/SPC97	ENSG00000130640	NHP2L1	YHR172W	SPC97
MICALL1/YAK1	ENSG00000130669	MICALL1	YJL141C	YAK1
ENSG00000100141/ADH6	ENSG00000130684	ENSG00000100141	YMR318C	ADH6
POLR2F/RPN13	ENSG00000130706	POLR2F	YLR421C	RPN13
SOX10/ARG1	ENSG00000130707	SOX10	YOL058W	ARG1
CCDC134/RRP4	ENSG00000130713	CCDC134	YHR069C	RRP4
PICK1/UBC12	ENSG00000130725	PICK1	YLR306W	UBC12
TTC28/FRS1	ENSG00000130764	TTC28	YLR060W	FRS1
SLC16A8/INH1	ENSG00000130770	SLC16A8	YDL181W	INH1
CENPM/BFR1	ENSG00000130779	CENPM	YOR198C	BFR1
SEPT3/SLA2	ENSG00000130787	SEPT3	YNL243W	SLA2
SLC5A1/RPF1	ENSG00000130810	SLC5A1	YHR088W	RPF1
TPTEP1/TIF35	ENSG00000130811	TPTEP1	YDR429C	TIF35
DDX17/YML053C	ENSG00000130816	DDX17	YML053C	YML053C
DMC1/OCA6	ENSG00000130829	DMC1	YDR067C	OCA6
TCF20/YIL055C	ENSG00000130830	TCF20	YIL055C	YIL055C
CBY1/UFD2	ENSG00000130939	CBY1	YDL190C	UFD2
TOMM22/UBA1	ENSG00000130985	TOMM22	YKL210W	UBA1
RTDR1/YFR016C	ENSG00000131016	RTDR1	YFR016C	YFR016C
XBP1/HIR3	ENSG00000131018	XBP1	YJR140C	HIR3
FBXO7/AAR2	ENSG00000131043	FBXO7	YBL074C	AAR2
GTPBP1/COX5A	ENSG00000131143	GTPBP1	YNL052W	COX5A
POLDIP3/INO2	ENSG00000131149	POLDIP3	YDR123C	INO2
TIMP3/PSF2	ENSG00000131153	TIMP3	YJL072C	PSF2
PPP6R2/AIM13	ENSG00000131165	PPP6R2	YFR011C	AIM13
SBF1/BNA2	ENSG00000131203	SBF1	YJR078W	BNA2
SUN2/BIT2	ENSG00000131233	SUN2	YBR270C	BIT2
CYB5R3/MCM22	ENSG00000131323	CYB5R3	YJR135C	MCM22
DNAL4/IDP1	ENSG00000131370	DNAL4	YDL066W	IDP1
ENSG00000100262/GYP6	ENSG00000131374	ENSG00000100262	YJL044C	GYP6
PACSIN2/RIM13	ENSG00000131375	PACSIN2	YMR154C	RIM13
AP1B1/GRC3	ENSG00000131467	AP1B1	YLL035W	GRC3
HMGXB4/RPL27B	ENSG00000131469	HMGXB4	YDR471W	RPL27B
TOM1/MSC1	ENSG00000131470	TOM1	YML128C	MSC1
NEFH/VPS25	ENSG00000131475	NEFH	YJR102C	VPS25
BIK/MRPL51	ENSG00000131495	BIK	YPR100W	MRPL51
HMOX1/YEL020C	ENSG00000131503	HMOX1	YEL020C	YEL020C
THOC5/BNI1	ENSG00000131504	THOC5	YNL271C	BNI1
MCM5/BSD2	ENSG00000131507	MCM5	YBR290W	BSD2
ARSA/UBC5	ENSG00000131508	ARSA	YDR059C	UBC5
TSPO/SEC8	ENSG00000131558	TSPO	YPR055W	SEC8
RASD2/MRS4	ENSG00000131653	RASD2	YKR052C	MRS4
CBX7/ACO2	ENSG00000131730	CBX7	YJL200C	ACO2
PDGFB/TOP2	ENSG00000131747	PDGFB	YNL088W	TOP2
ACR/GAL83	ENSG00000131791	ACR	YER027C	GAL83
RPL3/LHP1	ENSG00000131795	RPL3	YDL051W	LHP1
ZMAT5/PDA1	ENSG00000131828	ZMAT5	YER178W	PDA1
RBFOX2/RSF2	ENSG00000131849	RBFOX2	YJR127C	RSF2
TAB1/BRO1	ENSG00000131941	TAB1	YPL084W	BRO1
ASCC2/FOL2	ENSG00000131979	ASCC2	YGR267C	FOL2
MTMR3/APJ1	ENSG00000132002	MTMR3	YNL077W	APJ1
SMCR7L/HMI1	ENSG00000132017	SMCR7L	YOL095C	HMI1
APOL1/SDS24	ENSG00000132024	APOL1	YBR214W	SDS24
MYH9/FPK1	ENSG00000132155	MYH9	YNR047W	FPK1
SAMM50/ERG27	ENSG00000132196	SAMM50	YLR100W	ERG27
GRAP2/PIN2	ENSG00000132274	GRAP2	YOR104W	PIN2
EIF3D/BUD32	ENSG00000132275	EIF3D	YGR262C	BUD32
TNRC6B/TNA1	ENSG00000132326	TNRC6B	YGR260W	TNA1
ENSG00000100357/PTP2	ENSG00000132334	ENSG00000100357	YOR208W	PTP2
SGSM3/SNF1	ENSG00000132356	SGSM3	YDR477W	SNF1
IFT27/SSD1	ENSG00000132357	IFT27	YDR293C	SSD1
KIAA0930/CLU1	ENSG00000132361	KIAA0930	YMR012W	CLU1
NCF4/INP54	ENSG00000132376	NCF4	YOL065C	INP54
CSF2RB/RFA1	ENSG00000132383	CSF2RB	YAR007C	RFA1
SLC25A17/PEX4	ENSG00000132388	SLC25A17	YGR133W	PEX4
UPK3A/YCR043C	ENSG00000132424	UPK3A	YCR043C	YCR043C
KCTD17/RPL26B	ENSG00000132463	KCTD17	YGR034W	RPL26B
ST13/MEH1	ENSG00000132470	ST13	YKR007W	MEH1
IL2RB/YBL081W	ENSG00000132535	IL2RB	YBL081W	YBL081W
RBX1/MMF1	ENSG00000132541	RBX1	YIL051C	MMF1
EP300/SWM1	ENSG00000132604	EP300	YDR260C	SWM1
L3MBTL2/SAP1	ENSG00000132612	L3MBTL2	YER047C	SAP1
RANGAP1/SPO20	ENSG00000132639	RANGAP1	YMR017W	SPO20
ZC3H7B/POL30	ENSG00000132646	ZC3H7B	YBR088C	POL30
PHF5A/RPC34	ENSG00000132664	PHF5A	YNR003C	RPC34
ACO2/MMS4	ENSG00000132688	ACO2	YBR098W	MMS4
POLR3H/HCS1	ENSG00000132740	POLR3H	YKL017C	HCS1
PMM1/DPH1	ENSG00000132768	PMM1	YIL103W	DPH1
BRD1/CHS5	ENSG00000132780	BRD1	YLR330W	CHS5
MLC1/YKL133C	ENSG00000132792	MLC1	YKL133C	YKL133C
HDAC10/GAC1	ENSG00000132825	HDAC10	YOR178C	GAC1
FKBP3/APL6	ENSG00000132842	FKBP3	YGR261C	APL6
CTSG/PHM6	ENSG00000132912	CTSG	YDR281C	PHM6
GZMB/MYO1	ENSG00000133026	GZMB	YHR023W	MYO1
RBM23/YHR113W	ENSG00000133059	RBM23	YHR113W	YHR113W
PRMT5/POP3	ENSG00000133069	PRMT5	YNL282W	POP3
AP4S1/CLN1	ENSG00000133101	AP4S1	YMR199W	CLN1
POLE2/TMA19	ENSG00000133112	POLE2	YKL056C	TMA19
SOS2/RFC5	ENSG00000133119	SOS2	YBR087W	RFC5
CDKL1/LPX1	ENSG00000133121	CDKL1	YOR084W	LPX1
NIN/SUN4	ENSG00000133216	NIN	YNL066W	SUN4
PYGL/DUG1	ENSG00000133313	PYGL	YFR044C	DUG1
TRIM9/NSA1	ENSG00000133316	TRIM9	YGL111W	NSA1
PSMC6/TVP15	ENSG00000133318	PSMC6	YDR100W	TVP15
CDKN3/NUT2	ENSG00000133398	CDKN3	YPR168W	NUT2
ATP6V1D/BST1	ENSG00000133424	ATP6V1D	YFL025C	BST1
PIGH/LEE1	ENSG00000133606	PIGH	YPL054W	LEE1
PSMA3/RAS2	ENSG00000133703	PSMA3	YNL098C	RAS2
VTI1B/SXM1	ENSG00000133704	VTI1B	YDR395W	SXM1
TIMM9/CDC60	ENSG00000133706	TIMM9	YPL160W	CDC60
GSTZ1/INM1	ENSG00000133731	GSTZ1	YHR046C	INM1
AHSA1/MET10	ENSG00000133794	AHSA1	YFR030W	MET10
DAAM1/RAS1	ENSG00000133818	DAAM1	YOR101W	RAS1
SPTLC2/FOX2	ENSG00000133835	SPTLC2	YKR009C	FOX2
RIN3/DNF3	ENSG00000133858	RIN3	YMR162C	DNF3
SNW1/RIM2	ENSG00000133884	SNW1	YBR192W	RIM2
CHGA/ERG28	ENSG00000133935	CHGA	YER044C	ERG28
ITPK1/COX16	ENSG00000133983	ITPK1	YJL003W	COX16
PPM1A/MED6	ENSG00000133997	PPM1A	YHR058C	MED6
SIX4/SUI2	ENSG00000134001	SIX4	YJR007W	SUI2
ASB2/ELP3	ENSG00000134014	ASB2	YPL086C	ELP3
ERH/CLB6	ENSG00000134057	ERH	YGR109C	CLB6
HIF1A/SSK22	ENSG00000134072	HIF1A	YCR073C	SSK22
SRSF5/CBF1	ENSG00000134107	SRSF5	YJR060W	CBF1
EIF5/MNL1	ENSG00000134109	EIF5	YHR204W	MNL1
SERPINA4/OCA2	ENSG00000134242	SERPINA4	YNL056W	OCA2
SLC8A3/VTH2	ENSG00000134243	SLC8A3	YJL222W	VTH2
DICER1/ADP1	ENSG00000134250	DICER1	YCR011C	ADP1
MTHFD1/RIB4	ENSG00000134262	MTHFD1	YOL143C	RIB4
TCL1A/ARF2	ENSG00000134287	TCL1A	YDL137W	ARF2
ZC3H14/AVT2	ENSG00000134294	ZC3H14	YEL064C	AVT2
TELO2/BMH1	ENSG00000134308	TELO2	YER177W	BMH1
BDKRB1/SRS2	ENSG00000134313	BDKRB1	YJL092W	SRS2
GSKIP/RIM15	ENSG00000134318	GSKIP	YFL033C	RIM15
VRK1/YLR407W	ENSG00000134352	VRK1	YLR407W	YLR407W
PSMC1/TIM17	ENSG00000134375	PSMC1	YJL143W	TIM17
RPS6KA5/DED81	ENSG00000134440	RPS6KA5	YHR019C	DED81
PSMB5/NSR1	ENSG00000134453	PSMB5	YGR159C	NSR1
YY1/CCL1	ENSG00000134480	YY1	YPR025C	CCL1
ACIN1/VRG4	ENSG00000134490	ACIN1	YGL225W	VRG4
CCNB1IP1/CYK3	ENSG00000134516	CCNB1IP1	YDL117W	CYK3
TRIP11/YNR040W	ENSG00000134571	TRIP11	YNR040W	YNR040W
APEX1/SAR1	ENSG00000134594	APEX1	YPL218W	SAR1
ENSG00000100829/CIN1	ENSG00000134627	ENSG00000100829	YOR349W	CIN1
PABPN1/MPT5	ENSG00000134644	PABPN1	YGL178W	MPT5
EFS/PRP38	ENSG00000134748	EFS	YGR075C	PRP38
ARHGAP5/AIM44	ENSG00000134757	ARHGAP5	YPL158C	AIM44
CINP/SIP5	ENSG00000134758	CINP	YMR140W	SIP5
SRP54/YOR192C-C	ENSG00000134812	SRP54	YOR192C-C	YOR192C-C
CPNE6/GDT1	ENSG00000134851	CPNE6	YBR187W	GDT1
CHD8/YOL073C	ENSG00000134882	CHD8	YOL073C	YOL073C
PSMA6/RAD27	ENSG00000134899	PSMA6	YKL113C	RAD27
NFKBIA/RGD1	ENSG00000134909	NFKBIA	YBR260C	RGD1
EMC9/STT3	ENSG00000134910	EMC9	YGL022W	STT3
PSME2/ATF1	ENSG00000134954	PSME2	YOR377W	ATF1
BRMS1L/IES2	ENSG00000134982	BRMS1L	YNL215W	IES2
ENSG00000100931/YGL242C	ENSG00000134996	ENSG00000100931	YGL242C	YGL242C
SEC23A/FMN1	ENSG00000135002	SEC23A	YDR236C	FMN1
PNN/PDH1	ENSG00000135046	PNN	YPR002W	PDH1
RABGGTA/SNF3	ENSG00000135047	RABGGTA	YDL194W	SNF3
NFATC4/URE2	ENSG00000135049	NFATC4	YNL229C	URE2
PLTP/SER1	ENSG00000135069	PLTP	YOR184W	SER1
PCIF1/RGI2	ENSG00000135090	PCIF1	YIL057C	RGI2
GSS/MSB1	ENSG00000135148	GSS	YOR188W	MSB1
MMP9/UBX5	ENSG00000135218	MMP9	YDR330W	UBX5
TRPC4AP/TIP20	ENSG00000135249	TRPC4AP	YGL145W	TIP20
PYGB/SKY1	ENSG00000135250	PYGB	YMR216C	SKY1
PROCR/MTO1	ENSG00000135297	PROCR	YGL236C	MTO1
GINS1/ORC3	ENSG00000135336	GINS1	YLL004W	ORC3
NINL/VHS1	ENSG00000135341	NINL	YDR247W	VHS1
CD40/PEX22	ENSG00000135363	CD40	YAL055W	PEX22
UQCC/KRE33	ENSG00000135372	UQCC	YNL132W	KRE33
ZMYND8/YPR196W	ENSG00000135373	ZMYND8	YPR196W	YPR196W
SGK2/HLJ1	ENSG00000135392	SGK2	YMR161W	HLJ1
IFT52/DGA1	ENSG00000135407	IFT52	YOR245C	DGA1
MYBL2/YMR226C	ENSG00000135437	MYBL2	YMR226C	YMR226C
HNF4A/YNL305C	ENSG00000135472	HNF4A	YNL305C	YNL305C
SLA2/PAN2	ENSG00000135473	SLA2	YGL094C	PAN2
C20orf24/NOP4	ENSG00000135486	C20orf24	YPL043W	NOP4
NFATC2/SUL1	ENSG00000135502	NFATC2	YBR294W	SUL1
STK4/YOS9	ENSG00000135506	STK4	YDR057W	YOS9
PFDN4/YFL054C	ENSG00000135517	PFDN4	YFL054C	YFL054C
DOK5/DGR2	ENSG00000135541	DOK5	YKL121W	DGR2
CSTF1/MIM1	ENSG00000135596	CSTF1	YOL026C	MIM1
BMP7/CCT3	ENSG00000135624	BMP7	YJL014W	CCT3
RAE1/UBP12	ENSG00000135655	RAE1	YJL197W	UBP12
TPD52L2/YDR042C	ENSG00000135720	TPD52L2	YDR042C	YDR042C
DNAJC5/TOK1	ENSG00000135750	DNAJC5	YJL093C	TOK1
NELFCD/LST4	ENSG00000135763	NELFCD	YKL176C	LST4
PRPF6/SPT8	ENSG00000135801	PRPF6	YLR055C	SPT8
TUBB1/GLN1	ENSG00000135821	TUBB1	YPR035W	GLN1
PSMA7/VAM7	ENSG00000135823	PSMA7	YGL212W	VAM7
NTSR1/MAK32	ENSG00000135828	NTSR1	YCR019W	MAK32
MRGBP/PRP16	ENSG00000135829	MRGBP	YKR086W	PRP16
DIDO1/GPI2	ENSG00000135845	DIDO1	YPL076W	GPI2
GID8/MRPL3	ENSG00000135900	GID8	YMR024W	MRPL3
BIRC7/SYG1	ENSG00000135905	BIRC7	YIL047C	SYG1
ARFGAP1/CAJ1	ENSG00000135924	ARFGAP1	YER048C	CAJ1
AVP/CDC33	ENSG00000135930	AVP	YOL139C	CDC33
COL20A1/HYM1	ENSG00000135932	COL20A1	YKL189W	HYM1
CHRNA4/COX4	ENSG00000135940	CHRNA4	YGL187C	COX4
EEF1A2/ISU2	ENSG00000136003	EEF1A2	YOR226C	ISU2
PTK6/IES1	ENSG00000136021	PTK6	YFL013C	IES1
GMEB2/BUD21	ENSG00000136026	GMEB2	YOR078W	BUD21
C20orf27/YGR117C	ENSG00000136040	C20orf27	YGR117C	YGR117C
SPEF1/AIF1	ENSG00000136044	SPEF1	YNR074C	AIF1
CDC25B/PWP1	ENSG00000136045	CDC25B	YLR196W	PWP1
ARFRP1/PLB2	ENSG00000136068	ARFRP1	YMR006C	PLB2
NDUFAF5/RRN7	ENSG00000136098	NDUFAF5	YJL025W	RRN7
TRIB3/GYL1	ENSG00000136111	TRIB3	YMR192W	GYL1
RASSF2/QDR3	ENSG00000136141	RASSF2	YBR043C	QDR3
CSNK2A1/YNL134C	ENSG00000136143	CSNK2A1	YNL134C	YNL134C
ANGPT4/YJL107C	ENSG00000136155	ANGPT4	YJL107C	YJL107C
HM13/CDC42	ENSG00000136238	HM13	YLR229C	CDC42
SNPH/SWF1	ENSG00000136247	SNPH	YDR126W	SWF1
MYLK2/GCD6	ENSG00000136261	MYLK2	YDR211W	GCD6
SIRPB1/DBP9	ENSG00000136271	SIRPB1	YLR276C	DBP9
SEC23B/FAU1	ENSG00000136371	SEC23B	YER183C	FAU1
FERMT1/YPL216W	ENSG00000136436	FERMT1	YPL216W	YPL216W
HAO1/NMT1	ENSG00000136448	HAO1	YLR195C	NMT1
PDYN/HRB1	ENSG00000136450	PDYN	YNL004W	HRB1
PLCB4/YGR021W	ENSG00000136463	PLCB4	YGR021W	YGR021W
MYL9/YPL247C	ENSG00000136485	MYL9	YPL247C	YPL247C
HCK/SAS3	ENSG00000136504	HCK	YBL052C	SAS3
CRNKL1/GAP1	ENSG00000136521	CRNKL1	YKR039W	GAP1
POFUT1/MRPL4	ENSG00000136522	POFUT1	YLR439W	MRPL4
SAMHD1/EMP47	ENSG00000136560	SAMHD1	YFL048C	EMP47
PAK7/HXT3	ENSG00000136573	PAK7	YDR345C	HXT3
KIF3B/GUS1	ENSG00000136628	KIF3B	YGL245W	GUS1
NOP56/YAP1801	ENSG00000136715	NOP56	YHR161C	YAP1801
IDH3B/YPR174C	ENSG00000136717	IDH3B	YPR174C	YPR174C
MAPRE1/IMP4	ENSG00000136718	MAPRE1	YNL075W	IMP4
JAG1/KRE5	ENSG00000136731	JAG1	YOR336W	KRE5
CDK5RAP1/HSE1	ENSG00000136738	CDK5RAP1	YHL002W	HSE1
SNTA1/YME1	ENSG00000136758	SNTA1	YPR024W	YME1
OXT/TRX2	ENSG00000136810	OXT	YGR209C	TRX2
TTI1/ECM29	ENSG00000136813	TTI1	YHL030W	ECM29
E2F1/SMC2	ENSG00000136824	E2F1	YFR031C	SMC2
RPRD1B/MIG2	ENSG00000136826	RPRD1B	YGL209W	MIG2
PXMP4/JSN1	ENSG00000136827	PXMP4	YJR091C	JSN1
CHMP4B/IRA1	ENSG00000136848	CHMP4B	YBR140C	IRA1
BPI/VPS45	ENSG00000136854	BPI	YGL095C	VPS45
CST3/YPL260W	ENSG00000136861	CST3	YPL260W	YPL260W
ASIP/AGC1	ENSG00000136869	ASIP	YPR021C	AGC1
CST4/PRP4	ENSG00000136875	CST4	YPR178W	PRP4
ACTR5/VMA10	ENSG00000136888	ACTR5	YHR039C-A	VMA10
WFDC2/IPI1	ENSG00000136891	WFDC2	YHR085W	IPI1
AHCY/PUP1	ENSG00000136930	AHCY	YOR157C	PUP1
DHX35/KEL1	ENSG00000136933	DHX35	YHR158C	KEL1
DNTTIP1/RPL35B	ENSG00000136942	DNTTIP1	YDL136W	RPL35B
MAP1LC3A/DCC1	ENSG00000136982	MAP1LC3A	YCL016C	DCC1
SYNDIG1/DFM1	ENSG00000136986	SYNDIG1	YDR411C	DFM1
PIGU/RPA49	ENSG00000137054	PIGU	YNL248C	RPA49
TNNC2/DOA1	ENSG00000137055	TNNC2	YKL213C	DOA1
APMAP/HNT3	ENSG00000137074	APMAP	YOR258W	HNT3
ZNF516/GOR1	ENSG00000137106	ZNF516	YNL274C	GOR1
USP14/RPS6B	ENSG00000137154	USP14	YBR181C	RPS6B
VAPA/STB4	ENSG00000137203	VAPA	YMR019W	STB4
MYOM1/POP8	ENSG00000137265	MYOM1	YBL018C	POP8
MYL12A/PRR1	ENSG00000137275	MYL12A	YKL116C	PRR1
CEP76/BMS1	ENSG00000137312	CEP76	YPL217C	BMS1
CEP192/SNF5	ENSG00000137337	CEP192	YBR289W	SNF5
RNMT/FLX1	ENSG00000137409	RNMT	YIL134W	FLX1
SMAD7/RPC31	ENSG00000137478	SMAD7	YNL151C	RPC31
LAMA1/YGR130C	ENSG00000137497	LAMA1	YGR130C	YGR130C
RNF125/FMP32	ENSG00000137500	RNF125	YFL046W	FMP32
ANKRD12/NUP60	ENSG00000137501	ANKRD12	YAR002W	NUP60
NOL4/YIP5	ENSG00000137502	NOL4	YGL161C	YIP5
POLI/YGR015C	ENSG00000137509	POLI	YGR015C	YGR015C
MIB1/MRPL10	ENSG00000137547	MIB1	YNL284C	MRPL10
RBBP8/TGS1	ENSG00000137574	RBBP8	YPL157W	TGS1
RIOK3/YNR065C	ENSG00000137642	RIOK3	YNR065C	YNR065C
CSTF2/BUD13	ENSG00000137656	CSTF2	YGL174W	BUD13
PSMD10/TMA20	ENSG00000137699	PSMD10	YER007C-A	TMA20
ATG4A/MRP1	ENSG00000137710	ATG4A	YDR347W	MRP1
TBL1X/VAC14	ENSG00000137713	TBL1X	YLR386W	VAC14
GPR143/YJL185C	ENSG00000137752	GPR143	YJL185C	YJL185C
PGRMC1/MKK2	ENSG00000137764	PGRMC1	YPL140C	MKK2
POLA1/ODC2	ENSG00000137801	POLA1	YOR222W	ODC2
MID1/SWD3	ENSG00000137802	MID1	YBR175W	SWD3
NKAP/GCR2	ENSG00000137806	NKAP	YNL199C	GCR2
NXT2/RTF1	ENSG00000137815	NXT2	YGL244W	RTF1
GUCY2F/SPC98	ENSG00000137822	GUCY2F	YNL126W	SPC98
ENSG00000101898/KCS1	ENSG00000137825	ENSG00000101898	YDR017C	KCS1
ALG13/BIO5	ENSG00000137842	ALG13	YNR056C	BIO5
PRPS2/WSC4	ENSG00000137845	PRPS2	YHL028W	WSC4
TLR8/SLD2	ENSG00000137872	TLR8	YKL108W	SLD2
AMMECR1/RLP24	ENSG00000137876	AMMECR1	YLR009W	RLP24
CHRDL1/COY1	ENSG00000137878	CHRDL1	YKL179C	COY1
WDR13/ALT1	ENSG00000137944	WDR13	YLR089C	ALT1
SUV39H1/SUA7	ENSG00000137947	SUV39H1	YPR086W	SUA7
GLRA2/BET2	ENSG00000137955	GLRA2	YPR176C	BET2
XIAP/PDX1	ENSG00000137992	XIAP	YGR193C	PDX1
STAG2/IMD2	ENSG00000138029	STAG2	YHR216W	IMD2
MCF2/PTC1	ENSG00000138032	MCF2	YDL006W	PTC1
F9/YGR016W	ENSG00000138035	F9	YGR016W	YGR016W
ABCD1/PSY2	ENSG00000138041	ABCD1	YNL201C	PSY2
CCDC22/YPT1	ENSG00000138069	CCDC22	YFL038C	YPT1
CACNA1F/ARP2	ENSG00000138071	CACNA1F	YDL029W	ARP2
SYP/MAL12	ENSG00000138079	SYP	YGR292W	MAL12
PLP2/DAS1	ENSG00000138081	PLP2	YJL149W	DAS1
BMX/PET309	ENSG00000138095	BMX	YLR067C	PET309
PLS3/BIO4	ENSG00000138101	PLS3	YNR057C	BIO4
NAA10/ARP1	ENSG00000138107	NAA10	YHR129C	ARP1
RENBP/KIP1	ENSG00000138160	RENBP	YBL063W	KIP1
ELF4/SOL4	ENSG00000138161	ELF4	YGR248W	SOL4
SMARCA1/MYO2	ENSG00000138162	SMARCA1	YOR326W	MYO2
MTMR8/SPC110	ENSG00000138180	MTMR8	YDR356W	SPC110
ASB9/YND1	ENSG00000138185	ASB9	YER005W	YND1
ENSG00000102050/HMLALPHA1	ENSG00000138279	ENSG00000102050	YCL066W	HMLALPHA1
RBBP7/TIM23	ENSG00000138297	RBBP7	YNR017W	TIM23
PPP1R2P9/TAF13	ENSG00000138303	PPP1R2P9	YML098W	TAF13
KCND1/RPS24A	ENSG00000138326	KCND1	YER074W	RPS24A
OPN1LW/ADE17	ENSG00000138363	OPN1LW	YMR120C	ADE17
FMR1/KTR5	ENSG00000138378	FMR1	YNL029C	KTR5
PIM2/SRO9	ENSG00000138385	PIM2	YCL037C	SRO9
SLC35A2/CPR4	ENSG00000138398	SLC35A2	YCR069W	CPR4
PQBP1/IDP3	ENSG00000138413	PQBP1	YNL009W	IDP3
PCSK1N/YPL014W	ENSG00000138434	PCSK1N	YPL014W	YPL014W
EMD/YTM1	ENSG00000138442	EMD	YOR272W	YTM1
TAZ/MKC7	ENSG00000138448	TAZ	YDR144C	MKC7
PGK1/YKL100C	ENSG00000138600	PGK1	YKL100C	YKL100C
GATA1/PTM1	ENSG00000138613	GATA1	YKL039W	PTM1
MAGT1/DSK2	ENSG00000138629	MAGT1	YMR276W	DSK2
SMS/HUL4	ENSG00000138641	SMS	YJR036C	HUL4
PHEX/FMP25	ENSG00000138646	PHEX	YLR077W	FMP25
UBL4A/RIM4	ENSG00000138668	UBL4A	YHL024W	RIM4
EEA1/PSY4	ENSG00000138669	EEA1	YBL046W	PSY4
RP2/SEC31	ENSG00000138674	RP2	YDL195W	SEC31
PHF16/HYR1	ENSG00000138675	PHF16	YIR037W	HYR1
CDK16/YGL015C	ENSG00000138684	CDK16	YGL015C	YGL015C
USP11/CSF1	ENSG00000138688	USP11	YLR087C	CSF1
PCYT1B/YAR066W	ENSG00000138698	PCYT1B	YAR066W	YAR066W
HTATSF1/ATP12	ENSG00000138750	HTATSF1	YJL180C	ATP12
VGLL1/SHS1	ENSG00000138758	VGLL1	YDL225W	SHS1
CD40LG/YOR387C	ENSG00000138760	CD40LG	YOR387C	YOR387C
TIMP1/USO1	ENSG00000138768	TIMP1	YDL058W	USO1
FGD1/YOR021C	ENSG00000138772	FGD1	YOR021C	YOR021C
PIN4/PPA2	ENSG00000138777	PIN4	YMR267W	PPA2
PORCN/ABF2	ENSG00000138795	PORCN	YMR072W	ABF2
MAGED2/NDI1	ENSG00000138796	MAGED2	YML120C	NDI1
KLF8/SEC24	ENSG00000138802	KLF8	YIL109C	SEC24
SYTL4/CMP2	ENSG00000138814	SYTL4	YML057W	CMP2
CENPI/IML3	ENSG00000138823	CENPI	YBR107C	IML3
DRP2/COX12	ENSG00000138829	DRP2	YLR038C	COX12
TAF7L/SKO1	ENSG00000138835	TAF7L	YNL167C	SKO1
PBDC1/YLR036C	ENSG00000139112	PBDC1	YLR036C	YLR036C
ENSG00000102391/YLR290C	ENSG00000139180	ENSG00000102391	YLR290C	YLR290C
ARMCX3/SNC1	ENSG00000139190	ARMCX3	YAL030W	SNC1
HTR2A/PEX5	ENSG00000139197	HTR2A	YDR244W	PEX5
NDFIP2/PAC2	ENSG00000139329	NDFIP2	YER007W	PAC2
TNFSF13B/SMX3	ENSG00000139343	TNFSF13B	YPR182W	SMX3
MLNR/AFT1	ENSG00000139350	MLNR	YGL071W	AFT1
CAB39L/COX7	ENSG00000139372	CAB39L	YMR256C	COX7
KLF5/YJR107W	ENSG00000139567	KLF5	YJR107W	YJR107W
STK24/RPS8A	ENSG00000139610	STK24	YBL072C	RPS8A
ACP5/RSC8	ENSG00000139613	ACP5	YFR037C	RSC8
DNAJC3/ORM2	ENSG00000139618	DNAJC3	YLR350W	ORM2
UGGT2/MED8	ENSG00000139636	UGGT2	YBR193C	MED8
ARHGEF7/YER156C	ENSG00000139637	ARHGEF7	YER156C	YER156C
FGF9/YJL068C	ENSG00000139684	FGF9	YJL068C	YJL068C
SGCG/GYP1	ENSG00000139687	SGCG	YOR070C	GYP1
PARP4/VPS33	ENSG00000139719	PARP4	YLR396C	VPS33
SUPT20H/TMA22	ENSG00000139726	SUPT20H	YJR014W	TMA22
MRPS31/FRE6	ENSG00000139908	MRPS31	YLL051C	FRE6
KPNA3/YJL055W	ENSG00000139910	KPNA3	YJL055W	YJL055W
FLT1/YNL035C	ENSG00000140006	FLT1	YNL035C	YNL035C
RGCC/PRY1	ENSG00000140092	RGCC	YJL079C	PRY1
VWA8/TYS1	ENSG00000140105	VWA8	YGR185C	TYS1
DGKH/UGA4	ENSG00000140199	DGKH	YDL210W	UGA4
KATNAL1/QRI5	ENSG00000140262	KATNAL1	YLR204W	QRI5
INTS6/XYL2	ENSG00000140263	INTS6	YLR070C	XYL2
TSC22D1/YDL085C-A	ENSG00000140264	TSC22D1	YDL085C-A	YDL085C-A
CLN5/ECM25	ENSG00000140299	CLN5	YJL201W	ECM25
OLFM4/TOA2	ENSG00000140307	OLFM4	YKL058W	TOA2
MSLN/SRP14	ENSG00000140319	MSLN	YDL092W	SRP14
TRADD/UTP13	ENSG00000140332	TRADD	YLR222C	UTP13
HSF4/BUD14	ENSG00000140368	HSF4	YAR014C	BUD14
CORO1A/AIM45	ENSG00000140374	CORO1A	YPR004C	AIM45
MAPK3/SML1	ENSG00000140382	MAPK3	YML058W	SML1
PHKB/ARG7	ENSG00000140386	PHKB	YMR062C	ARG7
NUTF2/YGR079W	ENSG00000140391	NUTF2	YGR079W	YGR079W
NUP93/SKI8	ENSG00000140395	NUP93	YGL213C	SKI8
CENPT/AMS1	ENSG00000140400	CENPT	YGL156W	AMS1
TSNAXIP1/NNF2	ENSG00000140416	TSNAXIP1	YGR089W	NNF2
NFAT5/DIT2	ENSG00000140459	NFAT5	YDR402C	DIT2
N4BP1/RAD16	ENSG00000140464	N4BP1	YBR114W	RAD16
CBLN1/ERG5	ENSG00000140465	CBLN1	YMR015C	ERG5
ARL2BP/HOC1	ENSG00000140481	ARL2BP	YJR075W	HOC1
ZNF423/SSP2	ENSG00000140488	ZNF423	YOR242C	SSP2
CCL22/YKL091C	ENSG00000140522	CCL22	YKL091C	YKL091C
CCL17/YMR210W	ENSG00000140526	CCL17	YMR210W	YMR210W
CTCF/RTK1	ENSG00000140538	CTCF	YDL025C	RTK1
ACD/LST7	ENSG00000140543	ACD	YGR057C	LST7
POLR2C/OYE3	ENSG00000140564	POLR2C	YPL171C	OYE3
PARD6A/YME2	ENSG00000140575	PARD6A	YMR302C	YME2
ZNF821/SEC53	ENSG00000140650	ZNF821	YFL045C	SEC53
MMP15/HUA1	ENSG00000140682	MMP15	YGR268C	HUA1
USB1/YGR122W	ENSG00000140694	USB1	YGR122W	YGR122W
CCDC113/QCR2	ENSG00000140740	CCDC113	YPR191W	QCR2
NME3/ECM16	ENSG00000140829	NME3	YMR128W	ECM16
PSMD7/GRX3	ENSG00000140830	PSMD7	YDR098C	GRX3
VAC14/RMI1	ENSG00000140859	VAC14	YPL024W	RMI1
TANGO6/RPL9B	ENSG00000140937	TANGO6	YNL067W	RPL9B
COG4/RRT12	ENSG00000140943	COG4	YCR045C	RRT12
PLA2G15/CDC15	ENSG00000140992	PLA2G15	YAR019C	CDC15
[truncated: 1,362 more rows]
