# Supplementary material for: Scope and limitations of yeast as a model organism for studying human tissue-specific pathways
Source: BMC Syst Biol. 2015 Dec 29;9:96. doi: 10.1186/s12918-015-0253-0 (PMC4696342; doi:10.1186/s12918-015-0253-0)
Supplement: Additional file 1 — Network alignments. Compressed (*.zip) file containing individual tissue-specific alignments. (ZIP 5181 Kb) [file 12918_2015_253_MOESM1_ESM.zip › alignments/Tonsil_AlignGraph_edges.tsv]

First_ortholog_pair	Second_ortholog_pair
STAB1/RAD51	CFH/RAD59
MRPL18/DCP2	KRIT1/NRP1
MKNK1/RAD53	CD99/ADK1
BCHE/BEM1	CD99/ADK1
F7/CTL1	MPO/YCK2
ENSG00000102391/YLR290C	MYCBP2/NAB2
CRHR2/CTF4	MYCBP2/NAB2
KANK1/VPS28	MYCBP2/NAB2
LANCL1/HTA1	MYCBP2/NAB2
MDH1/PSE1	LAMP2/NUP57
PTGDS/MEX67	LAMP2/NUP57
SCMH1/APD1	CCL3/MDH3
ELMO2/GRS1	TNFRSF12A/EMW1
EIF4G1/YGL081W	VPS41/UBR1
MEST/SNF8	ADIPOR2/CNS1
MET/CDC55	FYN/SOD2
CACNA1F/ARP2	AKAP8L/PUF3
GLIS3/BEM2	PPP5C/RIO2
CPS1/PHO4	ZMYND11/EFT1
RBX1/MMF1	HGF/HEM15
TFR2/YMR130W	ZRANB1/TIF1
LIMK1/HTA2	MNAT1/GIS2
MPPED2/KIP3	SAMD4A/EEB1
FAF2/CLA4	RTFDC1/TRM7
EIF3J/FYV7	NCAPH2/RPA190
LIMK1/HTA2	NCAPH2/RPA190
DNAH5/DUR1,2	CD44/PMA1
KIF4A/COP1	SLC4A7/SLN1
RPRD1B/MIG2	PEX3/ATG1
TFR2/YMR130W	STAP1/RRP42
ST13/MEH1	ZIC2/YEA4
EIF2B4/GLC7	ADRB1/SWR1
CRYAB/SET2	CTNNA1/HEM13
FUBP3/IML1	TTC17/BOI2
SMAD5/RGR1	CYFIP2/ROT2
KIAA1377/SMY1	WNK1/ISW1
SEC24A/NNF1	WNK1/ISW1
LAMA1/YGR130C	SNRNP40/NUF2
TNS1/MEP3	GPBP1/CDC34
CLCN7/YPL277C	RPL18/CDC28
RAP1A/GFA1	GSC2/NHP2
GPATCH1/YIR042C	CNN2/HRT1
SNRPD3/PAA1	DDX20/RNA1
TFR2/YMR130W	TAF11/DPB2
CNGB1/POP4	MCM10/YGR093W
PLCB4/YGR021W	SLC9A7/ELM1
LOXL3/FKH1	ASPM/CKA2
ST13/MEH1	FGFR2/ARP5
PRKD3/GAS5	ROGDI/PGK1
PPP2R5D/RAD5	CYFIP1/UBC9
CAV2/YPK3	PSME4/ADH5
UBE2W/UBI4	DNAJA2/KSP1
C10orf54/PTR2	PTPN21/GFD2
PDRG1/YPL067C	CAMK2A/FCJ1
CYLD/HHT2	EPHA8/RSC3
TXK/ADH2	LNX1/LCD1
SOX10/ARG1	MARK2/DJP1
FAF2/CLA4	HMMR/RIM1
LANCL1/HTA1	HMMR/RIM1
ST13/MEH1	MCM2/MRPL32
TYR/PEX10	PPP2R2C/PEX13
IGFALS/PEX1	PPP2R2C/PEX13
TFR2/YMR130W	TEAD2/DPB11
N4BP1/RAD16	ANO8/CUL3
SUPT16H/RVS167	PLD1/KRS1
TRMT6/CBC2	MCM6/SNU114
TFR2/YMR130W	PLXNA2/LUC7
LIN7A/POM152	MCAM/POM33
CDC25B/PWP1	ARHGEF1/GAR1
TFR2/YMR130W	DCX/TPS3
SEL1L3/EDC2	SIRT6/DHH1
DBC1/YGR153W	PHF17/YNL247W
HOXA13/SEC13	HOXA9/NUP84
LIN7A/POM152	HOXA9/NUP84
CCNE1/YEH1	NRD1/TDH3
NOA1/TID3	TOLLIP/CTF19
EPB41L3/UBP3	RUNX1T1/NOP6
SGSM3/SNF1	OPHN1/SSN8
IGSF9/CST6	RAB21/SPT15
GSR/SWI6	RAB21/SPT15
OTX1/FAR3	CXCL2/NDL1
TNNI3K/YMR310C	PTPRC/PRP46
MRPL4/CDC123	STRADB/AAD14
FAM208B/NAM8	EPB41L3/UBP3
TFR2/YMR130W	ITGAE/ARP3
TELO2/BMH1	CYLD/HHT2
TNNT1/BTT1	GCKR/SPO12
TSPAN15/NUP82	MAP3K4/ORC1
CWC25/HTZ1	MAP3K4/ORC1
IFT27/SSD1	DIMT1/STB6
MAGT1/DSK2	MMP2/VMA16
DCPS/TSA2	OGFOD1/AHP1
GHRHR/VPS1	AURKA/SWI1
GBF1/ARC35	PTPN4/PEP4
HNRNPH3/ECM22	DNMT3B/MOT3
SQLE/SRO7	SNX5/RAD23
LANCL1/HTA1	GCN1L1/SRM1
EIF4G1/YGL081W	KIF4A/COP1
KIAA1377/SMY1	NLRC4/CDC3
KIAA1199/NCA2	CDC6/SPC105
FAF2/CLA4	MRPS18A/NAB6
PIM2/SRO9	SNRPD3/PAA1
TFR2/YMR130W	CCDC134/RRP4
PLGRKT/EIS1	XBP1/HIR3
DNAJA3/PTK2	IFT27/SSD1
STX2/STE20	IFT27/SSD1
LANCL1/HTA1	PHF5A/RPC34
HPS1/SHR3	DIDO1/GPI2
BFAR/MYO5	CDC25B/PWP1
CACNA1F/ARP2	SEC23B/FAU1
CLINT1/RPP2B	FERMT1/YPL216W
MRPL18/DCP2	POFUT1/MRPL4
CTCF/RTK1	CST3/YPL260W
LEPR/PIL1	LAMA1/YGR130C
CCDC88A/RPL40A	CCDC22/YPT1
LIN7A/POM152	MTMR8/SPC110
MSLN/SRP14	PIM2/SRO9
TFR2/YMR130W	PIM2/SRO9
STK25/SNT1	GATA1/PTM1
SEC24A/NNF1	DNAJA3/PTK2
WDR77/HHT1	CCP110/KEM1
NUP88/YCF1	UBE2W/UBI4
MRPL18/DCP2	EEF1D/OSH7
STXBP3/SPT20	GPI/TRA1
TFR2/YMR130W	PRX/SSE1
C6orf62/SPS1	PRX/SSE1
TFR2/YMR130W	ICAM5/GPI11
RAB3D/GEP5	GRIN2D/PSO2
ACADM/YOL092W	MAG/KIN82
FUBP3/IML1	HOXA13/SEC13
XRN1/RTC1	HOXA13/SEC13
PPP2R5D/RAD5	SLC1A1/RRP1
RASD1/YMR027W	RLN1/NPR3
MTR/SSB2	PLGRKT/EIS1
XRN1/RTC1	FUBP3/IML1
PPP2CA/RRS1	ERLIN1/BRE5
HRH2/SOL1	ERLIN1/BRE5
NMU/GET4	CHRNE/IOC4
PPWD1/DIS3	DRG2/UTP22
PPP2CA/RRS1	FRG1/BIM1
TNNI3K/YMR310C	CPT1A/PEP1
MRPL18/DCP2	RAB35/TEP1
UNC5A/RPO21	RHAG/ELP2
SMAD5/RGR1	MRPL2/RPA14
RAP1A/GFA1	REG1A/TEF4
RAB7L1/SAC1	IL1RL2/ADH3
