# Supplementary material for: Scope and limitations of yeast as a model organism for studying human tissue-specific pathways
Source: BMC Syst Biol. 2015 Dec 29;9:96. doi: 10.1186/s12918-015-0253-0 (PMC4696342; doi:10.1186/s12918-015-0253-0)
Supplement: Additional file 1 — Network alignments. Compressed (*.zip) file containing individual tissue-specific alignments. (ZIP 5181 Kb) [file 12918_2015_253_MOESM1_ESM.zip › alignments/Lymph Node_AlignGraph_nodes.tsv]

ID	Human_EnsemblGeneID	Human_Symbol	Yeast_EnsemblGeneID	Yeast_Symbol
TSPAN6/DPM1	ENSG00000000419	TSPAN6	YPR183W	DPM1
DPM1/PRK1	ENSG00000000938	DPM1	YIL095W	PRK1
SCYL3/HAP2	ENSG00000001167	SCYL3	YGL237C	HAP2
FGR/CTR1	ENSG00000003147	FGR	YPR124W	CTR1
CFH/GIS4	ENSG00000003402	CFH	YML006C	GIS4
GCLC/DFG5	ENSG00000003436	GCLC	YMR238W	DFG5
NFYA/NRP1	ENSG00000003756	NFYA	YDL167C	NRP1
SEMA3F/CSM4	ENSG00000004059	SEMA3F	YPL200W	CSM4
CFTR/FEN1	ENSG00000004399	CFTR	YCR034W	FEN1
KRIT1/ADK1	ENSG00000004455	KRIT1	YDR226W	ADK1
RAD52/GUP2	ENSG00000004468	RAD52	YPL189W	GUP2
BAD/FPR2	ENSG00000004478	BAD	YDR519W	FPR2
CD99/MSH3	ENSG00000004660	CD99	YCR092C	MSH3
AOC1/ACP1	ENSG00000004779	AOC1	YKL192C	ACP1
HECW1/PKP2	ENSG00000004799	HECW1	YGL059W	PKP2
MAD1L1/YGR201C	ENSG00000004838	MAD1L1	YGR201C	YGR201C
LASP1/YDR307W	ENSG00000004866	LASP1	YDR307W	YDR307W
M6PR/CDC27	ENSG00000004897	M6PR	YBL084C	CDC27
ICA1/FCY2	ENSG00000004948	ICA1	YER056C	FCY2
ALS2/CYC3	ENSG00000004961	ALS2	YAL039C	CYC3
CASP10/DHR2	ENSG00000005100	CASP10	YKL078W	DHR2
CFLAR/HMLALPHA2	ENSG00000005102	CFLAR	YCL067C	HMLALPHA2
TFPI/DNL4	ENSG00000005156	TFPI	YOR005C	DNL4
RBM5/TAH1	ENSG00000005175	RBM5	YCR060W	TAH1
MTMR7/PST2	ENSG00000005302	MTMR7	YDR032C	PST2
ARF5/BDF2	ENSG00000005339	ARF5	YDL070W	BDF2
POLDIP2/MDL1	ENSG00000005471	POLDIP2	YLR188W	MDL1
PLXND1/LOC1	ENSG00000005700	PLXND1	YFR001W	LOC1
AK2/YDR352W	ENSG00000005893	AK2	YDR352W	YDR352W
CD38/PGC1	ENSG00000006007	CD38	YPL206C	PGC1
FKBP4/APL2	ENSG00000006125	FKBP4	YKL135C	APL2
KDM1A/ADH7	ENSG00000006194	KDM1A	YCR105W	ADH7
CAMKK1/GRX6	ENSG00000006468	CAMKK1	YDL010W	GRX6
RECQL/LCB5	ENSG00000006530	RECQL	YLR260W	LCB5
HSPB6/YMR010W	ENSG00000006704	HSPB6	YMR010W	YMR010W
ARHGAP33/VPS41	ENSG00000006715	ARHGAP33	YDR080W	VPS41
NDUFAB1/IZH2	ENSG00000006831	NDUFAB1	YOL002C	IZH2
PDK4/PAC1	ENSG00000007168	PDK4	YOR269W	PAC1
ZMYND10/MET10	ENSG00000007171	ZMYND10	YFR030W	MET10
ST7/HXK2	ENSG00000007174	ST7	YGL253W	HXK2
CDC27/HOF1	ENSG00000007237	CDC27	YMR032W	HOF1
SLC4A1/TRS33	ENSG00000007255	SLC4A1	YOR115C	TRS33
CALCR/UTR5	ENSG00000007264	CALCR	YEL035C	UTR5
HCCS/GPI1	ENSG00000007541	HCCS	YGR216C	GPI1
DVL2/FRE7	ENSG00000007952	DVL2	YOL152W	FRE7
UPF1/SCH9	ENSG00000008118	UPF1	YHR205W	SCH9
SKAP2/UTR1	ENSG00000008130	SKAP2	YJR049C	UTR1
SLC25A5/DTR1	ENSG00000008282	SLC25A5	YBR180W	DTR1
CCDC109B/CNL1	ENSG00000008294	CCDC109B	YDR357C	CNL1
HOXA11/NSE5	ENSG00000008300	HOXA11	YML023C	NSE5
POLR2J/PHO3	ENSG00000008710	POLR2J	YBR092C	PHO3
DHX33/RPS20	ENSG00000008988	DHX33	YHL015W	RPS20
MEOX1/YBL055C	ENSG00000009335	MEOX1	YBL055C	YBL055C
LIG3/REV3	ENSG00000009413	LIG3	YPL167C	REV3
RPAP3/VTA1	ENSG00000009844	RPAP3	YLR181C	VTA1
ENSG00000005189/ITC1	ENSG00000009954	ENSG00000005189	YGL133W	ITC1
CIAPIN1/VID30	ENSG00000010017	CIAPIN1	YGL227W	VID30
FAM214B/MSC7	ENSG00000010030	FAM214B	YHR039C	MSC7
COPZ2/SEE1	ENSG00000010165	COPZ2	YIL064W	SEE1
PRKAR2B/COR1	ENSG00000010256	PRKAR2B	YBL045C	COR1
MSL3/YCS4	ENSG00000010292	MSL3	YLR272C	YCS4
CREBBP/NUD1	ENSG00000010322	CREBBP	YOR373W	NUD1
BZRAP1/SPS1	ENSG00000010671	BZRAP1	YDR523C	SPS1
MPO/BCK1	ENSG00000010810	MPO	YJL095W	BCK1
PON1/NDD1	ENSG00000010818	PON1	YOR372C	NDD1
GCFC2/ELA1	ENSG00000011007	GCFC2	YNL230C	ELA1
ABCB4/YNK1	ENSG00000011052	ABCB4	YKL067W	YNK1
SOX8/ICT1	ENSG00000011198	SOX8	YLR099C	ICT1
IBTK/UTP18	ENSG00000011260	IBTK	YJL069C	UTP18
MYCBP2/NAB2	ENSG00000011275	MYCBP2	YGL122C	NAB2
FBXL3/SCW4	ENSG00000011405	FBXL3	YGR279C	SCW4
ITGAL/MSB4	ENSG00000011454	ITGAL	YOL112W	MSB4
PDK2/PPH21	ENSG00000011485	PDK2	YDL134C	PPH21
ITGA3/TFB3	ENSG00000012048	ITGA3	YDR460W	TFB3
LAMP2/NUP57	ENSG00000012822	LAMP2	YGR119C	NUP57
GGNBP2/ARR1	ENSG00000012983	GGNBP2	YPR199C	ARR1
ITGA2B/COQ4	ENSG00000013441	ITGA2B	YDR204W	COQ4
GDE1/RET1	ENSG00000013503	GDE1	YOR207C	RET1
C19orf60/NGL2	ENSG00000013523	C19orf60	YMR285C	NGL2
CRLF1/YAL064C-A	ENSG00000013810	CRLF1	YAL064C-A	YAL064C-A
MAP3K14/PMT6	ENSG00000014216	MAP3K14	YGR199W	PMT6
ABCC8/MDH3	ENSG00000014641	ABCC8	YDL078C	MDH3
CCL18/MMT1	ENSG00000014824	CCL18	YMR177W	MMT1
CCL3/BRX1	ENSG00000015171	CCL3	YOL077C	BRX1
SYNRG/LAS17	ENSG00000015285	SYNRG	YOR181W	LAS17
CACNG3/GPG1	ENSG00000015413	CACNG3	YGL121C	GPG1
TMEM132A/MPP6	ENSG00000015479	TMEM132A	YNR024W	MPP6
AP2B1/BPL1	ENSG00000015592	AP2B1	YDL141W	BPL1
TAC1/HPF1	ENSG00000016490	TAC1	YOL155C	HPF1
ZNF263/PMR1	ENSG00000017260	ZNF263	YGL167C	PMR1
CX3CL1/LRG1	ENSG00000017797	CX3CL1	YDL240W	LRG1
SPATA20/EMW1	ENSG00000018699	SPATA20	YNL313C	EMW1
CACNA1G/RGM1	ENSG00000020256	CACNA1G	YMR182C	RGM1
TNFRSF12A/SEN1	ENSG00000021776	TNFRSF12A	YLR430W	SEN1
MAP3K9/DEG1	ENSG00000022267	MAP3K9	YFL001W	DEG1
RALA/GPM2	ENSG00000022556	RALA	YDL021W	GPM2
BAIAP2L1/MAG2	ENSG00000022840	BAIAP2L1	YLR427W	MAG2
ETV1/PFA4	ENSG00000023041	ETV1	YOL003C	PFA4
AGK/PDI1	ENSG00000023318	AGK	YCL043C	PDI1
CCL26/HEM1	ENSG00000023330	CCL26	YDR232W	HEM1
FARP2/ASI3	ENSG00000023445	FARP2	YNL008C	ASI3
USH1C/GRX2	ENSG00000023572	USH1C	YDR513W	GRX2
DBF4/ERB1	ENSG00000023734	DBF4	YMR049C	ERB1
TBXA2R/SPT2	ENSG00000023902	TBXA2R	YER161C	SPT2
IFRD1/UBR1	ENSG00000024048	IFRD1	YGR184C	UBR1
GTF2IRD1/PAN1	ENSG00000024422	GTF2IRD1	YIR006C	PAN1
PAF1/HSF1	ENSG00000025156	PAF1	YGL073W	HSF1
VPS41/FAF1	ENSG00000025293	VPS41	YIL019W	FAF1
ARHGAP44/GAL80	ENSG00000025434	ARHGAP44	YML051W	GAL80
ELAC2/PPT1	ENSG00000025772	ELAC2	YGR123C	PPT1
SCIN/JJJ3	ENSG00000025796	SCIN	YJR097W	JJJ3
MYH13/SRP1	ENSG00000025800	MYH13	YNL189W	SRP1
ADIPOR2/YLR031W	ENSG00000026025	ADIPOR2	YLR031W	YLR031W
UPP2/RAD3	ENSG00000026036	UPP2	YER171W	RAD3
MARK4/YCR023C	ENSG00000026103	MARK4	YCR023C	YCR023C
PAFAH1B1/YBR096W	ENSG00000026508	PAFAH1B1	YBR096W	YBR096W
NOS2/OCT1	ENSG00000027001	NOS2	YKL134C	OCT1
DNAH9/STT4	ENSG00000027075	DNAH9	YLR305C	STT4
GAS7/ALK2	ENSG00000028203	GAS7	YBL009W	ALK2
TRAPPC6A/VPS5	ENSG00000028528	TRAPPC6A	YOR069W	VPS5
MATK/DSE3	ENSG00000029639	MATK	YOR264W	DSE3
CD79B/SES1	ENSG00000031698	CD79B	YDR023W	SES1
SCN4A/WTM2	ENSG00000032389	SCN4A	YOR229W	WTM2
PAX6/NDT80	ENSG00000032742	PAX6	YHR124W	NDT80
RHBDF1/ARB1	ENSG00000033050	RHBDF1	YER036C	ARB1
LUC7L/VPH1	ENSG00000033627	LUC7L	YOR270C	VPH1
BAIAP3/NFI1	ENSG00000033800	BAIAP3	YOR156C	NFI1
PIGQ/BOR1	ENSG00000033867	PIGQ	YNL275W	BOR1
TEAD3/VHT1	ENSG00000034053	TEAD3	YGR065C	VHT1
SELE/RCK2	ENSG00000034152	SELE	YLR248W	RCK2
DNAJC11/PEX3	ENSG00000034693	DNAJC11	YDR329C	PEX3
MYLIP/ADE12	ENSG00000035687	MYLIP	YNL220W	ADE12
NOX1/RAD34	ENSG00000035720	NOX1	YDR314C	RAD34
E2F2/RFC3	ENSG00000035928	E2F2	YNL290W	RFC3
PSMB1/RTT101	ENSG00000036257	PSMB1	YJL047C	RTT101
SYN1/UBP5	ENSG00000036672	SYN1	YER144C	UBP5
JARID2/NCL1	ENSG00000037474	JARID2	YBL024W	NCL1
CAMK1G/MDS3	ENSG00000037637	CAMK1G	YGL197W	MDS3
CDK11A/MRI1	ENSG00000037757	CDK11A	YPR118W	MRI1
NADK/TRM8	ENSG00000037897	NADK	YDL201W	TRM8
TFAP2B/AYR1	ENSG00000038274	TFAP2B	YIL124W	AYR1
CYTH3/YNL193W	ENSG00000038382	CYTH3	YNL193W	YNL193W
ADAM22/YLR413W	ENSG00000038427	ADAM22	YLR413W	YLR413W
SYPL1/MTR4	ENSG00000039123	SYPL1	YJL050W	MTR4
SPAG9/TCO89	ENSG00000039319	SPAG9	YPL180W	TCO89
CELSR3/GDE1	ENSG00000039560	CELSR3	YPL110C	GDE1
MGST1/PRE1	ENSG00000041357	MGST1	YER012W	PRE1
CRY1/MOD5	ENSG00000041515	CRY1	YOR274W	MOD5
NFIX/LSG1	ENSG00000041802	NFIX	YGL099W	LSG1
MMP25/ADP1	ENSG00000041982	MMP25	YCR011C	ADP1
IL32/TDP1	ENSG00000042088	IL32	YBR223C	TDP1
PKD1/MFB1	ENSG00000042429	PKD1	YDR219C	MFB1
MAPK8IP2/APS2	ENSG00000042753	MAPK8IP2	YJR058C	APS2
MED24/FHN1	ENSG00000042832	MED24	YGR131W	FHN1
SEC62/BI2	ENSG00000042980	SEC62	Q0110	BI2
RPS20/DCN1	ENSG00000043093	RPS20	YLR128W	DCN1
CSDE1/RDL1	ENSG00000043143	CSDE1	YOR285W	RDL1
UBE3C/MTW1	ENSG00000043462	UBE3C	YAL034W-A	MTW1
REV3L/SCM3	ENSG00000044115	REV3L	YDL139C	SCM3
PAX7/YJR030C	ENSG00000044446	PAX7	YJR030C	YJR030C
MASP2/RAD28	ENSG00000047056	MASP2	YDR030C	RAD28
TRAF3IP3/URA8	ENSG00000047230	TRAF3IP3	YJR103W	URA8
POMT2/VMA13	ENSG00000047249	POMT2	YPR036W	VMA13
VTA1/RPB2	ENSG00000047315	VTA1	YOR151C	RPB2
MLXIPL/MLP1	ENSG00000047410	MLXIPL	YKR095W	MLP1
BAZ1B/FET5	ENSG00000047457	BAZ1B	YFL041W	FET5
RANBP9/RPO41	ENSG00000047579	RANBP9	YFL036W	RPO41
ETV7/CSG2	ENSG00000047936	ETV7	YBR036C	CSG2
SPRTN/RSM10	ENSG00000048544	SPRTN	YDR041W	RSM10
METTL13/MRN1	ENSG00000048740	METTL13	YPL184C	MRN1
ZNF207/RBS1	ENSG00000048991	ZNF207	YDL189W	RBS1
UQCRC1/YKT6	ENSG00000049245	UQCRC1	YKL196C	YKT6
CD9/RFC5	ENSG00000049541	CD9	YBR087W	RFC5
NCAPD2/RSP5	ENSG00000049759	NCAPD2	YER125W	RSP5
IFFO1/WBP1	ENSG00000049860	IFFO1	YEL002C	WBP1
GIPR/YLR257W	ENSG00000050405	GIPR	YLR257W	YLR257W
NISCH/NAM2	ENSG00000050748	NISCH	YLR382C	NAM2
STAB1/PER33	ENSG00000051108	STAB1	YLR064W	PER33
FUZ/RAD51	ENSG00000051180	FUZ	YER095W	RAD51
PRSS3/HFM1	ENSG00000051341	PRSS3	YGL251C	HFM1
CD4/YHL018W	ENSG00000051382	CD4	YHL018W	YHL018W
LRRC23/CDC40	ENSG00000051596	LRRC23	YDR364C	CDC40
BTK/BUD3	ENSG00000052126	BTK	YCL014W	BUD3
HFE/TAF3	ENSG00000052723	HFE	YPL011C	TAF3
SCMH1/RRP12	ENSG00000052749	SCMH1	YPL012W	RRP12
FYN/ERG25	ENSG00000052802	FYN	YGR060W	ERG25
HIVEP2/APD1	ENSG00000052841	HIVEP2	YBR151W	APD1
TCEB3/SOD2	ENSG00000053254	TCEB3	YHR008C	SOD2
LYPLA2/MRT4	ENSG00000053372	LYPLA2	YKL009W	MRT4
NME2/HO	ENSG00000053747	NME2	YDL227C	HO
APBA3/BET3	ENSG00000054116	APBA3	YKR068C	BET3
MKS1/MSR1	ENSG00000054654	MKS1	YHR091C	MSR1
ABHD5/CDC53	ENSG00000055130	ABHD5	YDL132W	CDC53
KAL1/PEX11	ENSG00000055163	KAL1	YOL147C	PEX11
AKAP8L/HSL1	ENSG00000055332	AKAP8L	YKL101W	HSL1
UTP18/SPP1	ENSG00000055609	UTP18	YPL138C	SPP1
RNF216/PUF3	ENSG00000055917	RNF216	YLL013C	PUF3
TTC19/FMP10	ENSG00000055955	TTC19	YER182W	FMP10
PTBP1/YDR114C	ENSG00000056558	PTBP1	YDR114C	YDR114C
DPF1/GLG2	ENSG00000056998	DPF1	YJL137C	GLG2
SYT7/MSH2	ENSG00000057468	SYT7	YOL090W	MSH2
PIK3C2A/GDI1	ENSG00000057608	PIK3C2A	YER136W	GDI1
PLAUR/YPR013C	ENSG00000057657	PLAUR	YPR013C	YPR013C
ANLN/ATG5	ENSG00000057663	ANLN	YPL149W	ATG5
WIZ/KNS1	ENSG00000058091	WIZ	YLL019C	KNS1
RABGAP1/SEC61	ENSG00000058262	RABGAP1	YLR378C	SEC61
DCN/DIN7	ENSG00000058404	DCN	YDR263C	DIN7
PPP5C/RPC37	ENSG00000058600	PPP5C	YKR025W	RPC37
MAP4K3/ENA5	ENSG00000058668	MAP4K3	YDR038C	ENA5
ZBTB32/RIO2	ENSG00000058729	ZBTB32	YNL207W	RIO2
TYROBP/TIS11	ENSG00000059145	TYROBP	YLR136C	TIS11
GABRA3/PRO2	ENSG00000059573	GABRA3	YOR323C	PRO2
BRCA1/TRM3	ENSG00000059588	BRCA1	YDL112W	TRM3
ERCC1/XDJ1	ENSG00000059769	ERCC1	YLR090W	XDJ1
CD22/PSR2	ENSG00000060069	CD22	YLR019W	PSR2
SEMA3B/YLR312C	ENSG00000060237	SEMA3B	YLR312C	YLR312C
MBTPS2/TEX1	ENSG00000060688	MBTPS2	YNL253W	TEX1
LTF/FMP37	ENSG00000060762	LTF	YGL080W	FMP37
NR1H4/POT1	ENSG00000060971	NR1H4	YIL160C	POT1
ALOX5/SDH4	ENSG00000061794	ALOX5	YDR178W	SDH4
CALCOCO1/FRK1	ENSG00000061938	CALCOCO1	YPL141C	FRK1
UBR7/AIF1	ENSG00000062096	UBR7	YNR074C	AIF1
MAP4K5/RSN1	ENSG00000062598	MAP4K5	YMR266W	RSN1
EHD3/POL1	ENSG00000062822	EHD3	YNL102W	POL1
PSMC4/RPL18B	ENSG00000063177	PSMC4	YNL301C	RPL18B
CLDN11/NSR1	ENSG00000063244	CLDN11	YGR159C	NSR1
MVP/YIL165C	ENSG00000063438	MVP	YIL165C	YIL165C
NUB1/GLO2	ENSG00000063854	NUB1	YDR272W	GLO2
CLK1/YAF9	ENSG00000063978	CLK1	YNL107W	YAF9
ENSG00000013455/YFR039C	ENSG00000064012	ENSG00000013455	YFR039C	YFR039C
POLR3B/TAF2	ENSG00000064313	POLR3B	YCR042C	TAF2
ANGEL1/MTR10	ENSG00000064419	ANGEL1	YOR160W	MTR10
RNF14/YLR271W	ENSG00000064607	RNF14	YLR271W	YLR271W
DDX11/YBR235W	ENSG00000064651	DDX11	YBR235W	YBR235W
CD6/YIG1	ENSG00000064666	CD6	YPL201C	YIG1
TACC3/TIF2	ENSG00000064703	TACC3	YJL138C	TIF2
UFL1/MLH2	ENSG00000064933	UFL1	YLR035C	MLH2
POLA2/HMO1	ENSG00000064961	POLA2	YDR174W	HMO1
CAPN1/GPA1	ENSG00000065135	CAPN1	YHR005C	GPA1
ACPP/PSE1	ENSG00000065150	ACPP	YMR308C	PSE1
MDH1/CAR2	ENSG00000065154	MDH1	YLR438W	CAR2
SLC30A9/PWP2	ENSG00000065183	SLC30A9	YCR057C	PWP2
MTMR11/YPK3	ENSG00000065243	MTMR11	YBR028C	YPK3
CCDC88C/LAC1	ENSG00000065308	CCDC88C	YKL008C	LAC1
YAF2/EFT1	ENSG00000065357	YAF2	YOR133W	EFT1
ZMYND11/KSS1	ENSG00000065361	ZMYND11	YGR040W	KSS1
WAS/SLM5	ENSG00000065427	WAS	YCR024C	SLM5
DPEP1/CMK2	ENSG00000065534	DPEP1	YOL016C	CMK2
BID/RLP7	ENSG00000065559	BID	YNL002C	RLP7
MATR3/ISR1	ENSG00000065613	MATR3	YPR106W	ISR1
RGPD5/YAK1	ENSG00000065675	RGPD5	YJL141C	YAK1
STMN4/UTP13	ENSG00000065717	STMN4	YLR222C	UTP13
NUDCD3/VAC7	ENSG00000065809	NUDCD3	YNL054W	VAC7
ISL1/MAE1	ENSG00000065833	ISL1	YKL029C	MAE1
IL20RA/MSB3	ENSG00000065882	IL20RA	YNL293W	MSB3
CLCA1/YPL245W	ENSG00000065883	CLCA1	YPL245W	YPL245W
ATP2C1/NHX1	ENSG00000065923	ATP2C1	YDR456W	NHX1
SRCIN1/FHL1	ENSG00000065970	SRCIN1	YPR104C	FHL1
IGF1/RTS1	ENSG00000066027	IGF1	YOR014W	RTS1
RALBP1/HRP1	ENSG00000066044	RALBP1	YOL123W	HRP1
RUFY3/SNF12	ENSG00000066117	RUFY3	YNR023W	SNF12
CNTN1/HAP5	ENSG00000066136	CNTN1	YOR358W	HAP5
WWTR1/SNX41	ENSG00000066294	WWTR1	YDR425W	SNX41
AGPS/FOB1	ENSG00000066422	AGPS	YDR110W	FOB1
ATP1A2/BFR1	ENSG00000066455	ATP1A2	YOR198C	BFR1
TTC27/DUO1	ENSG00000066629	TTC27	YGL061C	DUO1
MARCO/SEC7	ENSG00000066777	MARCO	YDR170C	SEC7
SYT13/HEM15	ENSG00000066926	SYT13	YOR176W	HEM15
SNAI2/TIF1	ENSG00000067048	SNAI2	YKR059W	TIF1
CD74/LPP1	ENSG00000067113	CD74	YDR503C	LPP1
HGF/LAG1	ENSG00000067167	HGF	YHL003C	LAG1
ZRANB1/GIS2	ENSG00000067182	ZRANB1	YNL255C	GIS2
NCDN/CDC19	ENSG00000067225	NCDN	YAL038W	CDC19
ZFP64/FCF2	ENSG00000067334	ZFP64	YLR051C	FCF2
MNAT1/RRP15	ENSG00000067533	MNAT1	YPR143W	RRP15
SAMD4A/RHO1	ENSG00000067560	SAMD4A	YPR165W	RHO1
RUNX3/TCB1	ENSG00000067715	RUNX3	YOR086C	TCB1
MRE11A/PKP1	ENSG00000067992	MRE11A	YIL042C	PKP1
PLEKHB1/CAB4	ENSG00000068120	PLEKHB1	YGR277C	CAB4
SERPINB1/PHO4	ENSG00000068323	SERPINB1	YFR034C	PHO4
SPAST/GYP1	ENSG00000068354	SPAST	YOR070C	GYP1
ENSG00000021602/SPP2	ENSG00000068394	ENSG00000021602	YOR148C	SPP2
NRXN3/TRM7	ENSG00000068438	NRXN3	YBR061C	TRM7
AQR/RPO31	ENSG00000068654	AQR	YOR116C	RPO31
CPS1/ARG82	ENSG00000068745	CPS1	YDR173C	ARG82
C8B/TOA1	ENSG00000068781	C8B	YOR194C	TOA1
FHL1/KRE28	ENSG00000068793	FHL1	YDR532C	KRE28
RTFDC1/HST2	ENSG00000068903	RTFDC1	YPL015C	HST2
GABRA1/MUC1	ENSG00000069248	GABRA1	YIR019C	MUC1
NLRP2/VPS35	ENSG00000069329	NLRP2	YJL154C	VPS35
RNF10/YDJ1	ENSG00000069345	RNF10	YNL064C	YDJ1
ZDHHC6/NFT1	ENSG00000069431	ZDHHC6	YKR103W	NFT1
RNH1/REF2	ENSG00000069849	RNH1	YDR195W	REF2
NDUFS1/HUL5	ENSG00000069869	NDUFS1	YGL141W	HUL5
RB1CC1/SWD2	ENSG00000069966	RB1CC1	YKL018W	SWD2
ERP44/SAR1	ENSG00000069974	ERP44	YPL218W	SAR1
ALAS1/UFD1	ENSG00000070010	ALAS1	YGR048W	UFD1
BIRC3/IKI3	ENSG00000070061	BIRC3	YLR384C	IKI3
AKAP11/SSP120	ENSG00000070081	AKAP11	YLR250W	SSP120
GLRX2/PFY1	ENSG00000070087	GLRX2	YOR122C	PFY1
SNAPC1/UIP3	ENSG00000070159	SNAPC1	YAR027W	UIP3
STRAP/NIC96	ENSG00000070182	STRAP	YFR002W	NIC96
ABCC2/ATG16	ENSG00000070444	ABCC2	YMR159C	ATG16
DEF6/POL4	ENSG00000070501	DEF6	YCR014C	POL4
PLEKHO1/ASN1	ENSG00000070669	PLEKHO1	YPR145W	ASN1
GCLM/KAR2	ENSG00000070718	GCLM	YJL034W	KAR2
UBR2/YAT2	ENSG00000070748	UBR2	YER024W	YAT2
EHD2/MUD2	ENSG00000070756	EHD2	YKL074C	MUD2
RRAGD/RPA190	ENSG00000070761	RRAGD	YOR341W	RPA190
HSF2/CKA1	ENSG00000070770	HSF2	YIL035C	CKA1
PHF20/GCD1	ENSG00000070785	PHF20	YOR260W	GCD1
NR1H3/YPT32	ENSG00000070831	NR1H3	YGL210W	YPT32
NCAPH2/OSH3	ENSG00000070882	NCAPH2	YHR073W	OSH3
TOMM34/PUT4	ENSG00000070915	TOMM34	YOR348C	PUT4
SEC63/PMA1	ENSG00000070961	SEC63	YGL008C	PMA1
KPNA6/GSH2	ENSG00000071051	KPNA6	YOL049W	GSH2
VIM/AIP1	ENSG00000071127	VIM	YMR092C	AIP1
RTEL1-TNFRSF6B/TPS3	ENSG00000071205	RTEL1-TNFRSF6B	YMR261C	TPS3
FAS/KIN28	ENSG00000071242	FAS	YDL108W	KIN28
CD44/YNG2	ENSG00000071243	CD44	YHR090C	YNG2
KCNG1/BUD23	ENSG00000071462	KCNG1	YCR047C	BUD23
SLAMF7/HRD3	ENSG00000071537	SLAMF7	YLR207W	HRD3
MIPEP/AFG2	ENSG00000071539	MIPEP	YLR397C	AFG2
PRKCH/ULS1	ENSG00000071794	PRKCH	YOR191W	ULS1
INSRR/TPK1	ENSG00000072062	INSRR	YJL164C	TPK1
IFNGR1/YBL107C	ENSG00000072110	IFNGR1	YBL107C	YBL107C
SH2D2A/KIN82	ENSG00000072133	SH2D2A	YCR091W	KIN82
TNFRSF1B/SIW14	ENSG00000072135	TNFRSF1B	YNL032W	SIW14
VEZT/TRE1	ENSG00000072274	VEZT	YPL176C	TRE1
POU2F2/PEX4	ENSG00000072401	POU2F2	YGR133W	PEX4
SNX1/GUK1	ENSG00000072415	SNX1	YDR454C	GUK1
TBPL1/SMC1	ENSG00000072501	TBPL1	YFL008W	SMC1
ARNTL2/IMG1	ENSG00000072609	ARNTL2	YCR046C	IMG1
BCLAF1/MRPL8	ENSG00000072778	BCLAF1	YJL063C	MRPL8
ANK1/CDC4	ENSG00000072803	ANK1	YFL009W	CDC4
TFB1M/AGE1	ENSG00000072818	TFB1M	YDR524C	AGE1
RABEP1/DER1	ENSG00000072849	RABEP1	YBR201W	DER1
HMGB3/LRS4	ENSG00000072864	HMGB3	YDR439W	LRS4
NUP160/APM1	ENSG00000072958	NUP160	YPL259C	APM1
BAK1/SEC2	ENSG00000073009	BAK1	YNL272C	SEC2
MUSK/MCM2	ENSG00000073111	MUSK	YBL023C	MCM2
IKZF2/STE50	ENSG00000073282	IKZF2	YCL032W	STE50
GRN/SRO77	ENSG00000073350	GRN	YBL106C	SRO77
ARHGAP31/ECM5	ENSG00000073614	ARHGAP31	YMR176W	ECM5
NR2E3/STE6	ENSG00000073734	NR2E3	YKL209C	STE6
CENPQ/YAP1802	ENSG00000073921	CENPQ	YGR241C	YAP1802
SARS/SEC18	ENSG00000073969	SARS	YBR080C	SEC18
RANBP3/TEC1	ENSG00000074219	RANBP3	YBR083W	TEC1
ARID4A/TUP1	ENSG00000074266	ARID4A	YCR084C	TUP1
TSSC1/ENA1	ENSG00000074370	TSSC1	YDR040C	ENA1
ENSG00000032514/YJU3	ENSG00000074416	ENSG00000032514	YKL094W	YJU3
IFT88/NPR1	ENSG00000074590	IFT88	YNL183C	NPR1
ZCCHC8/CUP1-2	ENSG00000074660	ZCCHC8	YHR055C	CUP1-2
ABCF2/SBA1	ENSG00000074696	ABCF2	YKL117W	SBA1
LRRC7/OPY1	ENSG00000074706	LRRC7	YBR129C	OPY1
UBA6/DOC1	ENSG00000074755	UBA6	YGL240W	DOC1
GAB2/ENO2	ENSG00000074800	GAB2	YHR174W	ENO2
ATP6V0A1/IST2	ENSG00000074855	ATP6V0A1	YBR086C	IST2
PIAS1/SLN1	ENSG00000074964	PIAS1	YIL147C	SLN1
SLC4A7/ARP6	ENSG00000075089	SLC4A7	YLR085C	ARP6
APBA2/TIF4632	ENSG00000075151	APBA2	YGL049C	TIF4632
UHRF1/MTC5	ENSG00000075188	UHRF1	YDR128W	MTC5
MAP2K3/CTT1	ENSG00000075213	MAP2K3	YGR088W	CTT1
TMSB10/RAX2	ENSG00000075223	TMSB10	YLR084C	RAX2
RNF19A/ERG10	ENSG00000075239	RNF19A	YPL028W	ERG10
PEX3/YNL095C	ENSG00000075292	PEX3	YNL095C	YNL095C
GABARAPL2/KCC4	ENSG00000075413	GABARAPL2	YCL024W	KCC4
MYOC/TAO3	ENSG00000075539	MYOC	YIL129C	TAO3
SH3YL1/ARP9	ENSG00000075624	SH3YL1	YMR033W	ARP9
VCL/SPO14	ENSG00000075651	VCL	YKR031C	SPO14
DAPK2/YNL046W	ENSG00000075711	DAPK2	YNL046W	YNL046W
NSMAF/YPT53	ENSG00000075785	NSMAF	YNL093W	YPT53
ADSS/SYF1	ENSG00000075856	ADSS	YDR416W	SYF1
STAP1/BEM2	ENSG00000075884	STAP1	YER155C	BEM2
TIMP2/YOR223W	ENSG00000075891	TIMP2	YOR223W	YOR223W
RFC1/RRP42	ENSG00000075914	RFC1	YDL111C	RRP42
CUL3/MCM6	ENSG00000076003	CUL3	YGL201C	MCM6
MYOM2/REX2	ENSG00000076043	MYOM2	YLR059C	REX2
OTC/YIL077C	ENSG00000076053	OTC	YIL077C	YIL077C
USP2/MLH1	ENSG00000076242	USP2	YMR167W	MLH1
CASR/UNG1	ENSG00000076248	CASR	YML021C	UNG1
TUBG2/ACC1	ENSG00000076555	TUBG2	YNR016C	ACC1
RPL26L1/MON1	ENSG00000076685	RPL26L1	YGL124C	MON1
FLT4/CLF1	ENSG00000076924	FLT4	YLR117C	CLF1
NSUN2/ROM1	ENSG00000076928	NSUN2	YGR070W	ROM1
FBXO42/SEC1	ENSG00000076944	FBXO42	YDR164C	SEC1
MRI1/AVO2	ENSG00000077063	MRI1	YMR068W	AVO2
METTL1/TOP2	ENSG00000077097	METTL1	YNL088W	TOP2
HOXC8/SKP2	ENSG00000077235	HOXC8	YNL311C	SKP2
AGA/YTP1	ENSG00000077238	AGA	YNL237W	YTP1
ENSG00000038102/UBP1	ENSG00000077254	ENSG00000038102	YDL122W	UBP1
PI4K2B/MSL1	ENSG00000077312	PI4K2B	YIR009W	MSL1
MAT2B/SKI6	ENSG00000077348	MAT2B	YGR195W	SKI6
TLL1/HST4	ENSG00000077463	TLL1	YDR191W	HST4
EDC4/CUR1	ENSG00000077522	EDC4	YPR158W	CUR1
TRIO/CAP2	ENSG00000077549	TRIO	YIL034C	CAP2
VCAN/UBC11	ENSG00000077721	VCAN	YOR339C	UBC11
MSR1/IRE1	ENSG00000077782	MSR1	YHR079C	IRE1
CDH1/SIZ1	ENSG00000078043	CDH1	YDR409W	SIZ1
SKIV2L2/RVS161	ENSG00000078053	SKIV2L2	YCR009C	RVS161
DNAH5/STE20	ENSG00000078061	DNAH5	YHL007C	STE20
ZFYVE16/DUR1,2	ENSG00000078070	ZFYVE16	YBR208C	DUR1,2
C6/DRE2	ENSG00000078114	C6	YKR071C	DRE2
RAI14/UBC12	ENSG00000078140	RAI14	YLR306W	UBC12
SOX30/VPS34	ENSG00000078142	SOX30	YLR240W	VPS34
PNKP/INP51	ENSG00000078269	PNKP	YIL002C	INP51
SPDL1/FAA4	ENSG00000078304	SPDL1	YMR246W	FAA4
STAU2/SIF2	ENSG00000078369	STAU2	YBR103W	SIF2
RTN4R/SNT2	ENSG00000078403	RTN4R	YGL131C	SNT2
PHF23/STE23	ENSG00000078618	PHF23	YLR389C	STE23
CDH10/POR1	ENSG00000078668	CDH10	YNL055C	POR1
INPP4A/SWC4	ENSG00000078674	INPP4A	YGR002C	SWC4
RAB27B/MET13	ENSG00000078747	RAB27B	YGL125W	MET13
PSMA4/INN1	ENSG00000078902	PSMA4	YNL152W	INN1
MYO16/STP22	ENSG00000078967	MYO16	YCL008C	STP22
LSG1/YKU80	ENSG00000079246	LSG1	YMR106C	YKU80
PARP3/CBK1	ENSG00000079277	PARP3	YNL161W	CBK1
TNC/PUF4	ENSG00000079308	TNC	YGL014W	PUF4
TDP1/REX3	ENSG00000079313	TDP1	YLR107W	REX3
MED17/MRP49	ENSG00000079332	MED17	YKL167C	MRP49
CAPG/RGT2	ENSG00000079393	CAPG	YDL138W	RGT2
AP2S1/ERG9	ENSG00000079459	AP2S1	YHR190W	ERG9
USH2A/PGM2	ENSG00000079739	USH2A	YMR105C	PGM2
ZPBP/SUB2	ENSG00000079785	ZPBP	YDL084W	SUB2
TG/HAL1	ENSG00000079819	TG	YPR005C	HAL1
ADAM28/VAM3	ENSG00000079950	ADAM28	YOR106W	VAM3
BARX2/YPT11	ENSG00000080371	BARX2	YNL304W	YPT11
DCUN1D1/YEA4	ENSG00000080493	DCUN1D1	YEL004W	YEA4
PHF15/MOT1	ENSG00000080503	PHF15	YPL082C	MOT1
ZIC2/IRC6	ENSG00000080561	ZIC2	YFR043C	IRC6
LCP2/SWR1	ENSG00000080603	LCP2	YDR334W	SWR1
TRIT1/PUF6	ENSG00000080608	TRIT1	YDR496C	PUF6
ADRB1/MOT2	ENSG00000080802	ADRB1	YER068W	MOT2
ENSG00000043822/HEM13	ENSG00000080819	ENSG00000043822	YDR044W	HEM13
GUCA2B/TFG2	ENSG00000080823	GUCA2B	YGR005C	TFG2
CUL7/PHO84	ENSG00000081019	CUL7	YML123C	PHO84
CTNNA1/YMR086W	ENSG00000081026	CTNNA1	YMR086W	YMR086W
PHKA2/PCL7	ENSG00000081087	PHKA2	YIL050W	PCL7
EPHA3/STE12	ENSG00000081189	EPHA3	YHR084W	STE12
HSPA5/CYB2	ENSG00000081277	HSPA5	YML054C	CYB2
DSG2/UBA4	ENSG00000081307	DSG2	YHR111W	UBA4
GEMIN8/HOP1	ENSG00000081320	GEMIN8	YIL072W	HOP1
OFD1/RPA12	ENSG00000081386	OFD1	YJR063W	RPA12
PREX2/MTC1	ENSG00000081479	PREX2	YJL123C	MTC1
WDR37/MIG2	ENSG00000081665	WDR37	YGL209W	MIG2
YTHDC2/YVH1	ENSG00000081721	YTHDC2	YIR026C	YVH1
CTPS2/PDE1	ENSG00000081803	CTPS2	YGL248W	PDE1
ATP6V1H/TRI1	ENSG00000082014	ATP6V1H	YMR233W	TRI1
POLR2B/YGR126W	ENSG00000082258	POLR2B	YGR126W	YGR126W
TPR/PMD1	ENSG00000082397	TPR	YER132C	PMD1
CP/YDL180W	ENSG00000082438	CP	YDL180W	YDL180W
DTNBP1/MED4	ENSG00000082512	DTNBP1	YOR174W	MED4
XK/MRPL22	ENSG00000082515	XK	YNL177C	MRPL22
ARHGAP6/UTP15	ENSG00000082516	ARHGAP6	YMR093W	UTP15
MAP4/YCK1	ENSG00000082701	MAP4	YHR135C	YCK1
GOPC/YLR156W	ENSG00000082781	GOPC	YLR156W	YLR156W
ROS1/MPC54	ENSG00000082805	ROS1	YOR177C	MPC54
HDAC9/CRM1	ENSG00000082898	HDAC9	YGR218W	CRM1
RRM2B/YDR179W-A	ENSG00000083168	RRM2B	YDR179W-A	YDR179W-A
TNFRSF17/KAP104	ENSG00000083312	TNFRSF17	YBR017C	KAP104
LMO3/AI5_BETA	ENSG00000083454	LMO3	Q0075	AI5_BETA
MRPS10/YMR018W	ENSG00000083457	MRPS10	YMR018W	YMR018W
GUCA1A/YKL162C	ENSG00000083799	GUCA1A	YKL162C	YKL162C
RSF1/RPS5	ENSG00000083845	RSF1	YJR123W	RPS5
VPS13D/APT2	ENSG00000083857	VPS13D	YDR441C	APT2
CELF2/SLZ1	ENSG00000083896	CELF2	YNL196C	SLZ1
R3HDM1/SBP1	ENSG00000084072	R3HDM1	YHL034C	SBP1
COL9A2/STE24	ENSG00000084073	COL9A2	YJR117W	STE24
KITLG/TIF34	ENSG00000084623	KITLG	YMR146C	TIF34
ERCC8/YKR018C	ENSG00000084754	ERCC8	YKR018C	YKR018C
VAMP3/URA2	ENSG00000084774	VAMP3	YJL130C	URA2
PER3/CGR1	ENSG00000085063	PER3	YGL029W	CGR1
UTS2/DAP2	ENSG00000085377	UTS2	YHR028C	DAP2
TNFRSF9/SEH1	ENSG00000085415	TNFRSF9	YGL100W	SEH1
EPN3/TPP1	ENSG00000085433	EPN3	YMR156C	TPP1
LTBP1/CTS2	ENSG00000085465	LTBP1	YDR371W	CTS2
RCN1/SSK2	ENSG00000085511	RCN1	YNR031C	SSK2
ELN/YBT1	ENSG00000085563	ELN	YLL048C	YBT1
RFC2/YPR1	ENSG00000085662	RFC2	YDR368W	YPR1
ARID1B/YMC1	ENSG00000085719	ARID1B	YPR058W	YMC1
NEDD4L/RRN3	ENSG00000085721	NEDD4L	YKL125W	RRN3
FOXP3/END3	ENSG00000085832	FOXP3	YNL084C	END3
HEXB/ORC1	ENSG00000085840	HEXB	YML065W	ORC1
JKAMP/CTF19	ENSG00000085871	JKAMP	YPL018W	CTF19
DKK3/SQS1	ENSG00000085872	DKK3	YNL224C	SQS1
ARHGEF5/PTK1	ENSG00000086015	ARHGEF5	YKL198C	PTK1
NFE2L3/MDJ1	ENSG00000086061	NFE2L3	YFL016C	MDJ1
LIMA1/VPS20	ENSG00000086065	LIMA1	YMR077C	VPS20
SLC4A8/FAP1	ENSG00000086102	SLC4A8	YNL023C	FAP1
PTGER3/DIM1	ENSG00000086189	PTGER3	YPL266W	DIM1
MAPK9/KAP120	ENSG00000086200	MAPK9	YPL125W	KAP120
COL23A1/MRPL24	ENSG00000086504	COL23A1	YMR193W	MRPL24
BCAR1/CIN5	ENSG00000086548	BCAR1	YOR028C	CIN5
FAM160A2/CWC2	ENSG00000086589	FAM160A2	YDL209C	CWC2
HERPUD1/EMP24	ENSG00000086598	HERPUD1	YGL200C	EMP24
HOMER3/PPZ2	ENSG00000086717	HOMER3	YDR436W	PPZ2
RAD51/MRP10	ENSG00000086758	RAD51	YDL045W-A	MRP10
POLQ/ALG9	ENSG00000086848	POLQ	YNL219C	ALG9
PIK3CB/VPS68	ENSG00000087008	PIK3CB	YOL129W	VPS68
ENSG00000051415/SPS19	ENSG00000087076	ENSG00000051415	YNL202W	SPS19
CYBA/SGF11	ENSG00000087152	CYBA	YPL047W	SGF11
THOC3/PGS1	ENSG00000087157	THOC3	YCL004W	PGS1
HEBP2/ISA1	ENSG00000087206	HEBP2	YLL027W	ISA1
PLEKHA5/RRP4	ENSG00000087237	PLEKHA5	YHR069C	RRP4
PRSS8/ATP18	ENSG00000087245	PRSS8	YML081C-A	ATP18
SIKE1/TPA1	ENSG00000087263	SIKE1	YER049W	TPA1
RRP12/POX1	ENSG00000087266	RRP12	YGL205W	POX1
MSMO1/CDC50	ENSG00000087274	MSMO1	YCR094W	CDC50
TTC17/EST1	ENSG00000087338	TTC17	YLR233C	EST1
ALX4/CUS1	ENSG00000087365	ALX4	YMR240C	CUS1
FOXN3/ERV46	ENSG00000087502	FOXN3	YAL042W	ERV46
AKR7A2/GDS1	ENSG00000088179	AKR7A2	YOR355W	GDS1
MRTO4/HAS1	ENSG00000088205	MRTO4	YMR290C	HAS1
USE1/RPS2	ENSG00000088247	USE1	YGL123W	RPS2
MCF2L2/RPT6	ENSG00000088256	MCF2L2	YGL048C	RPT6
NRIP2/SFK1	ENSG00000088305	NRIP2	YKL051W	SFK1
LAMA3/RFC1	ENSG00000088320	LAMA3	YOR217W	RFC1
ANAPC4/MSH1	ENSG00000088387	ANAPC4	YHR120W	MSH1
KCNQ1/COQ9	ENSG00000088682	KCNQ1	YLR201C	COQ9
TRAPPC3/FPR1	ENSG00000088832	TRAPPC3	YNL135C	FPR1
THRAP3/SHP1	ENSG00000088833	THRAP3	YBL058W	SHP1
PHPT1/DYN2	ENSG00000088986	PHPT1	YDR424C	DYN2
ENTPD2/IRC19	ENSG00000088992	ENTPD2	YLL033W	IRC19
ARID4B/BRL1	ENSG00000089006	ARID4B	YHR036W	BRL1
PTPRN/RPL6A	ENSG00000089009	PTPRN	YML073C	RPL6A
KIF1B/APC5	ENSG00000089053	KIF1B	YOR249C	APC5
FOXC1/REX4	ENSG00000089094	FOXC1	YOL080C	REX4
SYNE2/GCN1	ENSG00000089154	SYNE2	YGL195W	GCN1
CBLN4/PXL1	ENSG00000089159	CBLN4	YKR090W	PXL1
CHRDL2/TFS1	ENSG00000089220	CHRDL2	YLR178C	TFS1
RELT/IGO1	ENSG00000089250	RELT	YNL157W	IGO1
NOP58/TAP42	ENSG00000089289	NOP58	YMR028W	TAP42
KCNH2/ROT2	ENSG00000089597	KCNH2	YBR229C	ROT2
CUL1/SAC7	ENSG00000089639	CUL1	YDR389W	SAC7
CYFIP2/BIR1	ENSG00000089685	CYFIP2	YJR089W	BIR1
TAB2/MAK5	ENSG00000089737	TAB2	YBR142W	MAK5
EIF2AK2/YMR244W	ENSG00000090006	EIF2AK2	YMR244W	YMR244W
KMT2C/YLL056C	ENSG00000090013	KMT2C	YLL056C	YLL056C
PUM2/LCB2	ENSG00000090054	PUM2	YDR062W	LCB2
MRPL43/PAP1	ENSG00000090060	MRPL43	YKR002W	PAP1
ITIH4/AIM20	ENSG00000090104	ITIH4	YIL158W	AIM20
C4orf27/FYV10	ENSG00000090316	C4orf27	YIL097W	FYV10
ZFR/XBP1	ENSG00000090339	ZFR	YIL101C	XBP1
NPFFR2/AMA1	ENSG00000090372	NPFFR2	YGR225W	AMA1
ENSG00000056345/PEX12	ENSG00000090432	ENSG00000056345	YMR026C	PEX12
PHF21B/YNR064C	ENSG00000090487	PHF21B	YNR064C	YNR064C
TRAF1/MPS2	ENSG00000090565	TRAF1	YGL075C	MPS2
PCGF2/ALA1	ENSG00000090861	PCGF2	YOR335C	ALA1
IL17RB/SEC3	ENSG00000090989	IL17RB	YER008C	SEC3
TRAF3IP2/LPD1	ENSG00000091140	TRAF3IP2	YFL018C	LPD1
GYG2/RPN14	ENSG00000091157	GYG2	YGL004C	RPN14
SERPINB3/FUM1	ENSG00000091483	SERPINB3	YPL262W	FUM1
PKP2/SKT5	ENSG00000091490	PKP2	YBL061C	SKT5
MSH4/ECM30	ENSG00000091536	MSH4	YLR436C	ECM30
F7/HER1	ENSG00000091592	F7	YOR227W	HER1
GDI2/BAP2	ENSG00000092068	GDI2	YBR068C	BAP2
PRDM1/SLY1	ENSG00000092108	PRDM1	YDR189W	SLY1
ATG5/HCR1	ENSG00000092200	ATG5	YLR192C	HCR1
PITHD1/SPT16	ENSG00000092201	PITHD1	YGL207W	SPT16
MTA3/ERT1	ENSG00000092208	MTA3	YBR239C	ERT1
USP13/ADE16	ENSG00000092421	USP13	YLR028C	ADE16
LAMC2/PKH3	ENSG00000092445	LAMC2	YDR466W	PKH3
CDK14/SOF1	ENSG00000092470	CDK14	YLL011W	SOF1
SEC61A1/SEC9	ENSG00000092531	SEC61A1	YGR009C	SEC9
PPP1R12A/SER3	ENSG00000092621	PPP1R12A	YER081W	SER3
RASGRF1/MLC2	ENSG00000092841	RASGRF1	YPR188C	MLC2
CAMK2B/HMF1	ENSG00000092847	CAMK2B	YER057C	HMF1
CROCC/AFT2	ENSG00000093010	CROCC	YPL202C	AFT2
POLR3E/RSM22	ENSG00000093167	POLR3E	YKL155C	RSM22
ATP2B4/ETP1	ENSG00000094631	ATP2B4	YHL010C	ETP1
ZC3H11A/FUR1	ENSG00000094841	ZC3H11A	YHR128W	FUR1
RIOK2/SLP1	ENSG00000094975	RIOK2	YOR154W	SLP1
NDC1/DYS1	ENSG00000095059	NDC1	YHR068W	DYS1
FLYWCH1/RET2	ENSG00000095139	FLYWCH1	YFR051C	RET2
UNKL/VAC8	ENSG00000095261	UNKL	YEL013W	VAC8
ALDH18A1/MSS51	ENSG00000095303	ALDH18A1	YLR203C	MSS51
TARBP1/NUP188	ENSG00000095319	TARBP1	YML103C	NUP188
MXD1/CAT2	ENSG00000095321	MXD1	YML042W	CAT2
CDK17/VMA7	ENSG00000095539	CDK17	YGR020C	VMA7
DNAJC25/ISW1	ENSG00000095564	DNAJC25	YBR245C	ISW1
PSD/HSP150	ENSG00000095794	PSD	YJL159W	HSP150
CTDP1/YBL081W	ENSG00000095951	CTDP1	YBL081W	YBL081W
YBX3/SGV1	ENSG00000096063	YBX3	YPR161C	SGV1
WNK1/CEF1	ENSG00000096401	WNK1	YMR213W	CEF1
CCAR1/ILV1	ENSG00000096433	CCAR1	YER086W	ILV1
OGFR/NUF2	ENSG00000096696	OGFR	YOL069W	NUF2
GNA15/HST1	ENSG00000096717	GNA15	YOL068C	HST1
CREB3L3/SKY1	ENSG00000096968	CREB3L3	YMR216C	SKY1
PTPRU/HRR25	ENSG00000097007	PTPRU	YPL204W	HRR25
SNRNP40/CDC7	ENSG00000097046	SNRNP40	YDL017W	CDC7
COL11A1/ERP2	ENSG00000099203	COL11A1	YAL007C	ERP2
MPC1/MGR1	ENSG00000099204	MPC1	YCL044C	MGR1
ACAA1/NRG2	ENSG00000099326	ACAA1	YBR066C	NRG2
BCAT1/FRE8	ENSG00000099331	BCAT1	YLR047C	FRE8
HDAC7/RPN12	ENSG00000099341	HDAC7	YFR052W	RPN12
LZTS1/NSE3	ENSG00000099399	LZTS1	YDR288W	NSE3
SPAG4/CUS2	ENSG00000099622	SPAG4	YNL286W	CUS2
NCKAP1/ATP16	ENSG00000099624	NCKAP1	YDL004W	ATP16
MRPS35/NOP4	ENSG00000099783	MRPS35	YPL043W	NOP4
GUCY1B3/CDC34	ENSG00000099804	GUCY1B3	YDR054C	CDC34
SFSWAP/RPB5	ENSG00000099817	SFSWAP	YBR154C	RPB5
TNK2/ELM1	ENSG00000099875	TNK2	YKL048C	ELM1
CDH3/YRB1	ENSG00000099901	CDH3	YDR002W	YRB1
ARSF/GRS1	ENSG00000099917	ARSF	YBR121C	GRS1
GPBP1/RGC1	ENSG00000099940	GPBP1	YPR115W	RGC1
CS/SHO1	ENSG00000099942	CS	YER118C	SHO1
LTK/YNL181W	ENSG00000099958	LTK	YNL181W	YNL181W
MRPS24/RPA34	ENSG00000099968	MRPS24	YJL148W	RPA34
ELMO2/PRP21	ENSG00000099995	ELMO2	YJL203W	PRP21
WAPAL/LSM4	ENSG00000100028	WAPAL	YER112W	LSM4
APPBP2/CDC28	ENSG00000100030	APPBP2	YBR160W	CDC28
POLD1/PTC3	ENSG00000100034	POLD1	YBL056W	PTC3
SEZ6/CTP1	ENSG00000100075	SEZ6	YBR291C	CTP1
EIF4B/GGA1	ENSG00000100083	EIF4B	YDR358W	GGA1
GLTSCR1/HIR2	ENSG00000100084	GLTSCR1	YOR038C	HIR2
RPL18/RGA1	ENSG00000100092	RPL18	YOR127W	RGA1
ISOC2/YDR348C	ENSG00000100106	ISOC2	YDR348C	YDR348C
U2AF2/SPP382	ENSG00000100109	U2AF2	YLR424W	SPP382
EPN1/NHP2	ENSG00000100138	EPN1	YDL208W	NHP2
MED29/YLR462W	ENSG00000100151	MED29	YLR462W	YLR462W
AHRR/DBP3	ENSG00000100201	AHRR	YGL078C	DBP3
GSC2/DMC1	ENSG00000100206	GSC2	YER179W	DMC1
GPC1/BOP3	ENSG00000100207	GPC1	YNL042W	BOP3
ADCK1/BNA6	ENSG00000100219	ADCK1	YFR047C	BNA6
HAGH/AIM33	ENSG00000100225	HAGH	YML087C	AIM33
RNF4/YOR114W	ENSG00000100227	RNF4	YOR114W	YOR114W
CASP8/CSH1	ENSG00000100242	CASP8	YBR161W	CSH1
ASUN/PGA3	ENSG00000100243	ASUN	YML125C	PGA3
DLX3/BOI2	ENSG00000100266	DLX3	YER114C	BOI2
SPA17/APL1	ENSG00000100280	SPA17	YJR005W	APL1
WISP2/SUT1	ENSG00000100284	WISP2	YGL162W	SUT1
NGFR/HMX1	ENSG00000100292	NGFR	YLR205C	HMX1
CDON/YJR011C	ENSG00000100296	CDON	YJR011C	YJR011C
TAF2/MCM5	ENSG00000100297	TAF2	YLR274W	MCM5
HIPK2/MYO4	ENSG00000100345	HIPK2	YAL029C	MYO4
TNPO3/SAM50	ENSG00000100347	TNPO3	YNL026W	SAM50
MEF2BNB-MEF2B/HPT1	ENSG00000100353	MEF2BNB-MEF2B	YDR399W	HPT1
RFXANK/NPA3	ENSG00000100360	RFXANK	YJR072C	NPA3
LPAR2/YLR224W	ENSG00000100365	LPAR2	YLR224W	YLR224W
CTSA/HSP12	ENSG00000100380	CTSA	YFL014W	HSP12
SUGP2/HRT1	ENSG00000100387	SUGP2	YOL133W	HRT1
SLC12A2/GCN5	ENSG00000100393	SLC12A2	YGR252W	GCN5
SNX24/RNA1	ENSG00000100401	SNX24	YMR235C	RNA1
EYA2/APA2	ENSG00000100403	EYA2	YDR530C	APA2
CNN2/RPC25	ENSG00000100413	CNN2	YKL144C	RPC25
SNCAIP/NTO1	ENSG00000100425	SNCAIP	YPR031W	NTO1
DDX20/FPR3	ENSG00000100442	DDX20	YML074C	FPR3
BTBD1/PAU15	ENSG00000100448	BTBD1	YIR041W	PAU15
BCAS1/TIF3	ENSG00000100461	BCAS1	YPR163C	TIF3
POU1F1/DPB2	ENSG00000100479	POU1F1	YPR175W	DPB2
PMS1/GPH1	ENSG00000100504	PMS1	YPR160W	GPH1
HMG20B/RAD27	ENSG00000100526	HMG20B	YKL113C	RAD27
CALCRL/VMA8	ENSG00000100554	CALCRL	YEL051W	VMA8
TAF11/GPI15	ENSG00000100564	TAF11	YNL038W	GPI15
ANKS1A/PRE10	ENSG00000100567	ANKS1A	YOR362C	PRE10
AP3D1/VTI1	ENSG00000100568	AP3D1	YMR197C	VTI1
ZNF76/AHA1	ENSG00000100591	ZNF76	YDR214W	AHA1
SLC9A3R2/LCB1	ENSG00000100596	SLC9A3R2	YMR296C	LCB1
NTHL1/RRT6	ENSG00000100605	NTHL1	YGL146C	RRT6
GNAI3/PTC6	ENSG00000100614	GNAI3	YCR079W	PTC6
IPO5/MBP1	ENSG00000100628	IPO5	YDL056W	MBP1
OAT/NAB3	ENSG00000100650	OAT	YPL190C	NAB3
WDR3/TIF5	ENSG00000100664	WDR3	YPR041W	TIF5
PKN2/CYS3	ENSG00000100665	PKN2	YAL012W	CYS3
WDR18/RRP3	ENSG00000100697	WDR18	YHR065C	RRP3
TRAM2/MIS1	ENSG00000100714	TRAM2	YBR084W	MIS1
NTN1/YAP1	ENSG00000100722	NTN1	YML007W	YAP1
GLP2R/YGR093W	ENSG00000100749	GLP2R	YGR093W	YGR093W
MCM10/RPT1	ENSG00000100764	MCM10	YKL145W	RPT1
DGKA/PRE9	ENSG00000100804	DGKA	YGR135W	PRE9
ERBB3/ACE2	ENSG00000100811	ERBB3	YLR131C	ACE2
ROPN1/CST9	ENSG00000100814	ROPN1	YLR394W	CST9
KARS/NOT5	ENSG00000100815	KARS	YPR072W	NOT5
PDIA5/SGN1	ENSG00000100836	PDIA5	YIR001C	SGN1
NDUFB4/SRP54	ENSG00000100883	NDUFB4	YPR088C	SRP54
SPEN/RAD54	ENSG00000100888	SPEN	YGL163C	RAD54
MYLK/PRE6	ENSG00000100902	MYLK	YOL038W	PRE6
MAP2K4/MGA2	ENSG00000100906	MAP2K4	YIR033W	MGA2
SNAP91/PCM1	ENSG00000100908	SNAP91	YEL058W	PCM1
SLK/YHR035W	ENSG00000100934	SLK	YHR035W	YHR035W
COL17A1/LEA1	ENSG00000100949	COL17A1	YPL213W	LEA1
SEC61A2/ART5	ENSG00000100979	SEC61A2	YGR068C	ART5
PRKCQ/CIK1	ENSG00000101004	PRKCQ	YMR198W	CIK1
TLE2/NMD3	ENSG00000101040	TLE2	YHR170W	NMD3
ASB1/DIA1	ENSG00000101049	ASB1	YMR316W	DIA1
FAM107B/GAL11	ENSG00000101057	FAM107B	YOL051W	GAL11
ME1/GAT2	ENSG00000101076	ME1	YMR136W	GAT2
TBC1D1/PET9	ENSG00000101084	TBC1D1	YBL030C	PET9
CDK13/CDC15	ENSG00000101109	CDK13	YAR019C	CDC15
MTHFD2/GIM3	ENSG00000101132	MTHFD2	YNL153C	GIM3
SLC9A7/LYS9	ENSG00000101144	SLC9A7	YNR050C	LYS9
FOXJ2/GLE2	ENSG00000101146	FOXJ2	YER107C	GLE2
YBX1/BIO2	ENSG00000101150	YBX1	YGR286C	BIO2
PDE4A/PRP6	ENSG00000101161	PDE4A	YBR055C	PRP6
PPP2R5A/SCL1	ENSG00000101182	PPP2R5A	YGL011C	SCL1
CTNNA2/EAF7	ENSG00000101189	CTNNA2	YNL136W	EAF7
ELAVL1/IOC2	ENSG00000101191	ELAVL1	YLR095C	IOC2
TIE1/GID8	ENSG00000101193	TIE1	YMR135C	GID8
SMARCD1/GLO3	ENSG00000101199	SMARCD1	YER122C	GLO3
KDM4A/TEF2	ENSG00000101210	KDM4A	YBR118W	TEF2
NFYC/YCH1	ENSG00000101224	NFYC	YGR203W	YCH1
SLC9A3/VIP1	ENSG00000101246	SLC9A3	YLR410W	VIP1
NGEF/CKA2	ENSG00000101266	NGEF	YOR061W	CKA2
ASPM/SEC23	ENSG00000101310	ASPM	YPR181C	SEC23
CD84/TRL1	ENSG00000101333	CD84	YJL087C	TRL1
ELOVL1/LIA1	ENSG00000101335	ELOVL1	YJR070C	LIA1
SPI1/BEM1	ENSG00000101336	SPI1	YBR200W	BEM1
ZNRD1/APC1	ENSG00000101347	ZNRD1	YNL172W	APC1
MPPED2/IDH1	ENSG00000101365	MPPED2	YNL037C	IDH1
ZBTB11/MIR1	ENSG00000101367	ZBTB11	YJR077C	MIR1
ATXN3/TTI1	ENSG00000101407	ATXN3	YKL033W	TTI1
GOLGA5/ARP5	ENSG00000101442	GOLGA5	YNL059C	ARP5
FGFR2/SAH1	ENSG00000101444	FGFR2	YER043C	SAH1
EML1/YPL034W	ENSG00000101474	EML1	YPL034W	YPL034W
ARFGEF1/UBP6	ENSG00000101557	ARFGEF1	YFR010W	UBP6
MTFR1/SCS2	ENSG00000101558	MTFR1	YER120W	SCS2
STAG3/YMR196W	ENSG00000101605	STAG3	YMR196W	YMR196W
FECH/ABD1	ENSG00000101654	FECH	YBR236C	ABD1
MYO9A/UBX5	ENSG00000101745	MYO9A	YDR330W	UBX5
DDX3Y/RAD30	ENSG00000101751	DDX3Y	YDR419W	RAD30
PFKP/RIO1	ENSG00000101782	PFKP	YOR119C	RIO1
SP100/PTI1	ENSG00000101811	SP100	YGR156W	PTI1
KLF6/NAS6	ENSG00000101843	KLF6	YGR232W	NAS6
PPAP2A/UTP7	ENSG00000101849	PPAP2A	YER082C	UTP7
NEO1/DAP1	ENSG00000101856	NEO1	YPL170W	DAP1
TRAM1/POL2	ENSG00000101868	TRAM1	YNL262W	POL2
PHKA1/MRS1	ENSG00000101871	PHKA1	YIR021W	MRS1
TNFRSF1A/YPL039W	ENSG00000101888	TNFRSF1A	YPL039W	YPL039W
CACNB1/ALG13	ENSG00000101901	CACNB1	YGL047W	ALG13
EVI5/PRS3	ENSG00000101911	EVI5	YHL011C	PRS3
PKM/SET3	ENSG00000101945	PKM	YKR029C	SET3
DHX29/YOR342C	ENSG00000101972	DHX29	YOR342C	YOR342C
DNTTIP2/PXA2	ENSG00000101986	DNTTIP2	YKL188C	PXA2
TP53BP1/CPT1	ENSG00000102007	TP53BP1	YNL130C	CPT1
TRO/SAC6	ENSG00000102024	TRO	YDR129C	SAC6
RRP15/ARD1	ENSG00000102030	RRP15	YHR013C	ARD1
RHOA/MPH1	ENSG00000102038	RHOA	YIR002C	MPH1
DHX8/YMR1	ENSG00000102043	DHX8	YJR110W	YMR1
PRKCZ/YDL156W	ENSG00000102054	PRKCZ	YDL156W	YDL156W
SYT1/SMF1	ENSG00000102096	SYT1	YOL122C	SMF1
IDH3G/TAZ1	ENSG00000102125	IDH3G	YPR140W	TAZ1
ROGDI/PGK1	ENSG00000102144	ROGDI	YCR012W	PGK1
PDZD4/MDY2	ENSG00000102178	PDZD4	YOL111C	MDY2
ROCK1/RIC1	ENSG00000102225	ROCK1	YLR039C	RIC1
CBFB/DOA4	ENSG00000102226	CBFB	YDR069C	DOA4
PDK3/ECT1	ENSG00000102230	PDK3	YGR007W	ECT1
HYAL2/PAB1	ENSG00000102241	HYAL2	YER165W	PAB1
HDAC4/ESS1	ENSG00000102309	HDAC4	YJR017C	ESS1
RASSF1/ALE1	ENSG00000102312	RASSF1	YOR175C	ALE1
FGFR3/KTR1	ENSG00000102385	FGFR3	YOR099W	KTR1
IFI35/YPL225W	ENSG00000102390	IFI35	YPL225W	YPL225W
COASY/CTR86	ENSG00000102401	COASY	YCR054C	CTR86
MEF2A/RIM101	ENSG00000102554	MEF2A	YHL027W	RIM101
OTUD5/YPK1	ENSG00000102572	OTUD5	YKL126W	YPK1
TFE3/CDC1	ENSG00000102575	TFE3	YDR182W	CDC1
TBC1D25/FUS2	ENSG00000102606	TBC1D25	YMR232W	FUS2
ACSL4/YNL010W	ENSG00000102753	ACSL4	YNL010W	YNL010W
INPP5A/SRV2	ENSG00000102755	INPP5A	YNL138W	SRV2
GPKOW/CIT3	ENSG00000102786	GPKOW	YPR001W	CIT3
GRIPAP1/DUG2	ENSG00000102879	GRIPAP1	YBR281C	DUG2
FTSJ1/HOG1	ENSG00000102882	FTSJ1	YLR113W	HOG1
POLR1A/DCC1	ENSG00000102893	POLR1A	YCL016C	DCC1
LAPTM4A/NTF2	ENSG00000102898	LAPTM4A	YER009W	NTF2
IP6K2/MSN2	ENSG00000102935	IP6K2	YMR037C	MSN2
STON1-GTF2A1L/STP1	ENSG00000102974	STON1-GTF2A1L	YDR463W	STP1
SRBD1/RPN8	ENSG00000103035	SRBD1	YOR261C	RPN8
CYFIP1/LRO1	ENSG00000103066	CYFIP1	YNR008W	LRO1
RASGRP2/VMR1	ENSG00000103222	RASGRP2	YHL035C	VMR1
PSME4/MUP1	ENSG00000103257	PSME4	YGR055W	MUP1
IFT80/NBP35	ENSG00000103274	IFT80	YGL091C	NBP35
SIRT2/UBC9	ENSG00000103275	SIRT2	YDL064W	UBC9
ERLEC1/ARO2	ENSG00000103313	ERLEC1	YGL148W	ARO2
PPP2R5B/SUP35	ENSG00000103342	PPP2R5B	YDR172W	SUP35
PYGM/RSM19	ENSG00000103363	PYGM	YNR037C	RSM19
PITX1/SEC63	ENSG00000103423	PITX1	YOR254C	SEC63
TRPC7/RPL36A	ENSG00000103479	TRPC7	YMR194W	RPL36A
NUP133/SFP1	ENSG00000103495	NUP133	YLR403W	SFP1
NUCKS1/SSO1	ENSG00000103496	NUCKS1	YPL232W	SSO1
VPS35/TAE1	ENSG00000103510	VPS35	YBR261C	TAE1
DNAJA2/ICY2	ENSG00000103540	DNAJA2	YPL250C	ICY2
BCL3/UTP4	ENSG00000103647	BCL3	YDR324C	UTP4
KCNAB2/KSP1	ENSG00000103653	KCNAB2	YHR082C	KSP1
ABCC9/ATS1	ENSG00000103657	ABCC9	YAL020C	ATS1
GAL/YKR023W	ENSG00000103671	GAL	YKR023W	YKR023W
CLEC2D/YPT7	ENSG00000103769	CLEC2D	YML001W	YPT7
RORA/RBA50	ENSG00000103932	RORA	YDR527W	RBA50
DRD4/STB2	ENSG00000103942	DRD4	YMR053C	STB2
TGFBR3/YKL070W	ENSG00000103966	TGFBR3	YKL070W	YKL070W
KIAA1107/MXR1	ENSG00000104064	KIAA1107	YER042W	MXR1
PLA2G10/PEP3	ENSG00000104142	PLA2G10	YLR148W	PEP3
ATP1B3/BRF1	ENSG00000104221	ATP1B3	YGR246C	BRF1
NEDD4/YOL159C	ENSG00000104299	NEDD4	YOL159C	YOL159C
PIGB/AIM31	ENSG00000104320	PIGB	YML030W	AIM31
MAPK6/SNF1	ENSG00000104365	MAPK6	YDR477W	SNF1
GNB5/GNA1	ENSG00000104408	GNB5	YFL017C	GNA1
RAB27A/EMC2	ENSG00000104412	RAB27A	YJR088C	EMC2
CECR5/DAL81	ENSG00000104490	CECR5	YIR023W	DAL81
UFD1L/EFB1	ENSG00000104529	UFD1L	YAL003W	EFB1
LRP6/ERG1	ENSG00000104549	LRP6	YGR175C	ERG1
GUCY2C/TMT1	ENSG00000104611	GUCY2C	YER175C	TMT1
SCT/BCH2	ENSG00000104613	SCT	YKR027W	BCH2
PHRF1/VPS55	ENSG00000104660	PHRF1	YJR044C	VPS55
IKBKAP/OST3	ENSG00000104723	IKBKAP	YOR085W	OST3
NUCB2/NFS1	ENSG00000104804	NUCB2	YCL017C	NFS1
PFN2/UBX3	ENSG00000104805	PFN2	YDL091C	UBX3
PTPN3/GSY2	ENSG00000104812	PTPN3	YLR258W	GSY2
SPTB/ARK1	ENSG00000104814	SPTB	YNL020C	ARK1
DAPP1/ECI1	ENSG00000104823	DAPP1	YLR284C	ECI1
FGF10/TUB2	ENSG00000104833	FGF10	YFL037W	TUB2
SMG6/DIA4	ENSG00000104835	SMG6	YHR011W	DIA4
EXOC5/SNP1	ENSG00000104852	EXOC5	YIL061C	SNP1
CLTCL1/PIH1	ENSG00000104872	CLTCL1	YHR034C	PIH1
FSTL3/PRP11	ENSG00000104897	FSTL3	YDL043C	PRP11
DGCR2/TRM1	ENSG00000104907	DGCR2	YDR120C	TRM1
RNF126/PMI40	ENSG00000104938	RNF126	YER003C	PMI40
MNT/YJU2	ENSG00000104957	MNT	YKL095W	YJU2
ZXDC/RPL6B	ENSG00000104960	ZXDC	YLR448W	RPL6B
POLB/CNS1	ENSG00000104969	POLB	YBR155W	CNS1
WIPI1/TIM44	ENSG00000104980	WIPI1	YIL022W	TIM44
ASNS/CCA1	ENSG00000105011	ASNS	YER168C	CCA1
AP3M2/MAS1	ENSG00000105088	AP3M2	YLR163C	MAS1
CNGB1/CRH1	ENSG00000105127	CNGB1	YGR189C	CRH1
ST6GALNAC2/POP4	ENSG00000105171	ST6GALNAC2	YBR257W	POP4
CHAT/SWI4	ENSG00000105186	CHAT	YER111C	SWI4
PABPC1/NOP1	ENSG00000105202	PABPC1	YDL014W	NOP1
TESK2/PGI1	ENSG00000105220	TESK2	YBR196C	PGI1
C16orf80/SLM2	ENSG00000105221	C16orf80	YNL047C	SLM2
CSNK2A2/GFD2	ENSG00000105229	CSNK2A2	YCL036W	GFD2
PTPN21/ALF1	ENSG00000105254	PTPN21	YNL148C	ALF1
EIF2B3/FCJ1	ENSG00000105281	EIF2B3	YKR016W	FCJ1
CAMK2A/PRO1	ENSG00000105323	CAMK2A	YDR300C	PRO1
TCOF1/CDH1	ENSG00000105325	TCOF1	YGL003C	CDH1
CDC42/YML6	ENSG00000105364	CDC42	YML025C	YML6
OSBPL3/RSC3	ENSG00000105369	OSBPL3	YDR303C	RSC3
EPHA8/QDR1	ENSG00000105370	EPHA8	YIL120W	QDR1
SLC12A3/RPS19B	ENSG00000105372	SLC12A3	YNL302C	RPS19B
RAD18/NOP53	ENSG00000105373	RAD18	YPL146C	NOP53
ATP2B1/AVT7	ENSG00000105388	ATP2B1	YIL088C	AVT7
NCK2/SLT2	ENSG00000105397	NCK2	YHR030C	SLT2
MAP4K4/SEC17	ENSG00000105402	MAP4K4	YBL050W	SEC17
RPL31/YIP3	ENSG00000105404	RPL31	YNL044W	YIP3
WDR1/ERD2	ENSG00000105438	WDR1	YBL040C	ERD2
SNX13/SYT1	ENSG00000105443	SNX13	YPR095C	SYT1
ARHGAP10/RSA4	ENSG00000105447	ARHGAP10	YCR072C	RSA4
RPS6KA2/CDC9	ENSG00000105486	RPS6KA2	YDL164C	CDC9
ING3/PLB3	ENSG00000105499	ING3	YOL011W	PLB3
WBSCR22/YHR022C	ENSG00000105514	WBSCR22	YHR022C	YHR022C
SEL1L/TPD3	ENSG00000105568	SEL1L	YAL016W	TPD3
TRIP13/CTK3	ENSG00000105576	TRIP13	YML112W	CTK3
ATP6AP1/CCC1	ENSG00000105607	ATP6AP1	YLR220W	CCC1
TCF3/NRG1	ENSG00000105610	TCF3	YDR043C	NRG1
TRIB2/PRP31	ENSG00000105618	TRIB2	YGR091W	PRP31
DAZAP1/PRM7	ENSG00000105662	DAZAP1	YDL039C	PRM7
MBD3/SEC28	ENSG00000105669	MBD3	YIL076W	SEC28
PRLH/DBP8	ENSG00000105671	PRLH	YHR169W	DBP8
HLTF/SFG1	ENSG00000105676	HLTF	YOR315W	SFG1
CPSF1/YRB30	ENSG00000105698	CPSF1	YGL164C	YRB30
CDH19/CPR7	ENSG00000105701	CDH19	YJR032W	CPR7
PDCD2/PKH1	ENSG00000105723	PDCD2	YDR490C	PKH1
PRKACA/SPF1	ENSG00000105726	PRKACA	YEL031W	SPF1
LPHN1/SPC1	ENSG00000105737	LPHN1	YJR010C-A	SPC1
ACTN1/GLO4	ENSG00000105755	ACTN1	YOR040W	GLO4
RPS6KA6/ZUO1	ENSG00000105821	RPS6KA6	YGR285C	ZUO1
EPN2/BET1	ENSG00000105829	EPN2	YIL004C	BET1
PTPN18/DET1	ENSG00000105852	PTPN18	YDR051C	DET1
LIMS2/MUK1	ENSG00000105854	LIMS2	YPL070W	MUK1
LNX1/ZIM17	ENSG00000105866	LNX1	YNL310C	ZIM17
TFRC/WTM1	ENSG00000105875	TFRC	YOR230W	WTM1
SREBF1/YGR066C	ENSG00000105939	SREBF1	YGR066C	YGR066C
TRPC5/KGD1	ENSG00000105953	TRPC5	YIL125W	KGD1
AFF4/YHR131C	ENSG00000105974	AFF4	YHR131C	YHR131C
UBE2D1/SAT4	ENSG00000105976	UBE2D1	YCR008W	SAT4
MPP5/JJJ1	ENSG00000105993	MPP5	YNL227C	JJJ1
SMC1A/RIM1	ENSG00000106028	SMC1A	YCR028C-A	RIM1
HSD17B10/ATG17	ENSG00000106052	HSD17B10	YLR423C	ATG17
MARK2/YBR139W	ENSG00000106066	MARK2	YBR139W	YBR139W
HMMR/YCR099C	ENSG00000106069	HMMR	YCR099C	YCR099C
CHFR/TLG2	ENSG00000106089	CHFR	YOL018C	TLG2
TRHDE/GRS2	ENSG00000106105	TRHDE	YPR081C	GRS2
P4HA2/GIS3	ENSG00000106125	P4HA2	YLR094C	GIS3
FCGR2B/RPL20B	ENSG00000106246	FCGR2B	YOR312C	RPL20B
NFATC3/PRT1	ENSG00000106263	NFATC3	YOR361C	PRT1
ACADVL/YLR179C	ENSG00000106333	ACADVL	YLR179C	YLR179C
FBXW11/NOP15	ENSG00000106344	FBXW11	YNL110C	NOP15
ACAP1/IMD3	ENSG00000106348	ACAP1	YLR432W	IMD3
CRMP1/SPS18	ENSG00000106351	CRMP1	YNL204C	SPS18
DERL2/LSM5	ENSG00000106355	DERL2	YER146W	LSM5
NDE1/KTR3	ENSG00000106397	NDE1	YBR205W	KTR3
MRVI1/VPS71	ENSG00000106400	MRVI1	YML041C	VPS71
AP1M1/OPI3	ENSG00000106404	AP1M1	YJR073C	OPI3
PVR/YML083C	ENSG00000106571	PVR	YML083C	YML083C
IKBKG/PRE8	ENSG00000106588	IKBKG	YML092C	PRE8
XRCC1/MRPL32	ENSG00000106591	XRCC1	YCR003W	MRPL32
SCARB1/RHB1	ENSG00000106615	SCARB1	YCR027C	RHB1
MCM2/SDS23	ENSG00000106617	MCM2	YGL056C	SDS23
TP63/POL31	ENSG00000106628	TP63	YJR006W	POL31
LLGL2/NIP100	ENSG00000106665	LLGL2	YPL174C	NIP100
NLE1/HAL5	ENSG00000106683	NLE1	YJL165C	HAL5
SDHA/VMA21	ENSG00000106688	SDHA	YGR105W	VMA21
SMARCE1/UTP21	ENSG00000106829	SMARCE1	YLR409C	UTP21
KDM5A/DFG16	ENSG00000106952	KDM5A	YOR030W	DFG16
ADAM11/OAF1	ENSG00000106991	ADAM11	YAL051W	OAF1
PPP2R3A/ADK2	ENSG00000106992	PPP2R3A	YER170W	ADK2
FERMT2/PSD1	ENSG00000107186	FERMT2	YNL169C	PSD1
ABCB11/SPG4	ENSG00000107187	ABCB11	YMR107W	SPG4
CD5L/YFL066C	ENSG00000107201	CD5L	YFL066C	YFL066C
PTGS2/MBF1	ENSG00000107223	PTGS2	YOR298C-A	MBF1
IGF2BP2/MRF1	ENSG00000107242	IGF2BP2	YGL143C	MRF1
MAP3K13/SNL1	ENSG00000107262	MAP3K13	YIL016W	SNL1
ST6GAL1/YBR225W	ENSG00000107282	ST6GAL1	YBR225W	YBR225W
VDAC1P1/DNA2	ENSG00000107290	VDAC1P1	YHR164C	DNA2
PICALM/PDR10	ENSG00000107331	PICALM	YOR328W	PDR10
NSF/YNL144C	ENSG00000107341	NSF	YNL144C	YNL144C
GLI2/GAT1	ENSG00000107485	GLI2	YFL021W	GAT1
CLASP1/SLM3	ENSG00000107521	CLASP1	YDL033C	SLM3
MRPS34/TKL2	ENSG00000107537	MRPS34	YBR117C	TKL2
NOTCH3/PEX13	ENSG00000107554	NOTCH3	YLR191W	PEX13
CLNS1A/DPB11	ENSG00000107560	CLNS1A	YJL090C	DPB11
PPP2R2C/PHB1	ENSG00000107566	PPP2R2C	YGR132C	PHB1
TEAD2/RPG1	ENSG00000107581	TEAD2	YBR079C	RPG1
EED/DBP1	ENSG00000107625	EED	YPL119C	DBP1
CDHR2/KIN2	ENSG00000107643	CDHR2	YLR096W	KIN2
SNCB/YOR022C	ENSG00000107651	SNCB	YOR022C	YOR022C
TSG101/NSE4	ENSG00000107672	TSG101	YDL105W	NSE4
ATP2A3/CNA1	ENSG00000107758	ATP2A3	YLR433C	CNA1
CA12/GEA1	ENSG00000107862	CA12	YJR031C	GEA1
MGLL/BAG7	ENSG00000107863	MGLL	YOR134W	BAG7
NTN4/BCP1	ENSG00000107949	NTN4	YDR361C	BCP1
BCS1L/YOL098C	ENSG00000107959	BCS1L	YOL098C	YOL098C
NUAK1/PSF3	ENSG00000107960	NUAK1	YOL146W	PSF3
SLC24A1/MPD1	ENSG00000108010	SLC24A1	YOR288C	MPD1
SCARF1/NUP159	ENSG00000108021	SCARF1	YIL115C	NUP159
LMAN1/FRA1	ENSG00000108039	LMAN1	YLL029W	FRA1
PTPLAD1/SMC3	ENSG00000108055	PTPLAD1	YJL074C	SMC3
IPCEF1/RTS3	ENSG00000108091	IPCEF1	YGR161C	RTS3
ZZEF1/CUL3	ENSG00000108094	ZZEF1	YGR003W	CUL3
ENO1/PCL1	ENSG00000108100	ENO1	YNL289W	PCL1
SLC12A1/OAC1	ENSG00000108107	SLC12A1	YKL120W	OAC1
C19orf10/HED1	ENSG00000108256	C19orf10	YDR014W-A	HED1
ANO8/ADA2	ENSG00000108264	ANO8	YDR448W	ADA2
ARHGEF10L/PRE2	ENSG00000108294	ARHGEF10L	YPR103W	PRE2
TXK/CWC25	ENSG00000108296	TXK	YNL245C	CWC25
KCNQ2/NHP6A	ENSG00000108312	KCNQ2	YPR052C	NHP6A
TACR2/YNL019C	ENSG00000108342	TACR2	YNL019C	YNL019C
ACTR6/RPN3	ENSG00000108344	ACTR6	YER021W	RPN3
TIPIN/TRK1	ENSG00000108349	TIPIN	YJL129C	TRK1
SRI/RAD57	ENSG00000108384	SRI	YDR004W	RAD57
EIF4G3/SPR28	ENSG00000108387	EIF4G3	YDR218C	SPR28
NUP37/DMA1	ENSG00000108395	NUP37	YHR115C	DMA1
SEMA3A/GPT2	ENSG00000108405	SEMA3A	YKR067W	GPT2
SEMA3C/KAP95	ENSG00000108424	SEMA3C	YLR347C	KAP95
ACAT1/BOS1	ENSG00000108433	ACAT1	YLR078C	BOS1
CELSR1/RNH70	ENSG00000108443	CELSR1	YGR276C	RNH70
ZNF638/ATG4	ENSG00000108510	ZNF638	YNL223W	ATG4
ADD2/DMA2	ENSG00000108523	ADD2	YNL116W	DMA2
FGF4/DIC1	ENSG00000108528	FGF4	YLR348C	DIC1
RASAL2/VTC2	ENSG00000108551	RASAL2	YFL004W	VTC2
MARK3/MRPL20	ENSG00000108557	MARK3	YKR085C	MRPL20
SLC25A3/KRS1	ENSG00000108559	SLC25A3	YDR037W	KRS1
FOSL2/MAM33	ENSG00000108561	FOSL2	YIL070C	MAM33
FRYL/DOP1	ENSG00000108576	FRYL	YDR141C	DOP1
FSCN1/LAP3	ENSG00000108578	FSCN1	YNL239W	LAP3
ACTB/GOS1	ENSG00000108587	ACTB	YHL031C	GOS1
PLD1/RBG2	ENSG00000108591	PLD1	YGR173W	RBG2
WDR62/SPB1	ENSG00000108592	WDR62	YCL054W	SPB1
DLG1/RSC6	ENSG00000108604	DLG1	YCR052W	RSC6
RAB7A/RRP5	ENSG00000108651	RAB7A	YMR229C	RRP5
BCAP29/SNU114	ENSG00000108654	BCAP29	YKL173W	SNU114
SART3/GEA2	ENSG00000108669	SART3	YEL022W	GEA2
ARHGAP15/RPN6	ENSG00000108671	ARHGAP15	YDL097C	RPN6
PAX2/YDL057W	ENSG00000108700	PAX2	YDL057W	YDL057W
EXOSC7/SPT7	ENSG00000108773	EXOSC7	YBR081C	SPT7
KIFAP3/YPT6	ENSG00000108774	KIFAP3	YLR262C	YPT6
MCM6/INO4	ENSG00000108788	MCM6	YOL108C	INO4
REXO2/PIN3	ENSG00000108798	REXO2	YPR154W	PIN3
RBM7/MAM1	ENSG00000108799	RBM7	YER106W	MAM1
RBMS2/HOS2	ENSG00000108840	RBMS2	YGL194C	HOS2
BAZ2A/LUC7	ENSG00000108848	BAZ2A	YDL087C	LUC7
PTPN23/CHS2	ENSG00000108854	PTPN23	YBR038W	CHS2
MLH1/MSG5	ENSG00000108861	MLH1	YNL053W	MSG5
UNG/RNR4	ENSG00000108946	UNG	YGR180C	RNR4
KLHL20/LOT5	ENSG00000108953	KLHL20	YKL183W	LOT5
RGS11/YPL162C	ENSG00000108984	RGS11	YPL162C	YPL162C
PLXNA2/KTI12	ENSG00000109046	PLXNA2	YKL110C	KTI12
SPAG5/YIR042C	ENSG00000109065	SPAG5	YIR042C	YIR042C
ANKRD13A/SPT6	ENSG00000109111	ANKRD13A	YGR116W	SPT6
TPD52/DEP1	ENSG00000109118	TPD52	YAL013W	DEP1
ACACB/POM33	ENSG00000109133	ACACB	YLL023C	POM33
TRAF4/HOS4	ENSG00000109320	TRAF4	YIL112W	HOS4
PAG1/SIN4	ENSG00000109339	PAG1	YNL236W	SIN4
GPATCH1/OSH2	ENSG00000109458	GPATCH1	YDL019C	OSH2
ICAM3/ECM14	ENSG00000109472	ICAM3	YHR132C	ECM14
NT5C2/MGE1	ENSG00000109519	NT5C2	YOR232W	MGE1
MCAM/GAR1	ENSG00000109534	MCAM	YHR089C	GAR1
GPC4/TRM9	ENSG00000109536	GPC4	YML014W	TRM9
CAMSAP3/GEF1	ENSG00000109572	CAMSAP3	YJR040W	GEF1
RAP1GAP/PRP43	ENSG00000109606	RAP1GAP	YGL120C	PRP43
XAB2/HSP78	ENSG00000109689	XAB2	YDR258C	HSP78
ARHGEF1/TAH18	ENSG00000109756	ARHGEF1	YPR048W	TAH18
STXBP2/PEX28	ENSG00000109775	STXBP2	YHR150W	PEX28
MAP2K7/USV1	ENSG00000109787	MAP2K7	YPL230W	USV1
NMRK2/GPM3	ENSG00000109814	NMRK2	YOL056W	GPM3
DGKD/FMP52	ENSG00000109854	DGKD	YER004W	FMP52
CTTNBP2/LDB16	ENSG00000109861	CTTNBP2	YCL005W	LDB16
ACTL6B/ELP4	ENSG00000109911	ACTL6B	YPL101W	ELP4
RARB/ZPR1	ENSG00000109917	RARB	YGR211W	ZPR1
TOP2B/SSB1	ENSG00000109971	TOP2B	YDL229W	SSB1
NFKB2/IRS4	ENSG00000110047	NFKB2	YKR019C	IRS4
PPP1R12B/SWH1	ENSG00000110048	PPP1R12B	YAR042W	SWH1
DNAJC10/SAP185	ENSG00000110075	DNAJC10	YJL098W	SAP185
GTF3C1/YAT1	ENSG00000110090	GTF3C1	YAR035W	YAT1
IL4R/PRP19	ENSG00000110107	IL4R	YLL036C	PRP19
USP33/PHO91	ENSG00000110344	USP33	YNR013C	PHO91
PAK3/REC104	ENSG00000110395	PAK3	YHR157W	REC104
DCX/SED4	ENSG00000110427	DCX	YCR067C	SED4
SNRPA/LAT1	ENSG00000110435	SNRPA	YNL071W	LAT1
SPAG6/YNL247W	ENSG00000110619	SPAG6	YNL247W	YNL247W
EXOSC5/TOM70	ENSG00000110711	EXOSC5	YNL121C	TOM70
DYNC1I2/NUP116	ENSG00000110713	DYNC1I2	YMR047C	NUP116
APBB1IP/EKI1	ENSG00000110721	APBB1IP	YDR147W	EKI1
LRCH4/TFB1	ENSG00000110768	LRCH4	YDR311W	TFB1
FAM76B/NAS2	ENSG00000110801	FAM76B	YIL007C	NAS2
SIRT6/SPC19	ENSG00000110841	SIRT6	YDR201W	SPC19
TYR/PAR32	ENSG00000110851	TYR	YDL173W	PAR32
POLD3/CRN1	ENSG00000110880	POLD3	YLR429W	CRN1
ACTN2/CHA4	ENSG00000110887	ACTN2	YLR098C	CHA4
CAPZB/ERG12	ENSG00000110921	CAPZB	YMR208W	ERG12
PHF17/PRR2	ENSG00000110931	PHF17	YDL214C	PRR2
UBE2A/ATP2	ENSG00000110955	UBE2A	YJR121W	ATP2
FGFR1/MAP2	ENSG00000111142	FGFR1	YBL091C	MAP2
FKBP6/LAP2	ENSG00000111144	FKBP6	YNL045W	LAP2
GTF2I/FKH2	ENSG00000111206	GTF2I	YNL068C	FKH2
SMC1B/ALD5	ENSG00000111275	SMC1B	YER073W	ALD5
FBLN1/SSO2	ENSG00000111450	FBLN1	YMR183C	SSO2
ITGA8/RET3	ENSG00000111481	ITGA8	YPL010W	RET3
CST7/MET18	ENSG00000111530	CST7	YIL128W	MET18
MAP2/NUP84	ENSG00000111581	MAP2	YDL116W	NUP84
PIAS2/CDC36	ENSG00000111596	PIAS2	YDL165W	CDC36
AMPH/TOF1	ENSG00000111602	AMPH	YNL273W	TOF1
ARAF/LYS5	ENSG00000111605	ARAF	YGL154C	LYS5
MCCC1/KRR1	ENSG00000111615	MCCC1	YCL059C	KRR1
FAP/TDH3	ENSG00000111640	FAP	YGR192C	TDH3
NEBL/NOP2	ENSG00000111641	NEBL	YNL061W	NOP2
UBE2K/SNF2	ENSG00000111642	UBE2K	YOR290C	SNF2
PIK3C3/YNG1	ENSG00000111653	PIK3C3	YOR064C	YNG1
N4BP2/UBP8	ENSG00000111667	N4BP2	YMR223W	UBP8
SYNJ2/ERR3	ENSG00000111674	SYNJ2	YMR323W	ERR3
ADCY2/YGR153W	ENSG00000111679	ADCY2	YGR153W	YGR153W
PPP2R5C/SPR1	ENSG00000111701	PPP2R5C	YOR190W	SPR1
RBFOX1/SIP2	ENSG00000111725	RBFOX1	YGL208W	SIP2
GNB1/CDA1	ENSG00000111752	GNB1	YLR307W	CDA1
HOXA9/NRD1	ENSG00000111786	HOXA9	YNL251C	NRD1
EDN1/MTF1	ENSG00000111802	EDN1	YMR228W	MTF1
MLLT10/GIR2	ENSG00000111832	MLLT10	YDR152W	GIR2
ADCYAP1R1/ASF1	ENSG00000111875	ADCYAP1R1	YJL115W	ASF1
NRD1/CEG1	ENSG00000111880	NRD1	YGL130W	CEG1
VDAC3/YER121W	ENSG00000111907	VDAC3	YER121W	YER121W
PCM1/YJL028W	ENSG00000112033	PCM1	YJL028W	YJL028W
CBFA2T2/STE3	ENSG00000112038	CBFA2T2	YKL178C	STE3
DBC1/RAD53	ENSG00000112062	DBC1	YPL153C	RAD53
ITCH/MEP3	ENSG00000112077	ITCH	YPR138C	MEP3
TP73/MRK1	ENSG00000112079	TP73	YDL079C	MRK1
TOLLIP/NGR1	ENSG00000112081	TOLLIP	YBR212W	NGR1
UBE2D4/YHR009C	ENSG00000112096	UBE2D4	YHR009C	YHR009C
RUNX1T1/MCM3	ENSG00000112118	RUNX1T1	YEL032W	MCM3
THOC1/FAR10	ENSG00000112130	THOC1	YLR238W	FAR10
OSBPL6/BNI4	ENSG00000112137	OSBPL6	YNL233W	BNI4
SLC1A3/HRT3	ENSG00000112146	SLC1A3	YLR097C	HRT3
XRCC5/MDN1	ENSG00000112159	XRCC5	YLR106C	MDN1
LXN/HUR1	ENSG00000112164	LXN	YGL168W	HUR1
SP140/RPS15	ENSG00000112175	SP140	YOL040C	RPS15
MKNK1/RPN10	ENSG00000112186	MKNK1	YHR200W	RPN10
TNS1/MET22	ENSG00000112200	TNS1	YOL064C	MET22
REXO1/CCL1	ENSG00000112237	REXO1	YPR025C	CCL1
SAR1A/XPT1	ENSG00000112242	SAR1A	YJR133W	XPT1
CDC14A/YHI9	ENSG00000112245	CDC14A	YHR029C	YHI9
RAPGEF3/SLH1	ENSG00000112249	RAPGEF3	YGR271W	SLH1
CEACAM1/FRE4	ENSG00000112282	CEACAM1	YNR060W	FRE4
SENP1/YJL132W	ENSG00000112293	SENP1	YJL132W	YJL132W
DUSP13/NIT3	ENSG00000112303	DUSP13	YLR351C	NIT3
CIC/SAP190	ENSG00000112312	CIC	YKR028W	SAP190
LIPE/MVP1	ENSG00000112335	LIPE	YMR004W	MVP1
FDFT1/SKI7	ENSG00000112339	FDFT1	YOR076C	SKI7
PAFAH1B3/SPE2	ENSG00000112343	PAFAH1B3	YOL052C	SPE2
OPHN1/PEX7	ENSG00000112357	OPHN1	YDR142C	PEX7
KIF22/GON7	ENSG00000112531	KIF22	YJL184W	GON7
SCGN/CLB6	ENSG00000112576	SCGN	YGR109C	CLB6
PGM1/ENP1	ENSG00000112578	PGM1	YBR247C	ENP1
DDX1/SPT15	ENSG00000112592	DDX1	YER148W	SPT15
DNM2/RML2	ENSG00000112651	DNM2	YEL050C	RML2
EPB41L2/ULP2	ENSG00000112701	EPB41L2	YIL031W	ULP2
RIMS1/YHR213W-B	ENSG00000112715	RIMS1	YHR213W-B	YHR213W-B
STX7/PRP45	ENSG00000112739	STX7	YAL032C	PRP45
RABL2B/FUN26	ENSG00000112759	RABL2B	YAL022C	FUN26
KEAP1/HIS4	ENSG00000112769	KEAP1	YCL030C	HIS4
PTPRH/GTO3	ENSG00000112782	PTPRH	YMR251W	GTO3
EPHA6/YMR124W	ENSG00000112851	EPHA6	YMR124W	YMR124W
SCTR/PAP2	ENSG00000112941	SCTR	YOL115W	PAP2
RFX3/FRE2	ENSG00000112964	RFX3	YKL220C	FRE2
RIF1/ERG13	ENSG00000112972	RIF1	YML126C	ERG13
RAB21/ERP4	ENSG00000112983	RAB21	YOR016C	ERP4
SLC4A4/SSZ1	ENSG00000113013	SLC4A4	YHR064C	SSZ1
SMARCA2/AEP3	ENSG00000113048	SMARCA2	YPL005W	AEP3
RDH8/APE3	ENSG00000113269	RDH8	YBR286W	APE3
SESN1/THG1	ENSG00000113272	SESN1	YGR024C	THG1
MID2/ENT5	ENSG00000113282	MID2	YDR153C	ENT5
COL5A3/CCR4	ENSG00000113300	COL5A3	YAL021C	CCR4
SRCAP/BUD5	ENSG00000113319	SRCAP	YCR038C	BUD5
KIAA0020/RNT1	ENSG00000113360	KIAA0020	YMR239C	RNT1
CPB2/SUB1	ENSG00000113387	CPB2	YMR039C	SUB1
CHRNA3/MST1	ENSG00000113407	CHRNA3	YKL194C	MST1
KCNN2/RAD17	ENSG00000113456	KCNN2	YOR368W	RAD17
CNOT4/RAD50	ENSG00000113522	CNOT4	YNL250W	RAD50
PSEN1/SOL2	ENSG00000113552	PSEN1	YCR073W-A	SOL2
CPOX/SKP1	ENSG00000113558	CPOX	YDR328C	SKP1
MOK/PPH22	ENSG00000113575	MOK	YDL188C	PPH22
HSP90AA1/FLO9	ENSG00000113580	HSP90AA1	YAL063C	FLO9
RBL1/PRP46	ENSG00000113593	RBL1	YPL151C	PRP46
DLGAP4/ARL3	ENSG00000113595	DLGAP4	YPL051W	ARL3
CFHR2/MRPL1	ENSG00000113645	CFHR2	YDR116C	MRPL1
NDC80/PRP40	ENSG00000113649	NDC80	YKL012W	PRP40
AP4E1/HSP10	ENSG00000113657	AP4E1	YOR020C	HSP10
RSBN1/YLR253W	ENSG00000113712	RSBN1	YLR253W	YLR253W
MAGI3/CEM1	ENSG00000113719	MAGI3	YER061C	CEM1
CXCL2/PKC1	ENSG00000113721	CXCL2	YBL105C	PKC1
AFP/ATG23	ENSG00000113734	AFP	YLR431C	ATG23
COL4A4/SMC4	ENSG00000113810	COL4A4	YLR086W	SMC4
OSTM1/ARP4	ENSG00000113812	OSTM1	YJL081C	ARP4
CDH7/SWI5	ENSG00000113916	CDH7	YDR146C	SWI5
PCNP/EMP46	ENSG00000114013	PCNP	YLR080W	EMP46
ARG2/OGG1	ENSG00000114026	ARG2	YML060W	OGG1
MEF2C/UFD4	ENSG00000114062	MEF2C	YKL010C	UFD4
PTPRC/VID28	ENSG00000114098	PTPRC	YIL017C	VID28
CACNA1S/AAD14	ENSG00000114115	CACNA1S	YNL331C	AAD14
PKP1/YIA6	ENSG00000114120	PKP1	YIL006W	YIA6
UBA5/APC11	ENSG00000114125	UBA5	YDL008W	APC11
STK17B/BDF1	ENSG00000114166	STK17B	YLR399C	BDF1
CDC14B/ARC19	ENSG00000114209	CDC14B	YKL013C	ARC19
ZNF510/BCY1	ENSG00000114302	ZNF510	YIL033C	BCY1
LRP2/UBP3	ENSG00000114316	LRP2	YER151C	UBP3
ZNF506/GPA2	ENSG00000114353	ZNF506	YER020W	GPA2
DUSP12/RPL24A	ENSG00000114391	DUSP12	YGL031C	RPL24A
ENSG00000081770/YMR315W	ENSG00000114416	ENSG00000081770	YMR315W	YMR315W
CADPS2/GPB2	ENSG00000114423	CADPS2	YAL056W	GPB2
HSPB11/GLC3	ENSG00000114480	HSPB11	YEL011W	GLC3
IL12RB2/URA3	ENSG00000114491	IL12RB2	YEL021W	URA3
SMARCD3/NAM8	ENSG00000114503	SMARCD3	YHR086W	NAM8
FYB/VMA1	ENSG00000114573	FYB	YDL185W	VMA1
MPP4/TPN1	ENSG00000114638	MPP4	YGL186C	TPN1
STRADB/RRT13	ENSG00000114650	STRADB	YER066W	RRT13
BZW1/YDR415C	ENSG00000114738	BZW1	YDR415C	YDR415C
PGR/HFI1	ENSG00000114745	PGR	YPL254W	HFI1
ME2/SUI1	ENSG00000114784	ME2	YNL244C	SUI1
C5orf22/CPR4	ENSG00000114857	C5orf22	YCR069W	CPR4
CCNT2/TIF4631	ENSG00000114867	CCNT2	YGR162W	TIF4631
EPB41L3/ORM1	ENSG00000114978	EPB41L3	YGR038W	ORM1
COBLL1/FAB1	ENSG00000115020	COBLL1	YFR019W	FAB1
DLG3/ATM1	ENSG00000115073	DLG3	YMR301C	ATM1
TRAF5/KDX1	ENSG00000115085	TRAF5	YKL161C	KDX1
MRPL22/ARP3	ENSG00000115091	MRPL22	YJR065C	ARP3
GEMIN5/ARG8	ENSG00000115107	GEMIN5	YOL140W	ARG8
OPRK1/IST3	ENSG00000115128	OPRK1	YIR005W	IST3
NFE2L1/ZTA1	ENSG00000115129	NFE2L1	YBR046C	ZTA1
GSK3B/YLR177W	ENSG00000115145	GSK3B	YLR177W	YLR177W
ITGB5/GUT2	ENSG00000115159	ITGB5	YIL155C	GUT2
ERC1/HHT2	ENSG00000115163	ERC1	YNL031C	HHT2
XPO1/PTC4	ENSG00000115165	XPO1	YBR125C	PTC4
PALB2/HRK1	ENSG00000115170	PALB2	YOR267C	HRK1
DOPEY1/YML079W	ENSG00000115207	DOPEY1	YML079W	YML079W
BCKDHB/GCN3	ENSG00000115211	BCKDHB	YKR026C	GCN3
KAT6A/RPN11	ENSG00000115233	KAT6A	YFR004W	RPN11
ULK2/CYR1	ENSG00000115241	ULK2	YJL005W	CYR1
GRHL2/YSP3	ENSG00000115257	GRHL2	YOR003W	YSP3
TNPO1/CWH41	ENSG00000115275	TNPO1	YGL027C	CWH41
P2RX5/NUM1	ENSG00000115306	P2RX5	YDR150W	NUM1
ITGAE/CUE4	ENSG00000115307	ITGAE	YML101C	CUE4
DIS3/HTB2	ENSG00000115350	DIS3	YBL002W	HTB2
PIBF1/YDL218W	ENSG00000115353	PIBF1	YDL218W	YDL218W
ENSG00000083622/ZIP1	ENSG00000115355	ENSG00000083622	YDR285W	ZIP1
NUFIP1/SLX1	ENSG00000115392	NUFIP1	YBR228W	SLX1
RRAGB/BSC2	ENSG00000115414	RRAGB	YDR275W	BSC2
CYLD/BLI1	ENSG00000115415	CYLD	YKL061W	BLI1
SLC27A5/GMH1	ENSG00000115446	SLC27A5	YKR030W	GMH1
ZNF324/CCT4	ENSG00000115484	ZNF324	YDL143W	CCT4
ZNF446/PLP1	ENSG00000115514	ZNF446	YDR183W	PLP1
ZNF8/HSH155	ENSG00000115524	ZNF8	YMR288W	HSH155
RPS5/VPS24	ENSG00000115561	RPS5	YKL041W	VPS24
FAT1/YJR096W	ENSG00000115594	FAT1	YJR096W	YJR096W
YTHDC1/FLO1	ENSG00000115602	YTHDC1	YAR050W	FLO1
CHMP2B/SPO12	ENSG00000115648	CHMP2B	YHR152W	SPO12
PPIE/CSR2	ENSG00000115652	PPIE	YPR030W	CSR2
ZMPSTE24/SDS22	ENSG00000115685	ZMPSTE24	YKL193C	SDS22
NOA1/RFS1	ENSG00000115756	NOA1	YBR052C	RFS1
REST/SPE1	ENSG00000115758	REST	YKL184W	SPE1
SSH1/RPL23A	ENSG00000115762	SSH1	YBL087C	RPL23A
GSTP1/GRH1	ENSG00000115806	GSTP1	YDR517W	GRH1
APLP2/CAC2	ENSG00000115808	APLP2	YML102W	CAC2
SLCO1A2/AAC1	ENSG00000115840	SLCO1A2	YMR056C	AAC1
WBP11/YMR114C	ENSG00000115850	WBP11	YMR114C	YMR114C
EIF3I/DPS1	ENSG00000115866	EIF3I	YLL018C	DPS1
TXLNA/NOP6	ENSG00000115875	TXLNA	YDL213C	NOP6
APOB/CDC25	ENSG00000115904	APOB	YLR310C	CDC25
NCOA1/BNA5	ENSG00000115919	NCOA1	YLR231C	BNA5
KIF3C/VRP1	ENSG00000115935	KIF3C	YLR337C	VRP1
RAB10/PNO1	ENSG00000115946	RAB10	YOR145C	PNO1
GCKR/CDC6	ENSG00000115947	GCKR	YJL194W	CDC6
HADHA/MRPS18	ENSG00000115963	HADHA	YNL306W	MRPS18
MAPRE3/CST6	ENSG00000115966	MAPRE3	YIL036W	CST6
CAD/RVB2	ENSG00000115993	CAD	YPL235W	RVB2
CD59/FKS1	ENSG00000116001	CD59	YLR342W	FKS1
CD82/SMT3	ENSG00000116030	CD82	YDR510W	SMT3
ATRX/YLR297W	ENSG00000116044	ATRX	YLR297W	YLR297W
TAF9/IRC24	ENSG00000116096	TAF9	YIR036C	IRC24
FCN1/RPL4B	ENSG00000116106	FCN1	YDR012W	RPL4B
MECOM/YHR177W	ENSG00000116128	MECOM	YHR177W	YHR177W
SCAMP1/ALO1	ENSG00000116133	SCAMP1	YML086C	ALO1
PREP/PSK1	ENSG00000116141	PREP	YAL017W	PSK1
HACE1/RFA3	ENSG00000116147	HACE1	YJL173C	RFA3
SEH1L/GPX2	ENSG00000116157	SEH1L	YBR244W	GPX2
WDR47/STE14	ENSG00000116237	WDR47	YDR410C	STE14
OVGP1/RPL22A	ENSG00000116251	OVGP1	YLR061W	RPL22A
MAP3K4/RAD26	ENSG00000116254	MAP3K4	YJR035W	RAD26
PILRA/DCG1	ENSG00000116266	PILRA	YIR030C	DCG1
IGSF9/NPL3	ENSG00000116350	IGSF9	YDR432W	NPL3
ABCB1/ELP2	ENSG00000116455	ABCB1	YGR200C	ELP2
AKR1B1/ATP4	ENSG00000116459	AKR1B1	YPL078C	ATP4
CPNE3/YPT31	ENSG00000116473	CPNE3	YER031C	YPT31
RRN3/BYE1	ENSG00000116539	RRN3	YKL005C	BYE1
CTTN/WHI3	ENSG00000116560	CTTN	YNL197C	WHI3
MTIF2/MCM1	ENSG00000116604	MTIF2	YMR043W	MCM1
TTC39A/SPE3	ENSG00000116649	TTC39A	YPR069C	SPE3
EPS15/STB6	ENSG00000116661	EPS15	YKL072W	STB6
ORC1/REV7	ENSG00000116670	ORC1	YIL139C	REV7
MGST2/YEL023C	ENSG00000116678	MGST2	YEL023C	YEL023C
CHERP/YLH47	ENSG00000116679	CHERP	YPR125W	YLH47
ATG16L1/FZO1	ENSG00000116688	ATG16L1	YBR179C	FZO1
USP40/EBS1	ENSG00000116698	USP40	YDR206W	EBS1
RAD54L/GCD14	ENSG00000116731	RAD54L	YJL125C	GCD14
MAST2/AMD1	ENSG00000116748	MAST2	YML035C	AMD1
DNAJA1/MCR1	ENSG00000116750	DNAJA1	YKL150W	MCR1
B4GALT1/HSH49	ENSG00000116754	B4GALT1	YOR319W	HSH49
CHMP5/HDA3	ENSG00000116783	CHMP5	YPR179C	HDA3
NFX1/SOR2	ENSG00000116791	NFX1	YDL246C	SOR2
DIMT1/RPS12	ENSG00000116918	DIMT1	YOR369C	RPS12
IPO11/GTR2	ENSG00000116954	IPO11	YGR163W	GTR2
EIF2AK1/POS5	ENSG00000116962	EIF2AK1	YPL188W	POS5
EPDR1/YIL161W	ENSG00000116977	EPDR1	YIL161W	YIL161W
SEPHS1/RPS10A	ENSG00000116983	SEPHS1	YOR293W	RPS10A
MRPL28/MHT1	ENSG00000116984	MRPL28	YLL062C	MHT1
CEACAM6/RIB5	ENSG00000117091	CEACAM6	YBR256C	RIB5
RBM22/MIF2	ENSG00000117114	RBM22	YKL089W	MIF2
TMED2/SDH2	ENSG00000117118	TMED2	YLL041C	SDH2
ERO1LB/SSF1	ENSG00000117133	ERO1LB	YHR066W	SSF1
ZFAND6/JHD2	ENSG00000117139	ZFAND6	YJR119C	JHD2
TXLNG/RPS13	ENSG00000117155	TXLNG	YDR064W	RPS13
PPEF1/BCD1	ENSG00000117174	PPEF1	YHR040W	BCD1
LAT2/SWD1	ENSG00000117222	LAT2	YAR003W	SWD1
HUWE1/YOR262W	ENSG00000117228	HUWE1	YOR262W	YOR262W
ZW10/ROD1	ENSG00000117289	ZW10	YOR018W	ROD1
ALG9/GAL10	ENSG00000117308	ALG9	YBR019C	GAL10
MYBPC2/PRP3	ENSG00000117360	MYBPC2	YDR473C	PRP3
NOX4/YGL082W	ENSG00000117385	NOX4	YGL082W	YGL082W
ACOX3/GAL2	ENSG00000117394	ACOX3	YLR081W	GAL2
MTMR2/EBP2	ENSG00000117395	MTMR2	YKL172W	EBP2
PPP1R15A/CDC20	ENSG00000117399	PPP1R15A	YGL116W	CDC20
HSD17B14/KAP122	ENSG00000117408	HSD17B14	YGL016W	KAP122
TRIP6/VMA16	ENSG00000117410	TRIP6	YHR026W	VMA16
ACHE/GRE3	ENSG00000117448	ACHE	YHR104W	GRE3
FTL/AHP1	ENSG00000117450	FTL	YLR109W	AHP1
SRRT/HDA2	ENSG00000117461	SRRT	YDR295C	HDA2
BAX/HEF3	ENSG00000117528	BAX	YNL014W	HEF3
NLK/DPH5	ENSG00000117543	NLK	YLR172C	DPH5
PIGS/WWM1	ENSG00000117560	PIGS	YFL010C	WWM1
ATXN7L3/PRX1	ENSG00000117592	ATXN7L3	YBL064C	PRX1
PGS1/YIR035C	ENSG00000117594	PGS1	YIR035C	YIR035C
PSMC5/UTP25	ENSG00000117597	PSMC5	YIL091C	UTP25
UIMC1/RPC53	ENSG00000117614	UIMC1	YDL150W	RPC53
CETP/BDP1	ENSG00000117625	CETP	YNL039W	BDP1
MMP2/MRPS28	ENSG00000117632	MMP2	YDR337W	MRPS28
GNAO1/MEK1	ENSG00000117676	GNAO1	YOR351C	MEK1
OGFOD1/RER2	ENSG00000117682	OGFOD1	YBR002C	RER2
SH3BP2/YJR098C	ENSG00000117707	SH3BP2	YJR098C	YJR098C
ADD1/SWI1	ENSG00000117713	ADD1	YPL016W	SWI1
C14orf166/RFA2	ENSG00000117748	C14orf166	YNL312W	RFA2
NID2/SNC1	ENSG00000117758	NID2	YAL030W	SNC1
GMCL1/OSH6	ENSG00000117859	GMCL1	YKR003W	OSH6
SF3B2/TCB2	ENSG00000117868	SF3B2	YNL087W	TCB2
KLHL42/YCL068C	ENSG00000117971	KLHL42	YCL068C	YCL068C
GNAS/PEP4	ENSG00000117984	GNAS	YPL154C	PEP4
DNM1L/IRR1	ENSG00000118007	DNM1L	YIL026C	IRR1
PTHLH/RIM15	ENSG00000118046	PTHLH	YFL033C	RIM15
PHACTR3/SET1	ENSG00000118058	PHACTR3	YHR119W	SET1
ERGIC2/NTH2	ENSG00000118094	ERGIC2	YBR001C	NTH2
TFAP2C/MIG3	ENSG00000118263	TFAP2C	YER028C	MIG3
AURKA/MOT3	ENSG00000118495	AURKA	YMR070W	MOT3
PIR/POC4	ENSG00000118503	PIR	YPL144W	POC4
RFX2/YJR154W	ENSG00000118507	RFX2	YJR154W	YJR154W
SULT2B1/YPL067C	ENSG00000118508	SULT2B1	YPL067C	YPL067C
CNOT3/YDR026C	ENSG00000118513	CNOT3	YDR026C	YDR026C
GP6/FMP48	ENSG00000118515	GP6	YGR052W	FMP48
PTPN4/YLR352W	ENSG00000118564	PTPN4	YLR352W	YLR352W
DDX18/NYV1	ENSG00000118640	DDX18	YLR093C	NYV1
KHSRP/SWP1	ENSG00000118705	KHSRP	YMR149W	SWP1
GNA11/CUP9	ENSG00000118707	GNA11	YPL177C	CUP9
EDEM2/MIG1	ENSG00000118922	EDEM2	YGL035C	MIG1
DNMT3B/PCL2	ENSG00000118971	DNMT3B	YDL127W	PCL2
REM1/TFC4	ENSG00000119041	REM1	YGR047C	TFC4
TPX2/RAD6	ENSG00000119048	TPX2	YGL058W	RAD6
PDRG1/YPR015C	ENSG00000119138	PDRG1	YPR015C	YPR015C
EPB41L1/CFT2	ENSG00000119203	EPB41L1	YLR115W	CFT2
DOCK9/UTP10	ENSG00000119285	DOCK9	YJL109C	UTP10
DOCK3/RAD23	ENSG00000119318	DOCK3	YEL037C	RAD23
COQ9/VPS75	ENSG00000119335	COQ9	YNL246W	VPS75
CRLS1/RRD2	ENSG00000119383	CRLS1	YPL152W	RRD2
PPP1R13B/GLE1	ENSG00000119392	PPP1R13B	YDL207W	GLE1
SIGLEC1/MTG2	ENSG00000119396	SIGLEC1	YHR168W	MTG2
FKBP1A/BRR1	ENSG00000119397	FKBP1A	YPR057W	BRR1
NSFL1C/SWD3	ENSG00000119402	NSFL1C	YBR175W	SWD3
MAVS/KIC1	ENSG00000119408	MAVS	YHR102W	KIC1
F11/SIT4	ENSG00000119414	F11	YDL047W	SIT4
XRN2/MIC14	ENSG00000119421	XRN2	YDR031W	MIC14
DYNLL1/SUC2	ENSG00000119535	DYNLL1	YIL162W	SUC2
TESC/HSP104	ENSG00000119541	TESC	YLL026W	HSP104
SNX5/YGK3	ENSG00000119638	SNX5	YOL128C	YGK3
RPL6/MLH3	ENSG00000119684	RPL6	YPL164C	MLH3
MAPKAPK5/PXA1	ENSG00000119688	MAPKAPK5	YPL147W	PXA1
P2RX7/CBC2	ENSG00000119707	P2RX7	YPL178W	CBC2
ESF1/ALD4	ENSG00000119711	ESF1	YOR374W	ALD4
RBBP9/GCD7	ENSG00000119718	RBBP9	YLR291C	GCD7
ANAPC5/COQ6	ENSG00000119723	ANAPC5	YGR255C	COQ6
SLC23A2/TOM40	ENSG00000119725	SLC23A2	YMR203W	TOM40
TMEM230/CCT8	ENSG00000119760	TMEM230	YJL008C	CCT8
DZANK1/AXL1	ENSG00000119912	DZANK1	YPR122W	AXL1
KDM2B/SWT1	ENSG00000119917	KDM2B	YOR166C	SWT1
TASP1/TSR3	ENSG00000119929	TASP1	YOR006C	TSR3
GCN1L1/XKS1	ENSG00000119950	GCN1L1	YGR194C	XKS1
RPLP0/YHL042W	ENSG00000119965	RPLP0	YHL042W	YHL042W
PXN/MAK11	ENSG00000120008	PXN	YKL021C	MAK11
RPH3A/AAT2	ENSG00000120053	RPH3A	YLR027C	AAT2
TRMT6/MET17	ENSG00000120054	TRMT6	YLR303W	MET17
CHGB/PIS1	ENSG00000120088	CHGB	YPR113W	PIS1
PEBP1/PPS1	ENSG00000120129	PEBP1	YBR276C	PPS1
TBX5/RCL1	ENSG00000120158	TBX5	YOL010W	RCL1
BRAP/MOB1	ENSG00000120162	BRAP	YIL106W	MOB1
ERP29/MTR2	ENSG00000120253	ERP29	YKL186C	MTR2
NOS1/MRP2	ENSG00000120333	NOS1	YPR166C	MRP2
FUS/CCT2	ENSG00000120438	FUS	YIL142W	CCT2
IGBP1/RTA1	ENSG00000120457	IGBP1	YGR213C	RTA1
FXYD3/GSF2	ENSG00000120458	FXYD3	YML048W	GSF2
GANAB/DCR2	ENSG00000120659	GANAB	YLR361C	DCR2
GMIP/SSE2	ENSG00000120694	GMIP	YBR169C	SSE2
RBM41/ALG5	ENSG00000120697	RBM41	YPL227C	ALG5
BIRC5/RRP43	ENSG00000120699	BIRC5	YCR035C	RRP43
LAG3/SUP45	ENSG00000120705	LAG3	YBR143C	SUP45
MLF2/YLR001C	ENSG00000120708	MLF2	YLR001C	YLR001C
OTUB2/MET31	ENSG00000120738	OTUB2	YPL038W	MET31
DDX24/AIM17	ENSG00000120756	DDX24	YHL021C	AIM17
ZBTB25/UTP20	ENSG00000120800	ZBTB25	YBL004W	UTP20
ARHGAP4/FUS1	ENSG00000120802	ARHGAP4	YCL027W	FUS1
ANKRD24/HAP3	ENSG00000120837	ANKRD24	YBL021C	HAP3
RCOR1/LST8	ENSG00000120868	RCOR1	YNL006W	LST8
LTBP4/FIP1	ENSG00000120885	LTBP4	YJR093C	FIP1
BLVRB/YAR064W	ENSG00000120907	BLVRB	YAR064W	YAR064W
SLC9A1/PPZ1	ENSG00000120910	SLC9A1	YML016C	PPZ1
SPTLC1/YLR118C	ENSG00000120992	SPTLC1	YLR118C	YLR118C
PAPOLA/RRI1	ENSG00000121022	PAPOLA	YDL216C	RRI1
CCNK/YGR017W	ENSG00000121067	CCNK	YGR017W	YGR017W
PCBP4/RSB1	ENSG00000121361	PCBP4	YOR049C	RSB1
RGS1/SPC2	ENSG00000121552	RGS1	YML055W	SPC2
MRPS33/CTA1	ENSG00000121691	MRPS33	YDR256C	CTA1
NDUFB2/ASH1	ENSG00000121741	NDUFB2	YKL185W	ASH1
ENSG00000090269/BUB2	ENSG00000121749	ENSG00000090269	YMR055C	BUB2
NUDC/SAN1	ENSG00000121848	NUDC	YDR143C	SAN1
MAEA/BI4	ENSG00000121858	MAEA	Q0120	BI4
ICAM1/ATG20	ENSG00000121931	ICAM1	YDL113C	ATG20
STRN4/YCR061W	ENSG00000121966	STRN4	YCR061W	YCR061W
IRAK3/NCE102	ENSG00000122025	IRAK3	YPR149W	NCE102
LYZ/FZF1	ENSG00000122034	LYZ	YGL254W	FZF1
SI/EDC3	ENSG00000122085	SI	YEL015W	EDC3
MUL1/INP52	ENSG00000122126	MUL1	YNL106C	INP52
PDCD7/MRP4	ENSG00000122140	PDCD7	YHL004W	MRP4
SPG21/COG5	ENSG00000122176	SPG21	YNL051W	COG5
DNAJB11/COP1	ENSG00000122218	DNAJB11	YDL145C	COP1
THPO/AUS1	ENSG00000122223	THPO	YOR011W	AUS1
CHRD/MPE1	ENSG00000122257	CHRD	YKL059C	MPE1
FLT3LG/MDM31	ENSG00000122299	FLT3LG	YHR194W	MDM31
RAB11FIP3/CDC3	ENSG00000122545	RAB11FIP3	YLR314C	CDC3
GNPTG/YMR111C	ENSG00000122705	GNPTG	YMR111C	YMR111C
ZNF268/YMR317W	ENSG00000122778	ZNF268	YMR317W	YMR317W
GOLGA3/RSC2	ENSG00000122779	GOLGA3	YLR357W	RSC2
PABPC4/YER130C	ENSG00000122877	PABPC4	YER130C	YER130C
CD209/MF(ALPHA)1	ENSG00000122952	CD209	YPL187W	MF(ALPHA)1
MCOLN1/PEP8	ENSG00000122958	MCOLN1	YJL053W	PEP8
EFNB1/MRD1	ENSG00000122965	EFNB1	YPR112C	MRD1
AARS/BBP1	ENSG00000122966	AARS	YPL255W	BBP1
GLG1/DBP10	ENSG00000123064	GLG1	YDL031W	DBP10
KIF4A/TUL1	ENSG00000123091	KIF4A	YKL034W	TUL1
PLEKHG2/YEL076C-A	ENSG00000123131	PLEKHG2	YEL076C-A	YEL076C-A
PITPNM2/PET191	ENSG00000123146	PITPNM2	YJR034W	PET191
EXOC1/CCC2	ENSG00000123191	EXOC1	YDR270W	CCC2
DTX2/PRD1	ENSG00000123213	DTX2	YCL057W	PRD1
NLRC4/STV1	ENSG00000123219	NLRC4	YMR054W	STV1
NRCAM/TMA17	ENSG00000123240	NRCAM	YDL110C	TMA17
LAMB1/VPS66	ENSG00000123268	LAMB1	YPR139C	VPS66
SLC26A3/GIM5	ENSG00000123349	SLC26A3	YML094W	GIM5
DLD/CDC5	ENSG00000123374	DLD	YMR001C	CDC5
WDR7/PRC1	ENSG00000123384	WDR7	YMR297W	PRC1
TXNL1/ATP11	ENSG00000123472	TXNL1	YNL315C	ATP11
IL5RA/LGE1	ENSG00000123562	IL5RA	YPL055C	LGE1
ITGA6/RPT2	ENSG00000123595	ITGA6	YDL007W	RPT2
RAPGEF4/GAS4	ENSG00000123609	RAPGEF4	YOL132W	GAS4
ENSG00000091436/AVT4	ENSG00000123643	ENSG00000091436	YNL101W	AVT4
FH/RRP45	ENSG00000123737	FH	YDR280W	RRP45
SEL1L3/PFK26	ENSG00000123836	SEL1L3	YIL107C	PFK26
TF/SPC29	ENSG00000123933	TF	YPL124W	SPC29
MYO15A/CKS1	ENSG00000123975	MYO15A	YBR135W	CKS1
APOH/LAP4	ENSG00000123992	APOH	YKL103C	LAP4
NLRP1/SPR6	ENSG00000123999	NLRP1	YER115C	SPR6
ACKR6/DIP5	ENSG00000124067	ACKR6	YPL265W	DIP5
SPAG7/GPI16	ENSG00000124155	SPAG7	YHR188C	GPI16
ORC6/RVS167	ENSG00000124181	ORC6	YDR388W	RVS167
ZC3HC1/GBP2	ENSG00000124193	ZC3HC1	YCL011C	GBP2
ESR1/CSE1	ENSG00000124207	ESR1	YGL238W	CSE1
RGS17/UBC13	ENSG00000124208	RGS17	YDR092W	UBC13
ANGPT2/TEM1	ENSG00000124209	ANGPT2	YML064C	TEM1
CD200/MDM34	ENSG00000124214	CD200	YGL219C	MDM34
CMA1/PEP12	ENSG00000124222	CMA1	YOR036W	PEP12
PSME1/DRS1	ENSG00000124228	PSME1	YLL008W	DRS1
JPH4/YFR006W	ENSG00000124299	JPH4	YFR006W	YFR006W
MYH7/SNC2	ENSG00000124333	MYH7	YOR327C	SNC2
CEBPE/RFU1	ENSG00000124356	CEBPE	YLR073C	RFU1
SLC7A8/TOS1	ENSG00000124357	SLC7A8	YBR162C	TOS1
OSGEP/SAD1	ENSG00000124422	OSGEP	YFR005C	SAD1
RNF31/DSE1	ENSG00000124486	RNF31	YER124C	DSE1
SCFD1/SAM37	ENSG00000124491	SCFD1	YMR060C	SAM37
G2E3/YHC1	ENSG00000124562	G2E3	YLR298C	YHC1
HECTD1/TFB2	ENSG00000124570	HECTD1	YPL122C	TFB2
HNRNPC/BPT1	ENSG00000124574	HNRNPC	YLL015W	BPT1
RPGRIP1/OST6	ENSG00000124641	RPGRIP1	YML019W	OST6
SUPT16H/KEL3	ENSG00000124702	SUPT16H	YPL263C	KEL3
TOX4/CRG1	ENSG00000124713	TOX4	YHR209W	CRG1
GEMIN2/MMR1	ENSG00000124731	GEMIN2	YLR190W	MMR1
TGM1/ROX1	ENSG00000124766	TGM1	YPR065W	ROX1
TINF2/ZAP1	ENSG00000124782	TINF2	YJL056C	ZAP1
DAZL/NUP1	ENSG00000124789	DAZL	YOR098C	NUP1
SEMA6A/FMP23	ENSG00000124802	SEMA6A	YBR047W	FMP23
TRPM7/MSA1	ENSG00000124813	TRPM7	YOR066W	MSA1
TYRO3/SPC105	ENSG00000124831	TYRO3	YGL093W	SPC105
WDR76/NSG2	ENSG00000124942	WDR76	YNL156C	NSG2
CAPN3/CDC39	ENSG00000125107	CAPN3	YCR093W	CDC39
SNAP23/EMP70	ENSG00000125304	SNAP23	YLR083C	EMP70
PHGDH/UPF3	ENSG00000125351	PHGDH	YGR072W	UPF3
COL9A3/CWC24	ENSG00000125352	COL9A3	YLR323C	CWC24
EZR/SYC1	ENSG00000125414	EZR	YOR179C	SYC1
MYL6/GGA2	ENSG00000125447	MYL6	YHR108W	GGA2
AGO1/ADY2	ENSG00000125450	AGO1	YCR010C	ADY2
TEKT2/REB1	ENSG00000125482	TEKT2	YBR049C	REB1
CLSPN/ESC2	ENSG00000125618	CLSPN	YDR363W	ESC2
UNC13D/RPA135	ENSG00000125630	UNC13D	YPR010C	RPA135
DPYSL2/YKL047W	ENSG00000125651	DPYSL2	YKL047W	YKL047W
TGFB2/THO2	ENSG00000125676	TGFB2	YNL139C	THO2
NUP50/IST1	ENSG00000125726	NUP50	YNL265C	IST1
CDC45/PMT4	ENSG00000125734	CDC45	YJR143C	PMT4
COMT/SPS100	ENSG00000125740	COMT	YHR139C	SPS100
LRRFIP2/SMD2	ENSG00000125743	LRRFIP2	YLR275W	SMD2
HDAC6/RTN2	ENSG00000125744	HDAC6	YDL204W	RTN2
KRT31/SQT1	ENSG00000125746	KRT31	YIR012W	SQT1
CDC6/RPL18A	ENSG00000125753	CDC6	YOL120C	RPL18A
UPRT/HCM1	ENSG00000125798	UPRT	YCR065W	HCM1
CDC23/PDC2	ENSG00000125817	CDC23	YDR081C	PDC2
CBX5/YCR076C	ENSG00000125818	CBX5	YCR076C	YCR076C
SUCO/VPS36	ENSG00000125826	SUCO	YLR417W	VPS36
MSH2/SMB1	ENSG00000125835	MSH2	YER029C	SMB1
MAP3K1/SGD1	ENSG00000125844	MAP3K1	YLR336C	SGD1
DHPS/YDR222W	ENSG00000125845	DHPS	YDR222W	YDR222W
HOOK2/PEX15	ENSG00000125863	HOOK2	YOL044W	PEX15
ARCN1/COF1	ENSG00000125868	ARCN1	YLL050C	COF1
PSMD5/MUD1	ENSG00000125870	PSMD5	YBR119W	MUD1
PTGS1/NAB6	ENSG00000125944	PTGS1	YML117W	NAB6
NUP188/RTG3	ENSG00000125952	NUP188	YBL103C	RTG3
CRAT/RAM1	ENSG00000125954	CRAT	YDL090C	RAM1
SH2D3C/ERV41	ENSG00000125991	SH2D3C	YML067C	ERV41
NANS/ATG11	ENSG00000126001	NANS	YPR049C	ATG11
DFNB31/PUP1	ENSG00000126067	DFNB31	YOR157C	PUP1
CWF19L1/CIR1	ENSG00000126214	CWF19L1	YGR207C	CIR1
SEMA4G/SPC98	ENSG00000126216	SEMA4G	YNL126W	SPC98
BTAF1/YJR084W	ENSG00000126226	BTAF1	YJR084W	YJR084W
IKZF5/UBA2	ENSG00000126261	IKZF5	YDR390C	UBA2
BLNK/DOT5	ENSG00000126432	BLNK	YIL010W	DOT5
SORBS1/HMT1	ENSG00000126457	SORBS1	YBR034C	HMT1
BAMBI/SDO1	ENSG00000126524	BAMBI	YLR022C	SDO1
IL11/VPS30	ENSG00000126581	IL11	YPL120W	VPS30
MYO3A/ECM22	ENSG00000126746	MYO3A	YLR228C	ECM22
WAC/BUD27	ENSG00000126756	WAC	YFL023W	BUD27
CREM/TIM17	ENSG00000126768	CREM	YJL143W	TIM17
NUBP2/SPO21	ENSG00000126777	NUBP2	YOL091W	SPO21
HIVEP1/SSA3	ENSG00000126803	HIVEP1	YBL075C	SSA3
TREM2/URB2	ENSG00000126838	TREM2	YJR041C	URB2
CRISP3/GEM1	ENSG00000126858	CRISP3	YAL048C	GEM1
FKBP5/PBS2	ENSG00000126934	FKBP5	YJL128C	PBS2
SRPK1/RNA15	ENSG00000126945	SRPK1	YGL044C	RNA15
BRPF3/CNE1	ENSG00000127022	BRPF3	YAL058W	CNE1
MRPS18A/NUP85	ENSG00000127311	MRPS18A	YJR042W	NUP85
ENSG00000096087/TGL5	ENSG00000127329	ENSG00000096087	YOR081C	TGL5
EFHC1/YOL075C	ENSG00000127412	EFHC1	YOL075C	YOL075C
NCR2/SVF1	ENSG00000127415	NCR2	YDR346C	SVF1
HSP90AB1/EMC1	ENSG00000127463	HSP90AB1	YCL045C	EMC1
MLN/SIN3	ENSG00000127511	MLN	YOL004W	SIN3
CDC5L/SLY41	ENSG00000127526	CDC5L	YOR307C	SLY41
ITPR3/NUP82	ENSG00000127527	ITPR3	YJL061W	NUP82
ZNF184/ERV1	ENSG00000127554	ZNF184	YGR029W	ERV1
DSP/SLK19	ENSG00000127603	DSP	YOR195W	SLK19
SIRT1/RSC4	ENSG00000127616	SIRT1	YKR008W	RSC4
HNRNPH3/GIS1	ENSG00000127663	HNRNPH3	YDR096W	GIS1
JAK2/TUB1	ENSG00000127824	JAK2	YML085C	TUB1
IL12RB1/SPC110	ENSG00000127914	IL12RB1	YDR356W	SPC110
ABL1/EIS1	ENSG00000127946	ABL1	YMR031C	EIS1
ACOT7/OCA1	ENSG00000127947	ACOT7	YNL099C	OCA1
SH3GLB1/DUS3	ENSG00000128016	SH3GLB1	YLR401C	DUS3
CDC7/ADE1	ENSG00000128050	CDC7	YAR015W	ADE1
PCSK5/DUN1	ENSG00000128052	PCSK5	YDL101C	DUN1
SCD/ADE4	ENSG00000128059	SCD	YMR300C	ADE4
TMED1/TUM1	ENSG00000128309	TMED1	YOR251C	TUM1
ABLIM1/CIN4	ENSG00000128340	ABLIM1	YMR138W	CIN4
RAB18/SME1	ENSG00000128534	RAB18	YOR159C	SME1
NRP1/KRI1	ENSG00000128585	NRP1	YNL308C	KRI1
PRTFDC1/DJP1	ENSG00000128590	PRTFDC1	YIR004W	DJP1
TSPAN15/NMA1	ENSG00000128591	TSPAN15	YLR328W	NMA1
MAST3/ANP1	ENSG00000128604	MAST3	YEL036C	ANP1
MZF1/MRPS12	ENSG00000128626	MZF1	YNR036C	MRPS12
MYO9B/YHR219W	ENSG00000128641	MYO9B	YHR219W	YHR219W
PSMD8/BEM3	ENSG00000128656	PSMD8	YPL115C	BEM3
SETD1A/HAT1	ENSG00000128708	SETD1A	YPL001W	HAT1
MAGEB2/CYB5	ENSG00000128731	MAGEB2	YNL111C	CYB5
EFNA2/ADD66	ENSG00000128789	EFNA2	YKL206C	ADD66
CIRBP/INO80	ENSG00000128908	CIRBP	YGL150C	INO80
ATP5D/DAL82	ENSG00000128944	ATP5D	YNL314W	DAL82
IGFALS/DUT1	ENSG00000128951	IGFALS	YBR252W	DUT1
HNRNPM/LCP5	ENSG00000129071	HNRNPM	YER127W	LCP5
MARCH2/SEC26	ENSG00000129083	MARCH2	YDR238C	SEC26
NDUFB7/PRE5	ENSG00000129084	NDUFB7	YMR314W	PRE5
TECR/ECM38	ENSG00000129103	TECR	YLR299W	ECM38
TIMM13/DCD1	ENSG00000129187	TIMM13	YHR144C	DCD1
CDC34/GIP4	ENSG00000129219	CDC34	YAL031C	GIP4
MTAP/DIA2	ENSG00000129221	MTAP	YOR080W	DIA2
POLR2E/TRX3	ENSG00000129235	POLR2E	YCR083W	TRX3
POLRMT/MRM1	ENSG00000129282	POLRMT	YOR201C	MRM1
HCN2/SSN8	ENSG00000129315	HCN2	YNL025C	SSN8
GADD45B/APM2	ENSG00000129354	GADD45B	YHL019C	APM2
MADCAM1/LIN1	ENSG00000129422	MADCAM1	YHR156C	LIN1
MKNK2/YNL122C	ENSG00000129451	MKNK2	YNL122C	YNL122C
ENSG00000099882/GNP1	ENSG00000129473	ENSG00000099882	YDR508C	GNP1
ARVCF/SEC6	ENSG00000129484	ARVCF	YIL068C	SEC6
RANBP1/RPS26A	ENSG00000129518	RANBP1	YGL189C	RPS26A
KLHL22/WSC3	ENSG00000129538	KLHL22	YOL105C	WSC3
MED15/RUB1	ENSG00000129559	MED15	YDR139C	RUB1
SERPIND1/OST2	ENSG00000129562	SERPIND1	YOR103C	OST2
SNAP29/PAA1	ENSG00000129673	SNAP29	YDR071C	PAA1
CRKL/YLR243W	ENSG00000129675	CRKL	YLR243W	YLR243W
LZTR1/YPR196W	ENSG00000129682	LZTR1	YPR196W	YPR196W
MMP11/BRE2	ENSG00000129691	MMP11	YLR015W	BRE2
CECR2/RPS4B	ENSG00000129824	CECR2	YHR203C	RPS4B
SMARCB1/THI20	ENSG00000129946	SMARCB1	YOL055C	THI20
P2RX6/DPP1	ENSG00000129951	P2RX6	YDR284C	DPP1
DERL3/TCB3	ENSG00000129990	DERL3	YML072C	TCB3
ENSG00000099964/HPA3	ENSG00000130066	ENSG00000099964	YEL066W	HPA3
BCL2L13/NOG2	ENSG00000130119	BCL2L13	YNR053C	NOG2
ENSG00000099972/ORT1	ENSG00000130158	ENSG00000099972	YOR130C	ORT1
DDT/YNR065C	ENSG00000130164	DDT	YNR065C	YNR065C
OSM/ELF1	ENSG00000130165	OSM	YKL160W	ELF1
CABIN1/GTB1	ENSG00000130175	CABIN1	YDR221W	GTB1
TBC1D10A/CDC16	ENSG00000130177	TBC1D10A	YKL022C	CDC16
SUSD2/MNT4	ENSG00000130203	SUSD2	YNR059W	MNT4
SF3A1/YMR185W	ENSG00000130227	SF3A1	YMR185W	YMR185W
SEC14L2/THO1	ENSG00000130254	SEC14L2	YER063W	THO1
ENSG00000100010/MSS1	ENSG00000130299	ENSG00000100010	YMR023C	MSS1
PPIL2/YDR115W	ENSG00000130312	PPIL2	YDR115W	YDR115W
SNRPD3/SOL4	ENSG00000130313	SNRPD3	YGR248W	SOL4
PES1/LSM7	ENSG00000130332	PES1	YNL147W	LSM7
MAPK1/YGL185C	ENSG00000130414	MAPK1	YGL185C	YGL185C
GGT1/ARC40	ENSG00000130429	GGT1	YBR234C	ARC40
PPM1F/LSM2	ENSG00000130520	PPM1F	YBL026W	LSM2
TOP3B/RUP1	ENSG00000130560	TOP3B	YOR138C	RUP1
DGCR14/YDL086W	ENSG00000130635	DGCR14	YDL086W	YDL086W
CRYBB2P1/CLB3	ENSG00000130638	CRYBB2P1	YDL155W	CLB3
MFNG/SPC97	ENSG00000130640	MFNG	YHR172W	SPC97
CARD10/ADH6	ENSG00000130684	CARD10	YMR318C	ADH6
SLC25A1/RPN13	ENSG00000130706	SLC25A1	YLR421C	RPN13
ADRBK2/ARG1	ENSG00000130707	ADRBK2	YOL058W	ARG1
LGALS2/SIR3	ENSG00000130762	LGALS2	YLR442C	SIR3
GGA1/FRS1	ENSG00000130764	GGA1	YLR060W	FRS1
HIRA/INH1	ENSG00000130770	HIRA	YDL181W	INH1
SH3BP1/BIK1	ENSG00000130779	SH3BP1	YCL029C	BIK1
LGALS1/SLA2	ENSG00000130787	LGALS1	YNL243W	SLA2
HPS4/RPF1	ENSG00000130810	HPS4	YHR088W	RPF1
ENSG00000100101/TIF35	ENSG00000130811	ENSG00000100101	YDR429C	TIF35
PATZ1/YML053C	ENSG00000130816	PATZ1	YML053C	YML053C
TRIOBP/OCA6	ENSG00000130829	TRIOBP	YDR067C	OCA6
TFIP11/PHO8	ENSG00000130830	TFIP11	YDR481C	PHO8
GCAT/UFD2	ENSG00000130939	GCAT	YDL190C	UFD2
ENSG00000100118/MET12	ENSG00000130956	ENSG00000100118	YPL023C	MET12
CRYBB1/UBA1	ENSG00000130985	CRYBB1	YKL210W	UBA1
EIF3L/CPR5	ENSG00000131013	EIF3L	YDR304C	CPR5
NHP2L1/YFR016C	ENSG00000131016	NHP2L1	YFR016C	YFR016C
MICALL1/TRS65	ENSG00000131018	MICALL1	YGR166W	TRS65
ENSG00000100141/AAR2	ENSG00000131043	ENSG00000100141	YBL074C	AAR2
POLR2F/COX5A	ENSG00000131143	POLR2F	YNL052W	COX5A
SOX10/INO2	ENSG00000131149	SOX10	YDR123C	INO2
CCDC134/PSF2	ENSG00000131153	CCDC134	YJL072C	PSF2
PICK1/AIM13	ENSG00000131165	PICK1	YFR011C	AIM13
TTC28/BNA2	ENSG00000131203	TTC28	YJR078W	BNA2
SLC16A8/BIT2	ENSG00000131233	SLC16A8	YBR270C	BIT2
CENPM/PZF1	ENSG00000131323	CENPM	YPR186C	PZF1
SEPT3/IDP1	ENSG00000131370	SEPT3	YDL066W	IDP1
SLC5A1/GYP6	ENSG00000131374	SLC5A1	YJL044C	GYP6
TPTEP1/RIM13	ENSG00000131375	TPTEP1	YMR154C	RIM13
DDX17/GRC3	ENSG00000131467	DDX17	YLL035W	GRC3
DMC1/RPL27B	ENSG00000131469	DMC1	YDR471W	RPL27B
TCF20/MSC1	ENSG00000131470	TCF20	YML128C	MSC1
CBY1/VPS25	ENSG00000131475	CBY1	YJR102C	VPS25
TOMM22/TYW1	ENSG00000131477	TOMM22	YPL207W	TYW1
RTDR1/MRPL51	ENSG00000131495	RTDR1	YPR100W	MRPL51
XBP1/YEL020C	ENSG00000131503	XBP1	YEL020C	YEL020C
FBXO7/BNI1	ENSG00000131504	FBXO7	YNL271C	BNI1
GTPBP1/BSD2	ENSG00000131507	GTPBP1	YBR290W	BSD2
POLDIP3/UBC5	ENSG00000131508	POLDIP3	YDR059C	UBC5
TIMP3/SEC8	ENSG00000131558	TIMP3	YPR055W	SEC8
PPP6R2/ADY3	ENSG00000131626	PPP6R2	YDL239C	ADY3
SBF1/MRS4	ENSG00000131653	SBF1	YKR052C	MRS4
SUN2/CDC13	ENSG00000131724	SUN2	YDL220C	CDC13
CYB5R3/ACO2	ENSG00000131730	CYB5R3	YJL200C	ACO2
DNAL4/GAL83	ENSG00000131791	DNAL4	YER027C	GAL83
ENSG00000100262/LHP1	ENSG00000131795	ENSG00000100262	YDL051W	LHP1
PACSIN2/PDA1	ENSG00000131828	PACSIN2	YER178W	PDA1
AP1B1/BRO1	ENSG00000131941	AP1B1	YPL084W	BRO1
HMGXB4/ARP10	ENSG00000131966	HMGXB4	YDR106W	ARP10
TOM1/FOL2	ENSG00000131979	TOM1	YGR267C	FOL2
NEFH/APJ1	ENSG00000132002	NEFH	YNL077W	APJ1
BIK/HMI1	ENSG00000132017	BIK	YOL095C	HMI1
HMOX1/SDS24	ENSG00000132024	HMOX1	YBR214W	SDS24
THOC5/YLR419W	ENSG00000132153	THOC5	YLR419W	YLR419W
MCM5/KKQ8	ENSG00000132155	MCM5	YKL168C	KKQ8
ARSA/ERG27	ENSG00000132196	ARSA	YLR100W	ERG27
TSPO/PEP5	ENSG00000132256	TSPO	YMR231W	PEP5
RASD2/PIN2	ENSG00000132274	RASD2	YOR104W	PIN2
CBX7/BUD32	ENSG00000132275	CBX7	YGR262C	BUD32
PDGFB/TNA1	ENSG00000132326	PDGFB	YGR260W	TNA1
ACR/PTP3	ENSG00000132334	ACR	YER075C	PTP3
RPL3/GSP1	ENSG00000132341	RPL3	YLR293C	GSP1
ZMAT5/SSD1	ENSG00000132357	ZMAT5	YDR293C	SSD1
RBFOX2/CLU1	ENSG00000132361	RBFOX2	YMR012W	CLU1
TAB1/INP54	ENSG00000132376	TAB1	YOL065C	INP54
ASCC2/RFA1	ENSG00000132383	ASCC2	YAR007C	RFA1
MTMR3/YCR043C	ENSG00000132424	MTMR3	YCR043C	YCR043C
SMCR7L/RPL26B	ENSG00000132463	SMCR7L	YGR034W	RPL26B
APOL1/GSY1	ENSG00000132470	APOL1	YFR015C	GSY1
MYH9/HHT1	ENSG00000132475	MYH9	YBR010W	HHT1
SAMM50/MMF1	ENSG00000132541	SAMM50	YIL051C	MMF1
GRAP2/SWM1	ENSG00000132604	GRAP2	YDR260C	SWM1
EIF3D/VPS4	ENSG00000132612	EIF3D	YPR173C	VPS4
TNRC6B/SPO20	ENSG00000132639	TNRC6B	YMR017W	SPO20
ENSG00000100357/POL30	ENSG00000132646	ENSG00000100357	YBR088C	POL30
SGSM3/RSM23	ENSG00000132676	SGSM3	YGL129C	RSM23
IFT27/MMS4	ENSG00000132688	IFT27	YBR098W	MMS4
KIAA0930/CPS1	ENSG00000132694	KIAA0930	YJL172W	CPS1
NCF4/HCS1	ENSG00000132740	NCF4	YKL017C	HCS1
CSF2RB/DPH1	ENSG00000132768	CSF2RB	YIL103W	DPH1
SLC25A17/CHS5	ENSG00000132780	SLC25A17	YLR330W	CHS5
UPK3A/YKL133C	ENSG00000132792	UPK3A	YKL133C	YKL133C
KCTD17/PIG2	ENSG00000132825	KCTD17	YIL045W	PIG2
ST13/APL6	ENSG00000132842	ST13	YGR261C	APL6
IL2RB/PHM6	ENSG00000132912	IL2RB	YDR281C	PHM6
RBX1/SPC72	ENSG00000133020	RBX1	YAL047C	SPC72
EP300/MYO1	ENSG00000133026	EP300	YHR023W	MYO1
L3MBTL2/TEL1	ENSG00000133056	L3MBTL2	YBL088C	TEL1
RANGAP1/YHR113W	ENSG00000133059	RANGAP1	YHR113W	YHR113W
ZC3H7B/POP3	ENSG00000133069	ZC3H7B	YNL282W	POP3
PHF5A/HOS3	ENSG00000133083	PHF5A	YPL116W	HOS3
ACO2/TMA19	ENSG00000133112	ACO2	YKL056C	TMA19
POLR3H/CTF18	ENSG00000133119	POLR3H	YMR078C	CTF18
PMM1/LPX1	ENSG00000133121	PMM1	YOR084W	LPX1
BRD1/SUN4	ENSG00000133216	BRD1	YNL066W	SUN4
MLC1/DUG1	ENSG00000133313	MLC1	YFR044C	DUG1
HDAC10/NSA1	ENSG00000133316	HDAC10	YGL111W	NSA1
FKBP3/TVP15	ENSG00000133318	FKBP3	YDR100W	TVP15
CTSG/MFT1	ENSG00000133392	CTSG	YML062C	MFT1
GZMB/NUT2	ENSG00000133398	GZMB	YPR168W	NUT2
RBM23/YNL134C	ENSG00000133424	RBM23	YNL134C	YNL134C
PRMT5/LEE1	ENSG00000133606	PRMT5	YPL054W	LEE1
AP4S1/RAS2	ENSG00000133703	AP4S1	YNL098C	RAS2
POLE2/SXM1	ENSG00000133704	POLE2	YDR395W	SXM1
SOS2/CDC60	ENSG00000133706	SOS2	YPL160W	CDC60
CDKL1/INM1	ENSG00000133731	CDKL1	YHR046C	INM1
NIN/RAS1	ENSG00000133818	NIN	YOR101W	RAS1
PYGL/YMR226C	ENSG00000133835	PYGL	YMR226C	YMR226C
TRIM9/DNF3	ENSG00000133858	TRIM9	YMR162C	DNF3
PSMC6/RIM2	ENSG00000133884	PSMC6	YBR192W	RIM2
CDKN3/ERG28	ENSG00000133935	CDKN3	YER044C	ERG28
ATP6V1D/COX16	ENSG00000133983	ATP6V1D	YJL003W	COX16
PIGH/SUI2	ENSG00000134001	PIGH	YJR007W	SUI2
PSMA3/ELP3	ENSG00000134014	PSMA3	YPL086C	ELP3
VTI1B/CLB1	ENSG00000134057	VTI1B	YGR108W	CLB1
TIMM9/KRE27	ENSG00000134061	TIMM9	YIL027C	KRE27
GSTZ1/SSK22	ENSG00000134072	GSTZ1	YCR073C	SSK22
AHSA1/CBF1	ENSG00000134107	AHSA1	YJR060W	CBF1
DAAM1/MNL1	ENSG00000134109	DAAM1	YHR204W	MNL1
SPTLC2/AAD6	ENSG00000134152	SPTLC2	YFL056C	AAD6
RIN3/OCA2	ENSG00000134242	RIN3	YNL056W	OCA2
SNW1/VTH2	ENSG00000134243	SNW1	YJL222W	VTH2
CHGA/RIB4	ENSG00000134262	CHGA	YOL143C	RIB4
ITPK1/ARF2	ENSG00000134287	ITPK1	YDL137W	ARF2
PPM1A/AVT2	ENSG00000134294	PPM1A	YEL064C	AVT2
SIX4/SRS2	ENSG00000134313	SIX4	YJL092W	SRS2
ASB2/YGR130C	ENSG00000134318	ASB2	YGR130C	YGR130C
ERH/YLR407W	ENSG00000134352	ERH	YLR407W	YLR407W
HIF1A/TIM22	ENSG00000134375	HIF1A	YDL217C	TIM22
SRSF5/PEA2	ENSG00000134376	SRSF5	YER149C	PEA2
EIF5/DED81	ENSG00000134440	EIF5	YHR019C	DED81
SERPINA4/PXR1	ENSG00000134453	SERPINA4	YGR280C	PXR1
SLC8A3/YKL105C	ENSG00000134470	SLC8A3	YKL105C	YKL105C
DICER1/CYK3	ENSG00000134516	DICER1	YDL117W	CYK3
MTHFD1/YNR040W	ENSG00000134571	MTHFD1	YNR040W	YNR040W
TCL1A/EXO5	ENSG00000134594	TCL1A	YBR163W	EXO5
ZC3H14/CIN1	ENSG00000134627	ZC3H14	YOR349W	CIN1
TELO2/MPT5	ENSG00000134644	TELO2	YGL178W	MPT5
BDKRB1/NOG1	ENSG00000134697	BDKRB1	YPL093W	NOG1
GSKIP/PRP38	ENSG00000134748	GSKIP	YGR075C	PRP38
VRK1/AIM44	ENSG00000134757	VRK1	YPL158C	AIM44
PSMC1/SIP5	ENSG00000134758	PSMC1	YMR140W	SIP5
RPS6KA5/GDT1	ENSG00000134851	RPS6KA5	YBR187W	GDT1
PSMB5/FUS3	ENSG00000134853	PSMB5	YBL016W	FUS3
YY1/YOL073C	ENSG00000134882	YY1	YOL073C	YOL073C
ACIN1/RAD2	ENSG00000134899	ACIN1	YGR258C	RAD2
CCNB1IP1/RRT12	ENSG00000134900	CCNB1IP1	YCR045C	RRT12
TRIP11/STT3	ENSG00000134910	TRIP11	YGL022W	STT3
APEX1/ATF1	ENSG00000134954	APEX1	YOR377W	ATF1
ENSG00000100829/YGL242C	ENSG00000134996	ENSG00000100829	YGL242C	YGL242C
PABPN1/FMN1	ENSG00000135002	PABPN1	YDR236C	FMN1
EFS/PDH1	ENSG00000135046	EFS	YPR002W	PDH1
ARHGAP5/SNF3	ENSG00000135047	ARHGAP5	YDL194W	SNF3
CINP/URE2	ENSG00000135049	CINP	YNL229C	URE2
SRP54/SER1	ENSG00000135069	SRP54	YOR184W	SER1
CPNE6/MSB1	ENSG00000135148	CPNE6	YOR188W	MSB1
CHD8/ALG2	ENSG00000135218	CHD8	YGL065C	ALG2
PSMA6/TIP20	ENSG00000135249	PSMA6	YGL145W	TIP20
NFKBIA/MTO1	ENSG00000135297	NFKBIA	YGL236C	MTO1
EMC9/SPO75	ENSG00000135312	EMC9	YLL005C	SPO75
PSME2/CAR1	ENSG00000135318	PSME2	YPL111W	CAR1
BRMS1L/ORC3	ENSG00000135336	BRMS1L	YLL004W	ORC3
ENSG00000100931/MCK1	ENSG00000135341	ENSG00000100931	YNL307C	MCK1
SEC23A/PEX22	ENSG00000135363	SEC23A	YAL055W	PEX22
PNN/PHO23	ENSG00000135365	PNN	YNL097C	PHO23
RABGGTA/KRE33	ENSG00000135372	RABGGTA	YNL132W	KRE33
NFATC4/HLJ1	ENSG00000135392	NFATC4	YMR161W	HLJ1
PLTP/DGA1	ENSG00000135407	PLTP	YOR245C	DGA1
PCIF1/GTT1	ENSG00000135424	PCIF1	YIR038C	GTT1
GSS/YOR246C	ENSG00000135437	GSS	YOR246C	YOR246C
MMP9/GTS1	ENSG00000135439	MMP9	YGL181W	GTS1
TRPC4AP/YNL305C	ENSG00000135472	TRPC4AP	YNL305C	YNL305C
PYGB/PAN2	ENSG00000135473	PYGB	YGL094C	PAN2
PROCR/NOP13	ENSG00000135486	PROCR	YNL175C	NOP13
GINS1/SUL1	ENSG00000135502	GINS1	YBR294W	SUL1
NINL/YOS9	ENSG00000135506	NINL	YDR057W	YOS9
CD40/YFL054C	ENSG00000135517	CD40	YFL054C	YFL054C
UQCC/DGR2	ENSG00000135541	UQCC	YKL121W	DGR2
ZMYND8/MIM1	ENSG00000135596	ZMYND8	YOL026C	MIM1
SGK2/CCT3	ENSG00000135624	SGK2	YJL014W	CCT3
IFT52/UBP12	ENSG00000135655	IFT52	YJL197W	UBP12
MYBL2/YGR283C	ENSG00000135679	MYBL2	YGR283C	YGR283C
HNF4A/YDR042C	ENSG00000135720	HNF4A	YDR042C	YDR042C
SLA2/TOK1	ENSG00000135750	SLA2	YJL093C	TOK1
C20orf24/RPT3	ENSG00000135778	C20orf24	YDR394W	RPT3
NFATC2/SPT8	ENSG00000135801	NFATC2	YLR055C	SPT8
STK4/GLN1	ENSG00000135821	STK4	YPR035W	GLN1
PFDN4/VAM7	ENSG00000135823	PFDN4	YGL212W	VAM7
DOK5/MAK32	ENSG00000135828	DOK5	YCR019W	MAK32
CSTF1/PRP16	ENSG00000135829	CSTF1	YKR086W	PRP16
BMP7/GPI2	ENSG00000135845	BMP7	YPL076W	GPI2
RAE1/MRPL3	ENSG00000135900	RAE1	YMR024W	MRPL3
TPD52L2/SYG1	ENSG00000135905	TPD52L2	YIL047C	SYG1
DNAJC5/CAJ1	ENSG00000135924	DNAJC5	YER048C	CAJ1
NELFCD/CDC33	ENSG00000135930	NELFCD	YOL139C	CDC33
PRPF6/HYM1	ENSG00000135932	PRPF6	YKL189W	HYM1
TUBB1/COX4	ENSG00000135940	TUBB1	YGL187C	COX4
PSMA7/ISU1	ENSG00000136003	PSMA7	YPL135W	ISU1
NTSR1/CTK1	ENSG00000136021	NTSR1	YKL139W	CTK1
MRGBP/BUD21	ENSG00000136026	MRGBP	YOR078W	BUD21
DIDO1/NUR1	ENSG00000136044	DIDO1	YDL089W	NUR1
GID8/PWP1	ENSG00000136045	GID8	YLR196W	PWP1
BIRC7/PLB2	ENSG00000136068	BIRC7	YMR006C	PLB2
ARFGAP1/RRN7	ENSG00000136098	ARFGAP1	YJL025W	RRN7
AVP/QRI5	ENSG00000136108	AVP	YLR204W	QRI5
COL20A1/GYL1	ENSG00000136111	COL20A1	YMR192W	GYL1
CHRNA4/SAM2	ENSG00000136143	CHRNA4	YDR502C	SAM2
EEF1A2/YIL001W	ENSG00000136144	EEF1A2	YIL001W	YIL001W
PTK6/STE18	ENSG00000136158	PTK6	YJR086W	STE18
GMEB2/ADE2	ENSG00000136197	GMEB2	YOR128C	ADE2
C20orf27/CDC42	ENSG00000136238	C20orf27	YLR229C	CDC42
SPEF1/SWF1	ENSG00000136247	SPEF1	YDR126W	SWF1
CDC25B/GCD6	ENSG00000136261	CDC25B	YDR211W	GCD6
ARFRP1/DBP9	ENSG00000136271	ARFRP1	YLR276C	DBP9
NDUFAF5/FAU1	ENSG00000136371	NDUFAF5	YER183C	FAU1
TRIB3/YHR192W	ENSG00000136436	TRIB3	YHR192W	YHR192W
RASSF2/NMT1	ENSG00000136448	RASSF2	YLR195C	NMT1
CSNK2A1/HTD2	ENSG00000136449	CSNK2A1	YHR067W	HTD2
ANGPT4/HRB1	ENSG00000136450	ANGPT4	YNL004W	HRB1
HM13/YGR021W	ENSG00000136463	HM13	YGR021W	YGR021W
SNPH/YPL247C	ENSG00000136485	SNPH	YPL247C	YPL247C
MYLK2/SAS3	ENSG00000136504	MYLK2	YBL052C	SAS3
SIRPB1/GAP1	ENSG00000136521	SIRPB1	YKR039W	GAP1
SEC23B/MRPL4	ENSG00000136522	SEC23B	YLR439W	MRPL4
FERMT1/EMP47	ENSG00000136560	FERMT1	YFL048C	EMP47
HAO1/HXT3	ENSG00000136573	HAO1	YDR345C	HXT3
PDYN/YHR020W	ENSG00000136628	PDYN	YHR020W	YHR020W
PLCB4/VPS33	ENSG00000136631	PLCB4	YLR396C	VPS33
MYL9/SNX3	ENSG00000136643	MYL9	YOR357C	SNX3
HCK/YSP1	ENSG00000136653	HCK	YHR155W	YSP1
CRNKL1/YAP1801	ENSG00000136715	CRNKL1	YHR161C	YAP1801
POFUT1/IMP4	ENSG00000136718	POFUT1	YNL075W	IMP4
SAMHD1/KRE5	ENSG00000136731	SAMHD1	YOR336W	KRE5
PAK7/HSE1	ENSG00000136738	PAK7	YHL002W	HSE1
KIF3B/YME1	ENSG00000136758	KIF3B	YPR024W	YME1
NOP56/SIS1	ENSG00000136770	NOP56	YNL007C	SIS1
IDH3B/SSN3	ENSG00000136807	IDH3B	YPL042C	SSN3
MAPRE1/TRX2	ENSG00000136810	MAPRE1	YGR209C	TRX2
JAG1/ECM29	ENSG00000136813	JAG1	YHL030W	ECM29
CDK5RAP1/SMC2	ENSG00000136824	CDK5RAP1	YFR031C	SMC2
SNTA1/JSN1	ENSG00000136827	SNTA1	YJR091C	JSN1
OXT/YCG1	ENSG00000136828	OXT	YDR325W	YCG1
TTI1/BUD2	ENSG00000136848	TTI1	YKL092C	BUD2
E2F1/VPS45	ENSG00000136854	E2F1	YGL095C	VPS45
RPRD1B/YPL260W	ENSG00000136861	RPRD1B	YPL260W	YPL260W
PXMP4/AGC1	ENSG00000136869	PXMP4	YPR021C	AGC1
CHMP4B/PRP4	ENSG00000136875	CHMP4B	YPR178W	PRP4
BPI/VMA10	ENSG00000136888	BPI	YHR039C-A	VMA10
CST3/IPI1	ENSG00000136891	CST3	YHR085W	IPI1
ASIP/PUP2	ENSG00000136930	ASIP	YGR253C	PUP2
CST4/KEL1	ENSG00000136933	CST4	YHR158C	KEL1
ACTR5/RKM2	ENSG00000136937	ACTR5	YDR198C	RKM2
WFDC2/PLP2	ENSG00000136940	WFDC2	YOR281C	PLP2
AHCY/RPL35B	ENSG00000136942	AHCY	YDL136W	RPL35B
DHX35/DFM1	ENSG00000136986	DHX35	YDR411C	DFM1
DNTTIP1/RPA49	ENSG00000137054	DNTTIP1	YNL248C	RPA49
MAP1LC3A/DOA1	ENSG00000137055	MAP1LC3A	YKL213C	DOA1
SYNDIG1/HNT3	ENSG00000137074	SYNDIG1	YOR258W	HNT3
PIGU/GOR1	ENSG00000137106	PIGU	YNL274C	GOR1
TNNC2/RPS6B	ENSG00000137154	TNNC2	YBR181C	RPS6B
APMAP/NAT2	ENSG00000137185	APMAP	YGR147C	NAT2
ZNF516/STB4	ENSG00000137203	ZNF516	YMR019W	STB4
USP14/POP8	ENSG00000137265	USP14	YBL018C	POP8
VAPA/PRR1	ENSG00000137275	VAPA	YKL116C	PRR1
MYOM1/BMS1	ENSG00000137312	MYOM1	YPL217C	BMS1
MYL12A/SNF5	ENSG00000137337	MYL12A	YBR289W	SNF5
CEP76/FLX1	ENSG00000137409	CEP76	YIL134W	FLX1
CEP192/RPC31	ENSG00000137478	CEP192	YNL151C	RPC31
RNMT/LAG2	ENSG00000137497	RNMT	YOL025W	LAG2
SMAD7/FMP32	ENSG00000137500	SMAD7	YFL046W	FMP32
LAMA1/NUP60	ENSG00000137501	LAMA1	YAR002W	NUP60
RNF125/YIP5	ENSG00000137502	RNF125	YGL161C	YIP5
ANKRD12/YGR015C	ENSG00000137509	ANKRD12	YGR015C	YGR015C
NOL4/MRPL10	ENSG00000137547	NOL4	YNL284C	MRPL10
POLI/TGS1	ENSG00000137574	POLI	YPL157W	TGS1
MIB1/PEP1	ENSG00000137642	MIB1	YBL017C	PEP1
RBBP8/BUD13	ENSG00000137656	RBBP8	YGL174W	BUD13
RIOK3/XYL2	ENSG00000137673	RIOK3	YLR070C	XYL2
CSTF2/TMA20	ENSG00000137699	CSTF2	YER007C-A	TMA20
PSMD10/MRP1	ENSG00000137710	PSMD10	YDR347W	MRP1
ATG4A/VAC14	ENSG00000137713	ATG4A	YLR386W	VAC14
TBL1X/YAH1	ENSG00000137714	TBL1X	YPL252C	YAH1
GPR143/YJL185C	ENSG00000137752	GPR143	YJL185C	YJL185C
PGRMC1/MKK2	ENSG00000137764	PGRMC1	YPL140C	MKK2
POLA1/ODC2	ENSG00000137801	POLA1	YOR222W	ODC2
MID1/GCR2	ENSG00000137806	MID1	YNL199C	GCR2
NKAP/RTF1	ENSG00000137815	NKAP	YGL244W	RTF1
NXT2/YKR078W	ENSG00000137822	NXT2	YKR078W	YKR078W
GUCY2F/KCS1	ENSG00000137825	GUCY2F	YDR017C	KCS1
ENSG00000101898/BIO5	ENSG00000137842	ENSG00000101898	YNR056C	BIO5
ALG13/RAD59	ENSG00000137845	ALG13	YDL059C	RAD59
PRPS2/SLD2	ENSG00000137872	PRPS2	YKL108W	SLD2
TLR8/RLP24	ENSG00000137876	TLR8	YLR009W	RLP24
AMMECR1/COY1	ENSG00000137878	AMMECR1	YKL179C	COY1
CHRDL1/MRPL40	ENSG00000137942	CHRDL1	YPL173W	MRPL40
WDR13/ALT1	ENSG00000137944	WDR13	YLR089C	ALT1
SUV39H1/SUA7	ENSG00000137947	SUV39H1	YPR086W	SUA7
GLRA2/BET2	ENSG00000137955	GLRA2	YPR176C	BET2
XIAP/KGD2	ENSG00000137992	XIAP	YDR148C	KGD2
STAG2/IMD2	ENSG00000138029	STAG2	YHR216W	IMD2
MCF2/PTC1	ENSG00000138032	MCF2	YDL006W	PTC1
F9/YGR016W	ENSG00000138035	F9	YGR016W	YGR016W
ABCD1/PSY2	ENSG00000138041	ABCD1	YNL201C	PSY2
CCDC22/YPT1	ENSG00000138069	CCDC22	YFL038C	YPT1
CACNA1F/ARP2	ENSG00000138071	CACNA1F	YDL029W	ARP2
SYP/MAL12	ENSG00000138079	SYP	YGR292W	MAL12
PLP2/DAS1	ENSG00000138081	PLP2	YJL149W	DAS1
BMX/PET309	ENSG00000138095	BMX	YLR067C	PET309
PLS3/ARP1	ENSG00000138107	PLS3	YHR129C	ARP1
NAA10/SDP1	ENSG00000138166	NAA10	YIL113W	SDP1
RENBP/YND1	ENSG00000138185	RENBP	YER005W	YND1
ELF4/HMLALPHA1	ENSG00000138279	ELF4	YCL066W	HMLALPHA1
SMARCA1/TIM23	ENSG00000138297	SMARCA1	YNR017W	TIM23
MTMR8/TAF13	ENSG00000138303	MTMR8	YML098W	TAF13
ASB9/RPS24A	ENSG00000138326	ASB9	YER074W	RPS24A
ENSG00000102050/ADE17	ENSG00000138363	ENSG00000102050	YMR120C	ADE17
RBBP7/KTR5	ENSG00000138378	RBBP7	YNL029C	KTR5
PPP1R2P9/SRO9	ENSG00000138385	PPP1R2P9	YCL037C	SRO9
KCND1/CPR3	ENSG00000138398	KCND1	YML078W	CPR3
OPN1LW/IDP3	ENSG00000138413	OPN1LW	YNL009W	IDP3
FMR1/YPL014W	ENSG00000138434	FMR1	YPL014W	YPL014W
PIM2/YTM1	ENSG00000138442	PIM2	YOR272W	YTM1
SLC35A2/MKC7	ENSG00000138448	SLC35A2	YDR144C	MKC7
PQBP1/YKL100C	ENSG00000138600	PQBP1	YKL100C	YKL100C
PCSK1N/PTM1	ENSG00000138613	PCSK1N	YKL039W	PTM1
EMD/CAB3	ENSG00000138621	EMD	YKL088W	CAB3
TAZ/DSK2	ENSG00000138629	TAZ	YMR276W	DSK2
PGK1/HUL4	ENSG00000138641	PGK1	YJR036C	HUL4
GATA1/FMP25	ENSG00000138646	GATA1	YLR077W	FMP25
MAGT1/RIM4	ENSG00000138668	MAGT1	YHL024W	RIM4
SMS/PSY4	ENSG00000138669	SMS	YBL046W	PSY4
PHEX/SEC31	ENSG00000138674	PHEX	YDL195W	SEC31
UBL4A/YGL015C	ENSG00000138684	UBL4A	YGL015C	YGL015C
EEA1/CSF1	ENSG00000138688	EEA1	YLR087C	CSF1
RP2/YAR066W	ENSG00000138698	RP2	YAR066W	YAR066W
PHF16/VPS52	ENSG00000138722	PHF16	YDR484W	VPS52
CDK16/ATP12	ENSG00000138750	CDK16	YJL180C	ATP12
USP11/BRE5	ENSG00000138757	USP11	YNR051C	BRE5
PCYT1B/CDC12	ENSG00000138758	PCYT1B	YHR107C	CDC12
HTATSF1/YOR387C	ENSG00000138760	HTATSF1	YOR387C	YOR387C
VGLL1/CLB5	ENSG00000138764	VGLL1	YPR120C	CLB5
CD40LG/USO1	ENSG00000138768	CD40LG	YDL058W	USO1
TIMP1/YOR021C	ENSG00000138772	TIMP1	YOR021C	YOR021C
FGD1/PPA2	ENSG00000138777	FGD1	YMR267W	PPA2
PIN4/YJR141W	ENSG00000138785	PIN4	YJR141W	YJR141W
PORCN/ABF2	ENSG00000138795	PORCN	YMR072W	ABF2
MAGED2/NDI1	ENSG00000138796	MAGED2	YML120C	NDI1
KLF8/MET14	ENSG00000138801	KLF8	YKL001C	MET14
SYTL4/SEC24	ENSG00000138802	SYTL4	YIL109C	SEC24
CENPI/CMP2	ENSG00000138814	CENPI	YML057W	CMP2
DRP2/COX12	ENSG00000138829	DRP2	YLR038C	COX12
TAF7L/SKO1	ENSG00000138835	TAF7L	YNL167C	SKO1
PBDC1/YLR036C	ENSG00000139112	PBDC1	YLR036C	YLR036C
ENSG00000102391/BTN2	ENSG00000139132	ENSG00000102391	YGR142W	BTN2
ARMCX3/LSB6	ENSG00000139178	ARMCX3	YJL100W	LSB6
HTR2A/YLR290C	ENSG00000139180	HTR2A	YLR290C	YLR290C
NDFIP2/UTR2	ENSG00000139193	NDFIP2	YEL040W	UTR2
TNFSF13B/PEX5	ENSG00000139197	TNFSF13B	YDR244W	PEX5
MLNR/SLX5	ENSG00000139218	MLNR	YDL013W	SLX5
CAB39L/PAC2	ENSG00000139329	CAB39L	YER007W	PAC2
KLF5/SMX3	ENSG00000139343	KLF5	YPR182W	SMX3
STK24/COX7	ENSG00000139372	STK24	YMR256C	COX7
ACP5/BUD6	ENSG00000139436	ACP5	YLR319C	BUD6
DNAJC3/YSR3	ENSG00000139496	DNAJC3	YKR053C	YSR3
UGGT2/KTR4	ENSG00000139505	UGGT2	YBR199W	KTR4
ARHGEF7/YJR107W	ENSG00000139567	ARHGEF7	YJR107W	YJR107W
FGF9/RPS8A	ENSG00000139610	FGF9	YBL072C	RPS8A
SGCG/SWI3	ENSG00000139613	SGCG	YJL176C	SWI3
PARP4/MED8	ENSG00000139636	PARP4	YBR193C	MED8
SUPT20H/YER156C	ENSG00000139637	SUPT20H	YER156C	YER156C
MRPS31/YJL068C	ENSG00000139684	MRPS31	YJL068C	YJL068C
KPNA3/CNN1	ENSG00000139719	KPNA3	YFR046C	CNN1
FLT1/TMA22	ENSG00000139726	FLT1	YJR014W	TMA22
RGCC/FRE6	ENSG00000139908	RGCC	YLL051C	FRE6
VWA8/YJL055W	ENSG00000139910	VWA8	YJL055W	YJL055W
DGKH/YNL035C	ENSG00000140006	DGKH	YNL035C	YNL035C
KATNAL1/CPA1	ENSG00000140009	KATNAL1	YOR303W	CPA1
INTS6/PRY1	ENSG00000140092	INTS6	YJL079C	PRY1
TSC22D1/TYS1	ENSG00000140105	TSC22D1	YGR185C	TYS1
CLN5/HNM1	ENSG00000140199	CLN5	YGL077C	HNM1
OLFM4/ADH2	ENSG00000140263	OLFM4	YMR303C	ADH2
MSLN/YDL085C-A	ENSG00000140264	MSLN	YDL085C-A	YDL085C-A
TRADD/ECM25	ENSG00000140299	TRADD	YJL201W	ECM25
HSF4/TOA2	ENSG00000140307	HSF4	YKL058W	TOA2
CORO1A/SRP14	ENSG00000140319	CORO1A	YDL092W	SRP14
MAPK3/NAN1	ENSG00000140332	MAPK3	YPL126W	NAN1
PHKB/BUD14	ENSG00000140368	PHKB	YAR014C	BUD14
NUTF2/AIM45	ENSG00000140374	NUTF2	YPR004C	AIM45
NUP93/SML1	ENSG00000140382	NUP93	YML058W	SML1
CENPT/ARG7	ENSG00000140386	CENPT	YMR062C	ARG7
TSNAXIP1/YGR079W	ENSG00000140391	TSNAXIP1	YGR079W	YGR079W
NFAT5/SKI8	ENSG00000140395	NFAT5	YGL213C	SKI8
N4BP1/AMS1	ENSG00000140400	N4BP1	YGL156W	AMS1
CBLN1/NNF2	ENSG00000140416	CBLN1	YGR089W	NNF2
ARL2BP/DIT2	ENSG00000140459	ARL2BP	YDR402C	DIT2
ZNF423/RAD16	ENSG00000140464	ZNF423	YBR114W	RAD16
CCL22/ERG11	ENSG00000140465	CCL22	YHR007C	ERG11
CCL17/HOC1	ENSG00000140481	CCL17	YJR075W	HOC1
CTCF/SSP2	ENSG00000140488	CTCF	YOR242C	SSP2
ACD/YKL091C	ENSG00000140522	ACD	YKL091C	YKL091C
POLR2C/YMR210W	ENSG00000140526	POLR2C	YMR210W	YMR210W
PARD6A/KIP2	ENSG00000140538	PARD6A	YPL155C	KIP2
ZNF821/LST7	ENSG00000140543	ZNF821	YGR057C	LST7
MMP15/OYE3	ENSG00000140564	MMP15	YPL171C	OYE3
USB1/YME2	ENSG00000140575	USB1	YMR302C	YME2
CCDC113/SEC53	ENSG00000140650	CCDC113	YFL045C	SEC53
NME3/YJR120W	ENSG00000140678	NME3	YJR120W	YJR120W
PSMD7/HUA1	ENSG00000140682	PSMD7	YGR268C	HUA1
VAC14/YGR122W	ENSG00000140694	VAC14	YGR122W	YGR122W
TANGO6/QCR2	ENSG00000140740	TANGO6	YPR191W	QCR2
COG4/ECM16	ENSG00000140829	COG4	YMR128W	ECM16
PLA2G15/GRX3	ENSG00000140830	PLA2G15	YDR098C	GRX3
[truncated: 1,345 more rows]
