# Supplementary material for: Scope and limitations of yeast as a model organism for studying human tissue-specific pathways
Source: BMC Syst Biol. 2015 Dec 29;9:96. doi: 10.1186/s12918-015-0253-0 (PMC4696342; doi:10.1186/s12918-015-0253-0)
Supplement: Additional file 1 — Network alignments. Compressed (*.zip) file containing individual tissue-specific alignments. (ZIP 5181 Kb) [file 12918_2015_253_MOESM1_ESM.zip › alignments/Lymph Node_AlignGraph_edges.tsv]

First_ortholog_pair	Second_ortholog_pair
PIM2/YTM1	SCYL3/HAP2
SRSF9/GUS1	SEMA3F/CSM4
SPTB/ARK1	MYCBP2/NAB2
LYPLA2/MRT4	CCL3/BRX1
HIVEP2/APD1	CACNG3/GPG1
BRIX1/MTR3	TMEM132A/MPP6
ARHGAP6/UTP15	VPS41/FAF1
FAM188B/GLK1	NOS2/OCT1
PRLH/DBP8	RHBDF1/ARB1
PCSK5/DUN1	MASP2/RAD28
RENBP/YND1	POMT2/VMA13
GSK3A/RMD5	TCEB3/SOD2
EPM2A/RPL4A	LYPLA2/MRT4
EIF2B3/FCJ1	LTF/FMP37
ZBTB25/UTP20	SLC30A9/PWP2
KISS1R/LIP1	CCDC88C/LAC1
AGFG2/IPI3	BID/RLP7
ACR/PTP3	ZRANB1/GIS2
LFNG/CHL4	NCDN/CDC19
KDM4A/TEF2	RUNX3/TCB1
CORO2B/PSD2	RTEL1-TNFRSF6B/TPS3
TRIO/CAP2	PRKCH/ULS1
CD82/SMT3	ARID4A/TUP1
SLC6A4/SNF7	ARID4A/TUP1
ITFG2/NHP6B	ARID4A/TUP1
LFNG/CHL4	ADSS/SYF1
HOXA1/MED7	OTC/YIL077C
CBX7/BUD32	USH2A/PGM2
RPL31/YIP3	BARX2/YPT11
POU1F1/DPB2	POLR2B/YGR126W
STAG3/YMR196W	RCN1/SSK2
GAB1/DAK1	ELN/YBT1
ZNF142/SPT5	NEDD4L/RRN3
ZNF8/HSH155	FAM160A2/CWC2
PALB2/HRK1	MRTO4/HAS1
PPP2CA/RRS1	ARID4B/BRL1
MAPK6/SNF1	PKP2/SKT5
POLD3/CRN1	SNRNP40/CDC7
ACD/YKL091C	ELMO2/PRP21
CAPN3/CDC39	WAPAL/LSM4
DSP/SLK19	WAPAL/LSM4
MCM5/KKQ8	APPBP2/CDC28
ICMT/SDA1	GLTSCR1/HIR2
PSMB5/FUS3	DLX3/BOI2
PTPN23/CHS2	HIPK2/MYO4
CECR2/RPS4B	MEF2BNB-MEF2B/HPT1
LFNG/CHL4	CNN2/RPC25
CPNE3/YPT31	ZNF76/AHA1
FSTL3/PRP11	GNAI3/PTC6
PIK3R2/PFK2	PDE4A/PRP6
CBX7/BUD32	NGEF/CKA2
STX4/PTK2	STAG3/YMR196W
RAB10/PNO1	PPAP2A/UTP7
PASK/SNT1	DNTTIP2/PXA2
SCN1B/RCO1	POLR1A/DCC1
ZNHIT3/MSC3	PSME4/MUP1
OAZ1/YCK2	KCNAB2/KSP1
SORBS1/HMT1	EXOC5/SNP1
ASCC3/SYF2	FSTL3/PRP11
GNA11/CUP9	CNGB1/CRH1
ACTR6/RPN3	PABPC1/NOP1
PRKD2/UTP6	PABPC1/NOP1
PLIN3/RPS3	PABPC1/NOP1
PSMA2/FUN12	PABPC1/NOP1
CCNT2/TIF4631	TCOF1/CDH1
SNRNP70/IQG1	TCOF1/CDH1
RAP1A/SKI3	RPS6KA2/CDC9
CTTN/WHI3	SMC1A/RIM1
CBX7/BUD32	ACADVL/YLR179C
LFNG/CHL4	MAP3K13/SNL1
ZNF451/SMC5	TSG101/NSE4
DBC1/RAD53	CA12/GEA1
GTF3C2/MSS4	KCNQ2/NHP6A
ANGPT4/HRB1	ACTR6/RPN3
E2F1/VPS45	ACTR6/RPN3
PQBP1/YKL100C	ACTR6/RPN3
GP6/FMP48	UNG/RNR4
LFNG/CHL4	MAP2K7/USV1
FNBP4/TUB3	TOP2B/SSB1
PIK3C3/YNG1	PAK3/REC104
SFPQ/JNM1	LRCH4/TFB1
MRPS18A/NUP85	MAP2/NUP84
ERC1/HHT2	ADCYAP1R1/ASF1
MFN2/HMS1	DLGAP4/ARL3
LGALS13/YGL036W	CACNA1S/AAD14
P2RX7/CBC2	CCNT2/TIF4631
LFNG/CHL4	TRAF5/KDX1
DOT1L/ESF2	REST/SPE1
PTGES3/HEK2	APOB/CDC25
VRK1/AIM44	CD82/SMT3
KIAA1377/GCV2	CD82/SMT3
EPM2A/RPL4A	CD82/SMT3
STRN4/YCR061W	CTTN/WHI3
STAG2/IMD2	SRRT/HDA2
GLRB/SMD1	NLK/DPH5
MADCAM1/LIN1	DNM1L/IRR1
CUBN/YCR090C	PIR/POC4
DAP/BOI1	GP6/FMP48
ICMT/SDA1	GLG1/DBP10
SEC61B/PRE4	MYO15A/CKS1
CLN5/HNM1	ACKR6/DIP5
TIMP3/SEC8	ORC6/RVS167
PSMB5/FUS3	ORC6/RVS167
MMP9/GTS1	ORC6/RVS167
ZNF330/YPR174C	ORC6/RVS167
CA2/PHO85	PSME1/DRS1
DAP/BOI1	MYO3A/ECM22
GLRB/SMD1	RAB18/SME1
DAP/BOI1	HCN2/SSN8
LFNG/CHL4	SLC25A1/RPN13
NOL4/MRPL10	GGA1/FRS1
CA2/PHO85	ENSG00000100118/MET12
MAP3K8/CCT5	MYH9/HHT1
RPS15/NAP1	SLC25A17/CHS5
SLC1A4/CSE4	RABGGTA/KRE33
GPX7/SFI1	MMP9/GTS1
NOL4/MRPL10	TPD52L2/SYG1
HBEGF/APC2	DNAJC5/CAJ1
SRSF9/GUS1	DIDO1/NUR1
EEF1D/DBP2	ANGPT4/HRB1
ASB9/RPS24A	JAG1/ECM29
IL1RL1/TAF5	XIAP/KGD2
TFEB/SLF1	AXIN1/RPL9B
SLC6A2/RPS11B	EEF2K/DED1
INTS9/SET5	STX4/PTK2
RAD51C/ARC1	STX4/PTK2
PTGES3/HEK2	BMF/RAD10
SRSF9/GUS1	SFRP1/NTH1
KRT18/RPS29B	NCALD/UBI4
PSMA2/FUN12	EEF1D/DBP2
OGG1/NOP10	EEF1D/DBP2
ENSG00000105972/GPB1	RELB/IRA2
LFNG/CHL4	PIAS4/RSM25
RPS19/YDR374C	TGFB1/FMO1
PSMA2/FUN12	PLIN3/RPS3
ARPC3/UBP2	KDELR1/SPT23
MRPS15/YOL092W	THEG/PDR15
MECR/STH1	PLOD3/VPS1
DLX2/APL5	CLDN15/APS3
FBXL20/YJR116W	AHR/LSB1
DUSP3/IPL1	RUNDC3A/RFC2
MFN2/HMS1	UFSP2/STP4
SRSF9/GUS1	NOP2/RKM1
PPP2CA/RRS1	PEX7/BUD4
HSPA9/RIM11	DAP/BOI1
WIPF1/LRP1	BRIX1/MTR3
