# Supplementary material for: Scope and limitations of yeast as a model organism for studying human tissue-specific pathways
Source: BMC Syst Biol. 2015 Dec 29;9:96. doi: 10.1186/s12918-015-0253-0 (PMC4696342; doi:10.1186/s12918-015-0253-0)
Supplement: Additional file 1 — Network alignments. Compressed (*.zip) file containing individual tissue-specific alignments. (ZIP 5181 Kb) [file 12918_2015_253_MOESM1_ESM.zip › alignments/Liver (Fetal)_AlignGraph_nodes.tsv]

ID	Human_EnsemblGeneID	Human_Symbol	Yeast_EnsemblGeneID	Yeast_Symbol
TSPAN6/DPM1	ENSG00000000419	TSPAN6	YPR183W	DPM1
DPM1/YPL150W	ENSG00000000938	DPM1	YPL150W	YPL150W
SCYL3/GSH1	ENSG00000001084	SCYL3	YJL101C	GSH1
FGR/HAP2	ENSG00000001167	FGR	YGL237C	HAP2
CFH/RAD59	ENSG00000002016	CFH	YDL059C	RAD59
GCLC/CTR1	ENSG00000003147	GCLC	YPR124W	CTR1
NFYA/COS9	ENSG00000003402	NFYA	YKL219W	COS9
SEMA3F/DFG5	ENSG00000003436	SEMA3F	YMR238W	DFG5
CFTR/NRP1	ENSG00000003756	CFTR	YDL167C	NRP1
KRIT1/CSM4	ENSG00000004059	KRIT1	YPL200W	CSM4
RAD52/FEN1	ENSG00000004399	RAD52	YCR034W	FEN1
BAD/ADK1	ENSG00000004455	BAD	YDR226W	ADK1
CD99/FPR2	ENSG00000004478	CD99	YDR519W	FPR2
AOC1/HAL5	ENSG00000004660	AOC1	YJL165C	HAL5
HECW1/ACP1	ENSG00000004779	HECW1	YKL192C	ACP1
MAD1L1/YGR201C	ENSG00000004838	MAD1L1	YGR201C	YGR201C
LASP1/YDR307W	ENSG00000004866	LASP1	YDR307W	YDR307W
M6PR/CDC27	ENSG00000004897	M6PR	YBL084C	CDC27
ICA1/BOR1	ENSG00000004939	ICA1	YNL275W	BOR1
ALS2/FCY2	ENSG00000004948	ALS2	YER056C	FCY2
CASP10/CYC3	ENSG00000004961	CASP10	YAL039C	CYC3
CFLAR/DNL4	ENSG00000005156	CFLAR	YOR005C	DNL4
TFPI/AGA1	ENSG00000005243	TFPI	YNR044W	AGA1
RBM5/PST2	ENSG00000005302	RBM5	YDR032C	PST2
MTMR7/BDF2	ENSG00000005339	MTMR7	YDL070W	BDF2
ARF5/SIA1	ENSG00000005421	ARF5	YOR137C	SIA1
POLDIP2/YDR352W	ENSG00000005893	POLDIP2	YDR352W	YDR352W
PLXND1/PGC1	ENSG00000006007	PLXND1	YPL206C	PGC1
AK2/APL1	ENSG00000006125	AK2	YJR005W	APL1
CD38/PIB1	ENSG00000006194	CD38	YDR313C	PIB1
FKBP4/GRX6	ENSG00000006468	FKBP4	YDL010W	GRX6
KDM1A/LCB5	ENSG00000006530	KDM1A	YLR260W	LCB5
CAMKK1/DBF4	ENSG00000006634	CAMKK1	YDR052C	DBF4
RECQL/YMR010W	ENSG00000006704	RECQL	YMR010W	YMR010W
HSPB6/VPS41	ENSG00000006715	HSPB6	YDR080W	VPS41
ARHGAP33/SKN7	ENSG00000006788	ARHGAP33	YHR206W	SKN7
NDUFAB1/PAC1	ENSG00000007168	NDUFAB1	YOR269W	PAC1
PDK4/NCP1	ENSG00000007171	PDK4	YHR042W	NCP1
ZMYND10/HXK2	ENSG00000007174	ZMYND10	YGL253W	HXK2
ST7/HOF1	ENSG00000007237	ST7	YMR032W	HOF1
CDC27/TRS33	ENSG00000007255	CDC27	YOR115C	TRS33
SLC4A1/GPI1	ENSG00000007541	SLC4A1	YGR216C	GPI1
CALCR/PUP3	ENSG00000008018	CALCR	YER094C	PUP3
HCCS/KIN4	ENSG00000008118	HCCS	YOR233W	KIN4
DVL2/USA1	ENSG00000008130	DVL2	YML029W	USA1
UPF1/DTR1	ENSG00000008282	UPF1	YBR180W	DTR1
SKAP2/CNL1	ENSG00000008294	SKAP2	YDR357C	CNL1
SLC25A5/RPS20	ENSG00000008988	SLC25A5	YHL015W	RPS20
CCDC109B/YBL055C	ENSG00000009335	CCDC109B	YBL055C	YBL055C
HOXA11/POL3	ENSG00000009413	HOXA11	YDL102W	POL3
POLR2J/VTA1	ENSG00000009844	POLR2J	YLR181C	VTA1
DHX33/PHO4	ENSG00000009950	DHX33	YFR034C	PHO4
MEOX1/ITC1	ENSG00000009954	MEOX1	YGL133W	ITC1
LIG3/VID30	ENSG00000010017	LIG3	YGL227W	VID30
RPAP3/MSC7	ENSG00000010030	RPAP3	YHR039C	MSC7
ENSG00000005189/SPE4	ENSG00000010165	ENSG00000005189	YLR146C	SPE4
CIAPIN1/ZAP1	ENSG00000010244	CIAPIN1	YJL056C	ZAP1
FAM214B/COR1	ENSG00000010256	FAM214B	YBL045C	COR1
COPZ2/YCS4	ENSG00000010292	COPZ2	YLR272C	YCS4
PRKAR2B/NUD1	ENSG00000010322	PRKAR2B	YOR373W	NUD1
MSL3/BCK1	ENSG00000010810	MSL3	YJL095W	BCK1
CREBBP/NDD1	ENSG00000010818	CREBBP	YOR372C	NDD1
BZRAP1/ELA1	ENSG00000011007	BZRAP1	YNL230C	ELA1
MPO/YNK1	ENSG00000011052	MPO	YKL067W	YNK1
PON1/ICT1	ENSG00000011198	PON1	YLR099C	ICT1
GCFC2/UTP18	ENSG00000011260	GCFC2	YJL069C	UTP18
ABCB4/DCR2	ENSG00000011275	ABCB4	YLR361C	DCR2
SOX8/SCW4	ENSG00000011405	SOX8	YGR279C	SCW4
IBTK/SKG3	ENSG00000011426	IBTK	YLR187W	SKG3
MYCBP2/GYP5	ENSG00000011454	MYCBP2	YPL249C	GYP5
FBXL3/PPH21	ENSG00000011485	FBXL3	YDL134C	PPH21
ITGAL/TFB3	ENSG00000012048	ITGAL	YDR460W	TFB3
PDK2/MLP2	ENSG00000012822	PDK2	YIL149C	MLP2
ITGA3/MPS1	ENSG00000012983	ITGA3	YDL028C	MPS1
LAMP2/IRS4	ENSG00000013016	LAMP2	YKR019C	IRS4
GGNBP2/KNS1	ENSG00000013441	GGNBP2	YLL019C	KNS1
ITGA2B/RET1	ENSG00000013503	ITGA2B	YOR207C	RET1
GDE1/ITT1	ENSG00000013561	GDE1	YML068W	ITT1
C19orf60/YAL064C-A	ENSG00000013810	C19orf60	YAL064C-A	YAL064C-A
CRLF1/POL12	ENSG00000014138	CRLF1	YBL035C	POL12
MAP3K14/PMT6	ENSG00000014216	MAP3K14	YGR199W	PMT6
ABCC8/MDH3	ENSG00000014641	ABCC8	YDL078C	MDH3
CCL18/MMT1	ENSG00000014824	CCL18	YMR177W	MMT1
CCL3/BRX1	ENSG00000015171	CCL3	YOL077C	BRX1
SYNRG/LAS17	ENSG00000015285	SYNRG	YOR181W	LAS17
CACNG3/GPG1	ENSG00000015413	CACNG3	YGL121C	GPG1
TMEM132A/MPP6	ENSG00000015479	TMEM132A	YNR024W	MPP6
AP2B1/BPL1	ENSG00000015592	AP2B1	YDL141W	BPL1
TAC1/HPF1	ENSG00000016490	TAC1	YOL155C	HPF1
ZNF263/PMR1	ENSG00000017260	ZNF263	YGL167C	PMR1
CX3CL1/YMR027W	ENSG00000017797	CX3CL1	YMR027W	YMR027W
SPATA20/DLD1	ENSG00000018510	SPATA20	YDL174C	DLD1
CACNA1G/EMW1	ENSG00000018699	CACNA1G	YNL313C	EMW1
TNFRSF12A/RGM1	ENSG00000020256	TNFRSF12A	YMR182C	RGM1
MAP3K9/NAM7	ENSG00000021776	MAP3K9	YMR080C	NAM7
RALA/CPA1	ENSG00000021826	RALA	YOR303W	CPA1
BAIAP2L1/DEG1	ENSG00000022267	BAIAP2L1	YFL001W	DEG1
ETV1/MAG2	ENSG00000022840	ETV1	YLR427W	MAG2
AGK/PFA4	ENSG00000023041	AGK	YOL003C	PFA4
CCL26/GRX2	ENSG00000023572	CCL26	YDR513W	GRX2
FARP2/SWD3	ENSG00000023734	FARP2	YBR175W	SWD3
USH1C/BPT1	ENSG00000023839	USH1C	YLL015W	BPT1
DBF4/YDL124W	ENSG00000023909	DBF4	YDL124W	YDL124W
TBXA2R/UBR1	ENSG00000024048	TBXA2R	YGR184C	UBR1
IFRD1/PAN1	ENSG00000024422	IFRD1	YIR006C	PAN1
GTF2IRD1/GTR2	ENSG00000025039	GTF2IRD1	YGR163W	GTR2
PAF1/FAF1	ENSG00000025293	PAF1	YIL019W	FAF1
VPS41/GAL80	ENSG00000025434	VPS41	YML051W	GAL80
ARHGAP44/CNS1	ENSG00000025772	ARHGAP44	YBR155W	CNS1
ELAC2/SEC63	ENSG00000025796	ELAC2	YOR254C	SEC63
SCIN/SRP1	ENSG00000025800	SCIN	YNL189W	SRP1
MYH13/YLR031W	ENSG00000026025	MYH13	YLR031W	YLR031W
ADIPOR2/RAD3	ENSG00000026036	ADIPOR2	YER171W	RAD3
UPP2/YBR096W	ENSG00000026508	UPP2	YBR096W	YBR096W
MARK4/OCT1	ENSG00000027001	MARK4	YKL134C	OCT1
PAFAH1B1/STT4	ENSG00000027075	PAFAH1B1	YLR305C	STT4
NOS2/VPS5	ENSG00000028528	NOS2	YOR069W	VPS5
DNAH9/MTF1	ENSG00000029639	DNAH9	YMR228W	MTF1
GAS7/YHR078W	ENSG00000029725	GAS7	YHR078W	YHR078W
TRAPPC6A/SES1	ENSG00000031698	TRAPPC6A	YDR023W	SES1
MATK/WTM2	ENSG00000032389	MATK	YOR229W	WTM2
CD79B/ACK1	ENSG00000032742	CD79B	YDL203C	ACK1
SCN4A/CUS1	ENSG00000033030	SCN4A	YMR240C	CUS1
PAX6/ARB1	ENSG00000033050	PAX6	YER036C	ARB1
RHBDF1/VPH1	ENSG00000033627	RHBDF1	YOR270C	VPH1
LUC7L/NFI1	ENSG00000033800	LUC7L	YOR156C	NFI1
BAIAP3/VHT1	ENSG00000034053	BAIAP3	YGR065C	VHT1
PIGQ/STE7	ENSG00000034152	PIGQ	YDL159W	STE7
TEAD3/PEX3	ENSG00000034693	TEAD3	YDR329C	PEX3
SELE/ATG8	ENSG00000034713	SELE	YBL078C	ATG8
DNAJC11/CYK3	ENSG00000035115	DNAJC11	YDL117W	CYK3
MYLIP/ADE12	ENSG00000035687	MYLIP	YNL220W	ADE12
NOX1/RFC1	ENSG00000035928	NOX1	YOR217W	RFC1
E2F2/RTT101	ENSG00000036257	E2F2	YJL047C	RTT101
PSMB1/ARG3	ENSG00000036473	PSMB1	YJL088W	ARG3
SYN1/UBP5	ENSG00000036672	SYN1	YER144C	UBP5
JARID2/MDS3	ENSG00000037637	JARID2	YGL197W	MDS3
CAMK1G/MRI1	ENSG00000037757	CAMK1G	YPR118W	MRI1
CDK11A/TRM8	ENSG00000037897	CDK11A	YDL201W	TRM8
NADK/YOX1	ENSG00000037965	NADK	YML027W	YOX1
TFAP2B/AYR1	ENSG00000038274	TFAP2B	YIL124W	AYR1
CYTH3/YNL193W	ENSG00000038382	CYTH3	YNL193W	YNL193W
ADAM22/YLR413W	ENSG00000038427	ADAM22	YLR413W	YLR413W
SYPL1/BRR2	ENSG00000039123	SYPL1	YER172C	BRR2
SPAG9/GDE1	ENSG00000039560	SPAG9	YPL110C	GDE1
CELSR3/PRE9	ENSG00000041357	CELSR3	YGR135W	PRE9
MGST1/MOD5	ENSG00000041515	MGST1	YOR274W	MOD5
CRY1/LSG1	ENSG00000041802	CRY1	YGL099W	LSG1
NFIX/TDP1	ENSG00000042088	NFIX	YBR223C	TDP1
MMP25/TSR2	ENSG00000042493	MMP25	YLR435W	TSR2
IL32/APS2	ENSG00000042753	IL32	YJR058C	APS2
PKD1/FHN1	ENSG00000042832	PKD1	YGR131W	FHN1
MAPK8IP2/DCN1	ENSG00000043093	MAPK8IP2	YLR128W	DCN1
MED24/RDL1	ENSG00000043143	MED24	YOR285W	RDL1
SEC62/PDR1	ENSG00000043462	SEC62	YGL013C	PDR1
RPS20/SCM3	ENSG00000044115	RPS20	YDL139C	SCM3
CSDE1/YJR030C	ENSG00000044446	CSDE1	YJR030C	YJR030C
UBE3C/IML1	ENSG00000046889	UBE3C	YJR138W	IML1
REV3L/SOF1	ENSG00000047056	REV3L	YLL011W	SOF1
PAX7/YLR419W	ENSG00000047188	PAX7	YLR419W	YLR419W
MASP2/URA8	ENSG00000047230	MASP2	YJR103W	URA8
TRAF3IP3/MLP1	ENSG00000047410	TRAF3IP3	YKR095W	MLP1
POMT2/FET5	ENSG00000047457	POMT2	YFL041W	FET5
VTA1/PDR10	ENSG00000047597	VTA1	YOR328W	PDR10
MLXIPL/CSG2	ENSG00000047936	MLXIPL	YBR036C	CSG2
BAZ1B/RNR4	ENSG00000048392	BAZ1B	YGR180C	RNR4
RANBP9/ADH7	ENSG00000048540	RANBP9	YCR105W	ADH7
ETV7/RSM10	ENSG00000048544	ETV7	YDR041W	RSM10
SPRTN/MRN1	ENSG00000048740	SPRTN	YPL184C	MRN1
METTL13/RBS1	ENSG00000048991	METTL13	YDL189W	RBS1
ZNF207/YKT6	ENSG00000049245	ZNF207	YKL196C	YKT6
UQCRC1/YMR244W	ENSG00000049323	UQCRC1	YMR244W	YMR244W
CD9/RFC5	ENSG00000049541	CD9	YBR087W	RFC5
NCAPD2/RSP5	ENSG00000049759	NCAPD2	YER125W	RSP5
IFFO1/WBP1	ENSG00000049860	IFFO1	YEL002C	WBP1
GIPR/PIP2	ENSG00000050327	GIPR	YOR363C	PIP2
NISCH/NAM2	ENSG00000050748	NISCH	YLR382C	NAM2
STAB1/PER33	ENSG00000051108	STAB1	YLR064W	PER33
FUZ/RAD51	ENSG00000051180	FUZ	YER095W	RAD51
PRSS3/HFM1	ENSG00000051341	PRSS3	YGL251C	HFM1
CD4/CKI1	ENSG00000051382	CD4	YLR133W	CKI1
LRRC23/CDC40	ENSG00000051596	LRRC23	YDR364C	CDC40
BTK/UBX4	ENSG00000052126	BTK	YMR067C	UBX4
HFE/TAF3	ENSG00000052723	HFE	YPL011C	TAF3
SCMH1/RRP12	ENSG00000052749	SCMH1	YPL012W	RRP12
FYN/ERG25	ENSG00000052802	FYN	YGR060W	ERG25
HIVEP2/APD1	ENSG00000052841	HIVEP2	YBR151W	APD1
TCEB3/SOD2	ENSG00000053254	TCEB3	YHR008C	SOD2
LYPLA2/AAD10	ENSG00000053371	LYPLA2	YJR155W	AAD10
NME2/TRS31	ENSG00000054116	NME2	YDR472W	TRS31
APBA3/FHL1	ENSG00000054598	APBA3	YPR104C	FHL1
MKS1/MSR1	ENSG00000054654	MKS1	YHR091C	MSR1
ABHD5/CDC53	ENSG00000055130	ABHD5	YDL132W	CDC53
KAL1/PEX11	ENSG00000055163	KAL1	YOL147C	PEX11
AKAP8L/UBX2	ENSG00000055208	AKAP8L	YML013W	UBX2
UTP18/FMP48	ENSG00000055332	UTP18	YGR052W	FMP48
RNF216/SPP1	ENSG00000055609	RNF216	YPL138C	SPP1
TTC19/PUF3	ENSG00000055917	TTC19	YLL013C	PUF3
PTBP1/FMP10	ENSG00000055955	PTBP1	YER182W	FMP10
DPF1/YDR114C	ENSG00000056558	DPF1	YDR114C	YDR114C
SYT7/YKL070W	ENSG00000056972	SYT7	YKL070W	YKL070W
PIK3C2A/GLG2	ENSG00000056998	PIK3C2A	YJL137C	GLG2
PLAUR/MSH3	ENSG00000057468	PLAUR	YCR092C	MSH3
ANLN/MRS6	ENSG00000057608	ANLN	YOR370C	MRS6
WIZ/MIG2	ENSG00000057657	WIZ	YGL209W	MIG2
RABGAP1/ATG5	ENSG00000057663	RABGAP1	YPL149W	ATG5
DCN/UBP7	ENSG00000058056	DCN	YIL156W	UBP7
PPP5C/YAK1	ENSG00000058091	PPP5C	YJL141C	YAK1
MAP4K3/SEC61	ENSG00000058262	MAP4K3	YLR378C	SEC61
ZBTB32/AVO2	ENSG00000058272	ZBTB32	YMR068W	AVO2
TYROBP/DIN7	ENSG00000058404	TYROBP	YDR263C	DIN7
GABRA3/RPC37	ENSG00000058600	GABRA3	YKR025W	RPC37
BRCA1/PMC1	ENSG00000058668	BRCA1	YGL006W	PMC1
ERCC1/PRO2	ENSG00000059573	ERCC1	YOR323C	PRO2
CD22/TRM3	ENSG00000059588	CD22	YDL112W	TRM3
SEMA3B/XDJ1	ENSG00000059769	SEMA3B	YLR090W	XDJ1
MBTPS2/PSR2	ENSG00000060069	MBTPS2	YLR019W	PSR2
LTF/IRC19	ENSG00000060237	LTF	YLL033W	IRC19
NR1H4/CDC13	ENSG00000060558	NR1H4	YDL220C	CDC13
ALOX5/ERB1	ENSG00000060688	ALOX5	YMR049C	ERB1
CALCOCO1/FMP37	ENSG00000060762	CALCOCO1	YGL080W	FMP37
UBR7/POT1	ENSG00000060971	UBR7	YIL160C	POT1
MAP4K5/BAT2	ENSG00000060982	MAP4K5	YJR148W	BAT2
EHD3/SDH4	ENSG00000061794	EHD3	YDR178W	SDH4
PSMC4/AIF1	ENSG00000062096	PSMC4	YNR074C	AIF1
CLDN11/BUD3	ENSG00000062194	CLDN11	YCL014W	BUD3
MVP/RSN1	ENSG00000062598	MVP	YMR266W	RSN1
NUB1/REV3	ENSG00000062822	NUB1	YPL167C	REV3
CLK1/RPL18B	ENSG00000063177	CLK1	YNL301C	RPL18B
ENSG00000013455/SBP1	ENSG00000063244	ENSG00000013455	YHL034C	SBP1
POLR3B/ENT1	ENSG00000063245	POLR3B	YDL161W	ENT1
ANGEL1/YIL165C	ENSG00000063438	ANGEL1	YIL165C	YIL165C
RNF14/GLO2	ENSG00000063854	RNF14	YDR272W	GLO2
DDX11/YFR039C	ENSG00000064012	DDX11	YFR039C	YFR039C
CD6/TAF2	ENSG00000064313	CD6	YCR042C	TAF2
TACC3/MTR10	ENSG00000064419	TACC3	YOR160W	MTR10
UFL1/YLR271W	ENSG00000064607	UFL1	YLR271W	YLR271W
POLA2/YBR235W	ENSG00000064651	POLA2	YBR235W	YBR235W
CAPN1/YIG1	ENSG00000064666	CAPN1	YPL201C	YIG1
ACPP/RRP3	ENSG00000064703	ACPP	YHR065C	RRP3
MDH1/PMS1	ENSG00000064933	MDH1	YNL082W	PMS1
SLC30A9/GPA1	ENSG00000065135	SLC30A9	YHR005C	GPA1
MTMR11/PSE1	ENSG00000065150	MTMR11	YMR308C	PSE1
CCDC88C/CAR2	ENSG00000065154	CCDC88C	YLR438W	CAR2
YAF2/PWP2	ENSG00000065183	YAF2	YCR057C	PWP2
ZMYND11/YFR035C	ENSG00000065243	ZMYND11	YFR035C	YFR035C
WAS/LAC1	ENSG00000065308	WAS	YKL008C	LAC1
DPEP1/MCM10	ENSG00000065328	DPEP1	YIL150C	MCM10
BID/KIN1	ENSG00000065361	BID	YDR122W	KIN1
MATR3/SLM5	ENSG00000065427	MATR3	YCR024C	SLM5
RGPD5/TRX1	ENSG00000065485	RGPD5	YLR043C	TRX1
STMN4/CUS2	ENSG00000065526	STMN4	YNL286W	CUS2
NUDCD3/HSL1	ENSG00000065534	NUDCD3	YKL101W	HSL1
ISL1/RLP7	ENSG00000065559	ISL1	YNL002C	RLP7
IL20RA/ISR1	ENSG00000065613	IL20RA	YPR106W	ISR1
CLCA1/GIN4	ENSG00000065675	CLCA1	YDR507C	GIN4
ATP2C1/UTP21	ENSG00000065717	ATP2C1	YLR409C	UTP21
SRCIN1/MAE1	ENSG00000065833	SRCIN1	YKL029C	MAE1
IGF1/MDR1	ENSG00000065882	IGF1	YGR100W	MDR1
RALBP1/YPL245W	ENSG00000065883	RALBP1	YPL245W	YPL245W
RUFY3/PDE2	ENSG00000065989	RUFY3	YOR360C	PDE2
CNTN1/RTS1	ENSG00000066027	CNTN1	YOR014W	RTS1
WWTR1/MIP6	ENSG00000066044	WWTR1	YHR015W	MIP6
AGPS/SNF12	ENSG00000066117	AGPS	YNR023W	SNF12
ATP1A2/HAP5	ENSG00000066136	ATP1A2	YOR358W	HAP5
TTC27/SNX41	ENSG00000066294	TTC27	YDR425W	SNX41
MARCO/FOB1	ENSG00000066422	MARCO	YDR110W	FOB1
SYT13/ELG1	ENSG00000066455	SYT13	YOR144C	ELG1
SNAI2/MKK2	ENSG00000066468	SNAI2	YPL140C	MKK2
CD74/DUO1	ENSG00000066629	CD74	YGL061C	DUO1
HGF/SEC7	ENSG00000066777	HGF	YDR170C	SEC7
ZRANB1/HEM15	ENSG00000066926	ZRANB1	YOR176W	HEM15
NCDN/MAM33	ENSG00000067113	NCDN	YIL070C	MAM33
ZFP64/ILM1	ENSG00000067167	ZFP64	YJR118C	ILM1
MNAT1/GIS2	ENSG00000067182	MNAT1	YNL255C	GIS2
SAMD4A/FCF2	ENSG00000067334	SAMD4A	YLR051C	FCF2
RUNX3/NUP100	ENSG00000067445	RUNX3	YKL068W	NUP100
MRE11A/RRP15	ENSG00000067533	MRE11A	YPR143W	RRP15
PLEKHB1/RHO1	ENSG00000067560	PLEKHB1	YPR165W	RHO1
SERPINB1/TCB1	ENSG00000067715	SERPINB1	YOR086C	TCB1
SPAST/HOS1	ENSG00000068024	SPAST	YPR068C	HOS1
ENSG00000021602/YPS5	ENSG00000068078	ENSG00000021602	YGL259W	YPS5
NRXN3/RTG3	ENSG00000068323	NRXN3	YBL103C	RTG3
AQR/GYP7	ENSG00000068354	AQR	YDL234C	GYP7
CPS1/FAA1	ENSG00000068366	CPS1	YOR317W	FAA1
C8B/SPP2	ENSG00000068394	C8B	YOR148C	SPP2
FHL1/TRM7	ENSG00000068438	FHL1	YBR061C	TRM7
RTFDC1/KCS1	ENSG00000068745	RTFDC1	YDR017C	KCS1
GABRA1/TOA1	ENSG00000068781	GABRA1	YOR194C	TOA1
NLRP2/PEP1	ENSG00000068784	NLRP2	YBL017C	PEP1
RNF10/KRE28	ENSG00000068793	RNF10	YDR532C	KRE28
ZDHHC6/SIR2	ENSG00000068903	ZDHHC6	YDL042C	SIR2
RNH1/MUC1	ENSG00000069248	RNH1	YIR019C	MUC1
NDUFS1/VPS35	ENSG00000069329	NDUFS1	YJL154C	VPS35
RB1CC1/AKR1	ENSG00000069399	RB1CC1	YDR264C	AKR1
ERP44/YOR1	ENSG00000069431	ERP44	YGR281W	YOR1
ALAS1/BIT61	ENSG00000069667	ALAS1	YJL058C	BIT61
BIRC3/CDD1	ENSG00000069764	BIRC3	YLR245C	CDD1
AKAP11/REF2	ENSG00000069849	AKAP11	YDR195W	REF2
GLRX2/HUL5	ENSG00000069869	GLRX2	YGL141W	HUL5
SNAPC1/UFD1	ENSG00000070010	SNAPC1	YGR048W	UFD1
STRAP/IKI3	ENSG00000070061	STRAP	YLR384C	IKI3
ABCC2/SSP120	ENSG00000070081	ABCC2	YLR250W	SSP120
DEF6/PFY1	ENSG00000070087	DEF6	YOR122C	PFY1
PLEKHO1/UIP3	ENSG00000070159	PLEKHO1	YAR027W	UIP3
GCLM/NIC96	ENSG00000070182	GCLM	YFR002W	NIC96
UBR2/ERO1	ENSG00000070371	UBR2	YML130C	ERO1
EHD2/CBF1	ENSG00000070444	EHD2	YJR060W	CBF1
RRAGD/POL4	ENSG00000070501	RRAGD	YCR014C	POL4
HSF2/DIF1	ENSG00000070540	HSF2	YLR437C	DIF1
PHF20/YAT2	ENSG00000070748	PHF20	YER024W	YAT2
NR1H3/MUD2	ENSG00000070756	NR1H3	YKL074C	MUD2
NCAPH2/RPA190	ENSG00000070761	NCAPH2	YOR341W	RPA190
TOMM34/CKA1	ENSG00000070770	TOMM34	YIL035C	CKA1
SEC63/GCD6	ENSG00000070785	SEC63	YDR211W	GCD6
KPNA6/SAT4	ENSG00000070808	KPNA6	YCR008W	SAT4
VIM/RHO2	ENSG00000070831	VIM	YNL090W	RHO2
RTEL1-TNFRSF6B/OSH3	ENSG00000070882	RTEL1-TNFRSF6B	YHR073W	OSH3
FAS/PUT4	ENSG00000070915	FAS	YOR348C	PUT4
CD44/PMA1	ENSG00000070961	CD44	YGL008C	PMA1
KCNG1/PIN3	ENSG00000071051	KCNG1	YPR154W	PIN3
SLAMF7/AIP1	ENSG00000071127	SLAMF7	YMR092C	AIP1
MIPEP/YKL023W	ENSG00000071205	MIPEP	YKL023W	YKL023W
PRKCH/YNG2	ENSG00000071243	PRKCH	YHR090C	YNG2
INSRR/BUD23	ENSG00000071462	INSRR	YCR047C	BUD23
IFNGR1/HRD3	ENSG00000071537	IFNGR1	YLR207W	HRD3
SH2D2A/MSP1	ENSG00000071539	SH2D2A	YGR028W	MSP1
TNFRSF1B/ULS1	ENSG00000071794	TNFRSF1B	YOR191W	ULS1
VEZT/TSR4	ENSG00000071994	VEZT	YOL022C	TSR4
POU2F2/TPK2	ENSG00000072062	POU2F2	YPL203W	TPK2
SNX1/YBL107C	ENSG00000072110	SNX1	YBL107C	YBL107C
TBPL1/SIW14	ENSG00000072135	TBPL1	YNL032W	SIW14
ARNTL2/TRE1	ENSG00000072274	ARNTL2	YPL176C	TRE1
BCLAF1/YVC1	ENSG00000072315	BCLAF1	YOR087W	YVC1
ANK1/UBC1	ENSG00000072401	ANK1	YDR177W	UBC1
TFB1M/GUK1	ENSG00000072415	TFB1M	YDR454C	GUK1
RABEP1/SMC1	ENSG00000072501	RABEP1	YFL008W	SMC1
HMGB3/IMG1	ENSG00000072609	HMGB3	YCR046C	IMG1
NUP160/CDC4	ENSG00000072803	NUP160	YFL009W	CDC4
BAK1/LRS4	ENSG00000072864	BAK1	YDR439W	LRS4
MUSK/APM2	ENSG00000072958	MUSK	YHL019C	APM2
IKZF2/SEC2	ENSG00000073009	IKZF2	YNL272C	SEC2
GRN/MCM2	ENSG00000073111	GRN	YBL023C	MCM2
ARHGAP31/STE50	ENSG00000073282	ARHGAP31	YCL032W	STE50
NR2E3/SRO77	ENSG00000073350	NR2E3	YBL106C	SRO77
CENPQ/ECM5	ENSG00000073614	CENPQ	YMR176W	ECM5
SARS/STE6	ENSG00000073734	SARS	YKL209C	STE6
RANBP3/YAP1802	ENSG00000073921	RANBP3	YGR241C	YAP1802
ARID4A/SEC18	ENSG00000073969	ARID4A	YBR080C	SEC18
TSSC1/YDR266C	ENSG00000074047	TSSC1	YDR266C	YDR266C
ENSG00000032514/YJU3	ENSG00000074416	ENSG00000032514	YKL094W	YJU3
IFT88/SNF1	ENSG00000074590	IFT88	YDR477W	SNF1
ZCCHC8/SBA1	ENSG00000074696	ZCCHC8	YKL117W	SBA1
ABCF2/DOC1	ENSG00000074755	ABCF2	YGL240W	DOC1
LRRC7/ENO2	ENSG00000074800	LRRC7	YHR174W	ENO2
UBA6/SLN1	ENSG00000074964	UBA6	YIL147C	SLN1
GAB2/TIF4632	ENSG00000075151	GAB2	YGL049C	TIF4632
ATP6V0A1/MTC5	ENSG00000075188	ATP6V0A1	YDR128W	MTC5
PIAS1/CTT1	ENSG00000075213	PIAS1	YGR088W	CTT1
SLC4A7/RAX2	ENSG00000075223	SLC4A7	YLR084C	RAX2
APBA2/ERG10	ENSG00000075239	APBA2	YPL028W	ERG10
UHRF1/YNL095C	ENSG00000075292	UHRF1	YNL095C	YNL095C
MAP2K3/KCC4	ENSG00000075413	MAP2K3	YCL024W	KCC4
TMSB10/TAO3	ENSG00000075539	TMSB10	YIL129C	TAO3
RNF19A/ARP7	ENSG00000075624	RNF19A	YPR034W	ARP7
PEX3/MRPL15	ENSG00000075651	PEX3	YLR312W-A	MRPL15
GABARAPL2/YNL046W	ENSG00000075711	GABARAPL2	YNL046W	YNL046W
MYOC/YPT53	ENSG00000075785	MYOC	YNL093W	YPT53
SH3YL1/YET1	ENSG00000075790	SH3YL1	YKL065C	YET1
VCL/PRP39	ENSG00000075856	VCL	YML046W	PRP39
DAPK2/YOR223W	ENSG00000075891	DAPK2	YOR223W	YOR223W
NSMAF/RRP42	ENSG00000075914	NSMAF	YDL111C	RRP42
ADSS/MCM6	ENSG00000076003	ADSS	YGL201C	MCM6
STAP1/REX2	ENSG00000076043	STAP1	YLR059C	REX2
TIMP2/YIL077C	ENSG00000076053	TIMP2	YIL077C	YIL077C
RFC1/MLH1	ENSG00000076242	RFC1	YMR167W	MLH1
CUL3/UNG1	ENSG00000076248	CUL3	YML021C	UNG1
MYOM2/URA2	ENSG00000076555	MYOM2	YJL130C	URA2
OTC/MON1	ENSG00000076685	OTC	YGL124C	MON1
USP2/ERV1	ENSG00000076984	USP2	YGR029W	ERV1
CASR/NRK1	ENSG00000077009	CASR	YNL129W	NRK1
TUBG2/COS12	ENSG00000077063	TUBG2	YGL263W	COS12
RPL26L1/YGL101W	ENSG00000077097	RPL26L1	YGL101W	YGL101W
FLT4/SKP2	ENSG00000077235	FLT4	YNL311C	SKP2
NSUN2/YTP1	ENSG00000077238	NSUN2	YNL237W	YTP1
FBXO42/UBP1	ENSG00000077254	FBXO42	YDL122W	UBP1
MRI1/MSL1	ENSG00000077312	MRI1	YIR009W	MSL1
METTL1/SKI6	ENSG00000077348	METTL1	YGR195W	SKI6
HOXC8/UTP15	ENSG00000077380	HOXC8	YMR093W	UTP15
AGA/HST2	ENSG00000077463	AGA	YPL015C	HST2
ENSG00000038102/CUR1	ENSG00000077522	ENSG00000038102	YPR158W	CUR1
PI4K2B/CAP2	ENSG00000077549	PI4K2B	YIL034C	CAP2
MAT2B/UBC11	ENSG00000077721	MAT2B	YOR339C	UBC11
TLL1/KSS1	ENSG00000077782	TLL1	YGR040W	KSS1
EDC4/PDX3	ENSG00000077800	EDC4	YBR035C	PDX3
TRIO/RAD34	ENSG00000077809	TRIO	YDR314C	RAD34
VCAN/SIZ1	ENSG00000078043	VCAN	YDR409W	SIZ1
MSR1/RVS161	ENSG00000078053	MSR1	YCR009C	RVS161
CDH1/MRK1	ENSG00000078061	CDH1	YDL079C	MRK1
SKIV2L2/DUR1,2	ENSG00000078070	SKIV2L2	YBR208C	DUR1,2
DNAH5/DRE2	ENSG00000078114	DNAH5	YKR071C	DRE2
ZFYVE16/PEX4	ENSG00000078140	ZFYVE16	YGR133W	PEX4
C6/VPS34	ENSG00000078142	C6	YLR240W	VPS34
RAI14/INP51	ENSG00000078269	RAI14	YIL002C	INP51
SOX30/FAA4	ENSG00000078304	SOX30	YMR246W	FAA4
PNKP/SIF2	ENSG00000078369	PNKP	YBR103W	SIF2
SPDL1/SNT2	ENSG00000078403	SPDL1	YGL131C	SNT2
STAU2/STE23	ENSG00000078618	STAU2	YLR389C	STE23
RTN4R/POR1	ENSG00000078668	RTN4R	YNL055C	POR1
PHF23/CST6	ENSG00000078674	PHF23	YIL036W	CST6
CDH10/MET13	ENSG00000078747	CDH10	YGL125W	MET13
INPP4A/INN1	ENSG00000078902	INPP4A	YNL152W	INN1
RAB27B/STP22	ENSG00000078967	RAB27B	YCL008C	STP22
PSMA4/YKU80	ENSG00000079246	PSMA4	YMR106C	YKU80
MYO16/CBK1	ENSG00000079277	MYO16	YNL161W	CBK1
LSG1/REX3	ENSG00000079313	LSG1	YLR107W	REX3
PARP3/MRP49	ENSG00000079332	PARP3	YKL167C	MRP49
TNC/RGT2	ENSG00000079393	TNC	YDL138W	RGT2
TDP1/ERG9	ENSG00000079459	TDP1	YHR190W	ERG9
MED17/PGM2	ENSG00000079739	MED17	YMR105C	PGM2
CAPG/DBP1	ENSG00000079785	CAPG	YPL119C	DBP1
AP2S1/HAL1	ENSG00000079819	AP2S1	YPR005C	HAL1
USH2A/TCB2	ENSG00000079841	USH2A	YNL087W	TCB2
ZPBP/VAM3	ENSG00000079950	ZPBP	YOR106W	VAM3
TG/YPT11	ENSG00000080371	TG	YNL304W	YPT11
ADAM28/YEA4	ENSG00000080493	ADAM28	YEL004W	YEA4
BARX2/MOT1	ENSG00000080503	BARX2	YPL082C	MOT1
DCUN1D1/IRC6	ENSG00000080561	DCUN1D1	YFR043C	IRC6
PHF15/RAD26	ENSG00000080603	PHF15	YJR035W	RAD26
ZIC2/ECM14	ENSG00000080618	ZIC2	YHR132C	ECM14
LCP2/MOT2	ENSG00000080802	LCP2	YER068W	MOT2
TRIT1/HEM13	ENSG00000080819	TRIT1	YDR044W	HEM13
ADRB1/TFG2	ENSG00000080823	ADRB1	YGR005C	TFG2
ENSG00000043822/TID3	ENSG00000080986	ENSG00000043822	YIL144W	TID3
GUCA2B/PHO84	ENSG00000081019	GUCA2B	YML123C	PHO84
CUL7/YMR086W	ENSG00000081026	CUL7	YMR086W	YMR086W
CTNNA1/PPH3	ENSG00000081051	CTNNA1	YDR075W	PPH3
PHKA2/PCL7	ENSG00000081087	PHKA2	YIL050W	PCL7
EPHA3/STE12	ENSG00000081189	EPHA3	YHR084W	STE12
HSPA5/CCH1	ENSG00000081248	HSPA5	YGR217W	CCH1
DSG2/GUT2	ENSG00000081277	DSG2	YIL155C	GUT2
GEMIN8/YKL027W	ENSG00000081307	GEMIN8	YKL027W	YKL027W
OFD1/HOP1	ENSG00000081320	OFD1	YIL072W	HOP1
PREX2/RPA12	ENSG00000081386	PREX2	YJR063W	RPA12
WDR37/MTC1	ENSG00000081479	WDR37	YJL123C	MTC1
YTHDC2/ECM32	ENSG00000081665	YTHDC2	YER176W	ECM32
CTPS2/PDE1	ENSG00000081803	CTPS2	YGL248W	PDE1
ATP6V1H/TRI1	ENSG00000082014	ATP6V1H	YMR233W	TRI1
POLR2B/YGR126W	ENSG00000082258	POLR2B	YGR126W	YGR126W
TPR/PMD1	ENSG00000082397	TPR	YER132C	PMD1
CP/YDL180W	ENSG00000082438	CP	YDL180W	YDL180W
DTNBP1/MRPL22	ENSG00000082515	DTNBP1	YNL177C	MRPL22
XK/SWD1	ENSG00000082516	XK	YAR003W	SWD1
ARHGAP6/TMS1	ENSG00000082556	ARHGAP6	YDR105C	TMS1
MAP4/YCK1	ENSG00000082701	MAP4	YHR135C	YCK1
GOPC/YLR156W	ENSG00000082781	GOPC	YLR156W	YLR156W
ROS1/MPC54	ENSG00000082805	ROS1	YOR177C	MPC54
HDAC9/CRM1	ENSG00000082898	HDAC9	YGR218W	CRM1
RRM2B/SNO1	ENSG00000083123	RRM2B	YMR095C	SNO1
TNFRSF17/KAP104	ENSG00000083312	TNFRSF17	YBR017C	KAP104
LMO3/YMR018W	ENSG00000083457	LMO3	YMR018W	YMR018W
MRPS10/GIP4	ENSG00000083799	MRPS10	YAL031C	GIP4
GUCA1A/RPS5	ENSG00000083845	GUCA1A	YJR123W	RPS5
RSF1/APT2	ENSG00000083857	RSF1	YDR441C	APT2
VPS13D/CPR7	ENSG00000084072	VPS13D	YJR032W	CPR7
CELF2/STE24	ENSG00000084073	CELF2	YJR117W	STE24
R3HDM1/TIF34	ENSG00000084623	R3HDM1	YMR146C	TIF34
COL9A2/SHE4	ENSG00000084674	COL9A2	YOR035C	SHE4
KITLG/YKR018C	ENSG00000084754	KITLG	YKR018C	YKR018C
ERCC8/CGR1	ENSG00000085063	ERCC8	YGL029W	CGR1
VAMP3/RAD54	ENSG00000085224	VAMP3	YGL163C	RAD54
PER3/SEH1	ENSG00000085415	PER3	YGL100W	SEH1
UTS2/CTS2	ENSG00000085465	UTS2	YDR371W	CTS2
TNFRSF9/SSK2	ENSG00000085511	TNFRSF9	YNR031C	SSK2
EPN3/ATM1	ENSG00000085563	EPN3	YMR301C	ATM1
LTBP1/YPR1	ENSG00000085662	LTBP1	YDR368W	YPR1
RCN1/RRN3	ENSG00000085721	RCN1	YKL125W	RRN3
ELN/IML2	ENSG00000085831	ELN	YJL082W	IML2
RFC2/END3	ENSG00000085832	RFC2	YNL084C	END3
ARID1B/SLD3	ENSG00000085840	ARID1B	YGL113W	SLD3
NEDD4L/SQS1	ENSG00000085872	NEDD4L	YNL224C	SQS1
FOXP3/MDJ1	ENSG00000086061	FOXP3	YFL016C	MDJ1
HEXB/FAP1	ENSG00000086102	HEXB	YNL023C	FAP1
JKAMP/DIM1	ENSG00000086189	JKAMP	YPL266W	DIM1
DKK3/KAP120	ENSG00000086200	DKK3	YPL125W	KAP120
ARHGEF5/MRPL24	ENSG00000086504	ARHGEF5	YMR193W	MRPL24
NFE2L3/CIN5	ENSG00000086548	NFE2L3	YOR028C	CIN5
LIMA1/CWC2	ENSG00000086589	LIMA1	YDL209C	CWC2
SLC4A8/EMP24	ENSG00000086598	SLC4A8	YGL200C	EMP24
PTGER3/MRP10	ENSG00000086758	PTGER3	YDL045W-A	MRP10
MAPK9/ALG9	ENSG00000086848	MAPK9	YNL219C	ALG9
COL23A1/VPS68	ENSG00000087008	COL23A1	YOL129W	VPS68
BCAR1/FOX2	ENSG00000087076	BCAR1	YKR009C	FOX2
FAM160A2/SGF11	ENSG00000087152	FAM160A2	YPL047W	SGF11
HERPUD1/ISA1	ENSG00000087206	HERPUD1	YLL027W	ISA1
HOMER3/RRP4	ENSG00000087237	HOMER3	YHR069C	RRP4
RAD51/ATP18	ENSG00000087245	RAD51	YML081C-A	ATP18
POLQ/TPA1	ENSG00000087263	POLQ	YER049W	TPA1
PIK3CB/BOI2	ENSG00000087266	PIK3CB	YER114C	BOI2
ENSG00000051415/CDC50	ENSG00000087274	ENSG00000051415	YCR094W	CDC50
CYBA/EST1	ENSG00000087338	CYBA	YLR233C	EST1
THOC3/VPS1	ENSG00000087470	THOC3	YKR001C	VPS1
HEBP2/GDS1	ENSG00000088179	HEBP2	YOR355W	GDS1
PLEKHA5/HAS1	ENSG00000088205	PLEKHA5	YMR290C	HAS1
PRSS8/RPS2	ENSG00000088247	PRSS8	YGL123W	RPS2
SIKE1/SFK1	ENSG00000088305	SIKE1	YKL051W	SFK1
RRP12/FPR1	ENSG00000088832	RRP12	YNL135C	FPR1
MSMO1/SHP1	ENSG00000088833	MSMO1	YBL058W	SHP1
TTC17/DYN2	ENSG00000088986	TTC17	YDR424C	DYN2
ALX4/VAC7	ENSG00000088992	ALX4	YNL054W	VAC7
FOXN3/BRL1	ENSG00000089006	FOXN3	YHR036W	BRL1
AKR7A2/RPL6A	ENSG00000089009	AKR7A2	YML073C	RPL6A
MRTO4/APC5	ENSG00000089053	MRTO4	YOR249C	APC5
USE1/REX4	ENSG00000089094	USE1	YOL080C	REX4
MCF2L2/GCN1	ENSG00000089154	MCF2L2	YGL195W	GCN1
NRIP2/PXL1	ENSG00000089159	NRIP2	YKR090W	PXL1
LAMA3/TFS1	ENSG00000089220	LAMA3	YLR178C	TFS1
ANAPC4/ETP1	ENSG00000089234	ANAPC4	YHL010C	ETP1
KCNQ1/MET10	ENSG00000089250	KCNQ1	YFR030W	MET10
TRAPPC3/PUB1	ENSG00000089280	TRAPPC3	YNL016W	PUB1
THRAP3/TAP42	ENSG00000089289	THRAP3	YMR028W	TAP42
PHPT1/ROT2	ENSG00000089597	PHPT1	YBR229C	ROT2
ENTPD2/SAC7	ENSG00000089639	ENTPD2	YDR389W	SAC7
ARID4B/BIR1	ENSG00000089685	ARID4B	YJR089W	BIR1
PTPRN/MAK5	ENSG00000089737	PTPRN	YBR142W	MAK5
KIF1B/YLL056C	ENSG00000090013	KIF1B	YLL056C	YLL056C
FOXC1/LCB1	ENSG00000090054	FOXC1	YMR296C	LCB1
SYNE2/PAP1	ENSG00000090060	SYNE2	YKR002W	PAP1
CBLN4/FYV10	ENSG00000090316	CBLN4	YIL097W	FYV10
CHRDL2/XBP1	ENSG00000090339	CHRDL2	YIL101C	XBP1
RELT/IPI3	ENSG00000090372	RELT	YNL182C	IPI3
NOP58/PEX12	ENSG00000090432	NOP58	YMR026C	PEX12
KCNH2/YNR064C	ENSG00000090487	KCNH2	YNR064C	YNR064C
CUL1/MPS2	ENSG00000090565	CUL1	YGL075C	MPS2
CYFIP2/ALA1	ENSG00000090861	CYFIP2	YOR335C	ALA1
TAB2/SEC3	ENSG00000090989	TAB2	YER008C	SEC3
EIF2AK2/ADP1	ENSG00000091136	EIF2AK2	YCR011C	ADP1
KMT2C/LPD1	ENSG00000091140	KMT2C	YFL018C	LPD1
PUM2/RPN14	ENSG00000091157	PUM2	YGL004C	RPN14
MRPL43/SPR3	ENSG00000091409	MRPL43	YGR059W	SPR3
ITIH4/FUM1	ENSG00000091483	ITIH4	YPL262W	FUM1
C4orf27/ECM30	ENSG00000091536	C4orf27	YLR436C	ECM30
ZFR/AGA2	ENSG00000091583	ZFR	YGL032C	AGA2
NPFFR2/BAP2	ENSG00000092068	NPFFR2	YBR068C	BAP2
ENSG00000056345/SLY1	ENSG00000092108	ENSG00000056345	YDR189W	SLY1
PHF21B/YGR071C	ENSG00000092140	PHF21B	YGR071C	YGR071C
TRAF1/HCR1	ENSG00000092200	TRAF1	YLR192C	HCR1
PCGF2/SPT16	ENSG00000092201	PCGF2	YGL207W	SPT16
IL17RB/ERT1	ENSG00000092208	IL17RB	YBR239C	ERT1
TRAF3IP2/ADE16	ENSG00000092421	TRAF3IP2	YLR028C	ADE16
GYG2/YDL156W	ENSG00000092470	GYG2	YDL156W	YDL156W
SERPINB3/SPO20	ENSG00000092531	SERPINB3	YMR017W	SPO20
PKP2/SER3	ENSG00000092621	PKP2	YER081W	SER3
MSH4/MLC1	ENSG00000092841	MSH4	YGL106W	MLC1
F7/HMF1	ENSG00000092847	F7	YER057C	HMF1
GDI2/CDC45	ENSG00000093009	GDI2	YLR103C	CDC45
PRDM1/AFT2	ENSG00000093010	PRDM1	YPL202C	AFT2
ATG5/HDA1	ENSG00000094631	ATG5	YNL021W	HDA1
PITHD1/RPT6	ENSG00000094804	PITHD1	YGL048C	RPT6
MTA3/FUR1	ENSG00000094841	MTA3	YHR128W	FUR1
USP13/SLP1	ENSG00000094975	USP13	YOR154W	SLP1
LAMC2/MSH2	ENSG00000095002	LAMC2	YOL090W	MSH2
CDK14/GID7	ENSG00000095066	CDK14	YCL039W	GID7
SEC61A1/RET2	ENSG00000095139	SEC61A1	YFR051C	RET2
PPP1R12A/VAC8	ENSG00000095261	PPP1R12A	YEL013W	VAC8
RASGRF1/MSS51	ENSG00000095303	RASGRF1	YLR203C	MSS51
CAMK2B/CAT2	ENSG00000095321	CAMK2B	YML042W	CAT2
CROCC/VMA7	ENSG00000095539	CROCC	YGR020C	VMA7
POLR3E/ISW1	ENSG00000095564	POLR3E	YBR245C	ISW1
ATP2B4/HSP150	ENSG00000095794	ATP2B4	YJL159W	HSP150
ZC3H11A/SGV1	ENSG00000096063	ZC3H11A	YPR161C	SGV1
RIOK2/CEF1	ENSG00000096401	RIOK2	YMR213W	CEF1
NDC1/ILV1	ENSG00000096433	NDC1	YER086W	ILV1
FLYWCH1/NUF2	ENSG00000096696	FLYWCH1	YOL069W	NUF2
UNKL/HST1	ENSG00000096717	UNKL	YOL068C	HST1
ALDH18A1/RIM15	ENSG00000096968	ALDH18A1	YFL033C	RIM15
TARBP1/HRR25	ENSG00000097007	TARBP1	YPL204W	HRR25
MXD1/CDC7	ENSG00000097046	MXD1	YDL017W	CDC7
CDK17/ERP2	ENSG00000099203	CDK17	YAL007C	ERP2
DNAJC25/MGR1	ENSG00000099204	DNAJC25	YCL044C	MGR1
PSD/NRG2	ENSG00000099326	PSD	YBR066C	NRG2
CTDP1/FRE8	ENSG00000099331	CTDP1	YLR047C	FRE8
YBX3/RPN12	ENSG00000099341	YBX3	YFR052W	RPN12
WNK1/NSE3	ENSG00000099399	WNK1	YDR288W	NSE3
CCAR1/EMP70	ENSG00000099622	CCAR1	YLR083C	EMP70
OGFR/ATP16	ENSG00000099624	OGFR	YDL004W	ATP16
GNA15/NOP12	ENSG00000099783	GNA15	YOL041C	NOP12
CREB3L3/CDC34	ENSG00000099804	CREB3L3	YDR054C	CDC34
PTPRU/RPB5	ENSG00000099817	PTPRU	YBR154C	RPB5
SNRNP40/RPO41	ENSG00000099821	SNRNP40	YFL036W	RPO41
COL11A1/GPD2	ENSG00000099875	COL11A1	YOL059W	GPD2
MPC1/YRB1	ENSG00000099901	MPC1	YDR002W	YRB1
ACAA1/RGC1	ENSG00000099940	ACAA1	YPR115W	RGC1
BCAT1/SHO1	ENSG00000099942	BCAT1	YER118C	SHO1
HDAC7/DER1	ENSG00000099958	HDAC7	YBR201W	DER1
LZTS1/RPA34	ENSG00000099968	LZTS1	YJL148W	RPA34
SPAG4/UBI4	ENSG00000099995	SPAG4	YLL039C	UBI4
NCKAP1/SMD3	ENSG00000100028	NCKAP1	YLR147C	SMD3
MRPS35/CDC28	ENSG00000100030	MRPS35	YBR160W	CDC28
GUCY1B3/PTC6	ENSG00000100034	GUCY1B3	YCR079W	PTC6
SFSWAP/CTP1	ENSG00000100075	SFSWAP	YBR291C	CTP1
TNK2/GGA1	ENSG00000100083	TNK2	YDR358W	GGA1
CDH3/HIR2	ENSG00000100084	CDH3	YOR038C	HIR2
ARSF/YDR348C	ENSG00000100106	ARSF	YDR348C	YDR348C
GPBP1/SPP382	ENSG00000100109	GPBP1	YLR424W	SPP382
CS/MNN9	ENSG00000100129	CS	YPL050C	MNN9
LTK/NHP2	ENSG00000100138	LTK	YDL208W	NHP2
MRPS24/RPO26	ENSG00000100142	MRPS24	YPR187W	RPO26
ELMO2/YLR462W	ENSG00000100151	ELMO2	YLR462W	YLR462W
WAPAL/DBP7	ENSG00000100201	WAPAL	YKR024C	DBP7
APPBP2/DMC1	ENSG00000100206	APPBP2	YER179W	DMC1
POLD1/BOP3	ENSG00000100207	POLD1	YNL042W	BOP3
SEZ6/BNA6	ENSG00000100219	SEZ6	YFR047C	BNA6
EIF4B/AIM33	ENSG00000100225	EIF4B	YML087C	AIM33
GLTSCR1/SAP190	ENSG00000100239	GLTSCR1	YKR028W	SAP190
RPL18/GSF2	ENSG00000100242	RPL18	YML048W	GSF2
ISOC2/PGA3	ENSG00000100243	ISOC2	YML125C	PGA3
U2AF2/SUT1	ENSG00000100284	U2AF2	YGL162W	SUT1
EPN1/HMX1	ENSG00000100292	EPN1	YLR205C	HMX1
MED29/MCM5	ENSG00000100297	MED29	YLR274W	MCM5
AHRR/PET54	ENSG00000100320	AHRR	YGR222W	PET54
GSC2/RGT1	ENSG00000100325	GSC2	YKL038W	RGT1
GPC1/MYO3	ENSG00000100345	GPC1	YKL129C	MYO3
ADCK1/NPA3	ENSG00000100360	ADCK1	YJR072C	NPA3
HAGH/YLR224W	ENSG00000100365	HAGH	YLR224W	YLR224W
RNF4/YIA6	ENSG00000100372	RNF4	YIL006W	YIA6
CASP8/HSP12	ENSG00000100380	CASP8	YFL014W	HSP12
ASUN/HRT1	ENSG00000100387	ASUN	YOL133W	HRT1
DLX3/GCN5	ENSG00000100393	DLX3	YGR252W	GCN5
SPA17/RNA1	ENSG00000100401	SPA17	YMR235C	RNA1
WISP2/APA2	ENSG00000100403	WISP2	YDR530C	APA2
NGFR/RPC25	ENSG00000100413	NGFR	YKL144C	RPC25
CDON/NTO1	ENSG00000100425	CDON	YPR031W	NTO1
TAF2/FPR3	ENSG00000100442	TAF2	YML074C	FPR3
HIPK2/PAU15	ENSG00000100448	HIPK2	YIR041W	PAU15
TNPO3/TIF3	ENSG00000100461	TNPO3	YPR163C	TIF3
MEF2BNB-MEF2B/HSL7	ENSG00000100462	MEF2BNB-MEF2B	YBR133C	HSL7
RFXANK/DPB2	ENSG00000100479	RFXANK	YPR175W	DPB2
LPAR2/GPH1	ENSG00000100504	LPAR2	YPR160W	GPH1
CTSA/VMA8	ENSG00000100554	CTSA	YEL051W	VMA8
SUGP2/GPI15	ENSG00000100564	SUGP2	YNL038W	GPI15
SLC12A2/PRE10	ENSG00000100567	SLC12A2	YOR362C	PRE10
SNX24/VTI1	ENSG00000100568	SNX24	YMR197C	VTI1
EYA2/AHA1	ENSG00000100591	EYA2	YDR214W	AHA1
CNN2/BNR1	ENSG00000100592	CNN2	YIL159W	BNR1
SNCAIP/LCB2	ENSG00000100596	SNCAIP	YDR062W	LCB2
DDX20/YIR024C	ENSG00000100604	DDX20	YIR024C	YIR024C
BTBD1/RRT6	ENSG00000100605	BTBD1	YGL146C	RRT6
BCAS1/PTC2	ENSG00000100614	BCAS1	YER089C	PTC2
POU1F1/YIL001W	ENSG00000100628	POU1F1	YIL001W	YIL001W
PMS1/NAB3	ENSG00000100650	PMS1	YPL190C	NAB3
HMG20B/TIF5	ENSG00000100664	HMG20B	YPR041W	TIF5
CALCRL/MPH1	ENSG00000100697	CALCRL	YIR002C	MPH1
TAF11/MIS1	ENSG00000100714	TAF11	YBR084W	MIS1
ANKS1A/YAP1	ENSG00000100722	ANKS1A	YML007W	YAP1
AP3D1/YGR093W	ENSG00000100749	AP3D1	YGR093W	YGR093W
ZNF76/RPT2	ENSG00000100764	ZNF76	YDL007W	RPT2
SLC9A3R2/PRE3	ENSG00000100804	SLC9A3R2	YJL001W	PRE3
NTHL1/YHR080C	ENSG00000100814	NTHL1	YHR080C	YHR080C
GNAI3/PAF1	ENSG00000100815	GNAI3	YBR279W	PAF1
IPO5/SGN1	ENSG00000100836	IPO5	YIR001C	SGN1
OAT/SRP54	ENSG00000100883	OAT	YPR088C	SRP54
WDR3/SCL1	ENSG00000100902	WDR3	YGL011C	SCL1
PKN2/MGA2	ENSG00000100906	PKN2	YIR033W	MGA2
WDR18/PCM1	ENSG00000100908	WDR18	YEL058W	PCM1
TRAM2/YHR035W	ENSG00000100934	TRAM2	YHR035W	YHR035W
NTN1/LEA1	ENSG00000100949	NTN1	YPL213W	LEA1
GLP2R/ATP12	ENSG00000100979	GLP2R	YJL180C	ATP12
MCM10/PSF1	ENSG00000101003	MCM10	YDR013W	PSF1
DGKA/CIK1	ENSG00000101004	DGKA	YMR198W	CIK1
ERBB3/DIA1	ENSG00000101049	ERBB3	YMR316W	DIA1
ROPN1/GAL11	ENSG00000101057	ROPN1	YOL051W	GAL11
KARS/GAT2	ENSG00000101076	KARS	YMR136W	GAT2
PDIA5/PET9	ENSG00000101084	PDIA5	YBL030C	PET9
NDUFB4/ELM1	ENSG00000101109	NDUFB4	YKL048C	ELM1
SPEN/GIM3	ENSG00000101132	SPEN	YNL153C	GIM3
MYLK/LYS9	ENSG00000101144	MYLK	YNR050C	LYS9
MAP2K4/GLE2	ENSG00000101146	MAP2K4	YER107C	GLE2
SNAP91/PRE6	ENSG00000101182	SNAP91	YOL038W	PRE6
SLK/EAF7	ENSG00000101189	SLK	YNL136W	EAF7
COL17A1/IOC2	ENSG00000101191	COL17A1	YLR095C	IOC2
SEC61A2/GID8	ENSG00000101193	SEC61A2	YMR135C	GID8
PRKCQ/GLO3	ENSG00000101199	PRKCQ	YER122C	GLO3
TLE2/YCH1	ENSG00000101224	TLE2	YGR203W	YCH1
ASB1/YFL066C	ENSG00000101246	ASB1	YFL066C	YFL066C
FAM107B/CKA2	ENSG00000101266	FAM107B	YOR061W	CKA2
ME1/SEC23	ENSG00000101310	ME1	YPR181C	SEC23
TBC1D1/CYB2	ENSG00000101323	TBC1D1	YML054C	CYB2
CDK13/YCK2	ENSG00000101336	CDK13	YNL154C	YCK2
MTHFD2/KIP3	ENSG00000101350	MTHFD2	YGL216W	KIP3
SLC9A7/IDH1	ENSG00000101365	SLC9A7	YNL037C	IDH1
FOXJ2/MIR1	ENSG00000101367	FOXJ2	YJR077C	MIR1
YBX1/TTI1	ENSG00000101407	YBX1	YKL033W	TTI1
PDE4A/ARP5	ENSG00000101442	PDE4A	YNL059C	ARP5
PPP2R5A/SAH1	ENSG00000101444	PPP2R5A	YER043C	SAH1
CTNNA2/YPL034W	ENSG00000101474	CTNNA2	YPL034W	YPL034W
ELAVL1/UBP6	ENSG00000101557	ELAVL1	YFR010W	UBP6
TIE1/YMR196W	ENSG00000101605	TIE1	YMR196W	YMR196W
SMARCD1/ABD1	ENSG00000101654	SMARCD1	YBR236C	ABD1
KDM4A/MBP1	ENSG00000101752	KDM4A	YDL056W	MBP1
NFYC/RIO1	ENSG00000101782	NFYC	YOR119C	RIO1
SLC9A3/PTI1	ENSG00000101811	SLC9A3	YGR156W	PTI1
NGEF/NAS6	ENSG00000101843	NGEF	YGR232W	NAS6
ASPM/UTP7	ENSG00000101849	ASPM	YER082C	UTP7
CD84/DAP1	ENSG00000101856	CD84	YPL170W	DAP1
ELOVL1/POL1	ENSG00000101868	ELOVL1	YNL102W	POL1
SPI1/MRS1	ENSG00000101871	SPI1	YIR021W	MRS1
ZNRD1/YPL039W	ENSG00000101888	ZNRD1	YPL039W	YPL039W
MPPED2/PRS2	ENSG00000101911	MPPED2	YER099C	PRS2
ZBTB11/YOR289W	ENSG00000101935	ZBTB11	YOR289W	YOR289W
ATXN3/SET3	ENSG00000101945	ATXN3	YKR029C	SET3
GOLGA5/YOR342C	ENSG00000101972	GOLGA5	YOR342C	YOR342C
FGFR2/YBL036C	ENSG00000101981	FGFR2	YBL036C	YBL036C
EML1/PXA2	ENSG00000101986	EML1	YKL188C	PXA2
ARFGEF1/CPT1	ENSG00000102007	ARFGEF1	YNL130C	CPT1
MTFR1/SAC6	ENSG00000102024	MTFR1	YDR129C	SAC6
STAG3/ARD1	ENSG00000102030	STAG3	YHR013C	ARD1
FECH/ISW2	ENSG00000102038	FECH	YOR304W	ISW2
MYO9A/YMR1	ENSG00000102043	MYO9A	YJR110W	YMR1
DDX3Y/UME1	ENSG00000102054	DDX3Y	YPL139C	UME1
PFKP/SMF1	ENSG00000102096	PFKP	YOL122C	SMF1
SP100/TAZ1	ENSG00000102125	SP100	YPR140W	TAZ1
KLF6/PGK1	ENSG00000102144	KLF6	YCR012W	PGK1
PPAP2A/GZF3	ENSG00000102145	PPAP2A	YJL110C	GZF3
NEO1/MDY2	ENSG00000102178	NEO1	YOL111C	MDY2
TRAM1/RIC1	ENSG00000102225	TRAM1	YLR039C	RIC1
PHKA1/UBP11	ENSG00000102226	PHKA1	YKR098C	UBP11
TNFRSF1A/PAB1	ENSG00000102241	TNFRSF1A	YER165W	PAB1
CACNB1/DCD1	ENSG00000102265	CACNB1	YHR144C	DCD1
EVI5/ESS1	ENSG00000102309	EVI5	YJR017C	ESS1
PKM/ALE1	ENSG00000102312	PKM	YOR175C	ALE1
DHX29/YDL073W	ENSG00000102384	DHX29	YDL073W	YDL073W
DNTTIP2/KTR1	ENSG00000102385	DNTTIP2	YOR099W	KTR1
TP53BP1/YPL225W	ENSG00000102390	TP53BP1	YPL225W	YPL225W
TRO/CTR86	ENSG00000102401	TRO	YCR054C	CTR86
RRP15/YPR013C	ENSG00000102554	RRP15	YPR013C	YPR013C
RHOA/YPK1	ENSG00000102572	RHOA	YKL126W	YPK1
DHX8/CDC1	ENSG00000102575	DHX8	YDR182W	CDC1
PRKCZ/FUS2	ENSG00000102606	PRKCZ	YMR232W	FUS2
SYT1/YNL010W	ENSG00000102753	SYT1	YNL010W	YNL010W
IDH3G/RAD53	ENSG00000102755	IDH3G	YPL153C	RAD53
ROGDI/CIT3	ENSG00000102786	ROGDI	YPR001W	CIT3
PDZD4/STE11	ENSG00000102882	PDZD4	YLR362W	STE11
ROCK1/PPQ1	ENSG00000102893	ROCK1	YPL179W	PPQ1
CBFB/NTF2	ENSG00000102898	CBFB	YER009W	NTF2
PDK3/MSN2	ENSG00000102935	PDK3	YMR037C	MSN2
HYAL2/STP1	ENSG00000102974	HYAL2	YDR463W	STP1
HDAC4/RPN8	ENSG00000103035	HDAC4	YOR261C	RPN8
RASSF1/YNL176C	ENSG00000103152	RASSF1	YNL176C	YNL176C
FGFR3/VMR1	ENSG00000103222	FGFR3	YHL035C	VMR1
IFI35/MUP1	ENSG00000103257	IFI35	YGR055W	MUP1
COASY/NBP35	ENSG00000103274	COASY	YGL091C	NBP35
MEF2A/UBC9	ENSG00000103275	MEF2A	YDL064W	UBC9
OTUD5/ARO2	ENSG00000103313	OTUD5	YGL148W	ARO2
TFE3/EXG1	ENSG00000103319	TFE3	YLR300W	EXG1
TBC1D25/ADH5	ENSG00000103326	TBC1D25	YBR145W	ADH5
ACSL4/SUP35	ENSG00000103342	ACSL4	YDR172W	SUP35
INPP5A/RPL40B	ENSG00000103363	INPP5A	YKR094C	RPL40B
GPKOW/YDJ1	ENSG00000103423	GPKOW	YNL064C	YDJ1
GRIPAP1/PEX10	ENSG00000103429	GRIPAP1	YDR265W	PEX10
FTSJ1/RPL36A	ENSG00000103479	FTSJ1	YMR194W	RPL36A
POLR1A/SFP1	ENSG00000103495	POLR1A	YLR403W	SFP1
LAPTM4A/PKP1	ENSG00000103507	LAPTM4A	YIL042C	PKP1
IP6K2/KAR2	ENSG00000103540	IP6K2	YJL034W	KAR2
STON1-GTF2A1L/AI4	ENSG00000103546	STON1-GTF2A1L	Q0065	AI4
SRBD1/SPB1	ENSG00000103549	SRBD1	YCL054W	SPB1
CYFIP1/YPL247C	ENSG00000103647	CYFIP1	YPL247C	YPL247C
RASGRP2/KSP1	ENSG00000103653	RASGRP2	YHR082C	KSP1
PSME4/ATS1	ENSG00000103657	PSME4	YAL020C	ATS1
IFT80/YKR023W	ENSG00000103671	IFT80	YKR023W	YKR023W
SIRT2/APL2	ENSG00000103723	SIRT2	YKL135C	APL2
ERLEC1/YPT7	ENSG00000103769	ERLEC1	YML001W	YPT7
PPP2R5B/RBA50	ENSG00000103932	PPP2R5B	YDR527W	RBA50
PYGM/STB2	ENSG00000103942	PYGM	YMR053C	STB2
PITX1/YBR259W	ENSG00000103966	PITX1	YBR259W	YBR259W
TRPC7/MXR1	ENSG00000104064	TRPC7	YER042W	MXR1
NUP133/HSP10	ENSG00000104067	NUP133	YOR020C	HSP10
NUCKS1/PEP3	ENSG00000104142	NUCKS1	YLR148W	PEP3
VPS35/MSC2	ENSG00000104147	VPS35	YDR205W	MSC2
DNAJA2/BRF1	ENSG00000104221	DNAJA2	YGR246C	BRF1
BCL3/YOL159C	ENSG00000104299	BCL3	YOL159C	YOL159C
KCNAB2/SMK1	ENSG00000104312	KCNAB2	YPR054W	SMK1
ABCC9/AIM31	ENSG00000104320	ABCC9	YML030W	AIM31
GAL/SOH1	ENSG00000104368	GAL	YGL127C	SOH1
CLEC2D/GNA1	ENSG00000104408	CLEC2D	YFL017C	GNA1
RORA/EMC2	ENSG00000104412	RORA	YJR088C	EMC2
DRD4/DAL81	ENSG00000104490	DRD4	YIR023W	DAL81
TGFBR3/PRP21	ENSG00000104529	TGFBR3	YJL203W	PRP21
KIAA1107/PSA1	ENSG00000104549	KIAA1107	YDL055C	PSA1
PLA2G10/TMT1	ENSG00000104611	PLA2G10	YER175C	TMT1
ATP1B3/BCH2	ENSG00000104613	ATP1B3	YKR027W	BCH2
NEDD4/VPS55	ENSG00000104660	NEDD4	YJR044C	VPS55
PIGB/GLR1	ENSG00000104687	PIGB	YPL091W	GLR1
MAPK6/OST3	ENSG00000104723	MAPK6	YOR085W	OST3
GNB5/MCM7	ENSG00000104738	GNB5	YBR202W	MCM7
RAB27A/UBX3	ENSG00000104805	RAB27A	YDL091C	UBX3
CECR5/GSY2	ENSG00000104812	CECR5	YLR258W	GSY2
UFD1L/ECI1	ENSG00000104823	UFD1L	YLR284C	ECI1
LRP6/JSN1	ENSG00000104824	LRP6	YJR091C	JSN1
GUCY2C/TUB2	ENSG00000104833	GUCY2C	YFL037W	TUB2
SCT/DIA4	ENSG00000104835	SCT	YHR011W	DIA4
PHRF1/SNP1	ENSG00000104852	PHRF1	YIL061C	SNP1
IKBKAP/PIH1	ENSG00000104872	IKBKAP	YHR034C	PIH1
NUCB2/PRP11	ENSG00000104897	NUCB2	YDL043C	PRP11
PFN2/RCK2	ENSG00000104936	PFN2	YLR248W	RCK2
PTPN3/HSC82	ENSG00000104938	PTPN3	YMR186W	HSC82
SPTB/TIM44	ENSG00000104980	SPTB	YIL022W	TIM44
DAPP1/CRH1	ENSG00000105127	DAPP1	YGR189C	CRH1
FGF10/POP4	ENSG00000105171	FGF10	YBR257W	POP4
SMG6/CLN2	ENSG00000105173	SMG6	YPL256C	CLN2
EXOC5/MUK1	ENSG00000105186	EXOC5	YPL070W	MUK1
CLTCL1/TIM50	ENSG00000105197	CLTCL1	YPL063W	TIM50
FSTL3/NOP1	ENSG00000105202	FSTL3	YDL014W	NOP1
DGCR2/PGI1	ENSG00000105220	DGCR2	YBR196C	PGI1
RNF126/COQ9	ENSG00000105227	RNF126	YLR201C	COQ9
MNT/GFD2	ENSG00000105229	MNT	YCL036W	GFD2
ZXDC/FCJ1	ENSG00000105281	ZXDC	YKR016W	FCJ1
POLB/PRO1	ENSG00000105323	POLB	YDR300C	PRO1
WIPI1/AMA1	ENSG00000105325	WIPI1	YGR225W	AMA1
ASNS/RSC3	ENSG00000105369	ASNS	YDR303C	RSC3
AP3M2/QDR1	ENSG00000105370	AP3M2	YIL120W	QDR1
CNGB1/RPS19B	ENSG00000105372	CNGB1	YNL302C	RPS19B
ST6GALNAC2/SPO13	ENSG00000105373	ST6GALNAC2	YHR014W	SPO13
CHAT/CIR1	ENSG00000105379	CHAT	YGR207C	CIR1
PABPC1/AVT7	ENSG00000105388	PABPC1	YIL088C	AVT7
TESK2/SLT2	ENSG00000105397	TESK2	YHR030C	SLT2
C16orf80/SEC17	ENSG00000105402	C16orf80	YBL050W	SEC17
CSNK2A2/YIP3	ENSG00000105404	CSNK2A2	YNL044W	YIP3
PTPN21/ERD2	ENSG00000105438	PTPN21	YBL040C	ERD2
EIF2B3/SYT1	ENSG00000105443	EIF2B3	YPR095C	SYT1
CAMK2A/RSA4	ENSG00000105447	CAMK2A	YCR072C	RSA4
TCOF1/CDC9	ENSG00000105486	TCOF1	YDL164C	CDC9
CDC42/PLB3	ENSG00000105499	CDC42	YOL011W	PLB3
OSBPL3/TPD3	ENSG00000105568	OSBPL3	YAL016W	TPD3
EPHA8/KAP95	ENSG00000105576	EPHA8	YLR347C	KAP95
SLC12A3/CCC1	ENSG00000105607	SLC12A3	YLR220W	CCC1
RAD18/NRG1	ENSG00000105610	RAD18	YDR043C	NRG1
ATP2B1/PRP31	ENSG00000105618	ATP2B1	YGR091W	PRP31
NCK2/SPC2	ENSG00000105668	NCK2	YML055W	SPC2
MAP4K4/DBP8	ENSG00000105671	MAP4K4	YHR169W	DBP8
RPL31/SFG1	ENSG00000105676	RPL31	YOR315W	SFG1
WDR1/YRB30	ENSG00000105698	WDR1	YGL164C	YRB30
SNX13/PKH2	ENSG00000105723	SNX13	YOL100W	PKH2
ARHGAP10/SPF1	ENSG00000105726	ARHGAP10	YEL031W	SPF1
RPS6KA2/SPC1	ENSG00000105737	RPS6KA2	YJR010C-A	SPC1
ING3/GLO4	ENSG00000105755	ING3	YOR040W	GLO4
WBSCR22/ZUO1	ENSG00000105821	WBSCR22	YGR285C	ZUO1
SEL1L/BET1	ENSG00000105829	SEL1L	YIL004C	BET1
TRIP13/DET1	ENSG00000105852	TRIP13	YDR051C	DET1
ATP6AP1/YLR072W	ENSG00000105854	ATP6AP1	YLR072W	YLR072W
TCF3/YKL069W	ENSG00000105855	TCF3	YKL069W	YKL069W
TRIB2/ZIM17	ENSG00000105866	TRIB2	YNL310C	ZIM17
DAZAP1/YGR066C	ENSG00000105939	DAZAP1	YGR066C	YGR066C
MBD3/KGD1	ENSG00000105953	MBD3	YIL125W	KGD1
PRLH/YHR131C	ENSG00000105974	PRLH	YHR131C	YHR131C
HLTF/YPR091C	ENSG00000105976	HLTF	YPR091C	YPR091C
CPSF1/ERJ5	ENSG00000105993	CPSF1	YFR041C	ERJ5
CDH19/RIM1	ENSG00000106028	CDH19	YCR028C-A	RIM1
PDCD2/ATG17	ENSG00000106052	PDCD2	YLR423C	ATG17
PRKACA/YBR139W	ENSG00000106066	PRKACA	YBR139W	YBR139W
LPHN1/YCR099C	ENSG00000106069	LPHN1	YCR099C	YCR099C
ACTN1/SSO1	ENSG00000106089	ACTN1	YPL232W	SSO1
RPS6KA6/GRS2	ENSG00000106105	RPS6KA6	YPR081C	GRS2
EPN2/GIS3	ENSG00000106125	EPN2	YLR094C	GIS3
PTPN18/FCY22	ENSG00000106128	PTPN18	YER060W-A	FCY22
LIMS2/PRT1	ENSG00000106263	LIMS2	YOR361C	PRT1
LNX1/VPS70	ENSG00000106327	LNX1	YJR126C	VPS70
TFRC/YLR179C	ENSG00000106333	TFRC	YLR179C	YLR179C
SREBF1/NOP15	ENSG00000106344	SREBF1	YNL110C	NOP15
TRPC5/IMD3	ENSG00000106348	TRPC5	YLR432W	IMD3
AFF4/SPS18	ENSG00000106351	AFF4	YNL204C	SPS18
UBE2D1/LSM5	ENSG00000106355	UBE2D1	YER146W	LSM5
MPP5/YOR152C	ENSG00000106366	MPP5	YOR152C	YOR152C
SMC1A/APM1	ENSG00000106367	SMC1A	YPL259C	APM1
HSD17B10/KTR3	ENSG00000106397	HSD17B10	YBR205W	KTR3
MARK2/VPS71	ENSG00000106400	MARK2	YML041C	VPS71
HMMR/YIL166C	ENSG00000106571	HMMR	YIL166C	YIL166C
CHFR/PRE8	ENSG00000106588	CHFR	YML092C	PRE8
TRHDE/MRPL32	ENSG00000106591	TRHDE	YCR003W	MRPL32
P4HA2/RHB1	ENSG00000106615	P4HA2	YCR027C	RHB1
FCGR2B/SDS23	ENSG00000106617	FCGR2B	YGL056C	SDS23
NFATC3/POL31	ENSG00000106628	NFATC3	YJR006W	POL31
ACADVL/VMA21	ENSG00000106688	ACADVL	YGR105W	VMA21
FBXW11/HIR1	ENSG00000106789	FBXW11	YBL008W	HIR1
ACAP1/MCK1	ENSG00000106799	ACAP1	YNL307C	MCK1
CRMP1/DIP2	ENSG00000106829	CRMP1	YLR129W	DIP2
DERL2/YPS1	ENSG00000106927	DERL2	YLR120C	YPS1
NDE1/DFG16	ENSG00000106952	NDE1	YOR030W	DFG16
MRVI1/OAF1	ENSG00000106991	MRVI1	YAL051W	OAF1
AP1M1/URA6	ENSG00000106992	AP1M1	YKL024C	URA6
PVR/SCP160	ENSG00000107164	PVR	YJL080C	SCP160
IKBKG/PSD1	ENSG00000107186	IKBKG	YNL169C	PSD1
XRCC1/SPG4	ENSG00000107187	XRCC1	YMR107W	SPG4
SCARB1/MBF1	ENSG00000107223	SCARB1	YOR298C-A	MBF1
MCM2/MRF1	ENSG00000107242	MCM2	YGL143C	MRF1
TP63/SNL1	ENSG00000107262	TP63	YIL016W	SNL1
LLGL2/SEN1	ENSG00000107290	LLGL2	YLR430W	SEN1
NLE1/PDR15	ENSG00000107331	NLE1	YDR406W	PDR15
SDHA/YNL144C	ENSG00000107341	SDHA	YNL144C	YNL144C
SMARCE1/GAT1	ENSG00000107485	SMARCE1	YFL021W	GAT1
KDM5A/WSC4	ENSG00000107518	KDM5A	YHL028W	WSC4
ADAM11/TKL2	ENSG00000107537	ADAM11	YBR117C	TKL2
PPP2R3A/PEX13	ENSG00000107554	PPP2R3A	YLR191W	PEX13
FERMT2/DPB11	ENSG00000107560	FERMT2	YJL090C	DPB11
ABCB11/PHB1	ENSG00000107566	ABCB11	YGR132C	PHB1
CD5L/RPG1	ENSG00000107581	CD5L	YBR079C	RPG1
PTGS2/TIF1	ENSG00000107625	PTGS2	YKR059W	TIF1
IGF2BP2/CMK2	ENSG00000107643	IGF2BP2	YOL016C	CMK2
MAP3K13/YOR022C	ENSG00000107651	MAP3K13	YOR022C	YOR022C
ST6GAL1/NSE4	ENSG00000107672	ST6GAL1	YDL105W	NSE4
VDAC1P1/ATG26	ENSG00000107679	VDAC1P1	YLR189C	ATG26
PICALM/CNA1	ENSG00000107758	PICALM	YLR433C	CNA1
NSF/MPM1	ENSG00000107771	NSF	YJL066C	MPM1
GLI2/PHO5	ENSG00000107789	GLI2	YBR093C	PHO5
CLASP1/GEA1	ENSG00000107862	CLASP1	YJR031C	GEA1
MRPS34/BAG7	ENSG00000107863	MRPS34	YOR134W	BAG7
NOTCH3/BCP1	ENSG00000107949	NOTCH3	YDR361C	BCP1
CLNS1A/MPD1	ENSG00000108010	CLNS1A	YOR288C	MPD1
PPP2R2C/NUP159	ENSG00000108021	PPP2R2C	YIL115C	NUP159
TEAD2/FRA1	ENSG00000108039	TEAD2	YLL029W	FRA1
EED/SMC3	ENSG00000108055	EED	YJL074C	SMC3
CDHR2/CYR1	ENSG00000108061	CDHR2	YJL005W	CYR1
SNCB/IXR1	ENSG00000108064	SNCB	YKL032C	IXR1
TSG101/RTS3	ENSG00000108091	TSG101	YGR161C	RTS3
ATP2A3/SSN2	ENSG00000108100	ATP2A3	YDR443C	SSN2
CA12/CYC7	ENSG00000108107	CA12	YEL039C	CYC7
MGLL/CAF120	ENSG00000108175	MGLL	YNL278W	CAF120
NTN4/CPR5	ENSG00000108179	NTN4	YDR304C	CPR5
BCS1L/YHI9	ENSG00000108187	BCS1L	YHR029C	YHI9
NUAK1/HED1	ENSG00000108256	NUAK1	YDR014W-A	HED1
SLC24A1/ADA2	ENSG00000108264	SLC24A1	YDR448W	ADA2
SCARF1/PRE7	ENSG00000108294	SCARF1	YBL041W	PRE7
LMAN1/CWC25	ENSG00000108296	LMAN1	YNL245C	CWC25
PTPLAD1/NHP6A	ENSG00000108312	PTPLAD1	YPR052C	NHP6A
IPCEF1/YNL019C	ENSG00000108342	IPCEF1	YNL019C	YNL019C
ZZEF1/RPN3	ENSG00000108344	ZZEF1	YER021W	RPN3
ENO1/NOP8	ENSG00000108349	ENO1	YOL144W	NOP8
SLC12A1/FUN19	ENSG00000108375	SLC12A1	YAL034C	FUN19
C19orf10/RPN10	ENSG00000108424	C19orf10	YHR200W	RPN10
ANO8/BOS1	ENSG00000108433	ANO8	YLR078C	BOS1
ARHGEF10L/HRQ1	ENSG00000108469	ARHGEF10L	YDR291W	HRQ1
TXK/ATG4	ENSG00000108510	TXK	YNL223W	ATG4
KCNQ2/TUL1	ENSG00000108523	KCNQ2	YKL034W	TUL1
TACR2/DIC1	ENSG00000108528	TACR2	YLR348C	DIC1
ACTR6/MRPL20	ENSG00000108557	ACTR6	YKR085C	MRPL20
TIPIN/KRS1	ENSG00000108559	TIPIN	YDR037W	KRS1
SRI/DOP1	ENSG00000108576	SRI	YDR141C	DOP1
EIF4G3/LAP3	ENSG00000108578	EIF4G3	YNL239W	LAP3
NUP37/GOS1	ENSG00000108587	NUP37	YHL031C	GOS1
SEMA3A/RBG2	ENSG00000108591	SEMA3A	YGR173W	RBG2
SEMA3C/RSC6	ENSG00000108604	SEMA3C	YCR052W	RSC6
ACAT1/YML108W	ENSG00000108641	ACAT1	YML108W	YML108W
CELSR1/RRP5	ENSG00000108651	CELSR1	YMR229C	RRP5
ZNF638/SNU114	ENSG00000108654	ZNF638	YKL173W	SNU114
ADD2/RPN6	ENSG00000108671	ADD2	YDL097C	RPN6
FGF4/YDL057W	ENSG00000108700	FGF4	YDL057W	YDL057W
RASAL2/SPT7	ENSG00000108773	RASAL2	YBR081C	SPT7
MARK3/YPT6	ENSG00000108774	MARK3	YLR262C	YPT6
SLC25A3/INO4	ENSG00000108788	SLC25A3	YOL108C	INO4
FOSL2/MRP7	ENSG00000108826	FOSL2	YNL005C	MRP7
FRYL/HOS2	ENSG00000108840	FRYL	YGL194C	HOS2
FSCN1/LUC7	ENSG00000108848	FSCN1	YDL087C	LUC7
ACTB/CHS2	ENSG00000108854	ACTB	YBR038W	CHS2
PLD1/MSG5	ENSG00000108861	PLD1	YNL053W	MSG5
WDR62/FAA2	ENSG00000108946	WDR62	YER015W	FAA2
DLG1/LOT5	ENSG00000108953	DLG1	YKL183W	LOT5
RAB7A/SSK22	ENSG00000108984	RAB7A	YCR073C	SSK22
BCAP29/YNL035C	ENSG00000109046	BCAP29	YNL035C	YNL035C
SART3/YIR042C	ENSG00000109065	SART3	YIR042C	YIR042C
ARHGAP15/SPT6	ENSG00000109111	ARHGAP15	YGR116W	SPT6
PAX2/POM33	ENSG00000109133	PAX2	YLL023C	POM33
EXOSC7/YGL242C	ENSG00000109320	EXOSC7	YGL242C	YGL242C
KIFAP3/SIN4	ENSG00000109339	KIFAP3	YNL236W	SIN4
MCM6/SFC1	ENSG00000109424	MCM6	YJR095W	SFC1
REXO2/SPP41	ENSG00000109458	REXO2	YDR464W	SPP41
RBM7/MGE1	ENSG00000109519	RBM7	YOR232W	MGE1
RBMS2/GAR1	ENSG00000109534	RBMS2	YHR089C	GAR1
BAZ2A/TRM9	ENSG00000109536	BAZ2A	YML014W	TRM9
PTPN23/GEF1	ENSG00000109572	PTPN23	YJR040W	GEF1
MLH1/PRP43	ENSG00000109606	MLH1	YGL120C	PRP43
UNG/DRS2	ENSG00000109654	UNG	YAL026C	DRS2
KLHL20/CRP1	ENSG00000109686	KLHL20	YHR146W	CRP1
RGS11/HSP78	ENSG00000109689	RGS11	YDR258C	HSP78
PLXNA2/TAH18	ENSG00000109756	PLXNA2	YPR048W	TAH18
SPAG5/PEX28	ENSG00000109775	SPAG5	YHR150W	PEX28
ANKRD13A/USV1	ENSG00000109787	ANKRD13A	YPL230W	USV1
TPD52/YCG1	ENSG00000109805	TPD52	YDR325W	YCG1
ACACB/FMP52	ENSG00000109854	ACACB	YER004W	FMP52
TRAF4/LDB16	ENSG00000109861	TRAF4	YCL005W	LDB16
PAG1/ELP4	ENSG00000109911	PAG1	YPL101W	ELP4
GPATCH1/ZPR1	ENSG00000109917	GPATCH1	YGR211W	ZPR1
ICAM3/SSB1	ENSG00000109971	ICAM3	YDL229W	SSB1
NT5C2/TPS3	ENSG00000110047	NT5C2	YMR261C	TPS3
MCAM/OSH7	ENSG00000110048	MCAM	YHR001W	OSH7
GPC4/SAP185	ENSG00000110075	GPC4	YJL098W	SAP185
CAMSAP3/YAT1	ENSG00000110090	CAMSAP3	YAR035W	YAT1
RAP1GAP/CLB1	ENSG00000110092	RAP1GAP	YGR108W	CLB1
XAB2/PRP19	ENSG00000110107	XAB2	YLL036C	PRP19
ARHGEF1/PHO91	ENSG00000110344	ARHGEF1	YNR013C	PHO91
STXBP2/DHH1	ENSG00000110367	STXBP2	YDL160C	DHH1
MAP2K7/REC104	ENSG00000110395	MAP2K7	YHR157W	REC104
NMRK2/SED4	ENSG00000110427	NMRK2	YCR067C	SED4
DGKD/PDX1	ENSG00000110435	DGKD	YGR193C	PDX1
CTTNBP2/YNL247W	ENSG00000110619	CTTNBP2	YNL247W	YNL247W
ACTL6B/TOM70	ENSG00000110711	ACTL6B	YNL121C	TOM70
RARB/NUP116	ENSG00000110713	RARB	YMR047C	NUP116
TOP2B/EKI1	ENSG00000110721	TOP2B	YDR147W	EKI1
NFKB2/TFB1	ENSG00000110768	NFKB2	YDR311W	TFB1
PPP1R12B/NAS2	ENSG00000110801	PPP1R12B	YIL007C	NAS2
DNAJC10/SPC19	ENSG00000110841	DNAJC10	YDR201W	SPC19
GTF3C1/PAR32	ENSG00000110851	GTF3C1	YDL173W	PAR32
IL4R/CRN1	ENSG00000110880	IL4R	YLR429W	CRN1
USP33/CAX4	ENSG00000110881	USP33	YGR036C	CAX4
PAK3/CHA4	ENSG00000110887	PAK3	YLR098C	CHA4
DCX/ERG12	ENSG00000110921	DCX	YMR208W	ERG12
SNRPA/ATP1	ENSG00000110955	SNRPA	YBL099W	ATP1
SPAG6/YFL067W	ENSG00000111011	SPAG6	YFL067W	YFL067W
EXOSC5/MAP2	ENSG00000111142	EXOSC5	YBL091C	MAP2
DYNC1I2/LAP2	ENSG00000111144	DYNC1I2	YNL045W	LAP2
APBB1IP/FKH2	ENSG00000111206	APBB1IP	YNL068C	FKH2
LRCH4/VPH2	ENSG00000111224	LRCH4	YKL119C	VPH2
FAM76B/RPS24B	ENSG00000111241	FAM76B	YIL069C	RPS24B
SIRT6/ALD6	ENSG00000111275	SIRT6	YPL061W	ALD6
TYR/YHR177W	ENSG00000111321	TYR	YHR177W	YHR177W
POLD3/SSO2	ENSG00000111450	POLD3	YMR183C	SSO2
ACTN2/RET3	ENSG00000111481	ACTN2	YPL010W	RET3
CAPZB/MET18	ENSG00000111530	CAPZB	YIL128W	MET18
PHF17/NUP84	ENSG00000111581	PHF17	YDL116W	NUP84
UBE2A/CDC36	ENSG00000111596	UBE2A	YDL165W	CDC36
FGFR1/TOF1	ENSG00000111602	FGFR1	YNL273W	TOF1
FKBP6/HRP1	ENSG00000111605	FKBP6	YOL123W	HRP1
GTF2I/KRR1	ENSG00000111615	GTF2I	YCL059C	KRR1
SMC1B/TDH3	ENSG00000111640	SMC1B	YGR192C	TDH3
FBLN1/NOP2	ENSG00000111641	FBLN1	YNL061W	NOP2
ITGA8/PHO23	ENSG00000111642	ITGA8	YNL097C	PHO23
CST7/YNG1	ENSG00000111653	CST7	YOR064C	YNG1
MAP2/YGR153W	ENSG00000111679	MAP2	YGR153W	YGR153W
PIAS2/SPR1	ENSG00000111701	PIAS2	YOR190W	SPR1
AMPH/GSY1	ENSG00000111713	AMPH	YFR015C	GSY1
ARAF/SIP2	ENSG00000111725	ARAF	YGL208W	SIP2
MCCC1/CTF19	ENSG00000111732	MCCC1	YPL018W	CTF19
FAP/CDA1	ENSG00000111752	FAP	YLR307W	CDA1
NEBL/WHI3	ENSG00000111786	NEBL	YNL197C	WHI3
UBE2K/KTR2	ENSG00000111802	UBE2K	YKR061W	KTR2
PIK3C3/GIR2	ENSG00000111832	PIK3C3	YDR152W	GIR2
N4BP2/ASF1	ENSG00000111875	N4BP2	YJL115W	ASF1
SYNJ2/CEG1	ENSG00000111880	SYNJ2	YGL130W	CEG1
ADCY2/YER121W	ENSG00000111907	ADCY2	YER121W	YER121W
PPP2R5C/STE3	ENSG00000112038	PPP2R5C	YKL178C	STE3
RBFOX1/YPR003C	ENSG00000112053	RBFOX1	YPR003C	YPR003C
GNB1/PTK2	ENSG00000112062	GNB1	YJR059W	PTK2
HOXA9/MEP3	ENSG00000112077	HOXA9	YPR138C	MEP3
EDN1/YHR009C	ENSG00000112096	EDN1	YHR009C	YHR009C
MLLT10/MCM3	ENSG00000112118	MLLT10	YEL032W	MCM3
ADCYAP1R1/FAR10	ENSG00000112130	ADCYAP1R1	YLR238W	FAR10
NRD1/BNI4	ENSG00000112137	NRD1	YNL233W	BNI4
VDAC3/HRT3	ENSG00000112146	VDAC3	YLR097C	HRT3
PCM1/MDN1	ENSG00000112159	PCM1	YLR106C	MDN1
CBFA2T2/HUR1	ENSG00000112164	CBFA2T2	YGL168W	HUR1
DBC1/RPS15	ENSG00000112175	DBC1	YOL040C	RPS15
ITCH/SRV2	ENSG00000112186	ITCH	YNL138W	SRV2
TP73/MET22	ENSG00000112200	TP73	YOL064C	MET22
TOLLIP/SSN8	ENSG00000112237	TOLLIP	YNL025C	SSN8
UBE2D4/XPT1	ENSG00000112242	UBE2D4	YJR133W	XPT1
RUNX1T1/SLH1	ENSG00000112249	RUNX1T1	YGR271W	SLH1
THOC1/FRE4	ENSG00000112282	THOC1	YNR060W	FRE4
OSBPL6/YJL132W	ENSG00000112293	OSBPL6	YJL132W	YJL132W
SLC1A3/UGA2	ENSG00000112294	SLC1A3	YBR006W	UGA2
XRCC5/FAS1	ENSG00000112319	XRCC5	YKL182W	FAS1
LXN/MVP1	ENSG00000112335	LXN	YMR004W	MVP1
SP140/SKI7	ENSG00000112339	SP140	YOR076C	SKI7
MKNK1/MAK32	ENSG00000112343	MKNK1	YCR019W	MAK32
TNS1/PEX7	ENSG00000112357	TNS1	YDR142C	PEX7
REXO1/PZF1	ENSG00000112365	REXO1	YPR186C	PZF1
SAR1A/MCH2	ENSG00000112394	SAR1A	YKL221W	MCH2
CDC14A/GON7	ENSG00000112531	CDC14A	YJL184W	GON7
RAPGEF3/ENP1	ENSG00000112578	RAPGEF3	YBR247C	ENP1
CEACAM1/SPT15	ENSG00000112592	CEACAM1	YER148W	SPT15
SENP1/RML2	ENSG00000112651	SENP1	YEL050C	RML2
DUSP13/ULP2	ENSG00000112701	DUSP13	YIL031W	ULP2
CIC/YHR213W-B	ENSG00000112715	CIC	YHR213W-B	YHR213W-B
LIPE/PRP45	ENSG00000112739	LIPE	YAL032C	PRP45
FDFT1/FUN26	ENSG00000112759	FDFT1	YAL022C	FUN26
PAFAH1B3/HIS4	ENSG00000112769	PAFAH1B3	YCL030C	HIS4
OPHN1/DIG1	ENSG00000112851	OPHN1	YPL049C	DIG1
KIF22/PAP2	ENSG00000112941	KIF22	YOL115W	PAP2
SCGN/FRE2	ENSG00000112964	SCGN	YKL220C	FRE2
PGM1/ERG13	ENSG00000112972	PGM1	YML126C	ERG13
DDX1/ERP4	ENSG00000112983	DDX1	YOR016C	ERP4
DNM2/LYS1	ENSG00000112992	DNM2	YIR034C	LYS1
EPB41L2/SSA3	ENSG00000113013	EPB41L2	YBL075C	SSA3
RIMS1/AEP3	ENSG00000113048	RIMS1	YPL005W	AEP3
STX7/GAS3	ENSG00000113100	STX7	YMR215W	GAS3
RABL2B/HMG2	ENSG00000113161	RABL2B	YLR450W	HMG2
KEAP1/SWH1	ENSG00000113163	KEAP1	YAR042W	SWH1
PTPRH/PRK1	ENSG00000113263	PTPRH	YIL095W	PRK1
EPHA6/THG1	ENSG00000113272	EPHA6	YGR024C	THG1
SCTR/ENT3	ENSG00000113282	SCTR	YJR125C	ENT3
RFX3/CCR4	ENSG00000113300	RFX3	YAL021C	CCR4
RIF1/BUD5	ENSG00000113319	RIF1	YCR038C	BUD5
RAB21/RNT1	ENSG00000113360	RAB21	YMR239C	RNT1
SLC4A4/BUD6	ENSG00000113368	SLC4A4	YLR319C	BUD6
SMARCA2/SUB1	ENSG00000113387	SMARCA2	YMR039C	SUB1
RDH8/MST1	ENSG00000113407	RDH8	YKL194C	MST1
SESN1/DIA3	ENSG00000113448	SESN1	YDL024C	DIA3
MID2/RAD17	ENSG00000113456	MID2	YOR368W	RAD17
COL5A3/RAD50	ENSG00000113522	COL5A3	YNL250W	RAD50
SRCAP/SKP1	ENSG00000113558	SRCAP	YDR328C	SKP1
KIAA0020/PPH22	ENSG00000113575	KIAA0020	YDL188C	PPH22
CPB2/FLO9	ENSG00000113580	CPB2	YAL063C	FLO9
CHRNA3/PRP46	ENSG00000113593	CHRNA3	YPL151C	PRP46
KCNN2/ARL3	ENSG00000113595	KCNN2	YPL051W	ARL3
CNOT4/MRPL1	ENSG00000113645	CNOT4	YDR116C	MRPL1
PSEN1/PRP40	ENSG00000113649	PSEN1	YKL012W	PRP40
CPOX/YLR253W	ENSG00000113712	CPOX	YLR253W	YLR253W
MOK/ERV46	ENSG00000113719	MOK	YAL042W	ERV46
HSP90AA1/PKC1	ENSG00000113721	HSP90AA1	YBL105C	PKC1
RBL1/ATG11	ENSG00000113734	RBL1	YPR049C	ATG11
DLGAP4/SMC4	ENSG00000113810	DLGAP4	YLR086W	SMC4
CFHR2/DPH2	ENSG00000113812	CFHR2	YKL191W	DPH2
NDC80/EST2	ENSG00000113889	NDC80	YLR318W	EST2
AP4E1/MET31	ENSG00000113916	AP4E1	YPL038W	MET31
RSBN1/EMP46	ENSG00000114013	RSBN1	YLR080W	EMP46
MAGI3/OGG1	ENSG00000114026	MAGI3	YML060W	OGG1
CXCL2/ERG1	ENSG00000114054	CXCL2	YGR175C	ERG1
AFP/UFD4	ENSG00000114062	AFP	YKL010C	UFD4
COL4A4/VID28	ENSG00000114098	COL4A4	YIL017C	VID28
OSTM1/AAD14	ENSG00000114115	OSTM1	YNL331C	AAD14
CDH7/APC11	ENSG00000114125	CDH7	YDL008W	APC11
PCNP/MRP21	ENSG00000114126	PCNP	YBL090W	MRP21
ARG2/BDF1	ENSG00000114166	ARG2	YLR399C	BDF1
MEF2C/ARC19	ENSG00000114209	MEF2C	YKL013C	ARC19
PTPRC/BCY1	ENSG00000114302	PTPRC	YIL033C	BCY1
CACNA1S/UBP3	ENSG00000114316	CACNA1S	YER151C	UBP3
PKP1/YMR134W	ENSG00000114346	PKP1	YMR134W	YMR134W
UBA5/DOA4	ENSG00000114374	UBA5	YDR069C	DOA4
STK17B/RPL24A	ENSG00000114391	STK17B	YGL031C	RPL24A
CDC14B/YMR315W	ENSG00000114416	CDC14B	YMR315W	YMR315W
ZNF510/GPB2	ENSG00000114423	ZNF510	YAL056W	GPB2
LRP2/GLC3	ENSG00000114480	LRP2	YEL011W	GLC3
ZNF506/URA3	ENSG00000114491	ZNF506	YEL021W	URA3
DUSP12/NRD1	ENSG00000114503	DUSP12	YNL251C	NRD1
ENSG00000081770/VMA1	ENSG00000114573	ENSG00000081770	YDL185W	VMA1
CADPS2/TPN1	ENSG00000114638	CADPS2	YGL186C	TPN1
HSPB11/RRT13	ENSG00000114650	HSPB11	YER066W	RRT13
IL12RB2/YDR415C	ENSG00000114738	IL12RB2	YDR415C	YDR415C
SMARCD3/HFI1	ENSG00000114745	SMARCD3	YPL254W	HFI1
FYB/SUI1	ENSG00000114784	FYB	YNL244C	SUI1
MPP4/CPR4	ENSG00000114857	MPP4	YCR069W	CPR4
STRADB/TIF4631	ENSG00000114867	STRADB	YGR162W	TIF4631
BZW1/MOB1	ENSG00000114978	BZW1	YIL106W	MOB1
PGR/ARP1	ENSG00000115073	PGR	YHR129C	ARP1
ME2/ARP3	ENSG00000115091	ME2	YJR065C	ARP3
C5orf22/ARG8	ENSG00000115107	C5orf22	YOL140W	ARG8
CCNT2/YLR177W	ENSG00000115145	CCNT2	YLR177W	YLR177W
EPB41L3/HHT2	ENSG00000115163	EPB41L3	YNL031C	HHT2
COBLL1/YML079W	ENSG00000115207	COBLL1	YML079W	YML079W
DLG3/GCN3	ENSG00000115211	DLG3	YKR026C	GCN3
TRAF5/RPN11	ENSG00000115233	TRAF5	YFR004W	RPN11
MRPL22/PTC3	ENSG00000115241	MRPL22	YBL056W	PTC3
GEMIN5/YOP1	ENSG00000115255	GEMIN5	YPR028W	YOP1
OPRK1/KEX2	ENSG00000115257	OPRK1	YNL238W	KEX2
NFE2L1/CWH41	ENSG00000115275	NFE2L1	YGL027C	CWH41
GSK3B/NUM1	ENSG00000115306	GSK3B	YDR150W	NUM1
ITGB5/CUE4	ENSG00000115307	ITGB5	YML101C	CUE4
ERC1/TAE1	ENSG00000115318	ERC1	YBR261C	TAE1
XPO1/NAB2	ENSG00000115380	XPO1	YGL122C	NAB2
PALB2/SLX1	ENSG00000115392	PALB2	YBR228W	SLX1
DOPEY1/BSC2	ENSG00000115414	DOPEY1	YDR275W	BSC2
BCKDHB/BLI1	ENSG00000115415	BCKDHB	YKL061W	BLI1
KAT6A/SPS19	ENSG00000115425	KAT6A	YNL202W	SPS19
ULK2/GMH1	ENSG00000115446	ULK2	YKR030W	GMH1
GRHL2/CCT4	ENSG00000115484	GRHL2	YDL143W	CCT4
TNPO1/PLP1	ENSG00000115514	TNPO1	YDR183W	PLP1
P2RX5/HSH155	ENSG00000115524	P2RX5	YMR288W	HSH155
ITGAE/VPS24	ENSG00000115561	ITGAE	YKL041W	VPS24
DIS3/FLO1	ENSG00000115602	DIS3	YAR050W	FLO1
PIBF1/SPO12	ENSG00000115648	PIBF1	YHR152W	SPO12
ENSG00000083622/CSR2	ENSG00000115652	ENSG00000083622	YPR030W	CSR2
NUFIP1/DUR3	ENSG00000115665	NUFIP1	YHL016C	DUR3
RRAGB/SDS22	ENSG00000115685	RRAGB	YKL193C	SDS22
CYLD/MRPL38	ENSG00000115718	CYLD	YKL170W	MRPL38
SLC27A5/CNB1	ENSG00000115756	SLC27A5	YKL190W	CNB1
ZNF324/SPE1	ENSG00000115758	ZNF324	YKL184W	SPE1
ZNF446/RPL23B	ENSG00000115762	ZNF446	YER117W	RPL23B
ZNF8/GRH1	ENSG00000115806	ZNF8	YDR517W	GRH1
RPS5/FAR8	ENSG00000115808	RPS5	YMR029C	FAR8
FAT1/YMR114C	ENSG00000115850	FAT1	YMR114C	YMR114C
YTHDC1/DPS1	ENSG00000115866	YTHDC1	YLL018C	DPS1
CHMP2B/NOP6	ENSG00000115875	CHMP2B	YDL213C	NOP6
PPIE/CDC25	ENSG00000115904	PPIE	YLR310C	CDC25
ZMPSTE24/BNA5	ENSG00000115919	ZMPSTE24	YLR231C	BNA5
NOA1/VRP1	ENSG00000115935	NOA1	YLR337C	VRP1
REST/PNO1	ENSG00000115946	REST	YOR145C	PNO1
SSH1/ORC1	ENSG00000115947	SSH1	YML065W	ORC1
GSTP1/MRPS18	ENSG00000115963	GSTP1	YNL306W	MRPS18
APLP2/RVB2	ENSG00000115993	APLP2	YPL235W	RVB2
SLCO1A2/FKS1	ENSG00000116001	SLCO1A2	YLR342W	FKS1
WBP11/SMT3	ENSG00000116030	WBP11	YDR510W	SMT3
EIF3I/YLR297W	ENSG00000116044	EIF3I	YLR297W	YLR297W
TXLNA/MSH6	ENSG00000116062	TXLNA	YDR097C	MSH6
APOB/IRC24	ENSG00000116096	APOB	YIR036C	IRC24
NCOA1/ALO1	ENSG00000116133	NCOA1	YML086C	ALO1
KIF3C/RFA3	ENSG00000116147	KIF3C	YJL173C	RFA3
RAB10/STE14	ENSG00000116237	RAB10	YDR410C	STE14
GCKR/RPL22A	ENSG00000116251	GCKR	YLR061W	RPL22A
HADHA/VPS45	ENSG00000116266	HADHA	YGL095C	VPS45
MAPRE3/YIP5	ENSG00000116329	MAPRE3	YGL161C	YIP5
CAD/NPL3	ENSG00000116350	CAD	YDR432W	NPL3
CD59/ETR1	ENSG00000116353	CD59	YBR026C	ETR1
CD82/TGL5	ENSG00000116455	CD82	YOR081C	TGL5
ATRX/ATP4	ENSG00000116459	ATRX	YPL078C	ATP4
TAF9/YPT31	ENSG00000116473	TAF9	YER031C	YPT31
FCN1/BYE1	ENSG00000116539	FCN1	YKL005C	BYE1
MECOM/SPE3	ENSG00000116649	MECOM	YPR069C	SPE3
SCAMP1/STB6	ENSG00000116661	SCAMP1	YKL072W	STB6
PREP/REV7	ENSG00000116670	PREP	YIL139C	REV7
HACE1/YEL023C	ENSG00000116678	HACE1	YEL023C	YEL023C
SEH1L/YLH47	ENSG00000116679	SEH1L	YPR125W	YLH47
WDR47/FZO1	ENSG00000116688	WDR47	YBR179C	FZO1
OVGP1/EBS1	ENSG00000116698	OVGP1	YDR206W	EBS1
MAP3K4/GCD14	ENSG00000116731	MAP3K4	YJL125C	GCD14
PILRA/AMD1	ENSG00000116748	PILRA	YML035C	AMD1
IGSF9/MCR1	ENSG00000116750	IGSF9	YKL150W	MCR1
ABCB1/HSH49	ENSG00000116754	ABCB1	YOR319W	HSH49
AKR1B1/CYS3	ENSG00000116761	AKR1B1	YAL012W	CYS3
CPNE3/HDA3	ENSG00000116783	CPNE3	YPR179C	HDA3
RRN3/SOR2	ENSG00000116791	RRN3	YDL246C	SOR2
CTTN/MSW1	ENSG00000116874	CTTN	YDR268W	MSW1
MTIF2/MRPS28	ENSG00000116898	MTIF2	YDR337W	MRPS28
TTC39A/SLC1	ENSG00000116906	TTC39A	YDL052C	SLC1
EPS15/RPS12	ENSG00000116918	EPS15	YOR369C	RPS12
ORC1/YBP1	ENSG00000116954	ORC1	YBR216C	YBP1
MGST2/POS5	ENSG00000116962	MGST2	YPL188W	POS5
CHERP/YIL161W	ENSG00000116977	CHERP	YIL161W	YIL161W
ATG16L1/RPS10A	ENSG00000116983	ATG16L1	YOR293W	RPS10A
USP40/MHT1	ENSG00000116984	USP40	YLL062C	MHT1
RAD54L/SLM2	ENSG00000117020	RAD54L	YNL047C	SLM2
MAST2/RIB5	ENSG00000117091	MAST2	YBR256C	RIB5
DNAJA1/MIF2	ENSG00000117114	DNAJA1	YKL089W	MIF2
B4GALT1/SDH2	ENSG00000117118	B4GALT1	YLL041C	SDH2
CHMP5/SSF1	ENSG00000117133	CHMP5	YHR066W	SSF1
NFX1/RPH1	ENSG00000117139	NFX1	YER169W	RPH1
DIMT1/RPS13	ENSG00000117155	DIMT1	YDR064W	RPS13
IPO11/ROD1	ENSG00000117289	IPO11	YOR018W	ROD1
EIF2AK1/DYS1	ENSG00000117298	EIF2AK1	YHR068W	DYS1
EPDR1/GAL10	ENSG00000117308	EPDR1	YBR019C	GAL10
SEPHS1/YGL082W	ENSG00000117385	SEPHS1	YGL082W	YGL082W
MRPL28/GAL2	ENSG00000117394	MRPL28	YLR081W	GAL2
CEACAM6/EBP2	ENSG00000117395	CEACAM6	YKL172W	EBP2
RBM22/CDC20	ENSG00000117399	RBM22	YGL116W	CDC20
TMED2/KAP122	ENSG00000117408	TMED2	YGL016W	KAP122
ERO1LB/VMA16	ENSG00000117410	ERO1LB	YHR026W	VMA16
ZFAND6/GRE3	ENSG00000117448	ZFAND6	YHR104W	GRE3
TXLNG/AHP1	ENSG00000117450	TXLNG	YLR109W	AHP1
PPEF1/MSB4	ENSG00000117461	PPEF1	YOL112W	MSB4
LAT2/HAP3	ENSG00000117505	LAT2	YBL021C	HAP3
HUWE1/HEF3	ENSG00000117528	HUWE1	YNL014W	HEF3
ZW10/NYV1	ENSG00000117533	ZW10	YLR093C	NYV1
ALG9/DPH5	ENSG00000117543	ALG9	YLR172C	DPH5
MYBPC2/WWM1	ENSG00000117560	MYBPC2	YFL010C	WWM1
NOX4/PRX1	ENSG00000117592	NOX4	YBL064C	PRX1
ACOX3/YIR035C	ENSG00000117594	ACOX3	YIR035C	YIR035C
MTMR2/UTP25	ENSG00000117597	MTMR2	YIL091C	UTP25
PPP1R15A/RPC53	ENSG00000117614	PPP1R15A	YDL150W	RPC53
HSD17B14/YAP3	ENSG00000117632	HSD17B14	YHL009C	YAP3
TRIP6/KIN3	ENSG00000117650	TRIP6	YAR018C	KIN3
ACHE/YNL181W	ENSG00000117676	ACHE	YNL181W	YNL181W
FTL/RER2	ENSG00000117682	FTL	YBR002C	RER2
SRRT/PET191	ENSG00000117707	SRRT	YJR034W	PET191
BAX/SWI1	ENSG00000117713	BAX	YPL016W	SWI1
NLK/SPC72	ENSG00000117724	NLK	YAL047C	SPC72
PIGS/RFA2	ENSG00000117748	PIGS	YNL312W	RFA2
ATXN7L3/PEP12	ENSG00000117758	ATXN7L3	YOR036W	PEP12
PGS1/OSH2	ENSG00000117859	PGS1	YDL019C	OSH2
PSMC5/PEP4	ENSG00000117984	PSMC5	YPL154C	PEP4
UIMC1/IRR1	ENSG00000118007	UIMC1	YIL026C	IRR1
CETP/ARG4	ENSG00000118046	CETP	YHR018C	ARG4
MMP2/SET1	ENSG00000118058	MMP2	YHR119W	SET1
GNAO1/NTH2	ENSG00000118094	GNAO1	YBR001C	NTH2
OGFOD1/STS1	ENSG00000118193	OGFOD1	YIR011C	STS1
SH3BP2/MIG3	ENSG00000118263	SH3BP2	YER028C	MIG3
ADD1/MOT3	ENSG00000118495	ADD1	YMR070W	MOT3
C14orf166/YJR154W	ENSG00000118507	C14orf166	YJR154W	YJR154W
NID2/YPL067C	ENSG00000118508	NID2	YPL067C	YPL067C
GMCL1/YDR026C	ENSG00000118513	GMCL1	YDR026C	YDR026C
SF3B2/NPR1	ENSG00000118515	SF3B2	YNL183C	NPR1
KLHL42/CAR1	ENSG00000118520	KLHL42	YPL111W	CAR1
GNAS/YLR352W	ENSG00000118564	GNAS	YLR352W	YLR352W
DNM1L/SEC22	ENSG00000118640	DNM1L	YLR268W	SEC22
PTHLH/SWP1	ENSG00000118705	PTHLH	YMR149W	SWP1
PHACTR3/YGL036W	ENSG00000118873	PHACTR3	YGL036W	YGL036W
ERGIC2/MIG1	ENSG00000118922	ERGIC2	YGL035C	MIG1
TFAP2C/YUH1	ENSG00000118939	TFAP2C	YJR099W	YUH1
AURKA/SNX4	ENSG00000118960	AURKA	YJL036W	SNX4
PIR/PCL9	ENSG00000118971	PIR	YDL179W	PCL9
RFX2/TFC4	ENSG00000119041	RFX2	YGR047C	TFC4
SULT2B1/RAD6	ENSG00000119048	SULT2B1	YGL058W	RAD6
CNOT3/GUD1	ENSG00000119125	CNOT3	YDL238C	GUD1
GP6/YPR015C	ENSG00000119138	GP6	YPR015C	YPR015C
PTPN4/CFT2	ENSG00000119203	PTPN4	YLR115W	CFT2
DDX18/UTP10	ENSG00000119285	DDX18	YJL109C	UTP10
KHSRP/RAD23	ENSG00000119318	KHSRP	YEL037C	RAD23
GNA11/RTG1	ENSG00000119335	GNA11	YOL067C	RTG1
EDEM2/RRD2	ENSG00000119383	EDEM2	YPL152W	RRD2
DNMT3B/GLE1	ENSG00000119392	DNMT3B	YDL207W	GLE1
REM1/MTG2	ENSG00000119396	REM1	YHR168W	MTG2
TPX2/UTP4	ENSG00000119402	TPX2	YDR324C	UTP4
PDRG1/KIC1	ENSG00000119408	PDRG1	YHR102W	KIC1
EPB41L1/SIT4	ENSG00000119414	EPB41L1	YDL047W	SIT4
DOCK9/MIC14	ENSG00000119421	DOCK9	YDR031W	MIC14
DOCK3/SUC2	ENSG00000119535	DOCK3	YIL162W	SUC2
COQ9/VPS4	ENSG00000119541	COQ9	YPR173C	VPS4
CRLS1/YGK3	ENSG00000119638	CRLS1	YOL128C	YGK3
PPP1R13B/MLH3	ENSG00000119684	PPP1R13B	YPL164C	MLH3
SIGLEC1/PXA1	ENSG00000119688	SIGLEC1	YPL147W	PXA1
FKBP1A/CBC2	ENSG00000119707	FKBP1A	YPL178W	CBC2
NSFL1C/ALD4	ENSG00000119711	NSFL1C	YOR374W	ALD4
MAVS/GCD7	ENSG00000119718	MAVS	YLR291C	GCD7
F11/COQ6	ENSG00000119723	F11	YGR255C	COQ6
XRN2/TOM40	ENSG00000119725	XRN2	YMR203W	TOM40
DYNLL1/CCT8	ENSG00000119760	DYNLL1	YJL008C	CCT8
TESC/AXL1	ENSG00000119912	TESC	YPR122W	AXL1
SNX5/SWT1	ENSG00000119917	SNX5	YOR166C	SWT1
RPL6/TSR3	ENSG00000119929	RPL6	YOR006C	TSR3
MAPKAPK5/PIG2	ENSG00000119938	MAPKAPK5	YIL045W	PIG2
P2RX7/XKS1	ENSG00000119950	P2RX7	YGR194C	XKS1
ESF1/YHL042W	ENSG00000119965	ESF1	YHL042W	YHL042W
RBBP9/MAK11	ENSG00000120008	RBBP9	YKL021C	MAK11
ANAPC5/AAT2	ENSG00000120053	ANAPC5	YLR027C	AAT2
SLC23A2/MET17	ENSG00000120054	SLC23A2	YLR303W	MET17
TMEM230/PIS1	ENSG00000120088	TMEM230	YPR113W	PIS1
DZANK1/SDP1	ENSG00000120129	DZANK1	YIL113W	SDP1
KDM2B/RCL1	ENSG00000120158	KDM2B	YOL010W	RCL1
TASP1/MTR2	ENSG00000120253	TASP1	YKL186C	MTR2
GCN1L1/MRP2	ENSG00000120333	GCN1L1	YPR166C	MRP2
RPLP0/CCT2	ENSG00000120438	RPLP0	YIL142W	CCT2
PXN/RTA1	ENSG00000120457	PXN	YGR213C	RTA1
RPH3A/SSE2	ENSG00000120694	RPH3A	YBR169C	SSE2
TRMT6/ALG5	ENSG00000120697	TRMT6	YPL227C	ALG5
CHGB/RRP43	ENSG00000120699	CHGB	YCR035C	RRP43
PEBP1/SUP45	ENSG00000120705	PEBP1	YBR143C	SUP45
TBX5/YLR001C	ENSG00000120708	TBX5	YLR001C	YLR001C
BRAP/YER130C	ENSG00000120738	BRAP	YER130C	YER130C
ERP29/AIM17	ENSG00000120756	ERP29	YHL021C	AIM17
NOS1/UTP20	ENSG00000120800	NOS1	YBL004W	UTP20
FUS/FUS1	ENSG00000120802	FUS	YCL027W	FUS1
IGBP1/HTB2	ENSG00000120837	IGBP1	YBL002W	HTB2
FXYD3/LST8	ENSG00000120868	FXYD3	YNL006W	LST8
GANAB/FIP1	ENSG00000120885	GANAB	YJR093C	FIP1
GMIP/YAR064W	ENSG00000120907	GMIP	YAR064W	YAR064W
RBM41/YNL217W	ENSG00000120910	RBM41	YNL217W	YNL217W
BIRC5/YLR118C	ENSG00000120992	BIRC5	YLR118C	YLR118C
LAG3/RRI1	ENSG00000121022	LAG3	YDL216C	RRI1
MLF2/YGR017W	ENSG00000121067	MLF2	YGR017W	YGR017W
OTUB2/YML082W	ENSG00000121152	OTUB2	YML082W	YML082W
DDX24/RSB1	ENSG00000121361	DDX24	YOR049C	RSB1
ZBTB25/CTA1	ENSG00000121691	ZBTB25	YDR256C	CTA1
ARHGAP4/CST9	ENSG00000121741	ARHGAP4	YLR394W	CST9
ANKRD24/BUB2	ENSG00000121749	ANKRD24	YMR055C	BUB2
RCOR1/IDS2	ENSG00000121753	RCOR1	YJL146W	IDS2
LTBP4/SAN1	ENSG00000121848	LTBP4	YDR143C	SAN1
BLVRB/BI4	ENSG00000121858	BLVRB	Q0120	BI4
SLC9A1/YCR061W	ENSG00000121966	SLC9A1	YCR061W	YCR061W
SPTLC1/NUP188	ENSG00000122025	SPTLC1	YML103C	NUP188
PAPOLA/FZF1	ENSG00000122034	PAPOLA	YGL254W	FZF1
CCNK/EDC3	ENSG00000122085	CCNK	YEL015W	EDC3
PCBP4/INP52	ENSG00000122126	PCBP4	YNL106C	INP52
RGS1/MRP4	ENSG00000122140	RGS1	YHL004W	MRP4
MRPS33/COG5	ENSG00000122176	MRPS33	YNL051W	COG5
NDUFB2/COP1	ENSG00000122218	NDUFB2	YDL145C	COP1
ENSG00000090269/MPE1	ENSG00000122257	ENSG00000090269	YKL059C	MPE1
NUDC/MDM31	ENSG00000122299	NUDC	YHR194W	MDM31
MAEA/LRO1	ENSG00000122367	MAEA	YNR008W	LRO1
ICAM1/CDC3	ENSG00000122545	ICAM1	YLR314C	CDC3
STRN4/RNA15	ENSG00000122566	STRN4	YGL044C	RNA15
IRAK3/SLZ1	ENSG00000122705	IRAK3	YNL196C	SLZ1
LYZ/WTM1	ENSG00000122741	LYZ	YOR230W	WTM1
SI/YMR317W	ENSG00000122778	SI	YMR317W	YMR317W
MUL1/RSC2	ENSG00000122779	MUL1	YLR357W	RSC2
PDCD7/YPR011C	ENSG00000122912	PDCD7	YPR011C	YPR011C
SPG21/MF(ALPHA)1	ENSG00000122952	SPG21	YPL187W	MF(ALPHA)1
DNAJB11/MRD1	ENSG00000122965	DNAJB11	YPR112C	MRD1
THPO/BBP1	ENSG00000122966	THPO	YPL255W	BBP1
CHRD/DBP10	ENSG00000123064	CHRD	YDL031W	DBP10
FLT3LG/DMA2	ENSG00000123091	FLT3LG	YNL116W	DMA2
RAB11FIP3/YEL076C-A	ENSG00000123131	RAB11FIP3	YEL076C-A	YEL076C-A
GNPTG/PRP4	ENSG00000123154	GNPTG	YPR178W	PRP4
ZNF268/FMP45	ENSG00000123179	ZNF268	YDL222C	FMP45
GOLGA3/CCC2	ENSG00000123191	GOLGA3	YDR270W	CCC2
PABPC4/TIS11	ENSG00000123200	PABPC4	YLR136C	TIS11
CD209/PRD1	ENSG00000123213	CD209	YCL057W	PRD1
MCOLN1/SFH1	ENSG00000123219	MCOLN1	YLR321C	SFH1
EFNB1/TMA17	ENSG00000123240	EFNB1	YDL110C	TMA17
AARS/VPS66	ENSG00000123268	AARS	YPR139C	VPS66
GLG1/BUD14	ENSG00000123329	GLG1	YAR014C	BUD14
KIF4A/GIM5	ENSG00000123349	KIF4A	YML094W	GIM5
PLEKHG2/CDC5	ENSG00000123374	PLEKHG2	YMR001C	CDC5
PITPNM2/PRC1	ENSG00000123384	PITPNM2	YMR297W	PRC1
EXOC1/STP2	ENSG00000123411	EXOC1	YHR006W	STP2
DTX2/PPM2	ENSG00000123444	DTX2	YOL141W	PPM2
NLRC4/ATP11	ENSG00000123472	NLRC4	YNL315C	ATP11
NRCAM/LGE1	ENSG00000123562	NRCAM	YPL055C	LGE1
LAMB1/AVT4	ENSG00000123643	LAMB1	YNL101W	AVT4
SLC26A3/RRP45	ENSG00000123737	SLC26A3	YDR280W	RRP45
DLD/PFK26	ENSG00000123836	DLD	YIL107C	PFK26
WDR7/SPC29	ENSG00000123933	WDR7	YPL124W	SPC29
TXNL1/CKS1	ENSG00000123975	TXNL1	YBR135W	CKS1
IL5RA/LAP4	ENSG00000123992	IL5RA	YKL103C	LAP4
ITGA6/SPR6	ENSG00000123999	ITGA6	YER115C	SPR6
RAPGEF4/DIP5	ENSG00000124067	RAPGEF4	YPL265W	DIP5
ENSG00000091436/YKL091C	ENSG00000124120	ENSG00000091436	YKL091C	YKL091C
FH/GPI16	ENSG00000124155	FH	YHR188C	GPI16
SEL1L3/SCS2	ENSG00000124164	SEL1L3	YER120W	SCS2
TF/ATP15	ENSG00000124172	TF	YPL271W	ATP15
MYO15A/RVS167	ENSG00000124181	MYO15A	YDR388W	RVS167
APOH/GBP2	ENSG00000124193	APOH	YCL011C	GBP2
NLRP1/GEA2	ENSG00000124198	NLRP1	YEL022W	GEA2
ACKR6/CSE1	ENSG00000124207	ACKR6	YGL238W	CSE1
SPAG7/TEM1	ENSG00000124209	SPAG7	YML064C	TEM1
ORC6/MDM34	ENSG00000124214	ORC6	YGL219C	MDM34
ZC3HC1/UBA4	ENSG00000124217	ZC3HC1	YHR111W	UBA4
ESR1/TLG2	ENSG00000124222	ESR1	YOL018C	TLG2
RGS17/DRS1	ENSG00000124228	RGS17	YLL008W	DRS1
ANGPT2/YFR006W	ENSG00000124299	ANGPT2	YFR006W	YFR006W
CD200/SNC2	ENSG00000124333	CD200	YOR327C	SNC2
CMA1/RFU1	ENSG00000124356	CMA1	YLR073C	RFU1
PSME1/TOS1	ENSG00000124357	PSME1	YBR162C	TOS1
JPH4/PGS1	ENSG00000124422	JPH4	YCL004W	PGS1
MYH7/UBP8	ENSG00000124486	MYH7	YMR223W	UBP8
CEBPE/SAM37	ENSG00000124491	CEBPE	YMR060C	SAM37
SLC7A8/YHC1	ENSG00000124562	SLC7A8	YLR298C	YHC1
OSGEP/TFB2	ENSG00000124570	OSGEP	YPL122C	TFB2
RNF31/YBT1	ENSG00000124574	RNF31	YLL048C	YBT1
SCFD1/OST6	ENSG00000124641	SCFD1	YML019W	OST6
G2E3/KEL3	ENSG00000124702	G2E3	YPL263C	KEL3
HECTD1/CRG1	ENSG00000124713	HECTD1	YHR209W	CRG1
HNRNPC/MMR1	ENSG00000124731	HNRNPC	YLR190W	MMR1
RPGRIP1/ROX1	ENSG00000124766	RPGRIP1	YPR065W	ROX1
SUPT16H/SRL2	ENSG00000124782	SUPT16H	YLR082C	SRL2
TOX4/NUP1	ENSG00000124789	TOX4	YOR098C	NUP1
GEMIN2/EFB1	ENSG00000124802	GEMIN2	YAL003W	EFB1
TGM1/MSA1	ENSG00000124813	TGM1	YOR066W	MSA1
TINF2/YPT32	ENSG00000124839	TINF2	YGL210W	YPT32
DAZL/NSG2	ENSG00000124942	DAZL	YNL156C	NSG2
SEMA6A/CDC39	ENSG00000125107	SEMA6A	YCR093W	CDC39
TRPM7/TMN2	ENSG00000125304	TRPM7	YDR107C	TMN2
TYRO3/UPF3	ENSG00000125351	TYRO3	YGR072W	UPF3
WDR76/CWC24	ENSG00000125352	WDR76	YLR323C	CWC24
CAPN3/SYC1	ENSG00000125414	CAPN3	YOR179C	SYC1
SNAP23/GGA2	ENSG00000125447	SNAP23	YHR108W	GGA2
PHGDH/ADY2	ENSG00000125450	PHGDH	YCR010C	ADY2
COL9A3/REB1	ENSG00000125482	COL9A3	YBR049C	REB1
EZR/ESC2	ENSG00000125618	EZR	YDR363W	ESC2
MYL6/RPA135	ENSG00000125630	MYL6	YPR010C	RPA135
AGO1/YKL047W	ENSG00000125651	AGO1	YKL047W	YKL047W
TEKT2/THO2	ENSG00000125676	TEKT2	YNL139C	THO2
CLSPN/NSE5	ENSG00000125686	CLSPN	YML023C	NSE5
UNC13D/RPL23A	ENSG00000125691	UNC13D	YBL087C	RPL23A
DPYSL2/RGD1	ENSG00000125733	DPYSL2	YBR260C	RGD1
TGFB2/PMT4	ENSG00000125734	TGFB2	YJR143C	PMT4
NUP50/SMD2	ENSG00000125743	NUP50	YLR275W	SMD2
CDC45/RTN2	ENSG00000125744	CDC45	YDL204W	RTN2
COMT/SQT1	ENSG00000125746	COMT	YIR012W	SQT1
LRRFIP2/RPL18A	ENSG00000125753	LRRFIP2	YOL120C	RPL18A
HDAC6/HCM1	ENSG00000125798	HDAC6	YCR065W	HCM1
KRT31/PDC2	ENSG00000125817	KRT31	YDR081C	PDC2
CDC6/YCR076C	ENSG00000125818	CDC6	YCR076C	YCR076C
UPRT/SMB1	ENSG00000125835	UPRT	YER029C	SMB1
CDC23/YNL190W	ENSG00000125844	CDC23	YNL190W	YNL190W
CBX5/YDR222W	ENSG00000125845	CBX5	YDR222W	YDR222W
SUCO/PEX15	ENSG00000125863	SUCO	YOL044W	PEX15
MSH2/COF1	ENSG00000125868	MSH2	YLL050C	COF1
MAP3K1/MUD1	ENSG00000125870	MAP3K1	YBR119W	MUD1
DHPS/NAB6	ENSG00000125944	DHPS	YML117W	NAB6
HOOK2/INO2	ENSG00000125952	HOOK2	YDR123C	INO2
ARCN1/RAM1	ENSG00000125954	ARCN1	YDL090C	RAM1
PSMD5/ERV41	ENSG00000125991	PSMD5	YML067C	ERV41
PTGS1/SMC5	ENSG00000126001	PTGS1	YOL034W	SMC5
NUP188/PRE1	ENSG00000126067	NUP188	YER012W	PRE1
CRAT/SPC98	ENSG00000126216	CRAT	YNL126W	SPC98
SH2D3C/YJR084W	ENSG00000126226	SH2D3C	YJR084W	YJR084W
NANS/UBA2	ENSG00000126261	NANS	YDR390C	UBA2
DFNB31/DOT5	ENSG00000126432	DFNB31	YIL010W	DOT5
CWF19L1/HMT1	ENSG00000126457	CWF19L1	YBR034C	HMT1
SEMA4G/SDO1	ENSG00000126524	SEMA4G	YLR022C	SDO1
BTAF1/VPS30	ENSG00000126581	BTAF1	YPL120W	VPS30
IKZF5/ECM22	ENSG00000126746	IKZF5	YLR228C	ECM22
BLNK/BUD27	ENSG00000126756	BLNK	YFL023W	BUD27
SORBS1/TIM22	ENSG00000126768	SORBS1	YDL217C	TIM22
BAMBI/SPO21	ENSG00000126777	BAMBI	YOL091W	SPO21
IL11/YDL206W	ENSG00000126787	IL11	YDL206W	YDL206W
MYO3A/SSA4	ENSG00000126803	MYO3A	YER103W	SSA4
WAC/URB2	ENSG00000126838	WAC	YJR041C	URB2
CREM/GEM1	ENSG00000126858	CREM	YAL048C	GEM1
NUBP2/CAC2	ENSG00000126883	NUBP2	YML102W	CAC2
HIVEP1/PBS2	ENSG00000126934	HIVEP1	YJL128C	PBS2
TREM2/RPS16A	ENSG00000126945	TREM2	YMR143W	RPS16A
CRISP3/TIM8	ENSG00000126953	CRISP3	YJR135W-A	TIM8
FKBP5/CNE1	ENSG00000127022	FKBP5	YAL058W	CNE1
SRPK1/VIP1	ENSG00000127241	SRPK1	YLR410W	VIP1
BRPF3/YOL075C	ENSG00000127412	BRPF3	YOL075C	YOL075C
MRPS18A/SVF1	ENSG00000127415	MRPS18A	YDR346C	SVF1
ENSG00000096087/EMC1	ENSG00000127463	ENSG00000096087	YCL045C	EMC1
EFHC1/SIN3	ENSG00000127511	EFHC1	YOL004W	SIN3
NCR2/SLY41	ENSG00000127526	NCR2	YOR307C	SLY41
HSP90AB1/NUP82	ENSG00000127527	HSP90AB1	YJL061W	NUP82
MLN/RIM101	ENSG00000127528	MLN	YHL027W	RIM101
CDC5L/SPC110	ENSG00000127603	CDC5L	YDR356W	SPC110
ITPR3/RSC4	ENSG00000127616	ITPR3	YKR008W	RSC4
ZNF184/GIS1	ENSG00000127663	ZNF184	YDR096W	GIS1
DSP/TUB1	ENSG00000127824	DSP	YML085C	TUB1
SIRT1/SCW11	ENSG00000127831	SIRT1	YGL028C	SCW11
HNRNPH3/PHO3	ENSG00000127884	HNRNPH3	YBR092C	PHO3
JAK2/UTP8	ENSG00000127914	JAK2	YGR128C	UTP8
IL12RB1/EIS1	ENSG00000127946	IL12RB1	YMR031C	EIS1
ABL1/OCA1	ENSG00000127947	ABL1	YNL099C	OCA1
ACOT7/GPA2	ENSG00000127955	ACOT7	YER020W	GPA2
SH3GLB1/PEX1	ENSG00000127980	SH3GLB1	YKL197C	PEX1
CDC7/DUS3	ENSG00000128016	CDC7	YLR401C	DUS3
PCSK5/ADE1	ENSG00000128050	PCSK5	YAR015W	ADE1
SCD/ADE4	ENSG00000128059	SCD	YMR300C	ADE4
TMED1/RDL2	ENSG00000128309	TMED1	YOR286W	RDL2
ABLIM1/TUM1	ENSG00000128311	ABLIM1	YOR251C	TUM1
RAB18/REC107	ENSG00000128335	RAB18	YJR021C	REC107
NRP1/RHO5	ENSG00000128340	NRP1	YNL180C	RHO5
PRTFDC1/MAK31	ENSG00000128534	PRTFDC1	YCR020C-A	MAK31
TSPAN15/KRI1	ENSG00000128585	TSPAN15	YNL308C	KRI1
MAST3/JJJ1	ENSG00000128590	MAST3	YNL227C	JJJ1
MZF1/NMA1	ENSG00000128591	MZF1	YLR328W	NMA1
MYO9B/ANP1	ENSG00000128604	MYO9B	YEL036C	ANP1
PSMD8/MRPS12	ENSG00000128626	PSMD8	YNR036C	MRPS12
SETD1A/YHR219W	ENSG00000128641	SETD1A	YHR219W	YHR219W
MAGEB2/HAT1	ENSG00000128708	MAGEB2	YPL001W	HAT1
EFNA2/ADD66	ENSG00000128789	EFNA2	YKL206C	ADD66
CIRBP/INO80	ENSG00000128908	CIRBP	YGL150C	INO80
ATP5D/DAL82	ENSG00000128944	ATP5D	YNL314W	DAL82
IGFALS/DUT1	ENSG00000128951	IGFALS	YBR252W	DUT1
HNRNPM/LCP5	ENSG00000129071	HNRNPM	YER127W	LCP5
MARCH2/SEC26	ENSG00000129083	MARCH2	YDR238C	SEC26
NDUFB7/PRE5	ENSG00000129084	NDUFB7	YMR314W	PRE5
TECR/ECM38	ENSG00000129103	TECR	YLR299W	ECM38
TIMM13/SPO14	ENSG00000129219	TIMM13	YKR031C	SPO14
CDC34/DIA2	ENSG00000129221	CDC34	YOR080W	DIA2
MTAP/TRX3	ENSG00000129235	MTAP	YCR083W	TRX3
POLR2E/SPC105	ENSG00000129422	POLR2E	YGL093W	SPC105
POLRMT/GNP1	ENSG00000129473	POLRMT	YDR508C	GNP1
HCN2/SEC6	ENSG00000129484	HCN2	YIL068C	SEC6
GADD45B/RPS26A	ENSG00000129518	GADD45B	YGL189C	RPS26A
MADCAM1/ENP2	ENSG00000129521	MADCAM1	YGR145W	ENP2
MKNK2/WSC3	ENSG00000129538	MKNK2	YOL105C	WSC3
ENSG00000099882/RUB1	ENSG00000129559	ENSG00000099882	YDR139C	RUB1
ARVCF/OST2	ENSG00000129562	ARVCF	YOR103C	OST2
RANBP1/CSR1	ENSG00000129657	RANBP1	YLR380W	CSR1
KLHL22/YLR243W	ENSG00000129675	KLHL22	YLR243W	YLR243W
MED15/BRE2	ENSG00000129691	MED15	YLR015W	BRE2
SERPIND1/RPS4B	ENSG00000129824	SERPIND1	YHR203C	RPS4B
SNAP29/THI20	ENSG00000129946	SNAP29	YOL055C	THI20
CRKL/DPP1	ENSG00000129951	CRKL	YDR284C	DPP1
LZTR1/RMT2	ENSG00000130005	LZTR1	YDR465C	RMT2
MMP11/HPA3	ENSG00000130066	MMP11	YEL066W	HPA3
CECR2/NOG2	ENSG00000130119	CECR2	YNR053C	NOG2
SMARCB1/NTE1	ENSG00000130147	SMARCB1	YML059C	NTE1
P2RX6/YML6	ENSG00000130158	P2RX6	YML025C	YML6
DERL3/ELF1	ENSG00000130165	DERL3	YKL160W	ELF1
ENSG00000099964/CDC16	ENSG00000130177	ENSG00000099964	YKL022C	CDC16
BCL2L13/MNT4	ENSG00000130203	BCL2L13	YNR059W	MNT4
ENSG00000099972/STE13	ENSG00000130226	ENSG00000099972	YOR219C	STE13
DDT/YMR185W	ENSG00000130227	DDT	YMR185W	YMR185W
OSM/THO1	ENSG00000130254	OSM	YER063W	THO1
CABIN1/MSS1	ENSG00000130299	CABIN1	YMR023C	MSS1
TBC1D10A/YDR115W	ENSG00000130312	TBC1D10A	YDR115W	YDR115W
SUSD2/SOL2	ENSG00000130313	SUSD2	YCR073W-A	SOL2
SF3A1/LSM7	ENSG00000130332	SF3A1	YNL147W	LSM7
SEC14L2/YGL185C	ENSG00000130414	SEC14L2	YGL185C	YGL185C
ENSG00000100010/ARC40	ENSG00000130429	ENSG00000100010	YBR234C	ARC40
PPIL2/LSM4	ENSG00000130520	PPIL2	YER112W	LSM4
SNRPD3/RUP1	ENSG00000130560	SNRPD3	YOR138C	RUP1
PES1/YDL086W	ENSG00000130635	PES1	YDL086W	YDL086W
MAPK1/CLB3	ENSG00000130638	MAPK1	YDL155W	CLB3
GGT1/SPC97	ENSG00000130640	GGT1	YHR172W	SPC97
PPM1F/ARK1	ENSG00000130669	PPM1F	YNL020C	ARK1
TOP3B/ADH6	ENSG00000130684	TOP3B	YMR318C	ADH6
DGCR14/RPN13	ENSG00000130706	DGCR14	YLR421C	RPN13
CRYBB2P1/ARG1	ENSG00000130707	CRYBB2P1	YOL058W	ARG1
MFNG/UBC12	ENSG00000130725	MFNG	YLR306W	UBC12
CARD10/JHD2	ENSG00000130726	CARD10	YJR119C	JHD2
SLC25A1/FRS1	ENSG00000130764	SLC25A1	YLR060W	FRS1
ADRBK2/INH1	ENSG00000130770	ADRBK2	YDL181W	INH1
LGALS2/BIK1	ENSG00000130779	LGALS2	YCL029C	BIK1
GGA1/SLA2	ENSG00000130787	GGA1	YNL243W	SLA2
HIRA/RPF1	ENSG00000130810	HIRA	YHR088W	RPF1
SH3BP1/TIF35	ENSG00000130811	SH3BP1	YDR429C	TIF35
LGALS1/BRE5	ENSG00000130816	LGALS1	YNR051C	BRE5
HPS4/OCA6	ENSG00000130829	HPS4	YDR067C	OCA6
ENSG00000100101/PHO8	ENSG00000130830	ENSG00000100101	YDR481C	PHO8
PATZ1/UFD2	ENSG00000130939	PATZ1	YDL190C	UFD2
TRIOBP/UBA1	ENSG00000130985	TRIOBP	YKL210W	UBA1
TFIP11/YFR016C	ENSG00000131016	TFIP11	YFR016C	YFR016C
GCAT/AAR2	ENSG00000131043	GCAT	YBL074C	AAR2
ENSG00000100118/SFH5	ENSG00000131089	ENSG00000100118	YJL145W	SFH5
CRYBB1/TIM13	ENSG00000131142	CRYBB1	YGR181W	TIM13
EIF3L/COX5A	ENSG00000131143	EIF3L	YNL052W	COX5A
NHP2L1/PSF2	ENSG00000131153	NHP2L1	YJL072C	PSF2
MICALL1/AIM13	ENSG00000131165	MICALL1	YFR011C	AIM13
ENSG00000100141/BNA2	ENSG00000131203	ENSG00000100141	YJR078W	BNA2
POLR2F/BIT2	ENSG00000131233	POLR2F	YBR270C	BIT2
SOX10/MCM22	ENSG00000131323	SOX10	YJR135C	MCM22
CCDC134/IDP1	ENSG00000131370	CCDC134	YDL066W	IDP1
PICK1/GYP6	ENSG00000131374	PICK1	YJL044C	GYP6
TTC28/RIM13	ENSG00000131375	TTC28	YMR154C	RIM13
SLC16A8/DOG1	ENSG00000131462	SLC16A8	YHR044C	DOG1
CENPM/GRC3	ENSG00000131467	CENPM	YLL035W	GRC3
SEPT3/RPL27B	ENSG00000131469	SEPT3	YDR471W	RPL27B
SLC5A1/MSC1	ENSG00000131470	SLC5A1	YML128C	MSC1
TPTEP1/VPS25	ENSG00000131475	TPTEP1	YJR102C	VPS25
DDX17/MRPL51	ENSG00000131495	DDX17	YPR100W	MRPL51
DMC1/YEL020C	ENSG00000131503	DMC1	YEL020C	YEL020C
TCF20/BNI1	ENSG00000131504	TCF20	YNL271C	BNI1
CBY1/BSD2	ENSG00000131507	CBY1	YBR290W	BSD2
TOMM22/UBC5	ENSG00000131508	TOMM22	YDR059C	UBC5
RTDR1/SEC8	ENSG00000131558	RTDR1	YPR055W	SEC8
XBP1/MRS4	ENSG00000131653	XBP1	YKR052C	MRS4
FBXO7/ACO2	ENSG00000131730	FBXO7	YJL200C	ACO2
GTPBP1/TOP2	ENSG00000131747	GTPBP1	YNL088W	TOP2
POLDIP3/YPS7	ENSG00000131773	POLDIP3	YDR349C	YPS7
TIMP3/GAL83	ENSG00000131791	TIMP3	YER027C	GAL83
PPP6R2/LHP1	ENSG00000131795	PPP6R2	YDL051W	LHP1
SBF1/PDA1	ENSG00000131828	SBF1	YER178W	PDA1
SUN2/BRO1	ENSG00000131941	SUN2	YPL084W	BRO1
CYB5R3/ARP10	ENSG00000131966	CYB5R3	YDR106W	ARP10
DNAL4/FOL2	ENSG00000131979	DNAL4	YGR267C	FOL2
ENSG00000100262/CAJ1	ENSG00000132002	ENSG00000100262	YER048C	CAJ1
PACSIN2/SDS24	ENSG00000132024	PACSIN2	YBR214W	SDS24
AP1B1/ACC1	ENSG00000132142	AP1B1	YNR016C	ACC1
HMGXB4/DHR2	ENSG00000132153	HMGXB4	YKL078W	DHR2
TOM1/KKQ8	ENSG00000132155	TOM1	YKL168C	KKQ8
NEFH/ERG27	ENSG00000132196	NEFH	YLR100W	ERG27
BIK/SLX8	ENSG00000132256	BIK	YER116C	SLX8
HMOX1/PIN2	ENSG00000132274	HMOX1	YOR104W	PIN2
THOC5/BUD32	ENSG00000132275	THOC5	YGR262C	BUD32
MCM5/TNA1	ENSG00000132326	MCM5	YGR260W	TNA1
ARSA/PTP3	ENSG00000132334	ARSA	YER075C	PTP3
TSPO/GSP1	ENSG00000132341	TSPO	YLR293C	GSP1
RASD2/CLU1	ENSG00000132361	RASD2	YMR012W	CLU1
CBX7/INP54	ENSG00000132376	CBX7	YOL065C	INP54
PDGFB/RFA1	ENSG00000132383	PDGFB	YAR007C	RFA1
ACR/GPM3	ENSG00000132388	ACR	YOL056W	GPM3
RPL3/YCR043C	ENSG00000132424	RPL3	YCR043C	YCR043C
ZMAT5/RPL26B	ENSG00000132463	ZMAT5	YGR034W	RPL26B
RBFOX2/HHT1	ENSG00000132475	RBFOX2	YBR010W	HHT1
TAB1/MMF1	ENSG00000132541	TAB1	YIL051C	MMF1
ASCC2/SWM1	ENSG00000132604	ASCC2	YDR260C	SWM1
MTMR3/SAP1	ENSG00000132612	MTMR3	YER047C	SAP1
SMCR7L/SEC9	ENSG00000132639	SMCR7L	YGR009C	SEC9
APOL1/POL30	ENSG00000132646	APOL1	YBR088C	POL30
MYH9/SUN4	ENSG00000132692	MYH9	YNL066W	SUN4
SAMM50/CPS1	ENSG00000132694	SAMM50	YJL172W	CPS1
GRAP2/HCS1	ENSG00000132740	GRAP2	YKL017C	HCS1
EIF3D/DPH1	ENSG00000132768	EIF3D	YIL103W	DPH1
TNRC6B/YKL133C	ENSG00000132792	TNRC6B	YKL133C	YKL133C
ENSG00000100357/APL6	ENSG00000132842	ENSG00000100357	YGR261C	APL6
SGSM3/GLN4	ENSG00000132855	SGSM3	YOR168W	GLN4
IFT27/PHM6	ENSG00000132912	IFT27	YDR281C	PHM6
KIAA0930/SLK19	ENSG00000133020	KIAA0930	YOR195W	SLK19
NCF4/MYO1	ENSG00000133026	NCF4	YHR023W	MYO1
CSF2RB/YHR113W	ENSG00000133059	CSF2RB	YHR113W	YHR113W
SLC25A17/POP3	ENSG00000133069	SLC25A17	YNL282W	POP3
UPK3A/CLB5	ENSG00000133101	UPK3A	YPR120C	CLB5
KCTD17/TMA19	ENSG00000133112	KCTD17	YKL056C	TMA19
ST13/RFC4	ENSG00000133119	ST13	YOL094C	RFC4
IL2RB/LPX1	ENSG00000133121	IL2RB	YOR084W	LPX1
RBX1/DMA1	ENSG00000133135	RBX1	YHR115C	DMA1
EP300/ZRT3	ENSG00000133195	EP300	YKL175W	ZRT3
L3MBTL2/FRK1	ENSG00000133216	L3MBTL2	YPL141C	FRK1
RANGAP1/MKS1	ENSG00000133246	RANGAP1	YNL076W	MKS1
ZC3H7B/DUG1	ENSG00000133313	ZC3H7B	YFR044C	DUG1
PHF5A/NSA1	ENSG00000133316	PHF5A	YGL111W	NSA1
ACO2/TVP15	ENSG00000133318	ACO2	YDR100W	TVP15
POLR3H/NUT2	ENSG00000133398	POLR3H	YPR168W	NUT2
PMM1/BST1	ENSG00000133424	PMM1	YFL025C	BST1
BRD1/LEE1	ENSG00000133606	BRD1	YPL054W	LEE1
MLC1/RAS2	ENSG00000133703	MLC1	YNL098C	RAS2
HDAC10/CDC60	ENSG00000133706	HDAC10	YPL160W	CDC60
FKBP3/INM1	ENSG00000133731	FKBP3	YHR046C	INM1
CTSG/RAS1	ENSG00000133818	CTSG	YOR101W	RAS1
GZMB/YMR226C	ENSG00000133835	GZMB	YMR226C	YMR226C
RBM23/DNF3	ENSG00000133858	RBM23	YMR162C	DNF3
PRMT5/ERG28	ENSG00000133935	PRMT5	YER044C	ERG28
AP4S1/COX16	ENSG00000133983	AP4S1	YJL003W	COX16
POLE2/MED6	ENSG00000133997	POLE2	YHR058C	MED6
SOS2/SUI2	ENSG00000134001	SOS2	YJR007W	SUI2
CDKL1/ELP3	ENSG00000134014	CDKL1	YPL086C	ELP3
NIN/CLB6	ENSG00000134057	NIN	YGR109C	CLB6
PYGL/RIM11	ENSG00000134072	PYGL	YMR139W	RIM11
TRIM9/MNL1	ENSG00000134109	TRIM9	YHR204W	MNL1
PSMC6/AAD6	ENSG00000134152	PSMC6	YFL056C	AAD6
CDKN3/CDC24	ENSG00000134215	CDKN3	YAL041W	CDC24
ATP6V1D/VTH2	ENSG00000134243	ATP6V1D	YJL222W	VTH2
PIGH/RIB4	ENSG00000134262	PIGH	YOL143C	RIB4
PSMA3/ARF2	ENSG00000134287	PSMA3	YDL137W	ARF2
VTI1B/AVT2	ENSG00000134294	VTI1B	YEL064C	AVT2
TIMM9/BMH1	ENSG00000134308	TIMM9	YER177W	BMH1
GSTZ1/SRS2	ENSG00000134313	GSTZ1	YJL092W	SRS2
AHSA1/RIO2	ENSG00000134318	AHSA1	YNL207W	RIO2
DAAM1/PRM7	ENSG00000134352	DAAM1	YDL039C	PRM7
SPTLC2/SIM1	ENSG00000134365	SPTLC2	YIL123W	SIM1
RIN3/TIM17	ENSG00000134375	RIN3	YJL143W	TIM17
SNW1/PEA2	ENSG00000134376	SNW1	YER149C	PEA2
CHGA/DED81	ENSG00000134440	CHGA	YHR019C	DED81
ITPK1/NSR1	ENSG00000134453	ITPK1	YGR159C	NSR1
PPM1A/CCL1	ENSG00000134480	PPM1A	YPR025C	CCL1
SIX4/TAT1	ENSG00000134489	SIX4	YBR069C	TAT1
ASB2/YNR040W	ENSG00000134571	ASB2	YNR040W	YNR040W
ERH/SAR1	ENSG00000134594	ERH	YPL218W	SAR1
HIF1A/CIN1	ENSG00000134627	HIF1A	YOR349W	CIN1
SRSF5/MPT5	ENSG00000134644	SRSF5	YGL178W	MPT5
EIF5/PRP38	ENSG00000134748	EIF5	YGR075C	PRP38
SERPINA4/AIM44	ENSG00000134757	SERPINA4	YPL158C	AIM44
SLC8A3/RPS27A	ENSG00000134758	SLC8A3	YKL156W	RPS27A
DICER1/GDT1	ENSG00000134851	DICER1	YBR187W	GDT1
MTHFD1/FUS3	ENSG00000134853	MTHFD1	YBL016W	FUS3
TCL1A/YOL073C	ENSG00000134882	TCL1A	YOL073C	YOL073C
ZC3H14/RAD27	ENSG00000134899	ZC3H14	YKL113C	RAD27
TELO2/RRT12	ENSG00000134900	TELO2	YCR045C	RRT12
BDKRB1/TRM112	ENSG00000134909	BDKRB1	YNR046W	TRM112
GSKIP/STT3	ENSG00000134910	GSKIP	YGL022W	STT3
VRK1/ATF1	ENSG00000134954	VRK1	YOR377W	ATF1
PSMC1/IES2	ENSG00000134982	PSMC1	YNL215W	IES2
RPS6KA5/FMN1	ENSG00000135002	RPS6KA5	YDR236C	FMN1
PSMB5/DSK2	ENSG00000135018	PSMB5	YMR276W	DSK2
YY1/PDH1	ENSG00000135046	YY1	YPR002W	PDH1
ACIN1/SNF3	ENSG00000135047	ACIN1	YDL194W	SNF3
CCNB1IP1/URE2	ENSG00000135049	CCNB1IP1	YNL229C	URE2
TRIP11/SER1	ENSG00000135069	TRIP11	YOR184W	SER1
APEX1/MSB1	ENSG00000135148	APEX1	YOR188W	MSB1
ENSG00000100829/ALG2	ENSG00000135218	ENSG00000100829	YGL065C	ALG2
PABPN1/MTO1	ENSG00000135297	PABPN1	YGL236C	MTO1
EFS/YHR202W	ENSG00000135318	EFS	YHR202W	YHR202W
ARHGAP5/ORC3	ENSG00000135336	ARHGAP5	YLL004W	ORC3
CINP/IRE1	ENSG00000135341	CINP	YHR079C	IRE1
SRP54/YJL213W	ENSG00000135363	SRP54	YJL213W	YJL213W
CPNE6/KRE33	ENSG00000135372	CPNE6	YNL132W	KRE33
CHD8/APN1	ENSG00000135374	CHD8	YKL114C	APN1
PSMA6/HLJ1	ENSG00000135392	PSMA6	YMR161W	HLJ1
NFKBIA/DGA1	ENSG00000135407	NFKBIA	YOR245C	DGA1
EMC9/YLR426W	ENSG00000135437	EMC9	YLR426W	YLR426W
PSME2/GTS1	ENSG00000135439	PSME2	YGL181W	GTS1
BRMS1L/PAN2	ENSG00000135473	BRMS1L	YGL094C	PAN2
ENSG00000100931/NOP13	ENSG00000135486	ENSG00000100931	YNL175C	NOP13
SEC23A/SUL1	ENSG00000135502	SEC23A	YBR294W	SUL1
PNN/YOS9	ENSG00000135506	PNN	YDR057W	YOS9
RABGGTA/YFL054C	ENSG00000135517	RABGGTA	YFL054C	YFL054C
NFATC4/DGR2	ENSG00000135541	NFATC4	YKL121W	DGR2
PLTP/CDC19	ENSG00000135622	PLTP	YAL038W	CDC19
PCIF1/CCT3	ENSG00000135624	PCIF1	YJL014W	CCT3
GSS/UBP12	ENSG00000135655	GSS	YJL197W	UBP12
MMP9/YGR283C	ENSG00000135679	MMP9	YGR283C	YGR283C
TRPC4AP/YDR042C	ENSG00000135720	TRPC4AP	YDR042C	YDR042C
PYGB/TOK1	ENSG00000135750	PYGB	YJL093C	TOK1
PROCR/LST4	ENSG00000135763	PROCR	YKL176C	LST4
GINS1/PBY1	ENSG00000135766	GINS1	YBR094W	PBY1
NINL/SPT8	ENSG00000135801	NINL	YLR055C	SPT8
CD40/GLN1	ENSG00000135821	CD40	YPR035W	GLN1
UQCC/VAM7	ENSG00000135823	UQCC	YGL212W	VAM7
ZMYND8/PRP22	ENSG00000135829	ZMYND8	YER013W	PRP22
SGK2/MBA1	ENSG00000135837	SGK2	YBR185C	MBA1
IFT52/GPI2	ENSG00000135845	IFT52	YPL076W	GPI2
MYBL2/NOP53	ENSG00000135862	MYBL2	YPL146C	NOP53
HNF4A/MRPL3	ENSG00000135900	HNF4A	YMR024W	MRPL3
SLA2/YML083C	ENSG00000135903	SLA2	YML083C	YML083C
C20orf24/DJP1	ENSG00000135924	C20orf24	YIR004W	DJP1
NFATC2/CDC33	ENSG00000135930	NFATC2	YOL139C	CDC33
STK4/PKP2	ENSG00000135932	STK4	YGL059W	PKP2
PFDN4/COX4	ENSG00000135940	PFDN4	YGL187C	COX4
DOK5/ISU1	ENSG00000136003	DOK5	YPL135W	ISU1
CSTF1/CTK1	ENSG00000136021	CSTF1	YKL139W	CTK1
BMP7/BUD21	ENSG00000136026	BMP7	YOR078W	BUD21
RAE1/YGR117C	ENSG00000136040	RAE1	YGR117C	YGR117C
TPD52L2/NUR1	ENSG00000136044	TPD52L2	YDL089W	NUR1
DNAJC5/PWP1	ENSG00000136045	DNAJC5	YLR196W	PWP1
NELFCD/PLB2	ENSG00000136068	NELFCD	YMR006C	PLB2
PRPF6/RRN7	ENSG00000136098	PRPF6	YJL025W	RRN7
TUBB1/VPS36	ENSG00000136100	TUBB1	YLR417W	VPS36
PSMA7/GYL1	ENSG00000136111	PSMA7	YMR192W	GYL1
NTSR1/YNL134C	ENSG00000136143	NTSR1	YNL134C	YNL134C
MRGBP/STE18	ENSG00000136158	MRGBP	YJR086W	STE18
DIDO1/FMP25	ENSG00000136161	DIDO1	YLR077W	FMP25
GID8/CDC42	ENSG00000136238	GID8	YLR229C	CDC42
BIRC7/SWF1	ENSG00000136247	BIRC7	YDR126W	SWF1
ARFGAP1/DBP9	ENSG00000136271	ARFGAP1	YLR276C	DBP9
AVP/FAU1	ENSG00000136371	AVP	YER183C	FAU1
COL20A1/OKP1	ENSG00000136436	COL20A1	YGR179C	OKP1
CHRNA4/NMT1	ENSG00000136448	CHRNA4	YLR195C	NMT1
EEF1A2/HRB1	ENSG00000136450	EEF1A2	YNL004W	HRB1
PTK6/YGR021W	ENSG00000136463	PTK6	YGR021W	YGR021W
GMEB2/SAS3	ENSG00000136504	GMEB2	YBL052C	SAS3
C20orf27/GAP1	ENSG00000136521	C20orf27	YKR039W	GAP1
SPEF1/MRPL4	ENSG00000136522	SPEF1	YLR439W	MRPL4
CDC25B/YGR250C	ENSG00000136527	CDC25B	YGR250C	YGR250C
ARFRP1/EMP47	ENSG00000136560	ARFRP1	YFL048C	EMP47
NDUFAF5/YHR020W	ENSG00000136628	NDUFAF5	YHR020W	YHR020W
TRIB3/VPS33	ENSG00000136631	TRIB3	YLR396C	VPS33
RASSF2/SNX3	ENSG00000136643	RASSF2	YOR357C	SNX3
CSNK2A1/YSP1	ENSG00000136653	CSNK2A1	YHR155W	YSP1
ANGPT4/FSF1	ENSG00000136695	ANGPT4	YOR271C	FSF1
HM13/YAP1801	ENSG00000136715	HM13	YHR161C	YAP1801
SNPH/YPR174C	ENSG00000136717	SNPH	YPR174C	YPR174C
MYLK2/IMP4	ENSG00000136718	MYLK2	YNL075W	IMP4
SIRPB1/KRE5	ENSG00000136731	SIRPB1	YOR336W	KRE5
SEC23B/HSE1	ENSG00000136738	SEC23B	YHL002W	HSE1
FERMT1/NFS1	ENSG00000136750	FERMT1	YCL017C	NFS1
HAO1/YME1	ENSG00000136758	HAO1	YPR024W	YME1
PDYN/SIS1	ENSG00000136770	PDYN	YNL007C	SIS1
PLCB4/HRK1	ENSG00000136807	PLCB4	YOR267C	HRK1
MYL9/TRX2	ENSG00000136810	MYL9	YGR209C	TRX2
HCK/ECM29	ENSG00000136813	HCK	YHL030W	ECM29
CRNKL1/SMC2	ENSG00000136824	CRNKL1	YFR031C	SMC2
POFUT1/HSP104	ENSG00000136827	POFUT1	YLL026W	HSP104
SAMHD1/BUD2	ENSG00000136848	SAMHD1	YKL092C	BUD2
PAK7/SEC1	ENSG00000136854	PAK7	YDR164C	SEC1
KIF3B/YPL260W	ENSG00000136861	KIF3B	YPL260W	YPL260W
NOP56/SAD1	ENSG00000136878	NOP56	YFR005C	SAD1
IDH3B/VMA10	ENSG00000136888	IDH3B	YHR039C-A	VMA10
MAPRE1/IPI1	ENSG00000136891	MAPRE1	YHR085W	IPI1
JAG1/PUP1	ENSG00000136930	JAG1	YOR157C	PUP1
CDK5RAP1/KEL1	ENSG00000136933	CDK5RAP1	YHR158C	KEL1
SNTA1/RKM2	ENSG00000136937	SNTA1	YDR198C	RKM2
OXT/PLP2	ENSG00000136940	OXT	YOR281C	PLP2
TTI1/RPL35B	ENSG00000136942	TTI1	YDL136W	RPL35B
E2F1/DCC1	ENSG00000136982	E2F1	YCL016C	DCC1
RPRD1B/DFM1	ENSG00000136986	RPRD1B	YDR411C	DFM1
PXMP4/RPA49	ENSG00000137054	PXMP4	YNL248C	RPA49
CHMP4B/DOA1	ENSG00000137055	CHMP4B	YKL213C	DOA1
BPI/HNT3	ENSG00000137074	BPI	YOR258W	HNT3
CST3/ADE5,7	ENSG00000137076	CST3	YGL234W	ADE5,7
ASIP/GOR1	ENSG00000137106	ASIP	YNL274C	GOR1
CST4/RPS6B	ENSG00000137154	CST4	YBR181C	RPS6B
ACTR5/STB4	ENSG00000137203	ACTR5	YMR019W	STB4
WFDC2/POP8	ENSG00000137265	WFDC2	YBL018C	POP8
AHCY/PRR1	ENSG00000137275	AHCY	YKL116C	PRR1
DHX35/BMS1	ENSG00000137312	DHX35	YPL217C	BMS1
DNTTIP1/SNF5	ENSG00000137337	DNTTIP1	YBR289W	SNF5
MAP1LC3A/RIM2	ENSG00000137409	MAP1LC3A	YBR192W	RIM2
SYNDIG1/YGR130C	ENSG00000137497	SYNDIG1	YGR130C	YGR130C
PIGU/FMP32	ENSG00000137500	PIGU	YFL046W	FMP32
TNNC2/SIR4	ENSG00000137501	TNNC2	YDR227W	SIR4
APMAP/YGR015C	ENSG00000137509	APMAP	YGR015C	YGR015C
ZNF516/MRPL10	ENSG00000137547	ZNF516	YNL284C	MRPL10
USP14/TGS1	ENSG00000137574	USP14	YPL157W	TGS1
VAPA/YNR065C	ENSG00000137642	VAPA	YNR065C	YNR065C
MYOM1/BUD13	ENSG00000137656	MYOM1	YGL174W	BUD13
MYL12A/XYL2	ENSG00000137673	MYL12A	YLR070C	XYL2
CEP76/TMA20	ENSG00000137699	CEP76	YER007C-A	TMA20
CEP192/PUF6	ENSG00000137710	CEP192	YDR496C	PUF6
RNMT/VAC14	ENSG00000137713	RNMT	YLR386W	VAC14
SMAD7/YAH1	ENSG00000137714	SMAD7	YPL252C	YAH1
LAMA1/YJL185C	ENSG00000137752	LAMA1	YJL185C	YJL185C
RNF125/ODC2	ENSG00000137801	RNF125	YOR222W	ODC2
ANKRD12/GCR2	ENSG00000137806	ANKRD12	YNL199C	GCR2
NOL4/RTF1	ENSG00000137815	NOL4	YGL244W	RTF1
POLI/YKR078W	ENSG00000137822	POLI	YKR078W	YKR078W
MIB1/HHF1	ENSG00000137841	MIB1	YBR009C	HHF1
RBBP8/BIO5	ENSG00000137842	RBBP8	YNR056C	BIO5
RIOK3/RPC31	ENSG00000137845	RIOK3	YNL151C	RPC31
CSTF2/SLD2	ENSG00000137872	CSTF2	YKL108W	SLD2
PSMD10/RLP24	ENSG00000137876	PSMD10	YLR009W	RLP24
ATG4A/COY1	ENSG00000137878	ATG4A	YKL179C	COY1
TBL1X/MRPL40	ENSG00000137942	TBL1X	YPL173W	MRPL40
GPR143/ALT1	ENSG00000137944	GPR143	YLR089C	ALT1
PGRMC1/SUA7	ENSG00000137947	PGRMC1	YPR086W	SUA7
POLA1/BET2	ENSG00000137955	POLA1	YPR176C	BET2
MID1/KGD2	ENSG00000137992	MID1	YDR148C	KGD2
NKAP/IMD2	ENSG00000138029	NKAP	YHR216W	IMD2
NXT2/RBK1	ENSG00000138030	NXT2	YCR036W	RBK1
GUCY2F/PTC1	ENSG00000138032	GUCY2F	YDL006W	PTC1
ENSG00000101898/YGR016W	ENSG00000138035	ENSG00000101898	YGR016W	YGR016W
ALG13/PSY2	ENSG00000138041	ALG13	YNL201C	PSY2
PRPS2/YPT1	ENSG00000138069	PRPS2	YFL038C	YPT1
TLR8/ARP2	ENSG00000138071	TLR8	YDL029W	ARP2
AMMECR1/MAL12	ENSG00000138079	AMMECR1	YGR292W	MAL12
CHRDL1/DAS1	ENSG00000138081	CHRDL1	YJL149W	DAS1
WDR13/PET309	ENSG00000138095	WDR13	YLR067C	PET309
SUV39H1/ARP6	ENSG00000138107	SUV39H1	YLR085C	ARP6
GLRA2/KIP1	ENSG00000138160	GLRA2	YBL063W	KIP1
XIAP/SOL4	ENSG00000138161	XIAP	YGR248W	SOL4
STAG2/PPS1	ENSG00000138166	STAG2	YBR276C	PPS1
MCF2/CIN4	ENSG00000138175	MCF2	YMR138W	CIN4
F9/YND1	ENSG00000138185	F9	YER005W	YND1
ABCD1/HMLALPHA1	ENSG00000138279	ABCD1	YCL066W	HMLALPHA1
CCDC22/TIM23	ENSG00000138297	CCDC22	YNR017W	TIM23
CACNA1F/TAF13	ENSG00000138303	CACNA1F	YML098W	TAF13
SYP/RPS24A	ENSG00000138326	SYP	YER074W	RPS24A
PLP2/DNA2	ENSG00000138346	PLP2	YHR164C	DNA2
BMX/ADE17	ENSG00000138363	BMX	YMR120C	ADE17
PLS3/KTR5	ENSG00000138378	PLS3	YNL029C	KTR5
NAA10/SRO9	ENSG00000138385	NAA10	YCL037C	SRO9
RENBP/CPR3	ENSG00000138398	RENBP	YML078W	CPR3
ELF4/IDP3	ENSG00000138413	ELF4	YNL009W	IDP3
SMARCA1/YPL014W	ENSG00000138434	SMARCA1	YPL014W	YPL014W
MTMR8/YTM1	ENSG00000138442	MTMR8	YOR272W	YTM1
ASB9/MKC7	ENSG00000138448	ASB9	YDR144C	MKC7
ENSG00000102050/YKL100C	ENSG00000138600	ENSG00000102050	YKL100C	YKL100C
RBBP7/PTM1	ENSG00000138613	RBBP7	YKL039W	PTM1
PPP1R2P9/HUL4	ENSG00000138646	PPP1R2P9	YJR036C	HUL4
KCND1/RIM4	ENSG00000138668	KCND1	YHL024W	RIM4
OPN1LW/PSY4	ENSG00000138669	OPN1LW	YBL046W	PSY4
FMR1/SEC31	ENSG00000138674	FMR1	YDL195W	SEC31
PIM2/CSF1	ENSG00000138688	PIM2	YLR087C	CSF1
SLC35A2/YAR066W	ENSG00000138698	SLC35A2	YAR066W	YAR066W
PQBP1/NUP57	ENSG00000138750	PQBP1	YGR119C	NUP57
PCSK1N/CDC12	ENSG00000138758	PCSK1N	YHR107C	CDC12
EMD/YOR387C	ENSG00000138760	EMD	YOR387C	YOR387C
TAZ/USO1	ENSG00000138768	TAZ	YDL058W	USO1
PGK1/YOR021C	ENSG00000138772	PGK1	YOR021C	YOR021C
GATA1/PPA2	ENSG00000138777	GATA1	YMR267W	PPA2
MAGT1/IVY1	ENSG00000138778	MAGT1	YDR229W	IVY1
SMS/YJR141W	ENSG00000138785	SMS	YJR141W	YJR141W
PHEX/NDI1	ENSG00000138796	PHEX	YML120C	NDI1
UBL4A/MET14	ENSG00000138801	UBL4A	YKL001C	MET14
EEA1/SEC24	ENSG00000138802	EEA1	YIL109C	SEC24
RP2/CMP2	ENSG00000138814	RP2	YML057W	CMP2
PHF16/IML3	ENSG00000138823	PHF16	YBR107C	IML3
CDK16/COX12	ENSG00000138829	CDK16	YLR038C	COX12
USP11/SKO1	ENSG00000138835	USP11	YNL167C	SKO1
PCYT1B/YLR036C	ENSG00000139112	PCYT1B	YLR036C	YLR036C
HTATSF1/BTN2	ENSG00000139132	HTATSF1	YGR142W	BTN2
VGLL1/LSB6	ENSG00000139178	VGLL1	YJL100W	LSB6
CD40LG/YLR290C	ENSG00000139180	CD40LG	YLR290C	YLR290C
TIMP1/UTR2	ENSG00000139193	TIMP1	YEL040W	UTR2
FGD1/PEX5	ENSG00000139197	FGD1	YDR244W	PEX5
PIN4/SLX5	ENSG00000139218	PIN4	YDL013W	SLX5
PORCN/YDL233W	ENSG00000139329	PORCN	YDL233W	YDL233W
MAGED2/SMX3	ENSG00000139343	MAGED2	YPR182W	SMX3
KLF8/COX7	ENSG00000139372	KLF8	YMR256C	COX7
SYTL4/YSR3	ENSG00000139496	SYTL4	YKR053C	YSR3
CENPI/KTR4	ENSG00000139505	CENPI	YBR199W	KTR4
DRP2/YJR107W	ENSG00000139567	DRP2	YJR107W	YJR107W
TAF7L/RPS8A	ENSG00000139610	TAF7L	YBL072C	RPS8A
PBDC1/SWI3	ENSG00000139613	PBDC1	YJL176C	SWI3
ENSG00000102391/ORM2	ENSG00000139618	ENSG00000102391	YLR350W	ORM2
ARMCX3/MED8	ENSG00000139636	ARMCX3	YBR193C	MED8
HTR2A/YER156C	ENSG00000139637	HTR2A	YER156C	YER156C
NDFIP2/YJL068C	ENSG00000139684	NDFIP2	YJL068C	YJL068C
TNFSF13B/TMA22	ENSG00000139726	TNFSF13B	YJR014W	TMA22
MLNR/FRE6	ENSG00000139908	MLNR	YLL051C	FRE6
CAB39L/YJL055W	ENSG00000139910	CAB39L	YJL055W	YJL055W
KLF5/MDV1	ENSG00000140006	KLF5	YJL112W	MDV1
STK24/PRY1	ENSG00000140092	STK24	YJL079C	PRY1
ACP5/TYS1	ENSG00000140105	ACP5	YGR185C	TYS1
DNAJC3/HNM1	ENSG00000140199	DNAJC3	YGL077C	HNM1
UGGT2/QRI5	ENSG00000140262	UGGT2	YLR204W	QRI5
ARHGEF7/ADH2	ENSG00000140263	ARHGEF7	YMR303C	ADH2
FGF9/YDL085C-A	ENSG00000140264	FGF9	YDL085C-A	YDL085C-A
SGCG/ECM25	ENSG00000140299	SGCG	YJL201W	ECM25
PARP4/TOA2	ENSG00000140307	PARP4	YKL058W	TOA2
SUPT20H/SRP14	ENSG00000140319	SUPT20H	YDL092W	SRP14
MRPS31/NAN1	ENSG00000140332	MRPS31	YPL126W	NAN1
KPNA3/AIM45	ENSG00000140374	KPNA3	YPR004C	AIM45
FLT1/SML1	ENSG00000140382	FLT1	YML058W	SML1
RGCC/ARG7	ENSG00000140386	RGCC	YMR062C	ARG7
VWA8/YGR079W	ENSG00000140391	VWA8	YGR079W	YGR079W
DGKH/SKI8	ENSG00000140395	DGKH	YGL213C	SKI8
KATNAL1/AMS1	ENSG00000140400	KATNAL1	YGL156W	AMS1
INTS6/NNF2	ENSG00000140416	INTS6	YGR089W	NNF2
TSC22D1/KIN82	ENSG00000140443	TSC22D1	YCR091W	KIN82
CLN5/DIT2	ENSG00000140459	CLN5	YDR402C	DIT2
OLFM4/RAD16	ENSG00000140464	OLFM4	YBR114W	RAD16
MSLN/ERG11	ENSG00000140465	MSLN	YHR007C	ERG11
TRADD/HOC1	ENSG00000140481	TRADD	YJR075W	HOC1
HSF4/SSP2	ENSG00000140488	HSF4	YOR242C	SSP2
CORO1A/PDR16	ENSG00000140522	CORO1A	YNL231C	PDR16
MAPK3/YMR210W	ENSG00000140526	MAPK3	YMR210W	YMR210W
PHKB/IPL1	ENSG00000140538	PHKB	YPL209C	IPL1
NUTF2/LST7	ENSG00000140543	NUTF2	YGR057C	LST7
NUP93/OYE3	ENSG00000140564	NUP93	YPL171C	OYE3
CENPT/SEC53	ENSG00000140650	CENPT	YFL045C	SEC53
TSNAXIP1/HUA1	ENSG00000140682	TSNAXIP1	YGR268C	HUA1
NFAT5/YGR122W	ENSG00000140694	NFAT5	YGR122W	YGR122W
N4BP1/QCR2	ENSG00000140740	N4BP1	YPR191W	QCR2
CBLN1/ECM16	ENSG00000140829	CBLN1	YMR128W	ECM16
ARL2BP/SNC1	ENSG00000140859	ARL2BP	YAL030W	SNC1
ZNF423/RPL9A	ENSG00000140937	ZNF423	YGL147C	RPL9A
CCL22/YSP3	ENSG00000140943	CCL22	YOR003W	YSP3
CCL17/RPL3	ENSG00000140986	CCL17	YOR063W	RPL3
CTCF/NNK1	ENSG00000140992	CTCF	YKL171W	NNK1
ACD/YDR333C	ENSG00000141002	ACD	YDR333C	YDR333C
POLR2C/MCD4	ENSG00000141012	POLR2C	YKL165C	MCD4
PARD6A/SNT1	ENSG00000141027	PARD6A	YCR033W	SNT1
ZNF821/SSH4	ENSG00000141084	ZNF821	YKL124W	SSH4
MMP15/PRS3	ENSG00000141127	MMP15	YHL011C	PRS3
USB1/DBP6	ENSG00000141141	USB1	YNR038W	DBP6
CCDC113/VPS53	ENSG00000141252	CCDC113	YJL029C	VPS53
NME3/GYP1	ENSG00000141258	NME3	YOR070C	GYP1
PSMD7/APE2	ENSG00000141279	PSMD7	YKL157W	APE2
VAC14/CHC1	ENSG00000141367	VAC14	YGL206C	CHC1
TANGO6/RPT1	ENSG00000141385	TANGO6	YKL145W	RPT1
COG4/INM2	ENSG00000141401	COG4	YDR287W	INM2
PLA2G15/RTT103	ENSG00000141425	PLA2G15	YDR289C	RTT103
[truncated: 1,308 more rows]
