# Supplementary material for: Scope and limitations of yeast as a model organism for studying human tissue-specific pathways
Source: BMC Syst Biol. 2015 Dec 29;9:96. doi: 10.1186/s12918-015-0253-0 (PMC4696342; doi:10.1186/s12918-015-0253-0)
Supplement: Additional file 1 — Network alignments. Compressed (*.zip) file containing individual tissue-specific alignments. (ZIP 5181 Kb) [file 12918_2015_253_MOESM1_ESM.zip › alignments/Liver (Fetal)_AlignGraph_edges.tsv]

First_ortholog_pair	Second_ortholog_pair
GLI1/IMH1	SEMA3F/DFG5
DNAJC3/HNM1	RECQL/YMR010W
NISCH/NAM2	ITGA2B/RET1
PTPRH/PRK1	SYNRG/LAS17
KXD1/RPL24B	PAF1/FAF1
CD33/GCS1	STAB1/PER33
DDX1/ERP4	FYN/ERG25
MARK3/YPT6	ANLN/MRS6
ICAM3/SSB1	NUB1/REV3
MFNG/UBC12	ATP2C1/UTP21
ISYNA1/TFA1	SRCIN1/MAE1
ERBB3/DIA1	CNTN1/RTS1
ICAM1/CDC3	TTC27/SNX41
RBM22/CDC20	SNAI2/MKK2
MAPK14/RPN2	MNAT1/GIS2
PHKB/IPL1	SNAPC1/UFD1
TUBG2/COS12	EHD2/CBF1
MAP4/YCK1	IKZF2/SEC2
PDCD2/ATG17	NR2E3/SRO77
MIB1/HHF1	SARS/STE6
TNNC1/AIM4	LRRC7/ENO2
ISYNA1/TFA1	ATP6V0A1/MTC5
DGCR14/RPN13	SPDL1/SNT2
RASD2/CLU1	RTN4R/POR1
KHDRBS2/SLF1	PARP3/MRP49
C16orf80/SEC17	ZPBP/VAM3
ENSG00000104637/YCP4	CUL7/YMR086W
TNFRSF1A/PAB1	HDAC9/CRM1
HSP90AB1/NUP82	HDAC9/CRM1
PHKB/IPL1	PLEKHA5/HAS1
LCT/RPL20B	PLEKHA5/HAS1
RAB11FIP2/RRB1	PRSS8/RPS2
PRPH2/PEP7	PRSS8/RPS2
C19orf10/RPN10	RRP12/FPR1
PPFIBP1/URA1	RRP12/FPR1
CCDC94/CCT7	GYG2/YDL156W
C1QBP/PCA1	GYG2/YDL156W
NHP2L1/PSF2	GDI2/CDC45
DGCR14/RPN13	PITHD1/RPT6
SEC14L2/YGL185C	ALDH18A1/RIM15
XRN2/TOM40	TARBP1/HRR25
PHEX/NDI1	YBX3/RPN12
CCT4/YCR051W	SNRNP40/RPO41
PNN/YOS9	HDAC7/DER1
ENO1/NOP8	MRPS24/RPO26
ISYNA1/TFA1	RPL18/GSF2
TRPC7/MXR1	NGFR/RPC25
CORO1A/PDR16	ANKS1A/YAP1
C11orf58/HEK2	KARS/GAT2
DGCR14/RPN13	NDUFB4/ELM1
TRAF5/RPN11	PPP2R5A/SAH1
STEAP3/MNN11	SLC9A3/PTI1
LACTB/NAM8	TNFRSF1A/PAB1
GTF3C2/NOP4	TNFRSF1A/PAB1
CCNB1IP1/URE2	PDZD4/STE11
GTPBP10/SSC1	PDZD4/STE11
TREM2/RPS16A	FTSJ1/RPL36A
LPHN1/YCR099C	RASGRP2/KSP1
TREM2/RPS16A	RASGRP2/KSP1
NCALD/SRO7	RASGRP2/KSP1
IL1R1/MER1	PTPN3/HSC82
C19orf10/RPN10	DGCR2/PGI1
DGCR14/RPN13	SNX13/PKH2
EPB41L2/SSA3	SEL1L/BET1
POLR3G/ABP1	LPHN1/YCR099C
ISYNA1/TFA1	LNX1/VPS70
KCNA1/RPL1A	SREBF1/NOP15
MIB1/HHF1	NOTCH3/BCP1
LAMTOR2/SMD1	PPP2R2C/NUP159
STK4/PKP2	TEAD2/FRA1
MIB1/HHF1	CDHR2/CYR1
ISYNA1/TFA1	SLC24A1/ADA2
NDUFB7/PRE5	C19orf10/RPN10
SLC25A1/FRS1	C19orf10/RPN10
LY86/GCN4	RASAL2/SPT7
NCL/UBP15	RASAL2/SPT7
ISYNA1/TFA1	SLC25A3/INO4
GNB4/MRPL28	FOSL2/MRP7
DGKD/PDX1	KIFAP3/SIN4
RAE1/YGR117C	KIFAP3/SIN4
ACTN2/RET3	ICAM3/SSB1
IL5RA/LAP4	ICAM3/SSB1
ABCA2/SHR3	ICAM3/SSB1
KHDRBS2/SLF1	LRCH4/VPH2
MAP4K1/TPK1	CBFA2T2/HUR1
SLCO1A2/FKS1	TOLLIP/SSN8
ISYNA1/TFA1	PSEN1/PRP40
SRM/RPS31	OSTM1/AAD14
INTS9/CIA1	ENSG00000081770/VMA1
ORC1/YBP1	XPO1/NAB2
AXIN1/ORC2	XPO1/NAB2
DAO/ERV25	XPO1/NAB2
SCAMP3/CTF3	XPO1/NAB2
DPH1/MRP8	GRHL2/CCT4
ADAM2/DBP2	CHMP2B/NOP6
MIB1/HHF1	WBP11/SMT3
AXIN1/ORC2	WBP11/SMT3
CD33/GCS1	WBP11/SMT3
COPZ1/RNR2	WBP11/SMT3
PAK7/SEC1	ATRX/ATP4
ALOX12/MET30	TAF9/YPT31
TRIOBP/UBA1	AKR1B1/CYS3
SNPH/YPR174C	TRIP6/KIN3
SUDS3/KEL2	TRIP6/KIN3
SCFD1/OST6	PTHLH/SWP1
HAND1/POR2	XRN2/TOM40
DPYSL2/RGD1	SNX5/SWT1
MCM5/TNA1	RBM41/YNL217W
ABCA2/SHR3	LAMB1/AVT4
KLHL22/YLR243W	MYO15A/RVS167
PTOV1/HEM2	SPAG7/TEM1
MIB1/HHF1	SNAP23/GGA2
TNNI3K/SPT4	MYL6/RPA135
MTMR3/SAP1	PTGS1/SMC5
NDUFS7/TUB4	CRAT/SPC98
ISYNA1/TFA1	SCD/ADE4
GMEB2/SAS3	NRP1/RHO5
SPTBN1/ILS1	SLC25A1/FRS1
GTF3C2/NOP4	HIRA/RPF1
PLA2G4A/NMD5	HIRA/RPF1
DDX58/UBX7	PATZ1/UFD2
C11orf58/HEK2	DDX17/MRPL51
SIM1/MEC1	RASD2/CLU1
SLC9A2/SGS1	L3MBTL2/FRK1
PAPOLG/RPD3	TIMM9/BMH1
GMEB2/SAS3	MTHFD1/FUS3
GLI1/IMH1	PSMB5/DSK2
MIB1/HHF1	ENSG00000100931/NOP13
GTF3C2/NOP4	ENSG00000100931/NOP13
HNRNPL/CCT6	NINL/SPT8
NUCB1/MUM2	DOK5/ISU1
EEF1B2/TYE7	SAMHD1/BUD2
DHCR24/RPL1B	TTI1/RPL35B
MIB1/HHF1	DHX35/BMS1
GGA2/PSD2	MIB1/HHF1
RAB3D/IES1	MIB1/HHF1
WDR91/MED7	MIB1/HHF1
CAV1/CDC55	MIB1/HHF1
BACH2/SUB2	MIB1/HHF1
PAPOLG/RPD3	MIB1/HHF1
PLA2G4A/NMD5	MIB1/HHF1
DHX58/TPK3	NAA10/SRO9
DCPS/VPS21	NME3/GYP1
GLI1/IMH1	ENSG00000103200/ZRT2
CKM/JNM1	CSK/NCA2
ISYNA1/TFA1	PYCRL/GCD1
ISYNA1/TFA1	GYS1/ARF3
LOXL3/TOR1	ECH1/MDH2
SF3A2/ERR2	CKM/JNM1
MED23/RPN1	MEGF8/ATP2
C11orf58/HEK2	ISYNA1/TFA1
RAB11FIP2/RRB1	ATP6V0A4/UBP16
TIA1/SAE2	STX1A/CLB2
C11orf58/HEK2	URGCP/MLC2
TRIM37/TFB4	CXCL12/SDC1
TAF1B/GTB1	SMURF2/TCP1
RPL22/YMR310C	C11orf58/HEK2
GLI1/IMH1	GTF2H1/YHL017W
PRPH2/PEP7	GYS2/PPN1
AMOTL2/VHS1	SLC27A6/SOL1
DHCR24/RPL1B	SERPINI2/RPS17B
DHCR24/RPL1B	GTF3C2/NOP4
SMG7/PBP1	MLPH/CBF5
