# Supplementary material for: Scope and limitations of yeast as a model organism for studying human tissue-specific pathways
Source: BMC Syst Biol. 2015 Dec 29;9:96. doi: 10.1186/s12918-015-0253-0 (PMC4696342; doi:10.1186/s12918-015-0253-0)
Supplement: Additional file 1 — Network alignments. Compressed (*.zip) file containing individual tissue-specific alignments. (ZIP 5181 Kb) [file 12918_2015_253_MOESM1_ESM.zip › alignments/Early Erythroid_AlignGraph_nodes.tsv]

ID	Human_EnsemblGeneID	Human_Symbol	Yeast_EnsemblGeneID	Yeast_Symbol
TSPAN6/DPM1	ENSG00000000419	TSPAN6	YPR183W	DPM1
DPM1/GSH1	ENSG00000001084	DPM1	YJL101C	GSH1
SCYL3/HAP2	ENSG00000001167	SCYL3	YGL237C	HAP2
FGR/CTT1	ENSG00000001617	FGR	YGR088W	CTT1
CFH/RAD59	ENSG00000002016	CFH	YDL059C	RAD59
GCLC/COS9	ENSG00000003402	GCLC	YKL219W	COS9
NFYA/DFG5	ENSG00000003436	NFYA	YMR238W	DFG5
SEMA3F/NRP1	ENSG00000003756	SEMA3F	YDL167C	NRP1
CFTR/CSM4	ENSG00000004059	CFTR	YPL200W	CSM4
KRIT1/FEN1	ENSG00000004399	KRIT1	YCR034W	FEN1
RAD52/ADK1	ENSG00000004455	RAD52	YDR226W	ADK1
BAD/GUP2	ENSG00000004468	BAD	YPL189W	GUP2
CD99/FPR4	ENSG00000004478	CD99	YLR449W	FPR4
AOC1/ACP1	ENSG00000004779	AOC1	YKL192C	ACP1
HECW1/YGR201C	ENSG00000004838	HECW1	YGR201C	YGR201C
MAD1L1/YDR307W	ENSG00000004866	MAD1L1	YDR307W	YDR307W
LASP1/CDC27	ENSG00000004897	LASP1	YBL084C	CDC27
M6PR/BOR1	ENSG00000004939	M6PR	YNL275W	BOR1
ICA1/FCY2	ENSG00000004948	ICA1	YER056C	FCY2
ALS2/SEN1	ENSG00000005007	ALS2	YLR430W	SEN1
CASP10/OSH3	ENSG00000005020	CASP10	YHR073W	OSH3
CFLAR/DNL4	ENSG00000005156	CFLAR	YOR005C	DNL4
TFPI/ERV15	ENSG00000005189	TFPI	YBR210W	ERV15
RBM5/PST2	ENSG00000005302	RBM5	YDR032C	PST2
MTMR7/BDF2	ENSG00000005339	MTMR7	YDL070W	BDF2
ARF5/PKP2	ENSG00000005882	ARF5	YGL059W	PKP2
POLDIP2/YDR352W	ENSG00000005893	POLDIP2	YDR352W	YDR352W
PLXND1/PGC1	ENSG00000006007	PLXND1	YPL206C	PGC1
AK2/LAA1	ENSG00000006125	AK2	YJL207C	LAA1
CD38/ADH7	ENSG00000006194	CD38	YCR105W	ADH7
FKBP4/GRX6	ENSG00000006468	FKBP4	YDL010W	GRX6
KDM1A/LCB5	ENSG00000006530	KDM1A	YLR260W	LCB5
CAMKK1/DBF4	ENSG00000006634	CAMKK1	YDR052C	DBF4
RECQL/VPS41	ENSG00000006715	RECQL	YDR080W	VPS41
HSPB6/TRZ1	ENSG00000006744	HSPB6	YKR079C	TRZ1
ARHGAP33/SKN7	ENSG00000006788	ARHGAP33	YHR206W	SKN7
NDUFAB1/PAC1	ENSG00000007168	NDUFAB1	YOR269W	PAC1
PDK4/NCP1	ENSG00000007171	PDK4	YHR042W	NCP1
ZMYND10/HOF1	ENSG00000007237	ZMYND10	YMR032W	HOF1
ST7/TRS33	ENSG00000007255	ST7	YOR115C	TRS33
CDC27/GPI1	ENSG00000007541	CDC27	YGR216C	GPI1
SLC4A1/PUP2	ENSG00000008018	SLC4A1	YGR253C	PUP2
CALCR/SAT4	ENSG00000008118	CALCR	YCR008W	SAT4
HCCS/UTR1	ENSG00000008130	HCCS	YJR049C	UTR1
DVL2/DTR1	ENSG00000008282	DVL2	YBR180W	DTR1
UPF1/CNL1	ENSG00000008294	UPF1	YDR357C	CNL1
SKAP2/SAM2	ENSG00000008300	SKAP2	YDR502C	SAM2
SLC25A5/PHR1	ENSG00000008405	SLC25A5	YOR386W	PHR1
CCDC109B/YBR138C	ENSG00000008441	CCDC109B	YBR138C	YBR138C
HOXA11/RPS20	ENSG00000008988	HOXA11	YHL015W	RPS20
POLR2J/YBL055C	ENSG00000009335	POLR2J	YBL055C	YBL055C
DHX33/REV3	ENSG00000009413	DHX33	YPL167C	REV3
MEOX1/VTA1	ENSG00000009844	MEOX1	YLR181C	VTA1
LIG3/PHD1	ENSG00000009950	LIG3	YKL043W	PHD1
RPAP3/RSC2	ENSG00000009954	RPAP3	YLR357W	RSC2
ENSG00000005189/VID30	ENSG00000010017	ENSG00000005189	YGL227W	VID30
CIAPIN1/MSC7	ENSG00000010030	CIAPIN1	YHR039C	MSC7
FAM214B/SEE1	ENSG00000010165	FAM214B	YIL064W	SEE1
COPZ2/COR1	ENSG00000010256	COPZ2	YBL045C	COR1
PRKAR2B/YCS4	ENSG00000010292	PRKAR2B	YLR272C	YCS4
MSL3/NUD1	ENSG00000010322	MSL3	YOR373W	NUD1
CREBBP/SPS1	ENSG00000010671	CREBBP	YDR523C	SPS1
BZRAP1/YCK2	ENSG00000010810	BZRAP1	YNL154C	YCK2
MPO/NDD1	ENSG00000010818	MPO	YOR372C	NDD1
PON1/ELA1	ENSG00000011007	PON1	YNL230C	ELA1
GCFC2/YNK1	ENSG00000011052	GCFC2	YKL067W	YNK1
ABCB4/ICT1	ENSG00000011198	ABCB4	YLR099C	ICT1
SOX8/UTP18	ENSG00000011260	SOX8	YJL069C	UTP18
IBTK/NAB2	ENSG00000011275	IBTK	YGL122C	NAB2
MYCBP2/SKG3	ENSG00000011426	MYCBP2	YLR187W	SKG3
FBXL3/MDR1	ENSG00000011454	FBXL3	YGR100W	MDR1
ITGAL/PPH21	ENSG00000011485	ITGAL	YDL134C	PPH21
PDK2/TFB3	ENSG00000012048	PDK2	YDR460W	TFB3
ITGA3/NUP57	ENSG00000012822	ITGA3	YGR119C	NUP57
LAMP2/MPS1	ENSG00000012983	LAMP2	YDL028C	MPS1
GGNBP2/IRS4	ENSG00000013016	GGNBP2	YKR019C	IRS4
ITGA2B/RPT3	ENSG00000013275	ITGA2B	YDR394W	RPT3
GDE1/COQ4	ENSG00000013441	GDE1	YDR204W	COQ4
C19orf60/RET1	ENSG00000013503	C19orf60	YOR207C	RET1
CRLF1/NGL2	ENSG00000013523	CRLF1	YMR285C	NGL2
MAP3K14/ITT1	ENSG00000013561	MAP3K14	YML068W	ITT1
ABCC8/YAL064C-A	ENSG00000013810	ABCC8	YAL064C-A	YAL064C-A
CCL18/POL12	ENSG00000014138	CCL18	YBL035C	POL12
CCL3/PMT6	ENSG00000014216	CCL3	YGR199W	PMT6
SYNRG/MDH3	ENSG00000014641	SYNRG	YDL078C	MDH3
CACNG3/MMT1	ENSG00000014824	CACNG3	YMR177W	MMT1
TMEM132A/IMP2	ENSG00000015171	TMEM132A	YIL154C	IMP2
AP2B1/LAS17	ENSG00000015285	AP2B1	YOR181W	LAS17
TAC1/GPG1	ENSG00000015413	TAC1	YGL121C	GPG1
ZNF263/MPP6	ENSG00000015479	ZNF263	YNR024W	MPP6
CX3CL1/BPL1	ENSG00000015592	CX3CL1	YDL141W	BPL1
SPATA20/PMR1	ENSG00000017260	SPATA20	YGL167C	PMR1
CACNA1G/LRG1	ENSG00000017797	CACNA1G	YDL240W	LRG1
TNFRSF12A/DLD1	ENSG00000018510	TNFRSF12A	YDL174C	DLD1
MAP3K9/EMW1	ENSG00000018699	MAP3K9	YNL313C	EMW1
RALA/MOT3	ENSG00000020256	RALA	YMR070W	MOT3
BAIAP2L1/YTA6	ENSG00000021574	BAIAP2L1	YPL074W	YTA6
ETV1/NAM7	ENSG00000021776	ETV1	YMR080C	NAM7
AGK/CPA1	ENSG00000021826	AGK	YOR303W	CPA1
CCL26/DEG1	ENSG00000022267	CCL26	YFL001W	DEG1
FARP2/MAG2	ENSG00000022840	FARP2	YLR427W	MAG2
USH1C/PFA4	ENSG00000023041	USH1C	YOL003C	PFA4
DBF4/GRX2	ENSG00000023572	DBF4	YDR513W	GRX2
TBXA2R/ERB1	ENSG00000023734	TBXA2R	YMR049C	ERB1
IFRD1/YDL124W	ENSG00000023909	IFRD1	YDL124W	YDL124W
GTF2IRD1/UBR1	ENSG00000024048	GTF2IRD1	YGR184C	UBR1
PAF1/HSF1	ENSG00000025156	PAF1	YGL073W	HSF1
VPS41/FAF1	ENSG00000025293	VPS41	YIL019W	FAF1
ARHGAP44/TAH1	ENSG00000025772	ARHGAP44	YCR060W	TAH1
ELAC2/APJ1	ENSG00000025796	ELAC2	YNL077W	APJ1
SCIN/SRP1	ENSG00000025800	SCIN	YNL189W	SRP1
MYH13/YLR031W	ENSG00000026025	MYH13	YLR031W	YLR031W
ADIPOR2/YCR023C	ENSG00000026103	ADIPOR2	YCR023C	YCR023C
UPP2/YBR096W	ENSG00000026508	UPP2	YBR096W	YBR096W
MARK4/OCT1	ENSG00000027001	MARK4	YKL134C	OCT1
PAFAH1B1/PEX25	ENSG00000028203	PAFAH1B1	YPL112C	PEX25
NOS2/VPS5	ENSG00000028528	NOS2	YOR069W	VPS5
DNAH9/SPT23	ENSG00000029534	DNAH9	YKL020C	SPT23
GAS7/MTF1	ENSG00000029639	GAS7	YMR228W	MTF1
TRAPPC6A/YHR078W	ENSG00000029725	TRAPPC6A	YHR078W	YHR078W
MATK/SES1	ENSG00000031698	MATK	YDR023W	SES1
CD79B/WTM2	ENSG00000032389	CD79B	YOR229W	WTM2
SCN4A/NDT80	ENSG00000032742	SCN4A	YHR124W	NDT80
PAX6/ARB1	ENSG00000033050	PAX6	YER036C	ARB1
RHBDF1/VPH1	ENSG00000033627	RHBDF1	YOR270C	VPH1
LUC7L/NFI1	ENSG00000033800	LUC7L	YOR156C	NFI1
BAIAP3/VHT1	ENSG00000034053	BAIAP3	YGR065C	VHT1
PIGQ/RCK2	ENSG00000034152	PIGQ	YLR248W	RCK2
TEAD3/PEX3	ENSG00000034693	TEAD3	YDR329C	PEX3
SELE/ADE12	ENSG00000035687	SELE	YNL220W	ADE12
DNAJC11/RFC1	ENSG00000035928	DNAJC11	YOR217W	RFC1
MYLIP/RTT101	ENSG00000036257	MYLIP	YJL047C	RTT101
NOX1/NCL1	ENSG00000037474	NOX1	YBL024W	NCL1
E2F2/MDS3	ENSG00000037637	E2F2	YGL197W	MDS3
PSMB1/TRM8	ENSG00000037897	PSMB1	YDL201W	TRM8
SYN1/LSB6	ENSG00000038210	SYN1	YJL100W	LSB6
JARID2/AYR1	ENSG00000038274	JARID2	YIL124W	AYR1
CAMK1G/YNL193W	ENSG00000038382	CAMK1G	YNL193W	YNL193W
CDK11A/YLR413W	ENSG00000038427	CDK11A	YLR413W	YLR413W
NADK/DHH1	ENSG00000039123	NADK	YDL160C	DHH1
TFAP2B/PRE9	ENSG00000041357	TFAP2B	YGR135W	PRE9
CYTH3/MOD5	ENSG00000041515	CYTH3	YOR274W	MOD5
ADAM22/LSG1	ENSG00000041802	ADAM22	YGL099W	LSG1
SYPL1/TDP1	ENSG00000042088	SYPL1	YBR223C	TDP1
SPAG9/TSR2	ENSG00000042493	SPAG9	YLR435W	TSR2
CELSR3/APS2	ENSG00000042753	CELSR3	YJR058C	APS2
MGST1/FHN1	ENSG00000042832	MGST1	YGR131W	FHN1
CRY1/BI2	ENSG00000042980	CRY1	Q0110	BI2
NFIX/MATALPHA2	ENSG00000043039	NFIX	YCR039C	MATALPHA2
MMP25/DCN1	ENSG00000043093	MMP25	YLR128W	DCN1
IL32/RRP4	ENSG00000044115	IL32	YHR069C	RRP4
PKD1/YJR030C	ENSG00000044446	PKD1	YJR030C	YJR030C
MAPK8IP2/IML1	ENSG00000046889	MAPK8IP2	YJR138W	IML1
MED24/URA8	ENSG00000047230	MED24	YJR103W	URA8
SEC62/VMA13	ENSG00000047249	SEC62	YPR036W	VMA13
RPS20/MLP1	ENSG00000047410	RPS20	YKR095W	MLP1
CSDE1/RPO41	ENSG00000047579	CSDE1	YFL036W	RPO41
UBE3C/PDR10	ENSG00000047597	UBE3C	YOR328W	PDR10
REV3L/CSG2	ENSG00000047936	REV3L	YBR036C	CSG2
PAX7/RNR4	ENSG00000048392	PAX7	YGR180C	RNR4
MASP2/RSM10	ENSG00000048544	MASP2	YDR041W	RSM10
TRAF3IP3/MRN1	ENSG00000048740	TRAF3IP3	YPL184C	MRN1
POMT2/RBS1	ENSG00000048991	POMT2	YDL189W	RBS1
VTA1/NYV1	ENSG00000049245	VTA1	YLR093C	NYV1
MLXIPL/YMR244W	ENSG00000049323	MLXIPL	YMR244W	YMR244W
BAZ1B/RSP5	ENSG00000049759	BAZ1B	YER125W	RSP5
RANBP9/WBP1	ENSG00000049860	RANBP9	YEL002C	WBP1
ETV7/PER33	ENSG00000051108	ETV7	YLR064W	PER33
SPRTN/RAD51	ENSG00000051180	SPRTN	YER095W	RAD51
METTL13/HFM1	ENSG00000051341	METTL13	YGL251C	HFM1
ZNF207/YHL018W	ENSG00000051382	ZNF207	YHL018W	YHL018W
UQCRC1/UTP9	ENSG00000051596	UQCRC1	YHR196W	UTP9
CD9/RRP12	ENSG00000052749	CD9	YPL012W	RRP12
NCAPD2/APD1	ENSG00000052841	NCAPD2	YBR151W	APD1
IFFO1/SOD2	ENSG00000053254	IFFO1	YHR008C	SOD2
GIPR/AAD14	ENSG00000053371	GIPR	YNL331C	AAD14
NISCH/MRT4	ENSG00000053372	NISCH	YKL009W	MRT4
STAB1/TRS31	ENSG00000054116	STAB1	YDR472W	TRS31
FUZ/YFR039C	ENSG00000054654	FUZ	YFR039C	YFR039C
PRSS3/CDC53	ENSG00000055130	PRSS3	YDL132W	CDC53
CD4/SPP1	ENSG00000055609	CD4	YPL138C	SPP1
LRRC23/PUF3	ENSG00000055917	LRRC23	YLL013C	PUF3
BTK/GDI1	ENSG00000057608	BTK	YER136W	GDI1
HFE/YPR013C	ENSG00000057657	HFE	YPR013C	YPR013C
SCMH1/ATG5	ENSG00000057663	SCMH1	YPL149W	ATG5
FYN/SEC61	ENSG00000058262	FYN	YLR378C	SEC61
HIVEP2/DIN7	ENSG00000058404	HIVEP2	YDR263C	DIN7
TCEB3/RPC37	ENSG00000058600	TCEB3	YKR025W	RPC37
LYPLA2/PMC1	ENSG00000058668	LYPLA2	YGL006W	PMC1
NME2/MRPL7	ENSG00000058804	NME2	YDR237W	MRPL7
APBA3/TIS11	ENSG00000059145	APBA3	YLR136C	TIS11
MKS1/PRO2	ENSG00000059573	MKS1	YOR323C	PRO2
ABHD5/TRM3	ENSG00000059588	ABHD5	YDL112W	TRM3
KAL1/XDJ1	ENSG00000059769	KAL1	YLR090W	XDJ1
AKAP8L/PSR2	ENSG00000060069	AKAP8L	YLR019W	PSR2
UTP18/CDC13	ENSG00000060558	UTP18	YDL220C	CDC13
RNF216/RRP9	ENSG00000060688	RNF216	YPR137W	RRP9
TTC19/FMP37	ENSG00000060762	TTC19	YGL080W	FMP37
PTBP1/POT1	ENSG00000060971	PTBP1	YIL160C	POT1
DPF1/SDH4	ENSG00000061794	DPF1	YDR178W	SDH4
SYT7/AIF1	ENSG00000062096	SYT7	YNR074C	AIF1
PIK3C2A/RSN1	ENSG00000062598	PIK3C2A	YMR266W	RSN1
PLAUR/POL3	ENSG00000062822	PLAUR	YDL102W	POL3
ANLN/RKM2	ENSG00000063046	ANLN	YDR198C	RKM2
WIZ/RPL18B	ENSG00000063177	WIZ	YNL301C	RPL18B
RABGAP1/SBP1	ENSG00000063244	RABGAP1	YHL034C	SBP1
DCN/ENT1	ENSG00000063245	DCN	YDL161W	ENT1
PPP5C/YIL165C	ENSG00000063438	PPP5C	YIL165C	YIL165C
MAP4K3/TAF2	ENSG00000064313	MAP4K3	YCR042C	TAF2
ZBTB32/MTR10	ENSG00000064419	ZBTB32	YOR160W	MTR10
TYROBP/YBR235W	ENSG00000064651	TYROBP	YBR235W	YBR235W
GABRA3/YIG1	ENSG00000064666	GABRA3	YPL201C	YIG1
BRCA1/MPH1	ENSG00000064703	BRCA1	YIR002C	MPH1
ERCC1/PMS1	ENSG00000064933	ERCC1	YNL082W	PMS1
CD22/ABF2	ENSG00000064961	CD22	YMR072W	ABF2
SEMA3B/APL5	ENSG00000065000	SEMA3B	YPL195W	APL5
MBTPS2/NTG2	ENSG00000065057	MBTPS2	YOL043C	NTG2
LTF/GPA1	ENSG00000065135	LTF	YHR005C	GPA1
NR1H4/PSE1	ENSG00000065150	NR1H4	YMR308C	PSE1
ALOX5/CAR2	ENSG00000065154	ALOX5	YLR438W	CAR2
CALCOCO1/PWP2	ENSG00000065183	CALCOCO1	YCR057C	PWP2
UBR7/LAC1	ENSG00000065308	UBR7	YKL008C	LAC1
MAP4K5/MCM10	ENSG00000065328	MAP4K5	YIL150C	MCM10
EHD3/EFT2	ENSG00000065357	EHD3	YDR385W	EFT2
PSMC4/SLM5	ENSG00000065427	PSMC4	YCR024C	SLM5
CLDN11/MPD1	ENSG00000065485	CLDN11	YOR288C	MPD1
MVP/CUS2	ENSG00000065526	MVP	YNL286W	CUS2
NUB1/RLP7	ENSG00000065559	NUB1	YNL002C	RLP7
CLK1/ISR1	ENSG00000065613	CLK1	YPR106W	ISR1
ENSG00000013455/ARK1	ENSG00000065675	ENSG00000013455	YNL020C	ARK1
POLR3B/UTP13	ENSG00000065717	POLR3B	YLR222C	UTP13
ANGEL1/GYP5	ENSG00000065882	ANGEL1	YPL249C	GYP5
RNF14/YPL245W	ENSG00000065883	RNF14	YPL245W	YPL245W
DDX11/NHX1	ENSG00000065923	DDX11	YDR456W	NHX1
CD6/RTS1	ENSG00000066027	CD6	YOR014W	RTS1
TACC3/PUF2	ENSG00000066044	TACC3	YPR042C	PUF2
UFL1/SNF12	ENSG00000066117	UFL1	YNR023W	SNF12
POLA2/HAP5	ENSG00000066136	POLA2	YOR358W	HAP5
CAPN1/SNX41	ENSG00000066294	CAPN1	YDR425W	SNX41
ACPP/SGA1	ENSG00000066427	ACPP	YIL099W	SGA1
MDH1/BFR1	ENSG00000066455	MDH1	YOR198C	BFR1
SLC30A9/SEC7	ENSG00000066777	SLC30A9	YDR170C	SEC7
MTMR11/HEM15	ENSG00000066926	MTMR11	YOR176W	HEM15
CCDC88C/RGD2	ENSG00000066933	CCDC88C	YFL047W	RGD2
YAF2/TIF1	ENSG00000067048	YAF2	YKR059W	TIF1
ZMYND11/RIM101	ENSG00000067082	ZMYND11	YHL027W	RIM101
WAS/ILM1	ENSG00000067167	WAS	YJR118C	ILM1
DPEP1/EEB1	ENSG00000067191	DPEP1	YPL095C	EEB1
BID/FCF2	ENSG00000067334	BID	YLR051C	FCF2
MATR3/NUP100	ENSG00000067445	MATR3	YKL068W	NUP100
RGPD5/RRP15	ENSG00000067533	RGPD5	YPR143W	RRP15
STMN4/RHO1	ENSG00000067560	STMN4	YPR165W	RHO1
NUDCD3/RRP5	ENSG00000067596	NUDCD3	YMR229C	RRP5
ISL1/TCB3	ENSG00000067715	ISL1	YML072C	TCB3
IL20RA/CAB4	ENSG00000068120	IL20RA	YGR277C	CAB4
CLCA1/RTG3	ENSG00000068323	CLCA1	YBL103C	RTG3
ATP2C1/GYP1	ENSG00000068354	ATP2C1	YOR070C	GYP1
SRCIN1/SPP2	ENSG00000068394	SRCIN1	YOR148C	SPP2
IGF1/TRM7	ENSG00000068438	IGF1	YBR061C	TRM7
RALBP1/RPO31	ENSG00000068654	RALBP1	YOR116C	RPO31
RUFY3/KCS1	ENSG00000068745	RUFY3	YDR017C	KCS1
CNTN1/KRE28	ENSG00000068793	CNTN1	YDR532C	KRE28
WWTR1/HST2	ENSG00000068903	WWTR1	YPL015C	HST2
AGPS/GLT1	ENSG00000069248	AGPS	YDL171C	GLT1
ATP1A2/VPS35	ENSG00000069329	ATP1A2	YJL154C	VPS35
TTC27/YDJ1	ENSG00000069345	TTC27	YNL064C	YDJ1
MARCO/NFT1	ENSG00000069431	MARCO	YKR103W	NFT1
SYT13/BIT61	ENSG00000069667	SYT13	YJL058C	BIT61
SNAI2/REF2	ENSG00000069849	SNAI2	YDR195W	REF2
CD74/UFD1	ENSG00000070010	CD74	YGR048W	UFD1
HGF/IKI3	ENSG00000070061	HGF	YLR384C	IKI3
ZRANB1/SSP120	ENSG00000070081	ZRANB1	YLR250W	SSP120
NCDN/PFY1	ENSG00000070087	NCDN	YOR122C	PFY1
ZFP64/UIP3	ENSG00000070159	ZFP64	YAR027W	UIP3
MNAT1/ERO1	ENSG00000070371	MNAT1	YML130C	ERO1
SAMD4A/CBF1	ENSG00000070444	SAMD4A	YJR060W	CBF1
RUNX3/DIF1	ENSG00000070540	RUNX3	YLR437C	DIF1
MRE11A/ASN1	ENSG00000070669	MRE11A	YPR145W	ASN1
PLEKHB1/KAR2	ENSG00000070718	PLEKHB1	YJL034W	KAR2
SERPINB1/MUD2	ENSG00000070756	SERPINB1	YKL074C	MUD2
SPAST/RPA190	ENSG00000070761	SPAST	YOR341W	RPA190
ENSG00000021602/CKA1	ENSG00000070770	ENSG00000021602	YIL035C	CKA1
NRXN3/GCD6	ENSG00000070785	NRXN3	YDR211W	GCD6
AQR/YPT32	ENSG00000070831	AQR	YGL210W	YPT32
CPS1/PUT4	ENSG00000070915	CPS1	YOR348C	PUT4
C8B/ENA1	ENSG00000070961	C8B	YDR040C	ENA1
FHL1/AIP1	ENSG00000071127	FHL1	YMR092C	AIP1
RTFDC1/EST2	ENSG00000071205	RTFDC1	YLR318W	EST2
GABRA1/YNG2	ENSG00000071243	GABRA1	YHR090C	YNG2
NLRP2/BUD23	ENSG00000071462	NLRP2	YCR047C	BUD23
RNF10/MSP1	ENSG00000071539	RNF10	YGR028W	MSP1
ZDHHC6/ULS1	ENSG00000071794	ZDHHC6	YOR191W	ULS1
RNH1/CFT1	ENSG00000071894	RNH1	YDR301W	CFT1
NDUFS1/TPK2	ENSG00000072062	NDUFS1	YPL203W	TPK2
RB1CC1/YBL107C	ENSG00000072110	RB1CC1	YBL107C	YBL107C
ERP44/ENT3	ENSG00000072134	ERP44	YJR125C	ENT3
ALAS1/SIW14	ENSG00000072135	ALAS1	YNL032W	SIW14
BIRC3/TRE1	ENSG00000072274	BIRC3	YPL176C	TRE1
AKAP11/GUK1	ENSG00000072415	AKAP11	YDR454C	GUK1
GLRX2/SMC1	ENSG00000072501	GLRX2	YFL008W	SMC1
SNAPC1/BUD3	ENSG00000072518	SNAPC1	YCL014W	BUD3
STRAP/IMG1	ENSG00000072609	STRAP	YCR046C	IMG1
ABCC2/RAD28	ENSG00000072803	ABCC2	YDR030C	RAD28
DEF6/AGE1	ENSG00000072818	DEF6	YDR524C	AGE1
PLEKHO1/DAL1	ENSG00000072832	PLEKHO1	YIR027C	DAL1
GCLM/LRS4	ENSG00000072864	GCLM	YDR439W	LRS4
UBR2/APM2	ENSG00000072958	UBR2	YHL019C	APM2
EHD2/SEC2	ENSG00000073009	EHD2	YNL272C	SEC2
RRAGD/MCM2	ENSG00000073111	RRAGD	YBL023C	MCM2
HSF2/ECM5	ENSG00000073614	HSF2	YMR176W	ECM5
PHF20/YAP1802	ENSG00000073921	PHF20	YGR241C	YAP1802
NR1H3/SEC18	ENSG00000073969	NR1H3	YBR080C	SEC18
NCAPH2/TEC1	ENSG00000074219	NCAPH2	YBR083W	TEC1
TOMM34/TUP1	ENSG00000074266	TOMM34	YCR084C	TUP1
SEC63/YJU3	ENSG00000074416	SEC63	YKL094W	YJU3
KPNA6/SBA1	ENSG00000074696	KPNA6	YKL117W	SBA1
VIM/DOC1	ENSG00000074755	VIM	YGL240W	DOC1
RTEL1-TNFRSF6B/ENO2	ENSG00000074800	RTEL1-TNFRSF6B	YHR174W	ENO2
FAS/SLN1	ENSG00000074964	FAS	YIL147C	SLN1
CD44/TIF4632	ENSG00000075151	CD44	YGL049C	TIF4632
KCNG1/MTC5	ENSG00000075188	KCNG1	YDR128W	MTC5
SLAMF7/ERG10	ENSG00000075239	SLAMF7	YPL028W	ERG10
MIPEP/YNL095C	ENSG00000075292	MIPEP	YNL095C	YNL095C
PRKCH/YAK1	ENSG00000075413	PRKCH	YJL141C	YAK1
INSRR/TAO3	ENSG00000075539	INSRR	YIL129C	TAO3
IFNGR1/ARP9	ENSG00000075624	IFNGR1	YMR033W	ARP9
SH2D2A/MRPL15	ENSG00000075651	SH2D2A	YLR312W-A	MRPL15
TNFRSF1B/SEC12	ENSG00000075702	TNFRSF1B	YNR026C	SEC12
VEZT/YNL046W	ENSG00000075711	VEZT	YNL046W	YNL046W
POU2F2/VPS21	ENSG00000075785	POU2F2	YOR089C	VPS21
SNX1/YET1	ENSG00000075790	SNX1	YKL065C	YET1
TBPL1/CLF1	ENSG00000075856	TBPL1	YLR117C	CLF1
ARNTL2/YOR223W	ENSG00000075891	ARNTL2	YOR223W	YOR223W
BCLAF1/RRP42	ENSG00000075914	BCLAF1	YDL111C	RRP42
ANK1/TAF13	ENSG00000075945	ANK1	YML098W	TAF13
TFB1M/MCM6	ENSG00000076003	TFB1M	YGL201C	MCM6
RABEP1/REX2	ENSG00000076043	RABEP1	YLR059C	REX2
HMGB3/YIL077C	ENSG00000076053	HMGB3	YIL077C	YIL077C
NUP160/MLH1	ENSG00000076242	NUP160	YMR167W	MLH1
BAK1/UNG1	ENSG00000076248	BAK1	YML021C	UNG1
MUSK/PHB2	ENSG00000076382	MUSK	YGR231C	PHB2
IKZF2/YIP1	ENSG00000076716	IKZF2	YGR172C	YIP1
GRN/PRP39	ENSG00000076924	GRN	YML046W	PRP39
ARHGAP31/SEC1	ENSG00000076944	ARHGAP31	YDR164C	SEC1
NR2E3/NRK1	ENSG00000077009	NR2E3	YNL129W	NRK1
CENPQ/COS12	ENSG00000077063	CENPQ	YGL263W	COS12
SARS/RRN5	ENSG00000077097	SARS	YLR141W	RRN5
RANBP3/HOS4	ENSG00000077150	RANBP3	YIL112W	HOS4
ARID4A/SKP2	ENSG00000077235	ARID4A	YNL311C	SKP2
TSSC1/UBP1	ENSG00000077254	TSSC1	YDL122W	UBP1
ENSG00000032514/MKK1	ENSG00000077264	ENSG00000032514	YOR231W	MKK1
IFT88/MSL1	ENSG00000077312	IFT88	YIR009W	MSL1
ZCCHC8/SKI6	ENSG00000077348	ZCCHC8	YGR195W	SKI6
ABCF2/PAC11	ENSG00000077380	ABCF2	YDR488C	PAC11
LRRC7/HST3	ENSG00000077463	LRRC7	YOR025W	HST3
UBA6/CUR1	ENSG00000077522	UBA6	YPR158W	CUR1
GAB2/CAP2	ENSG00000077549	GAB2	YIL034C	CAP2
ATP6V0A1/UBC11	ENSG00000077721	ATP6V0A1	YOR339C	UBC11
PIAS1/IRE1	ENSG00000077782	PIAS1	YHR079C	IRE1
SLC4A7/FPR2	ENSG00000077800	SLC4A7	YDR519W	FPR2
APBA2/RAD34	ENSG00000077809	APBA2	YDR314C	RAD34
UHRF1/SIZ1	ENSG00000078043	UHRF1	YDR409W	SIZ1
MAP2K3/SEC16	ENSG00000078053	MAP2K3	YPL085W	SEC16
TMSB10/SCH9	ENSG00000078061	TMSB10	YHR205W	SCH9
RNF19A/DUR1,2	ENSG00000078070	RNF19A	YBR208C	DUR1,2
PEX3/YDL086W	ENSG00000078098	PEX3	YDL086W	YDL086W
GABARAPL2/DRE2	ENSG00000078114	GABARAPL2	YKR071C	DRE2
MYOC/UBC1	ENSG00000078140	MYOC	YDR177W	UBC1
SH3YL1/VPS34	ENSG00000078142	SH3YL1	YLR240W	VPS34
VCL/FAA4	ENSG00000078304	VCL	YMR246W	FAA4
DAPK2/YRA2	ENSG00000078328	DAPK2	YKL214C	YRA2
NSMAF/SIF2	ENSG00000078369	NSMAF	YBR103W	SIF2
ADSS/SNT2	ENSG00000078403	ADSS	YGL131C	SNT2
STAP1/STE23	ENSG00000078618	STAP1	YLR389C	STE23
TIMP2/POR1	ENSG00000078668	TIMP2	YNL055C	POR1
RFC1/MRE11	ENSG00000078674	RFC1	YMR224C	MRE11
CUL3/MET13	ENSG00000078747	CUL3	YGL125W	MET13
MYOM2/INN1	ENSG00000078902	MYOM2	YNL152W	INN1
OTC/STP22	ENSG00000078967	OTC	YCL008C	STP22
USP2/YKU80	ENSG00000079246	USP2	YMR106C	YKU80
CASR/CBK1	ENSG00000079277	CASR	YNL161W	CBK1
TUBG2/SPR3	ENSG00000079308	TUBG2	YGR059W	SPR3
RPL26L1/REX3	ENSG00000079313	RPL26L1	YLR107W	REX3
FLT4/RGT2	ENSG00000079393	FLT4	YDL138W	RGT2
NSUN2/ERG9	ENSG00000079459	NSUN2	YHR190W	ERG9
FBXO42/PGM2	ENSG00000079739	FBXO42	YMR105C	PGM2
MRI1/DBP1	ENSG00000079785	MRI1	YPL119C	DBP1
METTL1/HAL1	ENSG00000079819	METTL1	YPR005C	HAL1
HOXC8/TCB2	ENSG00000079841	HOXC8	YNL087W	TCB2
AGA/VAM3	ENSG00000079950	AGA	YOR106W	VAM3
ENSG00000038102/PTP3	ENSG00000080031	ENSG00000038102	YER075C	PTP3
PI4K2B/CIT2	ENSG00000080298	PI4K2B	YCR005C	CIT2
MAT2B/MTG2	ENSG00000080371	MAT2B	YHR168W	MTG2
TLL1/YEA4	ENSG00000080493	TLL1	YEL004W	YEA4
EDC4/MOT1	ENSG00000080503	EDC4	YPL082C	MOT1
TRIO/IRC6	ENSG00000080561	TRIO	YFR043C	IRC6
VCAN/SWR1	ENSG00000080603	VCAN	YDR334W	SWR1
MSR1/PUF6	ENSG00000080608	MSR1	YDR496C	PUF6
CDH1/ECM14	ENSG00000080618	CDH1	YHR132C	ECM14
SKIV2L2/MOT2	ENSG00000080802	SKIV2L2	YER068W	MOT2
DNAH5/HEM13	ENSG00000080819	DNAH5	YDR044W	HEM13
ZFYVE16/COS8	ENSG00000080839	ZFYVE16	YHL048W	COS8
C6/TID3	ENSG00000080986	C6	YIL144W	TID3
RAI14/PHO84	ENSG00000081019	RAI14	YML123C	PHO84
SOX30/YMR086W	ENSG00000081026	SOX30	YMR086W	YMR086W
PNKP/PCL7	ENSG00000081087	PNKP	YIL050W	PCL7
SPDL1/YNL190W	ENSG00000081237	SPDL1	YNL190W	YNL190W
STAU2/CCH1	ENSG00000081248	STAU2	YGR217W	CCH1
RTN4R/UBA4	ENSG00000081307	RTN4R	YHR111W	UBA4
PHF23/HOP1	ENSG00000081320	PHF23	YIL072W	HOP1
CDH10/STP4	ENSG00000081665	CDH10	YDL048C	STP4
INPP4A/YVH1	ENSG00000081721	INPP4A	YIR026C	YVH1
RAB27B/TRI1	ENSG00000082014	RAB27B	YMR233W	TRI1
PSMA4/MAE1	ENSG00000082212	PSMA4	YKL029C	MAE1
MYO16/YGR126W	ENSG00000082258	MYO16	YGR126W	YGR126W
LSG1/YDL180W	ENSG00000082438	LSG1	YDL180W	YDL180W
PARP3/MRPL22	ENSG00000082515	PARP3	YNL177C	MRPL22
TNC/UTP15	ENSG00000082516	TNC	YMR093W	UTP15
TDP1/TMS1	ENSG00000082556	TDP1	YDR105C	TMS1
MED17/ZRG17	ENSG00000082641	MED17	YNR039C	ZRG17
CAPG/YCK1	ENSG00000082701	CAPG	YHR135C	YCK1
AP2S1/YLR156W	ENSG00000082781	AP2S1	YLR156W	YLR156W
USH2A/VPS53	ENSG00000082805	USH2A	YJL029C	VPS53
ZPBP/CRM1	ENSG00000082898	ZPBP	YGR218W	CRM1
TG/KAP104	ENSG00000083312	TG	YBR017C	KAP104
ADAM28/YMR018W	ENSG00000083457	ADAM28	YMR018W	YMR018W
BARX2/GIP4	ENSG00000083799	BARX2	YAL031C	GIP4
DCUN1D1/MSN2	ENSG00000083842	DCUN1D1	YMR037C	MSN2
PHF15/RPS5	ENSG00000083845	PHF15	YJR123W	RPS5
ZIC2/APT2	ENSG00000083857	ZIC2	YDR441C	APT2
LCP2/SLZ1	ENSG00000083896	LCP2	YNL196C	SLZ1
TRIT1/CBC2	ENSG00000084072	TRIT1	YPL178W	CBC2
ADRB1/STE24	ENSG00000084073	ADRB1	YJR117W	STE24
ENSG00000043822/TIF34	ENSG00000084623	ENSG00000043822	YMR146C	TIF34
GUCA2B/KIP3	ENSG00000084731	GUCA2B	YGL216W	KIP3
CUL7/YKR018C	ENSG00000084754	CUL7	YKR018C	YKR018C
CTNNA1/URA2	ENSG00000084774	CTNNA1	YJL130C	URA2
PHKA2/CGR1	ENSG00000085063	PHKA2	YGL029W	CGR1
EPHA3/HSP26	ENSG00000085382	EPHA3	YBR072W	HSP26
HSPA5/SEH1	ENSG00000085415	HSPA5	YGL100W	SEH1
DSG2/CTS2	ENSG00000085465	DSG2	YDR371W	CTS2
GEMIN8/SSK2	ENSG00000085511	GEMIN8	YNR031C	SSK2
OFD1/STE6	ENSG00000085563	OFD1	YKL209C	STE6
PREX2/YPR1	ENSG00000085662	PREX2	YDR368W	YPR1
WDR37/END3	ENSG00000085832	WDR37	YNL084C	END3
YTHDC2/CDC6	ENSG00000085840	YTHDC2	YJL194W	CDC6
CTPS2/SQS1	ENSG00000085872	CTPS2	YNL224C	SQS1
ATP6V1H/PTK1	ENSG00000086015	ATP6V1H	YKL198C	PTK1
POLR2B/MDJ1	ENSG00000086061	POLR2B	YFL016C	MDJ1
TPR/VPS20	ENSG00000086065	TPR	YMR077C	VPS20
CP/FAP1	ENSG00000086102	CP	YNL023C	FAP1
DTNBP1/DIM1	ENSG00000086189	DTNBP1	YPL266W	DIM1
XK/KAP120	ENSG00000086200	XK	YPL125W	KAP120
ARHGAP6/CAK1	ENSG00000086232	ARHGAP6	YFL029C	CAK1
MAP4/MRPL24	ENSG00000086504	MAP4	YMR193W	MRPL24
GOPC/CIN5	ENSG00000086548	GOPC	YOR028C	CIN5
ROS1/CWC2	ENSG00000086589	ROS1	YDL209C	CWC2
HDAC9/EMP24	ENSG00000086598	HDAC9	YGL200C	EMP24
RRM2B/RPS1B	ENSG00000086712	RRM2B	YML063W	RPS1B
TNFRSF17/TOM1	ENSG00000086758	TNFRSF17	YDR457W	TOM1
LMO3/ALG7	ENSG00000086827	LMO3	YBR243C	ALG7
MRPS10/ALG9	ENSG00000086848	MRPS10	YNL219C	ALG9
GUCA1A/SPS19	ENSG00000087076	GUCA1A	YNL202W	SPS19
RSF1/SGF11	ENSG00000087152	RSF1	YPL047W	SGF11
VPS13D/PGS1	ENSG00000087157	VPS13D	YCL004W	PGS1
CELF2/ISA1	ENSG00000087206	CELF2	YLL027W	ISA1
R3HDM1/ATP18	ENSG00000087245	R3HDM1	YML081C-A	ATP18
COL9A2/TPA1	ENSG00000087263	COL9A2	YER049W	TPA1
KITLG/APA1	ENSG00000087266	KITLG	YCL050C	APA1
ERCC8/ARG1	ENSG00000087274	ERCC8	YOL058W	ARG1
VAMP3/EST1	ENSG00000087338	VAMP3	YLR233C	EST1
PER3/CUS1	ENSG00000087365	PER3	YMR240C	CUS1
UTS2/VPS1	ENSG00000087470	UTS2	YKR001C	VPS1
TNFRSF9/ERV46	ENSG00000087502	TNFRSF9	YAL042W	ERV46
EPN3/RFX1	ENSG00000087903	EPN3	YLR176C	RFX1
LTBP1/GDS1	ENSG00000088179	LTBP1	YOR355W	GDS1
RCN1/HAS1	ENSG00000088205	RCN1	YMR290C	HAS1
ELN/RPS2	ENSG00000088247	ELN	YGL123W	RPS2
RFC2/SFK1	ENSG00000088305	RFC2	YKL051W	SFK1
ARID1B/YLR422W	ENSG00000088387	ARID1B	YLR422W	YLR422W
NEDD4L/FPR1	ENSG00000088832	NEDD4L	YNL135C	FPR1
FOXP3/SHP1	ENSG00000088833	FOXP3	YBL058W	SHP1
HEXB/DYN2	ENSG00000088986	HEXB	YDR424C	DYN2
JKAMP/IRC19	ENSG00000088992	JKAMP	YLL033W	IRC19
DKK3/BRL1	ENSG00000089006	DKK3	YHR036W	BRL1
ARHGEF5/RPL6A	ENSG00000089009	ARHGEF5	YML073C	RPL6A
NFE2L3/PKH2	ENSG00000089022	NFE2L3	YOL100W	PKH2
LIMA1/ESF1	ENSG00000089048	LIMA1	YDR365C	ESF1
SLC4A8/APC5	ENSG00000089053	SLC4A8	YOR249C	APC5
PTGER3/REX4	ENSG00000089094	PTGER3	YOL080C	REX4
MAPK9/GCN1	ENSG00000089154	MAPK9	YGL195W	GCN1
COL23A1/PXL1	ENSG00000089159	COL23A1	YKR090W	PXL1
BCAR1/TFS1	ENSG00000089220	BCAR1	YLR178C	TFS1
FAM160A2/ETP1	ENSG00000089234	FAM160A2	YHL010C	ETP1
HERPUD1/MET10	ENSG00000089250	HERPUD1	YFR030W	MET10
HOMER3/TAP42	ENSG00000089289	HOMER3	YMR028W	TAP42
RAD51/ROT2	ENSG00000089597	RAD51	YBR229C	ROT2
POLQ/BIR1	ENSG00000089685	POLQ	YJR089W	BIR1
PIK3CB/MAK5	ENSG00000089737	PIK3CB	YBR142W	MAK5
ENSG00000051415/LCB1	ENSG00000090054	ENSG00000051415	YMR296C	LCB1
CYBA/PAP1	ENSG00000090060	CYBA	YKR002W	PAP1
THOC3/FYV10	ENSG00000090316	THOC3	YIL097W	FYV10
HEBP2/XBP1	ENSG00000090339	HEBP2	YIL101C	XBP1
PLEKHA5/IPI3	ENSG00000090372	PLEKHA5	YNL182C	IPI3
PRSS8/PEX12	ENSG00000090432	PRSS8	YMR026C	PEX12
SIKE1/YNR064C	ENSG00000090487	SIKE1	YNR064C	YNR064C
RRP12/MPS2	ENSG00000090565	RRP12	YGL075C	MPS2
MSMO1/ALA1	ENSG00000090861	MSMO1	YOR335C	ALA1
TTC17/SEC3	ENSG00000090989	TTC17	YER008C	SEC3
ALX4/LPD1	ENSG00000091140	ALX4	YFL018C	LPD1
FOXN3/CTL1	ENSG00000091436	FOXN3	YMR180C	CTL1
AKR7A2/FUM1	ENSG00000091483	AKR7A2	YPL262W	FUM1
MRTO4/BAP2	ENSG00000092068	MRTO4	YBR068C	BAP2
USE1/SLY1	ENSG00000092108	USE1	YDR189W	SLY1
MCF2L2/HCR1	ENSG00000092200	MCF2L2	YLR192C	HCR1
NRIP2/SPT16	ENSG00000092201	NRIP2	YGL207W	SPT16
LAMA3/ERT1	ENSG00000092208	LAMA3	YBR239C	ERT1
ANAPC4/ADE16	ENSG00000092421	ANAPC4	YLR028C	ADE16
KCNQ1/YVC1	ENSG00000092439	KCNQ1	YOR087W	YVC1
TRAPPC3/YDL156W	ENSG00000092470	TRAPPC3	YDL156W	YDL156W
THRAP3/SEC9	ENSG00000092531	THRAP3	YGR009C	SEC9
PHPT1/GOR1	ENSG00000092621	PHPT1	YNL274C	GOR1
ENTPD2/MLC2	ENSG00000092841	ENTPD2	YPR188C	MLC2
ARID4B/HMF1	ENSG00000092847	ARID4B	YER057C	HMF1
PTPRN/CDC45	ENSG00000093009	PTPRN	YLR103C	CDC45
KIF1B/AFT2	ENSG00000093010	KIF1B	YPL202C	AFT2
FOXC1/RSM22	ENSG00000093167	FOXC1	YKL155C	RSM22
SYNE2/HOS3	ENSG00000094631	SYNE2	YPL116W	HOS3
CBLN4/RPT6	ENSG00000094804	CBLN4	YGL048C	RPT6
CHRDL2/FUR1	ENSG00000094841	CHRDL2	YHR128W	FUR1
RELT/SLP1	ENSG00000094975	RELT	YOR154W	SLP1
NOP58/MSH2	ENSG00000095002	NOP58	YOL090W	MSH2
KCNH2/DYS1	ENSG00000095059	KCNH2	YHR068W	DYS1
CUL1/RET2	ENSG00000095139	CUL1	YFR051C	RET2
CYFIP2/VAC8	ENSG00000095261	CYFIP2	YEL013W	VAC8
TAB2/MSS51	ENSG00000095303	TAB2	YLR203C	MSS51
EIF2AK2/NUP188	ENSG00000095319	EIF2AK2	YML103C	NUP188
KMT2C/CAT2	ENSG00000095321	KMT2C	YML042W	CAT2
PUM2/VMA7	ENSG00000095539	PUM2	YGR020C	VMA7
MRPL43/ISW1	ENSG00000095564	MRPL43	YBR245C	ISW1
ITIH4/ZAP1	ENSG00000095574	ITIH4	YJL056C	ZAP1
C4orf27/YFR017C	ENSG00000095637	C4orf27	YFR017C	YFR017C
ZFR/HSP150	ENSG00000095794	ZFR	YJL159W	HSP150
NPFFR2/SGV1	ENSG00000096063	NPFFR2	YPR161C	SGV1
ENSG00000056345/CEF1	ENSG00000096401	ENSG00000056345	YMR213W	CEF1
PHF21B/ILV1	ENSG00000096433	PHF21B	YER086W	ILV1
TRAF1/IMH1	ENSG00000096696	TRAF1	YLR309C	IMH1
PCGF2/SIR2	ENSG00000096717	PCGF2	YDL042C	SIR2
IL17RB/RIM15	ENSG00000096968	IL17RB	YFL033C	RIM15
TRAF3IP2/HRR25	ENSG00000097007	TRAF3IP2	YPL204W	HRR25
GYG2/CDC7	ENSG00000097046	GYG2	YDL017W	CDC7
SERPINB3/ERP2	ENSG00000099203	SERPINB3	YAL007C	ERP2
PKP2/NRG2	ENSG00000099326	PKP2	YBR066C	NRG2
MSH4/FRE8	ENSG00000099331	MSH4	YLR047C	FRE8
F7/RPN12	ENSG00000099341	F7	YFR052W	RPN12
GDI2/NSE3	ENSG00000099399	GDI2	YDR288W	NSE3
PRDM1/ATP16	ENSG00000099624	PRDM1	YDL004W	ATP16
ATG5/GBP2	ENSG00000099783	ATG5	YCL011C	GBP2
PITHD1/CDC34	ENSG00000099804	PITHD1	YDR054C	CDC34
MTA3/RPB5	ENSG00000099817	MTA3	YBR154C	RPB5
USP13/PKH3	ENSG00000099875	USP13	YDR466W	PKH3
LAMC2/YRB1	ENSG00000099901	LAMC2	YDR002W	YRB1
CDK14/GRS1	ENSG00000099917	CDK14	YBR121C	GRS1
SEC61A1/RGC1	ENSG00000099940	SEC61A1	YPR115W	RGC1
PPP1R12A/SHO1	ENSG00000099942	PPP1R12A	YER118C	SHO1
RASGRF1/DER1	ENSG00000099958	RASGRF1	YBR201W	DER1
CAMK2B/RPA34	ENSG00000099968	CAMK2B	YJL148W	RPA34
CROCC/PRP21	ENSG00000099995	CROCC	YJL203W	PRP21
POLR3E/SMD1	ENSG00000100028	POLR3E	YGR074W	SMD1
ATP2B4/NOP7	ENSG00000100029	ATP2B4	YGR103W	NOP7
ZC3H11A/CDC28	ENSG00000100030	ZC3H11A	YBR160W	CDC28
RIOK2/PTC2	ENSG00000100034	RIOK2	YER089C	PTC2
NDC1/CTP1	ENSG00000100075	NDC1	YBR291C	CTP1
FLYWCH1/GGA1	ENSG00000100083	FLYWCH1	YDR358W	GGA1
UNKL/HIR2	ENSG00000100084	UNKL	YOR038C	HIR2
ALDH18A1/STP3	ENSG00000100105	ALDH18A1	YLR375W	STP3
TARBP1/HBT1	ENSG00000100106	TARBP1	YDL223C	HBT1
MXD1/SPP382	ENSG00000100109	MXD1	YLR424W	SPP382
CDK17/NHP2	ENSG00000100138	CDK17	YDL208W	NHP2
DNAJC25/RPO26	ENSG00000100142	DNAJC25	YPR187W	RPO26
PSD/YLR462W	ENSG00000100151	PSD	YLR462W	YLR462W
CTDP1/DBP7	ENSG00000100201	CTDP1	YKR024C	DBP7
YBX3/DMC1	ENSG00000100206	YBX3	YER179W	DMC1
WNK1/BOP3	ENSG00000100207	WNK1	YNL042W	BOP3
CCAR1/BNA6	ENSG00000100219	CCAR1	YFR047C	BNA6
OGFR/AIM33	ENSG00000100225	OGFR	YML087C	AIM33
GNA15/TEF2	ENSG00000100226	GNA15	YBR118W	TEF2
CREB3L3/YOR114W	ENSG00000100227	CREB3L3	YOR114W	YOR114W
PTPRU/GSF2	ENSG00000100242	PTPRU	YML048W	GSF2
SNRNP40/PGA3	ENSG00000100243	SNRNP40	YML125C	PGA3
COL11A1/APL1	ENSG00000100280	COL11A1	YJR005W	APL1
MPC1/NMA111	ENSG00000100284	MPC1	YNL123W	NMA111
ACAA1/HMX1	ENSG00000100292	ACAA1	YLR205C	HMX1
BCAT1/YJR011C	ENSG00000100296	BCAT1	YJR011C	YJR011C
HDAC7/MCM5	ENSG00000100297	HDAC7	YLR274W	MCM5
LZTS1/PTC5	ENSG00000100324	LZTS1	YOR090C	PTC5
SPAG4/RGT1	ENSG00000100325	SPAG4	YKL038W	RGT1
NCKAP1/MYO3	ENSG00000100345	NCKAP1	YKL129C	MYO3
MRPS35/HPT1	ENSG00000100353	MRPS35	YDR399W	HPT1
GUCY1B3/YLR224W	ENSG00000100365	GUCY1B3	YLR224W	YLR224W
SFSWAP/YIA6	ENSG00000100372	SFSWAP	YIL006W	YIA6
TNK2/HSP12	ENSG00000100380	TNK2	YFL014W	HSP12
CDH3/HRT1	ENSG00000100387	CDH3	YOL133W	HRT1
ARSF/GCN5	ENSG00000100393	ARSF	YGR252W	GCN5
GPBP1/RNA1	ENSG00000100401	GPBP1	YMR235C	RNA1
CS/RPC25	ENSG00000100413	CS	YKL144C	RPC25
LTK/NTO1	ENSG00000100425	LTK	YPR031W	NTO1
MRPS24/RPL12A	ENSG00000100427	MRPS24	YEL054C	RPL12A
ELMO2/FPR3	ENSG00000100442	ELMO2	YML074C	FPR3
WAPAL/TIF3	ENSG00000100461	WAPAL	YPR163C	TIF3
APPBP2/HSL7	ENSG00000100462	APPBP2	YBR133C	HSL7
POLD1/UTP8	ENSG00000100478	POLD1	YGR128C	UTP8
SEZ6/DPB2	ENSG00000100479	SEZ6	YPR175W	DPB2
EIF4B/CDC25	ENSG00000100485	EIF4B	YLR310C	CDC25
GLTSCR1/GPH1	ENSG00000100504	GLTSCR1	YPR160W	GPH1
RPL18/RAD27	ENSG00000100526	RPL18	YKL113C	RAD27
ISOC2/VMA8	ENSG00000100554	ISOC2	YEL051W	VMA8
U2AF2/GPI15	ENSG00000100564	U2AF2	YNL038W	GPI15
EPN1/PRE10	ENSG00000100567	EPN1	YOR362C	PRE10
MED29/VTI1	ENSG00000100568	MED29	YMR197C	VTI1
AHRR/AHA1	ENSG00000100591	AHRR	YDR214W	AHA1
GSC2/BNR1	ENSG00000100592	GSC2	YIL159W	BNR1
GPC1/LCB2	ENSG00000100596	GPC1	YDR062W	LCB2
ADCK1/RRT6	ENSG00000100605	ADCK1	YGL146C	RRT6
HAGH/PTC6	ENSG00000100614	HAGH	YCR079W	PTC6
RNF4/PIN4	ENSG00000100650	RNF4	YBL051C	PIN4
CASP8/TIF5	ENSG00000100664	CASP8	YPR041W	TIF5
ASUN/CYS3	ENSG00000100665	ASUN	YAL012W	CYS3
DLX3/FAL1	ENSG00000100697	DLX3	YDR021W	FAL1
SPA17/ADE3	ENSG00000100714	SPA17	YGR204W	ADE3
WISP2/YAP1	ENSG00000100722	WISP2	YML007W	YAP1
NGFR/YLR456W	ENSG00000100744	NGFR	YLR456W	YLR456W
CDON/YGR093W	ENSG00000100749	CDON	YGR093W	YGR093W
TAF2/RPT2	ENSG00000100764	TAF2	YDL007W	RPT2
HIPK2/CLA4	ENSG00000100784	HIPK2	YNL298W	CLA4
TNPO3/PRE3	ENSG00000100804	TNPO3	YJL001W	PRE3
MEF2BNB-MEF2B/PAF1	ENSG00000100815	MEF2BNB-MEF2B	YBR279W	PAF1
RFXANK/SGN1	ENSG00000100836	RFXANK	YIR001C	SGN1
LPAR2/YHR202W	ENSG00000100852	LPAR2	YHR202W	YHR202W
CTSA/SRP54	ENSG00000100883	CTSA	YPR088C	SRP54
SUGP2/HO	ENSG00000100884	SUGP2	YDL227C	HO
SLC12A2/RDH54	ENSG00000100888	SLC12A2	YBR073W	RDH54
SNX24/SCL1	ENSG00000100902	SNX24	YGL011C	SCL1
EYA2/MGA2	ENSG00000100906	EYA2	YIR033W	MGA2
CNN2/PCM1	ENSG00000100908	CNN2	YEL058W	PCM1
SNCAIP/LEA1	ENSG00000100949	SNCAIP	YPL213W	LEA1
DDX20/PSF1	ENSG00000101003	DDX20	YDR013W	PSF1
BTBD1/DIA1	ENSG00000101049	BTBD1	YMR316W	DIA1
BCAS1/GAL11	ENSG00000101057	BCAS1	YOL051W	GAL11
POU1F1/GAT2	ENSG00000101076	POU1F1	YMR136W	GAT2
PMS1/PET9	ENSG00000101084	PMS1	YBL030C	PET9
HMG20B/CDC15	ENSG00000101109	HMG20B	YAR019C	CDC15
CALCRL/GIM3	ENSG00000101132	CALCRL	YNL153C	GIM3
TAF11/SWD2	ENSG00000101138	TAF11	YKL018W	SWD2
ANKS1A/LYS9	ENSG00000101144	ANKS1A	YNR050C	LYS9
AP3D1/GLE2	ENSG00000101146	AP3D1	YER107C	GLE2
ZNF76/YER121W	ENSG00000101150	ZNF76	YER121W	YER121W
SLC9A3R2/PRP6	ENSG00000101161	SLC9A3R2	YBR055C	PRP6
NTHL1/PRE6	ENSG00000101182	NTHL1	YOL038W	PRE6
GNAI3/EAF7	ENSG00000101189	GNAI3	YNL136W	EAF7
IPO5/BYE1	ENSG00000101191	IPO5	YKL005C	BYE1
OAT/GID8	ENSG00000101193	OAT	YMR135C	GID8
WDR3/GLO3	ENSG00000101199	WDR3	YER122C	GLO3
PKN2/YCH1	ENSG00000101224	PKN2	YGR203W	YCH1
WDR18/YFL066C	ENSG00000101246	WDR18	YFL066C	YFL066C
TRAM2/CKA2	ENSG00000101266	TRAM2	YOR061W	CKA2
NTN1/SEC23	ENSG00000101310	NTN1	YPR181C	SEC23
GLP2R/BEM1	ENSG00000101336	GLP2R	YBR200W	BEM1
MCM10/KAR3	ENSG00000101350	MCM10	YPR141C	KAR3
DGKA/IDH1	ENSG00000101365	DGKA	YNL037C	IDH1
ERBB3/MIR1	ENSG00000101367	ERBB3	YJR077C	MIR1
ROPN1/GAS2	ENSG00000101384	ROPN1	YLR343W	GAS2
KARS/UTR2	ENSG00000101405	KARS	YEL040W	UTR2
PDIA5/TTI1	ENSG00000101407	PDIA5	YKL033W	TTI1
NDUFB4/ARP5	ENSG00000101442	NDUFB4	YNL059C	ARP5
SPEN/SAH1	ENSG00000101444	SPEN	YER043C	SAH1
MYLK/PRP16	ENSG00000101452	MYLK	YKR086W	PRP16
MAP2K4/YPL034W	ENSG00000101474	MAP2K4	YPL034W	YPL034W
SNAP91/UBP6	ENSG00000101557	SNAP91	YFR010W	UBP6
SLK/SCS2	ENSG00000101558	SLK	YER120W	SCS2
COL17A1/ABD1	ENSG00000101654	COL17A1	YBR236C	ABD1
SEC61A2/MBP1	ENSG00000101752	SEC61A2	YDL056W	MBP1
PRKCQ/RIO1	ENSG00000101782	PRKCQ	YOR119C	RIO1
TLE2/PTI1	ENSG00000101811	TLE2	YGR156W	PTI1
ASB1/NAS6	ENSG00000101843	ASB1	YGR232W	NAS6
FAM107B/POL1	ENSG00000101868	FAM107B	YNL102W	POL1
ME1/MRS1	ENSG00000101871	ME1	YIR021W	MRS1
TBC1D1/YPL039W	ENSG00000101888	TBC1D1	YPL039W	YPL039W
CDK13/PRS3	ENSG00000101911	CDK13	YHL011C	PRS3
MTHFD2/YOR289W	ENSG00000101935	MTHFD2	YOR289W	YOR289W
SLC9A7/DGR2	ENSG00000101940	SLC9A7	YKL121W	DGR2
FOXJ2/SET3	ENSG00000101945	FOXJ2	YKR029C	SET3
YBX1/YOR342C	ENSG00000101972	YBX1	YOR342C	YOR342C
PDE4A/PXA2	ENSG00000101986	PDE4A	YKL188C	PXA2
PPP2R5A/CPT1	ENSG00000102007	PPP2R5A	YNL130C	CPT1
CTNNA2/ARD1	ENSG00000102030	CTNNA2	YHR013C	ARD1
ELAVL1/YGL242C	ENSG00000102048	ELAVL1	YGL242C	YGL242C
TIE1/UME1	ENSG00000102054	TIE1	YPL139C	UME1
SMARCD1/SMF1	ENSG00000102096	SMARCD1	YOL122C	SMF1
KDM4A/TAZ1	ENSG00000102125	KDM4A	YPR140W	TAZ1
NFYC/PGK1	ENSG00000102144	NFYC	YCR012W	PGK1
SLC9A3/GZF3	ENSG00000102145	SLC9A3	YJL110C	GZF3
NGEF/MNN1	ENSG00000102174	NGEF	YER001W	MNN1
ASPM/MDY2	ENSG00000102178	ASPM	YOL111C	MDY2
CD84/RIC1	ENSG00000102225	CD84	YLR039C	RIC1
ELOVL1/UBP5	ENSG00000102226	ELOVL1	YER144C	UBP5
SPI1/PAB1	ENSG00000102241	SPI1	YER165W	PAB1
ZNRD1/ALE1	ENSG00000102312	ZNRD1	YOR175C	ALE1
MPPED2/YDL073W	ENSG00000102384	MPPED2	YDL073W	YDL073W
ZBTB11/YPK1	ENSG00000102572	ZBTB11	YKL126W	YPK1
ATXN3/FUS2	ENSG00000102606	ATXN3	YMR232W	FUS2
GOLGA5/YNL010W	ENSG00000102753	GOLGA5	YNL010W	YNL010W
FGFR2/CIT3	ENSG00000102786	FGFR2	YPR001W	CIT3
EML1/RIM11	ENSG00000102882	EML1	YMR139W	RIM11
ARFGEF1/PPQ1	ENSG00000102893	ARFGEF1	YPL179W	PPQ1
MTFR1/NTF2	ENSG00000102898	MTFR1	YER009W	NTF2
STAG3/NIC96	ENSG00000102900	STAG3	YFR002W	NIC96
FECH/PHO3	ENSG00000102921	FECH	YBR092C	PHO3
MYO9A/STP1	ENSG00000102974	MYO9A	YDR463W	STP1
DDX3Y/RPN8	ENSG00000103035	DDX3Y	YOR261C	RPN8
PFKP/LRO1	ENSG00000103066	PFKP	YNR008W	LRO1
SP100/YNL176C	ENSG00000103152	SP100	YNL176C	YNL176C
KLF6/YCF1	ENSG00000103222	KLF6	YDR135C	YCF1
PPAP2A/MUP1	ENSG00000103257	PPAP2A	YGR055W	MUP1
NEO1/NBP35	ENSG00000103274	NEO1	YGL091C	NBP35
TRAM1/UBC9	ENSG00000103275	TRAM1	YDL064W	UBC9
PHKA1/ARO2	ENSG00000103313	PHKA1	YGL148W	ARO2
TNFRSF1A/ADH5	ENSG00000103326	TNFRSF1A	YBR145W	ADH5
CACNB1/SUP35	ENSG00000103342	CACNB1	YDR172W	SUP35
EVI5/RSM19	ENSG00000103363	EVI5	YNR037C	RSM19
PKM/SEC63	ENSG00000103423	PKM	YOR254C	SEC63
DHX29/PEP5	ENSG00000103429	DHX29	YMR231W	PEP5
DNTTIP2/RPL36A	ENSG00000103479	DNTTIP2	YMR194W	RPL36A
TP53BP1/SFP1	ENSG00000103495	TP53BP1	YLR403W	SFP1
TRO/TLG2	ENSG00000103496	TRO	YOL018C	TLG2
RRP15/PKP1	ENSG00000103507	RRP15	YIL042C	PKP1
RHOA/TAE1	ENSG00000103510	RHOA	YBR261C	TAE1
DHX8/ICY2	ENSG00000103540	DHX8	YPL250C	ICY2
PRKCZ/BRE1	ENSG00000103549	PRKCZ	YDL074C	BRE1
SYT1/TOS3	ENSG00000103653	SYT1	YGL179C	TOS3
IDH3G/ATS1	ENSG00000103657	IDH3G	YAL020C	ATS1
ROGDI/YKR023W	ENSG00000103671	ROGDI	YKR023W	YKR023W
PDZD4/LIA1	ENSG00000103723	PDZD4	YJR070C	LIA1
ROCK1/YPT7	ENSG00000103769	ROCK1	YML001W	YPT7
CBFB/YKL070W	ENSG00000103966	CBFB	YKL070W	YKL070W
PDK3/MXR1	ENSG00000104064	PDK3	YER042W	MXR1
HYAL2/PEP3	ENSG00000104142	HYAL2	YLR148W	PEP3
HDAC4/MSC2	ENSG00000104147	HDAC4	YDR205W	MSC2
RASSF1/GND1	ENSG00000104221	RASSF1	YHR183W	GND1
FGFR3/YOL159C	ENSG00000104299	FGFR3	YOL159C	YOL159C
IFI35/SMK1	ENSG00000104312	IFI35	YPR054W	SMK1
COASY/AIM31	ENSG00000104320	COASY	YML030W	AIM31
MEF2A/POP1	ENSG00000104356	MEF2A	YNL221C	POP1
OTUD5/KSS1	ENSG00000104365	OTUD5	YGR040W	KSS1
TFE3/GNA1	ENSG00000104408	TFE3	YFL017C	GNA1
TBC1D25/EMC2	ENSG00000104412	TBC1D25	YJR088C	EMC2
ACSL4/ARP10	ENSG00000104419	ACSL4	YDR106W	ARP10
INPP5A/DAL81	ENSG00000104490	INPP5A	YIR023W	DAL81
GPKOW/HUL5	ENSG00000104517	GPKOW	YGL141W	HUL5
GRIPAP1/EFB1	ENSG00000104529	GRIPAP1	YAL003W	EFB1
FTSJ1/PSA1	ENSG00000104549	FTSJ1	YDL055C	PSA1
POLR1A/TMT1	ENSG00000104611	POLR1A	YER175C	TMT1
LAPTM4A/BCH2	ENSG00000104613	LAPTM4A	YKR027W	BCH2
IP6K2/VPS55	ENSG00000104660	IP6K2	YJR044C	VPS55
STON1-GTF2A1L/NDE1	ENSG00000104687	STON1-GTF2A1L	YMR145C	NDE1
SRBD1/MCM7	ENSG00000104738	SRBD1	YBR202W	MCM7
CYFIP1/RTT105	ENSG00000104805	CYFIP1	YER104W	RTT105
RASGRP2/GSY2	ENSG00000104812	RASGRP2	YLR258W	GSY2
PSME4/ECI1	ENSG00000104823	PSME4	YLR284C	ECI1
IFT80/DIA4	ENSG00000104835	IFT80	YHR011W	DIA4
SIRT2/SNP1	ENSG00000104852	SIRT2	YIL061C	SNP1
ERLEC1/YER184C	ENSG00000104863	ERLEC1	YER184C	YER184C
PPP2R5B/PIH1	ENSG00000104872	PPP2R5B	YHR034C	PIH1
PYGM/PRP11	ENSG00000104897	PYGM	YDL043C	PRP11
PITX1/TRM1	ENSG00000104907	PITX1	YDR120C	TRM1
TRPC7/PMI40	ENSG00000104938	TRPC7	YER003C	PMI40
NUP133/YJU2	ENSG00000104957	NUP133	YKL095W	YJU2
NUCKS1/RPL6B	ENSG00000104960	NUCKS1	YLR448W	RPL6B
VPS35/CNS1	ENSG00000104969	VPS35	YBR155W	CNS1
DNAJA2/TIM44	ENSG00000104980	DNAJA2	YIL022W	TIM44
BCL3/CCA1	ENSG00000105011	BCL3	YER168C	CCA1
KCNAB2/MAS1	ENSG00000105088	KCNAB2	YLR163C	MAS1
ABCC9/CRH1	ENSG00000105127	ABCC9	YGR189C	CRH1
GAL/POP4	ENSG00000105171	GAL	YBR257W	POP4
CLEC2D/CLN2	ENSG00000105173	CLEC2D	YPL256C	CLN2
RORA/MUK1	ENSG00000105186	RORA	YPL070W	MUK1
DRD4/TIM50	ENSG00000105197	DRD4	YPL063W	TIM50
TGFBR3/NOP1	ENSG00000105202	TGFBR3	YDL014W	NOP1
KIAA1107/YPL150W	ENSG00000105204	KIAA1107	YPL150W	YPL150W
PLA2G10/PGI1	ENSG00000105220	PLA2G10	YBR196C	PGI1
ATP1B3/YPK3	ENSG00000105221	ATP1B3	YBR028C	YPK3
NEDD4/GFD2	ENSG00000105229	NEDD4	YCL036W	GFD2
PIGB/ALF1	ENSG00000105254	PIGB	YNL148C	ALF1
MAPK6/FCJ1	ENSG00000105281	MAPK6	YKR016W	FCJ1
GNB5/PRO1	ENSG00000105323	GNB5	YDR300C	PRO1
RAB27A/CDH1	ENSG00000105325	RAB27A	YGL003C	CDH1
CECR5/GFA1	ENSG00000105355	CECR5	YKL104C	GFA1
UFD1L/NOP53	ENSG00000105373	UFD1L	YPL146C	NOP53
LRP6/CIR1	ENSG00000105379	LRP6	YGR207C	CIR1
GUCY2C/AVT7	ENSG00000105388	GUCY2C	YIL088C	AVT7
SCT/STE11	ENSG00000105397	SCT	YLR362W	STE11
PHRF1/CDC37	ENSG00000105401	PHRF1	YDR168W	CDC37
IKBKAP/SEC17	ENSG00000105402	IKBKAP	YBL050W	SEC17
NUCB2/YIP3	ENSG00000105404	NUCB2	YNL044W	YIP3
PFN2/ERD2	ENSG00000105438	PFN2	YBL040C	ERD2
PTPN3/SYT1	ENSG00000105443	PTPN3	YPR095C	SYT1
SPTB/RSA4	ENSG00000105447	SPTB	YCR072C	RSA4
DAPP1/CDC9	ENSG00000105486	DAPP1	YDL164C	CDC9
FGF10/TPD3	ENSG00000105568	FGF10	YAL016W	TPD3
SMG6/KAP95	ENSG00000105576	SMG6	YLR347C	KAP95
EXOC5/CCC1	ENSG00000105607	EXOC5	YLR220W	CCC1
CLTCL1/NRG1	ENSG00000105610	CLTCL1	YDR043C	NRG1
FSTL3/PRP31	ENSG00000105618	FSTL3	YGR091W	PRP31
DGCR2/SEC28	ENSG00000105669	DGCR2	YIL076W	SEC28
RNF126/DBP8	ENSG00000105671	RNF126	YHR169W	DBP8
MNT/SFG1	ENSG00000105676	MNT	YOR315W	SFG1
ZXDC/YRB30	ENSG00000105698	ZXDC	YGL164C	YRB30
POLB/YLR271W	ENSG00000105705	POLB	YLR271W	YLR271W
WIPI1/PKH1	ENSG00000105723	WIPI1	YDR490C	PKH1
ASNS/SPF1	ENSG00000105726	ASNS	YEL031W	SPF1
AP3M2/PDR17	ENSG00000105737	AP3M2	YNL264C	PDR17
CNGB1/GLO4	ENSG00000105755	CNGB1	YOR040W	GLO4
ST6GALNAC2/ZUO1	ENSG00000105821	ST6GALNAC2	YGR285C	ZUO1
CHAT/BET1	ENSG00000105829	CHAT	YIL004C	BET1
PABPC1/DET1	ENSG00000105852	PABPC1	YDR051C	DET1
TESK2/LCD1	ENSG00000105854	TESK2	YDR499W	LCD1
C16orf80/ZIM17	ENSG00000105866	C16orf80	YNL310C	ZIM17
CSNK2A2/WTM1	ENSG00000105875	CSNK2A2	YOR230W	WTM1
PTPN21/PHO81	ENSG00000105887	PTPN21	YGR233C	PHO81
EIF2B3/YGR066C	ENSG00000105939	EIF2B3	YGR066C	YGR066C
CAMK2A/KGD1	ENSG00000105953	CAMK2A	YIL125W	KGD1
TCOF1/PRR2	ENSG00000105976	TCOF1	YDL214C	PRR2
CDC42/ERJ5	ENSG00000105993	CDC42	YFR041C	ERJ5
OSBPL3/RIM1	ENSG00000106028	OSBPL3	YCR028C-A	RIM1
EPHA8/ATG17	ENSG00000106052	EPHA8	YLR423C	ATG17
SLC12A3/YBR139W	ENSG00000106066	SLC12A3	YBR139W	YBR139W
RAD18/YCR099C	ENSG00000106069	RAD18	YCR099C	YCR099C
ATP2B1/GRS2	ENSG00000106105	ATP2B1	YPR081C	GRS2
NCK2/GIS3	ENSG00000106125	NCK2	YLR094C	GIS3
MAP4K4/HST4	ENSG00000106144	MAP4K4	YDR191W	HST4
RPL31/PRT1	ENSG00000106263	RPL31	YOR361C	PRT1
WDR1/VPS70	ENSG00000106327	WDR1	YJR126C	VPS70
SNX13/YLR179C	ENSG00000106333	SNX13	YLR179C	YLR179C
ARHGAP10/NOP15	ENSG00000106344	ARHGAP10	YNL110C	NOP15
RPS6KA2/IMD3	ENSG00000106348	RPS6KA2	YLR432W	IMD3
ING3/SPS18	ENSG00000106351	ING3	YNL204C	SPS18
WBSCR22/LSM5	ENSG00000106355	WBSCR22	YER146W	LSM5
SEL1L/APM1	ENSG00000106367	SEL1L	YPL259C	APM1
TRIP13/KTR3	ENSG00000106397	TRIP13	YBR205W	KTR3
ATP6AP1/VPS71	ENSG00000106400	ATP6AP1	YML041C	VPS71
TCF3/OPI3	ENSG00000106404	TCF3	YJR073C	OPI3
TRIB2/YML083C	ENSG00000106571	TRIB2	YML083C	YML083C
DAZAP1/PRE8	ENSG00000106588	DAZAP1	YML092C	PRE8
MBD3/MRPL32	ENSG00000106591	MBD3	YCR003W	MRPL32
PRLH/RHB1	ENSG00000106615	PRLH	YCR027C	RHB1
HLTF/SNF4	ENSG00000106617	HLTF	YGL115W	SNF4
CPSF1/POL31	ENSG00000106628	CPSF1	YJR006W	POL31
CDH19/AMA1	ENSG00000106789	CDH19	YGR225W	AMA1
PDCD2/CMK2	ENSG00000106799	PDCD2	YOL016C	CMK2
PRKACA/OAF1	ENSG00000106991	PRKACA	YAL051W	OAF1
LPHN1/ADK2	ENSG00000106992	LPHN1	YER170W	ADK2
ACTN1/AZR1	ENSG00000107020	ACTN1	YGR224W	AZR1
RPS6KA6/FRQ1	ENSG00000107130	RPS6KA6	YDR373W	FRQ1
EPN2/SCP160	ENSG00000107164	EPN2	YJL080C	SCP160
PTPN18/SPG4	ENSG00000107187	PTPN18	YMR107W	SPG4
LIMS2/MBF1	ENSG00000107223	LIMS2	YOR298C-A	MBF1
LNX1/MRF1	ENSG00000107242	LNX1	YGL143C	MRF1
TFRC/SNL1	ENSG00000107262	TFRC	YIL016W	SNL1
SREBF1/PUS4	ENSG00000107263	SREBF1	YNL292W	PUS4
TRPC5/ECM32	ENSG00000107290	TRPC5	YER176W	ECM32
AFF4/PDR15	ENSG00000107331	AFF4	YDR406W	PDR15
UBE2D1/YNL144C	ENSG00000107341	UBE2D1	YNL144C	YNL144C
MPP5/GAT1	ENSG00000107485	MPP5	YFL021W	GAT1
SMC1A/SLM3	ENSG00000107521	SMC1A	YDL033C	SLM3
HSD17B10/HEM3	ENSG00000107554	HSD17B10	YDL205C	HEM3
MARK2/DPB11	ENSG00000107560	MARK2	YJL090C	DPB11
HMMR/TMA20	ENSG00000107566	HMMR	YER007C-A	TMA20
CHFR/RPG1	ENSG00000107581	CHFR	YBR079C	RPG1
TRHDE/PET18	ENSG00000107611	TRHDE	YCR020C	PET18
P4HA2/YKL162C	ENSG00000107614	P4HA2	YKL162C	YKL162C
FCGR2B/PRP28	ENSG00000107625	FCGR2B	YDR243C	PRP28
NFATC3/PRR1	ENSG00000107643	NFATC3	YKL116C	PRR1
ACADVL/YOR022C	ENSG00000107651	ACADVL	YOR022C	YOR022C
FBXW11/NSE4	ENSG00000107672	FBXW11	YDL105W	NSE4
ACAP1/CNA1	ENSG00000107758	ACAP1	YLR433C	CNA1
CRMP1/MPM1	ENSG00000107771	CRMP1	YJL066C	MPM1
DERL2/PHO5	ENSG00000107789	DERL2	YBR093C	PHO5
NDE1/YCR051W	ENSG00000107854	NDE1	YCR051W	YCR051W
MRVI1/GEA1	ENSG00000107862	MRVI1	YJR031C	GEA1
AP1M1/BAG7	ENSG00000107863	AP1M1	YOR134W	BAG7
PVR/BCP1	ENSG00000107949	PVR	YDR361C	BCP1
IKBKG/YOL098C	ENSG00000107959	IKBKG	YOL098C	YOL098C
XRCC1/TRX1	ENSG00000108010	XRCC1	YLR043C	TRX1
SCARB1/FRA1	ENSG00000108039	SCARB1	YLL029W	FRA1
MCM2/SMC3	ENSG00000108055	MCM2	YJL074C	SMC3
TP63/IXR1	ENSG00000108064	TP63	YKL032C	IXR1
LLGL2/CUL3	ENSG00000108094	LLGL2	YGR003W	CUL3
NLE1/PCL1	ENSG00000108100	NLE1	YNL289W	PCL1
SDHA/ADH2	ENSG00000108107	SDHA	YMR303C	ADH2
SMARCE1/CAF120	ENSG00000108175	SMARCE1	YNL278W	CAF120
KDM5A/YHI9	ENSG00000108187	KDM5A	YHR029C	YHI9
ADAM11/HED1	ENSG00000108256	ADAM11	YDR014W-A	HED1
PPP2R3A/ADA2	ENSG00000108264	PPP2R3A	YDR448W	ADA2
FERMT2/PUP3	ENSG00000108294	FERMT2	YER094C	PUP3
ABCB11/CWC25	ENSG00000108296	ABCB11	YNL245C	CWC25
CD5L/NHP6A	ENSG00000108312	CD5L	YPR052C	NHP6A
PTGS2/RPN3	ENSG00000108344	PTGS2	YER021W	RPN3
IGF2BP2/TRK1	ENSG00000108349	IGF2BP2	YJL129C	TRK1
MAP3K13/FUN19	ENSG00000108375	MAP3K13	YAL034C	FUN19
ST6GAL1/RAD57	ENSG00000108384	ST6GAL1	YDR004W	RAD57
VDAC1P1/RAD18	ENSG00000108395	VDAC1P1	YCR066W	RAD18
PICALM/GPT2	ENSG00000108405	PICALM	YKR067W	GPT2
NSF/RPN10	ENSG00000108424	NSF	YHR200W	RPN10
GLI2/BOS1	ENSG00000108433	GLI2	YLR078C	BOS1
CLASP1/RNH70	ENSG00000108443	CLASP1	YGR276C	RNH70
MRPS34/HRQ1	ENSG00000108469	MRPS34	YDR291W	HRQ1
NOTCH3/ATG4	ENSG00000108510	NOTCH3	YNL223W	ATG4
CLNS1A/DMA2	ENSG00000108523	CLNS1A	YNL116W	DMA2
PPP2R2C/DIC1	ENSG00000108528	PPP2R2C	YLR348C	DIC1
TEAD2/MRPL20	ENSG00000108557	TEAD2	YKR085C	MRPL20
EED/KRS1	ENSG00000108559	EED	YDR037W	KRS1
CDHR2/GOS1	ENSG00000108587	CDHR2	YHL031C	GOS1
SNCB/RBG2	ENSG00000108591	SNCB	YGR173W	RBG2
TSG101/RSC6	ENSG00000108604	TSG101	YCR052W	RSC6
ATP2A3/YML108W	ENSG00000108641	ATP2A3	YML108W	YML108W
CA12/UTP6	ENSG00000108651	CA12	YDR449C	UTP6
MGLL/DED1	ENSG00000108654	MGLL	YOR204W	DED1
NTN4/GEA2	ENSG00000108669	NTN4	YEL022W	GEA2
BCS1L/RPN6	ENSG00000108671	BCS1L	YDL097C	RPN6
NUAK1/ERG13	ENSG00000108679	NUAK1	YML126C	ERG13
SLC24A1/SPT7	ENSG00000108773	SLC24A1	YBR081C	SPT7
SCARF1/YPT11	ENSG00000108774	SCARF1	YNL304W	YPT11
LMAN1/INO4	ENSG00000108788	LMAN1	YOL108C	INO4
PTPLAD1/MAM1	ENSG00000108799	PTPLAD1	YER106W	MAM1
IPCEF1/MRP7	ENSG00000108826	IPCEF1	YNL005C	MRP7
ZZEF1/HOS2	ENSG00000108840	ZZEF1	YGL194C	HOS2
ENO1/LUC7	ENSG00000108848	ENO1	YDL087C	LUC7
SLC12A1/MSG5	ENSG00000108861	SLC12A1	YNL053W	MSG5
C19orf10/SNU114	ENSG00000108883	C19orf10	YKL173W	SNU114
ANO8/FAA2	ENSG00000108946	ANO8	YER015W	FAA2
ARHGEF10L/LOT5	ENSG00000108953	ARHGEF10L	YKL183W	LOT5
TXK/YPL162C	ENSG00000108984	TXK	YPL162C	YPL162C
KCNQ2/CIA1	ENSG00000109046	KCNQ2	YDR267C	CIA1
TACR2/RUD3	ENSG00000109061	TACR2	YOR216C	RUD3
ACTR6/YIR042C	ENSG00000109065	ACTR6	YIR042C	YIR042C
TIPIN/SPT6	ENSG00000109111	TIPIN	YGR116W	SPT6
SRI/DEP1	ENSG00000109118	SRI	YAL013W	DEP1
EIF4G3/POM33	ENSG00000109133	EIF4G3	YLL023C	POM33
NUP37/BET5	ENSG00000109320	NUP37	YML077W	BET5
SEMA3A/SIN4	ENSG00000109339	SEMA3A	YNL236W	SIN4
SEMA3C/SPP41	ENSG00000109458	SEMA3C	YDR464W	SPP41
ACAT1/MGE1	ENSG00000109519	ACAT1	YOR232W	MGE1
CELSR1/GAR1	ENSG00000109534	CELSR1	YHR089C	GAR1
ZNF638/TRM9	ENSG00000109536	ZNF638	YML014W	TRM9
ADD2/GEF1	ENSG00000109572	ADD2	YJR040W	GEF1
FGF4/PRP43	ENSG00000109606	FGF4	YGL120C	PRP43
RASAL2/CDC4	ENSG00000109670	RASAL2	YFL009W	CDC4
MARK3/YLR455W	ENSG00000109685	MARK3	YLR455W	YLR455W
SLC25A3/TAH18	ENSG00000109756	SLC25A3	YPR048W	TAH18
FOSL2/PEX28	ENSG00000109775	FOSL2	YHR150W	PEX28
FRYL/USV1	ENSG00000109787	FRYL	YPL230W	USV1
FSCN1/YCG1	ENSG00000109805	FSCN1	YDR325W	YCG1
ACTB/FMP52	ENSG00000109854	ACTB	YER004W	FMP52
PLD1/ELP4	ENSG00000109911	PLD1	YPL101W	ELP4
WDR62/ZPR1	ENSG00000109917	WDR62	YGR211W	ZPR1
DLG1/SSB1	ENSG00000109971	DLG1	YDL229W	SSB1
RAB7A/TPS3	ENSG00000110047	RAB7A	YMR261C	TPS3
BCAP29/OSH7	ENSG00000110048	BCAP29	YHR001W	OSH7
SART3/DCS2	ENSG00000110063	SART3	YOR173W	DCS2
ARHGAP15/SAP185	ENSG00000110075	ARHGAP15	YJL098W	SAP185
PAX2/YAT2	ENSG00000110090	PAX2	YER024W	YAT2
EXOSC7/PRP19	ENSG00000110107	EXOSC7	YLL036C	PRP19
KIFAP3/PHO91	ENSG00000110344	KIFAP3	YNR013C	PHO91
MCM6/KNS1	ENSG00000110422	MCM6	YLL019C	KNS1
REXO2/PDX1	ENSG00000110435	REXO2	YGR193C	PDX1
RBM7/YNL247W	ENSG00000110619	RBM7	YNL247W	YNL247W
RBMS2/TOM70	ENSG00000110711	RBMS2	YNL121C	TOM70
BAZ2A/NUP116	ENSG00000110713	BAZ2A	YMR047C	NUP116
PTPN23/TFB1	ENSG00000110768	PTPN23	YDR311W	TFB1
MLH1/NAS2	ENSG00000110801	MLH1	YIL007C	NAS2
UNG/SPC19	ENSG00000110841	UNG	YDR201W	SPC19
KLHL20/PAR32	ENSG00000110851	KLHL20	YDL173W	PAR32
RGS11/CRN1	ENSG00000110880	RGS11	YLR429W	CRN1
PLXNA2/CAX4	ENSG00000110881	PLXNA2	YGR036C	CAX4
SPAG5/CHA4	ENSG00000110887	SPAG5	YLR098C	CHA4
ANKRD13A/ERG12	ENSG00000110921	ANKRD13A	YMR208W	ERG12
TPD52/ATP1	ENSG00000110955	TPD52	YBL099W	ATP1
ACACB/YFL067W	ENSG00000111011	ACACB	YFL067W	YFL067W
TRAF4/MAP2	ENSG00000111142	TRAF4	YBL091C	MAP2
PAG1/LAP2	ENSG00000111144	PAG1	YNL045W	LAP2
GPATCH1/PMT2	ENSG00000111203	GPATCH1	YAL023C	PMT2
ICAM3/FKH2	ENSG00000111206	ICAM3	YNL068C	FKH2
NT5C2/TFB4	ENSG00000111358	NT5C2	YPR056W	TFB4
MCAM/SSO2	ENSG00000111450	MCAM	YMR183C	SSO2
GPC4/RET3	ENSG00000111481	GPC4	YPL010W	RET3
CAMSAP3/YJL163C	ENSG00000111530	CAMSAP3	YJL163C	YJL163C
RAP1GAP/NUP84	ENSG00000111581	RAP1GAP	YDL116W	NUP84
XAB2/CDC36	ENSG00000111596	XAB2	YDL165W	CDC36
ARHGEF1/TOF1	ENSG00000111602	ARHGEF1	YNL273W	TOF1
STXBP2/KRR1	ENSG00000111615	STXBP2	YCL059C	KRR1
MAP2K7/TDH3	ENSG00000111640	MAP2K7	YGR192C	TDH3
NMRK2/NOP2	ENSG00000111641	NMRK2	YNL061W	NOP2
DGKD/ISW2	ENSG00000111642	DGKD	YOR304W	ISW2
CTTNBP2/YNG1	ENSG00000111653	CTTNBP2	YOR064C	YNG1
ACTL6B/ENO1	ENSG00000111674	ACTL6B	YGR254W	ENO1
RARB/YGR153W	ENSG00000111679	RARB	YGR153W	YGR153W
TOP2B/SPR1	ENSG00000111701	TOP2B	YOR190W	SPR1
NFKB2/SIP2	ENSG00000111725	NFKB2	YGL208W	SIP2
PPP1R12B/YHR003C	ENSG00000111726	PPP1R12B	YHR003C	YHR003C
DNAJC10/CTF19	ENSG00000111732	DNAJC10	YPL018W	CTF19
GTF3C1/CDA1	ENSG00000111752	GTF3C1	YLR307W	CDA1
IL4R/NOP6	ENSG00000111786	IL4R	YDL213C	NOP6
USP33/KTR2	ENSG00000111802	USP33	YKR061W	KTR2
PAK3/GIR2	ENSG00000111832	PAK3	YDR152W	GIR2
DCX/YGR054W	ENSG00000111845	DCX	YGR054W	YGR054W
SNRPA/ASF1	ENSG00000111875	SNRPA	YJL115W	ASF1
SPAG6/CEG1	ENSG00000111880	SPAG6	YGL130W	CEG1
EXOSC5/SER2	ENSG00000112029	EXOSC5	YGR208W	SER2
DYNC1I2/STE3	ENSG00000112038	DYNC1I2	YKL178C	STE3
APBB1IP/RAD53	ENSG00000112062	APBB1IP	YPL153C	RAD53
LRCH4/MEP3	ENSG00000112077	LRCH4	YPR138C	MEP3
FAM76B/ALK2	ENSG00000112079	FAM76B	YBL009W	ALK2
SIRT6/NGR1	ENSG00000112081	SIRT6	YBR212W	NGR1
TYR/YHR009C	ENSG00000112096	TYR	YHR009C	YHR009C
POLD3/MCM3	ENSG00000112118	POLD3	YEL032W	MCM3
ACTN2/FAR10	ENSG00000112130	ACTN2	YLR238W	FAR10
CAPZB/HRT3	ENSG00000112146	CAPZB	YLR097C	HRT3
PHF17/MDN1	ENSG00000112159	PHF17	YLR106C	MDN1
UBE2A/HUR1	ENSG00000112164	UBE2A	YGL168W	HUR1
FGFR1/RPS15	ENSG00000112175	FGFR1	YOL040C	RPS15
FKBP6/SRV2	ENSG00000112186	FKBP6	YNL138W	SRV2
GTF2I/MET22	ENSG00000112200	GTF2I	YOL064C	MET22
SMC1B/AMN1	ENSG00000112234	SMC1B	YBR158W	AMN1
FBLN1/SSN8	ENSG00000112237	FBLN1	YNL025C	SSN8
ITGA8/XPT1	ENSG00000112242	ITGA8	YJR133W	XPT1
CST7/SLH1	ENSG00000112249	CST7	YGR271W	SLH1
MAP2/FRE4	ENSG00000112282	MAP2	YNR060W	FRE4
PIAS2/YJL132W	ENSG00000112293	PIAS2	YJL132W	YJL132W
AMPH/SAP190	ENSG00000112312	AMPH	YKR028W	SAP190
ARAF/MVP1	ENSG00000112335	ARAF	YMR004W	MVP1
MCCC1/SKI7	ENSG00000112339	MCCC1	YOR076C	SKI7
FAP/SPE2	ENSG00000112343	FAP	YOL052C	SPE2
NEBL/PEX7	ENSG00000112357	NEBL	YDR142C	PEX7
UBE2K/MCH2	ENSG00000112394	UBE2K	YKL221W	MCH2
PIK3C3/GON7	ENSG00000112531	PIK3C3	YJL184W	GON7
N4BP2/PDE2	ENSG00000112541	N4BP2	YOR360C	PDE2
SYNJ2/ENP1	ENSG00000112578	SYNJ2	YBR247C	ENP1
ADCY2/SPT15	ENSG00000112592	ADCY2	YER148W	SPT15
PPP2R5C/RML2	ENSG00000112651	PPP2R5C	YEL050C	RML2
RBFOX1/MCM1	ENSG00000112658	RBFOX1	YMR043W	MCM1
GNB1/ULP2	ENSG00000112701	GNB1	YIL031W	ULP2
HOXA9/YHR213W-B	ENSG00000112715	HOXA9	YHR213W-B	YHR213W-B
EDN1/PRP45	ENSG00000112739	EDN1	YAL032C	PRP45
MLLT10/FUN26	ENSG00000112759	MLLT10	YAL022C	FUN26
ADCYAP1R1/GTO3	ENSG00000112782	ADCYAP1R1	YMR251W	GTO3
NRD1/DIG1	ENSG00000112851	NRD1	YPL049C	DIG1
VDAC3/PAP2	ENSG00000112941	VDAC3	YOL115W	PAP2
PCM1/ERP4	ENSG00000112983	PCM1	YOR016C	ERP4
CBFA2T2/YPS7	ENSG00000112984	CBFA2T2	YDR349C	YPS7
DBC1/SSA3	ENSG00000113013	DBC1	YBL075C	SSA3
ITCH/AEP3	ENSG00000113048	ITCH	YPL005W	AEP3
TP73/WWM1	ENSG00000113108	TP73	YFL010C	WWM1
TOLLIP/SWH1	ENSG00000113163	TOLLIP	YAR042W	SWH1
UBE2D4/UBX3	ENSG00000113194	UBE2D4	YDL091C	UBX3
RUNX1T1/PRK1	ENSG00000113263	RUNX1T1	YIL095W	PRK1
THOC1/APE3	ENSG00000113269	THOC1	YBR286W	APE3
OSBPL6/THG1	ENSG00000113272	OSBPL6	YGR024C	THG1
SLC1A3/ENT5	ENSG00000113282	SLC1A3	YDR153C	ENT5
XRCC5/CCR4	ENSG00000113300	XRCC5	YAL021C	CCR4
LXN/SAN1	ENSG00000113312	LXN	YDR143C	SAN1
SP140/MSH3	ENSG00000113318	SP140	YCR092C	MSH3
MKNK1/BUD5	ENSG00000113319	MKNK1	YCR038C	BUD5
TNS1/RNT1	ENSG00000113360	TNS1	YMR239C	RNT1
REXO1/NDL1	ENSG00000113368	REXO1	YLR254C	NDL1
SAR1A/SUB1	ENSG00000113387	SAR1A	YMR039C	SUB1
CDC14A/MST1	ENSG00000113407	CDC14A	YKL194C	MST1
RAPGEF3/RAD17	ENSG00000113456	RAPGEF3	YOR368W	RAD17
CEACAM1/RPF2	ENSG00000113460	CEACAM1	YKR081C	RPF2
SENP1/RAD50	ENSG00000113522	SENP1	YNL250W	RAD50
DUSP13/SKP1	ENSG00000113558	DUSP13	YDR328C	SKP1
CIC/NUP170	ENSG00000113569	CIC	YBL079W	NUP170
LIPE/PPH22	ENSG00000113575	LIPE	YDL188C	PPH22
FDFT1/FLO9	ENSG00000113580	FDFT1	YAL063C	FLO9
PAFAH1B3/PRP46	ENSG00000113593	PAFAH1B3	YPL151C	PRP46
OPHN1/ARL1	ENSG00000113595	OPHN1	YBR164C	ARL1
KIF22/SFB3	ENSG00000113615	KIF22	YHR098C	SFB3
SCGN/MRPL1	ENSG00000113645	SCGN	YDR116C	MRPL1
PGM1/PRP40	ENSG00000113649	PGM1	YKL012W	PRP40
DDX1/CEM1	ENSG00000113719	DDX1	YER061C	CEM1
DNM2/ATG11	ENSG00000113734	DNM2	YPR049C	ATG11
EPB41L2/SMC4	ENSG00000113810	EPB41L2	YLR086W	SMC4
RIMS1/ARP8	ENSG00000113812	RIMS1	YOR141C	ARP8
STX7/OGG1	ENSG00000114026	STX7	YML060W	OGG1
RABL2B/UFD4	ENSG00000114062	RABL2B	YKL010C	UFD4
KEAP1/VID28	ENSG00000114098	KEAP1	YIL017C	VID28
PTPRH/RIM2	ENSG00000114120	PTPRH	YBR192W	RIM2
EPHA6/APC11	ENSG00000114125	EPHA6	YDL008W	APC11
SCTR/LYS1	ENSG00000114126	SCTR	YIR034C	LYS1
RFX3/BDF1	ENSG00000114166	RFX3	YLR399C	BDF1
RIF1/ARC19	ENSG00000114209	RIF1	YKL013C	ARC19
RAB21/BCY1	ENSG00000114302	RAB21	YIL033C	BCY1
SLC4A4/UBP12	ENSG00000114316	SLC4A4	YJL197W	UBP12
SMARCA2/YMR134W	ENSG00000114346	SMARCA2	YMR134W	YMR134W
RDH8/GPA2	ENSG00000114353	RDH8	YER020W	GPA2
SESN1/RPL24A	ENSG00000114391	SESN1	YGL031C	RPL24A
MID2/YMR315W	ENSG00000114416	MID2	YMR315W	YMR315W
COL5A3/GPB2	ENSG00000114423	COL5A3	YAL056W	GPB2
SRCAP/KEM1	ENSG00000114473	SRCAP	YGL173C	KEM1
KIAA0020/GLC3	ENSG00000114480	KIAA0020	YEL011W	GLC3
CPB2/URA3	ENSG00000114491	CPB2	YEL021W	URA3
CHRNA3/NAM8	ENSG00000114503	CHRNA3	YHR086W	NAM8
KCNN2/SNX4	ENSG00000114520	KCNN2	YJL036W	SNX4
CNOT4/VMA1	ENSG00000114573	CNOT4	YDL185W	VMA1
PSEN1/TPN1	ENSG00000114638	PSEN1	YGL186C	TPN1
CPOX/NCR1	ENSG00000114650	CPOX	YPL006W	NCR1
MOK/BSD2	ENSG00000114738	MOK	YBR290W	BSD2
HSP90AA1/HFI1	ENSG00000114745	HSP90AA1	YPL254W	HFI1
RBL1/SUI1	ENSG00000114784	RBL1	YNL244C	SUI1
DLGAP4/CPS1	ENSG00000114786	DLGAP4	YJL172W	CPS1
CFHR2/CPR5	ENSG00000114857	CFHR2	YDR304C	CPR5
NDC80/TIF4631	ENSG00000114867	NDC80	YGR162W	TIF4631
AP4E1/ORM1	ENSG00000114978	AP4E1	YGR038W	ORM1
RSBN1/FAB1	ENSG00000115020	RSBN1	YFR019W	FAB1
MAGI3/ARP6	ENSG00000115073	MAGI3	YLR085C	ARP6
CXCL2/ARP3	ENSG00000115091	CXCL2	YJR065C	ARP3
AFP/ARG8	ENSG00000115107	AFP	YOL140W	ARG8
COL4A4/IST3	ENSG00000115128	COL4A4	YIR005W	IST3
OSTM1/YLR177W	ENSG00000115145	OSTM1	YLR177W	YLR177W
CDH7/HHT2	ENSG00000115163	CDH7	YNL031C	HHT2
PCNP/FUS3	ENSG00000115170	PCNP	YBL016W	FUS3
ARG2/YML079W	ENSG00000115207	ARG2	YML079W	YML079W
MEF2C/GCN3	ENSG00000115211	MEF2C	YKR026C	GCN3
PTPRC/RPN11	ENSG00000115233	PTPRC	YFR004W	RPN11
CACNA1S/CYR1	ENSG00000115241	CACNA1S	YJL005W	CYR1
PKP1/KEX2	ENSG00000115257	PKP1	YNL238W	KEX2
UBA5/CWH41	ENSG00000115275	UBA5	YGL027C	CWH41
STK17B/NUM1	ENSG00000115306	STK17B	YDR150W	NUM1
CDC14B/CUE4	ENSG00000115307	CDC14B	YML101C	CUE4
ZNF510/DPB3	ENSG00000115350	ZNF510	YBR278W	DPB3
LRP2/SLX1	ENSG00000115392	LRP2	YBR228W	SLX1
ZNF506/BSC2	ENSG00000115414	ZNF506	YDR275W	BSC2
DUSP12/BLI1	ENSG00000115415	DUSP12	YKL061W	BLI1
ENSG00000081770/GMH1	ENSG00000115446	ENSG00000081770	YKR030W	GMH1
CADPS2/CCT4	ENSG00000115484	CADPS2	YDL143W	CCT4
HSPB11/PLP1	ENSG00000115514	HSPB11	YDR183W	PLP1
IL12RB2/HSH155	ENSG00000115524	IL12RB2	YMR288W	HSH155
SMARCD3/MOB1	ENSG00000115540	SMARCD3	YIL106W	MOB1
FYB/VPS24	ENSG00000115561	FYB	YKL041W	VPS24
MPP4/FLO1	ENSG00000115602	MPP4	YAR050W	FLO1
STRADB/SPO12	ENSG00000115648	STRADB	YHR152W	SPO12
BZW1/GAL10	ENSG00000115652	BZW1	YBR019C	GAL10
PGR/SDS22	ENSG00000115685	PGR	YKL193C	SDS22
ME2/KIC1	ENSG00000115694	ME2	YHR102W	KIC1
C5orf22/RFS1	ENSG00000115756	C5orf22	YBR052C	RFS1
CCNT2/SPE1	ENSG00000115758	CCNT2	YKL184W	SPE1
EPB41L3/RPL23B	ENSG00000115762	EPB41L3	YER117W	RPL23B
COBLL1/GRH1	ENSG00000115806	COBLL1	YDR517W	GRH1
DLG3/FAR8	ENSG00000115808	DLG3	YMR029C	FAR8
TRAF5/AAC1	ENSG00000115840	TRAF5	YMR056C	AAC1
MRPL22/YMR114C	ENSG00000115850	MRPL22	YMR114C	YMR114C
GEMIN5/DPS1	ENSG00000115866	GEMIN5	YLL018C	DPS1
OPRK1/YGR250C	ENSG00000115875	OPRK1	YGR250C	YGR250C
NFE2L1/CDC24	ENSG00000115904	NFE2L1	YAL041W	CDC24
GSK3B/BNA5	ENSG00000115919	GSK3B	YLR231C	BNA5
ITGB5/VRP1	ENSG00000115935	ITGB5	YLR337C	VRP1
ERC1/ORC2	ENSG00000115942	ERC1	YBR060C	ORC2
XPO1/PNO1	ENSG00000115946	XPO1	YOR145C	PNO1
PALB2/ORC1	ENSG00000115947	PALB2	YML065W	ORC1
DOPEY1/CST6	ENSG00000115966	DOPEY1	YIL036W	CST6
BCKDHB/RVB2	ENSG00000115993	BCKDHB	YPL235W	RVB2
KAT6A/FKS1	ENSG00000116001	KAT6A	YLR342W	FKS1
ULK2/SMT3	ENSG00000116030	ULK2	YDR510W	SMT3
GRHL2/YLR297W	ENSG00000116044	GRHL2	YLR297W	YLR297W
TNPO1/MSH6	ENSG00000116062	TNPO1	YDR097C	MSH6
P2RX5/IRC24	ENSG00000116096	P2RX5	YIR036C	IRC24
ITGAE/VHS3	ENSG00000116127	ITGAE	YOR054C	VHS3
DIS3/YHR177W	ENSG00000116128	DIS3	YHR177W	YHR177W
PIBF1/YOX1	ENSG00000116132	PIBF1	YML027W	YOX1
ENSG00000083622/ALO1	ENSG00000116133	ENSG00000083622	YML086C	ALO1
NUFIP1/RFA3	ENSG00000116147	NUFIP1	YJL173C	RFA3
RRAGB/GPX1	ENSG00000116157	RRAGB	YKL026C	GPX1
CYLD/STE14	ENSG00000116237	CYLD	YDR410C	STE14
SLC27A5/RPL22A	ENSG00000116251	SLC27A5	YLR061W	RPL22A
ZNF324/RAD26	ENSG00000116254	ZNF324	YJR035W	RAD26
ZNF446/VPS45	ENSG00000116266	ZNF446	YGL095C	VPS45
ZNF8/AMD1	ENSG00000116337	ZNF8	YML035C	AMD1
RPS5/NPL3	ENSG00000116350	RPS5	YDR432W	NPL3
FAT1/ETR1	ENSG00000116353	FAT1	YBR026C	ETR1
YTHDC1/TGL5	ENSG00000116455	YTHDC1	YOR081C	TGL5
CHMP2B/ATP4	ENSG00000116459	CHMP2B	YPL078C	ATP4
PPIE/YPT31	ENSG00000116473	PPIE	YER031C	YPT31
ZMPSTE24/WHI3	ENSG00000116560	ZMPSTE24	YNL197C	WHI3
NOA1/RLM1	ENSG00000116604	NOA1	YPL089C	RLM1
REST/SPE3	ENSG00000116649	REST	YPR069C	SPE3
SSH1/STB6	ENSG00000116661	SSH1	YKL072W	STB6
GSTP1/REV7	ENSG00000116670	GSTP1	YIL139C	REV7
APLP2/YEL023C	ENSG00000116678	APLP2	YEL023C	YEL023C
SLCO1A2/YLH47	ENSG00000116679	SLCO1A2	YPR125W	YLH47
WBP11/FZO1	ENSG00000116688	WBP11	YBR179C	FZO1
EIF3I/EBS1	ENSG00000116698	EIF3I	YDR206W	EBS1
TXLNA/GCD14	ENSG00000116731	TXLNA	YJL125C	GCD14
APOB/MCR1	ENSG00000116750	APOB	YKL150W	MCR1
NCOA1/HSH49	ENSG00000116754	NCOA1	YOR319W	HSH49
KIF3C/PSK2	ENSG00000116783	KIF3C	YOL045W	PSK2
RAB10/IRC20	ENSG00000116830	RAB10	YLR247C	IRC20
GCKR/MSW1	ENSG00000116874	GCKR	YDR268W	MSW1
HADHA/MRPS28	ENSG00000116898	HADHA	YDR337W	MRPS28
MAPRE3/SLC1	ENSG00000116906	MAPRE3	YDL052C	SLC1
CAD/TLG1	ENSG00000116918	CAD	YDR468C	TLG1
CD59/GTR2	ENSG00000116954	CD59	YGR163W	GTR2
CD82/POS5	ENSG00000116962	CD82	YPL188W	POS5
ATRX/YIL161W	ENSG00000116977	ATRX	YIL161W	YIL161W
TAF9/RPS10A	ENSG00000116983	TAF9	YOR293W	RPS10A
FCN1/MHT1	ENSG00000116984	FCN1	YLL062C	MHT1
MECOM/OSH2	ENSG00000117020	MECOM	YDL019C	OSH2
SCAMP1/RIB5	ENSG00000117091	SCAMP1	YBR256C	RIB5
PREP/SDH2	ENSG00000117118	PREP	YLL041C	SDH2
HACE1/SSF1	ENSG00000117133	HACE1	YHR066W	SSF1
SEH1L/JHD2	ENSG00000117139	SEH1L	YJR119C	JHD2
WDR47/RPS13	ENSG00000117155	WDR47	YDR064W	RPS13
OVGP1/SWD1	ENSG00000117222	OVGP1	YAR003W	SWD1
MAP3K4/ROD1	ENSG00000117289	MAP3K4	YOR018W	ROD1
PILRA/PRP3	ENSG00000117360	PILRA	YDR473C	PRP3
IGSF9/YGL082W	ENSG00000117385	IGSF9	YGL082W	YGL082W
ABCB1/GAL2	ENSG00000117394	ABCB1	YLR081W	GAL2
AKR1B1/EBP2	ENSG00000117395	AKR1B1	YKL172W	EBP2
CPNE3/CDC20	ENSG00000117399	CPNE3	YGL116W	CDC20
RRN3/KAP122	ENSG00000117408	RRN3	YGL016W	KAP122
CTTN/VMA16	ENSG00000117410	CTTN	YHR026W	VMA16
MTIF2/GRE3	ENSG00000117448	MTIF2	YHR104W	GRE3
TTC39A/AHP1	ENSG00000117450	TTC39A	YLR109W	AHP1
EPS15/MSB4	ENSG00000117461	EPS15	YOL112W	MSB4
ORC1/PHO13	ENSG00000117519	ORC1	YDL236W	PHO13
MGST2/HEF3	ENSG00000117528	MGST2	YNL014W	HEF3
CHERP/SNC2	ENSG00000117533	CHERP	YOR327C	SNC2
ATG16L1/DPH5	ENSG00000117543	ATG16L1	YLR172C	DPH5
USP40/PRX1	ENSG00000117592	USP40	YBL064C	PRX1
RAD54L/YIR035C	ENSG00000117594	RAD54L	YIR035C	YIR035C
MAST2/UTP25	ENSG00000117597	MAST2	YIL091C	UTP25
DNAJA1/RPC53	ENSG00000117614	DNAJA1	YDL150W	RPC53
B4GALT1/BDP1	ENSG00000117625	B4GALT1	YNL039W	BDP1
CHMP5/YAP3	ENSG00000117632	CHMP5	YHL009C	YAP3
NFX1/KIN3	ENSG00000117650	NFX1	YAR018C	KIN3
DIMT1/YNL181W	ENSG00000117676	DIMT1	YNL181W	YNL181W
IPO11/RER2	ENSG00000117682	IPO11	YBR002C	RER2
EIF2AK1/YJR098C	ENSG00000117707	EIF2AK1	YJR098C	YJR098C
EPDR1/SWI1	ENSG00000117713	EPDR1	YPL016W	SWI1
SEPHS1/SPC72	ENSG00000117724	SEPHS1	YAL047C	SPC72
MRPL28/RFA2	ENSG00000117748	MRPL28	YNL312W	RFA2
CEACAM6/RPS22A	ENSG00000117859	CEACAM6	YJL190C	RPS22A
RBM22/CRF1	ENSG00000117906	RBM22	YDR223W	CRF1
TMED2/PEP4	ENSG00000117984	TMED2	YPL154C	PEP4
ERO1LB/IRR1	ENSG00000118007	ERO1LB	YIL026C	IRR1
ZFAND6/HSL1	ENSG00000118046	ZFAND6	YKL101W	HSL1
TXLNG/STS1	ENSG00000118193	TXLNG	YIR011C	STS1
PPEF1/MIG3	ENSG00000118263	PPEF1	YER028C	MIG3
LAT2/YDR374C	ENSG00000118503	LAT2	YDR374C	YDR374C
HUWE1/YJR154W	ENSG00000118507	HUWE1	YJR154W	YJR154W
ZW10/YPL067C	ENSG00000118508	ZW10	YPL067C	YPL067C
ALG9/BAS1	ENSG00000118513	ALG9	YKR099W	BAS1
MYBPC2/NPR1	ENSG00000118515	MYBPC2	YNL183C	NPR1
NOX4/CAR1	ENSG00000118520	NOX4	YPL111W	CAR1
ACOX3/YLR352W	ENSG00000118564	ACOX3	YLR352W	YLR352W
MTMR2/YKT6	ENSG00000118640	MTMR2	YKL196C	YKT6
PPP1R15A/HCM1	ENSG00000118689	PPP1R15A	YCR065W	HCM1
HSD17B14/SWP1	ENSG00000118705	HSD17B14	YMR149W	SWP1
TRIP6/CUP9	ENSG00000118707	TRIP6	YPL177C	CUP9
ACHE/YGL036W	ENSG00000118873	ACHE	YGL036W	YGL036W
FTL/YUH1	ENSG00000118939	FTL	YJR099W	YUH1
SRRT/PCL9	ENSG00000118971	SRRT	YDL179W	PCL9
BAX/SAY1	ENSG00000118972	BAX	YGR263C	SAY1
NLK/TFC4	ENSG00000119041	NLK	YGR047C	TFC4
PIGS/SOP4	ENSG00000119048	PIGS	YJL192C	SOP4
ATXN7L3/YPR015C	ENSG00000119138	ATXN7L3	YPR015C	YPR015C
PGS1/CFT2	ENSG00000119203	PGS1	YLR115W	CFT2
PSMC5/UTP10	ENSG00000119285	PSMC5	YJL109C	UTP10
UIMC1/RAD23	ENSG00000119318	UIMC1	YEL037C	RAD23
CETP/RTG1	ENSG00000119335	CETP	YOL067C	RTG1
MMP2/RRD2	ENSG00000119383	MMP2	YPL152W	RRD2
GNAO1/GLE1	ENSG00000119392	GNAO1	YDL207W	GLE1
OGFOD1/RRT13	ENSG00000119402	OGFOD1	YER066W	RRT13
SH3BP2/NNK1	ENSG00000119408	SH3BP2	YKL171W	NNK1
ADD1/SIT4	ENSG00000119414	ADD1	YDL047W	SIT4
C14orf166/MIC14	ENSG00000119421	C14orf166	YDR031W	MIC14
NID2/YMR130W	ENSG00000119431	NID2	YMR130W	YMR130W
GMCL1/HSP104	ENSG00000119541	GMCL1	YLL026W	HSP104
SF3B2/VHS1	ENSG00000119638	SF3B2	YDR247W	VHS1
KLHL42/MLH3	ENSG00000119684	KLHL42	YPL164C	MLH3
GNAS/YCR016W	ENSG00000119707	GNAS	YCR016W	YCR016W
DNM1L/ALD4	ENSG00000119711	DNM1L	YOR374W	ALD4
PTHLH/GCD7	ENSG00000119718	PTHLH	YLR291C	GCD7
PHACTR3/COQ6	ENSG00000119723	PHACTR3	YGR255C	COQ6
ERGIC2/TOM40	ENSG00000119725	ERGIC2	YMR203W	TOM40
TFAP2C/CCT8	ENSG00000119760	TFAP2C	YJL008C	CCT8
AURKA/AXL1	ENSG00000119912	AURKA	YPR122W	AXL1
PIR/SWT1	ENSG00000119917	PIR	YOR166C	SWT1
RFX2/TSR3	ENSG00000119929	RFX2	YOR006C	TSR3
SULT2B1/XKS1	ENSG00000119950	SULT2B1	YGR194C	XKS1
CNOT3/YHL042W	ENSG00000119965	CNOT3	YHL042W	YHL042W
GP6/RRP3	ENSG00000119969	GP6	YHR065C	RRP3
PTPN4/MAK11	ENSG00000120008	PTPN4	YKL021C	MAK11
DDX18/NUC1	ENSG00000120049	DDX18	YJL208C	NUC1
KHSRP/AAT2	ENSG00000120053	KHSRP	YLR027C	AAT2
GNA11/MET17	ENSG00000120054	GNA11	YLR303W	MET17
EDEM2/PPS1	ENSG00000120129	EDEM2	YBR276C	PPS1
DNMT3B/RCL1	ENSG00000120158	DNMT3B	YOL010W	RCL1
REM1/MTR2	ENSG00000120253	REM1	YKL186C	MTR2
TPX2/MRP2	ENSG00000120333	TPX2	YPR166C	MRP2
PDRG1/CCT2	ENSG00000120438	PDRG1	YIL142W	CCT2
EPB41L1/RTA1	ENSG00000120457	EPB41L1	YGR213C	RTA1
DOCK9/HHF1	ENSG00000120656	DOCK9	YBR009C	HHF1
DOCK3/SSE2	ENSG00000120694	DOCK3	YBR169C	SSE2
COQ9/ALG5	ENSG00000120697	COQ9	YPL227C	ALG5
CRLS1/RRP43	ENSG00000120699	CRLS1	YCR035C	RRP43
PPP1R13B/SUP45	ENSG00000120705	PPP1R13B	YBR143C	SUP45
SIGLEC1/YLR001C	ENSG00000120708	SIGLEC1	YLR001C	YLR001C
FKBP1A/YER130C	ENSG00000120738	FKBP1A	YER130C	YER130C
NSFL1C/PPZ1	ENSG00000120756	NSFL1C	YML016C	PPZ1
MAVS/UTP20	ENSG00000120800	MAVS	YBL004W	UTP20
F11/FUS1	ENSG00000120802	F11	YCL027W	FUS1
XRN2/HAP3	ENSG00000120837	XRN2	YBL021C	HAP3
DYNLL1/BOI1	ENSG00000120896	DYNLL1	YBL085W	BOI1
TESC/YAR064W	ENSG00000120907	TESC	YAR064W	YAR064W
SNX5/PPH3	ENSG00000120910	SNX5	YDR075W	PPH3
RPL6/RRI1	ENSG00000121022	RPL6	YDL216C	RRI1
MAPKAPK5/YGR017W	ENSG00000121067	MAPKAPK5	YGR017W	YGR017W
P2RX7/YML082W	ENSG00000121152	P2RX7	YML082W	YML082W
ESF1/SPC2	ENSG00000121552	ESF1	YML055W	SPC2
RBBP9/CTA1	ENSG00000121691	RBBP9	YDR256C	CTA1
ANAPC5/CST9	ENSG00000121741	ANAPC5	YLR394W	CST9
SLC23A2/BUB2	ENSG00000121749	SLC23A2	YMR055C	BUB2
TMEM230/TUL1	ENSG00000121848	TMEM230	YKL034W	TUL1
DZANK1/STT4	ENSG00000121879	DZANK1	YLR305C	STT4
KDM2B/TPI1	ENSG00000121957	KDM2B	YDR050C	TPI1
TASP1/YCR061W	ENSG00000121966	TASP1	YCR061W	YCR061W
GCN1L1/FZF1	ENSG00000122034	GCN1L1	YGL254W	FZF1
RPLP0/INP52	ENSG00000122126	RPLP0	YNL106C	INP52
PXN/MRP4	ENSG00000122140	PXN	YHL004W	MRP4
RPH3A/COG5	ENSG00000122176	RPH3A	YNL051W	COG5
TRMT6/COP1	ENSG00000122218	TRMT6	YDL145C	COP1
CHGB/MPE1	ENSG00000122257	CHGB	YKL059C	MPE1
PEBP1/SCD5	ENSG00000122367	PEBP1	YOR329C	SCD5
TBX5/CDC11	ENSG00000122545	TBX5	YJR076C	CDC11
BRAP/NAN1	ENSG00000122692	BRAP	YPL126W	NAN1
ERP29/YMR111C	ENSG00000122705	ERP29	YMR111C	YMR111C
NOS1/DSE1	ENSG00000122741	NOS1	YER124C	DSE1
FUS/YMR317W	ENSG00000122778	FUS	YMR317W	YMR317W
IGBP1/YPR011C	ENSG00000122912	IGBP1	YPR011C	YPR011C
FXYD3/MF(ALPHA)1	ENSG00000122952	FXYD3	YPL187W	MF(ALPHA)1
GANAB/MRD1	ENSG00000122965	GANAB	YPR112C	MRD1
GMIP/BBP1	ENSG00000122966	GMIP	YPL255W	BBP1
RBM41/DBP10	ENSG00000123064	RBM41	YDL031W	DBP10
BIRC5/DMA1	ENSG00000123091	BIRC5	YHR115C	DMA1
LAG3/YEL076C-A	ENSG00000123131	LAG3	YEL076C-A	YEL076C-A
MLF2/PET191	ENSG00000123146	MLF2	YJR034W	PET191
OTUB2/CDC40	ENSG00000123154	OTUB2	YDR364C	CDC40
DDX24/PCA1	ENSG00000123191	DDX24	YBR295W	PCA1
ZBTB25/SFH1	ENSG00000123219	ZBTB25	YLR321C	SFH1
ARHGAP4/TMA17	ENSG00000123240	ARHGAP4	YDL110C	TMA17
ANKRD24/VPS66	ENSG00000123268	ANKRD24	YPR139C	VPS66
RCOR1/BUD14	ENSG00000123329	RCOR1	YAR014C	BUD14
LTBP4/GIM5	ENSG00000123349	LTBP4	YML094W	GIM5
BLVRB/CDC5	ENSG00000123374	BLVRB	YMR001C	CDC5
SLC9A1/PRC1	ENSG00000123384	SLC9A1	YMR297W	PRC1
SPTLC1/STP2	ENSG00000123411	SPTLC1	YHR006W	STP2
PAPOLA/PPM2	ENSG00000123444	PAPOLA	YOL141W	PPM2
CCNK/ATP11	ENSG00000123472	CCNK	YNL315C	ATP11
PCBP4/FRE1	ENSG00000123473	PCBP4	YLR214W	FRE1
RGS1/AEP2	ENSG00000123562	RGS1	YMR282C	AEP2
MRPS33/AVT4	ENSG00000123643	MRPS33	YNL101W	AVT4
NDUFB2/RRP45	ENSG00000123737	NDUFB2	YDR280W	RRP45
ENSG00000090269/PFK26	ENSG00000123836	ENSG00000090269	YIL107C	PFK26
NUDC/SPC29	ENSG00000123933	NUDC	YPL124W	SPC29
MAEA/CKS1	ENSG00000123975	MAEA	YBR135W	CKS1
ICAM1/LAP4	ENSG00000123992	ICAM1	YKL103C	LAP4
STRN4/SPR6	ENSG00000123999	STRN4	YER115C	SPR6
IRAK3/DIP5	ENSG00000124067	IRAK3	YPL265W	DIP5
LYZ/YKL091C	ENSG00000124120	LYZ	YKL091C	YKL091C
SI/GPI16	ENSG00000124155	SI	YHR188C	GPI16
MUL1/ATP15	ENSG00000124172	MUL1	YPL271W	ATP15
PDCD7/RVS167	ENSG00000124181	PDCD7	YDR388W	RVS167
SPG21/NAB3	ENSG00000124193	SPG21	YPL190C	NAB3
DNAJB11/CSE1	ENSG00000124207	DNAJB11	YGL238W	CSE1
THPO/TEM1	ENSG00000124209	THPO	YML064C	TEM1
CHRD/MDM34	ENSG00000124214	CHRD	YGL219C	MDM34
FLT3LG/PEP12	ENSG00000124222	FLT3LG	YOR036W	PEP12
RAB11FIP3/DRS1	ENSG00000124228	RAB11FIP3	YLL008W	DRS1
GNPTG/SEC22	ENSG00000124333	GNPTG	YLR268W	SEC22
ZNF268/RFU1	ENSG00000124356	ZNF268	YLR073C	RFU1
GOLGA3/TOS1	ENSG00000124357	GOLGA3	YBR162C	TOS1
PABPC4/MPP10	ENSG00000124383	PABPC4	YJR002W	MPP10
CD209/DOA4	ENSG00000124422	CD209	YDR069C	DOA4
MCOLN1/UBP8	ENSG00000124486	MCOLN1	YMR223W	UBP8
EFNB1/SAM37	ENSG00000124491	EFNB1	YMR060C	SAM37
AARS/MGS1	ENSG00000124535	AARS	YNL218W	MGS1
GLG1/YHC1	ENSG00000124562	GLG1	YLR298C	YHC1
KIF4A/EMI1	ENSG00000124570	KIF4A	YDR512C	EMI1
PLEKHG2/MSN5	ENSG00000124571	PLEKHG2	YDR335W	MSN5
PITPNM2/BPT1	ENSG00000124574	PITPNM2	YLL015W	BPT1
EXOC1/YNL040W	ENSG00000124608	EXOC1	YNL040W	YNL040W
DTX2/OST6	ENSG00000124641	DTX2	YML019W	OST6
NLRC4/CRG1	ENSG00000124713	NLRC4	YHR209W	CRG1
NRCAM/MMR1	ENSG00000124731	NRCAM	YLR190W	MMR1
LAMB1/SRL2	ENSG00000124782	LAMB1	YLR082C	SRL2
SLC26A3/RIO2	ENSG00000124784	SLC26A3	YNL207W	RIO2
DLD/NUP1	ENSG00000124789	DLD	YOR098C	NUP1
WDR7/FMP23	ENSG00000124802	WDR7	YBR047W	FMP23
TXNL1/MSA1	ENSG00000124813	TXNL1	YOR066W	MSA1
IL5RA/SPC105	ENSG00000124831	IL5RA	YGL093W	SPC105
ITGA6/NSG2	ENSG00000124942	ITGA6	YNL156C	NSG2
RAPGEF4/CDC39	ENSG00000125107	RAPGEF4	YCR093W	CDC39
ENSG00000091436/KOG1	ENSG00000125124	ENSG00000091436	YHR186C	KOG1
FH/EMP70	ENSG00000125304	FH	YLR083C	EMP70
SEL1L3/UPF3	ENSG00000125351	SEL1L3	YGR072W	UPF3
TF/GGA2	ENSG00000125447	TF	YHR108W	GGA2
MYO15A/ADY2	ENSG00000125450	MYO15A	YCR010C	ADY2
APOH/REB1	ENSG00000125482	APOH	YBR049C	REB1
NLRP1/ESC2	ENSG00000125618	NLRP1	YDR363W	ESC2
ACKR6/NSG1	ENSG00000125629	ACKR6	YHR133C	NSG1
SPAG7/RPA135	ENSG00000125630	SPAG7	YPR010C	RPA135
ORC6/YKL047W	ENSG00000125651	ORC6	YKL047W	YKL047W
ZC3HC1/THO2	ENSG00000125676	ZC3HC1	YNL139C	THO2
ESR1/NSE5	ENSG00000125686	ESR1	YML023C	NSE5
RGS17/RPL23A	ENSG00000125691	RGS17	YBL087C	RPL23A
ANGPT2/RGD1	ENSG00000125733	ANGPT2	YBR260C	RGD1
CD200/PMT4	ENSG00000125734	CD200	YJR143C	PMT4
CMA1/SMD2	ENSG00000125743	CMA1	YLR275W	SMD2
PSME1/RTN2	ENSG00000125744	PSME1	YDL204W	RTN2
JPH4/LST8	ENSG00000125746	JPH4	YNL006W	LST8
MYH7/PTA1	ENSG00000125755	MYH7	YAL043C	PTA1
CEBPE/PDC2	ENSG00000125817	CEBPE	YDR081C	PDC2
SLC7A8/YCR076C	ENSG00000125818	SLC7A8	YCR076C	YCR076C
OSGEP/SMB1	ENSG00000125835	OSGEP	YER029C	SMB1
RNF31/COF1	ENSG00000125868	RNF31	YLL050C	COF1
SCFD1/MUD1	ENSG00000125870	SCFD1	YBR119W	MUD1
G2E3/YDR415C	ENSG00000125912	G2E3	YDR415C	YDR415C
HECTD1/NAB6	ENSG00000125944	HECTD1	YML117W	NAB6
HNRNPC/INO2	ENSG00000125952	HNRNPC	YDR123C	INO2
RPGRIP1/RAM1	ENSG00000125954	RPGRIP1	YDL090C	RAM1
SUPT16H/ERV41	ENSG00000125991	SUPT16H	YML067C	ERV41
TOX4/SMC5	ENSG00000126001	TOX4	YOL034W	SMC5
GEMIN2/PRE1	ENSG00000126067	GEMIN2	YER012W	PRE1
TGM1/DNF3	ENSG00000126214	TGM1	YMR162C	DNF3
TINF2/SPC98	ENSG00000126216	TINF2	YNL126W	SPC98
DAZL/YJR084W	ENSG00000126226	DAZL	YJR084W	YJR084W
SEMA6A/UBA2	ENSG00000126261	SEMA6A	YDR390C	UBA2
TRPM7/DOT5	ENSG00000126432	TRPM7	YIL010W	DOT5
TYRO3/HMT1	ENSG00000126457	TYRO3	YBR034C	HMT1
WDR76/SDO1	ENSG00000126524	WDR76	YLR022C	SDO1
CAPN3/VPS30	ENSG00000126581	CAPN3	YPL120W	VPS30
SNAP23/ECM22	ENSG00000126746	SNAP23	YLR228C	ECM22
PHGDH/BUD27	ENSG00000126756	PHGDH	YFL023W	BUD27
COL9A3/TIM22	ENSG00000126768	COL9A3	YDL217C	TIM22
EZR/SNT309	ENSG00000126777	EZR	YPR101W	SNT309
MYL6/YDL206W	ENSG00000126787	MYL6	YDL206W	YDL206W
AGO1/URB2	ENSG00000126838	AGO1	YJR041C	URB2
TEKT2/GEM1	ENSG00000126858	TEKT2	YAL048C	GEM1
CLSPN/PBS2	ENSG00000126934	CLSPN	YJL128C	PBS2
UNC13D/RNA15	ENSG00000126945	UNC13D	YGL044C	RNA15
DPYSL2/TIM8	ENSG00000126953	DPYSL2	YJR135W-A	TIM8
TGFB2/CNE1	ENSG00000127022	TGFB2	YAL058W	CNE1
NUP50/AZF1	ENSG00000127191	NUP50	YOR113W	AZF1
CDC45/VIP1	ENSG00000127241	CDC45	YLR410W	VIP1
COMT/JID1	ENSG00000127328	COMT	YPR061C	JID1
LRRFIP2/YAF9	ENSG00000127337	LRRFIP2	YNL107W	YAF9
HDAC6/YOL075C	ENSG00000127412	HDAC6	YOL075C	YOL075C
KRT31/ESS1	ENSG00000127445	KRT31	YJR017C	ESS1
CDC6/EMC1	ENSG00000127463	CDC6	YCL045C	EMC1
UPRT/SLY41	ENSG00000127526	UPRT	YOR307C	SLY41
CDC23/NUP82	ENSG00000127527	CDC23	YJL061W	NUP82
CBX5/MIG2	ENSG00000127528	CBX5	YGL209W	MIG2
SUCO/ERV1	ENSG00000127554	SUCO	YGR029W	ERV1
MSH2/CTF18	ENSG00000127586	MSH2	YMR078C	CTF18
MAP3K1/SLK19	ENSG00000127603	MAP3K1	YOR195W	SLK19
DHPS/RSC4	ENSG00000127616	DHPS	YKR008W	RSC4
HOOK2/TUB1	ENSG00000127824	HOOK2	YML085C	TUB1
ARCN1/EHD3	ENSG00000127884	ARCN1	YDR036C	EHD3
PSMD5/SPC110	ENSG00000127914	PSMD5	YDR356W	SPC110
PTGS1/SLA2	ENSG00000127946	PTGS1	YNL243W	SLA2
NUP188/OCA1	ENSG00000127947	NUP188	YNL099C	OCA1
CRAT/PEX1	ENSG00000127980	CRAT	YKL197C	PEX1
SH2D3C/DUS3	ENSG00000128016	SH2D3C	YLR401C	DUS3
NANS/ADE1	ENSG00000128050	NANS	YAR015W	ADE1
DFNB31/ADE4	ENSG00000128059	DFNB31	YMR300C	ADE4
CWF19L1/TUM1	ENSG00000128309	CWF19L1	YOR251C	TUM1
SEMA4G/MET12	ENSG00000128322	SEMA4G	YPL023C	MET12
BTAF1/RHO5	ENSG00000128340	BTAF1	YNL180C	RHO5
IKZF5/MAK31	ENSG00000128534	IKZF5	YCR020C-A	MAK31
BLNK/KEL3	ENSG00000128585	BLNK	YPL263C	KEL3
SORBS1/JJJ1	ENSG00000128590	SORBS1	YNL227C	JJJ1
BAMBI/TKL2	ENSG00000128591	BAMBI	YBR117C	TKL2
IL11/YSP1	ENSG00000128595	IL11	YHR155W	YSP1
MYO3A/ANP1	ENSG00000128604	MYO3A	YEL036C	ANP1
WAC/MRPS12	ENSG00000128626	WAC	YNR036C	MRPS12
CREM/YHR219W	ENSG00000128641	CREM	YHR219W	YHR219W
NUBP2/ALG3	ENSG00000128654	NUBP2	YBL082C	ALG3
HIVEP1/HAT1	ENSG00000128708	HIVEP1	YPL001W	HAT1
TREM2/CYB5	ENSG00000128731	TREM2	YNL111C	CYB5
CRISP3/ADD66	ENSG00000128789	CRISP3	YKL206C	ADD66
FKBP5/INO80	ENSG00000128908	FKBP5	YGL150C	INO80
SRPK1/DAL82	ENSG00000128944	SRPK1	YNL314W	DAL82
BRPF3/DUT1	ENSG00000128951	BRPF3	YBR252W	DUT1
MRPS18A/LCP5	ENSG00000129071	MRPS18A	YER127W	LCP5
ENSG00000096087/SEC26	ENSG00000129083	ENSG00000096087	YDR238C	SEC26
EFHC1/PRE5	ENSG00000129084	EFHC1	YMR314W	PRE5
NCR2/YBR137W	ENSG00000129152	NCR2	YBR137W	YBR137W
HSP90AB1/DCD1	ENSG00000129187	HSP90AB1	YHR144C	DCD1
MLN/SPO14	ENSG00000129219	MLN	YKR031C	SPO14
CDC5L/DIA2	ENSG00000129221	CDC5L	YOR080W	DIA2
ITPR3/TRX3	ENSG00000129235	ITPR3	YCR083W	TRX3
ZNF184/BUL2	ENSG00000129244	ZNF184	YML111W	BUL2
DSP/MRM1	ENSG00000129282	DSP	YOR201C	MRM1
SIRT1/BUR2	ENSG00000129315	SIRT1	YLR226W	BUR2
HNRNPH3/GNP1	ENSG00000129473	HNRNPH3	YDR508C	GNP1
JAK2/YDR249C	ENSG00000129484	JAK2	YDR249C	YDR249C
IL12RB1/RPS26A	ENSG00000129518	IL12RB1	YGL189C	RPS26A
ABL1/YDR026C	ENSG00000129534	ABL1	YDR026C	YDR026C
ACOT7/WSC3	ENSG00000129538	ACOT7	YOL105C	WSC3
SH3GLB1/RUB1	ENSG00000129559	SH3GLB1	YDR139C	RUB1
CDC7/OST2	ENSG00000129562	CDC7	YOR103C	OST2
PCSK5/CSR1	ENSG00000129657	PCSK5	YLR380W	CSR1
SCD/BRE2	ENSG00000129691	SCD	YLR015W	BRE2
TMED1/RPS4B	ENSG00000129824	TMED1	YHR203C	RPS4B
ABLIM1/DPP1	ENSG00000129951	ABLIM1	YDR284C	DPP1
RAB18/DUG3	ENSG00000130024	RAB18	YNL191W	DUG3
NRP1/HPA3	ENSG00000130066	NRP1	YEL066W	HPA3
PRTFDC1/YML6	ENSG00000130158	PRTFDC1	YML025C	YML6
TSPAN15/ELF1	ENSG00000130165	TSPAN15	YKL160W	ELF1
MAST3/GTB1	ENSG00000130175	MAST3	YDR221W	GTB1
MZF1/CDC16	ENSG00000130177	MZF1	YKL022C	CDC16
MYO9B/STE13	ENSG00000130226	MYO9B	YOR219C	STE13
PSMD8/YMR185W	ENSG00000130227	PSMD8	YMR185W	YMR185W
SETD1A/THO1	ENSG00000130254	SETD1A	YER063W	THO1
MAGEB2/MSS1	ENSG00000130299	MAGEB2	YMR023C	MSS1
EFNA2/YDR115W	ENSG00000130312	EFNA2	YDR115W	YDR115W
CIRBP/SOL2	ENSG00000130313	CIRBP	YCR073W-A	SOL2
ATP5D/LSM7	ENSG00000130332	ATP5D	YNL147W	LSM7
IGFALS/YIM1	ENSG00000130347	IGFALS	YMR152W	YIM1
HNRNPM/YGL185C	ENSG00000130414	HNRNPM	YGL185C	YGL185C
MARCH2/ARC40	ENSG00000130429	MARCH2	YBR234C	ARC40
NDUFB7/LSM4	ENSG00000130520	NDUFB7	YER112W	LSM4
TECR/GCN4	ENSG00000130522	TECR	YEL009C	GCN4
TIMM13/RUP1	ENSG00000130560	TIMM13	YOR138C	RUP1
CDC34/CLB3	ENSG00000130638	CDC34	YDL155W	CLB3
MTAP/SPC97	ENSG00000130640	MTAP	YHR172W	SPC97
POLR2E/AKL1	ENSG00000130669	POLR2E	YBR059C	AKL1
POLRMT/RSF2	ENSG00000130684	POLRMT	YJR127C	RSF2
HCN2/RPN13	ENSG00000130706	HCN2	YLR421C	RPN13
GADD45B/UBC12	ENSG00000130725	GADD45B	YLR306W	UBC12
MADCAM1/FRS1	ENSG00000130764	MADCAM1	YLR060W	FRS1
MKNK2/INH1	ENSG00000130770	MKNK2	YDL181W	INH1
ENSG00000099882/BIK1	ENSG00000130779	ENSG00000099882	YCL029C	BIK1
ARVCF/RPF1	ENSG00000130810	ARVCF	YHR088W	RPF1
RANBP1/TIF35	ENSG00000130811	RANBP1	YDR429C	TIF35
KLHL22/BRE5	ENSG00000130816	KLHL22	YNR051C	BRE5
MED15/CBF5	ENSG00000130826	MED15	YLR175W	CBF5
SERPIND1/OCA6	ENSG00000130829	SERPIND1	YDR067C	OCA6
SNAP29/YIL055C	ENSG00000130830	SNAP29	YIL055C	YIL055C
CRKL/UFD2	ENSG00000130939	CRKL	YDL190C	UFD2
LZTR1/UBA1	ENSG00000130985	LZTR1	YKL210W	UBA1
MMP11/AAR2	ENSG00000131043	MMP11	YBL074C	AAR2
CECR2/ACS2	ENSG00000131069	CECR2	YLR153C	ACS2
SMARCB1/ADH6	ENSG00000131115	SMARCB1	YMR318C	ADH6
P2RX6/TIM13	ENSG00000131142	P2RX6	YGR181W	TIM13
DERL3/COX5A	ENSG00000131143	DERL3	YNL052W	COX5A
ENSG00000099964/PSF2	ENSG00000131153	ENSG00000099964	YJL072C	PSF2
BCL2L13/AIM13	ENSG00000131165	BCL2L13	YFR011C	AIM13
ENSG00000099972/BIT2	ENSG00000131233	ENSG00000099972	YBR270C	BIT2
DDT/ATM1	ENSG00000131269	DDT	YMR301C	ATM1
OSM/GYP6	ENSG00000131374	OSM	YJL044C	GYP6
CABIN1/TUB4	ENSG00000131462	CABIN1	YLR212C	TUB4
TBC1D10A/GRC3	ENSG00000131467	TBC1D10A	YLL035W	GRC3
SUSD2/RPL27B	ENSG00000131469	SUSD2	YDR471W	RPL27B
SF3A1/MSC1	ENSG00000131470	SF3A1	YML128C	MSC1
SEC14L2/VPS25	ENSG00000131475	SEC14L2	YJR102C	VPS25
ENSG00000100010/MRPL51	ENSG00000131495	ENSG00000100010	YPR100W	MRPL51
PPIL2/YEL020C	ENSG00000131503	PPIL2	YEL020C	YEL020C
SNRPD3/BNI1	ENSG00000131504	SNRPD3	YNL271C	BNI1
PES1/UBC5	ENSG00000131508	PES1	YDR059C	UBC5
MAPK1/SEC8	ENSG00000131558	MAPK1	YPR055W	SEC8
GGT1/VPS51	ENSG00000131626	GGT1	YKR020W	VPS51
PPM1F/ELP2	ENSG00000131653	PPM1F	YGR200C	ELP2
TOP3B/TOP2	ENSG00000131747	TOP3B	YNL088W	TOP2
DGCR14/PEX11	ENSG00000131779	DGCR14	YOL147C	PEX11
CRYBB2P1/GAL83	ENSG00000131791	CRYBB2P1	YER027C	GAL83
MFNG/LHP1	ENSG00000131795	MFNG	YDL051W	LHP1
CARD10/PDA1	ENSG00000131828	CARD10	YER178W	PDA1
SLC25A1/SRO77	ENSG00000131899	SLC25A1	YBL106C	SRO77
ADRBK2/YGL114W	ENSG00000131941	ADRBK2	YGL114W	YGL114W
LGALS2/FOL2	ENSG00000131979	LGALS2	YGR267C	FOL2
GGA1/JJJ3	ENSG00000132002	GGA1	YJR097W	JJJ3
HIRA/HMI1	ENSG00000132017	HIRA	YOL095C	HMI1
SH3BP1/SDS24	ENSG00000132024	SH3BP1	YBR214W	SDS24
LGALS1/YDR114C	ENSG00000132128	LGALS1	YDR114C	YDR114C
HPS4/YLR419W	ENSG00000132153	HPS4	YLR419W	YLR419W
ENSG00000100101/FPK1	ENSG00000132155	ENSG00000100101	YNR047W	FPK1
PATZ1/ERG27	ENSG00000132196	PATZ1	YLR100W	ERG27
TRIOBP/BUD32	ENSG00000132275	TRIOBP	YGR262C	BUD32
TFIP11/PTP2	ENSG00000132334	TFIP11	YOR208W	PTP2
GCAT/GSP1	ENSG00000132341	GCAT	YLR293C	GSP1
ENSG00000100118/YDR336W	ENSG00000132357	ENSG00000100118	YDR336W	YDR336W
CRYBB1/CLU1	ENSG00000132361	CRYBB1	YMR012W	CLU1
EIF3L/INP51	ENSG00000132376	EIF3L	YIL002C	INP51
NHP2L1/RFA1	ENSG00000132383	NHP2L1	YAR007C	RFA1
MICALL1/PEX4	ENSG00000132388	MICALL1	YGR133W	PEX4
ENSG00000100141/YCR043C	ENSG00000132424	ENSG00000100141	YCR043C	YCR043C
POLR2F/RPL26B	ENSG00000132463	POLR2F	YGR034W	RPL26B
SOX10/HHT1	ENSG00000132475	SOX10	YBR010W	HHT1
CCDC134/MMF1	ENSG00000132541	CCDC134	YIL051C	MMF1
PICK1/SWM1	ENSG00000132604	PICK1	YDR260C	SWM1
TTC28/VPS4	ENSG00000132612	TTC28	YPR173C	VPS4
SLC16A8/POL30	ENSG00000132646	SLC16A8	YBR088C	POL30
CENPM/RSM23	ENSG00000132676	CENPM	YGL129C	RSM23
SEPT3/MMS4	ENSG00000132688	SEPT3	YBR098W	MMS4
SLC5A1/SUN4	ENSG00000132692	SLC5A1	YNL066W	SUN4
TPTEP1/HCS1	ENSG00000132740	TPTEP1	YKL017C	HCS1
DDX17/DPH1	ENSG00000132768	DDX17	YIL103W	DPH1
DMC1/CTR86	ENSG00000132792	DMC1	YCR054C	CTR86
TCF20/APL6	ENSG00000132842	TCF20	YGR261C	APL6
CBY1/PHM6	ENSG00000132912	CBY1	YDR281C	PHM6
TOMM22/RCK1	ENSG00000132964	TOMM22	YGL158W	RCK1
RTDR1/MYO2	ENSG00000133026	RTDR1	YOR326W	MYO2
XBP1/YHR113W	ENSG00000133059	XBP1	YHR113W	YHR113W
FBXO7/POP3	ENSG00000133069	FBXO7	YNL282W	POP3
GTPBP1/CLB6	ENSG00000133101	GTPBP1	YGR109C	CLB6
POLDIP3/TMA19	ENSG00000133112	POLDIP3	YKL056C	TMA19
TIMP3/RFC5	ENSG00000133119	TIMP3	YBR087W	RFC5
PPP6R2/LPX1	ENSG00000133121	PPP6R2	YOR084W	LPX1
SBF1/FES1	ENSG00000133265	SBF1	YBR101C	FES1
SUN2/DUG1	ENSG00000133313	SUN2	YFR044C	DUG1
CYB5R3/NSA1	ENSG00000133316	CYB5R3	YGL111W	NSA1
DNAL4/TVP15	ENSG00000133318	DNAL4	YDR100W	TVP15
ENSG00000100262/NUT2	ENSG00000133398	ENSG00000100262	YPR168W	NUT2
PACSIN2/LEE1	ENSG00000133606	PACSIN2	YPL054W	LEE1
AP1B1/RAS2	ENSG00000133703	AP1B1	YNL098C	RAS2
HMGXB4/SXM1	ENSG00000133704	HMGXB4	YDR395W	SXM1
TOM1/CDC60	ENSG00000133706	TOM1	YPL160W	CDC60
NEFH/INM1	ENSG00000133731	NEFH	YHR046C	INM1
BIK/RAS1	ENSG00000133818	BIK	YOR101W	RAS1
HMOX1/YMR226C	ENSG00000133835	HMOX1	YMR226C	YMR226C
THOC5/ERG28	ENSG00000133935	THOC5	YER044C	ERG28
MCM5/COX16	ENSG00000133983	MCM5	YJL003W	COX16
ARSA/SUI2	ENSG00000134001	ARSA	YJR007W	SUI2
TSPO/ELP3	ENSG00000134014	TSPO	YPL086C	ELP3
RASD2/CLB1	ENSG00000134057	RASD2	YGR108W	CLB1
CBX7/SSK22	ENSG00000134072	CBX7	YCR073C	SSK22
PDGFB/MNL1	ENSG00000134109	PDGFB	YHR204W	MNL1
ACR/AAD6	ENSG00000134152	ACR	YFL056C	AAD6
RPL3/VTH2	ENSG00000134243	RPL3	YJL222W	VTH2
ZMAT5/ADP1	ENSG00000134250	ZMAT5	YCR011C	ADP1
RBFOX2/RIB4	ENSG00000134262	RBFOX2	YOL143C	RIB4
TAB1/ARF2	ENSG00000134287	TAB1	YDL137W	ARF2
ASCC2/AVT2	ENSG00000134294	ASCC2	YEL064C	AVT2
MTMR3/BMH1	ENSG00000134308	MTMR3	YER177W	BMH1
SMCR7L/SRS2	ENSG00000134313	SMCR7L	YJL092W	SRS2
APOL1/YGR130C	ENSG00000134318	APOL1	YGR130C	YGR130C
MYH9/PRM7	ENSG00000134352	MYH9	YDL039C	PRM7
SAMM50/CDC73	ENSG00000134371	SAMM50	YLR418C	CDC73
GRAP2/TIM17	ENSG00000134375	GRAP2	YJL143W	TIM17
EIF3D/DED81	ENSG00000134440	EIF3D	YHR019C	DED81
TNRC6B/PXR1	ENSG00000134453	TNRC6B	YGR280C	PXR1
ENSG00000100357/YKL105C	ENSG00000134470	ENSG00000100357	YKL105C	YKL105C
SGSM3/CCL1	ENSG00000134480	SGSM3	YPR025C	CCL1
IFT27/TAT1	ENSG00000134489	IFT27	YBR069C	TAT1
KIAA0930/YNR040W	ENSG00000134571	KIAA0930	YNR040W	YNR040W
NCF4/SAR1	ENSG00000134594	NCF4	YPL218W	SAR1
CSF2RB/CIN1	ENSG00000134627	CSF2RB	YOR349W	CIN1
SLC25A17/MPT5	ENSG00000134644	SLC25A17	YGL178W	MPT5
UPK3A/NOG1	ENSG00000134697	UPK3A	YPL093W	NOG1
KCTD17/PRP38	ENSG00000134748	KCTD17	YGR075C	PRP38
ST13/AIM44	ENSG00000134757	ST13	YPL158C	AIM44
IL2RB/CWC24	ENSG00000134758	IL2RB	YLR323C	CWC24
RBX1/DHR2	ENSG00000134815	RBX1	YKL078W	DHR2
EP300/GDT1	ENSG00000134851	EP300	YBR187W	GDT1
L3MBTL2/YOL073C	ENSG00000134882	L3MBTL2	YOL073C	YOL073C
RANGAP1/RAD2	ENSG00000134899	RANGAP1	YGR258C	RAD2
ZC3H7B/RRT12	ENSG00000134900	ZC3H7B	YCR045C	RRT12
PHF5A/STT3	ENSG00000134910	PHF5A	YGL022W	STT3
ACO2/ATF1	ENSG00000134954	ACO2	YOR377W	ATF1
POLR3H/NBP2	ENSG00000134996	POLR3H	YDR162C	NBP2
PMM1/FMN1	ENSG00000135002	PMM1	YDR236C	FMN1
BRD1/PDH1	ENSG00000135046	BRD1	YPR002W	PDH1
MLC1/SNF3	ENSG00000135047	MLC1	YDL194W	SNF3
HDAC10/URE2	ENSG00000135049	HDAC10	YNL229C	URE2
FKBP3/SER1	ENSG00000135069	FKBP3	YOR184W	SER1
CTSG/RGI2	ENSG00000135090	CTSG	YIL057C	RGI2
GZMB/MSB1	ENSG00000135148	GZMB	YOR188W	MSB1
RBM23/UBX5	ENSG00000135218	RBM23	YDR330W	UBX5
PRMT5/MTO1	ENSG00000135297	PRMT5	YGL236C	MTO1
AP4S1/ORC3	ENSG00000135336	AP4S1	YLL004W	ORC3
POLE2/MCK1	ENSG00000135341	POLE2	YNL307C	MCK1
SOS2/PEX22	ENSG00000135363	SOS2	YAL055W	PEX22
CDKL1/PHO23	ENSG00000135365	CDKL1	YNL097C	PHO23
NIN/KRE33	ENSG00000135372	NIN	YNL132W	KRE33
PYGL/APN1	ENSG00000135374	PYGL	YKL114C	APN1
TRIM9/HLJ1	ENSG00000135392	TRIM9	YMR161W	HLJ1
PSMC6/DGA1	ENSG00000135407	PSMC6	YOR245C	DGA1
CDKN3/YOR246C	ENSG00000135437	CDKN3	YOR246C	YOR246C
ATP6V1D/YNL305C	ENSG00000135472	ATP6V1D	YNL305C	YNL305C
PIGH/PAN2	ENSG00000135473	PIGH	YGL094C	PAN2
PSMA3/NOP12	ENSG00000135486	PSMA3	YOL041C	NOP12
VTI1B/SUL1	ENSG00000135502	VTI1B	YBR294W	SUL1
TIMM9/YOS9	ENSG00000135506	TIMM9	YDR057W	YOS9
GSTZ1/AQY1	ENSG00000135517	GSTZ1	YPR192W	AQY1
AHSA1/CCT3	ENSG00000135624	AHSA1	YJL014W	CCT3
DAAM1/FAS1	ENSG00000135655	DAAM1	YKL182W	FAS1
SPTLC2/GPX2	ENSG00000135709	SPTLC2	YBR244W	GPX2
RIN3/YDR042C	ENSG00000135720	RIN3	YDR042C	YDR042C
SNW1/HPM1	ENSG00000135744	SNW1	YIL110W	HPM1
CHGA/TOK1	ENSG00000135750	CHGA	YJL093C	TOK1
ITPK1/LST4	ENSG00000135763	ITPK1	YKL176C	LST4
PPM1A/RFC4	ENSG00000135778	PPM1A	YOL094C	RFC4
SIX4/SPT8	ENSG00000135801	SIX4	YLR055C	SPT8
ASB2/GLN1	ENSG00000135821	ASB2	YPR035W	GLN1
ERH/VAM7	ENSG00000135823	ERH	YGL212W	VAM7
HIF1A/MAK32	ENSG00000135828	HIF1A	YCR019W	MAK32
SRSF5/MTR4	ENSG00000135829	SRSF5	YJL050W	MTR4
EIF5/MBA1	ENSG00000135837	EIF5	YBR185C	MBA1
SERPINA4/GPI2	ENSG00000135845	SERPINA4	YPL076W	GPI2
SLC8A3/MRPL3	ENSG00000135900	SLC8A3	YMR024W	MRPL3
DICER1/CAJ1	ENSG00000135924	DICER1	YER048C	CAJ1
MTHFD1/PKR1	ENSG00000135930	MTHFD1	YMR123W	PKR1
TCL1A/HYM1	ENSG00000135932	TCL1A	YKL189W	HYM1
ZC3H14/COX4	ENSG00000135940	ZC3H14	YGL187C	COX4
TELO2/ISU1	ENSG00000136003	TELO2	YPL135W	ISU1
BDKRB1/BCK1	ENSG00000136021	BDKRB1	YJL095W	BCK1
GSKIP/BUD21	ENSG00000136026	GSKIP	YOR078W	BUD21
VRK1/YGR117C	ENSG00000136040	VRK1	YGR117C	YGR117C
PSMC1/NUR1	ENSG00000136044	PSMC1	YDL089W	NUR1
RPS6KA5/PWP1	ENSG00000136045	RPS6KA5	YLR196W	PWP1
PSMB5/PLB2	ENSG00000136068	PSMB5	YMR006C	PLB2
YY1/RRN7	ENSG00000136098	YY1	YJL025W	RRN7
ACIN1/VPS36	ENSG00000136100	ACIN1	YLR417W	VPS36
CCNB1IP1/YIL001W	ENSG00000136144	CCNB1IP1	YIL001W	YIL001W
TRIP11/ADE2	ENSG00000136197	TRIP11	YOR128C	ADE2
APEX1/CDC42	ENSG00000136238	APEX1	YLR229C	CDC42
ENSG00000100829/DOP1	ENSG00000136270	ENSG00000100829	YDR141C	DOP1
PABPN1/DBP9	ENSG00000136271	PABPN1	YLR276C	DBP9
EFS/FAU1	ENSG00000136371	EFS	YER183C	FAU1
ARHGAP5/OKP1	ENSG00000136436	ARHGAP5	YGR179C	OKP1
CINP/NMT1	ENSG00000136448	CINP	YLR195C	NMT1
SRP54/HTD2	ENSG00000136449	SRP54	YHR067W	HTD2
CPNE6/HRB1	ENSG00000136450	CPNE6	YNL004W	HRB1
CHD8/YGR021W	ENSG00000136463	CHD8	YGR021W	YGR021W
PSMA6/YPL247C	ENSG00000136485	PSMA6	YPL247C	YPL247C
NFKBIA/SAS3	ENSG00000136504	NFKBIA	YBL052C	SAS3
EMC9/GAP1	ENSG00000136521	EMC9	YKR039W	GAP1
PSME2/MRPL4	ENSG00000136522	PSME2	YLR439W	MRPL4
BRMS1L/EMP47	ENSG00000136560	BRMS1L	YFL048C	EMP47
ENSG00000100931/GLN3	ENSG00000136574	ENSG00000100931	YER040W	GLN3
SEC23A/GUS1	ENSG00000136628	SEC23A	YGL245W	GUS1
PNN/TUF1	ENSG00000136636	PNN	YOR187W	TUF1
RABGGTA/YAP1801	ENSG00000136715	RABGGTA	YHR161C	YAP1801
NFATC4/RVS161	ENSG00000136717	NFATC4	YCR009C	RVS161
PLTP/IMP4	ENSG00000136718	PLTP	YNL075W	IMP4
PCIF1/KRE5	ENSG00000136731	PCIF1	YOR336W	KRE5
GSS/HSE1	ENSG00000136738	GSS	YHL002W	HSE1
MMP9/YME1	ENSG00000136758	MMP9	YPR024W	YME1
TRPC4AP/SIS1	ENSG00000136770	TRPC4AP	YNL007C	SIS1
PYGB/SSN3	ENSG00000136807	PYGB	YPL042C	SSN3
PROCR/TRX2	ENSG00000136810	PROCR	YGR209C	TRX2
GINS1/ECM29	ENSG00000136813	GINS1	YHL030W	ECM29
NINL/SMC2	ENSG00000136824	NINL	YFR031C	SMC2
CD40/JSN1	ENSG00000136827	CD40	YJR091C	JSN1
UQCC/IRA2	ENSG00000136848	UQCC	YOL081W	IRA2
ZMYND8/ZIP1	ENSG00000136861	ZMYND8	YDR285W	ZIP1
SGK2/AGC1	ENSG00000136869	SGK2	YPR021C	AGC1
IFT52/PRP4	ENSG00000136875	IFT52	YPR178W	PRP4
MYBL2/SAD1	ENSG00000136878	MYBL2	YFR005C	SAD1
HNF4A/VMA10	ENSG00000136888	HNF4A	YHR039C-A	VMA10
SLA2/IPI1	ENSG00000136891	SLA2	YHR085W	IPI1
C20orf24/PUP1	ENSG00000136930	C20orf24	YOR157C	PUP1
NFATC2/KEL1	ENSG00000136933	NFATC2	YHR158C	KEL1
STK4/PLP2	ENSG00000136940	STK4	YOR281C	PLP2
PFDN4/RPL35B	ENSG00000136942	PFDN4	YDL136W	RPL35B
DOK5/DCC1	ENSG00000136982	DOK5	YCL016C	DCC1
CSTF1/DFM1	ENSG00000136986	CSTF1	YDR411C	DFM1
BMP7/RPA49	ENSG00000137054	BMP7	YNL248C	RPA49
RAE1/DOA1	ENSG00000137055	RAE1	YKL213C	DOA1
TPD52L2/HNT3	ENSG00000137074	TPD52L2	YOR258W	HNT3
DNAJC5/ADE5,7	ENSG00000137076	DNAJC5	YGL234W	ADE5,7
NELFCD/FDH1	ENSG00000137106	NELFCD	YOR388C	FDH1
PRPF6/RPS6B	ENSG00000137154	PRPF6	YBR181C	RPS6B
TUBB1/CWC27	ENSG00000137168	TUBB1	YPL064C	CWC27
PSMA7/NAT2	ENSG00000137185	PSMA7	YGR147C	NAT2
NTSR1/ACC1	ENSG00000137203	NTSR1	YNR016C	ACC1
MRGBP/POP8	ENSG00000137265	MRGBP	YBL018C	POP8
DIDO1/CMK1	ENSG00000137275	DIDO1	YFR014C	CMK1
GID8/BMS1	ENSG00000137312	GID8	YPL217C	BMS1
BIRC7/SNF5	ENSG00000137337	BIRC7	YBR289W	SNF5
ARFGAP1/FLX1	ENSG00000137409	ARFGAP1	YIL134W	FLX1
AVP/MYO1	ENSG00000137497	AVP	YHR023W	MYO1
COL20A1/FMP32	ENSG00000137500	COL20A1	YFL046W	FMP32
CHRNA4/SIR4	ENSG00000137501	CHRNA4	YDR227W	SIR4
EEF1A2/YIP5	ENSG00000137502	EEF1A2	YGL161C	YIP5
PTK6/YGR015C	ENSG00000137509	PTK6	YGR015C	YGR015C
GMEB2/MRPL10	ENSG00000137547	GMEB2	YNL284C	MRPL10
C20orf27/TGS1	ENSG00000137574	C20orf27	YPL157W	TGS1
SPEF1/YNR065C	ENSG00000137642	SPEF1	YNR065C	YNR065C
CDC25B/BUD13	ENSG00000137656	CDC25B	YGL174W	BUD13
ARFRP1/TVP38	ENSG00000137672	ARFRP1	YKR088C	TVP38
NDUFAF5/MRP1	ENSG00000137710	NDUFAF5	YDR347W	MRP1
TRIB3/VAC14	ENSG00000137713	TRIB3	YLR386W	VAC14
RASSF2/YJL185C	ENSG00000137752	RASSF2	YJL185C	YJL185C
CSNK2A1/ODC2	ENSG00000137801	CSNK2A1	YOR222W	ODC2
ANGPT4/GCR2	ENSG00000137806	ANGPT4	YNL199C	GCR2
HM13/SYF2	ENSG00000137807	HM13	YGR129W	SYF2
SNPH/RTF1	ENSG00000137815	SNPH	YGL244W	RTF1
MYLK2/YKR078W	ENSG00000137822	MYLK2	YKR078W	YKR078W
SIRPB1/BIO5	ENSG00000137842	SIRPB1	YNR056C	BIO5
SEC23B/RPC31	ENSG00000137845	SEC23B	YNL151C	RPC31
FERMT1/SLD2	ENSG00000137872	FERMT1	YKL108W	SLD2
HAO1/RLP24	ENSG00000137876	HAO1	YLR009W	RLP24
PDYN/COY1	ENSG00000137878	PDYN	YKL179C	COY1
PLCB4/ALT1	ENSG00000137944	PLCB4	YLR089C	ALT1
MYL9/SUA7	ENSG00000137947	MYL9	YPR086W	SUA7
HCK/BET2	ENSG00000137955	HCK	YPR176C	BET2
CRNKL1/KGD2	ENSG00000137992	CRNKL1	YDR148C	KGD2
POFUT1/IMD2	ENSG00000138029	POFUT1	YHR216W	IMD2
SAMHD1/RBK1	ENSG00000138030	SAMHD1	YCR036W	RBK1
PAK7/PTC1	ENSG00000138032	PAK7	YDL006W	PTC1
KIF3B/YGR016W	ENSG00000138035	KIF3B	YGR016W	YGR016W
NOP56/PSY2	ENSG00000138041	NOP56	YNL201C	PSY2
IDH3B/YPT1	ENSG00000138069	IDH3B	YFL038C	YPT1
MAPRE1/ARP2	ENSG00000138071	MAPRE1	YDL029W	ARP2
JAG1/MAL12	ENSG00000138079	JAG1	YGR292W	MAL12
CDK5RAP1/DAS1	ENSG00000138081	CDK5RAP1	YJL149W	DAS1
SNTA1/PET309	ENSG00000138095	SNTA1	YLR067C	PET309
OXT/BIO4	ENSG00000138101	OXT	YNR057C	BIO4
TTI1/ARP1	ENSG00000138107	TTI1	YHR129C	ARP1
E2F1/KIP1	ENSG00000138160	E2F1	YBL063W	KIP1
RPRD1B/SOL4	ENSG00000138161	RPRD1B	YGR248W	SOL4
PXMP4/YLR063W	ENSG00000138166	PXMP4	YLR063W	YLR063W
CHMP4B/CIN4	ENSG00000138175	CHMP4B	YMR138W	CIN4
BPI/HDA2	ENSG00000138182	BPI	YDR295C	HDA2
CST3/YND1	ENSG00000138185	CST3	YER005W	YND1
ASIP/HMLALPHA1	ENSG00000138279	ASIP	YCL066W	HMLALPHA1
CST4/TIM23	ENSG00000138297	CST4	YNR017W	TIM23
ACTR5/RPS24A	ENSG00000138326	ACTR5	YER074W	RPS24A
WFDC2/DNA2	ENSG00000138346	WFDC2	YHR164C	DNA2
AHCY/ADE17	ENSG00000138363	AHCY	YMR120C	ADE17
DHX35/GDE1	ENSG00000138376	DHX35	YPL110C	GDE1
DNTTIP1/KTR5	ENSG00000138378	DNTTIP1	YNL029C	KTR5
MAP1LC3A/SRO9	ENSG00000138385	MAP1LC3A	YCL037C	SRO9
SYNDIG1/CPR3	ENSG00000138398	SYNDIG1	YML078W	CPR3
PIGU/IDP1	ENSG00000138413	PIGU	YDL066W	IDP1
TNNC2/YPL014W	ENSG00000138434	TNNC2	YPL014W	YPL014W
APMAP/YTM1	ENSG00000138442	APMAP	YOR272W	YTM1
ZNF516/YKL100C	ENSG00000138600	ZNF516	YKL100C	YKL100C
USP14/DSK2	ENSG00000138629	USP14	YMR276W	DSK2
VAPA/UBP11	ENSG00000138641	VAPA	YKR098C	UBP11
MYOM1/FMP25	ENSG00000138646	MYOM1	YLR077W	FMP25
MYL12A/RIM4	ENSG00000138668	MYL12A	YHL024W	RIM4
CEP76/SEC31	ENSG00000138674	CEP76	YDL195W	SEC31
CEP192/YGL015C	ENSG00000138684	CEP192	YGL015C	YGL015C
RNMT/CSF1	ENSG00000138688	RNMT	YLR087C	CSF1
SMAD7/YAR066W	ENSG00000138698	SMAD7	YAR066W	YAR066W
LAMA1/ATP12	ENSG00000138750	LAMA1	YJL180C	ATP12
RNF125/CDC3	ENSG00000138758	RNF125	YLR314C	CDC3
ANKRD12/YOR387C	ENSG00000138760	ANKRD12	YOR387C	YOR387C
NOL4/USO1	ENSG00000138768	NOL4	YDL058W	USO1
POLI/PPA2	ENSG00000138777	POLI	YMR267W	PPA2
MIB1/IVY1	ENSG00000138778	MIB1	YDR229W	IVY1
RBBP8/YJR141W	ENSG00000138785	RBBP8	YJR141W	YJR141W
RIOK3/NDI1	ENSG00000138796	RIOK3	YML120C	NDI1
CSTF2/MET14	ENSG00000138801	CSTF2	YKL001C	MET14
PSMD10/SEC24	ENSG00000138802	PSMD10	YIL109C	SEC24
ATG4A/CMP2	ENSG00000138814	ATG4A	YML057W	CMP2
TBL1X/COX12	ENSG00000138829	TBL1X	YLR038C	COX12
GPR143/SKO1	ENSG00000138835	GPR143	YNL167C	SKO1
PGRMC1/ATG8	ENSG00000139112	PGRMC1	YBL078C	ATG8
POLA1/DIE2	ENSG00000139133	POLA1	YGR227W	DIE2
MID1/YLR290C	ENSG00000139180	MID1	YLR290C	YLR290C
NKAP/PEX5	ENSG00000139197	NKAP	YDR244W	PEX5
NXT2/SLX5	ENSG00000139218	NXT2	YDL013W	SLX5
GUCY2F/ADY3	ENSG00000139220	GUCY2F	YDL239C	ADY3
ENSG00000101898/SMX3	ENSG00000139343	ENSG00000101898	YPR182W	SMX3
ALG13/AFT1	ENSG00000139350	ALG13	YGL071W	AFT1
PRPS2/COX7	ENSG00000139372	PRPS2	YMR256C	COX7
TLR8/CHA1	ENSG00000139410	TLR8	YCL064C	CHA1
AMMECR1/YSR3	ENSG00000139496	AMMECR1	YKR053C	YSR3
CHRDL1/YMR1	ENSG00000139505	CHRDL1	YJR110W	YMR1
WDR13/RPS8A	ENSG00000139610	WDR13	YBL072C	RPS8A
SUV39H1/SWI3	ENSG00000139613	SUV39H1	YJL176C	SWI3
GLRA2/ORM2	ENSG00000139618	GLRA2	YLR350W	ORM2
XIAP/MED8	ENSG00000139636	XIAP	YBR193C	MED8
STAG2/YER156C	ENSG00000139637	STAG2	YER156C	YER156C
MCF2/YJL068C	ENSG00000139684	MCF2	YJL068C	YJL068C
F9/SET1	ENSG00000139718	F9	YHR119W	SET1
ABCD1/VPS33	ENSG00000139719	ABCD1	YLR396C	VPS33
CCDC22/TMA22	ENSG00000139726	CCDC22	YJR014W	TMA22
CACNA1F/FRE6	ENSG00000139908	CACNA1F	YLL051C	FRE6
SYP/RMA1	ENSG00000139926	SYP	YKL132C	RMA1
PLP2/YNL035C	ENSG00000140006	PLP2	YNL035C	YNL035C
BMX/TYS1	ENSG00000140105	BMX	YGR185C	TYS1
PLS3/UGA4	ENSG00000140199	PLS3	YDL210W	UGA4
NAA10/QRI5	ENSG00000140262	NAA10	YLR204W	QRI5
RENBP/XYL2	ENSG00000140263	RENBP	YLR070C	XYL2
ELF4/YDL085C-A	ENSG00000140264	ELF4	YDL085C-A	YDL085C-A
SMARCA1/ECM25	ENSG00000140299	SMARCA1	YJL201W	ECM25
MTMR8/TOA2	ENSG00000140307	MTMR8	YKL058W	TOA2
ASB9/SRP14	ENSG00000140319	ASB9	YDL092W	SRP14
ENSG00000102050/SOF1	ENSG00000140332	ENSG00000102050	YLL011W	SOF1
RBBP7/AIM45	ENSG00000140374	RBBP7	YPR004C	AIM45
PPP1R2P9/SML1	ENSG00000140382	PPP1R2P9	YML058W	SML1
KCND1/RPL8B	ENSG00000140386	KCND1	YLL045C	RPL8B
OPN1LW/YGR079W	ENSG00000140391	OPN1LW	YGR079W	YGR079W
FMR1/SKI8	ENSG00000140395	FMR1	YGL213C	SKI8
PIM2/AMS1	ENSG00000140400	PIM2	YGL156W	AMS1
SLC35A2/NNF2	ENSG00000140416	SLC35A2	YGR089W	NNF2
PQBP1/STE20	ENSG00000140443	PQBP1	YHL007C	STE20
PCSK1N/RAD16	ENSG00000140464	PCSK1N	YBR114W	RAD16
EMD/HOC1	ENSG00000140481	EMD	YJR075W	HOC1
TAZ/SSP2	ENSG00000140488	TAZ	YOR242C	SSP2
PGK1/YMR210W	ENSG00000140526	PGK1	YMR210W	YMR210W
GATA1/IPL1	ENSG00000140538	GATA1	YPL209C	IPL1
MAGT1/LST7	ENSG00000140543	MAGT1	YGR057C	LST7
SMS/OYE3	ENSG00000140564	SMS	YPL171C	OYE3
PHEX/HUA1	ENSG00000140682	PHEX	YGR268C	HUA1
UBL4A/YGR122W	ENSG00000140694	UBL4A	YGR122W	YGR122W
EEA1/QCR2	ENSG00000140740	EEA1	YPR191W	QCR2
RP2/ECM16	ENSG00000140829	RP2	YMR128W	ECM16
PHF16/GRX4	ENSG00000140830	PHF16	YER174C	GRX4
CDK16/SNC1	ENSG00000140859	CDK16	YAL030W	SNC1
USP11/YSP3	ENSG00000140943	USP11	YOR003W	YSP3
PCYT1B/RPL3	ENSG00000140986	PCYT1B	YOR063W	RPL3
HTATSF1/KSP1	ENSG00000140992	HTATSF1	YHR082C	KSP1
VGLL1/YDR333C	ENSG00000141002	VGLL1	YDR333C	YDR333C
CD40LG/MCD4	ENSG00000141012	CD40LG	YKL165C	MCD4
TIMP1/ECM11	ENSG00000141027	TIMP1	YDR446W	ECM11
FGD1/SSH4	ENSG00000141084	FGD1	YKL124W	SSH4
PIN4/PRS2	ENSG00000141127	PIN4	YER099C	PRS2
PORCN/DBP3	ENSG00000141141	PORCN	YGL078C	DBP3
MAGED2/ISM1	ENSG00000141252	MAGED2	YPL040C	ISM1
KLF8/GYP7	ENSG00000141258	KLF8	YDL234C	GYP7
SYTL4/APE2	ENSG00000141279	SYTL4	YKL157W	APE2
CENPI/CHC1	ENSG00000141367	CENPI	YGL206C	CHC1
DRP2/RPT1	ENSG00000141385	DRP2	YKL145W	RPT1
TAF7L/INM2	ENSG00000141401	TAF7L	YDR287W	INM2
PBDC1/YPL277C	ENSG00000141480	PBDC1	YPL277C	YPL277C
ENSG00000102391/MRL1	ENSG00000141510	ENSG00000102391	YPR079W	MRL1
ARMCX3/RDI1	ENSG00000141522	ARMCX3	YDL135C	RDI1
HTR2A/MCH4	ENSG00000141526	HTR2A	YOL119C	MCH4
NDFIP2/SUB2	ENSG00000141543	NDFIP2	YDL084W	SUB2
TNFSF13B/KIN4	ENSG00000141551	TNFSF13B	YOR233W	KIN4
MLNR/NAR1	ENSG00000141562	MLNR	YNL240C	NAR1
CAB39L/ATG18	ENSG00000141580	CAB39L	YFR021W	ATG18
KLF5/SOK2	ENSG00000141646	KLF5	YMR016C	SOK2
STK24/DIB1	ENSG00000141759	STK24	YPR082C	DIB1
ACP5/ZRT2	ENSG00000141873	ACP5	YLR130C	ZRT2
DNAJC3/PFK2	ENSG00000141959	DNAJC3	YMR205C	PFK2
UGGT2/YAR1	ENSG00000141965	UGGT2	YPL239W	YAR1
ARHGEF7/NOP56	ENSG00000141985	ARHGEF7	YLR197W	NOP56
FGF9/SOD1	ENSG00000142168	FGF9	YJR104C	SOD1
SGCG/ALK1	ENSG00000142178	SGCG	YGL021W	ALK1
PARP4/ARN2	ENSG00000142185	PARP4	YHL047C	ARN2
SUPT20H/MSB3	ENSG00000142192	SUPT20H	YNL293W	MSB3
MRPS31/PTK2	ENSG00000142208	MRPS31	YJR059W	PTK2
KPNA3/MYO5	ENSG00000142347	KPNA3	YMR109W	MYO5
FLT1/SUR1	ENSG00000142453	FLT1	YPL057C	SUR1
RGCC/PRE2	ENSG00000142507	RGCC	YPR103W	PRE2
VWA8/YPR022C	ENSG00000142528	VWA8	YPR022C	YPR022C
DGKH/RPS11B	ENSG00000142534	DGKH	YBR048W	RPS11B
KATNAL1/PEX14	ENSG00000142655	KATNAL1	YGL153W	PEX14
INTS6/RPL11B	ENSG00000142676	INTS6	YGR085C	RPL11B
TSC22D1/BUD20	ENSG00000142684	TSC22D1	YLR074C	BUD20
CLN5/PSD2	ENSG00000142765	CLN5	YGR170W	PSD2
OLFM4/PFS2	ENSG00000142784	OLFM4	YNL317W	PFS2
MSLN/MEK1	ENSG00000142875	MSLN	YOR351C	MEK1
TRADD/GPI8	ENSG00000142892	TRADD	YDR331W	GPI8
HSF4/SMY1	ENSG00000142945	HSF4	YKL079W	SMY1
CORO1A/PTP1	ENSG00000142949	CORO1A	YDL230W	PTP1
MAPK3/MSN1	ENSG00000143033	MAPK3	YOL116W	MSN1
PHKB/FAR11	ENSG00000143093	PHKB	YNL127W	FAR11
NUTF2/PRE7	ENSG00000143106	NUTF2	YBL041W	PRE7
NUP93/URK1	ENSG00000143179	NUP93	YNR012W	URK1
CENPT/TAF5	ENSG00000143207	CENPT	YBR198C	TAF5
TSNAXIP1/SPO21	ENSG00000143228	TSNAXIP1	YOL091W	SPO21
NFAT5/UBP7	ENSG00000143258	NFAT5	YIL156W	UBP7
N4BP1/RPL14A	ENSG00000143314	N4BP1	YKL006W	RPL14A
CBLN1/GIC2	ENSG00000143322	CBLN1	YDR309C	GIC2
ARL2BP/RGS2	ENSG00000143333	ARL2BP	YOR107W	RGS2
ZNF423/RAD10	ENSG00000143337	ZNF423	YML095C	RAD10
CCL22/ALR1	ENSG00000143355	CCL22	YOL130W	ALR1
CCL17/PPX1	ENSG00000143363	CCL17	YHR201C	PPX1
CTCF/PEX19	ENSG00000143367	CTCF	YDL065C	PEX19
ACD/PUB1	ENSG00000143368	ACD	YNL016W	PUB1
POLR2C/SET2	ENSG00000143379	POLR2C	YJL168C	SET2
PARD6A/PIK1	ENSG00000143393	PARD6A	YNL267W	PIK1
ZNF821/NCA2	ENSG00000143398	ZNF821	YPR155C	NCA2
MMP15/HEM12	ENSG00000143412	MMP15	YDR047W	HEM12
USB1/STR3	ENSG00000143416	USB1	YGL184C	STR3
CCDC113/LAG1	ENSG00000143418	CCDC113	YHL003C	LAG1
NME3/IGO1	ENSG00000143420	NME3	YNL157W	IGO1
PSMD7/PHO4	ENSG00000143437	PSMD7	YFR034C	PHO4
VAC14/VPS74	ENSG00000143457	VAC14	YDR372C	VPS74
TANGO6/PHO85	ENSG00000143466	TANGO6	YPL031C	PHO85
COG4/TMA64	ENSG00000143486	COG4	YDR117C	TMA64
PLA2G15/FMP30	ENSG00000143507	PLA2G15	YPL103C	FMP30
[truncated: 1,229 more rows]
