# Supplementary material for: Scope and limitations of yeast as a model organism for studying human tissue-specific pathways
Source: BMC Syst Biol. 2015 Dec 29;9:96. doi: 10.1186/s12918-015-0253-0 (PMC4696342; doi:10.1186/s12918-015-0253-0)
Supplement: Additional file 1 — Network alignments. Compressed (*.zip) file containing individual tissue-specific alignments. (ZIP 5181 Kb) [file 12918_2015_253_MOESM1_ESM.zip › alignments/Early Erythroid_AlignGraph_edges.tsv]

First_ortholog_pair	Second_ortholog_pair
YWHAE/MDL1	NFYA/DFG5
PSMA3/NOP12	PON1/ELA1
UBA6/CUR1	IBTK/NAB2
ZC3HC1/THO2	IBTK/NAB2
PRKD2/URA6	IBTK/NAB2
ELK3/NAT5	IBTK/NAB2
METTL13/HFM1	GGNBP2/IRS4
MED25/AIM43	IFRD1/YDL124W
IL17A/UBC13	ADIPOR2/YCR023C
MYL9/SUA7	CAMK1G/YNL193W
SPTB/RSA4	ADAM22/LSG1
ULK2/SMT3	BAZ1B/RSP5
NEFL/MON2	ZNF207/YHL018W
MAVS/UTP20	UQCRC1/UTP9
GID8/BMS1	CD9/RRP12
MCM10/KAR3	LTF/GPA1
RAB18/DUG3	CCDC88C/RGD2
ASUN/CYS3	BID/FCF2
FBXO9/HCA4	SNAI2/REF2
ITFG2/CHD1	ENSG00000021602/CKA1
PIAS1/IRE1	C8B/ENA1
RNF40/TPK1	UBR2/APM2
FOXP1/DYN1	PHF20/YAP1802
BNIP3L/KIN2	KCNG1/MTC5
SEC24A/VMA3	SNX1/YET1
PES1/UBC5	FLT4/RGT2
NRP1/HPA3	ZPBP/CRM1
ENSG00000100931/GLN3	ZPBP/CRM1
DRP2/RPT1	ZPBP/CRM1
MAP3K8/RPT4	TG/KAP104
AMOTL2/RPL9A	PHF15/RPS5
SLC9A3/GZF3	WDR37/END3
SOX10/HHT1	WDR37/END3
NPDC1/KAR5	WDR37/END3
TRPV4/REI1	CELF2/ISA1
TNK2/HSP12	VAMP3/EST1
DGKD/ISW2	EPN3/RFX1
NUP107/RPN1	ELN/RPS2
HOOK2/TUB1	MAPK9/GCN1
ZFAND6/HSL1	POLQ/BIR1
IL10RA/RPL1B	PIK3CB/MAK5
DLG1/SSB1	CBLN4/RPT6
MRPL18/SLA1	CUL1/RET2
ASIP/HMLALPHA1	C4orf27/YFR017C
LHX2/TPK3	C4orf27/YFR017C
CDX1/PUF4	IL17RB/RIM15
SCARB1/FRA1	CAMK2B/RPA34
TGM1/DNF3	POLR3E/SMD1
PHF17/MDN1	ATP2B4/NOP7
CDH7/HHT2	ATP2B4/NOP7
IQCG/SWD3	ATP2B4/NOP7
SYT1/TOS3	MPC1/NMA111
PQBP1/STE20	NCKAP1/MYO3
PLXNA1/KAP123	GPC1/LCB2
N4BP2/PDE2	BCAS1/GAL11
HAND1/VPS15	NTHL1/PRE6
CDK5RAP3/SSO1	GLP2R/BEM1
ATP6V0A4/HTA2	SPI1/PAB1
TBX5/CDC11	TRAM1/UBC9
ERBB2IP/RPL33A	DNTTIP2/RPL36A
RAB3D/PET130	CBFB/YKL070W
UPRT/SLY41	GAL/POP4
AICDA/ZDS1	CLEC2D/CLN2
MAN2B1/RPS3	PLA2G10/PGI1
PDGFRB/GLC7	IKBKAP/SEC17
MGLL/DED1	DGCR2/SEC28
CDC37/POP2	OSBPL3/RIM1
KXD1/ABP1	RAD18/YCR099C
SLC5A7/SSA2	HLTF/SNF4
CENPA/GAA1	MARK2/DPB11
WDR62/ZPR1	PTPLAD1/MAM1
RNF40/TPK1	TACR2/RUD3
PYGB/SSN3	XAB2/CDC36
AEBP1/ARC35	NFKB2/SIP2
DYRK1B/GTS1	POLD3/MCM3
ELP4/SSA1	LXN/SAN1
ULK2/SMT3	SENP1/RAD50
CBLN1/GIC2	RIF1/ARC19
RECQL5/BMH2	PTPRC/RPN11
ARHGAP5/OKP1	PALB2/ORC1
RAB11FIP2/PEX2	BCKDHB/RVB2
HOOK2/TUB1	ULK2/SMT3
CDX1/PUF4	ZMPSTE24/WHI3
ISYNA1/ATG1	REST/SPE3
ATP6V0A4/HTA2	MECOM/OSH2
TBX5/CDC11	ZFAND6/HSL1
PTPRZ1/GIN4	ZFAND6/HSL1
WNT3/HSP82	PGS1/CFT2
SEC14L2/VPS25	DNMT3B/RCL1
WFS1/HEK2	BIRC5/DMA1
WFS1/HEK2	GOLGA3/TOS1
NDUFB7/LSM4	RAPGEF4/CDC39
WFS1/HEK2	CEBPE/PDC2
KCTD17/PRP38	OSGEP/SMB1
SLC6A4/BZZ1	TGM1/DNF3
DRG2/ISY1	EZR/SNT309
DIDO1/CMK1	SORBS1/JJJ1
SLC5A7/SSA2	HNRNPH3/GNP1
SLC6A4/BZZ1	IL12RB1/RPS26A
DRP2/RPT1	MZF1/CDC16
CCL7/TEF1	SNRPD3/BNI1
RNF40/TPK1	LGALS2/FOL2
ELP4/SSA1	GCAT/GSP1
PLXNA1/KAP123	GCAT/GSP1
ELP4/SSA1	CRYBB1/CLU1
TANGO6/PHO85	TOMM22/RCK1
XIAP/MED8	ENSG00000100262/NUT2
WFS1/HEK2	PACSIN2/LEE1
SRSF5/MTR4	RPL3/VTH2
MYF6/MAK21	PSMA3/NOP12
TRIM2/YRA1	MTHFD1/PKR1
PHF12/YMR295C	BDKRB1/BCK1
WFS1/HEK2	BDKRB1/BCK1
GHR/ELO1	BDKRB1/BCK1
HBEGF/YDR306C	EFS/FAU1
LHX2/TPK3	PNN/TUF1
SLC5A7/SSA2	PSMA7/NAT2
YWHAE/MDL1	PHF16/GRX4
MAK/PEP7	HTATSF1/KSP1
MAP3K8/RPT4	DRP2/RPT1
ISYNA1/ATG1	TSNAXIP1/SPO21
RECQL5/BMH2	CBLN1/GIC2
HERC1/RPL37A	KAT8/LCL2
WFS1/HEK2	IL21R/GCD1
TBCB/STM1	RNF40/TPK1
RFC5/ALD6	ZNF106/GIS2
SP4/HRD1	CEP152/TIF2
RPA3/RPL4B	EMC2/MNN9
CCNE1/CPR7	BNIP3L/KIN2
IMPDH1/ATP5	SNAPC2/ATP2
HOXA2/FAD1	PIAS4/BDH1
RPA3/RPL4B	TBCB/STM1
WFS1/HEK2	TBCB/STM1
WFS1/HEK2	CDC37/POP2
HOXA1/HUA2	KXD1/ABP1
MYF6/MAK21	ZC3HAV1/RRP1
CNTNAP3/CDS1	HOXA3/YFR018C
CDX1/PUF4	SSBP1/RPL2A
ELP4/SSA1	AIMP2/SHR3
RNF8/RPS9B	RPA3/RPL4B
STRN/NIP100	FBXW4/RHO2
YWHAE/MDL1	PEX12/ALT2
ST3GAL4/PGU1	WFS1/HEK2
SRSF3/RPB10	WFS1/HEK2
TBP/ENT2	WFS1/HEK2
H2AFY/VIK1	WFS1/HEK2
COX7A2L/SSH1	WFS1/HEK2
TRPV4/REI1	HTATIP2/CWP1
PLXNA1/KAP123	ELP4/SSA1
AMOTL2/RPL9A	IL10RA/RPL1B
SLC5A7/SSA2	IL23A/ERG4
SLC5A7/SSA2	GHR/ELO1
ZAP70/BRX1	TFDP2/NOP4
