# Supplementary material for: Scope and limitations of yeast as a model organism for studying human tissue-specific pathways
Source: BMC Syst Biol. 2015 Dec 29;9:96. doi: 10.1186/s12918-015-0253-0 (PMC4696342; doi:10.1186/s12918-015-0253-0)
Supplement: Additional file 1 — Network alignments. Compressed (*.zip) file containing individual tissue-specific alignments. (ZIP 5181 Kb) [file 12918_2015_253_MOESM1_ESM.zip › alignments/Bone Marrow_AlignGraph_nodes.tsv]

ID	Human_EnsemblGeneID	Human_Symbol	Yeast_EnsemblGeneID	Yeast_Symbol
TSPAN6/DPM1	ENSG00000000419	TSPAN6	YPR183W	DPM1
DPM1/YPL150W	ENSG00000000938	DPM1	YPL150W	YPL150W
SCYL3/GSH1	ENSG00000001084	SCYL3	YJL101C	GSH1
FGR/HAP2	ENSG00000001167	FGR	YGL237C	HAP2
CFH/RAD59	ENSG00000002016	CFH	YDL059C	RAD59
GCLC/PPN1	ENSG00000002726	GCLC	YDR452W	PPN1
NFYA/GIS4	ENSG00000003402	NFYA	YML006C	GIS4
SEMA3F/NRP1	ENSG00000003756	SEMA3F	YDL167C	NRP1
CFTR/CSM4	ENSG00000004059	CFTR	YPL200W	CSM4
KRIT1/FEN1	ENSG00000004399	KRIT1	YCR034W	FEN1
RAD52/ADK1	ENSG00000004455	RAD52	YDR226W	ADK1
BAD/GUP2	ENSG00000004468	BAD	YPL189W	GUP2
CD99/FPR3	ENSG00000004478	CD99	YML074C	FPR3
AOC1/ATG1	ENSG00000004660	AOC1	YGL180W	ATG1
HECW1/ACP1	ENSG00000004779	HECW1	YKL192C	ACP1
MAD1L1/YGR201C	ENSG00000004838	MAD1L1	YGR201C	YGR201C
LASP1/YDR307W	ENSG00000004866	LASP1	YDR307W	YDR307W
M6PR/CDC27	ENSG00000004897	M6PR	YBL084C	CDC27
ICA1/BOR1	ENSG00000004939	ICA1	YNL275W	BOR1
ALS2/FCY2	ENSG00000004948	ALS2	YER056C	FCY2
CASP10/SEN1	ENSG00000005007	CASP10	YLR430W	SEN1
CFLAR/OSH3	ENSG00000005020	CFLAR	YHR073W	OSH3
TFPI/DNL4	ENSG00000005156	TFPI	YOR005C	DNL4
RBM5/PST2	ENSG00000005302	RBM5	YDR032C	PST2
MTMR7/BDF2	ENSG00000005339	MTMR7	YDL070W	BDF2
ARF5/YDR352W	ENSG00000005893	ARF5	YDR352W	YDR352W
POLDIP2/FAP7	ENSG00000006007	POLDIP2	YDL166C	FAP7
PLXND1/APL4	ENSG00000006125	PLXND1	YPR029C	APL4
AK2/PIB1	ENSG00000006194	AK2	YDR313C	PIB1
CD38/GRX6	ENSG00000006468	CD38	YDL010W	GRX6
FKBP4/LCB5	ENSG00000006530	FKBP4	YLR260W	LCB5
KDM1A/YMR010W	ENSG00000006704	KDM1A	YMR010W	YMR010W
CAMKK1/VPS41	ENSG00000006715	CAMKK1	YDR080W	VPS41
RECQL/TID3	ENSG00000006788	RECQL	YIL144W	TID3
HSPB6/PTK1	ENSG00000007047	HSPB6	YKL198C	PTK1
ARHGAP33/MET10	ENSG00000007171	ARHGAP33	YFR030W	MET10
NDUFAB1/HOF1	ENSG00000007237	NDUFAB1	YMR032W	HOF1
PDK4/TRS33	ENSG00000007255	PDK4	YOR115C	TRS33
ZMYND10/GPI1	ENSG00000007541	ZMYND10	YGR216C	GPI1
ST7/FRE7	ENSG00000007952	ST7	YOL152W	FRE7
CDC27/PRE7	ENSG00000008018	CDC27	YBL041W	PRE7
SLC4A1/USA1	ENSG00000008130	SLC4A1	YML029W	USA1
CALCR/DTR1	ENSG00000008282	CALCR	YBR180W	DTR1
HCCS/CNL1	ENSG00000008294	HCCS	YDR357C	CNL1
DVL2/SAM2	ENSG00000008300	DVL2	YDR502C	SAM2
UPF1/PHR1	ENSG00000008405	UPF1	YOR386W	PHR1
SKAP2/RPS20	ENSG00000008988	SKAP2	YHL015W	RPS20
SLC25A5/YBL055C	ENSG00000009335	SLC25A5	YBL055C	YBL055C
CCDC109B/VTA1	ENSG00000009844	CCDC109B	YLR181C	VTA1
HOXA11/PHD1	ENSG00000009950	HOXA11	YKL043W	PHD1
POLR2J/ITC1	ENSG00000009954	POLR2J	YGL133W	ITC1
DHX33/MSC7	ENSG00000010030	DHX33	YHR039C	MSC7
MEOX1/SPE4	ENSG00000010165	MEOX1	YLR146C	SPE4
LIG3/ZAP1	ENSG00000010244	LIG3	YJL056C	ZAP1
RPAP3/COR1	ENSG00000010256	RPAP3	YBL045C	COR1
ENSG00000005189/YCS4	ENSG00000010292	ENSG00000005189	YLR272C	YCS4
CIAPIN1/SAK1	ENSG00000010671	CIAPIN1	YER129W	SAK1
FAM214B/YCK2	ENSG00000010810	FAM214B	YNL154C	YCK2
COPZ2/NDD1	ENSG00000010818	COPZ2	YOR372C	NDD1
PRKAR2B/ELA1	ENSG00000011007	PRKAR2B	YNL230C	ELA1
MSL3/YNK1	ENSG00000011052	MSL3	YKL067W	YNK1
CREBBP/ICT1	ENSG00000011198	CREBBP	YLR099C	ICT1
BZRAP1/UTP18	ENSG00000011260	BZRAP1	YJL069C	UTP18
MPO/NAB2	ENSG00000011275	MPO	YGL122C	NAB2
PON1/STT4	ENSG00000011405	PON1	YLR305C	STT4
GCFC2/SKG3	ENSG00000011426	GCFC2	YLR187W	SKG3
ABCB4/GYP1	ENSG00000011454	ABCB4	YOR070C	GYP1
SOX8/PPH21	ENSG00000011485	SOX8	YDL134C	PPH21
IBTK/TFB3	ENSG00000012048	IBTK	YDR460W	TFB3
MYCBP2/NUP57	ENSG00000012822	MYCBP2	YGR119C	NUP57
FBXL3/IRS4	ENSG00000013016	FBXL3	YKR019C	IRS4
ITGAL/RPT3	ENSG00000013275	ITGAL	YDR394W	RPT3
PDK2/RET1	ENSG00000013503	PDK2	YOR207C	RET1
ITGA3/ITT1	ENSG00000013561	ITGA3	YML068W	ITT1
LAMP2/YAL064C-A	ENSG00000013810	LAMP2	YAL064C-A	YAL064C-A
GGNBP2/POL12	ENSG00000014138	GGNBP2	YBL035C	POL12
ITGA2B/PMT6	ENSG00000014216	ITGA2B	YGR199W	PMT6
GDE1/MDH3	ENSG00000014641	GDE1	YDL078C	MDH3
C19orf60/MMT1	ENSG00000014824	C19orf60	YMR177W	MMT1
CRLF1/BRX1	ENSG00000015171	CRLF1	YOL077C	BRX1
MAP3K14/LAS17	ENSG00000015285	MAP3K14	YOR181W	LAS17
ABCC8/GPG1	ENSG00000015413	ABCC8	YGL121C	GPG1
CCL18/MPP6	ENSG00000015479	CCL18	YNR024W	MPP6
CCL3/BPL1	ENSG00000015592	CCL3	YDL141W	BPL1
SYNRG/PMR1	ENSG00000017260	SYNRG	YGL167C	PMR1
CACNG3/LRG1	ENSG00000017797	CACNG3	YDL240W	LRG1
TMEM132A/DLD1	ENSG00000018510	TMEM132A	YDL174C	DLD1
AP2B1/EMW1	ENSG00000018699	AP2B1	YNL313C	EMW1
TAC1/RGM1	ENSG00000020256	TAC1	YMR182C	RGM1
ZNF263/NAM7	ENSG00000021776	ZNF263	YMR080C	NAM7
CX3CL1/CPA1	ENSG00000021826	CX3CL1	YOR303W	CPA1
SPATA20/DEG1	ENSG00000022267	SPATA20	YFL001W	DEG1
CACNA1G/GPM2	ENSG00000022556	CACNA1G	YDL021W	GPM2
TNFRSF12A/MAG2	ENSG00000022840	TNFRSF12A	YLR427W	MAG2
MAP3K9/PFA4	ENSG00000023041	MAP3K9	YOL003C	PFA4
RALA/GRX2	ENSG00000023572	RALA	YDR513W	GRX2
BAIAP2L1/ERB1	ENSG00000023734	BAIAP2L1	YMR049C	ERB1
ETV1/YDL124W	ENSG00000023909	ETV1	YDL124W	YDL124W
AGK/UBR1	ENSG00000024048	AGK	YGR184C	UBR1
CCL26/PAN1	ENSG00000024422	CCL26	YIR006C	PAN1
FARP2/MRS2	ENSG00000025039	FARP2	YOR334W	MRS2
USH1C/FAF1	ENSG00000025293	USH1C	YIL019W	FAF1
DBF4/GAL80	ENSG00000025434	DBF4	YML051W	GAL80
TBXA2R/CNS1	ENSG00000025772	TBXA2R	YBR155W	CNS1
IFRD1/SEC63	ENSG00000025796	IFRD1	YOR254C	SEC63
GTF2IRD1/SRP1	ENSG00000025800	GTF2IRD1	YNL189W	SRP1
PAF1/YLR031W	ENSG00000026025	PAF1	YLR031W	YLR031W
VPS41/RAD3	ENSG00000026036	VPS41	YER171W	RAD3
ARHGAP44/YBR096W	ENSG00000026508	ARHGAP44	YBR096W	YBR096W
ELAC2/YOR296W	ENSG00000027075	ELAC2	YOR296W	YOR296W
SCIN/ALK2	ENSG00000028203	SCIN	YBL009W	ALK2
MYH13/VPS5	ENSG00000028528	MYH13	YOR069W	VPS5
ADIPOR2/AVO2	ENSG00000029534	ADIPOR2	YMR068W	AVO2
UPP2/DSE3	ENSG00000029639	UPP2	YOR264W	DSE3
MARK4/SMC6	ENSG00000029725	MARK4	YLR383W	SMC6
PAFAH1B1/YBR242W	ENSG00000030066	PAFAH1B1	YBR242W	YBR242W
NOS2/YOR097C	ENSG00000030419	NOS2	YOR097C	YOR097C
DNAH9/SES1	ENSG00000031698	DNAH9	YDR023W	SES1
GAS7/WTM2	ENSG00000032389	GAS7	YOR229W	WTM2
TRAPPC6A/TFC4	ENSG00000032742	TRAPPC6A	YGR047C	TFC4
MATK/ARB1	ENSG00000033050	MATK	YER036C	ARB1
CD79B/VPH1	ENSG00000033627	CD79B	YOR270C	VPH1
SCN4A/NFI1	ENSG00000033800	SCN4A	YOR156C	NFI1
PAX6/VHT1	ENSG00000034053	PAX6	YGR065C	VHT1
RHBDF1/MKK1	ENSG00000034152	RHBDF1	YOR231W	MKK1
LUC7L/ADE12	ENSG00000035687	LUC7L	YNL220W	ADE12
BAIAP3/RTT101	ENSG00000036257	BAIAP3	YJL047C	RTT101
PIGQ/UBP5	ENSG00000036672	PIGQ	YER144C	UBP5
TEAD3/NCL1	ENSG00000037474	TEAD3	YBL024W	NCL1
SELE/MDS3	ENSG00000037637	SELE	YGL197W	MDS3
DNAJC11/MRI1	ENSG00000037757	DNAJC11	YPR118W	MRI1
MYLIP/TRM8	ENSG00000037897	MYLIP	YDL201W	TRM8
NOX1/YLR413W	ENSG00000038427	NOX1	YLR413W	YLR413W
E2F2/MSH4	ENSG00000038945	E2F2	YFL003C	MSH4
PSMB1/BRR2	ENSG00000039123	PSMB1	YER172C	BRR2
SYN1/PRE9	ENSG00000041357	SYN1	YGR135W	PRE9
JARID2/MOD5	ENSG00000041515	JARID2	YOR274W	MOD5
CAMK1G/NUG1	ENSG00000041802	CAMK1G	YER006W	NUG1
CDK11A/TDP1	ENSG00000042088	CDK11A	YBR223C	TDP1
NADK/TSR2	ENSG00000042493	NADK	YLR435W	TSR2
TFAP2B/APS2	ENSG00000042753	TFAP2B	YJR058C	APS2
CYTH3/FHN1	ENSG00000042832	CYTH3	YGR131W	FHN1
ADAM22/DCN1	ENSG00000043093	ADAM22	YLR128W	DCN1
SYPL1/RDL1	ENSG00000043143	SYPL1	YOR285W	RDL1
SPAG9/MTW1	ENSG00000043462	SPAG9	YAL034W-A	MTW1
CELSR3/SCM3	ENSG00000044115	CELSR3	YDL139C	SCM3
MGST1/YJR030C	ENSG00000044446	MGST1	YJR030C	YJR030C
CRY1/IML1	ENSG00000046889	CRY1	YJR138W	IML1
NFIX/PAC1	ENSG00000047056	NFIX	YOR269W	PAC1
MMP25/URA8	ENSG00000047230	MMP25	YJR103W	URA8
IL32/VMA13	ENSG00000047249	IL32	YPR036W	VMA13
PKD1/MLP1	ENSG00000047410	PKD1	YKR095W	MLP1
MAPK8IP2/FET5	ENSG00000047457	MAPK8IP2	YFL041W	FET5
MED24/RPO41	ENSG00000047579	MED24	YFL036W	RPO41
SEC62/CSG2	ENSG00000047936	SEC62	YBR036C	CSG2
RPS20/ADH7	ENSG00000048540	RPS20	YCR105W	ADH7
CSDE1/RSM10	ENSG00000048544	CSDE1	YDR041W	RSM10
UBE3C/MRN1	ENSG00000048740	UBE3C	YPL184C	MRN1
REV3L/RBS1	ENSG00000048991	REV3L	YDL189W	RBS1
PAX7/NYV1	ENSG00000049245	PAX7	YLR093C	NYV1
MASP2/RFC4	ENSG00000049541	MASP2	YOL094C	RFC4
TRAF3IP3/RSP5	ENSG00000049759	TRAF3IP3	YER125W	RSP5
POMT2/WBP1	ENSG00000049860	POMT2	YEL002C	WBP1
VTA1/YLR257W	ENSG00000050405	VTA1	YLR257W	YLR257W
MLXIPL/NAM2	ENSG00000050748	MLXIPL	YLR382C	NAM2
BAZ1B/PER33	ENSG00000051108	BAZ1B	YLR064W	PER33
RANBP9/RAD51	ENSG00000051180	RANBP9	YER095W	RAD51
ETV7/SLH1	ENSG00000051341	ETV7	YGR271W	SLH1
SPRTN/CKI1	ENSG00000051382	SPRTN	YLR133W	CKI1
METTL13/CDC40	ENSG00000051596	METTL13	YDR364C	CDC40
ZNF207/TAF3	ENSG00000052723	ZNF207	YPL011C	TAF3
UQCRC1/RRP12	ENSG00000052749	UQCRC1	YPL012W	RRP12
CD9/APD1	ENSG00000052841	CD9	YBR151W	APD1
NCAPD2/SOD2	ENSG00000053254	NCAPD2	YHR008C	SOD2
IFFO1/AAD10	ENSG00000053371	IFFO1	YJR155W	AAD10
GIPR/MRT4	ENSG00000053372	GIPR	YKL009W	MRT4
NISCH/BET3	ENSG00000054116	NISCH	YKR068C	BET3
STAB1/CDC53	ENSG00000055130	STAB1	YDL132W	CDC53
FUZ/PEX11	ENSG00000055163	FUZ	YOL147C	PEX11
PRSS3/UBX2	ENSG00000055208	PRSS3	YML013W	UBX2
CD4/SPP1	ENSG00000055609	CD4	YPL138C	SPP1
LRRC23/PUF3	ENSG00000055917	LRRC23	YLL013C	PUF3
BTK/YDR114C	ENSG00000056558	BTK	YDR114C	YDR114C
HFE/GLG2	ENSG00000056998	HFE	YJL137C	GLG2
SCMH1/MSH6	ENSG00000057468	SCMH1	YDR097C	MSH6
FYN/GDI1	ENSG00000057608	FYN	YER136W	GDI1
HIVEP2/YLR179C	ENSG00000057657	HIVEP2	YLR179C	YLR179C
TCEB3/ATG5	ENSG00000057663	TCEB3	YPL149W	ATG5
LYPLA2/UBP7	ENSG00000058056	LYPLA2	YIL156W	UBP7
NME2/YAK1	ENSG00000058091	NME2	YJL141C	YAK1
APBA3/SEC61	ENSG00000058262	APBA3	YLR378C	SEC61
MKS1/DIN7	ENSG00000058404	MKS1	YDR263C	DIN7
ABHD5/RPC37	ENSG00000058600	ABHD5	YKR025W	RPC37
KAL1/PMC1	ENSG00000058668	KAL1	YGL006W	PMC1
AKAP8L/CTH1	ENSG00000059145	AKAP8L	YDR151C	CTH1
UTP18/PRO2	ENSG00000059573	UTP18	YOR323C	PRO2
RNF216/XDJ1	ENSG00000059769	RNF216	YLR090W	XDJ1
TTC19/PSR2	ENSG00000060069	TTC19	YLR019W	PSR2
PTBP1/YLR312C	ENSG00000060237	PTBP1	YLR312C	YLR312C
DPF1/CDC13	ENSG00000060558	DPF1	YDL220C	CDC13
SYT7/PRP46	ENSG00000060688	SYT7	YPL151C	PRP46
PIK3C2A/FMP37	ENSG00000060762	PIK3C2A	YGL080W	FMP37
PLAUR/POT1	ENSG00000060971	PLAUR	YIL160C	POT1
ANLN/BAT2	ENSG00000060982	ANLN	YJR148W	BAT2
WIZ/RPO26	ENSG00000061337	WIZ	YPR187W	RPO26
RABGAP1/SDH4	ENSG00000061794	RABGAP1	YDR178W	SDH4
DCN/AIF1	ENSG00000062096	DCN	YNR074C	AIF1
PPP5C/RSN1	ENSG00000062598	PPP5C	YMR266W	RSN1
MAP4K3/POL1	ENSG00000062822	MAP4K3	YNL102W	POL1
ZBTB32/RKM2	ENSG00000063046	ZBTB32	YDR198C	RKM2
TYROBP/RPL18B	ENSG00000063177	TYROBP	YNL301C	RPL18B
GABRA3/NOP13	ENSG00000063244	GABRA3	YNL175C	NOP13
BRCA1/ENT3	ENSG00000063245	BRCA1	YJR125C	ENT3
ERCC1/YIL165C	ENSG00000063438	ERCC1	YIL165C	YIL165C
CD22/GLO2	ENSG00000063854	CD22	YDR272W	GLO2
SEMA3B/YAF9	ENSG00000063978	SEMA3B	YNL107W	YAF9
MBTPS2/NUP85	ENSG00000064012	MBTPS2	YJR042W	NUP85
LTF/TAF2	ENSG00000064313	LTF	YCR042C	TAF2
NR1H4/KNS1	ENSG00000064393	NR1H4	YLL019C	KNS1
ALOX5/MTR10	ENSG00000064419	ALOX5	YOR160W	MTR10
CALCOCO1/SWI6	ENSG00000064490	CALCOCO1	YLR182W	SWI6
UBR7/YLR271W	ENSG00000064607	UBR7	YLR271W	YLR271W
MAP4K5/YBR235W	ENSG00000064651	MAP4K5	YBR235W	YBR235W
EHD3/YIG1	ENSG00000064666	EHD3	YPL201C	YIG1
PSMC4/TIF2	ENSG00000064703	PSMC4	YJL138C	TIF2
CLDN11/MLH2	ENSG00000064933	CLDN11	YLR035C	MLH2
MVP/ROX1	ENSG00000064961	MVP	YPR065W	ROX1
NUB1/GDE1	ENSG00000064999	NUB1	YPL110C	GDE1
CLK1/GPA1	ENSG00000065135	CLK1	YHR005C	GPA1
ENSG00000013455/PSE1	ENSG00000065150	ENSG00000013455	YMR308C	PSE1
POLR3B/CAR2	ENSG00000065154	POLR3B	YLR438W	CAR2
ANGEL1/PWP2	ENSG00000065183	ANGEL1	YCR057C	PWP2
RNF14/LAC1	ENSG00000065308	RNF14	YKL008C	LAC1
DDX11/PIN2	ENSG00000065320	DDX11	YOR104W	PIN2
CD6/MCM10	ENSG00000065328	CD6	YIL150C	MCM10
TACC3/EFT1	ENSG00000065357	TACC3	YOR133W	EFT1
UFL1/KSS1	ENSG00000065361	UFL1	YGR040W	KSS1
POLA2/SLM5	ENSG00000065427	POLA2	YCR024C	SLM5
CAPN1/CUS2	ENSG00000065526	CAPN1	YNL286W	CUS2
ACPP/YPK1	ENSG00000065559	ACPP	YKL126W	YPK1
MDH1/ISR1	ENSG00000065613	MDH1	YPR106W	ISR1
SLC30A9/ARK1	ENSG00000065675	SLC30A9	YNL020C	ARK1
MTMR11/UTP15	ENSG00000065717	MTMR11	YMR093W	UTP15
CCDC88C/GAL83	ENSG00000065882	CCDC88C	YER027C	GAL83
YAF2/YPL245W	ENSG00000065883	YAF2	YPL245W	YPL245W
ZMYND11/NHX1	ENSG00000065923	ZMYND11	YDR456W	NHX1
WAS/PDE2	ENSG00000065989	WAS	YOR360C	PDE2
DPEP1/PES4	ENSG00000066044	DPEP1	YFR023W	PES4
BID/SNF12	ENSG00000066117	BID	YNR023W	SNF12
MATR3/RPH1	ENSG00000066135	MATR3	YER169W	RPH1
RGPD5/HAP5	ENSG00000066136	RGPD5	YOR358W	HAP5
STMN4/SNX41	ENSG00000066294	STMN4	YDR425W	SNX41
NUDCD3/SGA1	ENSG00000066427	NUDCD3	YIL099W	SGA1
ISL1/BFR1	ENSG00000066455	ISL1	YOR198C	BFR1
IL20RA/SEC7	ENSG00000066777	IL20RA	YDR170C	SEC7
CLCA1/HEM15	ENSG00000066926	CLCA1	YOR176W	HEM15
ATP2C1/YPR013C	ENSG00000067082	ATP2C1	YPR013C	YPR013C
SRCIN1/MAM33	ENSG00000067113	SRCIN1	YIL070C	MAM33
IGF1/ILM1	ENSG00000067167	IGF1	YJR118C	ILM1
RALBP1/GIS2	ENSG00000067182	RALBP1	YNL255C	GIS2
RUFY3/EEB1	ENSG00000067191	RUFY3	YPL095C	EEB1
CNTN1/CDC19	ENSG00000067225	CNTN1	YAL038W	CDC19
WWTR1/FCF2	ENSG00000067334	WWTR1	YLR051C	FCF2
AGPS/RHO1	ENSG00000067560	AGPS	YPR165W	RHO1
ATP1A2/TCB3	ENSG00000067715	ATP1A2	YML072C	TCB3
TTC27/PKP1	ENSG00000067992	TTC27	YIL042C	PKP1
MARCO/HOS1	ENSG00000068024	MARCO	YPR068C	HOS1
SYT13/PHO4	ENSG00000068323	SYT13	YFR034C	PHO4
SNAI2/GYP7	ENSG00000068354	SNAI2	YDL234C	GYP7
CD74/SPP2	ENSG00000068394	CD74	YOR148C	SPP2
HGF/TRM7	ENSG00000068438	HGF	YBR061C	TRM7
ZRANB1/KCS1	ENSG00000068745	ZRANB1	YDR017C	KCS1
NCDN/PEP1	ENSG00000068784	NCDN	YBL017C	PEP1
ZFP64/KRE28	ENSG00000068793	ZFP64	YDR532C	KRE28
MNAT1/HST2	ENSG00000068903	MNAT1	YPL015C	HST2
SAMD4A/GLT1	ENSG00000069248	SAMD4A	YDL171C	GLT1
RUNX3/VPS35	ENSG00000069329	RUNX3	YJL154C	VPS35
MRE11A/YDJ1	ENSG00000069345	MRE11A	YNL064C	YDJ1
PLEKHB1/MBP1	ENSG00000069399	PLEKHB1	YDL056W	MBP1
SERPINB1/NFT1	ENSG00000069431	SERPINB1	YKR103W	NFT1
SPAST/REF2	ENSG00000069849	SPAST	YDR195W	REF2
ENSG00000021602/HUL5	ENSG00000069869	ENSG00000021602	YGL141W	HUL5
NRXN3/UFD1	ENSG00000070010	NRXN3	YGR048W	UFD1
AQR/IKI3	ENSG00000070061	AQR	YLR384C	IKI3
CPS1/SSP120	ENSG00000070081	CPS1	YLR250W	SSP120
C8B/PFY1	ENSG00000070087	C8B	YOR122C	PFY1
FHL1/UIP3	ENSG00000070159	FHL1	YAR027W	UIP3
RTFDC1/NIC96	ENSG00000070182	RTFDC1	YFR002W	NIC96
GABRA1/ERO1	ENSG00000070371	GABRA1	YML130C	ERO1
NLRP2/CBF1	ENSG00000070444	NLRP2	YJR060W	CBF1
RNF10/POL4	ENSG00000070501	RNF10	YCR014C	POL4
ZDHHC6/DIF1	ENSG00000070540	ZDHHC6	YLR437C	DIF1
RNH1/ASN1	ENSG00000070669	RNH1	YPR145W	ASN1
NDUFS1/KAR2	ENSG00000070718	NDUFS1	YJL034W	KAR2
RB1CC1/YAT2	ENSG00000070748	RB1CC1	YER024W	YAT2
ERP44/MUD2	ENSG00000070756	ERP44	YKL074C	MUD2
ALAS1/RPA190	ENSG00000070761	ALAS1	YOR341W	RPA190
BIRC3/GCD1	ENSG00000070785	BIRC3	YOR260W	GCD1
AKAP11/RSR1	ENSG00000070831	AKAP11	YGR152C	RSR1
GLRX2/SWH1	ENSG00000070882	GLRX2	YAR042W	SWH1
SNAPC1/PUT4	ENSG00000070915	SNAPC1	YOR348C	PUT4
STRAP/PMA1	ENSG00000070961	STRAP	YGL008C	PMA1
ABCC2/GSH2	ENSG00000071051	ABCC2	YOL049W	GSH2
DEF6/AIP1	ENSG00000071127	DEF6	YMR092C	AIP1
PLEKHO1/IKS1	ENSG00000071242	PLEKHO1	YJL057C	IKS1
GCLM/YNG2	ENSG00000071243	GCLM	YHR090C	YNG2
UBR2/BUD23	ENSG00000071462	UBR2	YCR047C	BUD23
EHD2/HRD3	ENSG00000071537	EHD2	YLR207W	HRD3
RRAGD/YTA6	ENSG00000071539	RRAGD	YPL074W	YTA6
HSF2/GIN4	ENSG00000072062	HSF2	YDR507C	GIN4
PHF20/YBL107C	ENSG00000072110	PHF20	YBL107C	YBL107C
NR1H3/SIW14	ENSG00000072135	NR1H3	YNL032W	SIW14
NCAPH2/TRE1	ENSG00000072274	NCAPH2	YPL176C	TRE1
TOMM34/RAD6	ENSG00000072401	TOMM34	YGL058W	RAD6
SEC63/GUK1	ENSG00000072415	SEC63	YDR454C	GUK1
KPNA6/SMC1	ENSG00000072501	KPNA6	YFL008W	SMC1
VIM/BUD3	ENSG00000072518	VIM	YCL014W	BUD3
RTEL1-TNFRSF6B/POL31	ENSG00000072609	RTEL1-TNFRSF6B	YJR006W	POL31
FAS/DBP1	ENSG00000072682	FAS	YPL119C	DBP1
CD44/CDC4	ENSG00000072803	CD44	YFL009W	CDC4
KCNG1/AGE1	ENSG00000072818	KCNG1	YDR524C	AGE1
SLAMF7/RRP4	ENSG00000072832	SLAMF7	YHR069C	RRP4
MIPEP/LRS4	ENSG00000072864	MIPEP	YDR439W	LRS4
PRKCH/PFS1	ENSG00000072952	PRKCH	YHR185C	PFS1
INSRR/APM1	ENSG00000072958	INSRR	YPL259C	APM1
IFNGR1/SEC2	ENSG00000073009	IFNGR1	YNL272C	SEC2
SH2D2A/MCM2	ENSG00000073111	SH2D2A	YBL023C	MCM2
TNFRSF1B/STE50	ENSG00000073282	TNFRSF1B	YCL032W	STE50
VEZT/SRO77	ENSG00000073350	VEZT	YBL106C	SRO77
POU2F2/ECM5	ENSG00000073614	POU2F2	YMR176W	ECM5
SNX1/STE6	ENSG00000073734	SNX1	YKL209C	STE6
TBPL1/YAP1802	ENSG00000073921	TBPL1	YGR241C	YAP1802
ARNTL2/SEC18	ENSG00000073969	ARNTL2	YBR080C	SEC18
BCLAF1/LCL2	ENSG00000074181	BCLAF1	YLR104W	LCL2
ANK1/TUP1	ENSG00000074266	ANK1	YCR084C	TUP1
TFB1M/ENA1	ENSG00000074370	TFB1M	YDR040C	ENA1
RABEP1/YJU3	ENSG00000074416	RABEP1	YKL094W	YJU3
HMGB3/FMP48	ENSG00000074590	HMGB3	YGR052W	FMP48
NUP160/SBA1	ENSG00000074696	NUP160	YKL117W	SBA1
BAK1/OPY1	ENSG00000074706	BAK1	YBR129C	OPY1
MUSK/DOC1	ENSG00000074755	MUSK	YGL240W	DOC1
IKZF2/ENO2	ENSG00000074800	IKZF2	YHR174W	ENO2
GRN/SLN1	ENSG00000074964	GRN	YIL147C	SLN1
ARHGAP31/SEC13	ENSG00000075188	ARHGAP31	YLR208W	SEC13
NR2E3/CTT1	ENSG00000075223	NR2E3	YGR088W	CTT1
CENPQ/ERG10	ENSG00000075239	CENPQ	YPL028W	ERG10
SARS/YNL095C	ENSG00000075292	SARS	YNL095C	YNL095C
RANBP3/TOS2	ENSG00000075413	RANBP3	YGR221C	TOS2
ARID4A/TAO3	ENSG00000075539	ARID4A	YIL129C	TAO3
TSSC1/ARP9	ENSG00000075624	TSSC1	YMR033W	ARP9
ENSG00000032514/SPO14	ENSG00000075651	ENSG00000032514	YKR031C	SPO14
IFT88/YNL046W	ENSG00000075711	IFT88	YNL046W	YNL046W
ZCCHC8/VPS21	ENSG00000075785	ZCCHC8	YOR089C	VPS21
ABCF2/PRP39	ENSG00000075856	ABCF2	YML046W	PRP39
LRRC7/YOR223W	ENSG00000075891	LRRC7	YOR223W	YOR223W
UBA6/RRP45	ENSG00000075914	UBA6	YDR280W	RRP45
GAB2/MCM5	ENSG00000076003	GAB2	YLR274W	MCM5
ATP6V0A1/REX2	ENSG00000076043	ATP6V0A1	YLR059C	REX2
PIAS1/YIL077C	ENSG00000076053	PIAS1	YIL077C	YIL077C
SLC4A7/MLH1	ENSG00000076242	SLC4A7	YMR167W	MLH1
APBA2/UNG1	ENSG00000076248	APBA2	YML021C	UNG1
UHRF1/MON1	ENSG00000076685	UHRF1	YGL124C	MON1
MAP2K3/SEC1	ENSG00000076944	MAP2K3	YDR164C	SEC1
TMSB10/MRPS16	ENSG00000076984	TMSB10	YPL013C	MRPS16
RNF19A/NRK1	ENSG00000077009	RNF19A	YNL129W	NRK1
PEX3/YGL101W	ENSG00000077097	PEX3	YGL101W	YGL101W
GABARAPL2/SKP2	ENSG00000077235	GABARAPL2	YNL311C	SKP2
MYOC/YTP1	ENSG00000077238	MYOC	YNL237W	YTP1
SH3YL1/UBP1	ENSG00000077254	SH3YL1	YDL122W	UBP1
VCL/MSL1	ENSG00000077312	VCL	YIR009W	MSL1
DAPK2/SKI6	ENSG00000077348	DAPK2	YGR195W	SKI6
NSMAF/PAC11	ENSG00000077380	NSMAF	YDR488C	PAC11
ADSS/SIR2	ENSG00000077463	ADSS	YDL042C	SIR2
STAP1/CUR1	ENSG00000077522	STAP1	YPR158W	CUR1
TIMP2/CAP2	ENSG00000077549	TIMP2	YIL034C	CAP2
RFC1/UBC11	ENSG00000077721	RFC1	YOR339C	UBC11
CUL3/FUS3	ENSG00000077782	CUL3	YBL016W	FUS3
MYOM2/FPR2	ENSG00000077800	MYOM2	YDR519W	FPR2
OTC/RAD34	ENSG00000077809	OTC	YDR314C	RAD34
USP2/SIZ1	ENSG00000078043	USP2	YDR409W	SIZ1
CASR/RVS161	ENSG00000078053	CASR	YCR009C	RVS161
TUBG2/RAD53	ENSG00000078061	TUBG2	YPL153C	RAD53
RPL26L1/DUR1,2	ENSG00000078070	RPL26L1	YBR208C	DUR1,2
FLT4/DRE2	ENSG00000078114	FLT4	YKR071C	DRE2
NSUN2/UPS3	ENSG00000078140	NSUN2	YDR185C	UPS3
FBXO42/INP51	ENSG00000078269	FBXO42	YIL002C	INP51
MRI1/FAA4	ENSG00000078304	MRI1	YMR246W	FAA4
METTL1/YRA2	ENSG00000078328	METTL1	YKL214C	YRA2
HOXC8/STE4	ENSG00000078369	HOXC8	YOR212W	STE4
AGA/SNT2	ENSG00000078403	AGA	YGL131C	SNT2
ENSG00000038102/STE23	ENSG00000078618	ENSG00000038102	YLR389C	STE23
PI4K2B/POR1	ENSG00000078668	PI4K2B	YNL055C	POR1
MAT2B/MET13	ENSG00000078747	MAT2B	YGL125W	MET13
TLL1/INN1	ENSG00000078902	TLL1	YNL152W	INN1
EDC4/STP22	ENSG00000078967	EDC4	YCL008C	STP22
TRIO/YKU80	ENSG00000079246	TRIO	YMR106C	YKU80
VCAN/CDC5	ENSG00000079277	VCAN	YMR001C	CDC5
MSR1/REX3	ENSG00000079313	MSR1	YLR107W	REX3
CDH1/SAR1	ENSG00000079332	CDH1	YPL218W	SAR1
SKIV2L2/RGT2	ENSG00000079393	SKIV2L2	YDL138W	RGT2
DNAH5/ERG9	ENSG00000079459	DNAH5	YHR190W	ERG9
ZFYVE16/PGM2	ENSG00000079739	ZFYVE16	YMR105C	PGM2
C6/DBP7	ENSG00000079785	C6	YKR024C	DBP7
RAI14/HAL1	ENSG00000079819	RAI14	YPR005C	HAL1
SOX30/VAM3	ENSG00000079950	SOX30	YOR106W	VAM3
PNKP/PTP3	ENSG00000080031	PNKP	YER075C	PTP3
SPDL1/YEA4	ENSG00000080493	SPDL1	YEL004W	YEA4
STAU2/MOT1	ENSG00000080503	STAU2	YPL082C	MOT1
RTN4R/AYR1	ENSG00000080511	RTN4R	YIL124W	AYR1
PHF23/IRC6	ENSG00000080561	PHF23	YFR043C	IRC6
CDH10/ISW1	ENSG00000080603	CDH10	YBR245C	ISW1
INPP4A/ECM14	ENSG00000080618	INPP4A	YHR132C	ECM14
RAB27B/MOT2	ENSG00000080802	RAB27B	YER068W	MOT2
PSMA4/HEM13	ENSG00000080819	PSMA4	YDR044W	HEM13
MYO16/TFG2	ENSG00000080823	MYO16	YGR005C	TFG2
LSG1/PHO84	ENSG00000081019	LSG1	YML123C	PHO84
PARP3/STE12	ENSG00000081189	PARP3	YHR084W	STE12
TNC/CCH1	ENSG00000081248	TNC	YGR217W	CCH1
TDP1/HOP1	ENSG00000081320	TDP1	YIL072W	HOP1
MED17/RPA12	ENSG00000081386	MED17	YJR063W	RPA12
CAPG/MTC1	ENSG00000081479	CAPG	YJL123C	MTC1
AP2S1/SSL1	ENSG00000081665	AP2S1	YLR005W	SSL1
USH2A/YVH1	ENSG00000081721	USH2A	YIR026C	YVH1
ZPBP/PDE1	ENSG00000081803	ZPBP	YGL248W	PDE1
TG/TRI1	ENSG00000082014	TG	YMR233W	TRI1
ADAM28/MAE1	ENSG00000082212	ADAM28	YKL029C	MAE1
BARX2/PMD1	ENSG00000082397	BARX2	YER132C	PMD1
DCUN1D1/YDL180W	ENSG00000082438	DCUN1D1	YDL180W	YDL180W
PHF15/MRPL22	ENSG00000082515	PHF15	YNL177C	MRPL22
ZIC2/MAK11	ENSG00000082516	ZIC2	YKL021C	MAK11
LCP2/TMS1	ENSG00000082556	LCP2	YDR105C	TMS1
TRIT1/YCK1	ENSG00000082701	TRIT1	YHR135C	YCK1
ADRB1/YLR156W	ENSG00000082781	ADRB1	YLR156W	YLR156W
ENSG00000043822/MPC54	ENSG00000082805	ENSG00000043822	YOR177C	MPC54
GUCA2B/CRM1	ENSG00000082898	GUCA2B	YGR218W	CRM1
CUL7/YDR179W-A	ENSG00000083168	CUL7	YDR179W-A	YDR179W-A
CTNNA1/KAP104	ENSG00000083312	CTNNA1	YBR017C	KAP104
PHKA2/AI5_BETA	ENSG00000083454	PHKA2	Q0075	AI5_BETA
EPHA3/YMR018W	ENSG00000083457	EPHA3	YMR018W	YMR018W
HSPA5/YKL162C	ENSG00000083799	HSPA5	YKL162C	YKL162C
DSG2/MSN2	ENSG00000083842	DSG2	YMR037C	MSN2
GEMIN8/RPS5	ENSG00000083845	GEMIN8	YJR123W	RPS5
OFD1/APT2	ENSG00000083857	OFD1	YDR441C	APT2
PREX2/SLZ1	ENSG00000083896	PREX2	YNL196C	SLZ1
WDR37/SBP1	ENSG00000084072	WDR37	YHL034C	SBP1
YTHDC2/STE24	ENSG00000084073	YTHDC2	YJR117W	STE24
CTPS2/TIF34	ENSG00000084623	CTPS2	YMR146C	TIF34
ATP6V1H/SMC3	ENSG00000084674	ATP6V1H	YJL074C	SMC3
POLR2B/YKR018C	ENSG00000084754	POLR2B	YKR018C	YKR018C
TPR/URA2	ENSG00000084774	TPR	YJL130C	URA2
CP/CGR1	ENSG00000085063	CP	YGL029W	CGR1
DTNBP1/DAP2	ENSG00000085377	DTNBP1	YHR028C	DAP2
XK/SEH1	ENSG00000085415	XK	YGL100W	SEH1
ARHGAP6/CTS2	ENSG00000085465	ARHGAP6	YDR371W	CTS2
MAP4/SSK2	ENSG00000085511	MAP4	YNR031C	SSK2
GOPC/MDL1	ENSG00000085563	GOPC	YLR188W	MDL1
ROS1/YPR1	ENSG00000085662	ROS1	YDR368W	YPR1
HDAC9/YMC1	ENSG00000085719	HDAC9	YPR058W	YMC1
RRM2B/BZZ1	ENSG00000085733	RRM2B	YHR114W	BZZ1
TNFRSF17/IML2	ENSG00000085831	TNFRSF17	YJL082W	IML2
LMO3/SLD3	ENSG00000085840	LMO3	YGL113W	SLD3
MRPS10/SQS1	ENSG00000085872	MRPS10	YNL224C	SQS1
GUCA1A/MDJ1	ENSG00000086061	GUCA1A	YFL016C	MDJ1
RSF1/VPS20	ENSG00000086065	RSF1	YMR077C	VPS20
VPS13D/FAP1	ENSG00000086102	VPS13D	YNL023C	FAP1
CELF2/DIM1	ENSG00000086189	CELF2	YPL266W	DIM1
R3HDM1/MRPL24	ENSG00000086504	R3HDM1	YMR193W	MRPL24
COL9A2/CWC2	ENSG00000086589	COL9A2	YDL209C	CWC2
KITLG/EMP24	ENSG00000086598	KITLG	YGL200C	EMP24
ERCC8/PPZ2	ENSG00000086717	ERCC8	YDR436W	PPZ2
VAMP3/MRP10	ENSG00000086758	VAMP3	YDL045W-A	MRP10
PER3/ALG9	ENSG00000086848	PER3	YNL219C	ALG9
UTS2/FRE1	ENSG00000086991	UTS2	YLR214W	FRE1
TNFRSF9/SPS19	ENSG00000087076	TNFRSF9	YNL202W	SPS19
EPN3/SGF11	ENSG00000087152	EPN3	YPL047W	SGF11
LTBP1/PGS1	ENSG00000087157	LTBP1	YCL004W	PGS1
RCN1/ISA1	ENSG00000087206	RCN1	YLL027W	ISA1
ELN/ATP18	ENSG00000087245	ELN	YML081C-A	ATP18
RFC2/TPA1	ENSG00000087263	RFC2	YER049W	TPA1
ARID1B/BOI2	ENSG00000087266	ARID1B	YER114C	BOI2
NEDD4L/ARG1	ENSG00000087274	NEDD4L	YOL058W	ARG1
FOXP3/EST1	ENSG00000087338	FOXP3	YLR233C	EST1
HEXB/CUS1	ENSG00000087365	HEXB	YMR240C	CUS1
JKAMP/HAS1	ENSG00000088205	JKAMP	YMR290C	HAS1
DKK3/RPS2	ENSG00000088247	DKK3	YGL123W	RPS2
ARHGEF5/SFK1	ENSG00000088305	ARHGEF5	YKL051W	SFK1
NFE2L3/RFC1	ENSG00000088320	NFE2L3	YOR217W	RFC1
LIMA1/REI1	ENSG00000088367	LIMA1	YBR267W	REI1
SLC4A8/FPR1	ENSG00000088832	SLC4A8	YNL135C	FPR1
PTGER3/SHP1	ENSG00000088833	PTGER3	YBL058W	SHP1
MAPK9/DYN2	ENSG00000088986	MAPK9	YDR424C	DYN2
COL23A1/IRC19	ENSG00000088992	COL23A1	YLL033W	IRC19
BCAR1/BRL1	ENSG00000089006	BCAR1	YHR036W	BRL1
FAM160A2/RPL6A	ENSG00000089009	FAM160A2	YML073C	RPL6A
HERPUD1/APC5	ENSG00000089053	HERPUD1	YOR249C	APC5
HOMER3/REX4	ENSG00000089094	HOMER3	YOL080C	REX4
RAD51/GCN1	ENSG00000089154	RAD51	YGL195W	GCN1
POLQ/PXL1	ENSG00000089159	POLQ	YKR090W	PXL1
PIK3CB/TFS1	ENSG00000089220	PIK3CB	YLR178C	TFS1
ENSG00000051415/ETP1	ENSG00000089234	ENSG00000051415	YHL010C	ETP1
CYBA/NCP1	ENSG00000089250	CYBA	YHR042W	NCP1
THOC3/SGN1	ENSG00000089280	THOC3	YIR001C	SGN1
HEBP2/TAP42	ENSG00000089289	HEBP2	YMR028W	TAP42
PLEKHA5/ROT2	ENSG00000089597	PLEKHA5	YBR229C	ROT2
PRSS8/BIR1	ENSG00000089685	PRSS8	YJR089W	BIR1
SIKE1/MAK5	ENSG00000089737	SIKE1	YBR142W	MAK5
RRP12/YMR244W	ENSG00000090006	RRP12	YMR244W	YMR244W
MSMO1/LCB2	ENSG00000090054	MSMO1	YDR062W	LCB2
TTC17/PAP1	ENSG00000090060	TTC17	YKR002W	PAP1
ALX4/FYV10	ENSG00000090316	ALX4	YIL097W	FYV10
FOXN3/XBP1	ENSG00000090339	FOXN3	YIL101C	XBP1
AKR7A2/TAF5	ENSG00000090372	AKR7A2	YBR198C	TAF5
MRTO4/PEX12	ENSG00000090432	MRTO4	YMR026C	PEX12
USE1/YNR064C	ENSG00000090487	USE1	YNR064C	YNR064C
MCF2L2/MPS2	ENSG00000090565	MCF2L2	YGL075C	MPS2
NRIP2/TIM44	ENSG00000090659	NRIP2	YIL022W	TIM44
LAMA3/ALA1	ENSG00000090861	LAMA3	YOR335C	ALA1
ANAPC4/SEC3	ENSG00000090989	ANAPC4	YER008C	SEC3
KCNQ1/LPD1	ENSG00000091140	KCNQ1	YFL018C	LPD1
TRAPPC3/CAC2	ENSG00000091157	TRAPPC3	YML102W	CAC2
THRAP3/RRP9	ENSG00000091181	THRAP3	YPR137W	RRP9
PHPT1/PKH1	ENSG00000091436	PHPT1	YDR490C	PKH1
ENTPD2/FUM1	ENSG00000091483	ENTPD2	YPL262W	FUM1
ARID4B/SKT5	ENSG00000091490	ARID4B	YBL061C	SKT5
PTPRN/ECM30	ENSG00000091536	PTPRN	YLR436C	ECM30
KIF1B/HER1	ENSG00000091592	KIF1B	YOR227W	HER1
FOXC1/OM45	ENSG00000092054	FOXC1	YIL136W	OM45
SYNE2/BAP2	ENSG00000092068	SYNE2	YBR068C	BAP2
CBLN4/HCR1	ENSG00000092200	CBLN4	YLR192C	HCR1
CHRDL2/SPT16	ENSG00000092201	CHRDL2	YGL207W	SPT16
RELT/ERT1	ENSG00000092208	RELT	YBR239C	ERT1
NOP58/ADE16	ENSG00000092421	NOP58	YLR028C	ADE16
KCNH2/SOF1	ENSG00000092470	KCNH2	YLL011W	SOF1
CUL1/SOL4	ENSG00000092529	CUL1	YGR248W	SOL4
CYFIP2/SEC9	ENSG00000092531	CYFIP2	YGR009C	SEC9
TAB2/MLC2	ENSG00000092841	TAB2	YPR188C	MLC2
EIF2AK2/HMF1	ENSG00000092847	EIF2AK2	YER057C	HMF1
KMT2C/AFT2	ENSG00000093010	KMT2C	YPL202C	AFT2
PUM2/RSM22	ENSG00000093167	PUM2	YKL155C	RSM22
MRPL43/HOS3	ENSG00000094631	MRPL43	YPL116W	HOS3
ITIH4/RPT6	ENSG00000094804	ITIH4	YGL048C	RPT6
C4orf27/SLP1	ENSG00000094975	C4orf27	YOR154W	SLP1
ZFR/RET2	ENSG00000095139	ZFR	YFR051C	RET2
NPFFR2/VAC8	ENSG00000095261	NPFFR2	YEL013W	VAC8
ENSG00000056345/MSS51	ENSG00000095303	ENSG00000056345	YLR203C	MSS51
PHF21B/CAT2	ENSG00000095321	PHF21B	YML042W	CAT2
TRAF1/VMA7	ENSG00000095539	TRAF1	YGR020C	VMA7
PCGF2/HSP150	ENSG00000095794	PCGF2	YJL159W	HSP150
IL17RB/SGV1	ENSG00000096063	IL17RB	YPR161C	SGV1
TRAF3IP2/MEI4	ENSG00000096395	TRAF3IP2	YER044C-A	MEI4
GYG2/CEF1	ENSG00000096401	GYG2	YMR213W	CEF1
SERPINB3/ILV1	ENSG00000096433	SERPINB3	YER086W	ILV1
PKP2/NUF2	ENSG00000096696	PKP2	YOL069W	NUF2
MSH4/HST1	ENSG00000096717	MSH4	YOL068C	HST1
F7/HRR25	ENSG00000097007	F7	YPL204W	HRR25
GDI2/CDC7	ENSG00000097046	GDI2	YDL017W	CDC7
PRDM1/ERP2	ENSG00000099203	PRDM1	YAL007C	ERP2
ATG5/MGR1	ENSG00000099204	ATG5	YCL044C	MGR1
PITHD1/NRG2	ENSG00000099326	PITHD1	YBR066C	NRG2
MTA3/FRE8	ENSG00000099331	MTA3	YLR047C	FRE8
USP13/RPN12	ENSG00000099341	USP13	YFR052W	RPN12
LAMC2/NSE3	ENSG00000099399	LAMC2	YDR288W	NSE3
CDK14/WHI3	ENSG00000099622	CDK14	YNL197C	WHI3
SEC61A1/ATP16	ENSG00000099624	SEC61A1	YDL004W	ATP16
PPP1R12A/NOP4	ENSG00000099783	PPP1R12A	YPL043W	NOP4
RASGRF1/CDC34	ENSG00000099804	RASGRF1	YDR054C	CDC34
CAMK2B/RPB5	ENSG00000099817	CAMK2B	YBR154C	RPB5
CROCC/GPD2	ENSG00000099875	CROCC	YOL059W	GPD2
POLR3E/YRB1	ENSG00000099901	POLR3E	YDR002W	YRB1
ATP2B4/GRS1	ENSG00000099917	ATP2B4	YBR121C	GRS1
ZC3H11A/RGC1	ENSG00000099940	ZC3H11A	YPR115W	RGC1
RIOK2/SHO1	ENSG00000099942	RIOK2	YER118C	SHO1
NDC1/DER1	ENSG00000099958	NDC1	YBR201W	DER1
FLYWCH1/RPA34	ENSG00000099968	FLYWCH1	YJL148W	RPA34
UNKL/UBI4	ENSG00000099995	UNKL	YLL039C	UBI4
ALDH18A1/SMD1	ENSG00000100028	ALDH18A1	YGR074W	SMD1
TARBP1/CDC28	ENSG00000100030	TARBP1	YBR160W	CDC28
MXD1/PTC3	ENSG00000100034	MXD1	YBL056W	PTC3
CDK17/CTP1	ENSG00000100075	CDK17	YBR291C	CTP1
DNAJC25/GGA1	ENSG00000100083	DNAJC25	YDR358W	GGA1
PSD/HIR2	ENSG00000100084	PSD	YOR038C	HIR2
CTDP1/HBT1	ENSG00000100106	CTDP1	YDL223C	HBT1
YBX3/SPP382	ENSG00000100109	YBX3	YLR424W	SPP382
WNK1/MNN9	ENSG00000100129	WNK1	YPL050C	MNN9
CCAR1/NHP2	ENSG00000100138	CCAR1	YDL208W	NHP2
OGFR/IXR1	ENSG00000100146	OGFR	YKL032C	IXR1
GNA15/YLR462W	ENSG00000100151	GNA15	YLR462W	YLR462W
CREB3L3/DBP3	ENSG00000100201	CREB3L3	YGL078C	DBP3
PTPRU/DMC1	ENSG00000100206	PTPRU	YER179W	DMC1
SNRNP40/BOP3	ENSG00000100207	SNRNP40	YNL042W	BOP3
COL11A1/BNA6	ENSG00000100219	COL11A1	YFR047C	BNA6
MPC1/AIM33	ENSG00000100225	MPC1	YML087C	AIM33
ACAA1/SAP190	ENSG00000100239	ACAA1	YKR028W	SAP190
BCAT1/GSF2	ENSG00000100242	BCAT1	YML048W	GSF2
HDAC7/PGA3	ENSG00000100243	HDAC7	YML125C	PGA3
LZTS1/APL1	ENSG00000100280	LZTS1	YJR005W	APL1
SPAG4/SUT1	ENSG00000100284	SPAG4	YGL162W	SUT1
NCKAP1/HMX1	ENSG00000100292	NCKAP1	YLR205C	HMX1
MRPS35/YJR011C	ENSG00000100296	MRPS35	YJR011C	YJR011C
GUCY1B3/MCM6	ENSG00000100297	GUCY1B3	YGL201C	MCM6
SFSWAP/RGT1	ENSG00000100325	SFSWAP	YKL038W	RGT1
TNK2/MYO3	ENSG00000100345	TNK2	YKL129C	MYO3
CDH3/GYP5	ENSG00000100359	CDH3	YPL249C	GYP5
ARSF/YLR224W	ENSG00000100365	ARSF	YLR224W	YLR224W
GPBP1/TOM71	ENSG00000100380	GPBP1	YHR117W	TOM71
CS/HRT1	ENSG00000100387	CS	YOL133W	HRT1
LTK/GCN5	ENSG00000100393	LTK	YGR252W	GCN5
MRPS24/RNA1	ENSG00000100401	MRPS24	YMR235C	RNA1
ELMO2/APA2	ENSG00000100403	ELMO2	YDR530C	APA2
WAPAL/RPC25	ENSG00000100413	WAPAL	YKL144C	RPC25
APPBP2/NTO1	ENSG00000100425	APPBP2	YPR031W	NTO1
POLD1/RPL12A	ENSG00000100427	POLD1	YEL054C	RPL12A
SEZ6/FPR4	ENSG00000100442	SEZ6	YLR449W	FPR4
EIF4B/PAU15	ENSG00000100448	EIF4B	YIR041W	PAU15
GLTSCR1/TIF3	ENSG00000100461	GLTSCR1	YPR163C	TIF3
RPL18/DPB2	ENSG00000100479	RPL18	YPR175W	DPB2
ISOC2/GPH1	ENSG00000100504	ISOC2	YPR160W	GPH1
U2AF2/RAD27	ENSG00000100526	U2AF2	YKL113C	RAD27
EPN1/VMA8	ENSG00000100554	EPN1	YEL051W	VMA8
MED29/SCL1	ENSG00000100567	MED29	YGL011C	SCL1
AHRR/VTI1	ENSG00000100568	AHRR	YMR197C	VTI1
GSC2/AHA1	ENSG00000100591	GSC2	YDR214W	AHA1
GPC1/BNR1	ENSG00000100592	GPC1	YIL159W	BNR1
ADCK1/LCB1	ENSG00000100596	ADCK1	YMR296C	LCB1
HAGH/RRT6	ENSG00000100605	HAGH	YGL146C	RRT6
RNF4/PTC2	ENSG00000100614	RNF4	YER089C	PTC2
CASP8/YIL001W	ENSG00000100628	CASP8	YIL001W	YIL001W
ASUN/GBP2	ENSG00000100650	ASUN	YCL011C	GBP2
DLX3/TIF5	ENSG00000100664	DLX3	YPR041W	TIF5
SPA17/MPH1	ENSG00000100697	SPA17	YIR002C	MPH1
WISP2/ADE3	ENSG00000100714	WISP2	YGR204W	ADE3
NGFR/RPT2	ENSG00000100764	NGFR	YDL007W	RPT2
CDON/RCK1	ENSG00000100784	CDON	YGL158W	RCK1
TAF2/PRE3	ENSG00000100804	TAF2	YJL001W	PRE3
HIPK2/ACE2	ENSG00000100811	HIPK2	YLR131C	ACE2
TNPO3/YHR080C	ENSG00000100814	TNPO3	YHR080C	YHR080C
MEF2BNB-MEF2B/NOT5	ENSG00000100815	MEF2BNB-MEF2B	YPR072W	NOT5
RFXANK/YHR202W	ENSG00000100852	RFXANK	YHR202W	YHR202W
LPAR2/SRP54	ENSG00000100883	LPAR2	YPR088C	SRP54
CTSA/FUN30	ENSG00000100888	CTSA	YAL019W	FUN30
SUGP2/PRE6	ENSG00000100902	SUGP2	YOL038W	PRE6
SLC12A2/MGA2	ENSG00000100906	SLC12A2	YIR033W	MGA2
SNX24/YHR035W	ENSG00000100934	SNX24	YHR035W	YHR035W
EYA2/LEA1	ENSG00000100949	EYA2	YPL213W	LEA1
CNN2/ATP12	ENSG00000100979	CNN2	YJL180C	ATP12
SNCAIP/PSF1	ENSG00000101003	SNCAIP	YDR013W	PSF1
DDX20/CIK1	ENSG00000101004	DDX20	YMR198W	CIK1
BTBD1/CBP3	ENSG00000101019	BTBD1	YPL215W	CBP3
BCAS1/NMD3	ENSG00000101040	BCAS1	YHR170W	NMD3
POU1F1/DIA1	ENSG00000101049	POU1F1	YMR316W	DIA1
PMS1/GAL11	ENSG00000101057	PMS1	YOL051W	GAL11
HMG20B/GAT2	ENSG00000101076	HMG20B	YMR136W	GAT2
CALCRL/PET9	ENSG00000101084	CALCRL	YBL030C	PET9
TAF11/ISN1	ENSG00000101109	TAF11	YOR155C	ISN1
ANKS1A/LYS9	ENSG00000101144	ANKS1A	YNR050C	LYS9
AP3D1/GLE2	ENSG00000101146	AP3D1	YER107C	GLE2
ZNF76/PRE10	ENSG00000101182	ZNF76	YOR362C	PRE10
SLC9A3R2/EAF7	ENSG00000101189	SLC9A3R2	YNL136W	EAF7
NTHL1/IOC2	ENSG00000101191	NTHL1	YLR095C	IOC2
GNAI3/GID8	ENSG00000101193	GNAI3	YMR135C	GID8
IPO5/GCS1	ENSG00000101199	IPO5	YDL226C	GCS1
OAT/YCH1	ENSG00000101224	OAT	YGR203W	YCH1
WDR3/ARL3	ENSG00000101246	WDR3	YPL051W	ARL3
PKN2/CMK2	ENSG00000101255	PKN2	YOL016C	CMK2
WDR18/CKA1	ENSG00000101266	WDR18	YIL035C	CKA1
TRAM2/GFD2	ENSG00000101307	TRAM2	YCL036W	GFD2
NTN1/SEC23	ENSG00000101310	NTN1	YPR181C	SEC23
GLP2R/CYB2	ENSG00000101323	GLP2R	YML054C	CYB2
MCM10/RIM11	ENSG00000101336	MCM10	YMR139W	RIM11
DGKA/APC1	ENSG00000101347	DGKA	YNL172W	APC1
ERBB3/IDH1	ENSG00000101365	ERBB3	YNL037C	IDH1
ROPN1/BIM1	ENSG00000101367	ROPN1	YER016W	BIM1
KARS/UTR2	ENSG00000101405	KARS	YEL040W	UTR2
PDIA5/TTI1	ENSG00000101407	PDIA5	YKL033W	TTI1
NDUFB4/ARP6	ENSG00000101442	NDUFB4	YLR085C	ARP6
SPEN/SAH1	ENSG00000101444	SPEN	YER043C	SAH1
MYLK/YPL034W	ENSG00000101474	MYLK	YPL034W	YPL034W
MAP2K4/UBP6	ENSG00000101557	MAP2K4	YFR010W	UBP6
SNAP91/SCS2	ENSG00000101558	SNAP91	YER120W	SCS2
SLK/SPR3	ENSG00000101605	SLK	YGR059W	SPR3
COL17A1/ABD1	ENSG00000101654	COL17A1	YBR236C	ABD1
SEC61A2/RIO1	ENSG00000101782	SEC61A2	YOR119C	RIO1
PRKCQ/PTI1	ENSG00000101811	PRKCQ	YGR156W	PTI1
TLE2/NAS6	ENSG00000101843	TLE2	YGR232W	NAS6
ASB1/SIF2	ENSG00000101849	ASB1	YBR103W	SIF2
FAM107B/DAP1	ENSG00000101856	FAM107B	YPL170W	DAP1
ME1/POL2	ENSG00000101868	ME1	YNL262W	POL2
TBC1D1/MRS1	ENSG00000101871	TBC1D1	YIR021W	MRS1
CDK13/YPL039W	ENSG00000101888	CDK13	YPL039W	YPL039W
MTHFD2/PRS2	ENSG00000101911	MTHFD2	YER099C	PRS2
SLC9A7/YOR289W	ENSG00000101935	SLC9A7	YOR289W	YOR289W
FOXJ2/SET3	ENSG00000101945	FOXJ2	YKR029C	SET3
YBX1/IRR1	ENSG00000101972	YBX1	YIL026C	IRR1
PDE4A/YBL036C	ENSG00000101981	PDE4A	YBL036C	YBL036C
PPP2R5A/CPT1	ENSG00000102007	PPP2R5A	YNL130C	CPT1
CTNNA2/ARD1	ENSG00000102030	CTNNA2	YHR013C	ARD1
ELAVL1/YMR1	ENSG00000102043	ELAVL1	YJR110W	YMR1
TIE1/UME1	ENSG00000102054	TIE1	YPL139C	UME1
SMARCD1/SMF1	ENSG00000102096	SMARCD1	YOL122C	SMF1
KDM4A/TAZ1	ENSG00000102125	KDM4A	YPR140W	TAZ1
NFYC/PGK1	ENSG00000102144	NFYC	YCR012W	PGK1
SLC9A3/DAL80	ENSG00000102145	SLC9A3	YKR034W	DAL80
NGEF/MDY2	ENSG00000102178	NGEF	YOL111C	MDY2
ASPM/RIC1	ENSG00000102225	ASPM	YLR039C	RIC1
CD84/UBP12	ENSG00000102226	CD84	YJL197W	UBP12
ELOVL1/ECT1	ENSG00000102230	ELOVL1	YGR007W	ECT1
SPI1/PAB1	ENSG00000102241	SPI1	YER165W	PAB1
ZNRD1/ESS1	ENSG00000102309	ZNRD1	YJR017C	ESS1
MPPED2/ALE1	ENSG00000102312	MPPED2	YOR175C	ALE1
ZBTB11/KTR1	ENSG00000102385	ZBTB11	YOR099W	KTR1
ATXN3/CTR86	ENSG00000102401	ATXN3	YCR054C	CTR86
GOLGA5/YER130C	ENSG00000102554	GOLGA5	YER130C	YER130C
FGFR2/CDC1	ENSG00000102575	FGFR2	YDR182W	CDC1
EML1/FUS2	ENSG00000102606	EML1	YMR232W	FUS2
ARFGEF1/YNL010W	ENSG00000102753	ARFGEF1	YNL010W	YNL010W
MTFR1/CIT3	ENSG00000102786	MTFR1	YPR001W	CIT3
STAG3/SWD3	ENSG00000102879	STAG3	YBR175W	SWD3
FECH/CDC15	ENSG00000102882	FECH	YAR019C	CDC15
MYO9A/PPQ1	ENSG00000102893	MYO9A	YPL179W	PPQ1
DDX3Y/NTF2	ENSG00000102898	DDX3Y	YER009W	NTF2
PFKP/PHO3	ENSG00000102921	PFKP	YBR092C	PHO3
SP100/STP1	ENSG00000102974	SP100	YDR463W	STP1
KLF6/RPN8	ENSG00000103035	KLF6	YOR261C	RPN8
PPAP2A/LRO1	ENSG00000103066	PPAP2A	YNR008W	LRO1
NEO1/YNL176C	ENSG00000103152	NEO1	YNL176C	YNL176C
TRAM1/MUP1	ENSG00000103257	TRAM1	YGR055W	MUP1
PHKA1/NBP35	ENSG00000103274	PHKA1	YGL091C	NBP35
TNFRSF1A/UBC9	ENSG00000103275	TNFRSF1A	YDL064W	UBC9
CACNB1/ARO2	ENSG00000103313	CACNB1	YGL148W	ARO2
EVI5/EXG1	ENSG00000103319	EVI5	YLR300W	EXG1
PKM/SUP35	ENSG00000103342	PKM	YDR172W	SUP35
DHX29/SIS1	ENSG00000103423	DHX29	YNL007C	SIS1
DNTTIP2/RPL36A	ENSG00000103479	DNTTIP2	YMR194W	RPL36A
TP53BP1/SFP1	ENSG00000103495	TP53BP1	YLR403W	SFP1
TRO/SED5	ENSG00000103496	TRO	YLR026C	SED5
RRP15/PKP2	ENSG00000103507	RRP15	YGL059W	PKP2
RHOA/TAE1	ENSG00000103510	RHOA	YBR261C	TAE1
DHX8/AI4	ENSG00000103546	DHX8	Q0065	AI4
PRKCZ/BRE1	ENSG00000103549	PRKCZ	YDL074C	BRE1
SYT1/YPL247C	ENSG00000103647	SYT1	YPL247C	YPL247C
IDH3G/KSP1	ENSG00000103653	IDH3G	YHR082C	KSP1
ROGDI/ATS1	ENSG00000103657	ROGDI	YAL020C	ATS1
PDZD4/YKR023W	ENSG00000103671	PDZD4	YKR023W	YKR023W
ROCK1/LIA1	ENSG00000103723	ROCK1	YJR070C	LIA1
CBFB/YPT11	ENSG00000103769	CBFB	YNL304W	YPT11
PDK3/RBA50	ENSG00000103932	PDK3	YDR527W	RBA50
HYAL2/STB2	ENSG00000103942	HYAL2	YMR053C	STB2
HDAC4/YKL070W	ENSG00000103966	HDAC4	YKL070W	YKL070W
RASSF1/MXR1	ENSG00000104064	RASSF1	YER042W	MXR1
FGFR3/HSP10	ENSG00000104067	FGFR3	YOR020C	HSP10
IFI35/PEP3	ENSG00000104142	IFI35	YLR148W	PEP3
COASY/MSC2	ENSG00000104147	COASY	YDR205W	MSC2
MEF2A/GND1	ENSG00000104221	MEF2A	YHR183W	GND1
OTUD5/YSH1	ENSG00000104299	OTUD5	YLR277C	YSH1
TFE3/SMK1	ENSG00000104312	TFE3	YPR054W	SMK1
TBC1D25/AIM31	ENSG00000104320	TBC1D25	YML030W	AIM31
ACSL4/HSL1	ENSG00000104365	ACSL4	YKL101W	HSL1
INPP5A/GNA1	ENSG00000104408	INPP5A	YFL017C	GNA1
GPKOW/DAL81	ENSG00000104490	GPKOW	YIR023W	DAL81
GRIPAP1/PRP21	ENSG00000104529	GRIPAP1	YJL203W	PRP21
FTSJ1/PSA1	ENSG00000104549	FTSJ1	YDL055C	PSA1
POLR1A/TMT1	ENSG00000104611	POLR1A	YER175C	TMT1
LAPTM4A/BCH2	ENSG00000104613	LAPTM4A	YKR027W	BCH2
IP6K2/VPS55	ENSG00000104660	IP6K2	YJR044C	VPS55
STON1-GTF2A1L/TRR1	ENSG00000104687	STON1-GTF2A1L	YDR353W	TRR1
SRBD1/OST3	ENSG00000104723	SRBD1	YOR085W	OST3
CYFIP1/MCM4	ENSG00000104738	CYFIP1	YPR019W	MCM4
RASGRP2/UBX3	ENSG00000104805	RASGRP2	YDL091C	UBX3
PSME4/GSY2	ENSG00000104812	PSME4	YLR258W	GSY2
IFT80/ECI1	ENSG00000104823	IFT80	YLR284C	ECI1
SIRT2/JSN1	ENSG00000104824	SIRT2	YJR091C	JSN1
ERLEC1/TUB2	ENSG00000104833	ERLEC1	YFL037W	TUB2
PPP2R5B/DIA4	ENSG00000104835	PPP2R5B	YHR011W	DIA4
PYGM/SNP1	ENSG00000104852	PYGM	YIL061C	SNP1
PITX1/YER184C	ENSG00000104863	PITX1	YER184C	YER184C
TRPC7/PIH1	ENSG00000104872	TRPC7	YHR034C	PIH1
NUP133/PRP11	ENSG00000104897	NUP133	YDL043C	PRP11
NUCKS1/TRM1	ENSG00000104907	NUCKS1	YDR120C	TRM1
VPS35/SCH9	ENSG00000104936	VPS35	YHR205W	SCH9
DNAJA2/PMI40	ENSG00000104938	DNAJA2	YER003C	PMI40
BCL3/YJU2	ENSG00000104957	BCL3	YKL095W	YJU2
KCNAB2/CCA1	ENSG00000105011	KCNAB2	YER168C	CCA1
ABCC9/MAS1	ENSG00000105088	ABCC9	YLR163C	MAS1
GAL/CRH1	ENSG00000105127	GAL	YGR189C	CRH1
CLEC2D/POP4	ENSG00000105171	CLEC2D	YBR257W	POP4
RORA/CLN2	ENSG00000105173	RORA	YPL256C	CLN2
DRD4/MUK1	ENSG00000105186	DRD4	YPL070W	MUK1
TGFBR3/TIM50	ENSG00000105197	TGFBR3	YPL063W	TIM50
KIAA1107/NOP1	ENSG00000105202	KIAA1107	YDL014W	NOP1
PLA2G10/PGI1	ENSG00000105220	PLA2G10	YBR196C	PGI1
ATP1B3/TPK2	ENSG00000105221	ATP1B3	YPL203W	TPK2
NEDD4/COQ9	ENSG00000105227	NEDD4	YLR201C	COQ9
PIGB/ALF1	ENSG00000105254	PIGB	YNL148C	ALF1
MAPK6/FCJ1	ENSG00000105281	MAPK6	YKR016W	FCJ1
GNB5/PRO1	ENSG00000105323	GNB5	YDR300C	PRO1
RAB27A/AMA1	ENSG00000105325	RAB27A	YGR225W	AMA1
CECR5/RSC3	ENSG00000105369	CECR5	YDR303C	RSC3
UFD1L/QDR1	ENSG00000105370	UFD1L	YIL120W	QDR1
LRP6/RPS19B	ENSG00000105372	LRP6	YNL302C	RPS19B
GUCY2C/NOP53	ENSG00000105373	GUCY2C	YPL146C	NOP53
SCT/AVT7	ENSG00000105388	SCT	YIL088C	AVT7
PHRF1/DYS1	ENSG00000105397	PHRF1	YHR068W	DYS1
IKBKAP/SEC17	ENSG00000105402	IKBKAP	YBL050W	SEC17
NUCB2/YIP3	ENSG00000105404	NUCB2	YNL044W	YIP3
PFN2/PMA2	ENSG00000105409	PFN2	YPL036W	PMA2
PTPN3/ERD2	ENSG00000105438	PTPN3	YBL040C	ERD2
SPTB/SYT1	ENSG00000105443	SPTB	YPR095C	SYT1
DAPP1/RSA4	ENSG00000105447	DAPP1	YCR072C	RSA4
FGF10/CDC9	ENSG00000105486	FGF10	YDL164C	CDC9
SMG6/TPD3	ENSG00000105568	SMG6	YAL016W	TPD3
EXOC5/KAP95	ENSG00000105576	EXOC5	YLR347C	KAP95
CLTCL1/POX1	ENSG00000105607	CLTCL1	YGL205W	POX1
FSTL3/PRP31	ENSG00000105618	FSTL3	YGR091W	PRP31
DGCR2/SEC28	ENSG00000105669	DGCR2	YIL076W	SEC28
RNF126/DBP8	ENSG00000105671	RNF126	YHR169W	DBP8
MNT/SFG1	ENSG00000105676	MNT	YOR315W	SFG1
ZXDC/YRB30	ENSG00000105698	ZXDC	YGL164C	YRB30
POLB/PXR1	ENSG00000105705	POLB	YGR280C	PXR1
WIPI1/PTK2	ENSG00000105723	WIPI1	YJR059W	PTK2
ASNS/SPF1	ENSG00000105726	ASNS	YEL031W	SPF1
AP3M2/SPC1	ENSG00000105737	AP3M2	YJR010C-A	SPC1
CNGB1/GLO4	ENSG00000105755	CNGB1	YOR040W	GLO4
ST6GALNAC2/BET1	ENSG00000105829	ST6GALNAC2	YIL004C	BET1
CHAT/DET1	ENSG00000105852	CHAT	YDR051C	DET1
PABPC1/YKL069W	ENSG00000105855	PABPC1	YKL069W	YKL069W
TESK2/ZIM17	ENSG00000105866	TESK2	YNL310C	ZIM17
C16orf80/HOS4	ENSG00000105887	C16orf80	YIL112W	HOS4
CSNK2A2/STV1	ENSG00000105929	CSNK2A2	YMR054W	STV1
PTPN21/YGR066C	ENSG00000105939	PTPN21	YGR066C	YGR066C
EIF2B3/KGD1	ENSG00000105953	EIF2B3	YIL125W	KGD1
CAMK2A/PRR2	ENSG00000105976	CAMK2A	YDL214C	PRR2
TCOF1/CAJ1	ENSG00000105993	TCOF1	YER048C	CAJ1
CDC42/RIM1	ENSG00000106028	CDC42	YCR028C-A	RIM1
OSBPL3/RAD1	ENSG00000106052	OSBPL3	YPL022W	RAD1
EPHA8/PRC1	ENSG00000106066	EPHA8	YMR297W	PRC1
SLC12A3/BAG7	ENSG00000106069	SLC12A3	YOR134W	BAG7
RAD18/SSO1	ENSG00000106089	RAD18	YPL232W	SSO1
ATP2B1/GRS2	ENSG00000106105	ATP2B1	YPR081C	GRS2
NCK2/GIS3	ENSG00000106125	NCK2	YLR094C	GIS3
MAP4K4/FCY22	ENSG00000106128	MAP4K4	YER060W-A	FCY22
RPL31/PRT1	ENSG00000106263	RPL31	YOR361C	PRT1
WDR1/VPS70	ENSG00000106327	WDR1	YJR126C	VPS70
SNX13/NOP15	ENSG00000106344	SNX13	YNL110C	NOP15
ARHGAP10/IMD3	ENSG00000106348	ARHGAP10	YLR432W	IMD3
RPS6KA2/SPS18	ENSG00000106351	RPS6KA2	YNL204C	SPS18
ING3/LSM5	ENSG00000106355	ING3	YER146W	LSM5
WBSCR22/YLR036C	ENSG00000106367	WBSCR22	YLR036C	YLR036C
SEL1L/KTR3	ENSG00000106397	SEL1L	YBR205W	KTR3
TRIP13/VPS71	ENSG00000106400	TRIP13	YML041C	VPS71
ATP6AP1/OPI3	ENSG00000106404	ATP6AP1	YJR073C	OPI3
TCF3/YIL166C	ENSG00000106571	TCF3	YIL166C	YIL166C
TRIB2/PRE8	ENSG00000106588	TRIB2	YML092C	PRE8
DAZAP1/MRPL32	ENSG00000106591	DAZAP1	YCR003W	MRPL32
MBD3/RHB1	ENSG00000106615	MBD3	YCR027C	RHB1
PRLH/SNF4	ENSG00000106617	PRLH	YGL115W	SNF4
HLTF/VMA21	ENSG00000106688	HLTF	YGR105W	VMA21
CPSF1/HIR1	ENSG00000106789	CPSF1	YBL008W	HIR1
CDH19/TPK1	ENSG00000106799	CDH19	YJL164C	TPK1
PDCD2/UTP21	ENSG00000106829	PDCD2	YLR409C	UTP21
PRKACA/DFG16	ENSG00000106952	PRKACA	YOR030W	DFG16
LPHN1/OAF1	ENSG00000106991	LPHN1	YAL051W	OAF1
ACTN1/ADK2	ENSG00000106992	ACTN1	YER170W	ADK2
RPS6KA6/AZR1	ENSG00000107020	RPS6KA6	YGR224W	AZR1
EPN2/FRQ1	ENSG00000107130	EPN2	YDR373W	FRQ1
PTPN18/PSD1	ENSG00000107186	PTPN18	YNL169C	PSD1
LIMS2/SPG4	ENSG00000107187	LIMS2	YMR107W	SPG4
LNX1/MBF1	ENSG00000107223	LNX1	YOR298C-A	MBF1
TFRC/MRF1	ENSG00000107242	TFRC	YGL143C	MRF1
SREBF1/SNL1	ENSG00000107262	SREBF1	YIL016W	SNL1
TRPC5/ECM32	ENSG00000107290	TRPC5	YER176W	ECM32
AFF4/PDR10	ENSG00000107331	AFF4	YOR328W	PDR10
UBE2D1/YNL144C	ENSG00000107341	UBE2D1	YNL144C	YNL144C
MPP5/GAT1	ENSG00000107485	MPP5	YFL021W	GAT1
SMC1A/SLG1	ENSG00000107518	SMC1A	YOR008C	SLG1
HSD17B10/TKL2	ENSG00000107537	HSD17B10	YBR117C	TKL2
MARK2/HEM3	ENSG00000107554	MARK2	YDL205C	HEM3
HMMR/DPB11	ENSG00000107560	HMMR	YJL090C	DPB11
CHFR/PHB1	ENSG00000107566	CHFR	YGR132C	PHB1
TRHDE/RPG1	ENSG00000107581	TRHDE	YBR079C	RPG1
P4HA2/PET18	ENSG00000107611	P4HA2	YCR020C	PET18
FCGR2B/FRK1	ENSG00000107643	FCGR2B	YPL141C	FRK1
NFATC3/YOR022C	ENSG00000107651	NFATC3	YOR022C	YOR022C
ACADVL/NSE4	ENSG00000107672	ACADVL	YDL105W	NSE4
FBXW11/CNA1	ENSG00000107758	FBXW11	YLR433C	CNA1
ACAP1/MPM1	ENSG00000107771	ACAP1	YJL066C	MPM1
CRMP1/PHO5	ENSG00000107789	CRMP1	YBR093C	PHO5
DERL2/YCR051W	ENSG00000107854	DERL2	YCR051W	YCR051W
NDE1/GEA1	ENSG00000107862	NDE1	YJR031C	GEA1
MRVI1/SAC7	ENSG00000107863	MRVI1	YDR389W	SAC7
AP1M1/BCP1	ENSG00000107949	AP1M1	YDR361C	BCP1
PVR/YOL098C	ENSG00000107959	PVR	YOL098C	YOL098C
IKBKG/MPD1	ENSG00000108010	IKBKG	YOR288C	MPD1
XRCC1/NUP159	ENSG00000108021	XRCC1	YIL115C	NUP159
SCARB1/FRA1	ENSG00000108039	SCARB1	YLL029W	FRA1
MCM2/RTS3	ENSG00000108091	MCM2	YGR161C	RTS3
TP63/SSN2	ENSG00000108100	TP63	YDR443C	SSN2
LLGL2/CYC7	ENSG00000108107	LLGL2	YEL039C	CYC7
NLE1/CAF120	ENSG00000108175	NLE1	YNL278W	CAF120
SDHA/HED1	ENSG00000108256	SDHA	YDR014W-A	HED1
SMARCE1/ADA2	ENSG00000108264	SMARCE1	YDR448W	ADA2
KDM5A/PUP3	ENSG00000108294	KDM5A	YER094C	PUP3
ADAM11/NHP6A	ENSG00000108312	ADAM11	YPR052C	NHP6A
PPP2R3A/YNL019C	ENSG00000108342	PPP2R3A	YNL019C	YNL019C
FERMT2/RPN3	ENSG00000108344	FERMT2	YER021W	RPN3
ABCB11/NOP8	ENSG00000108349	ABCB11	YOL144W	NOP8
CD5L/FUN19	ENSG00000108375	CD5L	YAL034C	FUN19
PTGS2/RAD57	ENSG00000108384	PTGS2	YDR004W	RAD57
IGF2BP2/GPT2	ENSG00000108405	IGF2BP2	YKR067W	GPT2
MAP3K13/RPN10	ENSG00000108424	MAP3K13	YHR200W	RPN10
ST6GAL1/BOS1	ENSG00000108433	ST6GAL1	YLR078C	BOS1
VDAC1P1/HRQ1	ENSG00000108469	VDAC1P1	YDR291W	HRQ1
PICALM/ATG4	ENSG00000108510	PICALM	YNL223W	ATG4
NSF/DMA1	ENSG00000108523	NSF	YHR115C	DMA1
GLI2/DIC1	ENSG00000108528	GLI2	YLR348C	DIC1
CLASP1/KRS1	ENSG00000108559	CLASP1	YDR037W	KRS1
MRPS34/DOP1	ENSG00000108576	MRPS34	YDR141C	DOP1
NOTCH3/LAP3	ENSG00000108578	NOTCH3	YNL239W	LAP3
CLNS1A/GOS1	ENSG00000108587	CLNS1A	YHL031C	GOS1
PPP2R2C/RBG2	ENSG00000108591	PPP2R2C	YGR173W	RBG2
TEAD2/SPB1	ENSG00000108592	TEAD2	YCL054W	SPB1
EED/RSC6	ENSG00000108604	EED	YCR052W	RSC6
CDHR2/RRP5	ENSG00000108651	CDHR2	YMR229C	RRP5
SNCB/SNU114	ENSG00000108654	SNCB	YKL173W	SNU114
TSG101/GEA2	ENSG00000108669	TSG101	YEL022W	GEA2
ATP2A3/RPN6	ENSG00000108671	ATP2A3	YDL097C	RPN6
CA12/ERG13	ENSG00000108679	CA12	YML126C	ERG13
MGLL/YDL057W	ENSG00000108700	MGLL	YDL057W	YDL057W
NTN4/SPT7	ENSG00000108773	NTN4	YBR081C	SPT7
BCS1L/YPT6	ENSG00000108774	BCS1L	YLR262C	YPT6
NUAK1/INO4	ENSG00000108788	NUAK1	YOL108C	INO4
SLC24A1/MAM1	ENSG00000108799	SLC24A1	YER106W	MAM1
SCARF1/MRP7	ENSG00000108826	SCARF1	YNL005C	MRP7
LMAN1/HOS2	ENSG00000108840	LMAN1	YGL194C	HOS2
PTPLAD1/LUC7	ENSG00000108848	PTPLAD1	YDL087C	LUC7
IPCEF1/SIA1	ENSG00000108854	IPCEF1	YOR137C	SIA1
ZZEF1/MSG5	ENSG00000108861	ZZEF1	YNL053W	MSG5
ENO1/RNR4	ENSG00000108946	ENO1	YGR180C	RNR4
SLC12A1/LOT5	ENSG00000108953	SLC12A1	YKL183W	LOT5
C19orf10/YPL162C	ENSG00000108984	C19orf10	YPL162C	YPL162C
ANO8/UTP4	ENSG00000109046	ANO8	YDR324C	UTP4
ARHGEF10L/YDR248C	ENSG00000109047	ARHGEF10L	YDR248C	YDR248C
TXK/YIR042C	ENSG00000109065	TXK	YIR042C	YIR042C
KCNQ2/SPT6	ENSG00000109111	KCNQ2	YGR116W	SPT6
TACR2/DEP1	ENSG00000109118	TACR2	YAL013W	DEP1
ACTR6/POM33	ENSG00000109133	ACTR6	YLL023C	POM33
TIPIN/YGL242C	ENSG00000109320	TIPIN	YGL242C	YGL242C
SRI/PET8	ENSG00000109424	SRI	YNL003C	PET8
EIF4G3/MGE1	ENSG00000109519	EIF4G3	YOR232W	MGE1
NUP37/GAR1	ENSG00000109534	NUP37	YHR089C	GAR1
SEMA3A/TRM9	ENSG00000109536	SEMA3A	YML014W	TRM9
SEMA3C/GEF1	ENSG00000109572	SEMA3C	YJR040W	GEF1
ACAT1/PRP43	ENSG00000109606	ACAT1	YGL120C	PRP43
CELSR1/TAH18	ENSG00000109756	CELSR1	YPR048W	TAH18
ZNF638/USV1	ENSG00000109787	ZNF638	YPL230W	USV1
ADD2/GPM3	ENSG00000109814	ADD2	YOL056W	GPM3
FGF4/FMP52	ENSG00000109854	FGF4	YER004W	FMP52
RASAL2/LDB16	ENSG00000109861	RASAL2	YCL005W	LDB16
MARK3/ELP4	ENSG00000109911	MARK3	YPL101W	ELP4
SLC25A3/ZPR1	ENSG00000109917	SLC25A3	YGR211W	ZPR1
FOSL2/SSB1	ENSG00000109971	FOSL2	YDL229W	SSB1
FRYL/END3	ENSG00000110047	FRYL	YNL084C	END3
FSCN1/OSH7	ENSG00000110048	FSCN1	YHR001W	OSH7
ACTB/SAP185	ENSG00000110075	ACTB	YJL098W	SAP185
PLD1/YAT1	ENSG00000110090	PLD1	YAR035W	YAT1
WDR62/PRP19	ENSG00000110107	WDR62	YLL036C	PRP19
DLG1/IRC20	ENSG00000110171	DLG1	YLR247C	IRC20
RAB7A/TIF4632	ENSG00000110321	RAB7A	YGL049C	TIF4632
BCAP29/PHO91	ENSG00000110344	BCAP29	YNR013C	PHO91
SART3/DHH1	ENSG00000110367	SART3	YDL160C	DHH1
ARHGAP15/YPK2	ENSG00000110422	ARHGAP15	YMR104C	YPK2
PAX2/SED4	ENSG00000110427	PAX2	YCR067C	SED4
EXOSC7/LAT1	ENSG00000110435	EXOSC7	YNL071W	LAT1
KIFAP3/YNL247W	ENSG00000110619	KIFAP3	YNL247W	YNL247W
MCM6/TOM70	ENSG00000110711	MCM6	YNL121C	TOM70
REXO2/NUP116	ENSG00000110713	REXO2	YMR047C	NUP116
RBM7/TFB1	ENSG00000110768	RBM7	YDR311W	TFB1
RBMS2/NAS2	ENSG00000110801	RBMS2	YIL007C	NAS2
BAZ2A/SPC19	ENSG00000110841	BAZ2A	YDR201W	SPC19
PTPN23/PAR32	ENSG00000110851	PTPN23	YDL173W	PAR32
MLH1/CRN1	ENSG00000110880	MLH1	YLR429W	CRN1
UNG/CAX4	ENSG00000110881	UNG	YGR036C	CAX4
KLHL20/CHA4	ENSG00000110887	KLHL20	YLR098C	CHA4
RGS11/ERG12	ENSG00000110921	RGS11	YMR208W	ERG12
PLXNA2/HAL5	ENSG00000110931	PLXNA2	YJL165C	HAL5
SPAG5/ATP1	ENSG00000110955	SPAG5	YBL099W	ATP1
ANKRD13A/MSK1	ENSG00000111052	ANKRD13A	YNL073W	MSK1
TPD52/SHM1	ENSG00000111077	TPD52	YBR263W	SHM1
ACACB/MAP2	ENSG00000111142	ACACB	YBL091C	MAP2
TRAF4/LAP2	ENSG00000111144	TRAF4	YNL045W	LAP2
PAG1/YCR023C	ENSG00000111181	PAG1	YCR023C	YCR023C
GPATCH1/CAT8	ENSG00000111206	GPATCH1	YMR280C	CAT8
ICAM3/VPH2	ENSG00000111224	ICAM3	YKL119C	VPH2
NT5C2/ALD5	ENSG00000111275	NT5C2	YER073W	ALD5
MCAM/TFB4	ENSG00000111358	MCAM	YPR056W	TFB4
GPC4/SSO2	ENSG00000111450	GPC4	YMR183C	SSO2
CAMSAP3/RET3	ENSG00000111481	CAMSAP3	YPL010W	RET3
RAP1GAP/NUP84	ENSG00000111581	RAP1GAP	YDL116W	NUP84
XAB2/CDC36	ENSG00000111596	XAB2	YDL165W	CDC36
ARHGEF1/TOF1	ENSG00000111602	ARHGEF1	YNL273W	TOF1
STXBP2/TDH3	ENSG00000111640	STXBP2	YGR192C	TDH3
MAP2K7/NOP2	ENSG00000111641	MAP2K7	YNL061W	NOP2
NMRK2/INO80	ENSG00000111642	NMRK2	YGL150C	INO80
DGKD/YNG1	ENSG00000111653	DGKD	YOR064C	YNG1
CTTNBP2/UBP2	ENSG00000111667	CTTNBP2	YOR124C	UBP2
ACTL6B/ERR3	ENSG00000111674	ACTL6B	YMR323W	ERR3
RARB/YGR153W	ENSG00000111679	RARB	YGR153W	YGR153W
TOP2B/SPR1	ENSG00000111701	TOP2B	YOR190W	SPR1
NFKB2/CRP1	ENSG00000111725	NFKB2	YHR146W	CRP1
PPP1R12B/YHR003C	ENSG00000111726	PPP1R12B	YHR003C	YHR003C
DNAJC10/CTF19	ENSG00000111732	DNAJC10	YPL018W	CTF19
GTF3C1/CDA1	ENSG00000111752	GTF3C1	YLR307W	CDA1
IL4R/WHI4	ENSG00000111786	IL4R	YDL224C	WHI4
USP33/MTF1	ENSG00000111802	USP33	YMR228W	MTF1
PAK3/GIR2	ENSG00000111832	PAK3	YDR152W	GIR2
DCX/PEX13	ENSG00000111859	DCX	YLR191W	PEX13
SNRPA/ASF1	ENSG00000111875	SNRPA	YJL115W	ASF1
SPAG6/CEG1	ENSG00000111880	SPAG6	YGL130W	CEG1
EXOSC5/YER121W	ENSG00000111907	EXOSC5	YER121W	YER121W
DYNC1I2/STE3	ENSG00000112038	DYNC1I2	YKL178C	STE3
APBB1IP/YPR003C	ENSG00000112053	APBB1IP	YPR003C	YPR003C
LRCH4/DBF2	ENSG00000112062	LRCH4	YGR092W	DBF2
FAM76B/MEP3	ENSG00000112077	FAM76B	YPR138C	MEP3
SIRT6/MRK1	ENSG00000112079	SIRT6	YDL079C	MRK1
TYR/YHR009C	ENSG00000112096	TYR	YHR009C	YHR009C
POLD3/MCM3	ENSG00000112118	POLD3	YEL032W	MCM3
ACTN2/FAR10	ENSG00000112130	ACTN2	YLR238W	FAR10
CAPZB/BNI4	ENSG00000112137	CAPZB	YNL233W	BNI4
PHF17/HRT3	ENSG00000112146	PHF17	YLR097C	HRT3
UBE2A/MDN1	ENSG00000112159	UBE2A	YLR106C	MDN1
FGFR1/HUR1	ENSG00000112164	FGFR1	YGL168W	HUR1
FKBP6/RPS15	ENSG00000112175	FKBP6	YOL040C	RPS15
GTF2I/SRV2	ENSG00000112186	GTF2I	YNL138W	SRV2
SMC1B/MET22	ENSG00000112200	SMC1B	YOL064C	MET22
FBLN1/SSN8	ENSG00000112237	FBLN1	YNL025C	SSN8
ITGA8/XPT1	ENSG00000112242	ITGA8	YJR133W	XPT1
CST7/YHI9	ENSG00000112245	CST7	YHR029C	YHI9
MAP2/FRE4	ENSG00000112282	MAP2	YNR060W	FRE4
PIAS2/YJL132W	ENSG00000112293	PIAS2	YJL132W	YJL132W
AMPH/NIT3	ENSG00000112303	AMPH	YLR351C	NIT3
ARAF/ZPS1	ENSG00000112319	ARAF	YOL154W	ZPS1
MCCC1/MVP1	ENSG00000112335	MCCC1	YMR004W	MVP1
FAP/SKI7	ENSG00000112339	FAP	YOR076C	SKI7
NEBL/SPE2	ENSG00000112343	NEBL	YOL052C	SPE2
UBE2K/PEX7	ENSG00000112357	UBE2K	YDR142C	PEX7
PIK3C3/MCH2	ENSG00000112394	PIK3C3	YKL221W	MCH2
N4BP2/GON7	ENSG00000112531	N4BP2	YJL184W	GON7
SYNJ2/RTG3	ENSG00000112561	SYNJ2	YBL103C	RTG3
ADCY2/ENP1	ENSG00000112578	ADCY2	YBR247C	ENP1
PPP2R5C/SPT15	ENSG00000112592	PPP2R5C	YER148W	SPT15
RBFOX1/RML2	ENSG00000112651	RBFOX1	YEL050C	RML2
GNB1/YHR213W-B	ENSG00000112715	GNB1	YHR213W-B	YHR213W-B
HOXA9/PRP45	ENSG00000112739	HOXA9	YAL032C	PRP45
EDN1/FUN26	ENSG00000112759	EDN1	YAL022C	FUN26
MLLT10/GTO3	ENSG00000112782	MLLT10	YMR251W	GTO3
ADCYAP1R1/DIG1	ENSG00000112851	ADCYAP1R1	YPL049C	DIG1
NRD1/PAP2	ENSG00000112941	NRD1	YOL115W	PAP2
VDAC3/ERP4	ENSG00000112983	VDAC3	YOR016C	ERP4
PCM1/YPS7	ENSG00000112984	PCM1	YDR349C	YPS7
CBFA2T2/SSB2	ENSG00000113013	CBFA2T2	YNL209W	SSB2
DBC1/AEP3	ENSG00000113048	DBC1	YPL005W	AEP3
ITCH/GAS3	ENSG00000113100	ITCH	YMR215W	GAS3
TP73/YSC84	ENSG00000113263	TP73	YHR016C	YSC84
TOLLIP/APE3	ENSG00000113269	TOLLIP	YBR286W	APE3
UBE2D4/THG1	ENSG00000113272	UBE2D4	YGR024C	THG1
RUNX1T1/ENT5	ENSG00000113282	RUNX1T1	YDR153C	ENT5
THOC1/CCR4	ENSG00000113300	THOC1	YAL021C	CCR4
OSBPL6/SAN1	ENSG00000113312	OSBPL6	YDR143C	SAN1
SLC1A3/MSH2	ENSG00000113318	SLC1A3	YOL090W	MSH2
XRCC5/BUD5	ENSG00000113319	XRCC5	YCR038C	BUD5
LXN/RNT1	ENSG00000113360	LXN	YMR239C	RNT1
SP140/GDA1	ENSG00000113361	SP140	YEL042W	GDA1
MKNK1/BUD6	ENSG00000113368	MKNK1	YLR319C	BUD6
TNS1/SUB1	ENSG00000113387	TNS1	YMR039C	SUB1
REXO1/MST1	ENSG00000113407	REXO1	YKL194C	MST1
SAR1A/APE2	ENSG00000113441	SAR1A	YKL157W	APE2
CDC14A/RAD17	ENSG00000113456	CDC14A	YOR368W	RAD17
RAPGEF3/SKP1	ENSG00000113558	RAPGEF3	YDR328C	SKP1
CEACAM1/GLC7	ENSG00000113575	CEACAM1	YER133W	GLC7
SENP1/YJL028W	ENSG00000113580	SENP1	YJL028W	YJL028W
DUSP13/SFB2	ENSG00000113615	DUSP13	YNL049C	SFB2
CIC/MRPL1	ENSG00000113645	CIC	YDR116C	MRPL1
LIPE/PRP40	ENSG00000113649	LIPE	YKL012W	PRP40
FDFT1/RNH70	ENSG00000113712	FDFT1	YGR276C	RNH70
PAFAH1B3/ERV46	ENSG00000113719	PAFAH1B3	YAL042W	ERV46
OPHN1/ATG11	ENSG00000113734	OPHN1	YPR049C	ATG11
KIF22/SMC4	ENSG00000113810	KIF22	YLR086W	SMC4
SCGN/ARP4	ENSG00000113812	SCGN	YJL081C	ARP4
PGM1/TRX2	ENSG00000113905	PGM1	YGR209C	TRX2
DDX1/MET31	ENSG00000113916	DDX1	YPL038W	MET31
DNM2/EMP46	ENSG00000114013	DNM2	YLR080W	EMP46
EPB41L2/OGG1	ENSG00000114026	EPB41L2	YML060W	OGG1
RIMS1/UFD4	ENSG00000114062	RIMS1	YKL010C	UFD4
STX7/VID28	ENSG00000114098	STX7	YIL017C	VID28
RABL2B/AAD14	ENSG00000114115	RABL2B	YNL331C	AAD14
KEAP1/YIA6	ENSG00000114120	KEAP1	YIL006W	YIA6
PTPRH/APC11	ENSG00000114125	PTPRH	YDL008W	APC11
EPHA6/LYS1	ENSG00000114126	EPHA6	YIR034C	LYS1
SCTR/RSC4	ENSG00000114166	SCTR	YKR008W	RSC4
RFX3/ARC19	ENSG00000114209	RFX3	YKL013C	ARC19
RIF1/PFK26	ENSG00000114268	RIF1	YIL107C	PFK26
RAB21/BCY1	ENSG00000114302	RAB21	YIL033C	BCY1
SLC4A4/UBP3	ENSG00000114316	SLC4A4	YER151C	UBP3
SMARCA2/GPA2	ENSG00000114353	SMARCA2	YER020W	GPA2
RDH8/RPL24A	ENSG00000114391	RDH8	YGL031C	RPL24A
SESN1/GPB2	ENSG00000114423	SESN1	YAL056W	GPB2
MID2/GLC3	ENSG00000114480	MID2	YEL011W	GLC3
COL5A3/URA3	ENSG00000114491	COL5A3	YEL021W	URA3
SRCAP/NRD1	ENSG00000114503	SRCAP	YNL251C	NRD1
KIAA0020/VMA1	ENSG00000114573	KIAA0020	YDL185W	VMA1
CPB2/RRT13	ENSG00000114650	CPB2	YER066W	RRT13
CHRNA3/YDR415C	ENSG00000114738	CHRNA3	YDR415C	YDR415C
KCNN2/HFI1	ENSG00000114745	KCNN2	YPL254W	HFI1
CNOT4/SUI1	ENSG00000114784	CNOT4	YNL244C	SUI1
PSEN1/CPR3	ENSG00000114857	PSEN1	YML078W	CPR3
CPOX/TIF4631	ENSG00000114867	CPOX	YGR162W	TIF4631
MOK/ORM1	ENSG00000114978	MOK	YGR038W	ORM1
HSP90AA1/ATM1	ENSG00000115073	HSP90AA1	YMR301C	ATM1
RBL1/ARP3	ENSG00000115091	RBL1	YJR065C	ARP3
DLGAP4/ARG8	ENSG00000115107	DLGAP4	YOL140W	ARG8
CFHR2/IST3	ENSG00000115128	CFHR2	YIR005W	IST3
NDC80/ZTA1	ENSG00000115129	NDC80	YBR046C	ZTA1
AP4E1/GUT2	ENSG00000115159	AP4E1	YIL155C	GUT2
RSBN1/HHT2	ENSG00000115163	RSBN1	YNL031C	HHT2
MAGI3/YML079W	ENSG00000115207	MAGI3	YML079W	YML079W
CXCL2/GCN3	ENSG00000115211	CXCL2	YKR026C	GCN3
AFP/RPN11	ENSG00000115233	AFP	YFR004W	RPN11
COL4A4/CYR1	ENSG00000115241	COL4A4	YJL005W	CYR1
OSTM1/YSP3	ENSG00000115257	OSTM1	YOR003W	YSP3
CDH7/CWH41	ENSG00000115275	CDH7	YGL027C	CWH41
PCNP/IMH1	ENSG00000115306	PCNP	YLR309C	IMH1
ARG2/CUE4	ENSG00000115307	ARG2	YML101C	CUE4
MEF2C/DPB3	ENSG00000115350	MEF2C	YBR278W	DPB3
PTPRC/YDL218W	ENSG00000115353	PTPRC	YDL218W	YDL218W
CACNA1S/SLX1	ENSG00000115392	CACNA1S	YBR228W	SLX1
PKP1/BSC2	ENSG00000115414	PKP1	YDR275W	BSC2
UBA5/BLI1	ENSG00000115415	UBA5	YKL061W	BLI1
STK17B/GMH1	ENSG00000115446	STK17B	YKR030W	GMH1
CDC14B/CCT4	ENSG00000115484	CDC14B	YDL143W	CCT4
ZNF510/PLP1	ENSG00000115514	ZNF510	YDR183W	PLP1
LRP2/HSH155	ENSG00000115524	LRP2	YMR288W	HSH155
ZNF506/VPS24	ENSG00000115561	ZNF506	YKL041W	VPS24
DUSP12/YDR541C	ENSG00000115590	DUSP12	YDR541C	YDR541C
ENSG00000081770/FLO1	ENSG00000115602	ENSG00000081770	YAR050W	FLO1
CADPS2/SPO12	ENSG00000115648	CADPS2	YHR152W	SPO12
HSPB11/CSR2	ENSG00000115652	HSPB11	YPR030W	CSR2
IL12RB2/DUR3	ENSG00000115665	IL12RB2	YHL016C	DUR3
SMARCD3/SDS22	ENSG00000115685	SMARCD3	YKL193C	SDS22
FYB/RFS1	ENSG00000115756	FYB	YBR052C	RFS1
MPP4/SPE1	ENSG00000115758	MPP4	YKL184W	SPE1
STRADB/RPL23A	ENSG00000115762	STRADB	YBL087C	RPL23A
BZW1/GRH1	ENSG00000115806	BZW1	YDR517W	GRH1
PGR/PFS2	ENSG00000115808	PGR	YNL317W	PFS2
ME2/AAC1	ENSG00000115840	ME2	YMR056C	AAC1
C5orf22/YMR114C	ENSG00000115850	C5orf22	YMR114C	YMR114C
CCNT2/DPS1	ENSG00000115866	CCNT2	YLL018C	DPS1
EPB41L3/NOP6	ENSG00000115875	EPB41L3	YDL213C	NOP6
COBLL1/CDC25	ENSG00000115904	COBLL1	YLR310C	CDC25
DLG3/BNA5	ENSG00000115919	DLG3	YLR231C	BNA5
TRAF5/VRP1	ENSG00000115935	TRAF5	YLR337C	VRP1
MRPL22/KRR1	ENSG00000115946	MRPL22	YCL059C	KRR1
GEMIN5/ORC1	ENSG00000115947	GEMIN5	YML065W	ORC1
OPRK1/MRPS18	ENSG00000115963	OPRK1	YNL306W	MRPS18
NFE2L1/MRM1	ENSG00000115966	NFE2L1	YOR201C	MRM1
GSK3B/RVB2	ENSG00000115993	GSK3B	YPL235W	RVB2
ITGB5/FKS1	ENSG00000116001	ITGB5	YLR342W	FKS1
ERC1/SMT3	ENSG00000116030	ERC1	YDR510W	SMT3
XPO1/SSZ1	ENSG00000116044	XPO1	YHR064C	SSZ1
PALB2/IRC24	ENSG00000116096	PALB2	YIR036C	IRC24
DOPEY1/YHR177W	ENSG00000116128	DOPEY1	YHR177W	YHR177W
BCKDHB/ALO1	ENSG00000116133	BCKDHB	YML086C	ALO1
KAT6A/RFA3	ENSG00000116147	KAT6A	YJL173C	RFA3
ULK2/YCG1	ENSG00000116191	ULK2	YDR325W	YCG1
GRHL2/STE14	ENSG00000116237	GRHL2	YDR410C	STE14
TNPO1/RPL22A	ENSG00000116251	TNPO1	YLR061W	RPL22A
P2RX5/RAD26	ENSG00000116254	P2RX5	YJR035W	RAD26
ITGAE/NAM8	ENSG00000116350	ITGAE	YHR086W	NAM8
DIS3/ETR1	ENSG00000116353	DIS3	YBR026C	ETR1
PIBF1/ELP2	ENSG00000116455	PIBF1	YGR200C	ELP2
ENSG00000083622/ATP4	ENSG00000116459	ENSG00000083622	YPL078C	ATP4
NUFIP1/YPT31	ENSG00000116473	NUFIP1	YER031C	YPT31
RRAGB/BYE1	ENSG00000116539	RRAGB	YKL005C	BYE1
CYLD/MCM1	ENSG00000116604	CYLD	YMR043W	MCM1
SLC27A5/SPE3	ENSG00000116649	SLC27A5	YPR069C	SPE3
ZNF324/STB6	ENSG00000116661	ZNF324	YKL072W	STB6
ZNF446/REV7	ENSG00000116670	ZNF446	YIL139C	REV7
ZNF8/YEL023C	ENSG00000116678	ZNF8	YEL023C	YEL023C
RPS5/YLH47	ENSG00000116679	RPS5	YPR125W	YLH47
FAT1/FZO1	ENSG00000116688	FAT1	YBR179C	FZO1
YTHDC1/GCD14	ENSG00000116731	YTHDC1	YJL125C	GCD14
CHMP2B/AMD1	ENSG00000116748	CHMP2B	YML035C	AMD1
PPIE/YER077C	ENSG00000116750	PPIE	YER077C	YER077C
ZMPSTE24/HSH49	ENSG00000116754	ZMPSTE24	YOR319W	HSH49
NOA1/CYS3	ENSG00000116761	NOA1	YAL012W	CYS3
REST/PKH3	ENSG00000116783	REST	YDR466W	PKH3
SSH1/SOR2	ENSG00000116791	SSH1	YDL246C	SOR2
GSTP1/MIG1	ENSG00000116809	GSTP1	YGL035C	MIG1
APLP2/ULS1	ENSG00000116830	APLP2	YOR191W	ULS1
SLCO1A2/MRPS28	ENSG00000116898	SLCO1A2	YDR337W	MRPS28
WBP11/SLC1	ENSG00000116906	WBP11	YDL052C	SLC1
EIF3I/RPS12	ENSG00000116918	EIF3I	YOR369C	RPS12
TXLNA/GTR2	ENSG00000116954	TXLNA	YGR163W	GTR2
APOB/POS5	ENSG00000116962	APOB	YPL188W	POS5
NCOA1/RPS10A	ENSG00000116983	NCOA1	YOR293W	RPS10A
KIF3C/MHT1	ENSG00000116984	KIF3C	YLL062C	MHT1
RAB10/SLM2	ENSG00000117020	RAB10	YNL047C	SLM2
GCKR/RIB5	ENSG00000117091	GCKR	YBR256C	RIB5
HADHA/SDH2	ENSG00000117118	HADHA	YLL041C	SDH2
MAPRE3/SSF1	ENSG00000117133	MAPRE3	YHR066W	SSF1
CAD/JHD2	ENSG00000117139	CAD	YJR119C	JHD2
CD59/RPS13	ENSG00000117155	CD59	YDR064W	RPS13
CD82/KIP3	ENSG00000117245	CD82	YGL216W	KIP3
ATRX/ROD1	ENSG00000117289	ATRX	YOR018W	ROD1
TAF9/GAL10	ENSG00000117308	TAF9	YBR019C	GAL10
FCN1/PRP3	ENSG00000117360	FCN1	YDR473C	PRP3
MECOM/YGL082W	ENSG00000117385	MECOM	YGL082W	YGL082W
SCAMP1/GAL2	ENSG00000117394	SCAMP1	YLR081W	GAL2
PREP/EBP2	ENSG00000117395	PREP	YKL172W	EBP2
HACE1/CDC20	ENSG00000117399	HACE1	YGL116W	CDC20
SEH1L/KAP122	ENSG00000117408	SEH1L	YGL016W	KAP122
WDR47/VMA16	ENSG00000117410	WDR47	YHR026W	VMA16
OVGP1/GRE3	ENSG00000117448	OVGP1	YHR104W	GRE3
MAP3K4/AHP1	ENSG00000117450	MAP3K4	YLR109W	AHP1
PILRA/HDA2	ENSG00000117461	PILRA	YDR295C	HDA2
IGSF9/YKT6	ENSG00000117533	IGSF9	YKL196C	YKT6
ABCB1/DPH5	ENSG00000117543	ABCB1	YLR172C	DPH5
AKR1B1/WWM1	ENSG00000117560	AKR1B1	YFL010C	WWM1
CPNE3/PRX1	ENSG00000117592	CPNE3	YBL064C	PRX1
RRN3/YIR035C	ENSG00000117594	RRN3	YIR035C	YIR035C
CTTN/UTP25	ENSG00000117597	CTTN	YIL091C	UTP25
MTIF2/RPC53	ENSG00000117614	MTIF2	YDL150W	RPC53
TTC39A/YAP3	ENSG00000117632	TTC39A	YHL009C	YAP3
EPS15/SLT2	ENSG00000117650	EPS15	YHR030C	SLT2
ORC1/MEK1	ENSG00000117676	ORC1	YOR351C	MEK1
MGST2/RER2	ENSG00000117682	MGST2	YBR002C	RER2
CHERP/SWI1	ENSG00000117713	CHERP	YPL016W	SWI1
ATG16L1/SPC72	ENSG00000117724	ATG16L1	YAL047C	SPC72
USP40/RFA2	ENSG00000117748	USP40	YNL312W	RFA2
RAD54L/SNC1	ENSG00000117758	RAD54L	YAL030W	SNC1
MAST2/OSH2	ENSG00000117859	MAST2	YDL019C	OSH2
DNAJA1/TCB2	ENSG00000117868	DNAJA1	YNL087W	TCB2
B4GALT1/PEP4	ENSG00000117984	B4GALT1	YPL154C	PEP4
CHMP5/ARG4	ENSG00000118046	CHMP5	YHR018C	ARG4
NFX1/SET1	ENSG00000118058	NFX1	YHR119W	SET1
DIMT1/NTH2	ENSG00000118094	DIMT1	YBR001C	NTH2
IPO11/STS1	ENSG00000118193	IPO11	YIR011C	STS1
EIF2AK1/MIG3	ENSG00000118263	EIF2AK1	YER028C	MIG3
EPDR1/MOT3	ENSG00000118495	EPDR1	YMR070W	MOT3
SEPHS1/POC4	ENSG00000118503	SEPHS1	YPL144W	POC4
MRPL28/YJR154W	ENSG00000118507	MRPL28	YJR154W	YJR154W
CEACAM6/YPL067C	ENSG00000118508	CEACAM6	YPL067C	YPL067C
RBM22/YDR026C	ENSG00000118513	RBM22	YDR026C	YDR026C
TMED2/NPR1	ENSG00000118515	TMED2	YNL183C	NPR1
ERO1LB/CAR1	ENSG00000118520	ERO1LB	YPL111W	CAR1
ZFAND6/YLR352W	ENSG00000118564	ZFAND6	YLR352W	YLR352W
TXLNG/SEC22	ENSG00000118640	TXLNG	YLR268W	SEC22
PPEF1/SWP1	ENSG00000118705	PPEF1	YMR149W	SWP1
LAT2/YGL036W	ENSG00000118873	LAT2	YGL036W	YGL036W
HUWE1/YUH1	ENSG00000118939	HUWE1	YJR099W	YUH1
ZW10/SNX4	ENSG00000118960	ZW10	YJL036W	SNX4
ALG9/PCL9	ENSG00000118971	ALG9	YDL179W	PCL9
MYBPC2/SOP4	ENSG00000119048	MYBPC2	YJL192C	SOP4
NOX4/YPR015C	ENSG00000119138	NOX4	YPR015C	YPR015C
ACOX3/UTP10	ENSG00000119285	ACOX3	YJL109C	UTP10
MTMR2/RAD23	ENSG00000119318	MTMR2	YEL037C	RAD23
PPP1R15A/VPS75	ENSG00000119335	PPP1R15A	YNL246W	VPS75
HSD17B14/RRD2	ENSG00000119383	HSD17B14	YPL152W	RRD2
TRIP6/GLE1	ENSG00000119392	TRIP6	YDL207W	GLE1
ACHE/MTG2	ENSG00000119396	ACHE	YHR168W	MTG2
FTL/GID7	ENSG00000119402	FTL	YCL039W	GID7
SRRT/NNK1	ENSG00000119408	SRRT	YKL171W	NNK1
BAX/SIT4	ENSG00000119414	BAX	YDL047W	SIT4
NLK/MIC14	ENSG00000119421	NLK	YDR031W	MIC14
PIGS/SUC2	ENSG00000119535	PIGS	YIL162W	SUC2
ATXN7L3/HSP104	ENSG00000119541	ATXN7L3	YLL026W	HSP104
PGS1/MLH3	ENSG00000119684	PGS1	YPL164C	MLH3
PSMC5/PXA2	ENSG00000119688	PSMC5	YKL188C	PXA2
UIMC1/CBC2	ENSG00000119707	UIMC1	YPL178W	CBC2
CETP/ALD4	ENSG00000119711	CETP	YOR374W	ALD4
MMP2/GCD7	ENSG00000119718	MMP2	YLR291C	GCD7
GNAO1/COQ6	ENSG00000119723	GNAO1	YGR255C	COQ6
OGFOD1/TOM40	ENSG00000119725	OGFOD1	YMR203W	TOM40
SH3BP2/CCT8	ENSG00000119760	SH3BP2	YJL008C	CCT8
ADD1/AXL1	ENSG00000119912	ADD1	YPR122W	AXL1
C14orf166/SWT1	ENSG00000119917	C14orf166	YOR166C	SWT1
NID2/TSR3	ENSG00000119929	NID2	YOR006C	TSR3
GMCL1/PIG2	ENSG00000119938	GMCL1	YIL045W	PIG2
SF3B2/XKS1	ENSG00000119950	SF3B2	YGR194C	XKS1
KLHL42/YHL042W	ENSG00000119965	KLHL42	YHL042W	YHL042W
GNAS/AAT2	ENSG00000120053	GNAS	YLR027C	AAT2
DNM1L/MET17	ENSG00000120054	DNM1L	YLR303W	MET17
PTHLH/PIS1	ENSG00000120088	PTHLH	YPR113W	PIS1
PHACTR3/PPS1	ENSG00000120129	PHACTR3	YBR276C	PPS1
ERGIC2/RCL1	ENSG00000120158	ERGIC2	YOL010W	RCL1
TFAP2C/MOB1	ENSG00000120162	TFAP2C	YIL106W	MOB1
AURKA/MTR2	ENSG00000120253	AURKA	YKL186C	MTR2
PIR/MRP2	ENSG00000120333	PIR	YPR166C	MRP2
RFX2/CCT2	ENSG00000120438	RFX2	YIL142W	CCT2
SULT2B1/RTA1	ENSG00000120457	SULT2B1	YGR213C	RTA1
CNOT3/DCR2	ENSG00000120659	CNOT3	YLR361C	DCR2
GP6/DAN4	ENSG00000120690	GP6	YJR151C	DAN4
PTPN4/SSE2	ENSG00000120694	PTPN4	YBR169C	SSE2
DDX18/ALG5	ENSG00000120697	DDX18	YPL227C	ALG5
KHSRP/RRP43	ENSG00000120699	KHSRP	YCR035C	RRP43
GNA11/SUP45	ENSG00000120705	GNA11	YBR143C	SUP45
EDEM2/YLR001C	ENSG00000120708	EDEM2	YLR001C	YLR001C
DNMT3B/NRG1	ENSG00000120738	DNMT3B	YDR043C	NRG1
REM1/AIM17	ENSG00000120756	REM1	YHL021C	AIM17
TPX2/UTP20	ENSG00000120800	TPX2	YBL004W	UTP20
PDRG1/FUS1	ENSG00000120802	PDRG1	YCL027W	FUS1
EPB41L1/HAP3	ENSG00000120837	EPB41L1	YBL021C	HAP3
DOCK9/YAR064W	ENSG00000120907	DOCK9	YAR064W	YAR064W
DOCK3/CMP2	ENSG00000120910	DOCK3	YML057W	CMP2
COQ9/YLR118C	ENSG00000120992	COQ9	YLR118C	YLR118C
CRLS1/RRI1	ENSG00000121022	CRLS1	YDL216C	RRI1
PPP1R13B/YGR017W	ENSG00000121067	PPP1R13B	YGR017W	YGR017W
SIGLEC1/YML082W	ENSG00000121152	SIGLEC1	YML082W	YML082W
FKBP1A/RSB1	ENSG00000121361	FKBP1A	YOR049C	RSB1
NSFL1C/SPC2	ENSG00000121552	NSFL1C	YML055W	SPC2
MAVS/CTA1	ENSG00000121691	MAVS	YDR256C	CTA1
F11/CST9	ENSG00000121741	F11	YLR394W	CST9
XRN2/BUB2	ENSG00000121749	XRN2	YMR055C	BUB2
DYNLL1/TUL1	ENSG00000121848	DYNLL1	YKL034W	TUL1
TESC/PEX3	ENSG00000121957	TESC	YDR329C	PEX3
SNX5/YCR061W	ENSG00000121966	SNX5	YCR061W	YCR061W
RPL6/RCK2	ENSG00000122025	RPL6	YLR248W	RCK2
MAPKAPK5/RPN4	ENSG00000122034	MAPKAPK5	YDL020C	RPN4
P2RX7/INP53	ENSG00000122126	P2RX7	YOR109W	INP53
ESF1/MRP4	ENSG00000122140	ESF1	YHL004W	MRP4
RBBP9/COG5	ENSG00000122176	RBBP9	YNL051W	COG5
ANAPC5/COP1	ENSG00000122218	ANAPC5	YDL145C	COP1
SLC23A2/AUS1	ENSG00000122223	SLC23A2	YOR011W	AUS1
TMEM230/RTR1	ENSG00000122484	TMEM230	YER139C	RTR1
DZANK1/CDC3	ENSG00000122545	DZANK1	YLR314C	CDC3
KDM2B/RNA15	ENSG00000122566	KDM2B	YGL044C	RNA15
TASP1/YMR111C	ENSG00000122705	TASP1	YMR111C	YMR111C
GCN1L1/WTM1	ENSG00000122741	GCN1L1	YOR230W	WTM1
RPLP0/YMR317W	ENSG00000122778	RPLP0	YMR317W	YMR317W
PXN/RSC2	ENSG00000122779	PXN	YLR357W	RSC2
RPH3A/YPR011C	ENSG00000122912	RPH3A	YPR011C	YPR011C
TRMT6/MF(ALPHA)1	ENSG00000122952	TRMT6	YPL187W	MF(ALPHA)1
CHGB/MRD1	ENSG00000122965	CHGB	YPR112C	MRD1
PEBP1/BBP1	ENSG00000122966	PEBP1	YPL255W	BBP1
TBX5/DRS1	ENSG00000123064	TBX5	YLL008W	DRS1
BRAP/DMA2	ENSG00000123091	BRAP	YNL116W	DMA2
ERP29/YEL076C-A	ENSG00000123131	ERP29	YEL076C-A	YEL076C-A
NOS1/PET191	ENSG00000123146	NOS1	YJR034W	PET191
FUS/DIP2	ENSG00000123154	FUS	YLR129W	DIP2
IGBP1/FMP45	ENSG00000123179	IGBP1	YDL222C	FMP45
FXYD3/CCC2	ENSG00000123191	FXYD3	YDR270W	CCC2
GANAB/OCT1	ENSG00000123213	GANAB	YKL134C	OCT1
GMIP/TMA17	ENSG00000123240	GMIP	YDL110C	TMA17
RBM41/GIM5	ENSG00000123349	RBM41	YML094W	GIM5
BIRC5/KIN28	ENSG00000123374	BIRC5	YDL108W	KIN28
LAG3/PPM2	ENSG00000123444	LAG3	YOL141W	PPM2
MLF2/ATP11	ENSG00000123472	MLF2	YNL315C	ATP11
OTUB2/AEP2	ENSG00000123562	OTUB2	YMR282C	AEP2
DDX24/AVT4	ENSG00000123643	DDX24	YNL101W	AVT4
ZBTB25/YLR345W	ENSG00000123836	ZBTB25	YLR345W	YLR345W
ARHGAP4/SPC29	ENSG00000123933	ARHGAP4	YPL124W	SPC29
ANKRD24/CKS1	ENSG00000123975	ANKRD24	YBR135W	CKS1
RCOR1/LAP4	ENSG00000123992	RCOR1	YKL103C	LAP4
LTBP4/SPR6	ENSG00000123999	LTBP4	YER115C	SPR6
BLVRB/DIP5	ENSG00000124067	BLVRB	YPL265W	DIP5
SLC9A1/YKL091C	ENSG00000124120	SLC9A1	YKL091C	YKL091C
SPTLC1/GPI16	ENSG00000124155	SPTLC1	YHR188C	GPI16
PAPOLA/RVS167	ENSG00000124181	PAPOLA	YDR388W	RVS167
CCNK/NAB3	ENSG00000124193	CCNK	YPL190C	NAB3
PCBP4/CSE1	ENSG00000124207	PCBP4	YGL238W	CSE1
RGS1/MMS2	ENSG00000124208	RGS1	YGL087C	MMS2
MRPS33/TEM1	ENSG00000124209	MRPS33	YML064C	TEM1
NDUFB2/MDM34	ENSG00000124214	NDUFB2	YGL219C	MDM34
ENSG00000090269/PEP12	ENSG00000124222	ENSG00000090269	YOR036W	PEP12
NUDC/SLX8	ENSG00000124226	NUDC	YER116C	SLX8
MAEA/DBP10	ENSG00000124228	MAEA	YDL031W	DBP10
ICAM1/YFR006W	ENSG00000124299	ICAM1	YFR006W	YFR006W
STRN4/SNC2	ENSG00000124333	STRN4	YOR327C	SNC2
IRAK3/RFU1	ENSG00000124356	IRAK3	YLR073C	RFU1
LYZ/TOS1	ENSG00000124357	LYZ	YBR162C	TOS1
SI/UBP11	ENSG00000124422	SI	YKR098C	UBP11
MUL1/CIN5	ENSG00000124469	MUL1	YOR028C	CIN5
PDCD7/UBP8	ENSG00000124486	PDCD7	YMR223W	UBP8
SPG21/SAM37	ENSG00000124491	SPG21	YMR060C	SAM37
DNAJB11/YHC1	ENSG00000124562	DNAJB11	YLR298C	YHC1
THPO/TFB2	ENSG00000124570	THPO	YPL122C	TFB2
CHRD/BPT1	ENSG00000124574	CHRD	YLL015W	BPT1
FLT3LG/OST6	ENSG00000124641	FLT3LG	YML019W	OST6
RAB11FIP3/YGR266W	ENSG00000124702	RAB11FIP3	YGR266W	YGR266W
GNPTG/CRG1	ENSG00000124713	GNPTG	YHR209W	CRG1
ZNF268/MMR1	ENSG00000124731	ZNF268	YLR190W	MMR1
GOLGA3/SRL2	ENSG00000124782	GOLGA3	YLR082C	SRL2
PABPC4/RIO2	ENSG00000124784	PABPC4	YNL207W	RIO2
CD209/NUP1	ENSG00000124789	CD209	YOR098C	NUP1
MCOLN1/EFB1	ENSG00000124802	MCOLN1	YAL003W	EFB1
EFNB1/MSA1	ENSG00000124813	EFNB1	YOR066W	MSA1
AARS/SPC105	ENSG00000124831	AARS	YGL093W	SPC105
GLG1/DSL1	ENSG00000124839	GLG1	YNL258C	DSL1
KIF4A/NSG2	ENSG00000124942	KIF4A	YNL156C	NSG2
PLEKHG2/CDC39	ENSG00000125107	PLEKHG2	YCR093W	CDC39
PITPNM2/KOG1	ENSG00000125124	PITPNM2	YHR186C	KOG1
EXOC1/TMN2	ENSG00000125304	EXOC1	YDR107C	TMN2
DTX2/UPF3	ENSG00000125351	DTX2	YGR072W	UPF3
NLRC4/SHS1	ENSG00000125354	NLRC4	YDL225W	SHS1
NRCAM/SYC1	ENSG00000125414	NRCAM	YOR179C	SYC1
LAMB1/GGA2	ENSG00000125447	LAMB1	YHR108W	GGA2
SLC26A3/ADY2	ENSG00000125450	SLC26A3	YCR010C	ADY2
DLD/REB1	ENSG00000125482	DLD	YBR049C	REB1
WDR7/ESC2	ENSG00000125618	WDR7	YDR363W	ESC2
TXNL1/RPA135	ENSG00000125630	TXNL1	YPR010C	RPA135
IL5RA/YKL047W	ENSG00000125651	IL5RA	YKL047W	YKL047W
ITGA6/THO2	ENSG00000125676	ITGA6	YNL139C	THO2
RAPGEF4/NSE5	ENSG00000125686	RAPGEF4	YML023C	NSE5
ENSG00000091436/RGD1	ENSG00000125733	ENSG00000091436	YBR260C	RGD1
FH/PMT4	ENSG00000125734	FH	YJR143C	PMT4
SEL1L3/SMD2	ENSG00000125743	SEL1L3	YLR275W	SMD2
TF/RTN2	ENSG00000125744	TF	YDL204W	RTN2
MYO15A/RPL18A	ENSG00000125753	MYO15A	YOL120C	RPL18A
APOH/HCM1	ENSG00000125798	APOH	YCR065W	HCM1
NLRP1/PDC2	ENSG00000125817	NLRP1	YDR081C	PDC2
ACKR6/YCR076C	ENSG00000125818	ACKR6	YCR076C	YCR076C
SPAG7/VPS36	ENSG00000125826	SPAG7	YLR417W	VPS36
ORC6/SMB1	ENSG00000125835	ORC6	YER029C	SMB1
ZC3HC1/YDR222W	ENSG00000125845	ZC3HC1	YDR222W	YDR222W
ESR1/COF1	ENSG00000125868	ESR1	YLL050C	COF1
RGS17/MUD1	ENSG00000125870	RGS17	YBR119W	MUD1
ANGPT2/NAB6	ENSG00000125944	ANGPT2	YML117W	NAB6
CD200/INO2	ENSG00000125952	CD200	YDR123C	INO2
CMA1/RAM1	ENSG00000125954	CMA1	YDL090C	RAM1
PSME1/ERV41	ENSG00000125991	PSME1	YML067C	ERV41
JPH4/ADY3	ENSG00000126001	JPH4	YDL239C	ADY3
MYH7/PRE1	ENSG00000126067	MYH7	YER012W	PRE1
CEBPE/CIR1	ENSG00000126214	CEBPE	YGR207C	CIR1
SLC7A8/YJR084W	ENSG00000126226	SLC7A8	YJR084W	YJR084W
OSGEP/UBA2	ENSG00000126261	OSGEP	YDR390C	UBA2
RNF31/DOT5	ENSG00000126432	RNF31	YIL010W	DOT5
SCFD1/HMT1	ENSG00000126457	SCFD1	YBR034C	HMT1
G2E3/VPS30	ENSG00000126581	G2E3	YPL120W	VPS30
HECTD1/ECM22	ENSG00000126746	HECTD1	YLR228C	ECM22
HNRNPC/BUD27	ENSG00000126756	HNRNPC	YFL023W	BUD27
RPGRIP1/TIM22	ENSG00000126768	RPGRIP1	YDL217C	TIM22
SUPT16H/SPO21	ENSG00000126777	SUPT16H	YOL091W	SPO21
TOX4/YDL206W	ENSG00000126787	TOX4	YDL206W	YDL206W
GEMIN2/SSA1	ENSG00000126803	GEMIN2	YAL005C	SSA1
TGM1/URB2	ENSG00000126838	TGM1	YJR041C	URB2
TINF2/GEM1	ENSG00000126858	TINF2	YAL048C	GEM1
DAZL/PBS2	ENSG00000126934	DAZL	YJL128C	PBS2
SEMA6A/RPS16A	ENSG00000126945	SEMA6A	YMR143W	RPS16A
TRPM7/SNT309	ENSG00000126970	TRPM7	YPR101W	SNT309
TYRO3/CNE1	ENSG00000127022	TYRO3	YAL058W	CNE1
WDR76/VIP1	ENSG00000127241	WDR76	YLR410W	VIP1
CAPN3/PEX1	ENSG00000127311	CAPN3	YKL197C	PEX1
SNAP23/EMC1	ENSG00000127463	SNAP23	YCL045C	EMC1
PHGDH/SIN3	ENSG00000127511	PHGDH	YOL004W	SIN3
COL9A3/SLY41	ENSG00000127526	COL9A3	YOR307C	SLY41
EZR/NUP82	ENSG00000127527	EZR	YJL061W	NUP82
MYL6/RIM101	ENSG00000127528	MYL6	YHL027W	RIM101
AGO1/ERV1	ENSG00000127554	AGO1	YGR029W	ERV1
TEKT2/SLK19	ENSG00000127603	TEKT2	YOR195W	SLK19
CLSPN/ISW2	ENSG00000127616	CLSPN	YOR304W	ISW2
UNC13D/GIS1	ENSG00000127663	UNC13D	YDR096W	GIS1
DPYSL2/TUB1	ENSG00000127824	DPYSL2	YML085C	TUB1
TGFB2/EHD3	ENSG00000127884	TGFB2	YDR036C	EHD3
NUP50/EIS1	ENSG00000127946	NUP50	YMR031C	EIS1
CDC45/OCA1	ENSG00000127947	CDC45	YNL099C	OCA1
COMT/DUS3	ENSG00000128016	COMT	YLR401C	DUS3
LRRFIP2/ADE1	ENSG00000128050	LRRFIP2	YAR015W	ADE1
HDAC6/PKC1	ENSG00000128052	HDAC6	YBL105C	PKC1
KRT31/ADE4	ENSG00000128059	KRT31	YMR300C	ADE4
CDC6/TUM1	ENSG00000128309	CDC6	YOR251C	TUM1
UPRT/MET12	ENSG00000128322	UPRT	YPL023C	MET12
CDC23/SME1	ENSG00000128534	CDC23	YOR159C	SME1
CBX5/JJJ1	ENSG00000128590	CBX5	YNL227C	JJJ1
SUCO/NMA1	ENSG00000128591	SUCO	YLR328W	NMA1
MSH2/LIN1	ENSG00000128595	MSH2	YHR156C	LIN1
MAP3K1/ANP1	ENSG00000128604	MAP3K1	YEL036C	ANP1
DHPS/MRPS12	ENSG00000128626	DHPS	YNR036C	MRPS12
HOOK2/YHR219W	ENSG00000128641	HOOK2	YHR219W	YHR219W
ARCN1/ADD66	ENSG00000128789	ARCN1	YKL206C	ADD66
PSMD5/SWR1	ENSG00000128908	PSMD5	YDR334W	SWR1
PTGS1/DAL82	ENSG00000128944	PTGS1	YNL314W	DAL82
NUP188/DUT1	ENSG00000128951	NUP188	YBR252W	DUT1
CRAT/YER163C	ENSG00000128965	CRAT	YER163C	YER163C
SH2D3C/LCP5	ENSG00000129071	SH2D3C	YER127W	LCP5
NANS/SEC26	ENSG00000129083	NANS	YDR238C	SEC26
DFNB31/PRE5	ENSG00000129084	DFNB31	YMR314W	PRE5
CWF19L1/ECM38	ENSG00000129103	CWF19L1	YLR299W	ECM38
SEMA4G/YBR137W	ENSG00000129152	SEMA4G	YBR137W	YBR137W
BTAF1/DCD1	ENSG00000129187	BTAF1	YHR144C	DCD1
IKZF5/GIP4	ENSG00000129219	IKZF5	YAL031C	GIP4
BLNK/DIA2	ENSG00000129221	BLNK	YOR080W	DIA2
SORBS1/TRX3	ENSG00000129235	SORBS1	YCR083W	TRX3
BAMBI/TRM3	ENSG00000129282	BAMBI	YDL112W	TRM3
IL11/APM2	ENSG00000129354	IL11	YHL019C	APM2
MYO3A/NUP60	ENSG00000129422	MYO3A	YAR002W	NUP60
WAC/GNP1	ENSG00000129473	WAC	YDR508C	GNP1
CREM/SEC6	ENSG00000129484	CREM	YIL068C	SEC6
NUBP2/RPS26A	ENSG00000129518	NUBP2	YGL189C	RPS26A
HIVEP1/YGL159W	ENSG00000129521	HIVEP1	YGL159W	YGL159W
TREM2/WSC3	ENSG00000129538	TREM2	YOL105C	WSC3
CRISP3/RUB1	ENSG00000129559	CRISP3	YDR139C	RUB1
FKBP5/OST2	ENSG00000129562	FKBP5	YOR103C	OST2
SRPK1/CSR1	ENSG00000129657	SRPK1	YLR380W	CSR1
BRPF3/CYK3	ENSG00000129675	BRPF3	YDL117W	CYK3
MRPS18A/YPR196W	ENSG00000129682	MRPS18A	YPR196W	YPR196W
ENSG00000096087/BRE2	ENSG00000129691	ENSG00000096087	YLR015W	BRE2
EFHC1/RPS4B	ENSG00000129824	EFHC1	YHR203C	RPS4B
NCR2/THI20	ENSG00000129946	NCR2	YOL055C	THI20
HSP90AB1/DPP1	ENSG00000129951	HSP90AB1	YDR284C	DPP1
MLN/TCB1	ENSG00000129990	MLN	YOR086C	TCB1
CDC5L/RMT2	ENSG00000130005	CDC5L	YDR465C	RMT2
ITPR3/PGC1	ENSG00000130055	ITPR3	YPL206C	PGC1
ZNF184/HPA3	ENSG00000130066	ZNF184	YEL066W	HPA3
DSP/NOG2	ENSG00000130119	DSP	YNR053C	NOG2
SIRT1/YML6	ENSG00000130158	SIRT1	YML025C	YML6
HNRNPH3/YCR099C	ENSG00000130164	HNRNPH3	YCR099C	YCR099C
JAK2/ELF1	ENSG00000130165	JAK2	YKL160W	ELF1
IL12RB1/GTB1	ENSG00000130175	IL12RB1	YDR221W	GTB1
ABL1/CDC16	ENSG00000130177	ABL1	YKL022C	CDC16
ACOT7/MNT4	ENSG00000130203	ACOT7	YNR059W	MNT4
SH3GLB1/STE13	ENSG00000130226	SH3GLB1	YOR219C	STE13
CDC7/YMR185W	ENSG00000130227	CDC7	YMR185W	YMR185W
PCSK5/MSS1	ENSG00000130299	PCSK5	YMR023C	MSS1
SCD/YDR115W	ENSG00000130312	SCD	YDR115W	YDR115W
TMED1/SOL2	ENSG00000130313	TMED1	YCR073W-A	SOL2
ABLIM1/LSM7	ENSG00000130332	ABLIM1	YNL147W	LSM7
RAB18/YGL185C	ENSG00000130414	RAB18	YGL185C	YGL185C
NRP1/ARC40	ENSG00000130429	NRP1	YBR234C	ARC40
PRTFDC1/LSM2	ENSG00000130520	PRTFDC1	YBL026W	LSM2
TSPAN15/RUP1	ENSG00000130560	TSPAN15	YOR138C	RUP1
MAST3/PCM1	ENSG00000130635	MAST3	YEL058W	PCM1
MZF1/CLB3	ENSG00000130638	MZF1	YDL155W	CLB3
MYO9B/SPC97	ENSG00000130640	MYO9B	YHR172W	SPC97
PSMD8/ADH6	ENSG00000130684	PSMD8	YMR318C	ADH6
SETD1A/RPN13	ENSG00000130706	SETD1A	YLR421C	RPN13
MAGEB2/UBC12	ENSG00000130725	MAGEB2	YLR306W	UBC12
EFNA2/SIR3	ENSG00000130762	EFNA2	YLR442C	SIR3
CIRBP/FRS1	ENSG00000130764	CIRBP	YLR060W	FRS1
ATP5D/INH1	ENSG00000130770	ATP5D	YDL181W	INH1
IGFALS/JNM1	ENSG00000130779	IGFALS	YMR294W	JNM1
HNRNPM/SLA2	ENSG00000130787	HNRNPM	YNL243W	SLA2
MARCH2/RPF1	ENSG00000130810	MARCH2	YHR088W	RPF1
NDUFB7/TIF35	ENSG00000130811	NDUFB7	YDR429C	TIF35
TECR/BRE5	ENSG00000130816	TECR	YNR051C	BRE5
TIMM13/OCA6	ENSG00000130829	TIMM13	YDR067C	OCA6
CDC34/YIL055C	ENSG00000130830	CDC34	YIL055C	YIL055C
MTAP/RDS3	ENSG00000130881	MTAP	YPR094W	RDS3
POLR2E/UFD2	ENSG00000130939	POLR2E	YDL190C	UFD2
POLRMT/UBA1	ENSG00000130985	POLRMT	YKL210W	UBA1
HCN2/NUM1	ENSG00000131016	HCN2	YDR150W	NUM1
GADD45B/AAR2	ENSG00000131043	GADD45B	YBL074C	AAR2
MADCAM1/ACS2	ENSG00000131069	MADCAM1	YLR153C	ACS2
MKNK2/TIM13	ENSG00000131142	MKNK2	YGR181W	TIM13
ENSG00000099882/COX5A	ENSG00000131143	ENSG00000099882	YNL052W	COX5A
ARVCF/PSF2	ENSG00000131153	ARVCF	YJL072C	PSF2
RANBP1/AIM13	ENSG00000131165	RANBP1	YFR011C	AIM13
KLHL22/BNA2	ENSG00000131203	KLHL22	YJR078W	BNA2
MED15/BIT2	ENSG00000131233	MED15	YBR270C	BIT2
SERPIND1/PZF1	ENSG00000131323	SERPIND1	YPR186C	PZF1
SNAP29/IDP1	ENSG00000131370	SNAP29	YDL066W	IDP1
CRKL/GYP6	ENSG00000131374	CRKL	YJL044C	GYP6
LZTR1/TUB4	ENSG00000131462	LZTR1	YLR212C	TUB4
MMP11/GRC3	ENSG00000131467	MMP11	YLL035W	GRC3
CECR2/RPL27B	ENSG00000131469	CECR2	YDR471W	RPL27B
SMARCB1/MSC1	ENSG00000131470	SMARCB1	YML128C	MSC1
P2RX6/VPS25	ENSG00000131475	P2RX6	YJR102C	VPS25
DERL3/MRPL51	ENSG00000131495	DERL3	YPR100W	MRPL51
ENSG00000099964/YEL020C	ENSG00000131503	ENSG00000099964	YEL020C	YEL020C
BCL2L13/BNI1	ENSG00000131504	BCL2L13	YNL271C	BNI1
ENSG00000099972/BSD2	ENSG00000131507	ENSG00000099972	YBR290W	BSD2
DDT/UBC5	ENSG00000131508	DDT	YDR059C	UBC5
OSM/SEC8	ENSG00000131558	OSM	YPR055W	SEC8
CABIN1/MRS4	ENSG00000131653	CABIN1	YKR052C	MRS4
TBC1D10A/ACO2	ENSG00000131730	TBC1D10A	YJL200C	ACO2
SUSD2/TOP2	ENSG00000131747	SUSD2	YNL088W	TOP2
SF3A1/SIP2	ENSG00000131791	SF3A1	YGL208W	SIP2
SEC14L2/LHP1	ENSG00000131795	SEC14L2	YDL051W	LHP1
ENSG00000100010/PDA1	ENSG00000131828	ENSG00000100010	YER178W	PDA1
PPIL2/MET32	ENSG00000131849	PPIL2	YDR253C	MET32
SNRPD3/BRO1	ENSG00000131941	SNRPD3	YPL084W	BRO1
PES1/ARP10	ENSG00000131966	PES1	YDR106W	ARP10
MAPK1/FOL2	ENSG00000131979	MAPK1	YGR267C	FOL2
GGT1/APJ1	ENSG00000132002	GGT1	YNL077W	APJ1
PPM1F/HMI1	ENSG00000132017	PPM1F	YOL095C	HMI1
TOP3B/SDS24	ENSG00000132024	TOP3B	YBR214W	SDS24
DGCR14/DHR2	ENSG00000132153	DGCR14	YKL078W	DHR2
CRYBB2P1/SNF1	ENSG00000132155	CRYBB2P1	YDR477W	SNF1
MFNG/ERG27	ENSG00000132196	MFNG	YLR100W	ERG27
CARD10/PEP5	ENSG00000132256	CARD10	YMR231W	PEP5
SLC25A1/MUC1	ENSG00000132274	SLC25A1	YIR019C	MUC1
ADRBK2/BUD32	ENSG00000132275	ADRBK2	YGR262C	BUD32
LGALS2/TNA1	ENSG00000132326	LGALS2	YGR260W	TNA1
GGA1/GSP1	ENSG00000132341	GGA1	YLR293C	GSP1
HIRA/YDR336W	ENSG00000132357	HIRA	YDR336W	YDR336W
SH3BP1/CLU1	ENSG00000132361	SH3BP1	YMR012W	CLU1
LGALS1/INP54	ENSG00000132376	LGALS1	YOL065C	INP54
HPS4/RFA1	ENSG00000132383	HPS4	YAR007C	RFA1
ENSG00000100101/PEX4	ENSG00000132388	ENSG00000100101	YGR133W	PEX4
PATZ1/RPL26B	ENSG00000132463	PATZ1	YGR034W	RPL26B
TRIOBP/HHT1	ENSG00000132475	TRIOBP	YBR010W	HHT1
TFIP11/MMF1	ENSG00000132541	TFIP11	YIL051C	MMF1
GCAT/SWM1	ENSG00000132604	GCAT	YDR260C	SWM1
ENSG00000100118/VPS4	ENSG00000132612	ENSG00000100118	YPR173C	VPS4
CRYBB1/SPO20	ENSG00000132639	CRYBB1	YMR017W	SPO20
EIF3L/POL30	ENSG00000132646	EIF3L	YBR088C	POL30
NHP2L1/RPC34	ENSG00000132664	NHP2L1	YNR003C	RPC34
MICALL1/MMS4	ENSG00000132688	MICALL1	YBR098W	MMS4
ENSG00000100141/CPS1	ENSG00000132694	ENSG00000100141	YJL172W	CPS1
POLR2F/CRC1	ENSG00000132703	POLR2F	YOR100C	CRC1
SOX10/HCS1	ENSG00000132740	SOX10	YKL017C	HCS1
CCDC134/DPH1	ENSG00000132768	CCDC134	YIL103W	DPH1
PICK1/YKL133C	ENSG00000132792	PICK1	YKL133C	YKL133C
TTC28/GIP2	ENSG00000132825	TTC28	YER054C	GIP2
SLC16A8/APL6	ENSG00000132842	SLC16A8	YGR261C	APL6
CENPM/PHM6	ENSG00000132912	CENPM	YDR281C	PHM6
SEPT3/SGM1	ENSG00000133020	SEPT3	YJR134C	SGM1
SLC5A1/MYO1	ENSG00000133026	SLC5A1	YHR023W	MYO1
TPTEP1/TEL1	ENSG00000133056	TPTEP1	YBL088C	TEL1
DDX17/YHR113W	ENSG00000133059	DDX17	YHR113W	YHR113W
DMC1/POP3	ENSG00000133069	DMC1	YNL282W	POP3
TCF20/CLB5	ENSG00000133101	TCF20	YPR120C	CLB5
CBY1/TMA19	ENSG00000133112	CBY1	YKL056C	TMA19
TOMM22/RFC5	ENSG00000133119	TOMM22	YBR087W	RFC5
RTDR1/SUN4	ENSG00000133216	RTDR1	YNL066W	SUN4
XBP1/MKS1	ENSG00000133246	XBP1	YNL076W	MKS1
FBXO7/DUG1	ENSG00000133313	FBXO7	YFR044C	DUG1
GTPBP1/NSA1	ENSG00000133316	GTPBP1	YGL111W	NSA1
POLDIP3/NUT2	ENSG00000133398	POLDIP3	YPR168W	NUT2
TIMP3/YNL134C	ENSG00000133424	TIMP3	YNL134C	YNL134C
PPP6R2/LEE1	ENSG00000133606	PPP6R2	YPL054W	LEE1
SBF1/RAS2	ENSG00000133703	SBF1	YNL098C	RAS2
SUN2/SXM1	ENSG00000133704	SUN2	YDR395W	SXM1
CYB5R3/CDC60	ENSG00000133706	CYB5R3	YPL160W	CDC60
DNAL4/INM1	ENSG00000133731	DNAL4	YHR046C	INM1
ENSG00000100262/RAS1	ENSG00000133818	ENSG00000100262	YOR101W	RAS1
PACSIN2/YMR226C	ENSG00000133835	PACSIN2	YMR226C	YMR226C
AP1B1/DNF3	ENSG00000133858	AP1B1	YMR162C	DNF3
HMGXB4/RIM2	ENSG00000133884	HMGXB4	YBR192W	RIM2
TOM1/ERG28	ENSG00000133935	TOM1	YER044C	ERG28
NEFH/COX16	ENSG00000133983	NEFH	YJL003W	COX16
BIK/SUI2	ENSG00000134001	BIK	YJR007W	SUI2
HMOX1/ELP3	ENSG00000134014	HMOX1	YPL086C	ELP3
THOC5/CLB1	ENSG00000134057	THOC5	YGR108W	CLB1
MCM5/KRE27	ENSG00000134061	MCM5	YIL027C	KRE27
ARSA/SSK22	ENSG00000134072	ARSA	YCR073C	SSK22
TSPO/MNL1	ENSG00000134109	TSPO	YHR204W	MNL1
RASD2/OCA2	ENSG00000134242	RASD2	YNL056W	OCA2
CBX7/VTH2	ENSG00000134243	CBX7	YJL222W	VTH2
PDGFB/ADP1	ENSG00000134250	PDGFB	YCR011C	ADP1
ACR/RIB4	ENSG00000134262	ACR	YOL143C	RIB4
RPL3/BUD7	ENSG00000134287	RPL3	YOR299W	BUD7
ZMAT5/AVT2	ENSG00000134294	ZMAT5	YEL064C	AVT2
RBFOX2/BMH1	ENSG00000134308	RBFOX2	YER177W	BMH1
TAB1/SRS2	ENSG00000134313	TAB1	YJL092W	SRS2
ASCC2/RIM15	ENSG00000134318	ASCC2	YFL033C	RIM15
MTMR3/TIM17	ENSG00000134375	MTMR3	YJL143W	TIM17
SMCR7L/DED81	ENSG00000134440	SMCR7L	YHR019C	DED81
APOL1/NSR1	ENSG00000134453	APOL1	YGR159C	NSR1
MYH9/CCL1	ENSG00000134480	MYH9	YPR025C	CCL1
SAMM50/TAT1	ENSG00000134489	SAMM50	YBR069C	TAT1
GRAP2/SLY1	ENSG00000134508	GRAP2	YDR189W	SLY1
EIF3D/IQG1	ENSG00000134516	EIF3D	YPL242C	IQG1
TNRC6B/YNR040W	ENSG00000134571	TNRC6B	YNR040W	YNR040W
ENSG00000100357/EXO5	ENSG00000134594	ENSG00000100357	YBR163W	EXO5
SGSM3/CIN1	ENSG00000134627	SGSM3	YOR349W	CIN1
IFT27/MPT5	ENSG00000134644	IFT27	YGL178W	MPT5
KIAA0930/PRP38	ENSG00000134748	KIAA0930	YGR075C	PRP38
NCF4/AIM44	ENSG00000134757	NCF4	YPL158C	AIM44
CSF2RB/CWC24	ENSG00000134758	CSF2RB	YLR323C	CWC24
SLC25A17/YOR192C-C	ENSG00000134812	SLC25A17	YOR192C-C	YOR192C-C
UPK3A/GDT1	ENSG00000134851	UPK3A	YBR187W	GDT1
KCTD17/STE11	ENSG00000134853	KCTD17	YLR362W	STE11
ST13/YOL073C	ENSG00000134882	ST13	YOL073C	YOL073C
IL2RB/RRT12	ENSG00000134900	IL2RB	YCR045C	RRT12
RBX1/STT3	ENSG00000134910	RBX1	YGL022W	STT3
EP300/ATF1	ENSG00000134954	EP300	YOR377W	ATF1
L3MBTL2/FMN1	ENSG00000135002	L3MBTL2	YDR236C	FMN1
RANGAP1/PDH1	ENSG00000135046	RANGAP1	YPR002W	PDH1
ZC3H7B/SNF3	ENSG00000135047	ZC3H7B	YDL194W	SNF3
PHF5A/URE2	ENSG00000135049	PHF5A	YNL229C	URE2
ACO2/SER1	ENSG00000135069	ACO2	YOR184W	SER1
POLR3H/MSB1	ENSG00000135148	POLR3H	YOR188W	MSB1
PMM1/CNB1	ENSG00000135175	PMM1	YKL190W	CNB1
BRD1/UBX5	ENSG00000135218	BRD1	YDR330W	UBX5
MLC1/SKY1	ENSG00000135250	MLC1	YMR216C	SKY1
HDAC10/SPO75	ENSG00000135312	HDAC10	YLL005C	SPO75
FKBP3/HRP1	ENSG00000135316	FKBP3	YOL123W	HRP1
CTSG/MCK1	ENSG00000135341	CTSG	YNL307C	MCK1
GZMB/PEX22	ENSG00000135363	GZMB	YAL055W	PEX22
RBM23/KRE33	ENSG00000135372	RBM23	YNL132W	KRE33
PRMT5/APN1	ENSG00000135374	PRMT5	YKL114C	APN1
AP4S1/HLJ1	ENSG00000135392	AP4S1	YMR161W	HLJ1
POLE2/DGA1	ENSG00000135407	POLE2	YOR245C	DGA1
SOS2/YLR426W	ENSG00000135437	SOS2	YLR426W	YLR426W
CDKL1/GTS1	ENSG00000135439	CDKL1	YGL181W	GTS1
NIN/YNL305C	ENSG00000135472	NIN	YNL305C	YNL305C
PYGL/NOP12	ENSG00000135486	PYGL	YOL041C	NOP12
TRIM9/SUL1	ENSG00000135502	TRIM9	YBR294W	SUL1
PSMC6/YOS9	ENSG00000135506	PSMC6	YDR057W	YOS9
CDKN3/AQY1	ENSG00000135517	CDKN3	YPR192W	AQY1
ATP6V1D/DGR2	ENSG00000135541	ATP6V1D	YKL121W	DGR2
PIGH/MIM1	ENSG00000135596	PIGH	YOL026C	MIM1
PSMA3/CCT3	ENSG00000135624	PSMA3	YJL014W	CCT3
VTI1B/FAS1	ENSG00000135655	VTI1B	YKL182W	FAS1
TIMM9/YGR283C	ENSG00000135679	TIMM9	YGR283C	YGR283C
GSTZ1/YDR042C	ENSG00000135720	GSTZ1	YDR042C	YDR042C
AHSA1/TOK1	ENSG00000135750	AHSA1	YJL093C	TOK1
DAAM1/SPT8	ENSG00000135801	DAAM1	YLR055C	SPT8
SPTLC2/GLN1	ENSG00000135821	SPTLC2	YPR035W	GLN1
RIN3/VAM7	ENSG00000135823	RIN3	YGL212W	VAM7
SNW1/MAK32	ENSG00000135828	SNW1	YCR019W	MAK32
CHGA/PRP22	ENSG00000135829	CHGA	YER013W	PRP22
ITPK1/GPI2	ENSG00000135845	ITPK1	YPL076W	GPI2
PPM1A/MRPL3	ENSG00000135900	PPM1A	YMR024W	MRPL3
SIX4/YML083C	ENSG00000135903	SIX4	YML083C	YML083C
ASB2/DJP1	ENSG00000135924	ASB2	YIR004W	DJP1
ERH/CDC33	ENSG00000135930	ERH	YOL139C	CDC33
HIF1A/HYM1	ENSG00000135932	HIF1A	YKL189W	HYM1
SRSF5/COX4	ENSG00000135940	SRSF5	YGL187C	COX4
EIF5/ISU1	ENSG00000136003	EIF5	YPL135W	ISU1
SERPINA4/BCK1	ENSG00000136021	SERPINA4	YJL095W	BCK1
SLC8A3/BUD21	ENSG00000136026	SLC8A3	YOR078W	BUD21
DICER1/NUR1	ENSG00000136044	DICER1	YDL089W	NUR1
MTHFD1/PWP1	ENSG00000136045	MTHFD1	YLR196W	PWP1
TCL1A/PLB2	ENSG00000136068	TCL1A	YMR006C	PLB2
ZC3H14/RRN7	ENSG00000136098	ZC3H14	YJL025W	RRN7
TELO2/BUD4	ENSG00000136108	TELO2	YJR092W	BUD4
BDKRB1/QDR3	ENSG00000136141	BDKRB1	YBR043C	QDR3
GSKIP/STE18	ENSG00000136158	GSKIP	YJR086W	STE18
VRK1/FMP25	ENSG00000136161	VRK1	YLR077W	FMP25
PSMC1/CDC42	ENSG00000136238	PSMC1	YLR229C	CDC42
RPS6KA5/SWF1	ENSG00000136247	RPS6KA5	YDR126W	SWF1
PSMB5/SRP68	ENSG00000136261	PSMB5	YPL243W	SRP68
YY1/DBP9	ENSG00000136271	YY1	YLR276C	DBP9
ACIN1/FAU1	ENSG00000136371	ACIN1	YER183C	FAU1
CCNB1IP1/OKP1	ENSG00000136436	CCNB1IP1	YGR179C	OKP1
TRIP11/NMT1	ENSG00000136448	TRIP11	YLR195C	NMT1
APEX1/HTD2	ENSG00000136449	APEX1	YHR067W	HTD2
ENSG00000100829/NPL3	ENSG00000136450	ENSG00000100829	YDR432W	NPL3
PABPN1/YGR021W	ENSG00000136463	PABPN1	YGR021W	YGR021W
EFS/YNL035C	ENSG00000136485	EFS	YNL035C	YNL035C
ARHGAP5/SAS3	ENSG00000136504	ARHGAP5	YBL052C	SAS3
CINP/GAP1	ENSG00000136521	CINP	YKR039W	GAP1
SRP54/MRPL4	ENSG00000136522	SRP54	YLR439W	MRPL4
CPNE6/YGR250C	ENSG00000136527	CPNE6	YGR250C	YGR250C
CHD8/EMP47	ENSG00000136560	CHD8	YFL048C	EMP47
PSMA6/YHR020W	ENSG00000136628	PSMA6	YHR020W	YHR020W
NFKBIA/VPS45	ENSG00000136631	NFKBIA	YGL095C	VPS45
EMC9/SNX3	ENSG00000136643	EMC9	YOR357C	SNX3
PSME2/YSP1	ENSG00000136653	PSME2	YHR155W	YSP1
BRMS1L/YAP1801	ENSG00000136715	BRMS1L	YHR161C	YAP1801
ENSG00000100931/YPR174C	ENSG00000136717	ENSG00000100931	YPR174C	YPR174C
SEC23A/IMP4	ENSG00000136718	SEC23A	YNL075W	IMP4
PNN/KRE5	ENSG00000136731	PNN	YOR336W	KRE5
RABGGTA/HSE1	ENSG00000136738	RABGGTA	YHL002W	HSE1
NFATC4/YME1	ENSG00000136758	NFATC4	YPR024W	YME1
PLTP/GRX3	ENSG00000136810	PLTP	YDR098C	GRX3
PCIF1/ECM29	ENSG00000136813	PCIF1	YHL030W	ECM29
GSS/SMC2	ENSG00000136824	GSS	YFR031C	SMC2
MMP9/MIG2	ENSG00000136826	MMP9	YGL209W	MIG2
TRPC4AP/YPL260W	ENSG00000136861	TRPC4AP	YPL260W	YPL260W
PYGB/AGC1	ENSG00000136869	PYGB	YPR021C	AGC1
PROCR/PRP4	ENSG00000136875	PROCR	YPR178W	PRP4
GINS1/DOA4	ENSG00000136878	GINS1	YDR069C	DOA4
NINL/VMA10	ENSG00000136888	NINL	YHR039C-A	VMA10
CD40/IPI1	ENSG00000136891	CD40	YHR085W	IPI1
UQCC/PUP1	ENSG00000136930	UQCC	YOR157C	PUP1
ZMYND8/KEL3	ENSG00000136933	ZMYND8	YPL263C	KEL3
SGK2/PLP2	ENSG00000136940	SGK2	YOR281C	PLP2
IFT52/RPL35B	ENSG00000136942	IFT52	YDL136W	RPL35B
MYBL2/DCC1	ENSG00000136982	MYBL2	YCL016C	DCC1
HNF4A/DFM1	ENSG00000136986	HNF4A	YDR411C	DFM1
SLA2/RPA49	ENSG00000137054	SLA2	YNL248C	RPA49
C20orf24/DOA1	ENSG00000137055	C20orf24	YKL213C	DOA1
NFATC2/HNT3	ENSG00000137074	NFATC2	YOR258W	HNT3
STK4/GOR1	ENSG00000137106	STK4	YNL274C	GOR1
PFDN4/RPS6B	ENSG00000137154	PFDN4	YBR181C	RPS6B
DOK5/CWC27	ENSG00000137168	DOK5	YPL064C	CWC27
CSTF1/ACC1	ENSG00000137203	CSTF1	YNR016C	ACC1
BMP7/POP8	ENSG00000137265	BMP7	YBL018C	POP8
RAE1/PRR1	ENSG00000137275	RAE1	YKL116C	PRR1
TPD52L2/BMS1	ENSG00000137312	TPD52L2	YPL217C	BMS1
DNAJC5/SNF5	ENSG00000137337	DNAJC5	YBR289W	SNF5
NELFCD/FLX1	ENSG00000137409	NELFCD	YIL134W	FLX1
PRPF6/YGR130C	ENSG00000137497	PRPF6	YGR130C	YGR130C
TUBB1/FMP32	ENSG00000137500	TUBB1	YFL046W	FMP32
PSMA7/SIR4	ENSG00000137501	PSMA7	YDR227W	SIR4
NTSR1/YIP5	ENSG00000137502	NTSR1	YGL161C	YIP5
MRGBP/YGR015C	ENSG00000137509	MRGBP	YGR015C	YGR015C
DIDO1/MRPL10	ENSG00000137547	DIDO1	YNL284C	MRPL10
GID8/TGS1	ENSG00000137574	GID8	YPL157W	TGS1
BIRC7/YNR065C	ENSG00000137642	BIRC7	YNR065C	YNR065C
ARFGAP1/BUD13	ENSG00000137656	ARFGAP1	YGL174W	BUD13
AVP/XYL2	ENSG00000137673	AVP	YLR070C	XYL2
COL20A1/TMA20	ENSG00000137699	COL20A1	YER007C-A	TMA20
CHRNA4/PUF6	ENSG00000137710	CHRNA4	YDR496C	PUF6
EEF1A2/TOR2	ENSG00000137713	EEF1A2	YKL203C	TOR2
PTK6/YJL185C	ENSG00000137752	PTK6	YJL185C	YJL185C
GMEB2/MKK2	ENSG00000137764	GMEB2	YPL140C	MKK2
C20orf27/ODC2	ENSG00000137801	C20orf27	YOR222W	ODC2
SPEF1/GCR2	ENSG00000137806	SPEF1	YNL199C	GCR2
CDC25B/RTF1	ENSG00000137815	CDC25B	YGL244W	RTF1
ARFRP1/SPC98	ENSG00000137822	ARFRP1	YNL126W	SPC98
NDUFAF5/HHF1	ENSG00000137841	NDUFAF5	YBR009C	HHF1
TRIB3/BIO5	ENSG00000137842	TRIB3	YNR056C	BIO5
RASSF2/RPC31	ENSG00000137845	RASSF2	YNL151C	RPC31
CSNK2A1/ALT1	ENSG00000137872	CSNK2A1	YLR089C	ALT1
ANGPT4/RLP24	ENSG00000137876	ANGPT4	YLR009W	RLP24
HM13/COY1	ENSG00000137878	HM13	YKL179C	COY1
SNPH/ARO8	ENSG00000137944	SNPH	YGL202W	ARO8
MYLK2/SUA7	ENSG00000137947	MYLK2	YPR086W	SUA7
SIRPB1/BET2	ENSG00000137955	SIRPB1	YPR176C	BET2
SEC23B/KGD2	ENSG00000137992	SEC23B	YDR148C	KGD2
FERMT1/IMD2	ENSG00000138029	FERMT1	YHR216W	IMD2
HAO1/PTC1	ENSG00000138032	HAO1	YDL006W	PTC1
PDYN/YGR016W	ENSG00000138035	PDYN	YGR016W	YGR016W
PLCB4/YPT1	ENSG00000138069	PLCB4	YFL038C	YPT1
MYL9/ARP2	ENSG00000138071	MYL9	YDL029W	ARP2
HCK/MAL12	ENSG00000138079	HCK	YGR292W	MAL12
CRNKL1/DAS1	ENSG00000138081	CRNKL1	YJL149W	DAS1
POFUT1/PET309	ENSG00000138095	POFUT1	YLR067C	PET309
SAMHD1/ARP1	ENSG00000138107	SAMHD1	YHR129C	ARP1
PAK7/KIP1	ENSG00000138160	PAK7	YBL063W	KIP1
KIF3B/YLR063W	ENSG00000138166	KIF3B	YLR063W	YLR063W
NOP56/SPC110	ENSG00000138180	NOP56	YDR356W	SPC110
IDH3B/YND1	ENSG00000138185	IDH3B	YER005W	YND1
MAPRE1/HMLALPHA1	ENSG00000138279	MAPRE1	YCL066W	HMLALPHA1
JAG1/TIM23	ENSG00000138297	JAG1	YNR017W	TIM23
CDK5RAP1/TAF13	ENSG00000138303	CDK5RAP1	YML098W	TAF13
SNTA1/RPS24A	ENSG00000138326	SNTA1	YER074W	RPS24A
OXT/DNA2	ENSG00000138346	OXT	YHR164C	DNA2
TTI1/ADE17	ENSG00000138363	TTI1	YMR120C	ADE17
E2F1/KTR5	ENSG00000138378	E2F1	YNL029C	KTR5
RPRD1B/CPR4	ENSG00000138398	RPRD1B	YCR069W	CPR4
PXMP4/IDP3	ENSG00000138413	PXMP4	YNL009W	IDP3
CHMP4B/YPL014W	ENSG00000138434	CHMP4B	YPL014W	YPL014W
BPI/YTM1	ENSG00000138442	BPI	YOR272W	YTM1
CST3/YKL100C	ENSG00000138600	CST3	YKL100C	YKL100C
ASIP/PTM1	ENSG00000138613	ASIP	YKL039W	PTM1
CST4/DSK2	ENSG00000138629	CST4	YMR276W	DSK2
ACTR5/HUL4	ENSG00000138646	ACTR5	YJR036C	HUL4
WFDC2/RIM4	ENSG00000138668	WFDC2	YHL024W	RIM4
AHCY/PSY4	ENSG00000138669	AHCY	YBL046W	PSY4
DHX35/ENP2	ENSG00000138674	DHX35	YGR145W	ENP2
DNTTIP1/YGL015C	ENSG00000138684	DNTTIP1	YGL015C	YGL015C
MAP1LC3A/KIN1	ENSG00000138696	MAP1LC3A	YDR122W	KIN1
SYNDIG1/YAR066W	ENSG00000138698	SYNDIG1	YAR066W	YAR066W
PIGU/CDC11	ENSG00000138758	PIGU	YJR076C	CDC11
TNNC2/YOR387C	ENSG00000138760	TNNC2	YOR387C	YOR387C
APMAP/USO1	ENSG00000138768	APMAP	YDL058W	USO1
ZNF516/YOR021C	ENSG00000138772	ZNF516	YOR021C	YOR021C
USP14/PPA2	ENSG00000138777	USP14	YMR267W	PPA2
VAPA/ABF2	ENSG00000138795	VAPA	YMR072W	ABF2
MYOM1/NDI1	ENSG00000138796	MYOM1	YML120C	NDI1
MYL12A/MET14	ENSG00000138801	MYL12A	YKL001C	MET14
CEP76/SEC24	ENSG00000138802	CEP76	YIL109C	SEC24
CEP192/IML3	ENSG00000138823	CEP192	YBR107C	IML3
RNMT/COX12	ENSG00000138829	RNMT	YLR038C	COX12
SMAD7/SKO1	ENSG00000138835	SMAD7	YNL167C	SKO1
LAMA1/ATG8	ENSG00000139112	LAMA1	YBL078C	ATG8
RNF125/EBS1	ENSG00000139132	RNF125	YDR206W	EBS1
ANKRD12/YLR290C	ENSG00000139180	ANKRD12	YLR290C	YLR290C
NOL4/PEX5	ENSG00000139197	NOL4	YDR244W	PEX5
POLI/SLX5	ENSG00000139218	POLI	YDL013W	SLX5
MIB1/SMX3	ENSG00000139343	MIB1	YPR182W	SMX3
RBBP8/COX7	ENSG00000139372	RBBP8	YMR256C	COX7
RIOK3/YJR107W	ENSG00000139567	RIOK3	YJR107W	YJR107W
CSTF2/RPS8A	ENSG00000139610	CSTF2	YBL072C	RPS8A
PSMD10/SWI3	ENSG00000139613	PSMD10	YJL176C	SWI3
ATG4A/ORM2	ENSG00000139618	ATG4A	YLR350W	ORM2
TBL1X/MED8	ENSG00000139636	TBL1X	YBR193C	MED8
GPR143/YER156C	ENSG00000139637	GPR143	YER156C	YER156C
PGRMC1/YJL068C	ENSG00000139684	PGRMC1	YJL068C	YJL068C
POLA1/VPS33	ENSG00000139719	POLA1	YLR396C	VPS33
MID1/TMA22	ENSG00000139726	MID1	YJR014W	TMA22
NKAP/FRE6	ENSG00000139908	NKAP	YLL051C	FRE6
NXT2/YJL055W	ENSG00000139910	NXT2	YJL055W	YJL055W
GUCY2F/HAT1	ENSG00000139998	GUCY2F	YPL001W	HAT1
ENSG00000101898/ASP3-4	ENSG00000140006	ENSG00000101898	YLR160C	ASP3-4
ALG13/PRY1	ENSG00000140092	ALG13	YJL079C	PRY1
PRPS2/TYS1	ENSG00000140105	PRPS2	YGR185C	TYS1
TLR8/HNM1	ENSG00000140199	TLR8	YGL077C	HNM1
AMMECR1/QRI5	ENSG00000140262	AMMECR1	YLR204W	QRI5
CHRDL1/ADH2	ENSG00000140263	CHRDL1	YMR303C	ADH2
WDR13/YDL085C-A	ENSG00000140264	WDR13	YDL085C-A	YDL085C-A
SUV39H1/ECM25	ENSG00000140299	SUV39H1	YJL201W	ECM25
GLRA2/TOA2	ENSG00000140307	GLRA2	YKL058W	TOA2
XIAP/SRP14	ENSG00000140319	XIAP	YDL092W	SRP14
STAG2/NAN1	ENSG00000140332	STAG2	YPL126W	NAN1
MCF2/BUD14	ENSG00000140368	MCF2	YAR014C	BUD14
F9/AIM45	ENSG00000140374	F9	YPR004C	AIM45
ABCD1/ARG7	ENSG00000140386	ABCD1	YMR062C	ARG7
CCDC22/YGR079W	ENSG00000140391	CCDC22	YGR079W	YGR079W
CACNA1F/SKI8	ENSG00000140395	CACNA1F	YGL213C	SKI8
SYP/AMS1	ENSG00000140400	SYP	YGL156W	AMS1
PLP2/NNF2	ENSG00000140416	PLP2	YGR089W	NNF2
BMX/SKM1	ENSG00000140443	BMX	YOL113W	SKM1
PLS3/DIT2	ENSG00000140459	PLS3	YDR402C	DIT2
NAA10/RAD16	ENSG00000140464	NAA10	YBR114W	RAD16
RENBP/ERG11	ENSG00000140465	RENBP	YHR007C	ERG11
ELF4/HOC1	ENSG00000140481	ELF4	YJR075W	HOC1
SMARCA1/SSP2	ENSG00000140488	SMARCA1	YOR242C	SSP2
MTMR8/SEC14	ENSG00000140522	MTMR8	YMR079W	SEC14
ASB9/YMR210W	ENSG00000140526	ASB9	YMR210W	YMR210W
ENSG00000102050/IPL1	ENSG00000140538	ENSG00000102050	YPL209C	IPL1
RBBP7/LST7	ENSG00000140543	RBBP7	YGR057C	LST7
PPP1R2P9/OYE3	ENSG00000140564	PPP1R2P9	YPL171C	OYE3
KCND1/HUA1	ENSG00000140682	KCND1	YGR268C	HUA1
OPN1LW/YGR122W	ENSG00000140694	OPN1LW	YGR122W	YGR122W
FMR1/QCR2	ENSG00000140740	FMR1	YPR191W	QCR2
PIM2/ECM16	ENSG00000140829	PIM2	YMR128W	ECM16
SLC35A2/KAR3	ENSG00000140859	SLC35A2	YPR141C	KAR3
PQBP1/RPL9B	ENSG00000140937	PQBP1	YNL067W	RPL9B
PCSK1N/PRB1	ENSG00000140943	PCSK1N	YEL060C	PRB1
EMD/OXR1	ENSG00000140950	EMD	YPL196W	OXR1
TAZ/RPL3	ENSG00000140986	TAZ	YOR063W	RPL3
PGK1/KIN4	ENSG00000140992	PGK1	YOR233W	KIN4
GATA1/YDR333C	ENSG00000141002	GATA1	YDR333C	YDR333C
MAGT1/MCD4	ENSG00000141012	MAGT1	YKL165C	MCD4
SMS/REC107	ENSG00000141013	SMS	YJR021C	REC107
PHEX/SNT1	ENSG00000141027	PHEX	YCR033W	SNT1
UBL4A/SSH4	ENSG00000141084	UBL4A	YKL124W	SSH4
EEA1/PRS3	ENSG00000141127	EEA1	YHL011C	PRS3
RP2/DBP6	ENSG00000141141	RP2	YNR038W	DBP6
PHF16/VPS53	ENSG00000141252	PHF16	YJL029C	VPS53
CDK16/MDR1	ENSG00000141258	CDK16	YGR100W	MDR1
USP11/AAP1	ENSG00000141279	USP11	YHR047C	AAP1
PCYT1B/CHC1	ENSG00000141367	PCYT1B	YGL206C	CHC1
HTATSF1/YTA7	ENSG00000141385	HTATSF1	YGR270W	YTA7
VGLL1/INM2	ENSG00000141401	VGLL1	YDR287W	INM2
CD40LG/YPL277C	ENSG00000141480	CD40LG	YPL277C	YPL277C
TIMP1/MRL1	ENSG00000141510	TIMP1	YPR079W	MRL1
FGD1/RDI1	ENSG00000141522	FGD1	YDL135C	RDI1
PIN4/MCH4	ENSG00000141526	PIN4	YOL119C	MCH4
PORCN/DED1	ENSG00000141543	PORCN	YOR204W	DED1
MAGED2/UTP8	ENSG00000141551	MAGED2	YGR128C	UTP8
KLF8/NAR1	ENSG00000141562	KLF8	YNL240C	NAR1
SYTL4/ATG18	ENSG00000141580	SYTL4	YFR021W	ATG18
CENPI/SOK2	ENSG00000141646	CENPI	YMR016C	SOK2
DRP2/DIB1	ENSG00000141759	DRP2	YPR082C	DIB1
TAF7L/ZRT2	ENSG00000141873	TAF7L	YLR130C	ZRT2
PBDC1/PFK1	ENSG00000141959	PBDC1	YGR240C	PFK1
ENSG00000102391/YAR1	ENSG00000141965	ENSG00000102391	YPL239W	YAR1
ARMCX3/CDC24	ENSG00000141968	ARMCX3	YAL041W	CDC24
HTR2A/NOP56	ENSG00000141985	HTR2A	YLR197W	NOP56
NDFIP2/GLN4	ENSG00000142166	NDFIP2	YOR168W	GLN4
TNFSF13B/SOD1	ENSG00000142168	TNFSF13B	YJR104C	SOD1
MLNR/VPS15	ENSG00000142178	MLNR	YBR097W	VPS15
CAB39L/ARN2	ENSG00000142185	CAB39L	YHL047C	ARN2
KLF5/MSB3	ENSG00000142192	KLF5	YNL293W	MSB3
STK24/TPK3	ENSG00000142208	STK24	YKL166C	TPK3
ACP5/MYO5	ENSG00000142347	ACP5	YMR109W	MYO5
DNAJC3/SUR1	ENSG00000142453	DNAJC3	YPL057C	SUR1
UGGT2/GYL1	ENSG00000142459	UGGT2	YMR192W	GYL1
ARHGEF7/PRE2	ENSG00000142507	ARHGEF7	YPR103W	PRE2
FGF9/YPR022C	ENSG00000142528	FGF9	YPR022C	YPR022C
SGCG/RPS11B	ENSG00000142534	SGCG	YBR048W	RPS11B
PARP4/PEX14	ENSG00000142655	PARP4	YGL153W	PEX14
SUPT20H/RPL11B	ENSG00000142676	SUPT20H	YGR085C	RPL11B
MRPS31/BUD20	ENSG00000142684	MRPS31	YLR074C	BUD20
KPNA3/PSD2	ENSG00000142765	KPNA3	YGR170W	PSD2
FLT1/TAH1	ENSG00000142784	FLT1	YCR060W	TAH1
RGCC/YGK3	ENSG00000142875	RGCC	YOL128C	YGK3
VWA8/GPI8	ENSG00000142892	VWA8	YDR331W	GPI8
DGKH/SMY1	ENSG00000142945	DGKH	YKL079W	SMY1
KATNAL1/KEM1	ENSG00000143006	KATNAL1	YGL173C	KEM1
INTS6/MSN1	ENSG00000143033	INTS6	YOL116W	MSN1
TSC22D1/FAR11	ENSG00000143093	TSC22D1	YNL127W	FAR11
CLN5/PUP2	ENSG00000143106	CLN5	YGR253C	PUP2
OLFM4/URK1	ENSG00000143179	OLFM4	YNR012W	URK1
MSLN/PHO2	ENSG00000143190	MSLN	YDL106C	PHO2
TRADD/TPI1	ENSG00000143198	TRADD	YDR050C	TPI1
HSF4/RPL14A	ENSG00000143314	HSF4	YKL006W	RPL14A
CORO1A/GIC2	ENSG00000143322	CORO1A	YDR309C	GIC2
MAPK3/RGS2	ENSG00000143333	MAPK3	YOR107W	RGS2
PHKB/RAD10	ENSG00000143337	PHKB	YML095C	RAD10
NUTF2/ALR1	ENSG00000143355	NUTF2	YOL130W	ALR1
NUP93/PPX1	ENSG00000143363	NUP93	YHR201C	PPX1
CENPT/PEX19	ENSG00000143367	CENPT	YDL065C	PEX19
TSNAXIP1/PUB1	ENSG00000143368	TSNAXIP1	YNL016W	PUB1
NFAT5/PIK1	ENSG00000143393	NFAT5	YNL267W	PIK1
N4BP1/NCA2	ENSG00000143398	N4BP1	YPR155C	NCA2
CBLN1/HEM12	ENSG00000143412	CBLN1	YDR047W	HEM12
ARL2BP/STR3	ENSG00000143416	ARL2BP	YGL184C	STR3
ZNF423/LAG1	ENSG00000143418	ZNF423	YHL003C	LAG1
CCL22/IGO1	ENSG00000143420	CCL22	YNL157W	IGO1
CCL17/PHO85	ENSG00000143466	CCL17	YPL031C	PHO85
CTCF/TMA64	ENSG00000143486	CTCF	YDR117C	TMA64
ACD/SET5	ENSG00000143499	ACD	YHR207C	SET5
POLR2C/FMP30	ENSG00000143507	POLR2C	YPL103C	FMP30
PARD6A/HAA1	ENSG00000143514	PARD6A	YPR008W	HAA1
ZNF821/ZRT1	ENSG00000143570	ZNF821	YGL255W	ZRT1
MMP15/NTH1	ENSG00000143575	MMP15	YDR001C	NTH1
USB1/RPC17	ENSG00000143578	USB1	YJL011C	RPC17
CCDC113/CYT2	ENSG00000143621	CCDC113	YKL087C	CYT2
NME3/ARP8	ENSG00000143632	NME3	YOR141C	ARP8
PSMD7/YCL047C	ENSG00000143641	PSMD7	YCL047C	YCL047C
VAC14/NDJ1	ENSG00000143669	VAC14	YOL104C	NDJ1
TANGO6/LTP1	ENSG00000143727	TANGO6	YPR073C	LTP1
COG4/ARF1	ENSG00000143761	COG4	YDL192W	ARF1
PLA2G15/ATG23	ENSG00000143776	PLA2G15	YLR431C	ATG23
[truncated: 1,201 more rows]
