# Supplementary material for: Scope and limitations of yeast as a model organism for studying human tissue-specific pathways
Source: BMC Syst Biol. 2015 Dec 29;9:96. doi: 10.1186/s12918-015-0253-0 (PMC4696342; doi:10.1186/s12918-015-0253-0)
Supplement: Additional file 1 — Network alignments. Compressed (*.zip) file containing individual tissue-specific alignments. (ZIP 5181 Kb) [file 12918_2015_253_MOESM1_ESM.zip › alignments/Bone Marrow_AlignGraph_edges.tsv]

First_ortholog_pair	Second_ortholog_pair
CBL/PRD1	SEMA3F/NRP1
MCAM/TFB4	MPO/NAB2
CD4/SPP1	CRLF1/BRX1
CAMK1G/NUG1	BAIAP2L1/ERB1
REST/PKH3	BAIAP2L1/ERB1
GPD2/SDA1	BAIAP2L1/ERB1
TRIOBP/HHT1	CCL26/PAN1
PLEKHA4/ALT2	ARHGAP44/YBR096W
SYT13/PHO4	DNAH9/SES1
F7/HRR25	DNAH9/SES1
PDGFRB/AIR2	DNAH9/SES1
FUBP3/AKL1	PIGQ/UBP5
ELF4/HOC1	TFAP2B/APS2
SMARCE1/ADA2	ZNF207/TAF3
DYRK1B/URA6	LRRC23/PUF3
TIMM50/STM1	YAF2/YPL245W
TRAM2/GFD2	RALBP1/GIS2
KIAA1107/NOP1	RALBP1/GIS2
CHGB/MRD1	RALBP1/GIS2
SLC16A8/APL6	RALBP1/GIS2
UPK3A/GDT1	RALBP1/GIS2
PPP2CB/RPS3	RALBP1/GIS2
GOSR1/ISY1	RALBP1/GIS2
DHX15/CKA2	RALBP1/GIS2
PRMT8/SPT3	RALBP1/GIS2
ENO2/CDC21	RALBP1/GIS2
SOBP/NOP10	RALBP1/GIS2
SF3B1/CKB1	RALBP1/GIS2
CARD10/PEP5	CNTN1/CDC19
MEGF8/CDC55	WWTR1/FCF2
SLC6A12/RPL4A	ATP1A2/TCB3
ERBB3/IDH1	MARCO/HOS1
PTCD1/RPP1A	SYT13/PHO4
NDUFAF5/HHF1	SPAST/REF2
LIPE/PRP40	ERP44/MUD2
HSF4/RPL14A	DEF6/AIP1
FBXO42/INP51	PHF20/YBL107C
NDUFAF5/HHF1	TSSC1/ARP9
HTATSF1/YTA7	TSSC1/ARP9
MEGF8/CDC55	UHRF1/MON1
MLH1/CRN1	CASR/RVS161
GEMIN2/SSA1	CASR/RVS161
NDUFAF5/HHF1	CASR/RVS161
MYH14/SRO9	CASR/RVS161
REEP6/CTR9	EDC4/STP22
ST6GALNAC2/BET1	CDH1/SAR1
CRYBB2P1/SNF1	CDH10/ISW1
GEMIN5/ORC1	ADAM28/MAE1
BAX/SIT4	ADAM28/MAE1
IL2/RPS22B	WDR37/SBP1
UPK1A/MRPL8	R3HDM1/MRPL24
TRIOBP/HHT1	ARID1B/BOI2
PSMC1/CDC42	ARID1B/BOI2
MTAP/RDS3	HEXB/CUS1
WDR18/CKA1	JKAMP/HAS1
C10orf54/CDC48	PTGER3/SHP1
ERLEC1/TUB2	PTPRN/ECM30
CRYBB2P1/SNF1	PITHD1/NRG2
HERC1/SNU13	CDK14/WHI3
LNPEP/RPC19	CAMK2B/RPB5
WWC1/UBP15	ZC3H11A/RGC1
PYGL/NOP12	FLYWCH1/RPA34
NFKB2/CRP1	UNKL/UBI4
MFNG/ERG27	UNKL/UBI4
WNT3/APL2	UNKL/UBI4
RASD1/BEM1	TARBP1/CDC28
MYH14/SRO9	CDK17/CTP1
SMS/REC107	WNK1/MNN9
NCL/YPL071C	COL11A1/BNA6
MAST2/OSH2	TNK2/MYO3
MEGF8/CDC55	TNK2/MYO3
TRIOBP/HHT1	MRPS24/RNA1
SCARF1/MRP7	ELMO2/APA2
CRISP3/RUB1	APPBP2/NTO1
MEGF8/CDC55	U2AF2/RAD27
KLF6/RPN8	CDON/RCK1
POLDIP3/NUT2	CDON/RCK1
NUCKS1/TRM1	TNPO3/YHR080C
MSLN/PHO2	TAF11/ISN1
CRYBB2P1/SNF1	PDIA5/TTI1
KLF6/RPN8	TLE2/NAS6
ING4/CTF18	ME1/POL2
WNT5A/RRB1	ASPM/RIC1
MYH14/SRO9	ELOVL1/ECT1
AFP/RPN11	ARFGEF1/YNL010W
PSME4/GSY2	FECH/CDC15
TIMM50/STM1	EVI5/EXG1
TRIOBP/HHT1	RHOA/TAE1
MYH14/SRO9	RASSF1/MXR1
GSK3B/RVB2	TRPC7/PIH1
SEPHS1/POC4	CLEC2D/POP4
PPP2CB/RPS3	KIAA1107/NOP1
SOBP/NOP10	KIAA1107/NOP1
WDR76/VIP1	WIPI1/PTK2
KMT2B/ATG21	WIPI1/PTK2
CDH23/FPS1	WIPI1/PTK2
SNX17/PSP1	WIPI1/PTK2
ABLIM1/LSM7	PTPN21/YGR066C
ATP13A1/RPL27A	EIF2B3/KGD1
CRYBB2P1/SNF1	RPS6KA2/SPS18
SEL1L3/SMD2	ING3/LSM5
KDM5A/PUP3	TRIB2/PRE8
MEGF8/CDC55	LIMS2/SPG4
MYH14/SRO9	MARK2/HEM3
ESF1/MRP4	TRHDE/RPG1
ARMCX3/CDC24	TRHDE/RPG1
STRADB/RPL23A	PVR/YOL098C
NOP56/SPC110	MCM2/RTS3
GEMIN2/SSA1	SMARCE1/ADA2
MAGOHB/SUB2	SMARCE1/ADA2
SSBP1/PPH22	KDM5A/PUP3
GEMIN2/SSA1	GLI2/DIC1
GEMIN2/SSA1	PPP2R2C/RBG2
MEGF8/CDC55	CA12/ERG13
MIB1/SMX3	PTPLAD1/LUC7
FCER2/LGE1	ACAT1/PRP43
LAMTOR3/HEK2	ZNF638/USV1
MEGF8/CDC55	ADD2/GPM3
INTS10/YEH1	FOSL2/SSB1
KRT18/ROM2	FOSL2/SSB1
PDE10A/KIN2	FOSL2/SSB1
FCN1/PRP3	WDR62/PRP19
XAB2/CDC36	SART3/DHH1
AFP/RPN11	SART3/DHH1
CRTC1/MYO2	MLH1/CRN1
AFP/RPN11	STXBP2/TDH3
SLC29A1/ACT1	NMRK2/INO80
GEMIN2/SSA1	STX7/VID28
MEGF8/CDC55	CPB2/RRT13
ENSG00000096087/BRE2	RSBN1/HHT2
HMGCS1/HTB1	RSBN1/HHT2
SP4/SER3	AFP/RPN11
SLC29A1/ACT1	AFP/RPN11
GSKIP/STE18	COL4A4/CYR1
BMF/HXK1	ZNF506/VPS24
STMN2/RSM25	OPRK1/MRPS18
FLT1/TAH1	GSK3B/RVB2
RLN1/NHP6B	GSK3B/RVB2
FRK/PIN4	GSK3B/RVB2
TRIM38/APS1	GSK3B/RVB2
DGKH/SMY1	P2RX5/RAD26
MIB1/SMX3	FCN1/PRP3
SAMHD1/ARP1	SCAMP1/GAL2
RASD1/BEM1	SEH1L/KAP122
PTCD1/RPP1A	DNAJA1/TCB2
B9D1/TEF1	TRIP6/GLE1
UPK3A/GDT1	CHGB/MRD1
PPP2CB/RPS3	CHGB/MRD1
GSS/SMC2	GEMIN2/SSA1
MYH14/SRO9	GEMIN2/SSA1
UNC5B/UTP22	GEMIN2/SSA1
ING4/CTF18	GEMIN2/SSA1
PPWD1/OM14	GEMIN2/SSA1
MYH14/SRO9	ZNF184/HPA3
MEGF8/CDC55	RAB18/YGL185C
COL20A1/TMA20	TSPAN15/RUP1
TFEC/TRS130	CRKL/GYP6
MYH14/SRO9	ENSG00000100010/PDA1
ANXA13/ERG5	MFNG/ERG27
INTS10/YEH1	MFNG/ERG27
MYH14/SRO9	LGALS1/INP54
GLTSCR2/MED7	POLDIP3/NUT2
PHF12/YPL088W	SBF1/RAS2
PSMA6/YHR020W	SAMM50/TAT1
COL20A1/TMA20	MTHFD1/PWP1
CBL/PRD1	RPS6KA5/SWF1
HTATSF1/YTA7	ARHGAP5/SAS3
MYH14/SRO9	PFDN4/RPS6B
MYH14/SRO9	NDUFAF5/HHF1
TFPI2/ARP7	NDUFAF5/HHF1
UNC5B/UTP22	NDUFAF5/HHF1
C11orf58/MUS81	NDUFAF5/HHF1
MAGOHB/SUB2	NDUFAF5/HHF1
KANSL3/VPS13	NDUFAF5/HHF1
MAPKAPK3/CBF5	BPI/YTM1
MYH14/SRO9	MIB1/SMX3
TPO/SSH1	ATG4A/ORM2
WDR91/KIN3	PLP2/NNF2
RNF7/YDL156W	KATNAL1/KEM1
CBL/PRD1	HCFC1R1/YPS3
USP9Y/NST1	FBXO31/CAF40
GRPEL1/BMH2	BMF/HXK1
NFKBIB/DLT1	MAN2B1/RPS30A
FUBP3/AKL1	FCER2/LGE1
DDX49/LSB1	MYH14/SRO9
ATP13A1/RPL27A	MYH14/SRO9
NCOA7/RPS10B	MYH14/SRO9
MRPS30/ERP1	MYH14/SRO9
WWC1/UBP15	MEGF8/CDC55
ENSG00000109716/MRPL35	UPK1A/MRPL8
ELAVL2/ARC1	FKBP8/FBP26
HOXA13/RPL2A	ATP13A1/RPL27A
SORCS1/RSC1	NCS1/HTZ1
MOGS/YDR266C	SLC6A4/DUS1
SF3B1/CKB1	DHX15/CKA2
CBL/PRD1	PPP6R3/CPR6
PSMD14/STH1	KIAA1377/TAF14
PHACTR1/DIS3	TRPV4/HIT1
KANSL3/VPS13	ING4/CTF18
GRB14/UBC6	FBXO5/FLC2
PSMD14/STH1	ENSG00000112727/HHF2
ABTB1/CSE4	WWC1/UBP15
