# Supplementary material for: Scope and limitations of yeast as a model organism for studying human tissue-specific pathways
Source: BMC Syst Biol. 2015 Dec 29;9:96. doi: 10.1186/s12918-015-0253-0 (PMC4696342; doi:10.1186/s12918-015-0253-0)
Supplement: Additional file 1 — Network alignments. Compressed (*.zip) file containing individual tissue-specific alignments. (ZIP 5181 Kb) [file 12918_2015_253_MOESM1_ESM.zip › alignments/Temporal Lobe_AlignGraph_nodes.tsv]

ID	Human_EnsemblGeneID	Human_Symbol	Yeast_EnsemblGeneID	Yeast_Symbol
TSPAN6/DPM1	ENSG00000000419	TSPAN6	YPR183W	DPM1
DPM1/HAP2	ENSG00000001167	DPM1	YGL237C	HAP2
SCYL3/CTR1	ENSG00000003147	SCYL3	YPR124W	CTR1
FGR/GIS4	ENSG00000003402	FGR	YML006C	GIS4
CFH/NRP1	ENSG00000003756	CFH	YDL167C	NRP1
GCLC/CSM4	ENSG00000004059	GCLC	YPL200W	CSM4
NFYA/FEN1	ENSG00000004399	NFYA	YCR034W	FEN1
SEMA3F/CPR7	ENSG00000004478	SEMA3F	YJR032W	CPR7
CFTR/KIN82	ENSG00000004660	CFTR	YCR091W	KIN82
KRIT1/ACP1	ENSG00000004779	KRIT1	YKL192C	ACP1
RAD52/YGR201C	ENSG00000004838	RAD52	YGR201C	YGR201C
BAD/YDR307W	ENSG00000004866	BAD	YDR307W	YDR307W
CD99/CDC27	ENSG00000004897	CD99	YBL084C	CDC27
AOC1/CYC3	ENSG00000004961	AOC1	YAL039C	CYC3
HECW1/SEN1	ENSG00000005007	HECW1	YLR430W	SEN1
MAD1L1/CDC9	ENSG00000005156	MAD1L1	YDL164C	CDC9
LASP1/TOM70	ENSG00000005175	LASP1	YNL121C	TOM70
M6PR/RET3	ENSG00000005243	M6PR	YPL010W	RET3
ICA1/PST2	ENSG00000005302	ICA1	YDR032C	PST2
ALS2/BDF2	ENSG00000005339	ALS2	YDL070W	BDF2
CASP10/SIA1	ENSG00000005421	CASP10	YOR137C	SIA1
CFLAR/PKP2	ENSG00000005882	CFLAR	YGL059W	PKP2
TFPI/YDR352W	ENSG00000005893	TFPI	YDR352W	YDR352W
RBM5/PGC1	ENSG00000006007	RBM5	YPL206C	PGC1
MTMR7/APL4	ENSG00000006125	MTMR7	YPR029C	APL4
ARF5/THP1	ENSG00000006128	ARF5	YOL072W	THP1
POLDIP2/ADH7	ENSG00000006194	POLDIP2	YCR105W	ADH7
PLXND1/MMS1	ENSG00000006468	PLXND1	YPR164W	MMS1
AK2/LCB5	ENSG00000006530	AK2	YLR260W	LCB5
CD38/YMR010W	ENSG00000006704	CD38	YMR010W	YMR010W
FKBP4/VPS41	ENSG00000006715	FKBP4	YDR080W	VPS41
KDM1A/SKN7	ENSG00000006788	KDM1A	YHR206W	SKN7
CAMKK1/IZH2	ENSG00000006831	CAMKK1	YOL002C	IZH2
RECQL/CMK2	ENSG00000007047	RECQL	YOL016C	CMK2
HSPB6/UTP4	ENSG00000007168	HSPB6	YDR324C	UTP4
ARHGAP33/MET10	ENSG00000007171	ARHGAP33	YFR030W	MET10
NDUFAB1/HXK2	ENSG00000007174	NDUFAB1	YGL253W	HXK2
PDK4/HOF1	ENSG00000007237	PDK4	YMR032W	HOF1
ZMYND10/TRS33	ENSG00000007255	ZMYND10	YOR115C	TRS33
ST7/UTR5	ENSG00000007264	ST7	YEL035C	UTR5
CDC27/FRE7	ENSG00000007952	CDC27	YOL152W	FRE7
SLC4A1/PRE7	ENSG00000008018	SLC4A1	YBL041W	PRE7
CALCR/DPL1	ENSG00000008118	CALCR	YDR294C	DPL1
HCCS/USA1	ENSG00000008130	HCCS	YML029W	USA1
DVL2/YDL176W	ENSG00000008277	DVL2	YDL176W	YDL176W
UPF1/DTR1	ENSG00000008282	UPF1	YBR180W	DTR1
SKAP2/CNL1	ENSG00000008294	SKAP2	YDR357C	CNL1
SLC25A5/NSE5	ENSG00000008300	SLC25A5	YML023C	NSE5
CCDC109B/PHO3	ENSG00000008710	CCDC109B	YBR092C	PHO3
HOXA11/RPS20	ENSG00000008988	HOXA11	YHL015W	RPS20
POLR2J/YBL055C	ENSG00000009335	POLR2J	YBL055C	YBL055C
DHX33/VTA1	ENSG00000009844	DHX33	YLR181C	VTA1
MEOX1/PHD1	ENSG00000009950	MEOX1	YKL043W	PHD1
LIG3/ITC1	ENSG00000009954	LIG3	YGL133W	ITC1
RPAP3/VID30	ENSG00000010017	RPAP3	YGL227W	VID30
ENSG00000005189/MSC7	ENSG00000010030	ENSG00000005189	YHR039C	MSC7
CIAPIN1/SPE4	ENSG00000010165	CIAPIN1	YLR146C	SPE4
FAM214B/ZAP1	ENSG00000010244	FAM214B	YJL056C	ZAP1
COPZ2/COR1	ENSG00000010256	COPZ2	YBL045C	COR1
PRKAR2B/NUD1	ENSG00000010322	PRKAR2B	YOR373W	NUD1
MSL3/PIN3	ENSG00000010671	MSL3	YPR154W	PIN3
CREBBP/BUD14	ENSG00000010810	CREBBP	YAR014C	BUD14
BZRAP1/NDD1	ENSG00000010818	BZRAP1	YOR372C	NDD1
MPO/ELA1	ENSG00000011007	MPO	YNL230C	ELA1
PON1/YNK1	ENSG00000011052	PON1	YKL067W	YNK1
GCFC2/ICT1	ENSG00000011198	GCFC2	YLR099C	ICT1
ABCB4/UTP18	ENSG00000011260	ABCB4	YJL069C	UTP18
SOX8/NAB2	ENSG00000011275	SOX8	YGL122C	NAB2
IBTK/SCW4	ENSG00000011405	IBTK	YGR279C	SCW4
MYCBP2/SKG3	ENSG00000011426	MYCBP2	YLR187W	SKG3
FBXL3/GYP1	ENSG00000011454	FBXL3	YOR070C	GYP1
ITGAL/PPH21	ENSG00000011485	ITGAL	YDL134C	PPH21
PDK2/RPS15	ENSG00000011566	PDK2	YOL040C	RPS15
ITGA3/UBX5	ENSG00000012822	ITGA3	YDR330W	UBX5
LAMP2/IRS4	ENSG00000013016	LAMP2	YKR019C	IRS4
GGNBP2/RET1	ENSG00000013503	GGNBP2	YOR207C	RET1
ITGA2B/NGL2	ENSG00000013523	ITGA2B	YMR285C	NGL2
GDE1/ITT1	ENSG00000013561	GDE1	YML068W	ITT1
C19orf60/PMT6	ENSG00000014216	C19orf60	YGR199W	PMT6
CRLF1/MDH3	ENSG00000014641	CRLF1	YDL078C	MDH3
MAP3K14/MMT1	ENSG00000014824	MAP3K14	YMR177W	MMT1
ABCC8/TMT1	ENSG00000015171	ABCC8	YER175C	TMT1
CCL18/LAS17	ENSG00000015285	CCL18	YOR181W	LAS17
CCL3/MPP6	ENSG00000015479	CCL3	YNR024W	MPP6
SYNRG/BPL1	ENSG00000015592	SYNRG	YDL141W	BPL1
CACNG3/HPF1	ENSG00000016490	CACNG3	YOL155C	HPF1
TMEM132A/PMR1	ENSG00000017260	TMEM132A	YGL167C	PMR1
AP2B1/BEM3	ENSG00000017797	AP2B1	YPL115C	BEM3
TAC1/DLD1	ENSG00000018510	TAC1	YDL174C	DLD1
ZNF263/DRS2	ENSG00000018625	ZNF263	YAL026C	DRS2
CX3CL1/PCD1	ENSG00000020256	CX3CL1	YLR151C	PCD1
SPATA20/YTA6	ENSG00000021574	SPATA20	YPL074W	YTA6
CACNA1G/NUT1	ENSG00000021645	CACNA1G	YGL151W	NUT1
TNFRSF12A/NAM7	ENSG00000021776	TNFRSF12A	YMR080C	NAM7
MAP3K9/CPA1	ENSG00000021826	MAP3K9	YOR303W	CPA1
RALA/DEG1	ENSG00000022267	RALA	YFL001W	DEG1
BAIAP2L1/GPM2	ENSG00000022556	BAIAP2L1	YDL021W	GPM2
ETV1/MAG2	ENSG00000022840	ETV1	YLR427W	MAG2
AGK/PFA4	ENSG00000023041	AGK	YOL003C	PFA4
CCL26/TRX1	ENSG00000023318	CCL26	YLR043C	TRX1
FARP2/HEM1	ENSG00000023330	FARP2	YDR232W	HEM1
USH1C/GRX2	ENSG00000023572	USH1C	YDR513W	GRX2
DBF4/SWD2	ENSG00000023734	DBF4	YKL018W	SWD2
TBXA2R/UBR1	ENSG00000024048	TBXA2R	YGR184C	UBR1
IFRD1/GTR2	ENSG00000025039	IFRD1	YGR163W	GTR2
GTF2IRD1/HSF1	ENSG00000025156	GTF2IRD1	YGL073W	HSF1
PAF1/FAF1	ENSG00000025293	PAF1	YIL019W	FAF1
VPS41/GAL80	ENSG00000025434	VPS41	YML051W	GAL80
ARHGAP44/PPT1	ENSG00000025772	ARHGAP44	YGR123C	PPT1
ELAC2/SEC63	ENSG00000025796	ELAC2	YOR254C	SEC63
SCIN/SRP1	ENSG00000025800	SCIN	YNL189W	SRP1
MYH13/KEL1	ENSG00000026025	MYH13	YHR158C	KEL1
ADIPOR2/RAD3	ENSG00000026036	ADIPOR2	YER171W	RAD3
UPP2/YCR023C	ENSG00000026103	UPP2	YCR023C	YCR023C
MARK4/PEX25	ENSG00000028203	MARK4	YPL112C	PEX25
PAFAH1B1/VPS5	ENSG00000028528	PAFAH1B1	YOR069W	VPS5
NOS2/DSE3	ENSG00000029639	NOS2	YOR264W	DSE3
DNAH9/YHR078W	ENSG00000029725	DNAH9	YHR078W	YHR078W
GAS7/SNF11	ENSG00000030304	GAS7	YDR073W	SNF11
TRAPPC6A/AIM43	ENSG00000031691	TRAPPC6A	YPL099C	AIM43
MATK/SES1	ENSG00000031698	MATK	YDR023W	SES1
CD79B/WTM2	ENSG00000032389	CD79B	YOR229W	WTM2
SCN4A/ACK1	ENSG00000032742	SCN4A	YDL203C	ACK1
PAX6/CUS1	ENSG00000033030	PAX6	YMR240C	CUS1
RHBDF1/ARB1	ENSG00000033050	RHBDF1	YER036C	ARB1
LUC7L/VPH1	ENSG00000033627	LUC7L	YOR270C	VPH1
BAIAP3/NFI1	ENSG00000033800	BAIAP3	YOR156C	NFI1
PIGQ/BOR1	ENSG00000033867	PIGQ	YNL275W	BOR1
TEAD3/SCH9	ENSG00000034152	TEAD3	YHR205W	SCH9
SELE/PEX3	ENSG00000034693	SELE	YDR329C	PEX3
DNAJC11/ADE12	ENSG00000035687	DNAJC11	YNL220W	ADE12
MYLIP/RAD34	ENSG00000035720	MYLIP	YDR314C	RAD34
NOX1/RFC1	ENSG00000035928	NOX1	YOR217W	RFC1
E2F2/RTT101	ENSG00000036257	E2F2	YJL047C	RTT101
PSMB1/SUL2	ENSG00000036448	PSMB1	YLR092W	SUL2
SYN1/UBP7	ENSG00000036672	SYN1	YIL156W	UBP7
JARID2/MDS3	ENSG00000037637	JARID2	YGL197W	MDS3
CAMK1G/TRM8	ENSG00000037897	CAMK1G	YDL201W	TRM8
CDK11A/AYR1	ENSG00000038274	CDK11A	YIL124W	AYR1
NADK/YNL193W	ENSG00000038382	NADK	YNL193W	YNL193W
TFAP2B/YLR413W	ENSG00000038427	TFAP2B	YLR413W	YLR413W
CYTH3/BRR2	ENSG00000039123	CYTH3	YER172C	BRR2
ADAM22/GDE1	ENSG00000039560	ADAM22	YPL110C	GDE1
SYPL1/PRE9	ENSG00000041357	SYPL1	YGR135W	PRE9
SPAG9/MOD5	ENSG00000041515	SPAG9	YOR274W	MOD5
CELSR3/NUG1	ENSG00000041802	CELSR3	YER006W	NUG1
MGST1/APS2	ENSG00000042753	MGST1	YJR058C	APS2
CRY1/FHN1	ENSG00000042832	CRY1	YGR131W	FHN1
NFIX/DCN1	ENSG00000043093	NFIX	YLR128W	DCN1
MMP25/RDL1	ENSG00000043143	MMP25	YOR285W	RDL1
IL32/SCM3	ENSG00000044115	IL32	YDL139C	SCM3
PKD1/YJR030C	ENSG00000044446	PKD1	YJR030C	YJR030C
MAPK8IP2/PAC1	ENSG00000047056	MAPK8IP2	YOR269W	PAC1
MED24/VMA13	ENSG00000047249	MED24	YPR036W	VMA13
SEC62/MLP1	ENSG00000047410	SEC62	YKR095W	MLP1
RPS20/FET5	ENSG00000047457	RPS20	YFL041W	FET5
CSDE1/RPO41	ENSG00000047579	CSDE1	YFL036W	RPO41
UBE3C/CSG2	ENSG00000047936	UBE3C	YBR036C	CSG2
REV3L/RSM10	ENSG00000048544	REV3L	YDR041W	RSM10
PAX7/RBS1	ENSG00000048991	PAX7	YDL189W	RBS1
MASP2/YKT6	ENSG00000049245	MASP2	YKL196C	YKT6
TRAF3IP3/YMR244W	ENSG00000049323	TRAF3IP3	YMR244W	YMR244W
POMT2/RSP5	ENSG00000049759	POMT2	YER125W	RSP5
VTA1/WBP1	ENSG00000049860	VTA1	YEL002C	WBP1
MLXIPL/YLR257W	ENSG00000050405	MLXIPL	YLR257W	YLR257W
BAZ1B/NAM2	ENSG00000050748	BAZ1B	YLR382C	NAM2
RANBP9/HSE1	ENSG00000050820	RANBP9	YHL002W	HSE1
ETV7/PER33	ENSG00000051108	ETV7	YLR064W	PER33
SPRTN/RAD51	ENSG00000051180	SPRTN	YER095W	RAD51
METTL13/SLH1	ENSG00000051341	METTL13	YGR271W	SLH1
ZNF207/CKI1	ENSG00000051382	ZNF207	YLR133W	CKI1
UQCRC1/CDC40	ENSG00000051596	UQCRC1	YDR364C	CDC40
CD9/BUD3	ENSG00000052126	CD9	YCL014W	BUD3
NCAPD2/TAF3	ENSG00000052723	NCAPD2	YPL011C	TAF3
IFFO1/RRP12	ENSG00000052749	IFFO1	YPL012W	RRP12
GIPR/ERG25	ENSG00000052802	GIPR	YGR060W	ERG25
NISCH/APD1	ENSG00000052841	NISCH	YBR151W	APD1
STAB1/SOD2	ENSG00000053254	STAB1	YHR008C	SOD2
FUZ/AAD10	ENSG00000053371	FUZ	YJR155W	AAD10
PRSS3/USE1	ENSG00000053501	PRSS3	YGL098W	USE1
CD4/BET3	ENSG00000054116	CD4	YKR068C	BET3
LRRC23/CDC53	ENSG00000055130	LRRC23	YDL132W	CDC53
BTK/PEX11	ENSG00000055163	BTK	YOL147C	PEX11
HFE/UBX2	ENSG00000055208	HFE	YML013W	UBX2
SCMH1/PUF3	ENSG00000055917	SCMH1	YLL013C	PUF3
FYN/YDR114C	ENSG00000056558	FYN	YDR114C	YDR114C
HIVEP2/GLG2	ENSG00000056998	HIVEP2	YJL137C	GLG2
TCEB3/MSH6	ENSG00000057468	TCEB3	YDR097C	MSH6
LYPLA2/GDI1	ENSG00000057608	LYPLA2	YER136W	GDI1
NME2/ATG5	ENSG00000057663	NME2	YPL149W	ATG5
APBA3/ERG11	ENSG00000058056	APBA3	YHR007C	ERG11
MKS1/RPC37	ENSG00000058600	MKS1	YKR025W	RPC37
ABHD5/ENA5	ENSG00000058668	ABHD5	YDR038C	ENA5
KAL1/TRM3	ENSG00000059588	KAL1	YDL112W	TRM3
AKAP8L/YAK1	ENSG00000059758	AKAP8L	YJL141C	YAK1
UTP18/XDJ1	ENSG00000059769	UTP18	YLR090W	XDJ1
RNF216/PSR2	ENSG00000060069	RNF216	YLR019W	PSR2
TTC19/YLR312C	ENSG00000060237	TTC19	YLR312C	YLR312C
PTBP1/CDC13	ENSG00000060558	PTBP1	YDL220C	CDC13
DPF1/ERB1	ENSG00000060688	DPF1	YMR049C	ERB1
SYT7/FMP37	ENSG00000060762	SYT7	YGL080W	FMP37
PIK3C2A/POT1	ENSG00000060971	PIK3C2A	YIL160C	POT1
PLAUR/BAT2	ENSG00000060982	PLAUR	YJR148W	BAT2
ANLN/SDH4	ENSG00000061794	ANLN	YDR178W	SDH4
WIZ/AIF1	ENSG00000062096	WIZ	YNR074C	AIF1
RABGAP1/RSN1	ENSG00000062598	RABGAP1	YMR266W	RSN1
DCN/RKM2	ENSG00000063046	DCN	YDR198C	RKM2
PPP5C/RPL18B	ENSG00000063177	PPP5C	YNL301C	RPL18B
MAP4K3/NOP13	ENSG00000063244	MAP4K3	YNL175C	NOP13
ZBTB32/ENT1	ENSG00000063245	ZBTB32	YDL161W	ENT1
TYROBP/YIL165C	ENSG00000063438	TYROBP	YIL165C	YIL165C
GABRA3/GLO2	ENSG00000063854	GABRA3	YDR272W	GLO2
BRCA1/YAF9	ENSG00000063978	BRCA1	YNL107W	YAF9
ERCC1/NUP85	ENSG00000064012	ERCC1	YJR042W	NUP85
CD22/ATG33	ENSG00000064309	CD22	YLR356W	ATG33
SEMA3B/TAF2	ENSG00000064313	SEMA3B	YCR042C	TAF2
MBTPS2/MTR10	ENSG00000064419	MBTPS2	YOR160W	MTR10
LTF/PXR1	ENSG00000064607	LTF	YGR280C	PXR1
NR1H4/YBR235W	ENSG00000064651	NR1H4	YBR235W	YBR235W
ALOX5/YIG1	ENSG00000064666	ALOX5	YPL201C	YIG1
CALCOCO1/TIF2	ENSG00000064703	CALCOCO1	YJL138C	TIF2
UBR7/MLH2	ENSG00000064933	UBR7	YLR035C	MLH2
MAP4K5/NTG2	ENSG00000065057	MAP4K5	YOL043C	NTG2
EHD3/GPA1	ENSG00000065135	EHD3	YHR005C	GPA1
PSMC4/PSE1	ENSG00000065150	PSMC4	YMR308C	PSE1
CLDN11/CAR2	ENSG00000065154	CLDN11	YLR438W	CAR2
MVP/PWP2	ENSG00000065183	MVP	YCR057C	PWP2
NUB1/PRR2	ENSG00000065243	NUB1	YDL214C	PRR2
CLK1/LAC1	ENSG00000065308	CLK1	YKL008C	LAC1
ENSG00000013455/SLM5	ENSG00000065427	ENSG00000013455	YCR024C	SLM5
POLR3B/HSL1	ENSG00000065534	POLR3B	YKL101W	HSL1
ANGEL1/RLP7	ENSG00000065559	ANGEL1	YNL002C	RLP7
RNF14/ENT3	ENSG00000065609	RNF14	YJR125C	ENT3
DDX11/ISR1	ENSG00000065613	DDX11	YPR106W	ISR1
CD6/UTP13	ENSG00000065717	CD6	YLR222C	UTP13
TACC3/RGI2	ENSG00000065809	TACC3	YIL057C	RGI2
UFL1/MAE1	ENSG00000065833	UFL1	YKL029C	MAE1
POLA2/YBR141C	ENSG00000065882	POLA2	YBR141C	YBR141C
CAPN1/YPL245W	ENSG00000065883	CAPN1	YPL245W	YPL245W
ACPP/FHL1	ENSG00000065970	ACPP	YPR104C	FHL1
MDH1/RTS1	ENSG00000066027	MDH1	YOR014W	RTS1
SLC30A9/SEY1	ENSG00000066032	SLC30A9	YOR165W	SEY1
MTMR11/SNF12	ENSG00000066117	MTMR11	YNR023W	SNF12
CCDC88C/RPH1	ENSG00000066135	CCDC88C	YER169W	RPH1
YAF2/HAP5	ENSG00000066136	YAF2	YOR358W	HAP5
ZMYND11/FOB1	ENSG00000066422	ZMYND11	YDR110W	FOB1
WAS/SGA1	ENSG00000066427	WAS	YIL099W	SGA1
DPEP1/BFR1	ENSG00000066455	DPEP1	YOR198C	BFR1
BID/DUO1	ENSG00000066629	BID	YGL061C	DUO1
MATR3/SEC7	ENSG00000066777	MATR3	YDR170C	SEC7
RGPD5/HEM15	ENSG00000066926	RGPD5	YOR176W	HEM15
STMN4/DPP1	ENSG00000067113	STMN4	YDR284C	DPP1
NUDCD3/LAG1	ENSG00000067167	NUDCD3	YHL003C	LAG1
ISL1/GIS2	ENSG00000067182	ISL1	YNL255C	GIS2
IL20RA/EEB1	ENSG00000067191	IL20RA	YPL095C	EEB1
CLCA1/CDC19	ENSG00000067225	CLCA1	YAL038W	CDC19
ATP2C1/FCF2	ENSG00000067334	ATP2C1	YLR051C	FCF2
SRCIN1/NUP100	ENSG00000067445	SRCIN1	YKL068W	NUP100
IGF1/RHO1	ENSG00000067560	IGF1	YPR165W	RHO1
RALBP1/TCB3	ENSG00000067715	RALBP1	YML072C	TCB3
RUFY3/PKP1	ENSG00000067992	RUFY3	YIL042C	PKP1
CNTN1/HOS2	ENSG00000068024	CNTN1	YGL194C	HOS2
WWTR1/RAD53	ENSG00000068078	WWTR1	YPL153C	RAD53
AGPS/PHO4	ENSG00000068323	AGPS	YFR034C	PHO4
ATP1A2/SPP2	ENSG00000068394	ATP1A2	YOR148C	SPP2
TTC27/TRM7	ENSG00000068438	TTC27	YBR061C	TRM7
MARCO/KRE28	ENSG00000068793	MARCO	YDR532C	KRE28
SYT13/SIR2	ENSG00000068903	SYT13	YDL042C	SIR2
SNAI2/GLT1	ENSG00000069248	SNAI2	YDL171C	GLT1
CD74/VPS35	ENSG00000069329	CD74	YJL154C	VPS35
HGF/YDJ1	ENSG00000069345	HGF	YNL064C	YDJ1
ZRANB1/YPL088W	ENSG00000069424	ZRANB1	YPL088W	YPL088W
NCDN/YBT1	ENSG00000069431	NCDN	YLL048C	YBT1
ZFP64/YEN1	ENSG00000069712	ZFP64	YER041W	YEN1
MNAT1/CDD1	ENSG00000069764	MNAT1	YLR245C	CDD1
SAMD4A/REF2	ENSG00000069849	SAMD4A	YDR195W	REF2
RUNX3/HUL5	ENSG00000069869	RUNX3	YGL141W	HUL5
MRE11A/MTC5	ENSG00000069966	MRE11A	YDR128W	MTC5
PLEKHB1/UFD1	ENSG00000070010	PLEKHB1	YGR048W	UFD1
SERPINB1/NOP14	ENSG00000070019	SERPINB1	YDL148C	NOP14
SPAST/IKI3	ENSG00000070061	SPAST	YLR384C	IKI3
ENSG00000021602/PFY1	ENSG00000070087	ENSG00000021602	YOR122C	PFY1
NRXN3/UIP3	ENSG00000070159	NRXN3	YAR027W	UIP3
AQR/NIC96	ENSG00000070182	AQR	YFR002W	NIC96
CPS1/ERO1	ENSG00000070371	CPS1	YML130C	ERO1
C8B/ATG16	ENSG00000070444	C8B	YMR159C	ATG16
FHL1/POL4	ENSG00000070501	FHL1	YCR014C	POL4
RTFDC1/ASN1	ENSG00000070669	RTFDC1	YPR145W	ASN1
GABRA1/KAR2	ENSG00000070718	GABRA1	YJL034W	KAR2
NLRP2/MUD2	ENSG00000070756	NLRP2	YKL074C	MUD2
RNF10/RPA190	ENSG00000070761	RNF10	YOR341W	RPA190
ZDHHC6/CKA1	ENSG00000070770	ZDHHC6	YIL035C	CKA1
RNH1/GCD6	ENSG00000070785	RNH1	YDR211W	GCD6
NDUFS1/RHO4	ENSG00000070831	NDUFS1	YKR055W	RHO4
RB1CC1/OSH3	ENSG00000070882	RB1CC1	YHR073W	OSH3
ERP44/PUT4	ENSG00000070915	ERP44	YOR348C	PUT4
ALAS1/PMA1	ENSG00000070961	ALAS1	YGL008C	PMA1
BIRC3/GSH2	ENSG00000071051	BIRC3	YOL049W	GSH2
AKAP11/AIP1	ENSG00000071127	AKAP11	YMR092C	AIP1
GLRX2/CAK1	ENSG00000071242	GLRX2	YFL029C	CAK1
SNAPC1/YNG2	ENSG00000071243	SNAPC1	YHR090C	YNG2
STRAP/BUD23	ENSG00000071462	STRAP	YCR047C	BUD23
ABCC2/HRD3	ENSG00000071537	ABCC2	YLR207W	HRD3
DEF6/AFG2	ENSG00000071539	DEF6	YLR397C	AFG2
PLEKHO1/ULS1	ENSG00000071794	PLEKHO1	YOR191W	ULS1
GCLM/TSR4	ENSG00000071994	GCLM	YOL022C	TSR4
UBR2/PTK2	ENSG00000072062	UBR2	YJR059W	PTK2
EHD2/YBL107C	ENSG00000072110	EHD2	YBL107C	YBL107C
RRAGD/VPS70	ENSG00000072133	RRAGD	YJR126C	VPS70
HSF2/ENT2	ENSG00000072134	HSF2	YLR206W	ENT2
PHF20/SIW14	ENSG00000072135	PHF20	YNL032W	SIW14
NR1H3/TRE1	ENSG00000072274	NR1H3	YPL176C	TRE1
NCAPH2/YVC1	ENSG00000072315	NCAPH2	YOR087W	YVC1
TOMM34/PEX4	ENSG00000072401	TOMM34	YGR133W	PEX4
SEC63/GUK1	ENSG00000072415	SEC63	YDR454C	GUK1
KPNA6/IMG1	ENSG00000072609	KPNA6	YCR046C	IMG1
VIM/DBP1	ENSG00000072682	VIM	YPL119C	DBP1
RTEL1-TNFRSF6B/MRPL8	ENSG00000072778	RTEL1-TNFRSF6B	YJL063C	MRPL8
FAS/ELP2	ENSG00000072803	FAS	YGR200C	ELP2
CD44/YSP1	ENSG00000072818	CD44	YHR155W	YSP1
KCNG1/RRP4	ENSG00000072832	KCNG1	YHR069C	RRP4
SLAMF7/APM1	ENSG00000072958	SLAMF7	YPL259C	APM1
MIPEP/SEC2	ENSG00000073009	MIPEP	YNL272C	SEC2
PRKCH/MCM2	ENSG00000073111	PRKCH	YBL023C	MCM2
INSRR/ECM5	ENSG00000073614	INSRR	YMR176W	ECM5
IFNGR1/SPT20	ENSG00000073711	IFNGR1	YOL148C	SPT20
SH2D2A/STE6	ENSG00000073734	SH2D2A	YKL209C	STE6
TNFRSF1B/YAP1802	ENSG00000073921	TNFRSF1B	YGR241C	YAP1802
VEZT/SEC18	ENSG00000073969	VEZT	YBR080C	SEC18
POU2F2/RSF2	ENSG00000074047	POU2F2	YJR127C	RSF2
SNX1/YJU3	ENSG00000074416	SNX1	YKL094W	YJU3
TBPL1/NPR1	ENSG00000074590	TBPL1	YNL183C	NPR1
ARNTL2/OPY1	ENSG00000074706	ARNTL2	YBR129C	OPY1
BCLAF1/DOC1	ENSG00000074755	BCLAF1	YGL240W	DOC1
ANK1/ENO2	ENSG00000074800	ANK1	YHR174W	ENO2
TFB1M/SLN1	ENSG00000074964	TFB1M	YIL147C	SLN1
RABEP1/MNS1	ENSG00000074966	RABEP1	YJR131W	MNS1
HMGB3/ARP6	ENSG00000075089	HMGB3	YLR085C	ARP6
NUP160/TIF4632	ENSG00000075151	NUP160	YGL049C	TIF4632
BAK1/SEC13	ENSG00000075188	BAK1	YLR208W	SEC13
MUSK/CTT1	ENSG00000075213	MUSK	YGR088W	CTT1
IKZF2/RAX2	ENSG00000075223	IKZF2	YLR084C	RAX2
GRN/ERG10	ENSG00000075239	GRN	YPL028W	ERG10
ARHGAP31/YNL095C	ENSG00000075292	ARHGAP31	YNL095C	YNL095C
NR2E3/ATG1	ENSG00000075413	NR2E3	YGL180W	ATG1
CENPQ/TAO3	ENSG00000075539	CENPQ	YIL129C	TAO3
SARS/ARP7	ENSG00000075624	SARS	YPR034W	ARP7
RANBP3/MRPL15	ENSG00000075651	RANBP3	YLR312W-A	MRPL15
ARID4A/YNL046W	ENSG00000075711	ARID4A	YNL046W	YNL046W
TSSC1/VPS21	ENSG00000075785	TSSC1	YOR089C	VPS21
ENSG00000032514/PRP39	ENSG00000075856	ENSG00000032514	YML046W	PRP39
IFT88/BEM2	ENSG00000075884	IFT88	YER155C	BEM2
ZCCHC8/RRP42	ENSG00000075914	ZCCHC8	YDL111C	RRP42
ABCF2/TAF13	ENSG00000075945	ABCF2	YML098W	TAF13
LRRC7/MCM6	ENSG00000076003	LRRC7	YGL201C	MCM6
UBA6/REX2	ENSG00000076043	UBA6	YLR059C	REX2
GAB2/YIL077C	ENSG00000076053	GAB2	YIL077C	YIL077C
ATP6V0A1/MLH1	ENSG00000076242	ATP6V0A1	YMR167W	MLH1
PIAS1/UNG1	ENSG00000076248	PIAS1	YML021C	UNG1
SLC4A7/MVB12	ENSG00000076344	SLC4A7	YGR206W	MVB12
APBA2/PYC1	ENSG00000076555	APBA2	YGL062W	PYC1
UHRF1/MON1	ENSG00000076685	UHRF1	YGL124C	MON1
MAP2K3/ROM1	ENSG00000076928	MAP2K3	YGR070W	ROM1
TMSB10/ERV1	ENSG00000076984	TMSB10	YGR029W	ERV1
RNF19A/NRK1	ENSG00000077009	RNF19A	YNL129W	NRK1
PEX3/COS12	ENSG00000077063	PEX3	YGL263W	COS12
GABARAPL2/TOP2	ENSG00000077097	GABARAPL2	YNL088W	TOP2
MYOC/SKP2	ENSG00000077235	MYOC	YNL311C	SKP2
SH3YL1/UBP1	ENSG00000077254	SH3YL1	YDL122W	UBP1
VCL/MSL1	ENSG00000077312	VCL	YIR009W	MSL1
DAPK2/SKI6	ENSG00000077348	DAPK2	YGR195W	SKI6
NSMAF/HST2	ENSG00000077463	NSMAF	YPL015C	HST2
ADSS/CUR1	ENSG00000077522	ADSS	YPR158W	CUR1
STAP1/CAP2	ENSG00000077549	STAP1	YIL034C	CAP2
TIMP2/SNT2	ENSG00000077684	TIMP2	YGL131C	SNT2
RFC1/UBC11	ENSG00000077721	RFC1	YOR339C	UBC11
CUL3/KSS1	ENSG00000077782	CUL3	YGR040W	KSS1
MYOM2/SIZ1	ENSG00000078043	MYOM2	YDR409W	SIZ1
OTC/HOG1	ENSG00000078061	OTC	YLR113W	HOG1
USP2/DUR1,2	ENSG00000078070	USP2	YBR208C	DUR1,2
CASR/DRE2	ENSG00000078114	CASR	YKR071C	DRE2
TUBG2/UBC1	ENSG00000078140	TUBG2	YDR177W	UBC1
RPL26L1/INP51	ENSG00000078269	RPL26L1	YIL002C	INP51
FLT4/CHA4	ENSG00000078304	FLT4	YLR098C	CHA4
NSUN2/PET54	ENSG00000078328	NSUN2	YGR222W	PET54
FBXO42/TUP1	ENSG00000078369	FBXO42	YCR084C	TUP1
MRI1/STE23	ENSG00000078618	MRI1	YLR389C	STE23
METTL1/POR1	ENSG00000078668	METTL1	YNL055C	POR1
HOXC8/CST6	ENSG00000078674	HOXC8	YIL036W	CST6
AGA/MET13	ENSG00000078747	AGA	YGL125W	MET13
ENSG00000038102/INN1	ENSG00000078902	ENSG00000038102	YNL152W	INN1
PI4K2B/STP22	ENSG00000078967	PI4K2B	YCL008C	STP22
MAT2B/YKU80	ENSG00000079246	MAT2B	YMR106C	YKU80
TLL1/CBK1	ENSG00000079277	TLL1	YNL161W	CBK1
EDC4/REX3	ENSG00000079313	EDC4	YLR107W	REX3
TRIO/MRP49	ENSG00000079332	TRIO	YKL167C	MRP49
VCAN/RGT2	ENSG00000079393	VCAN	YDL138W	RGT2
MSR1/ERG9	ENSG00000079459	MSR1	YHR190W	ERG9
CDH1/PGM2	ENSG00000079739	CDH1	YMR105C	PGM2
SKIV2L2/SUB2	ENSG00000079785	SKIV2L2	YDL084W	SUB2
DNAH5/HAL1	ENSG00000079819	DNAH5	YPR005C	HAL1
ZFYVE16/TCB2	ENSG00000079841	ZFYVE16	YNL087W	TCB2
C6/VAM3	ENSG00000079950	C6	YOR106W	VAM3
RAI14/CIT2	ENSG00000080298	RAI14	YCR005C	CIT2
SOX30/YEA4	ENSG00000080493	SOX30	YEL004W	YEA4
PNKP/MOT1	ENSG00000080503	PNKP	YPL082C	MOT1
SPDL1/IRC6	ENSG00000080561	SPDL1	YFR043C	IRC6
STAU2/SWR1	ENSG00000080603	STAU2	YDR334W	SWR1
RTN4R/PUF6	ENSG00000080608	RTN4R	YDR496C	PUF6
PHF23/MOT2	ENSG00000080802	PHF23	YER068W	MOT2
CDH10/HEM13	ENSG00000080819	CDH10	YDR044W	HEM13
INPP4A/TFG2	ENSG00000080823	INPP4A	YGR005C	TFG2
RAB27B/PHO84	ENSG00000081019	RAB27B	YML123C	PHO84
PSMA4/PCL7	ENSG00000081087	PSMA4	YIL050W	PCL7
MYO16/STE12	ENSG00000081189	MYO16	YHR084W	STE12
LSG1/YKL027W	ENSG00000081307	LSG1	YKL027W	YKL027W
PARP3/RPA12	ENSG00000081386	PARP3	YJR063W	RPA12
TNC/PDE1	ENSG00000081803	TNC	YGL248W	PDE1
TDP1/TRI1	ENSG00000082014	TDP1	YMR233W	TRI1
MED17/PMD1	ENSG00000082397	MED17	YER132C	PMD1
CAPG/YDL180W	ENSG00000082438	CAPG	YDL180W	YDL180W
AP2S1/MED4	ENSG00000082512	AP2S1	YOR174W	MED4
USH2A/MRPL22	ENSG00000082515	USH2A	YNL177C	MRPL22
ZPBP/SWD3	ENSG00000082516	ZPBP	YBR175W	SWD3
TG/TMS1	ENSG00000082556	TG	YDR105C	TMS1
ADAM28/YCK1	ENSG00000082701	ADAM28	YHR135C	YCK1
BARX2/YLR156W	ENSG00000082781	BARX2	YLR156W	YLR156W
DCUN1D1/ATG11	ENSG00000082805	DCUN1D1	YPR049C	ATG11
PHF15/CRM1	ENSG00000082898	PHF15	YGR218W	CRM1
ZIC2/MET22	ENSG00000083290	ZIC2	YOL064C	MET22
LCP2/KAP104	ENSG00000083312	LCP2	YBR017C	KAP104
TRIT1/AI5_BETA	ENSG00000083454	TRIT1	Q0075	AI5_BETA
ADRB1/YMR018W	ENSG00000083457	ADRB1	YMR018W	YMR018W
ENSG00000043822/GIP4	ENSG00000083799	ENSG00000043822	YAL031C	GIP4
GUCA2B/RPS5	ENSG00000083845	GUCA2B	YJR123W	RPS5
CUL7/APT2	ENSG00000083857	CUL7	YDR441C	APT2
CTNNA1/SLZ1	ENSG00000083896	CTNNA1	YNL196C	SLZ1
PHKA2/SBP1	ENSG00000084072	PHKA2	YHL034C	SBP1
EPHA3/STE24	ENSG00000084073	EPHA3	YJR117W	STE24
HSPA5/TIF34	ENSG00000084623	HSPA5	YMR146C	TIF34
DSG2/SMC3	ENSG00000084674	DSG2	YJL074C	SMC3
GEMIN8/PEX1	ENSG00000084731	GEMIN8	YKL197C	PEX1
OFD1/YKR018C	ENSG00000084754	OFD1	YKR018C	YKR018C
PREX2/UBX4	ENSG00000084764	PREX2	YMR067C	UBX4
WDR37/CGR1	ENSG00000085063	WDR37	YGL029W	CGR1
YTHDC2/RAD54	ENSG00000085224	YTHDC2	YGL163C	RAD54
CTPS2/HSP26	ENSG00000085382	CTPS2	YBR072W	HSP26
ATP6V1H/SEH1	ENSG00000085415	ATP6V1H	YGL100W	SEH1
POLR2B/CTS2	ENSG00000085465	POLR2B	YDR371W	CTS2
TPR/SSK2	ENSG00000085511	TPR	YNR031C	SSK2
CP/MDL1	ENSG00000085563	CP	YLR188W	MDL1
DTNBP1/GRE3	ENSG00000085662	DTNBP1	YHR104W	GRE3
XK/IML2	ENSG00000085831	XK	YJL082W	IML2
ARHGAP6/PAN1	ENSG00000085832	ARHGAP6	YIR006C	PAN1
MAP4/CTF19	ENSG00000085871	MAP4	YPL018W	CTF19
GOPC/SQS1	ENSG00000085872	GOPC	YNL224C	SQS1
ROS1/MDJ1	ENSG00000086061	ROS1	YFL016C	MDJ1
HDAC9/VPS20	ENSG00000086065	HDAC9	YMR077C	VPS20
RRM2B/FAP1	ENSG00000086102	RRM2B	YNL023C	FAP1
TNFRSF17/DIM1	ENSG00000086189	TNFRSF17	YPL266W	DIM1
LMO3/KAP120	ENSG00000086200	LMO3	YPL125W	KAP120
MRPS10/MRPL24	ENSG00000086504	MRPS10	YMR193W	MRPL24
GUCA1A/CIN5	ENSG00000086548	GUCA1A	YOR028C	CIN5
RSF1/CWC2	ENSG00000086589	RSF1	YDL209C	CWC2
VPS13D/EMP24	ENSG00000086598	VPS13D	YGL200C	EMP24
CELF2/PPH3	ENSG00000086717	CELF2	YDR075W	PPH3
R3HDM1/TOM1	ENSG00000086758	R3HDM1	YDR457W	TOM1
COL9A2/ALG9	ENSG00000086848	COL9A2	YNL219C	ALG9
KITLG/FRE1	ENSG00000086991	KITLG	YLR214W	FRE1
ERCC8/VPS68	ENSG00000087008	ERCC8	YOL129W	VPS68
VAMP3/SPS19	ENSG00000087076	VAMP3	YNL202W	SPS19
PER3/SGF11	ENSG00000087152	PER3	YPL047W	SGF11
UTS2/ISA1	ENSG00000087206	UTS2	YLL027W	ISA1
TNFRSF9/ATP18	ENSG00000087245	TNFRSF9	YML081C-A	ATP18
EPN3/TPA1	ENSG00000087263	EPN3	YER049W	TPA1
LTBP1/APA1	ENSG00000087266	LTBP1	YCL050C	APA1
RCN1/CDC50	ENSG00000087274	RCN1	YCR094W	CDC50
ELN/EST1	ENSG00000087338	ELN	YLR233C	EST1
RFC2/VPS1	ENSG00000087470	RFC2	YKR001C	VPS1
ARID1B/GDS1	ENSG00000088179	ARID1B	YOR355W	GDS1
NEDD4L/HAS1	ENSG00000088205	NEDD4L	YMR290C	HAS1
FOXP3/RPS2	ENSG00000088247	FOXP3	YGL123W	RPS2
HEXB/SFK1	ENSG00000088305	HEXB	YKL051W	SFK1
JKAMP/REI1	ENSG00000088367	JKAMP	YBR267W	REI1
DKK3/YLR422W	ENSG00000088538	DKK3	YLR422W	YLR422W
ARHGEF5/FPR1	ENSG00000088832	ARHGEF5	YNL135C	FPR1
NFE2L3/SHP1	ENSG00000088833	NFE2L3	YBL058W	SHP1
LIMA1/DYN2	ENSG00000088986	LIMA1	YDR424C	DYN2
SLC4A8/VAC7	ENSG00000088992	SLC4A8	YNL054W	VAC7
PTGER3/YKR078W	ENSG00000089006	PTGER3	YKR078W	YKR078W
MAPK9/RPL6A	ENSG00000089009	MAPK9	YML073C	RPL6A
COL23A1/ESF1	ENSG00000089048	COL23A1	YDR365C	ESF1
BCAR1/APC5	ENSG00000089053	BCAR1	YOR249C	APC5
FAM160A2/GRR1	ENSG00000089094	FAM160A2	YJR090C	GRR1
HERPUD1/GCN1	ENSG00000089154	HERPUD1	YGL195W	GCN1
HOMER3/PXL1	ENSG00000089159	HOMER3	YKR090W	PXL1
RAD51/YLR179C	ENSG00000089220	RAD51	YLR179C	YLR179C
POLQ/NCP1	ENSG00000089250	POLQ	YHR042W	NCP1
PIK3CB/HRB1	ENSG00000089280	PIK3CB	YNL004W	HRB1
ENSG00000051415/TAP42	ENSG00000089289	ENSG00000051415	YMR028W	TAP42
CYBA/ROT2	ENSG00000089597	CYBA	YBR229C	ROT2
THOC3/BIR1	ENSG00000089685	THOC3	YJR089W	BIR1
HEBP2/MAK5	ENSG00000089737	HEBP2	YBR142W	MAK5
PLEKHA5/YLL056C	ENSG00000090013	PLEKHA5	YLL056C	YLL056C
PRSS8/LCB1	ENSG00000090054	PRSS8	YMR296C	LCB1
SIKE1/PAP1	ENSG00000090060	SIKE1	YKR002W	PAP1
RRP12/AIM20	ENSG00000090104	RRP12	YIL158W	AIM20
MSMO1/FYV10	ENSG00000090316	MSMO1	YIL097W	FYV10
TTC17/XBP1	ENSG00000090339	TTC17	YIL101C	XBP1
ALX4/IPI3	ENSG00000090372	ALX4	YNL182C	IPI3
FOXN3/YNR064C	ENSG00000090487	FOXN3	YNR064C	YNR064C
AKR7A2/MPS2	ENSG00000090565	AKR7A2	YGL075C	MPS2
MRTO4/JNM1	ENSG00000090659	MRTO4	YMR294W	JNM1
USE1/ALA1	ENSG00000090861	USE1	YOR335C	ALA1
MCF2L2/YOR022C	ENSG00000090975	MCF2L2	YOR022C	YOR022C
NRIP2/SEC3	ENSG00000090989	NRIP2	YER008C	SEC3
LAMA3/ADP1	ENSG00000091136	LAMA3	YCR011C	ADP1
ANAPC4/LPD1	ENSG00000091140	ANAPC4	YFL018C	LPD1
KCNQ1/BUD5	ENSG00000091428	KCNQ1	YCR038C	BUD5
TRAPPC3/FUM1	ENSG00000091483	TRAPPC3	YPL262W	FUM1
THRAP3/SKT5	ENSG00000091490	THRAP3	YBL061C	SKT5
PHPT1/ECM30	ENSG00000091536	PHPT1	YLR436C	ECM30
ENTPD2/BAP2	ENSG00000092068	ENTPD2	YBR068C	BAP2
ARID4B/SLY1	ENSG00000092108	ARID4B	YDR189W	SLY1
PTPRN/GVP36	ENSG00000092200	PTPRN	YIL041W	GVP36
KIF1B/SPT16	ENSG00000092201	KIF1B	YGL207W	SPT16
FOXC1/ERT1	ENSG00000092208	FOXC1	YBR239C	ERT1
SYNE2/ADE16	ENSG00000092421	SYNE2	YLR028C	ADE16
CBLN4/SOF1	ENSG00000092470	CBLN4	YLL011W	SOF1
CHRDL2/GOR1	ENSG00000092621	CHRDL2	YNL274C	GOR1
RELT/MLC2	ENSG00000092841	RELT	YPR188C	MLC2
NOP58/HMF1	ENSG00000092847	NOP58	YER057C	HMF1
KCNH2/CDC45	ENSG00000093009	KCNH2	YLR103C	CDC45
CUL1/AFT2	ENSG00000093010	CUL1	YPL202C	AFT2
CYFIP2/ETP1	ENSG00000094631	CYFIP2	YHL010C	ETP1
TAB2/RPT6	ENSG00000094804	TAB2	YGL048C	RPT6
EIF2AK2/FUR1	ENSG00000094841	EIF2AK2	YHR128W	FUR1
KMT2C/SLP1	ENSG00000094975	KMT2C	YOR154W	SLP1
PUM2/DYS1	ENSG00000095059	PUM2	YHR068W	DYS1
MRPL43/RET2	ENSG00000095139	MRPL43	YFR051C	RET2
ITIH4/VAC8	ENSG00000095261	ITIH4	YEL013W	VAC8
C4orf27/MSS51	ENSG00000095303	C4orf27	YLR203C	MSS51
ZFR/CAT2	ENSG00000095321	ZFR	YML042W	CAT2
NPFFR2/VMA7	ENSG00000095539	NPFFR2	YGR020C	VMA7
ENSG00000056345/EXO84	ENSG00000095637	ENSG00000056345	YBR102C	EXO84
PHF21B/HSP150	ENSG00000095794	PHF21B	YJL159W	HSP150
TRAF1/SGV1	ENSG00000096063	TRAF1	YPR161C	SGV1
PCGF2/CEF1	ENSG00000096401	PCGF2	YMR213W	CEF1
IL17RB/ILV1	ENSG00000096433	IL17RB	YER086W	ILV1
TRAF3IP2/COY1	ENSG00000096696	TRAF3IP2	YKL179C	COY1
GYG2/HST1	ENSG00000096717	GYG2	YOL068C	HST1
SERPINB3/HRR25	ENSG00000097007	SERPINB3	YPL204W	HRR25
PKP2/CDC7	ENSG00000097046	PKP2	YDL017W	CDC7
MSH4/MGR1	ENSG00000099204	MSH4	YCL044C	MGR1
F7/NRG2	ENSG00000099326	F7	YBR066C	NRG2
GDI2/FRE8	ENSG00000099331	GDI2	YLR047C	FRE8
PRDM1/RPN12	ENSG00000099341	PRDM1	YFR052W	RPN12
ATG5/NSE3	ENSG00000099399	ATG5	YDR288W	NSE3
PITHD1/CUS2	ENSG00000099622	PITHD1	YNL286W	CUS2
MTA3/ATP16	ENSG00000099624	MTA3	YDL004W	ATP16
USP13/YRA1	ENSG00000099783	USP13	YDR381W	YRA1
LAMC2/CDC34	ENSG00000099804	LAMC2	YDR054C	CDC34
CDK14/RPB5	ENSG00000099817	CDK14	YBR154C	RPB5
SEC61A1/RTK1	ENSG00000099875	SEC61A1	YDL025C	RTK1
PPP1R12A/YRB1	ENSG00000099901	PPP1R12A	YDR002W	YRB1
RASGRF1/RGC1	ENSG00000099940	RASGRF1	YPR115W	RGC1
CAMK2B/SHO1	ENSG00000099942	CAMK2B	YER118C	SHO1
CROCC/DFM1	ENSG00000099958	CROCC	YDR411C	DFM1
POLR3E/RPA34	ENSG00000099968	POLR3E	YJL148W	RPA34
ATP2B4/UBI4	ENSG00000099995	ATP2B4	YLL039C	UBI4
ZC3H11A/CDC28	ENSG00000100030	ZC3H11A	YBR160W	CDC28
RIOK2/PTC6	ENSG00000100034	RIOK2	YCR079W	PTC6
NDC1/CTP1	ENSG00000100075	NDC1	YBR291C	CTP1
FLYWCH1/GGA1	ENSG00000100083	FLYWCH1	YDR358W	GGA1
UNKL/HIR2	ENSG00000100084	UNKL	YOR038C	HIR2
ALDH18A1/SPC105	ENSG00000100106	ALDH18A1	YGL093W	SPC105
TARBP1/SPP382	ENSG00000100109	TARBP1	YLR424W	SPP382
MXD1/NHP2	ENSG00000100138	MXD1	YDL208W	NHP2
CDK17/RPO26	ENSG00000100142	CDK17	YPR187W	RPO26
DNAJC25/IXR1	ENSG00000100146	DNAJC25	YKL032C	IXR1
PSD/YLR462W	ENSG00000100151	PSD	YLR462W	YLR462W
CTDP1/DBP3	ENSG00000100201	CTDP1	YGL078C	DBP3
YBX3/DMC1	ENSG00000100206	YBX3	YER179W	DMC1
WNK1/BOP3	ENSG00000100207	WNK1	YNL042W	BOP3
CCAR1/BNA6	ENSG00000100219	CCAR1	YFR047C	BNA6
OGFR/AIM33	ENSG00000100225	OGFR	YML087C	AIM33
GNA15/TUF1	ENSG00000100226	GNA15	YOR187W	TUF1
CREB3L3/SAP190	ENSG00000100239	CREB3L3	YKR028W	SAP190
PTPRU/GSF2	ENSG00000100242	PTPRU	YML048W	GSF2
SNRNP40/PGA3	ENSG00000100243	SNRNP40	YML125C	PGA3
COL11A1/LSB1	ENSG00000100266	COL11A1	YGR136W	LSB1
MPC1/APL1	ENSG00000100280	MPC1	YJR005W	APL1
ACAA1/VPS27	ENSG00000100284	ACAA1	YNR006W	VPS27
BCAT1/HMX1	ENSG00000100292	BCAT1	YLR205C	HMX1
HDAC7/PTC4	ENSG00000100324	HDAC7	YBR125C	PTC4
LZTS1/MYO3	ENSG00000100345	LZTS1	YKL129C	MYO3
SPAG4/GYP7	ENSG00000100359	SPAG4	YDL234C	GYP7
NCKAP1/YLR224W	ENSG00000100365	NCKAP1	YLR224W	YLR224W
MRPS35/YIA6	ENSG00000100372	MRPS35	YIL006W	YIA6
GUCY1B3/HSP12	ENSG00000100380	GUCY1B3	YFL014W	HSP12
SFSWAP/HRT1	ENSG00000100387	SFSWAP	YOL133W	HRT1
TNK2/RNA1	ENSG00000100401	TNK2	YMR235C	RNA1
CDH3/APA2	ENSG00000100403	CDH3	YDR530C	APA2
ARSF/RPC25	ENSG00000100413	ARSF	YKL144C	RPC25
GPBP1/NTO1	ENSG00000100425	GPBP1	YPR031W	NTO1
CS/RPL12A	ENSG00000100427	CS	YEL054C	RPL12A
LTK/FPR3	ENSG00000100442	LTK	YML074C	FPR3
MRPS24/PAU15	ENSG00000100448	MRPS24	YIR041W	PAU15
ELMO2/TIF3	ENSG00000100461	ELMO2	YPR163C	TIF3
WAPAL/DPB2	ENSG00000100479	WAPAL	YPR175W	DPB2
APPBP2/GPH1	ENSG00000100504	APPBP2	YPR160W	GPH1
POLD1/RAD27	ENSG00000100526	POLD1	YKL113C	RAD27
SEZ6/VMA8	ENSG00000100554	SEZ6	YEL051W	VMA8
EIF4B/PRE10	ENSG00000100567	EIF4B	YOR362C	PRE10
GLTSCR1/VTI1	ENSG00000100568	GLTSCR1	YMR197C	VTI1
RPL18/AHA1	ENSG00000100591	RPL18	YDR214W	AHA1
ISOC2/LCB2	ENSG00000100596	ISOC2	YDR062W	LCB2
U2AF2/YIR024C	ENSG00000100604	U2AF2	YIR024C	YIR024C
EPN1/RRT6	ENSG00000100605	EPN1	YGL146C	RRT6
MED29/PTC2	ENSG00000100614	MED29	YER089C	PTC2
AHRR/NMA2	ENSG00000100628	AHRR	YGR010W	NMA2
GSC2/GBP2	ENSG00000100650	GSC2	YCL011C	GBP2
GPC1/TIF5	ENSG00000100664	GPC1	YPR041W	TIF5
ADCK1/CYS3	ENSG00000100665	ADCK1	YAL012W	CYS3
HAGH/MPH1	ENSG00000100697	HAGH	YIR002C	MPH1
RNF4/MIS1	ENSG00000100714	RNF4	YBR084W	MIS1
CASP8/YAP1	ENSG00000100722	CASP8	YML007W	YAP1
ASUN/RPT2	ENSG00000100764	ASUN	YDL007W	RPT2
DLX3/RIO2	ENSG00000100784	DLX3	YNL207W	RIO2
SPA17/PRE1	ENSG00000100804	SPA17	YER012W	PRE1
WISP2/ACE2	ENSG00000100811	WISP2	YLR131C	ACE2
NGFR/YHR080C	ENSG00000100814	NGFR	YHR080C	YHR080C
CDON/NOT5	ENSG00000100815	CDON	YPR072W	NOT5
TAF2/SGN1	ENSG00000100836	TAF2	YIR001C	SGN1
HIPK2/SRP54	ENSG00000100883	HIPK2	YPR088C	SRP54
TNPO3/HO	ENSG00000100884	TNPO3	YDL227C	HO
MEF2BNB-MEF2B/RAD26	ENSG00000100888	MEF2BNB-MEF2B	YJR035W	RAD26
RFXANK/SCL1	ENSG00000100902	RFXANK	YGL011C	SCL1
LPAR2/MGA2	ENSG00000100906	LPAR2	YIR033W	MGA2
CTSA/PCM1	ENSG00000100908	CTSA	YEL058W	PCM1
SUGP2/YHR035W	ENSG00000100934	SUGP2	YHR035W	YHR035W
SLC12A2/LEA1	ENSG00000100949	SLC12A2	YPL213W	LEA1
SNX24/CIK1	ENSG00000101004	SNX24	YMR198W	CIK1
EYA2/CBP3	ENSG00000101019	EYA2	YPL215W	CBP3
CNN2/YNG1	ENSG00000101040	CNN2	YOR064C	YNG1
SNCAIP/MKK1	ENSG00000101049	SNCAIP	YOR231W	MKK1
DDX20/YDR026C	ENSG00000101057	DDX20	YDR026C	YDR026C
BTBD1/GAT2	ENSG00000101076	BTBD1	YMR136W	GAT2
BCAS1/PET9	ENSG00000101084	BCAS1	YBL030C	PET9
POU1F1/ELM1	ENSG00000101109	POU1F1	YKL048C	ELM1
PMS1/GIM3	ENSG00000101132	PMS1	YNL153C	GIM3
HMG20B/LYS9	ENSG00000101144	HMG20B	YNR050C	LYS9
CALCRL/GLE2	ENSG00000101146	CALCRL	YER107C	GLE2
TAF11/BIO2	ENSG00000101150	TAF11	YGR286C	BIO2
ANKS1A/PRP6	ENSG00000101161	ANKS1A	YBR055C	PRP6
AP3D1/PRE6	ENSG00000101182	AP3D1	YOL038W	PRE6
ZNF76/EAF7	ENSG00000101189	ZNF76	YNL136W	EAF7
SLC9A3R2/SET3	ENSG00000101191	SLC9A3R2	YKR029C	SET3
NTHL1/GID8	ENSG00000101193	NTHL1	YMR135C	GID8
GNAI3/GLO3	ENSG00000101199	GNAI3	YER122C	GLO3
IPO5/TEF2	ENSG00000101210	IPO5	YBR118W	TEF2
OAT/YCH1	ENSG00000101224	OAT	YGR203W	YCH1
WDR3/CKA2	ENSG00000101266	WDR3	YOR061W	CKA2
PKN2/SEC23	ENSG00000101310	PKN2	YPR181C	SEC23
WDR18/CYB2	ENSG00000101323	WDR18	YML054C	CYB2
TRAM2/IRE1	ENSG00000101336	TRAM2	YHR079C	IRE1
NTN1/APC1	ENSG00000101347	NTN1	YNL172W	APC1
GLP2R/SKM1	ENSG00000101349	GLP2R	YOL113W	SKM1
MCM10/KIP3	ENSG00000101350	MCM10	YGL216W	KIP3
DGKA/IDH1	ENSG00000101365	DGKA	YNL037C	IDH1
ERBB3/MIR1	ENSG00000101367	ERBB3	YJR077C	MIR1
ROPN1/GAS2	ENSG00000101384	ROPN1	YLR343W	GAS2
KARS/TTI1	ENSG00000101407	KARS	YKL033W	TTI1
PDIA5/ARP5	ENSG00000101442	PDIA5	YNL059C	ARP5
NDUFB4/SAH1	ENSG00000101444	NDUFB4	YER043C	SAH1
SPEN/YPL034W	ENSG00000101474	SPEN	YPL034W	YPL034W
MYLK/UBP6	ENSG00000101557	MYLK	YFR010W	UBP6
MAP2K4/SCS2	ENSG00000101558	MAP2K4	YER120W	SCS2
SNAP91/YMR196W	ENSG00000101605	SNAP91	YMR196W	YMR196W
SLK/ABD1	ENSG00000101654	SLK	YBR236C	ABD1
COL17A1/PEX12	ENSG00000101695	COL17A1	YMR026C	PEX12
SEC61A2/RIO1	ENSG00000101782	SEC61A2	YOR119C	RIO1
PRKCQ/PTI1	ENSG00000101811	PRKCQ	YGR156W	PTI1
TLE2/NAS6	ENSG00000101843	TLE2	YGR232W	NAS6
ASB1/SIF2	ENSG00000101849	ASB1	YBR103W	SIF2
FAM107B/DAP1	ENSG00000101856	FAM107B	YPL170W	DAP1
ME1/POL1	ENSG00000101868	ME1	YNL102W	POL1
TBC1D1/MRS1	ENSG00000101871	TBC1D1	YIR021W	MRS1
CDK13/ALG13	ENSG00000101901	CDK13	YGL047W	ALG13
MTHFD2/PRS2	ENSG00000101911	MTHFD2	YER099C	PRS2
SLC9A7/YOR289W	ENSG00000101935	SLC9A7	YOR289W	YOR289W
FOXJ2/DGR2	ENSG00000101940	FOXJ2	YKL121W	DGR2
YBX1/EPL1	ENSG00000101977	YBX1	YFL024C	EPL1
PDE4A/YBL036C	ENSG00000101981	PDE4A	YBL036C	YBL036C
PPP2R5A/PXA2	ENSG00000101986	PPP2R5A	YKL188C	PXA2
CTNNA2/SAC6	ENSG00000102024	CTNNA2	YDR129C	SAC6
ELAVL1/ARD1	ENSG00000102030	ELAVL1	YHR013C	ARD1
TIE1/ISW1	ENSG00000102038	TIE1	YBR245C	ISW1
SMARCD1/YMR1	ENSG00000102043	SMARCD1	YJR110W	YMR1
KDM4A/YGL242C	ENSG00000102048	KDM4A	YGL242C	YGL242C
NFYC/UME1	ENSG00000102054	NFYC	YPL139C	UME1
SLC9A3/SMF1	ENSG00000102096	SLC9A3	YOL122C	SMF1
NGEF/TAZ1	ENSG00000102125	NGEF	YPR140W	TAZ1
ASPM/PGK1	ENSG00000102144	ASPM	YCR012W	PGK1
CD84/GZF3	ENSG00000102145	CD84	YJL110C	GZF3
ELOVL1/MDY2	ENSG00000102178	ELOVL1	YOL111C	MDY2
SPI1/ATG17	ENSG00000102189	SPI1	YLR423C	ATG17
ZNRD1/PKH1	ENSG00000102225	ZNRD1	YDR490C	PKH1
MPPED2/UBP12	ENSG00000102226	MPPED2	YJL197W	UBP12
ZBTB11/PAB1	ENSG00000102241	ZBTB11	YER165W	PAB1
ATXN3/ALE1	ENSG00000102312	ATXN3	YOR175C	ALE1
GOLGA5/KTR1	ENSG00000102385	GOLGA5	YOR099W	KTR1
FGFR2/CTR86	ENSG00000102401	FGFR2	YCR054C	CTR86
EML1/YPR013C	ENSG00000102554	EML1	YPR013C	YPR013C
ARFGEF1/YPK1	ENSG00000102572	ARFGEF1	YKL126W	YPK1
MTFR1/CDC1	ENSG00000102575	MTFR1	YDR182W	CDC1
STAG3/YJL118W	ENSG00000102595	STAG3	YJL118W	YJL118W
FECH/FUS2	ENSG00000102606	FECH	YMR232W	FUS2
MYO9A/URA2	ENSG00000102699	MYO9A	YJL130C	URA2
DDX3Y/YNL010W	ENSG00000102753	DDX3Y	YNL010W	YNL010W
PFKP/CIT3	ENSG00000102786	PFKP	YPR001W	CIT3
SP100/CIA1	ENSG00000102879	SP100	YDR267C	CIA1
KLF6/GCN2	ENSG00000102882	KLF6	YDR283C	GCN2
PPAP2A/PPQ1	ENSG00000102893	PPAP2A	YPL179W	PPQ1
NEO1/NTF2	ENSG00000102898	NEO1	YER009W	NTF2
TRAM1/SCD5	ENSG00000102908	TRAM1	YOR329C	SCD5
PHKA1/STP2	ENSG00000102935	PHKA1	YHR006W	STP2
TNFRSF1A/STP1	ENSG00000102974	TNFRSF1A	YDR463W	STP1
CACNB1/RPN8	ENSG00000103035	CACNB1	YOR261C	RPN8
EVI5/VMR1	ENSG00000103222	EVI5	YHL035C	VMR1
PKM/MUP1	ENSG00000103257	PKM	YGR055W	MUP1
DHX29/NBP35	ENSG00000103274	DHX29	YGL091C	NBP35
DNTTIP2/UBC9	ENSG00000103275	DNTTIP2	YDL064W	UBC9
TP53BP1/ARO2	ENSG00000103313	TP53BP1	YGL148W	ARO2
TRO/ADH5	ENSG00000103326	TRO	YBR145W	ADH5
RRP15/SUP35	ENSG00000103342	RRP15	YDR172W	SUP35
RHOA/RPL40B	ENSG00000103363	RHOA	YKR094C	RPL40B
DHX8/SIS1	ENSG00000103423	DHX8	YNL007C	SIS1
PRKCZ/PEP5	ENSG00000103429	PRKCZ	YMR231W	PEP5
SYT1/SFP1	ENSG00000103495	SYT1	YLR403W	SFP1
IDH3G/TLG2	ENSG00000103496	IDH3G	YOL018C	TLG2
ROGDI/TAE1	ENSG00000103510	ROGDI	YBR261C	TAE1
PDZD4/ICY2	ENSG00000103540	PDZD4	YPL250C	ICY2
ROCK1/AI4	ENSG00000103546	ROCK1	Q0065	AI4
CBFB/UTP15	ENSG00000103647	CBFB	YMR093W	UTP15
PDK3/KSP1	ENSG00000103653	PDK3	YHR082C	KSP1
HYAL2/ATS1	ENSG00000103657	HYAL2	YAL020C	ATS1
HDAC4/YKR023W	ENSG00000103671	HDAC4	YKR023W	YKR023W
RASSF1/LIA1	ENSG00000103723	RASSF1	YJR070C	LIA1
FGFR3/YPT7	ENSG00000103769	FGFR3	YML001W	YPT7
IFI35/RBA50	ENSG00000103932	IFI35	YDR527W	RBA50
COASY/STB2	ENSG00000103942	COASY	YMR053C	STB2
MEF2A/MXR1	ENSG00000104064	MEF2A	YER042W	MXR1
OTUD5/VAN1	ENSG00000104112	OTUD5	YML115C	VAN1
TFE3/PEP3	ENSG00000104142	TFE3	YLR148W	PEP3
TBC1D25/MSC2	ENSG00000104147	TBC1D25	YDR205W	MSC2
ACSL4/BRF1	ENSG00000104221	ACSL4	YGR246C	BRF1
INPP5A/CFT2	ENSG00000104299	INPP5A	YLR115W	CFT2
GPKOW/KIN28	ENSG00000104312	GPKOW	YDL108W	KIN28
GRIPAP1/YNL190W	ENSG00000104313	GRIPAP1	YNL190W	YNL190W
FTSJ1/YOL087C	ENSG00000104320	FTSJ1	YOL087C	YOL087C
POLR1A/TBF1	ENSG00000104327	POLR1A	YPL128C	TBF1
LAPTM4A/POP1	ENSG00000104356	LAPTM4A	YNL221C	POP1
IP6K2/SOH1	ENSG00000104368	IP6K2	YGL127C	SOH1
STON1-GTF2A1L/GNA1	ENSG00000104408	STON1-GTF2A1L	YFL017C	GNA1
SRBD1/EMC2	ENSG00000104412	SRBD1	YJR088C	EMC2
CYFIP1/UBS1	ENSG00000104415	CYFIP1	YBR165W	UBS1
RASGRP2/ARP10	ENSG00000104419	RASGRP2	YDR106W	ARP10
PSME4/PET123	ENSG00000104435	PSME4	YOR158W	PET123
IFT80/DAL80	ENSG00000104447	IFT80	YKR034W	DAL80
SIRT2/TAH1	ENSG00000104450	SIRT2	YCR060W	TAH1
ERLEC1/DAL81	ENSG00000104490	ERLEC1	YIR023W	DAL81
PPP2R5B/EFB1	ENSG00000104529	PPP2R5B	YAL003W	EFB1
PYGM/PSA1	ENSG00000104549	PYGM	YDL055C	PSA1
PITX1/BCH2	ENSG00000104613	PITX1	YKR027W	BCH2
TRPC7/VPS55	ENSG00000104660	TRPC7	YJR044C	VPS55
NUP133/IMH1	ENSG00000104722	NUP133	YLR309C	IMH1
NUCKS1/OST3	ENSG00000104723	NUCKS1	YOR085W	OST3
VPS35/MCM4	ENSG00000104738	VPS35	YPR019W	MCM4
DNAJA2/YPR172W	ENSG00000104755	DNAJA2	YPR172W	YPR172W
BCL3/SSP120	ENSG00000104805	BCL3	YLR250W	SSP120
KCNAB2/GSY2	ENSG00000104812	KCNAB2	YLR258W	GSY2
ABCC9/ECI1	ENSG00000104823	ABCC9	YLR284C	ECI1
GAL/JSN1	ENSG00000104824	GAL	YJR091C	JSN1
CLEC2D/TUB2	ENSG00000104833	CLEC2D	YFL037W	TUB2
RORA/DIA4	ENSG00000104835	RORA	YHR011W	DIA4
DRD4/SNP1	ENSG00000104852	DRD4	YIL061C	SNP1
TGFBR3/YER184C	ENSG00000104863	TGFBR3	YER184C	YER184C
KIAA1107/PIH1	ENSG00000104872	KIAA1107	YHR034C	PIH1
PLA2G10/TPO2	ENSG00000104888	PLA2G10	YGR138C	TPO2
ATP1B3/PRP11	ENSG00000104897	ATP1B3	YDL043C	PRP11
NEDD4/TRM1	ENSG00000104907	NEDD4	YDR120C	TRM1
PIGB/HSC82	ENSG00000104938	PIGB	YMR186W	HSC82
MAPK6/YJU2	ENSG00000104957	MAPK6	YKL095W	YJU2
GNB5/RPL6B	ENSG00000104960	GNB5	YLR448W	RPL6B
RAB27A/CNS1	ENSG00000104969	RAB27A	YBR155W	CNS1
CECR5/TIM44	ENSG00000104980	CECR5	YIL022W	TIM44
UFD1L/CCA1	ENSG00000105011	UFD1L	YER168C	CCA1
LRP6/MAS1	ENSG00000105088	LRP6	YLR163C	MAS1
GUCY2C/CRH1	ENSG00000105127	GUCY2C	YGR189C	CRH1
SCT/POP4	ENSG00000105171	SCT	YBR257W	POP4
PHRF1/MUK1	ENSG00000105186	PHRF1	YPL070W	MUK1
IKBKAP/NOP1	ENSG00000105202	IKBKAP	YDL014W	NOP1
NUCB2/SAM2	ENSG00000105220	NUCB2	YDR502C	SAM2
PFN2/COQ9	ENSG00000105227	PFN2	YLR201C	COQ9
PTPN3/GFD2	ENSG00000105229	PTPN3	YCL036W	GFD2
SPTB/ALF1	ENSG00000105254	SPTB	YNL148C	ALF1
DAPP1/PRO1	ENSG00000105323	DAPP1	YDR300C	PRO1
FGF10/AMA1	ENSG00000105325	FGF10	YGR225W	AMA1
SMG6/YML6	ENSG00000105364	SMG6	YML025C	YML6
EXOC5/QDR1	ENSG00000105370	EXOC5	YIL120W	QDR1
CLTCL1/RPS19B	ENSG00000105372	CLTCL1	YNL302C	RPS19B
FSTL3/NOP53	ENSG00000105373	FSTL3	YPL146C	NOP53
DGCR2/CIR1	ENSG00000105379	DGCR2	YGR207C	CIR1
RNF126/AVT7	ENSG00000105388	RNF126	YIL088C	AVT7
MNT/STE11	ENSG00000105397	MNT	YLR362W	STE11
ZXDC/SEC17	ENSG00000105402	ZXDC	YBL050W	SEC17
POLB/YIP3	ENSG00000105404	POLB	YNL044W	YIP3
WIPI1/PMA2	ENSG00000105409	WIPI1	YPL036W	PMA2
ASNS/PSD1	ENSG00000105426	ASNS	YNL169C	PSD1
AP3M2/SYT1	ENSG00000105443	AP3M2	YPR095C	SYT1
CNGB1/HAT2	ENSG00000105447	CNGB1	YEL056W	HAT2
ST6GALNAC2/PLB3	ENSG00000105499	ST6GALNAC2	YOL011W	PLB3
CHAT/TPD3	ENSG00000105568	CHAT	YAL016W	TPD3
PABPC1/CCC1	ENSG00000105607	PABPC1	YLR220W	CCC1
TESK2/NRG1	ENSG00000105610	TESK2	YDR043C	NRG1
C16orf80/PRP31	ENSG00000105618	C16orf80	YGR091W	PRP31
CSNK2A2/GPI1	ENSG00000105647	CSNK2A2	YGR216C	GPI1
PTPN21/PRM7	ENSG00000105662	PTPN21	YDL039C	PRM7
EIF2B3/SEC28	ENSG00000105669	EIF2B3	YIL076W	SEC28
CAMK2A/DBP8	ENSG00000105671	CAMK2A	YHR169W	DBP8
TCOF1/SFG1	ENSG00000105676	TCOF1	YOR315W	SFG1
CDC42/YRB30	ENSG00000105698	CDC42	YGL164C	YRB30
OSBPL3/TPK2	ENSG00000105723	OSBPL3	YPL203W	TPK2
EPHA8/SPF1	ENSG00000105726	EPHA8	YEL031W	SPF1
SLC12A3/PDR17	ENSG00000105737	SLC12A3	YNL264C	PDR17
RAD18/GLO4	ENSG00000105755	RAD18	YOR040W	GLO4
ATP2B1/ZUO1	ENSG00000105821	ATP2B1	YGR285C	ZUO1
NCK2/BET1	ENSG00000105829	NCK2	YIL004C	BET1
MAP4K4/DET1	ENSG00000105852	MAP4K4	YDR051C	DET1
RPL31/POL31	ENSG00000105854	RPL31	YJR006W	POL31
WDR1/YKL069W	ENSG00000105855	WDR1	YKL069W	YKL069W
SNX13/ZIM17	ENSG00000105866	SNX13	YNL310C	ZIM17
ARHGAP10/YGR066C	ENSG00000105939	ARHGAP10	YGR066C	YGR066C
RPS6KA2/KGD1	ENSG00000105953	RPS6KA2	YIL125W	KGD1
ING3/YHR131C	ENSG00000105974	ING3	YHR131C	YHR131C
WBSCR22/ARK1	ENSG00000105976	WBSCR22	YNL020C	ARK1
SEL1L/JJJ1	ENSG00000105993	SEL1L	YNL227C	JJJ1
TRIP13/RAD1	ENSG00000106052	TRIP13	YPL022W	RAD1
ATP6AP1/BAG7	ENSG00000106069	ATP6AP1	YOR134W	BAG7
TCF3/SSO1	ENSG00000106089	TCF3	YPL232W	SSO1
TRIB2/GRS2	ENSG00000106105	TRIB2	YPR081C	GRS2
DAZAP1/GIS3	ENSG00000106125	DAZAP1	YLR094C	GIS3
MBD3/FCY22	ENSG00000106128	MBD3	YER060W-A	FCY22
PRLH/PRT1	ENSG00000106263	PRLH	YOR361C	PRT1
HLTF/NOP15	ENSG00000106344	HLTF	YNL110C	NOP15
CPSF1/IMD3	ENSG00000106348	CPSF1	YLR432W	IMD3
CDH19/LSM5	ENSG00000106355	CDH19	YER146W	LSM5
PDCD2/YLR036C	ENSG00000106367	PDCD2	YLR036C	YLR036C
PRKACA/KTR3	ENSG00000106397	PRKACA	YBR205W	KTR3
LPHN1/VPS71	ENSG00000106400	LPHN1	YML041C	VPS71
ACTN1/OPI3	ENSG00000106404	ACTN1	YJR073C	OPI3
RPS6KA6/RIM101	ENSG00000106571	RPS6KA6	YHL027W	RIM101
EPN2/PRE8	ENSG00000106588	EPN2	YML092C	PRE8
PTPN18/MRPL32	ENSG00000106591	PTPN18	YCR003W	MRPL32
LIMS2/RHB1	ENSG00000106615	LIMS2	YCR027C	RHB1
LNX1/SDS23	ENSG00000106617	LNX1	YGL056C	SDS23
TFRC/NIP100	ENSG00000106665	TFRC	YPL174C	NIP100
SREBF1/HAL5	ENSG00000106683	SREBF1	YJL165C	HAL5
TRPC5/VMA21	ENSG00000106688	TRPC5	YGR105W	VMA21
AFF4/HIR1	ENSG00000106789	AFF4	YBL008W	HIR1
UBE2D1/TPK1	ENSG00000106799	UBE2D1	YJL164C	TPK1
MPP5/UTP21	ENSG00000106829	MPP5	YLR409C	UTP21
SMC1A/DFG16	ENSG00000106952	SMC1A	YOR030W	DFG16
HSD17B10/OAF1	ENSG00000106991	HSD17B10	YAL051W	OAF1
MARK2/ADK2	ENSG00000106992	MARK2	YER170W	ADK2
HMMR/ART10	ENSG00000107105	HMMR	YLR392C	ART10
CHFR/FRQ1	ENSG00000107130	CHFR	YDR373W	FRQ1
TRHDE/SPG4	ENSG00000107187	TRHDE	YMR107W	SPG4
P4HA2/MBF1	ENSG00000107223	P4HA2	YOR298C-A	MBF1
FCGR2B/MRF1	ENSG00000107242	FCGR2B	YGL143C	MRF1
NFATC3/SNL1	ENSG00000107262	NFATC3	YIL016W	SNL1
ACADVL/DNA2	ENSG00000107290	ACADVL	YHR164C	DNA2
FBXW11/RVS161	ENSG00000107295	FBXW11	YCR009C	RVS161
ACAP1/PDR10	ENSG00000107331	ACAP1	YOR328W	PDR10
CRMP1/YNL144C	ENSG00000107341	CRMP1	YNL144C	YNL144C
DERL2/GAT1	ENSG00000107485	DERL2	YFL021W	GAT1
NDE1/SLM3	ENSG00000107521	NDE1	YDL033C	SLM3
MRVI1/PEX13	ENSG00000107554	MRVI1	YLR191W	PEX13
AP1M1/DPB11	ENSG00000107560	AP1M1	YJL090C	DPB11
PVR/PHB1	ENSG00000107566	PVR	YGR132C	PHB1
IKBKG/RPG1	ENSG00000107581	IKBKG	YBR079C	RPG1
XRCC1/NSE4	ENSG00000107672	XRCC1	YDL105W	NSE4
SCARB1/ATG26	ENSG00000107679	SCARB1	YLR189C	ATG26
MCM2/CMP2	ENSG00000107758	MCM2	YML057W	CMP2
TP63/MPM1	ENSG00000107771	TP63	YJL066C	MPM1
LLGL2/GEA1	ENSG00000107862	LLGL2	YJR031C	GEA1
NLE1/SAC7	ENSG00000107863	NLE1	YDR389W	SAC7
SDHA/BCP1	ENSG00000107949	SDHA	YDR361C	BCP1
SMARCE1/YOL098C	ENSG00000107959	SMARCE1	YOL098C	YOL098C
KDM5A/MPD1	ENSG00000108010	KDM5A	YOR288C	MPD1
ADAM11/NUP159	ENSG00000108021	ADAM11	YIL115C	NUP159
PPP2R3A/FRA1	ENSG00000108039	PPP2R3A	YLL029W	FRA1
FERMT2/RTS3	ENSG00000108091	FERMT2	YGR161C	RTS3
ABCB11/CUL3	ENSG00000108094	ABCB11	YGR003W	CUL3
CD5L/PCL1	ENSG00000108100	CD5L	YNL289W	PCL1
PTGS2/ADH2	ENSG00000108107	PTGS2	YMR303C	ADH2
IGF2BP2/CAF120	ENSG00000108175	IGF2BP2	YNL278W	CAF120
MAP3K13/CPR3	ENSG00000108179	MAP3K13	YML078W	CPR3
ST6GAL1/YHI9	ENSG00000108187	ST6GAL1	YHR029C	YHI9
VDAC1P1/HED1	ENSG00000108256	VDAC1P1	YDR014W-A	HED1
PICALM/ADA2	ENSG00000108264	PICALM	YDR448W	ADA2
NSF/PUP3	ENSG00000108294	NSF	YER094C	PUP3
GLI2/CWC25	ENSG00000108296	GLI2	YNL245C	CWC25
CLASP1/HMO1	ENSG00000108312	CLASP1	YDR174W	HMO1
MRPS34/YNL019C	ENSG00000108342	MRPS34	YNL019C	YNL019C
NOTCH3/RPN3	ENSG00000108344	NOTCH3	YER021W	RPN3
CLNS1A/NOP8	ENSG00000108349	CLNS1A	YOL144W	NOP8
PPP2R2C/RAD57	ENSG00000108384	PPP2R2C	YDR004W	RAD57
TEAD2/SPR28	ENSG00000108387	TEAD2	YDR218C	SPR28
EED/PIB1	ENSG00000108389	EED	YDR313C	PIB1
CDHR2/SGO1	ENSG00000108395	CDHR2	YOR073W	SGO1
SNCB/KAP95	ENSG00000108424	SNCB	YLR347C	KAP95
TSG101/BOS1	ENSG00000108433	TSG101	YLR078C	BOS1
ATP2A3/HRQ1	ENSG00000108469	ATP2A3	YDR291W	HRQ1
CA12/ATG4	ENSG00000108510	CA12	YNL223W	ATG4
MGLL/DIC1	ENSG00000108528	MGLL	YLR348C	DIC1
NTN4/VTC2	ENSG00000108551	NTN4	YFL004W	VTC2
BCS1L/MRPL20	ENSG00000108557	BCS1L	YKR085C	MRPL20
NUAK1/KRS1	ENSG00000108559	NUAK1	YDR037W	KRS1
SLC24A1/DOP1	ENSG00000108576	SLC24A1	YDR141C	DOP1
SCARF1/GOS1	ENSG00000108587	SCARF1	YHL031C	GOS1
LMAN1/SPB1	ENSG00000108592	LMAN1	YCL054W	SPB1
PTPLAD1/RSC6	ENSG00000108604	PTPLAD1	YCR052W	RSC6
IPCEF1/YML108W	ENSG00000108641	IPCEF1	YML108W	YML108W
ZZEF1/RRP5	ENSG00000108651	ZZEF1	YMR229C	RRP5
ENO1/SNU114	ENSG00000108654	ENO1	YKL173W	SNU114
SLC12A1/RPN6	ENSG00000108671	SLC12A1	YDL097C	RPN6
C19orf10/PLB2	ENSG00000108684	C19orf10	YMR006C	PLB2
ANO8/YDL057W	ENSG00000108700	ANO8	YDL057W	YDL057W
ARHGEF10L/SPT7	ENSG00000108773	ARHGEF10L	YBR081C	SPT7
TXK/YPT11	ENSG00000108774	TXK	YNL304W	YPT11
KCNQ2/MRP7	ENSG00000108826	KCNQ2	YNL005C	MRP7
TACR2/RHO5	ENSG00000108830	TACR2	YNL180C	RHO5
ACTR6/HDA1	ENSG00000108840	ACTR6	YNL021W	HDA1
TIPIN/LUC7	ENSG00000108848	TIPIN	YDL087C	LUC7
SRI/YOR296W	ENSG00000108854	SRI	YOR296W	YOR296W
EIF4G3/MSG5	ENSG00000108861	EIF4G3	YNL053W	MSG5
NUP37/RNR4	ENSG00000108946	NUP37	YGR180C	RNR4
SEMA3A/LOT5	ENSG00000108953	SEMA3A	YKL183W	LOT5
SEMA3C/YPL162C	ENSG00000108984	SEMA3C	YPL162C	YPL162C
ACAT1/KTI12	ENSG00000109046	ACAT1	YKL110C	KTI12
CELSR1/YIR042C	ENSG00000109065	CELSR1	YIR042C	YIR042C
ZNF638/SPT6	ENSG00000109111	ZNF638	YGR116W	SPT6
ADD2/DEP1	ENSG00000109118	ADD2	YAL013W	DEP1
FGF4/AVO2	ENSG00000109320	FGF4	YMR068W	AVO2
RASAL2/TKL2	ENSG00000109339	RASAL2	YBR117C	TKL2
MARK3/ECM14	ENSG00000109472	MARK3	YHR132C	ECM14
SLC25A3/MGE1	ENSG00000109519	SLC25A3	YOR232W	MGE1
FOSL2/TRM9	ENSG00000109536	FOSL2	YML014W	TRM9
FRYL/GEF1	ENSG00000109572	FRYL	YJR040W	GEF1
FSCN1/PRP43	ENSG00000109606	FSCN1	YGL120C	PRP43
ACTB/IRC20	ENSG00000109654	ACTB	YLR247C	IRC20
PLD1/CDC4	ENSG00000109670	PLD1	YFL009W	CDC4
WDR62/HSP78	ENSG00000109689	WDR62	YDR258C	HSP78
DLG1/TAH18	ENSG00000109756	DLG1	YPR048W	TAH18
RAB7A/PEX28	ENSG00000109775	RAB7A	YHR150W	PEX28
BCAP29/USV1	ENSG00000109787	BCAP29	YPL230W	USV1
SART3/GPM3	ENSG00000109814	SART3	YOL056W	GPM3
ARHGAP15/PIL1	ENSG00000109819	ARHGAP15	YGR086C	PIL1
PAX2/FMP52	ENSG00000109854	PAX2	YER004W	FMP52
EXOSC7/LDB16	ENSG00000109861	EXOSC7	YCL005W	LDB16
KIFAP3/ELP4	ENSG00000109911	KIFAP3	YPL101W	ELP4
MCM6/ZPR1	ENSG00000109917	MCM6	YGR211W	ZPR1
REXO2/SSB1	ENSG00000109971	REXO2	YDL229W	SSB1
RBM7/HUA1	ENSG00000110031	RBM7	YGR268C	HUA1
RBMS2/TPS3	ENSG00000110047	RBMS2	YMR261C	TPS3
BAZ2A/OSH2	ENSG00000110048	BAZ2A	YDL019C	OSH2
PTPN23/DCS2	ENSG00000110063	PTPN23	YOR173W	DCS2
MLH1/SAP185	ENSG00000110075	MLH1	YJL098W	SAP185
UNG/YAT1	ENSG00000110090	UNG	YAR035W	YAT1
KLHL20/PRP19	ENSG00000110107	KLHL20	YLL036C	PRP19
RGS11/RAD5	ENSG00000110171	RGS11	YLR032W	RAD5
PLXNA2/PHO91	ENSG00000110344	PLXNA2	YNR013C	PHO91
SPAG5/DHH1	ENSG00000110367	SPAG5	YDL160C	DHH1
ANKRD13A/REC104	ENSG00000110395	ANKRD13A	YHR157W	REC104
TPD52/SED4	ENSG00000110427	TPD52	YCR067C	SED4
ACACB/LAT1	ENSG00000110435	ACACB	YNL071W	LAT1
TRAF4/YNL247W	ENSG00000110619	TRAF4	YNL247W	YNL247W
PAG1/NUP116	ENSG00000110713	PAG1	YMR047C	NUP116
GPATCH1/EKI1	ENSG00000110721	GPATCH1	YDR147W	EKI1
ICAM3/TFB1	ENSG00000110768	ICAM3	YDR311W	TFB1
NT5C2/NAS2	ENSG00000110801	NT5C2	YIL007C	NAS2
MCAM/SPC19	ENSG00000110841	MCAM	YDR201W	SPC19
GPC4/PAR32	ENSG00000110851	GPC4	YDL173W	PAR32
CAMSAP3/CRN1	ENSG00000110880	CAMSAP3	YLR429W	CRN1
RAP1GAP/CAX4	ENSG00000110881	RAP1GAP	YGR036C	CAX4
XAB2/ERG12	ENSG00000110921	XAB2	YMR208W	ERG12
ARHGEF1/RCK2	ENSG00000110931	ARHGEF1	YLR248W	RCK2
STXBP2/ATP1	ENSG00000110955	STXBP2	YBL099W	ATP1
MAP2K7/MAP2	ENSG00000111142	MAP2K7	YBL091C	MAP2
NMRK2/LAP2	ENSG00000111144	NMRK2	YNL045W	LAP2
DGKD/FKH2	ENSG00000111206	DGKD	YNL068C	FKH2
CTTNBP2/VPS62	ENSG00000111249	CTTNBP2	YGR141W	VPS62
ACTL6B/ALD2	ENSG00000111275	ACTL6B	YMR170C	ALD2
RARB/TFB4	ENSG00000111358	RARB	YPR056W	TFB4
TOP2B/SSO2	ENSG00000111450	TOP2B	YMR183C	SSO2
NFKB2/SEC22	ENSG00000111481	NFKB2	YLR268W	SEC22
PPP1R12B/MET18	ENSG00000111530	PPP1R12B	YIL128W	MET18
DNAJC10/RHO2	ENSG00000111540	DNAJC10	YNL090W	RHO2
GTF3C1/NUP84	ENSG00000111581	GTF3C1	YDL116W	NUP84
IL4R/CDC36	ENSG00000111596	IL4R	YDL165W	CDC36
USP33/TOF1	ENSG00000111602	USP33	YNL273W	TOF1
PAK3/TDH3	ENSG00000111640	PAK3	YGR192C	TDH3
DCX/NOP2	ENSG00000111641	DCX	YNL061W	NOP2
SNRPA/NHP6B	ENSG00000111642	SNRPA	YBR089C-A	NHP6B
SPAG6/UBP8	ENSG00000111667	SPAG6	YMR223W	UBP8
EXOSC5/ENO1	ENSG00000111674	EXOSC5	YGR254W	ENO1
DYNC1I2/SPR1	ENSG00000111701	DYNC1I2	YOR190W	SPR1
APBB1IP/GAL83	ENSG00000111725	APBB1IP	YER027C	GAL83
LRCH4/CDA1	ENSG00000111752	LRCH4	YLR307W	CDA1
FAM76B/WHI4	ENSG00000111786	FAM76B	YDL224C	WHI4
SIRT6/MTF1	ENSG00000111802	SIRT6	YMR228W	MTF1
TYR/GIR2	ENSG00000111832	TYR	YDR152W	GIR2
POLD3/ASF1	ENSG00000111875	POLD3	YJL115W	ASF1
ACTN2/CEG1	ENSG00000111880	ACTN2	YGL130W	CEG1
CAPZB/YER121W	ENSG00000111907	CAPZB	YER121W	YER121W
PHF17/YJL028W	ENSG00000112033	PHF17	YJL028W	YJL028W
UBE2A/STE3	ENSG00000112038	UBE2A	YKL178C	STE3
FGFR1/SKY1	ENSG00000112062	FGFR1	YMR216C	SKY1
FKBP6/MEP3	ENSG00000112077	FKBP6	YPR138C	MEP3
GTF2I/ALK2	ENSG00000112079	GTF2I	YBL009W	ALK2
SMC1B/MCM3	ENSG00000112118	SMC1B	YEL032W	MCM3
FBLN1/FAR10	ENSG00000112130	FBLN1	YLR238W	FAR10
ITGA8/HRT3	ENSG00000112146	ITGA8	YLR097C	HRT3
CST7/MDN1	ENSG00000112159	CST7	YLR106C	MDN1
MAP2/HUR1	ENSG00000112164	MAP2	YGL168W	HUR1
PIAS2/SRV2	ENSG00000112186	PIAS2	YNL138W	SRV2
AMPH/SSN8	ENSG00000112237	AMPH	YNL025C	SSN8
ARAF/XPT1	ENSG00000112242	ARAF	YJR133W	XPT1
MCCC1/YJL132W	ENSG00000112293	MCCC1	YJL132W	YJL132W
FAP/UGA2	ENSG00000112294	FAP	YBR006W	UGA2
NEBL/MVP1	ENSG00000112335	NEBL	YMR004W	MVP1
UBE2K/SKI7	ENSG00000112339	UBE2K	YOR076C	SKI7
PIK3C3/MAK32	ENSG00000112343	PIK3C3	YCR019W	MAK32
N4BP2/PEX7	ENSG00000112357	N4BP2	YDR142C	PEX7
SYNJ2/HXT6	ENSG00000112499	SYNJ2	YDR343C	HXT6
ADCY2/CLB6	ENSG00000112576	ADCY2	YGR109C	CLB6
PPP2R5C/ENP1	ENSG00000112578	PPP2R5C	YBR247C	ENP1
RBFOX1/SPT15	ENSG00000112592	RBFOX1	YER148W	SPT15
GNB1/RML2	ENSG00000112651	GNB1	YEL050C	RML2
HOXA9/ARG80	ENSG00000112658	HOXA9	YMR042W	ARG80
EDN1/SEC5	ENSG00000112685	EDN1	YDR166C	SEC5
MLLT10/ULP2	ENSG00000112701	MLLT10	YIL031W	ULP2
ADCYAP1R1/YHR213W-B	ENSG00000112715	ADCYAP1R1	YHR213W-B	YHR213W-B
NRD1/PRP45	ENSG00000112739	NRD1	YAL032C	PRP45
VDAC3/FUN26	ENSG00000112759	VDAC3	YAL022C	FUN26
PCM1/HIS4	ENSG00000112769	PCM1	YCL030C	HIS4
CBFA2T2/GTO3	ENSG00000112782	CBFA2T2	YMR251W	GTO3
DBC1/DIG1	ENSG00000112851	DBC1	YPL049C	DIG1
ITCH/PAP2	ENSG00000112941	ITCH	YOL115W	PAP2
TP73/FRE2	ENSG00000112964	TP73	YKL220C	FRE2
TOLLIP/ERG13	ENSG00000112972	TOLLIP	YML126C	ERG13
UBE2D4/BDF1	ENSG00000112983	UBE2D4	YLR399C	BDF1
RUNX1T1/LYS1	ENSG00000112992	RUNX1T1	YIR034C	LYS1
THOC1/SSA3	ENSG00000113013	THOC1	YBL075C	SSA3
OSBPL6/AEP3	ENSG00000113048	OSBPL6	YPL005W	AEP3
SLC1A3/HMG1	ENSG00000113161	SLC1A3	YML075C	HMG1
XRCC5/SWH1	ENSG00000113163	XRCC5	YAR042W	SWH1
LXN/SAT4	ENSG00000113263	LXN	YCR008W	SAT4
SP140/THG1	ENSG00000113272	SP140	YGR024C	THG1
MKNK1/ENT5	ENSG00000113282	MKNK1	YDR153C	ENT5
TNS1/CCR4	ENSG00000113300	TNS1	YAL021C	CCR4
REXO1/SAN1	ENSG00000113312	REXO1	YDR143C	SAN1
SAR1A/MSH2	ENSG00000113318	SAR1A	YOL090W	MSH2
CDC14A/RNT1	ENSG00000113360	CDC14A	YMR239C	RNT1
RAPGEF3/GDA1	ENSG00000113361	RAPGEF3	YEL042W	GDA1
CEACAM1/SUB1	ENSG00000113387	CEACAM1	YMR039C	SUB1
SENP1/MST1	ENSG00000113407	SENP1	YKL194C	MST1
DUSP13/DIA3	ENSG00000113448	DUSP13	YDL024C	DIA3
CIC/RAD17	ENSG00000113456	CIC	YOR368W	RAD17
LIPE/RPF2	ENSG00000113460	LIPE	YKR081C	RPF2
FDFT1/YDR514C	ENSG00000113532	FDFT1	YDR514C	YDR514C
PAFAH1B3/SOL2	ENSG00000113552	PAFAH1B3	YCR073W-A	SOL2
OPHN1/SKP1	ENSG00000113558	OPHN1	YDR328C	SKP1
KIF22/PPH22	ENSG00000113575	KIF22	YDL188C	PPH22
SCGN/CKB1	ENSG00000113578	SCGN	YGL019W	CKB1
PGM1/FLO9	ENSG00000113580	PGM1	YAL063C	FLO9
DDX1/ARL3	ENSG00000113595	DDX1	YPL051W	ARL3
DNM2/SEC24	ENSG00000113615	DNM2	YIL109C	SEC24
EPB41L2/MRPL1	ENSG00000113645	EPB41L2	YDR116C	MRPL1
RIMS1/PRP40	ENSG00000113649	RIMS1	YKL012W	PRP40
STX7/HSP10	ENSG00000113657	STX7	YOR020C	HSP10
RABL2B/RNH70	ENSG00000113712	RABL2B	YGR276C	RNH70
KEAP1/ERV46	ENSG00000113719	KEAP1	YAL042W	ERV46
PTPRH/PKC1	ENSG00000113721	PTPRH	YBL105C	PKC1
EPHA6/SMC4	ENSG00000113810	EPHA6	YLR086W	SMC4
SCTR/ARP8	ENSG00000113812	SCTR	YOR141C	ARP8
RFX3/EST2	ENSG00000113889	RFX3	YLR318W	EST2
RIF1/GIS1	ENSG00000113916	RIF1	YDR096W	GIS1
RAB21/EMP46	ENSG00000114013	RAB21	YLR080W	EMP46
SLC4A4/OGG1	ENSG00000114026	SLC4A4	YML060W	OGG1
SMARCA2/UFD4	ENSG00000114062	SMARCA2	YKL010C	UFD4
RDH8/VID28	ENSG00000114098	RDH8	YIL017C	VID28
SESN1/RIM2	ENSG00000114120	SESN1	YBR192W	RIM2
MID2/APC11	ENSG00000114125	MID2	YDL008W	APC11
COL5A3/GCN5	ENSG00000114166	COL5A3	YGR252W	GCN5
SRCAP/ARC19	ENSG00000114209	SRCAP	YKL013C	ARC19
KIAA0020/BCY1	ENSG00000114302	KIAA0020	YIL033C	BCY1
CPB2/UBP3	ENSG00000114316	CPB2	YER151C	UBP3
CHRNA3/UBP5	ENSG00000114374	CHRNA3	YER144C	UBP5
KCNN2/RPL24A	ENSG00000114391	KCNN2	YGL031C	RPL24A
CNOT4/GPB2	ENSG00000114423	CNOT4	YAL056W	GPB2
PSEN1/GLC3	ENSG00000114480	PSEN1	YEL011W	GLC3
CPOX/NRD1	ENSG00000114503	CPOX	YNL251C	NRD1
MOK/SNX4	ENSG00000114520	MOK	YJL036W	SNX4
HSP90AA1/VMA1	ENSG00000114573	HSP90AA1	YDL185W	VMA1
RBL1/RRT13	ENSG00000114650	RBL1	YER066W	RRT13
DLGAP4/YDR415C	ENSG00000114738	DLGAP4	YDR415C	YDR415C
CFHR2/HFI1	ENSG00000114745	CFHR2	YPL254W	HFI1
NDC80/SUI1	ENSG00000114784	NDC80	YNL244C	SUI1
AP4E1/CPR5	ENSG00000114857	AP4E1	YDR304C	CPR5
RSBN1/TIF4631	ENSG00000114867	RSBN1	YGR162W	TIF4631
MAGI3/ORM1	ENSG00000114978	MAGI3	YGR038W	ORM1
CXCL2/ATM1	ENSG00000115073	CXCL2	YMR301C	ATM1
AFP/ARG8	ENSG00000115107	AFP	YOL140W	ARG8
COL4A4/YAP1801	ENSG00000115145	COL4A4	YHR161C	YAP1801
OSTM1/GUT2	ENSG00000115159	OSTM1	YIL155C	GUT2
CDH7/HHT2	ENSG00000115163	CDH7	YNL031C	HHT2
PCNP/YML079W	ENSG00000115207	PCNP	YML079W	YML079W
ARG2/GCN3	ENSG00000115211	ARG2	YKR026C	GCN3
MEF2C/RPN11	ENSG00000115233	MEF2C	YFR004W	RPN11
PTPRC/CYR1	ENSG00000115241	PTPRC	YJL005W	CYR1
CACNA1S/PRB1	ENSG00000115257	CACNA1S	YEL060C	PRB1
PKP1/PEF1	ENSG00000115271	PKP1	YGR058W	PEF1
UBA5/CWH41	ENSG00000115275	UBA5	YGL027C	CWH41
STK17B/DNF3	ENSG00000115306	STK17B	YMR162C	DNF3
CDC14B/CUE4	ENSG00000115307	CDC14B	YML101C	CUE4
ZNF510/HTB2	ENSG00000115350	ZNF510	YBL002W	HTB2
LRP2/SLX1	ENSG00000115392	LRP2	YBR228W	SLX1
ZNF506/BSC2	ENSG00000115414	ZNF506	YDR275W	BSC2
DUSP12/BLI1	ENSG00000115415	DUSP12	YKL061W	BLI1
ENSG00000081770/CCT4	ENSG00000115484	ENSG00000081770	YDL143W	CCT4
CADPS2/PLP1	ENSG00000115514	CADPS2	YDR183W	PLP1
HSPB11/HSH155	ENSG00000115524	HSPB11	YMR288W	HSH155
IL12RB2/VPS24	ENSG00000115561	IL12RB2	YKL041W	VPS24
SMARCD3/YDR541C	ENSG00000115590	SMARCD3	YDR541C	YDR541C
FYB/YJR096W	ENSG00000115594	FYB	YJR096W	YJR096W
MPP4/SPO12	ENSG00000115648	MPP4	YHR152W	SPO12
STRADB/CSR2	ENSG00000115652	STRADB	YPR030W	CSR2
BZW1/SDS22	ENSG00000115685	BZW1	YKL193C	SDS22
PGR/HRK1	ENSG00000115687	PGR	YOR267C	HRK1
ME2/CNB1	ENSG00000115756	ME2	YKL190W	CNB1
C5orf22/SPE1	ENSG00000115758	C5orf22	YKL184W	SPE1
CCNT2/RPL23A	ENSG00000115762	CCNT2	YBL087C	RPL23A
EPB41L3/GRH1	ENSG00000115806	EPB41L3	YDR517W	GRH1
COBLL1/AAC1	ENSG00000115840	COBLL1	YMR056C	AAC1
DLG3/YMR114C	ENSG00000115850	DLG3	YMR114C	YMR114C
TRAF5/DPS1	ENSG00000115866	TRAF5	YLL018C	DPS1
MRPL22/NOP6	ENSG00000115875	MRPL22	YDL213C	NOP6
GEMIN5/CDC25	ENSG00000115904	GEMIN5	YLR310C	CDC25
OPRK1/BNA5	ENSG00000115919	OPRK1	YLR231C	BNA5
NFE2L1/VRP1	ENSG00000115935	NFE2L1	YLR337C	VRP1
GSK3B/KRR1	ENSG00000115946	GSK3B	YCL059C	KRR1
ITGB5/ORC1	ENSG00000115947	ITGB5	YML065W	ORC1
ERC1/MRPS18	ENSG00000115963	ERC1	YNL306W	MRPS18
XPO1/RVB2	ENSG00000115993	XPO1	YPL235W	RVB2
PALB2/FKS1	ENSG00000116001	PALB2	YLR342W	FKS1
DOPEY1/SMT3	ENSG00000116030	DOPEY1	YDR510W	SMT3
BCKDHB/SSZ1	ENSG00000116044	BCKDHB	YHR064C	SSZ1
KAT6A/IRC24	ENSG00000116096	KAT6A	YIR036C	IRC24
ULK2/STE7	ENSG00000116106	ULK2	YDL159W	STE7
GRHL2/NRM1	ENSG00000116127	GRHL2	YNR009W	NRM1
TNPO1/YHR177W	ENSG00000116128	TNPO1	YHR177W	YHR177W
P2RX5/ALO1	ENSG00000116133	P2RX5	YML086C	ALO1
ITGAE/RFA3	ENSG00000116147	ITGAE	YJL173C	RFA3
DIS3/GPX1	ENSG00000116157	DIS3	YKL026C	GPX1
PIBF1/STE14	ENSG00000116237	PIBF1	YDR410C	STE14
ENSG00000083622/RPL22A	ENSG00000116251	ENSG00000083622	YLR061W	RPL22A
NUFIP1/VPS45	ENSG00000116266	NUFIP1	YGL095C	VPS45
RRAGB/PUB1	ENSG00000116350	RRAGB	YNL016W	PUB1
CYLD/ETR1	ENSG00000116353	CYLD	YBR026C	ETR1
SLC27A5/RSA4	ENSG00000116455	SLC27A5	YCR072C	RSA4
ZNF324/ATP4	ENSG00000116459	ZNF324	YPL078C	ATP4
ZNF446/YPT31	ENSG00000116473	ZNF446	YER031C	YPT31
ZNF8/BYE1	ENSG00000116539	ZNF8	YKL005C	BYE1
RPS5/SMP1	ENSG00000116604	RPS5	YBR182C	SMP1
FAT1/SPE3	ENSG00000116649	FAT1	YPR069C	SPE3
YTHDC1/STB6	ENSG00000116661	YTHDC1	YKL072W	STB6
CHMP2B/REV7	ENSG00000116670	CHMP2B	YIL139C	REV7
PPIE/CAJ1	ENSG00000116675	PPIE	YER048C	CAJ1
ZMPSTE24/YEL023C	ENSG00000116678	ZMPSTE24	YEL023C	YEL023C
NOA1/YLH47	ENSG00000116679	NOA1	YPR125W	YLH47
REST/FZO1	ENSG00000116688	REST	YBR179C	FZO1
SSH1/EBS1	ENSG00000116698	SSH1	YDR206W	EBS1
GSTP1/GCD14	ENSG00000116731	GSTP1	YJL125C	GCD14
APLP2/AMD1	ENSG00000116748	APLP2	YML035C	AMD1
SLCO1A2/YER077C	ENSG00000116750	SLCO1A2	YER077C	YER077C
WBP11/HSH49	ENSG00000116754	WBP11	YOR319W	HSH49
EIF3I/HDA3	ENSG00000116783	EIF3I	YPR179C	HDA3
TXLNA/SOR2	ENSG00000116791	TXLNA	YDL246C	SOR2
APOB/SLC1	ENSG00000116906	APOB	YDL052C	SLC1
NCOA1/RPS12	ENSG00000116918	NCOA1	YOR369C	RPS12
KIF3C/YBP1	ENSG00000116954	KIF3C	YBR216C	YBP1
RAB10/POS5	ENSG00000116962	RAB10	YPL188W	POS5
GCKR/YIL161W	ENSG00000116977	GCKR	YIL161W	YIL161W
HADHA/RPS10A	ENSG00000116983	HADHA	YOR293W	RPS10A
MAPRE3/MHT1	ENSG00000116984	MAPRE3	YLL062C	MHT1
CAD/FMP48	ENSG00000117020	CAD	YGR052W	FMP48
CD59/RIB5	ENSG00000117091	CD59	YBR256C	RIB5
CD82/MIF2	ENSG00000117114	CD82	YKL089W	MIF2
ATRX/SDH2	ENSG00000117118	ATRX	YLL041C	SDH2
TAF9/SSF1	ENSG00000117133	TAF9	YHR066W	SSF1
FCN1/MRPS28	ENSG00000117155	FCN1	YDR337W	MRPS28
MECOM/BCD1	ENSG00000117174	MECOM	YHR040W	BCD1
SCAMP1/SWD1	ENSG00000117222	SCAMP1	YAR003W	SWD1
PREP/SCY1	ENSG00000117266	PREP	YGL083W	SCY1
HACE1/ROD1	ENSG00000117289	HACE1	YOR018W	ROD1
SEH1L/GAL10	ENSG00000117308	SEH1L	YBR019C	GAL10
WDR47/YGL082W	ENSG00000117385	WDR47	YGL082W	YGL082W
OVGP1/GAL2	ENSG00000117394	OVGP1	YLR081W	GAL2
MAP3K4/EBP2	ENSG00000117395	MAP3K4	YKL172W	EBP2
PILRA/CDC20	ENSG00000117399	PILRA	YGL116W	CDC20
IGSF9/KAP122	ENSG00000117408	IGSF9	YGL016W	KAP122
ABCB1/VMA16	ENSG00000117410	ABCB1	YHR026W	VMA16
AKR1B1/YPR1	ENSG00000117448	AKR1B1	YDR368W	YPR1
CPNE3/AHP1	ENSG00000117450	CPNE3	YLR109W	AHP1
RRN3/MSB4	ENSG00000117461	RRN3	YOL112W	MSB4
CTTN/IQG1	ENSG00000117519	CTTN	YPL242C	IQG1
MTIF2/HEF3	ENSG00000117528	MTIF2	YNL014W	HEF3
TTC39A/NYV1	ENSG00000117533	TTC39A	YLR093C	NYV1
EPS15/DPH5	ENSG00000117543	EPS15	YLR172C	DPH5
ORC1/WWM1	ENSG00000117560	ORC1	YFL010C	WWM1
MGST2/PRX1	ENSG00000117592	MGST2	YBL064C	PRX1
CHERP/YIR035C	ENSG00000117594	CHERP	YIR035C	YIR035C
ATG16L1/UTP25	ENSG00000117597	ATG16L1	YIL091C	UTP25
USP40/RPC53	ENSG00000117614	USP40	YDL150W	RPC53
RAD54L/YAP3	ENSG00000117632	RAD54L	YHL009C	YAP3
MAST2/KIN3	ENSG00000117650	MAST2	YAR018C	KIN3
DNAJA1/CLA4	ENSG00000117676	DNAJA1	YNL298W	CLA4
B4GALT1/RER2	ENSG00000117682	B4GALT1	YBR002C	RER2
CHMP5/PET191	ENSG00000117707	CHMP5	YJR034W	PET191
NFX1/SWI1	ENSG00000117713	NFX1	YPL016W	SWI1
DIMT1/RFA2	ENSG00000117748	DIMT1	YNL312W	RFA2
IPO11/SNC1	ENSG00000117758	IPO11	YAL030W	SNC1
EIF2AK1/OSH6	ENSG00000117859	EIF2AK1	YKR003W	OSH6
EPDR1/NOP56	ENSG00000117906	EPDR1	YLR197W	NOP56
SEPHS1/PEP4	ENSG00000117984	SEPHS1	YPL154C	PEP4
MRPL28/RIM15	ENSG00000118046	MRPL28	YFL033C	RIM15
CEACAM6/SET1	ENSG00000118058	CEACAM6	YHR119W	SET1
RBM22/NTH2	ENSG00000118094	RBM22	YBR001C	NTH2
TMED2/STS1	ENSG00000118193	TMED2	YIR011C	STS1
ERO1LB/MIG3	ENSG00000118263	ERO1LB	YER028C	MIG3
ZFAND6/MOT3	ENSG00000118495	ZFAND6	YMR070W	MOT3
TXLNG/POC4	ENSG00000118503	TXLNG	YPL144W	POC4
PPEF1/YJR154W	ENSG00000118507	PPEF1	YJR154W	YJR154W
LAT2/YPL067C	ENSG00000118508	LAT2	YPL067C	YPL067C
HUWE1/IPL1	ENSG00000118515	HUWE1	YPL209C	IPL1
ZW10/CAR1	ENSG00000118520	ZW10	YPL111W	CAR1
ALG9/YLR352W	ENSG00000118564	ALG9	YLR352W	YLR352W
MYBPC2/SWP1	ENSG00000118705	MYBPC2	YMR149W	SWP1
NOX4/CUP9	ENSG00000118707	NOX4	YPL177C	CUP9
ACOX3/MIG1	ENSG00000118922	ACOX3	YGL035C	MIG1
MTMR2/PCL9	ENSG00000118971	MTMR2	YDL179W	PCL9
PPP1R15A/TFC4	ENSG00000119041	PPP1R15A	YGR047C	TFC4
HSD17B14/RAD6	ENSG00000119048	HSD17B14	YGL058W	RAD6
TRIP6/YPR015C	ENSG00000119138	TRIP6	YPR015C	YPR015C
ACHE/UTP10	ENSG00000119285	ACHE	YJL109C	UTP10
FTL/RAD23	ENSG00000119318	FTL	YEL037C	RAD23
SRRT/VPS75	ENSG00000119335	SRRT	YNL246W	VPS75
BAX/RRD2	ENSG00000119383	BAX	YPL152W	RRD2
NLK/GLE1	ENSG00000119392	NLK	YDL207W	GLE1
PIGS/MTG2	ENSG00000119396	PIGS	YHR168W	MTG2
ATXN7L3/GID7	ENSG00000119402	ATXN7L3	YCL039W	GID7
PGS1/NNK1	ENSG00000119408	PGS1	YKL171W	NNK1
PSMC5/SIT4	ENSG00000119414	PSMC5	YDL047W	SIT4
UIMC1/MIC14	ENSG00000119421	UIMC1	YDR031W	MIC14
CETP/SUC2	ENSG00000119535	CETP	YIL162W	SUC2
MMP2/VPS4	ENSG00000119541	MMP2	YPR173C	VPS4
GNAO1/MLH3	ENSG00000119684	GNAO1	YPL164C	MLH3
OGFOD1/CBC2	ENSG00000119707	OGFOD1	YPL178W	CBC2
SH3BP2/ALD4	ENSG00000119711	SH3BP2	YOR374W	ALD4
ADD1/GCD7	ENSG00000119718	ADD1	YLR291C	GCD7
C14orf166/COQ6	ENSG00000119723	C14orf166	YGR255C	COQ6
NID2/TOM40	ENSG00000119725	NID2	YMR203W	TOM40
GMCL1/CCT8	ENSG00000119760	GMCL1	YJL008C	CCT8
SF3B2/FPR2	ENSG00000119782	SF3B2	YDR519W	FPR2
KLHL42/AXL1	ENSG00000119912	KLHL42	YPR122W	AXL1
GNAS/OCT1	ENSG00000119917	GNAS	YKL134C	OCT1
DNM1L/TSR3	ENSG00000119929	DNM1L	YOR006C	TSR3
PTHLH/PIG2	ENSG00000119938	PTHLH	YIL045W	PIG2
PHACTR3/XKS1	ENSG00000119950	PHACTR3	YGR194C	XKS1
ERGIC2/YHL042W	ENSG00000119965	ERGIC2	YHL042W	YHL042W
TFAP2C/MAK11	ENSG00000120008	TFAP2C	YKL021C	MAK11
AURKA/NUC1	ENSG00000120049	AURKA	YJL208C	NUC1
PIR/AAT2	ENSG00000120053	PIR	YLR027C	AAT2
RFX2/MET17	ENSG00000120054	RFX2	YLR303W	MET17
SULT2B1/PIS1	ENSG00000120088	SULT2B1	YPR113W	PIS1
CNOT3/PPS1	ENSG00000120129	CNOT3	YBR276C	PPS1
GP6/MOB1	ENSG00000120162	GP6	YIL106W	MOB1
PTPN4/MTR2	ENSG00000120253	PTPN4	YKL186C	MTR2
DDX18/MRP2	ENSG00000120333	DDX18	YPR166C	MRP2
KHSRP/CCT2	ENSG00000120438	KHSRP	YIL142W	CCT2
GNA11/RTA1	ENSG00000120457	GNA11	YGR213C	RTA1
EDEM2/TAF12	ENSG00000120656	EDEM2	YDR145W	TAF12
DNMT3B/SSE2	ENSG00000120694	DNMT3B	YBR169C	SSE2
REM1/ALG5	ENSG00000120697	REM1	YPL227C	ALG5
TPX2/RRP43	ENSG00000120699	TPX2	YCR035C	RRP43
PDRG1/SUP45	ENSG00000120705	PDRG1	YBR143C	SUP45
EPB41L1/YLR001C	ENSG00000120708	EPB41L1	YLR001C	YLR001C
DOCK9/MET31	ENSG00000120738	DOCK9	YPL038W	MET31
DOCK3/UTP20	ENSG00000120800	DOCK3	YBL004W	UTP20
COQ9/SUE1	ENSG00000120802	COQ9	YPR151C	SUE1
CRLS1/HAP3	ENSG00000120837	CRLS1	YBL021C	HAP3
PPP1R13B/GRX4	ENSG00000120885	PPP1R13B	YER174C	GRX4
SIGLEC1/BEM1	ENSG00000120896	SIGLEC1	YBR200W	BEM1
FKBP1A/YAR064W	ENSG00000120907	FKBP1A	YAR064W	YAR064W
NSFL1C/PPZ1	ENSG00000120910	NSFL1C	YML016C	PPZ1
MAVS/YLR118C	ENSG00000120992	MAVS	YLR118C	YLR118C
F11/RRI1	ENSG00000121022	F11	YDL216C	RRI1
XRN2/YGR017W	ENSG00000121067	XRN2	YGR017W	YGR017W
DYNLL1/YAT2	ENSG00000121350	DYNLL1	YER024W	YAT2
TESC/POL12	ENSG00000121440	TESC	YBL035C	POL12
SNX5/CTA1	ENSG00000121691	SNX5	YDR256C	CTA1
RPL6/CST9	ENSG00000121741	RPL6	YLR394W	CST9
MAPKAPK5/BUB2	ENSG00000121749	MAPKAPK5	YMR055C	BUB2
P2RX7/IDS2	ENSG00000121753	P2RX7	YJL146W	IDS2
ESF1/TUL1	ENSG00000121848	ESF1	YKL034W	TUL1
RBBP9/STT4	ENSG00000121879	RBBP9	YLR305C	STT4
ANAPC5/RPS18A	ENSG00000121905	ANAPC5	YDR450W	RPS18A
SLC23A2/YCR061W	ENSG00000121966	SLC23A2	YCR061W	YCR061W
TMEM230/NUP188	ENSG00000122025	TMEM230	YML103C	NUP188
DZANK1/INP52	ENSG00000122126	DZANK1	YNL106C	INP52
KDM2B/MRP4	ENSG00000122140	KDM2B	YHL004W	MRP4
TASP1/COG5	ENSG00000122176	TASP1	YNL051W	COG5
GCN1L1/COP1	ENSG00000122218	GCN1L1	YDL145C	COP1
RPLP0/MPE1	ENSG00000122257	RPLP0	YKL059C	MPE1
PXN/CDC3	ENSG00000122545	PXN	YLR314C	CDC3
RPH3A/RNA15	ENSG00000122566	RPH3A	YGL044C	RNA15
TRMT6/YMR111C	ENSG00000122705	TRMT6	YMR111C	YMR111C
CHGB/YMR317W	ENSG00000122778	CHGB	YMR317W	YMR317W
PEBP1/RSC2	ENSG00000122779	PEBP1	YLR357W	RSC2
TBX5/YPR011C	ENSG00000122912	TBX5	YPR011C	YPR011C
BRAP/MF(ALPHA)1	ENSG00000122952	BRAP	YPL187W	MF(ALPHA)1
ERP29/PEP8	ENSG00000122958	ERP29	YJL053W	PEP8
NOS1/MRD1	ENSG00000122965	NOS1	YPR112C	MRD1
FUS/BBP1	ENSG00000122966	FUS	YPL255W	BBP1
IGBP1/DRS1	ENSG00000123064	IGBP1	YLL008W	DRS1
FXYD3/DMA2	ENSG00000123091	FXYD3	YNL116W	DMA2
GANAB/EDC2	ENSG00000123094	GANAB	YER035W	EDC2
GMIP/YEL076C-A	ENSG00000123131	GMIP	YEL076C-A	YEL076C-A
RBM41/PRP4	ENSG00000123154	RBM41	YPR178W	PRP4
BIRC5/FMP45	ENSG00000123179	BIRC5	YDL222C	FMP45
LAG3/CCC2	ENSG00000123191	LAG3	YDR270W	CCC2
MLF2/TIS11	ENSG00000123200	MLF2	YLR136C	TIS11
OTUB2/TMA17	ENSG00000123240	OTUB2	YDL110C	TMA17
DDX24/BUD13	ENSG00000123329	DDX24	YGL174W	BUD13
ZBTB25/GIM5	ENSG00000123349	ZBTB25	YML094W	GIM5
ARHGAP4/CDC5	ENSG00000123374	ARHGAP4	YMR001C	CDC5
ANKRD24/PRC1	ENSG00000123384	ANKRD24	YMR297W	PRC1
RCOR1/WTM1	ENSG00000123411	RCOR1	YOR230W	WTM1
LTBP4/PPM2	ENSG00000123444	LTBP4	YOL141W	PPM2
BLVRB/ATP11	ENSG00000123472	BLVRB	YNL315C	ATP11
SLC9A1/MAC1	ENSG00000123473	SLC9A1	YMR021C	MAC1
SPTLC1/LGE1	ENSG00000123562	SPTLC1	YPL055C	LGE1
PAPOLA/YPT53	ENSG00000123595	PAPOLA	YNL093W	YPT53
CCNK/AVT4	ENSG00000123643	CCNK	YNL101W	AVT4
PCBP4/RRP45	ENSG00000123737	PCBP4	YDR280W	RRP45
RGS1/PFK26	ENSG00000123836	RGS1	YIL107C	PFK26
MRPS33/CKS1	ENSG00000123975	MRPS33	YBR135W	CKS1
NDUFB2/LAP4	ENSG00000123992	NDUFB2	YKL103C	LAP4
ENSG00000090269/SPR6	ENSG00000123999	ENSG00000090269	YER115C	SPR6
NUDC/YKL091C	ENSG00000124120	NUDC	YKL091C	YKL091C
MAEA/GPI16	ENSG00000124155	MAEA	YHR188C	GPI16
ICAM1/RVS167	ENSG00000124181	ICAM1	YDR388W	RVS167
STRN4/NAB3	ENSG00000124193	STRN4	YPL190C	NAB3
IRAK3/CSE1	ENSG00000124207	IRAK3	YGL238W	CSE1
LYZ/TEM1	ENSG00000124209	LYZ	YML064C	TEM1
SI/MDM34	ENSG00000124214	SI	YGL219C	MDM34
MUL1/UBA4	ENSG00000124217	MUL1	YHR111W	UBA4
PDCD7/PEP12	ENSG00000124222	PDCD7	YOR036W	PEP12
SPG21/SLX8	ENSG00000124226	SPG21	YER116C	SLX8
DNAJB11/DBP10	ENSG00000124228	DNAJB11	YDL031W	DBP10
THPO/YFR006W	ENSG00000124299	THPO	YFR006W	YFR006W
CHRD/SNC2	ENSG00000124333	CHRD	YOR327C	SNC2
FLT3LG/RFU1	ENSG00000124356	FLT3LG	YLR073C	RFU1
RAB11FIP3/TOS1	ENSG00000124357	RAB11FIP3	YBR162C	TOS1
GNPTG/UBP11	ENSG00000124422	GNPTG	YKR098C	UBP11
ZNF268/UBP9	ENSG00000124486	ZNF268	YER098W	UBP9
GOLGA3/SAM37	ENSG00000124491	GOLGA3	YMR060C	SAM37
PABPC4/YHC1	ENSG00000124562	PABPC4	YLR298C	YHC1
CD209/EMI1	ENSG00000124570	CD209	YDR512C	EMI1
MCOLN1/MSN5	ENSG00000124571	MCOLN1	YDR335W	MSN5
EFNB1/BPT1	ENSG00000124574	EFNB1	YLL015W	BPT1
AARS/YNL040W	ENSG00000124608	AARS	YNL040W	YNL040W
GLG1/OST6	ENSG00000124641	GLG1	YML019W	OST6
KIF4A/YGR266W	ENSG00000124702	KIF4A	YGR266W	YGR266W
PLEKHG2/CRG1	ENSG00000124713	PLEKHG2	YHR209W	CRG1
PITPNM2/MCM1	ENSG00000124762	PITPNM2	YMR043W	MCM1
EXOC1/ROX1	ENSG00000124766	EXOC1	YPR065W	ROX1
DTX2/NUP1	ENSG00000124789	DTX2	YOR098C	NUP1
NLRC4/PSF3	ENSG00000124802	NLRC4	YOL146W	PSF3
NRCAM/MSA1	ENSG00000124813	NRCAM	YOR066W	MSA1
LAMB1/DSL1	ENSG00000124839	LAMB1	YNL258C	DSL1
SLC26A3/CDC39	ENSG00000125107	SLC26A3	YCR093W	CDC39
DLD/EMP70	ENSG00000125304	DLD	YLR083C	EMP70
WDR7/UPF3	ENSG00000125351	WDR7	YGR072W	UPF3
TXNL1/SYC1	ENSG00000125414	TXNL1	YOR179C	SYC1
IL5RA/GGA2	ENSG00000125447	IL5RA	YHR108W	GGA2
ITGA6/ADY2	ENSG00000125450	ITGA6	YCR010C	ADY2
RAPGEF4/REB1	ENSG00000125482	RAPGEF4	YBR049C	REB1
ENSG00000091436/ESC2	ENSG00000125618	ENSG00000091436	YDR363W	ESC2
FH/RPA135	ENSG00000125630	FH	YPR010C	RPA135
SEL1L3/YKL047W	ENSG00000125651	SEL1L3	YKL047W	YKL047W
TF/THO2	ENSG00000125676	TF	YNL139C	THO2
MYO15A/RGD1	ENSG00000125733	MYO15A	YBR260C	RGD1
APOH/PMT4	ENSG00000125734	APOH	YJR143C	PMT4
NLRP1/SMD2	ENSG00000125743	NLRP1	YLR275W	SMD2
ACKR6/RTN2	ENSG00000125744	ACKR6	YDL204W	RTN2
SPAG7/SQT1	ENSG00000125746	SPAG7	YIR012W	SQT1
ORC6/RPL18A	ENSG00000125753	ORC6	YOL120C	RPL18A
ZC3HC1/GPD1	ENSG00000125775	ZC3HC1	YDL022W	GPD1
ESR1/HCM1	ENSG00000125798	ESR1	YCR065W	HCM1
RGS17/PDC2	ENSG00000125817	RGS17	YDR081C	PDC2
ANGPT2/YCR076C	ENSG00000125818	ANGPT2	YCR076C	YCR076C
CD200/SMB1	ENSG00000125835	CD200	YER029C	SMB1
CMA1/SUR7	ENSG00000125841	CMA1	YML052W	SUR7
PSME1/YSP3	ENSG00000125851	PSME1	YOR003W	YSP3
JPH4/PEX15	ENSG00000125863	JPH4	YOL044W	PEX15
MYH7/COF1	ENSG00000125868	MYH7	YLL050C	COF1
CEBPE/MUD1	ENSG00000125870	CEBPE	YBR119W	MUD1
SLC7A8/NAB6	ENSG00000125944	SLC7A8	YML117W	NAB6
OSGEP/RTG3	ENSG00000125952	OSGEP	YBL103C	RTG3
RNF31/RAM1	ENSG00000125954	RNF31	YDL090C	RAM1
SCFD1/IST3	ENSG00000125970	SCFD1	YIR005W	IST3
G2E3/ERV41	ENSG00000125991	G2E3	YML067C	ERV41
HECTD1/SMC5	ENSG00000126001	HECTD1	YOL034W	SMC5
HNRNPC/TIM11	ENSG00000126217	HNRNPC	YDR322C-A	TIM11
RPGRIP1/YJR084W	ENSG00000126226	RPGRIP1	YJR084W	YJR084W
SUPT16H/UBA2	ENSG00000126261	SUPT16H	YDR390C	UBA2
TOX4/DOT5	ENSG00000126432	TOX4	YIL010W	DOT5
GEMIN2/HMT1	ENSG00000126457	GEMIN2	YBR034C	HMT1
TGM1/SDO1	ENSG00000126524	TGM1	YLR022C	SDO1
TINF2/VPS30	ENSG00000126581	TINF2	YPL120W	VPS30
DAZL/ECM22	ENSG00000126746	DAZL	YLR228C	ECM22
SEMA6A/BUD27	ENSG00000126756	SEMA6A	YFL023W	BUD27
TRPM7/TIM17	ENSG00000126768	TRPM7	YJL143W	TIM17
TYRO3/EDE1	ENSG00000126777	TYRO3	YBL047C	EDE1
WDR76/SSC1	ENSG00000126803	WDR76	YJR045C	SSC1
CAPN3/URB2	ENSG00000126838	CAPN3	YJR041C	URB2
SNAP23/GEM1	ENSG00000126858	SNAP23	YAL048C	GEM1
PHGDH/PBS2	ENSG00000126934	PHGDH	YJL128C	PBS2
COL9A3/RPS16A	ENSG00000126945	COL9A3	YMR143W	RPS16A
EZR/TIM8	ENSG00000126953	EZR	YJR135W-A	TIM8
MYL6/CNE1	ENSG00000127022	MYL6	YAL058W	CNE1
AGO1/VIP1	ENSG00000127241	AGO1	YLR410W	VIP1
TEKT2/SVF1	ENSG00000127415	TEKT2	YDR346C	SVF1
CLSPN/ESS1	ENSG00000127445	CLSPN	YJR017C	ESS1
UNC13D/DAS1	ENSG00000127452	UNC13D	YJL149W	DAS1
DPYSL2/EMC1	ENSG00000127463	DPYSL2	YCL045C	EMC1
TGFB2/SIN3	ENSG00000127511	TGFB2	YOL004W	SIN3
NUP50/SLY41	ENSG00000127526	NUP50	YOR307C	SLY41
CDC45/NUP82	ENSG00000127527	CDC45	YJL061W	NUP82
COMT/SLK19	ENSG00000127603	COMT	YOR195W	SLK19
LRRFIP2/STH1	ENSG00000127616	LRRFIP2	YIL126W	STH1
HDAC6/JHD2	ENSG00000127663	HDAC6	YJR119C	JHD2
KRT31/TUB1	ENSG00000127824	KRT31	YML085C	TUB1
CDC6/DCI1	ENSG00000127884	CDC6	YOR180C	DCI1
UPRT/UTP8	ENSG00000127914	UPRT	YGR128C	UTP8
CDC23/ARI1	ENSG00000127928	CDC23	YGL157W	ARI1
CBX5/OCA1	ENSG00000127947	CBX5	YNL099C	OCA1
SUCO/GPA2	ENSG00000127955	SUCO	YER020W	GPA2
MSH2/DUS3	ENSG00000128016	MSH2	YLR401C	DUS3
MAP3K1/ADE1	ENSG00000128050	MAP3K1	YAR015W	ADE1
DHPS/FUS3	ENSG00000128052	DHPS	YBL016W	FUS3
HOOK2/ADE4	ENSG00000128059	HOOK2	YMR300C	ADE4
ARCN1/TUM1	ENSG00000128309	ARCN1	YOR251C	TUM1
PSMD5/REC107	ENSG00000128335	PSMD5	YJR021C	REC107
PTGS1/DJP1	ENSG00000128590	PTGS1	YIR004W	DJP1
NUP188/LIN1	ENSG00000128595	NUP188	YHR156C	LIN1
CRAT/ANP1	ENSG00000128604	CRAT	YEL036C	ANP1
SH2D3C/MRPS12	ENSG00000128626	SH2D3C	YNR036C	MRPS12
NANS/YHR219W	ENSG00000128641	NANS	YHR219W	YHR219W
DFNB31/ALG3	ENSG00000128654	DFNB31	YBL082C	ALG3
CWF19L1/IRC3	ENSG00000128656	CWF19L1	YDR332W	IRC3
SEMA4G/ADD66	ENSG00000128789	SEMA4G	YKL206C	ADD66
BTAF1/INO80	ENSG00000128908	BTAF1	YGL150C	INO80
IKZF5/DAL82	ENSG00000128944	IKZF5	YNL314W	DAL82
BLNK/DUT1	ENSG00000128951	BLNK	YBR252W	DUT1
SORBS1/ARR3	ENSG00000129048	SORBS1	YPR201W	ARR3
BAMBI/LCP5	ENSG00000129071	BAMBI	YER127W	LCP5
IL11/SEC26	ENSG00000129083	IL11	YDR238C	SEC26
MYO3A/PRE5	ENSG00000129084	MYO3A	YMR314W	PRE5
WAC/AIM17	ENSG00000129151	WAC	YHL021C	AIM17
CREM/DCD1	ENSG00000129187	CREM	YHR144C	DCD1
NUBP2/SPO14	ENSG00000129219	NUBP2	YKR031C	SPO14
HIVEP1/DIA2	ENSG00000129221	HIVEP1	YOR080W	DIA2
TREM2/TRX3	ENSG00000129235	TREM2	YCR083W	TRX3
CRISP3/MRM1	ENSG00000129282	CRISP3	YOR201C	MRM1
FKBP5/BUR2	ENSG00000129315	FKBP5	YLR226W	BUR2
SRPK1/APM2	ENSG00000129354	SRPK1	YHL019C	APM2
BRPF3/HDA2	ENSG00000129422	BRPF3	YDR295C	HDA2
MRPS18A/GNP1	ENSG00000129473	MRPS18A	YDR508C	GNP1
ENSG00000096087/SEC6	ENSG00000129484	ENSG00000096087	YIL068C	SEC6
EFHC1/RPS26A	ENSG00000129518	EFHC1	YGL189C	RPS26A
NCR2/ENP2	ENSG00000129521	NCR2	YGR145W	ENP2
HSP90AB1/WSC3	ENSG00000129538	HSP90AB1	YOL105C	WSC3
MLN/RUB1	ENSG00000129559	MLN	YDR139C	RUB1
CDC5L/OST2	ENSG00000129562	CDC5L	YOR103C	OST2
ITPR3/CYK3	ENSG00000129675	ITPR3	YDL117W	CYK3
ZNF184/YPR196W	ENSG00000129682	ZNF184	YPR196W	YPR196W
DSP/BRE2	ENSG00000129691	DSP	YLR015W	BRE2
SIRT1/RPS4B	ENSG00000129824	SIRT1	YHR203C	RPS4B
HNRNPH3/THI20	ENSG00000129946	HNRNPH3	YOL055C	THI20
JAK2/PSD2	ENSG00000129990	JAK2	YGR170W	PSD2
IL12RB1/HPA3	ENSG00000130066	IL12RB1	YEL066W	HPA3
ABL1/NOG2	ENSG00000130119	ABL1	YNR053C	NOG2
ACOT7/ORT1	ENSG00000130158	ACOT7	YOR130C	ORT1
SH3GLB1/YCR099C	ENSG00000130164	SH3GLB1	YCR099C	YCR099C
CDC7/ELF1	ENSG00000130165	CDC7	YKL160W	ELF1
PCSK5/GTB1	ENSG00000130175	PCSK5	YDR221W	GTB1
SCD/CDC16	ENSG00000130177	SCD	YKL022C	CDC16
TMED1/MNT4	ENSG00000130203	TMED1	YNR059W	MNT4
ABLIM1/STE13	ENSG00000130226	ABLIM1	YOR219C	STE13
RAB18/YMR185W	ENSG00000130227	RAB18	YMR185W	YMR185W
NRP1/THO1	ENSG00000130254	NRP1	YER063W	THO1
PRTFDC1/YDR115W	ENSG00000130312	PRTFDC1	YDR115W	YDR115W
TSPAN15/LSM7	ENSG00000130332	TSPAN15	YNL147W	LSM7
MAST3/YGL140C	ENSG00000130414	MAST3	YGL140C	YGL140C
MZF1/ARC40	ENSG00000130429	MZF1	YBR234C	ARC40
MYO9B/YDL144C	ENSG00000130477	MYO9B	YDL144C	YDL144C
PSMD8/LSM4	ENSG00000130520	PSMD8	YER112W	LSM4
SETD1A/RUP1	ENSG00000130560	SETD1A	YOR138C	RUP1
MAGEB2/CLB3	ENSG00000130638	MAGEB2	YDL155W	CLB3
EFNA2/SPC97	ENSG00000130640	EFNA2	YHR172W	SPC97
CIRBP/AKL1	ENSG00000130669	CIRBP	YBR059C	AKL1
ATP5D/ADH6	ENSG00000130684	ATP5D	YMR318C	ADH6
IGFALS/RPN13	ENSG00000130706	IGFALS	YLR421C	RPN13
HNRNPM/ARG1	ENSG00000130707	HNRNPM	YOL058W	ARG1
MARCH2/UBC12	ENSG00000130725	MARCH2	YLR306W	UBC12
NDUFB7/SIR3	ENSG00000130762	NDUFB7	YLR442C	SIR3
TECR/FRS1	ENSG00000130764	TECR	YLR060W	FRS1
TIMM13/INH1	ENSG00000130770	TIMM13	YDL181W	INH1
CDC34/BIK1	ENSG00000130779	CDC34	YCL029C	BIK1
MTAP/SLA2	ENSG00000130787	MTAP	YNL243W	SLA2
POLR2E/RPF1	ENSG00000130810	POLR2E	YHR088W	RPF1
POLRMT/TIF35	ENSG00000130811	POLRMT	YDR429C	TIF35
HCN2/YML053C	ENSG00000130816	HCN2	YML053C	YML053C
GADD45B/YVH1	ENSG00000130829	GADD45B	YIR026C	YVH1
MADCAM1/PHO8	ENSG00000130830	MADCAM1	YDR481C	PHO8
MKNK2/UFD2	ENSG00000130939	MKNK2	YDL190C	UFD2
ENSG00000099882/MET12	ENSG00000130956	ENSG00000099882	YPL023C	MET12
ARVCF/UBA1	ENSG00000130985	ARVCF	YKL210W	UBA1
RANBP1/YFR016C	ENSG00000131016	RANBP1	YFR016C	YFR016C
KLHL22/HIR3	ENSG00000131018	KLHL22	YJR140C	HIR3
MED15/AAR2	ENSG00000131043	MED15	YBL074C	AAR2
SERPIND1/ACS1	ENSG00000131069	SERPIND1	YAL054C	ACS1
SNAP29/SFH5	ENSG00000131089	SNAP29	YJL145W	SFH5
CRKL/AIM31	ENSG00000131097	CRKL	YML030W	AIM31
LZTR1/TIM13	ENSG00000131142	LZTR1	YGR181W	TIM13
MMP11/COX5A	ENSG00000131143	MMP11	YNL052W	COX5A
CECR2/INO2	ENSG00000131149	CECR2	YDR123C	INO2
SMARCB1/PSF2	ENSG00000131153	SMARCB1	YJL072C	PSF2
P2RX6/AIM13	ENSG00000131165	P2RX6	YFR011C	AIM13
DERL3/BNA2	ENSG00000131203	DERL3	YJR078W	BNA2
ENSG00000099964/IRC19	ENSG00000131242	ENSG00000099964	YLL033W	IRC19
BCL2L13/PZF1	ENSG00000131323	BCL2L13	YPR186C	PZF1
ENSG00000099972/IDP1	ENSG00000131370	ENSG00000099972	YDL066W	IDP1
DDT/GYP6	ENSG00000131374	DDT	YJL044C	GYP6
OSM/RIM13	ENSG00000131375	OSM	YMR154C	RIM13
CABIN1/DOG1	ENSG00000131462	CABIN1	YHR044C	DOG1
TBC1D10A/GRC3	ENSG00000131467	TBC1D10A	YLL035W	GRC3
SUSD2/RPL27B	ENSG00000131469	SUSD2	YDR471W	RPL27B
SF3A1/MSC1	ENSG00000131470	SF3A1	YML128C	MSC1
SEC14L2/MRPL51	ENSG00000131495	SEC14L2	YPR100W	MRPL51
ENSG00000100010/YEL020C	ENSG00000131503	ENSG00000100010	YEL020C	YEL020C
PPIL2/BNI1	ENSG00000131504	PPIL2	YNL271C	BNI1
SNRPD3/BSD2	ENSG00000131507	SNRPD3	YBR290W	BSD2
PES1/UBC5	ENSG00000131508	PES1	YDR059C	UBC5
MAPK1/SEC8	ENSG00000131558	MAPK1	YPR055W	SEC8
GGT1/TID3	ENSG00000131626	GGT1	YIL144W	TID3
PPM1F/PFS2	ENSG00000131653	PPM1F	YNL317W	PFS2
TOP3B/SEC12	ENSG00000131725	TOP3B	YNR026C	SEC12
DGCR14/ACO2	ENSG00000131730	DGCR14	YJL200C	ACO2
CRYBB2P1/YPS7	ENSG00000131773	CRYBB2P1	YDR349C	YPS7
MFNG/SIP2	ENSG00000131791	MFNG	YGL208W	SIP2
CARD10/LHP1	ENSG00000131795	CARD10	YDL051W	LHP1
SLC25A1/PDA1	ENSG00000131828	SLC25A1	YER178W	PDA1
ADRBK2/MET32	ENSG00000131849	ADRBK2	YDR253C	MET32
LGALS2/YGL114W	ENSG00000131941	LGALS2	YGL114W	YGL114W
GGA1/APJ1	ENSG00000132002	GGA1	YNL077W	APJ1
HIRA/HMI1	ENSG00000132017	HIRA	YOL095C	HMI1
SH3BP1/SDS24	ENSG00000132024	SH3BP1	YBR214W	SDS24
LGALS1/ACC1	ENSG00000132142	LGALS1	YNR016C	ACC1
HPS4/ECM16	ENSG00000132153	HPS4	YMR128W	ECM16
ENSG00000100101/SNF1	ENSG00000132155	ENSG00000100101	YDR477W	SNF1
PATZ1/ERG27	ENSG00000132196	PATZ1	YLR100W	ERG27
TRIOBP/MUC1	ENSG00000132274	TRIOBP	YIR019C	MUC1
TFIP11/TNA1	ENSG00000132326	TFIP11	YGR260W	TNA1
GCAT/PTP3	ENSG00000132334	GCAT	YER075C	PTP3
ENSG00000100118/GSP1	ENSG00000132341	ENSG00000100118	YLR293C	GSP1
CRYBB1/CLU1	ENSG00000132361	CRYBB1	YMR012W	CLU1
EIF3L/INP54	ENSG00000132376	EIF3L	YOL065C	INP54
NHP2L1/RFA1	ENSG00000132383	NHP2L1	YAR007C	RFA1
MICALL1/YCR043C	ENSG00000132424	MICALL1	YCR043C	YCR043C
ENSG00000100141/RPL26B	ENSG00000132463	ENSG00000100141	YGR034W	RPL26B
POLR2F/MEH1	ENSG00000132470	POLR2F	YKR007W	MEH1
SOX10/HHT1	ENSG00000132475	SOX10	YBR010W	HHT1
CCDC134/YBL081W	ENSG00000132535	CCDC134	YBL081W	YBL081W
PICK1/MMF1	ENSG00000132541	PICK1	YIL051C	MMF1
TTC28/SWM1	ENSG00000132604	TTC28	YDR260C	SWM1
SLC16A8/AFG3	ENSG00000132612	SLC16A8	YER017C	AFG3
CENPM/SEC9	ENSG00000132639	CENPM	YGR009C	SEC9
SEPT3/RPC34	ENSG00000132664	SEPT3	YNR003C	RPC34
SLC5A1/MNN11	ENSG00000132669	SLC5A1	YJL183W	MNN11
TPTEP1/MMS4	ENSG00000132688	TPTEP1	YBR098W	MMS4
DDX17/SUN4	ENSG00000132692	DDX17	YNL066W	SUN4
DMC1/CPS1	ENSG00000132694	DMC1	YJL172W	CPS1
TCF20/CRC1	ENSG00000132703	TCF20	YOR100C	CRC1
CBY1/DPH1	ENSG00000132768	CBY1	YIL103W	DPH1
TOMM22/YKL133C	ENSG00000132792	TOMM22	YKL133C	YKL133C
RTDR1/GIP2	ENSG00000132825	RTDR1	YER054C	GIP2
XBP1/APL6	ENSG00000132842	XBP1	YGR261C	APL6
FBXO7/TCB1	ENSG00000132872	FBXO7	YOR086C	TCB1
GTPBP1/PHM6	ENSG00000132912	GTPBP1	YDR281C	PHM6
POLDIP3/PCP1	ENSG00000133019	POLDIP3	YGR101W	PCP1
TIMP3/MYO1	ENSG00000133026	TIMP3	YHR023W	MYO1
PPP6R2/LYS12	ENSG00000133059	PPP6R2	YIL094C	LYS12
SBF1/POP3	ENSG00000133069	SBF1	YNL282W	POP3
SUN2/MEK1	ENSG00000133083	SUN2	YOR351C	MEK1
CYB5R3/TMA19	ENSG00000133112	CYB5R3	YKL056C	TMA19
DNAL4/LPX1	ENSG00000133121	DNAL4	YOR084W	LPX1
ENSG00000100262/DMA1	ENSG00000133135	ENSG00000100262	YHR115C	DMA1
PACSIN2/ZRT3	ENSG00000133195	PACSIN2	YKL175W	ZRT3
AP1B1/MPS1	ENSG00000133216	AP1B1	YDL028C	MPS1
HMGXB4/FES1	ENSG00000133265	HMGXB4	YBR101C	FES1
TOM1/DUG1	ENSG00000133313	TOM1	YFR044C	DUG1
NEFH/NSA1	ENSG00000133316	NEFH	YGL111W	NSA1
BIK/TVP15	ENSG00000133318	BIK	YDR100W	TVP15
HMOX1/NUT2	ENSG00000133398	HMOX1	YPR168W	NUT2
THOC5/BST1	ENSG00000133424	THOC5	YFL025C	BST1
MCM5/LEE1	ENSG00000133606	MCM5	YPL054W	LEE1
ARSA/ARP3	ENSG00000133627	ARSA	YJR065C	ARP3
TSPO/RAS2	ENSG00000133703	TSPO	YNL098C	RAS2
RASD2/SXM1	ENSG00000133704	RASD2	YDR395W	SXM1
CBX7/CDC60	ENSG00000133706	CBX7	YPL160W	CDC60
PDGFB/INM1	ENSG00000133731	PDGFB	YHR046C	INM1
ACR/RAS1	ENSG00000133818	ACR	YOR101W	RAS1
RPL3/YMR226C	ENSG00000133835	RPL3	YMR226C	YMR226C
ZMAT5/SUI2	ENSG00000134001	ZMAT5	YJR007W	SUI2
RBFOX2/ELP3	ENSG00000134014	RBFOX2	YPL086C	ELP3
TAB1/CLB1	ENSG00000134057	TAB1	YGR108W	CLB1
ASCC2/RIM11	ENSG00000134072	ASCC2	YMR139W	RIM11
MTMR3/MNL1	ENSG00000134109	MTMR3	YHR204W	MNL1
SMCR7L/AAD6	ENSG00000134152	SMCR7L	YFL056C	AAD6
APOL1/VTH2	ENSG00000134243	APOL1	YJL222W	VTH2
MYH9/RIB4	ENSG00000134262	MYH9	YOL143C	RIB4
SAMM50/ARF2	ENSG00000134287	SAMM50	YDL137W	ARF2
GRAP2/AVT2	ENSG00000134294	GRAP2	YEL064C	AVT2
EIF3D/SWI6	ENSG00000134313	EIF3D	YLR182W	SWI6
TNRC6B/YGR130C	ENSG00000134318	TNRC6B	YGR130C	YGR130C
ENSG00000100357/YLR407W	ENSG00000134352	ENSG00000100357	YLR407W	YLR407W
SGSM3/TIM22	ENSG00000134375	SGSM3	YDL217C	TIM22
IFT27/PEA2	ENSG00000134376	IFT27	YER149C	PEA2
KIAA0930/DED81	ENSG00000134440	KIAA0930	YHR019C	DED81
NCF4/IMP2	ENSG00000134452	NCF4	YIL154C	IMP2
CSF2RB/NSR1	ENSG00000134453	CSF2RB	YGR159C	NSR1
SLC25A17/CCL1	ENSG00000134480	SLC25A17	YPR025C	CCL1
UPK3A/TAT1	ENSG00000134489	UPK3A	YBR069C	TAT1
KCTD17/YNR040W	ENSG00000134571	KCTD17	YNR040W	YNR040W
ST13/SAR1	ENSG00000134594	ST13	YPL218W	SAR1
IL2RB/CIN1	ENSG00000134627	IL2RB	YOR349W	CIN1
RBX1/MPT5	ENSG00000134644	RBX1	YGL178W	MPT5
EP300/NOG1	ENSG00000134697	EP300	YPL093W	NOG1
L3MBTL2/PRP38	ENSG00000134748	L3MBTL2	YGR075C	PRP38
RANGAP1/AIM44	ENSG00000134757	RANGAP1	YPL158C	AIM44
ZC3H7B/RPS27B	ENSG00000134758	ZC3H7B	YHR021C	RPS27B
PHF5A/GDT1	ENSG00000134851	PHF5A	YBR187W	GDT1
ACO2/YOL073C	ENSG00000134882	ACO2	YOL073C	YOL073C
POLR3H/RAD2	ENSG00000134899	POLR3H	YGR258C	RAD2
PMM1/TRM112	ENSG00000134909	PMM1	YNR046W	TRM112
BRD1/STT3	ENSG00000134910	BRD1	YGL022W	STT3
MLC1/ATF1	ENSG00000134954	MLC1	YOR377W	ATF1
HDAC10/FMN1	ENSG00000135002	HDAC10	YDR236C	FMN1
FKBP3/DSK2	ENSG00000135018	FKBP3	YMR276W	DSK2
CTSG/PDH1	ENSG00000135046	CTSG	YPR002W	PDH1
GZMB/SNF3	ENSG00000135047	GZMB	YDL194W	SNF3
RBM23/URE2	ENSG00000135049	RBM23	YNL229C	URE2
PRMT5/LRS4	ENSG00000135052	PRMT5	YDR439W	LRS4
AP4S1/SER1	ENSG00000135069	AP4S1	YOR184W	SER1
POLE2/MSB1	ENSG00000135148	POLE2	YOR188W	MSB1
SOS2/MTO1	ENSG00000135297	SOS2	YGL236C	MTO1
CDKL1/MBP1	ENSG00000135299	CDKL1	YDL056W	MBP1
NIN/HRP1	ENSG00000135316	NIN	YOL123W	HRP1
PYGL/YHR202W	ENSG00000135318	PYGL	YHR202W	YHR202W
TRIM9/VHS1	ENSG00000135341	TRIM9	YDR247W	VHS1
PSMC6/PEX22	ENSG00000135363	PSMC6	YAL055W	PEX22
CDKN3/KRE33	ENSG00000135372	CDKN3	YNL132W	KRE33
ATP6V1D/HLJ1	ENSG00000135392	ATP6V1D	YMR161W	HLJ1
PIGH/DGA1	ENSG00000135407	PIGH	YOR245C	DGA1
PSMA3/FOX2	ENSG00000135437	PSMA3	YKR009C	FOX2
VTI1B/GTS1	ENSG00000135439	VTI1B	YGL181W	GTS1
TIMM9/YNL305C	ENSG00000135472	TIMM9	YNL305C	YNL305C
GSTZ1/NOP4	ENSG00000135486	GSTZ1	YPL043W	NOP4
AHSA1/SUL1	ENSG00000135502	AHSA1	YBR294W	SUL1
DAAM1/YOS9	ENSG00000135506	DAAM1	YDR057W	YOS9
SPTLC2/DCS1	ENSG00000135541	SPTLC2	YLR270W	DCS1
RIN3/CCT3	ENSG00000135624	RIN3	YJL014W	CCT3
SNW1/DOA4	ENSG00000135655	SNW1	YDR069C	DOA4
CHGA/GPX2	ENSG00000135709	CHGA	YBR244W	GPX2
ITPK1/YDR042C	ENSG00000135720	ITPK1	YDR042C	YDR042C
PPM1A/TOK1	ENSG00000135750	PPM1A	YJL093C	TOK1
SIX4/RFC4	ENSG00000135778	SIX4	YOL094C	RFC4
ASB2/SPT8	ENSG00000135801	ASB2	YLR055C	SPT8
ERH/GLN1	ENSG00000135821	ERH	YPR035W	GLN1
HIF1A/VAM7	ENSG00000135823	HIF1A	YGL212W	VAM7
SRSF5/PRP16	ENSG00000135829	SRSF5	YKR086W	PRP16
EIF5/MBA1	ENSG00000135837	EIF5	YBR185C	MBA1
SERPINA4/GPI2	ENSG00000135845	SERPINA4	YPL076W	GPI2
SLC8A3/YML083C	ENSG00000135903	SLC8A3	YML083C	YML083C
DICER1/HYM1	ENSG00000135932	DICER1	YKL189W	HYM1
MTHFD1/COX4	ENSG00000135940	MTHFD1	YGL187C	COX4
TCL1A/ISU2	ENSG00000136003	TCL1A	YOR226C	ISU2
ZC3H14/BCK1	ENSG00000136021	ZC3H14	YJL095W	BCK1
TELO2/BUD21	ENSG00000136026	TELO2	YOR078W	BUD21
BDKRB1/SRS2	ENSG00000136044	BDKRB1	YJL092W	SRS2
GSKIP/PWP1	ENSG00000136045	GSKIP	YLR196W	PWP1
VRK1/RRN7	ENSG00000136098	VRK1	YJL025W	RRN7
PSMC1/VPS36	ENSG00000136100	PSMC1	YLR417W	VPS36
RPS6KA5/YMR086W	ENSG00000136108	RPS6KA5	YMR086W	YMR086W
PSMB5/GYL1	ENSG00000136111	PSMB5	YMR192W	GYL1
YY1/QDR3	ENSG00000136141	YY1	YBR043C	QDR3
ACIN1/YNL134C	ENSG00000136143	ACIN1	YNL134C	YNL134C
CCNB1IP1/YIL001W	ENSG00000136144	CCNB1IP1	YIL001W	YIL001W
TRIP11/YKL077W	ENSG00000136153	TRIP11	YKL077W	YKL077W
APEX1/STE18	ENSG00000136158	APEX1	YJR086W	STE18
ENSG00000100829/ADE2	ENSG00000136197	ENSG00000100829	YOR128C	ADE2
PABPN1/CDC42	ENSG00000136238	PABPN1	YLR229C	CDC42
EFS/SWF1	ENSG00000136247	EFS	YDR126W	SWF1
ARHGAP5/DBP9	ENSG00000136271	ARHGAP5	YLR276C	DBP9
CINP/FAU1	ENSG00000136371	CINP	YER183C	FAU1
SRP54/STU2	ENSG00000136436	SRP54	YLR045C	STU2
CPNE6/NMT1	ENSG00000136448	CPNE6	YLR195C	NMT1
CHD8/HTD2	ENSG00000136449	CHD8	YHR067W	HTD2
PSMA6/NPL3	ENSG00000136450	PSMA6	YDR432W	NPL3
NFKBIA/YGR021W	ENSG00000136463	NFKBIA	YGR021W	YGR021W
EMC9/YPL247C	ENSG00000136485	EMC9	YPL247C	YPL247C
PSME2/SAS3	ENSG00000136504	PSME2	YBL052C	SAS3
BRMS1L/GAP1	ENSG00000136521	BRMS1L	YKR039W	GAP1
ENSG00000100931/YGR250C	ENSG00000136527	ENSG00000100931	YGR250C	YGR250C
SEC23A/PPZ2	ENSG00000136531	SEC23A	YDR436W	PPZ2
PNN/EMP47	ENSG00000136560	PNN	YFL048C	EMP47
RABGGTA/YHR020W	ENSG00000136628	RABGGTA	YHR020W	YHR020W
NFATC4/VPS33	ENSG00000136631	NFATC4	YLR396C	VPS33
PLTP/SNX3	ENSG00000136643	PLTP	YOR357C	SNX3
PCIF1/YLR194C	ENSG00000136715	PCIF1	YLR194C	YLR194C
GSS/IMP4	ENSG00000136718	GSS	YNL075W	IMP4
MMP9/KRE5	ENSG00000136731	MMP9	YOR336W	KRE5
TRPC4AP/NFS1	ENSG00000136750	TRPC4AP	YCL017C	NFS1
PYGB/YME1	ENSG00000136758	PYGB	YPR024W	YME1
PROCR/TRX2	ENSG00000136810	PROCR	YGR209C	TRX2
GINS1/ECM29	ENSG00000136813	GINS1	YHL030W	ECM29
NINL/HSP104	ENSG00000136827	NINL	YLL026W	HSP104
CD40/YCG1	ENSG00000136828	CD40	YDR325W	YCG1
UQCC/BUD2	ENSG00000136848	UQCC	YKL092C	BUD2
ZMYND8/SEC1	ENSG00000136854	ZMYND8	YDR164C	SEC1
SGK2/YPL260W	ENSG00000136861	SGK2	YPL260W	YPL260W
IFT52/AGC1	ENSG00000136869	IFT52	YPR021C	AGC1
MYBL2/SAD1	ENSG00000136878	MYBL2	YFR005C	SAD1
HNF4A/VMA10	ENSG00000136888	HNF4A	YHR039C-A	VMA10
SLA2/IPI1	ENSG00000136891	SLA2	YHR085W	IPI1
C20orf24/SUR4	ENSG00000136928	C20orf24	YLR372W	SUR4
NFATC2/PUP1	ENSG00000136930	NFATC2	YOR157C	PUP1
STK4/KEL3	ENSG00000136933	STK4	YPL263C	KEL3
PFDN4/PLP2	ENSG00000136940	PFDN4	YOR281C	PLP2
DOK5/RPL35B	ENSG00000136942	DOK5	YDL136W	RPL35B
CSTF1/DCC1	ENSG00000136982	CSTF1	YCL016C	DCC1
BMP7/HNT3	ENSG00000137074	BMP7	YOR258W	HNT3
RAE1/FDH1	ENSG00000137106	RAE1	YOR388C	FDH1
TPD52L2/RPS6B	ENSG00000137154	TPD52L2	YBR181C	RPS6B
DNAJC5/STB4	ENSG00000137203	DNAJC5	YMR019W	STB4
NELFCD/POP8	ENSG00000137265	NELFCD	YBL018C	POP8
PRPF6/PRR1	ENSG00000137275	PRPF6	YKL116C	PRR1
TUBB1/BMS1	ENSG00000137312	TUBB1	YPL217C	BMS1
PSMA7/SEC16	ENSG00000137337	PSMA7	YPL085W	SEC16
NTSR1/FLX1	ENSG00000137409	NTSR1	YIL134W	FLX1
MRGBP/LAG2	ENSG00000137497	MRGBP	YOL025W	LAG2
DIDO1/FMP32	ENSG00000137500	DIDO1	YFL046W	FMP32
GID8/NUP60	ENSG00000137501	GID8	YAR002W	NUP60
BIRC7/YIP5	ENSG00000137502	BIRC7	YGL161C	YIP5
ARFGAP1/YGR015C	ENSG00000137509	ARFGAP1	YGR015C	YGR015C
AVP/MRPL10	ENSG00000137547	AVP	YNL284C	MRPL10
COL20A1/TGS1	ENSG00000137574	COL20A1	YPL157W	TGS1
CHRNA4/YNR065C	ENSG00000137642	CHRNA4	YNR065C	YNR065C
EEF1A2/TMA20	ENSG00000137699	EEF1A2	YER007C-A	TMA20
PTK6/MRP1	ENSG00000137710	PTK6	YDR347W	MRP1
GMEB2/VAC14	ENSG00000137713	GMEB2	YLR386W	VAC14
C20orf27/NMA1	ENSG00000137720	C20orf27	YLR328W	NMA1
SPEF1/YJL185C	ENSG00000137752	SPEF1	YJL185C	YJL185C
CDC25B/ODC2	ENSG00000137801	CDC25B	YOR222W	ODC2
ARFRP1/CAC2	ENSG00000137802	ARFRP1	YML102W	CAC2
NDUFAF5/GCR2	ENSG00000137806	NDUFAF5	YNL199C	GCR2
TRIB3/RTF1	ENSG00000137815	TRIB3	YGL244W	RTF1
RASSF2/SPC98	ENSG00000137822	RASSF2	YNL126W	SPC98
CSNK2A1/KCS1	ENSG00000137825	CSNK2A1	YDR017C	KCS1
ANGPT4/BIO5	ENSG00000137842	ANGPT4	YNR056C	BIO5
HM13/RPC31	ENSG00000137845	HM13	YNL151C	RPC31
SNPH/SLD2	ENSG00000137872	SNPH	YKL108W	SLD2
MYLK2/RLP24	ENSG00000137876	MYLK2	YLR009W	RLP24
SIRPB1/YNL217W	ENSG00000137878	SIRPB1	YNL217W	YNL217W
SEC23B/ALT1	ENSG00000137944	SEC23B	YLR089C	ALT1
FERMT1/SUA7	ENSG00000137947	FERMT1	YPR086W	SUA7
HAO1/BET2	ENSG00000137955	HAO1	YPR176C	BET2
PDYN/KGD2	ENSG00000137992	PDYN	YDR148C	KGD2
PLCB4/RCL1	ENSG00000137996	PLCB4	YOL010W	RCL1
MYL9/IMD2	ENSG00000138029	MYL9	YHR216W	IMD2
HCK/RBK1	ENSG00000138030	HCK	YCR036W	RBK1
CRNKL1/PTC1	ENSG00000138032	CRNKL1	YDL006W	PTC1
POFUT1/YGR016W	ENSG00000138035	POFUT1	YGR016W	YGR016W
SAMHD1/DIN7	ENSG00000138036	SAMHD1	YDR263C	DIN7
PAK7/PSY2	ENSG00000138041	PAK7	YNL201C	PSY2
KIF3B/YPT1	ENSG00000138069	KIF3B	YFL038C	YPT1
NOP56/ARP2	ENSG00000138071	NOP56	YDL029W	ARP2
IDH3B/MAL12	ENSG00000138079	IDH3B	YGR292W	MAL12
MAPRE1/PET309	ENSG00000138095	MAPRE1	YLR067C	PET309
JAG1/ARP1	ENSG00000138107	JAG1	YHR129C	ARP1
CDK5RAP1/MYO2	ENSG00000138162	CDK5RAP1	YOR326W	MYO2
SNTA1/MSS1	ENSG00000138175	SNTA1	YMR023C	MSS1
OXT/KAR3	ENSG00000138182	OXT	YPR141C	KAR3
TTI1/YND1	ENSG00000138185	TTI1	YER005W	YND1
E2F1/HMLALPHA1	ENSG00000138279	E2F1	YCL066W	HMLALPHA1
RPRD1B/TIM23	ENSG00000138297	RPRD1B	YNR017W	TIM23
PXMP4/RPS24A	ENSG00000138326	PXMP4	YER074W	RPS24A
CHMP4B/ADE17	ENSG00000138363	CHMP4B	YMR120C	ADE17
BPI/KTR5	ENSG00000138378	BPI	YNL029C	KTR5
CST3/CPR4	ENSG00000138398	CST3	YCR069W	CPR4
ASIP/IDP3	ENSG00000138413	ASIP	YNL009W	IDP3
CST4/YPL014W	ENSG00000138434	CST4	YPL014W	YPL014W
ACTR5/YTM1	ENSG00000138442	ACTR5	YOR272W	YTM1
WFDC2/MKC7	ENSG00000138448	WFDC2	YDR144C	MKC7
AHCY/YKL100C	ENSG00000138600	AHCY	YKL100C	YKL100C
DHX35/PTM1	ENSG00000138613	DHX35	YKL039W	PTM1
DNTTIP1/FMP25	ENSG00000138646	DNTTIP1	YLR077W	FMP25
MAP1LC3A/IES2	ENSG00000138660	MAP1LC3A	YNL215W	IES2
SYNDIG1/PGI1	ENSG00000138663	SYNDIG1	YBR196C	PGI1
PIGU/RIM4	ENSG00000138668	PIGU	YHL024W	RIM4
TNNC2/PSY4	ENSG00000138669	TNNC2	YBL046W	PSY4
APMAP/SEC31	ENSG00000138674	APMAP	YDL195W	SEC31
ZNF516/CSF1	ENSG00000138688	ZNF516	YLR087C	CSF1
USP14/YAR066W	ENSG00000138698	USP14	YAR066W	YAR066W
VAPA/NUP57	ENSG00000138750	VAPA	YGR119C	NUP57
MYOM1/BRE5	ENSG00000138757	MYOM1	YNR051C	BRE5
MYL12A/SPR3	ENSG00000138758	MYL12A	YGR059W	SPR3
CEP76/YOR387C	ENSG00000138760	CEP76	YOR387C	YOR387C
CEP192/CLB5	ENSG00000138764	CEP192	YPR120C	CLB5
RNMT/USO1	ENSG00000138768	RNMT	YDL058W	USO1
SMAD7/YOR021C	ENSG00000138772	SMAD7	YOR021C	YOR021C
LAMA1/PPA2	ENSG00000138777	LAMA1	YMR267W	PPA2
RNF125/AAP1	ENSG00000138792	RNF125	YHR047C	AAP1
ANKRD12/YEL043W	ENSG00000138795	ANKRD12	YEL043W	YEL043W
NOL4/NDI1	ENSG00000138796	NOL4	YML120C	NDI1
POLI/MET14	ENSG00000138801	POLI	YKL001C	MET14
MIB1/SFB2	ENSG00000138802	MIB1	YNL049C	SFB2
RBBP8/CNA1	ENSG00000138814	RBBP8	YLR433C	CNA1
RIOK3/COX12	ENSG00000138829	RIOK3	YLR038C	COX12
CSTF2/SKO1	ENSG00000138835	CSTF2	YNL167C	SKO1
PSMD10/YLR290C	ENSG00000139180	PSMD10	YLR290C	YLR290C
ATG4A/PEX5	ENSG00000139197	ATG4A	YDR244W	PEX5
TBL1X/SLX5	ENSG00000139218	TBL1X	YDL013W	SLX5
GPR143/ADY3	ENSG00000139220	GPR143	YDL239C	ADY3
PGRMC1/SMX3	ENSG00000139343	PGRMC1	YPR182W	SMX3
POLA1/YSR3	ENSG00000139496	POLA1	YKR053C	YSR3
MID1/KTR4	ENSG00000139505	MID1	YBR199W	KTR4
NKAP/RPS8A	ENSG00000139610	NKAP	YBL072C	RPS8A
NXT2/SWI3	ENSG00000139613	NXT2	YJL176C	SWI3
GUCY2F/MLP2	ENSG00000139618	GUCY2F	YIL149C	MLP2
ENSG00000101898/MED8	ENSG00000139636	ENSG00000101898	YBR193C	MED8
ALG13/YER156C	ENSG00000139637	ALG13	YER156C	YER156C
PRPS2/YJL068C	ENSG00000139684	PRPS2	YJL068C	YJL068C
TLR8/CNN1	ENSG00000139719	TLR8	YFR046C	CNN1
AMMECR1/TMA22	ENSG00000139726	AMMECR1	YJR014W	TMA22
CHRDL1/FRE6	ENSG00000139908	CHRDL1	YLL051C	FRE6
WDR13/YJL055W	ENSG00000139910	WDR13	YJL055W	YJL055W
SUV39H1/RTN1	ENSG00000139970	SUV39H1	YDR233C	RTN1
GLRA2/HAT1	ENSG00000139998	GLRA2	YPL001W	HAT1
XIAP/YNL035C	ENSG00000140006	XIAP	YNL035C	YNL035C
STAG2/TYS1	ENSG00000140105	STAG2	YGR185C	TYS1
MCF2/UGA4	ENSG00000140199	MCF2	YDL210W	UGA4
F9/QRI5	ENSG00000140262	F9	YLR204W	QRI5
ABCD1/XYL2	ENSG00000140263	ABCD1	YLR070C	XYL2
CCDC22/YDL085C-A	ENSG00000140264	CCDC22	YDL085C-A	YDL085C-A
CACNA1F/ECM25	ENSG00000140299	CACNA1F	YJL201W	ECM25
SYP/TOA2	ENSG00000140307	SYP	YKL058W	TOA2
PLP2/SRP14	ENSG00000140319	PLP2	YDL092W	SRP14
BMX/NAN1	ENSG00000140332	BMX	YPL126W	NAN1
PLS3/AIM45	ENSG00000140374	PLS3	YPR004C	AIM45
NAA10/SML1	ENSG00000140382	NAA10	YML058W	SML1
RENBP/ARG7	ENSG00000140386	RENBP	YMR062C	ARG7
ELF4/YGR079W	ENSG00000140391	ELF4	YGR079W	YGR079W
SMARCA1/SKI8	ENSG00000140395	SMARCA1	YGL213C	SKI8
MTMR8/AMS1	ENSG00000140400	MTMR8	YGL156W	AMS1
ASB9/NNF2	ENSG00000140416	ASB9	YGR089W	NNF2
ENSG00000102050/DIT2	ENSG00000140459	ENSG00000102050	YDR402C	DIT2
RBBP7/RAD16	ENSG00000140464	RBBP7	YBR114W	RAD16
PPP1R2P9/SSP2	ENSG00000140488	PPP1R2P9	YOR242C	SSP2
KCND1/CSR1	ENSG00000140522	KCND1	YLR380W	CSR1
OPN1LW/KIP2	ENSG00000140538	OPN1LW	YPL155C	KIP2
FMR1/LST7	ENSG00000140543	FMR1	YGR057C	LST7
PIM2/OYE3	ENSG00000140564	PIM2	YPL171C	OYE3
SLC35A2/YGR122W	ENSG00000140694	SLC35A2	YGR122W	YGR122W
PQBP1/QCR2	ENSG00000140740	PQBP1	YPR191W	QCR2
PCSK1N/GRX3	ENSG00000140830	PCSK1N	YDR098C	GRX3
EMD/VIK1	ENSG00000140859	EMD	YPL253C	VIK1
TAZ/RPL9A	ENSG00000140937	TAZ	YGL147C	RPL9A
PGK1/RRT12	ENSG00000140943	PGK1	YCR045C	RRT12
GATA1/RPL3	ENSG00000140986	GATA1	YOR063W	RPL3
MAGT1/CDC15	ENSG00000140992	MAGT1	YAR019C	CDC15
SMS/YDR333C	ENSG00000141002	SMS	YDR333C	YDR333C
PHEX/MCD4	ENSG00000141012	PHEX	YKL165C	MCD4
UBL4A/SNT1	ENSG00000141027	UBL4A	YCR033W	SNT1
EEA1/SMK1	ENSG00000141068	EEA1	YPR054W	SMK1
RP2/SSH4	ENSG00000141084	RP2	YKL124W	SSH4
PHF16/PRS5	ENSG00000141127	PHF16	YOL061W	PRS5
CDK16/DBP7	ENSG00000141141	CDK16	YKR024C	DBP7
USP11/VPS53	ENSG00000141252	USP11	YJL029C	VPS53
PCYT1B/MDR1	ENSG00000141258	PCYT1B	YGR100W	MDR1
HTATSF1/APE2	ENSG00000141279	HTATSF1	YKL157W	APE2
VGLL1/CHC1	ENSG00000141367	VGLL1	YGL206C	CHC1
CD40LG/RPT1	ENSG00000141385	CD40LG	YKL145W	RPT1
TIMP1/RTT103	ENSG00000141425	TIMP1	YDR289C	RTT103
FGD1/ORC2	ENSG00000141503	FGD1	YBR060C	ORC2
PIN4/MRL1	ENSG00000141510	PIN4	YPR079W	MRL1
PORCN/RDI1	ENSG00000141522	PORCN	YDL135C	RDI1
MAGED2/MCH4	ENSG00000141526	MAGED2	YOL119C	MCH4
KLF8/DED1	ENSG00000141543	KLF8	YOR204W	DED1
SYTL4/KIN4	ENSG00000141551	SYTL4	YOR233W	KIN4
CENPI/NAR1	ENSG00000141562	CENPI	YNL240C	NAR1
DRP2/ATG18	ENSG00000141580	DRP2	YFR021W	ATG18
TAF7L/DIB1	ENSG00000141759	TAF7L	YPR082C	DIB1
PBDC1/ZRT2	ENSG00000141873	PBDC1	YLR130C	ZRT2
ENSG00000102391/PFK1	ENSG00000141959	ENSG00000102391	YGR240C	PFK1
ARMCX3/YAR1	ENSG00000141965	ARMCX3	YPL239W	YAR1
HTR2A/CDC24	ENSG00000141968	HTR2A	YAL041W	CDC24
NDFIP2/SOD1	ENSG00000142168	NDFIP2	YJR104C	SOD1
TNFSF13B/ARN2	ENSG00000142185	TNFSF13B	YHL047C	ARN2
MLNR/MSB3	ENSG00000142192	MLNR	YNL293W	MSB3
CAB39L/PSK1	ENSG00000142208	CAB39L	YAL017W	PSK1
KLF5/MYO4	ENSG00000142347	KLF5	YAL029C	MYO4
STK24/HSL7	ENSG00000142453	STK24	YBR133C	HSL7
ACP5/GYP5	ENSG00000142459	ACP5	YPL249C	GYP5
DNAJC3/PRE2	ENSG00000142507	DNAJC3	YPR103W	PRE2
UGGT2/YPR022C	ENSG00000142528	UGGT2	YPR022C	YPR022C
ARHGEF7/RPS11B	ENSG00000142534	ARHGEF7	YBR048W	RPS11B
FGF9/PEX14	ENSG00000142655	FGF9	YGL153W	PEX14
SGCG/RPL11B	ENSG00000142676	SGCG	YGR085C	RPL11B
PARP4/BUD20	ENSG00000142684	PARP4	YLR074C	BUD20
SUPT20H/YGK3	ENSG00000142875	SUPT20H	YOL128C	YGK3
MRPS31/PTP1	ENSG00000142949	MRPS31	YDL230W	PTP1
KPNA3/NUR1	ENSG00000142973	KPNA3	YDL089W	NUR1
FLT1/KEM1	ENSG00000143006	FLT1	YGL173C	KEM1
RGCC/MSN1	ENSG00000143033	RGCC	YOL116W	MSN1
VWA8/FAR11	ENSG00000143093	VWA8	YNL127W	FAR11
DGKH/PUP2	ENSG00000143106	DGKH	YGR253C	PUP2
KATNAL1/PHO2	ENSG00000143190	KATNAL1	YDL106C	PHO2
INTS6/TPI1	ENSG00000143198	INTS6	YDR050C	TPI1
TSC22D1/TAF5	ENSG00000143207	TSC22D1	YBR198C	TAF5
CLN5/RPL14A	ENSG00000143314	CLN5	YKL006W	RPL14A
OLFM4/REX4	ENSG00000143319	OLFM4	YOL080C	REX4
MSLN/GIC2	ENSG00000143322	MSLN	YDR309C	GIC2
TRADD/RGS2	ENSG00000143333	TRADD	YOR107W	RGS2
HSF4/RAD10	ENSG00000143337	HSF4	YML095C	RAD10
CORO1A/PPX1	ENSG00000143363	CORO1A	YHR201C	PPX1
MAPK3/PEX19	ENSG00000143367	MAPK3	YDL065C	PEX19
PHKB/NAM8	ENSG00000143368	PHKB	YHR086W	NAM8
NUTF2/SET2	ENSG00000143379	NUTF2	YJL168C	SET2
NUP93/PIK1	ENSG00000143393	NUP93	YNL267W	PIK1
CENPT/NCA2	ENSG00000143398	CENPT	YPR155C	NCA2
TSNAXIP1/HEM12	ENSG00000143412	TSNAXIP1	YDR047W	HEM12
NFAT5/STR3	ENSG00000143416	NFAT5	YGL184C	STR3
N4BP1/GSH1	ENSG00000143418	N4BP1	YJL101C	GSH1
CBLN1/IGO1	ENSG00000143420	CBLN1	YNL157W	IGO1
ARL2BP/PHO85	ENSG00000143466	ARL2BP	YPL031C	PHO85
ZNF423/VBA4	ENSG00000143469	ZNF423	YDR119W	VBA4
CCL22/TMA64	ENSG00000143486	CCL22	YDR117C	TMA64
CCL17/SET5	ENSG00000143499	CCL17	YHR207C	SET5
CTCF/FMP30	ENSG00000143507	CTCF	YPL103C	FMP30
ACD/SFL1	ENSG00000143514	ACD	YOR140W	SFL1
POLR2C/FYV7	ENSG00000143549	POLR2C	YLR068W	FYV7
PARD6A/ZRT1	ENSG00000143570	PARD6A	YGL255W	ZRT1
ZNF821/GIC1	ENSG00000143575	ZNF821	YHR061C	GIC1
MMP15/CYT2	ENSG00000143621	MMP15	YKL087C	CYT2
USB1/YCL047C	ENSG00000143641	USB1	YCL047C	YCL047C
CCDC113/TEX1	ENSG00000143669	CCDC113	YNL253W	TEX1
NME3/LTP1	ENSG00000143727	NME3	YPR073C	LTP1
PSMD7/ARF1	ENSG00000143761	PSMD7	YDL192W	ARF1
VAC14/BRE1	ENSG00000143776	VAC14	YDL074C	BRE1
TANGO6/MRPS5	ENSG00000143799	TANGO6	YBR251W	MRPS5
COG4/GRX5	ENSG00000143801	COG4	YPL059W	GRX5
PLA2G15/SMC1	ENSG00000143847	PLA2G15	YFL008W	SMC1
[truncated: 1,261 more rows]
