# Supplementary material for: Scope and limitations of yeast as a model organism for studying human tissue-specific pathways
Source: BMC Syst Biol. 2015 Dec 29;9:96. doi: 10.1186/s12918-015-0253-0 (PMC4696342; doi:10.1186/s12918-015-0253-0)
Supplement: Additional file 1 — Network alignments. Compressed (*.zip) file containing individual tissue-specific alignments. (ZIP 5181 Kb) [file 12918_2015_253_MOESM1_ESM.zip › alignments/Temporal Lobe_AlignGraph_edges.tsv]

First_ortholog_pair	Second_ortholog_pair
POU2AF1/RNH1	GCLC/CSM4
CTPS2/HSP26	ARF5/THP1
RASL12/ARF3	FKBP4/VPS41
CASP8/YAP1	KDM1A/SKN7
ZNF106/SPC72	KDM1A/SKN7
LSR/STE50	KDM1A/SKN7
MAGI3/ORM1	HCCS/USA1
CDC37/MPD2	SOX8/NAB2
ATP13A1/APC2	SOX8/NAB2
NPHP3/YOR114W	SOX8/NAB2
WNT2/HTA2	GGNBP2/RET1
PRSS3/USE1	ABCC8/TMT1
EFEMP1/VPS13	CCL18/LAS17
TFRC/NIP100	SPATA20/YTA6
TFG/SPO21	SPATA20/YTA6
CPSF1/IMD3	ETV1/MAG2
PIK3R2/YJR098C	ARHGAP44/PPT1
TBX5/YPR011C	VTA1/WBP1
TJP3/THS1	CD4/BET3
ATP2B4/UBI4	LRRC23/CDC53
CACNA1S/PRB1	LRRC23/CDC53
ZRANB1/YPL088W	PSMC4/PSE1
ADAM11/NUP159	PSMC4/PSE1
PDYN/KGD2	PSMC4/PSE1
GBF1/NUP133	PSMC4/PSE1
GCAT/PTP3	NUDCD3/LAG1
DBP/GLK1	ISL1/GIS2
NLK/GLE1	CLCA1/CDC19
SLC9A3R2/SET3	SRCIN1/NUP100
PPP1R7/YDR266C	WWTR1/RAD53
ENSG00000100141/RPL26B	AGPS/PHO4
ENSG00000091436/ESC2	SYT13/SIR2
MRPS18A/GNP1	GABRA1/KAR2
ZDHHC6/CKA1	RNF10/RPA190
DDT/GYP6	ZDHHC6/CKA1
DBP/GLK1	TSSC1/VPS21
TFIP11/TNA1	SKIV2L2/SUB2
ACR/RAS1	C6/VAM3
RFXANK/SCL1	PHF23/MOT2
FUBP3/UTP5	MYO16/STE12
CCNC/RPS9B	GUCA2B/RPS5
IKBKG/RPG1	MAP4/CTF19
GSS/IMP4	NEDD4L/HAS1
FSD1/RPL24B	JKAMP/REI1
CTNNA2/SAC6	ARHGEF5/FPR1
RPL34/AAD14	CAMK2B/SHO1
BIRC2/STE20	CAMK2B/SHO1
PCYT1B/MDR1	RIOK2/PTC6
SLC16A10/NNF1	ALDH18A1/SPC105
MYOM1/BRE5	CTDP1/DBP3
CA12/ATG4	GUCY1B3/HSP12
JAK2/PSD2	TNK2/RNA1
DBP/GLK1	MRPS24/PAU15
SIRT2/TAH1	HAGH/MPH1
ST3GAL4/MSN2	ZNF76/EAF7
TFIP11/TNA1	IPO5/TEF2
PAG1/NUP116	PKN2/SEC23
TENC1/MUS81	PKN2/SEC23
PPM1F/PFS2	PRKCQ/PTI1
PODXL2/SSL1	FOXJ2/DGR2
RPS15/SUI3	RRP15/SUP35
TRPV4/TPK3	FGFR3/YPT7
PON2/ADE5,7	KCNAB2/GSY2
INO80B/BRX1	SCT/POP4
UFSP2/GUT1	NUCB2/SAM2
TFIP11/TNA1	EPHA8/SPF1
CPB2/UBP3	PRLH/PRT1
DBP/GLK1	CDH19/LSM5
DIDO1/FMP32	TFRC/NIP100
ANAPC5/RPS18A	NFATC3/SNL1
NCL/URN1	PVR/PHB1
GBF1/NUP133	ADAM11/NUP159
KISS1R/SSA2	PTGS2/ADH2
DBP/GLK1	NOTCH3/RPN3
MRPL27/CWC21	ENO1/SNU114
DBP/GLK1	SEMA3A/LOT5
CAMSAP3/CRN1	WDR62/HSP78
ACVR1/ROM2	REXO2/SSB1
ENSG00000099972/IDP1	MLH1/SAP185
CDK5RAP3/MCM5	MLH1/SAP185
RRAGB/PUB1	SPAG5/DHH1
TRIM2/HEK2	ADCY2/CLB6
MRPL19/TEL1	LXN/SAT4
VWA8/FAR11	KIF22/PPH22
PXMP4/RPS24A	CPB2/UBP3
DBP/GLK1	MOK/SNX4
GRIN3B/RPS31	ARG2/GCN3
TRIM3/ZIP1	ZNF510/HTB2
TAF7L/DIB1	HSPB11/HSH155
CA2/VMA2	FYB/YJR096W
APBA1/RAT1	BCKDHB/SSZ1
OXT/KAR3	CPNE3/AHP1
CCL7/MVD1	CTTN/IQG1
CLDN15/VPS25	ERO1LB/MIG3
ARL2BP/PHO85	P2RX7/IDS2
GLP1R/ATX1	LAG3/CCC2
PMP22/CTI6	TGFB2/SIN3
HNF1B/IME2	SUCO/GPA2
SRPK1/APM2	DHPS/FUS3
PPP1R7/YDR266C	DHPS/FUS3
TNNC1/YDL156W	ARCN1/TUM1
TGFBR1/ARC35	MTAP/SLA2
DBP/GLK1	POLR2E/RPF1
RASIP1/UBC6	ARVCF/UBA1
RPA3/PTK1	LGALS1/ACC1
MYOM1/BRE5	NHP2L1/RFA1
LSR/STE50	ASCC2/RIM11
CHIC2/MDM38	EIF5/MBA1
CSNK2A1/KCS1	YY1/QDR3
POU2AF1/RNH1	ARHGAP5/DBP9
GBE1/EMI2	SNTA1/MSS1
CCDC47/SMD3	PGRMC1/SMX3
CCDC47/SMD3	TAF7L/DIB1
POU2AF1/RNH1	NOMO3/YDL119C
PIH1D1/NAT5	TUBB4A/YJL181W
PRKAB1/RPN1	OAZ1/NPA3
GABRR2/BAP3	IL4I1/PHO88
ZNF142/TRR1	TIMM44/GEP5
ABCA2/ARC1	BET1/INP53
MINPP1/PTC5	PON2/ADE5,7
WFS1/YRR1	NPTX2/APM4
ZNHIT3/UPC2	SHB/HTZ1
MRPL19/TEL1	CCL1/TUB3
KLRB1/SNU66	ARHGEF17/SMX2
CENPA/STE4	EIF4G2/STE2
TFG/SPO21	BIRC2/STE20
PRRX1/YCR100C	BIRC2/STE20
POU2AF1/RNH1	PVRL1/MST27
HBS1L/VTS1	COPZ1/CTF13
RPS12/SWA2	CAND1/PEX8
EFEMP1/VPS13	IL17A/CDC31
CISH/MAK21	SIM1/HCA4
CEP70/RPS23A	MRPS30/RPL33A
TANC1/NOP9	CISH/MAK21
PNO1/PKH3	UXS1/CIC1
