# Supplementary material for: Scope and limitations of yeast as a model organism for studying human tissue-specific pathways
Source: BMC Syst Biol. 2015 Dec 29;9:96. doi: 10.1186/s12918-015-0253-0 (PMC4696342; doi:10.1186/s12918-015-0253-0)
Supplement: Additional file 1 — Network alignments. Compressed (*.zip) file containing individual tissue-specific alignments. (ZIP 5181 Kb) [file 12918_2015_253_MOESM1_ESM.zip › alignments/Globus Pallidus_AlignGraph_nodes.tsv]

ID	Human_EnsemblGeneID	Human_Symbol	Yeast_EnsemblGeneID	Yeast_Symbol
TSPAN6/DPM1	ENSG00000000419	TSPAN6	YPR183W	DPM1
DPM1/GSH1	ENSG00000001084	DPM1	YJL101C	GSH1
SCYL3/HAP2	ENSG00000001167	SCYL3	YGL237C	HAP2
FGR/CTR1	ENSG00000003147	FGR	YPR124W	CTR1
CFH/COS9	ENSG00000003402	CFH	YKL219W	COS9
GCLC/DFG5	ENSG00000003436	GCLC	YMR238W	DFG5
NFYA/SPP382	ENSG00000003756	NFYA	YLR424W	SPP382
SEMA3F/CSM4	ENSG00000004059	SEMA3F	YPL200W	CSM4
CFTR/FEN1	ENSG00000004399	CFTR	YCR034W	FEN1
KRIT1/CPR7	ENSG00000004478	KRIT1	YJR032W	CPR7
RAD52/ACP1	ENSG00000004779	RAD52	YKL192C	ACP1
BAD/YGR201C	ENSG00000004838	BAD	YGR201C	YGR201C
CD99/YDR307W	ENSG00000004866	CD99	YDR307W	YDR307W
AOC1/CDC27	ENSG00000004897	AOC1	YBL084C	CDC27
HECW1/CDC9	ENSG00000005156	HECW1	YDL164C	CDC9
MAD1L1/BDF2	ENSG00000005339	MAD1L1	YDL070W	BDF2
LASP1/SIA1	ENSG00000005421	LASP1	YOR137C	SIA1
M6PR/AMN1	ENSG00000005812	M6PR	YBR158W	AMN1
ICA1/PKP2	ENSG00000005882	ICA1	YGL059W	PKP2
ALS2/YDR352W	ENSG00000005893	ALS2	YDR352W	YDR352W
CASP10/PGC1	ENSG00000006007	CASP10	YPL206C	PGC1
CFLAR/APL2	ENSG00000006125	CFLAR	YKL135C	APL2
TFPI/THP1	ENSG00000006128	TFPI	YOL072W	THP1
RBM5/ADH7	ENSG00000006194	RBM5	YCR105W	ADH7
MTMR7/MMS1	ENSG00000006468	MTMR7	YPR164W	MMS1
ARF5/LCB5	ENSG00000006530	ARF5	YLR260W	LCB5
POLDIP2/YMR010W	ENSG00000006704	POLDIP2	YMR010W	YMR010W
PLXND1/VPS41	ENSG00000006715	PLXND1	YDR080W	VPS41
AK2/SKN7	ENSG00000006788	AK2	YHR206W	SKN7
CD38/IZH2	ENSG00000006831	CD38	YOL002C	IZH2
FKBP4/CMK2	ENSG00000007047	FKBP4	YOL016C	CMK2
KDM1A/PAC1	ENSG00000007168	KDM1A	YOR269W	PAC1
CAMKK1/NCP1	ENSG00000007171	CAMKK1	YHR042W	NCP1
RECQL/HOF1	ENSG00000007237	RECQL	YMR032W	HOF1
HSPB6/SRL1	ENSG00000007372	HSPB6	YOR247W	SRL1
ARHGAP33/GPI1	ENSG00000007541	ARHGAP33	YGR216C	GPI1
NDUFAB1/FRE7	ENSG00000007952	NDUFAB1	YOL152W	FRE7
PDK4/PUP3	ENSG00000008018	PDK4	YER094C	PUP3
ZMYND10/USA1	ENSG00000008130	ZMYND10	YML029W	USA1
ST7/DTR1	ENSG00000008282	ST7	YBR180W	DTR1
CDC27/CNL1	ENSG00000008294	CDC27	YDR357C	CNL1
SLC4A1/NSE5	ENSG00000008300	SLC4A1	YML023C	NSE5
CALCR/RPS20	ENSG00000008988	CALCR	YHL015W	RPS20
HCCS/YBL055C	ENSG00000009335	HCCS	YBL055C	YBL055C
DVL2/REV3	ENSG00000009413	DVL2	YPL167C	REV3
UPF1/VTA1	ENSG00000009844	UPF1	YLR181C	VTA1
SKAP2/PHO4	ENSG00000009950	SKAP2	YFR034C	PHO4
SLC25A5/ITC1	ENSG00000009954	SLC25A5	YGL133W	ITC1
CCDC109B/VID30	ENSG00000010017	CCDC109B	YGL227W	VID30
HOXA11/MSC7	ENSG00000010030	HOXA11	YHR039C	MSC7
POLR2J/SEE1	ENSG00000010165	POLR2J	YIL064W	SEE1
DHX33/COR1	ENSG00000010256	DHX33	YBL045C	COR1
MEOX1/NUD1	ENSG00000010322	MEOX1	YOR373W	NUD1
LIG3/YPL150W	ENSG00000010671	LIG3	YPL150W	YPL150W
RPAP3/BUD14	ENSG00000010810	RPAP3	YAR014C	BUD14
ENSG00000005189/NDD1	ENSG00000010818	ENSG00000005189	YOR372C	NDD1
CIAPIN1/ELA1	ENSG00000011007	CIAPIN1	YNL230C	ELA1
FAM214B/YNK1	ENSG00000011052	FAM214B	YKL067W	YNK1
COPZ2/UTP18	ENSG00000011260	COPZ2	YJL069C	UTP18
PRKAR2B/DCR2	ENSG00000011275	PRKAR2B	YLR361C	DCR2
MSL3/STT4	ENSG00000011405	MSL3	YLR305C	STT4
CREBBP/SKG3	ENSG00000011426	CREBBP	YLR187W	SKG3
BZRAP1/MSB4	ENSG00000011454	BZRAP1	YOL112W	MSB4
MPO/PPH21	ENSG00000011485	MPO	YDL134C	PPH21
PON1/RAD10	ENSG00000012504	PON1	YML095C	RAD10
GCFC2/UBX5	ENSG00000012822	GCFC2	YDR330W	UBX5
ABCB4/MPS1	ENSG00000012983	ABCB4	YDL028C	MPS1
SOX8/IRS4	ENSG00000013016	SOX8	YKR019C	IRS4
IBTK/RET1	ENSG00000013503	IBTK	YOR207C	RET1
MYCBP2/NGL2	ENSG00000013523	MYCBP2	YMR285C	NGL2
FBXL3/RAM1	ENSG00000013725	FBXL3	YDL090C	RAM1
ITGAL/POL12	ENSG00000014138	ITGAL	YBL035C	POL12
PDK2/PMT6	ENSG00000014216	PDK2	YGR199W	PMT6
ITGA3/MDH3	ENSG00000014641	ITGA3	YDL078C	MDH3
LAMP2/MMT1	ENSG00000014824	LAMP2	YMR177W	MMT1
GGNBP2/BRX1	ENSG00000015171	GGNBP2	YOL077C	BRX1
ITGA2B/LAS17	ENSG00000015285	ITGA2B	YOR181W	LAS17
GDE1/MPP6	ENSG00000015479	GDE1	YNR024W	MPP6
C19orf60/BPL1	ENSG00000015592	C19orf60	YDL141W	BPL1
CRLF1/HPF1	ENSG00000016490	CRLF1	YOL155C	HPF1
MAP3K14/PMR1	ENSG00000017260	MAP3K14	YGL167C	PMR1
ABCC8/LRG1	ENSG00000017797	ABCC8	YDL240W	LRG1
CCL18/DRS2	ENSG00000018625	CCL18	YAL026C	DRS2
CCL3/YTA6	ENSG00000021574	CCL3	YPL074W	YTA6
SYNRG/NUT1	ENSG00000021645	SYNRG	YGL151W	NUT1
CACNG3/NAM7	ENSG00000021776	CACNG3	YMR080C	NAM7
TMEM132A/CPA1	ENSG00000021826	TMEM132A	YOR303W	CPA1
AP2B1/DEG1	ENSG00000022267	AP2B1	YFL001W	DEG1
TAC1/MAG2	ENSG00000022840	TAC1	YLR427W	MAG2
ZNF263/PFA4	ENSG00000023041	ZNF263	YOL003C	PFA4
CX3CL1/TRX1	ENSG00000023318	CX3CL1	YLR043C	TRX1
SPATA20/GRX2	ENSG00000023572	SPATA20	YDR513W	GRX2
CACNA1G/SEH1	ENSG00000023734	CACNA1G	YGL100W	SEH1
TNFRSF12A/YDL124W	ENSG00000023909	TNFRSF12A	YDL124W	YDL124W
MAP3K9/UBR1	ENSG00000024048	MAP3K9	YGR184C	UBR1
RALA/GTR2	ENSG00000025039	RALA	YGR163W	GTR2
BAIAP2L1/CTI6	ENSG00000025293	BAIAP2L1	YPL181W	CTI6
ETV1/GAL80	ENSG00000025434	ETV1	YML051W	GAL80
AGK/CNS1	ENSG00000025772	AGK	YBR155W	CNS1
CCL26/APJ1	ENSG00000025796	CCL26	YNL077W	APJ1
FARP2/SRP1	ENSG00000025800	FARP2	YNL189W	SRP1
USH1C/KEL1	ENSG00000026025	USH1C	YHR158C	KEL1
DBF4/RAD3	ENSG00000026036	DBF4	YER171W	RAD3
TBXA2R/YBR096W	ENSG00000026508	TBXA2R	YBR096W	YBR096W
IFRD1/ALK2	ENSG00000028203	IFRD1	YBL009W	ALK2
GTF2IRD1/VPS5	ENSG00000028528	GTF2IRD1	YOR069W	VPS5
PAF1/DIM1	ENSG00000029639	PAF1	YPL266W	DIM1
VPS41/EIS1	ENSG00000029725	VPS41	YMR031C	EIS1
ARHGAP44/SNF11	ENSG00000030304	ARHGAP44	YDR073W	SNF11
ELAC2/SES1	ENSG00000031698	ELAC2	YDR023W	SES1
SCIN/WTM2	ENSG00000032389	SCIN	YOR229W	WTM2
MYH13/ACK1	ENSG00000032742	MYH13	YDL203C	ACK1
ADIPOR2/CUS1	ENSG00000033030	ADIPOR2	YMR240C	CUS1
UPP2/ARB1	ENSG00000033050	UPP2	YER036C	ARB1
MARK4/VPH1	ENSG00000033627	MARK4	YOR270C	VPH1
PAFAH1B1/NFI1	ENSG00000033800	PAFAH1B1	YOR156C	NFI1
NOS2/PEX3	ENSG00000034693	NOS2	YDR329C	PEX3
DNAH9/CYK3	ENSG00000035115	DNAH9	YDL117W	CYK3
GAS7/ADE12	ENSG00000035687	GAS7	YNL220W	ADE12
TRAPPC6A/RFC1	ENSG00000035928	TRAPPC6A	YOR217W	RFC1
MATK/RTT101	ENSG00000036257	MATK	YJL047C	RTT101
CD79B/UBP7	ENSG00000036672	CD79B	YIL156W	UBP7
SCN4A/MDS3	ENSG00000037637	SCN4A	YGL197W	MDS3
PAX6/MRI1	ENSG00000037757	PAX6	YPR118W	MRI1
RHBDF1/TRM8	ENSG00000037897	RHBDF1	YDL201W	TRM8
LUC7L/AYR1	ENSG00000038274	LUC7L	YIL124W	AYR1
BAIAP3/YNL193W	ENSG00000038382	BAIAP3	YNL193W	YNL193W
PIGQ/YLR413W	ENSG00000038427	PIGQ	YLR413W	YLR413W
TEAD3/BRR2	ENSG00000039123	TEAD3	YER172C	BRR2
SELE/TCO89	ENSG00000039319	SELE	YPL180W	TCO89
DNAJC11/PRE9	ENSG00000041357	DNAJC11	YGR135W	PRE9
MYLIP/MOD5	ENSG00000041515	MYLIP	YOR274W	MOD5
NOX1/NUG1	ENSG00000041802	NOX1	YER006W	NUG1
E2F2/APS2	ENSG00000042753	E2F2	YJR058C	APS2
PSMB1/FHN1	ENSG00000042832	PSMB1	YGR131W	FHN1
SYN1/DCN1	ENSG00000043093	SYN1	YLR128W	DCN1
JARID2/RDL1	ENSG00000043143	JARID2	YOR285W	RDL1
CAMK1G/SCM3	ENSG00000044115	CAMK1G	YDL139C	SCM3
CDK11A/YJR030C	ENSG00000044446	CDK11A	YJR030C	YJR030C
NADK/YLR419W	ENSG00000047188	NADK	YLR419W	YLR419W
TFAP2B/URA8	ENSG00000047230	TFAP2B	YJR103W	URA8
CYTH3/VMA13	ENSG00000047249	CYTH3	YPR036W	VMA13
ADAM22/MLP1	ENSG00000047410	ADAM22	YKR095W	MLP1
SYPL1/RPO41	ENSG00000047579	SYPL1	YFL036W	RPO41
SPAG9/RSM10	ENSG00000048544	SPAG9	YDR041W	RSM10
CELSR3/RBS1	ENSG00000048991	CELSR3	YDL189W	RBS1
MGST1/YKT6	ENSG00000049245	MGST1	YKL196C	YKT6
CRY1/RSP5	ENSG00000049759	CRY1	YER125W	RSP5
NFIX/WBP1	ENSG00000049860	NFIX	YEL002C	WBP1
MMP25/YLR257W	ENSG00000050405	MMP25	YLR257W	YLR257W
IL32/PER33	ENSG00000051108	IL32	YLR064W	PER33
PKD1/SLH1	ENSG00000051341	PKD1	YGR271W	SLH1
MAPK8IP2/CKI1	ENSG00000051382	MAPK8IP2	YLR133W	CKI1
MED24/CDC40	ENSG00000051596	MED24	YDR364C	CDC40
SEC62/UBX4	ENSG00000052126	SEC62	YMR067C	UBX4
RPS20/TAF3	ENSG00000052723	RPS20	YPL011C	TAF3
CSDE1/ERG25	ENSG00000052802	CSDE1	YGR060W	ERG25
UBE3C/APD1	ENSG00000052841	UBE3C	YBR151W	APD1
REV3L/AAD10	ENSG00000053371	REV3L	YJR155W	AAD10
PAX7/USE1	ENSG00000053501	PAX7	YGL098W	USE1
MASP2/BET3	ENSG00000054116	MASP2	YKR068C	BET3
TRAF3IP3/GDA1	ENSG00000054179	TRAF3IP3	YEL042W	GDA1
POMT2/FHL1	ENSG00000054598	POMT2	YPR104C	FHL1
VTA1/MSR1	ENSG00000054654	VTA1	YHR091C	MSR1
MLXIPL/CDC53	ENSG00000055130	MLXIPL	YDL132W	CDC53
BAZ1B/PEX11	ENSG00000055163	BAZ1B	YOL147C	PEX11
RANBP9/SPP1	ENSG00000055609	RANBP9	YPL138C	SPP1
ETV7/PUF3	ENSG00000055917	ETV7	YLL013C	PUF3
SPRTN/FMP10	ENSG00000055955	SPRTN	YER182W	FMP10
METTL13/YDR114C	ENSG00000056558	METTL13	YDR114C	YDR114C
ZNF207/GLG1	ENSG00000056998	ZNF207	YKR058W	GLG1
UQCRC1/GDI1	ENSG00000057608	UQCRC1	YER136W	GDI1
CD9/MIG2	ENSG00000057657	CD9	YGL209W	MIG2
NCAPD2/ATG5	ENSG00000057663	NCAPD2	YPL149W	ATG5
IFFO1/KCC4	ENSG00000058091	IFFO1	YCL024W	KCC4
GIPR/OSH2	ENSG00000058272	GIPR	YDL019C	OSH2
NISCH/BUD5	ENSG00000058335	NISCH	YCR038C	BUD5
STAB1/DIN7	ENSG00000058404	STAB1	YDR263C	DIN7
FUZ/RPC37	ENSG00000058600	FUZ	YKR025W	RPC37
PRSS3/ENA5	ENSG00000058668	PRSS3	YDR038C	ENA5
CD4/TIS11	ENSG00000059145	CD4	YLR136C	TIS11
LRRC23/PRO2	ENSG00000059573	LRRC23	YOR323C	PRO2
BTK/TRM3	ENSG00000059588	BTK	YDL112W	TRM3
HFE/XDJ1	ENSG00000059769	HFE	YLR090W	XDJ1
SCMH1/CDC13	ENSG00000060558	SCMH1	YDL220C	CDC13
FYN/PRP4	ENSG00000060688	FYN	YPR178W	PRP4
HIVEP2/FMP37	ENSG00000060762	HIVEP2	YGL080W	FMP37
TCEB3/POT1	ENSG00000060971	TCEB3	YIL160C	POT1
LYPLA2/BAT2	ENSG00000060982	LYPLA2	YJR148W	BAT2
NME2/RPO26	ENSG00000061337	NME2	YPR187W	RPO26
APBA3/SDH4	ENSG00000061794	APBA3	YDR178W	SDH4
MKS1/AIF1	ENSG00000062096	MKS1	YNR074C	AIF1
ABHD5/HTB2	ENSG00000062598	ABHD5	YBL002W	HTB2
KAL1/RPL18B	ENSG00000063177	KAL1	YNL301C	RPL18B
AKAP8L/NOP13	ENSG00000063244	AKAP8L	YNL175C	NOP13
UTP18/ENT2	ENSG00000063245	UTP18	YLR206W	ENT2
RNF216/YIL165C	ENSG00000063438	RNF216	YIL165C	YIL165C
TTC19/YAF9	ENSG00000063978	TTC19	YNL107W	YAF9
PTBP1/YFR039C	ENSG00000064012	PTBP1	YFR039C	YFR039C
DPF1/TAF2	ENSG00000064313	DPF1	YCR042C	TAF2
SYT7/GIN4	ENSG00000064393	SYT7	YDR507C	GIN4
PIK3C2A/MTR10	ENSG00000064419	PIK3C2A	YOR160W	MTR10
PLAUR/YLR271W	ENSG00000064607	PLAUR	YLR271W	YLR271W
ANLN/YBR235W	ENSG00000064651	ANLN	YBR235W	YBR235W
WIZ/YIG1	ENSG00000064666	WIZ	YPL201C	YIG1
RABGAP1/RRP3	ENSG00000064703	RABGAP1	YHR065C	RRP3
DCN/MLH2	ENSG00000064933	DCN	YLR035C	MLH2
PPP5C/NTG2	ENSG00000065057	PPP5C	YOL043C	NTG2
MAP4K3/GPA1	ENSG00000065135	MAP4K3	YHR005C	GPA1
ZBTB32/PSE1	ENSG00000065150	ZBTB32	YMR308C	PSE1
TYROBP/CAR2	ENSG00000065154	TYROBP	YLR438W	CAR2
GABRA3/PWP2	ENSG00000065183	GABRA3	YCR057C	PWP2
BRCA1/LAC1	ENSG00000065308	BRCA1	YKL008C	LAC1
ERCC1/EFT1	ENSG00000065357	ERCC1	YOR133W	EFT1
CD22/MKK1	ENSG00000065361	CD22	YOR231W	MKK1
SEMA3B/SLM5	ENSG00000065427	SEMA3B	YCR024C	SLM5
MBTPS2/CUS2	ENSG00000065526	MBTPS2	YNL286W	CUS2
LTF/PRR2	ENSG00000065534	LTF	YDL214C	PRR2
NR1H4/RLP7	ENSG00000065559	NR1H4	YNL002C	RLP7
ALOX5/SLA2	ENSG00000065609	ALOX5	YNL243W	SLA2
CALCOCO1/ISR1	ENSG00000065613	CALCOCO1	YPR106W	ISR1
UBR7/ARK1	ENSG00000065675	UBR7	YNL020C	ARK1
MAP4K5/UTP7	ENSG00000065717	MAP4K5	YER082C	UTP7
EHD3/MAE1	ENSG00000065833	EHD3	YKL029C	MAE1
PSMC4/MSB3	ENSG00000065882	PSMC4	YNL293W	MSB3
CLDN11/YPL245W	ENSG00000065883	CLDN11	YPL245W	YPL245W
MVP/PDE2	ENSG00000065989	MVP	YOR360C	PDE2
NUB1/RTS1	ENSG00000066027	NUB1	YOR014W	RTS1
CLK1/SEY1	ENSG00000066032	CLK1	YOR165W	SEY1
ENSG00000013455/PUF2	ENSG00000066044	ENSG00000013455	YPR042C	PUF2
POLR3B/SNF12	ENSG00000066117	POLR3B	YNR023W	SNF12
ANGEL1/RPH1	ENSG00000066135	ANGEL1	YER169W	RPH1
RNF14/HAP5	ENSG00000066136	RNF14	YOR358W	HAP5
DDX11/SNX41	ENSG00000066294	DDX11	YDR425W	SNX41
CD6/BTS1	ENSG00000066382	CD6	YPL069C	BTS1
TACC3/FOB1	ENSG00000066422	TACC3	YDR110W	FOB1
UFL1/ENT1	ENSG00000066427	UFL1	YDL161W	ENT1
POLA2/HDA2	ENSG00000066455	POLA2	YDR295C	HDA2
CAPN1/SPS1	ENSG00000066468	CAPN1	YDR523C	SPS1
ACPP/DUO1	ENSG00000066629	ACPP	YGL061C	DUO1
MDH1/SEC7	ENSG00000066777	MDH1	YDR170C	SEC7
SLC30A9/HEM15	ENSG00000066926	SLC30A9	YOR176W	HEM15
MTMR11/TIF1	ENSG00000067048	MTMR11	YKR059W	TIF1
CCDC88C/DPP1	ENSG00000067113	CCDC88C	YDR284C	DPP1
YAF2/LAG1	ENSG00000067167	YAF2	YHL003C	LAG1
ZMYND11/GIS2	ENSG00000067182	ZMYND11	YNL255C	GIS2
WAS/SPO20	ENSG00000067208	WAS	YMR017W	SPO20
DPEP1/CDC19	ENSG00000067225	DPEP1	YAL038W	CDC19
BID/FCF2	ENSG00000067334	BID	YLR051C	FCF2
MATR3/NUP100	ENSG00000067445	MATR3	YKL068W	NUP100
RGPD5/RHO1	ENSG00000067560	RGPD5	YPR165W	RHO1
STMN4/TCB3	ENSG00000067715	STMN4	YML072C	TCB3
NUDCD3/PKP1	ENSG00000067992	NUDCD3	YIL042C	PKP1
ISL1/HOS2	ENSG00000068024	ISL1	YGL194C	HOS2
IL20RA/SCH9	ENSG00000068078	IL20RA	YHR205W	SCH9
CLCA1/RTG3	ENSG00000068323	CLCA1	YBL103C	RTG3
ATP2C1/SPP2	ENSG00000068394	ATP2C1	YOR148C	SPP2
SRCIN1/TRM7	ENSG00000068438	SRCIN1	YBR061C	TRM7
IGF1/KRE28	ENSG00000068793	IGF1	YDR532C	KRE28
RALBP1/HST2	ENSG00000068903	RALBP1	YPL015C	HST2
RUFY3/GLT1	ENSG00000069248	RUFY3	YDL171C	GLT1
CNTN1/VPS35	ENSG00000069329	CNTN1	YJL154C	VPS35
WWTR1/YDJ1	ENSG00000069345	WWTR1	YNL064C	YDJ1
AGPS/YBT1	ENSG00000069431	AGPS	YLL048C	YBT1
ATP1A2/YEN1	ENSG00000069712	ATP1A2	YER041W	YEN1
TTC27/REF2	ENSG00000069849	TTC27	YDR195W	REF2
MARCO/HUL5	ENSG00000069869	MARCO	YGL141W	HUL5
SYT13/UTP5	ENSG00000069966	SYT13	YDR398W	UTP5
SNAI2/UFD1	ENSG00000070010	SNAI2	YGR048W	UFD1
CD74/NOP14	ENSG00000070019	CD74	YDL148C	NOP14
HGF/IKI3	ENSG00000070061	HGF	YLR384C	IKI3
ZRANB1/SSP120	ENSG00000070081	ZRANB1	YLR250W	SSP120
NCDN/PFY1	ENSG00000070087	NCDN	YOR122C	PFY1
ZFP64/UIP3	ENSG00000070159	ZFP64	YAR027W	UIP3
MNAT1/NIC96	ENSG00000070182	MNAT1	YFR002W	NIC96
SAMD4A/ERO1	ENSG00000070371	SAMD4A	YML130C	ERO1
RUNX3/CBF1	ENSG00000070444	RUNX3	YJR060W	CBF1
MRE11A/POL4	ENSG00000070501	MRE11A	YCR014C	POL4
PLEKHB1/ASN1	ENSG00000070669	PLEKHB1	YPR145W	ASN1
SERPINB1/KAR2	ENSG00000070718	SERPINB1	YJL034W	KAR2
SPAST/MUD2	ENSG00000070756	SPAST	YKL074C	MUD2
ENSG00000021602/RPA190	ENSG00000070761	ENSG00000021602	YOR341W	RPA190
NRXN3/CKA1	ENSG00000070770	NRXN3	YIL035C	CKA1
AQR/GCD1	ENSG00000070785	AQR	YOR260W	GCD1
CPS1/RHO4	ENSG00000070831	CPS1	YKR055W	RHO4
C8B/PUT4	ENSG00000070915	C8B	YOR348C	PUT4
FHL1/PMA1	ENSG00000070961	FHL1	YGL008C	PMA1
RTFDC1/SHO1	ENSG00000071051	RTFDC1	YER118C	SHO1
GABRA1/AIP1	ENSG00000071127	GABRA1	YMR092C	AIP1
NLRP2/TPS3	ENSG00000071205	NLRP2	YMR261C	TPS3
RNF10/YNG2	ENSG00000071243	RNF10	YHR090C	YNG2
ZDHHC6/BUD23	ENSG00000071462	ZDHHC6	YCR047C	BUD23
RNH1/HRD3	ENSG00000071537	RNH1	YLR207W	HRD3
NDUFS1/AFG2	ENSG00000071539	NDUFS1	YLR397C	AFG2
RB1CC1/ULS1	ENSG00000071794	RB1CC1	YOR191W	ULS1
ERP44/TSR4	ENSG00000071994	ERP44	YOL022C	TSR4
ALAS1/TPK2	ENSG00000072062	ALAS1	YPL203W	TPK2
BIRC3/YBL107C	ENSG00000072110	BIRC3	YBL107C	YBL107C
AKAP11/VPS70	ENSG00000072133	AKAP11	YJR126C	VPS70
GLRX2/YAP1801	ENSG00000072134	GLRX2	YHR161C	YAP1801
SNAPC1/SIW14	ENSG00000072135	SNAPC1	YNL032W	SIW14
STRAP/TRE1	ENSG00000072274	STRAP	YPL176C	TRE1
ABCC2/PEX4	ENSG00000072401	ABCC2	YGR133W	PEX4
DEF6/GUK1	ENSG00000072415	DEF6	YDR454C	GUK1
PLEKHO1/BUD3	ENSG00000072518	PLEKHO1	YCL014W	BUD3
GCLM/IMG1	ENSG00000072609	GCLM	YCR046C	IMG1
UBR2/ELP2	ENSG00000072803	UBR2	YGR200C	ELP2
EHD2/RRP4	ENSG00000072832	EHD2	YHR069C	RRP4
RRAGD/LRS4	ENSG00000072864	RRAGD	YDR439W	LRS4
HSF2/APM1	ENSG00000072958	HSF2	YPL259C	APM1
PHF20/SEC2	ENSG00000073009	PHF20	YNL272C	SEC2
NR1H3/STE50	ENSG00000073282	NR1H3	YCL032W	STE50
NCAPH2/ECM5	ENSG00000073614	NCAPH2	YMR176W	ECM5
TOMM34/STE6	ENSG00000073734	TOMM34	YKL209C	STE6
SEC63/YAP1802	ENSG00000073921	SEC63	YGR241C	YAP1802
KPNA6/SEC18	ENSG00000073969	KPNA6	YBR080C	SEC18
VIM/RSF2	ENSG00000074047	VIM	YJR127C	RSF2
RTEL1-TNFRSF6B/TEC1	ENSG00000074219	RTEL1-TNFRSF6B	YBR083W	TEC1
FAS/YJU3	ENSG00000074416	FAS	YKL094W	YJU3
CD44/NPR1	ENSG00000074590	CD44	YNL183C	NPR1
KCNG1/SBA1	ENSG00000074696	KCNG1	YKL117W	SBA1
SLAMF7/OPY1	ENSG00000074706	SLAMF7	YBR129C	OPY1
MIPEP/DOC1	ENSG00000074755	MIPEP	YGL240W	DOC1
PRKCH/ENO2	ENSG00000074800	PRKCH	YHR174W	ENO2
INSRR/IST2	ENSG00000074855	INSRR	YBR086C	IST2
IFNGR1/SLN1	ENSG00000074964	IFNGR1	YIL147C	SLN1
SH2D2A/MNS1	ENSG00000074966	SH2D2A	YJR131W	MNS1
TNFRSF1B/ARP6	ENSG00000075089	TNFRSF1B	YLR085C	ARP6
VEZT/TIF4632	ENSG00000075151	VEZT	YGL049C	TIF4632
POU2F2/MTC5	ENSG00000075188	POU2F2	YDR128W	MTC5
SNX1/ERG10	ENSG00000075239	SNX1	YPL028W	ERG10
TBPL1/YNL095C	ENSG00000075292	TBPL1	YNL095C	YNL095C
ARNTL2/TAO3	ENSG00000075539	ARNTL2	YIL129C	TAO3
BCLAF1/ARP9	ENSG00000075624	BCLAF1	YMR033W	ARP9
ANK1/SPO14	ENSG00000075651	ANK1	YKR031C	SPO14
TFB1M/YNL046W	ENSG00000075711	TFB1M	YNL046W	YNL046W
RABEP1/VPS21	ENSG00000075785	RABEP1	YOR089C	VPS21
HMGB3/PRP39	ENSG00000075856	HMGB3	YML046W	PRP39
NUP160/RRP45	ENSG00000075914	NUP160	YDR280W	RRP45
BAK1/TAF13	ENSG00000075945	BAK1	YML098W	TAF13
MUSK/MCM6	ENSG00000076003	MUSK	YGL201C	MCM6
IKZF2/REX2	ENSG00000076043	IKZF2	YLR059C	REX2
GRN/YIL077C	ENSG00000076053	GRN	YIL077C	YIL077C
ARHGAP31/MLH1	ENSG00000076242	ARHGAP31	YMR167W	MLH1
NR2E3/UNG1	ENSG00000076248	NR2E3	YML021C	UNG1
CENPQ/CAT2	ENSG00000076554	CENPQ	YML042W	CAT2
SARS/PYC2	ENSG00000076555	SARS	YBR218C	PYC2
RANBP3/MON1	ENSG00000076685	RANBP3	YGL124C	MON1
ARID4A/ERV1	ENSG00000076984	ARID4A	YGR029W	ERV1
TSSC1/NRK1	ENSG00000077009	TSSC1	YNL129W	NRK1
ENSG00000032514/AVO2	ENSG00000077063	ENSG00000032514	YMR068W	AVO2
IFT88/YGL101W	ENSG00000077097	IFT88	YGL101W	YGL101W
ZCCHC8/YCR051W	ENSG00000077157	ZCCHC8	YCR051W	YCR051W
ABCF2/SKP2	ENSG00000077235	ABCF2	YNL311C	SKP2
LRRC7/SAD1	ENSG00000077254	LRRC7	YFR005C	SAD1
UBA6/MSL1	ENSG00000077312	UBA6	YIR009W	MSL1
GAB2/SKI6	ENSG00000077348	GAB2	YGR195W	SKI6
ATP6V0A1/SIF2	ENSG00000077380	ATP6V0A1	YBR103W	SIF2
PIAS1/HST4	ENSG00000077463	PIAS1	YDR191W	HST4
SLC4A7/CUR1	ENSG00000077522	SLC4A7	YPR158W	CUR1
APBA2/CAP2	ENSG00000077549	APBA2	YIL034C	CAP2
UHRF1/DHR2	ENSG00000077684	UHRF1	YKL078W	DHR2
MAP2K3/UBC11	ENSG00000077721	MAP2K3	YOR339C	UBC11
TMSB10/KSS1	ENSG00000077782	TMSB10	YGR040W	KSS1
RNF19A/RAD34	ENSG00000077809	RNF19A	YDR314C	RAD34
PEX3/SIZ1	ENSG00000078043	PEX3	YDR409W	SIZ1
GABARAPL2/MRK1	ENSG00000078061	GABARAPL2	YDL079C	MRK1
MYOC/DUR1,2	ENSG00000078070	MYOC	YBR208C	DUR1,2
SH3YL1/YTA7	ENSG00000078114	SH3YL1	YGR270W	YTA7
VCL/UBC13	ENSG00000078140	VCL	YDR092W	UBC13
DAPK2/INP51	ENSG00000078269	DAPK2	YIL002C	INP51
NSMAF/CHA4	ENSG00000078304	NSMAF	YLR098C	CHA4
ADSS/PET54	ENSG00000078328	ADSS	YGR222W	PET54
STAP1/STE4	ENSG00000078369	STAP1	YOR212W	STE4
TIMP2/STE23	ENSG00000078618	TIMP2	YLR389C	STE23
RFC1/POR1	ENSG00000078668	RFC1	YNL055C	POR1
CUL3/CST6	ENSG00000078674	CUL3	YIL036W	CST6
MYOM2/MET13	ENSG00000078747	MYOM2	YGL125W	MET13
OTC/INN1	ENSG00000078902	OTC	YNL152W	INN1
USP2/STP22	ENSG00000078967	USP2	YCL008C	STP22
CASR/YKU80	ENSG00000079246	CASR	YMR106C	YKU80
TUBG2/CBK1	ENSG00000079277	TUBG2	YNL161W	CBK1
RPL26L1/REX3	ENSG00000079313	RPL26L1	YLR107W	REX3
FLT4/MRP49	ENSG00000079332	FLT4	YKL167C	MRP49
NSUN2/RGT2	ENSG00000079393	NSUN2	YDL138W	RGT2
FBXO42/ERG9	ENSG00000079459	FBXO42	YHR190W	ERG9
MRI1/PGM2	ENSG00000079739	MRI1	YMR105C	PGM2
METTL1/DBP1	ENSG00000079785	METTL1	YPL119C	DBP1
HOXC8/VBA4	ENSG00000079819	HOXC8	YDR119W	VBA4
AGA/VAM3	ENSG00000079950	AGA	YOR106W	VAM3
ENSG00000038102/CIT2	ENSG00000080298	ENSG00000038102	YCR005C	CIT2
PI4K2B/MTG2	ENSG00000080371	PI4K2B	YHR168W	MTG2
MAT2B/BOR1	ENSG00000080493	MAT2B	YNL275W	BOR1
TLL1/MOT1	ENSG00000080503	TLL1	YPL082C	MOT1
EDC4/IRC6	ENSG00000080561	EDC4	YFR043C	IRC6
TRIO/SWR1	ENSG00000080603	TRIO	YDR334W	SWR1
VCAN/MOT2	ENSG00000080802	VCAN	YER068W	MOT2
MSR1/HEM13	ENSG00000080819	MSR1	YDR044W	HEM13
CDH1/TFG2	ENSG00000080823	CDH1	YGR005C	TFG2
SKIV2L2/YMR086W	ENSG00000081026	SKIV2L2	YMR086W	YMR086W
DNAH5/PCL7	ENSG00000081087	DNAH5	YIL050W	PCL7
ZFYVE16/SMP1	ENSG00000081189	ZFYVE16	YBR182C	SMP1
C6/CYB2	ENSG00000081277	C6	YML054C	CYB2
RAI14/UBA4	ENSG00000081307	RAI14	YHR111W	UBA4
SOX30/RPA12	ENSG00000081386	SOX30	YJR063W	RPA12
PNKP/ECM32	ENSG00000081665	PNKP	YER176W	ECM32
SPDL1/YVH1	ENSG00000081721	SPDL1	YIR026C	YVH1
STAU2/PDE1	ENSG00000081803	STAU2	YGL248W	PDE1
RTN4R/TRI1	ENSG00000082014	RTN4R	YMR233W	TRI1
PHF23/SME1	ENSG00000082212	PHF23	YOR159C	SME1
CDH10/PCL1	ENSG00000082258	CDH10	YNL289W	PCL1
INPP4A/PMD1	ENSG00000082397	INPP4A	YER132C	PMD1
RAB27B/YDL180W	ENSG00000082438	RAB27B	YDL180W	YDL180W
PSMA4/MED4	ENSG00000082512	PSMA4	YOR174W	MED4
MYO16/MRPL22	ENSG00000082515	MYO16	YNL177C	MRPL22
LSG1/TMS1	ENSG00000082556	LSG1	YDR105C	TMS1
PARP3/YCK1	ENSG00000082701	PARP3	YHR135C	YCK1
TNC/YLR156W	ENSG00000082781	TNC	YLR156W	YLR156W
TDP1/VPS53	ENSG00000082805	TDP1	YJL029C	VPS53
MED17/CRM1	ENSG00000082898	MED17	YGR218W	CRM1
CAPG/KAP104	ENSG00000083312	CAPG	YBR017C	KAP104
AP2S1/YMR018W	ENSG00000083457	AP2S1	YMR018W	YMR018W
USH2A/AEP2	ENSG00000083750	USH2A	YMR282C	AEP2
ZPBP/YKL162C	ENSG00000083799	ZPBP	YKL162C	YKL162C
TG/RPS5	ENSG00000083845	TG	YJR123W	RPS5
ADAM28/APT2	ENSG00000083857	ADAM28	YDR441C	APT2
BARX2/SLZ1	ENSG00000083896	BARX2	YNL196C	SLZ1
DCUN1D1/SBP1	ENSG00000084072	DCUN1D1	YHL034C	SBP1
PHF15/STE24	ENSG00000084073	PHF15	YJR117W	STE24
ZIC2/TIF34	ENSG00000084623	ZIC2	YMR146C	TIF34
LCP2/SHE4	ENSG00000084674	LCP2	YOR035C	SHE4
TRIT1/EMP47	ENSG00000084733	TRIT1	YFL048C	EMP47
ADRB1/YKR018C	ENSG00000084754	ADRB1	YKR018C	YKR018C
ENSG00000043822/GLK1	ENSG00000084764	ENSG00000043822	YCL040W	GLK1
GUCA2B/URA2	ENSG00000084774	GUCA2B	YJL130C	URA2
CUL7/CGR1	ENSG00000085063	CUL7	YGL029W	CGR1
CTNNA1/FUN30	ENSG00000085224	CTNNA1	YAL019W	FUN30
PHKA2/DAP2	ENSG00000085377	PHKA2	YHR028C	DAP2
EPHA3/HSP26	ENSG00000085382	EPHA3	YBR072W	HSP26
HSPA5/TAF5	ENSG00000085415	HSPA5	YBR198C	TAF5
DSG2/ARC40	ENSG00000085433	DSG2	YBR234C	ARC40
GEMIN8/CTS2	ENSG00000085465	GEMIN8	YDR371W	CTS2
OFD1/SSK2	ENSG00000085511	OFD1	YNR031C	SSK2
PREX2/ATM1	ENSG00000085563	PREX2	YMR301C	ATM1
WDR37/GRE3	ENSG00000085662	WDR37	YHR104W	GRE3
YTHDC2/BZZ1	ENSG00000085733	YTHDC2	YHR114W	BZZ1
CTPS2/END3	ENSG00000085832	CTPS2	YNL084C	END3
ATP6V1H/ORC1	ENSG00000085840	ATP6V1H	YML065W	ORC1
POLR2B/PTK1	ENSG00000086015	POLR2B	YKL198C	PTK1
TPR/MDJ1	ENSG00000086061	TPR	YFL016C	MDJ1
CP/VPS20	ENSG00000086065	CP	YMR077C	VPS20
DTNBP1/FAP1	ENSG00000086102	DTNBP1	YNL023C	FAP1
XK/KAP120	ENSG00000086200	XK	YPL125W	KAP120
ARHGAP6/MRPL24	ENSG00000086504	ARHGAP6	YMR193W	MRPL24
MAP4/CIN5	ENSG00000086548	MAP4	YOR028C	CIN5
GOPC/CWC2	ENSG00000086589	GOPC	YDL209C	CWC2
ROS1/EMP24	ENSG00000086598	ROS1	YGL200C	EMP24
HDAC9/CMP2	ENSG00000086717	HDAC9	YML057W	CMP2
RRM2B/TOM1	ENSG00000086758	RRM2B	YDR457W	TOM1
TNFRSF17/FRE5	ENSG00000086991	TNFRSF17	YOR384W	FRE5
LMO3/FOX2	ENSG00000087076	LMO3	YKR009C	FOX2
MRPS10/KSP1	ENSG00000087095	MRPS10	YHR082C	KSP1
GUCA1A/SGF11	ENSG00000087152	GUCA1A	YPL047W	SGF11
RSF1/ISA1	ENSG00000087206	RSF1	YLL027W	ISA1
VPS13D/ATP18	ENSG00000087245	VPS13D	YML081C-A	ATP18
CELF2/TPA1	ENSG00000087263	CELF2	YER049W	TPA1
R3HDM1/APA1	ENSG00000087266	R3HDM1	YCL050C	APA1
COL9A2/CDC50	ENSG00000087274	COL9A2	YCR094W	CDC50
KITLG/EST1	ENSG00000087338	KITLG	YLR233C	EST1
ERCC8/VPS1	ENSG00000087470	ERCC8	YKR001C	VPS1
VAMP3/ERV46	ENSG00000087502	VAMP3	YAL042W	ERV46
PER3/GDS1	ENSG00000088179	PER3	YOR355W	GDS1
UTS2/HAS1	ENSG00000088205	UTS2	YMR290C	HAS1
TNFRSF9/RPS2	ENSG00000088247	TNFRSF9	YGL123W	RPS2
EPN3/REI1	ENSG00000088367	EPN3	YBR267W	REI1
LTBP1/SYG1	ENSG00000088387	LTBP1	YIL047C	SYG1
RCN1/YLR422W	ENSG00000088538	RCN1	YLR422W	YLR422W
ELN/COQ9	ENSG00000088682	ELN	YLR201C	COQ9
RFC2/FPR1	ENSG00000088832	RFC2	YNL135C	FPR1
ARID1B/SHP1	ENSG00000088833	ARID1B	YBL058W	SHP1
NEDD4L/DYN2	ENSG00000088986	NEDD4L	YDR424C	DYN2
FOXP3/VAC7	ENSG00000088992	FOXP3	YNL054W	VAC7
HEXB/BRL1	ENSG00000089006	HEXB	YHR036W	BRL1
JKAMP/RPL6A	ENSG00000089009	JKAMP	YML073C	RPL6A
DKK3/AIM17	ENSG00000089041	DKK3	YHL021C	AIM17
ARHGEF5/ESF1	ENSG00000089048	ARHGEF5	YDR365C	ESF1
NFE2L3/APC5	ENSG00000089053	NFE2L3	YOR249C	APC5
LIMA1/REX4	ENSG00000089094	LIMA1	YOL080C	REX4
SLC4A8/GCN1	ENSG00000089154	SLC4A8	YGL195W	GCN1
PTGER3/PXL1	ENSG00000089159	PTGER3	YKR090W	PXL1
MAPK9/YLR179C	ENSG00000089220	MAPK9	YLR179C	YLR179C
COL23A1/MET10	ENSG00000089250	COL23A1	YFR030W	MET10
BCAR1/TAP42	ENSG00000089289	BCAR1	YMR028W	TAP42
FAM160A2/ROT2	ENSG00000089597	FAM160A2	YBR229C	ROT2
HERPUD1/BIR1	ENSG00000089685	HERPUD1	YJR089W	BIR1
HOMER3/MAK5	ENSG00000089737	HOMER3	YBR142W	MAK5
RAD51/LCB1	ENSG00000090054	RAD51	YMR296C	LCB1
POLQ/PAP1	ENSG00000090060	POLQ	YKR002W	PAP1
PIK3CB/RMD5	ENSG00000090316	PIK3CB	YDR255C	RMD5
ENSG00000051415/XBP1	ENSG00000090339	ENSG00000051415	YIL101C	XBP1
CYBA/IPI3	ENSG00000090372	CYBA	YNL182C	IPI3
THOC3/PEX12	ENSG00000090432	THOC3	YMR026C	PEX12
HEBP2/YNR064C	ENSG00000090487	HEBP2	YNR064C	YNR064C
PLEKHA5/MPS2	ENSG00000090565	PLEKHA5	YGL075C	MPS2
PRSS8/TIM44	ENSG00000090659	PRSS8	YIL022W	TIM44
SIKE1/ALA1	ENSG00000090861	SIKE1	YOR335C	ALA1
RRP12/YOR022C	ENSG00000090975	RRP12	YOR022C	YOR022C
MSMO1/SEC3	ENSG00000090989	MSMO1	YER008C	SEC3
TTC17/LPD1	ENSG00000091140	TTC17	YFL018C	LPD1
ALX4/AMA1	ENSG00000091157	ALX4	YGR225W	AMA1
FOXN3/TRS65	ENSG00000091409	FOXN3	YGR166W	TRS65
AKR7A2/FUM1	ENSG00000091483	AKR7A2	YPL262W	FUM1
MRTO4/SKT5	ENSG00000091490	MRTO4	YBL061C	SKT5
USE1/ECM30	ENSG00000091536	USE1	YLR436C	ECM30
MCF2L2/HER1	ENSG00000091592	MCF2L2	YOR227W	HER1
NRIP2/OM45	ENSG00000092054	NRIP2	YIL136W	OM45
LAMA3/BAP2	ENSG00000092068	LAMA3	YBR068C	BAP2
ANAPC4/SLY1	ENSG00000092108	ANAPC4	YDR189W	SLY1
KCNQ1/GDE1	ENSG00000092148	KCNQ1	YPL110C	GDE1
TRAPPC3/GVP36	ENSG00000092200	TRAPPC3	YIL041W	GVP36
THRAP3/SPT16	ENSG00000092201	THRAP3	YGL207W	SPT16
PHPT1/ERT1	ENSG00000092208	PHPT1	YBR239C	ERT1
ENTPD2/ADE16	ENSG00000092421	ENTPD2	YLR028C	ADE16
ARID4B/YVC1	ENSG00000092439	ARID4B	YOR087W	YVC1
PTPRN/SOF1	ENSG00000092470	PTPRN	YLL011W	SOF1
KIF1B/SOL4	ENSG00000092529	KIF1B	YGR248W	SOL4
FOXC1/SER3	ENSG00000092621	FOXC1	YER081W	SER3
SYNE2/MLC2	ENSG00000092841	SYNE2	YPR188C	MLC2
CBLN4/HMF1	ENSG00000092847	CBLN4	YER057C	HMF1
CHRDL2/AFT2	ENSG00000093010	CHRDL2	YPL202C	AFT2
RELT/RSM22	ENSG00000093167	RELT	YKL155C	RSM22
NOP58/ETP1	ENSG00000094631	NOP58	YHL010C	ETP1
KCNH2/RPT6	ENSG00000094804	KCNH2	YGL048C	RPT6
CUL1/FUR1	ENSG00000094841	CUL1	YHR128W	FUR1
CYFIP2/SLP1	ENSG00000094975	CYFIP2	YOR154W	SLP1
TAB2/MSH6	ENSG00000095002	TAB2	YDR097C	MSH6
EIF2AK2/DYS1	ENSG00000095059	EIF2AK2	YHR068W	DYS1
KMT2C/RET2	ENSG00000095139	KMT2C	YFR051C	RET2
PUM2/VAC8	ENSG00000095261	PUM2	YEL013W	VAC8
MRPL43/MSS51	ENSG00000095303	MRPL43	YLR203C	MSS51
ITIH4/NUP188	ENSG00000095319	ITIH4	YML103C	NUP188
C4orf27/VMA7	ENSG00000095539	C4orf27	YGR020C	VMA7
ZFR/SWI3	ENSG00000095637	ZFR	YJL176C	SWI3
NPFFR2/HSP150	ENSG00000095794	NPFFR2	YJL159W	HSP150
ENSG00000056345/YBL081W	ENSG00000095951	ENSG00000056345	YBL081W	YBL081W
PHF21B/SGV1	ENSG00000096063	PHF21B	YPR161C	SGV1
TRAF1/CEF1	ENSG00000096401	TRAF1	YMR213W	CEF1
PCGF2/ILV1	ENSG00000096433	PCGF2	YER086W	ILV1
IL17RB/COY1	ENSG00000096696	IL17RB	YKL179C	COY1
TRAF3IP2/SIR2	ENSG00000096717	TRAF3IP2	YDL042C	SIR2
GYG2/SKY1	ENSG00000096968	GYG2	YMR216C	SKY1
SERPINB3/HRR25	ENSG00000097007	SERPINB3	YPL204W	HRR25
PKP2/CDC7	ENSG00000097046	PKP2	YDL017W	CDC7
MSH4/MGR1	ENSG00000099204	MSH4	YCL044C	MGR1
F7/NRG2	ENSG00000099326	F7	YBR066C	NRG2
GDI2/FRE8	ENSG00000099331	GDI2	YLR047C	FRE8
PRDM1/RPN12	ENSG00000099341	PRDM1	YFR052W	RPN12
ATG5/NSE3	ENSG00000099399	ATG5	YDR288W	NSE3
PITHD1/PRP24	ENSG00000099622	PITHD1	YMR268C	PRP24
MTA3/ATP16	ENSG00000099624	MTA3	YDL004W	ATP16
USP13/YRA1	ENSG00000099783	USP13	YDR381W	YRA1
LAMC2/CDC34	ENSG00000099804	LAMC2	YDR054C	CDC34
CDK14/RPB5	ENSG00000099817	CDK14	YBR154C	RPB5
SEC61A1/RTK1	ENSG00000099875	SEC61A1	YDL025C	RTK1
PPP1R12A/YRB1	ENSG00000099901	PPP1R12A	YDR002W	YRB1
RASGRF1/GRS1	ENSG00000099917	RASGRF1	YBR121C	GRS1
CAMK2B/SYN8	ENSG00000099940	CAMK2B	YAL014C	SYN8
CROCC/BEM1	ENSG00000099942	CROCC	YBR200W	BEM1
POLR3E/DER1	ENSG00000099958	POLR3E	YBR201W	DER1
ATP2B4/PRP21	ENSG00000099995	ATP2B4	YJL203W	PRP21
ZC3H11A/CDC28	ENSG00000100030	ZC3H11A	YBR160W	CDC28
RIOK2/PTC3	ENSG00000100034	RIOK2	YBL056W	PTC3
NDC1/GGA1	ENSG00000100083	NDC1	YDR358W	GGA1
FLYWCH1/SPC105	ENSG00000100106	FLYWCH1	YGL093W	SPC105
UNKL/NHP2	ENSG00000100138	UNKL	YDL208W	NHP2
ALDH18A1/IXR1	ENSG00000100146	ALDH18A1	YKL032C	IXR1
TARBP1/YLR462W	ENSG00000100151	TARBP1	YLR462W	YLR462W
MXD1/DBP2	ENSG00000100201	MXD1	YNL112W	DBP2
CDK17/BOP3	ENSG00000100207	CDK17	YNL042W	BOP3
DNAJC25/BNA6	ENSG00000100219	DNAJC25	YFR047C	BNA6
PSD/AIM33	ENSG00000100225	PSD	YML087C	AIM33
CTDP1/TUF1	ENSG00000100226	CTDP1	YOR187W	TUF1
YBX3/GSF2	ENSG00000100242	YBX3	YML048W	GSF2
WNK1/PGA3	ENSG00000100243	WNK1	YML125C	PGA3
CCAR1/BOI2	ENSG00000100266	CCAR1	YER114C	BOI2
OGFR/APL1	ENSG00000100280	OGFR	YJR005W	APL1
GNA15/NHP6B	ENSG00000100281	GNA15	YBR089C-A	NHP6B
CREB3L3/SUT1	ENSG00000100284	CREB3L3	YGL162W	SUT1
PTPRU/RGT1	ENSG00000100325	PTPRU	YKL038W	RGT1
SNRNP40/MYO3	ENSG00000100345	SNRNP40	YKL129C	MYO3
COL11A1/HPT1	ENSG00000100353	COL11A1	YDR399W	HPT1
MPC1/GYP7	ENSG00000100359	MPC1	YDL234C	GYP7
ACAA1/YIA6	ENSG00000100372	ACAA1	YIL006W	YIA6
BCAT1/SGT2	ENSG00000100380	BCAT1	YOR007C	SGT2
HDAC7/HRT1	ENSG00000100387	HDAC7	YOL133W	HRT1
LZTS1/RNA1	ENSG00000100401	LZTS1	YMR235C	RNA1
SPAG4/APA2	ENSG00000100403	SPAG4	YDR530C	APA2
NCKAP1/RPC25	ENSG00000100413	NCKAP1	YKL144C	RPC25
MRPS35/NTO1	ENSG00000100425	MRPS35	YPR031W	NTO1
GUCY1B3/RPL12A	ENSG00000100427	GUCY1B3	YEL054C	RPL12A
SFSWAP/FPR3	ENSG00000100442	SFSWAP	YML074C	FPR3
TNK2/PAU15	ENSG00000100448	TNK2	YIR041W	PAU15
CDH3/TIF3	ENSG00000100461	CDH3	YPR163C	TIF3
ARSF/DPB2	ENSG00000100479	ARSF	YPR175W	DPB2
GPBP1/GPH1	ENSG00000100504	GPBP1	YPR160W	GPH1
CS/RAD27	ENSG00000100526	CS	YKL113C	RAD27
LTK/VMA8	ENSG00000100554	LTK	YEL051W	VMA8
MRPS24/VTI1	ENSG00000100568	MRPS24	YMR197C	VTI1
ELMO2/AHA1	ENSG00000100591	ELMO2	YDR214W	AHA1
WAPAL/LCB2	ENSG00000100596	WAPAL	YDR062W	LCB2
APPBP2/YIR024C	ENSG00000100604	APPBP2	YIR024C	YIR024C
POLD1/RRT6	ENSG00000100605	POLD1	YGL146C	RRT6
SEZ6/PTC2	ENSG00000100614	SEZ6	YER089C	PTC2
EIF4B/NMA2	ENSG00000100628	EIF4B	YGR010W	NMA2
GLTSCR1/NAB3	ENSG00000100650	GLTSCR1	YPL190C	NAB3
RPL18/TIF5	ENSG00000100664	RPL18	YPR041W	TIF5
ISOC2/CYS3	ENSG00000100665	ISOC2	YAL012W	CYS3
U2AF2/MPH1	ENSG00000100697	U2AF2	YIR002C	MPH1
EPN1/ADE3	ENSG00000100714	EPN1	YGR204W	ADE3
MED29/LEE1	ENSG00000100722	MED29	YPL054W	LEE1
AHRR/YLR456W	ENSG00000100744	AHRR	YLR456W	YLR456W
GSC2/RPT2	ENSG00000100764	GSC2	YDL007W	RPT2
GPC1/RIO2	ENSG00000100784	GPC1	YNL207W	RIO2
ADCK1/PRE7	ENSG00000100804	ADCK1	YBL041W	PRE7
HAGH/ACE2	ENSG00000100811	HAGH	YLR131C	ACE2
RNF4/YHR080C	ENSG00000100814	RNF4	YHR080C	YHR080C
CASP8/NOT5	ENSG00000100815	CASP8	YPR072W	NOT5
ASUN/SGN1	ENSG00000100836	ASUN	YIR001C	SGN1
DLX3/SRP54	ENSG00000100883	DLX3	YPR088C	SRP54
SPA17/HO	ENSG00000100884	SPA17	YDL227C	HO
WISP2/RAD54	ENSG00000100888	WISP2	YGL163C	RAD54
NGFR/SCL1	ENSG00000100902	NGFR	YGL011C	SCL1
CDON/MGA2	ENSG00000100906	CDON	YIR033W	MGA2
TAF2/PCM1	ENSG00000100908	TAF2	YEL058W	PCM1
HIPK2/YHR035W	ENSG00000100934	HIPK2	YHR035W	YHR035W
TNPO3/LEA1	ENSG00000100949	TNPO3	YPL213W	LEA1
MEF2BNB-MEF2B/ATP12	ENSG00000100979	MEF2BNB-MEF2B	YJL180C	ATP12
RFXANK/CIK1	ENSG00000101004	RFXANK	YMR198W	CIK1
LPAR2/CBP3	ENSG00000101019	LPAR2	YPL215W	CBP3
CTSA/TOD6	ENSG00000101057	CTSA	YBL054W	TOD6
SUGP2/GAT2	ENSG00000101076	SUGP2	YMR136W	GAT2
SLC12A2/PET9	ENSG00000101084	SLC12A2	YBL030C	PET9
SNX24/ELM1	ENSG00000101109	SNX24	YKL048C	ELM1
EYA2/SWD2	ENSG00000101138	EYA2	YKL018W	SWD2
CNN2/LYS9	ENSG00000101144	CNN2	YNR050C	LYS9
SNCAIP/GLE2	ENSG00000101146	SNCAIP	YER107C	GLE2
DDX20/PRE10	ENSG00000101182	DDX20	YOR362C	PRE10
BTBD1/EAF7	ENSG00000101189	BTBD1	YNL136W	EAF7
BCAS1/BYE1	ENSG00000101191	BCAS1	YKL005C	BYE1
POU1F1/GID8	ENSG00000101193	POU1F1	YMR135C	GID8
PMS1/GLO3	ENSG00000101199	PMS1	YER122C	GLO3
HMG20B/TEF2	ENSG00000101210	HMG20B	YBR118W	TEF2
CALCRL/YCH1	ENSG00000101224	CALCRL	YGR203W	YCH1
TAF11/ARL3	ENSG00000101246	TAF11	YPL051W	ARL3
ANKS1A/CKA2	ENSG00000101266	ANKS1A	YOR061W	CKA2
AP3D1/SEC23	ENSG00000101310	AP3D1	YPR181C	SEC23
ZNF76/SKM1	ENSG00000101349	ZNF76	YOL113W	SKM1
SLC9A3R2/KIP3	ENSG00000101350	SLC9A3R2	YGL216W	KIP3
NTHL1/IDH1	ENSG00000101365	NTHL1	YNL037C	IDH1
GNAI3/MIR1	ENSG00000101367	GNAI3	YJR077C	MIR1
IPO5/UTR1	ENSG00000101391	IPO5	YJR049C	UTR1
OAT/TTI1	ENSG00000101407	OAT	YKL033W	TTI1
WDR3/ARP5	ENSG00000101442	WDR3	YNL059C	ARP5
PKN2/SAH1	ENSG00000101444	PKN2	YER043C	SAH1
WDR18/YPL034W	ENSG00000101474	WDR18	YPL034W	YPL034W
TRAM2/UBP6	ENSG00000101557	TRAM2	YFR010W	UBP6
NTN1/SCS2	ENSG00000101558	NTN1	YER120W	SCS2
GLP2R/ABD1	ENSG00000101654	GLP2R	YBR236C	ABD1
MCM10/RIO1	ENSG00000101782	MCM10	YOR119C	RIO1
DGKA/PTI1	ENSG00000101811	DGKA	YGR156W	PTI1
ERBB3/NAS6	ENSG00000101843	ERBB3	YGR232W	NAS6
ROPN1/TUP1	ENSG00000101849	ROPN1	YCR084C	TUP1
KARS/POL1	ENSG00000101868	KARS	YNL102W	POL1
PDIA5/MRS1	ENSG00000101871	PDIA5	YIR021W	MRS1
NDUFB4/ALG13	ENSG00000101901	NDUFB4	YGL047W	ALG13
SPEN/PRS2	ENSG00000101911	SPEN	YER099C	PRS2
MYLK/IRR1	ENSG00000101972	MYLK	YIL026C	IRR1
MAP2K4/YBL036C	ENSG00000101981	MAP2K4	YBL036C	YBL036C
SNAP91/PXA2	ENSG00000101986	SNAP91	YKL188C	PXA2
SLK/SAC6	ENSG00000102024	SLK	YDR129C	SAC6
COL17A1/ISW1	ENSG00000102038	COL17A1	YBR245C	ISW1
SEC61A2/YMR1	ENSG00000102043	SEC61A2	YJR110W	YMR1
PRKCQ/YDL156W	ENSG00000102054	PRKCQ	YDL156W	YDL156W
TLE2/SMF1	ENSG00000102096	TLE2	YOL122C	SMF1
ASB1/TAZ1	ENSG00000102125	ASB1	YPR140W	TAZ1
FAM107B/PGK1	ENSG00000102144	FAM107B	YCR012W	PGK1
ME1/MDY2	ENSG00000102178	ME1	YOL111C	MDY2
TBC1D1/PKH1	ENSG00000102225	TBC1D1	YDR490C	PKH1
CDK13/UBP11	ENSG00000102226	CDK13	YKR098C	UBP11
MTHFD2/PAB1	ENSG00000102241	MTHFD2	YER165W	PAB1
SLC9A7/ALE1	ENSG00000102312	SLC9A7	YOR175C	ALE1
FOXJ2/KTR1	ENSG00000102385	FOXJ2	YOR099W	KTR1
YBX1/YPL225W	ENSG00000102390	YBX1	YPL225W	YPL225W
PDE4A/CTR86	ENSG00000102401	PDE4A	YCR054C	CTR86
PPP2R5A/RGM1	ENSG00000102554	PPP2R5A	YMR182C	RGM1
CTNNA2/YPK1	ENSG00000102572	CTNNA2	YKL126W	YPK1
ELAVL1/KRE5	ENSG00000102595	ELAVL1	YOR336W	KRE5
TIE1/FUS2	ENSG00000102606	TIE1	YMR232W	FUS2
SMARCD1/YNL010W	ENSG00000102753	SMARCD1	YNL010W	YNL010W
KDM4A/RAD53	ENSG00000102755	KDM4A	YPL153C	RAD53
NFYC/RCK1	ENSG00000102882	NFYC	YGL158W	RCK1
SLC9A3/PPQ1	ENSG00000102893	SLC9A3	YPL179W	PPQ1
NGEF/NTF2	ENSG00000102898	NGEF	YER009W	NTF2
ASPM/PHO3	ENSG00000102921	ASPM	YBR092C	PHO3
CD84/MSN2	ENSG00000102935	CD84	YMR037C	MSN2
ELOVL1/STP1	ENSG00000102974	ELOVL1	YDR463W	STP1
SPI1/RPN8	ENSG00000103035	SPI1	YOR261C	RPN8
ZNRD1/VMR1	ENSG00000103222	ZNRD1	YHL035C	VMR1
MPPED2/MUP1	ENSG00000103257	MPPED2	YGR055W	MUP1
ZBTB11/NBP35	ENSG00000103274	ZBTB11	YGL091C	NBP35
ATXN3/UBC9	ENSG00000103275	ATXN3	YDL064W	UBC9
GOLGA5/ARO2	ENSG00000103313	GOLGA5	YGL148W	ARO2
FGFR2/SUP35	ENSG00000103342	FGFR2	YDR172W	SUP35
EML1/RSM19	ENSG00000103363	EML1	YNR037C	RSM19
ARFGEF1/HMX1	ENSG00000103415	ARFGEF1	YLR205C	HMX1
MTFR1/SEC63	ENSG00000103423	MTFR1	YOR254C	SEC63
STAG3/CWC24	ENSG00000103429	STAG3	YLR323C	CWC24
FECH/CRZ1	ENSG00000103449	FECH	YNL027W	CRZ1
MYO9A/SFP1	ENSG00000103495	MYO9A	YLR403W	SFP1
DDX3Y/SSO1	ENSG00000103496	DDX3Y	YPL232W	SSO1
PFKP/ICY2	ENSG00000103540	PFKP	YPL250C	ICY2
SP100/AI4	ENSG00000103546	SP100	Q0065	AI4
KLF6/BRE1	ENSG00000103549	KLF6	YDL074C	BRE1
PPAP2A/CIA1	ENSG00000103647	PPAP2A	YDR267C	CIA1
NEO1/TOS3	ENSG00000103653	NEO1	YGL179C	TOS3
TRAM1/ATS1	ENSG00000103657	TRAM1	YAL020C	ATS1
PHKA1/YKR023W	ENSG00000103671	PHKA1	YKR023W	YKR023W
TNFRSF1A/CTF19	ENSG00000103723	TNFRSF1A	YPL018W	CTF19
CACNB1/YPT7	ENSG00000103769	CACNB1	YML001W	YPT7
EVI5/STB2	ENSG00000103942	EVI5	YMR053C	STB2
PKM/YKL070W	ENSG00000103966	PKM	YKL070W	YKL070W
DHX29/MXR1	ENSG00000104064	DHX29	YER042W	MXR1
DNTTIP2/VAN1	ENSG00000104112	DNTTIP2	YML115C	VAN1
TP53BP1/PEP3	ENSG00000104142	TP53BP1	YLR148W	PEP3
TRO/BRF1	ENSG00000104221	TRO	YGR246C	BRF1
RRP15/YOL159C	ENSG00000104299	RRP15	YOL159C	YOL159C
RHOA/KIN28	ENSG00000104312	RHOA	YDL108W	KIN28
DHX8/AIM31	ENSG00000104320	DHX8	YML030W	AIM31
PRKCZ/TBF1	ENSG00000104327	PRKCZ	YPL128C	TBF1
SYT1/POP1	ENSG00000104356	SYT1	YNL221C	POP1
IDH3G/YPT32	ENSG00000104388	IDH3G	YGL210W	YPT32
ROGDI/GNA1	ENSG00000104408	ROGDI	YFL017C	GNA1
PDZD4/EMC2	ENSG00000104412	PDZD4	YJR088C	EMC2
ROCK1/UBS1	ENSG00000104415	ROCK1	YBR165W	UBS1
CBFB/PET123	ENSG00000104435	CBFB	YOR158W	PET123
PDK3/DAL81	ENSG00000104490	PDK3	YIR023W	DAL81
HYAL2/EFB1	ENSG00000104529	HYAL2	YAL003W	EFB1
HDAC4/PSA1	ENSG00000104549	HDAC4	YDL055C	PSA1
RASSF1/BCH2	ENSG00000104613	RASSF1	YKR027W	BCH2
FGFR3/VPS55	ENSG00000104660	FGFR3	YJR044C	VPS55
IFI35/OST3	ENSG00000104723	IFI35	YOR085W	OST3
COASY/MCM5	ENSG00000104738	COASY	YLR274W	MCM5
MEF2A/UBX3	ENSG00000104805	MEF2A	YDL091C	UBX3
OTUD5/GSY1	ENSG00000104812	OTUD5	YFR015C	GSY1
TFE3/ECI1	ENSG00000104823	TFE3	YLR284C	ECI1
TBC1D25/TUB2	ENSG00000104833	TBC1D25	YFL037W	TUB2
ACSL4/SNP1	ENSG00000104852	ACSL4	YIL061C	SNP1
INPP5A/YER184C	ENSG00000104863	INPP5A	YER184C	YER184C
GPKOW/PIH1	ENSG00000104872	GPKOW	YHR034C	PIH1
GRIPAP1/TPO2	ENSG00000104888	GRIPAP1	YGR138C	TPO2
FTSJ1/PRP11	ENSG00000104897	FTSJ1	YDL043C	PRP11
POLR1A/TRM1	ENSG00000104907	POLR1A	YDR120C	TRM1
LAPTM4A/PMI40	ENSG00000104938	LAPTM4A	YER003C	PMI40
IP6K2/YJU2	ENSG00000104957	IP6K2	YKL095W	YJU2
STON1-GTF2A1L/RPL6B	ENSG00000104960	STON1-GTF2A1L	YLR448W	RPL6B
SRBD1/STI1	ENSG00000104969	SRBD1	YOR027W	STI1
CYFIP1/ASF1	ENSG00000105011	CYFIP1	YJL115W	ASF1
RASGRP2/MAS1	ENSG00000105088	RASGRP2	YLR163C	MAS1
PSME4/CRH1	ENSG00000105127	PSME4	YGR189C	CRH1
IFT80/BI4	ENSG00000105143	IFT80	Q0120	BI4
SIRT2/POP4	ENSG00000105171	SIRT2	YBR257W	POP4
ERLEC1/MUK1	ENSG00000105186	ERLEC1	YPL070W	MUK1
PPP2R5B/NOP1	ENSG00000105202	PPP2R5B	YDL014W	NOP1
PYGM/SAM2	ENSG00000105220	PYGM	YDR502C	SAM2
PITX1/GFD2	ENSG00000105229	PITX1	YCL036W	GFD2
TRPC7/ALF1	ENSG00000105254	TRPC7	YNL148C	ALF1
NUP133/FCJ1	ENSG00000105281	NUP133	YKR016W	FCJ1
NUCKS1/ASE1	ENSG00000105290	NUCKS1	YOR058C	ASE1
VPS35/PRO1	ENSG00000105323	VPS35	YDR300C	PRO1
DNAJA2/CDH1	ENSG00000105325	DNAJA2	YGL003C	CDH1
BCL3/YML6	ENSG00000105364	BCL3	YML025C	YML6
KCNAB2/QDR1	ENSG00000105370	KCNAB2	YIL120W	QDR1
ABCC9/NOP53	ENSG00000105373	ABCC9	YPL146C	NOP53
GAL/AVT7	ENSG00000105388	GAL	YIL088C	AVT7
CLEC2D/SEC17	ENSG00000105402	CLEC2D	YBL050W	SEC17
RORA/YIP3	ENSG00000105404	RORA	YNL044W	YIP3
DRD4/PMA2	ENSG00000105409	DRD4	YPL036W	PMA2
TGFBR3/GEA2	ENSG00000105443	TGFBR3	YEL022W	GEA2
KIAA1107/RSA4	ENSG00000105447	KIAA1107	YCR072C	RSA4
PLA2G10/CDA1	ENSG00000105483	PLA2G10	YLR307W	CDA1
ATP1B3/PLB3	ENSG00000105499	ATP1B3	YOL011W	PLB3
NEDD4/TPD3	ENSG00000105568	NEDD4	YAL016W	TPD3
PIGB/KAP95	ENSG00000105576	PIGB	YLR347C	KAP95
MAPK6/POX1	ENSG00000105607	MAPK6	YGL205W	POX1
GNB5/NRG1	ENSG00000105610	GNB5	YDR043C	NRG1
RAB27A/PRP31	ENSG00000105618	RAB27A	YGR091W	PRP31
CECR5/PRM7	ENSG00000105662	CECR5	YDL039C	PRM7
UFD1L/SEC28	ENSG00000105669	UFD1L	YIL076W	SEC28
LRP6/DBP8	ENSG00000105671	LRP6	YHR169W	DBP8
GUCY2C/SFG1	ENSG00000105676	GUCY2C	YOR315W	SFG1
SCT/YRB30	ENSG00000105698	SCT	YGL164C	YRB30
PHRF1/TPK1	ENSG00000105723	PHRF1	YJL164C	TPK1
IKBKAP/SPF1	ENSG00000105726	IKBKAP	YEL031W	SPF1
NUCB2/PDR17	ENSG00000105737	NUCB2	YNL264C	PDR17
PFN2/GLO4	ENSG00000105755	PFN2	YOR040W	GLO4
PTPN3/ZUO1	ENSG00000105821	PTPN3	YGR285C	ZUO1
SPTB/BET1	ENSG00000105829	SPTB	YIL004C	BET1
DAPP1/DET1	ENSG00000105852	DAPP1	YDR051C	DET1
FGF10/POL31	ENSG00000105854	FGF10	YJR006W	POL31
SMG6/ZIM17	ENSG00000105866	SMG6	YNL310C	ZIM17
EXOC5/WTM1	ENSG00000105875	EXOC5	YOR230W	WTM1
CLTCL1/HOS4	ENSG00000105887	CLTCL1	YIL112W	HOS4
FSTL3/YGR066C	ENSG00000105939	FSTL3	YGR066C	YGR066C
DGCR2/KGD1	ENSG00000105953	DGCR2	YIL125W	KGD1
RNF126/SAT4	ENSG00000105976	RNF126	YCR008W	SAT4
MNT/JJJ1	ENSG00000105993	MNT	YNL227C	JJJ1
ZXDC/RIM1	ENSG00000106028	ZXDC	YCR028C-A	RIM1
POLB/ATG17	ENSG00000106052	POLB	YLR423C	ATG17
WIPI1/YCR099C	ENSG00000106069	WIPI1	YCR099C	YCR099C
ASNS/TLG2	ENSG00000106089	ASNS	YOL018C	TLG2
AP3M2/GRS2	ENSG00000106105	AP3M2	YPR081C	GRS2
CNGB1/GIS3	ENSG00000106125	CNGB1	YLR094C	GIS3
ST6GALNAC2/FCY22	ENSG00000106128	ST6GALNAC2	YER060W-A	FCY22
CHAT/PRT1	ENSG00000106263	CHAT	YOR361C	PRT1
PABPC1/SED4	ENSG00000106278	PABPC1	YCR067C	SED4
TESK2/NOP15	ENSG00000106344	TESK2	YNL110C	NOP15
C16orf80/IMD3	ENSG00000106348	C16orf80	YLR432W	IMD3
CSNK2A2/SPS18	ENSG00000106351	CSNK2A2	YNL204C	SPS18
PTPN21/LSM5	ENSG00000106355	PTPN21	YER146W	LSM5
EIF2B3/KTR3	ENSG00000106397	EIF2B3	YBR205W	KTR3
CAMK2A/YIL166C	ENSG00000106571	CAMK2A	YIL166C	YIL166C
TCOF1/PRE8	ENSG00000106588	TCOF1	YML092C	PRE8
CDC42/MRPL32	ENSG00000106591	CDC42	YCR003W	MRPL32
OSBPL3/RHB1	ENSG00000106615	OSBPL3	YCR027C	RHB1
EPHA8/SDS23	ENSG00000106617	EPHA8	YGL056C	SDS23
SLC12A3/NIP100	ENSG00000106665	SLC12A3	YPL174C	NIP100
RAD18/VMA21	ENSG00000106688	RAD18	YGR105W	VMA21
ATP2B1/CKS1	ENSG00000106723	ATP2B1	YBR135W	CKS1
NCK2/UTP13	ENSG00000106829	NCK2	YLR222C	UTP13
MAP4K4/DFG16	ENSG00000106952	MAP4K4	YOR030W	DFG16
RPL31/OAF1	ENSG00000106991	RPL31	YAL051W	OAF1
WDR1/ADK2	ENSG00000106992	WDR1	YER170W	ADK2
SNX13/ART10	ENSG00000107105	SNX13	YLR392C	ART10
ARHGAP10/FRQ1	ENSG00000107130	ARHGAP10	YDR373W	FRQ1
RPS6KA2/PSD1	ENSG00000107186	RPS6KA2	YNL169C	PSD1
ING3/YHP1	ENSG00000107187	ING3	YDR451C	YHP1
WBSCR22/MBF1	ENSG00000107223	WBSCR22	YOR298C-A	MBF1
SEL1L/MRF1	ENSG00000107242	SEL1L	YGL143C	MRF1
TRIP13/SNL1	ENSG00000107262	TRIP13	YIL016W	SNL1
ATP6AP1/YBR225W	ENSG00000107282	ATP6AP1	YBR225W	YBR225W
TCF3/SEN1	ENSG00000107290	TCF3	YLR430W	SEN1
TRIB2/RVS161	ENSG00000107295	TRIB2	YCR009C	RVS161
DAZAP1/PDR10	ENSG00000107331	DAZAP1	YOR328W	PDR10
MBD3/YNL144C	ENSG00000107341	MBD3	YNL144C	YNL144C
PRLH/GAT1	ENSG00000107485	PRLH	YFL021W	GAT1
HLTF/VBA5	ENSG00000107518	HLTF	YKR105C	VBA5
CPSF1/SLM3	ENSG00000107521	CPSF1	YDL033C	SLM3
CDH19/PEX13	ENSG00000107554	CDH19	YLR191W	PEX13
PDCD2/DPB11	ENSG00000107560	PDCD2	YJL090C	DPB11
PRKACA/PHB1	ENSG00000107566	PRKACA	YGR132C	PHB1
LPHN1/RPG1	ENSG00000107581	LPHN1	YBR079C	RPG1
ACTN1/PET18	ENSG00000107611	ACTN1	YCR020C	PET18
RPS6KA6/PRR1	ENSG00000107643	RPS6KA6	YKL116C	PRR1
EPN2/NSE4	ENSG00000107672	EPN2	YDL105W	NSE4
PTPN18/ATG26	ENSG00000107679	PTPN18	YLR189C	ATG26
LIMS2/CNA1	ENSG00000107758	LIMS2	YLR433C	CNA1
LNX1/MPM1	ENSG00000107771	LNX1	YJL066C	MPM1
TFRC/GEA1	ENSG00000107862	TFRC	YJR031C	GEA1
SREBF1/BAG7	ENSG00000107863	SREBF1	YOR134W	BAG7
TRPC5/BCP1	ENSG00000107949	TRPC5	YDR361C	BCP1
AFF4/YOL098C	ENSG00000107959	AFF4	YOL098C	YOL098C
UBE2D1/MPD1	ENSG00000108010	UBE2D1	YOR288C	MPD1
MPP5/NUP159	ENSG00000108021	MPP5	YIL115C	NUP159
SMC1A/FRA1	ENSG00000108039	SMC1A	YLL029W	FRA1
HSD17B10/SMC3	ENSG00000108055	HSD17B10	YJL074C	SMC3
MARK2/RTS3	ENSG00000108091	MARK2	YGR161C	RTS3
HMMR/CUL3	ENSG00000108094	HMMR	YGR003W	CUL3
CHFR/SSN2	ENSG00000108100	CHFR	YDR443C	SSN2
TRHDE/ADH2	ENSG00000108107	TRHDE	YMR303C	ADH2
P4HA2/YHI9	ENSG00000108187	P4HA2	YHR029C	YHI9
FCGR2B/HED1	ENSG00000108256	FCGR2B	YDR014W-A	HED1
NFATC3/ADA2	ENSG00000108264	NFATC3	YDR448W	ADA2
ACADVL/PRE6	ENSG00000108294	ACADVL	YOL038W	PRE6
FBXW11/CWC25	ENSG00000108296	FBXW11	YNL245C	CWC25
ACAP1/NHP6A	ENSG00000108312	ACAP1	YPR052C	NHP6A
CRMP1/RPN3	ENSG00000108344	CRMP1	YER021W	RPN3
DERL2/NOP8	ENSG00000108349	DERL2	YOL144W	NOP8
NDE1/DMC1	ENSG00000108384	NDE1	YER179W	DMC1
MRVI1/SPR28	ENSG00000108387	MRVI1	YDR218C	SPR28
AP1M1/DMA1	ENSG00000108395	AP1M1	YHR115C	DMA1
PVR/GPT2	ENSG00000108405	PVR	YKR067W	GPT2
IKBKG/RPN10	ENSG00000108424	IKBKG	YHR200W	RPN10
XRCC1/BOS1	ENSG00000108433	XRCC1	YLR078C	BOS1
SCARB1/MAK31	ENSG00000108465	SCARB1	YCR020C-A	MAK31
MCM2/ATG4	ENSG00000108510	MCM2	YNL223W	ATG4
TP63/DMA2	ENSG00000108523	TP63	YNL116W	DMA2
LLGL2/SFC1	ENSG00000108528	LLGL2	YJR095W	SFC1
NLE1/VTC2	ENSG00000108551	NLE1	YFL004W	VTC2
SDHA/MRPL20	ENSG00000108557	SDHA	YKR085C	MRPL20
SMARCE1/DOP1	ENSG00000108576	SMARCE1	YDR141C	DOP1
KDM5A/GOS1	ENSG00000108587	KDM5A	YHL031C	GOS1
ADAM11/RBG2	ENSG00000108591	ADAM11	YGR173W	RBG2
PPP2R3A/SPB1	ENSG00000108592	PPP2R3A	YCL054W	SPB1
FERMT2/RSC6	ENSG00000108604	FERMT2	YCR052W	RSC6
ABCB11/YML108W	ENSG00000108641	ABCB11	YML108W	YML108W
CD5L/RRP5	ENSG00000108651	CD5L	YMR229C	RRP5
PTGS2/DED1	ENSG00000108654	PTGS2	YOR204W	DED1
IGF2BP2/RPN6	ENSG00000108671	IGF2BP2	YDL097C	RPN6
MAP3K13/PLB2	ENSG00000108684	MAP3K13	YMR006C	PLB2
ST6GAL1/SPT7	ENSG00000108773	ST6GAL1	YBR081C	SPT7
VDAC1P1/YPT11	ENSG00000108774	VDAC1P1	YNL304W	YPT11
PICALM/INO4	ENSG00000108788	PICALM	YOL108C	INO4
NSF/NBP2	ENSG00000108798	NSF	YDR162C	NBP2
GLI2/RHO5	ENSG00000108830	GLI2	YNL180C	RHO5
CLASP1/HOS3	ENSG00000108840	CLASP1	YPL116W	HOS3
MRPS34/LUC7	ENSG00000108848	MRPS34	YDL087C	LUC7
NOTCH3/MSG5	ENSG00000108861	NOTCH3	YNL053W	MSG5
CLNS1A/SNU114	ENSG00000108883	CLNS1A	YKL173W	SNU114
PPP2R2C/RNR4	ENSG00000108946	PPP2R2C	YGR180C	RNR4
TEAD2/LOT5	ENSG00000108953	TEAD2	YKL183W	LOT5
EED/STE7	ENSG00000108984	EED	YDL159W	STE7
CDHR2/SWD1	ENSG00000109046	CDHR2	YAR003W	SWD1
SNCB/YIR042C	ENSG00000109065	SNCB	YIR042C	YIR042C
TSG101/SPT6	ENSG00000109111	TSG101	YGR116W	SPT6
ATP2A3/YGL242C	ENSG00000109320	ATP2A3	YGL242C	YGL242C
CA12/TKL2	ENSG00000109339	CA12	YBR117C	TKL2
MGLL/ECM14	ENSG00000109472	MGLL	YHR132C	ECM14
NTN4/GAR1	ENSG00000109534	NTN4	YHR089C	GAR1
BCS1L/TRM9	ENSG00000109536	BCS1L	YML014W	TRM9
NUAK1/GEF1	ENSG00000109572	NUAK1	YJR040W	GEF1
SLC24A1/PRP43	ENSG00000109606	SLC24A1	YGL120C	PRP43
SCARF1/CDC4	ENSG00000109670	SCARF1	YFL009W	CDC4
LMAN1/HSP78	ENSG00000109689	LMAN1	YDR258C	HSP78
PTPLAD1/TAH18	ENSG00000109756	PTPLAD1	YPR048W	TAH18
IPCEF1/PEX28	ENSG00000109775	IPCEF1	YHR150W	PEX28
ZZEF1/USV1	ENSG00000109787	ZZEF1	YPL230W	USV1
ENO1/PIL1	ENSG00000109819	ENO1	YGR086C	PIL1
SLC12A1/FMP52	ENSG00000109854	SLC12A1	YER004W	FMP52
C19orf10/LDB16	ENSG00000109861	C19orf10	YCL005W	LDB16
ANO8/ELP4	ENSG00000109911	ANO8	YPL101W	ELP4
ARHGEF10L/ZPR1	ENSG00000109917	ARHGEF10L	YGR211W	ZPR1
TXK/SSB1	ENSG00000109971	TXK	YDL229W	SSB1
KCNQ2/PAN1	ENSG00000110047	KCNQ2	YIR006C	PAN1
TACR2/OSH3	ENSG00000110048	TACR2	YHR073W	OSH3
ACTR6/SAP185	ENSG00000110075	ACTR6	YJL098W	SAP185
TIPIN/YAT1	ENSG00000110090	TIPIN	YAR035W	YAT1
SRI/PRP19	ENSG00000110107	SRI	YLL036C	PRP19
EIF4G3/RAD5	ENSG00000110171	EIF4G3	YLR032W	RAD5
NUP37/PHO91	ENSG00000110344	NUP37	YNR013C	PHO91
SEMA3A/DHH1	ENSG00000110367	SEMA3A	YDL160C	DHH1
SEMA3C/REC104	ENSG00000110395	SEMA3C	YHR157W	REC104
ACAT1/KNS1	ENSG00000110422	ACAT1	YLL019C	KNS1
CELSR1/SPT8	ENSG00000110427	CELSR1	YLR055C	SPT8
ZNF638/LAT1	ENSG00000110435	ZNF638	YNL071W	LAT1
ADD2/YNL247W	ENSG00000110619	ADD2	YNL247W	YNL247W
FGF4/TOM70	ENSG00000110711	FGF4	YNL121C	TOM70
RASAL2/NUP116	ENSG00000110713	RASAL2	YMR047C	NUP116
MARK3/EKI1	ENSG00000110721	MARK3	YDR147W	EKI1
SLC25A3/TFB1	ENSG00000110768	SLC25A3	YDR311W	TFB1
FOSL2/NAS2	ENSG00000110801	FOSL2	YIL007C	NAS2
FRYL/SPC19	ENSG00000110841	FRYL	YDR201W	SPC19
FSCN1/PAR32	ENSG00000110851	FSCN1	YDL173W	PAR32
ACTB/CRN1	ENSG00000110880	ACTB	YLR429W	CRN1
PLD1/CAX4	ENSG00000110881	PLD1	YGR036C	CAX4
WDR62/ERG12	ENSG00000110921	WDR62	YMR208W	ERG12
DLG1/ATP1	ENSG00000110955	DLG1	YBL099W	ATP1
RAB7A/LAP2	ENSG00000111144	RAB7A	YNL045W	LAP2
BCAP29/PMT2	ENSG00000111203	BCAP29	YAL023C	PMT2
SART3/FKH2	ENSG00000111206	SART3	YNL068C	FKH2
ARHGAP15/VPS62	ENSG00000111249	ARHGAP15	YGR141W	VPS62
PAX2/ALD5	ENSG00000111275	PAX2	YER073W	ALD5
EXOSC7/TFB4	ENSG00000111358	EXOSC7	YPR056W	TFB4
KIFAP3/SSO2	ENSG00000111450	KIFAP3	YMR183C	SSO2
MCM6/RET3	ENSG00000111481	MCM6	YPL010W	RET3
REXO2/MET18	ENSG00000111530	REXO2	YIL128W	MET18
RBM7/NUP84	ENSG00000111581	RBM7	YDL116W	NUP84
RBMS2/CDC36	ENSG00000111596	RBMS2	YDL165W	CDC36
BAZ2A/TOF1	ENSG00000111602	BAZ2A	YNL273W	TOF1
PTPN23/HRP1	ENSG00000111605	PTPN23	YOL123W	HRP1
MLH1/TDH3	ENSG00000111640	MLH1	YGR192C	TDH3
UNG/NOP2	ENSG00000111641	UNG	YNL061W	NOP2
KLHL20/ISW2	ENSG00000111642	KLHL20	YOR304W	ISW2
RGS11/YNG1	ENSG00000111653	RGS11	YOR064C	YNG1
PLXNA2/ERR3	ENSG00000111674	PLXNA2	YMR323W	ERR3
SPAG5/YGR153W	ENSG00000111679	SPAG5	YGR153W	YGR153W
ANKRD13A/SPR1	ENSG00000111701	ANKRD13A	YOR190W	SPR1
TPD52/SIP2	ENSG00000111725	TPD52	YGL208W	SIP2
ACACB/NRD1	ENSG00000111786	ACACB	YNL251C	NRD1
TRAF4/MTF1	ENSG00000111802	TRAF4	YMR228W	MTF1
PAG1/GIR2	ENSG00000111832	PAG1	YDR152W	GIR2
GPATCH1/CEG1	ENSG00000111880	GPATCH1	YGL130W	CEG1
ICAM3/YER121W	ENSG00000111907	ICAM3	YER121W	YER121W
NT5C2/SER2	ENSG00000112029	NT5C2	YGR208W	SER2
MCAM/STE3	ENSG00000112038	MCAM	YKL178C	STE3
GPC4/HOG1	ENSG00000112062	GPC4	YLR113W	HOG1
CAMSAP3/MEP3	ENSG00000112077	CAMSAP3	YPR138C	MEP3
RAP1GAP/MCM2	ENSG00000112118	RAP1GAP	YBL023C	MCM2
XAB2/FAR10	ENSG00000112130	XAB2	YLR238W	FAR10
ARHGEF1/HRT3	ENSG00000112146	ARHGEF1	YLR097C	HRT3
STXBP2/MDN1	ENSG00000112159	STXBP2	YLR106C	MDN1
MAP2K7/HUR1	ENSG00000112164	MAP2K7	YGL168W	HUR1
NMRK2/SRV2	ENSG00000112186	NMRK2	YNL138W	SRV2
DGKD/MET22	ENSG00000112200	DGKD	YOL064C	MET22
CTTNBP2/SSN8	ENSG00000112237	CTTNBP2	YNL025C	SSN8
ACTL6B/FRE4	ENSG00000112282	ACTL6B	YNR060W	FRE4
RARB/UGA2	ENSG00000112294	RARB	YBR006W	UGA2
TOP2B/MVP1	ENSG00000112335	TOP2B	YMR004W	MVP1
NFKB2/SKI7	ENSG00000112339	NFKB2	YOR076C	SKI7
PPP1R12B/PEX7	ENSG00000112357	PPP1R12B	YDR142C	PEX7
DNAJC10/PHO84	ENSG00000112499	DNAJC10	YML123C	PHO84
GTF3C1/GON7	ENSG00000112531	GTF3C1	YJL184W	GON7
IL4R/CLB6	ENSG00000112576	IL4R	YGR109C	CLB6
USP33/ENP1	ENSG00000112578	USP33	YBR247C	ENP1
PAK3/SPT15	ENSG00000112592	PAK3	YER148W	SPT15
DCX/RML2	ENSG00000112651	DCX	YEL050C	RML2
SNRPA/SEC5	ENSG00000112685	SNRPA	YDR166C	SEC5
SPAG6/ULP2	ENSG00000112701	SPAG6	YIL031W	ULP2
EXOSC5/YHR213W-B	ENSG00000112715	EXOSC5	YHR213W-B	YHR213W-B
DYNC1I2/PRP45	ENSG00000112739	DYNC1I2	YAL032C	PRP45
APBB1IP/FUN26	ENSG00000112759	APBB1IP	YAL022C	FUN26
LRCH4/HIS4	ENSG00000112769	LRCH4	YCL030C	HIS4
FAM76B/GTO3	ENSG00000112782	FAM76B	YMR251W	GTO3
SIRT6/DIG1	ENSG00000112851	SIRT6	YPL049C	DIG1
TYR/PAP2	ENSG00000112941	TYR	YOL115W	PAP2
POLD3/ERG13	ENSG00000112972	POLD3	YML126C	ERG13
ACTN2/ERP4	ENSG00000112983	ACTN2	YOR016C	ERP4
CAPZB/SSZ1	ENSG00000113013	CAPZB	YHR064C	SSZ1
PHF17/AEP3	ENSG00000113048	PHF17	YPL005W	AEP3
UBE2A/GAS3	ENSG00000113100	UBE2A	YMR215W	GAS3
FGFR1/HMG1	ENSG00000113161	FGFR1	YML075C	HMG1
FKBP6/SWH1	ENSG00000113163	FKBP6	YAR042W	SWH1
GTF2I/RCK2	ENSG00000113263	GTF2I	YLR248W	RCK2
SMC1B/THG1	ENSG00000113272	SMC1B	YGR024C	THG1
FBLN1/ENT5	ENSG00000113282	FBLN1	YDR153C	ENT5
ITGA8/SAN1	ENSG00000113312	ITGA8	YDR143C	SAN1
CST7/RNT1	ENSG00000113360	CST7	YMR239C	RNT1
MAP2/SUB1	ENSG00000113387	MAP2	YMR039C	SUB1
PIAS2/MST1	ENSG00000113407	PIAS2	YKL194C	MST1
AMPH/DIA3	ENSG00000113448	AMPH	YDL024C	DIA3
ARAF/RAD17	ENSG00000113456	ARAF	YOR368W	RAD17
MCCC1/RAD50	ENSG00000113522	MCCC1	YNL250W	RAD50
FAP/SOL2	ENSG00000113552	FAP	YCR073W-A	SOL2
NEBL/SKP1	ENSG00000113558	NEBL	YDR328C	SKP1
UBE2K/PPH22	ENSG00000113575	UBE2K	YDL188C	PPH22
PIK3C3/CKB1	ENSG00000113578	PIK3C3	YGL019W	CKB1
N4BP2/YJL028W	ENSG00000113580	N4BP2	YJL028W	YJL028W
SYNJ2/DNA2	ENSG00000113595	SYNJ2	YHR164C	DNA2
ADCY2/SEC24	ENSG00000113615	ADCY2	YIL109C	SEC24
PPP2R5C/MRPL1	ENSG00000113645	PPP2R5C	YDR116C	MRPL1
RBFOX1/PRP40	ENSG00000113649	RBFOX1	YKL012W	PRP40
GNB1/HSP10	ENSG00000113657	GNB1	YOR020C	HSP10
HOXA9/FMP48	ENSG00000113712	HOXA9	YGR052W	FMP48
EDN1/CEM1	ENSG00000113719	EDN1	YER061C	CEM1
MLLT10/PKC1	ENSG00000113721	MLLT10	YBL105C	PKC1
ADCYAP1R1/SMC4	ENSG00000113810	ADCYAP1R1	YLR086W	SMC4
NRD1/ARP4	ENSG00000113812	NRD1	YJL081C	ARP4
VDAC3/TRX2	ENSG00000113905	VDAC3	YGR209C	TRX2
PCM1/GIS1	ENSG00000113916	PCM1	YDR096W	GIS1
CBFA2T2/UFD4	ENSG00000114062	CBFA2T2	YKL010C	UFD4
DBC1/VID28	ENSG00000114098	DBC1	YIL017C	VID28
ITCH/AAD14	ENSG00000114115	ITCH	YNL331C	AAD14
TP73/RIM2	ENSG00000114120	TP73	YBR192W	RIM2
TOLLIP/APC11	ENSG00000114125	TOLLIP	YDL008W	APC11
UBE2D4/GCN5	ENSG00000114166	UBE2D4	YGR252W	GCN5
RUNX1T1/ARC19	ENSG00000114209	RUNX1T1	YKL013C	ARC19
THOC1/RMD6	ENSG00000114279	THOC1	YEL072W	RMD6
OSBPL6/BCY1	ENSG00000114302	OSBPL6	YIL033C	BCY1
SLC1A3/UBP3	ENSG00000114316	SLC1A3	YER151C	UBP3
XRCC5/UBP5	ENSG00000114374	XRCC5	YER144C	UBP5
LXN/RPL24A	ENSG00000114391	LXN	YGL031C	RPL24A
SP140/GPB2	ENSG00000114423	SP140	YAL056W	GPB2
MKNK1/MPC54	ENSG00000114473	MKNK1	YOR177C	MPC54
TNS1/GLC3	ENSG00000114480	TNS1	YEL011W	GLC3
REXO1/URA3	ENSG00000114491	REXO1	YEL021W	URA3
SAR1A/CBC2	ENSG00000114503	SAR1A	YPL178W	CBC2
CDC14A/VMA1	ENSG00000114573	CDC14A	YDL185W	VMA1
RAPGEF3/TPN1	ENSG00000114638	RAPGEF3	YGL186C	TPN1
CEACAM1/RRT13	ENSG00000114650	CEACAM1	YER066W	RRT13
SENP1/CTF13	ENSG00000114738	SENP1	YMR094W	CTF13
DUSP13/HFI1	ENSG00000114745	DUSP13	YPL254W	HFI1
CIC/SUI1	ENSG00000114784	CIC	YNL244C	SUI1
LIPE/CPR5	ENSG00000114857	LIPE	YDR304C	CPR5
FDFT1/TIF4631	ENSG00000114867	FDFT1	YGR162W	TIF4631
PAFAH1B3/ORM1	ENSG00000114978	PAFAH1B3	YGR038W	ORM1
OPHN1/TPP1	ENSG00000115008	OPHN1	YMR156C	TPP1
KIF22/ARP7	ENSG00000115073	KIF22	YPR034W	ARP7
SCGN/ARP10	ENSG00000115091	SCGN	YDR106W	ARP10
PGM1/ARG8	ENSG00000115107	PGM1	YOL140W	ARG8
DDX1/CTA1	ENSG00000115145	DDX1	YDR256C	CTA1
DNM2/GUT2	ENSG00000115159	DNM2	YIL155C	GUT2
EPB41L2/HHT2	ENSG00000115163	EPB41L2	YNL031C	HHT2
RIMS1/HRK1	ENSG00000115170	RIMS1	YOR267C	HRK1
STX7/YML079W	ENSG00000115207	STX7	YML079W	YML079W
RABL2B/GCN3	ENSG00000115211	RABL2B	YKR026C	GCN3
KEAP1/RPN11	ENSG00000115233	KEAP1	YFR004W	RPN11
PTPRH/CYR1	ENSG00000115241	PTPRH	YJL005W	CYR1
EPHA6/YIM1	ENSG00000115252	EPHA6	YMR152W	YIM1
SCTR/PRB1	ENSG00000115257	SCTR	YEL060C	PRB1
RFX3/CWH41	ENSG00000115275	RFX3	YGL027C	CWH41
RIF1/DNF3	ENSG00000115306	RIF1	YMR162C	DNF3
RAB21/TAE1	ENSG00000115318	RAB21	YBR261C	TAE1
SLC4A4/IMH1	ENSG00000115355	SLC4A4	YLR309C	IMH1
SMARCA2/NAB2	ENSG00000115380	SMARCA2	YGL122C	NAB2
RDH8/SLX1	ENSG00000115392	RDH8	YBR228W	SLX1
SESN1/BSC2	ENSG00000115414	SESN1	YDR275W	BSC2
MID2/BLI1	ENSG00000115415	MID2	YKL061W	BLI1
COL5A3/GMH1	ENSG00000115446	COL5A3	YKR030W	GMH1
SRCAP/CCT4	ENSG00000115484	SRCAP	YDL143W	CCT4
KIAA0020/PLP1	ENSG00000115514	KIAA0020	YDR183W	PLP1
CPB2/HSH155	ENSG00000115524	CPB2	YMR288W	HSH155
CHRNA3/VPS24	ENSG00000115561	CHRNA3	YKL041W	VPS24
KCNN2/SPO12	ENSG00000115648	KCNN2	YHR152W	SPO12
CNOT4/GAL10	ENSG00000115652	CNOT4	YBR019C	GAL10
PSEN1/SDS22	ENSG00000115685	PSEN1	YKL193C	SDS22
CPOX/RFS1	ENSG00000115756	CPOX	YBR052C	RFS1
MOK/SPE1	ENSG00000115758	MOK	YKL184W	SPE1
HSP90AA1/RPL23A	ENSG00000115762	HSP90AA1	YBL087C	RPL23A
RBL1/GRH1	ENSG00000115806	RBL1	YDR517W	GRH1
DLGAP4/PFS2	ENSG00000115808	DLGAP4	YNL317W	PFS2
CFHR2/AAC1	ENSG00000115840	CFHR2	YMR056C	AAC1
NDC80/YMR114C	ENSG00000115850	NDC80	YMR114C	YMR114C
AP4E1/DPS1	ENSG00000115866	AP4E1	YLL018C	DPS1
RSBN1/NOP6	ENSG00000115875	RSBN1	YDL213C	NOP6
MAGI3/LTE1	ENSG00000115904	MAGI3	YAL024C	LTE1
CXCL2/BNA5	ENSG00000115919	CXCL2	YLR231C	BNA5
AFP/VRP1	ENSG00000115935	AFP	YLR337C	VRP1
COL4A4/KRR1	ENSG00000115946	COL4A4	YCL059C	KRR1
OSTM1/CDC6	ENSG00000115947	OSTM1	YJL194W	CDC6
CDH7/MRPS18	ENSG00000115963	CDH7	YNL306W	MRPS18
PCNP/SRB5	ENSG00000115966	PCNP	YGR104C	SRB5
ARG2/RVB2	ENSG00000115993	ARG2	YPL235W	RVB2
MEF2C/FKS1	ENSG00000116001	MEF2C	YLR342W	FKS1
PTPRC/SMT3	ENSG00000116030	PTPRC	YDR510W	SMT3
CACNA1S/ZRG17	ENSG00000116044	CACNA1S	YNR039C	ZRG17
PKP1/IRC24	ENSG00000116096	PKP1	YIR036C	IRC24
UBA5/PHD1	ENSG00000116127	UBA5	YKL043W	PHD1
STK17B/YHR177W	ENSG00000116128	STK17B	YHR177W	YHR177W
CDC14B/ALO1	ENSG00000116133	CDC14B	YML086C	ALO1
ZNF510/RFA3	ENSG00000116147	ZNF510	YJL173C	RFA3
LRP2/GPX1	ENSG00000116157	LRP2	YKL026C	GPX1
ZNF506/YCG1	ENSG00000116191	ZNF506	YDR325W	YCG1
DUSP12/STE14	ENSG00000116237	DUSP12	YDR410C	STE14
ENSG00000081770/RPL22A	ENSG00000116251	ENSG00000081770	YLR061W	RPL22A
CADPS2/SEC1	ENSG00000116266	CADPS2	YDR164C	SEC1
HSPB11/NPL3	ENSG00000116350	HSPB11	YDR432W	NPL3
IL12RB2/UTP4	ENSG00000116455	IL12RB2	YDR324C	UTP4
SMARCD3/ATP4	ENSG00000116459	SMARCD3	YPL078C	ATP4
FYB/YPT31	ENSG00000116473	FYB	YER031C	YPT31
MPP4/SET3	ENSG00000116539	MPP4	YKR029C	SET3
STRADB/SPE3	ENSG00000116649	STRADB	YPR069C	SPE3
BZW1/STB6	ENSG00000116661	BZW1	YKL072W	STB6
PGR/REV7	ENSG00000116670	PGR	YIL139C	REV7
ME2/YEL023C	ENSG00000116678	ME2	YEL023C	YEL023C
C5orf22/KEL2	ENSG00000116679	C5orf22	YGR238C	KEL2
CCNT2/FZO1	ENSG00000116688	CCNT2	YBR179C	FZO1
EPB41L3/EBS1	ENSG00000116698	EPB41L3	YDR206W	EBS1
COBLL1/GCD14	ENSG00000116731	COBLL1	YJL125C	GCD14
DLG3/AMD1	ENSG00000116748	DLG3	YML035C	AMD1
TRAF5/YER077C	ENSG00000116750	TRAF5	YER077C	YER077C
MRPL22/HSH49	ENSG00000116754	MRPL22	YOR319W	HSH49
GEMIN5/SOR2	ENSG00000116791	GEMIN5	YDL246C	SOR2
OPRK1/ZAP1	ENSG00000116809	OPRK1	YJL056C	ZAP1
NFE2L1/RPS12	ENSG00000116918	NFE2L1	YOR369C	RPS12
GSK3B/YBP1	ENSG00000116954	GSK3B	YBR216C	YBP1
ITGB5/RPS10A	ENSG00000116983	ITGB5	YOR293W	RPS10A
ERC1/MHT1	ENSG00000116984	ERC1	YLL062C	MHT1
XPO1/KIN4	ENSG00000117020	XPO1	YOR233W	KIN4
PALB2/RIB5	ENSG00000117091	PALB2	YBR256C	RIB5
DOPEY1/SDH2	ENSG00000117118	DOPEY1	YLL041C	SDH2
BCKDHB/SSF1	ENSG00000117133	BCKDHB	YHR066W	SSF1
KAT6A/JHD2	ENSG00000117139	KAT6A	YJR119C	JHD2
ULK2/MRPS28	ENSG00000117155	ULK2	YDR337W	MRPS28
GRHL2/BCD1	ENSG00000117174	GRHL2	YHR040W	BCD1
TNPO1/YOR262W	ENSG00000117228	TNPO1	YOR262W	YOR262W
P2RX5/SCY1	ENSG00000117266	P2RX5	YGL083W	SCY1
ITGAE/ROD1	ENSG00000117289	ITGAE	YOR018W	ROD1
DIS3/YGL039W	ENSG00000117308	DIS3	YGL039W	YGL039W
PIBF1/YGL082W	ENSG00000117385	PIBF1	YGL082W	YGL082W
ENSG00000083622/GAL2	ENSG00000117394	ENSG00000083622	YLR081W	GAL2
NUFIP1/EBP2	ENSG00000117395	NUFIP1	YKL172W	EBP2
RRAGB/CDC20	ENSG00000117399	RRAGB	YGL116W	CDC20
CYLD/KAP122	ENSG00000117408	CYLD	YGL016W	KAP122
SLC27A5/VMA16	ENSG00000117410	SLC27A5	YHR026W	VMA16
ZNF324/AHP1	ENSG00000117450	ZNF324	YLR109W	AHP1
ZNF446/YBR141C	ENSG00000117461	ZNF446	YBR141C	YBR141C
ZNF8/SCP1	ENSG00000117519	ZNF8	YOR367W	SCP1
RPS5/HEF3	ENSG00000117528	RPS5	YNL014W	HEF3
FAT1/NYV1	ENSG00000117533	FAT1	YLR093C	NYV1
YTHDC1/DPH5	ENSG00000117543	YTHDC1	YLR172C	DPH5
CHMP2B/WWM1	ENSG00000117560	CHMP2B	YFL010C	WWM1
PPIE/PRX1	ENSG00000117592	PPIE	YBL064C	PRX1
ZMPSTE24/YIR035C	ENSG00000117594	ZMPSTE24	YIR035C	YIR035C
NOA1/UTP25	ENSG00000117597	NOA1	YIL091C	UTP25
REST/BDP1	ENSG00000117625	REST	YNL039W	BDP1
SSH1/YAP3	ENSG00000117632	SSH1	YHL009C	YAP3
GSTP1/BCK1	ENSG00000117676	GSTP1	YJL095W	BCK1
APLP2/RER2	ENSG00000117682	APLP2	YBR002C	RER2
SLCO1A2/SWI1	ENSG00000117713	SLCO1A2	YPL016W	SWI1
WBP11/RFA2	ENSG00000117748	WBP11	YNL312W	RFA2
EIF3I/SNC1	ENSG00000117758	EIF3I	YAL030W	SNC1
TXLNA/OSH6	ENSG00000117859	TXLNA	YKR003W	OSH6
APOB/NOP56	ENSG00000117906	APOB	YLR197W	NOP56
NCOA1/PEP4	ENSG00000117984	NCOA1	YPL154C	PEP4
KIF3C/ARG4	ENSG00000118046	KIF3C	YHR018C	ARG4
RAB10/SET1	ENSG00000118058	RAB10	YHR119W	SET1
GCKR/NTH2	ENSG00000118094	GCKR	YBR001C	NTH2
HADHA/MIG3	ENSG00000118263	HADHA	YER028C	MIG3
MAPRE3/YDR374C	ENSG00000118503	MAPRE3	YDR374C	YDR374C
CAD/YJR154W	ENSG00000118507	CAD	YJR154W	YJR154W
CD59/YPL067C	ENSG00000118508	CD59	YPL067C	YPL067C
CD82/IPL1	ENSG00000118515	CD82	YPL209C	IPL1
ATRX/CAR1	ENSG00000118520	ATRX	YPL111W	CAR1
TAF9/YLR352W	ENSG00000118564	TAF9	YLR352W	YLR352W
FCN1/SWP1	ENSG00000118705	FCN1	YMR149W	SWP1
MECOM/CUP9	ENSG00000118707	MECOM	YPL177C	CUP9
SCAMP1/MIG1	ENSG00000118922	SCAMP1	YGL035C	MIG1
PREP/PCL9	ENSG00000118971	PREP	YDL179W	PCL9
HACE1/TFC4	ENSG00000119041	HACE1	YGR047C	TFC4
SEH1L/RAD6	ENSG00000119048	SEH1L	YGL058W	RAD6
WDR47/GUD1	ENSG00000119125	WDR47	YDL238C	GUD1
OVGP1/YPR015C	ENSG00000119138	OVGP1	YPR015C	YPR015C
MAP3K4/CFT2	ENSG00000119203	MAP3K4	YLR115W	CFT2
PILRA/RAD23	ENSG00000119318	PILRA	YEL037C	RAD23
IGSF9/MGE1	ENSG00000119326	IGSF9	YOR232W	MGE1
ABCB1/RTG1	ENSG00000119335	ABCB1	YOL067C	RTG1
AKR1B1/RRD2	ENSG00000119383	AKR1B1	YPL152W	RRD2
CPNE3/GLE1	ENSG00000119392	CPNE3	YDL207W	GLE1
RRN3/ARL1	ENSG00000119396	RRN3	YBR164C	ARL1
CTTN/BRR1	ENSG00000119397	CTTN	YPR057W	BRR1
MTIF2/SWD3	ENSG00000119402	MTIF2	YBR175W	SWD3
TTC39A/KIC1	ENSG00000119408	TTC39A	YHR102W	KIC1
EPS15/SIT4	ENSG00000119414	EPS15	YDL047W	SIT4
ORC1/MIC14	ENSG00000119421	ORC1	YDR031W	MIC14
MGST2/HSP104	ENSG00000119541	MGST2	YLL026W	HSP104
CHERP/MLH3	ENSG00000119684	CHERP	YPL164C	MLH3
ATG16L1/YCR016W	ENSG00000119707	ATG16L1	YCR016W	YCR016W
USP40/ALD4	ENSG00000119711	USP40	YOR374W	ALD4
RAD54L/GCD7	ENSG00000119718	RAD54L	YLR291C	GCD7
MAST2/COQ6	ENSG00000119723	MAST2	YGR255C	COQ6
DNAJA1/TOM40	ENSG00000119725	DNAJA1	YMR203W	TOM40
B4GALT1/CCT8	ENSG00000119760	B4GALT1	YJL008C	CCT8
CHMP5/FPR2	ENSG00000119782	CHMP5	YDR519W	FPR2
NFX1/AXL1	ENSG00000119912	NFX1	YPR122W	AXL1
DIMT1/OCT1	ENSG00000119917	DIMT1	YKL134C	OCT1
IPO11/TSR3	ENSG00000119929	IPO11	YOR006C	TSR3
EIF2AK1/PIG2	ENSG00000119938	EIF2AK1	YIL045W	PIG2
EPDR1/XKS1	ENSG00000119950	EPDR1	YGR194C	XKS1
SEPHS1/YHL042W	ENSG00000119965	SEPHS1	YHL042W	YHL042W
MRPL28/NUC1	ENSG00000120049	MRPL28	YJL208C	NUC1
CEACAM6/AAT2	ENSG00000120053	CEACAM6	YLR027C	AAT2
RBM22/MET17	ENSG00000120054	RBM22	YLR303W	MET17
TMED2/PIS1	ENSG00000120088	TMED2	YPR113W	PIS1
ERO1LB/PPS1	ENSG00000120129	ERO1LB	YBR276C	PPS1
ZFAND6/RCL1	ENSG00000120158	ZFAND6	YOL010W	RCL1
TXLNG/MOB1	ENSG00000120162	TXLNG	YIL106W	MOB1
PPEF1/MRP2	ENSG00000120333	PPEF1	YPR166C	MRP2
LAT2/TCP1	ENSG00000120438	LAT2	YDR212W	TCP1
HUWE1/SSE2	ENSG00000120694	HUWE1	YBR169C	SSE2
ZW10/ALG5	ENSG00000120697	ZW10	YPL227C	ALG5
ALG9/SUP45	ENSG00000120705	ALG9	YBR143C	SUP45
MYBPC2/MET31	ENSG00000120738	MYBPC2	YPL038W	MET31
NOX4/UTP20	ENSG00000120800	NOX4	YBL004W	UTP20
ACOX3/FUS1	ENSG00000120802	ACOX3	YCL027W	FUS1
MTMR2/HAP3	ENSG00000120837	MTMR2	YBL021C	HAP3
PPP1R15A/LST8	ENSG00000120868	PPP1R15A	YNL006W	LST8
HSD17B14/FIP1	ENSG00000120885	HSD17B14	YJR093C	FIP1
TRIP6/PRK1	ENSG00000120899	TRIP6	YIL095W	PRK1
ACHE/YAR064W	ENSG00000120907	ACHE	YAR064W	YAR064W
FTL/PPH3	ENSG00000120910	FTL	YDR075W	PPH3
SRRT/YLR118C	ENSG00000120992	SRRT	YLR118C	YLR118C
BAX/RRI1	ENSG00000121022	BAX	YDL216C	RRI1
NLK/YGR017W	ENSG00000121067	NLK	YGR017W	YGR017W
PIGS/YAT2	ENSG00000121350	PIGS	YER024W	YAT2
ATXN7L3/RSB1	ENSG00000121361	ATXN7L3	YOR049C	RSB1
PGS1/CTT1	ENSG00000121691	PGS1	YGR088W	CTT1
PSMC5/CST9	ENSG00000121741	PSMC5	YLR394W	CST9
UIMC1/BUB2	ENSG00000121749	UIMC1	YMR055C	BUB2
CETP/IDS2	ENSG00000121753	CETP	YJL146W	IDS2
MMP2/TUL1	ENSG00000121848	MMP2	YKL034W	TUL1
GNAO1/RPS18A	ENSG00000121905	GNAO1	YDR450W	RPS18A
OGFOD1/YER140W	ENSG00000121931	OGFOD1	YER140W	YER140W
SH3BP2/TPI1	ENSG00000121957	SH3BP2	YDR050C	TPI1
ADD1/STT3	ENSG00000121966	ADD1	YGL022W	STT3
C14orf166/NCE102	ENSG00000122025	C14orf166	YPR149W	NCE102
NID2/FZF1	ENSG00000122034	NID2	YGL254W	FZF1
GMCL1/INP52	ENSG00000122126	GMCL1	YNL106C	INP52
SF3B2/MRP4	ENSG00000122140	SF3B2	YHL004W	MRP4
KLHL42/COG5	ENSG00000122176	KLHL42	YNL051W	COG5
GNAS/COP1	ENSG00000122218	GNAS	YDL145C	COP1
DNM1L/MPE1	ENSG00000122257	DNM1L	YKL059C	MPE1
PTHLH/MDM31	ENSG00000122299	PTHLH	YHR194W	MDM31
PHACTR3/CIT3	ENSG00000122367	PHACTR3	YPR001W	CIT3
ERGIC2/CDC3	ENSG00000122545	ERGIC2	YLR314C	CDC3
TFAP2C/ERB1	ENSG00000122692	TFAP2C	YMR049C	ERB1
AURKA/YMR111C	ENSG00000122705	AURKA	YMR111C	YMR111C
PIR/YMR317W	ENSG00000122778	PIR	YMR317W	YMR317W
RFX2/BDF1	ENSG00000122779	RFX2	YLR399C	BDF1
SULT2B1/MF(ALPHA)1	ENSG00000122952	SULT2B1	YPL187W	MF(ALPHA)1
CNOT3/PEP8	ENSG00000122958	CNOT3	YJL053W	PEP8
GP6/MRD1	ENSG00000122965	GP6	YPR112C	MRD1
PTPN4/BBP1	ENSG00000122966	PTPN4	YPL255W	BBP1
DDX18/DBP10	ENSG00000123064	DDX18	YDL031W	DBP10
KHSRP/PIB1	ENSG00000123091	KHSRP	YDR313C	PIB1
GNA11/YEL076C-A	ENSG00000123131	GNA11	YEL076C-A	YEL076C-A
EDEM2/PET191	ENSG00000123146	EDEM2	YJR034W	PET191
DNMT3B/CCC2	ENSG00000123191	DNMT3B	YDR270W	CCC2
REM1/TMA17	ENSG00000123240	REM1	YDL110C	TMA17
TPX2/GIM5	ENSG00000123349	TPX2	YML094W	GIM5
PDRG1/CDC5	ENSG00000123374	PDRG1	YMR001C	CDC5
EPB41L1/PRC1	ENSG00000123384	EPB41L1	YMR297W	PRC1
DOCK9/STP2	ENSG00000123411	DOCK9	YHR006W	STP2
DOCK3/PPM2	ENSG00000123444	DOCK3	YOL141W	PPM2
COQ9/ATP11	ENSG00000123472	COQ9	YNL315C	ATP11
CRLS1/LGE1	ENSG00000123562	CRLS1	YPL055C	LGE1
PPP1R13B/AVT4	ENSG00000123643	PPP1R13B	YNL101W	AVT4
SIGLEC1/YLR345W	ENSG00000123836	SIGLEC1	YLR345W	YLR345W
FKBP1A/LAP4	ENSG00000123992	FKBP1A	YKL103C	LAP4
NSFL1C/SPR6	ENSG00000123999	NSFL1C	YER115C	SPR6
MAVS/DIP5	ENSG00000124067	MAVS	YPL265W	DIP5
F11/RVS167	ENSG00000124181	F11	YDR388W	RVS167
XRN2/PUB1	ENSG00000124193	XRN2	YNL016W	PUB1
DYNLL1/CSE1	ENSG00000124207	DYNLL1	YGL238W	CSE1
TESC/TEM1	ENSG00000124209	TESC	YML064C	TEM1
SNX5/MDM34	ENSG00000124214	SNX5	YGL219C	MDM34
RPL6/PEP12	ENSG00000124222	RPL6	YOR036W	PEP12
MAPKAPK5/SLX8	ENSG00000124226	MAPKAPK5	YER116C	SLX8
P2RX7/DRS1	ENSG00000124228	P2RX7	YLL008W	DRS1
ESF1/YFR006W	ENSG00000124299	ESF1	YFR006W	YFR006W
RBBP9/SEC22	ENSG00000124333	RBBP9	YLR268W	SEC22
ANAPC5/RFU1	ENSG00000124356	ANAPC5	YLR073C	RFU1
SLC23A2/TOS1	ENSG00000124357	SLC23A2	YBR162C	TOS1
TMEM230/DOA4	ENSG00000124422	TMEM230	YDR069C	DOA4
DZANK1/UBP8	ENSG00000124486	DZANK1	YMR223W	UBP8
KDM2B/SAM37	ENSG00000124491	KDM2B	YMR060C	SAM37
TASP1/YHC1	ENSG00000124562	TASP1	YLR298C	YHC1
GCN1L1/EMI1	ENSG00000124570	GCN1L1	YDR512C	EMI1
RPLP0/BPT1	ENSG00000124574	RPLP0	YLL015W	BPT1
PXN/OST6	ENSG00000124641	PXN	YML019W	OST6
RPH3A/YGR266W	ENSG00000124702	RPH3A	YGR266W	YGR266W
TRMT6/CRG1	ENSG00000124713	TRMT6	YHR209W	CRG1
CHGB/MCM1	ENSG00000124762	CHGB	YMR043W	MCM1
PEBP1/NUP1	ENSG00000124789	PEBP1	YOR098C	NUP1
TBX5/FMP23	ENSG00000124802	TBX5	YBR047W	FMP23
BRAP/MSA1	ENSG00000124813	BRAP	YOR066W	MSA1
ERP29/HDA3	ENSG00000124831	ERP29	YPR179C	HDA3
NOS1/DSL1	ENSG00000124839	NOS1	YNL258C	DSL1
FUS/CDC39	ENSG00000125107	FUS	YCR093W	CDC39
IGBP1/EMP70	ENSG00000125304	IGBP1	YLR083C	EMP70
FXYD3/UPF3	ENSG00000125351	FXYD3	YGR072W	UPF3
GANAB/KIN82	ENSG00000125388	GANAB	YCR091W	KIN82
GMIP/ROX1	ENSG00000125398	GMIP	YPR065W	ROX1
RBM41/SYC1	ENSG00000125414	RBM41	YOR179C	SYC1
BIRC5/GGA2	ENSG00000125447	BIRC5	YHR108W	GGA2
LAG3/ADY2	ENSG00000125450	LAG3	YCR010C	ADY2
MLF2/REB1	ENSG00000125482	MLF2	YBR049C	REB1
OTUB2/ESC2	ENSG00000125618	OTUB2	YDR363W	ESC2
DDX24/NSG2	ENSG00000125629	DDX24	YNL156C	NSG2
ZBTB25/RPA135	ENSG00000125630	ZBTB25	YPR010C	RPA135
ARHGAP4/YKL047W	ENSG00000125651	ARHGAP4	YKL047W	YKL047W
ANKRD24/GAL3	ENSG00000125675	ANKRD24	YDR009W	GAL3
RCOR1/THO2	ENSG00000125676	RCOR1	YNL139C	THO2
LTBP4/IST1	ENSG00000125726	LTBP4	YNL265C	IST1
BLVRB/RGD1	ENSG00000125733	BLVRB	YBR260C	RGD1
SLC9A1/YHL017W	ENSG00000125734	SLC9A1	YHL017W	YHL017W
SPTLC1/SMD2	ENSG00000125743	SPTLC1	YLR275W	SMD2
PAPOLA/RTN2	ENSG00000125744	PAPOLA	YDL204W	RTN2
CCNK/SQT1	ENSG00000125746	CCNK	YIR012W	SQT1
PCBP4/RPL18A	ENSG00000125753	PCBP4	YOL120C	RPL18A
RGS1/GPD1	ENSG00000125775	RGS1	YDL022W	GPD1
MRPS33/PDC2	ENSG00000125817	MRPS33	YDR081C	PDC2
NDUFB2/YCR076C	ENSG00000125818	NDUFB2	YCR076C	YCR076C
ENSG00000090269/SMB1	ENSG00000125835	ENSG00000090269	YER029C	SMB1
NUDC/SUR7	ENSG00000125841	NUDC	YML052W	SUR7
MAEA/FAS2	ENSG00000125851	MAEA	YPL231W	FAS2
ICAM1/PEX15	ENSG00000125863	ICAM1	YOL044W	PEX15
STRN4/COF1	ENSG00000125868	STRN4	YLL050C	COF1
IRAK3/MUD1	ENSG00000125870	IRAK3	YBR119W	MUD1
LYZ/YDR415C	ENSG00000125912	LYZ	YDR415C	YDR415C
SI/NAB6	ENSG00000125944	SI	YML117W	NAB6
MUL1/INO2	ENSG00000125952	MUL1	YDR123C	INO2
PDCD7/IST3	ENSG00000125970	PDCD7	YIR005W	IST3
SPG21/ERV41	ENSG00000125991	SPG21	YML067C	ERV41
DNAJB11/ATG11	ENSG00000126001	DNAJB11	YPR049C	ATG11
THPO/PRE1	ENSG00000126067	THPO	YER012W	PRE1
CHRD/CIR1	ENSG00000126214	CHRD	YGR207C	CIR1
FLT3LG/TIM11	ENSG00000126217	FLT3LG	YDR322C-A	TIM11
RAB11FIP3/YJR084W	ENSG00000126226	RAB11FIP3	YJR084W	YJR084W
GNPTG/UBA2	ENSG00000126261	GNPTG	YDR390C	UBA2
ZNF268/DOT5	ENSG00000126432	ZNF268	YIL010W	DOT5
GOLGA3/HMT1	ENSG00000126457	GOLGA3	YBR034C	HMT1
PABPC4/SDO1	ENSG00000126524	PABPC4	YLR022C	SDO1
CD209/VPS30	ENSG00000126581	CD209	YPL120W	VPS30
MCOLN1/ECM22	ENSG00000126746	MCOLN1	YLR228C	ECM22
EFNB1/BUD27	ENSG00000126756	EFNB1	YFL023W	BUD27
AARS/TIM22	ENSG00000126768	AARS	YDL217C	TIM22
GLG1/YCS4	ENSG00000126777	GLG1	YLR272C	YCS4
KIF4A/SSC1	ENSG00000126803	KIF4A	YJR045C	SSC1
PLEKHG2/URB2	ENSG00000126838	PLEKHG2	YJR041C	URB2
PITPNM2/GEM1	ENSG00000126858	PITPNM2	YAL048C	GEM1
EXOC1/PBS2	ENSG00000126934	EXOC1	YJL128C	PBS2
DTX2/RNA15	ENSG00000126945	DTX2	YGL044C	RNA15
NLRC4/TIM8	ENSG00000126953	NLRC4	YJR135W-A	TIM8
NRCAM/CNE1	ENSG00000127022	NRCAM	YAL058W	CNE1
LAMB1/VIP1	ENSG00000127241	LAMB1	YLR410W	VIP1
SLC26A3/TGL5	ENSG00000127329	SLC26A3	YOR081C	TGL5
DLD/YOL075C	ENSG00000127412	DLD	YOL075C	YOL075C
WDR7/SVF1	ENSG00000127415	WDR7	YDR346C	SVF1
TXNL1/ESS1	ENSG00000127445	TXNL1	YJR017C	ESS1
IL5RA/DAS1	ENSG00000127452	IL5RA	YJL149W	DAS1
ITGA6/EMC1	ENSG00000127463	ITGA6	YCL045C	EMC1
RAPGEF4/DAL80	ENSG00000127481	RAPGEF4	YKR034W	DAL80
ENSG00000091436/SIN3	ENSG00000127511	ENSG00000091436	YOL004W	SIN3
FH/SLY41	ENSG00000127526	FH	YOR307C	SLY41
SEL1L3/NUP82	ENSG00000127527	SEL1L3	YJL061W	NUP82
TF/SLK19	ENSG00000127603	TF	YOR195W	SLK19
MYO15A/RSC2	ENSG00000127616	MYO15A	YLR357W	RSC2
APOH/SNT2	ENSG00000127663	APOH	YGL131C	SNT2
NLRP1/TUB1	ENSG00000127824	NLRP1	YML085C	TUB1
ACKR6/EHD3	ENSG00000127884	ACKR6	YDR036C	EHD3
SPAG7/UTP8	ENSG00000127914	SPAG7	YGR128C	UTP8
ORC6/OCA1	ENSG00000127947	ORC6	YNL099C	OCA1
ZC3HC1/GPA2	ENSG00000127955	ZC3HC1	YER020W	GPA2
ESR1/PEX1	ENSG00000127980	ESR1	YKL197C	PEX1
RGS17/DUS3	ENSG00000128016	RGS17	YLR401C	DUS3
ANGPT2/ADE1	ENSG00000128050	ANGPT2	YAR015W	ADE1
CD200/ADE4	ENSG00000128059	CD200	YMR300C	ADE4
CMA1/REC107	ENSG00000128335	CMA1	YJR021C	REC107
PSME1/AIM45	ENSG00000128342	PSME1	YPR004C	AIM45
JPH4/DJP1	ENSG00000128590	JPH4	YIR004W	DJP1
MYH7/NMA1	ENSG00000128591	MYH7	YLR328W	NMA1
CEBPE/ANP1	ENSG00000128604	CEBPE	YEL036C	ANP1
SLC7A8/MRPS12	ENSG00000128626	SLC7A8	YNR036C	MRPS12
OSGEP/YHR219W	ENSG00000128641	OSGEP	YHR219W	YHR219W
RNF31/BEM2	ENSG00000128656	RNF31	YER155C	BEM2
SCFD1/ADD66	ENSG00000128789	SCFD1	YKL206C	ADD66
G2E3/INO80	ENSG00000128908	G2E3	YGL150C	INO80
HECTD1/DAL82	ENSG00000128944	HECTD1	YNL314W	DAL82
HNRNPC/DUT1	ENSG00000128951	HNRNPC	YBR252W	DUT1
RPGRIP1/ARR3	ENSG00000129048	RPGRIP1	YPR201W	ARR3
SUPT16H/LCP5	ENSG00000129071	SUPT16H	YER127W	LCP5
TOX4/SEC26	ENSG00000129083	TOX4	YDR238C	SEC26
GEMIN2/PRE5	ENSG00000129084	GEMIN2	YMR314W	PRE5
TGM1/DCD1	ENSG00000129187	TGM1	YHR144C	DCD1
TINF2/GIP4	ENSG00000129219	TINF2	YAL031C	GIP4
DAZL/DIA2	ENSG00000129221	DAZL	YOR080W	DIA2
SEMA6A/TRX3	ENSG00000129235	SEMA6A	YCR083W	TRX3
TRPM7/MRM1	ENSG00000129282	TRPM7	YOR201C	MRM1
TYRO3/BUR2	ENSG00000129315	TYRO3	YLR226W	BUR2
WDR76/APM2	ENSG00000129354	WDR76	YHL019C	APM2
CAPN3/YNL122C	ENSG00000129451	CAPN3	YNL122C	YNL122C
SNAP23/GNP1	ENSG00000129473	SNAP23	YDR508C	GNP1
PHGDH/SEC6	ENSG00000129484	PHGDH	YIL068C	SEC6
COL9A3/RPS26A	ENSG00000129518	COL9A3	YGL189C	RPS26A
EZR/WSC3	ENSG00000129538	EZR	YOL105C	WSC3
MYL6/RUB1	ENSG00000129559	MYL6	YDR139C	RUB1
AGO1/OST2	ENSG00000129562	AGO1	YOR103C	OST2
TEKT2/YPR196W	ENSG00000129682	TEKT2	YPR196W	YPR196W
CLSPN/BRE2	ENSG00000129691	CLSPN	YLR015W	BRE2
UNC13D/RPS4B	ENSG00000129824	UNC13D	YHR203C	RPS4B
DPYSL2/THI20	ENSG00000129946	DPYSL2	YOL055C	THI20
TGFB2/PSD2	ENSG00000129990	TGFB2	YGR170W	PSD2
NUP50/RMT2	ENSG00000130005	NUP50	YDR465C	RMT2
CDC45/HPA3	ENSG00000130066	CDC45	YEL066W	HPA3
COMT/NOG2	ENSG00000130119	COMT	YNR053C	NOG2
LRRFIP2/NTE1	ENSG00000130147	LRRFIP2	YML059C	NTE1
HDAC6/ORT1	ENSG00000130158	HDAC6	YOR130C	ORT1
KRT31/YNR065C	ENSG00000130164	KRT31	YNR065C	YNR065C
CDC6/ELF1	ENSG00000130165	CDC6	YKL160W	ELF1
UPRT/CDC16	ENSG00000130177	UPRT	YKL022C	CDC16
CDC23/MNT4	ENSG00000130203	CDC23	YNR059W	MNT4
CBX5/STE13	ENSG00000130226	CBX5	YOR219C	STE13
SUCO/YMR185W	ENSG00000130227	SUCO	YMR185W	YMR185W
MSH2/THO1	ENSG00000130254	MSH2	YER063W	THO1
MAP3K1/YDR115W	ENSG00000130312	MAP3K1	YDR115W	YDR115W
DHPS/LSM7	ENSG00000130332	DHPS	YNL147W	LSM7
HOOK2/YGL185C	ENSG00000130414	HOOK2	YGL185C	YGL185C
ARCN1/YPL216W	ENSG00000130477	ARCN1	YPL216W	YPL216W
PSMD5/LSM4	ENSG00000130520	PSMD5	YER112W	LSM4
PTGS1/RUP1	ENSG00000130560	PTGS1	YOR138C	RUP1
NUP188/YDL086W	ENSG00000130635	NUP188	YDL086W	YDL086W
CRAT/CLB3	ENSG00000130638	CRAT	YDL155W	CLB3
SH2D3C/SPC97	ENSG00000130640	SH2D3C	YHR172W	SPC97
NANS/YAK1	ENSG00000130669	NANS	YJL141C	YAK1
DFNB31/ADH6	ENSG00000130684	DFNB31	YMR318C	ADH6
CWF19L1/RPN13	ENSG00000130706	CWF19L1	YLR421C	RPN13
SEMA4G/ARG1	ENSG00000130707	SEMA4G	YOL058W	ARG1
BTAF1/UBC12	ENSG00000130725	BTAF1	YLR306W	UBC12
IKZF5/SIR3	ENSG00000130762	IKZF5	YLR442C	SIR3
BLNK/FRS1	ENSG00000130764	BLNK	YLR060W	FRS1
SORBS1/INH1	ENSG00000130770	SORBS1	YDL181W	INH1
BAMBI/BIK1	ENSG00000130779	BAMBI	YCL029C	BIK1
IL11/RPF1	ENSG00000130810	IL11	YHR088W	RPF1
MYO3A/TIF35	ENSG00000130811	MYO3A	YDR429C	TIF35
WAC/BRE5	ENSG00000130816	WAC	YNR051C	BRE5
CREM/YIL055C	ENSG00000130830	CREM	YIL055C	YIL055C
NUBP2/UFD2	ENSG00000130939	NUBP2	YDL190C	UFD2
HIVEP1/MET12	ENSG00000130956	HIVEP1	YPL023C	MET12
TREM2/UBA1	ENSG00000130985	TREM2	YKL210W	UBA1
CRISP3/CPR3	ENSG00000131013	CRISP3	YML078W	CPR3
FKBP5/NUM1	ENSG00000131016	FKBP5	YDR150W	NUM1
SRPK1/YKL133C	ENSG00000131018	SRPK1	YKL133C	YKL133C
BRPF3/AAR2	ENSG00000131043	BRPF3	YBL074C	AAR2
MRPS18A/SFH5	ENSG00000131089	MRPS18A	YJL145W	SFH5
ENSG00000096087/COX5A	ENSG00000131143	ENSG00000096087	YNL052W	COX5A
EFHC1/KES1	ENSG00000131149	EFHC1	YPL145C	KES1
NCR2/PSF2	ENSG00000131153	NCR2	YJL072C	PSF2
HSP90AB1/AIM13	ENSG00000131165	HSP90AB1	YFR011C	AIM13
MLN/BIT2	ENSG00000131233	MLN	YBR270C	BIT2
CDC5L/IRC19	ENSG00000131242	CDC5L	YLL033W	IRC19
ITPR3/MCM22	ENSG00000131323	ITPR3	YJR135C	MCM22
ZNF184/IDP1	ENSG00000131370	ZNF184	YDL066W	IDP1
DSP/GYP6	ENSG00000131374	DSP	YJL044C	GYP6
SIRT1/DOG1	ENSG00000131462	SIRT1	YHR044C	DOG1
HNRNPH3/GRC3	ENSG00000131467	HNRNPH3	YLL035W	GRC3
JAK2/RPL27B	ENSG00000131469	JAK2	YDR471W	RPL27B
IL12RB1/MSC1	ENSG00000131470	IL12RB1	YML128C	MSC1
ABL1/VPS25	ENSG00000131475	ABL1	YJR102C	VPS25
ACOT7/MRPL51	ENSG00000131495	ACOT7	YPR100W	MRPL51
SH3GLB1/YEL020C	ENSG00000131503	SH3GLB1	YEL020C	YEL020C
CDC7/BNI1	ENSG00000131504	CDC7	YNL271C	BNI1
PCSK5/BSD2	ENSG00000131507	PCSK5	YBR290W	BSD2
SCD/UBC5	ENSG00000131508	SCD	YDR059C	UBC5
TMED1/SEC8	ENSG00000131558	TMED1	YPR055W	SEC8
ABLIM1/TID3	ENSG00000131626	ABLIM1	YIL144W	TID3
RAB18/MRS4	ENSG00000131653	RAB18	YKR052C	MRS4
NRP1/GPI15	ENSG00000131711	NRP1	YNL038W	GPI15
PRTFDC1/ACO2	ENSG00000131730	PRTFDC1	YJL200C	ACO2
TSPAN15/TOP2	ENSG00000131747	TSPAN15	YNL088W	TOP2
MAST3/GAL83	ENSG00000131791	MAST3	YER027C	GAL83
MZF1/LHP1	ENSG00000131795	MZF1	YDL051W	LHP1
MYO9B/PDA1	ENSG00000131828	MYO9B	YER178W	PDA1
PSMD8/MET32	ENSG00000131849	PSMD8	YDR253C	MET32
SETD1A/BRO1	ENSG00000131941	SETD1A	YPL084W	BRO1
MAGEB2/JJJ3	ENSG00000132002	MAGEB2	YJR097W	JJJ3
EFNA2/MCM3	ENSG00000132016	EFNA2	YEL032W	MCM3
CIRBP/HMI1	ENSG00000132017	CIRBP	YOL095C	HMI1
ATP5D/SDS24	ENSG00000132024	ATP5D	YBR214W	SDS24
IGFALS/ACC1	ENSG00000132142	IGFALS	YNR016C	ACC1
HNRNPM/ECM16	ENSG00000132153	HNRNPM	YMR128W	ECM16
MARCH2/STE20	ENSG00000132155	MARCH2	YHL007C	STE20
NDUFB7/ERG27	ENSG00000132196	NDUFB7	YLR100W	ERG27
TECR/PIN2	ENSG00000132274	TECR	YOR104W	PIN2
TIMM13/TNA1	ENSG00000132326	TIMM13	YGR260W	TNA1
CDC34/PTP2	ENSG00000132334	CDC34	YOR208W	PTP2
MTAP/GSP1	ENSG00000132341	MTAP	YLR293C	GSP1
POLR2E/SSD1	ENSG00000132357	POLR2E	YDR293C	SSD1
POLRMT/CLU1	ENSG00000132361	POLRMT	YMR012W	CLU1
HCN2/INP54	ENSG00000132376	HCN2	YOL065C	INP54
GADD45B/RFA1	ENSG00000132383	GADD45B	YAR007C	RFA1
MADCAM1/GPM3	ENSG00000132388	MADCAM1	YOL056W	GPM3
MKNK2/YCR043C	ENSG00000132424	MKNK2	YCR043C	YCR043C
ENSG00000099882/RPL26B	ENSG00000132463	ENSG00000099882	YGR034W	RPL26B
ARVCF/GSY2	ENSG00000132470	ARVCF	YLR258W	GSY2
RANBP1/HHT1	ENSG00000132475	RANBP1	YBR010W	HHT1
KLHL22/MMF1	ENSG00000132541	KLHL22	YIL051C	MMF1
MED15/SWM1	ENSG00000132604	MED15	YDR260C	SWM1
SERPIND1/VPS4	ENSG00000132612	SERPIND1	YPR173C	VPS4
SNAP29/SEC9	ENSG00000132639	SNAP29	YGR009C	SEC9
CRKL/RPC34	ENSG00000132664	CRKL	YNR003C	RPC34
LZTR1/MMS4	ENSG00000132688	LZTR1	YBR098W	MMS4
MMP11/CPS1	ENSG00000132694	MMP11	YJL172W	CPS1
CECR2/DPH1	ENSG00000132768	CECR2	YIL103W	DPH1
SMARCB1/YDR124W	ENSG00000132792	SMARCB1	YDR124W	YDR124W
P2RX6/GIP2	ENSG00000132825	P2RX6	YER054C	GIP2
DERL3/APL6	ENSG00000132842	DERL3	YGR261C	APL6
ENSG00000099964/TCB1	ENSG00000132872	ENSG00000099964	YOR086C	TCB1
BCL2L13/PHM6	ENSG00000132912	BCL2L13	YDR281C	PHM6
ENSG00000099972/PCP1	ENSG00000133019	ENSG00000099972	YGR101W	PCP1
DDT/MYO5	ENSG00000133026	DDT	YMR109W	MYO5
OSM/LYS12	ENSG00000133059	OSM	YIL094C	LYS12
CABIN1/POP3	ENSG00000133069	CABIN1	YNL282W	POP3
TBC1D10A/NNK1	ENSG00000133083	TBC1D10A	YKL171W	NNK1
SUSD2/CLN1	ENSG00000133101	SUSD2	YMR199W	CLN1
SF3A1/YDL199C	ENSG00000133105	SF3A1	YDL199C	YDL199C
SEC14L2/TMA19	ENSG00000133112	SEC14L2	YKL056C	TMA19
ENSG00000100010/RFC5	ENSG00000133119	ENSG00000100010	YBR087W	RFC5
PPIL2/LPX1	ENSG00000133121	PPIL2	YOR084W	LPX1
SNRPD3/ZRT3	ENSG00000133195	SNRPD3	YKL175W	ZRT3
PES1/SUN4	ENSG00000133216	PES1	YNL066W	SUN4
MAPK1/MKS1	ENSG00000133246	MAPK1	YNL076W	MKS1
GGT1/FES1	ENSG00000133265	GGT1	YBR101C	FES1
PPM1F/DUG1	ENSG00000133313	PPM1F	YFR044C	DUG1
TOP3B/NSA1	ENSG00000133316	TOP3B	YGL111W	NSA1
DGCR14/TVP15	ENSG00000133318	DGCR14	YDR100W	TVP15
CRYBB2P1/NUT2	ENSG00000133398	CRYBB2P1	YPR168W	NUT2
MFNG/YNL134C	ENSG00000133424	MFNG	YNL134C	YNL134C
CARD10/ARP3	ENSG00000133627	CARD10	YJR065C	ARP3
SLC25A1/RAS2	ENSG00000133703	SLC25A1	YNL098C	RAS2
ADRBK2/SXM1	ENSG00000133704	ADRBK2	YDR395W	SXM1
LGALS2/CDC60	ENSG00000133706	LGALS2	YPL160W	CDC60
GGA1/INM1	ENSG00000133731	GGA1	YHR046C	INM1
HIRA/RAS1	ENSG00000133818	HIRA	YOR101W	RAS1
SH3BP1/YMR226C	ENSG00000133835	SH3BP1	YMR226C	YMR226C
LGALS1/ERG28	ENSG00000133935	LGALS1	YER044C	ERG28
HPS4/COX16	ENSG00000133983	HPS4	YJL003W	COX16
ENSG00000100101/SUI2	ENSG00000134001	ENSG00000100101	YJR007W	SUI2
PATZ1/CLB1	ENSG00000134057	PATZ1	YGR108W	CLB1
TRIOBP/SSK22	ENSG00000134072	TRIOBP	YCR073C	SSK22
TFIP11/MNL1	ENSG00000134109	TFIP11	YHR204W	MNL1
GCAT/AAD6	ENSG00000134152	GCAT	YFL056C	AAD6
ENSG00000100118/CDC24	ENSG00000134215	ENSG00000100118	YAL041W	CDC24
CRYBB1/VTH2	ENSG00000134243	CRYBB1	YJL222W	VTH2
EIF3L/ADP1	ENSG00000134250	EIF3L	YCR011C	ADP1
NHP2L1/RIB4	ENSG00000134262	NHP2L1	YOL143C	RIB4
MICALL1/SWT1	ENSG00000134278	MICALL1	YOR166C	SWT1
ENSG00000100141/ARF2	ENSG00000134287	ENSG00000100141	YDL137W	ARF2
POLR2F/AVT2	ENSG00000134294	POLR2F	YEL064C	AVT2
SOX10/SRS2	ENSG00000134313	SOX10	YJL092W	SRS2
CCDC134/SMC1	ENSG00000134318	CCDC134	YFL008W	SMC1
PICK1/YLR407W	ENSG00000134352	PICK1	YLR407W	YLR407W
TTC28/TIM17	ENSG00000134375	TTC28	YJL143W	TIM17
SLC16A8/SLX5	ENSG00000134376	SLC16A8	YDL013W	SLX5
CENPM/DED81	ENSG00000134440	CENPM	YHR019C	DED81
SEPT3/NSR1	ENSG00000134453	SEPT3	YGR159C	NSR1
SLC5A1/CCL1	ENSG00000134480	SLC5A1	YPR025C	CCL1
TPTEP1/TAT1	ENSG00000134489	TPTEP1	YBR069C	TAT1
DDX17/YNR040W	ENSG00000134571	DDX17	YNR040W	YNR040W
DMC1/SAR1	ENSG00000134594	DMC1	YPL218W	SAR1
TCF20/CIN1	ENSG00000134627	TCF20	YOR349W	CIN1
CBY1/MPT5	ENSG00000134644	CBY1	YGL178W	MPT5
TOMM22/PRP38	ENSG00000134748	TOMM22	YGR075C	PRP38
RTDR1/AIM44	ENSG00000134757	RTDR1	YPL158C	AIM44
XBP1/YOR192C-C	ENSG00000134812	XBP1	YOR192C-C	YOR192C-C
FBXO7/RAD2	ENSG00000134899	FBXO7	YGR258C	RAD2
GTPBP1/TRM112	ENSG00000134909	GTPBP1	YNR046W	TRM112
POLDIP3/FMN1	ENSG00000135002	POLDIP3	YDR236C	FMN1
TIMP3/PDH1	ENSG00000135046	TIMP3	YPR002W	PDH1
PPP6R2/SNF3	ENSG00000135047	PPP6R2	YDL194W	SNF3
SBF1/URE2	ENSG00000135049	SBF1	YNL229C	URE2
SUN2/SER1	ENSG00000135069	SUN2	YOR184W	SER1
CYB5R3/RGI2	ENSG00000135090	CYB5R3	YIL057C	RGI2
DNAL4/MSB1	ENSG00000135148	DNAL4	YOR188W	MSB1
ENSG00000100262/ORC3	ENSG00000135336	ENSG00000100262	YLL004W	ORC3
PACSIN2/HSL1	ENSG00000135341	PACSIN2	YKL101W	HSL1
AP1B1/PEX22	ENSG00000135363	AP1B1	YAL055W	PEX22
HMGXB4/KRE33	ENSG00000135372	HMGXB4	YNL132W	KRE33
TOM1/HLJ1	ENSG00000135392	TOM1	YMR161W	HLJ1
NEFH/DGA1	ENSG00000135407	NEFH	YOR245C	DGA1
BIK/YLR426W	ENSG00000135437	BIK	YLR426W	YLR426W
HMOX1/GTS1	ENSG00000135439	HMOX1	YGL181W	GTS1
THOC5/NOP4	ENSG00000135486	THOC5	YPL043W	NOP4
MCM5/SUL1	ENSG00000135502	MCM5	YBR294W	SUL1
ARSA/YOS9	ENSG00000135506	ARSA	YDR057W	YOS9
TSPO/YFL054C	ENSG00000135517	TSPO	YFL054C	YFL054C
RASD2/DGR2	ENSG00000135541	RASD2	YKL121W	DGR2
CBX7/CCT3	ENSG00000135624	CBX7	YJL014W	CCT3
PDGFB/UBP12	ENSG00000135655	PDGFB	YJL197W	UBP12
ACR/GPX2	ENSG00000135709	ACR	YBR244W	GPX2
RPL3/YDR042C	ENSG00000135720	RPL3	YDR042C	YDR042C
ZMAT5/TOK1	ENSG00000135750	ZMAT5	YJL093C	TOK1
RBFOX2/GLN1	ENSG00000135821	RBFOX2	YPR035W	GLN1
TAB1/VAM7	ENSG00000135823	TAB1	YGL212W	VAM7
ASCC2/PRP22	ENSG00000135829	ASCC2	YER013W	PRP22
MTMR3/GPI2	ENSG00000135845	MTMR3	YPL076W	GPI2
SMCR7L/MRPL3	ENSG00000135900	SMCR7L	YMR024W	MRPL3
APOL1/YML083C	ENSG00000135903	APOL1	YML083C	YML083C
MYH9/CAJ1	ENSG00000135924	MYH9	YER048C	CAJ1
SAMM50/HYM1	ENSG00000135932	SAMM50	YKL189W	HYM1
GRAP2/COX4	ENSG00000135940	GRAP2	YGL187C	COX4
EIF3D/ISU2	ENSG00000136003	EIF3D	YOR226C	ISU2
TNRC6B/CTK1	ENSG00000136021	TNRC6B	YKL139W	CTK1
ENSG00000100357/BUD21	ENSG00000136026	ENSG00000100357	YOR078W	BUD21
SGSM3/YGR117C	ENSG00000136040	SGSM3	YGR117C	YGR117C
IFT27/PWP1	ENSG00000136045	IFT27	YLR196W	PWP1
KIAA0930/VPS36	ENSG00000136100	KIAA0930	YLR417W	VPS36
NCF4/BUD4	ENSG00000136108	NCF4	YJR092W	BUD4
CSF2RB/GYL1	ENSG00000136111	CSF2RB	YMR192W	GYL1
SLC25A17/QDR3	ENSG00000136141	SLC25A17	YBR043C	QDR3
UPK3A/PHM7	ENSG00000136143	UPK3A	YOL084W	PHM7
KCTD17/YIL001W	ENSG00000136144	KCTD17	YIL001W	YIL001W
ST13/STE18	ENSG00000136158	ST13	YJR086W	STE18
IL2RB/CDC42	ENSG00000136238	IL2RB	YLR229C	CDC42
RBX1/DBP9	ENSG00000136271	RBX1	YLR276C	DBP9
EP300/YOX1	ENSG00000136352	EP300	YML027W	YOX1
L3MBTL2/FAU1	ENSG00000136371	L3MBTL2	YER183C	FAU1
RANGAP1/STU2	ENSG00000136436	RANGAP1	YLR045C	STU2
ZC3H7B/NMT1	ENSG00000136448	ZC3H7B	YLR195C	NMT1
PHF5A/HTD2	ENSG00000136449	PHF5A	YHR067W	HTD2
ACO2/HRB1	ENSG00000136450	ACO2	YNL004W	HRB1
POLR3H/YPL247C	ENSG00000136485	POLR3H	YPL247C	YPL247C
PMM1/SAS3	ENSG00000136504	PMM1	YBL052C	SAS3
BRD1/GAP1	ENSG00000136521	BRD1	YKR039W	GAP1
MLC1/YGR250C	ENSG00000136527	MLC1	YGR250C	YGR250C
HDAC10/PPZ2	ENSG00000136531	HDAC10	YDR436W	PPZ2
FKBP3/RRP43	ENSG00000136560	FKBP3	YCR035C	RRP43
CTSG/YHR020W	ENSG00000136628	CTSG	YHR020W	YHR020W
GZMB/VPS33	ENSG00000136631	GZMB	YLR396C	VPS33
RBM23/YSP1	ENSG00000136653	RBM23	YHR155W	YSP1
PRMT5/PUF4	ENSG00000136715	PRMT5	YGL014W	PUF4
AP4S1/IMP4	ENSG00000136718	AP4S1	YNL075W	IMP4
POLE2/HSE1	ENSG00000136738	POLE2	YHL002W	HSE1
SOS2/NFS1	ENSG00000136750	SOS2	YCL017C	NFS1
CDKL1/YME1	ENSG00000136758	CDKL1	YPR024W	YME1
NIN/SIS1	ENSG00000136770	NIN	YNL007C	SIS1
PYGL/GRX3	ENSG00000136810	PYGL	YDR098C	GRX3
TRIM9/ECM29	ENSG00000136813	TRIM9	YHL030W	ECM29
PSMC6/TCM62	ENSG00000136828	PSMC6	YBR044C	TCM62
CDKN3/BUD2	ENSG00000136848	CDKN3	YKL092C	BUD2
ATP6V1D/VPS45	ENSG00000136854	ATP6V1D	YGL095C	VPS45
PIGH/YPL260W	ENSG00000136861	PIGH	YPL260W	YPL260W
PSMA3/VMA10	ENSG00000136888	PSMA3	YHR039C-A	VMA10
VTI1B/IPI1	ENSG00000136891	VTI1B	YHR085W	IPI1
TIMM9/SUR4	ENSG00000136928	TIMM9	YLR372W	SUR4
GSTZ1/PUP1	ENSG00000136930	GSTZ1	YOR157C	PUP1
AHSA1/KEL3	ENSG00000136933	AHSA1	YPL263C	KEL3
DAAM1/RKM2	ENSG00000136937	DAAM1	YDR198C	RKM2
SPTLC2/PLP2	ENSG00000136940	SPTLC2	YOR281C	PLP2
RIN3/RPL35B	ENSG00000136942	RIN3	YDL136W	RPL35B
SNW1/DCC1	ENSG00000136982	SNW1	YCL016C	DCC1
CHGA/DFM1	ENSG00000136986	CHGA	YDR411C	DFM1
ITPK1/RPA49	ENSG00000137054	ITPK1	YNL248C	RPA49
PPM1A/DOA1	ENSG00000137055	PPM1A	YKL213C	DOA1
SIX4/HNT3	ENSG00000137074	SIX4	YOR258W	HNT3
ASB2/GOR1	ENSG00000137106	ASB2	YNL274C	GOR1
ERH/RPS6B	ENSG00000137154	ERH	YBR181C	RPS6B
HIF1A/STB4	ENSG00000137203	HIF1A	YMR019W	STB4
SRSF5/SLC1	ENSG00000137261	SRSF5	YDL052C	SLC1
EIF5/POP8	ENSG00000137265	EIF5	YBL018C	POP8
SERPINA4/BMS1	ENSG00000137312	SERPINA4	YPL217C	BMS1
SLC8A3/SEC16	ENSG00000137337	SLC8A3	YPL085W	SEC16
DICER1/FLX1	ENSG00000137409	DICER1	YIL134W	FLX1
MTHFD1/LAG2	ENSG00000137497	MTHFD1	YOL025W	LAG2
TCL1A/FMP32	ENSG00000137500	TCL1A	YFL046W	FMP32
ZC3H14/NUP60	ENSG00000137501	ZC3H14	YAR002W	NUP60
TELO2/GSP2	ENSG00000137502	TELO2	YOR185C	GSP2
BDKRB1/YGR015C	ENSG00000137509	BDKRB1	YGR015C	YGR015C
GSKIP/MRPL10	ENSG00000137547	GSKIP	YNL284C	MRPL10
VRK1/TGS1	ENSG00000137574	VRK1	YPL157W	TGS1
PSMC1/PEP1	ENSG00000137642	PSMC1	YBL017C	PEP1
RPS6KA5/PUF6	ENSG00000137710	RPS6KA5	YDR496C	PUF6
PSMB5/YAH1	ENSG00000137714	PSMB5	YPL252C	YAH1
YY1/PCK1	ENSG00000137745	YY1	YKR097W	PCK1
ACIN1/YJL185C	ENSG00000137752	ACIN1	YJL185C	YJL185C
CCNB1IP1/MKK2	ENSG00000137764	CCNB1IP1	YPL140C	MKK2
TRIP11/ODC2	ENSG00000137801	TRIP11	YOR222W	ODC2
APEX1/CAC2	ENSG00000137802	APEX1	YML102W	CAC2
ENSG00000100829/GCR2	ENSG00000137806	ENSG00000100829	YNL199C	GCR2
PABPN1/RTF1	ENSG00000137815	PABPN1	YGL244W	RTF1
EFS/SPC98	ENSG00000137822	EFS	YNL126W	SPC98
ARHGAP5/BIO5	ENSG00000137842	ARHGAP5	YNR056C	BIO5
CINP/RPC31	ENSG00000137845	CINP	YNL151C	RPC31
SRP54/CAF120	ENSG00000137872	SRP54	YNL278W	CAF120
CPNE6/RLP24	ENSG00000137876	CPNE6	YLR009W	RLP24
CHD8/YGR130C	ENSG00000137878	CHD8	YGR130C	YGR130C
PSMA6/MRPL40	ENSG00000137942	PSMA6	YPL173W	MRPL40
NFKBIA/ALT1	ENSG00000137944	NFKBIA	YLR089C	ALT1
EMC9/BET2	ENSG00000137955	EMC9	YPR176C	BET2
PSME2/IMD2	ENSG00000138029	PSME2	YHR216W	IMD2
BRMS1L/RBK1	ENSG00000138030	BRMS1L	YCR036W	RBK1
ENSG00000100931/PTC1	ENSG00000138032	ENSG00000100931	YDL006W	PTC1
SEC23A/YGR016W	ENSG00000138035	SEC23A	YGR016W	YGR016W
PNN/YKR078W	ENSG00000138036	PNN	YKR078W	YKR078W
RABGGTA/PSY2	ENSG00000138041	RABGGTA	YNL201C	PSY2
NFATC4/YPT1	ENSG00000138069	NFATC4	YFL038C	YPT1
PLTP/ARP2	ENSG00000138071	PLTP	YDL029W	ARP2
PCIF1/MAL12	ENSG00000138079	PCIF1	YGR292W	MAL12
GSS/PET309	ENSG00000138095	GSS	YLR067C	PET309
MMP9/BIO4	ENSG00000138101	MMP9	YNR057C	BIO4
TRPC4AP/ARP1	ENSG00000138107	TRPC4AP	YHR129C	ARP1
PYGB/MYO4	ENSG00000138162	PYGB	YAL029C	MYO4
PROCR/SDP1	ENSG00000138166	PROCR	YIL113W	SDP1
GINS1/MSS1	ENSG00000138175	GINS1	YMR023C	MSS1
NINL/KAR3	ENSG00000138182	NINL	YPR141C	KAR3
CD40/YND1	ENSG00000138185	CD40	YER005W	YND1
UQCC/FET3	ENSG00000138193	UQCC	YMR058W	FET3
ZMYND8/HMLALPHA1	ENSG00000138279	ZMYND8	YCL066W	HMLALPHA1
SGK2/TIM23	ENSG00000138297	SGK2	YNR017W	TIM23
IFT52/RPS24A	ENSG00000138326	IFT52	YER074W	RPS24A
MYBL2/ADE17	ENSG00000138363	MYBL2	YMR120C	ADE17
HNF4A/KTR5	ENSG00000138378	HNF4A	YNL029C	KTR5
SLA2/CPR4	ENSG00000138398	SLA2	YCR069W	CPR4
C20orf24/YPL014W	ENSG00000138434	C20orf24	YPL014W	YPL014W
NFATC2/YTM1	ENSG00000138442	NFATC2	YOR272W	YTM1
STK4/MKC7	ENSG00000138448	STK4	YDR144C	MKC7
PFDN4/YKL100C	ENSG00000138600	PFDN4	YKL100C	YKL100C
DOK5/PTM1	ENSG00000138613	DOK5	YKL039W	PTM1
CSTF1/DSK2	ENSG00000138629	CSTF1	YMR276W	DSK2
BMP7/ALG9	ENSG00000138641	BMP7	YNL219C	ALG9
RAE1/FMP25	ENSG00000138646	RAE1	YLR077W	FMP25
TPD52L2/IES2	ENSG00000138660	TPD52L2	YNL215W	IES2
DNAJC5/PGI1	ENSG00000138663	DNAJC5	YBR196C	PGI1
NELFCD/RIM4	ENSG00000138668	NELFCD	YHL024W	RIM4
PRPF6/PSY4	ENSG00000138669	PRPF6	YBL046W	PSY4
TUBB1/SEC31	ENSG00000138674	TUBB1	YDL195W	SEC31
PSMA7/YGL015C	ENSG00000138684	PSMA7	YGL015C	YGL015C
NTSR1/CSF1	ENSG00000138688	NTSR1	YLR087C	CSF1
MRGBP/UBP1	ENSG00000138698	MRGBP	YDL122W	UBP1
DIDO1/SPR3	ENSG00000138758	DIDO1	YGR059W	SPR3
GID8/YOR387C	ENSG00000138760	GID8	YOR387C	YOR387C
BIRC7/USO1	ENSG00000138768	BIRC7	YDL058W	USO1
ARFGAP1/EMI2	ENSG00000138772	ARFGAP1	YDR516C	EMI2
AVP/PPA2	ENSG00000138777	AVP	YMR267W	PPA2
COL20A1/YJR141W	ENSG00000138785	COL20A1	YJR141W	YJR141W
CHRNA4/ABF2	ENSG00000138795	CHRNA4	YMR072W	ABF2
EEF1A2/NDI1	ENSG00000138796	EEF1A2	YML120C	NDI1
PTK6/SFB2	ENSG00000138802	PTK6	YNL049C	SFB2
GMEB2/YNL217W	ENSG00000138814	GMEB2	YNL217W	YNL217W
C20orf27/SKO1	ENSG00000138835	C20orf27	YNL167C	SKO1
SPEF1/YLR036C	ENSG00000139112	SPEF1	YLR036C	YLR036C
CDC25B/YLL056C	ENSG00000139180	CDC25B	YLL056C	YLL056C
ARFRP1/SNC2	ENSG00000139190	ARFRP1	YOR327C	SNC2
NDUFAF5/UTR2	ENSG00000139193	NDUFAF5	YEL040W	UTR2
TRIB3/PEX5	ENSG00000139197	TRIB3	YDR244W	PEX5
RASSF2/SYT1	ENSG00000139218	RASSF2	YPR095C	SYT1
CSNK2A1/ADY3	ENSG00000139220	CSNK2A1	YDL239C	ADY3
ANGPT4/SMX3	ENSG00000139343	ANGPT4	YPR182W	SMX3
HM13/RRF1	ENSG00000139351	HM13	YHR038W	RRF1
SNPH/COX7	ENSG00000139372	SNPH	YMR256C	COX7
MYLK2/KTR4	ENSG00000139505	MYLK2	YBR199W	KTR4
SIRPB1/RPS8A	ENSG00000139610	SIRPB1	YBL072C	RPS8A
SEC23B/RSC8	ENSG00000139613	SEC23B	YFR037C	RSC8
FERMT1/MLP2	ENSG00000139618	FERMT1	YIL149C	MLP2
HAO1/MED8	ENSG00000139636	HAO1	YBR193C	MED8
PDYN/YER156C	ENSG00000139637	PDYN	YER156C	YER156C
PLCB4/YJL068C	ENSG00000139684	PLCB4	YJL068C	YJL068C
MYL9/CNN1	ENSG00000139719	MYL9	YFR046C	CNN1
HCK/TMA22	ENSG00000139726	HCK	YJR014W	TMA22
CRNKL1/YJL055W	ENSG00000139910	CRNKL1	YJL055W	YJL055W
POFUT1/RTN1	ENSG00000139970	POFUT1	YDR233C	RTN1
SAMHD1/HAT1	ENSG00000139998	SAMHD1	YPL001W	HAT1
PAK7/YNL035C	ENSG00000140006	PAK7	YNL035C	YNL035C
KIF3B/TYS1	ENSG00000140105	KIF3B	YGR185C	TYS1
NOP56/UGA4	ENSG00000140199	NOP56	YDL210W	UGA4
IDH3B/QRI5	ENSG00000140262	IDH3B	YLR204W	QRI5
MAPRE1/XYL2	ENSG00000140263	MAPRE1	YLR070C	XYL2
JAG1/YDL085C-A	ENSG00000140264	JAG1	YDL085C-A	YDL085C-A
CDK5RAP1/TOA2	ENSG00000140307	CDK5RAP1	YKL058W	TOA2
SNTA1/SRP14	ENSG00000140319	SNTA1	YDL092W	SRP14
OXT/UTP15	ENSG00000140332	OXT	YMR093W	UTP15
TTI1/AMD2	ENSG00000140386	TTI1	YDR242W	AMD2
E2F1/YGR079W	ENSG00000140391	E2F1	YGR079W	YGR079W
RPRD1B/SKI8	ENSG00000140395	RPRD1B	YGL213C	SKI8
PXMP4/AMS1	ENSG00000140400	PXMP4	YGL156W	AMS1
CHMP4B/NNF2	ENSG00000140416	CHMP4B	YGR089W	NNF2
BPI/CMK1	ENSG00000140443	BPI	YFR014C	CMK1
CST3/EMW1	ENSG00000140463	CST3	YNL313C	EMW1
ASIP/RAD16	ENSG00000140464	ASIP	YBR114W	RAD16
CST4/ERG11	ENSG00000140465	CST4	YHR007C	ERG11
ACTR5/YSP3	ENSG00000140479	ACTR5	YOR003W	YSP3
WFDC2/SSP2	ENSG00000140488	WFDC2	YOR242C	SSP2
AHCY/YKL091C	ENSG00000140522	AHCY	YKL091C	YKL091C
DHX35/YMR210W	ENSG00000140526	DHX35	YMR210W	YMR210W
DNTTIP1/KIP2	ENSG00000140538	DNTTIP1	YPL155C	KIP2
MAP1LC3A/LST7	ENSG00000140543	MAP1LC3A	YGR057C	LST7
SYNDIG1/OYE3	ENSG00000140564	SYNDIG1	YPL171C	OYE3
PIGU/HUA1	ENSG00000140682	PIGU	YGR268C	HUA1
TNNC2/YGR122W	ENSG00000140694	TNNC2	YGR122W	YGR122W
APMAP/QCR2	ENSG00000140740	APMAP	YPR191W	QCR2
ZNF516/SPO71	ENSG00000140859	ZNF516	YDR104C	SPO71
USP14/RPL9A	ENSG00000140937	USP14	YGL147C	RPL9A
VAPA/RRT12	ENSG00000140943	VAPA	YCR045C	RRT12
MYOM1/RPL3	ENSG00000140986	MYOM1	YOR063W	RPL3
MYL12A/CDC15	ENSG00000140992	MYL12A	YAR019C	CDC15
CEP76/YDR333C	ENSG00000141002	CEP76	YDR333C	YDR333C
CEP192/MCD4	ENSG00000141012	CEP192	YKL165C	MCD4
RNMT/SNT1	ENSG00000141027	RNMT	YCR033W	SNT1
SMAD7/SSH4	ENSG00000141084	SMAD7	YKL124W	SSH4
LAMA1/PRS3	ENSG00000141127	LAMA1	YHL011C	PRS3
RNF125/DBP7	ENSG00000141141	RNF125	YKR024C	DBP7
ANKRD12/MDR1	ENSG00000141258	ANKRD12	YGR100W	MDR1
NOL4/APE2	ENSG00000141279	NOL4	YKL157W	APE2
POLI/CHC1	ENSG00000141367	POLI	YGL206C	CHC1
MIB1/RPT1	ENSG00000141385	MIB1	YKL145W	RPT1
RBBP8/RTT103	ENSG00000141425	RBBP8	YDR289C	RTT103
RIOK3/MRL1	ENSG00000141510	RIOK3	YPR079W	MRL1
CSTF2/RDI1	ENSG00000141522	CSTF2	YDL135C	RDI1
PSMD10/MCH4	ENSG00000141526	PSMD10	YOL119C	MCH4
ATG4A/MTR4	ENSG00000141543	ATG4A	YJL050W	MTR4
TBL1X/RNH70	ENSG00000141551	TBL1X	YGR276C	RNH70
GPR143/NAR1	ENSG00000141562	GPR143	YNL240C	NAR1
PGRMC1/ATG18	ENSG00000141580	PGRMC1	YFR021W	ATG18
POLA1/SOK2	ENSG00000141646	POLA1	YMR016C	SOK2
MID1/SLT2	ENSG00000141736	MID1	YHR030C	SLT2
NKAP/DIB1	ENSG00000141759	NKAP	YPR082C	DIB1
NXT2/ZRT2	ENSG00000141873	NXT2	YLR130C	ZRT2
GUCY2F/PFK2	ENSG00000141959	GUCY2F	YMR205C	PFK2
ENSG00000101898/YAR1	ENSG00000141965	ENSG00000101898	YPL239W	YAR1
ALG13/GLN4	ENSG00000142166	ALG13	YOR168W	GLN4
PRPS2/SOD1	ENSG00000142168	PRPS2	YJR104C	SOD1
TLR8/ARN2	ENSG00000142185	TLR8	YHL047C	ARN2
AMMECR1/RPL7B	ENSG00000142192	AMMECR1	YPL198W	RPL7B
CHRDL1/YPK3	ENSG00000142208	CHRDL1	YBR028C	YPK3
WDR13/HSL7	ENSG00000142453	WDR13	YBR133C	HSL7
SUV39H1/GYP5	ENSG00000142459	SUV39H1	YPL249C	GYP5
GLRA2/PRE3	ENSG00000142507	GLRA2	YJL001W	PRE3
XIAP/RPS11B	ENSG00000142534	XIAP	YBR048W	RPS11B
STAG2/KEM1	ENSG00000142599	STAG2	YGL173C	KEM1
MCF2/PEX14	ENSG00000142655	MCF2	YGL153W	PEX14
F9/RPL11B	ENSG00000142676	F9	YGR085C	RPL11B
ABCD1/BUD20	ENSG00000142684	ABCD1	YLR074C	BUD20
CCDC22/MAK11	ENSG00000142784	CCDC22	YKL021C	MAK11
CACNA1F/YGK3	ENSG00000142875	CACNA1F	YOL128C	YGK3
SYP/GPI8	ENSG00000142892	SYP	YDR331W	GPI8
PLP2/MSN1	ENSG00000143033	PLP2	YOL116W	MSN1
BMX/FAR11	ENSG00000143093	BMX	YNL127W	FAR11
PLS3/PUP2	ENSG00000143106	PLS3	YGR253C	PUP2
NAA10/GID7	ENSG00000143164	NAA10	YCL039W	GID7
RENBP/PHO2	ENSG00000143190	RENBP	YDL106C	PHO2
ELF4/RPL14A	ENSG00000143314	ELF4	YKL006W	RPL14A
SMARCA1/PAN2	ENSG00000143319	SMARCA1	YGL094C	PAN2
MTMR8/GIC2	ENSG00000143322	MTMR8	YDR309C	GIC2
ASB9/RGS2	ENSG00000143333	ASB9	YOR107W	RGS2
ENSG00000102050/KCS1	ENSG00000143337	ENSG00000102050	YDR017C	KCS1
RBBP7/PPX1	ENSG00000143363	RBBP7	YHR201C	PPX1
PPP1R2P9/GBP2	ENSG00000143368	PPP1R2P9	YCL011C	GBP2
KCND1/PIK1	ENSG00000143393	KCND1	YNL267W	PIK1
OPN1LW/NCA2	ENSG00000143398	OPN1LW	YPR155C	NCA2
FMR1/HEM12	ENSG00000143412	FMR1	YDR047W	HEM12
PIM2/STR3	ENSG00000143416	PIM2	YGL184C	STR3
SLC35A2/PEX30	ENSG00000143418	SLC35A2	YLR324W	PEX30
PQBP1/IGO1	ENSG00000143420	PQBP1	YNL157W	IGO1
PCSK1N/PHO85	ENSG00000143466	PCSK1N	YPL031C	PHO85
EMD/TMA64	ENSG00000143486	EMD	YDR117C	TMA64
TAZ/SET5	ENSG00000143499	TAZ	YHR207C	SET5
PGK1/FMP30	ENSG00000143507	PGK1	YPL103C	FMP30
GATA1/HAA1	ENSG00000143514	GATA1	YPR008W	HAA1
MAGT1/FYV7	ENSG00000143549	MAGT1	YLR068W	FYV7
SMS/GIC1	ENSG00000143575	SMS	YHR061C	GIC1
PHEX/CYT2	ENSG00000143621	PHEX	YKL087C	CYT2
UBL4A/YCL047C	ENSG00000143641	UBL4A	YCL047C	YCL047C
EEA1/TEX1	ENSG00000143669	EEA1	YNL253W	TEX1
RP2/LTP1	ENSG00000143727	RP2	YPR073C	LTP1
PHF16/ARF1	ENSG00000143761	PHF16	YDL192W	ARF1
CDK16/MRPS5	ENSG00000143799	CDK16	YBR251W	MRPS5
USP11/YPS1	ENSG00000143839	USP11	YLR120C	YPS1
PCYT1B/MSW1	ENSG00000143858	PCYT1B	YDR268W	MSW1
HTATSF1/YER130C	ENSG00000143867	HTATSF1	YER130C	YER130C
VGLL1/YNL024C	ENSG00000143878	VGLL1	YNL024C	YNL024C
CD40LG/COQ3	ENSG00000143933	CD40LG	YOL096C	COQ3
TIMP1/UBI4	ENSG00000143947	TIMP1	YLL039C	UBI4
FGD1/SPA2	ENSG00000143970	FGD1	YLL021W	SPA2
PIN4/DBP3	ENSG00000144028	PIN4	YGL078C	DBP3
PORCN/TVP18	ENSG00000144063	PORCN	YMR071C	TVP18
MAGED2/THR4	ENSG00000144115	MAGED2	YCR053W	THR4
KLF8/RHO2	ENSG00000144118	KLF8	YNL090W	RHO2
SYTL4/PHO89	ENSG00000144136	SYTL4	YBR296C	PHO89
CENPI/DIG2	ENSG00000144283	CENPI	YDR480W	DIG2
DRP2/OSW5	ENSG00000144366	DRP2	YMR148W	OSW5
TAF7L/YPT52	ENSG00000144566	TAF7L	YKR014C	YPT52
PBDC1/FCP1	ENSG00000144579	PBDC1	YMR277W	FCP1
ENSG00000102391/CAF40	ENSG00000144580	ENSG00000102391	YNL288W	CAF40
ARMCX3/YDL119C	ENSG00000144659	ARMCX3	YDL119C	YDL119C
HTR2A/CNM67	ENSG00000144674	HTR2A	YNL225C	CNM67
NDFIP2/RPL32	ENSG00000144713	NDFIP2	YBL092W	RPL32
TNFSF13B/UBA3	ENSG00000144744	TNFSF13B	YPR066W	UBA3
MLNR/SGM1	ENSG00000144747	MLNR	YJR134C	SGM1
CAB39L/YET2	ENSG00000144821	CAB39L	YMR040W	YET2
KLF5/ATG3	ENSG00000144848	KLF5	YNR007C	ATG3
STK24/SRP102	ENSG00000144867	STK24	YKL154W	SRP102
ACP5/OSH7	ENSG00000144909	ACP5	YHR001W	OSH7
DNAJC3/RAD14	ENSG00000145012	DNAJC3	YMR201C	RAD14
UGGT2/SRO7	ENSG00000145087	UGGT2	YPR032W	SRO7
ARHGEF7/LCL2	ENSG00000145147	ARHGEF7	YLR104W	LCL2
FGF9/GCD6	ENSG00000145191	FGF9	YDR211W	GCD6
SGCG/CRS5	ENSG00000145287	SGCG	YOR031W	CRS5
PARP4/PTK2	ENSG00000145349	PARP4	YJR059W	PTK2
SUPT20H/SWI6	ENSG00000145362	SUPT20H	YLR182W	SWI6
MRPS31/CLN2	ENSG00000145386	MRPS31	YPL256C	CLN2
KPNA3/YPR172W	ENSG00000145391	KPNA3	YPR172W	YPR172W
FLT1/BNA1	ENSG00000145526	FLT1	YJR025C	BNA1
RGCC/YCP4	ENSG00000145555	RGCC	YCR004C	YCP4
VWA8/RPL37A	ENSG00000145592	VWA8	YLR185W	RPL37A
DGKH/GRR1	ENSG00000145604	DGKH	YJR090C	GRR1
KATNAL1/DIC1	ENSG00000145623	KATNAL1	YLR348C	DIC1
INTS6/YHL044W	ENSG00000145649	INTS6	YHL044W	YHL044W
TSC22D1/RGA2	ENSG00000145675	TSC22D1	YDR379W	RGA2
CLN5/IQG1	ENSG00000145703	CLN5	YPL242C	IQG1
OLFM4/IRA1	ENSG00000145715	OLFM4	YBR140C	IRA1
MSLN/AST2	ENSG00000145730	MSLN	YER101C	AST2
TRADD/EGD1	ENSG00000145741	TRADD	YPL037C	EGD1
HSF4/ATG12	ENSG00000145782	HSF4	YBR217W	ATG12
CORO1A/WSC4	ENSG00000145794	CORO1A	YHL028W	WSC4
MAPK3/MSS116	ENSG00000145833	MAPK3	YDR194C	MSS116
PHKB/MRPS17	ENSG00000145901	PHKB	YMR188C	MRPS17
NUTF2/SNU13	ENSG00000145912	NUTF2	YEL026W	SNU13
NUP93/FYV10	ENSG00000145916	NUP93	YIL097W	FYV10
CENPT/RTT105	ENSG00000146067	CENPT	YER104W	RTT105
TSNAXIP1/ESF2	ENSG00000146109	TSNAXIP1	YNR054C	ESF2
NFAT5/CFD1	ENSG00000146192	NFAT5	YIL003W	CFD1
N4BP1/IRC20	ENSG00000146414	N4BP1	YLR247C	IRC20
CBLN1/MUM2	ENSG00000146457	CBLN1	YBR057C	MUM2
ARL2BP/ARF3	ENSG00000146535	ARL2BP	YOR094W	ARF3
ZNF423/MAK10	ENSG00000146576	ZNF423	YEL053C	MAK10
CCL22/YCK2	ENSG00000146648	CCL22	YNL154C	YCK2
CCL17/MDH2	ENSG00000146701	CCL17	YOL126C	MDH2
CTCF/AGP2	ENSG00000146828	CTCF	YBR132C	AGP2
ACD/RSM24	ENSG00000146872	ACD	YDR175C	RSM24
POLR2C/LAA1	ENSG00000146918	POLR2C	YJL207C	LAA1
PARD6A/SAY1	ENSG00000146938	PARD6A	YGR263C	SAY1
ZNF821/SPC72	ENSG00000146950	ZNF821	YAL047C	SPC72
MMP15/ABP1	ENSG00000147010	MMP15	YCR088W	ABP1
USB1/HXK1	ENSG00000147044	USB1	YFR053C	HXK1
CCDC113/CLB4	ENSG00000147082	CCDC113	YLR210W	CLB4
NME3/YNR062C	ENSG00000147123	NME3	YNR062C	YNR062C
PSMD7/TAF1	ENSG00000147133	PSMD7	YGR274C	TAF1
VAC14/WHI3	ENSG00000147140	VAC14	YNL197C	WHI3
TANGO6/TOM71	ENSG00000147162	TANGO6	YHR117W	TOM71
COG4/JNM1	ENSG00000147202	COG4	YMR294W	JNM1
PLA2G15/PRS5	ENSG00000147224	PLA2G15	YOL061W	PRS5
[truncated: 1,166 more rows]
