# Supplementary material for: Scope and limitations of yeast as a model organism for studying human tissue-specific pathways
Source: BMC Syst Biol. 2015 Dec 29;9:96. doi: 10.1186/s12918-015-0253-0 (PMC4696342; doi:10.1186/s12918-015-0253-0)
Supplement: Additional file 1 — Network alignments. Compressed (*.zip) file containing individual tissue-specific alignments. (ZIP 5181 Kb) [file 12918_2015_253_MOESM1_ESM.zip › alignments/Globus Pallidus_AlignGraph_edges.tsv]

First_ortholog_pair	Second_ortholog_pair
HLF/ACA1	GCLC/DFG5
NPDC1/SRP40	ICA1/PKP2
TCERG1/TUB4	FKBP4/CMK2
GOLGA5/ARO2	SKAP2/PHO4
MRPS10/KSP1	LIG3/YPL150W
MLXIPL/CDC53	ITGAL/POL12
TIMP1/UBI4	CCL18/DRS2
LOX/AZF1	CCL3/YTA6
PLEKHJ1/OXA1	AGK/CNS1
CCP110/TRA1	FARP2/SRP1
CBL/ROM2	MYH13/ACK1
TIMP1/UBI4	ADAM22/MLP1
TRPS1/PHO88	BAZ1B/PEX11
EXPH5/MEC1	SCMH1/CDC13
PPP1R12B/PEX7	TCEB3/POT1
PPP2CA/VPS75	ABHD5/HTB2
TFEC/RPL33A	KAL1/RPL18B
DPEP1/CDC19	WIZ/YIG1
THBS4/KGD2	ZBTB32/PSE1
THOC5/NOP4	NR1H4/RLP7
PPP2R2C/RNR4	CALCOCO1/ISR1
VIPR1/GFA1	CALCOCO1/ISR1
SH3GLB1/YEL020C	ANGEL1/RPH1
CGB/GAC1	RNF14/HAP5
RAB21/TAE1	CD6/BTS1
SNAP23/GNP1	DPEP1/CDC19
TIMP1/UBI4	DPEP1/CDC19
PSMD11/HEK2	AGPS/YBT1
WDR13/HSL7	NCDN/PFY1
CENPQ/CAT2	MRE11A/POL4
USP13/YRA1	RNF10/YNG2
TIMP1/UBI4	NCAPH2/ECM5
CGB/GAC1	MIPEP/DOC1
BCCIP/TAF4	BAK1/TAF13
ERGIC2/CDC3	NSMAF/CHA4
ABL1/VPS25	STAP1/STE4
SLC4A8/GCN1	RFC1/POR1
BCL2L13/PHM6	MYOM2/MET13
TIMP1/UBI4	USH2A/AEP2
ACO2/HRB1	TG/RPS5
DOK1/ASC1	DCUN1D1/SBP1
AARS/TIM22	YTHDC2/BZZ1
CBY1/MPT5	YTHDC2/BZZ1
ACOT7/MRPL51	ATP6V1H/ORC1
EPN1/ADE3	RFC2/FPR1
APOA4/RPL7A	HOMER3/MAK5
SNX4/TEL1	KCNQ1/GDE1
RASSF2/SYT1	EIF2AK2/DYS1
TIMP1/UBI4	EIF2AK2/DYS1
TOX4/SEC26	KMT2C/RET2
SNTA1/SRP14	C4orf27/VMA7
PFN1/YMR295C	NPFFR2/HSP150
IL4/SPC110	PCGF2/ILV1
KIF4A/SSC1	USP13/YRA1
MRVI1/SPR28	CROCC/BEM1
HECTD1/DAL82	ATP2B4/PRP21
CGB/GAC1	TARBP1/YLR462W
RHOA/KIN28	BCAT1/SGT2
ZXDC/RIM1	CASP8/NOT5
ABL1/VPS25	WISP2/RAD54
PRMT5/PUF4	EYA2/SWD2
TIMP1/UBI4	EYA2/SWD2
PLSCR4/YSR3	SNCAIP/GLE2
HMGCS1/VMA11	OAT/TTI1
MEST/SNF7	ROPN1/TUP1
FGF10/POL31	KARS/POL1
TXK/SSB1	KARS/POL1
BAZ2A/TOF1	KARS/POL1
TIMP1/UBI4	TLE2/SMF1
INTS2/DBP5	MTHFD2/PAB1
EPHA8/SDS23	NEO1/TOS3
P2RX7/DRS1	NEO1/TOS3
GOSR2/RAM2	SRBD1/STI1
IL12RB2/UTP4	PPP2R5B/NOP1
HNRNPM/ECM16	PPP2R5B/NOP1
TJP1/CDC33	PPP2R5B/NOP1
CRTC1/RPT5	PYGM/SAM2
FBL/ATG1	ABCC9/NOP53
DMC1/SAR1	PABPC1/SED4
POLE4/PNO1	TESK2/NOP15
CGB/GAC1	C16orf80/IMD3
FDFT1/TIF4631	PDCD2/DPB11
TIMP1/UBI4	TRPC5/BCP1
CUL9/YHR022C	TRPC5/BCP1
PLSCR4/YSR3	UBE2D1/MPD1
TIMP1/UBI4	SMC1A/FRA1
CGB/GAC1	ST6GAL1/SPT7
MED25/GDH2	PTPLAD1/TAH18
MARK3/EKI1	TXK/SSB1
BAZ2A/TOF1	TXK/SSB1
TRIM9/ECM29	TXK/SSB1
AURKC/FAB1	TXK/SSB1
TIMP1/UBI4	TIPIN/YAT1
PSMD3/PSH1	STXBP2/MDN1
HRH2/TOR1	FAM76B/GTO3
BIRC5/GGA2	FBLN1/ENT5
PSMD11/HEK2	ITGA8/SAN1
ABCC1/RIM101	CST7/RNT1
MTHFD1/LAG2	NEBL/SKP1
MTMR9/SRB7	NEBL/SKP1
CGB/GAC1	DBC1/VID28
PPM1A/DOA1	SLC1A3/UBP3
WDR48/HCS1	CDC14A/VMA1
CDC7/BNI1	EPB41L2/HHT2
OLFM4/IRA1	EPB41L2/HHT2
GLI3/VMA6	KEAP1/RPN11
SCAMP1/MIG1	SMARCA2/NAB2
NOX4/UTP20	SMARCA2/NAB2
ENSG00000112478/HTB1	RSBN1/NOP6
ENSG00000112478/HTB1	ZNF510/RFA3
HNRNPM/ECM16	IL12RB2/UTP4
TIMP1/UBI4	CCNT2/FZO1
TIMP1/UBI4	NFE2L1/RPS12
CCNB1IP1/MKK2	GSK3B/YBP1
GATA3/RPL28	ERC1/MHT1
KLF1/ISU1	YTHDC1/DPH5
EEF1D/DOM34	P2RX7/DRS1
SLC26A3/TGL5	KIF4A/SSC1
TIMP1/UBI4	PLEKHG2/URB2
TRIM9/ECM29	TOX4/SEC26
PDGFRB/ILS1	TOX4/SEC26
TIMP1/UBI4	SNAP23/GNP1
CGB/GAC1	COMT/NOG2
TIMP1/UBI4	SCD/UBC5
GNRHR/CMD1	DDT/MYO5
TIMP1/UBI4	SNRPD3/ZRT3
ENSG00000102391/CAF40	CBY1/MPT5
GTF2H3/HCA4	HMGXB4/KRE33
GNAT1/RPF2	HMGXB4/KRE33
PPM1A/DOA1	HMOX1/GTS1
HLF/ACA1	ACR/GPX2
ZNF821/SPC72	TAB1/VAM7
TIMP1/UBI4	KIAA0930/VPS36
PDGFRB/ILS1	TRIM9/ECM29
TIMP1/UBI4	MTHFD1/LAG2
TIMP1/UBI4	CHD8/YGR130C
FBL/ATG1	CHD8/YGR130C
TIMP1/UBI4	BMP7/ALG9
APOA4/RPL7A	MYOM1/RPL3
ISYNA1/RPL2A	XIAP/RPS11B
HLF/ACA1	PGK1/FMP30
ADAM2/TFA1	TIMP1/UBI4
MED25/GDH2	TIMP1/UBI4
AIMP2/SCC2	TIMP1/UBI4
RAPGEF1/VPS8	TIMP1/UBI4
STIM2/YML131W	TIMP1/UBI4
EIF4G2/PYC1	TIMP1/UBI4
PSMD9/SAC7	TIMP1/UBI4
LNPEP/HTA1	TIMP1/UBI4
PRKAR2A/YCK3	TIMP1/UBI4
IL4/SPC110	MPG/YJL049W
CGB/GAC1	STUB1/CHS3
IL21R/KIN2	BFAR/GTT2
RBP2/YLR063W	GABPB1/SPT23
PFN1/YMR295C	TNFRSF10A/NUP2
STIM2/YML131W	MED25/GDH2
ZC3HAV1/SAM4	SLC1A6/SEC13
PSMB3/YNL033W	CDC37/YOR246C
DUSP16/GCN4	CRTC1/RPT5
YKT6/PBP2	OGDH/PET8
HRH2/TOR1	PHYH/PSK1
GYS2/RPS11A	CUL2/TSR1
HLF/ACA1	DHX58/RPS22B
IL23A/YPT6	ENSG00000109716/GPM1
ZNF346/SIC1	PRDM4/CLB5
IL4/SPC110	CNOT6/CDC31
