# Supplementary material for: Scope and limitations of yeast as a model organism for studying human tissue-specific pathways
Source: BMC Syst Biol. 2015 Dec 29;9:96. doi: 10.1186/s12918-015-0253-0 (PMC4696342; doi:10.1186/s12918-015-0253-0)
Supplement: Additional file 1 — Network alignments. Compressed (*.zip) file containing individual tissue-specific alignments. (ZIP 5181 Kb) [file 12918_2015_253_MOESM1_ESM.zip › alignments/Cerebellum Peduncles_AlignGraph_nodes.tsv]

ID	Human_EnsemblGeneID	Human_Symbol	Yeast_EnsemblGeneID	Yeast_Symbol
TSPAN6/DPM1	ENSG00000000419	TSPAN6	YPR183W	DPM1
DPM1/HAP2	ENSG00000001167	DPM1	YGL237C	HAP2
SCYL3/CTR1	ENSG00000003147	SCYL3	YPR124W	CTR1
FGR/GIS4	ENSG00000003402	FGR	YML006C	GIS4
CFH/NRP1	ENSG00000003756	CFH	YDL167C	NRP1
GCLC/CSM4	ENSG00000004059	GCLC	YPL200W	CSM4
NFYA/FEN1	ENSG00000004399	NFYA	YCR034W	FEN1
SEMA3F/ADK1	ENSG00000004455	SEMA3F	YDR226W	ADK1
CFTR/GUP2	ENSG00000004468	CFTR	YPL189W	GUP2
KRIT1/PPT1	ENSG00000004478	KRIT1	YGR123C	PPT1
RAD52/HAL5	ENSG00000004660	RAD52	YJL165C	HAL5
BAD/ACP1	ENSG00000004779	BAD	YKL192C	ACP1
CD99/YGR201C	ENSG00000004838	CD99	YGR201C	YGR201C
AOC1/YDR307W	ENSG00000004866	AOC1	YDR307W	YDR307W
HECW1/CDC27	ENSG00000004897	HECW1	YBL084C	CDC27
MAD1L1/FCY2	ENSG00000004948	MAD1L1	YER056C	FCY2
LASP1/CYC3	ENSG00000004961	LASP1	YAL039C	CYC3
M6PR/SEN1	ENSG00000005007	M6PR	YLR430W	SEN1
ICA1/CDC9	ENSG00000005156	ICA1	YDL164C	CDC9
ALS2/PST2	ENSG00000005302	ALS2	YDR032C	PST2
CASP10/BDF2	ENSG00000005339	CASP10	YDL070W	BDF2
CFLAR/SIA1	ENSG00000005421	CFLAR	YOR137C	SIA1
TFPI/PKP2	ENSG00000005882	TFPI	YGL059W	PKP2
RBM5/COQ4	ENSG00000005884	RBM5	YDR204W	COQ4
MTMR7/YDR352W	ENSG00000005893	MTMR7	YDR352W	YDR352W
ARF5/PGC1	ENSG00000006007	ARF5	YPL206C	PGC1
POLDIP2/BPT1	ENSG00000006071	POLDIP2	YLL015W	BPT1
PLXND1/APL4	ENSG00000006125	PLXND1	YPR029C	APL4
AK2/ADH7	ENSG00000006194	AK2	YCR105W	ADH7
CD38/GRX6	ENSG00000006468	CD38	YDL010W	GRX6
FKBP4/LCB5	ENSG00000006530	FKBP4	YLR260W	LCB5
KDM1A/YMR010W	ENSG00000006704	KDM1A	YMR010W	YMR010W
CAMKK1/VPS41	ENSG00000006715	CAMKK1	YDR080W	VPS41
RECQL/SKN7	ENSG00000006788	RECQL	YHR206W	SKN7
HSPB6/IZH2	ENSG00000006831	HSPB6	YOL002C	IZH2
ARHGAP33/CMK2	ENSG00000007047	ARHGAP33	YOL016C	CMK2
NDUFAB1/PAC1	ENSG00000007168	NDUFAB1	YOR269W	PAC1
PDK4/NCP1	ENSG00000007171	PDK4	YHR042W	NCP1
ZMYND10/HXK2	ENSG00000007174	ZMYND10	YGL253W	HXK2
ST7/HOF1	ENSG00000007237	ST7	YMR032W	HOF1
CDC27/TRS33	ENSG00000007255	CDC27	YOR115C	TRS33
SLC4A1/SRL1	ENSG00000007372	SLC4A1	YOR247W	SRL1
CALCR/GPI1	ENSG00000007541	CALCR	YGR216C	GPI1
HCCS/FRE7	ENSG00000007952	HCCS	YOL152W	FRE7
DVL2/PRE10	ENSG00000008018	DVL2	YOR362C	PRE10
UPF1/USA1	ENSG00000008130	UPF1	YML029W	USA1
SKAP2/DTR1	ENSG00000008282	SKAP2	YBR180W	DTR1
SLC25A5/CNL1	ENSG00000008294	SLC25A5	YDR357C	CNL1
CCDC109B/SAM2	ENSG00000008300	CCDC109B	YDR502C	SAM2
HOXA11/YBR138C	ENSG00000008441	HOXA11	YBR138C	YBR138C
POLR2J/PHO3	ENSG00000008710	POLR2J	YBR092C	PHO3
DHX33/RPS20	ENSG00000008988	DHX33	YHL015W	RPS20
MEOX1/YBL055C	ENSG00000009335	MEOX1	YBL055C	YBL055C
LIG3/REV3	ENSG00000009413	LIG3	YPL167C	REV3
RPAP3/VTA1	ENSG00000009844	RPAP3	YLR181C	VTA1
ENSG00000005189/PHO4	ENSG00000009950	ENSG00000005189	YFR034C	PHO4
CIAPIN1/ITC1	ENSG00000009954	CIAPIN1	YGL133W	ITC1
FAM214B/VID30	ENSG00000010017	FAM214B	YGL227W	VID30
COPZ2/MSC7	ENSG00000010030	COPZ2	YHR039C	MSC7
PRKAR2B/SEE1	ENSG00000010165	PRKAR2B	YIL064W	SEE1
MSL3/ZAP1	ENSG00000010244	MSL3	YJL056C	ZAP1
CREBBP/COR1	ENSG00000010256	CREBBP	YBL045C	COR1
BZRAP1/YCS4	ENSG00000010292	BZRAP1	YLR272C	YCS4
MPO/NUD1	ENSG00000010322	MPO	YOR373W	NUD1
PON1/NBP2	ENSG00000010671	PON1	YDR162C	NBP2
GCFC2/BEM1	ENSG00000010810	GCFC2	YBR200W	BEM1
ABCB4/NDD1	ENSG00000010818	ABCB4	YOR372C	NDD1
SOX8/RDS2	ENSG00000011007	SOX8	YPL133C	RDS2
IBTK/YNK1	ENSG00000011052	IBTK	YKL067W	YNK1
MYCBP2/UTP18	ENSG00000011260	MYCBP2	YJL069C	UTP18
FBXL3/NAB2	ENSG00000011275	FBXL3	YGL122C	NAB2
ITGAL/STT4	ENSG00000011405	ITGAL	YLR305C	STT4
PDK2/SKG3	ENSG00000011426	PDK2	YLR187W	SKG3
ITGA3/MSB4	ENSG00000011454	ITGA3	YOL112W	MSB4
LAMP2/PPH21	ENSG00000011485	LAMP2	YDL134C	PPH21
GGNBP2/MLP2	ENSG00000012822	GGNBP2	YIL149C	MLP2
ITGA2B/IRS4	ENSG00000013016	ITGA2B	YKR019C	IRS4
GDE1/RET1	ENSG00000013503	GDE1	YOR207C	RET1
C19orf60/NGL2	ENSG00000013523	C19orf60	YMR285C	NGL2
CRLF1/ITT1	ENSG00000013561	CRLF1	YML068W	ITT1
MAP3K14/PMT6	ENSG00000014216	MAP3K14	YGR199W	PMT6
ABCC8/MDH3	ENSG00000014641	ABCC8	YDL078C	MDH3
CCL18/MMT1	ENSG00000014824	CCL18	YMR177W	MMT1
CCL3/BRX1	ENSG00000015171	CCL3	YOL077C	BRX1
SYNRG/LAS17	ENSG00000015285	SYNRG	YOR181W	LAS17
CACNG3/GPG1	ENSG00000015413	CACNG3	YGL121C	GPG1
TMEM132A/MPP6	ENSG00000015479	TMEM132A	YNR024W	MPP6
AP2B1/BPL1	ENSG00000015592	AP2B1	YDL141W	BPL1
TAC1/PMR1	ENSG00000017260	TAC1	YGL167C	PMR1
ZNF263/BEM2	ENSG00000017797	ZNF263	YER155C	BEM2
CX3CL1/DRS2	ENSG00000018625	CX3CL1	YAL026C	DRS2
SPATA20/PCD1	ENSG00000020256	SPATA20	YLR151C	PCD1
CACNA1G/NUT1	ENSG00000021645	CACNA1G	YGL151W	NUT1
TNFRSF12A/NAM7	ENSG00000021776	TNFRSF12A	YMR080C	NAM7
MAP3K9/CPA1	ENSG00000021826	MAP3K9	YOR303W	CPA1
RALA/DEG1	ENSG00000022267	RALA	YFL001W	DEG1
BAIAP2L1/MAG2	ENSG00000022840	BAIAP2L1	YLR427W	MAG2
ETV1/PFA4	ENSG00000023041	ETV1	YOL003C	PFA4
AGK/TRX1	ENSG00000023318	AGK	YLR043C	TRX1
CCL26/HEM1	ENSG00000023330	CCL26	YDR232W	HEM1
FARP2/GRX2	ENSG00000023572	FARP2	YDR513W	GRX2
USH1C/ERB1	ENSG00000023734	USH1C	YMR049C	ERB1
DBF4/SPT2	ENSG00000023902	DBF4	YER161C	SPT2
TBXA2R/UBR1	ENSG00000024048	TBXA2R	YGR184C	UBR1
IFRD1/PAN1	ENSG00000024422	IFRD1	YIR006C	PAN1
GTF2IRD1/GTR2	ENSG00000025039	GTF2IRD1	YGR163W	GTR2
PAF1/HSF1	ENSG00000025156	PAF1	YGL073W	HSF1
VPS41/FAF1	ENSG00000025293	VPS41	YIL019W	FAF1
ARHGAP44/GAL80	ENSG00000025434	ARHGAP44	YML051W	GAL80
ELAC2/TAH1	ENSG00000025772	ELAC2	YCR060W	TAH1
SCIN/SEC63	ENSG00000025796	SCIN	YOR254C	SEC63
MYH13/SRP1	ENSG00000025800	MYH13	YNL189W	SRP1
ADIPOR2/YLR031W	ENSG00000026025	ADIPOR2	YLR031W	YLR031W
UPP2/RAD3	ENSG00000026036	UPP2	YER171W	RAD3
MARK4/YCR023C	ENSG00000026103	MARK4	YCR023C	YCR023C
PAFAH1B1/YBR096W	ENSG00000026508	PAFAH1B1	YBR096W	YBR096W
NOS2/OCT1	ENSG00000027001	NOS2	YKL134C	OCT1
DNAH9/YOR296W	ENSG00000027075	DNAH9	YOR296W	YOR296W
GAS7/ALK2	ENSG00000028203	GAS7	YBL009W	ALK2
TRAPPC6A/VPS5	ENSG00000028528	TRAPPC6A	YOR069W	VPS5
MATK/MTF1	ENSG00000029639	MATK	YMR228W	MTF1
CD79B/SNF11	ENSG00000030304	CD79B	YDR073W	SNF11
SCN4A/SES1	ENSG00000031698	SCN4A	YDR023W	SES1
PAX6/WTM2	ENSG00000032389	PAX6	YOR229W	WTM2
RHBDF1/TFC4	ENSG00000032742	RHBDF1	YGR047C	TFC4
LUC7L/ARB1	ENSG00000033050	LUC7L	YER036C	ARB1
BAIAP3/VPH1	ENSG00000033627	BAIAP3	YOR270C	VPH1
PIGQ/NFI1	ENSG00000033800	PIGQ	YOR156C	NFI1
TEAD3/SCH9	ENSG00000034152	TEAD3	YHR205W	SCH9
SELE/PEX3	ENSG00000034693	SELE	YDR329C	PEX3
DNAJC11/ATG8	ENSG00000034713	DNAJC11	YBL078C	ATG8
MYLIP/CYK3	ENSG00000035115	MYLIP	YDL117W	CYK3
NOX1/ADE12	ENSG00000035687	NOX1	YNL220W	ADE12
E2F2/RFC1	ENSG00000035928	E2F2	YOR217W	RFC1
PSMB1/RTT101	ENSG00000036257	PSMB1	YJL047C	RTT101
SYN1/UBP5	ENSG00000036672	SYN1	YER144C	UBP5
JARID2/MDS3	ENSG00000037637	JARID2	YGL197W	MDS3
CAMK1G/MRI1	ENSG00000037757	CAMK1G	YPR118W	MRI1
CDK11A/TRM8	ENSG00000037897	CDK11A	YDL201W	TRM8
NADK/YNL193W	ENSG00000038382	NADK	YNL193W	YNL193W
TFAP2B/YLR413W	ENSG00000038427	TFAP2B	YLR413W	YLR413W
CYTH3/MSH4	ENSG00000038945	CYTH3	YFL003C	MSH4
ADAM22/BRR2	ENSG00000039123	ADAM22	YER172C	BRR2
SYPL1/TCO89	ENSG00000039319	SYPL1	YPL180W	TCO89
SPAG9/GUF1	ENSG00000041353	SPAG9	YLR289W	GUF1
CELSR3/PRE9	ENSG00000041357	CELSR3	YGR135W	PRE9
MGST1/YGL242C	ENSG00000041515	MGST1	YGL242C	YGL242C
CRY1/NUG1	ENSG00000041802	CRY1	YER006W	NUG1
NFIX/TDP1	ENSG00000042088	NFIX	YBR223C	TDP1
MMP25/APS2	ENSG00000042753	MMP25	YJR058C	APS2
IL32/FHN1	ENSG00000042832	IL32	YGR131W	FHN1
PKD1/DCN1	ENSG00000043093	PKD1	YLR128W	DCN1
MAPK8IP2/RDL1	ENSG00000043143	MAPK8IP2	YOR285W	RDL1
MED24/SCM3	ENSG00000044115	MED24	YDL139C	SCM3
SEC62/YJR030C	ENSG00000044446	SEC62	YJR030C	YJR030C
RPS20/CIA1	ENSG00000047056	RPS20	YDR267C	CIA1
CSDE1/DHR2	ENSG00000047188	CSDE1	YKL078W	DHR2
UBE3C/URA8	ENSG00000047230	UBE3C	YJR103W	URA8
REV3L/VMA13	ENSG00000047249	REV3L	YPR036W	VMA13
PAX7/MLP1	ENSG00000047410	PAX7	YKR095W	MLP1
MASP2/FET5	ENSG00000047457	MASP2	YFL041W	FET5
TRAF3IP3/RPO41	ENSG00000047579	TRAF3IP3	YFL036W	RPO41
POMT2/CSG2	ENSG00000047936	POMT2	YBR036C	CSG2
VTA1/RSM10	ENSG00000048544	VTA1	YDR041W	RSM10
MLXIPL/RBS1	ENSG00000048991	MLXIPL	YDL189W	RBS1
BAZ1B/YKT6	ENSG00000049245	BAZ1B	YKL196C	YKT6
RANBP9/RSP5	ENSG00000049759	RANBP9	YER125W	RSP5
ETV7/WBP1	ENSG00000049860	ETV7	YEL002C	WBP1
SPRTN/YLR257W	ENSG00000050405	SPRTN	YLR257W	YLR257W
METTL13/MRK1	ENSG00000050748	METTL13	YDL079C	MRK1
ZNF207/PER33	ENSG00000051108	ZNF207	YLR064W	PER33
UQCRC1/RAD51	ENSG00000051180	UQCRC1	YER095W	RAD51
CD9/HFM1	ENSG00000051341	CD9	YGL251C	HFM1
NCAPD2/CTF3	ENSG00000051382	NCAPD2	YLR381W	CTF3
IFFO1/CDC40	ENSG00000051596	IFFO1	YDR364C	CDC40
GIPR/UBX4	ENSG00000052126	GIPR	YMR067C	UBX4
NISCH/TAF3	ENSG00000052723	NISCH	YPL011C	TAF3
STAB1/RRP12	ENSG00000052749	STAB1	YPL012W	RRP12
FUZ/ERG25	ENSG00000052802	FUZ	YGR060W	ERG25
PRSS3/APD1	ENSG00000052841	PRSS3	YBR151W	APD1
CD4/SOD2	ENSG00000053254	CD4	YHR008C	SOD2
LRRC23/AAD10	ENSG00000053371	LRRC23	YJR155W	AAD10
BTK/MRT4	ENSG00000053372	BTK	YKL009W	MRT4
HFE/USE1	ENSG00000053501	HFE	YGL098W	USE1
SCMH1/BET3	ENSG00000054116	SCMH1	YKR068C	BET3
FYN/FHL1	ENSG00000054598	FYN	YPR104C	FHL1
HIVEP2/YFR039C	ENSG00000054654	HIVEP2	YFR039C	YFR039C
TCEB3/CDC53	ENSG00000055130	TCEB3	YDL132W	CDC53
LYPLA2/PEX11	ENSG00000055163	LYPLA2	YOL147C	PEX11
NME2/UBX2	ENSG00000055208	NME2	YML013W	UBX2
APBA3/SPP1	ENSG00000055609	APBA3	YPL138C	SPP1
MKS1/PUF3	ENSG00000055917	MKS1	YLL013C	PUF3
ABHD5/YDR114C	ENSG00000056558	ABHD5	YDR114C	YDR114C
KAL1/GLG2	ENSG00000056998	KAL1	YJL137C	GLG2
AKAP8L/MSH2	ENSG00000057468	AKAP8L	YOL090W	MSH2
UTP18/GDI1	ENSG00000057608	UTP18	YER136W	GDI1
RNF216/ATG5	ENSG00000057663	RNF216	YPL149W	ATG5
TTC19/KCC4	ENSG00000058091	TTC19	YCL024W	KCC4
PTBP1/SEC61	ENSG00000058262	PTBP1	YLR378C	SEC61
DPF1/RAD2	ENSG00000058404	DPF1	YGR258C	RAD2
SYT7/RPC37	ENSG00000058600	SYT7	YKR025W	RPC37
PIK3C2A/ENA5	ENSG00000058668	PIK3C2A	YDR038C	ENA5
PLAUR/CTH1	ENSG00000059145	PLAUR	YDR151C	CTH1
ANLN/PRO2	ENSG00000059573	ANLN	YOR323C	PRO2
WIZ/TRM3	ENSG00000059588	WIZ	YDL112W	TRM3
RABGAP1/XDJ1	ENSG00000059769	RABGAP1	YLR090W	XDJ1
DCN/FCP1	ENSG00000060069	DCN	YMR277W	FCP1
PPP5C/YLR312C	ENSG00000060237	PPP5C	YLR312C	YLR312C
MAP4K3/CDC13	ENSG00000060558	MAP4K3	YDL220C	CDC13
ZBTB32/PRP46	ENSG00000060688	ZBTB32	YPL151C	PRP46
TYROBP/FMP37	ENSG00000060762	TYROBP	YGL080W	FMP37
GABRA3/POT1	ENSG00000060971	GABRA3	YIL160C	POT1
BRCA1/SDH4	ENSG00000061794	BRCA1	YDR178W	SDH4
ERCC1/AIF1	ENSG00000062096	ERCC1	YNR074C	AIF1
CD22/RSN1	ENSG00000062598	CD22	YMR266W	RSN1
SEMA3B/RPL18B	ENSG00000063177	SEMA3B	YNL301C	RPL18B
MBTPS2/SBP1	ENSG00000063244	MBTPS2	YHL034C	SBP1
LTF/ENT1	ENSG00000063245	LTF	YDL161W	ENT1
NR1H4/YIL165C	ENSG00000063438	NR1H4	YIL165C	YIL165C
ALOX5/YAF9	ENSG00000063978	ALOX5	YNL107W	YAF9
CALCOCO1/TAF2	ENSG00000064313	CALCOCO1	YCR042C	TAF2
UBR7/YPK1	ENSG00000064393	UBR7	YKL126W	YPK1
MAP4K5/MTR10	ENSG00000064419	MAP4K5	YOR160W	MTR10
EHD3/SWI6	ENSG00000064490	EHD3	YLR182W	SWI6
PSMC4/YLR271W	ENSG00000064607	PSMC4	YLR271W	YLR271W
CLDN11/YBR235W	ENSG00000064651	CLDN11	YBR235W	YBR235W
MVP/YIG1	ENSG00000064666	MVP	YPL201C	YIG1
NUB1/RRP3	ENSG00000064703	NUB1	YHR065C	RRP3
CLK1/MLH2	ENSG00000064933	CLK1	YLR035C	MLH2
ENSG00000013455/GDE1	ENSG00000064999	ENSG00000013455	YPL110C	GDE1
POLR3B/NTG2	ENSG00000065057	POLR3B	YOL043C	NTG2
ANGEL1/GPA1	ENSG00000065135	ANGEL1	YHR005C	GPA1
RNF14/PSE1	ENSG00000065150	RNF14	YMR308C	PSE1
DDX11/CAR2	ENSG00000065154	DDX11	YLR438W	CAR2
CD6/PWP2	ENSG00000065183	CD6	YCR057C	PWP2
TACC3/LAC1	ENSG00000065308	TACC3	YKL008C	LAC1
UFL1/EFT1	ENSG00000065357	UFL1	YOR133W	EFT1
POLA2/SLM5	ENSG00000065427	POLA2	YCR024C	SLM5
CAPN1/GRX3	ENSG00000065485	CAPN1	YDR098C	GRX3
ACPP/YGR250C	ENSG00000065526	ACPP	YGR250C	YGR250C
MDH1/HSL1	ENSG00000065534	MDH1	YKL101W	HSL1
SLC30A9/RLP7	ENSG00000065559	SLC30A9	YNL002C	RLP7
MTMR11/ENT3	ENSG00000065609	MTMR11	YJR125C	ENT3
CCDC88C/ISR1	ENSG00000065613	CCDC88C	YPR106W	ISR1
YAF2/ARK1	ENSG00000065675	YAF2	YNL020C	ARK1
ZMYND11/HAT2	ENSG00000065717	ZMYND11	YEL056W	HAT2
WAS/VAC7	ENSG00000065809	WAS	YNL054W	VAC7
DPEP1/MAE1	ENSG00000065833	DPEP1	YKL029C	MAE1
BID/GYP1	ENSG00000065882	BID	YOR070C	GYP1
MATR3/YPL245W	ENSG00000065883	MATR3	YPL245W	YPL245W
RGPD5/NHX1	ENSG00000065923	RGPD5	YDR456W	NHX1
STMN4/HCM1	ENSG00000065970	STMN4	YCR065W	HCM1
NUDCD3/PDE2	ENSG00000065989	NUDCD3	YOR360C	PDE2
ISL1/RTS1	ENSG00000066027	ISL1	YOR014W	RTS1
IL20RA/SEY1	ENSG00000066032	IL20RA	YOR165W	SEY1
CLCA1/SNF12	ENSG00000066117	CLCA1	YNR023W	SNF12
ATP2C1/HAP5	ENSG00000066136	ATP2C1	YOR358W	HAP5
SRCIN1/FOB1	ENSG00000066422	SRCIN1	YDR110W	FOB1
IGF1/HDA2	ENSG00000066455	IGF1	YDR295C	HDA2
RALBP1/SPS1	ENSG00000066468	RALBP1	YDR523C	SPS1
RUFY3/DUO1	ENSG00000066629	RUFY3	YGL061C	DUO1
CNTN1/SEC7	ENSG00000066777	CNTN1	YDR170C	SEC7
WWTR1/HEM15	ENSG00000066926	WWTR1	YOR176W	HEM15
AGPS/MYO1	ENSG00000066933	AGPS	YHR023W	MYO1
ATP1A2/TIF1	ENSG00000067048	ATP1A2	YKR059W	TIF1
TTC27/MAM33	ENSG00000067113	TTC27	YIL070C	MAM33
MARCO/LAG1	ENSG00000067167	MARCO	YHL003C	LAG1
SYT13/GIS2	ENSG00000067182	SYT13	YNL255C	GIS2
SNAI2/CDC19	ENSG00000067225	SNAI2	YAL038W	CDC19
CD74/FCF2	ENSG00000067334	CD74	YLR051C	FCF2
HGF/NUP100	ENSG00000067445	HGF	YKL068W	NUP100
ZRANB1/RHO1	ENSG00000067560	ZRANB1	YPR165W	RHO1
NCDN/TCB3	ENSG00000067715	NCDN	YML072C	TCB3
ZFP64/PKP1	ENSG00000067992	ZFP64	YIL042C	PKP1
MNAT1/HOS1	ENSG00000068024	MNAT1	YPR068C	HOS1
SAMD4A/KIN1	ENSG00000068078	SAMD4A	YDR122W	KIN1
RUNX3/RTG3	ENSG00000068323	RUNX3	YBL103C	RTG3
MRE11A/GYP7	ENSG00000068354	MRE11A	YDL234C	GYP7
PLEKHB1/SPP2	ENSG00000068394	PLEKHB1	YOR148C	SPP2
SERPINB1/MRM2	ENSG00000068438	SERPINB1	YGL136C	MRM2
SPAST/TOA1	ENSG00000068781	SPAST	YOR194C	TOA1
ENSG00000021602/KRE28	ENSG00000068793	ENSG00000021602	YDR532C	KRE28
NRXN3/HST1	ENSG00000068903	NRXN3	YOL068C	HST1
AQR/GLT1	ENSG00000069248	AQR	YDL171C	GLT1
CPS1/VPS35	ENSG00000069329	CPS1	YJL154C	VPS35
C8B/MBP1	ENSG00000069399	C8B	YDL056W	MBP1
FHL1/NFT1	ENSG00000069431	FHL1	YKR103W	NFT1
RTFDC1/BIT61	ENSG00000069667	RTFDC1	YJL058C	BIT61
GABRA1/SDT1	ENSG00000069712	GABRA1	YGL224C	SDT1
NLRP2/REF2	ENSG00000069849	NLRP2	YDR195W	REF2
RNF10/HUL5	ENSG00000069869	RNF10	YGL141W	HUL5
ZDHHC6/LST8	ENSG00000069966	ZDHHC6	YNL006W	LST8
RNH1/UFD1	ENSG00000070010	RNH1	YGR048W	UFD1
NDUFS1/IKI3	ENSG00000070061	NDUFS1	YLR384C	IKI3
RB1CC1/PFY1	ENSG00000070087	RB1CC1	YOR122C	PFY1
ERP44/UIP3	ENSG00000070159	ERP44	YAR027W	UIP3
ALAS1/NIC96	ENSG00000070182	ALAS1	YFR002W	NIC96
BIRC3/ERO1	ENSG00000070371	BIRC3	YML130C	ERO1
AKAP11/AIM38	ENSG00000070423	AKAP11	YNR018W	AIM38
GLRX2/CBF1	ENSG00000070444	GLRX2	YJR060W	CBF1
SNAPC1/POL4	ENSG00000070501	SNAPC1	YCR014C	POL4
STRAP/ATG21	ENSG00000070540	STRAP	YPL100W	ATG21
ABCC2/ASN1	ENSG00000070669	ABCC2	YPR145W	ASN1
DEF6/KAR2	ENSG00000070718	DEF6	YJL034W	KAR2
PLEKHO1/YAT2	ENSG00000070748	PLEKHO1	YER024W	YAT2
GCLM/MUD2	ENSG00000070756	GCLM	YKL074C	MUD2
UBR2/RPA190	ENSG00000070761	UBR2	YOR341W	RPA190
EHD2/CKA1	ENSG00000070770	EHD2	YIL035C	CKA1
RRAGD/GCD6	ENSG00000070785	RRAGD	YDR211W	GCD6
HSF2/SAT4	ENSG00000070808	HSF2	YCR008W	SAT4
PHF20/RHO4	ENSG00000070831	PHF20	YKR055W	RHO4
NR1H3/PUT4	ENSG00000070915	NR1H3	YOR348C	PUT4
NCAPH2/PMA1	ENSG00000070961	NCAPH2	YGL008C	PMA1
TOMM34/GSH2	ENSG00000071051	TOMM34	YOL049W	GSH2
SEC63/AIP1	ENSG00000071127	SEC63	YMR092C	AIP1
KPNA6/KDX1	ENSG00000071242	KPNA6	YKL161C	KDX1
VIM/YNG2	ENSG00000071243	VIM	YHR090C	YNG2
RTEL1-TNFRSF6B/BUD23	ENSG00000071462	RTEL1-TNFRSF6B	YCR047C	BUD23
FAS/HRD3	ENSG00000071537	FAS	YLR207W	HRD3
CD44/AFG2	ENSG00000071539	CD44	YLR397C	AFG2
KCNG1/ULS1	ENSG00000071794	KCNG1	YOR191W	ULS1
SLAMF7/CFT1	ENSG00000071894	SLAMF7	YDR301W	CFT1
MIPEP/TSR4	ENSG00000071994	MIPEP	YOL022C	TSR4
PRKCH/TPK2	ENSG00000072062	PRKCH	YPL203W	TPK2
INSRR/MLC1	ENSG00000072110	INSRR	YGL106W	MLC1
IFNGR1/VPS70	ENSG00000072133	IFNGR1	YJR126C	VPS70
SH2D2A/YAP1801	ENSG00000072134	SH2D2A	YHR161C	YAP1801
TNFRSF1B/SIW14	ENSG00000072135	TNFRSF1B	YNL032W	SIW14
VEZT/TRE1	ENSG00000072274	VEZT	YPL176C	TRE1
POU2F2/GUK1	ENSG00000072415	POU2F2	YDR454C	GUK1
SNX1/SMC1	ENSG00000072501	SNX1	YFL008W	SMC1
TBPL1/BUD3	ENSG00000072518	TBPL1	YCL014W	BUD3
ARNTL2/RAD50	ENSG00000072571	ARNTL2	YNL250W	RAD50
BCLAF1/IMG1	ENSG00000072609	BCLAF1	YCR046C	IMG1
ANK1/MRPL8	ENSG00000072778	ANK1	YJL063C	MRPL8
TFB1M/STE4	ENSG00000072803	TFB1M	YOR212W	STE4
RABEP1/NDL1	ENSG00000072864	RABEP1	YLR254C	NDL1
HMGB3/APM1	ENSG00000072958	HMGB3	YPL259C	APM1
NUP160/SEC2	ENSG00000073009	NUP160	YNL272C	SEC2
BAK1/MCM2	ENSG00000073111	BAK1	YBL023C	MCM2
MUSK/ECM5	ENSG00000073614	MUSK	YMR176W	ECM5
IKZF2/SPT20	ENSG00000073711	IKZF2	YOL148C	SPT20
GRN/YAP1802	ENSG00000073921	GRN	YGR241C	YAP1802
ARHGAP31/SEC18	ENSG00000073969	ARHGAP31	YBR080C	SEC18
NR2E3/SFP1	ENSG00000074047	NR2E3	YLR403W	SFP1
CENPQ/YJU3	ENSG00000074416	CENPQ	YKL094W	YJU3
SARS/NPR1	ENSG00000074590	SARS	YNL183C	NPR1
RANBP3/SBA1	ENSG00000074696	RANBP3	YKL117W	SBA1
ARID4A/OPY1	ENSG00000074706	ARID4A	YBR129C	OPY1
TSSC1/DOC1	ENSG00000074755	TSSC1	YGL240W	DOC1
ENSG00000032514/ENO2	ENSG00000074800	ENSG00000032514	YHR174W	ENO2
IFT88/IST2	ENSG00000074855	IFT88	YBR086C	IST2
ZCCHC8/SLN1	ENSG00000074964	ZCCHC8	YIL147C	SLN1
ABCF2/TIF4632	ENSG00000075151	ABCF2	YGL049C	TIF4632
LRRC7/MTC5	ENSG00000075188	LRRC7	YDR128W	MTC5
UBA6/CTT1	ENSG00000075213	UBA6	YGR088W	CTT1
GAB2/RAX2	ENSG00000075223	GAB2	YLR084C	RAX2
ATP6V0A1/ERG10	ENSG00000075239	ATP6V0A1	YPL028W	ERG10
PIAS1/YNL095C	ENSG00000075292	PIAS1	YNL095C	YNL095C
SLC4A7/VPS66	ENSG00000075391	SLC4A7	YPR139C	VPS66
APBA2/FPK1	ENSG00000075413	APBA2	YNR047W	FPK1
UHRF1/TAO3	ENSG00000075539	UHRF1	YIL129C	TAO3
MAP2K3/ARP9	ENSG00000075624	MAP2K3	YMR033W	ARP9
TMSB10/SPO14	ENSG00000075651	TMSB10	YKR031C	SPO14
RNF19A/YNL046W	ENSG00000075711	RNF19A	YNL046W	YNL046W
PEX3/VPS21	ENSG00000075785	PEX3	YOR089C	VPS21
GABARAPL2/PRP39	ENSG00000075856	GABARAPL2	YML046W	PRP39
MYOC/RRP45	ENSG00000075914	MYOC	YDR280W	RRP45
SH3YL1/NCL1	ENSG00000075945	SH3YL1	YBL024W	NCL1
VCL/MCM6	ENSG00000076003	VCL	YGL201C	MCM6
DAPK2/REX2	ENSG00000076043	DAPK2	YLR059C	REX2
NSMAF/YIL077C	ENSG00000076053	NSMAF	YIL077C	YIL077C
ADSS/MLH1	ENSG00000076242	ADSS	YMR167W	MLH1
STAP1/MVB12	ENSG00000076344	STAP1	YGR206W	MVB12
TIMP2/PYC1	ENSG00000076555	TIMP2	YGL062W	PYC1
RFC1/MON1	ENSG00000076685	RFC1	YGL124C	MON1
CUL3/MRPS16	ENSG00000076984	CUL3	YPL013C	MRPS16
MYOM2/NRK1	ENSG00000077009	MYOM2	YNL129W	NRK1
OTC/COS12	ENSG00000077063	OTC	YGL263W	COS12
USP2/ARP7	ENSG00000077080	USP2	YPR034W	ARP7
CASR/TOP2	ENSG00000077097	CASR	YNL088W	TOP2
TUBG2/SKP2	ENSG00000077235	TUBG2	YNL311C	SKP2
RPL26L1/UBP1	ENSG00000077254	RPL26L1	YDL122W	UBP1
FLT4/MSL1	ENSG00000077312	FLT4	YIR009W	MSL1
NSUN2/SKI6	ENSG00000077348	NSUN2	YGR195W	SKI6
FBXO42/HST4	ENSG00000077463	FBXO42	YDR191W	HST4
MRI1/CAP2	ENSG00000077549	MRI1	YIL034C	CAP2
METTL1/UBC1	ENSG00000077721	METTL1	YDR177W	UBC1
HOXC8/RAD53	ENSG00000077782	HOXC8	YPL153C	RAD53
AGA/PDX3	ENSG00000077800	AGA	YBR035C	PDX3
ENSG00000038102/RAD34	ENSG00000077809	ENSG00000038102	YDR314C	RAD34
PI4K2B/SRP54	ENSG00000078018	PI4K2B	YPR088C	SRP54
MAT2B/SIZ1	ENSG00000078043	MAT2B	YDR409W	SIZ1
TLL1/PTK2	ENSG00000078061	TLL1	YJR059W	PTK2
EDC4/DUR1,2	ENSG00000078070	EDC4	YBR208C	DUR1,2
TRIO/DRE2	ENSG00000078114	TRIO	YKR071C	DRE2
VCAN/INP51	ENSG00000078269	VCAN	YIL002C	INP51
MSR1/FAA4	ENSG00000078304	MSR1	YMR246W	FAA4
CDH1/PET54	ENSG00000078328	CDH1	YGR222W	PET54
SKIV2L2/SKI8	ENSG00000078369	SKIV2L2	YGL213C	SKI8
DNAH5/SNT2	ENSG00000078403	DNAH5	YGL131C	SNT2
ZFYVE16/STE23	ENSG00000078618	ZFYVE16	YLR389C	STE23
C6/POR1	ENSG00000078668	C6	YNL055C	POR1
RAI14/CST6	ENSG00000078674	RAI14	YIL036W	CST6
SOX30/MET13	ENSG00000078747	SOX30	YGL125W	MET13
PNKP/INN1	ENSG00000078902	PNKP	YNL152W	INN1
SPDL1/STP22	ENSG00000078967	SPDL1	YCL008C	STP22
STAU2/YKU80	ENSG00000079246	STAU2	YMR106C	YKU80
RTN4R/CBK1	ENSG00000079277	RTN4R	YNL161W	CBK1
PHF23/REX3	ENSG00000079313	PHF23	YLR107W	REX3
CDH10/MRP49	ENSG00000079332	CDH10	YKL167C	MRP49
INPP4A/RGT2	ENSG00000079393	INPP4A	YDL138W	RGT2
RAB27B/PFS1	ENSG00000079435	RAB27B	YHR185C	PFS1
PSMA4/ERG9	ENSG00000079459	PSMA4	YHR190W	ERG9
MYO16/PGM2	ENSG00000079739	MYO16	YMR105C	PGM2
LSG1/PRP28	ENSG00000079785	LSG1	YDR243C	PRP28
PARP3/NSE5	ENSG00000079805	PARP3	YML023C	NSE5
TNC/HAL1	ENSG00000079819	TNC	YPR005C	HAL1
TDP1/TCB2	ENSG00000079841	TDP1	YNL087W	TCB2
MED17/VAM3	ENSG00000079950	MED17	YOR106W	VAM3
CAPG/CIT2	ENSG00000080298	CAPG	YCR005C	CIT2
AP2S1/BOR1	ENSG00000080493	AP2S1	YNL275W	BOR1
USH2A/MOT1	ENSG00000080503	USH2A	YPL082C	MOT1
ZPBP/IRC6	ENSG00000080561	ZPBP	YFR043C	IRC6
TG/SWR1	ENSG00000080603	TG	YDR334W	SWR1
ADAM28/PUF6	ENSG00000080608	ADAM28	YDR496C	PUF6
BARX2/MOT2	ENSG00000080802	BARX2	YER068W	MOT2
DCUN1D1/HEM13	ENSG00000080819	DCUN1D1	YDR044W	HEM13
PHF15/BI3	ENSG00000080823	PHF15	Q0115	BI3
ZIC2/YMR086W	ENSG00000081026	ZIC2	YMR086W	YMR086W
LCP2/STE12	ENSG00000081189	LCP2	YHR084W	STE12
TRIT1/GUT2	ENSG00000081277	TRIT1	YIL155C	GUT2
ADRB1/YKL027W	ENSG00000081307	ADRB1	YKL027W	YKL027W
ENSG00000043822/AIR1	ENSG00000081386	ENSG00000043822	YIL079C	AIR1
GUCA2B/YVH1	ENSG00000081721	GUCA2B	YIR026C	YVH1
CUL7/PDE1	ENSG00000081803	CUL7	YGL248W	PDE1
CTNNA1/TRI1	ENSG00000082014	CTNNA1	YMR233W	TRI1
PHKA2/YGR126W	ENSG00000082258	PHKA2	YGR126W	YGR126W
EPHA3/PMD1	ENSG00000082397	EPHA3	YER132C	PMD1
HSPA5/YDL180W	ENSG00000082438	HSPA5	YDL180W	YDL180W
DSG2/MRPL22	ENSG00000082515	DSG2	YNL177C	MRPL22
GEMIN8/TMS1	ENSG00000082556	GEMIN8	YDR105C	TMS1
OFD1/YCK1	ENSG00000082701	OFD1	YHR135C	YCK1
PREX2/YLR156W	ENSG00000082781	PREX2	YLR156W	YLR156W
WDR37/VPS53	ENSG00000082805	WDR37	YJL029C	VPS53
YTHDC2/CRM1	ENSG00000082898	YTHDC2	YGR218W	CRM1
CTPS2/MET22	ENSG00000083290	CTPS2	YOL064C	MET22
ATP6V1H/KAP104	ENSG00000083312	ATP6V1H	YBR017C	KAP104
POLR2B/YMR018W	ENSG00000083457	POLR2B	YMR018W	YMR018W
TPR/GIP4	ENSG00000083799	TPR	YAL031C	GIP4
CP/RPS5	ENSG00000083845	CP	YJR123W	RPS5
DTNBP1/APT2	ENSG00000083857	DTNBP1	YDR441C	APT2
XK/YDR374C	ENSG00000083896	XK	YDR374C	YDR374C
ARHGAP6/CPR7	ENSG00000084072	ARHGAP6	YJR032W	CPR7
MAP4/STE24	ENSG00000084073	MAP4	YJR117W	STE24
GOPC/TIF34	ENSG00000084623	GOPC	YMR146C	TIF34
ROS1/SHE4	ENSG00000084674	ROS1	YOR035C	SHE4
HDAC9/KIP3	ENSG00000084731	HDAC9	YGL216W	KIP3
RRM2B/YKR018C	ENSG00000084754	RRM2B	YKR018C	YKR018C
TNFRSF17/GLK1	ENSG00000084764	TNFRSF17	YCL040W	GLK1
LMO3/CGR1	ENSG00000085063	LMO3	YGL029W	CGR1
MRPS10/SEH1	ENSG00000085415	MRPS10	YGL100W	SEH1
GUCA1A/AMA1	ENSG00000085433	GUCA1A	YGR225W	AMA1
RSF1/CTS2	ENSG00000085465	RSF1	YDR371W	CTS2
VPS13D/SSK2	ENSG00000085511	VPS13D	YNR031C	SSK2
CELF2/STE6	ENSG00000085563	CELF2	YKL209C	STE6
R3HDM1/GRE3	ENSG00000085662	R3HDM1	YHR104W	GRE3
COL9A2/BZZ1	ENSG00000085733	COL9A2	YHR114W	BZZ1
KITLG/IML2	ENSG00000085831	KITLG	YJL082W	IML2
ERCC8/END3	ENSG00000085832	ERCC8	YNL084C	END3
VAMP3/CTF19	ENSG00000085871	VAMP3	YPL018W	CTF19
PER3/SQS1	ENSG00000085872	PER3	YNL224C	SQS1
UTS2/MDJ1	ENSG00000086061	UTS2	YFL016C	MDJ1
TNFRSF9/FAP1	ENSG00000086102	TNFRSF9	YNL023C	FAP1
EPN3/DIM1	ENSG00000086189	EPN3	YPL266W	DIM1
LTBP1/CHK1	ENSG00000086232	LTBP1	YBR274W	CHK1
RCN1/MRPL24	ENSG00000086504	RCN1	YMR193W	MRPL24
ELN/CIN5	ENSG00000086548	ELN	YOR028C	CIN5
RFC2/CWC2	ENSG00000086589	RFC2	YDL209C	CWC2
ARID1B/EMP24	ENSG00000086598	ARID1B	YGL200C	EMP24
NEDD4L/RPS1B	ENSG00000086712	NEDD4L	YML063W	RPS1B
FOXP3/PPZ1	ENSG00000086717	FOXP3	YML016C	PPZ1
HEXB/TOM1	ENSG00000086758	HEXB	YDR457W	TOM1
JKAMP/ALG9	ENSG00000086848	JKAMP	YNL219C	ALG9
DKK3/VPS68	ENSG00000087008	DKK3	YOL129W	VPS68
ARHGEF5/SPS19	ENSG00000087076	ARHGEF5	YNL202W	SPS19
NFE2L3/DBF2	ENSG00000087095	NFE2L3	YGR092W	DBF2
LIMA1/SGF11	ENSG00000087152	LIMA1	YPL047W	SGF11
SLC4A8/PGS1	ENSG00000087157	SLC4A8	YCL004W	PGS1
PTGER3/ISA1	ENSG00000087206	PTGER3	YLL027W	ISA1
MAPK9/ATP18	ENSG00000087245	MAPK9	YML081C-A	ATP18
COL23A1/TPA1	ENSG00000087263	COL23A1	YER049W	TPA1
BCAR1/CDC50	ENSG00000087274	BCAR1	YCR094W	CDC50
FAM160A2/EST1	ENSG00000087338	FAM160A2	YLR233C	EST1
HERPUD1/CUS1	ENSG00000087365	HERPUD1	YMR240C	CUS1
HOMER3/VPS1	ENSG00000087470	HOMER3	YKR001C	VPS1
RAD51/ERV46	ENSG00000087502	RAD51	YAL042W	ERV46
POLQ/GDS1	ENSG00000088179	POLQ	YOR355W	GDS1
PIK3CB/HAS1	ENSG00000088205	PIK3CB	YMR290C	HAS1
ENSG00000051415/RPS2	ENSG00000088247	ENSG00000051415	YGL123W	RPS2
CYBA/REI1	ENSG00000088367	CYBA	YBR267W	REI1
THOC3/YLR422W	ENSG00000088538	THOC3	YLR422W	YLR422W
HEBP2/COQ9	ENSG00000088682	HEBP2	YLR201C	COQ9
PLEKHA5/FPR1	ENSG00000088832	PLEKHA5	YNL135C	FPR1
PRSS8/SHP1	ENSG00000088833	PRSS8	YBL058W	SHP1
SIKE1/DYN2	ENSG00000088986	SIKE1	YDR424C	DYN2
RRP12/BRL1	ENSG00000089006	RRP12	YHR036W	BRL1
MSMO1/RPL6A	ENSG00000089009	MSMO1	YML073C	RPL6A
TTC17/AIM17	ENSG00000089041	TTC17	YHL021C	AIM17
ALX4/APC5	ENSG00000089053	ALX4	YOR249C	APC5
FOXN3/REX4	ENSG00000089094	FOXN3	YOL080C	REX4
AKR7A2/GCN1	ENSG00000089154	AKR7A2	YGL195W	GCN1
MRTO4/PXL1	ENSG00000089159	MRTO4	YKR090W	PXL1
USE1/YLR179C	ENSG00000089220	USE1	YLR179C	YLR179C
MCF2L2/ETP1	ENSG00000089234	MCF2L2	YHL010C	ETP1
NRIP2/MET10	ENSG00000089250	NRIP2	YFR030W	MET10
LAMA3/TAP42	ENSG00000089289	LAMA3	YMR028W	TAP42
ANAPC4/ROT2	ENSG00000089597	ANAPC4	YBR229C	ROT2
KCNQ1/BIR1	ENSG00000089685	KCNQ1	YJR089W	BIR1
TRAPPC3/MAK5	ENSG00000089737	TRAPPC3	YBR142W	MAK5
THRAP3/YMR244W	ENSG00000090006	THRAP3	YMR244W	YMR244W
PHPT1/YLL056C	ENSG00000090013	PHPT1	YLL056C	YLL056C
ENTPD2/LCB2	ENSG00000090054	ENTPD2	YDR062W	LCB2
ARID4B/PAP1	ENSG00000090060	ARID4B	YKR002W	PAP1
PTPRN/FYV10	ENSG00000090316	PTPRN	YIL097W	FYV10
KIF1B/XBP1	ENSG00000090339	KIF1B	YIL101C	XBP1
FOXC1/IPI3	ENSG00000090372	FOXC1	YNL182C	IPI3
SYNE2/YNR064C	ENSG00000090487	SYNE2	YNR064C	YNR064C
CBLN4/MPS2	ENSG00000090565	CBLN4	YGL075C	MPS2
CHRDL2/ALA1	ENSG00000090861	CHRDL2	YOR335C	ALA1
RELT/POM33	ENSG00000090975	RELT	YLL023C	POM33
NOP58/SEC3	ENSG00000090989	NOP58	YER008C	SEC3
KCNH2/LPD1	ENSG00000091140	KCNH2	YFL018C	LPD1
CUL1/RPN14	ENSG00000091157	CUL1	YGL004C	RPN14
CYFIP2/IML1	ENSG00000091428	CYFIP2	YJR138W	IML1
TAB2/FUM1	ENSG00000091483	TAB2	YPL262W	FUM1
EIF2AK2/SKT5	ENSG00000091490	EIF2AK2	YBL061C	SKT5
KMT2C/ECM30	ENSG00000091536	KMT2C	YLR436C	ECM30
PUM2/SPO20	ENSG00000092054	PUM2	YMR017W	SPO20
MRPL43/BAP2	ENSG00000092068	MRPL43	YBR068C	BAP2
ITIH4/SLY1	ENSG00000092108	ITIH4	YDR189W	SLY1
C4orf27/HCR1	ENSG00000092200	C4orf27	YLR192C	HCR1
ZFR/SPT16	ENSG00000092201	ZFR	YGL207W	SPT16
NPFFR2/ERT1	ENSG00000092208	NPFFR2	YBR239C	ERT1
ENSG00000056345/ADE16	ENSG00000092421	ENSG00000056345	YLR028C	ADE16
PHF21B/SOF1	ENSG00000092470	PHF21B	YLL011W	SOF1
TRAF1/SPS4	ENSG00000092529	TRAF1	YOR313C	SPS4
PCGF2/GOR1	ENSG00000092621	PCGF2	YNL274C	GOR1
IL17RB/MLC2	ENSG00000092841	IL17RB	YPR188C	MLC2
TRAF3IP2/HMF1	ENSG00000092847	TRAF3IP2	YER057C	HMF1
GYG2/AFT2	ENSG00000093010	GYG2	YPL202C	AFT2
SERPINB3/HOS3	ENSG00000094631	SERPINB3	YPL116W	HOS3
PKP2/RPT6	ENSG00000094804	PKP2	YGL048C	RPT6
MSH4/FUR1	ENSG00000094841	MSH4	YHR128W	FUR1
F7/SLP1	ENSG00000094975	F7	YOR154W	SLP1
GDI2/DYS1	ENSG00000095059	GDI2	YHR068W	DYS1
PRDM1/RET2	ENSG00000095139	PRDM1	YFR051C	RET2
ATG5/VAC8	ENSG00000095261	ATG5	YEL013W	VAC8
PITHD1/MSS51	ENSG00000095303	PITHD1	YLR203C	MSS51
MTA3/NUP188	ENSG00000095319	MTA3	YML103C	NUP188
USP13/CAT2	ENSG00000095321	USP13	YML042W	CAT2
LAMC2/VMA7	ENSG00000095539	LAMC2	YGR020C	VMA7
CDK14/ISW1	ENSG00000095564	CDK14	YBR245C	ISW1
SEC61A1/YFR017C	ENSG00000095637	SEC61A1	YFR017C	YFR017C
PPP1R12A/HSP150	ENSG00000095794	PPP1R12A	YJL159W	HSP150
RASGRF1/SGV1	ENSG00000096063	RASGRF1	YPR161C	SGV1
CAMK2B/CEF1	ENSG00000096401	CAMK2B	YMR213W	CEF1
CROCC/ILV1	ENSG00000096433	CROCC	YER086W	ILV1
POLR3E/NUF2	ENSG00000096696	POLR3E	YOL069W	NUF2
ATP2B4/HST2	ENSG00000096717	ATP2B4	YPL015C	HST2
ZC3H11A/HRR25	ENSG00000097007	ZC3H11A	YPL204W	HRR25
RIOK2/CDC7	ENSG00000097046	RIOK2	YDL017W	CDC7
NDC1/ERP2	ENSG00000099203	NDC1	YAL007C	ERP2
FLYWCH1/MGR1	ENSG00000099204	FLYWCH1	YCL044C	MGR1
UNKL/NRG2	ENSG00000099326	UNKL	YBR066C	NRG2
ALDH18A1/FRE8	ENSG00000099331	ALDH18A1	YLR047C	FRE8
TARBP1/RPN12	ENSG00000099341	TARBP1	YFR052W	RPN12
MXD1/SET2	ENSG00000099381	MXD1	YJL168C	SET2
CDK17/NSE3	ENSG00000099399	CDK17	YDR288W	NSE3
DNAJC25/CUS2	ENSG00000099622	DNAJC25	YNL286W	CUS2
PSD/ATP16	ENSG00000099624	PSD	YDL004W	ATP16
CTDP1/YRA1	ENSG00000099783	CTDP1	YDR381W	YRA1
YBX3/CDC34	ENSG00000099804	YBX3	YDR054C	CDC34
WNK1/RPB5	ENSG00000099817	WNK1	YBR154C	RPB5
CCAR1/YRB1	ENSG00000099901	CCAR1	YDR002W	YRB1
OGFR/GRS1	ENSG00000099917	OGFR	YBR121C	GRS1
GNA15/RGC1	ENSG00000099940	GNA15	YPR115W	RGC1
CREB3L3/SHO1	ENSG00000099942	CREB3L3	YER118C	SHO1
PTPRU/DER1	ENSG00000099958	PTPRU	YBR201W	DER1
SNRNP40/RPA34	ENSG00000099968	SNRNP40	YJL148W	RPA34
COL11A1/UBI4	ENSG00000099995	COL11A1	YLL039C	UBI4
MPC1/SMD1	ENSG00000100028	MPC1	YGR074W	SMD1
ACAA1/CDC28	ENSG00000100030	ACAA1	YBR160W	CDC28
BCAT1/PTC2	ENSG00000100034	BCAT1	YER089C	PTC2
HDAC7/CTP1	ENSG00000100075	HDAC7	YBR291C	CTP1
LZTS1/GGA1	ENSG00000100083	LZTS1	YDR358W	GGA1
SPAG4/HIR2	ENSG00000100084	SPAG4	YOR038C	HIR2
NCKAP1/UBP2	ENSG00000100099	NCKAP1	YOR124C	UBP2
MRPS35/YDR348C	ENSG00000100106	MRPS35	YDR348C	YDR348C
GUCY1B3/SPP382	ENSG00000100109	GUCY1B3	YLR424W	SPP382
SFSWAP/NHP2	ENSG00000100138	SFSWAP	YDL208W	NHP2
TNK2/RPO26	ENSG00000100142	TNK2	YPR187W	RPO26
CDH3/IXR1	ENSG00000100146	CDH3	YKL032C	IXR1
ARSF/YLR462W	ENSG00000100151	ARSF	YLR462W	YLR462W
GPBP1/DBP7	ENSG00000100201	GPBP1	YKR024C	DBP7
CS/DMC1	ENSG00000100206	CS	YER179W	DMC1
LTK/BOP3	ENSG00000100207	LTK	YNL042W	BOP3
MRPS24/BNA6	ENSG00000100219	MRPS24	YFR047C	BNA6
ELMO2/AIM33	ENSG00000100225	ELMO2	YML087C	AIM33
WAPAL/SAP190	ENSG00000100239	WAPAL	YKR028W	SAP190
APPBP2/GSF2	ENSG00000100242	APPBP2	YML048W	GSF2
POLD1/PGA3	ENSG00000100243	POLD1	YML125C	PGA3
SEZ6/BOI2	ENSG00000100266	SEZ6	YER114C	BOI2
EIF4B/APL1	ENSG00000100280	EIF4B	YJR005W	APL1
GLTSCR1/SUT1	ENSG00000100284	GLTSCR1	YGL162W	SUT1
RPL18/HMX1	ENSG00000100292	RPL18	YLR205C	HMX1
ISOC2/YJR011C	ENSG00000100296	ISOC2	YJR011C	YJR011C
U2AF2/PNO1	ENSG00000100324	U2AF2	YOR145C	PNO1
EPN1/MYO3	ENSG00000100345	EPN1	YKL129C	MYO3
MED29/PDR17	ENSG00000100359	MED29	YNL264C	PDR17
AHRR/NPA3	ENSG00000100360	AHRR	YJR072C	NPA3
GSC2/YLR224W	ENSG00000100365	GSC2	YLR224W	YLR224W
GPC1/HSP12	ENSG00000100380	GPC1	YFL014W	HSP12
ADCK1/HRT1	ENSG00000100387	ADCK1	YOL133W	HRT1
HAGH/GCN5	ENSG00000100393	HAGH	YGR252W	GCN5
RNF4/RNA1	ENSG00000100401	RNF4	YMR235C	RNA1
CASP8/APA2	ENSG00000100403	CASP8	YDR530C	APA2
ASUN/RPC25	ENSG00000100413	ASUN	YKL144C	RPC25
DLX3/NTO1	ENSG00000100425	DLX3	YPR031W	NTO1
SPA17/RPL12A	ENSG00000100427	SPA17	YEL054C	RPL12A
WISP2/FPR3	ENSG00000100442	WISP2	YML074C	FPR3
NGFR/PAU15	ENSG00000100448	NGFR	YIR041W	PAU15
CDON/TIF3	ENSG00000100461	CDON	YPR163C	TIF3
TAF2/VMA6	ENSG00000100462	TAF2	YLR447C	VMA6
HIPK2/GPH1	ENSG00000100504	HIPK2	YPR160W	GPH1
TNPO3/VMA8	ENSG00000100554	TNPO3	YEL051W	VMA8
MEF2BNB-MEF2B/VTI1	ENSG00000100568	MEF2BNB-MEF2B	YMR197C	VTI1
RFXANK/AHA1	ENSG00000100591	RFXANK	YDR214W	AHA1
LPAR2/LCB1	ENSG00000100596	LPAR2	YMR296C	LCB1
CTSA/YIR024C	ENSG00000100604	CTSA	YIR024C	YIR024C
SUGP2/RRT6	ENSG00000100605	SUGP2	YGL146C	RRT6
SLC12A2/PTC3	ENSG00000100614	SLC12A2	YBL056W	PTC3
SNX24/NMA2	ENSG00000100628	SNX24	YGR010W	NMA2
EYA2/PIN4	ENSG00000100650	EYA2	YBL051C	PIN4
CNN2/TIF5	ENSG00000100664	CNN2	YPR041W	TIF5
SNCAIP/CYS3	ENSG00000100665	SNCAIP	YAL012W	CYS3
DDX20/MPH1	ENSG00000100697	DDX20	YIR002C	MPH1
BTBD1/MIS1	ENSG00000100714	BTBD1	YBR084W	MIS1
BCAS1/YAP1	ENSG00000100722	BCAS1	YML007W	YAP1
POU1F1/YLR456W	ENSG00000100744	POU1F1	YLR456W	YLR456W
PMS1/RPT2	ENSG00000100764	PMS1	YDL007W	RPT2
HMG20B/RCK1	ENSG00000100784	HMG20B	YGL158W	RCK1
CALCRL/PRE3	ENSG00000100804	CALCRL	YJL001W	PRE3
TAF11/ACE2	ENSG00000100811	TAF11	YLR131C	ACE2
ANKS1A/YHR080C	ENSG00000100814	ANKS1A	YHR080C	YHR080C
AP3D1/NOT5	ENSG00000100815	AP3D1	YPR072W	NOT5
ZNF76/SGN1	ENSG00000100836	ZNF76	YIR001C	SGN1
SLC9A3R2/YHR202W	ENSG00000100852	SLC9A3R2	YHR202W	YHR202W
NTHL1/HO	ENSG00000100884	NTHL1	YDL227C	HO
GNAI3/RAD54	ENSG00000100888	GNAI3	YGL163C	RAD54
IPO5/PRE6	ENSG00000100902	IPO5	YOL038W	PRE6
OAT/MGA2	ENSG00000100906	OAT	YIR033W	MGA2
WDR3/PCM1	ENSG00000100908	WDR3	YEL058W	PCM1
PKN2/YHR035W	ENSG00000100934	PKN2	YHR035W	YHR035W
WDR18/LEA1	ENSG00000100949	WDR18	YPL213W	LEA1
TRAM2/ART5	ENSG00000100979	TRAM2	YGR068C	ART5
NTN1/AIM9	ENSG00000100994	NTN1	YER080W	AIM9
GLP2R/PSF1	ENSG00000101003	GLP2R	YDR013W	PSF1
MCM10/CIK1	ENSG00000101004	MCM10	YMR198W	CIK1
DGKA/CBP3	ENSG00000101019	DGKA	YPL215W	CBP3
ERBB3/NMD3	ENSG00000101040	ERBB3	YHR170W	NMD3
ROPN1/DIA1	ENSG00000101049	ROPN1	YMR316W	DIA1
KARS/GAL11	ENSG00000101057	KARS	YOL051W	GAL11
PDIA5/GAT2	ENSG00000101076	PDIA5	YMR136W	GAT2
NDUFB4/PET9	ENSG00000101084	NDUFB4	YBL030C	PET9
SPEN/ELM1	ENSG00000101109	SPEN	YKL048C	ELM1
MYLK/GIM3	ENSG00000101132	MYLK	YNL153C	GIM3
MAP2K4/LYS9	ENSG00000101144	MAP2K4	YNR050C	LYS9
SNAP91/GLE2	ENSG00000101146	SNAP91	YER107C	GLE2
SLK/BIO2	ENSG00000101150	SLK	YGR286C	BIO2
COL17A1/PRP6	ENSG00000101161	COL17A1	YBR055C	PRP6
SEC61A2/SCL1	ENSG00000101182	SEC61A2	YGL011C	SCL1
PRKCQ/EAF7	ENSG00000101189	PRKCQ	YNL136W	EAF7
TLE2/IOC2	ENSG00000101191	TLE2	YLR095C	IOC2
ASB1/GID8	ENSG00000101193	ASB1	YMR135C	GID8
FAM107B/GLO3	ENSG00000101199	FAM107B	YER122C	GLO3
ME1/TEF2	ENSG00000101210	ME1	YBR118W	TEF2
TBC1D1/YCH1	ENSG00000101224	TBC1D1	YGR203W	YCH1
CDK13/YFL066C	ENSG00000101246	CDK13	YFL066C	YFL066C
MTHFD2/FRK1	ENSG00000101266	MTHFD2	YPL141C	FRK1
SLC9A7/SEC23	ENSG00000101310	SLC9A7	YPR181C	SEC23
FOXJ2/APC1	ENSG00000101347	FOXJ2	YNL172W	APC1
YBX1/SKM1	ENSG00000101349	YBX1	YOL113W	SKM1
PDE4A/IDH1	ENSG00000101365	PDE4A	YNL037C	IDH1
PPP2R5A/MIR1	ENSG00000101367	PPP2R5A	YJR077C	MIR1
CTNNA2/UTR1	ENSG00000101391	CTNNA2	YJR049C	UTR1
ELAVL1/ARP5	ENSG00000101442	ELAVL1	YNL059C	ARP5
TIE1/SAH1	ENSG00000101444	TIE1	YER043C	SAH1
SMARCD1/YPL034W	ENSG00000101474	SMARCD1	YPL034W	YPL034W
KDM4A/UBP6	ENSG00000101557	KDM4A	YFR010W	UBP6
NFYC/SCS2	ENSG00000101558	NFYC	YER120W	SCS2
SLC9A3/YMR196W	ENSG00000101605	SLC9A3	YMR196W	YMR196W
NGEF/ABD1	ENSG00000101654	NGEF	YBR236C	ABD1
ASPM/PEX12	ENSG00000101695	ASPM	YMR026C	PEX12
CD84/RIO1	ENSG00000101782	CD84	YOR119C	RIO1
ELOVL1/PTI1	ENSG00000101811	ELOVL1	YGR156W	PTI1
SPI1/NAS6	ENSG00000101843	SPI1	YGR232W	NAS6
ZNRD1/SIF2	ENSG00000101849	ZNRD1	YBR103W	SIF2
MPPED2/MRS1	ENSG00000101871	MPPED2	YIR021W	MRS1
ZBTB11/PRS3	ENSG00000101911	ZBTB11	YHL011C	PRS3
ATXN3/YOR289W	ENSG00000101935	ATXN3	YOR289W	YOR289W
GOLGA5/SET3	ENSG00000101945	GOLGA5	YKR029C	SET3
FGFR2/YOR342C	ENSG00000101972	FGFR2	YOR342C	YOR342C
EML1/PXA2	ENSG00000101986	EML1	YKL188C	PXA2
ARFGEF1/SAC6	ENSG00000102024	ARFGEF1	YDR129C	SAC6
MTFR1/ARD1	ENSG00000102030	MTFR1	YHR013C	ARD1
STAG3/ISW2	ENSG00000102038	STAG3	YOR304W	ISW2
FECH/YMR1	ENSG00000102043	FECH	YJR110W	YMR1
MYO9A/UME1	ENSG00000102054	MYO9A	YPL139C	UME1
DDX3Y/SMF1	ENSG00000102096	DDX3Y	YOL122C	SMF1
PFKP/TAZ1	ENSG00000102125	PFKP	YPR140W	TAZ1
SP100/PGK1	ENSG00000102144	SP100	YCR012W	PGK1
KLF6/MDY2	ENSG00000102178	KLF6	YOL111C	MDY2
PPAP2A/ATG17	ENSG00000102189	PPAP2A	YLR423C	ATG17
NEO1/PKH1	ENSG00000102225	NEO1	YDR490C	PKH1
TRAM1/PAB1	ENSG00000102241	TRAM1	YER165W	PAB1
PHKA1/ALE1	ENSG00000102312	PHKA1	YOR175C	ALE1
TNFRSF1A/KTR1	ENSG00000102385	TNFRSF1A	YOR099W	KTR1
CACNB1/CTR86	ENSG00000102401	CACNB1	YCR054C	CTR86
EVI5/YPR013C	ENSG00000102554	EVI5	YPR013C	YPR013C
PKM/IKS1	ENSG00000102572	PKM	YJL057C	IKS1
DHX29/FUS2	ENSG00000102606	DHX29	YMR232W	FUS2
DNTTIP2/URA2	ENSG00000102699	DNTTIP2	YJL130C	URA2
TP53BP1/YNL010W	ENSG00000102753	TP53BP1	YNL010W	YNL010W
TRO/SRV2	ENSG00000102755	TRO	YNL138W	SRV2
RRP15/CIT3	ENSG00000102786	RRP15	YPR001W	CIT3
RHOA/SWD3	ENSG00000102879	RHOA	YBR175W	SWD3
DHX8/SSK22	ENSG00000102882	DHX8	YCR073C	SSK22
PRKCZ/PPQ1	ENSG00000102893	PRKCZ	YPL179W	PPQ1
SYT1/NTF2	ENSG00000102898	SYT1	YER009W	NTF2
IDH3G/STP1	ENSG00000102974	IDH3G	YDR463W	STP1
ROGDI/RPN8	ENSG00000103035	ROGDI	YOR261C	RPN8
PDZD4/LRO1	ENSG00000103066	PDZD4	YNR008W	LRO1
ROCK1/YCF1	ENSG00000103222	ROCK1	YDR135C	YCF1
CBFB/MUP1	ENSG00000103257	CBFB	YGR055W	MUP1
PDK3/NBP35	ENSG00000103274	PDK3	YGL091C	NBP35
HYAL2/UBC9	ENSG00000103275	HYAL2	YDL064W	UBC9
HDAC4/ARO2	ENSG00000103313	HDAC4	YGL148W	ARO2
RASSF1/SUP35	ENSG00000103342	RASSF1	YDR172W	SUP35
FGFR3/SIS1	ENSG00000103423	FGFR3	YNL007C	SIS1
IFI35/PEP5	ENSG00000103429	IFI35	YMR231W	PEP5
COASY/CRZ1	ENSG00000103495	COASY	YNL027W	CRZ1
MEF2A/TLG2	ENSG00000103496	MEF2A	YOL018C	TLG2
OTUD5/TAE1	ENSG00000103510	OTUD5	YBR261C	TAE1
TFE3/ICY2	ENSG00000103540	TFE3	YPL250C	ICY2
TBC1D25/AI4	ENSG00000103546	TBC1D25	Q0065	AI4
ACSL4/BRE1	ENSG00000103549	ACSL4	YDL074C	BRE1
INPP5A/UTP15	ENSG00000103647	INPP5A	YMR093W	UTP15
GPKOW/KSP1	ENSG00000103653	GPKOW	YHR082C	KSP1
GRIPAP1/ATS1	ENSG00000103657	GRIPAP1	YAL020C	ATS1
FTSJ1/YKR023W	ENSG00000103671	FTSJ1	YKR023W	YKR023W
POLR1A/LIA1	ENSG00000103723	POLR1A	YJR070C	LIA1
LAPTM4A/YPT32	ENSG00000103769	LAPTM4A	YGL210W	YPT32
IP6K2/RBA50	ENSG00000103932	IP6K2	YDR527W	RBA50
STON1-GTF2A1L/STB2	ENSG00000103942	STON1-GTF2A1L	YMR053C	STB2
SRBD1/YKL070W	ENSG00000103966	SRBD1	YKL070W	YKL070W
CYFIP1/MXR1	ENSG00000104064	CYFIP1	YER042W	MXR1
RASGRP2/VAN1	ENSG00000104112	RASGRP2	YML115C	VAN1
PSME4/PEP3	ENSG00000104142	PSME4	YLR148W	PEP3
IFT80/GND1	ENSG00000104221	IFT80	YHR183W	GND1
SIRT2/CFT2	ENSG00000104299	SIRT2	YLR115W	CFT2
ERLEC1/MCK1	ENSG00000104312	ERLEC1	YNL307C	MCK1
PPP2R5B/YLR419W	ENSG00000104320	PPP2R5B	YLR419W	YLR419W
PYGM/TBF1	ENSG00000104327	PYGM	YPL128C	TBF1
PITX1/POP1	ENSG00000104356	PITX1	YNL221C	POP1
TRPC7/KSS1	ENSG00000104365	TRPC7	YGR040W	KSS1
NUP133/SOH1	ENSG00000104368	NUP133	YGL127C	SOH1
NUCKS1/GNA1	ENSG00000104408	NUCKS1	YFL017C	GNA1
VPS35/EMC2	ENSG00000104412	VPS35	YJR088C	EMC2
DNAJA2/PET123	ENSG00000104435	DNAJA2	YOR158W	PET123
BCL3/DAL81	ENSG00000104490	BCL3	YIR023W	DAL81
KCNAB2/EFB1	ENSG00000104529	KCNAB2	YAL003W	EFB1
ABCC9/PSA1	ENSG00000104549	ABCC9	YDL055C	PSA1
GAL/BCH2	ENSG00000104613	GAL	YKR027W	BCH2
CLEC2D/VPS55	ENSG00000104660	CLEC2D	YJR044C	VPS55
RORA/OST3	ENSG00000104723	RORA	YOR085W	OST3
DRD4/MCM4	ENSG00000104738	DRD4	YPR019W	MCM4
TGFBR3/SSP120	ENSG00000104805	TGFBR3	YLR250W	SSP120
KIAA1107/GSY2	ENSG00000104812	KIAA1107	YLR258W	GSY2
PLA2G10/ECI1	ENSG00000104823	PLA2G10	YLR284C	ECI1
ATP1B3/JSN1	ENSG00000104824	ATP1B3	YJR091C	JSN1
NEDD4/TUB2	ENSG00000104833	NEDD4	YFL037W	TUB2
PIGB/DIA4	ENSG00000104835	PIGB	YHR011W	DIA4
MAPK6/SNP1	ENSG00000104852	MAPK6	YIL061C	SNP1
GNB5/YER184C	ENSG00000104863	GNB5	YER184C	YER184C
RAB27A/PIH1	ENSG00000104872	RAB27A	YHR034C	PIH1
CECR5/TPO2	ENSG00000104888	CECR5	YGR138C	TPO2
UFD1L/PRP11	ENSG00000104897	UFD1L	YDL043C	PRP11
LRP6/TRM1	ENSG00000104907	LRP6	YDR120C	TRM1
GUCY2C/YJU2	ENSG00000104957	GUCY2C	YKL095W	YJU2
SCT/RPL6B	ENSG00000104960	SCT	YLR448W	RPL6B
PHRF1/CNS1	ENSG00000104969	PHRF1	YBR155W	CNS1
IKBKAP/TIM44	ENSG00000104980	IKBKAP	YIL022W	TIM44
NUCB2/CCA1	ENSG00000105011	NUCB2	YER168C	CCA1
PFN2/MAS1	ENSG00000105088	PFN2	YLR163C	MAS1
PTPN3/CRH1	ENSG00000105127	PTPN3	YGR189C	CRH1
SPTB/BI4	ENSG00000105143	SPTB	Q0120	BI4
DAPP1/POP4	ENSG00000105171	DAPP1	YBR257W	POP4
FGF10/CLN2	ENSG00000105173	FGF10	YPL256C	CLN2
SMG6/MUK1	ENSG00000105186	SMG6	YPL070W	MUK1
EXOC5/NOP1	ENSG00000105202	EXOC5	YDL014W	NOP1
CLTCL1/PGI1	ENSG00000105220	CLTCL1	YBR196C	PGI1
FSTL3/GFD2	ENSG00000105229	FSTL3	YCL036W	GFD2
DGCR2/ALF1	ENSG00000105254	DGCR2	YNL148C	ALF1
RNF126/FCJ1	ENSG00000105281	RNF126	YKR016W	FCJ1
MNT/ASE1	ENSG00000105290	MNT	YOR058C	ASE1
ZXDC/PRO1	ENSG00000105323	ZXDC	YDR300C	PRO1
POLB/CDH1	ENSG00000105325	POLB	YGL003C	CDH1
WIPI1/YML6	ENSG00000105364	WIPI1	YML025C	YML6
ASNS/RSC3	ENSG00000105369	ASNS	YDR303C	RSC3
AP3M2/QDR1	ENSG00000105370	AP3M2	YIL120W	QDR1
CNGB1/NOP53	ENSG00000105373	CNGB1	YPL146C	NOP53
ST6GALNAC2/CIR1	ENSG00000105379	ST6GALNAC2	YGR207C	CIR1
CHAT/AVT7	ENSG00000105388	CHAT	YIL088C	AVT7
PABPC1/KIN3	ENSG00000105397	PABPC1	YAR018C	KIN3
TESK2/CDC37	ENSG00000105401	TESK2	YDR168W	CDC37
C16orf80/SEC17	ENSG00000105402	C16orf80	YBL050W	SEC17
CSNK2A2/YIP3	ENSG00000105404	CSNK2A2	YNL044W	YIP3
PTPN21/PMA2	ENSG00000105409	PTPN21	YPL036W	PMA2
EIF2B3/ERD2	ENSG00000105438	EIF2B3	YBL040C	ERD2
CAMK2A/SYT1	ENSG00000105443	CAMK2A	YPR095C	SYT1
TCOF1/UTP7	ENSG00000105447	TCOF1	YER082C	UTP7
CDC42/PLB3	ENSG00000105499	CDC42	YOL011W	PLB3
OSBPL3/TPD3	ENSG00000105568	OSBPL3	YAL016W	TPD3
EPHA8/CTK3	ENSG00000105576	EPHA8	YML112W	CTK3
SLC12A3/CCC1	ENSG00000105607	SLC12A3	YLR220W	CCC1
RAD18/NRG1	ENSG00000105610	RAD18	YDR043C	NRG1
ATP2B1/PRP31	ENSG00000105618	ATP2B1	YGR091W	PRP31
NCK2/PRM7	ENSG00000105662	NCK2	YDL039C	PRM7
MAP4K4/SPC2	ENSG00000105668	MAP4K4	YML055W	SPC2
RPL31/SEC28	ENSG00000105669	RPL31	YIL076W	SEC28
WDR1/DBP8	ENSG00000105671	WDR1	YHR169W	DBP8
SNX13/SFG1	ENSG00000105676	SNX13	YOR315W	SFG1
ARHGAP10/YRB30	ENSG00000105698	ARHGAP10	YGL164C	YRB30
RPS6KA2/PXR1	ENSG00000105705	RPS6KA2	YGR280C	PXR1
ING3/PAN3	ENSG00000105723	ING3	YKL025C	PAN3
WBSCR22/SPF1	ENSG00000105726	WBSCR22	YEL031W	SPF1
SEL1L/SPC1	ENSG00000105737	SEL1L	YJR010C-A	SPC1
TRIP13/GLO4	ENSG00000105755	TRIP13	YOR040W	GLO4
ATP6AP1/ZUO1	ENSG00000105821	ATP6AP1	YGR285C	ZUO1
TCF3/BET1	ENSG00000105829	TCF3	YIL004C	BET1
TRIB2/DET1	ENSG00000105852	TRIB2	YDR051C	DET1
DAZAP1/POL31	ENSG00000105854	DAZAP1	YJR006W	POL31
MBD3/YKL069W	ENSG00000105855	MBD3	YKL069W	YKL069W
PRLH/ZIM17	ENSG00000105866	PRLH	YNL310C	ZIM17
HLTF/YGR066C	ENSG00000105939	HLTF	YGR066C	YGR066C
CPSF1/KGD1	ENSG00000105953	CPSF1	YIL125W	KGD1
CDH19/IME2	ENSG00000105976	CDH19	YJL106W	IME2
PDCD2/JJJ1	ENSG00000105993	PDCD2	YNL227C	JJJ1
PRKACA/RIM1	ENSG00000106028	PRKACA	YCR028C-A	RIM1
LPHN1/RAD1	ENSG00000106052	LPHN1	YPL022W	RAD1
ACTN1/YCR099C	ENSG00000106069	ACTN1	YCR099C	YCR099C
RPS6KA6/PEP12	ENSG00000106089	RPS6KA6	YOR036W	PEP12
EPN2/GRS2	ENSG00000106105	EPN2	YPR081C	GRS2
PTPN18/GIS3	ENSG00000106125	PTPN18	YLR094C	GIS3
LIMS2/FCY22	ENSG00000106128	LIMS2	YER060W-A	FCY22
LNX1/RPL20B	ENSG00000106246	LNX1	YOR312C	RPL20B
TFRC/PRT1	ENSG00000106263	TFRC	YOR361C	PRT1
SREBF1/GUS1	ENSG00000106305	SREBF1	YGL245W	GUS1
TRPC5/NOP15	ENSG00000106344	TRPC5	YNL110C	NOP15
AFF4/IMD3	ENSG00000106348	AFF4	YLR432W	IMD3
UBE2D1/SPS18	ENSG00000106351	UBE2D1	YNL204C	SPS18
MPP5/LSM5	ENSG00000106355	MPP5	YER146W	LSM5
SMC1A/YLR036C	ENSG00000106367	SMC1A	YLR036C	YLR036C
HSD17B10/KTR3	ENSG00000106397	HSD17B10	YBR205W	KTR3
MARK2/VPS71	ENSG00000106400	MARK2	YML041C	VPS71
HMMR/YML083C	ENSG00000106571	HMMR	YML083C	YML083C
CHFR/PRE8	ENSG00000106588	CHFR	YML092C	PRE8
TRHDE/MRPL32	ENSG00000106591	TRHDE	YCR003W	MRPL32
P4HA2/RHB1	ENSG00000106615	P4HA2	YCR027C	RHB1
FCGR2B/SDS23	ENSG00000106617	FCGR2B	YGL056C	SDS23
NFATC3/NIP100	ENSG00000106665	NFATC3	YPL174C	NIP100
ACADVL/VMA21	ENSG00000106688	ACADVL	YGR105W	VMA21
FBXW11/CKS1	ENSG00000106723	FBXW11	YBR135W	CKS1
ACAP1/HRK1	ENSG00000106799	ACAP1	YOR267C	HRK1
CRMP1/UTP21	ENSG00000106829	CRMP1	YLR409C	UTP21
DERL2/DFG16	ENSG00000106952	DERL2	YOR030W	DFG16
NDE1/ADK2	ENSG00000106992	NDE1	YER170W	ADK2
MRVI1/FRQ1	ENSG00000107130	MRVI1	YDR373W	FRQ1
AP1M1/PSD1	ENSG00000107186	AP1M1	YNL169C	PSD1
PVR/SPG4	ENSG00000107187	PVR	YMR107W	SPG4
IKBKG/MBF1	ENSG00000107223	IKBKG	YOR298C-A	MBF1
XRCC1/MRF1	ENSG00000107242	XRCC1	YGL143C	MRF1
SCARB1/SNL1	ENSG00000107262	SCARB1	YIL016W	SNL1
MCM2/DNA2	ENSG00000107290	MCM2	YHR164C	DNA2
TP63/RVS161	ENSG00000107295	TP63	YCR009C	RVS161
LLGL2/PDR10	ENSG00000107331	LLGL2	YOR328W	PDR10
NLE1/YNL144C	ENSG00000107341	NLE1	YNL144C	YNL144C
SDHA/VBA5	ENSG00000107518	SDHA	YKR105C	VBA5
SMARCE1/SLM3	ENSG00000107521	SMARCE1	YDL033C	SLM3
KDM5A/PEX13	ENSG00000107554	KDM5A	YLR191W	PEX13
ADAM11/DPB11	ENSG00000107560	ADAM11	YJL090C	DPB11
PPP2R3A/PHB1	ENSG00000107566	PPP2R3A	YGR132C	PHB1
FERMT2/RPG1	ENSG00000107581	FERMT2	YBR079C	RPG1
ABCB11/PET18	ENSG00000107611	ABCB11	YCR020C	PET18
CD5L/YOR022C	ENSG00000107651	CD5L	YOR022C	YOR022C
PTGS2/NSE4	ENSG00000107672	PTGS2	YDL105W	NSE4
IGF2BP2/ATG26	ENSG00000107679	IGF2BP2	YLR189C	ATG26
MAP3K13/CMP2	ENSG00000107758	MAP3K13	YML057W	CMP2
ST6GAL1/MPM1	ENSG00000107771	ST6GAL1	YJL066C	MPM1
VDAC1P1/GEA1	ENSG00000107862	VDAC1P1	YJR031C	GEA1
PICALM/SAC7	ENSG00000107863	PICALM	YDR389W	SAC7
NSF/BCP1	ENSG00000107949	NSF	YDR361C	BCP1
GLI2/YOL098C	ENSG00000107959	GLI2	YOL098C	YOL098C
CLASP1/MPD1	ENSG00000108010	CLASP1	YOR288C	MPD1
MRPS34/NUP159	ENSG00000108021	MRPS34	YIL115C	NUP159
NOTCH3/FRA1	ENSG00000108039	NOTCH3	YLL029W	FRA1
CLNS1A/SMC3	ENSG00000108055	CLNS1A	YJL074C	SMC3
PPP2R2C/SOG2	ENSG00000108061	PPP2R2C	YOR353C	SOG2
TEAD2/RTS3	ENSG00000108091	TEAD2	YGR161C	RTS3
EED/SSN2	ENSG00000108100	EED	YDR443C	SSN2
CDHR2/ADH2	ENSG00000108107	CDHR2	YMR303C	ADH2
SNCB/CAF120	ENSG00000108175	SNCB	YNL278W	CAF120
TSG101/CPR3	ENSG00000108179	TSG101	YML078W	CPR3
ATP2A3/HED1	ENSG00000108256	ATP2A3	YDR014W-A	HED1
CA12/ADA2	ENSG00000108264	CA12	YDR448W	ADA2
MGLL/PRE7	ENSG00000108294	MGLL	YBL041W	PRE7
NTN4/CWC25	ENSG00000108296	NTN4	YNL245C	CWC25
BCS1L/NHP6A	ENSG00000108312	BCS1L	YPR052C	NHP6A
NUAK1/YNL019C	ENSG00000108342	NUAK1	YNL019C	YNL019C
SLC24A1/RPN3	ENSG00000108344	SLC24A1	YER021W	RPN3
SCARF1/NOP8	ENSG00000108349	SCARF1	YOL144W	NOP8
LMAN1/FUN19	ENSG00000108375	LMAN1	YAL034C	FUN19
PTPLAD1/SPR3	ENSG00000108387	PTPLAD1	YGR059W	SPR3
IPCEF1/PIB1	ENSG00000108389	IPCEF1	YDR313C	PIB1
ZZEF1/SGO1	ENSG00000108395	ZZEF1	YOR073W	SGO1
ENO1/GPT2	ENSG00000108405	ENO1	YKR067W	GPT2
SLC12A1/KAP95	ENSG00000108424	SLC12A1	YLR347C	KAP95
C19orf10/BOS1	ENSG00000108433	C19orf10	YLR078C	BOS1
ANO8/HRQ1	ENSG00000108469	ANO8	YDR291W	HRQ1
ARHGEF10L/ATG4	ENSG00000108510	ARHGEF10L	YNL223W	ATG4
TXK/ENO1	ENSG00000108515	TXK	YGR254W	ENO1
KCNQ2/DMA1	ENSG00000108523	KCNQ2	YHR115C	DMA1
TACR2/OAC1	ENSG00000108528	TACR2	YKL120W	OAC1
ACTR6/VTC2	ENSG00000108551	ACTR6	YFL004W	VTC2
TIPIN/MRPL20	ENSG00000108557	TIPIN	YKR085C	MRPL20
SRI/SRO9	ENSG00000108561	SRI	YCL037C	SRO9
EIF4G3/DOP1	ENSG00000108576	EIF4G3	YDR141C	DOP1
NUP37/LAP3	ENSG00000108578	NUP37	YNL239W	LAP3
SEMA3A/GOS1	ENSG00000108587	SEMA3A	YHL031C	GOS1
SEMA3C/RBG2	ENSG00000108591	SEMA3C	YGR173W	RBG2
ACAT1/SPB1	ENSG00000108592	ACAT1	YCL054W	SPB1
CELSR1/RSC6	ENSG00000108604	CELSR1	YCR052W	RSC6
ZNF638/YML108W	ENSG00000108641	ZNF638	YML108W	YML108W
ADD2/RRP5	ENSG00000108651	ADD2	YMR229C	RRP5
FGF4/SNU114	ENSG00000108654	FGF4	YKL173W	SNU114
RASAL2/GEA2	ENSG00000108669	RASAL2	YEL022W	GEA2
MARK3/RPN6	ENSG00000108671	MARK3	YDL097C	RPN6
SLC25A3/PLB2	ENSG00000108684	SLC25A3	YMR006C	PLB2
FOSL2/SPT7	ENSG00000108773	FOSL2	YBR081C	SPT7
FRYL/YPT11	ENSG00000108774	FRYL	YNL304W	YPT11
FSCN1/INO4	ENSG00000108788	FSCN1	YOL108C	INO4
ACTB/MRP7	ENSG00000108826	ACTB	YNL005C	MRP7
PLD1/RHO5	ENSG00000108830	PLD1	YNL180C	RHO5
WDR62/HOS2	ENSG00000108840	WDR62	YGL194C	HOS2
DLG1/LUC7	ENSG00000108848	DLG1	YDL087C	LUC7
RAB7A/CHS2	ENSG00000108854	RAB7A	YBR038W	CHS2
BCAP29/MSG5	ENSG00000108861	BCAP29	YNL053W	MSG5
SART3/RNR4	ENSG00000108946	SART3	YGR180C	RNR4
ARHGAP15/LOT5	ENSG00000108953	ARHGAP15	YKL183W	LOT5
PAX2/STE7	ENSG00000108984	PAX2	YDL159W	STE7
EXOSC7/UTP13	ENSG00000109046	EXOSC7	YLR222C	UTP13
KIFAP3/YIR042C	ENSG00000109065	KIFAP3	YIR042C	YIR042C
MCM6/SPT6	ENSG00000109111	MCM6	YGR116W	SPT6
REXO2/DEP1	ENSG00000109118	REXO2	YAL013W	DEP1
RBM7/AVO2	ENSG00000109320	RBM7	YMR068W	AVO2
RBMS2/SMK1	ENSG00000109339	RBMS2	YPR054W	SMK1
BAZ2A/PET8	ENSG00000109424	BAZ2A	YNL003C	PET8
PTPN23/ECM14	ENSG00000109472	PTPN23	YHR132C	ECM14
MLH1/MGE1	ENSG00000109519	MLH1	YOR232W	MGE1
UNG/GAR1	ENSG00000109534	UNG	YHR089C	GAR1
KLHL20/GEF1	ENSG00000109572	KLHL20	YJR040W	GEF1
RGS11/PRP43	ENSG00000109606	RGS11	YGL120C	PRP43
PLXNA2/IRC20	ENSG00000109654	PLXNA2	YLR247C	IRC20
SPAG5/CDC4	ENSG00000109670	SPAG5	YFL009W	CDC4
ANKRD13A/CRP1	ENSG00000109686	ANKRD13A	YHR146W	CRP1
TPD52/TAH18	ENSG00000109756	TPD52	YPR048W	TAH18
ACACB/PEX28	ENSG00000109775	ACACB	YHR150W	PEX28
TRAF4/USV1	ENSG00000109787	TRAF4	YPL230W	USV1
PAG1/GPM3	ENSG00000109814	PAG1	YOL056W	GPM3
GPATCH1/FMP52	ENSG00000109854	GPATCH1	YER004W	FMP52
ICAM3/ELP4	ENSG00000109911	ICAM3	YPL101W	ELP4
NT5C2/ZPR1	ENSG00000109917	NT5C2	YGR211W	ZPR1
MCAM/SSB1	ENSG00000109971	MCAM	YDL229W	SSB1
GPC4/HUA1	ENSG00000110031	GPC4	YGR268C	HUA1
CAMSAP3/TPS3	ENSG00000110047	CAMSAP3	YMR261C	TPS3
RAP1GAP/OSH3	ENSG00000110048	RAP1GAP	YHR073W	OSH3
XAB2/SAP185	ENSG00000110075	XAB2	YJL098W	SAP185
ARHGEF1/YAT1	ENSG00000110090	ARHGEF1	YAR035W	YAT1
STXBP2/CLB1	ENSG00000110092	STXBP2	YGR108W	CLB1
MAP2K7/PRP19	ENSG00000110107	MAP2K7	YLL036C	PRP19
NMRK2/RAD5	ENSG00000110171	NMRK2	YLR032W	RAD5
DGKD/PHO91	ENSG00000110344	DGKD	YNR013C	PHO91
CTTNBP2/DHH1	ENSG00000110367	CTTNBP2	YDL160C	DHH1
ACTL6B/PEX10	ENSG00000110395	ACTL6B	YDR265W	PEX10
RARB/KNS1	ENSG00000110422	RARB	YLL019C	KNS1
TOP2B/SED4	ENSG00000110427	TOP2B	YCR067C	SED4
NFKB2/LAT1	ENSG00000110435	NFKB2	YNL071W	LAT1
PPP1R12B/YNL247W	ENSG00000110619	PPP1R12B	YNL247W	YNL247W
DNAJC10/TOM70	ENSG00000110711	DNAJC10	YNL121C	TOM70
GTF3C1/NUP116	ENSG00000110713	GTF3C1	YMR047C	NUP116
IL4R/EKI1	ENSG00000110721	IL4R	YDR147W	EKI1
USP33/TFB1	ENSG00000110768	USP33	YDR311W	TFB1
PAK3/NAS2	ENSG00000110801	PAK3	YIL007C	NAS2
DCX/SPC19	ENSG00000110841	DCX	YDR201W	SPC19
SNRPA/PAR32	ENSG00000110851	SNRPA	YDL173W	PAR32
SPAG6/CRN1	ENSG00000110880	SPAG6	YLR429W	CRN1
EXOSC5/CAX4	ENSG00000110881	EXOSC5	YGR036C	CAX4
DYNC1I2/ERG12	ENSG00000110921	DYNC1I2	YMR208W	ERG12
APBB1IP/ATP1	ENSG00000110955	APBB1IP	YBL099W	ATP1
LRCH4/MAP2	ENSG00000111142	LRCH4	YBL091C	MAP2
FAM76B/LAP2	ENSG00000111144	FAM76B	YNL045W	LAP2
SIRT6/PMT2	ENSG00000111203	SIRT6	YAL023C	PMT2
TYR/FKH2	ENSG00000111206	TYR	YNL068C	FKH2
POLD3/ALD2	ENSG00000111275	POLD3	YMR170C	ALD2
ACTN2/TFB4	ENSG00000111358	ACTN2	YPR056W	TFB4
CAPZB/SSO2	ENSG00000111450	CAPZB	YMR183C	SSO2
PHF17/RET3	ENSG00000111481	PHF17	YPL010W	RET3
UBE2A/MET18	ENSG00000111530	UBE2A	YIL128W	MET18
FGFR1/RHO2	ENSG00000111540	FGFR1	YNL090W	RHO2
FKBP6/NUP84	ENSG00000111581	FKBP6	YDL116W	NUP84
GTF2I/CDC36	ENSG00000111596	GTF2I	YDL165W	CDC36
SMC1B/TOF1	ENSG00000111602	SMC1B	YNL273W	TOF1
FBLN1/TDH3	ENSG00000111640	FBLN1	YGR192C	TDH3
ITGA8/NOP2	ENSG00000111641	ITGA8	YNL061W	NOP2
CST7/SNF2	ENSG00000111642	CST7	YOR290C	SNF2
MAP2/YNG1	ENSG00000111653	MAP2	YOR064C	YNG1
PIAS2/UBP10	ENSG00000111667	PIAS2	YNL186W	UBP10
AMPH/ERR3	ENSG00000111674	AMPH	YMR323W	ERR3
ARAF/YGR153W	ENSG00000111679	ARAF	YGR153W	YGR153W
MCCC1/SPR1	ENSG00000111701	MCCC1	YOR190W	SPR1
FAP/SIP2	ENSG00000111725	FAP	YGL208W	SIP2
NEBL/YHR003C	ENSG00000111726	NEBL	YHR003C	YHR003C
UBE2K/CDA1	ENSG00000111752	UBE2K	YLR307W	CDA1
PIK3C3/WHI4	ENSG00000111786	PIK3C3	YDL224C	WHI4
N4BP2/KTR2	ENSG00000111802	N4BP2	YKR061W	KTR2
SYNJ2/GIR2	ENSG00000111832	SYNJ2	YDR152W	GIR2
ADCY2/ASF1	ENSG00000111875	ADCY2	YJL115W	ASF1
PPP2R5C/CEG1	ENSG00000111880	PPP2R5C	YGL130W	CEG1
RBFOX1/YER121W	ENSG00000111907	RBFOX1	YER121W	YER121W
GNB1/YJL028W	ENSG00000112033	GNB1	YJL028W	YJL028W
HOXA9/STE3	ENSG00000112038	HOXA9	YKL178C	STE3
EDN1/HOG1	ENSG00000112062	EDN1	YLR113W	HOG1
MLLT10/MEP3	ENSG00000112077	MLLT10	YPR138C	MEP3
ADCYAP1R1/NGR1	ENSG00000112081	ADCYAP1R1	YBR212W	NGR1
NRD1/MCM5	ENSG00000112118	NRD1	YLR274W	MCM5
VDAC3/FAR10	ENSG00000112130	VDAC3	YLR238W	FAR10
PCM1/PTK1	ENSG00000112144	PCM1	YKL198C	PTK1
CBFA2T2/HRT3	ENSG00000112146	CBFA2T2	YLR097C	HRT3
DBC1/MDN1	ENSG00000112159	DBC1	YLR106C	MDN1
ITCH/HUR1	ENSG00000112164	ITCH	YGL168W	HUR1
TP73/RPS15	ENSG00000112175	TP73	YOL040C	RPS15
TOLLIP/RPN10	ENSG00000112186	TOLLIP	YHR200W	RPN10
UBE2D4/SSN8	ENSG00000112237	UBE2D4	YNL025C	SSN8
RUNX1T1/XPT1	ENSG00000112242	RUNX1T1	YJR133W	XPT1
THOC1/YHI9	ENSG00000112245	THOC1	YHR029C	YHI9
OSBPL6/SLH1	ENSG00000112249	OSBPL6	YGR271W	SLH1
SLC1A3/YJL132W	ENSG00000112293	SLC1A3	YJL132W	YJL132W
XRCC5/UGA2	ENSG00000112294	XRCC5	YBR006W	UGA2
LXN/MVP1	ENSG00000112335	LXN	YMR004W	MVP1
SP140/SKI7	ENSG00000112339	SP140	YOR076C	SKI7
MKNK1/SPE2	ENSG00000112343	MKNK1	YOL052C	SPE2
TNS1/PEX7	ENSG00000112357	TNS1	YDR142C	PEX7
REXO1/PZF1	ENSG00000112365	REXO1	YPR186C	PZF1
SAR1A/YKE4	ENSG00000112473	SAR1A	YIL023C	YKE4
CDC14A/PHO84	ENSG00000112499	CDC14A	YML123C	PHO84
RAPGEF3/GON7	ENSG00000112531	RAPGEF3	YJL184W	GON7
CEACAM1/ENP1	ENSG00000112578	CEACAM1	YBR247C	ENP1
SENP1/SPT15	ENSG00000112592	SENP1	YER148W	SPT15
DUSP13/RML2	ENSG00000112651	DUSP13	YEL050C	RML2
CIC/SEC5	ENSG00000112685	CIC	YDR166C	SEC5
LIPE/ULP2	ENSG00000112701	LIPE	YIL031W	ULP2
FDFT1/YHR213W-B	ENSG00000112715	FDFT1	YHR213W-B	YHR213W-B
PAFAH1B3/PRP45	ENSG00000112739	PAFAH1B3	YAL032C	PRP45
OPHN1/FUN26	ENSG00000112759	OPHN1	YAL022C	FUN26
KIF22/GTO3	ENSG00000112782	KIF22	YMR251W	GTO3
SCGN/YMR124W	ENSG00000112851	SCGN	YMR124W	YMR124W
PGM1/PAP2	ENSG00000112941	PGM1	YOL115W	PAP2
DDX1/ERG13	ENSG00000112972	DDX1	YML126C	ERG13
DNM2/RSC4	ENSG00000112983	DNM2	YKR008W	RSC4
EPB41L2/LYS1	ENSG00000112992	EPB41L2	YIR034C	LYS1
RIMS1/SSZ1	ENSG00000113013	RIMS1	YHR064C	SSZ1
STX7/AEP3	ENSG00000113048	STX7	YPL005W	AEP3
RABL2B/GAS3	ENSG00000113100	RABL2B	YMR215W	GAS3
KEAP1/HMG1	ENSG00000113161	KEAP1	YML075C	HMG1
PTPRH/YSC84	ENSG00000113263	PTPRH	YHR016C	YSC84
EPHA6/APE3	ENSG00000113269	EPHA6	YBR286W	APE3
SCTR/THG1	ENSG00000113272	SCTR	YGR024C	THG1
RFX3/ENT5	ENSG00000113282	RFX3	YDR153C	ENT5
RIF1/CCR4	ENSG00000113300	RIF1	YAL021C	CCR4
RAB21/SAN1	ENSG00000113312	RAB21	YDR143C	SAN1
SLC4A4/MSH3	ENSG00000113318	SLC4A4	YCR092C	MSH3
SMARCA2/BUD5	ENSG00000113319	SMARCA2	YCR038C	BUD5
RDH8/RNT1	ENSG00000113360	RDH8	YMR239C	RNT1
SESN1/BUD6	ENSG00000113368	SESN1	YLR319C	BUD6
MID2/SUB1	ENSG00000113387	MID2	YMR039C	SUB1
COL5A3/MST1	ENSG00000113407	COL5A3	YKL194C	MST1
SRCAP/RAD17	ENSG00000113456	SRCAP	YOR368W	RAD17
KIAA0020/SOL2	ENSG00000113552	KIAA0020	YCR073W-A	SOL2
CPB2/SKP1	ENSG00000113558	CPB2	YDR328C	SKP1
CHRNA3/PPH22	ENSG00000113575	CHRNA3	YDL188C	PPH22
KCNN2/CKB1	ENSG00000113578	KCNN2	YGL019W	CKB1
CNOT4/FLO9	ENSG00000113580	CNOT4	YAL063C	FLO9
PSEN1/ARL3	ENSG00000113595	PSEN1	YPL051W	ARL3
CPOX/SFB2	ENSG00000113615	CPOX	YNL049C	SFB2
MOK/MRPL1	ENSG00000113645	MOK	YDR116C	MRPL1
HSP90AA1/PRP40	ENSG00000113649	HSP90AA1	YKL012W	PRP40
RBL1/HSP10	ENSG00000113657	RBL1	YOR020C	HSP10
DLGAP4/RNH70	ENSG00000113712	DLGAP4	YGR276C	RNH70
CFHR2/CEM1	ENSG00000113719	CFHR2	YER061C	CEM1
NDC80/PKC1	ENSG00000113721	NDC80	YBL105C	PKC1
AP4E1/ARP8	ENSG00000113812	AP4E1	YOR141C	ARP8
RSBN1/SWI5	ENSG00000113916	RSBN1	YDR146C	SWI5
MAGI3/OGG1	ENSG00000114026	MAGI3	YML060W	OGG1
CXCL2/UFD4	ENSG00000114062	CXCL2	YKL010C	UFD4
AFP/VID28	ENSG00000114098	AFP	YIL017C	VID28
COL4A4/AAD14	ENSG00000114115	COL4A4	YNL331C	AAD14
OSTM1/YIA6	ENSG00000114120	OSTM1	YIL006W	YIA6
CDH7/APC11	ENSG00000114125	CDH7	YDL008W	APC11
PCNP/BDF1	ENSG00000114166	PCNP	YLR399C	BDF1
ARG2/ARC19	ENSG00000114209	ARG2	YKL013C	ARC19
MEF2C/PFK27	ENSG00000114268	MEF2C	YOL136C	PFK27
PTPRC/BCY1	ENSG00000114302	PTPRC	YIL033C	BCY1
CACNA1S/UBP12	ENSG00000114316	CACNA1S	YJL197W	UBP12
PKP1/UBP3	ENSG00000114374	PKP1	YER151C	UBP3
UBA5/RPL24A	ENSG00000114391	UBA5	YGL031C	RPL24A
STK17B/GPB2	ENSG00000114423	STK17B	YAL056W	GPB2
CDC14B/GLC3	ENSG00000114480	CDC14B	YEL011W	GLC3
ZNF510/URA3	ENSG00000114491	ZNF510	YEL021W	URA3
LRP2/NRD1	ENSG00000114503	LRP2	YNL251C	NRD1
ZNF506/VMA1	ENSG00000114573	ZNF506	YDL185W	VMA1
DUSP12/HFI1	ENSG00000114745	DUSP12	YPL254W	HFI1
ENSG00000081770/SUI1	ENSG00000114784	ENSG00000081770	YNL244C	SUI1
CADPS2/CPS1	ENSG00000114786	CADPS2	YJL172W	CPS1
HSPB11/CPR5	ENSG00000114857	HSPB11	YDR304C	CPR5
IL12RB2/TIF4631	ENSG00000114867	IL12RB2	YGR162W	TIF4631
SMARCD3/ATM1	ENSG00000115073	SMARCD3	YMR301C	ATM1
FYB/VMR1	ENSG00000115091	FYB	YHL035C	VMR1
MPP4/ARG8	ENSG00000115107	MPP4	YOL140W	ARG8
STRADB/ZTA1	ENSG00000115129	STRADB	YBR046C	ZTA1
BZW1/POL1	ENSG00000115145	BZW1	YNL102W	POL1
PGR/CSE4	ENSG00000115163	PGR	YKL049C	CSE4
ME2/YML079W	ENSG00000115207	ME2	YML079W	YML079W
C5orf22/GCN3	ENSG00000115211	C5orf22	YKR026C	GCN3
CCNT2/RPN11	ENSG00000115233	CCNT2	YFR004W	RPN11
EPB41L3/CYR1	ENSG00000115241	EPB41L3	YJL005W	CYR1
COBLL1/YIM1	ENSG00000115252	COBLL1	YMR152W	YIM1
DLG3/PRB1	ENSG00000115257	DLG3	YEL060C	PRB1
TRAF5/PEF1	ENSG00000115271	TRAF5	YGR058W	PEF1
MRPL22/CWH41	ENSG00000115275	MRPL22	YGL027C	CWH41
GEMIN5/DNF3	ENSG00000115306	GEMIN5	YMR162C	DNF3
OPRK1/CUE4	ENSG00000115307	OPRK1	YML101C	CUE4
NFE2L1/SLX1	ENSG00000115392	NFE2L1	YBR228W	SLX1
GSK3B/BSC2	ENSG00000115414	GSK3B	YDR275W	BSC2
ITGB5/BLI1	ENSG00000115415	ITGB5	YKL061W	BLI1
ERC1/GMH1	ENSG00000115446	ERC1	YKR030W	GMH1
XPO1/CCT4	ENSG00000115484	XPO1	YDL143W	CCT4
PALB2/PLP1	ENSG00000115514	PALB2	YDR183W	PLP1
DOPEY1/HSH155	ENSG00000115524	DOPEY1	YMR288W	HSH155
BCKDHB/VPS24	ENSG00000115561	BCKDHB	YKL041W	VPS24
KAT6A/YDR541C	ENSG00000115590	KAT6A	YDR541C	YDR541C
ULK2/SPO12	ENSG00000115648	ULK2	YHR152W	SPO12
GRHL2/CSR2	ENSG00000115652	GRHL2	YPR030W	CSR2
TNPO1/SDS22	ENSG00000115685	TNPO1	YKL193C	SDS22
P2RX5/CNB1	ENSG00000115756	P2RX5	YKL190W	CNB1
ITGAE/SPE1	ENSG00000115758	ITGAE	YKL184W	SPE1
DIS3/RPL23A	ENSG00000115762	DIS3	YBL087C	RPL23A
PIBF1/GRH1	ENSG00000115806	PIBF1	YDR517W	GRH1
ENSG00000083622/CAC2	ENSG00000115808	ENSG00000083622	YML102W	CAC2
NUFIP1/AAC1	ENSG00000115840	NUFIP1	YMR056C	AAC1
RRAGB/YMR114C	ENSG00000115850	RRAGB	YMR114C	YMR114C
CYLD/DPS1	ENSG00000115866	CYLD	YLL018C	DPS1
SLC27A5/NOP6	ENSG00000115875	SLC27A5	YDL213C	NOP6
ZNF324/LTE1	ENSG00000115904	ZNF324	YAL024C	LTE1
ZNF446/BNA5	ENSG00000115919	ZNF446	YLR231C	BNA5
ZNF8/VRP1	ENSG00000115935	ZNF8	YLR337C	VRP1
RPS5/KRR1	ENSG00000115946	RPS5	YCL059C	KRR1
FAT1/MRPS18	ENSG00000115963	FAT1	YNL306W	MRPS18
YTHDC1/SRB5	ENSG00000115966	YTHDC1	YGR104C	SRB5
CHMP2B/RVB2	ENSG00000115993	CHMP2B	YPL235W	RVB2
PPIE/FKS1	ENSG00000116001	PPIE	YLR342W	FKS1
ZMPSTE24/SMT3	ENSG00000116030	ZMPSTE24	YDR510W	SMT3
NOA1/YLR297W	ENSG00000116044	NOA1	YLR297W	YLR297W
REST/IRC24	ENSG00000116096	REST	YIR036C	IRC24
SSH1/RPL4B	ENSG00000116106	SSH1	YDR012W	RPL4B
GSTP1/PHD1	ENSG00000116127	GSTP1	YKL043W	PHD1
APLP2/YHR177W	ENSG00000116128	APLP2	YHR177W	YHR177W
SLCO1A2/ALO1	ENSG00000116133	SLCO1A2	YML086C	ALO1
WBP11/RFA3	ENSG00000116147	WBP11	YJL173C	RFA3
EIF3I/GPX1	ENSG00000116157	EIF3I	YKL026C	GPX1
TXLNA/STE14	ENSG00000116237	TXLNA	YDR410C	STE14
APOB/RPL22A	ENSG00000116251	APOB	YLR061W	RPL22A
NCOA1/VPS45	ENSG00000116266	NCOA1	YGL095C	VPS45
KIF3C/GBP2	ENSG00000116350	KIF3C	YCL011C	GBP2
RAB10/ETR1	ENSG00000116353	RAB10	YBR026C	ETR1
GCKR/RSA4	ENSG00000116455	GCKR	YCR072C	RSA4
HADHA/ATP4	ENSG00000116459	HADHA	YPL078C	ATP4
MAPRE3/YPT31	ENSG00000116473	MAPRE3	YER031C	YPT31
CAD/BYE1	ENSG00000116539	CAD	YKL005C	BYE1
CD59/MCM1	ENSG00000116604	CD59	YMR043W	MCM1
CD82/SPE3	ENSG00000116649	CD82	YPR069C	SPE3
ATRX/STB6	ENSG00000116661	ATRX	YKL072W	STB6
TAF9/REV7	ENSG00000116670	TAF9	YIL139C	REV7
FCN1/YLH47	ENSG00000116679	FCN1	YPR125W	YLH47
MECOM/FZO1	ENSG00000116688	MECOM	YBR179C	FZO1
SCAMP1/EBS1	ENSG00000116698	SCAMP1	YDR206W	EBS1
PREP/GCD14	ENSG00000116731	PREP	YJL125C	GCD14
HACE1/YER077C	ENSG00000116750	HACE1	YER077C	YER077C
SEH1L/HSH49	ENSG00000116754	SEH1L	YOR319W	HSH49
WDR47/RPS12	ENSG00000116918	WDR47	YOR369C	RPS12
OVGP1/YBP1	ENSG00000116954	OVGP1	YBR216C	YBP1
MAP3K4/POS5	ENSG00000116962	MAP3K4	YPL188W	POS5
PILRA/RPS10A	ENSG00000116983	PILRA	YOR293W	RPS10A
IGSF9/MHT1	ENSG00000116984	IGSF9	YLL062C	MHT1
ABCB1/SLM2	ENSG00000117020	ABCB1	YNL047C	SLM2
AKR1B1/RIB5	ENSG00000117091	AKR1B1	YBR256C	RIB5
CPNE3/SDH2	ENSG00000117118	CPNE3	YLL041C	SDH2
RRN3/SSF1	ENSG00000117133	RRN3	YHR066W	SSF1
CTTN/MRPS28	ENSG00000117155	CTTN	YDR337W	MRPS28
MTIF2/BCD1	ENSG00000117174	MTIF2	YHR040W	BCD1
TTC39A/SWD1	ENSG00000117222	TTC39A	YAR003W	SWD1
EPS15/HUA2	ENSG00000117266	EPS15	YOR284W	HUA2
ORC1/ROD1	ENSG00000117289	ORC1	YOR018W	ROD1
MGST2/GAL10	ENSG00000117308	MGST2	YBR019C	GAL10
CHERP/GAL2	ENSG00000117394	CHERP	YLR081W	GAL2
ATG16L1/EBP2	ENSG00000117395	ATG16L1	YKL172W	EBP2
USP40/CDC20	ENSG00000117399	USP40	YGL116W	CDC20
RAD54L/KAP122	ENSG00000117408	RAD54L	YGL016W	KAP122
MAST2/VMA16	ENSG00000117410	MAST2	YHR026W	VMA16
DNAJA1/YPR1	ENSG00000117448	DNAJA1	YDR368W	YPR1
B4GALT1/AHP1	ENSG00000117450	B4GALT1	YLR109W	AHP1
CHMP5/YBR141C	ENSG00000117461	CHMP5	YBR141C	YBR141C
NFX1/HAP3	ENSG00000117505	NFX1	YBL021C	HAP3
DIMT1/HEF3	ENSG00000117528	DIMT1	YNL014W	HEF3
IPO11/NYV1	ENSG00000117533	IPO11	YLR093C	NYV1
EIF2AK1/DPH5	ENSG00000117543	EIF2AK1	YLR172C	DPH5
EPDR1/WWM1	ENSG00000117560	EPDR1	YFL010C	WWM1
SEPHS1/ARG4	ENSG00000117586	SEPHS1	YHR018C	ARG4
MRPL28/PRX1	ENSG00000117592	MRPL28	YBL064C	PRX1
CEACAM6/YIR035C	ENSG00000117594	CEACAM6	YIR035C	YIR035C
RBM22/UTP25	ENSG00000117597	RBM22	YIL091C	UTP25
TMED2/RPC53	ENSG00000117614	TMED2	YDL150W	RPC53
ERO1LB/BDP1	ENSG00000117625	ERO1LB	YNL039W	BDP1
ZFAND6/YAP3	ENSG00000117632	ZFAND6	YHL009C	YAP3
TXLNG/MEK1	ENSG00000117676	TXLNG	YOR351C	MEK1
PPEF1/RER2	ENSG00000117682	PPEF1	YBR002C	RER2
LAT2/YJR098C	ENSG00000117707	LAT2	YJR098C	YJR098C
HUWE1/SWI1	ENSG00000117713	HUWE1	YPL016W	SWI1
ZW10/RFA2	ENSG00000117748	ZW10	YNL312W	RFA2
ALG9/SNC1	ENSG00000117758	ALG9	YAL030W	SNC1
MYBPC2/OSH2	ENSG00000117859	MYBPC2	YDL019C	OSH2
NOX4/YCL068C	ENSG00000117971	NOX4	YCL068C	YCL068C
ACOX3/PEP4	ENSG00000117984	ACOX3	YPL154C	PEP4
MTMR2/IRR1	ENSG00000118007	MTMR2	YIL026C	IRR1
PPP1R15A/YPL236C	ENSG00000118046	PPP1R15A	YPL236C	YPL236C
HSD17B14/SET1	ENSG00000118058	HSD17B14	YHR119W	SET1
TRIP6/NTH2	ENSG00000118094	TRIP6	YBR001C	NTH2
ACHE/MIG3	ENSG00000118263	ACHE	YER028C	MIG3
FTL/MOT3	ENSG00000118495	FTL	YMR070W	MOT3
SRRT/POC4	ENSG00000118503	SRRT	YPL144W	POC4
BAX/YJR154W	ENSG00000118507	BAX	YJR154W	YJR154W
NLK/YPL067C	ENSG00000118508	NLK	YPL067C	YPL067C
PIGS/BUD16	ENSG00000118513	PIGS	YEL029C	BUD16
ATXN7L3/DUN1	ENSG00000118515	ATXN7L3	YDL101C	DUN1
PGS1/CAR1	ENSG00000118520	PGS1	YPL111W	CAR1
PSMC5/YLR352W	ENSG00000118564	PSMC5	YLR352W	YLR352W
UIMC1/SWP1	ENSG00000118705	UIMC1	YMR149W	SWP1
CETP/CUP9	ENSG00000118707	CETP	YPL177C	CUP9
MMP2/YGL036W	ENSG00000118873	MMP2	YGL036W	YGL036W
GNAO1/YUH1	ENSG00000118939	GNAO1	YJR099W	YUH1
OGFOD1/PCL9	ENSG00000118971	OGFOD1	YDL179W	PCL9
SH3BP2/RAD6	ENSG00000119048	SH3BP2	YGL058W	RAD6
ADD1/YPR015C	ENSG00000119138	ADD1	YPR015C	YPR015C
C14orf166/UTP10	ENSG00000119285	C14orf166	YJL109C	UTP10
NID2/RAD23	ENSG00000119318	NID2	YEL037C	RAD23
GMCL1/RTG1	ENSG00000119335	GMCL1	YOL067C	RTG1
SF3B2/RRD2	ENSG00000119383	SF3B2	YPL152W	RRD2
KLHL42/GLE1	ENSG00000119392	KLHL42	YDL207W	GLE1
GNAS/MTG2	ENSG00000119396	GNAS	YHR168W	MTG2
DNM1L/BRR1	ENSG00000119397	DNM1L	YPR057W	BRR1
PTHLH/RRT13	ENSG00000119402	PTHLH	YER066W	RRT13
PHACTR3/KIC1	ENSG00000119408	PHACTR3	YHR102W	KIC1
ERGIC2/SIT4	ENSG00000119414	ERGIC2	YDL047W	SIT4
TFAP2C/MIC14	ENSG00000119421	TFAP2C	YDR031W	MIC14
AURKA/SUC2	ENSG00000119535	AURKA	YIL162W	SUC2
PIR/VPS4	ENSG00000119541	PIR	YPR173C	VPS4
RFX2/MLH3	ENSG00000119684	RFX2	YPL164C	MLH3
SULT2B1/PXA1	ENSG00000119688	SULT2B1	YPL147W	PXA1
CNOT3/CBC2	ENSG00000119707	CNOT3	YPL178W	CBC2
GP6/ALD4	ENSG00000119711	GP6	YOR374W	ALD4
PTPN4/GCD7	ENSG00000119718	PTPN4	YLR291C	GCD7
DDX18/COQ6	ENSG00000119723	DDX18	YGR255C	COQ6
KHSRP/TOM40	ENSG00000119725	KHSRP	YMR203W	TOM40
GNA11/CCT8	ENSG00000119760	GNA11	YJL008C	CCT8
EDEM2/FPR2	ENSG00000119782	EDEM2	YDR519W	FPR2
DNMT3B/AXL1	ENSG00000119912	DNMT3B	YPR122W	AXL1
REM1/SWT1	ENSG00000119917	REM1	YOR166C	SWT1
TPX2/TSR3	ENSG00000119929	TPX2	YOR006C	TSR3
PDRG1/GIP2	ENSG00000119938	PDRG1	YER054C	GIP2
EPB41L1/XKS1	ENSG00000119950	EPB41L1	YGR194C	XKS1
DOCK9/MAK11	ENSG00000120008	DOCK9	YKL021C	MAK11
DOCK3/AAT2	ENSG00000120053	DOCK3	YLR027C	AAT2
COQ9/MET17	ENSG00000120054	COQ9	YLR303W	MET17
CRLS1/PIS1	ENSG00000120088	CRLS1	YPR113W	PIS1
PPP1R13B/PPS1	ENSG00000120129	PPP1R13B	YBR276C	PPS1
SIGLEC1/RCL1	ENSG00000120158	SIGLEC1	YOL010W	RCL1
FKBP1A/MOB1	ENSG00000120162	FKBP1A	YIL106W	MOB1
NSFL1C/MRP2	ENSG00000120333	NSFL1C	YPR166C	MRP2
MAVS/CCT2	ENSG00000120438	MAVS	YIL142W	CCT2
F11/UTP5	ENSG00000120457	F11	YDR398W	UTP5
XRN2/DCR2	ENSG00000120659	XRN2	YLR361C	DCR2
DYNLL1/SSE2	ENSG00000120694	DYNLL1	YBR169C	SSE2
TESC/ALG5	ENSG00000120697	TESC	YPL227C	ALG5
SNX5/RRP43	ENSG00000120699	SNX5	YCR035C	RRP43
RPL6/SUP45	ENSG00000120705	RPL6	YBR143C	SUP45
MAPKAPK5/MET31	ENSG00000120738	MAPKAPK5	YPL038W	MET31
P2RX7/MLS1	ENSG00000120756	P2RX7	YNL117W	MLS1
ESF1/UTP20	ENSG00000120800	ESF1	YBL004W	UTP20
RBBP9/SUE1	ENSG00000120802	RBBP9	YPR151C	SUE1
ANAPC5/CIN4	ENSG00000120805	ANAPC5	YMR138W	CIN4
SLC23A2/HTB2	ENSG00000120837	SLC23A2	YBL002W	HTB2
TMEM230/RAD28	ENSG00000120868	TMEM230	YDR030C	RAD28
DZANK1/FIP1	ENSG00000120885	DZANK1	YJR093C	FIP1
KDM2B/PRR2	ENSG00000120899	KDM2B	YDL214C	PRR2
TASP1/YAR064W	ENSG00000120907	TASP1	YAR064W	YAR064W
GCN1L1/PPH3	ENSG00000120910	GCN1L1	YDR075W	PPH3
RPLP0/YLR118C	ENSG00000120992	RPLP0	YLR118C	YLR118C
PXN/RRI1	ENSG00000121022	PXN	YDL216C	RRI1
RPH3A/YGR017W	ENSG00000121067	RPH3A	YGR017W	YGR017W
TRMT6/HUT1	ENSG00000121073	TRMT6	YPL244C	HUT1
CHGB/RSB1	ENSG00000121361	CHGB	YOR049C	RSB1
PEBP1/PHR1	ENSG00000121671	PEBP1	YOR386W	PHR1
TBX5/CTA1	ENSG00000121691	TBX5	YDR256C	CTA1
BRAP/CST9	ENSG00000121741	BRAP	YLR394W	CST9
ERP29/BUB2	ENSG00000121749	ERP29	YMR055C	BUB2
NOS1/IDS2	ENSG00000121753	NOS1	YJL146W	IDS2
FUS/TUL1	ENSG00000121848	FUS	YKL034W	TUL1
IGBP1/RPS18A	ENSG00000121905	IGBP1	YDR450W	RPS18A
FXYD3/YER140W	ENSG00000121931	FXYD3	YER140W	YER140W
GANAB/TPI1	ENSG00000121957	GANAB	YDR050C	TPI1
GMIP/YCR061W	ENSG00000121966	GMIP	YCR061W	YCR061W
RBM41/NCE102	ENSG00000122025	RBM41	YPR149W	NCE102
BIRC5/INP52	ENSG00000122126	BIRC5	YNL106C	INP52
LAG3/MRP4	ENSG00000122140	LAG3	YHL004W	MRP4
MLF2/COG5	ENSG00000122176	MLF2	YNL051W	COG5
OTUB2/COP1	ENSG00000122218	OTUB2	YDL145C	COP1
DDX24/MPE1	ENSG00000122257	DDX24	YKL059C	MPE1
ZBTB25/MDM31	ENSG00000122299	ZBTB25	YHR194W	MDM31
ARHGAP4/CDC3	ENSG00000122545	ARHGAP4	YLR314C	CDC3
ANKRD24/YMR111C	ENSG00000122705	ANKRD24	YMR111C	YMR111C
RCOR1/WTM1	ENSG00000122741	RCOR1	YOR230W	WTM1
LTBP4/YMR317W	ENSG00000122778	LTBP4	YMR317W	YMR317W
BLVRB/RSC2	ENSG00000122779	BLVRB	YLR357W	RSC2
SLC9A1/MF(ALPHA)1	ENSG00000122952	SLC9A1	YPL187W	MF(ALPHA)1
SPTLC1/MRD1	ENSG00000122965	SPTLC1	YPR112C	MRD1
PAPOLA/BBP1	ENSG00000122966	PAPOLA	YPL255W	BBP1
CCNK/DRS1	ENSG00000123064	CCNK	YLL008W	DRS1
PCBP4/DMA2	ENSG00000123091	PCBP4	YNL116W	DMA2
RGS1/YEL076C-A	ENSG00000123131	RGS1	YEL076C-A	YEL076C-A
MRPS33/PET191	ENSG00000123146	MRPS33	YJR034W	PET191
NDUFB2/PRP4	ENSG00000123154	NDUFB2	YPR178W	PRP4
ENSG00000090269/FMP45	ENSG00000123179	ENSG00000090269	YDL222C	FMP45
NUDC/CCC2	ENSG00000123191	NUDC	YDR270W	CCC2
MAEA/TMA17	ENSG00000123240	MAEA	YDL110C	TMA17
ICAM1/BUD14	ENSG00000123329	ICAM1	YAR014C	BUD14
STRN4/GIM5	ENSG00000123349	STRN4	YML094W	GIM5
IRAK3/CDC5	ENSG00000123374	IRAK3	YMR001C	CDC5
LYZ/PRC1	ENSG00000123384	LYZ	YMR297W	PRC1
SI/MSN2	ENSG00000123411	SI	YMR037C	MSN2
MUL1/PPM2	ENSG00000123444	MUL1	YOL141W	PPM2
PDCD7/ATP11	ENSG00000123472	PDCD7	YNL315C	ATP11
SPG21/FRE1	ENSG00000123473	SPG21	YLR214W	FRE1
DNAJB11/AEP2	ENSG00000123562	DNAJB11	YMR282C	AEP2
THPO/YPT7	ENSG00000123595	THPO	YML001W	YPT7
CHRD/AVT4	ENSG00000123643	CHRD	YNL101W	AVT4
FLT3LG/PFK26	ENSG00000123836	FLT3LG	YIL107C	PFK26
RAB11FIP3/TYE7	ENSG00000123933	RAB11FIP3	YOR344C	TYE7
GNPTG/LAP4	ENSG00000123992	GNPTG	YKL103C	LAP4
ZNF268/SPR6	ENSG00000123999	ZNF268	YER115C	SPR6
GOLGA3/DIP5	ENSG00000124067	GOLGA3	YPL265W	DIP5
PABPC4/YKL091C	ENSG00000124120	PABPC4	YKL091C	YKL091C
CD209/GPI16	ENSG00000124155	CD209	YHR188C	GPI16
MCOLN1/RVS167	ENSG00000124181	MCOLN1	YDR388W	RVS167
EFNB1/NAB3	ENSG00000124193	EFNB1	YPL190C	NAB3
AARS/CSE1	ENSG00000124207	AARS	YGL238W	CSE1
GLG1/TEM1	ENSG00000124209	GLG1	YML064C	TEM1
KIF4A/MDM34	ENSG00000124214	KIF4A	YGL219C	MDM34
PLEKHG2/UBA4	ENSG00000124217	PLEKHG2	YHR111W	UBA4
PITPNM2/SSO1	ENSG00000124222	PITPNM2	YPL232W	SSO1
EXOC1/DBP10	ENSG00000124228	EXOC1	YDL031W	DBP10
DTX2/YFR006W	ENSG00000124299	DTX2	YFR006W	YFR006W
NLRC4/SNC2	ENSG00000124333	NLRC4	YOR327C	SNC2
NRCAM/RFU1	ENSG00000124356	NRCAM	YLR073C	RFU1
LAMB1/TOS1	ENSG00000124357	LAMB1	YBR162C	TOS1
SLC26A3/DOA4	ENSG00000124422	SLC26A3	YDR069C	DOA4
DLD/UBP8	ENSG00000124486	DLD	YMR223W	UBP8
WDR7/SAM37	ENSG00000124491	WDR7	YMR060C	SAM37
TXNL1/YHC1	ENSG00000124562	TXNL1	YLR298C	YHC1
IL5RA/EMI1	ENSG00000124570	IL5RA	YDR512C	EMI1
ITGA6/YOR1	ENSG00000124574	ITGA6	YGR281W	YOR1
RAPGEF4/YNL040W	ENSG00000124608	RAPGEF4	YNL040W	YNL040W
ENSG00000091436/OST6	ENSG00000124641	ENSG00000091436	YML019W	OST6
FH/KEL3	ENSG00000124702	FH	YPL263C	KEL3
SEL1L3/CRG1	ENSG00000124713	SEL1L3	YHR209W	CRG1
TF/ROX1	ENSG00000124766	TF	YPR065W	ROX1
MYO15A/RIO2	ENSG00000124784	MYO15A	YNL207W	RIO2
APOH/NUP1	ENSG00000124789	APOH	YOR098C	NUP1
NLRP1/PSF3	ENSG00000124802	NLRP1	YOL146W	PSF3
ACKR6/MSA1	ENSG00000124813	ACKR6	YOR066W	MSA1
SPAG7/CDC39	ENSG00000125107	SPAG7	YCR093W	CDC39
ORC6/TMN2	ENSG00000125304	ORC6	YDR107C	TMN2
ZC3HC1/UPF3	ENSG00000125351	ZC3HC1	YGR072W	UPF3
ESR1/GGA2	ENSG00000125447	ESR1	YHR108W	GGA2
RGS17/ADY2	ENSG00000125450	RGS17	YCR010C	ADY2
ANGPT2/REB1	ENSG00000125482	ANGPT2	YBR049C	REB1
CD200/ESC2	ENSG00000125618	CD200	YDR363W	ESC2
CMA1/RPA135	ENSG00000125630	CMA1	YPR010C	RPA135
PSME1/YKL047W	ENSG00000125651	PSME1	YKL047W	YKL047W
JPH4/THO2	ENSG00000125676	JPH4	YNL139C	THO2
MYH7/IST1	ENSG00000125726	MYH7	YNL265C	IST1
CEBPE/RGD1	ENSG00000125733	CEBPE	YBR260C	RGD1
SLC7A8/PMT4	ENSG00000125734	SLC7A8	YJR143C	PMT4
OSGEP/SMD2	ENSG00000125743	OSGEP	YLR275W	SMD2
RNF31/RTN2	ENSG00000125744	RNF31	YDL204W	RTN2
SCFD1/SQT1	ENSG00000125746	SCFD1	YIR012W	SQT1
G2E3/RPL18A	ENSG00000125753	G2E3	YOL120C	RPL18A
HECTD1/GPD1	ENSG00000125775	HECTD1	YDL022W	GPD1
HNRNPC/PDC2	ENSG00000125817	HNRNPC	YDR081C	PDC2
RPGRIP1/YCR076C	ENSG00000125818	RPGRIP1	YCR076C	YCR076C
SUPT16H/SMB1	ENSG00000125835	SUPT16H	YER029C	SMB1
TOX4/SUR7	ENSG00000125841	TOX4	YML052W	SUR7
GEMIN2/YNL190W	ENSG00000125844	GEMIN2	YNL190W	YNL190W
TGM1/YSP3	ENSG00000125851	TGM1	YOR003W	YSP3
TINF2/PEX15	ENSG00000125863	TINF2	YOL044W	PEX15
DAZL/COF1	ENSG00000125868	DAZL	YLL050C	COF1
SEMA6A/MUD1	ENSG00000125870	SEMA6A	YBR119W	MUD1
TRPM7/NAB6	ENSG00000125944	TRPM7	YML117W	NAB6
TYRO3/INO2	ENSG00000125952	TYRO3	YDR123C	INO2
WDR76/RAM1	ENSG00000125954	WDR76	YDL090C	RAM1
CAPN3/ERV41	ENSG00000125991	CAPN3	YML067C	ERV41
SNAP23/ATG11	ENSG00000126001	SNAP23	YPR049C	ATG11
PHGDH/PRE1	ENSG00000126067	PHGDH	YER012W	PRE1
COL9A3/HMG2	ENSG00000126217	COL9A3	YLR450W	HMG2
EZR/YJR084W	ENSG00000126226	EZR	YJR084W	YJR084W
MYL6/UBA2	ENSG00000126261	MYL6	YDR390C	UBA2
AGO1/DOT5	ENSG00000126432	AGO1	YIL010W	DOT5
TEKT2/HMT1	ENSG00000126457	TEKT2	YBR034C	HMT1
CLSPN/SDO1	ENSG00000126524	CLSPN	YLR022C	SDO1
UNC13D/VPS30	ENSG00000126581	UNC13D	YPL120W	VPS30
DPYSL2/ECM22	ENSG00000126746	DPYSL2	YLR228C	ECM22
TGFB2/BUD27	ENSG00000126756	TGFB2	YFL023W	BUD27
NUP50/TIM17	ENSG00000126768	NUP50	YJL143W	TIM17
CDC45/SSA3	ENSG00000126803	CDC45	YBL075C	SSA3
COMT/URB2	ENSG00000126838	COMT	YJR041C	URB2
LRRFIP2/GEM1	ENSG00000126858	LRRFIP2	YAL048C	GEM1
HDAC6/PBS2	ENSG00000126934	HDAC6	YJL128C	PBS2
KRT31/RPS16A	ENSG00000126945	KRT31	YMR143W	RPS16A
CDC6/SNT309	ENSG00000126970	CDC6	YPR101W	SNT309
UPRT/CNE1	ENSG00000127022	UPRT	YAL058W	CNE1
CDC23/JID1	ENSG00000127328	CDC23	YPR061C	JID1
CBX5/PNS1	ENSG00000127412	CBX5	YOR161C	PNS1
SUCO/ESS1	ENSG00000127445	SUCO	YJR017C	ESS1
MSH2/EMC1	ENSG00000127463	MSH2	YCL045C	EMC1
MAP3K1/DAL80	ENSG00000127481	MAP3K1	YKR034W	DAL80
DHPS/SIN3	ENSG00000127511	DHPS	YOL004W	SIN3
HOOK2/SLY41	ENSG00000127526	HOOK2	YOR307C	SLY41
ARCN1/NUP82	ENSG00000127527	ARCN1	YJL061W	NUP82
PSMD5/RIM101	ENSG00000127528	PSMD5	YHL027W	RIM101
PTGS1/ERV1	ENSG00000127554	PTGS1	YGR029W	ERV1
NUP188/SLK19	ENSG00000127603	NUP188	YOR195W	SLK19
CRAT/STH1	ENSG00000127616	CRAT	YIL126W	STH1
SH2D3C/GIS1	ENSG00000127663	SH2D3C	YDR096W	GIS1
NANS/TUB1	ENSG00000127824	NANS	YML085C	TUB1
DFNB31/DCI1	ENSG00000127884	DFNB31	YOR180C	DCI1
CWF19L1/EIS1	ENSG00000127946	CWF19L1	YMR031C	EIS1
SEMA4G/OCA1	ENSG00000127947	SEMA4G	YNL099C	OCA1
BTAF1/GPA2	ENSG00000127955	BTAF1	YER020W	GPA2
IKZF5/ADE1	ENSG00000128050	IKZF5	YAR015W	ADE1
BLNK/ADE4	ENSG00000128059	BLNK	YMR300C	ADE4
SORBS1/TUM1	ENSG00000128309	SORBS1	YOR251C	TUM1
BAMBI/REC107	ENSG00000128335	BAMBI	YJR021C	REC107
IL11/SME1	ENSG00000128534	IL11	YOR159C	SME1
MYO3A/JJJ3	ENSG00000128590	MYO3A	YJR097W	JJJ3
WAC/NMA1	ENSG00000128591	WAC	YLR328W	NMA1
CREM/YSP1	ENSG00000128595	CREM	YHR155W	YSP1
NUBP2/ANP1	ENSG00000128604	NUBP2	YEL036C	ANP1
HIVEP1/MRPS12	ENSG00000128626	HIVEP1	YNR036C	MRPS12
TREM2/YHR219W	ENSG00000128641	TREM2	YHR219W	YHR219W
CRISP3/BEM3	ENSG00000128656	CRISP3	YPL115C	BEM3
FKBP5/CYB5	ENSG00000128731	FKBP5	YNL111C	CYB5
SRPK1/ADD66	ENSG00000128789	SRPK1	YKL206C	ADD66
BRPF3/RNY1	ENSG00000128881	BRPF3	YPL123C	RNY1
MRPS18A/INO80	ENSG00000128908	MRPS18A	YGL150C	INO80
ENSG00000096087/DAL82	ENSG00000128944	ENSG00000096087	YNL314W	DAL82
EFHC1/DUT1	ENSG00000128951	EFHC1	YBR252W	DUT1
NCR2/LCP5	ENSG00000129071	NCR2	YER127W	LCP5
HSP90AB1/SEC26	ENSG00000129083	HSP90AB1	YDR238C	SEC26
MLN/PRE5	ENSG00000129084	MLN	YMR314W	PRE5
CDC5L/DCD1	ENSG00000129187	CDC5L	YHR144C	DCD1
ITPR3/DIA2	ENSG00000129221	ITPR3	YOR080W	DIA2
ZNF184/TRX3	ENSG00000129235	ZNF184	YCR083W	TRX3
DSP/MRM1	ENSG00000129282	DSP	YOR201C	MRM1
SIRT1/BUR2	ENSG00000129315	SIRT1	YLR226W	BUR2
HNRNPH3/APM2	ENSG00000129354	HNRNPH3	YHL019C	APM2
JAK2/SPC105	ENSG00000129422	JAK2	YGL093W	SPC105
IL12RB1/YNL122C	ENSG00000129451	IL12RB1	YNL122C	YNL122C
ABL1/GNP1	ENSG00000129473	ABL1	YDR508C	GNP1
ACOT7/SEC6	ENSG00000129484	ACOT7	YIL068C	SEC6
SH3GLB1/RPS26A	ENSG00000129518	SH3GLB1	YGL189C	RPS26A
CDC7/ENP2	ENSG00000129521	CDC7	YGR145W	ENP2
PCSK5/WSC3	ENSG00000129538	PCSK5	YOL105C	WSC3
SCD/RUB1	ENSG00000129559	SCD	YDR139C	RUB1
TMED1/OST2	ENSG00000129562	TMED1	YOR103C	OST2
ABLIM1/BRE2	ENSG00000129691	ABLIM1	YLR015W	BRE2
RAB18/RPS4B	ENSG00000129824	RAB18	YHR203C	RPS4B
NRP1/THI20	ENSG00000129946	NRP1	YOL055C	THI20
PRTFDC1/DPP1	ENSG00000129951	PRTFDC1	YDR284C	DPP1
TSPAN15/RMT2	ENSG00000130005	TSPAN15	YDR465C	RMT2
MAST3/HPA3	ENSG00000130066	MAST3	YEL066W	HPA3
MZF1/NOG2	ENSG00000130119	MZF1	YNR053C	NOG2
MYO9B/NTE1	ENSG00000130147	MYO9B	YML059C	NTE1
PSMD8/ORT1	ENSG00000130158	PSMD8	YOR130C	ORT1
SETD1A/ELF1	ENSG00000130165	SETD1A	YKL160W	ELF1
MAGEB2/GTB1	ENSG00000130175	MAGEB2	YDR221W	GTB1
EFNA2/CDC16	ENSG00000130177	EFNA2	YKL022C	CDC16
CIRBP/MNT4	ENSG00000130203	CIRBP	YNR059W	MNT4
ATP5D/STE13	ENSG00000130226	ATP5D	YOR219C	STE13
IGFALS/YMR185W	ENSG00000130227	IGFALS	YMR185W	YMR185W
HNRNPM/THO1	ENSG00000130254	HNRNPM	YER063W	THO1
MARCH2/YDR115W	ENSG00000130312	MARCH2	YDR115W	YDR115W
NDUFB7/SOL4	ENSG00000130313	NDUFB7	YGR248W	SOL4
TECR/LSM7	ENSG00000130332	TECR	YNL147W	LSM7
TIMM13/YGL185C	ENSG00000130414	TIMM13	YGL185C	YGL185C
CDC34/ARC40	ENSG00000130429	CDC34	YBR234C	ARC40
MTAP/YDL144C	ENSG00000130477	MTAP	YDL144C	YDL144C
POLR2E/LSM4	ENSG00000130520	POLR2E	YER112W	LSM4
POLRMT/RUP1	ENSG00000130560	POLRMT	YOR138C	RUP1
HCN2/YDL086W	ENSG00000130635	HCN2	YDL086W	YDL086W
GADD45B/CLB3	ENSG00000130638	GADD45B	YDL155W	CLB3
MADCAM1/SPC97	ENSG00000130640	MADCAM1	YHR172W	SPC97
MKNK2/YAK1	ENSG00000130669	MKNK2	YJL141C	YAK1
ENSG00000099882/ADH6	ENSG00000130684	ENSG00000099882	YMR318C	ADH6
ARVCF/RPN13	ENSG00000130706	ARVCF	YLR421C	RPN13
RANBP1/ARG1	ENSG00000130707	RANBP1	YOL058W	ARG1
KLHL22/RRP4	ENSG00000130713	KLHL22	YHR069C	RRP4
MED15/UBC12	ENSG00000130725	MED15	YLR306W	UBC12
SERPIND1/JHD2	ENSG00000130726	SERPIND1	YJR119C	JHD2
SNAP29/SIR3	ENSG00000130762	SNAP29	YLR442C	SIR3
CRKL/FRS1	ENSG00000130764	CRKL	YLR060W	FRS1
LZTR1/INH1	ENSG00000130770	LZTR1	YDL181W	INH1
MMP11/BIK1	ENSG00000130779	MMP11	YCL029C	BIK1
CECR2/SLA2	ENSG00000130787	CECR2	YNL243W	SLA2
SMARCB1/RPF1	ENSG00000130810	SMARCB1	YHR088W	RPF1
P2RX6/TIF35	ENSG00000130811	P2RX6	YDR429C	TIF35
DERL3/BRE5	ENSG00000130816	DERL3	YNR051C	BRE5
ENSG00000099964/TRM9	ENSG00000130829	ENSG00000099964	YML014W	TRM9
BCL2L13/YIL055C	ENSG00000130830	BCL2L13	YIL055C	YIL055C
ENSG00000099972/UFD2	ENSG00000130939	ENSG00000099972	YDL190C	UFD2
DDT/MET12	ENSG00000130956	DDT	YPL023C	MET12
OSM/UBA1	ENSG00000130985	OSM	YKL210W	UBA1
CABIN1/YFR016C	ENSG00000131016	CABIN1	YFR016C	YFR016C
TBC1D10A/YKL133C	ENSG00000131018	TBC1D10A	YKL133C	YKL133C
SUSD2/AAR2	ENSG00000131043	SUSD2	YBL074C	AAR2
SF3A1/ACS1	ENSG00000131069	SF3A1	YAL054C	ACS1
SEC14L2/RPL24B	ENSG00000131089	SEC14L2	YGR148C	RPL24B
ENSG00000100010/TIM13	ENSG00000131142	ENSG00000100010	YGR181W	TIM13
PPIL2/COX5A	ENSG00000131143	PPIL2	YNL052W	COX5A
SNRPD3/KES1	ENSG00000131149	SNRPD3	YPL145C	KES1
PES1/PSF2	ENSG00000131153	PES1	YJL072C	PSF2
MAPK1/BNA2	ENSG00000131203	MAPK1	YJR078W	BNA2
GGT1/BIT2	ENSG00000131233	GGT1	YBR270C	BIT2
PPM1F/IRC19	ENSG00000131242	PPM1F	YLL033W	IRC19
TOP3B/MCM22	ENSG00000131323	TOP3B	YJR135C	MCM22
DGCR14/IDP1	ENSG00000131370	DGCR14	YDL066W	IDP1
CRYBB2P1/GYP6	ENSG00000131374	CRYBB2P1	YJL044C	GYP6
MFNG/DOG1	ENSG00000131462	MFNG	YHR044C	DOG1
CARD10/GRC3	ENSG00000131467	CARD10	YLL035W	GRC3
SLC25A1/RPL27B	ENSG00000131469	SLC25A1	YDR471W	RPL27B
ADRBK2/MSC1	ENSG00000131470	ADRBK2	YML128C	MSC1
LGALS2/MRPL51	ENSG00000131495	LGALS2	YPR100W	MRPL51
GGA1/YEL020C	ENSG00000131503	GGA1	YEL020C	YEL020C
HIRA/BNI1	ENSG00000131504	HIRA	YNL271C	BNI1
SH3BP1/BSD2	ENSG00000131507	SH3BP1	YBR290W	BSD2
LGALS1/UBC5	ENSG00000131508	LGALS1	YDR059C	UBC5
HPS4/SEC8	ENSG00000131558	HPS4	YPR055W	SEC8
ENSG00000100101/TID3	ENSG00000131626	ENSG00000100101	YIL144W	TID3
PATZ1/PFS2	ENSG00000131653	PATZ1	YNL317W	PFS2
TRIOBP/ACO2	ENSG00000131730	TRIOBP	YJL200C	ACO2
TFIP11/YBP2	ENSG00000131759	TFIP11	YGL060W	YBP2
GCAT/GAL83	ENSG00000131791	GCAT	YER027C	GAL83
ENSG00000100118/LHP1	ENSG00000131795	ENSG00000100118	YDL051W	LHP1
CRYBB1/PDA1	ENSG00000131828	CRYBB1	YER178W	PDA1
EIF3L/PUP3	ENSG00000131844	EIF3L	YER094C	PUP3
NHP2L1/RSF2	ENSG00000131849	NHP2L1	YJR127C	RSF2
MICALL1/YDJ1	ENSG00000132002	MICALL1	YNL064C	YDJ1
ENSG00000100141/MET32	ENSG00000132010	ENSG00000100141	YDR253C	MET32
POLR2F/MCM3	ENSG00000132016	POLR2F	YEL032W	MCM3
SOX10/HMI1	ENSG00000132017	SOX10	YOL095C	HMI1
CCDC134/SDS24	ENSG00000132024	CCDC134	YBR214W	SDS24
PICK1/ACC1	ENSG00000132142	PICK1	YNR016C	ACC1
TTC28/ECM16	ENSG00000132153	TTC28	YMR128W	ECM16
SLC16A8/SNF1	ENSG00000132155	SLC16A8	YDR477W	SNF1
CENPM/ERG27	ENSG00000132196	CENPM	YLR100W	ERG27
SEPT3/PIN2	ENSG00000132274	SEPT3	YOR104W	PIN2
SLC5A1/TNA1	ENSG00000132326	SLC5A1	YGR260W	TNA1
TPTEP1/GSP1	ENSG00000132341	TPTEP1	YLR293C	GSP1
DDX17/SSD1	ENSG00000132357	DDX17	YDR293C	SSD1
DMC1/CLU1	ENSG00000132361	DMC1	YMR012W	CLU1
TCF20/INP54	ENSG00000132376	TCF20	YOL065C	INP54
CBY1/RFA1	ENSG00000132383	CBY1	YAR007C	RFA1
TOMM22/PEX4	ENSG00000132388	TOMM22	YGR133W	PEX4
RTDR1/YCR043C	ENSG00000132424	RTDR1	YCR043C	YCR043C
XBP1/RPL26B	ENSG00000132463	XBP1	YGR034W	RPL26B
FBXO7/HHT2	ENSG00000132475	FBXO7	YNL031C	HHT2
GTPBP1/YBL081W	ENSG00000132535	GTPBP1	YBL081W	YBL081W
POLDIP3/MMF1	ENSG00000132541	POLDIP3	YIL051C	MMF1
TIMP3/SWM1	ENSG00000132604	TIMP3	YDR260C	SWM1
PPP6R2/YTA6	ENSG00000132612	PPP6R2	YPL074W	YTA6
SBF1/SEC9	ENSG00000132639	SBF1	YGR009C	SEC9
SUN2/POL30	ENSG00000132646	SUN2	YBR088C	POL30
CYB5R3/MMS4	ENSG00000132688	CYB5R3	YBR098W	MMS4
DNAL4/CRC1	ENSG00000132703	DNAL4	YOR100C	CRC1
ENSG00000100262/HCS1	ENSG00000132740	ENSG00000100262	YKL017C	HCS1
PACSIN2/DPH1	ENSG00000132768	PACSIN2	YIL103W	DPH1
AP1B1/YDR124W	ENSG00000132792	AP1B1	YDR124W	YDR124W
HMGXB4/APL6	ENSG00000132842	HMGXB4	YGR261C	APL6
TOM1/TCB1	ENSG00000132872	TOM1	YOR086C	TCB1
NEFH/PHM6	ENSG00000132912	NEFH	YDR281C	PHM6
BIK/SPC72	ENSG00000133020	BIK	YAL047C	SPC72
HMOX1/MYO5	ENSG00000133026	HMOX1	YMR109W	MYO5
THOC5/MEC1	ENSG00000133056	THOC5	YBR136W	MEC1
MCM5/LYS12	ENSG00000133059	MCM5	YIL094C	LYS12
ARSA/POP3	ENSG00000133069	ARSA	YNL282W	POP3
TSPO/NNK1	ENSG00000133083	TSPO	YKL171W	NNK1
RASD2/CLB5	ENSG00000133101	RASD2	YPR120C	CLB5
CBX7/TMA19	ENSG00000133112	CBX7	YKL056C	TMA19
PDGFB/RFC5	ENSG00000133119	PDGFB	YBR087W	RFC5
ACR/SUN4	ENSG00000133216	ACR	YNL066W	SUN4
RPL3/FES1	ENSG00000133265	RPL3	YBR101C	FES1
ZMAT5/DUG1	ENSG00000133313	ZMAT5	YFR044C	DUG1
RBFOX2/NSA1	ENSG00000133316	RBFOX2	YGL111W	NSA1
TAB1/TVP15	ENSG00000133318	TAB1	YDR100W	TVP15
ASCC2/NUT2	ENSG00000133398	ASCC2	YPR168W	NUT2
MTMR3/HBT1	ENSG00000133401	MTMR3	YDL223C	HBT1
SMCR7L/YNL134C	ENSG00000133424	SMCR7L	YNL134C	YNL134C
APOL1/LEE1	ENSG00000133606	APOL1	YPL054W	LEE1
MYH9/ARP3	ENSG00000133627	MYH9	YJR065C	ARP3
SAMM50/RAS2	ENSG00000133703	SAMM50	YNL098C	RAS2
GRAP2/SXM1	ENSG00000133704	GRAP2	YDR395W	SXM1
EIF3D/CDC60	ENSG00000133706	EIF3D	YPL160W	CDC60
TNRC6B/INM1	ENSG00000133731	TNRC6B	YHR046C	INM1
ENSG00000100357/RAS1	ENSG00000133818	ENSG00000100357	YOR101W	RAS1
SGSM3/YMR226C	ENSG00000133835	SGSM3	YMR226C	YMR226C
IFT27/RIM2	ENSG00000133884	IFT27	YBR192W	RIM2
KIAA0930/ERG28	ENSG00000133935	KIAA0930	YER044C	ERG28
NCF4/COX16	ENSG00000133983	NCF4	YJL003W	COX16
CSF2RB/SUI2	ENSG00000134001	CSF2RB	YJR007W	SUI2
SLC25A17/ELP3	ENSG00000134014	SLC25A17	YPL086C	ELP3
UPK3A/CLB4	ENSG00000134057	UPK3A	YLR210W	CLB4
KCTD17/RIM11	ENSG00000134072	KCTD17	YMR139W	RIM11
ST13/MNL1	ENSG00000134109	ST13	YHR204W	MNL1
IL2RB/AAD6	ENSG00000134152	IL2RB	YFL056C	AAD6
RBX1/VTH2	ENSG00000134243	RBX1	YJL222W	VTH2
EP300/PCA1	ENSG00000134250	EP300	YBR295W	PCA1
L3MBTL2/RIB4	ENSG00000134262	L3MBTL2	YOL143C	RIB4
RANGAP1/ARF2	ENSG00000134287	RANGAP1	YDL137W	ARF2
ZC3H7B/AVT2	ENSG00000134294	ZC3H7B	YEL064C	AVT2
PHF5A/BMH1	ENSG00000134308	PHF5A	YER177W	BMH1
ACO2/SRS2	ENSG00000134313	ACO2	YJL092W	SRS2
POLR3H/RIM15	ENSG00000134318	POLR3H	YFL033C	RIM15
PMM1/YLR407W	ENSG00000134352	PMM1	YLR407W	YLR407W
BRD1/TIM22	ENSG00000134375	BRD1	YDL217C	TIM22
MLC1/SLX5	ENSG00000134376	MLC1	YDL013W	SLX5
HDAC10/DED81	ENSG00000134440	HDAC10	YHR019C	DED81
FKBP3/NSR1	ENSG00000134453	FKBP3	YGR159C	NSR1
CTSG/CCL1	ENSG00000134480	CTSG	YPR025C	CCL1
GZMB/TAT1	ENSG00000134489	GZMB	YBR069C	TAT1
RBM23/VRG4	ENSG00000134490	RBM23	YGL225W	VRG4
PRMT5/YNR040W	ENSG00000134571	PRMT5	YNR040W	YNR040W
AP4S1/SAR1	ENSG00000134594	AP4S1	YPL218W	SAR1
POLE2/CIN1	ENSG00000134627	POLE2	YOR349W	CIN1
SOS2/MPT5	ENSG00000134644	SOS2	YGL178W	MPT5
CDKL1/PRP38	ENSG00000134748	CDKL1	YGR075C	PRP38
NIN/AIM44	ENSG00000134757	NIN	YPL158C	AIM44
PYGL/RPS27B	ENSG00000134758	PYGL	YHR021C	RPS27B
TRIM9/GDT1	ENSG00000134851	TRIM9	YBR187W	GDT1
PSMC6/RAD27	ENSG00000134899	PSMC6	YKL113C	RAD27
CDKN3/TRM112	ENSG00000134909	CDKN3	YNR046W	TRM112
ATP6V1D/STT3	ENSG00000134910	ATP6V1D	YGL022W	STT3
PIGH/ATF1	ENSG00000134954	PIGH	YOR377W	ATF1
PSMA3/IES2	ENSG00000134982	PSMA3	YNL215W	IES2
VTI1B/FMN1	ENSG00000135002	VTI1B	YDR236C	FMN1
TIMM9/PDH1	ENSG00000135046	TIMM9	YPR002W	PDH1
GSTZ1/SNF3	ENSG00000135047	GSTZ1	YDL194W	SNF3
AHSA1/URE2	ENSG00000135049	AHSA1	YNL229C	URE2
DAAM1/LRS4	ENSG00000135052	DAAM1	YDR439W	LRS4
SPTLC2/SER1	ENSG00000135069	SPTLC2	YOR184W	SER1
RIN3/VIK1	ENSG00000135090	RIN3	YPL253C	VIK1
SNW1/MTO1	ENSG00000135297	SNW1	YGL236C	MTO1
CHGA/YHR122W	ENSG00000135299	CHGA	YHR122W	YHR122W
ITPK1/SPO75	ENSG00000135312	ITPK1	YLL005C	SPO75
PPM1A/HRP1	ENSG00000135316	PPM1A	YOL123W	HRP1
SIX4/VHS1	ENSG00000135341	SIX4	YDR247W	VHS1
ASB2/PEX22	ENSG00000135363	ASB2	YAL055W	PEX22
ERH/KRE33	ENSG00000135372	ERH	YNL132W	KRE33
HIF1A/APN1	ENSG00000135374	HIF1A	YKL114C	APN1
SRSF5/HLJ1	ENSG00000135392	SRSF5	YMR161W	HLJ1
EIF5/YLR426W	ENSG00000135437	EIF5	YLR426W	YLR426W
SERPINA4/GTS1	ENSG00000135439	SERPINA4	YGL181W	GTS1
SLC8A3/YNL305C	ENSG00000135472	SLC8A3	YNL305C	YNL305C
DICER1/NOP4	ENSG00000135486	DICER1	YPL043W	NOP4
MTHFD1/SUL1	ENSG00000135502	MTHFD1	YBR294W	SUL1
TCL1A/YOS9	ENSG00000135506	TCL1A	YDR057W	YOS9
ZC3H14/YFL054C	ENSG00000135517	ZC3H14	YFL054C	YFL054C
TELO2/DGR2	ENSG00000135541	TELO2	YKL121W	DGR2
BDKRB1/MIM1	ENSG00000135596	BDKRB1	YOL026C	MIM1
GSKIP/CCT7	ENSG00000135624	GSKIP	YJL111W	CCT7
VRK1/UBP7	ENSG00000135655	VRK1	YIL156W	UBP7
PSMC1/GPX2	ENSG00000135709	PSMC1	YBR244W	GPX2
RPS6KA5/YDR042C	ENSG00000135720	RPS6KA5	YDR042C	YDR042C
PSMB5/TOK1	ENSG00000135750	PSMB5	YJL093C	TOK1
YY1/SPT8	ENSG00000135801	YY1	YLR055C	SPT8
ACIN1/GLN1	ENSG00000135821	ACIN1	YPR035W	GLN1
CCNB1IP1/VAM7	ENSG00000135823	CCNB1IP1	YGL212W	VAM7
TRIP11/MAK32	ENSG00000135828	TRIP11	YCR019W	MAK32
APEX1/PRP22	ENSG00000135829	APEX1	YER013W	PRP22
ENSG00000100829/MRPL3	ENSG00000135900	ENSG00000100829	YMR024W	MRPL3
PABPN1/DJP1	ENSG00000135924	PABPN1	YIR004W	DJP1
EFS/CDC33	ENSG00000135930	EFS	YOL139C	CDC33
ARHGAP5/HYM1	ENSG00000135932	ARHGAP5	YKL189W	HYM1
CINP/COX4	ENSG00000135940	CINP	YGL187C	COX4
SRP54/ISU1	ENSG00000136003	SRP54	YPL135W	ISU1
CPNE6/BCK1	ENSG00000136021	CPNE6	YJL095W	BCK1
CHD8/BUD21	ENSG00000136026	CHD8	YOR078W	BUD21
PSMA6/NUR1	ENSG00000136044	PSMA6	YDL089W	NUR1
NFKBIA/PWP1	ENSG00000136045	NFKBIA	YLR196W	PWP1
EMC9/RRN7	ENSG00000136098	EMC9	YJL025W	RRN7
PSME2/CHS5	ENSG00000136108	PSME2	YLR330W	CHS5
BRMS1L/GYL1	ENSG00000136111	BRMS1L	YMR192W	GYL1
ENSG00000100931/QDR3	ENSG00000136141	ENSG00000100931	YBR043C	QDR3
SEC23A/LSC2	ENSG00000136143	SEC23A	YGR244C	LSC2
PNN/YIL001W	ENSG00000136144	PNN	YIL001W	YIL001W
RABGGTA/STE18	ENSG00000136158	RABGGTA	YJR086W	STE18
NFATC4/CDC42	ENSG00000136238	NFATC4	YLR229C	CDC42
PLTP/SWF1	ENSG00000136247	PLTP	YDR126W	SWF1
PCIF1/DBP9	ENSG00000136271	PCIF1	YLR276C	DBP9
GSS/FAU1	ENSG00000136371	GSS	YER183C	FAU1
MMP9/STU2	ENSG00000136436	MMP9	YLR045C	STU2
TRPC4AP/NMT1	ENSG00000136448	TRPC4AP	YLR195C	NMT1
PYGB/NPL3	ENSG00000136450	PYGB	YDR432W	NPL3
PROCR/YGR021W	ENSG00000136463	PROCR	YGR021W	YGR021W
GINS1/YPL247C	ENSG00000136485	GINS1	YPL247C	YPL247C
NINL/SAS3	ENSG00000136504	NINL	YBL052C	SAS3
CD40/GAP1	ENSG00000136521	CD40	YKR039W	GAP1
UQCC/HRB1	ENSG00000136527	UQCC	YNL004W	HRB1
ZMYND8/PPZ2	ENSG00000136531	ZMYND8	YDR436W	PPZ2
SGK2/EMP47	ENSG00000136560	SGK2	YFL048C	EMP47
IFT52/YHR020W	ENSG00000136628	IFT52	YHR020W	YHR020W
MYBL2/SIN4	ENSG00000136631	MYBL2	YNL236W	SIN4
HNF4A/SNX3	ENSG00000136643	HNF4A	YOR357C	SNX3
SLA2/PUF4	ENSG00000136715	SLA2	YGL014W	PUF4
C20orf24/IMP4	ENSG00000136718	C20orf24	YNL075W	IMP4
NFATC2/KRE5	ENSG00000136731	NFATC2	YOR336W	KRE5
STK4/HSE1	ENSG00000136738	STK4	YHL002W	HSE1
PFDN4/NFS1	ENSG00000136750	PFDN4	YCL017C	NFS1
DOK5/YME1	ENSG00000136758	DOK5	YPR024W	YME1
CSTF1/CKA2	ENSG00000136807	CSTF1	YOR061W	CKA2
BMP7/TRX2	ENSG00000136810	BMP7	YGR209C	TRX2
RAE1/ECM29	ENSG00000136813	RAE1	YHL030W	ECM29
TPD52L2/MIG2	ENSG00000136826	TPD52L2	YGL209W	MIG2
DNAJC5/YCG1	ENSG00000136828	DNAJC5	YDR325W	YCG1
NELFCD/BUD2	ENSG00000136848	NELFCD	YKL092C	BUD2
PRPF6/SEC1	ENSG00000136854	PRPF6	YDR164C	SEC1
TUBB1/YPL260W	ENSG00000136861	TUBB1	YPL260W	YPL260W
PSMA7/AGC1	ENSG00000136869	PSMA7	YPR021C	AGC1
NTSR1/VMA10	ENSG00000136888	NTSR1	YHR039C-A	VMA10
MRGBP/IPI1	ENSG00000136891	MRGBP	YHR085W	IPI1
DIDO1/SUR4	ENSG00000136928	DIDO1	YLR372W	SUR4
GID8/PUP1	ENSG00000136930	GID8	YOR157C	PUP1
BIRC7/KEL1	ENSG00000136933	BIRC7	YHR158C	KEL1
ARFGAP1/RKM2	ENSG00000136937	ARFGAP1	YDR198C	RKM2
AVP/RPL35B	ENSG00000136942	AVP	YDL136W	RPL35B
COL20A1/DCC1	ENSG00000136982	COL20A1	YCL016C	DCC1
CHRNA4/DFM1	ENSG00000136986	CHRNA4	YDR411C	DFM1
EEF1A2/DOA1	ENSG00000137055	EEF1A2	YKL213C	DOA1
PTK6/HNT3	ENSG00000137074	PTK6	YOR258W	HNT3
GMEB2/FDH1	ENSG00000137106	GMEB2	YOR388C	FDH1
C20orf27/RPS6B	ENSG00000137154	C20orf27	YBR181C	RPS6B
SPEF1/STB4	ENSG00000137203	SPEF1	YMR019W	STB4
CDC25B/SLC1	ENSG00000137261	CDC25B	YDL052C	SLC1
ARFRP1/POP8	ENSG00000137265	ARFRP1	YBL018C	POP8
NDUFAF5/PRR1	ENSG00000137275	NDUFAF5	YKL116C	PRR1
TRIB3/BMS1	ENSG00000137312	TRIB3	YPL217C	BMS1
RASSF2/SNF5	ENSG00000137337	RASSF2	YBR289W	SNF5
CSNK2A1/FLX1	ENSG00000137409	CSNK2A1	YIL134W	FLX1
ANGPT4/RPC31	ENSG00000137478	ANGPT4	YNL151C	RPC31
HM13/YGR130C	ENSG00000137497	HM13	YGR130C	YGR130C
SNPH/FMP32	ENSG00000137500	SNPH	YFL046W	FMP32
MYLK2/SIR4	ENSG00000137501	MYLK2	YDR227W	SIR4
SIRPB1/ORC1	ENSG00000137502	SIRPB1	YML065W	ORC1
SEC23B/YGR015C	ENSG00000137509	SEC23B	YGR015C	YGR015C
FERMT1/MRPL10	ENSG00000137547	FERMT1	YNL284C	MRPL10
HAO1/TGS1	ENSG00000137574	HAO1	YPL157W	TGS1
PDYN/YNR065C	ENSG00000137642	PDYN	YNR065C	YNR065C
PLCB4/BUD13	ENSG00000137656	PLCB4	YGL174W	BUD13
MYL9/XYL2	ENSG00000137673	MYL9	YLR070C	XYL2
HCK/MRP1	ENSG00000137710	HCK	YDR347W	MRP1
CRNKL1/VAC14	ENSG00000137713	CRNKL1	YLR386W	VAC14
POFUT1/YAH1	ENSG00000137714	POFUT1	YPL252C	YAH1
SAMHD1/YJL185C	ENSG00000137752	SAMHD1	YJL185C	YJL185C
PAK7/MKK2	ENSG00000137764	PAK7	YPL140C	MKK2
KIF3B/ODC2	ENSG00000137801	KIF3B	YOR222W	ODC2
NOP56/ELP2	ENSG00000137802	NOP56	YGR200C	ELP2
IDH3B/GCR2	ENSG00000137806	IDH3B	YNL199C	GCR2
MAPRE1/RTF1	ENSG00000137815	MAPRE1	YGL244W	RTF1
JAG1/SPC98	ENSG00000137822	JAG1	YNL126W	SPC98
CDK5RAP1/HHF1	ENSG00000137841	CDK5RAP1	YBR009C	HHF1
SNTA1/BIO5	ENSG00000137842	SNTA1	YNR056C	BIO5
OXT/RAD59	ENSG00000137845	OXT	YDL059C	RAD59
TTI1/ALT1	ENSG00000137872	TTI1	YLR089C	ALT1
E2F1/RLP24	ENSG00000137876	E2F1	YLR009W	RLP24
RPRD1B/COY1	ENSG00000137878	RPRD1B	YKL179C	COY1
PXMP4/MRPL40	ENSG00000137942	PXMP4	YPL173W	MRPL40
CHMP4B/SUA7	ENSG00000137947	CHMP4B	YPR086W	SUA7
BPI/KGD2	ENSG00000137992	BPI	YDR148C	KGD2
CST3/IMD2	ENSG00000138029	CST3	YHR216W	IMD2
ASIP/RBK1	ENSG00000138030	ASIP	YCR036W	RBK1
CST4/PTC1	ENSG00000138032	CST4	YDL006W	PTC1
ACTR5/YGR016W	ENSG00000138035	ACTR5	YGR016W	YGR016W
WFDC2/PSY2	ENSG00000138041	WFDC2	YNL201C	PSY2
AHCY/YPT1	ENSG00000138069	AHCY	YFL038C	YPT1
DHX35/ARP2	ENSG00000138071	DHX35	YDL029W	ARP2
DNTTIP1/MAL12	ENSG00000138079	DNTTIP1	YGR292W	MAL12
MAP1LC3A/DAS1	ENSG00000138081	MAP1LC3A	YJL149W	DAS1
SYNDIG1/PET309	ENSG00000138095	SYNDIG1	YLR067C	PET309
PIGU/BIO4	ENSG00000138101	PIGU	YNR057C	BIO4
TNNC2/ARP1	ENSG00000138107	TNNC2	YHR129C	ARP1
APMAP/MYO2	ENSG00000138162	APMAP	YOR326W	MYO2
ZNF516/SDP1	ENSG00000138166	ZNF516	YIL113W	SDP1
USP14/MSS1	ENSG00000138175	USP14	YMR023C	MSS1
VAPA/BFR1	ENSG00000138182	VAPA	YOR198C	BFR1
MYOM1/YND1	ENSG00000138185	MYOM1	YER005W	YND1
MYL12A/FET3	ENSG00000138193	MYL12A	YMR058W	FET3
CEP76/HMLALPHA1	ENSG00000138279	CEP76	YCL066W	HMLALPHA1
CEP192/TIM23	ENSG00000138297	CEP192	YNR017W	TIM23
RNMT/TAF13	ENSG00000138303	RNMT	YML098W	TAF13
SMAD7/RPS24A	ENSG00000138326	SMAD7	YER074W	RPS24A
LAMA1/ADE17	ENSG00000138363	LAMA1	YMR120C	ADE17
RNF125/KTR5	ENSG00000138378	RNF125	YNL029C	KTR5
ANKRD12/CPR4	ENSG00000138398	ANKRD12	YCR069W	CPR4
NOL4/IDP2	ENSG00000138413	NOL4	YLR174W	IDP2
POLI/YPL014W	ENSG00000138434	POLI	YPL014W	YPL014W
MIB1/YTM1	ENSG00000138442	MIB1	YOR272W	YTM1
RBBP8/MKC7	ENSG00000138448	RBBP8	YDR144C	MKC7
RIOK3/YKL100C	ENSG00000138600	RIOK3	YKL100C	YKL100C
CSTF2/PTM1	ENSG00000138613	CSTF2	YKL039W	PTM1
PSMD10/DSK2	ENSG00000138629	PSMD10	YMR276W	DSK2
ATG4A/FMP25	ENSG00000138646	ATG4A	YLR077W	FMP25
TBL1X/RIM4	ENSG00000138668	TBL1X	YHL024W	RIM4
GPR143/PSY4	ENSG00000138669	GPR143	YBL046W	PSY4
PGRMC1/SEC31	ENSG00000138674	PGRMC1	YDL195W	SEC31
POLA1/YGL015C	ENSG00000138684	POLA1	YGL015C	YGL015C
MID1/CSF1	ENSG00000138688	MID1	YLR087C	CSF1
NKAP/YAR066W	ENSG00000138698	NKAP	YAR066W	YAR066W
NXT2/NUP57	ENSG00000138750	NXT2	YGR119C	NUP57
GUCY2F/CDC11	ENSG00000138758	GUCY2F	YJR076C	CDC11
ENSG00000101898/YOR387C	ENSG00000138760	ENSG00000101898	YOR387C	YOR387C
ALG13/USO1	ENSG00000138768	ALG13	YDL058W	USO1
PRPS2/YOR021C	ENSG00000138772	PRPS2	YOR021C	YOR021C
TLR8/PPA2	ENSG00000138777	TLR8	YMR267W	PPA2
AMMECR1/SEC24	ENSG00000138802	AMMECR1	YIL109C	SEC24
CHRDL1/CNA1	ENSG00000138814	CHRDL1	YLR433C	CNA1
WDR13/AZF1	ENSG00000139154	WDR13	YOR113W	AZF1
SUV39H1/YLR290C	ENSG00000139180	SUV39H1	YLR290C	YLR290C
GLRA2/UTR2	ENSG00000139193	GLRA2	YEL040W	UTR2
XIAP/PEX5	ENSG00000139197	XIAP	YDR244W	PEX5
STAG2/ADY3	ENSG00000139220	STAG2	YDL239C	ADY3
MCF2/SMX3	ENSG00000139343	MCF2	YPR182W	SMX3
F9/YJR107W	ENSG00000139567	F9	YJR107W	YJR107W
ABCD1/RPS8A	ENSG00000139610	ABCD1	YBL072C	RPS8A
CCDC22/SWI3	ENSG00000139613	CCDC22	YJL176C	SWI3
CACNA1F/MED8	ENSG00000139636	CACNA1F	YBR193C	MED8
SYP/YER156C	ENSG00000139637	SYP	YER156C	YER156C
PLP2/YJL068C	ENSG00000139684	PLP2	YJL068C	YJL068C
BMX/VPS33	ENSG00000139719	BMX	YLR396C	VPS33
PLS3/TMA22	ENSG00000139726	PLS3	YJR014W	TMA22
NAA10/FRE6	ENSG00000139908	NAA10	YLL051C	FRE6
RENBP/YJL055W	ENSG00000139910	RENBP	YJL055W	YJL055W
ELF4/RMA1	ENSG00000139926	ELF4	YKL132C	RMA1
SMARCA1/RTN1	ENSG00000139970	SMARCA1	YDR233C	RTN1
MTMR8/HAT1	ENSG00000139998	MTMR8	YPL001W	HAT1
ASB9/YNL035C	ENSG00000140006	ASB9	YNL035C	YNL035C
ENSG00000102050/TYS1	ENSG00000140105	ENSG00000102050	YGR185C	TYS1
RBBP7/HNM1	ENSG00000140199	RBBP7	YGL077C	HNM1
PPP1R2P9/QRI5	ENSG00000140262	PPP1R2P9	YLR204W	QRI5
KCND1/SOR2	ENSG00000140263	KCND1	YDL246C	SOR2
OPN1LW/YDL085C-A	ENSG00000140264	OPN1LW	YDL085C-A	YDL085C-A
FMR1/TOA2	ENSG00000140307	FMR1	YKL058W	TOA2
PIM2/SRP14	ENSG00000140319	PIM2	YDL092W	SRP14
SLC35A2/HIR1	ENSG00000140332	SLC35A2	YBL008W	HIR1
PQBP1/SML1	ENSG00000140382	PQBP1	YML058W	SML1
PCSK1N/ARG7	ENSG00000140386	PCSK1N	YMR062C	ARG7
EMD/YGR079W	ENSG00000140391	EMD	YGR079W	YGR079W
TAZ/TUP1	ENSG00000140395	TAZ	YCR084C	TUP1
PGK1/AMS1	ENSG00000140400	PGK1	YGL156W	AMS1
GATA1/NNF2	ENSG00000140416	GATA1	YGR089W	NNF2
MAGT1/FUS3	ENSG00000140443	MAGT1	YBL016W	FUS3
SMS/ERG5	ENSG00000140459	SMS	YMR015C	ERG5
PHEX/EMW1	ENSG00000140463	PHEX	YNL313C	EMW1
UBL4A/RAD16	ENSG00000140464	UBL4A	YBR114W	RAD16
EEA1/HOC1	ENSG00000140481	EEA1	YJR075W	HOC1
RP2/SSP2	ENSG00000140488	RP2	YOR242C	SSP2
PHF16/CSR1	ENSG00000140522	PHF16	YLR380W	CSR1
CDK16/YMR210W	ENSG00000140526	CDK16	YMR210W	YMR210W
USP11/IPL1	ENSG00000140538	USP11	YPL209C	IPL1
PCYT1B/LST7	ENSG00000140543	PCYT1B	YGR057C	LST7
HTATSF1/OYE3	ENSG00000140564	HTATSF1	YPL171C	OYE3
VGLL1/YBR016W	ENSG00000140682	VGLL1	YBR016W	YBR016W
CD40LG/YGR122W	ENSG00000140694	CD40LG	YGR122W	YGR122W
TIMP1/QCR2	ENSG00000140740	TIMP1	YPR191W	QCR2
FGD1/GRX4	ENSG00000140830	FGD1	YER174C	GRX4
PIN4/RRT12	ENSG00000140943	PIN4	YCR045C	RRT12
PORCN/RPL3	ENSG00000140986	PORCN	YOR063W	RPL3
MAGED2/CDC15	ENSG00000140992	MAGED2	YAR019C	CDC15
KLF8/YDR333C	ENSG00000141002	KLF8	YDR333C	YDR333C
SYTL4/MCD4	ENSG00000141012	SYTL4	YKL165C	MCD4
CENPI/SNT1	ENSG00000141027	CENPI	YCR033W	SNT1
DRP2/SSH4	ENSG00000141084	DRP2	YKL124W	SSH4
TAF7L/PRS2	ENSG00000141127	TAF7L	YER099C	PRS2
PBDC1/DBP6	ENSG00000141141	PBDC1	YNR038W	DBP6
ENSG00000102391/ISM1	ENSG00000141252	ENSG00000102391	YPL040C	ISM1
ARMCX3/MDR1	ENSG00000141258	ARMCX3	YGR100W	MDR1
HTR2A/APE2	ENSG00000141279	HTR2A	YKL157W	APE2
NDFIP2/CHC1	ENSG00000141367	NDFIP2	YGL206C	CHC1
TNFSF13B/RPT1	ENSG00000141385	TNFSF13B	YKL145W	RPT1
MLNR/YPL277C	ENSG00000141480	MLNR	YPL277C	YPL277C
CAB39L/ORC2	ENSG00000141503	CAB39L	YBR060C	ORC2
KLF5/MRL1	ENSG00000141510	KLF5	YPR079W	MRL1
STK24/RDI1	ENSG00000141522	STK24	YDL135C	RDI1
ACP5/DED1	ENSG00000141543	ACP5	YOR204W	DED1
DNAJC3/KIN4	ENSG00000141551	DNAJC3	YOR233W	KIN4
UGGT2/NAR1	ENSG00000141562	UGGT2	YNL240C	NAR1
ARHGEF7/ATG18	ENSG00000141580	ARHGEF7	YFR021W	ATG18
FGF9/SOK2	ENSG00000141646	FGF9	YMR016C	SOK2
SGCG/FAB1	ENSG00000141720	SGCG	YFR019W	FAB1
PARP4/DIB1	ENSG00000141759	PARP4	YPR082C	DIB1
SUPT20H/ZRT2	ENSG00000141873	SUPT20H	YLR130C	ZRT2
MRPS31/PFK2	ENSG00000141959	MRPS31	YMR205C	PFK2
KPNA3/YAR1	ENSG00000141965	KPNA3	YPL239W	YAR1
FLT1/CDC24	ENSG00000141968	FLT1	YAL041W	CDC24
RGCC/SOD1	ENSG00000142168	RGCC	YJR104C	SOD1
VWA8/ARN2	ENSG00000142185	VWA8	YHL047C	ARN2
DGKH/MSB3	ENSG00000142192	DGKH	YNL293W	MSB3
KATNAL1/PSK1	ENSG00000142208	KATNAL1	YAL017W	PSK1
INTS6/HSL7	ENSG00000142453	INTS6	YBR133C	HSL7
TSC22D1/GYP5	ENSG00000142459	TSC22D1	YPL249C	GYP5
CLN5/PRE2	ENSG00000142507	CLN5	YPR103W	PRE2
OLFM4/YPR022C	ENSG00000142528	OLFM4	YPR022C	YPR022C
MSLN/RPS11B	ENSG00000142534	MSLN	YBR048W	RPS11B
TRADD/PEX14	ENSG00000142655	TRADD	YGL153W	PEX14
HSF4/RPL11B	ENSG00000142676	HSF4	YGR085C	RPL11B
CORO1A/BUD20	ENSG00000142684	CORO1A	YLR074C	BUD20
MAPK3/PSD2	ENSG00000142765	MAPK3	YGR170W	PSD2
PHKB/YGK3	ENSG00000142875	PHKB	YOL128C	YGK3
NUTF2/GPI8	ENSG00000142892	NUTF2	YDR331W	GPI8
NUP93/PTP1	ENSG00000142949	NUP93	YDL230W	PTP1
CENPT/KEM1	ENSG00000143006	CENPT	YGL173C	KEM1
TSNAXIP1/MSN1	ENSG00000143033	TSNAXIP1	YOL116W	MSN1
NFAT5/FAR11	ENSG00000143093	NFAT5	YNL127W	FAR11
N4BP1/PUP2	ENSG00000143106	N4BP1	YGR253C	PUP2
CBLN1/TIP41	ENSG00000143155	CBLN1	YPR040W	TIP41
ARL2BP/GID7	ENSG00000143164	ARL2BP	YCL039W	GID7
ZNF423/PHO2	ENSG00000143190	ZNF423	YDL106C	PHO2
CCL22/UBP11	ENSG00000143258	CCL22	YKR098C	UBP11
CCL17/RPL14A	ENSG00000143314	CCL17	YKL006W	RPL14A
CTCF/PAN2	ENSG00000143319	CTCF	YGL094C	PAN2
ACD/RFS1	ENSG00000143321	ACD	YBR052C	RFS1
POLR2C/GIC2	ENSG00000143322	POLR2C	YDR309C	GIC2
PARD6A/RGS2	ENSG00000143333	PARD6A	YOR107W	RGS2
ZNF821/RAD10	ENSG00000143337	ZNF821	YML095C	RAD10
MMP15/PPX1	ENSG00000143363	MMP15	YHR201C	PPX1
USB1/PEX19	ENSG00000143367	USB1	YDL065C	PEX19
CCDC113/NOP13	ENSG00000143368	CCDC113	YNL175C	NOP13
NME3/MSB1	ENSG00000143369	NME3	YOR188W	MSB1
PSMD7/PIK1	ENSG00000143393	PSMD7	YNL267W	PIK1
VAC14/NCA2	ENSG00000143398	VAC14	YPR155C	NCA2
TANGO6/HEM12	ENSG00000143412	TANGO6	YDR047W	HEM12
COG4/GSH1	ENSG00000143418	COG4	YJL101C	GSH1
PLA2G15/IGO2	ENSG00000143420	PLA2G15	YHR132W-A	IGO2
[truncated: 1,293 more rows]
