# Supplementary material for: Scope and limitations of yeast as a model organism for studying human tissue-specific pathways
Source: BMC Syst Biol. 2015 Dec 29;9:96. doi: 10.1186/s12918-015-0253-0 (PMC4696342; doi:10.1186/s12918-015-0253-0)
Supplement: Additional file 1 — Network alignments. Compressed (*.zip) file containing individual tissue-specific alignments. (ZIP 5181 Kb) [file 12918_2015_253_MOESM1_ESM.zip › alignments/Cerebellum Peduncles_AlignGraph_edges.tsv]

First_ortholog_pair	Second_ortholog_pair
MLEC/VPS34	CFH/NRP1
TRAPPC6A/VPS5	KDM1A/YMR010W
RBBP7/HNM1	KDM1A/YMR010W
ERCC8/END3	FBXL3/NAB2
HDAC5/SEC4	FBXL3/NAB2
ACTR1B/VPS75	FBXL3/NAB2
TXNDC9/TPS2	FBXL3/NAB2
PRSS3/APD1	GDE1/RET1
NECAB2/HAA1	USH1C/ERB1
RIF1/CCR4	TBXA2R/UBR1
ISYNA1/SEC13	PAF1/HSF1
TINF2/PEX15	SELE/PEX3
FAM173A/MRPS5	VTA1/RSM10
HNRNPUL1/ERF2	CD4/SOD2
LPHN1/RAD1	DDX11/CAR2
POLR2F/MCM3	ATP2C1/HAP5
PLEKHA4/BUD32	SRCIN1/FOB1
ROPN1/DIA1	CNTN1/SEC7
SH3D19/RPS16B	SYT13/GIS2
N4BP1/PUP2	ABCC2/ASN1
PLEKHA4/BUD32	ABCF2/TIF4632
SLC29A1/GLN3	HOXC8/RAD53
MAPK3/PSD2	TLL1/PTK2
MICALL1/YDJ1	STAU2/YKU80
SGSM3/YMR226C	CDH10/MRP49
DZANK1/FIP1	RAB27B/PFS1
ERBB3/NMD3	GUCA2B/YVH1
PTCD1/YEF3	HEXB/TOM1
SLC9A3R1/PEP1	DKK3/VPS68
USP33/TFB1	PLEKHA5/FPR1
ZBTB24/RRT5	PRSS8/SHP1
RAB5C/RPN4	TARBP1/RPN12
RP2/SSP2	WNK1/RPB5
CHRD/AVT4	CREB3L3/SHO1
MICALL1/YDJ1	COL11A1/UBI4
NOP56/ELP2	COL11A1/UBI4
HTRA2/GAS5	COL11A1/UBI4
GPR75-ASB3/CUE5	BCAT1/PTC2
STAM2/MAK21	GPBP1/DBP7
SLC5A1/TNA1	APPBP2/GSF2
KCNQ2/DMA1	POLD1/PGA3
PCSK5/WSC3	EIF4B/APL1
PLEKHA4/BUD32	GSC2/YLR224W
RORA/OST3	SUGP2/RRT6
PDAP1/RPT5	PDIA5/GAT2
MICALL1/YDJ1	NDUFB4/PET9
FA2H/PHO85	PRKCQ/EAF7
SLC16A8/SNF1	ME1/TEF2
SH3PXD2A/YOL075C	ME1/TEF2
RHAG/LSM1	ME1/TEF2
TRPV4/GCN2	KDM4A/UBP6
ATP6V1A/NAP1	NGEF/ABD1
SUV420H1/RNA15	TRAM1/PAB1
USF2/VHT1	CBFB/MUP1
SMARCD2/VAM6	IFI35/PEP5
GLG1/TEM1	KCNAB2/EFB1
GLS/RPN5	ATP1B3/JSN1
TRPS1/ERG26	NEDD4/TUB2
TAF6/HOT1	NEDD4/TUB2
BTAF1/GPA2	CECR5/TPO2
GZMB/TAT1	UFD1L/PRP11
CTSC/MCH5	ZXDC/PRO1
ATRX/STB6	CNGB1/NOP53
TNNT1/SPC29	CNGB1/NOP53
VIPR2/RRP1	ST6GALNAC2/CIR1
DDX17/SSD1	TCOF1/UTP7
MEFV/RRP9	TCOF1/UTP7
MICALL1/YDJ1	SEL1L/SPC1
MTMR8/HAT1	TFRC/PRT1
WRAP73/MTR4	TRPC5/NOP15
PLEKHA4/BUD32	MPP5/LSM5
ERGIC2/SIT4	ACAP1/HRK1
SLC16A8/SNF1	ACAP1/HRK1
MRPL51/FPR4	ACAP1/HRK1
FBXO7/HHT2	TP63/RVS161
TPTEP1/GSP1	MRPS34/NUP159
ARID3A/STE11	CA12/ADA2
PLEKHA4/BUD32	IPCEF1/PIB1
FANCL/HHT1	SEMA3C/RBG2
PLEKHA4/BUD32	RAB7A/CHS2
SENP1/SPT15	ICAM3/ELP4
CDC6/SNT309	MAP2K7/PRP19
YTHDC1/SRB5	ACTN2/TFB4
FBXO7/HHT2	ADCY2/ASF1
HDAC6/PBS2	EDN1/HOG1
GLRB/URC2	UBE2D4/SSN8
EYA1/YCK2	CEACAM1/ENP1
TFIP11/YBP2	PTPRH/YSC84
ADAM2/NHP10	RFX3/ENT5
DZANK1/FIP1	KCNN2/CKB1
PLEKHA4/BUD32	AP4E1/ARP8
TAF6/HOT1	PCNP/BDF1
NFE2L2/YMR310C	ZNF510/URA3
RAB18/RPS4B	CCNT2/RPN11
SGK3/ESF2	CCNT2/RPN11
HDAC5/SEC4	CCNT2/RPN11
C7/RGR1	YTHDC1/SRB5
CRYAB/KIN2	PPIE/FKS1
MED31/CPR1	SEH1L/HSH49
CHMP4B/SUA7	TTC39A/SWD1
RAB5C/RPN4	ORC1/ROD1
TUSC2/RPC82	TMED2/RPC53
EZH2/PUF2	LAT2/YJR098C
GLG1/TEM1	PGS1/CAR1
SLC16A8/SNF1	ERGIC2/SIT4
LAMTOR3/SWD2	DZANK1/FIP1
TAPBP/RPS9B	IGBP1/RPS18A
LRRFIP2/GEM1	KIF4A/MDM34
DERL3/BRE5	CMA1/RPA135
PPARD/YJR012C	MYL6/UBA2
GUCY2F/CDC11	NANS/TUB1
RAD50/EAF1	BAMBI/REC107
HMGCS1/ABP1	CRISP3/BEM3
PON3/FUN12	RAB18/RPS4B
TAPBP/RPS9B	RAB18/RPS4B
PLEKHA4/BUD32	MKNK2/YAK1
PDAP1/RPT5	CRKL/FRS1
FA2H/PHO85	TRIOBP/ACO2
SLA2/PUF4	FBXO7/HHT2
NRXN2/SFL1	PHF5A/BMH1
DLX2/ERP5	GZMB/TAT1
CMAS/RPL4A	ERH/KRE33
ADAM23/NOP12	DICER1/NOP4
HAO1/TGS1	EFS/CDC33
MLEC/VPS34	EMC9/RRN7
FANCL/HHT1	MYLK2/SIR4
UPK2/MRPL35	FERMT1/MRPL10
ADAM2/NHP10	RPRD1B/COY1
FXR1/BAR1	PXMP4/MRPL40
ORC4/TOR1	GLRA2/UTR2
MLEC/VPS34	TSC2/CYT2
GRIK5/HSV2	CSK/TPK1
PLEKHA4/BUD32	TRPS1/ERG26
DOT1L/PDX1	CLASRP/RPS30A
IL1RL2/SVF1	ASF1B/PES4
CCKBR/BMH2	TJP3/FAS1
PLEKHA4/BUD32	LIM2/YHR033W
UBE2R2/RFC2	PON3/FUN12
IGFBP5/CBF5	ANKRD7/HTA2
TRIM2/MDM38	CCL24/YTH1
PSMD3/SPB4	EXOSC3/TKL1
CAMKK2/NET1	C1QBP/HSP82
FANCL/HHT1	EZH1/STP4
PVRL1/SSA1	NMU/YBT1
PNO1/SPS2	FNBP4/HEK2
MLEC/VPS34	CD81/PDR18
ZBTB24/RRT5	GAPDH/REH1
RPS12/FUN30	RHAG/LSM1
