# Supplementary material for: Scope and limitations of yeast as a model organism for studying human tissue-specific pathways
Source: BMC Syst Biol. 2015 Dec 29;9:96. doi: 10.1186/s12918-015-0253-0 (PMC4696342; doi:10.1186/s12918-015-0253-0)
Supplement: Additional file 1 — Network alignments. Compressed (*.zip) file containing individual tissue-specific alignments. (ZIP 5181 Kb) [file 12918_2015_253_MOESM1_ESM.zip › alignments/Cerebellum_AlignGraph_nodes.tsv]

ID	Human_EnsemblGeneID	Human_Symbol	Yeast_EnsemblGeneID	Yeast_Symbol
TSPAN6/DPM1	ENSG00000000419	TSPAN6	YPR183W	DPM1
DPM1/PEX13	ENSG00000000938	DPM1	YLR191W	PEX13
SCYL3/HAP2	ENSG00000001167	SCYL3	YGL237C	HAP2
FGR/CTR1	ENSG00000003147	FGR	YPR124W	CTR1
CFH/GIS4	ENSG00000003402	CFH	YML006C	GIS4
GCLC/DFG5	ENSG00000003436	GCLC	YMR238W	DFG5
NFYA/NRP1	ENSG00000003756	NFYA	YDL167C	NRP1
SEMA3F/CSM4	ENSG00000004059	SEMA3F	YPL200W	CSM4
CFTR/FEN1	ENSG00000004399	CFTR	YCR034W	FEN1
KRIT1/ADK1	ENSG00000004455	KRIT1	YDR226W	ADK1
RAD52/FPR2	ENSG00000004478	RAD52	YDR519W	FPR2
BAD/MSH3	ENSG00000004660	BAD	YCR092C	MSH3
CD99/ACP1	ENSG00000004779	CD99	YKL192C	ACP1
AOC1/PKP2	ENSG00000004799	AOC1	YGL059W	PKP2
HECW1/YGR201C	ENSG00000004838	HECW1	YGR201C	YGR201C
MAD1L1/YDR307W	ENSG00000004866	MAD1L1	YDR307W	YDR307W
LASP1/SEC61	ENSG00000004948	LASP1	YLR378C	SEC61
M6PR/SEN1	ENSG00000005007	M6PR	YLR430W	SEN1
ICA1/DNL4	ENSG00000005156	ICA1	YOR005C	DNL4
ALS2/PST2	ENSG00000005302	ALS2	YDR032C	PST2
CASP10/BDF2	ENSG00000005339	CASP10	YDL070W	BDF2
CFLAR/SIA1	ENSG00000005421	CFLAR	YOR137C	SIA1
TFPI/ROM1	ENSG00000005882	TFPI	YGR070W	ROM1
RBM5/COQ4	ENSG00000005884	RBM5	YDR204W	COQ4
MTMR7/YDR352W	ENSG00000005893	MTMR7	YDR352W	YDR352W
ARF5/PGC1	ENSG00000006007	ARF5	YPL206C	PGC1
POLDIP2/YKR104W	ENSG00000006071	POLDIP2	YKR104W	YKR104W
PLXND1/APL4	ENSG00000006125	PLXND1	YPR029C	APL4
AK2/ADH7	ENSG00000006194	AK2	YCR105W	ADH7
CD38/MMS1	ENSG00000006468	CD38	YPR164W	MMS1
FKBP4/LCB5	ENSG00000006530	FKBP4	YLR260W	LCB5
KDM1A/YMR010W	ENSG00000006704	KDM1A	YMR010W	YMR010W
CAMKK1/VPS41	ENSG00000006715	CAMKK1	YDR080W	VPS41
RECQL/CMK2	ENSG00000007047	RECQL	YOL016C	CMK2
HSPB6/PAC1	ENSG00000007168	HSPB6	YOR269W	PAC1
ARHGAP33/MET10	ENSG00000007171	ARHGAP33	YFR030W	MET10
NDUFAB1/HXK2	ENSG00000007174	NDUFAB1	YGL253W	HXK2
PDK4/HOF1	ENSG00000007237	PDK4	YMR032W	HOF1
ZMYND10/TRS33	ENSG00000007255	ZMYND10	YOR115C	TRS33
ST7/SRL1	ENSG00000007372	ST7	YOR247W	SRL1
CDC27/FRE7	ENSG00000007952	CDC27	YOL152W	FRE7
SLC4A1/PRE7	ENSG00000008018	SLC4A1	YBL041W	PRE7
CALCR/RIM11	ENSG00000008118	CALCR	YMR139W	RIM11
HCCS/USA1	ENSG00000008130	HCCS	YML029W	USA1
DVL2/YDL176W	ENSG00000008277	DVL2	YDL176W	YDL176W
UPF1/DTR1	ENSG00000008282	UPF1	YBR180W	DTR1
SKAP2/CNL1	ENSG00000008294	SKAP2	YDR357C	CNL1
SLC25A5/NSE5	ENSG00000008300	SLC25A5	YML023C	NSE5
CCDC109B/PHR1	ENSG00000008405	CCDC109B	YOR386W	PHR1
HOXA11/PHO3	ENSG00000008710	HOXA11	YBR092C	PHO3
POLR2J/RPS20	ENSG00000008988	POLR2J	YHL015W	RPS20
DHX33/YBL055C	ENSG00000009335	DHX33	YBL055C	YBL055C
MEOX1/REV3	ENSG00000009413	MEOX1	YPL167C	REV3
LIG3/VTA1	ENSG00000009844	LIG3	YLR181C	VTA1
RPAP3/PHO4	ENSG00000009950	RPAP3	YFR034C	PHO4
ENSG00000005189/ITC1	ENSG00000009954	ENSG00000005189	YGL133W	ITC1
CIAPIN1/VID30	ENSG00000010017	CIAPIN1	YGL227W	VID30
FAM214B/MSC7	ENSG00000010030	FAM214B	YHR039C	MSC7
COPZ2/SEE1	ENSG00000010165	COPZ2	YIL064W	SEE1
PRKAR2B/ZAP1	ENSG00000010244	PRKAR2B	YJL056C	ZAP1
MSL3/COR1	ENSG00000010256	MSL3	YBL045C	COR1
CREBBP/YCS4	ENSG00000010292	CREBBP	YLR272C	YCS4
BZRAP1/NUD1	ENSG00000010322	BZRAP1	YOR373W	NUD1
MPO/YCK2	ENSG00000010810	MPO	YNL154C	YCK2
PON1/NDD1	ENSG00000010818	PON1	YOR372C	NDD1
GCFC2/ELA1	ENSG00000011007	GCFC2	YNL230C	ELA1
ABCB4/YNK1	ENSG00000011052	ABCB4	YKL067W	YNK1
SOX8/UTP18	ENSG00000011260	SOX8	YJL069C	UTP18
IBTK/NAB2	ENSG00000011275	IBTK	YGL122C	NAB2
MYCBP2/STT4	ENSG00000011405	MYCBP2	YLR305C	STT4
FBXL3/SKG3	ENSG00000011426	FBXL3	YLR187W	SKG3
ITGAL/GYP1	ENSG00000011454	ITGAL	YOR070C	GYP1
PDK2/PPH21	ENSG00000011485	PDK2	YDL134C	PPH21
ITGA3/RAD10	ENSG00000012504	ITGA3	YML095C	RAD10
LAMP2/UBX5	ENSG00000012822	LAMP2	YDR330W	UBX5
GGNBP2/IRS4	ENSG00000013016	GGNBP2	YKR019C	IRS4
ITGA2B/RET1	ENSG00000013503	ITGA2B	YOR207C	RET1
GDE1/ITT1	ENSG00000013561	GDE1	YML068W	ITT1
C19orf60/PMT6	ENSG00000014216	C19orf60	YGR199W	PMT6
CRLF1/MDH3	ENSG00000014641	CRLF1	YDL078C	MDH3
MAP3K14/MMT1	ENSG00000014824	MAP3K14	YMR177W	MMT1
ABCC8/BRX1	ENSG00000015171	ABCC8	YOL077C	BRX1
CCL18/LAS17	ENSG00000015285	CCL18	YOR181W	LAS17
CCL3/GPG1	ENSG00000015413	CCL3	YGL121C	GPG1
SYNRG/MPP6	ENSG00000015479	SYNRG	YNR024W	MPP6
CACNG3/BPL1	ENSG00000015592	CACNG3	YDL141W	BPL1
TMEM132A/HPF1	ENSG00000016490	TMEM132A	YOL155C	HPF1
AP2B1/PMR1	ENSG00000017260	AP2B1	YGL167C	PMR1
TAC1/RGA1	ENSG00000017797	TAC1	YOR127W	RGA1
ZNF263/NEO1	ENSG00000018625	ZNF263	YIL048W	NEO1
CX3CL1/MOT3	ENSG00000020256	CX3CL1	YMR070W	MOT3
SPATA20/NUT1	ENSG00000021645	SPATA20	YGL151W	NUT1
CACNA1G/NAM7	ENSG00000021776	CACNA1G	YMR080C	NAM7
TNFRSF12A/CPA1	ENSG00000021826	TNFRSF12A	YOR303W	CPA1
MAP3K9/DEG1	ENSG00000022267	MAP3K9	YFL001W	DEG1
RALA/MAG2	ENSG00000022840	RALA	YLR427W	MAG2
BAIAP2L1/PFA4	ENSG00000023041	BAIAP2L1	YOL003C	PFA4
ETV1/RUD3	ENSG00000023287	ETV1	YOR216C	RUD3
AGK/MPD2	ENSG00000023318	AGK	YOL088C	MPD2
CCL26/HEM1	ENSG00000023330	CCL26	YDR232W	HEM1
FARP2/GRX2	ENSG00000023572	FARP2	YDR513W	GRX2
USH1C/SEH1	ENSG00000023734	USH1C	YGL100W	SEH1
DBF4/SPT2	ENSG00000023902	DBF4	YER161C	SPT2
TBXA2R/UBR1	ENSG00000024048	TBXA2R	YGR184C	UBR1
IFRD1/PAN1	ENSG00000024422	IFRD1	YIR006C	PAN1
GTF2IRD1/GTR2	ENSG00000025039	GTF2IRD1	YGR163W	GTR2
PAF1/FAF1	ENSG00000025293	PAF1	YIL019W	FAF1
VPS41/GAL80	ENSG00000025434	VPS41	YML051W	GAL80
ARHGAP44/CNS1	ENSG00000025772	ARHGAP44	YBR155W	CNS1
ELAC2/SEC63	ENSG00000025796	ELAC2	YOR254C	SEC63
SCIN/SRP1	ENSG00000025800	SCIN	YNL189W	SRP1
MYH13/YLR031W	ENSG00000026025	MYH13	YLR031W	YLR031W
ADIPOR2/RAD3	ENSG00000026036	ADIPOR2	YER171W	RAD3
UPP2/YBR096W	ENSG00000026508	UPP2	YBR096W	YBR096W
MARK4/YOR296W	ENSG00000027075	MARK4	YOR296W	YOR296W
PAFAH1B1/VPS5	ENSG00000028528	PAFAH1B1	YOR069W	VPS5
NOS2/DSE3	ENSG00000029639	NOS2	YOR264W	DSE3
DNAH9/YHR078W	ENSG00000029725	DNAH9	YHR078W	YHR078W
GAS7/SNF11	ENSG00000030304	GAS7	YDR073W	SNF11
TRAPPC6A/SES1	ENSG00000031698	TRAPPC6A	YDR023W	SES1
MATK/WTM2	ENSG00000032389	MATK	YOR229W	WTM2
CD79B/TFC4	ENSG00000032742	CD79B	YGR047C	TFC4
SCN4A/CUS1	ENSG00000033030	SCN4A	YMR240C	CUS1
PAX6/ARB1	ENSG00000033050	PAX6	YER036C	ARB1
RHBDF1/VPH1	ENSG00000033627	RHBDF1	YOR270C	VPH1
LUC7L/NFI1	ENSG00000033800	LUC7L	YOR156C	NFI1
BAIAP3/VHT1	ENSG00000034053	BAIAP3	YGR065C	VHT1
PIGQ/PEX3	ENSG00000034693	PIGQ	YDR329C	PEX3
TEAD3/ADE12	ENSG00000035687	TEAD3	YNL220W	ADE12
SELE/RTT101	ENSG00000036257	SELE	YJL047C	RTT101
DNAJC11/UBP7	ENSG00000036672	DNAJC11	YIL156W	UBP7
MYLIP/KEL3	ENSG00000037637	MYLIP	YPL263C	KEL3
NOX1/MRI1	ENSG00000037757	NOX1	YPR118W	MRI1
E2F2/TRM8	ENSG00000037897	E2F2	YDL201W	TRM8
PSMB1/LSB6	ENSG00000038210	PSMB1	YJL100W	LSB6
SYN1/YNL193W	ENSG00000038382	SYN1	YNL193W	YNL193W
JARID2/YLR413W	ENSG00000038427	JARID2	YLR413W	YLR413W
CAMK1G/BRR2	ENSG00000039123	CAMK1G	YER172C	BRR2
CDK11A/PRE9	ENSG00000041357	CDK11A	YGR135W	PRE9
NADK/NUG1	ENSG00000041802	NADK	YER006W	NUG1
TFAP2B/TDP1	ENSG00000042088	TFAP2B	YBR223C	TDP1
CYTH3/APS2	ENSG00000042753	CYTH3	YJR058C	APS2
ADAM22/FHN1	ENSG00000042832	ADAM22	YGR131W	FHN1
SYPL1/DCN1	ENSG00000043093	SYPL1	YLR128W	DCN1
SPAG9/RDL1	ENSG00000043143	SPAG9	YOR285W	RDL1
CELSR3/SCM3	ENSG00000044115	CELSR3	YDL139C	SCM3
MGST1/YJR030C	ENSG00000044446	MGST1	YJR030C	YJR030C
CRY1/UTP13	ENSG00000047056	CRY1	YLR222C	UTP13
NFIX/URA8	ENSG00000047230	NFIX	YJR103W	URA8
MMP25/VMA13	ENSG00000047249	MMP25	YPR036W	VMA13
IL32/MLP1	ENSG00000047410	IL32	YKR095W	MLP1
PKD1/FET5	ENSG00000047457	PKD1	YFL041W	FET5
MAPK8IP2/RPO41	ENSG00000047579	MAPK8IP2	YFL036W	RPO41
MED24/CSG2	ENSG00000047936	MED24	YBR036C	CSG2
SEC62/RSM10	ENSG00000048544	SEC62	YDR041W	RSM10
RPS20/RBS1	ENSG00000048991	RPS20	YDL189W	RBS1
CSDE1/YKT6	ENSG00000049245	CSDE1	YKL196C	YKT6
UBE3C/RFC1	ENSG00000049541	UBE3C	YOR217W	RFC1
REV3L/RSP5	ENSG00000049759	REV3L	YER125W	RSP5
PAX7/WBP1	ENSG00000049860	PAX7	YEL002C	WBP1
MASP2/YLR257W	ENSG00000050405	MASP2	YLR257W	YLR257W
TRAF3IP3/MRK1	ENSG00000050748	TRAF3IP3	YDL079C	MRK1
POMT2/PER33	ENSG00000051108	POMT2	YLR064W	PER33
VTA1/RAD51	ENSG00000051180	VTA1	YER095W	RAD51
MLXIPL/SLH1	ENSG00000051341	MLXIPL	YGR271W	SLH1
BAZ1B/CTF3	ENSG00000051382	BAZ1B	YLR381W	CTF3
RANBP9/CDC40	ENSG00000051596	RANBP9	YDR364C	CDC40
ETV7/UBX4	ENSG00000052126	ETV7	YMR067C	UBX4
SPRTN/TAF3	ENSG00000052723	SPRTN	YPL011C	TAF3
METTL13/RRP12	ENSG00000052749	METTL13	YPL012W	RRP12
ZNF207/ERG25	ENSG00000052802	ZNF207	YGR060W	ERG25
UQCRC1/APD1	ENSG00000052841	UQCRC1	YBR151W	APD1
CD9/SOD2	ENSG00000053254	CD9	YHR008C	SOD2
NCAPD2/AAD10	ENSG00000053371	NCAPD2	YJR155W	AAD10
IFFO1/USE1	ENSG00000053501	IFFO1	YGL098W	USE1
GIPR/TRS31	ENSG00000054116	GIPR	YDR472W	TRS31
NISCH/FHL1	ENSG00000054598	NISCH	YPR104C	FHL1
STAB1/CDC53	ENSG00000055130	STAB1	YDL132W	CDC53
FUZ/RTC5	ENSG00000055163	FUZ	YOR118W	RTC5
PRSS3/SPP1	ENSG00000055609	PRSS3	YPL138C	SPP1
CD4/PUF3	ENSG00000055917	CD4	YLL013C	PUF3
LRRC23/YDR114C	ENSG00000056558	LRRC23	YDR114C	YDR114C
BTK/GLG2	ENSG00000056998	BTK	YJL137C	GLG2
HFE/MSH2	ENSG00000057468	HFE	YOL090W	MSH2
SCMH1/GDI1	ENSG00000057608	SCMH1	YER136W	GDI1
FYN/ATG5	ENSG00000057663	FYN	YPL149W	ATG5
HIVEP2/NUP57	ENSG00000058085	HIVEP2	YGR119C	NUP57
TCEB3/KCC4	ENSG00000058091	TCEB3	YCL024W	KCC4
LYPLA2/DIN7	ENSG00000058404	LYPLA2	YDR263C	DIN7
NME2/RPC37	ENSG00000058600	NME2	YKR025W	RPC37
APBA3/ENA5	ENSG00000058668	APBA3	YDR038C	ENA5
MKS1/CTH1	ENSG00000059145	MKS1	YDR151C	CTH1
ABHD5/TRM3	ENSG00000059588	ABHD5	YDL112W	TRM3
KAL1/XDJ1	ENSG00000059769	KAL1	YLR090W	XDJ1
AKAP8L/PSR2	ENSG00000060069	AKAP8L	YLR019W	PSR2
UTP18/SMK1	ENSG00000060237	UTP18	YPR054W	SMK1
RNF216/PRP4	ENSG00000060688	RNF216	YPR178W	PRP4
TTC19/FMP37	ENSG00000060762	TTC19	YGL080W	FMP37
PTBP1/POT1	ENSG00000060971	PTBP1	YIL160C	POT1
DPF1/SDH4	ENSG00000061794	DPF1	YDR178W	SDH4
SYT7/CLA4	ENSG00000061938	SYT7	YNL298W	CLA4
PIK3C2A/AIF1	ENSG00000062096	PIK3C2A	YNR074C	AIF1
PLAUR/RSN1	ENSG00000062598	PLAUR	YMR266W	RSN1
ANLN/TIF3	ENSG00000063046	ANLN	YPR163C	TIF3
WIZ/RPL18B	ENSG00000063177	WIZ	YNL301C	RPL18B
RABGAP1/SBP1	ENSG00000063244	RABGAP1	YHL034C	SBP1
DCN/ENT1	ENSG00000063245	DCN	YDL161W	ENT1
PPP5C/YIL165C	ENSG00000063438	PPP5C	YIL165C	YIL165C
MAP4K3/GLO2	ENSG00000063854	MAP4K3	YDR272W	GLO2
ZBTB32/YAF9	ENSG00000063978	ZBTB32	YNL107W	YAF9
TYROBP/YFR039C	ENSG00000064012	TYROBP	YFR039C	YFR039C
GABRA3/ATG33	ENSG00000064309	GABRA3	YLR356W	ATG33
BRCA1/TAF2	ENSG00000064313	BRCA1	YCR042C	TAF2
ERCC1/MTR10	ENSG00000064419	ERCC1	YOR160W	MTR10
CD22/YLR271W	ENSG00000064607	CD22	YLR271W	YLR271W
SEMA3B/YBR235W	ENSG00000064651	SEMA3B	YBR235W	YBR235W
MBTPS2/YIG1	ENSG00000064666	MBTPS2	YPL201C	YIG1
LTF/RRP3	ENSG00000064703	LTF	YHR065C	RRP3
NR1H4/MLH2	ENSG00000064933	NR1H4	YLR035C	MLH2
ALOX5/OSH2	ENSG00000064999	ALOX5	YDL019C	OSH2
CALCOCO1/GPA1	ENSG00000065135	CALCOCO1	YHR005C	GPA1
UBR7/PSE1	ENSG00000065150	UBR7	YMR308C	PSE1
MAP4K5/CAR2	ENSG00000065154	MAP4K5	YLR438W	CAR2
EHD3/PWP2	ENSG00000065183	EHD3	YCR057C	PWP2
PSMC4/YFR035C	ENSG00000065243	PSMC4	YFR035C	YFR035C
CLDN11/LAC1	ENSG00000065308	CLDN11	YKL008C	LAC1
MVP/PIN2	ENSG00000065320	MVP	YOR104W	PIN2
NUB1/KIN1	ENSG00000065361	NUB1	YDR122W	KIN1
CLK1/SLM5	ENSG00000065427	CLK1	YCR024C	SLM5
ENSG00000013455/CUS2	ENSG00000065526	ENSG00000013455	YNL286W	CUS2
POLR3B/IRE1	ENSG00000065534	POLR3B	YHR079C	IRE1
ANGEL1/STE7	ENSG00000065559	ANGEL1	YDL159W	STE7
RNF14/ENT3	ENSG00000065609	RNF14	YJR125C	ENT3
DDX11/ISR1	ENSG00000065613	DDX11	YPR106W	ISR1
CD6/FPK1	ENSG00000065675	CD6	YNR047W	FPK1
TACC3/UTP15	ENSG00000065717	TACC3	YMR093W	UTP15
UFL1/MAE1	ENSG00000065833	UFL1	YKL029C	MAE1
POLA2/YBR141C	ENSG00000065882	POLA2	YBR141C	YBR141C
CAPN1/YPL245W	ENSG00000065883	CAPN1	YPL245W	YPL245W
ACPP/FKH2	ENSG00000065970	ACPP	YNL068C	FKH2
MDH1/PDE2	ENSG00000065989	MDH1	YOR360C	PDE2
SLC30A9/RTS1	ENSG00000066027	SLC30A9	YOR014W	RTS1
MTMR11/SNF12	ENSG00000066117	MTMR11	YNR023W	SNF12
CCDC88C/RPH1	ENSG00000066135	CCDC88C	YER169W	RPH1
YAF2/HAP5	ENSG00000066136	YAF2	YOR358W	HAP5
ZMYND11/FOB1	ENSG00000066422	ZMYND11	YDR110W	FOB1
WAS/BFR1	ENSG00000066455	WAS	YOR198C	BFR1
DPEP1/SPS1	ENSG00000066468	DPEP1	YDR523C	SPS1
BID/DUO1	ENSG00000066629	BID	YGL061C	DUO1
MATR3/SEC7	ENSG00000066777	MATR3	YDR170C	SEC7
RGPD5/HEM15	ENSG00000066926	RGPD5	YOR176W	HEM15
STMN4/TIF1	ENSG00000067048	STMN4	YKR059W	TIF1
NUDCD3/MAM33	ENSG00000067113	NUDCD3	YIL070C	MAM33
ISL1/LAG1	ENSG00000067167	ISL1	YHL003C	LAG1
IL20RA/GIS2	ENSG00000067182	IL20RA	YNL255C	GIS2
CLCA1/EEB1	ENSG00000067191	CLCA1	YPL095C	EEB1
ATP2C1/CDC19	ENSG00000067225	ATP2C1	YAL038W	CDC19
SRCIN1/FCF2	ENSG00000067334	SRCIN1	YLR051C	FCF2
IGF1/NUP100	ENSG00000067445	IGF1	YKL068W	NUP100
RALBP1/RHO1	ENSG00000067560	RALBP1	YPR165W	RHO1
RUFY3/TCB3	ENSG00000067715	RUFY3	YML072C	TCB3
CNTN1/PKP1	ENSG00000067992	CNTN1	YIL042C	PKP1
WWTR1/RPD3	ENSG00000068024	WWTR1	YNL330C	RPD3
AGPS/RAD53	ENSG00000068078	AGPS	YPL153C	RAD53
ATP1A2/RTG3	ENSG00000068323	ATP1A2	YBL103C	RTG3
TTC27/GYP7	ENSG00000068354	TTC27	YDL234C	GYP7
MARCO/SPP2	ENSG00000068394	MARCO	YOR148C	SPP2
SYT13/TRM7	ENSG00000068438	SYT13	YBR061C	TRM7
SNAI2/RPO31	ENSG00000068654	SNAI2	YOR116C	RPO31
CD74/KRE28	ENSG00000068793	CD74	YDR532C	KRE28
HGF/HST1	ENSG00000068903	HGF	YOL068C	HST1
ZRANB1/GLT1	ENSG00000069248	ZRANB1	YDL171C	GLT1
NCDN/VPS35	ENSG00000069329	NCDN	YJL154C	VPS35
ZFP64/YDJ1	ENSG00000069345	ZFP64	YNL064C	YDJ1
MNAT1/AKR1	ENSG00000069399	MNAT1	YDR264C	AKR1
SAMD4A/NFT1	ENSG00000069431	SAMD4A	YKR103W	NFT1
RUNX3/SDT1	ENSG00000069712	RUNX3	YGL224C	SDT1
MRE11A/CDD1	ENSG00000069764	MRE11A	YLR245C	CDD1
PLEKHB1/REF2	ENSG00000069849	PLEKHB1	YDR195W	REF2
SERPINB1/STE4	ENSG00000069966	SERPINB1	YOR212W	STE4
SPAST/UFD1	ENSG00000070010	SPAST	YGR048W	UFD1
ENSG00000021602/IKI3	ENSG00000070061	ENSG00000021602	YLR384C	IKI3
NRXN3/PFY1	ENSG00000070087	NRXN3	YOR122C	PFY1
AQR/UIP3	ENSG00000070159	AQR	YAR027W	UIP3
CPS1/CBF1	ENSG00000070444	CPS1	YJR060W	CBF1
C8B/POL4	ENSG00000070501	C8B	YCR014C	POL4
FHL1/HSV2	ENSG00000070540	FHL1	YGR223C	HSV2
RTFDC1/ASN1	ENSG00000070669	RTFDC1	YPR145W	ASN1
GABRA1/KAR2	ENSG00000070718	GABRA1	YJL034W	KAR2
NLRP2/MUD2	ENSG00000070756	NLRP2	YKL074C	MUD2
RNF10/RPA190	ENSG00000070761	RNF10	YOR341W	RPA190
ZDHHC6/CKA1	ENSG00000070770	ZDHHC6	YIL035C	CKA1
RNH1/GCD1	ENSG00000070785	RNH1	YOR260W	GCD1
NDUFS1/SAT4	ENSG00000070808	NDUFS1	YCR008W	SAT4
RB1CC1/RHO4	ENSG00000070831	RB1CC1	YKR055W	RHO4
ERP44/PUT4	ENSG00000070915	ERP44	YOR348C	PUT4
ALAS1/PMA1	ENSG00000070961	ALAS1	YGL008C	PMA1
BIRC3/GSH2	ENSG00000071051	BIRC3	YOL049W	GSH2
AKAP11/AIP1	ENSG00000071127	AKAP11	YMR092C	AIP1
GLRX2/KDX1	ENSG00000071242	GLRX2	YKL161C	KDX1
SNAPC1/YNG2	ENSG00000071243	SNAPC1	YHR090C	YNG2
STRAP/BUD23	ENSG00000071462	STRAP	YCR047C	BUD23
ABCC2/HRD3	ENSG00000071537	ABCC2	YLR207W	HRD3
DEF6/YTA6	ENSG00000071539	DEF6	YPL074W	YTA6
PLEKHO1/ULS1	ENSG00000071794	PLEKHO1	YOR191W	ULS1
GCLM/TSR4	ENSG00000071994	GCLM	YOL022C	TSR4
UBR2/TPK2	ENSG00000072062	UBR2	YPL203W	TPK2
EHD2/YBL107C	ENSG00000072110	EHD2	YBL107C	YBL107C
RRAGD/VPS70	ENSG00000072133	RRAGD	YJR126C	VPS70
HSF2/ENT2	ENSG00000072134	HSF2	YLR206W	ENT2
PHF20/SIW14	ENSG00000072135	PHF20	YNL032W	SIW14
NR1H3/TRE1	ENSG00000072274	NR1H3	YPL176C	TRE1
NCAPH2/GUK1	ENSG00000072415	NCAPH2	YDR454C	GUK1
TOMM34/BUD3	ENSG00000072518	TOMM34	YCL014W	BUD3
SEC63/IMG1	ENSG00000072609	SEC63	YCR046C	IMG1
KPNA6/MRPL8	ENSG00000072778	KPNA6	YJL063C	MRPL8
VIM/YDL156W	ENSG00000072803	VIM	YDL156W	YDL156W
RTEL1-TNFRSF6B/RRP4	ENSG00000072832	RTEL1-TNFRSF6B	YHR069C	RRP4
FAS/LRS4	ENSG00000072864	FAS	YDR439W	LRS4
CD44/APM1	ENSG00000072958	CD44	YPL259C	APM1
KCNG1/SEC2	ENSG00000073009	KCNG1	YNL272C	SEC2
SLAMF7/MCM2	ENSG00000073111	SLAMF7	YBL023C	MCM2
MIPEP/YAP1802	ENSG00000073921	MIPEP	YGR241C	YAP1802
PRKCH/SEC18	ENSG00000073969	PRKCH	YBR080C	SEC18
INSRR/AZF1	ENSG00000074047	INSRR	YOR113W	AZF1
IFNGR1/LCL2	ENSG00000074181	IFNGR1	YLR104W	LCL2
SH2D2A/TEC1	ENSG00000074219	SH2D2A	YBR083W	TEC1
TNFRSF1B/ENA1	ENSG00000074370	TNFRSF1B	YDR040C	ENA1
VEZT/YJU3	ENSG00000074416	VEZT	YKL094W	YJU3
POU2F2/NPR1	ENSG00000074590	POU2F2	YNL183C	NPR1
SNX1/SBA1	ENSG00000074696	SNX1	YKL117W	SBA1
TBPL1/OPY1	ENSG00000074706	TBPL1	YBR129C	OPY1
ARNTL2/DOC1	ENSG00000074755	ARNTL2	YGL240W	DOC1
BCLAF1/ENO2	ENSG00000074800	BCLAF1	YHR174W	ENO2
ANK1/IST2	ENSG00000074855	ANK1	YBR086C	IST2
TFB1M/SLN1	ENSG00000074964	TFB1M	YIL147C	SLN1
RABEP1/ARP6	ENSG00000075089	RABEP1	YLR085C	ARP6
HMGB3/TIF4632	ENSG00000075151	HMGB3	YGL049C	TIF4632
NUP160/MTC5	ENSG00000075188	NUP160	YDR128W	MTC5
BAK1/CTT1	ENSG00000075223	BAK1	YGR088W	CTT1
MUSK/ERG10	ENSG00000075239	MUSK	YPL028W	ERG10
IKZF2/YNL095C	ENSG00000075292	IKZF2	YNL095C	YNL095C
GRN/PRK1	ENSG00000075413	GRN	YIL095W	PRK1
ARHGAP31/TAO3	ENSG00000075539	ARHGAP31	YIL129C	TAO3
NR2E3/ARP9	ENSG00000075624	NR2E3	YMR033W	ARP9
CENPQ/SPO14	ENSG00000075651	CENPQ	YKR031C	SPO14
SARS/YNL046W	ENSG00000075711	SARS	YNL046W	YNL046W
RANBP3/YPT53	ENSG00000075785	RANBP3	YNL093W	YPT53
ARID4A/PRP39	ENSG00000075856	ARID4A	YML046W	PRP39
TSSC1/RRP42	ENSG00000075914	TSSC1	YDL111C	RRP42
ENSG00000032514/TAF13	ENSG00000075945	ENSG00000032514	YML098W	TAF13
IFT88/MCM6	ENSG00000076003	IFT88	YGL201C	MCM6
ZCCHC8/REX2	ENSG00000076043	ZCCHC8	YLR059C	REX2
ABCF2/YIL077C	ENSG00000076053	ABCF2	YIL077C	YIL077C
LRRC7/MLH1	ENSG00000076242	LRRC7	YMR167W	MLH1
UBA6/UNG1	ENSG00000076248	UBA6	YML021C	UNG1
GAB2/IES6	ENSG00000076641	GAB2	YEL044W	IES6
ATP6V0A1/MON1	ENSG00000076685	ATP6V0A1	YGL124C	MON1
PIAS1/YIP1	ENSG00000076716	PIAS1	YGR172C	YIP1
SLC4A7/ERV1	ENSG00000076984	SLC4A7	YGR029W	ERV1
APBA2/AVO2	ENSG00000077063	APBA2	YMR068W	AVO2
UHRF1/ARP7	ENSG00000077080	UHRF1	YPR034W	ARP7
MAP2K3/TOP2	ENSG00000077097	MAP2K3	YNL088W	TOP2
TMSB10/SKP2	ENSG00000077235	TMSB10	YNL311C	SKP2
RNF19A/UBP1	ENSG00000077254	RNF19A	YDL122W	UBP1
PEX3/MSL1	ENSG00000077312	PEX3	YIR009W	MSL1
GABARAPL2/SKI6	ENSG00000077348	GABARAPL2	YGR195W	SKI6
MYOC/HAT2	ENSG00000077380	MYOC	YEL056W	HAT2
SH3YL1/HST4	ENSG00000077463	SH3YL1	YDR191W	HST4
VCL/CUR1	ENSG00000077522	VCL	YPR158W	CUR1
DAPK2/CAP2	ENSG00000077549	DAPK2	YIL034C	CAP2
NSMAF/UBC1	ENSG00000077721	NSMAF	YDR177W	UBC1
ADSS/KSS1	ENSG00000077782	ADSS	YGR040W	KSS1
STAP1/PDX3	ENSG00000077800	STAP1	YBR035C	PDX3
TIMP2/RAD34	ENSG00000077809	TIMP2	YDR314C	RAD34
RFC1/SIZ1	ENSG00000078043	RFC1	YDR409W	SIZ1
CUL3/PTK2	ENSG00000078061	CUL3	YJR059W	PTK2
MYOM2/DUR1,2	ENSG00000078070	MYOM2	YBR208C	DUR1,2
OTC/DRE2	ENSG00000078114	OTC	YKR071C	DRE2
USP2/INP51	ENSG00000078269	USP2	YIL002C	INP51
CASR/CHA4	ENSG00000078304	CASR	YLR098C	CHA4
TUBG2/PET54	ENSG00000078328	TUBG2	YGR222W	PET54
RPL26L1/SKI8	ENSG00000078369	RPL26L1	YGL213C	SKI8
FLT4/SNT2	ENSG00000078403	FLT4	YGL131C	SNT2
NSUN2/STE23	ENSG00000078618	NSUN2	YLR389C	STE23
FBXO42/POR1	ENSG00000078668	FBXO42	YNL055C	POR1
MRI1/MET13	ENSG00000078747	MRI1	YGL125W	MET13
METTL1/INN1	ENSG00000078902	METTL1	YNL152W	INN1
HOXC8/STP22	ENSG00000078967	HOXC8	YCL008C	STP22
AGA/YKU70	ENSG00000079246	AGA	YMR284W	YKU70
ENSG00000038102/CBK1	ENSG00000079277	ENSG00000038102	YNL161W	CBK1
PI4K2B/REX3	ENSG00000079313	PI4K2B	YLR107W	REX3
MAT2B/SRP102	ENSG00000079332	MAT2B	YKL154W	SRP102
TLL1/RGT2	ENSG00000079393	TLL1	YDL138W	RGT2
EDC4/ERG9	ENSG00000079459	EDC4	YHR190W	ERG9
TRIO/PGM2	ENSG00000079739	TRIO	YMR105C	PGM2
VCAN/PRP28	ENSG00000079785	VCAN	YDR243C	PRP28
MSR1/HAL1	ENSG00000079819	MSR1	YPR005C	HAL1
CDH1/TCB2	ENSG00000079841	CDH1	YNL087W	TCB2
SKIV2L2/VAM3	ENSG00000079950	SKIV2L2	YOR106W	VAM3
DNAH5/BOR1	ENSG00000080493	DNAH5	YNL275W	BOR1
ZFYVE16/MOT1	ENSG00000080503	ZFYVE16	YPL082C	MOT1
C6/AYR1	ENSG00000080511	C6	YIL124W	AYR1
RAI14/COQ5	ENSG00000080546	RAI14	YML110C	COQ5
SOX30/IRC6	ENSG00000080561	SOX30	YFR043C	IRC6
PNKP/SWR1	ENSG00000080603	PNKP	YDR334W	SWR1
SPDL1/PUF6	ENSG00000080608	SPDL1	YDR496C	PUF6
STAU2/MCM16	ENSG00000080709	STAU2	YPR046W	MCM16
RTN4R/MOT2	ENSG00000080802	RTN4R	YER068W	MOT2
PHF23/HEM13	ENSG00000080819	PHF23	YDR044W	HEM13
CDH10/TFG2	ENSG00000080823	CDH10	YGR005C	TFG2
INPP4A/YRB2	ENSG00000081026	INPP4A	YIL063C	YRB2
RAB27B/SMP1	ENSG00000081189	RAB27B	YBR182C	SMP1
PSMA4/YKL027W	ENSG00000081307	PSMA4	YKL027W	YKL027W
MYO16/AIR1	ENSG00000081386	MYO16	YIL079C	AIR1
LSG1/MIG2	ENSG00000081665	LSG1	YGL209W	MIG2
PARP3/YVH1	ENSG00000081721	PARP3	YIR026C	YVH1
TNC/PDE1	ENSG00000081803	TNC	YGL248W	PDE1
TDP1/TRI1	ENSG00000082014	TDP1	YMR233W	TRI1
MED17/PMD1	ENSG00000082397	MED17	YER132C	PMD1
CAPG/YDL180W	ENSG00000082438	CAPG	YDL180W	YDL180W
AP2S1/SWD1	ENSG00000082516	AP2S1	YAR003W	SWD1
USH2A/TMS1	ENSG00000082556	USH2A	YDR105C	TMS1
ZPBP/YCK1	ENSG00000082701	ZPBP	YHR135C	YCK1
TG/YLR156W	ENSG00000082781	TG	YLR156W	YLR156W
ADAM28/SPO21	ENSG00000082805	ADAM28	YOL091W	SPO21
BARX2/CRM1	ENSG00000082898	BARX2	YGR218W	CRM1
DCUN1D1/MET22	ENSG00000083290	DCUN1D1	YOL064C	MET22
PHF15/KAP104	ENSG00000083312	PHF15	YBR017C	KAP104
ZIC2/YMR018W	ENSG00000083457	ZIC2	YMR018W	YMR018W
LCP2/AEP2	ENSG00000083750	LCP2	YMR282C	AEP2
TRIT1/YKL162C	ENSG00000083799	TRIT1	YKL162C	YKL162C
ADRB1/RPS5	ENSG00000083845	ADRB1	YJR123W	RPS5
ENSG00000043822/APT2	ENSG00000083857	ENSG00000043822	YDR441C	APT2
GUCA2B/SLZ1	ENSG00000083896	GUCA2B	YNL196C	SLZ1
CUL7/CPR7	ENSG00000084072	CUL7	YJR032W	CPR7
CTNNA1/STE24	ENSG00000084073	CTNNA1	YJR117W	STE24
PHKA2/TIF34	ENSG00000084623	PHKA2	YMR146C	TIF34
EPHA3/SHE4	ENSG00000084674	EPHA3	YOR035C	SHE4
HSPA5/PEX1	ENSG00000084731	HSPA5	YKL197C	PEX1
DSG2/YKR018C	ENSG00000084754	DSG2	YKR018C	YKR018C
GEMIN8/GLK1	ENSG00000084764	GEMIN8	YCL040W	GLK1
OFD1/CGR1	ENSG00000085063	OFD1	YGL029W	CGR1
PREX2/TAF5	ENSG00000085415	PREX2	YBR198C	TAF5
WDR37/CTS2	ENSG00000085465	WDR37	YDR371W	CTS2
YTHDC2/SSK2	ENSG00000085511	YTHDC2	YNR031C	SSK2
CTPS2/STE6	ENSG00000085563	CTPS2	YKL209C	STE6
ATP6V1H/GRE3	ENSG00000085662	ATP6V1H	YHR104W	GRE3
POLR2B/YMC1	ENSG00000085719	POLR2B	YPR058W	YMC1
TPR/BZZ1	ENSG00000085733	TPR	YHR114W	BZZ1
CP/IML2	ENSG00000085831	CP	YJL082W	IML2
DTNBP1/END3	ENSG00000085832	DTNBP1	YNL084C	END3
XK/CTF19	ENSG00000085871	XK	YPL018W	CTF19
ARHGAP6/SQS1	ENSG00000085872	ARHGAP6	YNL224C	SQS1
MAP4/MDJ1	ENSG00000086061	MAP4	YFL016C	MDJ1
GOPC/VPS20	ENSG00000086065	GOPC	YMR077C	VPS20
ROS1/FAP1	ENSG00000086102	ROS1	YNL023C	FAP1
HDAC9/DIM1	ENSG00000086189	HDAC9	YPL266W	DIM1
RRM2B/KAP120	ENSG00000086200	RRM2B	YPL125W	KAP120
TNFRSF17/MRPL24	ENSG00000086504	TNFRSF17	YMR193W	MRPL24
LMO3/CIN5	ENSG00000086548	LMO3	YOR028C	CIN5
MRPS10/CWC2	ENSG00000086589	MRPS10	YDL209C	CWC2
GUCA1A/EMP24	ENSG00000086598	GUCA1A	YGL200C	EMP24
RSF1/RPS1B	ENSG00000086712	RSF1	YML063W	RPS1B
VPS13D/TOM1	ENSG00000086758	VPS13D	YDR457W	TOM1
CELF2/VPS68	ENSG00000087008	CELF2	YOL129W	VPS68
R3HDM1/SPS19	ENSG00000087076	R3HDM1	YNL202W	SPS19
COL9A2/SGF11	ENSG00000087152	COL9A2	YPL047W	SGF11
KITLG/ISA1	ENSG00000087206	KITLG	YLL027W	ISA1
ERCC8/ATP18	ENSG00000087245	ERCC8	YML081C-A	ATP18
VAMP3/TPA1	ENSG00000087263	VAMP3	YER049W	TPA1
PER3/APA1	ENSG00000087266	PER3	YCL050C	APA1
UTS2/CDC50	ENSG00000087274	UTS2	YCR094W	CDC50
TNFRSF9/EST1	ENSG00000087338	TNFRSF9	YLR233C	EST1
EPN3/VPS1	ENSG00000087470	EPN3	YKR001C	VPS1
LTBP1/GDS1	ENSG00000088179	LTBP1	YOR355W	GDS1
RCN1/HAS1	ENSG00000088205	RCN1	YMR290C	HAS1
ELN/RPS2	ENSG00000088247	ELN	YGL123W	RPS2
RFC2/SFK1	ENSG00000088305	RFC2	YKL051W	SFK1
ARID1B/REI1	ENSG00000088367	ARID1B	YBR267W	REI1
NEDD4L/YLR422W	ENSG00000088538	NEDD4L	YLR422W	YLR422W
FOXP3/COQ9	ENSG00000088682	FOXP3	YLR201C	COQ9
HEXB/FPR1	ENSG00000088832	HEXB	YNL135C	FPR1
JKAMP/SHP1	ENSG00000088833	JKAMP	YBL058W	SHP1
DKK3/DYN2	ENSG00000088986	DKK3	YDR424C	DYN2
ARHGEF5/BRL1	ENSG00000089006	ARHGEF5	YHR036W	BRL1
NFE2L3/RPL6A	ENSG00000089009	NFE2L3	YML073C	RPL6A
LIMA1/ESF1	ENSG00000089048	LIMA1	YDR365C	ESF1
SLC4A8/APC5	ENSG00000089053	SLC4A8	YOR249C	APC5
PTGER3/REX4	ENSG00000089094	PTGER3	YOL080C	REX4
MAPK9/GCN1	ENSG00000089154	MAPK9	YGL195W	GCN1
COL23A1/PXL1	ENSG00000089159	COL23A1	YKR090W	PXL1
BCAR1/YLR179C	ENSG00000089220	BCAR1	YLR179C	YLR179C
FAM160A2/NCP1	ENSG00000089250	FAM160A2	YHR042W	NCP1
HERPUD1/TAP42	ENSG00000089289	HERPUD1	YMR028W	TAP42
HOMER3/ROT2	ENSG00000089597	HOMER3	YBR229C	ROT2
RAD51/BIR1	ENSG00000089685	RAD51	YJR089W	BIR1
POLQ/MAK5	ENSG00000089737	POLQ	YBR142W	MAK5
PIK3CB/YLL056C	ENSG00000090013	PIK3CB	YLL056C	YLL056C
ENSG00000051415/LCB1	ENSG00000090054	ENSG00000051415	YMR296C	LCB1
CYBA/PAP1	ENSG00000090060	CYBA	YKR002W	PAP1
THOC3/FYV10	ENSG00000090316	THOC3	YIL097W	FYV10
HEBP2/XBP1	ENSG00000090339	HEBP2	YIL101C	XBP1
PLEKHA5/IPI3	ENSG00000090372	PLEKHA5	YNL182C	IPI3
PRSS8/PEX12	ENSG00000090432	PRSS8	YMR026C	PEX12
SIKE1/YNR064C	ENSG00000090487	SIKE1	YNR064C	YNR064C
RRP12/MPS2	ENSG00000090565	RRP12	YGL075C	MPS2
MSMO1/JNM1	ENSG00000090659	MSMO1	YMR294W	JNM1
TTC17/ALA1	ENSG00000090861	TTC17	YOR335C	ALA1
ALX4/SEC3	ENSG00000090989	ALX4	YER008C	SEC3
FOXN3/LPD1	ENSG00000091140	FOXN3	YFL018C	LPD1
AKR7A2/RRP9	ENSG00000091181	AKR7A2	YPR137W	RRP9
MRTO4/TRS65	ENSG00000091409	MRTO4	YGR166W	TRS65
USE1/IML1	ENSG00000091428	USE1	YJR138W	IML1
MCF2L2/FUM1	ENSG00000091483	MCF2L2	YPL262W	FUM1
NRIP2/SKT5	ENSG00000091490	NRIP2	YBL061C	SKT5
LAMA3/ECM30	ENSG00000091536	LAMA3	YLR436C	ECM30
ANAPC4/BAP2	ENSG00000092068	ANAPC4	YBR068C	BAP2
KCNQ1/SLY1	ENSG00000092108	KCNQ1	YDR189W	SLY1
TRAPPC3/GDE1	ENSG00000092148	TRAPPC3	YPL110C	GDE1
THRAP3/GVP36	ENSG00000092200	THRAP3	YIL041W	GVP36
PHPT1/SPT16	ENSG00000092201	PHPT1	YGL207W	SPT16
ENTPD2/ERT1	ENSG00000092208	ENTPD2	YBR239C	ERT1
ARID4B/ADE16	ENSG00000092421	ARID4B	YLR028C	ADE16
PTPRN/YVC1	ENSG00000092439	PTPRN	YOR087W	YVC1
KIF1B/SOF1	ENSG00000092470	KIF1B	YLL011W	SOF1
FOXC1/GOR1	ENSG00000092621	FOXC1	YNL274C	GOR1
SYNE2/MLC1	ENSG00000092841	SYNE2	YGL106W	MLC1
CBLN4/HMF1	ENSG00000092847	CBLN4	YER057C	HMF1
CHRDL2/AFT2	ENSG00000093010	CHRDL2	YPL202C	AFT2
RELT/RSM22	ENSG00000093167	RELT	YKL155C	RSM22
NOP58/ETP1	ENSG00000094631	NOP58	YHL010C	ETP1
KCNH2/FUR1	ENSG00000094841	KCNH2	YHR128W	FUR1
CUL1/DYS1	ENSG00000095059	CUL1	YHR068W	DYS1
CYFIP2/RET2	ENSG00000095139	CYFIP2	YFR051C	RET2
TAB2/VAC8	ENSG00000095261	TAB2	YEL013W	VAC8
EIF2AK2/MSS51	ENSG00000095303	EIF2AK2	YLR203C	MSS51
KMT2C/NUP188	ENSG00000095319	KMT2C	YML103C	NUP188
PUM2/CAT2	ENSG00000095321	PUM2	YML042W	CAT2
MRPL43/VMA7	ENSG00000095539	MRPL43	YGR020C	VMA7
ITIH4/YME1	ENSG00000095637	ITIH4	YPR024W	YME1
C4orf27/HSP150	ENSG00000095794	C4orf27	YJL159W	HSP150
ZFR/SGV1	ENSG00000096063	ZFR	YPR161C	SGV1
NPFFR2/CEF1	ENSG00000096401	NPFFR2	YMR213W	CEF1
ENSG00000056345/ILV1	ENSG00000096433	ENSG00000056345	YER086W	ILV1
PHF21B/NUF2	ENSG00000096696	PHF21B	YOL069W	NUF2
TRAF1/HST2	ENSG00000096717	TRAF1	YPL015C	HST2
PCGF2/RIM15	ENSG00000096968	PCGF2	YFL033C	RIM15
IL17RB/HRR25	ENSG00000097007	IL17RB	YPL204W	HRR25
TRAF3IP2/CDC7	ENSG00000097046	TRAF3IP2	YDL017W	CDC7
GYG2/ERP2	ENSG00000099203	GYG2	YAL007C	ERP2
SERPINB3/MGR1	ENSG00000099204	SERPINB3	YCL044C	MGR1
PKP2/NRG2	ENSG00000099326	PKP2	YBR066C	NRG2
MSH4/FRE8	ENSG00000099331	MSH4	YLR047C	FRE8
F7/RPN12	ENSG00000099341	F7	YFR052W	RPN12
GDI2/NSE3	ENSG00000099399	GDI2	YDR288W	NSE3
PRDM1/EMP70	ENSG00000099622	PRDM1	YLR083C	EMP70
ATG5/ATP16	ENSG00000099624	ATG5	YDL004W	ATP16
PITHD1/YRA1	ENSG00000099783	PITHD1	YDR381W	YRA1
MTA3/CDC34	ENSG00000099804	MTA3	YDR054C	CDC34
USP13/RPB5	ENSG00000099817	USP13	YBR154C	RPB5
LAMC2/CAK1	ENSG00000099875	LAMC2	YFL029C	CAK1
CDK14/YRB1	ENSG00000099901	CDK14	YDR002W	YRB1
SEC61A1/GRS1	ENSG00000099917	SEC61A1	YBR121C	GRS1
PPP1R12A/MYO3	ENSG00000099942	PPP1R12A	YKL129C	MYO3
RASGRF1/DER1	ENSG00000099958	RASGRF1	YBR201W	DER1
CAMK2B/RPA34	ENSG00000099968	CAMK2B	YJL148W	RPA34
CROCC/UBI4	ENSG00000099995	CROCC	YLL039C	UBI4
POLR3E/SMD1	ENSG00000100028	POLR3E	YGR074W	SMD1
ATP2B4/CDC28	ENSG00000100030	ATP2B4	YBR160W	CDC28
ZC3H11A/PTC2	ENSG00000100034	ZC3H11A	YER089C	PTC2
RIOK2/CTP1	ENSG00000100075	RIOK2	YBR291C	CTP1
NDC1/GGA1	ENSG00000100083	NDC1	YDR358W	GGA1
FLYWCH1/HIR2	ENSG00000100084	FLYWCH1	YOR038C	HIR2
UNKL/LRG1	ENSG00000100092	UNKL	YDL240W	LRG1
ALDH18A1/YDR348C	ENSG00000100106	ALDH18A1	YDR348C	YDR348C
TARBP1/SPP382	ENSG00000100109	TARBP1	YLR424W	SPP382
MXD1/MNN9	ENSG00000100129	MXD1	YPL050C	MNN9
CDK17/NHP2	ENSG00000100138	CDK17	YDL208W	NHP2
DNAJC25/RPO26	ENSG00000100142	DNAJC25	YPR187W	RPO26
PSD/IXR1	ENSG00000100146	PSD	YKL032C	IXR1
CTDP1/YLR462W	ENSG00000100151	CTDP1	YLR462W	YLR462W
YBX3/DBP3	ENSG00000100201	YBX3	YGL078C	DBP3
WNK1/DMC1	ENSG00000100206	WNK1	YER179W	DMC1
CCAR1/BOP3	ENSG00000100207	CCAR1	YNL042W	BOP3
OGFR/BNA6	ENSG00000100219	OGFR	YFR047C	BNA6
GNA15/AIM33	ENSG00000100225	GNA15	YML087C	AIM33
CREB3L3/SAP190	ENSG00000100239	CREB3L3	YKR028W	SAP190
PTPRU/OSH3	ENSG00000100241	PTPRU	YHR073W	OSH3
SNRNP40/GSF2	ENSG00000100242	SNRNP40	YML048W	GSF2
COL11A1/PGA3	ENSG00000100243	COL11A1	YML125C	PGA3
MPC1/LSB1	ENSG00000100266	MPC1	YGR136W	LSB1
ACAA1/APL1	ENSG00000100280	ACAA1	YJR005W	APL1
BCAT1/SUT1	ENSG00000100284	BCAT1	YGL162W	SUT1
HDAC7/HMX1	ENSG00000100292	HDAC7	YLR205C	HMX1
LZTS1/YJR011C	ENSG00000100296	LZTS1	YJR011C	YJR011C
SPAG4/MYO4	ENSG00000100345	SPAG4	YAL029C	MYO4
NCKAP1/MSB4	ENSG00000100359	NCKAP1	YOL112W	MSB4
MRPS35/NPA3	ENSG00000100360	MRPS35	YJR072C	NPA3
GUCY1B3/YIA6	ENSG00000100372	GUCY1B3	YIL006W	YIA6
SFSWAP/CDC27	ENSG00000100380	SFSWAP	YBL084C	CDC27
TNK2/HRT1	ENSG00000100387	TNK2	YOL133W	HRT1
CDH3/RNA1	ENSG00000100401	CDH3	YMR235C	RNA1
ARSF/APA2	ENSG00000100403	ARSF	YDR530C	APA2
GPBP1/RPC25	ENSG00000100413	GPBP1	YKL144C	RPC25
CS/NTO1	ENSG00000100425	CS	YPR031W	NTO1
LTK/RPL12A	ENSG00000100427	LTK	YEL054C	RPL12A
MRPS24/FPR3	ENSG00000100442	MRPS24	YML074C	FPR3
ELMO2/NOP13	ENSG00000100461	ELMO2	YNL175C	NOP13
WAPAL/DPB2	ENSG00000100479	WAPAL	YPR175W	DPB2
APPBP2/GPH1	ENSG00000100504	APPBP2	YPR160W	GPH1
POLD1/RAD27	ENSG00000100526	POLD1	YKL113C	RAD27
SEZ6/VMA8	ENSG00000100554	SEZ6	YEL051W	VMA8
EIF4B/PRE6	ENSG00000100567	EIF4B	YOL038W	PRE6
GLTSCR1/VTI1	ENSG00000100568	GLTSCR1	YMR197C	VTI1
RPL18/AHA1	ENSG00000100591	RPL18	YDR214W	AHA1
ISOC2/LCB2	ENSG00000100596	ISOC2	YDR062W	LCB2
U2AF2/RRT6	ENSG00000100605	U2AF2	YGL146C	RRT6
EPN1/PTC3	ENSG00000100614	EPN1	YBL056W	PTC3
MED29/YIL001W	ENSG00000100628	MED29	YIL001W	YIL001W
AHRR/HRB1	ENSG00000100650	AHRR	YNL004W	HRB1
GSC2/TIF5	ENSG00000100664	GSC2	YPR041W	TIF5
GPC1/CYS3	ENSG00000100665	GPC1	YAL012W	CYS3
ADCK1/MPH1	ENSG00000100697	ADCK1	YIR002C	MPH1
HAGH/ADE3	ENSG00000100714	HAGH	YGR204W	ADE3
RNF4/YAP1	ENSG00000100722	RNF4	YML007W	YAP1
CASP8/RPT2	ENSG00000100764	CASP8	YDL007W	RPT2
ASUN/PRE3	ENSG00000100804	ASUN	YJL001W	PRE3
DLX3/ACE2	ENSG00000100811	DLX3	YLR131C	ACE2
SPA17/YHR080C	ENSG00000100814	SPA17	YHR080C	YHR080C
WISP2/NOT5	ENSG00000100815	WISP2	YPR072W	NOT5
NGFR/SGN1	ENSG00000100836	NGFR	YIR001C	SGN1
CDON/SRP54	ENSG00000100883	CDON	YPR088C	SRP54
TAF2/RAD54	ENSG00000100888	TAF2	YGL163C	RAD54
HIPK2/SCL1	ENSG00000100902	HIPK2	YGL011C	SCL1
TNPO3/MGA2	ENSG00000100906	TNPO3	YIR033W	MGA2
MEF2BNB-MEF2B/PCM1	ENSG00000100908	MEF2BNB-MEF2B	YEL058W	PCM1
RFXANK/YHR035W	ENSG00000100934	RFXANK	YHR035W	YHR035W
LPAR2/LEA1	ENSG00000100949	LPAR2	YPL213W	LEA1
CTSA/ATP12	ENSG00000100979	CTSA	YJL180C	ATP12
SUGP2/AIM9	ENSG00000100994	SUGP2	YER080W	AIM9
SLC12A2/PSF1	ENSG00000101003	SLC12A2	YDR013W	PSF1
SNX24/CIK1	ENSG00000101004	SNX24	YMR198W	CIK1
EYA2/CBP3	ENSG00000101019	EYA2	YPL215W	CBP3
CNN2/NMD3	ENSG00000101040	CNN2	YHR170W	NMD3
SNCAIP/DIA1	ENSG00000101049	SNCAIP	YMR316W	DIA1
DDX20/GAT2	ENSG00000101076	DDX20	YMR136W	GAT2
BTBD1/PET9	ENSG00000101084	BTBD1	YBL030C	PET9
BCAS1/CDC15	ENSG00000101109	BCAS1	YAR019C	CDC15
POU1F1/GIM3	ENSG00000101132	POU1F1	YNL153C	GIM3
PMS1/LYS9	ENSG00000101144	PMS1	YNR050C	LYS9
HMG20B/GLE2	ENSG00000101146	HMG20B	YER107C	GLE2
CALCRL/BIO2	ENSG00000101150	CALCRL	YGR286C	BIO2
TAF11/PRP6	ENSG00000101161	TAF11	YBR055C	PRP6
ANKS1A/PRE10	ENSG00000101182	ANKS1A	YOR362C	PRE10
AP3D1/EAF7	ENSG00000101189	AP3D1	YNL136W	EAF7
ZNF76/IOC2	ENSG00000101191	ZNF76	YLR095C	IOC2
SLC9A3R2/GID8	ENSG00000101193	SLC9A3R2	YMR135C	GID8
NTHL1/GLO3	ENSG00000101199	NTHL1	YER122C	GLO3
GNAI3/TEF2	ENSG00000101210	GNAI3	YBR118W	TEF2
IPO5/YCH1	ENSG00000101224	IPO5	YGR203W	YCH1
OAT/YFL066C	ENSG00000101246	OAT	YFL066C	YFL066C
WDR3/CKA2	ENSG00000101266	WDR3	YOR061W	CKA2
PKN2/SEC24	ENSG00000101310	PKN2	YIL109C	SEC24
WDR18/CYB2	ENSG00000101323	WDR18	YML054C	CYB2
TRAM2/BEM1	ENSG00000101336	TRAM2	YBR200W	BEM1
NTN1/SKM1	ENSG00000101349	NTN1	YOL113W	SKM1
GLP2R/KIP3	ENSG00000101350	GLP2R	YGL216W	KIP3
MCM10/IDH1	ENSG00000101365	MCM10	YNL037C	IDH1
DGKA/MIR1	ENSG00000101367	DGKA	YJR077C	MIR1
ERBB3/UTR1	ENSG00000101391	ERBB3	YJR049C	UTR1
ROPN1/TTI1	ENSG00000101407	ROPN1	YKL033W	TTI1
KARS/ARP5	ENSG00000101442	KARS	YNL059C	ARP5
PDIA5/SAH1	ENSG00000101444	PDIA5	YER043C	SAH1
NDUFB4/YPL034W	ENSG00000101474	NDUFB4	YPL034W	YPL034W
SPEN/UBP6	ENSG00000101557	SPEN	YFR010W	UBP6
MYLK/SCS2	ENSG00000101558	MYLK	YER120W	SCS2
MAP2K4/YMR196W	ENSG00000101605	MAP2K4	YMR196W	YMR196W
SNAP91/ABD1	ENSG00000101654	SNAP91	YBR236C	ABD1
SLK/MBP1	ENSG00000101752	SLK	YDL056W	MBP1
COL17A1/RIO1	ENSG00000101782	COL17A1	YOR119C	RIO1
SEC61A2/PTI1	ENSG00000101811	SEC61A2	YGR156W	PTI1
PRKCQ/NAS6	ENSG00000101843	PRKCQ	YGR232W	NAS6
TLE2/SIF2	ENSG00000101849	TLE2	YBR103W	SIF2
ASB1/MRS1	ENSG00000101871	ASB1	YIR021W	MRS1
FAM107B/SET3	ENSG00000101945	FAM107B	YKR029C	SET3
ME1/IRR1	ENSG00000101972	ME1	YIL026C	IRR1
TBC1D1/PXA2	ENSG00000101986	TBC1D1	YKL188C	PXA2
CDK13/SAC6	ENSG00000102024	CDK13	YDR129C	SAC6
MTHFD2/ISW1	ENSG00000102038	MTHFD2	YBR245C	ISW1
SLC9A7/YMR1	ENSG00000102043	SLC9A7	YJR110W	YMR1
FOXJ2/UME1	ENSG00000102054	FOXJ2	YPL139C	UME1
YBX1/SMF1	ENSG00000102096	YBX1	YOL122C	SMF1
PDE4A/TAZ1	ENSG00000102125	PDE4A	YPR140W	TAZ1
PPP2R5A/PGK1	ENSG00000102144	PPP2R5A	YCR012W	PGK1
CTNNA2/MDY2	ENSG00000102178	CTNNA2	YOL111C	MDY2
ELAVL1/YAK1	ENSG00000102225	ELAVL1	YJL141C	YAK1
TIE1/UBP5	ENSG00000102226	TIE1	YER144C	UBP5
SMARCD1/PAB1	ENSG00000102241	SMARCD1	YER165W	PAB1
KDM4A/ALE1	ENSG00000102312	KDM4A	YOR175C	ALE1
NFYC/YDL073W	ENSG00000102384	NFYC	YDL073W	YDL073W
SLC9A3/KTR1	ENSG00000102385	SLC9A3	YOR099W	KTR1
NGEF/CTR86	ENSG00000102401	NGEF	YCR054C	CTR86
ASPM/YPR013C	ENSG00000102554	ASPM	YPR013C	YPR013C
CD84/YPK1	ENSG00000102572	CD84	YKL126W	YPK1
ELOVL1/CDC1	ENSG00000102575	ELOVL1	YDR182W	CDC1
SPI1/FUS2	ENSG00000102606	SPI1	YMR232W	FUS2
ZNRD1/URA2	ENSG00000102699	ZNRD1	YJL130C	URA2
MPPED2/YNL010W	ENSG00000102753	MPPED2	YNL010W	YNL010W
ZBTB11/UTP4	ENSG00000102879	ZBTB11	YDR324C	UTP4
ATXN3/KIN2	ENSG00000102882	ATXN3	YLR096W	KIN2
GOLGA5/DCC1	ENSG00000102893	GOLGA5	YCL016C	DCC1
FGFR2/NTF2	ENSG00000102898	FGFR2	YER009W	NTF2
EML1/MSN2	ENSG00000102935	EML1	YMR037C	MSN2
ARFGEF1/STP1	ENSG00000102974	ARFGEF1	YDR463W	STP1
MTFR1/RPN8	ENSG00000103035	MTFR1	YOR261C	RPN8
STAG3/YNL176C	ENSG00000103152	STAG3	YNL176C	YNL176C
FECH/VMR1	ENSG00000103222	FECH	YHL035C	VMR1
MYO9A/MUP1	ENSG00000103257	MYO9A	YGR055W	MUP1
DDX3Y/NBP35	ENSG00000103274	DDX3Y	YGL091C	NBP35
PFKP/UBC9	ENSG00000103275	PFKP	YDL064W	UBC9
SP100/ARO2	ENSG00000103313	SP100	YGL148W	ARO2
KLF6/EXG1	ENSG00000103319	KLF6	YLR300W	EXG1
PPAP2A/ADH5	ENSG00000103326	PPAP2A	YBR145W	ADH5
NEO1/SUP35	ENSG00000103342	NEO1	YDR172W	SUP35
TRAM1/RPL40B	ENSG00000103363	TRAM1	YKR094C	RPL40B
PHKA1/SIS1	ENSG00000103423	PHKA1	YNL007C	SIS1
TNFRSF1A/SFP1	ENSG00000103495	TNFRSF1A	YLR403W	SFP1
CACNB1/TLG2	ENSG00000103496	CACNB1	YOL018C	TLG2
EVI5/TAE1	ENSG00000103510	EVI5	YBR261C	TAE1
PKM/ICY2	ENSG00000103540	PKM	YPL250C	ICY2
DHX29/AI4	ENSG00000103546	DHX29	Q0065	AI4
DNTTIP2/BRE1	ENSG00000103549	DNTTIP2	YDL074C	BRE1
TP53BP1/YPL247C	ENSG00000103647	TP53BP1	YPL247C	YPL247C
TRO/KSP1	ENSG00000103653	TRO	YHR082C	KSP1
RRP15/ATS1	ENSG00000103657	RRP15	YAL020C	ATS1
RHOA/YKR023W	ENSG00000103671	RHOA	YKR023W	YKR023W
DHX8/LIA1	ENSG00000103723	DHX8	YJR070C	LIA1
PRKCZ/FAA1	ENSG00000103740	PRKCZ	YOR317W	FAA1
SYT1/YPT11	ENSG00000103769	SYT1	YNL304W	YPT11
IDH3G/RBA50	ENSG00000103932	IDH3G	YDR527W	RBA50
ROGDI/STB2	ENSG00000103942	ROGDI	YMR053C	STB2
PDZD4/YKL070W	ENSG00000103966	PDZD4	YKL070W	YKL070W
ROCK1/MXR1	ENSG00000104064	ROCK1	YER042W	MXR1
CBFB/HCR1	ENSG00000104131	CBFB	YLR192C	HCR1
PDK3/PEP3	ENSG00000104142	PDK3	YLR148W	PEP3
HYAL2/BRF1	ENSG00000104221	HYAL2	YGR246C	BRF1
HDAC4/YOL159C	ENSG00000104299	HDAC4	YOL159C	YOL159C
RASSF1/YLR419W	ENSG00000104320	RASSF1	YLR419W	YLR419W
FGFR3/TBF1	ENSG00000104327	FGFR3	YPL128C	TBF1
IFI35/POP1	ENSG00000104356	IFI35	YNL221C	POP1
COASY/MCK1	ENSG00000104365	COASY	YNL307C	MCK1
MEF2A/SOH1	ENSG00000104368	MEF2A	YGL127C	SOH1
OTUD5/GNA1	ENSG00000104408	OTUD5	YFL017C	GNA1
TFE3/EMC2	ENSG00000104412	TFE3	YJR088C	EMC2
TBC1D25/UBS1	ENSG00000104415	TBC1D25	YBR165W	UBS1
ACSL4/PET123	ENSG00000104435	ACSL4	YOR158W	PET123
INPP5A/DAL80	ENSG00000104447	INPP5A	YKR034W	DAL80
GPKOW/DAL81	ENSG00000104490	GPKOW	YIR023W	DAL81
GRIPAP1/HUL5	ENSG00000104517	GRIPAP1	YGL141W	HUL5
FTSJ1/EFB1	ENSG00000104529	FTSJ1	YAL003W	EFB1
POLR1A/PSA1	ENSG00000104549	POLR1A	YDL055C	PSA1
LAPTM4A/TMT1	ENSG00000104611	LAPTM4A	YER175C	TMT1
IP6K2/BCH2	ENSG00000104613	IP6K2	YKR027W	BCH2
STON1-GTF2A1L/VPS55	ENSG00000104660	STON1-GTF2A1L	YJR044C	VPS55
SRBD1/OST3	ENSG00000104723	SRBD1	YOR085W	OST3
CYFIP1/MCM7	ENSG00000104738	CYFIP1	YBR202W	MCM7
RASGRP2/SSP120	ENSG00000104805	RASGRP2	YLR250W	SSP120
PSME4/GSY2	ENSG00000104812	PSME4	YLR258W	GSY2
IFT80/ECI1	ENSG00000104823	IFT80	YLR284C	ECI1
SIRT2/JSN1	ENSG00000104824	SIRT2	YJR091C	JSN1
ERLEC1/TUB2	ENSG00000104833	ERLEC1	YFL037W	TUB2
PPP2R5B/DIA4	ENSG00000104835	PPP2R5B	YHR011W	DIA4
PYGM/SNP1	ENSG00000104852	PYGM	YIL061C	SNP1
PITX1/YER184C	ENSG00000104863	PITX1	YER184C	YER184C
TRPC7/PIH1	ENSG00000104872	TRPC7	YHR034C	PIH1
NUP133/TPO2	ENSG00000104888	NUP133	YGR138C	TPO2
NUCKS1/PRP11	ENSG00000104897	NUCKS1	YDL043C	PRP11
VPS35/TRM1	ENSG00000104907	VPS35	YDR120C	TRM1
DNAJA2/PMI40	ENSG00000104938	DNAJA2	YER003C	PMI40
BCL3/RPL6B	ENSG00000104960	BCL3	YLR448W	RPL6B
KCNAB2/TIM44	ENSG00000104980	KCNAB2	YIL022W	TIM44
ABCC9/CCA1	ENSG00000105011	ABCC9	YER168C	CCA1
GAL/MAS1	ENSG00000105088	GAL	YLR163C	MAS1
CLEC2D/CRH1	ENSG00000105127	CLEC2D	YGR189C	CRH1
RORA/POP4	ENSG00000105171	RORA	YBR257W	POP4
DRD4/MUK1	ENSG00000105186	DRD4	YPL070W	MUK1
TGFBR3/NOP1	ENSG00000105202	TGFBR3	YDL014W	NOP1
KIAA1107/SAM2	ENSG00000105220	KIAA1107	YDR502C	SAM2
PLA2G10/YPK3	ENSG00000105221	PLA2G10	YBR028C	YPK3
ATP1B3/GFD2	ENSG00000105229	ATP1B3	YCL036W	GFD2
NEDD4/ALF1	ENSG00000105254	NEDD4	YNL148C	ALF1
PIGB/ASE1	ENSG00000105290	PIGB	YOR058C	ASE1
MAPK6/PRO1	ENSG00000105323	MAPK6	YDR300C	PRO1
GNB5/AMA1	ENSG00000105325	GNB5	YGR225W	AMA1
RAB27A/PRS2	ENSG00000105355	RAB27A	YER099C	PRS2
CECR5/YML6	ENSG00000105364	CECR5	YML025C	YML6
UFD1L/RSC3	ENSG00000105369	UFD1L	YDR303C	RSC3
LRP6/QDR1	ENSG00000105370	LRP6	YIL120W	QDR1
GUCY2C/RPS19B	ENSG00000105372	GUCY2C	YNL302C	RPS19B
SCT/NOP53	ENSG00000105373	SCT	YPL146C	NOP53
PHRF1/CIR1	ENSG00000105379	PHRF1	YGR207C	CIR1
IKBKAP/AVT7	ENSG00000105388	IKBKAP	YIL088C	AVT7
NUCB2/KIN3	ENSG00000105397	NUCB2	YAR018C	KIN3
PFN2/SEC17	ENSG00000105402	PFN2	YBL050W	SEC17
PTPN3/YIP3	ENSG00000105404	PTPN3	YNL044W	YIP3
SPTB/PMA2	ENSG00000105409	SPTB	YPL036W	PMA2
DAPP1/ERD2	ENSG00000105438	DAPP1	YBL040C	ERD2
FGF10/SYT1	ENSG00000105443	FGF10	YPR095C	SYT1
SMG6/UTP7	ENSG00000105447	SMG6	YER082C	UTP7
EXOC5/PLB3	ENSG00000105499	EXOC5	YOL011W	PLB3
CLTCL1/TPD3	ENSG00000105568	CLTCL1	YAL016W	TPD3
FSTL3/KAP95	ENSG00000105576	FSTL3	YLR347C	KAP95
DGCR2/CCC1	ENSG00000105607	DGCR2	YLR220W	CCC1
RNF126/NRG1	ENSG00000105610	RNF126	YDR043C	NRG1
MNT/PRP31	ENSG00000105618	MNT	YGR091W	PRP31
ZXDC/SCH9	ENSG00000105639	ZXDC	YHR205W	SCH9
POLB/GPI1	ENSG00000105647	POLB	YGR216C	GPI1
WIPI1/SEC28	ENSG00000105669	WIPI1	YIL076W	SEC28
ASNS/DBP8	ENSG00000105671	ASNS	YHR169W	DBP8
AP3M2/SFG1	ENSG00000105676	AP3M2	YOR315W	SFG1
CNGB1/YRB30	ENSG00000105698	CNGB1	YGL164C	YRB30
ST6GALNAC2/PXR1	ENSG00000105705	ST6GALNAC2	YGR280C	PXR1
CHAT/YPL150W	ENSG00000105723	CHAT	YPL150W	YPL150W
PABPC1/SPF1	ENSG00000105726	PABPC1	YEL031W	SPF1
TESK2/PDR17	ENSG00000105737	TESK2	YNL264C	PDR17
C16orf80/GLO4	ENSG00000105755	C16orf80	YOR040W	GLO4
CSNK2A2/BET1	ENSG00000105829	CSNK2A2	YIL004C	BET1
PTPN21/DET1	ENSG00000105852	PTPN21	YDR051C	DET1
EIF2B3/POL31	ENSG00000105854	EIF2B3	YJR006W	POL31
CAMK2A/YKL069W	ENSG00000105855	CAMK2A	YKL069W	YKL069W
TCOF1/ZIM17	ENSG00000105866	TCOF1	YNL310C	ZIM17
CDC42/WTM1	ENSG00000105875	CDC42	YOR230W	WTM1
OSBPL3/YGR066C	ENSG00000105939	OSBPL3	YGR066C	YGR066C
EPHA8/KGD1	ENSG00000105953	EPHA8	YIL125W	KGD1
SLC12A3/PRR2	ENSG00000105976	SLC12A3	YDL214C	PRR2
RAD18/CAJ1	ENSG00000105993	RAD18	YER048C	CAJ1
ATP2B1/ATG17	ENSG00000106052	ATP2B1	YLR423C	ATG17
NCK2/YCR099C	ENSG00000106069	NCK2	YCR099C	YCR099C
MAP4K4/PEP12	ENSG00000106089	MAP4K4	YOR036W	PEP12
RPL31/GRS2	ENSG00000106105	RPL31	YPR081C	GRS2
WDR1/GIS3	ENSG00000106125	WDR1	YLR094C	GIS3
SNX13/PRT1	ENSG00000106263	SNX13	YOR361C	PRT1
ARHGAP10/NOP15	ENSG00000106344	ARHGAP10	YNL110C	NOP15
RPS6KA2/IMD3	ENSG00000106348	RPS6KA2	YLR432W	IMD3
ING3/SPS18	ENSG00000106351	ING3	YNL204C	SPS18
WBSCR22/LSM5	ENSG00000106355	WBSCR22	YER146W	LSM5
SEL1L/YLR036C	ENSG00000106367	SEL1L	YLR036C	YLR036C
TRIP13/KTR3	ENSG00000106397	TRIP13	YBR205W	KTR3
ATP6AP1/VPS71	ENSG00000106400	ATP6AP1	YML041C	VPS71
TCF3/PRE8	ENSG00000106588	TCF3	YML092C	PRE8
TRIB2/MRPL32	ENSG00000106591	TRIB2	YCR003W	MRPL32
DAZAP1/RHB1	ENSG00000106615	DAZAP1	YCR027C	RHB1
MBD3/SDS23	ENSG00000106617	MBD3	YGL056C	SDS23
PRLH/NIP100	ENSG00000106665	PRLH	YPL174C	NIP100
HLTF/VMA21	ENSG00000106688	HLTF	YGR105W	VMA21
CPSF1/HSL1	ENSG00000106799	CPSF1	YKL101W	HSL1
CDH19/UTP21	ENSG00000106829	CDH19	YLR409C	UTP21
PDCD2/DFG16	ENSG00000106952	PDCD2	YOR030W	DFG16
PRKACA/OAF1	ENSG00000106991	PRKACA	YAL051W	OAF1
LPHN1/ADK2	ENSG00000106992	LPHN1	YER170W	ADK2
ACTN1/FRQ1	ENSG00000107130	ACTN1	YDR373W	FRQ1
RPS6KA6/SCP160	ENSG00000107164	RPS6KA6	YJL080C	SCP160
EPN2/PSD1	ENSG00000107186	EPN2	YNL169C	PSD1
PTPN18/YHP1	ENSG00000107187	PTPN18	YDR451C	YHP1
LIMS2/MBF1	ENSG00000107223	LIMS2	YOR298C-A	MBF1
LNX1/MRF1	ENSG00000107242	LNX1	YGL143C	MRF1
TFRC/SNL1	ENSG00000107262	TFRC	YIL016W	SNL1
SREBF1/DNA2	ENSG00000107290	SREBF1	YHR164C	DNA2
TRPC5/RVS161	ENSG00000107295	TRPC5	YCR009C	RVS161
AFF4/PDR10	ENSG00000107331	AFF4	YOR328W	PDR10
UBE2D1/YNL144C	ENSG00000107341	UBE2D1	YNL144C	YNL144C
MPP5/GAT1	ENSG00000107485	MPP5	YFL021W	GAT1
SMC1A/MDS3	ENSG00000107518	SMC1A	YGL197W	MDS3
HSD17B10/SLM3	ENSG00000107521	HSD17B10	YDL033C	SLM3
MARK2/TKL2	ENSG00000107537	MARK2	YBR117C	TKL2
HMMR/YER010C	ENSG00000107554	HMMR	YER010C	YER010C
CHFR/DPB11	ENSG00000107560	CHFR	YJL090C	DPB11
TRHDE/PHB1	ENSG00000107566	TRHDE	YGR132C	PHB1
P4HA2/RPG1	ENSG00000107581	P4HA2	YBR079C	RPG1
FCGR2B/PET18	ENSG00000107611	FCGR2B	YCR020C	PET18
NFATC3/PKH1	ENSG00000107643	NFATC3	YDR490C	PKH1
ACADVL/YOR022C	ENSG00000107651	ACADVL	YOR022C	YOR022C
FBXW11/NSE4	ENSG00000107672	FBXW11	YDL105W	NSE4
ACAP1/CNA1	ENSG00000107758	ACAP1	YLR433C	CNA1
CRMP1/MPM1	ENSG00000107771	CRMP1	YJL066C	MPM1
DERL2/GEA1	ENSG00000107862	DERL2	YJR031C	GEA1
NDE1/SAC7	ENSG00000107863	NDE1	YDR389W	SAC7
MRVI1/BCP1	ENSG00000107949	MRVI1	YDR361C	BCP1
AP1M1/YOL098C	ENSG00000107959	AP1M1	YOL098C	YOL098C
PVR/MPD1	ENSG00000108010	PVR	YOR288C	MPD1
IKBKG/NUP159	ENSG00000108021	IKBKG	YIL115C	NUP159
XRCC1/FRA1	ENSG00000108039	XRCC1	YLL029W	FRA1
SCARB1/SMC3	ENSG00000108055	SCARB1	YJL074C	SMC3
MCM2/RTS3	ENSG00000108091	MCM2	YGR161C	RTS3
TP63/PCL1	ENSG00000108100	TP63	YNL289W	PCL1
LLGL2/ADH2	ENSG00000108107	LLGL2	YMR303C	ADH2
NLE1/CPR3	ENSG00000108179	NLE1	YML078W	CPR3
SDHA/HED1	ENSG00000108256	SDHA	YDR014W-A	HED1
SMARCE1/ADA2	ENSG00000108264	SMARCE1	YDR448W	ADA2
KDM5A/PUP3	ENSG00000108294	KDM5A	YER094C	PUP3
ADAM11/CWC25	ENSG00000108296	ADAM11	YNL245C	CWC25
PPP2R3A/RAD7	ENSG00000108306	PPP2R3A	YJR052W	RAD7
FERMT2/NHP6A	ENSG00000108312	FERMT2	YPR052C	NHP6A
ABCB11/RPN3	ENSG00000108344	ABCB11	YER021W	RPN3
CD5L/NOP8	ENSG00000108349	CD5L	YOL144W	NOP8
PTGS2/FUN19	ENSG00000108375	PTGS2	YAL034C	FUN19
IGF2BP2/RAD57	ENSG00000108384	IGF2BP2	YDR004W	RAD57
MAP3K13/SPR28	ENSG00000108387	MAP3K13	YDR218C	SPR28
ST6GAL1/PIB1	ENSG00000108389	ST6GAL1	YDR313C	PIB1
VDAC1P1/SGO1	ENSG00000108395	VDAC1P1	YOR073W	SGO1
PICALM/RPN10	ENSG00000108424	PICALM	YHR200W	RPN10
NSF/BOS1	ENSG00000108433	NSF	YLR078C	BOS1
GLI2/HRQ1	ENSG00000108469	GLI2	YDR291W	HRQ1
CLASP1/ATG4	ENSG00000108510	CLASP1	YNL223W	ATG4
MRPS34/ENO1	ENSG00000108515	MRPS34	YGR254W	ENO1
NOTCH3/DMA2	ENSG00000108523	NOTCH3	YNL116W	DMA2
CLNS1A/DIC1	ENSG00000108528	CLNS1A	YLR348C	DIC1
PPP2R2C/VTC2	ENSG00000108551	PPP2R2C	YFL004W	VTC2
TEAD2/MRPL20	ENSG00000108557	TEAD2	YKR085C	MRPL20
EED/SRO9	ENSG00000108561	EED	YCL037C	SRO9
CDHR2/DOP1	ENSG00000108576	CDHR2	YDR141C	DOP1
SNCB/GOS1	ENSG00000108587	SNCB	YHL031C	GOS1
TSG101/RBG2	ENSG00000108591	TSG101	YGR173W	RBG2
ATP2A3/SPB1	ENSG00000108592	ATP2A3	YCL054W	SPB1
CA12/RSC6	ENSG00000108604	CA12	YCR052W	RSC6
MGLL/YML108W	ENSG00000108641	MGLL	YML108W	YML108W
NTN4/RRP5	ENSG00000108651	NTN4	YMR229C	RRP5
BCS1L/SNU114	ENSG00000108654	BCS1L	YKL173W	SNU114
NUAK1/GEA2	ENSG00000108669	NUAK1	YEL022W	GEA2
SLC24A1/RPN6	ENSG00000108671	SLC24A1	YDL097C	RPN6
SCARF1/ERG13	ENSG00000108679	SCARF1	YML126C	ERG13
LMAN1/PLB2	ENSG00000108684	LMAN1	YMR006C	PLB2
PTPLAD1/SPT7	ENSG00000108773	PTPLAD1	YBR081C	SPT7
IPCEF1/YPT6	ENSG00000108774	IPCEF1	YLR262C	YPT6
ZZEF1/INO4	ENSG00000108788	ZZEF1	YOL108C	INO4
ENO1/MRP7	ENSG00000108826	ENO1	YNL005C	MRP7
SLC12A1/RHO5	ENSG00000108830	SLC12A1	YNL180C	RHO5
C19orf10/HOS2	ENSG00000108840	C19orf10	YGL194C	HOS2
ANO8/LUC7	ENSG00000108848	ANO8	YDL087C	LUC7
ARHGEF10L/CHS2	ENSG00000108854	ARHGEF10L	YBR038W	CHS2
TXK/MSG5	ENSG00000108861	TXK	YNL053W	MSG5
KCNQ2/RNR4	ENSG00000108946	KCNQ2	YGR180C	RNR4
TACR2/LOT5	ENSG00000108953	TACR2	YKL183W	LOT5
ACTR6/YPL162C	ENSG00000108984	ACTR6	YPL162C	YPL162C
TIPIN/YNL035C	ENSG00000109046	TIPIN	YNL035C	YNL035C
SRI/YIR042C	ENSG00000109065	SRI	YIR042C	YIR042C
EIF4G3/SPT6	ENSG00000109111	EIF4G3	YGR116W	SPT6
NUP37/DEP1	ENSG00000109118	NUP37	YAL013W	DEP1
SEMA3A/POM33	ENSG00000109133	SEMA3A	YLL023C	POM33
SEMA3C/BET5	ENSG00000109320	SEMA3C	YML077W	BET5
ACAT1/SIN4	ENSG00000109339	ACAT1	YNL236W	SIN4
CELSR1/PET8	ENSG00000109424	CELSR1	YNL003C	PET8
ZNF638/ECM14	ENSG00000109472	ZNF638	YHR132C	ECM14
ADD2/MGE1	ENSG00000109519	ADD2	YOR232W	MGE1
FGF4/TRM9	ENSG00000109536	FGF4	YML014W	TRM9
RASAL2/GEF1	ENSG00000109572	RASAL2	YJR040W	GEF1
MARK3/PRP43	ENSG00000109606	MARK3	YGL120C	PRP43
SLC25A3/IRC20	ENSG00000109654	SLC25A3	YLR247C	IRC20
FOSL2/CDC4	ENSG00000109670	FOSL2	YFL009W	CDC4
FRYL/CRP1	ENSG00000109686	FRYL	YHR146W	CRP1
FSCN1/HSP78	ENSG00000109689	FSCN1	YDR258C	HSP78
ACTB/TAH18	ENSG00000109756	ACTB	YPR048W	TAH18
PLD1/USV1	ENSG00000109787	PLD1	YPL230W	USV1
WDR62/GPM3	ENSG00000109814	WDR62	YOL056W	GPM3
DLG1/FMP52	ENSG00000109854	DLG1	YER004W	FMP52
RAB7A/ELP4	ENSG00000109911	RAB7A	YPL101W	ELP4
BCAP29/ZPR1	ENSG00000109917	BCAP29	YGR211W	ZPR1
SART3/SSB1	ENSG00000109971	SART3	YDL229W	SSB1
ARHGAP15/HUA1	ENSG00000110031	ARHGAP15	YGR268C	HUA1
PAX2/TPS3	ENSG00000110047	PAX2	YMR261C	TPS3
EXOSC7/SWH1	ENSG00000110048	EXOSC7	YAR042W	SWH1
KIFAP3/SAP185	ENSG00000110075	KIFAP3	YJL098W	SAP185
MCM6/YAT2	ENSG00000110090	MCM6	YER024W	YAT2
REXO2/PRP19	ENSG00000110107	REXO2	YLL036C	PRP19
RBM7/RAD5	ENSG00000110171	RBM7	YLR032W	RAD5
RBMS2/PHO91	ENSG00000110344	RBMS2	YNR013C	PHO91
BAZ2A/DHH1	ENSG00000110367	BAZ2A	YDL160C	DHH1
PTPN23/REC104	ENSG00000110395	PTPN23	YHR157W	REC104
MLH1/KNS1	ENSG00000110422	MLH1	YLL019C	KNS1
UNG/SED4	ENSG00000110427	UNG	YCR067C	SED4
KLHL20/LAT1	ENSG00000110435	KLHL20	YNL071W	LAT1
RGS11/YNL247W	ENSG00000110619	RGS11	YNL247W	YNL247W
PLXNA2/TOM70	ENSG00000110711	PLXNA2	YNL121C	TOM70
SPAG5/EKI1	ENSG00000110721	SPAG5	YDR147W	EKI1
ANKRD13A/TFB1	ENSG00000110768	ANKRD13A	YDR311W	TFB1
TPD52/NAS2	ENSG00000110801	TPD52	YIL007C	NAS2
ACACB/SPC19	ENSG00000110841	ACACB	YDR201W	SPC19
TRAF4/PAR32	ENSG00000110851	TRAF4	YDL173W	PAR32
PAG1/CRN1	ENSG00000110880	PAG1	YLR429W	CRN1
GPATCH1/CAX4	ENSG00000110881	GPATCH1	YGR036C	CAX4
ICAM3/ERG12	ENSG00000110921	ICAM3	YMR208W	ERG12
NT5C2/HAL5	ENSG00000110931	NT5C2	YJL165C	HAL5
MCAM/ATP1	ENSG00000110955	MCAM	YBL099W	ATP1
GPC4/YFL067W	ENSG00000111011	GPC4	YFL067W	YFL067W
CAMSAP3/LAP2	ENSG00000111144	CAMSAP3	YNL045W	LAP2
RAP1GAP/PMT2	ENSG00000111203	RAP1GAP	YAL023C	PMT2
XAB2/CAT8	ENSG00000111206	XAB2	YMR280C	CAT8
ARHGEF1/RPS24B	ENSG00000111241	ARHGEF1	YIL069C	RPS24B
STXBP2/VPS62	ENSG00000111249	STXBP2	YGR141W	VPS62
MAP2K7/ALD5	ENSG00000111275	MAP2K7	YER073W	ALD5
NMRK2/SSO2	ENSG00000111450	NMRK2	YMR183C	SSO2
DGKD/RET3	ENSG00000111481	DGKD	YPL010W	RET3
CTTNBP2/MET18	ENSG00000111530	CTTNBP2	YIL128W	MET18
ACTL6B/NUP84	ENSG00000111581	ACTL6B	YDL116W	NUP84
RARB/CDC36	ENSG00000111596	RARB	YDL165W	CDC36
TOP2B/TOF1	ENSG00000111602	TOP2B	YNL273W	TOF1
NFKB2/HRP1	ENSG00000111605	NFKB2	YOL123W	HRP1
PPP1R12B/TDH3	ENSG00000111640	PPP1R12B	YGR192C	TDH3
DNAJC10/NOP2	ENSG00000111641	DNAJC10	YNL061W	NOP2
GTF3C1/NHP6B	ENSG00000111642	GTF3C1	YBR089C-A	NHP6B
IL4R/YNG1	ENSG00000111653	IL4R	YOR064C	YNG1
USP33/UBP2	ENSG00000111667	USP33	YOR124C	UBP2
PAK3/ERR3	ENSG00000111674	PAK3	YMR323W	ERR3
DCX/YGR153W	ENSG00000111679	DCX	YGR153W	YGR153W
SNRPA/SPR1	ENSG00000111701	SNRPA	YOR190W	SPR1
SPAG6/SIP2	ENSG00000111725	SPAG6	YGL208W	SIP2
EXOSC5/YHR003C	ENSG00000111726	EXOSC5	YHR003C	YHR003C
DYNC1I2/CDA1	ENSG00000111752	DYNC1I2	YLR307W	CDA1
APBB1IP/NRD1	ENSG00000111786	APBB1IP	YNL251C	NRD1
LRCH4/MTF1	ENSG00000111802	LRCH4	YMR228W	MTF1
FAM76B/GIR2	ENSG00000111832	FAM76B	YDR152W	GIR2
SIRT6/ASF1	ENSG00000111875	SIRT6	YJL115W	ASF1
TYR/CEG1	ENSG00000111880	TYR	YGL130W	CEG1
POLD3/YER121W	ENSG00000111907	POLD3	YER121W	YER121W
ACTN2/RDS1	ENSG00000112033	ACTN2	YCR106W	RDS1
CAPZB/STE3	ENSG00000112038	CAPZB	YKL178C	STE3
PHF17/YPR003C	ENSG00000112053	PHF17	YPR003C	YPR003C
UBE2A/HOG1	ENSG00000112062	UBE2A	YLR113W	HOG1
FGFR1/MEP3	ENSG00000112077	FGFR1	YPR138C	MEP3
FKBP6/MCM5	ENSG00000112118	FKBP6	YLR274W	MCM5
GTF2I/DMA1	ENSG00000112130	GTF2I	YHR115C	DMA1
SMC1B/HRT3	ENSG00000112146	SMC1B	YLR097C	HRT3
FBLN1/MDN1	ENSG00000112159	FBLN1	YLR106C	MDN1
ITGA8/HUR1	ENSG00000112164	ITGA8	YGL168W	HUR1
CST7/RPS15	ENSG00000112175	CST7	YOL040C	RPS15
MAP2/SRV2	ENSG00000112186	MAP2	YNL138W	SRV2
PIAS2/SSN8	ENSG00000112237	PIAS2	YNL025C	SSN8
AMPH/XPT1	ENSG00000112242	AMPH	YJR133W	XPT1
ARAF/YHI9	ENSG00000112245	ARAF	YHR029C	YHI9
MCCC1/YJL132W	ENSG00000112293	MCCC1	YJL132W	YJL132W
FAP/UGA2	ENSG00000112294	FAP	YBR006W	UGA2
NEBL/MVP1	ENSG00000112335	NEBL	YMR004W	MVP1
UBE2K/SKI7	ENSG00000112339	UBE2K	YOR076C	SKI7
PIK3C3/MAK32	ENSG00000112343	PIK3C3	YCR019W	MAK32
N4BP2/PEX7	ENSG00000112357	N4BP2	YDR142C	PEX7
SYNJ2/MCH2	ENSG00000112394	SYNJ2	YKL221W	MCH2
ADCY2/YKE4	ENSG00000112473	ADCY2	YIL023C	YKE4
PPP2R5C/PHO84	ENSG00000112499	PPP2R5C	YML123C	PHO84
RBFOX1/GON7	ENSG00000112531	RBFOX1	YJL184W	GON7
GNB1/CLB6	ENSG00000112576	GNB1	YGR109C	CLB6
HOXA9/ENP1	ENSG00000112578	HOXA9	YBR247C	ENP1
EDN1/SPT15	ENSG00000112592	EDN1	YER148W	SPT15
MLLT10/RML2	ENSG00000112651	MLLT10	YEL050C	RML2
ADCYAP1R1/SDP1	ENSG00000112679	ADCYAP1R1	YIL113W	SDP1
NRD1/YHR213W-B	ENSG00000112715	NRD1	YHR213W-B	YHR213W-B
VDAC3/PRP45	ENSG00000112739	VDAC3	YAL032C	PRP45
PCM1/FUN26	ENSG00000112759	PCM1	YAL022C	FUN26
CBFA2T2/GTO3	ENSG00000112782	CBFA2T2	YMR251W	GTO3
DBC1/DIG1	ENSG00000112851	DBC1	YPL049C	DIG1
ITCH/PAP2	ENSG00000112941	ITCH	YOL115W	PAP2
TP73/ERP4	ENSG00000112983	TP73	YOR016C	ERP4
TOLLIP/LYS1	ENSG00000112992	TOLLIP	YIR034C	LYS1
UBE2D4/SSA3	ENSG00000113013	UBE2D4	YBL075C	SSA3
RUNX1T1/AEP3	ENSG00000113048	RUNX1T1	YPL005W	AEP3
THOC1/GAS3	ENSG00000113100	THOC1	YMR215W	GAS3
OSBPL6/HMG1	ENSG00000113161	OSBPL6	YML075C	HMG1
SLC1A3/YSC84	ENSG00000113263	SLC1A3	YHR016C	YSC84
XRCC5/APE3	ENSG00000113269	XRCC5	YBR286W	APE3
LXN/THG1	ENSG00000113272	LXN	YGR024C	THG1
SP140/ENT5	ENSG00000113282	SP140	YDR153C	ENT5
MKNK1/CCR4	ENSG00000113300	MKNK1	YAL021C	CCR4
TNS1/SAN1	ENSG00000113312	TNS1	YDR143C	SAN1
REXO1/BUD5	ENSG00000113319	REXO1	YCR038C	BUD5
SAR1A/RNT1	ENSG00000113360	SAR1A	YMR239C	RNT1
CDC14A/SUB1	ENSG00000113387	CDC14A	YMR039C	SUB1
RAPGEF3/DIA3	ENSG00000113448	RAPGEF3	YDL024C	DIA3
CEACAM1/RAD17	ENSG00000113456	CEACAM1	YOR368W	RAD17
SENP1/SOL2	ENSG00000113552	SENP1	YCR073W-A	SOL2
DUSP13/SKP1	ENSG00000113558	DUSP13	YDR328C	SKP1
CIC/PPH22	ENSG00000113575	CIC	YDL188C	PPH22
LIPE/CKB1	ENSG00000113578	LIPE	YGL019W	CKB1
FDFT1/FLO9	ENSG00000113580	FDFT1	YAL063C	FLO9
PAFAH1B3/SFB2	ENSG00000113615	PAFAH1B3	YNL049C	SFB2
OPHN1/MRPL1	ENSG00000113645	OPHN1	YDR116C	MRPL1
KIF22/PRP40	ENSG00000113649	KIF22	YKL012W	PRP40
SCGN/HSP10	ENSG00000113657	SCGN	YOR020C	HSP10
PGM1/FMP48	ENSG00000113712	PGM1	YGR052W	FMP48
DDX1/ERV46	ENSG00000113719	DDX1	YAL042W	ERV46
DNM2/PKC1	ENSG00000113721	DNM2	YBL105C	PKC1
EPB41L2/ARP8	ENSG00000113812	EPB41L2	YOR141C	ARP8
RIMS1/EST2	ENSG00000113889	RIMS1	YLR318W	EST2
STX7/GIS1	ENSG00000113916	STX7	YDR096W	GIS1
RABL2B/EMP46	ENSG00000114013	RABL2B	YLR080W	EMP46
KEAP1/OGG1	ENSG00000114026	KEAP1	YML060W	OGG1
PTPRH/UFD4	ENSG00000114062	PTPRH	YKL010C	UFD4
EPHA6/VID28	ENSG00000114098	EPHA6	YIL017C	VID28
SCTR/AAD14	ENSG00000114115	SCTR	YNL331C	AAD14
RFX3/RIM2	ENSG00000114120	RFX3	YBR192W	RIM2
RIF1/BDF1	ENSG00000114166	RIF1	YLR399C	BDF1
RAB21/ARC19	ENSG00000114209	RAB21	YKL013C	ARC19
SLC4A4/FBP26	ENSG00000114268	SLC4A4	YJL155C	FBP26
SMARCA2/BCY1	ENSG00000114302	SMARCA2	YIL033C	BCY1
RDH8/UBP3	ENSG00000114316	RDH8	YER151C	UBP3
SESN1/RPL24A	ENSG00000114391	SESN1	YGL031C	RPL24A
MID2/GPB2	ENSG00000114423	MID2	YAL056W	GPB2
COL5A3/URA3	ENSG00000114491	COL5A3	YEL021W	URA3
SRCAP/WHI3	ENSG00000114503	SRCAP	YNL197C	WHI3
KIAA0020/VMA1	ENSG00000114573	KIAA0020	YDL185W	VMA1
CPB2/TPN1	ENSG00000114638	CPB2	YGL186C	TPN1
CHRNA3/SWD3	ENSG00000114650	CHRNA3	YBR175W	SWD3
KCNN2/HFI1	ENSG00000114745	KCNN2	YPL254W	HFI1
CNOT4/SUI1	ENSG00000114784	CNOT4	YNL244C	SUI1
PSEN1/CPS1	ENSG00000114786	PSEN1	YJL172W	CPS1
CPOX/CPR2	ENSG00000114857	CPOX	YHR057C	CPR2
MOK/TIF4631	ENSG00000114867	MOK	YGR162W	TIF4631
HSP90AA1/ORM1	ENSG00000114978	HSP90AA1	YGR038W	ORM1
RBL1/TPP1	ENSG00000115008	RBL1	YMR156C	TPP1
DLGAP4/ATM1	ENSG00000115073	DLGAP4	YMR301C	ATM1
CFHR2/ARG8	ENSG00000115107	CFHR2	YOL140W	ARG8
NDC80/NOP4	ENSG00000115128	NDC80	YPL043W	NOP4
AP4E1/POL1	ENSG00000115145	AP4E1	YNL102W	POL1
RSBN1/GUT2	ENSG00000115159	RSBN1	YIL155C	GUT2
MAGI3/HHT2	ENSG00000115163	MAGI3	YNL031C	HHT2
CXCL2/YML079W	ENSG00000115207	CXCL2	YML079W	YML079W
AFP/GCN3	ENSG00000115211	AFP	YKR026C	GCN3
COL4A4/RPN11	ENSG00000115233	COL4A4	YFR004W	RPN11
OSTM1/CYR1	ENSG00000115241	OSTM1	YJL005W	CYR1
CDH7/YIM1	ENSG00000115252	CDH7	YMR152W	YIM1
PCNP/PRB1	ENSG00000115257	PCNP	YEL060C	PRB1
ARG2/CWH41	ENSG00000115275	ARG2	YGL027C	CWH41
MEF2C/DNF3	ENSG00000115306	MEF2C	YMR162C	DNF3
PTPRC/CUE4	ENSG00000115307	PTPRC	YML101C	CUE4
CACNA1S/BSC2	ENSG00000115414	CACNA1S	YDR275W	BSC2
PKP1/BLI1	ENSG00000115415	PKP1	YKL061W	BLI1
UBA5/GMH1	ENSG00000115446	UBA5	YKR030W	GMH1
STK17B/CCT4	ENSG00000115484	STK17B	YDL143W	CCT4
CDC14B/PLP1	ENSG00000115514	CDC14B	YDR183W	PLP1
ZNF510/HSH155	ENSG00000115524	ZNF510	YMR288W	HSH155
LRP2/VPS24	ENSG00000115561	LRP2	YKL041W	VPS24
ZNF506/SPO12	ENSG00000115648	ZNF506	YHR152W	SPO12
DUSP12/CSR2	ENSG00000115652	DUSP12	YPR030W	CSR2
ENSG00000081770/SDS22	ENSG00000115685	ENSG00000081770	YKL193C	SDS22
CADPS2/HRK1	ENSG00000115687	CADPS2	YOR267C	HRK1
HSPB11/CNB1	ENSG00000115756	HSPB11	YKL190W	CNB1
IL12RB2/SPE1	ENSG00000115758	IL12RB2	YKL184W	SPE1
SMARCD3/RPL23A	ENSG00000115762	SMARCD3	YBL087C	RPL23A
FYB/GRH1	ENSG00000115806	FYB	YDR517W	GRH1
MPP4/CAC2	ENSG00000115808	MPP4	YML102W	CAC2
STRADB/AAC1	ENSG00000115840	STRADB	YMR056C	AAC1
BZW1/YMR114C	ENSG00000115850	BZW1	YMR114C	YMR114C
PGR/NOP6	ENSG00000115875	PGR	YDL213C	NOP6
ME2/CDC25	ENSG00000115904	ME2	YLR310C	CDC25
C5orf22/BNA5	ENSG00000115919	C5orf22	YLR231C	BNA5
CCNT2/VRP1	ENSG00000115935	CCNT2	YLR337C	VRP1
EPB41L3/KRR1	ENSG00000115946	EPB41L3	YCL059C	KRR1
COBLL1/ORC1	ENSG00000115947	COBLL1	YML065W	ORC1
DLG3/MRPS18	ENSG00000115963	DLG3	YNL306W	MRPS18
TRAF5/SLD2	ENSG00000115966	TRAF5	YKL108W	SLD2
MRPL22/RVB2	ENSG00000115993	MRPL22	YPL235W	RVB2
GEMIN5/FKS1	ENSG00000116001	GEMIN5	YLR342W	FKS1
OPRK1/SMT3	ENSG00000116030	OPRK1	YDR510W	SMT3
NFE2L1/SSZ1	ENSG00000116044	NFE2L1	YHR064C	SSZ1
GSK3B/IRC24	ENSG00000116096	GSK3B	YIR036C	IRC24
ITGB5/YHR177W	ENSG00000116128	ITGB5	YHR177W	YHR177W
ERC1/NNK1	ENSG00000116141	ERC1	YKL171W	NNK1
XPO1/RFA3	ENSG00000116147	XPO1	YJL173C	RFA3
PALB2/STE14	ENSG00000116237	PALB2	YDR410C	STE14
DOPEY1/RPL22A	ENSG00000116251	DOPEY1	YLR061W	RPL22A
BCKDHB/VPS45	ENSG00000116266	BCKDHB	YGL095C	VPS45
KAT6A/NPL3	ENSG00000116350	KAT6A	YDR432W	NPL3
ULK2/ETR1	ENSG00000116353	ULK2	YBR026C	ETR1
GRHL2/RSA4	ENSG00000116455	GRHL2	YCR072C	RSA4
TNPO1/ATP4	ENSG00000116459	TNPO1	YPL078C	ATP4
P2RX5/YPT31	ENSG00000116473	P2RX5	YER031C	YPT31
ITGAE/BYE1	ENSG00000116539	ITGAE	YKL005C	BYE1
DIS3/SPE3	ENSG00000116649	DIS3	YPR069C	SPE3
PIBF1/STB6	ENSG00000116661	PIBF1	YKL072W	STB6
ENSG00000083622/REV7	ENSG00000116670	ENSG00000083622	YIL139C	REV7
NUFIP1/YEL023C	ENSG00000116678	NUFIP1	YEL023C	YEL023C
RRAGB/YLH47	ENSG00000116679	RRAGB	YPR125W	YLH47
CYLD/FZO1	ENSG00000116688	CYLD	YBR179C	FZO1
SLC27A5/EBS1	ENSG00000116698	SLC27A5	YDR206W	EBS1
ZNF324/GCD14	ENSG00000116731	ZNF324	YJL125C	GCD14
ZNF446/YBR284W	ENSG00000116748	ZNF446	YBR284W	YBR284W
ZNF8/YER077C	ENSG00000116750	ZNF8	YER077C	YER077C
RPS5/HSH49	ENSG00000116754	RPS5	YOR319W	HSH49
FAT1/RPS12	ENSG00000116918	FAT1	YOR369C	RPS12
YTHDC1/NRK1	ENSG00000116954	YTHDC1	YNL129W	NRK1
CHMP2B/POS5	ENSG00000116962	CHMP2B	YPL188W	POS5
PPIE/RPS10A	ENSG00000116983	PPIE	YOR293W	RPS10A
ZMPSTE24/SLM2	ENSG00000117020	ZMPSTE24	YNL047C	SLM2
NOA1/RIB5	ENSG00000117091	NOA1	YBR256C	RIB5
REST/SDH2	ENSG00000117118	REST	YLL041C	SDH2
SSH1/SSF1	ENSG00000117133	SSH1	YHR066W	SSF1
GSTP1/ECM5	ENSG00000117139	GSTP1	YMR176W	ECM5
APLP2/MRPS28	ENSG00000117155	APLP2	YDR337W	MRPS28
SLCO1A2/HUA2	ENSG00000117266	SLCO1A2	YOR284W	HUA2
WBP11/ROD1	ENSG00000117289	WBP11	YOR018W	ROD1
EIF3I/GAL10	ENSG00000117308	EIF3I	YBR019C	GAL10
TXLNA/YGL082W	ENSG00000117385	TXLNA	YGL082W	YGL082W
APOB/GAL2	ENSG00000117394	APOB	YLR081W	GAL2
NCOA1/EBP2	ENSG00000117395	NCOA1	YKL172W	EBP2
KIF3C/CDC20	ENSG00000117399	KIF3C	YGL116W	CDC20
RAB10/KAP122	ENSG00000117408	RAB10	YGL016W	KAP122
GCKR/VMA16	ENSG00000117410	GCKR	YHR026W	VMA16
HADHA/YPR1	ENSG00000117448	HADHA	YDR368W	YPR1
MAPRE3/AHP1	ENSG00000117450	MAPRE3	YLR109W	AHP1
CAD/HDA2	ENSG00000117461	CAD	YDR295C	HDA2
CD59/HAP3	ENSG00000117505	CD59	YBL021C	HAP3
CD82/PHO13	ENSG00000117519	CD82	YDL236W	PHO13
ATRX/HEF3	ENSG00000117528	ATRX	YNL014W	HEF3
TAF9/NYV1	ENSG00000117533	TAF9	YLR093C	NYV1
FCN1/DPH5	ENSG00000117543	FCN1	YLR172C	DPH5
MECOM/WWM1	ENSG00000117560	MECOM	YFL010C	WWM1
SCAMP1/PRX1	ENSG00000117592	SCAMP1	YBL064C	PRX1
PREP/YIR035C	ENSG00000117594	PREP	YIR035C	YIR035C
HACE1/UTP25	ENSG00000117597	HACE1	YIL091C	UTP25
SEH1L/RPC53	ENSG00000117614	SEH1L	YDL150W	RPC53
WDR47/YAP3	ENSG00000117632	WDR47	YHL009C	YAP3
OVGP1/MEK1	ENSG00000117676	OVGP1	YOR351C	MEK1
MAP3K4/RER2	ENSG00000117682	MAP3K4	YBR002C	RER2
PILRA/SWI1	ENSG00000117713	PILRA	YPL016W	SWI1
IGSF9/RFA2	ENSG00000117748	IGSF9	YNL312W	RFA2
ABCB1/SNC1	ENSG00000117758	ABCB1	YAL030W	SNC1
AKR1B1/PEP4	ENSG00000117984	AKR1B1	YPL154C	PEP4
CPNE3/RCK1	ENSG00000118046	CPNE3	YGL158W	RCK1
RRN3/RPL16B	ENSG00000118058	RRN3	YNL069C	RPL16B
CTTN/NTH2	ENSG00000118094	CTTN	YBR001C	NTH2
MTIF2/MIG3	ENSG00000118263	MTIF2	YER028C	MIG3
TTC39A/YDR374C	ENSG00000118503	TTC39A	YDR374C	YDR374C
EPS15/YJR154W	ENSG00000118507	EPS15	YJR154W	YJR154W
ORC1/YPL067C	ENSG00000118508	ORC1	YPL067C	YPL067C
MGST2/IPL1	ENSG00000118515	MGST2	YPL209C	IPL1
CHERP/CAR1	ENSG00000118520	CHERP	YPL111W	CAR1
ATG16L1/YLR352W	ENSG00000118564	ATG16L1	YLR352W	YLR352W
USP40/SWP1	ENSG00000118705	USP40	YMR149W	SWP1
RAD54L/CUP9	ENSG00000118707	RAD54L	YPL177C	CUP9
MAST2/YGL036W	ENSG00000118873	MAST2	YGL036W	YGL036W
DNAJA1/RIM101	ENSG00000118922	DNAJA1	YHL027W	RIM101
B4GALT1/YUH1	ENSG00000118939	B4GALT1	YJR099W	YUH1
CHMP5/PCL9	ENSG00000118971	CHMP5	YDL179W	PCL9
NFX1/RAD6	ENSG00000119048	NFX1	YGL058W	RAD6
DIMT1/GUD1	ENSG00000119125	DIMT1	YDL238C	GUD1
IPO11/YPR015C	ENSG00000119138	IPO11	YPR015C	YPR015C
EIF2AK1/CFT2	ENSG00000119203	EIF2AK1	YLR115W	CFT2
EPDR1/UTP10	ENSG00000119285	EPDR1	YJL109C	UTP10
SEPHS1/RAD23	ENSG00000119318	SEPHS1	YEL037C	RAD23
MRPL28/RTG1	ENSG00000119335	MRPL28	YOL067C	RTG1
CEACAM6/RRD2	ENSG00000119383	CEACAM6	YPL152W	RRD2
RBM22/GLE1	ENSG00000119392	RBM22	YDL207W	GLE1
TMED2/MTG2	ENSG00000119396	TMED2	YHR168W	MTG2
ERO1LB/RRT13	ENSG00000119402	ERO1LB	YER066W	RRT13
ZFAND6/SIT4	ENSG00000119414	ZFAND6	YDL047W	SIT4
TXLNG/MIC14	ENSG00000119421	TXLNG	YDR031W	MIC14
PPEF1/VPS4	ENSG00000119541	PPEF1	YPR173C	VPS4
LAT2/CHS5	ENSG00000119596	LAT2	YLR330W	CHS5
HUWE1/MLH3	ENSG00000119684	HUWE1	YPL164C	MLH3
ZW10/YBT1	ENSG00000119688	ZW10	YLL048C	YBT1
ALG9/CBC2	ENSG00000119707	ALG9	YPL178W	CBC2
MYBPC2/ALD4	ENSG00000119711	MYBPC2	YOR374W	ALD4
NOX4/GCD7	ENSG00000119718	NOX4	YLR291C	GCD7
ACOX3/COQ6	ENSG00000119723	ACOX3	YGR255C	COQ6
MTMR2/TOM40	ENSG00000119725	MTMR2	YMR203W	TOM40
PPP1R15A/CCT8	ENSG00000119760	PPP1R15A	YJL008C	CCT8
HSD17B14/AXL1	ENSG00000119912	HSD17B14	YPR122W	AXL1
TRIP6/OCT1	ENSG00000119917	TRIP6	YKL134C	OCT1
ACHE/TSR3	ENSG00000119929	ACHE	YOR006C	TSR3
FTL/PIG2	ENSG00000119938	FTL	YIL045W	PIG2
SRRT/XKS1	ENSG00000119950	SRRT	YGR194C	XKS1
BAX/YHL042W	ENSG00000119965	BAX	YHL042W	YHL042W
NLK/MAK11	ENSG00000120008	NLK	YKL021C	MAK11
PIGS/NUC1	ENSG00000120049	PIGS	YJL208C	NUC1
ATXN7L3/AAT2	ENSG00000120053	ATXN7L3	YLR027C	AAT2
PGS1/MET17	ENSG00000120054	PGS1	YLR303W	MET17
PSMC5/PIS1	ENSG00000120088	PSMC5	YPR113W	PIS1
UIMC1/PPS1	ENSG00000120129	UIMC1	YBR276C	PPS1
CETP/RCL1	ENSG00000120158	CETP	YOL010W	RCL1
MMP2/MOB1	ENSG00000120162	MMP2	YIL106W	MOB1
GNAO1/MRP2	ENSG00000120333	GNAO1	YPR166C	MRP2
OGFOD1/TCP1	ENSG00000120438	OGFOD1	YDR212W	TCP1
SH3BP2/UTP5	ENSG00000120457	SH3BP2	YDR398W	UTP5
ADD1/DCR2	ENSG00000120659	ADD1	YLR361C	DCR2
C14orf166/SSA1	ENSG00000120694	C14orf166	YAL005C	SSA1
NID2/ALG5	ENSG00000120697	NID2	YPL227C	ALG5
GMCL1/RRP43	ENSG00000120699	GMCL1	YCR035C	RRP43
SF3B2/SUP45	ENSG00000120705	SF3B2	YBR143C	SUP45
KLHL42/MET31	ENSG00000120738	KLHL42	YPL038W	MET31
GNAS/UTP20	ENSG00000120800	GNAS	YBL004W	UTP20
DNM1L/FUS1	ENSG00000120802	DNM1L	YCL027W	FUS1
PTHLH/HTB2	ENSG00000120837	PTHLH	YBL002W	HTB2
PHACTR3/LST8	ENSG00000120868	PHACTR3	YNL006W	LST8
ERGIC2/FIP1	ENSG00000120885	ERGIC2	YJR093C	FIP1
TFAP2C/TOS3	ENSG00000120899	TFAP2C	YGL179C	TOS3
AURKA/PPH3	ENSG00000120910	AURKA	YDR075W	PPH3
PIR/YLR118C	ENSG00000120992	PIR	YLR118C	YLR118C
RFX2/RRI1	ENSG00000121022	RFX2	YDL216C	RRI1
SULT2B1/YGR017W	ENSG00000121067	SULT2B1	YGR017W	YGR017W
CNOT3/HUT1	ENSG00000121073	CNOT3	YPL244C	HUT1
GP6/RSB1	ENSG00000121361	GP6	YOR049C	RSB1
PTPN4/CTA1	ENSG00000121691	PTPN4	YDR256C	CTA1
DDX18/CST9	ENSG00000121741	DDX18	YLR394W	CST9
KHSRP/BUB2	ENSG00000121749	KHSRP	YMR055C	BUB2
GNA11/IDS2	ENSG00000121753	GNA11	YJL146W	IDS2
EDEM2/BI4	ENSG00000121858	EDEM2	Q0120	BI4
DNMT3B/TPI1	ENSG00000121957	DNMT3B	YDR050C	TPI1
REM1/YCR061W	ENSG00000121966	REM1	YCR061W	YCR061W
TPX2/NCE102	ENSG00000122025	TPX2	YPR149W	NCE102
PDRG1/INP53	ENSG00000122126	PDRG1	YOR109W	INP53
EPB41L1/MRP4	ENSG00000122140	EPB41L1	YHL004W	MRP4
DOCK9/COG5	ENSG00000122176	DOCK9	YNL051W	COG5
DOCK3/COP1	ENSG00000122218	DOCK3	YDL145C	COP1
COQ9/CIT3	ENSG00000122367	COQ9	YPR001W	CIT3
CRLS1/CDC3	ENSG00000122545	CRLS1	YLR314C	CDC3
PPP1R13B/RNA15	ENSG00000122566	PPP1R13B	YGL044C	RNA15
SIGLEC1/YMR111C	ENSG00000122705	SIGLEC1	YMR111C	YMR111C
FKBP1A/YMR317W	ENSG00000122778	FKBP1A	YMR317W	YMR317W
NSFL1C/RSC2	ENSG00000122779	NSFL1C	YLR357W	RSC2
MAVS/YPR011C	ENSG00000122912	MAVS	YPR011C	YPR011C
F11/MF(ALPHA)1	ENSG00000122952	F11	YPL187W	MF(ALPHA)1
XRN2/PEP8	ENSG00000122958	XRN2	YJL053W	PEP8
DYNLL1/GBP2	ENSG00000122965	DYNLL1	YCL011C	GBP2
TESC/BBP1	ENSG00000122966	TESC	YPL255W	BBP1
SNX5/DBP10	ENSG00000123064	SNX5	YDL031W	DBP10
RPL6/PEP5	ENSG00000123091	RPL6	YMR231W	PEP5
MAPKAPK5/YEL076C-A	ENSG00000123131	MAPKAPK5	YEL076C-A	YEL076C-A
P2RX7/DIP2	ENSG00000123154	P2RX7	YLR129W	DIP2
ESF1/FMP45	ENSG00000123179	ESF1	YDL222C	FMP45
RBBP9/CCC2	ENSG00000123191	RBBP9	YDR270W	CCC2
ANAPC5/PRD1	ENSG00000123213	ANAPC5	YCL057W	PRD1
SLC23A2/TMA17	ENSG00000123240	SLC23A2	YDL110C	TMA17
TMEM230/BUD14	ENSG00000123329	TMEM230	YAR014C	BUD14
DZANK1/GIM5	ENSG00000123349	DZANK1	YML094W	GIM5
KDM2B/KIN28	ENSG00000123374	KDM2B	YDL108W	KIN28
TASP1/PRC1	ENSG00000123384	TASP1	YMR297W	PRC1
GCN1L1/STP2	ENSG00000123411	GCN1L1	YHR006W	STP2
RPLP0/PPM2	ENSG00000123444	RPLP0	YOL141W	PPM2
PXN/ATP11	ENSG00000123472	PXN	YNL315C	ATP11
RPH3A/SHY1	ENSG00000123562	RPH3A	YGR112W	SHY1
TRMT6/YPT7	ENSG00000123595	TRMT6	YML001W	YPT7
CHGB/AVT4	ENSG00000123643	CHGB	YNL101W	AVT4
PEBP1/RRP45	ENSG00000123737	PEBP1	YDR280W	RRP45
TBX5/YLR345W	ENSG00000123836	TBX5	YLR345W	YLR345W
BRAP/SPC29	ENSG00000123933	BRAP	YPL124W	SPC29
ERP29/CKS1	ENSG00000123975	ERP29	YBR135W	CKS1
NOS1/LAP4	ENSG00000123992	NOS1	YKL103C	LAP4
FUS/SPR6	ENSG00000123999	FUS	YER115C	SPR6
IGBP1/DIP5	ENSG00000124067	IGBP1	YPL265W	DIP5
FXYD3/YKL091C	ENSG00000124120	FXYD3	YKL091C	YKL091C
GANAB/RVS167	ENSG00000124181	GANAB	YDR388W	RVS167
GMIP/NAB3	ENSG00000124193	GMIP	YPL190C	NAB3
RBM41/CSE1	ENSG00000124207	RBM41	YGL238W	CSE1
BIRC5/UBC13	ENSG00000124208	BIRC5	YDR092W	UBC13
LAG3/TEM1	ENSG00000124209	LAG3	YML064C	TEM1
MLF2/MDM34	ENSG00000124214	MLF2	YGL219C	MDM34
OTUB2/UBA4	ENSG00000124217	OTUB2	YHR111W	UBA4
DDX24/SSO1	ENSG00000124222	DDX24	YPL232W	SSO1
ZBTB25/SLX8	ENSG00000124226	ZBTB25	YER116C	SLX8
ARHGAP4/DRS1	ENSG00000124228	ARHGAP4	YLL008W	DRS1
ANKRD24/YFR006W	ENSG00000124299	ANKRD24	YFR006W	YFR006W
RCOR1/SNC2	ENSG00000124333	RCOR1	YOR327C	SNC2
LTBP4/RFU1	ENSG00000124356	LTBP4	YLR073C	RFU1
BLVRB/TOS1	ENSG00000124357	BLVRB	YBR162C	TOS1
SLC9A1/DOA4	ENSG00000124422	SLC9A1	YDR069C	DOA4
SPTLC1/UBP8	ENSG00000124486	SPTLC1	YMR223W	UBP8
PAPOLA/SAM37	ENSG00000124491	PAPOLA	YMR060C	SAM37
CCNK/YHC1	ENSG00000124562	CCNK	YLR298C	YHC1
PCBP4/BPT1	ENSG00000124574	PCBP4	YLL015W	BPT1
RGS1/YNL040W	ENSG00000124608	RGS1	YNL040W	YNL040W
MRPS33/OST6	ENSG00000124641	MRPS33	YML019W	OST6
NDUFB2/YGR266W	ENSG00000124702	NDUFB2	YGR266W	YGR266W
ENSG00000090269/CRG1	ENSG00000124713	ENSG00000090269	YHR209W	CRG1
NUDC/ROX1	ENSG00000124766	NUDC	YPR065W	ROX1
MAEA/MIG1	ENSG00000124782	MAEA	YGL035C	MIG1
ICAM1/RIO2	ENSG00000124784	ICAM1	YNL207W	RIO2
STRN4/NUP1	ENSG00000124789	STRN4	YOR098C	NUP1
IRAK3/PSF3	ENSG00000124802	IRAK3	YOL146W	PSF3
LYZ/MSA1	ENSG00000124813	LYZ	YOR066W	MSA1
SI/SPC105	ENSG00000124831	SI	YGL093W	SPC105
MUL1/DSL1	ENSG00000124839	MUL1	YNL258C	DSL1
PDCD7/SPA2	ENSG00000124942	PDCD7	YLL021W	SPA2
SPG21/CDC39	ENSG00000125107	SPG21	YCR093W	CDC39
DNAJB11/TMN2	ENSG00000125304	DNAJB11	YDR107C	TMN2
THPO/UPF3	ENSG00000125351	THPO	YGR072W	UPF3
CHRD/SGM1	ENSG00000125414	CHRD	YJR134C	SGM1
FLT3LG/GGA2	ENSG00000125447	FLT3LG	YHR108W	GGA2
RAB11FIP3/ADY2	ENSG00000125450	RAB11FIP3	YCR010C	ADY2
GNPTG/REB1	ENSG00000125482	GNPTG	YBR049C	REB1
ZNF268/ESC2	ENSG00000125618	ZNF268	YDR363W	ESC2
GOLGA3/RPA135	ENSG00000125630	GOLGA3	YPR010C	RPA135
PABPC4/YKL047W	ENSG00000125651	PABPC4	YKL047W	YKL047W
CD209/THO2	ENSG00000125676	CD209	YNL139C	THO2
MCOLN1/RGD1	ENSG00000125733	MCOLN1	YBR260C	RGD1
EFNB1/PMT4	ENSG00000125734	EFNB1	YJR143C	PMT4
AARS/SMD2	ENSG00000125743	AARS	YLR275W	SMD2
GLG1/RTN2	ENSG00000125744	GLG1	YDL204W	RTN2
KIF4A/SQT1	ENSG00000125746	KIF4A	YIR012W	SQT1
PLEKHG2/RPL18A	ENSG00000125753	PLEKHG2	YOL120C	RPL18A
PITPNM2/GPD1	ENSG00000125775	PITPNM2	YDL022W	GPD1
EXOC1/HCM1	ENSG00000125798	EXOC1	YCR065W	HCM1
DTX2/PDC2	ENSG00000125817	DTX2	YDR081C	PDC2
NLRC4/YCR076C	ENSG00000125818	NLRC4	YCR076C	YCR076C
NRCAM/VPS36	ENSG00000125826	NRCAM	YLR417W	VPS36
LAMB1/SMB1	ENSG00000125835	LAMB1	YER029C	SMB1
SLC26A3/SUR7	ENSG00000125841	SLC26A3	YML052W	SUR7
DLD/YDR222W	ENSG00000125845	DLD	YDR222W	YDR222W
WDR7/YSP3	ENSG00000125851	WDR7	YOR003W	YSP3
TXNL1/PEX15	ENSG00000125863	TXNL1	YOL044W	PEX15
IL5RA/COF1	ENSG00000125868	IL5RA	YLL050C	COF1
ITGA6/MUD1	ENSG00000125870	ITGA6	YBR119W	MUD1
RAPGEF4/NAB6	ENSG00000125944	RAPGEF4	YML117W	NAB6
ENSG00000091436/INO2	ENSG00000125952	ENSG00000091436	YDR123C	INO2
FH/RAM1	ENSG00000125954	FH	YDL090C	RAM1
SEL1L3/ERV41	ENSG00000125991	SEL1L3	YML067C	ERV41
TF/ATG11	ENSG00000126001	TF	YPR049C	ATG11
MYO15A/PRE1	ENSG00000126067	MYO15A	YER012W	PRE1
APOH/SPC98	ENSG00000126216	APOH	YNL126W	SPC98
NLRP1/HMG2	ENSG00000126217	NLRP1	YLR450W	HMG2
ACKR6/YJR084W	ENSG00000126226	ACKR6	YJR084W	YJR084W
SPAG7/UBA2	ENSG00000126261	SPAG7	YDR390C	UBA2
ORC6/DOT5	ENSG00000126432	ORC6	YIL010W	DOT5
ZC3HC1/HMT1	ENSG00000126457	ZC3HC1	YBR034C	HMT1
ESR1/SDO1	ENSG00000126524	ESR1	YLR022C	SDO1
RGS17/VPS30	ENSG00000126581	RGS17	YPL120W	VPS30
ANGPT2/ECM22	ENSG00000126746	ANGPT2	YLR228C	ECM22
CD200/BUD27	ENSG00000126756	CD200	YFL023W	BUD27
CMA1/TIM22	ENSG00000126768	CMA1	YDL217C	TIM22
PSME1/SSC1	ENSG00000126803	PSME1	YJR045C	SSC1
JPH4/URB2	ENSG00000126838	JPH4	YJR041C	URB2
MYH7/GEM1	ENSG00000126858	MYH7	YAL048C	GEM1
CEBPE/PBS2	ENSG00000126934	CEBPE	YJL128C	PBS2
SLC7A8/RPS16A	ENSG00000126945	SLC7A8	YMR143W	RPS16A
OSGEP/CNE1	ENSG00000127022	OSGEP	YAL058W	CNE1
RNF31/VIP1	ENSG00000127241	RNF31	YLR410W	VIP1
SCFD1/JID1	ENSG00000127328	SCFD1	YPR061C	JID1
G2E3/SVF1	ENSG00000127415	G2E3	YDR346C	SVF1
HECTD1/ESS1	ENSG00000127445	HECTD1	YJR017C	ESS1
HNRNPC/EMC1	ENSG00000127463	HNRNPC	YCL045C	EMC1
RPGRIP1/SIN3	ENSG00000127511	RPGRIP1	YOL004W	SIN3
SUPT16H/SLY41	ENSG00000127526	SUPT16H	YOR307C	SLY41
TOX4/NUP82	ENSG00000127527	TOX4	YJL061W	NUP82
GEMIN2/UMP1	ENSG00000127603	GEMIN2	YBR173C	UMP1
TGM1/GCN5	ENSG00000127616	TGM1	YGR252W	GCN5
TINF2/JHD2	ENSG00000127663	TINF2	YJR119C	JHD2
DAZL/TUB1	ENSG00000127824	DAZL	YML085C	TUB1
SEMA6A/SCW11	ENSG00000127831	SEMA6A	YGL028C	SCW11
TRPM7/DCI1	ENSG00000127884	TRPM7	YOR180C	DCI1
TYRO3/SPC110	ENSG00000127914	TYRO3	YDR356W	SPC110
WDR76/EIS1	ENSG00000127946	WDR76	YMR031C	EIS1
CAPN3/OCA1	ENSG00000127947	CAPN3	YNL099C	OCA1
SNAP23/GPA2	ENSG00000127955	SNAP23	YER020W	GPA2
PHGDH/ADE1	ENSG00000128050	PHGDH	YAR015W	ADE1
COL9A3/ADE4	ENSG00000128059	COL9A3	YMR300C	ADE4
EZR/SLP1	ENSG00000128191	EZR	YOR154W	SLP1
MYL6/SME1	ENSG00000128534	MYL6	YOR159C	SME1
AGO1/JJJ1	ENSG00000128590	AGO1	YNL227C	JJJ1
TEKT2/NMA1	ENSG00000128591	TEKT2	YLR328W	NMA1
CLSPN/ANP1	ENSG00000128604	CLSPN	YEL036C	ANP1
UNC13D/MRPS12	ENSG00000128626	UNC13D	YNR036C	MRPS12
DPYSL2/YHR219W	ENSG00000128641	DPYSL2	YHR219W	YHR219W
TGFB2/BEM3	ENSG00000128656	TGFB2	YPL115C	BEM3
NUP50/ADD66	ENSG00000128789	NUP50	YKL206C	ADD66
CDC45/INO80	ENSG00000128908	CDC45	YGL150C	INO80
COMT/DAL82	ENSG00000128944	COMT	YNL314W	DAL82
LRRFIP2/DUT1	ENSG00000128951	LRRFIP2	YBR252W	DUT1
HDAC6/LCP5	ENSG00000129071	HDAC6	YER127W	LCP5
KRT31/SEC26	ENSG00000129083	KRT31	YDR238C	SEC26
CDC6/PRE5	ENSG00000129084	CDC6	YMR314W	PRE5
UPRT/DCD1	ENSG00000129187	UPRT	YHR144C	DCD1
CDC23/GIP4	ENSG00000129219	CDC23	YAL031C	GIP4
CBX5/DIA2	ENSG00000129221	CBX5	YOR080W	DIA2
SUCO/TRX3	ENSG00000129235	SUCO	YCR083W	TRX3
MSH2/BUR2	ENSG00000129315	MSH2	YLR226W	BUR2
MAP3K1/APM2	ENSG00000129354	MAP3K1	YHL019C	APM2
DHPS/ASF2	ENSG00000129422	DHPS	YDL197C	ASF2
HOOK2/GNP1	ENSG00000129473	HOOK2	YDR508C	GNP1
ARCN1/SEC6	ENSG00000129484	ARCN1	YIL068C	SEC6
PSMD5/RPS26A	ENSG00000129518	PSMD5	YGL189C	RPS26A
PTGS1/ENP2	ENSG00000129521	PTGS1	YGR145W	ENP2
NUP188/WSC3	ENSG00000129538	NUP188	YOL105C	WSC3
CRAT/RUB1	ENSG00000129559	CRAT	YDR139C	RUB1
SH2D3C/OST2	ENSG00000129562	SH2D3C	YOR103C	OST2
NANS/CYK3	ENSG00000129675	NANS	YDL117W	CYK3
DFNB31/BRE2	ENSG00000129691	DFNB31	YLR015W	BRE2
CWF19L1/RPS4B	ENSG00000129824	CWF19L1	YHR203C	RPS4B
SEMA4G/THI20	ENSG00000129946	SEMA4G	YOL055C	THI20
BTAF1/DPP1	ENSG00000129951	BTAF1	YDR284C	DPP1
IKZF5/HPA3	ENSG00000130066	IKZF5	YEL066W	HPA3
BLNK/NTE1	ENSG00000130147	BLNK	YML059C	NTE1
SORBS1/ORT1	ENSG00000130158	SORBS1	YOR130C	ORT1
BAMBI/YNR065C	ENSG00000130164	BAMBI	YNR065C	YNR065C
IL11/ELF1	ENSG00000130165	IL11	YKL160W	ELF1
MYO3A/GTB1	ENSG00000130175	MYO3A	YDR221W	GTB1
WAC/CDC16	ENSG00000130177	WAC	YKL022C	CDC16
CREM/MNT4	ENSG00000130203	CREM	YNR059W	MNT4
NUBP2/STE13	ENSG00000130226	NUBP2	YOR219C	STE13
HIVEP1/YMR185W	ENSG00000130227	HIVEP1	YMR185W	YMR185W
TREM2/THO1	ENSG00000130254	TREM2	YER063W	THO1
CRISP3/YDR115W	ENSG00000130312	CRISP3	YDR115W	YDR115W
FKBP5/LSM7	ENSG00000130332	FKBP5	YNL147W	LSM7
SRPK1/YGL185C	ENSG00000130414	SRPK1	YGL185C	YGL185C
BRPF3/ARC40	ENSG00000130429	BRPF3	YBR234C	ARC40
MRPS18A/LSM4	ENSG00000130520	MRPS18A	YER112W	LSM4
ENSG00000096087/RUP1	ENSG00000130560	ENSG00000096087	YOR138C	RUP1
EFHC1/SSD1	ENSG00000130589	EFHC1	YDR293C	SSD1
NCR2/CLB3	ENSG00000130638	NCR2	YDL155W	CLB3
HSP90AB1/SPC97	ENSG00000130640	HSP90AB1	YHR172W	SPC97
MLN/AKL1	ENSG00000130669	MLN	YBR059C	AKL1
CDC5L/ADH6	ENSG00000130684	CDC5L	YMR318C	ADH6
ITPR3/RPN13	ENSG00000130706	ITPR3	YLR421C	RPN13
ZNF184/ARG1	ENSG00000130707	ZNF184	YOL058W	ARG1
DSP/UBC12	ENSG00000130725	DSP	YLR306W	UBC12
SIRT1/SIR3	ENSG00000130762	SIRT1	YLR442C	SIR3
HNRNPH3/FRS1	ENSG00000130764	HNRNPH3	YLR060W	FRS1
JAK2/INH1	ENSG00000130770	JAK2	YDL181W	INH1
IL12RB1/BIK1	ENSG00000130779	IL12RB1	YCL029C	BIK1
ABL1/SLA2	ENSG00000130787	ABL1	YNL243W	SLA2
ACOT7/RPF1	ENSG00000130810	ACOT7	YHR088W	RPF1
SH3GLB1/TIF35	ENSG00000130811	SH3GLB1	YDR429C	TIF35
CDC7/YML053C	ENSG00000130816	CDC7	YML053C	YML053C
PCSK5/PHO8	ENSG00000130830	PCSK5	YDR481C	PHO8
SCD/UFD2	ENSG00000130939	SCD	YDL190C	UFD2
TMED1/MET12	ENSG00000130956	TMED1	YPL023C	MET12
ABLIM1/UBA1	ENSG00000130985	ABLIM1	YKL210W	UBA1
RAB18/YFR016C	ENSG00000131016	RAB18	YFR016C	YFR016C
NRP1/YKL133C	ENSG00000131018	NRP1	YKL133C	YKL133C
PRTFDC1/AAR2	ENSG00000131043	PRTFDC1	YBL074C	AAR2
TSPAN15/ACS1	ENSG00000131069	TSPAN15	YAL054C	ACS1
MAST3/RPL24B	ENSG00000131089	MAST3	YGR148C	RPL24B
MZF1/COX5A	ENSG00000131143	MZF1	YNL052W	COX5A
MYO9B/KES1	ENSG00000131149	MYO9B	YPL145C	KES1
PSMD8/PSF2	ENSG00000131153	PSMD8	YJL072C	PSF2
SETD1A/AIM13	ENSG00000131165	SETD1A	YFR011C	AIM13
MAGEB2/BNA2	ENSG00000131203	MAGEB2	YJR078W	BNA2
EFNA2/IRC19	ENSG00000131242	EFNA2	YLL033W	IRC19
CIRBP/APC11	ENSG00000131263	CIRBP	YDL008W	APC11
ATP5D/PZF1	ENSG00000131323	ATP5D	YPR186C	PZF1
IGFALS/IDP1	ENSG00000131370	IGFALS	YDL066W	IDP1
HNRNPM/GYP6	ENSG00000131374	HNRNPM	YJL044C	GYP6
MARCH2/RIM13	ENSG00000131375	MARCH2	YMR154C	RIM13
NDUFB7/DOG1	ENSG00000131462	NDUFB7	YHR044C	DOG1
TECR/GRC3	ENSG00000131467	TECR	YLL035W	GRC3
TIMM13/RPL27B	ENSG00000131469	TIMM13	YDR471W	RPL27B
CDC34/MSC1	ENSG00000131470	CDC34	YML128C	MSC1
MTAP/VPS25	ENSG00000131475	MTAP	YJR102C	VPS25
POLR2E/MRPL51	ENSG00000131495	POLR2E	YPR100W	MRPL51
POLRMT/YEL020C	ENSG00000131503	POLRMT	YEL020C	YEL020C
HCN2/BNI1	ENSG00000131504	HCN2	YNL271C	BNI1
GADD45B/BSD2	ENSG00000131507	GADD45B	YBR290W	BSD2
MADCAM1/UBC5	ENSG00000131508	MADCAM1	YDR059C	UBC5
MKNK2/SEC8	ENSG00000131558	MKNK2	YPR055W	SEC8
ENSG00000099882/TID3	ENSG00000131626	ENSG00000099882	YIL144W	TID3
ARVCF/MRS4	ENSG00000131653	ARVCF	YKR052C	MRS4
RANBP1/GPI15	ENSG00000131711	RANBP1	YNL038W	GPI15
KLHL22/ACO2	ENSG00000131730	KLHL22	YJL200C	ACO2
MED15/PEX11	ENSG00000131779	MED15	YOL147C	PEX11
SERPIND1/GAL83	ENSG00000131791	SERPIND1	YER027C	GAL83
SNAP29/LHP1	ENSG00000131795	SNAP29	YDL051W	LHP1
CRKL/PDA1	ENSG00000131828	CRKL	YER178W	PDA1
LZTR1/RSF2	ENSG00000131849	LZTR1	YJR127C	RSF2
MMP11/BRO1	ENSG00000131941	MMP11	YPL084W	BRO1
CECR2/APJ1	ENSG00000132002	CECR2	YNL077W	APJ1
SMARCB1/HMI1	ENSG00000132017	SMARCB1	YOL095C	HMI1
P2RX6/SDS24	ENSG00000132024	P2RX6	YBR214W	SDS24
DERL3/DHR2	ENSG00000132153	DERL3	YKL078W	DHR2
ENSG00000099964/SNF1	ENSG00000132155	ENSG00000099964	YDR477W	SNF1
BCL2L13/ERG27	ENSG00000132196	BCL2L13	YLR100W	ERG27
ENSG00000099972/TNA1	ENSG00000132326	ENSG00000099972	YGR260W	TNA1
DDT/PTP2	ENSG00000132334	DDT	YOR208W	PTP2
OSM/GSP1	ENSG00000132341	OSM	YLR293C	GSP1
CABIN1/YDR336W	ENSG00000132357	CABIN1	YDR336W	YDR336W
TBC1D10A/CLU1	ENSG00000132361	TBC1D10A	YMR012W	CLU1
SUSD2/INP54	ENSG00000132376	SUSD2	YOL065C	INP54
SF3A1/RFA1	ENSG00000132383	SF3A1	YAR007C	RFA1
SEC14L2/PEX4	ENSG00000132388	SEC14L2	YGR133W	PEX4
ENSG00000100010/RPL26B	ENSG00000132463	ENSG00000100010	YGR034W	RPL26B
PPIL2/MEH1	ENSG00000132470	PPIL2	YKR007W	MEH1
SNRPD3/HHT1	ENSG00000132475	SNRPD3	YBR010W	HHT1
PES1/YBL081W	ENSG00000132535	PES1	YBL081W	YBL081W
MAPK1/MMF1	ENSG00000132541	MAPK1	YIL051C	MMF1
GGT1/SWM1	ENSG00000132604	GGT1	YDR260C	SWM1
PPM1F/PEX6	ENSG00000132612	PPM1F	YNL329C	PEX6
TOP3B/SEC9	ENSG00000132639	TOP3B	YGR009C	SEC9
DGCR14/POL30	ENSG00000132646	DGCR14	YBR088C	POL30
CRYBB2P1/RPC34	ENSG00000132664	CRYBB2P1	YNR003C	RPC34
MFNG/MMS4	ENSG00000132688	MFNG	YBR098W	MMS4
CARD10/CRC1	ENSG00000132703	CARD10	YOR100C	CRC1
SLC25A1/HCS1	ENSG00000132740	SLC25A1	YKL017C	HCS1
ADRBK2/DPH1	ENSG00000132768	ADRBK2	YIL103W	DPH1
LGALS2/YDR124W	ENSG00000132792	LGALS2	YDR124W	YDR124W
GGA1/APL6	ENSG00000132842	GGA1	YGR261C	APL6
HIRA/TCB1	ENSG00000132872	HIRA	YOR086C	TCB1
SH3BP1/PHM6	ENSG00000132912	SH3BP1	YDR281C	PHM6
LGALS1/MYO2	ENSG00000133026	LGALS1	YOR326W	MYO2
HPS4/TEL1	ENSG00000133056	HPS4	YBL088C	TEL1
ENSG00000100101/YHR113W	ENSG00000133059	ENSG00000100101	YHR113W	YHR113W
PATZ1/POP3	ENSG00000133069	PATZ1	YNL282W	POP3
TRIOBP/HOS3	ENSG00000133083	TRIOBP	YPL116W	HOS3
TFIP11/CLB5	ENSG00000133101	TFIP11	YPR120C	CLB5
GCAT/TMA19	ENSG00000133112	GCAT	YKL056C	TMA19
ENSG00000100118/CTF18	ENSG00000133119	ENSG00000100118	YMR078C	CTF18
CRYBB1/LPX1	ENSG00000133121	CRYBB1	YOR084W	LPX1
EIF3L/FRK1	ENSG00000133216	EIF3L	YPL141C	FRK1
NHP2L1/DUG1	ENSG00000133313	NHP2L1	YFR044C	DUG1
MICALL1/NSA1	ENSG00000133316	MICALL1	YGL111W	NSA1
ENSG00000100141/TVP15	ENSG00000133318	ENSG00000100141	YDR100W	TVP15
POLR2F/NUT2	ENSG00000133398	POLR2F	YPR168W	NUT2
SOX10/HBT1	ENSG00000133401	SOX10	YDL223C	HBT1
CCDC134/YNL134C	ENSG00000133424	CCDC134	YNL134C	YNL134C
PICK1/LEE1	ENSG00000133606	PICK1	YPL054W	LEE1
TTC28/ARP3	ENSG00000133627	TTC28	YJR065C	ARP3
SLC16A8/RAS2	ENSG00000133703	SLC16A8	YNL098C	RAS2
CENPM/SXM1	ENSG00000133704	CENPM	YDR395W	SXM1
SEPT3/CDC60	ENSG00000133706	SEPT3	YPL160W	CDC60
SLC5A1/INM1	ENSG00000133731	SLC5A1	YHR046C	INM1
TPTEP1/RAS1	ENSG00000133818	TPTEP1	YOR101W	RAS1
DDX17/YMR226C	ENSG00000133835	DDX17	YMR226C	YMR226C
DMC1/CTI6	ENSG00000133884	DMC1	YPL181W	CTI6
TCF20/ERG28	ENSG00000133935	TCF20	YER044C	ERG28
CBY1/YOX1	ENSG00000133937	CBY1	YML027W	YOX1
TOMM22/COX16	ENSG00000133983	TOMM22	YJL003W	COX16
RTDR1/SUI2	ENSG00000134001	RTDR1	YJR007W	SUI2
XBP1/ELP3	ENSG00000134014	XBP1	YPL086C	ELP3
FBXO7/CLB1	ENSG00000134057	FBXO7	YGR108W	CLB1
GTPBP1/SSK22	ENSG00000134072	GTPBP1	YCR073C	SSK22
POLDIP3/MNL1	ENSG00000134109	POLDIP3	YHR204W	MNL1
TIMP3/AAD6	ENSG00000134152	TIMP3	YFL056C	AAD6
PPP6R2/SCP1	ENSG00000134215	PPP6R2	YOR367W	SCP1
SBF1/VTH2	ENSG00000134243	SBF1	YJL222W	VTH2
SUN2/RIB4	ENSG00000134262	SUN2	YOL143C	RIB4
CYB5R3/SWT1	ENSG00000134278	CYB5R3	YOR166C	SWT1
DNAL4/BUD7	ENSG00000134287	DNAL4	YOR299W	BUD7
ENSG00000100262/AVT2	ENSG00000134294	ENSG00000100262	YEL064C	AVT2
PACSIN2/SRS2	ENSG00000134313	PACSIN2	YJL092W	SRS2
AP1B1/YGR130C	ENSG00000134318	AP1B1	YGR130C	YGR130C
HMGXB4/YLR407W	ENSG00000134352	HMGXB4	YLR407W	YLR407W
TOM1/TIM17	ENSG00000134375	TOM1	YJL143W	TIM17
NEFH/SLX5	ENSG00000134376	NEFH	YDL013W	SLX5
BIK/DED81	ENSG00000134440	BIK	YHR019C	DED81
HMOX1/NSR1	ENSG00000134453	HMOX1	YGR159C	NSR1
THOC5/CCL1	ENSG00000134480	THOC5	YPR025C	CCL1
MCM5/TAT1	ENSG00000134489	MCM5	YBR069C	TAT1
ARSA/YNR040W	ENSG00000134571	ARSA	YNR040W	YNR040W
TSPO/SAR1	ENSG00000134594	TSPO	YPL218W	SAR1
RASD2/CIN1	ENSG00000134627	RASD2	YOR349W	CIN1
CBX7/MPT5	ENSG00000134644	CBX7	YGL178W	MPT5
PDGFB/PRP38	ENSG00000134748	PDGFB	YGR075C	PRP38
ACR/AIM44	ENSG00000134757	ACR	YPL158C	AIM44
RPL3/MPE1	ENSG00000134758	RPL3	YKL059C	MPE1
ZMAT5/GDT1	ENSG00000134851	ZMAT5	YBR187W	GDT1
RBFOX2/MKK1	ENSG00000134853	RBFOX2	YOR231W	MKK1
TAB1/TRM112	ENSG00000134909	TAB1	YNR046W	TRM112
ASCC2/STT3	ENSG00000134910	ASCC2	YGL022W	STT3
MTMR3/ATF1	ENSG00000134954	MTMR3	YOR377W	ATF1
SMCR7L/IES2	ENSG00000134982	SMCR7L	YNL215W	IES2
APOL1/FMN1	ENSG00000135002	APOL1	YDR236C	FMN1
MYH9/DSK2	ENSG00000135018	MYH9	YMR276W	DSK2
SAMM50/PDH1	ENSG00000135046	SAMM50	YPR002W	PDH1
GRAP2/SNF3	ENSG00000135047	GRAP2	YDL194W	SNF3
EIF3D/URE2	ENSG00000135049	EIF3D	YNL229C	URE2
TNRC6B/SER1	ENSG00000135069	TNRC6B	YOR184W	SER1
ENSG00000100357/SWI6	ENSG00000135299	ENSG00000100357	YLR182W	SWI6
SGSM3/PRP24	ENSG00000135316	SGSM3	YMR268C	PRP24
IFT27/VHS1	ENSG00000135341	IFT27	YDR247W	VHS1
KIAA0930/PEX22	ENSG00000135363	KIAA0930	YAL055W	PEX22
NCF4/KRE33	ENSG00000135372	NCF4	YNL132W	KRE33
CSF2RB/HLJ1	ENSG00000135392	CSF2RB	YMR161W	HLJ1
SLC25A17/DGA1	ENSG00000135407	SLC25A17	YOR245C	DGA1
UPK3A/FOX2	ENSG00000135437	UPK3A	YKR009C	FOX2
KCTD17/GTS1	ENSG00000135439	KCTD17	YGL181W	GTS1
ST13/NOP12	ENSG00000135486	ST13	YOL041C	NOP12
IL2RB/SUL1	ENSG00000135502	IL2RB	YBR294W	SUL1
RBX1/YOS9	ENSG00000135506	RBX1	YDR057W	YOS9
EP300/YFL054C	ENSG00000135517	EP300	YFL054C	YFL054C
L3MBTL2/DGR2	ENSG00000135541	L3MBTL2	YKL121W	DGR2
RANGAP1/MIM1	ENSG00000135596	RANGAP1	YOL026C	MIM1
ZC3H7B/CCT2	ENSG00000135624	ZC3H7B	YIL142W	CCT2
PHF5A/UBP12	ENSG00000135655	PHF5A	YJL197W	UBP12
ACO2/CWC24	ENSG00000135679	ACO2	YLR323C	CWC24
POLR3H/GPX2	ENSG00000135709	POLR3H	YBR244W	GPX2
PMM1/YDR042C	ENSG00000135720	PMM1	YDR042C	YDR042C
BRD1/TOK1	ENSG00000135750	BRD1	YJL093C	TOK1
MLC1/LST4	ENSG00000135763	MLC1	YKL176C	LST4
HDAC10/SPT8	ENSG00000135801	HDAC10	YLR055C	SPT8
FKBP3/GLN1	ENSG00000135821	FKBP3	YPR035W	GLN1
CTSG/VAM7	ENSG00000135823	CTSG	YGL212W	VAM7
GZMB/PRP22	ENSG00000135829	GZMB	YER013W	PRP22
RBM23/GPI2	ENSG00000135845	RBM23	YPL076W	GPI2
PRMT5/MRPL3	ENSG00000135900	PRMT5	YMR024W	MRPL3
AP4S1/DJP1	ENSG00000135924	AP4S1	YIR004W	DJP1
POLE2/HYM1	ENSG00000135932	POLE2	YKL189W	HYM1
SOS2/COX4	ENSG00000135940	SOS2	YGL187C	COX4
CDKL1/ISU1	ENSG00000136003	CDKL1	YPL135W	ISU1
NIN/CTK1	ENSG00000136021	NIN	YKL139W	CTK1
PYGL/BUD21	ENSG00000136026	PYGL	YOR078W	BUD21
TRIM9/YGR117C	ENSG00000136040	TRIM9	YGR117C	YGR117C
PSMC6/NUR1	ENSG00000136044	PSMC6	YDL089W	NUR1
CDKN3/PWP1	ENSG00000136045	CDKN3	YLR196W	PWP1
ATP6V1D/RRN7	ENSG00000136098	ATP6V1D	YJL025W	RRN7
PIGH/YMR086W	ENSG00000136108	PIGH	YMR086W	YMR086W
PSMA3/GYL1	ENSG00000136111	PSMA3	YMR192W	GYL1
VTI1B/QDR3	ENSG00000136141	VTI1B	YBR043C	QDR3
TIMM9/LSC2	ENSG00000136143	TIMM9	YGR244C	LSC2
GSTZ1/STE18	ENSG00000136158	GSTZ1	YJR086W	STE18
AHSA1/CDC42	ENSG00000136238	AHSA1	YLR229C	CDC42
DAAM1/DBP9	ENSG00000136271	DAAM1	YLR276C	DBP9
SPTLC2/FAU1	ENSG00000136371	SPTLC2	YER183C	FAU1
RIN3/YHR192W	ENSG00000136436	RIN3	YHR192W	YHR192W
SNW1/NMT1	ENSG00000136448	SNW1	YLR195C	NMT1
CHGA/WHI4	ENSG00000136450	CHGA	YDL224C	WHI4
ITPK1/YGR021W	ENSG00000136463	ITPK1	YGR021W	YGR021W
PPM1A/CDH1	ENSG00000136485	PPM1A	YGL003C	CDH1
SIX4/SAS3	ENSG00000136504	SIX4	YBL052C	SAS3
ASB2/GAP1	ENSG00000136521	ASB2	YKR039W	GAP1
ERH/YGR250C	ENSG00000136527	ERH	YGR250C	YGR250C
HIF1A/PPZ2	ENSG00000136531	HIF1A	YDR436W	PPZ2
SRSF5/EMP47	ENSG00000136560	SRSF5	YFL048C	EMP47
EIF5/GUS1	ENSG00000136628	EIF5	YGL245W	GUS1
SERPINA4/SNX3	ENSG00000136643	SERPINA4	YOR357C	SNX3
SLC8A3/YSP1	ENSG00000136653	SLC8A3	YHR155W	YSP1
DICER1/YAP1801	ENSG00000136715	DICER1	YHR161C	YAP1801
MTHFD1/IMP4	ENSG00000136718	MTHFD1	YNL075W	IMP4
TCL1A/HSE1	ENSG00000136738	TCL1A	YHL002W	HSE1
ZC3H14/NFS1	ENSG00000136750	ZC3H14	YCL017C	NFS1
TELO2/AFG3	ENSG00000136758	TELO2	YER017C	AFG3
BDKRB1/TRX2	ENSG00000136810	BDKRB1	YGR209C	TRX2
GSKIP/ECM29	ENSG00000136813	GSKIP	YHL030W	ECM29
VRK1/SMC2	ENSG00000136824	VRK1	YFR031C	SMC2
PSMC1/YCG1	ENSG00000136828	PSMC1	YDR325W	YCG1
RPS6KA5/IRA1	ENSG00000136848	RPS6KA5	YBR140C	IRA1
PSMB5/SEC1	ENSG00000136854	PSMB5	YDR164C	SEC1
YY1/YPL260W	ENSG00000136861	YY1	YPL260W	YPL260W
ACIN1/AGC1	ENSG00000136869	ACIN1	YPR021C	AGC1
CCNB1IP1/SAD1	ENSG00000136878	CCNB1IP1	YFR005C	SAD1
TRIP11/VMA10	ENSG00000136888	TRIP11	YHR039C-A	VMA10
APEX1/IPI1	ENSG00000136891	APEX1	YHR085W	IPI1
ENSG00000100829/SUR4	ENSG00000136928	ENSG00000100829	YLR372W	SUR4
PABPN1/PUP1	ENSG00000136930	PABPN1	YOR157C	PUP1
EFS/KEL1	ENSG00000136933	EFS	YHR158C	KEL1
ARHGAP5/RPL35B	ENSG00000136942	ARHGAP5	YDL136W	RPL35B
CINP/DFM1	ENSG00000136986	CINP	YDR411C	DFM1
SRP54/RPA49	ENSG00000137054	SRP54	YNL248C	RPA49
CPNE6/DOA1	ENSG00000137055	CPNE6	YKL213C	DOA1
CHD8/HNT3	ENSG00000137074	CHD8	YOR258W	HNT3
PSMA6/FDH1	ENSG00000137106	PSMA6	YOR388C	FDH1
NFKBIA/RPS6B	ENSG00000137154	NFKBIA	YBR181C	RPS6B
EMC9/ACC1	ENSG00000137203	EMC9	YNR016C	ACC1
PSME2/SLC1	ENSG00000137261	PSME2	YDL052C	SLC1
BRMS1L/POP8	ENSG00000137265	BRMS1L	YBL018C	POP8
ENSG00000100931/PRR1	ENSG00000137275	ENSG00000100931	YKL116C	PRR1
SEC23A/BMS1	ENSG00000137312	SEC23A	YPL217C	BMS1
PNN/SEC16	ENSG00000137337	PNN	YPL085W	SEC16
RABGGTA/FLX1	ENSG00000137409	RABGGTA	YIL134W	FLX1
NFATC4/RPC31	ENSG00000137478	NFATC4	YNL151C	RPC31
PLTP/LAG2	ENSG00000137497	PLTP	YOL025W	LAG2
PCIF1/FMP32	ENSG00000137500	PCIF1	YFL046W	FMP32
GSS/NUP60	ENSG00000137501	GSS	YAR002W	NUP60
MMP9/YIP5	ENSG00000137502	MMP9	YGL161C	YIP5
TRPC4AP/YGR015C	ENSG00000137509	TRPC4AP	YGR015C	YGR015C
PYGB/MRPL10	ENSG00000137547	PYGB	YNL284C	MRPL10
PROCR/TGS1	ENSG00000137574	PROCR	YPL157W	TGS1
GINS1/PEP1	ENSG00000137642	GINS1	YBL017C	PEP1
NINL/BUD13	ENSG00000137656	NINL	YGL174W	BUD13
CD40/XYL2	ENSG00000137673	CD40	YLR070C	XYL2
UQCC/TMA20	ENSG00000137699	UQCC	YER007C-A	TMA20
ZMYND8/MRP1	ENSG00000137710	ZMYND8	YDR347W	MRP1
SGK2/TOR2	ENSG00000137713	SGK2	YKL203C	TOR2
IFT52/YJL185C	ENSG00000137752	IFT52	YJL185C	YJL185C
MYBL2/MKK2	ENSG00000137764	MYBL2	YPL140C	MKK2
HNF4A/ODC2	ENSG00000137801	HNF4A	YOR222W	ODC2
SLA2/ELP2	ENSG00000137802	SLA2	YGR200C	ELP2
C20orf24/GCR2	ENSG00000137806	C20orf24	YNL199C	GCR2
NFATC2/RTF1	ENSG00000137815	NFATC2	YGL244W	RTF1
STK4/YKR078W	ENSG00000137822	STK4	YKR078W	YKR078W
PFDN4/SMC5	ENSG00000137831	PFDN4	YOL034W	SMC5
DOK5/BIO5	ENSG00000137842	DOK5	YNR056C	BIO5
CSTF1/RAD59	ENSG00000137845	CSTF1	YDL059C	RAD59
BMP7/CAF120	ENSG00000137872	BMP7	YNL278W	CAF120
RAE1/RLP24	ENSG00000137876	RAE1	YLR009W	RLP24
TPD52L2/COY1	ENSG00000137878	TPD52L2	YKL179C	COY1
DNAJC5/ALT1	ENSG00000137944	DNAJC5	YLR089C	ALT1
NELFCD/BET2	ENSG00000137955	NELFCD	YPR176C	BET2
PRPF6/KGD2	ENSG00000137992	PRPF6	YDR148C	KGD2
TUBB1/IMD2	ENSG00000138029	TUBB1	YHR216W	IMD2
PSMA7/RBK1	ENSG00000138030	PSMA7	YCR036W	RBK1
NTSR1/PTC1	ENSG00000138032	NTSR1	YDL006W	PTC1
MRGBP/YGR016W	ENSG00000138035	MRGBP	YGR016W	YGR016W
DIDO1/PSY2	ENSG00000138041	DIDO1	YNL201C	PSY2
GID8/YPT1	ENSG00000138069	GID8	YFL038C	YPT1
BIRC7/ARP2	ENSG00000138071	BIRC7	YDL029W	ARP2
ARFGAP1/MAL12	ENSG00000138079	ARFGAP1	YGR292W	MAL12
AVP/DAS1	ENSG00000138081	AVP	YJL149W	DAS1
COL20A1/PET309	ENSG00000138095	COL20A1	YLR067C	PET309
CHRNA4/ARP1	ENSG00000138107	CHRNA4	YHR129C	ARP1
EEF1A2/SOL4	ENSG00000138161	EEF1A2	YGR248W	SOL4
PTK6/BSP1	ENSG00000138162	PTK6	YPR171W	BSP1
GMEB2/MSS1	ENSG00000138175	GMEB2	YMR023C	MSS1
C20orf27/KAR3	ENSG00000138182	C20orf27	YPR141C	KAR3
SPEF1/YND1	ENSG00000138185	SPEF1	YER005W	YND1
CDC25B/HMLALPHA1	ENSG00000138279	CDC25B	YCL066W	HMLALPHA1
ARFRP1/TIM23	ENSG00000138297	ARFRP1	YNR017W	TIM23
NDUFAF5/RPS24A	ENSG00000138326	NDUFAF5	YER074W	RPS24A
TRIB3/ADE17	ENSG00000138363	TRIB3	YMR120C	ADE17
RASSF2/KTR5	ENSG00000138378	RASSF2	YNL029C	KTR5
CSNK2A1/CPR5	ENSG00000138398	CSNK2A1	YDR304C	CPR5
ANGPT4/IDP3	ENSG00000138413	ANGPT4	YNL009W	IDP3
HM13/YPL014W	ENSG00000138434	HM13	YPL014W	YPL014W
SNPH/YTM1	ENSG00000138442	SNPH	YOR272W	YTM1
MYLK2/MKC7	ENSG00000138448	MYLK2	YDR144C	MKC7
SIRPB1/YKL100C	ENSG00000138600	SIRPB1	YKL100C	YKL100C
SEC23B/PTM1	ENSG00000138613	SEC23B	YKL039W	PTM1
FERMT1/FMP25	ENSG00000138646	FERMT1	YLR077W	FMP25
HAO1/PGI1	ENSG00000138663	HAO1	YBR196C	PGI1
PDYN/RIM4	ENSG00000138668	PDYN	YHL024W	RIM4
PLCB4/PSY4	ENSG00000138669	PLCB4	YBL046W	PSY4
MYL9/SEC31	ENSG00000138674	MYL9	YDL195W	SEC31
HCK/CSF1	ENSG00000138688	HCK	YLR087C	CSF1
CRNKL1/YAR066W	ENSG00000138698	CRNKL1	YAR066W	YAR066W
POFUT1/BRE5	ENSG00000138757	POFUT1	YNR051C	BRE5
SAMHD1/SPR3	ENSG00000138758	SAMHD1	YGR059W	SPR3
PAK7/YOR387C	ENSG00000138760	PAK7	YOR387C	YOR387C
KIF3B/USO1	ENSG00000138768	KIF3B	YDL058W	USO1
NOP56/PPA2	ENSG00000138777	NOP56	YMR267W	PPA2
IDH3B/ABF2	ENSG00000138795	IDH3B	YMR072W	ABF2
MAPRE1/NDI1	ENSG00000138796	MAPRE1	YML120C	NDI1
JAG1/MET14	ENSG00000138801	JAG1	YKL001C	MET14
CDK5RAP1/SEC23	ENSG00000138802	CDK5RAP1	YPR181C	SEC23
SNTA1/CMP2	ENSG00000138814	SNTA1	YML057W	CMP2
OXT/SKO1	ENSG00000138835	OXT	YNL167C	SKO1
TTI1/YLR290C	ENSG00000139180	TTI1	YLR290C	YLR290C
E2F1/UTR2	ENSG00000139193	E2F1	YEL040W	UTR2
RPRD1B/PEX5	ENSG00000139197	RPRD1B	YDR244W	PEX5
PXMP4/ADY3	ENSG00000139220	PXMP4	YDL239C	ADY3
CHMP4B/SMX3	ENSG00000139343	CHMP4B	YPR182W	SMX3
BPI/RPS8A	ENSG00000139610	BPI	YBL072C	RPS8A
CST3/SWI3	ENSG00000139613	CST3	YJL176C	SWI3
ASIP/MED8	ENSG00000139636	ASIP	YBR193C	MED8
CST4/YER156C	ENSG00000139637	CST4	YER156C	YER156C
ACTR5/YJL068C	ENSG00000139684	ACTR5	YJL068C	YJL068C
WFDC2/SET1	ENSG00000139718	WFDC2	YHR119W	SET1
AHCY/VPS33	ENSG00000139719	AHCY	YLR396C	VPS33
DHX35/TMA22	ENSG00000139726	DHX35	YJR014W	TMA22
DNTTIP1/YJL055W	ENSG00000139910	DNTTIP1	YJL055W	YJL055W
MAP1LC3A/RTN1	ENSG00000139970	MAP1LC3A	YDR233C	RTN1
SYNDIG1/HAT1	ENSG00000139998	SYNDIG1	YPL001W	HAT1
PIGU/MDV1	ENSG00000140006	PIGU	YJL112W	MDV1
TNNC2/TYS1	ENSG00000140105	TNNC2	YGR185C	TYS1
APMAP/UGA4	ENSG00000140199	APMAP	YDL210W	UGA4
ZNF516/QRI5	ENSG00000140262	ZNF516	YLR204W	QRI5
USP14/SOR2	ENSG00000140263	USP14	YDL246C	SOR2
VAPA/YDL085C-A	ENSG00000140264	VAPA	YDL085C-A	YDL085C-A
MYOM1/TOA2	ENSG00000140307	MYOM1	YKL058W	TOA2
MYL12A/SRP14	ENSG00000140319	MYL12A	YDL092W	SRP14
CEP76/NAN1	ENSG00000140332	CEP76	YPL126W	NAN1
CEP192/AIM45	ENSG00000140374	CEP192	YPR004C	AIM45
RNMT/HMO1	ENSG00000140382	RNMT	YDR174W	HMO1
SMAD7/ARG7	ENSG00000140386	SMAD7	YMR062C	ARG7
LAMA1/YGR079W	ENSG00000140391	LAMA1	YGR079W	YGR079W
RNF125/TUP1	ENSG00000140395	RNF125	YCR084C	TUP1
ANKRD12/AMS1	ENSG00000140400	ANKRD12	YGL156W	AMS1
NOL4/NNF2	ENSG00000140416	NOL4	YGR089W	NNF2
POLI/ATG1	ENSG00000140443	POLI	YGL180W	ATG1
MIB1/DIT2	ENSG00000140459	MIB1	YDR402C	DIT2
RBBP8/RAD16	ENSG00000140464	RBBP8	YBR114W	RAD16
RIOK3/ERG11	ENSG00000140465	RIOK3	YHR007C	ERG11
CSTF2/HOC1	ENSG00000140481	CSTF2	YJR075W	HOC1
PSMD10/SSP2	ENSG00000140488	PSMD10	YOR242C	SSP2
ATG4A/CSR1	ENSG00000140522	ATG4A	YLR380W	CSR1
TBL1X/YMR210W	ENSG00000140526	TBL1X	YMR210W	YMR210W
GPR143/KIP2	ENSG00000140538	GPR143	YPL155C	KIP2
PGRMC1/LST7	ENSG00000140543	PGRMC1	YGR057C	LST7
POLA1/OYE3	ENSG00000140564	POLA1	YPL171C	OYE3
MID1/YBR016W	ENSG00000140682	MID1	YBR016W	YBR016W
NKAP/YGR122W	ENSG00000140694	NKAP	YGR122W	YGR122W
NXT2/VAS1	ENSG00000140718	NXT2	YGR094W	VAS1
GUCY2F/QCR2	ENSG00000140740	GUCY2F	YPR191W	QCR2
ENSG00000101898/ECM16	ENSG00000140829	ENSG00000101898	YMR128W	ECM16
ALG13/GRX3	ENSG00000140830	ALG13	YDR098C	GRX3
PRPS2/RPL9B	ENSG00000140937	PRPS2	YNL067W	RPL9B
TLR8/RRT12	ENSG00000140943	TLR8	YCR045C	RRT12
AMMECR1/RPL3	ENSG00000140986	AMMECR1	YOR063W	RPL3
CHRDL1/SKY1	ENSG00000140992	CHRDL1	YMR216C	SKY1
WDR13/YDR333C	ENSG00000141002	WDR13	YDR333C	YDR333C
SUV39H1/MCD4	ENSG00000141012	SUV39H1	YKL165C	MCD4
GLRA2/REC107	ENSG00000141013	GLRA2	YJR021C	REC107
XIAP/SNT1	ENSG00000141027	XIAP	YCR033W	SNT1
STAG2/SSH4	ENSG00000141084	STAG2	YKL124W	SSH4
MCF2/PRS5	ENSG00000141127	MCF2	YOL061W	PRS5
F9/DBP7	ENSG00000141141	F9	YKR024C	DBP7
ABCD1/VPS53	ENSG00000141252	ABCD1	YJL029C	VPS53
CCDC22/MDR1	ENSG00000141258	CCDC22	YGR100W	MDR1
CACNA1F/APE2	ENSG00000141279	CACNA1F	YKL157W	APE2
SYP/CHC1	ENSG00000141367	SYP	YGL206C	CHC1
PLP2/YTA7	ENSG00000141385	PLP2	YGR270W	YTA7
BMX/MDL1	ENSG00000141429	BMX	YLR188W	MDL1
PLS3/YPL277C	ENSG00000141480	PLS3	YPL277C	YPL277C
NAA10/ORC2	ENSG00000141503	NAA10	YBR060C	ORC2
RENBP/RDI1	ENSG00000141522	RENBP	YDL135C	RDI1
ELF4/MCH4	ENSG00000141526	ELF4	YOL119C	MCH4
SMARCA1/DED1	ENSG00000141543	SMARCA1	YOR204W	DED1
MTMR8/KIN4	ENSG00000141551	MTMR8	YOR233W	KIN4
ASB9/SEC22	ENSG00000141556	ASB9	YLR268W	SEC22
ENSG00000102050/NAR1	ENSG00000141562	ENSG00000102050	YNL240C	NAR1
RBBP7/ATG18	ENSG00000141580	RBBP7	YFR021W	ATG18
PPP1R2P9/SOK2	ENSG00000141646	PPP1R2P9	YMR016C	SOK2
KCND1/FAB1	ENSG00000141720	KCND1	YFR019W	FAB1
OPN1LW/DIB1	ENSG00000141759	OPN1LW	YPR082C	DIB1
FMR1/ZRT2	ENSG00000141873	FMR1	YLR130C	ZRT2
PIM2/PFK1	ENSG00000141959	PIM2	YGR240C	PFK1
SLC35A2/YAR1	ENSG00000141965	SLC35A2	YPL239W	YAR1
PQBP1/CDC24	ENSG00000141968	PQBP1	YAL041W	CDC24
PCSK1N/NOP56	ENSG00000141985	PCSK1N	YLR197W	NOP56
EMD/SOD1	ENSG00000142168	EMD	YJR104C	SOD1
TAZ/ARN2	ENSG00000142185	TAZ	YHL047C	ARN2
PGK1/MSB3	ENSG00000142192	PGK1	YNL293W	MSB3
GATA1/SLT2	ENSG00000142208	GATA1	YHR030C	SLT2
MAGT1/MYO5	ENSG00000142347	MAGT1	YMR109W	MYO5
SMS/HSL7	ENSG00000142453	SMS	YBR133C	HSL7
PHEX/GYP5	ENSG00000142459	PHEX	YPL249C	GYP5
UBL4A/PRE2	ENSG00000142507	UBL4A	YPR103W	PRE2
EEA1/YPR022C	ENSG00000142528	EEA1	YPR022C	YPR022C
RP2/RPS11B	ENSG00000142534	RP2	YBR048W	RPS11B
PHF16/KEM1	ENSG00000142599	PHF16	YGL173C	KEM1
CDK16/PEX14	ENSG00000142655	CDK16	YGL153W	PEX14
USP11/RPL11B	ENSG00000142676	USP11	YGR085C	RPL11B
PCYT1B/BUD20	ENSG00000142684	PCYT1B	YLR074C	BUD20
HTATSF1/PSD2	ENSG00000142765	HTATSF1	YGR170W	PSD2
VGLL1/YGK3	ENSG00000142875	VGLL1	YOL128C	YGK3
CD40LG/PTP1	ENSG00000142949	CD40LG	YDL230W	PTP1
TIMP1/MSN1	ENSG00000143033	TIMP1	YOL116W	MSN1
FGD1/FAR11	ENSG00000143093	FGD1	YNL127W	FAR11
PIN4/PUP2	ENSG00000143106	PIN4	YGR253C	PUP2
PORCN/URK1	ENSG00000143179	PORCN	YNR012W	URK1
MAGED2/PHO2	ENSG00000143190	MAGED2	YDL106C	PHO2
KLF8/UBP11	ENSG00000143258	KLF8	YKR098C	UBP11
SYTL4/RPL14A	ENSG00000143314	SYTL4	YKL006W	RPL14A
CENPI/RNH70	ENSG00000143319	CENPI	YGR276C	RNH70
DRP2/RFS1	ENSG00000143321	DRP2	YBR052C	RFS1
TAF7L/GIC2	ENSG00000143322	TAF7L	YDR309C	GIC2
PBDC1/RGS2	ENSG00000143333	PBDC1	YOR107W	RGS2
ENSG00000102391/KCS1	ENSG00000143337	ENSG00000102391	YDR017C	KCS1
ARMCX3/PPX1	ENSG00000143363	ARMCX3	YHR201C	PPX1
HTR2A/SMC4	ENSG00000143367	HTR2A	YLR086W	SMC4
NDFIP2/NAM8	ENSG00000143368	NDFIP2	YHR086W	NAM8
TNFSF13B/MSB1	ENSG00000143369	TNFSF13B	YOR188W	MSB1
MLNR/PIK1	ENSG00000143393	MLNR	YNL267W	PIK1
CAB39L/NCA2	ENSG00000143398	CAB39L	YPR155C	NCA2
KLF5/HEM12	ENSG00000143412	KLF5	YDR047W	HEM12
STK24/STR3	ENSG00000143416	STK24	YGL184C	STR3
ACP5/GSH1	ENSG00000143418	ACP5	YJL101C	GSH1
DNAJC3/IGO1	ENSG00000143420	DNAJC3	YNL157W	IGO1
UGGT2/PHO85	ENSG00000143466	UGGT2	YPL031C	PHO85
ARHGEF7/VBA4	ENSG00000143469	ARHGEF7	YDR119W	VBA4
FGF9/TMA64	ENSG00000143486	FGF9	YDR117C	TMA64
SGCG/SET5	ENSG00000143499	SGCG	YHR207C	SET5
PARP4/FMP30	ENSG00000143507	PARP4	YPL103C	FMP30
SUPT20H/FYV7	ENSG00000143549	SUPT20H	YLR068W	FYV7
MRPS31/NTH1	ENSG00000143575	MRPS31	YDR001C	NTH1
KPNA3/RPC17	ENSG00000143578	KPNA3	YJL011C	RPC17
FLT1/GZF3	ENSG00000143614	FLT1	YJL110C	GZF3
RGCC/CYT2	ENSG00000143621	RGCC	YKL087C	CYT2
VWA8/YCL047C	ENSG00000143641	VWA8	YCL047C	YCL047C
DGKH/TEX1	ENSG00000143669	DGKH	YNL253W	TEX1
KATNAL1/LTP1	ENSG00000143727	KATNAL1	YPR073C	LTP1
INTS6/ARF1	ENSG00000143761	INTS6	YDL192W	ARF1
TSC22D1/MRPS5	ENSG00000143799	TSC22D1	YBR251W	MRPS5
CLN5/GRX5	ENSG00000143801	CLN5	YPL059W	GRX5
OLFM4/ERG24	ENSG00000143815	OLFM4	YNL280C	ERG24
MSLN/YML083C	ENSG00000143842	MSLN	YML083C	YML083C
TRADD/HSP104	ENSG00000143847	TRADD	YLL026W	HSP104
HSF4/YNL024C	ENSG00000143878	HSF4	YNL024C	YNL024C
CORO1A/FRE5	ENSG00000143924	CORO1A	YOR384W	FRE5
MAPK3/CDC31	ENSG00000143933	MAPK3	YOR257W	CDC31
PHKB/CIA1	ENSG00000144021	PHKB	YDR267C	CIA1
NUTF2/DBP2	ENSG00000144028	NUTF2	YNL112W	DBP2
NUP93/THR4	ENSG00000144115	NUP93	YCR053W	THR4
CENPT/PHO89	ENSG00000144136	CENPT	YBR296C	PHO89
TSNAXIP1/DIG2	ENSG00000144283	TSNAXIP1	YDR480W	DIG2
NFAT5/YPT52	ENSG00000144566	NFAT5	YKR014C	YPT52
N4BP1/CAF40	ENSG00000144580	N4BP1	YNL288W	CAF40
CBLN1/YDL119C	ENSG00000144659	CBLN1	YDL119C	YDL119C
ARL2BP/RPL32	ENSG00000144713	ARL2BP	YBL092W	RPL32
ZNF423/UBA3	ENSG00000144744	ZNF423	YPR066W	UBA3
CCL22/SLK19	ENSG00000144821	CCL22	YOR195W	SLK19
CCL17/ATG3	ENSG00000144848	CCL17	YNR007C	ATG3
CTCF/ARL3	ENSG00000144867	CTCF	YPL051W	ARL3
ACD/OSH7	ENSG00000144909	ACD	YHR001W	OSH7
POLR2C/RAD14	ENSG00000145012	POLR2C	YMR201C	RAD14
PARD6A/SRO7	ENSG00000145087	PARD6A	YPR032W	SRO7
ZNF821/GCD6	ENSG00000145191	ZNF821	YDR211W	GCD6
MMP15/CRS5	ENSG00000145287	MMP15	YOR031W	CRS5
USB1/YLR063W	ENSG00000145349	USB1	YLR063W	YLR063W
CCDC113/PHO81	ENSG00000145362	CCDC113	YGR233C	PHO81
NME3/CLN2	ENSG00000145386	NME3	YPL256C	CLN2
PSMD7/YPR172W	ENSG00000145391	PSMD7	YPR172W	YPR172W
VAC14/BNA1	ENSG00000145526	VAC14	YJR025C	BNA1
TANGO6/TSC13	ENSG00000145545	TANGO6	YDL015C	TSC13
COG4/YCP4	ENSG00000145555	COG4	YCR004C	YCP4
PLA2G15/RPL37A	ENSG00000145592	PLA2G15	YLR185W	RPL37A
[truncated: 1,188 more rows]
