# Supplementary material for: Scope and limitations of yeast as a model organism for studying human tissue-specific pathways
Source: BMC Syst Biol. 2015 Dec 29;9:96. doi: 10.1186/s12918-015-0253-0 (PMC4696342; doi:10.1186/s12918-015-0253-0)
Supplement: Additional file 1 — Network alignments. Compressed (*.zip) file containing individual tissue-specific alignments. (ZIP 5181 Kb) [file 12918_2015_253_MOESM1_ESM.zip › alignments/Cerebellum_AlignGraph_edges.tsv]

First_ortholog_pair	Second_ortholog_pair
SULT1E1/MGT1	NFYA/NRP1
CD9/SOD2	GDE1/ITT1
ENSG00000105066/CIN4	PAF1/FAF1
KAT8/VMA2	PAX6/ARB1
ESF1/FMP45	BAIAP3/VHT1
CROCC/UBI4	IL32/MLP1
TGM1/GCN5	REV3L/RSP5
MEOX2/RPB8	REV3L/RSP5
PDE10A/PRP2	REV3L/RSP5
ADAM2/MIP6	NCAPD2/AAD10
EDN1/SPT15	BRCA1/TAF2
TRO/KSP1	ALOX5/OSH2
C14orf166/SSA1	ALOX5/OSH2
HCN2/BNI1	SLC30A9/RTS1
CLEC4M/ERF2	MTMR11/SNF12
IGFBP5/ASC1	WAS/BFR1
GYS2/PIN4	STMN4/TIF1
EIF4B/PRE6	IL20RA/GIS2
CINP/DFM1	SPAST/UFD1
MTMR8/KIN4	RTFDC1/ASN1
EBI3/SMY1	HSF2/ENT2
CLEC4M/ERF2	NUP160/MTC5
FBXO9/PIN3	IFT88/MCM6
ZBTB25/SLX8	MAP2K3/TOP2
POLR2E/MRPL51	METTL1/INN1
CROCC/UBI4	HOXC8/STP22
EIF3L/FRK1	ENSG00000038102/CBK1
TRAF3IP2/CDC7	PHKA2/TIF34
UTP6/FUN12	PHKA2/TIF34
TRO/KSP1	HSPA5/PEX1
CPE/SUA7	TNFRSF17/MRPL24
ICK/RPS11A	EPN3/VPS1
DNAJC10/NOP2	NFE2L3/RPL6A
CHMP3/EDE1	NOP58/ETP1
KAT6A/NPL3	ZFR/SGV1
IL1RL2/SUN4	IL17RB/HRR25
SEC23B/PTM1	TRAF3IP2/CDC7
VAPA/YDL085C-A	F7/RPN12
ENSG00000108504/BCH1	PITHD1/YRA1
OGFOD2/RAD1	PITHD1/YRA1
SP4/RPA12	USP13/RPB5
DBN1/NOC2	LAMC2/CAK1
EFS/KEL1	CROCC/UBI4
GOSR1/ZUO1	CROCC/UBI4
HSPE1/YAT1	CROCC/UBI4
KDM5A/PUP3	YBX3/DBP3
NUP50/ADD66	CCAR1/BOP3
CLEC4M/ERF2	SNRNP40/GSF2
OVGP1/MEK1	MRPS35/NPA3
HYAL2/BRF1	LTK/RPL12A
SMC1B/HRT3	LTK/RPL12A
ICAM2/PRP46	LPAR2/LEA1
POLR2E/MRPL51	SLC12A2/PSF1
TBC1D17/YDR132C	CNN2/NMD3
C14orf166/SSA1	PMS1/LYS9
CDK13/SAC6	TAF11/PRP6
GNB3/DBF2	ANKS1A/PRE10
CLK4/RPN9	ERBB3/UTR1
TRIM23/RPL9A	PRKCQ/NAS6
RPS16/POP2	ATXN3/KIN2
NTN4/RRP5	TRO/KSP1
APLP2/MRPS28	TRO/KSP1
GOSR1/ZUO1	BCL3/RPL6B
IKZF5/HPA3	MAPK6/PRO1
PKP1/BLI1	SCT/NOP53
POLR2E/MRPL51	SMG6/UTP7
CLEC4M/ERF2	CDC42/WTM1
NDUFAF5/RPS24A	ARHGAP10/NOP15
FZR1/UTP14	ARHGAP10/NOP15
OSBPL6/HMG1	TFRC/SNL1
GPD2/RCK2	ACAP1/CNA1
CLEC4M/ERF2	XRCC1/FRA1
GABRG2/MSS4	FERMT2/NHP6A
C14orf166/SSA1	PICALM/RPN10
UTP6/FUN12	PICALM/RPN10
ZMAT5/GDT1	EED/SRO9
CLCN7/RTT105	EED/SRO9
RNF130/EAF3	EED/SRO9
CLEC4M/ERF2	SNCB/GOS1
WDR62/GPM3	ZZEF1/INO4
KIF22/PRP40	ADD2/MGE1
COL4A4/RPN11	KLHL20/LAT1
DLX4/RPS16B	ARHGEF1/RPS24B
C14orf166/SSA1	DGKD/RET3
HOXB6/YOL114C	SNRPA/SPR1
IFT27/VHS1	SPAG6/SIP2
DDT/PTP2	UBE2A/HOG1
NDUFAF5/RPS24A	EDN1/SPT15
CLEC4M/ERF2	LXN/THG1
ACVR1/YDL144C	FDFT1/FLO9
RBFOX2/MKK1	DNM2/PKC1
PSMD7/YPR172W	RIF1/BDF1
ING4/TAL1	RDH8/UBP3
TRIM23/RPL9A	RDH8/UBP3
C14orf166/SSA1	PCNP/PRB1
RPA3/NOP7	COBLL1/ORC1
NINL/BUD13	ENSG00000083622/REV7
POLR2E/MRPL51	RRAGB/YLH47
ACTA2/YKR017C	RRAGB/YLH47
PPARD/AMD1	ZNF446/YBR284W
C14orf166/SSA1	APLP2/MRPS28
TSC22D1/MRPS5	APLP2/MRPS28
FKBP8/SAC3	APOB/GAL2
ENSG00000100931/PRR1	MTMR2/TOM40
GOSR2/IME2	OGFOD1/TCP1
VPS18/YEH1	C14orf166/SSA1
FANCL/SSB2	C14orf166/SSA1
FBXO9/PIN3	KLHL42/MET31
FZR1/UTP14	PTHLH/HTB2
TFIP11/CLB5	SIGLEC1/YMR111C
NDUFS8/VMS1	KIF4A/SQT1
SYTL4/RPL14A	TGM1/GCN5
GLI3/RSC4	TGM1/GCN5
GTF2H1/RSC8	TGM1/GCN5
PRPH2/DUN1	WDR76/EIS1
DLX4/RPS16B	CWF19L1/RPS4B
CLEC4M/ERF2	BLNK/NTE1
CINP/DFM1	IL11/ELF1
LILRB1/CMK1	EFNA2/IRC19
ABI3/MDM38	POLR2E/MRPL51
POP1/PPG1	ZMAT5/GDT1
CINP/DFM1	ST13/NOP12
SULT1E1/MGT1	ACO2/CWC24
ENSG00000101898/ECM16	SEC23A/BMS1
RP2/RPS11B	SEC23A/BMS1
HBEGF/YHR022C	GINS1/PEP1
DDX6/KEL2	RNF125/TUP1
MED26/BCK1	MAGT1/MYO5
SULT1E1/MGT1	FGD1/FAR11
FANCL/SSB2	DNAJC3/IGO1
TRIP4/ERG2	OLFM4/ERG24
CLEC4M/ERF2	IL21R/YJL049W
ZNF106/YKL075C	AP3B2/LDB18
COL4A3BP/RPL21A	UBE2W/RPS30A
GNB4/SPL2	UBE2W/RPS30A
LDHB/RPB10	MED26/BCK1
GNB3/DBF2	GPI/YHR182W
GARS/KIC1	TJP3/CDC55
BRIX1/AIM4	LIG1/SNT309
SLC4A3/GRX1	HOXA3/PTK1
TESK1/PEX2	CRHR2/GID7
GTF2H1/RSC8	GLI3/RSC4
IL10RA/CLP1	EXOSC3/PCF11
PHC1/RPS9B	DLX4/RPS16B
TARS/RPS18A	DLX4/RPS16B
SULT1E1/MGT1	EFNB3/POL3
RAD51AP1/YOL086W-A	CCND1/GLN4
