# Supplementary material for: Scope and limitations of yeast as a model organism for studying human tissue-specific pathways
Source: BMC Syst Biol. 2015 Dec 29;9:96. doi: 10.1186/s12918-015-0253-0 (PMC4696342; doi:10.1186/s12918-015-0253-0)
Supplement: Additional file 1 — Network alignments. Compressed (*.zip) file containing individual tissue-specific alignments. (ZIP 5181 Kb) [file 12918_2015_253_MOESM1_ESM.zip › alignments/Caudate Nucleus_AlignGraph_nodes.tsv]

ID	Human_EnsemblGeneID	Human_Symbol	Yeast_EnsemblGeneID	Yeast_Symbol
TSPAN6/DPM1	ENSG00000000419	TSPAN6	YPR183W	DPM1
DPM1/GSH1	ENSG00000001084	DPM1	YJL101C	GSH1
SCYL3/HAP2	ENSG00000001167	SCYL3	YGL237C	HAP2
FGR/CTR1	ENSG00000003147	FGR	YPR124W	CTR1
CFH/GIS4	ENSG00000003402	CFH	YML006C	GIS4
GCLC/NRP1	ENSG00000003756	GCLC	YDL167C	NRP1
NFYA/CSM4	ENSG00000004059	NFYA	YPL200W	CSM4
SEMA3F/FEN1	ENSG00000004399	SEMA3F	YCR034W	FEN1
CFTR/ADK1	ENSG00000004455	CFTR	YDR226W	ADK1
KRIT1/CPR7	ENSG00000004478	KRIT1	YJR032W	CPR7
RAD52/ACP1	ENSG00000004779	RAD52	YKL192C	ACP1
BAD/PKP1	ENSG00000004799	BAD	YIL042C	PKP1
CD99/YGR201C	ENSG00000004838	CD99	YGR201C	YGR201C
AOC1/YDR307W	ENSG00000004866	AOC1	YDR307W	YDR307W
HECW1/CDC27	ENSG00000004897	HECW1	YBL084C	CDC27
MAD1L1/FCY2	ENSG00000004948	MAD1L1	YER056C	FCY2
LASP1/CYC3	ENSG00000004961	LASP1	YAL039C	CYC3
M6PR/MEF1	ENSG00000005156	M6PR	YLR069C	MEF1
ICA1/RET3	ENSG00000005243	ICA1	YPL010W	RET3
ALS2/PST2	ENSG00000005302	ALS2	YDR032C	PST2
CASP10/BDF2	ENSG00000005339	CASP10	YDL070W	BDF2
CFLAR/SIA1	ENSG00000005421	CFLAR	YOR137C	SIA1
TFPI/LOC1	ENSG00000005700	TFPI	YFR001W	LOC1
RBM5/YDR352W	ENSG00000005893	RBM5	YDR352W	YDR352W
MTMR7/PGC1	ENSG00000006007	MTMR7	YPL206C	PGC1
ARF5/APL1	ENSG00000006125	ARF5	YJR005W	APL1
POLDIP2/THP1	ENSG00000006128	POLDIP2	YOL072W	THP1
PLXND1/ADH7	ENSG00000006194	PLXND1	YCR105W	ADH7
AK2/GRX6	ENSG00000006468	AK2	YDL010W	GRX6
CD38/LCB5	ENSG00000006530	CD38	YLR260W	LCB5
FKBP4/YMR010W	ENSG00000006704	FKBP4	YMR010W	YMR010W
KDM1A/VPS41	ENSG00000006715	KDM1A	YDR080W	VPS41
CAMKK1/SKN7	ENSG00000006788	CAMKK1	YHR206W	SKN7
RECQL/IZH2	ENSG00000006831	RECQL	YOL002C	IZH2
HSPB6/UTP4	ENSG00000007168	HSPB6	YDR324C	UTP4
ARHGAP33/NCP1	ENSG00000007171	ARHGAP33	YHR042W	NCP1
NDUFAB1/TRS33	ENSG00000007255	NDUFAB1	YOR115C	TRS33
PDK4/UTR5	ENSG00000007264	PDK4	YEL035C	UTR5
ZMYND10/GPI1	ENSG00000007541	ZMYND10	YGR216C	GPI1
ST7/FRE7	ENSG00000007952	ST7	YOL152W	FRE7
CDC27/HAL5	ENSG00000008118	CDC27	YJL165C	HAL5
SLC4A1/USA1	ENSG00000008130	SLC4A1	YML029W	USA1
CALCR/YDL176W	ENSG00000008277	CALCR	YDL176W	YDL176W
HCCS/DTR1	ENSG00000008282	HCCS	YBR180W	DTR1
DVL2/CNL1	ENSG00000008294	DVL2	YDR357C	CNL1
UPF1/YBR138C	ENSG00000008441	UPF1	YBR138C	YBR138C
SKAP2/PHO3	ENSG00000008710	SKAP2	YBR092C	PHO3
SLC25A5/RPS20	ENSG00000008988	SLC25A5	YHL015W	RPS20
CCDC109B/YBL055C	ENSG00000009335	CCDC109B	YBL055C	YBL055C
HOXA11/REV3	ENSG00000009413	HOXA11	YPL167C	REV3
POLR2J/ATG13	ENSG00000009709	POLR2J	YPR185W	ATG13
DHX33/VTA1	ENSG00000009844	DHX33	YLR181C	VTA1
MEOX1/PHD1	ENSG00000009950	MEOX1	YKL043W	PHD1
LIG3/ITC1	ENSG00000009954	LIG3	YGL133W	ITC1
RPAP3/VID30	ENSG00000010017	RPAP3	YGL227W	VID30
ENSG00000005189/MSC7	ENSG00000010030	ENSG00000005189	YHR039C	MSC7
CIAPIN1/SPE4	ENSG00000010165	CIAPIN1	YLR146C	SPE4
FAM214B/ZAP1	ENSG00000010244	FAM214B	YJL056C	ZAP1
COPZ2/COR1	ENSG00000010256	COPZ2	YBL045C	COR1
PRKAR2B/YCS4	ENSG00000010292	PRKAR2B	YLR272C	YCS4
MSL3/NUD1	ENSG00000010322	MSL3	YOR373W	NUD1
CREBBP/YCK2	ENSG00000010810	CREBBP	YNL154C	YCK2
BZRAP1/NDD1	ENSG00000010818	BZRAP1	YOR372C	NDD1
MPO/ELA1	ENSG00000011007	MPO	YNL230C	ELA1
PON1/YNK1	ENSG00000011052	PON1	YKL067W	YNK1
GCFC2/ICT1	ENSG00000011198	GCFC2	YLR099C	ICT1
ABCB4/UTP18	ENSG00000011260	ABCB4	YJL069C	UTP18
SOX8/DCR2	ENSG00000011275	SOX8	YLR361C	DCR2
IBTK/STT4	ENSG00000011405	IBTK	YLR305C	STT4
MYCBP2/SKG3	ENSG00000011426	MYCBP2	YLR187W	SKG3
FBXL3/MSB4	ENSG00000011454	FBXL3	YOL112W	MSB4
ITGAL/PPH21	ENSG00000011485	ITGAL	YDL134C	PPH21
PDK2/UBX5	ENSG00000012822	PDK2	YDR330W	UBX5
ITGA3/IRS4	ENSG00000013016	ITGA3	YKR019C	IRS4
LAMP2/COQ4	ENSG00000013441	LAMP2	YDR204W	COQ4
GGNBP2/RET1	ENSG00000013503	GGNBP2	YOR207C	RET1
ITGA2B/NGL2	ENSG00000013523	ITGA2B	YMR285C	NGL2
GDE1/MRPS18	ENSG00000013561	GDE1	YNL306W	MRPS18
C19orf60/POL12	ENSG00000014138	C19orf60	YBL035C	POL12
CRLF1/PMT6	ENSG00000014216	CRLF1	YGR199W	PMT6
MAP3K14/MDH3	ENSG00000014641	MAP3K14	YDL078C	MDH3
ABCC8/BRX1	ENSG00000015171	ABCC8	YOL077C	BRX1
CCL18/LAS17	ENSG00000015285	CCL18	YOR181W	LAS17
CCL3/MPP6	ENSG00000015479	CCL3	YNR024W	MPP6
SYNRG/BPL1	ENSG00000015592	SYNRG	YDL141W	BPL1
CACNG3/HPF1	ENSG00000016490	CACNG3	YOL155C	HPF1
TMEM132A/PMR1	ENSG00000017260	TMEM132A	YGL167C	PMR1
AP2B1/BEM3	ENSG00000017797	AP2B1	YPL115C	BEM3
TAC1/DLD1	ENSG00000018510	TAC1	YDL174C	DLD1
ZNF263/DRS2	ENSG00000018625	ZNF263	YAL026C	DRS2
CX3CL1/EMW1	ENSG00000018699	CX3CL1	YNL313C	EMW1
SPATA20/RGM1	ENSG00000020256	SPATA20	YMR182C	RGM1
CACNA1G/SEN1	ENSG00000021776	CACNA1G	YLR430W	SEN1
TNFRSF12A/CPA1	ENSG00000021826	TNFRSF12A	YOR303W	CPA1
MAP3K9/DEG1	ENSG00000022267	MAP3K9	YFL001W	DEG1
RALA/GPM2	ENSG00000022556	RALA	YDL021W	GPM2
BAIAP2L1/MAG2	ENSG00000022840	BAIAP2L1	YLR427W	MAG2
ETV1/PFA4	ENSG00000023041	ETV1	YOL003C	PFA4
AGK/TRX1	ENSG00000023318	AGK	YLR043C	TRX1
CCL26/HEM1	ENSG00000023330	CCL26	YDR232W	HEM1
FARP2/GRX2	ENSG00000023572	FARP2	YDR513W	GRX2
USH1C/CDH1	ENSG00000023734	USH1C	YGL003C	CDH1
DBF4/YDL124W	ENSG00000023909	DBF4	YDL124W	YDL124W
TBXA2R/UBR1	ENSG00000024048	TBXA2R	YGR184C	UBR1
IFRD1/GTR2	ENSG00000025039	IFRD1	YGR163W	GTR2
GTF2IRD1/HSF1	ENSG00000025156	GTF2IRD1	YGL073W	HSF1
PAF1/FAF1	ENSG00000025293	PAF1	YIL019W	FAF1
VPS41/GAL80	ENSG00000025434	VPS41	YML051W	GAL80
ARHGAP44/CNS1	ENSG00000025772	ARHGAP44	YBR155W	CNS1
ELAC2/APJ1	ENSG00000025796	ELAC2	YNL077W	APJ1
SCIN/SRP1	ENSG00000025800	SCIN	YNL189W	SRP1
MYH13/KEL1	ENSG00000026025	MYH13	YHR158C	KEL1
ADIPOR2/RAD3	ENSG00000026036	ADIPOR2	YER171W	RAD3
UPP2/YCR023C	ENSG00000026103	UPP2	YCR023C	YCR023C
MARK4/YBR096W	ENSG00000026508	MARK4	YBR096W	YBR096W
PAFAH1B1/OCT1	ENSG00000027001	PAFAH1B1	YKL134C	OCT1
NOS2/SMK1	ENSG00000027075	NOS2	YPR054W	SMK1
DNAH9/PEX25	ENSG00000028203	DNAH9	YPL112C	PEX25
GAS7/VPS5	ENSG00000028528	GAS7	YOR069W	VPS5
TRAPPC6A/DSE3	ENSG00000029639	TRAPPC6A	YOR264W	DSE3
MATK/YHR078W	ENSG00000029725	MATK	YHR078W	YHR078W
CD79B/SES1	ENSG00000031698	CD79B	YDR023W	SES1
SCN4A/WTM2	ENSG00000032389	SCN4A	YOR229W	WTM2
PAX6/ACK1	ENSG00000032742	PAX6	YDL203C	ACK1
RHBDF1/ARB1	ENSG00000033050	RHBDF1	YER036C	ARB1
LUC7L/VPH1	ENSG00000033627	LUC7L	YOR270C	VPH1
BAIAP3/NFI1	ENSG00000033800	BAIAP3	YOR156C	NFI1
PIGQ/BOR1	ENSG00000033867	PIGQ	YNL275W	BOR1
TEAD3/VHT1	ENSG00000034053	TEAD3	YGR065C	VHT1
SELE/PEX3	ENSG00000034693	SELE	YDR329C	PEX3
DNAJC11/ATG8	ENSG00000034713	DNAJC11	YBL078C	ATG8
MYLIP/ADE12	ENSG00000035687	MYLIP	YNL220W	ADE12
NOX1/RFC1	ENSG00000035928	NOX1	YOR217W	RFC1
E2F2/RTT101	ENSG00000036257	E2F2	YJL047C	RTT101
PSMB1/UBP5	ENSG00000036672	PSMB1	YER144C	UBP5
SYN1/MDS3	ENSG00000037637	SYN1	YGL197W	MDS3
JARID2/MRI1	ENSG00000037757	JARID2	YPR118W	MRI1
CAMK1G/TRM8	ENSG00000037897	CAMK1G	YDL201W	TRM8
CDK11A/LSB6	ENSG00000038210	CDK11A	YJL100W	LSB6
NADK/YNL193W	ENSG00000038382	NADK	YNL193W	YNL193W
TFAP2B/YLR413W	ENSG00000038427	TFAP2B	YLR413W	YLR413W
CYTH3/MSH4	ENSG00000038945	CYTH3	YFL003C	MSH4
ADAM22/BRR2	ENSG00000039123	ADAM22	YER172C	BRR2
SYPL1/TCO89	ENSG00000039319	SYPL1	YPL180W	TCO89
SPAG9/PRE9	ENSG00000041357	SPAG9	YGR135W	PRE9
CELSR3/MOD5	ENSG00000041515	CELSR3	YOR274W	MOD5
MGST1/NUG1	ENSG00000041802	MGST1	YER006W	NUG1
CRY1/TDP1	ENSG00000042088	CRY1	YBR223C	TDP1
NFIX/APS2	ENSG00000042753	NFIX	YJR058C	APS2
MMP25/FHN1	ENSG00000042832	MMP25	YGR131W	FHN1
IL32/DCN1	ENSG00000043093	IL32	YLR128W	DCN1
PKD1/RDL1	ENSG00000043143	PKD1	YOR285W	RDL1
MAPK8IP2/SCM3	ENSG00000044115	MAPK8IP2	YDL139C	SCM3
MED24/YJR030C	ENSG00000044446	MED24	YJR030C	YJR030C
SEC62/CIA1	ENSG00000047056	SEC62	YDR267C	CIA1
RPS20/DHR2	ENSG00000047188	RPS20	YKL078W	DHR2
CSDE1/URA8	ENSG00000047230	CSDE1	YJR103W	URA8
UBE3C/VMA13	ENSG00000047249	UBE3C	YPR036W	VMA13
REV3L/MLP1	ENSG00000047410	REV3L	YKR095W	MLP1
PAX7/FET5	ENSG00000047457	PAX7	YFL041W	FET5
MASP2/RPO41	ENSG00000047579	MASP2	YFL036W	RPO41
TRAF3IP3/PHO91	ENSG00000047597	TRAF3IP3	YNR013C	PHO91
POMT2/CSG2	ENSG00000047936	POMT2	YBR036C	CSG2
VTA1/RSM10	ENSG00000048544	VTA1	YDR041W	RSM10
MLXIPL/RBS1	ENSG00000048991	MLXIPL	YDL189W	RBS1
BAZ1B/YKT6	ENSG00000049245	BAZ1B	YKL196C	YKT6
RANBP9/YMR244W	ENSG00000049323	RANBP9	YMR244W	YMR244W
ETV7/RSP5	ENSG00000049759	ETV7	YER125W	RSP5
SPRTN/WBP1	ENSG00000049860	SPRTN	YEL002C	WBP1
METTL13/YLR257W	ENSG00000050405	METTL13	YLR257W	YLR257W
ZNF207/MRK1	ENSG00000050748	ZNF207	YDL079C	MRK1
UQCRC1/RVS167	ENSG00000050820	UQCRC1	YDR388W	RVS167
CD9/PER33	ENSG00000051108	CD9	YLR064W	PER33
NCAPD2/SLH1	ENSG00000051341	NCAPD2	YGR271W	SLH1
IFFO1/CKI1	ENSG00000051382	IFFO1	YLR133W	CKI1
GIPR/NAN1	ENSG00000051596	GIPR	YPL126W	NAN1
NISCH/BUD9	ENSG00000052126	NISCH	YGR041W	BUD9
STAB1/TAF3	ENSG00000052723	STAB1	YPL011C	TAF3
FUZ/RRP12	ENSG00000052749	FUZ	YPL012W	RRP12
PRSS3/ERG25	ENSG00000052802	PRSS3	YGR060W	ERG25
CD4/SOD2	ENSG00000053254	CD4	YHR008C	SOD2
LRRC23/AAD10	ENSG00000053371	LRRC23	YJR155W	AAD10
BTK/USE1	ENSG00000053501	BTK	YGL098W	USE1
HFE/TRS31	ENSG00000054116	HFE	YDR472W	TRS31
SCMH1/CDC53	ENSG00000055130	SCMH1	YDL132W	CDC53
FYN/PEX11	ENSG00000055163	FYN	YOL147C	PEX11
HIVEP2/SPP1	ENSG00000055609	HIVEP2	YPL138C	SPP1
TCEB3/PUF3	ENSG00000055917	TCEB3	YLL013C	PUF3
LYPLA2/FMP10	ENSG00000055955	LYPLA2	YER182W	FMP10
NME2/YDR114C	ENSG00000056558	NME2	YDR114C	YDR114C
APBA3/GLG2	ENSG00000056998	APBA3	YJL137C	GLG2
MKS1/MSH2	ENSG00000057468	MKS1	YOL090W	MSH2
ABHD5/GDI1	ENSG00000057608	ABHD5	YER136W	GDI1
KAL1/ATG5	ENSG00000057663	KAL1	YPL149W	ATG5
AKAP8L/KCC4	ENSG00000058091	AKAP8L	YCL024W	KCC4
UTP18/SEC61	ENSG00000058262	UTP18	YLR378C	SEC61
RNF216/RAD2	ENSG00000058404	RNF216	YGR258C	RAD2
TTC19/RPC37	ENSG00000058600	TTC19	YKR025W	RPC37
PTBP1/ENA5	ENSG00000058668	PTBP1	YDR038C	ENA5
DPF1/RIO2	ENSG00000058729	DPF1	YNL207W	RIO2
SYT7/CTH1	ENSG00000059145	SYT7	YDR151C	CTH1
PIK3C2A/PRO2	ENSG00000059573	PIK3C2A	YOR323C	PRO2
PLAUR/TRM3	ENSG00000059588	PLAUR	YDL112W	TRM3
ANLN/XDJ1	ENSG00000059769	ANLN	YLR090W	XDJ1
WIZ/HSP12	ENSG00000060237	WIZ	YFL014W	HSP12
RABGAP1/CDC13	ENSG00000060558	RABGAP1	YDL220C	CDC13
DCN/PRP46	ENSG00000060688	DCN	YPL151C	PRP46
PPP5C/FMP37	ENSG00000060762	PPP5C	YGL080W	FMP37
MAP4K3/POT1	ENSG00000060971	MAP4K3	YIL160C	POT1
ZBTB32/SDH4	ENSG00000061794	ZBTB32	YDR178W	SDH4
TYROBP/MPS1	ENSG00000061938	TYROBP	YDL028C	MPS1
GABRA3/AIF1	ENSG00000062096	GABRA3	YNR074C	AIF1
BRCA1/RSN1	ENSG00000062598	BRCA1	YMR266W	RSN1
ERCC1/RPL18B	ENSG00000063177	ERCC1	YNL301C	RPL18B
CD22/NOP4	ENSG00000063244	CD22	YPL043W	NOP4
SEMA3B/ENT1	ENSG00000063245	SEMA3B	YDL161W	ENT1
MBTPS2/YIL165C	ENSG00000063438	MBTPS2	YIL165C	YIL165C
LTF/YAF9	ENSG00000063978	LTF	YNL107W	YAF9
NR1H4/TAF2	ENSG00000064313	NR1H4	YCR042C	TAF2
ALOX5/KNS1	ENSG00000064393	ALOX5	YLL019C	KNS1
CALCOCO1/MTR10	ENSG00000064419	CALCOCO1	YOR160W	MTR10
UBR7/YLR271W	ENSG00000064607	UBR7	YLR271W	YLR271W
MAP4K5/YBR235W	ENSG00000064651	MAP4K5	YBR235W	YBR235W
EHD3/YIG1	ENSG00000064666	EHD3	YPL201C	YIG1
PSMC4/RRP3	ENSG00000064703	PSMC4	YHR065C	RRP3
CLDN11/MLH2	ENSG00000064933	CLDN11	YLR035C	MLH2
MVP/GDE1	ENSG00000064999	MVP	YPL110C	GDE1
NUB1/NTG2	ENSG00000065057	NUB1	YOL043C	NTG2
CLK1/GPA1	ENSG00000065135	CLK1	YHR005C	GPA1
ENSG00000013455/PSE1	ENSG00000065150	ENSG00000013455	YMR308C	PSE1
POLR3B/CAR2	ENSG00000065154	POLR3B	YLR438W	CAR2
ANGEL1/PWP2	ENSG00000065183	ANGEL1	YCR057C	PWP2
RNF14/SLM5	ENSG00000065427	RNF14	YCR024C	SLM5
DDX11/YGR250C	ENSG00000065526	DDX11	YGR250C	YGR250C
CD6/SCY1	ENSG00000065534	CD6	YGL083W	SCY1
TACC3/SSK22	ENSG00000065559	TACC3	YCR073C	SSK22
UFL1/YAP1801	ENSG00000065609	UFL1	YHR161C	YAP1801
POLA2/ISR1	ENSG00000065613	POLA2	YPR106W	ISR1
CAPN1/ARK1	ENSG00000065675	CAPN1	YNL020C	ARK1
ACPP/PAC1	ENSG00000065717	ACPP	YOR269W	PAC1
MDH1/VAC7	ENSG00000065809	MDH1	YNL054W	VAC7
SLC30A9/MAE1	ENSG00000065833	SLC30A9	YKL029C	MAE1
MTMR11/GYP1	ENSG00000065882	MTMR11	YOR070C	GYP1
CCDC88C/YPL245W	ENSG00000065883	CCDC88C	YPL245W	YPL245W
YAF2/PDE2	ENSG00000065989	YAF2	YOR360C	PDE2
ZMYND11/SEY1	ENSG00000066032	ZMYND11	YOR165W	SEY1
WAS/HRP1	ENSG00000066044	WAS	YOL123W	HRP1
DPEP1/SNF12	ENSG00000066117	DPEP1	YNR023W	SNF12
BID/JHD2	ENSG00000066135	BID	YJR119C	JHD2
MATR3/HAP5	ENSG00000066136	MATR3	YOR358W	HAP5
RGPD5/FOB1	ENSG00000066422	RGPD5	YDR110W	FOB1
STMN4/BFR1	ENSG00000066455	STMN4	YOR198C	BFR1
NUDCD3/SCH9	ENSG00000066468	NUDCD3	YHR205W	SCH9
ISL1/DUO1	ENSG00000066629	ISL1	YGL061C	DUO1
IL20RA/SEC7	ENSG00000066777	IL20RA	YDR170C	SEC7
CLCA1/HEM15	ENSG00000066926	CLCA1	YOR176W	HEM15
ATP2C1/MYO1	ENSG00000066933	ATP2C1	YHR023W	MYO1
SRCIN1/TIF1	ENSG00000067048	SRCIN1	YKR059W	TIF1
IGF1/MAM33	ENSG00000067113	IGF1	YIL070C	MAM33
RALBP1/LAG1	ENSG00000067167	RALBP1	YHL003C	LAG1
RUFY3/GIS2	ENSG00000067182	RUFY3	YNL255C	GIS2
CNTN1/EEB1	ENSG00000067191	CNTN1	YPL095C	EEB1
WWTR1/CDC19	ENSG00000067225	WWTR1	YAL038W	CDC19
AGPS/FCF2	ENSG00000067334	AGPS	YLR051C	FCF2
ATP1A2/NUP100	ENSG00000067445	ATP1A2	YKL068W	NUP100
TTC27/RHO1	ENSG00000067560	TTC27	YPR165W	RHO1
MARCO/TCB3	ENSG00000067715	MARCO	YML072C	TCB3
SYT13/HOS1	ENSG00000068024	SYT13	YPR068C	HOS1
SNAI2/SPS1	ENSG00000068078	SNAI2	YDR523C	SPS1
CD74/PHO4	ENSG00000068323	CD74	YFR034C	PHO4
HGF/SPP2	ENSG00000068394	HGF	YOR148C	SPP2
ZRANB1/TRM7	ENSG00000068438	ZRANB1	YBR061C	TRM7
NCDN/KCS1	ENSG00000068745	NCDN	YDR017C	KCS1
ZFP64/KRE28	ENSG00000068793	ZFP64	YDR532C	KRE28
MNAT1/HST2	ENSG00000068903	MNAT1	YPL015C	HST2
SAMD4A/GLT1	ENSG00000069248	SAMD4A	YDL171C	GLT1
RUNX3/VPS35	ENSG00000069329	RUNX3	YJL154C	VPS35
MRE11A/YDJ1	ENSG00000069345	MRE11A	YNL064C	YDJ1
PLEKHB1/MBP1	ENSG00000069399	PLEKHB1	YDL056W	MBP1
SERPINB1/NFT1	ENSG00000069431	SERPINB1	YKR103W	NFT1
SPAST/SDT1	ENSG00000069712	SPAST	YGL224C	SDT1
ENSG00000021602/CDD1	ENSG00000069764	ENSG00000021602	YLR245C	CDD1
NRXN3/REF2	ENSG00000069849	NRXN3	YDR195W	REF2
AQR/HUL5	ENSG00000069869	AQR	YGL141W	HUL5
CPS1/LST8	ENSG00000069966	CPS1	YNL006W	LST8
C8B/UFD1	ENSG00000070010	C8B	YGR048W	UFD1
FHL1/IKI3	ENSG00000070061	FHL1	YLR384C	IKI3
RTFDC1/SSP120	ENSG00000070081	RTFDC1	YLR250W	SSP120
GABRA1/PFY1	ENSG00000070087	GABRA1	YOR122C	PFY1
NLRP2/UIP3	ENSG00000070159	NLRP2	YAR027W	UIP3
RNF10/AIM38	ENSG00000070423	RNF10	YNR018W	AIM38
ZDHHC6/ATG16	ENSG00000070444	ZDHHC6	YMR159C	ATG16
RNH1/POL4	ENSG00000070501	RNH1	YCR014C	POL4
NDUFS1/ASN1	ENSG00000070669	NDUFS1	YPR145W	ASN1
RB1CC1/KAR2	ENSG00000070718	RB1CC1	YJL034W	KAR2
ERP44/YAT2	ENSG00000070748	ERP44	YER024W	YAT2
ALAS1/MUD2	ENSG00000070756	ALAS1	YKL074C	MUD2
BIRC3/RPA190	ENSG00000070761	BIRC3	YOR341W	RPA190
AKAP11/CKA1	ENSG00000070770	AKAP11	YIL035C	CKA1
GLRX2/GCD6	ENSG00000070785	GLRX2	YDR211W	GCD6
SNAPC1/SAT4	ENSG00000070808	SNAPC1	YCR008W	SAT4
STRAP/RHB1	ENSG00000070831	STRAP	YCR027C	RHB1
ABCC2/OSH3	ENSG00000070882	ABCC2	YHR073W	OSH3
DEF6/PUT4	ENSG00000070915	DEF6	YOR348C	PUT4
PLEKHO1/PMA1	ENSG00000070961	PLEKHO1	YGL008C	PMA1
GCLM/GSH2	ENSG00000071051	GCLM	YOL049W	GSH2
UBR2/AIP1	ENSG00000071127	UBR2	YMR092C	AIP1
EHD2/YKL023W	ENSG00000071205	EHD2	YKL023W	YKL023W
RRAGD/YPL150W	ENSG00000071242	RRAGD	YPL150W	YPL150W
HSF2/YNG2	ENSG00000071243	HSF2	YHR090C	YNG2
PHF20/BUD23	ENSG00000071462	PHF20	YCR047C	BUD23
NR1H3/HRD3	ENSG00000071537	NR1H3	YLR207W	HRD3
NCAPH2/MSP1	ENSG00000071539	NCAPH2	YGR028W	MSP1
TOMM34/ULS1	ENSG00000071794	TOMM34	YOR191W	ULS1
SEC63/TSR4	ENSG00000071994	SEC63	YOL022C	TSR4
KPNA6/TPK2	ENSG00000072062	KPNA6	YPL203W	TPK2
VIM/YBL107C	ENSG00000072110	VIM	YBL107C	YBL107C
RTEL1-TNFRSF6B/VPS70	ENSG00000072133	RTEL1-TNFRSF6B	YJR126C	VPS70
FAS/ENT2	ENSG00000072134	FAS	YLR206W	ENT2
CD44/SIW14	ENSG00000072135	CD44	YNL032W	SIW14
KCNG1/TRE1	ENSG00000072274	KCNG1	YPL176C	TRE1
SLAMF7/GUK1	ENSG00000072415	SLAMF7	YDR454C	GUK1
MIPEP/SMC1	ENSG00000072501	MIPEP	YFL008W	SMC1
PRKCH/BUD3	ENSG00000072518	PRKCH	YCL014W	BUD3
INSRR/IMG1	ENSG00000072609	INSRR	YCR046C	IMG1
IFNGR1/DBP1	ENSG00000072682	IFNGR1	YPL119C	DBP1
SH2D2A/CDC4	ENSG00000072803	SH2D2A	YFL009W	CDC4
TNFRSF1B/YSP1	ENSG00000072818	TNFRSF1B	YHR155W	YSP1
VEZT/LRS4	ENSG00000072864	VEZT	YDR439W	LRS4
POU2F2/APM2	ENSG00000072958	POU2F2	YHL019C	APM2
SNX1/SEC2	ENSG00000073009	SNX1	YNL272C	SEC2
TBPL1/MCM2	ENSG00000073111	TBPL1	YBL023C	MCM2
ARNTL2/YAP1802	ENSG00000073921	ARNTL2	YGR241C	YAP1802
BCLAF1/SEC18	ENSG00000073969	BCLAF1	YBR080C	SEC18
ANK1/YJU3	ENSG00000074416	ANK1	YKL094W	YJU3
TFB1M/ATG1	ENSG00000074590	TFB1M	YGL180W	ATG1
RABEP1/SBA1	ENSG00000074696	RABEP1	YKL117W	SBA1
HMGB3/OPY1	ENSG00000074706	HMGB3	YBR129C	OPY1
NUP160/DOC1	ENSG00000074755	NUP160	YGL240W	DOC1
BAK1/ENO2	ENSG00000074800	BAK1	YHR174W	ENO2
MUSK/SLN1	ENSG00000074964	MUSK	YIL147C	SLN1
IKZF2/ARP6	ENSG00000075089	IKZF2	YLR085C	ARP6
GRN/TIF4632	ENSG00000075151	GRN	YGL049C	TIF4632
ARHGAP31/MTC5	ENSG00000075188	ARHGAP31	YDR128W	MTC5
NR2E3/CTT1	ENSG00000075223	NR2E3	YGR088W	CTT1
CENPQ/ERG10	ENSG00000075239	CENPQ	YPL028W	ERG10
SARS/YNL095C	ENSG00000075292	SARS	YNL095C	YNL095C
RANBP3/TOS2	ENSG00000075413	RANBP3	YGR221C	TOS2
ARID4A/TAO3	ENSG00000075539	ARID4A	YIL129C	TAO3
TSSC1/ARP9	ENSG00000075624	TSSC1	YMR033W	ARP9
ENSG00000032514/MRPL15	ENSG00000075651	ENSG00000032514	YLR312W-A	MRPL15
IFT88/YNL046W	ENSG00000075711	IFT88	YNL046W	YNL046W
ZCCHC8/VPS21	ENSG00000075785	ZCCHC8	YOR089C	VPS21
ABCF2/SYF1	ENSG00000075856	ABCF2	YDR416W	SYF1
LRRC7/YOR223W	ENSG00000075891	LRRC7	YOR223W	YOR223W
UBA6/RRP42	ENSG00000075914	UBA6	YDL111C	RRP42
GAB2/TAF13	ENSG00000075945	GAB2	YML098W	TAF13
ATP6V0A1/MCM6	ENSG00000076003	ATP6V0A1	YGL201C	MCM6
PIAS1/REX2	ENSG00000076043	PIAS1	YLR059C	REX2
SLC4A7/YIL077C	ENSG00000076053	SLC4A7	YIL077C	YIL077C
APBA2/MLH1	ENSG00000076242	APBA2	YMR167W	MLH1
UHRF1/UNG1	ENSG00000076248	UHRF1	YML021C	UNG1
MAP2K3/MVB12	ENSG00000076344	MAP2K3	YGR206W	MVB12
TMSB10/PYC1	ENSG00000076555	TMSB10	YGL062W	PYC1
RNF19A/MON1	ENSG00000076685	RNF19A	YGL124C	MON1
PEX3/YIP1	ENSG00000076716	PEX3	YGR172C	YIP1
GABARAPL2/NRK1	ENSG00000077009	GABARAPL2	YNL129W	NRK1
MYOC/COS12	ENSG00000077063	MYOC	YGL263W	COS12
SH3YL1/ARP7	ENSG00000077080	SH3YL1	YPR034W	ARP7
VCL/TOP2	ENSG00000077097	VCL	YNL088W	TOP2
DAPK2/SKP2	ENSG00000077235	DAPK2	YNL311C	SKP2
NSMAF/UBP1	ENSG00000077254	NSMAF	YDL122W	UBP1
ADSS/STE7	ENSG00000077264	ADSS	YDL159W	STE7
STAP1/MSL1	ENSG00000077312	STAP1	YIR009W	MSL1
TIMP2/SKI6	ENSG00000077348	TIMP2	YGR195W	SKI6
RFC1/HST4	ENSG00000077463	RFC1	YDR191W	HST4
CUL3/CUR1	ENSG00000077522	CUL3	YPR158W	CUR1
MYOM2/CAP2	ENSG00000077549	MYOM2	YIL034C	CAP2
OTC/UBC11	ENSG00000077721	OTC	YOR339C	UBC11
USP2/KSS1	ENSG00000077782	USP2	YGR040W	KSS1
CASR/RAD34	ENSG00000077809	CASR	YDR314C	RAD34
TUBG2/SIZ1	ENSG00000078043	TUBG2	YDR409W	SIZ1
RPL26L1/PTK2	ENSG00000078061	RPL26L1	YJR059W	PTK2
FLT4/DUR1,2	ENSG00000078070	FLT4	YBR208C	DUR1,2
NSUN2/DRE2	ENSG00000078114	NSUN2	YKR071C	DRE2
FBXO42/UBC1	ENSG00000078140	FBXO42	YDR177W	UBC1
MRI1/INP51	ENSG00000078269	MRI1	YIL002C	INP51
METTL1/RTS1	ENSG00000078304	METTL1	YOR014W	RTS1
HOXC8/YRA2	ENSG00000078328	HOXC8	YKL214C	YRA2
AGA/SIF2	ENSG00000078369	AGA	YBR103W	SIF2
ENSG00000038102/STE23	ENSG00000078618	ENSG00000038102	YLR389C	STE23
PI4K2B/POR1	ENSG00000078668	PI4K2B	YNL055C	POR1
MAT2B/CST6	ENSG00000078674	MAT2B	YIL036W	CST6
TLL1/MET13	ENSG00000078747	TLL1	YGL125W	MET13
EDC4/INN1	ENSG00000078902	EDC4	YNL152W	INN1
TRIO/STP22	ENSG00000078967	TRIO	YCL008C	STP22
VCAN/YKU70	ENSG00000079246	VCAN	YMR284W	YKU70
MSR1/CBK1	ENSG00000079277	MSR1	YNL161W	CBK1
CDH1/PUF4	ENSG00000079308	CDH1	YGL014W	PUF4
SKIV2L2/REX3	ENSG00000079313	SKIV2L2	YLR107W	REX3
DNAH5/SRP102	ENSG00000079332	DNAH5	YKL154W	SRP102
ZFYVE16/RGT2	ENSG00000079393	ZFYVE16	YDL138W	RGT2
C6/ERG9	ENSG00000079459	C6	YHR190W	ERG9
RAI14/PGM2	ENSG00000079739	RAI14	YMR105C	PGM2
SOX30/FAL1	ENSG00000079785	SOX30	YDR021W	FAL1
PNKP/HAL1	ENSG00000079819	PNKP	YPR005C	HAL1
SPDL1/VAM3	ENSG00000079950	SPDL1	YOR106W	VAM3
STAU2/CIT2	ENSG00000080298	STAU2	YCR005C	CIT2
RTN4R/YEA4	ENSG00000080493	RTN4R	YEL004W	YEA4
PHF23/MOT1	ENSG00000080503	PHF23	YPL082C	MOT1
CDH10/COQ5	ENSG00000080546	CDH10	YML110C	COQ5
INPP4A/IRC6	ENSG00000080561	INPP4A	YFR043C	IRC6
RAB27B/SWR1	ENSG00000080603	RAB27B	YDR334W	SWR1
PSMA4/PUF6	ENSG00000080608	PSMA4	YDR496C	PUF6
MYO16/MOT2	ENSG00000080802	MYO16	YER068W	MOT2
LSG1/HEM13	ENSG00000080819	LSG1	YDR044W	HEM13
PARP3/PHO84	ENSG00000081019	PARP3	YML123C	PHO84
TNC/YRB2	ENSG00000081026	TNC	YIL063C	YRB2
TDP1/PCL7	ENSG00000081087	TDP1	YIL050W	PCL7
MED17/STE12	ENSG00000081189	MED17	YHR084W	STE12
CAPG/GUT2	ENSG00000081277	CAPG	YIL155C	GUT2
AP2S1/YKL027W	ENSG00000081307	AP2S1	YKL027W	YKL027W
USH2A/AIR1	ENSG00000081386	USH2A	YIL079C	AIR1
ZPBP/MTC1	ENSG00000081479	ZPBP	YJL123C	MTC1
TG/SSL1	ENSG00000081665	TG	YLR005W	SSL1
ADAM28/YVH1	ENSG00000081721	ADAM28	YIR026C	YVH1
BARX2/PDE1	ENSG00000081803	BARX2	YGL248W	PDE1
DCUN1D1/TRI1	ENSG00000082014	DCUN1D1	YMR233W	TRI1
PHF15/PCL1	ENSG00000082258	PHF15	YNL289W	PCL1
ZIC2/PMD1	ENSG00000082397	ZIC2	YER132C	PMD1
LCP2/YDL180W	ENSG00000082438	LCP2	YDL180W	YDL180W
TRIT1/MED4	ENSG00000082512	TRIT1	YOR174W	MED4
ADRB1/MRPL22	ENSG00000082515	ADRB1	YNL177C	MRPL22
ENSG00000043822/UTP21	ENSG00000082516	ENSG00000043822	YLR409C	UTP21
GUCA2B/TMS1	ENSG00000082556	GUCA2B	YDR105C	TMS1
CUL7/YCK1	ENSG00000082701	CUL7	YHR135C	YCK1
CTNNA1/YLR156W	ENSG00000082781	CTNNA1	YLR156W	YLR156W
PHKA2/VPS53	ENSG00000082805	PHKA2	YJL029C	VPS53
EPHA3/CRM1	ENSG00000082898	EPHA3	YGR218W	CRM1
HSPA5/KAP104	ENSG00000083312	HSPA5	YBR017C	KAP104
DSG2/AI5_BETA	ENSG00000083454	DSG2	Q0075	AI5_BETA
GEMIN8/YMR018W	ENSG00000083457	GEMIN8	YMR018W	YMR018W
OFD1/AEP2	ENSG00000083750	OFD1	YMR282C	AEP2
PREX2/GIP4	ENSG00000083799	PREX2	YAL031C	GIP4
WDR37/SFC1	ENSG00000083842	WDR37	YJR095W	SFC1
YTHDC2/RPS5	ENSG00000083845	YTHDC2	YJR123W	RPS5
CTPS2/APT2	ENSG00000083857	CTPS2	YDR441C	APT2
ATP6V1H/SLZ1	ENSG00000083896	ATP6V1H	YNL196C	SLZ1
POLR2B/SBP1	ENSG00000084072	POLR2B	YHL034C	SBP1
TPR/STE24	ENSG00000084073	TPR	YJR117W	STE24
CP/TIF34	ENSG00000084623	CP	YMR146C	TIF34
DTNBP1/SHE4	ENSG00000084674	DTNBP1	YOR035C	SHE4
XK/PEX1	ENSG00000084731	XK	YKL197C	PEX1
ARHGAP6/YKR018C	ENSG00000084754	ARHGAP6	YKR018C	YKR018C
MAP4/GLK1	ENSG00000084764	MAP4	YCL040W	GLK1
GOPC/CGR1	ENSG00000085063	GOPC	YGL029W	CGR1
ROS1/HSP26	ENSG00000085382	ROS1	YBR072W	HSP26
HDAC9/SEH1	ENSG00000085415	HDAC9	YGL100W	SEH1
RRM2B/SOF1	ENSG00000085433	RRM2B	YLL011W	SOF1
TNFRSF17/CTS2	ENSG00000085465	TNFRSF17	YDR371W	CTS2
LMO3/SSK2	ENSG00000085511	LMO3	YNR031C	SSK2
MRPS10/STE6	ENSG00000085563	MRPS10	YKL209C	STE6
GUCA1A/YPR1	ENSG00000085662	GUCA1A	YDR368W	YPR1
RSF1/YMC1	ENSG00000085719	RSF1	YPR058W	YMC1
VPS13D/BZZ1	ENSG00000085733	VPS13D	YHR114W	BZZ1
CELF2/IML2	ENSG00000085831	CELF2	YJL082W	IML2
R3HDM1/PAN1	ENSG00000085832	R3HDM1	YIR006C	PAN1
COL9A2/CDC6	ENSG00000085840	COL9A2	YJL194W	CDC6
KITLG/CTF19	ENSG00000085871	KITLG	YPL018W	CTF19
ERCC8/SQS1	ENSG00000085872	ERCC8	YNL224C	SQS1
VAMP3/PTK1	ENSG00000086015	VAMP3	YKL198C	PTK1
PER3/MDJ1	ENSG00000086061	PER3	YFL016C	MDJ1
UTS2/VPS20	ENSG00000086065	UTS2	YMR077C	VPS20
TNFRSF9/FAP1	ENSG00000086102	TNFRSF9	YNL023C	FAP1
EPN3/DIM1	ENSG00000086189	EPN3	YPL266W	DIM1
LTBP1/MRPL24	ENSG00000086504	LTBP1	YMR193W	MRPL24
RCN1/CIN5	ENSG00000086548	RCN1	YOR028C	CIN5
ELN/CWC2	ENSG00000086589	ELN	YDL209C	CWC2
RFC2/EMP24	ENSG00000086598	RFC2	YGL200C	EMP24
ARID1B/PPH3	ENSG00000086717	ARID1B	YDR075W	PPH3
NEDD4L/TOM1	ENSG00000086758	NEDD4L	YDR457W	TOM1
FOXP3/GPI10	ENSG00000086848	FOXP3	YGL142C	GPI10
HEXB/FRE1	ENSG00000086991	HEXB	YLR214W	FRE1
JKAMP/VPS68	ENSG00000087008	JKAMP	YOL129W	VPS68
DKK3/SPS19	ENSG00000087076	DKK3	YNL202W	SPS19
ARHGEF5/PGS1	ENSG00000087157	ARHGEF5	YCL004W	PGS1
NFE2L3/ISA1	ENSG00000087206	NFE2L3	YLL027W	ISA1
LIMA1/ATP18	ENSG00000087245	LIMA1	YML081C-A	ATP18
SLC4A8/YJR039W	ENSG00000087258	SLC4A8	YJR039W	YJR039W
PTGER3/TPA1	ENSG00000087263	PTGER3	YER049W	TPA1
MAPK9/BOI2	ENSG00000087266	MAPK9	YER114C	BOI2
COL23A1/CDC50	ENSG00000087274	COL23A1	YCR094W	CDC50
BCAR1/EST1	ENSG00000087338	BCAR1	YLR233C	EST1
FAM160A2/CUS1	ENSG00000087365	FAM160A2	YMR240C	CUS1
HERPUD1/VPS1	ENSG00000087470	HERPUD1	YKR001C	VPS1
HOMER3/ERV46	ENSG00000087502	HOMER3	YAL042W	ERV46
RAD51/GDS1	ENSG00000088179	RAD51	YOR355W	GDS1
POLQ/HAS1	ENSG00000088205	POLQ	YMR290C	HAS1
PIK3CB/RPS2	ENSG00000088247	PIK3CB	YGL123W	RPS2
ENSG00000051415/SFK1	ENSG00000088305	ENSG00000051415	YKL051W	SFK1
CYBA/REI1	ENSG00000088367	CYBA	YBR267W	REI1
THOC3/MSH1	ENSG00000088387	THOC3	YHR120W	MSH1
HEBP2/YLR422W	ENSG00000088538	HEBP2	YLR422W	YLR422W
PLEKHA5/COQ9	ENSG00000088682	PLEKHA5	YLR201C	COQ9
PRSS8/FPR1	ENSG00000088832	PRSS8	YNL135C	FPR1
SIKE1/SHP1	ENSG00000088833	SIKE1	YBL058W	SHP1
RRP12/DYN2	ENSG00000088986	RRP12	YDR424C	DYN2
MSMO1/IRC19	ENSG00000088992	MSMO1	YLL033W	IRC19
TTC17/SNX4	ENSG00000089006	TTC17	YJL036W	SNX4
ALX4/RPL6A	ENSG00000089009	ALX4	YML073C	RPL6A
FOXN3/PKH2	ENSG00000089022	FOXN3	YOL100W	PKH2
AKR7A2/ESF1	ENSG00000089048	AKR7A2	YDR365C	ESF1
MRTO4/APC5	ENSG00000089053	MRTO4	YOR249C	APC5
USE1/REX4	ENSG00000089094	USE1	YOL080C	REX4
MCF2L2/GCN1	ENSG00000089154	MCF2L2	YGL195W	GCN1
NRIP2/PXL1	ENSG00000089159	NRIP2	YKR090W	PXL1
LAMA3/YLR179C	ENSG00000089220	LAMA3	YLR179C	YLR179C
ANAPC4/MET10	ENSG00000089250	ANAPC4	YFR030W	MET10
KCNQ1/CUS2	ENSG00000089280	KCNQ1	YNL286W	CUS2
TRAPPC3/TAP42	ENSG00000089289	TRAPPC3	YMR028W	TAP42
THRAP3/ROT2	ENSG00000089597	THRAP3	YBR229C	ROT2
PHPT1/BIR1	ENSG00000089685	PHPT1	YJR089W	BIR1
ENTPD2/MAK5	ENSG00000089737	ENTPD2	YBR142W	MAK5
ARID4B/YLL056C	ENSG00000090013	ARID4B	YLL056C	YLL056C
PTPRN/LCB1	ENSG00000090054	PTPRN	YMR296C	LCB1
KIF1B/PAP1	ENSG00000090060	KIF1B	YKR002W	PAP1
FOXC1/AIM20	ENSG00000090104	FOXC1	YIL158W	AIM20
SYNE2/FYV10	ENSG00000090316	SYNE2	YIL097W	FYV10
CBLN4/XBP1	ENSG00000090339	CBLN4	YIL101C	XBP1
CHRDL2/IPI3	ENSG00000090372	CHRDL2	YNL182C	IPI3
RELT/PEX12	ENSG00000090432	RELT	YMR026C	PEX12
NOP58/YNR064C	ENSG00000090487	NOP58	YNR064C	YNR064C
KCNH2/MPS2	ENSG00000090565	KCNH2	YGL075C	MPS2
CUL1/ALA1	ENSG00000090861	CUL1	YOR335C	ALA1
CYFIP2/SEC3	ENSG00000090989	CYFIP2	YER008C	SEC3
TAB2/LPD1	ENSG00000091140	TAB2	YFL018C	LPD1
EIF2AK2/TRS65	ENSG00000091409	EIF2AK2	YGR166W	TRS65
KMT2C/IML1	ENSG00000091428	KMT2C	YJR138W	IML1
PUM2/FUM1	ENSG00000091483	PUM2	YPL262W	FUM1
MRPL43/SKT5	ENSG00000091490	MRPL43	YBL061C	SKT5
ITIH4/ECM30	ENSG00000091536	ITIH4	YLR436C	ECM30
C4orf27/JNM1	ENSG00000092054	C4orf27	YMR294W	JNM1
ZFR/BAP2	ENSG00000092068	ZFR	YBR068C	BAP2
NPFFR2/VPS45	ENSG00000092108	NPFFR2	YGL095C	VPS45
ENSG00000056345/GVP36	ENSG00000092200	ENSG00000056345	YIL041W	GVP36
PHF21B/SPT16	ENSG00000092201	PHF21B	YGL207W	SPT16
TRAF1/ERT1	ENSG00000092208	TRAF1	YBR239C	ERT1
PCGF2/ADE16	ENSG00000092421	PCGF2	YLR028C	ADE16
IL17RB/YVC1	ENSG00000092439	IL17RB	YOR087W	YVC1
TRAF3IP2/YDL156W	ENSG00000092470	TRAF3IP2	YDL156W	YDL156W
GYG2/SOL4	ENSG00000092529	GYG2	YGR248W	SOL4
SERPINB3/SEC9	ENSG00000092531	SERPINB3	YGR009C	SEC9
PKP2/GOR1	ENSG00000092621	PKP2	YNL274C	GOR1
MSH4/MLC2	ENSG00000092841	MSH4	YPR188C	MLC2
F7/HMF1	ENSG00000092847	F7	YER057C	HMF1
GDI2/AFT2	ENSG00000093010	GDI2	YPL202C	AFT2
PRDM1/RSM22	ENSG00000093167	PRDM1	YKL155C	RSM22
ATG5/HOS3	ENSG00000094631	ATG5	YPL116W	HOS3
PITHD1/RPT6	ENSG00000094804	PITHD1	YGL048C	RPT6
MTA3/FUR1	ENSG00000094841	MTA3	YHR128W	FUR1
USP13/SLP1	ENSG00000094975	USP13	YOR154W	SLP1
LAMC2/MSH6	ENSG00000095002	LAMC2	YDR097C	MSH6
CDK14/DYS1	ENSG00000095059	CDK14	YHR068W	DYS1
SEC61A1/RET2	ENSG00000095139	SEC61A1	YFR051C	RET2
PPP1R12A/VAC8	ENSG00000095261	PPP1R12A	YEL013W	VAC8
RASGRF1/MSS51	ENSG00000095303	RASGRF1	YLR203C	MSS51
CAMK2B/NUP188	ENSG00000095319	CAMK2B	YML103C	NUP188
CROCC/CAT2	ENSG00000095321	CROCC	YML042W	CAT2
POLR3E/VMA7	ENSG00000095539	POLR3E	YGR020C	VMA7
ATP2B4/ISW1	ENSG00000095564	ATP2B4	YBR245C	ISW1
ZC3H11A/EXO84	ENSG00000095637	ZC3H11A	YBR102C	EXO84
RIOK2/HSP150	ENSG00000095794	RIOK2	YJL159W	HSP150
NDC1/YBL081W	ENSG00000095951	NDC1	YBL081W	YBL081W
FLYWCH1/CTK1	ENSG00000096063	FLYWCH1	YKL139W	CTK1
UNKL/CEF1	ENSG00000096401	UNKL	YMR213W	CEF1
ALDH18A1/NUF2	ENSG00000096696	ALDH18A1	YOL069W	NUF2
TARBP1/HST1	ENSG00000096717	TARBP1	YOL068C	HST1
MXD1/STE20	ENSG00000097007	MXD1	YHL007C	STE20
CDK17/CDC7	ENSG00000097046	CDK17	YDL017W	CDC7
DNAJC25/ERP2	ENSG00000099203	DNAJC25	YAL007C	ERP2
PSD/MGR1	ENSG00000099204	PSD	YCL044C	MGR1
CTDP1/NRG2	ENSG00000099326	CTDP1	YBR066C	NRG2
YBX3/FRE8	ENSG00000099331	YBX3	YLR047C	FRE8
WNK1/RPN12	ENSG00000099341	WNK1	YFR052W	RPN12
CCAR1/NSE3	ENSG00000099399	CCAR1	YDR288W	NSE3
OGFR/WHI3	ENSG00000099622	OGFR	YNL197C	WHI3
GNA15/ATP16	ENSG00000099624	GNA15	YDL004W	ATP16
CREB3L3/GBP2	ENSG00000099783	CREB3L3	YCL011C	GBP2
PTPRU/CDC34	ENSG00000099804	PTPRU	YDR054C	CDC34
SNRNP40/RPB5	ENSG00000099817	SNRNP40	YBR154C	RPB5
COL11A1/IPL1	ENSG00000099875	COL11A1	YPL209C	IPL1
MPC1/YRB1	ENSG00000099901	MPC1	YDR002W	YRB1
ACAA1/GRS1	ENSG00000099917	ACAA1	YBR121C	GRS1
BCAT1/RGC1	ENSG00000099940	BCAT1	YPR115W	RGC1
HDAC7/HOF1	ENSG00000099942	HDAC7	YMR032W	HOF1
LZTS1/RPA34	ENSG00000099968	LZTS1	YJL148W	RPA34
SPAG4/PRP21	ENSG00000099995	SPAG4	YJL203W	PRP21
NCKAP1/SMD3	ENSG00000100028	NCKAP1	YLR147C	SMD3
MRPS35/CDC28	ENSG00000100030	MRPS35	YBR160W	CDC28
GUCY1B3/PTC2	ENSG00000100034	GUCY1B3	YER089C	PTC2
SFSWAP/CTP1	ENSG00000100075	SFSWAP	YBR291C	CTP1
TNK2/GGA1	ENSG00000100083	TNK2	YDR358W	GGA1
CDH3/HIR2	ENSG00000100084	CDH3	YOR038C	HIR2
ARSF/STP3	ENSG00000100105	ARSF	YLR375W	STP3
GPBP1/BCK2	ENSG00000100106	GPBP1	YER167W	BCK2
CS/SPP382	ENSG00000100109	CS	YLR424W	SPP382
LTK/NHP2	ENSG00000100138	LTK	YDL208W	NHP2
MRPS24/RPO26	ENSG00000100142	MRPS24	YPR187W	RPO26
ELMO2/IXR1	ENSG00000100146	ELMO2	YKL032C	IXR1
WAPAL/YLR462W	ENSG00000100151	WAPAL	YLR462W	YLR462W
APPBP2/DBP3	ENSG00000100201	APPBP2	YGL078C	DBP3
POLD1/DMC1	ENSG00000100206	POLD1	YER179W	DMC1
SEZ6/BOP3	ENSG00000100207	SEZ6	YNL042W	BOP3
EIF4B/BNA6	ENSG00000100219	EIF4B	YFR047C	BNA6
GLTSCR1/FAU1	ENSG00000100225	GLTSCR1	YER183C	FAU1
RPL18/YOR114W	ENSG00000100227	RPL18	YOR114W	YOR114W
ISOC2/SAP190	ENSG00000100239	ISOC2	YKR028W	SAP190
U2AF2/GSF2	ENSG00000100242	U2AF2	YML048W	GSF2
EPN1/PGA3	ENSG00000100243	EPN1	YML125C	PGA3
MED29/LSB1	ENSG00000100266	MED29	YGR136W	LSB1
AHRR/APL2	ENSG00000100280	AHRR	YKL135C	APL2
GSC2/SUT1	ENSG00000100284	GSC2	YGL162W	SUT1
GPC1/HMX1	ENSG00000100292	GPC1	YLR205C	HMX1
ADCK1/PET54	ENSG00000100320	ADCK1	YGR222W	PET54
HAGH/MYO3	ENSG00000100345	HAGH	YKL129C	MYO3
RNF4/HPT1	ENSG00000100353	RNF4	YDR399W	HPT1
CASP8/MDR1	ENSG00000100359	CASP8	YGR100W	MDR1
ASUN/NPA3	ENSG00000100360	ASUN	YJR072C	NPA3
DLX3/YLR224W	ENSG00000100365	DLX3	YLR224W	YLR224W
SPA17/YIA6	ENSG00000100372	SPA17	YIL006W	YIA6
WISP2/MPH2	ENSG00000100380	WISP2	YDL247W	MPH2
NGFR/HRT1	ENSG00000100387	NGFR	YOL133W	HRT1
CDON/RNA1	ENSG00000100401	CDON	YMR235C	RNA1
TAF2/APA2	ENSG00000100403	TAF2	YDR530C	APA2
HIPK2/RPC25	ENSG00000100413	HIPK2	YKL144C	RPC25
TNPO3/NTO1	ENSG00000100425	TNPO3	YPR031W	NTO1
MEF2BNB-MEF2B/RPL12A	ENSG00000100427	MEF2BNB-MEF2B	YEL054C	RPL12A
RFXANK/FPR3	ENSG00000100442	RFXANK	YML074C	FPR3
LPAR2/TIF3	ENSG00000100461	LPAR2	YPR163C	TIF3
CTSA/UTP8	ENSG00000100478	CTSA	YGR128C	UTP8
SUGP2/DPB2	ENSG00000100479	SUGP2	YPR175W	DPB2
SLC12A2/GPH1	ENSG00000100504	SLC12A2	YPR160W	GPH1
SNX24/VMA8	ENSG00000100554	SNX24	YEL051W	VMA8
EYA2/PRE6	ENSG00000100567	EYA2	YOL038W	PRE6
CNN2/VTI1	ENSG00000100568	CNN2	YMR197C	VTI1
SNCAIP/AHA1	ENSG00000100591	SNCAIP	YDR214W	AHA1
DDX20/BNR1	ENSG00000100592	DDX20	YIL159W	BNR1
BTBD1/LCB2	ENSG00000100596	BTBD1	YDR062W	LCB2
BCAS1/YIR024C	ENSG00000100604	BCAS1	YIR024C	YIR024C
POU1F1/RRT6	ENSG00000100605	POU1F1	YGL146C	RRT6
PMS1/HRB1	ENSG00000100650	PMS1	YNL004W	HRB1
HMG20B/TIF5	ENSG00000100664	HMG20B	YPR041W	TIF5
CALCRL/CYS3	ENSG00000100665	CALCRL	YAL012W	CYS3
TAF11/MPH1	ENSG00000100697	TAF11	YIR002C	MPH1
ANKS1A/MIS1	ENSG00000100714	ANKS1A	YBR084W	MIS1
AP3D1/YAP1	ENSG00000100722	AP3D1	YML007W	YAP1
ZNF76/RPT2	ENSG00000100764	ZNF76	YDL007W	RPT2
SLC9A3R2/PRE7	ENSG00000100804	SLC9A3R2	YBL041W	PRE7
NTHL1/ACE2	ENSG00000100811	NTHL1	YLR131C	ACE2
GNAI3/YHR080C	ENSG00000100814	GNAI3	YHR080C	YHR080C
IPO5/PAF1	ENSG00000100815	IPO5	YBR279W	PAF1
OAT/SGN1	ENSG00000100836	OAT	YIR001C	SGN1
WDR3/SRP54	ENSG00000100883	WDR3	YPR088C	SRP54
PKN2/HO	ENSG00000100884	PKN2	YDL227C	HO
WDR18/RAD54	ENSG00000100888	WDR18	YGL163C	RAD54
TRAM2/SCL1	ENSG00000100902	TRAM2	YGL011C	SCL1
NTN1/MGA2	ENSG00000100906	NTN1	YIR033W	MGA2
GLP2R/PCM1	ENSG00000100908	GLP2R	YEL058W	PCM1
MCM10/YHR035W	ENSG00000100934	MCM10	YHR035W	YHR035W
DGKA/LEA1	ENSG00000100949	DGKA	YPL213W	LEA1
ERBB3/ATP12	ENSG00000100979	ERBB3	YJL180C	ATP12
ROPN1/YAP6	ENSG00000101004	ROPN1	YDR259C	YAP6
KARS/CBP3	ENSG00000101019	KARS	YPL215W	CBP3
PDIA5/NMD3	ENSG00000101040	PDIA5	YHR170W	NMD3
NDUFB4/DIA1	ENSG00000101049	NDUFB4	YMR316W	DIA1
SPEN/DOT6	ENSG00000101057	SPEN	YER088C	DOT6
MYLK/GAT2	ENSG00000101076	MYLK	YMR136W	GAT2
MAP2K4/PET9	ENSG00000101084	MAP2K4	YBL030C	PET9
SNAP91/ELM1	ENSG00000101109	SNAP91	YKL048C	ELM1
SLK/LYS9	ENSG00000101144	SLK	YNR050C	LYS9
COL17A1/GLE2	ENSG00000101146	COL17A1	YER107C	GLE2
SEC61A2/BIO2	ENSG00000101150	SEC61A2	YGR286C	BIO2
PRKCQ/PRP6	ENSG00000101161	PRKCQ	YBR055C	PRP6
TLE2/PRE10	ENSG00000101182	TLE2	YOR362C	PRE10
ASB1/IOC2	ENSG00000101191	ASB1	YLR095C	IOC2
FAM107B/GID8	ENSG00000101193	FAM107B	YMR135C	GID8
ME1/GLO3	ENSG00000101199	ME1	YER122C	GLO3
TBC1D1/TEF2	ENSG00000101210	TBC1D1	YBR118W	TEF2
CDK13/YCH1	ENSG00000101224	CDK13	YGR203W	YCH1
MTHFD2/YFL066C	ENSG00000101246	MTHFD2	YFL066C	YFL066C
SLC9A7/CKA2	ENSG00000101266	SLC9A7	YOR061W	CKA2
FOXJ2/SEC24	ENSG00000101310	FOXJ2	YIL109C	SEC24
YBX1/CYB2	ENSG00000101323	YBX1	YML054C	CYB2
PDE4A/MZM1	ENSG00000101327	PDE4A	YDR493W	MZM1
PPP2R5A/KIP3	ENSG00000101350	PPP2R5A	YGL216W	KIP3
CTNNA2/IDH1	ENSG00000101365	CTNNA2	YNL037C	IDH1
ELAVL1/MIR1	ENSG00000101367	ELAVL1	YJR077C	MIR1
TIE1/UTR1	ENSG00000101391	TIE1	YJR049C	UTR1
SMARCD1/TTI1	ENSG00000101407	SMARCD1	YKL033W	TTI1
KDM4A/ARP5	ENSG00000101442	KDM4A	YNL059C	ARP5
NFYC/SAH1	ENSG00000101444	NFYC	YER043C	SAH1
SLC9A3/YPL034W	ENSG00000101474	SLC9A3	YPL034W	YPL034W
NGEF/UBP6	ENSG00000101557	NGEF	YFR010W	UBP6
ASPM/ABD1	ENSG00000101654	ASPM	YBR236C	ABD1
CD84/RIO1	ENSG00000101782	CD84	YOR119C	RIO1
ELOVL1/PTI1	ENSG00000101811	ELOVL1	YGR156W	PTI1
SPI1/NAS6	ENSG00000101843	SPI1	YGR232W	NAS6
ZNRD1/TUP1	ENSG00000101849	ZNRD1	YCR084C	TUP1
MPPED2/MRS1	ENSG00000101871	MPPED2	YIR021W	MRS1
ZBTB11/YPL039W	ENSG00000101888	ZBTB11	YPL039W	YPL039W
ATXN3/ALG13	ENSG00000101901	ATXN3	YGL047W	ALG13
GOLGA5/PRS2	ENSG00000101911	GOLGA5	YER099C	PRS2
FGFR2/SET3	ENSG00000101945	FGFR2	YKR029C	SET3
EML1/YOR342C	ENSG00000101972	EML1	YOR342C	YOR342C
ARFGEF1/EPL1	ENSG00000101977	ARFGEF1	YFL024C	EPL1
MTFR1/YBL036C	ENSG00000101981	MTFR1	YBL036C	YBL036C
STAG3/PXA2	ENSG00000101986	STAG3	YKL188C	PXA2
FECH/SAC6	ENSG00000102024	FECH	YDR129C	SAC6
MYO9A/ARD1	ENSG00000102030	MYO9A	YHR013C	ARD1
DDX3Y/ISW2	ENSG00000102038	DDX3Y	YOR304W	ISW2
PFKP/YMR1	ENSG00000102043	PFKP	YJR110W	YMR1
SP100/UME1	ENSG00000102054	SP100	YPL139C	UME1
KLF6/SMF1	ENSG00000102096	KLF6	YOL122C	SMF1
PPAP2A/TAZ1	ENSG00000102125	PPAP2A	YPR140W	TAZ1
NEO1/PGK1	ENSG00000102144	NEO1	YCR012W	PGK1
TRAM1/MDY2	ENSG00000102178	TRAM1	YOL111C	MDY2
PHKA1/YAK1	ENSG00000102225	PHKA1	YJL141C	YAK1
TNFRSF1A/UBP12	ENSG00000102226	TNFRSF1A	YJL197W	UBP12
CACNB1/PAB1	ENSG00000102241	CACNB1	YER165W	PAB1
EVI5/ALE1	ENSG00000102312	EVI5	YOR175C	ALE1
PKM/KTR1	ENSG00000102385	PKM	YOR099W	KTR1
DHX29/CTR86	ENSG00000102401	DHX29	YCR054C	CTR86
DNTTIP2/YPR013C	ENSG00000102554	DNTTIP2	YPR013C	YPR013C
TP53BP1/YPK1	ENSG00000102572	TP53BP1	YKL126W	YPK1
TRO/YJL118W	ENSG00000102595	TRO	YJL118W	YJL118W
RRP15/BOI1	ENSG00000102606	RRP15	YBL085W	BOI1
RHOA/URA2	ENSG00000102699	RHOA	YJL130C	URA2
DHX8/YNL010W	ENSG00000102753	DHX8	YNL010W	YNL010W
PRKCZ/RAD53	ENSG00000102755	PRKCZ	YPL153C	RAD53
SYT1/HOG1	ENSG00000102882	SYT1	YLR113W	HOG1
IDH3G/PPQ1	ENSG00000102893	IDH3G	YPL179W	PPQ1
ROGDI/NTF2	ENSG00000102898	ROGDI	YER009W	NTF2
PDZD4/STP1	ENSG00000102974	PDZD4	YDR463W	STP1
ROCK1/RPN8	ENSG00000103035	ROCK1	YOR261C	RPN8
CBFB/YNL176C	ENSG00000103152	CBFB	YNL176C	YNL176C
PDK3/VMR1	ENSG00000103222	PDK3	YHL035C	VMR1
HYAL2/MUP1	ENSG00000103257	HYAL2	YGR055W	MUP1
HDAC4/NBP35	ENSG00000103274	HDAC4	YGL091C	NBP35
RASSF1/UBC9	ENSG00000103275	RASSF1	YDL064W	UBC9
FGFR3/ARO2	ENSG00000103313	FGFR3	YGL148W	ARO2
IFI35/ADH5	ENSG00000103326	IFI35	YBR145W	ADH5
COASY/SUP35	ENSG00000103342	COASY	YDR172W	SUP35
MEF2A/RIM101	ENSG00000103343	MEF2A	YHL027W	RIM101
OTUD5/RSM19	ENSG00000103363	OTUD5	YNR037C	RSM19
TFE3/SEC63	ENSG00000103423	TFE3	YOR254C	SEC63
TBC1D25/CRZ1	ENSG00000103449	TBC1D25	YNL027W	CRZ1
ACSL4/SFP1	ENSG00000103495	ACSL4	YLR403W	SFP1
INPP5A/SED5	ENSG00000103496	INPP5A	YLR026C	SED5
GPKOW/PKP2	ENSG00000103507	GPKOW	YGL059W	PKP2
GRIPAP1/TAE1	ENSG00000103510	GRIPAP1	YBR261C	TAE1
FTSJ1/ICY2	ENSG00000103540	FTSJ1	YPL250C	ICY2
POLR1A/AI4	ENSG00000103546	POLR1A	Q0065	AI4
LAPTM4A/SPB1	ENSG00000103549	LAPTM4A	YCL054W	SPB1
IP6K2/UTP15	ENSG00000103647	IP6K2	YMR093W	UTP15
STON1-GTF2A1L/KSP1	ENSG00000103653	STON1-GTF2A1L	YHR082C	KSP1
SRBD1/YKR023W	ENSG00000103671	SRBD1	YKR023W	YKR023W
CYFIP1/LIA1	ENSG00000103723	CYFIP1	YJR070C	LIA1
RASGRP2/YPT32	ENSG00000103769	RASGRP2	YGL210W	YPT32
PSME4/RBA50	ENSG00000103932	PSME4	YDR527W	RBA50
IFT80/STB2	ENSG00000103942	IFT80	YMR053C	STB2
SIRT2/YKL070W	ENSG00000103966	SIRT2	YKL070W	YKL070W
ERLEC1/MXR1	ENSG00000104064	ERLEC1	YER042W	MXR1
PPP2R5B/VAN1	ENSG00000104112	PPP2R5B	YML115C	VAN1
PYGM/PEP3	ENSG00000104142	PYGM	YLR148W	PEP3
PITX1/BRF1	ENSG00000104221	PITX1	YGR246C	BRF1
TRPC7/YOL159C	ENSG00000104299	TRPC7	YOL159C	YOL159C
NUP133/YNL190W	ENSG00000104313	NUP133	YNL190W	YNL190W
NUCKS1/AIM31	ENSG00000104320	NUCKS1	YML030W	AIM31
VPS35/TBF1	ENSG00000104327	VPS35	YPL128C	TBF1
DNAJA2/POP1	ENSG00000104356	DNAJA2	YNL221C	POP1
BCL3/MCK1	ENSG00000104365	BCL3	YNL307C	MCK1
KCNAB2/SOH1	ENSG00000104368	KCNAB2	YGL127C	SOH1
ABCC9/GNA1	ENSG00000104408	ABCC9	YFL017C	GNA1
GAL/EMC2	ENSG00000104412	GAL	YJR088C	EMC2
CLEC2D/PET123	ENSG00000104435	CLEC2D	YOR158W	PET123
RORA/DAL80	ENSG00000104447	RORA	YKR034W	DAL80
DRD4/DAL81	ENSG00000104490	DRD4	YIR023W	DAL81
TGFBR3/EFB1	ENSG00000104529	TGFBR3	YAL003W	EFB1
KIAA1107/PSA1	ENSG00000104549	KIAA1107	YDL055C	PSA1
PLA2G10/EAF7	ENSG00000104611	PLA2G10	YNL136W	EAF7
ATP1B3/BCH2	ENSG00000104613	ATP1B3	YKR027W	BCH2
NEDD4/VPS55	ENSG00000104660	NEDD4	YJR044C	VPS55
PIGB/OST3	ENSG00000104723	PIGB	YOR085W	OST3
MAPK6/MCM7	ENSG00000104738	MAPK6	YBR202W	MCM7
GNB5/YCL012C	ENSG00000104805	GNB5	YCL012C	YCL012C
RAB27A/GSY2	ENSG00000104812	RAB27A	YLR258W	GSY2
CECR5/ECI1	ENSG00000104823	CECR5	YLR284C	ECI1
UFD1L/TUB2	ENSG00000104833	UFD1L	YFL037W	TUB2
LRP6/DIA4	ENSG00000104835	LRP6	YHR011W	DIA4
GUCY2C/SNP1	ENSG00000104852	GUCY2C	YIL061C	SNP1
SCT/YER184C	ENSG00000104863	SCT	YER184C	YER184C
PHRF1/PIH1	ENSG00000104872	PHRF1	YHR034C	PIH1
IKBKAP/TPO2	ENSG00000104888	IKBKAP	YGR138C	TPO2
NUCB2/PRP11	ENSG00000104897	NUCB2	YDL043C	PRP11
PFN2/TRM1	ENSG00000104907	PFN2	YDR120C	TRM1
PTPN3/HSC82	ENSG00000104938	PTPN3	YMR186W	HSC82
SPTB/YJU2	ENSG00000104957	SPTB	YKL095W	YJU2
DAPP1/RPL6B	ENSG00000104960	DAPP1	YLR448W	RPL6B
FGF10/PPT1	ENSG00000104969	FGF10	YGR123C	PPT1
SMG6/TIM44	ENSG00000104980	SMG6	YIL022W	TIM44
EXOC5/CCA1	ENSG00000105011	EXOC5	YER168C	CCA1
CLTCL1/MAS1	ENSG00000105088	CLTCL1	YLR163C	MAS1
FSTL3/CRH1	ENSG00000105127	FSTL3	YGR189C	CRH1
DGCR2/BI4	ENSG00000105143	DGCR2	Q0120	BI4
RNF126/POP4	ENSG00000105171	RNF126	YBR257W	POP4
MNT/MUK1	ENSG00000105186	MNT	YPL070W	MUK1
ZXDC/TIM50	ENSG00000105197	ZXDC	YPL063W	TIM50
POLB/NOP1	ENSG00000105202	POLB	YDL014W	NOP1
WIPI1/PGI1	ENSG00000105220	WIPI1	YBR196C	PGI1
ASNS/GFD2	ENSG00000105229	ASNS	YCL036W	GFD2
AP3M2/ALF1	ENSG00000105254	AP3M2	YNL148C	ALF1
CNGB1/FCJ1	ENSG00000105281	CNGB1	YKR016W	FCJ1
ST6GALNAC2/ASE1	ENSG00000105290	ST6GALNAC2	YOR058C	ASE1
CHAT/PRO1	ENSG00000105323	CHAT	YDR300C	PRO1
PABPC1/AMA1	ENSG00000105325	PABPC1	YGR225W	AMA1
TESK2/YML6	ENSG00000105364	TESK2	YML025C	YML6
C16orf80/QDR1	ENSG00000105370	C16orf80	YIL120W	QDR1
CSNK2A2/RPS19B	ENSG00000105372	CSNK2A2	YNL302C	RPS19B
PTPN21/NOP53	ENSG00000105373	PTPN21	YPL146C	NOP53
EIF2B3/CIR1	ENSG00000105379	EIF2B3	YGR207C	CIR1
CAMK2A/AVT7	ENSG00000105388	CAMK2A	YIL088C	AVT7
TCOF1/KIN3	ENSG00000105397	TCOF1	YAR018C	KIN3
CDC42/SEC17	ENSG00000105402	CDC42	YBL050W	SEC17
OSBPL3/YIP3	ENSG00000105404	OSBPL3	YNL044W	YIP3
EPHA8/PMA2	ENSG00000105409	EPHA8	YPL036W	PMA2
SLC12A3/SYT1	ENSG00000105443	SLC12A3	YPR095C	SYT1
RAD18/CDA1	ENSG00000105483	RAD18	YLR307W	CDA1
ATP2B1/CDC9	ENSG00000105486	ATP2B1	YDL164C	CDC9
NCK2/PLB3	ENSG00000105499	NCK2	YOL011W	PLB3
MAP4K4/TPD3	ENSG00000105568	MAP4K4	YAL016W	TPD3
RPL31/KAP95	ENSG00000105576	RPL31	YLR347C	KAP95
WDR1/CCC1	ENSG00000105607	WDR1	YLR220W	CCC1
SNX13/NRG1	ENSG00000105610	SNX13	YDR043C	NRG1
ARHGAP10/PRP31	ENSG00000105618	ARHGAP10	YGR091W	PRP31
RPS6KA2/SEC28	ENSG00000105669	RPS6KA2	YIL076W	SEC28
ING3/DBP8	ENSG00000105671	ING3	YHR169W	DBP8
WBSCR22/SFG1	ENSG00000105676	WBSCR22	YOR315W	SFG1
SEL1L/YRB30	ENSG00000105698	SEL1L	YGL164C	YRB30
TRIP13/PXR1	ENSG00000105705	TRIP13	YGR280C	PXR1
ATP6AP1/SKY1	ENSG00000105723	ATP6AP1	YMR216C	SKY1
TCF3/SPF1	ENSG00000105726	TCF3	YEL031W	SPF1
TRIB2/PDR17	ENSG00000105737	TRIB2	YNL264C	PDR17
DAZAP1/GLO4	ENSG00000105755	DAZAP1	YOR040W	GLO4
MBD3/ZUO1	ENSG00000105821	MBD3	YGR285C	ZUO1
PRLH/BET1	ENSG00000105829	PRLH	YIL004C	BET1
HLTF/DET1	ENSG00000105852	HLTF	YDR051C	DET1
CPSF1/LCD1	ENSG00000105854	CPSF1	YDR499W	LCD1
CDH19/YKL069W	ENSG00000105855	CDH19	YKL069W	YKL069W
PDCD2/ZIM17	ENSG00000105866	PDCD2	YNL310C	ZIM17
PRKACA/WTM1	ENSG00000105875	PRKACA	YOR230W	WTM1
LPHN1/HOS4	ENSG00000105887	LPHN1	YIL112W	HOS4
ACTN1/STV1	ENSG00000105929	ACTN1	YMR054W	STV1
RPS6KA6/YGR066C	ENSG00000105939	RPS6KA6	YGR066C	YGR066C
EPN2/KGD1	ENSG00000105953	EPN2	YIL125W	KGD1
PTPN18/YHR131C	ENSG00000105974	PTPN18	YHR131C	YHR131C
LIMS2/PRR2	ENSG00000105976	LIMS2	YDL214C	PRR2
LNX1/ERJ5	ENSG00000105993	LNX1	YFR041C	ERJ5
TFRC/ATG17	ENSG00000106052	TFRC	YLR423C	ATG17
SREBF1/YBR139W	ENSG00000106066	SREBF1	YBR139W	YBR139W
TRPC5/YCR099C	ENSG00000106069	TRPC5	YCR099C	YCR099C
AFF4/SSO1	ENSG00000106089	AFF4	YPL232W	SSO1
UBE2D1/GRS2	ENSG00000106105	UBE2D1	YPR081C	GRS2
MPP5/GIS3	ENSG00000106125	MPP5	YLR094C	GIS3
SMC1A/FCY22	ENSG00000106128	SMC1A	YER060W-A	FCY22
HSD17B10/RPL20B	ENSG00000106246	HSD17B10	YOR312C	RPL20B
MARK2/PRT1	ENSG00000106263	MARK2	YOR361C	PRT1
HMMR/NOP15	ENSG00000106344	HMMR	YNL110C	NOP15
CHFR/IMD3	ENSG00000106348	CHFR	YLR432W	IMD3
TRHDE/GTS1	ENSG00000106351	TRHDE	YGL181W	GTS1
P4HA2/LSM5	ENSG00000106355	P4HA2	YER146W	LSM5
FCGR2B/APM1	ENSG00000106367	FCGR2B	YPL259C	APM1
NFATC3/KTR3	ENSG00000106397	NFATC3	YBR205W	KTR3
ACADVL/VPS71	ENSG00000106400	ACADVL	YML041C	VPS71
FBXW11/YIL166C	ENSG00000106571	FBXW11	YIL166C	YIL166C
ACAP1/PRE8	ENSG00000106588	ACAP1	YML092C	PRE8
CRMP1/MRPL32	ENSG00000106591	CRMP1	YCR003W	MRPL32
DERL2/SDS23	ENSG00000106617	DERL2	YGL056C	SDS23
NDE1/POL31	ENSG00000106628	NDE1	YJR006W	POL31
MRVI1/NIP100	ENSG00000106665	MRVI1	YPL174C	NIP100
AP1M1/VMA21	ENSG00000106688	AP1M1	YGR105W	VMA21
PVR/CKS1	ENSG00000106723	PVR	YBR135W	CKS1
IKBKG/HSL1	ENSG00000106799	IKBKG	YKL101W	HSL1
XRCC1/UTP13	ENSG00000106829	XRCC1	YLR222C	UTP13
SCARB1/DFG16	ENSG00000106952	SCARB1	YOR030W	DFG16
MCM2/OAF1	ENSG00000106991	MCM2	YAL051W	OAF1
TP63/ADK2	ENSG00000106992	TP63	YER170W	ADK2
LLGL2/FRQ1	ENSG00000107130	LLGL2	YDR373W	FRQ1
NLE1/SCP160	ENSG00000107164	NLE1	YJL080C	SCP160
SDHA/PSD1	ENSG00000107186	SDHA	YNL169C	PSD1
SMARCE1/SPG4	ENSG00000107187	SMARCE1	YMR107W	SPG4
KDM5A/MBF1	ENSG00000107223	KDM5A	YOR298C-A	MBF1
ADAM11/MRF1	ENSG00000107242	ADAM11	YGL143C	MRF1
PPP2R3A/SNL1	ENSG00000107262	PPP2R3A	YIL016W	SNL1
FERMT2/YBR225W	ENSG00000107282	FERMT2	YBR225W	YBR225W
ABCB11/DNA2	ENSG00000107290	ABCB11	YHR164C	DNA2
CD5L/RVS161	ENSG00000107295	CD5L	YCR009C	RVS161
PTGS2/PDR10	ENSG00000107331	PTGS2	YOR328W	PDR10
IGF2BP2/YNL144C	ENSG00000107341	IGF2BP2	YNL144C	YNL144C
MAP3K13/GAT1	ENSG00000107485	MAP3K13	YFL021W	GAT1
ST6GAL1/VBA5	ENSG00000107518	ST6GAL1	YKR105C	VBA5
VDAC1P1/SLM3	ENSG00000107521	VDAC1P1	YDL033C	SLM3
PICALM/TKL2	ENSG00000107537	PICALM	YBR117C	TKL2
NSF/PEX13	ENSG00000107554	NSF	YLR191W	PEX13
GLI2/DPB11	ENSG00000107560	GLI2	YJL090C	DPB11
CLASP1/PHB1	ENSG00000107566	CLASP1	YGR132C	PHB1
MRPS34/RPG1	ENSG00000107581	MRPS34	YBR079C	RPG1
NOTCH3/PET18	ENSG00000107611	NOTCH3	YCR020C	PET18
CLNS1A/TIF2	ENSG00000107625	CLNS1A	YJL138C	TIF2
PPP2R2C/YOR022C	ENSG00000107651	PPP2R2C	YOR022C	YOR022C
TEAD2/NSE4	ENSG00000107672	TEAD2	YDL105W	NSE4
EED/ATG26	ENSG00000107679	EED	YLR189C	ATG26
CDHR2/CNA1	ENSG00000107758	CDHR2	YLR433C	CNA1
SNCB/MPM1	ENSG00000107771	SNCB	YJL066C	MPM1
TSG101/YCR051W	ENSG00000107854	TSG101	YCR051W	YCR051W
ATP2A3/GEA1	ENSG00000107862	ATP2A3	YJR031C	GEA1
CA12/SAC7	ENSG00000107863	CA12	YDR389W	SAC7
MGLL/BCP1	ENSG00000107949	MGLL	YDR361C	BCP1
NTN4/YOL098C	ENSG00000107959	NTN4	YOL098C	YOL098C
BCS1L/PSF3	ENSG00000107960	BCS1L	YOL146W	PSF3
NUAK1/MPD1	ENSG00000108010	NUAK1	YOR288C	MPD1
SLC24A1/NUP159	ENSG00000108021	SLC24A1	YIL115C	NUP159
SCARF1/FRA1	ENSG00000108039	SCARF1	YLL029W	FRA1
LMAN1/SMC3	ENSG00000108055	LMAN1	YJL074C	SMC3
PTPLAD1/RTS3	ENSG00000108091	PTPLAD1	YGR161C	RTS3
IPCEF1/CUL3	ENSG00000108094	IPCEF1	YGR003W	CUL3
ZZEF1/SSN2	ENSG00000108100	ZZEF1	YDR443C	SSN2
ENO1/ADH2	ENSG00000108107	ENO1	YMR303C	ADH2
SLC12A1/CAF120	ENSG00000108175	SLC12A1	YNL278W	CAF120
C19orf10/CPR5	ENSG00000108179	C19orf10	YDR304C	CPR5
ANO8/YHI9	ENSG00000108187	ANO8	YHR029C	YHI9
ARHGEF10L/HED1	ENSG00000108256	ARHGEF10L	YDR014W-A	HED1
TXK/ADA2	ENSG00000108264	TXK	YDR448W	ADA2
KCNQ2/PUP3	ENSG00000108294	KCNQ2	YER094C	PUP3
TACR2/CWC25	ENSG00000108296	TACR2	YNL245C	CWC25
ACTR6/NHP6A	ENSG00000108312	ACTR6	YPR052C	NHP6A
TIPIN/YNL019C	ENSG00000108342	TIPIN	YNL019C	YNL019C
SRI/RPN3	ENSG00000108344	SRI	YER021W	RPN3
EIF4G3/NOP8	ENSG00000108349	EIF4G3	YOL144W	NOP8
NUP37/SEE1	ENSG00000108370	NUP37	YIL064W	SEE1
SEMA3A/FUN19	ENSG00000108375	SEMA3A	YAL034C	FUN19
SEMA3C/SPR28	ENSG00000108387	SEMA3C	YDR218C	SPR28
ACAT1/RAD18	ENSG00000108395	ACAT1	YCR066W	RAD18
CELSR1/RPN10	ENSG00000108424	CELSR1	YHR200W	RPN10
ZNF638/BOS1	ENSG00000108433	ZNF638	YLR078C	BOS1
ADD2/ATG4	ENSG00000108510	ADD2	YNL223W	ATG4
FGF4/OAC1	ENSG00000108528	FGF4	YKL120W	OAC1
RASAL2/VTC2	ENSG00000108551	RASAL2	YFL004W	VTC2
MARK3/MRPL20	ENSG00000108557	MARK3	YKR085C	MRPL20
SLC25A3/DOP1	ENSG00000108576	SLC25A3	YDR141C	DOP1
FOSL2/LAP3	ENSG00000108578	FOSL2	YNL239W	LAP3
FRYL/GOS1	ENSG00000108587	FRYL	YHL031C	GOS1
FSCN1/RBG2	ENSG00000108591	FSCN1	YGR173W	RBG2
ACTB/RSC6	ENSG00000108604	ACTB	YCR052W	RSC6
PLD1/YML108W	ENSG00000108641	PLD1	YML108W	YML108W
WDR62/RRP5	ENSG00000108651	WDR62	YMR229C	RRP5
DLG1/SNU114	ENSG00000108654	DLG1	YKL173W	SNU114
RAB7A/GEA2	ENSG00000108669	RAB7A	YEL022W	GEA2
BCAP29/RPN6	ENSG00000108671	BCAP29	YDL097C	RPN6
SART3/YDL057W	ENSG00000108700	SART3	YDL057W	YDL057W
ARHGAP15/SPT7	ENSG00000108773	ARHGAP15	YBR081C	SPT7
PAX2/YPT11	ENSG00000108774	PAX2	YNL304W	YPT11
EXOSC7/RHO5	ENSG00000108830	EXOSC7	YNL180C	RHO5
KIFAP3/HOS2	ENSG00000108840	KIFAP3	YGL194C	HOS2
MCM6/LUC7	ENSG00000108848	MCM6	YDL087C	LUC7
REXO2/CHS2	ENSG00000108854	REXO2	YBR038W	CHS2
RBM7/MSG5	ENSG00000108861	RBM7	YNL053W	MSG5
RBMS2/RNR4	ENSG00000108946	RBMS2	YGR180C	RNR4
BAZ2A/LOT5	ENSG00000108953	BAZ2A	YKL183W	LOT5
PTPN23/YNL035C	ENSG00000109046	PTPN23	YNL035C	YNL035C
MLH1/YIR042C	ENSG00000109065	MLH1	YIR042C	YIR042C
UNG/SPT6	ENSG00000109111	UNG	YGR116W	SPT6
KLHL20/DEP1	ENSG00000109118	KLHL20	YAL013W	DEP1
RGS11/POM33	ENSG00000109133	RGS11	YLL023C	POM33
PLXNA2/AVO2	ENSG00000109320	PLXNA2	YMR068W	AVO2
SPAG5/SIN4	ENSG00000109339	SPAG5	YNL236W	SIN4
ANKRD13A/ECM14	ENSG00000109472	ANKRD13A	YHR132C	ECM14
TPD52/MGE1	ENSG00000109519	TPD52	YOR232W	MGE1
ACACB/GAR1	ENSG00000109534	ACACB	YHR089C	GAR1
TRAF4/GEF1	ENSG00000109572	TRAF4	YJR040W	GEF1
PAG1/PRP43	ENSG00000109606	PAG1	YGL120C	PRP43
GPATCH1/IRC20	ENSG00000109654	GPATCH1	YLR247C	IRC20
ICAM3/TAH18	ENSG00000109756	ICAM3	YPR048W	TAH18
NT5C2/PEX28	ENSG00000109775	NT5C2	YHR150W	PEX28
MCAM/USV1	ENSG00000109787	MCAM	YPL230W	USV1
GPC4/GPM3	ENSG00000109814	GPC4	YOL056W	GPM3
CAMSAP3/FMP52	ENSG00000109854	CAMSAP3	YER004W	FMP52
RAP1GAP/MIG1	ENSG00000109906	RAP1GAP	YGL035C	MIG1
XAB2/ELP4	ENSG00000109911	XAB2	YPL101W	ELP4
ARHGEF1/ZPR1	ENSG00000109917	ARHGEF1	YGR211W	ZPR1
STXBP2/SSB1	ENSG00000109971	STXBP2	YDL229W	SSB1
MAP2K7/TPS3	ENSG00000110047	MAP2K7	YMR261C	TPS3
NMRK2/OSH7	ENSG00000110048	NMRK2	YHR001W	OSH7
DGKD/SAP185	ENSG00000110075	DGKD	YJL098W	SAP185
CTTNBP2/YAT1	ENSG00000110090	CTTNBP2	YAR035W	YAT1
ACTL6B/DHH1	ENSG00000110367	ACTL6B	YDL160C	DHH1
RARB/REC104	ENSG00000110395	RARB	YHR157W	REC104
TOP2B/SED4	ENSG00000110427	TOP2B	YCR067C	SED4
NFKB2/LAT1	ENSG00000110435	NFKB2	YNL071W	LAT1
PPP1R12B/YNL247W	ENSG00000110619	PPP1R12B	YNL247W	YNL247W
DNAJC10/TOM70	ENSG00000110711	DNAJC10	YNL121C	TOM70
GTF3C1/EKI1	ENSG00000110721	GTF3C1	YDR147W	EKI1
IL4R/TFB1	ENSG00000110768	IL4R	YDR311W	TFB1
USP33/NAS2	ENSG00000110801	USP33	YIL007C	NAS2
PAK3/SPC19	ENSG00000110841	PAK3	YDR201W	SPC19
DCX/PAR32	ENSG00000110851	DCX	YDL173W	PAR32
SNRPA/CRN1	ENSG00000110880	SNRPA	YLR429W	CRN1
SPAG6/CAX4	ENSG00000110881	SPAG6	YGR036C	CAX4
EXOSC5/CHA4	ENSG00000110887	EXOSC5	YLR098C	CHA4
DYNC1I2/ERG12	ENSG00000110921	DYNC1I2	YMR208W	ERG12
APBB1IP/ATP1	ENSG00000110955	APBB1IP	YBL099W	ATP1
LRCH4/MAP2	ENSG00000111142	LRCH4	YBL091C	MAP2
FAM76B/LAP2	ENSG00000111144	FAM76B	YNL045W	LAP2
SIRT6/CAT8	ENSG00000111206	SIRT6	YMR280C	CAT8
TYR/ALD5	ENSG00000111275	TYR	YER073W	ALD5
POLD3/YHR177W	ENSG00000111321	POLD3	YHR177W	YHR177W
ACTN2/RDI1	ENSG00000111348	ACTN2	YDL135C	RDI1
CAPZB/TFB4	ENSG00000111358	CAPZB	YPR056W	TFB4
PHF17/SSO2	ENSG00000111450	PHF17	YMR183C	SSO2
UBE2A/SEC22	ENSG00000111481	UBE2A	YLR268W	SEC22
FGFR1/MET18	ENSG00000111530	FGFR1	YIL128W	MET18
FKBP6/NUP84	ENSG00000111581	FKBP6	YDL116W	NUP84
GTF2I/CDC36	ENSG00000111596	GTF2I	YDL165W	CDC36
SMC1B/TOF1	ENSG00000111602	SMC1B	YNL273W	TOF1
FBLN1/KRR1	ENSG00000111615	FBLN1	YCL059C	KRR1
ITGA8/TDH3	ENSG00000111640	ITGA8	YGR192C	TDH3
CST7/NOP2	ENSG00000111641	CST7	YNL061W	NOP2
MAP2/SNF2	ENSG00000111642	MAP2	YOR290C	SNF2
PIAS2/YNG1	ENSG00000111653	PIAS2	YOR064C	YNG1
AMPH/UBP8	ENSG00000111667	AMPH	YMR223W	UBP8
ARAF/ENO1	ENSG00000111674	ARAF	YGR254W	ENO1
MCCC1/YGR153W	ENSG00000111679	MCCC1	YGR153W	YGR153W
FAP/SPR1	ENSG00000111701	FAP	YOR190W	SPR1
NEBL/SIP2	ENSG00000111725	NEBL	YGL208W	SIP2
UBE2K/YHR003C	ENSG00000111726	UBE2K	YHR003C	YHR003C
PIK3C3/NRD1	ENSG00000111786	PIK3C3	YNL251C	NRD1
N4BP2/MTF1	ENSG00000111802	N4BP2	YMR228W	MTF1
SYNJ2/GIR2	ENSG00000111832	SYNJ2	YDR152W	GIR2
ADCY2/ASF1	ENSG00000111875	ADCY2	YJL115W	ASF1
PPP2R5C/CEG1	ENSG00000111880	PPP2R5C	YGL130W	CEG1
RBFOX1/YER121W	ENSG00000111907	RBFOX1	YER121W	YER121W
GNB1/YJL028W	ENSG00000112033	GNB1	YJL028W	YJL028W
HOXA9/STE3	ENSG00000112038	HOXA9	YKL178C	STE3
EDN1/CDC15	ENSG00000112062	EDN1	YAR019C	CDC15
MLLT10/MEP3	ENSG00000112077	MLLT10	YPR138C	MEP3
ADCYAP1R1/ALK2	ENSG00000112079	ADCYAP1R1	YBL009W	ALK2
NRD1/MCM3	ENSG00000112118	NRD1	YEL032W	MCM3
VDAC3/FAR10	ENSG00000112130	VDAC3	YLR238W	FAR10
PCM1/BNI4	ENSG00000112137	PCM1	YNL233W	BNI4
CBFA2T2/HRT3	ENSG00000112146	CBFA2T2	YLR097C	HRT3
DBC1/MDN1	ENSG00000112159	DBC1	YLR106C	MDN1
ITCH/HUR1	ENSG00000112164	ITCH	YGL168W	HUR1
TP73/RPS15	ENSG00000112175	TP73	YOL040C	RPS15
TOLLIP/SRV2	ENSG00000112186	TOLLIP	YNL138W	SRV2
UBE2D4/MET22	ENSG00000112200	UBE2D4	YOL064C	MET22
RUNX1T1/RAD7	ENSG00000112234	RUNX1T1	YJR052W	RAD7
THOC1/SSN8	ENSG00000112237	THOC1	YNL025C	SSN8
OSBPL6/XPT1	ENSG00000112242	OSBPL6	YJR133W	XPT1
SLC1A3/FRE4	ENSG00000112282	SLC1A3	YNR060W	FRE4
XRCC5/YJL132W	ENSG00000112293	XRCC5	YJL132W	YJL132W
LXN/UGA2	ENSG00000112294	LXN	YBR006W	UGA2
SP140/APD1	ENSG00000112335	SP140	YBR151W	APD1
MKNK1/SKI7	ENSG00000112339	MKNK1	YOR076C	SKI7
TNS1/PEX7	ENSG00000112357	TNS1	YDR142C	PEX7
REXO1/YKE4	ENSG00000112473	REXO1	YIL023C	YKE4
SAR1A/GON7	ENSG00000112531	SAR1A	YJL184W	GON7
CDC14A/ENP1	ENSG00000112578	CDC14A	YBR247C	ENP1
RAPGEF3/SPT15	ENSG00000112592	RAPGEF3	YER148W	SPT15
CEACAM1/RML2	ENSG00000112651	CEACAM1	YEL050C	RML2
SENP1/SEC5	ENSG00000112685	SENP1	YDR166C	SEC5
DUSP13/ULP2	ENSG00000112701	DUSP13	YIL031W	ULP2
CIC/YHR213W-B	ENSG00000112715	CIC	YHR213W-B	YHR213W-B
LIPE/PRP45	ENSG00000112739	LIPE	YAL032C	PRP45
FDFT1/FUN26	ENSG00000112759	FDFT1	YAL022C	FUN26
PAFAH1B3/HIS4	ENSG00000112769	PAFAH1B3	YCL030C	HIS4
OPHN1/YMR124W	ENSG00000112851	OPHN1	YMR124W	YMR124W
KIF22/PAP2	ENSG00000112941	KIF22	YOL115W	PAP2
SCGN/ERG13	ENSG00000112972	SCGN	YML126C	ERG13
PGM1/ERP4	ENSG00000112983	PGM1	YOR016C	ERP4
DDX1/LYS1	ENSG00000112992	DDX1	YIR034C	LYS1
DNM2/SSA3	ENSG00000113013	DNM2	YBL075C	SSA3
EPB41L2/AEP3	ENSG00000113048	EPB41L2	YPL005W	AEP3
RIMS1/GAS3	ENSG00000113100	RIMS1	YMR215W	GAS3
STX7/HMG1	ENSG00000113161	STX7	YML075C	HMG1
RABL2B/SWH1	ENSG00000113163	RABL2B	YAR042W	SWH1
KEAP1/UBX3	ENSG00000113194	KEAP1	YDL091C	UBX3
PTPRH/YSC84	ENSG00000113263	PTPRH	YHR016C	YSC84
EPHA6/APE3	ENSG00000113269	EPHA6	YBR286W	APE3
SCTR/ENT5	ENSG00000113282	SCTR	YDR153C	ENT5
RFX3/CCR4	ENSG00000113300	RFX3	YAL021C	CCR4
RIF1/SAN1	ENSG00000113312	RIF1	YDR143C	SAN1
RAB21/MSH3	ENSG00000113318	RAB21	YCR092C	MSH3
SLC4A4/BUD5	ENSG00000113319	SLC4A4	YCR038C	BUD5
SMARCA2/RNT1	ENSG00000113360	SMARCA2	YMR239C	RNT1
RDH8/GDA1	ENSG00000113361	RDH8	YEL042W	GDA1
SESN1/SUB1	ENSG00000113387	SESN1	YMR039C	SUB1
MID2/FAT1	ENSG00000113396	MID2	YBR041W	FAT1
COL5A3/MST1	ENSG00000113407	COL5A3	YKL194C	MST1
SRCAP/DIA3	ENSG00000113448	SRCAP	YDL024C	DIA3
KIAA0020/RAD17	ENSG00000113456	KIAA0020	YOR368W	RAD17
CPB2/SOL1	ENSG00000113552	CPB2	YNR034W	SOL1
CHRNA3/SKP1	ENSG00000113558	CHRNA3	YDR328C	SKP1
KCNN2/PPH22	ENSG00000113575	KCNN2	YDL188C	PPH22
CNOT4/CKB1	ENSG00000113578	CNOT4	YGL019W	CKB1
PSEN1/FLO9	ENSG00000113580	PSEN1	YAL063C	FLO9
CPOX/ERB1	ENSG00000113593	CPOX	YMR049C	ERB1
MOK/SFB2	ENSG00000113615	MOK	YNL049C	SFB2
HSP90AA1/MRPL1	ENSG00000113645	HSP90AA1	YDR116C	MRPL1
RBL1/PRP40	ENSG00000113649	RBL1	YKL012W	PRP40
DLGAP4/HSP10	ENSG00000113657	DLGAP4	YOR020C	HSP10
CFHR2/RNH70	ENSG00000113712	CFHR2	YGR276C	RNH70
NDC80/CEM1	ENSG00000113719	NDC80	YER061C	CEM1
AP4E1/PKC1	ENSG00000113721	AP4E1	YBL105C	PKC1
RSBN1/ARP8	ENSG00000113812	RSBN1	YOR141C	ARP8
MAGI3/SWI5	ENSG00000113916	MAGI3	YDR146C	SWI5
CXCL2/OGG1	ENSG00000114026	CXCL2	YML060W	OGG1
AFP/UFD4	ENSG00000114062	AFP	YKL010C	UFD4
COL4A4/VID28	ENSG00000114098	COL4A4	YIL017C	VID28
OSTM1/AAD14	ENSG00000114115	OSTM1	YNL331C	AAD14
CDH7/RIM2	ENSG00000114120	CDH7	YBR192W	RIM2
PCNP/APC11	ENSG00000114125	PCNP	YDL008W	APC11
ARG2/BDF1	ENSG00000114166	ARG2	YLR399C	BDF1
MEF2C/ARC19	ENSG00000114209	MEF2C	YKL013C	ARC19
PTPRC/BCY1	ENSG00000114302	PTPRC	YIL033C	BCY1
CACNA1S/UBP3	ENSG00000114316	CACNA1S	YER151C	UBP3
PKP1/RPL24A	ENSG00000114391	PKP1	YGL031C	RPL24A
UBA5/GPB2	ENSG00000114423	UBA5	YAL056W	GPB2
STK17B/MPC54	ENSG00000114473	STK17B	YOR177C	MPC54
CDC14B/GLC3	ENSG00000114480	CDC14B	YEL011W	GLC3
ZNF510/URA3	ENSG00000114491	ZNF510	YEL021W	URA3
LRP2/CBC2	ENSG00000114503	LRP2	YPL178W	CBC2
ZNF506/VMA1	ENSG00000114573	ZNF506	YDL185W	VMA1
DUSP12/RRT13	ENSG00000114650	DUSP12	YER066W	RRT13
ENSG00000081770/DUN1	ENSG00000114738	ENSG00000081770	YDL101C	DUN1
CADPS2/HFI1	ENSG00000114745	CADPS2	YPL254W	HFI1
HSPB11/SUI1	ENSG00000114784	HSPB11	YNL244C	SUI1
IL12RB2/TIF4631	ENSG00000114867	IL12RB2	YGR162W	TIF4631
SMARCD3/ORM1	ENSG00000114978	SMARCD3	YGR038W	ORM1
FYB/TPP1	ENSG00000115008	FYB	YMR156C	TPP1
MPP4/FAB1	ENSG00000115020	MPP4	YFR019W	FAB1
STRADB/ARP1	ENSG00000115073	STRADB	YHR129C	ARP1
BZW1/ARG8	ENSG00000115107	BZW1	YOL140W	ARG8
PGR/IST3	ENSG00000115128	PGR	YIR005W	IST3
ME2/ZTA1	ENSG00000115129	ME2	YBR046C	ZTA1
C5orf22/POL1	ENSG00000115145	C5orf22	YNL102W	POL1
CCNT2/HHT2	ENSG00000115163	CCNT2	YNL031C	HHT2
EPB41L3/HRK1	ENSG00000115170	EPB41L3	YOR267C	HRK1
COBLL1/YML079W	ENSG00000115207	COBLL1	YML079W	YML079W
DLG3/GCN3	ENSG00000115211	DLG3	YKR026C	GCN3
TRAF5/RPN11	ENSG00000115233	TRAF5	YFR004W	RPN11
MRPL22/CYR1	ENSG00000115241	MRPL22	YJL005W	CYR1
GEMIN5/YOP1	ENSG00000115255	GEMIN5	YPR028W	YOP1
OPRK1/PRB1	ENSG00000115257	OPRK1	YEL060C	PRB1
NFE2L1/CWH41	ENSG00000115275	NFE2L1	YGL027C	CWH41
GSK3B/NUM1	ENSG00000115306	GSK3B	YDR150W	NUM1
ITGB5/CUE4	ENSG00000115307	ITGB5	YML101C	CUE4
ERC1/HTB2	ENSG00000115350	ERC1	YBL002W	HTB2
XPO1/YDL218W	ENSG00000115353	XPO1	YDL218W	YDL218W
PALB2/RAD50	ENSG00000115355	PALB2	YNL250W	RAD50
DOPEY1/NAB2	ENSG00000115380	DOPEY1	YGL122C	NAB2
BCKDHB/SLX1	ENSG00000115392	BCKDHB	YBR228W	SLX1
KAT6A/BSC2	ENSG00000115414	KAT6A	YDR275W	BSC2
ULK2/BLI1	ENSG00000115415	ULK2	YKL061W	BLI1
GRHL2/GMH1	ENSG00000115446	GRHL2	YKR030W	GMH1
TNPO1/CCT4	ENSG00000115484	TNPO1	YDL143W	CCT4
P2RX5/PLP1	ENSG00000115514	P2RX5	YDR183W	PLP1
ITGAE/HSH155	ENSG00000115524	ITGAE	YMR288W	HSH155
DIS3/VPS24	ENSG00000115561	DIS3	YKL041W	VPS24
PIBF1/SPO12	ENSG00000115648	PIBF1	YHR152W	SPO12
ENSG00000083622/CSR2	ENSG00000115652	ENSG00000083622	YPR030W	CSR2
NUFIP1/SDS22	ENSG00000115685	NUFIP1	YKL193C	SDS22
RRAGB/CNB1	ENSG00000115756	RRAGB	YKL190W	CNB1
CYLD/SPE1	ENSG00000115758	CYLD	YKL184W	SPE1
SLC27A5/RPL23A	ENSG00000115762	SLC27A5	YBL087C	RPL23A
ZNF324/GRH1	ENSG00000115806	ZNF324	YDR517W	GRH1
ZNF446/FAR8	ENSG00000115808	ZNF446	YMR029C	FAR8
ZNF8/AAC1	ENSG00000115840	ZNF8	YMR056C	AAC1
RPS5/YMR114C	ENSG00000115850	RPS5	YMR114C	YMR114C
FAT1/DPS1	ENSG00000115866	FAT1	YLL018C	DPS1
YTHDC1/NOP6	ENSG00000115875	YTHDC1	YDL213C	NOP6
CHMP2B/CDC25	ENSG00000115904	CHMP2B	YLR310C	CDC25
PPIE/BNA5	ENSG00000115919	PPIE	YLR231C	BNA5
ZMPSTE24/VRP1	ENSG00000115935	ZMPSTE24	YLR337C	VRP1
NOA1/PNO1	ENSG00000115946	NOA1	YOR145C	PNO1
REST/ORC1	ENSG00000115947	REST	YML065W	ORC1
SSH1/MRM1	ENSG00000115966	SSH1	YOR201C	MRM1
GSTP1/RVB2	ENSG00000115993	GSTP1	YPL235W	RVB2
APLP2/FKS1	ENSG00000116001	APLP2	YLR342W	FKS1
SLCO1A2/SMT3	ENSG00000116030	SLCO1A2	YDR510W	SMT3
WBP11/SSZ1	ENSG00000116044	WBP11	YHR064C	SSZ1
EIF3I/IRC24	ENSG00000116096	EIF3I	YIR036C	IRC24
TXLNA/SNU56	ENSG00000116127	TXLNA	YDR240C	SNU56
APOB/ALO1	ENSG00000116133	APOB	YML086C	ALO1
NCOA1/RFA3	ENSG00000116147	NCOA1	YJL173C	RFA3
KIF3C/GPX1	ENSG00000116157	KIF3C	YKL026C	GPX1
RAB10/STE14	ENSG00000116237	RAB10	YDR410C	STE14
GCKR/RPL22A	ENSG00000116251	GCKR	YLR061W	RPL22A
HADHA/SLY1	ENSG00000116266	HADHA	YDR189W	SLY1
MAPRE3/YIP5	ENSG00000116329	MAPRE3	YGL161C	YIP5
CAD/NPL3	ENSG00000116350	CAD	YDR432W	NPL3
CD59/ETR1	ENSG00000116353	CD59	YBR026C	ETR1
CD82/RSA4	ENSG00000116455	CD82	YCR072C	RSA4
ATRX/ATP4	ENSG00000116459	ATRX	YPL078C	ATP4
TAF9/YPT31	ENSG00000116473	TAF9	YER031C	YPT31
FCN1/BYE1	ENSG00000116539	FCN1	YKL005C	BYE1
MECOM/SPE3	ENSG00000116649	MECOM	YPR069C	SPE3
SCAMP1/STB6	ENSG00000116661	SCAMP1	YKL072W	STB6
PREP/REV7	ENSG00000116670	PREP	YIL139C	REV7
HACE1/YEL023C	ENSG00000116678	HACE1	YEL023C	YEL023C
SEH1L/YLH47	ENSG00000116679	SEH1L	YPR125W	YLH47
WDR47/FZO1	ENSG00000116688	WDR47	YBR179C	FZO1
OVGP1/EBS1	ENSG00000116698	OVGP1	YDR206W	EBS1
MAP3K4/GCD14	ENSG00000116731	MAP3K4	YJL125C	GCD14
PILRA/YER077C	ENSG00000116750	PILRA	YER077C	YER077C
IGSF9/HSH49	ENSG00000116754	IGSF9	YOR319W	HSH49
ABCB1/SOR2	ENSG00000116791	ABCB1	YDL246C	SOR2
AKR1B1/SLC1	ENSG00000116906	AKR1B1	YDL052C	SLC1
CPNE3/RPS12	ENSG00000116918	CPNE3	YOR369C	RPS12
RRN3/YBP1	ENSG00000116954	RRN3	YBR216C	YBP1
CTTN/POS5	ENSG00000116962	CTTN	YPL188W	POS5
MTIF2/YIL161W	ENSG00000116977	MTIF2	YIL161W	YIL161W
TTC39A/RPS10A	ENSG00000116983	TTC39A	YOR293W	RPS10A
EPS15/MHT1	ENSG00000116984	EPS15	YLL062C	MHT1
ORC1/SLM2	ENSG00000117020	ORC1	YNL047C	SLM2
MGST2/RIB5	ENSG00000117091	MGST2	YBR256C	RIB5
CHERP/MIF2	ENSG00000117114	CHERP	YKL089W	MIF2
ATG16L1/SDH2	ENSG00000117118	ATG16L1	YLL041C	SDH2
USP40/SSF1	ENSG00000117133	USP40	YHR066W	SSF1
RAD54L/ECM5	ENSG00000117139	RAD54L	YMR176W	ECM5
MAST2/MRPS28	ENSG00000117155	MAST2	YDR337W	MRPS28
DNAJA1/BCD1	ENSG00000117174	DNAJA1	YHR040W	BCD1
B4GALT1/HUA2	ENSG00000117266	B4GALT1	YOR284W	HUA2
CHMP5/ROD1	ENSG00000117289	CHMP5	YOR018W	ROD1
NFX1/GAL10	ENSG00000117308	NFX1	YBR019C	GAL10
DIMT1/YGL082W	ENSG00000117385	DIMT1	YGL082W	YGL082W
IPO11/GAL2	ENSG00000117394	IPO11	YLR081W	GAL2
EIF2AK1/EBP2	ENSG00000117395	EIF2AK1	YKL172W	EBP2
EPDR1/CDC20	ENSG00000117399	EPDR1	YGL116W	CDC20
SEPHS1/KAP122	ENSG00000117408	SEPHS1	YGL016W	KAP122
MRPL28/VMA16	ENSG00000117410	MRPL28	YHR026W	VMA16
CEACAM6/GRE3	ENSG00000117448	CEACAM6	YHR104W	GRE3
RBM22/AHP1	ENSG00000117450	RBM22	YLR109W	AHP1
TMED2/HDA2	ENSG00000117461	TMED2	YDR295C	HDA2
ERO1LB/PHO13	ENSG00000117519	ERO1LB	YDL236W	PHO13
ZFAND6/HEF3	ENSG00000117528	ZFAND6	YNL014W	HEF3
TXLNG/NYV1	ENSG00000117533	TXLNG	YLR093C	NYV1
PPEF1/DPH5	ENSG00000117543	PPEF1	YLR172C	DPH5
LAT2/WWM1	ENSG00000117560	LAT2	YFL010C	WWM1
HUWE1/PRX1	ENSG00000117592	HUWE1	YBL064C	PRX1
ZW10/YIR035C	ENSG00000117594	ZW10	YIR035C	YIR035C
ALG9/UTP25	ENSG00000117597	ALG9	YIL091C	UTP25
MYBPC2/RPC53	ENSG00000117614	MYBPC2	YDL150W	RPC53
NOX4/YAP3	ENSG00000117632	NOX4	YHL009C	YAP3
ACOX3/YNL181W	ENSG00000117676	ACOX3	YNL181W	YNL181W
MTMR2/RER2	ENSG00000117682	MTMR2	YBR002C	RER2
PPP1R15A/PET191	ENSG00000117707	PPP1R15A	YJR034W	PET191
HSD17B14/SWI1	ENSG00000117713	HSD17B14	YPL016W	SWI1
TRIP6/RFA2	ENSG00000117748	TRIP6	YNL312W	RFA2
ACHE/SNC1	ENSG00000117758	ACHE	YAL030W	SNC1
FTL/OSH2	ENSG00000117859	FTL	YDL019C	OSH2
SRRT/TCB2	ENSG00000117868	SRRT	YNL087W	TCB2
BAX/NOP56	ENSG00000117906	BAX	YLR197W	NOP56
NLK/PEP4	ENSG00000117984	NLK	YPL154C	PEP4
PIGS/IRR1	ENSG00000118007	PIGS	YIL026C	IRR1
ATXN7L3/RCK1	ENSG00000118046	ATXN7L3	YGL158W	RCK1
PGS1/SET1	ENSG00000118058	PGS1	YHR119W	SET1
PSMC5/NTH2	ENSG00000118094	PSMC5	YBR001C	NTH2
UIMC1/SUN4	ENSG00000118160	UIMC1	YNL066W	SUN4
CETP/MIG3	ENSG00000118263	CETP	YER028C	MIG3
MMP2/MOT3	ENSG00000118495	MMP2	YMR070W	MOT3
GNAO1/YDR374C	ENSG00000118503	GNAO1	YDR374C	YDR374C
OGFOD1/YJR154W	ENSG00000118507	OGFOD1	YJR154W	YJR154W
SH3BP2/YPL067C	ENSG00000118508	SH3BP2	YPL067C	YPL067C
ADD1/YDR026C	ENSG00000118513	ADD1	YDR026C	YDR026C
C14orf166/NPR1	ENSG00000118515	C14orf166	YNL183C	NPR1
NID2/CAR1	ENSG00000118520	NID2	YPL111W	CAR1
GMCL1/YLR352W	ENSG00000118564	GMCL1	YLR352W	YLR352W
SF3B2/SWP1	ENSG00000118705	SF3B2	YMR149W	SWP1
KLHL42/YGL036W	ENSG00000118873	KLHL42	YGL036W	YGL036W
GNAS/PCL9	ENSG00000118971	GNAS	YDL179W	PCL9
DNM1L/TFC4	ENSG00000119041	DNM1L	YGR047C	TFC4
PTHLH/RAD6	ENSG00000119048	PTHLH	YGL058W	RAD6
PHACTR3/GUD1	ENSG00000119125	PHACTR3	YDL238C	GUD1
ERGIC2/YPR015C	ENSG00000119138	ERGIC2	YPR015C	YPR015C
TFAP2C/CFT2	ENSG00000119203	TFAP2C	YLR115W	CFT2
AURKA/UTP10	ENSG00000119285	AURKA	YJL109C	UTP10
PIR/RAD23	ENSG00000119318	PIR	YEL037C	RAD23
RFX2/RTG1	ENSG00000119335	RFX2	YOL067C	RTG1
SULT2B1/RRD2	ENSG00000119383	SULT2B1	YPL152W	RRD2
CNOT3/GLE1	ENSG00000119392	CNOT3	YDL207W	GLE1
GP6/MTG2	ENSG00000119396	GP6	YHR168W	MTG2
PTPN4/SWD3	ENSG00000119402	PTPN4	YBR175W	SWD3
DDX18/KIC1	ENSG00000119408	DDX18	YHR102W	KIC1
KHSRP/SIT4	ENSG00000119414	KHSRP	YDL047W	SIT4
GNA11/MIC14	ENSG00000119421	GNA11	YDR031W	MIC14
EDEM2/SUC2	ENSG00000119535	EDEM2	YIL162W	SUC2
DNMT3B/HSP104	ENSG00000119541	DNMT3B	YLL026W	HSP104
REM1/MLH3	ENSG00000119684	REM1	YPL164C	MLH3
TPX2/YBT1	ENSG00000119688	TPX2	YLL048C	YBT1
PDRG1/YET1	ENSG00000119703	PDRG1	YKL065C	YET1
EPB41L1/YCR016W	ENSG00000119707	EPB41L1	YCR016W	YCR016W
DOCK9/ALD4	ENSG00000119711	DOCK9	YOR374W	ALD4
DOCK3/GCD7	ENSG00000119718	DOCK3	YLR291C	GCD7
COQ9/COQ6	ENSG00000119723	COQ9	YGR255C	COQ6
CRLS1/TOM40	ENSG00000119725	CRLS1	YMR203W	TOM40
PPP1R13B/CCT8	ENSG00000119760	PPP1R13B	YJL008C	CCT8
SIGLEC1/FPR2	ENSG00000119782	SIGLEC1	YDR519W	FPR2
FKBP1A/AXL1	ENSG00000119912	FKBP1A	YPR122W	AXL1
NSFL1C/SWT1	ENSG00000119917	NSFL1C	YOR166C	SWT1
MAVS/TSR3	ENSG00000119929	MAVS	YOR006C	TSR3
F11/PIG2	ENSG00000119938	F11	YIL045W	PIG2
XRN2/XKS1	ENSG00000119950	XRN2	YGR194C	XKS1
DYNLL1/YHL042W	ENSG00000119965	DYNLL1	YHL042W	YHL042W
TESC/MAK11	ENSG00000120008	TESC	YKL021C	MAK11
SNX5/NUC1	ENSG00000120049	SNX5	YJL208C	NUC1
RPL6/AAT2	ENSG00000120053	RPL6	YLR027C	AAT2
MAPKAPK5/MET17	ENSG00000120054	MAPKAPK5	YLR303W	MET17
P2RX7/PIS1	ENSG00000120088	P2RX7	YPR113W	PIS1
ESF1/PPS1	ENSG00000120129	ESF1	YBR276C	PPS1
RBBP9/RCL1	ENSG00000120158	RBBP9	YOL010W	RCL1
ANAPC5/MOB1	ENSG00000120162	ANAPC5	YIL106W	MOB1
SLC23A2/RTC1	ENSG00000120253	SLC23A2	YOL138C	RTC1
TMEM230/MRP2	ENSG00000120333	TMEM230	YPR166C	MRP2
DZANK1/CCT2	ENSG00000120438	DZANK1	YIL142W	CCT2
KDM2B/RTA1	ENSG00000120457	KDM2B	YGR213C	RTA1
TASP1/SSE2	ENSG00000120694	TASP1	YBR169C	SSE2
GCN1L1/ALG5	ENSG00000120697	GCN1L1	YPL227C	ALG5
RPLP0/RRP43	ENSG00000120699	RPLP0	YCR035C	RRP43
PXN/SUP45	ENSG00000120705	PXN	YBR143C	SUP45
RPH3A/YLR001C	ENSG00000120708	RPH3A	YLR001C	YLR001C
TRMT6/MET31	ENSG00000120738	TRMT6	YPL038W	MET31
CHGB/MLS1	ENSG00000120756	CHGB	YNL117W	MLS1
PEBP1/UTP20	ENSG00000120800	PEBP1	YBL004W	UTP20
TBX5/FUS1	ENSG00000120802	TBX5	YCL027W	FUS1
BRAP/CIN4	ENSG00000120805	BRAP	YMR138W	CIN4
ERP29/HAP3	ENSG00000120837	ERP29	YBL021C	HAP3
NOS1/RAD28	ENSG00000120868	NOS1	YDR030C	RAD28
FUS/FIP1	ENSG00000120885	FUS	YJR093C	FIP1
IGBP1/YAR064W	ENSG00000120907	IGBP1	YAR064W	YAR064W
FXYD3/PPZ1	ENSG00000120910	FXYD3	YML016C	PPZ1
GANAB/YLR118C	ENSG00000120992	GANAB	YLR118C	YLR118C
GMIP/RRI1	ENSG00000121022	GMIP	YDL216C	RRI1
RBM41/YGR017W	ENSG00000121067	RBM41	YGR017W	YGR017W
BIRC5/RSB1	ENSG00000121361	BIRC5	YOR049C	RSB1
LAG3/CTA1	ENSG00000121691	LAG3	YDR256C	CTA1
MLF2/CST9	ENSG00000121741	MLF2	YLR394W	CST9
OTUB2/BUB2	ENSG00000121749	OTUB2	YMR055C	BUB2
DDX24/IDS2	ENSG00000121753	DDX24	YJL146W	IDS2
ZBTB25/TUL1	ENSG00000121848	ZBTB25	YKL034W	TUL1
ARHGAP4/RPS18A	ENSG00000121905	ARHGAP4	YDR450W	RPS18A
ANKRD24/YER140W	ENSG00000121931	ANKRD24	YER140W	YER140W
RCOR1/TPI1	ENSG00000121957	RCOR1	YDR050C	TPI1
LTBP4/YCR061W	ENSG00000121966	LTBP4	YCR061W	YCR061W
BLVRB/NCE102	ENSG00000122025	BLVRB	YPR149W	NCE102
SLC9A1/FZF1	ENSG00000122034	SLC9A1	YGL254W	FZF1
SPTLC1/INP53	ENSG00000122126	SPTLC1	YOR109W	INP53
PAPOLA/MRP4	ENSG00000122140	PAPOLA	YHL004W	MRP4
CCNK/COG5	ENSG00000122176	CCNK	YNL051W	COG5
PCBP4/COP1	ENSG00000122218	PCBP4	YDL145C	COP1
RGS1/MPE1	ENSG00000122257	RGS1	YKL059C	MPE1
MRPS33/MDM31	ENSG00000122299	MRPS33	YHR194W	MDM31
NDUFB2/LRG1	ENSG00000122367	NDUFB2	YDL240W	LRG1
ENSG00000090269/CDC3	ENSG00000122545	ENSG00000090269	YLR314C	CDC3
NUDC/YMR111C	ENSG00000122705	NUDC	YMR111C	YMR111C
MAEA/YMR317W	ENSG00000122778	MAEA	YMR317W	YMR317W
ICAM1/RSC2	ENSG00000122779	ICAM1	YLR357W	RSC2
STRN4/YER130C	ENSG00000122877	STRN4	YER130C	YER130C
IRAK3/MF(ALPHA)1	ENSG00000122952	IRAK3	YPL187W	MF(ALPHA)1
LYZ/MRD1	ENSG00000122965	LYZ	YPR112C	MRD1
SI/BBP1	ENSG00000122966	SI	YPL255W	BBP1
MUL1/DRS1	ENSG00000123064	MUL1	YLL008W	DRS1
PDCD7/DMA1	ENSG00000123091	PDCD7	YHR115C	DMA1
SPG21/YEL076C-A	ENSG00000123131	SPG21	YEL076C-A	YEL076C-A
DNAJB11/CDC40	ENSG00000123154	DNAJB11	YDR364C	CDC40
THPO/CCC2	ENSG00000123191	THPO	YDR270W	CCC2
CHRD/NQM1	ENSG00000123213	CHRD	YGR043C	NQM1
FLT3LG/TMA17	ENSG00000123240	FLT3LG	YDL110C	TMA17
RAB11FIP3/BUD14	ENSG00000123329	RAB11FIP3	YAR014C	BUD14
GNPTG/GIM5	ENSG00000123349	GNPTG	YML094W	GIM5
ZNF268/KIN28	ENSG00000123374	ZNF268	YDL108W	KIN28
GOLGA3/PRC1	ENSG00000123384	GOLGA3	YMR297W	PRC1
PABPC4/MSN2	ENSG00000123411	PABPC4	YMR037C	MSN2
CD209/ATP11	ENSG00000123472	CD209	YNL315C	ATP11
MCOLN1/LGE1	ENSG00000123562	MCOLN1	YPL055C	LGE1
EFNB1/YPT7	ENSG00000123595	EFNB1	YML001W	YPT7
AARS/AVT4	ENSG00000123643	AARS	YNL101W	AVT4
GLG1/RRP45	ENSG00000123737	GLG1	YDR280W	RRP45
KIF4A/YLR345W	ENSG00000123836	KIF4A	YLR345W	YLR345W
PLEKHG2/SPC29	ENSG00000123933	PLEKHG2	YPL124W	SPC29
PITPNM2/LAP4	ENSG00000123992	PITPNM2	YKL103C	LAP4
EXOC1/SPR6	ENSG00000123999	EXOC1	YER115C	SPR6
DTX2/DIP5	ENSG00000124067	DTX2	YPL265W	DIP5
NLRC4/YKL091C	ENSG00000124120	NLRC4	YKL091C	YKL091C
NRCAM/GPI16	ENSG00000124155	NRCAM	YHR188C	GPI16
LAMB1/SCS2	ENSG00000124164	LAMB1	YER120W	SCS2
SLC26A3/PUB1	ENSG00000124193	SLC26A3	YNL016W	PUB1
DLD/CSE1	ENSG00000124207	DLD	YGL238W	CSE1
WDR7/TEM1	ENSG00000124209	WDR7	YML064C	TEM1
TXNL1/MDM34	ENSG00000124214	TXNL1	YGL219C	MDM34
IL5RA/UBA4	ENSG00000124217	IL5RA	YHR111W	UBA4
ITGA6/PEP12	ENSG00000124222	ITGA6	YOR036W	PEP12
RAPGEF4/SLX8	ENSG00000124226	RAPGEF4	YER116C	SLX8
ENSG00000091436/DBP10	ENSG00000124228	ENSG00000091436	YDL031W	DBP10
FH/YFR006W	ENSG00000124299	FH	YFR006W	YFR006W
SEL1L3/SNC2	ENSG00000124333	SEL1L3	YOR327C	SNC2
TF/RFU1	ENSG00000124356	TF	YLR073C	RFU1
MYO15A/TOS1	ENSG00000124357	MYO15A	YBR162C	TOS1
APOH/MPP10	ENSG00000124383	APOH	YJR002W	MPP10
NLRP1/UBP11	ENSG00000124486	NLRP1	YKR098C	UBP11
ACKR6/SAM37	ENSG00000124491	ACKR6	YMR060C	SAM37
SPAG7/YHC1	ENSG00000124562	SPAG7	YLR298C	YHC1
ORC6/TFB2	ENSG00000124570	ORC6	YPL122C	TFB2
ZC3HC1/BPT1	ENSG00000124574	ZC3HC1	YLL015W	BPT1
ESR1/YNL040W	ENSG00000124608	ESR1	YNL040W	YNL040W
RGS17/OST6	ENSG00000124641	RGS17	YML019W	OST6
ANGPT2/YGR266W	ENSG00000124702	ANGPT2	YGR266W	YGR266W
CD200/CRG1	ENSG00000124713	CD200	YHR209W	CRG1
CMA1/NUP1	ENSG00000124789	CMA1	YOR098C	NUP1
PSME1/FMP23	ENSG00000124802	PSME1	YBR047W	FMP23
JPH4/MSA1	ENSG00000124813	JPH4	YOR066W	MSA1
MYH7/TID3	ENSG00000124831	MYH7	YIL144W	TID3
CEBPE/DSL1	ENSG00000124839	CEBPE	YNL258C	DSL1
SLC7A8/NSG2	ENSG00000124942	SLC7A8	YNL156C	NSG2
OSGEP/CDC39	ENSG00000125107	OSGEP	YCR093W	CDC39
RNF31/EMP70	ENSG00000125304	RNF31	YLR083C	EMP70
SCFD1/UPF3	ENSG00000125351	SCFD1	YGR072W	UPF3
G2E3/KIN82	ENSG00000125388	G2E3	YCR091W	KIN82
HECTD1/ROX1	ENSG00000125398	HECTD1	YPR065W	ROX1
HNRNPC/GGA2	ENSG00000125447	HNRNPC	YHR108W	GGA2
RPGRIP1/ADY2	ENSG00000125450	RPGRIP1	YCR010C	ADY2
SUPT16H/ESC2	ENSG00000125618	SUPT16H	YDR363W	ESC2
TOX4/RPA135	ENSG00000125630	TOX4	YPR010C	RPA135
GEMIN2/YKL047W	ENSG00000125651	GEMIN2	YKL047W	YKL047W
TGM1/YDR415C	ENSG00000125675	TGM1	YDR415C	YDR415C
TINF2/THO2	ENSG00000125676	TINF2	YNL139C	THO2
DAZL/RGD1	ENSG00000125733	DAZL	YBR260C	RGD1
SEMA6A/PMT4	ENSG00000125734	SEMA6A	YJR143C	PMT4
TRPM7/SMD2	ENSG00000125743	TRPM7	YLR275W	SMD2
TYRO3/RTN2	ENSG00000125744	TYRO3	YDL204W	RTN2
WDR76/SQT1	ENSG00000125746	WDR76	YIR012W	SQT1
CAPN3/RPL18A	ENSG00000125753	CAPN3	YOL120C	RPL18A
SNAP23/PTA1	ENSG00000125755	SNAP23	YAL043C	PTA1
PHGDH/GPD1	ENSG00000125775	PHGDH	YDL022W	GPD1
COL9A3/PDC2	ENSG00000125817	COL9A3	YDR081C	PDC2
EZR/YCR076C	ENSG00000125818	EZR	YCR076C	YCR076C
MYL6/VPS36	ENSG00000125826	MYL6	YLR417W	VPS36
AGO1/SMB1	ENSG00000125835	AGO1	YER029C	SMB1
TEKT2/SUR7	ENSG00000125841	TEKT2	YML052W	SUR7
CLSPN/SGD1	ENSG00000125844	CLSPN	YLR336C	SGD1
UNC13D/YDR222W	ENSG00000125845	UNC13D	YDR222W	YDR222W
DPYSL2/YSP3	ENSG00000125851	DPYSL2	YOR003W	YSP3
TGFB2/PEX15	ENSG00000125863	TGFB2	YOL044W	PEX15
NUP50/COF1	ENSG00000125868	NUP50	YLL050C	COF1
CDC45/MUD1	ENSG00000125870	CDC45	YBR119W	MUD1
COMT/NAB6	ENSG00000125944	COMT	YML117W	NAB6
LRRFIP2/RTG3	ENSG00000125952	LRRFIP2	YBL103C	RTG3
HDAC6/RAM1	ENSG00000125954	HDAC6	YDL090C	RAM1
KRT31/ERV41	ENSG00000125991	KRT31	YML067C	ERV41
CDC6/ATG11	ENSG00000126001	CDC6	YPR049C	ATG11
UPRT/PRE1	ENSG00000126067	UPRT	YER012W	PRE1
CDC23/SPC98	ENSG00000126216	CDC23	YNL126W	SPC98
CBX5/YJR084W	ENSG00000126226	CBX5	YJR084W	YJR084W
SUCO/UBA2	ENSG00000126261	SUCO	YDR390C	UBA2
MSH2/DOT5	ENSG00000126432	MSH2	YIL010W	DOT5
MAP3K1/HMT1	ENSG00000126457	MAP3K1	YBR034C	HMT1
DHPS/SDO1	ENSG00000126524	DHPS	YLR022C	SDO1
HOOK2/VPS30	ENSG00000126581	HOOK2	YPL120W	VPS30
ARCN1/ECM22	ENSG00000126746	ARCN1	YLR228C	ECM22
PSMD5/BUD27	ENSG00000126756	PSMD5	YFL023W	BUD27
PTGS1/TIM22	ENSG00000126768	PTGS1	YDL217C	TIM22
NUP188/EDE1	ENSG00000126777	NUP188	YBL047C	EDE1
CRAT/SSA4	ENSG00000126803	CRAT	YER103W	SSA4
SH2D3C/URB2	ENSG00000126838	SH2D3C	YJR041C	URB2
NANS/GEM1	ENSG00000126858	NANS	YAL048C	GEM1
DFNB31/PBS2	ENSG00000126934	DFNB31	YJL128C	PBS2
CWF19L1/RNA15	ENSG00000126945	CWF19L1	YGL044C	RNA15
SEMA4G/CNE1	ENSG00000127022	SEMA4G	YAL058W	CNE1
BTAF1/VIP1	ENSG00000127241	BTAF1	YLR410W	VIP1
IKZF5/NUP85	ENSG00000127311	IKZF5	YJR042W	NUP85
BLNK/JID1	ENSG00000127328	BLNK	YPR061C	JID1
SORBS1/PNS1	ENSG00000127412	SORBS1	YOR161C	PNS1
BAMBI/SVF1	ENSG00000127415	BAMBI	YDR346C	SVF1
IL11/ESS1	ENSG00000127445	IL11	YJR017C	ESS1
MYO3A/EMC1	ENSG00000127463	MYO3A	YCL045C	EMC1
WAC/SIN3	ENSG00000127511	WAC	YOL004W	SIN3
CREM/SLY41	ENSG00000127526	CREM	YOR307C	SLY41
NUBP2/NUP82	ENSG00000127527	NUBP2	YJL061W	NUP82
HIVEP1/SLK19	ENSG00000127603	HIVEP1	YOR195W	SLK19
TREM2/GCN5	ENSG00000127616	TREM2	YGR252W	GCN5
CRISP3/SNT2	ENSG00000127663	CRISP3	YGL131C	SNT2
FKBP5/TUB1	ENSG00000127824	FKBP5	YML085C	TUB1
SRPK1/DCI1	ENSG00000127884	SRPK1	YOR180C	DCI1
BRPF3/SPC110	ENSG00000127914	BRPF3	YDR356W	SPC110
MRPS18A/OM45	ENSG00000127946	MRPS18A	YIL136W	OM45
ENSG00000096087/OCA1	ENSG00000127947	ENSG00000096087	YNL099C	OCA1
EFHC1/GPA2	ENSG00000127955	EFHC1	YER020W	GPA2
NCR2/DUS3	ENSG00000128016	NCR2	YLR401C	DUS3
HSP90AB1/ADE1	ENSG00000128050	HSP90AB1	YAR015W	ADE1
MLN/ADE4	ENSG00000128059	MLN	YMR300C	ADE4
CDC5L/RHO4	ENSG00000128340	CDC5L	YKR055W	RHO4
ITPR3/SME1	ENSG00000128534	ITPR3	YOR159C	SME1
ZNF184/DJP1	ENSG00000128590	ZNF184	YIR004W	DJP1
DSP/NMA1	ENSG00000128591	DSP	YLR328W	NMA1
SIRT1/ANP1	ENSG00000128604	SIRT1	YEL036C	ANP1
HNRNPH3/MRPS12	ENSG00000128626	HNRNPH3	YNR036C	MRPS12
JAK2/YHR219W	ENSG00000128641	JAK2	YHR219W	YHR219W
IL12RB1/BEM2	ENSG00000128656	IL12RB1	YER155C	BEM2
ABL1/ADD66	ENSG00000128789	ABL1	YKL206C	ADD66
ACOT7/INO80	ENSG00000128908	ACOT7	YGL150C	INO80
SH3GLB1/DAL82	ENSG00000128944	SH3GLB1	YNL314W	DAL82
CDC7/DUT1	ENSG00000128951	CDC7	YBR252W	DUT1
PCSK5/SEC26	ENSG00000129083	PCSK5	YDR238C	SEC26
SCD/PRE5	ENSG00000129084	SCD	YMR314W	PRE5
TMED1/ECM38	ENSG00000129103	TMED1	YLR299W	ECM38
ABLIM1/AIM17	ENSG00000129151	ABLIM1	YHL021C	AIM17
RAB18/ATS1	ENSG00000129158	RAB18	YAL020C	ATS1
NRP1/DCD1	ENSG00000129187	NRP1	YHR144C	DCD1
PRTFDC1/SPO14	ENSG00000129219	PRTFDC1	YKR031C	SPO14
TSPAN15/DIA2	ENSG00000129221	TSPAN15	YOR080W	DIA2
MAST3/TRX3	ENSG00000129235	MAST3	YCR083W	TRX3
MZF1/BUR2	ENSG00000129315	MZF1	YLR226W	BUR2
MYO9B/SPC105	ENSG00000129422	MYO9B	YGL093W	SPC105
PSMD8/YNL122C	ENSG00000129451	PSMD8	YNL122C	YNL122C
SETD1A/GNP1	ENSG00000129473	SETD1A	YDR508C	GNP1
MAGEB2/SEC6	ENSG00000129484	MAGEB2	YIL068C	SEC6
EFNA2/RPS26A	ENSG00000129518	EFNA2	YGL189C	RPS26A
CIRBP/YGL159W	ENSG00000129521	CIRBP	YGL159W	YGL159W
ATP5D/WSC3	ENSG00000129538	ATP5D	YOL105C	WSC3
IGFALS/RUB1	ENSG00000129559	IGFALS	YDR139C	RUB1
HNRNPM/OST2	ENSG00000129562	HNRNPM	YOR103C	OST2
MARCH2/HCM1	ENSG00000129654	MARCH2	YCR065W	HCM1
NDUFB7/NBP2	ENSG00000129675	NDUFB7	YDR162C	NBP2
TECR/YPR196W	ENSG00000129682	TECR	YPR196W	YPR196W
TIMM13/BRE2	ENSG00000129691	TIMM13	YLR015W	BRE2
CDC34/RPS4B	ENSG00000129824	CDC34	YHR203C	RPS4B
MTAP/THI20	ENSG00000129946	MTAP	YOL055C	THI20
POLR2E/DPP1	ENSG00000129951	POLR2E	YDR284C	DPP1
POLRMT/PSD2	ENSG00000129990	POLRMT	YGR170W	PSD2
HCN2/HPA3	ENSG00000130066	HCN2	YEL066W	HPA3
GADD45B/NOG2	ENSG00000130119	GADD45B	YNR053C	NOG2
MADCAM1/NTE1	ENSG00000130147	MADCAM1	YML059C	NTE1
MKNK2/ORT1	ENSG00000130158	MKNK2	YOR130C	ORT1
ENSG00000099882/YNR065C	ENSG00000130164	ENSG00000099882	YNR065C	YNR065C
ARVCF/ELF1	ENSG00000130165	ARVCF	YKL160W	ELF1
RANBP1/GTB1	ENSG00000130175	RANBP1	YDR221W	GTB1
KLHL22/CDC16	ENSG00000130177	KLHL22	YKL022C	CDC16
MED15/MNT4	ENSG00000130203	MED15	YNR059W	MNT4
SERPIND1/STE13	ENSG00000130226	SERPIND1	YOR219C	STE13
SNAP29/YMR185W	ENSG00000130227	SNAP29	YMR185W	YMR185W
CRKL/THO1	ENSG00000130254	CRKL	YER063W	THO1
LZTR1/YDR115W	ENSG00000130312	LZTR1	YDR115W	YDR115W
MMP11/SOL2	ENSG00000130313	MMP11	YCR073W-A	SOL2
CECR2/LSM7	ENSG00000130332	CECR2	YNL147W	LSM7
SMARCB1/YGL185C	ENSG00000130414	SMARCB1	YGL185C	YGL185C
P2RX6/ARC40	ENSG00000130429	P2RX6	YBR234C	ARC40
DERL3/LSM4	ENSG00000130520	DERL3	YER112W	LSM4
ENSG00000099964/RUP1	ENSG00000130560	ENSG00000099964	YOR138C	RUP1
BCL2L13/YDL086W	ENSG00000130635	BCL2L13	YDL086W	YDL086W
ENSG00000099972/CLB3	ENSG00000130638	ENSG00000099972	YDL155W	CLB3
DDT/SPC97	ENSG00000130640	DDT	YHR172W	SPC97
OSM/AKL1	ENSG00000130669	OSM	YBR059C	AKL1
CABIN1/ADH6	ENSG00000130684	CABIN1	YMR318C	ADH6
TBC1D10A/RPN13	ENSG00000130706	TBC1D10A	YLR421C	RPN13
SUSD2/ARG1	ENSG00000130707	SUSD2	YOL058W	ARG1
SF3A1/RRP4	ENSG00000130713	SF3A1	YHR069C	RRP4
SEC14L2/UBC12	ENSG00000130725	SEC14L2	YLR306W	UBC12
ENSG00000100010/SIR3	ENSG00000130762	ENSG00000100010	YLR442C	SIR3
PPIL2/FRS1	ENSG00000130764	PPIL2	YLR060W	FRS1
SNRPD3/INH1	ENSG00000130770	SNRPD3	YDL181W	INH1
PES1/ZIP1	ENSG00000130779	PES1	YDR285W	ZIP1
MAPK1/SLA2	ENSG00000130787	MAPK1	YNL243W	SLA2
GGT1/RPF1	ENSG00000130810	GGT1	YHR088W	RPF1
PPM1F/TIF35	ENSG00000130811	PPM1F	YDR429C	TIF35
TOP3B/BRE5	ENSG00000130816	TOP3B	YNR051C	BRE5
DGCR14/TRM9	ENSG00000130829	DGCR14	YML014W	TRM9
CRYBB2P1/PHO8	ENSG00000130830	CRYBB2P1	YDR481C	PHO8
MFNG/UFD2	ENSG00000130939	MFNG	YDL190C	UFD2
CARD10/MET12	ENSG00000130956	CARD10	YPL023C	MET12
SLC25A1/UBA1	ENSG00000130985	SLC25A1	YKL210W	UBA1
ADRBK2/YFR016C	ENSG00000131016	ADRBK2	YFR016C	YFR016C
LGALS2/HIR3	ENSG00000131018	LGALS2	YJR140C	HIR3
GGA1/AAR2	ENSG00000131043	GGA1	YBL074C	AAR2
HIRA/SFH5	ENSG00000131089	HIRA	YJL145W	SFH5
SH3BP1/COX5A	ENSG00000131143	SH3BP1	YNL052W	COX5A
LGALS1/INO2	ENSG00000131149	LGALS1	YDR123C	INO2
HPS4/PSF2	ENSG00000131153	HPS4	YJL072C	PSF2
ENSG00000100101/AIM13	ENSG00000131165	ENSG00000100101	YFR011C	AIM13
PATZ1/BNA2	ENSG00000131203	PATZ1	YJR078W	BNA2
TRIOBP/NNF2	ENSG00000131242	TRIOBP	YGR089W	NNF2
TFIP11/PZF1	ENSG00000131323	TFIP11	YPR186C	PZF1
GCAT/IDP1	ENSG00000131370	GCAT	YDL066W	IDP1
ENSG00000100118/GYP6	ENSG00000131374	ENSG00000100118	YJL044C	GYP6
CRYBB1/RIM13	ENSG00000131375	CRYBB1	YMR154C	RIM13
EIF3L/KIP1	ENSG00000131437	EIF3L	YBL063W	KIP1
NHP2L1/TUB4	ENSG00000131462	NHP2L1	YLR212C	TUB4
MICALL1/GRC3	ENSG00000131467	MICALL1	YLL035W	GRC3
ENSG00000100141/RPL27B	ENSG00000131469	ENSG00000100141	YDR471W	RPL27B
POLR2F/MSC1	ENSG00000131470	POLR2F	YML128C	MSC1
SOX10/VPS25	ENSG00000131475	SOX10	YJR102C	VPS25
CCDC134/MRPL51	ENSG00000131495	CCDC134	YPR100W	MRPL51
PICK1/YEL020C	ENSG00000131503	PICK1	YEL020C	YEL020C
TTC28/BNI1	ENSG00000131504	TTC28	YNL271C	BNI1
SLC16A8/BSD2	ENSG00000131507	SLC16A8	YBR290W	BSD2
CENPM/UBC5	ENSG00000131508	CENPM	YDR059C	UBC5
SEPT3/SEC8	ENSG00000131558	SEPT3	YPR055W	SEC8
SLC5A1/MRS4	ENSG00000131653	SLC5A1	YKR052C	MRS4
TPTEP1/GPI15	ENSG00000131711	TPTEP1	YNL038W	GPI15
DDX17/DGR2	ENSG00000131725	DDX17	YKL121W	DGR2
DMC1/YPS7	ENSG00000131773	DMC1	YDR349C	YPS7
TCF20/GAL83	ENSG00000131791	TCF20	YER027C	GAL83
CBY1/LHP1	ENSG00000131795	CBY1	YDL051W	LHP1
TOMM22/PDA1	ENSG00000131828	TOMM22	YER178W	PDA1
RTDR1/JJJ1	ENSG00000132002	RTDR1	YNL227C	JJJ1
XBP1/SDS24	ENSG00000132024	XBP1	YBR214W	SDS24
FBXO7/ACC1	ENSG00000132142	FBXO7	YNR016C	ACC1
GTPBP1/ECM16	ENSG00000132153	GTPBP1	YMR128W	ECM16
POLDIP3/HRR25	ENSG00000132155	POLDIP3	YPL204W	HRR25
TIMP3/ERG27	ENSG00000132196	TIMP3	YLR100W	ERG27
PPP6R2/PEP5	ENSG00000132256	PPP6R2	YMR231W	PEP5
SBF1/PIN2	ENSG00000132274	SBF1	YOR104W	PIN2
SUN2/TNA1	ENSG00000132326	SUN2	YGR260W	TNA1
CYB5R3/PTP2	ENSG00000132334	CYB5R3	YOR208W	PTP2
DNAL4/GSP1	ENSG00000132341	DNAL4	YLR293C	GSP1
ENSG00000100262/SSD1	ENSG00000132357	ENSG00000100262	YDR293C	SSD1
PACSIN2/CLU1	ENSG00000132361	PACSIN2	YMR012W	CLU1
AP1B1/INP54	ENSG00000132376	AP1B1	YOL065C	INP54
HMGXB4/RFA1	ENSG00000132383	HMGXB4	YAR007C	RFA1
TOM1/PEX4	ENSG00000132388	TOM1	YGR133W	PEX4
NEFH/YCR043C	ENSG00000132424	NEFH	YCR043C	YCR043C
BIK/RPL26B	ENSG00000132463	BIK	YGR034W	RPL26B
HMOX1/MEH1	ENSG00000132470	HMOX1	YKR007W	MEH1
THOC5/HHT1	ENSG00000132475	THOC5	YBR010W	HHT1
MCM5/AST2	ENSG00000132535	MCM5	YER101C	AST2
ARSA/MMF1	ENSG00000132541	ARSA	YIL051C	MMF1
TSPO/SWM1	ENSG00000132604	TSPO	YDR260C	SWM1
RASD2/VPS4	ENSG00000132612	RASD2	YPR173C	VPS4
CBX7/SPO20	ENSG00000132639	CBX7	YMR017W	SPO20
PDGFB/POL30	ENSG00000132646	PDGFB	YBR088C	POL30
ACR/RPC34	ENSG00000132664	ACR	YNR003C	RPC34
RPL3/MNN11	ENSG00000132669	RPL3	YJL183W	MNN11
ZMAT5/RSM23	ENSG00000132676	ZMAT5	YGL129C	RSM23
RBFOX2/MMS4	ENSG00000132688	RBFOX2	YBR098W	MMS4
TAB1/CPS1	ENSG00000132694	TAB1	YJL172W	CPS1
ASCC2/CRC1	ENSG00000132703	ASCC2	YOR100C	CRC1
MTMR3/HCS1	ENSG00000132740	MTMR3	YKL017C	HCS1
SMCR7L/DPH1	ENSG00000132768	SMCR7L	YIL103W	DPH1
APOL1/YKL133C	ENSG00000132792	APOL1	YKL133C	YKL133C
MYH9/APL6	ENSG00000132842	MYH9	YGR261C	APL6
SAMM50/TCB1	ENSG00000132872	SAMM50	YOR086C	TCB1
GRAP2/PHM6	ENSG00000132912	GRAP2	YDR281C	PHM6
EIF3D/VIK1	ENSG00000133020	EIF3D	YPL253C	VIK1
TNRC6B/MYO2	ENSG00000133026	TNRC6B	YOR326W	MYO2
ENSG00000100357/TEL1	ENSG00000133056	ENSG00000100357	YBL088C	TEL1
SGSM3/LYS12	ENSG00000133059	SGSM3	YIL094C	LYS12
IFT27/POP3	ENSG00000133069	IFT27	YNL282W	POP3
KIAA0930/YPR202W	ENSG00000133083	KIAA0930	YPR202W	YPR202W
NCF4/CLB4	ENSG00000133101	NCF4	YLR210W	CLB4
CSF2RB/TMA19	ENSG00000133112	CSF2RB	YKL056C	TMA19
SLC25A17/RFC5	ENSG00000133119	SLC25A17	YBR087W	RFC5
UPK3A/LPX1	ENSG00000133121	UPK3A	YOR084W	LPX1
KCTD17/DMA2	ENSG00000133135	KCTD17	YNL116W	DMA2
ST13/MEK1	ENSG00000133216	ST13	YOR351C	MEK1
IL2RB/FES1	ENSG00000133265	IL2RB	YBR101C	FES1
RBX1/DUG1	ENSG00000133313	RBX1	YFR044C	DUG1
EP300/NSA1	ENSG00000133316	EP300	YGL111W	NSA1
L3MBTL2/TVP15	ENSG00000133318	L3MBTL2	YDR100W	TVP15
RANGAP1/NUT2	ENSG00000133398	RANGAP1	YPR168W	NUT2
ZC3H7B/HBT1	ENSG00000133401	ZC3H7B	YDL223C	HBT1
PHF5A/YNL134C	ENSG00000133424	PHF5A	YNL134C	YNL134C
ACO2/LEE1	ENSG00000133606	ACO2	YPL054W	LEE1
POLR3H/ARP3	ENSG00000133627	POLR3H	YJR065C	ARP3
PMM1/RAS2	ENSG00000133703	PMM1	YNL098C	RAS2
BRD1/SXM1	ENSG00000133704	BRD1	YDR395W	SXM1
MLC1/CDC60	ENSG00000133706	MLC1	YPL160W	CDC60
HDAC10/INM1	ENSG00000133731	HDAC10	YHR046C	INM1
FKBP3/RAS1	ENSG00000133818	FKBP3	YOR101W	RAS1
CTSG/YMR226C	ENSG00000133835	CTSG	YMR226C	YMR226C
GZMB/DNF3	ENSG00000133858	GZMB	YMR162C	DNF3
RBM23/CTI6	ENSG00000133884	RBM23	YPL181W	CTI6
PRMT5/COX16	ENSG00000133983	PRMT5	YJL003W	COX16
AP4S1/SUI2	ENSG00000134001	AP4S1	YJR007W	SUI2
POLE2/ELP3	ENSG00000134014	POLE2	YPL086C	ELP3
SOS2/CLB1	ENSG00000134057	SOS2	YGR108W	CLB1
CDKL1/RIM11	ENSG00000134072	CDKL1	YMR139W	RIM11
NIN/CBF1	ENSG00000134107	NIN	YJR060W	CBF1
PYGL/MNL1	ENSG00000134109	PYGL	YHR204W	MNL1
TRIM9/AAD6	ENSG00000134152	TRIM9	YFL056C	AAD6
PSMC6/VTH2	ENSG00000134243	PSMC6	YJL222W	VTH2
CDKN3/AKR1	ENSG00000134250	CDKN3	YDR264C	AKR1
ATP6V1D/RIB4	ENSG00000134262	ATP6V1D	YOL143C	RIB4
PIGH/ARF2	ENSG00000134287	PIGH	YDL137W	ARF2
PSMA3/AVT2	ENSG00000134294	PSMA3	YEL064C	AVT2
VTI1B/SWI6	ENSG00000134313	VTI1B	YLR182W	SWI6
TIMM9/RIM15	ENSG00000134318	TIMM9	YFL033C	RIM15
GSTZ1/YLR407W	ENSG00000134352	GSTZ1	YLR407W	YLR407W
AHSA1/TIM17	ENSG00000134375	AHSA1	YJL143W	TIM17
DAAM1/SLX5	ENSG00000134376	DAAM1	YDL013W	SLX5
SPTLC2/DED81	ENSG00000134440	SPTLC2	YHR019C	DED81
RIN3/NSR1	ENSG00000134453	RIN3	YGR159C	NSR1
SNW1/CCL1	ENSG00000134480	SNW1	YPR025C	CCL1
CHGA/VRG4	ENSG00000134490	CHGA	YGL225W	VRG4
ITPK1/YNR040W	ENSG00000134571	ITPK1	YNR040W	YNR040W
PPM1A/SAR1	ENSG00000134594	PPM1A	YPL218W	SAR1
SIX4/CIN1	ENSG00000134627	SIX4	YOR349W	CIN1
ASB2/MPT5	ENSG00000134644	ASB2	YGL178W	MPT5
ERH/PRP38	ENSG00000134748	ERH	YGR075C	PRP38
HIF1A/AIM44	ENSG00000134757	HIF1A	YPL158C	AIM44
SRSF5/CWC24	ENSG00000134758	SRSF5	YLR323C	CWC24
EIF5/GDT1	ENSG00000134851	EIF5	YBR187W	GDT1
SERPINA4/RAD27	ENSG00000134899	SERPINA4	YKL113C	RAD27
SLC8A3/TRM112	ENSG00000134909	SLC8A3	YNR046W	TRM112
DICER1/STT3	ENSG00000134910	DICER1	YGL022W	STT3
MTHFD1/ATF1	ENSG00000134954	MTHFD1	YOR377W	ATF1
TCL1A/YGL242C	ENSG00000134996	TCL1A	YGL242C	YGL242C
ZC3H14/FMN1	ENSG00000135002	ZC3H14	YDR236C	FMN1
TELO2/PDH1	ENSG00000135046	TELO2	YPR002W	PDH1
BDKRB1/SNF3	ENSG00000135047	BDKRB1	YDL194W	SNF3
GSKIP/URE2	ENSG00000135049	GSKIP	YNL229C	URE2
VRK1/SER1	ENSG00000135069	VRK1	YOR184W	SER1
PSMC1/RGI2	ENSG00000135090	PSMC1	YIL057C	RGI2
RPS6KA5/MSB1	ENSG00000135148	RPS6KA5	YOR188W	MSB1
PSMB5/YIL001W	ENSG00000135299	PSMB5	YIL001W	YIL001W
YY1/ORC3	ENSG00000135336	YY1	YLL004W	ORC3
ACIN1/IRE1	ENSG00000135341	ACIN1	YHR079C	IRE1
CCNB1IP1/PEX22	ENSG00000135363	CCNB1IP1	YAL055W	PEX22
TRIP11/KRE33	ENSG00000135372	TRIP11	YNL132W	KRE33
APEX1/APN1	ENSG00000135374	APEX1	YKL114C	APN1
ENSG00000100829/HLJ1	ENSG00000135392	ENSG00000100829	YMR161W	HLJ1
PABPN1/DGA1	ENSG00000135407	PABPN1	YOR245C	DGA1
EFS/YLR426W	ENSG00000135437	EFS	YLR426W	YLR426W
ARHGAP5/YNL305C	ENSG00000135472	ARHGAP5	YNL305C	YNL305C
CINP/NOP13	ENSG00000135486	CINP	YNL175C	NOP13
SRP54/SUL1	ENSG00000135502	SRP54	YBR294W	SUL1
CPNE6/YOS9	ENSG00000135506	CPNE6	YDR057W	YOS9
CHD8/YFL054C	ENSG00000135517	CHD8	YFL054C	YFL054C
PSMA6/SWD1	ENSG00000135541	PSMA6	YAR003W	SWD1
NFKBIA/MIM1	ENSG00000135596	NFKBIA	YOL026C	MIM1
EMC9/CCT7	ENSG00000135624	EMC9	YJL111W	CCT7
PSME2/DOA4	ENSG00000135655	PSME2	YDR069C	DOA4
BRMS1L/GPX2	ENSG00000135709	BRMS1L	YBR244W	GPX2
ENSG00000100931/YDR042C	ENSG00000135720	ENSG00000100931	YDR042C	YDR042C
SEC23A/NHX1	ENSG00000135740	SEC23A	YDR456W	NHX1
PNN/TOK1	ENSG00000135750	PNN	YJL093C	TOK1
RABGGTA/SPT8	ENSG00000135801	RABGGTA	YLR055C	SPT8
NFATC4/GLN1	ENSG00000135821	NFATC4	YPR035W	GLN1
PLTP/VAM7	ENSG00000135823	PLTP	YGL212W	VAM7
PCIF1/PRP16	ENSG00000135829	PCIF1	YKR086W	PRP16
GSS/MBA1	ENSG00000135837	GSS	YBR185C	MBA1
MMP9/GPI2	ENSG00000135845	MMP9	YPL076W	GPI2
TRPC4AP/MRPL3	ENSG00000135900	TRPC4AP	YMR024W	MRPL3
PYGB/YML083C	ENSG00000135903	PYGB	YML083C	YML083C
PROCR/SYG1	ENSG00000135905	PROCR	YIL047C	SYG1
GINS1/CAJ1	ENSG00000135924	GINS1	YER048C	CAJ1
NINL/HYM1	ENSG00000135932	NINL	YKL189W	HYM1
CD40/COX4	ENSG00000135940	CD40	YGL187C	COX4
UQCC/ISU1	ENSG00000136003	UQCC	YPL135W	ISU1
ZMYND8/SGV1	ENSG00000136021	ZMYND8	YPR161C	SGV1
SGK2/BUD21	ENSG00000136026	SGK2	YOR078W	BUD21
IFT52/NUR1	ENSG00000136044	IFT52	YDL089W	NUR1
MYBL2/PWP1	ENSG00000136045	MYBL2	YLR196W	PWP1
HNF4A/PLB2	ENSG00000136068	HNF4A	YMR006C	PLB2
SLA2/RRN7	ENSG00000136098	SLA2	YJL025W	RRN7
C20orf24/YMR086W	ENSG00000136108	C20orf24	YMR086W	YMR086W
NFATC2/GYL1	ENSG00000136111	NFATC2	YMR192W	GYL1
STK4/SAM2	ENSG00000136143	STK4	YDR502C	SAM2
PFDN4/YKL077W	ENSG00000136153	PFDN4	YKL077W	YKL077W
DOK5/STE18	ENSG00000136158	DOK5	YJR086W	STE18
CSTF1/ADE2	ENSG00000136197	CSTF1	YOR128C	ADE2
BMP7/CDC42	ENSG00000136238	BMP7	YLR229C	CDC42
RAE1/SWF1	ENSG00000136247	RAE1	YDR126W	SWF1
TPD52L2/DBP9	ENSG00000136271	TPD52L2	YLR276C	DBP9
DNAJC5/YOX1	ENSG00000136352	DNAJC5	YML027W	YOX1
NELFCD/YHR192W	ENSG00000136436	NELFCD	YHR192W	YHR192W
PRPF6/NMT1	ENSG00000136448	PRPF6	YLR195C	NMT1
TUBB1/HTD2	ENSG00000136449	TUBB1	YHR067W	HTD2
PSMA7/NAB3	ENSG00000136450	PSMA7	YPL190C	NAB3
NTSR1/YGR021W	ENSG00000136463	NTSR1	YGR021W	YGR021W
MRGBP/YPL247C	ENSG00000136485	MRGBP	YPL247C	YPL247C
DIDO1/SAS3	ENSG00000136504	DIDO1	YBL052C	SAS3
GID8/GAP1	ENSG00000136521	GID8	YKR039W	GAP1
BIRC7/PPZ2	ENSG00000136531	BIRC7	YDR436W	PPZ2
ARFGAP1/EMP47	ENSG00000136560	ARFGAP1	YFL048C	EMP47
AVP/YHR020W	ENSG00000136628	AVP	YHR020W	YHR020W
COL20A1/VPS33	ENSG00000136631	COL20A1	YLR396C	VPS33
CHRNA4/QDR3	ENSG00000136636	CHRNA4	YBR043C	QDR3
EEF1A2/SNX3	ENSG00000136643	EEF1A2	YOR357C	SNX3
PTK6/YLR194C	ENSG00000136715	PTK6	YLR194C	YLR194C
GMEB2/IMP4	ENSG00000136718	GMEB2	YNL075W	IMP4
C20orf27/KRE5	ENSG00000136731	C20orf27	YOR336W	KRE5
SPEF1/HSE1	ENSG00000136738	SPEF1	YHL002W	HSE1
CDC25B/NFS1	ENSG00000136750	CDC25B	YCL017C	NFS1
ARFRP1/YME1	ENSG00000136758	ARFRP1	YPR024W	YME1
NDUFAF5/SIS1	ENSG00000136770	NDUFAF5	YNL007C	SIS1
TRIB3/TRX2	ENSG00000136810	TRIB3	YGR209C	TRX2
RASSF2/ECM29	ENSG00000136813	RASSF2	YHL030W	ECM29
CSNK2A1/MIG2	ENSG00000136826	CSNK2A1	YGL209W	MIG2
ANGPT4/JSN1	ENSG00000136827	ANGPT4	YJR091C	JSN1
HM13/YCG1	ENSG00000136828	HM13	YDR325W	YCG1
SNPH/IRA1	ENSG00000136848	SNPH	YBR140C	IRA1
MYLK2/SEC1	ENSG00000136854	MYLK2	YDR164C	SEC1
SIRPB1/YPL260W	ENSG00000136861	SIRPB1	YPL260W	YPL260W
SEC23B/PRP4	ENSG00000136875	SEC23B	YPR178W	PRP4
FERMT1/SAD1	ENSG00000136878	FERMT1	YFR005C	SAD1
HAO1/VMA10	ENSG00000136888	HAO1	YHR039C-A	VMA10
PDYN/IPI1	ENSG00000136891	PDYN	YHR085W	IPI1
PLCB4/SUR4	ENSG00000136928	PLCB4	YLR372W	SUR4
MYL9/PUP1	ENSG00000136930	MYL9	YOR157C	PUP1
HCK/KEL3	ENSG00000136933	HCK	YPL263C	KEL3
CRNKL1/RKM2	ENSG00000136937	CRNKL1	YDR198C	RKM2
POFUT1/PLP2	ENSG00000136940	POFUT1	YOR281C	PLP2
SAMHD1/RPL35B	ENSG00000136942	SAMHD1	YDL136W	RPL35B
PAK7/DCC1	ENSG00000136982	PAK7	YCL016C	DCC1
KIF3B/RPA49	ENSG00000137054	KIF3B	YNL248C	RPA49
NOP56/DOA1	ENSG00000137055	NOP56	YKL213C	DOA1
IDH3B/HNT3	ENSG00000137074	IDH3B	YOR258W	HNT3
MAPRE1/FDH1	ENSG00000137106	MAPRE1	YOR388C	FDH1
JAG1/RPS6B	ENSG00000137154	JAG1	YBR181C	RPS6B
CDK5RAP1/NAT2	ENSG00000137185	CDK5RAP1	YGR147C	NAT2
SNTA1/STB4	ENSG00000137203	SNTA1	YMR019W	STB4
OXT/POP8	ENSG00000137265	OXT	YBL018C	POP8
TTI1/BMS1	ENSG00000137312	TTI1	YPL217C	BMS1
E2F1/SEC16	ENSG00000137337	E2F1	YPL085W	SEC16
RPRD1B/FLX1	ENSG00000137409	RPRD1B	YIL134W	FLX1
PXMP4/RPC31	ENSG00000137478	PXMP4	YNL151C	RPC31
CHMP4B/YGR130C	ENSG00000137497	CHMP4B	YGR130C	YGR130C
BPI/FMP32	ENSG00000137500	BPI	YFL046W	FMP32
CST3/SIR4	ENSG00000137501	CST3	YDR227W	SIR4
ASIP/YGR015C	ENSG00000137509	ASIP	YGR015C	YGR015C
CST4/MRPL10	ENSG00000137547	CST4	YNL284C	MRPL10
ACTR5/TGS1	ENSG00000137574	ACTR5	YPL157W	TGS1
WFDC2/PEP1	ENSG00000137642	WFDC2	YBL017C	PEP1
AHCY/BUD13	ENSG00000137656	AHCY	YGL174W	BUD13
DHX35/TMA20	ENSG00000137699	DHX35	YER007C-A	TMA20
DNTTIP1/MRP1	ENSG00000137710	DNTTIP1	YDR347W	MRP1
MAP1LC3A/YJL185C	ENSG00000137752	MAP1LC3A	YJL185C	YJL185C
SYNDIG1/MKK2	ENSG00000137764	SYNDIG1	YPL140C	MKK2
PIGU/ODC2	ENSG00000137801	PIGU	YOR222W	ODC2
TNNC2/ELP2	ENSG00000137802	TNNC2	YGR200C	ELP2
APMAP/GCR2	ENSG00000137806	APMAP	YNL199C	GCR2
ZNF516/RTF1	ENSG00000137815	ZNF516	YGL244W	RTF1
USP14/YKR078W	ENSG00000137822	USP14	YKR078W	YKR078W
VAPA/BIO5	ENSG00000137842	VAPA	YNR056C	BIO5
MYOM1/RAD59	ENSG00000137845	MYOM1	YDL059C	RAD59
MYL12A/SLD2	ENSG00000137872	MYL12A	YKL108W	SLD2
CEP76/RLP24	ENSG00000137876	CEP76	YLR009W	RLP24
CEP192/COY1	ENSG00000137878	CEP192	YKL179C	COY1
RNMT/MRPL40	ENSG00000137942	RNMT	YPL173W	MRPL40
SMAD7/ALT1	ENSG00000137944	SMAD7	YLR089C	ALT1
LAMA1/SUA7	ENSG00000137947	LAMA1	YPR086W	SUA7
RNF125/BET2	ENSG00000137955	RNF125	YPR176C	BET2
ANKRD12/KGD2	ENSG00000137992	ANKRD12	YDR148C	KGD2
NOL4/IMD2	ENSG00000138029	NOL4	YHR216W	IMD2
POLI/RBK1	ENSG00000138030	POLI	YCR036W	RBK1
MIB1/PTC1	ENSG00000138032	MIB1	YDL006W	PTC1
RBBP8/YGR016W	ENSG00000138035	RBBP8	YGR016W	YGR016W
RIOK3/DIN7	ENSG00000138036	RIOK3	YDR263C	DIN7
CSTF2/PSY2	ENSG00000138041	CSTF2	YNL201C	PSY2
PSMD10/YPT1	ENSG00000138069	PSMD10	YFL038C	YPT1
ATG4A/ARP2	ENSG00000138071	ATG4A	YDL029W	ARP2
TBL1X/MAL12	ENSG00000138079	TBL1X	YGR292W	MAL12
GPR143/DAS1	ENSG00000138081	GPR143	YJL149W	DAS1
PGRMC1/PET309	ENSG00000138095	PGRMC1	YLR067C	PET309
POLA1/BIO4	ENSG00000138101	POLA1	YNR057C	BIO4
MID1/ATM1	ENSG00000138107	MID1	YMR301C	ATM1
NKAP/BSP1	ENSG00000138162	NKAP	YPR171W	BSP1
NXT2/YLR063W	ENSG00000138166	NXT2	YLR063W	YLR063W
GUCY2F/MSS1	ENSG00000138175	GUCY2F	YMR023C	MSS1
ENSG00000101898/YND1	ENSG00000138185	ENSG00000101898	YER005W	YND1
ALG13/HMLALPHA1	ENSG00000138279	ALG13	YCL066W	HMLALPHA1
PRPS2/TIM23	ENSG00000138297	PRPS2	YNR017W	TIM23
TLR8/RPS24A	ENSG00000138326	TLR8	YER074W	RPS24A
AMMECR1/ADE17	ENSG00000138363	AMMECR1	YMR120C	ADE17
CHRDL1/KTR5	ENSG00000138378	CHRDL1	YNL029C	KTR5
WDR13/SRO9	ENSG00000138385	WDR13	YCL037C	SRO9
SUV39H1/CPR3	ENSG00000138398	SUV39H1	YML078W	CPR3
GLRA2/IDP3	ENSG00000138413	GLRA2	YNL009W	IDP3
XIAP/YPL014W	ENSG00000138434	XIAP	YPL014W	YPL014W
STAG2/YTM1	ENSG00000138442	STAG2	YOR272W	YTM1
MCF2/MKC7	ENSG00000138448	MCF2	YDR144C	MKC7
F9/YKL100C	ENSG00000138600	F9	YKL100C	YKL100C
ABCD1/PTM1	ENSG00000138613	ABCD1	YKL039W	PTM1
CCDC22/DSK2	ENSG00000138629	CCDC22	YMR276W	DSK2
CACNA1F/ALG9	ENSG00000138641	CACNA1F	YNL219C	ALG9
SYP/FMP25	ENSG00000138646	SYP	YLR077W	FMP25
PLP2/IES2	ENSG00000138660	PLP2	YNL215W	IES2
BMX/RIM4	ENSG00000138668	BMX	YHL024W	RIM4
PLS3/PSY4	ENSG00000138669	PLS3	YBL046W	PSY4
NAA10/SEC31	ENSG00000138674	NAA10	YDL195W	SEC31
RENBP/HYR1	ENSG00000138675	RENBP	YIR037W	HYR1
ELF4/CSF1	ENSG00000138688	ELF4	YLR087C	CSF1
SMARCA1/YAR066W	ENSG00000138698	SMARCA1	YAR066W	YAR066W
MTMR8/NUP57	ENSG00000138750	MTMR8	YGR119C	NUP57
ASB9/SPR3	ENSG00000138758	ASB9	YGR059W	SPR3
ENSG00000102050/YOR387C	ENSG00000138760	ENSG00000102050	YOR387C	YOR387C
RBBP7/USO1	ENSG00000138768	RBBP7	YDL058W	USO1
PPP1R2P9/YOR021C	ENSG00000138772	PPP1R2P9	YOR021C	YOR021C
KCND1/PPA2	ENSG00000138777	KCND1	YMR267W	PPA2
OPN1LW/ABF2	ENSG00000138795	OPN1LW	YMR072W	ABF2
FMR1/NDI1	ENSG00000138796	FMR1	YML120C	NDI1
PIM2/MET14	ENSG00000138801	PIM2	YKL001C	MET14
SLC35A2/SEC23	ENSG00000138802	SLC35A2	YPR181C	SEC23
PQBP1/CMP2	ENSG00000138814	PQBP1	YML057W	CMP2
PCSK1N/SKO1	ENSG00000138835	PCSK1N	YNL167C	SKO1
EMD/YLR036C	ENSG00000139112	EMD	YLR036C	YLR036C
TAZ/YLR290C	ENSG00000139180	TAZ	YLR290C	YLR290C
PGK1/UTR2	ENSG00000139193	PGK1	YEL040W	UTR2
GATA1/PEX5	ENSG00000139197	GATA1	YDR244W	PEX5
MAGT1/ADY3	ENSG00000139220	MAGT1	YDL239C	ADY3
SMS/SMX3	ENSG00000139343	SMS	YPR182W	SMX3
PHEX/KTR4	ENSG00000139505	PHEX	YBR199W	KTR4
UBL4A/YJR107W	ENSG00000139567	UBL4A	YJR107W	YJR107W
EEA1/RPS8A	ENSG00000139610	EEA1	YBL072C	RPS8A
RP2/SWI3	ENSG00000139613	RP2	YJL176C	SWI3
PHF16/MED8	ENSG00000139636	PHF16	YBR193C	MED8
CDK16/YER156C	ENSG00000139637	CDK16	YER156C	YER156C
USP11/YJL068C	ENSG00000139684	USP11	YJL068C	YJL068C
PCYT1B/TMA22	ENSG00000139726	PCYT1B	YJR014W	TMA22
HTATSF1/FRE6	ENSG00000139908	HTATSF1	YLL051C	FRE6
VGLL1/YJL055W	ENSG00000139910	VGLL1	YJL055W	YJL055W
CD40LG/RTN1	ENSG00000139970	CD40LG	YDR233C	RTN1
TIMP1/HAT1	ENSG00000139998	TIMP1	YPL001W	HAT1
FGD1/MDV1	ENSG00000140006	FGD1	YJL112W	MDV1
PIN4/PRY1	ENSG00000140092	PIN4	YJL079C	PRY1
PORCN/WRS1	ENSG00000140105	PORCN	YOL097C	WRS1
MAGED2/UGA4	ENSG00000140199	MAGED2	YDL210W	UGA4
KLF8/QRI5	ENSG00000140262	KLF8	YLR204W	QRI5
SYTL4/XYL2	ENSG00000140263	SYTL4	YLR070C	XYL2
CENPI/YDL085C-A	ENSG00000140264	CENPI	YDL085C-A	YDL085C-A
DRP2/TOA2	ENSG00000140307	DRP2	YKL058W	TOA2
TAF7L/SRP14	ENSG00000140319	TAF7L	YDL092W	SRP14
PBDC1/DIP2	ENSG00000140332	PBDC1	YLR129W	DIP2
ENSG00000102391/AIM45	ENSG00000140374	ENSG00000102391	YPR004C	AIM45
ARMCX3/SML1	ENSG00000140382	ARMCX3	YML058W	SML1
HTR2A/AMD2	ENSG00000140386	HTR2A	YDR242W	AMD2
NDFIP2/YGR079W	ENSG00000140391	NDFIP2	YGR079W	YGR079W
TNFSF13B/SKI8	ENSG00000140395	TNFSF13B	YGL213C	SKI8
MLNR/AMS1	ENSG00000140400	MLNR	YGL156W	AMS1
CAB39L/TPM2	ENSG00000140416	CAB39L	YIL138C	TPM2
KLF5/FUS3	ENSG00000140443	KLF5	YBL016W	FUS3
STK24/DIT2	ENSG00000140459	STK24	YDR402C	DIT2
ACP5/RAD16	ENSG00000140464	ACP5	YBR114W	RAD16
DNAJC3/ERG11	ENSG00000140465	DNAJC3	YHR007C	ERG11
UGGT2/HOC1	ENSG00000140481	UGGT2	YJR075W	HOC1
ARHGEF7/SSP2	ENSG00000140488	ARHGEF7	YOR242C	SSP2
FGF9/CSR1	ENSG00000140522	FGF9	YLR380W	CSR1
SGCG/YMR210W	ENSG00000140526	SGCG	YMR210W	YMR210W
PARP4/KIP2	ENSG00000140538	PARP4	YPL155C	KIP2
SUPT20H/LST7	ENSG00000140543	SUPT20H	YGR057C	LST7
MRPS31/OYE3	ENSG00000140564	MRPS31	YPL171C	OYE3
KPNA3/HUA1	ENSG00000140682	KPNA3	YGR268C	HUA1
FLT1/YGR122W	ENSG00000140694	FLT1	YGR122W	YGR122W
RGCC/QCR2	ENSG00000140740	RGCC	YPR191W	QCR2
VWA8/GRX3	ENSG00000140830	VWA8	YDR098C	GRX3
DGKH/RPL9A	ENSG00000140937	DGKH	YGL147C	RPL9A
KATNAL1/RRT12	ENSG00000140943	KATNAL1	YCR045C	RRT12
INTS6/RPL3	ENSG00000140986	INTS6	YOR063W	RPL3
TSC22D1/FMP48	ENSG00000140992	TSC22D1	YGR052W	FMP48
CLN5/YDR333C	ENSG00000141002	CLN5	YDR333C	YDR333C
OLFM4/MCD4	ENSG00000141012	OLFM4	YKL165C	MCD4
MSLN/DIG1	ENSG00000141027	MSLN	YPL049C	DIG1
TRADD/SSH4	ENSG00000141084	TRADD	YKL124W	SSH4
HSF4/PRS3	ENSG00000141127	HSF4	YHL011C	PRS3
CORO1A/DBP6	ENSG00000141141	CORO1A	YNR038W	DBP6
MAPK3/ISM1	ENSG00000141252	MAPK3	YPL040C	ISM1
PHKB/GYP7	ENSG00000141258	PHKB	YDL234C	GYP7
NUTF2/APE2	ENSG00000141279	NUTF2	YKL157W	APE2
NUP93/CHC1	ENSG00000141367	NUP93	YGL206C	CHC1
CENPT/RPT1	ENSG00000141385	CENPT	YKL145W	RPT1
TSNAXIP1/RTT103	ENSG00000141425	TSNAXIP1	YDR289C	RTT103
NFAT5/YPL277C	ENSG00000141480	NFAT5	YPL277C	YPL277C
N4BP1/ORC2	ENSG00000141503	N4BP1	YBR060C	ORC2
CBLN1/MRL1	ENSG00000141510	CBLN1	YPR079W	MRL1
ARL2BP/MCH4	ENSG00000141526	ARL2BP	YOL119C	MCH4
ZNF423/DED1	ENSG00000141543	ZNF423	YOR204W	DED1
CCL22/KIN4	ENSG00000141551	CCL22	YOR233W	KIN4
CCL17/NAR1	ENSG00000141562	CCL17	YNL240C	NAR1
CTCF/ATG18	ENSG00000141580	CTCF	YFR021W	ATG18
ACD/SOK2	ENSG00000141646	ACD	YMR016C	SOK2
POLR2C/DIB1	ENSG00000141759	POLR2C	YPR082C	DIB1
PARD6A/ZRT2	ENSG00000141873	PARD6A	YLR130C	ZRT2
ZNF821/PFK2	ENSG00000141959	ZNF821	YMR205C	PFK2
MMP15/YAR1	ENSG00000141965	MMP15	YPL239W	YAR1
USB1/CDC24	ENSG00000141968	USB1	YAL041W	CDC24
CCDC113/GLN4	ENSG00000142166	CCDC113	YOR168W	GLN4
NME3/SOD1	ENSG00000142168	NME3	YJR104C	SOD1
PSMD7/MSB3	ENSG00000142192	PSMD7	YNL293W	MSB3
VAC14/NNK1	ENSG00000142208	VAC14	YKL171W	NNK1
TANGO6/MYO5	ENSG00000142347	TANGO6	YMR109W	MYO5
COG4/HSL7	ENSG00000142453	COG4	YBR133C	HSL7
PLA2G15/GYP5	ENSG00000142459	PLA2G15	YPL249C	GYP5
[truncated: 1,317 more rows]
