# Supplementary material for: Scope and limitations of yeast as a model organism for studying human tissue-specific pathways
Source: BMC Syst Biol. 2015 Dec 29;9:96. doi: 10.1186/s12918-015-0253-0 (PMC4696342; doi:10.1186/s12918-015-0253-0)
Supplement: Additional file 1 — Network alignments. Compressed (*.zip) file containing individual tissue-specific alignments. (ZIP 5181 Kb) [file 12918_2015_253_MOESM1_ESM.zip › alignments/Caudate Nucleus_AlignGraph_edges.tsv]

First_ortholog_pair	Second_ortholog_pair
CAND1/RNR2	NFYA/CSM4
WAS/HRP1	SKAP2/PHO3
LRP6/DIA4	ABCB4/UTP18
EIF1B/MSS4	CCL18/LAS17
NME2/YDR114C	SYNRG/BPL1
ZC3HAV1/ALT2	NOS2/SMK1
CACNB1/PAB1	MGST1/NUG1
KLF1/ELC1	APBA3/GLG2
YTHDC2/RPS5	DPF1/RIO2
RP2/SWI3	DPF1/RIO2
STAG2/YTM1	CD22/NOP4
CNGB1/FCJ1	IGF1/MAM33
BET1/CDC55	RUFY3/GIS2
MCM5/AST2	SYT13/HOS1
TFPI2/PET130	SNAI2/SPS1
PRKCQ/PRP6	NCDN/KCS1
WDR13/SRO9	MRE11A/YDJ1
TRIM62/NSE5	C8B/UFD1
ACSBG1/UBI4	ABCC2/OSH3
STUB1/PAN2	TOMM34/ULS1
NUCB2/PRP11	PIAS1/REX2
TFPI2/PET130	SH3YL1/ARP7
LRP2/CBC2	PHF23/MOT1
RABGGTA/SPT8	PHF23/MOT1
HMOX1/MEH1	MED17/STE12
PSMC6/VTH2	USH2A/AIR1
RANGAP1/NUT2	TRIT1/MED4
USP5/UTP7	ENSG00000043822/UTP21
BCL3/MCK1	ELN/CWC2
ACOT7/INO80	RAD51/GDS1
ACACB/GAR1	AKR7A2/ESF1
PIH1D1/RSM25	PRDM1/RSM22
FLT1/YGR122W	BCAT1/RGC1
LRP2/CBC2	NCKAP1/SMD3
PACSIN2/CLU1	MRPS35/CDC28
DHX58/TCP1	MRPS35/CDC28
TPO/PRM7	GUCY1B3/PTC2
RAB7A/GEA2	MED29/LSB1
SERPIND1/STE13	GSC2/SUT1
TFPI2/PET130	DLX3/YLR224W
DNAL4/GSP1	CDON/RNA1
IVNS1ABP/VAS1	CTSA/UTP8
PFN2/TRM1	EYA2/PRE6
TFDP2/HTB1	DDX20/BNR1
FAM173A/TIP41	WDR18/RAD54
HMOX1/MEH1	FAM107B/GID8
GRB14/MAK21	MTFR1/YBL036C
AATF/URB1	CACNB1/PAB1
RASSF2/ECM29	ROCK1/RPN8
PHACTR1/RTK1	STON1-GTF2A1L/KSP1
IKBKG/HSL1	CYFIP1/LIA1
PEBP1/UTP20	PTPN3/HSC82
PLAT/DIC1	CNGB1/FCJ1
PITPNM1/YHL017W	SLC12A3/SYT1
LSR/BRE1	IKBKG/HSL1
TFPI2/PET130	TP63/ADK2
PRPF4B/TOP3	ABCB11/DNA2
PIR/RAD23	CD5L/RVS161
ITGB6/HTA1	CD5L/RVS161
CHN2/BEM1	ST6GAL1/VBA5
NRD1/MCM3	BCS1L/PSF3
AIMP2/PRE2	KCNQ2/PUP3
CD58/YOR365C	SRI/RPN3
TFPI2/PET130	MARK3/MRPL20
TRIP11/KRE33	WDR62/RRP5
RASSF2/ECM29	BCAP29/RPN6
TFPI2/PET130	PAG1/PRP43
GTF2I/CDC36	CTTNBP2/YAT1
COMP/PFS1	USP33/NAS2
WDR13/SRO9	LRCH4/MAP2
RSBN1/ARP8	MAP2/SNF2
MYL12A/SLD2	NRD1/MCM3
MAGEB2/SEC6	SENP1/SEC5
SLC1A2/GAD1	CIC/YHR213W-B
NOD1/YNL155W	RIMS1/GAS3
CASP2/RPL27A	STX7/HMG1
TRAK2/SDA1	RIF1/SAN1
IL4I1/LYS5	HSP90AA1/MRPL1
SOD2/TIF11	CACNA1S/UBP3
TFPI2/PET130	DUSP12/RRT13
SPTLC2/DED81	HSPB11/SUI1
TMEM9/RPS29A	COBLL1/YML079W
ADAM2/ERG26	ITGAE/HSH155
WDR13/SRO9	TAF9/YPT31
POLI/RBK1	LAT2/WWM1
NMU/DUS1	ALG9/UTP25
TYRP1/ATP5	ADD1/YDR026C
NINL/HYM1	DDX18/KIC1
TNNC1/GLC7	F11/PIG2
DNM1/TAF6	ANAPC5/MOB1
CDKL1/RIM11	TXNL1/MDM34
FA2H/PRE3	UPRT/PRE1
CPE/THP3	CBX5/YJR084W
WFS1/TEF1	PSMD5/BUD27
TNNI3K/END3	PSMD5/BUD27
TOMM22/PDA1	DFNB31/PBS2
ARID3A/GFA1	TREM2/GCN5
PPFIBP1/SYN8	ZNF184/DJP1
TFPI2/PET130	TOP3B/BRE5
PTGDS/SDC1	THOC5/HHT1
DARS/DNM1	THOC5/HHT1
CDKN3/AKR1	L3MBTL2/TVP15
LACTB/ARF1	CDKN3/AKR1
CHN2/BEM1	PLTP/VAM7
MAP1LC3A/YJL185C	SLA2/RRN7
CAND1/RNR2	RAE1/SWF1
ITGB6/HTA1	BIRC7/PPZ2
PPM1G/NPC2	NOL4/IMD2
GADD45A/ASC1	PCYT1B/TMA22
COMP/PFS1	ACD/SOK2
CAND1/RNR2	AP3B2/CDC31
TFPI2/PET130	PIH1D1/RSM25
SLC9A3R1/LSG1	DMPK/RPS3
TFPI2/PET130	MED25/CRF1
TIMM50/CDC123	SLC1A6/AGP3
INO80B/HBS1	LIM2/DOM34
NPHS2/MGM1	LIM2/DOM34
CHORDC1/MKK1	DLX5/FAP7
BCCIP/YEH2	GHRHR/SSY1
SLC9A3R1/LSG1	CASP2/RPL27A
LUC7L3/MCM5	PLOD3/PDR5
DDX6/YPL088W	LIMK1/RPT5
APC2/RPL36A	RAPGEF1/RPL4B
CCL2/MET30	SH3PXD2A/PRK1
NCOA7/ERV29	ABI3/SCS7
LIFR/NPL4	ALOX12/CMK1
RAB3GAP1/TAH1	MPP2/HSP82
TRAK2/SDA1	MAPK10/RNR1
OAS3/CHS5	WFS1/TEF1
CAND1/RNR2	PARP11/SPC1
ITGB6/HTA1	TDP2/ESA1
SPARC/PMI40	MCM3/NUP42
ITGB6/HTA1	KHDRBS2/DNL4
CD86/ACT1	CDH6/PIN3
