# Supplementary material for: Scope and limitations of yeast as a model organism for studying human tissue-specific pathways
Source: BMC Syst Biol. 2015 Dec 29;9:96. doi: 10.1186/s12918-015-0253-0 (PMC4696342; doi:10.1186/s12918-015-0253-0)
Supplement: Additional file 1 — Network alignments. Compressed (*.zip) file containing individual tissue-specific alignments. (ZIP 5181 Kb) [file 12918_2015_253_MOESM1_ESM.zip › alignments/Brain (Whole)_AlignGraph_nodes.tsv]

ID	Human_EnsemblGeneID	Human_Symbol	Yeast_EnsemblGeneID	Yeast_Symbol
TSPAN6/DPM1	ENSG00000000419	TSPAN6	YPR183W	DPM1
DPM1/GSH1	ENSG00000001084	DPM1	YJL101C	GSH1
SCYL3/HAP2	ENSG00000001167	SCYL3	YGL237C	HAP2
FGR/WHI5	ENSG00000002822	FGR	YOR083W	WHI5
CFH/CTR1	ENSG00000003147	CFH	YPR124W	CTR1
GCLC/GIS4	ENSG00000003402	GCLC	YML006C	GIS4
NFYA/NRP1	ENSG00000003756	NFYA	YDL167C	NRP1
SEMA3F/CSM4	ENSG00000004059	SEMA3F	YPL200W	CSM4
CFTR/FEN1	ENSG00000004399	CFTR	YCR034W	FEN1
KRIT1/ADK1	ENSG00000004455	KRIT1	YDR226W	ADK1
RAD52/PPT1	ENSG00000004478	RAD52	YGR123C	PPT1
BAD/AKL1	ENSG00000004660	BAD	YBR059C	AKL1
CD99/ACP1	ENSG00000004779	CD99	YKL192C	ACP1
AOC1/PKP1	ENSG00000004799	AOC1	YIL042C	PKP1
HECW1/YGR201C	ENSG00000004838	HECW1	YGR201C	YGR201C
MAD1L1/YDR307W	ENSG00000004866	MAD1L1	YDR307W	YDR307W
LASP1/CDC27	ENSG00000004897	LASP1	YBL084C	CDC27
M6PR/FCY2	ENSG00000004948	M6PR	YER056C	FCY2
ICA1/SIP3	ENSG00000005020	ICA1	YNL257C	SIP3
ALS2/MEF1	ENSG00000005156	ALS2	YLR069C	MEF1
CASP10/RET3	ENSG00000005243	CASP10	YPL010W	RET3
CFLAR/PST2	ENSG00000005302	CFLAR	YDR032C	PST2
TFPI/BDF2	ENSG00000005339	TFPI	YDL070W	BDF2
RBM5/SIA1	ENSG00000005421	RBM5	YOR137C	SIA1
MTMR7/AMN1	ENSG00000005812	MTMR7	YBR158W	AMN1
ARF5/PKP2	ENSG00000005882	ARF5	YGL059W	PKP2
POLDIP2/YDR352W	ENSG00000005893	POLDIP2	YDR352W	YDR352W
PLXND1/PGC1	ENSG00000006007	PLXND1	YPL206C	PGC1
AK2/YBT1	ENSG00000006071	AK2	YLL048C	YBT1
CD38/LAA1	ENSG00000006125	CD38	YJL207C	LAA1
FKBP4/THP1	ENSG00000006128	FKBP4	YOL072W	THP1
KDM1A/ADH7	ENSG00000006194	KDM1A	YCR105W	ADH7
CAMKK1/GRX6	ENSG00000006468	CAMKK1	YDL010W	GRX6
RECQL/LCB5	ENSG00000006530	RECQL	YLR260W	LCB5
HSPB6/YMR010W	ENSG00000006704	HSPB6	YMR010W	YMR010W
ARHGAP33/VPS41	ENSG00000006715	ARHGAP33	YDR080W	VPS41
NDUFAB1/PAC1	ENSG00000007168	NDUFAB1	YOR269W	PAC1
PDK4/MET10	ENSG00000007171	PDK4	YFR030W	MET10
ZMYND10/HXK2	ENSG00000007174	ZMYND10	YGL253W	HXK2
ST7/HOF1	ENSG00000007237	ST7	YMR032W	HOF1
CDC27/TRS33	ENSG00000007255	CDC27	YOR115C	TRS33
SLC4A1/UTR5	ENSG00000007264	SLC4A1	YEL035C	UTR5
CALCR/SRL1	ENSG00000007372	CALCR	YOR247W	SRL1
HCCS/FRE7	ENSG00000007952	HCCS	YOL152W	FRE7
DVL2/PRE7	ENSG00000008018	DVL2	YBL041W	PRE7
UPF1/YEF1	ENSG00000008130	UPF1	YEL041W	YEF1
SKAP2/DTR1	ENSG00000008282	SKAP2	YBR180W	DTR1
SLC25A5/PDC1	ENSG00000008294	SLC25A5	YLR044C	PDC1
CCDC109B/NSE5	ENSG00000008300	CCDC109B	YML023C	NSE5
HOXA11/YBR138C	ENSG00000008441	HOXA11	YBR138C	YBR138C
POLR2J/PHO3	ENSG00000008710	POLR2J	YBR092C	PHO3
DHX33/YBL055C	ENSG00000009335	DHX33	YBL055C	YBL055C
MEOX1/VTA1	ENSG00000009844	MEOX1	YLR181C	VTA1
LIG3/ITC1	ENSG00000009954	LIG3	YGL133W	ITC1
RPAP3/SEE1	ENSG00000010165	RPAP3	YIL064W	SEE1
ENSG00000005189/ZAP1	ENSG00000010244	ENSG00000005189	YJL056C	ZAP1
CIAPIN1/COR1	ENSG00000010256	CIAPIN1	YBL045C	COR1
FAM214B/NUD1	ENSG00000010322	FAM214B	YOR373W	NUD1
COPZ2/KSP1	ENSG00000010810	COPZ2	YHR082C	KSP1
PRKAR2B/NDD1	ENSG00000010818	PRKAR2B	YOR372C	NDD1
MSL3/ELA1	ENSG00000011007	MSL3	YNL230C	ELA1
CREBBP/YNK1	ENSG00000011052	CREBBP	YKL067W	YNK1
BZRAP1/UTP18	ENSG00000011260	BZRAP1	YJL069C	UTP18
MPO/DCR2	ENSG00000011275	MPO	YLR361C	DCR2
PON1/SCW4	ENSG00000011405	PON1	YGR279C	SCW4
GCFC2/SKG3	ENSG00000011426	GCFC2	YLR187W	SKG3
ABCB4/MSB4	ENSG00000011454	ABCB4	YOL112W	MSB4
SOX8/PPH21	ENSG00000011485	SOX8	YDL134C	PPH21
IBTK/RAD10	ENSG00000012061	IBTK	YML095C	RAD10
MYCBP2/NUP57	ENSG00000012822	MYCBP2	YGR119C	NUP57
FBXL3/IRS4	ENSG00000013016	FBXL3	YKR019C	IRS4
ITGAL/RPT3	ENSG00000013275	ITGAL	YDR394W	RPT3
PDK2/RET1	ENSG00000013503	PDK2	YOR207C	RET1
ITGA3/NGL2	ENSG00000013523	ITGA3	YMR285C	NGL2
LAMP2/ITT1	ENSG00000013561	LAMP2	YML068W	ITT1
GGNBP2/PMT6	ENSG00000014216	GGNBP2	YGR199W	PMT6
ITGA2B/MDH3	ENSG00000014641	ITGA2B	YDL078C	MDH3
GDE1/MMT1	ENSG00000014824	GDE1	YMR177W	MMT1
C19orf60/BRX1	ENSG00000015171	C19orf60	YOL077C	BRX1
CRLF1/LAS17	ENSG00000015285	CRLF1	YOR181W	LAS17
MAP3K14/GPG1	ENSG00000015413	MAP3K14	YGL121C	GPG1
ABCC8/MPP6	ENSG00000015479	ABCC8	YNR024W	MPP6
CCL18/BPL1	ENSG00000015592	CCL18	YDL141W	BPL1
CCL3/PMR1	ENSG00000017260	CCL3	YGL167C	PMR1
SYNRG/LRG1	ENSG00000017797	SYNRG	YDL240W	LRG1
CACNG3/ENA1	ENSG00000018625	CACNG3	YDR040C	ENA1
TMEM132A/RGM1	ENSG00000020256	TMEM132A	YMR182C	RGM1
AP2B1/NUT1	ENSG00000021645	AP2B1	YGL151W	NUT1
TAC1/NAM7	ENSG00000021776	TAC1	YMR080C	NAM7
ZNF263/CPA1	ENSG00000021826	ZNF263	YOR303W	CPA1
CX3CL1/DEG1	ENSG00000022267	CX3CL1	YFL001W	DEG1
SPATA20/MAG2	ENSG00000022840	SPATA20	YLR427W	MAG2
CACNA1G/PFA4	ENSG00000023041	CACNA1G	YOL003C	PFA4
TNFRSF12A/SPC110	ENSG00000023287	TNFRSF12A	YDR356W	SPC110
MAP3K9/TRX1	ENSG00000023318	MAP3K9	YLR043C	TRX1
RALA/HEM1	ENSG00000023330	RALA	YDR232W	HEM1
BAIAP2L1/GRX2	ENSG00000023572	BAIAP2L1	YDR513W	GRX2
ETV1/SEH1	ENSG00000023734	ETV1	YGL100W	SEH1
AGK/SPT2	ENSG00000023902	AGK	YER161C	SPT2
CCL26/YDL124W	ENSG00000023909	CCL26	YDL124W	YDL124W
FARP2/UBR1	ENSG00000024048	FARP2	YGR184C	UBR1
USH1C/PAN1	ENSG00000024422	USH1C	YIR006C	PAN1
DBF4/GTR2	ENSG00000025039	DBF4	YGR163W	GTR2
TBXA2R/SPP1	ENSG00000025293	TBXA2R	YPL138C	SPP1
IFRD1/GAL80	ENSG00000025434	IFRD1	YML051W	GAL80
GTF2IRD1/CNS1	ENSG00000025772	GTF2IRD1	YBR155W	CNS1
PAF1/SEC63	ENSG00000025796	PAF1	YOR254C	SEC63
VPS41/SRP1	ENSG00000025800	VPS41	YNL189W	SRP1
ARHGAP44/KEL1	ENSG00000026025	ARHGAP44	YHR158C	KEL1
ELAC2/RAD3	ENSG00000026036	ELAC2	YER171W	RAD3
SCIN/YBR096W	ENSG00000026508	SCIN	YBR096W	YBR096W
MYH13/OCT1	ENSG00000027001	MYH13	YKL134C	OCT1
ADIPOR2/STT4	ENSG00000027075	ADIPOR2	YLR305C	STT4
UPP2/VPS5	ENSG00000028528	UPP2	YOR069W	VPS5
MARK4/DSE3	ENSG00000029639	MARK4	YOR264W	DSE3
PAFAH1B1/YOR097C	ENSG00000030419	PAFAH1B1	YOR097C	YOR097C
NOS2/SES1	ENSG00000031698	NOS2	YDR023W	SES1
DNAH9/WTM2	ENSG00000032389	DNAH9	YOR229W	WTM2
GAS7/TFC4	ENSG00000032742	GAS7	YGR047C	TFC4
TRAPPC6A/ARB1	ENSG00000033050	TRAPPC6A	YER036C	ARB1
MATK/VPH1	ENSG00000033627	MATK	YOR270C	VPH1
CD79B/NFI1	ENSG00000033800	CD79B	YOR156C	NFI1
SCN4A/PEX3	ENSG00000034693	SCN4A	YDR329C	PEX3
PAX6/ADE12	ENSG00000035687	PAX6	YNL220W	ADE12
RHBDF1/RFC1	ENSG00000035928	RHBDF1	YOR217W	RFC1
LUC7L/RTT101	ENSG00000036257	LUC7L	YJL047C	RTT101
BAIAP3/SUL2	ENSG00000036448	BAIAP3	YLR092W	SUL2
PIGQ/UBP7	ENSG00000036672	PIGQ	YIL156W	UBP7
TEAD3/MDS3	ENSG00000037637	TEAD3	YGL197W	MDS3
SELE/MRI1	ENSG00000037757	SELE	YPR118W	MRI1
DNAJC11/TRM8	ENSG00000037897	DNAJC11	YDL201W	TRM8
MYLIP/YNL193W	ENSG00000038382	MYLIP	YNL193W	YNL193W
NOX1/YLR413W	ENSG00000038427	NOX1	YLR413W	YLR413W
E2F2/BRR2	ENSG00000039123	E2F2	YER172C	BRR2
PSMB1/PRE9	ENSG00000041357	PSMB1	YGR135W	PRE9
SYN1/YGL242C	ENSG00000041515	SYN1	YGL242C	YGL242C
JARID2/TDP1	ENSG00000042088	JARID2	YBR223C	TDP1
CAMK1G/APS2	ENSG00000042753	CAMK1G	YJR058C	APS2
CDK11A/FHN1	ENSG00000042832	CDK11A	YGR131W	FHN1
NADK/DCN1	ENSG00000043093	NADK	YLR128W	DCN1
TFAP2B/RDL1	ENSG00000043143	TFAP2B	YOR285W	RDL1
CYTH3/SCM3	ENSG00000044115	CYTH3	YDL139C	SCM3
ADAM22/YJR030C	ENSG00000044446	ADAM22	YJR030C	YJR030C
SYPL1/SQT1	ENSG00000047056	SYPL1	YIR012W	SQT1
SPAG9/YLR419W	ENSG00000047188	SPAG9	YLR419W	YLR419W
CELSR3/VMA13	ENSG00000047249	CELSR3	YPR036W	VMA13
MGST1/MLP1	ENSG00000047410	MGST1	YKR095W	MLP1
CRY1/FET5	ENSG00000047457	CRY1	YFL041W	FET5
NFIX/RPO41	ENSG00000047579	NFIX	YFL036W	RPO41
MMP25/CSG2	ENSG00000047936	MMP25	YBR036C	CSG2
IL32/RNR4	ENSG00000048392	IL32	YGR180C	RNR4
PKD1/RSM10	ENSG00000048544	PKD1	YDR041W	RSM10
MAPK8IP2/RBS1	ENSG00000048991	MAPK8IP2	YDL189W	RBS1
MED24/YKT6	ENSG00000049245	MED24	YKL196C	YKT6
SEC62/YMR244W	ENSG00000049323	SEC62	YMR244W	YMR244W
RPS20/RFC3	ENSG00000049541	RPS20	YNL290W	RFC3
CSDE1/RSP5	ENSG00000049759	CSDE1	YER125W	RSP5
UBE3C/WBP1	ENSG00000049860	UBE3C	YEL002C	WBP1
REV3L/YLR257W	ENSG00000050405	REV3L	YLR257W	YLR257W
PAX7/NAM2	ENSG00000050748	PAX7	YLR382C	NAM2
MASP2/PER33	ENSG00000051108	MASP2	YLR064W	PER33
TRAF3IP3/SLH1	ENSG00000051341	TRAF3IP3	YGR271W	SLH1
POMT2/CTF3	ENSG00000051382	POMT2	YLR381W	CTF3
VTA1/CDC40	ENSG00000051596	VTA1	YDR364C	CDC40
MLXIPL/BUD3	ENSG00000052126	MLXIPL	YCL014W	BUD3
BAZ1B/TAF3	ENSG00000052723	BAZ1B	YPL011C	TAF3
RANBP9/RRP12	ENSG00000052749	RANBP9	YPL012W	RRP12
ETV7/ERG25	ENSG00000052802	ETV7	YGR060W	ERG25
SPRTN/APD1	ENSG00000052841	SPRTN	YBR151W	APD1
METTL13/SOD2	ENSG00000053254	METTL13	YHR008C	SOD2
ZNF207/AAD10	ENSG00000053371	ZNF207	YJR155W	AAD10
UQCRC1/MRT4	ENSG00000053372	UQCRC1	YKL009W	MRT4
CD9/USE1	ENSG00000053501	CD9	YGL098W	USE1
NCAPD2/BET3	ENSG00000054116	NCAPD2	YKR068C	BET3
IFFO1/FHL1	ENSG00000054598	IFFO1	YPR104C	FHL1
GIPR/YFR039C	ENSG00000054654	GIPR	YFR039C	YFR039C
NISCH/CDC53	ENSG00000055130	NISCH	YDL132W	CDC53
STAB1/PEX11	ENSG00000055163	STAB1	YOL147C	PEX11
FUZ/UBX2	ENSG00000055208	FUZ	YML013W	UBX2
PRSS3/HSL1	ENSG00000055332	PRSS3	YKL101W	HSL1
CD4/DIG1	ENSG00000055609	CD4	YPL049C	DIG1
LRRC23/PUF3	ENSG00000055917	LRRC23	YLL013C	PUF3
BTK/YDR114C	ENSG00000056558	BTK	YDR114C	YDR114C
HFE/GLG2	ENSG00000056998	HFE	YJL137C	GLG2
SCMH1/GDI1	ENSG00000057608	SCMH1	YER136W	GDI1
FYN/ATG5	ENSG00000057663	FYN	YPL149W	ATG5
HIVEP2/SEC61	ENSG00000058262	HIVEP2	YLR378C	SEC61
TCEB3/RAD2	ENSG00000058404	TCEB3	YGR258C	RAD2
LYPLA2/RPC37	ENSG00000058600	LYPLA2	YKR025W	RPC37
NME2/NEO1	ENSG00000058668	NME2	YIL048W	NEO1
APBA3/DUS3	ENSG00000059145	APBA3	YLR401C	DUS3
MKS1/PRO2	ENSG00000059573	MKS1	YOR323C	PRO2
ABHD5/XDJ1	ENSG00000059769	ABHD5	YLR090W	XDJ1
KAL1/PSR2	ENSG00000060069	KAL1	YLR019W	PSR2
AKAP8L/YLR312C	ENSG00000060237	AKAP8L	YLR312C	YLR312C
UTP18/PRP46	ENSG00000060688	UTP18	YPL151C	PRP46
RNF216/FMP37	ENSG00000060762	RNF216	YGL080W	FMP37
TTC19/POT1	ENSG00000060971	TTC19	YIL160C	POT1
PTBP1/SDH4	ENSG00000061794	PTBP1	YDR178W	SDH4
DPF1/AIF1	ENSG00000062096	DPF1	YNR074C	AIF1
SYT7/RSN1	ENSG00000062598	SYT7	YMR266W	RSN1
PIK3C2A/RPL18B	ENSG00000063177	PIK3C2A	YNL301C	RPL18B
PLAUR/SBP1	ENSG00000063244	PLAUR	YHL034C	SBP1
ANLN/YIL165C	ENSG00000063438	ANLN	YIL165C	YIL165C
WIZ/GLO2	ENSG00000063854	WIZ	YDR272W	GLO2
RABGAP1/YAF9	ENSG00000063978	RABGAP1	YNL107W	YAF9
DCN/TAF2	ENSG00000064313	DCN	YCR042C	TAF2
PPP5C/KNS1	ENSG00000064393	PPP5C	YLL019C	KNS1
MAP4K3/MTR10	ENSG00000064419	MAP4K3	YOR160W	MTR10
ZBTB32/SWI6	ENSG00000064490	ZBTB32	YLR182W	SWI6
TYROBP/YLR271W	ENSG00000064607	TYROBP	YLR271W	YLR271W
GABRA3/YBR235W	ENSG00000064651	GABRA3	YBR235W	YBR235W
BRCA1/YIG1	ENSG00000064666	BRCA1	YPL201C	YIG1
ERCC1/TIF2	ENSG00000064703	ERCC1	YJL138C	TIF2
CD22/MLH2	ENSG00000064933	CD22	YLR035C	MLH2
SEMA3B/ROX1	ENSG00000064961	SEMA3B	YPR065W	ROX1
MBTPS2/GDE1	ENSG00000064999	MBTPS2	YPL110C	GDE1
LTF/APL5	ENSG00000065000	LTF	YPL195W	APL5
NR1H4/NTG2	ENSG00000065057	NR1H4	YOL043C	NTG2
ALOX5/GPA1	ENSG00000065135	ALOX5	YHR005C	GPA1
CALCOCO1/PSE1	ENSG00000065150	CALCOCO1	YMR308C	PSE1
UBR7/CAR2	ENSG00000065154	UBR7	YLR438W	CAR2
MAP4K5/PWP2	ENSG00000065183	MAP4K5	YCR057C	PWP2
EHD3/SAT4	ENSG00000065243	EHD3	YCR008W	SAT4
PSMC4/LAC1	ENSG00000065308	PSMC4	YKL008C	LAC1
CLDN11/SLM5	ENSG00000065427	CLDN11	YCR024C	SLM5
MVP/MPD2	ENSG00000065485	MVP	YOL088C	MPD2
NUB1/CUS2	ENSG00000065526	NUB1	YNL286W	CUS2
CLK1/KIN82	ENSG00000065534	CLK1	YCR091W	KIN82
ENSG00000013455/TPK3	ENSG00000065559	ENSG00000013455	YKL166C	TPK3
POLR3B/YAP1802	ENSG00000065609	POLR3B	YGR241C	YAP1802
ANGEL1/ISR1	ENSG00000065613	ANGEL1	YPR106W	ISR1
RNF14/CST9	ENSG00000065675	RNF14	YLR394W	CST9
DDX11/UTP7	ENSG00000065717	DDX11	YER082C	UTP7
CD6/RGI2	ENSG00000065809	CD6	YIL057C	RGI2
TACC3/MAE1	ENSG00000065833	TACC3	YKL029C	MAE1
UFL1/GYP1	ENSG00000065882	UFL1	YOR070C	GYP1
POLA2/YPL245W	ENSG00000065883	POLA2	YPL245W	YPL245W
CAPN1/NHX1	ENSG00000065923	CAPN1	YDR456W	NHX1
ACPP/PDE2	ENSG00000065989	ACPP	YOR360C	PDE2
MDH1/RTS1	ENSG00000066027	MDH1	YOR014W	RTS1
SLC30A9/SEY1	ENSG00000066032	SLC30A9	YOR165W	SEY1
MTMR11/SNF12	ENSG00000066117	MTMR11	YNR023W	SNF12
CCDC88C/RPH1	ENSG00000066135	CCDC88C	YER169W	RPH1
YAF2/HAP5	ENSG00000066136	YAF2	YOR358W	HAP5
ZMYND11/FOB1	ENSG00000066422	ZMYND11	YDR110W	FOB1
WAS/BFR1	ENSG00000066455	WAS	YOR198C	BFR1
DPEP1/SPS1	ENSG00000066468	DPEP1	YDR523C	SPS1
BID/DUO1	ENSG00000066629	BID	YGL061C	DUO1
MATR3/SEC7	ENSG00000066777	MATR3	YDR170C	SEC7
RGPD5/HEM15	ENSG00000066926	RGPD5	YOR176W	HEM15
STMN4/TIF1	ENSG00000067048	STMN4	YKR059W	TIF1
NUDCD3/MAM33	ENSG00000067113	NUDCD3	YIL070C	MAM33
ISL1/ILM1	ENSG00000067167	ISL1	YJR118C	ILM1
IL20RA/GIS2	ENSG00000067182	IL20RA	YNL255C	GIS2
CLCA1/EEB1	ENSG00000067191	CLCA1	YPL095C	EEB1
ATP2C1/CDC19	ENSG00000067225	ATP2C1	YAL038W	CDC19
SRCIN1/FCF2	ENSG00000067334	SRCIN1	YLR051C	FCF2
IGF1/NUP100	ENSG00000067445	IGF1	YKL068W	NUP100
RALBP1/RHO1	ENSG00000067560	RALBP1	YPR165W	RHO1
RUFY3/TCB3	ENSG00000067715	RUFY3	YML072C	TCB3
CNTN1/HOS1	ENSG00000068024	CNTN1	YPR068C	HOS1
WWTR1/YPS5	ENSG00000068078	WWTR1	YGL259W	YPS5
AGPS/PHO4	ENSG00000068323	AGPS	YFR034C	PHO4
ATP1A2/SPP2	ENSG00000068394	ATP1A2	YOR148C	SPP2
TTC27/TRM7	ENSG00000068438	TTC27	YBR061C	TRM7
MARCO/RPO31	ENSG00000068654	MARCO	YOR116C	RPO31
SYT13/KRE28	ENSG00000068793	SYT13	YDR532C	KRE28
SNAI2/HST2	ENSG00000068903	SNAI2	YPL015C	HST2
CD74/GPH1	ENSG00000068976	CD74	YPR160W	GPH1
HGF/GLT1	ENSG00000069248	HGF	YDL171C	GLT1
ZRANB1/VPS35	ENSG00000069329	ZRANB1	YJL154C	VPS35
NCDN/YDJ1	ENSG00000069345	NCDN	YNL064C	YDJ1
ZFP64/YPL088W	ENSG00000069424	ZFP64	YPL088W	YPL088W
MNAT1/NFT1	ENSG00000069431	MNAT1	YKR103W	NFT1
SAMD4A/SDT1	ENSG00000069712	SAMD4A	YGL224C	SDT1
RUNX3/CDD1	ENSG00000069764	RUNX3	YLR245C	CDD1
MRE11A/REF2	ENSG00000069849	MRE11A	YDR195W	REF2
PLEKHB1/UTP5	ENSG00000069966	PLEKHB1	YDR398W	UTP5
SERPINB1/UFD1	ENSG00000070010	SERPINB1	YGR048W	UFD1
SPAST/IKI3	ENSG00000070061	SPAST	YLR384C	IKI3
ENSG00000021602/PFY1	ENSG00000070087	ENSG00000021602	YOR122C	PFY1
NRXN3/UIP3	ENSG00000070159	NRXN3	YAR027W	UIP3
AQR/AIM38	ENSG00000070423	AQR	YNR018W	AIM38
CPS1/CBF1	ENSG00000070444	CPS1	YJR060W	CBF1
C8B/POL4	ENSG00000070501	C8B	YCR014C	POL4
FHL1/ASN1	ENSG00000070669	FHL1	YPR145W	ASN1
RTFDC1/KAR2	ENSG00000070718	RTFDC1	YJL034W	KAR2
GABRA1/MUD2	ENSG00000070756	GABRA1	YKL074C	MUD2
NLRP2/RPA190	ENSG00000070761	NLRP2	YOR341W	RPA190
RNF10/CKA1	ENSG00000070770	RNF10	YIL035C	CKA1
ZDHHC6/GCD6	ENSG00000070785	ZDHHC6	YDR211W	GCD6
RNH1/CMK2	ENSG00000070808	RNH1	YOL016C	CMK2
NDUFS1/RHO4	ENSG00000070831	NDUFS1	YKR055W	RHO4
RB1CC1/OSH6	ENSG00000070882	RB1CC1	YKR003W	OSH6
ERP44/PUT4	ENSG00000070915	ERP44	YOR348C	PUT4
ALAS1/PMA1	ENSG00000070961	ALAS1	YGL008C	PMA1
BIRC3/GSH2	ENSG00000071051	BIRC3	YOL049W	GSH2
AKAP11/AIP1	ENSG00000071127	AKAP11	YMR092C	AIP1
GLRX2/YKL023W	ENSG00000071205	GLRX2	YKL023W	YKL023W
SNAPC1/ELM1	ENSG00000071242	SNAPC1	YKL048C	ELM1
STRAP/YNG2	ENSG00000071243	STRAP	YHR090C	YNG2
ABCC2/BUD23	ENSG00000071462	ABCC2	YCR047C	BUD23
DEF6/HRD3	ENSG00000071537	DEF6	YLR207W	HRD3
PLEKHO1/MSP1	ENSG00000071539	PLEKHO1	YGR028W	MSP1
GCLM/ULS1	ENSG00000071794	GCLM	YOR191W	ULS1
UBR2/TPK2	ENSG00000072062	UBR2	YPL203W	TPK2
EHD2/YBL107C	ENSG00000072110	EHD2	YBL107C	YBL107C
RRAGD/ENT3	ENSG00000072134	RRAGD	YJR125C	ENT3
HSF2/SIW14	ENSG00000072135	HSF2	YNL032W	SIW14
PHF20/TRE1	ENSG00000072274	PHF20	YPL176C	TRE1
NR1H3/RAD6	ENSG00000072401	NR1H3	YGL058W	RAD6
NCAPH2/GUK1	ENSG00000072415	NCAPH2	YDR454C	GUK1
TOMM34/SMC1	ENSG00000072501	TOMM34	YFL008W	SMC1
SEC63/IMG1	ENSG00000072609	SEC63	YCR046C	IMG1
KPNA6/AAP1	ENSG00000072657	KPNA6	YHR047C	AAP1
VIM/DBP1	ENSG00000072682	VIM	YPL119C	DBP1
RTEL1-TNFRSF6B/ELP2	ENSG00000072803	RTEL1-TNFRSF6B	YGR200C	ELP2
FAS/RRP4	ENSG00000072832	FAS	YHR069C	RRP4
CD44/LRS4	ENSG00000072864	CD44	YDR439W	LRS4
KCNG1/APM2	ENSG00000072958	KCNG1	YHL019C	APM2
SLAMF7/SEC2	ENSG00000073009	SLAMF7	YNL272C	SEC2
MIPEP/MCM2	ENSG00000073111	MIPEP	YBL023C	MCM2
PRKCH/YAP1801	ENSG00000073921	PRKCH	YHR161C	YAP1801
INSRR/SEC18	ENSG00000073969	INSRR	YBR080C	SEC18
IFNGR1/TEC1	ENSG00000074219	IFNGR1	YBR083W	TEC1
SH2D2A/TUP1	ENSG00000074266	SH2D2A	YCR084C	TUP1
TNFRSF1B/YJU3	ENSG00000074416	TNFRSF1B	YKL094W	YJU3
VEZT/NPR1	ENSG00000074590	VEZT	YNL183C	NPR1
POU2F2/SBA1	ENSG00000074696	POU2F2	YKL117W	SBA1
SNX1/OPY1	ENSG00000074706	SNX1	YBR129C	OPY1
TBPL1/DOC1	ENSG00000074755	TBPL1	YGL240W	DOC1
ARNTL2/ENO2	ENSG00000074800	ARNTL2	YHR174W	ENO2
BCLAF1/IST2	ENSG00000074855	BCLAF1	YBR086C	IST2
ANK1/SLN1	ENSG00000074964	ANK1	YIL147C	SLN1
TFB1M/ARP6	ENSG00000075089	TFB1M	YLR085C	ARP6
RABEP1/TIF4632	ENSG00000075151	RABEP1	YGL049C	TIF4632
HMGB3/SEC13	ENSG00000075188	HMGB3	YLR208W	SEC13
NUP160/CTT1	ENSG00000075213	NUP160	YGR088W	CTT1
BAK1/RAX2	ENSG00000075223	BAK1	YLR084C	RAX2
MUSK/ERG10	ENSG00000075239	MUSK	YPL028W	ERG10
IKZF2/YNL095C	ENSG00000075292	IKZF2	YNL095C	YNL095C
GRN/PRK1	ENSG00000075413	GRN	YIL095W	PRK1
ARHGAP31/TAO3	ENSG00000075539	ARHGAP31	YIL129C	TAO3
NR2E3/ARP9	ENSG00000075624	NR2E3	YMR033W	ARP9
CENPQ/MRPL15	ENSG00000075651	CENPQ	YLR312W-A	MRPL15
SARS/YNL046W	ENSG00000075711	SARS	YNL046W	YNL046W
RANBP3/VPS21	ENSG00000075785	RANBP3	YOR089C	VPS21
ARID4A/YET1	ENSG00000075790	ARID4A	YKL065C	YET1
TSSC1/PRP39	ENSG00000075856	TSSC1	YML046W	PRP39
ENSG00000032514/RRP42	ENSG00000075914	ENSG00000032514	YDL111C	RRP42
IFT88/TAF13	ENSG00000075945	IFT88	YML098W	TAF13
ZCCHC8/MCM6	ENSG00000076003	ZCCHC8	YGL201C	MCM6
ABCF2/REX2	ENSG00000076043	ABCF2	YLR059C	REX2
LRRC7/YIL077C	ENSG00000076053	LRRC7	YIL077C	YIL077C
UBA6/MLH1	ENSG00000076242	UBA6	YMR167W	MLH1
GAB2/UNG1	ENSG00000076248	GAB2	YML021C	UNG1
ATP6V0A1/PYC2	ENSG00000076555	ATP6V0A1	YBR218C	PYC2
PIAS1/MON1	ENSG00000076685	PIAS1	YGL124C	MON1
SLC4A7/ERV1	ENSG00000076984	SLC4A7	YGR029W	ERV1
APBA2/NRK1	ENSG00000077009	APBA2	YNL129W	NRK1
UHRF1/COS12	ENSG00000077063	UHRF1	YGL263W	COS12
MAP2K3/ARP7	ENSG00000077080	MAP2K3	YPR034W	ARP7
TMSB10/TOP2	ENSG00000077097	TMSB10	YNL088W	TOP2
RNF19A/SKP2	ENSG00000077235	RNF19A	YNL311C	SKP2
PEX3/UBP1	ENSG00000077254	PEX3	YDL122W	UBP1
GABARAPL2/MSL1	ENSG00000077312	GABARAPL2	YIR009W	MSL1
MYOC/SKI6	ENSG00000077348	MYOC	YGR195W	SKI6
SH3YL1/HST4	ENSG00000077463	SH3YL1	YDR191W	HST4
VCL/CUR1	ENSG00000077522	VCL	YPR158W	CUR1
DAPK2/CAP2	ENSG00000077549	DAPK2	YIL034C	CAP2
NSMAF/DHR2	ENSG00000077684	NSMAF	YKL078W	DHR2
ADSS/UBC11	ENSG00000077721	ADSS	YOR339C	UBC11
STAP1/KSS1	ENSG00000077782	STAP1	YGR040W	KSS1
TIMP2/RAD34	ENSG00000077809	TIMP2	YDR314C	RAD34
RFC1/SIZ1	ENSG00000078043	RFC1	YDR409W	SIZ1
CUL3/MRK1	ENSG00000078061	CUL3	YDL079C	MRK1
MYOM2/DUR1,2	ENSG00000078070	MYOM2	YBR208C	DUR1,2
OTC/DRE2	ENSG00000078114	OTC	YKR071C	DRE2
USP2/UBC1	ENSG00000078140	USP2	YDR177W	UBC1
CASR/INP51	ENSG00000078269	CASR	YIL002C	INP51
TUBG2/CHA4	ENSG00000078304	TUBG2	YLR098C	CHA4
RPL26L1/PET54	ENSG00000078328	RPL26L1	YGR222W	PET54
FLT4/SKI8	ENSG00000078369	FLT4	YGL213C	SKI8
NSUN2/SNT2	ENSG00000078403	NSUN2	YGL131C	SNT2
FBXO42/STE23	ENSG00000078618	FBXO42	YLR389C	STE23
MRI1/POR1	ENSG00000078668	MRI1	YNL055C	POR1
METTL1/MET13	ENSG00000078747	METTL1	YGL125W	MET13
HOXC8/INN1	ENSG00000078902	HOXC8	YNL152W	INN1
AGA/STP22	ENSG00000078967	AGA	YCL008C	STP22
ENSG00000038102/YKU80	ENSG00000079246	ENSG00000038102	YMR106C	YKU80
PI4K2B/CBK1	ENSG00000079277	PI4K2B	YNL161W	CBK1
MAT2B/REX3	ENSG00000079313	MAT2B	YLR107W	REX3
TLL1/MRP49	ENSG00000079332	TLL1	YKL167C	MRP49
EDC4/RGT2	ENSG00000079393	EDC4	YDL138W	RGT2
TRIO/ERG9	ENSG00000079459	TRIO	YHR190W	ERG9
VCAN/PGM2	ENSG00000079739	VCAN	YMR105C	PGM2
MSR1/PRP28	ENSG00000079785	MSR1	YDR243C	PRP28
CDH1/HAL1	ENSG00000079819	CDH1	YPR005C	HAL1
SKIV2L2/TCB2	ENSG00000079841	SKIV2L2	YNL087W	TCB2
DNAH5/VAM3	ENSG00000079950	DNAH5	YOR106W	VAM3
ZFYVE16/MTG2	ENSG00000080371	ZFYVE16	YHR168W	MTG2
C6/BOR1	ENSG00000080493	C6	YNL275W	BOR1
RAI14/MOT1	ENSG00000080503	RAI14	YPL082C	MOT1
SOX30/COQ5	ENSG00000080546	SOX30	YML110C	COQ5
PNKP/IRC6	ENSG00000080561	PNKP	YFR043C	IRC6
SPDL1/SWR1	ENSG00000080603	SPDL1	YDR334W	SWR1
STAU2/MCM16	ENSG00000080709	STAU2	YPR046W	MCM16
RTN4R/MOT2	ENSG00000080802	RTN4R	YER068W	MOT2
PHF23/HEM13	ENSG00000080819	PHF23	YDR044W	HEM13
CDH10/TFG2	ENSG00000080823	CDH10	YGR005C	TFG2
INPP4A/YRB2	ENSG00000081026	INPP4A	YIL063C	YRB2
RAB27B/PCL7	ENSG00000081087	RAB27B	YIL050W	PCL7
PSMA4/STE12	ENSG00000081189	PSMA4	YHR084W	STE12
MYO16/CYB2	ENSG00000081277	MYO16	YML054C	CYB2
LSG1/YKL027W	ENSG00000081307	LSG1	YKL027W	YKL027W
PARP3/AIR1	ENSG00000081386	PARP3	YIL079C	AIR1
TNC/ECM32	ENSG00000081665	TNC	YER176W	ECM32
TDP1/YVH1	ENSG00000081721	TDP1	YIR026C	YVH1
MED17/PDE1	ENSG00000081803	MED17	YGL248W	PDE1
CAPG/TRI1	ENSG00000082014	CAPG	YMR233W	TRI1
AP2S1/PMD1	ENSG00000082397	AP2S1	YER132C	PMD1
USH2A/YDL180W	ENSG00000082438	USH2A	YDL180W	YDL180W
ZPBP/MRPL22	ENSG00000082515	ZPBP	YNL177C	MRPL22
TG/MTC5	ENSG00000082516	TG	YDR128W	MTC5
ADAM28/TMS1	ENSG00000082556	ADAM28	YDR105C	TMS1
BARX2/YCK1	ENSG00000082701	BARX2	YHR135C	YCK1
DCUN1D1/YLR156W	ENSG00000082781	DCUN1D1	YLR156W	YLR156W
PHF15/VPS53	ENSG00000082805	PHF15	YJL029C	VPS53
ZIC2/CRM1	ENSG00000082898	ZIC2	YGR218W	CRM1
LCP2/YDR179W-A	ENSG00000083168	LCP2	YDR179W-A	YDR179W-A
TRIT1/MET22	ENSG00000083290	TRIT1	YOL064C	MET22
ADRB1/KAP104	ENSG00000083312	ADRB1	YBR017C	KAP104
ENSG00000043822/AI5_BETA	ENSG00000083454	ENSG00000043822	Q0075	AI5_BETA
GUCA2B/YMR018W	ENSG00000083457	GUCA2B	YMR018W	YMR018W
CUL7/AEP2	ENSG00000083750	CUL7	YMR282C	AEP2
CTNNA1/GIP4	ENSG00000083799	CTNNA1	YAL031C	GIP4
PHKA2/SFC1	ENSG00000083842	PHKA2	YJR095W	SFC1
EPHA3/RPS5	ENSG00000083845	EPHA3	YJR123W	RPS5
HSPA5/APT2	ENSG00000083857	HSPA5	YDR441C	APT2
DSG2/SLZ1	ENSG00000083896	DSG2	YNL196C	SLZ1
GEMIN8/CPR7	ENSG00000084072	GEMIN8	YJR032W	CPR7
OFD1/STE24	ENSG00000084073	OFD1	YJR117W	STE24
PREX2/DER1	ENSG00000084463	PREX2	YBR201W	DER1
WDR37/TIF34	ENSG00000084623	WDR37	YMR146C	TIF34
YTHDC2/SMC3	ENSG00000084674	YTHDC2	YJL074C	SMC3
CTPS2/PEX1	ENSG00000084731	CTPS2	YKL197C	PEX1
ATP6V1H/YKR018C	ENSG00000084754	ATP6V1H	YKR018C	YKR018C
POLR2B/GLK1	ENSG00000084764	POLR2B	YCL040W	GLK1
TPR/URA2	ENSG00000084774	TPR	YJL130C	URA2
CP/CGR1	ENSG00000085063	CP	YGL029W	CGR1
DTNBP1/HSP26	ENSG00000085382	DTNBP1	YBR072W	HSP26
XK/TAF5	ENSG00000085415	XK	YBR198C	TAF5
ARHGAP6/AMA1	ENSG00000085433	ARHGAP6	YGR225W	AMA1
MAP4/CTS2	ENSG00000085465	MAP4	YDR371W	CTS2
GOPC/SSK2	ENSG00000085511	GOPC	YNR031C	SSK2
ROS1/STE6	ENSG00000085563	ROS1	YKL209C	STE6
HDAC9/GRE3	ENSG00000085662	HDAC9	YHR104W	GRE3
RRM2B/IML2	ENSG00000085831	RRM2B	YJL082W	IML2
TNFRSF17/END3	ENSG00000085832	TNFRSF17	YNL084C	END3
LMO3/SQS1	ENSG00000085872	LMO3	YNL224C	SQS1
MRPS10/MDJ1	ENSG00000086061	MRPS10	YFL016C	MDJ1
GUCA1A/FAP1	ENSG00000086102	GUCA1A	YNL023C	FAP1
RSF1/DIM1	ENSG00000086189	RSF1	YPL266W	DIM1
VPS13D/MRPL24	ENSG00000086504	VPS13D	YMR193W	MRPL24
CELF2/CIN5	ENSG00000086548	CELF2	YOR028C	CIN5
R3HDM1/CWC2	ENSG00000086589	R3HDM1	YDL209C	CWC2
COL9A2/EMP24	ENSG00000086598	COL9A2	YGL200C	EMP24
KITLG/PPH3	ENSG00000086717	KITLG	YDR075W	PPH3
ERCC8/TOM1	ENSG00000086758	ERCC8	YDR457W	TOM1
VAMP3/ALG9	ENSG00000086848	VAMP3	YNL219C	ALG9
PER3/SPS19	ENSG00000087076	PER3	YNL202W	SPS19
UTS2/ATG1	ENSG00000087095	UTS2	YGL180W	ATG1
TNFRSF9/SGF11	ENSG00000087152	TNFRSF9	YPL047W	SGF11
EPN3/PGS1	ENSG00000087157	EPN3	YCL004W	PGS1
LTBP1/ISA1	ENSG00000087206	LTBP1	YLL027W	ISA1
RCN1/ATP18	ENSG00000087245	RCN1	YML081C-A	ATP18
ELN/TPA1	ENSG00000087263	ELN	YER049W	TPA1
RFC2/CDC50	ENSG00000087274	RFC2	YCR094W	CDC50
ARID1B/EST1	ENSG00000087338	ARID1B	YLR233C	EST1
NEDD4L/CUS1	ENSG00000087365	NEDD4L	YMR240C	CUS1
FOXP3/VPS1	ENSG00000087470	FOXP3	YKR001C	VPS1
HEXB/ERV46	ENSG00000087502	HEXB	YAL042W	ERV46
JKAMP/GDS1	ENSG00000088179	JKAMP	YOR355W	GDS1
DKK3/HAS1	ENSG00000088205	DKK3	YMR290C	HAS1
ARHGEF5/RPS2	ENSG00000088247	ARHGEF5	YGL123W	RPS2
NFE2L3/SFK1	ENSG00000088305	NFE2L3	YKL051W	SFK1
LIMA1/REI1	ENSG00000088367	LIMA1	YBR267W	REI1
SLC4A8/SYG1	ENSG00000088387	SLC4A8	YIL047C	SYG1
PTGER3/YLR422W	ENSG00000088538	PTGER3	YLR422W	YLR422W
MAPK9/COQ9	ENSG00000088682	MAPK9	YLR201C	COQ9
COL23A1/FPR1	ENSG00000088832	COL23A1	YNL135C	FPR1
BCAR1/SHP1	ENSG00000088833	BCAR1	YBL058W	SHP1
FAM160A2/DYN2	ENSG00000088986	FAM160A2	YDR424C	DYN2
HERPUD1/VAC7	ENSG00000088992	HERPUD1	YNL054W	VAC7
HOMER3/SNX4	ENSG00000089006	HOMER3	YJL036W	SNX4
RAD51/RPL6A	ENSG00000089009	RAD51	YML073C	RPL6A
POLQ/APC5	ENSG00000089053	POLQ	YOR249C	APC5
PIK3CB/REX4	ENSG00000089094	PIK3CB	YOL080C	REX4
ENSG00000051415/GCN1	ENSG00000089154	ENSG00000051415	YGL195W	GCN1
CYBA/PXL1	ENSG00000089159	CYBA	YKR090W	PXL1
THOC3/YLR179C	ENSG00000089220	THOC3	YLR179C	YLR179C
HEBP2/NCP1	ENSG00000089250	HEBP2	YHR042W	NCP1
PLEKHA5/TAP42	ENSG00000089289	PLEKHA5	YMR028W	TAP42
PRSS8/ROT2	ENSG00000089597	PRSS8	YBR229C	ROT2
SIKE1/BIR1	ENSG00000089685	SIKE1	YJR089W	BIR1
RRP12/MAK5	ENSG00000089737	RRP12	YBR142W	MAK5
MSMO1/SFT2	ENSG00000090020	MSMO1	YBL102W	SFT2
TTC17/LCB1	ENSG00000090054	TTC17	YMR296C	LCB1
ALX4/PAP1	ENSG00000090060	ALX4	YKR002W	PAP1
FOXN3/RMD5	ENSG00000090316	FOXN3	YDR255C	RMD5
AKR7A2/XBP1	ENSG00000090339	AKR7A2	YIL101C	XBP1
MRTO4/IPI3	ENSG00000090372	MRTO4	YNL182C	IPI3
USE1/PEX12	ENSG00000090432	USE1	YMR026C	PEX12
MCF2L2/YNR064C	ENSG00000090487	MCF2L2	YNR064C	YNR064C
NRIP2/MPS2	ENSG00000090565	NRIP2	YGL075C	MPS2
LAMA3/JNM1	ENSG00000090659	LAMA3	YMR294W	JNM1
ANAPC4/ALA1	ENSG00000090861	ANAPC4	YOR335C	ALA1
KCNQ1/YOR022C	ENSG00000090975	KCNQ1	YOR022C	YOR022C
TRAPPC3/SEC3	ENSG00000090989	TRAPPC3	YER008C	SEC3
THRAP3/LPD1	ENSG00000091140	THRAP3	YFL018C	LPD1
PHPT1/SWD1	ENSG00000091157	PHPT1	YAR003W	SWD1
ENTPD2/TRS65	ENSG00000091409	ENTPD2	YGR166W	TRS65
ARID4B/FUM1	ENSG00000091483	ARID4B	YPL262W	FUM1
PTPRN/SKT5	ENSG00000091490	PTPRN	YBL061C	SKT5
KIF1B/ECM30	ENSG00000091536	KIF1B	YLR436C	ECM30
FOXC1/BAP2	ENSG00000092068	FOXC1	YBR068C	BAP2
SYNE2/SLY1	ENSG00000092108	SYNE2	YDR189W	SLY1
CBLN4/GVP36	ENSG00000092200	CBLN4	YIL041W	GVP36
CHRDL2/SPT16	ENSG00000092201	CHRDL2	YGL207W	SPT16
RELT/TRS31	ENSG00000092203	RELT	YDR472W	TRS31
NOP58/ERT1	ENSG00000092208	NOP58	YBR239C	ERT1
KCNH2/ADE16	ENSG00000092421	KCNH2	YLR028C	ADE16
CUL1/YVC1	ENSG00000092439	CUL1	YOR087W	YVC1
CYFIP2/SOL4	ENSG00000092529	CYFIP2	YGR248W	SOL4
TAB2/SEC9	ENSG00000092531	TAB2	YGR009C	SEC9
EIF2AK2/GOR1	ENSG00000092621	EIF2AK2	YNL274C	GOR1
KMT2C/MLC2	ENSG00000092841	KMT2C	YPR188C	MLC2
PUM2/HMF1	ENSG00000092847	PUM2	YER057C	HMF1
MRPL43/AFT2	ENSG00000093010	MRPL43	YPL202C	AFT2
ITIH4/RSM22	ENSG00000093167	ITIH4	YKL155C	RSM22
C4orf27/HOS3	ENSG00000094631	C4orf27	YPL116W	HOS3
ZFR/FUR1	ENSG00000094841	ZFR	YHR128W	FUR1
NPFFR2/SLP1	ENSG00000094975	NPFFR2	YOR154W	SLP1
ENSG00000056345/DYS1	ENSG00000095059	ENSG00000056345	YHR068W	DYS1
PHF21B/RET2	ENSG00000095139	PHF21B	YFR051C	RET2
TRAF1/VAC8	ENSG00000095261	TRAF1	YEL013W	VAC8
PCGF2/MSS51	ENSG00000095303	PCGF2	YLR203C	MSS51
IL17RB/CAT2	ENSG00000095321	IL17RB	YML042W	CAT2
TRAF3IP2/VMA7	ENSG00000095539	TRAF3IP2	YGR020C	VMA7
GYG2/BOI1	ENSG00000095637	GYG2	YBL085W	BOI1
SERPINB3/HSP150	ENSG00000095794	SERPINB3	YJL159W	HSP150
PKP2/SGV1	ENSG00000096063	PKP2	YPR161C	SGV1
MSH4/CEF1	ENSG00000096401	MSH4	YMR213W	CEF1
F7/ILV1	ENSG00000096433	F7	YER086W	ILV1
GDI2/NUF2	ENSG00000096696	GDI2	YOL069W	NUF2
PRDM1/HST1	ENSG00000096717	PRDM1	YOL068C	HST1
ATG5/STE20	ENSG00000097007	ATG5	YHL007C	STE20
PITHD1/CDC7	ENSG00000097046	PITHD1	YDL017W	CDC7
MTA3/ERP2	ENSG00000099203	MTA3	YAL007C	ERP2
USP13/MGR1	ENSG00000099204	USP13	YCL044C	MGR1
LAMC2/NRG2	ENSG00000099326	LAMC2	YBR066C	NRG2
CDK14/FRE8	ENSG00000099331	CDK14	YLR047C	FRE8
SEC61A1/RPN12	ENSG00000099341	SEC61A1	YFR052W	RPN12
PPP1R12A/WHI3	ENSG00000099622	PPP1R12A	YNL197C	WHI3
RASGRF1/ATP16	ENSG00000099624	RASGRF1	YDL004W	ATP16
CAMK2B/YRA1	ENSG00000099783	CAMK2B	YDR381W	YRA1
CROCC/CDC34	ENSG00000099804	CROCC	YDR054C	CDC34
POLR3E/RPB5	ENSG00000099817	POLR3E	YBR154C	RPB5
ATP2B4/DBF2	ENSG00000099875	ATP2B4	YGR092W	DBF2
ZC3H11A/YRB1	ENSG00000099901	ZC3H11A	YDR002W	YRB1
RIOK2/GRS1	ENSG00000099917	RIOK2	YBR121C	GRS1
NDC1/SYN8	ENSG00000099940	NDC1	YAL014C	SYN8
FLYWCH1/MYO5	ENSG00000099942	FLYWCH1	YMR109W	MYO5
UNKL/RPA34	ENSG00000099968	UNKL	YJL148W	RPA34
ALDH18A1/UBI4	ENSG00000099995	ALDH18A1	YLL039C	UBI4
TARBP1/LSM2	ENSG00000100028	TARBP1	YBL026W	LSM2
MXD1/NOP7	ENSG00000100029	MXD1	YGR103W	NOP7
CDK17/CDC28	ENSG00000100030	CDK17	YBR160W	CDC28
DNAJC25/PTC3	ENSG00000100034	DNAJC25	YBL056W	PTC3
PSD/CTP1	ENSG00000100075	PSD	YBR291C	CTP1
CTDP1/GGA1	ENSG00000100083	CTDP1	YDR358W	GGA1
YBX3/HIR2	ENSG00000100084	YBX3	YOR038C	HIR2
WNK1/SPC105	ENSG00000100106	WNK1	YGL093W	SPC105
CCAR1/SPP382	ENSG00000100109	CCAR1	YLR424W	SPP382
OGFR/MNN9	ENSG00000100129	OGFR	YPL050C	MNN9
GNA15/NHP2	ENSG00000100138	GNA15	YDL208W	NHP2
CREB3L3/RPO26	ENSG00000100142	CREB3L3	YPR187W	RPO26
PTPRU/IXR1	ENSG00000100146	PTPRU	YKL032C	IXR1
SNRNP40/YLR462W	ENSG00000100151	SNRNP40	YLR462W	YLR462W
COL11A1/DBP3	ENSG00000100201	COL11A1	YGL078C	DBP3
MPC1/DMC1	ENSG00000100206	MPC1	YER179W	DMC1
ACAA1/BOP3	ENSG00000100207	ACAA1	YNL042W	BOP3
BCAT1/BNA6	ENSG00000100219	BCAT1	YFR047C	BNA6
HDAC7/AIM33	ENSG00000100225	HDAC7	YML087C	AIM33
LZTS1/SAP190	ENSG00000100239	LZTS1	YKR028W	SAP190
SPAG4/GSF2	ENSG00000100242	SPAG4	YML048W	GSF2
NCKAP1/PGA3	ENSG00000100243	NCKAP1	YML125C	PGA3
MRPS35/LSB1	ENSG00000100266	MRPS35	YGR136W	LSB1
GUCY1B3/APL1	ENSG00000100280	GUCY1B3	YJR005W	APL1
SFSWAP/SUT1	ENSG00000100284	SFSWAP	YGL162W	SUT1
TNK2/HMX1	ENSG00000100292	TNK2	YLR205C	HMX1
CDH3/YJR011C	ENSG00000100296	CDH3	YJR011C	YJR011C
ARSF/PNO1	ENSG00000100324	ARSF	YOR145C	PNO1
GPBP1/MYO3	ENSG00000100345	GPBP1	YKL129C	MYO3
CS/GYP7	ENSG00000100359	CS	YDL234C	GYP7
LTK/NPA3	ENSG00000100360	LTK	YJR072C	NPA3
MRPS24/YIA6	ENSG00000100372	MRPS24	YIL006W	YIA6
ELMO2/HSP12	ENSG00000100380	ELMO2	YFL014W	HSP12
WAPAL/HRT1	ENSG00000100387	WAPAL	YOL133W	HRT1
APPBP2/GCN5	ENSG00000100393	APPBP2	YGR252W	GCN5
POLD1/RNA1	ENSG00000100401	POLD1	YMR235C	RNA1
SEZ6/APA2	ENSG00000100403	SEZ6	YDR530C	APA2
EIF4B/RPC25	ENSG00000100413	EIF4B	YKL144C	RPC25
GLTSCR1/NTO1	ENSG00000100425	GLTSCR1	YPR031W	NTO1
RPL18/RPL12A	ENSG00000100427	RPL18	YEL054C	RPL12A
ISOC2/FPR3	ENSG00000100442	ISOC2	YML074C	FPR3
U2AF2/TIF3	ENSG00000100461	U2AF2	YPR163C	TIF3
EPN1/HSL7	ENSG00000100462	EPN1	YBR133C	HSL7
MED29/RAD27	ENSG00000100526	MED29	YKL113C	RAD27
AHRR/VMA8	ENSG00000100554	AHRR	YEL051W	VMA8
GSC2/SCL1	ENSG00000100567	GSC2	YGL011C	SCL1
GPC1/VTI1	ENSG00000100568	GPC1	YMR197C	VTI1
ADCK1/AHA1	ENSG00000100591	ADCK1	YDR214W	AHA1
HAGH/LCB2	ENSG00000100596	HAGH	YDR062W	LCB2
RNF4/YIR024C	ENSG00000100604	RNF4	YIR024C	YIR024C
CASP8/RRT6	ENSG00000100605	CASP8	YGL146C	RRT6
ASUN/PTC6	ENSG00000100614	ASUN	YCR079W	PTC6
DLX3/YIL001W	ENSG00000100628	DLX3	YIL001W	YIL001W
SPA17/NAB3	ENSG00000100650	SPA17	YPL190C	NAB3
WISP2/TIF5	ENSG00000100664	WISP2	YPR041W	TIF5
NGFR/MPH1	ENSG00000100697	NGFR	YIR002C	MPH1
CDON/ADE3	ENSG00000100714	CDON	YGR204W	ADE3
TAF2/YAP1	ENSG00000100722	TAF2	YML007W	YAP1
HIPK2/YLR456W	ENSG00000100744	HIPK2	YLR456W	YLR456W
TNPO3/RPT2	ENSG00000100764	TNPO3	YDL007W	RPT2
MEF2BNB-MEF2B/RCK1	ENSG00000100784	MEF2BNB-MEF2B	YGL158W	RCK1
RFXANK/PUP2	ENSG00000100804	RFXANK	YGR253C	PUP2
LPAR2/NRG1	ENSG00000100811	LPAR2	YDR043C	NRG1
CTSA/YHR080C	ENSG00000100814	CTSA	YHR080C	YHR080C
SUGP2/SGN1	ENSG00000100836	SUGP2	YIR001C	SGN1
SLC12A2/SRP54	ENSG00000100883	SLC12A2	YPR088C	SRP54
SNX24/HO	ENSG00000100884	SNX24	YDL227C	HO
EYA2/RAD54	ENSG00000100888	EYA2	YGL163C	RAD54
CNN2/PRE6	ENSG00000100902	CNN2	YOL038W	PRE6
SNCAIP/MGA2	ENSG00000100906	SNCAIP	YIR033W	MGA2
DDX20/PCM1	ENSG00000100908	DDX20	YEL058W	PCM1
BTBD1/SFB2	ENSG00000100934	BTBD1	YNL049C	SFB2
BCAS1/LEA1	ENSG00000100949	BCAS1	YPL213W	LEA1
POU1F1/ATP12	ENSG00000100979	POU1F1	YJL180C	ATP12
PMS1/AIM9	ENSG00000100994	PMS1	YER080W	AIM9
HMG20B/CIK1	ENSG00000101004	HMG20B	YMR198W	CIK1
CALCRL/CBP3	ENSG00000101019	CALCRL	YPL215W	CBP3
TAF11/DIA1	ENSG00000101049	TAF11	YMR316W	DIA1
ANKS1A/GAT2	ENSG00000101076	ANKS1A	YMR136W	GAT2
AP3D1/PET9	ENSG00000101084	AP3D1	YBL030C	PET9
ZNF76/GIM3	ENSG00000101132	ZNF76	YNL153C	GIM3
SLC9A3R2/LYS9	ENSG00000101144	SLC9A3R2	YNR050C	LYS9
NTHL1/GLE2	ENSG00000101146	NTHL1	YER107C	GLE2
GNAI3/BIO2	ENSG00000101150	GNAI3	YGR286C	BIO2
IPO5/PRP6	ENSG00000101161	IPO5	YBR055C	PRP6
OAT/PRE10	ENSG00000101182	OAT	YOR362C	PRE10
WDR3/EAF7	ENSG00000101189	WDR3	YNL136W	EAF7
PKN2/IOC2	ENSG00000101191	PKN2	YLR095C	IOC2
WDR18/GID8	ENSG00000101193	WDR18	YMR135C	GID8
TRAM2/GLO3	ENSG00000101199	TRAM2	YER122C	GLO3
NTN1/TEF2	ENSG00000101210	NTN1	YBR118W	TEF2
GLP2R/YCH1	ENSG00000101224	GLP2R	YGR203W	YCH1
MCM10/YFL066C	ENSG00000101246	MCM10	YFL066C	YFL066C
DGKA/CKA2	ENSG00000101266	DGKA	YOR061W	CKA2
ERBB3/SEC24	ENSG00000101310	ERBB3	YIL109C	SEC24
ROPN1/MZM1	ENSG00000101327	ROPN1	YDR493W	MZM1
KARS/LIA1	ENSG00000101335	KARS	YJR070C	LIA1
PDIA5/BEM1	ENSG00000101336	PDIA5	YBR200W	BEM1
NDUFB4/APC1	ENSG00000101347	NDUFB4	YNL172W	APC1
SPEN/SKM1	ENSG00000101349	SPEN	YOL113W	SKM1
MYLK/KIP3	ENSG00000101350	MYLK	YGL216W	KIP3
MAP2K4/IDH1	ENSG00000101365	MAP2K4	YNL037C	IDH1
SNAP91/MIR1	ENSG00000101367	SNAP91	YJR077C	MIR1
SLK/UTR1	ENSG00000101391	SLK	YJR049C	UTR1
COL17A1/TTI1	ENSG00000101407	COL17A1	YKL033W	TTI1
SEC61A2/ARP5	ENSG00000101442	SEC61A2	YNL059C	ARP5
PRKCQ/SAH1	ENSG00000101444	PRKCQ	YER043C	SAH1
TLE2/YPL034W	ENSG00000101474	TLE2	YPL034W	YPL034W
ASB1/UBP6	ENSG00000101557	ASB1	YFR010W	UBP6
FAM107B/PRP45	ENSG00000101558	FAM107B	YAL032C	PRP45
ME1/ABD1	ENSG00000101654	ME1	YBR236C	ABD1
TBC1D1/MBP1	ENSG00000101752	TBC1D1	YDL056W	MBP1
CDK13/RIO1	ENSG00000101782	CDK13	YOR119C	RIO1
MTHFD2/PTI1	ENSG00000101811	MTHFD2	YGR156W	PTI1
SLC9A7/NAS6	ENSG00000101843	SLC9A7	YGR232W	NAS6
FOXJ2/SIF2	ENSG00000101849	FOXJ2	YBR103W	SIF2
YBX1/MRS1	ENSG00000101871	YBX1	YIR021W	MRS1
PDE4A/ALG13	ENSG00000101901	PDE4A	YGL047W	ALG13
PPP2R5A/PRS2	ENSG00000101911	PPP2R5A	YER099C	PRS2
CTNNA2/SET3	ENSG00000101945	CTNNA2	YKR029C	SET3
ELAVL1/YOR342C	ENSG00000101972	ELAVL1	YOR342C	YOR342C
TIE1/EPL1	ENSG00000101977	TIE1	YFL024C	EPL1
SMARCD1/PXA2	ENSG00000101986	SMARCD1	YKL188C	PXA2
KDM4A/SAC6	ENSG00000102024	KDM4A	YDR129C	SAC6
NFYC/ARD1	ENSG00000102030	NFYC	YHR013C	ARD1
SLC9A3/ISW1	ENSG00000102038	SLC9A3	YBR245C	ISW1
NGEF/YMR1	ENSG00000102043	NGEF	YJR110W	YMR1
ASPM/UME1	ENSG00000102054	ASPM	YPL139C	UME1
CD84/SMF1	ENSG00000102096	CD84	YOL122C	SMF1
ELOVL1/TAZ1	ENSG00000102125	ELOVL1	YPR140W	TAZ1
SPI1/PGK1	ENSG00000102144	SPI1	YCR012W	PGK1
ZNRD1/MDY2	ENSG00000102178	ZNRD1	YOL111C	MDY2
MPPED2/RIC1	ENSG00000102225	MPPED2	YLR039C	RIC1
ZBTB11/UBP5	ENSG00000102226	ZBTB11	YER144C	UBP5
ATXN3/PAB1	ENSG00000102241	ATXN3	YER165W	PAB1
GOLGA5/ALE1	ENSG00000102312	GOLGA5	YOR175C	ALE1
FGFR2/KTR1	ENSG00000102385	FGFR2	YOR099W	KTR1
EML1/RIM101	ENSG00000102554	EML1	YHL027W	RIM101
ARFGEF1/YPK1	ENSG00000102572	ARFGEF1	YKL126W	YPK1
MTFR1/FUS2	ENSG00000102606	MTFR1	YMR232W	FUS2
STAG3/YNL010W	ENSG00000102753	STAG3	YNL010W	YNL010W
FECH/CIT3	ENSG00000102786	FECH	YPR001W	CIT3
MYO9A/SWD3	ENSG00000102879	MYO9A	YBR175W	SWD3
DDX3Y/MKK1	ENSG00000102882	DDX3Y	YOR231W	MKK1
PFKP/PPQ1	ENSG00000102893	PFKP	YPL179W	PPQ1
SP100/NTF2	ENSG00000102898	SP100	YER009W	NTF2
KLF6/ACE2	ENSG00000102935	KLF6	YLR131C	ACE2
PPAP2A/STP1	ENSG00000102974	PPAP2A	YDR463W	STP1
NEO1/RPN8	ENSG00000103035	NEO1	YOR261C	RPN8
TRAM1/LRO1	ENSG00000103066	TRAM1	YNR008W	LRO1
PHKA1/YNL176C	ENSG00000103152	PHKA1	YNL176C	YNL176C
TNFRSF1A/VMR1	ENSG00000103222	TNFRSF1A	YHL035C	VMR1
CACNB1/MUP1	ENSG00000103257	CACNB1	YGR055W	MUP1
EVI5/NBP35	ENSG00000103274	EVI5	YGL091C	NBP35
PKM/UBC9	ENSG00000103275	PKM	YDL064W	UBC9
DHX29/ARO2	ENSG00000103313	DHX29	YGL148W	ARO2
DNTTIP2/EXG1	ENSG00000103319	DNTTIP2	YLR300W	EXG1
TP53BP1/SUP35	ENSG00000103342	TP53BP1	YDR172W	SUP35
TRO/SIS1	ENSG00000103423	TRO	YNL007C	SIS1
RRP15/PEP5	ENSG00000103429	RRP15	YMR231W	PEP5
RHOA/CRZ1	ENSG00000103449	RHOA	YNL027W	CRZ1
DHX8/SFP1	ENSG00000103495	DHX8	YLR403W	SFP1
PRKCZ/TLG2	ENSG00000103496	PRKCZ	YOL018C	TLG2
SYT1/TAE1	ENSG00000103510	SYT1	YBR261C	TAE1
IDH3G/ICY2	ENSG00000103540	IDH3G	YPL250C	ICY2
ROGDI/AI4	ENSG00000103546	ROGDI	Q0065	AI4
PDZD4/SPB1	ENSG00000103549	PDZD4	YCL054W	SPB1
ROCK1/DOA1	ENSG00000103647	ROCK1	YKL213C	DOA1
CBFB/TOS3	ENSG00000103653	CBFB	YGL179C	TOS3
PDK3/ATS1	ENSG00000103657	PDK3	YAL020C	ATS1
HYAL2/YKR023W	ENSG00000103671	HYAL2	YKR023W	YKR023W
HDAC4/CTF19	ENSG00000103723	HDAC4	YPL018W	CTF19
RASSF1/YPT32	ENSG00000103769	RASSF1	YGL210W	YPT32
FGFR3/RBA50	ENSG00000103932	FGFR3	YDR527W	RBA50
IFI35/STB2	ENSG00000103942	IFI35	YMR053C	STB2
COASY/YKL070W	ENSG00000103966	COASY	YKL070W	YKL070W
MEF2A/MXR1	ENSG00000104064	MEF2A	YER042W	MXR1
OTUD5/VAN1	ENSG00000104112	OTUD5	YML115C	VAN1
TFE3/PEP3	ENSG00000104142	TFE3	YLR148W	PEP3
TBC1D25/GND1	ENSG00000104221	TBC1D25	YHR183W	GND1
ACSL4/CFT2	ENSG00000104299	ACSL4	YLR115W	CFT2
INPP5A/NUP116	ENSG00000104320	INPP5A	YMR047C	NUP116
GPKOW/TBF1	ENSG00000104327	GPKOW	YPL128C	TBF1
GRIPAP1/POP1	ENSG00000104356	GRIPAP1	YNL221C	POP1
FTSJ1/HOG1	ENSG00000104365	FTSJ1	YLR113W	HOG1
POLR1A/SOH1	ENSG00000104368	POLR1A	YGL127C	SOH1
LAPTM4A/GNA1	ENSG00000104408	LAPTM4A	YFL017C	GNA1
IP6K2/EMC2	ENSG00000104412	IP6K2	YJR088C	EMC2
STON1-GTF2A1L/PET123	ENSG00000104435	STON1-GTF2A1L	YOR158W	PET123
SRBD1/GLN3	ENSG00000104447	SRBD1	YER040W	GLN3
CYFIP1/DAL81	ENSG00000104490	CYFIP1	YIR023W	DAL81
RASGRP2/HUL5	ENSG00000104517	RASGRP2	YGL141W	HUL5
PSME4/EFB1	ENSG00000104529	PSME4	YAL003W	EFB1
IFT80/PSA1	ENSG00000104549	IFT80	YDL055C	PSA1
SIRT2/TMT1	ENSG00000104611	SIRT2	YER175C	TMT1
ERLEC1/BCH2	ENSG00000104613	ERLEC1	YKR027W	BCH2
PPP2R5B/VPS55	ENSG00000104660	PPP2R5B	YJR044C	VPS55
PYGM/OST3	ENSG00000104723	PYGM	YOR085W	OST3
PITX1/MCM4	ENSG00000104738	PITX1	YPR019W	MCM4
TRPC7/SSP120	ENSG00000104805	TRPC7	YLR250W	SSP120
NUP133/GSY1	ENSG00000104812	NUP133	YFR015C	GSY1
NUCKS1/ECI1	ENSG00000104823	NUCKS1	YLR284C	ECI1
VPS35/JSN1	ENSG00000104824	VPS35	YJR091C	JSN1
DNAJA2/TUB2	ENSG00000104833	DNAJA2	YFL037W	TUB2
BCL3/DIA4	ENSG00000104835	BCL3	YHR011W	DIA4
KCNAB2/SNP1	ENSG00000104852	KCNAB2	YIL061C	SNP1
ABCC9/YER184C	ENSG00000104863	ABCC9	YER184C	YER184C
GAL/PIH1	ENSG00000104872	GAL	YHR034C	PIH1
CLEC2D/PHO84	ENSG00000104888	CLEC2D	YML123C	PHO84
RORA/PRP11	ENSG00000104897	RORA	YDL043C	PRP11
DRD4/TRM1	ENSG00000104907	DRD4	YDR120C	TRM1
TGFBR3/SCH9	ENSG00000104936	TGFBR3	YHR205W	SCH9
KIAA1107/HSC82	ENSG00000104938	KIAA1107	YMR186W	HSC82
PLA2G10/YJU2	ENSG00000104957	PLA2G10	YKL095W	YJU2
ATP1B3/RPL6B	ENSG00000104960	ATP1B3	YLR448W	RPL6B
NEDD4/SGT2	ENSG00000104969	NEDD4	YOR007C	SGT2
PIGB/TIM44	ENSG00000104980	PIGB	YIL022W	TIM44
MAPK6/CCA1	ENSG00000105011	MAPK6	YER168C	CCA1
GNB5/MAS1	ENSG00000105088	GNB5	YLR163C	MAS1
RAB27A/CRH1	ENSG00000105127	RAB27A	YGR189C	CRH1
CECR5/BI4	ENSG00000105143	CECR5	Q0120	BI4
UFD1L/POP4	ENSG00000105171	UFD1L	YBR257W	POP4
LRP6/CLN2	ENSG00000105173	LRP6	YPL256C	CLN2
GUCY2C/MUK1	ENSG00000105186	GUCY2C	YPL070W	MUK1
SCT/TIM50	ENSG00000105197	SCT	YPL063W	TIM50
PHRF1/NOP1	ENSG00000105202	PHRF1	YDL014W	NOP1
IKBKAP/PGI1	ENSG00000105220	IKBKAP	YBR196C	PGI1
NUCB2/GFD2	ENSG00000105229	NUCB2	YCL036W	GFD2
PFN2/ALF1	ENSG00000105254	PFN2	YNL148C	ALF1
PTPN3/FCJ1	ENSG00000105281	PTPN3	YKR016W	FCJ1
SPTB/ASE1	ENSG00000105290	SPTB	YOR058C	ASE1
DAPP1/PRO1	ENSG00000105323	DAPP1	YDR300C	PRO1
FGF10/CDH1	ENSG00000105325	FGF10	YGL003C	CDH1
SMG6/YML6	ENSG00000105364	SMG6	YML025C	YML6
EXOC5/RSC3	ENSG00000105369	EXOC5	YDR303C	RSC3
CLTCL1/QDR1	ENSG00000105370	CLTCL1	YIL120W	QDR1
FSTL3/NOP53	ENSG00000105373	FSTL3	YPL146C	NOP53
DGCR2/CIR1	ENSG00000105379	DGCR2	YGR207C	CIR1
RNF126/AVT7	ENSG00000105388	RNF126	YIL088C	AVT7
MNT/SLT2	ENSG00000105397	MNT	YHR030C	SLT2
ZXDC/CDC37	ENSG00000105401	ZXDC	YDR168W	CDC37
POLB/SEC17	ENSG00000105402	POLB	YBL050W	SEC17
WIPI1/YIP3	ENSG00000105404	WIPI1	YNL044W	YIP3
ASNS/PMA2	ENSG00000105409	ASNS	YPL036W	PMA2
AP3M2/ERD2	ENSG00000105438	AP3M2	YBL040C	ERD2
CNGB1/SYT1	ENSG00000105443	CNGB1	YPR095C	SYT1
ST6GALNAC2/CDC9	ENSG00000105486	ST6GALNAC2	YDL164C	CDC9
CHAT/PLB3	ENSG00000105499	CHAT	YOL011W	PLB3
PABPC1/TPD3	ENSG00000105568	PABPC1	YAL016W	TPD3
TESK2/KAP95	ENSG00000105576	TESK2	YLR347C	KAP95
C16orf80/CCC1	ENSG00000105607	C16orf80	YLR220W	CCC1
CSNK2A2/PRP31	ENSG00000105618	CSNK2A2	YGR091W	PRP31
PTPN21/GPI1	ENSG00000105647	PTPN21	YGR216C	GPI1
EIF2B3/SEC28	ENSG00000105669	EIF2B3	YIL076W	SEC28
CAMK2A/DBP8	ENSG00000105671	CAMK2A	YHR169W	DBP8
TCOF1/SFG1	ENSG00000105676	TCOF1	YOR315W	SFG1
CDC42/YRB30	ENSG00000105698	CDC42	YGL164C	YRB30
OSBPL3/PXR1	ENSG00000105705	OSBPL3	YGR280C	PXR1
EPHA8/TPK1	ENSG00000105723	EPHA8	YJL164C	TPK1
SLC12A3/SPF1	ENSG00000105726	SLC12A3	YEL031W	SPF1
RAD18/PDR17	ENSG00000105737	RAD18	YNL264C	PDR17
ATP2B1/GLO4	ENSG00000105755	ATP2B1	YOR040W	GLO4
NCK2/YGR210C	ENSG00000105793	NCK2	YGR210C	YGR210C
MAP4K4/ZUO1	ENSG00000105821	MAP4K4	YGR285C	ZUO1
RPL31/BET1	ENSG00000105829	RPL31	YIL004C	BET1
WDR1/DET1	ENSG00000105852	WDR1	YDR051C	DET1
SNX13/POL31	ENSG00000105854	SNX13	YJR006W	POL31
ARHGAP10/ZIM17	ENSG00000105866	ARHGAP10	YNL310C	ZIM17
RPS6KA2/WTM1	ENSG00000105875	RPS6KA2	YOR230W	WTM1
ING3/HOS4	ENSG00000105887	ING3	YIL112W	HOS4
WBSCR22/YGR066C	ENSG00000105939	WBSCR22	YGR066C	YGR066C
SEL1L/KGD1	ENSG00000105953	SEL1L	YIL125W	KGD1
TRIP13/YHR131C	ENSG00000105974	TRIP13	YHR131C	YHR131C
ATP6AP1/ARK1	ENSG00000105976	ATP6AP1	YNL020C	ARK1
TCF3/JJJ1	ENSG00000105993	TCF3	YNL227C	JJJ1
TRIB2/RIM1	ENSG00000106028	TRIB2	YCR028C-A	RIM1
DAZAP1/ATG17	ENSG00000106052	DAZAP1	YLR423C	ATG17
MBD3/YCR099C	ENSG00000106069	MBD3	YCR099C	YCR099C
PRLH/SSO1	ENSG00000106089	PRLH	YPL232W	SSO1
HLTF/GRS2	ENSG00000106105	HLTF	YPR081C	GRS2
CPSF1/GIS3	ENSG00000106125	CPSF1	YLR094C	GIS3
CDH19/RPL20B	ENSG00000106246	CDH19	YOR312C	RPL20B
PDCD2/PRT1	ENSG00000106263	PDCD2	YOR361C	PRT1
PRKACA/VPS70	ENSG00000106327	PRKACA	YJR126C	VPS70
LPHN1/NOP15	ENSG00000106344	LPHN1	YNL110C	NOP15
ACTN1/IMD3	ENSG00000106348	ACTN1	YLR432W	IMD3
RPS6KA6/SPS18	ENSG00000106351	RPS6KA6	YNL204C	SPS18
EPN2/LSM5	ENSG00000106355	EPN2	YER146W	LSM5
PTPN18/APM1	ENSG00000106367	PTPN18	YPL259C	APM1
LIMS2/KTR3	ENSG00000106397	LIMS2	YBR205W	KTR3
LNX1/VPS71	ENSG00000106400	LNX1	YML041C	VPS71
TFRC/YML083C	ENSG00000106571	TFRC	YML083C	YML083C
SREBF1/PRE8	ENSG00000106588	SREBF1	YML092C	PRE8
TRPC5/MRPL32	ENSG00000106591	TRPC5	YCR003W	MRPL32
AFF4/RHB1	ENSG00000106615	AFF4	YCR027C	RHB1
UBE2D1/SDS23	ENSG00000106617	UBE2D1	YGL056C	SDS23
MPP5/NIP100	ENSG00000106665	MPP5	YPL174C	NIP100
SMC1A/VMA21	ENSG00000106688	SMC1A	YGR105W	VMA21
HSD17B10/CKS1	ENSG00000106723	HSD17B10	YBR135W	CKS1
MARK2/UTP13	ENSG00000106829	MARK2	YLR222C	UTP13
HMMR/DFG16	ENSG00000106952	HMMR	YOR030W	DFG16
CHFR/ADK2	ENSG00000106992	CHFR	YER170W	ADK2
TRHDE/ART10	ENSG00000107105	TRHDE	YLR392C	ART10
P4HA2/FRQ1	ENSG00000107130	P4HA2	YDR373W	FRQ1
FCGR2B/SCP160	ENSG00000107164	FCGR2B	YJL080C	SCP160
NFATC3/PSD1	ENSG00000107186	NFATC3	YNL169C	PSD1
ACADVL/SPG4	ENSG00000107187	ACADVL	YMR107W	SPG4
FBXW11/MBF1	ENSG00000107223	FBXW11	YOR298C-A	MBF1
ACAP1/MRF1	ENSG00000107242	ACAP1	YGL143C	MRF1
CRMP1/SNL1	ENSG00000107262	CRMP1	YIL016W	SNL1
DERL2/SEN1	ENSG00000107290	DERL2	YLR430W	SEN1
NDE1/RVS161	ENSG00000107295	NDE1	YCR009C	RVS161
MRVI1/PDR10	ENSG00000107331	MRVI1	YOR328W	PDR10
AP1M1/YNL144C	ENSG00000107341	AP1M1	YNL144C	YNL144C
PVR/GAT1	ENSG00000107485	PVR	YFL021W	GAT1
IKBKG/SLM3	ENSG00000107521	IKBKG	YDL033C	SLM3
XRCC1/PEX13	ENSG00000107554	XRCC1	YLR191W	PEX13
SCARB1/DPB11	ENSG00000107560	SCARB1	YJL090C	DPB11
MCM2/PHB1	ENSG00000107566	MCM2	YGR132C	PHB1
TP63/RPG1	ENSG00000107581	TP63	YBR079C	RPG1
LLGL2/PET18	ENSG00000107611	LLGL2	YCR020C	PET18
NLE1/NSE4	ENSG00000107672	NLE1	YDL105W	NSE4
SDHA/ATG26	ENSG00000107679	SDHA	YLR189C	ATG26
SMARCE1/CNA1	ENSG00000107758	SMARCE1	YLR433C	CNA1
KDM5A/MPM1	ENSG00000107771	KDM5A	YJL066C	MPM1
ADAM11/PHO5	ENSG00000107789	ADAM11	YBR093C	PHO5
PPP2R3A/YCR051W	ENSG00000107854	PPP2R3A	YCR051W	YCR051W
FERMT2/GEA1	ENSG00000107862	FERMT2	YJR031C	GEA1
ABCB11/SAC7	ENSG00000107863	ABCB11	YDR389W	SAC7
CD5L/BCP1	ENSG00000107949	CD5L	YDR361C	BCP1
PTGS2/YOL098C	ENSG00000107959	PTGS2	YOL098C	YOL098C
IGF2BP2/PSF3	ENSG00000107960	IGF2BP2	YOL146W	PSF3
MAP3K13/MPD1	ENSG00000108010	MAP3K13	YOR288C	MPD1
ST6GAL1/NUP159	ENSG00000108021	ST6GAL1	YIL115C	NUP159
VDAC1P1/FRA1	ENSG00000108039	VDAC1P1	YLL029W	FRA1
PICALM/NHP10	ENSG00000108064	PICALM	YDL002C	NHP10
NSF/RTS3	ENSG00000108091	NSF	YGR161C	RTS3
GLI2/PCL1	ENSG00000108100	GLI2	YNL289W	PCL1
CLASP1/ADH2	ENSG00000108107	CLASP1	YMR303C	ADH2
MRPS34/CAF120	ENSG00000108175	MRPS34	YNL278W	CAF120
NOTCH3/CPR3	ENSG00000108179	NOTCH3	YML078W	CPR3
CLNS1A/HED1	ENSG00000108256	CLNS1A	YDR014W-A	HED1
PPP2R2C/PRE3	ENSG00000108294	PPP2R2C	YJL001W	PRE3
TEAD2/CWC25	ENSG00000108296	TEAD2	YNL245C	CWC25
EED/NHP6A	ENSG00000108312	EED	YPR052C	NHP6A
CDHR2/RPN3	ENSG00000108344	CDHR2	YER021W	RPN3
SNCB/NOP8	ENSG00000108349	SNCB	YOL144W	NOP8
TSG101/SPR28	ENSG00000108387	TSG101	YDR218C	SPR28
ATP2A3/SGO1	ENSG00000108395	ATP2A3	YOR073W	SGO1
CA12/RPN10	ENSG00000108424	CA12	YHR200W	RPN10
MGLL/BOS1	ENSG00000108433	MGLL	YLR078C	BOS1
NTN4/HRQ1	ENSG00000108469	NTN4	YDR291W	HRQ1
BCS1L/ATG4	ENSG00000108510	BCS1L	YNL223W	ATG4
NUAK1/DIC1	ENSG00000108528	NUAK1	YLR348C	DIC1
SLC24A1/VTC2	ENSG00000108551	SLC24A1	YFL004W	VTC2
SCARF1/MRPL20	ENSG00000108557	SCARF1	YKR085C	MRPL20
LMAN1/DOP1	ENSG00000108576	LMAN1	YDR141C	DOP1
PTPLAD1/GOS1	ENSG00000108587	PTPLAD1	YHL031C	GOS1
IPCEF1/RBG2	ENSG00000108591	IPCEF1	YGR173W	RBG2
ZZEF1/RSC6	ENSG00000108604	ZZEF1	YCR052W	RSC6
ENO1/YML108W	ENSG00000108641	ENO1	YML108W	YML108W
SLC12A1/RRP5	ENSG00000108651	SLC12A1	YMR229C	RRP5
C19orf10/SNU114	ENSG00000108654	C19orf10	YKL173W	SNU114
ANO8/GEA2	ENSG00000108669	ANO8	YEL022W	GEA2
ARHGEF10L/RPN6	ENSG00000108671	ARHGEF10L	YDL097C	RPN6
TXK/PLB2	ENSG00000108684	TXK	YMR006C	PLB2
KCNQ2/SPT7	ENSG00000108773	KCNQ2	YBR081C	SPT7
TACR2/YPT11	ENSG00000108774	TACR2	YNL304W	YPT11
ACTR6/INO4	ENSG00000108788	ACTR6	YOL108C	INO4
TIPIN/MAM1	ENSG00000108799	TIPIN	YER106W	MAM1
SRI/MRP7	ENSG00000108826	SRI	YNL005C	MRP7
EIF4G3/RHO5	ENSG00000108830	EIF4G3	YNL180C	RHO5
NUP37/HOS2	ENSG00000108840	NUP37	YGL194C	HOS2
SEMA3A/LUC7	ENSG00000108848	SEMA3A	YDL087C	LUC7
SEMA3C/MSG5	ENSG00000108861	SEMA3C	YNL053W	MSG5
ACAT1/FAA2	ENSG00000108946	ACAT1	YER015W	FAA2
CELSR1/LOT5	ENSG00000108953	CELSR1	YKL183W	LOT5
ZNF638/SSK22	ENSG00000108984	ZNF638	YCR073C	SSK22
ADD2/YNL035C	ENSG00000109046	ADD2	YNL035C	YNL035C
FGF4/YIR042C	ENSG00000109065	FGF4	YIR042C	YIR042C
RASAL2/SPT6	ENSG00000109111	RASAL2	YGR116W	SPT6
MARK3/DEP1	ENSG00000109118	MARK3	YAL013W	DEP1
SLC25A3/AVO2	ENSG00000109320	SLC25A3	YMR068W	AVO2
FOSL2/SMK1	ENSG00000109339	FOSL2	YPR054W	SMK1
FRYL/OSH2	ENSG00000109458	FRYL	YDL019C	OSH2
FSCN1/ECM14	ENSG00000109472	FSCN1	YHR132C	ECM14
ACTB/MGE1	ENSG00000109519	ACTB	YOR232W	MGE1
PLD1/GAR1	ENSG00000109534	PLD1	YHR089C	GAR1
WDR62/TRM9	ENSG00000109536	WDR62	YML014W	TRM9
DLG1/GEF1	ENSG00000109572	DLG1	YJR040W	GEF1
RAB7A/PRP43	ENSG00000109606	RAB7A	YGL120C	PRP43
BCAP29/IRC20	ENSG00000109654	BCAP29	YLR247C	IRC20
SART3/CDC4	ENSG00000109670	SART3	YFL009W	CDC4
ARHGAP15/HSP78	ENSG00000109689	ARHGAP15	YDR258C	HSP78
PAX2/TAH18	ENSG00000109756	PAX2	YPR048W	TAH18
EXOSC7/PEX28	ENSG00000109775	EXOSC7	YHR150W	PEX28
KIFAP3/USV1	ENSG00000109787	KIFAP3	YPL230W	USV1
MCM6/GPM3	ENSG00000109814	MCM6	YOL056W	GPM3
REXO2/FMP52	ENSG00000109854	REXO2	YER004W	FMP52
RBM7/LDB16	ENSG00000109861	RBM7	YCL005W	LDB16
RBMS2/ELP4	ENSG00000109911	RBMS2	YPL101W	ELP4
BAZ2A/ZPR1	ENSG00000109917	BAZ2A	YGR211W	ZPR1
PTPN23/SSB1	ENSG00000109971	PTPN23	YDL229W	SSB1
MLH1/TPS3	ENSG00000110047	MLH1	YMR261C	TPS3
UNG/OSH3	ENSG00000110048	UNG	YHR073W	OSH3
KLHL20/SAP185	ENSG00000110075	KLHL20	YJL098W	SAP185
RGS11/YAT2	ENSG00000110090	RGS11	YER024W	YAT2
PLXNA2/CLB1	ENSG00000110092	PLXNA2	YGR108W	CLB1
SPAG5/PRP19	ENSG00000110107	SPAG5	YLL036C	PRP19
ANKRD13A/RAD5	ENSG00000110171	ANKRD13A	YLR032W	RAD5
TPD52/PHO91	ENSG00000110344	TPD52	YNR013C	PHO91
ACACB/REC104	ENSG00000110395	ACACB	YHR157W	REC104
TRAF4/SED4	ENSG00000110427	TRAF4	YCR067C	SED4
PAG1/PDX1	ENSG00000110435	PAG1	YGR193C	PDX1
GPATCH1/YNL247W	ENSG00000110619	GPATCH1	YNL247W	YNL247W
ICAM3/TOM70	ENSG00000110711	ICAM3	YNL121C	TOM70
NT5C2/EKI1	ENSG00000110721	NT5C2	YDR147W	EKI1
MCAM/CST6	ENSG00000110723	MCAM	YIL036W	CST6
GPC4/TFB1	ENSG00000110768	GPC4	YDR311W	TFB1
CAMSAP3/NAS2	ENSG00000110801	CAMSAP3	YIL007C	NAS2
RAP1GAP/SPC19	ENSG00000110841	RAP1GAP	YDR201W	SPC19
XAB2/PAR32	ENSG00000110851	XAB2	YDL173W	PAR32
ARHGEF1/CRN1	ENSG00000110880	ARHGEF1	YLR429W	CRN1
STXBP2/CAX4	ENSG00000110881	STXBP2	YGR036C	CAX4
MAP2K7/ERG12	ENSG00000110921	MAP2K7	YMR208W	ERG12
NMRK2/FRK1	ENSG00000110931	NMRK2	YPL141C	FRK1
DGKD/ATP1	ENSG00000110955	DGKD	YBL099W	ATP1
CTTNBP2/MAP2	ENSG00000111142	CTTNBP2	YBL091C	MAP2
ACTL6B/LAP2	ENSG00000111144	ACTL6B	YNL045W	LAP2
RARB/CAT8	ENSG00000111206	RARB	YMR280C	CAT8
TOP2B/VPS62	ENSG00000111249	TOP2B	YGR141W	VPS62
NFKB2/ALD2	ENSG00000111275	NFKB2	YMR170C	ALD2
PPP1R12B/SSO2	ENSG00000111450	PPP1R12B	YMR183C	SSO2
DNAJC10/SEC22	ENSG00000111481	DNAJC10	YLR268W	SEC22
GTF3C1/MET18	ENSG00000111530	GTF3C1	YIL128W	MET18
IL4R/NUP84	ENSG00000111581	IL4R	YDL116W	NUP84
USP33/CDC36	ENSG00000111596	USP33	YDL165W	CDC36
PAK3/TOF1	ENSG00000111602	PAK3	YNL273W	TOF1
DCX/HRP1	ENSG00000111605	DCX	YOL123W	HRP1
SNRPA/TDH3	ENSG00000111640	SNRPA	YGR192C	TDH3
SPAG6/NOP2	ENSG00000111641	SPAG6	YNL061W	NOP2
EXOSC5/SNF2	ENSG00000111642	EXOSC5	YOR290C	SNF2
DYNC1I2/YNG1	ENSG00000111653	DYNC1I2	YOR064C	YNG1
APBB1IP/UBP2	ENSG00000111667	APBB1IP	YOR124C	UBP2
LRCH4/ENO1	ENSG00000111674	LRCH4	YGR254W	ENO1
FAM76B/SPR1	ENSG00000111701	FAM76B	YOR190W	SPR1
SIRT6/SIP2	ENSG00000111725	SIRT6	YGL208W	SIP2
TYR/YHR003C	ENSG00000111726	TYR	YHR003C	YHR003C
POLD3/CDA1	ENSG00000111752	POLD3	YLR307W	CDA1
ACTN2/WHI4	ENSG00000111786	ACTN2	YDL224C	WHI4
CAPZB/MTF1	ENSG00000111802	CAPZB	YMR228W	MTF1
PHF17/GIR2	ENSG00000111832	PHF17	YDR152W	GIR2
UBE2A/HSE1	ENSG00000111859	UBE2A	YHL002W	HSE1
FGFR1/ASF1	ENSG00000111875	FGFR1	YJL115W	ASF1
FKBP6/CEG1	ENSG00000111880	FKBP6	YGL130W	CEG1
GTF2I/YER121W	ENSG00000111907	GTF2I	YER121W	YER121W
SMC1B/YJL028W	ENSG00000112033	SMC1B	YJL028W	YJL028W
FBLN1/STE3	ENSG00000112038	FBLN1	YKL178C	STE3
ITGA8/YPR003C	ENSG00000112053	ITGA8	YPR003C	YPR003C
CST7/CDC15	ENSG00000112062	CST7	YAR019C	CDC15
MAP2/MEP3	ENSG00000112077	MAP2	YPR138C	MEP3
PIAS2/YHR009C	ENSG00000112096	PIAS2	YHR009C	YHR009C
AMPH/MCM3	ENSG00000112118	AMPH	YEL032W	MCM3
ARAF/FAR10	ENSG00000112130	ARAF	YLR238W	FAR10
MCCC1/BNI4	ENSG00000112137	MCCC1	YNL233W	BNI4
FAP/HRT3	ENSG00000112146	FAP	YLR097C	HRT3
NEBL/MDN1	ENSG00000112159	NEBL	YLR106C	MDN1
UBE2K/HUR1	ENSG00000112164	UBE2K	YGL168W	HUR1
PIK3C3/RPS15	ENSG00000112175	PIK3C3	YOL040C	RPS15
N4BP2/SRV2	ENSG00000112186	N4BP2	YNL138W	SRV2
SYNJ2/CCL1	ENSG00000112237	SYNJ2	YPR025C	CCL1
ADCY2/XPT1	ENSG00000112242	ADCY2	YJR133W	XPT1
PPP2R5C/YHI9	ENSG00000112245	PPP2R5C	YHR029C	YHI9
RBFOX1/FRE4	ENSG00000112282	RBFOX1	YNR060W	FRE4
GNB1/YJL132W	ENSG00000112293	GNB1	YJL132W	YJL132W
HOXA9/UGA2	ENSG00000112294	HOXA9	YBR006W	UGA2
EDN1/MVP1	ENSG00000112335	EDN1	YMR004W	MVP1
MLLT10/SKI7	ENSG00000112339	MLLT10	YOR076C	SKI7
ADCYAP1R1/PEX7	ENSG00000112357	ADCYAP1R1	YDR142C	PEX7
NRD1/MCH2	ENSG00000112394	NRD1	YKL221W	MCH2
VDAC3/GON7	ENSG00000112531	VDAC3	YJL184W	GON7
PCM1/RTG3	ENSG00000112561	PCM1	YBL103C	RTG3
CBFA2T2/CLB2	ENSG00000112576	CBFA2T2	YPR119W	CLB2
DBC1/ENP1	ENSG00000112578	DBC1	YBR247C	ENP1
ITCH/SPT15	ENSG00000112592	ITCH	YER148W	SPT15
TP73/RML2	ENSG00000112651	TP73	YEL050C	RML2
TOLLIP/ARG80	ENSG00000112658	TOLLIP	YMR042W	ARG80
UBE2D4/ULP2	ENSG00000112701	UBE2D4	YIL031W	ULP2
RUNX1T1/YHR213W-B	ENSG00000112715	RUNX1T1	YHR213W-B	YHR213W-B
THOC1/FUN26	ENSG00000112759	THOC1	YAL022C	FUN26
OSBPL6/HIS4	ENSG00000112769	OSBPL6	YCL030C	HIS4
SLC1A3/GTO3	ENSG00000112782	SLC1A3	YMR251W	GTO3
XRCC5/YMR124W	ENSG00000112851	XRCC5	YMR124W	YMR124W
LXN/PAP2	ENSG00000112941	LXN	YOL115W	PAP2
SP140/ERG13	ENSG00000112972	SP140	YML126C	ERG13
MKNK1/ERP4	ENSG00000112983	MKNK1	YOR016C	ERP4
TNS1/LYS1	ENSG00000112992	TNS1	YIR034C	LYS1
REXO1/SSA3	ENSG00000113013	REXO1	YBL075C	SSA3
SAR1A/AEP3	ENSG00000113048	SAR1A	YPL005W	AEP3
CDC14A/HMG1	ENSG00000113161	CDC14A	YML075C	HMG1
RAPGEF3/SWH1	ENSG00000113163	RAPGEF3	YAR042W	SWH1
CEACAM1/YPL150W	ENSG00000113263	CEACAM1	YPL150W	YPL150W
SENP1/APE3	ENSG00000113269	SENP1	YBR286W	APE3
DUSP13/THG1	ENSG00000113272	DUSP13	YGR024C	THG1
CIC/ENT5	ENSG00000113282	CIC	YDR153C	ENT5
LIPE/SAN1	ENSG00000113312	LIPE	YDR143C	SAN1
FDFT1/BUD5	ENSG00000113319	FDFT1	YCR038C	BUD5
PAFAH1B3/RNT1	ENSG00000113360	PAFAH1B3	YMR239C	RNT1
OPHN1/SUB1	ENSG00000113387	OPHN1	YMR039C	SUB1
KIF22/DIA3	ENSG00000113448	KIF22	YDL024C	DIA3
SCGN/RAD17	ENSG00000113456	SCGN	YOR368W	RAD17
PGM1/SOL2	ENSG00000113552	PGM1	YCR073W-A	SOL2
DDX1/SKP1	ENSG00000113558	DDX1	YDR328C	SKP1
DNM2/PPH22	ENSG00000113575	DNM2	YDL188C	PPH22
EPB41L2/CKB1	ENSG00000113578	EPB41L2	YGL019W	CKB1
RIMS1/FLO9	ENSG00000113580	RIMS1	YAL063C	FLO9
STX7/TUM1	ENSG00000113615	STX7	YOR251C	TUM1
RABL2B/MRPL1	ENSG00000113645	RABL2B	YDR116C	MRPL1
KEAP1/PRP40	ENSG00000113649	KEAP1	YKL012W	PRP40
PTPRH/HSP10	ENSG00000113657	PTPRH	YOR020C	HSP10
EPHA6/CEM1	ENSG00000113719	EPHA6	YER061C	CEM1
SCTR/PKC1	ENSG00000113721	SCTR	YBL105C	PKC1
RFX3/ATG23	ENSG00000113734	RFX3	YLR431C	ATG23
RIF1/ARP4	ENSG00000113812	RIF1	YJL081C	ARP4
RAB21/MET31	ENSG00000113916	RAB21	YPL038W	MET31
SLC4A4/OGG1	ENSG00000114026	SLC4A4	YML060W	OGG1
SMARCA2/UFD4	ENSG00000114062	SMARCA2	YKL010C	UFD4
RDH8/VID28	ENSG00000114098	RDH8	YIL017C	VID28
SESN1/RIM2	ENSG00000114120	SESN1	YBR192W	RIM2
MID2/APC11	ENSG00000114125	MID2	YDL008W	APC11
COL5A3/BDF1	ENSG00000114166	COL5A3	YLR399C	BDF1
SRCAP/ARC19	ENSG00000114209	SRCAP	YKL013C	ARC19
KIAA0020/BCY1	ENSG00000114302	KIAA0020	YIL033C	BCY1
CPB2/UBP3	ENSG00000114316	CPB2	YER151C	UBP3
CHRNA3/RPL24A	ENSG00000114391	CHRNA3	YGL031C	RPL24A
KCNN2/GPB2	ENSG00000114423	KCNN2	YAL056W	GPB2
CNOT4/MPC54	ENSG00000114473	CNOT4	YOR177C	MPC54
PSEN1/GLC3	ENSG00000114480	PSEN1	YEL011W	GLC3
CPOX/URA3	ENSG00000114491	CPOX	YEL021W	URA3
MOK/NRD1	ENSG00000114503	MOK	YNL251C	NRD1
HSP90AA1/VMA1	ENSG00000114573	HSP90AA1	YDL185W	VMA1
RBL1/TPN1	ENSG00000114638	RBL1	YGL186C	TPN1
DLGAP4/YDR415C	ENSG00000114738	DLGAP4	YDR415C	YDR415C
CFHR2/HFI1	ENSG00000114745	CFHR2	YPL254W	HFI1
NDC80/SUI1	ENSG00000114784	NDC80	YNL244C	SUI1
AP4E1/CPS1	ENSG00000114786	AP4E1	YJL172W	CPS1
RSBN1/CPR2	ENSG00000114857	RSBN1	YHR057C	CPR2
MAGI3/TIF4631	ENSG00000114867	MAGI3	YGR162W	TIF4631
CXCL2/ORM1	ENSG00000114978	CXCL2	YGR038W	ORM1
AFP/ATM1	ENSG00000115073	AFP	YMR301C	ATM1
COL4A4/ARG8	ENSG00000115107	COL4A4	YOL140W	ARG8
OSTM1/IST3	ENSG00000115128	OSTM1	YIR005W	IST3
CDH7/ZTA1	ENSG00000115129	CDH7	YBR046C	ZTA1
PCNP/GUT2	ENSG00000115159	PCNP	YIL155C	GUT2
ARG2/HHT2	ENSG00000115163	ARG2	YNL031C	HHT2
MEF2C/KIC1	ENSG00000115170	MEF2C	YHR102W	KIC1
PTPRC/COT1	ENSG00000115194	PTPRC	YOR316C	COT1
CACNA1S/YML079W	ENSG00000115207	CACNA1S	YML079W	YML079W
PKP1/GCN3	ENSG00000115211	PKP1	YKR026C	GCN3
UBA5/RPN11	ENSG00000115233	UBA5	YFR004W	RPN11
STK17B/CYR1	ENSG00000115241	STK17B	YJL005W	CYR1
CDC14B/YIM1	ENSG00000115252	CDC14B	YMR152W	YIM1
ZNF510/YOP1	ENSG00000115255	ZNF510	YPR028W	YOP1
LRP2/PRB1	ENSG00000115257	LRP2	YEL060C	PRB1
ZNF506/CWH41	ENSG00000115275	ZNF506	YGL027C	CWH41
DUSP12/DNF3	ENSG00000115306	DUSP12	YMR162C	DNF3
ENSG00000081770/CUE4	ENSG00000115307	ENSG00000081770	YML101C	CUE4
CADPS2/HTB2	ENSG00000115350	CADPS2	YBL002W	HTB2
HSPB11/NAB2	ENSG00000115380	HSPB11	YGL122C	NAB2
IL12RB2/SLX1	ENSG00000115392	IL12RB2	YBR228W	SLX1
SMARCD3/BSC2	ENSG00000115414	SMARCD3	YDR275W	BSC2
FYB/BLI1	ENSG00000115415	FYB	YKL061W	BLI1
MPP4/GMH1	ENSG00000115446	MPP4	YKR030W	GMH1
STRADB/CCT4	ENSG00000115484	STRADB	YDL143W	CCT4
BZW1/PLP1	ENSG00000115514	BZW1	YDR183W	PLP1
PGR/HSH155	ENSG00000115524	PGR	YMR288W	HSH155
ME2/VPS24	ENSG00000115561	ME2	YKL041W	VPS24
C5orf22/SPO12	ENSG00000115648	C5orf22	YHR152W	SPO12
CCNT2/NSA2	ENSG00000115652	CCNT2	YER126C	NSA2
EPB41L3/SDS22	ENSG00000115685	EPB41L3	YKL193C	SDS22
COBLL1/RFS1	ENSG00000115756	COBLL1	YBR052C	RFS1
DLG3/SPE1	ENSG00000115758	DLG3	YKL184W	SPE1
TRAF5/RPL23A	ENSG00000115762	TRAF5	YBL087C	RPL23A
MRPL22/GRH1	ENSG00000115806	MRPL22	YDR517W	GRH1
GEMIN5/CAC2	ENSG00000115808	GEMIN5	YML102W	CAC2
OPRK1/AAC1	ENSG00000115840	OPRK1	YMR056C	AAC1
NFE2L1/YMR114C	ENSG00000115850	NFE2L1	YMR114C	YMR114C
GSK3B/DPS1	ENSG00000115866	GSK3B	YLL018C	DPS1
ITGB5/NOP6	ENSG00000115875	ITGB5	YDL213C	NOP6
ERC1/LTE1	ENSG00000115904	ERC1	YAL024C	LTE1
XPO1/BNA5	ENSG00000115919	XPO1	YLR231C	BNA5
PALB2/VRP1	ENSG00000115935	PALB2	YLR337C	VRP1
DOPEY1/KRR1	ENSG00000115946	DOPEY1	YCL059C	KRR1
BCKDHB/ORC1	ENSG00000115947	BCKDHB	YML065W	ORC1
KAT6A/MRPS18	ENSG00000115963	KAT6A	YNL306W	MRPS18
ULK2/MRM1	ENSG00000115966	ULK2	YOR201C	MRM1
GRHL2/RVB2	ENSG00000115993	GRHL2	YPL235W	RVB2
TNPO1/FKS1	ENSG00000116001	TNPO1	YLR342W	FKS1
P2RX5/SMT3	ENSG00000116030	P2RX5	YDR510W	SMT3
ITGAE/SSZ1	ENSG00000116044	ITGAE	YHR064C	SSZ1
DIS3/IRC24	ENSG00000116096	DIS3	YIR036C	IRC24
PIBF1/KDX1	ENSG00000116106	PIBF1	YKL161C	KDX1
ENSG00000083622/PHD1	ENSG00000116127	ENSG00000083622	YKL043W	PHD1
NUFIP1/YHR177W	ENSG00000116128	NUFIP1	YHR177W	YHR177W
RRAGB/GPX1	ENSG00000116157	RRAGB	YKL026C	GPX1
CYLD/STE14	ENSG00000116237	CYLD	YDR410C	STE14
SLC27A5/RPL22A	ENSG00000116251	SLC27A5	YLR061W	RPL22A
ZNF324/VPS45	ENSG00000116266	ZNF324	YGL095C	VPS45
ZNF446/NPL3	ENSG00000116350	ZNF446	YDR432W	NPL3
ZNF8/ETR1	ENSG00000116353	ZNF8	YBR026C	ETR1
RPS5/RSA4	ENSG00000116455	RPS5	YCR072C	RSA4
FAT1/ATP4	ENSG00000116459	FAT1	YPL078C	ATP4
YTHDC1/YPT31	ENSG00000116473	YTHDC1	YER031C	YPT31
CHMP2B/BYE1	ENSG00000116539	CHMP2B	YKL005C	BYE1
PPIE/MCM1	ENSG00000116604	PPIE	YMR043W	MCM1
ZMPSTE24/SPE3	ENSG00000116649	ZMPSTE24	YPR069C	SPE3
NOA1/STB6	ENSG00000116661	NOA1	YKL072W	STB6
REST/MAD2	ENSG00000116670	REST	YJL030W	MAD2
SSH1/YEL023C	ENSG00000116678	SSH1	YEL023C	YEL023C
GSTP1/YLH47	ENSG00000116679	GSTP1	YPR125W	YLH47
APLP2/FZO1	ENSG00000116688	APLP2	YBR179C	FZO1
SLCO1A2/EBS1	ENSG00000116698	SLCO1A2	YDR206W	EBS1
WBP11/GCD14	ENSG00000116731	WBP11	YJL125C	GCD14
EIF3I/YER077C	ENSG00000116750	EIF3I	YER077C	YER077C
TXLNA/HSH49	ENSG00000116754	TXLNA	YOR319W	HSH49
APOB/CYS3	ENSG00000116761	APOB	YAL012W	CYS3
NCOA1/SOR2	ENSG00000116791	NCOA1	YDL246C	SOR2
KIF3C/MSW1	ENSG00000116874	KIF3C	YDR268W	MSW1
RAB10/MRPS28	ENSG00000116898	RAB10	YDR337W	MRPS28
GCKR/RPS12	ENSG00000116918	GCKR	YOR369C	RPS12
HADHA/YBP1	ENSG00000116954	HADHA	YBR216C	YBP1
MAPRE3/RPS10A	ENSG00000116983	MAPRE3	YOR293W	RPS10A
CAD/MHT1	ENSG00000116984	CAD	YLL062C	MHT1
CD59/SLM2	ENSG00000117020	CD59	YNL047C	SLM2
CD82/RIB5	ENSG00000117091	CD82	YBR256C	RIB5
ATRX/MIF2	ENSG00000117114	ATRX	YKL089W	MIF2
TAF9/SDH2	ENSG00000117118	TAF9	YLL041C	SDH2
FCN1/SSF1	ENSG00000117133	FCN1	YHR066W	SSF1
MECOM/ECM5	ENSG00000117139	MECOM	YMR176W	ECM5
SCAMP1/RPS13	ENSG00000117155	SCAMP1	YDR064W	RPS13
PREP/BCD1	ENSG00000117174	PREP	YHR040W	BCD1
HACE1/YCK3	ENSG00000117266	HACE1	YER123W	YCK3
SEH1L/ROD1	ENSG00000117289	SEH1L	YOR018W	ROD1
WDR47/GAL10	ENSG00000117308	WDR47	YBR019C	GAL10
OVGP1/YGL082W	ENSG00000117385	OVGP1	YGL082W	YGL082W
MAP3K4/GAL2	ENSG00000117394	MAP3K4	YLR081W	GAL2
PILRA/EBP2	ENSG00000117395	PILRA	YKL172W	EBP2
IGSF9/CDC20	ENSG00000117399	IGSF9	YGL116W	CDC20
ABCB1/KAP122	ENSG00000117408	ABCB1	YGL016W	KAP122
AKR1B1/VMA16	ENSG00000117410	AKR1B1	YHR026W	VMA16
CPNE3/YPR1	ENSG00000117448	CPNE3	YDR368W	YPR1
RRN3/AHP1	ENSG00000117450	RRN3	YLR109W	AHP1
CTTN/HDA2	ENSG00000117461	CTTN	YDR295C	HDA2
MTIF2/IQG1	ENSG00000117519	MTIF2	YPL242C	IQG1
TTC39A/HEF3	ENSG00000117528	TTC39A	YNL014W	HEF3
EPS15/DPH5	ENSG00000117543	EPS15	YLR172C	DPH5
ORC1/WWM1	ENSG00000117560	ORC1	YFL010C	WWM1
MGST2/PRX1	ENSG00000117592	MGST2	YBL064C	PRX1
CHERP/YIR035C	ENSG00000117594	CHERP	YIR035C	YIR035C
ATG16L1/UTP25	ENSG00000117597	ATG16L1	YIL091C	UTP25
USP40/RPC53	ENSG00000117614	USP40	YDL150W	RPC53
RAD54L/YAP3	ENSG00000117632	RAD54L	YHL009C	YAP3
MAST2/MEK1	ENSG00000117676	MAST2	YOR351C	MEK1
DNAJA1/RER2	ENSG00000117682	DNAJA1	YBR002C	RER2
B4GALT1/SWI1	ENSG00000117713	B4GALT1	YPL016W	SWI1
CHMP5/RFA2	ENSG00000117748	CHMP5	YNL312W	RFA2
NFX1/SNC1	ENSG00000117758	NFX1	YAL030W	SNC1
DIMT1/KES1	ENSG00000117859	DIMT1	YPL145C	KES1
IPO11/REV7	ENSG00000117906	IPO11	YIL139C	REV7
EIF2AK1/PEP4	ENSG00000117984	EIF2AK1	YPL154C	PEP4
EPDR1/IRR1	ENSG00000118007	EPDR1	YIL026C	IRR1
SEPHS1/YPL236C	ENSG00000118046	SEPHS1	YPL236C	YPL236C
MRPL28/SET1	ENSG00000118058	MRPL28	YHR119W	SET1
CEACAM6/NTH2	ENSG00000118094	CEACAM6	YBR001C	NTH2
RBM22/SUN4	ENSG00000118160	RBM22	YNL066W	SUN4
TMED2/MIG3	ENSG00000118263	TMED2	YER028C	MIG3
ERO1LB/MOT3	ENSG00000118495	ERO1LB	YMR070W	MOT3
ZFAND6/POC4	ENSG00000118503	ZFAND6	YPL144W	POC4
TXLNG/YJR154W	ENSG00000118507	TXLNG	YJR154W	YJR154W
PPEF1/YPL067C	ENSG00000118508	PPEF1	YPL067C	YPL067C
LAT2/YPK3	ENSG00000118515	LAT2	YBR028C	YPK3
HUWE1/YLR352W	ENSG00000118564	HUWE1	YLR352W	YLR352W
ZW10/SWP1	ENSG00000118705	ZW10	YMR149W	SWP1
ALG9/YGL036W	ENSG00000118873	ALG9	YGL036W	YGL036W
MYBPC2/YUH1	ENSG00000118939	MYBPC2	YJR099W	YUH1
NOX4/PCL9	ENSG00000118971	NOX4	YDL179W	PCL9
ACOX3/SOP4	ENSG00000119048	ACOX3	YJL192C	SOP4
MTMR2/GUD1	ENSG00000119125	MTMR2	YDL238C	GUD1
PPP1R15A/YPR015C	ENSG00000119138	PPP1R15A	YPR015C	YPR015C
HSD17B14/RAD23	ENSG00000119318	HSD17B14	YEL037C	RAD23
TRIP6/RTG1	ENSG00000119335	TRIP6	YOL067C	RTG1
ACHE/RRD2	ENSG00000119383	ACHE	YPL152W	RRD2
FTL/GLE1	ENSG00000119392	FTL	YDL207W	GLE1
SRRT/ARL1	ENSG00000119396	SRRT	YBR164C	ARL1
BAX/RRT13	ENSG00000119402	BAX	YER066W	RRT13
NLK/NNK1	ENSG00000119408	NLK	YKL171W	NNK1
PIGS/SIT4	ENSG00000119414	PIGS	YDL047W	SIT4
ATXN7L3/MIC14	ENSG00000119421	ATXN7L3	YDR031W	MIC14
PGS1/VPS4	ENSG00000119541	PGS1	YPR173C	VPS4
PSMC5/CHS5	ENSG00000119596	PSMC5	YLR330W	CHS5
UIMC1/VHS1	ENSG00000119638	UIMC1	YDR247W	VHS1
CETP/MLH3	ENSG00000119684	CETP	YPL164C	MLH3
MMP2/PXA1	ENSG00000119688	MMP2	YPL147W	PXA1
GNAO1/CBC2	ENSG00000119707	GNAO1	YPL178W	CBC2
OGFOD1/ALD4	ENSG00000119711	OGFOD1	YOR374W	ALD4
SH3BP2/GCD7	ENSG00000119718	SH3BP2	YLR291C	GCD7
ADD1/COQ6	ENSG00000119723	ADD1	YGR255C	COQ6
C14orf166/TOM40	ENSG00000119725	C14orf166	YMR203W	TOM40
NID2/CCT8	ENSG00000119760	NID2	YJL008C	CCT8
GMCL1/FPR2	ENSG00000119782	GMCL1	YDR519W	FPR2
SF3B2/AXL1	ENSG00000119912	SF3B2	YPR122W	AXL1
KLHL42/TSR3	ENSG00000119929	KLHL42	YOR006C	TSR3
GNAS/PIG2	ENSG00000119938	GNAS	YIL045W	PIG2
DNM1L/XKS1	ENSG00000119950	DNM1L	YGR194C	XKS1
PTHLH/YHL042W	ENSG00000119965	PTHLH	YHL042W	YHL042W
PHACTR3/MAK11	ENSG00000120008	PHACTR3	YKL021C	MAK11
ERGIC2/NUC1	ENSG00000120049	ERGIC2	YJL208C	NUC1
TFAP2C/AAT2	ENSG00000120053	TFAP2C	YLR027C	AAT2
AURKA/MET17	ENSG00000120054	AURKA	YLR303W	MET17
PIR/PIS1	ENSG00000120088	PIR	YPR113W	PIS1
RFX2/PPS1	ENSG00000120129	RFX2	YBR276C	PPS1
SULT2B1/RCL1	ENSG00000120158	SULT2B1	YOL010W	RCL1
CNOT3/MOB1	ENSG00000120162	CNOT3	YIL106W	MOB1
GP6/MRP2	ENSG00000120333	GP6	YPR166C	MRP2
PTPN4/TCP1	ENSG00000120438	PTPN4	YDR212W	TCP1
DDX18/SSE2	ENSG00000120694	DDX18	YBR169C	SSE2
KHSRP/ALG5	ENSG00000120697	KHSRP	YPL227C	ALG5
GNA11/RRP43	ENSG00000120699	GNA11	YCR035C	RRP43
EDEM2/SUP45	ENSG00000120705	EDEM2	YBR143C	SUP45
DNMT3B/YLR001C	ENSG00000120708	DNMT3B	YLR001C	YLR001C
REM1/YGR067C	ENSG00000120738	REM1	YGR067C	YGR067C
TPX2/MLS1	ENSG00000120756	TPX2	YNL117W	MLS1
PDRG1/UTP20	ENSG00000120800	PDRG1	YBL004W	UTP20
EPB41L1/FUS1	ENSG00000120802	EPB41L1	YCL027W	FUS1
DOCK9/CIN4	ENSG00000120805	DOCK9	YMR138W	CIN4
DOCK3/HAP3	ENSG00000120837	DOCK3	YBL021C	HAP3
COQ9/FIP1	ENSG00000120885	COQ9	YJR093C	FIP1
CRLS1/MPS1	ENSG00000120899	CRLS1	YDL028C	MPS1
PPP1R13B/PPZ1	ENSG00000120910	PPP1R13B	YML016C	PPZ1
SIGLEC1/YLR118C	ENSG00000120992	SIGLEC1	YLR118C	YLR118C
FKBP1A/RRI1	ENSG00000121022	FKBP1A	YDL216C	RRI1
NSFL1C/YGR017W	ENSG00000121067	NSFL1C	YGR017W	YGR017W
MAVS/RSB1	ENSG00000121361	MAVS	YOR049C	RSB1
F11/POL12	ENSG00000121440	F11	YBL035C	POL12
XRN2/PHR1	ENSG00000121671	XRN2	YOR386W	PHR1
DYNLL1/CTA1	ENSG00000121691	DYNLL1	YDR256C	CTA1
TESC/ASH1	ENSG00000121741	TESC	YKL185W	ASH1
SNX5/BUB2	ENSG00000121749	SNX5	YMR055C	BUB2
RPL6/IDS2	ENSG00000121753	RPL6	YJL146W	IDS2
MAPKAPK5/TUL1	ENSG00000121848	MAPKAPK5	YKL034W	TUL1
P2RX7/RPS18A	ENSG00000121905	P2RX7	YDR450W	RPS18A
ESF1/TPI1	ENSG00000121957	ESF1	YDR050C	TPI1
RBBP9/YCR061W	ENSG00000121966	RBBP9	YCR061W	YCR061W
ANAPC5/NUP188	ENSG00000122025	ANAPC5	YML103C	NUP188
SLC23A2/YPR013C	ENSG00000122034	SLC23A2	YPR013C	YPR013C
TMEM230/INP52	ENSG00000122126	TMEM230	YNL106C	INP52
DZANK1/MRP4	ENSG00000122140	DZANK1	YHL004W	MRP4
KDM2B/COG5	ENSG00000122176	KDM2B	YNL051W	COG5
TASP1/COP1	ENSG00000122218	TASP1	YDL145C	COP1
GCN1L1/MDM31	ENSG00000122299	GCN1L1	YHR194W	MDM31
RPLP0/CDC3	ENSG00000122545	RPLP0	YLR314C	CDC3
PXN/RNA15	ENSG00000122566	PXN	YGL044C	RNA15
RPH3A/YMR111C	ENSG00000122705	RPH3A	YMR111C	YMR111C
TRMT6/YMR317W	ENSG00000122778	TRMT6	YMR317W	YMR317W
CHGB/RSC2	ENSG00000122779	CHGB	YLR357W	RSC2
PEBP1/YER130C	ENSG00000122877	PEBP1	YER130C	YER130C
TBX5/MF(ALPHA)1	ENSG00000122952	TBX5	YPL187W	MF(ALPHA)1
BRAP/MRD1	ENSG00000122965	BRAP	YPR112C	MRD1
ERP29/BBP1	ENSG00000122966	ERP29	YPL255W	BBP1
NOS1/DBP10	ENSG00000123064	NOS1	YDL031W	DBP10
FUS/DMA2	ENSG00000123091	FUS	YNL116W	DMA2
IGBP1/YEL076C-A	ENSG00000123131	IGBP1	YEL076C-A	YEL076C-A
FXYD3/DIP2	ENSG00000123154	FXYD3	YLR129W	DIP2
GANAB/FMP45	ENSG00000123179	GANAB	YDL222C	FMP45
GMIP/CCC2	ENSG00000123191	GMIP	YDR270W	CCC2
RBM41/CTH1	ENSG00000123200	RBM41	YDR151C	CTH1
BIRC5/TMA17	ENSG00000123240	BIRC5	YDL110C	TMA17
LAG3/GIM5	ENSG00000123349	LAG3	YML094W	GIM5
MLF2/BCK1	ENSG00000123374	MLF2	YJL095W	BCK1
OTUB2/PRC1	ENSG00000123384	OTUB2	YMR297W	PRC1
DDX24/STP2	ENSG00000123411	DDX24	YHR006W	STP2
ZBTB25/PPM2	ENSG00000123444	ZBTB25	YOL141W	PPM2
ARHGAP4/ATP11	ENSG00000123472	ARHGAP4	YNL315C	ATP11
ANKRD24/LGE1	ENSG00000123562	ANKRD24	YPL055C	LGE1
RCOR1/AVT4	ENSG00000123643	RCOR1	YNL101W	AVT4
LTBP4/RRP45	ENSG00000123737	LTBP4	YDR280W	RRP45
BLVRB/PFK26	ENSG00000123836	BLVRB	YIL107C	PFK26
SLC9A1/SPC29	ENSG00000123933	SLC9A1	YPL124W	SPC29
SPTLC1/LAP4	ENSG00000123992	SPTLC1	YKL103C	LAP4
PAPOLA/SPR6	ENSG00000123999	PAPOLA	YER115C	SPR6
CCNK/GPI16	ENSG00000124155	CCNK	YHR188C	GPI16
PCBP4/SCS2	ENSG00000124164	PCBP4	YER120W	SCS2
RGS1/RVS167	ENSG00000124181	RGS1	YDR388W	RVS167
MRPS33/GBP2	ENSG00000124193	MRPS33	YCL011C	GBP2
NDUFB2/CSE1	ENSG00000124207	NDUFB2	YGL238W	CSE1
ENSG00000090269/TEM1	ENSG00000124209	ENSG00000090269	YML064C	TEM1
NUDC/MDM34	ENSG00000124214	NUDC	YGL219C	MDM34
MAEA/UBA4	ENSG00000124217	MAEA	YHR111W	UBA4
ICAM1/PEP12	ENSG00000124222	ICAM1	YOR036W	PEP12
STRN4/DRS1	ENSG00000124228	STRN4	YLL008W	DRS1
IRAK3/YFR006W	ENSG00000124299	IRAK3	YFR006W	YFR006W
LYZ/NYV1	ENSG00000124333	LYZ	YLR093C	NYV1
SI/RFU1	ENSG00000124356	SI	YLR073C	RFU1
MUL1/TOS1	ENSG00000124357	MUL1	YBR162C	TOS1
PDCD7/DOA4	ENSG00000124422	PDCD7	YDR069C	DOA4
SPG21/UBP8	ENSG00000124486	SPG21	YMR223W	UBP8
DNAJB11/SAM37	ENSG00000124491	DNAJB11	YMR060C	SAM37
THPO/YHC1	ENSG00000124562	THPO	YLR298C	YHC1
CHRD/BPT1	ENSG00000124574	CHRD	YLL015W	BPT1
FLT3LG/YNL040W	ENSG00000124608	FLT3LG	YNL040W	YNL040W
RAB11FIP3/OST6	ENSG00000124641	RAB11FIP3	YML019W	OST6
GNPTG/YGR266W	ENSG00000124702	GNPTG	YGR266W	YGR266W
ZNF268/CRG1	ENSG00000124713	ZNF268	YHR209W	CRG1
GOLGA3/RIO2	ENSG00000124784	GOLGA3	YNL207W	RIO2
PABPC4/NUP1	ENSG00000124789	PABPC4	YOR098C	NUP1
CD209/FMP23	ENSG00000124802	CD209	YBR047W	FMP23
MCOLN1/MSA1	ENSG00000124813	MCOLN1	YOR066W	MSA1
EFNB1/HDA3	ENSG00000124831	EFNB1	YPR179C	HDA3
AARS/DSL1	ENSG00000124839	AARS	YNL258C	DSL1
GLG1/SPA2	ENSG00000124942	GLG1	YLL021W	SPA2
KIF4A/CDC39	ENSG00000125107	KIF4A	YCR093W	CDC39
PLEKHG2/TMN2	ENSG00000125304	PLEKHG2	YDR107C	TMN2
PITPNM2/UPF3	ENSG00000125351	PITPNM2	YGR072W	UPF3
EXOC1/GGA2	ENSG00000125447	EXOC1	YHR108W	GGA2
DTX2/ADY2	ENSG00000125450	DTX2	YCR010C	ADY2
NLRC4/REB1	ENSG00000125482	NLRC4	YBR049C	REB1
NRCAM/RPA135	ENSG00000125630	NRCAM	YPR010C	RPA135
LAMB1/YKL047W	ENSG00000125651	LAMB1	YKL047W	YKL047W
SLC26A3/THO2	ENSG00000125676	SLC26A3	YNL139C	THO2
DLD/RGD1	ENSG00000125733	DLD	YBR260C	RGD1
WDR7/YHL017W	ENSG00000125734	WDR7	YHL017W	YHL017W
TXNL1/SMD2	ENSG00000125743	TXNL1	YLR275W	SMD2
IL5RA/RTN2	ENSG00000125744	IL5RA	YDL204W	RTN2
ITGA6/LST8	ENSG00000125746	ITGA6	YNL006W	LST8
RAPGEF4/RPL18A	ENSG00000125753	RAPGEF4	YOL120C	RPL18A
ENSG00000091436/PTA1	ENSG00000125755	ENSG00000091436	YAL043C	PTA1
FH/GPD1	ENSG00000125775	FH	YDL022W	GPD1
SEL1L3/HCM1	ENSG00000125798	SEL1L3	YCR065W	HCM1
TF/PDC2	ENSG00000125817	TF	YDR081C	PDC2
MYO15A/YCR076C	ENSG00000125818	MYO15A	YCR076C	YCR076C
APOH/SMB1	ENSG00000125835	APOH	YER029C	SMB1
NLRP1/SUR7	ENSG00000125841	NLRP1	YML052W	SUR7
ACKR6/YNL190W	ENSG00000125844	ACKR6	YNL190W	YNL190W
SPAG7/YDR222W	ENSG00000125845	SPAG7	YDR222W	YDR222W
ORC6/YSP3	ENSG00000125851	ORC6	YOR003W	YSP3
ZC3HC1/PEX15	ENSG00000125863	ZC3HC1	YOL044W	PEX15
ESR1/COF1	ENSG00000125868	ESR1	YLL050C	COF1
RGS17/MUD1	ENSG00000125870	RGS17	YBR119W	MUD1
ANGPT2/NAB6	ENSG00000125944	ANGPT2	YML117W	NAB6
CD200/INO2	ENSG00000125952	CD200	YDR123C	INO2
CMA1/RAM1	ENSG00000125954	CMA1	YDL090C	RAM1
PSME1/ERV41	ENSG00000125991	PSME1	YML067C	ERV41
JPH4/ATG11	ENSG00000126001	JPH4	YPR049C	ATG11
MYH7/PRE1	ENSG00000126067	MYH7	YER012W	PRE1
CEBPE/SPC98	ENSG00000126216	CEBPE	YNL126W	SPC98
SLC7A8/HMG2	ENSG00000126217	SLC7A8	YLR450W	HMG2
OSGEP/YJR084W	ENSG00000126226	OSGEP	YJR084W	YJR084W
RNF31/UBA2	ENSG00000126261	RNF31	YDR390C	UBA2
SCFD1/DOT5	ENSG00000126432	SCFD1	YIL010W	DOT5
G2E3/HMT1	ENSG00000126457	G2E3	YBR034C	HMT1
HECTD1/SDO1	ENSG00000126524	HECTD1	YLR022C	SDO1
HNRNPC/VPS30	ENSG00000126581	HNRNPC	YPL120W	VPS30
RPGRIP1/ECM22	ENSG00000126746	RPGRIP1	YLR228C	ECM22
SUPT16H/BUD27	ENSG00000126756	SUPT16H	YFL023W	BUD27
TOX4/TIM22	ENSG00000126768	TOX4	YDL217C	TIM22
GEMIN2/YCS4	ENSG00000126777	GEMIN2	YLR272C	YCS4
TGM1/SSC1	ENSG00000126803	TGM1	YJR045C	SSC1
TINF2/URB2	ENSG00000126838	TINF2	YJR041C	URB2
DAZL/GEM1	ENSG00000126858	DAZL	YAL048C	GEM1
SEMA6A/PBS2	ENSG00000126934	SEMA6A	YJL128C	PBS2
TRPM7/RPS16A	ENSG00000126945	TRPM7	YMR143W	RPS16A
TYRO3/SNT309	ENSG00000126970	TYRO3	YPR101W	SNT309
WDR76/CNE1	ENSG00000127022	WDR76	YAL058W	CNE1
CAPN3/VIP1	ENSG00000127241	CAPN3	YLR410W	VIP1
SNAP23/JID1	ENSG00000127328	SNAP23	YPR061C	JID1
PHGDH/YOL075C	ENSG00000127412	PHGDH	YOL075C	YOL075C
COL9A3/SVF1	ENSG00000127415	COL9A3	YDR346C	SVF1
EZR/ESS1	ENSG00000127445	EZR	YJR017C	ESS1
MYL6/EMC1	ENSG00000127463	MYL6	YCL045C	EMC1
AGO1/SIN3	ENSG00000127511	AGO1	YOL004W	SIN3
TEKT2/SLY41	ENSG00000127526	TEKT2	YOR307C	SLY41
CLSPN/NUP82	ENSG00000127527	CLSPN	YJL061W	NUP82
UNC13D/SLK19	ENSG00000127603	UNC13D	YOR195W	SLK19
DPYSL2/RSC4	ENSG00000127616	DPYSL2	YKR008W	RSC4
TGFB2/JHD2	ENSG00000127663	TGFB2	YJR119C	JHD2
NUP50/TUB1	ENSG00000127824	NUP50	YML085C	TUB1
CDC45/EIS1	ENSG00000127946	CDC45	YMR031C	EIS1
COMT/OCA1	ENSG00000127947	COMT	YNL099C	OCA1
LRRFIP2/GPA2	ENSG00000127955	LRRFIP2	YER020W	GPA2
HDAC6/ADE1	ENSG00000128050	HDAC6	YAR015W	ADE1
KRT31/ADE4	ENSG00000128059	KRT31	YMR300C	ADE4
CDC6/SME1	ENSG00000128534	CDC6	YOR159C	SME1
UPRT/CAJ1	ENSG00000128590	UPRT	YER048C	CAJ1
CDC23/NMA1	ENSG00000128591	CDC23	YLR328W	NMA1
CBX5/YSP1	ENSG00000128595	CBX5	YHR155W	YSP1
SUCO/ANP1	ENSG00000128604	SUCO	YEL036C	ANP1
MSH2/MRPS12	ENSG00000128626	MSH2	YNR036C	MRPS12
MAP3K1/YHR219W	ENSG00000128641	MAP3K1	YHR219W	YHR219W
DHPS/BEM3	ENSG00000128656	DHPS	YPL115C	BEM3
HOOK2/RIM13	ENSG00000128789	HOOK2	YMR154C	RIM13
ARCN1/INO80	ENSG00000128908	ARCN1	YGL150C	INO80
PSMD5/DAL82	ENSG00000128944	PSMD5	YNL314W	DAL82
PTGS1/DUT1	ENSG00000128951	PTGS1	YBR252W	DUT1
NUP188/YER163C	ENSG00000128965	NUP188	YER163C	YER163C
CRAT/LCP5	ENSG00000129071	CRAT	YER127W	LCP5
SH2D3C/SEC26	ENSG00000129083	SH2D3C	YDR238C	SEC26
NANS/PRE5	ENSG00000129084	NANS	YMR314W	PRE5
DFNB31/ECM38	ENSG00000129103	DFNB31	YLR299W	ECM38
CWF19L1/AIM17	ENSG00000129151	CWF19L1	YHL021C	AIM17
SEMA4G/DCD1	ENSG00000129187	SEMA4G	YHR144C	DCD1
BTAF1/SPO14	ENSG00000129219	BTAF1	YKR031C	SPO14
IKZF5/DIA2	ENSG00000129221	IKZF5	YOR080W	DIA2
BLNK/TRX3	ENSG00000129235	BLNK	YCR083W	TRX3
SORBS1/SSN8	ENSG00000129315	SORBS1	YNL025C	SSN8
BAMBI/NUP60	ENSG00000129422	BAMBI	YAR002W	NUP60
IL11/GNP1	ENSG00000129473	IL11	YDR508C	GNP1
MYO3A/YDR249C	ENSG00000129484	MYO3A	YDR249C	YDR249C
WAC/RPS26A	ENSG00000129518	WAC	YGL189C	RPS26A
CREM/ENP2	ENSG00000129521	CREM	YGR145W	ENP2
NUBP2/WSC3	ENSG00000129538	NUBP2	YOL105C	WSC3
HIVEP1/RUB1	ENSG00000129559	HIVEP1	YDR139C	RUB1
TREM2/OST2	ENSG00000129562	TREM2	YOR103C	OST2
CRISP3/CDC25	ENSG00000129675	CRISP3	YLR310C	CDC25
FKBP5/YPR196W	ENSG00000129682	FKBP5	YPR196W	YPR196W
SRPK1/BRE2	ENSG00000129691	SRPK1	YLR015W	BRE2
BRPF3/RPS4B	ENSG00000129824	BRPF3	YHR203C	RPS4B
MRPS18A/THI20	ENSG00000129946	MRPS18A	YOL055C	THI20
ENSG00000096087/DPP1	ENSG00000129951	ENSG00000096087	YDR284C	DPP1
EFHC1/HPA3	ENSG00000130066	EFHC1	YEL066W	HPA3
NCR2/NUG1	ENSG00000130119	NCR2	YER006W	NUG1
HSP90AB1/NTE1	ENSG00000130147	HSP90AB1	YML059C	NTE1
MLN/ORT1	ENSG00000130158	MLN	YOR130C	ORT1
CDC5L/YNR065C	ENSG00000130164	CDC5L	YNR065C	YNR065C
ITPR3/ELF1	ENSG00000130165	ITPR3	YKL160W	ELF1
ZNF184/GTB1	ENSG00000130175	ZNF184	YDR221W	GTB1
DSP/CDC16	ENSG00000130177	DSP	YKL022C	CDC16
SIRT1/MNT4	ENSG00000130203	SIRT1	YNR059W	MNT4
HNRNPH3/STE13	ENSG00000130226	HNRNPH3	YOR219C	STE13
JAK2/YMR185W	ENSG00000130227	JAK2	YMR185W	YMR185W
IL12RB1/THO1	ENSG00000130254	IL12RB1	YER063W	THO1
ABL1/YDR115W	ENSG00000130312	ABL1	YDR115W	YDR115W
ACOT7/LSM7	ENSG00000130332	ACOT7	YNL147W	LSM7
SH3GLB1/AST1	ENSG00000130347	SH3GLB1	YBL069W	AST1
CDC7/YGL185C	ENSG00000130414	CDC7	YGL185C	YGL185C
PCSK5/ARC40	ENSG00000130429	PCSK5	YBR234C	ARC40
SCD/YDL144C	ENSG00000130477	SCD	YDL144C	YDL144C
TMED1/LSM4	ENSG00000130520	TMED1	YER112W	LSM4
ABLIM1/RUP1	ENSG00000130560	ABLIM1	YOR138C	RUP1
RAB18/YDL086W	ENSG00000130635	RAB18	YDL086W	YDL086W
NRP1/CTR86	ENSG00000130638	NRP1	YCR054C	CTR86
PRTFDC1/SPC97	ENSG00000130640	PRTFDC1	YHR172W	SPC97
TSPAN15/YAK1	ENSG00000130669	TSPAN15	YJL141C	YAK1
MAST3/ADH6	ENSG00000130684	MAST3	YMR318C	ADH6
MZF1/RPN13	ENSG00000130706	MZF1	YLR421C	RPN13
MYO9B/ARG1	ENSG00000130707	MYO9B	YOL058W	ARG1
PSMD8/UBC12	ENSG00000130725	PSMD8	YLR306W	UBC12
SETD1A/SIR3	ENSG00000130762	SETD1A	YLR442C	SIR3
MAGEB2/FRS1	ENSG00000130764	MAGEB2	YLR060W	FRS1
EFNA2/INH1	ENSG00000130770	EFNA2	YDL181W	INH1
CIRBP/BIK1	ENSG00000130779	CIRBP	YCL029C	BIK1
ATP5D/SLA2	ENSG00000130787	ATP5D	YNL243W	SLA2
IGFALS/RPF1	ENSG00000130810	IGFALS	YHR088W	RPF1
HNRNPM/TIF35	ENSG00000130811	HNRNPM	YDR429C	TIF35
MARCH2/BRE5	ENSG00000130816	MARCH2	YNR051C	BRE5
NDUFB7/OCA6	ENSG00000130829	NDUFB7	YDR067C	OCA6
TECR/YIL055C	ENSG00000130830	TECR	YIL055C	YIL055C
TIMM13/UFD2	ENSG00000130939	TIMM13	YDL190C	UFD2
CDC34/MET12	ENSG00000130956	CDC34	YPL023C	MET12
MTAP/UBA1	ENSG00000130985	MTAP	YKL210W	UBA1
POLR2E/CPR5	ENSG00000131013	POLR2E	YDR304C	CPR5
POLRMT/YFR016C	ENSG00000131016	POLRMT	YFR016C	YFR016C
HCN2/YKL133C	ENSG00000131018	HCN2	YKL133C	YKL133C
GADD45B/AAR2	ENSG00000131043	GADD45B	YBL074C	AAR2
MADCAM1/COX5A	ENSG00000131143	MADCAM1	YNL052W	COX5A
MKNK2/YAL065C	ENSG00000131149	MKNK2	YAL065C	YAL065C
ENSG00000099882/PSF2	ENSG00000131153	ENSG00000099882	YJL072C	PSF2
ARVCF/AIM13	ENSG00000131165	ARVCF	YFR011C	AIM13
RANBP1/BNA2	ENSG00000131203	RANBP1	YJR078W	BNA2
KLHL22/IRC19	ENSG00000131242	KLHL22	YLL033W	IRC19
MED15/ETP1	ENSG00000131263	MED15	YHL010C	ETP1
SERPIND1/PZF1	ENSG00000131323	SERPIND1	YPR186C	PZF1
SNAP29/IDP1	ENSG00000131370	SNAP29	YDL066W	IDP1
CRKL/GYP6	ENSG00000131374	CRKL	YJL044C	GYP6
LZTR1/DOG1	ENSG00000131462	LZTR1	YHR044C	DOG1
MMP11/GRC3	ENSG00000131467	MMP11	YLL035W	GRC3
CECR2/RPL27B	ENSG00000131469	CECR2	YDR471W	RPL27B
SMARCB1/MSC1	ENSG00000131470	SMARCB1	YML128C	MSC1
P2RX6/VPS25	ENSG00000131475	P2RX6	YJR102C	VPS25
DERL3/MRPL51	ENSG00000131495	DERL3	YPR100W	MRPL51
ENSG00000099964/YEL020C	ENSG00000131503	ENSG00000099964	YEL020C	YEL020C
BCL2L13/BNI1	ENSG00000131504	BCL2L13	YNL271C	BNI1
ENSG00000099972/UBC5	ENSG00000131508	ENSG00000099972	YDR059C	UBC5
DDT/SEC8	ENSG00000131558	DDT	YPR055W	SEC8
OSM/TID3	ENSG00000131626	OSM	YIL144W	TID3
CABIN1/PFS2	ENSG00000131653	CABIN1	YNL317W	PFS2
TBC1D10A/GPI15	ENSG00000131711	TBC1D10A	YNL038W	GPI15
SUSD2/UTP15	ENSG00000131725	SUSD2	YMR093W	UTP15
SF3A1/ACO2	ENSG00000131730	SF3A1	YJL200C	ACO2
SEC14L2/GAL83	ENSG00000131791	SEC14L2	YER027C	GAL83
ENSG00000100010/LHP1	ENSG00000131795	ENSG00000100010	YDL051W	LHP1
PPIL2/PDA1	ENSG00000131828	PPIL2	YER178W	PDA1
SNRPD3/BRO1	ENSG00000131941	SNRPD3	YPL084W	BRO1
PES1/ARP10	ENSG00000131966	PES1	YDR106W	ARP10
MAPK1/APJ1	ENSG00000132002	MAPK1	YNL077W	APJ1
GGT1/HMI1	ENSG00000132017	GGT1	YOL095C	HMI1
PPM1F/SDS24	ENSG00000132024	PPM1F	YBR214W	SDS24
TOP3B/SLX8	ENSG00000132109	TOP3B	YER116C	SLX8
DGCR14/ACC1	ENSG00000132142	DGCR14	YNR016C	ACC1
CRYBB2P1/ECM16	ENSG00000132153	CRYBB2P1	YMR128W	ECM16
MFNG/SNF1	ENSG00000132155	MFNG	YDR477W	SNF1
CARD10/ERG27	ENSG00000132196	CARD10	YLR100W	ERG27
SLC25A1/PIN2	ENSG00000132274	SLC25A1	YOR104W	PIN2
ADRBK2/BUD32	ENSG00000132275	ADRBK2	YGR262C	BUD32
LGALS2/TNA1	ENSG00000132326	LGALS2	YGR260W	TNA1
GGA1/PTP2	ENSG00000132334	GGA1	YOR208W	PTP2
HIRA/GSP1	ENSG00000132341	HIRA	YLR293C	GSP1
SH3BP1/YDR336W	ENSG00000132357	SH3BP1	YDR336W	YDR336W
LGALS1/CLU1	ENSG00000132361	LGALS1	YMR012W	CLU1
HPS4/INP54	ENSG00000132376	HPS4	YOL065C	INP54
ENSG00000100101/RFA1	ENSG00000132383	ENSG00000100101	YAR007C	RFA1
PATZ1/PEX4	ENSG00000132388	PATZ1	YGR133W	PEX4
TRIOBP/RPL26B	ENSG00000132463	TRIOBP	YGR034W	RPL26B
TFIP11/GSY2	ENSG00000132470	TFIP11	YLR258W	GSY2
GCAT/HHT1	ENSG00000132475	GCAT	YBR010W	HHT1
ENSG00000100118/YBL081W	ENSG00000132535	ENSG00000100118	YBL081W	YBL081W
CRYBB1/MMF1	ENSG00000132541	CRYBB1	YIL051C	MMF1
EIF3L/SWM1	ENSG00000132604	EIF3L	YDR260C	SWM1
NHP2L1/SAP1	ENSG00000132612	NHP2L1	YER047C	SAP1
MICALL1/SPO20	ENSG00000132639	MICALL1	YMR017W	SPO20
ENSG00000100141/POL30	ENSG00000132646	ENSG00000100141	YBR088C	POL30
POLR2F/MMS4	ENSG00000132688	POLR2F	YBR098W	MMS4
SOX10/CRC1	ENSG00000132703	SOX10	YOR100C	CRC1
CCDC134/HCS1	ENSG00000132740	CCDC134	YKL017C	HCS1
PICK1/DPH1	ENSG00000132768	PICK1	YIL103W	DPH1
TTC28/YDR124W	ENSG00000132792	TTC28	YDR124W	YDR124W
SLC16A8/GIP2	ENSG00000132825	SLC16A8	YER054C	GIP2
CENPM/APL6	ENSG00000132842	CENPM	YGR261C	APL6
SEPT3/TCB1	ENSG00000132872	SEPT3	YOR086C	TCB1
SLC5A1/PHM6	ENSG00000132912	SLC5A1	YDR281C	PHM6
TPTEP1/PCP1	ENSG00000133019	TPTEP1	YGR101W	PCP1
DDX17/MYO1	ENSG00000133026	DDX17	YHR023W	MYO1
DMC1/TEL1	ENSG00000133056	DMC1	YBL088C	TEL1
TCF20/LYS12	ENSG00000133059	TCF20	YIL094C	LYS12
CBY1/POP3	ENSG00000133069	CBY1	YNL282W	POP3
TOMM22/SCY1	ENSG00000133083	TOMM22	YGL083W	SCY1
RTDR1/CLB5	ENSG00000133101	RTDR1	YPR120C	CLB5
XBP1/YDL199C	ENSG00000133105	XBP1	YDL199C	YDL199C
FBXO7/TMA19	ENSG00000133112	FBXO7	YKL056C	TMA19
GTPBP1/RFC5	ENSG00000133119	GTPBP1	YBR087W	RFC5
POLDIP3/LPX1	ENSG00000133121	POLDIP3	YOR084W	LPX1
TIMP3/DMA1	ENSG00000133135	TIMP3	YHR115C	DMA1
PPP6R2/ZRT3	ENSG00000133195	PPP6R2	YKL175W	ZRT3
SBF1/FES1	ENSG00000133265	SBF1	YBR101C	FES1
SUN2/DUG1	ENSG00000133313	SUN2	YFR044C	DUG1
CYB5R3/NSA1	ENSG00000133316	CYB5R3	YGL111W	NSA1
DNAL4/TVP15	ENSG00000133318	DNAL4	YDR100W	TVP15
ENSG00000100262/NUT2	ENSG00000133398	ENSG00000100262	YPR168W	NUT2
PACSIN2/HBT1	ENSG00000133401	PACSIN2	YDL223C	HBT1
AP1B1/YNL134C	ENSG00000133424	AP1B1	YNL134C	YNL134C
HMGXB4/LEE1	ENSG00000133606	HMGXB4	YPL054W	LEE1
TOM1/ARP3	ENSG00000133627	TOM1	YJR065C	ARP3
NEFH/RAS2	ENSG00000133703	NEFH	YNL098C	RAS2
BIK/SXM1	ENSG00000133704	BIK	YDR395W	SXM1
HMOX1/CDC60	ENSG00000133706	HMOX1	YPL160W	CDC60
THOC5/INM1	ENSG00000133731	THOC5	YHR046C	INM1
MCM5/RAS1	ENSG00000133818	MCM5	YOR101W	RAS1
ARSA/YMR226C	ENSG00000133835	ARSA	YMR226C	YMR226C
TSPO/ERG28	ENSG00000133935	TSPO	YER044C	ERG28
RASD2/COX16	ENSG00000133983	RASD2	YJL003W	COX16
CBX7/SUI2	ENSG00000134001	CBX7	YJR007W	SUI2
PDGFB/ELP3	ENSG00000134014	PDGFB	YPL086C	ELP3
ACR/CLB3	ENSG00000134057	ACR	YDL155W	CLB3
RPL3/RIM11	ENSG00000134072	RPL3	YMR139W	RIM11
ZMAT5/MNL1	ENSG00000134109	ZMAT5	YHR204W	MNL1
RBFOX2/AAD6	ENSG00000134152	RBFOX2	YFL056C	AAD6
TAB1/YSC84	ENSG00000134215	TAB1	YHR016C	YSC84
ASCC2/VTH2	ENSG00000134243	ASCC2	YJL222W	VTH2
MTMR3/PCA1	ENSG00000134250	MTMR3	YBR295W	PCA1
SMCR7L/RIB4	ENSG00000134262	SMCR7L	YOL143C	RIB4
APOL1/SWT1	ENSG00000134278	APOL1	YOR166C	SWT1
MYH9/ARF2	ENSG00000134287	MYH9	YDL137W	ARF2
SAMM50/AVT2	ENSG00000134294	SAMM50	YEL064C	AVT2
GRAP2/SRS2	ENSG00000134313	GRAP2	YJL092W	SRS2
EIF3D/RIM15	ENSG00000134318	EIF3D	YFL033C	RIM15
TNRC6B/PRM7	ENSG00000134352	TNRC6B	YDL039C	PRM7
ENSG00000100357/TIM17	ENSG00000134375	ENSG00000100357	YJL143W	TIM17
SGSM3/SLX5	ENSG00000134376	SGSM3	YDL013W	SLX5
IFT27/DED81	ENSG00000134440	IFT27	YHR019C	DED81
KIAA0930/NSR1	ENSG00000134453	KIAA0930	YGR159C	NSR1
NCF4/YNR040W	ENSG00000134571	NCF4	YNR040W	YNR040W
CSF2RB/SAR1	ENSG00000134594	CSF2RB	YPL218W	SAR1
SLC25A17/CIN1	ENSG00000134627	SLC25A17	YOR349W	CIN1
UPK3A/MPT5	ENSG00000134644	UPK3A	YGL178W	MPT5
KCTD17/PRP38	ENSG00000134748	KCTD17	YGR075C	PRP38
ST13/AIM44	ENSG00000134757	ST13	YPL158C	AIM44
IL2RB/CWC24	ENSG00000134758	IL2RB	YLR323C	CWC24
RBX1/GDT1	ENSG00000134851	RBX1	YBR187W	GDT1
EP300/PKH2	ENSG00000134853	EP300	YOL100W	PKH2
L3MBTL2/YOL073C	ENSG00000134882	L3MBTL2	YOL073C	YOL073C
RANGAP1/TRM112	ENSG00000134909	RANGAP1	YNR046W	TRM112
ZC3H7B/STT3	ENSG00000134910	ZC3H7B	YGL022W	STT3
PHF5A/ATF1	ENSG00000134954	PHF5A	YOR377W	ATF1
ACO2/FMN1	ENSG00000135002	ACO2	YDR236C	FMN1
POLR3H/PDH1	ENSG00000135046	POLR3H	YPR002W	PDH1
PMM1/SNF3	ENSG00000135047	PMM1	YDL194W	SNF3
BRD1/URE2	ENSG00000135049	BRD1	YNL229C	URE2
MLC1/SER1	ENSG00000135069	MLC1	YOR184W	SER1
HDAC10/VIK1	ENSG00000135090	HDAC10	YPL253C	VIK1
FKBP3/SKY1	ENSG00000135250	FKBP3	YMR216C	SKY1
CTSG/SPO75	ENSG00000135312	CTSG	YLL005C	SPO75
GZMB/ORC3	ENSG00000135336	GZMB	YLL004W	ORC3
RBM23/MCK1	ENSG00000135341	RBM23	YNL307C	MCK1
PRMT5/PEX22	ENSG00000135363	PRMT5	YAL055W	PEX22
AP4S1/KRE33	ENSG00000135372	AP4S1	YNL132W	KRE33
POLE2/HLJ1	ENSG00000135392	POLE2	YMR161W	HLJ1
SOS2/DGA1	ENSG00000135407	SOS2	YOR245C	DGA1
CDKL1/FOX2	ENSG00000135437	CDKL1	YKR009C	FOX2
NIN/GTS1	ENSG00000135439	NIN	YGL181W	GTS1
PYGL/NOP4	ENSG00000135486	PYGL	YPL043W	NOP4
TRIM9/SUL1	ENSG00000135502	TRIM9	YBR294W	SUL1
PSMC6/YOS9	ENSG00000135506	PSMC6	YDR057W	YOS9
CDKN3/DGR2	ENSG00000135541	CDKN3	YKL121W	DGR2
ATP6V1D/MIM1	ENSG00000135596	ATP6V1D	YOL026C	MIM1
PIGH/CCT7	ENSG00000135624	PIGH	YJL111W	CCT7
PSMA3/UBP12	ENSG00000135655	PSMA3	YJL197W	UBP12
VTI1B/GPX2	ENSG00000135709	VTI1B	YBR244W	GPX2
TIMM9/YDR042C	ENSG00000135720	TIMM9	YDR042C	YDR042C
GSTZ1/YBL059W	ENSG00000135740	GSTZ1	YBL059W	YBL059W
AHSA1/HPM1	ENSG00000135744	AHSA1	YIL110W	HPM1
DAAM1/TOK1	ENSG00000135750	DAAM1	YJL093C	TOK1
SPTLC2/RFC4	ENSG00000135778	SPTLC2	YOL094C	RFC4
RIN3/SPT8	ENSG00000135801	RIN3	YLR055C	SPT8
SNW1/GLN1	ENSG00000135821	SNW1	YPR035W	GLN1
CHGA/VAM7	ENSG00000135823	CHGA	YGL212W	VAM7
ITPK1/MAK32	ENSG00000135828	ITPK1	YCR019W	MAK32
PPM1A/PRP22	ENSG00000135829	PPM1A	YER013W	PRP22
SIX4/MBA1	ENSG00000135837	SIX4	YBR185C	MBA1
ASB2/GPI2	ENSG00000135845	ASB2	YPL076W	GPI2
ERH/MRPL3	ENSG00000135900	ERH	YMR024W	MRPL3
HIF1A/DJP1	ENSG00000135924	HIF1A	YIR004W	DJP1
SRSF5/PKR1	ENSG00000135930	SRSF5	YMR123W	PKR1
EIF5/HYM1	ENSG00000135932	EIF5	YKL189W	HYM1
SERPINA4/COX4	ENSG00000135940	SERPINA4	YGL187C	COX4
SLC8A3/VPS3	ENSG00000135966	SLC8A3	YDR495C	VPS3
DICER1/ISU2	ENSG00000136003	DICER1	YOR226C	ISU2
MTHFD1/CTK1	ENSG00000136021	MTHFD1	YKL139W	CTK1
TCL1A/BUD21	ENSG00000136026	TCL1A	YOR078W	BUD21
ZC3H14/NUR1	ENSG00000136044	ZC3H14	YDL089W	NUR1
TELO2/PWP1	ENSG00000136045	TELO2	YLR196W	PWP1
BDKRB1/RRN7	ENSG00000136098	BDKRB1	YJL025W	RRN7
GSKIP/VPS36	ENSG00000136100	GSKIP	YLR417W	VPS36
VRK1/YMR086W	ENSG00000136108	VRK1	YMR086W	YMR086W
PSMC1/GYL1	ENSG00000136111	PSMC1	YMR192W	GYL1
RPS6KA5/SAM2	ENSG00000136143	RPS6KA5	YDR502C	SAM2
PSMB5/STE18	ENSG00000136158	PSMB5	YJR086W	STE18
YY1/ADE2	ENSG00000136197	YY1	YOR128C	ADE2
ACIN1/CDC42	ENSG00000136238	ACIN1	YLR229C	CDC42
CCNB1IP1/SWF1	ENSG00000136247	CCNB1IP1	YDR126W	SWF1
TRIP11/DBP9	ENSG00000136271	TRIP11	YLR276C	DBP9
APEX1/FAU1	ENSG00000136371	APEX1	YER183C	FAU1
ENSG00000100829/YHR192W	ENSG00000136436	ENSG00000100829	YHR192W	YHR192W
PABPN1/NMT1	ENSG00000136448	PABPN1	YLR195C	NMT1
EFS/HTD2	ENSG00000136449	EFS	YHR067W	HTD2
ARHGAP5/HRB1	ENSG00000136450	ARHGAP5	YNL004W	HRB1
CINP/YGR021W	ENSG00000136463	CINP	YGR021W	YGR021W
SRP54/YPL247C	ENSG00000136485	SRP54	YPL247C	YPL247C
CPNE6/SAS3	ENSG00000136504	CPNE6	YBL052C	SAS3
CHD8/GAP1	ENSG00000136521	CHD8	YKR039W	GAP1
PSMA6/YGR250C	ENSG00000136527	PSMA6	YGR250C	YGR250C
NFKBIA/PPZ2	ENSG00000136531	NFKBIA	YDR436W	PPZ2
EMC9/EMP47	ENSG00000136560	EMC9	YFL048C	EMP47
PSME2/YHR020W	ENSG00000136628	PSME2	YHR020W	YHR020W
BRMS1L/VPS33	ENSG00000136631	BRMS1L	YLR396C	VPS33
ENSG00000100931/SNX3	ENSG00000136643	ENSG00000100931	YOR357C	SNX3
SEC23A/YLR194C	ENSG00000136715	SEC23A	YLR194C	YLR194C
PNN/IMP4	ENSG00000136718	PNN	YNL075W	IMP4
RABGGTA/NFS1	ENSG00000136750	RABGGTA	YCL017C	NFS1
NFATC4/YME1	ENSG00000136758	NFATC4	YPR024W	YME1
PLTP/HRK1	ENSG00000136807	PLTP	YOR267C	HRK1
PCIF1/TRX2	ENSG00000136810	PCIF1	YGR209C	TRX2
GSS/ECM29	ENSG00000136813	GSS	YHL030W	ECM29
MMP9/MIG1	ENSG00000136826	MMP9	YGL035C	MIG1
TRPC4AP/HSP104	ENSG00000136827	TRPC4AP	YLL026W	HSP104
PYGB/YCG1	ENSG00000136828	PYGB	YDR325W	YCG1
PROCR/SEC1	ENSG00000136854	PROCR	YDR164C	SEC1
GINS1/YPL260W	ENSG00000136861	GINS1	YPL260W	YPL260W
NINL/PRP4	ENSG00000136875	NINL	YPR178W	PRP4
CD40/SAD1	ENSG00000136878	CD40	YFR005C	SAD1
UQCC/VMA10	ENSG00000136888	UQCC	YHR039C-A	VMA10
ZMYND8/IPI1	ENSG00000136891	ZMYND8	YHR085W	IPI1
SGK2/SUR4	ENSG00000136928	SGK2	YLR372W	SUR4
IFT52/PUP1	ENSG00000136930	IFT52	YOR157C	PUP1
MYBL2/KEL3	ENSG00000136933	MYBL2	YPL263C	KEL3
HNF4A/RKM2	ENSG00000136937	HNF4A	YDR198C	RKM2
SLA2/RPL35B	ENSG00000136942	SLA2	YDL136W	RPL35B
C20orf24/DCC1	ENSG00000136982	C20orf24	YCL016C	DCC1
NFATC2/DFM1	ENSG00000136986	NFATC2	YDR411C	DFM1
STK4/RPA49	ENSG00000137054	STK4	YNL248C	RPA49
PFDN4/HNT3	ENSG00000137074	PFDN4	YOR258W	HNT3
DOK5/ADE5,7	ENSG00000137076	DOK5	YGL234W	ADE5,7
CSTF1/FDH1	ENSG00000137106	CSTF1	YOR388C	FDH1
BMP7/RPS6B	ENSG00000137154	BMP7	YBR181C	RPS6B
RAE1/PSK2	ENSG00000137193	RAE1	YOL045W	PSK2
TPD52L2/STB4	ENSG00000137203	TPD52L2	YMR019W	STB4
DNAJC5/SLC1	ENSG00000137261	DNAJC5	YDL052C	SLC1
NELFCD/POP8	ENSG00000137265	NELFCD	YBL018C	POP8
PRPF6/BMS1	ENSG00000137312	PRPF6	YPL217C	BMS1
TUBB1/SNF5	ENSG00000137337	TUBB1	YBR289W	SNF5
PSMA7/FLX1	ENSG00000137409	PSMA7	YIL134W	FLX1
NTSR1/RPC31	ENSG00000137478	NTSR1	YNL151C	RPC31
MRGBP/YGR130C	ENSG00000137497	MRGBP	YGR130C	YGR130C
DIDO1/FMP32	ENSG00000137500	DIDO1	YFL046W	FMP32
GID8/SIR4	ENSG00000137501	GID8	YDR227W	SIR4
BIRC7/YIP5	ENSG00000137502	BIRC7	YGL161C	YIP5
ARFGAP1/YGR015C	ENSG00000137509	ARFGAP1	YGR015C	YGR015C
AVP/MRPL10	ENSG00000137547	AVP	YNL284C	MRPL10
COL20A1/TGS1	ENSG00000137574	COL20A1	YPL157W	TGS1
CHRNA4/PEP1	ENSG00000137642	CHRNA4	YBL017C	PEP1
EEF1A2/BUD13	ENSG00000137656	EEF1A2	YGL174W	BUD13
PTK6/TMA20	ENSG00000137699	PTK6	YER007C-A	TMA20
GMEB2/PUF6	ENSG00000137710	GMEB2	YDR496C	PUF6
C20orf27/VAC14	ENSG00000137713	C20orf27	YLR386W	VAC14
SPEF1/YAH1	ENSG00000137714	SPEF1	YPL252C	YAH1
CDC25B/YJL185C	ENSG00000137752	CDC25B	YJL185C	YJL185C
ARFRP1/MKK2	ENSG00000137764	ARFRP1	YPL140C	MKK2
NDUFAF5/ODC2	ENSG00000137801	NDUFAF5	YOR222W	ODC2
TRIB3/UTP30	ENSG00000137802	TRIB3	YKR060W	UTP30
RASSF2/GCR2	ENSG00000137806	RASSF2	YNL199C	GCR2
CSNK2A1/RTF1	ENSG00000137815	CSNK2A1	YGL244W	RTF1
ANGPT4/YKR078W	ENSG00000137822	ANGPT4	YKR078W	YKR078W
HM13/BIO5	ENSG00000137842	HM13	YNR056C	BIO5
SNPH/WSC4	ENSG00000137845	SNPH	YHL028W	WSC4
MYLK2/SLD2	ENSG00000137872	MYLK2	YKL108W	SLD2
SIRPB1/RLP24	ENSG00000137876	SIRPB1	YLR009W	RLP24
SEC23B/COY1	ENSG00000137878	SEC23B	YKL179C	COY1
FERMT1/ALT1	ENSG00000137944	FERMT1	YLR089C	ALT1
HAO1/SUA7	ENSG00000137947	HAO1	YPR086W	SUA7
PDYN/BET2	ENSG00000137955	PDYN	YPR176C	BET2
PLCB4/KGD2	ENSG00000137992	PLCB4	YDR148C	KGD2
MYL9/IMD2	ENSG00000138029	MYL9	YHR216W	IMD2
HCK/RBK1	ENSG00000138030	HCK	YCR036W	RBK1
CRNKL1/PTC1	ENSG00000138032	CRNKL1	YDL006W	PTC1
POFUT1/YGR016W	ENSG00000138035	POFUT1	YGR016W	YGR016W
SAMHD1/PSY2	ENSG00000138041	SAMHD1	YNL201C	PSY2
PAK7/YPT1	ENSG00000138069	PAK7	YFL038C	YPT1
KIF3B/ARP2	ENSG00000138071	KIF3B	YDL029W	ARP2
NOP56/MAL12	ENSG00000138079	NOP56	YGR292W	MAL12
IDH3B/DAS1	ENSG00000138081	IDH3B	YJL149W	DAS1
MAPRE1/PET309	ENSG00000138095	MAPRE1	YLR067C	PET309
JAG1/ARP1	ENSG00000138107	JAG1	YHR129C	ARP1
CDK5RAP1/MYO2	ENSG00000138162	CDK5RAP1	YOR326W	MYO2
SNTA1/SDP1	ENSG00000138166	SNTA1	YIL113W	SDP1
OXT/MSS1	ENSG00000138175	OXT	YMR023C	MSS1
TTI1/YND1	ENSG00000138185	TTI1	YER005W	YND1
E2F1/HMLALPHA1	ENSG00000138279	E2F1	YCL066W	HMLALPHA1
RPRD1B/TIM23	ENSG00000138297	RPRD1B	YNR017W	TIM23
PXMP4/RPS24A	ENSG00000138326	PXMP4	YER074W	RPS24A
CHMP4B/ADE17	ENSG00000138363	CHMP4B	YMR120C	ADE17
BPI/KTR5	ENSG00000138378	BPI	YNL029C	KTR5
CST3/SRO9	ENSG00000138385	CST3	YCL037C	SRO9
ASIP/CPR4	ENSG00000138398	ASIP	YCR069W	CPR4
CST4/IDP3	ENSG00000138413	CST4	YNL009W	IDP3
ACTR5/YPL014W	ENSG00000138434	ACTR5	YPL014W	YPL014W
WFDC2/YTM1	ENSG00000138442	WFDC2	YOR272W	YTM1
AHCY/MKC7	ENSG00000138448	AHCY	YDR144C	MKC7
DHX35/YKL100C	ENSG00000138600	DHX35	YKL100C	YKL100C
DNTTIP1/PTM1	ENSG00000138613	DNTTIP1	YKL039W	PTM1
MAP1LC3A/SIS2	ENSG00000138621	MAP1LC3A	YKR072C	SIS2
SYNDIG1/DSK2	ENSG00000138629	SYNDIG1	YMR276W	DSK2
PIGU/FMP25	ENSG00000138646	PIGU	YLR077W	FMP25
TNNC2/IES2	ENSG00000138660	TNNC2	YNL215W	IES2
APMAP/RIM4	ENSG00000138668	APMAP	YHL024W	RIM4
ZNF516/PSY4	ENSG00000138669	ZNF516	YBL046W	PSY4
USP14/SEC31	ENSG00000138674	USP14	YDL195W	SEC31
VAPA/CSF1	ENSG00000138688	VAPA	YLR087C	CSF1
MYOM1/YAR066W	ENSG00000138698	MYOM1	YAR066W	YAR066W
MYL12A/SPR3	ENSG00000138758	MYL12A	YGR059W	SPR3
CEP76/YOR387C	ENSG00000138760	CEP76	YOR387C	YOR387C
CEP192/USO1	ENSG00000138768	CEP192	YDL058W	USO1
RNMT/YOR021C	ENSG00000138772	RNMT	YOR021C	YOR021C
SMAD7/PPA2	ENSG00000138777	SMAD7	YMR267W	PPA2
LAMA1/YJR141W	ENSG00000138785	LAMA1	YJR141W	YJR141W
RNF125/ABF2	ENSG00000138795	RNF125	YMR072W	ABF2
ANKRD12/NDI1	ENSG00000138796	ANKRD12	YML120C	NDI1
NOL4/SEC23	ENSG00000138802	NOL4	YPR181C	SEC23
POLI/CMP2	ENSG00000138814	POLI	YML057W	CMP2
MIB1/SKO1	ENSG00000138835	MIB1	YNL167C	SKO1
RBBP8/YLR036C	ENSG00000139112	RBBP8	YLR036C	YLR036C
RIOK3/PEP7	ENSG00000139132	RIOK3	YDR323C	PEP7
CSTF2/YLR290C	ENSG00000139180	CSTF2	YLR290C	YLR290C
PSMD10/PEX5	ENSG00000139197	PSMD10	YDR244W	PEX5
ATG4A/ADY3	ENSG00000139220	ATG4A	YDL239C	ADY3
TBL1X/SMX3	ENSG00000139343	TBL1X	YPR182W	SMX3
GPR143/COX7	ENSG00000139372	GPR143	YMR256C	COX7
PGRMC1/KTR4	ENSG00000139505	PGRMC1	YBR199W	KTR4
POLA1/RPS8A	ENSG00000139610	POLA1	YBL072C	RPS8A
MID1/SWI3	ENSG00000139613	MID1	YJL176C	SWI3
NKAP/YER156C	ENSG00000139637	NKAP	YER156C	YER156C
NXT2/YJL068C	ENSG00000139684	NXT2	YJL068C	YJL068C
GUCY2F/TMA22	ENSG00000139726	GUCY2F	YJR014W	TMA22
ENSG00000101898/YJL055W	ENSG00000139910	ENSG00000101898	YJL055W	YJL055W
ALG13/RTN1	ENSG00000139970	ALG13	YDR233C	RTN1
PRPS2/HAT1	ENSG00000139998	PRPS2	YPL001W	HAT1
TLR8/MDV1	ENSG00000140006	TLR8	YJL112W	MDV1
AMMECR1/PRY1	ENSG00000140092	AMMECR1	YJL079C	PRY1
CHRDL1/TYS1	ENSG00000140105	CHRDL1	YGR185C	TYS1
WDR13/DIP5	ENSG00000140199	WDR13	YPL265W	DIP5
SUV39H1/QRI5	ENSG00000140262	SUV39H1	YLR204W	QRI5
GLRA2/XYL2	ENSG00000140263	GLRA2	YLR070C	XYL2
XIAP/YDL085C-A	ENSG00000140264	XIAP	YDL085C-A	YDL085C-A
STAG2/TOA2	ENSG00000140307	STAG2	YKL058W	TOA2
MCF2/SRP14	ENSG00000140319	MCF2	YDL092W	SRP14
F9/HIR1	ENSG00000140332	F9	YBL008W	HIR1
ABCD1/AIM45	ENSG00000140374	ABCD1	YPR004C	AIM45
CCDC22/SML1	ENSG00000140382	CCDC22	YML058W	SML1
CACNA1F/AMD2	ENSG00000140386	CACNA1F	YDR242W	AMD2
SYP/YGR079W	ENSG00000140391	SYP	YGR079W	YGR079W
PLP2/STE4	ENSG00000140395	PLP2	YOR212W	STE4
BMX/AMS1	ENSG00000140400	BMX	YGL156W	AMS1
PLS3/NNF2	ENSG00000140416	PLS3	YGR089W	NNF2
NAA10/IME2	ENSG00000140443	NAA10	YJL106W	IME2
RENBP/DIT2	ENSG00000140459	RENBP	YDR402C	DIT2
ELF4/RAD16	ENSG00000140464	ELF4	YBR114W	RAD16
SMARCA1/ERG5	ENSG00000140465	SMARCA1	YMR015C	ERG5
MTMR8/SSP2	ENSG00000140488	MTMR8	YOR242C	SSP2
ASB9/YKL091C	ENSG00000140522	ASB9	YKL091C	YKL091C
ENSG00000102050/YMR210W	ENSG00000140526	ENSG00000102050	YMR210W	YMR210W
RBBP7/KIP2	ENSG00000140538	RBBP7	YPL155C	KIP2
PPP1R2P9/LST7	ENSG00000140543	PPP1R2P9	YGR057C	LST7
KCND1/OYE3	ENSG00000140564	KCND1	YPL171C	OYE3
OPN1LW/HUA1	ENSG00000140682	OPN1LW	YGR268C	HUA1
FMR1/YGR122W	ENSG00000140694	FMR1	YGR122W	YGR122W
PIM2/QCR2	ENSG00000140740	PIM2	YPR191W	QCR2
SLC35A2/GRX3	ENSG00000140830	SLC35A2	YDR098C	GRX3
PQBP1/KAR3	ENSG00000140859	PQBP1	YPR141C	KAR3
PCSK1N/RPL9A	ENSG00000140937	PCSK1N	YGL147C	RPL9A
EMD/RRT12	ENSG00000140943	EMD	YCR045C	RRT12
TAZ/RPL3	ENSG00000140986	TAZ	YOR063W	RPL3
PGK1/FMP48	ENSG00000140992	PGK1	YGR052W	FMP48
GATA1/YDR333C	ENSG00000141002	GATA1	YDR333C	YDR333C
MAGT1/MCD4	ENSG00000141012	MAGT1	YKL165C	MCD4
SMS/REC107	ENSG00000141013	SMS	YJR021C	REC107
PHEX/SNT1	ENSG00000141027	PHEX	YCR033W	SNT1
UBL4A/SSH4	ENSG00000141084	UBL4A	YKL124W	SSH4
EEA1/PRS5	ENSG00000141127	EEA1	YOL061W	PRS5
RP2/SHE4	ENSG00000141198	RP2	YOR035C	SHE4
PHF16/MDR1	ENSG00000141258	PHF16	YGR100W	MDR1
CDK16/APE2	ENSG00000141279	CDK16	YKL157W	APE2
USP11/CHC1	ENSG00000141367	USP11	YGL206C	CHC1
PCYT1B/RPT1	ENSG00000141385	PCYT1B	YKL145W	RPT1
HTATSF1/INM2	ENSG00000141401	HTATSF1	YDR287W	INM2
VGLL1/RTT103	ENSG00000141425	VGLL1	YDR289C	RTT103
CD40LG/YPL277C	ENSG00000141480	CD40LG	YPL277C	YPL277C
TIMP1/ORC2	ENSG00000141503	TIMP1	YBR060C	ORC2
FGD1/RDI1	ENSG00000141522	FGD1	YDL135C	RDI1
PIN4/MCH4	ENSG00000141526	PIN4	YOL119C	MCH4
PORCN/DED1	ENSG00000141543	PORCN	YOR204W	DED1
MAGED2/KIN4	ENSG00000141551	MAGED2	YOR233W	KIN4
KLF8/NAR1	ENSG00000141562	KLF8	YNL240C	NAR1
SYTL4/ATG18	ENSG00000141580	SYTL4	YFR021W	ATG18
CENPI/SOK2	ENSG00000141646	CENPI	YMR016C	SOK2
DRP2/FAB1	ENSG00000141720	DRP2	YFR019W	FAB1
TAF7L/DIB1	ENSG00000141759	TAF7L	YPR082C	DIB1
PBDC1/ZRT2	ENSG00000141873	PBDC1	YLR130C	ZRT2
ENSG00000102391/PFK2	ENSG00000141959	ENSG00000102391	YMR205C	PFK2
ARMCX3/YAR1	ENSG00000141965	ARMCX3	YPL239W	YAR1
HTR2A/CDC24	ENSG00000141968	HTR2A	YAL041W	CDC24
NDFIP2/NOP56	ENSG00000141985	NDFIP2	YLR197W	NOP56
TNFSF13B/GLN4	ENSG00000142166	TNFSF13B	YOR168W	GLN4
MLNR/SOD1	ENSG00000142168	MLNR	YJR104C	SOD1
CAB39L/ARN2	ENSG00000142185	CAB39L	YHL047C	ARN2
KLF5/MSB3	ENSG00000142192	KLF5	YNL293W	MSB3
STK24/PTK2	ENSG00000142208	STK24	YJR059W	PTK2
ACP5/MYO4	ENSG00000142347	ACP5	YAL029C	MYO4
DNAJC3/SUR1	ENSG00000142453	DNAJC3	YPL057C	SUR1
UGGT2/GYP5	ENSG00000142459	UGGT2	YPL249C	GYP5
ARHGEF7/PRE2	ENSG00000142507	ARHGEF7	YPR103W	PRE2
FGF9/YPR022C	ENSG00000142528	FGF9	YPR022C	YPR022C
SGCG/RPS11B	ENSG00000142534	SGCG	YBR048W	RPS11B
PARP4/KEM1	ENSG00000142599	PARP4	YGL173C	KEM1
SUPT20H/PEX14	ENSG00000142655	SUPT20H	YGL153W	PEX14
MRPS31/RPL11B	ENSG00000142676	MRPS31	YGR085C	RPL11B
KPNA3/BUD20	ENSG00000142684	KPNA3	YLR074C	BUD20
FLT1/PSD2	ENSG00000142765	FLT1	YGR170W	PSD2
RGCC/TAH1	ENSG00000142784	RGCC	YCR060W	TAH1
VWA8/MNN11	ENSG00000142875	VWA8	YJL183W	MNN11
DGKH/GPI8	ENSG00000142892	DGKH	YDR331W	GPI8
KATNAL1/PTP1	ENSG00000142949	KATNAL1	YDL230W	PTP1
INTS6/MSN1	ENSG00000143033	INTS6	YOL116W	MSN1
TSC22D1/FAR11	ENSG00000143093	TSC22D1	YNL127W	FAR11
CLN5/TIP41	ENSG00000143155	CLN5	YPR040W	TIP41
OLFM4/PHO2	ENSG00000143190	OLFM4	YDL106C	PHO2
MSLN/UBP11	ENSG00000143258	MSLN	YKR098C	UBP11
TRADD/RPL14A	ENSG00000143314	TRADD	YKL006W	RPL14A
HSF4/RNH70	ENSG00000143319	HSF4	YGR276C	RNH70
CORO1A/STE7	ENSG00000143322	CORO1A	YDL159W	STE7
MAPK3/RGS2	ENSG00000143333	MAPK3	YOR107W	RGS2
PHKB/KCS1	ENSG00000143337	PHKB	YDR017C	KCS1
NUTF2/ALR1	ENSG00000143355	NUTF2	YOL130W	ALR1
NUP93/PPX1	ENSG00000143363	NUP93	YHR201C	PPX1
CENPT/SMC4	ENSG00000143367	CENPT	YLR086W	SMC4
TSNAXIP1/NAM8	ENSG00000143368	TSNAXIP1	YHR086W	NAM8
NFAT5/MSB1	ENSG00000143369	NFAT5	YOR188W	MSB1
N4BP1/PIK1	ENSG00000143393	N4BP1	YNL267W	PIK1
CBLN1/NCA2	ENSG00000143398	CBLN1	YPR155C	NCA2
ARL2BP/HEM12	ENSG00000143412	ARL2BP	YDR047W	HEM12
ZNF423/STR3	ENSG00000143416	ZNF423	YGL184C	STR3
CCL22/LAG1	ENSG00000143418	CCL22	YHL003C	LAG1
CCL17/IGO1	ENSG00000143420	CCL17	YNL157W	IGO1
CTCF/PHO85	ENSG00000143466	CTCF	YPL031C	PHO85
ACD/VBA4	ENSG00000143469	ACD	YDR119W	VBA4
POLR2C/TMA64	ENSG00000143486	POLR2C	YDR117C	TMA64
PARD6A/SET5	ENSG00000143499	PARD6A	YHR207C	SET5
ZNF821/FMP30	ENSG00000143507	ZNF821	YPL103C	FMP30
MMP15/HAA1	ENSG00000143514	MMP15	YPR008W	HAA1
USB1/FYV7	ENSG00000143549	USB1	YLR068W	FYV7
CCDC113/GIC1	ENSG00000143575	CCDC113	YHR061C	GIC1
NME3/RPC17	ENSG00000143578	NME3	YJL011C	RPC17
PSMD7/GZF3	ENSG00000143614	PSMD7	YJL110C	GZF3
VAC14/CYT2	ENSG00000143621	VAC14	YKL087C	CYT2
TANGO6/ARP8	ENSG00000143632	TANGO6	YOR141C	ARP8
COG4/YCL047C	ENSG00000143641	COG4	YCL047C	YCL047C
PLA2G15/TEX1	ENSG00000143669	PLA2G15	YNL253W	TEX1
[truncated: 1,238 more rows]
