# Supplementary material for: Scope and limitations of yeast as a model organism for studying human tissue-specific pathways
Source: BMC Syst Biol. 2015 Dec 29;9:96. doi: 10.1186/s12918-015-0253-0 (PMC4696342; doi:10.1186/s12918-015-0253-0)
Supplement: Additional file 1 — Network alignments. Compressed (*.zip) file containing individual tissue-specific alignments. (ZIP 5181 Kb) [file 12918_2015_253_MOESM1_ESM.zip › alignments/Brain (Whole)_AlignGraph_edges.tsv]

First_ortholog_pair	Second_ortholog_pair
APOA4/FUS3	GCLC/GIS4
RPS12/DNF1	SEMA3F/CSM4
CD9/USE1	CRLF1/LAS17
CRX/ESBP6	TBXA2R/SPP1
ASF1B/UBP9	NCAPD2/BET3
MAPK1/APJ1	CCDC88C/RPH1
CACTIN/GDA1	YAF2/HAP5
HMG20B/CIK1	BID/DUO1
TCERG1/MRPL28	IL20RA/GIS2
COPE/VHT1	RUFY3/TCB3
ARHGEF7/PRE2	NLRP2/RPA190
EHD4/MUM2	NLRP2/RPA190
YTHDC2/SMC3	TOMM34/SMC1
ARHGEF10L/RPN6	INSRR/SEC18
CD81/URA8	POU2F2/SBA1
NDUFB4/APC1	TBPL1/DOC1
CACTIN/GDA1	ARHGAP31/TAO3
CPSF6/SLF1	IFT88/TAF13
ARG2/HHT2	NSMAF/DHR2
PES1/ARP10	MSR1/PRP28
PACSIN2/HBT1	DNAH5/VAM3
MRGBP/YGR130C	STAU2/MCM16
OBFC1/PRP18	STAU2/MCM16
PPP1R12A/WHI3	OFD1/STE24
ACVR2B/YDL156W	YTHDC2/SMC3
TAF6/TAF6	DTNBP1/HSP26
EPB41L5/CSE4	DTNBP1/HSP26
ITGAE/SSZ1	ERCC8/TOM1
FAM188B/YEF3	ERCC8/TOM1
SNCAIP/MGA2	VAMP3/ALG9
LAMTOR3/RPS16B	RAD51/RPL6A
BAZ2A/ZPR1	THOC3/YLR179C
JAG1/ARP1	LAMA3/JNM1
FHL2/YBR238C	GYG2/BOI1
SUGP2/SGN1	PKP2/SGV1
NFATC4/YME1	USP13/MGR1
NAA10/IME2	RASGRF1/ATP16
ALDH18A1/UBI4	ZC3H11A/YRB1
VIPR1/FBA1	RIOK2/GRS1
DNTTIP1/PTM1	ALDH18A1/UBI4
MPP6/UBR2	ALDH18A1/UBI4
PAPD7/GUA1	ALDH18A1/UBI4
VIPR1/FBA1	ALDH18A1/UBI4
RPL24/NOC2	MXD1/NOP7
CLNS1A/HED1	BCAT1/BNA6
CRISP3/CDC25	LZTS1/SAP190
RAB21/MET31	MRPS35/LSB1
CACTIN/GDA1	TNK2/HMX1
RAB21/MET31	GPBP1/MYO3
BUD31/BEM2	APPBP2/GCN5
MPP5/NIP100	POLD1/RNA1
SRBD1/GLN3	EPN1/HSL7
TFAM/SPB4	ADCK1/AHA1
PES1/ARP10	ANKS1A/GAT2
SP140/ERG13	NDUFB4/APC1
PCCB/PLC1	TBC1D1/MBP1
PLEKHA4/RPL30	SLC9A7/NAS6
ING3/HOS4	CTNNA2/SET3
HSPB11/NAB2	ZBTB11/UBP5
TIMM44/PHO88	ARFGEF1/YPK1
DYNLL1/CTA1	SYT1/TAE1
GSTP1/YLH47	STON1-GTF2A1L/PET123
GRHL2/RVB2	IFT80/PSA1
ZNF446/NPL3	KCNAB2/SNP1
GABRA4/SAM1	RAB27A/CRH1
EPB41L5/CSE4	SCT/TIM50
TP63/RPG1	FGF10/CDH1
RAB18/YDL086W	SMG6/YML6
UNG/OSH3	EPHA8/TPK1
HLF/YPT53	EPHA8/TPK1
CPSF6/SLF1	ARHGAP10/ZIM17
CACTIN/GDA1	TRIP13/YHR131C
MAPRE3/RPS10A	PDCD2/PRT1
POLA1/RPS8A	PDCD2/PRT1
PARP4/KEM1	ACTN1/IMD3
RAD51AP1/RPS0A	ACTN1/IMD3
PLEKHA4/RPL30	FCGR2B/SCP160
ODC1/PSH1	SMARCE1/CNA1
MID1/SWI3	ADAM11/PHO5
CACTIN/GDA1	MAP3K13/MPD1
MID1/SWI3	EED/NHP6A
PILRA/EBP2	SLC12A1/RRP5
HAS1/GDH2	ARHGEF10L/RPN6
ICK/GCN4	ARHGEF10L/RPN6
EPB41L5/CSE4	ARHGEF10L/RPN6
PSMA6/YGR250C	KCNQ2/SPT7
CACTIN/GDA1	KCNQ2/SPT7
TPD52/PHO91	ADD2/YNL035C
PPP1R13L/MNN2	DNAJC10/SEC22
MYH1/STI1	ITGA8/YPR003C
KLF1/YNL208W	ADCY2/XPT1
CPSF6/SLF1	ADCY2/XPT1
GTF3C2/SGS1	ADCYAP1R1/PEX7
CACTIN/GDA1	STX7/TUM1
HSPB11/NAB2	RABL2B/MRPL1
STRN/SSK1	SRCAP/ARC19
CCP110/TFC8	OSTM1/IST3
INTS2/CPR1	OSTM1/IST3
EZR/ESS1	HSPB11/NAB2
GRAP2/SRS2	HSPB11/NAB2
ZNF330/LIN1	HSPB11/NAB2
MRPL19/DNA2	HSPB11/NAB2
LIG1/ADO1	C5orf22/SPO12
CRHR2/RPT5	GSK3B/DPS1
POLA1/RPS8A	MAPRE3/RPS10A
CPSF6/SLF1	MAPRE3/RPS10A
CSNK2A1/RTF1	CAD/MHT1
RAD51C/IZH4	CD82/RIB5
PLEKHA8/VPS28	USP40/RPC53
ACVR2B/YDL156W	CHMP5/RFA2
ARHGEF18/URC2	SH3BP2/GCD7
ACVR1/RPN5	P2RX7/RPS18A
WASL/MEX67	ANAPC5/NUP188
PORCN/DED1	DZANK1/MRP4
SUN2/DUG1	DDX24/STP2
HOXA3/MLP2	CEBPE/SPC98
CTCF/PHO85	PSMD5/DAL82
CACTIN/GDA1	NRP1/CTR86
CTCF/PHO85	MAGEB2/FRS1
PRKAG3/UBC6	MTAP/UBA1
POLA1/RPS8A	CRYBB2P1/ECM16
TARS/ECO1	GTPBP1/RFC5
PRPF6/BMS1	DAAM1/TOK1
APOA4/FUS3	SIX4/MBA1
ACVR2B/YDL156W	PSMA6/YGR250C
EPB41L5/CSE4	PRPF6/BMS1
KNG1/GLC7	RASSF2/GCR2
PCYT1B/RPT1	SYNDIG1/DSK2
CPSF6/SLF1	CEP76/YOR387C
PLEKHA4/RPL30	POLA1/RPS8A
CPSF6/SLF1	POLA1/RPS8A
ACVR2B/YDL156W	MID1/SWI3
CCT4/PAH1	MAGED2/KIN4
APOA4/FUS3	ARL2BP/HEM12
IMPDH1/PUF2	CTCF/PHO85
RAD51AP1/RPS0A	SALL1/GCD1
CACTIN/GDA1	EMC2/YDL186W
TNFRSF10A/NAT2	SQLE/RPP1
CACTIN/GDA1	SNRNP70/SEC10
DOK1/YSR3	SNRNP70/SEC10
AIP/AQY1	TIMM44/PHO88
RPL28/YSH1	FAM32A/YTH1
TLX1/FBP1	DYRK1B/VID30
CPSF6/SLF1	PLEKHA4/RPL30
SLC1A1/SAM4	TFPT/PIB2
GABRR2/APC2	GRIK5/BZZ1
IFT20/RAM2	ITGB8/RCN1
YWHAE/KIP1	ZC3HAV1/SER33
RCVRN/SWD2	GRB10/MPE1
VIPR1/FBA1	TAF6/TAF6
TLX1/FBP1	LHX2/PET8
SELPLG/CLP1	CUEDC2/PCF11
GNB3/SER3	LHPP/MSS116
SDC1/NEW1	RNF43/IDH2
GTF3C2/SGS1	P2RX1/TFG1
ACVR2B/YDL156W	PEX12/PIF1
CPSF6/SLF1	STIM2/RPS29B
APOA4/FUS3	ELP4/ERV25
RHAG/FUN30	TENC1/TAN1
LNPEP/UBC7	CPSF6/SLF1
BNIP1/YET3	CPSF6/SLF1
ACVR2B/YDL156W	RWDD1/ZDS1
IGFBP5/SCD5	ACVR2B/YDL156W
