# Supplementary material for: Scope and limitations of yeast as a model organism for studying human tissue-specific pathways
Source: BMC Syst Biol. 2015 Dec 29;9:96. doi: 10.1186/s12918-015-0253-0 (PMC4696342; doi:10.1186/s12918-015-0253-0)
Supplement: Additional file 1 — Network alignments. Compressed (*.zip) file containing individual tissue-specific alignments. (ZIP 5181 Kb) [file 12918_2015_253_MOESM1_ESM.zip › alignments/Parietal Lobe_AlignGraph_nodes.tsv]

ID	Human_EnsemblGeneID	Human_Symbol	Yeast_EnsemblGeneID	Yeast_Symbol
TSPAN6/DPM1	ENSG00000000419	TSPAN6	YPR183W	DPM1
DPM1/ELM1	ENSG00000000938	DPM1	YKL048C	ELM1
SCYL3/GSH1	ENSG00000001084	SCYL3	YJL101C	GSH1
FGR/HAP2	ENSG00000001167	FGR	YGL237C	HAP2
CFH/RAD59	ENSG00000002016	CFH	YDL059C	RAD59
GCLC/CTR1	ENSG00000003147	GCLC	YPR124W	CTR1
NFYA/COS9	ENSG00000003402	NFYA	YKL219W	COS9
SEMA3F/CSM4	ENSG00000004059	SEMA3F	YPL200W	CSM4
CFTR/FEN1	ENSG00000004399	CFTR	YCR034W	FEN1
KRIT1/ADK1	ENSG00000004455	KRIT1	YDR226W	ADK1
RAD52/PPT1	ENSG00000004478	RAD52	YGR123C	PPT1
BAD/ACP1	ENSG00000004779	BAD	YKL192C	ACP1
CD99/PKP2	ENSG00000004799	CD99	YGL059W	PKP2
AOC1/YGR201C	ENSG00000004838	AOC1	YGR201C	YGR201C
HECW1/YDR307W	ENSG00000004866	HECW1	YDR307W	YDR307W
MAD1L1/CDC27	ENSG00000004897	MAD1L1	YBL084C	CDC27
LASP1/FCY2	ENSG00000004948	LASP1	YER056C	FCY2
M6PR/MEF1	ENSG00000005156	M6PR	YLR069C	MEF1
ICA1/APS2	ENSG00000005243	ICA1	YJR058C	APS2
ALS2/PST2	ENSG00000005302	ALS2	YDR032C	PST2
CASP10/BDF2	ENSG00000005339	CASP10	YDL070W	BDF2
CFLAR/SIA1	ENSG00000005421	CFLAR	YOR137C	SIA1
TFPI/YDR352W	ENSG00000005893	TFPI	YDR352W	YDR352W
RBM5/PGC1	ENSG00000006007	RBM5	YPL206C	PGC1
MTMR7/BPT1	ENSG00000006071	MTMR7	YLL015W	BPT1
ARF5/APL4	ENSG00000006125	ARF5	YPR029C	APL4
POLDIP2/THP1	ENSG00000006128	POLDIP2	YOL072W	THP1
PLXND1/ADH7	ENSG00000006194	PLXND1	YCR105W	ADH7
AK2/GRX6	ENSG00000006468	AK2	YDL010W	GRX6
CD38/LCB5	ENSG00000006530	CD38	YLR260W	LCB5
FKBP4/YMR010W	ENSG00000006704	FKBP4	YMR010W	YMR010W
KDM1A/VPS41	ENSG00000006715	KDM1A	YDR080W	VPS41
CAMKK1/IZH2	ENSG00000006831	CAMKK1	YOL002C	IZH2
RECQL/CMK2	ENSG00000007047	RECQL	YOL016C	CMK2
HSPB6/PAC1	ENSG00000007168	HSPB6	YOR269W	PAC1
ARHGAP33/MET10	ENSG00000007171	ARHGAP33	YFR030W	MET10
NDUFAB1/TRS33	ENSG00000007255	NDUFAB1	YOR115C	TRS33
PDK4/UTR5	ENSG00000007264	PDK4	YEL035C	UTR5
ZMYND10/SRL1	ENSG00000007372	ZMYND10	YOR247W	SRL1
ST7/GPI1	ENSG00000007541	ST7	YGR216C	GPI1
CDC27/FRE7	ENSG00000007952	CDC27	YOL152W	FRE7
SLC4A1/PRE7	ENSG00000008018	SLC4A1	YBL041W	PRE7
CALCR/HAL5	ENSG00000008118	CALCR	YJL165C	HAL5
HCCS/USA1	ENSG00000008130	HCCS	YML029W	USA1
DVL2/DTR1	ENSG00000008282	DVL2	YBR180W	DTR1
UPF1/CNL1	ENSG00000008294	UPF1	YDR357C	CNL1
SKAP2/PHO3	ENSG00000008710	SKAP2	YBR092C	PHO3
SLC25A5/RPS20	ENSG00000008988	SLC25A5	YHL015W	RPS20
CCDC109B/YBL055C	ENSG00000009335	CCDC109B	YBL055C	YBL055C
HOXA11/ATG13	ENSG00000009709	HOXA11	YPR185W	ATG13
POLR2J/VTA1	ENSG00000009844	POLR2J	YLR181C	VTA1
DHX33/PHD1	ENSG00000009950	DHX33	YKL043W	PHD1
MEOX1/ITC1	ENSG00000009954	MEOX1	YGL133W	ITC1
LIG3/SSH4	ENSG00000010017	LIG3	YKL124W	SSH4
RPAP3/MSC7	ENSG00000010030	RPAP3	YHR039C	MSC7
ENSG00000005189/SPE4	ENSG00000010165	ENSG00000005189	YLR146C	SPE4
CIAPIN1/COR1	ENSG00000010256	CIAPIN1	YBL045C	COR1
FAM214B/YCS4	ENSG00000010292	FAM214B	YLR272C	YCS4
COPZ2/NUD1	ENSG00000010322	COPZ2	YOR373W	NUD1
PRKAR2B/BUD14	ENSG00000010810	PRKAR2B	YAR014C	BUD14
MSL3/NDD1	ENSG00000010818	MSL3	YOR372C	NDD1
CREBBP/ELA1	ENSG00000011007	CREBBP	YNL230C	ELA1
BZRAP1/YNK1	ENSG00000011052	BZRAP1	YKL067W	YNK1
MPO/UTP18	ENSG00000011260	MPO	YJL069C	UTP18
PON1/SCW4	ENSG00000011405	PON1	YGR279C	SCW4
GCFC2/SKG3	ENSG00000011426	GCFC2	YLR187W	SKG3
ABCB4/GYP1	ENSG00000011454	ABCB4	YOR070C	GYP1
SOX8/PPH21	ENSG00000011485	SOX8	YDL134C	PPH21
IBTK/NUP57	ENSG00000012822	IBTK	YGR119C	NUP57
MYCBP2/MPS1	ENSG00000012983	MYCBP2	YDL028C	MPS1
FBXL3/IRS4	ENSG00000013016	FBXL3	YKR019C	IRS4
ITGAL/COQ4	ENSG00000013441	ITGAL	YDR204W	COQ4
PDK2/RET1	ENSG00000013503	PDK2	YOR207C	RET1
ITGA3/PMT6	ENSG00000014216	ITGA3	YGR199W	PMT6
LAMP2/MDH3	ENSG00000014641	LAMP2	YDL078C	MDH3
GGNBP2/MMT1	ENSG00000014824	GGNBP2	YMR177W	MMT1
ITGA2B/BRX1	ENSG00000015171	ITGA2B	YOL077C	BRX1
GDE1/LAS17	ENSG00000015285	GDE1	YOR181W	LAS17
C19orf60/GPG1	ENSG00000015413	C19orf60	YGL121C	GPG1
CRLF1/MPP6	ENSG00000015479	CRLF1	YNR024W	MPP6
MAP3K14/BPL1	ENSG00000015592	MAP3K14	YDL141W	BPL1
ABCC8/HPF1	ENSG00000016490	ABCC8	YOL155C	HPF1
CCL18/PMR1	ENSG00000017260	CCL18	YGL167C	PMR1
CCL3/BEM3	ENSG00000017797	CCL3	YPL115C	BEM3
SYNRG/DRS2	ENSG00000018625	SYNRG	YAL026C	DRS2
CACNG3/EMW1	ENSG00000018699	CACNG3	YNL313C	EMW1
TMEM132A/MOT3	ENSG00000020256	TMEM132A	YMR070W	MOT3
AP2B1/NUT1	ENSG00000021645	AP2B1	YGL151W	NUT1
TAC1/NAM7	ENSG00000021776	TAC1	YMR080C	NAM7
ZNF263/CPA1	ENSG00000021826	ZNF263	YOR303W	CPA1
CX3CL1/DEG1	ENSG00000022267	CX3CL1	YFL001W	DEG1
SPATA20/GPM2	ENSG00000022556	SPATA20	YDL021W	GPM2
CACNA1G/MAG2	ENSG00000022840	CACNA1G	YLR427W	MAG2
TNFRSF12A/PFA4	ENSG00000023041	TNFRSF12A	YOL003C	PFA4
MAP3K9/TRX1	ENSG00000023318	MAP3K9	YLR043C	TRX1
RALA/HEM1	ENSG00000023330	RALA	YDR232W	HEM1
BAIAP2L1/GRX2	ENSG00000023572	BAIAP2L1	YDR513W	GRX2
ETV1/CDH1	ENSG00000023734	ETV1	YGL003C	CDH1
AGK/YDL124W	ENSG00000023909	AGK	YDL124W	YDL124W
CCL26/UBR2	ENSG00000024048	CCL26	YLR024C	UBR2
FARP2/GTR2	ENSG00000025039	FARP2	YGR163W	GTR2
USH1C/FAF1	ENSG00000025293	USH1C	YIL019W	FAF1
DBF4/GAL80	ENSG00000025434	DBF4	YML051W	GAL80
TBXA2R/CNS1	ENSG00000025772	TBXA2R	YBR155W	CNS1
IFRD1/SEC63	ENSG00000025796	IFRD1	YOR254C	SEC63
GTF2IRD1/SRP1	ENSG00000025800	GTF2IRD1	YNL189W	SRP1
PAF1/KEL1	ENSG00000026025	PAF1	YHR158C	KEL1
VPS41/RAD3	ENSG00000026036	VPS41	YER171W	RAD3
ARHGAP44/YCR023C	ENSG00000026103	ARHGAP44	YCR023C	YCR023C
ELAC2/YBR096W	ENSG00000026508	ELAC2	YBR096W	YBR096W
SCIN/OCT1	ENSG00000027001	SCIN	YKL134C	OCT1
MYH13/YPK2	ENSG00000027075	MYH13	YMR104C	YPK2
ADIPOR2/VPS5	ENSG00000028528	ADIPOR2	YOR069W	VPS5
UPP2/MTF1	ENSG00000029639	UPP2	YMR228W	MTF1
MARK4/SES1	ENSG00000031698	MARK4	YDR023W	SES1
PAFAH1B1/WTM1	ENSG00000032389	PAFAH1B1	YOR230W	WTM1
NOS2/ACK1	ENSG00000032742	NOS2	YDL203C	ACK1
DNAH9/CUS1	ENSG00000033030	DNAH9	YMR240C	CUS1
GAS7/ARB1	ENSG00000033050	GAS7	YER036C	ARB1
TRAPPC6A/VPH1	ENSG00000033627	TRAPPC6A	YOR270C	VPH1
MATK/NFI1	ENSG00000033800	MATK	YOR156C	NFI1
CD79B/SLT2	ENSG00000034152	CD79B	YHR030C	SLT2
SCN4A/PEX3	ENSG00000034693	SCN4A	YDR329C	PEX3
PAX6/CYK3	ENSG00000035115	PAX6	YDL117W	CYK3
RHBDF1/ADE12	ENSG00000035687	RHBDF1	YNL220W	ADE12
LUC7L/RFC3	ENSG00000035928	LUC7L	YNL290W	RFC3
BAIAP3/RTT101	ENSG00000036257	BAIAP3	YJL047C	RTT101
PIGQ/SUL2	ENSG00000036448	PIGQ	YLR092W	SUL2
TEAD3/MDS3	ENSG00000037637	TEAD3	YGL197W	MDS3
SELE/MRI1	ENSG00000037757	SELE	YPR118W	MRI1
DNAJC11/TRM8	ENSG00000037897	DNAJC11	YDL201W	TRM8
MYLIP/YNL193W	ENSG00000038382	MYLIP	YNL193W	YNL193W
NOX1/YLR413W	ENSG00000038427	NOX1	YLR413W	YLR413W
E2F2/MSH4	ENSG00000038945	E2F2	YFL003C	MSH4
PSMB1/BRR2	ENSG00000039123	PSMB1	YER172C	BRR2
SYN1/TCO89	ENSG00000039319	SYN1	YPL180W	TCO89
JARID2/PRE9	ENSG00000041357	JARID2	YGR135W	PRE9
CAMK1G/YGL242C	ENSG00000041515	CAMK1G	YGL242C	YGL242C
CDK11A/LSG1	ENSG00000041802	CDK11A	YGL099W	LSG1
NADK/APM1	ENSG00000042753	NADK	YPL259C	APM1
TFAP2B/FHN1	ENSG00000042832	TFAP2B	YGR131W	FHN1
CYTH3/DCN1	ENSG00000043093	CYTH3	YLR128W	DCN1
ADAM22/RDL1	ENSG00000043143	ADAM22	YOR285W	RDL1
SYPL1/SCM3	ENSG00000044115	SYPL1	YDL139C	SCM3
SPAG9/YJR030C	ENSG00000044446	SPAG9	YJR030C	YJR030C
CELSR3/SOF1	ENSG00000047056	CELSR3	YLL011W	SOF1
MGST1/YLR419W	ENSG00000047188	MGST1	YLR419W	YLR419W
CRY1/URA8	ENSG00000047230	CRY1	YJR103W	URA8
NFIX/VMA13	ENSG00000047249	NFIX	YPR036W	VMA13
MMP25/MLP1	ENSG00000047410	MMP25	YKR095W	MLP1
IL32/FET5	ENSG00000047457	IL32	YFL041W	FET5
PKD1/SAC7	ENSG00000047648	PKD1	YDR389W	SAC7
MAPK8IP2/CSG2	ENSG00000047936	MAPK8IP2	YBR036C	CSG2
MED24/RNR4	ENSG00000048392	MED24	YGR180C	RNR4
SEC62/RSM10	ENSG00000048544	SEC62	YDR041W	RSM10
RPS20/RBS1	ENSG00000048991	RPS20	YDL189W	RBS1
CSDE1/YKT6	ENSG00000049245	CSDE1	YKL196C	YKT6
UBE3C/RSP5	ENSG00000049759	UBE3C	YER125W	RSP5
REV3L/WBP1	ENSG00000049860	REV3L	YEL002C	WBP1
PAX7/YLR257W	ENSG00000050405	PAX7	YLR257W	YLR257W
MASP2/MRK1	ENSG00000050748	MASP2	YDL079C	MRK1
TRAF3IP3/PEX13	ENSG00000050820	TRAF3IP3	YLR191W	PEX13
POMT2/PER33	ENSG00000051108	POMT2	YLR064W	PER33
VTA1/RAD51	ENSG00000051180	VTA1	YER095W	RAD51
MLXIPL/SLH1	ENSG00000051341	MLXIPL	YGR271W	SLH1
BAZ1B/CKI1	ENSG00000051382	BAZ1B	YLR133W	CKI1
RANBP9/CDC40	ENSG00000051596	RANBP9	YDR364C	CDC40
ETV7/BUD3	ENSG00000052126	ETV7	YCL014W	BUD3
SPRTN/TAF3	ENSG00000052723	SPRTN	YPL011C	TAF3
METTL13/RRP12	ENSG00000052749	METTL13	YPL012W	RRP12
ZNF207/ERG25	ENSG00000052802	ZNF207	YGR060W	ERG25
UQCRC1/APD1	ENSG00000052841	UQCRC1	YBR151W	APD1
CD9/SOD2	ENSG00000053254	CD9	YHR008C	SOD2
NCAPD2/AAD10	ENSG00000053371	NCAPD2	YJR155W	AAD10
IFFO1/MRT4	ENSG00000053372	IFFO1	YKL009W	MRT4
GIPR/USE1	ENSG00000053501	GIPR	YGL098W	USE1
NISCH/BET3	ENSG00000054116	NISCH	YKR068C	BET3
STAB1/CDC53	ENSG00000055130	STAB1	YDL132W	CDC53
FUZ/RTC5	ENSG00000055163	FUZ	YOR118W	RTC5
PRSS3/UBX2	ENSG00000055208	PRSS3	YML013W	UBX2
CD4/IKS1	ENSG00000055332	CD4	YJL057C	IKS1
LRRC23/SPP1	ENSG00000055609	LRRC23	YPL138C	SPP1
BTK/PUF3	ENSG00000055917	BTK	YLL013C	PUF3
HFE/YDR114C	ENSG00000056558	HFE	YDR114C	YDR114C
SCMH1/GLG2	ENSG00000056998	SCMH1	YJL137C	GLG2
FYN/MSH2	ENSG00000057468	FYN	YOL090W	MSH2
HIVEP2/GDI1	ENSG00000057608	HIVEP2	YER136W	GDI1
TCEB3/ATG5	ENSG00000057663	TCEB3	YPL149W	ATG5
LYPLA2/SEC61	ENSG00000058262	LYPLA2	YLR378C	SEC61
NME2/RAD2	ENSG00000058404	NME2	YGR258C	RAD2
APBA3/RPC37	ENSG00000058600	APBA3	YKR025W	RPC37
MKS1/ENA5	ENSG00000058668	MKS1	YDR038C	ENA5
ABHD5/TIS11	ENSG00000059145	ABHD5	YLR136C	TIS11
KAL1/PRO2	ENSG00000059573	KAL1	YOR323C	PRO2
AKAP8L/TRM3	ENSG00000059588	AKAP8L	YDL112W	TRM3
UTP18/XDJ1	ENSG00000059769	UTP18	YLR090W	XDJ1
RNF216/PSR2	ENSG00000060069	RNF216	YLR019W	PSR2
TTC19/PKH1	ENSG00000060237	TTC19	YDR490C	PKH1
PTBP1/CDC13	ENSG00000060558	PTBP1	YDL220C	CDC13
DPF1/ERB1	ENSG00000060688	DPF1	YMR049C	ERB1
SYT7/FMP37	ENSG00000060762	SYT7	YGL080W	FMP37
PIK3C2A/POT1	ENSG00000060971	PIK3C2A	YIL160C	POT1
PLAUR/SDH4	ENSG00000061794	PLAUR	YDR178W	SDH4
ANLN/AIF1	ENSG00000062096	ANLN	YNR074C	AIF1
WIZ/THI7	ENSG00000062598	WIZ	YLR237W	THI7
RABGAP1/RKM2	ENSG00000063046	RABGAP1	YDR198C	RKM2
DCN/RPL18B	ENSG00000063177	DCN	YNL301C	RPL18B
PPP5C/SBP1	ENSG00000063244	PPP5C	YHL034C	SBP1
MAP4K3/ENT1	ENSG00000063245	MAP4K3	YDL161W	ENT1
ZBTB32/YIL165C	ENSG00000063438	ZBTB32	YIL165C	YIL165C
TYROBP/YAF9	ENSG00000063978	TYROBP	YNL107W	YAF9
GABRA3/TAF2	ENSG00000064313	GABRA3	YCR042C	TAF2
BRCA1/MTR10	ENSG00000064419	BRCA1	YOR160W	MTR10
ERCC1/YLR271W	ENSG00000064607	ERCC1	YLR271W	YLR271W
CD22/YBR235W	ENSG00000064651	CD22	YBR235W	YBR235W
SEMA3B/PRY2	ENSG00000064655	SEMA3B	YKR013W	PRY2
MBTPS2/YIG1	ENSG00000064666	MBTPS2	YPL201C	YIG1
LTF/RRP3	ENSG00000064703	LTF	YHR065C	RRP3
NR1H4/MLH2	ENSG00000064933	NR1H4	YLR035C	MLH2
ALOX5/GPA1	ENSG00000065135	ALOX5	YHR005C	GPA1
CALCOCO1/PSE1	ENSG00000065150	CALCOCO1	YMR308C	PSE1
UBR7/CAR2	ENSG00000065154	UBR7	YLR438W	CAR2
MAP4K5/PWP2	ENSG00000065183	MAP4K5	YCR057C	PWP2
EHD3/FRK1	ENSG00000065243	EHD3	YPL141C	FRK1
PSMC4/SLM5	ENSG00000065427	PSMC4	YCR024C	SLM5
CLDN11/MPD2	ENSG00000065485	CLDN11	YOL088C	MPD2
MVP/CUS2	ENSG00000065526	MVP	YNL286W	CUS2
NUB1/RLP7	ENSG00000065559	NUB1	YNL002C	RLP7
CLK1/ENT3	ENSG00000065609	CLK1	YJR125C	ENT3
ENSG00000013455/ISR1	ENSG00000065613	ENSG00000013455	YPR106W	ISR1
POLR3B/ARK1	ENSG00000065675	POLR3B	YNL020C	ARK1
ANGEL1/UTP21	ENSG00000065717	ANGEL1	YLR409C	UTP21
RNF14/VAC7	ENSG00000065809	RNF14	YNL054W	VAC7
DDX11/MAE1	ENSG00000065833	DDX11	YKL029C	MAE1
CD6/MSB3	ENSG00000065882	CD6	YNL293W	MSB3
TACC3/YPL245W	ENSG00000065883	TACC3	YPL245W	YPL245W
UFL1/FHL1	ENSG00000065970	UFL1	YPR104C	FHL1
POLA2/PDE2	ENSG00000065989	POLA2	YOR360C	PDE2
CAPN1/RTS1	ENSG00000066027	CAPN1	YOR014W	RTS1
ACPP/SEY1	ENSG00000066032	ACPP	YOR165W	SEY1
MDH1/SNF12	ENSG00000066117	MDH1	YNR023W	SNF12
SLC30A9/HAP5	ENSG00000066136	SLC30A9	YOR358W	HAP5
MTMR11/FOB1	ENSG00000066422	MTMR11	YDR110W	FOB1
CCDC88C/SGA1	ENSG00000066427	CCDC88C	YIL099W	SGA1
YAF2/BFR1	ENSG00000066455	YAF2	YOR198C	BFR1
ZMYND11/SPS1	ENSG00000066468	ZMYND11	YDR523C	SPS1
WAS/DUO1	ENSG00000066629	WAS	YGL061C	DUO1
DPEP1/SEC7	ENSG00000066777	DPEP1	YDR170C	SEC7
BID/HEM15	ENSG00000066926	BID	YOR176W	HEM15
MATR3/TIF1	ENSG00000067048	MATR3	YKR059W	TIF1
RGPD5/MAM33	ENSG00000067113	RGPD5	YIL070C	MAM33
STMN4/LAG1	ENSG00000067167	STMN4	YHL003C	LAG1
NUDCD3/GIS2	ENSG00000067182	NUDCD3	YNL255C	GIS2
ISL1/SMC4	ENSG00000067208	ISL1	YLR086W	SMC4
IL20RA/CDC19	ENSG00000067225	IL20RA	YAL038W	CDC19
CLCA1/FCF2	ENSG00000067334	CLCA1	YLR051C	FCF2
ATP2C1/NUP100	ENSG00000067445	ATP2C1	YKL068W	NUP100
SRCIN1/RHO1	ENSG00000067560	SRCIN1	YPR165W	RHO1
IGF1/TCB3	ENSG00000067715	IGF1	YML072C	TCB3
RALBP1/PKP1	ENSG00000067992	RALBP1	YIL042C	PKP1
RUFY3/HOS1	ENSG00000068024	RUFY3	YPR068C	HOS1
CNTN1/RTG3	ENSG00000068323	CNTN1	YBL103C	RTG3
WWTR1/GYP7	ENSG00000068354	WWTR1	YDL234C	GYP7
AGPS/SPP2	ENSG00000068394	AGPS	YOR148C	SPP2
ATP1A2/TRM7	ENSG00000068438	ATP1A2	YBR061C	TRM7
TTC27/BUD4	ENSG00000068781	TTC27	YJR092W	BUD4
MARCO/KRE28	ENSG00000068793	MARCO	YDR532C	KRE28
SYT13/HST1	ENSG00000068903	SYT13	YOL068C	HST1
SNAI2/MUC1	ENSG00000069248	SNAI2	YIR019C	MUC1
CD74/VPS35	ENSG00000069329	CD74	YJL154C	VPS35
HGF/YDJ1	ENSG00000069345	HGF	YNL064C	YDJ1
ZRANB1/NFT1	ENSG00000069431	ZRANB1	YKR103W	NFT1
NCDN/BIT61	ENSG00000069667	NCDN	YJL058C	BIT61
ZFP64/SDT1	ENSG00000069712	ZFP64	YGL224C	SDT1
MNAT1/CDD1	ENSG00000069764	MNAT1	YLR245C	CDD1
SAMD4A/REF2	ENSG00000069849	SAMD4A	YDR195W	REF2
RUNX3/HUL5	ENSG00000069869	RUNX3	YGL141W	HUL5
MRE11A/AMA1	ENSG00000069966	MRE11A	YGR225W	AMA1
PLEKHB1/UFD1	ENSG00000070010	PLEKHB1	YGR048W	UFD1
SERPINB1/NOP14	ENSG00000070019	SERPINB1	YDL148C	NOP14
SPAST/IKI3	ENSG00000070061	SPAST	YLR384C	IKI3
ENSG00000021602/PFY1	ENSG00000070087	ENSG00000021602	YOR122C	PFY1
NRXN3/UIP3	ENSG00000070159	NRXN3	YAR027W	UIP3
AQR/NIC96	ENSG00000070182	AQR	YFR002W	NIC96
CPS1/AIM38	ENSG00000070423	CPS1	YNR018W	AIM38
C8B/CBF1	ENSG00000070444	C8B	YJR060W	CBF1
FHL1/POL4	ENSG00000070501	FHL1	YCR014C	POL4
RTFDC1/DIF1	ENSG00000070540	RTFDC1	YLR437C	DIF1
GABRA1/ASN1	ENSG00000070669	GABRA1	YPR145W	ASN1
NLRP2/KAR2	ENSG00000070718	NLRP2	YJL034W	KAR2
RNF10/YAT2	ENSG00000070748	RNF10	YER024W	YAT2
ZDHHC6/MUD2	ENSG00000070756	ZDHHC6	YKL074C	MUD2
RNH1/RPA190	ENSG00000070761	RNH1	YOR341W	RPA190
NDUFS1/CKA1	ENSG00000070770	NDUFS1	YIL035C	CKA1
RB1CC1/GCD6	ENSG00000070785	RB1CC1	YDR211W	GCD6
ERP44/SAT4	ENSG00000070808	ERP44	YCR008W	SAT4
ALAS1/OSH3	ENSG00000070882	ALAS1	YHR073W	OSH3
BIRC3/PUT4	ENSG00000070915	BIRC3	YOR348C	PUT4
AKAP11/PMA1	ENSG00000070961	AKAP11	YGL008C	PMA1
GLRX2/BOI1	ENSG00000071051	GLRX2	YBL085W	BOI1
SNAPC1/AIP1	ENSG00000071127	SNAPC1	YMR092C	AIP1
STRAP/YNG2	ENSG00000071243	STRAP	YHR090C	YNG2
ABCC2/BUD23	ENSG00000071462	ABCC2	YCR047C	BUD23
DEF6/HRD3	ENSG00000071537	DEF6	YLR207W	HRD3
PLEKHO1/MSP1	ENSG00000071539	PLEKHO1	YGR028W	MSP1
GCLM/ULS1	ENSG00000071794	GCLM	YOR191W	ULS1
UBR2/YOR296W	ENSG00000071991	UBR2	YOR296W	YOR296W
EHD2/TSR4	ENSG00000071994	EHD2	YOL022C	TSR4
RRAGD/TPK2	ENSG00000072062	RRAGD	YPL203W	TPK2
HSF2/VPS70	ENSG00000072133	HSF2	YJR126C	VPS70
PHF20/YAP1801	ENSG00000072134	PHF20	YHR161C	YAP1801
NR1H3/SIW14	ENSG00000072135	NR1H3	YNL032W	SIW14
NCAPH2/TRE1	ENSG00000072274	NCAPH2	YPL176C	TRE1
TOMM34/GUK1	ENSG00000072415	TOMM34	YDR454C	GUK1
SEC63/IMG1	ENSG00000072609	SEC63	YCR046C	IMG1
KPNA6/MRPL8	ENSG00000072778	KPNA6	YJL063C	MRPL8
VIM/LST8	ENSG00000072803	VIM	YNL006W	LST8
RTEL1-TNFRSF6B/DAL1	ENSG00000072832	RTEL1-TNFRSF6B	YIR027C	DAL1
FAS/LRS4	ENSG00000072864	FAS	YDR439W	LRS4
CD44/APM2	ENSG00000072958	CD44	YHL019C	APM2
KCNG1/SEC2	ENSG00000073009	KCNG1	YNL272C	SEC2
SLAMF7/MCM2	ENSG00000073111	SLAMF7	YBL023C	MCM2
MIPEP/ECM5	ENSG00000073614	MIPEP	YMR176W	ECM5
PRKCH/STE6	ENSG00000073734	PRKCH	YKL209C	STE6
INSRR/YAP1802	ENSG00000073921	INSRR	YGR241C	YAP1802
IFNGR1/SEC18	ENSG00000073969	IFNGR1	YBR080C	SEC18
SH2D2A/YJU3	ENSG00000074416	SH2D2A	YKL094W	YJU3
TNFRSF1B/NPR1	ENSG00000074590	TNFRSF1B	YNL183C	NPR1
VEZT/SBA1	ENSG00000074696	VEZT	YKL117W	SBA1
POU2F2/OPY1	ENSG00000074706	POU2F2	YBR129C	OPY1
SNX1/DOC1	ENSG00000074755	SNX1	YGL240W	DOC1
TBPL1/ENO2	ENSG00000074800	TBPL1	YHR174W	ENO2
ARNTL2/SLN1	ENSG00000074964	ARNTL2	YIL147C	SLN1
BCLAF1/TIF4632	ENSG00000075151	BCLAF1	YGL049C	TIF4632
ANK1/MTC5	ENSG00000075188	ANK1	YDR128W	MTC5
TFB1M/CTT1	ENSG00000075213	TFB1M	YGR088W	CTT1
RABEP1/RAX2	ENSG00000075223	RABEP1	YLR084C	RAX2
HMGB3/ERG10	ENSG00000075239	HMGB3	YPL028W	ERG10
NUP160/YNL095C	ENSG00000075292	NUP160	YNL095C	YNL095C
BAK1/TOS2	ENSG00000075413	BAK1	YGR221C	TOS2
MUSK/TAO3	ENSG00000075539	MUSK	YIL129C	TAO3
IKZF2/ARP7	ENSG00000075624	IKZF2	YPR034W	ARP7
GRN/SPO14	ENSG00000075651	GRN	YKR031C	SPO14
ARHGAP31/ELP2	ENSG00000075702	ARHGAP31	YGR200C	ELP2
NR2E3/YNL046W	ENSG00000075711	NR2E3	YNL046W	YNL046W
CENPQ/YPT11	ENSG00000075785	CENPQ	YNL304W	YPT11
SARS/CIN2	ENSG00000075790	SARS	YPL241C	CIN2
RANBP3/PRP39	ENSG00000075856	RANBP3	YML046W	PRP39
ARID4A/RRP45	ENSG00000075914	ARID4A	YDR280W	RRP45
TSSC1/TAF13	ENSG00000075945	TSSC1	YML098W	TAF13
ENSG00000032514/MCM6	ENSG00000076003	ENSG00000032514	YGL201C	MCM6
IFT88/REX2	ENSG00000076043	IFT88	YLR059C	REX2
ZCCHC8/YIL077C	ENSG00000076053	ZCCHC8	YIL077C	YIL077C
ABCF2/MLH1	ENSG00000076242	ABCF2	YMR167W	MLH1
LRRC7/MVB12	ENSG00000076344	LRRC7	YGR206W	MVB12
UBA6/PYC1	ENSG00000076555	UBA6	YGL062W	PYC1
GAB2/MON1	ENSG00000076685	GAB2	YGL124C	MON1
ATP6V0A1/YIP1	ENSG00000076716	ATP6V0A1	YGR172C	YIP1
PIAS1/MRPS16	ENSG00000076984	PIAS1	YPL013C	MRPS16
SLC4A7/COS12	ENSG00000077063	SLC4A7	YGL263W	COS12
APBA2/ARP9	ENSG00000077080	APBA2	YMR033W	ARP9
UHRF1/TOP2	ENSG00000077097	UHRF1	YNL088W	TOP2
MAP2K3/SKP2	ENSG00000077235	MAP2K3	YNL311C	SKP2
TMSB10/SAD1	ENSG00000077254	TMSB10	YFR005C	SAD1
RNF19A/SKM1	ENSG00000077264	RNF19A	YOL113W	SKM1
PEX3/MSL1	ENSG00000077312	PEX3	YIR009W	MSL1
GABARAPL2/SKI6	ENSG00000077348	GABARAPL2	YGR195W	SKI6
MYOC/WTM2	ENSG00000077380	MYOC	YOR229W	WTM2
SH3YL1/HST2	ENSG00000077463	SH3YL1	YPL015C	HST2
VCL/MLC1	ENSG00000077522	VCL	YGL106W	MLC1
DAPK2/CAP2	ENSG00000077549	DAPK2	YIL034C	CAP2
NSMAF/UBC11	ENSG00000077721	NSMAF	YOR339C	UBC11
ADSS/KSS1	ENSG00000077782	ADSS	YGR040W	KSS1
STAP1/RAD34	ENSG00000077809	STAP1	YDR314C	RAD34
TIMP2/SIZ1	ENSG00000078043	TIMP2	YDR409W	SIZ1
RFC1/PSK1	ENSG00000078061	RFC1	YAL017W	PSK1
CUL3/DUR1,2	ENSG00000078070	CUL3	YBR208C	DUR1,2
MYOM2/DRE2	ENSG00000078114	MYOM2	YKR071C	DRE2
OTC/UBC1	ENSG00000078140	OTC	YDR177W	UBC1
USP2/INP51	ENSG00000078269	USP2	YIL002C	INP51
CASR/FAA4	ENSG00000078304	CASR	YMR246W	FAA4
TUBG2/PET54	ENSG00000078328	TUBG2	YGR222W	PET54
RPL26L1/SIF2	ENSG00000078369	RPL26L1	YBR103W	SIF2
FLT4/HMRA1	ENSG00000078399	FLT4	YCR097W	HMRA1
NSUN2/SNT2	ENSG00000078403	NSUN2	YGL131C	SNT2
FBXO42/STE23	ENSG00000078618	FBXO42	YLR389C	STE23
MRI1/POR1	ENSG00000078668	MRI1	YNL055C	POR1
METTL1/CST6	ENSG00000078674	METTL1	YIL036W	CST6
HOXC8/MET13	ENSG00000078747	HOXC8	YGL125W	MET13
AGA/INN1	ENSG00000078902	AGA	YNL152W	INN1
ENSG00000038102/STP22	ENSG00000078967	ENSG00000038102	YCL008C	STP22
PI4K2B/YKU80	ENSG00000079246	PI4K2B	YMR106C	YKU80
MAT2B/CBK1	ENSG00000079277	MAT2B	YNL161W	CBK1
TLL1/PUF4	ENSG00000079308	TLL1	YGL014W	PUF4
EDC4/REX3	ENSG00000079313	EDC4	YLR107W	REX3
TRIO/MRP49	ENSG00000079332	TRIO	YKL167C	MRP49
VCAN/RGT2	ENSG00000079393	VCAN	YDL138W	RGT2
MSR1/ERG9	ENSG00000079459	MSR1	YHR190W	ERG9
CDH1/PGM2	ENSG00000079739	CDH1	YMR105C	PGM2
SKIV2L2/SUB2	ENSG00000079785	SKIV2L2	YDL084W	SUB2
DNAH5/HAL1	ENSG00000079819	DNAH5	YPR005C	HAL1
ZFYVE16/TCB2	ENSG00000079841	ZFYVE16	YNL087W	TCB2
C6/VAM3	ENSG00000079950	C6	YOR106W	VAM3
RAI14/CIT2	ENSG00000080298	RAI14	YCR005C	CIT2
SOX30/RHO3	ENSG00000080371	SOX30	YIL118W	RHO3
PNKP/BOR1	ENSG00000080493	PNKP	YNL275W	BOR1
SPDL1/MOT1	ENSG00000080503	SPDL1	YPL082C	MOT1
STAU2/AYR1	ENSG00000080511	STAU2	YIL124W	AYR1
RTN4R/COQ5	ENSG00000080546	RTN4R	YML110C	COQ5
PHF23/IRC6	ENSG00000080561	PHF23	YFR043C	IRC6
CDH10/SWR1	ENSG00000080603	CDH10	YDR334W	SWR1
INPP4A/MCM16	ENSG00000080709	INPP4A	YPR046W	MCM16
RAB27B/MOT2	ENSG00000080802	RAB27B	YER068W	MOT2
PSMA4/HEM13	ENSG00000080819	PSMA4	YDR044W	HEM13
MYO16/TFG2	ENSG00000080823	MYO16	YGR005C	TFG2
LSG1/YMR086W	ENSG00000081026	LSG1	YMR086W	YMR086W
PARP3/STE12	ENSG00000081189	PARP3	YHR084W	STE12
TNC/UBA4	ENSG00000081307	TNC	YHR111W	UBA4
TDP1/AIR1	ENSG00000081386	TDP1	YIL079C	AIR1
MED17/MTC1	ENSG00000081479	MED17	YJL123C	MTC1
CAPG/ECM32	ENSG00000081665	CAPG	YER176W	ECM32
AP2S1/YVH1	ENSG00000081721	AP2S1	YIR026C	YVH1
USH2A/PDE1	ENSG00000081803	USH2A	YGL248W	PDE1
ZPBP/TRI1	ENSG00000082014	ZPBP	YMR233W	TRI1
TG/SME1	ENSG00000082212	TG	YOR159C	SME1
ADAM28/PCL1	ENSG00000082258	ADAM28	YNL289W	PCL1
BARX2/PMD1	ENSG00000082397	BARX2	YER132C	PMD1
DCUN1D1/MRPL22	ENSG00000082515	DCUN1D1	YNL177C	MRPL22
PHF15/SEH1	ENSG00000082516	PHF15	YGL100W	SEH1
ZIC2/TMS1	ENSG00000082556	ZIC2	YDR105C	TMS1
LCP2/YCK1	ENSG00000082701	LCP2	YHR135C	YCK1
TRIT1/YLR156W	ENSG00000082781	TRIT1	YLR156W	YLR156W
ADRB1/YPL260W	ENSG00000082805	ADRB1	YPL260W	YPL260W
ENSG00000043822/CRM1	ENSG00000082898	ENSG00000043822	YGR218W	CRM1
GUCA2B/KAP104	ENSG00000083312	GUCA2B	YBR017C	KAP104
CUL7/YMR018W	ENSG00000083457	CUL7	YMR018W	YMR018W
CTNNA1/YKL162C	ENSG00000083799	CTNNA1	YKL162C	YKL162C
PHKA2/MSN2	ENSG00000083842	PHKA2	YMR037C	MSN2
EPHA3/RPS5	ENSG00000083845	EPHA3	YJR123W	RPS5
HSPA5/APT2	ENSG00000083857	HSPA5	YDR441C	APT2
DSG2/SLZ1	ENSG00000083896	DSG2	YNL196C	SLZ1
GEMIN8/CPR7	ENSG00000084072	GEMIN8	YJR032W	CPR7
OFD1/STE24	ENSG00000084073	OFD1	YJR117W	STE24
PREX2/TIF34	ENSG00000084623	PREX2	YMR146C	TIF34
WDR37/SHE4	ENSG00000084674	WDR37	YOR035C	SHE4
YTHDC2/KIP1	ENSG00000084731	YTHDC2	YBL063W	KIP1
CTPS2/FRE6	ENSG00000084734	CTPS2	YLL051C	FRE6
ATP6V1H/YKR018C	ENSG00000084754	ATP6V1H	YKR018C	YKR018C
POLR2B/GLK1	ENSG00000084764	POLR2B	YCL040W	GLK1
TPR/CGR1	ENSG00000085063	TPR	YGL029W	CGR1
CP/DAP2	ENSG00000085377	CP	YHR028C	DAP2
DTNBP1/HSP26	ENSG00000085382	DTNBP1	YBR072W	HSP26
XK/TAF5	ENSG00000085415	XK	YBR198C	TAF5
ARHGAP6/DIP2	ENSG00000085433	ARHGAP6	YLR129W	DIP2
MAP4/CTS2	ENSG00000085465	MAP4	YDR371W	CTS2
GOPC/SSK2	ENSG00000085511	GOPC	YNR031C	SSK2
ROS1/MDL1	ENSG00000085563	ROS1	YLR188W	MDL1
HDAC9/GRE3	ENSG00000085662	HDAC9	YHR104W	GRE3
RRM2B/YMC1	ENSG00000085719	RRM2B	YPR058W	YMC1
TNFRSF17/BZZ1	ENSG00000085733	TNFRSF17	YHR114W	BZZ1
LMO3/IML2	ENSG00000085831	LMO3	YJL082W	IML2
MRPS10/PAN1	ENSG00000085832	MRPS10	YIR006C	PAN1
GUCA1A/CTF19	ENSG00000085871	GUCA1A	YPL018W	CTF19
RSF1/SQS1	ENSG00000085872	RSF1	YNL224C	SQS1
VPS13D/PTK1	ENSG00000086015	VPS13D	YKL198C	PTK1
CELF2/MDJ1	ENSG00000086061	CELF2	YFL016C	MDJ1
R3HDM1/FAP1	ENSG00000086102	R3HDM1	YNL023C	FAP1
COL9A2/DIM1	ENSG00000086189	COL9A2	YPL266W	DIM1
KITLG/KAP120	ENSG00000086200	KITLG	YPL125W	KAP120
ERCC8/MRPL24	ENSG00000086504	ERCC8	YMR193W	MRPL24
VAMP3/CIN5	ENSG00000086548	VAMP3	YOR028C	CIN5
PER3/CWC2	ENSG00000086589	PER3	YDL209C	CWC2
UTS2/EMP24	ENSG00000086598	UTS2	YGL200C	EMP24
TNFRSF9/PPQ1	ENSG00000086717	TNFRSF9	YPL179W	PPQ1
EPN3/TOM1	ENSG00000086758	EPN3	YDR457W	TOM1
LTBP1/GPI10	ENSG00000086848	LTBP1	YGL142C	GPI10
RCN1/FRE1	ENSG00000086991	RCN1	YLR214W	FRE1
ELN/FOX2	ENSG00000087076	ELN	YKR009C	FOX2
RFC2/IME2	ENSG00000087095	RFC2	YJL106W	IME2
ARID1B/SGF11	ENSG00000087152	ARID1B	YPL047W	SGF11
NEDD4L/PGS1	ENSG00000087157	NEDD4L	YCL004W	PGS1
FOXP3/ISA1	ENSG00000087206	FOXP3	YLL027W	ISA1
HEXB/ATP18	ENSG00000087245	HEXB	YML081C-A	ATP18
JKAMP/TPA1	ENSG00000087263	JKAMP	YER049W	TPA1
DKK3/APA1	ENSG00000087266	DKK3	YCL050C	APA1
ARHGEF5/CDC50	ENSG00000087274	ARHGEF5	YCR094W	CDC50
NFE2L3/EST1	ENSG00000087338	NFE2L3	YLR233C	EST1
LIMA1/VPS1	ENSG00000087470	LIMA1	YKR001C	VPS1
SLC4A8/ERV46	ENSG00000087502	SLC4A8	YAL042W	ERV46
PTGER3/NOT3	ENSG00000088038	PTGER3	YIL038C	NOT3
MAPK9/GDS1	ENSG00000088179	MAPK9	YOR355W	GDS1
COL23A1/HAS1	ENSG00000088205	COL23A1	YMR290C	HAS1
BCAR1/RPS2	ENSG00000088247	BCAR1	YGL123W	RPS2
FAM160A2/RFC1	ENSG00000088320	FAM160A2	YOR217W	RFC1
HERPUD1/REI1	ENSG00000088367	HERPUD1	YBR267W	REI1
HOMER3/MSH1	ENSG00000088387	HOMER3	YHR120W	MSH1
RAD51/YLR422W	ENSG00000088538	RAD51	YLR422W	YLR422W
POLQ/COQ9	ENSG00000088682	POLQ	YLR201C	COQ9
PIK3CB/FPR1	ENSG00000088832	PIK3CB	YNL135C	FPR1
ENSG00000051415/SHP1	ENSG00000088833	ENSG00000051415	YBL058W	SHP1
CYBA/DYN2	ENSG00000088986	CYBA	YDR424C	DYN2
THOC3/IRC19	ENSG00000088992	THOC3	YLL033W	IRC19
HEBP2/BRL1	ENSG00000089006	HEBP2	YHR036W	BRL1
PLEKHA5/RPL6A	ENSG00000089009	PLEKHA5	YML073C	RPL6A
PRSS8/ESF1	ENSG00000089048	PRSS8	YDR365C	ESF1
SIKE1/APC5	ENSG00000089053	SIKE1	YOR249C	APC5
RRP12/REX4	ENSG00000089094	RRP12	YOL080C	REX4
MSMO1/GCN1	ENSG00000089154	MSMO1	YGL195W	GCN1
TTC17/PXL1	ENSG00000089159	TTC17	YKR090W	PXL1
ALX4/YLR179C	ENSG00000089220	ALX4	YLR179C	YLR179C
FOXN3/NCP1	ENSG00000089250	FOXN3	YHR042W	NCP1
AKR7A2/HRB1	ENSG00000089280	AKR7A2	YNL004W	HRB1
MRTO4/TAP42	ENSG00000089289	MRTO4	YMR028W	TAP42
USE1/ROT2	ENSG00000089597	USE1	YBR229C	ROT2
MCF2L2/BIR1	ENSG00000089685	MCF2L2	YJR089W	BIR1
NRIP2/MAK5	ENSG00000089737	NRIP2	YBR142W	MAK5
LAMA3/YLL056C	ENSG00000090013	LAMA3	YLL056C	YLL056C
ANAPC4/LCB1	ENSG00000090054	ANAPC4	YMR296C	LCB1
KCNQ1/PAP1	ENSG00000090060	KCNQ1	YKR002W	PAP1
TRAPPC3/FYV10	ENSG00000090316	TRAPPC3	YIL097W	FYV10
THRAP3/XBP1	ENSG00000090339	THRAP3	YIL101C	XBP1
PHPT1/IPI3	ENSG00000090372	PHPT1	YNL182C	IPI3
ENTPD2/PEX12	ENSG00000090432	ENTPD2	YMR026C	PEX12
ARID4B/YNR064C	ENSG00000090487	ARID4B	YNR064C	YNR064C
PTPRN/MPS2	ENSG00000090565	PTPRN	YGL075C	MPS2
KIF1B/ALA1	ENSG00000090861	KIF1B	YOR335C	ALA1
FOXC1/SEC3	ENSG00000090989	FOXC1	YER008C	SEC3
SYNE2/LPD1	ENSG00000091140	SYNE2	YFL018C	LPD1
CBLN4/TRS65	ENSG00000091409	CBLN4	YGR166W	TRS65
CHRDL2/IML1	ENSG00000091428	CHRDL2	YJR138W	IML1
RELT/FUM1	ENSG00000091483	RELT	YPL262W	FUM1
NOP58/SKT5	ENSG00000091490	NOP58	YBL061C	SKT5
KCNH2/ECM30	ENSG00000091536	KCNH2	YLR436C	ECM30
CUL1/BAP2	ENSG00000092068	CUL1	YBR068C	BAP2
CYFIP2/SLY1	ENSG00000092108	CYFIP2	YDR189W	SLY1
TAB2/GDE1	ENSG00000092148	TAB2	YPL110C	GDE1
EIF2AK2/GVP36	ENSG00000092200	EIF2AK2	YIL041W	GVP36
KMT2C/SPT16	ENSG00000092201	KMT2C	YGL207W	SPT16
PUM2/ERT1	ENSG00000092208	PUM2	YBR239C	ERT1
MRPL43/ADE16	ENSG00000092421	MRPL43	YLR028C	ADE16
ITIH4/YVC1	ENSG00000092439	ITIH4	YOR087W	YVC1
C4orf27/YDL156W	ENSG00000092470	C4orf27	YDL156W	YDL156W
ZFR/SOL4	ENSG00000092529	ZFR	YGR248W	SOL4
NPFFR2/SEC9	ENSG00000092531	NPFFR2	YGR009C	SEC9
ENSG00000056345/GOR1	ENSG00000092621	ENSG00000056345	YNL274C	GOR1
PHF21B/MLC2	ENSG00000092841	PHF21B	YPR188C	MLC2
TRAF1/HMF1	ENSG00000092847	TRAF1	YER057C	HMF1
PCGF2/AFT2	ENSG00000093010	PCGF2	YPL202C	AFT2
IL17RB/RSM22	ENSG00000093167	IL17RB	YKL155C	RSM22
TRAF3IP2/ETP1	ENSG00000094631	TRAF3IP2	YHL010C	ETP1
GYG2/RPT6	ENSG00000094804	GYG2	YGL048C	RPT6
SERPINB3/FUR1	ENSG00000094841	SERPINB3	YHR128W	FUR1
PKP2/SLP1	ENSG00000094975	PKP2	YOR154W	SLP1
MSH4/MSH6	ENSG00000095002	MSH4	YDR097C	MSH6
F7/DYS1	ENSG00000095059	F7	YHR068W	DYS1
GDI2/RET2	ENSG00000095139	GDI2	YFR051C	RET2
PRDM1/VAC8	ENSG00000095261	PRDM1	YEL013W	VAC8
ATG5/MSS51	ENSG00000095303	ATG5	YLR203C	MSS51
PITHD1/NUP188	ENSG00000095319	PITHD1	YML103C	NUP188
MTA3/CAT2	ENSG00000095321	MTA3	YML042W	CAT2
USP13/VMA7	ENSG00000095539	USP13	YGR020C	VMA7
LAMC2/ISW1	ENSG00000095564	LAMC2	YBR245C	ISW1
CDK14/YFR017C	ENSG00000095637	CDK14	YFR017C	YFR017C
SEC61A1/HSP150	ENSG00000095794	SEC61A1	YJL159W	HSP150
PPP1R12A/CTK1	ENSG00000096063	PPP1R12A	YKL139W	CTK1
RASGRF1/CEF1	ENSG00000096401	RASGRF1	YMR213W	CEF1
CAMK2B/ILV1	ENSG00000096433	CAMK2B	YER086W	ILV1
CROCC/SGM1	ENSG00000096696	CROCC	YJR134C	SGM1
POLR3E/SIR2	ENSG00000096717	POLR3E	YDL042C	SIR2
ATP2B4/HRR25	ENSG00000097007	ATP2B4	YPL204W	HRR25
ZC3H11A/CDC7	ENSG00000097046	ZC3H11A	YDL017W	CDC7
RIOK2/ERP2	ENSG00000099203	RIOK2	YAL007C	ERP2
NDC1/MGR1	ENSG00000099204	NDC1	YCL044C	MGR1
FLYWCH1/NRG2	ENSG00000099326	FLYWCH1	YBR066C	NRG2
UNKL/FRE8	ENSG00000099331	UNKL	YLR047C	FRE8
ALDH18A1/RPN12	ENSG00000099341	ALDH18A1	YFR052W	RPN12
TARBP1/NSR1	ENSG00000099622	TARBP1	YGR159C	NSR1
MXD1/ATP16	ENSG00000099624	MXD1	YDL004W	ATP16
CDK17/YRA1	ENSG00000099783	CDK17	YDR381W	YRA1
DNAJC25/CDC34	ENSG00000099804	DNAJC25	YDR054C	CDC34
PSD/RPB5	ENSG00000099817	PSD	YBR154C	RPB5
CTDP1/RPO41	ENSG00000099821	CTDP1	YFL036W	RPO41
YBX3/RTK1	ENSG00000099875	YBX3	YDL025C	RTK1
WNK1/YRB1	ENSG00000099901	WNK1	YDR002W	YRB1
CCAR1/GRS1	ENSG00000099917	CCAR1	YBR121C	GRS1
OGFR/RGC1	ENSG00000099940	OGFR	YPR115W	RGC1
GNA15/HOF1	ENSG00000099942	GNA15	YMR032W	HOF1
CREB3L3/DFM1	ENSG00000099958	CREB3L3	YDR411C	DFM1
PTPRU/RPA34	ENSG00000099968	PTPRU	YJL148W	RPA34
SNRNP40/PRP21	ENSG00000099995	SNRNP40	YJL203W	PRP21
COL11A1/CDC28	ENSG00000100030	COL11A1	YBR160W	CDC28
MPC1/PTC3	ENSG00000100034	MPC1	YBL056W	PTC3
ACAA1/CTP1	ENSG00000100075	ACAA1	YBR291C	CTP1
BCAT1/GGA1	ENSG00000100083	BCAT1	YDR358W	GGA1
HDAC7/STP3	ENSG00000100105	HDAC7	YLR375W	STP3
LZTS1/SPC105	ENSG00000100106	LZTS1	YGL093W	SPC105
SPAG4/SPP382	ENSG00000100109	SPAG4	YLR424W	SPP382
NCKAP1/NHP2	ENSG00000100138	NCKAP1	YDL208W	NHP2
MRPS35/RPO26	ENSG00000100142	MRPS35	YPR187W	RPO26
GUCY1B3/IXR1	ENSG00000100146	GUCY1B3	YKL032C	IXR1
SFSWAP/YLR462W	ENSG00000100151	SFSWAP	YLR462W	YLR462W
TNK2/DBP3	ENSG00000100201	TNK2	YGL078C	DBP3
CDH3/DMC1	ENSG00000100206	CDH3	YER179W	DMC1
ARSF/BOP3	ENSG00000100207	ARSF	YNL042W	BOP3
GPBP1/BNA6	ENSG00000100219	GPBP1	YFR047C	BNA6
CS/AIM33	ENSG00000100225	CS	YML087C	AIM33
LTK/SAP190	ENSG00000100239	LTK	YKR028W	SAP190
MRPS24/GSF2	ENSG00000100242	MRPS24	YML048W	GSF2
ELMO2/PGA3	ENSG00000100243	ELMO2	YML125C	PGA3
WAPAL/BOI2	ENSG00000100266	WAPAL	YER114C	BOI2
APPBP2/APL2	ENSG00000100280	APPBP2	YKL135C	APL2
POLD1/SUT1	ENSG00000100284	POLD1	YGL162W	SUT1
SEZ6/HMX1	ENSG00000100292	SEZ6	YLR205C	HMX1
EIF4B/YJR011C	ENSG00000100296	EIF4B	YJR011C	YJR011C
GLTSCR1/PNO1	ENSG00000100324	GLTSCR1	YOR145C	PNO1
RPL18/MYO3	ENSG00000100345	RPL18	YKL129C	MYO3
ISOC2/HPT1	ENSG00000100353	ISOC2	YDR399W	HPT1
U2AF2/YLR224W	ENSG00000100365	U2AF2	YLR224W	YLR224W
EPN1/HSP12	ENSG00000100380	EPN1	YFL014W	HSP12
MED29/HRT1	ENSG00000100387	MED29	YOL133W	HRT1
AHRR/GCN5	ENSG00000100393	AHRR	YGR252W	GCN5
GSC2/RNA1	ENSG00000100401	GSC2	YMR235C	RNA1
GPC1/APA2	ENSG00000100403	GPC1	YDR530C	APA2
ADCK1/RPC25	ENSG00000100413	ADCK1	YKL144C	RPC25
HAGH/NTO1	ENSG00000100425	HAGH	YPR031W	NTO1
RNF4/RPL12A	ENSG00000100427	RNF4	YEL054C	RPL12A
CASP8/FPR3	ENSG00000100442	CASP8	YML074C	FPR3
ASUN/TIF3	ENSG00000100461	ASUN	YPR163C	TIF3
DLX3/DPB2	ENSG00000100479	DLX3	YPR175W	DPB2
SPA17/CDC25	ENSG00000100485	SPA17	YLR310C	CDC25
WISP2/GPH1	ENSG00000100504	WISP2	YPR160W	GPH1
NGFR/RAD27	ENSG00000100526	NGFR	YKL113C	RAD27
CDON/VMA8	ENSG00000100554	CDON	YEL051W	VMA8
TAF2/PRE6	ENSG00000100567	TAF2	YOL038W	PRE6
HIPK2/VTI1	ENSG00000100568	HIPK2	YMR197C	VTI1
TNPO3/AHA1	ENSG00000100591	TNPO3	YDR214W	AHA1
MEF2BNB-MEF2B/LCB2	ENSG00000100596	MEF2BNB-MEF2B	YDR062W	LCB2
RFXANK/YIR024C	ENSG00000100604	RFXANK	YIR024C	YIR024C
LPAR2/RRT6	ENSG00000100605	LPAR2	YGL146C	RRT6
CTSA/PTC6	ENSG00000100614	CTSA	YCR079W	PTC6
SUGP2/NAB3	ENSG00000100650	SUGP2	YPL190C	NAB3
SLC12A2/TIF5	ENSG00000100664	SLC12A2	YPR041W	TIF5
SNX24/CYS3	ENSG00000100665	SNX24	YAL012W	CYS3
EYA2/MPH1	ENSG00000100697	EYA2	YIR002C	MPH1
CNN2/MIS1	ENSG00000100714	CNN2	YBR084W	MIS1
SNCAIP/YAP1	ENSG00000100722	SNCAIP	YML007W	YAP1
DDX20/RPT2	ENSG00000100764	DDX20	YDL007W	RPT2
BTBD1/RCK1	ENSG00000100784	BTBD1	YGL158W	RCK1
BCAS1/PRE3	ENSG00000100804	BCAS1	YJL001W	PRE3
POU1F1/ADR1	ENSG00000100811	POU1F1	YDR216W	ADR1
PMS1/YHR080C	ENSG00000100814	PMS1	YHR080C	YHR080C
HMG20B/ATG20	ENSG00000100815	HMG20B	YDL113C	ATG20
CALCRL/SGN1	ENSG00000100836	CALCRL	YIR001C	SGN1
TAF11/SRP54	ENSG00000100883	TAF11	YPR088C	SRP54
ANKS1A/HO	ENSG00000100884	ANKS1A	YDL227C	HO
AP3D1/FUN30	ENSG00000100888	AP3D1	YAL019W	FUN30
ZNF76/SCL1	ENSG00000100902	ZNF76	YGL011C	SCL1
SLC9A3R2/MGA2	ENSG00000100906	SLC9A3R2	YIR033W	MGA2
NTHL1/PCM1	ENSG00000100908	NTHL1	YEL058W	PCM1
GNAI3/YHR035W	ENSG00000100934	GNAI3	YHR035W	YHR035W
IPO5/LEA1	ENSG00000100949	IPO5	YPL213W	LEA1
OAT/ART5	ENSG00000100979	OAT	YGR068C	ART5
WDR3/CIK1	ENSG00000101004	WDR3	YMR198W	CIK1
PKN2/CBP3	ENSG00000101019	PKN2	YPL215W	CBP3
WDR18/NMD3	ENSG00000101040	WDR18	YHR170W	NMD3
TRAM2/MKK1	ENSG00000101049	TRAM2	YOR231W	MKK1
NTN1/GAL11	ENSG00000101057	NTN1	YOL051W	GAL11
GLP2R/GAT2	ENSG00000101076	GLP2R	YMR136W	GAT2
MCM10/PET9	ENSG00000101084	MCM10	YBL030C	PET9
DGKA/GIM3	ENSG00000101132	DGKA	YNL153C	GIM3
ERBB3/LYS9	ENSG00000101144	ERBB3	YNR050C	LYS9
ROPN1/GLE2	ENSG00000101146	ROPN1	YER107C	GLE2
KARS/BIO2	ENSG00000101150	KARS	YGR286C	BIO2
PDIA5/PRP6	ENSG00000101161	PDIA5	YBR055C	PRP6
NDUFB4/PRE10	ENSG00000101182	NDUFB4	YOR362C	PRE10
SPEN/EAF7	ENSG00000101189	SPEN	YNL136W	EAF7
MYLK/IOC2	ENSG00000101191	MYLK	YLR095C	IOC2
MAP2K4/GID8	ENSG00000101193	MAP2K4	YMR135C	GID8
SNAP91/GLO3	ENSG00000101199	SNAP91	YER122C	GLO3
SLK/TEF2	ENSG00000101210	SLK	YBR118W	TEF2
COL17A1/YCH1	ENSG00000101224	COL17A1	YGR203W	YCH1
SEC61A2/YFL066C	ENSG00000101246	SEC61A2	YFL066C	YFL066C
PRKCQ/CKA2	ENSG00000101266	PRKCQ	YOR061W	CKA2
TLE2/SEC24	ENSG00000101310	TLE2	YIL109C	SEC24
ASB1/CYB2	ENSG00000101323	ASB1	YML054C	CYB2
FAM107B/MZM1	ENSG00000101327	FAM107B	YDR493W	MZM1
ME1/KAR3	ENSG00000101350	ME1	YPR141C	KAR3
TBC1D1/IDH1	ENSG00000101365	TBC1D1	YNL037C	IDH1
CDK13/MIR1	ENSG00000101367	CDK13	YJR077C	MIR1
MTHFD2/UTR1	ENSG00000101391	MTHFD2	YJR049C	UTR1
SLC9A7/TTI1	ENSG00000101407	SLC9A7	YKL033W	TTI1
FOXJ2/ARP5	ENSG00000101442	FOXJ2	YNL059C	ARP5
YBX1/SAH1	ENSG00000101444	YBX1	YER043C	SAH1
PDE4A/YPL034W	ENSG00000101474	PDE4A	YPL034W	YPL034W
PPP2R5A/UBP6	ENSG00000101557	PPP2R5A	YFR010W	UBP6
CTNNA2/SCS2	ENSG00000101558	CTNNA2	YER120W	SCS2
ELAVL1/ABD1	ENSG00000101654	ELAVL1	YBR236C	ABD1
TIE1/UBX5	ENSG00000101745	TIE1	YDR330W	UBX5
SMARCD1/MBP1	ENSG00000101752	SMARCD1	YDL056W	MBP1
KDM4A/RIO1	ENSG00000101782	KDM4A	YOR119C	RIO1
NFYC/PTI1	ENSG00000101811	NFYC	YGR156W	PTI1
SLC9A3/NAS6	ENSG00000101843	SLC9A3	YGR232W	NAS6
NGEF/TUP1	ENSG00000101849	NGEF	YCR084C	TUP1
ASPM/MRS1	ENSG00000101871	ASPM	YIR021W	MRS1
CD84/ALG13	ENSG00000101901	CD84	YGL047W	ALG13
ELOVL1/PRS2	ENSG00000101911	ELOVL1	YER099C	PRS2
SPI1/SET3	ENSG00000101945	SPI1	YKR029C	SET3
ZNRD1/PXA1	ENSG00000101986	ZNRD1	YPL147W	PXA1
MPPED2/SAC6	ENSG00000102024	MPPED2	YDR129C	SAC6
ZBTB11/ARD1	ENSG00000102030	ZBTB11	YHR013C	ARD1
ATXN3/ISW2	ENSG00000102038	ATXN3	YOR304W	ISW2
GOLGA5/YMR1	ENSG00000102043	GOLGA5	YJR110W	YMR1
FGFR2/UME1	ENSG00000102054	FGFR2	YPL139C	UME1
EML1/SMF1	ENSG00000102096	EML1	YOL122C	SMF1
ARFGEF1/TAZ1	ENSG00000102125	ARFGEF1	YPR140W	TAZ1
MTFR1/PGK1	ENSG00000102144	MTFR1	YCR012W	PGK1
STAG3/MDY2	ENSG00000102178	STAG3	YOL111C	MDY2
FECH/RIC1	ENSG00000102225	FECH	YLR039C	RIC1
MYO9A/UBP11	ENSG00000102226	MYO9A	YKR098C	UBP11
DDX3Y/PAB1	ENSG00000102241	DDX3Y	YER165W	PAB1
PFKP/ALE1	ENSG00000102312	PFKP	YOR175C	ALE1
SP100/KTR1	ENSG00000102385	SP100	YOR099W	KTR1
KLF6/YER130C	ENSG00000102554	KLF6	YER130C	YER130C
PPAP2A/YPK1	ENSG00000102572	PPAP2A	YKL126W	YPK1
NEO1/KRE5	ENSG00000102595	NEO1	YOR336W	KRE5
TRAM1/FUS2	ENSG00000102606	TRAM1	YMR232W	FUS2
PHKA1/URA2	ENSG00000102699	PHKA1	YJL130C	URA2
TNFRSF1A/YNL010W	ENSG00000102753	TNFRSF1A	YNL010W	YNL010W
CACNB1/RAD53	ENSG00000102755	CACNB1	YPL153C	RAD53
EVI5/CIT3	ENSG00000102786	EVI5	YPR001W	CIT3
PKM/KIC1	ENSG00000102882	PKM	YHR102W	KIC1
DHX29/NTF2	ENSG00000102898	DHX29	YER009W	NTF2
DNTTIP2/STP1	ENSG00000102974	DNTTIP2	YDR463W	STP1
TP53BP1/RPN8	ENSG00000103035	TP53BP1	YOR261C	RPN8
TRO/LRO1	ENSG00000103066	TRO	YNR008W	LRO1
RRP15/YNL176C	ENSG00000103152	RRP15	YNL176C	YNL176C
RHOA/VMR1	ENSG00000103222	RHOA	YHL035C	VMR1
DHX8/MUP1	ENSG00000103257	DHX8	YGR055W	MUP1
PRKCZ/NBP35	ENSG00000103274	PRKCZ	YGL091C	NBP35
SYT1/UBC9	ENSG00000103275	SYT1	YDL064W	UBC9
IDH3G/ARO2	ENSG00000103313	IDH3G	YGL148W	ARO2
ROGDI/ADH5	ENSG00000103326	ROGDI	YBR145W	ADH5
PDZD4/SUP35	ENSG00000103342	PDZD4	YDR172W	SUP35
ROCK1/RSM19	ENSG00000103363	ROCK1	YNR037C	RSM19
CBFB/SIS1	ENSG00000103423	CBFB	YNL007C	SIS1
PDK3/PEP5	ENSG00000103429	PDK3	YMR231W	PEP5
HYAL2/CRZ1	ENSG00000103449	HYAL2	YNL027W	CRZ1
HDAC4/SFP1	ENSG00000103495	HDAC4	YLR403W	SFP1
RASSF1/TLG2	ENSG00000103496	RASSF1	YOL018C	TLG2
FGFR3/TAE1	ENSG00000103510	FGFR3	YBR261C	TAE1
IFI35/ICY2	ENSG00000103540	IFI35	YPL250C	ICY2
COASY/AI4	ENSG00000103546	COASY	Q0065	AI4
MEF2A/SPB1	ENSG00000103549	MEF2A	YCL054W	SPB1
OTUD5/UTP13	ENSG00000103647	OTUD5	YLR222C	UTP13
TFE3/KSP1	ENSG00000103653	TFE3	YHR082C	KSP1
TBC1D25/ATS1	ENSG00000103657	TBC1D25	YAL020C	ATS1
ACSL4/YKR023W	ENSG00000103671	ACSL4	YKR023W	YKR023W
INPP5A/APL1	ENSG00000103723	INPP5A	YJR005W	APL1
GPKOW/YPT7	ENSG00000103769	GPKOW	YML001W	YPT7
GRIPAP1/RBA50	ENSG00000103932	GRIPAP1	YDR527W	RBA50
FTSJ1/STB2	ENSG00000103942	FTSJ1	YMR053C	STB2
POLR1A/YKL070W	ENSG00000103966	POLR1A	YKL070W	YKL070W
LAPTM4A/MXR1	ENSG00000104064	LAPTM4A	YER042W	MXR1
IP6K2/HSP10	ENSG00000104067	IP6K2	YOR020C	HSP10
STON1-GTF2A1L/VAN1	ENSG00000104112	STON1-GTF2A1L	YML115C	VAN1
SRBD1/HCR1	ENSG00000104131	SRBD1	YLR192C	HCR1
CYFIP1/PEP3	ENSG00000104142	CYFIP1	YLR148W	PEP3
RASGRP2/MSC2	ENSG00000104147	RASGRP2	YDR205W	MSC2
PSME4/GND1	ENSG00000104221	PSME4	YHR183W	GND1
IFT80/YOL159C	ENSG00000104299	IFT80	YOL159C	YOL159C
SIRT2/NUP116	ENSG00000104320	SIRT2	YMR047C	NUP116
ERLEC1/POP1	ENSG00000104356	ERLEC1	YNL221C	POP1
PPP2R5B/MCK1	ENSG00000104365	PPP2R5B	YNL307C	MCK1
PYGM/SOH1	ENSG00000104368	PYGM	YGL127C	SOH1
PITX1/GNA1	ENSG00000104408	PITX1	YFL017C	GNA1
TRPC7/EMC2	ENSG00000104412	TRPC7	YJR088C	EMC2
NUP133/ARP10	ENSG00000104419	NUP133	YDR106W	ARP10
NUCKS1/PET123	ENSG00000104435	NUCKS1	YOR158W	PET123
VPS35/DAL80	ENSG00000104447	VPS35	YKR034W	DAL80
DNAJA2/TAH1	ENSG00000104450	DNAJA2	YCR060W	TAH1
BCL3/DAL81	ENSG00000104490	BCL3	YIR023W	DAL81
KCNAB2/EFB1	ENSG00000104529	KCNAB2	YAL003W	EFB1
ABCC9/PSA1	ENSG00000104549	ABCC9	YDL055C	PSA1
GAL/TMT1	ENSG00000104611	GAL	YER175C	TMT1
CLEC2D/BCH2	ENSG00000104613	CLEC2D	YKR027W	BCH2
RORA/VPS55	ENSG00000104660	RORA	YJR044C	VPS55
DRD4/OST3	ENSG00000104723	DRD4	YOR085W	OST3
TGFBR3/SSP120	ENSG00000104805	TGFBR3	YLR250W	SSP120
KIAA1107/GSY2	ENSG00000104812	KIAA1107	YLR258W	GSY2
PLA2G10/ECI1	ENSG00000104823	PLA2G10	YLR284C	ECI1
ATP1B3/TUB2	ENSG00000104833	ATP1B3	YFL037W	TUB2
NEDD4/DIA4	ENSG00000104835	NEDD4	YHR011W	DIA4
PIGB/SNP1	ENSG00000104852	PIGB	YIL061C	SNP1
MAPK6/YER184C	ENSG00000104863	MAPK6	YER184C	YER184C
GNB5/PIH1	ENSG00000104872	GNB5	YHR034C	PIH1
RAB27A/TPO2	ENSG00000104888	RAB27A	YGR138C	TPO2
CECR5/PRP11	ENSG00000104897	CECR5	YDL043C	PRP11
UFD1L/TRM1	ENSG00000104907	UFD1L	YDR120C	TRM1
LRP6/HSC82	ENSG00000104938	LRP6	YMR186W	HSC82
GUCY2C/YJU2	ENSG00000104957	GUCY2C	YKL095W	YJU2
SCT/RPL6B	ENSG00000104960	SCT	YLR448W	RPL6B
PHRF1/SGT2	ENSG00000104969	PHRF1	YOR007C	SGT2
IKBKAP/CCA1	ENSG00000105011	IKBKAP	YER168C	CCA1
NUCB2/MAS1	ENSG00000105088	NUCB2	YLR163C	MAS1
PFN2/CRH1	ENSG00000105127	PFN2	YGR189C	CRH1
PTPN3/POP4	ENSG00000105171	PTPN3	YBR257W	POP4
SPTB/CLB3	ENSG00000105173	SPTB	YDL155W	CLB3
DAPP1/MUK1	ENSG00000105186	DAPP1	YPL070W	MUK1
FGF10/NOP1	ENSG00000105202	FGF10	YDL014W	NOP1
SMG6/PGI1	ENSG00000105220	SMG6	YBR196C	PGI1
EXOC5/YPK3	ENSG00000105221	EXOC5	YBR028C	YPK3
CLTCL1/GFD2	ENSG00000105229	CLTCL1	YCL036W	GFD2
FSTL3/ALF1	ENSG00000105254	FSTL3	YNL148C	ALF1
DGCR2/FCJ1	ENSG00000105281	DGCR2	YKR016W	FCJ1
RNF126/PRO1	ENSG00000105323	RNF126	YDR300C	PRO1
MNT/GFA1	ENSG00000105355	MNT	YKL104C	GFA1
ZXDC/YML6	ENSG00000105364	ZXDC	YML025C	YML6
POLB/RSC3	ENSG00000105369	POLB	YDR303C	RSC3
WIPI1/QDR1	ENSG00000105370	WIPI1	YIL120W	QDR1
ASNS/RPS19B	ENSG00000105372	ASNS	YNL302C	RPS19B
AP3M2/NOP53	ENSG00000105373	AP3M2	YPL146C	NOP53
CNGB1/CIR1	ENSG00000105379	CNGB1	YGR207C	CIR1
ST6GALNAC2/AVT7	ENSG00000105388	ST6GALNAC2	YIL088C	AVT7
CHAT/KIN3	ENSG00000105397	CHAT	YAR018C	KIN3
PABPC1/SEC17	ENSG00000105402	PABPC1	YBL050W	SEC17
TESK2/YIP3	ENSG00000105404	TESK2	YNL044W	YIP3
C16orf80/PMA2	ENSG00000105409	C16orf80	YPL036W	PMA2
CSNK2A2/SYT1	ENSG00000105443	CSNK2A2	YPR095C	SYT1
PTPN21/CDC9	ENSG00000105486	PTPN21	YDL164C	CDC9
EIF2B3/PLB3	ENSG00000105499	EIF2B3	YOL011W	PLB3
CAMK2A/TPD3	ENSG00000105568	CAMK2A	YAL016W	TPD3
TCOF1/KAP95	ENSG00000105576	TCOF1	YLR347C	KAP95
CDC42/POX1	ENSG00000105607	CDC42	YGL205W	POX1
OSBPL3/NRG1	ENSG00000105610	OSBPL3	YDR043C	NRG1
EPHA8/PRP31	ENSG00000105618	EPHA8	YGR091W	PRP31
SLC12A3/PRM7	ENSG00000105662	SLC12A3	YDL039C	PRM7
RAD18/SEC28	ENSG00000105669	RAD18	YIL076W	SEC28
ATP2B1/DBP8	ENSG00000105671	ATP2B1	YHR169W	DBP8
NCK2/SFG1	ENSG00000105676	NCK2	YOR315W	SFG1
MAP4K4/YRB30	ENSG00000105698	MAP4K4	YGL164C	YRB30
RPL31/PAN3	ENSG00000105723	RPL31	YKL025C	PAN3
WDR1/SPF1	ENSG00000105726	WDR1	YEL031W	SPF1
SNX13/PDR17	ENSG00000105737	SNX13	YNL264C	PDR17
ARHGAP10/GLO4	ENSG00000105755	ARHGAP10	YOR040W	GLO4
RPS6KA2/ZUO1	ENSG00000105821	RPS6KA2	YGR285C	ZUO1
ING3/BET1	ENSG00000105829	ING3	YIL004C	BET1
WBSCR22/DET1	ENSG00000105852	WBSCR22	YDR051C	DET1
SEL1L/POL31	ENSG00000105854	SEL1L	YJR006W	POL31
TRIP13/ZIM17	ENSG00000105866	TRIP13	YNL310C	ZIM17
ATP6AP1/HOS4	ENSG00000105887	ATP6AP1	YIL112W	HOS4
TCF3/STV1	ENSG00000105929	TCF3	YMR054W	STV1
TRIB2/YGR066C	ENSG00000105939	TRIB2	YGR066C	YGR066C
DAZAP1/KGD1	ENSG00000105953	DAZAP1	YIL125W	KGD1
MBD3/YPR091C	ENSG00000105976	MBD3	YPR091C	YPR091C
PRLH/JJJ1	ENSG00000105993	PRLH	YNL227C	JJJ1
HLTF/ATG17	ENSG00000106052	HLTF	YLR423C	ATG17
CPSF1/YCR099C	ENSG00000106069	CPSF1	YCR099C	YCR099C
CDH19/SSO1	ENSG00000106089	CDH19	YPL232W	SSO1
PDCD2/GRS2	ENSG00000106105	PDCD2	YPR081C	GRS2
PRKACA/GIS3	ENSG00000106125	PRKACA	YLR094C	GIS3
LPHN1/RPL20B	ENSG00000106246	LPHN1	YOR312C	RPL20B
ACTN1/PRT1	ENSG00000106263	ACTN1	YOR361C	PRT1
RPS6KA6/NOP15	ENSG00000106344	RPS6KA6	YNL110C	NOP15
EPN2/IMD4	ENSG00000106348	EPN2	YML056C	IMD4
PTPN18/LSM5	ENSG00000106355	PTPN18	YER146W	LSM5
LIMS2/KTR3	ENSG00000106397	LIMS2	YBR205W	KTR3
LNX1/VPS71	ENSG00000106400	LNX1	YML041C	VPS71
TFRC/PRE8	ENSG00000106588	TFRC	YML092C	PRE8
SREBF1/MRPL32	ENSG00000106591	SREBF1	YCR003W	MRPL32
TRPC5/RHB1	ENSG00000106615	TRPC5	YCR027C	RHB1
AFF4/SDS23	ENSG00000106617	AFF4	YGL056C	SDS23
UBE2D1/EMI2	ENSG00000106633	UBE2D1	YDR516C	EMI2
MPP5/NIP100	ENSG00000106665	MPP5	YPL174C	NIP100
SMC1A/VMA21	ENSG00000106688	SMC1A	YGR105W	VMA21
HSD17B10/CKS1	ENSG00000106723	HSD17B10	YBR135W	CKS1
MARK2/HSL1	ENSG00000106799	MARK2	YKL101W	HSL1
HMMR/UTP7	ENSG00000106829	HMMR	YER082C	UTP7
CHFR/DFG16	ENSG00000106952	CHFR	YOR030W	DFG16
TRHDE/OAF1	ENSG00000106991	TRHDE	YAL051W	OAF1
P4HA2/ADK2	ENSG00000106992	P4HA2	YER170W	ADK2
FCGR2B/ART10	ENSG00000107105	FCGR2B	YLR392C	ART10
NFATC3/FRQ1	ENSG00000107130	NFATC3	YDR373W	FRQ1
ACADVL/PSD1	ENSG00000107186	ACADVL	YNL169C	PSD1
FBXW11/SPG4	ENSG00000107187	FBXW11	YMR107W	SPG4
ACAP1/MBF1	ENSG00000107223	ACAP1	YOR298C-A	MBF1
CRMP1/MRF1	ENSG00000107242	CRMP1	YGL143C	MRF1
DERL2/SNL1	ENSG00000107262	DERL2	YIL016W	SNL1
NDE1/SEN1	ENSG00000107290	NDE1	YLR430W	SEN1
MRVI1/RVS161	ENSG00000107295	MRVI1	YCR009C	RVS161
AP1M1/PDR10	ENSG00000107331	AP1M1	YOR328W	PDR10
PVR/YNL144C	ENSG00000107341	PVR	YNL144C	YNL144C
IKBKG/GAT1	ENSG00000107485	IKBKG	YFL021W	GAT1
XRCC1/SLM3	ENSG00000107521	XRCC1	YDL033C	SLM3
SCARB1/HEM3	ENSG00000107554	SCARB1	YDL205C	HEM3
MCM2/DPB11	ENSG00000107560	MCM2	YJL090C	DPB11
TP63/PHB1	ENSG00000107566	TP63	YGR132C	PHB1
LLGL2/RPG1	ENSG00000107581	LLGL2	YBR079C	RPG1
NLE1/PET18	ENSG00000107611	NLE1	YCR020C	PET18
SDHA/YOR022C	ENSG00000107651	SDHA	YOR022C	YOR022C
SMARCE1/NSE4	ENSG00000107672	SMARCE1	YDL105W	NSE4
KDM5A/ATG26	ENSG00000107679	KDM5A	YLR189C	ATG26
ADAM11/CNA1	ENSG00000107758	ADAM11	YLR433C	CNA1
PPP2R3A/MPM1	ENSG00000107771	PPP2R3A	YJL066C	MPM1
FERMT2/PHO5	ENSG00000107789	FERMT2	YBR093C	PHO5
ABCB11/YCR051W	ENSG00000107854	ABCB11	YCR051W	YCR051W
CD5L/GEA1	ENSG00000107862	CD5L	YJR031C	GEA1
PTGS2/BAG7	ENSG00000107863	PTGS2	YOR134W	BAG7
IGF2BP2/BCP1	ENSG00000107949	IGF2BP2	YDR361C	BCP1
MAP3K13/YOL098C	ENSG00000107959	MAP3K13	YOL098C	YOL098C
ST6GAL1/PSF3	ENSG00000107960	ST6GAL1	YOL146W	PSF3
VDAC1P1/MPD1	ENSG00000108010	VDAC1P1	YOR288C	MPD1
PICALM/FRA1	ENSG00000108039	PICALM	YLL029W	FRA1
NSF/SMC3	ENSG00000108055	NSF	YJL074C	SMC3
GLI2/RTS3	ENSG00000108091	GLI2	YGR161C	RTS3
CLASP1/CUL3	ENSG00000108094	CLASP1	YGR003W	CUL3
MRPS34/SSN2	ENSG00000108100	MRPS34	YDR443C	SSN2
NOTCH3/ADH2	ENSG00000108107	NOTCH3	YMR303C	ADH2
CLNS1A/CAF120	ENSG00000108175	CLNS1A	YNL278W	CAF120
PPP2R2C/CPR5	ENSG00000108179	PPP2R2C	YDR304C	CPR5
TEAD2/YHI9	ENSG00000108187	TEAD2	YHR029C	YHI9
EED/HED1	ENSG00000108256	EED	YDR014W-A	HED1
CDHR2/PUP3	ENSG00000108294	CDHR2	YER094C	PUP3
SNCB/CWC25	ENSG00000108296	SNCB	YNL245C	CWC25
TSG101/NHP6A	ENSG00000108312	TSG101	YPR052C	NHP6A
ATP2A3/YNL019C	ENSG00000108342	ATP2A3	YNL019C	YNL019C
CA12/RPN3	ENSG00000108344	CA12	YER021W	RPN3
MGLL/NOP8	ENSG00000108349	MGLL	YOL144W	NOP8
NTN4/SEE1	ENSG00000108370	NTN4	YIL064W	SEE1
BCS1L/RAD57	ENSG00000108384	BCS1L	YDR004W	RAD57
NUAK1/SPR28	ENSG00000108387	NUAK1	YDR218C	SPR28
SLC24A1/PIB1	ENSG00000108389	SLC24A1	YDR313C	PIB1
SCARF1/DMA1	ENSG00000108395	SCARF1	YHR115C	DMA1
LMAN1/GPT2	ENSG00000108405	LMAN1	YKR067W	GPT2
PTPLAD1/RPN10	ENSG00000108424	PTPLAD1	YHR200W	RPN10
IPCEF1/BOS1	ENSG00000108433	IPCEF1	YLR078C	BOS1
ZZEF1/HRQ1	ENSG00000108469	ZZEF1	YDR291W	HRQ1
ENO1/ATG4	ENSG00000108510	ENO1	YNL223W	ATG4
SLC12A1/DMA2	ENSG00000108523	SLC12A1	YNL116W	DMA2
C19orf10/SFC1	ENSG00000108528	C19orf10	YJR095W	SFC1
ANO8/VTC2	ENSG00000108551	ANO8	YFL004W	VTC2
ARHGEF10L/MRPL20	ENSG00000108557	ARHGEF10L	YKR085C	MRPL20
TXK/DOP1	ENSG00000108576	TXK	YDR141C	DOP1
KCNQ2/LAP3	ENSG00000108578	KCNQ2	YNL239W	LAP3
TACR2/GOS1	ENSG00000108587	TACR2	YHL031C	GOS1
ACTR6/RSC6	ENSG00000108604	ACTR6	YCR052W	RSC6
TIPIN/YML108W	ENSG00000108641	TIPIN	YML108W	YML108W
SRI/RRP5	ENSG00000108651	SRI	YMR229C	RRP5
EIF4G3/SNU114	ENSG00000108654	EIF4G3	YKL173W	SNU114
NUP37/GEA2	ENSG00000108669	NUP37	YEL022W	GEA2
SEMA3A/RPN6	ENSG00000108671	SEMA3A	YDL097C	RPN6
SEMA3C/PLB2	ENSG00000108684	SEMA3C	YMR006C	PLB2
ACAT1/SPT7	ENSG00000108773	ACAT1	YBR081C	SPT7
CELSR1/YPT6	ENSG00000108774	CELSR1	YLR262C	YPT6
ZNF638/INO4	ENSG00000108788	ZNF638	YOL108C	INO4
ADD2/MRP7	ENSG00000108826	ADD2	YNL005C	MRP7
FGF4/RHO5	ENSG00000108830	FGF4	YNL180C	RHO5
RASAL2/HOS2	ENSG00000108840	RASAL2	YGL194C	HOS2
MARK3/LUC7	ENSG00000108848	MARK3	YDL087C	LUC7
SLC25A3/CHS2	ENSG00000108854	SLC25A3	YBR038W	CHS2
FOSL2/MSG5	ENSG00000108861	FOSL2	YNL053W	MSG5
FRYL/FAA2	ENSG00000108946	FRYL	YER015W	FAA2
FSCN1/LOT5	ENSG00000108953	FSCN1	YKL183W	LOT5
ACTB/STE7	ENSG00000108984	ACTB	YDL159W	STE7
PLD1/YNL035C	ENSG00000109046	PLD1	YNL035C	YNL035C
WDR62/YIR042C	ENSG00000109065	WDR62	YIR042C	YIR042C
DLG1/SPT6	ENSG00000109111	DLG1	YGR116W	SPT6
RAB7A/POM33	ENSG00000109133	RAB7A	YLL023C	POM33
BCAP29/AVO2	ENSG00000109320	BCAP29	YMR068W	AVO2
SART3/RIO2	ENSG00000109339	SART3	YNL207W	RIO2
ARHGAP15/OSH2	ENSG00000109458	ARHGAP15	YDL019C	OSH2
PAX2/ECM14	ENSG00000109472	PAX2	YHR132C	ECM14
EXOSC7/MGE1	ENSG00000109519	EXOSC7	YOR232W	MGE1
KIFAP3/TRM9	ENSG00000109536	KIFAP3	YML014W	TRM9
MCM6/GEF1	ENSG00000109572	MCM6	YJR040W	GEF1
REXO2/PRP43	ENSG00000109606	REXO2	YGL120C	PRP43
RBM7/RAD5	ENSG00000109654	RBM7	YLR032W	RAD5
RBMS2/CDC4	ENSG00000109670	RBMS2	YFL009W	CDC4
BAZ2A/TAH18	ENSG00000109756	BAZ2A	YPR048W	TAH18
PTPN23/PEX28	ENSG00000109775	PTPN23	YHR150W	PEX28
MLH1/USV1	ENSG00000109787	MLH1	YPL230W	USV1
UNG/PIL1	ENSG00000109819	UNG	YGR086C	PIL1
KLHL20/FMP52	ENSG00000109854	KLHL20	YER004W	FMP52
RGS11/ELP4	ENSG00000109911	RGS11	YPL101W	ELP4
PLXNA2/ZPR1	ENSG00000109917	PLXNA2	YGR211W	ZPR1
SPAG5/SSB1	ENSG00000109971	SPAG5	YDL229W	SSB1
ANKRD13A/TPS3	ENSG00000110047	ANKRD13A	YMR261C	TPS3
TPD52/OSH6	ENSG00000110048	TPD52	YKR003W	OSH6
ACACB/SAP185	ENSG00000110075	ACACB	YJL098W	SAP185
TRAF4/YAT1	ENSG00000110090	TRAF4	YAR035W	YAT1
PAG1/CLB1	ENSG00000110092	PAG1	YGR108W	CLB1
GPATCH1/PRP19	ENSG00000110107	GPATCH1	YLL036C	PRP19
ICAM3/IRC20	ENSG00000110171	ICAM3	YLR247C	IRC20
NT5C2/PHO91	ENSG00000110344	NT5C2	YNR013C	PHO91
MCAM/DHH1	ENSG00000110367	MCAM	YDL160C	DHH1
GPC4/PEX10	ENSG00000110395	GPC4	YDR265W	PEX10
CAMSAP3/KNS1	ENSG00000110422	CAMSAP3	YLL019C	KNS1
RAP1GAP/SED4	ENSG00000110427	RAP1GAP	YCR067C	SED4
XAB2/LAT1	ENSG00000110435	XAB2	YNL071W	LAT1
ARHGEF1/YNL247W	ENSG00000110619	ARHGEF1	YNL247W	YNL247W
STXBP2/TOM70	ENSG00000110711	STXBP2	YNL121C	TOM70
MAP2K7/EKI1	ENSG00000110721	MAP2K7	YDR147W	EKI1
NMRK2/TFB1	ENSG00000110768	NMRK2	YDR311W	TFB1
DGKD/NAS2	ENSG00000110801	DGKD	YIL007C	NAS2
CTTNBP2/SPC19	ENSG00000110841	CTTNBP2	YDR201W	SPC19
ACTL6B/PAR32	ENSG00000110851	ACTL6B	YDL173W	PAR32
RARB/CRN1	ENSG00000110880	RARB	YLR429W	CRN1
TOP2B/CAX4	ENSG00000110881	TOP2B	YGR036C	CAX4
NFKB2/CHA4	ENSG00000110887	NFKB2	YLR098C	CHA4
PPP1R12B/ERG12	ENSG00000110921	PPP1R12B	YMR208W	ERG12
DNAJC10/ATP1	ENSG00000110955	DNAJC10	YBL099W	ATP1
GTF3C1/YFL067W	ENSG00000111011	GTF3C1	YFL067W	YFL067W
IL4R/MAP2	ENSG00000111142	IL4R	YBL091C	MAP2
USP33/LAP2	ENSG00000111144	USP33	YNL045W	LAP2
PAK3/FKH2	ENSG00000111206	PAK3	YNL068C	FKH2
DCX/RPS24B	ENSG00000111241	DCX	YIL069C	RPS24B
SNRPA/VPS62	ENSG00000111249	SNRPA	YGR141W	VPS62
SPAG6/ALD5	ENSG00000111275	SPAG6	YER073W	ALD5
EXOSC5/TFB4	ENSG00000111358	EXOSC5	YPR056W	TFB4
DYNC1I2/SSO2	ENSG00000111450	DYNC1I2	YMR183C	SSO2
APBB1IP/RET3	ENSG00000111481	APBB1IP	YPL010W	RET3
LRCH4/MET18	ENSG00000111530	LRCH4	YIL128W	MET18
FAM76B/NUP84	ENSG00000111581	FAM76B	YDL116W	NUP84
SIRT6/CDC36	ENSG00000111596	SIRT6	YDL165W	CDC36
TYR/TOF1	ENSG00000111602	TYR	YNL273W	TOF1
POLD3/HRP1	ENSG00000111605	POLD3	YOL123W	HRP1
ACTN2/TDH3	ENSG00000111640	ACTN2	YGR192C	TDH3
CAPZB/NOP2	ENSG00000111641	CAPZB	YNL061W	NOP2
PHF17/SNF2	ENSG00000111642	PHF17	YOR290C	SNF2
UBE2A/YNG1	ENSG00000111653	UBE2A	YOR064C	YNG1
FGFR1/UBP5	ENSG00000111667	FGFR1	YER144C	UBP5
FKBP6/ERR3	ENSG00000111674	FKBP6	YMR323W	ERR3
GTF2I/YGR153W	ENSG00000111679	GTF2I	YGR153W	YGR153W
SMC1B/SPR1	ENSG00000111701	SMC1B	YOR190W	SPR1
FBLN1/SIP2	ENSG00000111725	FBLN1	YGL208W	SIP2
ITGA8/CDA1	ENSG00000111752	ITGA8	YLR307W	CDA1
CST7/NRD1	ENSG00000111786	CST7	YNL251C	NRD1
MAP2/KTR2	ENSG00000111802	MAP2	YKR061W	KTR2
PIAS2/GIR2	ENSG00000111832	PIAS2	YDR152W	GIR2
AMPH/ASF1	ENSG00000111875	AMPH	YJL115W	ASF1
ARAF/CEG1	ENSG00000111880	ARAF	YGL130W	CEG1
MCCC1/YER121W	ENSG00000111907	MCCC1	YER121W	YER121W
FAP/YJL028W	ENSG00000112033	FAP	YJL028W	YJL028W
NEBL/STE3	ENSG00000112038	NEBL	YKL178C	STE3
UBE2K/HOG1	ENSG00000112062	UBE2K	YLR113W	HOG1
PIK3C3/MEP3	ENSG00000112077	PIK3C3	YPR138C	MEP3
N4BP2/MCM5	ENSG00000112118	N4BP2	YLR274W	MCM5
SYNJ2/FAR10	ENSG00000112130	SYNJ2	YLR238W	FAR10
ADCY2/HRT3	ENSG00000112146	ADCY2	YLR097C	HRT3
PPP2R5C/MDN1	ENSG00000112159	PPP2R5C	YLR106C	MDN1
RBFOX1/HUR1	ENSG00000112164	RBFOX1	YGL168W	HUR1
GNB1/RPS15	ENSG00000112175	GNB1	YOL040C	RPS15
HOXA9/SRV2	ENSG00000112186	HOXA9	YNL138W	SRV2
EDN1/MET22	ENSG00000112200	EDN1	YOL064C	MET22
MLLT10/SSN8	ENSG00000112237	MLLT10	YNL025C	SSN8
ADCYAP1R1/XPT1	ENSG00000112242	ADCYAP1R1	YJR133W	XPT1
NRD1/FRE4	ENSG00000112282	NRD1	YNR060W	FRE4
VDAC3/YJL132W	ENSG00000112293	VDAC3	YJL132W	YJL132W
PCM1/UGA2	ENSG00000112294	PCM1	YBR006W	UGA2
CBFA2T2/ZPS1	ENSG00000112319	CBFA2T2	YOL154W	ZPS1
DBC1/MVP1	ENSG00000112335	DBC1	YMR004W	MVP1
ITCH/SKI7	ENSG00000112339	ITCH	YOR076C	SKI7
TP73/PEX7	ENSG00000112357	TP73	YDR142C	PEX7
TOLLIP/YKE4	ENSG00000112473	TOLLIP	YIL023C	YKE4
UBE2D4/PHO84	ENSG00000112499	UBE2D4	YML123C	PHO84
RUNX1T1/GON7	ENSG00000112531	RUNX1T1	YJL184W	GON7
THOC1/ENP1	ENSG00000112578	THOC1	YBR247C	ENP1
OSBPL6/SPT15	ENSG00000112592	OSBPL6	YER148W	SPT15
SLC1A3/RML2	ENSG00000112651	SLC1A3	YEL050C	RML2
XRCC5/SEC5	ENSG00000112685	XRCC5	YDR166C	SEC5
LXN/ULP2	ENSG00000112701	LXN	YIL031W	ULP2
SP140/YHR213W-B	ENSG00000112715	SP140	YHR213W-B	YHR213W-B
MKNK1/PRP45	ENSG00000112739	MKNK1	YAL032C	PRP45
TNS1/FUN26	ENSG00000112759	TNS1	YAL022C	FUN26
REXO1/GTO3	ENSG00000112782	REXO1	YMR251W	GTO3
SAR1A/DIG1	ENSG00000112851	SAR1A	YPL049C	DIG1
CDC14A/PAP2	ENSG00000112941	CDC14A	YOL115W	PAP2
RAPGEF3/FRE2	ENSG00000112964	RAPGEF3	YKL220C	FRE2
CEACAM1/ERG13	ENSG00000112972	CEACAM1	YML126C	ERG13
SENP1/ERP4	ENSG00000112983	SENP1	YOR016C	ERP4
DUSP13/LYS1	ENSG00000112992	DUSP13	YIR034C	LYS1
CIC/SSA3	ENSG00000113013	CIC	YBL075C	SSA3
LIPE/AEP3	ENSG00000113048	LIPE	YPL005W	AEP3
FDFT1/GAS3	ENSG00000113100	FDFT1	YMR215W	GAS3
PAFAH1B3/HMG1	ENSG00000113161	PAFAH1B3	YML075C	HMG1
OPHN1/SWH1	ENSG00000113163	OPHN1	YAR042W	SWH1
KIF22/YSC84	ENSG00000113263	KIF22	YHR016C	YSC84
SCGN/APE3	ENSG00000113269	SCGN	YBR286W	APE3
PGM1/THG1	ENSG00000113272	PGM1	YGR024C	THG1
DDX1/ENT5	ENSG00000113282	DDX1	YDR153C	ENT5
DNM2/SAN1	ENSG00000113312	DNM2	YDR143C	SAN1
EPB41L2/MSH3	ENSG00000113318	EPB41L2	YCR092C	MSH3
RIMS1/BUD5	ENSG00000113319	RIMS1	YCR038C	BUD5
STX7/RNT1	ENSG00000113360	STX7	YMR239C	RNT1
RABL2B/GDA1	ENSG00000113361	RABL2B	YEL042W	GDA1
KEAP1/SUB1	ENSG00000113387	KEAP1	YMR039C	SUB1
PTPRH/MST1	ENSG00000113407	PTPRH	YKL194C	MST1
EPHA6/AAP1	ENSG00000113441	EPHA6	YHR047C	AAP1
SCTR/DIA3	ENSG00000113448	SCTR	YDL024C	DIA3
RFX3/RAD17	ENSG00000113456	RFX3	YOR368W	RAD17
RIF1/GCN20	ENSG00000113522	RIF1	YFR009W	GCN20
RAB21/SOL2	ENSG00000113552	RAB21	YCR073W-A	SOL2
SLC4A4/SKP1	ENSG00000113558	SLC4A4	YDR328C	SKP1
SMARCA2/PPH22	ENSG00000113575	SMARCA2	YDL188C	PPH22
RDH8/CKB1	ENSG00000113578	RDH8	YGL019W	CKB1
SESN1/FLO9	ENSG00000113580	SESN1	YAL063C	FLO9
MID2/PRP4	ENSG00000113593	MID2	YPR178W	PRP4
COL5A3/ARL1	ENSG00000113595	COL5A3	YBR164C	ARL1
SRCAP/SFB2	ENSG00000113615	SRCAP	YNL049C	SFB2
KIAA0020/MRPL1	ENSG00000113645	KIAA0020	YDR116C	MRPL1
CPB2/PRP40	ENSG00000113649	CPB2	YKL012W	PRP40
CHRNA3/RNH70	ENSG00000113712	CHRNA3	YGR276C	RNH70
KCNN2/CEM1	ENSG00000113719	KCNN2	YER061C	CEM1
CNOT4/PKC1	ENSG00000113721	CNOT4	YBL105C	PKC1
PSEN1/ARP8	ENSG00000113812	PSEN1	YOR141C	ARP8
CPOX/EST2	ENSG00000113889	CPOX	YLR318W	EST2
MOK/SWI5	ENSG00000113916	MOK	YDR146C	SWI5
HSP90AA1/OGG1	ENSG00000114026	HSP90AA1	YML060W	OGG1
RBL1/UFD4	ENSG00000114062	RBL1	YKL010C	UFD4
DLGAP4/VID28	ENSG00000114098	DLGAP4	YIL017C	VID28
CFHR2/AAD14	ENSG00000114115	CFHR2	YNL331C	AAD14
NDC80/YIA6	ENSG00000114120	NDC80	YIL006W	YIA6
AP4E1/APC11	ENSG00000114125	AP4E1	YDL008W	APC11
RSBN1/BDF1	ENSG00000114166	RSBN1	YLR399C	BDF1
MAGI3/ARC19	ENSG00000114209	MAGI3	YKL013C	ARC19
CXCL2/BCY1	ENSG00000114302	CXCL2	YIL033C	BCY1
AFP/UBP12	ENSG00000114316	AFP	YJL197W	UBP12
COL4A4/UBP3	ENSG00000114374	COL4A4	YER151C	UBP3
OSTM1/RPL24A	ENSG00000114391	OSTM1	YGL031C	RPL24A
CDH7/GPB2	ENSG00000114423	CDH7	YAL056W	GPB2
PCNP/MPC54	ENSG00000114473	PCNP	YOR177C	MPC54
ARG2/GLC3	ENSG00000114480	ARG2	YEL011W	GLC3
MEF2C/URA3	ENSG00000114491	MEF2C	YEL021W	URA3
PTPRC/NAM8	ENSG00000114503	PTPRC	YHR086W	NAM8
CACNA1S/VMA1	ENSG00000114573	CACNA1S	YDL185W	VMA1
PKP1/RRT13	ENSG00000114650	PKP1	YER066W	RRT13
UBA5/RCK2	ENSG00000114738	UBA5	YLR248W	RCK2
STK17B/HFI1	ENSG00000114745	STK17B	YPL254W	HFI1
CDC14B/SUI1	ENSG00000114784	CDC14B	YNL244C	SUI1
ZNF510/CPS1	ENSG00000114786	ZNF510	YJL172W	CPS1
LRP2/CPR4	ENSG00000114857	LRP2	YCR069W	CPR4
ZNF506/TIF4631	ENSG00000114867	ZNF506	YGR162W	TIF4631
DUSP12/ORM1	ENSG00000114978	DUSP12	YGR038W	ORM1
ENSG00000081770/FAB1	ENSG00000115020	ENSG00000081770	YFR019W	FAB1
CADPS2/ATM1	ENSG00000115073	CADPS2	YMR301C	ATM1
HSPB11/ARG8	ENSG00000115107	HSPB11	YOL140W	ARG8
IL12RB2/POL1	ENSG00000115145	IL12RB2	YNL102W	POL1
SMARCD3/GUT2	ENSG00000115159	SMARCD3	YIL155C	GUT2
FYB/HHT2	ENSG00000115163	FYB	YNL031C	HHT2
MPP4/HRK1	ENSG00000115170	MPP4	YOR267C	HRK1
STRADB/YML079W	ENSG00000115207	STRADB	YML079W	YML079W
BZW1/GCN3	ENSG00000115211	BZW1	YKR026C	GCN3
PGR/RPN11	ENSG00000115233	PGR	YFR004W	RPN11
ME2/CYR1	ENSG00000115241	ME2	YJL005W	CYR1
C5orf22/YIM1	ENSG00000115252	C5orf22	YMR152W	YIM1
CCNT2/PRB1	ENSG00000115257	CCNT2	YEL060C	PRB1
EPB41L3/PEF1	ENSG00000115271	EPB41L3	YGR058W	PEF1
COBLL1/CWH41	ENSG00000115275	COBLL1	YGL027C	CWH41
DLG3/NUM1	ENSG00000115306	DLG3	YDR150W	NUM1
TRAF5/CUE4	ENSG00000115307	TRAF5	YML101C	CUE4
MRPL22/HTB2	ENSG00000115350	MRPL22	YBL002W	HTB2
GEMIN5/NAB2	ENSG00000115380	GEMIN5	YGL122C	NAB2
OPRK1/SLX1	ENSG00000115392	OPRK1	YBR228W	SLX1
NFE2L1/BSC2	ENSG00000115414	NFE2L1	YDR275W	BSC2
GSK3B/BLI1	ENSG00000115415	GSK3B	YKL061W	BLI1
ITGB5/GMH1	ENSG00000115446	ITGB5	YKR030W	GMH1
ERC1/CCT4	ENSG00000115484	ERC1	YDL143W	CCT4
XPO1/PLP1	ENSG00000115514	XPO1	YDR183W	PLP1
PALB2/HSH155	ENSG00000115524	PALB2	YMR288W	HSH155
DOPEY1/VPS24	ENSG00000115561	DOPEY1	YKL041W	VPS24
BCKDHB/YDR266C	ENSG00000115568	BCKDHB	YDR266C	YDR266C
KAT6A/ZAP1	ENSG00000115641	KAT6A	YJL056C	ZAP1
ULK2/SPO12	ENSG00000115648	ULK2	YHR152W	SPO12
GRHL2/NSA2	ENSG00000115652	GRHL2	YER126C	NSA2
TNPO1/SDS22	ENSG00000115685	TNPO1	YKL193C	SDS22
P2RX5/CNB1	ENSG00000115756	P2RX5	YKL190W	CNB1
ITGAE/SPE1	ENSG00000115758	ITGAE	YKL184W	SPE1
DIS3/RPL23B	ENSG00000115762	DIS3	YER117W	RPL23B
PIBF1/GRH1	ENSG00000115806	PIBF1	YDR517W	GRH1
ENSG00000083622/CAC2	ENSG00000115808	ENSG00000083622	YML102W	CAC2
NUFIP1/AAC1	ENSG00000115840	NUFIP1	YMR056C	AAC1
RRAGB/YMR114C	ENSG00000115850	RRAGB	YMR114C	YMR114C
CYLD/DPS1	ENSG00000115866	CYLD	YLL018C	DPS1
SLC27A5/NOP6	ENSG00000115875	SLC27A5	YDL213C	NOP6
ZNF324/LTE1	ENSG00000115904	ZNF324	YAL024C	LTE1
ZNF446/BNA5	ENSG00000115919	ZNF446	YLR231C	BNA5
ZNF8/VRP1	ENSG00000115935	ZNF8	YLR337C	VRP1
RPS5/KRR1	ENSG00000115946	RPS5	YCL059C	KRR1
FAT1/CDC6	ENSG00000115947	FAT1	YJL194W	CDC6
YTHDC1/MRPS18	ENSG00000115963	YTHDC1	YNL306W	MRPS18
CHMP2B/SRB5	ENSG00000115966	CHMP2B	YGR104C	SRB5
PPIE/FKS1	ENSG00000116001	PPIE	YLR342W	FKS1
ZMPSTE24/SMT3	ENSG00000116030	ZMPSTE24	YDR510W	SMT3
NOA1/YLR297W	ENSG00000116044	NOA1	YLR297W	YLR297W
REST/IRC24	ENSG00000116096	REST	YIR036C	IRC24
SSH1/RPL4B	ENSG00000116106	SSH1	YDR012W	RPL4B
GSTP1/NRM1	ENSG00000116127	GSTP1	YNR009W	NRM1
APLP2/YHR177W	ENSG00000116128	APLP2	YHR177W	YHR177W
SLCO1A2/RFA3	ENSG00000116147	SLCO1A2	YJL173C	RFA3
WBP11/GPX1	ENSG00000116157	WBP11	YKL026C	GPX1
EIF3I/STE14	ENSG00000116237	EIF3I	YDR410C	STE14
TXLNA/RPL22A	ENSG00000116251	TXLNA	YLR061W	RPL22A
APOB/VPS45	ENSG00000116266	APOB	YGL095C	VPS45
NCOA1/NPL3	ENSG00000116350	NCOA1	YDR432W	NPL3
KIF3C/ETR1	ENSG00000116353	KIF3C	YBR026C	ETR1
RAB10/TFC6	ENSG00000116455	RAB10	YDR362C	TFC6
GCKR/ATP4	ENSG00000116459	GCKR	YPL078C	ATP4
HADHA/YPT31	ENSG00000116473	HADHA	YER031C	YPT31
MAPRE3/BYE1	ENSG00000116539	MAPRE3	YKL005C	BYE1
CAD/WHI3	ENSG00000116560	CAD	YNL197C	WHI3
CD59/MCM1	ENSG00000116604	CD59	YMR043W	MCM1
CD82/SPE3	ENSG00000116649	CD82	YPR069C	SPE3
ATRX/STB6	ENSG00000116661	ATRX	YKL072W	STB6
TAF9/MAD2	ENSG00000116670	TAF9	YJL030W	MAD2
FCN1/YLH47	ENSG00000116679	FCN1	YPR125W	YLH47
MECOM/FZO1	ENSG00000116688	MECOM	YBR179C	FZO1
SCAMP1/EBS1	ENSG00000116698	SCAMP1	YDR206W	EBS1
PREP/GCD14	ENSG00000116731	PREP	YJL125C	GCD14
HACE1/YER077C	ENSG00000116750	HACE1	YER077C	YER077C
SEH1L/HSH49	ENSG00000116754	SEH1L	YOR319W	HSH49
WDR47/PSK2	ENSG00000116783	WDR47	YOL045W	PSK2
OVGP1/SOR2	ENSG00000116791	OVGP1	YDL246C	SOR2
MAP3K4/RGM1	ENSG00000116809	MAP3K4	YMR182C	RGM1
PILRA/RPS12	ENSG00000116918	PILRA	YOR369C	RPS12
IGSF9/NRK1	ENSG00000116954	IGSF9	YNL129W	NRK1
ABCB1/POS5	ENSG00000116962	ABCB1	YPL188W	POS5
AKR1B1/YIL161W	ENSG00000116977	AKR1B1	YIL161W	YIL161W
CPNE3/RPS10A	ENSG00000116983	CPNE3	YOR293W	RPS10A
RRN3/MHT1	ENSG00000116984	RRN3	YLL062C	MHT1
CTTN/RIB5	ENSG00000117091	CTTN	YBR256C	RIB5
MTIF2/ASE1	ENSG00000117114	MTIF2	YOR058C	ASE1
TTC39A/SDH2	ENSG00000117118	TTC39A	YLL041C	SDH2
EPS15/SSF1	ENSG00000117133	EPS15	YHR066W	SSF1
ORC1/OAR1	ENSG00000117139	ORC1	YKL055C	OAR1
MGST2/MRPS28	ENSG00000117155	MGST2	YDR337W	MRPS28
CHERP/BCD1	ENSG00000117174	CHERP	YHR040W	BCD1
ATG16L1/SWD1	ENSG00000117222	ATG16L1	YAR003W	SWD1
USP40/SCY1	ENSG00000117266	USP40	YGL083W	SCY1
RAD54L/ROD1	ENSG00000117289	RAD54L	YOR018W	ROD1
MAST2/GAL10	ENSG00000117308	MAST2	YBR019C	GAL10
DNAJA1/YGL082W	ENSG00000117385	DNAJA1	YGL082W	YGL082W
B4GALT1/GAL2	ENSG00000117394	B4GALT1	YLR081W	GAL2
CHMP5/EBP2	ENSG00000117395	CHMP5	YKL172W	EBP2
NFX1/CDC20	ENSG00000117399	NFX1	YGL116W	CDC20
DIMT1/KAP122	ENSG00000117408	DIMT1	YGL016W	KAP122
IPO11/VMA16	ENSG00000117410	IPO11	YHR026W	VMA16
EIF2AK1/YPR1	ENSG00000117448	EIF2AK1	YDR368W	YPR1
EPDR1/AHP1	ENSG00000117450	EPDR1	YLR109W	AHP1
SEPHS1/MSB4	ENSG00000117461	SEPHS1	YOL112W	MSB4
MRPL28/HEF3	ENSG00000117528	MRPL28	YNL014W	HEF3
CEACAM6/NYV1	ENSG00000117533	CEACAM6	YLR093C	NYV1
RBM22/DPH5	ENSG00000117543	RBM22	YLR172C	DPH5
TMED2/WWM1	ENSG00000117560	TMED2	YFL010C	WWM1
ERO1LB/PRX1	ENSG00000117592	ERO1LB	YBL064C	PRX1
ZFAND6/YIR035C	ENSG00000117594	ZFAND6	YIR035C	YIR035C
TXLNG/UTP25	ENSG00000117597	TXLNG	YIL091C	UTP25
PPEF1/YAP3	ENSG00000117632	PPEF1	YHL009C	YAP3
LAT2/MEK1	ENSG00000117676	LAT2	YOR351C	MEK1
HUWE1/RER2	ENSG00000117682	HUWE1	YBR002C	RER2
ZW10/SWI1	ENSG00000117713	ZW10	YPL016W	SWI1
ALG9/RFA2	ENSG00000117748	ALG9	YNL312W	RFA2
MYBPC2/SNC1	ENSG00000117758	MYBPC2	YAL030W	SNC1
NOX4/KES1	ENSG00000117859	NOX4	YPL145C	KES1
ACOX3/REV7	ENSG00000117906	ACOX3	YIL139C	REV7
MTMR2/PEP4	ENSG00000117984	MTMR2	YPL154C	PEP4
PPP1R15A/IRR1	ENSG00000118007	PPP1R15A	YIL026C	IRR1
HSD17B14/ARG4	ENSG00000118046	HSD17B14	YHR018C	ARG4
TRIP6/SET1	ENSG00000118058	TRIP6	YHR119W	SET1
ACHE/NTH2	ENSG00000118094	ACHE	YBR001C	NTH2
FTL/SUN4	ENSG00000118160	FTL	YNL066W	SUN4
SRRT/MIG3	ENSG00000118263	SRRT	YER028C	MIG3
BAX/YDR374C	ENSG00000118503	BAX	YDR374C	YDR374C
NLK/YJR154W	ENSG00000118507	NLK	YJR154W	YJR154W
PIGS/YPL067C	ENSG00000118508	PIGS	YPL067C	YPL067C
ATXN7L3/DOT6	ENSG00000118513	ATXN7L3	YER088C	DOT6
PGS1/IPL1	ENSG00000118515	PGS1	YPL209C	IPL1
PSMC5/CAR1	ENSG00000118520	PSMC5	YPL111W	CAR1
UIMC1/YLR352W	ENSG00000118564	UIMC1	YLR352W	YLR352W
CETP/SWP1	ENSG00000118705	CETP	YMR149W	SWP1
MMP2/CUP9	ENSG00000118707	MMP2	YPL177C	CUP9
GNAO1/YGL036W	ENSG00000118873	GNAO1	YGL036W	YGL036W
OGFOD1/RIM101	ENSG00000118922	OGFOD1	YHL027W	RIM101
SH3BP2/PCL9	ENSG00000118971	SH3BP2	YDL179W	PCL9
ADD1/TFC4	ENSG00000119041	ADD1	YGR047C	TFC4
C14orf166/RAD6	ENSG00000119048	C14orf166	YGL058W	RAD6
NID2/GUD1	ENSG00000119125	NID2	YDL238C	GUD1
GMCL1/YPR015C	ENSG00000119138	GMCL1	YPR015C	YPR015C
SF3B2/CFT2	ENSG00000119203	SF3B2	YLR115W	CFT2
KLHL42/UTP10	ENSG00000119285	KLHL42	YJL109C	UTP10
GNAS/RAD23	ENSG00000119318	GNAS	YEL037C	RAD23
DNM1L/RTG1	ENSG00000119335	DNM1L	YOL067C	RTG1
PTHLH/RRD2	ENSG00000119383	PTHLH	YPL152W	RRD2
PHACTR3/GLE1	ENSG00000119392	PHACTR3	YDL207W	GLE1
ERGIC2/MTG2	ENSG00000119396	ERGIC2	YHR168W	MTG2
TFAP2C/BRR1	ENSG00000119397	TFAP2C	YPR057W	BRR1
AURKA/SWD3	ENSG00000119402	AURKA	YBR175W	SWD3
PIR/MKK2	ENSG00000119408	PIR	YPL140C	MKK2
RFX2/SIT4	ENSG00000119414	RFX2	YDL047W	SIT4
SULT2B1/MIC14	ENSG00000119421	SULT2B1	YDR031W	MIC14
CNOT3/SWI4	ENSG00000119509	CNOT3	YER111C	SWI4
GP6/SUC2	ENSG00000119535	GP6	YIL162W	SUC2
PTPN4/VPS4	ENSG00000119541	PTPN4	YPR173C	VPS4
DDX18/MLH3	ENSG00000119684	DDX18	YPL164C	MLH3
KHSRP/YET1	ENSG00000119703	KHSRP	YKL065C	YET1
GNA11/CBC2	ENSG00000119707	GNA11	YPL178W	CBC2
EDEM2/ALD2	ENSG00000119711	EDEM2	YMR170C	ALD2
DNMT3B/GCD7	ENSG00000119718	DNMT3B	YLR291C	GCD7
REM1/COQ6	ENSG00000119723	REM1	YGR255C	COQ6
TPX2/CCT8	ENSG00000119760	TPX2	YJL008C	CCT8
PDRG1/FPR2	ENSG00000119782	PDRG1	YDR519W	FPR2
EPB41L1/AXL1	ENSG00000119912	EPB41L1	YPR122W	AXL1
DOCK9/SWT1	ENSG00000119917	DOCK9	YOR166C	SWT1
DOCK3/TSR3	ENSG00000119929	DOCK3	YOR006C	TSR3
COQ9/PIG2	ENSG00000119938	COQ9	YIL045W	PIG2
CRLS1/XKS1	ENSG00000119950	CRLS1	YGR194C	XKS1
PPP1R13B/MAK11	ENSG00000120008	PPP1R13B	YKL021C	MAK11
SIGLEC1/AAT2	ENSG00000120053	SIGLEC1	YLR027C	AAT2
FKBP1A/MET17	ENSG00000120054	FKBP1A	YLR303W	MET17
NSFL1C/PIS1	ENSG00000120088	NSFL1C	YPR113W	PIS1
MAVS/PPS1	ENSG00000120129	MAVS	YBR276C	PPS1
F11/CUP1-2	ENSG00000120156	F11	YHR055C	CUP1-2
XRN2/MOB1	ENSG00000120162	XRN2	YIL106W	MOB1
DYNLL1/MRP2	ENSG00000120333	DYNLL1	YPR166C	MRP2
TESC/CCT2	ENSG00000120438	TESC	YIL142W	CCT2
SNX5/RTA1	ENSG00000120457	SNX5	YGR213C	RTA1
RPL6/DCR2	ENSG00000120659	RPL6	YLR361C	DCR2
MAPKAPK5/SSE2	ENSG00000120694	MAPKAPK5	YBR169C	SSE2
P2RX7/ALG5	ENSG00000120697	P2RX7	YPL227C	ALG5
ESF1/RRP43	ENSG00000120699	ESF1	YCR035C	RRP43
RBBP9/SUP45	ENSG00000120705	RBBP9	YBR143C	SUP45
ANAPC5/MET31	ENSG00000120738	ANAPC5	YPL038W	MET31
SLC23A2/PPZ1	ENSG00000120756	SLC23A2	YML016C	PPZ1
TMEM230/UTP20	ENSG00000120800	TMEM230	YBL004W	UTP20
DZANK1/FUS1	ENSG00000120802	DZANK1	YCL027W	FUS1
KDM2B/HAP3	ENSG00000120837	KDM2B	YBL021C	HAP3
TASP1/RAD28	ENSG00000120868	TASP1	YDR030C	RAD28
GCN1L1/FIP1	ENSG00000120885	GCN1L1	YJR093C	FIP1
RPLP0/BEM1	ENSG00000120896	RPLP0	YBR200W	BEM1
PXN/YAR064W	ENSG00000120907	PXN	YAR064W	YAR064W
RPH3A/PPH3	ENSG00000120910	RPH3A	YDR075W	PPH3
TRMT6/RRI1	ENSG00000121022	TRMT6	YDL216C	RRI1
CHGB/YGR017W	ENSG00000121067	CHGB	YGR017W	YGR017W
PEBP1/RSB1	ENSG00000121361	PEBP1	YOR049C	RSB1
TBX5/POL12	ENSG00000121440	TBX5	YBL035C	POL12
BRAP/SPC2	ENSG00000121552	BRAP	YML055W	SPC2
ERP29/CTA1	ENSG00000121691	ERP29	YDR256C	CTA1
NOS1/CST9	ENSG00000121741	NOS1	YLR394W	CST9
FUS/BUB2	ENSG00000121749	FUS	YMR055C	BUB2
IGBP1/IDS2	ENSG00000121753	IGBP1	YJL146W	IDS2
FXYD3/BI4	ENSG00000121858	FXYD3	Q0120	BI4
GANAB/STT4	ENSG00000121879	GANAB	YLR305C	STT4
GMIP/RPS18A	ENSG00000121905	GMIP	YDR450W	RPS18A
RBM41/YER140W	ENSG00000121931	RBM41	YER140W	YER140W
BIRC5/YCR061W	ENSG00000121966	BIRC5	YCR061W	YCR061W
LAG3/NCE102	ENSG00000122025	LAG3	YPR149W	NCE102
MLF2/FZF1	ENSG00000122034	MLF2	YGL254W	FZF1
OTUB2/INP53	ENSG00000122126	OTUB2	YOR109W	INP53
DDX24/COG5	ENSG00000122176	DDX24	YNL051W	COG5
ZBTB25/COP1	ENSG00000122218	ZBTB25	YDL145C	COP1
ARHGAP4/MPE1	ENSG00000122257	ARHGAP4	YKL059C	MPE1
ANKRD24/MDM31	ENSG00000122299	ANKRD24	YHR194W	MDM31
RCOR1/CDC3	ENSG00000122545	RCOR1	YLR314C	CDC3
LTBP4/RNA15	ENSG00000122566	LTBP4	YGL044C	RNA15
BLVRB/YMR111C	ENSG00000122705	BLVRB	YMR111C	YMR111C
SLC9A1/YMR317W	ENSG00000122778	SLC9A1	YMR317W	YMR317W
SPTLC1/RSC2	ENSG00000122779	SPTLC1	YLR357W	RSC2
PAPOLA/MF(ALPHA)1	ENSG00000122952	PAPOLA	YPL187W	MF(ALPHA)1
CCNK/NOP4	ENSG00000122965	CCNK	YPL043W	NOP4
PCBP4/BBP1	ENSG00000122966	PCBP4	YPL255W	BBP1
RGS1/DBP10	ENSG00000123064	RGS1	YDL031W	DBP10
MRPS33/TUL1	ENSG00000123091	MRPS33	YKL034W	TUL1
NDUFB2/YEL076C-A	ENSG00000123131	NDUFB2	YEL076C-A	YEL076C-A
ENSG00000090269/PET191	ENSG00000123146	ENSG00000090269	YJR034W	PET191
NUDC/CCC2	ENSG00000123191	NUDC	YDR270W	CCC2
MAEA/PRD1	ENSG00000123213	MAEA	YCL057W	PRD1
ICAM1/TMA17	ENSG00000123240	ICAM1	YDL110C	TMA17
STRN4/BUD13	ENSG00000123329	STRN4	YGL174W	BUD13
IRAK3/GIM5	ENSG00000123349	IRAK3	YML094W	GIM5
LYZ/CDC5	ENSG00000123374	LYZ	YMR001C	CDC5
SI/PRC1	ENSG00000123384	SI	YMR297W	PRC1
MUL1/PPM2	ENSG00000123444	MUL1	YOL141W	PPM2
PDCD7/ATP11	ENSG00000123472	PDCD7	YNL315C	ATP11
SPG21/MAC1	ENSG00000123473	SPG21	YMR021C	MAC1
DNAJB11/LGE1	ENSG00000123562	DNAJB11	YPL055C	LGE1
THPO/AVT4	ENSG00000123643	THPO	YNL101W	AVT4
CHRD/PFK26	ENSG00000123836	CHRD	YIL107C	PFK26
FLT3LG/LAP4	ENSG00000123992	FLT3LG	YKL103C	LAP4
RAB11FIP3/SPR6	ENSG00000123999	RAB11FIP3	YER115C	SPR6
GNPTG/DIP5	ENSG00000124067	GNPTG	YPL265W	DIP5
ZNF268/YKL091C	ENSG00000124120	ZNF268	YKL091C	YKL091C
GOLGA3/GPI16	ENSG00000124155	GOLGA3	YHR188C	GPI16
PABPC4/RVS167	ENSG00000124181	PABPC4	YDR388W	RVS167
CD209/PUB1	ENSG00000124193	CD209	YNL016W	PUB1
MCOLN1/CSE1	ENSG00000124207	MCOLN1	YGL238W	CSE1
EFNB1/TEM1	ENSG00000124209	EFNB1	YML064C	TEM1
AARS/MDM34	ENSG00000124214	AARS	YGL219C	MDM34
GLG1/PEP12	ENSG00000124222	GLG1	YOR036W	PEP12
KIF4A/SLX8	ENSG00000124226	KIF4A	YER116C	SLX8
PLEKHG2/DRS1	ENSG00000124228	PLEKHG2	YLL008W	DRS1
PITPNM2/YFR006W	ENSG00000124299	PITPNM2	YFR006W	YFR006W
EXOC1/SEC22	ENSG00000124333	EXOC1	YLR268W	SEC22
DTX2/RFU1	ENSG00000124356	DTX2	YLR073C	RFU1
NLRC4/TOS1	ENSG00000124357	NLRC4	YBR162C	TOS1
NRCAM/DOA4	ENSG00000124422	NRCAM	YDR069C	DOA4
LAMB1/UBP8	ENSG00000124486	LAMB1	YMR223W	UBP8
SLC26A3/SAM37	ENSG00000124491	SLC26A3	YMR060C	SAM37
DLD/YHC1	ENSG00000124562	DLD	YLR298C	YHC1
WDR7/EMI1	ENSG00000124570	WDR7	YDR512C	EMI1
TXNL1/YBT1	ENSG00000124574	TXNL1	YLL048C	YBT1
IL5RA/OST6	ENSG00000124641	IL5RA	YML019W	OST6
ITGA6/YGR266W	ENSG00000124702	ITGA6	YGR266W	YGR266W
RAPGEF4/CRG1	ENSG00000124713	RAPGEF4	YHR209W	CRG1
ENSG00000091436/NUP1	ENSG00000124789	ENSG00000091436	YOR098C	NUP1
FH/FMP23	ENSG00000124802	FH	YBR047W	FMP23
SEL1L3/MSA1	ENSG00000124813	SEL1L3	YOR066W	MSA1
TF/HDA3	ENSG00000124831	TF	YPR179C	HDA3
MYO15A/DSL1	ENSG00000124839	MYO15A	YNL258C	DSL1
APOH/SPA2	ENSG00000124942	APOH	YLL021W	SPA2
NLRP1/CDC39	ENSG00000125107	NLRP1	YCR093W	CDC39
ACKR6/EMP70	ENSG00000125304	ACKR6	YLR083C	EMP70
SPAG7/UPF3	ENSG00000125351	SPAG7	YGR072W	UPF3
ORC6/ROX1	ENSG00000125398	ORC6	YPR065W	ROX1
ZC3HC1/GGA2	ENSG00000125447	ZC3HC1	YHR108W	GGA2
ESR1/ADY2	ENSG00000125450	ESR1	YCR010C	ADY2
RGS17/REB1	ENSG00000125482	RGS17	YBR049C	REB1
ANGPT2/ESC2	ENSG00000125618	ANGPT2	YDR363W	ESC2
CD200/RPA135	ENSG00000125630	CD200	YPR010C	RPA135
CMA1/YKL047W	ENSG00000125651	CMA1	YKL047W	YKL047W
PSME1/YDR415C	ENSG00000125675	PSME1	YDR415C	YDR415C
JPH4/THO2	ENSG00000125676	JPH4	YNL139C	THO2
MYH7/NSE5	ENSG00000125686	MYH7	YML023C	NSE5
CEBPE/RPL23A	ENSG00000125691	CEBPE	YBL087C	RPL23A
SLC7A8/RGD1	ENSG00000125733	SLC7A8	YBR260C	RGD1
OSGEP/PMT4	ENSG00000125734	OSGEP	YJR143C	PMT4
RNF31/SMD2	ENSG00000125743	RNF31	YLR275W	SMD2
SCFD1/RTN2	ENSG00000125744	SCFD1	YDL204W	RTN2
G2E3/SQT1	ENSG00000125746	G2E3	YIR012W	SQT1
HECTD1/RPL18A	ENSG00000125753	HECTD1	YOL120C	RPL18A
HNRNPC/GPD1	ENSG00000125775	HNRNPC	YDL022W	GPD1
RPGRIP1/PDC2	ENSG00000125817	RPGRIP1	YDR081C	PDC2
SUPT16H/YCR076C	ENSG00000125818	SUPT16H	YCR076C	YCR076C
TOX4/SMB1	ENSG00000125835	TOX4	YER029C	SMB1
GEMIN2/SUR7	ENSG00000125841	GEMIN2	YML052W	SUR7
TGM1/YSP3	ENSG00000125851	TGM1	YOR003W	YSP3
TINF2/PEX15	ENSG00000125863	TINF2	YOL044W	PEX15
DAZL/COF1	ENSG00000125868	DAZL	YLL050C	COF1
SEMA6A/MUD1	ENSG00000125870	SEMA6A	YBR119W	MUD1
TRPM7/NAB6	ENSG00000125944	TRPM7	YML117W	NAB6
TYRO3/INO2	ENSG00000125952	TYRO3	YDR123C	INO2
WDR76/RAM1	ENSG00000125954	WDR76	YDL090C	RAM1
CAPN3/IST3	ENSG00000125970	CAPN3	YIR005W	IST3
SNAP23/ERV41	ENSG00000125991	SNAP23	YML067C	ERV41
PHGDH/ATG11	ENSG00000126001	PHGDH	YPR049C	ATG11
COL9A3/PRE1	ENSG00000126067	COL9A3	YER012W	PRE1
EZR/TIM11	ENSG00000126217	EZR	YDR322C-A	TIM11
MYL6/YJR084W	ENSG00000126226	MYL6	YJR084W	YJR084W
AGO1/UBA2	ENSG00000126261	AGO1	YDR390C	UBA2
TEKT2/DOT5	ENSG00000126432	TEKT2	YIL010W	DOT5
CLSPN/HMT1	ENSG00000126457	CLSPN	YBR034C	HMT1
UNC13D/SDO1	ENSG00000126524	UNC13D	YLR022C	SDO1
DPYSL2/VPS30	ENSG00000126581	DPYSL2	YPL120W	VPS30
TGFB2/ECM22	ENSG00000126746	TGFB2	YLR228C	ECM22
NUP50/BUD27	ENSG00000126756	NUP50	YFL023W	BUD27
CDC45/EDE1	ENSG00000126777	CDC45	YBL047C	EDE1
COMT/YDL206W	ENSG00000126787	COMT	YDL206W	YDL206W
LRRFIP2/SSC1	ENSG00000126803	LRRFIP2	YJR045C	SSC1
HDAC6/URB2	ENSG00000126838	HDAC6	YJR041C	URB2
KRT31/GEM1	ENSG00000126858	KRT31	YAL048C	GEM1
CDC6/PBS2	ENSG00000126934	CDC6	YJL128C	PBS2
UPRT/RPS16A	ENSG00000126945	UPRT	YMR143W	RPS16A
CDC23/CNE1	ENSG00000127022	CDC23	YAL058W	CNE1
CBX5/VIP1	ENSG00000127241	CBX5	YLR410W	VIP1
SUCO/JID1	ENSG00000127328	SUCO	YPR061C	JID1
MSH2/YOL075C	ENSG00000127412	MSH2	YOL075C	YOL075C
MAP3K1/SVF1	ENSG00000127415	MAP3K1	YDR346C	SVF1
DHPS/ESS1	ENSG00000127445	DHPS	YJR017C	ESS1
HOOK2/EMC1	ENSG00000127463	HOOK2	YCL045C	EMC1
ARCN1/SIN3	ENSG00000127511	ARCN1	YOL004W	SIN3
PSMD5/SLY41	ENSG00000127526	PSMD5	YOR307C	SLY41
PTGS1/NUP82	ENSG00000127527	PTGS1	YJL061W	NUP82
NUP188/ERV1	ENSG00000127554	NUP188	YGR029W	ERV1
CRAT/SLK19	ENSG00000127603	CRAT	YOR195W	SLK19
SH2D3C/RSC4	ENSG00000127616	SH2D3C	YKR008W	RSC4
NANS/TUB1	ENSG00000127824	NANS	YML085C	TUB1
DFNB31/SCW11	ENSG00000127831	DFNB31	YGL028C	SCW11
CWF19L1/DCI1	ENSG00000127884	CWF19L1	YOR180C	DCI1
SEMA4G/SPC110	ENSG00000127914	SEMA4G	YDR356W	SPC110
BTAF1/EIS1	ENSG00000127946	BTAF1	YMR031C	EIS1
IKZF5/OCA1	ENSG00000127947	IKZF5	YNL099C	OCA1
BLNK/GPA2	ENSG00000127955	BLNK	YER020W	GPA2
SORBS1/PEX1	ENSG00000127980	SORBS1	YKL197C	PEX1
BAMBI/DUS3	ENSG00000128016	BAMBI	YLR401C	DUS3
IL11/ADE1	ENSG00000128050	IL11	YAR015W	ADE1
MYO3A/ADE4	ENSG00000128059	MYO3A	YMR300C	ADE4
WAC/RHO4	ENSG00000128340	WAC	YKR055W	RHO4
CREM/DJP1	ENSG00000128590	CREM	YIR004W	DJP1
NUBP2/NMA1	ENSG00000128591	NUBP2	YLR328W	NMA1
HIVEP1/YSP1	ENSG00000128595	HIVEP1	YHR155W	YSP1
TREM2/ANP1	ENSG00000128604	TREM2	YEL036C	ANP1
CRISP3/MRPS12	ENSG00000128626	CRISP3	YNR036C	MRPS12
FKBP5/YHR219W	ENSG00000128641	FKBP5	YHR219W	YHR219W
SRPK1/BEM2	ENSG00000128656	SRPK1	YER155C	BEM2
BRPF3/ADD66	ENSG00000128789	BRPF3	YKL206C	ADD66
MRPS18A/INO80	ENSG00000128908	MRPS18A	YGL150C	INO80
ENSG00000096087/DAL82	ENSG00000128944	ENSG00000096087	YNL314W	DAL82
EFHC1/DUT1	ENSG00000128951	EFHC1	YBR252W	DUT1
NCR2/YER163C	ENSG00000128965	NCR2	YER163C	YER163C
HSP90AB1/LCP5	ENSG00000129071	HSP90AB1	YER127W	LCP5
MLN/SEC26	ENSG00000129083	MLN	YDR238C	SEC26
CDC5L/PRE5	ENSG00000129084	CDC5L	YMR314W	PRE5
ITPR3/ECM38	ENSG00000129103	ITPR3	YLR299W	ECM38
ZNF184/AIM17	ENSG00000129151	ZNF184	YHL021C	AIM17
DSP/DCD1	ENSG00000129187	DSP	YHR144C	DCD1
SIRT1/GIP4	ENSG00000129219	SIRT1	YAL031C	GIP4
HNRNPH3/DIA2	ENSG00000129221	HNRNPH3	YOR080W	DIA2
JAK2/TRX3	ENSG00000129235	JAK2	YCR083W	TRX3
IL12RB1/BUR2	ENSG00000129315	IL12RB1	YLR226W	BUR2
ABL1/HDA2	ENSG00000129422	ABL1	YDR295C	HDA2
ACOT7/YNL122C	ENSG00000129451	ACOT7	YNL122C	YNL122C
SH3GLB1/GNP1	ENSG00000129473	SH3GLB1	YDR508C	GNP1
CDC7/SEC6	ENSG00000129484	CDC7	YIL068C	SEC6
PCSK5/RPS26A	ENSG00000129518	PCSK5	YGL189C	RPS26A
SCD/YDR026C	ENSG00000129534	SCD	YDR026C	YDR026C
TMED1/WSC3	ENSG00000129538	TMED1	YOL105C	WSC3
ABLIM1/RUB1	ENSG00000129559	ABLIM1	YDR139C	RUB1
RAB18/OST2	ENSG00000129562	RAB18	YOR103C	OST2
NRP1/NBP2	ENSG00000129675	NRP1	YDR162C	NBP2
PRTFDC1/YPR196W	ENSG00000129682	PRTFDC1	YPR196W	YPR196W
TSPAN15/BRE2	ENSG00000129691	TSPAN15	YLR015W	BRE2
MAST3/RPS4B	ENSG00000129824	MAST3	YHR203C	RPS4B
MZF1/THI20	ENSG00000129946	MZF1	YOL055C	THI20
MYO9B/DPP1	ENSG00000129951	MYO9B	YDR284C	DPP1
PSMD8/PSD2	ENSG00000129990	PSMD8	YGR170W	PSD2
SETD1A/HPA3	ENSG00000130066	SETD1A	YEL066W	HPA3
MAGEB2/NOG2	ENSG00000130119	MAGEB2	YNR053C	NOG2
EFNA2/NTE1	ENSG00000130147	EFNA2	YML059C	NTE1
CIRBP/YNR065C	ENSG00000130164	CIRBP	YNR065C	YNR065C
ATP5D/ELF1	ENSG00000130165	ATP5D	YKL160W	ELF1
IGFALS/GTB1	ENSG00000130175	IGFALS	YDR221W	GTB1
HNRNPM/CDC16	ENSG00000130177	HNRNPM	YKL022C	CDC16
MARCH2/MNT4	ENSG00000130203	MARCH2	YNR059W	MNT4
NDUFB7/STE13	ENSG00000130226	NDUFB7	YOR219C	STE13
TECR/YMR185W	ENSG00000130227	TECR	YMR185W	YMR185W
TIMM13/THO1	ENSG00000130254	TIMM13	YER063W	THO1
CDC34/YDR115W	ENSG00000130312	CDC34	YDR115W	YDR115W
MTAP/YGL185C	ENSG00000130414	MTAP	YGL185C	YGL185C
POLR2E/ARC40	ENSG00000130429	POLR2E	YBR234C	ARC40
POLRMT/YDL144C	ENSG00000130477	POLRMT	YDL144C	YDL144C
HCN2/LSM4	ENSG00000130520	HCN2	YER112W	LSM4
GADD45B/RUP1	ENSG00000130560	GADD45B	YOR138C	RUP1
MADCAM1/YDL086W	ENSG00000130635	MADCAM1	YDL086W	YDL086W
MKNK2/CTR86	ENSG00000130638	MKNK2	YCR054C	CTR86
ENSG00000099882/SPC97	ENSG00000130640	ENSG00000099882	YHR172W	SPC97
ARVCF/YAK1	ENSG00000130669	ARVCF	YJL141C	YAK1
RANBP1/ADH6	ENSG00000130684	RANBP1	YMR318C	ADH6
KLHL22/RPN13	ENSG00000130706	KLHL22	YLR421C	RPN13
MED15/ARG1	ENSG00000130707	MED15	YOL058W	ARG1
SERPIND1/RRP4	ENSG00000130713	SERPIND1	YHR069C	RRP4
SNAP29/UBC12	ENSG00000130725	SNAP29	YLR306W	UBC12
CRKL/JHD2	ENSG00000130726	CRKL	YJR119C	JHD2
LZTR1/SIR3	ENSG00000130762	LZTR1	YLR442C	SIR3
MMP11/FRS1	ENSG00000130764	MMP11	YLR060W	FRS1
CECR2/INH1	ENSG00000130770	CECR2	YDL181W	INH1
SMARCB1/ZIP1	ENSG00000130779	SMARCB1	YDR285W	ZIP1
P2RX6/SLA2	ENSG00000130787	P2RX6	YNL243W	SLA2
DERL3/RPF1	ENSG00000130810	DERL3	YHR088W	RPF1
ENSG00000099964/TIF35	ENSG00000130811	ENSG00000099964	YDR429C	TIF35
BCL2L13/YML053C	ENSG00000130816	BCL2L13	YML053C	YML053C
ENSG00000099972/OCA6	ENSG00000130829	ENSG00000099972	YDR067C	OCA6
DDT/PHO8	ENSG00000130830	DDT	YDR481C	PHO8
OSM/UFD2	ENSG00000130939	OSM	YDL190C	UFD2
CABIN1/MET12	ENSG00000130956	CABIN1	YPL023C	MET12
TBC1D10A/UBA1	ENSG00000130985	TBC1D10A	YKL210W	UBA1
SUSD2/YFR016C	ENSG00000131016	SUSD2	YFR016C	YFR016C
SF3A1/YKL133C	ENSG00000131018	SF3A1	YKL133C	YKL133C
SEC14L2/AAR2	ENSG00000131043	SEC14L2	YBL074C	AAR2
ENSG00000100010/SFH5	ENSG00000131089	ENSG00000100010	YJL145W	SFH5
PPIL2/TIM13	ENSG00000131142	PPIL2	YGR181W	TIM13
SNRPD3/COX5A	ENSG00000131143	SNRPD3	YNL052W	COX5A
PES1/PSF2	ENSG00000131153	PES1	YJL072C	PSF2
MAPK1/AIM13	ENSG00000131165	MAPK1	YFR011C	AIM13
GGT1/BNA2	ENSG00000131203	GGT1	YJR078W	BNA2
PPM1F/NNF2	ENSG00000131242	PPM1F	YGR089W	NNF2
TOP3B/MCM22	ENSG00000131323	TOP3B	YJR135C	MCM22
DGCR14/IDP1	ENSG00000131370	DGCR14	YDL066W	IDP1
CRYBB2P1/GYP6	ENSG00000131374	CRYBB2P1	YJL044C	GYP6
MFNG/RIM13	ENSG00000131375	MFNG	YMR154C	RIM13
CARD10/SMY1	ENSG00000131437	CARD10	YKL079W	SMY1
SLC25A1/DOG1	ENSG00000131462	SLC25A1	YHR044C	DOG1
ADRBK2/GRC3	ENSG00000131467	ADRBK2	YLL035W	GRC3
LGALS2/RPL27B	ENSG00000131469	LGALS2	YDR471W	RPL27B
GGA1/MSC1	ENSG00000131470	GGA1	YML128C	MSC1
HIRA/MRPL51	ENSG00000131495	HIRA	YPR100W	MRPL51
SH3BP1/YEL020C	ENSG00000131503	SH3BP1	YEL020C	YEL020C
LGALS1/BNI1	ENSG00000131504	LGALS1	YNL271C	BNI1
HPS4/BSD2	ENSG00000131507	HPS4	YBR290W	BSD2
ENSG00000100101/UBC5	ENSG00000131508	ENSG00000100101	YDR059C	UBC5
PATZ1/SEC8	ENSG00000131558	PATZ1	YPR055W	SEC8
TRIOBP/TID3	ENSG00000131626	TRIOBP	YIL144W	TID3
TFIP11/MRS4	ENSG00000131653	TFIP11	YKR052C	MRS4
GCAT/GPI15	ENSG00000131711	GCAT	YNL038W	GPI15
ENSG00000100118/ACO2	ENSG00000131730	ENSG00000100118	YJL200C	ACO2
CRYBB1/YBP2	ENSG00000131759	CRYBB1	YGL060W	YBP2
EIF3L/PEX11	ENSG00000131779	EIF3L	YOL147C	PEX11
NHP2L1/GAL83	ENSG00000131791	NHP2L1	YER027C	GAL83
MICALL1/LHP1	ENSG00000131795	MICALL1	YDL051W	LHP1
ENSG00000100141/PDA1	ENSG00000131828	ENSG00000100141	YER178W	PDA1
POLR2F/RSF2	ENSG00000131849	POLR2F	YJR127C	RSF2
SOX10/APJ1	ENSG00000132002	SOX10	YNL077W	APJ1
CCDC134/MCM3	ENSG00000132016	CCDC134	YEL032W	MCM3
PICK1/HMI1	ENSG00000132017	PICK1	YOL095C	HMI1
TTC28/ACC1	ENSG00000132142	TTC28	YNR016C	ACC1
SLC16A8/ECM16	ENSG00000132153	SLC16A8	YMR128W	ECM16
CENPM/KKQ8	ENSG00000132155	CENPM	YKL168C	KKQ8
SEPT3/ERG27	ENSG00000132196	SEPT3	YLR100W	ERG27
SLC5A1/PIN2	ENSG00000132274	SLC5A1	YOR104W	PIN2
TPTEP1/PTP3	ENSG00000132334	TPTEP1	YER075C	PTP3
DDX17/GSP1	ENSG00000132341	DDX17	YLR293C	GSP1
DMC1/SSD1	ENSG00000132357	DMC1	YDR293C	SSD1
TCF20/CLU1	ENSG00000132361	TCF20	YMR012W	CLU1
CBY1/INP54	ENSG00000132376	CBY1	YOL065C	INP54
TOMM22/RFA1	ENSG00000132383	TOMM22	YAR007C	RFA1
RTDR1/PEX4	ENSG00000132388	RTDR1	YGR133W	PEX4
XBP1/YCR043C	ENSG00000132424	XBP1	YCR043C	YCR043C
FBXO7/RPL26B	ENSG00000132463	FBXO7	YGR034W	RPL26B
GTPBP1/MEH1	ENSG00000132470	GTPBP1	YKR007W	MEH1
POLDIP3/HHT1	ENSG00000132475	POLDIP3	YBR010W	HHT1
TIMP3/YBL081W	ENSG00000132535	TIMP3	YBL081W	YBL081W
PPP6R2/MMF1	ENSG00000132541	PPP6R2	YIL051C	MMF1
SBF1/SWM1	ENSG00000132604	SBF1	YDR260C	SWM1
SUN2/SAP1	ENSG00000132612	SUN2	YER047C	SAP1
CYB5R3/SPO20	ENSG00000132639	CYB5R3	YMR017W	SPO20
DNAL4/POL30	ENSG00000132646	DNAL4	YBR088C	POL30
ENSG00000100262/RPC34	ENSG00000132664	ENSG00000100262	YNR003C	RPC34
PACSIN2/MMS4	ENSG00000132688	PACSIN2	YBR098W	MMS4
AP1B1/RBG2	ENSG00000132698	AP1B1	YGR173W	RBG2
HMGXB4/CRC1	ENSG00000132703	HMGXB4	YOR100C	CRC1
TOM1/TOM40	ENSG00000132718	TOM1	YMR203W	TOM40
NEFH/DPH1	ENSG00000132768	NEFH	YIL103W	DPH1
BIK/GIP2	ENSG00000132825	BIK	YER054C	GIP2
HMOX1/APL6	ENSG00000132842	HMOX1	YGR261C	APL6
THOC5/TCB1	ENSG00000132872	THOC5	YOR086C	TCB1
MCM5/PHM6	ENSG00000132912	MCM5	YDR281C	PHM6
ARSA/PCP1	ENSG00000133019	ARSA	YGR101W	PCP1
TSPO/MYO1	ENSG00000133026	TSPO	YHR023W	MYO1
RASD2/TEL1	ENSG00000133056	RASD2	YBL088C	TEL1
CBX7/YHR113W	ENSG00000133059	CBX7	YHR113W	YHR113W
PDGFB/POP3	ENSG00000133069	PDGFB	YNL282W	POP3
ACR/NNK1	ENSG00000133083	ACR	YKL171W	NNK1
RPL3/CLN1	ENSG00000133101	RPL3	YMR199W	CLN1
ZMAT5/TMA19	ENSG00000133112	ZMAT5	YKL056C	TMA19
RBFOX2/CTF18	ENSG00000133119	RBFOX2	YMR078C	CTF18
TAB1/LPX1	ENSG00000133121	TAB1	YOR084W	LPX1
ASCC2/RIM15	ENSG00000133216	ASCC2	YFL033C	RIM15
MTMR3/FES1	ENSG00000133265	MTMR3	YBR101C	FES1
SMCR7L/SMK1	ENSG00000133275	SMCR7L	YPR054W	SMK1
APOL1/DUG1	ENSG00000133313	APOL1	YFR044C	DUG1
MYH9/NSA1	ENSG00000133316	MYH9	YGL111W	NSA1
SAMM50/TVP15	ENSG00000133318	SAMM50	YDR100W	TVP15
GRAP2/NUT2	ENSG00000133398	GRAP2	YPR168W	NUT2
EIF3D/HBT1	ENSG00000133401	EIF3D	YDL223C	HBT1
TNRC6B/YNL134C	ENSG00000133424	TNRC6B	YNL134C	YNL134C
ENSG00000100357/LEE1	ENSG00000133606	ENSG00000100357	YPL054W	LEE1
SGSM3/ARP3	ENSG00000133627	SGSM3	YJR065C	ARP3
IFT27/RAS1	ENSG00000133703	IFT27	YOR101W	RAS1
KIAA0930/SXM1	ENSG00000133704	KIAA0930	YDR395W	SXM1
NCF4/CDC60	ENSG00000133706	NCF4	YPL160W	CDC60
CSF2RB/INM1	ENSG00000133731	CSF2RB	YHR046C	INM1
SLC25A17/RSR1	ENSG00000133818	SLC25A17	YGR152C	RSR1
UPK3A/YMR226C	ENSG00000133835	UPK3A	YMR226C	YMR226C
KCTD17/DNF3	ENSG00000133858	KCTD17	YMR162C	DNF3
ST13/RIM2	ENSG00000133884	ST13	YBR192W	RIM2
IL2RB/ERG28	ENSG00000133935	IL2RB	YER044C	ERG28
RBX1/COX16	ENSG00000133983	RBX1	YJL003W	COX16
EP300/SUI2	ENSG00000134001	EP300	YJR007W	SUI2
L3MBTL2/ELP3	ENSG00000134014	L3MBTL2	YPL086C	ELP3
RANGAP1/CLB6	ENSG00000134057	RANGAP1	YGR109C	CLB6
ZC3H7B/SSK22	ENSG00000134072	ZC3H7B	YCR073C	SSK22
PHF5A/MNL1	ENSG00000134109	PHF5A	YHR204W	MNL1
ACO2/COA1	ENSG00000134138	ACO2	YIL157C	COA1
POLR3H/AAD6	ENSG00000134152	POLR3H	YFL056C	AAD6
PMM1/VTH2	ENSG00000134243	PMM1	YJL222W	VTH2
BRD1/ADP1	ENSG00000134250	BRD1	YCR011C	ADP1
MLC1/RIB4	ENSG00000134262	MLC1	YOL143C	RIB4
HDAC10/ARF2	ENSG00000134287	HDAC10	YDL137W	ARF2
FKBP3/AVT2	ENSG00000134294	FKBP3	YEL064C	AVT2
CTSG/SRS2	ENSG00000134313	CTSG	YJL092W	SRS2
GZMB/YGR130C	ENSG00000134318	GZMB	YGR130C	YGR130C
RBM23/YLR407W	ENSG00000134352	RBM23	YLR407W	YLR407W
PRMT5/TIM17	ENSG00000134375	PRMT5	YJL143W	TIM17
AP4S1/SLX5	ENSG00000134376	AP4S1	YDL013W	SLX5
POLE2/DED81	ENSG00000134440	POLE2	YHR019C	DED81
SOS2/PXR1	ENSG00000134453	SOS2	YGR280C	PXR1
CDKL1/CCL1	ENSG00000134480	CDKL1	YPR025C	CCL1
NIN/YNR040W	ENSG00000134571	NIN	YNR040W	YNR040W
PYGL/SAR1	ENSG00000134594	PYGL	YPL218W	SAR1
TRIM9/CIN1	ENSG00000134627	TRIM9	YOR349W	CIN1
PSMC6/MPT5	ENSG00000134644	PSMC6	YGL178W	MPT5
CDKN3/PRP38	ENSG00000134748	CDKN3	YGR075C	PRP38
ATP6V1D/AIM44	ENSG00000134757	ATP6V1D	YPL158C	AIM44
PIGH/CWC24	ENSG00000134758	PIGH	YLR323C	CWC24
PSMA3/YOR192C-C	ENSG00000134812	PSMA3	YOR192C-C	YOR192C-C
VTI1B/GDT1	ENSG00000134851	VTI1B	YBR187W	GDT1
TIMM9/YOL073C	ENSG00000134882	TIMM9	YOL073C	YOL073C
GSTZ1/TRM112	ENSG00000134909	GSTZ1	YNR046W	TRM112
AHSA1/STT3	ENSG00000134910	AHSA1	YGL022W	STT3
DAAM1/ATF1	ENSG00000134954	DAAM1	YOR377W	ATF1
SPTLC2/IES2	ENSG00000134982	SPTLC2	YNL215W	IES2
RIN3/FMN1	ENSG00000135002	RIN3	YDR236C	FMN1
SNW1/PDH1	ENSG00000135046	SNW1	YPR002W	PDH1
CHGA/SNF3	ENSG00000135047	CHGA	YDL194W	SNF3
ITPK1/URE2	ENSG00000135049	ITPK1	YNL229C	URE2
PPM1A/SER1	ENSG00000135069	PPM1A	YOR184W	SER1
SIX4/RGI2	ENSG00000135090	SIX4	YIL057C	RGI2
ASB2/MSB1	ENSG00000135148	ASB2	YOR188W	MSB1
ERH/TIP20	ENSG00000135249	ERH	YGL145W	TIP20
HIF1A/YKR043C	ENSG00000135250	HIF1A	YKR043C	YKR043C
SRSF5/YIL001W	ENSG00000135299	SRSF5	YIL001W	YIL001W
EIF5/ORC3	ENSG00000135336	EIF5	YLL004W	ORC3
SERPINA4/VHS1	ENSG00000135341	SERPINA4	YDR247W	VHS1
SLC8A3/PEX22	ENSG00000135363	SLC8A3	YAL055W	PEX22
DICER1/KRE33	ENSG00000135372	DICER1	YNL132W	KRE33
MTHFD1/HLJ1	ENSG00000135392	MTHFD1	YMR161W	HLJ1
TCL1A/DGA1	ENSG00000135407	TCL1A	YOR245C	DGA1
ZC3H14/YLR426W	ENSG00000135437	ZC3H14	YLR426W	YLR426W
TELO2/GTS1	ENSG00000135439	TELO2	YGL181W	GTS1
BDKRB1/YNL305C	ENSG00000135472	BDKRB1	YNL305C	YNL305C
GSKIP/NOP13	ENSG00000135486	GSKIP	YNL175C	NOP13
VRK1/SUL1	ENSG00000135502	VRK1	YBR294W	SUL1
PSMC1/YOS9	ENSG00000135506	PSMC1	YDR057W	YOS9
RPS6KA5/YFL054C	ENSG00000135517	RPS6KA5	YFL054C	YFL054C
PSMB5/DGR2	ENSG00000135541	PSMB5	YKL121W	DGR2
YY1/MIM1	ENSG00000135596	YY1	YOL026C	MIM1
ACIN1/CCT3	ENSG00000135624	ACIN1	YJL014W	CCT3
CCNB1IP1/YDL180W	ENSG00000135655	CCNB1IP1	YDL180W	YDL180W
TRIP11/GPX2	ENSG00000135709	TRIP11	YBR244W	GPX2
APEX1/YDR042C	ENSG00000135720	APEX1	YDR042C	YDR042C
ENSG00000100829/YBL059W	ENSG00000135740	ENSG00000100829	YBL059W	YBL059W
PABPN1/TOK1	ENSG00000135750	PABPN1	YJL093C	TOK1
EFS/RFC4	ENSG00000135778	EFS	YOL094C	RFC4
ARHGAP5/SPT8	ENSG00000135801	ARHGAP5	YLR055C	SPT8
CINP/GLN1	ENSG00000135821	CINP	YPR035W	GLN1
SRP54/VAM7	ENSG00000135823	SRP54	YGL212W	VAM7
CPNE6/MAK32	ENSG00000135828	CPNE6	YCR019W	MAK32
CHD8/PRP16	ENSG00000135829	CHD8	YKR086W	PRP16
PSMA6/MBA1	ENSG00000135837	PSMA6	YBR185C	MBA1
NFKBIA/GPI2	ENSG00000135845	NFKBIA	YPL076W	GPI2
EMC9/SYG1	ENSG00000135905	EMC9	YIL047C	SYG1
PSME2/CAJ1	ENSG00000135924	PSME2	YER048C	CAJ1
BRMS1L/HYM1	ENSG00000135932	BRMS1L	YKL189W	HYM1
ENSG00000100931/COX4	ENSG00000135940	ENSG00000100931	YGL187C	COX4
SEC23A/ISU2	ENSG00000136003	SEC23A	YOR226C	ISU2
PNN/SGV1	ENSG00000136021	PNN	YPR161C	SGV1
RABGGTA/BUD21	ENSG00000136026	RABGGTA	YOR078W	BUD21
NFATC4/NUR1	ENSG00000136044	NFATC4	YDL089W	NUR1
PLTP/PWP1	ENSG00000136045	PLTP	YLR196W	PWP1
PCIF1/RRN7	ENSG00000136098	PCIF1	YJL025W	RRN7
GSS/VPS36	ENSG00000136100	GSS	YLR417W	VPS36
MMP9/QRI5	ENSG00000136108	MMP9	YLR204W	QRI5
TRPC4AP/GYL1	ENSG00000136111	TRPC4AP	YMR192W	GYL1
PYGB/SAM2	ENSG00000136143	PYGB	YDR502C	SAM2
PROCR/STE18	ENSG00000136158	PROCR	YJR086W	STE18
GINS1/CDC42	ENSG00000136238	GINS1	YLR229C	CDC42
NINL/SWF1	ENSG00000136247	NINL	YDR126W	SWF1
CD40/DBP9	ENSG00000136271	CD40	YLR276C	DBP9
UQCC/YOX1	ENSG00000136352	UQCC	YML027W	YOX1
ZMYND8/FAU1	ENSG00000136371	ZMYND8	YER183C	FAU1
SGK2/YPL216W	ENSG00000136436	SGK2	YPL216W	YPL216W
IFT52/NMT1	ENSG00000136448	IFT52	YLR195C	NMT1
MYBL2/WHI4	ENSG00000136450	MYBL2	YDL224C	WHI4
HNF4A/YGR021W	ENSG00000136463	HNF4A	YGR021W	YGR021W
SLA2/YPL247C	ENSG00000136485	SLA2	YPL247C	YPL247C
C20orf24/SAS3	ENSG00000136504	C20orf24	YBL052C	SAS3
NFATC2/GAP1	ENSG00000136521	NFATC2	YKR039W	GAP1
STK4/YGR250C	ENSG00000136527	STK4	YGR250C	YGR250C
PFDN4/PPZ2	ENSG00000136531	PFDN4	YDR436W	PPZ2
DOK5/EMP47	ENSG00000136560	DOK5	YFL048C	EMP47
CSTF1/YHR020W	ENSG00000136628	CSTF1	YHR020W	YHR020W
BMP7/VPS33	ENSG00000136631	BMP7	YLR396C	VPS33
RAE1/SNX3	ENSG00000136643	RAE1	YOR357C	SNX3
TPD52L2/YLR194C	ENSG00000136715	TPD52L2	YLR194C	YLR194C
DNAJC5/IMP4	ENSG00000136718	DNAJC5	YNL075W	IMP4
NELFCD/HSE1	ENSG00000136738	NELFCD	YHL002W	HSE1
PRPF6/NFS1	ENSG00000136750	PRPF6	YCL017C	NFS1
TUBB1/YME1	ENSG00000136758	TUBB1	YPR024W	YME1
PSMA7/SNF1	ENSG00000136807	PSMA7	YDR477W	SNF1
NTSR1/TRX2	ENSG00000136810	NTSR1	YGR209C	TRX2
MRGBP/ECM29	ENSG00000136813	MRGBP	YHL030W	ECM29
DIDO1/MIG2	ENSG00000136826	DIDO1	YGL209W	MIG2
GID8/HSP104	ENSG00000136827	GID8	YLL026W	HSP104
BIRC7/YCG1	ENSG00000136828	BIRC7	YDR325W	YCG1
ARFGAP1/BUD2	ENSG00000136848	ARFGAP1	YKL092C	BUD2
AVP/SEC1	ENSG00000136854	AVP	YDR164C	SEC1
COL20A1/REC107	ENSG00000136861	COL20A1	YJR021C	REC107
CHRNA4/PAC2	ENSG00000136869	CHRNA4	YER007W	PAC2
EEF1A2/UBP10	ENSG00000136878	EEF1A2	YNL186W	UBP10
PTK6/VMA10	ENSG00000136888	PTK6	YHR039C-A	VMA10
GMEB2/IPI1	ENSG00000136891	GMEB2	YHR085W	IPI1
C20orf27/SUR4	ENSG00000136928	C20orf27	YLR372W	SUR4
SPEF1/PUP1	ENSG00000136930	SPEF1	YOR157C	PUP1
CDC25B/KEL3	ENSG00000136933	CDC25B	YPL263C	KEL3
ARFRP1/RPL35B	ENSG00000136942	ARFRP1	YDL136W	RPL35B
NDUFAF5/DCC1	ENSG00000136982	NDUFAF5	YCL016C	DCC1
TRIB3/RPA49	ENSG00000137054	TRIB3	YNL248C	RPA49
RASSF2/DOA1	ENSG00000137055	RASSF2	YKL213C	DOA1
CSNK2A1/HNT3	ENSG00000137074	CSNK2A1	YOR258W	HNT3
ANGPT4/ADE5,7	ENSG00000137076	ANGPT4	YGL234W	ADE5,7
HM13/FDH1	ENSG00000137106	HM13	YOR388C	FDH1
SNPH/RPS6B	ENSG00000137154	SNPH	YBR181C	RPS6B
MYLK2/STB4	ENSG00000137203	MYLK2	YMR019W	STB4
SIRPB1/SLC1	ENSG00000137261	SIRPB1	YDL052C	SLC1
SEC23B/POP8	ENSG00000137265	SEC23B	YBL018C	POP8
FERMT1/BMS1	ENSG00000137312	FERMT1	YPL217C	BMS1
HAO1/SNF5	ENSG00000137337	HAO1	YBR289W	SNF5
PDYN/FLX1	ENSG00000137409	PDYN	YIL134W	FLX1
PLCB4/LAG2	ENSG00000137497	PLCB4	YOL025W	LAG2
MYL9/FMP32	ENSG00000137500	MYL9	YFL046W	FMP32
HCK/NUP60	ENSG00000137501	HCK	YAR002W	NUP60
CRNKL1/YIP5	ENSG00000137502	CRNKL1	YGL161C	YIP5
POFUT1/YGR015C	ENSG00000137509	POFUT1	YGR015C	YGR015C
SAMHD1/MRPL10	ENSG00000137547	SAMHD1	YNL284C	MRPL10
PAK7/TGS1	ENSG00000137574	PAK7	YPL157W	TGS1
KIF3B/PEP1	ENSG00000137642	KIF3B	YBL017C	PEP1
NOP56/TMA20	ENSG00000137699	NOP56	YER007C-A	TMA20
IDH3B/PUF6	ENSG00000137710	IDH3B	YDR496C	PUF6
MAPRE1/VAC14	ENSG00000137713	MAPRE1	YLR386W	VAC14
JAG1/YAH1	ENSG00000137714	JAG1	YPL252C	YAH1
CDK5RAP1/YJL185C	ENSG00000137752	CDK5RAP1	YJL185C	YJL185C
SNTA1/ODC2	ENSG00000137801	SNTA1	YOR222W	ODC2
OXT/GCR2	ENSG00000137806	OXT	YNL199C	GCR2
TTI1/RTF1	ENSG00000137815	TTI1	YGL244W	RTF1
E2F1/SPC98	ENSG00000137822	E2F1	YNL126W	SPC98
RPRD1B/KCS1	ENSG00000137825	RPRD1B	YDR017C	KCS1
PXMP4/BIO5	ENSG00000137842	PXMP4	YNR056C	BIO5
CHMP4B/RPC31	ENSG00000137845	CHMP4B	YNL151C	RPC31
BPI/ALT1	ENSG00000137872	BPI	YLR089C	ALT1
CST3/RLP24	ENSG00000137876	CST3	YLR009W	RLP24
ASIP/COY1	ENSG00000137878	ASIP	YKL179C	COY1
CST4/ARO8	ENSG00000137944	CST4	YGL202W	ARO8
ACTR5/SUA7	ENSG00000137947	ACTR5	YPR086W	SUA7
WFDC2/BET2	ENSG00000137955	WFDC2	YPR176C	BET2
AHCY/RCL1	ENSG00000137996	AHCY	YOL010W	RCL1
DHX35/IMD2	ENSG00000138029	DHX35	YHR216W	IMD2
DNTTIP1/RBK1	ENSG00000138030	DNTTIP1	YCR036W	RBK1
MAP1LC3A/PTC1	ENSG00000138032	MAP1LC3A	YDL006W	PTC1
SYNDIG1/YGR016W	ENSG00000138035	SYNDIG1	YGR016W	YGR016W
PIGU/PSY2	ENSG00000138041	PIGU	YNL201C	PSY2
TNNC2/YPT1	ENSG00000138069	TNNC2	YFL038C	YPT1
APMAP/ARP2	ENSG00000138071	APMAP	YDL029W	ARP2
ZNF516/MAL12	ENSG00000138079	ZNF516	YGR292W	MAL12
USP14/DAS1	ENSG00000138081	USP14	YJL149W	DAS1
VAPA/PET309	ENSG00000138095	VAPA	YLR067C	PET309
MYOM1/BIO4	ENSG00000138101	MYOM1	YNR057C	BIO4
MYL12A/ARP1	ENSG00000138107	MYL12A	YHR129C	ARP1
CEP76/MYO2	ENSG00000138162	CEP76	YOR326W	MYO2
CEP192/YLR063W	ENSG00000138166	CEP192	YLR063W	YLR063W
RNMT/MSS1	ENSG00000138175	RNMT	YMR023C	MSS1
SMAD7/YND1	ENSG00000138185	SMAD7	YER005W	YND1
LAMA1/HMLALPHA1	ENSG00000138279	LAMA1	YCL066W	HMLALPHA1
RNF125/TIM23	ENSG00000138297	RNF125	YNR017W	TIM23
ANKRD12/RPS24A	ENSG00000138326	ANKRD12	YER074W	RPS24A
NOL4/ADE17	ENSG00000138363	NOL4	YMR120C	ADE17
POLI/KTR5	ENSG00000138378	POLI	YNL029C	KTR5
MIB1/SRO9	ENSG00000138385	MIB1	YCL037C	SRO9
RBBP8/CPR3	ENSG00000138398	RBBP8	YML078W	CPR3
RIOK3/IDP2	ENSG00000138413	RIOK3	YLR174W	IDP2
CSTF2/YPL014W	ENSG00000138434	CSTF2	YPL014W	YPL014W
PSMD10/YTM1	ENSG00000138442	PSMD10	YOR272W	YTM1
ATG4A/MKC7	ENSG00000138448	ATG4A	YDR144C	MKC7
TBL1X/YKL100C	ENSG00000138600	TBL1X	YKL100C	YKL100C
GPR143/PTM1	ENSG00000138613	GPR143	YKL039W	PTM1
PGRMC1/DSK2	ENSG00000138629	PGRMC1	YMR276W	DSK2
POLA1/ALG9	ENSG00000138641	POLA1	YNL219C	ALG9
MID1/FMP25	ENSG00000138646	MID1	YLR077W	FMP25
NKAP/RIM4	ENSG00000138668	NKAP	YHL024W	RIM4
NXT2/PSY4	ENSG00000138669	NXT2	YBL046W	PSY4
GUCY2F/SEC31	ENSG00000138674	GUCY2F	YDL195W	SEC31
ENSG00000101898/CSF1	ENSG00000138688	ENSG00000101898	YLR087C	CSF1
ALG13/KCC4	ENSG00000138696	ALG13	YCL024W	KCC4
PRPS2/YAR066W	ENSG00000138698	PRPS2	YAR066W	YAR066W
TLR8/ATP12	ENSG00000138750	TLR8	YJL180C	ATP12
AMMECR1/BRE5	ENSG00000138757	AMMECR1	YNR051C	BRE5
CHRDL1/SPR3	ENSG00000138758	CHRDL1	YGR059W	SPR3
WDR13/YOR387C	ENSG00000138760	WDR13	YOR387C	YOR387C
SUV39H1/USO1	ENSG00000138768	SUV39H1	YDL058W	USO1
GLRA2/YOR021C	ENSG00000138772	GLRA2	YOR021C	YOR021C
XIAP/HSV2	ENSG00000138777	XIAP	YGR223C	HSV2
STAG2/ABF2	ENSG00000138795	STAG2	YMR072W	ABF2
MCF2/NDI1	ENSG00000138796	MCF2	YML120C	NDI1
F9/SEC23	ENSG00000138802	F9	YPR181C	SEC23
ABCD1/CMP2	ENSG00000138814	ABCD1	YML057W	CMP2
CCDC22/COX12	ENSG00000138829	CCDC22	YLR038C	COX12
CACNA1F/YLR036C	ENSG00000139112	CACNA1F	YLR036C	YLR036C
SYP/YLR290C	ENSG00000139180	SYP	YLR290C	YLR290C
PLP2/SNC2	ENSG00000139190	PLP2	YOR327C	SNC2
BMX/UTR2	ENSG00000139193	BMX	YEL040W	UTR2
PLS3/PEX5	ENSG00000139197	PLS3	YDR244W	PEX5
NAA10/ADY3	ENSG00000139220	NAA10	YDL239C	ADY3
RENBP/SMX3	ENSG00000139343	RENBP	YPR182W	SMX3
ELF4/SGF73	ENSG00000139372	ELF4	YGL066W	SGF73
SMARCA1/YSR3	ENSG00000139496	SMARCA1	YKR053C	YSR3
MTMR8/KTR4	ENSG00000139505	MTMR8	YBR199W	KTR4
ASB9/YJR107W	ENSG00000139567	ASB9	YJR107W	YJR107W
ENSG00000102050/RPS8A	ENSG00000139610	ENSG00000102050	YBL072C	RPS8A
RBBP7/SWI3	ENSG00000139613	RBBP7	YJL176C	SWI3
PPP1R2P9/MED8	ENSG00000139636	PPP1R2P9	YBR193C	MED8
KCND1/YER156C	ENSG00000139637	KCND1	YER156C	YER156C
OPN1LW/YJL068C	ENSG00000139684	OPN1LW	YJL068C	YJL068C
FMR1/TMA22	ENSG00000139726	FMR1	YJR014W	TMA22
PIM2/YJL055W	ENSG00000139910	PIM2	YJL055W	YJL055W
SLC35A2/RTN1	ENSG00000139970	SLC35A2	YDR233C	RTN1
PQBP1/HAT1	ENSG00000139998	PQBP1	YPL001W	HAT1
PCSK1N/MDV1	ENSG00000140006	PCSK1N	YJL112W	MDV1
EMD/PRY1	ENSG00000140092	EMD	YJL079C	PRY1
TAZ/TYS1	ENSG00000140105	TAZ	YGR185C	TYS1
PGK1/UGA4	ENSG00000140199	PGK1	YDL210W	UGA4
GATA1/XYL2	ENSG00000140263	GATA1	YLR070C	XYL2
MAGT1/YDL085C-A	ENSG00000140264	MAGT1	YDL085C-A	YDL085C-A
SMS/TOA2	ENSG00000140307	SMS	YKL058W	TOA2
PHEX/SRP14	ENSG00000140319	PHEX	YDL092W	SRP14
UBL4A/AIM45	ENSG00000140374	UBL4A	YPR004C	AIM45
EEA1/HMO1	ENSG00000140382	EEA1	YDR174W	HMO1
RP2/ARG7	ENSG00000140386	RP2	YMR062C	ARG7
PHF16/SKI8	ENSG00000140395	PHF16	YGL213C	SKI8
CDK16/AMS1	ENSG00000140400	CDK16	YGL156W	AMS1
USP11/TPM2	ENSG00000140416	USP11	YIL138C	TPM2
PCYT1B/STE20	ENSG00000140443	PCYT1B	YHL007C	STE20
HTATSF1/DIT2	ENSG00000140459	HTATSF1	YDR402C	DIT2
VGLL1/ERG11	ENSG00000140465	VGLL1	YHR007C	ERG11
CD40LG/SSP2	ENSG00000140488	CD40LG	YOR242C	SSP2
TIMP1/CSR1	ENSG00000140522	TIMP1	YLR380W	CSR1
FGD1/YMR210W	ENSG00000140526	FGD1	YMR210W	YMR210W
PIN4/KIP2	ENSG00000140538	PIN4	YPL155C	KIP2
PORCN/LST7	ENSG00000140543	PORCN	YGR057C	LST7
MAGED2/OYE3	ENSG00000140564	MAGED2	YPL171C	OYE3
KLF8/IQG1	ENSG00000140575	KLF8	YPL242C	IQG1
SYTL4/HUA1	ENSG00000140682	SYTL4	YGR268C	HUA1
CENPI/YGR122W	ENSG00000140694	CENPI	YGR122W	YGR122W
DRP2/QCR2	ENSG00000140740	DRP2	YPR191W	QCR2
TAF7L/GRX3	ENSG00000140830	TAF7L	YDR098C	GRX3
PBDC1/SPO71	ENSG00000140859	PBDC1	YDR104C	SPO71
ENSG00000102391/RPL9A	ENSG00000140937	ENSG00000102391	YGL147C	RPL9A
ARMCX3/RRT12	ENSG00000140943	ARMCX3	YCR045C	RRT12
HTR2A/RPL3	ENSG00000140986	HTR2A	YOR063W	RPL3
NDFIP2/CDC15	ENSG00000140992	NDFIP2	YAR019C	CDC15
TNFSF13B/YDR333C	ENSG00000141002	TNFSF13B	YDR333C	YDR333C
MLNR/MCD4	ENSG00000141012	MLNR	YKL165C	MCD4
CAB39L/SMC5	ENSG00000141013	CAB39L	YOL034W	SMC5
KLF5/SNT1	ENSG00000141027	KLF5	YCR033W	SNT1
STK24/PRS5	ENSG00000141127	STK24	YOL061W	PRS5
ACP5/DBP7	ENSG00000141141	ACP5	YKR024C	DBP7
DNAJC3/VPS53	ENSG00000141252	DNAJC3	YJL029C	VPS53
UGGT2/MDR1	ENSG00000141258	UGGT2	YGR100W	MDR1
ARHGEF7/APE2	ENSG00000141279	ARHGEF7	YKL157W	APE2
FGF9/CHC1	ENSG00000141367	FGF9	YGL206C	CHC1
SGCG/YTA7	ENSG00000141385	SGCG	YGR270W	YTA7
PARP4/RTT103	ENSG00000141425	PARP4	YDR289C	RTT103
SUPT20H/YPL277C	ENSG00000141480	SUPT20H	YPL277C	YPL277C
MRPS31/ORC2	ENSG00000141503	MRPS31	YBR060C	ORC2
KPNA3/RDI1	ENSG00000141522	KPNA3	YDL135C	RDI1
FLT1/MCH4	ENSG00000141526	FLT1	YOL119C	MCH4
RGCC/DED1	ENSG00000141543	RGCC	YOR204W	DED1
VWA8/KIN4	ENSG00000141551	VWA8	YOR233W	KIN4
DGKH/NAR1	ENSG00000141562	DGKH	YNL240C	NAR1
KATNAL1/ATG18	ENSG00000141580	KATNAL1	YFR021W	ATG18
INTS6/SOK2	ENSG00000141646	INTS6	YMR016C	SOK2
TSC22D1/DIB1	ENSG00000141759	TSC22D1	YPR082C	DIB1
CLN5/ZRT2	ENSG00000141873	CLN5	YLR130C	ZRT2
OLFM4/PFK2	ENSG00000141959	OLFM4	YMR205C	PFK2
MSLN/YAR1	ENSG00000141965	MSLN	YPL239W	YAR1
TRADD/CDC24	ENSG00000141968	TRADD	YAL041W	CDC24
HSF4/GLN4	ENSG00000142166	HSF4	YOR168W	GLN4
CORO1A/SOD1	ENSG00000142168	CORO1A	YJR104C	SOD1
MAPK3/ARN2	ENSG00000142185	MAPK3	YHL047C	ARN2
PHKB/RPL7A	ENSG00000142192	PHKB	YGL076C	RPL7A
NUTF2/PTK2	ENSG00000142208	NUTF2	YJR059W	PTK2
NUP93/MYO5	ENSG00000142347	NUP93	YMR109W	MYO5
CENPT/HSL7	ENSG00000142453	CENPT	YBR133C	HSL7
TSNAXIP1/GYP5	ENSG00000142459	TSNAXIP1	YPL249C	GYP5
NFAT5/PRE2	ENSG00000142507	NFAT5	YPR103W	PRE2
N4BP1/YPR022C	ENSG00000142528	N4BP1	YPR022C	YPR022C
CBLN1/RPS11B	ENSG00000142534	CBLN1	YBR048W	RPS11B
ARL2BP/KEM1	ENSG00000142599	ARL2BP	YGL173C	KEM1
ZNF423/PEX14	ENSG00000142655	ZNF423	YGL153W	PEX14
CCL22/RPL11B	ENSG00000142676	CCL22	YGR085C	RPL11B
CCL17/BUD20	ENSG00000142684	CCL17	YLR074C	BUD20
CTCF/DEF1	ENSG00000142784	CTCF	YKL054C	DEF1
ACD/YGK3	ENSG00000142875	ACD	YOL128C	YGK3
POLR2C/GPI8	ENSG00000142892	POLR2C	YDR331W	GPI8
PARD6A/PTP1	ENSG00000142949	PARD6A	YDL230W	PTP1
ZNF821/MSN1	ENSG00000143033	ZNF821	YOL116W	MSN1
MMP15/FAR11	ENSG00000143093	MMP15	YNL127W	FAR11
USB1/PUP2	ENSG00000143106	USB1	YGR253C	PUP2
CCDC113/PHO2	ENSG00000143190	CCDC113	YDL106C	PHO2
NME3/TPI1	ENSG00000143198	NME3	YDR050C	TPI1
PSMD7/PFS2	ENSG00000143207	PSMD7	YNL317W	PFS2
VAC14/UBP7	ENSG00000143258	VAC14	YIL156W	UBP7
TANGO6/RPL14A	ENSG00000143314	TANGO6	YKL006W	RPL14A
COG4/PAN2	ENSG00000143319	COG4	YGL094C	PAN2
PLA2G15/RFS1	ENSG00000143321	PLA2G15	YBR052C	RFS1
[truncated: 1,301 more rows]
