# Supplementary material for: Scope and limitations of yeast as a model organism for studying human tissue-specific pathways
Source: BMC Syst Biol. 2015 Dec 29;9:96. doi: 10.1186/s12918-015-0253-0 (PMC4696342; doi:10.1186/s12918-015-0253-0)
Supplement: Additional file 1 — Network alignments. Compressed (*.zip) file containing individual tissue-specific alignments. (ZIP 5181 Kb) [file 12918_2015_253_MOESM1_ESM.zip › alignments/Parietal Lobe_AlignGraph_edges.tsv]

First_ortholog_pair	Second_ortholog_pair
UTS2/EMP24	CFTR/FEN1
ITFG2/CHS5	CFTR/FEN1
SSBP1/APC2	MAD1L1/CDC27
URGCP/ADA2	POLDIP2/THP1
PTPLAD1/RPN10	ARHGAP33/MET10
DAPK2/CAP2	GDE1/LAS17
GYS1/MNN10	CCL18/PMR1
SCMH1/GLG2	CCL3/BEM3
LYPLA2/SEC61	IFRD1/SEC63
KHSRP/YET1	IFRD1/SEC63
DHRS7B/SHO1	IFRD1/SEC63
GNRHR/SSS1	IFRD1/SEC63
FYN/MSH2	VPS41/RAD3
CYTH1/IDH2	VPS41/RAD3
ERF/NTG1	ADIPOR2/VPS5
CHRDL2/IML1	PAX6/CYK3
EFHC1/DUT1	MASP2/MRK1
CDC37/NUP2	FYN/MSH2
EHD3/FRK1	NME2/RAD2
TTC39A/SDH2	PLAUR/SDH4
DUSP22/SLA1	EHD3/FRK1
ULK2/SPO12	MATR3/TIF1
CCDC134/MCM3	ATP2C1/NUP100
ELL/ACB1	SRCIN1/RHO1
PSMD7/PFS2	BIRC3/PUT4
HSPB1/ARP4	STRAP/YNG2
DOCK7/PBP1	FAS/LRS4
DBP/CMK1	KCNG1/SEC2
CALB1/AST2	VEZT/SBA1
XIAP/HSV2	HMGB3/ERG10
POLDIP3/HHT1	IKZF2/ARP7
ELL/ACB1	TSSC1/TAF13
POLR2F/RSF2	ZFYVE16/TCB2
KIAA0930/SXM1	PNKP/BOR1
ARID1B/SGF11	SPDL1/MOT1
STK25/SDS3	SPDL1/MOT1
MRVI1/RVS161	GEMIN8/CPR7
LRP6/HSC82	XK/TAF5
TELO2/GTS1	ROS1/MDL1
UTP6/FAR8	LMO3/IML2
DICER1/KRE33	COL23A1/HAS1
PHKB/RPL7A	BCAR1/RPS2
ENSG00000112664/RPB10	POLQ/COQ9
GEMIN5/NAB2	MSMO1/GCN1
RSBN1/BDF1	KMT2C/SPT16
NCOA1/NPL3	KMT2C/SPT16
PDGFB/POP3	KMT2C/SPT16
SERPINA4/VHS1	KMT2C/SPT16
PSMA7/SNF1	FLYWCH1/NRG2
ADAP1/ATG1	TARBP1/NSR1
PBDC1/SPO71	PSD/RPB5
ENO3/SPB4	PSD/RPB5
PAPOLG/UTP4	GNA15/HOF1
VPS35/DAL80	SPAG4/SPP382
ZZEF1/HRQ1	MRPS24/GSF2
SH3GLB1/GNP1	WAPAL/BOI2
ELL/ACB1	ISOC2/HPT1
CLEC2D/BCH2	TNPO3/AHA1
CCDC113/PHO2	TAF11/SRP54
TCOF1/KAP95	NTN1/GAL11
POLR2F/RSF2	PDIA5/PRP6
FBXL4/RPN1	TLE2/SEC24
KCNIP3/RTT106	SLC9A3/NAS6
FBXL4/RPN1	MTFR1/PGK1
ELP4/SAM1	PHKA1/URA2
FBXL4/RPN1	PHKA1/URA2
ASCC3/CSE4	PHKA1/URA2
PSMD9/IMH1	UFD1L/TRM1
ARHGEF17/MAP1	POLB/RSC3
SOX10/APJ1	CHAT/KIN3
LRRFIP2/SSC1	TRIP13/ZIM17
CHRAC1/YCK2	MBD3/YPR091C
FBXO5/RPL4A	LIMS2/KTR3
CDHR2/PUP3	TFRC/PRE8
RNMT/MSS1	TFRC/PRE8
FBXL4/RPN1	TFRC/PRE8
ELL/ACB1	MPP5/NIP100
ASIC2/SWE1	HSD17B10/CKS1
ASCC3/CSE4	PPP2R3A/MPM1
RPS6KB1/ATP3	FERMT2/PHO5
CAPZA1/SMD3	TEAD2/YHI9
ASCC3/CSE4	CDHR2/PUP3
MFN2/PRP24	CDHR2/PUP3
ELL/ACB1	NTN4/SEE1
PCDHB5/PIN3	KCNQ2/LAP3
POLDIP3/HHT1	ACTR6/RSC6
GPATCH1/PRP19	MARK3/LUC7
GNA11/CBC2	MARK3/LUC7
ELL/ACB1	FOSL2/MSG5
DGKD/NAS2	EXOSC7/MGE1
LRRFIP2/SSC1	EXOSC7/MGE1
SLC26A3/SAM37	SPAG5/SSB1
FBXL4/RPN1	MCAM/DHH1
MOGS/RPT1	DGKD/NAS2
RNF141/HEK2	PAK3/FKH2
FYB/HHT2	PHF17/SNF2
PILRA/RPS12	PHF17/SNF2
BABAM1/STH1	PHF17/SNF2
PPP1R9B/MYO4	PHF17/SNF2
FYB/HHT2	CST7/NRD1
OSBP/URC2	MLLT10/SSN8
PPP1R7/NHX1	CDC14A/PAP2
PPP1R37/SPC34	DNM2/SAN1
DNAJB11/LGE1	EPB41L2/MSH3
YWHAE/SMD1	MID2/PRP4
ELL/ACB1	CPOX/EST2
DLGAP3/PRP22	ARG2/GLC3
TTC28/ACC1	FYB/HHT2
CSTF2/YPL014W	FYB/HHT2
IL7/MUM2	BZW1/GCN3
STAG2/ABF2	GEMIN5/NAB2
GRWD1/TFA1	GEMIN5/NAB2
UBE2D3/OTU2	GEMIN5/NAB2
FGF12/BUB1	GEMIN5/NAB2
BCAS2/MRP20	GEMIN5/NAB2
FBXL4/RPN1	PILRA/RPS12
PIGU/PSY2	EPS15/SSF1
EFTUD2/EPS1	MGST2/MRPS28
DHX35/IMD2	TMED2/WWM1
MYH1/DUS1	TMED2/WWM1
SPIN1/YER152C	LAT2/MEK1
FBXL4/RPN1	AURKA/SWD3
FAM188B/OLI1	LRRFIP2/SSC1
ASCC3/CSE4	MAGEB2/NOG2
ELL/ACB1	GADD45B/RUP1
IVNS1ABP/END3	CARD10/SMY1
NAA10/ADY3	TRIOBP/TID3
ASCC3/CSE4	TRIOBP/TID3
CSTF2/YPL014W	POLDIP3/HHT1
ICAM5/RFC5	POLDIP3/HHT1
ASCC3/CSE4	L3MBTL2/ELP3
FAM173A/PHO85	SIX4/RGI2
NOP56/TMA20	CHD8/PRP16
ITFG2/CHS5	PNN/SGV1
OAZ1/PRK1	PLTP/PWP1
PAPOLG/UTP4	FERMT1/BMS1
FOXP1/HST3	SYNDIG1/YGR016W
WDR91/SEC13	F9/SEC23
FBXL4/RPN1	F9/SEC23
FBXL4/RPN1	TAZ/TYS1
HNRNPUL1/PHO88	MLNR/MCD4
FBXO5/RPL4A	STK24/PRS5
BCKDK/UBI4	TRADD/CDC24
PVRL1/RPS22B	PHKB/RPL7A
IL10RA/POL3	NUTF2/PTK2
RPL28/PBI2	CLCN7/PHO4
ITFG2/CHS5	BFAR/YPS1
IL4/YDL199C	BCKDK/UBI4
PAPOLG/UTP4	PPP2CB/MRD1
ELL/ACB1	NEFL/PRS3
ELL/ACB1	ERCC2/GTT2
SNAPC2/CCT7	TBC1D17/YOL087C
KYNU/SDA1	FBL/GPI11
ASCC3/CSE4	BABAM1/STH1
ASCC3/CSE4	WDR91/SEC13
UNC5B/MSC3	CAV1/FPK1
SNX3/RVB1	HSPB1/ARP4
ZNF259/YPL264C	CLDN15/MLP2
ENSG00000108516/YHR202W	CDH23/ATP22
PSMD11/RPL28	CCDC6/URB1
WNT5A/NPA3	CCDC6/URB1
FBXL4/RPN1	TADA2A/ALD4
GUCA1B/VPS64	UTP6/FAR8
PPP1R7/NHX1	EFNB3/PHB2
DLGAP3/PRP22	ELF2/CWC21
FBXL4/RPN1	ELP4/SAM1
FBXL4/RPN1	RPS13/ARX1
ITFG2/CHS5	CORO1C/PDR18
ENSG00000112664/RPB10	SRSF9/CHD1
ASCC3/CSE4	FBXL4/RPN1
USP9Y/RPN9	FBXL4/RPN1
