# Supplementary material for: Scope and limitations of yeast as a model organism for studying human tissue-specific pathways
Source: BMC Syst Biol. 2015 Dec 29;9:96. doi: 10.1186/s12918-015-0253-0 (PMC4696342; doi:10.1186/s12918-015-0253-0)
Supplement: Additional file 1 — Network alignments. Compressed (*.zip) file containing individual tissue-specific alignments. (ZIP 5181 Kb) [file 12918_2015_253_MOESM1_ESM.zip › alignments/Medulla Oblongata_AlignGraph_nodes.tsv]

ID	Human_EnsemblGeneID	Human_Symbol	Yeast_EnsemblGeneID	Yeast_Symbol
TSPAN6/DPM1	ENSG00000000419	TSPAN6	YPR183W	DPM1
DPM1/HAP2	ENSG00000001167	DPM1	YGL237C	HAP2
SCYL3/CTR1	ENSG00000003147	SCYL3	YPR124W	CTR1
FGR/COS9	ENSG00000003402	FGR	YKL219W	COS9
CFH/NRP1	ENSG00000003756	CFH	YDL167C	NRP1
GCLC/FEN1	ENSG00000004399	GCLC	YCR034W	FEN1
NFYA/ADK1	ENSG00000004455	NFYA	YDR226W	ADK1
SEMA3F/GUP2	ENSG00000004468	SEMA3F	YPL189W	GUP2
CFTR/AKL1	ENSG00000004660	CFTR	YBR059C	AKL1
KRIT1/ACP1	ENSG00000004779	KRIT1	YKL192C	ACP1
RAD52/YGR201C	ENSG00000004838	RAD52	YGR201C	YGR201C
BAD/YDR307W	ENSG00000004866	BAD	YDR307W	YDR307W
CD99/CDC27	ENSG00000004897	CD99	YBL084C	CDC27
AOC1/SEC61	ENSG00000004948	AOC1	YLR378C	SEC61
HECW1/CYC3	ENSG00000004961	HECW1	YAL039C	CYC3
MAD1L1/NAM7	ENSG00000005007	MAD1L1	YMR080C	NAM7
LASP1/CDC9	ENSG00000005156	LASP1	YDL164C	CDC9
M6PR/PET112	ENSG00000005175	M6PR	YBL080C	PET112
ICA1/PST2	ENSG00000005302	ICA1	YDR032C	PST2
ALS2/BDF2	ENSG00000005339	ALS2	YDL070W	BDF2
CASP10/SIA1	ENSG00000005421	CASP10	YOR137C	SIA1
CFLAR/AMN1	ENSG00000005812	CFLAR	YBR158W	AMN1
TFPI/PKP2	ENSG00000005882	TFPI	YGL059W	PKP2
RBM5/YDR352W	ENSG00000005893	RBM5	YDR352W	YDR352W
MTMR7/PGC1	ENSG00000006007	MTMR7	YPL206C	PGC1
ARF5/APL1	ENSG00000006125	ARF5	YJR005W	APL1
POLDIP2/THP1	ENSG00000006128	POLDIP2	YOL072W	THP1
PLXND1/ADH7	ENSG00000006194	PLXND1	YCR105W	ADH7
AK2/MMS1	ENSG00000006468	AK2	YPR164W	MMS1
CD38/LCB5	ENSG00000006530	CD38	YLR260W	LCB5
FKBP4/YMR010W	ENSG00000006704	FKBP4	YMR010W	YMR010W
KDM1A/VPS41	ENSG00000006715	KDM1A	YDR080W	VPS41
CAMKK1/SKN7	ENSG00000006788	CAMKK1	YHR206W	SKN7
RECQL/IZH2	ENSG00000006831	RECQL	YOL002C	IZH2
HSPB6/CMK2	ENSG00000007047	HSPB6	YOL016C	CMK2
ARHGAP33/PAC1	ENSG00000007168	ARHGAP33	YOR269W	PAC1
NDUFAB1/MET10	ENSG00000007171	NDUFAB1	YFR030W	MET10
PDK4/HOF1	ENSG00000007237	PDK4	YMR032W	HOF1
ZMYND10/TRS33	ENSG00000007255	ZMYND10	YOR115C	TRS33
ST7/SRL1	ENSG00000007372	ST7	YOR247W	SRL1
CDC27/GPI1	ENSG00000007541	CDC27	YGR216C	GPI1
SLC4A1/FRE7	ENSG00000007952	SLC4A1	YOL152W	FRE7
CALCR/PRE7	ENSG00000008018	CALCR	YBL041W	PRE7
HCCS/KIN4	ENSG00000008118	HCCS	YOR233W	KIN4
DVL2/USA1	ENSG00000008130	DVL2	YML029W	USA1
UPF1/YDL176W	ENSG00000008277	UPF1	YDL176W	YDL176W
SKAP2/DTR1	ENSG00000008282	SKAP2	YBR180W	DTR1
SLC25A5/CNL1	ENSG00000008294	SLC25A5	YDR357C	CNL1
CCDC109B/NSE5	ENSG00000008300	CCDC109B	YML023C	NSE5
HOXA11/PHO3	ENSG00000008710	HOXA11	YBR092C	PHO3
POLR2J/RPS20	ENSG00000008988	POLR2J	YHL015W	RPS20
DHX33/YBL055C	ENSG00000009335	DHX33	YBL055C	YBL055C
MEOX1/REV3	ENSG00000009413	MEOX1	YPL167C	REV3
LIG3/VTA1	ENSG00000009844	LIG3	YLR181C	VTA1
RPAP3/PHD1	ENSG00000009950	RPAP3	YKL043W	PHD1
ENSG00000005189/ITC1	ENSG00000009954	ENSG00000005189	YGL133W	ITC1
CIAPIN1/VID30	ENSG00000010017	CIAPIN1	YGL227W	VID30
FAM214B/MSC7	ENSG00000010030	FAM214B	YHR039C	MSC7
COPZ2/SPE4	ENSG00000010165	COPZ2	YLR146C	SPE4
PRKAR2B/ZAP1	ENSG00000010244	PRKAR2B	YJL056C	ZAP1
MSL3/COR1	ENSG00000010256	MSL3	YBL045C	COR1
CREBBP/NUD1	ENSG00000010322	CREBBP	YOR373W	NUD1
BZRAP1/BCK1	ENSG00000010810	BZRAP1	YJL095W	BCK1
MPO/NDD1	ENSG00000010818	MPO	YOR372C	NDD1
PON1/ELA1	ENSG00000011007	PON1	YNL230C	ELA1
GCFC2/YNK1	ENSG00000011052	GCFC2	YKL067W	YNK1
ABCB4/ICT1	ENSG00000011198	ABCB4	YLR099C	ICT1
SOX8/UTP18	ENSG00000011260	SOX8	YJL069C	UTP18
IBTK/NAB2	ENSG00000011275	IBTK	YGL122C	NAB2
MYCBP2/SCW4	ENSG00000011405	MYCBP2	YGR279C	SCW4
FBXL3/SKG3	ENSG00000011426	FBXL3	YLR187W	SKG3
ITGAL/MSB4	ENSG00000011454	ITGAL	YOL112W	MSB4
PDK2/PPH21	ENSG00000011485	PDK2	YDL134C	PPH21
ITGA3/RPS15	ENSG00000011566	ITGA3	YOL040C	RPS15
LAMP2/UBX5	ENSG00000012822	LAMP2	YDR330W	UBX5
GGNBP2/MPS1	ENSG00000012983	GGNBP2	YDL028C	MPS1
ITGA2B/IRS4	ENSG00000013016	ITGA2B	YKR019C	IRS4
GDE1/KNS1	ENSG00000013441	GDE1	YLL019C	KNS1
C19orf60/RET1	ENSG00000013503	C19orf60	YOR207C	RET1
CRLF1/NGL2	ENSG00000013523	CRLF1	YMR285C	NGL2
MAP3K14/PMT6	ENSG00000014216	MAP3K14	YGR199W	PMT6
ABCC8/MDH3	ENSG00000014641	ABCC8	YDL078C	MDH3
CCL18/MMT1	ENSG00000014824	CCL18	YMR177W	MMT1
CCL3/BRX1	ENSG00000015171	CCL3	YOL077C	BRX1
SYNRG/LAS17	ENSG00000015285	SYNRG	YOR181W	LAS17
CACNG3/GPG1	ENSG00000015413	CACNG3	YGL121C	GPG1
TMEM132A/MPP6	ENSG00000015479	TMEM132A	YNR024W	MPP6
AP2B1/BPL1	ENSG00000015592	AP2B1	YDL141W	BPL1
TAC1/HPF1	ENSG00000016490	TAC1	YOL155C	HPF1
ZNF263/PMR1	ENSG00000017260	ZNF263	YGL167C	PMR1
CX3CL1/LRG1	ENSG00000017797	CX3CL1	YDL240W	LRG1
SPATA20/DLD1	ENSG00000018510	SPATA20	YDL174C	DLD1
CACNA1G/ENA5	ENSG00000018625	CACNA1G	YDR038C	ENA5
TNFRSF12A/EMW1	ENSG00000018699	TNFRSF12A	YNL313C	EMW1
MAP3K9/PCD1	ENSG00000020256	MAP3K9	YLR151C	PCD1
RALA/NUT1	ENSG00000021645	RALA	YGL151W	NUT1
BAIAP2L1/SEN1	ENSG00000021776	BAIAP2L1	YLR430W	SEN1
ETV1/CPA1	ENSG00000021826	ETV1	YOR303W	CPA1
AGK/DEG1	ENSG00000022267	AGK	YFL001W	DEG1
CCL26/GPM2	ENSG00000022556	CCL26	YDL021W	GPM2
FARP2/MAG2	ENSG00000022840	FARP2	YLR427W	MAG2
USH1C/PFA4	ENSG00000023041	USH1C	YOL003C	PFA4
DBF4/RUD3	ENSG00000023287	DBF4	YOR216C	RUD3
TBXA2R/TRX1	ENSG00000023318	TBXA2R	YLR043C	TRX1
IFRD1/HEM1	ENSG00000023330	IFRD1	YDR232W	HEM1
GTF2IRD1/GRX2	ENSG00000023572	GTF2IRD1	YDR513W	GRX2
PAF1/SEH1	ENSG00000023734	PAF1	YGL100W	SEH1
VPS41/SPT2	ENSG00000023902	VPS41	YER161C	SPT2
ARHGAP44/UBR1	ENSG00000024048	ARHGAP44	YGR184C	UBR1
ELAC2/PAN1	ENSG00000024422	ELAC2	YIR006C	PAN1
SCIN/GTR2	ENSG00000025039	SCIN	YGR163W	GTR2
MYH13/FAF1	ENSG00000025293	MYH13	YIL019W	FAF1
ADIPOR2/GAL80	ENSG00000025434	ADIPOR2	YML051W	GAL80
UPP2/PPT1	ENSG00000025772	UPP2	YGR123C	PPT1
MARK4/SEC63	ENSG00000025796	MARK4	YOR254C	SEC63
PAFAH1B1/SRP1	ENSG00000025800	PAFAH1B1	YNL189W	SRP1
NOS2/YLR031W	ENSG00000026025	NOS2	YLR031W	YLR031W
DNAH9/RAD3	ENSG00000026036	DNAH9	YER171W	RAD3
GAS7/YBR096W	ENSG00000026508	GAS7	YBR096W	YBR096W
TRAPPC6A/STT4	ENSG00000027075	TRAPPC6A	YLR305C	STT4
MATK/PEX25	ENSG00000028203	MATK	YPL112C	PEX25
CD79B/VPS5	ENSG00000028528	CD79B	YOR069W	VPS5
SCN4A/MBP1	ENSG00000029534	SCN4A	YDL056W	MBP1
PAX6/MTF1	ENSG00000029639	PAX6	YMR228W	MTF1
RHBDF1/YHR078W	ENSG00000029725	RHBDF1	YHR078W	YHR078W
LUC7L/YBR242W	ENSG00000030066	LUC7L	YBR242W	YBR242W
BAIAP3/SNF11	ENSG00000030304	BAIAP3	YDR073W	SNF11
PIGQ/YOR097C	ENSG00000030419	PIGQ	YOR097C	YOR097C
TEAD3/SES1	ENSG00000031698	TEAD3	YDR023W	SES1
SELE/WTM2	ENSG00000032389	SELE	YOR229W	WTM2
DNAJC11/ACK1	ENSG00000032742	DNAJC11	YDL203C	ACK1
MYLIP/CUS1	ENSG00000033030	MYLIP	YMR240C	CUS1
NOX1/ARB1	ENSG00000033050	NOX1	YER036C	ARB1
E2F2/VPH1	ENSG00000033627	E2F2	YOR270C	VPH1
PSMB1/NFI1	ENSG00000033800	PSMB1	YOR156C	NFI1
SYN1/VHT1	ENSG00000034053	SYN1	YGR065C	VHT1
JARID2/STE7	ENSG00000034152	JARID2	YDL159W	STE7
CAMK1G/PEX3	ENSG00000034693	CAMK1G	YDR329C	PEX3
CDK11A/ADE12	ENSG00000035687	CDK11A	YNL220W	ADE12
NADK/RFC1	ENSG00000035928	NADK	YOR217W	RFC1
TFAP2B/RTT101	ENSG00000036257	TFAP2B	YJL047C	RTT101
CYTH3/SUL2	ENSG00000036448	CYTH3	YLR092W	SUL2
ADAM22/UBP5	ENSG00000036672	ADAM22	YER144C	UBP5
SYPL1/MDS3	ENSG00000037637	SYPL1	YGL197W	MDS3
SPAG9/MRI1	ENSG00000037757	SPAG9	YPR118W	MRI1
CELSR3/TRM8	ENSG00000037897	CELSR3	YDL201W	TRM8
MGST1/YLL056C	ENSG00000038274	MGST1	YLL056C	YLL056C
CRY1/YNL193W	ENSG00000038382	CRY1	YNL193W	YNL193W
NFIX/YLR413W	ENSG00000038427	NFIX	YLR413W	YLR413W
MMP25/MTR4	ENSG00000039123	MMP25	YJL050W	MTR4
IL32/TCO89	ENSG00000039319	IL32	YPL180W	TCO89
PKD1/GDE1	ENSG00000039560	PKD1	YPL110C	GDE1
MAPK8IP2/PRE9	ENSG00000041357	MAPK8IP2	YGR135W	PRE9
MED24/NUG1	ENSG00000041802	MED24	YER006W	NUG1
SEC62/APS2	ENSG00000042753	SEC62	YJR058C	APS2
RPS20/FHN1	ENSG00000042832	RPS20	YGR131W	FHN1
CSDE1/DCN1	ENSG00000043093	CSDE1	YLR128W	DCN1
UBE3C/RDL1	ENSG00000043143	UBE3C	YOR285W	RDL1
REV3L/SCM3	ENSG00000044115	REV3L	YDL139C	SCM3
PAX7/YJR030C	ENSG00000044446	PAX7	YJR030C	YJR030C
MASP2/SOF1	ENSG00000047056	MASP2	YLL011W	SOF1
TRAF3IP3/DHR2	ENSG00000047188	TRAF3IP3	YKL078W	DHR2
POMT2/URA8	ENSG00000047230	POMT2	YJR103W	URA8
VTA1/VMA13	ENSG00000047249	VTA1	YPR036W	VMA13
MLXIPL/MLP1	ENSG00000047410	MLXIPL	YKR095W	MLP1
BAZ1B/FET5	ENSG00000047457	BAZ1B	YFL041W	FET5
RANBP9/RPO41	ENSG00000047579	RANBP9	YFL036W	RPO41
ETV7/CSG2	ENSG00000047936	ETV7	YBR036C	CSG2
SPRTN/RNR4	ENSG00000048392	SPRTN	YGR180C	RNR4
METTL13/RSM10	ENSG00000048544	METTL13	YDR041W	RSM10
ZNF207/RBS1	ENSG00000048991	ZNF207	YDL189W	RBS1
UQCRC1/YKT6	ENSG00000049245	UQCRC1	YKL196C	YKT6
CD9/RFC5	ENSG00000049541	CD9	YBR087W	RFC5
NCAPD2/RSP5	ENSG00000049759	NCAPD2	YER125W	RSP5
IFFO1/WBP1	ENSG00000049860	IFFO1	YEL002C	WBP1
GIPR/YLR257W	ENSG00000050405	GIPR	YLR257W	YLR257W
NISCH/NAM2	ENSG00000050748	NISCH	YLR382C	NAM2
STAB1/RVS167	ENSG00000050820	STAB1	YDR388W	RVS167
FUZ/PER33	ENSG00000051108	FUZ	YLR064W	PER33
PRSS3/HFM1	ENSG00000051341	PRSS3	YGL251C	HFM1
CD4/CKI1	ENSG00000051382	CD4	YLR133W	CKI1
LRRC23/CDC40	ENSG00000051596	LRRC23	YDR364C	CDC40
BTK/BUD3	ENSG00000052126	BTK	YCL014W	BUD3
HFE/TAF3	ENSG00000052723	HFE	YPL011C	TAF3
SCMH1/RRP12	ENSG00000052749	SCMH1	YPL012W	RRP12
FYN/ERG25	ENSG00000052802	FYN	YGR060W	ERG25
HIVEP2/APD1	ENSG00000052841	HIVEP2	YBR151W	APD1
TCEB3/SOD2	ENSG00000053254	TCEB3	YHR008C	SOD2
LYPLA2/AAD10	ENSG00000053371	LYPLA2	YJR155W	AAD10
NME2/USE1	ENSG00000053501	NME2	YGL098W	USE1
APBA3/TRS31	ENSG00000054116	APBA3	YDR472W	TRS31
MKS1/CDC53	ENSG00000055130	MKS1	YDL132W	CDC53
ABHD5/PEX11	ENSG00000055163	ABHD5	YOL147C	PEX11
KAL1/UBX2	ENSG00000055208	KAL1	YML013W	UBX2
AKAP8L/KIN82	ENSG00000055332	AKAP8L	YCR091W	KIN82
UTP18/SPP1	ENSG00000055609	UTP18	YPL138C	SPP1
RNF216/PUF3	ENSG00000055917	RNF216	YLL013C	PUF3
TTC19/YDR114C	ENSG00000056558	TTC19	YDR114C	YDR114C
PTBP1/GLG2	ENSG00000056998	PTBP1	YJL137C	GLG2
DPF1/MSH2	ENSG00000057468	DPF1	YOL090W	MSH2
SYT7/GDI1	ENSG00000057608	SYT7	YER136W	GDI1
PIK3C2A/ATG5	ENSG00000057663	PIK3C2A	YPL149W	ATG5
PLAUR/RAD2	ENSG00000058404	PLAUR	YGR258C	RAD2
ANLN/RPC37	ENSG00000058600	ANLN	YKR025W	RPC37
WIZ/NEO1	ENSG00000058668	WIZ	YIL048W	NEO1
RABGAP1/TIS11	ENSG00000059145	RABGAP1	YLR136C	TIS11
DCN/TRM3	ENSG00000059588	DCN	YDL112W	TRM3
PPP5C/XDJ1	ENSG00000059769	PPP5C	YLR090W	XDJ1
MAP4K3/YLR312C	ENSG00000060237	MAP4K3	YLR312C	YLR312C
ZBTB32/CDC13	ENSG00000060558	ZBTB32	YDL220C	CDC13
TYROBP/PRP46	ENSG00000060688	TYROBP	YPL151C	PRP46
GABRA3/FMP37	ENSG00000060762	GABRA3	YGL080W	FMP37
BRCA1/POT1	ENSG00000060971	BRCA1	YIL160C	POT1
ERCC1/BAT2	ENSG00000060982	ERCC1	YJR148W	BAT2
CD22/SDH4	ENSG00000061794	CD22	YDR178W	SDH4
SEMA3B/AIF1	ENSG00000062096	SEMA3B	YNR074C	AIF1
MBTPS2/RSN1	ENSG00000062598	MBTPS2	YMR266W	RSN1
LTF/RKM2	ENSG00000063046	LTF	YDR198C	RKM2
NR1H4/RPL18B	ENSG00000063177	NR1H4	YNL301C	RPL18B
ALOX5/SBP1	ENSG00000063244	ALOX5	YHL034C	SBP1
CALCOCO1/YIL165C	ENSG00000063438	CALCOCO1	YIL165C	YIL165C
UBR7/YAF9	ENSG00000063978	UBR7	YNL107W	YAF9
MAP4K5/YFR039C	ENSG00000064012	MAP4K5	YFR039C	YFR039C
EHD3/TAF2	ENSG00000064313	EHD3	YCR042C	TAF2
PSMC4/MTR10	ENSG00000064419	PSMC4	YOR160W	MTR10
CLDN11/YLR271W	ENSG00000064607	CLDN11	YLR271W	YLR271W
MVP/YBR235W	ENSG00000064651	MVP	YBR235W	YBR235W
NUB1/YIG1	ENSG00000064666	NUB1	YPL201C	YIG1
CLK1/TIF2	ENSG00000064703	CLK1	YJL138C	TIF2
ENSG00000013455/MLH2	ENSG00000064933	ENSG00000013455	YLR035C	MLH2
POLR3B/GPA1	ENSG00000065135	POLR3B	YHR005C	GPA1
ANGEL1/PSE1	ENSG00000065150	ANGEL1	YMR308C	PSE1
RNF14/CAR2	ENSG00000065154	RNF14	YLR438W	CAR2
DDX11/PWP2	ENSG00000065183	DDX11	YCR057C	PWP2
CD6/PRR2	ENSG00000065243	CD6	YDL214C	PRR2
TACC3/LAC1	ENSG00000065308	TACC3	YKL008C	LAC1
UFL1/PIN2	ENSG00000065320	UFL1	YOR104W	PIN2
POLA2/EFT1	ENSG00000065357	POLA2	YOR133W	EFT1
CAPN1/SLM5	ENSG00000065427	CAPN1	YCR024C	SLM5
ACPP/MPD2	ENSG00000065485	ACPP	YOL088C	MPD2
MDH1/CUS2	ENSG00000065526	MDH1	YNL286W	CUS2
SLC30A9/RLP7	ENSG00000065559	SLC30A9	YNL002C	RLP7
MTMR11/YAP1801	ENSG00000065609	MTMR11	YHR161C	YAP1801
CCDC88C/ISR1	ENSG00000065613	CCDC88C	YPR106W	ISR1
YAF2/YAK1	ENSG00000065675	YAF2	YJL141C	YAK1
ZMYND11/DOA1	ENSG00000065717	ZMYND11	YKL213C	DOA1
WAS/MAE1	ENSG00000065833	WAS	YKL029C	MAE1
DPEP1/YBR141C	ENSG00000065882	DPEP1	YBR141C	YBR141C
BID/YPL245W	ENSG00000065883	BID	YPL245W	YPL245W
MATR3/FHL1	ENSG00000065970	MATR3	YPR104C	FHL1
RGPD5/PDE2	ENSG00000065989	RGPD5	YOR360C	PDE2
STMN4/RTS1	ENSG00000066027	STMN4	YOR014W	RTS1
NUDCD3/BRF1	ENSG00000066032	NUDCD3	YGR246C	BRF1
ISL1/HRP1	ENSG00000066044	ISL1	YOL123W	HRP1
IL20RA/SNF12	ENSG00000066117	IL20RA	YNR023W	SNF12
CLCA1/RPH1	ENSG00000066135	CLCA1	YER169W	RPH1
ATP2C1/HAP5	ENSG00000066136	ATP2C1	YOR358W	HAP5
SRCIN1/FOB1	ENSG00000066422	SRCIN1	YDR110W	FOB1
IGF1/ENT1	ENSG00000066427	IGF1	YDL161W	ENT1
RALBP1/BFR1	ENSG00000066455	RALBP1	YOR198C	BFR1
RUFY3/SCH9	ENSG00000066468	RUFY3	YHR205W	SCH9
CNTN1/DUO1	ENSG00000066629	CNTN1	YGL061C	DUO1
WWTR1/SEC7	ENSG00000066777	WWTR1	YDR170C	SEC7
AGPS/HEM15	ENSG00000066926	AGPS	YOR176W	HEM15
ATP1A2/TIF1	ENSG00000067048	ATP1A2	YKR059W	TIF1
TTC27/DPP1	ENSG00000067113	TTC27	YDR284C	DPP1
MARCO/LAG1	ENSG00000067167	MARCO	YHL003C	LAG1
SYT13/GIS2	ENSG00000067182	SYT13	YNL255C	GIS2
SNAI2/EEB1	ENSG00000067191	SNAI2	YPL095C	EEB1
CD74/GYP5	ENSG00000067208	CD74	YPL249C	GYP5
HGF/CDC19	ENSG00000067225	HGF	YAL038W	CDC19
ZRANB1/FCF2	ENSG00000067334	ZRANB1	YLR051C	FCF2
NCDN/NUP100	ENSG00000067445	NCDN	YKL068W	NUP100
ZFP64/RHO1	ENSG00000067560	ZFP64	YPR165W	RHO1
MNAT1/TCB3	ENSG00000067715	MNAT1	YML072C	TCB3
SAMD4A/PKP1	ENSG00000067992	SAMD4A	YIL042C	PKP1
RUNX3/HOS3	ENSG00000068024	RUNX3	YPL116W	HOS3
MRE11A/YPS5	ENSG00000068078	MRE11A	YGL259W	YPS5
PLEKHB1/PHO4	ENSG00000068323	PLEKHB1	YFR034C	PHO4
SERPINB1/SPP2	ENSG00000068394	SERPINB1	YOR148C	SPP2
SPAST/TRM7	ENSG00000068438	SPAST	YBR061C	TRM7
ENSG00000021602/RPO31	ENSG00000068654	ENSG00000021602	YOR116C	RPO31
NRXN3/KRE28	ENSG00000068793	NRXN3	YDR532C	KRE28
AQR/HST1	ENSG00000068903	AQR	YOL068C	HST1
CPS1/GLT1	ENSG00000069248	CPS1	YDL171C	GLT1
C8B/VPS35	ENSG00000069329	C8B	YJL154C	VPS35
FHL1/YDJ1	ENSG00000069345	FHL1	YNL064C	YDJ1
RTFDC1/AKR1	ENSG00000069399	RTFDC1	YDR264C	AKR1
GABRA1/YPL088W	ENSG00000069424	GABRA1	YPL088W	YPL088W
NLRP2/YOR1	ENSG00000069431	NLRP2	YGR281W	YOR1
RNF10/BIT61	ENSG00000069667	RNF10	YJL058C	BIT61
ZDHHC6/SDT1	ENSG00000069712	ZDHHC6	YGL224C	SDT1
RNH1/CDD1	ENSG00000069764	RNH1	YLR245C	CDD1
NDUFS1/REF2	ENSG00000069849	NDUFS1	YDR195W	REF2
RB1CC1/HUL5	ENSG00000069869	RB1CC1	YGL141W	HUL5
ERP44/AMA1	ENSG00000069966	ERP44	YGR225W	AMA1
ALAS1/UFD1	ENSG00000070010	ALAS1	YGR048W	UFD1
BIRC3/IKI3	ENSG00000070061	BIRC3	YLR384C	IKI3
AKAP11/PFY1	ENSG00000070087	AKAP11	YOR122C	PFY1
GLRX2/UIP3	ENSG00000070159	GLRX2	YAR027W	UIP3
SNAPC1/NIC96	ENSG00000070182	SNAPC1	YFR002W	NIC96
STRAP/POL4	ENSG00000070501	STRAP	YCR014C	POL4
ABCC2/HSV2	ENSG00000070540	ABCC2	YGR223C	HSV2
DEF6/ASN1	ENSG00000070669	DEF6	YPR145W	ASN1
PLEKHO1/KAR2	ENSG00000070718	PLEKHO1	YJL034W	KAR2
GCLM/YAT2	ENSG00000070748	GCLM	YER024W	YAT2
UBR2/MUD2	ENSG00000070756	UBR2	YKL074C	MUD2
EHD2/RPA190	ENSG00000070761	EHD2	YOR341W	RPA190
RRAGD/CKA1	ENSG00000070770	RRAGD	YIL035C	CKA1
HSF2/GCD6	ENSG00000070785	HSF2	YDR211W	GCD6
PHF20/SAT4	ENSG00000070808	PHF20	YCR008W	SAT4
NR1H3/RHO4	ENSG00000070831	NR1H3	YKR055W	RHO4
NCAPH2/OSH3	ENSG00000070882	NCAPH2	YHR073W	OSH3
TOMM34/PUT4	ENSG00000070915	TOMM34	YOR348C	PUT4
SEC63/PMA1	ENSG00000070961	SEC63	YGL008C	PMA1
KPNA6/PIN3	ENSG00000071051	KPNA6	YPR154W	PIN3
VIM/AIP1	ENSG00000071127	VIM	YMR092C	AIP1
RTEL1-TNFRSF6B/YKL023W	ENSG00000071205	RTEL1-TNFRSF6B	YKL023W	YKL023W
FAS/KDX1	ENSG00000071242	FAS	YKL161C	KDX1
CD44/YNG2	ENSG00000071243	CD44	YHR090C	YNG2
KCNG1/BUD23	ENSG00000071462	KCNG1	YCR047C	BUD23
SLAMF7/HRD3	ENSG00000071537	SLAMF7	YLR207W	HRD3
MIPEP/MSP1	ENSG00000071539	MIPEP	YGR028W	MSP1
PRKCH/ULS1	ENSG00000071794	PRKCH	YOR191W	ULS1
INSRR/TSR4	ENSG00000071994	INSRR	YOL022C	TSR4
IFNGR1/ATG1	ENSG00000072062	IFNGR1	YGL180W	ATG1
SH2D2A/YBL107C	ENSG00000072110	SH2D2A	YBL107C	YBL107C
TNFRSF1B/VPS70	ENSG00000072133	TNFRSF1B	YJR126C	VPS70
VEZT/ENT2	ENSG00000072134	VEZT	YLR206W	ENT2
POU2F2/SIW14	ENSG00000072135	POU2F2	YNL032W	SIW14
SNX1/TRE1	ENSG00000072274	SNX1	YPL176C	TRE1
TBPL1/PEX4	ENSG00000072401	TBPL1	YGR133W	PEX4
ARNTL2/GUK1	ENSG00000072415	ARNTL2	YDR454C	GUK1
BCLAF1/SMC1	ENSG00000072501	BCLAF1	YFL008W	SMC1
ANK1/IMG1	ENSG00000072609	ANK1	YCR046C	IMG1
TFB1M/DBP1	ENSG00000072682	TFB1M	YPL119C	DBP1
RABEP1/MRPL8	ENSG00000072778	RABEP1	YJL063C	MRPL8
HMGB3/YDL156W	ENSG00000072803	HMGB3	YDL156W	YDL156W
NUP160/RRP4	ENSG00000072832	NUP160	YHR069C	RRP4
BAK1/LRS4	ENSG00000072864	BAK1	YDR439W	LRS4
MUSK/APM1	ENSG00000072958	MUSK	YPL259C	APM1
IKZF2/SEC2	ENSG00000073009	IKZF2	YNL272C	SEC2
GRN/ECM5	ENSG00000073614	GRN	YMR176W	ECM5
ARHGAP31/YAP1802	ENSG00000073921	ARHGAP31	YGR241C	YAP1802
NR2E3/SEC18	ENSG00000073969	NR2E3	YBR080C	SEC18
CENPQ/AZF1	ENSG00000074047	CENPQ	YOR113W	AZF1
SARS/YJU3	ENSG00000074416	SARS	YKL094W	YJU3
RANBP3/SNF1	ENSG00000074590	RANBP3	YDR477W	SNF1
ARID4A/SBA1	ENSG00000074696	ARID4A	YKL117W	SBA1
TSSC1/OPY1	ENSG00000074706	TSSC1	YBR129C	OPY1
ENSG00000032514/DOC1	ENSG00000074755	ENSG00000032514	YGL240W	DOC1
IFT88/ENO2	ENSG00000074800	IFT88	YHR174W	ENO2
ZCCHC8/SLN1	ENSG00000074964	ZCCHC8	YIL147C	SLN1
ABCF2/ARP6	ENSG00000075089	ABCF2	YLR085C	ARP6
LRRC7/TIF4632	ENSG00000075151	LRRC7	YGL049C	TIF4632
UBA6/MTC5	ENSG00000075188	UBA6	YDR128W	MTC5
GAB2/CTT1	ENSG00000075213	GAB2	YGR088W	CTT1
ATP6V0A1/RAX2	ENSG00000075223	ATP6V0A1	YLR084C	RAX2
PIAS1/ERG10	ENSG00000075239	PIAS1	YPL028W	ERG10
SLC4A7/YNL095C	ENSG00000075292	SLC4A7	YNL095C	YNL095C
APBA2/TOS2	ENSG00000075413	APBA2	YGR221C	TOS2
UHRF1/TAO3	ENSG00000075539	UHRF1	YIL129C	TAO3
MAP2K3/ARP9	ENSG00000075624	MAP2K3	YMR033W	ARP9
TMSB10/MRPL15	ENSG00000075651	TMSB10	YLR312W-A	MRPL15
RNF19A/YNL046W	ENSG00000075711	RNF19A	YNL046W	YNL046W
PEX3/VPS21	ENSG00000075785	PEX3	YOR089C	VPS21
GABARAPL2/YET1	ENSG00000075790	GABARAPL2	YKL065C	YET1
MYOC/RRP42	ENSG00000075914	MYOC	YDL111C	RRP42
SH3YL1/TAF13	ENSG00000075945	SH3YL1	YML098W	TAF13
VCL/MCM6	ENSG00000076003	VCL	YGL201C	MCM6
DAPK2/REX2	ENSG00000076043	DAPK2	YLR059C	REX2
NSMAF/YIL077C	ENSG00000076053	NSMAF	YIL077C	YIL077C
ADSS/MLH1	ENSG00000076242	ADSS	YMR167W	MLH1
STAP1/MVB12	ENSG00000076344	STAP1	YGR206W	MVB12
TIMP2/URA2	ENSG00000076555	TIMP2	YJL130C	URA2
RFC1/IES6	ENSG00000076641	RFC1	YEL044W	IES6
CUL3/MON1	ENSG00000076685	CUL3	YGL124C	MON1
MYOM2/YIP1	ENSG00000076716	MYOM2	YGR172C	YIP1
OTC/SPT15	ENSG00000076984	OTC	YER148W	SPT15
USP2/COS12	ENSG00000077063	USP2	YGL263W	COS12
CASR/TOP2	ENSG00000077097	CASR	YNL088W	TOP2
TUBG2/SKP2	ENSG00000077235	TUBG2	YNL311C	SKP2
RPL26L1/SAD1	ENSG00000077254	RPL26L1	YFR005C	SAD1
FLT4/YPL236C	ENSG00000077264	FLT4	YPL236C	YPL236C
NSUN2/MSL1	ENSG00000077312	NSUN2	YIR009W	MSL1
FBXO42/SKI6	ENSG00000077348	FBXO42	YGR195W	SKI6
MRI1/HST2	ENSG00000077463	MRI1	YPL015C	HST2
METTL1/CUR1	ENSG00000077522	METTL1	YPR158W	CUR1
HOXC8/CAP2	ENSG00000077549	HOXC8	YIL034C	CAP2
AGA/UBC11	ENSG00000077721	AGA	YOR339C	UBC11
ENSG00000038102/IRE1	ENSG00000077782	ENSG00000038102	YHR079C	IRE1
PI4K2B/RAD34	ENSG00000077809	PI4K2B	YDR314C	RAD34
MAT2B/SIZ1	ENSG00000078043	MAT2B	YDR409W	SIZ1
TLL1/DUR1,2	ENSG00000078070	TLL1	YBR208C	DUR1,2
EDC4/DRE2	ENSG00000078114	EDC4	YKR071C	DRE2
TRIO/UBC1	ENSG00000078140	TRIO	YDR177W	UBC1
VCAN/INP51	ENSG00000078269	VCAN	YIL002C	INP51
MSR1/CHA4	ENSG00000078304	MSR1	YLR098C	CHA4
CDH1/PET54	ENSG00000078328	CDH1	YGR222W	PET54
SKIV2L2/SIF2	ENSG00000078369	SKIV2L2	YBR103W	SIF2
DNAH5/SNT2	ENSG00000078403	DNAH5	YGL131C	SNT2
ZFYVE16/STE23	ENSG00000078618	ZFYVE16	YLR389C	STE23
C6/POR1	ENSG00000078668	C6	YNL055C	POR1
RAI14/CST6	ENSG00000078674	RAI14	YIL036W	CST6
SOX30/MET13	ENSG00000078747	SOX30	YGL125W	MET13
PNKP/INN1	ENSG00000078902	PNKP	YNL152W	INN1
SPDL1/STP22	ENSG00000078967	SPDL1	YCL008C	STP22
STAU2/YKU80	ENSG00000079246	STAU2	YMR106C	YKU80
RTN4R/CBK1	ENSG00000079277	RTN4R	YNL161W	CBK1
PHF23/TEP1	ENSG00000079308	PHF23	YNL128W	TEP1
CDH10/MRP49	ENSG00000079332	CDH10	YKL167C	MRP49
INPP4A/RGT2	ENSG00000079393	INPP4A	YDL138W	RGT2
RAB27B/ERG9	ENSG00000079459	RAB27B	YHR190W	ERG9
PSMA4/PGM2	ENSG00000079739	PSMA4	YMR105C	PGM2
MYO16/SUB2	ENSG00000079785	MYO16	YDL084W	SUB2
LSG1/HAL1	ENSG00000079819	LSG1	YPR005C	HAL1
PARP3/TCB2	ENSG00000079841	PARP3	YNL087W	TCB2
TNC/VAM3	ENSG00000079950	TNC	YOR106W	VAM3
TDP1/CIT2	ENSG00000080298	TDP1	YCR005C	CIT2
MED17/ARL1	ENSG00000080371	MED17	YBR164C	ARL1
CAPG/BOR1	ENSG00000080493	CAPG	YNL275W	BOR1
AP2S1/MOT1	ENSG00000080503	AP2S1	YPL082C	MOT1
USH2A/IRC6	ENSG00000080561	USH2A	YFR043C	IRC6
ZPBP/SWR1	ENSG00000080603	ZPBP	YDR334W	SWR1
TG/PUF6	ENSG00000080608	TG	YDR496C	PUF6
ADAM28/ECM14	ENSG00000080618	ADAM28	YHR132C	ECM14
BARX2/MOT2	ENSG00000080802	BARX2	YER068W	MOT2
DCUN1D1/HEM13	ENSG00000080819	DCUN1D1	YDR044W	HEM13
PHF15/PCL7	ENSG00000081087	PHF15	YIL050W	PCL7
ZIC2/STE12	ENSG00000081189	ZIC2	YHR084W	STE12
LCP2/CCH1	ENSG00000081248	LCP2	YGR217W	CCH1
TRIT1/YKL027W	ENSG00000081307	TRIT1	YKL027W	YKL027W
ADRB1/AIR1	ENSG00000081386	ADRB1	YIL079C	AIR1
ENSG00000043822/MTC1	ENSG00000081479	ENSG00000043822	YJL123C	MTC1
GUCA2B/SSL1	ENSG00000081665	GUCA2B	YLR005W	SSL1
CUL7/YVH1	ENSG00000081721	CUL7	YIR026C	YVH1
CTNNA1/PDE1	ENSG00000081803	CTNNA1	YGL248W	PDE1
PHKA2/TRI1	ENSG00000082014	PHKA2	YMR233W	TRI1
EPHA3/SME1	ENSG00000082212	EPHA3	YOR159C	SME1
HSPA5/PCL1	ENSG00000082258	HSPA5	YNL289W	PCL1
DSG2/PMD1	ENSG00000082397	DSG2	YER132C	PMD1
GEMIN8/YDL180W	ENSG00000082438	GEMIN8	YDL180W	YDL180W
OFD1/MED4	ENSG00000082512	OFD1	YOR174W	MED4
PREX2/MRPL22	ENSG00000082515	PREX2	YNL177C	MRPL22
WDR37/ARP10	ENSG00000082516	WDR37	YDR106W	ARP10
YTHDC2/TMS1	ENSG00000082556	YTHDC2	YDR105C	TMS1
CTPS2/YCK1	ENSG00000082701	CTPS2	YHR135C	YCK1
ATP6V1H/YLR156W	ENSG00000082781	ATP6V1H	YLR156W	YLR156W
POLR2B/YPL260W	ENSG00000082805	POLR2B	YPL260W	YPL260W
TPR/CRM1	ENSG00000082898	TPR	YGR218W	CRM1
CP/MET22	ENSG00000083290	CP	YOL064C	MET22
DTNBP1/KAP104	ENSG00000083312	DTNBP1	YBR017C	KAP104
XK/AI5_BETA	ENSG00000083454	XK	Q0075	AI5_BETA
ARHGAP6/YMR018W	ENSG00000083457	ARHGAP6	YMR018W	YMR018W
MAP4/AEP2	ENSG00000083750	MAP4	YMR282C	AEP2
GOPC/GIP4	ENSG00000083799	GOPC	YAL031C	GIP4
ROS1/MSN2	ENSG00000083842	ROS1	YMR037C	MSN2
HDAC9/RPS5	ENSG00000083845	HDAC9	YJR123W	RPS5
RRM2B/APT2	ENSG00000083857	RRM2B	YDR441C	APT2
TNFRSF17/SLZ1	ENSG00000083896	TNFRSF17	YNL196C	SLZ1
LMO3/CPR7	ENSG00000084072	LMO3	YJR032W	CPR7
MRPS10/STE24	ENSG00000084073	MRPS10	YJR117W	STE24
GUCA1A/TIF34	ENSG00000084623	GUCA1A	YMR146C	TIF34
RSF1/SHE4	ENSG00000084674	RSF1	YOR035C	SHE4
VPS13D/PEX1	ENSG00000084731	VPS13D	YKL197C	PEX1
CELF2/YKR018C	ENSG00000084754	CELF2	YKR018C	YKR018C
R3HDM1/GLK1	ENSG00000084764	R3HDM1	YCL040W	GLK1
COL9A2/CGR1	ENSG00000085063	COL9A2	YGL029W	CGR1
KITLG/HSP26	ENSG00000085382	KITLG	YBR072W	HSP26
ERCC8/TAF5	ENSG00000085415	ERCC8	YBR198C	TAF5
VAMP3/DIP2	ENSG00000085433	VAMP3	YLR129W	DIP2
PER3/CTS2	ENSG00000085465	PER3	YDR371W	CTS2
UTS2/SSK2	ENSG00000085511	UTS2	YNR031C	SSK2
TNFRSF9/STE6	ENSG00000085563	TNFRSF9	YKL209C	STE6
EPN3/GRE3	ENSG00000085662	EPN3	YHR104W	GRE3
LTBP1/YMC1	ENSG00000085719	LTBP1	YPR058W	YMC1
RCN1/IML2	ENSG00000085831	RCN1	YJL082W	IML2
ELN/END3	ENSG00000085832	ELN	YNL084C	END3
RFC2/CTF19	ENSG00000085871	RFC2	YPL018W	CTF19
ARID1B/SQS1	ENSG00000085872	ARID1B	YNL224C	SQS1
NEDD4L/KCC4	ENSG00000086015	NEDD4L	YCL024W	KCC4
FOXP3/MDJ1	ENSG00000086061	FOXP3	YFL016C	MDJ1
HEXB/VPS20	ENSG00000086065	HEXB	YMR077C	VPS20
JKAMP/FAP1	ENSG00000086102	JKAMP	YNL023C	FAP1
DKK3/DIM1	ENSG00000086189	DKK3	YPL266W	DIM1
ARHGEF5/KAP120	ENSG00000086200	ARHGEF5	YPL125W	KAP120
NFE2L3/MRPL24	ENSG00000086504	NFE2L3	YMR193W	MRPL24
LIMA1/CIN5	ENSG00000086548	LIMA1	YOR028C	CIN5
SLC4A8/CWC2	ENSG00000086589	SLC4A8	YDL209C	CWC2
PTGER3/EMP24	ENSG00000086598	PTGER3	YGL200C	EMP24
MAPK9/TOM1	ENSG00000086758	MAPK9	YDR457W	TOM1
COL23A1/GPI10	ENSG00000086848	COL23A1	YGL142C	GPI10
BCAR1/FRE1	ENSG00000086991	BCAR1	YLR214W	FRE1
FAM160A2/VPS68	ENSG00000087008	FAM160A2	YOL129W	VPS68
HERPUD1/FOX2	ENSG00000087076	HERPUD1	YKR009C	FOX2
HOMER3/SGF11	ENSG00000087152	HOMER3	YPL047W	SGF11
RAD51/ISA1	ENSG00000087206	RAD51	YLL027W	ISA1
POLQ/ATP18	ENSG00000087245	POLQ	YML081C-A	ATP18
PIK3CB/TPA1	ENSG00000087263	PIK3CB	YER049W	TPA1
ENSG00000051415/POX1	ENSG00000087266	ENSG00000051415	YGL205W	POX1
CYBA/CDC50	ENSG00000087274	CYBA	YCR094W	CDC50
THOC3/EST1	ENSG00000087338	THOC3	YLR233C	EST1
HEBP2/VPS1	ENSG00000087470	HEBP2	YKR001C	VPS1
PLEKHA5/ERV46	ENSG00000087502	PLEKHA5	YAL042W	ERV46
PRSS8/GDS1	ENSG00000088179	PRSS8	YOR355W	GDS1
SIKE1/HAS1	ENSG00000088205	SIKE1	YMR290C	HAS1
RRP12/RPS2	ENSG00000088247	RRP12	YGL123W	RPS2
MSMO1/REI1	ENSG00000088367	MSMO1	YBR267W	REI1
TTC17/YLR422W	ENSG00000088538	TTC17	YLR422W	YLR422W
ALX4/FPR1	ENSG00000088832	ALX4	YNL135C	FPR1
FOXN3/SHP1	ENSG00000088833	FOXN3	YBL058W	SHP1
AKR7A2/DYN2	ENSG00000088986	AKR7A2	YDR424C	DYN2
MRTO4/VAC7	ENSG00000088992	MRTO4	YNL054W	VAC7
USE1/YKR078W	ENSG00000089006	USE1	YKR078W	YKR078W
MCF2L2/RPL6A	ENSG00000089009	MCF2L2	YML073C	RPL6A
NRIP2/DBF2	ENSG00000089022	NRIP2	YGR092W	DBF2
LAMA3/REX3	ENSG00000089041	LAMA3	YLR107W	REX3
ANAPC4/ESF1	ENSG00000089048	ANAPC4	YDR365C	ESF1
KCNQ1/APC5	ENSG00000089053	KCNQ1	YOR249C	APC5
TRAPPC3/REX4	ENSG00000089094	TRAPPC3	YOL080C	REX4
THRAP3/GCN1	ENSG00000089154	THRAP3	YGL195W	GCN1
PHPT1/PXL1	ENSG00000089159	PHPT1	YKR090W	PXL1
ENTPD2/YLR179C	ENSG00000089220	ENTPD2	YLR179C	YLR179C
ARID4B/NCP1	ENSG00000089250	ARID4B	YHR042W	NCP1
PTPRN/TAP42	ENSG00000089289	PTPRN	YMR028W	TAP42
KIF1B/ROT2	ENSG00000089597	KIF1B	YBR229C	ROT2
FOXC1/BIR1	ENSG00000089685	FOXC1	YJR089W	BIR1
SYNE2/MAK5	ENSG00000089737	SYNE2	YBR142W	MAK5
CBLN4/LCB1	ENSG00000090054	CBLN4	YMR296C	LCB1
CHRDL2/PAP1	ENSG00000090060	CHRDL2	YKR002W	PAP1
RELT/FYV10	ENSG00000090316	RELT	YIL097W	FYV10
NOP58/XBP1	ENSG00000090339	NOP58	YIL101C	XBP1
KCNH2/IPI3	ENSG00000090372	KCNH2	YNL182C	IPI3
CUL1/PEX12	ENSG00000090432	CUL1	YMR026C	PEX12
CYFIP2/YNR064C	ENSG00000090487	CYFIP2	YNR064C	YNR064C
TAB2/MPS2	ENSG00000090565	TAB2	YGL075C	MPS2
EIF2AK2/TIM44	ENSG00000090659	EIF2AK2	YIL022W	TIM44
KMT2C/ALA1	ENSG00000090861	KMT2C	YOR335C	ALA1
PUM2/SEC3	ENSG00000090989	PUM2	YER008C	SEC3
MRPL43/LPD1	ENSG00000091140	MRPL43	YFL018C	LPD1
ITIH4/IML1	ENSG00000091428	ITIH4	YJR138W	IML1
C4orf27/FUM1	ENSG00000091483	C4orf27	YPL262W	FUM1
ZFR/SKT5	ENSG00000091490	ZFR	YBL061C	SKT5
NPFFR2/ECM30	ENSG00000091536	NPFFR2	YLR436C	ECM30
ENSG00000056345/JNM1	ENSG00000092054	ENSG00000056345	YMR294W	JNM1
PHF21B/BAP2	ENSG00000092068	PHF21B	YBR068C	BAP2
TRAF1/SLY1	ENSG00000092108	TRAF1	YDR189W	SLY1
PCGF2/GVP36	ENSG00000092200	PCGF2	YIL041W	GVP36
IL17RB/SPT16	ENSG00000092201	IL17RB	YGL207W	SPT16
TRAF3IP2/ERT1	ENSG00000092208	TRAF3IP2	YBR239C	ERT1
GYG2/ADE16	ENSG00000092421	GYG2	YLR028C	ADE16
SERPINB3/YVC1	ENSG00000092439	SERPINB3	YOR087W	YVC1
PKP2/SOL4	ENSG00000092529	PKP2	YGR248W	SOL4
MSH4/SEC9	ENSG00000092531	MSH4	YGR009C	SEC9
F7/GOR1	ENSG00000092621	F7	YNL274C	GOR1
GDI2/MLC2	ENSG00000092841	GDI2	YPR188C	MLC2
PRDM1/HMF1	ENSG00000092847	PRDM1	YER057C	HMF1
ATG5/AFT2	ENSG00000093010	ATG5	YPL202C	AFT2
PITHD1/RSM22	ENSG00000093167	PITHD1	YKL155C	RSM22
MTA3/ETP1	ENSG00000094631	MTA3	YHL010C	ETP1
USP13/RPT6	ENSG00000094804	USP13	YGL048C	RPT6
LAMC2/FUR1	ENSG00000094841	LAMC2	YHR128W	FUR1
CDK14/SLP1	ENSG00000094975	CDK14	YOR154W	SLP1
SEC61A1/MSH6	ENSG00000095002	SEC61A1	YDR097C	MSH6
PPP1R12A/DYS1	ENSG00000095059	PPP1R12A	YHR068W	DYS1
RASGRF1/RET2	ENSG00000095139	RASGRF1	YFR051C	RET2
CAMK2B/VAC8	ENSG00000095261	CAMK2B	YEL013W	VAC8
CROCC/MSS51	ENSG00000095303	CROCC	YLR203C	MSS51
POLR3E/CAT2	ENSG00000095321	POLR3E	YML042W	CAT2
ATP2B4/VMA7	ENSG00000095539	ATP2B4	YGR020C	VMA7
ZC3H11A/ISW1	ENSG00000095564	ZC3H11A	YBR245C	ISW1
RIOK2/EXO84	ENSG00000095637	RIOK2	YBR102C	EXO84
NDC1/HSP150	ENSG00000095794	NDC1	YJL159W	HSP150
FLYWCH1/YBL081W	ENSG00000095951	FLYWCH1	YBL081W	YBL081W
UNKL/CTK1	ENSG00000096063	UNKL	YKL139W	CTK1
ALDH18A1/CEF1	ENSG00000096401	ALDH18A1	YMR213W	CEF1
TARBP1/ILV1	ENSG00000096433	TARBP1	YER086W	ILV1
MXD1/IMH1	ENSG00000096696	MXD1	YLR309C	IMH1
CDK17/SIR2	ENSG00000096717	CDK17	YDL042C	SIR2
DNAJC25/RXT3	ENSG00000096968	DNAJC25	YDL076C	RXT3
PSD/STE20	ENSG00000097007	PSD	YHL007C	STE20
CTDP1/CDC7	ENSG00000097046	CTDP1	YDL017W	CDC7
YBX3/ERP2	ENSG00000099203	YBX3	YAL007C	ERP2
WNK1/MGR1	ENSG00000099204	WNK1	YCL044C	MGR1
CCAR1/NRG2	ENSG00000099326	CCAR1	YBR066C	NRG2
OGFR/FRE8	ENSG00000099331	OGFR	YLR047C	FRE8
GNA15/RPN12	ENSG00000099341	GNA15	YFR052W	RPN12
CREB3L3/NSE3	ENSG00000099399	CREB3L3	YDR288W	NSE3
PTPRU/WHI3	ENSG00000099622	PTPRU	YNL197C	WHI3
SNRNP40/ATP16	ENSG00000099624	SNRNP40	YDL004W	ATP16
COL11A1/YRA1	ENSG00000099783	COL11A1	YDR381W	YRA1
MPC1/CDC34	ENSG00000099804	MPC1	YDR054C	CDC34
ACAA1/MEU1	ENSG00000099810	ACAA1	YLR017W	MEU1
BCAT1/RPB5	ENSG00000099817	BCAT1	YBR154C	RPB5
HDAC7/HSL1	ENSG00000099875	HDAC7	YKL101W	HSL1
LZTS1/YRB1	ENSG00000099901	LZTS1	YDR002W	YRB1
SPAG4/GRS1	ENSG00000099917	SPAG4	YBR121C	GRS1
NCKAP1/MYO5	ENSG00000099942	NCKAP1	YMR109W	MYO5
MRPS35/DFM1	ENSG00000099958	MRPS35	YDR411C	DFM1
GUCY1B3/RPA34	ENSG00000099968	GUCY1B3	YJL148W	RPA34
SFSWAP/PRP21	ENSG00000099995	SFSWAP	YJL203W	PRP21
TNK2/SMD1	ENSG00000100028	TNK2	YGR074W	SMD1
CDH3/CDC28	ENSG00000100030	CDH3	YBR160W	CDC28
ARSF/PTC3	ENSG00000100034	ARSF	YBL056W	PTC3
GPBP1/CTP1	ENSG00000100075	GPBP1	YBR291C	CTP1
CS/GGA1	ENSG00000100083	CS	YDR358W	GGA1
LTK/HIR2	ENSG00000100084	LTK	YOR038C	HIR2
MRPS24/YDR348C	ENSG00000100106	MRPS24	YDR348C	YDR348C
ELMO2/SPP382	ENSG00000100109	ELMO2	YLR424W	SPP382
WAPAL/NHP2	ENSG00000100138	WAPAL	YDL208W	NHP2
APPBP2/RPO26	ENSG00000100142	APPBP2	YPR187W	RPO26
POLD1/IXR1	ENSG00000100146	POLD1	YKL032C	IXR1
SEZ6/YLR462W	ENSG00000100151	SEZ6	YLR462W	YLR462W
EIF4B/DBP3	ENSG00000100201	EIF4B	YGL078C	DBP3
GLTSCR1/DMC1	ENSG00000100206	GLTSCR1	YER179W	DMC1
RPL18/BOP3	ENSG00000100207	RPL18	YNL042W	BOP3
ISOC2/BNA6	ENSG00000100219	ISOC2	YFR047C	BNA6
U2AF2/AIM33	ENSG00000100225	U2AF2	YML087C	AIM33
EPN1/SAP190	ENSG00000100239	EPN1	YKR028W	SAP190
MED29/CSH1	ENSG00000100242	MED29	YBR161W	CSH1
AHRR/PGA3	ENSG00000100243	AHRR	YML125C	PGA3
GSC2/LSB1	ENSG00000100266	GSC2	YGR136W	LSB1
GPC1/APL2	ENSG00000100280	GPC1	YKL135C	APL2
ADCK1/SUT1	ENSG00000100284	ADCK1	YGL162W	SUT1
HAGH/MYO4	ENSG00000100345	HAGH	YAL029C	MYO4
RNF4/HPT1	ENSG00000100353	RNF4	YDR399W	HPT1
CASP8/BUB2	ENSG00000100359	CASP8	YMR055C	BUB2
ASUN/NPA3	ENSG00000100360	ASUN	YJR072C	NPA3
DLX3/YLR224W	ENSG00000100365	DLX3	YLR224W	YLR224W
SPA17/YIA6	ENSG00000100372	SPA17	YIL006W	YIA6
WISP2/HSP12	ENSG00000100380	WISP2	YFL014W	HSP12
NGFR/HRT1	ENSG00000100387	NGFR	YOL133W	HRT1
CDON/RNA1	ENSG00000100401	CDON	YMR235C	RNA1
TAF2/APA2	ENSG00000100403	TAF2	YDR530C	APA2
HIPK2/RPC25	ENSG00000100413	HIPK2	YKL144C	RPC25
TNPO3/NTO1	ENSG00000100425	TNPO3	YPR031W	NTO1
MEF2BNB-MEF2B/RPL12A	ENSG00000100427	MEF2BNB-MEF2B	YEL054C	RPL12A
RFXANK/FPR3	ENSG00000100442	RFXANK	YML074C	FPR3
LPAR2/TIF3	ENSG00000100461	LPAR2	YPR163C	TIF3
CTSA/UTP8	ENSG00000100478	CTSA	YGR128C	UTP8
SUGP2/GPH1	ENSG00000100504	SUGP2	YPR160W	GPH1
SLC12A2/RAD27	ENSG00000100526	SLC12A2	YKL113C	RAD27
SNX24/VMA8	ENSG00000100554	SNX24	YEL051W	VMA8
EYA2/PRE10	ENSG00000100567	EYA2	YOR362C	PRE10
CNN2/VTI1	ENSG00000100568	CNN2	YMR197C	VTI1
SNCAIP/AHA1	ENSG00000100591	SNCAIP	YDR214W	AHA1
DDX20/LCB2	ENSG00000100596	DDX20	YDR062W	LCB2
BTBD1/YIR024C	ENSG00000100604	BTBD1	YIR024C	YIR024C
BCAS1/RRT6	ENSG00000100605	BCAS1	YGL146C	RRT6
POU1F1/PTC6	ENSG00000100614	POU1F1	YCR079W	PTC6
PMS1/NMA2	ENSG00000100628	PMS1	YGR010W	NMA2
HMG20B/NAB3	ENSG00000100650	HMG20B	YPL190C	NAB3
CALCRL/TIF5	ENSG00000100664	CALCRL	YPR041W	TIF5
TAF11/CYS3	ENSG00000100665	TAF11	YAL012W	CYS3
ANKS1A/MPH1	ENSG00000100697	ANKS1A	YIR002C	MPH1
AP3D1/MIS1	ENSG00000100714	AP3D1	YBR084W	MIS1
ZNF76/YAP1	ENSG00000100722	ZNF76	YML007W	YAP1
SLC9A3R2/RPT2	ENSG00000100764	SLC9A3R2	YDL007W	RPT2
NTHL1/RIO2	ENSG00000100784	NTHL1	YNL207W	RIO2
GNAI3/PRE3	ENSG00000100804	GNAI3	YJL001W	PRE3
IPO5/YHR080C	ENSG00000100814	IPO5	YHR080C	YHR080C
OAT/PAF1	ENSG00000100815	OAT	YBR279W	PAF1
WDR3/SGN1	ENSG00000100836	WDR3	YIR001C	SGN1
PKN2/SRP54	ENSG00000100883	PKN2	YPR088C	SRP54
WDR18/HO	ENSG00000100884	WDR18	YDL227C	HO
TRAM2/RAD54	ENSG00000100888	TRAM2	YGL163C	RAD54
NTN1/SCL1	ENSG00000100902	NTN1	YGL011C	SCL1
GLP2R/MGA2	ENSG00000100906	GLP2R	YIR033W	MGA2
MCM10/PCM1	ENSG00000100908	MCM10	YEL058W	PCM1
DGKA/YHR035W	ENSG00000100934	DGKA	YHR035W	YHR035W
ERBB3/CIK1	ENSG00000101004	ERBB3	YMR198W	CIK1
ROPN1/CBP3	ENSG00000101019	ROPN1	YPL215W	CBP3
KARS/DIA1	ENSG00000101049	KARS	YMR316W	DIA1
PDIA5/GAT2	ENSG00000101076	PDIA5	YMR136W	GAT2
NDUFB4/PET9	ENSG00000101084	NDUFB4	YBL030C	PET9
SPEN/GIM3	ENSG00000101132	SPEN	YNL153C	GIM3
MYLK/LYS9	ENSG00000101144	MYLK	YNR050C	LYS9
MAP2K4/GLE2	ENSG00000101146	MAP2K4	YER107C	GLE2
SNAP91/BIO2	ENSG00000101150	SNAP91	YGR286C	BIO2
SLK/PRP6	ENSG00000101161	SLK	YBR055C	PRP6
COL17A1/PRE6	ENSG00000101182	COL17A1	YOL038W	PRE6
SEC61A2/EAF7	ENSG00000101189	SEC61A2	YNL136W	EAF7
PRKCQ/IOC2	ENSG00000101191	PRKCQ	YLR095C	IOC2
TLE2/GID8	ENSG00000101193	TLE2	YMR135C	GID8
ASB1/GLO3	ENSG00000101199	ASB1	YER122C	GLO3
FAM107B/TEF2	ENSG00000101210	FAM107B	YBR118W	TEF2
ME1/YCH1	ENSG00000101224	ME1	YGR203W	YCH1
TBC1D1/YFL066C	ENSG00000101246	TBC1D1	YFL066C	YFL066C
CDK13/CKA2	ENSG00000101266	CDK13	YOR061W	CKA2
MTHFD2/SEC23	ENSG00000101310	MTHFD2	YPR181C	SEC23
SLC9A7/CYB2	ENSG00000101323	SLC9A7	YML054C	CYB2
FOXJ2/MZM1	ENSG00000101327	FOXJ2	YDR493W	MZM1
YBX1/APC1	ENSG00000101347	YBX1	YNL172W	APC1
PDE4A/SKM1	ENSG00000101349	PDE4A	YOL113W	SKM1
PPP2R5A/KIP3	ENSG00000101350	PPP2R5A	YGL216W	KIP3
CTNNA2/IDH1	ENSG00000101365	CTNNA2	YNL037C	IDH1
ELAVL1/MIR1	ENSG00000101367	ELAVL1	YJR077C	MIR1
TIE1/UTR1	ENSG00000101391	TIE1	YJR049C	UTR1
SMARCD1/TTI1	ENSG00000101407	SMARCD1	YKL033W	TTI1
KDM4A/ARP5	ENSG00000101442	KDM4A	YNL059C	ARP5
NFYC/SAH1	ENSG00000101444	NFYC	YER043C	SAH1
SLC9A3/UBP6	ENSG00000101557	SLC9A3	YFR010W	UBP6
NGEF/SCS2	ENSG00000101558	NGEF	YER120W	SCS2
ASPM/ABD1	ENSG00000101654	ASPM	YBR236C	ABD1
CD84/RIO1	ENSG00000101782	CD84	YOR119C	RIO1
ELOVL1/PTI1	ENSG00000101811	ELOVL1	YGR156W	PTI1
SPI1/NAS6	ENSG00000101843	SPI1	YGR232W	NAS6
ZNRD1/CAC2	ENSG00000101849	ZNRD1	YML102W	CAC2
MPPED2/POL1	ENSG00000101868	MPPED2	YNL102W	POL1
ZBTB11/MRS1	ENSG00000101871	ZBTB11	YIR021W	MRS1
ATXN3/YPL039W	ENSG00000101888	ATXN3	YPL039W	YPL039W
GOLGA5/PRS2	ENSG00000101911	GOLGA5	YER099C	PRS2
FGFR2/SET3	ENSG00000101945	FGFR2	YKR029C	SET3
EML1/IRR1	ENSG00000101972	EML1	YIL026C	IRR1
ARFGEF1/YBL036C	ENSG00000101981	ARFGEF1	YBL036C	YBL036C
MTFR1/YBT1	ENSG00000101986	MTFR1	YLL048C	YBT1
STAG3/SAC6	ENSG00000102024	STAG3	YDR129C	SAC6
FECH/ARD1	ENSG00000102030	FECH	YHR013C	ARD1
MYO9A/ISW2	ENSG00000102038	MYO9A	YOR304W	ISW2
DDX3Y/YMR1	ENSG00000102043	DDX3Y	YJR110W	YMR1
PFKP/YGL242C	ENSG00000102048	PFKP	YGL242C	YGL242C
SP100/UME1	ENSG00000102054	SP100	YPL139C	UME1
KLF6/SMF1	ENSG00000102096	KLF6	YOL122C	SMF1
PPAP2A/TAZ1	ENSG00000102125	PPAP2A	YPR140W	TAZ1
NEO1/PGK1	ENSG00000102144	NEO1	YCR012W	PGK1
TRAM1/MDY2	ENSG00000102178	TRAM1	YOL111C	MDY2
PHKA1/SMK1	ENSG00000102225	PHKA1	YPR054W	SMK1
TNFRSF1A/UBP11	ENSG00000102226	TNFRSF1A	YKR098C	UBP11
CACNB1/PAB1	ENSG00000102241	CACNB1	YER165W	PAB1
EVI5/ALE1	ENSG00000102312	EVI5	YOR175C	ALE1
PKM/KTR1	ENSG00000102385	PKM	YOR099W	KTR1
DHX29/YPR013C	ENSG00000102554	DHX29	YPR013C	YPR013C
DNTTIP2/YPK1	ENSG00000102572	DNTTIP2	YKL126W	YPK1
TP53BP1/FUS2	ENSG00000102606	TP53BP1	YMR232W	FUS2
TRO/YNL010W	ENSG00000102753	TRO	YNL010W	YNL010W
RRP15/CIT3	ENSG00000102786	RRP15	YPR001W	CIT3
RHOA/UTP4	ENSG00000102879	RHOA	YDR324C	UTP4
DHX8/FUS3	ENSG00000102882	DHX8	YBL016W	FUS3
PRKCZ/PPQ1	ENSG00000102893	PRKCZ	YPL179W	PPQ1
SYT1/NTF2	ENSG00000102898	SYT1	YER009W	NTF2
IDH3G/ACE2	ENSG00000102935	IDH3G	YLR131C	ACE2
ROGDI/STP1	ENSG00000102974	ROGDI	YDR463W	STP1
PDZD4/RPN8	ENSG00000103035	PDZD4	YOR261C	RPN8
ROCK1/VMR1	ENSG00000103222	ROCK1	YHL035C	VMR1
CBFB/MUP1	ENSG00000103257	CBFB	YGR055W	MUP1
PDK3/NBP35	ENSG00000103274	PDK3	YGL091C	NBP35
HYAL2/UBC9	ENSG00000103275	HYAL2	YDL064W	UBC9
HDAC4/ARO2	ENSG00000103313	HDAC4	YGL148W	ARO2
RASSF1/EXG1	ENSG00000103319	RASSF1	YLR300W	EXG1
FGFR3/ADH5	ENSG00000103326	FGFR3	YBR145W	ADH5
IFI35/SUP35	ENSG00000103342	IFI35	YDR172W	SUP35
COASY/RIM101	ENSG00000103343	COASY	YHL027W	RIM101
MEF2A/RSM19	ENSG00000103363	MEF2A	YNR037C	RSM19
OTUD5/HMX1	ENSG00000103415	OTUD5	YLR205C	HMX1
TFE3/SIS1	ENSG00000103423	TFE3	YNL007C	SIS1
TBC1D25/PEP5	ENSG00000103429	TBC1D25	YMR231W	PEP5
ACSL4/CRZ1	ENSG00000103449	ACSL4	YNL027W	CRZ1
INPP5A/SFP1	ENSG00000103495	INPP5A	YLR403W	SFP1
GPKOW/TLG2	ENSG00000103496	GPKOW	YOL018C	TLG2
GRIPAP1/TAE1	ENSG00000103510	GRIPAP1	YBR261C	TAE1
FTSJ1/ICY2	ENSG00000103540	FTSJ1	YPL250C	ICY2
POLR1A/AI4	ENSG00000103546	POLR1A	Q0065	AI4
LAPTM4A/BRE1	ENSG00000103549	LAPTM4A	YDL074C	BRE1
IP6K2/UTP15	ENSG00000103647	IP6K2	YMR093W	UTP15
STON1-GTF2A1L/KSP1	ENSG00000103653	STON1-GTF2A1L	YHR082C	KSP1
SRBD1/ATS1	ENSG00000103657	SRBD1	YAL020C	ATS1
CYFIP1/YKR023W	ENSG00000103671	CYFIP1	YKR023W	YKR023W
RASGRP2/LIA1	ENSG00000103723	RASGRP2	YJR070C	LIA1
PSME4/YPT32	ENSG00000103769	PSME4	YGL210W	YPT32
IFT80/RBA50	ENSG00000103932	IFT80	YDR527W	RBA50
SIRT2/STB2	ENSG00000103942	SIRT2	YMR053C	STB2
ERLEC1/YKL070W	ENSG00000103966	ERLEC1	YKL070W	YKL070W
PPP2R5B/MXR1	ENSG00000104064	PPP2R5B	YER042W	MXR1
PYGM/VAN1	ENSG00000104112	PYGM	YML115C	VAN1
PITX1/PEP3	ENSG00000104142	PITX1	YLR148W	PEP3
TRPC7/MSC2	ENSG00000104147	TRPC7	YDR205W	MSC2
NUP133/GND1	ENSG00000104221	NUP133	YHR183W	GND1
NUCKS1/YOL159C	ENSG00000104299	NUCKS1	YOL159C	YOL159C
VPS35/MCK1	ENSG00000104312	VPS35	YNL307C	MCK1
DNAJA2/YNL190W	ENSG00000104313	DNAJA2	YNL190W	YNL190W
BCL3/YLR419W	ENSG00000104320	BCL3	YLR419W	YLR419W
KCNAB2/TBF1	ENSG00000104327	KCNAB2	YPL128C	TBF1
ABCC9/POP1	ENSG00000104356	ABCC9	YNL221C	POP1
GAL/KSS1	ENSG00000104365	GAL	YGR040W	KSS1
CLEC2D/SOH1	ENSG00000104368	CLEC2D	YGL127C	SOH1
RORA/GNA1	ENSG00000104408	RORA	YFL017C	GNA1
DRD4/EMC2	ENSG00000104412	DRD4	YJR088C	EMC2
TGFBR3/UBS1	ENSG00000104415	TGFBR3	YBR165W	UBS1
KIAA1107/PET123	ENSG00000104435	KIAA1107	YOR158W	PET123
PLA2G10/DAL80	ENSG00000104447	PLA2G10	YKR034W	DAL80
ATP1B3/TAH1	ENSG00000104450	ATP1B3	YCR060W	TAH1
NEDD4/DAL81	ENSG00000104490	NEDD4	YIR023W	DAL81
PIGB/EFB1	ENSG00000104529	PIGB	YAL003W	EFB1
MAPK6/PSA1	ENSG00000104549	MAPK6	YDL055C	PSA1
GNB5/TMT1	ENSG00000104611	GNB5	YER175C	TMT1
RAB27A/BCH2	ENSG00000104613	RAB27A	YKR027W	BCH2
CECR5/VPS55	ENSG00000104660	CECR5	YJR044C	VPS55
UFD1L/OST3	ENSG00000104723	UFD1L	YOR085W	OST3
LRP6/MCM4	ENSG00000104738	LRP6	YPR019W	MCM4
GUCY2C/SSP120	ENSG00000104805	GUCY2C	YLR250W	SSP120
SCT/GSY2	ENSG00000104812	SCT	YLR258W	GSY2
PHRF1/ECI1	ENSG00000104823	PHRF1	YLR284C	ECI1
IKBKAP/TUB2	ENSG00000104833	IKBKAP	YFL037W	TUB2
NUCB2/DIA4	ENSG00000104835	NUCB2	YHR011W	DIA4
PFN2/SNP1	ENSG00000104852	PFN2	YIL061C	SNP1
PTPN3/YER184C	ENSG00000104863	PTPN3	YER184C	YER184C
SPTB/PIH1	ENSG00000104872	SPTB	YHR034C	PIH1
DAPP1/PHO84	ENSG00000104888	DAPP1	YML123C	PHO84
FGF10/PRP11	ENSG00000104897	FGF10	YDL043C	PRP11
SMG6/TRM1	ENSG00000104907	SMG6	YDR120C	TRM1
EXOC5/HSC82	ENSG00000104938	EXOC5	YMR186W	HSC82
CLTCL1/YJU2	ENSG00000104957	CLTCL1	YKL095W	YJU2
FSTL3/RPL6B	ENSG00000104960	FSTL3	YLR448W	RPL6B
DGCR2/CNS1	ENSG00000104969	DGCR2	YBR155W	CNS1
RNF126/CCA1	ENSG00000105011	RNF126	YER168C	CCA1
MNT/MAS1	ENSG00000105088	MNT	YLR163C	MAS1
ZXDC/CRH1	ENSG00000105127	ZXDC	YGR189C	CRH1
POLB/POP4	ENSG00000105171	POLB	YBR257W	POP4
WIPI1/MUK1	ENSG00000105186	WIPI1	YPL070W	MUK1
ASNS/NOP1	ENSG00000105202	ASNS	YDL014W	NOP1
AP3M2/PGI1	ENSG00000105220	AP3M2	YBR196C	PGI1
CNGB1/YPK3	ENSG00000105221	CNGB1	YBR028C	YPK3
ST6GALNAC2/COQ9	ENSG00000105227	ST6GALNAC2	YLR201C	COQ9
CHAT/GFD2	ENSG00000105229	CHAT	YCL036W	GFD2
PABPC1/ALF1	ENSG00000105254	PABPC1	YNL148C	ALF1
TESK2/FCJ1	ENSG00000105281	TESK2	YKR016W	FCJ1
C16orf80/ASE1	ENSG00000105290	C16orf80	YOR058C	ASE1
CSNK2A2/PRO1	ENSG00000105323	CSNK2A2	YDR300C	PRO1
PTPN21/CDH1	ENSG00000105325	PTPN21	YGL003C	CDH1
EIF2B3/YML6	ENSG00000105364	EIF2B3	YML025C	YML6
CAMK2A/RSC3	ENSG00000105369	CAMK2A	YDR303C	RSC3
TCOF1/RPS19B	ENSG00000105372	TCOF1	YNL302C	RPS19B
CDC42/NOP53	ENSG00000105373	CDC42	YPL146C	NOP53
OSBPL3/CIR1	ENSG00000105379	OSBPL3	YGR207C	CIR1
EPHA8/AVT7	ENSG00000105388	EPHA8	YIL088C	AVT7
SLC12A3/KIN3	ENSG00000105397	SLC12A3	YAR018C	KIN3
RAD18/CDC37	ENSG00000105401	RAD18	YDR168W	CDC37
ATP2B1/SEC17	ENSG00000105402	ATP2B1	YBL050W	SEC17
NCK2/YIP3	ENSG00000105404	NCK2	YNL044W	YIP3
MAP4K4/PMA2	ENSG00000105409	MAP4K4	YPL036W	PMA2
RPL31/ERD2	ENSG00000105438	RPL31	YBL040C	ERD2
WDR1/SYT1	ENSG00000105443	WDR1	YPR095C	SYT1
SNX13/UTP7	ENSG00000105447	SNX13	YER082C	UTP7
ARHGAP10/PLB3	ENSG00000105499	ARHGAP10	YOL011W	PLB3
RPS6KA2/TPD3	ENSG00000105568	RPS6KA2	YAL016W	TPD3
ING3/CCC1	ENSG00000105607	ING3	YLR220W	CCC1
WBSCR22/NRG1	ENSG00000105610	WBSCR22	YDR043C	NRG1
SEL1L/PRP31	ENSG00000105618	SEL1L	YGR091W	PRP31
TRIP13/SPC2	ENSG00000105668	TRIP13	YML055W	SPC2
ATP6AP1/SEC28	ENSG00000105669	ATP6AP1	YIL076W	SEC28
TCF3/DBP8	ENSG00000105671	TCF3	YHR169W	DBP8
TRIB2/SFG1	ENSG00000105676	TRIB2	YOR315W	SFG1
DAZAP1/YRB30	ENSG00000105698	DAZAP1	YGL164C	YRB30
MBD3/PXR1	ENSG00000105705	MBD3	YGR280C	PXR1
PRLH/YPL150W	ENSG00000105723	PRLH	YPL150W	YPL150W
HLTF/SPF1	ENSG00000105726	HLTF	YEL031W	SPF1
CPSF1/PDR17	ENSG00000105737	CPSF1	YNL264C	PDR17
CDH19/GLO4	ENSG00000105755	CDH19	YOR040W	GLO4
PDCD2/ZUO1	ENSG00000105821	PDCD2	YGR285C	ZUO1
PRKACA/BET1	ENSG00000105829	PRKACA	YIL004C	BET1
LPHN1/DET1	ENSG00000105852	LPHN1	YDR051C	DET1
ACTN1/POL31	ENSG00000105854	ACTN1	YJR006W	POL31
RPS6KA6/ZIM17	ENSG00000105866	RPS6KA6	YNL310C	ZIM17
EPN2/HOS4	ENSG00000105887	EPN2	YIL112W	HOS4
PTPN18/YGR066C	ENSG00000105939	PTPN18	YGR066C	YGR066C
LIMS2/KGD1	ENSG00000105953	LIMS2	YIL125W	KGD1
LNX1/YHR131C	ENSG00000105974	LNX1	YHR131C	YHR131C
TFRC/ARK1	ENSG00000105976	TFRC	YNL020C	ARK1
SREBF1/ERJ5	ENSG00000105993	SREBF1	YFR041C	ERJ5
TRPC5/ATG17	ENSG00000106052	TRPC5	YLR423C	ATG17
AFF4/YCR099C	ENSG00000106069	AFF4	YCR099C	YCR099C
UBE2D1/SSO1	ENSG00000106089	UBE2D1	YPL232W	SSO1
MPP5/GRS2	ENSG00000106105	MPP5	YPR081C	GRS2
SMC1A/GIS3	ENSG00000106125	SMC1A	YLR094C	GIS3
HSD17B10/FCY22	ENSG00000106128	HSD17B10	YER060W-A	FCY22
MARK2/PRT1	ENSG00000106263	MARK2	YOR361C	PRT1
HMMR/NOP15	ENSG00000106344	HMMR	YNL110C	NOP15
CHFR/IMD3	ENSG00000106348	CHFR	YLR432W	IMD3
TRHDE/SPS18	ENSG00000106351	TRHDE	YNL204C	SPS18
P4HA2/LSM5	ENSG00000106355	P4HA2	YER146W	LSM5
FCGR2B/KTR3	ENSG00000106397	FCGR2B	YBR205W	KTR3
NFATC3/VPS71	ENSG00000106400	NFATC3	YML041C	VPS71
ACADVL/PRE8	ENSG00000106588	ACADVL	YML092C	PRE8
FBXW11/MRPL32	ENSG00000106591	FBXW11	YCR003W	MRPL32
ACAP1/RHB1	ENSG00000106615	ACAP1	YCR027C	RHB1
CRMP1/SDS23	ENSG00000106617	CRMP1	YGL056C	SDS23
DERL2/NIP100	ENSG00000106665	DERL2	YPL174C	NIP100
NDE1/VMA21	ENSG00000106688	NDE1	YGR105W	VMA21
MRVI1/UTP21	ENSG00000106829	MRVI1	YLR409C	UTP21
AP1M1/DFG16	ENSG00000106952	AP1M1	YOR030W	DFG16
PVR/OAF1	ENSG00000106991	PVR	YAL051W	OAF1
IKBKG/ADK2	ENSG00000106992	IKBKG	YER170W	ADK2
XRCC1/FRQ1	ENSG00000107130	XRCC1	YDR373W	FRQ1
SCARB1/PSD1	ENSG00000107186	SCARB1	YNL169C	PSD1
MCM2/YHP1	ENSG00000107187	MCM2	YDR451C	YHP1
TP63/MBF1	ENSG00000107223	TP63	YOR298C-A	MBF1
LLGL2/MRF1	ENSG00000107242	LLGL2	YGL143C	MRF1
NLE1/SNL1	ENSG00000107262	NLE1	YIL016W	SNL1
SDHA/DNA2	ENSG00000107290	SDHA	YHR164C	DNA2
SMARCE1/RVS161	ENSG00000107295	SMARCE1	YCR009C	RVS161
KDM5A/PDR10	ENSG00000107331	KDM5A	YOR328W	PDR10
ADAM11/YNL144C	ENSG00000107341	ADAM11	YNL144C	YNL144C
PPP2R3A/GAT1	ENSG00000107485	PPP2R3A	YFL021W	GAT1
FERMT2/PEX13	ENSG00000107554	FERMT2	YLR191W	PEX13
ABCB11/DPB11	ENSG00000107560	ABCB11	YJL090C	DPB11
CD5L/PHB1	ENSG00000107566	CD5L	YGR132C	PHB1
PTGS2/RPG1	ENSG00000107581	PTGS2	YBR079C	RPG1
IGF2BP2/PET18	ENSG00000107611	IGF2BP2	YCR020C	PET18
MAP3K13/YOR022C	ENSG00000107651	MAP3K13	YOR022C	YOR022C
ST6GAL1/NSE4	ENSG00000107672	ST6GAL1	YDL105W	NSE4
VDAC1P1/ATG26	ENSG00000107679	VDAC1P1	YLR189C	ATG26
PICALM/CNA1	ENSG00000107758	PICALM	YLR433C	CNA1
NSF/MPM1	ENSG00000107771	NSF	YJL066C	MPM1
GLI2/PHO5	ENSG00000107789	GLI2	YBR093C	PHO5
CLASP1/YCR051W	ENSG00000107854	CLASP1	YCR051W	YCR051W
MRPS34/GEA1	ENSG00000107862	MRPS34	YJR031C	GEA1
NOTCH3/SAC7	ENSG00000107863	NOTCH3	YDR389W	SAC7
CLNS1A/BCP1	ENSG00000107949	CLNS1A	YDR361C	BCP1
PPP2R2C/YOL098C	ENSG00000107959	PPP2R2C	YOL098C	YOL098C
TEAD2/PSF3	ENSG00000107960	TEAD2	YOL146W	PSF3
EED/MPD1	ENSG00000108010	EED	YOR288C	MPD1
CDHR2/NUP159	ENSG00000108021	CDHR2	YIL115C	NUP159
SNCB/FRA1	ENSG00000108039	SNCB	YLL029W	FRA1
TSG101/SMC3	ENSG00000108055	TSG101	YJL074C	SMC3
ATP2A3/RTS3	ENSG00000108091	ATP2A3	YGR161C	RTS3
CA12/CUL3	ENSG00000108094	CA12	YGR003W	CUL3
MGLL/SSN2	ENSG00000108100	MGLL	YDR443C	SSN2
NTN4/ADH2	ENSG00000108107	NTN4	YMR303C	ADH2
BCS1L/CPR5	ENSG00000108179	BCS1L	YDR304C	CPR5
NUAK1/YHI9	ENSG00000108187	NUAK1	YHR029C	YHI9
SLC24A1/HED1	ENSG00000108256	SLC24A1	YDR014W-A	HED1
SCARF1/PUP3	ENSG00000108294	SCARF1	YER094C	PUP3
LMAN1/CWC25	ENSG00000108296	LMAN1	YNL245C	CWC25
PTPLAD1/NHP6A	ENSG00000108312	PTPLAD1	YPR052C	NHP6A
IPCEF1/RPN3	ENSG00000108344	IPCEF1	YER021W	RPN3
ZZEF1/NOP8	ENSG00000108349	ZZEF1	YOL144W	NOP8
ENO1/SEE1	ENSG00000108370	ENO1	YIL064W	SEE1
SLC12A1/CKS1	ENSG00000108375	SLC12A1	YBR135W	CKS1
C19orf10/SPR28	ENSG00000108387	C19orf10	YDR218C	SPR28
ANO8/PIB1	ENSG00000108389	ANO8	YDR313C	PIB1
ARHGEF10L/SGO1	ENSG00000108395	ARHGEF10L	YOR073W	SGO1
TXK/KAP95	ENSG00000108424	TXK	YLR347C	KAP95
KCNQ2/BOS1	ENSG00000108433	KCNQ2	YLR078C	BOS1
TACR2/ATG4	ENSG00000108510	TACR2	YNL223W	ATG4
ACTR6/SAM2	ENSG00000108523	ACTR6	YDR502C	SAM2
TIPIN/SFC1	ENSG00000108528	TIPIN	YJR095W	SFC1
SRI/VTC2	ENSG00000108551	SRI	YFL004W	VTC2
EIF4G3/MRPL20	ENSG00000108557	EIF4G3	YKR085C	MRPL20
NUP37/DOP1	ENSG00000108576	NUP37	YDR141C	DOP1
SEMA3A/GOS1	ENSG00000108587	SEMA3A	YHL031C	GOS1
SEMA3C/RBG2	ENSG00000108591	SEMA3C	YGR173W	RBG2
ACAT1/SPB1	ENSG00000108592	ACAT1	YCL054W	SPB1
CELSR1/RSC6	ENSG00000108604	CELSR1	YCR052W	RSC6
ZNF638/YML108W	ENSG00000108641	ZNF638	YML108W	YML108W
ADD2/RRP5	ENSG00000108651	ADD2	YMR229C	RRP5
FGF4/SNU114	ENSG00000108654	FGF4	YKL173W	SNU114
RASAL2/GEA2	ENSG00000108669	RASAL2	YEL022W	GEA2
MARK3/RPN6	ENSG00000108671	MARK3	YDL097C	RPN6
SLC25A3/PLB2	ENSG00000108684	SLC25A3	YMR006C	PLB2
FOSL2/SPT7	ENSG00000108773	FOSL2	YBR081C	SPT7
FRYL/YPT11	ENSG00000108774	FRYL	YNL304W	YPT11
FSCN1/MRP7	ENSG00000108826	FSCN1	YNL005C	MRP7
ACTB/RHO5	ENSG00000108830	ACTB	YNL180C	RHO5
PLD1/HOS2	ENSG00000108840	PLD1	YGL194C	HOS2
WDR62/LUC7	ENSG00000108848	WDR62	YDL087C	LUC7
DLG1/CHS2	ENSG00000108854	DLG1	YBR038W	CHS2
RAB7A/MSG5	ENSG00000108861	RAB7A	YNL053W	MSG5
BCAP29/FAA2	ENSG00000108946	BCAP29	YER015W	FAA2
SART3/LOT5	ENSG00000108953	SART3	YKL183W	LOT5
ARHGAP15/SSK22	ENSG00000108984	ARHGAP15	YCR073C	SSK22
PAX2/KTI12	ENSG00000109046	PAX2	YKL110C	KTI12
EXOSC7/YIR042C	ENSG00000109065	EXOSC7	YIR042C	YIR042C
KIFAP3/SPT6	ENSG00000109111	KIFAP3	YGR116W	SPT6
MCM6/DEP1	ENSG00000109118	MCM6	YAL013W	DEP1
REXO2/POM33	ENSG00000109133	REXO2	YLL023C	POM33
RBM7/BET5	ENSG00000109320	RBM7	YML077W	BET5
RBMS2/MRK1	ENSG00000109339	RBMS2	YDL079C	MRK1
BAZ2A/OAC1	ENSG00000109424	BAZ2A	YKL120W	OAC1
PTPN23/OSH2	ENSG00000109458	PTPN23	YDL019C	OSH2
MLH1/MGE1	ENSG00000109519	MLH1	YOR232W	MGE1
UNG/GAR1	ENSG00000109534	UNG	YHR089C	GAR1
KLHL20/TRM9	ENSG00000109536	KLHL20	YML014W	TRM9
RGS11/GEF1	ENSG00000109572	RGS11	YJR040W	GEF1
PLXNA2/PRP43	ENSG00000109606	PLXNA2	YGL120C	PRP43
SPAG5/IRC20	ENSG00000109654	SPAG5	YLR247C	IRC20
ANKRD13A/CDC4	ENSG00000109670	ANKRD13A	YFL009W	CDC4
TPD52/TAH18	ENSG00000109756	TPD52	YPR048W	TAH18
ACACB/PEX28	ENSG00000109775	ACACB	YHR150W	PEX28
TRAF4/USV1	ENSG00000109787	TRAF4	YPL230W	USV1
PAG1/GPM3	ENSG00000109814	PAG1	YOL056W	GPM3
GPATCH1/FMP52	ENSG00000109854	GPATCH1	YER004W	FMP52
ICAM3/ELP4	ENSG00000109911	ICAM3	YPL101W	ELP4
NT5C2/ZPR1	ENSG00000109917	NT5C2	YGR211W	ZPR1
MCAM/SSB1	ENSG00000109971	MCAM	YDL229W	SSB1
GPC4/TPS3	ENSG00000110047	GPC4	YMR261C	TPS3
CAMSAP3/SWH1	ENSG00000110048	CAMSAP3	YAR042W	SWH1
RAP1GAP/SAP185	ENSG00000110075	RAP1GAP	YJL098W	SAP185
XAB2/YAT1	ENSG00000110090	XAB2	YAR035W	YAT1
ARHGEF1/CLB1	ENSG00000110092	ARHGEF1	YGR108W	CLB1
STXBP2/PRP19	ENSG00000110107	STXBP2	YLL036C	PRP19
MAP2K7/PHO91	ENSG00000110344	MAP2K7	YNR013C	PHO91
NMRK2/DHH1	ENSG00000110367	NMRK2	YDL160C	DHH1
DGKD/REC104	ENSG00000110395	DGKD	YHR157W	REC104
CTTNBP2/SED4	ENSG00000110427	CTTNBP2	YCR067C	SED4
ACTL6B/LAT1	ENSG00000110435	ACTL6B	YNL071W	LAT1
RARB/YNL247W	ENSG00000110619	RARB	YNL247W	YNL247W
TOP2B/TOM70	ENSG00000110711	TOP2B	YNL121C	TOM70
NFKB2/NUP116	ENSG00000110713	NFKB2	YMR047C	NUP116
PPP1R12B/TFB1	ENSG00000110768	PPP1R12B	YDR311W	TFB1
DNAJC10/NAS2	ENSG00000110801	DNAJC10	YIL007C	NAS2
GTF3C1/SPC19	ENSG00000110841	GTF3C1	YDR201W	SPC19
IL4R/PAR32	ENSG00000110851	IL4R	YDL173W	PAR32
USP33/CRN1	ENSG00000110880	USP33	YLR429W	CRN1
PAK3/CAX4	ENSG00000110881	PAK3	YGR036C	CAX4
DCX/ERG12	ENSG00000110921	DCX	YMR208W	ERG12
SNRPA/ATP1	ENSG00000110955	SNRPA	YBL099W	ATP1
SPAG6/YFL067W	ENSG00000111011	SPAG6	YFL067W	YFL067W
EXOSC5/MAP2	ENSG00000111142	EXOSC5	YBL091C	MAP2
DYNC1I2/LAP2	ENSG00000111144	DYNC1I2	YNL045W	LAP2
APBB1IP/CAT8	ENSG00000111206	APBB1IP	YMR280C	CAT8
LRCH4/VPS62	ENSG00000111249	LRCH4	YGR141W	VPS62
FAM76B/ALD5	ENSG00000111275	FAM76B	YER073W	ALD5
SIRT6/TFB4	ENSG00000111358	SIRT6	YPR056W	TFB4
TYR/SSO2	ENSG00000111450	TYR	YMR183C	SSO2
POLD3/RET3	ENSG00000111481	POLD3	YPL010W	RET3
ACTN2/MET18	ENSG00000111530	ACTN2	YIL128W	MET18
CAPZB/NUP84	ENSG00000111581	CAPZB	YDL116W	NUP84
PHF17/CDC36	ENSG00000111596	PHF17	YDL165W	CDC36
UBE2A/TOF1	ENSG00000111602	UBE2A	YNL273W	TOF1
FGFR1/KRR1	ENSG00000111615	FGFR1	YCL059C	KRR1
FKBP6/TDH3	ENSG00000111640	FKBP6	YGR192C	TDH3
GTF2I/NOP2	ENSG00000111641	GTF2I	YNL061W	NOP2
SMC1B/SNF2	ENSG00000111642	SMC1B	YOR290C	SNF2
FBLN1/YNG1	ENSG00000111653	FBLN1	YOR064C	YNG1
ITGA8/UBP16	ENSG00000111667	ITGA8	YPL072W	UBP16
CST7/ENO1	ENSG00000111674	CST7	YGR254W	ENO1
MAP2/YGR153W	ENSG00000111679	MAP2	YGR153W	YGR153W
PIAS2/SPR1	ENSG00000111701	PIAS2	YOR190W	SPR1
AMPH/SIP2	ENSG00000111725	AMPH	YGL208W	SIP2
ARAF/YHR003C	ENSG00000111726	ARAF	YHR003C	YHR003C
MCCC1/CDA1	ENSG00000111752	MCCC1	YLR307W	CDA1
FAP/WHI4	ENSG00000111786	FAP	YDL224C	WHI4
NEBL/KTR2	ENSG00000111802	NEBL	YKR061W	KTR2
UBE2K/GIR2	ENSG00000111832	UBE2K	YDR152W	GIR2
PIK3C3/SHO1	ENSG00000111859	PIK3C3	YER118C	SHO1
N4BP2/ASF1	ENSG00000111875	N4BP2	YJL115W	ASF1
SYNJ2/CEG1	ENSG00000111880	SYNJ2	YGL130W	CEG1
ADCY2/YER121W	ENSG00000111907	ADCY2	YER121W	YER121W
PPP2R5C/YJL028W	ENSG00000112033	PPP2R5C	YJL028W	YJL028W
RBFOX1/STE3	ENSG00000112038	RBFOX1	YKL178C	STE3
GNB1/YPR003C	ENSG00000112053	GNB1	YPR003C	YPR003C
HOXA9/HOG1	ENSG00000112062	HOXA9	YLR113W	HOG1
EDN1/MEP3	ENSG00000112077	EDN1	YPR138C	MEP3
MLLT10/ALK2	ENSG00000112079	MLLT10	YBL009W	ALK2
ADCYAP1R1/MCM2	ENSG00000112118	ADCYAP1R1	YBL023C	MCM2
NRD1/FAR10	ENSG00000112130	NRD1	YLR238W	FAR10
VDAC3/HRT3	ENSG00000112146	VDAC3	YLR097C	HRT3
PCM1/MDN1	ENSG00000112159	PCM1	YLR106C	MDN1
CBFA2T2/HUR1	ENSG00000112164	CBFA2T2	YGL168W	HUR1
DBC1/SRV2	ENSG00000112186	DBC1	YNL138W	SRV2
ITCH/SSN8	ENSG00000112237	ITCH	YNL025C	SSN8
TP73/XPT1	ENSG00000112242	TP73	YJR133W	XPT1
TOLLIP/SLH1	ENSG00000112249	TOLLIP	YGR271W	SLH1
UBE2D4/FRE4	ENSG00000112282	UBE2D4	YNR060W	FRE4
RUNX1T1/YJL132W	ENSG00000112293	RUNX1T1	YJL132W	YJL132W
THOC1/UGA2	ENSG00000112294	THOC1	YBR006W	UGA2
OSBPL6/MVP1	ENSG00000112335	OSBPL6	YMR004W	MVP1
SLC1A3/SKI7	ENSG00000112339	SLC1A3	YOR076C	SKI7
XRCC5/PEX7	ENSG00000112357	XRCC5	YDR142C	PEX7
LXN/MCH2	ENSG00000112394	LXN	YKL221W	MCH2
SP140/YKE4	ENSG00000112473	SP140	YIL023C	YKE4
MKNK1/GON7	ENSG00000112531	MKNK1	YJL184W	GON7
TNS1/ENP1	ENSG00000112578	TNS1	YBR247C	ENP1
REXO1/RML2	ENSG00000112651	REXO1	YEL050C	RML2
SAR1A/ULP2	ENSG00000112701	SAR1A	YIL031W	ULP2
CDC14A/YHR213W-B	ENSG00000112715	CDC14A	YHR213W-B	YHR213W-B
RAPGEF3/PRP45	ENSG00000112739	RAPGEF3	YAL032C	PRP45
CEACAM1/FUN26	ENSG00000112759	CEACAM1	YAL022C	FUN26
SENP1/GTO3	ENSG00000112782	SENP1	YMR251W	GTO3
DUSP13/YMR124W	ENSG00000112851	DUSP13	YMR124W	YMR124W
CIC/PAP2	ENSG00000112941	CIC	YOL115W	PAP2
LIPE/FRE2	ENSG00000112964	LIPE	YKL220C	FRE2
FDFT1/ERG13	ENSG00000112972	FDFT1	YML126C	ERG13
PAFAH1B3/ERP4	ENSG00000112983	PAFAH1B3	YOR016C	ERP4
OPHN1/LYS1	ENSG00000112992	OPHN1	YIR034C	LYS1
KIF22/SSA3	ENSG00000113013	KIF22	YBL075C	SSA3
SCGN/AEP3	ENSG00000113048	SCGN	YPL005W	AEP3
PGM1/HMG1	ENSG00000113161	PGM1	YML075C	HMG1
DDX1/BEM1	ENSG00000113263	DDX1	YBR200W	BEM1
DNM2/APE3	ENSG00000113269	DNM2	YBR286W	APE3
EPB41L2/THG1	ENSG00000113272	EPB41L2	YGR024C	THG1
RIMS1/ENT5	ENSG00000113282	RIMS1	YDR153C	ENT5
STX7/CCR4	ENSG00000113300	STX7	YAL021C	CCR4
RABL2B/SAN1	ENSG00000113312	RABL2B	YDR143C	SAN1
KEAP1/MSH3	ENSG00000113318	KEAP1	YCR092C	MSH3
PTPRH/BUD5	ENSG00000113319	PTPRH	YCR038C	BUD5
EPHA6/RNT1	ENSG00000113360	EPHA6	YMR239C	RNT1
SCTR/SUB1	ENSG00000113387	SCTR	YMR039C	SUB1
RFX3/FAT1	ENSG00000113396	RFX3	YBR041W	FAT1
RIF1/MST1	ENSG00000113407	RIF1	YKL194C	MST1
RAB21/DIA3	ENSG00000113448	RAB21	YDL024C	DIA3
SLC4A4/RAD17	ENSG00000113456	SLC4A4	YOR368W	RAD17
SMARCA2/SOL2	ENSG00000113552	SMARCA2	YCR073W-A	SOL2
RDH8/SKP1	ENSG00000113558	RDH8	YDR328C	SKP1
SESN1/PPH22	ENSG00000113575	SESN1	YDL188C	PPH22
MID2/CKB1	ENSG00000113578	MID2	YGL019W	CKB1
COL5A3/FLO9	ENSG00000113580	COL5A3	YAL063C	FLO9
SRCAP/PRP4	ENSG00000113593	SRCAP	YPR178W	PRP4
KIAA0020/SFB2	ENSG00000113615	KIAA0020	YNL049C	SFB2
CPB2/MRPL1	ENSG00000113645	CPB2	YDR116C	MRPL1
CHRNA3/PRP40	ENSG00000113649	CHRNA3	YKL012W	PRP40
KCNN2/HSP10	ENSG00000113657	KCNN2	YOR020C	HSP10
CNOT4/YLR253W	ENSG00000113712	CNOT4	YLR253W	YLR253W
PSEN1/CEM1	ENSG00000113719	PSEN1	YER061C	CEM1
CPOX/PKC1	ENSG00000113721	CPOX	YBL105C	PKC1
MOK/SMC4	ENSG00000113810	MOK	YLR086W	SMC4
HSP90AA1/ARP8	ENSG00000113812	HSP90AA1	YOR141C	ARP8
RBL1/EST2	ENSG00000113889	RBL1	YLR318W	EST2
DLGAP4/MET31	ENSG00000113916	DLGAP4	YPL038W	MET31
CFHR2/OGG1	ENSG00000114026	CFHR2	YML060W	OGG1
NDC80/ERG1	ENSG00000114054	NDC80	YGR175C	ERG1
AP4E1/UFD4	ENSG00000114062	AP4E1	YKL010C	UFD4
RSBN1/VID28	ENSG00000114098	RSBN1	YIL017C	VID28
MAGI3/RIM2	ENSG00000114120	MAGI3	YBR192W	RIM2
CXCL2/BDF1	ENSG00000114166	CXCL2	YLR399C	BDF1
AFP/ARC19	ENSG00000114209	AFP	YKL013C	ARC19
COL4A4/BCY1	ENSG00000114302	COL4A4	YIL033C	BCY1
OSTM1/UBP7	ENSG00000114316	OSTM1	YIL156W	UBP7
CDH7/UBP3	ENSG00000114374	CDH7	YER151C	UBP3
PCNP/RPL24A	ENSG00000114391	PCNP	YGL031C	RPL24A
ARG2/MPC54	ENSG00000114473	ARG2	YOR177C	MPC54
MEF2C/GLC3	ENSG00000114480	MEF2C	YEL011W	GLC3
PTPRC/NRD1	ENSG00000114503	PTPRC	YNL251C	NRD1
CACNA1S/ATG20	ENSG00000114520	CACNA1S	YDL113C	ATG20
PKP1/VMA1	ENSG00000114573	PKP1	YDL185W	VMA1
UBA5/RRT13	ENSG00000114650	UBA5	YER066W	RRT13
STK17B/KIC1	ENSG00000114738	STK17B	YHR102W	KIC1
CDC14B/HFI1	ENSG00000114745	CDC14B	YPL254W	HFI1
ZNF510/SUI1	ENSG00000114784	ZNF510	YNL244C	SUI1
LRP2/CPR4	ENSG00000114857	LRP2	YCR069W	CPR4
ZNF506/TIF4631	ENSG00000114867	ZNF506	YGR162W	TIF4631
DUSP12/FAB1	ENSG00000115020	DUSP12	YFR019W	FAB1
ENSG00000081770/ATM1	ENSG00000115073	ENSG00000081770	YMR301C	ATM1
CADPS2/ARG8	ENSG00000115107	CADPS2	YOL140W	ARG8
HSPB11/ZTA1	ENSG00000115129	HSPB11	YBR046C	ZTA1
IL12RB2/YLR177W	ENSG00000115145	IL12RB2	YLR177W	YLR177W
SMARCD3/GUT2	ENSG00000115159	SMARCD3	YIL155C	GUT2
FYB/HHT2	ENSG00000115163	FYB	YNL031C	HHT2
MPP4/HRK1	ENSG00000115170	MPP4	YOR267C	HRK1
STRADB/YML079W	ENSG00000115207	STRADB	YML079W	YML079W
BZW1/GCN3	ENSG00000115211	BZW1	YKR026C	GCN3
PGR/RPN11	ENSG00000115233	PGR	YFR004W	RPN11
ME2/CYR1	ENSG00000115241	ME2	YJL005W	CYR1
C5orf22/YIM1	ENSG00000115252	C5orf22	YMR152W	YIM1
CCNT2/PRB1	ENSG00000115257	CCNT2	YEL060C	PRB1
EPB41L3/PEF1	ENSG00000115271	EPB41L3	YGR058W	PEF1
COBLL1/CWH41	ENSG00000115275	COBLL1	YGL027C	CWH41
DLG3/ZIP1	ENSG00000115306	DLG3	YDR285W	ZIP1
TRAF5/CUE4	ENSG00000115307	TRAF5	YML101C	CUE4
MRPL22/YDL218W	ENSG00000115353	MRPL22	YDL218W	YDL218W
GEMIN5/RAD50	ENSG00000115355	GEMIN5	YNL250W	RAD50
OPRK1/SLX1	ENSG00000115392	OPRK1	YBR228W	SLX1
NFE2L1/BSC2	ENSG00000115414	NFE2L1	YDR275W	BSC2
GSK3B/BLI1	ENSG00000115415	GSK3B	YKL061W	BLI1
ITGB5/GMH1	ENSG00000115446	ITGB5	YKR030W	GMH1
ERC1/CCT4	ENSG00000115484	ERC1	YDL143W	CCT4
XPO1/PLP1	ENSG00000115514	XPO1	YDR183W	PLP1
PALB2/HSH155	ENSG00000115524	PALB2	YMR288W	HSH155
DOPEY1/VPS24	ENSG00000115561	DOPEY1	YKL041W	VPS24
BCKDHB/YDR541C	ENSG00000115590	BCKDHB	YDR541C	YDR541C
KAT6A/SPO12	ENSG00000115648	KAT6A	YHR152W	SPO12
ULK2/CSR2	ENSG00000115652	ULK2	YPR030W	CSR2
GRHL2/SDS22	ENSG00000115685	GRHL2	YKL193C	SDS22
TNPO1/RFS1	ENSG00000115756	TNPO1	YBR052C	RFS1
P2RX5/SPE1	ENSG00000115758	P2RX5	YKL184W	SPE1
ITGAE/RPL23A	ENSG00000115762	ITGAE	YBL087C	RPL23A
DIS3/GRH1	ENSG00000115806	DIS3	YDR517W	GRH1
PIBF1/FAR8	ENSG00000115808	PIBF1	YMR029C	FAR8
ENSG00000083622/AAC1	ENSG00000115840	ENSG00000083622	YMR056C	AAC1
NUFIP1/YMR114C	ENSG00000115850	NUFIP1	YMR114C	YMR114C
RRAGB/DPS1	ENSG00000115866	RRAGB	YLL018C	DPS1
CYLD/NOP6	ENSG00000115875	CYLD	YDL213C	NOP6
SLC27A5/LTE1	ENSG00000115904	SLC27A5	YAL024C	LTE1
ZNF324/BNA5	ENSG00000115919	ZNF324	YLR231C	BNA5
ZNF446/VRP1	ENSG00000115935	ZNF446	YLR337C	VRP1
ZNF8/PNO1	ENSG00000115946	ZNF8	YOR145C	PNO1
RPS5/ORC1	ENSG00000115947	RPS5	YML065W	ORC1
FAT1/MRPS18	ENSG00000115963	FAT1	YNL306W	MRPS18
YTHDC1/SLD2	ENSG00000115966	YTHDC1	YKL108W	SLD2
CHMP2B/RVB2	ENSG00000115993	CHMP2B	YPL235W	RVB2
PPIE/FKS1	ENSG00000116001	PPIE	YLR342W	FKS1
ZMPSTE24/SMT3	ENSG00000116030	ZMPSTE24	YDR510W	SMT3
NOA1/YLR297W	ENSG00000116044	NOA1	YLR297W	YLR297W
REST/IRC24	ENSG00000116096	REST	YIR036C	IRC24
SSH1/ERG8	ENSG00000116106	SSH1	YMR220W	ERG8
GSTP1/NRM1	ENSG00000116127	GSTP1	YNR009W	NRM1
APLP2/ALO1	ENSG00000116133	APLP2	YML086C	ALO1
SLCO1A2/NNK1	ENSG00000116141	SLCO1A2	YKL171W	NNK1
WBP11/RFA3	ENSG00000116147	WBP11	YJL173C	RFA3
EIF3I/GPX1	ENSG00000116157	EIF3I	YKL026C	GPX1
TXLNA/STE14	ENSG00000116237	TXLNA	YDR410C	STE14
APOB/RPL22A	ENSG00000116251	APOB	YLR061W	RPL22A
NCOA1/VPS45	ENSG00000116266	NCOA1	YGL095C	VPS45
KIF3C/NPL3	ENSG00000116350	KIF3C	YDR432W	NPL3
RAB10/ETR1	ENSG00000116353	RAB10	YBR026C	ETR1
GCKR/RSA4	ENSG00000116455	GCKR	YCR072C	RSA4
HADHA/ATP4	ENSG00000116459	HADHA	YPL078C	ATP4
MAPRE3/YPT31	ENSG00000116473	MAPRE3	YER031C	YPT31
CAD/BYE1	ENSG00000116539	CAD	YKL005C	BYE1
CD59/NOP4	ENSG00000116560	CD59	YPL043W	NOP4
CD82/MCM1	ENSG00000116604	CD82	YMR043W	MCM1
ATRX/SPE3	ENSG00000116649	ATRX	YPR069C	SPE3
TAF9/STB6	ENSG00000116661	TAF9	YKL072W	STB6
FCN1/REV7	ENSG00000116670	FCN1	YIL139C	REV7
MECOM/YEL023C	ENSG00000116678	MECOM	YEL023C	YEL023C
SCAMP1/YLH47	ENSG00000116679	SCAMP1	YPR125W	YLH47
PREP/FZO1	ENSG00000116688	PREP	YBR179C	FZO1
HACE1/EBS1	ENSG00000116698	HACE1	YDR206W	EBS1
SEH1L/GCD14	ENSG00000116731	SEH1L	YJL125C	GCD14
WDR47/AMD1	ENSG00000116748	WDR47	YML035C	AMD1
OVGP1/YER077C	ENSG00000116750	OVGP1	YER077C	YER077C
MAP3K4/HSH49	ENSG00000116754	MAP3K4	YOR319W	HSH49
PILRA/PSK2	ENSG00000116783	PILRA	YOL045W	PSK2
IGSF9/SOR2	ENSG00000116791	IGSF9	YDL246C	SOR2
ABCB1/SLC1	ENSG00000116906	ABCB1	YDL052C	SLC1
AKR1B1/RPS12	ENSG00000116918	AKR1B1	YOR369C	RPS12
CPNE3/NRK1	ENSG00000116954	CPNE3	YNL129W	NRK1
RRN3/POS5	ENSG00000116962	RRN3	YPL188W	POS5
CTTN/YIL161W	ENSG00000116977	CTTN	YIL161W	YIL161W
MTIF2/RPS10A	ENSG00000116983	MTIF2	YOR293W	RPS10A
TTC39A/MHT1	ENSG00000116984	TTC39A	YLL062C	MHT1
EPS15/SLM2	ENSG00000117020	EPS15	YNL047C	SLM2
ORC1/RIB5	ENSG00000117091	ORC1	YBR256C	RIB5
MGST2/MIF2	ENSG00000117114	MGST2	YKL089W	MIF2
CHERP/SDH2	ENSG00000117118	CHERP	YLL041C	SDH2
ATG16L1/SSF1	ENSG00000117133	ATG16L1	YHR066W	SSF1
USP40/JHD2	ENSG00000117139	USP40	YJR119C	JHD2
RAD54L/MRPS28	ENSG00000117155	RAD54L	YDR337W	MRPS28
MAST2/BCD1	ENSG00000117174	MAST2	YHR040W	BCD1
DNAJA1/SWD1	ENSG00000117222	DNAJA1	YAR003W	SWD1
B4GALT1/SCY1	ENSG00000117266	B4GALT1	YGL083W	SCY1
CHMP5/ROD1	ENSG00000117289	CHMP5	YOR018W	ROD1
NFX1/GAL10	ENSG00000117308	NFX1	YBR019C	GAL10
DIMT1/YGL082W	ENSG00000117385	DIMT1	YGL082W	YGL082W
IPO11/GAL2	ENSG00000117394	IPO11	YLR081W	GAL2
EIF2AK1/EBP2	ENSG00000117395	EIF2AK1	YKL172W	EBP2
EPDR1/CDC20	ENSG00000117399	EPDR1	YGL116W	CDC20
SEPHS1/KAP122	ENSG00000117408	SEPHS1	YGL016W	KAP122
MRPL28/VMA16	ENSG00000117410	MRPL28	YHR026W	VMA16
CEACAM6/YPR1	ENSG00000117448	CEACAM6	YDR368W	YPR1
RBM22/AHP1	ENSG00000117450	RBM22	YLR109W	AHP1
TMED2/HDA2	ENSG00000117461	TMED2	YDR295C	HDA2
ERO1LB/IQG1	ENSG00000117519	ERO1LB	YPL242C	IQG1
ZFAND6/HEF3	ENSG00000117528	ZFAND6	YNL014W	HEF3
TXLNG/DPH5	ENSG00000117543	TXLNG	YLR172C	DPH5
PPEF1/WWM1	ENSG00000117560	PPEF1	YFL010C	WWM1
LAT2/PRX1	ENSG00000117592	LAT2	YBL064C	PRX1
HUWE1/YIR035C	ENSG00000117594	HUWE1	YIR035C	YIR035C
ZW10/UTP25	ENSG00000117597	ZW10	YIL091C	UTP25
ALG9/YAP3	ENSG00000117632	ALG9	YHL009C	YAP3
MYBPC2/MEK1	ENSG00000117676	MYBPC2	YOR351C	MEK1
NOX4/RER2	ENSG00000117682	NOX4	YBR002C	RER2
ACOX3/PET191	ENSG00000117707	ACOX3	YJR034W	PET191
MTMR2/SWI1	ENSG00000117713	MTMR2	YPL016W	SWI1
PPP1R15A/RFA2	ENSG00000117748	PPP1R15A	YNL312W	RFA2
HSD17B14/SNC1	ENSG00000117758	HSD17B14	YAL030W	SNC1
TRIP6/OSH6	ENSG00000117859	TRIP6	YKR003W	OSH6
ACHE/NOP56	ENSG00000117906	ACHE	YLR197W	NOP56
FTL/PEP4	ENSG00000117984	FTL	YPL154C	PEP4
SRRT/CHK1	ENSG00000118046	SRRT	YBR274W	CHK1
BAX/SET1	ENSG00000118058	BAX	YHR119W	SET1
NLK/NTH2	ENSG00000118094	NLK	YBR001C	NTH2
PIGS/SUN4	ENSG00000118160	PIGS	YNL066W	SUN4
ATXN7L3/STS1	ENSG00000118193	ATXN7L3	YIR011C	STS1
PGS1/MIG3	ENSG00000118263	PGS1	YER028C	MIG3
PSMC5/MOT3	ENSG00000118495	PSMC5	YMR070W	MOT3
UIMC1/YDR374C	ENSG00000118503	UIMC1	YDR374C	YDR374C
CETP/YJR154W	ENSG00000118507	CETP	YJR154W	YJR154W
MMP2/YPL067C	ENSG00000118508	MMP2	YPL067C	YPL067C
GNAO1/YDR026C	ENSG00000118513	GNAO1	YDR026C	YDR026C
OGFOD1/IPL1	ENSG00000118515	OGFOD1	YPL209C	IPL1
SH3BP2/CAR1	ENSG00000118520	SH3BP2	YPL111W	CAR1
ADD1/YLR352W	ENSG00000118564	ADD1	YLR352W	YLR352W
C14orf166/SWP1	ENSG00000118705	C14orf166	YMR149W	SWP1
NID2/CUP9	ENSG00000118707	NID2	YPL177C	CUP9
GMCL1/YGL036W	ENSG00000118873	GMCL1	YGL036W	YGL036W
SF3B2/MIG1	ENSG00000118922	SF3B2	YGL035C	MIG1
KLHL42/PCL9	ENSG00000118971	KLHL42	YDL179W	PCL9
GNAS/TFC4	ENSG00000119041	GNAS	YGR047C	TFC4
DNM1L/RAD6	ENSG00000119048	DNM1L	YGL058W	RAD6
PTHLH/YPR015C	ENSG00000119138	PTHLH	YPR015C	YPR015C
PHACTR3/CFT2	ENSG00000119203	PHACTR3	YLR115W	CFT2
ERGIC2/UTP10	ENSG00000119285	ERGIC2	YJL109C	UTP10
TFAP2C/RAD23	ENSG00000119318	TFAP2C	YEL037C	RAD23
AURKA/RTG1	ENSG00000119335	AURKA	YOL067C	RTG1
PIR/RRD2	ENSG00000119383	PIR	YPL152W	RRD2
RFX2/GLE1	ENSG00000119392	RFX2	YDL207W	GLE1
SULT2B1/MTG2	ENSG00000119396	SULT2B1	YHR168W	MTG2
CNOT3/GID7	ENSG00000119402	CNOT3	YCL039W	GID7
GP6/HAL5	ENSG00000119408	GP6	YJL165C	HAL5
PTPN4/SIT4	ENSG00000119414	PTPN4	YDL047W	SIT4
DDX18/MIC14	ENSG00000119421	DDX18	YDR031W	MIC14
KHSRP/SAP1	ENSG00000119541	KHSRP	YER047C	SAP1
GNA11/SRM1	ENSG00000119638	GNA11	YGL097W	SRM1
EDEM2/MLH3	ENSG00000119684	EDEM2	YPL164C	MLH3
DNMT3B/PXA2	ENSG00000119688	DNMT3B	YKL188C	PXA2
REM1/CBC2	ENSG00000119707	REM1	YPL178W	CBC2
TPX2/ALD4	ENSG00000119711	TPX2	YOR374W	ALD4
PDRG1/GCD7	ENSG00000119718	PDRG1	YLR291C	GCD7
EPB41L1/COQ6	ENSG00000119723	EPB41L1	YGR255C	COQ6
DOCK9/TOM40	ENSG00000119725	DOCK9	YMR203W	TOM40
DOCK3/CCT8	ENSG00000119760	DOCK3	YJL008C	CCT8
COQ9/FPR2	ENSG00000119782	COQ9	YDR519W	FPR2
CRLS1/AXL1	ENSG00000119912	CRLS1	YPR122W	AXL1
PPP1R13B/OCT1	ENSG00000119917	PPP1R13B	YKL134C	OCT1
SIGLEC1/TSR3	ENSG00000119929	SIGLEC1	YOR006C	TSR3
FKBP1A/GIP2	ENSG00000119938	FKBP1A	YER054C	GIP2
NSFL1C/XKS1	ENSG00000119950	NSFL1C	YGR194C	XKS1
MAVS/YHL042W	ENSG00000119965	MAVS	YHL042W	YHL042W
F11/MAK11	ENSG00000120008	F11	YKL021C	MAK11
XRN2/NUC1	ENSG00000120049	XRN2	YJL208C	NUC1
DYNLL1/AAT2	ENSG00000120053	DYNLL1	YLR027C	AAT2
TESC/MET17	ENSG00000120054	TESC	YLR303W	MET17
SNX5/PIS1	ENSG00000120088	SNX5	YPR113W	PIS1
RPL6/PPS1	ENSG00000120129	RPL6	YBR276C	PPS1
MAPKAPK5/RCL1	ENSG00000120158	MAPKAPK5	YOL010W	RCL1
P2RX7/MOB1	ENSG00000120162	P2RX7	YIL106W	MOB1
ESF1/MTR2	ENSG00000120253	ESF1	YKL186C	MTR2
RBBP9/MRP2	ENSG00000120333	RBBP9	YPR166C	MRP2
ANAPC5/CCT2	ENSG00000120438	ANAPC5	YIL142W	CCT2
SLC23A2/RTA1	ENSG00000120457	SLC23A2	YGR213C	RTA1
TMEM230/GSF2	ENSG00000120458	TMEM230	YML048W	GSF2
DZANK1/DCR2	ENSG00000120659	DZANK1	YLR361C	DCR2
KDM2B/SSE2	ENSG00000120694	KDM2B	YBR169C	SSE2
TASP1/ALG5	ENSG00000120697	TASP1	YPL227C	ALG5
GCN1L1/RRP43	ENSG00000120699	GCN1L1	YCR035C	RRP43
RPLP0/SUP45	ENSG00000120705	RPLP0	YBR143C	SUP45
PXN/YLR001C	ENSG00000120708	PXN	YLR001C	YLR001C
RPH3A/RGM1	ENSG00000120738	RPH3A	YMR182C	RGM1
TRMT6/UTP20	ENSG00000120800	TRMT6	YBL004W	UTP20
CHGB/FUS1	ENSG00000120802	CHGB	YCL027W	FUS1
PEBP1/HAP3	ENSG00000120837	PEBP1	YBL021C	HAP3
TBX5/LST8	ENSG00000120868	TBX5	YNL006W	LST8
BRAP/FIP1	ENSG00000120885	BRAP	YJR093C	FIP1
ERP29/YAR064W	ENSG00000120907	ERP29	YAR064W	YAR064W
NOS1/PPH3	ENSG00000120910	NOS1	YDR075W	PPH3
FUS/YLR118C	ENSG00000120992	FUS	YLR118C	YLR118C
IGBP1/RRI1	ENSG00000121022	IGBP1	YDL216C	RRI1
FXYD3/YGR017W	ENSG00000121067	FXYD3	YGR017W	YGR017W
GANAB/CTA1	ENSG00000121691	GANAB	YDR256C	CTA1
GMIP/CST9	ENSG00000121741	GMIP	YLR394W	CST9
RBM41/GYP1	ENSG00000121749	RBM41	YOR070C	GYP1
BIRC5/IDS2	ENSG00000121753	BIRC5	YJL146W	IDS2
LAG3/TUL1	ENSG00000121848	LAG3	YKL034W	TUL1
MLF2/BI4	ENSG00000121858	MLF2	Q0120	BI4
OTUB2/RPS18A	ENSG00000121905	OTUB2	YDR450W	RPS18A
DDX24/YER140W	ENSG00000121931	DDX24	YER140W	YER140W
ZBTB25/YCR061W	ENSG00000121966	ZBTB25	YCR061W	YCR061W
ARHGAP4/NUP188	ENSG00000122025	ARHGAP4	YML103C	NUP188
ANKRD24/FZF1	ENSG00000122034	ANKRD24	YGL254W	FZF1
RCOR1/INP52	ENSG00000122126	RCOR1	YNL106C	INP52
LTBP4/MRP4	ENSG00000122140	LTBP4	YHL004W	MRP4
BLVRB/COG5	ENSG00000122176	BLVRB	YNL051W	COG5
SLC9A1/COP1	ENSG00000122218	SLC9A1	YDL145C	COP1
SPTLC1/MPE1	ENSG00000122257	SPTLC1	YKL059C	MPE1
PAPOLA/MDM31	ENSG00000122299	PAPOLA	YHR194W	MDM31
CCNK/LRO1	ENSG00000122367	CCNK	YNR008W	LRO1
PCBP4/CDC3	ENSG00000122545	PCBP4	YLR314C	CDC3
RGS1/RNA15	ENSG00000122566	RGS1	YGL044C	RNA15
MRPS33/YMR111C	ENSG00000122705	MRPS33	YMR111C	YMR111C
NDUFB2/WTM1	ENSG00000122741	NDUFB2	YOR230W	WTM1
ENSG00000090269/YMR317W	ENSG00000122778	ENSG00000090269	YMR317W	YMR317W
NUDC/RSC2	ENSG00000122779	NUDC	YLR357W	RSC2
MAEA/YER130C	ENSG00000122877	MAEA	YER130C	YER130C
ICAM1/MF(ALPHA)1	ENSG00000122952	ICAM1	YPL187W	MF(ALPHA)1
STRN4/MRD1	ENSG00000122965	STRN4	YPR112C	MRD1
IRAK3/BBP1	ENSG00000122966	IRAK3	YPL255W	BBP1
LYZ/DRS1	ENSG00000123064	LYZ	YLL008W	DRS1
SI/DMA1	ENSG00000123091	SI	YHR115C	DMA1
MUL1/YEL076C-A	ENSG00000123131	MUL1	YEL076C-A	YEL076C-A
PDCD7/UTP13	ENSG00000123154	PDCD7	YLR222C	UTP13
SPG21/CCC2	ENSG00000123191	SPG21	YDR270W	CCC2
DNAJB11/TMA17	ENSG00000123240	DNAJB11	YDL110C	TMA17
THPO/BUD14	ENSG00000123329	THPO	YAR014C	BUD14
CHRD/GIM5	ENSG00000123349	CHRD	YML094W	GIM5
FLT3LG/KIN28	ENSG00000123374	FLT3LG	YDL108W	KIN28
RAB11FIP3/PRC1	ENSG00000123384	RAB11FIP3	YMR297W	PRC1
GNPTG/STP2	ENSG00000123411	GNPTG	YHR006W	STP2
ZNF268/PPM2	ENSG00000123444	ZNF268	YOL141W	PPM2
GOLGA3/ATP11	ENSG00000123472	GOLGA3	YNL315C	ATP11
PABPC4/MAC1	ENSG00000123473	PABPC4	YMR021C	MAC1
CD209/LGE1	ENSG00000123562	CD209	YPL055C	LGE1
MCOLN1/YPT7	ENSG00000123595	MCOLN1	YML001W	YPT7
EFNB1/RRP45	ENSG00000123737	EFNB1	YDR280W	RRP45
AARS/PFK26	ENSG00000123836	AARS	YIL107C	PFK26
GLG1/LAP4	ENSG00000123992	GLG1	YKL103C	LAP4
KIF4A/SPR6	ENSG00000123999	KIF4A	YER115C	SPR6
PLEKHG2/DIP5	ENSG00000124067	PLEKHG2	YPL265W	DIP5
PITPNM2/GPI16	ENSG00000124155	PITPNM2	YHR188C	GPI16
EXOC1/ATP15	ENSG00000124172	EXOC1	YPL271W	ATP15
DTX2/GBP2	ENSG00000124193	DTX2	YCL011C	GBP2
NLRC4/CSE1	ENSG00000124207	NLRC4	YGL238W	CSE1
NRCAM/TEM1	ENSG00000124209	NRCAM	YML064C	TEM1
LAMB1/MDM34	ENSG00000124214	LAMB1	YGL219C	MDM34
SLC26A3/UBA4	ENSG00000124217	SLC26A3	YHR111W	UBA4
DLD/PEP12	ENSG00000124222	DLD	YOR036W	PEP12
WDR7/SLX8	ENSG00000124226	WDR7	YER116C	SLX8
TXNL1/DBP10	ENSG00000124228	TXNL1	YDL031W	DBP10
IL5RA/YFR006W	ENSG00000124299	IL5RA	YFR006W	YFR006W
ITGA6/SNC2	ENSG00000124333	ITGA6	YOR327C	SNC2
RAPGEF4/RFU1	ENSG00000124356	RAPGEF4	YLR073C	RFU1
ENSG00000091436/TOS1	ENSG00000124357	ENSG00000091436	YBR162C	TOS1
FH/DOA4	ENSG00000124422	FH	YDR069C	DOA4
SEL1L3/UBP8	ENSG00000124486	SEL1L3	YMR223W	UBP8
TF/SAM37	ENSG00000124491	TF	YMR060C	SAM37
MYO15A/YHC1	ENSG00000124562	MYO15A	YLR298C	YHC1
APOH/EMI1	ENSG00000124570	APOH	YDR512C	EMI1
NLRP1/BPT1	ENSG00000124574	NLRP1	YLL015W	BPT1
ACKR6/YNL040W	ENSG00000124608	ACKR6	YNL040W	YNL040W
SPAG7/OST6	ENSG00000124641	SPAG7	YML019W	OST6
ORC6/KEL3	ENSG00000124702	ORC6	YPL263C	KEL3
ZC3HC1/CRG1	ENSG00000124713	ZC3HC1	YHR209W	CRG1
ESR1/ROX1	ENSG00000124766	ESR1	YPR065W	ROX1
RGS17/NUP1	ENSG00000124789	RGS17	YOR098C	NUP1
ANGPT2/FMP23	ENSG00000124802	ANGPT2	YBR047W	FMP23
CD200/MSA1	ENSG00000124813	CD200	YOR066W	MSA1
CMA1/SPC105	ENSG00000124831	CMA1	YGL093W	SPC105
PSME1/SPA2	ENSG00000124942	PSME1	YLL021W	SPA2
JPH4/CDC39	ENSG00000125107	JPH4	YCR093W	CDC39
MYH7/EMP70	ENSG00000125304	MYH7	YLR083C	EMP70
CEBPE/UPF3	ENSG00000125351	CEBPE	YGR072W	UPF3
SLC7A8/SYC1	ENSG00000125414	SLC7A8	YOR179C	SYC1
OSGEP/GGA2	ENSG00000125447	OSGEP	YHR108W	GGA2
RNF31/ADY2	ENSG00000125450	RNF31	YCR010C	ADY2
SCFD1/REB1	ENSG00000125482	SCFD1	YBR049C	REB1
G2E3/ESC2	ENSG00000125618	G2E3	YDR363W	ESC2
HECTD1/NSG2	ENSG00000125629	HECTD1	YNL156C	NSG2
HNRNPC/RPA135	ENSG00000125630	HNRNPC	YPR010C	RPA135
RPGRIP1/YKL047W	ENSG00000125651	RPGRIP1	YKL047W	YKL047W
SUPT16H/YDR415C	ENSG00000125675	SUPT16H	YDR415C	YDR415C
TOX4/THO2	ENSG00000125676	TOX4	YNL139C	THO2
GEMIN2/RGD1	ENSG00000125733	GEMIN2	YBR260C	RGD1
TGM1/YHL017W	ENSG00000125734	TGM1	YHL017W	YHL017W
TINF2/SMD2	ENSG00000125743	TINF2	YLR275W	SMD2
DAZL/RTN2	ENSG00000125744	DAZL	YDL204W	RTN2
SEMA6A/SQT1	ENSG00000125746	SEMA6A	YIR012W	SQT1
TRPM7/GPD1	ENSG00000125775	TRPM7	YDL022W	GPD1
TYRO3/PDC2	ENSG00000125817	TYRO3	YDR081C	PDC2
WDR76/YCR076C	ENSG00000125818	WDR76	YCR076C	YCR076C
CAPN3/SMB1	ENSG00000125835	CAPN3	YER029C	SMB1
SNAP23/YDR222W	ENSG00000125845	SNAP23	YDR222W	YDR222W
PHGDH/YSP3	ENSG00000125851	PHGDH	YOR003W	YSP3
COL9A3/PEX15	ENSG00000125863	COL9A3	YOL044W	PEX15
EZR/COF1	ENSG00000125868	EZR	YLL050C	COF1
MYL6/MUD1	ENSG00000125870	MYL6	YBR119W	MUD1
AGO1/NAB6	ENSG00000125944	AGO1	YML117W	NAB6
TEKT2/RTG3	ENSG00000125952	TEKT2	YBL103C	RTG3
CLSPN/RAM1	ENSG00000125954	CLSPN	YDL090C	RAM1
UNC13D/IST3	ENSG00000125970	UNC13D	YIR005W	IST3
DPYSL2/ERV41	ENSG00000125991	DPYSL2	YML067C	ERV41
TGFB2/ATG11	ENSG00000126001	TGFB2	YPR049C	ATG11
NUP50/PRE1	ENSG00000126067	NUP50	YER012W	PRE1
CDC45/TIM11	ENSG00000126217	CDC45	YDR322C-A	TIM11
COMT/YJR084W	ENSG00000126226	COMT	YJR084W	YJR084W
LRRFIP2/UBA2	ENSG00000126261	LRRFIP2	YDR390C	UBA2
HDAC6/DOT5	ENSG00000126432	HDAC6	YIL010W	DOT5
KRT31/HMT1	ENSG00000126457	KRT31	YBR034C	HMT1
CDC6/SDO1	ENSG00000126524	CDC6	YLR022C	SDO1
UPRT/VPS30	ENSG00000126581	UPRT	YPL120W	VPS30
CDC23/ECM22	ENSG00000126746	CDC23	YLR228C	ECM22
CBX5/BUD27	ENSG00000126756	CBX5	YFL023W	BUD27
SUCO/TIM22	ENSG00000126768	SUCO	YDL217C	TIM22
MSH2/YCS4	ENSG00000126777	MSH2	YLR272C	YCS4
MAP3K1/SSC1	ENSG00000126803	MAP3K1	YJR045C	SSC1
DHPS/URB2	ENSG00000126838	DHPS	YJR041C	URB2
HOOK2/GEM1	ENSG00000126858	HOOK2	YAL048C	GEM1
ARCN1/PBS2	ENSG00000126934	ARCN1	YJL128C	PBS2
PSMD5/RPS16A	ENSG00000126945	PSMD5	YMR143W	RPS16A
PTGS1/TIM8	ENSG00000126953	PTGS1	YJR135W-A	TIM8
NUP188/CNE1	ENSG00000127022	NUP188	YAL058W	CNE1
CRAT/VIP1	ENSG00000127241	CRAT	YLR410W	VIP1
SH2D3C/JID1	ENSG00000127328	SH2D3C	YPR061C	JID1
NANS/YOL075C	ENSG00000127412	NANS	YOL075C	YOL075C
DFNB31/SVF1	ENSG00000127415	DFNB31	YDR346C	SVF1
CWF19L1/ESS1	ENSG00000127445	CWF19L1	YJR017C	ESS1
SEMA4G/EMC1	ENSG00000127463	SEMA4G	YCL045C	EMC1
BTAF1/SIN3	ENSG00000127511	BTAF1	YOL004W	SIN3
IKZF5/SLY41	ENSG00000127526	IKZF5	YOR307C	SLY41
BLNK/NUP82	ENSG00000127527	BLNK	YJL061W	NUP82
SORBS1/SLK19	ENSG00000127603	SORBS1	YOR195W	SLK19
BAMBI/GCN5	ENSG00000127616	BAMBI	YGR252W	GCN5
IL11/TUB1	ENSG00000127824	IL11	YML085C	TUB1
MYO3A/DCI1	ENSG00000127884	MYO3A	YOR180C	DCI1
WAC/EIS1	ENSG00000127946	WAC	YMR031C	EIS1
CREM/PTP2	ENSG00000127947	CREM	YOR208W	PTP2
NUBP2/GPA2	ENSG00000127955	NUBP2	YER020W	GPA2
HIVEP1/AFG2	ENSG00000127980	HIVEP1	YLR397C	AFG2
TREM2/DUS3	ENSG00000128016	TREM2	YLR401C	DUS3
CRISP3/ADE1	ENSG00000128050	CRISP3	YAR015W	ADE1
FKBP5/ADE4	ENSG00000128059	FKBP5	YMR300C	ADE4
SRPK1/TUM1	ENSG00000128309	SRPK1	YOR251C	TUM1
BRPF3/JJJ1	ENSG00000128590	BRPF3	YNL227C	JJJ1
MRPS18A/NMA1	ENSG00000128591	MRPS18A	YLR328W	NMA1
ENSG00000096087/LIN1	ENSG00000128595	ENSG00000096087	YHR156C	LIN1
EFHC1/ANP1	ENSG00000128604	EFHC1	YEL036C	ANP1
NCR2/MRPS12	ENSG00000128626	NCR2	YNR036C	MRPS12
HSP90AB1/YHR219W	ENSG00000128641	HSP90AB1	YHR219W	YHR219W
MLN/BEM3	ENSG00000128656	MLN	YPL115C	BEM3
CDC5L/INO80	ENSG00000128908	CDC5L	YGL150C	INO80
ITPR3/DAL82	ENSG00000128944	ITPR3	YNL314W	DAL82
ZNF184/DUT1	ENSG00000128951	ZNF184	YBR252W	DUT1
DSP/ARR3	ENSG00000129048	DSP	YPR201W	ARR3
SIRT1/LCP5	ENSG00000129071	SIRT1	YER127W	LCP5
HNRNPH3/SEC26	ENSG00000129083	HNRNPH3	YDR238C	SEC26
JAK2/PRE5	ENSG00000129084	JAK2	YMR314W	PRE5
IL12RB1/DCD1	ENSG00000129187	IL12RB1	YHR144C	DCD1
ABL1/SPO14	ENSG00000129219	ABL1	YKR031C	SPO14
ACOT7/DIA2	ENSG00000129221	ACOT7	YOR080W	DIA2
SH3GLB1/TRX3	ENSG00000129235	SH3GLB1	YCR083W	TRX3
CDC7/BUR2	ENSG00000129315	CDC7	YLR226W	BUR2
PCSK5/NUP60	ENSG00000129422	PCSK5	YAR002W	NUP60
SCD/YNL122C	ENSG00000129451	SCD	YNL122C	YNL122C
TMED1/GNP1	ENSG00000129473	TMED1	YDR508C	GNP1
ABLIM1/SEC6	ENSG00000129484	ABLIM1	YIL068C	SEC6
RAB18/RPS26A	ENSG00000129518	RAB18	YGL189C	RPS26A
NRP1/ENP2	ENSG00000129521	NRP1	YGR145W	ENP2
PRTFDC1/WSC3	ENSG00000129538	PRTFDC1	YOL105C	WSC3
TSPAN15/RUB1	ENSG00000129559	TSPAN15	YDR139C	RUB1
MAST3/OST2	ENSG00000129562	MAST3	YOR103C	OST2
MZF1/CYK3	ENSG00000129675	MZF1	YDL117W	CYK3
MYO9B/YPR196W	ENSG00000129682	MYO9B	YPR196W	YPR196W
PSMD8/BRE2	ENSG00000129691	PSMD8	YLR015W	BRE2
SETD1A/RPS4B	ENSG00000129824	SETD1A	YHR203C	RPS4B
MAGEB2/THI20	ENSG00000129946	MAGEB2	YOL055C	THI20
EFNA2/PSD2	ENSG00000129990	EFNA2	YGR170W	PSD2
CIRBP/RMT2	ENSG00000130005	CIRBP	YDR465C	RMT2
ATP5D/HPA3	ENSG00000130066	ATP5D	YEL066W	HPA3
IGFALS/NOG2	ENSG00000130119	IGFALS	YNR053C	NOG2
HNRNPM/NTE1	ENSG00000130147	HNRNPM	YML059C	NTE1
MARCH2/ORT1	ENSG00000130158	MARCH2	YOR130C	ORT1
NDUFB7/YNR065C	ENSG00000130164	NDUFB7	YNR065C	YNR065C
TECR/ELF1	ENSG00000130165	TECR	YKL160W	ELF1
TIMM13/GTB1	ENSG00000130175	TIMM13	YDR221W	GTB1
CDC34/CDC16	ENSG00000130177	CDC34	YKL022C	CDC16
MTAP/MNT4	ENSG00000130203	MTAP	YNR059W	MNT4
POLR2E/STE13	ENSG00000130226	POLR2E	YOR219C	STE13
POLRMT/YMR185W	ENSG00000130227	POLRMT	YMR185W	YMR185W
HCN2/THO1	ENSG00000130254	HCN2	YER063W	THO1
GADD45B/YDR115W	ENSG00000130312	GADD45B	YDR115W	YDR115W
MADCAM1/LSM7	ENSG00000130332	MADCAM1	YNL147W	LSM7
MKNK2/YGL185C	ENSG00000130414	MKNK2	YGL185C	YGL185C
ENSG00000099882/ARC40	ENSG00000130429	ENSG00000099882	YBR234C	ARC40
ARVCF/LSM4	ENSG00000130520	ARVCF	YER112W	LSM4
RANBP1/RUP1	ENSG00000130560	RANBP1	YOR138C	RUP1
KLHL22/CTR86	ENSG00000130638	KLHL22	YCR054C	CTR86
MED15/SPC97	ENSG00000130640	MED15	YHR172W	SPC97
SERPIND1/ADH6	ENSG00000130684	SERPIND1	YMR318C	ADH6
SNAP29/RPN13	ENSG00000130706	SNAP29	YLR421C	RPN13
CRKL/ARG1	ENSG00000130707	CRKL	YOL058W	ARG1
LZTR1/UBC12	ENSG00000130725	LZTR1	YLR306W	UBC12
MMP11/SIR3	ENSG00000130762	MMP11	YLR442C	SIR3
CECR2/FRS1	ENSG00000130764	CECR2	YLR060W	FRS1
SMARCB1/INH1	ENSG00000130770	SMARCB1	YDL181W	INH1
P2RX6/BIK1	ENSG00000130779	P2RX6	YCL029C	BIK1
DERL3/SLA2	ENSG00000130787	DERL3	YNL243W	SLA2
ENSG00000099964/TIF35	ENSG00000130811	ENSG00000099964	YDR429C	TIF35
BCL2L13/YML053C	ENSG00000130816	BCL2L13	YML053C	YML053C
ENSG00000099972/OCA6	ENSG00000130829	ENSG00000099972	YDR067C	OCA6
DDT/PHO8	ENSG00000130830	DDT	YDR481C	PHO8
OSM/UFD2	ENSG00000130939	OSM	YDL190C	UFD2
CABIN1/MET12	ENSG00000130956	CABIN1	YPL023C	MET12
TBC1D10A/UBA1	ENSG00000130985	TBC1D10A	YKL210W	UBA1
SUSD2/YFR016C	ENSG00000131016	SUSD2	YFR016C	YFR016C
SF3A1/YKL133C	ENSG00000131018	SF3A1	YKL133C	YKL133C
SEC14L2/AAR2	ENSG00000131043	SEC14L2	YBL074C	AAR2
ENSG00000100010/ACS1	ENSG00000131069	ENSG00000100010	YAL054C	ACS1
PPIL2/SFH5	ENSG00000131089	PPIL2	YJL145W	SFH5
SNRPD3/COX5A	ENSG00000131143	SNRPD3	YNL052W	COX5A
PES1/KES1	ENSG00000131149	PES1	YPL145C	KES1
MAPK1/PSF2	ENSG00000131153	MAPK1	YJL072C	PSF2
GGT1/AIM13	ENSG00000131165	GGT1	YFR011C	AIM13
PPM1F/BNA2	ENSG00000131203	PPM1F	YJR078W	BNA2
TOP3B/IRC19	ENSG00000131242	TOP3B	YLL033W	IRC19
DGCR14/APC11	ENSG00000131263	DGCR14	YDL008W	APC11
CRYBB2P1/MCM22	ENSG00000131323	CRYBB2P1	YJR135C	MCM22
MFNG/IDP1	ENSG00000131370	MFNG	YDL066W	IDP1
CARD10/GYP6	ENSG00000131374	CARD10	YJL044C	GYP6
SLC25A1/RIM13	ENSG00000131375	SLC25A1	YMR154C	RIM13
ADRBK2/DOG1	ENSG00000131462	ADRBK2	YHR044C	DOG1
LGALS2/GRC3	ENSG00000131467	LGALS2	YLL035W	GRC3
GGA1/RPL27B	ENSG00000131469	GGA1	YDR471W	RPL27B
HIRA/MSC1	ENSG00000131470	HIRA	YML128C	MSC1
SH3BP1/MRPL51	ENSG00000131495	SH3BP1	YPR100W	MRPL51
LGALS1/YEL020C	ENSG00000131503	LGALS1	YEL020C	YEL020C
HPS4/BNI1	ENSG00000131504	HPS4	YNL271C	BNI1
ENSG00000100101/BSD2	ENSG00000131507	ENSG00000100101	YBR290W	BSD2
PATZ1/UBC5	ENSG00000131508	PATZ1	YDR059C	UBC5
TRIOBP/SEC8	ENSG00000131558	TRIOBP	YPR055W	SEC8
TFIP11/TID3	ENSG00000131626	TFIP11	YIL144W	TID3
GCAT/MRS4	ENSG00000131653	GCAT	YKR052C	MRS4
ENSG00000100118/GPI15	ENSG00000131711	ENSG00000100118	YNL038W	GPI15
CRYBB1/DGR2	ENSG00000131725	CRYBB1	YKL121W	DGR2
EIF3L/ACO2	ENSG00000131730	EIF3L	YJL200C	ACO2
NHP2L1/YPS7	ENSG00000131773	NHP2L1	YDR349C	YPS7
MICALL1/GAL83	ENSG00000131791	MICALL1	YER027C	GAL83
ENSG00000100141/LHP1	ENSG00000131795	ENSG00000100141	YDL051W	LHP1
POLR2F/PDA1	ENSG00000131828	POLR2F	YER178W	PDA1
SOX10/RSF2	ENSG00000131849	SOX10	YJR127C	RSF2
CCDC134/YGL114W	ENSG00000131941	CCDC134	YGL114W	YGL114W
PICK1/APJ1	ENSG00000132002	PICK1	YNL077W	APJ1
TTC28/MCM3	ENSG00000132016	TTC28	YEL032W	MCM3
SLC16A8/HMI1	ENSG00000132017	SLC16A8	YOL095C	HMI1
CENPM/SDS24	ENSG00000132024	CENPM	YBR214W	SDS24
SEPT3/ACC1	ENSG00000132142	SEPT3	YNR016C	ACC1
SLC5A1/ECM16	ENSG00000132153	SLC5A1	YMR128W	ECM16
TPTEP1/KKQ8	ENSG00000132155	TPTEP1	YKL168C	KKQ8
DDX17/ERG27	ENSG00000132196	DDX17	YLR100W	ERG27
DMC1/MUC1	ENSG00000132274	DMC1	YIR019C	MUC1
TCF20/TNA1	ENSG00000132326	TCF20	YGR260W	TNA1
CBY1/GSP1	ENSG00000132341	CBY1	YLR293C	GSP1
TOMM22/SSD1	ENSG00000132357	TOMM22	YDR293C	SSD1
RTDR1/CLU1	ENSG00000132361	RTDR1	YMR012W	CLU1
XBP1/INP54	ENSG00000132376	XBP1	YOL065C	INP54
FBXO7/RFA1	ENSG00000132383	FBXO7	YAR007C	RFA1
GTPBP1/YCR043C	ENSG00000132424	GTPBP1	YCR043C	YCR043C
POLDIP3/RPL26B	ENSG00000132463	POLDIP3	YGR034W	RPL26B
TIMP3/GSY1	ENSG00000132470	TIMP3	YFR015C	GSY1
PPP6R2/HHT1	ENSG00000132475	PPP6R2	YBR010W	HHT1
SBF1/AST2	ENSG00000132535	SBF1	YER101C	AST2
SUN2/MMF1	ENSG00000132541	SUN2	YIL051C	MMF1
CYB5R3/SWM1	ENSG00000132604	CYB5R3	YDR260C	SWM1
DNAL4/VPS4	ENSG00000132612	DNAL4	YPR173C	VPS4
ENSG00000100262/SPO20	ENSG00000132639	ENSG00000100262	YMR017W	SPO20
PACSIN2/POL30	ENSG00000132646	PACSIN2	YBR088C	POL30
AP1B1/RPC34	ENSG00000132664	AP1B1	YNR003C	RPC34
HMGXB4/MNN11	ENSG00000132669	HMGXB4	YJL183W	MNN11
TOM1/MMS4	ENSG00000132688	TOM1	YBR098W	MMS4
NEFH/CPS1	ENSG00000132694	NEFH	YJL172W	CPS1
BIK/CRC1	ENSG00000132703	BIK	YOR100C	CRC1
HMOX1/DPH1	ENSG00000132768	HMOX1	YIL103W	DPH1
THOC5/YDR124W	ENSG00000132792	THOC5	YDR124W	YDR124W
MCM5/APL6	ENSG00000132842	MCM5	YGR261C	APL6
ARSA/TCB1	ENSG00000132872	ARSA	YOR086C	TCB1
TSPO/PHM6	ENSG00000132912	TSPO	YDR281C	PHM6
RASD2/PCP1	ENSG00000133019	RASD2	YGR101W	PCP1
CBX7/MYO1	ENSG00000133026	CBX7	YHR023W	MYO1
PDGFB/TEL1	ENSG00000133056	PDGFB	YBL088C	TEL1
ACR/YHR113W	ENSG00000133059	ACR	YHR113W	YHR113W
RPL3/POP3	ENSG00000133069	RPL3	YNL282W	POP3
ZMAT5/NPR1	ENSG00000133083	ZMAT5	YNL183C	NPR1
RBFOX2/CLB5	ENSG00000133101	RBFOX2	YPR120C	CLB5
TAB1/TMA19	ENSG00000133112	TAB1	YKL056C	TMA19
ASCC2/RFC4	ENSG00000133119	ASCC2	YOL094C	RFC4
MTMR3/LPX1	ENSG00000133121	MTMR3	YOR084W	LPX1
SMCR7L/DMA2	ENSG00000133135	SMCR7L	YNL116W	DMA2
APOL1/FRK1	ENSG00000133216	APOL1	YPL141C	FRK1
MYH9/FES1	ENSG00000133265	MYH9	YBR101C	FES1
SAMM50/YCK3	ENSG00000133275	SAMM50	YER123W	YCK3
GRAP2/DUG1	ENSG00000133313	GRAP2	YFR044C	DUG1
EIF3D/NSA1	ENSG00000133316	EIF3D	YGL111W	NSA1
TNRC6B/TVP15	ENSG00000133318	TNRC6B	YDR100W	TVP15
ENSG00000100357/NUT2	ENSG00000133398	ENSG00000100357	YPR168W	NUT2
SGSM3/BST1	ENSG00000133424	SGSM3	YFL025C	BST1
IFT27/LEE1	ENSG00000133606	IFT27	YPL054W	LEE1
KIAA0930/ARP3	ENSG00000133627	KIAA0930	YJR065C	ARP3
NCF4/RAS2	ENSG00000133703	NCF4	YNL098C	RAS2
CSF2RB/SXM1	ENSG00000133704	CSF2RB	YDR395W	SXM1
SLC25A17/CDC60	ENSG00000133706	SLC25A17	YPL160W	CDC60
UPK3A/INM1	ENSG00000133731	UPK3A	YHR046C	INM1
KCTD17/RAS1	ENSG00000133818	KCTD17	YOR101W	RAS1
ST13/YMR226C	ENSG00000133835	ST13	YMR226C	YMR226C
IL2RB/DNF3	ENSG00000133858	IL2RB	YMR162C	DNF3
RBX1/CTI6	ENSG00000133884	RBX1	YPL181W	CTI6
EP300/ERG28	ENSG00000133935	EP300	YER044C	ERG28
L3MBTL2/COX16	ENSG00000133983	L3MBTL2	YJL003W	COX16
RANGAP1/SUI2	ENSG00000134001	RANGAP1	YJR007W	SUI2
ZC3H7B/ELP3	ENSG00000134014	ZC3H7B	YPL086C	ELP3
PHF5A/CLB6	ENSG00000134057	PHF5A	YGR109C	CLB6
ACO2/KRE27	ENSG00000134061	ACO2	YIL027C	KRE27
POLR3H/RIM11	ENSG00000134072	POLR3H	YMR139W	RIM11
PMM1/CBF1	ENSG00000134107	PMM1	YJR060W	CBF1
BRD1/MNL1	ENSG00000134109	BRD1	YHR204W	MNL1
MLC1/AAD6	ENSG00000134152	MLC1	YFL056C	AAD6
HDAC10/VTH2	ENSG00000134243	HDAC10	YJL222W	VTH2
FKBP3/RIB4	ENSG00000134262	FKBP3	YOL143C	RIB4
CTSG/SWT1	ENSG00000134278	CTSG	YOR166C	SWT1
GZMB/ARF2	ENSG00000134287	GZMB	YDL137W	ARF2
RBM23/AVT2	ENSG00000134294	RBM23	YEL064C	AVT2
PRMT5/SRS2	ENSG00000134313	PRMT5	YJL092W	SRS2
AP4S1/RIM15	ENSG00000134318	AP4S1	YFL033C	RIM15
POLE2/PRM7	ENSG00000134352	POLE2	YDL039C	PRM7
SOS2/TIM17	ENSG00000134375	SOS2	YJL143W	TIM17
CDKL1/PEA2	ENSG00000134376	CDKL1	YER149C	PEA2
NIN/DED81	ENSG00000134440	NIN	YHR019C	DED81
PYGL/NSR1	ENSG00000134453	PYGL	YGR159C	NSR1
TRIM9/CCL1	ENSG00000134480	TRIM9	YPR025C	CCL1
PSMC6/TAT1	ENSG00000134489	PSMC6	YBR069C	TAT1
CDKN3/YNR040W	ENSG00000134571	CDKN3	YNR040W	YNR040W
ATP6V1D/SAR1	ENSG00000134594	ATP6V1D	YPL218W	SAR1
PIGH/CIN1	ENSG00000134627	PIGH	YOR349W	CIN1
PSMA3/MPT5	ENSG00000134644	PSMA3	YGL178W	MPT5
VTI1B/PRP38	ENSG00000134748	VTI1B	YGR075C	PRP38
TIMM9/AIM44	ENSG00000134757	TIMM9	YPL158C	AIM44
GSTZ1/GDT1	ENSG00000134851	GSTZ1	YBR187W	GDT1
AHSA1/PKH2	ENSG00000134853	AHSA1	YOL100W	PKH2
DAAM1/TRM112	ENSG00000134909	DAAM1	YNR046W	TRM112
SPTLC2/STT3	ENSG00000134910	SPTLC2	YGL022W	STT3
RIN3/ATF1	ENSG00000134954	RIN3	YOR377W	ATF1
SNW1/FMN1	ENSG00000135002	SNW1	YDR236C	FMN1
CHGA/DSK2	ENSG00000135018	CHGA	YMR276W	DSK2
ITPK1/PDH1	ENSG00000135046	ITPK1	YPR002W	PDH1
PPM1A/SNF3	ENSG00000135047	PPM1A	YDL194W	SNF3
SIX4/URE2	ENSG00000135049	SIX4	YNL229C	URE2
ASB2/SER1	ENSG00000135069	ASB2	YOR184W	SER1
ERH/RGI2	ENSG00000135090	ERH	YIL057C	RGI2
HIF1A/MSB1	ENSG00000135148	HIF1A	YOR188W	MSB1
SRSF5/TIP20	ENSG00000135249	SRSF5	YGL145W	TIP20
EIF5/MTO1	ENSG00000135297	EIF5	YGL236C	MTO1
SERPINA4/SWI6	ENSG00000135299	SERPINA4	YLR182W	SWI6
SLC8A3/YHR202W	ENSG00000135318	SLC8A3	YHR202W	YHR202W
DICER1/CLA4	ENSG00000135341	DICER1	YNL298W	CLA4
MTHFD1/PEX22	ENSG00000135363	MTHFD1	YAL055W	PEX22
TCL1A/KRE33	ENSG00000135372	TCL1A	YNL132W	KRE33
ZC3H14/HLJ1	ENSG00000135392	ZC3H14	YMR161W	HLJ1
TELO2/DGA1	ENSG00000135407	TELO2	YOR245C	DGA1
BDKRB1/YLR426W	ENSG00000135437	BDKRB1	YLR426W	YLR426W
GSKIP/NOP13	ENSG00000135486	GSKIP	YNL175C	NOP13
VRK1/SUL1	ENSG00000135502	VRK1	YBR294W	SUL1
PSMC1/YOS9	ENSG00000135506	PSMC1	YDR057W	YOS9
RPS6KA5/YFL054C	ENSG00000135517	RPS6KA5	YFL054C	YFL054C
PSMB5/SWD3	ENSG00000135541	PSMB5	YBR175W	SWD3
YY1/MIM1	ENSG00000135596	YY1	YOL026C	MIM1
ACIN1/CCT7	ENSG00000135624	ACIN1	YJL111W	CCT7
CCNB1IP1/UBP12	ENSG00000135655	CCNB1IP1	YJL197W	UBP12
TRIP11/GPX2	ENSG00000135709	TRIP11	YBR244W	GPX2
APEX1/YDR042C	ENSG00000135720	APEX1	YDR042C	YDR042C
ENSG00000100829/TOK1	ENSG00000135750	ENSG00000100829	YJL093C	TOK1
PABPN1/SPT8	ENSG00000135801	PABPN1	YLR055C	SPT8
EFS/GLN1	ENSG00000135821	EFS	YPR035W	GLN1
ARHGAP5/VAM7	ENSG00000135823	ARHGAP5	YGL212W	VAM7
CINP/PRP22	ENSG00000135829	CINP	YER013W	PRP22
SRP54/GPI2	ENSG00000135845	SRP54	YPL076W	GPI2
CPNE6/MRPL3	ENSG00000135900	CPNE6	YMR024W	MRPL3
CHD8/YML083C	ENSG00000135903	CHD8	YML083C	YML083C
PSMA6/CAJ1	ENSG00000135924	PSMA6	YER048C	CAJ1
NFKBIA/PKR1	ENSG00000135930	NFKBIA	YMR123W	PKR1
EMC9/HYM1	ENSG00000135932	EMC9	YKL189W	HYM1
PSME2/COX4	ENSG00000135940	PSME2	YGL187C	COX4
BRMS1L/ISU2	ENSG00000136003	BRMS1L	YOR226C	ISU2
ENSG00000100931/SGV1	ENSG00000136021	ENSG00000100931	YPR161C	SGV1
SEC23A/BUD21	ENSG00000136026	SEC23A	YOR078W	BUD21
PNN/YGR117C	ENSG00000136040	PNN	YGR117C	YGR117C
RABGGTA/NUR1	ENSG00000136044	RABGGTA	YDL089W	NUR1
NFATC4/PWP1	ENSG00000136045	NFATC4	YLR196W	PWP1
PLTP/RRN7	ENSG00000136098	PLTP	YJL025W	RRN7
PCIF1/VPS36	ENSG00000136100	PCIF1	YLR417W	VPS36
GSS/YMR086W	ENSG00000136108	GSS	YMR086W	YMR086W
MMP9/GYL1	ENSG00000136111	MMP9	YMR192W	GYL1
TRPC4AP/YNL134C	ENSG00000136143	TRPC4AP	YNL134C	YNL134C
PYGB/YIL001W	ENSG00000136144	PYGB	YIL001W	YIL001W
PROCR/STE18	ENSG00000136158	PROCR	YJR086W	STE18
GINS1/CDC42	ENSG00000136238	GINS1	YLR229C	CDC42
NINL/SWF1	ENSG00000136247	NINL	YDR126W	SWF1
CD40/DBP9	ENSG00000136271	CD40	YLR276C	DBP9
UQCC/FAU1	ENSG00000136371	UQCC	YER183C	FAU1
ZMYND8/YHR192W	ENSG00000136436	ZMYND8	YHR192W	YHR192W
SGK2/NMT1	ENSG00000136448	SGK2	YLR195C	NMT1
IFT52/HRB1	ENSG00000136450	IFT52	YNL004W	HRB1
MYBL2/YGR021W	ENSG00000136463	MYBL2	YGR021W	YGR021W
HNF4A/YPL247C	ENSG00000136485	HNF4A	YPL247C	YPL247C
SLA2/SAS3	ENSG00000136504	SLA2	YBL052C	SAS3
C20orf24/GAP1	ENSG00000136521	C20orf24	YKR039W	GAP1
NFATC2/YGR250C	ENSG00000136527	NFATC2	YGR250C	YGR250C
STK4/PPZ2	ENSG00000136531	STK4	YDR436W	PPZ2
PFDN4/EMP47	ENSG00000136560	PFDN4	YFL048C	EMP47
DOK5/YHR020W	ENSG00000136628	DOK5	YHR020W	YHR020W
CSTF1/VPS33	ENSG00000136631	CSTF1	YLR396C	VPS33
BMP7/SNX3	ENSG00000136643	BMP7	YOR357C	SNX3
RAE1/YSP1	ENSG00000136653	RAE1	YHR155W	YSP1
TPD52L2/YLR194C	ENSG00000136715	TPD52L2	YLR194C	YLR194C
DNAJC5/IMP4	ENSG00000136718	DNAJC5	YNL075W	IMP4
NELFCD/HSE1	ENSG00000136738	NELFCD	YHL002W	HSE1
PRPF6/NFS1	ENSG00000136750	PRPF6	YCL017C	NFS1
TUBB1/YME1	ENSG00000136758	TUBB1	YPR024W	YME1
PSMA7/TPK2	ENSG00000136807	PSMA7	YPL203W	TPK2
NTSR1/TRX2	ENSG00000136810	NTSR1	YGR209C	TRX2
MRGBP/ECM29	ENSG00000136813	MRGBP	YHL030W	ECM29
DIDO1/MIG2	ENSG00000136826	DIDO1	YGL209W	MIG2
GID8/JSN1	ENSG00000136827	GID8	YJR091C	JSN1
BIRC7/YCG1	ENSG00000136828	BIRC7	YDR325W	YCG1
ARFGAP1/SEC1	ENSG00000136854	ARFGAP1	YDR164C	SEC1
AVP/REC107	ENSG00000136861	AVP	YJR021C	REC107
COL20A1/AGC1	ENSG00000136869	COL20A1	YPR021C	AGC1
CHRNA4/VMA10	ENSG00000136888	CHRNA4	YHR039C-A	VMA10
EEF1A2/IPI1	ENSG00000136891	EEF1A2	YHR085W	IPI1
PTK6/SUR4	ENSG00000136928	PTK6	YLR372W	SUR4
GMEB2/PUP1	ENSG00000136930	GMEB2	YOR157C	PUP1
C20orf27/KEL1	ENSG00000136933	C20orf27	YHR158C	KEL1
SPEF1/RPL35B	ENSG00000136942	SPEF1	YDL136W	RPL35B
CDC25B/DCC1	ENSG00000136982	CDC25B	YCL016C	DCC1
ARFRP1/RPA49	ENSG00000137054	ARFRP1	YNL248C	RPA49
NDUFAF5/HNT3	ENSG00000137074	NDUFAF5	YOR258W	HNT3
TRIB3/FDH1	ENSG00000137106	TRIB3	YOR388C	FDH1
RASSF2/RPS6B	ENSG00000137154	RASSF2	YBR181C	RPS6B
CSNK2A1/STB4	ENSG00000137203	CSNK2A1	YMR019W	STB4
ANGPT4/POP8	ENSG00000137265	ANGPT4	YBL018C	POP8
HM13/BMS1	ENSG00000137312	HM13	YPL217C	BMS1
SNPH/FLX1	ENSG00000137409	SNPH	YIL134W	FLX1
MYLK2/RPC31	ENSG00000137478	MYLK2	YNL151C	RPC31
SIRPB1/YGR130C	ENSG00000137497	SIRPB1	YGR130C	YGR130C
SEC23B/FMP32	ENSG00000137500	SEC23B	YFL046W	FMP32
FERMT1/SIR4	ENSG00000137501	FERMT1	YDR227W	SIR4
HAO1/YIP5	ENSG00000137502	HAO1	YGL161C	YIP5
PDYN/YGR015C	ENSG00000137509	PDYN	YGR015C	YGR015C
PLCB4/MRPL10	ENSG00000137547	PLCB4	YNL284C	MRPL10
MYL9/TGS1	ENSG00000137574	MYL9	YPL157W	TGS1
HCK/PEP1	ENSG00000137642	HCK	YBL017C	PEP1
CRNKL1/BUD13	ENSG00000137656	CRNKL1	YGL174W	BUD13
POFUT1/TMA20	ENSG00000137699	POFUT1	YER007C-A	TMA20
SAMHD1/MRP1	ENSG00000137710	SAMHD1	YDR347W	MRP1
PAK7/VAC14	ENSG00000137713	PAK7	YLR386W	VAC14
KIF3B/YAH1	ENSG00000137714	KIF3B	YPL252C	YAH1
NOP56/YJL185C	ENSG00000137752	NOP56	YJL185C	YJL185C
IDH3B/MKK2	ENSG00000137764	IDH3B	YPL140C	MKK2
MAPRE1/ODC2	ENSG00000137801	MAPRE1	YOR222W	ODC2
JAG1/ELP2	ENSG00000137802	JAG1	YGR200C	ELP2
CDK5RAP1/GCR2	ENSG00000137806	CDK5RAP1	YNL199C	GCR2
SNTA1/RTF1	ENSG00000137815	SNTA1	YGL244W	RTF1
OXT/SPC98	ENSG00000137822	OXT	YNL126W	SPC98
TTI1/KCS1	ENSG00000137825	TTI1	YDR017C	KCS1
E2F1/BIO5	ENSG00000137842	E2F1	YNR056C	BIO5
RPRD1B/RAD59	ENSG00000137845	RPRD1B	YDL059C	RAD59
PXMP4/CAF120	ENSG00000137872	PXMP4	YNL278W	CAF120
CHMP4B/RLP24	ENSG00000137876	CHMP4B	YLR009W	RLP24
BPI/COY1	ENSG00000137878	BPI	YKL179C	COY1
CST3/MRPL40	ENSG00000137942	CST3	YPL173W	MRPL40
ASIP/ALT1	ENSG00000137944	ASIP	YLR089C	ALT1
CST4/BET2	ENSG00000137955	CST4	YPR176C	BET2
ACTR5/KGD2	ENSG00000137992	ACTR5	YDR148C	KGD2
WFDC2/IMD2	ENSG00000138029	WFDC2	YHR216W	IMD2
AHCY/RBK1	ENSG00000138030	AHCY	YCR036W	RBK1
DHX35/PTC1	ENSG00000138032	DHX35	YDL006W	PTC1
DNTTIP1/YGR016W	ENSG00000138035	DNTTIP1	YGR016W	YGR016W
MAP1LC3A/DIN7	ENSG00000138036	MAP1LC3A	YDR263C	DIN7
SYNDIG1/PSY2	ENSG00000138041	SYNDIG1	YNL201C	PSY2
PIGU/YPT1	ENSG00000138069	PIGU	YFL038C	YPT1
TNNC2/ARP2	ENSG00000138071	TNNC2	YDL029W	ARP2
APMAP/MAL12	ENSG00000138079	APMAP	YGR292W	MAL12
ZNF516/DAS1	ENSG00000138081	ZNF516	YJL149W	DAS1
USP14/MATALPHA2	ENSG00000138083	USP14	YCR039C	MATALPHA2
VAPA/PET309	ENSG00000138095	VAPA	YLR067C	PET309
MYOM1/BIO4	ENSG00000138101	MYOM1	YNR057C	BIO4
MYL12A/ARP1	ENSG00000138107	MYL12A	YHR129C	ARP1
CEP76/BSP1	ENSG00000138162	CEP76	YPR171W	BSP1
CEP192/YLR063W	ENSG00000138166	CEP192	YLR063W	YLR063W
RNMT/MSS1	ENSG00000138175	RNMT	YMR023C	MSS1
SMAD7/KAR3	ENSG00000138182	SMAD7	YPR141C	KAR3
LAMA1/YND1	ENSG00000138185	LAMA1	YER005W	YND1
RNF125/HMLALPHA1	ENSG00000138279	RNF125	YCL066W	HMLALPHA1
ANKRD12/TIM23	ENSG00000138297	ANKRD12	YNR017W	TIM23
NOL4/RPS24A	ENSG00000138326	NOL4	YER074W	RPS24A
POLI/ADE17	ENSG00000138363	POLI	YMR120C	ADE17
MIB1/KTR5	ENSG00000138378	MIB1	YNL029C	KTR5
RBBP8/SRO9	ENSG00000138385	RBBP8	YCL037C	SRO9
RIOK3/CPR3	ENSG00000138398	RIOK3	YML078W	CPR3
CSTF2/IDP3	ENSG00000138413	CSTF2	YNL009W	IDP3
PSMD10/YPL014W	ENSG00000138434	PSMD10	YPL014W	YPL014W
ATG4A/YTM1	ENSG00000138442	ATG4A	YOR272W	YTM1
TBL1X/MKC7	ENSG00000138448	TBL1X	YDR144C	MKC7
GPR143/YKL100C	ENSG00000138600	GPR143	YKL100C	YKL100C
PGRMC1/PTM1	ENSG00000138613	PGRMC1	YKL039W	PTM1
POLA1/ALG9	ENSG00000138641	POLA1	YNL219C	ALG9
MID1/FMP25	ENSG00000138646	MID1	YLR077W	FMP25
NKAP/IES2	ENSG00000138660	NKAP	YNL215W	IES2
NXT2/RIM4	ENSG00000138668	NXT2	YHL024W	RIM4
GUCY2F/PSY4	ENSG00000138669	GUCY2F	YBL046W	PSY4
ENSG00000101898/SEC31	ENSG00000138674	ENSG00000101898	YDL195W	SEC31
ALG13/HYR1	ENSG00000138675	ALG13	YIR037W	HYR1
PRPS2/YGL015C	ENSG00000138684	PRPS2	YGL015C	YGL015C
TLR8/CSF1	ENSG00000138688	TLR8	YLR087C	CSF1
AMMECR1/YAR066W	ENSG00000138698	AMMECR1	YAR066W	YAR066W
CHRDL1/NUP57	ENSG00000138750	CHRDL1	YGR119C	NUP57
WDR13/BRE5	ENSG00000138757	WDR13	YNR051C	BRE5
SUV39H1/SPR3	ENSG00000138758	SUV39H1	YGR059W	SPR3
GLRA2/YOR387C	ENSG00000138760	GLRA2	YOR387C	YOR387C
XIAP/USO1	ENSG00000138768	XIAP	YDL058W	USO1
STAG2/YOR021C	ENSG00000138772	STAG2	YOR021C	YOR021C
MCF2/PPA2	ENSG00000138777	MCF2	YMR267W	PPA2
F9/YJR141W	ENSG00000138785	F9	YJR141W	YJR141W
ABCD1/ABF2	ENSG00000138795	ABCD1	YMR072W	ABF2
CCDC22/NDI1	ENSG00000138796	CCDC22	YML120C	NDI1
CACNA1F/SEC24	ENSG00000138802	CACNA1F	YIL109C	SEC24
SYP/CMP2	ENSG00000138814	SYP	YML057W	CMP2
PLP2/IML3	ENSG00000138823	PLP2	YBR107C	IML3
BMX/COX12	ENSG00000138829	BMX	YLR038C	COX12
PLS3/SKO1	ENSG00000138835	PLS3	YNL167C	SKO1
NAA10/YLR036C	ENSG00000139112	NAA10	YLR036C	YLR036C
RENBP/YLR290C	ENSG00000139180	RENBP	YLR290C	YLR290C
ELF4/PEX5	ENSG00000139197	ELF4	YDR244W	PEX5
SMARCA1/SLX5	ENSG00000139218	SMARCA1	YDL013W	SLX5
MTMR8/ADY3	ENSG00000139220	MTMR8	YDL239C	ADY3
ASB9/SMX3	ENSG00000139343	ASB9	YPR182W	SMX3
ENSG00000102050/YSR3	ENSG00000139496	ENSG00000102050	YKR053C	YSR3
RBBP7/KTR4	ENSG00000139505	RBBP7	YBR199W	KTR4
PPP1R2P9/YJR107W	ENSG00000139567	PPP1R2P9	YJR107W	YJR107W
KCND1/RPS8A	ENSG00000139610	KCND1	YBL072C	RPS8A
OPN1LW/SWI3	ENSG00000139613	OPN1LW	YJL176C	SWI3
FMR1/ORM2	ENSG00000139618	FMR1	YLR350W	ORM2
PIM2/MED8	ENSG00000139636	PIM2	YBR193C	MED8
SLC35A2/YER156C	ENSG00000139637	SLC35A2	YER156C	YER156C
PQBP1/YJL068C	ENSG00000139684	PQBP1	YJL068C	YJL068C
PCSK1N/TMA22	ENSG00000139726	PCSK1N	YJR014W	TMA22
EMD/FRE6	ENSG00000139908	EMD	YLL051C	FRE6
TAZ/YJL055W	ENSG00000139910	TAZ	YJL055W	YJL055W
PGK1/RTN1	ENSG00000139970	PGK1	YDR233C	RTN1
GATA1/HAT1	ENSG00000139998	GATA1	YPL001W	HAT1
MAGT1/YNL035C	ENSG00000140006	MAGT1	YNL035C	YNL035C
SMS/WRS1	ENSG00000140105	SMS	YOL097C	WRS1
PHEX/UGA4	ENSG00000140199	PHEX	YDL210W	UGA4
UBL4A/QRI5	ENSG00000140262	UBL4A	YLR204W	QRI5
EEA1/XYL2	ENSG00000140263	EEA1	YLR070C	XYL2
RP2/YDL085C-A	ENSG00000140264	RP2	YDL085C-A	YDL085C-A
PHF16/TOA2	ENSG00000140307	PHF16	YKL058W	TOA2
CDK16/SRP14	ENSG00000140319	CDK16	YDL092W	SRP14
USP11/EDC3	ENSG00000140326	USP11	YEL015W	EDC3
PCYT1B/NAN1	ENSG00000140332	PCYT1B	YPL126W	NAN1
HTATSF1/AIM45	ENSG00000140374	HTATSF1	YPR004C	AIM45
VGLL1/HMO1	ENSG00000140382	VGLL1	YDR174W	HMO1
CD40LG/ARG7	ENSG00000140386	CD40LG	YMR062C	ARG7
TIMP1/YGR079W	ENSG00000140391	TIMP1	YGR079W	YGR079W
FGD1/SKI8	ENSG00000140395	FGD1	YGL213C	SKI8
PIN4/AMS1	ENSG00000140400	PIN4	YGL156W	AMS1
PORCN/NNF2	ENSG00000140416	PORCN	YGR089W	NNF2
MAGED2/PRK1	ENSG00000140443	MAGED2	YIL095W	PRK1
KLF8/DIT2	ENSG00000140459	KLF8	YDR402C	DIT2
SYTL4/ERG11	ENSG00000140465	SYTL4	YHR007C	ERG11
CENPI/SSP2	ENSG00000140488	CENPI	YOR242C	SSP2
DRP2/YKL091C	ENSG00000140522	DRP2	YKL091C	YKL091C
TAF7L/YMR210W	ENSG00000140526	TAF7L	YMR210W	YMR210W
PBDC1/HGH1	ENSG00000140538	PBDC1	YGR187C	HGH1
ENSG00000102391/LST7	ENSG00000140543	ENSG00000102391	YGR057C	LST7
ARMCX3/OYE3	ENSG00000140564	ARMCX3	YPL171C	OYE3
HTR2A/HUA1	ENSG00000140682	HTR2A	YGR268C	HUA1
NDFIP2/YGR122W	ENSG00000140694	NDFIP2	YGR122W	YGR122W
TNFSF13B/QCR2	ENSG00000140740	TNFSF13B	YPR191W	QCR2
MLNR/GRX3	ENSG00000140830	MLNR	YDR098C	GRX3
CAB39L/SPO71	ENSG00000140859	CAB39L	YDR104C	SPO71
KLF5/RPL9B	ENSG00000140937	KLF5	YNL067W	RPL9B
STK24/RRT12	ENSG00000140943	STK24	YCR045C	RRT12
ACP5/RPL3	ENSG00000140986	ACP5	YOR063W	RPL3
DNAJC3/FMP48	ENSG00000140992	DNAJC3	YGR052W	FMP48
UGGT2/YDR333C	ENSG00000141002	UGGT2	YDR333C	YDR333C
ARHGEF7/MCD4	ENSG00000141012	ARHGEF7	YKL165C	MCD4
FGF9/ATG16	ENSG00000141013	FGF9	YMR159C	ATG16
SGCG/DIG1	ENSG00000141027	SGCG	YPL049C	DIG1
PARP4/HDA3	ENSG00000141040	PARP4	YPR179C	HDA3
SUPT20H/SSH4	ENSG00000141084	SUPT20H	YKL124W	SSH4
MRPS31/PRS5	ENSG00000141127	MRPS31	YOL061W	PRS5
KPNA3/PRP28	ENSG00000141141	KPNA3	YDR243C	PRP28
FLT1/VPS53	ENSG00000141252	FLT1	YJL029C	VPS53
RGCC/GYP7	ENSG00000141258	RGCC	YDL234C	GYP7
VWA8/APE2	ENSG00000141279	VWA8	YKL157W	APE2
DGKH/CHC1	ENSG00000141367	DGKH	YGL206C	CHC1
KATNAL1/YTA7	ENSG00000141385	KATNAL1	YGR270W	YTA7
INTS6/RTT103	ENSG00000141425	INTS6	YDR289C	RTT103
TSC22D1/ORC2	ENSG00000141503	TSC22D1	YBR060C	ORC2
CLN5/MRL1	ENSG00000141510	CLN5	YPR079W	MRL1
OLFM4/RDI1	ENSG00000141522	OLFM4	YDL135C	RDI1
MSLN/MCH4	ENSG00000141526	MSLN	YOL119C	MCH4
TRADD/DED1	ENSG00000141543	TRADD	YOR204W	DED1
HSF4/NAR1	ENSG00000141562	HSF4	YNL240C	NAR1
CORO1A/ATG18	ENSG00000141580	CORO1A	YFR021W	ATG18
MAPK3/SOK2	ENSG00000141646	MAPK3	YMR016C	SOK2
PHKB/DIB1	ENSG00000141759	PHKB	YPR082C	DIB1
NUTF2/ZRT2	ENSG00000141873	NUTF2	YLR130C	ZRT2
NUP93/PFK2	ENSG00000141959	NUP93	YMR205C	PFK2
CENPT/YAR1	ENSG00000141965	CENPT	YPL239W	YAR1
TSNAXIP1/CDC24	ENSG00000141968	TSNAXIP1	YAL041W	CDC24
NFAT5/GLN4	ENSG00000142166	NFAT5	YOR168W	GLN4
N4BP1/SOD1	ENSG00000142168	N4BP1	YJR104C	SOD1
CBLN1/PTK1	ENSG00000142178	CBLN1	YKL198C	PTK1
ARL2BP/ARN2	ENSG00000142185	ARL2BP	YHL047C	ARN2
ZNF423/MSB3	ENSG00000142192	ZNF423	YNL293W	MSB3
CCL22/PTK2	ENSG00000142208	CCL22	YJR059W	PTK2
CCL17/HSL7	ENSG00000142453	CCL17	YBR133C	HSL7
CTCF/MDR1	ENSG00000142459	CTCF	YGR100W	MDR1
ACD/PRE4	ENSG00000142507	ACD	YFR050C	PRE4
POLR2C/RPS11B	ENSG00000142534	POLR2C	YBR048W	RPS11B
PARD6A/PEX14	ENSG00000142655	PARD6A	YGL153W	PEX14
ZNF821/RPL11B	ENSG00000142676	ZNF821	YGR085C	RPL11B
MMP15/BUD20	ENSG00000142684	MMP15	YLR074C	BUD20
USB1/DEF1	ENSG00000142784	USB1	YKL054C	DEF1
CCDC113/ELM1	ENSG00000142875	CCDC113	YKL048C	ELM1
NME3/GPI8	ENSG00000142892	NME3	YDR331W	GPI8
PSMD7/PTP1	ENSG00000142949	PSMD7	YDL230W	PTP1
VAC14/KEM1	ENSG00000143006	VAC14	YGL173C	KEM1
TANGO6/MSN1	ENSG00000143033	TANGO6	YOL116W	MSN1
COG4/FAR11	ENSG00000143093	COG4	YNL127W	FAR11
PLA2G15/PUP2	ENSG00000143106	PLA2G15	YGR253C	PUP2
[truncated: 1,298 more rows]
