# Supplementary material for: Scope and limitations of yeast as a model organism for studying human tissue-specific pathways
Source: BMC Syst Biol. 2015 Dec 29;9:96. doi: 10.1186/s12918-015-0253-0 (PMC4696342; doi:10.1186/s12918-015-0253-0)
Supplement: Additional file 1 — Network alignments. Compressed (*.zip) file containing individual tissue-specific alignments. (ZIP 5181 Kb) [file 12918_2015_253_MOESM1_ESM.zip › alignments/Medulla Oblongata_AlignGraph_edges.tsv]

First_ortholog_pair	Second_ortholog_pair
ATP5B/ASK1	GCLC/FEN1
TMEM147/SMY1	CAMKK1/SKN7
USH2A/IRC6	IBTK/NAB2
PDCD2/ZUO1	IBTK/NAB2
DCX/ERG12	IBTK/NAB2
SMARCB1/INH1	IBTK/NAB2
PTN/HUT1	IBTK/NAB2
HOXB6/ATP5	IBTK/NAB2
SOBP/GAT3	IBTK/NAB2
PLCD4/YLR345W	IBTK/NAB2
PROC/GOT1	IBTK/NAB2
SUMO1/PNP1	IBTK/NAB2
WDR77/SMD3	IBTK/NAB2
RAP1A/CKB2	IBTK/NAB2
CD4/CKI1	CRLF1/NGL2
MAVS/YHL042W	MAP3K14/PMT6
UPK1A/MED7	PAF1/SEH1
NNT/VTS1	ADIPOR2/GAL80
USP33/CRN1	MYLIP/CUS1
SPTBN1/URN1	MYLIP/CUS1
COPE/GTR1	BAZ1B/FET5
N4BP2/ASF1	NCAPD2/RSP5
TYROBP/PRP46	LRRC23/CDC40
MRPL4/YJR149W	LRRC23/CDC40
ENSG00000100141/LHP1	ATP2C1/HAP5
GCDH/SEN2	SRCIN1/FOB1
CDON/RNA1	SYT13/GIS2
VPS35/MCK1	SYT13/GIS2
MARK2/PRT1	SYT13/GIS2
CD5L/PHB1	SYT13/GIS2
RHEB/RPT5	SYT13/GIS2
NME5/POR2	SYT13/GIS2
ARL2BP/ARN2	GLRX2/UIP3
FBL/SPC29	PLEKHO1/KAR2
KDELR1/STM1	CD44/YNG2
MCAM/SSB1	NUP160/RRP4
USH2A/IRC6	MUSK/APM1
WNT5B/RPL1A	MUSK/APM1
PLA2G4C/CMK1	IKZF2/SEC2
IPCEF1/RPN3	NR2E3/SEC18
GAPDH/SAK1	RANBP3/SNF1
GCDH/SEN2	IFT88/ENO2
NHP2L1/YPS7	PNKP/INN1
FERMT1/SIR4	STAU2/YKU80
EIF3D/NSA1	PHF23/TEP1
RABL2B/SAN1	BARX2/MOT2
CHRNE/SPB4	PREX2/MRPL22
TAB2/MPS2	MRPS10/STE24
GNPDA1/ELO1	MRPS10/STE24
MTMR2/SWI1	HEBP2/VPS1
ENSG00000112478/PEP7	MSMO1/REI1
KNG1/RPS17B	MCF2L2/RPL6A
MYO9A/ISW2	ZC3H11A/ISW1
HTATSF1/AIM45	GNA15/RPN12
GCAT/MRS4	PTPRU/WHI3
TACR1/BUR6	ACAA1/MEU1
PLA2G10/DAL80	ELMO2/SPP382
SRI/VTC2	EIF4B/DBP3
CDC7/BUR2	RPL18/BOP3
GCDH/SEN2	AHRR/PGA3
GAL/KSS1	ASUN/NPA3
CLEC2D/SOH1	LPAR2/TIF3
VWF/SSA1	ANKS1A/MPH1
SPTBN1/URN1	ZNF76/YAP1
TRMT1/RPS30A	NTHL1/RIO2
ITGB6/TUB4	SPEN/GIM3
NHP2L1/YPS7	SLK/PRP6
RABL2B/SAN1	FAM107B/TEF2
SMARCA2/SOL2	PDE4A/SKM1
TTC28/MCM3	PDE4A/SKM1
SERPINA4/SWI6	PDE4A/SKM1
MCAM/SSB1	SMARCD1/TTI1
EIF4G1/FKH1	MPPED2/POL1
SIM1/LSM1	NEO1/PGK1
RPS5/ORC1	PSME4/YPT32
POLDIP3/RPL26B	GAL/KSS1
WFDC2/IMD2	GAL/KSS1
SCNN1A/CDC14	GAL/KSS1
P2RX1/AIM7	PLA2G10/DAL80
SNX15/SAM1	MNT/MAS1
AP3B2/RPL32	TCOF1/RPS19B
GADD45B/YDR115W	CDC42/NOP53
NHP2L1/YPS7	TCF3/DBP8
SPTBN1/URN1	MARK2/PRT1
GCDH/SEN2	HMMR/NOP15
DNAJC5/IMP4	MRVI1/UTP21
NPHS2/SYH1	SLC24A1/HED1
IL7/YCK2	LMAN1/CWC25
GCDH/SEN2	C19orf10/SPR28
SCAMP1/YLH47	EIF4G3/MRPL20
GCDH/SEN2	CELSR1/RSC6
KLHL2/CWC21	FGF4/SNU114
GCDH/SEN2	ARHGAP15/SSK22
IL4R/PAR32	KLHL20/TRM9
N4BP2/ASF1	MCAM/SSB1
SUMO1/PNP1	MCAM/SSB1
NMRK2/DHH1	STXBP2/PRP19
WDR77/SMD3	STXBP2/PRP19
CEP76/BSP1	USP33/CRN1
UFSP2/YDR336W	DBC1/SRV2
TULP2/MKK1	PTPRH/BUD5
GCDH/SEN2	DLGAP4/MET31
IRX4/GUA1	PTPRC/NRD1
CHD5/YKE2	CACNA1S/ATG20
RASSF2/RPS6B	PGR/RPN11
CALB1/MSS116	ME2/CYR1
MRPL32/RPL2A	CD59/NOP4
TTI1/KCS1	CHERP/SDH2
RAB5C/YHR122W	USP40/JHD2
HPS4/BNI1	TMED2/HDA2
AES/SPP381	TMED2/HDA2
SCAP/TYE7	TMED2/HDA2
AGR2/NPR3	PPEF1/WWM1
AHR/ORC3	HUWE1/YIR035C
GCDH/SEN2	MADCAM1/LSM7
PAK1IP1/RPN2	SNAP29/RPN13
SCNN1A/CDC14	TTC28/MCM3
GRPEL1/RPB7	PPP6R2/HHT1
PRLR/IPP1	HMOX1/DPH1
EEF1B2/ANT1	APOL1/FRK1
CCDC86/MET28	PMM1/CBF1
ANGPT4/POP8	TRIP11/GPX2
ATP5B/ASK1	CHD8/YML083C
RASD1/TPK3	PSMA7/TPK2
RPS15/RRS1	FERMT1/SIR4
ACVR2B/RGD2	OXT/SPC98
FBXO5/RPL4A	ATG4A/YTM1
PPP1R17/CYS4	SYTL4/ERG11
ATP5B/ASK1	FBXO31/IGO1
LIN7A/SWE1	RP1/CDC5
LYL1/YOL087C	ARHGEF18/POB3
STRN/ALY2	ILVBL/NBP2
GATA3/ADY4	MTPN/MTM1
BUD31/UBR2	WNT2/BZZ1
CRYAB/RAM2	EPHB6/RCN1
STIM2/PSH1	NUDT1/SER33
GNAI2/YET3	MRPL32/RPL2A
CCL20/TEF4	RHEB/RPT5
DDX6/HEK2	CREB3/YGR071C
PSMD3/ERV14	ATRNL1/HOS1
CYTIP/MAK21	UNC5B/ATP22
SCNN1A/CDC14	ENO3/TSA2
FBXO5/RPL4A	RASD1/TPK3
SMYD1/OKP1	EZH1/GET4
QSOX1/TFB3	DDX6/HEK2
SPTBN1/URN1	CALCA/BMH1
ATP5B/ASK1	RPS13/SYN8
ENSG00000112478/PEP7	ING4/DCP2
DNAJC6/PHS1	TAPBP/SFB3
