# Supplementary material for: Scope and limitations of yeast as a model organism for studying human tissue-specific pathways
Source: BMC Syst Biol. 2015 Dec 29;9:96. doi: 10.1186/s12918-015-0253-0 (PMC4696342; doi:10.1186/s12918-015-0253-0)
Supplement: Additional file 1 — Network alignments. Compressed (*.zip) file containing individual tissue-specific alignments. (ZIP 5181 Kb) [file 12918_2015_253_MOESM1_ESM.zip › alignments/Amygdala_AlignGraph_nodes.tsv]

ID	Human_EnsemblGeneID	Human_Symbol	Yeast_EnsemblGeneID	Yeast_Symbol
TSPAN6/DPM1	ENSG00000000419	TSPAN6	YPR183W	DPM1
DPM1/GSH1	ENSG00000001084	DPM1	YJL101C	GSH1
SCYL3/HAP2	ENSG00000001167	SCYL3	YGL237C	HAP2
FGR/RAD59	ENSG00000002016	FGR	YDL059C	RAD59
CFH/CTR1	ENSG00000003147	CFH	YPR124W	CTR1
GCLC/COS9	ENSG00000003402	GCLC	YKL219W	COS9
NFYA/NRP1	ENSG00000003756	NFYA	YDL167C	NRP1
SEMA3F/FEN1	ENSG00000004399	SEMA3F	YCR034W	FEN1
CFTR/ADK1	ENSG00000004455	CFTR	YDR226W	ADK1
KRIT1/GUP2	ENSG00000004468	KRIT1	YPL189W	GUP2
RAD52/GCV3	ENSG00000004478	RAD52	YAL044C	GCV3
BAD/RGA1	ENSG00000004777	BAD	YOR127W	RGA1
CD99/ACP1	ENSG00000004779	CD99	YKL192C	ACP1
AOC1/YGR201C	ENSG00000004838	AOC1	YGR201C	YGR201C
HECW1/YDR307W	ENSG00000004866	HECW1	YDR307W	YDR307W
MAD1L1/CDC27	ENSG00000004897	MAD1L1	YBL084C	CDC27
LASP1/SEC61	ENSG00000004948	LASP1	YLR378C	SEC61
M6PR/NAM7	ENSG00000005007	M6PR	YMR080C	NAM7
ICA1/CDC9	ENSG00000005156	ICA1	YDL164C	CDC9
ALS2/PET112	ENSG00000005175	ALS2	YBL080C	PET112
CASP10/RET3	ENSG00000005243	CASP10	YPL010W	RET3
CFLAR/PST2	ENSG00000005302	CFLAR	YDR032C	PST2
TFPI/BDF2	ENSG00000005339	TFPI	YDL070W	BDF2
RBM5/SIA1	ENSG00000005421	RBM5	YOR137C	SIA1
MTMR7/LOC1	ENSG00000005700	MTMR7	YFR001W	LOC1
ARF5/YDR352W	ENSG00000005893	ARF5	YDR352W	YDR352W
POLDIP2/PGC1	ENSG00000006007	POLDIP2	YPL206C	PGC1
PLXND1/APL4	ENSG00000006125	PLXND1	YPR029C	APL4
AK2/ADH7	ENSG00000006194	AK2	YCR105W	ADH7
CD38/GRX6	ENSG00000006468	CD38	YDL010W	GRX6
FKBP4/LCB5	ENSG00000006530	FKBP4	YLR260W	LCB5
KDM1A/YMR010W	ENSG00000006704	KDM1A	YMR010W	YMR010W
CAMKK1/VPS41	ENSG00000006715	CAMKK1	YDR080W	VPS41
RECQL/CMK2	ENSG00000007047	RECQL	YOL016C	CMK2
HSPB6/PAC1	ENSG00000007168	HSPB6	YOR269W	PAC1
ARHGAP33/MET10	ENSG00000007171	ARHGAP33	YFR030W	MET10
NDUFAB1/HXK2	ENSG00000007174	NDUFAB1	YGL253W	HXK2
PDK4/HOF1	ENSG00000007237	PDK4	YMR032W	HOF1
ZMYND10/TRS33	ENSG00000007255	ZMYND10	YOR115C	TRS33
ST7/UTR5	ENSG00000007264	ST7	YEL035C	UTR5
CDC27/SRL1	ENSG00000007372	CDC27	YOR247W	SRL1
SLC4A1/GPI1	ENSG00000007541	SLC4A1	YGR216C	GPI1
CALCR/FRE7	ENSG00000007952	CALCR	YOL152W	FRE7
HCCS/PRE7	ENSG00000008018	HCCS	YBL041W	PRE7
DVL2/USA1	ENSG00000008130	DVL2	YML029W	USA1
UPF1/YDL176W	ENSG00000008277	UPF1	YDL176W	YDL176W
SKAP2/DTR1	ENSG00000008282	SKAP2	YBR180W	DTR1
SLC25A5/CNL1	ENSG00000008294	SLC25A5	YDR357C	CNL1
CCDC109B/NSE5	ENSG00000008300	CCDC109B	YML023C	NSE5
HOXA11/PHR1	ENSG00000008405	HOXA11	YOR386W	PHR1
POLR2J/PHO3	ENSG00000008710	POLR2J	YBR092C	PHO3
DHX33/MEP1	ENSG00000008838	DHX33	YGR121C	MEP1
MEOX1/RPS20	ENSG00000008988	MEOX1	YHL015W	RPS20
LIG3/YBL055C	ENSG00000009335	LIG3	YBL055C	YBL055C
RPAP3/REV3	ENSG00000009413	RPAP3	YPL167C	REV3
ENSG00000005189/VTA1	ENSG00000009844	ENSG00000005189	YLR181C	VTA1
CIAPIN1/PHO4	ENSG00000009950	CIAPIN1	YFR034C	PHO4
FAM214B/ITC1	ENSG00000009954	FAM214B	YGL133W	ITC1
COPZ2/VID30	ENSG00000010017	COPZ2	YGL227W	VID30
PRKAR2B/MSC7	ENSG00000010030	PRKAR2B	YHR039C	MSC7
MSL3/SPE4	ENSG00000010165	MSL3	YLR146C	SPE4
CREBBP/COR1	ENSG00000010256	CREBBP	YBL045C	COR1
BZRAP1/YCS4	ENSG00000010292	BZRAP1	YLR272C	YCS4
MPO/NUD1	ENSG00000010322	MPO	YOR373W	NUD1
PON1/SHO1	ENSG00000010810	PON1	YER118C	SHO1
GCFC2/NDD1	ENSG00000010818	GCFC2	YOR372C	NDD1
ABCB4/ELA1	ENSG00000011007	ABCB4	YNL230C	ELA1
SOX8/YNK1	ENSG00000011052	SOX8	YKL067W	YNK1
IBTK/ICT1	ENSG00000011198	IBTK	YLR099C	ICT1
MYCBP2/UTP18	ENSG00000011260	MYCBP2	YJL069C	UTP18
FBXL3/DCR2	ENSG00000011275	FBXL3	YLR361C	DCR2
ITGAL/SCW4	ENSG00000011405	ITGAL	YGR279C	SCW4
PDK2/SKG3	ENSG00000011426	PDK2	YLR187W	SKG3
ITGA3/MSB4	ENSG00000011454	ITGA3	YOL112W	MSB4
LAMP2/PPH21	ENSG00000011485	LAMP2	YDL134C	PPH21
GGNBP2/UBX5	ENSG00000012822	GGNBP2	YDR330W	UBX5
ITGA2B/MPS1	ENSG00000012983	ITGA2B	YDL028C	MPS1
GDE1/IRS4	ENSG00000013016	GDE1	YKR019C	IRS4
C19orf60/RPT3	ENSG00000013275	C19orf60	YDR394W	RPT3
CRLF1/COQ4	ENSG00000013441	CRLF1	YDR204W	COQ4
MAP3K14/RET1	ENSG00000013503	MAP3K14	YOR207C	RET1
ABCC8/NGL2	ENSG00000013523	ABCC8	YMR285C	NGL2
CCL18/PMT6	ENSG00000014216	CCL18	YGR199W	PMT6
CCL3/MDH3	ENSG00000014641	CCL3	YDL078C	MDH3
SYNRG/MMT1	ENSG00000014824	SYNRG	YMR177W	MMT1
CACNG3/BRX1	ENSG00000015171	CACNG3	YOL077C	BRX1
TMEM132A/LAS17	ENSG00000015285	TMEM132A	YOR181W	LAS17
AP2B1/GPG1	ENSG00000015413	AP2B1	YGL121C	GPG1
TAC1/MPP6	ENSG00000015479	TAC1	YNR024W	MPP6
ZNF263/BPL1	ENSG00000015592	ZNF263	YDL141W	BPL1
CX3CL1/HPF1	ENSG00000016490	CX3CL1	YOL155C	HPF1
SPATA20/PMR1	ENSG00000017260	SPATA20	YGL167C	PMR1
CACNA1G/BEM3	ENSG00000017797	CACNA1G	YPL115C	BEM3
TNFRSF12A/DLD1	ENSG00000018510	TNFRSF12A	YDL174C	DLD1
MAP3K9/ENA1	ENSG00000018625	MAP3K9	YDR040C	ENA1
RALA/EMW1	ENSG00000018699	RALA	YNL313C	EMW1
BAIAP2L1/RGM1	ENSG00000020256	BAIAP2L1	YMR182C	RGM1
ETV1/YTA6	ENSG00000021574	ETV1	YPL074W	YTA6
AGK/NUT1	ENSG00000021645	AGK	YGL151W	NUT1
CCL26/SEN1	ENSG00000021776	CCL26	YLR430W	SEN1
FARP2/CPA1	ENSG00000021826	FARP2	YOR303W	CPA1
USH1C/DEG1	ENSG00000022267	USH1C	YFL001W	DEG1
DBF4/MAG2	ENSG00000022840	DBF4	YLR427W	MAG2
TBXA2R/PFA4	ENSG00000023041	TBXA2R	YOL003C	PFA4
IFRD1/TRX1	ENSG00000023318	IFRD1	YLR043C	TRX1
GTF2IRD1/HEM1	ENSG00000023330	GTF2IRD1	YDR232W	HEM1
PAF1/GRX2	ENSG00000023572	PAF1	YDR513W	GRX2
VPS41/RSA4	ENSG00000023734	VPS41	YCR072C	RSA4
ARHGAP44/SPT2	ENSG00000023902	ARHGAP44	YER161C	SPT2
ELAC2/YDL124W	ENSG00000023909	ELAC2	YDL124W	YDL124W
SCIN/UBR1	ENSG00000024048	SCIN	YGR184C	UBR1
MYH13/PAN1	ENSG00000024422	MYH13	YIR006C	PAN1
ADIPOR2/GTR2	ENSG00000025039	ADIPOR2	YGR163W	GTR2
UPP2/HSF1	ENSG00000025156	UPP2	YGL073W	HSF1
MARK4/FAF1	ENSG00000025293	MARK4	YIL019W	FAF1
PAFAH1B1/GAL80	ENSG00000025434	PAFAH1B1	YML051W	GAL80
NOS2/CNS1	ENSG00000025772	NOS2	YBR155W	CNS1
DNAH9/SEC63	ENSG00000025796	DNAH9	YOR254C	SEC63
GAS7/SRP1	ENSG00000025800	GAS7	YNL189W	SRP1
TRAPPC6A/YLR031W	ENSG00000026025	TRAPPC6A	YLR031W	YLR031W
MATK/RAD3	ENSG00000026036	MATK	YER171W	RAD3
CD79B/YBR096W	ENSG00000026508	CD79B	YBR096W	YBR096W
SCN4A/OCT1	ENSG00000027001	SCN4A	YKL134C	OCT1
PAX6/YOR296W	ENSG00000027075	PAX6	YOR296W	YOR296W
RHBDF1/PEX25	ENSG00000028203	RHBDF1	YPL112C	PEX25
LUC7L/VPS5	ENSG00000028528	LUC7L	YOR069W	VPS5
BAIAP3/DSE3	ENSG00000029639	BAIAP3	YOR264W	DSE3
PIGQ/YHR078W	ENSG00000029725	PIGQ	YHR078W	YHR078W
TEAD3/SNF11	ENSG00000030304	TEAD3	YDR073W	SNF11
SELE/YOR097C	ENSG00000030419	SELE	YOR097C	YOR097C
DNAJC11/SES1	ENSG00000031698	DNAJC11	YDR023W	SES1
MYLIP/WTM2	ENSG00000032389	MYLIP	YOR229W	WTM2
NOX1/ACK1	ENSG00000032742	NOX1	YDL203C	ACK1
E2F2/ARB1	ENSG00000033050	E2F2	YER036C	ARB1
PSMB1/VPH1	ENSG00000033627	PSMB1	YOR270C	VPH1
SYN1/NFI1	ENSG00000033800	SYN1	YOR156C	NFI1
JARID2/VHT1	ENSG00000034053	JARID2	YGR065C	VHT1
CAMK1G/SSK22	ENSG00000034152	CAMK1G	YCR073C	SSK22
CDK11A/PEX3	ENSG00000034693	CDK11A	YDR329C	PEX3
NADK/ADE12	ENSG00000035687	NADK	YNL220W	ADE12
TFAP2B/RFC1	ENSG00000035928	TFAP2B	YOR217W	RFC1
CYTH3/RTT101	ENSG00000036257	CYTH3	YJL047C	RTT101
ADAM22/SUL2	ENSG00000036448	ADAM22	YLR092W	SUL2
SYPL1/UBP5	ENSG00000036672	SYPL1	YER144C	UBP5
SPAG9/MDS3	ENSG00000037637	SPAG9	YGL197W	MDS3
CELSR3/MRI1	ENSG00000037757	CELSR3	YPR118W	MRI1
MGST1/TRM8	ENSG00000037897	MGST1	YDL201W	TRM8
CRY1/YNL193W	ENSG00000038382	CRY1	YNL193W	YNL193W
NFIX/YLR413W	ENSG00000038427	NFIX	YLR413W	YLR413W
MMP25/MTR4	ENSG00000039123	MMP25	YJL050W	MTR4
IL32/TCO89	ENSG00000039319	IL32	YPL180W	TCO89
PKD1/PRE9	ENSG00000041357	PKD1	YGR135W	PRE9
MAPK8IP2/YGL242C	ENSG00000041515	MAPK8IP2	YGL242C	YGL242C
MED24/LSG1	ENSG00000041802	MED24	YGL099W	LSG1
SEC62/ADP1	ENSG00000041982	SEC62	YCR011C	ADP1
RPS20/TDP1	ENSG00000042088	RPS20	YBR223C	TDP1
CSDE1/MFB1	ENSG00000042429	CSDE1	YDR219C	MFB1
UBE3C/APS2	ENSG00000042753	UBE3C	YJR058C	APS2
REV3L/FHN1	ENSG00000042832	REV3L	YGR131W	FHN1
PAX7/DCN1	ENSG00000043093	PAX7	YLR128W	DCN1
MASP2/RDL1	ENSG00000043143	MASP2	YOR285W	RDL1
TRAF3IP3/SCM3	ENSG00000044115	TRAF3IP3	YDL139C	SCM3
POMT2/YJR030C	ENSG00000044446	POMT2	YJR030C	YJR030C
VTA1/RAD28	ENSG00000047056	VTA1	YDR030C	RAD28
MLXIPL/YLR419W	ENSG00000047188	MLXIPL	YLR419W	YLR419W
BAZ1B/URA8	ENSG00000047230	BAZ1B	YJR103W	URA8
RANBP9/VMA13	ENSG00000047249	RANBP9	YPR036W	VMA13
ETV7/MLP1	ENSG00000047410	ETV7	YKR095W	MLP1
SPRTN/FET5	ENSG00000047457	SPRTN	YFL041W	FET5
METTL13/RPO41	ENSG00000047579	METTL13	YFL036W	RPO41
ZNF207/CSG2	ENSG00000047936	ZNF207	YBR036C	CSG2
UQCRC1/RNR4	ENSG00000048392	UQCRC1	YGR180C	RNR4
CD9/RSM10	ENSG00000048544	CD9	YDR041W	RSM10
NCAPD2/NTO1	ENSG00000048649	NCAPD2	YPR031W	NTO1
IFFO1/RBS1	ENSG00000048991	IFFO1	YDL189W	RBS1
GIPR/YKT6	ENSG00000049245	GIPR	YKL196C	YKT6
NISCH/RFC3	ENSG00000049541	NISCH	YNL290W	RFC3
STAB1/RSP5	ENSG00000049759	STAB1	YER125W	RSP5
FUZ/WBP1	ENSG00000049860	FUZ	YEL002C	WBP1
PRSS3/YLR257W	ENSG00000050405	PRSS3	YLR257W	YLR257W
CD4/NAM2	ENSG00000050748	CD4	YLR382C	NAM2
LRRC23/PER33	ENSG00000051108	LRRC23	YLR064W	PER33
BTK/SLH1	ENSG00000051341	BTK	YGR271W	SLH1
HFE/CTF3	ENSG00000051382	HFE	YLR381W	CTF3
SCMH1/CDC40	ENSG00000051596	SCMH1	YDR364C	CDC40
FYN/BUD3	ENSG00000052126	FYN	YCL014W	BUD3
HIVEP2/TAF3	ENSG00000052723	HIVEP2	YPL011C	TAF3
TCEB3/RRP12	ENSG00000052749	TCEB3	YPL012W	RRP12
LYPLA2/ERG25	ENSG00000052802	LYPLA2	YGR060W	ERG25
NME2/SOD2	ENSG00000053254	NME2	YHR008C	SOD2
APBA3/AAD10	ENSG00000053371	APBA3	YJR155W	AAD10
MKS1/MRT4	ENSG00000053372	MKS1	YKL009W	MRT4
ABHD5/USE1	ENSG00000053501	ABHD5	YGL098W	USE1
KAL1/TRS31	ENSG00000054116	KAL1	YDR472W	TRS31
AKAP8L/FHL1	ENSG00000054598	AKAP8L	YPR104C	FHL1
UTP18/MSR1	ENSG00000054654	UTP18	YHR091C	MSR1
RNF216/CDC53	ENSG00000055130	RNF216	YDL132W	CDC53
TTC19/PEX11	ENSG00000055163	TTC19	YOL147C	PEX11
PTBP1/SPP1	ENSG00000055609	PTBP1	YPL138C	SPP1
DPF1/PUF3	ENSG00000055917	DPF1	YLL013C	PUF3
SYT7/YDR114C	ENSG00000056558	SYT7	YDR114C	YDR114C
PIK3C2A/GLG2	ENSG00000056998	PIK3C2A	YJL137C	GLG2
PLAUR/GDI1	ENSG00000057608	PLAUR	YER136W	GDI1
ANLN/ATG5	ENSG00000057663	ANLN	YPL149W	ATG5
WIZ/ERG11	ENSG00000058056	WIZ	YHR007C	ERG11
RABGAP1/KCC4	ENSG00000058091	RABGAP1	YCL024W	KCC4
DCN/RPL3	ENSG00000058404	DCN	YOR063W	RPL3
PPP5C/RPC37	ENSG00000058600	PPP5C	YKR025W	RPC37
MAP4K3/NEO1	ENSG00000058668	MAP4K3	YIL048W	NEO1
ZBTB32/TIS11	ENSG00000059145	ZBTB32	YLR136C	TIS11
TYROBP/PRO2	ENSG00000059573	TYROBP	YOR323C	PRO2
GABRA3/TRM3	ENSG00000059588	GABRA3	YDL112W	TRM3
BRCA1/XDJ1	ENSG00000059769	BRCA1	YLR090W	XDJ1
ERCC1/PSR2	ENSG00000060069	ERCC1	YLR019W	PSR2
CD22/HSP12	ENSG00000060237	CD22	YFL014W	HSP12
SEMA3B/CDC13	ENSG00000060558	SEMA3B	YDL220C	CDC13
MBTPS2/PRP46	ENSG00000060688	MBTPS2	YPL151C	PRP46
LTF/FMP37	ENSG00000060762	LTF	YGL080W	FMP37
NR1H4/POT1	ENSG00000060971	NR1H4	YIL160C	POT1
ALOX5/SDH4	ENSG00000061794	ALOX5	YDR178W	SDH4
CALCOCO1/ARK1	ENSG00000061938	CALCOCO1	YNL020C	ARK1
UBR7/AIF1	ENSG00000062096	UBR7	YNR074C	AIF1
MAP4K5/RSN1	ENSG00000062598	MAP4K5	YMR266W	RSN1
EHD3/RPL18B	ENSG00000063177	EHD3	YNL301C	RPL18B
PSMC4/SBP1	ENSG00000063244	PSMC4	YHL034C	SBP1
CLDN11/ENT2	ENSG00000063245	CLDN11	YLR206W	ENT2
MVP/YIL165C	ENSG00000063438	MVP	YIL165C	YIL165C
NUB1/YAF9	ENSG00000063978	NUB1	YNL107W	YAF9
CLK1/YFR039C	ENSG00000064012	CLK1	YFR039C	YFR039C
ENSG00000013455/TAF2	ENSG00000064313	ENSG00000013455	YCR042C	TAF2
POLR3B/MTR10	ENSG00000064419	POLR3B	YOR160W	MTR10
ANGEL1/YLR271W	ENSG00000064607	ANGEL1	YLR271W	YLR271W
RNF14/YBR235W	ENSG00000064651	RNF14	YBR235W	YBR235W
DDX11/YIG1	ENSG00000064666	DDX11	YPL201C	YIG1
CD6/RRP3	ENSG00000064703	CD6	YHR065C	RRP3
TACC3/MLH2	ENSG00000064933	TACC3	YLR035C	MLH2
UFL1/ABF2	ENSG00000064961	UFL1	YMR072W	ABF2
POLA2/GPA1	ENSG00000065135	POLA2	YHR005C	GPA1
CAPN1/PSE1	ENSG00000065150	CAPN1	YMR308C	PSE1
ACPP/CAR2	ENSG00000065154	ACPP	YLR438W	CAR2
MDH1/PWP2	ENSG00000065183	MDH1	YCR057C	PWP2
SLC30A9/YFR035C	ENSG00000065243	SLC30A9	YFR035C	YFR035C
MTMR11/LAC1	ENSG00000065308	MTMR11	YKL008C	LAC1
CCDC88C/SLM5	ENSG00000065427	CCDC88C	YCR024C	SLM5
YAF2/CUS2	ENSG00000065526	YAF2	YNL286W	CUS2
ZMYND11/KIN82	ENSG00000065534	ZMYND11	YCR091W	KIN82
WAS/ENT3	ENSG00000065609	WAS	YJR125C	ENT3
DPEP1/ISR1	ENSG00000065613	DPEP1	YPR106W	ISR1
BID/RCK2	ENSG00000065675	BID	YLR248W	RCK2
MATR3/SOF1	ENSG00000065717	MATR3	YLL011W	SOF1
RGPD5/RGI2	ENSG00000065809	RGPD5	YIL057C	RGI2
STMN4/MAE1	ENSG00000065833	STMN4	YKL029C	MAE1
NUDCD3/GYP1	ENSG00000065882	NUDCD3	YOR070C	GYP1
ISL1/YPL245W	ENSG00000065883	ISL1	YPL245W	YPL245W
IL20RA/PDE2	ENSG00000065989	IL20RA	YOR360C	PDE2
CLCA1/RTS1	ENSG00000066027	CLCA1	YOR014W	RTS1
ATP2C1/SEY1	ENSG00000066032	ATP2C1	YOR165W	SEY1
SRCIN1/SNF12	ENSG00000066117	SRCIN1	YNR023W	SNF12
IGF1/HAP5	ENSG00000066136	IGF1	YOR358W	HAP5
RALBP1/FOB1	ENSG00000066422	RALBP1	YDR110W	FOB1
RUFY3/ENT1	ENSG00000066427	RUFY3	YDL161W	ENT1
CNTN1/BFR1	ENSG00000066455	CNTN1	YOR198C	BFR1
WWTR1/SPS1	ENSG00000066468	WWTR1	YDR523C	SPS1
AGPS/DUO1	ENSG00000066629	AGPS	YGL061C	DUO1
ATP1A2/SEC7	ENSG00000066777	ATP1A2	YDR170C	SEC7
TTC27/HEM15	ENSG00000066926	TTC27	YOR176W	HEM15
MARCO/RGD1	ENSG00000066933	MARCO	YBR260C	RGD1
SYT13/TIF1	ENSG00000067048	SYT13	YKR059W	TIF1
SNAI2/MAM33	ENSG00000067113	SNAI2	YIL070C	MAM33
CD74/ILM1	ENSG00000067167	CD74	YJR118C	ILM1
HGF/GIS2	ENSG00000067182	HGF	YNL255C	GIS2
ZRANB1/CDC19	ENSG00000067225	ZRANB1	YAL038W	CDC19
NCDN/FCF2	ENSG00000067334	NCDN	YLR051C	FCF2
ZFP64/NUP100	ENSG00000067445	ZFP64	YKL068W	NUP100
MNAT1/RHO1	ENSG00000067560	MNAT1	YPR165W	RHO1
SAMD4A/TCB3	ENSG00000067715	SAMD4A	YML072C	TCB3
RUNX3/HOS3	ENSG00000068024	RUNX3	YPL116W	HOS3
MRE11A/SCH9	ENSG00000068078	MRE11A	YHR205W	SCH9
PLEKHB1/RTG3	ENSG00000068323	PLEKHB1	YBL103C	RTG3
SERPINB1/FAA1	ENSG00000068366	SERPINB1	YOR317W	FAA1
SPAST/SPP2	ENSG00000068394	SPAST	YOR148C	SPP2
ENSG00000021602/TRM7	ENSG00000068438	ENSG00000021602	YBR061C	TRM7
NRXN3/KCS1	ENSG00000068745	NRXN3	YDR017C	KCS1
AQR/KRE28	ENSG00000068793	AQR	YDR532C	KRE28
CPS1/HST2	ENSG00000068903	CPS1	YPL015C	HST2
C8B/MUC1	ENSG00000069248	C8B	YIR019C	MUC1
FHL1/VPS35	ENSG00000069329	FHL1	YJL154C	VPS35
RTFDC1/YDJ1	ENSG00000069345	RTFDC1	YNL064C	YDJ1
GABRA1/YPL088W	ENSG00000069424	GABRA1	YPL088W	YPL088W
NLRP2/YBT1	ENSG00000069431	NLRP2	YLL048C	YBT1
RNF10/SDT1	ENSG00000069712	RNF10	YGL224C	SDT1
ZDHHC6/CDD1	ENSG00000069764	ZDHHC6	YLR245C	CDD1
RNH1/REF2	ENSG00000069849	RNH1	YDR195W	REF2
NDUFS1/UTP5	ENSG00000069966	NDUFS1	YDR398W	UTP5
RB1CC1/UFD1	ENSG00000070010	RB1CC1	YGR048W	UFD1
ERP44/IKI3	ENSG00000070061	ERP44	YLR384C	IKI3
ALAS1/PFY1	ENSG00000070087	ALAS1	YOR122C	PFY1
BIRC3/UIP3	ENSG00000070159	BIRC3	YAR027W	UIP3
AKAP11/NIC96	ENSG00000070182	AKAP11	YFR002W	NIC96
GLRX2/ERO1	ENSG00000070371	GLRX2	YML130C	ERO1
SNAPC1/AIM38	ENSG00000070423	SNAPC1	YNR018W	AIM38
STRAP/CBF1	ENSG00000070444	STRAP	YJR060W	CBF1
ABCC2/POL4	ENSG00000070501	ABCC2	YCR014C	POL4
DEF6/ASN1	ENSG00000070669	DEF6	YPR145W	ASN1
PLEKHO1/KAR2	ENSG00000070718	PLEKHO1	YJL034W	KAR2
GCLM/YAT2	ENSG00000070748	GCLM	YER024W	YAT2
UBR2/MUD2	ENSG00000070756	UBR2	YKL074C	MUD2
EHD2/RPA190	ENSG00000070761	EHD2	YOR341W	RPA190
RRAGD/CKA1	ENSG00000070770	RRAGD	YIL035C	CKA1
HSF2/GCD6	ENSG00000070785	HSF2	YDR211W	GCD6
PHF20/SAT4	ENSG00000070808	PHF20	YCR008W	SAT4
NR1H3/GEM1	ENSG00000070831	NR1H3	YAL048C	GEM1
NCAPH2/OSH6	ENSG00000070882	NCAPH2	YKR003W	OSH6
TOMM34/PUT4	ENSG00000070915	TOMM34	YOR348C	PUT4
SEC63/PMA1	ENSG00000070961	SEC63	YGL008C	PMA1
KPNA6/GSH2	ENSG00000071051	KPNA6	YOL049W	GSH2
VIM/AIP1	ENSG00000071127	VIM	YMR092C	AIP1
RTEL1-TNFRSF6B/YKL023W	ENSG00000071205	RTEL1-TNFRSF6B	YKL023W	YKL023W
FAS/YNG2	ENSG00000071243	FAS	YHR090C	YNG2
CD44/BUD23	ENSG00000071462	CD44	YCR047C	BUD23
KCNG1/HRD3	ENSG00000071537	KCNG1	YLR207W	HRD3
SLAMF7/MSP1	ENSG00000071539	SLAMF7	YGR028W	MSP1
MIPEP/ULS1	ENSG00000071794	MIPEP	YOR191W	ULS1
PRKCH/TSR4	ENSG00000071994	PRKCH	YOL022C	TSR4
INSRR/PTK2	ENSG00000072062	INSRR	YJR059W	PTK2
IFNGR1/YBL107C	ENSG00000072110	IFNGR1	YBL107C	YBL107C
SH2D2A/YAP1801	ENSG00000072134	SH2D2A	YHR161C	YAP1801
TNFRSF1B/SIW14	ENSG00000072135	TNFRSF1B	YNL032W	SIW14
VEZT/TRE1	ENSG00000072274	VEZT	YPL176C	TRE1
POU2F2/RAD6	ENSG00000072401	POU2F2	YGL058W	RAD6
SNX1/GUK1	ENSG00000072415	SNX1	YDR454C	GUK1
TBPL1/SMC1	ENSG00000072501	TBPL1	YFL008W	SMC1
ARNTL2/IMG1	ENSG00000072609	ARNTL2	YCR046C	IMG1
BCLAF1/ELP2	ENSG00000072803	BCLAF1	YGR200C	ELP2
ANK1/LRS4	ENSG00000072864	ANK1	YDR439W	LRS4
TFB1M/APM1	ENSG00000072958	TFB1M	YPL259C	APM1
RABEP1/SEC2	ENSG00000073009	RABEP1	YNL272C	SEC2
HMGB3/MCM2	ENSG00000073111	HMGB3	YBL023C	MCM2
NUP160/ECM5	ENSG00000073614	NUP160	YMR176W	ECM5
BAK1/YAP1802	ENSG00000073921	BAK1	YGR241C	YAP1802
MUSK/SEC18	ENSG00000073969	MUSK	YBR080C	SEC18
IKZF2/TEC1	ENSG00000074219	IKZF2	YBR083W	TEC1
GRN/TUP1	ENSG00000074266	GRN	YCR084C	TUP1
ARHGAP31/YJU3	ENSG00000074416	ARHGAP31	YKL094W	YJU3
NR2E3/NPR1	ENSG00000074590	NR2E3	YNL183C	NPR1
CENPQ/YDL206W	ENSG00000074621	CENPQ	YDL206W	YDL206W
SARS/SBA1	ENSG00000074696	SARS	YKL117W	SBA1
RANBP3/OPY1	ENSG00000074706	RANBP3	YBR129C	OPY1
ARID4A/DOC1	ENSG00000074755	ARID4A	YGL240W	DOC1
TSSC1/ENO2	ENSG00000074800	TSSC1	YHR174W	ENO2
ENSG00000032514/IST2	ENSG00000074855	ENSG00000032514	YBR086C	IST2
IFT88/SLN1	ENSG00000074964	IFT88	YIL147C	SLN1
ZCCHC8/ARP6	ENSG00000075089	ZCCHC8	YLR085C	ARP6
ABCF2/TIF4632	ENSG00000075151	ABCF2	YGL049C	TIF4632
LRRC7/CTF4	ENSG00000075188	LRRC7	YPR135W	CTF4
UBA6/CTT1	ENSG00000075213	UBA6	YGR088W	CTT1
GAB2/RAX2	ENSG00000075223	GAB2	YLR084C	RAX2
ATP6V0A1/ERG10	ENSG00000075239	ATP6V0A1	YPL028W	ERG10
PIAS1/YNL095C	ENSG00000075292	PIAS1	YNL095C	YNL095C
SLC4A7/TAO3	ENSG00000075539	SLC4A7	YIL129C	TAO3
APBA2/ARP9	ENSG00000075624	APBA2	YMR033W	ARP9
UHRF1/SPO14	ENSG00000075651	UHRF1	YKR031C	SPO14
MAP2K3/YNL046W	ENSG00000075711	MAP2K3	YNL046W	YNL046W
TMSB10/VPS21	ENSG00000075785	TMSB10	YOR089C	VPS21
RNF19A/YET1	ENSG00000075790	RNF19A	YKL065C	YET1
PEX3/PRP39	ENSG00000075856	PEX3	YML046W	PRP39
GABARAPL2/RRP42	ENSG00000075914	GABARAPL2	YDL111C	RRP42
MYOC/TAF13	ENSG00000075945	MYOC	YML098W	TAF13
SH3YL1/MCM6	ENSG00000076003	SH3YL1	YGL201C	MCM6
VCL/REX2	ENSG00000076043	VCL	YLR059C	REX2
DAPK2/YIL077C	ENSG00000076053	DAPK2	YIL077C	YIL077C
NSMAF/MLH1	ENSG00000076242	NSMAF	YMR167W	MLH1
ADSS/UNG1	ENSG00000076248	ADSS	YML021C	UNG1
STAP1/MVB12	ENSG00000076344	STAP1	YGR206W	MVB12
TIMP2/CPA2	ENSG00000076555	TIMP2	YJR109C	CPA2
RFC1/MON1	ENSG00000076685	RFC1	YGL124C	MON1
CUL3/YIP1	ENSG00000076716	CUL3	YGR172C	YIP1
MYOM2/CLF1	ENSG00000076924	MYOM2	YLR117C	CLF1
OTC/COS12	ENSG00000077063	OTC	YGL263W	COS12
USP2/ARP7	ENSG00000077080	USP2	YPR034W	ARP7
CASR/TOP2	ENSG00000077097	CASR	YNL088W	TOP2
TUBG2/SKP2	ENSG00000077235	TUBG2	YNL311C	SKP2
RPL26L1/UBP1	ENSG00000077254	RPL26L1	YDL122W	UBP1
FLT4/MSL1	ENSG00000077312	FLT4	YIR009W	MSL1
NSUN2/SKI6	ENSG00000077348	NSUN2	YGR195W	SKI6
FBXO42/SIR2	ENSG00000077463	FBXO42	YDL042C	SIR2
MRI1/CUR1	ENSG00000077522	MRI1	YPR158W	CUR1
METTL1/CAP2	ENSG00000077549	METTL1	YIL034C	CAP2
HOXC8/EPL1	ENSG00000077684	HOXC8	YFL024C	EPL1
AGA/UBC11	ENSG00000077721	AGA	YOR339C	UBC11
ENSG00000038102/KSS1	ENSG00000077782	ENSG00000038102	YGR040W	KSS1
PI4K2B/PDX3	ENSG00000077800	PI4K2B	YBR035C	PDX3
MAT2B/RAD34	ENSG00000077809	MAT2B	YDR314C	RAD34
TLL1/SIZ1	ENSG00000078043	TLL1	YDR409W	SIZ1
EDC4/MRK1	ENSG00000078061	EDC4	YDL079C	MRK1
TRIO/DUR1,2	ENSG00000078070	TRIO	YBR208C	DUR1,2
VCAN/DRE2	ENSG00000078114	VCAN	YKR071C	DRE2
MSR1/UBC1	ENSG00000078140	MSR1	YDR177W	UBC1
CDH1/INP51	ENSG00000078269	CDH1	YIL002C	INP51
SKIV2L2/FAA3	ENSG00000078304	SKIV2L2	YIL009W	FAA3
DNAH5/PET54	ENSG00000078328	DNAH5	YGR222W	PET54
ZFYVE16/SIF2	ENSG00000078369	ZFYVE16	YBR103W	SIF2
C6/SNT2	ENSG00000078403	C6	YGL131C	SNT2
RAI14/STE23	ENSG00000078618	RAI14	YLR389C	STE23
SOX30/POR1	ENSG00000078668	SOX30	YNL055C	POR1
PNKP/CST6	ENSG00000078674	PNKP	YIL036W	CST6
SPDL1/MET13	ENSG00000078747	SPDL1	YGL125W	MET13
STAU2/INN1	ENSG00000078902	STAU2	YNL152W	INN1
RTN4R/STP22	ENSG00000078967	RTN4R	YCL008C	STP22
PHF23/YKU80	ENSG00000079246	PHF23	YMR106C	YKU80
CDH10/CBK1	ENSG00000079277	CDH10	YNL161W	CBK1
INPP4A/PUF4	ENSG00000079308	INPP4A	YGL014W	PUF4
RAB27B/REX3	ENSG00000079313	RAB27B	YLR107W	REX3
PSMA4/MRP49	ENSG00000079332	PSMA4	YKL167C	MRP49
MYO16/FET4	ENSG00000079335	MYO16	YMR319C	FET4
LSG1/RGT2	ENSG00000079393	LSG1	YDL138W	RGT2
PARP3/ERG9	ENSG00000079459	PARP3	YHR190W	ERG9
TNC/PGM2	ENSG00000079739	TNC	YMR105C	PGM2
TDP1/SUB2	ENSG00000079785	TDP1	YDL084W	SUB2
MED17/HAL1	ENSG00000079819	MED17	YPR005C	HAL1
CAPG/TCB2	ENSG00000079841	CAPG	YNL087W	TCB2
AP2S1/VAM3	ENSG00000079950	AP2S1	YOR106W	VAM3
USH2A/ARL1	ENSG00000080371	USH2A	YBR164C	ARL1
ZPBP/BOR1	ENSG00000080493	ZPBP	YNL275W	BOR1
TG/MOT1	ENSG00000080503	TG	YPL082C	MOT1
ADAM28/AYR1	ENSG00000080511	ADAM28	YIL124W	AYR1
BARX2/COQ5	ENSG00000080546	BARX2	YML110C	COQ5
DCUN1D1/IRC6	ENSG00000080561	DCUN1D1	YFR043C	IRC6
PHF15/SWR1	ENSG00000080603	PHF15	YDR334W	SWR1
ZIC2/PUF6	ENSG00000080608	ZIC2	YDR496C	PUF6
LCP2/ECM14	ENSG00000080618	LCP2	YHR132C	ECM14
TRIT1/MCM16	ENSG00000080709	TRIT1	YPR046W	MCM16
ADRB1/MOT2	ENSG00000080802	ADRB1	YER068W	MOT2
ENSG00000043822/HEM13	ENSG00000080819	ENSG00000043822	YDR044W	HEM13
GUCA2B/YRB2	ENSG00000081026	GUCA2B	YIL063C	YRB2
CUL7/PCL7	ENSG00000081087	CUL7	YIL050W	PCL7
CTNNA1/SMP1	ENSG00000081189	CTNNA1	YBR182C	SMP1
PHKA2/GUT2	ENSG00000081277	PHKA2	YIL155C	GUT2
EPHA3/YKL027W	ENSG00000081307	EPHA3	YKL027W	YKL027W
HSPA5/RPA12	ENSG00000081386	HSPA5	YJR063W	RPA12
DSG2/YVH1	ENSG00000081721	DSG2	YIR026C	YVH1
GEMIN8/PDE1	ENSG00000081803	GEMIN8	YGL248W	PDE1
OFD1/TRI1	ENSG00000082014	OFD1	YMR233W	TRI1
PREX2/PCL1	ENSG00000082258	PREX2	YNL289W	PCL1
WDR37/PMD1	ENSG00000082397	WDR37	YER132C	PMD1
YTHDC2/YDL180W	ENSG00000082438	YTHDC2	YDL180W	YDL180W
CTPS2/MRPL22	ENSG00000082515	CTPS2	YNL177C	MRPL22
ATP6V1H/SEH1	ENSG00000082516	ATP6V1H	YGL100W	SEH1
POLR2B/TMS1	ENSG00000082556	POLR2B	YDR105C	TMS1
TPR/YCK1	ENSG00000082701	TPR	YHR135C	YCK1
CP/YLR156W	ENSG00000082781	CP	YLR156W	YLR156W
DTNBP1/VPS53	ENSG00000082805	DTNBP1	YJL029C	VPS53
XK/CRM1	ENSG00000082898	XK	YGR218W	CRM1
ARHGAP6/KAP104	ENSG00000083312	ARHGAP6	YBR017C	KAP104
MAP4/AI5_BETA	ENSG00000083454	MAP4	Q0075	AI5_BETA
GOPC/YMR018W	ENSG00000083457	GOPC	YMR018W	YMR018W
ROS1/RPS5	ENSG00000083845	ROS1	YJR123W	RPS5
HDAC9/APT2	ENSG00000083857	HDAC9	YDR441C	APT2
RRM2B/SLZ1	ENSG00000083896	RRM2B	YNL196C	SLZ1
TNFRSF17/CPR7	ENSG00000084072	TNFRSF17	YJR032W	CPR7
LMO3/STE24	ENSG00000084073	LMO3	YJR117W	STE24
MRPS10/TIF34	ENSG00000084623	MRPS10	YMR146C	TIF34
GUCA1A/SHE4	ENSG00000084674	GUCA1A	YOR035C	SHE4
RSF1/YKR018C	ENSG00000084754	RSF1	YKR018C	YKR018C
VPS13D/UBX4	ENSG00000084764	VPS13D	YMR067C	UBX4
CELF2/URA2	ENSG00000084774	CELF2	YJL130C	URA2
R3HDM1/CGR1	ENSG00000085063	R3HDM1	YGL029W	CGR1
COL9A2/HSP26	ENSG00000085382	COL9A2	YBR072W	HSP26
KITLG/TAF5	ENSG00000085415	KITLG	YBR198C	TAF5
ERCC8/AMA1	ENSG00000085433	ERCC8	YGR225W	AMA1
VAMP3/CTS2	ENSG00000085465	VAMP3	YDR371W	CTS2
PER3/SSK2	ENSG00000085511	PER3	YNR031C	SSK2
UTS2/STE6	ENSG00000085563	UTS2	YKL209C	STE6
TNFRSF9/YPR1	ENSG00000085662	TNFRSF9	YDR368W	YPR1
EPN3/YMC1	ENSG00000085719	EPN3	YPR058W	YMC1
LTBP1/RRN3	ENSG00000085721	LTBP1	YKL125W	RRN3
RCN1/IML2	ENSG00000085831	RCN1	YJL082W	IML2
ELN/END3	ENSG00000085832	ELN	YNL084C	END3
RFC2/CTF19	ENSG00000085871	RFC2	YPL018W	CTF19
ARID1B/SQS1	ENSG00000085872	ARID1B	YNL224C	SQS1
NEDD4L/PTK1	ENSG00000086015	NEDD4L	YKL198C	PTK1
FOXP3/MDJ1	ENSG00000086061	FOXP3	YFL016C	MDJ1
HEXB/FAP1	ENSG00000086102	HEXB	YNL023C	FAP1
JKAMP/DIM1	ENSG00000086189	JKAMP	YPL266W	DIM1
DKK3/MRPL24	ENSG00000086504	DKK3	YMR193W	MRPL24
ARHGEF5/CIN5	ENSG00000086548	ARHGEF5	YOR028C	CIN5
NFE2L3/CWC2	ENSG00000086589	NFE2L3	YDL209C	CWC2
LIMA1/EMP24	ENSG00000086598	LIMA1	YGL200C	EMP24
SLC4A8/PPH3	ENSG00000086717	SLC4A8	YDR075W	PPH3
PTGER3/TOM1	ENSG00000086758	PTGER3	YDR457W	TOM1
MAPK9/GPI10	ENSG00000086848	MAPK9	YGL142C	GPI10
COL23A1/VPS68	ENSG00000087008	COL23A1	YOL129W	VPS68
BCAR1/SPS19	ENSG00000087076	BCAR1	YNL202W	SPS19
FAM160A2/ATG1	ENSG00000087095	FAM160A2	YGL180W	ATG1
HERPUD1/SGF11	ENSG00000087152	HERPUD1	YPL047W	SGF11
HOMER3/PGS1	ENSG00000087157	HOMER3	YCL004W	PGS1
RAD51/ISA1	ENSG00000087206	RAD51	YLL027W	ISA1
POLQ/ATP18	ENSG00000087245	POLQ	YML081C-A	ATP18
PIK3CB/TPA1	ENSG00000087263	PIK3CB	YER049W	TPA1
ENSG00000051415/BOI2	ENSG00000087266	ENSG00000051415	YER114C	BOI2
CYBA/CDC50	ENSG00000087274	CYBA	YCR094W	CDC50
THOC3/EST1	ENSG00000087338	THOC3	YLR233C	EST1
HEBP2/CUS1	ENSG00000087365	HEBP2	YMR240C	CUS1
PLEKHA5/VPS1	ENSG00000087470	PLEKHA5	YKR001C	VPS1
PRSS8/ERV46	ENSG00000087502	PRSS8	YAL042W	ERV46
SIKE1/GDS1	ENSG00000088179	SIKE1	YOR355W	GDS1
RRP12/HAS1	ENSG00000088205	RRP12	YMR290C	HAS1
MSMO1/RPS2	ENSG00000088247	MSMO1	YGL123W	RPS2
TTC17/SFK1	ENSG00000088305	TTC17	YKL051W	SFK1
ALX4/REI1	ENSG00000088367	ALX4	YBR267W	REI1
FOXN3/MSH1	ENSG00000088387	FOXN3	YHR120W	MSH1
AKR7A2/YLR422W	ENSG00000088538	AKR7A2	YLR422W	YLR422W
MRTO4/COQ9	ENSG00000088682	MRTO4	YLR201C	COQ9
USE1/FPR1	ENSG00000088832	USE1	YNL135C	FPR1
MCF2L2/SHP1	ENSG00000088833	MCF2L2	YBL058W	SHP1
NRIP2/DYN2	ENSG00000088986	NRIP2	YDR424C	DYN2
LAMA3/VAC7	ENSG00000088992	LAMA3	YNL054W	VAC7
ANAPC4/YKR078W	ENSG00000089006	ANAPC4	YKR078W	YKR078W
KCNQ1/RPL6A	ENSG00000089009	KCNQ1	YML073C	RPL6A
TRAPPC3/ESF1	ENSG00000089048	TRAPPC3	YDR365C	ESF1
THRAP3/APC5	ENSG00000089053	THRAP3	YOR249C	APC5
PHPT1/REX4	ENSG00000089094	PHPT1	YOL080C	REX4
ENTPD2/GCN1	ENSG00000089154	ENTPD2	YGL195W	GCN1
ARID4B/PXL1	ENSG00000089159	ARID4B	YKR090W	PXL1
PTPRN/YLR179C	ENSG00000089220	PTPRN	YLR179C	YLR179C
KIF1B/NCP1	ENSG00000089250	KIF1B	YHR042W	NCP1
FOXC1/TAP42	ENSG00000089289	FOXC1	YMR028W	TAP42
SYNE2/ROT2	ENSG00000089597	SYNE2	YBR229C	ROT2
CBLN4/MAK5	ENSG00000089737	CBLN4	YBR142W	MAK5
CHRDL2/YMR244W	ENSG00000090006	CHRDL2	YMR244W	YMR244W
RELT/YLL056C	ENSG00000090013	RELT	YLL056C	YLL056C
NOP58/LCB1	ENSG00000090054	NOP58	YMR296C	LCB1
KCNH2/PAP1	ENSG00000090060	KCNH2	YKR002W	PAP1
CUL1/AIM20	ENSG00000090104	CUL1	YIL158W	AIM20
CYFIP2/FYV10	ENSG00000090316	CYFIP2	YIL097W	FYV10
TAB2/XBP1	ENSG00000090339	TAB2	YIL101C	XBP1
EIF2AK2/IPI3	ENSG00000090372	EIF2AK2	YNL182C	IPI3
KMT2C/PEX12	ENSG00000090432	KMT2C	YMR026C	PEX12
PUM2/YNR064C	ENSG00000090487	PUM2	YNR064C	YNR064C
MRPL43/MPS2	ENSG00000090565	MRPL43	YGL075C	MPS2
ITIH4/ALA1	ENSG00000090861	ITIH4	YOR335C	ALA1
C4orf27/SEC3	ENSG00000090989	C4orf27	YER008C	SEC3
ZFR/LPD1	ENSG00000091140	ZFR	YFL018C	LPD1
NPFFR2/TRS65	ENSG00000091409	NPFFR2	YGR166W	TRS65
ENSG00000056345/IML1	ENSG00000091428	ENSG00000056345	YJR138W	IML1
PHF21B/FUM1	ENSG00000091483	PHF21B	YPL262W	FUM1
TRAF1/SKT5	ENSG00000091490	TRAF1	YBL061C	SKT5
PCGF2/ECM30	ENSG00000091536	PCGF2	YLR436C	ECM30
IL17RB/BAP2	ENSG00000092068	IL17RB	YBR068C	BAP2
TRAF3IP2/SLY1	ENSG00000092108	TRAF3IP2	YDR189W	SLY1
GYG2/YGR071C	ENSG00000092140	GYG2	YGR071C	YGR071C
SERPINB3/GDE1	ENSG00000092148	SERPINB3	YPL110C	GDE1
PKP2/GVP36	ENSG00000092200	PKP2	YIL041W	GVP36
MSH4/SPT16	ENSG00000092201	MSH4	YGL207W	SPT16
F7/ERT1	ENSG00000092208	F7	YBR239C	ERT1
GDI2/ADE16	ENSG00000092421	GDI2	YLR028C	ADE16
PRDM1/YVC1	ENSG00000092439	PRDM1	YOR087W	YVC1
ATG5/SPS4	ENSG00000092529	ATG5	YOR313C	SPS4
PITHD1/SEC9	ENSG00000092531	PITHD1	YGR009C	SEC9
MTA3/GOR1	ENSG00000092621	MTA3	YNL274C	GOR1
USP13/MLC2	ENSG00000092841	USP13	YPR188C	MLC2
LAMC2/HMF1	ENSG00000092847	LAMC2	YER057C	HMF1
CDK14/AFT2	ENSG00000093010	CDK14	YPL202C	AFT2
SEC61A1/RSM22	ENSG00000093167	SEC61A1	YKL155C	RSM22
PPP1R12A/ETP1	ENSG00000094631	PPP1R12A	YHL010C	ETP1
RASGRF1/FUR1	ENSG00000094841	RASGRF1	YHR128W	FUR1
CAMK2B/SLP1	ENSG00000094975	CAMK2B	YOR154W	SLP1
CROCC/MSH6	ENSG00000095002	CROCC	YDR097C	MSH6
POLR3E/DYS1	ENSG00000095059	POLR3E	YHR068W	DYS1
ATP2B4/RET2	ENSG00000095139	ATP2B4	YFR051C	RET2
ZC3H11A/VAC8	ENSG00000095261	ZC3H11A	YEL013W	VAC8
RIOK2/MSS51	ENSG00000095303	RIOK2	YLR203C	MSS51
NDC1/CAT2	ENSG00000095321	NDC1	YML042W	CAT2
FLYWCH1/VMA7	ENSG00000095539	FLYWCH1	YGR020C	VMA7
UNKL/ISW1	ENSG00000095564	UNKL	YBR245C	ISW1
ALDH18A1/EXO84	ENSG00000095637	ALDH18A1	YBR102C	EXO84
TARBP1/HSP150	ENSG00000095794	TARBP1	YJL159W	HSP150
MXD1/YBL081W	ENSG00000095951	MXD1	YBL081W	YBL081W
CDK17/CTK1	ENSG00000096063	CDK17	YKL139W	CTK1
DNAJC25/CEF1	ENSG00000096401	DNAJC25	YMR213W	CEF1
PSD/MET32	ENSG00000096654	PSD	YDR253C	MET32
CTDP1/NUF2	ENSG00000096696	CTDP1	YOL069W	NUF2
YBX3/HST1	ENSG00000096717	YBX3	YOL068C	HST1
WNK1/RXT3	ENSG00000096968	WNK1	YDL076C	RXT3
CCAR1/STE20	ENSG00000097007	CCAR1	YHL007C	STE20
OGFR/CDC7	ENSG00000097046	OGFR	YDL017W	CDC7
GNA15/ERP2	ENSG00000099203	GNA15	YAL007C	ERP2
CREB3L3/MGR1	ENSG00000099204	CREB3L3	YCL044C	MGR1
PTPRU/NRG2	ENSG00000099326	PTPRU	YBR066C	NRG2
SNRNP40/FRE8	ENSG00000099331	SNRNP40	YLR047C	FRE8
COL11A1/RPN12	ENSG00000099341	COL11A1	YFR052W	RPN12
MPC1/NSE3	ENSG00000099399	MPC1	YDR288W	NSE3
ACAA1/WHI3	ENSG00000099622	ACAA1	YNL197C	WHI3
BCAT1/ATP16	ENSG00000099624	BCAT1	YDL004W	ATP16
HDAC7/YRA1	ENSG00000099783	HDAC7	YDR381W	YRA1
LZTS1/CDC34	ENSG00000099804	LZTS1	YDR054C	CDC34
SPAG4/RPB5	ENSG00000099817	SPAG4	YBR154C	RPB5
NCKAP1/RTK1	ENSG00000099875	NCKAP1	YDL025C	RTK1
MRPS35/YRB1	ENSG00000099901	MRPS35	YDR002W	YRB1
GUCY1B3/GRS1	ENSG00000099917	GUCY1B3	YBR121C	GRS1
SFSWAP/RGC1	ENSG00000099940	SFSWAP	YPR115W	RGC1
TNK2/MYO5	ENSG00000099942	TNK2	YMR109W	MYO5
CDH3/DER1	ENSG00000099958	CDH3	YBR201W	DER1
ARSF/RPA34	ENSG00000099968	ARSF	YJL148W	RPA34
GPBP1/PRP21	ENSG00000099995	GPBP1	YJL203W	PRP21
CS/SMD3	ENSG00000100028	CS	YLR147C	SMD3
LTK/CDC28	ENSG00000100030	LTK	YBR160W	CDC28
MRPS24/PTC3	ENSG00000100034	MRPS24	YBL056W	PTC3
ELMO2/CTP1	ENSG00000100075	ELMO2	YBR291C	CTP1
WAPAL/GGA1	ENSG00000100083	WAPAL	YDR358W	GGA1
APPBP2/HIR2	ENSG00000100084	APPBP2	YOR038C	HIR2
POLD1/YDR348C	ENSG00000100106	POLD1	YDR348C	YDR348C
SEZ6/SPP382	ENSG00000100109	SEZ6	YLR424W	SPP382
EIF4B/NHP2	ENSG00000100138	EIF4B	YDL208W	NHP2
GLTSCR1/RPO26	ENSG00000100142	GLTSCR1	YPR187W	RPO26
RPL18/IXR1	ENSG00000100146	RPL18	YKL032C	IXR1
ISOC2/YLR462W	ENSG00000100151	ISOC2	YLR462W	YLR462W
U2AF2/DBP3	ENSG00000100201	U2AF2	YGL078C	DBP3
EPN1/DMC1	ENSG00000100206	EPN1	YER179W	DMC1
MED29/BOP3	ENSG00000100207	MED29	YNL042W	BOP3
AHRR/BNA6	ENSG00000100219	AHRR	YFR047C	BNA6
GSC2/AIM33	ENSG00000100225	GSC2	YML087C	AIM33
GPC1/TUF1	ENSG00000100226	GPC1	YOR187W	TUF1
ADCK1/YOR114W	ENSG00000100227	ADCK1	YOR114W	YOR114W
HAGH/SAP190	ENSG00000100239	HAGH	YKR028W	SAP190
RNF4/CSH1	ENSG00000100242	RNF4	YBR161W	CSH1
CASP8/PGA3	ENSG00000100243	CASP8	YML125C	PGA3
ASUN/LSB1	ENSG00000100266	ASUN	YGR136W	LSB1
DLX3/APL1	ENSG00000100280	DLX3	YJR005W	APL1
SPA17/SUT1	ENSG00000100284	SPA17	YGL162W	SUT1
WISP2/HMX1	ENSG00000100292	WISP2	YLR205C	HMX1
NGFR/YJR011C	ENSG00000100296	NGFR	YJR011C	YJR011C
CDON/MYO4	ENSG00000100345	CDON	YAL029C	MYO4
TAF2/HPT1	ENSG00000100353	TAF2	YDR399W	HPT1
HIPK2/GYP7	ENSG00000100359	HIPK2	YDL234C	GYP7
TNPO3/NPA3	ENSG00000100360	TNPO3	YJR072C	NPA3
MEF2BNB-MEF2B/YIA6	ENSG00000100372	MEF2BNB-MEF2B	YIL006W	YIA6
RFXANK/MPH2	ENSG00000100380	RFXANK	YDL247W	MPH2
LPAR2/HRT1	ENSG00000100387	LPAR2	YOL133W	HRT1
CTSA/RNA1	ENSG00000100401	CTSA	YMR235C	RNA1
SUGP2/APA2	ENSG00000100403	SUGP2	YDR530C	APA2
SLC12A2/RPC25	ENSG00000100413	SLC12A2	YKL144C	RPC25
SNX24/RPL12A	ENSG00000100427	SNX24	YEL054C	RPL12A
EYA2/FPR3	ENSG00000100442	EYA2	YML074C	FPR3
CNN2/TIF3	ENSG00000100461	CNN2	YPR163C	TIF3
SNCAIP/DPB2	ENSG00000100479	SNCAIP	YPR175W	DPB2
DDX20/GPH1	ENSG00000100504	DDX20	YPR160W	GPH1
BTBD1/RAD27	ENSG00000100526	BTBD1	YKL113C	RAD27
BCAS1/VMA8	ENSG00000100554	BCAS1	YEL051W	VMA8
POU1F1/PRE10	ENSG00000100567	POU1F1	YOR362C	PRE10
PMS1/VTI1	ENSG00000100568	PMS1	YMR197C	VTI1
HMG20B/AHA1	ENSG00000100591	HMG20B	YDR214W	AHA1
CALCRL/LCB2	ENSG00000100596	CALCRL	YDR062W	LCB2
TAF11/YIR024C	ENSG00000100604	TAF11	YIR024C	YIR024C
ANKS1A/RRT6	ENSG00000100605	ANKS1A	YGL146C	RRT6
AP3D1/PTC2	ENSG00000100614	AP3D1	YER089C	PTC2
ZNF76/NMA2	ENSG00000100628	ZNF76	YGR010W	NMA2
SLC9A3R2/NAB3	ENSG00000100650	SLC9A3R2	YPL190C	NAB3
NTHL1/TIF5	ENSG00000100664	NTHL1	YPR041W	TIF5
GNAI3/MPH1	ENSG00000100697	GNAI3	YIR002C	MPH1
IPO5/MIS1	ENSG00000100714	IPO5	YBR084W	MIS1
OAT/YAP1	ENSG00000100722	OAT	YML007W	YAP1
WDR3/YLR456W	ENSG00000100744	WDR3	YLR456W	YLR456W
PKN2/RPT2	ENSG00000100764	PKN2	YDL007W	RPT2
WDR18/ACE2	ENSG00000100811	WDR18	YLR131C	ACE2
TRAM2/YHR080C	ENSG00000100814	TRAM2	YHR080C	YHR080C
NTN1/PAF1	ENSG00000100815	NTN1	YBR279W	PAF1
GLP2R/SGN1	ENSG00000100836	GLP2R	YIR001C	SGN1
MCM10/SRP54	ENSG00000100883	MCM10	YPR088C	SRP54
DGKA/HO	ENSG00000100884	DGKA	YDL227C	HO
ERBB3/RAD54	ENSG00000100888	ERBB3	YGL163C	RAD54
ROPN1/SCL1	ENSG00000100902	ROPN1	YGL011C	SCL1
KARS/MGA2	ENSG00000100906	KARS	YIR033W	MGA2
PDIA5/PCM1	ENSG00000100908	PDIA5	YEL058W	PCM1
NDUFB4/SFB2	ENSG00000100934	NDUFB4	YNL049C	SFB2
SPEN/LEA1	ENSG00000100949	SPEN	YPL213W	LEA1
MYLK/ATP12	ENSG00000100979	MYLK	YJL180C	ATP12
MAP2K4/PSF1	ENSG00000101003	MAP2K4	YDR013W	PSF1
SNAP91/CIK1	ENSG00000101004	SNAP91	YMR198W	CIK1
SLK/CBP3	ENSG00000101019	SLK	YPL215W	CBP3
COL17A1/DIA1	ENSG00000101049	COL17A1	YMR316W	DIA1
SEC61A2/GAT2	ENSG00000101076	SEC61A2	YMR136W	GAT2
PRKCQ/PET9	ENSG00000101084	PRKCQ	YBL030C	PET9
TLE2/CDC15	ENSG00000101109	TLE2	YAR019C	CDC15
ASB1/GIM3	ENSG00000101132	ASB1	YNL153C	GIM3
FAM107B/LYS9	ENSG00000101144	FAM107B	YNR050C	LYS9
ME1/GLE2	ENSG00000101146	ME1	YER107C	GLE2
TBC1D1/BIO2	ENSG00000101150	TBC1D1	YGR286C	BIO2
CDK13/PRP6	ENSG00000101161	CDK13	YBR055C	PRP6
MTHFD2/PRE6	ENSG00000101182	MTHFD2	YOL038W	PRE6
SLC9A7/EAF7	ENSG00000101189	SLC9A7	YNL136W	EAF7
FOXJ2/IOC2	ENSG00000101191	FOXJ2	YLR095C	IOC2
YBX1/GID8	ENSG00000101193	YBX1	YMR135C	GID8
PDE4A/GLO3	ENSG00000101199	PDE4A	YER122C	GLO3
PPP2R5A/TEF2	ENSG00000101210	PPP2R5A	YBR118W	TEF2
CTNNA2/YCH1	ENSG00000101224	CTNNA2	YGR203W	YCH1
ELAVL1/YFL066C	ENSG00000101246	ELAVL1	YFL066C	YFL066C
TIE1/CKA2	ENSG00000101266	TIE1	YOR061W	CKA2
SMARCD1/SEC24	ENSG00000101310	SMARCD1	YIL109C	SEC24
KDM4A/CYB2	ENSG00000101323	KDM4A	YML054C	CYB2
NFYC/MZM1	ENSG00000101327	NFYC	YDR493W	MZM1
SLC9A3/BEM1	ENSG00000101336	SLC9A3	YBR200W	BEM1
NGEF/SKM1	ENSG00000101349	NGEF	YOL113W	SKM1
ASPM/IDH1	ENSG00000101365	ASPM	YNL037C	IDH1
CD84/MIR1	ENSG00000101367	CD84	YJR077C	MIR1
ELOVL1/UTR1	ENSG00000101391	ELOVL1	YJR049C	UTR1
SPI1/TTI1	ENSG00000101407	SPI1	YKL033W	TTI1
ZNRD1/ARP5	ENSG00000101442	ZNRD1	YNL059C	ARP5
MPPED2/SAH1	ENSG00000101444	MPPED2	YER043C	SAH1
ZBTB11/YPL034W	ENSG00000101474	ZBTB11	YPL034W	YPL034W
ATXN3/UBP6	ENSG00000101557	ATXN3	YFR010W	UBP6
GOLGA5/SCS2	ENSG00000101558	GOLGA5	YER120W	SCS2
FGFR2/ABD1	ENSG00000101654	FGFR2	YBR236C	ABD1
EML1/MBP1	ENSG00000101752	EML1	YDL056W	MBP1
ARFGEF1/RIO1	ENSG00000101782	ARFGEF1	YOR119C	RIO1
MTFR1/PTI1	ENSG00000101811	MTFR1	YGR156W	PTI1
STAG3/NAS6	ENSG00000101843	STAG3	YGR232W	NAS6
FECH/UTP7	ENSG00000101849	FECH	YER082C	UTP7
MYO9A/MRS1	ENSG00000101871	MYO9A	YIR021W	MRS1
DDX3Y/YPL039W	ENSG00000101888	DDX3Y	YPL039W	YPL039W
PFKP/ALG13	ENSG00000101901	PFKP	YGL047W	ALG13
SP100/PRS3	ENSG00000101911	SP100	YHL011C	PRS3
KLF6/SET3	ENSG00000101945	KLF6	YKR029C	SET3
PPAP2A/BIR1	ENSG00000101966	PPAP2A	YJR089W	BIR1
NEO1/PXA2	ENSG00000101986	NEO1	YKL188C	PXA2
TRAM1/SAC6	ENSG00000102024	TRAM1	YDR129C	SAC6
PHKA1/ARD1	ENSG00000102030	PHKA1	YHR013C	ARD1
TNFRSF1A/ISW2	ENSG00000102038	TNFRSF1A	YOR304W	ISW2
CACNB1/YMR1	ENSG00000102043	CACNB1	YJR110W	YMR1
EVI5/UME1	ENSG00000102054	EVI5	YPL139C	UME1
PKM/SMF1	ENSG00000102096	PKM	YOL122C	SMF1
DHX29/TAZ1	ENSG00000102125	DHX29	YPR140W	TAZ1
DNTTIP2/PGK1	ENSG00000102144	DNTTIP2	YCR012W	PGK1
TP53BP1/MDY2	ENSG00000102178	TP53BP1	YOL111C	MDY2
TRO/YAK1	ENSG00000102225	TRO	YJL141C	YAK1
RRP15/PAB1	ENSG00000102241	RRP15	YER165W	PAB1
RHOA/ALE1	ENSG00000102312	RHOA	YOR175C	ALE1
DHX8/KTR1	ENSG00000102385	DHX8	YOR099W	KTR1
PRKCZ/YPL225W	ENSG00000102390	PRKCZ	YPL225W	YPL225W
SYT1/CTR86	ENSG00000102401	SYT1	YCR054C	CTR86
IDH3G/YPR013C	ENSG00000102554	IDH3G	YPR013C	YPR013C
ROGDI/YPK1	ENSG00000102572	ROGDI	YKL126W	YPK1
PDZD4/YJL118W	ENSG00000102595	PDZD4	YJL118W	YJL118W
ROCK1/FUS2	ENSG00000102606	ROCK1	YMR232W	FUS2
CBFB/YNL010W	ENSG00000102753	CBFB	YNL010W	YNL010W
PDK3/CIT3	ENSG00000102786	PDK3	YPR001W	CIT3
HYAL2/SWD3	ENSG00000102879	HYAL2	YBR175W	SWD3
HDAC4/KSP1	ENSG00000102882	HDAC4	YHR082C	KSP1
RASSF1/DCC1	ENSG00000102893	RASSF1	YCL016C	DCC1
FGFR3/NTF2	ENSG00000102898	FGFR3	YER009W	NTF2
IFI35/STP2	ENSG00000102935	IFI35	YHR006W	STP2
COASY/STP1	ENSG00000102974	COASY	YDR463W	STP1
MEF2A/RPN8	ENSG00000103035	MEF2A	YOR261C	RPN8
OTUD5/YNL176C	ENSG00000103152	OTUD5	YNL176C	YNL176C
TFE3/VMR1	ENSG00000103222	TFE3	YHL035C	VMR1
TBC1D25/MUP1	ENSG00000103257	TBC1D25	YGR055W	MUP1
ACSL4/UBC9	ENSG00000103275	ACSL4	YDL064W	UBC9
INPP5A/ARO2	ENSG00000103313	INPP5A	YGL148W	ARO2
GPKOW/ADH5	ENSG00000103326	GPKOW	YBR145W	ADH5
GRIPAP1/SUP35	ENSG00000103342	GRIPAP1	YDR172W	SUP35
FTSJ1/RSM19	ENSG00000103363	FTSJ1	YNR037C	RSM19
POLR1A/SIS1	ENSG00000103423	POLR1A	YNL007C	SIS1
LAPTM4A/PEP5	ENSG00000103429	LAPTM4A	YMR231W	PEP5
IP6K2/CRZ1	ENSG00000103449	IP6K2	YNL027W	CRZ1
STON1-GTF2A1L/SFP1	ENSG00000103495	STON1-GTF2A1L	YLR403W	SFP1
SRBD1/TLG2	ENSG00000103496	SRBD1	YOL018C	TLG2
CYFIP1/PKP1	ENSG00000103507	CYFIP1	YIL042C	PKP1
RASGRP2/TAE1	ENSG00000103510	RASGRP2	YBR261C	TAE1
PSME4/ICY2	ENSG00000103540	PSME4	YPL250C	ICY2
IFT80/AI4	ENSG00000103546	IFT80	Q0065	AI4
SIRT2/BRE1	ENSG00000103549	SIRT2	YDL074C	BRE1
ERLEC1/HIR1	ENSG00000103647	ERLEC1	YBL008W	HIR1
PPP2R5B/FUS3	ENSG00000103653	PPP2R5B	YBL016W	FUS3
PYGM/ATS1	ENSG00000103657	PYGM	YAL020C	ATS1
PITX1/YKR023W	ENSG00000103671	PITX1	YKR023W	YKR023W
TRPC7/LIA1	ENSG00000103723	TRPC7	YJR070C	LIA1
NUP133/YPT32	ENSG00000103769	NUP133	YGL210W	YPT32
NUCKS1/RBA50	ENSG00000103932	NUCKS1	YDR527W	RBA50
VPS35/STB2	ENSG00000103942	VPS35	YMR053C	STB2
DNAJA2/YKL070W	ENSG00000103966	DNAJA2	YKL070W	YKL070W
BCL3/MXR1	ENSG00000104064	BCL3	YER042W	MXR1
KCNAB2/VAN1	ENSG00000104112	KCNAB2	YML115C	VAN1
ABCC9/HCR1	ENSG00000104131	ABCC9	YLR192C	HCR1
GAL/PEP3	ENSG00000104142	GAL	YLR148W	PEP3
CLEC2D/MSC2	ENSG00000104147	CLEC2D	YDR205W	MSC2
RORA/GND1	ENSG00000104221	RORA	YHR183W	GND1
DRD4/CFT2	ENSG00000104299	DRD4	YLR115W	CFT2
TGFBR3/AIM31	ENSG00000104320	TGFBR3	YML030W	AIM31
KIAA1107/TBF1	ENSG00000104327	KIAA1107	YPL128C	TBF1
PLA2G10/POP1	ENSG00000104356	PLA2G10	YNL221C	POP1
ATP1B3/MCK1	ENSG00000104365	ATP1B3	YNL307C	MCK1
NEDD4/SOH1	ENSG00000104368	NEDD4	YGL127C	SOH1
PIGB/GNA1	ENSG00000104408	PIGB	YFL017C	GNA1
MAPK6/EMC2	ENSG00000104412	MAPK6	YJR088C	EMC2
GNB5/MRPS28	ENSG00000104435	GNB5	YDR337W	MRPS28
RAB27A/DAL80	ENSG00000104447	RAB27A	YKR034W	DAL80
CECR5/DAL81	ENSG00000104490	CECR5	YIR023W	DAL81
UFD1L/HUL5	ENSG00000104517	UFD1L	YGL141W	HUL5
LRP6/EFB1	ENSG00000104529	LRP6	YAL003W	EFB1
GUCY2C/PSA1	ENSG00000104549	GUCY2C	YDL055C	PSA1
SCT/TMT1	ENSG00000104611	SCT	YER175C	TMT1
PHRF1/BCH2	ENSG00000104613	PHRF1	YKR027W	BCH2
IKBKAP/VPS55	ENSG00000104660	IKBKAP	YJR044C	VPS55
NUCB2/OST3	ENSG00000104723	NUCB2	YOR085W	OST3
PFN2/MCM4	ENSG00000104738	PFN2	YPR019W	MCM4
PTPN3/SSP120	ENSG00000104805	PTPN3	YLR250W	SSP120
SPTB/GSY2	ENSG00000104812	SPTB	YLR258W	GSY2
DAPP1/ECI1	ENSG00000104823	DAPP1	YLR284C	ECI1
FGF10/TUB2	ENSG00000104833	FGF10	YFL037W	TUB2
SMG6/DIA4	ENSG00000104835	SMG6	YHR011W	DIA4
EXOC5/SNP1	ENSG00000104852	EXOC5	YIL061C	SNP1
CLTCL1/YER184C	ENSG00000104863	CLTCL1	YER184C	YER184C
FSTL3/PIH1	ENSG00000104872	FSTL3	YHR034C	PIH1
DGCR2/PHO84	ENSG00000104888	DGCR2	YML123C	PHO84
RNF126/PRP11	ENSG00000104897	RNF126	YDL043C	PRP11
MNT/TRM1	ENSG00000104907	MNT	YDR120C	TRM1
ZXDC/YJU2	ENSG00000104957	ZXDC	YKL095W	YJU2
POLB/RPL6B	ENSG00000104960	POLB	YLR448W	RPL6B
WIPI1/SGT2	ENSG00000104969	WIPI1	YOR007C	SGT2
ASNS/TIM44	ENSG00000104980	ASNS	YIL022W	TIM44
AP3M2/CCA1	ENSG00000105011	AP3M2	YER168C	CCA1
CNGB1/MAS1	ENSG00000105088	CNGB1	YLR163C	MAS1
ST6GALNAC2/CRH1	ENSG00000105127	ST6GALNAC2	YGR189C	CRH1
CHAT/SCY1	ENSG00000105146	CHAT	YGL083W	SCY1
PABPC1/POP4	ENSG00000105171	PABPC1	YBR257W	POP4
TESK2/CLN2	ENSG00000105173	TESK2	YPL256C	CLN2
C16orf80/MUK1	ENSG00000105186	C16orf80	YPL070W	MUK1
CSNK2A2/TIM50	ENSG00000105197	CSNK2A2	YPL063W	TIM50
PTPN21/NOP1	ENSG00000105202	PTPN21	YDL014W	NOP1
EIF2B3/PGI1	ENSG00000105220	EIF2B3	YBR196C	PGI1
CAMK2A/GFD2	ENSG00000105229	CAMK2A	YCL036W	GFD2
TCOF1/ALF1	ENSG00000105254	TCOF1	YNL148C	ALF1
CDC42/ASE1	ENSG00000105290	CDC42	YOR058C	ASE1
OSBPL3/PRO1	ENSG00000105323	OSBPL3	YDR300C	PRO1
EPHA8/CDH1	ENSG00000105325	EPHA8	YGL003C	CDH1
SLC12A3/YML6	ENSG00000105364	SLC12A3	YML025C	YML6
RAD18/RSC3	ENSG00000105369	RAD18	YDR303C	RSC3
ATP2B1/QDR1	ENSG00000105370	ATP2B1	YIL120W	QDR1
NCK2/NOP53	ENSG00000105373	NCK2	YPL146C	NOP53
MAP4K4/CIR1	ENSG00000105379	MAP4K4	YGR207C	CIR1
RPL31/AVT7	ENSG00000105388	RPL31	YIL088C	AVT7
WDR1/KIN3	ENSG00000105397	WDR1	YAR018C	KIN3
SNX13/SEC17	ENSG00000105402	SNX13	YBL050W	SEC17
ARHGAP10/YIP3	ENSG00000105404	ARHGAP10	YNL044W	YIP3
RPS6KA2/PMA2	ENSG00000105409	RPS6KA2	YPL036W	PMA2
ING3/ERD2	ENSG00000105438	ING3	YBL040C	ERD2
WBSCR22/SYT1	ENSG00000105443	WBSCR22	YPR095C	SYT1
SEL1L/PLB3	ENSG00000105499	SEL1L	YOL011W	PLB3
TRIP13/TPD3	ENSG00000105568	TRIP13	YAL016W	TPD3
ATP6AP1/KAP95	ENSG00000105576	ATP6AP1	YLR347C	KAP95
TCF3/CCC1	ENSG00000105607	TCF3	YLR220W	CCC1
TRIB2/PRP31	ENSG00000105618	TRIB2	YGR091W	PRP31
DAZAP1/SEC28	ENSG00000105669	DAZAP1	YIL076W	SEC28
MBD3/DBP8	ENSG00000105671	MBD3	YHR169W	DBP8
PRLH/SFG1	ENSG00000105676	PRLH	YOR315W	SFG1
HLTF/YRB30	ENSG00000105698	HLTF	YGL164C	YRB30
CPSF1/PXR1	ENSG00000105705	CPSF1	YGR280C	PXR1
CDH19/AKL1	ENSG00000105723	CDH19	YBR059C	AKL1
PDCD2/SPF1	ENSG00000105726	PDCD2	YEL031W	SPF1
PRKACA/PDR17	ENSG00000105737	PRKACA	YNL264C	PDR17
LPHN1/GLO4	ENSG00000105755	LPHN1	YOR040W	GLO4
ACTN1/YGR210C	ENSG00000105793	ACTN1	YGR210C	YGR210C
RPS6KA6/ZUO1	ENSG00000105821	RPS6KA6	YGR285C	ZUO1
EPN2/BET1	ENSG00000105829	EPN2	YIL004C	BET1
PTPN18/DET1	ENSG00000105852	PTPN18	YDR051C	DET1
LIMS2/LCD1	ENSG00000105854	LIMS2	YDR499W	LCD1
LNX1/ZIM17	ENSG00000105866	LNX1	YNL310C	ZIM17
TFRC/WTM1	ENSG00000105875	TFRC	YOR230W	WTM1
SREBF1/HOS4	ENSG00000105887	SREBF1	YIL112W	HOS4
TRPC5/YGR066C	ENSG00000105939	TRPC5	YGR066C	YGR066C
AFF4/KGD1	ENSG00000105953	AFF4	YIL125W	KGD1
UBE2D1/YHR131C	ENSG00000105974	UBE2D1	YHR131C	YHR131C
MPP5/PRR2	ENSG00000105976	MPP5	YDL214C	PRR2
SMC1A/ERJ5	ENSG00000105993	SMC1A	YFR041C	ERJ5
HSD17B10/RIM1	ENSG00000106028	HSD17B10	YCR028C-A	RIM1
MARK2/ATG17	ENSG00000106052	MARK2	YLR423C	ATG17
HMMR/YCR099C	ENSG00000106069	HMMR	YCR099C	YCR099C
CHFR/SSO1	ENSG00000106089	CHFR	YPL232W	SSO1
TRHDE/GRS2	ENSG00000106105	TRHDE	YPR081C	GRS2
P4HA2/GIS3	ENSG00000106125	P4HA2	YLR094C	GIS3
FCGR2B/RPL20B	ENSG00000106246	FCGR2B	YOR312C	RPL20B
NFATC3/PRT1	ENSG00000106263	NFATC3	YOR361C	PRT1
ACADVL/VPS70	ENSG00000106327	ACADVL	YJR126C	VPS70
FBXW11/NOP15	ENSG00000106344	FBXW11	YNL110C	NOP15
ACAP1/IMD3	ENSG00000106348	ACAP1	YLR432W	IMD3
CRMP1/SPS18	ENSG00000106351	CRMP1	YNL204C	SPS18
DERL2/LSM5	ENSG00000106355	DERL2	YER146W	LSM5
NDE1/KTR3	ENSG00000106397	NDE1	YBR205W	KTR3
MRVI1/VPS71	ENSG00000106400	MRVI1	YML041C	VPS71
AP1M1/YIL166C	ENSG00000106571	AP1M1	YIL166C	YIL166C
PVR/PRE8	ENSG00000106588	PVR	YML092C	PRE8
IKBKG/MRPL32	ENSG00000106591	IKBKG	YCR003W	MRPL32
XRCC1/RHB1	ENSG00000106615	XRCC1	YCR027C	RHB1
SCARB1/SDS23	ENSG00000106617	SCARB1	YGL056C	SDS23
MCM2/POL31	ENSG00000106628	MCM2	YJR006W	POL31
TP63/EMI2	ENSG00000106633	TP63	YDR516C	EMI2
LLGL2/NIP100	ENSG00000106665	LLGL2	YPL174C	NIP100
NLE1/VMA21	ENSG00000106688	NLE1	YGR105W	VMA21
SDHA/HSL1	ENSG00000106799	SDHA	YKL101W	HSL1
SMARCE1/DIP2	ENSG00000106829	SMARCE1	YLR129W	DIP2
KDM5A/DFG16	ENSG00000106952	KDM5A	YOR030W	DFG16
ADAM11/OAF1	ENSG00000106991	ADAM11	YAL051W	OAF1
PPP2R3A/ADK2	ENSG00000106992	PPP2R3A	YER170W	ADK2
FERMT2/FRQ1	ENSG00000107130	FERMT2	YDR373W	FRQ1
ABCB11/PSD1	ENSG00000107186	ABCB11	YNL169C	PSD1
CD5L/SPG4	ENSG00000107187	CD5L	YMR107W	SPG4
PTGS2/MBF1	ENSG00000107223	PTGS2	YOR298C-A	MBF1
IGF2BP2/MRF1	ENSG00000107242	IGF2BP2	YGL143C	MRF1
MAP3K13/SNL1	ENSG00000107262	MAP3K13	YIL016W	SNL1
ST6GAL1/DNA2	ENSG00000107290	ST6GAL1	YHR164C	DNA2
VDAC1P1/RVS161	ENSG00000107295	VDAC1P1	YCR009C	RVS161
PICALM/PDR10	ENSG00000107331	PICALM	YOR328W	PDR10
NSF/YNL144C	ENSG00000107341	NSF	YNL144C	YNL144C
GLI2/GAT1	ENSG00000107485	GLI2	YFL021W	GAT1
CLASP1/VBA5	ENSG00000107518	CLASP1	YKR105C	VBA5
MRPS34/SLM3	ENSG00000107521	MRPS34	YDL033C	SLM3
NOTCH3/YJR154W	ENSG00000107537	NOTCH3	YJR154W	YJR154W
CLNS1A/PEX13	ENSG00000107554	CLNS1A	YLR191W	PEX13
PPP2R2C/DPB11	ENSG00000107560	PPP2R2C	YJL090C	DPB11
TEAD2/PHB1	ENSG00000107566	TEAD2	YGR132C	PHB1
EED/RPG1	ENSG00000107581	EED	YBR079C	RPG1
CDHR2/PET18	ENSG00000107611	CDHR2	YCR020C	PET18
SNCB/YKL162C	ENSG00000107614	SNCB	YKL162C	YKL162C
TSG101/DBP1	ENSG00000107625	TSG101	YPL119C	DBP1
ATP2A3/YPL150W	ENSG00000107643	ATP2A3	YPL150W	YPL150W
CA12/YOR022C	ENSG00000107651	CA12	YOR022C	YOR022C
MGLL/NSE4	ENSG00000107672	MGLL	YDL105W	NSE4
NTN4/ATG26	ENSG00000107679	NTN4	YLR189C	ATG26
BCS1L/CNA1	ENSG00000107758	BCS1L	YLR433C	CNA1
NUAK1/MPM1	ENSG00000107771	NUAK1	YJL066C	MPM1
SLC24A1/PHO5	ENSG00000107789	SLC24A1	YBR093C	PHO5
SCARF1/GEA1	ENSG00000107862	SCARF1	YJR031C	GEA1
LMAN1/BAG7	ENSG00000107863	LMAN1	YOR134W	BAG7
PTPLAD1/BCP1	ENSG00000107949	PTPLAD1	YDR361C	BCP1
IPCEF1/YOL098C	ENSG00000107959	IPCEF1	YOL098C	YOL098C
ZZEF1/PSF3	ENSG00000107960	ZZEF1	YOL146W	PSF3
ENO1/MPD1	ENSG00000108010	ENO1	YOR288C	MPD1
SLC12A1/NUP159	ENSG00000108021	SLC12A1	YIL115C	NUP159
C19orf10/FRA1	ENSG00000108039	C19orf10	YLL029W	FRA1
ANO8/SMC3	ENSG00000108055	ANO8	YJL074C	SMC3
ARHGEF10L/RTS3	ENSG00000108091	ARHGEF10L	YGR161C	RTS3
TXK/SSN2	ENSG00000108100	TXK	YDR443C	SSN2
KCNQ2/ADH2	ENSG00000108107	KCNQ2	YMR303C	ADH2
TACR2/CAF120	ENSG00000108175	TACR2	YNL278W	CAF120
ACTR6/CPR5	ENSG00000108179	ACTR6	YDR304C	CPR5
TIPIN/YHI9	ENSG00000108187	TIPIN	YHR029C	YHI9
SRI/HED1	ENSG00000108256	SRI	YDR014W-A	HED1
EIF4G3/PUP3	ENSG00000108294	EIF4G3	YER094C	PUP3
NUP37/CWC25	ENSG00000108296	NUP37	YNL245C	CWC25
SEMA3A/NHP6A	ENSG00000108312	SEMA3A	YPR052C	NHP6A
SEMA3C/RPN3	ENSG00000108344	SEMA3C	YER021W	RPN3
ACAT1/NOP8	ENSG00000108349	ACAT1	YOL144W	NOP8
CELSR1/FUN19	ENSG00000108375	CELSR1	YAL034C	FUN19
ZNF638/SPR28	ENSG00000108387	ZNF638	YDR218C	SPR28
ADD2/PIB1	ENSG00000108389	ADD2	YDR313C	PIB1
FGF4/DMA1	ENSG00000108395	FGF4	YHR115C	DMA1
RASAL2/GPT2	ENSG00000108405	RASAL2	YKR067W	GPT2
MARK3/RPN10	ENSG00000108424	MARK3	YHR200W	RPN10
SLC25A3/BOS1	ENSG00000108433	SLC25A3	YLR078C	BOS1
FOSL2/TIF2	ENSG00000108469	FOSL2	YJL138C	TIF2
FRYL/ATG4	ENSG00000108510	FRYL	YNL223W	ATG4
FSCN1/SAM2	ENSG00000108523	FSCN1	YDR502C	SAM2
ACTB/SFC1	ENSG00000108528	ACTB	YJR095W	SFC1
PLD1/VTC2	ENSG00000108551	PLD1	YFL004W	VTC2
WDR62/MRPL20	ENSG00000108557	WDR62	YKR085C	MRPL20
DLG1/KRS1	ENSG00000108559	DLG1	YDR037W	KRS1
RAB7A/DOP1	ENSG00000108576	RAB7A	YDR141C	DOP1
BCAP29/GOS1	ENSG00000108587	BCAP29	YHL031C	GOS1
SART3/RBG2	ENSG00000108591	SART3	YGR173W	RBG2
ARHGAP15/SPB1	ENSG00000108592	ARHGAP15	YCL054W	SPB1
PAX2/RSC6	ENSG00000108604	PAX2	YCR052W	RSC6
EXOSC7/YML108W	ENSG00000108641	EXOSC7	YML108W	YML108W
KIFAP3/RRP5	ENSG00000108651	KIFAP3	YMR229C	RRP5
MCM6/SNU114	ENSG00000108654	MCM6	YKL173W	SNU114
REXO2/GEA2	ENSG00000108669	REXO2	YEL022W	GEA2
RBM7/RPN6	ENSG00000108671	RBM7	YDL097C	RPN6
RBMS2/PLB2	ENSG00000108684	RBMS2	YMR006C	PLB2
BAZ2A/SPT7	ENSG00000108773	BAZ2A	YBR081C	SPT7
PTPN23/YPT11	ENSG00000108774	PTPN23	YNL304W	YPT11
MLH1/INO4	ENSG00000108788	MLH1	YOL108C	INO4
UNG/MAM1	ENSG00000108799	UNG	YER106W	MAM1
KLHL20/MRP7	ENSG00000108826	KLHL20	YNL005C	MRP7
RGS11/RHO5	ENSG00000108830	RGS11	YNL180C	RHO5
PLXNA2/HOS2	ENSG00000108840	PLXNA2	YGL194C	HOS2
SPAG5/LUC7	ENSG00000108848	SPAG5	YDL087C	LUC7
ANKRD13A/CHS2	ENSG00000108854	ANKRD13A	YBR038W	CHS2
TPD52/MSG5	ENSG00000108861	TPD52	YNL053W	MSG5
ACACB/FAA2	ENSG00000108946	ACACB	YER015W	FAA2
TRAF4/LOT5	ENSG00000108953	TRAF4	YKL183W	LOT5
PAG1/YNL035C	ENSG00000109046	PAG1	YNL035C	YNL035C
GPATCH1/YIR042C	ENSG00000109065	GPATCH1	YIR042C	YIR042C
ICAM3/SPT6	ENSG00000109111	ICAM3	YGR116W	SPT6
NT5C2/DEP1	ENSG00000109118	NT5C2	YAL013W	DEP1
MCAM/POM33	ENSG00000109133	MCAM	YLL023C	POM33
GPC4/AVO2	ENSG00000109320	GPC4	YMR068W	AVO2
CAMSAP3/RIO2	ENSG00000109339	CAMSAP3	YNL207W	RIO2
RAP1GAP/OAC1	ENSG00000109424	RAP1GAP	YKL120W	OAC1
XAB2/OSH2	ENSG00000109458	XAB2	YDL019C	OSH2
ARHGEF1/MGE1	ENSG00000109519	ARHGEF1	YOR232W	MGE1
STXBP2/TRM9	ENSG00000109536	STXBP2	YML014W	TRM9
MAP2K7/GEF1	ENSG00000109572	MAP2K7	YJR040W	GEF1
NMRK2/PRP43	ENSG00000109606	NMRK2	YGL120C	PRP43
DGKD/IRC20	ENSG00000109654	DGKD	YLR247C	IRC20
CTTNBP2/CDC4	ENSG00000109670	CTTNBP2	YFL009W	CDC4
ACTL6B/TAH18	ENSG00000109756	ACTL6B	YPR048W	TAH18
RARB/PEX28	ENSG00000109775	RARB	YHR150W	PEX28
TOP2B/USV1	ENSG00000109787	TOP2B	YPL230W	USV1
NFKB2/GPM3	ENSG00000109814	NFKB2	YOL056W	GPM3
PPP1R12B/FMP52	ENSG00000109854	PPP1R12B	YER004W	FMP52
DNAJC10/LDB16	ENSG00000109861	DNAJC10	YCL005W	LDB16
GTF3C1/ELP4	ENSG00000109911	GTF3C1	YPL101W	ELP4
IL4R/ZPR1	ENSG00000109917	IL4R	YGR211W	ZPR1
USP33/SSB1	ENSG00000109971	USP33	YDL229W	SSB1
PAK3/TPS3	ENSG00000110047	PAK3	YMR261C	TPS3
DCX/OSH3	ENSG00000110048	DCX	YHR073W	OSH3
SNRPA/SAP185	ENSG00000110075	SNRPA	YJL098W	SAP185
SPAG6/YAT1	ENSG00000110090	SPAG6	YAR035W	YAT1
EXOSC5/CLB1	ENSG00000110092	EXOSC5	YGR108W	CLB1
DYNC1I2/PRP19	ENSG00000110107	DYNC1I2	YLL036C	PRP19
APBB1IP/RAD5	ENSG00000110171	APBB1IP	YLR032W	RAD5
LRCH4/PHO91	ENSG00000110344	LRCH4	YNR013C	PHO91
FAM76B/DHH1	ENSG00000110367	FAM76B	YDL160C	DHH1
SIRT6/REC104	ENSG00000110395	SIRT6	YHR157W	REC104
TYR/KNS1	ENSG00000110422	TYR	YLL019C	KNS1
POLD3/SED4	ENSG00000110427	POLD3	YCR067C	SED4
ACTN2/LAT1	ENSG00000110435	ACTN2	YNL071W	LAT1
CAPZB/YNL247W	ENSG00000110619	CAPZB	YNL247W	YNL247W
PHF17/TOM70	ENSG00000110711	PHF17	YNL121C	TOM70
UBE2A/TFB1	ENSG00000110768	UBE2A	YDR311W	TFB1
FGFR1/NAS2	ENSG00000110801	FGFR1	YIL007C	NAS2
FKBP6/SPC19	ENSG00000110841	FKBP6	YDR201W	SPC19
GTF2I/PAR32	ENSG00000110851	GTF2I	YDL173W	PAR32
SMC1B/CRN1	ENSG00000110880	SMC1B	YLR429W	CRN1
FBLN1/CAX4	ENSG00000110881	FBLN1	YGR036C	CAX4
ITGA8/CHA4	ENSG00000110887	ITGA8	YLR098C	CHA4
CST7/ERG12	ENSG00000110921	CST7	YMR208W	ERG12
MAP2/ATP1	ENSG00000110955	MAP2	YBL099W	ATP1
PIAS2/YFL067W	ENSG00000111011	PIAS2	YFL067W	YFL067W
AMPH/SHM1	ENSG00000111077	AMPH	YBR263W	SHM1
ARAF/MAP2	ENSG00000111142	ARAF	YBL091C	MAP2
MCCC1/LAP2	ENSG00000111144	MCCC1	YNL045W	LAP2
FAP/CAT8	ENSG00000111206	FAP	YMR280C	CAT8
NEBL/VPS62	ENSG00000111249	NEBL	YGR141W	VPS62
UBE2K/ALD2	ENSG00000111275	UBE2K	YMR170C	ALD2
PIK3C3/SSO2	ENSG00000111450	PIK3C3	YMR183C	SSO2
N4BP2/SEC22	ENSG00000111481	N4BP2	YLR268W	SEC22
SYNJ2/MET18	ENSG00000111530	SYNJ2	YIL128W	MET18
ADCY2/NUP84	ENSG00000111581	ADCY2	YDL116W	NUP84
PPP2R5C/CDC36	ENSG00000111596	PPP2R5C	YDL165W	CDC36
RBFOX1/TOF1	ENSG00000111602	RBFOX1	YNL273W	TOF1
GNB1/LYS5	ENSG00000111605	GNB1	YGL154C	LYS5
HOXA9/TDH3	ENSG00000111640	HOXA9	YGR192C	TDH3
EDN1/NOP2	ENSG00000111641	EDN1	YNL061W	NOP2
MLLT10/SNF2	ENSG00000111642	MLLT10	YOR290C	SNF2
ADCYAP1R1/YNG1	ENSG00000111653	ADCYAP1R1	YOR064C	YNG1
NRD1/UBP8	ENSG00000111667	NRD1	YMR223W	UBP8
VDAC3/ENO1	ENSG00000111674	VDAC3	YGR254W	ENO1
PCM1/YGR153W	ENSG00000111679	PCM1	YGR153W	YGR153W
CBFA2T2/SPR1	ENSG00000111701	CBFA2T2	YOR190W	SPR1
DBC1/SIP2	ENSG00000111725	DBC1	YGL208W	SIP2
ITCH/YHR003C	ENSG00000111726	ITCH	YHR003C	YHR003C
TP73/CDA1	ENSG00000111752	TP73	YLR307W	CDA1
TOLLIP/WHI4	ENSG00000111786	TOLLIP	YDL224C	WHI4
UBE2D4/MTF1	ENSG00000111802	UBE2D4	YMR228W	MTF1
RUNX1T1/GIR2	ENSG00000111832	RUNX1T1	YDR152W	GIR2
THOC1/ASF1	ENSG00000111875	THOC1	YJL115W	ASF1
OSBPL6/CEG1	ENSG00000111880	OSBPL6	YGL130W	CEG1
SLC1A3/YER121W	ENSG00000111907	SLC1A3	YER121W	YER121W
XRCC5/YJL028W	ENSG00000112033	XRCC5	YJL028W	YJL028W
LXN/STE3	ENSG00000112038	LXN	YKL178C	STE3
SP140/YPR003C	ENSG00000112053	SP140	YPR003C	YPR003C
MKNK1/MEK1	ENSG00000112062	MKNK1	YOR351C	MEK1
TNS1/MEP3	ENSG00000112077	TNS1	YPR138C	MEP3
REXO1/YHR009C	ENSG00000112096	REXO1	YHR009C	YHR009C
SAR1A/MCM3	ENSG00000112118	SAR1A	YEL032W	MCM3
CDC14A/FAR10	ENSG00000112130	CDC14A	YLR238W	FAR10
RAPGEF3/HRT3	ENSG00000112146	RAPGEF3	YLR097C	HRT3
CEACAM1/MDN1	ENSG00000112159	CEACAM1	YLR106C	MDN1
SENP1/HUR1	ENSG00000112164	SENP1	YGL168W	HUR1
DUSP13/RPS15	ENSG00000112175	DUSP13	YOL040C	RPS15
CIC/SRV2	ENSG00000112186	CIC	YNL138W	SRV2
LIPE/MET22	ENSG00000112200	LIPE	YOL064C	MET22
FDFT1/SSN8	ENSG00000112237	FDFT1	YNL025C	SSN8
PAFAH1B3/XPT1	ENSG00000112242	PAFAH1B3	YJR133W	XPT1
OPHN1/FRE4	ENSG00000112282	OPHN1	YNR060W	FRE4
KIF22/YJL132W	ENSG00000112293	KIF22	YJL132W	YJL132W
SCGN/UGA2	ENSG00000112294	SCGN	YBR006W	UGA2
PGM1/ZPS1	ENSG00000112319	PGM1	YOL154W	ZPS1
DDX1/APD1	ENSG00000112335	DDX1	YBR151W	APD1
DNM2/SKI7	ENSG00000112339	DNM2	YOR076C	SKI7
EPB41L2/PEX7	ENSG00000112357	EPB41L2	YDR142C	PEX7
RIMS1/MCH2	ENSG00000112394	RIMS1	YKL221W	MCH2
STX7/GON7	ENSG00000112531	STX7	YJL184W	GON7
RABL2B/ENP1	ENSG00000112578	RABL2B	YBR247C	ENP1
KEAP1/SPT15	ENSG00000112592	KEAP1	YER148W	SPT15
PTPRH/RML2	ENSG00000112651	PTPRH	YEL050C	RML2
EPHA6/ULP2	ENSG00000112701	EPHA6	YIL031W	ULP2
SCTR/YHR213W-B	ENSG00000112715	SCTR	YHR213W-B	YHR213W-B
RFX3/PRP45	ENSG00000112739	RFX3	YAL032C	PRP45
RIF1/FUN26	ENSG00000112759	RIF1	YAL022C	FUN26
RAB21/HIS4	ENSG00000112769	RAB21	YCL030C	HIS4
SLC4A4/GTO3	ENSG00000112782	SLC4A4	YMR251W	GTO3
SMARCA2/YMR124W	ENSG00000112851	SMARCA2	YMR124W	YMR124W
RDH8/PAP2	ENSG00000112941	RDH8	YOL115W	PAP2
SESN1/ERG13	ENSG00000112972	SESN1	YML126C	ERG13
MID2/ERP4	ENSG00000112983	MID2	YOR016C	ERP4
COL5A3/LYS1	ENSG00000112992	COL5A3	YIR034C	LYS1
SRCAP/SSA3	ENSG00000113013	SRCAP	YBL075C	SSA3
KIAA0020/AEP3	ENSG00000113048	KIAA0020	YPL005W	AEP3
CPB2/GAS3	ENSG00000113100	CPB2	YMR215W	GAS3
CHRNA3/HMG1	ENSG00000113161	CHRNA3	YML075C	HMG1
KCNN2/SWH1	ENSG00000113163	KCNN2	YAR042W	SWH1
CNOT4/UBX3	ENSG00000113194	CNOT4	YDL091C	UBX3
PSEN1/YSC84	ENSG00000113263	PSEN1	YHR016C	YSC84
CPOX/APE3	ENSG00000113269	CPOX	YBR286W	APE3
MOK/THG1	ENSG00000113272	MOK	YGR024C	THG1
HSP90AA1/ENT5	ENSG00000113282	HSP90AA1	YDR153C	ENT5
RBL1/CCR4	ENSG00000113300	RBL1	YAL021C	CCR4
DLGAP4/SAN1	ENSG00000113312	DLGAP4	YDR143C	SAN1
CFHR2/MSH3	ENSG00000113318	CFHR2	YCR092C	MSH3
NDC80/BUD5	ENSG00000113319	NDC80	YCR038C	BUD5
AP4E1/RNT1	ENSG00000113360	AP4E1	YMR239C	RNT1
RSBN1/SUB1	ENSG00000113387	RSBN1	YMR039C	SUB1
MAGI3/MST1	ENSG00000113407	MAGI3	YKL194C	MST1
CXCL2/DIA3	ENSG00000113448	CXCL2	YDL024C	DIA3
AFP/RAD17	ENSG00000113456	AFP	YOR368W	RAD17
COL4A4/RAD50	ENSG00000113522	COL4A4	YNL250W	RAD50
OSTM1/SOL2	ENSG00000113552	OSTM1	YCR073W-A	SOL2
CDH7/SKP1	ENSG00000113558	CDH7	YDR328C	SKP1
PCNP/PPH22	ENSG00000113575	PCNP	YDL188C	PPH22
ARG2/CKB1	ENSG00000113578	ARG2	YGL019W	CKB1
MEF2C/FLO9	ENSG00000113580	MEF2C	YAL063C	FLO9
PTPRC/PRP4	ENSG00000113593	PTPRC	YPR178W	PRP4
CACNA1S/TUM1	ENSG00000113615	CACNA1S	YOR251C	TUM1
PKP1/MRPL1	ENSG00000113645	PKP1	YDR116C	MRPL1
UBA5/PRP40	ENSG00000113649	UBA5	YKL012W	PRP40
STK17B/HSP10	ENSG00000113657	STK17B	YOR020C	HSP10
CDC14B/RNH70	ENSG00000113712	CDC14B	YGR276C	RNH70
ZNF510/CEM1	ENSG00000113719	ZNF510	YER061C	CEM1
LRP2/PKC1	ENSG00000113721	LRP2	YBL105C	PKC1
ZNF506/SMC4	ENSG00000113810	ZNF506	YLR086W	SMC4
DUSP12/ARP8	ENSG00000113812	DUSP12	YOR141C	ARP8
ENSG00000081770/SWI5	ENSG00000113916	ENSG00000081770	YDR146C	SWI5
CADPS2/EMP46	ENSG00000114013	CADPS2	YLR080W	EMP46
HSPB11/OGG1	ENSG00000114026	HSPB11	YML060W	OGG1
IL12RB2/ERG1	ENSG00000114054	IL12RB2	YGR175C	ERG1
SMARCD3/UFD4	ENSG00000114062	SMARCD3	YKL010C	UFD4
FYB/VID28	ENSG00000114098	FYB	YIL017C	VID28
MPP4/RIM2	ENSG00000114120	MPP4	YBR192W	RIM2
STRADB/APC11	ENSG00000114125	STRADB	YDL008W	APC11
BZW1/BDF1	ENSG00000114166	BZW1	YLR399C	BDF1
PGR/ARC19	ENSG00000114209	PGR	YKL013C	ARC19
ME2/BCY1	ENSG00000114302	ME2	YIL033C	BCY1
C5orf22/UBP3	ENSG00000114374	C5orf22	YER151C	UBP3
CCNT2/RPL24A	ENSG00000114391	CCNT2	YGL031C	RPL24A
EPB41L3/GPB2	ENSG00000114423	EPB41L3	YAL056W	GPB2
COBLL1/MPC54	ENSG00000114473	COBLL1	YOR177C	MPC54
DLG3/GLC3	ENSG00000114480	DLG3	YEL011W	GLC3
TRAF5/URA3	ENSG00000114491	TRAF5	YEL021W	URA3
MRPL22/NRD1	ENSG00000114503	MRPL22	YNL251C	NRD1
GEMIN5/VMA1	ENSG00000114573	GEMIN5	YDL185W	VMA1
OPRK1/TPN1	ENSG00000114638	OPRK1	YGL186C	TPN1
NFE2L1/BSD2	ENSG00000114738	NFE2L1	YBR290W	BSD2
GSK3B/HFI1	ENSG00000114745	GSK3B	YPL254W	HFI1
ITGB5/SUI1	ENSG00000114784	ITGB5	YNL244C	SUI1
ERC1/CPS1	ENSG00000114786	ERC1	YJL172W	CPS1
XPO1/CPR2	ENSG00000114857	XPO1	YHR057C	CPR2
PALB2/TIF4631	ENSG00000114867	PALB2	YGR162W	TIF4631
DOPEY1/ORM1	ENSG00000114978	DOPEY1	YGR038W	ORM1
BCKDHB/FAB1	ENSG00000115020	BCKDHB	YFR019W	FAB1
KAT6A/ATM1	ENSG00000115073	KAT6A	YMR301C	ATM1
ULK2/ARG8	ENSG00000115107	ULK2	YOL140W	ARG8
GRHL2/ZTA1	ENSG00000115129	GRHL2	YBR046C	ZTA1
TNPO1/POL1	ENSG00000115145	TNPO1	YNL102W	POL1
P2RX5/HHT2	ENSG00000115163	P2RX5	YNL031C	HHT2
ITGAE/SWE1	ENSG00000115170	ITGAE	YJL187C	SWE1
DIS3/YML079W	ENSG00000115207	DIS3	YML079W	YML079W
PIBF1/GCN3	ENSG00000115211	PIBF1	YKR026C	GCN3
ENSG00000083622/RPN11	ENSG00000115233	ENSG00000083622	YFR004W	RPN11
NUFIP1/CYR1	ENSG00000115241	NUFIP1	YJL005W	CYR1
RRAGB/YIM1	ENSG00000115252	RRAGB	YMR152W	YIM1
CYLD/PRB1	ENSG00000115257	CYLD	YEL060C	PRB1
SLC27A5/PEF1	ENSG00000115271	SLC27A5	YGR058W	PEF1
ZNF324/CWH41	ENSG00000115275	ZNF324	YGL027C	CWH41
ZNF446/NUM1	ENSG00000115306	ZNF446	YDR150W	NUM1
ZNF8/CUE4	ENSG00000115307	ZNF8	YML101C	CUE4
RPS5/HTB2	ENSG00000115350	RPS5	YBL002W	HTB2
FAT1/NAB2	ENSG00000115380	FAT1	YGL122C	NAB2
YTHDC1/SLX1	ENSG00000115392	YTHDC1	YBR228W	SLX1
CHMP2B/BLI1	ENSG00000115415	CHMP2B	YKL061W	BLI1
PPIE/GMH1	ENSG00000115446	PPIE	YKR030W	GMH1
ZMPSTE24/CCT4	ENSG00000115484	ZMPSTE24	YDL143W	CCT4
NOA1/PLP1	ENSG00000115514	NOA1	YDR183W	PLP1
REST/HSH155	ENSG00000115524	REST	YMR288W	HSH155
SSH1/VPS24	ENSG00000115561	SSH1	YKL041W	VPS24
GSTP1/YDR266C	ENSG00000115568	GSTP1	YDR266C	YDR266C
APLP2/FLO1	ENSG00000115602	APLP2	YAR050W	FLO1
SLCO1A2/SPO12	ENSG00000115648	SLCO1A2	YHR152W	SPO12
WBP11/GAL10	ENSG00000115652	WBP11	YBR019C	GAL10
EIF3I/SDS22	ENSG00000115685	EIF3I	YKL193C	SDS22
TXLNA/HRK1	ENSG00000115687	TXLNA	YOR267C	HRK1
APOB/CNB1	ENSG00000115756	APOB	YKL190W	CNB1
NCOA1/SPE1	ENSG00000115758	NCOA1	YKL184W	SPE1
KIF3C/RPL23A	ENSG00000115762	KIF3C	YBL087C	RPL23A
RAB10/GRH1	ENSG00000115806	RAB10	YDR517W	GRH1
GCKR/FAR8	ENSG00000115808	GCKR	YMR029C	FAR8
HADHA/AAC1	ENSG00000115840	HADHA	YMR056C	AAC1
MAPRE3/YMR114C	ENSG00000115850	MAPRE3	YMR114C	YMR114C
CAD/DPS1	ENSG00000115866	CAD	YLL018C	DPS1
CD59/NOP6	ENSG00000115875	CD59	YDL213C	NOP6
CD82/CDC25	ENSG00000115904	CD82	YLR310C	CDC25
ATRX/BNA5	ENSG00000115919	ATRX	YLR231C	BNA5
TAF9/VRP1	ENSG00000115935	TAF9	YLR337C	VRP1
FCN1/KRR1	ENSG00000115946	FCN1	YCL059C	KRR1
MECOM/ORC1	ENSG00000115947	MECOM	YML065W	ORC1
SCAMP1/MRPS18	ENSG00000115963	SCAMP1	YNL306W	MRPS18
PREP/MRM1	ENSG00000115966	PREP	YOR201C	MRM1
HACE1/RVB2	ENSG00000115993	HACE1	YPL235W	RVB2
SEH1L/FKS1	ENSG00000116001	SEH1L	YLR342W	FKS1
WDR47/SMT3	ENSG00000116030	WDR47	YDR510W	SMT3
OVGP1/SSZ1	ENSG00000116044	OVGP1	YHR064C	SSZ1
MAP3K4/TSC10	ENSG00000116096	MAP3K4	YBR265W	TSC10
PILRA/STE7	ENSG00000116106	PILRA	YDL159W	STE7
IGSF9/PHD1	ENSG00000116127	IGSF9	YKL043W	PHD1
ABCB1/YHR177W	ENSG00000116128	ABCB1	YHR177W	YHR177W
AKR1B1/RFA3	ENSG00000116147	AKR1B1	YJL173C	RFA3
CPNE3/GPX1	ENSG00000116157	CPNE3	YKL026C	GPX1
RRN3/STE14	ENSG00000116237	RRN3	YDR410C	STE14
CTTN/RPL22A	ENSG00000116251	CTTN	YLR061W	RPL22A
MTIF2/VPS45	ENSG00000116266	MTIF2	YGL095C	VPS45
TTC39A/NPL3	ENSG00000116350	TTC39A	YDR432W	NPL3
EPS15/ETR1	ENSG00000116353	EPS15	YBR026C	ETR1
ORC1/TFC6	ENSG00000116455	ORC1	YDR362C	TFC6
MGST2/ATP4	ENSG00000116459	MGST2	YPL078C	ATP4
CHERP/YPT31	ENSG00000116473	CHERP	YER031C	YPT31
ATG16L1/BYE1	ENSG00000116539	ATG16L1	YKL005C	BYE1
USP40/NOP4	ENSG00000116560	USP40	YPL043W	NOP4
RAD54L/RLM1	ENSG00000116604	RAD54L	YPL089C	RLM1
MAST2/SPE3	ENSG00000116649	MAST2	YPR069C	SPE3
DNAJA1/STB6	ENSG00000116661	DNAJA1	YKL072W	STB6
B4GALT1/REV7	ENSG00000116670	B4GALT1	YIL139C	REV7
CHMP5/YEL023C	ENSG00000116678	CHMP5	YEL023C	YEL023C
NFX1/YLH47	ENSG00000116679	NFX1	YPR125W	YLH47
DIMT1/FZO1	ENSG00000116688	DIMT1	YBR179C	FZO1
IPO11/EBS1	ENSG00000116698	IPO11	YDR206W	EBS1
EIF2AK1/GCD14	ENSG00000116731	EIF2AK1	YJL125C	GCD14
EPDR1/YBR284W	ENSG00000116748	EPDR1	YBR284W	YBR284W
SEPHS1/YER077C	ENSG00000116750	SEPHS1	YER077C	YER077C
MRPL28/HSH49	ENSG00000116754	MRPL28	YOR319W	HSH49
CEACAM6/CYS3	ENSG00000116761	CEACAM6	YAL012W	CYS3
RBM22/SOR2	ENSG00000116791	RBM22	YDL246C	SOR2
TMED2/MSW1	ENSG00000116874	TMED2	YDR268W	MSW1
ERO1LB/SLC1	ENSG00000116906	ERO1LB	YDL052C	SLC1
ZFAND6/RPS12	ENSG00000116918	ZFAND6	YOR369C	RPS12
TXLNG/NRK1	ENSG00000116954	TXLNG	YNL129W	NRK1
PPEF1/POS5	ENSG00000116962	PPEF1	YPL188W	POS5
LAT2/YIL161W	ENSG00000116977	LAT2	YIL161W	YIL161W
HUWE1/RPS10A	ENSG00000116983	HUWE1	YOR293W	RPS10A
ZW10/MHT1	ENSG00000116984	ZW10	YLL062C	MHT1
ALG9/SLM2	ENSG00000117020	ALG9	YNL047C	SLM2
MYBPC2/RIB5	ENSG00000117091	MYBPC2	YBR256C	RIB5
NOX4/MIF2	ENSG00000117114	NOX4	YKL089W	MIF2
ACOX3/SDH2	ENSG00000117118	ACOX3	YLL041C	SDH2
MTMR2/SSF1	ENSG00000117133	MTMR2	YHR066W	SSF1
PPP1R15A/JHD2	ENSG00000117139	PPP1R15A	YJR119C	JHD2
HSD17B14/RPS13	ENSG00000117155	HSD17B14	YDR064W	RPS13
TRIP6/BCD1	ENSG00000117174	TRIP6	YHR040W	BCD1
ACHE/SWD1	ENSG00000117222	ACHE	YAR003W	SWD1
FTL/YCK3	ENSG00000117266	FTL	YER123W	YCK3
SRRT/ROD1	ENSG00000117289	SRRT	YOR018W	ROD1
BAX/YGL082W	ENSG00000117385	BAX	YGL082W	YGL082W
NLK/GAL2	ENSG00000117394	NLK	YLR081W	GAL2
PIGS/EBP2	ENSG00000117395	PIGS	YKL172W	EBP2
ATXN7L3/CDC20	ENSG00000117399	ATXN7L3	YGL116W	CDC20
PGS1/KAP122	ENSG00000117408	PGS1	YGL016W	KAP122
PSMC5/VMA16	ENSG00000117410	PSMC5	YHR026W	VMA16
UIMC1/GRE3	ENSG00000117448	UIMC1	YHR104W	GRE3
CETP/AHP1	ENSG00000117450	CETP	YLR109W	AHP1
MMP2/YBR141C	ENSG00000117461	MMP2	YBR141C	YBR141C
GNAO1/IQG1	ENSG00000117519	GNAO1	YPL242C	IQG1
OGFOD1/HEF3	ENSG00000117528	OGFOD1	YNL014W	HEF3
SH3BP2/NYV1	ENSG00000117533	SH3BP2	YLR093C	NYV1
ADD1/DPH5	ENSG00000117543	ADD1	YLR172C	DPH5
C14orf166/WWM1	ENSG00000117560	C14orf166	YFL010C	WWM1
NID2/PRX1	ENSG00000117592	NID2	YBL064C	PRX1
GMCL1/YIR035C	ENSG00000117594	GMCL1	YIR035C	YIR035C
SF3B2/UTP25	ENSG00000117597	SF3B2	YIL091C	UTP25
KLHL42/BDP1	ENSG00000117625	KLHL42	YNL039W	BDP1
GNAS/YAP3	ENSG00000117632	GNAS	YHL009C	YAP3
DNM1L/YNL181W	ENSG00000117676	DNM1L	YNL181W	YNL181W
PTHLH/RER2	ENSG00000117682	PTHLH	YBR002C	RER2
PHACTR3/SWI1	ENSG00000117713	PHACTR3	YPL016W	SWI1
ERGIC2/RFA2	ENSG00000117748	ERGIC2	YNL312W	RFA2
TFAP2C/SNC1	ENSG00000117758	TFAP2C	YAL030W	SNC1
AURKA/KES1	ENSG00000117859	AURKA	YPL145C	KES1
PIR/TCB1	ENSG00000117868	PIR	YOR086C	TCB1
RFX2/NOP56	ENSG00000117906	RFX2	YLR197W	NOP56
SULT2B1/PEP4	ENSG00000117984	SULT2B1	YPL154C	PEP4
CNOT3/IRR1	ENSG00000118007	CNOT3	YIL026C	IRR1
GP6/YPK3	ENSG00000118046	GP6	YBR028C	YPK3
PTPN4/SET1	ENSG00000118058	PTPN4	YHR119W	SET1
DDX18/NTH2	ENSG00000118094	DDX18	YBR001C	NTH2
KHSRP/SUN4	ENSG00000118160	KHSRP	YNL066W	SUN4
GNA11/MIG3	ENSG00000118263	GNA11	YER028C	MIG3
EDEM2/MOT3	ENSG00000118495	EDEM2	YMR070W	MOT3
DNMT3B/YDR374C	ENSG00000118503	DNMT3B	YDR374C	YDR374C
REM1/YPL067C	ENSG00000118508	REM1	YPL067C	YPL067C
TPX2/IPL1	ENSG00000118515	TPX2	YPL209C	IPL1
PDRG1/YLR352W	ENSG00000118564	PDRG1	YLR352W	YLR352W
EPB41L1/SWP1	ENSG00000118705	EPB41L1	YMR149W	SWP1
DOCK9/CUP9	ENSG00000118707	DOCK9	YPL177C	CUP9
DOCK3/MIG1	ENSG00000118922	DOCK3	YGL035C	MIG1
COQ9/PCL9	ENSG00000118971	COQ9	YDL179W	PCL9
CRLS1/TFC4	ENSG00000119041	CRLS1	YGR047C	TFC4
PPP1R13B/SOP4	ENSG00000119048	PPP1R13B	YJL192C	SOP4
SIGLEC1/GUD1	ENSG00000119125	SIGLEC1	YDL238C	GUD1
FKBP1A/YPR015C	ENSG00000119138	FKBP1A	YPR015C	YPR015C
NSFL1C/UTP10	ENSG00000119285	NSFL1C	YJL109C	UTP10
MAVS/RAD23	ENSG00000119318	MAVS	YEL037C	RAD23
F11/RTG1	ENSG00000119335	F11	YOL067C	RTG1
XRN2/RRD2	ENSG00000119383	XRN2	YPL152W	RRD2
DYNLL1/GLE1	ENSG00000119392	DYNLL1	YDL207W	GLE1
TESC/MTG2	ENSG00000119396	TESC	YHR168W	MTG2
SNX5/RRT13	ENSG00000119402	SNX5	YER066W	RRT13
RPL6/KIC1	ENSG00000119408	RPL6	YHR102W	KIC1
MAPKAPK5/SIT4	ENSG00000119414	MAPKAPK5	YDL047W	SIT4
P2RX7/MIC14	ENSG00000119421	P2RX7	YDR031W	MIC14
ESF1/VPS4	ENSG00000119541	ESF1	YPR173C	VPS4
RBBP9/SRM1	ENSG00000119638	RBBP9	YGL097W	SRM1
ANAPC5/MLH3	ENSG00000119684	ANAPC5	YPL164C	MLH3
SLC23A2/PXA1	ENSG00000119688	SLC23A2	YPL147W	PXA1
TMEM230/CBC2	ENSG00000119707	TMEM230	YPL178W	CBC2
DZANK1/ALD4	ENSG00000119711	DZANK1	YOR374W	ALD4
KDM2B/GCD7	ENSG00000119718	KDM2B	YLR291C	GCD7
TASP1/COQ6	ENSG00000119723	TASP1	YGR255C	COQ6
GCN1L1/TOM40	ENSG00000119725	GCN1L1	YMR203W	TOM40
RPLP0/CCT8	ENSG00000119760	RPLP0	YJL008C	CCT8
PXN/FPR2	ENSG00000119782	PXN	YDR519W	FPR2
RPH3A/AXL1	ENSG00000119912	RPH3A	YPR122W	AXL1
TRMT6/SWT1	ENSG00000119917	TRMT6	YOR166C	SWT1
CHGB/TSR3	ENSG00000119929	CHGB	YOR006C	TSR3
PEBP1/PIG2	ENSG00000119938	PEBP1	YIL045W	PIG2
TBX5/XKS1	ENSG00000119950	TBX5	YGR194C	XKS1
BRAP/YHL042W	ENSG00000119965	BRAP	YHL042W	YHL042W
ERP29/MAK11	ENSG00000120008	ERP29	YKL021C	MAK11
NOS1/NUC1	ENSG00000120049	NOS1	YJL208C	NUC1
FUS/AAT2	ENSG00000120053	FUS	YLR027C	AAT2
IGBP1/MET17	ENSG00000120054	IGBP1	YLR303W	MET17
FXYD3/PIS1	ENSG00000120088	FXYD3	YPR113W	PIS1
GANAB/PPS1	ENSG00000120129	GANAB	YBR276C	PPS1
GMIP/RCL1	ENSG00000120158	GMIP	YOL010W	RCL1
RBM41/MOB1	ENSG00000120162	RBM41	YIL106W	MOB1
BIRC5/MRP2	ENSG00000120333	BIRC5	YPR166C	MRP2
LAG3/CCT2	ENSG00000120438	LAG3	YIL142W	CCT2
MLF2/GSF2	ENSG00000120458	MLF2	YML048W	GSF2
OTUB2/DAN4	ENSG00000120690	OTUB2	YJR151C	DAN4
DDX24/SSE2	ENSG00000120694	DDX24	YBR169C	SSE2
ZBTB25/ALG5	ENSG00000120697	ZBTB25	YPL227C	ALG5
ARHGAP4/RRP43	ENSG00000120699	ARHGAP4	YCR035C	RRP43
ANKRD24/SUP45	ENSG00000120705	ANKRD24	YBR143C	SUP45
RCOR1/YLR001C	ENSG00000120708	RCOR1	YLR001C	YLR001C
LTBP4/MET31	ENSG00000120738	LTBP4	YPL038W	MET31
BLVRB/MLS1	ENSG00000120756	BLVRB	YNL117W	MLS1
SLC9A1/UTP20	ENSG00000120800	SLC9A1	YBL004W	UTP20
SPTLC1/SUE1	ENSG00000120802	SPTLC1	YPR151C	SUE1
PAPOLA/HAP3	ENSG00000120837	PAPOLA	YBL021C	HAP3
CCNK/LST8	ENSG00000120868	CCNK	YNL006W	LST8
PCBP4/FIP1	ENSG00000120885	PCBP4	YJR093C	FIP1
RGS1/YAR064W	ENSG00000120907	RGS1	YAR064W	YAR064W
MRPS33/PPZ1	ENSG00000120910	MRPS33	YML016C	PPZ1
NDUFB2/YLR118C	ENSG00000120992	NDUFB2	YLR118C	YLR118C
ENSG00000090269/RRI1	ENSG00000121022	ENSG00000090269	YDL216C	RRI1
NUDC/YGR017W	ENSG00000121067	NUDC	YGR017W	YGR017W
MAEA/RSB1	ENSG00000121361	MAEA	YOR049C	RSB1
ICAM1/POL12	ENSG00000121440	ICAM1	YBL035C	POL12
STRN4/CTA1	ENSG00000121691	STRN4	YDR256C	CTA1
IRAK3/CST9	ENSG00000121741	IRAK3	YLR394W	CST9
LYZ/BUB2	ENSG00000121749	LYZ	YMR055C	BUB2
SI/IDS2	ENSG00000121753	SI	YJL146W	IDS2
MUL1/BI4	ENSG00000121858	MUL1	Q0120	BI4
PDCD7/STT4	ENSG00000121879	PDCD7	YLR305C	STT4
SPG21/RPS18A	ENSG00000121905	SPG21	YDR450W	RPS18A
DNAJB11/ATG20	ENSG00000121931	DNAJB11	YDL113C	ATG20
THPO/TPI1	ENSG00000121957	THPO	YDR050C	TPI1
CHRD/YCR061W	ENSG00000121966	CHRD	YCR061W	YCR061W
FLT3LG/NUP188	ENSG00000122025	FLT3LG	YML103C	NUP188
RAB11FIP3/FZF1	ENSG00000122034	RAB11FIP3	YGL254W	FZF1
GNPTG/EDC3	ENSG00000122085	GNPTG	YEL015W	EDC3
ZNF268/INP52	ENSG00000122126	ZNF268	YNL106C	INP52
GOLGA3/MRP4	ENSG00000122140	GOLGA3	YHL004W	MRP4
PABPC4/COG5	ENSG00000122176	PABPC4	YNL051W	COG5
CD209/COP1	ENSG00000122218	CD209	YDL145C	COP1
MCOLN1/MPE1	ENSG00000122257	MCOLN1	YKL059C	MPE1
EFNB1/MDM31	ENSG00000122299	EFNB1	YHR194W	MDM31
AARS/LRO1	ENSG00000122367	AARS	YNR008W	LRO1
GLG1/CDC3	ENSG00000122545	GLG1	YLR314C	CDC3
KIF4A/RNA15	ENSG00000122566	KIF4A	YGL044C	RNA15
PLEKHG2/YMR111C	ENSG00000122705	PLEKHG2	YMR111C	YMR111C
PITPNM2/YMR317W	ENSG00000122778	PITPNM2	YMR317W	YMR317W
EXOC1/RSC2	ENSG00000122779	EXOC1	YLR357W	RSC2
DTX2/YER130C	ENSG00000122877	DTX2	YER130C	YER130C
NLRC4/MF(ALPHA)1	ENSG00000122952	NLRC4	YPL187W	MF(ALPHA)1
NRCAM/MRD1	ENSG00000122965	NRCAM	YPR112C	MRD1
LAMB1/BBP1	ENSG00000122966	LAMB1	YPL255W	BBP1
SLC26A3/DBP10	ENSG00000123064	SLC26A3	YDL031W	DBP10
DLD/TUL1	ENSG00000123091	DLD	YKL034W	TUL1
WDR7/YEL076C-A	ENSG00000123131	WDR7	YEL076C-A	YEL076C-A
TXNL1/UTP13	ENSG00000123154	TXNL1	YLR222C	UTP13
IL5RA/CCC2	ENSG00000123191	IL5RA	YDR270W	CCC2
ITGA6/NQM1	ENSG00000123213	ITGA6	YGR043C	NQM1
RAPGEF4/TMA17	ENSG00000123240	RAPGEF4	YDL110C	TMA17
ENSG00000091436/BUD14	ENSG00000123329	ENSG00000091436	YAR014C	BUD14
FH/GIM5	ENSG00000123349	FH	YML094W	GIM5
SEL1L3/GIN4	ENSG00000123374	SEL1L3	YDR507C	GIN4
TF/PRC1	ENSG00000123384	TF	YMR297W	PRC1
MYO15A/MSN2	ENSG00000123411	MYO15A	YMR037C	MSN2
APOH/PPM2	ENSG00000123444	APOH	YOL141W	PPM2
NLRP1/ATP11	ENSG00000123472	NLRP1	YNL315C	ATP11
ACKR6/LGE1	ENSG00000123562	ACKR6	YPL055C	LGE1
SPAG7/YPT7	ENSG00000123595	SPAG7	YML001W	YPT7
ORC6/AVT4	ENSG00000123643	ORC6	YNL101W	AVT4
ZC3HC1/RRP45	ENSG00000123737	ZC3HC1	YDR280W	RRP45
ESR1/PFK26	ENSG00000123836	ESR1	YIL107C	PFK26
RGS17/SPC29	ENSG00000123933	RGS17	YPL124W	SPC29
ANGPT2/CKS1	ENSG00000123975	ANGPT2	YBR135W	CKS1
CD200/LAP4	ENSG00000123992	CD200	YKL103C	LAP4
CMA1/SPR6	ENSG00000123999	CMA1	YER115C	SPR6
PSME1/DIP5	ENSG00000124067	PSME1	YPL265W	DIP5
JPH4/YKL091C	ENSG00000124120	JPH4	YKL091C	YKL091C
MYH7/GPI16	ENSG00000124155	MYH7	YHR188C	GPI16
CEBPE/RVS167	ENSG00000124181	CEBPE	YDR388W	RVS167
SLC7A8/PUB1	ENSG00000124193	SLC7A8	YNL016W	PUB1
OSGEP/CSE1	ENSG00000124207	OSGEP	YGL238W	CSE1
RNF31/TEM1	ENSG00000124209	RNF31	YML064C	TEM1
SCFD1/MDM34	ENSG00000124214	SCFD1	YGL219C	MDM34
G2E3/UBA4	ENSG00000124217	G2E3	YHR111W	UBA4
HECTD1/PEP12	ENSG00000124222	HECTD1	YOR036W	PEP12
HNRNPC/SLX8	ENSG00000124226	HNRNPC	YER116C	SLX8
RPGRIP1/DRS1	ENSG00000124228	RPGRIP1	YLL008W	DRS1
SUPT16H/YFR006W	ENSG00000124299	SUPT16H	YFR006W	YFR006W
TOX4/SNC2	ENSG00000124333	TOX4	YOR327C	SNC2
GEMIN2/RFU1	ENSG00000124356	GEMIN2	YLR073C	RFU1
TGM1/TOS1	ENSG00000124357	TGM1	YBR162C	TOS1
TINF2/MPP10	ENSG00000124383	TINF2	YJR002W	MPP10
DAZL/DOA4	ENSG00000124422	DAZL	YDR069C	DOA4
SEMA6A/DSE1	ENSG00000124486	SEMA6A	YER124C	DSE1
TRPM7/SAM37	ENSG00000124491	TRPM7	YMR060C	SAM37
TYRO3/MGS1	ENSG00000124535	TYRO3	YNL218W	MGS1
WDR76/YHC1	ENSG00000124562	WDR76	YLR298C	YHC1
CAPN3/TFB2	ENSG00000124570	CAPN3	YPL122C	TFB2
SNAP23/BPT1	ENSG00000124574	SNAP23	YLL015W	BPT1
PHGDH/YNL040W	ENSG00000124608	PHGDH	YNL040W	YNL040W
COL9A3/OST6	ENSG00000124641	COL9A3	YML019W	OST6
EZR/KEL3	ENSG00000124702	EZR	YPL263C	KEL3
MYL6/CRG1	ENSG00000124713	MYL6	YHR209W	CRG1
AGO1/MCM1	ENSG00000124762	AGO1	YMR043W	MCM1
TEKT2/ZAP1	ENSG00000124782	TEKT2	YJL056C	ZAP1
CLSPN/NUP1	ENSG00000124789	CLSPN	YOR098C	NUP1
UNC13D/FMP23	ENSG00000124802	UNC13D	YBR047W	FMP23
DPYSL2/MSA1	ENSG00000124813	DPYSL2	YOR066W	MSA1
TGFB2/SPC105	ENSG00000124831	TGFB2	YGL093W	SPC105
NUP50/NSG2	ENSG00000124942	NUP50	YNL156C	NSG2
CDC45/CDC39	ENSG00000125107	CDC45	YCR093W	CDC39
COMT/EMP70	ENSG00000125304	COMT	YLR083C	EMP70
LRRFIP2/UPF3	ENSG00000125351	LRRFIP2	YGR072W	UPF3
HDAC6/ROX1	ENSG00000125398	HDAC6	YPR065W	ROX1
KRT31/SYC1	ENSG00000125414	KRT31	YOR179C	SYC1
CDC6/GGA2	ENSG00000125447	CDC6	YHR108W	GGA2
UPRT/ADY2	ENSG00000125450	UPRT	YCR010C	ADY2
CDC23/REB1	ENSG00000125482	CDC23	YBR049C	REB1
CBX5/ESC2	ENSG00000125618	CBX5	YDR363W	ESC2
SUCO/RPA135	ENSG00000125630	SUCO	YPR010C	RPA135
MSH2/YKL047W	ENSG00000125651	MSH2	YKL047W	YKL047W
MAP3K1/YDR415C	ENSG00000125675	MAP3K1	YDR415C	YDR415C
DHPS/THO2	ENSG00000125676	DHPS	YNL139C	THO2
HOOK2/PMT4	ENSG00000125734	HOOK2	YJR143C	PMT4
ARCN1/SMD2	ENSG00000125743	ARCN1	YLR275W	SMD2
PSMD5/RTN2	ENSG00000125744	PSMD5	YDL204W	RTN2
PTGS1/SQT1	ENSG00000125746	PTGS1	YIR012W	SQT1
NUP188/RPL18A	ENSG00000125753	NUP188	YOL120C	RPL18A
CRAT/GPD1	ENSG00000125775	CRAT	YDL022W	GPD1
SH2D3C/HCM1	ENSG00000125798	SH2D3C	YCR065W	HCM1
NANS/PDC2	ENSG00000125817	NANS	YDR081C	PDC2
DFNB31/YCR076C	ENSG00000125818	DFNB31	YCR076C	YCR076C
CWF19L1/VPS36	ENSG00000125826	CWF19L1	YLR417W	VPS36
SEMA4G/SMB1	ENSG00000125835	SEMA4G	YER029C	SMB1
BTAF1/SUR7	ENSG00000125841	BTAF1	YML052W	SUR7
IKZF5/YNL190W	ENSG00000125844	IKZF5	YNL190W	YNL190W
BLNK/YSP3	ENSG00000125851	BLNK	YOR003W	YSP3
SORBS1/PEX15	ENSG00000125863	SORBS1	YOL044W	PEX15
BAMBI/COF1	ENSG00000125868	BAMBI	YLL050C	COF1
IL11/MUD1	ENSG00000125870	IL11	YBR119W	MUD1
MYO3A/NAB6	ENSG00000125944	MYO3A	YML117W	NAB6
WAC/INO2	ENSG00000125952	WAC	YDR123C	INO2
CREM/RAM1	ENSG00000125954	CREM	YDL090C	RAM1
NUBP2/IST3	ENSG00000125970	NUBP2	YIR005W	IST3
HIVEP1/ERV41	ENSG00000125991	HIVEP1	YML067C	ERV41
TREM2/ATG11	ENSG00000126001	TREM2	YPR049C	ATG11
CRISP3/PRE1	ENSG00000126067	CRISP3	YER012W	PRE1
FKBP5/SPC98	ENSG00000126216	FKBP5	YNL126W	SPC98
SRPK1/TIM11	ENSG00000126217	SRPK1	YDR322C-A	TIM11
BRPF3/THP1	ENSG00000126226	BRPF3	YOL072W	THP1
MRPS18A/UBA2	ENSG00000126261	MRPS18A	YDR390C	UBA2
ENSG00000096087/DOT5	ENSG00000126432	ENSG00000096087	YIL010W	DOT5
EFHC1/HMT1	ENSG00000126457	EFHC1	YBR034C	HMT1
NCR2/SDO1	ENSG00000126524	NCR2	YLR022C	SDO1
HSP90AB1/VPS30	ENSG00000126581	HSP90AB1	YPL120W	VPS30
MLN/YPK2	ENSG00000126583	MLN	YMR104C	YPK2
CDC5L/ECM22	ENSG00000126746	CDC5L	YLR228C	ECM22
ITPR3/BUD27	ENSG00000126756	ITPR3	YFL023W	BUD27
ZNF184/TIM22	ENSG00000126768	ZNF184	YDL217C	TIM22
DSP/KAR9	ENSG00000126773	DSP	YPL269W	KAR9
SIRT1/ZIP1	ENSG00000126777	SIRT1	YDR285W	ZIP1
HNRNPH3/SSE1	ENSG00000126803	HNRNPH3	YPL106C	SSE1
JAK2/URB2	ENSG00000126838	JAK2	YJR041C	URB2
IL12RB1/PBS2	ENSG00000126934	IL12RB1	YJL128C	PBS2
ABL1/RPS16A	ENSG00000126945	ABL1	YMR143W	RPS16A
ACOT7/SNT309	ENSG00000126970	ACOT7	YPR101W	SNT309
SH3GLB1/CNE1	ENSG00000127022	SH3GLB1	YAL058W	CNE1
CDC7/VIP1	ENSG00000127241	CDC7	YLR410W	VIP1
PCSK5/JID1	ENSG00000127328	PCSK5	YPR061C	JID1
SCD/YOL075C	ENSG00000127412	SCD	YOL075C	YOL075C
TMED1/SVF1	ENSG00000127415	TMED1	YDR346C	SVF1
ABLIM1/ESS1	ENSG00000127445	ABLIM1	YJR017C	ESS1
RAB18/EMC1	ENSG00000127463	RAB18	YCL045C	EMC1
NRP1/SIN3	ENSG00000127511	NRP1	YOL004W	SIN3
PRTFDC1/SLY41	ENSG00000127526	PRTFDC1	YOR307C	SLY41
TSPAN15/HDA2	ENSG00000127527	TSPAN15	YDR295C	HDA2
MAST3/SLK19	ENSG00000127603	MAST3	YOR195W	SLK19
MZF1/GCN5	ENSG00000127616	MZF1	YGR252W	GCN5
MYO9B/TUB1	ENSG00000127824	MYO9B	YML085C	TUB1
PSMD8/DCI1	ENSG00000127884	PSMD8	YOR180C	DCI1
SETD1A/SPC110	ENSG00000127914	SETD1A	YDR356W	SPC110
MAGEB2/EIS1	ENSG00000127946	MAGEB2	YMR031C	EIS1
EFNA2/OCA1	ENSG00000127947	EFNA2	YNL099C	OCA1
CIRBP/GPA2	ENSG00000127955	CIRBP	YER020W	GPA2
ATP5D/PEX1	ENSG00000127980	ATP5D	YKL197C	PEX1
IGFALS/DUS3	ENSG00000128016	IGFALS	YLR401C	DUS3
HNRNPM/ADE1	ENSG00000128050	HNRNPM	YAR015W	ADE1
MARCH2/ADE4	ENSG00000128059	MARCH2	YMR300C	ADE4
NDUFB7/RHO4	ENSG00000128340	NDUFB7	YKR055W	RHO4
TECR/SME1	ENSG00000128534	TECR	YOR159C	SME1
TIMM13/KRI1	ENSG00000128585	TIMM13	YNL308C	KRI1
CDC34/JJJ1	ENSG00000128590	CDC34	YNL227C	JJJ1
MTAP/NMA1	ENSG00000128591	MTAP	YLR328W	NMA1
POLR2E/YSP1	ENSG00000128595	POLR2E	YHR155W	YSP1
POLRMT/TGL2	ENSG00000128604	POLRMT	YDR058C	TGL2
HCN2/MRPS12	ENSG00000128626	HCN2	YNR036C	MRPS12
GADD45B/YHR219W	ENSG00000128641	GADD45B	YHR219W	YHR219W
MADCAM1/LRG1	ENSG00000128656	MADCAM1	YDL240W	LRG1
MKNK2/INO80	ENSG00000128908	MKNK2	YGL150C	INO80
ENSG00000099882/DAL82	ENSG00000128944	ENSG00000099882	YNL314W	DAL82
ARVCF/DUT1	ENSG00000128951	ARVCF	YBR252W	DUT1
RANBP1/YER163C	ENSG00000128965	RANBP1	YER163C	YER163C
KLHL22/LCP5	ENSG00000129071	KLHL22	YER127W	LCP5
MED15/SEC26	ENSG00000129083	MED15	YDR238C	SEC26
SERPIND1/PRE5	ENSG00000129084	SERPIND1	YMR314W	PRE5
SNAP29/AIM17	ENSG00000129151	SNAP29	YHL021C	AIM17
CRKL/DCD1	ENSG00000129187	CRKL	YHR144C	DCD1
LZTR1/GIP4	ENSG00000129219	LZTR1	YAL031C	GIP4
MMP11/DIA2	ENSG00000129221	MMP11	YOR080W	DIA2
CECR2/TRX3	ENSG00000129235	CECR2	YCR083W	TRX3
SMARCB1/BUR2	ENSG00000129315	SMARCB1	YLR226W	BUR2
P2RX6/APM2	ENSG00000129354	P2RX6	YHL019C	APM2
DERL3/ASF2	ENSG00000129422	DERL3	YDL197C	ASF2
ENSG00000099964/YNL122C	ENSG00000129451	ENSG00000099964	YNL122C	YNL122C
BCL2L13/GNP1	ENSG00000129473	BCL2L13	YDR508C	GNP1
ENSG00000099972/SEC6	ENSG00000129484	ENSG00000099972	YIL068C	SEC6
DDT/RPS26A	ENSG00000129518	DDT	YGL189C	RPS26A
OSM/ENP2	ENSG00000129521	OSM	YGR145W	ENP2
CABIN1/WSC3	ENSG00000129538	CABIN1	YOL105C	WSC3
TBC1D10A/RUB1	ENSG00000129559	TBC1D10A	YDR139C	RUB1
SUSD2/OST2	ENSG00000129562	SUSD2	YOR103C	OST2
SF3A1/CYK3	ENSG00000129675	SF3A1	YDL117W	CYK3
SEC14L2/YPR196W	ENSG00000129682	SEC14L2	YPR196W	YPR196W
ENSG00000100010/BRE2	ENSG00000129691	ENSG00000100010	YLR015W	BRE2
PPIL2/RPS4B	ENSG00000129824	PPIL2	YHR203C	RPS4B
SNRPD3/THI20	ENSG00000129946	SNRPD3	YOL055C	THI20
PES1/DPP1	ENSG00000129951	PES1	YDR284C	DPP1
MAPK1/HPA3	ENSG00000130066	MAPK1	YEL066W	HPA3
GGT1/NTE1	ENSG00000130147	GGT1	YML059C	NTE1
PPM1F/ORT1	ENSG00000130158	PPM1F	YOR130C	ORT1
TOP3B/YNR065C	ENSG00000130164	TOP3B	YNR065C	YNR065C
DGCR14/ELF1	ENSG00000130165	DGCR14	YKL160W	ELF1
CRYBB2P1/GTB1	ENSG00000130175	CRYBB2P1	YDR221W	GTB1
MFNG/CDC16	ENSG00000130177	MFNG	YKL022C	CDC16
CARD10/MNT4	ENSG00000130203	CARD10	YNR059W	MNT4
SLC25A1/STE13	ENSG00000130226	SLC25A1	YOR219C	STE13
ADRBK2/YMR185W	ENSG00000130227	ADRBK2	YMR185W	YMR185W
LGALS2/THO1	ENSG00000130254	LGALS2	YER063W	THO1
GGA1/YDR115W	ENSG00000130312	GGA1	YDR115W	YDR115W
HIRA/SOL4	ENSG00000130313	HIRA	YGR248W	SOL4
SH3BP1/LSM7	ENSG00000130332	SH3BP1	YNL147W	LSM7
LGALS1/AST1	ENSG00000130347	LGALS1	YBL069W	AST1
HPS4/YGL185C	ENSG00000130414	HPS4	YGL185C	YGL185C
ENSG00000100101/ARC40	ENSG00000130429	ENSG00000100101	YBR234C	ARC40
PATZ1/LSM4	ENSG00000130520	PATZ1	YER112W	LSM4
TRIOBP/RUP1	ENSG00000130560	TRIOBP	YOR138C	RUP1
TFIP11/CLB3	ENSG00000130638	TFIP11	YDL155W	CLB3
GCAT/SPC97	ENSG00000130640	GCAT	YHR172W	SPC97
ENSG00000100118/PRK1	ENSG00000130669	ENSG00000100118	YIL095W	PRK1
CRYBB1/ADH6	ENSG00000130684	CRYBB1	YMR318C	ADH6
EIF3L/RPN13	ENSG00000130706	EIF3L	YLR421C	RPN13
NHP2L1/ARG1	ENSG00000130707	NHP2L1	YOL058W	ARG1
MICALL1/RRP4	ENSG00000130713	MICALL1	YHR069C	RRP4
ENSG00000100141/UBC12	ENSG00000130725	ENSG00000100141	YLR306W	UBC12
POLR2F/SIR3	ENSG00000130762	POLR2F	YLR442C	SIR3
SOX10/FRS1	ENSG00000130764	SOX10	YLR060W	FRS1
CCDC134/INH1	ENSG00000130770	CCDC134	YDL181W	INH1
PICK1/BIK1	ENSG00000130779	PICK1	YCL029C	BIK1
TTC28/SLA2	ENSG00000130787	TTC28	YNL243W	SLA2
SLC16A8/RPF1	ENSG00000130810	SLC16A8	YHR088W	RPF1
CENPM/TIF35	ENSG00000130811	CENPM	YDR429C	TIF35
SEPT3/BRE5	ENSG00000130816	SEPT3	YNR051C	BRE5
SLC5A1/OCA6	ENSG00000130829	SLC5A1	YDR067C	OCA6
TPTEP1/YIL055C	ENSG00000130830	TPTEP1	YIL055C	YIL055C
DDX17/UFD2	ENSG00000130939	DDX17	YDL190C	UFD2
DMC1/MET12	ENSG00000130956	DMC1	YPL023C	MET12
TCF20/UBA1	ENSG00000130985	TCF20	YKL210W	UBA1
CBY1/YFR016C	ENSG00000131016	CBY1	YFR016C	YFR016C
TOMM22/YKL133C	ENSG00000131018	TOMM22	YKL133C	YKL133C
RTDR1/AAR2	ENSG00000131043	RTDR1	YBL074C	AAR2
XBP1/ACS1	ENSG00000131069	XBP1	YAL054C	ACS1
FBXO7/SFH5	ENSG00000131089	FBXO7	YJL145W	SFH5
GTPBP1/COX5A	ENSG00000131143	GTPBP1	YNL052W	COX5A
POLDIP3/YAL065C	ENSG00000131149	POLDIP3	YAL065C	YAL065C
TIMP3/PSF2	ENSG00000131153	TIMP3	YJL072C	PSF2
PPP6R2/AIM13	ENSG00000131165	PPP6R2	YFR011C	AIM13
SBF1/BNA2	ENSG00000131203	SBF1	YJR078W	BNA2
SUN2/BIT2	ENSG00000131233	SUN2	YBR270C	BIT2
CYB5R3/IRC19	ENSG00000131242	CYB5R3	YLL033W	IRC19
DNAL4/PZF1	ENSG00000131323	DNAL4	YPR186C	PZF1
ENSG00000100262/IDP1	ENSG00000131370	ENSG00000100262	YDL066W	IDP1
PACSIN2/GYP6	ENSG00000131374	PACSIN2	YJL044C	GYP6
AP1B1/RIM13	ENSG00000131375	AP1B1	YMR154C	RIM13
HMGXB4/KIP1	ENSG00000131437	HMGXB4	YBL063W	KIP1
TOM1/DOG1	ENSG00000131462	TOM1	YHR044C	DOG1
NEFH/GRC3	ENSG00000131467	NEFH	YLL035W	GRC3
BIK/RPL27B	ENSG00000131469	BIK	YDR471W	RPL27B
HMOX1/MSC1	ENSG00000131470	HMOX1	YML128C	MSC1
THOC5/VPS25	ENSG00000131475	THOC5	YJR102C	VPS25
MCM5/MRPL51	ENSG00000131495	MCM5	YPR100W	MRPL51
ARSA/YEL020C	ENSG00000131503	ARSA	YEL020C	YEL020C
TSPO/BNI1	ENSG00000131504	TSPO	YNL271C	BNI1
RASD2/UBC5	ENSG00000131508	RASD2	YDR059C	UBC5
CBX7/SEC8	ENSG00000131558	CBX7	YPR055W	SEC8
PDGFB/TID3	ENSG00000131626	PDGFB	YIL144W	TID3
ACR/GPI15	ENSG00000131711	ACR	YNL038W	GPI15
RPL3/MTC5	ENSG00000131725	RPL3	YDR128W	MTC5
ZMAT5/ACO2	ENSG00000131730	ZMAT5	YJL200C	ACO2
RBFOX2/YPS7	ENSG00000131773	RBFOX2	YDR349C	YPS7
TAB1/GAL83	ENSG00000131791	TAB1	YER027C	GAL83
ASCC2/LHP1	ENSG00000131795	ASCC2	YDL051W	LHP1
MTMR3/PDA1	ENSG00000131828	MTMR3	YER178W	PDA1
SMCR7L/YGL114W	ENSG00000131941	SMCR7L	YGL114W	YGL114W
APOL1/APJ1	ENSG00000132002	APOL1	YNL077W	APJ1
MYH9/HMI1	ENSG00000132017	MYH9	YOL095C	HMI1
SAMM50/SDS24	ENSG00000132024	SAMM50	YBR214W	SDS24
GRAP2/ACC1	ENSG00000132142	GRAP2	YNR016C	ACC1
EIF3D/DHR2	ENSG00000132153	EIF3D	YKL078W	DHR2
TNRC6B/KKQ8	ENSG00000132155	TNRC6B	YKL168C	KKQ8
ENSG00000100357/ERG27	ENSG00000132196	ENSG00000100357	YLR100W	ERG27
SGSM3/PIN2	ENSG00000132274	SGSM3	YOR104W	PIN2
IFT27/BUD32	ENSG00000132275	IFT27	YGR262C	BUD32
KIAA0930/TNA1	ENSG00000132326	KIAA0930	YGR260W	TNA1
NCF4/PTP2	ENSG00000132334	NCF4	YOR208W	PTP2
CSF2RB/GSP1	ENSG00000132341	CSF2RB	YLR293C	GSP1
SLC25A17/SSD1	ENSG00000132357	SLC25A17	YDR293C	SSD1
UPK3A/CLU1	ENSG00000132361	UPK3A	YMR012W	CLU1
KCTD17/INP54	ENSG00000132376	KCTD17	YOL065C	INP54
ST13/RFA1	ENSG00000132383	ST13	YAR007C	RFA1
IL2RB/PEX4	ENSG00000132388	IL2RB	YGR133W	PEX4
RBX1/YCR043C	ENSG00000132424	RBX1	YCR043C	YCR043C
EP300/RPL26B	ENSG00000132463	EP300	YGR034W	RPL26B
L3MBTL2/MEH1	ENSG00000132470	L3MBTL2	YKR007W	MEH1
RANGAP1/HHT1	ENSG00000132475	RANGAP1	YBR010W	HHT1
ZC3H7B/AST2	ENSG00000132535	ZC3H7B	YER101C	AST2
PHF5A/MMF1	ENSG00000132541	PHF5A	YIL051C	MMF1
ACO2/SWM1	ENSG00000132604	ACO2	YDR260C	SWM1
POLR3H/PEX6	ENSG00000132612	POLR3H	YNL329C	PEX6
PMM1/SPO20	ENSG00000132639	PMM1	YMR017W	SPO20
BRD1/POL30	ENSG00000132646	BRD1	YBR088C	POL30
MLC1/RPC34	ENSG00000132664	MLC1	YNR003C	RPC34
HDAC10/MNN11	ENSG00000132669	HDAC10	YJL183W	MNN11
FKBP3/MMS4	ENSG00000132688	FKBP3	YBR098W	MMS4
CTSG/CRC1	ENSG00000132703	CTSG	YOR100C	CRC1
GZMB/HCS1	ENSG00000132740	GZMB	YKL017C	HCS1
RBM23/DPH1	ENSG00000132768	RBM23	YIL103W	DPH1
PRMT5/YDR124W	ENSG00000132792	PRMT5	YDR124W	YDR124W
AP4S1/APL6	ENSG00000132842	AP4S1	YGR261C	APL6
POLE2/PHM6	ENSG00000132912	POLE2	YDR281C	PHM6
SOS2/SSN3	ENSG00000132964	SOS2	YPL042C	SSN3
CDKL1/PCP1	ENSG00000133019	CDKL1	YGR101W	PCP1
NIN/NDL1	ENSG00000133020	NIN	YLR254C	NDL1
PYGL/MYO1	ENSG00000133026	PYGL	YHR023W	MYO1
TRIM9/TEL1	ENSG00000133056	TRIM9	YBL088C	TEL1
PSMC6/LYS12	ENSG00000133059	PSMC6	YIL094C	LYS12
CDKN3/POP3	ENSG00000133069	CDKN3	YNL282W	POP3
ATP6V1D/CLN1	ENSG00000133101	ATP6V1D	YMR199W	CLN1
PIGH/TMA19	ENSG00000133112	PIGH	YKL056C	TMA19
PSMA3/RFC5	ENSG00000133119	PSMA3	YBR087W	RFC5
VTI1B/LPX1	ENSG00000133121	VTI1B	YOR084W	LPX1
TIMM9/DMA2	ENSG00000133135	TIMM9	YNL116W	DMA2
GSTZ1/FRK1	ENSG00000133216	GSTZ1	YPL141C	FRK1
AHSA1/FES1	ENSG00000133265	AHSA1	YBR101C	FES1
DAAM1/DUG1	ENSG00000133313	DAAM1	YFR044C	DUG1
SPTLC2/NSA1	ENSG00000133316	SPTLC2	YGL111W	NSA1
RIN3/TVP15	ENSG00000133318	RIN3	YDR100W	TVP15
SNW1/NUT2	ENSG00000133398	SNW1	YPR168W	NUT2
CHGA/HBT1	ENSG00000133401	CHGA	YDL223C	HBT1
ITPK1/BST1	ENSG00000133424	ITPK1	YFL025C	BST1
PPM1A/LEE1	ENSG00000133606	PPM1A	YPL054W	LEE1
SIX4/ARP3	ENSG00000133627	SIX4	YJR065C	ARP3
ASB2/RAS2	ENSG00000133703	ASB2	YNL098C	RAS2
ERH/SXM1	ENSG00000133704	ERH	YDR395W	SXM1
HIF1A/CDC60	ENSG00000133706	HIF1A	YPL160W	CDC60
SRSF5/INM1	ENSG00000133731	SRSF5	YHR046C	INM1
EIF5/RAS1	ENSG00000133818	EIF5	YOR101W	RAS1
SERPINA4/YMR226C	ENSG00000133835	SERPINA4	YMR226C	YMR226C
SLC8A3/DNF3	ENSG00000133858	SLC8A3	YMR162C	DNF3
DICER1/CTI6	ENSG00000133884	DICER1	YPL181W	CTI6
MTHFD1/ERG28	ENSG00000133935	MTHFD1	YER044C	ERG28
TCL1A/YOX1	ENSG00000133937	TCL1A	YML027W	YOX1
ZC3H14/COX16	ENSG00000133983	ZC3H14	YJL003W	COX16
TELO2/SUI2	ENSG00000134001	TELO2	YJR007W	SUI2
BDKRB1/CLB2	ENSG00000134057	BDKRB1	YPR119W	CLB2
GSKIP/RIM11	ENSG00000134072	GSKIP	YMR139W	RIM11
VRK1/MNL1	ENSG00000134109	VRK1	YHR204W	MNL1
PSMC1/AAD6	ENSG00000134152	PSMC1	YFL056C	AAD6
RPS6KA5/VTH2	ENSG00000134243	RPS6KA5	YJL222W	VTH2
PSMB5/AKR1	ENSG00000134250	PSMB5	YDR264C	AKR1
YY1/RIB4	ENSG00000134262	YY1	YOL143C	RIB4
ACIN1/ARF2	ENSG00000134287	ACIN1	YDL137W	ARF2
CCNB1IP1/AVT2	ENSG00000134294	CCNB1IP1	YEL064C	AVT2
TRIP11/SRS2	ENSG00000134313	TRIP11	YJL092W	SRS2
APEX1/RIM15	ENSG00000134318	APEX1	YFL033C	RIM15
ENSG00000100829/YLR407W	ENSG00000134352	ENSG00000100829	YLR407W	YLR407W
PABPN1/TIM17	ENSG00000134375	PABPN1	YJL143W	TIM17
EFS/SLX5	ENSG00000134376	EFS	YDL013W	SLX5
ARHGAP5/DED81	ENSG00000134440	ARHGAP5	YHR019C	DED81
CINP/NSR1	ENSG00000134453	CINP	YGR159C	NSR1
SRP54/CCL1	ENSG00000134480	SRP54	YPR025C	CCL1
CPNE6/TAT1	ENSG00000134489	CPNE6	YBR069C	TAT1
CHD8/YNR040W	ENSG00000134571	CHD8	YNR040W	YNR040W
PSMA6/SAR1	ENSG00000134594	PSMA6	YPL218W	SAR1
NFKBIA/CIN1	ENSG00000134627	NFKBIA	YOR349W	CIN1
EMC9/MPT5	ENSG00000134644	EMC9	YGL178W	MPT5
PSME2/PRP38	ENSG00000134748	PSME2	YGR075C	PRP38
BRMS1L/AIM44	ENSG00000134757	BRMS1L	YPL158C	AIM44
ENSG00000100931/CWC24	ENSG00000134758	ENSG00000100931	YLR323C	CWC24
SEC23A/YOR192C-C	ENSG00000134812	SEC23A	YOR192C-C	YOR192C-C
PNN/GDT1	ENSG00000134851	PNN	YBR187W	GDT1
RABGGTA/PKH2	ENSG00000134853	RABGGTA	YOL100W	PKH2
NFATC4/YOL073C	ENSG00000134882	NFATC4	YOL073C	YOL073C
PLTP/RAD2	ENSG00000134899	PLTP	YGR258C	RAD2
PCIF1/TRM112	ENSG00000134909	PCIF1	YNR046W	TRM112
GSS/STT3	ENSG00000134910	GSS	YGL022W	STT3
MMP9/ATF1	ENSG00000134954	MMP9	YOR377W	ATF1
TRPC4AP/FMN1	ENSG00000135002	TRPC4AP	YDR236C	FMN1
PYGB/DSK2	ENSG00000135018	PYGB	YMR276W	DSK2
PROCR/PDH1	ENSG00000135046	PROCR	YPR002W	PDH1
GINS1/SNF3	ENSG00000135047	GINS1	YDL194W	SNF3
NINL/URE2	ENSG00000135049	NINL	YNL229C	URE2
CD40/SER1	ENSG00000135069	CD40	YOR184W	SER1
UQCC/SKY1	ENSG00000135250	UQCC	YMR216C	SKY1
ZMYND8/SPO75	ENSG00000135312	ZMYND8	YLL005C	SPO75
SGK2/CAR1	ENSG00000135318	SGK2	YPL111W	CAR1
IFT52/ORC3	ENSG00000135336	IFT52	YLL004W	ORC3
MYBL2/IRE1	ENSG00000135341	MYBL2	YHR079C	IRE1
HNF4A/PEX22	ENSG00000135363	HNF4A	YAL055W	PEX22
SLA2/KRE33	ENSG00000135372	SLA2	YNL132W	KRE33
C20orf24/APN1	ENSG00000135374	C20orf24	YKL114C	APN1
NFATC2/HLJ1	ENSG00000135392	NFATC2	YMR161W	HLJ1
STK4/DGA1	ENSG00000135407	STK4	YOR245C	DGA1
PFDN4/YLR426W	ENSG00000135437	PFDN4	YLR426W	YLR426W
DOK5/GTS1	ENSG00000135439	DOK5	YGL181W	GTS1
CSTF1/PAN2	ENSG00000135473	CSTF1	YGL094C	PAN2
BMP7/NOP13	ENSG00000135486	BMP7	YNL175C	NOP13
RAE1/SUL1	ENSG00000135502	RAE1	YBR294W	SUL1
TPD52L2/YOS9	ENSG00000135506	TPD52L2	YDR057W	YOS9
DNAJC5/YFL054C	ENSG00000135517	DNAJC5	YFL054C	YFL054C
NELFCD/DGR2	ENSG00000135541	NELFCD	YKL121W	DGR2
PRPF6/MIM1	ENSG00000135596	PRPF6	YOL026C	MIM1
TUBB1/CCT3	ENSG00000135624	TUBB1	YJL014W	CCT3
PSMA7/UBP12	ENSG00000135655	PSMA7	YJL197W	UBP12
NTSR1/GPX2	ENSG00000135709	NTSR1	YBR244W	GPX2
MRGBP/YDR042C	ENSG00000135720	MRGBP	YDR042C	YDR042C
DIDO1/TOK1	ENSG00000135750	DIDO1	YJL093C	TOK1
GID8/RFC4	ENSG00000135778	GID8	YOL094C	RFC4
BIRC7/SPT8	ENSG00000135801	BIRC7	YLR055C	SPT8
ARFGAP1/GLN1	ENSG00000135821	ARFGAP1	YPR035W	GLN1
AVP/VAM7	ENSG00000135823	AVP	YGL212W	VAM7
COL20A1/PRP16	ENSG00000135829	COL20A1	YKR086W	PRP16
CHRNA4/GPI2	ENSG00000135845	CHRNA4	YPL076W	GPI2
EEF1A2/MRPL3	ENSG00000135900	EEF1A2	YMR024W	MRPL3
PTK6/YML083C	ENSG00000135903	PTK6	YML083C	YML083C
GMEB2/SYG1	ENSG00000135905	GMEB2	YIL047C	SYG1
C20orf27/CAJ1	ENSG00000135924	C20orf27	YER048C	CAJ1
SPEF1/PKP2	ENSG00000135932	SPEF1	YGL059W	PKP2
CDC25B/COX4	ENSG00000135940	CDC25B	YGL187C	COX4
ARFRP1/ISU2	ENSG00000136003	ARFRP1	YOR226C	ISU2
NDUFAF5/SGV1	ENSG00000136021	NDUFAF5	YPR161C	SGV1
TRIB3/BUD21	ENSG00000136026	TRIB3	YOR078W	BUD21
RASSF2/NUR1	ENSG00000136044	RASSF2	YDL089W	NUR1
CSNK2A1/PWP1	ENSG00000136045	CSNK2A1	YLR196W	PWP1
ANGPT4/RRN7	ENSG00000136098	ANGPT4	YJL025W	RRN7
HM13/YMR086W	ENSG00000136108	HM13	YMR086W	YMR086W
SNPH/GYL1	ENSG00000136111	SNPH	YMR192W	GYL1
MYLK2/YNL134C	ENSG00000136143	MYLK2	YNL134C	YNL134C
SIRPB1/STE18	ENSG00000136158	SIRPB1	YJR086W	STE18
SEC23B/ADE2	ENSG00000136197	SEC23B	YOR128C	ADE2
FERMT1/CDC42	ENSG00000136238	FERMT1	YLR229C	CDC42
HAO1/SWF1	ENSG00000136247	HAO1	YDR126W	SWF1
PDYN/DBP9	ENSG00000136271	PDYN	YLR276C	DBP9
PLCB4/FAU1	ENSG00000136371	PLCB4	YER183C	FAU1
MYL9/YHR192W	ENSG00000136436	MYL9	YHR192W	YHR192W
HCK/NMT1	ENSG00000136448	HCK	YLR195C	NMT1
CRNKL1/HRB1	ENSG00000136450	CRNKL1	YNL004W	HRB1
POFUT1/YGR021W	ENSG00000136463	POFUT1	YGR021W	YGR021W
SAMHD1/YPL247C	ENSG00000136485	SAMHD1	YPL247C	YPL247C
PAK7/SAS3	ENSG00000136504	PAK7	YBL052C	SAS3
KIF3B/GAP1	ENSG00000136521	KIF3B	YKR039W	GAP1
NOP56/YGR250C	ENSG00000136527	NOP56	YGR250C	YGR250C
IDH3B/PPZ2	ENSG00000136531	IDH3B	YDR436W	PPZ2
MAPRE1/EMP47	ENSG00000136560	MAPRE1	YFL048C	EMP47
JAG1/YHR020W	ENSG00000136628	JAG1	YHR020W	YHR020W
CDK5RAP1/VPS33	ENSG00000136631	CDK5RAP1	YLR396C	VPS33
SNTA1/QDR3	ENSG00000136636	SNTA1	YBR043C	QDR3
OXT/SNX3	ENSG00000136643	OXT	YOR357C	SNX3
TTI1/YLR194C	ENSG00000136715	TTI1	YLR194C	YLR194C
E2F1/IMP4	ENSG00000136718	E2F1	YNL075W	IMP4
RPRD1B/KRE5	ENSG00000136731	RPRD1B	YOR336W	KRE5
PXMP4/HSE1	ENSG00000136738	PXMP4	YHL002W	HSE1
CHMP4B/NFS1	ENSG00000136750	CHMP4B	YCL017C	NFS1
BPI/YME1	ENSG00000136758	BPI	YPR024W	YME1
CST3/SNF1	ENSG00000136807	CST3	YDR477W	SNF1
ASIP/PDI1	ENSG00000136810	ASIP	YCL043C	PDI1
CST4/ECM29	ENSG00000136813	CST4	YHL030W	ECM29
ACTR5/MIG2	ENSG00000136826	ACTR5	YGL209W	MIG2
WFDC2/JSN1	ENSG00000136827	WFDC2	YJR091C	JSN1
AHCY/YCG1	ENSG00000136828	AHCY	YDR325W	YCG1
DHX35/IRA1	ENSG00000136848	DHX35	YBR140C	IRA1
DNTTIP1/SEC1	ENSG00000136854	DNTTIP1	YDR164C	SEC1
MAP1LC3A/YPL260W	ENSG00000136861	MAP1LC3A	YPL260W	YPL260W
SYNDIG1/PAC2	ENSG00000136869	SYNDIG1	YER007W	PAC2
PIGU/SAD1	ENSG00000136878	PIGU	YFR005C	SAD1
TNNC2/VMA10	ENSG00000136888	TNNC2	YHR039C-A	VMA10
APMAP/IPI1	ENSG00000136891	APMAP	YHR085W	IPI1
ZNF516/SUR4	ENSG00000136928	ZNF516	YLR372W	SUR4
USP14/PUP1	ENSG00000136930	USP14	YOR157C	PUP1
VAPA/KEL1	ENSG00000136933	VAPA	YHR158C	KEL1
MYOM1/RKM2	ENSG00000136937	MYOM1	YDR198C	RKM2
MYL12A/PLP2	ENSG00000136940	MYL12A	YOR281C	PLP2
CEP76/RPL35B	ENSG00000136942	CEP76	YDL136W	RPL35B
CEP192/DFM1	ENSG00000136986	CEP192	YDR411C	DFM1
RNMT/RPA49	ENSG00000137054	RNMT	YNL248C	RPA49
SMAD7/DOA1	ENSG00000137055	SMAD7	YKL213C	DOA1
LAMA1/HNT3	ENSG00000137074	LAMA1	YOR258W	HNT3
RNF125/FDH1	ENSG00000137106	RNF125	YOR388C	FDH1
ANKRD12/RPS6B	ENSG00000137154	ANKRD12	YBR181C	RPS6B
NOL4/HAL5	ENSG00000137193	NOL4	YJL165C	HAL5
POLI/STB4	ENSG00000137203	POLI	YMR019W	STB4
MIB1/POP8	ENSG00000137265	MIB1	YBL018C	POP8
RBBP8/BMS1	ENSG00000137312	RBBP8	YPL217C	BMS1
RIOK3/SEC16	ENSG00000137337	RIOK3	YPL085W	SEC16
CSTF2/FLX1	ENSG00000137409	CSTF2	YIL134W	FLX1
PSMD10/YPL229W	ENSG00000137478	PSMD10	YPL229W	YPL229W
ATG4A/YGR130C	ENSG00000137497	ATG4A	YGR130C	YGR130C
TBL1X/FMP32	ENSG00000137500	TBL1X	YFL046W	FMP32
GPR143/NUP60	ENSG00000137501	GPR143	YAR002W	NUP60
PGRMC1/YIP5	ENSG00000137502	PGRMC1	YGL161C	YIP5
POLA1/YGR015C	ENSG00000137509	POLA1	YGR015C	YGR015C
MID1/MRPL10	ENSG00000137547	MID1	YNL284C	MRPL10
NKAP/TGS1	ENSG00000137574	NKAP	YPL157W	TGS1
NXT2/PEP1	ENSG00000137642	NXT2	YBL017C	PEP1
GUCY2F/TMA20	ENSG00000137699	GUCY2F	YER007C-A	TMA20
ENSG00000101898/MRP1	ENSG00000137710	ENSG00000101898	YDR347W	MRP1
ALG13/VAC14	ENSG00000137713	ALG13	YLR386W	VAC14
PRPS2/YAH1	ENSG00000137714	PRPS2	YPL252C	YAH1
TLR8/YJL185C	ENSG00000137752	TLR8	YJL185C	YJL185C
AMMECR1/MKK2	ENSG00000137764	AMMECR1	YPL140C	MKK2
CHRDL1/ODC2	ENSG00000137801	CHRDL1	YOR222W	ODC2
WDR13/CAC2	ENSG00000137802	WDR13	YML102W	CAC2
SUV39H1/GCR2	ENSG00000137806	SUV39H1	YNL199C	GCR2
GLRA2/RTF1	ENSG00000137815	GLRA2	YGL244W	RTF1
XIAP/IOC3	ENSG00000137822	XIAP	YFR013W	IOC3
STAG2/BIO5	ENSG00000137842	STAG2	YNR056C	BIO5
MCF2/RPC31	ENSG00000137845	MCF2	YNL151C	RPC31
F9/SLD2	ENSG00000137872	F9	YKL108W	SLD2
ABCD1/RLP24	ENSG00000137876	ABCD1	YLR009W	RLP24
CCDC22/COY1	ENSG00000137878	CCDC22	YKL179C	COY1
CACNA1F/MRPL40	ENSG00000137942	CACNA1F	YPL173W	MRPL40
SYP/ALT1	ENSG00000137944	SYP	YLR089C	ALT1
PLP2/SUA7	ENSG00000137947	PLP2	YPR086W	SUA7
BMX/BET2	ENSG00000137955	BMX	YPR176C	BET2
PLS3/KGD2	ENSG00000137992	PLS3	YDR148C	KGD2
NAA10/IMD2	ENSG00000138029	NAA10	YHR216W	IMD2
RENBP/PTC1	ENSG00000138032	RENBP	YDL006W	PTC1
ELF4/YGR016W	ENSG00000138035	ELF4	YGR016W	YGR016W
SMARCA1/DIN7	ENSG00000138036	SMARCA1	YDR263C	DIN7
MTMR8/PSY2	ENSG00000138041	MTMR8	YNL201C	PSY2
ASB9/YPT1	ENSG00000138069	ASB9	YFL038C	YPT1
ENSG00000102050/ARP2	ENSG00000138071	ENSG00000102050	YDL029W	ARP2
RBBP7/MAL12	ENSG00000138079	RBBP7	YGR292W	MAL12
PPP1R2P9/DAS1	ENSG00000138081	PPP1R2P9	YJL149W	DAS1
KCND1/PET309	ENSG00000138095	KCND1	YLR067C	PET309
OPN1LW/BIO4	ENSG00000138101	OPN1LW	YNR057C	BIO4
FMR1/ARP1	ENSG00000138107	FMR1	YHR129C	ARP1
PIM2/BSP1	ENSG00000138162	PIM2	YPR171W	BSP1
SLC35A2/YLR063W	ENSG00000138166	SLC35A2	YLR063W	YLR063W
PQBP1/MSS1	ENSG00000138175	PQBP1	YMR023C	MSS1
PCSK1N/YND1	ENSG00000138185	PCSK1N	YER005W	YND1
EMD/HMLALPHA1	ENSG00000138279	EMD	YCL066W	HMLALPHA1
TAZ/TIM23	ENSG00000138297	TAZ	YNR017W	TIM23
PGK1/RPS24A	ENSG00000138326	PGK1	YER074W	RPS24A
GATA1/ADE17	ENSG00000138363	GATA1	YMR120C	ADE17
MAGT1/KTR5	ENSG00000138378	MAGT1	YNL029C	KTR5
SMS/SRO9	ENSG00000138385	SMS	YCL037C	SRO9
PHEX/CPR3	ENSG00000138398	PHEX	YML078W	CPR3
UBL4A/IDP2	ENSG00000138413	UBL4A	YLR174W	IDP2
EEA1/YPL014W	ENSG00000138434	EEA1	YPL014W	YPL014W
RP2/YTM1	ENSG00000138442	RP2	YOR272W	YTM1
PHF16/NBP2	ENSG00000138443	PHF16	YDR162C	NBP2
CDK16/MKC7	ENSG00000138448	CDK16	YDR144C	MKC7
USP11/YKL100C	ENSG00000138600	USP11	YKL100C	YKL100C
PCYT1B/PTM1	ENSG00000138613	PCYT1B	YKL039W	PTM1
HTATSF1/ALG9	ENSG00000138641	HTATSF1	YNL219C	ALG9
VGLL1/FMP25	ENSG00000138646	VGLL1	YLR077W	FMP25
CD40LG/IES2	ENSG00000138660	CD40LG	YNL215W	IES2
TIMP1/RIM4	ENSG00000138668	TIMP1	YHL024W	RIM4
FGD1/PSY4	ENSG00000138669	FGD1	YBL046W	PSY4
PIN4/SEC31	ENSG00000138674	PIN4	YDL195W	SEC31
PORCN/CSF1	ENSG00000138688	PORCN	YLR087C	CSF1
MAGED2/YAR066W	ENSG00000138698	MAGED2	YAR066W	YAR066W
KLF8/NUP57	ENSG00000138750	KLF8	YGR119C	NUP57
SYTL4/SPR3	ENSG00000138758	SYTL4	YGR059W	SPR3
CENPI/YOR387C	ENSG00000138760	CENPI	YOR387C	YOR387C
DRP2/USO1	ENSG00000138768	DRP2	YDL058W	USO1
TAF7L/YOR021C	ENSG00000138772	TAF7L	YOR021C	YOR021C
PBDC1/HSV2	ENSG00000138777	PBDC1	YGR223C	HSV2
ENSG00000102391/YJR141W	ENSG00000138785	ENSG00000102391	YJR141W	YJR141W
ARMCX3/YEL043W	ENSG00000138795	ARMCX3	YEL043W	YEL043W
HTR2A/NDI1	ENSG00000138796	HTR2A	YML120C	NDI1
NDFIP2/MET14	ENSG00000138801	NDFIP2	YKL001C	MET14
TNFSF13B/SEC23	ENSG00000138802	TNFSF13B	YPR181C	SEC23
MLNR/CMP2	ENSG00000138814	MLNR	YML057W	CMP2
CAB39L/YLR036C	ENSG00000139112	CAB39L	YLR036C	YLR036C
KLF5/YLR290C	ENSG00000139180	KLF5	YLR290C	YLR290C
STK24/PEX5	ENSG00000139197	STK24	YDR244W	PEX5
ACP5/ADY3	ENSG00000139220	ACP5	YDL239C	ADY3
DNAJC3/SMX3	ENSG00000139343	DNAJC3	YPR182W	SMX3
UGGT2/SGF73	ENSG00000139372	UGGT2	YGL066W	SGF73
ARHGEF7/YSR3	ENSG00000139496	ARHGEF7	YKR053C	YSR3
FGF9/KTR4	ENSG00000139505	FGF9	YBR199W	KTR4
SGCG/RPS8A	ENSG00000139610	SGCG	YBL072C	RPS8A
PARP4/SWI3	ENSG00000139613	PARP4	YJL176C	SWI3
SUPT20H/MED8	ENSG00000139636	SUPT20H	YBR193C	MED8
MRPS31/YER156C	ENSG00000139637	MRPS31	YER156C	YER156C
KPNA3/YJL068C	ENSG00000139684	KPNA3	YJL068C	YJL068C
FLT1/CNN1	ENSG00000139719	FLT1	YFR046C	CNN1
RGCC/TMA22	ENSG00000139726	RGCC	YJR014W	TMA22
VWA8/FRE6	ENSG00000139908	VWA8	YLL051C	FRE6
DGKH/YJL055W	ENSG00000139910	DGKH	YJL055W	YJL055W
KATNAL1/RTN1	ENSG00000139970	KATNAL1	YDR233C	RTN1
INTS6/HAT1	ENSG00000139998	INTS6	YPL001W	HAT1
TSC22D1/MDV1	ENSG00000140006	TSC22D1	YJL112W	MDV1
CLN5/TYS1	ENSG00000140105	CLN5	YGR185C	TYS1
OLFM4/UGA4	ENSG00000140199	OLFM4	YDL210W	UGA4
MSLN/QRI5	ENSG00000140262	MSLN	YLR204W	QRI5
TRADD/XYL2	ENSG00000140263	TRADD	YLR070C	XYL2
HSF4/YDL085C-A	ENSG00000140264	HSF4	YDL085C-A	YDL085C-A
CORO1A/TOA2	ENSG00000140307	CORO1A	YKL058W	TOA2
MAPK3/SRP14	ENSG00000140319	MAPK3	YDL092W	SRP14
PHKB/NAN1	ENSG00000140332	PHKB	YPL126W	NAN1
NUTF2/AIM45	ENSG00000140374	NUTF2	YPR004C	AIM45
NUP93/SML1	ENSG00000140382	NUP93	YML058W	SML1
CENPT/AMD2	ENSG00000140386	CENPT	YDR242W	AMD2
TSNAXIP1/YGR079W	ENSG00000140391	TSNAXIP1	YGR079W	YGR079W
NFAT5/SKI8	ENSG00000140395	NFAT5	YGL213C	SKI8
N4BP1/AMS1	ENSG00000140400	N4BP1	YGL156W	AMS1
CBLN1/NNF2	ENSG00000140416	CBLN1	YGR089W	NNF2
ARL2BP/PKH1	ENSG00000140443	ARL2BP	YDR490C	PKH1
ZNF423/DIT2	ENSG00000140459	ZNF423	YDR402C	DIT2
CCL22/HOC1	ENSG00000140481	CCL22	YJR075W	HOC1
CCL17/SSP2	ENSG00000140488	CCL17	YOR242C	SSP2
CTCF/CSR1	ENSG00000140522	CTCF	YLR380W	CSR1
ACD/YMR210W	ENSG00000140526	ACD	YMR210W	YMR210W
POLR2C/KIP2	ENSG00000140538	POLR2C	YPL155C	KIP2
PARD6A/LST7	ENSG00000140543	PARD6A	YGR057C	LST7
ZNF821/OYE3	ENSG00000140564	ZNF821	YPL171C	OYE3
MMP15/HUA1	ENSG00000140682	MMP15	YGR268C	HUA1
USB1/YGR122W	ENSG00000140694	USB1	YGR122W	YGR122W
CCDC113/QCR2	ENSG00000140740	CCDC113	YPR191W	QCR2
NME3/ECM16	ENSG00000140829	NME3	YMR128W	ECM16
PSMD7/GRX4	ENSG00000140830	PSMD7	YER174C	GRX4
VAC14/SPO71	ENSG00000140859	VAC14	YDR104C	SPO71
TANGO6/RPL9A	ENSG00000140937	TANGO6	YGL147C	RPL9A
COG4/RRT12	ENSG00000140943	COG4	YCR045C	RRT12
PLA2G15/FMP48	ENSG00000140992	PLA2G15	YGR052W	FMP48
[truncated: 1,369 more rows]
