# Supplementary material for: Scope and limitations of yeast as a model organism for studying human tissue-specific pathways
Source: BMC Syst Biol. 2015 Dec 29;9:96. doi: 10.1186/s12918-015-0253-0 (PMC4696342; doi:10.1186/s12918-015-0253-0)
Supplement: Additional file 1 — Network alignments. Compressed (*.zip) file containing individual tissue-specific alignments. (ZIP 5181 Kb) [file 12918_2015_253_MOESM1_ESM.zip › alignments/Amygdala_AlignGraph_edges.tsv]

First_ortholog_pair	Second_ortholog_pair
COL9A1/RAV1	CFTR/ADK1
TYRP1/TRS130	ZMYND10/TRS33
TTC19/PEX11	ZNF263/BPL1
CASR/TOP2	ETV1/YTA6
MARK3/RPN10	FARP2/CPA1
DMXL2/PHO85	VPS41/RSA4
PIM2/BSP1	SCIN/UBR1
MRPL32/BRO1	MATK/RAD3
FOSL2/TIF2	E2F2/ARB1
HOXA1/TOS3	PKD1/PRE9
HOXA2/YHR182W	PTBP1/SPP1
IL18R1/RSE1	MBTPS2/PRP46
TTC28/SLA2	CALCOCO1/ARK1
MRVI1/VPS71	NUB1/YAF9
CFHR3/UBC6	ATP1A2/SEC7
FOSL2/TIF2	HGF/GIS2
MLC1/RPC34	ENSG00000021602/TRM7
AP1S1/HUT1	NRXN3/KCS1
GOLGA5/SCS2	FHL1/VPS35
PTGES3/MET28	STRAP/CBF1
PIAS1/YNL095C	KCNG1/HRD3
NBN/LTP1	VEZT/TRE1
EEF1A2/MRPL3	ARNTL2/IMG1
SNW1/NUT2	GRN/TUP1
ARHGEF1/MGE1	NSMAF/MLH1
IL18R1/RSE1	MYOM2/CLF1
AP1S1/HUT1	FLT4/MSL1
C14orf166/WWM1	PI4K2B/PDX3
CD200/LAP4	EDC4/MRK1
KANSL3/HTB1	TG/MOT1
PMM1/SPO20	CTNNA1/SMP1
EFS/SLX5	HSPA5/RPA12
RPS5/HTB2	CTPS2/MRPL22
RAB34/YSH1	TPR/YCK1
FAT1/NAB2	TNFRSF17/CPR7
PATZ1/LSM4	UTS2/STE6
ZNHIT3/LSM12	HERPUD1/SGF11
CBLN4/MAK5	RRP12/HAS1
MLH1/INO4	AKR7A2/YLR422W
MARK3/RPN10	ENTPD2/GCN1
MCAM/POM33	RELT/YLL056C
TTC39A/NPL3	HDAC7/YRA1
SMYD1/NOP12	ARSF/RPA34
IGFALS/DUS3	LTK/CDC28
RAB27A/DAL80	SEZ6/SPP382
MCM6/SNU114	SEZ6/SPP382
NRXN2/ISY1	SEZ6/SPP382
MEFV/SOK2	EPN1/DMC1
UGGT2/SGF73	HAGH/SAP190
DOCK7/GET3	RNF4/CSH1
CTTNBP2/CDC4	LPAR2/HRT1
CAMSAP3/RIO2	BCAS1/VMA8
PATZ1/LSM4	PMS1/VTI1
AP1S1/HUT1	SLC9A3R2/NAB3
TCOF1/ALF1	SPEN/LEA1
UFD1L/HUL5	ATXN3/UBP6
MARK3/RPN10	ATXN3/UBP6
PMM1/SPO20	ARFGEF1/RIO1
PGR/ARC19	TRO/YAK1
KIFAP3/RRP5	RRP15/PAB1
PNO1/IRA2	HDAC4/KSP1
CIRBP/GPA2	PPP2R5B/FUS3
HOXA1/TOS3	TRPC7/LIA1
CDKN3/POP3	PLA2G10/POP1
MARK3/RPN10	WIPI1/SGT2
ANAPC5/MLH3	NCK2/NOP53
COL4A4/RAD50	WDR1/KIN3
SF3B1/AIR2	ATP6AP1/KAP95
TIMELESS/HIP1	PTPN18/DET1
GTPBP1/COX5A	FCGR2B/RPL20B
PMM1/SPO20	NLE1/VMA21
ENSG00000100118/PRK1	PPP2R2C/DPB11
AP1S1/HUT1	ATP2A3/YPL150W
AMBP/PRE2	EIF4G3/PUP3
PIN4/SEC31	MARK3/RPN10
KATNAL1/RTN1	MARK3/RPN10
PTGDS/ERG20	MARK3/RPN10
NCOA7/RNR2	MARK3/RPN10
BCAP29/GOS1	SLC25A3/BOS1
RAB11A/RAD10	FOSL2/TIF2
NRXN2/ISY1	MCM6/SNU114
ARHGAP5/DED81	REXO2/GEA2
AP1S1/HUT1	TPD52/MSG5
TPD52L1/TAF14	SNRPA/SAP185
AP1S1/HUT1	EXOSC5/CLB1
TOLLIP/WHI4	FKBP6/SPC19
CA9/RRP1	EDN1/NOP2
MRPL22/NRD1	PGM1/ZPS1
CDK2AP1/ATG8	PSEN1/YSC84
TMEM9/HMS1	PKP1/MRPL1
CDC37/SPT23	PGR/ARC19
PIN4/SEC31	MRPL22/NRD1
SMS/SRO9	ULK2/ARG8
AP1S1/HUT1	DIS3/YML079W
MRPS30/LSM1	PIBF1/GCN3
HNRNPH3/SSE1	ENSG00000083622/RPN11
IL4I1/BNR1	RPS5/HTB2
SLC1A6/HEM2	ATRX/BNA5
APOA4/SSS1	MECOM/ORC1
FOXP1/CDC14	PILRA/STE7
CCR6/RPS0A	LAT2/YIL161W
BRIX1/ATX1	C14orf166/WWM1
ID3/HRP1	C14orf166/WWM1
EEA1/YPL014W	AURKA/KES1
EIF4G2/GLO1	RFX2/NOP56
DKK1/ALY1	DYNLL1/GLE1
NCOA7/RNR2	MAPKAPK5/SIT4
TRIP11/SRS2	DAZL/DOA4
GADD45A/KAP114	CLSPN/NUP1
WHSC1/APL2	CDC6/GGA2
GRIN3B/MRL1	MZF1/GCN5
IL18R1/RSE1	PATZ1/LSM4
WIPF1/NST1	PATZ1/LSM4
TTC28/SLA2	ENSG00000100118/PRK1
LYL1/ABP1	ENSG00000100118/PRK1
GTF3C2/VPS27	ENSG00000100118/PRK1
AP1S1/HUT1	POLDIP3/YAL065C
RENBP/PTC1	SBF1/BNA2
HNF4A/PEX22	IL2RB/PEX4
STUB1/DED1	EP300/RPL26B
INTS10/RPL32	EP300/RPL26B
ZFAND5/RPL2A	EP300/RPL26B
NCOA7/RNR2	RBM23/DPH1
EEF1A2/MRPL3	RIN3/TVP15
KATNAL1/RTN1	RASSF2/NUR1
RENBP/PTC1	SAMHD1/YPL247C
COL9A1/RAV1	OXT/SNX3
ID3/HRP1	AMMECR1/MKK2
PODXL2/DSS4	ASB9/YPT1
DLX2/TRS20	UBL4A/IDP2
ZFAND5/RPL2A	STUB1/DED1
CD2/TOP1	DNAJA3/NNK1
KANSL3/HTB1	CA2/RPC17
COL9A1/RAV1	NEFM/LCL2
NPDC1/RSM27	KLC3/RSM24
AP1S1/HUT1	TJP3/LHS1
TFAM/PET8	PTPRS/PET10
AP1S1/HUT1	KDELR1/BGL2
LENG1/BUG1	THEG/PES4
TESK1/HTA2	FKBP8/STH1
RPF1/RPS31	GSK3A/FAS1
MED31/GRX3	TESK1/HTA2
INTS2/DAP1	CA9/RRP1
KCNA1/PSK2	PPP3CB/SAL1
CPE/IDH2	DRG2/FAA4
SLC16A10/SYF2	NRXN2/ISY1
TMEM9/HMS1	MMP12/TSA2
COL9A1/RAV1	MAPK14/GCN2
RBP2/RPO21	BRD8/KOG1
CAPZA1/SFI1	CDH6/CDC31
