# Supplementary material for: Scope and limitations of yeast as a model organism for studying human tissue-specific pathways
Source: BMC Syst Biol. 2015 Dec 29;9:96. doi: 10.1186/s12918-015-0253-0 (PMC4696342; doi:10.1186/s12918-015-0253-0)
Supplement: Additional file 1 — Network alignments. Compressed (*.zip) file containing individual tissue-specific alignments. (ZIP 5181 Kb) [file 12918_2015_253_MOESM1_ESM.zip › alignments/Prefrontal Cortex_AlignGraph_nodes.tsv]

ID	Human_EnsemblGeneID	Human_Symbol	Yeast_EnsemblGeneID	Yeast_Symbol
TSPAN6/DPM1	ENSG00000000419	TSPAN6	YPR183W	DPM1
DPM1/PRK1	ENSG00000000938	DPM1	YIL095W	PRK1
SCYL3/HAP2	ENSG00000001167	SCYL3	YGL237C	HAP2
FGR/CTR1	ENSG00000003147	FGR	YPR124W	CTR1
CFH/COS9	ENSG00000003402	CFH	YKL219W	COS9
GCLC/NRP1	ENSG00000003756	GCLC	YDL167C	NRP1
NFYA/CSM4	ENSG00000004059	NFYA	YPL200W	CSM4
SEMA3F/FEN1	ENSG00000004399	SEMA3F	YCR034W	FEN1
CFTR/ADK1	ENSG00000004455	CFTR	YDR226W	ADK1
KRIT1/CPR7	ENSG00000004478	KRIT1	YJR032W	CPR7
RAD52/MEK1	ENSG00000004660	RAD52	YOR351C	MEK1
BAD/ACP1	ENSG00000004779	BAD	YKL192C	ACP1
CD99/YGR201C	ENSG00000004838	CD99	YGR201C	YGR201C
AOC1/YDR307W	ENSG00000004866	AOC1	YDR307W	YDR307W
HECW1/CDC27	ENSG00000004897	HECW1	YBL084C	CDC27
MAD1L1/FCY2	ENSG00000004948	MAD1L1	YER056C	FCY2
LASP1/CYC3	ENSG00000004961	LASP1	YAL039C	CYC3
M6PR/NAM7	ENSG00000005007	M6PR	YMR080C	NAM7
ICA1/DNL4	ENSG00000005156	ICA1	YOR005C	DNL4
ALS2/PST2	ENSG00000005302	ALS2	YDR032C	PST2
CASP10/BDF2	ENSG00000005339	CASP10	YDL070W	BDF2
CFLAR/SIA1	ENSG00000005421	CFLAR	YOR137C	SIA1
TFPI/LOC1	ENSG00000005700	TFPI	YFR001W	LOC1
RBM5/PKP2	ENSG00000005882	RBM5	YGL059W	PKP2
MTMR7/COQ4	ENSG00000005884	MTMR7	YDR204W	COQ4
ARF5/YDR352W	ENSG00000005893	ARF5	YDR352W	YDR352W
POLDIP2/PGC1	ENSG00000006007	POLDIP2	YPL206C	PGC1
PLXND1/BPT1	ENSG00000006071	PLXND1	YLL015W	BPT1
AK2/LAA1	ENSG00000006125	AK2	YJL207C	LAA1
CD38/ADH7	ENSG00000006194	CD38	YCR105W	ADH7
FKBP4/GRX6	ENSG00000006468	FKBP4	YDL010W	GRX6
KDM1A/LCB5	ENSG00000006530	KDM1A	YLR260W	LCB5
CAMKK1/YMR010W	ENSG00000006704	CAMKK1	YMR010W	YMR010W
RECQL/VPS41	ENSG00000006715	RECQL	YDR080W	VPS41
HSPB6/TRZ1	ENSG00000006744	HSPB6	YKR079C	TRZ1
ARHGAP33/SKN7	ENSG00000006788	ARHGAP33	YHR206W	SKN7
NDUFAB1/PAC1	ENSG00000007168	NDUFAB1	YOR269W	PAC1
PDK4/MET10	ENSG00000007171	PDK4	YFR030W	MET10
ZMYND10/HOF1	ENSG00000007237	ZMYND10	YMR032W	HOF1
ST7/TRS33	ENSG00000007255	ST7	YOR115C	TRS33
CDC27/UTR5	ENSG00000007264	CDC27	YEL035C	UTR5
SLC4A1/SRL1	ENSG00000007372	SLC4A1	YOR247W	SRL1
CALCR/GPI1	ENSG00000007541	CALCR	YGR216C	GPI1
HCCS/FRE7	ENSG00000007952	HCCS	YOL152W	FRE7
DVL2/PRE7	ENSG00000008018	DVL2	YBL041W	PRE7
UPF1/FMP48	ENSG00000008118	UPF1	YGR052W	FMP48
SKAP2/USA1	ENSG00000008130	SKAP2	YML029W	USA1
SLC25A5/YDL176W	ENSG00000008277	SLC25A5	YDL176W	YDL176W
CCDC109B/DTR1	ENSG00000008282	CCDC109B	YBR180W	DTR1
HOXA11/CNL1	ENSG00000008294	HOXA11	YDR357C	CNL1
POLR2J/NSE5	ENSG00000008300	POLR2J	YML023C	NSE5
DHX33/PHO3	ENSG00000008710	DHX33	YBR092C	PHO3
MEOX1/RPS20	ENSG00000008988	MEOX1	YHL015W	RPS20
LIG3/YBL055C	ENSG00000009335	LIG3	YBL055C	YBL055C
RPAP3/REV3	ENSG00000009413	RPAP3	YPL167C	REV3
ENSG00000005189/VTA1	ENSG00000009844	ENSG00000005189	YLR181C	VTA1
CIAPIN1/PHD1	ENSG00000009950	CIAPIN1	YKL043W	PHD1
FAM214B/ITC1	ENSG00000009954	FAM214B	YGL133W	ITC1
COPZ2/VID30	ENSG00000010017	COPZ2	YGL227W	VID30
PRKAR2B/MSC7	ENSG00000010030	PRKAR2B	YHR039C	MSC7
MSL3/SPE4	ENSG00000010165	MSL3	YLR146C	SPE4
CREBBP/COR1	ENSG00000010256	CREBBP	YBL045C	COR1
BZRAP1/YCS4	ENSG00000010292	BZRAP1	YLR272C	YCS4
MPO/NUD1	ENSG00000010322	MPO	YOR373W	NUD1
PON1/BCK1	ENSG00000010810	PON1	YJL095W	BCK1
GCFC2/NDD1	ENSG00000010818	GCFC2	YOR372C	NDD1
ABCB4/ELA1	ENSG00000011007	ABCB4	YNL230C	ELA1
SOX8/YNK1	ENSG00000011052	SOX8	YKL067W	YNK1
IBTK/ICT1	ENSG00000011198	IBTK	YLR099C	ICT1
MYCBP2/UTP18	ENSG00000011260	MYCBP2	YJL069C	UTP18
FBXL3/NAB2	ENSG00000011275	FBXL3	YGL122C	NAB2
ITGAL/ARE1	ENSG00000011332	ITGAL	YCR048W	ARE1
PDK2/SCW4	ENSG00000011405	PDK2	YGR279C	SCW4
ITGA3/SKG3	ENSG00000011426	ITGA3	YLR187W	SKG3
LAMP2/GYP1	ENSG00000011454	LAMP2	YOR070C	GYP1
GGNBP2/PPH21	ENSG00000011485	GGNBP2	YDL134C	PPH21
ITGA2B/RPS15	ENSG00000011566	ITGA2B	YOL040C	RPS15
GDE1/TFB3	ENSG00000012048	GDE1	YDR460W	TFB3
C19orf60/NUP57	ENSG00000012822	C19orf60	YGR119C	NUP57
CRLF1/MPS1	ENSG00000012983	CRLF1	YDL028C	MPS1
MAP3K14/IRS4	ENSG00000013016	MAP3K14	YKR019C	IRS4
ABCC8/SKY1	ENSG00000013441	ABCC8	YMR216C	SKY1
CCL18/RET1	ENSG00000013503	CCL18	YOR207C	RET1
CCL3/NGL2	ENSG00000013523	CCL3	YMR285C	NGL2
SYNRG/PMT6	ENSG00000014216	SYNRG	YGR199W	PMT6
CACNG3/MDH3	ENSG00000014641	CACNG3	YDL078C	MDH3
TMEM132A/MMT1	ENSG00000014824	TMEM132A	YMR177W	MMT1
AP2B1/BRX1	ENSG00000015171	AP2B1	YOL077C	BRX1
TAC1/LAS17	ENSG00000015285	TAC1	YOR181W	LAS17
ZNF263/GPG1	ENSG00000015413	ZNF263	YGL121C	GPG1
CX3CL1/MPP6	ENSG00000015479	CX3CL1	YNR024W	MPP6
SPATA20/BPL1	ENSG00000015592	SPATA20	YDL141W	BPL1
CACNA1G/HPF1	ENSG00000016490	CACNA1G	YOL155C	HPF1
TNFRSF12A/PMR1	ENSG00000017260	TNFRSF12A	YGL167C	PMR1
MAP3K9/BEM3	ENSG00000017797	MAP3K9	YPL115C	BEM3
RALA/MGR3	ENSG00000018189	RALA	YMR115W	MGR3
BAIAP2L1/DLD1	ENSG00000018510	BAIAP2L1	YDL174C	DLD1
ETV1/ENA1	ENSG00000018625	ETV1	YDR040C	ENA1
AGK/PCD1	ENSG00000020256	AGK	YLR151C	PCD1
CCL26/NUT1	ENSG00000021645	CCL26	YGL151W	NUT1
FARP2/SEN1	ENSG00000021776	FARP2	YLR430W	SEN1
USH1C/CPA1	ENSG00000021826	USH1C	YOR303W	CPA1
DBF4/DEG1	ENSG00000022267	DBF4	YFL001W	DEG1
TBXA2R/GPM2	ENSG00000022556	TBXA2R	YDL021W	GPM2
IFRD1/MAG2	ENSG00000022840	IFRD1	YLR427W	MAG2
GTF2IRD1/PFA4	ENSG00000023041	GTF2IRD1	YOL003C	PFA4
PAF1/EPS1	ENSG00000023318	PAF1	YIL005W	EPS1
VPS41/HEM1	ENSG00000023330	VPS41	YDR232W	HEM1
ARHGAP44/GRX2	ENSG00000023572	ARHGAP44	YDR513W	GRX2
ELAC2/ERB1	ENSG00000023734	ELAC2	YMR049C	ERB1
SCIN/SPT2	ENSG00000023902	SCIN	YER161C	SPT2
MYH13/UBR1	ENSG00000024048	MYH13	YGR184C	UBR1
ADIPOR2/PAN1	ENSG00000024422	ADIPOR2	YIR006C	PAN1
UPP2/GTR2	ENSG00000025039	UPP2	YGR163W	GTR2
MARK4/HSF1	ENSG00000025156	MARK4	YGL073W	HSF1
PAFAH1B1/FAF1	ENSG00000025293	PAFAH1B1	YIL019W	FAF1
NOS2/PPT1	ENSG00000025772	NOS2	YGR123C	PPT1
DNAH9/APJ1	ENSG00000025796	DNAH9	YNL077W	APJ1
GAS7/SRP1	ENSG00000025800	GAS7	YNL189W	SRP1
TRAPPC6A/YLR031W	ENSG00000026025	TRAPPC6A	YLR031W	YLR031W
MATK/RAD3	ENSG00000026036	MATK	YER171W	RAD3
CD79B/YBR096W	ENSG00000026508	CD79B	YBR096W	YBR096W
SCN4A/OCT1	ENSG00000027001	SCN4A	YKL134C	OCT1
PAX6/STT4	ENSG00000027075	PAX6	YLR305C	STT4
RHBDF1/PEX25	ENSG00000028203	RHBDF1	YPL112C	PEX25
LUC7L/VPS5	ENSG00000028528	LUC7L	YOR069W	VPS5
BAIAP3/MTF1	ENSG00000029639	BAIAP3	YMR228W	MTF1
PIGQ/SPC72	ENSG00000029725	PIGQ	YAL047C	SPC72
TEAD3/SNF11	ENSG00000030304	TEAD3	YDR073W	SNF11
SELE/SES1	ENSG00000031698	SELE	YDR023W	SES1
DNAJC11/YNL035C	ENSG00000032389	DNAJC11	YNL035C	YNL035C
MYLIP/NDT80	ENSG00000032742	MYLIP	YHR124W	NDT80
NOX1/ARB1	ENSG00000033050	NOX1	YER036C	ARB1
E2F2/VPH1	ENSG00000033627	E2F2	YOR270C	VPH1
PSMB1/NFI1	ENSG00000033800	PSMB1	YOR156C	NFI1
SYN1/PEX3	ENSG00000034693	SYN1	YDR329C	PEX3
JARID2/ADE12	ENSG00000035687	JARID2	YNL220W	ADE12
CAMK1G/RFC3	ENSG00000035928	CAMK1G	YNL290W	RFC3
CDK11A/RTT101	ENSG00000036257	CDK11A	YJL047C	RTT101
NADK/SUL2	ENSG00000036448	NADK	YLR092W	SUL2
TFAP2B/UBP7	ENSG00000036672	TFAP2B	YIL156W	UBP7
CYTH3/MDS3	ENSG00000037637	CYTH3	YGL197W	MDS3
ADAM22/TRM8	ENSG00000037897	ADAM22	YDL201W	TRM8
SYPL1/YNL193W	ENSG00000038382	SYPL1	YNL193W	YNL193W
SPAG9/YLR413W	ENSG00000038427	SPAG9	YLR413W	YLR413W
CELSR3/MTR4	ENSG00000039123	CELSR3	YJL050W	MTR4
MGST1/TCO89	ENSG00000039319	MGST1	YPL180W	TCO89
CRY1/PRE9	ENSG00000041357	CRY1	YGR135W	PRE9
NFIX/YGL242C	ENSG00000041515	NFIX	YGL242C	YGL242C
MMP25/LSG1	ENSG00000041802	MMP25	YGL099W	LSG1
IL32/MFB1	ENSG00000042429	IL32	YDR219C	MFB1
PKD1/APS2	ENSG00000042753	PKD1	YJR058C	APS2
MAPK8IP2/FHN1	ENSG00000042832	MAPK8IP2	YGR131W	FHN1
MED24/DCN1	ENSG00000043093	MED24	YLR128W	DCN1
SEC62/RDL1	ENSG00000043143	SEC62	YOR285W	RDL1
RPS20/STE12	ENSG00000043462	RPS20	YHR084W	STE12
CSDE1/SCM3	ENSG00000044115	CSDE1	YDL139C	SCM3
UBE3C/YJR030C	ENSG00000044446	UBE3C	YJR030C	YJR030C
REV3L/SOF1	ENSG00000047056	REV3L	YLL011W	SOF1
PAX7/URA8	ENSG00000047230	PAX7	YJR103W	URA8
MASP2/VMA13	ENSG00000047249	MASP2	YPR036W	VMA13
TRAF3IP3/SGM1	ENSG00000047410	TRAF3IP3	YJR134C	SGM1
POMT2/RPL3	ENSG00000047457	POMT2	YOR063W	RPL3
VTA1/RPO41	ENSG00000047579	VTA1	YFL036W	RPO41
MLXIPL/CSG2	ENSG00000047936	MLXIPL	YBR036C	CSG2
BAZ1B/RNR4	ENSG00000048392	BAZ1B	YGR180C	RNR4
RANBP9/RSM10	ENSG00000048544	RANBP9	YDR041W	RSM10
ETV7/RBS1	ENSG00000048991	ETV7	YDL189W	RBS1
SPRTN/YKT6	ENSG00000049245	SPRTN	YKL196C	YKT6
METTL13/RFC5	ENSG00000049541	METTL13	YBR087W	RFC5
ZNF207/RSP5	ENSG00000049759	ZNF207	YER125W	RSP5
UQCRC1/WBP1	ENSG00000049860	UQCRC1	YEL002C	WBP1
CD9/YLR108C	ENSG00000050438	CD9	YLR108C	YLR108C
NCAPD2/MRK1	ENSG00000050748	NCAPD2	YDL079C	MRK1
IFFO1/PER33	ENSG00000051108	IFFO1	YLR064W	PER33
GIPR/RAD51	ENSG00000051180	GIPR	YER095W	RAD51
NISCH/HFM1	ENSG00000051341	NISCH	YGL251C	HFM1
STAB1/CKI1	ENSG00000051382	STAB1	YLR133W	CKI1
FUZ/NAN1	ENSG00000051596	FUZ	YPL126W	NAN1
PRSS3/TAF3	ENSG00000052723	PRSS3	YPL011C	TAF3
CD4/RRP12	ENSG00000052749	CD4	YPL012W	RRP12
LRRC23/ERG25	ENSG00000052802	LRRC23	YGR060W	ERG25
BTK/APD1	ENSG00000052841	BTK	YBR151W	APD1
HFE/SOD2	ENSG00000053254	HFE	YHR008C	SOD2
SCMH1/AAD10	ENSG00000053371	SCMH1	YJR155W	AAD10
FYN/MRT4	ENSG00000053372	FYN	YKL009W	MRT4
HIVEP2/USE1	ENSG00000053501	HIVEP2	YGL098W	USE1
TCEB3/TRS31	ENSG00000054116	TCEB3	YDR472W	TRS31
LYPLA2/FHL1	ENSG00000054598	LYPLA2	YPR104C	FHL1
NME2/CDC53	ENSG00000055130	NME2	YDL132W	CDC53
APBA3/PEX11	ENSG00000055163	APBA3	YOL147C	PEX11
MKS1/SPP1	ENSG00000055609	MKS1	YPL138C	SPP1
ABHD5/PUF3	ENSG00000055917	ABHD5	YLL013C	PUF3
KAL1/FMP10	ENSG00000055955	KAL1	YER182W	FMP10
AKAP8L/YDR114C	ENSG00000056558	AKAP8L	YDR114C	YDR114C
UTP18/GLG2	ENSG00000056998	UTP18	YJL137C	GLG2
RNF216/MSH2	ENSG00000057468	RNF216	YOL090W	MSH2
TTC19/GDI1	ENSG00000057608	TTC19	YER136W	GDI1
PTBP1/YLR179C	ENSG00000057657	PTBP1	YLR179C	YLR179C
DPF1/ATG5	ENSG00000057663	DPF1	YPL149W	ATG5
SYT7/SEC61	ENSG00000058262	SYT7	YLR378C	SEC61
PIK3C2A/DIN7	ENSG00000058404	PIK3C2A	YDR263C	DIN7
PLAUR/RPC37	ENSG00000058600	PLAUR	YKR025W	RPC37
ANLN/DNF2	ENSG00000058668	ANLN	YDR093W	DNF2
WIZ/RIO2	ENSG00000058729	WIZ	YNL207W	RIO2
RABGAP1/DUS3	ENSG00000059145	RABGAP1	YLR401C	DUS3
DCN/PRO2	ENSG00000059573	DCN	YOR323C	PRO2
PPP5C/TRM3	ENSG00000059588	PPP5C	YDL112W	TRM3
MAP4K3/XDJ1	ENSG00000059769	MAP4K3	YLR090W	XDJ1
ZBTB32/PSR2	ENSG00000060069	ZBTB32	YLR019W	PSR2
TYROBP/YLR312C	ENSG00000060237	TYROBP	YLR312C	YLR312C
GABRA3/CDC13	ENSG00000060558	GABRA3	YDL220C	CDC13
BRCA1/PRP46	ENSG00000060688	BRCA1	YPL151C	PRP46
ERCC1/FMP37	ENSG00000060762	ERCC1	YGL080W	FMP37
CD22/POT1	ENSG00000060971	CD22	YIL160C	POT1
SEMA3B/SDH4	ENSG00000061794	SEMA3B	YDR178W	SDH4
MBTPS2/AIF1	ENSG00000062096	MBTPS2	YNR074C	AIF1
LTF/RSN1	ENSG00000062598	LTF	YMR266W	RSN1
NR1H4/POL1	ENSG00000062822	NR1H4	YNL102W	POL1
ALOX5/RPL18B	ENSG00000063177	ALOX5	YNL301C	RPL18B
CALCOCO1/NOP4	ENSG00000063244	CALCOCO1	YPL043W	NOP4
UBR7/ENT2	ENSG00000063245	UBR7	YLR206W	ENT2
MAP4K5/YIL165C	ENSG00000063438	MAP4K5	YIL165C	YIL165C
EHD3/YAF9	ENSG00000063978	EHD3	YNL107W	YAF9
PSMC4/TAF2	ENSG00000064313	PSMC4	YCR042C	TAF2
CLDN11/IME2	ENSG00000064393	CLDN11	YJL106W	IME2
MVP/MTR10	ENSG00000064419	MVP	YOR160W	MTR10
NUB1/YLR271W	ENSG00000064607	NUB1	YLR271W	YLR271W
CLK1/YBR235W	ENSG00000064651	CLK1	YBR235W	YBR235W
ENSG00000013455/YIG1	ENSG00000064666	ENSG00000013455	YPL201C	YIG1
POLR3B/TIF2	ENSG00000064703	POLR3B	YJL138C	TIF2
ANGEL1/MLH2	ENSG00000064933	ANGEL1	YLR035C	MLH2
RNF14/ABF2	ENSG00000064961	RNF14	YMR072W	ABF2
DDX11/NTG2	ENSG00000065057	DDX11	YOL043C	NTG2
CD6/GPA1	ENSG00000065135	CD6	YHR005C	GPA1
TACC3/PSE1	ENSG00000065150	TACC3	YMR308C	PSE1
UFL1/CAR2	ENSG00000065154	UFL1	YLR438W	CAR2
POLA2/PWP2	ENSG00000065183	POLA2	YCR057C	PWP2
CAPN1/AKL1	ENSG00000065243	CAPN1	YBR059C	AKL1
ACPP/LAC1	ENSG00000065308	ACPP	YKL008C	LAC1
MDH1/EFT1	ENSG00000065357	MDH1	YOR133W	EFT1
SLC30A9/SLM5	ENSG00000065427	SLC30A9	YCR024C	SLM5
MTMR11/CUS2	ENSG00000065526	MTMR11	YNL286W	CUS2
CCDC88C/BUB1	ENSG00000065534	CCDC88C	YGR188C	BUB1
YAF2/RLP7	ENSG00000065559	YAF2	YNL002C	RLP7
ZMYND11/SLA2	ENSG00000065609	ZMYND11	YNL243W	SLA2
WAS/ISR1	ENSG00000065613	WAS	YPR106W	ISR1
DPEP1/KIN3	ENSG00000065675	DPEP1	YAR018C	KIN3
BID/UTP21	ENSG00000065717	BID	YLR409C	UTP21
MATR3/VAC7	ENSG00000065809	MATR3	YNL054W	VAC7
RGPD5/MAE1	ENSG00000065833	RGPD5	YKL029C	MAE1
STMN4/GYP8	ENSG00000065882	STMN4	YFL027C	GYP8
NUDCD3/YPL245W	ENSG00000065883	NUDCD3	YPL245W	YPL245W
ISL1/NHX1	ENSG00000065923	ISL1	YDR456W	NHX1
IL20RA/RTS1	ENSG00000066027	IL20RA	YOR014W	RTS1
CLCA1/SEY1	ENSG00000066032	CLCA1	YOR165W	SEY1
ATP2C1/HRP1	ENSG00000066044	ATP2C1	YOL123W	HRP1
SRCIN1/SNF12	ENSG00000066117	SRCIN1	YNR023W	SNF12
IGF1/RPH1	ENSG00000066135	IGF1	YER169W	RPH1
RALBP1/HAP5	ENSG00000066136	RALBP1	YOR358W	HAP5
RUFY3/SNX41	ENSG00000066294	RUFY3	YDR425W	SNX41
CNTN1/BTS1	ENSG00000066382	CNTN1	YPL069C	BTS1
WWTR1/FOB1	ENSG00000066422	WWTR1	YDR110W	FOB1
AGPS/ENT1	ENSG00000066427	AGPS	YDL161W	ENT1
ATP1A2/ELG1	ENSG00000066455	ATP1A2	YOR144C	ELG1
TTC27/SPS1	ENSG00000066468	TTC27	YDR523C	SPS1
MARCO/DUO1	ENSG00000066629	MARCO	YGL061C	DUO1
SYT13/SEC7	ENSG00000066777	SYT13	YDR170C	SEC7
SNAI2/HEM15	ENSG00000066926	SNAI2	YOR176W	HEM15
CD74/MAM33	ENSG00000067113	CD74	YIL070C	MAM33
HGF/LAG1	ENSG00000067167	HGF	YHL003C	LAG1
ZRANB1/GIS2	ENSG00000067182	ZRANB1	YNL255C	GIS2
NCDN/CDC19	ENSG00000067225	NCDN	YAL038W	CDC19
ZFP64/FCF2	ENSG00000067334	ZFP64	YLR051C	FCF2
MNAT1/NUP100	ENSG00000067445	MNAT1	YKL068W	NUP100
SAMD4A/RHO1	ENSG00000067560	SAMD4A	YPR165W	RHO1
RUNX3/TCB3	ENSG00000067715	RUNX3	YML072C	TCB3
MRE11A/PKP1	ENSG00000067992	MRE11A	YIL042C	PKP1
PLEKHB1/HOS3	ENSG00000068024	PLEKHB1	YPL116W	HOS3
SERPINB1/YPS5	ENSG00000068078	SERPINB1	YGL259W	YPS5
SPAST/CAB4	ENSG00000068120	SPAST	YGR277C	CAB4
ENSG00000021602/RTG3	ENSG00000068323	ENSG00000021602	YBL103C	RTG3
NRXN3/SPP2	ENSG00000068394	NRXN3	YOR148C	SPP2
AQR/TRM7	ENSG00000068438	AQR	YBR061C	TRM7
CPS1/RPO31	ENSG00000068654	CPS1	YOR116C	RPO31
C8B/KCS1	ENSG00000068745	C8B	YDR017C	KCS1
FHL1/TOA1	ENSG00000068781	FHL1	YOR194C	TOA1
RTFDC1/KRE28	ENSG00000068793	RTFDC1	YDR532C	KRE28
GABRA1/SIR2	ENSG00000068903	GABRA1	YDL042C	SIR2
NLRP2/GLT1	ENSG00000069248	NLRP2	YDL171C	GLT1
RNF10/VPS35	ENSG00000069329	RNF10	YJL154C	VPS35
ZDHHC6/YDJ1	ENSG00000069345	ZDHHC6	YNL064C	YDJ1
RNH1/AVO2	ENSG00000069399	RNH1	YMR068W	AVO2
NDUFS1/YPL088W	ENSG00000069424	NDUFS1	YPL088W	YPL088W
RB1CC1/NFT1	ENSG00000069431	RB1CC1	YKR103W	NFT1
ERP44/SDT1	ENSG00000069712	ERP44	YGL224C	SDT1
ALAS1/CDD1	ENSG00000069764	ALAS1	YLR245C	CDD1
BIRC3/REF2	ENSG00000069849	BIRC3	YDR195W	REF2
AKAP11/HUL5	ENSG00000069869	AKAP11	YGL141W	HUL5
GLRX2/UTP4	ENSG00000069966	GLRX2	YDR324C	UTP4
SNAPC1/UFD1	ENSG00000070010	SNAPC1	YGR048W	UFD1
STRAP/IKI3	ENSG00000070061	STRAP	YLR384C	IKI3
ABCC2/SSP120	ENSG00000070081	ABCC2	YLR250W	SSP120
DEF6/PFY1	ENSG00000070087	DEF6	YOR122C	PFY1
PLEKHO1/UIP3	ENSG00000070159	PLEKHO1	YAR027W	UIP3
GCLM/NIC96	ENSG00000070182	GCLM	YFR002W	NIC96
UBR2/ERO1	ENSG00000070371	UBR2	YML130C	ERO1
EHD2/AIM38	ENSG00000070423	EHD2	YNR018W	AIM38
RRAGD/CBF1	ENSG00000070444	RRAGD	YJR060W	CBF1
HSF2/POL4	ENSG00000070501	HSF2	YCR014C	POL4
PHF20/HSV2	ENSG00000070540	PHF20	YGR223C	HSV2
NR1H3/ASN1	ENSG00000070669	NR1H3	YPR145W	ASN1
NCAPH2/KAR2	ENSG00000070718	NCAPH2	YJL034W	KAR2
TOMM34/MUD2	ENSG00000070756	TOMM34	YKL074C	MUD2
SEC63/RPA190	ENSG00000070761	SEC63	YOR341W	RPA190
KPNA6/CKA1	ENSG00000070770	KPNA6	YIL035C	CKA1
VIM/GCD1	ENSG00000070785	VIM	YOR260W	GCD1
RTEL1-TNFRSF6B/SAT4	ENSG00000070808	RTEL1-TNFRSF6B	YCR008W	SAT4
FAS/RHO4	ENSG00000070831	FAS	YKR055W	RHO4
CD44/OSH3	ENSG00000070882	CD44	YHR073W	OSH3
KCNG1/PMA1	ENSG00000070961	KCNG1	YGL008C	PMA1
SLAMF7/BOI1	ENSG00000071051	SLAMF7	YBL085W	BOI1
MIPEP/AIP1	ENSG00000071127	MIPEP	YMR092C	AIP1
PRKCH/YKL023W	ENSG00000071205	PRKCH	YKL023W	YKL023W
INSRR/YNG2	ENSG00000071243	INSRR	YHR090C	YNG2
IFNGR1/BUD23	ENSG00000071462	IFNGR1	YCR047C	BUD23
SH2D2A/HRD3	ENSG00000071537	SH2D2A	YLR207W	HRD3
TNFRSF1B/MSP1	ENSG00000071539	TNFRSF1B	YGR028W	MSP1
VEZT/ULS1	ENSG00000071794	VEZT	YOR191W	ULS1
POU2F2/CFT1	ENSG00000071894	POU2F2	YDR301W	CFT1
SNX1/TSR4	ENSG00000071994	SNX1	YOL022C	TSR4
TBPL1/ELM1	ENSG00000072062	TBPL1	YKL048C	ELM1
ARNTL2/YBL107C	ENSG00000072110	ARNTL2	YBL107C	YBL107C
BCLAF1/VPS70	ENSG00000072133	BCLAF1	YJR126C	VPS70
ANK1/ENT3	ENSG00000072134	ANK1	YJR125C	ENT3
TFB1M/SIW14	ENSG00000072135	TFB1M	YNL032W	SIW14
RABEP1/TRE1	ENSG00000072274	RABEP1	YPL176C	TRE1
HMGB3/PEX4	ENSG00000072401	HMGB3	YGR133W	PEX4
NUP160/GUK1	ENSG00000072415	NUP160	YDR454C	GUK1
BAK1/SMC1	ENSG00000072501	BAK1	YFL008W	SMC1
MUSK/BUD3	ENSG00000072518	MUSK	YCL014W	BUD3
IKZF2/IMG1	ENSG00000072609	IKZF2	YCR046C	IMG1
GRN/DBP1	ENSG00000072682	GRN	YPL119C	DBP1
ARHGAP31/MRPL8	ENSG00000072778	ARHGAP31	YJL063C	MRPL8
NR2E3/DSE1	ENSG00000072803	NR2E3	YER124C	DSE1
CENPQ/AGE1	ENSG00000072818	CENPQ	YDR524C	AGE1
SARS/NDL1	ENSG00000072864	SARS	YLR254C	NDL1
RANBP3/PFS1	ENSG00000072952	RANBP3	YHR185C	PFS1
ARID4A/APM2	ENSG00000072958	ARID4A	YHL019C	APM2
TSSC1/SEC2	ENSG00000073009	TSSC1	YNL272C	SEC2
ENSG00000032514/MCM2	ENSG00000073111	ENSG00000032514	YBL023C	MCM2
IFT88/SRO77	ENSG00000073350	IFT88	YBL106C	SRO77
ZCCHC8/ECM5	ENSG00000073614	ZCCHC8	YMR176W	ECM5
ABCF2/YAP1802	ENSG00000073921	ABCF2	YGR241C	YAP1802
LRRC7/SEC18	ENSG00000073969	LRRC7	YBR080C	SEC18
UBA6/TEC1	ENSG00000074219	UBA6	YBR083W	TEC1
GAB2/TUP1	ENSG00000074266	GAB2	YCR084C	TUP1
ATP6V0A1/YJU3	ENSG00000074416	ATP6V0A1	YKL094W	YJU3
PIAS1/SNF1	ENSG00000074590	PIAS1	YDR477W	SNF1
SLC4A7/YDL206W	ENSG00000074621	SLC4A7	YDL206W	YDL206W
APBA2/SBA1	ENSG00000074696	APBA2	YKL117W	SBA1
UHRF1/OPY1	ENSG00000074706	UHRF1	YBR129C	OPY1
MAP2K3/DOC1	ENSG00000074755	MAP2K3	YGL240W	DOC1
TMSB10/ENO2	ENSG00000074800	TMSB10	YHR174W	ENO2
RNF19A/IST2	ENSG00000074855	RNF19A	YBR086C	IST2
PEX3/SLN1	ENSG00000074964	PEX3	YIL147C	SLN1
GABARAPL2/NBP2	ENSG00000074966	GABARAPL2	YDR162C	NBP2
MYOC/ARP6	ENSG00000075089	MYOC	YLR085C	ARP6
SH3YL1/TIF4632	ENSG00000075151	SH3YL1	YGL049C	TIF4632
VCL/SEC13	ENSG00000075188	VCL	YLR208W	SEC13
DAPK2/CTT1	ENSG00000075213	DAPK2	YGR088W	CTT1
NSMAF/RAX2	ENSG00000075223	NSMAF	YLR084C	RAX2
ADSS/ERG10	ENSG00000075239	ADSS	YPL028W	ERG10
STAP1/YNL095C	ENSG00000075292	STAP1	YNL095C	YNL095C
TIMP2/ATG1	ENSG00000075413	TIMP2	YGL180W	ATG1
RFC1/TAO3	ENSG00000075539	RFC1	YIL129C	TAO3
CUL3/ARP9	ENSG00000075624	CUL3	YMR033W	ARP9
MYOM2/SPO14	ENSG00000075651	MYOM2	YKR031C	SPO14
OTC/YNL046W	ENSG00000075711	OTC	YNL046W	YNL046W
USP2/VPS21	ENSG00000075785	USP2	YOR089C	VPS21
CASR/SYF1	ENSG00000075856	CASR	YDR416W	SYF1
TUBG2/RRP45	ENSG00000075914	TUBG2	YDR280W	RRP45
RPL26L1/NCL1	ENSG00000075945	RPL26L1	YBL024W	NCL1
FLT4/MCM6	ENSG00000076003	FLT4	YGL201C	MCM6
NSUN2/REX2	ENSG00000076043	NSUN2	YLR059C	REX2
FBXO42/YIL077C	ENSG00000076053	FBXO42	YIL077C	YIL077C
MRI1/MLH1	ENSG00000076242	MRI1	YMR167W	MLH1
METTL1/UNG1	ENSG00000076248	METTL1	YML021C	UNG1
HOXC8/MVB12	ENSG00000076344	HOXC8	YGR206W	MVB12
AGA/CPA2	ENSG00000076555	AGA	YJR109C	CPA2
ENSG00000038102/MON1	ENSG00000076685	ENSG00000038102	YGL124C	MON1
PI4K2B/YIP1	ENSG00000076716	PI4K2B	YGR172C	YIP1
MAT2B/CLF1	ENSG00000076924	MAT2B	YLR117C	CLF1
TLL1/ERV1	ENSG00000076984	TLL1	YGR029W	ERV1
EDC4/NRK1	ENSG00000077009	EDC4	YNL129W	NRK1
TRIO/COS12	ENSG00000077063	TRIO	YGL263W	COS12
VCAN/ARP7	ENSG00000077080	VCAN	YPR034W	ARP7
MSR1/TOP2	ENSG00000077097	MSR1	YNL088W	TOP2
CDH1/SKP2	ENSG00000077235	CDH1	YNL311C	SKP2
SKIV2L2/YTP1	ENSG00000077238	SKIV2L2	YNL237W	YTP1
DNAH5/UBP1	ENSG00000077254	DNAH5	YDL122W	UBP1
ZFYVE16/PRR2	ENSG00000077264	ZFYVE16	YDL214C	PRR2
C6/MSL1	ENSG00000077312	C6	YIR009W	MSL1
RAI14/SKI6	ENSG00000077348	RAI14	YGR195W	SKI6
SOX30/HST2	ENSG00000077463	SOX30	YPL015C	HST2
PNKP/CUR1	ENSG00000077522	PNKP	YPR158W	CUR1
SPDL1/CAP2	ENSG00000077549	SPDL1	YIL034C	CAP2
STAU2/UBC11	ENSG00000077721	STAU2	YOR339C	UBC11
RTN4R/TPK1	ENSG00000077782	RTN4R	YJL164C	TPK1
PHF23/PDX3	ENSG00000077800	PHF23	YBR035C	PDX3
CDH10/RAD34	ENSG00000077809	CDH10	YDR314C	RAD34
INPP4A/SIZ1	ENSG00000078043	INPP4A	YDR409W	SIZ1
RAB27B/DUR1,2	ENSG00000078070	RAB27B	YBR208C	DUR1,2
PSMA4/YTA7	ENSG00000078114	PSMA4	YGR270W	YTA7
MYO16/UBC1	ENSG00000078140	MYO16	YDR177W	UBC1
LSG1/INP51	ENSG00000078269	LSG1	YIL002C	INP51
PARP3/FAA4	ENSG00000078304	PARP3	YMR246W	FAA4
TNC/PET54	ENSG00000078328	TNC	YGR222W	PET54
TDP1/SIF2	ENSG00000078369	TDP1	YBR103W	SIF2
MED17/STE23	ENSG00000078618	MED17	YLR389C	STE23
CAPG/POR1	ENSG00000078668	CAPG	YNL055C	POR1
AP2S1/CST6	ENSG00000078674	AP2S1	YIL036W	CST6
USH2A/MET13	ENSG00000078747	USH2A	YGL125W	MET13
ZPBP/INN1	ENSG00000078902	ZPBP	YNL152W	INN1
TG/STP22	ENSG00000078967	TG	YCL008C	STP22
ADAM28/YKU80	ENSG00000079246	ADAM28	YMR106C	YKU80
BARX2/CBK1	ENSG00000079277	BARX2	YNL161W	CBK1
DCUN1D1/PUF4	ENSG00000079308	DCUN1D1	YGL014W	PUF4
PHF15/REX3	ENSG00000079313	PHF15	YLR107W	REX3
ZIC2/MRP49	ENSG00000079332	ZIC2	YKL167C	MRP49
LCP2/RGT2	ENSG00000079393	LCP2	YDL138W	RGT2
TRIT1/ERG9	ENSG00000079459	TRIT1	YHR190W	ERG9
ADRB1/PGM2	ENSG00000079739	ADRB1	YMR105C	PGM2
ENSG00000043822/PRP28	ENSG00000079785	ENSG00000043822	YDR243C	PRP28
GUCA2B/HAL1	ENSG00000079819	GUCA2B	YPR005C	HAL1
CUL7/TCB2	ENSG00000079841	CUL7	YNL087W	TCB2
CTNNA1/VAM3	ENSG00000079950	CTNNA1	YOR106W	VAM3
PHKA2/MTG2	ENSG00000080371	PHKA2	YHR168W	MTG2
EPHA3/BOR1	ENSG00000080493	EPHA3	YNL275W	BOR1
HSPA5/MOT1	ENSG00000080503	HSPA5	YPL082C	MOT1
DSG2/IRC6	ENSG00000080561	DSG2	YFR043C	IRC6
GEMIN8/SWR1	ENSG00000080603	GEMIN8	YDR334W	SWR1
OFD1/PUF6	ENSG00000080608	OFD1	YDR496C	PUF6
PREX2/ECM14	ENSG00000080618	PREX2	YHR132C	ECM14
WDR37/MCM16	ENSG00000080709	WDR37	YPR046W	MCM16
YTHDC2/MOT2	ENSG00000080802	YTHDC2	YER068W	MOT2
CTPS2/HEM13	ENSG00000080819	CTPS2	YDR044W	HEM13
ATP6V1H/TFG2	ENSG00000080823	ATP6V1H	YGR005C	TFG2
POLR2B/YMR086W	ENSG00000081026	POLR2B	YMR086W	YMR086W
TPR/PCL7	ENSG00000081087	TPR	YIL050W	PCL7
CP/SMP1	ENSG00000081189	CP	YBR182C	SMP1
DTNBP1/GUT2	ENSG00000081277	DTNBP1	YIL155C	GUT2
XK/YKL027W	ENSG00000081307	XK	YKL027W	YKL027W
ARHGAP6/SSL1	ENSG00000081665	ARHGAP6	YLR005W	SSL1
MAP4/YVH1	ENSG00000081721	MAP4	YIR026C	YVH1
GOPC/PDE1	ENSG00000081803	GOPC	YGL248W	PDE1
ROS1/TRI1	ENSG00000082014	ROS1	YMR233W	TRI1
HDAC9/SME1	ENSG00000082212	HDAC9	YOR159C	SME1
RRM2B/YGR126W	ENSG00000082258	RRM2B	YGR126W	YGR126W
TNFRSF17/PMD1	ENSG00000082397	TNFRSF17	YER132C	PMD1
LMO3/YDL180W	ENSG00000082438	LMO3	YDL180W	YDL180W
MRPS10/MED4	ENSG00000082512	MRPS10	YOR174W	MED4
GUCA1A/MRPL22	ENSG00000082515	GUCA1A	YNL177C	MRPL22
RSF1/UTP15	ENSG00000082516	RSF1	YMR093W	UTP15
VPS13D/TMS1	ENSG00000082556	VPS13D	YDR105C	TMS1
CELF2/YCK1	ENSG00000082701	CELF2	YHR135C	YCK1
R3HDM1/YLR156W	ENSG00000082781	R3HDM1	YLR156W	YLR156W
COL9A2/YPL260W	ENSG00000082805	COL9A2	YPL260W	YPL260W
KITLG/CRM1	ENSG00000082898	KITLG	YGR218W	CRM1
ERCC8/KAP104	ENSG00000083312	ERCC8	YBR017C	KAP104
VAMP3/AI5_BETA	ENSG00000083454	VAMP3	Q0075	AI5_BETA
PER3/YMR018W	ENSG00000083457	PER3	YMR018W	YMR018W
UTS2/YKL162C	ENSG00000083799	UTS2	YKL162C	YKL162C
TNFRSF9/RPS5	ENSG00000083845	TNFRSF9	YJR123W	RPS5
EPN3/APT2	ENSG00000083857	EPN3	YDR441C	APT2
LTBP1/SLZ1	ENSG00000083896	LTBP1	YNL196C	SLZ1
RCN1/SBP1	ENSG00000084072	RCN1	YHL034C	SBP1
ELN/STE24	ENSG00000084073	ELN	YJR117W	STE24
RFC2/TIF34	ENSG00000084623	RFC2	YMR146C	TIF34
ARID1B/SHE4	ENSG00000084674	ARID1B	YOR035C	SHE4
NEDD4L/KIP3	ENSG00000084731	NEDD4L	YGL216W	KIP3
FOXP3/YKR018C	ENSG00000084754	FOXP3	YKR018C	YKR018C
HEXB/UBX4	ENSG00000084764	HEXB	YMR067C	UBX4
JKAMP/URA2	ENSG00000084774	JKAMP	YJL130C	URA2
DKK3/CGR1	ENSG00000085063	DKK3	YGL029W	CGR1
ARHGEF5/HSP26	ENSG00000085382	ARHGEF5	YBR072W	HSP26
NFE2L3/TAF5	ENSG00000085415	NFE2L3	YBR198C	TAF5
LIMA1/AMA1	ENSG00000085433	LIMA1	YGR225W	AMA1
SLC4A8/CTS2	ENSG00000085465	SLC4A8	YDR371W	CTS2
PTGER3/SSK2	ENSG00000085511	PTGER3	YNR031C	SSK2
MAPK9/STE6	ENSG00000085563	MAPK9	YKL209C	STE6
COL23A1/YPR1	ENSG00000085662	COL23A1	YDR368W	YPR1
BCAR1/YMC1	ENSG00000085719	BCAR1	YPR058W	YMC1
FAM160A2/RRN3	ENSG00000085721	FAM160A2	YKL125W	RRN3
HERPUD1/IML2	ENSG00000085831	HERPUD1	YJL082W	IML2
HOMER3/END3	ENSG00000085832	HOMER3	YNL084C	END3
RAD51/CTF19	ENSG00000085871	RAD51	YPL018W	CTF19
POLQ/SQS1	ENSG00000085872	POLQ	YNL224C	SQS1
PIK3CB/PTK1	ENSG00000086015	PIK3CB	YKL198C	PTK1
ENSG00000051415/MDJ1	ENSG00000086061	ENSG00000051415	YFL016C	MDJ1
CYBA/FAP1	ENSG00000086102	CYBA	YNL023C	FAP1
THOC3/DIM1	ENSG00000086189	THOC3	YPL266W	DIM1
HEBP2/KAP120	ENSG00000086200	HEBP2	YPL125W	KAP120
PLEKHA5/HAL5	ENSG00000086232	PLEKHA5	YJL165C	HAL5
PRSS8/MRPL24	ENSG00000086504	PRSS8	YMR193W	MRPL24
SIKE1/CIN5	ENSG00000086548	SIKE1	YOR028C	CIN5
RRP12/CWC2	ENSG00000086589	RRP12	YDL209C	CWC2
MSMO1/EMP24	ENSG00000086598	MSMO1	YGL200C	EMP24
TTC17/PPQ1	ENSG00000086717	TTC17	YPL179W	PPQ1
ALX4/TOM1	ENSG00000086758	ALX4	YDR457W	TOM1
FOXN3/GPI10	ENSG00000086848	FOXN3	YGL142C	GPI10
AKR7A2/FRE1	ENSG00000086991	AKR7A2	YLR214W	FRE1
MRTO4/VPS68	ENSG00000087008	MRTO4	YOL129W	VPS68
USE1/SPS19	ENSG00000087076	USE1	YNL202W	SPS19
MCF2L2/SGF11	ENSG00000087152	MCF2L2	YPL047W	SGF11
NRIP2/ISA1	ENSG00000087206	NRIP2	YLL027W	ISA1
LAMA3/ATP18	ENSG00000087245	LAMA3	YML081C-A	ATP18
ANAPC4/YJR039W	ENSG00000087258	ANAPC4	YJR039W	YJR039W
KCNQ1/TPA1	ENSG00000087263	KCNQ1	YER049W	TPA1
TRAPPC3/POX1	ENSG00000087266	TRAPPC3	YGL205W	POX1
THRAP3/CDC50	ENSG00000087274	THRAP3	YCR094W	CDC50
PHPT1/EST1	ENSG00000087338	PHPT1	YLR233C	EST1
ENTPD2/CUS1	ENSG00000087365	ENTPD2	YMR240C	CUS1
ARID4B/VPS1	ENSG00000087470	ARID4B	YKR001C	VPS1
PTPRN/ERV46	ENSG00000087502	PTPRN	YAL042W	ERV46
KIF1B/GDS1	ENSG00000088179	KIF1B	YOR355W	GDS1
FOXC1/HAS1	ENSG00000088205	FOXC1	YMR290C	HAS1
SYNE2/RPS2	ENSG00000088247	SYNE2	YGL123W	RPS2
CBLN4/RPT6	ENSG00000088256	CBLN4	YGL048C	RPT6
CHRDL2/SFK1	ENSG00000088305	CHRDL2	YKL051W	SFK1
RELT/LCB2	ENSG00000088367	RELT	YDR062W	LCB2
NOP58/MSH1	ENSG00000088387	NOP58	YHR120W	MSH1
KCNH2/YLR422W	ENSG00000088538	KCNH2	YLR422W	YLR422W
CUL1/COQ9	ENSG00000088682	CUL1	YLR201C	COQ9
CYFIP2/FPR1	ENSG00000088832	CYFIP2	YNL135C	FPR1
TAB2/SHP1	ENSG00000088833	TAB2	YBL058W	SHP1
EIF2AK2/DYN2	ENSG00000088986	EIF2AK2	YDR424C	DYN2
KMT2C/BRL1	ENSG00000089006	KMT2C	YHR036W	BRL1
PUM2/RPL6A	ENSG00000089009	PUM2	YML073C	RPL6A
MRPL43/ESF1	ENSG00000089048	MRPL43	YDR365C	ESF1
ITIH4/APC5	ENSG00000089053	ITIH4	YOR249C	APC5
C4orf27/REX4	ENSG00000089094	C4orf27	YOL080C	REX4
ZFR/GCN1	ENSG00000089154	ZFR	YGL195W	GCN1
NPFFR2/PXL1	ENSG00000089159	NPFFR2	YKR090W	PXL1
ENSG00000056345/TFS1	ENSG00000089220	ENSG00000056345	YLR178C	TFS1
PHF21B/NCP1	ENSG00000089250	PHF21B	YHR042W	NCP1
TRAF1/TAP42	ENSG00000089289	TRAF1	YMR028W	TAP42
PCGF2/ROT2	ENSG00000089597	PCGF2	YBR229C	ROT2
IL17RB/BIR1	ENSG00000089685	IL17RB	YJR089W	BIR1
TRAF3IP2/MAK5	ENSG00000089737	TRAF3IP2	YBR142W	MAK5
GYG2/YMR244W	ENSG00000090006	GYG2	YMR244W	YMR244W
SERPINB3/YLL056C	ENSG00000090013	SERPINB3	YLL056C	YLL056C
PKP2/SFT2	ENSG00000090020	PKP2	YBL102W	SFT2
MSH4/LCB1	ENSG00000090054	MSH4	YMR296C	LCB1
F7/PAP1	ENSG00000090060	F7	YKR002W	PAP1
GDI2/FYV10	ENSG00000090316	GDI2	YIL097W	FYV10
PRDM1/XBP1	ENSG00000090339	PRDM1	YIL101C	XBP1
ATG5/IPI3	ENSG00000090372	ATG5	YNL182C	IPI3
PITHD1/PEX12	ENSG00000090432	PITHD1	YMR026C	PEX12
MTA3/YNR064C	ENSG00000090487	MTA3	YNR064C	YNR064C
USP13/MPS2	ENSG00000090565	USP13	YGL075C	MPS2
LAMC2/ALA1	ENSG00000090861	LAMC2	YOR335C	ALA1
CDK14/SEC3	ENSG00000090989	CDK14	YER008C	SEC3
SEC61A1/LPD1	ENSG00000091140	SEC61A1	YFL018C	LPD1
PPP1R12A/TRS65	ENSG00000091409	PPP1R12A	YGR166W	TRS65
RASGRF1/IML1	ENSG00000091428	RASGRF1	YJR138W	IML1
CAMK2B/CTL1	ENSG00000091436	CAMK2B	YMR180C	CTL1
CROCC/FUM1	ENSG00000091483	CROCC	YPL262W	FUM1
POLR3E/SKT5	ENSG00000091490	POLR3E	YBL061C	SKT5
ATP2B4/ECM30	ENSG00000091536	ATP2B4	YLR436C	ECM30
ZC3H11A/OM45	ENSG00000092054	ZC3H11A	YIL136W	OM45
RIOK2/BAP2	ENSG00000092068	RIOK2	YBR068C	BAP2
NDC1/SLY1	ENSG00000092108	NDC1	YDR189W	SLY1
FLYWCH1/YGR071C	ENSG00000092140	FLYWCH1	YGR071C	YGR071C
UNKL/HCR1	ENSG00000092200	UNKL	YLR192C	HCR1
ALDH18A1/SPT16	ENSG00000092201	ALDH18A1	YGL207W	SPT16
TARBP1/ERT1	ENSG00000092208	TARBP1	YBR239C	ERT1
MXD1/ADE16	ENSG00000092421	MXD1	YLR028C	ADE16
CDK17/GIN4	ENSG00000092445	CDK17	YDR507C	GIN4
DNAJC25/YDL156W	ENSG00000092470	DNAJC25	YDL156W	YDL156W
PSD/SOL4	ENSG00000092529	PSD	YGR248W	SOL4
CTDP1/SEC9	ENSG00000092531	CTDP1	YGR009C	SEC9
YBX3/GOR1	ENSG00000092621	YBX3	YNL274C	GOR1
WNK1/MLC2	ENSG00000092841	WNK1	YPR188C	MLC2
CCAR1/HMF1	ENSG00000092847	CCAR1	YER057C	HMF1
OGFR/AFT2	ENSG00000093010	OGFR	YPL202C	AFT2
GNA15/RSM22	ENSG00000093167	GNA15	YKL155C	RSM22
CREB3L3/ETP1	ENSG00000094631	CREB3L3	YHL010C	ETP1
PTPRU/FUR1	ENSG00000094841	PTPRU	YHR128W	FUR1
SNRNP40/SLP1	ENSG00000094975	SNRNP40	YOR154W	SLP1
COL11A1/MSH6	ENSG00000095002	COL11A1	YDR097C	MSH6
MPC1/DYS1	ENSG00000095059	MPC1	YHR068W	DYS1
ACAA1/RET2	ENSG00000095139	ACAA1	YFR051C	RET2
BCAT1/VAC8	ENSG00000095261	BCAT1	YEL013W	VAC8
HDAC7/MSS51	ENSG00000095303	HDAC7	YLR203C	MSS51
LZTS1/CAT2	ENSG00000095321	LZTS1	YML042W	CAT2
SPAG4/VMA7	ENSG00000095539	SPAG4	YGR020C	VMA7
NCKAP1/ISW1	ENSG00000095564	NCKAP1	YBR245C	ISW1
MRPS35/EXO84	ENSG00000095637	MRPS35	YBR102C	EXO84
GUCY1B3/HSP150	ENSG00000095794	GUCY1B3	YJL159W	HSP150
SFSWAP/YBL081W	ENSG00000095951	SFSWAP	YBL081W	YBL081W
TNK2/SGV1	ENSG00000096063	TNK2	YPR161C	SGV1
CDH3/CEF1	ENSG00000096401	CDH3	YMR213W	CEF1
ARSF/ILV1	ENSG00000096433	ARSF	YER086W	ILV1
GPBP1/NUF2	ENSG00000096696	GPBP1	YOL069W	NUF2
CS/HST1	ENSG00000096717	CS	YOL068C	HST1
LTK/RPM2	ENSG00000096968	LTK	YML091C	RPM2
MRPS24/HRR25	ENSG00000097007	MRPS24	YPL204W	HRR25
ELMO2/CDC7	ENSG00000097046	ELMO2	YDL017W	CDC7
WAPAL/ERP2	ENSG00000099203	WAPAL	YAL007C	ERP2
APPBP2/MGR1	ENSG00000099204	APPBP2	YCL044C	MGR1
POLD1/NRG2	ENSG00000099326	POLD1	YBR066C	NRG2
SEZ6/FRE8	ENSG00000099331	SEZ6	YLR047C	FRE8
EIF4B/RPN12	ENSG00000099341	EIF4B	YFR052W	RPN12
GLTSCR1/NSE3	ENSG00000099399	GLTSCR1	YDR288W	NSE3
RPL18/PRP24	ENSG00000099622	RPL18	YMR268C	PRP24
ISOC2/ATP16	ENSG00000099624	ISOC2	YDL004W	ATP16
U2AF2/YRA1	ENSG00000099783	U2AF2	YDR381W	YRA1
EPN1/CDC34	ENSG00000099804	EPN1	YDR054C	CDC34
MED29/RPB5	ENSG00000099817	MED29	YBR154C	RPB5
AHRR/GPD2	ENSG00000099875	AHRR	YOL059W	GPD2
GSC2/YRB1	ENSG00000099901	GSC2	YDR002W	YRB1
GPC1/GRS1	ENSG00000099917	GPC1	YBR121C	GRS1
ADCK1/SYN8	ENSG00000099940	ADCK1	YAL014C	SYN8
HAGH/MYO5	ENSG00000099942	HAGH	YMR109W	MYO5
RNF4/DER1	ENSG00000099958	RNF4	YBR201W	DER1
CASP8/RPA34	ENSG00000099968	CASP8	YJL148W	RPA34
ASUN/PRP21	ENSG00000099995	ASUN	YJL203W	PRP21
DLX3/KSS1	ENSG00000100030	DLX3	YGR040W	KSS1
SPA17/PTC2	ENSG00000100034	SPA17	YER089C	PTC2
WISP2/CTP1	ENSG00000100075	WISP2	YBR291C	CTP1
NGFR/GGA1	ENSG00000100083	NGFR	YDR358W	GGA1
CDON/HIR2	ENSG00000100084	CDON	YOR038C	HIR2
TAF2/STP3	ENSG00000100105	TAF2	YLR375W	STP3
HIPK2/YDR348C	ENSG00000100106	HIPK2	YDR348C	YDR348C
TNPO3/SPP382	ENSG00000100109	TNPO3	YLR424W	SPP382
MEF2BNB-MEF2B/NHP2	ENSG00000100138	MEF2BNB-MEF2B	YDL208W	NHP2
RFXANK/RPO26	ENSG00000100142	RFXANK	YPR187W	RPO26
LPAR2/IXR1	ENSG00000100146	LPAR2	YKL032C	IXR1
CTSA/YLR462W	ENSG00000100151	CTSA	YLR462W	YLR462W
SUGP2/DBP7	ENSG00000100201	SUGP2	YKR024C	DBP7
SLC12A2/DMC1	ENSG00000100206	SLC12A2	YER179W	DMC1
SNX24/BOP3	ENSG00000100207	SNX24	YNL042W	BOP3
EYA2/BNA6	ENSG00000100219	EYA2	YFR047C	BNA6
CNN2/AIM33	ENSG00000100225	CNN2	YML087C	AIM33
SNCAIP/SAP190	ENSG00000100239	SNCAIP	YKR028W	SAP190
DDX20/CSH1	ENSG00000100242	DDX20	YBR161W	CSH1
BTBD1/PGA3	ENSG00000100243	BTBD1	YML125C	PGA3
BCAS1/BOI2	ENSG00000100266	BCAS1	YER114C	BOI2
POU1F1/APL1	ENSG00000100280	POU1F1	YJR005W	APL1
PMS1/SUT1	ENSG00000100284	PMS1	YGL162W	SUT1
HMG20B/HMX1	ENSG00000100292	HMG20B	YLR205C	HMX1
CALCRL/YJR011C	ENSG00000100296	CALCRL	YJR011C	YJR011C
TAF11/PIB1	ENSG00000100330	TAF11	YDR313C	PIB1
ANKS1A/MYO4	ENSG00000100345	ANKS1A	YAL029C	MYO4
AP3D1/HPT1	ENSG00000100353	AP3D1	YDR399W	HPT1
ZNF76/GYP7	ENSG00000100359	ZNF76	YDL234C	GYP7
SLC9A3R2/NPA3	ENSG00000100360	SLC9A3R2	YJR072C	NPA3
NTHL1/YIA6	ENSG00000100372	NTHL1	YIL006W	YIA6
GNAI3/HSP12	ENSG00000100380	GNAI3	YFL014W	HSP12
IPO5/HRT1	ENSG00000100387	IPO5	YOL133W	HRT1
OAT/GCN5	ENSG00000100393	OAT	YGR252W	GCN5
WDR3/RNA1	ENSG00000100401	WDR3	YMR235C	RNA1
PKN2/APA2	ENSG00000100403	PKN2	YDR530C	APA2
WDR18/RPC25	ENSG00000100413	WDR18	YKL144C	RPC25
TRAM2/NTO1	ENSG00000100425	TRAM2	YPR031W	NTO1
NTN1/RPL12A	ENSG00000100427	NTN1	YEL054C	RPL12A
GLP2R/FPR3	ENSG00000100442	GLP2R	YML074C	FPR3
MCM10/TIF3	ENSG00000100461	MCM10	YPR163C	TIF3
DGKA/DPB2	ENSG00000100479	DGKA	YPR175W	DPB2
ERBB3/GPH1	ENSG00000100504	ERBB3	YPR160W	GPH1
ROPN1/RAD27	ENSG00000100526	ROPN1	YKL113C	RAD27
KARS/VMA8	ENSG00000100554	KARS	YEL051W	VMA8
PDIA5/PRE10	ENSG00000100567	PDIA5	YOR362C	PRE10
NDUFB4/VTI1	ENSG00000100568	NDUFB4	YMR197C	VTI1
SPEN/AHA1	ENSG00000100591	SPEN	YDR214W	AHA1
MYLK/BNR1	ENSG00000100592	MYLK	YIL159W	BNR1
MAP2K4/YIR024C	ENSG00000100604	MAP2K4	YIR024C	YIR024C
SNAP91/RRT6	ENSG00000100605	SNAP91	YGL146C	RRT6
SLK/PTC6	ENSG00000100614	SLK	YCR079W	PTC6
COL17A1/NMA2	ENSG00000100628	COL17A1	YGR010W	NMA2
SEC61A2/PIN4	ENSG00000100650	SEC61A2	YBL051C	PIN4
PRKCQ/TIF5	ENSG00000100664	PRKCQ	YPR041W	TIF5
TLE2/CYS3	ENSG00000100665	TLE2	YAL012W	CYS3
ASB1/MPH1	ENSG00000100697	ASB1	YIR002C	MPH1
FAM107B/ADE3	ENSG00000100714	FAM107B	YGR204W	ADE3
ME1/YAP1	ENSG00000100722	ME1	YML007W	YAP1
TBC1D1/YGR093W	ENSG00000100749	TBC1D1	YGR093W	YGR093W
CDK13/RPT1	ENSG00000100764	CDK13	YKL145W	RPT1
MTHFD2/TYR1	ENSG00000100804	MTHFD2	YBR166C	TYR1
SLC9A7/YPR013C	ENSG00000100811	SLC9A7	YPR013C	YPR013C
FOXJ2/YHR080C	ENSG00000100814	FOXJ2	YHR080C	YHR080C
YBX1/PAF1	ENSG00000100815	YBX1	YBR279W	PAF1
PDE4A/SGN1	ENSG00000100836	PDE4A	YIR001C	SGN1
PPP2R5A/SRP54	ENSG00000100883	PPP2R5A	YPR088C	SRP54
CTNNA2/HO	ENSG00000100884	CTNNA2	YDL227C	HO
ELAVL1/RAD54	ENSG00000100888	ELAVL1	YGL163C	RAD54
TIE1/SCL1	ENSG00000100902	TIE1	YGL011C	SCL1
SMARCD1/MGA2	ENSG00000100906	SMARCD1	YIR033W	MGA2
KDM4A/PCM1	ENSG00000100908	KDM4A	YEL058W	PCM1
NFYC/SEC24	ENSG00000100934	NFYC	YIL109C	SEC24
SLC9A3/LEA1	ENSG00000100949	SLC9A3	YPL213W	LEA1
NGEF/ART5	ENSG00000100979	NGEF	YGR068C	ART5
ASPM/AIM9	ENSG00000100994	ASPM	YER080W	AIM9
CD84/PSF1	ENSG00000101003	CD84	YDR013W	PSF1
ELOVL1/CIK1	ENSG00000101004	ELOVL1	YMR198W	CIK1
SPI1/CBP3	ENSG00000101019	SPI1	YPL215W	CBP3
ZNRD1/DIA1	ENSG00000101049	ZNRD1	YMR316W	DIA1
MPPED2/GAT2	ENSG00000101076	MPPED2	YMR136W	GAT2
ZBTB11/PET9	ENSG00000101084	ZBTB11	YBL030C	PET9
ATXN3/CDC15	ENSG00000101109	ATXN3	YAR019C	CDC15
GOLGA5/GIM3	ENSG00000101132	GOLGA5	YNL153C	GIM3
FGFR2/LYS9	ENSG00000101144	FGFR2	YNR050C	LYS9
EML1/GLE2	ENSG00000101146	EML1	YER107C	GLE2
ARFGEF1/BIO2	ENSG00000101150	ARFGEF1	YGR286C	BIO2
MTFR1/PRP6	ENSG00000101161	MTFR1	YBR055C	PRP6
STAG3/PRE6	ENSG00000101182	STAG3	YOL038W	PRE6
FECH/EAF7	ENSG00000101189	FECH	YNL136W	EAF7
MYO9A/IOC2	ENSG00000101191	MYO9A	YLR095C	IOC2
DDX3Y/GID8	ENSG00000101193	DDX3Y	YMR135C	GID8
PFKP/GLO3	ENSG00000101199	PFKP	YER122C	GLO3
SP100/TEF2	ENSG00000101210	SP100	YBR118W	TEF2
KLF6/YCH1	ENSG00000101224	KLF6	YGR203W	YCH1
PPAP2A/YFL066C	ENSG00000101246	PPAP2A	YFL066C	YFL066C
NEO1/CKA2	ENSG00000101266	NEO1	YOR061W	CKA2
TRAM1/SEC23	ENSG00000101310	TRAM1	YPR181C	SEC23
PHKA1/CYB2	ENSG00000101323	PHKA1	YML054C	CYB2
TNFRSF1A/TRL1	ENSG00000101333	TNFRSF1A	YJL087C	TRL1
CACNB1/MLC1	ENSG00000101335	CACNB1	YGL106W	MLC1
EVI5/SKM1	ENSG00000101349	EVI5	YOL113W	SKM1
PKM/KIP2	ENSG00000101350	PKM	YPL155C	KIP2
DHX29/IDH1	ENSG00000101365	DHX29	YNL037C	IDH1
DNTTIP2/MIR1	ENSG00000101367	DNTTIP2	YJR077C	MIR1
TP53BP1/UTR1	ENSG00000101391	TP53BP1	YJR049C	UTR1
TRO/TTI1	ENSG00000101407	TRO	YKL033W	TTI1
RRP15/ARP5	ENSG00000101442	RRP15	YNL059C	ARP5
RHOA/SAH1	ENSG00000101444	RHOA	YER043C	SAH1
DHX8/PRP16	ENSG00000101452	DHX8	YKR086W	PRP16
PRKCZ/YPL034W	ENSG00000101474	PRKCZ	YPL034W	YPL034W
SYT1/UBP6	ENSG00000101557	SYT1	YFR010W	UBP6
IDH3G/SCS2	ENSG00000101558	IDH3G	YER120W	SCS2
ROGDI/ABD1	ENSG00000101654	ROGDI	YBR236C	ABD1
PDZD4/REV1	ENSG00000101751	PDZD4	YOR346W	REV1
ROCK1/MBP1	ENSG00000101752	ROCK1	YDL056W	MBP1
CBFB/RIO1	ENSG00000101782	CBFB	YOR119C	RIO1
PDK3/PTI1	ENSG00000101811	PDK3	YGR156W	PTI1
HYAL2/NAS6	ENSG00000101843	HYAL2	YGR232W	NAS6
HDAC4/UTP7	ENSG00000101849	HDAC4	YER082C	UTP7
RASSF1/DAP1	ENSG00000101856	RASSF1	YPL170W	DAP1
FGFR3/POL2	ENSG00000101868	FGFR3	YNL262W	POL2
IFI35/MRS1	ENSG00000101871	IFI35	YIR021W	MRS1
COASY/YPL039W	ENSG00000101888	COASY	YPL039W	YPL039W
MEF2A/ALG13	ENSG00000101901	MEF2A	YGL047W	ALG13
OTUD5/PRS3	ENSG00000101911	OTUD5	YHL011C	PRS3
TFE3/YOR289W	ENSG00000101935	TFE3	YOR289W	YOR289W
TBC1D25/SET3	ENSG00000101945	TBC1D25	YKR029C	SET3
ACSL4/YOR342C	ENSG00000101972	ACSL4	YOR342C	YOR342C
INPP5A/EPL1	ENSG00000101977	INPP5A	YFL024C	EPL1
GPKOW/YBL036C	ENSG00000101981	GPKOW	YBL036C	YBL036C
GRIPAP1/PXA2	ENSG00000101986	GRIPAP1	YKL188C	PXA2
FTSJ1/CPT1	ENSG00000102007	FTSJ1	YNL130C	CPT1
POLR1A/SAC6	ENSG00000102024	POLR1A	YDR129C	SAC6
LAPTM4A/ARD1	ENSG00000102030	LAPTM4A	YHR013C	ARD1
IP6K2/ISW2	ENSG00000102038	IP6K2	YOR304W	ISW2
STON1-GTF2A1L/YMR1	ENSG00000102043	STON1-GTF2A1L	YJR110W	YMR1
SRBD1/UME1	ENSG00000102054	SRBD1	YPL139C	UME1
CYFIP1/SMF1	ENSG00000102096	CYFIP1	YOL122C	SMF1
RASGRP2/TAZ1	ENSG00000102125	RASGRP2	YPR140W	TAZ1
PSME4/PGK1	ENSG00000102144	PSME4	YCR012W	PGK1
IFT80/MDY2	ENSG00000102178	IFT80	YOL111C	MDY2
SIRT2/SMK1	ENSG00000102225	SIRT2	YPR054W	SMK1
ERLEC1/UBP5	ENSG00000102226	ERLEC1	YER144C	UBP5
PPP2R5B/PAB1	ENSG00000102241	PPP2R5B	YER165W	PAB1
PYGM/ALE1	ENSG00000102312	PYGM	YOR175C	ALE1
PITX1/KTR1	ENSG00000102385	PITX1	YOR099W	KTR1
TRPC7/CTR86	ENSG00000102401	TRPC7	YCR054C	CTR86
NUP133/RGM1	ENSG00000102554	NUP133	YMR182C	RGM1
NUCKS1/YPK1	ENSG00000102572	NUCKS1	YKL126W	YPK1
VPS35/CDC1	ENSG00000102575	VPS35	YDR182W	CDC1
DNAJA2/KRE5	ENSG00000102595	DNAJA2	YOR336W	KRE5
BCL3/FUS2	ENSG00000102606	BCL3	YMR232W	FUS2
KCNAB2/YNL010W	ENSG00000102753	KCNAB2	YNL010W	YNL010W
ABCC9/SRV2	ENSG00000102755	ABCC9	YNL138W	SRV2
GAL/CIT3	ENSG00000102786	GAL	YPR001W	CIT3
CLEC2D/SWD3	ENSG00000102879	CLEC2D	YBR175W	SWD3
RORA/RCK2	ENSG00000102882	RORA	YLR248W	RCK2
DRD4/NTF2	ENSG00000102898	DRD4	YER009W	NTF2
TGFBR3/ACE2	ENSG00000102935	TGFBR3	YLR131C	ACE2
KIAA1107/MIG1	ENSG00000102974	KIAA1107	YGL035C	MIG1
PLA2G10/RPN8	ENSG00000103035	PLA2G10	YOR261C	RPN8
ATP1B3/LRO1	ENSG00000103066	ATP1B3	YNR008W	LRO1
NEDD4/YNL176C	ENSG00000103152	NEDD4	YNL176C	YNL176C
PIGB/VMR1	ENSG00000103222	PIGB	YHL035C	VMR1
MAPK6/MUP1	ENSG00000103257	MAPK6	YGR055W	MUP1
GNB5/NBP35	ENSG00000103274	GNB5	YGL091C	NBP35
RAB27A/UBC9	ENSG00000103275	RAB27A	YDL064W	UBC9
CECR5/ARO2	ENSG00000103313	CECR5	YGL148W	ARO2
UFD1L/ADH5	ENSG00000103326	UFD1L	YBR145W	ADH5
LRP6/SUP35	ENSG00000103342	LRP6	YDR172W	SUP35
GUCY2C/RSM19	ENSG00000103363	GUCY2C	YNR037C	RSM19
SCT/SEC63	ENSG00000103423	SCT	YOR254C	SEC63
PHRF1/PEP5	ENSG00000103429	PHRF1	YMR231W	PEP5
IKBKAP/CRZ1	ENSG00000103449	IKBKAP	YNL027W	CRZ1
NUCB2/SFP1	ENSG00000103495	NUCB2	YLR403W	SFP1
PFN2/PEP12	ENSG00000103496	PFN2	YOR036W	PEP12
PTPN3/TAE1	ENSG00000103510	PTPN3	YBR261C	TAE1
SPTB/ICY2	ENSG00000103540	SPTB	YPL250C	ICY2
DAPP1/AI4	ENSG00000103546	DAPP1	Q0065	AI4
FGF10/BRE1	ENSG00000103549	FGF10	YDL074C	BRE1
SMG6/RRP9	ENSG00000103647	SMG6	YPR137W	RRP9
EXOC5/KSP1	ENSG00000103653	EXOC5	YHR082C	KSP1
CLTCL1/YKR023W	ENSG00000103671	CLTCL1	YKR023W	YKR023W
FSTL3/LIA1	ENSG00000103723	FSTL3	YJR070C	LIA1
DGCR2/FAA1	ENSG00000103740	DGCR2	YOR317W	FAA1
RNF126/YPT11	ENSG00000103769	RNF126	YNL304W	YPT11
MNT/RBA50	ENSG00000103932	MNT	YDR527W	RBA50
ZXDC/STB2	ENSG00000103942	ZXDC	YMR053C	STB2
POLB/YKL070W	ENSG00000103966	POLB	YKL070W	YKL070W
WIPI1/MXR1	ENSG00000104064	WIPI1	YER042W	MXR1
ASNS/VAN1	ENSG00000104112	ASNS	YML115C	VAN1
AP3M2/PEP3	ENSG00000104142	AP3M2	YLR148W	PEP3
CNGB1/MSC2	ENSG00000104147	CNGB1	YDR205W	MSC2
ST6GALNAC2/GND1	ENSG00000104221	ST6GALNAC2	YHR183W	GND1
CHAT/YOL159C	ENSG00000104299	CHAT	YOL159C	YOL159C
PABPC1/AIM31	ENSG00000104320	PABPC1	YML030W	AIM31
TESK2/TBF1	ENSG00000104327	TESK2	YPL128C	TBF1
C16orf80/POP1	ENSG00000104356	C16orf80	YNL221C	POP1
CSNK2A2/MCK1	ENSG00000104365	CSNK2A2	YNL307C	MCK1
PTPN21/SOH1	ENSG00000104368	PTPN21	YGL127C	SOH1
EIF2B3/YPT32	ENSG00000104388	EIF2B3	YGL210W	YPT32
CAMK2A/GNA1	ENSG00000104408	CAMK2A	YFL017C	GNA1
TCOF1/EMC2	ENSG00000104412	TCOF1	YJR088C	EMC2
CDC42/PET123	ENSG00000104435	CDC42	YOR158W	PET123
OSBPL3/DAL80	ENSG00000104447	OSBPL3	YKR034W	DAL80
EPHA8/DAL81	ENSG00000104490	EPHA8	YIR023W	DAL81
SLC12A3/EFB1	ENSG00000104529	SLC12A3	YAL003W	EFB1
RAD18/PSA1	ENSG00000104549	RAD18	YDL055C	PSA1
ATP2B1/BCH2	ENSG00000104613	ATP2B1	YKR027W	BCH2
NCK2/VPS55	ENSG00000104660	NCK2	YJR044C	VPS55
MAP4K4/OST3	ENSG00000104723	MAP4K4	YOR085W	OST3
RPL31/MCM7	ENSG00000104738	RPL31	YBR202W	MCM7
WDR1/YCL012C	ENSG00000104805	WDR1	YCL012C	YCL012C
SNX13/GSY1	ENSG00000104812	SNX13	YFR015C	GSY1
ARHGAP10/ECI1	ENSG00000104823	ARHGAP10	YLR284C	ECI1
RPS6KA2/TUB2	ENSG00000104833	RPS6KA2	YFL037W	TUB2
ING3/DIA4	ENSG00000104835	ING3	YHR011W	DIA4
WBSCR22/SNP1	ENSG00000104852	WBSCR22	YIL061C	SNP1
SEL1L/YER184C	ENSG00000104863	SEL1L	YER184C	YER184C
TRIP13/PIH1	ENSG00000104872	TRIP13	YHR034C	PIH1
ATP6AP1/PHO84	ENSG00000104888	ATP6AP1	YML123C	PHO84
TCF3/PRP11	ENSG00000104897	TCF3	YDL043C	PRP11
TRIB2/TRM1	ENSG00000104907	TRIB2	YDR120C	TRM1
DAZAP1/HSC82	ENSG00000104938	DAZAP1	YMR186W	HSC82
MBD3/YJU2	ENSG00000104957	MBD3	YKL095W	YJU2
PRLH/RPL6B	ENSG00000104960	PRLH	YLR448W	RPL6B
HLTF/CNS1	ENSG00000104969	HLTF	YBR155W	CNS1
CPSF1/TIM44	ENSG00000104980	CPSF1	YIL022W	TIM44
CDH19/CCA1	ENSG00000105011	CDH19	YER168C	CCA1
PDCD2/MAS1	ENSG00000105088	PDCD2	YLR163C	MAS1
PRKACA/CRH1	ENSG00000105127	PRKACA	YGR189C	CRH1
LPHN1/POP4	ENSG00000105171	LPHN1	YBR257W	POP4
ACTN1/CLN2	ENSG00000105173	ACTN1	YPL256C	CLN2
RPS6KA6/MUK1	ENSG00000105186	RPS6KA6	YPL070W	MUK1
EPN2/NOP1	ENSG00000105202	EPN2	YDL014W	NOP1
PTPN18/PGI1	ENSG00000105220	PTPN18	YBR196C	PGI1
LIMS2/YPK3	ENSG00000105221	LIMS2	YBR028C	YPK3
LNX1/GFD2	ENSG00000105229	LNX1	YCL036W	GFD2
TFRC/ALF1	ENSG00000105254	TFRC	YNL148C	ALF1
SREBF1/FCJ1	ENSG00000105281	SREBF1	YKR016W	FCJ1
TRPC5/PRO1	ENSG00000105323	TRPC5	YDR300C	PRO1
AFF4/CDH1	ENSG00000105325	AFF4	YGL003C	CDH1
UBE2D1/YML6	ENSG00000105364	UBE2D1	YML025C	YML6
MPP5/RSC3	ENSG00000105369	MPP5	YDR303C	RSC3
SMC1A/QDR1	ENSG00000105370	SMC1A	YIL120W	QDR1
HSD17B10/NOP53	ENSG00000105373	HSD17B10	YPL146C	NOP53
MARK2/CIR1	ENSG00000105379	MARK2	YGR207C	CIR1
HMMR/AVT7	ENSG00000105388	HMMR	YIL088C	AVT7
CHFR/PKH3	ENSG00000105397	CHFR	YDR466W	PKH3
TRHDE/CDC37	ENSG00000105401	TRHDE	YDR168W	CDC37
P4HA2/SEC17	ENSG00000105402	P4HA2	YBL050W	SEC17
FCGR2B/YIP3	ENSG00000105404	FCGR2B	YNL044W	YIP3
NFATC3/PMA2	ENSG00000105409	NFATC3	YPL036W	PMA2
ACADVL/ERD2	ENSG00000105438	ACADVL	YBL040C	ERD2
FBXW11/GEA2	ENSG00000105443	FBXW11	YEL022W	GEA2
ACAP1/CDA1	ENSG00000105483	ACAP1	YLR307W	CDA1
CRMP1/CDC9	ENSG00000105486	CRMP1	YDL164C	CDC9
DERL2/PLB3	ENSG00000105499	DERL2	YOL011W	PLB3
NDE1/TPD3	ENSG00000105568	NDE1	YAL016W	TPD3
MRVI1/CTK3	ENSG00000105576	MRVI1	YML112W	CTK3
AP1M1/CCC1	ENSG00000105607	AP1M1	YLR220W	CCC1
PVR/PRP31	ENSG00000105618	PVR	YGR091W	PRP31
IKBKG/SEC28	ENSG00000105669	IKBKG	YIL076W	SEC28
XRCC1/DBP8	ENSG00000105671	XRCC1	YHR169W	DBP8
SCARB1/SFG1	ENSG00000105676	SCARB1	YOR315W	SFG1
MCM2/YRB30	ENSG00000105698	MCM2	YGL164C	YRB30
TP63/YGK3	ENSG00000105723	TP63	YOL128C	YGK3
LLGL2/SPF1	ENSG00000105726	LLGL2	YEL031W	SPF1
NLE1/SPC1	ENSG00000105737	NLE1	YJR010C-A	SPC1
SDHA/GLO4	ENSG00000105755	SDHA	YOR040W	GLO4
SMARCE1/ZUO1	ENSG00000105821	SMARCE1	YGR285C	ZUO1
KDM5A/BET1	ENSG00000105829	KDM5A	YIL004C	BET1
ADAM11/DET1	ENSG00000105852	ADAM11	YDR051C	DET1
PPP2R3A/LCD1	ENSG00000105854	PPP2R3A	YDR499W	LCD1
FERMT2/YKL069W	ENSG00000105855	FERMT2	YKL069W	YKL069W
ABCB11/ZIM17	ENSG00000105866	ABCB11	YNL310C	ZIM17
CD5L/WTM1	ENSG00000105875	CD5L	YOR230W	WTM1
PTGS2/STV1	ENSG00000105929	PTGS2	YMR054W	STV1
IGF2BP2/YGR066C	ENSG00000105939	IGF2BP2	YGR066C	YGR066C
MAP3K13/KGD1	ENSG00000105953	MAP3K13	YIL125W	KGD1
ST6GAL1/YHR131C	ENSG00000105974	ST6GAL1	YHR131C	YHR131C
VDAC1P1/YPR091C	ENSG00000105976	VDAC1P1	YPR091C	YPR091C
PICALM/ERJ5	ENSG00000105993	PICALM	YFR041C	ERJ5
NSF/RIM1	ENSG00000106028	NSF	YCR028C-A	RIM1
GLI2/ATG17	ENSG00000106052	GLI2	YLR423C	ATG17
CLASP1/YCR099C	ENSG00000106069	CLASP1	YCR099C	YCR099C
MRPS34/SSO1	ENSG00000106089	MRPS34	YPL232W	SSO1
NOTCH3/GRS2	ENSG00000106105	NOTCH3	YPR081C	GRS2
CLNS1A/GIS3	ENSG00000106125	CLNS1A	YLR094C	GIS3
PPP2R2C/FCY22	ENSG00000106128	PPP2R2C	YER060W-A	FCY22
TEAD2/RPL20B	ENSG00000106246	TEAD2	YOR312C	RPL20B
EED/PRT1	ENSG00000106263	EED	YOR361C	PRT1
CDHR2/NOP15	ENSG00000106344	CDHR2	YNL110C	NOP15
SNCB/IMD3	ENSG00000106348	SNCB	YLR432W	IMD3
TSG101/SPS18	ENSG00000106351	TSG101	YNL204C	SPS18
ATP2A3/LSM5	ENSG00000106355	ATP2A3	YER146W	LSM5
CA12/APM1	ENSG00000106367	CA12	YPL259C	APM1
MGLL/KTR3	ENSG00000106397	MGLL	YBR205W	KTR3
NTN4/VPS71	ENSG00000106400	NTN4	YML041C	VPS71
BCS1L/YIL166C	ENSG00000106571	BCS1L	YIL166C	YIL166C
NUAK1/PRE8	ENSG00000106588	NUAK1	YML092C	PRE8
SLC24A1/MRPL32	ENSG00000106591	SLC24A1	YCR003W	MRPL32
SCARF1/RHB1	ENSG00000106615	SCARF1	YCR027C	RHB1
LMAN1/SDS23	ENSG00000106617	LMAN1	YGL056C	SDS23
PTPLAD1/POL31	ENSG00000106628	PTPLAD1	YJR006W	POL31
IPCEF1/GLK1	ENSG00000106633	IPCEF1	YCL040W	GLK1
ZZEF1/NIP100	ENSG00000106665	ZZEF1	YPL174C	NIP100
ENO1/VMA21	ENSG00000106688	ENO1	YGR105W	VMA21
SLC12A1/HRK1	ENSG00000106799	SLC12A1	YOR267C	HRK1
C19orf10/PBA1	ENSG00000106829	C19orf10	YLR199C	PBA1
ANO8/DFG16	ENSG00000106952	ANO8	YOR030W	DFG16
ARHGEF10L/OAF1	ENSG00000106991	ARHGEF10L	YAL051W	OAF1
TXK/ADK2	ENSG00000106992	TXK	YER170W	ADK2
KCNQ2/ART10	ENSG00000107105	KCNQ2	YLR392C	ART10
TACR2/FRQ1	ENSG00000107130	TACR2	YDR373W	FRQ1
ACTR6/SCP160	ENSG00000107164	ACTR6	YJL080C	SCP160
TIPIN/PSD1	ENSG00000107186	TIPIN	YNL169C	PSD1
SRI/SPG4	ENSG00000107187	SRI	YMR107W	SPG4
EIF4G3/MBF1	ENSG00000107223	EIF4G3	YOR298C-A	MBF1
NUP37/MRF1	ENSG00000107242	NUP37	YGL143C	MRF1
SEMA3A/SNL1	ENSG00000107262	SEMA3A	YIL016W	SNL1
SEMA3C/ECM32	ENSG00000107290	SEMA3C	YER176W	ECM32
ACAT1/RVS161	ENSG00000107295	ACAT1	YCR009C	RVS161
CELSR1/PDR10	ENSG00000107331	CELSR1	YOR328W	PDR10
ZNF638/YNL144C	ENSG00000107341	ZNF638	YNL144C	YNL144C
ADD2/GAT1	ENSG00000107485	ADD2	YFL021W	GAT1
FGF4/SLM3	ENSG00000107521	FGF4	YDL033C	SLM3
RASAL2/TKL2	ENSG00000107537	RASAL2	YBR117C	TKL2
MARK3/PEX13	ENSG00000107554	MARK3	YLR191W	PEX13
SLC25A3/DPB11	ENSG00000107560	SLC25A3	YJL090C	DPB11
FOSL2/PHB1	ENSG00000107566	FOSL2	YGR132C	PHB1
FRYL/RPG1	ENSG00000107581	FRYL	YBR079C	RPG1
FSCN1/PET18	ENSG00000107611	FSCN1	YCR020C	PET18
ACTB/TIF1	ENSG00000107625	ACTB	YKR059W	TIF1
PLD1/STE7	ENSG00000107643	PLD1	YDL159W	STE7
WDR62/YOR022C	ENSG00000107651	WDR62	YOR022C	YOR022C
DLG1/NSE4	ENSG00000107672	DLG1	YDL105W	NSE4
RAB7A/ATG26	ENSG00000107679	RAB7A	YLR189C	ATG26
BCAP29/CNA1	ENSG00000107758	BCAP29	YLR433C	CNA1
SART3/MPM1	ENSG00000107771	SART3	YJL066C	MPM1
ARHGAP15/PHO5	ENSG00000107789	ARHGAP15	YBR093C	PHO5
PAX2/GEA1	ENSG00000107862	PAX2	YJR031C	GEA1
EXOSC7/BAG7	ENSG00000107863	EXOSC7	YOR134W	BAG7
KIFAP3/BCP1	ENSG00000107949	KIFAP3	YDR361C	BCP1
MCM6/YOL098C	ENSG00000107959	MCM6	YOL098C	YOL098C
REXO2/PSF3	ENSG00000107960	REXO2	YOL146W	PSF3
RBM7/MPD1	ENSG00000108010	RBM7	YOR288C	MPD1
RBMS2/NUP159	ENSG00000108021	RBMS2	YIL115C	NUP159
BAZ2A/FRA1	ENSG00000108039	BAZ2A	YLL029W	FRA1
PTPN23/SMC3	ENSG00000108055	PTPN23	YJL074C	SMC3
MLH1/RTS3	ENSG00000108091	MLH1	YGR161C	RTS3
UNG/CUL3	ENSG00000108094	UNG	YGR003W	CUL3
KLHL20/PCL1	ENSG00000108100	KLHL20	YNL289W	PCL1
RGS11/ADH2	ENSG00000108107	RGS11	YMR303C	ADH2
PLXNA2/CPR5	ENSG00000108179	PLXNA2	YDR304C	CPR5
SPAG5/YHI9	ENSG00000108187	SPAG5	YHR029C	YHI9
ANKRD13A/HED1	ENSG00000108256	ANKRD13A	YDR014W-A	HED1
TPD52/PUP3	ENSG00000108294	TPD52	YER094C	PUP3
ACACB/CWC25	ENSG00000108296	ACACB	YNL245C	CWC25
TRAF4/NHP6A	ENSG00000108312	TRAF4	YPR052C	NHP6A
PAG1/RPN3	ENSG00000108344	PAG1	YER021W	RPN3
GPATCH1/NOP8	ENSG00000108349	GPATCH1	YOL144W	NOP8
ICAM3/SEE1	ENSG00000108370	ICAM3	YIL064W	SEE1
NT5C2/FUN19	ENSG00000108375	NT5C2	YAL034C	FUN19
MCAM/SPR28	ENSG00000108387	MCAM	YDR218C	SPR28
GPC4/SGO1	ENSG00000108395	GPC4	YOR073W	SGO1
CAMSAP3/GPT2	ENSG00000108405	CAMSAP3	YKR067W	GPT2
RAP1GAP/KAP95	ENSG00000108424	RAP1GAP	YLR347C	KAP95
XAB2/BOS1	ENSG00000108433	XAB2	YLR078C	BOS1
ARHGEF1/RNH70	ENSG00000108443	ARHGEF1	YGR276C	RNH70
STXBP2/HRQ1	ENSG00000108469	STXBP2	YDR291W	HRQ1
MAP2K7/ATG4	ENSG00000108510	MAP2K7	YNL223W	ATG4
NMRK2/SAM2	ENSG00000108523	NMRK2	YDR502C	SAM2
DGKD/DIC1	ENSG00000108528	DGKD	YLR348C	DIC1
CTTNBP2/VTC2	ENSG00000108551	CTTNBP2	YFL004W	VTC2
ACTL6B/MRPL20	ENSG00000108557	ACTL6B	YKR085C	MRPL20
RARB/DOP1	ENSG00000108576	RARB	YDR141C	DOP1
TOP2B/LAP3	ENSG00000108578	TOP2B	YNL239W	LAP3
NFKB2/GOS1	ENSG00000108587	NFKB2	YHL031C	GOS1
PPP1R12B/RBG2	ENSG00000108591	PPP1R12B	YGR173W	RBG2
DNAJC10/SPB1	ENSG00000108592	DNAJC10	YCL054W	SPB1
GTF3C1/RSC6	ENSG00000108604	GTF3C1	YCR052W	RSC6
IL4R/YML108W	ENSG00000108641	IL4R	YML108W	YML108W
USP33/RRP5	ENSG00000108651	USP33	YMR229C	RRP5
PAK3/SNU114	ENSG00000108654	PAK3	YKL173W	SNU114
DCX/SYT1	ENSG00000108669	DCX	YPR095C	SYT1
SNRPA/RPN6	ENSG00000108671	SNRPA	YDL097C	RPN6
SPAG6/PLB2	ENSG00000108684	SPAG6	YMR006C	PLB2
EXOSC5/SPT7	ENSG00000108773	EXOSC5	YBR081C	SPT7
DYNC1I2/YPT6	ENSG00000108774	DYNC1I2	YLR262C	YPT6
APBB1IP/INO4	ENSG00000108788	APBB1IP	YOL108C	INO4
LRCH4/PIN3	ENSG00000108798	LRCH4	YPR154W	PIN3
FAM76B/MAM1	ENSG00000108799	FAM76B	YER106W	MAM1
SIRT6/MRP7	ENSG00000108826	SIRT6	YNL005C	MRP7
TYR/RHO5	ENSG00000108830	TYR	YNL180C	RHO5
POLD3/HOS2	ENSG00000108840	POLD3	YGL194C	HOS2
ACTN2/LUC7	ENSG00000108848	ACTN2	YDL087C	LUC7
CAPZB/CHS2	ENSG00000108854	CAPZB	YBR038W	CHS2
PHF17/MSG5	ENSG00000108861	PHF17	YNL053W	MSG5
UBE2A/FAA2	ENSG00000108946	UBE2A	YER015W	FAA2
FGFR1/LOT5	ENSG00000108953	FGFR1	YKL183W	LOT5
FKBP6/YPL162C	ENSG00000108984	FKBP6	YPL162C	YPL162C
GTF2I/KTI12	ENSG00000109046	GTF2I	YKL110C	KTI12
SMC1B/YDR248C	ENSG00000109047	SMC1B	YDR248C	YDR248C
FBLN1/YIR042C	ENSG00000109065	FBLN1	YIR042C	YIR042C
ITGA8/SPT6	ENSG00000109111	ITGA8	YGR116W	SPT6
CST7/DEP1	ENSG00000109118	CST7	YAL013W	DEP1
MAP2/POM33	ENSG00000109133	MAP2	YLL023C	POM33
PIAS2/GDE1	ENSG00000109320	PIAS2	YPL110C	GDE1
AMPH/SIN4	ENSG00000109339	AMPH	YNL236W	SIN4
ARAF/OSH2	ENSG00000109458	ARAF	YDL019C	OSH2
MCCC1/MGE1	ENSG00000109519	MCCC1	YOR232W	MGE1
FAP/GAR1	ENSG00000109534	FAP	YHR089C	GAR1
NEBL/GEF1	ENSG00000109572	NEBL	YJR040W	GEF1
UBE2K/PRP43	ENSG00000109606	UBE2K	YGL120C	PRP43
PIK3C3/IRC20	ENSG00000109654	PIK3C3	YLR247C	IRC20
N4BP2/CDC4	ENSG00000109670	N4BP2	YFL009W	CDC4
SYNJ2/TAH18	ENSG00000109756	SYNJ2	YPR048W	TAH18
ADCY2/ACK1	ENSG00000109771	ADCY2	YDL203C	ACK1
PPP2R5C/PEX28	ENSG00000109775	PPP2R5C	YHR150W	PEX28
RBFOX1/USV1	ENSG00000109787	RBFOX1	YPL230W	USV1
GNB1/GPM3	ENSG00000109814	GNB1	YOL056W	GPM3
HOXA9/PIL1	ENSG00000109819	HOXA9	YGR086C	PIL1
EDN1/FMP52	ENSG00000109854	EDN1	YER004W	FMP52
MLLT10/ELP4	ENSG00000109911	MLLT10	YPL101W	ELP4
ADCYAP1R1/ZPR1	ENSG00000109917	ADCYAP1R1	YGR211W	ZPR1
NRD1/SSB1	ENSG00000109971	NRD1	YDL229W	SSB1
VDAC3/TPS3	ENSG00000110047	VDAC3	YMR261C	TPS3
PCM1/OSH6	ENSG00000110048	PCM1	YKR003W	OSH6
CBFA2T2/SAP185	ENSG00000110075	CBFA2T2	YJL098W	SAP185
DBC1/YAT1	ENSG00000110090	DBC1	YAR035W	YAT1
ITCH/CLB1	ENSG00000110092	ITCH	YGR108W	CLB1
TP73/PRP19	ENSG00000110107	TP73	YLL036C	PRP19
TOLLIP/RAD5	ENSG00000110171	TOLLIP	YLR032W	RAD5
UBE2D4/PHO91	ENSG00000110344	UBE2D4	YNR013C	PHO91
RUNX1T1/DHH1	ENSG00000110367	RUNX1T1	YDL160C	DHH1
THOC1/REC104	ENSG00000110395	THOC1	YHR157W	REC104
OSBPL6/SED4	ENSG00000110427	OSBPL6	YCR067C	SED4
SLC1A3/LAT1	ENSG00000110435	SLC1A3	YNL071W	LAT1
XRCC5/YNL247W	ENSG00000110619	XRCC5	YNL247W	YNL247W
LXN/TOM70	ENSG00000110711	LXN	YNL121C	TOM70
SP140/NUP116	ENSG00000110713	SP140	YMR047C	NUP116
MKNK1/EKI1	ENSG00000110721	MKNK1	YDR147W	EKI1
TNS1/TFB1	ENSG00000110768	TNS1	YDR311W	TFB1
REXO1/NAS2	ENSG00000110801	REXO1	YIL007C	NAS2
SAR1A/SPC19	ENSG00000110841	SAR1A	YDR201W	SPC19
CDC14A/PAR32	ENSG00000110851	CDC14A	YDL173W	PAR32
RAPGEF3/CRN1	ENSG00000110880	RAPGEF3	YLR429W	CRN1
CEACAM1/CAX4	ENSG00000110881	CEACAM1	YGR036C	CAX4
SENP1/CHA4	ENSG00000110887	SENP1	YLR098C	CHA4
DUSP13/ERG12	ENSG00000110921	DUSP13	YMR208W	ERG12
CIC/FRK1	ENSG00000110931	CIC	YPL141C	FRK1
LIPE/ATP1	ENSG00000110955	LIPE	YBL099W	ATP1
FDFT1/YFL067W	ENSG00000111011	FDFT1	YFL067W	YFL067W
PAFAH1B3/MAP2	ENSG00000111142	PAFAH1B3	YBL091C	MAP2
OPHN1/LAP2	ENSG00000111144	OPHN1	YNL045W	LAP2
KIF22/CAT8	ENSG00000111206	KIF22	YMR280C	CAT8
SCGN/VPS62	ENSG00000111249	SCGN	YGR141W	VPS62
PGM1/ALD3	ENSG00000111275	PGM1	YMR169C	ALD3
DDX1/YHR177W	ENSG00000111321	DDX1	YHR177W	YHR177W
DNM2/TFB4	ENSG00000111358	DNM2	YPR056W	TFB4
EPB41L2/SSO2	ENSG00000111450	EPB41L2	YMR183C	SSO2
RIMS1/RET3	ENSG00000111481	RIMS1	YPL010W	RET3
STX7/MET18	ENSG00000111530	STX7	YIL128W	MET18
RABL2B/NUP84	ENSG00000111581	RABL2B	YDL116W	NUP84
KEAP1/CDC36	ENSG00000111596	KEAP1	YDL165W	CDC36
PTPRH/TOF1	ENSG00000111602	PTPRH	YNL273W	TOF1
EPHA6/LYS5	ENSG00000111605	EPHA6	YGL154C	LYS5
SCTR/TDH3	ENSG00000111640	SCTR	YGR192C	TDH3
RFX3/NOP2	ENSG00000111641	RFX3	YNL061W	NOP2
RIF1/SNF2	ENSG00000111642	RIF1	YOR290C	SNF2
RAB21/YNG1	ENSG00000111653	RAB21	YOR064C	YNG1
SLC4A4/ENO1	ENSG00000111674	SLC4A4	YGR254W	ENO1
SMARCA2/YGR153W	ENSG00000111679	SMARCA2	YGR153W	YGR153W
RDH8/SPR1	ENSG00000111701	RDH8	YOR190W	SPR1
SESN1/SIP2	ENSG00000111725	SESN1	YGL208W	SIP2
MID2/YHR003C	ENSG00000111726	MID2	YHR003C	YHR003C
COL5A3/WHI4	ENSG00000111786	COL5A3	YDL224C	WHI4
SRCAP/KTR2	ENSG00000111802	SRCAP	YKR061W	KTR2
KIAA0020/GIR2	ENSG00000111832	KIAA0020	YDR152W	GIR2
CPB2/SHO1	ENSG00000111859	CPB2	YER118C	SHO1
CHRNA3/ASF1	ENSG00000111875	CHRNA3	YJL115W	ASF1
KCNN2/CEG1	ENSG00000111880	KCNN2	YGL130W	CEG1
CNOT4/YER121W	ENSG00000111907	CNOT4	YER121W	YER121W
PSEN1/YJL028W	ENSG00000112033	PSEN1	YJL028W	YJL028W
CPOX/STE3	ENSG00000112038	CPOX	YKL178C	STE3
MOK/YPR003C	ENSG00000112053	MOK	YPR003C	YPR003C
HSP90AA1/HOG1	ENSG00000112062	HSP90AA1	YLR113W	HOG1
RBL1/MEP3	ENSG00000112077	RBL1	YPR138C	MEP3
DLGAP4/ALK2	ENSG00000112079	DLGAP4	YBL009W	ALK2
CFHR2/MCM3	ENSG00000112118	CFHR2	YEL032W	MCM3
NDC80/FAR10	ENSG00000112130	NDC80	YLR238W	FAR10
AP4E1/HRT3	ENSG00000112146	AP4E1	YLR097C	HRT3
RSBN1/MDN1	ENSG00000112159	RSBN1	YLR106C	MDN1
MAGI3/HUR1	ENSG00000112164	MAGI3	YGL168W	HUR1
CXCL2/RPN10	ENSG00000112186	CXCL2	YHR200W	RPN10
AFP/MET22	ENSG00000112200	AFP	YOL064C	MET22
COL4A4/CCL1	ENSG00000112237	COL4A4	YPR025C	CCL1
OSTM1/XPT1	ENSG00000112242	OSTM1	YJR133W	XPT1
CDH7/SLH1	ENSG00000112249	CDH7	YGR271W	SLH1
PCNP/FRE4	ENSG00000112282	PCNP	YNR060W	FRE4
ARG2/YJL132W	ENSG00000112293	ARG2	YJL132W	YJL132W
MEF2C/ALD5	ENSG00000112294	MEF2C	YER073W	ALD5
PTPRC/MVP1	ENSG00000112335	PTPRC	YMR004W	MVP1
CACNA1S/SKI7	ENSG00000112339	CACNA1S	YOR076C	SKI7
PKP1/PEX7	ENSG00000112357	PKP1	YDR142C	PEX7
UBA5/PZF1	ENSG00000112365	UBA5	YPR186C	PZF1
STK17B/MCH2	ENSG00000112394	STK17B	YKL221W	MCH2
CDC14B/YKE4	ENSG00000112473	CDC14B	YIL023C	YKE4
ZNF510/GON7	ENSG00000112531	ZNF510	YJL184W	GON7
LRP2/CLB6	ENSG00000112576	LRP2	YGR109C	CLB6
ZNF506/ENP1	ENSG00000112578	ZNF506	YBR247C	ENP1
DUSP12/SPT15	ENSG00000112592	DUSP12	YER148W	SPT15
ENSG00000081770/RML2	ENSG00000112651	ENSG00000081770	YEL050C	RML2
CADPS2/MCM1	ENSG00000112658	CADPS2	YMR043W	MCM1
HSPB11/SDP1	ENSG00000112679	HSPB11	YIL113W	SDP1
IL12RB2/SEC5	ENSG00000112685	IL12RB2	YDR166C	SEC5
SMARCD3/ULP2	ENSG00000112701	SMARCD3	YIL031W	ULP2
FYB/YHR213W-B	ENSG00000112715	FYB	YHR213W-B	YHR213W-B
MPP4/PRP45	ENSG00000112739	MPP4	YAL032C	PRP45
STRADB/FUN26	ENSG00000112759	STRADB	YAL022C	FUN26
BZW1/HIS4	ENSG00000112769	BZW1	YCL030C	HIS4
PGR/GTO3	ENSG00000112782	PGR	YMR251W	GTO3
ME2/DIG1	ENSG00000112851	ME2	YPL049C	DIG1
C5orf22/PAP2	ENSG00000112941	C5orf22	YOL115W	PAP2
CCNT2/ERG13	ENSG00000112972	CCNT2	YML126C	ERG13
EPB41L3/ERP4	ENSG00000112983	EPB41L3	YOR016C	ERP4
COBLL1/LYS1	ENSG00000112992	COBLL1	YIR034C	LYS1
DLG3/SSZ1	ENSG00000113013	DLG3	YHR064C	SSZ1
TRAF5/AEP3	ENSG00000113048	TRAF5	YPL005W	AEP3
MRPL22/HMG1	ENSG00000113161	MRPL22	YML075C	HMG1
GEMIN5/SWH1	ENSG00000113163	GEMIN5	YAR042W	SWH1
OPRK1/UBX3	ENSG00000113194	OPRK1	YDL091C	UBX3
NFE2L1/LSB1	ENSG00000113263	NFE2L1	YGR136W	LSB1
GSK3B/APE3	ENSG00000113269	GSK3B	YBR286W	APE3
ITGB5/THG1	ENSG00000113272	ITGB5	YGR024C	THG1
ERC1/ENT5	ENSG00000113282	ERC1	YDR153C	ENT5
XPO1/CCR4	ENSG00000113300	XPO1	YAL021C	CCR4
PALB2/SAN1	ENSG00000113312	PALB2	YDR143C	SAN1
DOPEY1/MSH3	ENSG00000113318	DOPEY1	YCR092C	MSH3
BCKDHB/BUD5	ENSG00000113319	BCKDHB	YCR038C	BUD5
KAT6A/RNT1	ENSG00000113360	KAT6A	YMR239C	RNT1
ULK2/SUB1	ENSG00000113387	ULK2	YMR039C	SUB1
GRHL2/MST1	ENSG00000113407	GRHL2	YKL194C	MST1
TNPO1/TMA108	ENSG00000113441	TNPO1	YIL137C	TMA108
P2RX5/DIA3	ENSG00000113448	P2RX5	YDL024C	DIA3
ITGAE/RAD17	ENSG00000113456	ITGAE	YOR368W	RAD17
DIS3/RAD50	ENSG00000113522	DIS3	YNL250W	RAD50
PIBF1/SOL2	ENSG00000113552	PIBF1	YCR073W-A	SOL2
ENSG00000083622/SKP1	ENSG00000113558	ENSG00000083622	YDR328C	SKP1
NUFIP1/PPH22	ENSG00000113575	NUFIP1	YDL188C	PPH22
RRAGB/CKB1	ENSG00000113578	RRAGB	YGL019W	CKB1
CYLD/FLO9	ENSG00000113580	CYLD	YAL063C	FLO9
SLC27A5/CDC40	ENSG00000113593	SLC27A5	YDR364C	CDC40
ZNF324/MRPL1	ENSG00000113645	ZNF324	YDR116C	MRPL1
ZNF446/PRP40	ENSG00000113649	ZNF446	YKL012W	PRP40
ZNF8/HSP10	ENSG00000113657	ZNF8	YOR020C	HSP10
RPS5/RAD53	ENSG00000113712	RPS5	YPL153C	RAD53
FAT1/CEM1	ENSG00000113719	FAT1	YER061C	CEM1
YTHDC1/PKC1	ENSG00000113721	YTHDC1	YBL105C	PKC1
CHMP2B/SMC4	ENSG00000113810	CHMP2B	YLR086W	SMC4
PPIE/ARP8	ENSG00000113812	PPIE	YOR141C	ARP8
ZMPSTE24/EST2	ENSG00000113889	ZMPSTE24	YLR318W	EST2
NOA1/MET31	ENSG00000113916	NOA1	YPL038W	MET31
REST/OGG1	ENSG00000114026	REST	YML060W	OGG1
SSH1/ERG1	ENSG00000114054	SSH1	YGR175C	ERG1
GSTP1/UFD4	ENSG00000114062	GSTP1	YKL010C	UFD4
APLP2/VID28	ENSG00000114098	APLP2	YIL017C	VID28
SLCO1A2/RIM2	ENSG00000114120	SLCO1A2	YBR192W	RIM2
WBP11/APC11	ENSG00000114125	WBP11	YDL008W	APC11
EIF3I/BDF1	ENSG00000114166	EIF3I	YLR399C	BDF1
TXLNA/ARC19	ENSG00000114209	TXLNA	YKL013C	ARC19
APOB/BCY1	ENSG00000114302	APOB	YIL033C	BCY1
NCOA1/UBP3	ENSG00000114316	NCOA1	YER151C	UBP3
KIF3C/RPL24A	ENSG00000114391	KIF3C	YGL031C	RPL24A
RAB10/YMR315W	ENSG00000114416	RAB10	YMR315W	YMR315W
GCKR/GPB2	ENSG00000114423	GCKR	YAL056W	GPB2
HADHA/MPC54	ENSG00000114473	HADHA	YOR177C	MPC54
MAPRE3/GLC3	ENSG00000114480	MAPRE3	YEL011W	GLC3
CAD/URA3	ENSG00000114491	CAD	YEL021W	URA3
CD59/NRD1	ENSG00000114503	CD59	YNL251C	NRD1
CD82/VMA1	ENSG00000114573	CD82	YDL185W	VMA1
ATRX/RRT13	ENSG00000114650	ATRX	YER066W	RRT13
TAF9/YDR415C	ENSG00000114738	TAF9	YDR415C	YDR415C
FCN1/HFI1	ENSG00000114745	FCN1	YPL254W	HFI1
MECOM/SUI1	ENSG00000114784	MECOM	YNL244C	SUI1
SCAMP1/CPS1	ENSG00000114786	SCAMP1	YJL172W	CPS1
PREP/CPR4	ENSG00000114857	PREP	YCR069W	CPR4
HACE1/TIF4631	ENSG00000114867	HACE1	YGR162W	TIF4631
SEH1L/ORM1	ENSG00000114978	SEH1L	YGR038W	ORM1
WDR47/TPP1	ENSG00000115008	WDR47	YMR156C	TPP1
OVGP1/FAB1	ENSG00000115020	OVGP1	YFR019W	FAB1
MAP3K4/ATM1	ENSG00000115073	MAP3K4	YMR301C	ATM1
PILRA/ARG8	ENSG00000115107	PILRA	YOL140W	ARG8
IGSF9/IST3	ENSG00000115128	IGSF9	YIR005W	IST3
ABCB1/ZTA1	ENSG00000115129	ABCB1	YBR046C	ZTA1
AKR1B1/YAP1801	ENSG00000115145	AKR1B1	YHR161C	YAP1801
CPNE3/HHT2	ENSG00000115163	CPNE3	YNL031C	HHT2
RRN3/YML079W	ENSG00000115207	RRN3	YML079W	YML079W
CTTN/GCN3	ENSG00000115211	CTTN	YKR026C	GCN3
MTIF2/RPN11	ENSG00000115233	MTIF2	YFR004W	RPN11
TTC39A/CYR1	ENSG00000115241	TTC39A	YJL005W	CYR1
EPS15/YIM1	ENSG00000115252	EPS15	YMR152W	YIM1
ORC1/YOP1	ENSG00000115255	ORC1	YPR028W	YOP1
MGST2/PRB1	ENSG00000115257	MGST2	YEL060C	PRB1
CHERP/PEF1	ENSG00000115271	CHERP	YGR058W	PEF1
ATG16L1/CWH41	ENSG00000115275	ATG16L1	YGL027C	CWH41
USP40/NUM1	ENSG00000115306	USP40	YDR150W	NUM1
RAD54L/CUE4	ENSG00000115307	RAD54L	YML101C	CUE4
MAST2/HTB2	ENSG00000115350	MAST2	YBL002W	HTB2
DNAJA1/SLX1	ENSG00000115392	DNAJA1	YBR228W	SLX1
B4GALT1/BSC2	ENSG00000115414	B4GALT1	YDR275W	BSC2
CHMP5/BLI1	ENSG00000115415	CHMP5	YKL061W	BLI1
NFX1/GMH1	ENSG00000115446	NFX1	YKR030W	GMH1
DIMT1/CCT4	ENSG00000115484	DIMT1	YDL143W	CCT4
IPO11/PLP1	ENSG00000115514	IPO11	YDR183W	PLP1
EIF2AK1/HSH155	ENSG00000115524	EIF2AK1	YMR288W	HSH155
EPDR1/VPS24	ENSG00000115561	EPDR1	YKL041W	VPS24
SEPHS1/YDR266C	ENSG00000115568	SEPHS1	YDR266C	YDR266C
MRPL28/FLO1	ENSG00000115602	MRPL28	YAR050W	FLO1
CEACAM6/SPO12	ENSG00000115648	CEACAM6	YHR152W	SPO12
RBM22/CSR2	ENSG00000115652	RBM22	YPR030W	CSR2
TMED2/DUR3	ENSG00000115665	TMED2	YHL016C	DUR3
ERO1LB/SDS22	ENSG00000115685	ERO1LB	YKL193C	SDS22
ZFAND6/CNB1	ENSG00000115756	ZFAND6	YKL190W	CNB1
TXLNG/SPE1	ENSG00000115758	TXLNG	YKL184W	SPE1
PPEF1/RPL23A	ENSG00000115762	PPEF1	YBL087C	RPL23A
LAT2/GRH1	ENSG00000115806	LAT2	YDR517W	GRH1
HUWE1/RSA4	ENSG00000115808	HUWE1	YCR072C	RSA4
ZW10/AAC1	ENSG00000115840	ZW10	YMR056C	AAC1
ALG9/YMR114C	ENSG00000115850	ALG9	YMR114C	YMR114C
MYBPC2/DPS1	ENSG00000115866	MYBPC2	YLL018C	DPS1
NOX4/NOP6	ENSG00000115875	NOX4	YDL213C	NOP6
ACOX3/CDC25	ENSG00000115904	ACOX3	YLR310C	CDC25
MTMR2/BNA5	ENSG00000115919	MTMR2	YLR231C	BNA5
PPP1R15A/VRP1	ENSG00000115935	PPP1R15A	YLR337C	VRP1
HSD17B14/KRR1	ENSG00000115946	HSD17B14	YCL059C	KRR1
TRIP6/ORC1	ENSG00000115947	TRIP6	YML065W	ORC1
ACHE/MRPS18	ENSG00000115963	ACHE	YNL306W	MRPS18
FTL/MRM1	ENSG00000115966	FTL	YOR201C	MRM1
SRRT/FKS1	ENSG00000116001	SRRT	YLR342W	FKS1
BAX/SMT3	ENSG00000116030	BAX	YDR510W	SMT3
NLK/YLR297W	ENSG00000116044	NLK	YLR297W	YLR297W
PIGS/IRC24	ENSG00000116096	PIGS	YIR036C	IRC24
ATXN7L3/RPL4A	ENSG00000116106	ATXN7L3	YBR031W	RPL4A
PGS1/NRM1	ENSG00000116127	PGS1	YNR009W	NRM1
PSMC5/YOX1	ENSG00000116132	PSMC5	YML027W	YOX1
UIMC1/ALO1	ENSG00000116133	UIMC1	YML086C	ALO1
CETP/NPR1	ENSG00000116141	CETP	YNL183C	NPR1
MMP2/RFA3	ENSG00000116147	MMP2	YJL173C	RFA3
GNAO1/GPX1	ENSG00000116157	GNAO1	YKL026C	GPX1
OGFOD1/STE14	ENSG00000116237	OGFOD1	YDR410C	STE14
SH3BP2/RPL22A	ENSG00000116251	SH3BP2	YLR061W	RPL22A
ADD1/VPS45	ENSG00000116266	ADD1	YGL095C	VPS45
C14orf166/NPL3	ENSG00000116350	C14orf166	YDR432W	NPL3
NID2/ETR1	ENSG00000116353	NID2	YBR026C	ETR1
GMCL1/TFC6	ENSG00000116455	GMCL1	YDR362C	TFC6
SF3B2/ATP4	ENSG00000116459	SF3B2	YPL078C	ATP4
KLHL42/YPT31	ENSG00000116473	KLHL42	YER031C	YPT31
GNAS/BYE1	ENSG00000116539	GNAS	YKL005C	BYE1
DNM1L/RLM1	ENSG00000116604	DNM1L	YPL089C	RLM1
PTHLH/SPE3	ENSG00000116649	PTHLH	YPR069C	SPE3
PHACTR3/STB6	ENSG00000116661	PHACTR3	YKL072W	STB6
ERGIC2/REV7	ENSG00000116670	ERGIC2	YIL139C	REV7
TFAP2C/YEL023C	ENSG00000116678	TFAP2C	YEL023C	YEL023C
AURKA/YLH47	ENSG00000116679	AURKA	YPR125W	YLH47
PIR/FZO1	ENSG00000116688	PIR	YBR179C	FZO1
RFX2/EBS1	ENSG00000116698	RFX2	YDR206W	EBS1
SULT2B1/GCD14	ENSG00000116731	SULT2B1	YJL125C	GCD14
CNOT3/AMD1	ENSG00000116748	CNOT3	YML035C	AMD1
GP6/YER077C	ENSG00000116750	GP6	YER077C	YER077C
PTPN4/HSH49	ENSG00000116754	PTPN4	YOR319W	HSH49
DDX18/PSK2	ENSG00000116783	DDX18	YOL045W	PSK2
KHSRP/SOR2	ENSG00000116791	KHSRP	YDL246C	SOR2
GNA11/MSW1	ENSG00000116874	GNA11	YDR268W	MSW1
EDEM2/SLC1	ENSG00000116906	EDEM2	YDL052C	SLC1
DNMT3B/RPS12	ENSG00000116918	DNMT3B	YOR369C	RPS12
REM1/YBP1	ENSG00000116954	REM1	YBR216C	YBP1
TPX2/POS5	ENSG00000116962	TPX2	YPL188W	POS5
PDRG1/YIL161W	ENSG00000116977	PDRG1	YIL161W	YIL161W
EPB41L1/RPS10A	ENSG00000116983	EPB41L1	YOR293W	RPS10A
DOCK9/MHT1	ENSG00000116984	DOCK9	YLL062C	MHT1
DOCK3/SLM2	ENSG00000117020	DOCK3	YNL047C	SLM2
COQ9/RIB5	ENSG00000117091	COQ9	YBR256C	RIB5
CRLS1/MIF2	ENSG00000117114	CRLS1	YKL089W	MIF2
PPP1R13B/SDH2	ENSG00000117118	PPP1R13B	YLL041C	SDH2
SIGLEC1/SSF1	ENSG00000117133	SIGLEC1	YHR066W	SSF1
FKBP1A/JHD2	ENSG00000117139	FKBP1A	YJR119C	JHD2
NSFL1C/MRPS28	ENSG00000117155	NSFL1C	YDR337W	MRPS28
MAVS/BCD1	ENSG00000117174	MAVS	YHR040W	BCD1
F11/SWD1	ENSG00000117222	F11	YAR003W	SWD1
XRN2/HUA2	ENSG00000117266	XRN2	YOR284W	HUA2
DYNLL1/ROD1	ENSG00000117289	DYNLL1	YOR018W	ROD1
TESC/GAL10	ENSG00000117308	TESC	YBR019C	GAL10
SNX5/YGL082W	ENSG00000117385	SNX5	YGL082W	YGL082W
RPL6/GAL2	ENSG00000117394	RPL6	YLR081W	GAL2
MAPKAPK5/EBP2	ENSG00000117395	MAPKAPK5	YKL172W	EBP2
P2RX7/CDC20	ENSG00000117399	P2RX7	YGL116W	CDC20
ESF1/KAP122	ENSG00000117408	ESF1	YGL016W	KAP122
RBBP9/VMA16	ENSG00000117410	RBBP9	YHR026W	VMA16
ANAPC5/GRE3	ENSG00000117448	ANAPC5	YHR104W	GRE3
SLC23A2/AHP1	ENSG00000117450	SLC23A2	YLR109W	AHP1
TMEM230/MSB4	ENSG00000117461	TMEM230	YOL112W	MSB4
DZANK1/HEF3	ENSG00000117528	DZANK1	YNL014W	HEF3
KDM2B/DPH5	ENSG00000117543	KDM2B	YLR172C	DPH5
TASP1/WWM1	ENSG00000117560	TASP1	YFL010C	WWM1
GCN1L1/PRX1	ENSG00000117592	GCN1L1	YBL064C	PRX1
RPLP0/YIR035C	ENSG00000117594	RPLP0	YIR035C	YIR035C
PXN/UTP25	ENSG00000117597	PXN	YIL091C	UTP25
RPH3A/RPC53	ENSG00000117614	RPH3A	YDL150W	RPC53
TRMT6/BDP1	ENSG00000117625	TRMT6	YNL039W	BDP1
CHGB/YAP3	ENSG00000117632	CHGB	YHL009C	YAP3
PEBP1/ECM25	ENSG00000117676	PEBP1	YJL201W	ECM25
TBX5/RER2	ENSG00000117682	TBX5	YBR002C	RER2
BRAP/SWI1	ENSG00000117713	BRAP	YPL016W	SWI1
ERP29/RFA2	ENSG00000117748	ERP29	YNL312W	RFA2
NOS1/SNC1	ENSG00000117758	NOS1	YAL030W	SNC1
FUS/KES1	ENSG00000117859	FUS	YPL145C	KES1
IGBP1/CRF1	ENSG00000117906	IGBP1	YDR223W	CRF1
FXYD3/YCL068C	ENSG00000117971	FXYD3	YCL068C	YCL068C
GANAB/PEP4	ENSG00000117984	GANAB	YPL154C	PEP4
GMIP/IRR1	ENSG00000118007	GMIP	YIL026C	IRR1
RBM41/CHK1	ENSG00000118046	RBM41	YBR274W	CHK1
BIRC5/SET1	ENSG00000118058	BIRC5	YHR119W	SET1
LAG3/NTH2	ENSG00000118094	LAG3	YBR001C	NTH2
MLF2/MIG3	ENSG00000118263	MLF2	YER028C	MIG3
OTUB2/MOT3	ENSG00000118495	OTUB2	YMR070W	MOT3
DDX24/YJR154W	ENSG00000118507	DDX24	YJR154W	YJR154W
ZBTB25/YPL067C	ENSG00000118508	ZBTB25	YPL067C	YPL067C
ARHGAP4/TPK2	ENSG00000118515	ARHGAP4	YPL203W	TPK2
ANKRD24/CAR1	ENSG00000118520	ANKRD24	YPL111W	CAR1
RCOR1/YLR352W	ENSG00000118564	RCOR1	YLR352W	YLR352W
LTBP4/SWP1	ENSG00000118705	LTBP4	YMR149W	SWP1
BLVRB/PCL9	ENSG00000118971	BLVRB	YDL179W	PCL9
SLC9A1/TFC4	ENSG00000119041	SLC9A1	YGR047C	TFC4
SPTLC1/RAD6	ENSG00000119048	SPTLC1	YGL058W	RAD6
PAPOLA/YPR015C	ENSG00000119138	PAPOLA	YPR015C	YPR015C
CCNK/CFT2	ENSG00000119203	CCNK	YLR115W	CFT2
PCBP4/UTP10	ENSG00000119285	PCBP4	YJL109C	UTP10
RGS1/RAD23	ENSG00000119318	RGS1	YEL037C	RAD23
MRPS33/RTG1	ENSG00000119335	MRPS33	YOL067C	RTG1
NDUFB2/RRD2	ENSG00000119383	NDUFB2	YPL152W	RRD2
ENSG00000090269/GLE1	ENSG00000119392	ENSG00000090269	YDL207W	GLE1
NUDC/ARL1	ENSG00000119396	NUDC	YBR164C	ARL1
MAEA/UTP13	ENSG00000119402	MAEA	YLR222C	UTP13
ICAM1/NNK1	ENSG00000119408	ICAM1	YKL171W	NNK1
STRN4/SIT4	ENSG00000119414	STRN4	YDL047W	SIT4
IRAK3/MIC14	ENSG00000119421	IRAK3	YDR031W	MIC14
LYZ/VPS4	ENSG00000119541	LYZ	YPR173C	VPS4
SI/MLH3	ENSG00000119684	SI	YPL164C	MLH3
MUL1/MDL1	ENSG00000119688	MUL1	YLR188W	MDL1
PDCD7/YCR016W	ENSG00000119707	PDCD7	YCR016W	YCR016W
SPG21/ALD2	ENSG00000119711	SPG21	YMR170C	ALD2
DNAJB11/GCD7	ENSG00000119718	DNAJB11	YLR291C	GCD7
THPO/COQ6	ENSG00000119723	THPO	YGR255C	COQ6
CHRD/CCT8	ENSG00000119760	CHRD	YJL008C	CCT8
FLT3LG/FPR2	ENSG00000119782	FLT3LG	YDR519W	FPR2
RAB11FIP3/RTR1	ENSG00000119878	RAB11FIP3	YER139C	RTR1
GNPTG/AXL1	ENSG00000119912	GNPTG	YPR122W	AXL1
ZNF268/SWT1	ENSG00000119917	ZNF268	YOR166C	SWT1
GOLGA3/TSR3	ENSG00000119929	GOLGA3	YOR006C	TSR3
PABPC4/PIG2	ENSG00000119938	PABPC4	YIL045W	PIG2
CD209/XKS1	ENSG00000119950	CD209	YGR194C	XKS1
MCOLN1/YHL042W	ENSG00000119965	MCOLN1	YHL042W	YHL042W
EFNB1/MAK11	ENSG00000120008	EFNB1	YKL021C	MAK11
AARS/NUC1	ENSG00000120049	AARS	YJL208C	NUC1
GLG1/AAT2	ENSG00000120053	GLG1	YLR027C	AAT2
KIF4A/MET17	ENSG00000120054	KIF4A	YLR303W	MET17
PLEKHG2/PIS1	ENSG00000120088	PLEKHG2	YPR113W	PIS1
PITPNM2/RCL1	ENSG00000120158	PITPNM2	YOL010W	RCL1
EXOC1/MOB1	ENSG00000120162	EXOC1	YIL106W	MOB1
DTX2/MTR2	ENSG00000120253	DTX2	YKL186C	MTR2
NLRC4/MRP2	ENSG00000120333	NLRC4	YPR166C	MRP2
NRCAM/CCT2	ENSG00000120438	NRCAM	YIL142W	CCT2
LAMB1/RTA1	ENSG00000120457	LAMB1	YGR213C	RTA1
SLC26A3/SSE2	ENSG00000120694	SLC26A3	YBR169C	SSE2
DLD/ALG5	ENSG00000120697	DLD	YPL227C	ALG5
WDR7/RRP43	ENSG00000120699	WDR7	YCR035C	RRP43
TXNL1/SUP45	ENSG00000120705	TXNL1	YBR143C	SUP45
IL5RA/YLR001C	ENSG00000120708	IL5RA	YLR001C	YLR001C
ITGA6/YOR060C	ENSG00000120729	ITGA6	YOR060C	YOR060C
RAPGEF4/NRG1	ENSG00000120738	RAPGEF4	YDR043C	NRG1
ENSG00000091436/PPZ1	ENSG00000120756	ENSG00000091436	YML016C	PPZ1
FH/UTP20	ENSG00000120800	FH	YBL004W	UTP20
SEL1L3/FUS1	ENSG00000120802	SEL1L3	YCL027W	FUS1
TF/HAP3	ENSG00000120837	TF	YBL021C	HAP3
MYO15A/RAD28	ENSG00000120868	MYO15A	YDR030C	RAD28
APOH/FIP1	ENSG00000120885	APOH	YJR093C	FIP1
NLRP1/SLT2	ENSG00000120899	NLRP1	YHR030C	SLT2
ACKR6/YAR064W	ENSG00000120907	ACKR6	YAR064W	YAR064W
SPAG7/PPH3	ENSG00000120910	SPAG7	YDR075W	PPH3
ORC6/YLR118C	ENSG00000120992	ORC6	YLR118C	YLR118C
ZC3HC1/RRI1	ENSG00000121022	ZC3HC1	YDL216C	RRI1
ESR1/YGR017W	ENSG00000121067	ESR1	YGR017W	YGR017W
RGS17/YAT2	ENSG00000121350	RGS17	YER024W	YAT2
ANGPT2/RSB1	ENSG00000121361	ANGPT2	YOR049C	RSB1
CD200/POL12	ENSG00000121440	CD200	YBL035C	POL12
CMA1/SPC2	ENSG00000121552	CMA1	YML055W	SPC2
PSME1/PHR1	ENSG00000121671	PSME1	YOR386W	PHR1
JPH4/CTA1	ENSG00000121691	JPH4	YDR256C	CTA1
MYH7/CST9	ENSG00000121741	MYH7	YLR394W	CST9
CEBPE/BUB2	ENSG00000121749	CEBPE	YMR055C	BUB2
SLC7A8/IDS2	ENSG00000121753	SLC7A8	YJL146W	IDS2
OSGEP/TUL1	ENSG00000121848	OSGEP	YKL034W	TUL1
RNF31/REI1	ENSG00000121864	RNF31	YBR267W	REI1
SCFD1/RPS18A	ENSG00000121905	SCFD1	YDR450W	RPS18A
G2E3/YER140W	ENSG00000121931	G2E3	YER140W	YER140W
HECTD1/TPI1	ENSG00000121957	HECTD1	YDR050C	TPI1
HNRNPC/YCR061W	ENSG00000121966	HNRNPC	YCR061W	YCR061W
RPGRIP1/FZF1	ENSG00000122034	RPGRIP1	YGL254W	FZF1
SUPT16H/INP52	ENSG00000122126	SUPT16H	YNL106C	INP52
TOX4/MRP4	ENSG00000122140	TOX4	YHL004W	MRP4
GEMIN2/COG5	ENSG00000122176	GEMIN2	YNL051W	COG5
TGM1/COP1	ENSG00000122218	TGM1	YDL145C	COP1
TINF2/MPE1	ENSG00000122257	TINF2	YKL059C	MPE1
DAZL/CDC3	ENSG00000122545	DAZL	YLR314C	CDC3
SEMA6A/YMR111C	ENSG00000122705	SEMA6A	YMR111C	YMR111C
TRPM7/WTM2	ENSG00000122741	TRPM7	YOR229W	WTM2
TYRO3/RSC2	ENSG00000122779	TYRO3	YLR357W	RSC2
WDR76/MF(ALPHA)1	ENSG00000122952	WDR76	YPL187W	MF(ALPHA)1
CAPN3/MRD1	ENSG00000122965	CAPN3	YPR112C	MRD1
SNAP23/BBP1	ENSG00000122966	SNAP23	YPL255W	BBP1
PHGDH/DRS1	ENSG00000123064	PHGDH	YLL008W	DRS1
COL9A3/DMA1	ENSG00000123091	COL9A3	YHR115C	DMA1
EZR/YEL076C-A	ENSG00000123131	EZR	YEL076C-A	YEL076C-A
MYL6/CCC2	ENSG00000123191	MYL6	YDR270W	CCC2
AGO1/TMA17	ENSG00000123240	AGO1	YDL110C	TMA17
TEKT2/BUD14	ENSG00000123329	TEKT2	YAR014C	BUD14
CLSPN/GIM5	ENSG00000123349	CLSPN	YML094W	GIM5
UNC13D/KIN1	ENSG00000123374	UNC13D	YDR122W	KIN1
DPYSL2/PRC1	ENSG00000123384	DPYSL2	YMR297W	PRC1
TGFB2/MSN2	ENSG00000123411	TGFB2	YMR037C	MSN2
NUP50/PPM2	ENSG00000123444	NUP50	YOL141W	PPM2
CDC45/ATP11	ENSG00000123472	CDC45	YNL315C	ATP11
COMT/MAC1	ENSG00000123473	COMT	YMR021C	MAC1
LRRFIP2/LGE1	ENSG00000123562	LRRFIP2	YPL055C	LGE1
HDAC6/YPT7	ENSG00000123595	HDAC6	YML001W	YPT7
KRT31/AVT4	ENSG00000123643	KRT31	YNL101W	AVT4
CDC6/PFK26	ENSG00000123836	CDC6	YIL107C	PFK26
UPRT/SPC29	ENSG00000123933	UPRT	YPL124W	SPC29
CDC23/CKS1	ENSG00000123975	CDC23	YBR135W	CKS1
CBX5/LAP4	ENSG00000123992	CBX5	YKL103C	LAP4
SUCO/SPR6	ENSG00000123999	SUCO	YER115C	SPR6
MSH2/DIP5	ENSG00000124067	MSH2	YPL265W	DIP5
MAP3K1/YKL091C	ENSG00000124120	MAP3K1	YKL091C	YKL091C
DHPS/GPI16	ENSG00000124155	DHPS	YHR188C	GPI16
HOOK2/RVS167	ENSG00000124181	HOOK2	YDR388W	RVS167
ARCN1/GBP2	ENSG00000124193	ARCN1	YCL011C	GBP2
PSMD5/CSE1	ENSG00000124207	PSMD5	YGL238W	CSE1
PTGS1/TEM1	ENSG00000124209	PTGS1	YML064C	TEM1
NUP188/MDM34	ENSG00000124214	NUP188	YGL219C	MDM34
CRAT/UBA4	ENSG00000124217	CRAT	YHR111W	UBA4
SH2D3C/TLG2	ENSG00000124222	SH2D3C	YOL018C	TLG2
NANS/SLX8	ENSG00000124226	NANS	YER116C	SLX8
DFNB31/DBP10	ENSG00000124228	DFNB31	YDL031W	DBP10
CWF19L1/YFR006W	ENSG00000124299	CWF19L1	YFR006W	YFR006W
SEMA4G/SNC2	ENSG00000124333	SEMA4G	YOR327C	SNC2
BTAF1/RFU1	ENSG00000124356	BTAF1	YLR073C	RFU1
IKZF5/TOS1	ENSG00000124357	IKZF5	YBR162C	TOS1
BLNK/MPP10	ENSG00000124383	BLNK	YJR002W	MPP10
SORBS1/PGS1	ENSG00000124422	SORBS1	YCL004W	PGS1
BAMBI/UBP8	ENSG00000124486	BAMBI	YMR223W	UBP8
IL11/SAM37	ENSG00000124491	IL11	YMR060C	SAM37
MYO3A/YHC1	ENSG00000124562	MYO3A	YLR298C	YHC1
WAC/EMI1	ENSG00000124570	WAC	YDR512C	EMI1
CREM/MSN5	ENSG00000124571	CREM	YDR335W	MSN5
NUBP2/YOR1	ENSG00000124574	NUBP2	YGR281W	YOR1
HIVEP1/YNL040W	ENSG00000124608	HIVEP1	YNL040W	YNL040W
TREM2/OST6	ENSG00000124641	TREM2	YML019W	OST6
CRISP3/KEL3	ENSG00000124702	CRISP3	YPL263C	KEL3
FKBP5/CRG1	ENSG00000124713	FKBP5	YHR209W	CRG1
SRPK1/MMR1	ENSG00000124731	SRPK1	YLR190W	MMR1
BRPF3/NUP1	ENSG00000124789	BRPF3	YOR098C	NUP1
MRPS18A/FMP23	ENSG00000124802	MRPS18A	YBR047W	FMP23
ENSG00000096087/MSA1	ENSG00000124813	ENSG00000096087	YOR066W	MSA1
EFHC1/SPC105	ENSG00000124831	EFHC1	YGL093W	SPC105
NCR2/DSL1	ENSG00000124839	NCR2	YNL258C	DSL1
HSP90AB1/SPA2	ENSG00000124942	HSP90AB1	YLL021W	SPA2
MLN/CDC39	ENSG00000125107	MLN	YCR093W	CDC39
CDC5L/EMP70	ENSG00000125304	CDC5L	YLR083C	EMP70
ITPR3/UPF3	ENSG00000125351	ITPR3	YGR072W	UPF3
ZNF184/KIN82	ENSG00000125388	ZNF184	YCR091W	KIN82
DSP/ROX1	ENSG00000125398	DSP	YPR065W	ROX1
SIRT1/SYC1	ENSG00000125414	SIRT1	YOR179C	SYC1
HNRNPH3/GGA2	ENSG00000125447	HNRNPH3	YHR108W	GGA2
JAK2/ADY2	ENSG00000125450	JAK2	YCR010C	ADY2
IL12RB1/REB1	ENSG00000125482	IL12RB1	YBR049C	REB1
ABL1/ESC2	ENSG00000125618	ABL1	YDR363W	ESC2
ACOT7/NSG2	ENSG00000125629	ACOT7	YNL156C	NSG2
SH3GLB1/RPA135	ENSG00000125630	SH3GLB1	YPR010C	RPA135
CDC7/YKL047W	ENSG00000125651	CDC7	YKL047W	YKL047W
PCSK5/GAL3	ENSG00000125675	PCSK5	YDR009W	GAL3
SCD/THO2	ENSG00000125676	SCD	YNL139C	THO2
TMED1/IST1	ENSG00000125726	TMED1	YNL265C	IST1
ABLIM1/RGD1	ENSG00000125733	ABLIM1	YBR260C	RGD1
RAB18/PMT4	ENSG00000125734	RAB18	YJR143C	PMT4
NRP1/SMD2	ENSG00000125743	NRP1	YLR275W	SMD2
PRTFDC1/RTN2	ENSG00000125744	PRTFDC1	YDL204W	RTN2
TSPAN15/RPL18A	ENSG00000125753	TSPAN15	YOL120C	RPL18A
MAST3/PTA1	ENSG00000125755	MAST3	YAL043C	PTA1
MZF1/GPD1	ENSG00000125775	MZF1	YDL022W	GPD1
MYO9B/HCM1	ENSG00000125798	MYO9B	YCR065W	HCM1
PSMD8/PDC2	ENSG00000125817	PSMD8	YDR081C	PDC2
SETD1A/YCR076C	ENSG00000125818	SETD1A	YCR076C	YCR076C
MAGEB2/VPS36	ENSG00000125826	MAGEB2	YLR417W	VPS36
EFNA2/SMB1	ENSG00000125835	EFNA2	YER029C	SMB1
CIRBP/SUR7	ENSG00000125841	CIRBP	YML052W	SUR7
ATP5D/YNL190W	ENSG00000125844	ATP5D	YNL190W	YNL190W
IGFALS/YDR222W	ENSG00000125845	IGFALS	YDR222W	YDR222W
HNRNPM/YSP3	ENSG00000125851	HNRNPM	YOR003W	YSP3
MARCH2/PEX15	ENSG00000125863	MARCH2	YOL044W	PEX15
NDUFB7/COF1	ENSG00000125868	NDUFB7	YLL050C	COF1
TECR/MUD1	ENSG00000125870	TECR	YBR119W	MUD1
TIMM13/NAB6	ENSG00000125944	TIMM13	YML117W	NAB6
CDC34/INO2	ENSG00000125952	CDC34	YDR123C	INO2
MTAP/RAM1	ENSG00000125954	MTAP	YDL090C	RAM1
POLR2E/ERV41	ENSG00000125991	POLR2E	YML067C	ERV41
POLRMT/MAD1	ENSG00000126001	POLRMT	YGL086W	MAD1
HCN2/PRE1	ENSG00000126067	HCN2	YER012W	PRE1
GADD45B/SPC98	ENSG00000126216	GADD45B	YNL126W	SPC98
MADCAM1/TIM11	ENSG00000126217	MADCAM1	YDR322C-A	TIM11
MKNK2/YJR084W	ENSG00000126226	MKNK2	YJR084W	YJR084W
ENSG00000099882/UBA2	ENSG00000126261	ENSG00000099882	YDR390C	UBA2
ARVCF/DOT5	ENSG00000126432	ARVCF	YIL010W	DOT5
RANBP1/HMT1	ENSG00000126457	RANBP1	YBR034C	HMT1
KLHL22/SDO1	ENSG00000126524	KLHL22	YLR022C	SDO1
MED15/VPS30	ENSG00000126581	MED15	YPL120W	VPS30
SERPIND1/ECM22	ENSG00000126746	SERPIND1	YLR228C	ECM22
SNAP29/BUD27	ENSG00000126756	SNAP29	YFL023W	BUD27
CRKL/TIM17	ENSG00000126768	CRKL	YJL143W	TIM17
LZTR1/SNT309	ENSG00000126777	LZTR1	YPR101W	SNT309
MMP11/SSA3	ENSG00000126803	MMP11	YBL075C	SSA3
CECR2/URB2	ENSG00000126838	CECR2	YJR041C	URB2
SMARCB1/GEM1	ENSG00000126858	SMARCB1	YAL048C	GEM1
P2RX6/CAC2	ENSG00000126883	P2RX6	YML102W	CAC2
DERL3/PBS2	ENSG00000126934	DERL3	YJL128C	PBS2
ENSG00000099964/RNA15	ENSG00000126945	ENSG00000099964	YGL044C	RNA15
BCL2L13/TIM8	ENSG00000126953	BCL2L13	YJR135W-A	TIM8
ENSG00000099972/CNE1	ENSG00000127022	ENSG00000099972	YAL058W	CNE1
DDT/VIP1	ENSG00000127241	DDT	YLR410W	VIP1
OSM/JID1	ENSG00000127328	OSM	YPR061C	JID1
CABIN1/TGL5	ENSG00000127329	CABIN1	YOR081C	TGL5
TBC1D10A/YOL075C	ENSG00000127412	TBC1D10A	YOL075C	YOL075C
SUSD2/SVF1	ENSG00000127415	SUSD2	YDR346C	SVF1
SF3A1/ESS1	ENSG00000127445	SF3A1	YJR017C	ESS1
SEC14L2/EMC1	ENSG00000127463	SEC14L2	YCL045C	EMC1
ENSG00000100010/SIN3	ENSG00000127511	ENSG00000100010	YOL004W	SIN3
PPIL2/SLY41	ENSG00000127526	PPIL2	YOR307C	SLY41
SNRPD3/NUP82	ENSG00000127527	SNRPD3	YJL061W	NUP82
PES1/RIM101	ENSG00000127528	PES1	YHL027W	RIM101
MAPK1/SLK19	ENSG00000127603	MAPK1	YOR195W	SLK19
GGT1/RSC4	ENSG00000127616	GGT1	YKR008W	RSC4
PPM1F/SNT2	ENSG00000127663	PPM1F	YGL131C	SNT2
TOP3B/TUB1	ENSG00000127824	TOP3B	YML085C	TUB1
DGCR14/DCI1	ENSG00000127884	DGCR14	YOR180C	DCI1
CRYBB2P1/SPC110	ENSG00000127914	CRYBB2P1	YDR356W	SPC110
MFNG/EIS1	ENSG00000127946	MFNG	YMR031C	EIS1
CARD10/OCA1	ENSG00000127947	CARD10	YNL099C	OCA1
SLC25A1/GPA2	ENSG00000127955	SLC25A1	YER020W	GPA2
ADRBK2/PEX1	ENSG00000127980	ADRBK2	YKL197C	PEX1
LGALS2/LEE1	ENSG00000128016	LGALS2	YPL054W	LEE1
GGA1/ADE1	ENSG00000128050	GGA1	YAR015W	ADE1
HIRA/ADE4	ENSG00000128059	HIRA	YMR300C	ADE4
SH3BP1/TUM1	ENSG00000128309	SH3BP1	YOR251C	TUM1
LGALS1/JJJ1	ENSG00000128590	LGALS1	YNL227C	JJJ1
HPS4/NMA1	ENSG00000128591	HPS4	YLR328W	NMA1
ENSG00000100101/YSP1	ENSG00000128595	ENSG00000100101	YHR155W	YSP1
PATZ1/TGL2	ENSG00000128604	PATZ1	YDR058C	TGL2
TRIOBP/MRPS12	ENSG00000128626	TRIOBP	YNR036C	MRPS12
TFIP11/YHR219W	ENSG00000128641	TFIP11	YHR219W	YHR219W
GCAT/LRG1	ENSG00000128656	GCAT	YDL240W	LRG1
ENSG00000100118/INO80	ENSG00000128908	ENSG00000100118	YGL150C	INO80
CRYBB1/DAL82	ENSG00000128944	CRYBB1	YNL314W	DAL82
EIF3L/DUT1	ENSG00000128951	EIF3L	YBR252W	DUT1
NHP2L1/YER163C	ENSG00000128965	NHP2L1	YER163C	YER163C
MICALL1/LCP5	ENSG00000129071	MICALL1	YER127W	LCP5
ENSG00000100141/SEC26	ENSG00000129083	ENSG00000100141	YDR238C	SEC26
POLR2F/PRE5	ENSG00000129084	POLR2F	YMR314W	PRE5
SOX10/AIM17	ENSG00000129151	SOX10	YHL021C	AIM17
CCDC134/ATS1	ENSG00000129158	CCDC134	YAL020C	ATS1
PICK1/DCD1	ENSG00000129187	PICK1	YHR144C	DCD1
TTC28/GIP4	ENSG00000129219	TTC28	YAL031C	GIP4
SLC16A8/DIA2	ENSG00000129221	SLC16A8	YOR080W	DIA2
CENPM/TRX3	ENSG00000129235	CENPM	YCR083W	TRX3
SEPT3/SSN8	ENSG00000129315	SEPT3	YNL025C	SSN8
SLC5A1/NUP60	ENSG00000129422	SLC5A1	YAR002W	NUP60
TPTEP1/YNL122C	ENSG00000129451	TPTEP1	YNL122C	YNL122C
DDX17/GNP1	ENSG00000129473	DDX17	YDR508C	GNP1
DMC1/SEC6	ENSG00000129484	DMC1	YIL068C	SEC6
TCF20/TMT1	ENSG00000129515	TCF20	YER175C	TMT1
CBY1/RPS26A	ENSG00000129518	CBY1	YGL189C	RPS26A
TOMM22/WSC3	ENSG00000129538	TOMM22	YOL105C	WSC3
RTDR1/RUB1	ENSG00000129559	RTDR1	YDR139C	RUB1
XBP1/OST2	ENSG00000129562	XBP1	YOR103C	OST2
FBXO7/YPR196W	ENSG00000129682	FBXO7	YPR196W	YPR196W
GTPBP1/BRE2	ENSG00000129691	GTPBP1	YLR015W	BRE2
POLDIP3/THI20	ENSG00000129946	POLDIP3	YOL055C	THI20
TIMP3/DPP1	ENSG00000129951	TIMP3	YDR284C	DPP1
PPP6R2/RMT2	ENSG00000130005	PPP6R2	YDR465C	RMT2
SBF1/HPA3	ENSG00000130066	SBF1	YEL066W	HPA3
SUN2/NOG2	ENSG00000130119	SUN2	YNR053C	NOG2
CYB5R3/NTE1	ENSG00000130147	CYB5R3	YML059C	NTE1
DNAL4/ORT1	ENSG00000130158	DNAL4	YOR130C	ORT1
ENSG00000100262/ELF1	ENSG00000130165	ENSG00000100262	YKL160W	ELF1
PACSIN2/GTB1	ENSG00000130175	PACSIN2	YDR221W	GTB1
AP1B1/CDC16	ENSG00000130177	AP1B1	YKL022C	CDC16
HMGXB4/MNT4	ENSG00000130203	HMGXB4	YNR059W	MNT4
TOM1/STE13	ENSG00000130226	TOM1	YOR219C	STE13
NEFH/YMR185W	ENSG00000130227	NEFH	YMR185W	YMR185W
BIK/THO1	ENSG00000130254	BIK	YER063W	THO1
HMOX1/YDR115W	ENSG00000130312	HMOX1	YDR115W	YDR115W
THOC5/SOL1	ENSG00000130313	THOC5	YNR034W	SOL1
MCM5/LSM7	ENSG00000130332	MCM5	YNL147W	LSM7
ARSA/YGL185C	ENSG00000130414	ARSA	YGL185C	YGL185C
TSPO/ARC40	ENSG00000130429	TSPO	YBR234C	ARC40
RASD2/YDL144C	ENSG00000130477	RASD2	YDL144C	YDL144C
CBX7/LSM4	ENSG00000130520	CBX7	YER112W	LSM4
PDGFB/RUP1	ENSG00000130560	PDGFB	YOR138C	RUP1
ACR/CLB3	ENSG00000130638	ACR	YDL155W	CLB3
RPL3/SPC97	ENSG00000130640	RPL3	YHR172W	SPC97
ZMAT5/ARK1	ENSG00000130669	ZMAT5	YNL020C	ARK1
RBFOX2/ADH6	ENSG00000130684	RBFOX2	YMR318C	ADH6
TAB1/RPN13	ENSG00000130706	TAB1	YLR421C	RPN13
ASCC2/ARG1	ENSG00000130707	ASCC2	YOL058W	ARG1
MTMR3/RRP4	ENSG00000130713	MTMR3	YHR069C	RRP4
SMCR7L/UBC12	ENSG00000130725	SMCR7L	YLR306W	UBC12
APOL1/FRS1	ENSG00000130764	APOL1	YLR060W	FRS1
MYH9/INH1	ENSG00000130770	MYH9	YDL181W	INH1
SAMM50/BIK1	ENSG00000130779	SAMM50	YCL029C	BIK1
GRAP2/RPF1	ENSG00000130810	GRAP2	YHR088W	RPF1
EIF3D/TIF35	ENSG00000130811	EIF3D	YDR429C	TIF35
TNRC6B/BRE5	ENSG00000130816	TNRC6B	YNR051C	BRE5
ENSG00000100357/TRM9	ENSG00000130829	ENSG00000100357	YML014W	TRM9
SGSM3/YIL055C	ENSG00000130830	SGSM3	YIL055C	YIL055C
IFT27/UFD2	ENSG00000130939	IFT27	YDL190C	UFD2
KIAA0930/MET12	ENSG00000130956	KIAA0930	YPL023C	MET12
NCF4/UBA1	ENSG00000130985	NCF4	YKL210W	UBA1
CSF2RB/CPR2	ENSG00000131013	CSF2RB	YHR057C	CPR2
SLC25A17/YFR016C	ENSG00000131016	SLC25A17	YFR016C	YFR016C
UPK3A/YKL133C	ENSG00000131018	UPK3A	YKL133C	YKL133C
KCTD17/AAR2	ENSG00000131043	KCTD17	YBL074C	AAR2
ST13/ACS1	ENSG00000131069	ST13	YAL054C	ACS1
IL2RB/RPL24B	ENSG00000131089	IL2RB	YGR148C	RPL24B
RBX1/COX5A	ENSG00000131143	RBX1	YNL052W	COX5A
EP300/PSF2	ENSG00000131153	EP300	YJL072C	PSF2
L3MBTL2/AIM13	ENSG00000131165	L3MBTL2	YFR011C	AIM13
RANGAP1/BNA2	ENSG00000131203	RANGAP1	YJR078W	BNA2
ZC3H7B/IRC19	ENSG00000131242	ZC3H7B	YLL033W	IRC19
PHF5A/KAR3	ENSG00000131323	PHF5A	YPR141C	KAR3
ACO2/IDP1	ENSG00000131370	ACO2	YDL066W	IDP1
POLR3H/GYP6	ENSG00000131374	POLR3H	YJL044C	GYP6
PMM1/RIM13	ENSG00000131375	PMM1	YMR154C	RIM13
BRD1/DOG1	ENSG00000131462	BRD1	YHR044C	DOG1
MLC1/GRC3	ENSG00000131467	MLC1	YLL035W	GRC3
HDAC10/RPL27B	ENSG00000131469	HDAC10	YDR471W	RPL27B
FKBP3/MSC1	ENSG00000131470	FKBP3	YML128C	MSC1
CTSG/VPS25	ENSG00000131475	CTSG	YJR102C	VPS25
GZMB/MRPL51	ENSG00000131495	GZMB	YPR100W	MRPL51
RBM23/YEL020C	ENSG00000131503	RBM23	YEL020C	YEL020C
PRMT5/BNI1	ENSG00000131504	PRMT5	YNL271C	BNI1
AP4S1/BSD2	ENSG00000131507	AP4S1	YBR290W	BSD2
POLE2/UBC5	ENSG00000131508	POLE2	YDR059C	UBC5
SOS2/SEC8	ENSG00000131558	SOS2	YPR055W	SEC8
CDKL1/TID3	ENSG00000131626	CDKL1	YIL144W	TID3
NIN/MRS4	ENSG00000131653	NIN	YKR052C	MRS4
PYGL/GPI15	ENSG00000131711	PYGL	YNL038W	GPI15
TRIM9/MTC5	ENSG00000131725	TRIM9	YDR128W	MTC5
PSMC6/ACO2	ENSG00000131730	PSMC6	YJL200C	ACO2
CDKN3/YPS7	ENSG00000131773	CDKN3	YDR349C	YPS7
ATP6V1D/GAL83	ENSG00000131791	ATP6V1D	YER027C	GAL83
PIGH/LHP1	ENSG00000131795	PIGH	YDL051W	LHP1
PSMA3/PDA1	ENSG00000131828	PSMA3	YER178W	PDA1
VTI1B/RSF2	ENSG00000131849	VTI1B	YJR127C	RSF2
TIMM9/JJJ3	ENSG00000132002	TIMM9	YJR097W	JJJ3
GSTZ1/HMI1	ENSG00000132017	GSTZ1	YOL095C	HMI1
AHSA1/SDS24	ENSG00000132024	AHSA1	YBR214W	SDS24
DAAM1/ACC1	ENSG00000132142	DAAM1	YNR016C	ACC1
SPTLC2/DHR2	ENSG00000132153	SPTLC2	YKL078W	DHR2
RIN3/KKQ8	ENSG00000132155	RIN3	YKL168C	KKQ8
SNW1/ERG27	ENSG00000132196	SNW1	YLR100W	ERG27
CHGA/PIN2	ENSG00000132274	CHGA	YOR104W	PIN2
ITPK1/BUD32	ENSG00000132275	ITPK1	YGR262C	BUD32
PPM1A/TNA1	ENSG00000132326	PPM1A	YGR260W	TNA1
SIX4/PTP3	ENSG00000132334	SIX4	YER075C	PTP3
ASB2/GSP1	ENSG00000132341	ASB2	YLR293C	GSP1
ERH/SSD1	ENSG00000132357	ERH	YDR293C	SSD1
HIF1A/CLU1	ENSG00000132361	HIF1A	YMR012W	CLU1
SRSF5/INP54	ENSG00000132376	SRSF5	YOL065C	INP54
EIF5/RFA1	ENSG00000132383	EIF5	YAR007C	RFA1
SERPINA4/YCR043C	ENSG00000132424	SERPINA4	YCR043C	YCR043C
SLC8A3/RPL26B	ENSG00000132463	SLC8A3	YGR034W	RPL26B
DICER1/GSY2	ENSG00000132470	DICER1	YLR258W	GSY2
MTHFD1/HHT1	ENSG00000132475	MTHFD1	YBR010W	HHT1
TCL1A/AST2	ENSG00000132535	TCL1A	YER101C	AST2
ZC3H14/MMF1	ENSG00000132541	ZC3H14	YIL051C	MMF1
TELO2/SWM1	ENSG00000132604	TELO2	YDR260C	SWM1
BDKRB1/YTA6	ENSG00000132612	BDKRB1	YPL074W	YTA6
GSKIP/SPO20	ENSG00000132639	GSKIP	YMR017W	SPO20
VRK1/POL30	ENSG00000132646	VRK1	YBR088C	POL30
PSMC1/RPC34	ENSG00000132664	PSMC1	YNR003C	RPC34
RPS6KA5/MMS4	ENSG00000132688	RPS6KA5	YBR098W	MMS4
PSMB5/TUS1	ENSG00000132694	PSMB5	YLR425W	TUS1
YY1/CRC1	ENSG00000132703	YY1	YOR100C	CRC1
ACIN1/TOM40	ENSG00000132718	ACIN1	YMR203W	TOM40
CCNB1IP1/DPH1	ENSG00000132768	CCNB1IP1	YIL103W	DPH1
TRIP11/YDR124W	ENSG00000132792	TRIP11	YDR124W	YDR124W
APEX1/APL6	ENSG00000132842	APEX1	YGR261C	APL6
ENSG00000100829/TCB1	ENSG00000132872	ENSG00000100829	YOR086C	TCB1
PABPN1/PHM6	ENSG00000132912	PABPN1	YDR281C	PHM6
EFS/YML020W	ENSG00000132938	EFS	YML020W	YML020W
ARHGAP5/PCP1	ENSG00000133019	ARHGAP5	YGR101W	PCP1
CINP/MYO1	ENSG00000133026	CINP	YHR023W	MYO1
SRP54/TEL1	ENSG00000133056	SRP54	YBL088C	TEL1
CPNE6/SCH9	ENSG00000133059	CPNE6	YHR205W	SCH9
CHD8/POP3	ENSG00000133069	CHD8	YNL282W	POP3
PSMA6/YPR202W	ENSG00000133083	PSMA6	YPR202W	YPR202W
NFKBIA/CLB2	ENSG00000133101	NFKBIA	YPR119W	CLB2
EMC9/TMA19	ENSG00000133112	EMC9	YKL056C	TMA19
PSME2/CTF18	ENSG00000133119	PSME2	YMR078C	CTF18
BRMS1L/LPX1	ENSG00000133121	BRMS1L	YOR084W	LPX1
ENSG00000100931/DMA2	ENSG00000133135	ENSG00000100931	YNL116W	DMA2
SEC23A/SUN4	ENSG00000133216	SEC23A	YNL066W	SUN4
PNN/FES1	ENSG00000133265	PNN	YBR101C	FES1
RABGGTA/DUG1	ENSG00000133313	RABGGTA	YFR044C	DUG1
NFATC4/NSA1	ENSG00000133316	NFATC4	YGL111W	NSA1
PLTP/TVP15	ENSG00000133318	PLTP	YDR100W	TVP15
PCIF1/NUT2	ENSG00000133398	PCIF1	YPR168W	NUT2
GSS/HBT1	ENSG00000133401	GSS	YDL223C	HBT1
MMP9/BST1	ENSG00000133424	MMP9	YFL025C	BST1
TRPC4AP/TIS11	ENSG00000133606	TRPC4AP	YLR136C	TIS11
PYGB/ARP3	ENSG00000133627	PYGB	YJR065C	ARP3
PROCR/RAS2	ENSG00000133703	PROCR	YNL098C	RAS2
GINS1/SXM1	ENSG00000133704	GINS1	YDR395W	SXM1
NINL/CDC60	ENSG00000133706	NINL	YPL160W	CDC60
CD40/INM1	ENSG00000133731	CD40	YHR046C	INM1
UQCC/RAS1	ENSG00000133818	UQCC	YOR101W	RAS1
ZMYND8/YMR226C	ENSG00000133835	ZMYND8	YMR226C	YMR226C
SGK2/DNF3	ENSG00000133858	SGK2	YMR162C	DNF3
IFT52/ERG28	ENSG00000133935	IFT52	YER044C	ERG28
MYBL2/COX16	ENSG00000133983	MYBL2	YJL003W	COX16
HNF4A/SUI2	ENSG00000134001	HNF4A	YJR007W	SUI2
SLA2/ELP3	ENSG00000134014	SLA2	YPL086C	ELP3
C20orf24/CLB4	ENSG00000134057	C20orf24	YLR210W	CLB4
NFATC2/RIM11	ENSG00000134072	NFATC2	YMR139W	RIM11
STK4/MNL1	ENSG00000134109	STK4	YHR204W	MNL1
PFDN4/AAD6	ENSG00000134152	PFDN4	YFL056C	AAD6
DOK5/VTH2	ENSG00000134243	DOK5	YJL222W	VTH2
CSTF1/ADP1	ENSG00000134250	CSTF1	YCR011C	ADP1
BMP7/RIB4	ENSG00000134262	BMP7	YOL143C	RIB4
RAE1/ARF2	ENSG00000134287	RAE1	YDL137W	ARF2
TPD52L2/AVT2	ENSG00000134294	TPD52L2	YEL064C	AVT2
DNAJC5/SRS2	ENSG00000134313	DNAJC5	YJL092W	SRS2
NELFCD/RIM15	ENSG00000134318	NELFCD	YFL033C	RIM15
PRPF6/PRM7	ENSG00000134352	PRPF6	YDL039C	PRM7
TUBB1/CDC73	ENSG00000134371	TUBB1	YLR418C	CDC73
PSMA7/TIM22	ENSG00000134375	PSMA7	YDL217C	TIM22
NTSR1/SLX5	ENSG00000134376	NTSR1	YDL013W	SLX5
MRGBP/DED81	ENSG00000134440	MRGBP	YHR019C	DED81
DIDO1/PXR1	ENSG00000134453	DIDO1	YGR280C	PXR1
GID8/TAT1	ENSG00000134489	GID8	YBR069C	TAT1
BIRC7/YNR040W	ENSG00000134571	BIRC7	YNR040W	YNR040W
ARFGAP1/SAR1	ENSG00000134594	ARFGAP1	YPL218W	SAR1
AVP/CIN1	ENSG00000134627	AVP	YOR349W	CIN1
COL20A1/MPT5	ENSG00000134644	COL20A1	YGL178W	MPT5
CHRNA4/NOG1	ENSG00000134697	CHRNA4	YPL093W	NOG1
EEF1A2/PRP38	ENSG00000134748	EEF1A2	YGR075C	PRP38
PTK6/AIM44	ENSG00000134757	PTK6	YPL158C	AIM44
GMEB2/CWC24	ENSG00000134758	GMEB2	YLR323C	CWC24
C20orf27/GDT1	ENSG00000134851	C20orf27	YBR187W	GDT1
SPEF1/YOL073C	ENSG00000134882	SPEF1	YOL073C	YOL073C
CDC25B/RAD2	ENSG00000134899	CDC25B	YGR258C	RAD2
ARFRP1/RGA1	ENSG00000134909	ARFRP1	YOR127W	RGA1
NDUFAF5/STT3	ENSG00000134910	NDUFAF5	YGL022W	STT3
TRIB3/ATF1	ENSG00000134954	TRIB3	YOR377W	ATF1
RASSF2/IES2	ENSG00000134982	RASSF2	YNL215W	IES2
CSNK2A1/FMN1	ENSG00000135002	CSNK2A1	YDR236C	FMN1
ANGPT4/PDH1	ENSG00000135046	ANGPT4	YPR002W	PDH1
HM13/SNF3	ENSG00000135047	HM13	YDL194W	SNF3
SNPH/URE2	ENSG00000135049	SNPH	YNL229C	URE2
MYLK2/LRS4	ENSG00000135052	MYLK2	YDR439W	LRS4
SIRPB1/SER1	ENSG00000135069	SIRPB1	YOR184W	SER1
SEC23B/RGI2	ENSG00000135090	SEC23B	YIL057C	RGI2
FERMT1/TIP20	ENSG00000135249	FERMT1	YGL145W	TIP20
HAO1/KNS1	ENSG00000135250	HAO1	YLL019C	KNS1
PDYN/MTO1	ENSG00000135297	PDYN	YGL236C	MTO1
PLCB4/SPO75	ENSG00000135312	PLCB4	YLL005C	SPO75
MYL9/ORC3	ENSG00000135336	MYL9	YLL004W	ORC3
HCK/HSL1	ENSG00000135341	HCK	YKL101W	HSL1
CRNKL1/PEX22	ENSG00000135363	CRNKL1	YAL055W	PEX22
POFUT1/KRE33	ENSG00000135372	POFUT1	YNL132W	KRE33
SAMHD1/HLJ1	ENSG00000135392	SAMHD1	YMR161W	HLJ1
PAK7/DGA1	ENSG00000135407	PAK7	YOR245C	DGA1
KIF3B/GTT1	ENSG00000135424	KIF3B	YIR038C	GTT1
NOP56/YLR426W	ENSG00000135437	NOP56	YLR426W	YLR426W
IDH3B/GTS1	ENSG00000135439	IDH3B	YGL181W	GTS1
MAPRE1/PAN2	ENSG00000135473	MAPRE1	YGL094C	PAN2
JAG1/NOP13	ENSG00000135486	JAG1	YNL175C	NOP13
CDK5RAP1/SUL1	ENSG00000135502	CDK5RAP1	YBR294W	SUL1
SNTA1/YOS9	ENSG00000135506	SNTA1	YDR057W	YOS9
OXT/YFL054C	ENSG00000135517	OXT	YFL054C	YFL054C
TTI1/DGR2	ENSG00000135541	TTI1	YKL121W	DGR2
E2F1/MIM1	ENSG00000135596	E2F1	YOL026C	MIM1
RPRD1B/CCT3	ENSG00000135624	RPRD1B	YJL014W	CCT3
PXMP4/UBP12	ENSG00000135655	PXMP4	YJL197W	UBP12
CHMP4B/GPX2	ENSG00000135709	CHMP4B	YBR244W	GPX2
BPI/YDR042C	ENSG00000135720	BPI	YDR042C	YDR042C
CST3/YBL059W	ENSG00000135740	CST3	YBL059W	YBL059W
ASIP/TOK1	ENSG00000135750	ASIP	YJL093C	TOK1
CST4/LST4	ENSG00000135763	CST4	YKL176C	LST4
ACTR5/RFC4	ENSG00000135778	ACTR5	YOL094C	RFC4
WFDC2/SPT8	ENSG00000135801	WFDC2	YLR055C	SPT8
AHCY/GLN1	ENSG00000135821	AHCY	YPR035W	GLN1
DHX35/VAM7	ENSG00000135823	DHX35	YGL212W	VAM7
DNTTIP1/MAK32	ENSG00000135828	DNTTIP1	YCR019W	MAK32
MAP1LC3A/YLR419W	ENSG00000135829	MAP1LC3A	YLR419W	YLR419W
SYNDIG1/MBA1	ENSG00000135837	SYNDIG1	YBR185C	MBA1
PIGU/GPI2	ENSG00000135845	PIGU	YPL076W	GPI2
TNNC2/MRPL3	ENSG00000135900	TNNC2	YMR024W	MRPL3
APMAP/YML083C	ENSG00000135903	APMAP	YML083C	YML083C
ZNF516/SYG1	ENSG00000135905	ZNF516	YIL047C	SYG1
USP14/CAJ1	ENSG00000135924	USP14	YER048C	CAJ1
VAPA/PKR1	ENSG00000135930	VAPA	YMR123W	PKR1
MYOM1/HYM1	ENSG00000135932	MYOM1	YKL189W	HYM1
MYL12A/COX4	ENSG00000135940	MYL12A	YGL187C	COX4
CEP76/ISU2	ENSG00000136003	CEP76	YOR226C	ISU2
CEP192/YPL150W	ENSG00000136021	CEP192	YPL150W	YPL150W
RNMT/BUD21	ENSG00000136026	RNMT	YOR078W	BUD21
SMAD7/NUR1	ENSG00000136044	SMAD7	YDL089W	NUR1
LAMA1/PWP1	ENSG00000136045	LAMA1	YLR196W	PWP1
RNF125/RRN7	ENSG00000136098	RNF125	YJL025W	RRN7
ANKRD12/GYL1	ENSG00000136111	ANKRD12	YMR192W	GYL1
NOL4/YNL134C	ENSG00000136143	NOL4	YNL134C	YNL134C
POLI/YIL001W	ENSG00000136144	POLI	YIL001W	YIL001W
MIB1/YKL077W	ENSG00000136153	MIB1	YKL077W	YKL077W
RBBP8/STE18	ENSG00000136158	RBBP8	YJR086W	STE18
RIOK3/CDC42	ENSG00000136238	RIOK3	YLR229C	CDC42
CSTF2/SWF1	ENSG00000136247	CSTF2	YDR126W	SWF1
PSMD10/DBP9	ENSG00000136271	PSMD10	YLR276C	DBP9
ATG4A/FAU1	ENSG00000136371	ATG4A	YER183C	FAU1
TBL1X/YHR192W	ENSG00000136436	TBL1X	YHR192W	YHR192W
GPR143/NMT1	ENSG00000136448	GPR143	YLR195C	NMT1
PGRMC1/HTD2	ENSG00000136449	PGRMC1	YHR067W	HTD2
POLA1/HRB1	ENSG00000136450	POLA1	YNL004W	HRB1
MID1/YGR021W	ENSG00000136463	MID1	YGR021W	YGR021W
NKAP/YPL247C	ENSG00000136485	NKAP	YPL247C	YPL247C
NXT2/SAS3	ENSG00000136504	NXT2	YBL052C	SAS3
GUCY2F/GAP1	ENSG00000136521	GUCY2F	YKR039W	GAP1
ENSG00000101898/YGR250C	ENSG00000136527	ENSG00000101898	YGR250C	YGR250C
ALG13/PPZ2	ENSG00000136531	ALG13	YDR436W	PPZ2
PRPS2/EMP47	ENSG00000136560	PRPS2	YFL048C	EMP47
TLR8/GUS1	ENSG00000136628	TLR8	YGL245W	GUS1
AMMECR1/SNX3	ENSG00000136643	AMMECR1	YOR357C	SNX3
CHRDL1/YLR194C	ENSG00000136715	CHRDL1	YLR194C	YLR194C
WDR13/IMP4	ENSG00000136718	WDR13	YNL075W	IMP4
SUV39H1/HSE1	ENSG00000136738	SUV39H1	YHL002W	HSE1
GLRA2/NFS1	ENSG00000136750	GLRA2	YCL017C	NFS1
XIAP/YME1	ENSG00000136758	XIAP	YPR024W	YME1
STAG2/SIS1	ENSG00000136770	STAG2	YNL007C	SIS1
MCF2/SSN3	ENSG00000136807	MCF2	YPL042C	SSN3
F9/TRX2	ENSG00000136810	F9	YGR209C	TRX2
ABCD1/ECM29	ENSG00000136813	ABCD1	YHL030W	ECM29
CCDC22/HSP104	ENSG00000136827	CCDC22	YLL026W	HSP104
CACNA1F/YCG1	ENSG00000136828	CACNA1F	YDR325W	YCG1
SYP/BUD2	ENSG00000136848	SYP	YKL092C	BUD2
PLP2/SEC1	ENSG00000136854	PLP2	YDR164C	SEC1
BMX/ATG11	ENSG00000136861	BMX	YPR049C	ATG11
PLS3/AGC1	ENSG00000136869	PLS3	YPR021C	AGC1
NAA10/PRP4	ENSG00000136875	NAA10	YPR178W	PRP4
RENBP/SAD1	ENSG00000136878	RENBP	YFR005C	SAD1
ELF4/VMA10	ENSG00000136888	ELF4	YHR039C-A	VMA10
SMARCA1/IPI1	ENSG00000136891	SMARCA1	YHR085W	IPI1
MTMR8/SUR4	ENSG00000136928	MTMR8	YLR372W	SUR4
ASB9/PUP1	ENSG00000136930	ASB9	YOR157C	PUP1
ENSG00000102050/KEL1	ENSG00000136933	ENSG00000102050	YHR158C	KEL1
RBBP7/RKM2	ENSG00000136937	RBBP7	YDR198C	RKM2
PPP1R2P9/PLP2	ENSG00000136940	PPP1R2P9	YOR281C	PLP2
KCND1/RPL35B	ENSG00000136942	KCND1	YDL136W	RPL35B
OPN1LW/DCC1	ENSG00000136982	OPN1LW	YCL016C	DCC1
FMR1/DFM1	ENSG00000136986	FMR1	YDR411C	DFM1
PIM2/RPA49	ENSG00000137054	PIM2	YNL248C	RPA49
SLC35A2/DOA1	ENSG00000137055	SLC35A2	YKL213C	DOA1
PQBP1/HNT3	ENSG00000137074	PQBP1	YOR258W	HNT3
PCSK1N/FDH1	ENSG00000137106	PCSK1N	YOR388C	FDH1
EMD/RPS6B	ENSG00000137154	EMD	YBR181C	RPS6B
TAZ/STB4	ENSG00000137203	TAZ	YMR019W	STB4
PGK1/POP8	ENSG00000137265	PGK1	YBL018C	POP8
GATA1/CMK1	ENSG00000137275	GATA1	YFR014C	CMK1
MAGT1/BMS1	ENSG00000137312	MAGT1	YPL217C	BMS1
SMS/SNF5	ENSG00000137337	SMS	YBR289W	SNF5
PHEX/FLX1	ENSG00000137409	PHEX	YIL134W	FLX1
UBL4A/RPC31	ENSG00000137478	UBL4A	YNL151C	RPC31
EEA1/YGR130C	ENSG00000137497	EEA1	YGR130C	YGR130C
RP2/FMP32	ENSG00000137500	RP2	YFL046W	FMP32
PHF16/SIR4	ENSG00000137501	PHF16	YDR227W	SIR4
CDK16/YIP5	ENSG00000137502	CDK16	YGL161C	YIP5
USP11/YGR015C	ENSG00000137509	USP11	YGR015C	YGR015C
PCYT1B/MRPL10	ENSG00000137547	PCYT1B	YNL284C	MRPL10
HTATSF1/TGS1	ENSG00000137574	HTATSF1	YPL157W	TGS1
VGLL1/YNR065C	ENSG00000137642	VGLL1	YNR065C	YNR065C
CD40LG/BUD13	ENSG00000137656	CD40LG	YGL174W	BUD13
TIMP1/MRP1	ENSG00000137710	TIMP1	YDR347W	MRP1
FGD1/VAC14	ENSG00000137713	FGD1	YLR386W	VAC14
PIN4/YJL185C	ENSG00000137752	PIN4	YJL185C	YJL185C
PORCN/MKK2	ENSG00000137764	PORCN	YPL140C	MKK2
MAGED2/ODC2	ENSG00000137801	MAGED2	YOR222W	ODC2
KLF8/UTP30	ENSG00000137802	KLF8	YKR060W	UTP30
SYTL4/GCR2	ENSG00000137806	SYTL4	YNL199C	GCR2
CENPI/RTF1	ENSG00000137815	CENPI	YGL244W	RTF1
DRP2/IOC3	ENSG00000137822	DRP2	YFR013W	IOC3
TAF7L/BIO5	ENSG00000137842	TAF7L	YNR056C	BIO5
PBDC1/RAD59	ENSG00000137845	PBDC1	YDL059C	RAD59
ENSG00000102391/SLD2	ENSG00000137872	ENSG00000102391	YKL108W	SLD2
ARMCX3/RLP24	ENSG00000137876	ARMCX3	YLR009W	RLP24
HTR2A/COY1	ENSG00000137878	HTR2A	YKL179C	COY1
NDFIP2/MRPL40	ENSG00000137942	NDFIP2	YPL173W	MRPL40
TNFSF13B/ALT1	ENSG00000137944	TNFSF13B	YLR089C	ALT1
MLNR/SUA7	ENSG00000137947	MLNR	YPR086W	SUA7
CAB39L/BET2	ENSG00000137955	CAB39L	YPR176C	BET2
KLF5/KGD2	ENSG00000137992	KLF5	YDR148C	KGD2
STK24/IMD2	ENSG00000138029	STK24	YHR216W	IMD2
ACP5/RBK1	ENSG00000138030	ACP5	YCR036W	RBK1
DNAJC3/PTC1	ENSG00000138032	DNAJC3	YDL006W	PTC1
UGGT2/YGR016W	ENSG00000138035	UGGT2	YGR016W	YGR016W
ARHGEF7/YKR078W	ENSG00000138036	ARHGEF7	YKR078W	YKR078W
FGF9/PSY2	ENSG00000138041	FGF9	YNL201C	PSY2
SGCG/YPT1	ENSG00000138069	SGCG	YFL038C	YPT1
PARP4/ARP2	ENSG00000138071	PARP4	YDL029W	ARP2
SUPT20H/MAL12	ENSG00000138079	SUPT20H	YGR292W	MAL12
MRPS31/DAS1	ENSG00000138081	MRPS31	YJL149W	DAS1
KPNA3/PET309	ENSG00000138095	KPNA3	YLR067C	PET309
FLT1/BIO4	ENSG00000138101	FLT1	YNR057C	BIO4
RGCC/ARP1	ENSG00000138107	RGCC	YHR129C	ARP1
VWA8/MYO2	ENSG00000138162	VWA8	YOR326W	MYO2
DGKH/YLR063W	ENSG00000138166	DGKH	YLR063W	YLR063W
KATNAL1/MSS1	ENSG00000138175	KATNAL1	YMR023C	MSS1
INTS6/HDA2	ENSG00000138182	INTS6	YDR295C	HDA2
TSC22D1/YND1	ENSG00000138185	TSC22D1	YER005W	YND1
CLN5/FET3	ENSG00000138193	CLN5	YMR058W	FET3
OLFM4/HMLALPHA1	ENSG00000138279	OLFM4	YCL066W	HMLALPHA1
MSLN/TIM23	ENSG00000138297	MSLN	YNR017W	TIM23
TRADD/TAF13	ENSG00000138303	TRADD	YML098W	TAF13
HSF4/RPS24A	ENSG00000138326	HSF4	YER074W	RPS24A
CORO1A/DNA2	ENSG00000138346	CORO1A	YHR164C	DNA2
MAPK3/ADE17	ENSG00000138363	MAPK3	YMR120C	ADE17
PHKB/KTR5	ENSG00000138378	PHKB	YNL029C	KTR5
NUTF2/SRO9	ENSG00000138385	NUTF2	YCL037C	SRO9
NUP93/CPR3	ENSG00000138398	NUP93	YML078W	CPR3
CENPT/IDP3	ENSG00000138413	CENPT	YNL009W	IDP3
TSNAXIP1/YPL014W	ENSG00000138434	TSNAXIP1	YPL014W	YPL014W
NFAT5/YTM1	ENSG00000138442	NFAT5	YOR272W	YTM1
N4BP1/MKC7	ENSG00000138448	N4BP1	YDR144C	MKC7
CBLN1/YKL100C	ENSG00000138600	CBLN1	YKL100C	YKL100C
ARL2BP/PTM1	ENSG00000138613	ARL2BP	YKL039W	PTM1
ZNF423/DSK2	ENSG00000138629	ZNF423	YMR276W	DSK2
CCL22/ALG9	ENSG00000138641	CCL22	YNL219C	ALG9
CCL17/FMP25	ENSG00000138646	CCL17	YLR077W	FMP25
CTCF/RIM4	ENSG00000138668	CTCF	YHL024W	RIM4
ACD/PSY4	ENSG00000138669	ACD	YBL046W	PSY4
POLR2C/SEC31	ENSG00000138674	POLR2C	YDL195W	SEC31
PARD6A/HYR1	ENSG00000138675	PARD6A	YIR037W	HYR1
ZNF821/YGL015C	ENSG00000138684	ZNF821	YGL015C	YGL015C
MMP15/CSF1	ENSG00000138688	MMP15	YLR087C	CSF1
USB1/YAR066W	ENSG00000138698	USB1	YAR066W	YAR066W
CCDC113/ATP12	ENSG00000138750	CCDC113	YJL180C	ATP12
NME3/SPR3	ENSG00000138758	NME3	YGR059W	SPR3
PSMD7/YOR387C	ENSG00000138760	PSMD7	YOR387C	YOR387C
VAC14/USO1	ENSG00000138768	VAC14	YDL058W	USO1
TANGO6/YOR021C	ENSG00000138772	TANGO6	YOR021C	YOR021C
COG4/PPA2	ENSG00000138777	COG4	YMR267W	PPA2
PLA2G15/YJR141W	ENSG00000138785	PLA2G15	YJR141W	YJR141W
[truncated: 1,445 more rows]
