# Supplementary material for: Scope and limitations of yeast as a model organism for studying human tissue-specific pathways
Source: BMC Syst Biol. 2015 Dec 29;9:96. doi: 10.1186/s12918-015-0253-0 (PMC4696342; doi:10.1186/s12918-015-0253-0)
Supplement: Additional file 1 — Network alignments. Compressed (*.zip) file containing individual tissue-specific alignments. (ZIP 5181 Kb) [file 12918_2015_253_MOESM1_ESM.zip › alignments/Prefrontal Cortex_AlignGraph_edges.tsv]

First_ortholog_pair	Second_ortholog_pair
COL4A3BP/YDL233W	SEMA3F/FEN1
RAD18/PSA1	SOX8/YNK1
HRG/RFC1	FBXL3/NAB2
ABHD5/PUF3	CACNG3/MDH3
CDH9/MAK21	AP2B1/BRX1
ERLIN1/BZZ1	PAFAH1B1/FAF1
PTCD1/NUP2	GAS7/SRP1
KYNU/SWI5	GAS7/SRP1
NRD1/SSB1	KAL1/FMP10
CLIP2/POP2	KAL1/FMP10
MTMR8/SUR4	ACPP/LAC1
PPP2CB/GPI8	ACPP/LAC1
CREB1/EDE1	ZMYND11/SLA2
EFHC1/SPC105	DPEP1/KIN3
FOSL2/PHB1	ZRANB1/GIS2
CCNB1IP1/DPH1	MNAT1/NUP100
PTGDS/YJR098C	SAMD4A/RHO1
TRAM1/SEC23	SERPINB1/YPS5
RCN2/VAS1	GCLM/NIC96
KPNA6/CKA1	SEC63/RPA190
GNAI2/RPS10B	KPNA6/CKA1
RPF1/VPS13	SLAMF7/BOI1
PIH1D1/SET5	MIPEP/AIP1
RTN4R/TPK1	VEZT/ULS1
RASIP1/CHS3	ANK1/ENT3
PFKP/GLO3	PIAS1/SNF1
HLTF/CNS1	PIAS1/SNF1
PLP2/SEC1	VCL/SEC13
PTGDS/YJR098C	RPL26L1/NCL1
YY1/CRC1	PHKA2/MTG2
NCF2/RPD3	HSPA5/MOT1
ARFGAP1/SAR1	DSG2/IRC6
WDR13/IMP4	RSF1/UTP15
CSK/ERG11	PHF21B/NCP1
GPD2/YML002W	TRAF1/TAP42
PBDC1/RAD59	DNAJC25/YDL156W
BUD31/STH1	NCKAP1/ISW1
SFRP1/MRL1	HIPK2/YDR348C
CCDC181/TOR2	SLC12A2/DMC1
MLH1/RTS3	SNCAIP/SAP190
GRPEL1/BMH2	POU1F1/APL1
NCOA1/UBP3	WDR3/RNA1
SPAG6/PLB2	PKN2/APA2
THOC5/SOL1	TRAM2/NTO1
NXT2/SAS3	TRAM2/NTO1
PTGDS/YJR098C	ROPN1/RAD27
SNX13/GSY1	TBC1D1/YGR093W
HCK/HSL1	PFKP/GLO3
ENSG00000100010/SIN3	NEO1/CKA2
CLASRP/PHO4	NEO1/CKA2
YY1/CRC1	CACNB1/MLC1
EXOC8/CBF5	FTSJ1/CPT1
ATP6V0E1/RAD1	POLR1A/SAC6
RPF1/VPS13	RAD18/PSA1
TAB1/RPN13	SEL1L/YER184C
SPTLC1/RAD6	TCF3/PRP11
HCK/HSL1	HLTF/CNS1
MED23/SEN34	FCGR2B/YIP3
KLHDC4/FAR11	NDE1/TPD3
CCDC181/TOR2	NDE1/TPD3
KCTD17/AAR2	SDHA/GLO4
YY1/CRC1	NOTCH3/GRS2
PPP2R1A/DPB4	SNCB/IMD3
VAPA/PKR1	ENO1/VMA21
MCM3/ERV25	ENO1/VMA21
PTGDS/YJR098C	TACR2/FRQ1
CEACAM6/SPO12	ACTB/TIF1
CD58/CDC28	ACTB/TIF1
ENSG00000100010/SIN3	NT5C2/FUN19
PTGDS/YJR098C	NFKB2/GOS1
SRP54/TEL1	PIAS2/GDE1
MSLN/TIM23	MCCC1/MGE1
URGCP/SSC1	MCCC1/MGE1
PTGDS/YJR098C	NEBL/GEF1
DDX1/YHR177W	NRD1/SSB1
RIMS1/RET3	NRD1/SSB1
RAB34/TSC11	NRD1/SSB1
TUSC2/FLC2	NRD1/SSB1
ESYT2/SSB2	NRD1/SSB1
TGFB1/YCK2	CPOX/STE3
OPRM1/RPS22B	ZNF506/ENP1
RBM24/YLR301W	ENSG00000081770/RML2
CUEDC2/PDR5	DLG3/SSZ1
ESYT2/SSB2	XPO1/CCR4
HNRNPL/CBC2	SLC27A5/CDC40
PIK3CG/SPT23	ZNF8/HSP10
PTGDS/YJR098C	CD82/VMA1
NDUFB7/COF1	TTC39A/CYR1
SIGLEC5/PHO81	EPDR1/VPS24
VWF/PHB2	SRRT/FKS1
PRLR/RPL15A	ATXN7L3/RPL4A
TSNAXIP1/YPL014W	TMEM230/MSB4
LTBR/CHL4	KDM2B/DPH5
ASIC2/RPL33A	OTUB2/MOT3
MTMR8/SUR4	MCOLN1/YHL042W
RASSF4/STE50	UPRT/SPC29
MRGBP/DED81	NUP188/MDM34
CCDC181/TOR2	CIRBP/SUR7
RIN3/KKQ8	SNAP29/BUD27
MAGT1/BMS1	SNAP29/BUD27
CGB/NCA2	SNAP29/BUD27
GTF3C2/NAM9	SEC14L2/EMC1
RAB34/TSC11	SNRPD3/NUP82
PASK/UBC4	PPM1F/SNT2
PTGDS/YJR098C	ST13/ACS1
RWDD1/HEK2	ERH/SSD1
CCDC181/TOR2	SNPH/URE2
ARHGEF7/YKR078W	NXT2/SAS3
COL4A3BP/YDL233W	GLRA2/NFS1
PPP2CB/GPI8	MTMR8/SUR4
TGFB1/YCK2	MTMR8/SUR4
TFAM/KEX2	MTMR8/SUR4
CRBN/VPS73	MTMR8/SUR4
CFHR3/HOT13	CENPT/IDP3
EPHA4/FKH1	CALB1/ORC2
CRBN/VPS73	PPP2CB/GPI8
LIPA/PRE4	KLC3/TEX1
ENSG00000109716/UTP22	OAZ1/MRPS5
COL4A3BP/YDL233W	OLFM2/SRP102
PTGDS/YJR098C	DDX49/POB3
GPD2/YML002W	DNAJC2/AGP3
DNAJB6/ATP2	H2AFV/MRS3
FBXO30/OCA4	PDAP1/OPT2
STAT1/HTB1	EIF3A/BRO1
IL2/ORC5	SH3PXD2A/RRP1
KCNQ4/RPL43B	DKK1/RPS29B
PHACTR1/HTS1	HOXB6/ATP5
RPS13/TLG1	RPL34/CAK1
ATP6V0E1/RAD1	DCPS/YCR087C-A
SF3B1/PEX10	IL10RA/ERG6
ESYT2/SSB2	MGP/VMA9
DROSHA/PRP8	RWDD1/HEK2
RAP1A/SPT3	RPS12/NGG1
ENSG00000115953/ACH1	HBS1L/RPC40
COL4A3BP/YDL233W	SLC29A1/HAT2
GPD2/YML002W	KNG1/LCB4
CEBPZ/RPC82	STAT1/HTB1
