# Supplementary material for: Scope and limitations of yeast as a model organism for studying human tissue-specific pathways
Source: BMC Syst Biol. 2015 Dec 29;9:96. doi: 10.1186/s12918-015-0253-0 (PMC4696342; doi:10.1186/s12918-015-0253-0)
Supplement: Additional file 1 — Network alignments. Compressed (*.zip) file containing individual tissue-specific alignments. (ZIP 5181 Kb) [file 12918_2015_253_MOESM1_ESM.zip › alignments/Occipital Lobe_AlignGraph_nodes.tsv]

ID	Human_EnsemblGeneID	Human_Symbol	Yeast_EnsemblGeneID	Yeast_Symbol
TSPAN6/DPM1	ENSG00000000419	TSPAN6	YPR183W	DPM1
DPM1/HAP2	ENSG00000001167	DPM1	YGL237C	HAP2
SCYL3/CTR1	ENSG00000003147	SCYL3	YPR124W	CTR1
FGR/COS9	ENSG00000003402	FGR	YKL219W	COS9
CFH/NRP1	ENSG00000003756	CFH	YDL167C	NRP1
GCLC/CSM4	ENSG00000004059	GCLC	YPL200W	CSM4
NFYA/FEN1	ENSG00000004399	NFYA	YCR034W	FEN1
SEMA3F/ADK1	ENSG00000004455	SEMA3F	YDR226W	ADK1
CFTR/GCV3	ENSG00000004478	CFTR	YAL044C	GCV3
KRIT1/FRK1	ENSG00000004660	KRIT1	YPL141C	FRK1
RAD52/ACP1	ENSG00000004779	RAD52	YKL192C	ACP1
BAD/PKP1	ENSG00000004799	BAD	YIL042C	PKP1
CD99/YGR201C	ENSG00000004838	CD99	YGR201C	YGR201C
AOC1/YDR307W	ENSG00000004866	AOC1	YDR307W	YDR307W
HECW1/CDC27	ENSG00000004897	HECW1	YBL084C	CDC27
MAD1L1/SEC61	ENSG00000004948	MAD1L1	YLR378C	SEC61
LASP1/SIP3	ENSG00000005020	LASP1	YNL257C	SIP3
M6PR/CDC9	ENSG00000005156	M6PR	YDL164C	CDC9
ICA1/PST2	ENSG00000005302	ICA1	YDR032C	PST2
ALS2/BDF2	ENSG00000005339	ALS2	YDL070W	BDF2
CASP10/SIA1	ENSG00000005421	CASP10	YOR137C	SIA1
CFLAR/LOC1	ENSG00000005700	CFLAR	YFR001W	LOC1
TFPI/PKP2	ENSG00000005882	TFPI	YGL059W	PKP2
RBM5/YDR352W	ENSG00000005893	RBM5	YDR352W	YDR352W
MTMR7/PGC1	ENSG00000006007	MTMR7	YPL206C	PGC1
ARF5/YKR104W	ENSG00000006071	ARF5	YKR104W	YKR104W
POLDIP2/APL4	ENSG00000006125	POLDIP2	YPR029C	APL4
PLXND1/ADH7	ENSG00000006194	PLXND1	YCR105W	ADH7
AK2/GRX6	ENSG00000006468	AK2	YDL010W	GRX6
CD38/LCB5	ENSG00000006530	CD38	YLR260W	LCB5
FKBP4/YMR010W	ENSG00000006704	FKBP4	YMR010W	YMR010W
KDM1A/VPS41	ENSG00000006715	KDM1A	YDR080W	VPS41
CAMKK1/SKN7	ENSG00000006788	CAMKK1	YHR206W	SKN7
RECQL/CMK2	ENSG00000007047	RECQL	YOL016C	CMK2
HSPB6/PAC1	ENSG00000007168	HSPB6	YOR269W	PAC1
ARHGAP33/MET10	ENSG00000007171	ARHGAP33	YFR030W	MET10
NDUFAB1/HXK2	ENSG00000007174	NDUFAB1	YGL253W	HXK2
PDK4/HOF1	ENSG00000007237	PDK4	YMR032W	HOF1
ZMYND10/TRS33	ENSG00000007255	ZMYND10	YOR115C	TRS33
ST7/UTR5	ENSG00000007264	ST7	YEL035C	UTR5
CDC27/SRL1	ENSG00000007372	CDC27	YOR247W	SRL1
SLC4A1/FRE7	ENSG00000007952	SLC4A1	YOL152W	FRE7
CALCR/PRE7	ENSG00000008018	CALCR	YBL041W	PRE7
HCCS/USA1	ENSG00000008130	HCCS	YML029W	USA1
DVL2/YDL176W	ENSG00000008277	DVL2	YDL176W	YDL176W
UPF1/DTR1	ENSG00000008282	UPF1	YBR180W	DTR1
SKAP2/CNL1	ENSG00000008294	SKAP2	YDR357C	CNL1
SLC25A5/PHR1	ENSG00000008405	SLC25A5	YOR386W	PHR1
CCDC109B/RPS20	ENSG00000008988	CCDC109B	YHL015W	RPS20
HOXA11/YBL055C	ENSG00000009335	HOXA11	YBL055C	YBL055C
POLR2J/REV3	ENSG00000009413	POLR2J	YPL167C	REV3
DHX33/VTA1	ENSG00000009844	DHX33	YLR181C	VTA1
MEOX1/PHD1	ENSG00000009950	MEOX1	YKL043W	PHD1
LIG3/ITC1	ENSG00000009954	LIG3	YGL133W	ITC1
RPAP3/VID30	ENSG00000010017	RPAP3	YGL227W	VID30
ENSG00000005189/SPE4	ENSG00000010165	ENSG00000005189	YLR146C	SPE4
CIAPIN1/ZAP1	ENSG00000010244	CIAPIN1	YJL056C	ZAP1
FAM214B/COR1	ENSG00000010256	FAM214B	YBL045C	COR1
COPZ2/YCS4	ENSG00000010292	COPZ2	YLR272C	YCS4
PRKAR2B/BEM1	ENSG00000010810	PRKAR2B	YBR200W	BEM1
MSL3/NDD1	ENSG00000010818	MSL3	YOR372C	NDD1
CREBBP/ELA1	ENSG00000011007	CREBBP	YNL230C	ELA1
BZRAP1/YNK1	ENSG00000011052	BZRAP1	YKL067W	YNK1
MPO/ICT1	ENSG00000011198	MPO	YLR099C	ICT1
PON1/UTP18	ENSG00000011260	PON1	YJL069C	UTP18
GCFC2/NAB2	ENSG00000011275	GCFC2	YGL122C	NAB2
ABCB4/SCW4	ENSG00000011405	ABCB4	YGR279C	SCW4
SOX8/SKG3	ENSG00000011426	SOX8	YLR187W	SKG3
IBTK/GYP1	ENSG00000011454	IBTK	YOR070C	GYP1
MYCBP2/PPH21	ENSG00000011485	MYCBP2	YDL134C	PPH21
FBXL3/PKH2	ENSG00000011566	FBXL3	YOL100W	PKH2
ITGAL/MLP2	ENSG00000012822	ITGAL	YIL149C	MLP2
PDK2/IRS4	ENSG00000013016	PDK2	YKR019C	IRS4
ITGA3/COQ4	ENSG00000013441	ITGA3	YDR204W	COQ4
LAMP2/RET1	ENSG00000013503	LAMP2	YOR207C	RET1
GGNBP2/NGL2	ENSG00000013523	GGNBP2	YMR285C	NGL2
ITGA2B/PMT6	ENSG00000014216	ITGA2B	YGR199W	PMT6
GDE1/MDH3	ENSG00000014641	GDE1	YDL078C	MDH3
C19orf60/MMT1	ENSG00000014824	C19orf60	YMR177W	MMT1
CRLF1/BRX1	ENSG00000015171	CRLF1	YOL077C	BRX1
MAP3K14/LAS17	ENSG00000015285	MAP3K14	YOR181W	LAS17
ABCC8/GPG1	ENSG00000015413	ABCC8	YGL121C	GPG1
CCL18/MPP6	ENSG00000015479	CCL18	YNR024W	MPP6
CCL3/BPL1	ENSG00000015592	CCL3	YDL141W	BPL1
SYNRG/HPF1	ENSG00000016490	SYNRG	YOL155C	HPF1
CACNG3/PMR1	ENSG00000017260	CACNG3	YGL167C	PMR1
TMEM132A/BEM2	ENSG00000017797	TMEM132A	YER155C	BEM2
AP2B1/DRS2	ENSG00000018625	AP2B1	YAL026C	DRS2
TAC1/EMW1	ENSG00000018699	TAC1	YNL313C	EMW1
ZNF263/PCD1	ENSG00000020256	ZNF263	YLR151C	PCD1
CX3CL1/TFB3	ENSG00000020426	CX3CL1	YDR460W	TFB3
SPATA20/NUT1	ENSG00000021645	SPATA20	YGL151W	NUT1
CACNA1G/NAM7	ENSG00000021776	CACNA1G	YMR080C	NAM7
TNFRSF12A/CPA1	ENSG00000021826	TNFRSF12A	YOR303W	CPA1
MAP3K9/DEG1	ENSG00000022267	MAP3K9	YFL001W	DEG1
RALA/MAG2	ENSG00000022840	RALA	YLR427W	MAG2
BAIAP2L1/PFA4	ENSG00000023041	BAIAP2L1	YOL003C	PFA4
ETV1/TRX1	ENSG00000023318	ETV1	YLR043C	TRX1
AGK/HEM1	ENSG00000023330	AGK	YDR232W	HEM1
CCL26/GRX2	ENSG00000023572	CCL26	YDR513W	GRX2
FARP2/ERB1	ENSG00000023734	FARP2	YMR049C	ERB1
USH1C/SPT2	ENSG00000023902	USH1C	YER161C	SPT2
DBF4/UBR2	ENSG00000024048	DBF4	YLR024C	UBR2
TBXA2R/PAN1	ENSG00000024422	TBXA2R	YIR006C	PAN1
IFRD1/GTR2	ENSG00000025039	IFRD1	YGR163W	GTR2
GTF2IRD1/SPP1	ENSG00000025293	GTF2IRD1	YPL138C	SPP1
PAF1/GAL80	ENSG00000025434	PAF1	YML051W	GAL80
VPS41/TAH1	ENSG00000025772	VPS41	YCR060W	TAH1
ARHGAP44/DJP1	ENSG00000025796	ARHGAP44	YIR004W	DJP1
ELAC2/SRP1	ENSG00000025800	ELAC2	YNL189W	SRP1
SCIN/KEL1	ENSG00000026025	SCIN	YHR158C	KEL1
MYH13/RAD3	ENSG00000026036	MYH13	YER171W	RAD3
ADIPOR2/YBR096W	ENSG00000026508	ADIPOR2	YBR096W	YBR096W
UPP2/OCT1	ENSG00000027001	UPP2	YKL134C	OCT1
MARK4/YOR296W	ENSG00000027075	MARK4	YOR296W	YOR296W
PAFAH1B1/PEX25	ENSG00000028203	PAFAH1B1	YPL112C	PEX25
NOS2/VPS5	ENSG00000028528	NOS2	YOR069W	VPS5
DNAH9/DSE3	ENSG00000029639	DNAH9	YOR264W	DSE3
GAS7/YHR078W	ENSG00000029725	GAS7	YHR078W	YHR078W
TRAPPC6A/YOR097C	ENSG00000030419	TRAPPC6A	YOR097C	YOR097C
MATK/SES1	ENSG00000031698	MATK	YDR023W	SES1
CD79B/WTM2	ENSG00000032389	CD79B	YOR229W	WTM2
SCN4A/ACK1	ENSG00000032742	SCN4A	YDL203C	ACK1
PAX6/ARB1	ENSG00000033050	PAX6	YER036C	ARB1
RHBDF1/VPH1	ENSG00000033627	RHBDF1	YOR270C	VPH1
LUC7L/NFI1	ENSG00000033800	LUC7L	YOR156C	NFI1
BAIAP3/BOR1	ENSG00000033867	BAIAP3	YNL275W	BOR1
PIGQ/STE7	ENSG00000034152	PIGQ	YDL159W	STE7
TEAD3/PEX3	ENSG00000034693	TEAD3	YDR329C	PEX3
SELE/ATG8	ENSG00000034713	SELE	YBL078C	ATG8
DNAJC11/ADE12	ENSG00000035687	DNAJC11	YNL220W	ADE12
MYLIP/RFC3	ENSG00000035928	MYLIP	YNL290W	RFC3
NOX1/RTT101	ENSG00000036257	NOX1	YJL047C	RTT101
E2F2/UBP5	ENSG00000036672	E2F2	YER144C	UBP5
PSMB1/MDS3	ENSG00000037637	PSMB1	YGL197W	MDS3
SYN1/MRI1	ENSG00000037757	SYN1	YPR118W	MRI1
JARID2/TRM8	ENSG00000037897	JARID2	YDL201W	TRM8
CAMK1G/AYR1	ENSG00000038274	CAMK1G	YIL124W	AYR1
CDK11A/YNL193W	ENSG00000038382	CDK11A	YNL193W	YNL193W
NADK/YLR413W	ENSG00000038427	NADK	YLR413W	YLR413W
TFAP2B/BRR2	ENSG00000039123	TFAP2B	YER172C	BRR2
CYTH3/TCO89	ENSG00000039319	CYTH3	YPL180W	TCO89
ADAM22/PRE9	ENSG00000041357	ADAM22	YGR135W	PRE9
SYPL1/NUG1	ENSG00000041802	SYPL1	YER006W	NUG1
SPAG9/MFB1	ENSG00000042429	SPAG9	YDR219C	MFB1
CELSR3/APS2	ENSG00000042753	CELSR3	YJR058C	APS2
MGST1/FHN1	ENSG00000042832	MGST1	YGR131W	FHN1
CRY1/DCN1	ENSG00000043093	CRY1	YLR128W	DCN1
NFIX/RDL1	ENSG00000043143	NFIX	YOR285W	RDL1
MMP25/SCM3	ENSG00000044115	MMP25	YDL139C	SCM3
IL32/YJR030C	ENSG00000044446	IL32	YJR030C	YJR030C
PKD1/UTP13	ENSG00000047056	PKD1	YLR222C	UTP13
MAPK8IP2/YLR419W	ENSG00000047188	MAPK8IP2	YLR419W	YLR419W
MED24/URA8	ENSG00000047230	MED24	YJR103W	URA8
SEC62/VMA13	ENSG00000047249	SEC62	YPR036W	VMA13
RPS20/MLP1	ENSG00000047410	RPS20	YKR095W	MLP1
CSDE1/RPO41	ENSG00000047579	CSDE1	YFL036W	RPO41
UBE3C/CSG2	ENSG00000047936	UBE3C	YBR036C	CSG2
REV3L/RSM10	ENSG00000048544	REV3L	YDR041W	RSM10
PAX7/RBS1	ENSG00000048991	PAX7	YDL189W	RBS1
MASP2/YKT6	ENSG00000049245	MASP2	YKL196C	YKT6
TRAF3IP3/YMR244W	ENSG00000049323	TRAF3IP3	YMR244W	YMR244W
POMT2/RSP5	ENSG00000049759	POMT2	YER125W	RSP5
VTA1/WBP1	ENSG00000049860	VTA1	YEL002C	WBP1
MLXIPL/YLR257W	ENSG00000050405	MLXIPL	YLR257W	YLR257W
BAZ1B/YLR108C	ENSG00000050438	BAZ1B	YLR108C	YLR108C
RANBP9/PER33	ENSG00000051108	RANBP9	YLR064W	PER33
ETV7/RAD51	ENSG00000051180	ETV7	YER095W	RAD51
SPRTN/SLH1	ENSG00000051341	SPRTN	YGR271W	SLH1
METTL13/CKI1	ENSG00000051382	METTL13	YLR133W	CKI1
ZNF207/CDC40	ENSG00000051596	ZNF207	YDR364C	CDC40
UQCRC1/BUD9	ENSG00000052126	UQCRC1	YGR041W	BUD9
CD9/TAF3	ENSG00000052723	CD9	YPL011C	TAF3
NCAPD2/RRP12	ENSG00000052749	NCAPD2	YPL012W	RRP12
IFFO1/ERG25	ENSG00000052802	IFFO1	YGR060W	ERG25
GIPR/APD1	ENSG00000052841	GIPR	YBR151W	APD1
NISCH/SOD2	ENSG00000053254	NISCH	YHR008C	SOD2
STAB1/AAD10	ENSG00000053371	STAB1	YJR155W	AAD10
FUZ/USE1	ENSG00000053501	FUZ	YGL098W	USE1
PRSS3/TRS31	ENSG00000054116	PRSS3	YDR472W	TRS31
CD4/KIP3	ENSG00000054523	CD4	YGL216W	KIP3
LRRC23/FHL1	ENSG00000054598	LRRC23	YPR104C	FHL1
BTK/CDC53	ENSG00000055130	BTK	YDL132W	CDC53
HFE/PEX11	ENSG00000055163	HFE	YOL147C	PEX11
SCMH1/VHS1	ENSG00000055332	SCMH1	YDR247W	VHS1
FYN/DIG1	ENSG00000055609	FYN	YPL049C	DIG1
HIVEP2/PUF3	ENSG00000055917	HIVEP2	YLL013C	PUF3
TCEB3/FMP10	ENSG00000055955	TCEB3	YER182W	FMP10
LYPLA2/YDR114C	ENSG00000056558	LYPLA2	YDR114C	YDR114C
NME2/GLG2	ENSG00000056998	NME2	YJL137C	GLG2
APBA3/GDI1	ENSG00000057608	APBA3	YER136W	GDI1
MKS1/YLR179C	ENSG00000057657	MKS1	YLR179C	YLR179C
ABHD5/ATG5	ENSG00000057663	ABHD5	YPL149W	ATG5
KAL1/ERG11	ENSG00000058056	KAL1	YHR007C	ERG11
AKAP8L/YPK3	ENSG00000058404	AKAP8L	YBR028C	YPK3
UTP18/RPC37	ENSG00000058600	UTP18	YKR025W	RPC37
RNF216/ENA5	ENSG00000058668	RNF216	YDR038C	ENA5
TTC19/RIO2	ENSG00000058729	TTC19	YNL207W	RIO2
PTBP1/TIS11	ENSG00000059145	PTBP1	YLR136C	TIS11
DPF1/PRO2	ENSG00000059573	DPF1	YOR323C	PRO2
SYT7/TRM3	ENSG00000059588	SYT7	YDL112W	TRM3
PIK3C2A/XDJ1	ENSG00000059769	PIK3C2A	YLR090W	XDJ1
PLAUR/PSR2	ENSG00000060069	PLAUR	YLR019W	PSR2
ANLN/YLR312C	ENSG00000060237	ANLN	YLR312C	YLR312C
WIZ/CDC13	ENSG00000060558	WIZ	YDL220C	CDC13
RABGAP1/PRP4	ENSG00000060688	RABGAP1	YPR178W	PRP4
DCN/FMP37	ENSG00000060762	DCN	YGL080W	FMP37
PPP5C/POT1	ENSG00000060971	PPP5C	YIL160C	POT1
MAP4K3/SDH4	ENSG00000061794	MAP4K3	YDR178W	SDH4
ZBTB32/AIF1	ENSG00000062096	ZBTB32	YNR074C	AIF1
TYROBP/RSN1	ENSG00000062598	TYROBP	YMR266W	RSN1
GABRA3/POL3	ENSG00000062822	GABRA3	YDL102W	POL3
BRCA1/RPL18B	ENSG00000063177	BRCA1	YNL301C	RPL18B
ERCC1/SBP1	ENSG00000063244	ERCC1	YHL034C	SBP1
CD22/ENT1	ENSG00000063245	CD22	YDL161W	ENT1
SEMA3B/YIL165C	ENSG00000063438	SEMA3B	YIL165C	YIL165C
MBTPS2/YAF9	ENSG00000063978	MBTPS2	YNL107W	YAF9
LTF/YFR039C	ENSG00000064012	LTF	YFR039C	YFR039C
NR1H4/KNS1	ENSG00000064393	NR1H4	YLL019C	KNS1
ALOX5/MTR10	ENSG00000064419	ALOX5	YOR160W	MTR10
CALCOCO1/YLR271W	ENSG00000064607	CALCOCO1	YLR271W	YLR271W
UBR7/AGP2	ENSG00000064651	UBR7	YBR132C	AGP2
MAP4K5/YIG1	ENSG00000064666	MAP4K5	YPL201C	YIG1
EHD3/DBP5	ENSG00000064703	EHD3	YOR046C	DBP5
PSMC4/MLH2	ENSG00000064933	PSMC4	YLR035C	MLH2
CLDN11/GDE1	ENSG00000064999	CLDN11	YPL110C	GDE1
MVP/GPA1	ENSG00000065135	MVP	YHR005C	GPA1
NUB1/PSE1	ENSG00000065150	NUB1	YMR308C	PSE1
CLK1/CAR2	ENSG00000065154	CLK1	YLR438W	CAR2
ENSG00000013455/PWP2	ENSG00000065183	ENSG00000013455	YCR057C	PWP2
POLR3B/YFR035C	ENSG00000065243	POLR3B	YFR035C	YFR035C
ANGEL1/LAC1	ENSG00000065308	ANGEL1	YKL008C	LAC1
RNF14/SLM5	ENSG00000065427	RNF14	YCR024C	SLM5
DDX11/CUS2	ENSG00000065526	DDX11	YNL286W	CUS2
CD6/PRR2	ENSG00000065534	CD6	YDL214C	PRR2
TACC3/RLP7	ENSG00000065559	TACC3	YNL002C	RLP7
UFL1/ENT3	ENSG00000065609	UFL1	YJR125C	ENT3
POLA2/ISR1	ENSG00000065613	POLA2	YPR106W	ISR1
CAPN1/KCC4	ENSG00000065675	CAPN1	YCL024W	KCC4
ACPP/UTP15	ENSG00000065717	ACPP	YMR093W	UTP15
MDH1/VAC7	ENSG00000065809	MDH1	YNL054W	VAC7
SLC30A9/MAE1	ENSG00000065833	SLC30A9	YKL029C	MAE1
MTMR11/YBR141C	ENSG00000065882	MTMR11	YBR141C	YBR141C
CCDC88C/YPL245W	ENSG00000065883	CCDC88C	YPL245W	YPL245W
YAF2/PDE2	ENSG00000065989	YAF2	YOR360C	PDE2
ZMYND11/RTS1	ENSG00000066027	ZMYND11	YOR014W	RTS1
WAS/SEY1	ENSG00000066032	WAS	YOR165W	SEY1
DPEP1/PUF2	ENSG00000066044	DPEP1	YPR042C	PUF2
BID/SNF12	ENSG00000066117	BID	YNR023W	SNF12
MATR3/HAP5	ENSG00000066136	MATR3	YOR358W	HAP5
RGPD5/FOB1	ENSG00000066422	RGPD5	YDR110W	FOB1
STMN4/BFR1	ENSG00000066455	STMN4	YOR198C	BFR1
NUDCD3/SPS1	ENSG00000066468	NUDCD3	YDR523C	SPS1
ISL1/DUO1	ENSG00000066629	ISL1	YGL061C	DUO1
IL20RA/SEC7	ENSG00000066777	IL20RA	YDR170C	SEC7
CLCA1/HEM15	ENSG00000066926	CLCA1	YOR176W	HEM15
ATP2C1/TIF1	ENSG00000067048	ATP2C1	YKR059W	TIF1
SRCIN1/MAM33	ENSG00000067113	SRCIN1	YIL070C	MAM33
IGF1/LAG1	ENSG00000067167	IGF1	YHL003C	LAG1
RALBP1/GIS2	ENSG00000067182	RALBP1	YNL255C	GIS2
RUFY3/CDC19	ENSG00000067225	RUFY3	YAL038W	CDC19
CNTN1/FCF2	ENSG00000067334	CNTN1	YLR051C	FCF2
WWTR1/NUP100	ENSG00000067445	WWTR1	YKL068W	NUP100
AGPS/RHO1	ENSG00000067560	AGPS	YPR165W	RHO1
ATP1A2/TCB3	ENSG00000067715	ATP1A2	YML072C	TCB3
TTC27/HDA1	ENSG00000068024	TTC27	YNL021W	HDA1
MARCO/SCH9	ENSG00000068078	MARCO	YHR205W	SCH9
SYT13/PHO4	ENSG00000068323	SYT13	YFR034C	PHO4
SNAI2/GYP7	ENSG00000068354	SNAI2	YDL234C	GYP7
CD74/SPP2	ENSG00000068394	CD74	YOR148C	SPP2
HGF/TRM7	ENSG00000068438	HGF	YBR061C	TRM7
ZRANB1/RPO31	ENSG00000068654	ZRANB1	YOR116C	RPO31
NCDN/KCS1	ENSG00000068745	NCDN	YDR017C	KCS1
ZFP64/KRE28	ENSG00000068793	ZFP64	YDR532C	KRE28
MNAT1/HST2	ENSG00000068903	MNAT1	YPL015C	HST2
SAMD4A/GLT1	ENSG00000069248	SAMD4A	YDL171C	GLT1
RUNX3/VPS35	ENSG00000069329	RUNX3	YJL154C	VPS35
MRE11A/YDJ1	ENSG00000069345	MRE11A	YNL064C	YDJ1
PLEKHB1/NFT1	ENSG00000069431	PLEKHB1	YKR103W	NFT1
SERPINB1/YEN1	ENSG00000069712	SERPINB1	YER041W	YEN1
SPAST/REF2	ENSG00000069849	SPAST	YDR195W	REF2
ENSG00000021602/UTP5	ENSG00000069966	ENSG00000021602	YDR398W	UTP5
NRXN3/UFD1	ENSG00000070010	NRXN3	YGR048W	UFD1
AQR/IKI3	ENSG00000070061	AQR	YLR384C	IKI3
CPS1/PFY1	ENSG00000070087	CPS1	YOR122C	PFY1
C8B/UIP3	ENSG00000070159	C8B	YAR027W	UIP3
FHL1/NIC96	ENSG00000070182	FHL1	YFR002W	NIC96
RTFDC1/AIM38	ENSG00000070423	RTFDC1	YNR018W	AIM38
GABRA1/CBF1	ENSG00000070444	GABRA1	YJR060W	CBF1
NLRP2/POL4	ENSG00000070501	NLRP2	YCR014C	POL4
RNF10/ASN1	ENSG00000070669	RNF10	YPR145W	ASN1
ZDHHC6/KAR2	ENSG00000070718	ZDHHC6	YJL034W	KAR2
RNH1/MUD2	ENSG00000070756	RNH1	YKL074C	MUD2
NDUFS1/CKA1	ENSG00000070770	NDUFS1	YIL035C	CKA1
RB1CC1/GCD6	ENSG00000070785	RB1CC1	YDR211W	GCD6
ERP44/SAT4	ENSG00000070808	ERP44	YCR008W	SAT4
ALAS1/RHO4	ENSG00000070831	ALAS1	YKR055W	RHO4
BIRC3/OSH6	ENSG00000070882	BIRC3	YKR003W	OSH6
AKAP11/PUT4	ENSG00000070915	AKAP11	YOR348C	PUT4
GLRX2/PMA1	ENSG00000070961	GLRX2	YGL008C	PMA1
SNAPC1/GSH2	ENSG00000071051	SNAPC1	YOL049W	GSH2
STRAP/AIP1	ENSG00000071127	STRAP	YMR092C	AIP1
ABCC2/CAK1	ENSG00000071242	ABCC2	YFL029C	CAK1
DEF6/YNG2	ENSG00000071243	DEF6	YHR090C	YNG2
PLEKHO1/BUD23	ENSG00000071462	PLEKHO1	YCR047C	BUD23
GCLM/HRD3	ENSG00000071537	GCLM	YLR207W	HRD3
UBR2/MSP1	ENSG00000071539	UBR2	YGR028W	MSP1
EHD2/ULS1	ENSG00000071794	EHD2	YOR191W	ULS1
RRAGD/TPK2	ENSG00000072062	RRAGD	YPL203W	TPK2
HSF2/YBL107C	ENSG00000072110	HSF2	YBL107C	YBL107C
PHF20/VPS70	ENSG00000072133	PHF20	YJR126C	VPS70
NR1H3/ENT2	ENSG00000072134	NR1H3	YLR206W	ENT2
NCAPH2/SIW14	ENSG00000072135	NCAPH2	YNL032W	SIW14
TOMM34/TRE1	ENSG00000072274	TOMM34	YPL176C	TRE1
SEC63/PEX4	ENSG00000072401	SEC63	YGR133W	PEX4
KPNA6/GUK1	ENSG00000072415	KPNA6	YDR454C	GUK1
VIM/SMC1	ENSG00000072501	VIM	YFL008W	SMC1
RTEL1-TNFRSF6B/BUD3	ENSG00000072518	RTEL1-TNFRSF6B	YCL014W	BUD3
FAS/POL31	ENSG00000072609	FAS	YJR006W	POL31
CD44/AAP1	ENSG00000072657	CD44	YHR047C	AAP1
KCNG1/RAD28	ENSG00000072803	KCNG1	YDR030C	RAD28
SLAMF7/YSP1	ENSG00000072818	SLAMF7	YHR155W	YSP1
MIPEP/LRS4	ENSG00000072864	MIPEP	YDR439W	LRS4
PRKCH/APM2	ENSG00000072958	PRKCH	YHL019C	APM2
INSRR/SEC2	ENSG00000073009	INSRR	YNL272C	SEC2
IFNGR1/MCM2	ENSG00000073111	IFNGR1	YBL023C	MCM2
SH2D2A/ECM5	ENSG00000073614	SH2D2A	YMR176W	ECM5
TNFRSF1B/YAP1802	ENSG00000073921	TNFRSF1B	YGR241C	YAP1802
VEZT/SEC18	ENSG00000073969	VEZT	YBR080C	SEC18
POU2F2/TEC1	ENSG00000074219	POU2F2	YBR083W	TEC1
SNX1/YJU3	ENSG00000074416	SNX1	YKL094W	YJU3
TBPL1/SNF1	ENSG00000074590	TBPL1	YDR477W	SNF1
ARNTL2/SBA1	ENSG00000074696	ARNTL2	YKL117W	SBA1
BCLAF1/OPY1	ENSG00000074706	BCLAF1	YBR129C	OPY1
ANK1/DOC1	ENSG00000074755	ANK1	YGL240W	DOC1
TFB1M/ENO2	ENSG00000074800	TFB1M	YHR174W	ENO2
RABEP1/IST2	ENSG00000074855	RABEP1	YBR086C	IST2
HMGB3/SLN1	ENSG00000074964	HMGB3	YIL147C	SLN1
NUP160/ARP6	ENSG00000075089	NUP160	YLR085C	ARP6
BAK1/TIF4632	ENSG00000075151	BAK1	YGL049C	TIF4632
MUSK/RRB1	ENSG00000075188	MUSK	YMR131C	RRB1
IKZF2/CTT1	ENSG00000075213	IKZF2	YGR088W	CTT1
GRN/RAX2	ENSG00000075223	GRN	YLR084C	RAX2
ARHGAP31/ERG10	ENSG00000075239	ARHGAP31	YPL028W	ERG10
NR2E3/YNL095C	ENSG00000075292	NR2E3	YNL095C	YNL095C
CENPQ/PRK1	ENSG00000075413	CENPQ	YIL095W	PRK1
SARS/TAO3	ENSG00000075539	SARS	YIL129C	TAO3
RANBP3/ARP7	ENSG00000075624	RANBP3	YPR034W	ARP7
ARID4A/SPO14	ENSG00000075651	ARID4A	YKR031C	SPO14
TSSC1/YNL046W	ENSG00000075711	TSSC1	YNL046W	YNL046W
ENSG00000032514/YET1	ENSG00000075790	ENSG00000032514	YKL065C	YET1
IFT88/YJR084W	ENSG00000075856	IFT88	YJR084W	YJR084W
ZCCHC8/RRP42	ENSG00000075914	ZCCHC8	YDL111C	RRP42
ABCF2/TAF13	ENSG00000075945	ABCF2	YML098W	TAF13
LRRC7/MCM6	ENSG00000076003	LRRC7	YGL201C	MCM6
UBA6/REX2	ENSG00000076043	UBA6	YLR059C	REX2
GAB2/YIL077C	ENSG00000076053	GAB2	YIL077C	YIL077C
ATP6V0A1/MLH1	ENSG00000076242	ATP6V0A1	YMR167W	MLH1
PIAS1/MVB12	ENSG00000076344	PIAS1	YGR206W	MVB12
SLC4A7/PYC1	ENSG00000076555	SLC4A7	YGL062W	PYC1
APBA2/IES6	ENSG00000076641	APBA2	YEL044W	IES6
UHRF1/MON1	ENSG00000076685	UHRF1	YGL124C	MON1
MAP2K3/ERV1	ENSG00000076984	MAP2K3	YGR029W	ERV1
TMSB10/AVO2	ENSG00000077063	TMSB10	YMR068W	AVO2
RNF19A/ARP9	ENSG00000077080	RNF19A	YMR033W	ARP9
PEX3/TOP2	ENSG00000077097	PEX3	YNL088W	TOP2
GABARAPL2/SKP2	ENSG00000077235	GABARAPL2	YNL311C	SKP2
MYOC/MSL1	ENSG00000077312	MYOC	YIR009W	MSL1
SH3YL1/SKI6	ENSG00000077348	SH3YL1	YGR195W	SKI6
VCL/HST4	ENSG00000077463	VCL	YDR191W	HST4
DAPK2/CUR1	ENSG00000077522	DAPK2	YPR158W	CUR1
NSMAF/CAP2	ENSG00000077549	NSMAF	YIL034C	CAP2
ADSS/DHR2	ENSG00000077684	ADSS	YKL078W	DHR2
STAP1/UBC11	ENSG00000077721	STAP1	YOR339C	UBC11
TIMP2/IRE1	ENSG00000077782	TIMP2	YHR079C	IRE1
RFC1/PDX3	ENSG00000077800	RFC1	YBR035C	PDX3
CUL3/RAD34	ENSG00000077809	CUL3	YDR314C	RAD34
MYOM2/SIZ1	ENSG00000078043	MYOM2	YDR409W	SIZ1
OTC/PTK2	ENSG00000078061	OTC	YJR059W	PTK2
USP2/DUR1,2	ENSG00000078070	USP2	YBR208C	DUR1,2
CASR/DRE2	ENSG00000078114	CASR	YKR071C	DRE2
TUBG2/UBC13	ENSG00000078140	TUBG2	YDR092W	UBC13
RPL26L1/VPS34	ENSG00000078142	RPL26L1	YLR240W	VPS34
FLT4/INP51	ENSG00000078269	FLT4	YIL002C	INP51
NSUN2/FAA4	ENSG00000078304	NSUN2	YMR246W	FAA4
FBXO42/YOR385W	ENSG00000078328	FBXO42	YOR385W	YOR385W
MRI1/TUP1	ENSG00000078369	MRI1	YCR084C	TUP1
METTL1/SNT2	ENSG00000078403	METTL1	YGL131C	SNT2
HOXC8/STE23	ENSG00000078618	HOXC8	YLR389C	STE23
AGA/POR1	ENSG00000078668	AGA	YNL055C	POR1
ENSG00000038102/CST6	ENSG00000078674	ENSG00000038102	YIL036W	CST6
PI4K2B/MET13	ENSG00000078747	PI4K2B	YGL125W	MET13
MAT2B/INN1	ENSG00000078902	MAT2B	YNL152W	INN1
TLL1/STP22	ENSG00000078967	TLL1	YCL008C	STP22
EDC4/YKU70	ENSG00000079246	EDC4	YMR284W	YKU70
TRIO/CBK1	ENSG00000079277	TRIO	YNL161W	CBK1
VCAN/PUF4	ENSG00000079308	VCAN	YGL014W	PUF4
MSR1/REX3	ENSG00000079313	MSR1	YLR107W	REX3
CDH1/MRP49	ENSG00000079332	CDH1	YKL167C	MRP49
SKIV2L2/RGT2	ENSG00000079393	SKIV2L2	YDL138W	RGT2
DNAH5/ERG9	ENSG00000079459	DNAH5	YHR190W	ERG9
ZFYVE16/PGM2	ENSG00000079739	ZFYVE16	YMR105C	PGM2
C6/SUB2	ENSG00000079785	C6	YDL084W	SUB2
RAI14/HAL1	ENSG00000079819	RAI14	YPR005C	HAL1
SOX30/TCB2	ENSG00000079841	SOX30	YNL087W	TCB2
PNKP/VAM3	ENSG00000079950	PNKP	YOR106W	VAM3
SPDL1/CIT2	ENSG00000080298	SPDL1	YCR005C	CIT2
STAU2/YEA4	ENSG00000080493	STAU2	YEL004W	YEA4
RTN4R/MOT1	ENSG00000080503	RTN4R	YPL082C	MOT1
PHF23/IRC6	ENSG00000080561	PHF23	YFR043C	IRC6
CDH10/SWR1	ENSG00000080603	CDH10	YDR334W	SWR1
INPP4A/MCM16	ENSG00000080709	INPP4A	YPR046W	MCM16
RAB27B/MOT2	ENSG00000080802	RAB27B	YER068W	MOT2
PSMA4/HEM13	ENSG00000080819	PSMA4	YDR044W	HEM13
MYO16/MRK1	ENSG00000080823	MYO16	YDL079C	MRK1
LSG1/YRB2	ENSG00000081026	LSG1	YIL063C	YRB2
PARP3/PCL7	ENSG00000081087	PARP3	YIL050W	PCL7
TNC/STE12	ENSG00000081189	TNC	YHR084W	STE12
TDP1/GUT2	ENSG00000081277	TDP1	YIL155C	GUT2
MED17/YKL027W	ENSG00000081307	MED17	YKL027W	YKL027W
CAPG/RPA12	ENSG00000081386	CAPG	YJR063W	RPA12
AP2S1/MTC1	ENSG00000081479	AP2S1	YJL123C	MTC1
USH2A/ECM32	ENSG00000081665	USH2A	YER176W	ECM32
ZPBP/YVH1	ENSG00000081721	ZPBP	YIR026C	YVH1
TG/PDE1	ENSG00000081803	TG	YGL248W	PDE1
ADAM28/TRI1	ENSG00000082014	ADAM28	YMR233W	TRI1
BARX2/PCL1	ENSG00000082258	BARX2	YNL289W	PCL1
DCUN1D1/PMD1	ENSG00000082397	DCUN1D1	YER132C	PMD1
PHF15/YDL180W	ENSG00000082438	PHF15	YDL180W	YDL180W
ZIC2/MED4	ENSG00000082512	ZIC2	YOR174W	MED4
LCP2/MRPL22	ENSG00000082515	LCP2	YNL177C	MRPL22
TRIT1/SWD1	ENSG00000082516	TRIT1	YAR003W	SWD1
ADRB1/YCK1	ENSG00000082701	ADRB1	YHR135C	YCK1
ENSG00000043822/YLR156W	ENSG00000082781	ENSG00000043822	YLR156W	YLR156W
GUCA2B/YPL260W	ENSG00000082805	GUCA2B	YPL260W	YPL260W
CUL7/CRM1	ENSG00000082898	CUL7	YGR218W	CRM1
CTNNA1/KAP104	ENSG00000083312	CTNNA1	YBR017C	KAP104
PHKA2/AI5_BETA	ENSG00000083454	PHKA2	Q0075	AI5_BETA
EPHA3/YMR018W	ENSG00000083457	EPHA3	YMR018W	YMR018W
HSPA5/AEP2	ENSG00000083750	HSPA5	YMR282C	AEP2
DSG2/YKL162C	ENSG00000083799	DSG2	YKL162C	YKL162C
GEMIN8/SFC1	ENSG00000083842	GEMIN8	YJR095W	SFC1
OFD1/RPS5	ENSG00000083845	OFD1	YJR123W	RPS5
PREX2/APT2	ENSG00000083857	PREX2	YDR441C	APT2
WDR37/SLZ1	ENSG00000083896	WDR37	YNL196C	SLZ1
YTHDC2/NOP8	ENSG00000084072	YTHDC2	YOL144W	NOP8
CTPS2/STE24	ENSG00000084073	CTPS2	YJR117W	STE24
ATP6V1H/TIF34	ENSG00000084623	ATP6V1H	YMR146C	TIF34
POLR2B/SHE4	ENSG00000084674	POLR2B	YOR035C	SHE4
TPR/YKR018C	ENSG00000084754	TPR	YKR018C	YKR018C
CP/GLK1	ENSG00000084764	CP	YCL040W	GLK1
DTNBP1/CGR1	ENSG00000085063	DTNBP1	YGL029W	CGR1
XK/DAP2	ENSG00000085377	XK	YHR028C	DAP2
ARHGAP6/HSP26	ENSG00000085382	ARHGAP6	YBR072W	HSP26
MAP4/TAF5	ENSG00000085415	MAP4	YBR198C	TAF5
GOPC/TPP1	ENSG00000085433	GOPC	YMR156C	TPP1
ROS1/CTS2	ENSG00000085465	ROS1	YDR371W	CTS2
HDAC9/SSK2	ENSG00000085511	HDAC9	YNR031C	SSK2
RRM2B/STE6	ENSG00000085563	RRM2B	YKL209C	STE6
TNFRSF17/YPR1	ENSG00000085662	TNFRSF17	YDR368W	YPR1
LMO3/YMC1	ENSG00000085719	LMO3	YPR058W	YMC1
MRPS10/RRN3	ENSG00000085721	MRPS10	YKL125W	RRN3
GUCA1A/END3	ENSG00000085832	GUCA1A	YNL084C	END3
RSF1/CTF19	ENSG00000085871	RSF1	YPL018W	CTF19
VPS13D/SQS1	ENSG00000085872	VPS13D	YNL224C	SQS1
CELF2/PTK1	ENSG00000086015	CELF2	YKL198C	PTK1
R3HDM1/MDJ1	ENSG00000086061	R3HDM1	YFL016C	MDJ1
COL9A2/FAP1	ENSG00000086102	COL9A2	YNL023C	FAP1
KITLG/DIM1	ENSG00000086189	KITLG	YPL266W	DIM1
ERCC8/MRPL24	ENSG00000086504	ERCC8	YMR193W	MRPL24
VAMP3/CWC2	ENSG00000086589	VAMP3	YDL209C	CWC2
PER3/EMP24	ENSG00000086598	PER3	YGL200C	EMP24
UTS2/RPS1B	ENSG00000086712	UTS2	YML063W	RPS1B
TNFRSF9/PPH3	ENSG00000086717	TNFRSF9	YDR075W	PPH3
EPN3/TOM1	ENSG00000086758	EPN3	YDR457W	TOM1
LTBP1/GPI10	ENSG00000086848	LTBP1	YGL142C	GPI10
RCN1/POX1	ENSG00000087008	RCN1	YGL205W	POX1
ELN/YMR1	ENSG00000087053	ELN	YJR110W	YMR1
RFC2/SPS19	ENSG00000087076	RFC2	YNL202W	SPS19
ARID1B/ATG1	ENSG00000087095	ARID1B	YGL180W	ATG1
NEDD4L/SGF11	ENSG00000087152	NEDD4L	YPL047W	SGF11
FOXP3/PGS1	ENSG00000087157	FOXP3	YCL004W	PGS1
HEXB/ISA1	ENSG00000087206	HEXB	YLL027W	ISA1
JKAMP/ATP18	ENSG00000087245	JKAMP	YML081C-A	ATP18
DKK3/TPA1	ENSG00000087263	DKK3	YER049W	TPA1
ARHGEF5/APA1	ENSG00000087266	ARHGEF5	YCL050C	APA1
NFE2L3/CDC50	ENSG00000087274	NFE2L3	YCR094W	CDC50
LIMA1/EST1	ENSG00000087338	LIMA1	YLR233C	EST1
SLC4A8/CUS1	ENSG00000087365	SLC4A8	YMR240C	CUS1
PTGER3/VPS1	ENSG00000087470	PTGER3	YKR001C	VPS1
MAPK9/ERV46	ENSG00000087502	MAPK9	YAL042W	ERV46
COL23A1/GDS1	ENSG00000088179	COL23A1	YOR355W	GDS1
BCAR1/HAS1	ENSG00000088205	BCAR1	YMR290C	HAS1
FAM160A2/RPS2	ENSG00000088247	FAM160A2	YGL123W	RPS2
HERPUD1/SFK1	ENSG00000088305	HERPUD1	YKL051W	SFK1
HOMER3/REI1	ENSG00000088367	HOMER3	YBR267W	REI1
RAD51/MSH1	ENSG00000088387	RAD51	YHR120W	MSH1
POLQ/YLR422W	ENSG00000088538	POLQ	YLR422W	YLR422W
PIK3CB/COQ9	ENSG00000088682	PIK3CB	YLR201C	COQ9
ENSG00000051415/FPR1	ENSG00000088832	ENSG00000051415	YNL135C	FPR1
CYBA/SHP1	ENSG00000088833	CYBA	YBL058W	SHP1
THOC3/DYN2	ENSG00000088986	THOC3	YDR424C	DYN2
HEBP2/YKR078W	ENSG00000089006	HEBP2	YKR078W	YKR078W
PLEKHA5/RPL6A	ENSG00000089009	PLEKHA5	YML073C	RPL6A
PRSS8/ESF1	ENSG00000089048	PRSS8	YDR365C	ESF1
SIKE1/APC5	ENSG00000089053	SIKE1	YOR249C	APC5
RRP12/REX4	ENSG00000089094	RRP12	YOL080C	REX4
MSMO1/GCN1	ENSG00000089154	MSMO1	YGL195W	GCN1
TTC17/PXL1	ENSG00000089159	TTC17	YKR090W	PXL1
ALX4/TFS1	ENSG00000089220	ALX4	YLR178C	TFS1
FOXN3/NCP1	ENSG00000089250	FOXN3	YHR042W	NCP1
AKR7A2/HRB1	ENSG00000089280	AKR7A2	YNL004W	HRB1
MRTO4/TAP42	ENSG00000089289	MRTO4	YMR028W	TAP42
USE1/ROT2	ENSG00000089597	USE1	YBR229C	ROT2
MCF2L2/BIR1	ENSG00000089685	MCF2L2	YJR089W	BIR1
NRIP2/MAK5	ENSG00000089737	NRIP2	YBR142W	MAK5
LAMA3/YLL056C	ENSG00000090013	LAMA3	YLL056C	YLL056C
ANAPC4/LCB1	ENSG00000090054	ANAPC4	YMR296C	LCB1
KCNQ1/PAP1	ENSG00000090060	KCNQ1	YKR002W	PAP1
TRAPPC3/FYV10	ENSG00000090316	TRAPPC3	YIL097W	FYV10
THRAP3/XBP1	ENSG00000090339	THRAP3	YIL101C	XBP1
PHPT1/AMA1	ENSG00000090372	PHPT1	YGR225W	AMA1
ENTPD2/PEX12	ENSG00000090432	ENTPD2	YMR026C	PEX12
ARID4B/YNR064C	ENSG00000090487	ARID4B	YNR064C	YNR064C
PTPRN/MPS2	ENSG00000090565	PTPRN	YGL075C	MPS2
KIF1B/ZIP1	ENSG00000090615	KIF1B	YDR285W	ZIP1
FOXC1/ALA1	ENSG00000090861	FOXC1	YOR335C	ALA1
SYNE2/YOR022C	ENSG00000090975	SYNE2	YOR022C	YOR022C
CBLN4/SEC3	ENSG00000090989	CBLN4	YER008C	SEC3
CHRDL2/LPD1	ENSG00000091140	CHRDL2	YFL018C	LPD1
RELT/TRS65	ENSG00000091409	RELT	YGR166W	TRS65
NOP58/IML1	ENSG00000091428	NOP58	YJR138W	IML1
KCNH2/FUM1	ENSG00000091483	KCNH2	YPL262W	FUM1
CUL1/SKT5	ENSG00000091490	CUL1	YBL061C	SKT5
CYFIP2/ECM30	ENSG00000091536	CYFIP2	YLR436C	ECM30
TAB2/HER1	ENSG00000091592	TAB2	YOR227W	HER1
EIF2AK2/BAP2	ENSG00000092068	EIF2AK2	YBR068C	BAP2
KMT2C/SLY1	ENSG00000092108	KMT2C	YDR189W	SLY1
PUM2/RSM24	ENSG00000092200	PUM2	YDR175C	RSM24
MRPL43/SPT16	ENSG00000092201	MRPL43	YGL207W	SPT16
ITIH4/ERT1	ENSG00000092208	ITIH4	YBR239C	ERT1
C4orf27/ADE16	ENSG00000092421	C4orf27	YLR028C	ADE16
ZFR/ZRG17	ENSG00000092439	ZFR	YNR039C	ZRG17
NPFFR2/SOF1	ENSG00000092470	NPFFR2	YLL011W	SOF1
ENSG00000056345/SOL4	ENSG00000092529	ENSG00000056345	YGR248W	SOL4
PHF21B/SPO20	ENSG00000092531	PHF21B	YMR017W	SPO20
TRAF1/GOR1	ENSG00000092621	TRAF1	YNL274C	GOR1
PCGF2/MLC2	ENSG00000092841	PCGF2	YPR188C	MLC2
IL17RB/HMF1	ENSG00000092847	IL17RB	YER057C	HMF1
TRAF3IP2/AFT2	ENSG00000093010	TRAF3IP2	YPL202C	AFT2
GYG2/ETP1	ENSG00000094631	GYG2	YHL010C	ETP1
SERPINB3/FUR1	ENSG00000094841	SERPINB3	YHR128W	FUR1
PKP2/SLP1	ENSG00000094975	PKP2	YOR154W	SLP1
MSH4/MSH6	ENSG00000095002	MSH4	YDR097C	MSH6
F7/DYS1	ENSG00000095059	F7	YHR068W	DYS1
GDI2/RET2	ENSG00000095139	GDI2	YFR051C	RET2
PRDM1/VAC8	ENSG00000095261	PRDM1	YEL013W	VAC8
ATG5/MSS51	ENSG00000095303	ATG5	YLR203C	MSS51
PITHD1/CAT2	ENSG00000095321	PITHD1	YML042W	CAT2
MTA3/VMA7	ENSG00000095539	MTA3	YGR020C	VMA7
USP13/ISW1	ENSG00000095564	USP13	YBR245C	ISW1
LAMC2/YFR017C	ENSG00000095637	LAMC2	YFR017C	YFR017C
CDK14/HSP150	ENSG00000095794	CDK14	YJL159W	HSP150
SEC61A1/YBL081W	ENSG00000095951	SEC61A1	YBL081W	YBL081W
PPP1R12A/CTK1	ENSG00000096063	PPP1R12A	YKL139W	CTK1
RASGRF1/CEF1	ENSG00000096401	RASGRF1	YMR213W	CEF1
CAMK2B/SGM1	ENSG00000096696	CAMK2B	YJR134C	SGM1
CROCC/HST1	ENSG00000096717	CROCC	YOL068C	HST1
POLR3E/RPM2	ENSG00000096968	POLR3E	YML091C	RPM2
ATP2B4/HRR25	ENSG00000097007	ATP2B4	YPL204W	HRR25
ZC3H11A/CDC7	ENSG00000097046	ZC3H11A	YDL017W	CDC7
RIOK2/ERP2	ENSG00000099203	RIOK2	YAL007C	ERP2
NDC1/MGR1	ENSG00000099204	NDC1	YCL044C	MGR1
FLYWCH1/NRG2	ENSG00000099326	FLYWCH1	YBR066C	NRG2
UNKL/FRE8	ENSG00000099331	UNKL	YLR047C	FRE8
ALDH18A1/RPN12	ENSG00000099341	ALDH18A1	YFR052W	RPN12
TARBP1/NSE3	ENSG00000099399	TARBP1	YDR288W	NSE3
MXD1/YGR250C	ENSG00000099622	MXD1	YGR250C	YGR250C
CDK17/ATP16	ENSG00000099624	CDK17	YDL004W	ATP16
DNAJC25/GBP2	ENSG00000099783	DNAJC25	YCL011C	GBP2
PSD/CDC34	ENSG00000099804	PSD	YDR054C	CDC34
CTDP1/RPB5	ENSG00000099817	CTDP1	YBR154C	RPB5
YBX3/RTK1	ENSG00000099875	YBX3	YDL025C	RTK1
WNK1/YRB1	ENSG00000099901	WNK1	YDR002W	YRB1
CCAR1/GRS1	ENSG00000099917	CCAR1	YBR121C	GRS1
OGFR/RGC1	ENSG00000099940	OGFR	YPR115W	RGC1
GNA15/SHO1	ENSG00000099942	GNA15	YER118C	SHO1
CREB3L3/DER1	ENSG00000099958	CREB3L3	YBR201W	DER1
PTPRU/RPA34	ENSG00000099968	PTPRU	YJL148W	RPA34
SNRNP40/PRP21	ENSG00000099995	SNRNP40	YJL203W	PRP21
COL11A1/SMD1	ENSG00000100028	COL11A1	YGR074W	SMD1
MPC1/CDC28	ENSG00000100030	MPC1	YBR160W	CDC28
ACAA1/PTC2	ENSG00000100034	ACAA1	YER089C	PTC2
BCAT1/CTP1	ENSG00000100075	BCAT1	YBR291C	CTP1
HDAC7/GGA1	ENSG00000100083	HDAC7	YDR358W	GGA1
LZTS1/HIR2	ENSG00000100084	LZTS1	YOR038C	HIR2
SPAG4/SPC105	ENSG00000100106	SPAG4	YGL093W	SPC105
NCKAP1/SPP382	ENSG00000100109	NCKAP1	YLR424W	SPP382
MRPS35/NHP2	ENSG00000100138	MRPS35	YDL208W	NHP2
GUCY1B3/RPO26	ENSG00000100142	GUCY1B3	YPR187W	RPO26
SFSWAP/IXR1	ENSG00000100146	SFSWAP	YKL032C	IXR1
TNK2/YLR462W	ENSG00000100151	TNK2	YLR462W	YLR462W
CDH3/DBP3	ENSG00000100201	CDH3	YGL078C	DBP3
ARSF/DMC1	ENSG00000100206	ARSF	YER179W	DMC1
GPBP1/BOP3	ENSG00000100207	GPBP1	YNL042W	BOP3
CS/BNA6	ENSG00000100219	CS	YFR047C	BNA6
LTK/AIM33	ENSG00000100225	LTK	YML087C	AIM33
MRPS24/SAP190	ENSG00000100239	MRPS24	YKR028W	SAP190
ELMO2/GSF2	ENSG00000100242	ELMO2	YML048W	GSF2
WAPAL/PGA3	ENSG00000100243	WAPAL	YML125C	PGA3
APPBP2/BUD14	ENSG00000100266	APPBP2	YAR014C	BUD14
POLD1/APL1	ENSG00000100280	POLD1	YJR005W	APL1
SEZ6/SUT1	ENSG00000100284	SEZ6	YGL162W	SUT1
EIF4B/HMX1	ENSG00000100292	EIF4B	YLR205C	HMX1
GLTSCR1/YJR011C	ENSG00000100296	GLTSCR1	YJR011C	YJR011C
RPL18/PET54	ENSG00000100320	RPL18	YGR222W	PET54
ISOC2/PNO1	ENSG00000100324	ISOC2	YOR145C	PNO1
U2AF2/MYO4	ENSG00000100345	U2AF2	YAL029C	MYO4
EPN1/HPT1	ENSG00000100353	EPN1	YDR399W	HPT1
MED29/MSB4	ENSG00000100359	MED29	YOL112W	MSB4
AHRR/NPA3	ENSG00000100360	AHRR	YJR072C	NPA3
GSC2/YLR224W	ENSG00000100365	GSC2	YLR224W	YLR224W
GPC1/YIA6	ENSG00000100372	GPC1	YIL006W	YIA6
ADCK1/SGT2	ENSG00000100380	ADCK1	YOR007C	SGT2
HAGH/HRT1	ENSG00000100387	HAGH	YOL133W	HRT1
RNF4/GCN5	ENSG00000100393	RNF4	YGR252W	GCN5
CASP8/RNA1	ENSG00000100401	CASP8	YMR235C	RNA1
ASUN/RPC25	ENSG00000100413	ASUN	YKL144C	RPC25
DLX3/NTO1	ENSG00000100425	DLX3	YPR031W	NTO1
SPA17/RPL12A	ENSG00000100427	SPA17	YEL054C	RPL12A
WISP2/FPR3	ENSG00000100442	WISP2	YML074C	FPR3
NGFR/TIF3	ENSG00000100461	NGFR	YPR163C	TIF3
CDON/HSL7	ENSG00000100462	CDON	YBR133C	HSL7
TAF2/DPB2	ENSG00000100479	TAF2	YPR175W	DPB2
HIPK2/GPH1	ENSG00000100504	HIPK2	YPR160W	GPH1
TNPO3/RAD27	ENSG00000100526	TNPO3	YKL113C	RAD27
MEF2BNB-MEF2B/VMA8	ENSG00000100554	MEF2BNB-MEF2B	YEL051W	VMA8
RFXANK/PRE10	ENSG00000100567	RFXANK	YOR362C	PRE10
LPAR2/VTI1	ENSG00000100568	LPAR2	YMR197C	VTI1
CTSA/AHA1	ENSG00000100591	CTSA	YDR214W	AHA1
SUGP2/BNR1	ENSG00000100592	SUGP2	YIL159W	BNR1
SLC12A2/LCB2	ENSG00000100596	SLC12A2	YDR062W	LCB2
SNX24/YIR024C	ENSG00000100604	SNX24	YIR024C	YIR024C
EYA2/RRT6	ENSG00000100605	EYA2	YGL146C	RRT6
CNN2/PIN4	ENSG00000100650	CNN2	YBL051C	PIN4
SNCAIP/TIF5	ENSG00000100664	SNCAIP	YPR041W	TIF5
DDX20/CYS3	ENSG00000100665	DDX20	YAL012W	CYS3
BTBD1/MPH1	ENSG00000100697	BTBD1	YIR002C	MPH1
BCAS1/ADE3	ENSG00000100714	BCAS1	YGR204W	ADE3
POU1F1/YAP1	ENSG00000100722	POU1F1	YML007W	YAP1
PMS1/YLR456W	ENSG00000100744	PMS1	YLR456W	YLR456W
HMG20B/RPT2	ENSG00000100764	HMG20B	YDL007W	RPT2
CALCRL/RCK1	ENSG00000100784	CALCRL	YGL158W	RCK1
TAF11/PRE3	ENSG00000100804	TAF11	YJL001W	PRE3
ANKS1A/ACE2	ENSG00000100811	ANKS1A	YLR131C	ACE2
AP3D1/CST9	ENSG00000100814	AP3D1	YLR394W	CST9
ZNF76/NOT5	ENSG00000100815	ZNF76	YPR072W	NOT5
SLC9A3R2/SGN1	ENSG00000100836	SLC9A3R2	YIR001C	SGN1
NTHL1/SRP54	ENSG00000100883	NTHL1	YPR088C	SRP54
GNAI3/HO	ENSG00000100884	GNAI3	YDL227C	HO
IPO5/FUN30	ENSG00000100888	IPO5	YAL019W	FUN30
OAT/SCL1	ENSG00000100902	OAT	YGL011C	SCL1
WDR3/MGA2	ENSG00000100906	WDR3	YIR033W	MGA2
PKN2/PCM1	ENSG00000100908	PKN2	YEL058W	PCM1
WDR18/SFB3	ENSG00000100934	WDR18	YHR098C	SFB3
TRAM2/LEA1	ENSG00000100949	TRAM2	YPL213W	LEA1
NTN1/ATP12	ENSG00000100979	NTN1	YJL180C	ATP12
GLP2R/AIM9	ENSG00000100994	GLP2R	YER080W	AIM9
MCM10/YAP6	ENSG00000101004	MCM10	YDR259C	YAP6
DGKA/CBP3	ENSG00000101019	DGKA	YPL215W	CBP3
ERBB3/NMD3	ENSG00000101040	ERBB3	YHR170W	NMD3
ROPN1/DIA1	ENSG00000101049	ROPN1	YMR316W	DIA1
KARS/GAT2	ENSG00000101076	KARS	YMR136W	GAT2
PDIA5/PET9	ENSG00000101084	PDIA5	YBL030C	PET9
NDUFB4/CDC15	ENSG00000101109	NDUFB4	YAR019C	CDC15
SPEN/GIM3	ENSG00000101132	SPEN	YNL153C	GIM3
MYLK/LYS9	ENSG00000101144	MYLK	YNR050C	LYS9
MAP2K4/GLE2	ENSG00000101146	MAP2K4	YER107C	GLE2
SNAP91/BIO2	ENSG00000101150	SNAP91	YGR286C	BIO2
SLK/PRP6	ENSG00000101161	SLK	YBR055C	PRP6
COL17A1/PRE6	ENSG00000101182	COL17A1	YOL038W	PRE6
SEC61A2/EAF7	ENSG00000101189	SEC61A2	YNL136W	EAF7
PRKCQ/IOC2	ENSG00000101191	PRKCQ	YLR095C	IOC2
TLE2/GID8	ENSG00000101193	TLE2	YMR135C	GID8
ASB1/GLO3	ENSG00000101199	ASB1	YER122C	GLO3
FAM107B/TEF2	ENSG00000101210	FAM107B	YBR118W	TEF2
ME1/YCH1	ENSG00000101224	ME1	YGR203W	YCH1
TBC1D1/YFL066C	ENSG00000101246	TBC1D1	YFL066C	YFL066C
CDK13/CKA2	ENSG00000101266	CDK13	YOR061W	CKA2
MTHFD2/SEC23	ENSG00000101310	MTHFD2	YPR181C	SEC23
SLC9A7/SKM1	ENSG00000101349	SLC9A7	YOL113W	SKM1
FOXJ2/IDH1	ENSG00000101365	FOXJ2	YNL037C	IDH1
YBX1/MIR1	ENSG00000101367	YBX1	YJR077C	MIR1
PDE4A/UTR1	ENSG00000101391	PDE4A	YJR049C	UTR1
PPP2R5A/TTI1	ENSG00000101407	PPP2R5A	YKL033W	TTI1
CTNNA2/ARP5	ENSG00000101442	CTNNA2	YNL059C	ARP5
ELAVL1/SAH1	ENSG00000101444	ELAVL1	YER043C	SAH1
TIE1/YPL034W	ENSG00000101474	TIE1	YPL034W	YPL034W
SMARCD1/UBP6	ENSG00000101557	SMARCD1	YFR010W	UBP6
KDM4A/SCS2	ENSG00000101558	KDM4A	YER120W	SCS2
NFYC/ABD1	ENSG00000101654	NFYC	YBR236C	ABD1
SLC9A3/UBX5	ENSG00000101745	SLC9A3	YDR330W	UBX5
NGEF/MBP1	ENSG00000101752	NGEF	YDL056W	MBP1
ASPM/RIO1	ENSG00000101782	ASPM	YOR119C	RIO1
CD84/PTI1	ENSG00000101811	CD84	YGR156W	PTI1
ELOVL1/NAS6	ENSG00000101843	ELOVL1	YGR232W	NAS6
SPI1/SIF2	ENSG00000101849	SPI1	YBR103W	SIF2
ZNRD1/MRS1	ENSG00000101871	ZNRD1	YIR021W	MRS1
MPPED2/ALG13	ENSG00000101901	MPPED2	YGL047W	ALG13
ZBTB11/PRS2	ENSG00000101911	ZBTB11	YER099C	PRS2
ATXN3/SET3	ENSG00000101945	ATXN3	YKR029C	SET3
GOLGA5/PXA1	ENSG00000101986	GOLGA5	YPL147W	PXA1
FGFR2/SAC6	ENSG00000102024	FGFR2	YDR129C	SAC6
EML1/ARD1	ENSG00000102030	EML1	YHR013C	ARD1
ARFGEF1/ISW2	ENSG00000102038	ARFGEF1	YOR304W	ISW2
MTFR1/UME1	ENSG00000102054	MTFR1	YPL139C	UME1
STAG3/SMF1	ENSG00000102096	STAG3	YOL122C	SMF1
FECH/TAZ1	ENSG00000102125	FECH	YPR140W	TAZ1
MYO9A/PGK1	ENSG00000102144	MYO9A	YCR012W	PGK1
DDX3Y/MDY2	ENSG00000102178	DDX3Y	YOL111C	MDY2
PFKP/YAK1	ENSG00000102225	PFKP	YJL141C	YAK1
SP100/PAB1	ENSG00000102241	SP100	YER165W	PAB1
KLF6/ALE1	ENSG00000102312	KLF6	YOR175C	ALE1
PPAP2A/CTR86	ENSG00000102401	PPAP2A	YCR054C	CTR86
NEO1/YPR013C	ENSG00000102554	NEO1	YPR013C	YPR013C
TRAM1/YPK1	ENSG00000102572	TRAM1	YKL126W	YPK1
PHKA1/KRE5	ENSG00000102595	PHKA1	YOR336W	KRE5
TNFRSF1A/FUS2	ENSG00000102606	TNFRSF1A	YMR232W	FUS2
CACNB1/URA2	ENSG00000102699	CACNB1	YJL130C	URA2
EVI5/YNL010W	ENSG00000102753	EVI5	YNL010W	YNL010W
PKM/DUN1	ENSG00000102755	PKM	YDL101C	DUN1
DHX29/CIT3	ENSG00000102786	DHX29	YPR001W	CIT3
DNTTIP2/SWD3	ENSG00000102879	DNTTIP2	YBR175W	SWD3
TP53BP1/KIC1	ENSG00000102882	TP53BP1	YHR102W	KIC1
TRO/DCC1	ENSG00000102893	TRO	YCL016C	DCC1
RRP15/NTF2	ENSG00000102898	RRP15	YER009W	NTF2
RHOA/PHO3	ENSG00000102921	RHOA	YBR092C	PHO3
DHX8/STP2	ENSG00000102935	DHX8	YHR006W	STP2
PRKCZ/MIG1	ENSG00000102974	PRKCZ	YGL035C	MIG1
SYT1/RPN8	ENSG00000103035	SYT1	YOR261C	RPN8
IDH3G/YNL176C	ENSG00000103152	IDH3G	YNL176C	YNL176C
ROGDI/VMR1	ENSG00000103222	ROGDI	YHL035C	VMR1
PDZD4/MUP1	ENSG00000103257	PDZD4	YGR055W	MUP1
ROCK1/UBC9	ENSG00000103275	ROCK1	YDL064W	UBC9
CBFB/ARO2	ENSG00000103313	CBFB	YGL148W	ARO2
PDK3/SUP35	ENSG00000103342	PDK3	YDR172W	SUP35
HYAL2/RIM101	ENSG00000103343	HYAL2	YHL027W	RIM101
HDAC4/RSM19	ENSG00000103363	HDAC4	YNR037C	RSM19
RASSF1/SEC63	ENSG00000103423	RASSF1	YOR254C	SEC63
FGFR3/PEP5	ENSG00000103429	FGFR3	YMR231W	PEP5
IFI35/CRZ1	ENSG00000103449	IFI35	YNL027W	CRZ1
COASY/SFP1	ENSG00000103495	COASY	YLR403W	SFP1
MEF2A/TLG2	ENSG00000103496	MEF2A	YOL018C	TLG2
OTUD5/TAE1	ENSG00000103510	OTUD5	YBR261C	TAE1
TFE3/ICY2	ENSG00000103540	TFE3	YPL250C	ICY2
TBC1D25/AI4	ENSG00000103546	TBC1D25	Q0065	AI4
ACSL4/BRE1	ENSG00000103549	ACSL4	YDL074C	BRE1
INPP5A/HIR1	ENSG00000103647	INPP5A	YBL008W	HIR1
GPKOW/TOS3	ENSG00000103653	GPKOW	YGL179C	TOS3
GRIPAP1/ATS1	ENSG00000103657	GRIPAP1	YAL020C	ATS1
FTSJ1/YKR023W	ENSG00000103671	FTSJ1	YKR023W	YKR023W
POLR1A/APL2	ENSG00000103723	POLR1A	YKL135C	APL2
LAPTM4A/YPT11	ENSG00000103769	LAPTM4A	YNL304W	YPT11
IP6K2/RBA50	ENSG00000103932	IP6K2	YDR527W	RBA50
STON1-GTF2A1L/STB2	ENSG00000103942	STON1-GTF2A1L	YMR053C	STB2
SRBD1/YKL070W	ENSG00000103966	SRBD1	YKL070W	YKL070W
CYFIP1/MXR1	ENSG00000104064	CYFIP1	YER042W	MXR1
RASGRP2/VAN1	ENSG00000104112	RASGRP2	YML115C	VAN1
PSME4/HCR1	ENSG00000104131	PSME4	YLR192C	HCR1
IFT80/PEP3	ENSG00000104142	IFT80	YLR148W	PEP3
SIRT2/GND1	ENSG00000104221	SIRT2	YHR183W	GND1
ERLEC1/CFT2	ENSG00000104299	ERLEC1	YLR115W	CFT2
PPP2R5B/MCK1	ENSG00000104312	PPP2R5B	YNL307C	MCK1
PYGM/AIM31	ENSG00000104320	PYGM	YML030W	AIM31
PITX1/TBF1	ENSG00000104327	PITX1	YPL128C	TBF1
TRPC7/POP1	ENSG00000104356	TRPC7	YNL221C	POP1
NUP133/SOH1	ENSG00000104368	NUP133	YGL127C	SOH1
NUCKS1/YPT32	ENSG00000104388	NUCKS1	YGL210W	YPT32
VPS35/GNA1	ENSG00000104408	VPS35	YFL017C	GNA1
DNAJA2/EMC2	ENSG00000104412	DNAJA2	YJR088C	EMC2
BCL3/UBS1	ENSG00000104415	BCL3	YBR165W	UBS1
KCNAB2/ARP10	ENSG00000104419	KCNAB2	YDR106W	ARP10
ABCC9/PET123	ENSG00000104435	ABCC9	YOR158W	PET123
GAL/DAL80	ENSG00000104447	GAL	YKR034W	DAL80
CLEC2D/DAL81	ENSG00000104490	CLEC2D	YIR023W	DAL81
RORA/HUL5	ENSG00000104517	RORA	YGL141W	HUL5
DRD4/EFB1	ENSG00000104529	DRD4	YAL003W	EFB1
TGFBR3/PSA1	ENSG00000104549	TGFBR3	YDL055C	PSA1
KIAA1107/TMT1	ENSG00000104611	KIAA1107	YER175C	TMT1
PLA2G10/BCH2	ENSG00000104613	PLA2G10	YKR027W	BCH2
ATP1B3/VPS55	ENSG00000104660	ATP1B3	YJR044C	VPS55
NEDD4/OST3	ENSG00000104723	NEDD4	YOR085W	OST3
PIGB/MCM4	ENSG00000104738	PIGB	YPR019W	MCM4
MAPK6/SSP120	ENSG00000104805	MAPK6	YLR250W	SSP120
GNB5/GSY2	ENSG00000104812	GNB5	YLR258W	GSY2
RAB27A/ECI1	ENSG00000104823	RAB27A	YLR284C	ECI1
CECR5/TUB2	ENSG00000104833	CECR5	YFL037W	TUB2
UFD1L/DIA4	ENSG00000104835	UFD1L	YHR011W	DIA4
LRP6/SNP1	ENSG00000104852	LRP6	YIL061C	SNP1
GUCY2C/YER184C	ENSG00000104863	GUCY2C	YER184C	YER184C
SCT/PIH1	ENSG00000104872	SCT	YHR034C	PIH1
PHRF1/TPO2	ENSG00000104888	PHRF1	YGR138C	TPO2
IKBKAP/PRP11	ENSG00000104897	IKBKAP	YDL043C	PRP11
NUCB2/TRM1	ENSG00000104907	NUCB2	YDR120C	TRM1
PFN2/HSC82	ENSG00000104938	PFN2	YMR186W	HSC82
PTPN3/RPL6B	ENSG00000104960	PTPN3	YLR448W	RPL6B
SPTB/CNS1	ENSG00000104969	SPTB	YBR155W	CNS1
DAPP1/TIM44	ENSG00000104980	DAPP1	YIL022W	TIM44
FGF10/CCA1	ENSG00000105011	FGF10	YER168C	CCA1
SMG6/MAS1	ENSG00000105088	SMG6	YLR163C	MAS1
EXOC5/CRH1	ENSG00000105127	EXOC5	YGR189C	CRH1
CLTCL1/POP4	ENSG00000105171	CLTCL1	YBR257W	POP4
FSTL3/MUK1	ENSG00000105186	FSTL3	YPL070W	MUK1
DGCR2/NOP1	ENSG00000105202	DGCR2	YDL014W	NOP1
RNF126/PGI1	ENSG00000105220	RNF126	YBR196C	PGI1
MNT/GFD2	ENSG00000105229	MNT	YCL036W	GFD2
ZXDC/YHR097C	ENSG00000105251	ZXDC	YHR097C	YHR097C
POLB/ALF1	ENSG00000105254	POLB	YNL148C	ALF1
WIPI1/FCJ1	ENSG00000105281	WIPI1	YKR016W	FCJ1
ASNS/PRO1	ENSG00000105323	ASNS	YDR300C	PRO1
AP3M2/CDH1	ENSG00000105325	AP3M2	YGL003C	CDH1
CNGB1/YML6	ENSG00000105364	CNGB1	YML025C	YML6
ST6GALNAC2/RSC3	ENSG00000105369	ST6GALNAC2	YDR303C	RSC3
CHAT/QDR1	ENSG00000105370	CHAT	YIL120W	QDR1
PABPC1/NOP53	ENSG00000105373	PABPC1	YPL146C	NOP53
TESK2/CIR1	ENSG00000105379	TESK2	YGR207C	CIR1
C16orf80/AVT7	ENSG00000105388	C16orf80	YIL088C	AVT7
CSNK2A2/KIN3	ENSG00000105397	CSNK2A2	YAR018C	KIN3
PTPN21/SEC17	ENSG00000105402	PTPN21	YBL050W	SEC17
EIF2B3/YIP3	ENSG00000105404	EIF2B3	YNL044W	YIP3
CAMK2A/PMA2	ENSG00000105409	CAMK2A	YPL036W	PMA2
TCOF1/ERD2	ENSG00000105438	TCOF1	YBL040C	ERD2
CDC42/SYT1	ENSG00000105443	CDC42	YPR095C	SYT1
OSBPL3/UTP7	ENSG00000105447	OSBPL3	YER082C	UTP7
EPHA8/PLB3	ENSG00000105499	EPHA8	YOL011W	PLB3
SLC12A3/TPD3	ENSG00000105568	SLC12A3	YAL016W	TPD3
RAD18/CTK3	ENSG00000105576	RAD18	YML112W	CTK3
ATP2B1/CCC1	ENSG00000105607	ATP2B1	YLR220W	CCC1
NCK2/PRP31	ENSG00000105618	NCK2	YGR091W	PRP31
MAP4K4/GPI1	ENSG00000105647	MAP4K4	YGR216C	GPI1
RPL31/PRM7	ENSG00000105662	RPL31	YDL039C	PRM7
WDR1/SPC2	ENSG00000105668	WDR1	YML055W	SPC2
SNX13/SEC28	ENSG00000105669	SNX13	YIL076W	SEC28
ARHGAP10/DBP8	ENSG00000105671	ARHGAP10	YHR169W	DBP8
RPS6KA2/SFG1	ENSG00000105676	RPS6KA2	YOR315W	SFG1
ING3/YRB30	ENSG00000105698	ING3	YGL164C	YRB30
WBSCR22/PXR1	ENSG00000105705	WBSCR22	YGR280C	PXR1
SEL1L/AKL1	ENSG00000105723	SEL1L	YBR059C	AKL1
TRIP13/SPF1	ENSG00000105726	TRIP13	YEL031W	SPF1
ATP6AP1/PDR17	ENSG00000105737	ATP6AP1	YNL264C	PDR17
TCF3/GLO4	ENSG00000105755	TCF3	YOR040W	GLO4
TRIB2/ZUO1	ENSG00000105821	TRIB2	YGR285C	ZUO1
DAZAP1/BET1	ENSG00000105829	DAZAP1	YIL004C	BET1
MBD3/DET1	ENSG00000105852	MBD3	YDR051C	DET1
PRLH/LCD1	ENSG00000105854	PRLH	YDR499W	LCD1
HLTF/ZIM17	ENSG00000105866	HLTF	YNL310C	ZIM17
CPSF1/WTM1	ENSG00000105875	CPSF1	YOR230W	WTM1
CDH19/YGR066C	ENSG00000105939	CDH19	YGR066C	YGR066C
PDCD2/KGD1	ENSG00000105953	PDCD2	YIL125W	KGD1
PRKACA/YHR131C	ENSG00000105974	PRKACA	YHR131C	YHR131C
LPHN1/ARK1	ENSG00000105976	LPHN1	YNL020C	ARK1
ACTN1/JJJ1	ENSG00000105993	ACTN1	YNL227C	JJJ1
RPS6KA6/ATG17	ENSG00000106052	RPS6KA6	YLR423C	ATG17
EPN2/YCR099C	ENSG00000106069	EPN2	YCR099C	YCR099C
PTPN18/SSO1	ENSG00000106089	PTPN18	YPL232W	SSO1
LIMS2/GRS2	ENSG00000106105	LIMS2	YPR081C	GRS2
LNX1/GIS3	ENSG00000106125	LNX1	YLR094C	GIS3
TFRC/RPL20B	ENSG00000106246	TFRC	YOR312C	RPL20B
SREBF1/PRT1	ENSG00000106263	SREBF1	YOR361C	PRT1
TRPC5/VRP1	ENSG00000106299	TRPC5	YLR337C	VRP1
AFF4/NOP15	ENSG00000106344	AFF4	YNL110C	NOP15
UBE2D1/IMD3	ENSG00000106348	UBE2D1	YLR432W	IMD3
MPP5/SPS18	ENSG00000106351	MPP5	YNL204C	SPS18
SMC1A/LSM5	ENSG00000106355	SMC1A	YER146W	LSM5
HSD17B10/KTR3	ENSG00000106397	HSD17B10	YBR205W	KTR3
MARK2/VPS71	ENSG00000106400	MARK2	YML041C	VPS71
HMMR/YML083C	ENSG00000106571	HMMR	YML083C	YML083C
CHFR/PRE8	ENSG00000106588	CHFR	YML092C	PRE8
TRHDE/MRPL32	ENSG00000106591	TRHDE	YCR003W	MRPL32
P4HA2/RHB1	ENSG00000106615	P4HA2	YCR027C	RHB1
FCGR2B/SDS23	ENSG00000106617	FCGR2B	YGL056C	SDS23
NFATC3/NIP100	ENSG00000106665	NFATC3	YPL174C	NIP100
ACADVL/VMA21	ENSG00000106688	ACADVL	YGR105W	VMA21
FBXW11/CKS1	ENSG00000106723	FBXW11	YBR135W	CKS1
ACAP1/DIP2	ENSG00000106829	ACAP1	YLR129W	DIP2
CRMP1/DFG16	ENSG00000106952	CRMP1	YOR030W	DFG16
DERL2/ADK2	ENSG00000106992	DERL2	YER170W	ADK2
NDE1/ART10	ENSG00000107105	NDE1	YLR392C	ART10
MRVI1/FRQ1	ENSG00000107130	MRVI1	YDR373W	FRQ1
AP1M1/SCP160	ENSG00000107164	AP1M1	YJL080C	SCP160
PVR/PSD1	ENSG00000107186	PVR	YNL169C	PSD1
IKBKG/YHP1	ENSG00000107187	IKBKG	YDR451C	YHP1
XRCC1/MBF1	ENSG00000107223	XRCC1	YOR298C-A	MBF1
SCARB1/MRF1	ENSG00000107242	SCARB1	YGL143C	MRF1
MCM2/SNL1	ENSG00000107262	MCM2	YIL016W	SNL1
TP63/SEN1	ENSG00000107290	TP63	YLR430W	SEN1
LLGL2/RVS161	ENSG00000107295	LLGL2	YCR009C	RVS161
NLE1/PDR10	ENSG00000107331	NLE1	YOR328W	PDR10
SDHA/YNL144C	ENSG00000107341	SDHA	YNL144C	YNL144C
SMARCE1/GAT1	ENSG00000107485	SMARCE1	YFL021W	GAT1
KDM5A/SLM3	ENSG00000107521	KDM5A	YDL033C	SLM3
ADAM11/TKL2	ENSG00000107537	ADAM11	YBR117C	TKL2
PPP2R3A/PEX13	ENSG00000107554	PPP2R3A	YLR191W	PEX13
FERMT2/DPB11	ENSG00000107560	FERMT2	YJL090C	DPB11
ABCB11/PHB1	ENSG00000107566	ABCB11	YGR132C	PHB1
CD5L/RPG1	ENSG00000107581	CD5L	YBR079C	RPG1
PTGS2/PET18	ENSG00000107611	PTGS2	YCR020C	PET18
IGF2BP2/DBP1	ENSG00000107625	IGF2BP2	YPL119C	DBP1
MAP3K13/NSE4	ENSG00000107672	MAP3K13	YDL105W	NSE4
ST6GAL1/ATG26	ENSG00000107679	ST6GAL1	YLR189C	ATG26
VDAC1P1/CNA1	ENSG00000107758	VDAC1P1	YLR433C	CNA1
PICALM/MPM1	ENSG00000107771	PICALM	YJL066C	MPM1
NSF/PHO5	ENSG00000107789	NSF	YBR093C	PHO5
GLI2/YCR051W	ENSG00000107854	GLI2	YCR051W	YCR051W
CLASP1/GEA1	ENSG00000107862	CLASP1	YJR031C	GEA1
MRPS34/SAC7	ENSG00000107863	MRPS34	YDR389W	SAC7
NOTCH3/BCP1	ENSG00000107949	NOTCH3	YDR361C	BCP1
CLNS1A/YOL098C	ENSG00000107959	CLNS1A	YOL098C	YOL098C
PPP2R2C/MPD1	ENSG00000108010	PPP2R2C	YOR288C	MPD1
TEAD2/NUP159	ENSG00000108021	TEAD2	YIL115C	NUP159
EED/FRA1	ENSG00000108039	EED	YLL029W	FRA1
CDHR2/SMC3	ENSG00000108055	CDHR2	YJL074C	SMC3
SNCB/RTS3	ENSG00000108091	SNCB	YGR161C	RTS3
TSG101/CUL3	ENSG00000108094	TSG101	YGR003W	CUL3
ATP2A3/SSN2	ENSG00000108100	ATP2A3	YDR443C	SSN2
CA12/ADH2	ENSG00000108107	CA12	YMR303C	ADH2
MGLL/CAF120	ENSG00000108175	MGLL	YNL278W	CAF120
NTN4/CPR5	ENSG00000108179	NTN4	YDR304C	CPR5
BCS1L/YHI9	ENSG00000108187	BCS1L	YHR029C	YHI9
NUAK1/HED1	ENSG00000108256	NUAK1	YDR014W-A	HED1
SLC24A1/PUP3	ENSG00000108294	SLC24A1	YER094C	PUP3
SCARF1/CWC25	ENSG00000108296	SCARF1	YNL245C	CWC25
LMAN1/NHP6A	ENSG00000108312	LMAN1	YPR052C	NHP6A
PTPLAD1/RPN3	ENSG00000108344	PTPLAD1	YER021W	RPN3
IPCEF1/TRK1	ENSG00000108349	IPCEF1	YJL129C	TRK1
ZZEF1/RAD57	ENSG00000108384	ZZEF1	YDR004W	RAD57
ENO1/SPR28	ENSG00000108387	ENO1	YDR218C	SPR28
SLC12A1/DMA1	ENSG00000108395	SLC12A1	YHR115C	DMA1
C19orf10/KAP95	ENSG00000108424	C19orf10	YLR347C	KAP95
ANO8/BOS1	ENSG00000108433	ANO8	YLR078C	BOS1
ARHGEF10L/ATG4	ENSG00000108510	ARHGEF10L	YNL223W	ATG4
TXK/DMA2	ENSG00000108523	TXK	YNL116W	DMA2
KCNQ2/OAC1	ENSG00000108528	KCNQ2	YKL120W	OAC1
TACR2/VTC2	ENSG00000108551	TACR2	YFL004W	VTC2
ACTR6/MRPL20	ENSG00000108557	ACTR6	YKR085C	MRPL20
TIPIN/KRS1	ENSG00000108559	TIPIN	YDR037W	KRS1
SRI/DOP1	ENSG00000108576	SRI	YDR141C	DOP1
EIF4G3/GOS1	ENSG00000108587	EIF4G3	YHL031C	GOS1
NUP37/RBG2	ENSG00000108591	NUP37	YGR173W	RBG2
SEMA3A/SPB1	ENSG00000108592	SEMA3A	YCL054W	SPB1
SEMA3C/RSC6	ENSG00000108604	SEMA3C	YCR052W	RSC6
ACAT1/YML108W	ENSG00000108641	ACAT1	YML108W	YML108W
CELSR1/RRP5	ENSG00000108651	CELSR1	YMR229C	RRP5
ZNF638/SNU114	ENSG00000108654	ZNF638	YKL173W	SNU114
ADD2/GEA2	ENSG00000108669	ADD2	YEL022W	GEA2
FGF4/RPN6	ENSG00000108671	FGF4	YDL097C	RPN6
RASAL2/PLB2	ENSG00000108684	RASAL2	YMR006C	PLB2
MARK3/SPT7	ENSG00000108773	MARK3	YBR081C	SPT7
SLC25A3/YPT6	ENSG00000108774	SLC25A3	YLR262C	YPT6
FOSL2/INO4	ENSG00000108788	FOSL2	YOL108C	INO4
FRYL/MRP7	ENSG00000108826	FRYL	YNL005C	MRP7
FSCN1/RHO5	ENSG00000108830	FSCN1	YNL180C	RHO5
ACTB/HOS1	ENSG00000108840	ACTB	YPR068C	HOS1
PLD1/LUC7	ENSG00000108848	PLD1	YDL087C	LUC7
WDR62/CHS2	ENSG00000108854	WDR62	YBR038W	CHS2
DLG1/MSG5	ENSG00000108861	DLG1	YNL053W	MSG5
RAB7A/RNR4	ENSG00000108946	RAB7A	YGR180C	RNR4
BCAP29/LOT5	ENSG00000108953	BCAP29	YKL183W	LOT5
SART3/YPL162C	ENSG00000108984	SART3	YPL162C	YPL162C
ARHGAP15/YNL035C	ENSG00000109046	ARHGAP15	YNL035C	YNL035C
PAX2/YIR042C	ENSG00000109065	PAX2	YIR042C	YIR042C
EXOSC7/SPT6	ENSG00000109111	EXOSC7	YGR116W	SPT6
KIFAP3/DEP1	ENSG00000109118	KIFAP3	YAL013W	DEP1
MCM6/POM33	ENSG00000109133	MCM6	YLL023C	POM33
REXO2/YGL242C	ENSG00000109320	REXO2	YGL242C	YGL242C
RBM7/SIN4	ENSG00000109339	RBM7	YNL236W	SIN4
RBMS2/OSH2	ENSG00000109458	RBMS2	YDL019C	OSH2
BAZ2A/ECM14	ENSG00000109472	BAZ2A	YHR132C	ECM14
PTPN23/MGE1	ENSG00000109519	PTPN23	YOR232W	MGE1
MLH1/GAR1	ENSG00000109534	MLH1	YHR089C	GAR1
UNG/TRM9	ENSG00000109536	UNG	YML014W	TRM9
KLHL20/GEF1	ENSG00000109572	KLHL20	YJR040W	GEF1
RGS11/PRP43	ENSG00000109606	RGS11	YGL120C	PRP43
PLXNA2/CDC4	ENSG00000109670	PLXNA2	YFL009W	CDC4
SPAG5/HSP78	ENSG00000109689	SPAG5	YDR258C	HSP78
ANKRD13A/TAH18	ENSG00000109756	ANKRD13A	YPR048W	TAH18
TPD52/PEX28	ENSG00000109775	TPD52	YHR150W	PEX28
ACACB/USV1	ENSG00000109787	ACACB	YPL230W	USV1
TRAF4/FMP52	ENSG00000109854	TRAF4	YER004W	FMP52
PAG1/ELP4	ENSG00000109911	PAG1	YPL101W	ELP4
GPATCH1/ZPR1	ENSG00000109917	GPATCH1	YGR211W	ZPR1
ICAM3/SSB1	ENSG00000109971	ICAM3	YDL229W	SSB1
NT5C2/TPS3	ENSG00000110047	NT5C2	YMR261C	TPS3
MCAM/OSH3	ENSG00000110048	MCAM	YHR073W	OSH3
GPC4/SAP185	ENSG00000110075	GPC4	YJL098W	SAP185
CAMSAP3/YAT1	ENSG00000110090	CAMSAP3	YAR035W	YAT1
RAP1GAP/CLB1	ENSG00000110092	RAP1GAP	YGR108W	CLB1
XAB2/PRP19	ENSG00000110107	XAB2	YLL036C	PRP19
ARHGEF1/RAD5	ENSG00000110171	ARHGEF1	YLR032W	RAD5
STXBP2/PHO91	ENSG00000110344	STXBP2	YNR013C	PHO91
MAP2K7/DHH1	ENSG00000110367	MAP2K7	YDL160C	DHH1
NMRK2/REC104	ENSG00000110395	NMRK2	YHR157W	REC104
DGKD/SED4	ENSG00000110427	DGKD	YCR067C	SED4
CTTNBP2/PDX1	ENSG00000110435	CTTNBP2	YGR193C	PDX1
ACTL6B/YNL247W	ENSG00000110619	ACTL6B	YNL247W	YNL247W
RARB/TOM70	ENSG00000110711	RARB	YNL121C	TOM70
TOP2B/NUP116	ENSG00000110713	TOP2B	YMR047C	NUP116
NFKB2/EKI1	ENSG00000110721	NFKB2	YDR147W	EKI1
PPP1R12B/TFB1	ENSG00000110768	PPP1R12B	YDR311W	TFB1
DNAJC10/NAS2	ENSG00000110801	DNAJC10	YIL007C	NAS2
GTF3C1/SPC19	ENSG00000110841	GTF3C1	YDR201W	SPC19
IL4R/PAR32	ENSG00000110851	IL4R	YDL173W	PAR32
USP33/CRN1	ENSG00000110880	USP33	YLR429W	CRN1
PAK3/CAX4	ENSG00000110881	PAK3	YGR036C	CAX4
DCX/ERG12	ENSG00000110921	DCX	YMR208W	ERG12
SNRPA/ATP1	ENSG00000110955	SNRPA	YBL099W	ATP1
SPAG6/YFL067W	ENSG00000111011	SPAG6	YFL067W	YFL067W
EXOSC5/MAP2	ENSG00000111142	EXOSC5	YBL091C	MAP2
DYNC1I2/LAP2	ENSG00000111144	DYNC1I2	YNL045W	LAP2
APBB1IP/PMT2	ENSG00000111203	APBB1IP	YAL023C	PMT2
LRCH4/CAT8	ENSG00000111206	LRCH4	YMR280C	CAT8
FAM76B/RPS24B	ENSG00000111241	FAM76B	YIL069C	RPS24B
SIRT6/VPS62	ENSG00000111249	SIRT6	YGR141W	VPS62
TYR/ALD2	ENSG00000111275	TYR	YMR170C	ALD2
POLD3/TFB4	ENSG00000111358	POLD3	YPR056W	TFB4
ACTN2/SSO2	ENSG00000111450	ACTN2	YMR183C	SSO2
CAPZB/RET3	ENSG00000111481	CAPZB	YPL010W	RET3
PHF17/MET18	ENSG00000111530	PHF17	YIL128W	MET18
UBE2A/NUP84	ENSG00000111581	UBE2A	YDL116W	NUP84
FGFR1/CDC36	ENSG00000111596	FGFR1	YDL165W	CDC36
FKBP6/TOF1	ENSG00000111602	FKBP6	YNL273W	TOF1
GTF2I/NOP13	ENSG00000111605	GTF2I	YNL175C	NOP13
SMC1B/TDH3	ENSG00000111640	SMC1B	YGR192C	TDH3
FBLN1/NOP2	ENSG00000111641	FBLN1	YNL061W	NOP2
ITGA8/SNF2	ENSG00000111642	ITGA8	YOR290C	SNF2
CST7/YNG1	ENSG00000111653	CST7	YOR064C	YNG1
MAP2/UBP10	ENSG00000111667	MAP2	YNL186W	UBP10
PIAS2/ENO1	ENSG00000111674	PIAS2	YGR254W	ENO1
AMPH/YGR153W	ENSG00000111679	AMPH	YGR153W	YGR153W
ARAF/SPR1	ENSG00000111701	ARAF	YOR190W	SPR1
MCCC1/SIP2	ENSG00000111725	MCCC1	YGL208W	SIP2
FAP/CDA1	ENSG00000111752	FAP	YLR307W	CDA1
NEBL/NRD1	ENSG00000111786	NEBL	YNL251C	NRD1
UBE2K/MTF1	ENSG00000111802	UBE2K	YMR228W	MTF1
PIK3C3/GIR2	ENSG00000111832	PIK3C3	YDR152W	GIR2
N4BP2/ASF1	ENSG00000111875	N4BP2	YJL115W	ASF1
SYNJ2/CEG1	ENSG00000111880	SYNJ2	YGL130W	CEG1
ADCY2/YER121W	ENSG00000111907	ADCY2	YER121W	YER121W
PPP2R5C/YJL028W	ENSG00000112033	PPP2R5C	YJL028W	YJL028W
RBFOX1/STE3	ENSG00000112038	RBFOX1	YKL178C	STE3
GNB1/HOG1	ENSG00000112062	GNB1	YLR113W	HOG1
HOXA9/MEP3	ENSG00000112077	HOXA9	YPR138C	MEP3
EDN1/ALK2	ENSG00000112079	EDN1	YBL009W	ALK2
MLLT10/YHR009C	ENSG00000112096	MLLT10	YHR009C	YHR009C
ADCYAP1R1/MCM3	ENSG00000112118	ADCYAP1R1	YEL032W	MCM3
NRD1/FAR10	ENSG00000112130	NRD1	YLR238W	FAR10
VDAC3/HRT3	ENSG00000112146	VDAC3	YLR097C	HRT3
PCM1/MDN1	ENSG00000112159	PCM1	YLR106C	MDN1
CBFA2T2/HUR1	ENSG00000112164	CBFA2T2	YGL168W	HUR1
DBC1/RPS15	ENSG00000112175	DBC1	YOL040C	RPS15
ITCH/SRV2	ENSG00000112186	ITCH	YNL138W	SRV2
TP73/MET22	ENSG00000112200	TP73	YOL064C	MET22
TOLLIP/SSN8	ENSG00000112237	TOLLIP	YNL025C	SSN8
UBE2D4/XPT1	ENSG00000112242	UBE2D4	YJR133W	XPT1
RUNX1T1/FRE4	ENSG00000112282	RUNX1T1	YNR060W	FRE4
THOC1/YJL132W	ENSG00000112293	THOC1	YJL132W	YJL132W
OSBPL6/ALD5	ENSG00000112294	OSBPL6	YER073W	ALD5
SLC1A3/MVP1	ENSG00000112335	SLC1A3	YMR004W	MVP1
XRCC5/SKI7	ENSG00000112339	XRCC5	YOR076C	SKI7
LXN/PEX7	ENSG00000112357	LXN	YDR142C	PEX7
SP140/YKE4	ENSG00000112473	SP140	YIL023C	YKE4
MKNK1/PHO84	ENSG00000112499	MKNK1	YML123C	PHO84
TNS1/GON7	ENSG00000112531	TNS1	YJL184W	GON7
REXO1/RTG3	ENSG00000112561	REXO1	YBL103C	RTG3
SAR1A/ENP1	ENSG00000112578	SAR1A	YBR247C	ENP1
CDC14A/SPT15	ENSG00000112592	CDC14A	YER148W	SPT15
RAPGEF3/RML2	ENSG00000112651	RAPGEF3	YEL050C	RML2
CEACAM1/SDP1	ENSG00000112679	CEACAM1	YIL113W	SDP1
SENP1/ULP2	ENSG00000112701	SENP1	YIL031W	ULP2
DUSP13/YHR213W-B	ENSG00000112715	DUSP13	YHR213W-B	YHR213W-B
CIC/PRP45	ENSG00000112739	CIC	YAL032C	PRP45
LIPE/FUN26	ENSG00000112759	LIPE	YAL022C	FUN26
FDFT1/HIS4	ENSG00000112769	FDFT1	YCL030C	HIS4
PAFAH1B3/GTO3	ENSG00000112782	PAFAH1B3	YMR251W	GTO3
OPHN1/YMR124W	ENSG00000112851	OPHN1	YMR124W	YMR124W
KIF22/PAP2	ENSG00000112941	KIF22	YOL115W	PAP2
SCGN/ERG13	ENSG00000112972	SCGN	YML126C	ERG13
PGM1/ERP4	ENSG00000112983	PGM1	YOR016C	ERP4
DDX1/LYS1	ENSG00000112992	DDX1	YIR034C	LYS1
DNM2/SSA3	ENSG00000113013	DNM2	YBL075C	SSA3
EPB41L2/AEP3	ENSG00000113048	EPB41L2	YPL005W	AEP3
RIMS1/HMG1	ENSG00000113161	RIMS1	YML075C	HMG1
STX7/SWH1	ENSG00000113163	STX7	YAR042W	SWH1
RABL2B/UBX3	ENSG00000113194	RABL2B	YDL091C	UBX3
KEAP1/YSC84	ENSG00000113263	KEAP1	YHR016C	YSC84
PTPRH/APE3	ENSG00000113269	PTPRH	YBR286W	APE3
EPHA6/THG1	ENSG00000113272	EPHA6	YGR024C	THG1
SCTR/ENT5	ENSG00000113282	SCTR	YDR153C	ENT5
RFX3/CCR4	ENSG00000113300	RFX3	YAL021C	CCR4
RIF1/SAN1	ENSG00000113312	RIF1	YDR143C	SAN1
RAB21/MSH2	ENSG00000113318	RAB21	YOL090W	MSH2
SLC4A4/BUD5	ENSG00000113319	SLC4A4	YCR038C	BUD5
SMARCA2/RNT1	ENSG00000113360	SMARCA2	YMR239C	RNT1
RDH8/SUB1	ENSG00000113387	RDH8	YMR039C	SUB1
SESN1/MST1	ENSG00000113407	SESN1	YKL194C	MST1
MID2/DIA3	ENSG00000113448	MID2	YDL024C	DIA3
COL5A3/RAD17	ENSG00000113456	COL5A3	YOR368W	RAD17
SRCAP/SOL2	ENSG00000113552	SRCAP	YCR073W-A	SOL2
KIAA0020/SKP1	ENSG00000113558	KIAA0020	YDR328C	SKP1
CPB2/PPH22	ENSG00000113575	CPB2	YDL188C	PPH22
CHRNA3/CKB1	ENSG00000113578	CHRNA3	YGL019W	CKB1
KCNN2/FLO9	ENSG00000113580	KCNN2	YAL063C	FLO9
CNOT4/ARL3	ENSG00000113595	CNOT4	YPL051W	ARL3
PSEN1/MRPL1	ENSG00000113645	PSEN1	YDR116C	MRPL1
CPOX/PRP40	ENSG00000113649	CPOX	YKL012W	PRP40
MOK/HSP10	ENSG00000113657	MOK	YOR020C	HSP10
HSP90AA1/RAD53	ENSG00000113712	HSP90AA1	YPL153C	RAD53
RBL1/CEM1	ENSG00000113719	RBL1	YER061C	CEM1
DLGAP4/PKC1	ENSG00000113721	DLGAP4	YBL105C	PKC1
CFHR2/ATG23	ENSG00000113734	CFHR2	YLR431C	ATG23
NDC80/ARP8	ENSG00000113812	NDC80	YOR141C	ARP8
AP4E1/SWI5	ENSG00000113916	AP4E1	YDR146C	SWI5
RSBN1/EMP46	ENSG00000114013	RSBN1	YLR080W	EMP46
MAGI3/OGG1	ENSG00000114026	MAGI3	YML060W	OGG1
CXCL2/UFD4	ENSG00000114062	CXCL2	YKL010C	UFD4
AFP/VID28	ENSG00000114098	AFP	YIL017C	VID28
COL4A4/AAD14	ENSG00000114115	COL4A4	YNL331C	AAD14
OSTM1/RIM2	ENSG00000114120	OSTM1	YBR192W	RIM2
CDH7/BDF1	ENSG00000114166	CDH7	YLR399C	BDF1
PCNP/ARC19	ENSG00000114209	PCNP	YKL013C	ARC19
ARG2/BCY1	ENSG00000114302	ARG2	YIL033C	BCY1
MEF2C/UBP1	ENSG00000114316	MEF2C	YDL122W	UBP1
PTPRC/UBP3	ENSG00000114374	PTPRC	YER151C	UBP3
CACNA1S/RPL24A	ENSG00000114391	CACNA1S	YGL031C	RPL24A
PKP1/YMR315W	ENSG00000114416	PKP1	YMR315W	YMR315W
UBA5/MPC54	ENSG00000114473	UBA5	YOR177C	MPC54
STK17B/GLC3	ENSG00000114480	STK17B	YEL011W	GLC3
CDC14B/URA3	ENSG00000114491	CDC14B	YEL021W	URA3
ZNF510/WHI3	ENSG00000114503	ZNF510	YNL197C	WHI3
LRP2/VMA1	ENSG00000114573	LRP2	YDL185W	VMA1
ZNF506/RRT13	ENSG00000114650	ZNF506	YER066W	RRT13
DUSP12/RCK2	ENSG00000114738	DUSP12	YLR248W	RCK2
ENSG00000081770/HFI1	ENSG00000114745	ENSG00000081770	YPL254W	HFI1
CADPS2/SUI1	ENSG00000114784	CADPS2	YNL244C	SUI1
HSPB11/CPS1	ENSG00000114786	HSPB11	YJL172W	CPS1
IL12RB2/CPR7	ENSG00000114857	IL12RB2	YJR032W	CPR7
SMARCD3/TIF4631	ENSG00000114867	SMARCD3	YGR162W	TIF4631
FYB/ORM1	ENSG00000114978	FYB	YGR038W	ORM1
MPP4/FAB1	ENSG00000115020	MPP4	YFR019W	FAB1
STRADB/ATM1	ENSG00000115073	STRADB	YMR301C	ATM1
BZW1/IST3	ENSG00000115128	BZW1	YIR005W	IST3
PGR/ZTA1	ENSG00000115129	PGR	YBR046C	ZTA1
ME2/YAP1801	ENSG00000115145	ME2	YHR161C	YAP1801
C5orf22/HHT2	ENSG00000115163	C5orf22	YNL031C	HHT2
CCNT2/HRK1	ENSG00000115170	CCNT2	YOR267C	HRK1
EPB41L3/YML079W	ENSG00000115207	EPB41L3	YML079W	YML079W
COBLL1/GCN3	ENSG00000115211	COBLL1	YKR026C	GCN3
DLG3/RPN11	ENSG00000115233	DLG3	YFR004W	RPN11
TRAF5/CYR1	ENSG00000115241	TRAF5	YJL005W	CYR1
MRPL22/YIM1	ENSG00000115252	MRPL22	YMR152W	YIM1
GEMIN5/PRB1	ENSG00000115257	GEMIN5	YEL060C	PRB1
OPRK1/PEF1	ENSG00000115271	OPRK1	YGR058W	PEF1
NFE2L1/CWH41	ENSG00000115275	NFE2L1	YGL027C	CWH41
GSK3B/NUM1	ENSG00000115306	GSK3B	YDR150W	NUM1
ITGB5/CUE4	ENSG00000115307	ITGB5	YML101C	CUE4
ERC1/HTB2	ENSG00000115350	ERC1	YBL002W	HTB2
XPO1/RAD50	ENSG00000115355	XPO1	YNL250W	RAD50
PALB2/SLX1	ENSG00000115392	PALB2	YBR228W	SLX1
DOPEY1/BSC2	ENSG00000115414	DOPEY1	YDR275W	BSC2
BCKDHB/BLI1	ENSG00000115415	BCKDHB	YKL061W	BLI1
KAT6A/GMH1	ENSG00000115446	KAT6A	YKR030W	GMH1
ULK2/CCT4	ENSG00000115484	ULK2	YDL143W	CCT4
GRHL2/PLP1	ENSG00000115514	GRHL2	YDR183W	PLP1
TNPO1/HSH155	ENSG00000115524	TNPO1	YMR288W	HSH155
P2RX5/VPS24	ENSG00000115561	P2RX5	YKL041W	VPS24
ITGAE/SPO12	ENSG00000115648	ITGAE	YHR152W	SPO12
DIS3/CSR2	ENSG00000115652	DIS3	YPR030W	CSR2
PIBF1/SDS22	ENSG00000115685	PIBF1	YKL193C	SDS22
ENSG00000083622/KIN1	ENSG00000115687	ENSG00000083622	YDR122W	KIN1
NUFIP1/SPE1	ENSG00000115758	NUFIP1	YKL184W	SPE1
RRAGB/RPL23A	ENSG00000115762	RRAGB	YBL087C	RPL23A
CYLD/GRH1	ENSG00000115806	CYLD	YDR517W	GRH1
SLC27A5/CAC2	ENSG00000115808	SLC27A5	YML102W	CAC2
ZNF324/AAC1	ENSG00000115840	ZNF324	YMR056C	AAC1
ZNF446/YMR114C	ENSG00000115850	ZNF446	YMR114C	YMR114C
ZNF8/DPS1	ENSG00000115866	ZNF8	YLL018C	DPS1
RPS5/NOP6	ENSG00000115875	RPS5	YDL213C	NOP6
FAT1/CDC25	ENSG00000115904	FAT1	YLR310C	CDC25
YTHDC1/BNA5	ENSG00000115919	YTHDC1	YLR231C	BNA5
CHMP2B/KRR1	ENSG00000115946	CHMP2B	YCL059C	KRR1
PPIE/ORC1	ENSG00000115947	PPIE	YML065W	ORC1
ZMPSTE24/MRPS18	ENSG00000115963	ZMPSTE24	YNL306W	MRPS18
NOA1/MRM1	ENSG00000115966	NOA1	YOR201C	MRM1
REST/RVB2	ENSG00000115993	REST	YPL235W	RVB2
SSH1/FKS1	ENSG00000116001	SSH1	YLR342W	FKS1
GSTP1/SMT3	ENSG00000116030	GSTP1	YDR510W	SMT3
APLP2/SSZ1	ENSG00000116044	APLP2	YHR064C	SSZ1
SLCO1A2/IRC24	ENSG00000116096	SLCO1A2	YIR036C	IRC24
WBP11/RPL4B	ENSG00000116106	WBP11	YDR012W	RPL4B
EIF3I/YHR177W	ENSG00000116128	EIF3I	YHR177W	YHR177W
TXLNA/NNK1	ENSG00000116141	TXLNA	YKL171W	NNK1
APOB/RFA3	ENSG00000116147	APOB	YJL173C	RFA3
NCOA1/GPX1	ENSG00000116157	NCOA1	YKL026C	GPX1
KIF3C/STE14	ENSG00000116237	KIF3C	YDR410C	STE14
RAB10/RPL22A	ENSG00000116251	RAB10	YLR061W	RPL22A
GCKR/VPS45	ENSG00000116266	GCKR	YGL095C	VPS45
HADHA/PUB1	ENSG00000116350	HADHA	YNL016W	PUB1
MAPRE3/ETR1	ENSG00000116353	MAPRE3	YBR026C	ETR1
CAD/RSA4	ENSG00000116455	CAD	YCR072C	RSA4
CD59/ATP4	ENSG00000116459	CD59	YPL078C	ATP4
CD82/YPT31	ENSG00000116473	CD82	YER031C	YPT31
ATRX/BYE1	ENSG00000116539	ATRX	YKL005C	BYE1
TAF9/MCM1	ENSG00000116604	TAF9	YMR043W	MCM1
FCN1/SPE3	ENSG00000116649	FCN1	YPR069C	SPE3
MECOM/STB6	ENSG00000116661	MECOM	YKL072W	STB6
SCAMP1/REV7	ENSG00000116670	SCAMP1	YIL139C	REV7
PREP/YEL023C	ENSG00000116678	PREP	YEL023C	YEL023C
HACE1/YLH47	ENSG00000116679	HACE1	YPR125W	YLH47
SEH1L/FZO1	ENSG00000116688	SEH1L	YBR179C	FZO1
WDR47/EBS1	ENSG00000116698	WDR47	YDR206W	EBS1
OVGP1/GCD14	ENSG00000116731	OVGP1	YJL125C	GCD14
MAP3K4/YER077C	ENSG00000116750	MAP3K4	YER077C	YER077C
PILRA/HSH49	ENSG00000116754	PILRA	YOR319W	HSH49
IGSF9/SOR2	ENSG00000116791	IGSF9	YDL246C	SOR2
ABCB1/MSW1	ENSG00000116874	ABCB1	YDR268W	MSW1
AKR1B1/RPS12	ENSG00000116918	AKR1B1	YOR369C	RPS12
CPNE3/NRK1	ENSG00000116954	CPNE3	YNL129W	NRK1
RRN3/YIL161W	ENSG00000116977	RRN3	YIL161W	YIL161W
CTTN/RPS10A	ENSG00000116983	CTTN	YOR293W	RPS10A
MTIF2/MHT1	ENSG00000116984	MTIF2	YLL062C	MHT1
TTC39A/SLM2	ENSG00000117020	TTC39A	YNL047C	SLM2
EPS15/RIB5	ENSG00000117091	EPS15	YBR256C	RIB5
ORC1/MIF2	ENSG00000117114	ORC1	YKL089W	MIF2
MGST2/SDH2	ENSG00000117118	MGST2	YLL041C	SDH2
CHERP/SSF1	ENSG00000117133	CHERP	YHR066W	SSF1
ATG16L1/JHD2	ENSG00000117139	ATG16L1	YJR119C	JHD2
USP40/MRPS28	ENSG00000117155	USP40	YDR337W	MRPS28
RAD54L/BCD1	ENSG00000117174	RAD54L	YHR040W	BCD1
MAST2/HUA2	ENSG00000117266	MAST2	YOR284W	HUA2
DNAJA1/ROD1	ENSG00000117289	DNAJA1	YOR018W	ROD1
B4GALT1/GAL10	ENSG00000117308	B4GALT1	YBR019C	GAL10
CHMP5/PRP3	ENSG00000117360	CHMP5	YDR473C	PRP3
NFX1/YGL082W	ENSG00000117385	NFX1	YGL082W	YGL082W
DIMT1/GAL2	ENSG00000117394	DIMT1	YLR081W	GAL2
IPO11/EBP2	ENSG00000117395	IPO11	YKL172W	EBP2
EIF2AK1/CDC20	ENSG00000117399	EIF2AK1	YGL116W	CDC20
EPDR1/KAP122	ENSG00000117408	EPDR1	YGL016W	KAP122
SEPHS1/VMA16	ENSG00000117410	SEPHS1	YHR026W	VMA16
MRPL28/GRE3	ENSG00000117448	MRPL28	YHR104W	GRE3
CEACAM6/TSA1	ENSG00000117450	CEACAM6	YML028W	TSA1
RBM22/HDA2	ENSG00000117461	RBM22	YDR295C	HDA2
TMED2/SCP1	ENSG00000117519	TMED2	YOR367W	SCP1
ERO1LB/HEF3	ENSG00000117528	ERO1LB	YNL014W	HEF3
ZFAND6/NYV1	ENSG00000117533	ZFAND6	YLR093C	NYV1
TXLNG/DPH5	ENSG00000117543	TXLNG	YLR172C	DPH5
PPEF1/WWM1	ENSG00000117560	PPEF1	YFL010C	WWM1
LAT2/YIR035C	ENSG00000117594	LAT2	YIR035C	YIR035C
HUWE1/UTP25	ENSG00000117597	HUWE1	YIL091C	UTP25
ZW10/RPC53	ENSG00000117614	ZW10	YDL150W	RPC53
ALG9/BDP1	ENSG00000117625	ALG9	YNL039W	BDP1
MYBPC2/YAP3	ENSG00000117632	MYBPC2	YHL009C	YAP3
NOX4/YNL181W	ENSG00000117676	NOX4	YNL181W	YNL181W
ACOX3/RER2	ENSG00000117682	ACOX3	YBR002C	RER2
MTMR2/SWI1	ENSG00000117713	MTMR2	YPL016W	SWI1
PPP1R15A/SPC72	ENSG00000117724	PPP1R15A	YAL047C	SPC72
HSD17B14/RFA2	ENSG00000117748	HSD17B14	YNL312W	RFA2
TRIP6/SNC1	ENSG00000117758	TRIP6	YAL030W	SNC1
ACHE/KES1	ENSG00000117859	ACHE	YPL145C	KES1
FTL/NOP56	ENSG00000117906	FTL	YLR197W	NOP56
SRRT/PEP4	ENSG00000117984	SRRT	YPL154C	PEP4
BAX/IRR1	ENSG00000118007	BAX	YIL026C	IRR1
NLK/YPL236C	ENSG00000118046	NLK	YPL236C	YPL236C
PIGS/SET1	ENSG00000118058	PIGS	YHR119W	SET1
ATXN7L3/NTH2	ENSG00000118094	ATXN7L3	YBR001C	NTH2
PGS1/SUN4	ENSG00000118160	PGS1	YNL066W	SUN4
PSMC5/MIG3	ENSG00000118263	PSMC5	YER028C	MIG3
UIMC1/MOT3	ENSG00000118495	UIMC1	YMR070W	MOT3
CETP/YDR374C	ENSG00000118503	CETP	YDR374C	YDR374C
MMP2/YJR154W	ENSG00000118507	MMP2	YJR154W	YJR154W
GNAO1/YPL067C	ENSG00000118508	GNAO1	YPL067C	YPL067C
OGFOD1/NPR1	ENSG00000118515	OGFOD1	YNL183C	NPR1
SH3BP2/CAR1	ENSG00000118520	SH3BP2	YPL111W	CAR1
ADD1/YLR352W	ENSG00000118564	ADD1	YLR352W	YLR352W
C14orf166/SWP1	ENSG00000118705	C14orf166	YMR149W	SWP1
NID2/CUP9	ENSG00000118707	NID2	YPL177C	CUP9
GMCL1/YGL036W	ENSG00000118873	GMCL1	YGL036W	YGL036W
SF3B2/NRG1	ENSG00000118922	SF3B2	YDR043C	NRG1
KLHL42/PCL9	ENSG00000118971	KLHL42	YDL179W	PCL9
GNAS/TFC4	ENSG00000119041	GNAS	YGR047C	TFC4
DNM1L/RAD6	ENSG00000119048	DNM1L	YGL058W	RAD6
PTHLH/GUD1	ENSG00000119125	PTHLH	YDL238C	GUD1
PHACTR3/YPR015C	ENSG00000119138	PHACTR3	YPR015C	YPR015C
ERGIC2/UTP10	ENSG00000119285	ERGIC2	YJL109C	UTP10
TFAP2C/RAD23	ENSG00000119318	TFAP2C	YEL037C	RAD23
AURKA/VPS75	ENSG00000119335	AURKA	YNL246W	VPS75
PIR/RRD2	ENSG00000119383	PIR	YPL152W	RRD2
RFX2/GLE1	ENSG00000119392	RFX2	YDL207W	GLE1
SULT2B1/MTG2	ENSG00000119396	SULT2B1	YHR168W	MTG2
CNOT3/BRR1	ENSG00000119397	CNOT3	YPR057W	BRR1
GP6/GID7	ENSG00000119402	GP6	YCL039W	GID7
PTPN4/PAN3	ENSG00000119408	PTPN4	YKL025C	PAN3
DDX18/SIT4	ENSG00000119414	DDX18	YDL047W	SIT4
KHSRP/MIC14	ENSG00000119421	KHSRP	YDR031W	MIC14
GNA11/VPS4	ENSG00000119541	GNA11	YPR173C	VPS4
EDEM2/MLH3	ENSG00000119684	EDEM2	YPL164C	MLH3
DNMT3B/YBT1	ENSG00000119688	DNMT3B	YLL048C	YBT1
REM1/CBC2	ENSG00000119707	REM1	YPL178W	CBC2
TPX2/ALD4	ENSG00000119711	TPX2	YOR374W	ALD4
PDRG1/GCD7	ENSG00000119718	PDRG1	YLR291C	GCD7
EPB41L1/COQ6	ENSG00000119723	EPB41L1	YGR255C	COQ6
DOCK9/TOM40	ENSG00000119725	DOCK9	YMR203W	TOM40
DOCK3/CCT8	ENSG00000119760	DOCK3	YJL008C	CCT8
COQ9/FPR2	ENSG00000119782	COQ9	YDR519W	FPR2
CRLS1/AXL1	ENSG00000119912	CRLS1	YPR122W	AXL1
PPP1R13B/SWT1	ENSG00000119917	PPP1R13B	YOR166C	SWT1
SIGLEC1/TSR3	ENSG00000119929	SIGLEC1	YOR006C	TSR3
FKBP1A/GIP2	ENSG00000119938	FKBP1A	YER054C	GIP2
NSFL1C/XKS1	ENSG00000119950	NSFL1C	YGR194C	XKS1
MAVS/YHL042W	ENSG00000119965	MAVS	YHL042W	YHL042W
F11/MAK11	ENSG00000120008	F11	YKL021C	MAK11
XRN2/AAT2	ENSG00000120053	XRN2	YLR027C	AAT2
DYNLL1/MET17	ENSG00000120054	DYNLL1	YLR303W	MET17
TESC/PIS1	ENSG00000120088	TESC	YPR113W	PIS1
SNX5/PPS1	ENSG00000120129	SNX5	YBR276C	PPS1
RPL6/RCL1	ENSG00000120158	RPL6	YOL010W	RCL1
MAPKAPK5/MOB1	ENSG00000120162	MAPKAPK5	YIL106W	MOB1
P2RX7/MRP2	ENSG00000120333	P2RX7	YPR166C	MRP2
ESF1/CCT2	ENSG00000120438	ESF1	YIL142W	CCT2
RBBP9/RTA1	ENSG00000120457	RBBP9	YGR213C	RTA1
ANAPC5/DCR2	ENSG00000120659	ANAPC5	YLR361C	DCR2
SLC23A2/SSE2	ENSG00000120694	SLC23A2	YBR169C	SSE2
TMEM230/ALG5	ENSG00000120697	TMEM230	YPL227C	ALG5
DZANK1/RRP43	ENSG00000120699	DZANK1	YCR035C	RRP43
KDM2B/SUP45	ENSG00000120705	KDM2B	YBR143C	SUP45
TASP1/YLR001C	ENSG00000120708	TASP1	YLR001C	YLR001C
GCN1L1/MET31	ENSG00000120738	GCN1L1	YPL038W	MET31
RPLP0/PPZ1	ENSG00000120756	RPLP0	YML016C	PPZ1
PXN/UTP20	ENSG00000120800	PXN	YBL004W	UTP20
RPH3A/FUS1	ENSG00000120802	RPH3A	YCL027W	FUS1
TRMT6/HAP3	ENSG00000120837	TRMT6	YBL021C	HAP3
CHGB/LST8	ENSG00000120868	CHGB	YNL006W	LST8
PEBP1/FIP1	ENSG00000120885	PEBP1	YJR093C	FIP1
TBX5/SSK22	ENSG00000120899	TBX5	YCR073C	SSK22
BRAP/YAR064W	ENSG00000120907	BRAP	YAR064W	YAR064W
ERP29/PPQ1	ENSG00000120910	ERP29	YPL179W	PPQ1
NOS1/YLR118C	ENSG00000120992	NOS1	YLR118C	YLR118C
FUS/RRI1	ENSG00000121022	FUS	YDL216C	RRI1
IGBP1/YGR017W	ENSG00000121067	IGBP1	YGR017W	YGR017W
FXYD3/YAT2	ENSG00000121350	FXYD3	YER024W	YAT2
GANAB/RSB1	ENSG00000121361	GANAB	YOR049C	RSB1
GMIP/POL12	ENSG00000121440	GMIP	YBL035C	POL12
RBM41/CTA1	ENSG00000121691	RBM41	YDR256C	CTA1
BIRC5/ASH1	ENSG00000121741	BIRC5	YKL185W	ASH1
LAG3/BUB2	ENSG00000121749	LAG3	YMR055C	BUB2
MLF2/IDS2	ENSG00000121753	MLF2	YJL146W	IDS2
OTUB2/STT4	ENSG00000121879	OTUB2	YLR305C	STT4
DDX24/RPS18A	ENSG00000121905	DDX24	YDR450W	RPS18A
ZBTB25/YER140W	ENSG00000121931	ZBTB25	YER140W	YER140W
ARHGAP4/TPI1	ENSG00000121957	ARHGAP4	YDR050C	TPI1
ANKRD24/STT3	ENSG00000121966	ANKRD24	YGL022W	STT3
RCOR1/NUP188	ENSG00000122025	RCOR1	YML103C	NUP188
LTBP4/FZF1	ENSG00000122034	LTBP4	YGL254W	FZF1
BLVRB/EDC3	ENSG00000122085	BLVRB	YEL015W	EDC3
SLC9A1/INP53	ENSG00000122126	SLC9A1	YOR109W	INP53
SPTLC1/MRP4	ENSG00000122140	SPTLC1	YHL004W	MRP4
PAPOLA/COG5	ENSG00000122176	PAPOLA	YNL051W	COG5
CCNK/COP1	ENSG00000122218	CCNK	YDL145C	COP1
PCBP4/MPE1	ENSG00000122257	PCBP4	YKL059C	MPE1
RGS1/MDM31	ENSG00000122299	RGS1	YHR194W	MDM31
MRPS33/SCD5	ENSG00000122367	MRPS33	YOR329C	SCD5
NDUFB2/RTR1	ENSG00000122484	NDUFB2	YER139C	RTR1
ENSG00000090269/CDC3	ENSG00000122545	ENSG00000090269	YLR314C	CDC3
NUDC/YMR111C	ENSG00000122705	NUDC	YMR111C	YMR111C
MAEA/DSE1	ENSG00000122741	MAEA	YER124C	DSE1
ICAM1/YMR317W	ENSG00000122778	ICAM1	YMR317W	YMR317W
STRN4/RSC2	ENSG00000122779	STRN4	YLR357W	RSC2
IRAK3/MF(ALPHA)1	ENSG00000122952	IRAK3	YPL187W	MF(ALPHA)1
LYZ/MRD1	ENSG00000122965	LYZ	YPR112C	MRD1
SI/BBP1	ENSG00000122966	SI	YPL255W	BBP1
MUL1/DRS1	ENSG00000123064	MUL1	YLL008W	DRS1
PDCD7/TUL1	ENSG00000123091	PDCD7	YKL034W	TUL1
SPG21/YEL076C-A	ENSG00000123131	SPG21	YEL076C-A	YEL076C-A
DNAJB11/PET191	ENSG00000123146	DNAJB11	YJR034W	PET191
THPO/SWD2	ENSG00000123154	THPO	YKL018W	SWD2
CHRD/CCC2	ENSG00000123191	CHRD	YDR270W	CCC2
FLT3LG/TMA17	ENSG00000123240	FLT3LG	YDL110C	TMA17
RAB11FIP3/GIM5	ENSG00000123349	RAB11FIP3	YML094W	GIM5
GNPTG/GIN4	ENSG00000123374	GNPTG	YDR507C	GIN4
ZNF268/PRC1	ENSG00000123384	ZNF268	YMR297W	PRC1
GOLGA3/MSN2	ENSG00000123411	GOLGA3	YMR037C	MSN2
PABPC4/PPM2	ENSG00000123444	PABPC4	YOL141W	PPM2
CD209/ATP11	ENSG00000123472	CD209	YNL315C	ATP11
MCOLN1/LGE1	ENSG00000123562	MCOLN1	YPL055C	LGE1
EFNB1/YPT7	ENSG00000123595	EFNB1	YML001W	YPT7
AARS/AVT4	ENSG00000123643	AARS	YNL101W	AVT4
GLG1/RRP45	ENSG00000123737	GLG1	YDR280W	RRP45
KIF4A/YLR345W	ENSG00000123836	KIF4A	YLR345W	YLR345W
PLEKHG2/LAP4	ENSG00000123992	PLEKHG2	YKL103C	LAP4
PITPNM2/SPR6	ENSG00000123999	PITPNM2	YER115C	SPR6
EXOC1/DIP5	ENSG00000124067	EXOC1	YPL265W	DIP5
DTX2/GPI16	ENSG00000124155	DTX2	YHR188C	GPI16
NLRC4/RVS167	ENSG00000124181	NLRC4	YDR388W	RVS167
NRCAM/NAB3	ENSG00000124193	NRCAM	YPL190C	NAB3
LAMB1/CSE1	ENSG00000124207	LAMB1	YGL238W	CSE1
SLC26A3/TEM1	ENSG00000124209	SLC26A3	YML064C	TEM1
DLD/MDM34	ENSG00000124214	DLD	YGL219C	MDM34
WDR7/UBA4	ENSG00000124217	WDR7	YHR111W	UBA4
TXNL1/PEP12	ENSG00000124222	TXNL1	YOR036W	PEP12
IL5RA/SLX8	ENSG00000124226	IL5RA	YER116C	SLX8
ITGA6/DBP10	ENSG00000124228	ITGA6	YDL031W	DBP10
RAPGEF4/YFR006W	ENSG00000124299	RAPGEF4	YFR006W	YFR006W
ENSG00000091436/SEC22	ENSG00000124333	ENSG00000091436	YLR268W	SEC22
FH/RFU1	ENSG00000124356	FH	YLR073C	RFU1
SEL1L3/TOS1	ENSG00000124357	SEL1L3	YBR162C	TOS1
TF/MPP10	ENSG00000124383	TF	YJR002W	MPP10
MYO15A/DOA4	ENSG00000124422	MYO15A	YDR069C	DOA4
APOH/UBP8	ENSG00000124486	APOH	YMR223W	UBP8
NLRP1/SAM37	ENSG00000124491	NLRP1	YMR060C	SAM37
ACKR6/YHC1	ENSG00000124562	ACKR6	YLR298C	YHC1
SPAG7/TFB2	ENSG00000124570	SPAG7	YPL122C	TFB2
ORC6/BPT1	ENSG00000124574	ORC6	YLL015W	BPT1
ZC3HC1/OST6	ENSG00000124641	ZC3HC1	YML019W	OST6
ESR1/YGR266W	ENSG00000124702	ESR1	YGR266W	YGR266W
RGS17/CRG1	ENSG00000124713	RGS17	YHR209W	CRG1
ANGPT2/ROX1	ENSG00000124766	ANGPT2	YPR065W	ROX1
CD200/NUP1	ENSG00000124789	CD200	YOR098C	NUP1
CMA1/FMP23	ENSG00000124802	CMA1	YBR047W	FMP23
PSME1/MSA1	ENSG00000124813	PSME1	YOR066W	MSA1
JPH4/SPC110	ENSG00000124831	JPH4	YDR356W	SPC110
MYH7/DSL1	ENSG00000124839	MYH7	YNL258C	DSL1
CEBPE/SPA2	ENSG00000124942	CEBPE	YLL021W	SPA2
SLC7A8/CDC39	ENSG00000125107	SLC7A8	YCR093W	CDC39
OSGEP/EMP70	ENSG00000125304	OSGEP	YLR083C	EMP70
RNF31/UPF3	ENSG00000125351	RNF31	YGR072W	UPF3
SCFD1/GGA2	ENSG00000125447	SCFD1	YHR108W	GGA2
G2E3/ADY2	ENSG00000125450	G2E3	YCR010C	ADY2
HECTD1/REB1	ENSG00000125482	HECTD1	YBR049C	REB1
HNRNPC/NSG2	ENSG00000125629	HNRNPC	YNL156C	NSG2
RPGRIP1/RPA135	ENSG00000125630	RPGRIP1	YPR010C	RPA135
SUPT16H/YKL047W	ENSG00000125651	SUPT16H	YKL047W	YKL047W
TOX4/YDR415C	ENSG00000125675	TOX4	YDR415C	YDR415C
GEMIN2/THO2	ENSG00000125676	GEMIN2	YNL139C	THO2
TGM1/NSE5	ENSG00000125686	TGM1	YML023C	NSE5
TINF2/RGD1	ENSG00000125733	TINF2	YBR260C	RGD1
DAZL/PMT4	ENSG00000125734	DAZL	YJR143C	PMT4
SEMA6A/SMD2	ENSG00000125743	SEMA6A	YLR275W	SMD2
TRPM7/RTN2	ENSG00000125744	TRPM7	YDL204W	RTN2
TYRO3/SQT1	ENSG00000125746	TYRO3	YIR012W	SQT1
WDR76/RPL18A	ENSG00000125753	WDR76	YOL120C	RPL18A
CAPN3/GPD1	ENSG00000125775	CAPN3	YDL022W	GPD1
SNAP23/HCM1	ENSG00000125798	SNAP23	YCR065W	HCM1
PHGDH/PDC2	ENSG00000125817	PHGDH	YDR081C	PDC2
COL9A3/YCR076C	ENSG00000125818	COL9A3	YCR076C	YCR076C
EZR/VPS36	ENSG00000125826	EZR	YLR417W	VPS36
MYL6/SMB1	ENSG00000125835	MYL6	YER029C	SMB1
AGO1/SUR7	ENSG00000125841	AGO1	YML052W	SUR7
TEKT2/YSP3	ENSG00000125851	TEKT2	YOR003W	YSP3
CLSPN/PEX15	ENSG00000125863	CLSPN	YOL044W	PEX15
UNC13D/COF1	ENSG00000125868	UNC13D	YLL050C	COF1
DPYSL2/MUD1	ENSG00000125870	DPYSL2	YBR119W	MUD1
TGFB2/NAB6	ENSG00000125944	TGFB2	YML117W	NAB6
NUP50/INO2	ENSG00000125952	NUP50	YDR123C	INO2
CDC45/RAM1	ENSG00000125954	CDC45	YDL090C	RAM1
COMT/ERV41	ENSG00000125991	COMT	YML067C	ERV41
LRRFIP2/ATG11	ENSG00000126001	LRRFIP2	YPR049C	ATG11
HDAC6/PRE1	ENSG00000126067	HDAC6	YER012W	PRE1
KRT31/TIM11	ENSG00000126217	KRT31	YDR322C-A	TIM11
CDC6/THP1	ENSG00000126226	CDC6	YOL072W	THP1
UPRT/UBA2	ENSG00000126261	UPRT	YDR390C	UBA2
CDC23/DOT5	ENSG00000126432	CDC23	YIL010W	DOT5
CBX5/HMT1	ENSG00000126457	CBX5	YBR034C	HMT1
SUCO/SDO1	ENSG00000126524	SUCO	YLR022C	SDO1
MSH2/VPS30	ENSG00000126581	MSH2	YPL120W	VPS30
MAP3K1/ECM22	ENSG00000126746	MAP3K1	YLR228C	ECM22
DHPS/BUD27	ENSG00000126756	DHPS	YFL023W	BUD27
HOOK2/TIM17	ENSG00000126768	HOOK2	YJL143W	TIM17
ARCN1/SNT309	ENSG00000126777	ARCN1	YPR101W	SNT309
PSMD5/SSC1	ENSG00000126803	PSMD5	YJR045C	SSC1
PTGS1/URB2	ENSG00000126838	PTGS1	YJR041C	URB2
NUP188/GEM1	ENSG00000126858	NUP188	YAL048C	GEM1
CRAT/PBS2	ENSG00000126934	CRAT	YJL128C	PBS2
SH2D3C/RPS16A	ENSG00000126945	SH2D3C	YMR143W	RPS16A
NANS/CNE1	ENSG00000127022	NANS	YAL058W	CNE1
DFNB31/JID1	ENSG00000127328	DFNB31	YPR061C	JID1
CWF19L1/TGL5	ENSG00000127329	CWF19L1	YOR081C	TGL5
SEMA4G/SVF1	ENSG00000127415	SEMA4G	YDR346C	SVF1
BTAF1/ESS1	ENSG00000127445	BTAF1	YJR017C	ESS1
IKZF5/EMC1	ENSG00000127463	IKZF5	YCL045C	EMC1
BLNK/SIN3	ENSG00000127511	BLNK	YOL004W	SIN3
SORBS1/SLY41	ENSG00000127526	SORBS1	YOR307C	SLY41
BAMBI/NUP82	ENSG00000127527	BAMBI	YJL061W	NUP82
IL11/RGM1	ENSG00000127528	IL11	YMR182C	RGM1
MYO3A/SLK19	ENSG00000127603	MYO3A	YOR195W	SLK19
WAC/RSC4	ENSG00000127616	WAC	YKR008W	RSC4
CREM/TUB1	ENSG00000127824	CREM	YML085C	TUB1
NUBP2/DCI1	ENSG00000127884	NUBP2	YOR180C	DCI1
HIVEP1/UTP8	ENSG00000127914	HIVEP1	YGR128C	UTP8
TREM2/EIS1	ENSG00000127946	TREM2	YMR031C	EIS1
CRISP3/OCA1	ENSG00000127947	CRISP3	YNL099C	OCA1
FKBP5/GPA2	ENSG00000127955	FKBP5	YER020W	GPA2
SRPK1/PEX1	ENSG00000127980	SRPK1	YKL197C	PEX1
BRPF3/DUS3	ENSG00000128016	BRPF3	YLR401C	DUS3
MRPS18A/ADE1	ENSG00000128050	MRPS18A	YAR015W	ADE1
ENSG00000096087/ADE4	ENSG00000128059	ENSG00000096087	YMR300C	ADE4
EFHC1/TUM1	ENSG00000128309	EFHC1	YOR251C	TUM1
NCR2/KRI1	ENSG00000128585	NCR2	YNL308C	KRI1
HSP90AB1/ERJ5	ENSG00000128590	HSP90AB1	YFR041C	ERJ5
MLN/NMA1	ENSG00000128591	MLN	YLR328W	NMA1
CDC5L/ANP1	ENSG00000128604	CDC5L	YEL036C	ANP1
ITPR3/MRPS12	ENSG00000128626	ITPR3	YNR036C	MRPS12
ZNF184/YHR219W	ENSG00000128641	ZNF184	YHR219W	YHR219W
DSP/BEM3	ENSG00000128656	DSP	YPL115C	BEM3
SIRT1/CYB5	ENSG00000128731	SIRT1	YNL111C	CYB5
HNRNPH3/ADD66	ENSG00000128789	HNRNPH3	YKL206C	ADD66
JAK2/RNY1	ENSG00000128881	JAK2	YPL123C	RNY1
IL12RB1/INO80	ENSG00000128908	IL12RB1	YGL150C	INO80
ABL1/DAL82	ENSG00000128944	ABL1	YNL314W	DAL82
ACOT7/DUT1	ENSG00000128951	ACOT7	YBR252W	DUT1
SH3GLB1/LCP5	ENSG00000129071	SH3GLB1	YER127W	LCP5
CDC7/SEC26	ENSG00000129083	CDC7	YDR238C	SEC26
PCSK5/PRE5	ENSG00000129084	PCSK5	YMR314W	PRE5
SCD/AIM17	ENSG00000129151	SCD	YHL021C	AIM17
TMED1/DCD1	ENSG00000129187	TMED1	YHR144C	DCD1
ABLIM1/GIP4	ENSG00000129219	ABLIM1	YAL031C	GIP4
RAB18/DIA2	ENSG00000129221	RAB18	YOR080W	DIA2
NRP1/TRX3	ENSG00000129235	NRP1	YCR083W	TRX3
PRTFDC1/BUR2	ENSG00000129315	PRTFDC1	YLR226W	BUR2
TSPAN15/YNL122C	ENSG00000129451	TSPAN15	YNL122C	YNL122C
MAST3/GNP1	ENSG00000129473	MAST3	YDR508C	GNP1
MZF1/SEC6	ENSG00000129484	MZF1	YIL068C	SEC6
MYO9B/ENP2	ENSG00000129521	MYO9B	YGR145W	ENP2
PSMD8/WSC3	ENSG00000129538	PSMD8	YOL105C	WSC3
SETD1A/RUB1	ENSG00000129559	SETD1A	YDR139C	RUB1
MAGEB2/OST2	ENSG00000129562	MAGEB2	YOR103C	OST2
EFNA2/CYK3	ENSG00000129675	EFNA2	YDL117W	CYK3
CIRBP/YPR196W	ENSG00000129682	CIRBP	YPR196W	YPR196W
ATP5D/BRE2	ENSG00000129691	ATP5D	YLR015W	BRE2
IGFALS/RPS4B	ENSG00000129824	IGFALS	YHR203C	RPS4B
HNRNPM/THI20	ENSG00000129946	HNRNPM	YOL055C	THI20
MARCH2/DPP1	ENSG00000129951	MARCH2	YDR284C	DPP1
NDUFB7/RMT2	ENSG00000130005	NDUFB7	YDR465C	RMT2
TECR/HPA3	ENSG00000130066	TECR	YEL066W	HPA3
TIMM13/NTE1	ENSG00000130147	TIMM13	YML059C	NTE1
CDC34/ORT1	ENSG00000130158	CDC34	YOR130C	ORT1
MTAP/YNR065C	ENSG00000130164	MTAP	YNR065C	YNR065C
POLR2E/ELF1	ENSG00000130165	POLR2E	YKL160W	ELF1
POLRMT/GTB1	ENSG00000130175	POLRMT	YDR221W	GTB1
HCN2/CDC16	ENSG00000130177	HCN2	YKL022C	CDC16
GADD45B/MNT4	ENSG00000130203	GADD45B	YNR059W	MNT4
MADCAM1/STE13	ENSG00000130226	MADCAM1	YOR219C	STE13
MKNK2/YMR185W	ENSG00000130227	MKNK2	YMR185W	YMR185W
ENSG00000099882/THO1	ENSG00000130254	ENSG00000099882	YER063W	THO1
ARVCF/MSS1	ENSG00000130299	ARVCF	YMR023C	MSS1
RANBP1/YDR115W	ENSG00000130312	RANBP1	YDR115W	YDR115W
KLHL22/SOL1	ENSG00000130313	KLHL22	YNR034W	SOL1
MED15/LSM7	ENSG00000130332	MED15	YNL147W	LSM7
SERPIND1/YGL185C	ENSG00000130414	SERPIND1	YGL185C	YGL185C
SNAP29/ARC40	ENSG00000130429	SNAP29	YBR234C	ARC40
CRKL/LSM4	ENSG00000130520	CRKL	YER112W	LSM4
LZTR1/RUP1	ENSG00000130560	LZTR1	YOR138C	RUP1
MMP11/YDL086W	ENSG00000130635	MMP11	YDL086W	YDL086W
CECR2/CLB3	ENSG00000130638	CECR2	YDL155W	CLB3
SMARCB1/SPC97	ENSG00000130640	SMARCB1	YHR172W	SPC97
P2RX6/ADH6	ENSG00000130684	P2RX6	YMR318C	ADH6
DERL3/RPN13	ENSG00000130706	DERL3	YLR421C	RPN13
ENSG00000099964/ARG1	ENSG00000130707	ENSG00000099964	YOL058W	ARG1
BCL2L13/RRP4	ENSG00000130713	BCL2L13	YHR069C	RRP4
ENSG00000099972/UBC12	ENSG00000130725	ENSG00000099972	YLR306W	UBC12
DDT/SIR3	ENSG00000130762	DDT	YLR442C	SIR3
OSM/FRS1	ENSG00000130764	OSM	YLR060W	FRS1
CABIN1/INH1	ENSG00000130770	CABIN1	YDL181W	INH1
TBC1D10A/BIK1	ENSG00000130779	TBC1D10A	YCL029C	BIK1
SUSD2/SLA2	ENSG00000130787	SUSD2	YNL243W	SLA2
SF3A1/TIF35	ENSG00000130811	SF3A1	YDR429C	TIF35
SEC14L2/BRE5	ENSG00000130816	SEC14L2	YNR051C	BRE5
ENSG00000100010/YIL055C	ENSG00000130830	ENSG00000100010	YIL055C	YIL055C
PPIL2/UFD2	ENSG00000130939	PPIL2	YDL190C	UFD2
SNRPD3/MET12	ENSG00000130956	SNRPD3	YPL023C	MET12
PES1/UBA1	ENSG00000130985	PES1	YKL210W	UBA1
MAPK1/YFR016C	ENSG00000131016	MAPK1	YFR016C	YFR016C
GGT1/YKL133C	ENSG00000131018	GGT1	YKL133C	YKL133C
PPM1F/AAR2	ENSG00000131043	PPM1F	YBL074C	AAR2
TOP3B/SFH5	ENSG00000131089	TOP3B	YJL145W	SFH5
DGCR14/COX5A	ENSG00000131143	DGCR14	YNL052W	COX5A
CRYBB2P1/PSF2	ENSG00000131153	CRYBB2P1	YJL072C	PSF2
MFNG/AIM13	ENSG00000131165	MFNG	YFR011C	AIM13
CARD10/IRC19	ENSG00000131242	CARD10	YLL033W	IRC19
SLC25A1/APC11	ENSG00000131263	SLC25A1	YDL008W	APC11
ADRBK2/MCM22	ENSG00000131323	ADRBK2	YJR135C	MCM22
LGALS2/IDP1	ENSG00000131370	LGALS2	YDL066W	IDP1
GGA1/GYP6	ENSG00000131374	GGA1	YJL044C	GYP6
HIRA/RIM13	ENSG00000131375	HIRA	YMR154C	RIM13
SH3BP1/DOG1	ENSG00000131462	SH3BP1	YHR044C	DOG1
LGALS1/GRC3	ENSG00000131467	LGALS1	YLL035W	GRC3
HPS4/RPL27B	ENSG00000131469	HPS4	YDR471W	RPL27B
ENSG00000100101/MSC1	ENSG00000131470	ENSG00000100101	YML128C	MSC1
PATZ1/MRPL51	ENSG00000131495	PATZ1	YPR100W	MRPL51
TRIOBP/YEL020C	ENSG00000131503	TRIOBP	YEL020C	YEL020C
TFIP11/BNI1	ENSG00000131504	TFIP11	YNL271C	BNI1
GCAT/UBC5	ENSG00000131508	GCAT	YDR059C	UBC5
ENSG00000100118/SEC8	ENSG00000131558	ENSG00000100118	YPR055W	SEC8
CRYBB1/TID3	ENSG00000131626	CRYBB1	YIL144W	TID3
EIF3L/ELP2	ENSG00000131653	EIF3L	YGR200C	ELP2
NHP2L1/GPI15	ENSG00000131711	NHP2L1	YNL038W	GPI15
MICALL1/MTC5	ENSG00000131725	MICALL1	YDR128W	MTC5
ENSG00000100141/ACO2	ENSG00000131730	ENSG00000100141	YJL200C	ACO2
POLR2F/GAL83	ENSG00000131791	POLR2F	YER027C	GAL83
SOX10/LHP1	ENSG00000131795	SOX10	YDL051W	LHP1
CCDC134/PDA1	ENSG00000131828	CCDC134	YER178W	PDA1
PICK1/RSF2	ENSG00000131849	PICK1	YJR127C	RSF2
TTC28/APJ1	ENSG00000132002	TTC28	YNL077W	APJ1
SLC16A8/SDS24	ENSG00000132024	SLC16A8	YBR214W	SDS24
CENPM/ACC1	ENSG00000132142	CENPM	YNR016C	ACC1
SEPT3/ECM16	ENSG00000132153	SEPT3	YMR128W	ECM16
SLC5A1/STE20	ENSG00000132155	SLC5A1	YHL007C	STE20
TPTEP1/ERG27	ENSG00000132196	TPTEP1	YLR100W	ERG27
DDX17/PIN2	ENSG00000132274	DDX17	YOR104W	PIN2
DMC1/TNA1	ENSG00000132326	DMC1	YGR260W	TNA1
TCF20/PTP3	ENSG00000132334	TCF20	YER075C	PTP3
CBY1/GSP1	ENSG00000132341	CBY1	YLR293C	GSP1
TOMM22/SSD1	ENSG00000132357	TOMM22	YDR293C	SSD1
RTDR1/CLU1	ENSG00000132361	RTDR1	YMR012W	CLU1
XBP1/INP54	ENSG00000132376	XBP1	YOL065C	INP54
FBXO7/RFA1	ENSG00000132383	FBXO7	YAR007C	RFA1
GTPBP1/GPM3	ENSG00000132388	GTPBP1	YOL056W	GPM3
POLDIP3/YCR043C	ENSG00000132424	POLDIP3	YCR043C	YCR043C
TIMP3/RPL26B	ENSG00000132463	TIMP3	YGR034W	RPL26B
PPP6R2/HHT1	ENSG00000132475	PPP6R2	YBR010W	HHT1
SBF1/AST2	ENSG00000132535	SBF1	YER101C	AST2
SUN2/MMF1	ENSG00000132541	SUN2	YIL051C	MMF1
CYB5R3/SWM1	ENSG00000132604	CYB5R3	YDR260C	SWM1
DNAL4/YTA6	ENSG00000132612	DNAL4	YPL074W	YTA6
ENSG00000100262/SEC9	ENSG00000132639	ENSG00000100262	YGR009C	SEC9
PACSIN2/MMS4	ENSG00000132688	PACSIN2	YBR098W	MMS4
AP1B1/DPH1	ENSG00000132768	AP1B1	YIL103W	DPH1
HMGXB4/CHS5	ENSG00000132780	HMGXB4	YLR330W	CHS5
TOM1/YDR124W	ENSG00000132792	TOM1	YDR124W	YDR124W
NEFH/APL6	ENSG00000132842	NEFH	YGR261C	APL6
BIK/TCB1	ENSG00000132872	BIK	YOR086C	TCB1
HMOX1/PHM6	ENSG00000132912	HMOX1	YDR281C	PHM6
THOC5/SFT1	ENSG00000133019	THOC5	YKL006C-A	SFT1
MCM5/MYO1	ENSG00000133026	MCM5	YHR023W	MYO1
ARSA/KDX1	ENSG00000133059	ARSA	YKL161C	KDX1
TSPO/POP3	ENSG00000133069	TSPO	YNL282W	POP3
RASD2/HOS3	ENSG00000133083	RASD2	YPL116W	HOS3
CBX7/CLB2	ENSG00000133101	CBX7	YPR119W	CLB2
PDGFB/TMA19	ENSG00000133112	PDGFB	YKL056C	TMA19
ACR/CTF18	ENSG00000133119	ACR	YMR078C	CTF18
RPL3/LPX1	ENSG00000133121	RPL3	YOR084W	LPX1
ZMAT5/MEK1	ENSG00000133216	ZMAT5	YOR351C	MEK1
RBFOX2/FES1	ENSG00000133265	RBFOX2	YBR101C	FES1
TAB1/DUG1	ENSG00000133313	TAB1	YFR044C	DUG1
ASCC2/NSA1	ENSG00000133316	ASCC2	YGL111W	NSA1
MTMR3/TVP15	ENSG00000133318	MTMR3	YDR100W	TVP15
SMCR7L/NUT2	ENSG00000133398	SMCR7L	YPR168W	NUT2
APOL1/HBT1	ENSG00000133401	APOL1	YDL223C	HBT1
MYH9/YNL134C	ENSG00000133424	MYH9	YNL134C	YNL134C
SAMM50/LEE1	ENSG00000133606	SAMM50	YPL054W	LEE1
GRAP2/ARP3	ENSG00000133627	GRAP2	YJR065C	ARP3
EIF3D/RAS2	ENSG00000133703	EIF3D	YNL098C	RAS2
TNRC6B/SXM1	ENSG00000133704	TNRC6B	YDR395W	SXM1
ENSG00000100357/CDC60	ENSG00000133706	ENSG00000100357	YPL160W	CDC60
SGSM3/INM1	ENSG00000133731	SGSM3	YHR046C	INM1
IFT27/RAS1	ENSG00000133818	IFT27	YOR101W	RAS1
KIAA0930/YMR226C	ENSG00000133835	KIAA0930	YMR226C	YMR226C
NCF4/DNF3	ENSG00000133858	NCF4	YMR162C	DNF3
CSF2RB/ERG28	ENSG00000133935	CSF2RB	YER044C	ERG28
SLC25A17/COX16	ENSG00000133983	SLC25A17	YJL003W	COX16
UPK3A/MED6	ENSG00000133997	UPK3A	YHR058C	MED6
KCTD17/SUI2	ENSG00000134001	KCTD17	YJR007W	SUI2
ST13/ELP3	ENSG00000134014	ST13	YPL086C	ELP3
IL2RB/CLB6	ENSG00000134057	IL2RB	YGR109C	CLB6
RBX1/RIM11	ENSG00000134072	RBX1	YMR139W	RIM11
EP300/MNL1	ENSG00000134109	EP300	YHR204W	MNL1
L3MBTL2/AAD6	ENSG00000134152	L3MBTL2	YFL056C	AAD6
RANGAP1/VTH2	ENSG00000134243	RANGAP1	YJL222W	VTH2
ZC3H7B/PCA1	ENSG00000134250	ZC3H7B	YBR295W	PCA1
PHF5A/RIB4	ENSG00000134262	PHF5A	YOL143C	RIB4
ACO2/ARF2	ENSG00000134287	ACO2	YDL137W	ARF2
POLR3H/AVT2	ENSG00000134294	POLR3H	YEL064C	AVT2
PMM1/SRS2	ENSG00000134313	PMM1	YJL092W	SRS2
BRD1/RIM15	ENSG00000134318	BRD1	YFL033C	RIM15
MLC1/YLR407W	ENSG00000134352	MLC1	YLR407W	YLR407W
HDAC10/TIM22	ENSG00000134375	HDAC10	YDL217C	TIM22
FKBP3/SLX5	ENSG00000134376	FKBP3	YDL013W	SLX5
CTSG/DED81	ENSG00000134440	CTSG	YHR019C	DED81
GZMB/NSR1	ENSG00000134453	GZMB	YGR159C	NSR1
RBM23/CCL1	ENSG00000134480	RBM23	YPR025C	CCL1
PRMT5/VRG4	ENSG00000134490	PRMT5	YGL225W	VRG4
AP4S1/YNR040W	ENSG00000134571	AP4S1	YNR040W	YNR040W
POLE2/SAR1	ENSG00000134594	POLE2	YPL218W	SAR1
SOS2/CIN1	ENSG00000134627	SOS2	YOR349W	CIN1
CDKL1/MPT5	ENSG00000134644	CDKL1	YGL178W	MPT5
NIN/PRP38	ENSG00000134748	NIN	YGR075C	PRP38
PYGL/AIM44	ENSG00000134757	PYGL	YPL158C	AIM44
TRIM9/CWC24	ENSG00000134758	TRIM9	YLR323C	CWC24
PSMC6/GDT1	ENSG00000134851	PSMC6	YBR187W	GDT1
CDKN3/FUS3	ENSG00000134853	CDKN3	YBL016W	FUS3
ATP6V1D/YOL073C	ENSG00000134882	ATP6V1D	YOL073C	YOL073C
PIGH/RAD2	ENSG00000134899	PIGH	YGR258C	RAD2
PSMA3/TRM112	ENSG00000134909	PSMA3	YNR046W	TRM112
VTI1B/FMN1	ENSG00000135002	VTI1B	YDR236C	FMN1
TIMM9/PDH1	ENSG00000135046	TIMM9	YPR002W	PDH1
GSTZ1/SNF3	ENSG00000135047	GSTZ1	YDL194W	SNF3
AHSA1/URE2	ENSG00000135049	AHSA1	YNL229C	URE2
DAAM1/SER1	ENSG00000135069	DAAM1	YOR184W	SER1
SPTLC2/RGI2	ENSG00000135090	SPTLC2	YIL057C	RGI2
RIN3/MSB1	ENSG00000135148	RIN3	YOR188W	MSB1
SNW1/SKY1	ENSG00000135250	SNW1	YMR216C	SKY1
CHGA/MTO1	ENSG00000135297	CHGA	YGL236C	MTO1
ITPK1/HRP1	ENSG00000135316	ITPK1	YOL123W	HRP1
PPM1A/ORC3	ENSG00000135336	PPM1A	YLL004W	ORC3
SIX4/HSL1	ENSG00000135341	SIX4	YKL101W	HSL1
ASB2/PEX22	ENSG00000135363	ASB2	YAL055W	PEX22
ERH/KRE33	ENSG00000135372	ERH	YNL132W	KRE33
HIF1A/HLJ1	ENSG00000135392	HIF1A	YMR161W	HLJ1
SRSF5/DGA1	ENSG00000135407	SRSF5	YOR245C	DGA1
EIF5/YLR426W	ENSG00000135437	EIF5	YLR426W	YLR426W
SERPINA4/GTS1	ENSG00000135439	SERPINA4	YGL181W	GTS1
SLC8A3/NOP4	ENSG00000135486	SLC8A3	YPL043W	NOP4
DICER1/SUL1	ENSG00000135502	DICER1	YBR294W	SUL1
MTHFD1/YOS9	ENSG00000135506	MTHFD1	YDR057W	YOS9
TCL1A/DGR2	ENSG00000135541	TCL1A	YKL121W	DGR2
ZC3H14/MIM1	ENSG00000135596	ZC3H14	YOL026C	MIM1
TELO2/CCT3	ENSG00000135624	TELO2	YJL014W	CCT3
BDKRB1/UBP12	ENSG00000135655	BDKRB1	YJL197W	UBP12
GSKIP/GPX2	ENSG00000135709	GSKIP	YBR244W	GPX2
VRK1/YDR042C	ENSG00000135720	VRK1	YDR042C	YDR042C
PSMC1/TOK1	ENSG00000135750	PSMC1	YJL093C	TOK1
RPS6KA5/SPT8	ENSG00000135801	RPS6KA5	YLR055C	SPT8
PSMB5/GLN1	ENSG00000135821	PSMB5	YPR035W	GLN1
YY1/VAM7	ENSG00000135823	YY1	YGL212W	VAM7
ACIN1/PRP22	ENSG00000135829	ACIN1	YER013W	PRP22
CCNB1IP1/MBA1	ENSG00000135837	CCNB1IP1	YBR185C	MBA1
TRIP11/GPI2	ENSG00000135845	TRIP11	YPL076W	GPI2
APEX1/MRPL3	ENSG00000135900	APEX1	YMR024W	MRPL3
ENSG00000100829/SYG1	ENSG00000135905	ENSG00000100829	YIL047C	SYG1
PABPN1/CAJ1	ENSG00000135924	PABPN1	YER048C	CAJ1
EFS/HYM1	ENSG00000135932	EFS	YKL189W	HYM1
ARHGAP5/COX4	ENSG00000135940	ARHGAP5	YGL187C	COX4
CINP/OM45	ENSG00000135951	CINP	YIL136W	OM45
SRP54/ISU1	ENSG00000136003	SRP54	YPL135W	ISU1
CPNE6/SGV1	ENSG00000136021	CPNE6	YPR161C	SGV1
CHD8/BUD21	ENSG00000136026	CHD8	YOR078W	BUD21
PSMA6/NUR1	ENSG00000136044	PSMA6	YDL089W	NUR1
NFKBIA/PWP1	ENSG00000136045	NFKBIA	YLR196W	PWP1
EMC9/RRN7	ENSG00000136098	EMC9	YJL025W	RRN7
PSME2/YMR086W	ENSG00000136108	PSME2	YMR086W	YMR086W
BRMS1L/GYL1	ENSG00000136111	BRMS1L	YMR192W	GYL1
ENSG00000100931/QDR3	ENSG00000136141	ENSG00000100931	YBR043C	QDR3
SEC23A/SAM2	ENSG00000136143	SEC23A	YDR502C	SAM2
PNN/YIL001W	ENSG00000136144	PNN	YIL001W	YIL001W
RABGGTA/STE18	ENSG00000136158	RABGGTA	YJR086W	STE18
NFATC4/ADE2	ENSG00000136197	NFATC4	YOR128C	ADE2
PLTP/CDC42	ENSG00000136238	PLTP	YLR229C	CDC42
PCIF1/SWF1	ENSG00000136247	PCIF1	YDR126W	SWF1
GSS/DBP9	ENSG00000136271	GSS	YLR276C	DBP9
MMP9/FAU1	ENSG00000136371	MMP9	YER183C	FAU1
TRPC4AP/YHR192W	ENSG00000136436	TRPC4AP	YHR192W	YHR192W
PYGB/NMT1	ENSG00000136448	PYGB	YLR195C	NMT1
PROCR/NPL3	ENSG00000136450	PROCR	YDR432W	NPL3
GINS1/YGR021W	ENSG00000136463	GINS1	YGR021W	YGR021W
NINL/YPL247C	ENSG00000136485	NINL	YPL247C	YPL247C
CD40/SAS3	ENSG00000136504	CD40	YBL052C	SAS3
UQCC/GAP1	ENSG00000136521	UQCC	YKR039W	GAP1
ZMYND8/NGR1	ENSG00000136527	ZMYND8	YBR212W	NGR1
SGK2/PPZ2	ENSG00000136531	SGK2	YDR436W	PPZ2
IFT52/EMP47	ENSG00000136560	IFT52	YFL048C	EMP47
MYBL2/YHR020W	ENSG00000136628	MYBL2	YHR020W	YHR020W
HNF4A/VPS33	ENSG00000136631	HNF4A	YLR396C	VPS33
SLA2/SNX3	ENSG00000136643	SLA2	YOR357C	SNX3
C20orf24/YLR194C	ENSG00000136715	C20orf24	YLR194C	YLR194C
NFATC2/IMP4	ENSG00000136718	NFATC2	YNL075W	IMP4
STK4/HSE1	ENSG00000136738	STK4	YHL002W	HSE1
PFDN4/NFS1	ENSG00000136750	PFDN4	YCL017C	NFS1
DOK5/YME1	ENSG00000136758	DOK5	YPR024W	YME1
CSTF1/SIS1	ENSG00000136770	CSTF1	YNL007C	SIS1
BMP7/GRX3	ENSG00000136810	BMP7	YDR098C	GRX3
RAE1/ECM29	ENSG00000136813	RAE1	YHL030W	ECM29
TPD52L2/MIG2	ENSG00000136826	TPD52L2	YGL209W	MIG2
DNAJC5/HSP104	ENSG00000136827	DNAJC5	YLL026W	HSP104
NELFCD/YCG1	ENSG00000136828	NELFCD	YDR325W	YCG1
PRPF6/IRA1	ENSG00000136848	PRPF6	YBR140C	IRA1
TUBB1/SEC1	ENSG00000136854	TUBB1	YDR164C	SEC1
PSMA7/REC107	ENSG00000136861	PSMA7	YJR021C	REC107
NTSR1/VMA10	ENSG00000136888	NTSR1	YHR039C-A	VMA10
MRGBP/IPI1	ENSG00000136891	MRGBP	YHR085W	IPI1
DIDO1/SUR4	ENSG00000136928	DIDO1	YLR372W	SUR4
GID8/PUP1	ENSG00000136930	GID8	YOR157C	PUP1
BIRC7/KEL3	ENSG00000136933	BIRC7	YPL263C	KEL3
ARFGAP1/RKM2	ENSG00000136937	ARFGAP1	YDR198C	RKM2
AVP/PLP2	ENSG00000136940	AVP	YOR281C	PLP2
COL20A1/RPL35B	ENSG00000136942	COL20A1	YDL136W	RPL35B
CHRNA4/DFM1	ENSG00000136986	CHRNA4	YDR411C	DFM1
EEF1A2/RPA49	ENSG00000137054	EEF1A2	YNL248C	RPA49
PTK6/DOA1	ENSG00000137055	PTK6	YKL213C	DOA1
GMEB2/HNT3	ENSG00000137074	GMEB2	YOR258W	HNT3
C20orf27/FDH1	ENSG00000137106	C20orf27	YOR388C	FDH1
SPEF1/RPS6B	ENSG00000137154	SPEF1	YBR181C	RPS6B
CDC25B/HAL5	ENSG00000137193	CDC25B	YJL165C	HAL5
ARFRP1/SLC1	ENSG00000137261	ARFRP1	YDL052C	SLC1
NDUFAF5/POP8	ENSG00000137265	NDUFAF5	YBL018C	POP8
TRIB3/BMS1	ENSG00000137312	TRIB3	YPL217C	BMS1
RASSF2/SNF5	ENSG00000137337	RASSF2	YBR289W	SNF5
CSNK2A1/FLX1	ENSG00000137409	CSNK2A1	YIL134W	FLX1
ANGPT4/RPC31	ENSG00000137478	ANGPT4	YNL151C	RPC31
HM13/YGR130C	ENSG00000137497	HM13	YGR130C	YGR130C
SNPH/FMP32	ENSG00000137500	SNPH	YFL046W	FMP32
MYLK2/NUP60	ENSG00000137501	MYLK2	YAR002W	NUP60
SIRPB1/YIP5	ENSG00000137502	SIRPB1	YGL161C	YIP5
SEC23B/YGR015C	ENSG00000137509	SEC23B	YGR015C	YGR015C
FERMT1/MRPL10	ENSG00000137547	FERMT1	YNL284C	MRPL10
HAO1/TGS1	ENSG00000137574	HAO1	YPL157W	TGS1
PDYN/PEP1	ENSG00000137642	PDYN	YBL017C	PEP1
PLCB4/BUD13	ENSG00000137656	PLCB4	YGL174W	BUD13
MYL9/TMA20	ENSG00000137699	MYL9	YER007C-A	TMA20
HCK/PUF6	ENSG00000137710	HCK	YDR496C	PUF6
CRNKL1/VAC14	ENSG00000137713	CRNKL1	YLR386W	VAC14
POFUT1/YAH1	ENSG00000137714	POFUT1	YPL252C	YAH1
SAMHD1/YJL185C	ENSG00000137752	SAMHD1	YJL185C	YJL185C
PAK7/MKK2	ENSG00000137764	PAK7	YPL140C	MKK2
KIF3B/ODC2	ENSG00000137801	KIF3B	YOR222W	ODC2
NOP56/UTP30	ENSG00000137802	NOP56	YKR060W	UTP30
IDH3B/GCR2	ENSG00000137806	IDH3B	YNL199C	GCR2
MAPRE1/RTF1	ENSG00000137815	MAPRE1	YGL244W	RTF1
JAG1/SPC98	ENSG00000137822	JAG1	YNL126W	SPC98
CDK5RAP1/BIO5	ENSG00000137842	CDK5RAP1	YNR056C	BIO5
SNTA1/WSC4	ENSG00000137845	SNTA1	YHL028W	WSC4
OXT/ALT1	ENSG00000137872	OXT	YLR089C	ALT1
TTI1/RLP24	ENSG00000137876	TTI1	YLR009W	RLP24
E2F1/COY1	ENSG00000137878	E2F1	YKL179C	COY1
RPRD1B/MRPL40	ENSG00000137942	RPRD1B	YPL173W	MRPL40
PXMP4/SUA7	ENSG00000137947	PXMP4	YPR086W	SUA7
CHMP4B/BET2	ENSG00000137955	CHMP4B	YPR176C	BET2
BPI/IMD2	ENSG00000138029	BPI	YHR216W	IMD2
CST3/RBK1	ENSG00000138030	CST3	YCR036W	RBK1
ASIP/PTC1	ENSG00000138032	ASIP	YDL006W	PTC1
CST4/YGR016W	ENSG00000138035	CST4	YGR016W	YGR016W
ACTR5/PSY2	ENSG00000138041	ACTR5	YNL201C	PSY2
WFDC2/YPT1	ENSG00000138069	WFDC2	YFL038C	YPT1
AHCY/ARP2	ENSG00000138071	AHCY	YDL029W	ARP2
DHX35/MAL12	ENSG00000138079	DHX35	YGR292W	MAL12
DNTTIP1/DAS1	ENSG00000138081	DNTTIP1	YJL149W	DAS1
MAP1LC3A/PET309	ENSG00000138095	MAP1LC3A	YLR067C	PET309
SYNDIG1/ARP1	ENSG00000138107	SYNDIG1	YHR129C	ARP1
PIGU/MYO2	ENSG00000138162	PIGU	YOR326W	MYO2
TNNC2/YLR063W	ENSG00000138166	TNNC2	YLR063W	YLR063W
APMAP/YND1	ENSG00000138185	APMAP	YER005W	YND1
ZNF516/HMLALPHA1	ENSG00000138279	ZNF516	YCL066W	HMLALPHA1
USP14/TIM23	ENSG00000138297	USP14	YNR017W	TIM23
VAPA/RPS24A	ENSG00000138326	VAPA	YER074W	RPS24A
MYOM1/DNA2	ENSG00000138346	MYOM1	YHR164C	DNA2
MYL12A/ADE17	ENSG00000138363	MYL12A	YMR120C	ADE17
CEP76/KTR5	ENSG00000138378	CEP76	YNL029C	KTR5
CEP192/SRO9	ENSG00000138385	CEP192	YCL037C	SRO9
RNMT/CPR3	ENSG00000138398	RNMT	YML078W	CPR3
SMAD7/IDP3	ENSG00000138413	SMAD7	YNL009W	IDP3
LAMA1/YPL014W	ENSG00000138434	LAMA1	YPL014W	YPL014W
RNF125/YTM1	ENSG00000138442	RNF125	YOR272W	YTM1
ANKRD12/MKC7	ENSG00000138448	ANKRD12	YDR144C	MKC7
NOL4/YKL100C	ENSG00000138600	NOL4	YKL100C	YKL100C
POLI/PTM1	ENSG00000138613	POLI	YKL039W	PTM1
MIB1/DSK2	ENSG00000138629	MIB1	YMR276W	DSK2
RBBP8/ALG9	ENSG00000138641	RBBP8	YNL219C	ALG9
RIOK3/FMP25	ENSG00000138646	RIOK3	YLR077W	FMP25
CSTF2/IES2	ENSG00000138660	CSTF2	YNL215W	IES2
PSMD10/RIM4	ENSG00000138668	PSMD10	YHL024W	RIM4
ATG4A/PSY4	ENSG00000138669	ATG4A	YBL046W	PSY4
TBL1X/SEC31	ENSG00000138674	TBL1X	YDL195W	SEC31
GPR143/HYR1	ENSG00000138675	GPR143	YIR037W	HYR1
PGRMC1/CSF1	ENSG00000138688	PGRMC1	YLR087C	CSF1
POLA1/NUP57	ENSG00000138750	POLA1	YGR119C	NUP57
MID1/SPR3	ENSG00000138758	MID1	YGR059W	SPR3
NKAP/YOR387C	ENSG00000138760	NKAP	YOR387C	YOR387C
NXT2/USO1	ENSG00000138768	NXT2	YDL058W	USO1
GUCY2F/PPA2	ENSG00000138777	GUCY2F	YMR267W	PPA2
ENSG00000101898/YJR141W	ENSG00000138785	ENSG00000101898	YJR141W	YJR141W
ALG13/ABF2	ENSG00000138795	ALG13	YMR072W	ABF2
PRPS2/NDI1	ENSG00000138796	PRPS2	YML120C	NDI1
TLR8/MET14	ENSG00000138801	TLR8	YKL001C	MET14
AMMECR1/SEC24	ENSG00000138802	AMMECR1	YIL109C	SEC24
CHRDL1/CMP2	ENSG00000138814	CHRDL1	YML057W	CMP2
WDR13/SKO1	ENSG00000138835	WDR13	YNL167C	SKO1
SUV39H1/YLR036C	ENSG00000139112	SUV39H1	YLR036C	YLR036C
GLRA2/YLR290C	ENSG00000139180	GLRA2	YLR290C	YLR290C
XIAP/PEX5	ENSG00000139197	XIAP	YDR244W	PEX5
STAG2/ADY3	ENSG00000139220	STAG2	YDL239C	ADY3
MCF2/SMX3	ENSG00000139343	MCF2	YPR182W	SMX3
F9/YSR3	ENSG00000139496	F9	YKR053C	YSR3
ABCD1/KTR4	ENSG00000139505	ABCD1	YBR199W	KTR4
CCDC22/RPS8A	ENSG00000139610	CCDC22	YBL072C	RPS8A
CACNA1F/SWI3	ENSG00000139613	CACNA1F	YJL176C	SWI3
SYP/MED8	ENSG00000139636	SYP	YBR193C	MED8
PLP2/YER156C	ENSG00000139637	PLP2	YER156C	YER156C
BMX/YJL068C	ENSG00000139684	BMX	YJL068C	YJL068C
PLS3/CNN1	ENSG00000139719	PLS3	YFR046C	CNN1
NAA10/TMA22	ENSG00000139726	NAA10	YJR014W	TMA22
RENBP/FRE6	ENSG00000139908	RENBP	YLL051C	FRE6
ELF4/YJL055W	ENSG00000139910	ELF4	YJL055W	YJL055W
SMARCA1/RTN1	ENSG00000139970	SMARCA1	YDR233C	RTN1
MTMR8/HAT1	ENSG00000139998	MTMR8	YPL001W	HAT1
ASB9/MDV1	ENSG00000140006	ASB9	YJL112W	MDV1
ENSG00000102050/APM1	ENSG00000140022	ENSG00000102050	YPL259C	APM1
RBBP7/PRY1	ENSG00000140092	RBBP7	YJL079C	PRY1
PPP1R2P9/TYS1	ENSG00000140105	PPP1R2P9	YGR185C	TYS1
KCND1/HNM1	ENSG00000140199	KCND1	YGL077C	HNM1
OPN1LW/QRI5	ENSG00000140262	OPN1LW	YLR204W	QRI5
FMR1/XYL2	ENSG00000140263	FMR1	YLR070C	XYL2
PIM2/YDL085C-A	ENSG00000140264	PIM2	YDL085C-A	YDL085C-A
SLC35A2/TOA2	ENSG00000140307	SLC35A2	YKL058W	TOA2
PQBP1/SRP14	ENSG00000140319	PQBP1	YDL092W	SRP14
PCSK1N/AIM45	ENSG00000140374	PCSK1N	YPR004C	AIM45
EMD/RUD3	ENSG00000140382	EMD	YOR216C	RUD3
TAZ/ARG7	ENSG00000140386	TAZ	YMR062C	ARG7
PGK1/YGR079W	ENSG00000140391	PGK1	YGR079W	YGR079W
GATA1/SKI8	ENSG00000140395	GATA1	YGL213C	SKI8
MAGT1/AMS1	ENSG00000140400	MAGT1	YGL156W	AMS1
SMS/NNF2	ENSG00000140416	SMS	YGR089W	NNF2
PHEX/RPS26A	ENSG00000140443	PHEX	YGL189C	RPS26A
UBL4A/DIT2	ENSG00000140459	UBL4A	YDR402C	DIT2
EEA1/SSP2	ENSG00000140488	EEA1	YOR242C	SSP2
RP2/YKL091C	ENSG00000140522	RP2	YKL091C	YKL091C
PHF16/YMR210W	ENSG00000140526	PHF16	YMR210W	YMR210W
CDK16/IPL1	ENSG00000140538	CDK16	YPL209C	IPL1
USP11/LST7	ENSG00000140543	USP11	YGR057C	LST7
PCYT1B/OYE3	ENSG00000140564	PCYT1B	YPL171C	OYE3
HTATSF1/HUA1	ENSG00000140682	HTATSF1	YGR268C	HUA1
VGLL1/YGR122W	ENSG00000140694	VGLL1	YGR122W	YGR122W
CD40LG/VAS1	ENSG00000140718	CD40LG	YGR094W	VAS1
TIMP1/QCR2	ENSG00000140740	TIMP1	YPR191W	QCR2
FGD1/GRX4	ENSG00000140830	FGD1	YER174C	GRX4
PIN4/KAR3	ENSG00000140859	PIN4	YPR141C	KAR3
PORCN/RPL9B	ENSG00000140937	PORCN	YNL067W	RPL9B
MAGED2/RRT12	ENSG00000140943	MAGED2	YCR045C	RRT12
KLF8/RPL3	ENSG00000140986	KLF8	YOR063W	RPL3
SYTL4/KIN2	ENSG00000140992	SYTL4	YLR096W	KIN2
CENPI/YDR333C	ENSG00000141002	CENPI	YDR333C	YDR333C
DRP2/MCD4	ENSG00000141012	DRP2	YKL165C	MCD4
TAF7L/ATG16	ENSG00000141013	TAF7L	YMR159C	ATG16
PBDC1/ECM11	ENSG00000141027	PBDC1	YDR446W	ECM11
ENSG00000102391/SSH4	ENSG00000141084	ENSG00000102391	YKL124W	SSH4
ARMCX3/PRS5	ENSG00000141127	ARMCX3	YOL061W	PRS5
HTR2A/DBP6	ENSG00000141141	HTR2A	YNR038W	DBP6
NDFIP2/MDR1	ENSG00000141258	NDFIP2	YGR100W	MDR1
TNFSF13B/APE2	ENSG00000141279	TNFSF13B	YKL157W	APE2
MLNR/CHC1	ENSG00000141367	MLNR	YGL206C	CHC1
CAB39L/RPT1	ENSG00000141385	CAB39L	YKL145W	RPT1
KLF5/RTT103	ENSG00000141425	KLF5	YDR289C	RTT103
STK24/YPL277C	ENSG00000141480	STK24	YPL277C	YPL277C
ACP5/ORC2	ENSG00000141503	ACP5	YBR060C	ORC2
DNAJC3/RDI1	ENSG00000141522	DNAJC3	YDL135C	RDI1
UGGT2/MCH4	ENSG00000141526	UGGT2	YOL119C	MCH4
ARHGEF7/DED1	ENSG00000141543	ARHGEF7	YOR204W	DED1
FGF9/KIN4	ENSG00000141551	FGF9	YOR233W	KIN4
SGCG/NAR1	ENSG00000141562	SGCG	YNL240C	NAR1
PARP4/ATG18	ENSG00000141580	PARP4	YFR021W	ATG18
SUPT20H/SOK2	ENSG00000141646	SUPT20H	YMR016C	SOK2
MRPS31/DIB1	ENSG00000141759	MRPS31	YPR082C	DIB1
KPNA3/ZRT2	ENSG00000141873	KPNA3	YLR130C	ZRT2
FLT1/PFK2	ENSG00000141959	FLT1	YMR205C	PFK2
RGCC/YAR1	ENSG00000141965	RGCC	YPL239W	YAR1
VWA8/CDC24	ENSG00000141968	VWA8	YAL041W	CDC24
DGKH/SOD1	ENSG00000142168	DGKH	YJR104C	SOD1
KATNAL1/MSB3	ENSG00000142192	KATNAL1	YNL293W	MSB3
INTS6/PSK1	ENSG00000142208	INTS6	YAL017W	PSK1
TSC22D1/MYO5	ENSG00000142347	TSC22D1	YMR109W	MYO5
CLN5/SUR1	ENSG00000142453	CLN5	YPL057C	SUR1
OLFM4/GYP5	ENSG00000142459	OLFM4	YPL249C	GYP5
MSLN/PRE2	ENSG00000142507	MSLN	YPR103W	PRE2
TRADD/RPS11B	ENSG00000142534	TRADD	YBR048W	RPS11B
HSF4/KEM1	ENSG00000142599	HSF4	YGL173C	KEM1
CORO1A/PEX14	ENSG00000142655	CORO1A	YGL153W	PEX14
MAPK3/RPL11B	ENSG00000142676	MAPK3	YGR085C	RPL11B
PHKB/BUD20	ENSG00000142684	PHKB	YLR074C	BUD20
NUTF2/PSD2	ENSG00000142765	NUTF2	YGR170W	PSD2
NUP93/DEF1	ENSG00000142784	NUP93	YKL054C	DEF1
CENPT/MNN11	ENSG00000142875	CENPT	YJL183W	MNN11
TSNAXIP1/GPI8	ENSG00000142892	TSNAXIP1	YDR331W	GPI8
NFAT5/MSN1	ENSG00000143033	NFAT5	YOL116W	MSN1
N4BP1/FAR11	ENSG00000143093	N4BP1	YNL127W	FAR11
CBLN1/PUP2	ENSG00000143106	CBLN1	YGR253C	PUP2
ARL2BP/TMS1	ENSG00000143119	ARL2BP	YDR105C	TMS1
ZNF423/TIP41	ENSG00000143155	ZNF423	YPR040W	TIP41
CCL22/PHO2	ENSG00000143190	CCL22	YDL106C	PHO2
CCL17/PFS2	ENSG00000143207	CCL17	YNL317W	PFS2
CTCF/UBP7	ENSG00000143258	CTCF	YIL156W	UBP7
ACD/RPL14A	ENSG00000143314	ACD	YKL006W	RPL14A
POLR2C/RNH70	ENSG00000143319	POLR2C	YGR276C	RNH70
PARD6A/RFS1	ENSG00000143321	PARD6A	YBR052C	RFS1
ZNF821/GIC2	ENSG00000143322	ZNF821	YDR309C	GIC2
MMP15/RGS2	ENSG00000143333	MMP15	YOR107W	RGS2
USB1/RAD10	ENSG00000143337	USB1	YML095C	RAD10
CCDC113/ALR1	ENSG00000143355	CCDC113	YOL130W	ALR1
NME3/PPX1	ENSG00000143363	NME3	YHR201C	PPX1
PSMD7/SMC4	ENSG00000143367	PSMD7	YLR086W	SMC4
VAC14/NAM8	ENSG00000143368	VAC14	YHR086W	NAM8
TANGO6/PIK1	ENSG00000143393	TANGO6	YNL267W	PIK1
COG4/NCA2	ENSG00000143398	COG4	YPR155C	NCA2
PLA2G15/HEM12	ENSG00000143412	PLA2G15	YDR047W	HEM12
[truncated: 1,284 more rows]
