# Supplementary material for: Scope and limitations of yeast as a model organism for studying human tissue-specific pathways
Source: BMC Syst Biol. 2015 Dec 29;9:96. doi: 10.1186/s12918-015-0253-0 (PMC4696342; doi:10.1186/s12918-015-0253-0)
Supplement: Additional file 1 — Network alignments. Compressed (*.zip) file containing individual tissue-specific alignments. (ZIP 5181 Kb) [file 12918_2015_253_MOESM1_ESM.zip › alignments/Occipital Lobe_AlignGraph_edges.tsv]

First_ortholog_pair	Second_ortholog_pair
ATP5B/MST27	NFYA/FEN1
CSNK2A2/KIN3	CAMKK1/SKN7
WDR7/UBA4	CAMKK1/SKN7
ADAP1/YPD1	CAMKK1/SKN7
BIRC5/ASH1	GDE1/MDH3
HFE/PEX11	CCL18/MPP6
MAP2K7/DHH1	CACNA1G/NAM7
TFAP2B/BRR2	USH1C/SPT2
ETHE1/FOX2	SCIN/KEL1
MDN1/RPN1	RHBDF1/VPH1
PLD1/LUC7	TFAP2B/BRR2
MRPS27/PRP24	ADAM22/PRE9
IGFBP5/YOP1	IFFO1/ERG25
RABAC1/BUB3	SCMH1/VHS1
SHB/LSM12	FYN/DIG1
GSK3B/NUM1	TTC19/RIO2
CCL7/CPR1	WIZ/CDC13
TOMM22/SSD1	ATP2C1/TIF1
DDX49/CDC55	SRCIN1/MAM33
HOMER3/REI1	RALBP1/GIS2
ASUN/RPC25	RALBP1/GIS2
BCKDHB/BLI1	RALBP1/GIS2
CYTH2/SEN2	RALBP1/GIS2
ROPN1/DIA1	CNTN1/FCF2
GSTP1/SMT3	TTC27/HDA1
CASP2/PAF1	GLRX2/PMA1
VAC14/NAM8	DEF6/YNG2
CASR/DRE2	RRAGD/TPK2
SERPINA4/GTS1	TNFRSF1B/YAP1802
GRIN2D/NCL1	CENPQ/PRK1
TBP/RPB10	CENPQ/PRK1
DDX49/CDC55	PIAS1/MVB12
CRKL/LSM4	VCAN/PUF4
TCF20/PTP3	STAU2/YEA4
RANGAP1/VTH2	CDH10/SWR1
ZNF174/UBI4	TDP1/GUT2
ENSG00000105066/AAC3	ADRB1/YCK1
REST/RVB2	MAP4/TAF5
EEF1A2/RPA49	MRPS10/RRN3
PPP6R2/HHT1	EPN3/TOM1
FGF4/RPN6	ALDH18A1/RPN12
GID8/PUP1	ALDH18A1/RPN12
PLXNA2/CDC4	PSD/CDC34
DRP2/MCD4	CTDP1/RPB5
AUP1/BUR6	PTPRU/RPA34
CELSR1/RRP5	WAPAL/PGA3
MYO9B/ENP2	POLD1/APL1
DDX49/CDC55	U2AF2/MYO4
TGFBR3/PSA1	HIPK2/GPH1
CCDC113/ALR1	TAF11/PRE3
TCF20/PTP3	NDUFB4/CDC15
MEST/YEF3	CTNNA2/ARP5
ABHD14A-ACY1/SMK1	CD84/PTI1
BIRC5/ASH1	MTFR1/UME1
CDC25B/HAL5	STAG3/SMF1
SNX4/AIM4	CACNB1/URA2
ERO1LB/HEF3	SIRT2/GND1
GSTP1/SMT3	ERLEC1/CFT2
CA9/RPL8A	ERLEC1/CFT2
P2RX3/APN2	AP3M2/CDH1
MMP11/YDL086W	ATP2B1/CCC1
ARMC6/RPL30	PDCD2/KGD1
OGDH/MRPL8	TRHDE/MRPL32
DDX49/CDC55	P4HA2/RHB1
SEC14L2/BRE5	AP1M1/SCP160
NUP88/OLE1	MCM2/SNL1
MRPL37/SMD3	PTPLAD1/RPN3
DDX49/CDC55	TACR2/VTC2
CPE/SNU56	PLD1/LUC7
SIRT6/VPS62	GPATCH1/ZPR1
CHMP5/PRP3	MAP2K7/DHH1
PECR/RSC1	TOP2B/NUP116
UFSP2/MDM38	SP140/YKE4
SHB/LSM12	CDC14A/SPT15
HSPE1/OKP1	EPB41L2/AEP3
CLASRP/FMO1	SESN1/MST1
DDX49/CDC55	COL4A4/AAD14
FTL/NOP56	PTPRC/UBP3
QSOX1/MRPL27	ENSG00000081770/HFI1
SEC14L2/BRE5	SMARCD3/TIF4631
WBP11/RPL4B	DLG3/RPN11
TAB1/DUG1	DLG3/RPN11
CAB39L/RPT1	DLG3/RPN11
ACSBG1/YCP4	DLG3/RPN11
SEPT4/GCN20	DLG3/RPN11
ENSG00000108504/NMA111	DLG3/RPN11
NDRG1/YNR062C	MRPL22/YIM1
ANGPTL1/SET2	ZNF8/DPS1
TXNL1/PEP12	GCKR/VPS45
AHSA1/URE2	CHMP5/PRP3
MAP1LC3A/PET309	NFX1/YGL082W
PPP1R9B/EPS1	IPO11/EBP2
LIMK1/SAL1	PPP1R15A/SPC72
IL2RB/CLB6	DNAJB11/PET191
CRBN/ERP1	COMT/ERV41
CASP2/PAF1	HDAC6/PRE1
DCPS/NOP9	HIVEP1/UTP8
CCND1/HEK2	PSMD8/WSC3
DDX49/CDC55	CECR2/CLB3
SHB/LSM12	SEC14L2/BRE5
ZNF174/UBI4	RTDR1/CLU1
OPRD1/ASC1	HMGXB4/CHS5
ZNF174/UBI4	PSMB5/GLN1
NOP56/UTP30	PNN/YIL001W
ATP5B/MST27	PYGB/NMT1
ATP5B/MST27	UQCC/GAP1
SNX4/AIM4	DOK5/YME1
DAP/DIS3	ANGPT4/RPC31
SCAP/CDC31	DNTTIP1/DAS1
SIGLEC5/ACB1	TSC22D1/MYO5
STX4/RPL32	TRADD/RPS11B
SUMO1/YBR238C	ZNF174/UBI4
ATP5B/MST27	DNAJA3/DIG2
DDX5/HSP82	CLASRP/FMO1
DDX49/CDC55	ARHGEF18/CYB2
SNAPC2/CDC123	CLEC4M/SEC10
ODC1/MRPL9	PRX/CLN3
PDLIM1/ABZ1	TYK2/CMK1
EIF3A/RFC2	DNAJB6/PFK27
STIM2/FBA1	RPA3/VPS28
MAPK14/RPL15A	GLIS3/RPL33A
GOSR2/SUM1	PKD2L1/TKL1
CDH9/PEP7	LZTS2/TSC11
LIN7A/CPR6	MTMR4/TPK3
PPP1R7/SPT20	RAI1/TAF10
MRPL37/SMD3	MRPL27/LSM2
HSPE1/OKP1	RND2/YMR209C
ATP5B/MST27	RPS13/STP3
PDE10A/YGL159W	ING4/MAK21
CISH/RPL9A	IL5/RPL33B
