# Supplementary material for: Scope and limitations of yeast as a model organism for studying human tissue-specific pathways
Source: BMC Syst Biol. 2015 Dec 29;9:96. doi: 10.1186/s12918-015-0253-0 (PMC4696342; doi:10.1186/s12918-015-0253-0)
Supplement: Additional file 1 — Network alignments. Compressed (*.zip) file containing individual tissue-specific alignments. (ZIP 5181 Kb) [file 12918_2015_253_MOESM1_ESM.zip › alignments/Hypothalamus_AlignGraph_nodes.tsv]

ID	Human_EnsemblGeneID	Human_Symbol	Yeast_EnsemblGeneID	Yeast_Symbol
TSPAN6/DPM1	ENSG00000000419	TSPAN6	YPR183W	DPM1
DPM1/ELM1	ENSG00000000938	DPM1	YKL048C	ELM1
SCYL3/GSH1	ENSG00000001084	SCYL3	YJL101C	GSH1
FGR/HAP2	ENSG00000001167	FGR	YGL237C	HAP2
CFH/MRM1	ENSG00000001631	CFH	YOR201C	MRM1
GCLC/CTR1	ENSG00000003147	GCLC	YPR124W	CTR1
NFYA/GIS4	ENSG00000003402	NFYA	YML006C	GIS4
SEMA3F/NRP1	ENSG00000003756	SEMA3F	YDL167C	NRP1
CFTR/CSM4	ENSG00000004059	CFTR	YPL200W	CSM4
KRIT1/FEN1	ENSG00000004399	KRIT1	YCR034W	FEN1
RAD52/ADK1	ENSG00000004455	RAD52	YDR226W	ADK1
BAD/GUP2	ENSG00000004468	BAD	YPL189W	GUP2
CD99/FPR1	ENSG00000004478	CD99	YNL135C	FPR1
AOC1/PSK2	ENSG00000004660	AOC1	YOL045W	PSK2
HECW1/ACP1	ENSG00000004779	HECW1	YKL192C	ACP1
MAD1L1/YGR201C	ENSG00000004838	MAD1L1	YGR201C	YGR201C
LASP1/YDR307W	ENSG00000004866	LASP1	YDR307W	YDR307W
M6PR/CDC27	ENSG00000004897	M6PR	YBL084C	CDC27
ICA1/FCY2	ENSG00000004948	ICA1	YER056C	FCY2
ALS2/CYC3	ENSG00000004961	ALS2	YAL039C	CYC3
CASP10/NAM7	ENSG00000005007	CASP10	YMR080C	NAM7
CFLAR/MEF1	ENSG00000005156	CFLAR	YLR069C	MEF1
TFPI/TAH1	ENSG00000005175	TFPI	YCR060W	TAH1
RBM5/PST2	ENSG00000005302	RBM5	YDR032C	PST2
MTMR7/BDF2	ENSG00000005339	MTMR7	YDL070W	BDF2
ARF5/LOC1	ENSG00000005700	ARF5	YFR001W	LOC1
POLDIP2/YDR352W	ENSG00000005893	POLDIP2	YDR352W	YDR352W
PLXND1/PGC1	ENSG00000006007	PLXND1	YPL206C	PGC1
AK2/APL4	ENSG00000006125	AK2	YPR029C	APL4
CD38/THP1	ENSG00000006128	CD38	YOL072W	THP1
FKBP4/ADH7	ENSG00000006194	FKBP4	YCR105W	ADH7
KDM1A/GRX6	ENSG00000006468	KDM1A	YDL010W	GRX6
CAMKK1/LCB5	ENSG00000006530	CAMKK1	YLR260W	LCB5
RECQL/YMR010W	ENSG00000006704	RECQL	YMR010W	YMR010W
HSPB6/VPS41	ENSG00000006715	HSPB6	YDR080W	VPS41
ARHGAP33/SKN7	ENSG00000006788	ARHGAP33	YHR206W	SKN7
NDUFAB1/CDC5	ENSG00000007047	NDUFAB1	YMR001C	CDC5
PDK4/PAC1	ENSG00000007168	PDK4	YOR269W	PAC1
ZMYND10/HOF1	ENSG00000007237	ZMYND10	YMR032W	HOF1
ST7/TRS33	ENSG00000007255	ST7	YOR115C	TRS33
CDC27/SRL1	ENSG00000007372	CDC27	YOR247W	SRL1
SLC4A1/GPI1	ENSG00000007541	SLC4A1	YGR216C	GPI1
CALCR/FRE7	ENSG00000007952	CALCR	YOL152W	FRE7
HCCS/PRE7	ENSG00000008018	HCCS	YBL041W	PRE7
DVL2/HAL5	ENSG00000008118	DVL2	YJL165C	HAL5
UPF1/USA1	ENSG00000008130	UPF1	YML029W	USA1
SKAP2/YDL176W	ENSG00000008277	SKAP2	YDL176W	YDL176W
SLC25A5/DTR1	ENSG00000008282	SLC25A5	YBR180W	DTR1
CCDC109B/CNL1	ENSG00000008294	CCDC109B	YDR357C	CNL1
HOXA11/NSE5	ENSG00000008300	HOXA11	YML023C	NSE5
POLR2J/PHR1	ENSG00000008405	POLR2J	YOR386W	PHR1
DHX33/PHO3	ENSG00000008710	DHX33	YBR092C	PHO3
MEOX1/RPS20	ENSG00000008988	MEOX1	YHL015W	RPS20
LIG3/YBL055C	ENSG00000009335	LIG3	YBL055C	YBL055C
RPAP3/REV3	ENSG00000009413	RPAP3	YPL167C	REV3
ENSG00000005189/VTA1	ENSG00000009844	ENSG00000005189	YLR181C	VTA1
CIAPIN1/PHO4	ENSG00000009950	CIAPIN1	YFR034C	PHO4
FAM214B/ITC1	ENSG00000009954	FAM214B	YGL133W	ITC1
COPZ2/VID30	ENSG00000010017	COPZ2	YGL227W	VID30
PRKAR2B/MSC7	ENSG00000010030	PRKAR2B	YHR039C	MSC7
MSL3/SPE4	ENSG00000010165	MSL3	YLR146C	SPE4
CREBBP/ZAP1	ENSG00000010244	CREBBP	YJL056C	ZAP1
BZRAP1/COR1	ENSG00000010256	BZRAP1	YBL045C	COR1
MPO/YCS4	ENSG00000010292	MPO	YLR272C	YCS4
PON1/NUD1	ENSG00000010322	PON1	YOR373W	NUD1
GCFC2/NNK1	ENSG00000010671	GCFC2	YKL171W	NNK1
ABCB4/KSP1	ENSG00000010810	ABCB4	YHR082C	KSP1
SOX8/NDD1	ENSG00000010818	SOX8	YOR372C	NDD1
IBTK/ELA1	ENSG00000011007	IBTK	YNL230C	ELA1
MYCBP2/YNK1	ENSG00000011052	MYCBP2	YKL067W	YNK1
FBXL3/ICT1	ENSG00000011198	FBXL3	YLR099C	ICT1
ITGAL/UTP18	ENSG00000011260	ITGAL	YJL069C	UTP18
PDK2/NAB2	ENSG00000011275	PDK2	YGL122C	NAB2
ITGA3/STT4	ENSG00000011405	ITGA3	YLR305C	STT4
LAMP2/SKG3	ENSG00000011426	LAMP2	YLR187W	SKG3
GGNBP2/MSB4	ENSG00000011454	GGNBP2	YOL112W	MSB4
ITGA2B/PPH21	ENSG00000011485	ITGA2B	YDL134C	PPH21
GDE1/RPS15	ENSG00000011566	GDE1	YOL040C	RPS15
C19orf60/TFB3	ENSG00000012048	C19orf60	YDR460W	TFB3
CRLF1/RAD10	ENSG00000012061	CRLF1	YML095C	RAD10
MAP3K14/NUP57	ENSG00000012822	MAP3K14	YGR119C	NUP57
ABCC8/MPS1	ENSG00000012983	ABCC8	YDL028C	MPS1
CCL18/IRS4	ENSG00000013016	CCL18	YKR019C	IRS4
CCL3/RET1	ENSG00000013503	CCL3	YOR207C	RET1
SYNRG/NGL2	ENSG00000013523	SYNRG	YMR285C	NGL2
CACNG3/PMT6	ENSG00000014216	CACNG3	YGR199W	PMT6
TMEM132A/MDH3	ENSG00000014641	TMEM132A	YDL078C	MDH3
AP2B1/MMT1	ENSG00000014824	AP2B1	YMR177W	MMT1
TAC1/BRX1	ENSG00000015171	TAC1	YOL077C	BRX1
ZNF263/LAS17	ENSG00000015285	ZNF263	YOR181W	LAS17
CX3CL1/GPG1	ENSG00000015413	CX3CL1	YGL121C	GPG1
SPATA20/MPP6	ENSG00000015479	SPATA20	YNR024W	MPP6
CACNA1G/BPL1	ENSG00000015592	CACNA1G	YDL141W	BPL1
TNFRSF12A/MCM21	ENSG00000016402	TNFRSF12A	YDR318W	MCM21
MAP3K9/PMR1	ENSG00000017260	MAP3K9	YGL167C	PMR1
RALA/BEM3	ENSG00000017797	RALA	YPL115C	BEM3
BAIAP2L1/DLD1	ENSG00000018510	BAIAP2L1	YDL174C	DLD1
ETV1/DRS2	ENSG00000018625	ETV1	YAL026C	DRS2
AGK/EMW1	ENSG00000018699	AGK	YNL313C	EMW1
CCL26/MOT3	ENSG00000020256	CCL26	YMR070W	MOT3
FARP2/YTA6	ENSG00000021574	FARP2	YPL074W	YTA6
USH1C/NUT1	ENSG00000021645	USH1C	YGL151W	NUT1
DBF4/SEN1	ENSG00000021776	DBF4	YLR430W	SEN1
TBXA2R/CPA1	ENSG00000021826	TBXA2R	YOR303W	CPA1
IFRD1/DEG1	ENSG00000022267	IFRD1	YFL001W	DEG1
GTF2IRD1/GPM2	ENSG00000022556	GTF2IRD1	YDL021W	GPM2
PAF1/MAG2	ENSG00000022840	PAF1	YLR427W	MAG2
VPS41/PFA4	ENSG00000023041	VPS41	YOL003C	PFA4
ARHGAP44/TRX1	ENSG00000023318	ARHGAP44	YLR043C	TRX1
ELAC2/HEM1	ENSG00000023330	ELAC2	YDR232W	HEM1
SCIN/GRX2	ENSG00000023572	SCIN	YDR513W	GRX2
MYH13/SWD3	ENSG00000023734	MYH13	YBR175W	SWD3
ADIPOR2/SPT2	ENSG00000023902	ADIPOR2	YER161C	SPT2
UPP2/YDL124W	ENSG00000023909	UPP2	YDL124W	YDL124W
MARK4/UBR1	ENSG00000024048	MARK4	YGR184C	UBR1
PAFAH1B1/PAN1	ENSG00000024422	PAFAH1B1	YIR006C	PAN1
NOS2/GTR2	ENSG00000025039	NOS2	YGR163W	GTR2
DNAH9/HSF1	ENSG00000025156	DNAH9	YGL073W	HSF1
GAS7/FAF1	ENSG00000025293	GAS7	YIL019W	FAF1
TRAPPC6A/GAL80	ENSG00000025434	TRAPPC6A	YML051W	GAL80
MATK/PPT1	ENSG00000025772	MATK	YGR123C	PPT1
CD79B/APJ1	ENSG00000025796	CD79B	YNL077W	APJ1
SCN4A/SRP1	ENSG00000025800	SCN4A	YNL189W	SRP1
PAX6/YLR031W	ENSG00000026025	PAX6	YLR031W	YLR031W
RHBDF1/RAD3	ENSG00000026036	RHBDF1	YER171W	RAD3
LUC7L/YBR096W	ENSG00000026508	LUC7L	YBR096W	YBR096W
BAIAP3/OCT1	ENSG00000027001	BAIAP3	YKL134C	OCT1
PIGQ/YOR296W	ENSG00000027075	PIGQ	YOR296W	YOR296W
TEAD3/ALK2	ENSG00000028203	TEAD3	YBL009W	ALK2
SELE/VPS5	ENSG00000028528	SELE	YOR069W	VPS5
DNAJC11/MTF1	ENSG00000029639	DNAJC11	YMR228W	MTF1
MYLIP/YHR078W	ENSG00000029725	MYLIP	YHR078W	YHR078W
NOX1/SNF11	ENSG00000030304	NOX1	YDR073W	SNF11
E2F2/SES1	ENSG00000031698	E2F2	YDR023W	SES1
PSMB1/AMA1	ENSG00000032389	PSMB1	YGR225W	AMA1
SYN1/NDT80	ENSG00000032742	SYN1	YHR124W	NDT80
JARID2/ARB1	ENSG00000033050	JARID2	YER036C	ARB1
CAMK1G/VPH1	ENSG00000033627	CAMK1G	YOR270C	VPH1
CDK11A/NFI1	ENSG00000033800	CDK11A	YOR156C	NFI1
NADK/BOR1	ENSG00000033867	NADK	YNL275W	BOR1
TFAP2B/VHT1	ENSG00000034053	TFAP2B	YGR065C	VHT1
CYTH3/AIM9	ENSG00000034152	CYTH3	YER080W	AIM9
ADAM22/PEX3	ENSG00000034693	ADAM22	YDR329C	PEX3
SYPL1/ADE12	ENSG00000035687	SYPL1	YNL220W	ADE12
SPAG9/RFC3	ENSG00000035928	SPAG9	YNL290W	RFC3
CELSR3/RTT101	ENSG00000036257	CELSR3	YJL047C	RTT101
MGST1/SUL2	ENSG00000036448	MGST1	YLR092W	SUL2
CRY1/UBP5	ENSG00000036672	CRY1	YER144C	UBP5
NFIX/MDS3	ENSG00000037637	NFIX	YGL197W	MDS3
MMP25/MRI1	ENSG00000037757	MMP25	YPR118W	MRI1
IL32/TRM8	ENSG00000037897	IL32	YDL201W	TRM8
PKD1/YNL193W	ENSG00000038382	PKD1	YNL193W	YNL193W
MAPK8IP2/YLR413W	ENSG00000038427	MAPK8IP2	YLR413W	YLR413W
MED24/MSH4	ENSG00000038945	MED24	YFL003C	MSH4
SEC62/MTR4	ENSG00000039123	SEC62	YJL050W	MTR4
RPS20/TCO89	ENSG00000039319	RPS20	YPL180W	TCO89
CSDE1/PRE9	ENSG00000041357	CSDE1	YGR135W	PRE9
UBE3C/LSG1	ENSG00000041802	UBE3C	YGL099W	LSG1
REV3L/ADP1	ENSG00000041982	REV3L	YCR011C	ADP1
PAX7/APS2	ENSG00000042753	PAX7	YJR058C	APS2
MASP2/FHN1	ENSG00000042832	MASP2	YGR131W	FHN1
TRAF3IP3/DCN1	ENSG00000043093	TRAF3IP3	YLR128W	DCN1
POMT2/RDL1	ENSG00000043143	POMT2	YOR285W	RDL1
VTA1/SCM3	ENSG00000044115	VTA1	YDL139C	SCM3
MLXIPL/YJR030C	ENSG00000044446	MLXIPL	YJR030C	YJR030C
BAZ1B/SOF1	ENSG00000047056	BAZ1B	YLL011W	SOF1
RANBP9/YLR419W	ENSG00000047188	RANBP9	YLR419W	YLR419W
ETV7/URA8	ENSG00000047230	ETV7	YJR103W	URA8
SPRTN/VMA13	ENSG00000047249	SPRTN	YPR036W	VMA13
METTL13/MLP1	ENSG00000047410	METTL13	YKR095W	MLP1
ZNF207/FET5	ENSG00000047457	ZNF207	YFL041W	FET5
UQCRC1/RPO41	ENSG00000047579	UQCRC1	YFL036W	RPO41
CD9/CSG2	ENSG00000047936	CD9	YBR036C	CSG2
NCAPD2/RSM10	ENSG00000048544	NCAPD2	YDR041W	RSM10
IFFO1/RBS1	ENSG00000048991	IFFO1	YDL189W	RBS1
GIPR/YKT6	ENSG00000049245	GIPR	YKL196C	YKT6
NISCH/RFC5	ENSG00000049541	NISCH	YBR087W	RFC5
STAB1/RSP5	ENSG00000049759	STAB1	YER125W	RSP5
FUZ/WBP1	ENSG00000049860	FUZ	YEL002C	WBP1
PRSS3/YLR257W	ENSG00000050405	PRSS3	YLR257W	YLR257W
CD4/MRK1	ENSG00000050748	CD4	YDL079C	MRK1
LRRC23/PER33	ENSG00000051108	LRRC23	YLR064W	PER33
BTK/RAD51	ENSG00000051180	BTK	YER095W	RAD51
HFE/HFM1	ENSG00000051341	HFE	YGL251C	HFM1
SCMH1/CKI1	ENSG00000051382	SCMH1	YLR133W	CKI1
FYN/CDC40	ENSG00000051596	FYN	YDR364C	CDC40
HIVEP2/BUD3	ENSG00000052126	HIVEP2	YCL014W	BUD3
TCEB3/ERG25	ENSG00000052802	TCEB3	YGR060W	ERG25
LYPLA2/APD1	ENSG00000052841	LYPLA2	YBR151W	APD1
NME2/SOD2	ENSG00000053254	NME2	YHR008C	SOD2
APBA3/AAD10	ENSG00000053371	APBA3	YJR155W	AAD10
MKS1/MRT4	ENSG00000053372	MKS1	YKL009W	MRT4
ABHD5/USE1	ENSG00000053501	ABHD5	YGL098W	USE1
KAL1/BET3	ENSG00000054116	KAL1	YKR068C	BET3
AKAP8L/FHL1	ENSG00000054598	AKAP8L	YPR104C	FHL1
UTP18/CDC53	ENSG00000055130	UTP18	YDL132W	CDC53
RNF216/PEX11	ENSG00000055163	RNF216	YOL147C	PEX11
TTC19/SPP1	ENSG00000055609	TTC19	YPL138C	SPP1
PTBP1/PUF3	ENSG00000055917	PTBP1	YLL013C	PUF3
DPF1/FMP10	ENSG00000055955	DPF1	YER182W	FMP10
SYT7/YDR114C	ENSG00000056558	SYT7	YDR114C	YDR114C
PIK3C2A/GLG2	ENSG00000056998	PIK3C2A	YJL137C	GLG2
PLAUR/MSH2	ENSG00000057468	PLAUR	YOL090W	MSH2
ANLN/GDI1	ENSG00000057608	ANLN	YER136W	GDI1
WIZ/ATG5	ENSG00000057663	WIZ	YPL149W	ATG5
RABGAP1/SEC61	ENSG00000058262	RABGAP1	YLR378C	SEC61
DCN/RPL3	ENSG00000058404	DCN	YOR063W	RPL3
PPP5C/RPC37	ENSG00000058600	PPP5C	YKR025W	RPC37
MAP4K3/ENA5	ENSG00000058668	MAP4K3	YDR038C	ENA5
ZBTB32/RIO2	ENSG00000058729	ZBTB32	YNL207W	RIO2
TYROBP/CTH1	ENSG00000059145	TYROBP	YDR151C	CTH1
GABRA3/PRO2	ENSG00000059573	GABRA3	YOR323C	PRO2
BRCA1/TRM3	ENSG00000059588	BRCA1	YDL112W	TRM3
ERCC1/XDJ1	ENSG00000059769	ERCC1	YLR090W	XDJ1
CD22/PSR2	ENSG00000060069	CD22	YLR019W	PSR2
SEMA3B/PRP46	ENSG00000060688	SEMA3B	YPL151C	PRP46
MBTPS2/FMP37	ENSG00000060762	MBTPS2	YGL080W	FMP37
LTF/POT1	ENSG00000060971	LTF	YIL160C	POT1
NR1H4/SDH4	ENSG00000061794	NR1H4	YDR178W	SDH4
ALOX5/RSN1	ENSG00000062598	ALOX5	YMR266W	RSN1
CALCOCO1/RPL18B	ENSG00000063177	CALCOCO1	YNL301C	RPL18B
UBR7/SBP1	ENSG00000063244	UBR7	YHL034C	SBP1
MAP4K5/ENT2	ENSG00000063245	MAP4K5	YLR206W	ENT2
EHD3/YIL165C	ENSG00000063438	EHD3	YIL165C	YIL165C
PSMC4/YAF9	ENSG00000063978	PSMC4	YNL107W	YAF9
CLDN11/TAF2	ENSG00000064313	CLDN11	YCR042C	TAF2
MVP/KNS1	ENSG00000064393	MVP	YLL019C	KNS1
NUB1/MTR10	ENSG00000064419	NUB1	YOR160W	MTR10
CLK1/SWI6	ENSG00000064490	CLK1	YLR182W	SWI6
ENSG00000013455/YLR271W	ENSG00000064607	ENSG00000013455	YLR271W	YLR271W
POLR3B/YBR235W	ENSG00000064651	POLR3B	YBR235W	YBR235W
ANGEL1/YIG1	ENSG00000064666	ANGEL1	YPL201C	YIG1
RNF14/TIF2	ENSG00000064703	RNF14	YJL138C	TIF2
DDX11/MLH2	ENSG00000064933	DDX11	YLR035C	MLH2
CD6/ABF2	ENSG00000064961	CD6	YMR072W	ABF2
TACC3/GDE1	ENSG00000064999	TACC3	YPL110C	GDE1
UFL1/GPA1	ENSG00000065135	UFL1	YHR005C	GPA1
POLA2/PSE1	ENSG00000065150	POLA2	YMR308C	PSE1
CAPN1/CAR2	ENSG00000065154	CAPN1	YLR438W	CAR2
ACPP/PWP2	ENSG00000065183	ACPP	YCR057C	PWP2
MDH1/PRR2	ENSG00000065243	MDH1	YDL214C	PRR2
SLC30A9/LAC1	ENSG00000065308	SLC30A9	YKL008C	LAC1
MTMR11/SLM5	ENSG00000065427	MTMR11	YCR024C	SLM5
CCDC88C/CUS2	ENSG00000065526	CCDC88C	YNL286W	CUS2
YAF2/FRK1	ENSG00000065534	YAF2	YPL141C	FRK1
ZMYND11/ENT3	ENSG00000065609	ZMYND11	YJR125C	ENT3
WAS/ISR1	ENSG00000065613	WAS	YPR106W	ISR1
DPEP1/KKQ8	ENSG00000065675	DPEP1	YKL168C	KKQ8
BID/UTP21	ENSG00000065717	BID	YLR409C	UTP21
MATR3/VAC7	ENSG00000065809	MATR3	YNL054W	VAC7
RGPD5/MAE1	ENSG00000065833	RGPD5	YKL029C	MAE1
STMN4/GYP1	ENSG00000065882	STMN4	YOR070C	GYP1
NUDCD3/YPL245W	ENSG00000065883	NUDCD3	YPL245W	YPL245W
ISL1/RTS1	ENSG00000066027	ISL1	YOR014W	RTS1
IL20RA/SEY1	ENSG00000066032	IL20RA	YOR165W	SEY1
CLCA1/PUF2	ENSG00000066044	CLCA1	YPR042C	PUF2
ATP2C1/SNF12	ENSG00000066117	ATP2C1	YNR023W	SNF12
SRCIN1/HAP5	ENSG00000066136	SRCIN1	YOR358W	HAP5
IGF1/FOB1	ENSG00000066422	IGF1	YDR110W	FOB1
RALBP1/ENT1	ENSG00000066427	RALBP1	YDL161W	ENT1
RUFY3/HDA2	ENSG00000066455	RUFY3	YDR295C	HDA2
CNTN1/SPS1	ENSG00000066468	CNTN1	YDR523C	SPS1
WWTR1/DUO1	ENSG00000066629	WWTR1	YGL061C	DUO1
AGPS/SEC7	ENSG00000066777	AGPS	YDR170C	SEC7
ATP1A2/HEM15	ENSG00000066926	ATP1A2	YOR176W	HEM15
TTC27/MYO1	ENSG00000066933	TTC27	YHR023W	MYO1
MARCO/TIF1	ENSG00000067048	MARCO	YKR059W	TIF1
SYT13/ILM1	ENSG00000067167	SYT13	YJR118C	ILM1
SNAI2/GIS2	ENSG00000067182	SNAI2	YNL255C	GIS2
CD74/EEB1	ENSG00000067191	CD74	YPL095C	EEB1
HGF/CDC19	ENSG00000067225	HGF	YAL038W	CDC19
ZRANB1/FCF2	ENSG00000067334	ZRANB1	YLR051C	FCF2
NCDN/NUP100	ENSG00000067445	NCDN	YKL068W	NUP100
ZFP64/RHO1	ENSG00000067560	ZFP64	YPR165W	RHO1
MNAT1/TCB3	ENSG00000067715	MNAT1	YML072C	TCB3
SAMD4A/PKP1	ENSG00000067992	SAMD4A	YIL042C	PKP1
RUNX3/HOS1	ENSG00000068024	RUNX3	YPR068C	HOS1
MRE11A/YPS5	ENSG00000068078	MRE11A	YGL259W	YPS5
PLEKHB1/RTG3	ENSG00000068323	PLEKHB1	YBL103C	RTG3
SERPINB1/YDR026C	ENSG00000068354	SERPINB1	YDR026C	YDR026C
SPAST/FAA1	ENSG00000068366	SPAST	YOR317W	FAA1
ENSG00000021602/SPP2	ENSG00000068394	ENSG00000021602	YOR148C	SPP2
NRXN3/TRM7	ENSG00000068438	NRXN3	YBR061C	TRM7
AQR/KCS1	ENSG00000068745	AQR	YDR017C	KCS1
CPS1/TOA1	ENSG00000068781	CPS1	YOR194C	TOA1
C8B/PEP1	ENSG00000068784	C8B	YBL017C	PEP1
FHL1/KRE28	ENSG00000068793	FHL1	YDR532C	KRE28
RTFDC1/HST2	ENSG00000068903	RTFDC1	YPL015C	HST2
GABRA1/GLT1	ENSG00000069248	GABRA1	YDL171C	GLT1
NLRP2/VPS35	ENSG00000069329	NLRP2	YJL154C	VPS35
RNF10/YDJ1	ENSG00000069345	RNF10	YNL064C	YDJ1
ZDHHC6/AVO2	ENSG00000069399	ZDHHC6	YMR068W	AVO2
RNH1/YBT1	ENSG00000069431	RNH1	YLL048C	YBT1
NDUFS1/SDT1	ENSG00000069712	NDUFS1	YGL224C	SDT1
RB1CC1/REF2	ENSG00000069849	RB1CC1	YDR195W	REF2
ERP44/HUL5	ENSG00000069869	ERP44	YGL141W	HUL5
ALAS1/STE4	ENSG00000069966	ALAS1	YOR212W	STE4
BIRC3/UFD1	ENSG00000070010	BIRC3	YGR048W	UFD1
AKAP11/IKI3	ENSG00000070061	AKAP11	YLR384C	IKI3
GLRX2/SSP120	ENSG00000070081	GLRX2	YLR250W	SSP120
SNAPC1/PFY1	ENSG00000070087	SNAPC1	YOR122C	PFY1
STRAP/UIP3	ENSG00000070159	STRAP	YAR027W	UIP3
ABCC2/NIC96	ENSG00000070182	ABCC2	YFR002W	NIC96
DEF6/ERO1	ENSG00000070371	DEF6	YML130C	ERO1
PLEKHO1/CBF1	ENSG00000070444	PLEKHO1	YJR060W	CBF1
GCLM/POL4	ENSG00000070501	GCLM	YCR014C	POL4
UBR2/HSV2	ENSG00000070540	UBR2	YGR223C	HSV2
EHD2/ASN1	ENSG00000070669	EHD2	YPR145W	ASN1
RRAGD/KAR2	ENSG00000070718	RRAGD	YJL034W	KAR2
HSF2/MUD2	ENSG00000070756	HSF2	YKL074C	MUD2
PHF20/RPA190	ENSG00000070761	PHF20	YOR341W	RPA190
NR1H3/CKA1	ENSG00000070770	NR1H3	YIL035C	CKA1
NCAPH2/GCD6	ENSG00000070785	NCAPH2	YDR211W	GCD6
TOMM34/VPS15	ENSG00000070808	TOMM34	YBR097W	VPS15
SEC63/CIN4	ENSG00000070831	SEC63	YMR138W	CIN4
KPNA6/PUT4	ENSG00000070915	KPNA6	YOR348C	PUT4
VIM/PMA1	ENSG00000070961	VIM	YGL008C	PMA1
RTEL1-TNFRSF6B/GSH2	ENSG00000071051	RTEL1-TNFRSF6B	YOL049W	GSH2
FAS/AIP1	ENSG00000071127	FAS	YMR092C	AIP1
CD44/YKL023W	ENSG00000071205	CD44	YKL023W	YKL023W
KCNG1/YPL150W	ENSG00000071242	KCNG1	YPL150W	YPL150W
SLAMF7/YNG2	ENSG00000071243	SLAMF7	YHR090C	YNG2
MIPEP/BUD23	ENSG00000071462	MIPEP	YCR047C	BUD23
PRKCH/HRD3	ENSG00000071537	PRKCH	YLR207W	HRD3
INSRR/MSP1	ENSG00000071539	INSRR	YGR028W	MSP1
IFNGR1/ULS1	ENSG00000071794	IFNGR1	YOR191W	ULS1
SH2D2A/TSR4	ENSG00000071994	SH2D2A	YOL022C	TSR4
TNFRSF1B/HRK1	ENSG00000072062	TNFRSF1B	YOR267C	HRK1
VEZT/YBL107C	ENSG00000072110	VEZT	YBL107C	YBL107C
POU2F2/VPS70	ENSG00000072133	POU2F2	YJR126C	VPS70
SNX1/YAP1801	ENSG00000072134	SNX1	YHR161C	YAP1801
TBPL1/SIW14	ENSG00000072135	TBPL1	YNL032W	SIW14
ARNTL2/TRE1	ENSG00000072274	ARNTL2	YPL176C	TRE1
BCLAF1/PEX4	ENSG00000072401	BCLAF1	YGR133W	PEX4
ANK1/GUK1	ENSG00000072415	ANK1	YDR454C	GUK1
TFB1M/SMC1	ENSG00000072501	TFB1M	YFL008W	SMC1
RABEP1/IMG1	ENSG00000072609	RABEP1	YCR046C	IMG1
HMGB3/LST8	ENSG00000072803	HMGB3	YNL006W	LST8
NUP160/LRS4	ENSG00000072864	NUP160	YDR439W	LRS4
BAK1/APM2	ENSG00000072958	BAK1	YHL019C	APM2
MUSK/SEC2	ENSG00000073009	MUSK	YNL272C	SEC2
IKZF2/MCM2	ENSG00000073111	IKZF2	YBL023C	MCM2
GRN/ECM5	ENSG00000073614	GRN	YMR176W	ECM5
ARHGAP31/STE6	ENSG00000073734	ARHGAP31	YKL209C	STE6
NR2E3/YAP1802	ENSG00000073921	NR2E3	YGR241C	YAP1802
CENPQ/SEC18	ENSG00000073969	CENPQ	YBR080C	SEC18
SARS/TEC1	ENSG00000074219	SARS	YBR083W	TEC1
RANBP3/TUP1	ENSG00000074266	RANBP3	YCR084C	TUP1
ARID4A/YJU3	ENSG00000074416	ARID4A	YKL094W	YJU3
TSSC1/NPR1	ENSG00000074590	TSSC1	YNL183C	NPR1
ENSG00000032514/YDL206W	ENSG00000074621	ENSG00000032514	YDL206W	YDL206W
IFT88/SBA1	ENSG00000074696	IFT88	YKL117W	SBA1
ZCCHC8/DOC1	ENSG00000074755	ZCCHC8	YGL240W	DOC1
ABCF2/ENO2	ENSG00000074800	ABCF2	YHR174W	ENO2
LRRC7/IST2	ENSG00000074855	LRRC7	YBR086C	IST2
UBA6/SLN1	ENSG00000074964	UBA6	YIL147C	SLN1
GAB2/ARP6	ENSG00000075089	GAB2	YLR085C	ARP6
ATP6V0A1/TIF4632	ENSG00000075151	ATP6V0A1	YGL049C	TIF4632
PIAS1/MTC5	ENSG00000075188	PIAS1	YDR128W	MTC5
SLC4A7/CTT1	ENSG00000075213	SLC4A7	YGR088W	CTT1
APBA2/RAX2	ENSG00000075223	APBA2	YLR084C	RAX2
UHRF1/ERG10	ENSG00000075239	UHRF1	YPL028W	ERG10
MAP2K3/YNL095C	ENSG00000075292	MAP2K3	YNL095C	YNL095C
TMSB10/TAO3	ENSG00000075539	TMSB10	YIL129C	TAO3
RNF19A/ARP9	ENSG00000075624	RNF19A	YMR033W	ARP9
PEX3/SPO14	ENSG00000075651	PEX3	YKR031C	SPO14
GABARAPL2/ELP2	ENSG00000075702	GABARAPL2	YGR200C	ELP2
MYOC/YNL046W	ENSG00000075711	MYOC	YNL046W	YNL046W
SH3YL1/VPS21	ENSG00000075785	SH3YL1	YOR089C	VPS21
VCL/YET1	ENSG00000075790	VCL	YKL065C	YET1
DAPK2/CLF1	ENSG00000075856	DAPK2	YLR117C	CLF1
NSMAF/LRG1	ENSG00000075884	NSMAF	YDL240W	LRG1
ADSS/RRP42	ENSG00000075914	ADSS	YDL111C	RRP42
STAP1/TAF13	ENSG00000075945	STAP1	YML098W	TAF13
TIMP2/MCM6	ENSG00000076003	TIMP2	YGL201C	MCM6
RFC1/REX2	ENSG00000076043	RFC1	YLR059C	REX2
CUL3/YIL077C	ENSG00000076053	CUL3	YIL077C	YIL077C
MYOM2/MLH1	ENSG00000076242	MYOM2	YMR167W	MLH1
OTC/UNG1	ENSG00000076248	OTC	YML021C	UNG1
USP2/MVB12	ENSG00000076344	USP2	YGR206W	MVB12
CASR/CPA2	ENSG00000076555	CASR	YJR109C	CPA2
TUBG2/MON1	ENSG00000076685	TUBG2	YGL124C	MON1
RPL26L1/YIP1	ENSG00000076716	RPL26L1	YGR172C	YIP1
FLT4/MRPS16	ENSG00000076984	FLT4	YPL013C	MRPS16
NSUN2/NRK1	ENSG00000077009	NSUN2	YNL129W	NRK1
FBXO42/COS12	ENSG00000077063	FBXO42	YGL263W	COS12
MRI1/ARP7	ENSG00000077080	MRI1	YPR034W	ARP7
METTL1/TOP2	ENSG00000077097	METTL1	YNL088W	TOP2
HOXC8/SKP2	ENSG00000077235	HOXC8	YNL311C	SKP2
AGA/YTP1	ENSG00000077238	AGA	YNL237W	YTP1
ENSG00000038102/ETP1	ENSG00000077254	ENSG00000038102	YHL010C	ETP1
PI4K2B/MSL1	ENSG00000077312	PI4K2B	YIR009W	MSL1
MAT2B/SKI6	ENSG00000077348	MAT2B	YGR195W	SKI6
TLL1/HST4	ENSG00000077463	TLL1	YDR191W	HST4
EDC4/CUR1	ENSG00000077522	EDC4	YPR158W	CUR1
TRIO/CAP2	ENSG00000077549	TRIO	YIL034C	CAP2
VCAN/DHR2	ENSG00000077684	VCAN	YKL078W	DHR2
MSR1/UBC11	ENSG00000077721	MSR1	YOR339C	UBC11
CDH1/KSS1	ENSG00000077782	CDH1	YGR040W	KSS1
SKIV2L2/FPR2	ENSG00000077800	SKIV2L2	YDR519W	FPR2
DNAH5/RAD34	ENSG00000077809	DNAH5	YDR314C	RAD34
ZFYVE16/SIZ1	ENSG00000078043	ZFYVE16	YDR409W	SIZ1
C6/PTK2	ENSG00000078061	C6	YJR059W	PTK2
RAI14/DUR1,2	ENSG00000078070	RAI14	YBR208C	DUR1,2
SOX30/DRE2	ENSG00000078114	SOX30	YKR071C	DRE2
PNKP/UBC1	ENSG00000078140	PNKP	YDR177W	UBC1
SPDL1/VPS34	ENSG00000078142	SPDL1	YLR240W	VPS34
STAU2/INP51	ENSG00000078269	STAU2	YIL002C	INP51
RTN4R/FAA4	ENSG00000078304	RTN4R	YMR246W	FAA4
PHF23/YRA2	ENSG00000078328	PHF23	YKL214C	YRA2
CDH10/SIF2	ENSG00000078369	CDH10	YBR103W	SIF2
INPP4A/SNT2	ENSG00000078403	INPP4A	YGL131C	SNT2
RAB27B/STE23	ENSG00000078618	RAB27B	YLR389C	STE23
PSMA4/POR1	ENSG00000078668	PSMA4	YNL055C	POR1
MYO16/CST6	ENSG00000078674	MYO16	YIL036W	CST6
LSG1/MET13	ENSG00000078747	LSG1	YGL125W	MET13
PARP3/INN1	ENSG00000078902	PARP3	YNL152W	INN1
TNC/STP22	ENSG00000078967	TNC	YCL008C	STP22
TDP1/YKU80	ENSG00000079246	TDP1	YMR106C	YKU80
MED17/CBK1	ENSG00000079277	MED17	YNL161W	CBK1
CAPG/TEP1	ENSG00000079308	CAPG	YNL128W	TEP1
AP2S1/REX3	ENSG00000079313	AP2S1	YLR107W	REX3
USH2A/MRP49	ENSG00000079332	USH2A	YKL167C	MRP49
ZPBP/FET4	ENSG00000079335	ZPBP	YMR319C	FET4
TG/RGT2	ENSG00000079393	TG	YDL138W	RGT2
ADAM28/ERG9	ENSG00000079459	ADAM28	YHR190W	ERG9
BARX2/PIF1	ENSG00000079689	BARX2	YML061C	PIF1
DCUN1D1/PGM2	ENSG00000079739	DCUN1D1	YMR105C	PGM2
PHF15/DBP7	ENSG00000079785	PHF15	YKR024C	DBP7
ZIC2/HAL1	ENSG00000079819	ZIC2	YPR005C	HAL1
LCP2/TCB2	ENSG00000079841	LCP2	YNL087W	TCB2
TRIT1/VAM3	ENSG00000079950	TRIT1	YOR106W	VAM3
ADRB1/ARL1	ENSG00000080371	ADRB1	YBR164C	ARL1
ENSG00000043822/YEA4	ENSG00000080493	ENSG00000043822	YEL004W	YEA4
GUCA2B/MOT1	ENSG00000080503	GUCA2B	YPL082C	MOT1
CUL7/AYR1	ENSG00000080511	CUL7	YIL124W	AYR1
CTNNA1/COQ5	ENSG00000080546	CTNNA1	YML110C	COQ5
PHKA2/IRC6	ENSG00000080561	PHKA2	YFR043C	IRC6
EPHA3/SWR1	ENSG00000080603	EPHA3	YDR334W	SWR1
HSPA5/PUF6	ENSG00000080608	HSPA5	YDR496C	PUF6
DSG2/MCM16	ENSG00000080709	DSG2	YPR046W	MCM16
GEMIN8/MOT2	ENSG00000080802	GEMIN8	YER068W	MOT2
OFD1/HEM13	ENSG00000080819	OFD1	YDR044W	HEM13
PREX2/TFG2	ENSG00000080823	PREX2	YGR005C	TFG2
WDR37/YRB2	ENSG00000081026	WDR37	YIL063C	YRB2
YTHDC2/PCL7	ENSG00000081087	YTHDC2	YIL050W	PCL7
CTPS2/STE12	ENSG00000081189	CTPS2	YHR084W	STE12
ATP6V1H/GUT2	ENSG00000081277	ATP6V1H	YIL155C	GUT2
POLR2B/YKL027W	ENSG00000081307	POLR2B	YKL027W	YKL027W
TPR/MTC1	ENSG00000081479	TPR	YJL123C	MTC1
CP/SSL1	ENSG00000081665	CP	YLR005W	SSL1
DTNBP1/YVH1	ENSG00000081721	DTNBP1	YIR026C	YVH1
XK/PDE1	ENSG00000081803	XK	YGL248W	PDE1
ARHGAP6/TRI1	ENSG00000082014	ARHGAP6	YMR233W	TRI1
MAP4/YGR126W	ENSG00000082258	MAP4	YGR126W	YGR126W
GOPC/PMD1	ENSG00000082397	GOPC	YER132C	PMD1
ROS1/YDL180W	ENSG00000082438	ROS1	YDL180W	YDL180W
HDAC9/MRPL22	ENSG00000082515	HDAC9	YNL177C	MRPL22
RRM2B/SWD1	ENSG00000082516	RRM2B	YAR003W	SWD1
TNFRSF17/YCK1	ENSG00000082701	TNFRSF17	YHR135C	YCK1
LMO3/YLR156W	ENSG00000082781	LMO3	YLR156W	YLR156W
MRPS10/VPS53	ENSG00000082805	MRPS10	YJL029C	VPS53
GUCA1A/CRM1	ENSG00000082898	GUCA1A	YGR218W	CRM1
RSF1/KAP104	ENSG00000083312	RSF1	YBR017C	KAP104
VPS13D/AI5_BETA	ENSG00000083454	VPS13D	Q0075	AI5_BETA
CELF2/YMR018W	ENSG00000083457	CELF2	YMR018W	YMR018W
R3HDM1/AEP2	ENSG00000083750	R3HDM1	YMR282C	AEP2
COL9A2/YKL162C	ENSG00000083799	COL9A2	YKL162C	YKL162C
KITLG/RPS5	ENSG00000083845	KITLG	YJR123W	RPS5
ERCC8/APT2	ENSG00000083857	ERCC8	YDR441C	APT2
VAMP3/SLZ1	ENSG00000083896	VAMP3	YNL196C	SLZ1
PER3/NOP8	ENSG00000084072	PER3	YOL144W	NOP8
UTS2/STE24	ENSG00000084073	UTS2	YJR117W	STE24
TNFRSF9/TIF34	ENSG00000084623	TNFRSF9	YMR146C	TIF34
EPN3/SHE4	ENSG00000084674	EPN3	YOR035C	SHE4
LTBP1/YKR018C	ENSG00000084754	LTBP1	YKR018C	YKR018C
RCN1/UBX4	ENSG00000084764	RCN1	YMR067C	UBX4
ELN/URA2	ENSG00000084774	ELN	YJL130C	URA2
RFC2/CGR1	ENSG00000085063	RFC2	YGL029W	CGR1
ARID1B/HSP26	ENSG00000085382	ARID1B	YBR072W	HSP26
NEDD4L/SEH1	ENSG00000085415	NEDD4L	YGL100W	SEH1
FOXP3/CTS2	ENSG00000085465	FOXP3	YDR371W	CTS2
HEXB/SSK2	ENSG00000085511	HEXB	YNR031C	SSK2
JKAMP/MDL1	ENSG00000085563	JKAMP	YLR188W	MDL1
DKK3/YPR1	ENSG00000085662	DKK3	YDR368W	YPR1
ARHGEF5/RRN3	ENSG00000085721	ARHGEF5	YKL125W	RRN3
NFE2L3/IML2	ENSG00000085831	NFE2L3	YJL082W	IML2
LIMA1/END3	ENSG00000085832	LIMA1	YNL084C	END3
SLC4A8/CTF19	ENSG00000085871	SLC4A8	YPL018W	CTF19
PTGER3/SQS1	ENSG00000085872	PTGER3	YNL224C	SQS1
MAPK9/KCC4	ENSG00000086015	MAPK9	YCL024W	KCC4
COL23A1/MDJ1	ENSG00000086061	COL23A1	YFL016C	MDJ1
BCAR1/FAP1	ENSG00000086102	BCAR1	YNL023C	FAP1
FAM160A2/DIM1	ENSG00000086189	FAM160A2	YPL266W	DIM1
HERPUD1/KAP120	ENSG00000086200	HERPUD1	YPL125W	KAP120
HOMER3/MRPL24	ENSG00000086504	HOMER3	YMR193W	MRPL24
RAD51/CIN5	ENSG00000086548	RAD51	YOR028C	CIN5
POLQ/CWC2	ENSG00000086589	POLQ	YDL209C	CWC2
PIK3CB/EMP24	ENSG00000086598	PIK3CB	YGL200C	EMP24
ENSG00000051415/RPS1B	ENSG00000086712	ENSG00000051415	YML063W	RPS1B
CYBA/PPH3	ENSG00000086717	CYBA	YDR075W	PPH3
THOC3/TOM1	ENSG00000086758	THOC3	YDR457W	TOM1
HEBP2/GPI10	ENSG00000086848	HEBP2	YGL142C	GPI10
PLEKHA5/POX1	ENSG00000087008	PLEKHA5	YGL205W	POX1
PRSS8/SPS19	ENSG00000087076	PRSS8	YNL202W	SPS19
SIKE1/ATG1	ENSG00000087095	SIKE1	YGL180W	ATG1
RRP12/SGF11	ENSG00000087152	RRP12	YPL047W	SGF11
MSMO1/PGS1	ENSG00000087157	MSMO1	YCL004W	PGS1
TTC17/ISA1	ENSG00000087206	TTC17	YLL027W	ISA1
ALX4/ATP18	ENSG00000087245	ALX4	YML081C-A	ATP18
FOXN3/TPA1	ENSG00000087263	FOXN3	YER049W	TPA1
AKR7A2/APA1	ENSG00000087266	AKR7A2	YCL050C	APA1
MRTO4/CDC50	ENSG00000087274	MRTO4	YCR094W	CDC50
USE1/EST1	ENSG00000087338	USE1	YLR233C	EST1
MCF2L2/CUS1	ENSG00000087365	MCF2L2	YMR240C	CUS1
NRIP2/VPS1	ENSG00000087470	NRIP2	YKR001C	VPS1
LAMA3/ERV46	ENSG00000087502	LAMA3	YAL042W	ERV46
ANAPC4/GDS1	ENSG00000088179	ANAPC4	YOR355W	GDS1
KCNQ1/HAS1	ENSG00000088205	KCNQ1	YMR290C	HAS1
TRAPPC3/RPS2	ENSG00000088247	TRAPPC3	YGL123W	RPS2
THRAP3/RPT6	ENSG00000088256	THRAP3	YGL048C	RPT6
PHPT1/GAS2	ENSG00000088367	PHPT1	YLR343W	GAS2
ENTPD2/MSH1	ENSG00000088387	ENTPD2	YHR120W	MSH1
ARID4B/YLR422W	ENSG00000088538	ARID4B	YLR422W	YLR422W
PTPRN/COQ9	ENSG00000088682	PTPRN	YLR201C	COQ9
KIF1B/SHP1	ENSG00000088833	KIF1B	YBL058W	SHP1
FOXC1/DYN2	ENSG00000088986	FOXC1	YDR424C	DYN2
SYNE2/BRL1	ENSG00000089006	SYNE2	YHR036W	BRL1
CBLN4/RPL6A	ENSG00000089009	CBLN4	YML073C	RPL6A
CHRDL2/AIM17	ENSG00000089041	CHRDL2	YHL021C	AIM17
RELT/ESF1	ENSG00000089048	RELT	YDR365C	ESF1
NOP58/APC5	ENSG00000089053	NOP58	YOR249C	APC5
KCNH2/REX4	ENSG00000089094	KCNH2	YOL080C	REX4
CUL1/GCN1	ENSG00000089154	CUL1	YGL195W	GCN1
CYFIP2/PXL1	ENSG00000089159	CYFIP2	YKR090W	PXL1
TAB2/YLR179C	ENSG00000089220	TAB2	YLR179C	YLR179C
EIF2AK2/IGO1	ENSG00000089250	EIF2AK2	YNL157W	IGO1
KMT2C/TAP42	ENSG00000089289	KMT2C	YMR028W	TAP42
PUM2/ROT2	ENSG00000089597	PUM2	YBR229C	ROT2
MRPL43/BIR1	ENSG00000089685	MRPL43	YJR089W	BIR1
ITIH4/MAK5	ENSG00000089737	ITIH4	YBR142W	MAK5
C4orf27/YMR244W	ENSG00000090006	C4orf27	YMR244W	YMR244W
ZFR/LCB1	ENSG00000090054	ZFR	YMR296C	LCB1
NPFFR2/PAP1	ENSG00000090060	NPFFR2	YKR002W	PAP1
ENSG00000056345/AIM20	ENSG00000090104	ENSG00000056345	YIL158W	AIM20
PHF21B/FYV10	ENSG00000090316	PHF21B	YIL097W	FYV10
TRAF1/XBP1	ENSG00000090339	TRAF1	YIL101C	XBP1
PCGF2/IPI3	ENSG00000090372	PCGF2	YNL182C	IPI3
IL17RB/PEX12	ENSG00000090432	IL17RB	YMR026C	PEX12
TRAF3IP2/YNR064C	ENSG00000090487	TRAF3IP2	YNR064C	YNR064C
GYG2/MPS2	ENSG00000090565	GYG2	YGL075C	MPS2
SERPINB3/ALA1	ENSG00000090861	SERPINB3	YOR335C	ALA1
PKP2/SEC3	ENSG00000090989	PKP2	YER008C	SEC3
MSH4/LPD1	ENSG00000091140	MSH4	YFL018C	LPD1
F7/SPR3	ENSG00000091409	F7	YGR059W	SPR3
GDI2/IML1	ENSG00000091428	GDI2	YJR138W	IML1
PRDM1/FUM1	ENSG00000091483	PRDM1	YPL262W	FUM1
ATG5/SKT5	ENSG00000091490	ATG5	YBL061C	SKT5
PITHD1/ECM30	ENSG00000091536	PITHD1	YLR436C	ECM30
MTA3/BAP2	ENSG00000092068	MTA3	YBR068C	BAP2
USP13/SLY1	ENSG00000092108	USP13	YDR189W	SLY1
LAMC2/YGR071C	ENSG00000092140	LAMC2	YGR071C	YGR071C
CDK14/GVP36	ENSG00000092200	CDK14	YIL041W	GVP36
SEC61A1/SPT16	ENSG00000092201	SEC61A1	YGL207W	SPT16
PPP1R12A/ERT1	ENSG00000092208	PPP1R12A	YBR239C	ERT1
RASGRF1/ADE16	ENSG00000092421	RASGRF1	YLR028C	ADE16
CAMK2B/YVC1	ENSG00000092439	CAMK2B	YOR087W	YVC1
CROCC/YDL156W	ENSG00000092470	CROCC	YDL156W	YDL156W
POLR3E/SPS4	ENSG00000092529	POLR3E	YOR313C	SPS4
ATP2B4/SEC9	ENSG00000092531	ATP2B4	YGR009C	SEC9
ZC3H11A/GOR1	ENSG00000092621	ZC3H11A	YNL274C	GOR1
RIOK2/MLC2	ENSG00000092841	RIOK2	YPR188C	MLC2
NDC1/HMF1	ENSG00000092847	NDC1	YER057C	HMF1
FLYWCH1/AFT2	ENSG00000093010	FLYWCH1	YPL202C	AFT2
UNKL/RSM22	ENSG00000093167	UNKL	YKL155C	RSM22
ALDH18A1/HOS3	ENSG00000094631	ALDH18A1	YPL116W	HOS3
TARBP1/FUR1	ENSG00000094841	TARBP1	YHR128W	FUR1
MXD1/SLP1	ENSG00000094975	MXD1	YOR154W	SLP1
CDK17/MSH6	ENSG00000095002	CDK17	YDR097C	MSH6
DNAJC25/DYS1	ENSG00000095059	DNAJC25	YHR068W	DYS1
PSD/RET2	ENSG00000095139	PSD	YFR051C	RET2
CTDP1/VAC8	ENSG00000095261	CTDP1	YEL013W	VAC8
YBX3/MSS51	ENSG00000095303	YBX3	YLR203C	MSS51
WNK1/CAT2	ENSG00000095321	WNK1	YML042W	CAT2
CCAR1/VMA7	ENSG00000095539	CCAR1	YGR020C	VMA7
OGFR/ISW1	ENSG00000095564	OGFR	YBR245C	ISW1
GNA15/EXO84	ENSG00000095637	GNA15	YBR102C	EXO84
CREB3L3/HSP150	ENSG00000095794	CREB3L3	YJL159W	HSP150
PTPRU/CTK1	ENSG00000096063	PTPRU	YKL139W	CTK1
SNRNP40/CEF1	ENSG00000096401	SNRNP40	YMR213W	CEF1
COL11A1/ILV1	ENSG00000096433	COL11A1	YER086W	ILV1
MPC1/NUF2	ENSG00000096696	MPC1	YOL069W	NUF2
ACAA1/SIR2	ENSG00000096717	ACAA1	YDL042C	SIR2
BCAT1/BCK1	ENSG00000096968	BCAT1	YJL095W	BCK1
HDAC7/HRR25	ENSG00000097007	HDAC7	YPL204W	HRR25
LZTS1/CDC7	ENSG00000097046	LZTS1	YDL017W	CDC7
SPAG4/ERP2	ENSG00000099203	SPAG4	YAL007C	ERP2
NCKAP1/MGR1	ENSG00000099204	NCKAP1	YCL044C	MGR1
MRPS35/NRG2	ENSG00000099326	MRPS35	YBR066C	NRG2
GUCY1B3/FRE8	ENSG00000099331	GUCY1B3	YLR047C	FRE8
SFSWAP/RPN12	ENSG00000099341	SFSWAP	YFR052W	RPN12
TNK2/NSE3	ENSG00000099399	TNK2	YDR288W	NSE3
CDH3/WHI3	ENSG00000099622	CDH3	YNL197C	WHI3
ARSF/ATP16	ENSG00000099624	ARSF	YDL004W	ATP16
GPBP1/NOP4	ENSG00000099783	GPBP1	YPL043W	NOP4
CS/CDC34	ENSG00000099804	CS	YDR054C	CDC34
LTK/RPB5	ENSG00000099817	LTK	YBR154C	RPB5
MRPS24/HSL1	ENSG00000099875	MRPS24	YKL101W	HSL1
ELMO2/YRB1	ENSG00000099901	ELMO2	YDR002W	YRB1
WAPAL/GRS1	ENSG00000099917	WAPAL	YBR121C	GRS1
APPBP2/RGC1	ENSG00000099940	APPBP2	YPR115W	RGC1
POLD1/SHO1	ENSG00000099942	POLD1	YER118C	SHO1
SEZ6/DER1	ENSG00000099958	SEZ6	YBR201W	DER1
EIF4B/RPA34	ENSG00000099968	EIF4B	YJL148W	RPA34
GLTSCR1/PRP21	ENSG00000099995	GLTSCR1	YJL203W	PRP21
RPL18/LSM2	ENSG00000100028	RPL18	YBL026W	LSM2
ISOC2/NOP7	ENSG00000100029	ISOC2	YGR103W	NOP7
U2AF2/CDC28	ENSG00000100030	U2AF2	YBR160W	CDC28
EPN1/PTC3	ENSG00000100034	EPN1	YBL056W	PTC3
MED29/CTP1	ENSG00000100075	MED29	YBR291C	CTP1
AHRR/GGA1	ENSG00000100083	AHRR	YDR358W	GGA1
GSC2/HIR2	ENSG00000100084	GSC2	YOR038C	HIR2
GPC1/STP3	ENSG00000100105	GPC1	YLR375W	STP3
ADCK1/YDR348C	ENSG00000100106	ADCK1	YDR348C	YDR348C
HAGH/SPP382	ENSG00000100109	HAGH	YLR424W	SPP382
RNF4/NHP2	ENSG00000100138	RNF4	YDL208W	NHP2
CASP8/RPO26	ENSG00000100142	CASP8	YPR187W	RPO26
ASUN/IXR1	ENSG00000100146	ASUN	YKL032C	IXR1
DLX3/YLR462W	ENSG00000100151	DLX3	YLR462W	YLR462W
SPA17/DBP3	ENSG00000100201	SPA17	YGL078C	DBP3
WISP2/DMC1	ENSG00000100206	WISP2	YER179W	DMC1
NGFR/BOP3	ENSG00000100207	NGFR	YNL042W	BOP3
CDON/BNA6	ENSG00000100219	CDON	YFR047C	BNA6
TAF2/AIM33	ENSG00000100225	TAF2	YML087C	AIM33
HIPK2/TUF1	ENSG00000100226	HIPK2	YOR187W	TUF1
TNPO3/YOR114W	ENSG00000100227	TNPO3	YOR114W	YOR114W
MEF2BNB-MEF2B/SAP190	ENSG00000100239	MEF2BNB-MEF2B	YKR028W	SAP190
RFXANK/GSF2	ENSG00000100242	RFXANK	YML048W	GSF2
LPAR2/PGA3	ENSG00000100243	LPAR2	YML125C	PGA3
CTSA/LSB1	ENSG00000100266	CTSA	YGR136W	LSB1
SUGP2/APL1	ENSG00000100280	SUGP2	YJR005W	APL1
SLC12A2/SUT1	ENSG00000100284	SLC12A2	YGL162W	SUT1
SNX24/HMX1	ENSG00000100292	SNX24	YLR205C	HMX1
EYA2/YJR011C	ENSG00000100296	EYA2	YJR011C	YJR011C
CNN2/PET54	ENSG00000100320	CNN2	YGR222W	PET54
SNCAIP/PNO1	ENSG00000100324	SNCAIP	YOR145C	PNO1
DDX20/MYO3	ENSG00000100345	DDX20	YKL129C	MYO3
BTBD1/HPT1	ENSG00000100353	BTBD1	YDR399W	HPT1
BCAS1/BUB2	ENSG00000100359	BCAS1	YMR055C	BUB2
POU1F1/NPA3	ENSG00000100360	POU1F1	YJR072C	NPA3
PMS1/YLR224W	ENSG00000100365	PMS1	YLR224W	YLR224W
HMG20B/YIA6	ENSG00000100372	HMG20B	YIL006W	YIA6
CALCRL/HSP12	ENSG00000100380	CALCRL	YFL014W	HSP12
TAF11/HRT1	ENSG00000100387	TAF11	YOL133W	HRT1
ANKS1A/GCN5	ENSG00000100393	ANKS1A	YGR252W	GCN5
AP3D1/RNA1	ENSG00000100401	AP3D1	YMR235C	RNA1
ZNF76/APA2	ENSG00000100403	ZNF76	YDR530C	APA2
SLC9A3R2/RPC25	ENSG00000100413	SLC9A3R2	YKL144C	RPC25
NTHL1/NTO1	ENSG00000100425	NTHL1	YPR031W	NTO1
GNAI3/RPL12A	ENSG00000100427	GNAI3	YEL054C	RPL12A
IPO5/FPR3	ENSG00000100442	IPO5	YML074C	FPR3
OAT/PAU15	ENSG00000100448	OAT	YIR041W	PAU15
WDR3/TIF3	ENSG00000100461	WDR3	YPR163C	TIF3
PKN2/UTP8	ENSG00000100478	PKN2	YGR128C	UTP8
WDR18/DPB2	ENSG00000100479	WDR18	YPR175W	DPB2
TRAM2/GPH1	ENSG00000100504	TRAM2	YPR160W	GPH1
NTN1/RAD27	ENSG00000100526	NTN1	YKL113C	RAD27
GLP2R/VMA8	ENSG00000100554	GLP2R	YEL051W	VMA8
MCM10/PRE8	ENSG00000100567	MCM10	YML092C	PRE8
DGKA/VTI1	ENSG00000100568	DGKA	YMR197C	VTI1
ERBB3/AHA1	ENSG00000100591	ERBB3	YDR214W	AHA1
ROPN1/LCB2	ENSG00000100596	ROPN1	YDR062W	LCB2
KARS/YIR024C	ENSG00000100604	KARS	YIR024C	YIR024C
PDIA5/RRT6	ENSG00000100605	PDIA5	YGL146C	RRT6
NDUFB4/PTC2	ENSG00000100614	NDUFB4	YER089C	PTC2
SPEN/PIN4	ENSG00000100650	SPEN	YBL051C	PIN4
MYLK/TIF5	ENSG00000100664	MYLK	YPR041W	TIF5
MAP2K4/CYS3	ENSG00000100665	MAP2K4	YAL012W	CYS3
SNAP91/MPH1	ENSG00000100697	SNAP91	YIR002C	MPH1
SLK/MIS1	ENSG00000100714	SLK	YBR084W	MIS1
COL17A1/YAP1	ENSG00000100722	COL17A1	YML007W	YAP1
SEC61A2/RPT2	ENSG00000100764	SEC61A2	YDL007W	RPT2
PRKCQ/CLA4	ENSG00000100784	PRKCQ	YNL298W	CLA4
TLE2/PRE1	ENSG00000100804	TLE2	YER012W	PRE1
ASB1/ADR1	ENSG00000100811	ASB1	YDR216W	ADR1
FAM107B/YHR080C	ENSG00000100814	FAM107B	YHR080C	YHR080C
ME1/SGN1	ENSG00000100836	ME1	YIR001C	SGN1
TBC1D1/SRP54	ENSG00000100883	TBC1D1	YPR088C	SRP54
CDK13/HO	ENSG00000100884	CDK13	YDL227C	HO
MTHFD2/RAD26	ENSG00000100888	MTHFD2	YJR035W	RAD26
SLC9A7/SCL1	ENSG00000100902	SLC9A7	YGL011C	SCL1
FOXJ2/MGA2	ENSG00000100906	FOXJ2	YIR033W	MGA2
YBX1/PCM1	ENSG00000100908	YBX1	YEL058W	PCM1
PDE4A/SFB2	ENSG00000100934	PDE4A	YNL049C	SFB2
PPP2R5A/LEA1	ENSG00000100949	PPP2R5A	YPL213W	LEA1
CTNNA2/ART5	ENSG00000100979	CTNNA2	YGR068C	ART5
ELAVL1/CIK1	ENSG00000101004	ELAVL1	YMR198W	CIK1
TIE1/CBP3	ENSG00000101019	TIE1	YPL215W	CBP3
SMARCD1/MKK1	ENSG00000101049	SMARCD1	YOR231W	MKK1
KDM4A/GAL11	ENSG00000101057	KDM4A	YOL051W	GAL11
NFYC/GAT2	ENSG00000101076	NFYC	YMR136W	GAT2
SLC9A3/PET9	ENSG00000101084	SLC9A3	YBL030C	PET9
NGEF/GIM3	ENSG00000101132	NGEF	YNL153C	GIM3
ASPM/LYS9	ENSG00000101144	ASPM	YNR050C	LYS9
CD84/GLE2	ENSG00000101146	CD84	YER107C	GLE2
ELOVL1/BIO2	ENSG00000101150	ELOVL1	YGR286C	BIO2
SPI1/PRP6	ENSG00000101161	SPI1	YBR055C	PRP6
ZNRD1/PRE10	ENSG00000101182	ZNRD1	YOR362C	PRE10
MPPED2/EAF7	ENSG00000101189	MPPED2	YNL136W	EAF7
ZBTB11/IOC2	ENSG00000101191	ZBTB11	YLR095C	IOC2
ATXN3/GID8	ENSG00000101193	ATXN3	YMR135C	GID8
GOLGA5/GLO3	ENSG00000101199	GOLGA5	YER122C	GLO3
FGFR2/TEF2	ENSG00000101210	FGFR2	YBR118W	TEF2
EML1/YCH1	ENSG00000101224	EML1	YGR203W	YCH1
ARFGEF1/YFL066C	ENSG00000101246	ARFGEF1	YFL066C	YFL066C
MTFR1/CKA2	ENSG00000101266	MTFR1	YOR061W	CKA2
STAG3/SEC24	ENSG00000101310	STAG3	YIL109C	SEC24
FECH/MZM1	ENSG00000101327	FECH	YDR493W	MZM1
MYO9A/PRK1	ENSG00000101336	MYO9A	YIL095W	PRK1
DDX3Y/APC1	ENSG00000101347	DDX3Y	YNL172W	APC1
PFKP/SKM1	ENSG00000101349	PFKP	YOL113W	SKM1
SP100/KIP3	ENSG00000101350	SP100	YGL216W	KIP3
KLF6/IDH1	ENSG00000101365	KLF6	YNL037C	IDH1
PPAP2A/MIR1	ENSG00000101367	PPAP2A	YJR077C	MIR1
NEO1/UTR1	ENSG00000101391	NEO1	YJR049C	UTR1
TRAM1/UTR2	ENSG00000101405	TRAM1	YEL040W	UTR2
PHKA1/TTI1	ENSG00000101407	PHKA1	YKL033W	TTI1
TNFRSF1A/ARP5	ENSG00000101442	TNFRSF1A	YNL059C	ARP5
CACNB1/SAH1	ENSG00000101444	CACNB1	YER043C	SAH1
EVI5/YPL034W	ENSG00000101474	EVI5	YPL034W	YPL034W
PKM/UBP6	ENSG00000101557	PKM	YFR010W	UBP6
DHX29/YMR196W	ENSG00000101605	DHX29	YMR196W	YMR196W
DNTTIP2/ABD1	ENSG00000101654	DNTTIP2	YBR236C	ABD1
TP53BP1/RAD30	ENSG00000101751	TP53BP1	YDR419W	RAD30
TRO/MBP1	ENSG00000101752	TRO	YDL056W	MBP1
RRP15/RIO1	ENSG00000101782	RRP15	YOR119C	RIO1
RHOA/PTI1	ENSG00000101811	RHOA	YGR156W	PTI1
DHX8/NAS6	ENSG00000101843	DHX8	YGR232W	NAS6
PRKCZ/UTP7	ENSG00000101849	PRKCZ	YER082C	UTP7
SYT1/DAP1	ENSG00000101856	SYT1	YPL170W	DAP1
IDH3G/MRS1	ENSG00000101871	IDH3G	YIR021W	MRS1
ROGDI/ALG13	ENSG00000101901	ROGDI	YGL047W	ALG13
PDZD4/PRS2	ENSG00000101911	PDZD4	YER099C	PRS2
ROCK1/SET3	ENSG00000101945	ROCK1	YKR029C	SET3
CBFB/EPL1	ENSG00000101977	CBFB	YFL024C	EPL1
PDK3/PXA2	ENSG00000101986	PDK3	YKL188C	PXA2
HYAL2/CPT1	ENSG00000102007	HYAL2	YNL130C	CPT1
HDAC4/SAC6	ENSG00000102024	HDAC4	YDR129C	SAC6
RASSF1/ARD1	ENSG00000102030	RASSF1	YHR013C	ARD1
FGFR3/ISW2	ENSG00000102038	FGFR3	YOR304W	ISW2
IFI35/YMR1	ENSG00000102043	IFI35	YJR110W	YMR1
COASY/YGL242C	ENSG00000102048	COASY	YGL242C	YGL242C
MEF2A/UME1	ENSG00000102054	MEF2A	YPL139C	UME1
OTUD5/SMF1	ENSG00000102096	OTUD5	YOL122C	SMF1
TFE3/TAZ1	ENSG00000102125	TFE3	YPR140W	TAZ1
TBC1D25/PGK1	ENSG00000102144	TBC1D25	YCR012W	PGK1
ACSL4/MDY2	ENSG00000102178	ACSL4	YOL111C	MDY2
INPP5A/ATG17	ENSG00000102189	INPP5A	YLR423C	ATG17
GPKOW/RIC1	ENSG00000102225	GPKOW	YLR039C	RIC1
GRIPAP1/PAB1	ENSG00000102241	GRIPAP1	YER165W	PAB1
FTSJ1/ALE1	ENSG00000102312	FTSJ1	YOR175C	ALE1
POLR1A/KTR1	ENSG00000102385	POLR1A	YOR099W	KTR1
LAPTM4A/YPL225W	ENSG00000102390	LAPTM4A	YPL225W	YPL225W
IP6K2/YPR013C	ENSG00000102554	IP6K2	YPR013C	YPR013C
STON1-GTF2A1L/YPK1	ENSG00000102572	STON1-GTF2A1L	YKL126W	YPK1
SRBD1/KRE5	ENSG00000102595	SRBD1	YOR336W	KRE5
CYFIP1/FUS2	ENSG00000102606	CYFIP1	YMR232W	FUS2
RASGRP2/YNL010W	ENSG00000102753	RASGRP2	YNL010W	YNL010W
PSME4/KDX1	ENSG00000102755	PSME4	YKL161C	KDX1
IFT80/CIT3	ENSG00000102786	IFT80	YPR001W	CIT3
SIRT2/UTP13	ENSG00000102879	SIRT2	YLR222C	UTP13
ERLEC1/RCK2	ENSG00000102882	ERLEC1	YLR248W	RCK2
PPP2R5B/DCC1	ENSG00000102893	PPP2R5B	YCL016C	DCC1
PYGM/NTF2	ENSG00000102898	PYGM	YER009W	NTF2
PITX1/STP1	ENSG00000102974	PITX1	YDR463W	STP1
TRPC7/RPN8	ENSG00000103035	TRPC7	YOR261C	RPN8
NUP133/LRO1	ENSG00000103066	NUP133	YNR008W	LRO1
NUCKS1/YNL176C	ENSG00000103152	NUCKS1	YNL176C	YNL176C
VPS35/VMR1	ENSG00000103222	VPS35	YHL035C	VMR1
DNAJA2/MUP1	ENSG00000103257	DNAJA2	YGR055W	MUP1
BCL3/NBP35	ENSG00000103274	BCL3	YGL091C	NBP35
KCNAB2/UBC9	ENSG00000103275	KCNAB2	YDL064W	UBC9
ABCC9/ARO2	ENSG00000103313	ABCC9	YGL148W	ARO2
GAL/EXG1	ENSG00000103319	GAL	YLR300W	EXG1
CLEC2D/ADH5	ENSG00000103326	CLEC2D	YBR145W	ADH5
RORA/SUP35	ENSG00000103342	RORA	YDR172W	SUP35
DRD4/RAD23	ENSG00000103363	DRD4	YEL037C	RAD23
TGFBR3/SEC63	ENSG00000103423	TGFBR3	YOR254C	SEC63
KIAA1107/PEP5	ENSG00000103429	KIAA1107	YMR231W	PEP5
PLA2G10/CRZ1	ENSG00000103449	PLA2G10	YNL027W	CRZ1
ATP1B3/SFP1	ENSG00000103495	ATP1B3	YLR403W	SFP1
NEDD4/TLG2	ENSG00000103496	NEDD4	YOL018C	TLG2
PIGB/PKP2	ENSG00000103507	PIGB	YGL059W	PKP2
MAPK6/TAE1	ENSG00000103510	MAPK6	YBR261C	TAE1
GNB5/ICY2	ENSG00000103540	GNB5	YPL250C	ICY2
RAB27A/AI4	ENSG00000103546	RAB27A	Q0065	AI4
CECR5/SPB1	ENSG00000103549	CECR5	YCL054W	SPB1
UFD1L/UTP15	ENSG00000103647	UFD1L	YMR093W	UTP15
LRP6/SLT2	ENSG00000103653	LRP6	YHR030C	SLT2
GUCY2C/ATS1	ENSG00000103657	GUCY2C	YAL020C	ATS1
SCT/YKR023W	ENSG00000103671	SCT	YKR023W	YKR023W
PHRF1/LIA1	ENSG00000103723	PHRF1	YJR070C	LIA1
IKBKAP/FAA3	ENSG00000103740	IKBKAP	YIL009W	FAA3
NUCB2/YPT32	ENSG00000103769	NUCB2	YGL210W	YPT32
PFN2/RBA50	ENSG00000103932	PFN2	YDR527W	RBA50
PTPN3/STB2	ENSG00000103942	PTPN3	YMR053C	STB2
SPTB/YKL070W	ENSG00000103966	SPTB	YKL070W	YKL070W
DAPP1/MXR1	ENSG00000104064	DAPP1	YER042W	MXR1
FGF10/VAN1	ENSG00000104112	FGF10	YML115C	VAN1
SMG6/PEP3	ENSG00000104142	SMG6	YLR148W	PEP3
EXOC5/GND1	ENSG00000104221	EXOC5	YHR183W	GND1
CLTCL1/YOL159C	ENSG00000104299	CLTCL1	YOL159C	YOL159C
FSTL3/NUP116	ENSG00000104320	FSTL3	YMR047C	NUP116
DGCR2/TBF1	ENSG00000104327	DGCR2	YPL128C	TBF1
RNF126/POP1	ENSG00000104356	RNF126	YNL221C	POP1
MNT/MCK1	ENSG00000104365	MNT	YNL307C	MCK1
ZXDC/SOH1	ENSG00000104368	ZXDC	YGL127C	SOH1
POLB/GNA1	ENSG00000104408	POLB	YFL017C	GNA1
WIPI1/EMC2	ENSG00000104412	WIPI1	YJR088C	EMC2
ASNS/PET123	ENSG00000104435	ASNS	YOR158W	PET123
AP3M2/DAL80	ENSG00000104447	AP3M2	YKR034W	DAL80
CNGB1/DAL81	ENSG00000104490	CNGB1	YIR023W	DAL81
ST6GALNAC2/EFB1	ENSG00000104529	ST6GALNAC2	YAL003W	EFB1
CHAT/PSA1	ENSG00000104549	CHAT	YDL055C	PSA1
PABPC1/TMT1	ENSG00000104611	PABPC1	YER175C	TMT1
TESK2/BCH2	ENSG00000104613	TESK2	YKR027W	BCH2
C16orf80/VPS55	ENSG00000104660	C16orf80	YJR044C	VPS55
CSNK2A2/OST3	ENSG00000104723	CSNK2A2	YOR085W	OST3
PTPN21/MCM7	ENSG00000104738	PTPN21	YBR202W	MCM7
EIF2B3/YCL012C	ENSG00000104805	EIF2B3	YCL012C	YCL012C
CAMK2A/GSY1	ENSG00000104812	CAMK2A	YFR015C	GSY1
TCOF1/ECI1	ENSG00000104823	TCOF1	YLR284C	ECI1
CDC42/TUB2	ENSG00000104833	CDC42	YFL037W	TUB2
OSBPL3/DIA4	ENSG00000104835	OSBPL3	YHR011W	DIA4
EPHA8/SNP1	ENSG00000104852	EPHA8	YIL061C	SNP1
SLC12A3/YER184C	ENSG00000104863	SLC12A3	YER184C	YER184C
RAD18/PIH1	ENSG00000104872	RAD18	YHR034C	PIH1
ATP2B1/TPO2	ENSG00000104888	ATP2B1	YGR138C	TPO2
NCK2/PRP11	ENSG00000104897	NCK2	YDL043C	PRP11
MAP4K4/TRM1	ENSG00000104907	MAP4K4	YDR120C	TRM1
RPL31/HSC82	ENSG00000104938	RPL31	YMR186W	HSC82
WDR1/YJU2	ENSG00000104957	WDR1	YKL095W	YJU2
SNX13/RPL6B	ENSG00000104960	SNX13	YLR448W	RPL6B
ARHGAP10/CNS1	ENSG00000104969	ARHGAP10	YBR155W	CNS1
RPS6KA2/TIM44	ENSG00000104980	RPS6KA2	YIL022W	TIM44
ING3/CCA1	ENSG00000105011	ING3	YER168C	CCA1
WBSCR22/MAS1	ENSG00000105088	WBSCR22	YLR163C	MAS1
SEL1L/CRH1	ENSG00000105127	SEL1L	YGR189C	CRH1
TRIP13/POP4	ENSG00000105171	TRIP13	YBR257W	POP4
ATP6AP1/MUK1	ENSG00000105186	ATP6AP1	YPL070W	MUK1
TCF3/TIM50	ENSG00000105197	TCF3	YPL063W	TIM50
TRIB2/NOP1	ENSG00000105202	TRIB2	YDL014W	NOP1
DAZAP1/PGI1	ENSG00000105220	DAZAP1	YBR196C	PGI1
MBD3/GFD2	ENSG00000105229	MBD3	YCL036W	GFD2
PRLH/ALF1	ENSG00000105254	PRLH	YNL148C	ALF1
HLTF/MCH5	ENSG00000105281	HLTF	YOR306C	MCH5
CPSF1/ASE1	ENSG00000105290	CPSF1	YOR058C	ASE1
CDH19/CDH1	ENSG00000105325	CDH19	YGL003C	CDH1
PDCD2/YML6	ENSG00000105364	PDCD2	YML025C	YML6
PRKACA/RSC3	ENSG00000105369	PRKACA	YDR303C	RSC3
LPHN1/SPO13	ENSG00000105373	LPHN1	YHR014W	SPO13
ACTN1/CIR1	ENSG00000105379	ACTN1	YGR207C	CIR1
RPS6KA6/AVT7	ENSG00000105388	RPS6KA6	YIL088C	AVT7
EPN2/KIN82	ENSG00000105397	EPN2	YCR091W	KIN82
PTPN18/CDC37	ENSG00000105401	PTPN18	YDR168W	CDC37
LIMS2/SEC17	ENSG00000105402	LIMS2	YBL050W	SEC17
LNX1/YIP3	ENSG00000105404	LNX1	YNL044W	YIP3
TFRC/PMA2	ENSG00000105409	TFRC	YPL036W	PMA2
SREBF1/ERD2	ENSG00000105438	SREBF1	YBL040C	ERD2
TRPC5/GEA2	ENSG00000105443	TRPC5	YEL022W	GEA2
AFF4/RSA4	ENSG00000105447	AFF4	YCR072C	RSA4
UBE2D1/CDC9	ENSG00000105486	UBE2D1	YDL164C	CDC9
MPP5/PLB3	ENSG00000105499	MPP5	YOL011W	PLB3
SMC1A/TPD3	ENSG00000105568	SMC1A	YAL016W	TPD3
HSD17B10/KAP95	ENSG00000105576	HSD17B10	YLR347C	KAP95
MARK2/CCC1	ENSG00000105607	MARK2	YLR220W	CCC1
HMMR/NRG1	ENSG00000105610	HMMR	YDR043C	NRG1
CHFR/PRP31	ENSG00000105618	CHFR	YGR091W	PRP31
TRHDE/SEC28	ENSG00000105669	TRHDE	YIL076W	SEC28
P4HA2/DBP8	ENSG00000105671	P4HA2	YHR169W	DBP8
FCGR2B/SFG1	ENSG00000105676	FCGR2B	YOR315W	SFG1
NFATC3/YRB30	ENSG00000105698	NFATC3	YGL164C	YRB30
ACADVL/PXR1	ENSG00000105705	ACADVL	YGR280C	PXR1
FBXW11/TPK2	ENSG00000105723	FBXW11	YPL203W	TPK2
ACAP1/SPF1	ENSG00000105726	ACAP1	YEL031W	SPF1
CRMP1/PDR17	ENSG00000105737	CRMP1	YNL264C	PDR17
DERL2/GLO4	ENSG00000105755	DERL2	YOR040W	GLO4
NDE1/ZUO1	ENSG00000105821	NDE1	YGR285C	ZUO1
MRVI1/BET1	ENSG00000105829	MRVI1	YIL004C	BET1
AP1M1/DET1	ENSG00000105852	AP1M1	YDR051C	DET1
PVR/LCD1	ENSG00000105854	PVR	YDR499W	LCD1
IKBKG/ZIM17	ENSG00000105866	IKBKG	YNL310C	ZIM17
XRCC1/WTM1	ENSG00000105875	XRCC1	YOR230W	WTM1
SCARB1/YGR066C	ENSG00000105939	SCARB1	YGR066C	YGR066C
MCM2/KGD1	ENSG00000105953	MCM2	YIL125W	KGD1
TP63/YHR131C	ENSG00000105974	TP63	YHR131C	YHR131C
LLGL2/SAT4	ENSG00000105976	LLGL2	YCR008W	SAT4
NLE1/ERJ5	ENSG00000105993	NLE1	YFR041C	ERJ5
SDHA/ARO3	ENSG00000106052	SDHA	YDR035W	ARO3
SMARCE1/YCR099C	ENSG00000106069	SMARCE1	YCR099C	YCR099C
KDM5A/SSO1	ENSG00000106089	KDM5A	YPL232W	SSO1
ADAM11/GRS2	ENSG00000106105	ADAM11	YPR081C	GRS2
PPP2R3A/GIS3	ENSG00000106125	PPP2R3A	YLR094C	GIS3
FERMT2/FCY22	ENSG00000106128	FERMT2	YER060W-A	FCY22
ABCB11/RPL20B	ENSG00000106246	ABCB11	YOR312C	RPL20B
CD5L/PRT1	ENSG00000106263	CD5L	YOR361C	PRT1
PTGS2/NOP15	ENSG00000106344	PTGS2	YNL110C	NOP15
IGF2BP2/IMD3	ENSG00000106348	IGF2BP2	YLR432W	IMD3
MAP3K13/SPS18	ENSG00000106351	MAP3K13	YNL204C	SPS18
ST6GAL1/LSM5	ENSG00000106355	ST6GAL1	YER146W	LSM5
VDAC1P1/KTR3	ENSG00000106397	VDAC1P1	YBR205W	KTR3
PICALM/VPS71	ENSG00000106400	PICALM	YML041C	VPS71
NSF/YIL166C	ENSG00000106571	NSF	YIL166C	YIL166C
GLI2/PRE6	ENSG00000106588	GLI2	YOL038W	PRE6
CLASP1/MRPL32	ENSG00000106591	CLASP1	YCR003W	MRPL32
MRPS34/RHB1	ENSG00000106615	MRPS34	YCR027C	RHB1
NOTCH3/SDS23	ENSG00000106617	NOTCH3	YGL056C	SDS23
CLNS1A/POL31	ENSG00000106628	CLNS1A	YJR006W	POL31
PPP2R2C/GLK1	ENSG00000106633	PPP2R2C	YCL040W	GLK1
TEAD2/NIP100	ENSG00000106665	TEAD2	YPL174C	NIP100
EED/VMA21	ENSG00000106688	EED	YGR105W	VMA21
CDHR2/PBA1	ENSG00000106829	CDHR2	YLR199C	PBA1
SNCB/DFG16	ENSG00000106952	SNCB	YOR030W	DFG16
TSG101/OAF1	ENSG00000106991	TSG101	YAL051W	OAF1
ATP2A3/ADK2	ENSG00000106992	ATP2A3	YER170W	ADK2
CA12/ART10	ENSG00000107105	CA12	YLR392C	ART10
MGLL/FRQ1	ENSG00000107130	MGLL	YDR373W	FRQ1
NTN4/SCP160	ENSG00000107164	NTN4	YJL080C	SCP160
BCS1L/PSD1	ENSG00000107186	BCS1L	YNL169C	PSD1
NUAK1/YHP1	ENSG00000107187	NUAK1	YDR451C	YHP1
SLC24A1/MBF1	ENSG00000107223	SLC24A1	YOR298C-A	MBF1
SCARF1/MRF1	ENSG00000107242	SCARF1	YGL143C	MRF1
LMAN1/SNL1	ENSG00000107262	LMAN1	YIL016W	SNL1
PTPLAD1/ECM32	ENSG00000107290	PTPLAD1	YER176W	ECM32
IPCEF1/RVS161	ENSG00000107295	IPCEF1	YCR009C	RVS161
ZZEF1/PDR10	ENSG00000107331	ZZEF1	YOR328W	PDR10
ENO1/YNL144C	ENSG00000107341	ENO1	YNL144C	YNL144C
SLC12A1/GAT1	ENSG00000107485	SLC12A1	YFL021W	GAT1
C19orf10/PEX13	ENSG00000107554	C19orf10	YLR191W	PEX13
ANO8/DPB11	ENSG00000107560	ANO8	YJL090C	DPB11
ARHGEF10L/PHB1	ENSG00000107566	ARHGEF10L	YGR132C	PHB1
TXK/RPG1	ENSG00000107581	TXK	YBR079C	RPG1
KCNQ2/PET18	ENSG00000107611	KCNQ2	YCR020C	PET18
TACR2/DBP1	ENSG00000107625	TACR2	YPL119C	DBP1
ACTR6/YOR022C	ENSG00000107651	ACTR6	YOR022C	YOR022C
TIPIN/NSE4	ENSG00000107672	TIPIN	YDL105W	NSE4
SRI/ATG26	ENSG00000107679	SRI	YLR189C	ATG26
EIF4G3/CNA1	ENSG00000107758	EIF4G3	YLR433C	CNA1
NUP37/MPM1	ENSG00000107771	NUP37	YJL066C	MPM1
SEMA3A/PHO5	ENSG00000107789	SEMA3A	YBR093C	PHO5
SEMA3C/GEA1	ENSG00000107862	SEMA3C	YJR031C	GEA1
ACAT1/BAG7	ENSG00000107863	ACAT1	YOR134W	BAG7
CELSR1/BCP1	ENSG00000107949	CELSR1	YDR361C	BCP1
ZNF638/YOL098C	ENSG00000107959	ZNF638	YOL098C	YOL098C
ADD2/PSF3	ENSG00000107960	ADD2	YOL146W	PSF3
FGF4/MPD1	ENSG00000108010	FGF4	YOR288C	MPD1
RASAL2/NUP159	ENSG00000108021	RASAL2	YIL115C	NUP159
MARK3/FRA1	ENSG00000108039	MARK3	YLL029W	FRA1
SLC25A3/SMC3	ENSG00000108055	SLC25A3	YJL074C	SMC3
FOSL2/RTS3	ENSG00000108091	FOSL2	YGR161C	RTS3
FRYL/CUL3	ENSG00000108094	FRYL	YGR003W	CUL3
FSCN1/PCL1	ENSG00000108100	FSCN1	YNL289W	PCL1
ACTB/ADH2	ENSG00000108107	ACTB	YMR303C	ADH2
PLD1/CPR4	ENSG00000108179	PLD1	YCR069W	CPR4
WDR62/YHI9	ENSG00000108187	WDR62	YHR029C	YHI9
DLG1/HED1	ENSG00000108256	DLG1	YDR014W-A	HED1
RAB7A/ADA2	ENSG00000108264	RAB7A	YDR448W	ADA2
BCAP29/PUP3	ENSG00000108294	BCAP29	YER094C	PUP3
SART3/CWC25	ENSG00000108296	SART3	YNL245C	CWC25
ARHGAP15/NHP6A	ENSG00000108312	ARHGAP15	YPR052C	NHP6A
PAX2/RPN3	ENSG00000108344	PAX2	YER021W	RPN3
EXOSC7/TRK1	ENSG00000108349	EXOSC7	YJL129C	TRK1
KIFAP3/SEE1	ENSG00000108370	KIFAP3	YIL064W	SEE1
MCM6/FUN19	ENSG00000108375	MCM6	YAL034C	FUN19
REXO2/SPR28	ENSG00000108387	REXO2	YDR218C	SPR28
RBM7/DMA1	ENSG00000108395	RBM7	YHR115C	DMA1
RBMS2/RPN10	ENSG00000108424	RBMS2	YHR200W	RPN10
BAZ2A/BOS1	ENSG00000108433	BAZ2A	YLR078C	BOS1
PTPN23/ATG4	ENSG00000108510	PTPN23	YNL223W	ATG4
MLH1/SAM2	ENSG00000108523	MLH1	YDR502C	SAM2
UNG/DIC1	ENSG00000108528	UNG	YLR348C	DIC1
KLHL20/VTC2	ENSG00000108551	KLHL20	YFL004W	VTC2
RGS11/MRPL20	ENSG00000108557	RGS11	YKR085C	MRPL20
PLXNA2/MAM33	ENSG00000108561	PLXNA2	YIL070C	MAM33
SPAG5/DOP1	ENSG00000108576	SPAG5	YDR141C	DOP1
ANKRD13A/LAP3	ENSG00000108578	ANKRD13A	YNL239W	LAP3
TPD52/GOS1	ENSG00000108587	TPD52	YHL031C	GOS1
ACACB/RBG2	ENSG00000108591	ACACB	YGR173W	RBG2
TRAF4/RSC6	ENSG00000108604	TRAF4	YCR052W	RSC6
PAG1/YML108W	ENSG00000108641	PAG1	YML108W	YML108W
GPATCH1/RRP5	ENSG00000108651	GPATCH1	YMR229C	RRP5
ICAM3/SNU114	ENSG00000108654	ICAM3	YKL173W	SNU114
NT5C2/SYT1	ENSG00000108669	NT5C2	YPR095C	SYT1
MCAM/RPN6	ENSG00000108671	MCAM	YDL097C	RPN6
GPC4/PLB2	ENSG00000108684	GPC4	YMR006C	PLB2
CAMSAP3/YDL057W	ENSG00000108700	CAMSAP3	YDL057W	YDL057W
RAP1GAP/SPT7	ENSG00000108773	RAP1GAP	YBR081C	SPT7
XAB2/YPT11	ENSG00000108774	XAB2	YNL304W	YPT11
ARHGEF1/INO4	ENSG00000108788	ARHGEF1	YOL108C	INO4
STXBP2/MAM1	ENSG00000108799	STXBP2	YER106W	MAM1
MAP2K7/MRP7	ENSG00000108826	MAP2K7	YNL005C	MRP7
NMRK2/RHO5	ENSG00000108830	NMRK2	YNL180C	RHO5
DGKD/HOS2	ENSG00000108840	DGKD	YGL194C	HOS2
CTTNBP2/LUC7	ENSG00000108848	CTTNBP2	YDL087C	LUC7
ACTL6B/CHS2	ENSG00000108854	ACTL6B	YBR038W	CHS2
RARB/MSG5	ENSG00000108861	RARB	YNL053W	MSG5
TOP2B/RNR4	ENSG00000108946	TOP2B	YGR180C	RNR4
NFKB2/LOT5	ENSG00000108953	NFKB2	YKL183W	LOT5
PPP1R12B/YPL162C	ENSG00000108984	PPP1R12B	YPL162C	YPL162C
DNAJC10/YNL035C	ENSG00000109046	DNAJC10	YNL035C	YNL035C
GTF3C1/YDR248C	ENSG00000109047	GTF3C1	YDR248C	YDR248C
IL4R/YIR042C	ENSG00000109065	IL4R	YIR042C	YIR042C
USP33/SPT6	ENSG00000109111	USP33	YGR116W	SPT6
PAK3/DEP1	ENSG00000109118	PAK3	YAL013W	DEP1
DCX/POM33	ENSG00000109133	DCX	YLL023C	POM33
SNRPA/SMK1	ENSG00000109339	SNRPA	YPR054W	SMK1
SPAG6/ECM14	ENSG00000109472	SPAG6	YHR132C	ECM14
EXOSC5/MGE1	ENSG00000109519	EXOSC5	YOR232W	MGE1
DYNC1I2/GAR1	ENSG00000109534	DYNC1I2	YHR089C	GAR1
APBB1IP/TRM9	ENSG00000109536	APBB1IP	YML014W	TRM9
LRCH4/GEF1	ENSG00000109572	LRCH4	YJR040W	GEF1
FAM76B/PRP43	ENSG00000109606	FAM76B	YGL120C	PRP43
SIRT6/IRC20	ENSG00000109654	SIRT6	YLR247C	IRC20
TYR/CDC4	ENSG00000109670	TYR	YFL009W	CDC4
POLD3/HSP78	ENSG00000109689	POLD3	YDR258C	HSP78
ACTN2/TAH18	ENSG00000109756	ACTN2	YPR048W	TAH18
CAPZB/ACK1	ENSG00000109771	CAPZB	YDL203C	ACK1
PHF17/PEX28	ENSG00000109775	PHF17	YHR150W	PEX28
UBE2A/USV1	ENSG00000109787	UBE2A	YPL230W	USV1
FGFR1/GPM3	ENSG00000109814	FGFR1	YOL056W	GPM3
FKBP6/PIL1	ENSG00000109819	FKBP6	YGR086C	PIL1
GTF2I/FMP52	ENSG00000109854	GTF2I	YER004W	FMP52
SMC1B/LDB16	ENSG00000109861	SMC1B	YCL005W	LDB16
FBLN1/ELP4	ENSG00000109911	FBLN1	YPL101W	ELP4
ITGA8/ZPR1	ENSG00000109917	ITGA8	YGR211W	ZPR1
CST7/SSB1	ENSG00000109971	CST7	YDL229W	SSB1
MAP2/TPS3	ENSG00000110047	MAP2	YMR261C	TPS3
PIAS2/OSH3	ENSG00000110048	PIAS2	YHR073W	OSH3
AMPH/SAP185	ENSG00000110075	AMPH	YJL098W	SAP185
ARAF/YAT2	ENSG00000110090	ARAF	YER024W	YAT2
MCCC1/CLB1	ENSG00000110092	MCCC1	YGR108W	CLB1
FAP/PRP19	ENSG00000110107	FAP	YLL036C	PRP19
NEBL/RAD5	ENSG00000110171	NEBL	YLR032W	RAD5
UBE2K/PHO91	ENSG00000110344	UBE2K	YNR013C	PHO91
PIK3C3/REC104	ENSG00000110395	PIK3C3	YHR157W	REC104
N4BP2/SED4	ENSG00000110427	N4BP2	YCR067C	SED4
SYNJ2/LAT1	ENSG00000110435	SYNJ2	YNL071W	LAT1
ADCY2/YNL247W	ENSG00000110619	ADCY2	YNL247W	YNL247W
PPP2R5C/TOM70	ENSG00000110711	PPP2R5C	YNL121C	TOM70
RBFOX1/EKI1	ENSG00000110721	RBFOX1	YDR147W	EKI1
GNB1/TFB1	ENSG00000110768	GNB1	YDR311W	TFB1
HOXA9/NAS2	ENSG00000110801	HOXA9	YIL007C	NAS2
EDN1/SPC19	ENSG00000110841	EDN1	YDR201W	SPC19
MLLT10/PAR32	ENSG00000110851	MLLT10	YDL173W	PAR32
ADCYAP1R1/CRN1	ENSG00000110880	ADCYAP1R1	YLR429W	CRN1
NRD1/CAX4	ENSG00000110881	NRD1	YGR036C	CAX4
VDAC3/CHA4	ENSG00000110887	VDAC3	YLR098C	CHA4
PCM1/ERG12	ENSG00000110921	PCM1	YMR208W	ERG12
CBFA2T2/ATP1	ENSG00000110955	CBFA2T2	YBL099W	ATP1
DBC1/YFL067W	ENSG00000111011	DBC1	YFL067W	YFL067W
ITCH/MAP2	ENSG00000111142	ITCH	YBL091C	MAP2
TP73/LAP2	ENSG00000111144	TP73	YNL045W	LAP2
TOLLIP/CAT8	ENSG00000111206	TOLLIP	YMR280C	CAT8
UBE2D4/RPS24B	ENSG00000111241	UBE2D4	YIL069C	RPS24B
RUNX1T1/VPS62	ENSG00000111249	RUNX1T1	YGR141W	VPS62
THOC1/ALD5	ENSG00000111275	THOC1	YER073W	ALD5
OSBPL6/TFB4	ENSG00000111358	OSBPL6	YPR056W	TFB4
SLC1A3/SPC24	ENSG00000111450	SLC1A3	YMR117C	SPC24
XRCC5/RET3	ENSG00000111481	XRCC5	YPL010W	RET3
LXN/MET18	ENSG00000111530	LXN	YIL128W	MET18
SP140/RHO2	ENSG00000111540	SP140	YNL090W	RHO2
MKNK1/NUP84	ENSG00000111581	MKNK1	YDL116W	NUP84
TNS1/CDC36	ENSG00000111596	TNS1	YDL165W	CDC36
REXO1/TOF1	ENSG00000111602	REXO1	YNL273W	TOF1
SAR1A/TDH3	ENSG00000111640	SAR1A	YGR192C	TDH3
CDC14A/NOP2	ENSG00000111641	CDC14A	YNL061W	NOP2
RAPGEF3/SNF2	ENSG00000111642	RAPGEF3	YOR290C	SNF2
CEACAM1/YNG1	ENSG00000111653	CEACAM1	YOR064C	YNG1
SENP1/UBP8	ENSG00000111667	SENP1	YMR223W	UBP8
DUSP13/ENO1	ENSG00000111674	DUSP13	YGR254W	ENO1
CIC/YGR153W	ENSG00000111679	CIC	YGR153W	YGR153W
LIPE/SPR1	ENSG00000111701	LIPE	YOR190W	SPR1
FDFT1/SIP2	ENSG00000111725	FDFT1	YGL208W	SIP2
PAFAH1B3/YHR003C	ENSG00000111726	PAFAH1B3	YHR003C	YHR003C
OPHN1/CDA1	ENSG00000111752	OPHN1	YLR307W	CDA1
KIF22/WHI4	ENSG00000111786	KIF22	YDL224C	WHI4
SCGN/KTR2	ENSG00000111802	SCGN	YKR061W	KTR2
PGM1/GIR2	ENSG00000111832	PGM1	YDR152W	GIR2
DDX1/ASF1	ENSG00000111875	DDX1	YJL115W	ASF1
DNM2/CEG1	ENSG00000111880	DNM2	YGL130W	CEG1
EPB41L2/YER121W	ENSG00000111907	EPB41L2	YER121W	YER121W
RIMS1/YJL028W	ENSG00000112033	RIMS1	YJL028W	YJL028W
STX7/STE3	ENSG00000112038	STX7	YKL178C	STE3
RABL2B/YPR003C	ENSG00000112053	RABL2B	YPR003C	YPR003C
KEAP1/HOG1	ENSG00000112062	KEAP1	YLR113W	HOG1
PTPRH/MEP3	ENSG00000112077	PTPRH	YPR138C	MEP3
EPHA6/YHR009C	ENSG00000112096	EPHA6	YHR009C	YHR009C
SCTR/MCM3	ENSG00000112118	SCTR	YEL032W	MCM3
RFX3/FAR10	ENSG00000112130	RFX3	YLR238W	FAR10
RIF1/BNI4	ENSG00000112137	RIF1	YNL233W	BNI4
RAB21/HRT3	ENSG00000112146	RAB21	YLR097C	HRT3
SLC4A4/MDN1	ENSG00000112159	SLC4A4	YLR106C	MDN1
SMARCA2/HUR1	ENSG00000112164	SMARCA2	YGL168W	HUR1
RDH8/SRV2	ENSG00000112186	RDH8	YNL138W	SRV2
SESN1/MET22	ENSG00000112200	SESN1	YOL064C	MET22
MID2/SSN8	ENSG00000112237	MID2	YNL025C	SSN8
COL5A3/XPT1	ENSG00000112242	COL5A3	YJR133W	XPT1
SRCAP/SLH1	ENSG00000112249	SRCAP	YGR271W	SLH1
KIAA0020/FRE4	ENSG00000112282	KIAA0020	YNR060W	FRE4
CPB2/YJL132W	ENSG00000112293	CPB2	YJL132W	YJL132W
CHRNA3/UGA2	ENSG00000112294	CHRNA3	YBR006W	UGA2
KCNN2/MVP1	ENSG00000112335	KCNN2	YMR004W	MVP1
CNOT4/SKI7	ENSG00000112339	CNOT4	YOR076C	SKI7
PSEN1/PEX7	ENSG00000112357	PSEN1	YDR142C	PEX7
CPOX/MCH2	ENSG00000112394	CPOX	YKL221W	MCH2
MOK/YKE4	ENSG00000112473	MOK	YIL023C	YKE4
HSP90AA1/PHO84	ENSG00000112499	HSP90AA1	YML123C	PHO84
RBL1/GON7	ENSG00000112531	RBL1	YJL184W	GON7
DLGAP4/CLB3	ENSG00000112576	DLGAP4	YDL155W	CLB3
CFHR2/ENP1	ENSG00000112578	CFHR2	YBR247C	ENP1
NDC80/SPT15	ENSG00000112592	NDC80	YER148W	SPT15
AP4E1/RML2	ENSG00000112651	AP4E1	YEL050C	RML2
RSBN1/ARG80	ENSG00000112658	RSBN1	YMR042W	ARG80
MAGI3/ULP2	ENSG00000112701	MAGI3	YIL031W	ULP2
CXCL2/YHR213W-B	ENSG00000112715	CXCL2	YHR213W-B	YHR213W-B
AFP/PRP45	ENSG00000112739	AFP	YAL032C	PRP45
COL4A4/FUN26	ENSG00000112759	COL4A4	YAL022C	FUN26
OSTM1/HIS4	ENSG00000112769	OSTM1	YCL030C	HIS4
CDH7/GTO3	ENSG00000112782	CDH7	YMR251W	GTO3
PCNP/DIG1	ENSG00000112851	PCNP	YPL049C	DIG1
ARG2/PAP2	ENSG00000112941	ARG2	YOL115W	PAP2
MEF2C/ERG13	ENSG00000112972	MEF2C	YML126C	ERG13
PTPRC/ERP4	ENSG00000112983	PTPRC	YOR016C	ERP4
CACNA1S/LYS1	ENSG00000112992	CACNA1S	YIR034C	LYS1
PKP1/SSZ1	ENSG00000113013	PKP1	YHR064C	SSZ1
UBA5/AEP3	ENSG00000113048	UBA5	YPL005W	AEP3
STK17B/GAS3	ENSG00000113100	STK17B	YMR215W	GAS3
CDC14B/HMG1	ENSG00000113161	CDC14B	YML075C	HMG1
ZNF510/SWH1	ENSG00000113163	ZNF510	YAR042W	SWH1
LRP2/UBX3	ENSG00000113194	LRP2	YDL091C	UBX3
ZNF506/YSC84	ENSG00000113263	ZNF506	YHR016C	YSC84
DUSP12/APE3	ENSG00000113269	DUSP12	YBR286W	APE3
ENSG00000081770/THG1	ENSG00000113272	ENSG00000081770	YGR024C	THG1
CADPS2/ENT5	ENSG00000113282	CADPS2	YDR153C	ENT5
HSPB11/CCR4	ENSG00000113300	HSPB11	YAL021C	CCR4
IL12RB2/SAN1	ENSG00000113312	IL12RB2	YDR143C	SAN1
SMARCD3/MSH3	ENSG00000113318	SMARCD3	YCR092C	MSH3
FYB/BUD5	ENSG00000113319	FYB	YCR038C	BUD5
MPP4/RNT1	ENSG00000113360	MPP4	YMR239C	RNT1
STRADB/SUB1	ENSG00000113387	STRADB	YMR039C	SUB1
BZW1/MST1	ENSG00000113407	BZW1	YKL194C	MST1
PGR/DIA3	ENSG00000113448	PGR	YDL024C	DIA3
ME2/RAD17	ENSG00000113456	ME2	YOR368W	RAD17
C5orf22/RAD50	ENSG00000113522	C5orf22	YNL250W	RAD50
CCNT2/SOL2	ENSG00000113552	CCNT2	YCR073W-A	SOL2
EPB41L3/SKP1	ENSG00000113558	EPB41L3	YDR328C	SKP1
COBLL1/PPH22	ENSG00000113575	COBLL1	YDL188C	PPH22
DLG3/CKB1	ENSG00000113578	DLG3	YGL019W	CKB1
TRAF5/FLO9	ENSG00000113580	TRAF5	YAL063C	FLO9
MRPL22/ERB1	ENSG00000113593	MRPL22	YMR049C	ERB1
GEMIN5/MRPL1	ENSG00000113645	GEMIN5	YDR116C	MRPL1
OPRK1/PRP40	ENSG00000113649	OPRK1	YKL012W	PRP40
NFE2L1/HSP10	ENSG00000113657	NFE2L1	YOR020C	HSP10
GSK3B/CEM1	ENSG00000113719	GSK3B	YER061C	CEM1
ITGB5/PKC1	ENSG00000113721	ITGB5	YBL105C	PKC1
ERC1/SMC4	ENSG00000113810	ERC1	YLR086W	SMC4
XPO1/ARP4	ENSG00000113812	XPO1	YJL081C	ARP4
PALB2/EST2	ENSG00000113889	PALB2	YLR318W	EST2
DOPEY1/SWI5	ENSG00000113916	DOPEY1	YDR146C	SWI5
BCKDHB/OGG1	ENSG00000114026	BCKDHB	YML060W	OGG1
KAT6A/ERG1	ENSG00000114054	KAT6A	YGR175C	ERG1
ULK2/UFD4	ENSG00000114062	ULK2	YKL010C	UFD4
GRHL2/VID28	ENSG00000114098	GRHL2	YIL017C	VID28
TNPO1/AAD14	ENSG00000114115	TNPO1	YNL331C	AAD14
P2RX5/RIM2	ENSG00000114120	P2RX5	YBR192W	RIM2
ITGAE/APC11	ENSG00000114125	ITGAE	YDL008W	APC11
DIS3/BDF1	ENSG00000114166	DIS3	YLR399C	BDF1
PIBF1/ARC19	ENSG00000114209	PIBF1	YKL013C	ARC19
ENSG00000083622/BCY1	ENSG00000114302	ENSG00000083622	YIL033C	BCY1
NUFIP1/UBP12	ENSG00000114316	NUFIP1	YJL197W	UBP12
RRAGB/UBP3	ENSG00000114374	RRAGB	YER151C	UBP3
CYLD/RPL24A	ENSG00000114391	CYLD	YGL031C	RPL24A
SLC27A5/YMR315W	ENSG00000114416	SLC27A5	YMR315W	YMR315W
ZNF324/GPB2	ENSG00000114423	ZNF324	YAL056W	GPB2
ZNF446/MPC54	ENSG00000114473	ZNF446	YOR177C	MPC54
ZNF8/GLC3	ENSG00000114480	ZNF8	YEL011W	GLC3
RPS5/URA3	ENSG00000114491	RPS5	YEL021W	URA3
FAT1/NRD1	ENSG00000114503	FAT1	YNL251C	NRD1
YTHDC1/VMA1	ENSG00000114573	YTHDC1	YDL185W	VMA1
CHMP2B/TPN1	ENSG00000114638	CHMP2B	YGL186C	TPN1
PPIE/YDR415C	ENSG00000114738	PPIE	YDR415C	YDR415C
ZMPSTE24/HFI1	ENSG00000114745	ZMPSTE24	YPL254W	HFI1
NOA1/SUI1	ENSG00000114784	NOA1	YNL244C	SUI1
REST/CPS1	ENSG00000114786	REST	YJL172W	CPS1
SSH1/CPR7	ENSG00000114857	SSH1	YJR032W	CPR7
GSTP1/TIF4631	ENSG00000114867	GSTP1	YGR162W	TIF4631
APLP2/ORM1	ENSG00000114978	APLP2	YGR038W	ORM1
SLCO1A2/FAB1	ENSG00000115020	SLCO1A2	YFR019W	FAB1
WBP11/ATM1	ENSG00000115073	WBP11	YMR301C	ATM1
EIF3I/ARG8	ENSG00000115107	EIF3I	YOL140W	ARG8
TXLNA/IST3	ENSG00000115128	TXLNA	YIR005W	IST3
APOB/ZTA1	ENSG00000115129	APOB	YBR046C	ZTA1
NCOA1/POL1	ENSG00000115145	NCOA1	YNL102W	POL1
KIF3C/HHT2	ENSG00000115163	KIF3C	YNL031C	HHT2
RAB10/PTK1	ENSG00000115170	RAB10	YKL198C	PTK1
GCKR/YML079W	ENSG00000115207	GCKR	YML079W	YML079W
HADHA/GCN3	ENSG00000115211	HADHA	YKR026C	GCN3
MAPRE3/RPN11	ENSG00000115233	MAPRE3	YFR004W	RPN11
CAD/CYR1	ENSG00000115241	CAD	YJL005W	CYR1
CD59/YIM1	ENSG00000115252	CD59	YMR152W	YIM1
CD82/PRB1	ENSG00000115257	CD82	YEL060C	PRB1
ATRX/CWH41	ENSG00000115275	ATRX	YGL027C	CWH41
TAF9/DNF3	ENSG00000115306	TAF9	YMR162C	DNF3
FCN1/CUE4	ENSG00000115307	FCN1	YML101C	CUE4
MECOM/HTB2	ENSG00000115350	MECOM	YBL002W	HTB2
SCAMP1/SLX1	ENSG00000115392	SCAMP1	YBR228W	SLX1
PREP/BSC2	ENSG00000115414	PREP	YDR275W	BSC2
HACE1/BLI1	ENSG00000115415	HACE1	YKL061W	BLI1
SEH1L/GMH1	ENSG00000115446	SEH1L	YKR030W	GMH1
WDR47/CCT4	ENSG00000115484	WDR47	YDL143W	CCT4
OVGP1/PLP1	ENSG00000115514	OVGP1	YDR183W	PLP1
MAP3K4/HSH155	ENSG00000115524	MAP3K4	YMR288W	HSH155
PILRA/VPS24	ENSG00000115561	PILRA	YKL041W	VPS24
IGSF9/FLO1	ENSG00000115602	IGSF9	YAR050W	FLO1
ABCB1/SPO12	ENSG00000115648	ABCB1	YHR152W	SPO12
AKR1B1/CSR2	ENSG00000115652	AKR1B1	YPR030W	CSR2
CPNE3/SDS22	ENSG00000115685	CPNE3	YKL193C	SDS22
RRN3/RFS1	ENSG00000115756	RRN3	YBR052C	RFS1
CTTN/SPE1	ENSG00000115758	CTTN	YKL184W	SPE1
MTIF2/RPL23A	ENSG00000115762	MTIF2	YBL087C	RPL23A
TTC39A/GRH1	ENSG00000115806	TTC39A	YDR517W	GRH1
EPS15/CAC2	ENSG00000115808	EPS15	YML102W	CAC2
ORC1/AAC1	ENSG00000115840	ORC1	YMR056C	AAC1
MGST2/YMR114C	ENSG00000115850	MGST2	YMR114C	YMR114C
CHERP/DPS1	ENSG00000115866	CHERP	YLL018C	DPS1
ATG16L1/NOP6	ENSG00000115875	ATG16L1	YDL213C	NOP6
USP40/CDC25	ENSG00000115904	USP40	YLR310C	CDC25
RAD54L/BNA5	ENSG00000115919	RAD54L	YLR231C	BNA5
MAST2/VRP1	ENSG00000115935	MAST2	YLR337C	VRP1
DNAJA1/KRR1	ENSG00000115946	DNAJA1	YCL059C	KRR1
B4GALT1/ORC1	ENSG00000115947	B4GALT1	YML065W	ORC1
CHMP5/MRPS18	ENSG00000115963	CHMP5	YNL306W	MRPS18
NFX1/SRB5	ENSG00000115966	NFX1	YGR104C	SRB5
DIMT1/RVB2	ENSG00000115993	DIMT1	YPL235W	RVB2
IPO11/FKS1	ENSG00000116001	IPO11	YLR342W	FKS1
EIF2AK1/SMT3	ENSG00000116030	EIF2AK1	YDR510W	SMT3
EPDR1/YLR297W	ENSG00000116044	EPDR1	YLR297W	YLR297W
SEPHS1/IRC24	ENSG00000116096	SEPHS1	YIR036C	IRC24
MRPL28/PHD1	ENSG00000116127	MRPL28	YKL043W	PHD1
CEACAM6/YHR177W	ENSG00000116128	CEACAM6	YHR177W	YHR177W
RBM22/ALO1	ENSG00000116133	RBM22	YML086C	ALO1
TMED2/RFA3	ENSG00000116147	TMED2	YJL173C	RFA3
ERO1LB/GPX1	ENSG00000116157	ERO1LB	YKL026C	GPX1
ZFAND6/STE14	ENSG00000116237	ZFAND6	YDR410C	STE14
TXLNG/RPL22A	ENSG00000116251	TXLNG	YLR061W	RPL22A
PPEF1/VPS45	ENSG00000116266	PPEF1	YGL095C	VPS45
LAT2/NPL3	ENSG00000116350	LAT2	YDR432W	NPL3
HUWE1/ETR1	ENSG00000116353	HUWE1	YBR026C	ETR1
ZW10/TFC6	ENSG00000116455	ZW10	YDR362C	TFC6
ALG9/ATP4	ENSG00000116459	ALG9	YPL078C	ATP4
MYBPC2/YPT31	ENSG00000116473	MYBPC2	YER031C	YPT31
NOX4/BYE1	ENSG00000116539	NOX4	YKL005C	BYE1
ACOX3/MCM1	ENSG00000116604	ACOX3	YMR043W	MCM1
MTMR2/SPE3	ENSG00000116649	MTMR2	YPR069C	SPE3
PPP1R15A/STB6	ENSG00000116661	PPP1R15A	YKL072W	STB6
HSD17B14/REV7	ENSG00000116670	HSD17B14	YIL139C	REV7
TRIP6/YEL023C	ENSG00000116678	TRIP6	YEL023C	YEL023C
ACHE/YLH47	ENSG00000116679	ACHE	YPR125W	YLH47
FTL/FZO1	ENSG00000116688	FTL	YBR179C	FZO1
SRRT/EBS1	ENSG00000116698	SRRT	YDR206W	EBS1
BAX/GCD14	ENSG00000116731	BAX	YJL125C	GCD14
NLK/YER077C	ENSG00000116750	NLK	YER077C	YER077C
PIGS/HSH49	ENSG00000116754	PIGS	YOR319W	HSH49
ATXN7L3/PKH3	ENSG00000116783	ATXN7L3	YDR466W	PKH3
PGS1/SOR2	ENSG00000116791	PGS1	YDL246C	SOR2
PSMC5/SLC1	ENSG00000116906	PSMC5	YDL052C	SLC1
UIMC1/TLG1	ENSG00000116918	UIMC1	YDR468C	TLG1
CETP/YBP1	ENSG00000116954	CETP	YBR216C	YBP1
MMP2/POS5	ENSG00000116962	MMP2	YPL188W	POS5
GNAO1/YIL161W	ENSG00000116977	GNAO1	YIL161W	YIL161W
OGFOD1/RPS10A	ENSG00000116983	OGFOD1	YOR293W	RPS10A
SH3BP2/MHT1	ENSG00000116984	SH3BP2	YLL062C	MHT1
ADD1/RIB5	ENSG00000117091	ADD1	YBR256C	RIB5
C14orf166/MIF2	ENSG00000117114	C14orf166	YKL089W	MIF2
NID2/SDH2	ENSG00000117118	NID2	YLL041C	SDH2
GMCL1/SSF1	ENSG00000117133	GMCL1	YHR066W	SSF1
SF3B2/MRPS28	ENSG00000117155	SF3B2	YDR337W	MRPS28
KLHL42/BCD1	ENSG00000117174	KLHL42	YHR040W	BCD1
GNAS/KIP1	ENSG00000117245	GNAS	YBL063W	KIP1
DNM1L/YCK3	ENSG00000117266	DNM1L	YER123W	YCK3
PTHLH/ROD1	ENSG00000117289	PTHLH	YOR018W	ROD1
PHACTR3/GAL10	ENSG00000117308	PHACTR3	YBR019C	GAL10
ERGIC2/PRP3	ENSG00000117360	ERGIC2	YDR473C	PRP3
TFAP2C/YGL082W	ENSG00000117385	TFAP2C	YGL082W	YGL082W
AURKA/GAL2	ENSG00000117394	AURKA	YLR081W	GAL2
PIR/EBP2	ENSG00000117395	PIR	YKL172W	EBP2
RFX2/CDC20	ENSG00000117399	RFX2	YGL116W	CDC20
SULT2B1/KAP122	ENSG00000117408	SULT2B1	YGL016W	KAP122
CNOT3/VMA16	ENSG00000117410	CNOT3	YHR026W	VMA16
GP6/GRE3	ENSG00000117448	GP6	YHR104W	GRE3
PTPN4/AHP1	ENSG00000117450	PTPN4	YLR109W	AHP1
DDX18/YBR141C	ENSG00000117461	DDX18	YBR141C	YBR141C
KHSRP/HEF3	ENSG00000117528	KHSRP	YNL014W	HEF3
GNA11/DPH5	ENSG00000117543	GNA11	YLR172C	DPH5
EDEM2/WWM1	ENSG00000117560	EDEM2	YFL010C	WWM1
DNMT3B/ARG4	ENSG00000117586	DNMT3B	YHR018C	ARG4
REM1/PRX1	ENSG00000117592	REM1	YBL064C	PRX1
TPX2/YIR035C	ENSG00000117594	TPX2	YIR035C	YIR035C
PDRG1/UTP25	ENSG00000117597	PDRG1	YIL091C	UTP25
EPB41L1/RPC53	ENSG00000117614	EPB41L1	YDL150W	RPC53
DOCK9/BDP1	ENSG00000117625	DOCK9	YNL039W	BDP1
DOCK3/YAP3	ENSG00000117632	DOCK3	YHL009C	YAP3
COQ9/MEK1	ENSG00000117676	COQ9	YOR351C	MEK1
CRLS1/RER2	ENSG00000117682	CRLS1	YBR002C	RER2
PPP1R13B/SWI1	ENSG00000117713	PPP1R13B	YPL016W	SWI1
SIGLEC1/RFA2	ENSG00000117748	SIGLEC1	YNL312W	RFA2
FKBP1A/SNC1	ENSG00000117758	FKBP1A	YAL030W	SNC1
NSFL1C/OSH2	ENSG00000117859	NSFL1C	YDL019C	OSH2
MAVS/NOP56	ENSG00000117906	MAVS	YLR197W	NOP56
F11/PEP4	ENSG00000117984	F11	YPL154C	PEP4
XRN2/IRR1	ENSG00000118007	XRN2	YIL026C	IRR1
DYNLL1/CHK1	ENSG00000118046	DYNLL1	YBR274W	CHK1
TESC/SET1	ENSG00000118058	TESC	YHR119W	SET1
SNX5/NTH2	ENSG00000118094	SNX5	YBR001C	NTH2
RPL6/MIG3	ENSG00000118263	RPL6	YER028C	MIG3
MAPKAPK5/POC4	ENSG00000118503	MAPKAPK5	YPL144W	POC4
P2RX7/YJR154W	ENSG00000118507	P2RX7	YJR154W	YJR154W
ESF1/YPL067C	ENSG00000118508	ESF1	YPL067C	YPL067C
RBBP9/FMP48	ENSG00000118515	RBBP9	YGR052W	FMP48
ANAPC5/YLR352W	ENSG00000118564	ANAPC5	YLR352W	YLR352W
SLC23A2/SWP1	ENSG00000118705	SLC23A2	YMR149W	SWP1
TMEM230/YGL036W	ENSG00000118873	TMEM230	YGL036W	YGL036W
DZANK1/MIG1	ENSG00000118922	DZANK1	YGL035C	MIG1
KDM2B/PCL9	ENSG00000118971	KDM2B	YDL179W	PCL9
TASP1/TFC4	ENSG00000119041	TASP1	YGR047C	TFC4
GCN1L1/RAD6	ENSG00000119048	GCN1L1	YGL058W	RAD6
RPLP0/GUD1	ENSG00000119125	RPLP0	YDL238C	GUD1
PXN/YPR015C	ENSG00000119138	PXN	YPR015C	YPR015C
RPH3A/CFT2	ENSG00000119203	RPH3A	YLR115W	CFT2
TRMT6/UTP10	ENSG00000119285	TRMT6	YJL109C	UTP10
CHGB/RTG1	ENSG00000119335	CHGB	YOL067C	RTG1
PEBP1/RRD2	ENSG00000119383	PEBP1	YPL152W	RRD2
TBX5/GLE1	ENSG00000119392	TBX5	YDL207W	GLE1
BRAP/MTG2	ENSG00000119396	BRAP	YHR168W	MTG2
ERP29/RRT13	ENSG00000119402	ERP29	YER066W	RRT13
NOS1/YPL236C	ENSG00000119408	NOS1	YPL236C	YPL236C
FUS/SIT4	ENSG00000119414	FUS	YDL047W	SIT4
IGBP1/MIC14	ENSG00000119421	IGBP1	YDR031W	MIC14
FXYD3/VPS4	ENSG00000119541	FXYD3	YPR173C	VPS4
GANAB/YGK3	ENSG00000119638	GANAB	YOL128C	YGK3
GMIP/MLH3	ENSG00000119684	GMIP	YPL164C	MLH3
RBM41/PXA1	ENSG00000119688	RBM41	YPL147W	PXA1
BIRC5/MSO1	ENSG00000119703	BIRC5	YNR049C	MSO1
LAG3/CBC2	ENSG00000119707	LAG3	YPL178W	CBC2
MLF2/ALD4	ENSG00000119711	MLF2	YOR374W	ALD4
OTUB2/GCD7	ENSG00000119718	OTUB2	YLR291C	GCD7
DDX24/COQ6	ENSG00000119723	DDX24	YGR255C	COQ6
ZBTB25/TOM40	ENSG00000119725	ZBTB25	YMR203W	TOM40
ARHGAP4/CCT8	ENSG00000119760	ARHGAP4	YJL008C	CCT8
ANKRD24/AXL1	ENSG00000119912	ANKRD24	YPR122W	AXL1
RCOR1/SWT1	ENSG00000119917	RCOR1	YOR166C	SWT1
LTBP4/TSR3	ENSG00000119929	LTBP4	YOR006C	TSR3
BLVRB/PIG2	ENSG00000119938	BLVRB	YIL045W	PIG2
SLC9A1/XKS1	ENSG00000119950	SLC9A1	YGR194C	XKS1
SPTLC1/YHL042W	ENSG00000119965	SPTLC1	YHL042W	YHL042W
PAPOLA/MAK11	ENSG00000120008	PAPOLA	YKL021C	MAK11
CCNK/NUC1	ENSG00000120049	CCNK	YJL208C	NUC1
PCBP4/AAT2	ENSG00000120053	PCBP4	YLR027C	AAT2
RGS1/MET17	ENSG00000120054	RGS1	YLR303W	MET17
MRPS33/PIS1	ENSG00000120088	MRPS33	YPR113W	PIS1
NDUFB2/PPS1	ENSG00000120129	NDUFB2	YBR276C	PPS1
ENSG00000090269/RCL1	ENSG00000120158	ENSG00000090269	YOL010W	RCL1
NUDC/MOB1	ENSG00000120162	NUDC	YIL106W	MOB1
MAEA/RTC1	ENSG00000120253	MAEA	YOL138C	RTC1
ICAM1/MRP2	ENSG00000120333	ICAM1	YPR166C	MRP2
STRN4/TCP1	ENSG00000120438	STRN4	YDR212W	TCP1
IRAK3/RTA1	ENSG00000120457	IRAK3	YGR213C	RTA1
LYZ/DCR2	ENSG00000120659	LYZ	YLR361C	DCR2
SI/SSE2	ENSG00000120694	SI	YBR169C	SSE2
MUL1/ALG5	ENSG00000120697	MUL1	YPL227C	ALG5
PDCD7/RRP43	ENSG00000120699	PDCD7	YCR035C	RRP43
SPG21/SUP45	ENSG00000120705	SPG21	YBR143C	SUP45
DNAJB11/YLR001C	ENSG00000120708	DNAJB11	YLR001C	YLR001C
THPO/MET31	ENSG00000120738	THPO	YPL038W	MET31
CHRD/PPZ1	ENSG00000120756	CHRD	YML016C	PPZ1
FLT3LG/UTP20	ENSG00000120800	FLT3LG	YBL004W	UTP20
RAB11FIP3/FUS1	ENSG00000120802	RAB11FIP3	YCL027W	FUS1
GNPTG/HAP3	ENSG00000120837	GNPTG	YBL021C	HAP3
ZNF268/GRX4	ENSG00000120885	ZNF268	YER174C	GRX4
GOLGA3/YAR064W	ENSG00000120907	GOLGA3	YAR064W	YAR064W
PABPC4/PPQ1	ENSG00000120910	PABPC4	YPL179W	PPQ1
CD209/YLR118C	ENSG00000120992	CD209	YLR118C	YLR118C
MCOLN1/RRI1	ENSG00000121022	MCOLN1	YDL216C	RRI1
EFNB1/YGR017W	ENSG00000121067	EFNB1	YGR017W	YGR017W
AARS/RSB1	ENSG00000121361	AARS	YOR049C	RSB1
GLG1/CTA1	ENSG00000121691	GLG1	YDR256C	CTA1
KIF4A/CST9	ENSG00000121741	KIF4A	YLR394W	CST9
PLEKHG2/GYP7	ENSG00000121749	PLEKHG2	YDL234C	GYP7
PITPNM2/IDS2	ENSG00000121753	PITPNM2	YJL146W	IDS2
EXOC1/BI4	ENSG00000121858	EXOC1	Q0120	BI4
DTX2/RPS18A	ENSG00000121905	DTX2	YDR450W	RPS18A
NLRC4/YER140W	ENSG00000121931	NLRC4	YER140W	YER140W
NRCAM/TPI1	ENSG00000121957	NRCAM	YDR050C	TPI1
LAMB1/YCR061W	ENSG00000121966	LAMB1	YCR061W	YCR061W
SLC26A3/NUP188	ENSG00000122025	SLC26A3	YML103C	NUP188
DLD/FZF1	ENSG00000122034	DLD	YGL254W	FZF1
WDR7/INP52	ENSG00000122126	WDR7	YNL106C	INP52
TXNL1/MRP4	ENSG00000122140	TXNL1	YHL004W	MRP4
IL5RA/COG5	ENSG00000122176	IL5RA	YNL051W	COG5
ITGA6/COP1	ENSG00000122218	ITGA6	YDL145C	COP1
RAPGEF4/MPE1	ENSG00000122257	RAPGEF4	YKL059C	MPE1
ENSG00000091436/MDM31	ENSG00000122299	ENSG00000091436	YHR194W	MDM31
FH/CDC3	ENSG00000122545	FH	YLR314C	CDC3
SEL1L3/YMR111C	ENSG00000122705	SEL1L3	YMR111C	YMR111C
TF/WTM2	ENSG00000122741	TF	YOR229W	WTM2
MYO15A/YMR317W	ENSG00000122778	MYO15A	YMR317W	YMR317W
APOH/RSC2	ENSG00000122779	APOH	YLR357W	RSC2
NLRP1/YER130C	ENSG00000122877	NLRP1	YER130C	YER130C
ACKR6/MF(ALPHA)1	ENSG00000122952	ACKR6	YPL187W	MF(ALPHA)1
SPAG7/MRD1	ENSG00000122965	SPAG7	YPR112C	MRD1
ORC6/BBP1	ENSG00000122966	ORC6	YPL255W	BBP1
ZC3HC1/DBP10	ENSG00000123064	ZC3HC1	YDL031W	DBP10
ESR1/TUL1	ENSG00000123091	ESR1	YKL034W	TUL1
RGS17/YEL076C-A	ENSG00000123131	RGS17	YEL076C-A	YEL076C-A
ANGPT2/PET191	ENSG00000123146	ANGPT2	YJR034W	PET191
CD200/TEX1	ENSG00000123154	CD200	YNL253W	TEX1
CMA1/CCC2	ENSG00000123191	CMA1	YDR270W	CCC2
PSME1/NQM1	ENSG00000123213	PSME1	YGR043C	NQM1
JPH4/TMA17	ENSG00000123240	JPH4	YDL110C	TMA17
MYH7/BUD14	ENSG00000123329	MYH7	YAR014C	BUD14
CEBPE/GIM5	ENSG00000123349	CEBPE	YML094W	GIM5
SLC7A8/KIN28	ENSG00000123374	SLC7A8	YDL108W	KIN28
OSGEP/PRC1	ENSG00000123384	OSGEP	YMR297W	PRC1
RNF31/MSN2	ENSG00000123411	RNF31	YMR037C	MSN2
SCFD1/PPM2	ENSG00000123444	SCFD1	YOL141W	PPM2
G2E3/ATP11	ENSG00000123472	G2E3	YNL315C	ATP11
HECTD1/FRE1	ENSG00000123473	HECTD1	YLR214W	FRE1
HNRNPC/LGE1	ENSG00000123562	HNRNPC	YPL055C	LGE1
RPGRIP1/YPT7	ENSG00000123595	RPGRIP1	YML001W	YPT7
SUPT16H/AVT4	ENSG00000123643	SUPT16H	YNL101W	AVT4
TOX4/RRP45	ENSG00000123737	TOX4	YDR280W	RRP45
GEMIN2/YLR345W	ENSG00000123836	GEMIN2	YLR345W	YLR345W
TGM1/SPC29	ENSG00000123933	TGM1	YPL124W	SPC29
TINF2/CKS1	ENSG00000123975	TINF2	YBR135W	CKS1
DAZL/LAP4	ENSG00000123992	DAZL	YKL103C	LAP4
SEMA6A/SPR6	ENSG00000123999	SEMA6A	YER115C	SPR6
TRPM7/DIP5	ENSG00000124067	TRPM7	YPL265W	DIP5
TYRO3/GPI16	ENSG00000124155	TYRO3	YHR188C	GPI16
WDR76/SCS2	ENSG00000124164	WDR76	YER120W	SCS2
CAPN3/RVS167	ENSG00000124181	CAPN3	YDR388W	RVS167
SNAP23/NAB3	ENSG00000124193	SNAP23	YPL190C	NAB3
PHGDH/CSE1	ENSG00000124207	PHGDH	YGL238W	CSE1
COL9A3/TEM1	ENSG00000124209	COL9A3	YML064C	TEM1
EZR/MDM34	ENSG00000124214	EZR	YGL219C	MDM34
MYL6/UBA4	ENSG00000124217	MYL6	YHR111W	UBA4
AGO1/PEP12	ENSG00000124222	AGO1	YOR036W	PEP12
TEKT2/SLX8	ENSG00000124226	TEKT2	YER116C	SLX8
CLSPN/DRS1	ENSG00000124228	CLSPN	YLL008W	DRS1
UNC13D/YFR006W	ENSG00000124299	UNC13D	YFR006W	YFR006W
DPYSL2/SEC22	ENSG00000124333	DPYSL2	YLR268W	SEC22
TGFB2/RFU1	ENSG00000124356	TGFB2	YLR073C	RFU1
NUP50/TOS1	ENSG00000124357	NUP50	YBR162C	TOS1
CDC45/MPP10	ENSG00000124383	CDC45	YJR002W	MPP10
COMT/DOA4	ENSG00000124422	COMT	YDR069C	DOA4
LRRFIP2/DSE1	ENSG00000124486	LRRFIP2	YER124C	DSE1
HDAC6/SAM37	ENSG00000124491	HDAC6	YMR060C	SAM37
KRT31/YHC1	ENSG00000124562	KRT31	YLR298C	YHC1
CDC6/EMI1	ENSG00000124570	CDC6	YDR512C	EMI1
UPRT/BPT1	ENSG00000124574	UPRT	YLL015W	BPT1
CDC23/OST6	ENSG00000124641	CDC23	YML019W	OST6
CBX5/KEL3	ENSG00000124702	CBX5	YPL263C	KEL3
SUCO/CRG1	ENSG00000124713	SUCO	YHR209W	CRG1
MSH2/SRL2	ENSG00000124782	MSH2	YLR082C	SRL2
MAP3K1/NUP1	ENSG00000124789	MAP3K1	YOR098C	NUP1
DHPS/FMP23	ENSG00000124802	DHPS	YBR047W	FMP23
HOOK2/MSA1	ENSG00000124813	HOOK2	YOR066W	MSA1
ARCN1/SPC105	ENSG00000124831	ARCN1	YGL093W	SPC105
PSMD5/SPA2	ENSG00000124942	PSMD5	YLL021W	SPA2
PTGS1/CDC39	ENSG00000125107	PTGS1	YCR093W	CDC39
NUP188/EMP70	ENSG00000125304	NUP188	YLR083C	EMP70
CRAT/UPF3	ENSG00000125351	CRAT	YGR072W	UPF3
SH2D3C/ROX1	ENSG00000125398	SH2D3C	YPR065W	ROX1
NANS/GGA2	ENSG00000125447	NANS	YHR108W	GGA2
DFNB31/ADY2	ENSG00000125450	DFNB31	YCR010C	ADY2
CWF19L1/REB1	ENSG00000125482	CWF19L1	YBR049C	REB1
SEMA4G/ESC2	ENSG00000125618	SEMA4G	YDR363W	ESC2
BTAF1/NSG2	ENSG00000125629	BTAF1	YNL156C	NSG2
IKZF5/RPA135	ENSG00000125630	IKZF5	YPR010C	RPA135
BLNK/YKL047W	ENSG00000125651	BLNK	YKL047W	YKL047W
SORBS1/THO2	ENSG00000125676	SORBS1	YNL139C	THO2
BAMBI/RGD1	ENSG00000125733	BAMBI	YBR260C	RGD1
IL11/YHL017W	ENSG00000125734	IL11	YHL017W	YHL017W
MYO3A/SMD2	ENSG00000125743	MYO3A	YLR275W	SMD2
WAC/RTN2	ENSG00000125744	WAC	YDL204W	RTN2
CREM/SQT1	ENSG00000125746	CREM	YIR012W	SQT1
NUBP2/RPL18A	ENSG00000125753	NUBP2	YOL120C	RPL18A
HIVEP1/PTA1	ENSG00000125755	HIVEP1	YAL043C	PTA1
TREM2/GPD1	ENSG00000125775	TREM2	YDL022W	GPD1
CRISP3/PDC2	ENSG00000125817	CRISP3	YDR081C	PDC2
FKBP5/YCR076C	ENSG00000125818	FKBP5	YCR076C	YCR076C
SRPK1/VPS36	ENSG00000125826	SRPK1	YLR417W	VPS36
BRPF3/SMB1	ENSG00000125835	BRPF3	YER029C	SMB1
MRPS18A/SUR7	ENSG00000125841	MRPS18A	YML052W	SUR7
ENSG00000096087/SGD1	ENSG00000125844	ENSG00000096087	YLR336C	SGD1
EFHC1/YDR222W	ENSG00000125845	EFHC1	YDR222W	YDR222W
NCR2/YSP3	ENSG00000125851	NCR2	YOR003W	YSP3
HSP90AB1/PEX15	ENSG00000125863	HSP90AB1	YOL044W	PEX15
MLN/COF1	ENSG00000125868	MLN	YLL050C	COF1
CDC5L/MUD1	ENSG00000125870	CDC5L	YBR119W	MUD1
ITPR3/NAB6	ENSG00000125944	ITPR3	YML117W	NAB6
ZNF184/INO2	ENSG00000125952	ZNF184	YDR123C	INO2
DSP/RAM1	ENSG00000125954	DSP	YDL090C	RAM1
SIRT1/ERV41	ENSG00000125991	SIRT1	YML067C	ERV41
HNRNPH3/ATG11	ENSG00000126001	HNRNPH3	YPR049C	ATG11
JAK2/PRE3	ENSG00000126067	JAK2	YJL001W	PRE3
IL12RB1/SPC98	ENSG00000126216	IL12RB1	YNL126W	SPC98
ABL1/TIM11	ENSG00000126217	ABL1	YDR322C-A	TIM11
ACOT7/YJR084W	ENSG00000126226	ACOT7	YJR084W	YJR084W
SH3GLB1/UBA2	ENSG00000126261	SH3GLB1	YDR390C	UBA2
CDC7/DOT5	ENSG00000126432	CDC7	YIL010W	DOT5
PCSK5/HMT1	ENSG00000126457	PCSK5	YBR034C	HMT1
SCD/SDO1	ENSG00000126524	SCD	YLR022C	SDO1
TMED1/VPS30	ENSG00000126581	TMED1	YPL120W	VPS30
ABLIM1/ECM22	ENSG00000126746	ABLIM1	YLR228C	ECM22
RAB18/BUD27	ENSG00000126756	RAB18	YFL023W	BUD27
NRP1/TIM22	ENSG00000126768	NRP1	YDL217C	TIM22
PRTFDC1/SSA3	ENSG00000126803	PRTFDC1	YBL075C	SSA3
TSPAN15/URB2	ENSG00000126838	TSPAN15	YJR041C	URB2
MAST3/GEM1	ENSG00000126858	MAST3	YAL048C	GEM1
MZF1/PBS2	ENSG00000126934	MZF1	YJL128C	PBS2
MYO9B/RNA15	ENSG00000126945	MYO9B	YGL044C	RNA15
PSMD8/SNT309	ENSG00000126970	PSMD8	YPR101W	SNT309
SETD1A/CNE1	ENSG00000127022	SETD1A	YAL058W	CNE1
MAGEB2/VIP1	ENSG00000127241	MAGEB2	YLR410W	VIP1
EFNA2/JID1	ENSG00000127328	EFNA2	YPR061C	JID1
CIRBP/TGL5	ENSG00000127329	CIRBP	YOR081C	TGL5
ATP5D/YOL075C	ENSG00000127412	ATP5D	YOL075C	YOL075C
IGFALS/SVF1	ENSG00000127415	IGFALS	YDR346C	SVF1
HNRNPM/ESS1	ENSG00000127445	HNRNPM	YJR017C	ESS1
MARCH2/EMC1	ENSG00000127463	MARCH2	YCL045C	EMC1
NDUFB7/SIN3	ENSG00000127511	NDUFB7	YOL004W	SIN3
TECR/SLY41	ENSG00000127526	TECR	YOR307C	SLY41
TIMM13/NUP82	ENSG00000127527	TIMM13	YJL061W	NUP82
CDC34/RIM101	ENSG00000127528	CDC34	YHL027W	RIM101
MTAP/ERV1	ENSG00000127554	MTAP	YGR029W	ERV1
POLR2E/SLK19	ENSG00000127603	POLR2E	YOR195W	SLK19
POLRMT/RSC4	ENSG00000127616	POLRMT	YKR008W	RSC4
HCN2/TUB1	ENSG00000127824	HCN2	YML085C	TUB1
GADD45B/SPC110	ENSG00000127914	GADD45B	YDR356W	SPC110
MADCAM1/OCA1	ENSG00000127947	MADCAM1	YNL099C	OCA1
MKNK2/GPA2	ENSG00000127955	MKNK2	YER020W	GPA2
ENSG00000099882/PEX1	ENSG00000127980	ENSG00000099882	YKL197C	PEX1
ARVCF/DUS3	ENSG00000128016	ARVCF	YLR401C	DUS3
RANBP1/ADE1	ENSG00000128050	RANBP1	YAR015W	ADE1
KLHL22/ADE4	ENSG00000128059	KLHL22	YMR300C	ADE4
MED15/TUM1	ENSG00000128311	MED15	YOR251C	TUM1
SERPIND1/JJJ1	ENSG00000128590	SERPIND1	YNL227C	JJJ1
SNAP29/NMA1	ENSG00000128591	SNAP29	YLR328W	NMA1
CRKL/YSP1	ENSG00000128595	CRKL	YHR155W	YSP1
LZTR1/TGL2	ENSG00000128604	LZTR1	YDR058C	TGL2
MMP11/MRPS12	ENSG00000128626	MMP11	YNR036C	MRPS12
CECR2/YHR219W	ENSG00000128641	CECR2	YHR219W	YHR219W
SMARCB1/RGA1	ENSG00000128656	SMARCB1	YOR127W	RGA1
P2RX6/HAT1	ENSG00000128708	P2RX6	YPL001W	HAT1
DERL3/CYB5	ENSG00000128731	DERL3	YNL111C	CYB5
ENSG00000099964/INO80	ENSG00000128908	ENSG00000099964	YGL150C	INO80
BCL2L13/DAL82	ENSG00000128944	BCL2L13	YNL314W	DAL82
ENSG00000099972/DUT1	ENSG00000128951	ENSG00000099972	YBR252W	DUT1
DDT/LCP5	ENSG00000129071	DDT	YER127W	LCP5
OSM/SEC26	ENSG00000129083	OSM	YDR238C	SEC26
CABIN1/PRE5	ENSG00000129084	CABIN1	YMR314W	PRE5
TBC1D10A/DCD1	ENSG00000129187	TBC1D10A	YHR144C	DCD1
SUSD2/GIP4	ENSG00000129219	SUSD2	YAL031C	GIP4
SF3A1/DIA2	ENSG00000129221	SF3A1	YOR080W	DIA2
SEC14L2/TRX3	ENSG00000129235	SEC14L2	YCR083W	TRX3
ENSG00000100010/BUR2	ENSG00000129315	ENSG00000100010	YLR226W	BUR2
PPIL2/NUP60	ENSG00000129422	PPIL2	YAR002W	NUP60
SNRPD3/YNL122C	ENSG00000129451	SNRPD3	YNL122C	YNL122C
PES1/GNP1	ENSG00000129473	PES1	YDR508C	GNP1
MAPK1/SEC6	ENSG00000129484	MAPK1	YIL068C	SEC6
GGT1/PRO1	ENSG00000129515	GGT1	YDR300C	PRO1
PPM1F/RPS26A	ENSG00000129518	PPM1F	YGL189C	RPS26A
TOP3B/ENP2	ENSG00000129521	TOP3B	YGR145W	ENP2
DGCR14/WSC3	ENSG00000129538	DGCR14	YOL105C	WSC3
CRYBB2P1/RUB1	ENSG00000129559	CRYBB2P1	YDR139C	RUB1
MFNG/OST2	ENSG00000129562	MFNG	YOR103C	OST2
CARD10/CYK3	ENSG00000129675	CARD10	YDL117W	CYK3
SLC25A1/YPR196W	ENSG00000129682	SLC25A1	YPR196W	YPR196W
ADRBK2/BRE2	ENSG00000129691	ADRBK2	YLR015W	BRE2
LGALS2/RPS4B	ENSG00000129824	LGALS2	YHR203C	RPS4B
GGA1/THI20	ENSG00000129946	GGA1	YOL055C	THI20
HIRA/DPP1	ENSG00000129951	HIRA	YDR284C	DPP1
SH3BP1/HPA3	ENSG00000130066	SH3BP1	YEL066W	HPA3
LGALS1/NOG2	ENSG00000130119	LGALS1	YNR053C	NOG2
HPS4/NTE1	ENSG00000130147	HPS4	YML059C	NTE1
ENSG00000100101/ORT1	ENSG00000130158	ENSG00000100101	YOR130C	ORT1
PATZ1/ELF1	ENSG00000130165	PATZ1	YKL160W	ELF1
TRIOBP/GTB1	ENSG00000130175	TRIOBP	YDR221W	GTB1
TFIP11/CDC16	ENSG00000130177	TFIP11	YKL022C	CDC16
GCAT/MNT4	ENSG00000130203	GCAT	YNR059W	MNT4
ENSG00000100118/STE13	ENSG00000130226	ENSG00000100118	YOR219C	STE13
CRYBB1/YMR185W	ENSG00000130227	CRYBB1	YMR185W	YMR185W
EIF3L/THO1	ENSG00000130254	EIF3L	YER063W	THO1
NHP2L1/MSS1	ENSG00000130299	NHP2L1	YMR023C	MSS1
MICALL1/YDR115W	ENSG00000130312	MICALL1	YDR115W	YDR115W
ENSG00000100141/SOL4	ENSG00000130313	ENSG00000100141	YGR248W	SOL4
POLR2F/LSM7	ENSG00000130332	POLR2F	YNL147W	LSM7
SOX10/YGL185C	ENSG00000130414	SOX10	YGL185C	YGL185C
CCDC134/ARC40	ENSG00000130429	CCDC134	YBR234C	ARC40
PICK1/LSM4	ENSG00000130520	PICK1	YER112W	LSM4
TTC28/RUP1	ENSG00000130560	TTC28	YOR138C	RUP1
SLC16A8/CTR86	ENSG00000130638	SLC16A8	YCR054C	CTR86
CENPM/SPC97	ENSG00000130640	CENPM	YHR172W	SPC97
SEPT3/YAK1	ENSG00000130669	SEPT3	YJL141C	YAK1
SLC5A1/ADH6	ENSG00000130684	SLC5A1	YMR318C	ADH6
TPTEP1/RPN13	ENSG00000130706	TPTEP1	YLR421C	RPN13
DDX17/ARG1	ENSG00000130707	DDX17	YOL058W	ARG1
DMC1/RRP4	ENSG00000130713	DMC1	YHR069C	RRP4
TCF20/UBC12	ENSG00000130725	TCF20	YLR306W	UBC12
CBY1/JHD2	ENSG00000130726	CBY1	YJR119C	JHD2
TOMM22/SIR3	ENSG00000130762	TOMM22	YLR442C	SIR3
RTDR1/FRS1	ENSG00000130764	RTDR1	YLR060W	FRS1
XBP1/INH1	ENSG00000130770	XBP1	YDL181W	INH1
FBXO7/BIK1	ENSG00000130779	FBXO7	YCL029C	BIK1
GTPBP1/SLA2	ENSG00000130787	GTPBP1	YNL243W	SLA2
POLDIP3/RPF1	ENSG00000130810	POLDIP3	YHR088W	RPF1
TIMP3/TIF35	ENSG00000130811	TIMP3	YDR429C	TIF35
PPP6R2/BRE5	ENSG00000130816	PPP6R2	YNR051C	BRE5
SBF1/OCA6	ENSG00000130829	SBF1	YDR067C	OCA6
SUN2/PHO8	ENSG00000130830	SUN2	YDR481C	PHO8
CYB5R3/UFD2	ENSG00000130939	CYB5R3	YDL190C	UFD2
DNAL4/MET12	ENSG00000130956	DNAL4	YPL023C	MET12
ENSG00000100262/UBA1	ENSG00000130985	ENSG00000100262	YKL210W	UBA1
PACSIN2/CPR5	ENSG00000131013	PACSIN2	YDR304C	CPR5
AP1B1/YFR016C	ENSG00000131016	AP1B1	YFR016C	YFR016C
HMGXB4/HIR3	ENSG00000131018	HMGXB4	YJR140C	HIR3
TOM1/SKY1	ENSG00000131023	TOM1	YMR216C	SKY1
NEFH/AAR2	ENSG00000131043	NEFH	YBL074C	AAR2
BIK/ACS1	ENSG00000131069	BIK	YAL054C	ACS1
HMOX1/RPL24B	ENSG00000131089	HMOX1	YGR148C	RPL24B
THOC5/COX5A	ENSG00000131143	THOC5	YNL052W	COX5A
MCM5/KES1	ENSG00000131149	MCM5	YPL145C	KES1
ARSA/PSF2	ENSG00000131153	ARSA	YJL072C	PSF2
TSPO/AIM13	ENSG00000131165	TSPO	YFR011C	AIM13
RASD2/BNA2	ENSG00000131203	RASD2	YJR078W	BNA2
CBX7/IRC19	ENSG00000131242	CBX7	YLL033W	IRC19
PDGFB/MCM22	ENSG00000131323	PDGFB	YJR135C	MCM22
ACR/IDP1	ENSG00000131370	ACR	YDL066W	IDP1
RPL3/GYP6	ENSG00000131374	RPL3	YJL044C	GYP6
ZMAT5/RIM13	ENSG00000131375	ZMAT5	YMR154C	RIM13
RBFOX2/DOG1	ENSG00000131462	RBFOX2	YHR044C	DOG1
TAB1/GRC3	ENSG00000131467	TAB1	YLL035W	GRC3
ASCC2/RPL27B	ENSG00000131469	ASCC2	YDR471W	RPL27B
MTMR3/MSC1	ENSG00000131470	MTMR3	YML128C	MSC1
SMCR7L/VPS25	ENSG00000131475	SMCR7L	YJR102C	VPS25
APOL1/TYW1	ENSG00000131477	APOL1	YPL207W	TYW1
MYH9/MRPL51	ENSG00000131495	MYH9	YPR100W	MRPL51
SAMM50/YEL020C	ENSG00000131503	SAMM50	YEL020C	YEL020C
GRAP2/BNI1	ENSG00000131504	GRAP2	YNL271C	BNI1
EIF3D/BSD2	ENSG00000131507	EIF3D	YBR290W	BSD2
TNRC6B/UBC5	ENSG00000131508	TNRC6B	YDR059C	UBC5
ENSG00000100357/SEC8	ENSG00000131558	ENSG00000100357	YPR055W	SEC8
SGSM3/TID3	ENSG00000131626	SGSM3	YIL144W	TID3
IFT27/MRS4	ENSG00000131653	IFT27	YKR052C	MRS4
KIAA0930/GPI15	ENSG00000131711	KIAA0930	YNL038W	GPI15
NCF4/CDC13	ENSG00000131724	NCF4	YDL220C	CDC13
CSF2RB/DGR2	ENSG00000131725	CSF2RB	YKL121W	DGR2
SLC25A17/ACO2	ENSG00000131730	SLC25A17	YJL200C	ACO2
UPK3A/GAL83	ENSG00000131791	UPK3A	YER027C	GAL83
KCTD17/LHP1	ENSG00000131795	KCTD17	YDL051W	LHP1
ST13/PDA1	ENSG00000131828	ST13	YER178W	PDA1
IL2RB/RSF2	ENSG00000131849	IL2RB	YJR127C	RSF2
RBX1/YGL114W	ENSG00000131941	RBX1	YGL114W	YGL114W
EP300/ARP10	ENSG00000131966	EP300	YDR106W	ARP10
L3MBTL2/FOL2	ENSG00000131979	L3MBTL2	YGR267C	FOL2
RANGAP1/JJJ3	ENSG00000132002	RANGAP1	YJR097W	JJJ3
ZC3H7B/SDS24	ENSG00000132024	ZC3H7B	YBR214W	SDS24
PHF5A/ACC1	ENSG00000132142	PHF5A	YNR016C	ACC1
ACO2/ECM16	ENSG00000132153	ACO2	YMR128W	ECM16
POLR3H/SNF1	ENSG00000132155	POLR3H	YDR477W	SNF1
PMM1/ERG27	ENSG00000132196	PMM1	YLR100W	ERG27
BRD1/PIN2	ENSG00000132274	BRD1	YOR104W	PIN2
MLC1/BUD32	ENSG00000132275	MLC1	YGR262C	BUD32
HDAC10/TNA1	ENSG00000132326	HDAC10	YGR260W	TNA1
FKBP3/PTP3	ENSG00000132334	FKBP3	YER075C	PTP3
CTSG/GSP1	ENSG00000132341	CTSG	YLR293C	GSP1
GZMB/CLU1	ENSG00000132361	GZMB	YMR012W	CLU1
RBM23/INP54	ENSG00000132376	RBM23	YOL065C	INP54
PRMT5/RFA1	ENSG00000132383	PRMT5	YAR007C	RFA1
AP4S1/YCR043C	ENSG00000132424	AP4S1	YCR043C	YCR043C
POLE2/RPL26B	ENSG00000132463	POLE2	YGR034W	RPL26B
SOS2/GSY2	ENSG00000132470	SOS2	YLR258W	GSY2
CDKL1/HHT1	ENSG00000132475	CDKL1	YBR010W	HHT1
NIN/YBL081W	ENSG00000132535	NIN	YBL081W	YBL081W
PYGL/MMF1	ENSG00000132541	PYGL	YIL051C	MMF1
TRIM9/SWM1	ENSG00000132604	TRIM9	YDR260C	SWM1
PSMC6/PEX6	ENSG00000132612	PSMC6	YNL329C	PEX6
CDKN3/SPO20	ENSG00000132639	CDKN3	YMR017W	SPO20
ATP6V1D/POL30	ENSG00000132646	ATP6V1D	YBR088C	POL30
PIGH/RPC34	ENSG00000132664	PIGH	YNR003C	RPC34
PSMA3/RSM23	ENSG00000132676	PSMA3	YGL129C	RSM23
VTI1B/MMS4	ENSG00000132688	VTI1B	YBR098W	MMS4
TIMM9/CRC1	ENSG00000132703	TIMM9	YOR100C	CRC1
GSTZ1/HCS1	ENSG00000132740	GSTZ1	YKL017C	HCS1
AHSA1/DPH1	ENSG00000132768	AHSA1	YIL103W	DPH1
DAAM1/YKL133C	ENSG00000132792	DAAM1	YKL133C	YKL133C
SPTLC2/APL6	ENSG00000132842	SPTLC2	YGR261C	APL6
RIN3/TCB1	ENSG00000132872	RIN3	YOR086C	TCB1
SNW1/PHM6	ENSG00000132912	SNW1	YDR281C	PHM6
CHGA/OM45	ENSG00000133020	CHGA	YIL136W	OM45
ITPK1/MYO5	ENSG00000133026	ITPK1	YMR109W	MYO5
PPM1A/TEL1	ENSG00000133056	PPM1A	YBL088C	TEL1
SIX4/LYS12	ENSG00000133059	SIX4	YIL094C	LYS12
ASB2/POP3	ENSG00000133069	ASB2	YNL282W	POP3
ERH/CLB2	ENSG00000133101	ERH	YPR119W	CLB2
HIF1A/TMA19	ENSG00000133112	HIF1A	YKL056C	TMA19
SRSF5/CTF18	ENSG00000133119	SRSF5	YMR078C	CTF18
EIF5/LPX1	ENSG00000133121	EIF5	YOR084W	LPX1
SERPINA4/DMA2	ENSG00000133135	SERPINA4	YNL116W	DMA2
SLC8A3/SUN4	ENSG00000133216	SLC8A3	YNL066W	SUN4
DICER1/FES1	ENSG00000133265	DICER1	YBR101C	FES1
MTHFD1/DUG1	ENSG00000133313	MTHFD1	YFR044C	DUG1
TCL1A/NSA1	ENSG00000133316	TCL1A	YGL111W	NSA1
ZC3H14/TVP15	ENSG00000133318	ZC3H14	YDR100W	TVP15
TELO2/NUT2	ENSG00000133398	TELO2	YPR168W	NUT2
BDKRB1/HBT1	ENSG00000133401	BDKRB1	YDL223C	HBT1
GSKIP/BST1	ENSG00000133424	GSKIP	YFL025C	BST1
VRK1/LEE1	ENSG00000133606	VRK1	YPL054W	LEE1
PSMC1/ARP3	ENSG00000133627	PSMC1	YJR065C	ARP3
RPS6KA5/RAS2	ENSG00000133703	RPS6KA5	YNL098C	RAS2
PSMB5/SXM1	ENSG00000133704	PSMB5	YDR395W	SXM1
YY1/CDC60	ENSG00000133706	YY1	YPL160W	CDC60
ACIN1/INM1	ENSG00000133731	ACIN1	YHR046C	INM1
CCNB1IP1/RAS1	ENSG00000133818	CCNB1IP1	YOR101W	RAS1
TRIP11/YMR226C	ENSG00000133835	TRIP11	YMR226C	YMR226C
APEX1/ERG28	ENSG00000133935	APEX1	YER044C	ERG28
ENSG00000100829/COX16	ENSG00000133983	ENSG00000100829	YJL003W	COX16
PABPN1/MED6	ENSG00000133997	PABPN1	YHR058C	MED6
EFS/SUI2	ENSG00000134001	EFS	YJR007W	SUI2
ARHGAP5/ELP3	ENSG00000134014	ARHGAP5	YPL086C	ELP3
CINP/CLB6	ENSG00000134057	CINP	YGR109C	CLB6
SRP54/SSK22	ENSG00000134072	SRP54	YCR073C	SSK22
CPNE6/MNL1	ENSG00000134109	CPNE6	YHR204W	MNL1
CHD8/AAD6	ENSG00000134152	CHD8	YFL056C	AAD6
PSMA6/CDC24	ENSG00000134215	PSMA6	YAL041W	CDC24
NFKBIA/VTH2	ENSG00000134243	NFKBIA	YJL222W	VTH2
EMC9/RIB4	ENSG00000134262	EMC9	YOL143C	RIB4
PSME2/ARF2	ENSG00000134287	PSME2	YDL137W	ARF2
BRMS1L/AVT2	ENSG00000134294	BRMS1L	YEL064C	AVT2
ENSG00000100931/SRS2	ENSG00000134313	ENSG00000100931	YJL092W	SRS2
SEC23A/RIM15	ENSG00000134318	SEC23A	YFL033C	RIM15
PNN/PRM7	ENSG00000134352	PNN	YDL039C	PRM7
RABGGTA/TIM17	ENSG00000134375	RABGGTA	YJL143W	TIM17
NFATC4/SLX5	ENSG00000134376	NFATC4	YDL013W	SLX5
PLTP/DED81	ENSG00000134440	PLTP	YHR019C	DED81
PCIF1/NSR1	ENSG00000134453	PCIF1	YGR159C	NSR1
GSS/CCL1	ENSG00000134480	GSS	YPR025C	CCL1
MMP9/YNR040W	ENSG00000134571	MMP9	YNR040W	YNR040W
TRPC4AP/SAR1	ENSG00000134594	TRPC4AP	YPL218W	SAR1
PYGB/CIN1	ENSG00000134627	PYGB	YOR349W	CIN1
PROCR/MPT5	ENSG00000134644	PROCR	YGL178W	MPT5
GINS1/NOG1	ENSG00000134697	GINS1	YPL093W	NOG1
NINL/PRP38	ENSG00000134748	NINL	YGR075C	PRP38
CD40/AIM44	ENSG00000134757	CD40	YPL158C	AIM44
UQCC/CWC24	ENSG00000134758	UQCC	YLR323C	CWC24
ZMYND8/GDT1	ENSG00000134851	ZMYND8	YBR187W	GDT1
SGK2/FUS3	ENSG00000134853	SGK2	YBL016W	FUS3
IFT52/YOL073C	ENSG00000134882	IFT52	YOL073C	YOL073C
MYBL2/RAD2	ENSG00000134899	MYBL2	YGR258C	RAD2
HNF4A/TRM112	ENSG00000134909	HNF4A	YNR046W	TRM112
SLA2/STT3	ENSG00000134910	SLA2	YGL022W	STT3
C20orf24/ATF1	ENSG00000134954	C20orf24	YOR377W	ATF1
NFATC2/FMN1	ENSG00000135002	NFATC2	YDR236C	FMN1
STK4/PDH1	ENSG00000135046	STK4	YPR002W	PDH1
PFDN4/SNF3	ENSG00000135047	PFDN4	YDL194W	SNF3
DOK5/URE2	ENSG00000135049	DOK5	YNL229C	URE2
CSTF1/SER1	ENSG00000135069	CSTF1	YOR184W	SER1
BMP7/RGI2	ENSG00000135090	BMP7	YIL057C	RGI2
RAE1/UBX5	ENSG00000135218	RAE1	YDR330W	UBX5
TPD52L2/YIL001W	ENSG00000135299	TPD52L2	YIL001W	YIL001W
DNAJC5/ORC3	ENSG00000135336	DNAJC5	YLL004W	ORC3
NELFCD/VHS1	ENSG00000135341	NELFCD	YDR247W	VHS1
PRPF6/PEX22	ENSG00000135363	PRPF6	YAL055W	PEX22
TUBB1/KRE33	ENSG00000135372	TUBB1	YNL132W	KRE33
PSMA7/HLJ1	ENSG00000135392	PSMA7	YMR161W	HLJ1
NTSR1/DGA1	ENSG00000135407	NTSR1	YOR245C	DGA1
MRGBP/YLR426W	ENSG00000135437	MRGBP	YLR426W	YLR426W
DIDO1/GTS1	ENSG00000135439	DIDO1	YGL181W	GTS1
GID8/PAN2	ENSG00000135473	GID8	YGL094C	PAN2
BIRC7/NOP13	ENSG00000135486	BIRC7	YNL175C	NOP13
ARFGAP1/SUL1	ENSG00000135502	ARFGAP1	YBR294W	SUL1
AVP/YOS9	ENSG00000135506	AVP	YDR057W	YOS9
COL20A1/YFL054C	ENSG00000135517	COL20A1	YFL054C	YFL054C
CHRNA4/UTP4	ENSG00000135541	CHRNA4	YDR324C	UTP4
EEF1A2/MIM1	ENSG00000135596	EEF1A2	YOL026C	MIM1
PTK6/CCT2	ENSG00000135624	PTK6	YIL142W	CCT2
GMEB2/UBP7	ENSG00000135655	GMEB2	YIL156W	UBP7
C20orf27/GPX2	ENSG00000135709	C20orf27	YBR244W	GPX2
SPEF1/YDR042C	ENSG00000135720	SPEF1	YDR042C	YDR042C
CDC25B/YBL059W	ENSG00000135740	CDC25B	YBL059W	YBL059W
ARFRP1/TOK1	ENSG00000135750	ARFRP1	YJL093C	TOK1
NDUFAF5/LST4	ENSG00000135763	NDUFAF5	YKL176C	LST4
TRIB3/RFC4	ENSG00000135778	TRIB3	YOL094C	RFC4
RASSF2/SPT8	ENSG00000135801	RASSF2	YLR055C	SPT8
CSNK2A1/GLN1	ENSG00000135821	CSNK2A1	YPR035W	GLN1
ANGPT4/VAM7	ENSG00000135823	ANGPT4	YGL212W	VAM7
HM13/MAK32	ENSG00000135828	HM13	YCR019W	MAK32
SNPH/PRP22	ENSG00000135829	SNPH	YER013W	PRP22
MYLK2/MBA1	ENSG00000135837	MYLK2	YBR185C	MBA1
SIRPB1/GPI2	ENSG00000135845	SIRPB1	YPL076W	GPI2
SEC23B/NOP53	ENSG00000135862	SEC23B	YPL146C	NOP53
FERMT1/YML083C	ENSG00000135903	FERMT1	YML083C	YML083C
HAO1/SYG1	ENSG00000135905	HAO1	YIL047C	SYG1
PDYN/CAJ1	ENSG00000135924	PDYN	YER048C	CAJ1
PLCB4/HYM1	ENSG00000135932	PLCB4	YKL189W	HYM1
MYL9/COX4	ENSG00000135940	MYL9	YGL187C	COX4
HCK/ISU1	ENSG00000136003	HCK	YPL135W	ISU1
CRNKL1/SGV1	ENSG00000136021	CRNKL1	YPR161C	SGV1
POFUT1/BUD21	ENSG00000136026	POFUT1	YOR078W	BUD21
SAMHD1/AIF1	ENSG00000136044	SAMHD1	YNR074C	AIF1
PAK7/PWP1	ENSG00000136045	PAK7	YLR196W	PWP1
KIF3B/RRN7	ENSG00000136098	KIF3B	YJL025W	RRN7
NOP56/YMR086W	ENSG00000136108	NOP56	YMR086W	YMR086W
IDH3B/GYL1	ENSG00000136111	IDH3B	YMR192W	GYL1
MAPRE1/YNL134C	ENSG00000136143	MAPRE1	YNL134C	YNL134C
JAG1/STE18	ENSG00000136158	JAG1	YJR086W	STE18
CDK5RAP1/ADE2	ENSG00000136197	CDK5RAP1	YOR128C	ADE2
SNTA1/CDC42	ENSG00000136238	SNTA1	YLR229C	CDC42
OXT/SWF1	ENSG00000136247	OXT	YDR126W	SWF1
TTI1/DBP9	ENSG00000136271	TTI1	YLR276C	DBP9
E2F1/YOX1	ENSG00000136352	E2F1	YML027W	YOX1
RPRD1B/FAU1	ENSG00000136371	RPRD1B	YER183C	FAU1
PXMP4/YHR192W	ENSG00000136436	PXMP4	YHR192W	YHR192W
CHMP4B/NMT1	ENSG00000136448	CHMP4B	YLR195C	NMT1
BPI/HRB1	ENSG00000136450	BPI	YNL004W	HRB1
CST3/YGR021W	ENSG00000136463	CST3	YGR021W	YGR021W
ASIP/YPL247C	ENSG00000136485	ASIP	YPL247C	YPL247C
CST4/SAS3	ENSG00000136504	CST4	YBL052C	SAS3
ACTR5/GAP1	ENSG00000136521	ACTR5	YKR039W	GAP1
WFDC2/GBP2	ENSG00000136527	WFDC2	YCL011C	GBP2
AHCY/PPZ2	ENSG00000136531	AHCY	YDR436W	PPZ2
DHX35/EMP47	ENSG00000136560	DHX35	YFL048C	EMP47
DNTTIP1/YHR020W	ENSG00000136628	DNTTIP1	YHR020W	YHR020W
MAP1LC3A/VPS33	ENSG00000136631	MAP1LC3A	YLR396C	VPS33
SYNDIG1/QDR3	ENSG00000136636	SYNDIG1	YBR043C	QDR3
PIGU/SNX3	ENSG00000136643	PIGU	YOR357C	SNX3
TNNC2/YLR194C	ENSG00000136715	TNNC2	YLR194C	YLR194C
APMAP/IMP4	ENSG00000136718	APMAP	YNL075W	IMP4
ZNF516/HSE1	ENSG00000136738	ZNF516	YHL002W	HSE1
USP14/NFS1	ENSG00000136750	USP14	YCL017C	NFS1
VAPA/YME1	ENSG00000136758	VAPA	YPR024W	YME1
MYOM1/SIS1	ENSG00000136770	MYOM1	YNL007C	SIS1
MYL12A/RCK1	ENSG00000136807	MYL12A	YGL158W	RCK1
CEP76/TRX2	ENSG00000136810	CEP76	YGR209C	TRX2
CEP192/ECM29	ENSG00000136813	CEP192	YHL030W	ECM29
RNMT/HSP104	ENSG00000136827	RNMT	YLL026W	HSP104
SMAD7/YCG1	ENSG00000136828	SMAD7	YDR325W	YCG1
LAMA1/BUD2	ENSG00000136848	LAMA1	YKL092C	BUD2
RNF125/SEC1	ENSG00000136854	RNF125	YDR164C	SEC1
ANKRD12/YPL260W	ENSG00000136861	ANKRD12	YPL260W	YPL260W
NOL4/AGC1	ENSG00000136869	NOL4	YPR021C	AGC1
POLI/PRP4	ENSG00000136875	POLI	YPR178W	PRP4
MIB1/SAD1	ENSG00000136878	MIB1	YFR005C	SAD1
RBBP8/VMA10	ENSG00000136888	RBBP8	YHR039C-A	VMA10
RIOK3/IPI1	ENSG00000136891	RIOK3	YHR085W	IPI1
CSTF2/SUR4	ENSG00000136928	CSTF2	YLR372W	SUR4
PSMD10/PUP1	ENSG00000136930	PSMD10	YOR157C	PUP1
ATG4A/KEL1	ENSG00000136933	ATG4A	YHR158C	KEL1
TBL1X/RKM2	ENSG00000136937	TBL1X	YDR198C	RKM2
GPR143/PLP2	ENSG00000136940	GPR143	YOR281C	PLP2
PGRMC1/RPL35B	ENSG00000136942	PGRMC1	YDL136W	RPL35B
POLA1/DFM1	ENSG00000136986	POLA1	YDR411C	DFM1
MID1/RPA49	ENSG00000137054	MID1	YNL248C	RPA49
NKAP/HNT3	ENSG00000137074	NKAP	YOR258W	HNT3
NXT2/FDH1	ENSG00000137106	NXT2	YOR388C	FDH1
GUCY2F/RPS6B	ENSG00000137154	GUCY2F	YBR181C	RPS6B
ENSG00000101898/NAT2	ENSG00000137185	ENSG00000101898	YGR147C	NAT2
ALG13/STB4	ENSG00000137203	ALG13	YMR019W	STB4
PRPS2/POP8	ENSG00000137265	PRPS2	YBL018C	POP8
TLR8/BMS1	ENSG00000137312	TLR8	YPL217C	BMS1
AMMECR1/SNF5	ENSG00000137337	AMMECR1	YBR289W	SNF5
CHRDL1/FLX1	ENSG00000137409	CHRDL1	YIL134W	FLX1
WDR13/RPC31	ENSG00000137478	WDR13	YNL151C	RPC31
SUV39H1/YGR130C	ENSG00000137497	SUV39H1	YGR130C	YGR130C
GLRA2/FMP32	ENSG00000137500	GLRA2	YFL046W	FMP32
XIAP/SIR4	ENSG00000137501	XIAP	YDR227W	SIR4
STAG2/YIP5	ENSG00000137502	STAG2	YGL161C	YIP5
MCF2/YGR015C	ENSG00000137509	MCF2	YGR015C	YGR015C
F9/MRPL10	ENSG00000137547	F9	YNL284C	MRPL10
ABCD1/TGS1	ENSG00000137574	ABCD1	YPL157W	TGS1
CCDC22/YNR065C	ENSG00000137642	CCDC22	YNR065C	YNR065C
CACNA1F/BUD13	ENSG00000137656	CACNA1F	YGL174W	BUD13
SYP/TMA20	ENSG00000137699	SYP	YER007C-A	TMA20
PLP2/MRP1	ENSG00000137710	PLP2	YDR347W	MRP1
BMX/VAC14	ENSG00000137713	BMX	YLR386W	VAC14
PLS3/YAH1	ENSG00000137714	PLS3	YPL252C	YAH1
NAA10/YJL185C	ENSG00000137752	NAA10	YJL185C	YJL185C
RENBP/MKK2	ENSG00000137764	RENBP	YPL140C	MKK2
ELF4/ODC2	ENSG00000137801	ELF4	YOR222W	ODC2
SMARCA1/DIP2	ENSG00000137802	SMARCA1	YLR129W	DIP2
MTMR8/GCR2	ENSG00000137806	MTMR8	YNL199C	GCR2
ASB9/RTF1	ENSG00000137815	ASB9	YGL244W	RTF1
ENSG00000102050/YKR078W	ENSG00000137822	ENSG00000102050	YKR078W	YKR078W
RBBP7/SMC5	ENSG00000137831	RBBP7	YOL034W	SMC5
PPP1R2P9/BIO5	ENSG00000137842	PPP1R2P9	YNR056C	BIO5
KCND1/RAD59	ENSG00000137845	KCND1	YDL059C	RAD59
OPN1LW/SLD2	ENSG00000137872	OPN1LW	YKL108W	SLD2
FMR1/RLP24	ENSG00000137876	FMR1	YLR009W	RLP24
PIM2/COY1	ENSG00000137878	PIM2	YKL179C	COY1
SLC35A2/MRPL40	ENSG00000137942	SLC35A2	YPL173W	MRPL40
PQBP1/ALT1	ENSG00000137944	PQBP1	YLR089C	ALT1
PCSK1N/SUA7	ENSG00000137947	PCSK1N	YPR086W	SUA7
EMD/BET2	ENSG00000137955	EMD	YPR176C	BET2
TAZ/KGD2	ENSG00000137992	TAZ	YDR148C	KGD2
PGK1/IMD2	ENSG00000138029	PGK1	YHR216W	IMD2
GATA1/RBK1	ENSG00000138030	GATA1	YCR036W	RBK1
MAGT1/PTC1	ENSG00000138032	MAGT1	YDL006W	PTC1
SMS/YGR016W	ENSG00000138035	SMS	YGR016W	YGR016W
PHEX/DIN7	ENSG00000138036	PHEX	YDR263C	DIN7
UBL4A/PSY2	ENSG00000138041	UBL4A	YNL201C	PSY2
EEA1/YPT1	ENSG00000138069	EEA1	YFL038C	YPT1
RP2/ARP2	ENSG00000138071	RP2	YDL029W	ARP2
PHF16/MAL12	ENSG00000138079	PHF16	YGR292W	MAL12
CDK16/DAS1	ENSG00000138081	CDK16	YJL149W	DAS1
USP11/PET309	ENSG00000138095	USP11	YLR067C	PET309
PCYT1B/ARP1	ENSG00000138107	PCYT1B	YHR129C	ARP1
HTATSF1/MYO2	ENSG00000138162	HTATSF1	YOR326W	MYO2
VGLL1/SDP1	ENSG00000138166	VGLL1	YIL113W	SDP1
CD40LG/YND1	ENSG00000138185	CD40LG	YER005W	YND1
TIMP1/FET3	ENSG00000138193	TIMP1	YMR058W	FET3
FGD1/HMLALPHA1	ENSG00000138279	FGD1	YCL066W	HMLALPHA1
PIN4/TIM23	ENSG00000138297	PIN4	YNR017W	TIM23
PORCN/RPS24A	ENSG00000138326	PORCN	YER074W	RPS24A
MAGED2/DNA2	ENSG00000138346	MAGED2	YHR164C	DNA2
KLF8/ADE17	ENSG00000138363	KLF8	YMR120C	ADE17
SYTL4/KTR5	ENSG00000138378	SYTL4	YNL029C	KTR5
CENPI/SRO9	ENSG00000138385	CENPI	YCL037C	SRO9
DRP2/CPR3	ENSG00000138398	DRP2	YML078W	CPR3
TAF7L/IDP3	ENSG00000138413	TAF7L	YNL009W	IDP3
PBDC1/YPL014W	ENSG00000138434	PBDC1	YPL014W	YPL014W
ENSG00000102391/YTM1	ENSG00000138442	ENSG00000102391	YOR272W	YTM1
ARMCX3/MKC7	ENSG00000138448	ARMCX3	YDR144C	MKC7
HTR2A/YKL100C	ENSG00000138600	HTR2A	YKL100C	YKL100C
NDFIP2/PTM1	ENSG00000138613	NDFIP2	YKL039W	PTM1
TNFSF13B/DSK2	ENSG00000138629	TNFSF13B	YMR276W	DSK2
MLNR/ALG9	ENSG00000138641	MLNR	YNL219C	ALG9
CAB39L/FMP25	ENSG00000138646	CAB39L	YLR077W	FMP25
KLF5/IES2	ENSG00000138660	KLF5	YNL215W	IES2
STK24/RIM4	ENSG00000138668	STK24	YHL024W	RIM4
ACP5/PSY4	ENSG00000138669	ACP5	YBL046W	PSY4
DNAJC3/SEC31	ENSG00000138674	DNAJC3	YDL195W	SEC31
UGGT2/CSF1	ENSG00000138688	UGGT2	YLR087C	CSF1
ARHGEF7/YAR066W	ENSG00000138698	ARHGEF7	YAR066W	YAR066W
FGF9/ATP12	ENSG00000138750	FGF9	YJL180C	ATP12
SGCG/CDC12	ENSG00000138758	SGCG	YHR107C	CDC12
PARP4/YOR387C	ENSG00000138760	PARP4	YOR387C	YOR387C
SUPT20H/USO1	ENSG00000138768	SUPT20H	YDL058W	USO1
MRPS31/YOR021C	ENSG00000138772	MRPS31	YOR021C	YOR021C
KPNA3/PPA2	ENSG00000138777	KPNA3	YMR267W	PPA2
FLT1/YJR141W	ENSG00000138785	FLT1	YJR141W	YJR141W
RGCC/YEL043W	ENSG00000138795	RGCC	YEL043W	YEL043W
VWA8/NDI1	ENSG00000138796	VWA8	YML120C	NDI1
DGKH/MET14	ENSG00000138801	DGKH	YKL001C	MET14
KATNAL1/SEC23	ENSG00000138802	KATNAL1	YPR181C	SEC23
INTS6/CMP2	ENSG00000138814	INTS6	YML057W	CMP2
TSC22D1/SKO1	ENSG00000138835	TSC22D1	YNL167C	SKO1
CLN5/YLR036C	ENSG00000139112	CLN5	YLR036C	YLR036C
OLFM4/PEP7	ENSG00000139132	OLFM4	YDR323C	PEP7
MSLN/YLR290C	ENSG00000139180	MSLN	YLR290C	YLR290C
TRADD/PEX5	ENSG00000139197	TRADD	YDR244W	PEX5
HSF4/ADY3	ENSG00000139220	HSF4	YDL239C	ADY3
CORO1A/SMX3	ENSG00000139343	CORO1A	YPR182W	SMX3
MAPK3/COX7	ENSG00000139372	MAPK3	YMR256C	COX7
PHKB/YSR3	ENSG00000139496	PHKB	YKR053C	YSR3
NUTF2/KTR4	ENSG00000139505	NUTF2	YBR199W	KTR4
NUP93/YJR107W	ENSG00000139567	NUP93	YJR107W	YJR107W
CENPT/RPS8A	ENSG00000139610	CENPT	YBL072C	RPS8A
TSNAXIP1/SWI3	ENSG00000139613	TSNAXIP1	YJL176C	SWI3
NFAT5/MED8	ENSG00000139636	NFAT5	YBR193C	MED8
N4BP1/YER156C	ENSG00000139637	N4BP1	YER156C	YER156C
CBLN1/YJL068C	ENSG00000139684	CBLN1	YJL068C	YJL068C
ARL2BP/CNN1	ENSG00000139719	ARL2BP	YFR046C	CNN1
ZNF423/TMA22	ENSG00000139726	ZNF423	YJR014W	TMA22
CCL22/FRE6	ENSG00000139908	CCL22	YLL051C	FRE6
CCL17/YJL055W	ENSG00000139910	CCL17	YJL055W	YJL055W
CTCF/RTN1	ENSG00000139970	CTCF	YDR233C	RTN1
ACD/MDV1	ENSG00000140006	ACD	YJL112W	MDV1
POLR2C/APM1	ENSG00000140022	POLR2C	YPL259C	APM1
PARD6A/PRY1	ENSG00000140092	PARD6A	YJL079C	PRY1
ZNF821/TYS1	ENSG00000140105	ZNF821	YGR185C	TYS1
MMP15/UGA4	ENSG00000140199	MMP15	YDL210W	UGA4
USB1/QRI5	ENSG00000140262	USB1	YLR204W	QRI5
CCDC113/XYL2	ENSG00000140263	CCDC113	YLR070C	XYL2
NME3/YDL085C-A	ENSG00000140264	NME3	YDL085C-A	YDL085C-A
PSMD7/TOA2	ENSG00000140307	PSMD7	YKL058W	TOA2
VAC14/SRP14	ENSG00000140319	VAC14	YDL092W	SRP14
TANGO6/NAN1	ENSG00000140332	TANGO6	YPL126W	NAN1
COG4/AIM45	ENSG00000140374	COG4	YPR004C	AIM45
PLA2G15/SML1	ENSG00000140382	PLA2G15	YML058W	SML1
[truncated: 1,419 more rows]
