# Supplementary material for: Scope and limitations of yeast as a model organism for studying human tissue-specific pathways
Source: BMC Syst Biol. 2015 Dec 29;9:96. doi: 10.1186/s12918-015-0253-0 (PMC4696342; doi:10.1186/s12918-015-0253-0)
Supplement: Additional file 1 — Network alignments. Compressed (*.zip) file containing individual tissue-specific alignments. (ZIP 5181 Kb) [file 12918_2015_253_MOESM1_ESM.zip › alignments/Hypothalamus_AlignGraph_edges.tsv]

First_ortholog_pair	Second_ortholog_pair
DAP/ROM2	CFTR/CSM4
SLC4A8/CTF19	PDK4/PAC1
MRPS34/RHB1	PDK2/NAB2
XRCC5/RET3	PDK2/NAB2
DUSP13/ENO1	PDK2/NAB2
IL12RB2/SAN1	PDK2/NAB2
HACE1/BLI1	PDK2/NAB2
CAPN3/RVS167	PDK2/NAB2
PSMD8/SNT309	PDK2/NAB2
SMARCB1/RGA1	PDK2/NAB2
EEA1/YPT1	PDK2/NAB2
NSMCE4A/RSM27	PDK2/NAB2
SH3PXD2A/RPP1A	PDK2/NAB2
HDAC5/YDR286C	PDK2/NAB2
CALCA/TEF1	PDK2/NAB2
DPH5/SMD3	PDK2/NAB2
OSBPL9/AMD2	PDK2/NAB2
SMARCD1/MKK1	CCL3/RET1
UTP18/CDC53	SYNRG/NGL2
ATP6V0A1/TIF4632	PAF1/MAG2
RAD54L/BNA5	ARHGAP44/TRX1
GLIS3/RPL27A	PAFAH1B1/PAN1
SSBP1/CMK1	DNAH9/HSF1
CENPI/SRO9	LUC7L/YBR096W
CLDN15/HSP60	RNF216/PEX11
TTK/FPR4	DCN/RPL3
CENPI/SRO9	CALCOCO1/RPL18B
SEC61A1/SPT16	YAF2/FRK1
PLXNA2/MAM33	YAF2/FRK1
RPA3/ADO1	YAF2/FRK1
ERLIN1/RRP1	YAF2/FRK1
SEC24A/RIM11	YAF2/FRK1
CALCA/TEF1	RGPD5/MAE1
CST7/SSB1	SNAI2/GIS2
TIMM13/NUP82	NCDN/NUP100
ERH/CLB2	MRE11A/YPS5
PLGRKT/AGE1	PLEKHB1/RTG3
ARFGEF1/YFL066C	NRXN3/TRM7
RP2/ARP2	ALAS1/STE4
LAT2/NPL3	HSF2/MUD2
NUCB1/CNM67	PRKCH/HRD3
CST7/SSB1	TFB1M/SMC1
PFKP/SKM1	MUSK/SEC2
AKAP8/SPC72	PEX3/SPO14
MDFI/DCP2	PEX3/SPO14
PLGRKT/AGE1	OTC/UNG1
DOPEY1/SWI5	MRI1/ARP7
SFPQ/NOP9	VCAN/DHR2
GSTP1/TIF4631	MED17/CBK1
SIX4/LYS12	LCP2/TCB2
PFDN4/SNF3	ENSG00000043822/YEA4
CDKL1/HHT1	GUCA2B/MOT1
EDEM2/WWM1	OFD1/HEM13
MLF2/ALD4	RSF1/KAP104
UFSP2/ERG6	NFE2L3/IML2
PTPN3/STB2	LIMA1/END3
AKAP8/SPC72	LIMA1/END3
MVK/KAR3	LIMA1/END3
MCM6/FUN19	ENSG00000051415/RPS1B
PTK6/CCT2	CYBA/PPH3
SEC23B/NOP53	SIKE1/ATG1
TFIP11/CDC16	NOP58/APC5
FOXP1/RAD57	KCNH2/REX4
ANKS1A/GCN5	SEC61A1/SPT16
EPB41L1/RPC53	LTK/RPB5
CR2/TOP1	EIF4B/RPA34
NUDC/MOB1	U2AF2/CDC28
ZNF106/RPL11B	EPN1/PTC3
ECE1/UBC6	RNF4/NHP2
PPP1R12B/YPL162C	BCAS1/BUB2
POLDIP3/RPF1	PMS1/YLR224W
PLGRKT/AGE1	SLC9A3R2/RPC25
GPATCH1/RRP5	NTN1/RAD27
FTSJ3/NUP49	MCM10/PRE8
RAB5B/HEK2	MCM10/PRE8
MAP4K4/TRM1	MAP2K4/CYS3
ANGPTL1/PIM1	SLK/MIS1
LHPP/TAF6	COL17A1/YAP1
KCNN4/CAF40	SMARCD1/MKK1
GRIN2D/YDR374C	SMARCD1/MKK1
SIX4/LYS12	FECH/MZM1
EIF3A/BUD16	PFKP/SKM1
TROVE2/ATG23	COASY/YGL242C
CCNC/URA7	TRPC7/RPN8
PLOD3/NTG1	GAL/EXG1
MVK/KAR3	PTPN3/STB2
PICK1/LSM4	NCK2/PRP11
WNT3/PET8	ING3/CCA1
MLF2/ALD4	SEL1L/CRH1
GLP1R/RBL2	SMC1A/TPD3
POLDIP3/RPF1	PTGS2/NOP15
SIX4/LYS12	IGF2BP2/IMD3
PLGRKT/AGE1	ZZEF1/PDR10
SF3A2/RGA2	PAX2/RPN3
TRMT6/UTP10	GPATCH1/RRP5
FLT3LG/UTP20	GPATCH1/RRP5
SFPQ/NOP9	GPATCH1/RRP5
PLGRKT/AGE1	STXBP2/MAM1
CENPI/SRO9	FKBP6/PIL1
PLGRKT/AGE1	ITGA8/ZPR1
ARFRP1/TOK1	CST7/SSB1
DUSP13/ENO1	GNB1/TFB1
NSUN4/YOR1	CBFA2T2/ATP1
EZH2/RTT107	REXO1/TOF1
SNX17/ACT1	RDH8/SRV2
SLC26A8/STE20	PTPRC/ERP4
TRDMT1/SAC3	SMARCD3/MSH3
HSD11B1/NEW1	C5orf22/RAD50
CXCL12/HTA2	COBLL1/PPH22
COMP/PEP8	ULK2/UFD4
PLGRKT/AGE1	SLCO1A2/FAB1
CRX/VID22	CHERP/DPS1
SRSF9/MRPL35	ACHE/YLH47
MRPS31/YOR021C	MAVS/NOP56
WNT5B/COX19	XRN2/IRR1
LCT/HST1	TESC/SET1
PFN1/REV1	NOS1/YPL236C
RBP1/HCA4	CAPN3/RVS167
CTSC/SWE1	CLSPN/DRS1
C20orf24/ATF1	CBX5/KEL3
DPH5/SMD3	PSMD8/SNT309
BCHE/LCL1	MKNK2/GPA2
KLRB1/SSA1	PES1/GNP1
MTMR8/GCR2	PICK1/LSM4
MDFI/DCP2	PICK1/LSM4
CFHR3/RPL43B	ASCC2/RPL27B
PLGRKT/AGE1	SMCR7L/VPS25
HTATSF1/MYO2	ENSG00000100357/SEC8
CENPI/SRO9	PYGL/MMF1
AICDA/MGT1	HIF1A/TMA19
ZC3HAV1/STH1	SEC23A/RIM15
GORASP1/SEC21	DHX35/EMP47
CENPI/SRO9	LAMA1/BUD2
DAP/ROM2	PSMD10/PUP1
MVK/KAR3	XIAP/SIR4
SNX17/ACT1	RP2/ARP2
GRM6/RPL15A	CENPI/SRO9
LEPR/RPN5	SUPT20H/USO1
GBP3/ADD66	BLOC1S6/PUP2
DAP/ROM2	CLEC4M/NBP2
NSUN4/YOR1	ICAM4/ERG11
SEC24A/RIM11	RASIP1/BOI1
PLGRKT/AGE1	MAG/AAC3
PON2/GEP5	GTPBP10/ATG10
STAG1/MRP20	ANKRD7/SGT2
CD2/DNM1	NRF1/GDH2
C10orf2/YEF3	ERLIN1/RRP1
RCVRN/FBP1	ATE1/KEX2
ACVR2B/RSM25	NSMCE4A/RSM27
NCOA7/SMX2	CWC25/CNB1
PTBP2/CKB2	RANGRF/YCF1
IL10RA/YMR209C	SLC9A3R1/FRE5
SF3B1/UBC4	SUV420H1/RAD53
HSD11B1/NEW1	FOXM1/CTF8
IQCG/RPL21A	AKAP3/RPS16B
DAP/ROM2	PRPH2/ESA1
FOXP1/RAD57	RARS/VPS20
GORASP2/OM14	IQCG/RPL21A
