# Supplementary material for: Scope and limitations of yeast as a model organism for studying human tissue-specific pathways
Source: BMC Syst Biol. 2015 Dec 29;9:96. doi: 10.1186/s12918-015-0253-0 (PMC4696342; doi:10.1186/s12918-015-0253-0)
Supplement: Additional file 1 — Network alignments. Compressed (*.zip) file containing individual tissue-specific alignments. (ZIP 5181 Kb) [file 12918_2015_253_MOESM1_ESM.zip › alignments/Thalamus_AlignGraph_nodes.tsv]

ID	Human_EnsemblGeneID	Human_Symbol	Yeast_EnsemblGeneID	Yeast_Symbol
TSPAN6/DPM1	ENSG00000000419	TSPAN6	YPR183W	DPM1
DPM1/GSH1	ENSG00000001084	DPM1	YJL101C	GSH1
SCYL3/HAP2	ENSG00000001167	SCYL3	YGL237C	HAP2
FGR/CTR1	ENSG00000003147	FGR	YPR124W	CTR1
CFH/COS9	ENSG00000003402	CFH	YKL219W	COS9
GCLC/DFG5	ENSG00000003436	GCLC	YMR238W	DFG5
NFYA/NRP1	ENSG00000003756	NFYA	YDL167C	NRP1
SEMA3F/CSM4	ENSG00000004059	SEMA3F	YPL200W	CSM4
CFTR/FEN1	ENSG00000004399	CFTR	YCR034W	FEN1
KRIT1/ADK1	ENSG00000004455	KRIT1	YDR226W	ADK1
RAD52/GUP2	ENSG00000004468	RAD52	YPL189W	GUP2
BAD/FPR2	ENSG00000004478	BAD	YDR519W	FPR2
CD99/PKH1	ENSG00000004660	CD99	YDR490C	PKH1
AOC1/ACP1	ENSG00000004779	AOC1	YKL192C	ACP1
HECW1/YGR201C	ENSG00000004838	HECW1	YGR201C	YGR201C
MAD1L1/YDR307W	ENSG00000004866	MAD1L1	YDR307W	YDR307W
LASP1/CDC27	ENSG00000004897	LASP1	YBL084C	CDC27
M6PR/FCY2	ENSG00000004948	M6PR	YER056C	FCY2
ICA1/CYC3	ENSG00000004961	ICA1	YAL039C	CYC3
ALS2/NAM7	ENSG00000005007	ALS2	YMR080C	NAM7
CASP10/CDC9	ENSG00000005156	CASP10	YDL164C	CDC9
CFLAR/AGA1	ENSG00000005243	CFLAR	YNR044W	AGA1
TFPI/PST2	ENSG00000005302	TFPI	YDR032C	PST2
RBM5/BDF2	ENSG00000005339	RBM5	YDL070W	BDF2
MTMR7/SIA1	ENSG00000005421	MTMR7	YOR137C	SIA1
ARF5/LOC1	ENSG00000005700	ARF5	YFR001W	LOC1
POLDIP2/YDR352W	ENSG00000005893	POLDIP2	YDR352W	YDR352W
PLXND1/PGC1	ENSG00000006007	PLXND1	YPL206C	PGC1
AK2/APL4	ENSG00000006125	AK2	YPR029C	APL4
CD38/ADH7	ENSG00000006194	CD38	YCR105W	ADH7
FKBP4/GRX6	ENSG00000006468	FKBP4	YDL010W	GRX6
KDM1A/LCB5	ENSG00000006530	KDM1A	YLR260W	LCB5
CAMKK1/YMR010W	ENSG00000006704	CAMKK1	YMR010W	YMR010W
RECQL/VPS41	ENSG00000006715	RECQL	YDR080W	VPS41
HSPB6/SKN7	ENSG00000006788	HSPB6	YHR206W	SKN7
ARHGAP33/IZH2	ENSG00000006831	ARHGAP33	YOL002C	IZH2
NDUFAB1/CMK2	ENSG00000007047	NDUFAB1	YOL016C	CMK2
PDK4/PAC1	ENSG00000007168	PDK4	YOR269W	PAC1
ZMYND10/MET10	ENSG00000007171	ZMYND10	YFR030W	MET10
ST7/HXK2	ENSG00000007174	ST7	YGL253W	HXK2
CDC27/HOF1	ENSG00000007237	CDC27	YMR032W	HOF1
SLC4A1/TRS33	ENSG00000007255	SLC4A1	YOR115C	TRS33
CALCR/GPI1	ENSG00000007541	CALCR	YGR216C	GPI1
HCCS/TEC1	ENSG00000007866	HCCS	YBR083W	TEC1
DVL2/FRE7	ENSG00000007952	DVL2	YOL152W	FRE7
UPF1/PRE7	ENSG00000008018	UPF1	YBL041W	PRE7
SKAP2/SCH9	ENSG00000008118	SKAP2	YHR205W	SCH9
SLC25A5/USA1	ENSG00000008130	SLC25A5	YML029W	USA1
CCDC109B/YDL176W	ENSG00000008277	CCDC109B	YDL176W	YDL176W
HOXA11/DTR1	ENSG00000008282	HOXA11	YBR180W	DTR1
POLR2J/PDC1	ENSG00000008294	POLR2J	YLR044C	PDC1
DHX33/PHO3	ENSG00000008710	DHX33	YBR092C	PHO3
MEOX1/RPS20	ENSG00000008988	MEOX1	YHL015W	RPS20
LIG3/YBL055C	ENSG00000009335	LIG3	YBL055C	YBL055C
RPAP3/VTA1	ENSG00000009844	RPAP3	YLR181C	VTA1
ENSG00000005189/PHD1	ENSG00000009950	ENSG00000005189	YKL043W	PHD1
CIAPIN1/ITC1	ENSG00000009954	CIAPIN1	YGL133W	ITC1
FAM214B/VID30	ENSG00000010017	FAM214B	YGL227W	VID30
COPZ2/MSC7	ENSG00000010030	COPZ2	YHR039C	MSC7
PRKAR2B/SPE4	ENSG00000010165	PRKAR2B	YLR146C	SPE4
MSL3/COR1	ENSG00000010256	MSL3	YBL045C	COR1
CREBBP/YCS4	ENSG00000010292	CREBBP	YLR272C	YCS4
BZRAP1/PRY2	ENSG00000010310	BZRAP1	YKR013W	PRY2
MPO/SHO1	ENSG00000010671	MPO	YER118C	SHO1
PON1/YCK2	ENSG00000010810	PON1	YNL154C	YCK2
GCFC2/NDD1	ENSG00000010818	GCFC2	YOR372C	NDD1
ABCB4/ELA1	ENSG00000011007	ABCB4	YNL230C	ELA1
SOX8/YNK1	ENSG00000011052	SOX8	YKL067W	YNK1
IBTK/ICT1	ENSG00000011198	IBTK	YLR099C	ICT1
MYCBP2/UTP18	ENSG00000011260	MYCBP2	YJL069C	UTP18
FBXL3/DCR2	ENSG00000011275	FBXL3	YLR361C	DCR2
ITGAL/STT4	ENSG00000011405	ITGAL	YLR305C	STT4
PDK2/SKG3	ENSG00000011426	PDK2	YLR187W	SKG3
ITGA3/MSB4	ENSG00000011454	ITGA3	YOL112W	MSB4
LAMP2/PPH21	ENSG00000011485	LAMP2	YDL134C	PPH21
GGNBP2/PKH2	ENSG00000011566	GGNBP2	YOL100W	PKH2
ITGA2B/RAD10	ENSG00000012061	ITGA2B	YML095C	RAD10
GDE1/NUP57	ENSG00000012822	GDE1	YGR119C	NUP57
C19orf60/IRS4	ENSG00000013016	C19orf60	YKR019C	IRS4
CRLF1/RPT3	ENSG00000013275	CRLF1	YDR394W	RPT3
MAP3K14/COQ4	ENSG00000013441	MAP3K14	YDR204W	COQ4
ABCC8/RET1	ENSG00000013503	ABCC8	YOR207C	RET1
CCL18/NGL2	ENSG00000013523	CCL18	YMR285C	NGL2
CCL3/PMT6	ENSG00000014216	CCL3	YGR199W	PMT6
SYNRG/MDH3	ENSG00000014641	SYNRG	YDL078C	MDH3
CACNG3/MMT1	ENSG00000014824	CACNG3	YMR177W	MMT1
TMEM132A/BRX1	ENSG00000015171	TMEM132A	YOL077C	BRX1
AP2B1/LAS17	ENSG00000015285	AP2B1	YOR181W	LAS17
TAC1/GPG1	ENSG00000015413	TAC1	YGL121C	GPG1
ZNF263/MPP6	ENSG00000015479	ZNF263	YNR024W	MPP6
CX3CL1/BPL1	ENSG00000015592	CX3CL1	YDL141W	BPL1
SPATA20/PMR1	ENSG00000017260	SPATA20	YGL167C	PMR1
CACNA1G/BEM3	ENSG00000017797	CACNA1G	YPL115C	BEM3
TNFRSF12A/MGR3	ENSG00000018189	TNFRSF12A	YMR115W	MGR3
MAP3K9/DRS2	ENSG00000018625	MAP3K9	YAL026C	DRS2
RALA/EMW1	ENSG00000018699	RALA	YNL313C	EMW1
BAIAP2L1/PCD1	ENSG00000020256	BAIAP2L1	YLR151C	PCD1
ETV1/TFB3	ENSG00000020426	ETV1	YDR460W	TFB3
AGK/YTA6	ENSG00000021574	AGK	YPL074W	YTA6
CCL26/NUT1	ENSG00000021645	CCL26	YGL151W	NUT1
FARP2/SEN1	ENSG00000021776	FARP2	YLR430W	SEN1
USH1C/CPA1	ENSG00000021826	USH1C	YOR303W	CPA1
DBF4/DEG1	ENSG00000022267	DBF4	YFL001W	DEG1
TBXA2R/MAG2	ENSG00000022840	TBXA2R	YLR427W	MAG2
IFRD1/PFA4	ENSG00000023041	IFRD1	YOL003C	PFA4
GTF2IRD1/TRX1	ENSG00000023318	GTF2IRD1	YLR043C	TRX1
PAF1/HEM1	ENSG00000023330	PAF1	YDR232W	HEM1
VPS41/GRX2	ENSG00000023572	VPS41	YDR513W	GRX2
ARHGAP44/ERB1	ENSG00000023734	ARHGAP44	YMR049C	ERB1
ELAC2/YDL124W	ENSG00000023909	ELAC2	YDL124W	YDL124W
SCIN/UBR1	ENSG00000024048	SCIN	YGR184C	UBR1
MYH13/PAN1	ENSG00000024422	MYH13	YIR006C	PAN1
ADIPOR2/GTR2	ENSG00000025039	ADIPOR2	YGR163W	GTR2
UPP2/HSF1	ENSG00000025156	UPP2	YGL073W	HSF1
MARK4/FAF1	ENSG00000025293	MARK4	YIL019W	FAF1
PAFAH1B1/GAL80	ENSG00000025434	PAFAH1B1	YML051W	GAL80
NOS2/CNS1	ENSG00000025772	NOS2	YBR155W	CNS1
DNAH9/SEC63	ENSG00000025796	DNAH9	YOR254C	SEC63
GAS7/SRP1	ENSG00000025800	GAS7	YNL189W	SRP1
TRAPPC6A/KEL1	ENSG00000026025	TRAPPC6A	YHR158C	KEL1
MATK/RAD3	ENSG00000026036	MATK	YER171W	RAD3
CD79B/YBR096W	ENSG00000026508	CD79B	YBR096W	YBR096W
SCN4A/OCT1	ENSG00000027001	SCN4A	YKL134C	OCT1
PAX6/YOR296W	ENSG00000027075	PAX6	YOR296W	YOR296W
RHBDF1/ALK2	ENSG00000028203	RHBDF1	YBL009W	ALK2
LUC7L/VPS5	ENSG00000028528	LUC7L	YOR069W	VPS5
BAIAP3/DSE3	ENSG00000029639	BAIAP3	YOR264W	DSE3
PIGQ/EIS1	ENSG00000029725	PIGQ	YMR031C	EIS1
TEAD3/SES1	ENSG00000031698	TEAD3	YDR023W	SES1
SELE/WTM1	ENSG00000032389	SELE	YOR230W	WTM1
DNAJC11/ACK1	ENSG00000032742	DNAJC11	YDL203C	ACK1
MYLIP/ARB1	ENSG00000033050	MYLIP	YER036C	ARB1
NOX1/VPH1	ENSG00000033627	NOX1	YOR270C	VPH1
E2F2/NFI1	ENSG00000033800	E2F2	YOR156C	NFI1
PSMB1/VHT1	ENSG00000034053	PSMB1	YGR065C	VHT1
SYN1/PEX3	ENSG00000034693	SYN1	YDR329C	PEX3
JARID2/ATG8	ENSG00000034713	JARID2	YBL078C	ATG8
CAMK1G/CYK3	ENSG00000035115	CAMK1G	YDL117W	CYK3
CDK11A/ADE12	ENSG00000035687	CDK11A	YNL220W	ADE12
NADK/RFC1	ENSG00000035928	NADK	YOR217W	RFC1
TFAP2B/RTT101	ENSG00000036257	TFAP2B	YJL047C	RTT101
CYTH3/UBP5	ENSG00000036672	CYTH3	YER144C	UBP5
ADAM22/MDS3	ENSG00000037637	ADAM22	YGL197W	MDS3
SYPL1/MRI1	ENSG00000037757	SYPL1	YPR118W	MRI1
SPAG9/TRM8	ENSG00000037897	SPAG9	YDL201W	TRM8
CELSR3/YNL193W	ENSG00000038382	CELSR3	YNL193W	YNL193W
MGST1/YLR413W	ENSG00000038427	MGST1	YLR413W	YLR413W
CRY1/MTR4	ENSG00000039123	CRY1	YJL050W	MTR4
NFIX/TCO89	ENSG00000039319	NFIX	YPL180W	TCO89
MMP25/PRE9	ENSG00000041357	MMP25	YGR135W	PRE9
IL32/YGL242C	ENSG00000041515	IL32	YGL242C	YGL242C
PKD1/NUG1	ENSG00000041802	PKD1	YER006W	NUG1
MAPK8IP2/PCA1	ENSG00000041982	MAPK8IP2	YBR295W	PCA1
MED24/TDP1	ENSG00000042088	MED24	YBR223C	TDP1
SEC62/APS2	ENSG00000042753	SEC62	YJR058C	APS2
RPS20/FHN1	ENSG00000042832	RPS20	YGR131W	FHN1
CSDE1/DCN1	ENSG00000043093	CSDE1	YLR128W	DCN1
UBE3C/MTW1	ENSG00000043462	UBE3C	YAL034W-A	MTW1
REV3L/SCM3	ENSG00000044115	REV3L	YDL139C	SCM3
PAX7/YJR030C	ENSG00000044446	PAX7	YJR030C	YJR030C
MASP2/LST8	ENSG00000047056	MASP2	YNL006W	LST8
TRAF3IP3/YLR419W	ENSG00000047188	TRAF3IP3	YLR419W	YLR419W
POMT2/URA7	ENSG00000047230	POMT2	YBL039C	URA7
VTA1/VMA13	ENSG00000047249	VTA1	YPR036W	VMA13
MLXIPL/MLP1	ENSG00000047410	MLXIPL	YKR095W	MLP1
BAZ1B/FET5	ENSG00000047457	BAZ1B	YFL041W	FET5
RANBP9/RPO41	ENSG00000047579	RANBP9	YFL036W	RPO41
ETV7/CSG2	ENSG00000047936	ETV7	YBR036C	CSG2
SPRTN/RSM10	ENSG00000048544	SPRTN	YDR041W	RSM10
METTL13/RBS1	ENSG00000048991	METTL13	YDL189W	RBS1
ZNF207/YKT6	ENSG00000049245	ZNF207	YKL196C	YKT6
UQCRC1/ENT3	ENSG00000049283	UQCRC1	YJR125C	ENT3
CD9/YMR244W	ENSG00000049323	CD9	YMR244W	YMR244W
NCAPD2/RSP5	ENSG00000049759	NCAPD2	YER125W	RSP5
IFFO1/WBP1	ENSG00000049860	IFFO1	YEL002C	WBP1
GIPR/YLR257W	ENSG00000050405	GIPR	YLR257W	YLR257W
NISCH/YLR108C	ENSG00000050438	NISCH	YLR108C	YLR108C
STAB1/FRK1	ENSG00000050748	STAB1	YPL141C	FRK1
FUZ/PER33	ENSG00000051108	FUZ	YLR064W	PER33
PRSS3/RAD51	ENSG00000051180	PRSS3	YER095W	RAD51
CD4/SLH1	ENSG00000051341	CD4	YGR271W	SLH1
LRRC23/CKI1	ENSG00000051382	LRRC23	YLR133W	CKI1
BTK/NAN1	ENSG00000051596	BTK	YPL126W	NAN1
HFE/BUD9	ENSG00000052126	HFE	YGR041W	BUD9
SCMH1/TAF3	ENSG00000052723	SCMH1	YPL011C	TAF3
FYN/RRP12	ENSG00000052749	FYN	YPL012W	RRP12
HIVEP2/ERG25	ENSG00000052802	HIVEP2	YGR060W	ERG25
TCEB3/APD1	ENSG00000052841	TCEB3	YBR151W	APD1
LYPLA2/SOD2	ENSG00000053254	LYPLA2	YHR008C	SOD2
NME2/AAD10	ENSG00000053371	NME2	YJR155W	AAD10
APBA3/MRT4	ENSG00000053372	APBA3	YKL009W	MRT4
MKS1/USE1	ENSG00000053501	MKS1	YGL098W	USE1
ABHD5/TRS31	ENSG00000054116	ABHD5	YDR472W	TRS31
KAL1/CDC53	ENSG00000055130	KAL1	YDL132W	CDC53
AKAP8L/PEX11	ENSG00000055163	AKAP8L	YOL147C	PEX11
UTP18/SPP1	ENSG00000055609	UTP18	YPL138C	SPP1
RNF216/PUF3	ENSG00000055917	RNF216	YLL013C	PUF3
TTC19/YDR114C	ENSG00000056558	TTC19	YDR114C	YDR114C
PTBP1/GLG2	ENSG00000056998	PTBP1	YJL137C	GLG2
DPF1/GDI1	ENSG00000057608	DPF1	YER136W	GDI1
SYT7/YLR179C	ENSG00000057657	SYT7	YLR179C	YLR179C
PIK3C2A/ATG5	ENSG00000057663	PIK3C2A	YPL149W	ATG5
PLAUR/SEC61	ENSG00000058262	PLAUR	YLR378C	SEC61
ANLN/DIN7	ENSG00000058404	ANLN	YDR263C	DIN7
WIZ/RPC37	ENSG00000058600	WIZ	YKR025W	RPC37
RABGAP1/ENA5	ENSG00000058668	RABGAP1	YDR038C	ENA5
DCN/TIS11	ENSG00000059145	DCN	YLR136C	TIS11
PPP5C/PRO2	ENSG00000059573	PPP5C	YOR323C	PRO2
MAP4K3/TRM3	ENSG00000059588	MAP4K3	YDL112W	TRM3
ZBTB32/XDJ1	ENSG00000059769	ZBTB32	YLR090W	XDJ1
TYROBP/PSR2	ENSG00000060069	TYROBP	YLR019W	PSR2
GABRA3/CDC13	ENSG00000060558	GABRA3	YDL220C	CDC13
BRCA1/CDC40	ENSG00000060688	BRCA1	YDR364C	CDC40
ERCC1/FMP37	ENSG00000060762	ERCC1	YGL080W	FMP37
CD22/POT1	ENSG00000060971	CD22	YIL160C	POT1
SEMA3B/SDH4	ENSG00000061794	SEMA3B	YDR178W	SDH4
MBTPS2/AIF1	ENSG00000062096	MBTPS2	YNR074C	AIF1
LTF/RSN1	ENSG00000062598	LTF	YMR266W	RSN1
NR1H4/POL1	ENSG00000062822	NR1H4	YNL102W	POL1
ALOX5/RPL18B	ENSG00000063177	ALOX5	YNL301C	RPL18B
CALCOCO1/NOP4	ENSG00000063244	CALCOCO1	YPL043W	NOP4
UBR7/ENT1	ENSG00000063245	UBR7	YDL161W	ENT1
MAP4K5/YIL165C	ENSG00000063438	MAP4K5	YIL165C	YIL165C
EHD3/GLO2	ENSG00000063854	EHD3	YDR272W	GLO2
PSMC4/YAF9	ENSG00000063978	PSMC4	YNL107W	YAF9
CLDN11/ATG33	ENSG00000064309	CLDN11	YLR356W	ATG33
MVP/TAF2	ENSG00000064313	MVP	YCR042C	TAF2
NUB1/IME2	ENSG00000064393	NUB1	YJL106W	IME2
CLK1/MTR10	ENSG00000064419	CLK1	YOR160W	MTR10
ENSG00000013455/YLR271W	ENSG00000064607	ENSG00000013455	YLR271W	YLR271W
POLR3B/YBR235W	ENSG00000064651	POLR3B	YBR235W	YBR235W
ANGEL1/YIG1	ENSG00000064666	ANGEL1	YPL201C	YIG1
RNF14/MLH2	ENSG00000064933	RNF14	YLR035C	MLH2
DDX11/NTG2	ENSG00000065057	DDX11	YOL043C	NTG2
CD6/GPA1	ENSG00000065135	CD6	YHR005C	GPA1
TACC3/PSE1	ENSG00000065150	TACC3	YMR308C	PSE1
UFL1/CAR2	ENSG00000065154	UFL1	YLR438W	CAR2
POLA2/PWP2	ENSG00000065183	POLA2	YCR057C	PWP2
CAPN1/YFR035C	ENSG00000065243	CAPN1	YFR035C	YFR035C
ACPP/PIN2	ENSG00000065320	ACPP	YOR104W	PIN2
MDH1/EFT1	ENSG00000065357	MDH1	YOR133W	EFT1
SLC30A9/SLM5	ENSG00000065427	SLC30A9	YCR024C	SLM5
MTMR11/FMP48	ENSG00000065534	MTMR11	YGR052W	FMP48
CCDC88C/RLP7	ENSG00000065559	CCDC88C	YNL002C	RLP7
YAF2/SLA2	ENSG00000065609	YAF2	YNL243W	SLA2
ZMYND11/ISR1	ENSG00000065613	ZMYND11	YPR106W	ISR1
WAS/ARK1	ENSG00000065675	WAS	YNL020C	ARK1
DPEP1/DIP2	ENSG00000065717	DPEP1	YLR129W	DIP2
BID/VAC7	ENSG00000065809	BID	YNL054W	VAC7
MATR3/MAE1	ENSG00000065833	MATR3	YKL029C	MAE1
RGPD5/MSB3	ENSG00000065882	RGPD5	YNL293W	MSB3
STMN4/YPL245W	ENSG00000065883	STMN4	YPL245W	YPL245W
NUDCD3/PDE2	ENSG00000065989	NUDCD3	YOR360C	PDE2
ISL1/RTS1	ENSG00000066027	ISL1	YOR014W	RTS1
IL20RA/SEY1	ENSG00000066032	IL20RA	YOR165W	SEY1
CLCA1/HRP1	ENSG00000066044	CLCA1	YOL123W	HRP1
ATP2C1/SNF12	ENSG00000066117	ATP2C1	YNR023W	SNF12
SRCIN1/RPH1	ENSG00000066135	SRCIN1	YER169W	RPH1
IGF1/HAP5	ENSG00000066136	IGF1	YOR358W	HAP5
RALBP1/FOB1	ENSG00000066422	RALBP1	YDR110W	FOB1
RUFY3/BFR1	ENSG00000066455	RUFY3	YOR198C	BFR1
CNTN1/SPS1	ENSG00000066468	CNTN1	YDR523C	SPS1
WWTR1/DUO1	ENSG00000066629	WWTR1	YGL061C	DUO1
AGPS/SEC7	ENSG00000066777	AGPS	YDR170C	SEC7
ATP1A2/HEM15	ENSG00000066926	ATP1A2	YOR176W	HEM15
TTC27/RGD1	ENSG00000066933	TTC27	YBR260C	RGD1
MARCO/TIF1	ENSG00000067048	MARCO	YKR059W	TIF1
SYT13/MAM33	ENSG00000067113	SYT13	YIL070C	MAM33
SNAI2/LAG1	ENSG00000067167	SNAI2	YHL003C	LAG1
CD74/GIS2	ENSG00000067182	CD74	YNL255C	GIS2
HGF/CDC19	ENSG00000067225	HGF	YAL038W	CDC19
ZRANB1/FCF2	ENSG00000067334	ZRANB1	YLR051C	FCF2
NCDN/NUP100	ENSG00000067445	NCDN	YKL068W	NUP100
ZFP64/RHO1	ENSG00000067560	ZFP64	YPR165W	RHO1
MNAT1/TCB3	ENSG00000067715	MNAT1	YML072C	TCB3
SAMD4A/PKP1	ENSG00000067992	SAMD4A	YIL042C	PKP1
RUNX3/HOS3	ENSG00000068024	RUNX3	YPL116W	HOS3
MRE11A/STE11	ENSG00000068078	MRE11A	YLR362W	STE11
PLEKHB1/PHO4	ENSG00000068323	PLEKHB1	YFR034C	PHO4
SERPINB1/SPP2	ENSG00000068394	SERPINB1	YOR148C	SPP2
SPAST/TRM7	ENSG00000068438	SPAST	YBR061C	TRM7
ENSG00000021602/KCS1	ENSG00000068745	ENSG00000021602	YDR017C	KCS1
NRXN3/TOA1	ENSG00000068781	NRXN3	YOR194C	TOA1
AQR/KRE28	ENSG00000068793	AQR	YDR532C	KRE28
CPS1/HST2	ENSG00000068903	CPS1	YPL015C	HST2
C8B/GLT1	ENSG00000069248	C8B	YDL171C	GLT1
FHL1/VPS35	ENSG00000069329	FHL1	YJL154C	VPS35
RTFDC1/YDJ1	ENSG00000069345	RTFDC1	YNL064C	YDJ1
GABRA1/MBP1	ENSG00000069399	GABRA1	YDL056W	MBP1
NLRP2/YBT1	ENSG00000069431	NLRP2	YLL048C	YBT1
RNF10/YEN1	ENSG00000069712	RNF10	YER041W	YEN1
ZDHHC6/REF2	ENSG00000069849	ZDHHC6	YDR195W	REF2
RNH1/HUL5	ENSG00000069869	RNH1	YGL141W	HUL5
NDUFS1/YNL035C	ENSG00000069966	NDUFS1	YNL035C	YNL035C
RB1CC1/UFD1	ENSG00000070010	RB1CC1	YGR048W	UFD1
ERP44/NOP14	ENSG00000070019	ERP44	YDL148C	NOP14
ALAS1/IKI3	ENSG00000070061	ALAS1	YLR384C	IKI3
BIRC3/RPC53	ENSG00000070081	BIRC3	YDL150W	RPC53
AKAP11/PFY1	ENSG00000070087	AKAP11	YOR122C	PFY1
GLRX2/UIP3	ENSG00000070159	GLRX2	YAR027W	UIP3
SNAPC1/NIC96	ENSG00000070182	SNAPC1	YFR002W	NIC96
STRAP/ERO1	ENSG00000070371	STRAP	YML130C	ERO1
ABCC2/ATG16	ENSG00000070444	ABCC2	YMR159C	ATG16
DEF6/POL4	ENSG00000070501	DEF6	YCR014C	POL4
PLEKHO1/ATG21	ENSG00000070540	PLEKHO1	YPL100W	ATG21
GCLM/ASN1	ENSG00000070669	GCLM	YPR145W	ASN1
UBR2/KAR2	ENSG00000070718	UBR2	YJL034W	KAR2
EHD2/MUD2	ENSG00000070756	EHD2	YKL074C	MUD2
RRAGD/RPA190	ENSG00000070761	RRAGD	YOR341W	RPA190
HSF2/CKA1	ENSG00000070770	HSF2	YIL035C	CKA1
PHF20/GCD1	ENSG00000070785	PHF20	YOR260W	GCD1
NR1H3/OSH3	ENSG00000070882	NR1H3	YHR073W	OSH3
NCAPH2/PUT4	ENSG00000070915	NCAPH2	YOR348C	PUT4
TOMM34/PMA1	ENSG00000070961	TOMM34	YGL008C	PMA1
SEC63/GSH2	ENSG00000071051	SEC63	YOL049W	GSH2
KPNA6/AIP1	ENSG00000071127	KPNA6	YMR092C	AIP1
VIM/YKL023W	ENSG00000071205	VIM	YKL023W	YKL023W
RTEL1-TNFRSF6B/KIN2	ENSG00000071242	RTEL1-TNFRSF6B	YLR096W	KIN2
FAS/YNG2	ENSG00000071243	FAS	YHR090C	YNG2
CD44/BUD23	ENSG00000071462	CD44	YCR047C	BUD23
KCNG1/HRD3	ENSG00000071537	KCNG1	YLR207W	HRD3
SLAMF7/ULS1	ENSG00000071794	SLAMF7	YOR191W	ULS1
MIPEP/TSR4	ENSG00000071994	MIPEP	YOL022C	TSR4
PRKCH/TPK2	ENSG00000072062	PRKCH	YPL203W	TPK2
INSRR/YBL107C	ENSG00000072110	INSRR	YBL107C	YBL107C
IFNGR1/VPS70	ENSG00000072133	IFNGR1	YJR126C	VPS70
SH2D2A/YAP1801	ENSG00000072134	SH2D2A	YHR161C	YAP1801
TNFRSF1B/SIW14	ENSG00000072135	TNFRSF1B	YNL032W	SIW14
VEZT/TRE1	ENSG00000072274	VEZT	YPL176C	TRE1
POU2F2/SMC1	ENSG00000072501	POU2F2	YFL008W	SMC1
SNX1/BUD3	ENSG00000072518	SNX1	YCL014W	BUD3
TBPL1/IMG1	ENSG00000072609	TBPL1	YCR046C	IMG1
ARNTL2/DBP1	ENSG00000072682	ARNTL2	YPL119C	DBP1
BCLAF1/YSP1	ENSG00000072818	BCLAF1	YHR155W	YSP1
ANK1/LRS4	ENSG00000072864	ANK1	YDR439W	LRS4
TFB1M/APM1	ENSG00000072958	TFB1M	YPL259C	APM1
RABEP1/SEC2	ENSG00000073009	RABEP1	YNL272C	SEC2
HMGB3/MCM2	ENSG00000073111	HMGB3	YBL023C	MCM2
NUP160/SRO77	ENSG00000073350	NUP160	YBL106C	SRO77
BAK1/STE6	ENSG00000073734	BAK1	YKL209C	STE6
MUSK/YAP1802	ENSG00000073921	MUSK	YGR241C	YAP1802
IKZF2/SEC18	ENSG00000073969	IKZF2	YBR080C	SEC18
GRN/TUP1	ENSG00000074266	GRN	YCR084C	TUP1
ARHGAP31/ENA1	ENSG00000074370	ARHGAP31	YDR040C	ENA1
NR2E3/YJU3	ENSG00000074416	NR2E3	YKL094W	YJU3
CENPQ/SNF1	ENSG00000074590	CENPQ	YDR477W	SNF1
SARS/SBA1	ENSG00000074696	SARS	YKL117W	SBA1
RANBP3/OPY1	ENSG00000074706	RANBP3	YBR129C	OPY1
ARID4A/DOC1	ENSG00000074755	ARID4A	YGL240W	DOC1
TSSC1/ENO2	ENSG00000074800	TSSC1	YHR174W	ENO2
ENSG00000032514/IST2	ENSG00000074855	ENSG00000032514	YBR086C	IST2
IFT88/SLN1	ENSG00000074964	IFT88	YIL147C	SLN1
ZCCHC8/ARP6	ENSG00000075089	ZCCHC8	YLR085C	ARP6
ABCF2/TIF4632	ENSG00000075151	ABCF2	YGL049C	TIF4632
LRRC7/MTC5	ENSG00000075188	LRRC7	YDR128W	MTC5
UBA6/CTT1	ENSG00000075223	UBA6	YGR088W	CTT1
GAB2/ERG10	ENSG00000075239	GAB2	YPL028W	ERG10
ATP6V0A1/YNL095C	ENSG00000075292	ATP6V0A1	YNL095C	YNL095C
PIAS1/KCC4	ENSG00000075413	PIAS1	YCL024W	KCC4
SLC4A7/TAO3	ENSG00000075539	SLC4A7	YIL129C	TAO3
APBA2/ARP7	ENSG00000075624	APBA2	YPR034W	ARP7
UHRF1/MRPL15	ENSG00000075651	UHRF1	YLR312W-A	MRPL15
MAP2K3/YNL046W	ENSG00000075711	MAP2K3	YNL046W	YNL046W
TMSB10/VPS21	ENSG00000075785	TMSB10	YOR089C	VPS21
RNF19A/YET1	ENSG00000075790	RNF19A	YKL065C	YET1
PEX3/PRP39	ENSG00000075856	PEX3	YML046W	PRP39
GABARAPL2/BEM2	ENSG00000075884	GABARAPL2	YER155C	BEM2
MYOC/RRP45	ENSG00000075914	MYOC	YDR280W	RRP45
SH3YL1/TAF13	ENSG00000075945	SH3YL1	YML098W	TAF13
VCL/MCM6	ENSG00000076003	VCL	YGL201C	MCM6
DAPK2/REX2	ENSG00000076043	DAPK2	YLR059C	REX2
NSMAF/YIL077C	ENSG00000076053	NSMAF	YIL077C	YIL077C
ADSS/MLH1	ENSG00000076242	ADSS	YMR167W	MLH1
STAP1/MVB12	ENSG00000076344	STAP1	YGR206W	MVB12
TIMP2/PYC1	ENSG00000076555	TIMP2	YGL062W	PYC1
RFC1/MON1	ENSG00000076685	RFC1	YGL124C	MON1
CUL3/CLF1	ENSG00000076924	CUL3	YLR117C	CLF1
MYOM2/NRK1	ENSG00000077009	MYOM2	YNL129W	NRK1
OTC/COS12	ENSG00000077063	OTC	YGL263W	COS12
USP2/ARP9	ENSG00000077080	USP2	YMR033W	ARP9
CASR/TOP2	ENSG00000077097	CASR	YNL088W	TOP2
TUBG2/SKP2	ENSG00000077235	TUBG2	YNL311C	SKP2
RPL26L1/SAD1	ENSG00000077254	RPL26L1	YFR005C	SAD1
FLT4/MSL1	ENSG00000077312	FLT4	YIR009W	MSL1
NSUN2/SKI6	ENSG00000077348	NSUN2	YGR195W	SKI6
FBXO42/SIF2	ENSG00000077380	FBXO42	YBR103W	SIF2
MRI1/HST4	ENSG00000077463	MRI1	YDR191W	HST4
METTL1/CUR1	ENSG00000077522	METTL1	YPR158W	CUR1
HOXC8/CAP2	ENSG00000077549	HOXC8	YIL034C	CAP2
AGA/UBC11	ENSG00000077721	AGA	YOR339C	UBC11
ENSG00000038102/KSS1	ENSG00000077782	ENSG00000038102	YGR040W	KSS1
PI4K2B/RAD34	ENSG00000077809	PI4K2B	YDR314C	RAD34
MAT2B/SIZ1	ENSG00000078043	MAT2B	YDR409W	SIZ1
TLL1/MRK1	ENSG00000078061	TLL1	YDL079C	MRK1
EDC4/DUR1,2	ENSG00000078070	EDC4	YBR208C	DUR1,2
TRIO/DRE2	ENSG00000078114	TRIO	YKR071C	DRE2
VCAN/VPS34	ENSG00000078142	VCAN	YLR240W	VPS34
MSR1/INP51	ENSG00000078269	MSR1	YIL002C	INP51
CDH1/FAA4	ENSG00000078304	CDH1	YMR246W	FAA4
SKIV2L2/YRA2	ENSG00000078328	SKIV2L2	YKL214C	YRA2
DNAH5/STE4	ENSG00000078369	DNAH5	YOR212W	STE4
ZFYVE16/SNT2	ENSG00000078403	ZFYVE16	YGL131C	SNT2
C6/STE23	ENSG00000078618	C6	YLR389C	STE23
RAI14/POR1	ENSG00000078668	RAI14	YNL055C	POR1
SOX30/CST6	ENSG00000078674	SOX30	YIL036W	CST6
PNKP/MET13	ENSG00000078747	PNKP	YGL125W	MET13
SPDL1/INN1	ENSG00000078902	SPDL1	YNL152W	INN1
STAU2/STP22	ENSG00000078967	STAU2	YCL008C	STP22
RTN4R/YKU80	ENSG00000079246	RTN4R	YMR106C	YKU80
PHF23/CBK1	ENSG00000079277	PHF23	YNL161W	CBK1
CDH10/PUF4	ENSG00000079308	CDH10	YGL014W	PUF4
INPP4A/REX3	ENSG00000079313	INPP4A	YLR107W	REX3
RAB27B/MRP49	ENSG00000079332	RAB27B	YKL167C	MRP49
PSMA4/RGT2	ENSG00000079393	PSMA4	YDL138W	RGT2
MYO16/ERG9	ENSG00000079459	MYO16	YHR190W	ERG9
LSG1/PGM2	ENSG00000079739	LSG1	YMR105C	PGM2
PARP3/FAL1	ENSG00000079785	PARP3	YDR021W	FAL1
TNC/HAL1	ENSG00000079819	TNC	YPR005C	HAL1
TDP1/VAM3	ENSG00000079950	TDP1	YOR106W	VAM3
MED17/PTP3	ENSG00000080031	MED17	YER075C	PTP3
CAPG/CIT2	ENSG00000080298	CAPG	YCR005C	CIT2
AP2S1/ARL1	ENSG00000080371	AP2S1	YBR164C	ARL1
USH2A/BOR1	ENSG00000080493	USH2A	YNL275W	BOR1
ZPBP/MOT1	ENSG00000080503	ZPBP	YPL082C	MOT1
TG/AYR1	ENSG00000080511	TG	YIL124W	AYR1
ADAM28/IRC6	ENSG00000080561	ADAM28	YFR043C	IRC6
BARX2/SWR1	ENSG00000080603	BARX2	YDR334W	SWR1
DCUN1D1/PUF6	ENSG00000080608	DCUN1D1	YDR496C	PUF6
PHF15/MOT2	ENSG00000080802	PHF15	YER068W	MOT2
ZIC2/HEM13	ENSG00000080819	ZIC2	YDR044W	HEM13
LCP2/TFG2	ENSG00000080823	LCP2	YGR005C	TFG2
TRIT1/YMR086W	ENSG00000081026	TRIT1	YMR086W	YMR086W
ADRB1/PCL7	ENSG00000081087	ADRB1	YIL050W	PCL7
ENSG00000043822/STE12	ENSG00000081189	ENSG00000043822	YHR084W	STE12
GUCA2B/GUT2	ENSG00000081277	GUCA2B	YIL155C	GUT2
CUL7/YKL027W	ENSG00000081307	CUL7	YKL027W	YKL027W
CTNNA1/RPA12	ENSG00000081386	CTNNA1	YJR063W	RPA12
PHKA2/MIG2	ENSG00000081665	PHKA2	YGL209W	MIG2
EPHA3/YVH1	ENSG00000081721	EPHA3	YIR026C	YVH1
HSPA5/PDE1	ENSG00000081803	HSPA5	YGL248W	PDE1
DSG2/TRI1	ENSG00000082014	DSG2	YMR233W	TRI1
GEMIN8/PMD1	ENSG00000082397	GEMIN8	YER132C	PMD1
OFD1/YDL180W	ENSG00000082438	OFD1	YDL180W	YDL180W
PREX2/MED4	ENSG00000082512	PREX2	YOR174W	MED4
WDR37/MRPL22	ENSG00000082515	WDR37	YNL177C	MRPL22
YTHDC2/SWD1	ENSG00000082516	YTHDC2	YAR003W	SWD1
CTPS2/YCK1	ENSG00000082701	CTPS2	YHR135C	YCK1
ATP6V1H/YLR156W	ENSG00000082781	ATP6V1H	YLR156W	YLR156W
POLR2B/VPS53	ENSG00000082805	POLR2B	YJL029C	VPS53
TPR/CRM1	ENSG00000082898	TPR	YGR218W	CRM1
CP/KAP104	ENSG00000083312	CP	YBR017C	KAP104
DTNBP1/AI5_BETA	ENSG00000083454	DTNBP1	Q0075	AI5_BETA
XK/YMR018W	ENSG00000083457	XK	YMR018W	YMR018W
ARHGAP6/AEP2	ENSG00000083750	ARHGAP6	YMR282C	AEP2
MAP4/GIP4	ENSG00000083799	MAP4	YAL031C	GIP4
GOPC/RPS5	ENSG00000083845	GOPC	YJR123W	RPS5
ROS1/APT2	ENSG00000083857	ROS1	YDR441C	APT2
HDAC9/SLZ1	ENSG00000083896	HDAC9	YNL196C	SLZ1
RRM2B/SBP1	ENSG00000084072	RRM2B	YHL034C	SBP1
TNFRSF17/STE24	ENSG00000084073	TNFRSF17	YJR117W	STE24
LMO3/TIF34	ENSG00000084623	LMO3	YMR146C	TIF34
MRPS10/SHE4	ENSG00000084674	MRPS10	YOR035C	SHE4
GUCA1A/YKR018C	ENSG00000084754	GUCA1A	YKR018C	YKR018C
RSF1/UBX4	ENSG00000084764	RSF1	YMR067C	UBX4
VPS13D/CGR1	ENSG00000085063	VPS13D	YGL029W	CGR1
CELF2/HSP26	ENSG00000085382	CELF2	YBR072W	HSP26
R3HDM1/SEH1	ENSG00000085415	R3HDM1	YGL100W	SEH1
COL9A2/AMA1	ENSG00000085433	COL9A2	YGR225W	AMA1
KITLG/CTS2	ENSG00000085465	KITLG	YDR371W	CTS2
ERCC8/SSK2	ENSG00000085511	ERCC8	YNR031C	SSK2
VAMP3/ATM1	ENSG00000085563	VAMP3	YMR301C	ATM1
PER3/YJR096W	ENSG00000085662	PER3	YJR096W	YJR096W
UTS2/BZZ1	ENSG00000085733	UTS2	YHR114W	BZZ1
TNFRSF9/IML2	ENSG00000085831	TNFRSF9	YJL082W	IML2
EPN3/END3	ENSG00000085832	EPN3	YNL084C	END3
LTBP1/CTF19	ENSG00000085871	LTBP1	YPL018W	CTF19
RCN1/SQS1	ENSG00000085872	RCN1	YNL224C	SQS1
ELN/PTK1	ENSG00000086015	ELN	YKL198C	PTK1
RFC2/MDJ1	ENSG00000086061	RFC2	YFL016C	MDJ1
ARID1B/FAP1	ENSG00000086102	ARID1B	YNL023C	FAP1
NEDD4L/DIM1	ENSG00000086189	NEDD4L	YPL266W	DIM1
FOXP3/KAP120	ENSG00000086200	FOXP3	YPL125W	KAP120
HEXB/MRPL24	ENSG00000086504	HEXB	YMR193W	MRPL24
JKAMP/CIN5	ENSG00000086548	JKAMP	YOR028C	CIN5
DKK3/CWC2	ENSG00000086589	DKK3	YDL209C	CWC2
ARHGEF5/EMP24	ENSG00000086598	ARHGEF5	YGL200C	EMP24
NFE2L3/RPS1B	ENSG00000086712	NFE2L3	YML063W	RPS1B
LIMA1/PPH3	ENSG00000086717	LIMA1	YDR075W	PPH3
SLC4A8/TOM1	ENSG00000086758	SLC4A8	YDR457W	TOM1
PTGER3/GPI10	ENSG00000086848	PTGER3	YGL142C	GPI10
MAPK9/FRE1	ENSG00000086991	MAPK9	YLR214W	FRE1
COL23A1/VPS68	ENSG00000087008	COL23A1	YOL129W	VPS68
BCAR1/YMR1	ENSG00000087053	BCAR1	YJR110W	YMR1
FAM160A2/SPS19	ENSG00000087076	FAM160A2	YNL202W	SPS19
HERPUD1/SGF11	ENSG00000087152	HERPUD1	YPL047W	SGF11
HOMER3/PGS1	ENSG00000087157	HOMER3	YCL004W	PGS1
RAD51/ISA1	ENSG00000087206	RAD51	YLL027W	ISA1
POLQ/ATP18	ENSG00000087245	POLQ	YML081C-A	ATP18
PIK3CB/YJR039W	ENSG00000087258	PIK3CB	YJR039W	YJR039W
ENSG00000051415/TPA1	ENSG00000087263	ENSG00000051415	YER049W	TPA1
CYBA/BOI2	ENSG00000087266	CYBA	YER114C	BOI2
THOC3/CDC50	ENSG00000087274	THOC3	YCR094W	CDC50
HEBP2/EST1	ENSG00000087338	HEBP2	YLR233C	EST1
PLEKHA5/CUS1	ENSG00000087365	PLEKHA5	YMR240C	CUS1
PRSS8/VPS1	ENSG00000087470	PRSS8	YKR001C	VPS1
SIKE1/ERV46	ENSG00000087502	SIKE1	YAL042W	ERV46
RRP12/GDS1	ENSG00000088179	RRP12	YOR355W	GDS1
MSMO1/HAS1	ENSG00000088205	MSMO1	YMR290C	HAS1
TTC17/RPS2	ENSG00000088247	TTC17	YGL123W	RPS2
ALX4/REI1	ENSG00000088367	ALX4	YBR267W	REI1
FOXN3/MSH1	ENSG00000088387	FOXN3	YHR120W	MSH1
AKR7A2/YLR422W	ENSG00000088538	AKR7A2	YLR422W	YLR422W
MRTO4/COQ9	ENSG00000088682	MRTO4	YLR201C	COQ9
USE1/FPR1	ENSG00000088832	USE1	YNL135C	FPR1
MCF2L2/SHP1	ENSG00000088833	MCF2L2	YBL058W	SHP1
NRIP2/DYN2	ENSG00000088986	NRIP2	YDR424C	DYN2
LAMA3/YEF1	ENSG00000089006	LAMA3	YEL041W	YEF1
ANAPC4/RPL6A	ENSG00000089009	ANAPC4	YML073C	RPL6A
KCNQ1/PKH3	ENSG00000089022	KCNQ1	YDR466W	PKH3
TRAPPC3/ESF1	ENSG00000089048	TRAPPC3	YDR365C	ESF1
THRAP3/APC5	ENSG00000089053	THRAP3	YOR249C	APC5
PHPT1/REX4	ENSG00000089094	PHPT1	YOL080C	REX4
ENTPD2/GCN1	ENSG00000089154	ENTPD2	YGL195W	GCN1
ARID4B/PXL1	ENSG00000089159	ARID4B	YKR090W	PXL1
PTPRN/TFS1	ENSG00000089220	PTPRN	YLR178C	TFS1
KIF1B/CNL1	ENSG00000089234	KIF1B	YDR357C	CNL1
FOXC1/NCP1	ENSG00000089250	FOXC1	YHR042W	NCP1
SYNE2/HRB1	ENSG00000089280	SYNE2	YNL004W	HRB1
CBLN4/TAP42	ENSG00000089289	CBLN4	YMR028W	TAP42
CHRDL2/ROT2	ENSG00000089597	CHRDL2	YBR229C	ROT2
RELT/BIR1	ENSG00000089685	RELT	YJR089W	BIR1
NOP58/MAK5	ENSG00000089737	NOP58	YBR142W	MAK5
KCNH2/YLL056C	ENSG00000090013	KCNH2	YLL056C	YLL056C
CUL1/LCB1	ENSG00000090054	CUL1	YMR296C	LCB1
CYFIP2/PAP1	ENSG00000090060	CYFIP2	YKR002W	PAP1
TAB2/AIM20	ENSG00000090104	TAB2	YIL158W	AIM20
EIF2AK2/FYV10	ENSG00000090316	EIF2AK2	YIL097W	FYV10
KMT2C/XBP1	ENSG00000090339	KMT2C	YIL101C	XBP1
PUM2/IPI3	ENSG00000090372	PUM2	YNL182C	IPI3
MRPL43/PEX12	ENSG00000090432	MRPL43	YMR026C	PEX12
ITIH4/YNR064C	ENSG00000090487	ITIH4	YNR064C	YNR064C
C4orf27/MPS2	ENSG00000090565	C4orf27	YGL075C	MPS2
ZFR/ALA1	ENSG00000090861	ZFR	YOR335C	ALA1
NPFFR2/SEC3	ENSG00000090989	NPFFR2	YER008C	SEC3
ENSG00000056345/LPD1	ENSG00000091140	ENSG00000056345	YFL018C	LPD1
PHF21B/TRS65	ENSG00000091409	PHF21B	YGR166W	TRS65
TRAF1/IML1	ENSG00000091428	TRAF1	YJR138W	IML1
PCGF2/PSK1	ENSG00000091436	PCGF2	YAL017W	PSK1
IL17RB/FUM1	ENSG00000091483	IL17RB	YPL262W	FUM1
TRAF3IP2/SKT5	ENSG00000091490	TRAF3IP2	YBL061C	SKT5
GYG2/JNM1	ENSG00000092054	GYG2	YMR294W	JNM1
SERPINB3/BAP2	ENSG00000092068	SERPINB3	YBR068C	BAP2
PKP2/SLY1	ENSG00000092108	PKP2	YDR189W	SLY1
MSH4/GDE1	ENSG00000092148	MSH4	YPL110C	GDE1
F7/GVP36	ENSG00000092200	F7	YIL041W	GVP36
GDI2/SPT16	ENSG00000092201	GDI2	YGL207W	SPT16
PRDM1/ERT1	ENSG00000092208	PRDM1	YBR239C	ERT1
ATG5/ADE16	ENSG00000092421	ATG5	YLR028C	ADE16
PITHD1/SOF1	ENSG00000092470	PITHD1	YLL011W	SOF1
MTA3/SPS4	ENSG00000092529	MTA3	YOR313C	SPS4
USP13/SEC9	ENSG00000092531	USP13	YGR009C	SEC9
LAMC2/GOR1	ENSG00000092621	LAMC2	YNL274C	GOR1
CDK14/MLC2	ENSG00000092841	CDK14	YPR188C	MLC2
SEC61A1/HMF1	ENSG00000092847	SEC61A1	YER057C	HMF1
PPP1R12A/AFT2	ENSG00000093010	PPP1R12A	YPL202C	AFT2
RASGRF1/RSM22	ENSG00000093167	RASGRF1	YKL155C	RSM22
CAMK2B/ETP1	ENSG00000094631	CAMK2B	YHL010C	ETP1
CROCC/RPT6	ENSG00000094804	CROCC	YGL048C	RPT6
POLR3E/FUR1	ENSG00000094841	POLR3E	YHR128W	FUR1
ATP2B4/SLP1	ENSG00000094975	ATP2B4	YOR154W	SLP1
ZC3H11A/MSH6	ENSG00000095002	ZC3H11A	YDR097C	MSH6
RIOK2/DYS1	ENSG00000095059	RIOK2	YHR068W	DYS1
NDC1/RET2	ENSG00000095139	NDC1	YFR051C	RET2
FLYWCH1/VAC8	ENSG00000095261	FLYWCH1	YEL013W	VAC8
UNKL/MSS51	ENSG00000095303	UNKL	YLR203C	MSS51
ALDH18A1/NUP188	ENSG00000095319	ALDH18A1	YML103C	NUP188
TARBP1/CAT2	ENSG00000095321	TARBP1	YML042W	CAT2
MXD1/ISW1	ENSG00000095564	MXD1	YBR245C	ISW1
CDK17/EXO84	ENSG00000095637	CDK17	YBR102C	EXO84
DNAJC25/HSP150	ENSG00000095794	DNAJC25	YJL159W	HSP150
PSD/CTK1	ENSG00000096063	PSD	YKL139W	CTK1
CTDP1/CEF1	ENSG00000096401	CTDP1	YMR213W	CEF1
YBX3/ILV1	ENSG00000096433	YBX3	YER086W	ILV1
WNK1/HST1	ENSG00000096717	WNK1	YOL068C	HST1
CCAR1/HRR25	ENSG00000097007	CCAR1	YPL204W	HRR25
OGFR/CDC7	ENSG00000097046	OGFR	YDL017W	CDC7
GNA15/ERP2	ENSG00000099203	GNA15	YAL007C	ERP2
CREB3L3/MGR1	ENSG00000099204	CREB3L3	YCL044C	MGR1
PTPRU/NRG2	ENSG00000099326	PTPRU	YBR066C	NRG2
SNRNP40/FRE8	ENSG00000099331	SNRNP40	YLR047C	FRE8
COL11A1/RPN12	ENSG00000099341	COL11A1	YFR052W	RPN12
MPC1/SET2	ENSG00000099381	MPC1	YJL168C	SET2
ACAA1/NSE3	ENSG00000099399	ACAA1	YDR288W	NSE3
BCAT1/CUS2	ENSG00000099622	BCAT1	YNL286W	CUS2
HDAC7/ATP16	ENSG00000099624	HDAC7	YDL004W	ATP16
LZTS1/GBP2	ENSG00000099783	LZTS1	YCL011C	GBP2
SPAG4/CDC34	ENSG00000099804	SPAG4	YDR054C	CDC34
NCKAP1/RPB5	ENSG00000099817	NCKAP1	YBR154C	RPB5
MRPS35/RTK1	ENSG00000099875	MRPS35	YDL025C	RTK1
GUCY1B3/YRB1	ENSG00000099901	GUCY1B3	YDR002W	YRB1
SFSWAP/GRS1	ENSG00000099917	SFSWAP	YBR121C	GRS1
TNK2/RGC1	ENSG00000099940	TNK2	YPR115W	RGC1
CDH3/BUD14	ENSG00000099942	CDH3	YAR014C	BUD14
ARSF/DER1	ENSG00000099958	ARSF	YBR201W	DER1
GPBP1/RPA34	ENSG00000099968	GPBP1	YJL148W	RPA34
CS/PRP21	ENSG00000099995	CS	YJL203W	PRP21
LTK/SMD1	ENSG00000100028	LTK	YGR074W	SMD1
MRPS24/CDC28	ENSG00000100030	MRPS24	YBR160W	CDC28
ELMO2/PTC2	ENSG00000100034	ELMO2	YER089C	PTC2
WAPAL/CTP1	ENSG00000100075	WAPAL	YBR291C	CTP1
APPBP2/GGA1	ENSG00000100083	APPBP2	YDR358W	GGA1
POLD1/HIR2	ENSG00000100084	POLD1	YOR038C	HIR2
SEZ6/SPC105	ENSG00000100106	SEZ6	YGL093W	SPC105
EIF4B/SPP382	ENSG00000100109	EIF4B	YLR424W	SPP382
GLTSCR1/NHP2	ENSG00000100138	GLTSCR1	YDL208W	NHP2
RPL18/RPO26	ENSG00000100142	RPL18	YPR187W	RPO26
ISOC2/IXR1	ENSG00000100146	ISOC2	YKL032C	IXR1
U2AF2/YLR462W	ENSG00000100151	U2AF2	YLR462W	YLR462W
EPN1/DBP3	ENSG00000100201	EPN1	YGL078C	DBP3
MED29/DMC1	ENSG00000100206	MED29	YER179W	DMC1
AHRR/BOP3	ENSG00000100207	AHRR	YNL042W	BOP3
GSC2/BNA6	ENSG00000100219	GSC2	YFR047C	BNA6
GPC1/AIM33	ENSG00000100225	GPC1	YML087C	AIM33
ADCK1/TUF1	ENSG00000100226	ADCK1	YOR187W	TUF1
HAGH/SAP190	ENSG00000100239	HAGH	YKR028W	SAP190
RNF4/CSH1	ENSG00000100242	RNF4	YBR161W	CSH1
CASP8/PGA3	ENSG00000100243	CASP8	YML125C	PGA3
ASUN/APL1	ENSG00000100280	ASUN	YJR005W	APL1
DLX3/SUT1	ENSG00000100284	DLX3	YGL162W	SUT1
SPA17/HMX1	ENSG00000100292	SPA17	YLR205C	HMX1
WISP2/YJR011C	ENSG00000100296	WISP2	YJR011C	YJR011C
NGFR/PET54	ENSG00000100320	NGFR	YGR222W	PET54
CDON/MYO3	ENSG00000100345	CDON	YKL129C	MYO3
TAF2/HPT1	ENSG00000100353	TAF2	YDR399W	HPT1
HIPK2/MDR1	ENSG00000100359	HIPK2	YGR100W	MDR1
TNPO3/YLR224W	ENSG00000100365	TNPO3	YLR224W	YLR224W
MEF2BNB-MEF2B/YIA6	ENSG00000100372	MEF2BNB-MEF2B	YIL006W	YIA6
RFXANK/HSP12	ENSG00000100380	RFXANK	YFL014W	HSP12
LPAR2/HRT1	ENSG00000100387	LPAR2	YOL133W	HRT1
CTSA/GCN5	ENSG00000100393	CTSA	YGR252W	GCN5
SUGP2/RNA1	ENSG00000100401	SUGP2	YMR235C	RNA1
SLC12A2/APA2	ENSG00000100403	SLC12A2	YDR530C	APA2
SNX24/RPC25	ENSG00000100413	SNX24	YKL144C	RPC25
EYA2/NTO1	ENSG00000100425	EYA2	YPR031W	NTO1
CNN2/RPL12A	ENSG00000100427	CNN2	YEL054C	RPL12A
SNCAIP/FPR3	ENSG00000100442	SNCAIP	YML074C	FPR3
DDX20/PAU15	ENSG00000100448	DDX20	YIR041W	PAU15
BTBD1/TIF3	ENSG00000100461	BTBD1	YPR163C	TIF3
BCAS1/HSL7	ENSG00000100462	BCAS1	YBR133C	HSL7
POU1F1/GPH1	ENSG00000100504	POU1F1	YPR160W	GPH1
PMS1/RAD27	ENSG00000100526	PMS1	YKL113C	RAD27
HMG20B/VMA8	ENSG00000100554	HMG20B	YEL051W	VMA8
CALCRL/PRE10	ENSG00000100567	CALCRL	YOR362C	PRE10
TAF11/VTI1	ENSG00000100568	TAF11	YMR197C	VTI1
ANKS1A/AHA1	ENSG00000100591	ANKS1A	YDR214W	AHA1
AP3D1/BNR1	ENSG00000100592	AP3D1	YIL159W	BNR1
ZNF76/LCB2	ENSG00000100596	ZNF76	YDR062W	LCB2
SLC9A3R2/YIR024C	ENSG00000100604	SLC9A3R2	YIR024C	YIR024C
NTHL1/RRT6	ENSG00000100605	NTHL1	YGL146C	RRT6
GNAI3/PTC6	ENSG00000100614	GNAI3	YCR079W	PTC6
IPO5/PIN4	ENSG00000100650	IPO5	YBL051C	PIN4
OAT/TIF5	ENSG00000100664	OAT	YPR041W	TIF5
WDR3/CYS3	ENSG00000100665	WDR3	YAL012W	CYS3
PKN2/MPH1	ENSG00000100697	PKN2	YIR002C	MPH1
WDR18/ADE3	ENSG00000100714	WDR18	YGR204W	ADE3
TRAM2/RDH54	ENSG00000100722	TRAM2	YBR073W	RDH54
NTN1/YLR456W	ENSG00000100744	NTN1	YLR456W	YLR456W
GLP2R/YGR093W	ENSG00000100749	GLP2R	YGR093W	YGR093W
MCM10/RPT2	ENSG00000100764	MCM10	YDL007W	RPT2
DGKA/PRE3	ENSG00000100804	DGKA	YJL001W	PRE3
ERBB3/ACE2	ENSG00000100811	ERBB3	YLR131C	ACE2
ROPN1/YHR080C	ENSG00000100814	ROPN1	YHR080C	YHR080C
KARS/PAF1	ENSG00000100815	KARS	YBR279W	PAF1
PDIA5/SGN1	ENSG00000100836	PDIA5	YIR001C	SGN1
NDUFB4/SRP54	ENSG00000100883	NDUFB4	YPR088C	SRP54
SPEN/HO	ENSG00000100884	SPEN	YDL227C	HO
MYLK/FUN30	ENSG00000100888	MYLK	YAL019W	FUN30
MAP2K4/SCL1	ENSG00000100902	MAP2K4	YGL011C	SCL1
SNAP91/MGA2	ENSG00000100906	SNAP91	YIR033W	MGA2
SLK/PCM1	ENSG00000100908	SLK	YEL058W	PCM1
COL17A1/YHR035W	ENSG00000100934	COL17A1	YHR035W	YHR035W
SEC61A2/LEA1	ENSG00000100949	SEC61A2	YPL213W	LEA1
PRKCQ/ART5	ENSG00000100979	PRKCQ	YGR068C	ART5
TLE2/AIM9	ENSG00000100994	TLE2	YER080W	AIM9
ASB1/CIK1	ENSG00000101004	ASB1	YMR198W	CIK1
FAM107B/CBP3	ENSG00000101019	FAM107B	YPL215W	CBP3
ME1/DIA1	ENSG00000101049	ME1	YMR316W	DIA1
TBC1D1/GAL11	ENSG00000101057	TBC1D1	YOL051W	GAL11
CDK13/GAT2	ENSG00000101076	CDK13	YMR136W	GAT2
MTHFD2/PET9	ENSG00000101084	MTHFD2	YBL030C	PET9
SLC9A7/ELM1	ENSG00000101109	SLC9A7	YKL048C	ELM1
FOXJ2/GIM3	ENSG00000101132	FOXJ2	YNL153C	GIM3
YBX1/LYS9	ENSG00000101144	YBX1	YNR050C	LYS9
PDE4A/GLE2	ENSG00000101146	PDE4A	YER107C	GLE2
PPP2R5A/BIO2	ENSG00000101150	PPP2R5A	YGR286C	BIO2
CTNNA2/PRP6	ENSG00000101161	CTNNA2	YBR055C	PRP6
ELAVL1/PRE6	ENSG00000101182	ELAVL1	YOL038W	PRE6
TIE1/EAF7	ENSG00000101189	TIE1	YNL136W	EAF7
SMARCD1/IOC2	ENSG00000101191	SMARCD1	YLR095C	IOC2
KDM4A/GID8	ENSG00000101193	KDM4A	YMR135C	GID8
NFYC/GLO3	ENSG00000101199	NFYC	YER122C	GLO3
SLC9A3/TEF2	ENSG00000101210	SLC9A3	YBR118W	TEF2
NGEF/YCH1	ENSG00000101224	NGEF	YGR203W	YCH1
ASPM/YFL066C	ENSG00000101246	ASPM	YFL066C	YFL066C
CD84/CKA2	ENSG00000101266	CD84	YOR061W	CKA2
ELOVL1/SEC23	ENSG00000101310	ELOVL1	YPR181C	SEC23
SPI1/TRL1	ENSG00000101333	SPI1	YJL087C	TRL1
ZNRD1/PRK1	ENSG00000101336	ZNRD1	YIL095W	PRK1
MPPED2/APC1	ENSG00000101347	MPPED2	YNL172W	APC1
ZBTB11/SKM1	ENSG00000101349	ZBTB11	YOL113W	SKM1
ATXN3/KIP2	ENSG00000101350	ATXN3	YPL155C	KIP2
GOLGA5/IDH1	ENSG00000101365	GOLGA5	YNL037C	IDH1
FGFR2/MIR1	ENSG00000101367	FGFR2	YJR077C	MIR1
EML1/UTR1	ENSG00000101391	EML1	YJR049C	UTR1
ARFGEF1/TTI1	ENSG00000101407	ARFGEF1	YKL033W	TTI1
MTFR1/ARP5	ENSG00000101442	MTFR1	YNL059C	ARP5
STAG3/SAH1	ENSG00000101444	STAG3	YER043C	SAH1
FECH/YPL034W	ENSG00000101474	FECH	YPL034W	YPL034W
MYO9A/UBP6	ENSG00000101557	MYO9A	YFR010W	UBP6
DDX3Y/SCS2	ENSG00000101558	DDX3Y	YER120W	SCS2
PFKP/YMR196W	ENSG00000101605	PFKP	YMR196W	YMR196W
SP100/ABD1	ENSG00000101654	SP100	YBR236C	ABD1
KLF6/RIO1	ENSG00000101782	KLF6	YOR119C	RIO1
PPAP2A/PTI1	ENSG00000101811	PPAP2A	YGR156W	PTI1
NEO1/NAS6	ENSG00000101843	NEO1	YGR232W	NAS6
TRAM1/UTP7	ENSG00000101849	TRAM1	YER082C	UTP7
PHKA1/DAP1	ENSG00000101856	PHKA1	YPL170W	DAP1
TNFRSF1A/MRS1	ENSG00000101871	TNFRSF1A	YIR021W	MRS1
CACNB1/YPL039W	ENSG00000101888	CACNB1	YPL039W	YPL039W
EVI5/ALG13	ENSG00000101901	EVI5	YGL047W	ALG13
PKM/PRS2	ENSG00000101911	PKM	YER099C	PRS2
DHX29/SET3	ENSG00000101945	DHX29	YKR029C	SET3
DNTTIP2/EPL1	ENSG00000101977	DNTTIP2	YFL024C	EPL1
TP53BP1/PXA2	ENSG00000101986	TP53BP1	YKL188C	PXA2
TRO/SAC6	ENSG00000102024	TRO	YDR129C	SAC6
RRP15/ARD1	ENSG00000102030	RRP15	YHR013C	ARD1
RHOA/ISW2	ENSG00000102038	RHOA	YOR304W	ISW2
DHX8/UME1	ENSG00000102054	DHX8	YPL139C	UME1
PRKCZ/SMF1	ENSG00000102096	PRKCZ	YOL122C	SMF1
SYT1/TAZ1	ENSG00000102125	SYT1	YPR140W	TAZ1
IDH3G/PGK1	ENSG00000102144	IDH3G	YCR012W	PGK1
ROGDI/MDY2	ENSG00000102178	ROGDI	YOL111C	MDY2
PDZD4/RIC1	ENSG00000102225	PDZD4	YLR039C	RIC1
ROCK1/UBP12	ENSG00000102226	ROCK1	YJL197W	UBP12
CBFB/PAB1	ENSG00000102241	CBFB	YER165W	PAB1
PDK3/ALE1	ENSG00000102312	PDK3	YOR175C	ALE1
HYAL2/KTR1	ENSG00000102385	HYAL2	YOR099W	KTR1
HDAC4/YPL225W	ENSG00000102390	HDAC4	YPL225W	YPL225W
RASSF1/CTR86	ENSG00000102401	RASSF1	YCR054C	CTR86
FGFR3/YPR013C	ENSG00000102554	FGFR3	YPR013C	YPR013C
IFI35/YPK1	ENSG00000102572	IFI35	YKL126W	YPK1
COASY/YJL118W	ENSG00000102595	COASY	YJL118W	YJL118W
MEF2A/FUS2	ENSG00000102606	MEF2A	YMR232W	FUS2
OTUD5/URA2	ENSG00000102699	OTUD5	YJL130C	URA2
TFE3/YNL010W	ENSG00000102753	TFE3	YNL010W	YNL010W
TBC1D25/SRV2	ENSG00000102755	TBC1D25	YNL138W	SRV2
ACSL4/CIT3	ENSG00000102786	ACSL4	YPR001W	CIT3
INPP5A/KSP1	ENSG00000102882	INPP5A	YHR082C	KSP1
GPKOW/PPQ1	ENSG00000102893	GPKOW	YPL179W	PPQ1
GRIPAP1/NTF2	ENSG00000102898	GRIPAP1	YER009W	NTF2
FTSJ1/STP2	ENSG00000102935	FTSJ1	YHR006W	STP2
POLR1A/STP1	ENSG00000102974	POLR1A	YDR463W	STP1
LAPTM4A/RPN8	ENSG00000103035	LAPTM4A	YOR261C	RPN8
IP6K2/LRO1	ENSG00000103066	IP6K2	YNR008W	LRO1
STON1-GTF2A1L/YNL176C	ENSG00000103152	STON1-GTF2A1L	YNL176C	YNL176C
SRBD1/VMR1	ENSG00000103222	SRBD1	YHL035C	VMR1
CYFIP1/MUP1	ENSG00000103257	CYFIP1	YGR055W	MUP1
RASGRP2/NBP35	ENSG00000103274	RASGRP2	YGL091C	NBP35
PSME4/UBC9	ENSG00000103275	PSME4	YDL064W	UBC9
IFT80/ARO2	ENSG00000103313	IFT80	YGL148W	ARO2
SIRT2/SUP35	ENSG00000103342	SIRT2	YDR172W	SUP35
ERLEC1/RIM101	ENSG00000103343	ERLEC1	YHL027W	RIM101
PPP2R5B/RSM19	ENSG00000103363	PPP2R5B	YNR037C	RSM19
PYGM/SIS1	ENSG00000103423	PYGM	YNL007C	SIS1
PITX1/PEP5	ENSG00000103429	PITX1	YMR231W	PEP5
TRPC7/CRZ1	ENSG00000103449	TRPC7	YNL027W	CRZ1
NUP133/SFP1	ENSG00000103495	NUP133	YLR403W	SFP1
NUCKS1/TLG2	ENSG00000103496	NUCKS1	YOL018C	TLG2
VPS35/PKP2	ENSG00000103507	VPS35	YGL059W	PKP2
DNAJA2/TAE1	ENSG00000103510	DNAJA2	YBR261C	TAE1
BCL3/ICY2	ENSG00000103540	BCL3	YPL250C	ICY2
KCNAB2/AI4	ENSG00000103546	KCNAB2	Q0065	AI4
ABCC9/BRE1	ENSG00000103549	ABCC9	YDL074C	BRE1
GAL/YPL247C	ENSG00000103647	GAL	YPL247C	YPL247C
CLEC2D/FUS3	ENSG00000103653	CLEC2D	YBL016W	FUS3
RORA/YKR023W	ENSG00000103671	RORA	YKR023W	YKR023W
DRD4/LIA1	ENSG00000103723	DRD4	YJR070C	LIA1
TGFBR3/YPT32	ENSG00000103769	TGFBR3	YGL210W	YPT32
KIAA1107/RBA50	ENSG00000103932	KIAA1107	YDR527W	RBA50
PLA2G10/STB2	ENSG00000103942	PLA2G10	YMR053C	STB2
ATP1B3/YKL070W	ENSG00000103966	ATP1B3	YKL070W	YKL070W
NEDD4/MXR1	ENSG00000104064	NEDD4	YER042W	MXR1
PIGB/VAN1	ENSG00000104112	PIGB	YML115C	VAN1
MAPK6/PEP3	ENSG00000104142	MAPK6	YLR148W	PEP3
GNB5/GND1	ENSG00000104221	GNB5	YHR183W	GND1
RAB27A/YOL159C	ENSG00000104299	RAB27A	YOL159C	YOL159C
CECR5/AIM31	ENSG00000104320	CECR5	YML030W	AIM31
UFD1L/TBF1	ENSG00000104327	UFD1L	YPL128C	TBF1
LRP6/POP1	ENSG00000104356	LRP6	YNL221C	POP1
GUCY2C/MCK1	ENSG00000104365	GUCY2C	YNL307C	MCK1
SCT/SOH1	ENSG00000104368	SCT	YGL127C	SOH1
PHRF1/GNA1	ENSG00000104408	PHRF1	YFL017C	GNA1
IKBKAP/EMC2	ENSG00000104412	IKBKAP	YJR088C	EMC2
NUCB2/MRPS28	ENSG00000104435	NUCB2	YDR337W	MRPS28
PFN2/DAL80	ENSG00000104447	PFN2	YKR034W	DAL80
PTPN3/DAL81	ENSG00000104490	PTPN3	YIR023W	DAL81
SPTB/EFB1	ENSG00000104529	SPTB	YAL003W	EFB1
DAPP1/PSA1	ENSG00000104549	DAPP1	YDL055C	PSA1
FGF10/BCH2	ENSG00000104613	FGF10	YKR027W	BCH2
SMG6/VPS55	ENSG00000104660	SMG6	YJR044C	VPS55
EXOC5/OST3	ENSG00000104723	EXOC5	YOR085W	OST3
CLTCL1/MCM7	ENSG00000104738	CLTCL1	YBR202W	MCM7
FSTL3/SSP120	ENSG00000104805	FSTL3	YLR250W	SSP120
DGCR2/GSY2	ENSG00000104812	DGCR2	YLR258W	GSY2
RNF126/ECI1	ENSG00000104823	RNF126	YLR284C	ECI1
MNT/TUB2	ENSG00000104833	MNT	YFL037W	TUB2
ZXDC/DIA4	ENSG00000104835	ZXDC	YHR011W	DIA4
POLB/SNP1	ENSG00000104852	POLB	YIL061C	SNP1
WIPI1/YER184C	ENSG00000104863	WIPI1	YER184C	YER184C
ASNS/PIH1	ENSG00000104872	ASNS	YHR034C	PIH1
AP3M2/PHO84	ENSG00000104888	AP3M2	YML123C	PHO84
CNGB1/PRP11	ENSG00000104897	CNGB1	YDL043C	PRP11
ST6GALNAC2/TRM1	ENSG00000104907	ST6GALNAC2	YDR120C	TRM1
CHAT/HSC82	ENSG00000104938	CHAT	YMR186W	HSC82
PABPC1/YJU2	ENSG00000104957	PABPC1	YKL095W	YJU2
TESK2/RPL6B	ENSG00000104960	TESK2	YLR448W	RPL6B
C16orf80/SGT2	ENSG00000104969	C16orf80	YOR007C	SGT2
CSNK2A2/TIM44	ENSG00000104980	CSNK2A2	YIL022W	TIM44
PTPN21/CCA1	ENSG00000105011	PTPN21	YER168C	CCA1
EIF2B3/MAS1	ENSG00000105088	EIF2B3	YLR163C	MAS1
CAMK2A/CRH1	ENSG00000105127	CAMK2A	YGR189C	CRH1
TCOF1/POP4	ENSG00000105171	TCOF1	YBR257W	POP4
CDC42/CLN2	ENSG00000105173	CDC42	YPL256C	CLN2
OSBPL3/YOR385W	ENSG00000105186	OSBPL3	YOR385W	YOR385W
EPHA8/TIM50	ENSG00000105197	EPHA8	YPL063W	TIM50
SLC12A3/NOP1	ENSG00000105202	SLC12A3	YDL014W	NOP1
RAD18/PGI1	ENSG00000105220	RAD18	YBR196C	PGI1
ATP2B1/GFD2	ENSG00000105229	ATP2B1	YCL036W	GFD2
NCK2/YHR097C	ENSG00000105251	NCK2	YHR097C	YHR097C
MAP4K4/ALF1	ENSG00000105254	MAP4K4	YNL148C	ALF1
RPL31/FCJ1	ENSG00000105281	RPL31	YKR016W	FCJ1
WDR1/PRO1	ENSG00000105323	WDR1	YDR300C	PRO1
SNX13/CDH1	ENSG00000105325	SNX13	YGL003C	CDH1
ARHGAP10/YML6	ENSG00000105364	ARHGAP10	YML025C	YML6
RPS6KA2/RSC3	ENSG00000105369	RPS6KA2	YDR303C	RSC3
ING3/QDR1	ENSG00000105370	ING3	YIL120W	QDR1
WBSCR22/RPS19B	ENSG00000105372	WBSCR22	YNL302C	RPS19B
SEL1L/NOP53	ENSG00000105373	SEL1L	YPL146C	NOP53
TRIP13/CIR1	ENSG00000105379	TRIP13	YGR207C	CIR1
ATP6AP1/AVT7	ENSG00000105388	ATP6AP1	YIL088C	AVT7
TCF3/KIN3	ENSG00000105397	TCF3	YAR018C	KIN3
TRIB2/SEC17	ENSG00000105402	TRIB2	YBL050W	SEC17
DAZAP1/YIP3	ENSG00000105404	DAZAP1	YNL044W	YIP3
MBD3/PMA2	ENSG00000105409	MBD3	YPL036W	PMA2
PRLH/ERD2	ENSG00000105438	PRLH	YBL040C	ERD2
HLTF/GEA2	ENSG00000105443	HLTF	YEL022W	GEA2
CPSF1/RSA4	ENSG00000105447	CPSF1	YCR072C	RSA4
CDH19/CDA1	ENSG00000105483	CDH19	YLR307W	CDA1
PDCD2/PLB3	ENSG00000105499	PDCD2	YOL011W	PLB3
PRKACA/TPD3	ENSG00000105568	PRKACA	YAL016W	TPD3
LPHN1/CTK3	ENSG00000105576	LPHN1	YML112W	CTK3
ACTN1/CCC1	ENSG00000105607	ACTN1	YLR220W	CCC1
RPS6KA6/NRG1	ENSG00000105610	RPS6KA6	YDR043C	NRG1
EPN2/PRP31	ENSG00000105618	EPN2	YGR091W	PRP31
PTPN18/SPC2	ENSG00000105668	PTPN18	YML055W	SPC2
LIMS2/SEC28	ENSG00000105669	LIMS2	YIL076W	SEC28
LNX1/DBP8	ENSG00000105671	LNX1	YHR169W	DBP8
TFRC/SFG1	ENSG00000105676	TFRC	YOR315W	SFG1
SREBF1/YRB30	ENSG00000105698	SREBF1	YGL164C	YRB30
TRPC5/CPR7	ENSG00000105701	TRPC5	YJR032W	CPR7
AFF4/PXR1	ENSG00000105705	AFF4	YGR280C	PXR1
UBE2D1/YGK3	ENSG00000105723	UBE2D1	YOL128C	YGK3
MPP5/SPF1	ENSG00000105726	MPP5	YEL031W	SPF1
SMC1A/PDR17	ENSG00000105737	SMC1A	YNL264C	PDR17
HSD17B10/GLO4	ENSG00000105755	HSD17B10	YOR040W	GLO4
MARK2/KIN28	ENSG00000105810	MARK2	YDL108W	KIN28
HMMR/ZUO1	ENSG00000105821	HMMR	YGR285C	ZUO1
CHFR/BET1	ENSG00000105829	CHFR	YIL004C	BET1
TRHDE/DET1	ENSG00000105852	TRHDE	YDR051C	DET1
P4HA2/MUK1	ENSG00000105854	P4HA2	YPL070W	MUK1
FCGR2B/ZIM17	ENSG00000105866	FCGR2B	YNL310C	ZIM17
NFATC3/YGR066C	ENSG00000105939	NFATC3	YGR066C	YGR066C
ACADVL/KGD1	ENSG00000105953	ACADVL	YIL125W	KGD1
FBXW11/YHR131C	ENSG00000105974	FBXW11	YHR131C	YHR131C
ACAP1/SAT4	ENSG00000105976	ACAP1	YCR008W	SAT4
CRMP1/JJJ1	ENSG00000105993	CRMP1	YNL227C	JJJ1
DERL2/RIM1	ENSG00000106028	DERL2	YCR028C-A	RIM1
NDE1/ATG17	ENSG00000106052	NDE1	YLR423C	ATG17
MRVI1/YCR099C	ENSG00000106069	MRVI1	YCR099C	YCR099C
AP1M1/SSO1	ENSG00000106089	AP1M1	YPL232W	SSO1
PVR/GRS2	ENSG00000106105	PVR	YPR081C	GRS2
IKBKG/GIS3	ENSG00000106125	IKBKG	YLR094C	GIS3
XRCC1/FCY22	ENSG00000106128	XRCC1	YER060W-A	FCY22
SCARB1/PRT1	ENSG00000106263	SCARB1	YOR361C	PRT1
MCM2/NOP15	ENSG00000106344	MCM2	YNL110C	NOP15
TP63/IMD3	ENSG00000106348	TP63	YLR432W	IMD3
LLGL2/LSM5	ENSG00000106355	LLGL2	YER146W	LSM5
NLE1/KTR3	ENSG00000106397	NLE1	YBR205W	KTR3
SDHA/VPS71	ENSG00000106400	SDHA	YML041C	VPS71
SMARCE1/YML083C	ENSG00000106571	SMARCE1	YML083C	YML083C
KDM5A/PRE8	ENSG00000106588	KDM5A	YML092C	PRE8
ADAM11/MRPL32	ENSG00000106591	ADAM11	YCR003W	MRPL32
PPP2R3A/RHB1	ENSG00000106615	PPP2R3A	YCR027C	RHB1
FERMT2/SDS23	ENSG00000106617	FERMT2	YGL056C	SDS23
ABCB11/POL31	ENSG00000106628	ABCB11	YJR006W	POL31
CD5L/NIP100	ENSG00000106665	CD5L	YPL174C	NIP100
PTGS2/VMA21	ENSG00000106688	PTGS2	YGR105W	VMA21
IGF2BP2/UTP15	ENSG00000106829	IGF2BP2	YMR093W	UTP15
MAP3K13/DFG16	ENSG00000106952	MAP3K13	YOR030W	DFG16
ST6GAL1/OAF1	ENSG00000106991	ST6GAL1	YAL051W	OAF1
VDAC1P1/ADK2	ENSG00000106992	VDAC1P1	YER170W	ADK2
PICALM/FRQ1	ENSG00000107130	PICALM	YDR373W	FRQ1
NSF/SCP160	ENSG00000107164	NSF	YJL080C	SCP160
GLI2/PSD1	ENSG00000107186	GLI2	YNL169C	PSD1
CLASP1/YHP1	ENSG00000107187	CLASP1	YDR451C	YHP1
MRPS34/MBF1	ENSG00000107223	MRPS34	YOR298C-A	MBF1
NOTCH3/MRF1	ENSG00000107242	NOTCH3	YGL143C	MRF1
CLNS1A/SNL1	ENSG00000107262	CLNS1A	YIL016W	SNL1
PPP2R2C/ECM32	ENSG00000107290	PPP2R2C	YER176W	ECM32
TEAD2/RVS161	ENSG00000107295	TEAD2	YCR009C	RVS161
EED/YOL075C	ENSG00000107331	EED	YOL075C	YOL075C
CDHR2/YNL144C	ENSG00000107341	CDHR2	YNL144C	YNL144C
SNCB/GAT1	ENSG00000107485	SNCB	YFL021W	GAT1
TSG101/SLM3	ENSG00000107521	TSG101	YDL033C	SLM3
ATP2A3/TKL2	ENSG00000107537	ATP2A3	YBR117C	TKL2
CA12/PEX13	ENSG00000107554	CA12	YLR191W	PEX13
MGLL/DPB11	ENSG00000107560	MGLL	YJL090C	DPB11
NTN4/PHB1	ENSG00000107566	NTN4	YGR132C	PHB1
BCS1L/RPG1	ENSG00000107581	BCS1L	YBR079C	RPG1
NUAK1/PET18	ENSG00000107611	NUAK1	YCR020C	PET18
SLC24A1/YKL162C	ENSG00000107614	SLC24A1	YKL162C	YKL162C
SCARF1/TIF2	ENSG00000107625	SCARF1	YJL138C	TIF2
LMAN1/PRR1	ENSG00000107643	LMAN1	YKL116C	PRR1
PTPLAD1/YOR022C	ENSG00000107651	PTPLAD1	YOR022C	YOR022C
IPCEF1/NSE4	ENSG00000107672	IPCEF1	YDL105W	NSE4
ZZEF1/CNA1	ENSG00000107758	ZZEF1	YLR433C	CNA1
ENO1/MPM1	ENSG00000107771	ENO1	YJL066C	MPM1
SLC12A1/YCR051W	ENSG00000107854	SLC12A1	YCR051W	YCR051W
C19orf10/GEA1	ENSG00000107862	C19orf10	YJR031C	GEA1
ANO8/SAC7	ENSG00000107863	ANO8	YDR389W	SAC7
ARHGEF10L/BCP1	ENSG00000107949	ARHGEF10L	YDR361C	BCP1
TXK/YOL098C	ENSG00000107959	TXK	YOL098C	YOL098C
KCNQ2/PSF3	ENSG00000107960	KCNQ2	YOL146W	PSF3
TACR2/MPD1	ENSG00000108010	TACR2	YOR288C	MPD1
ACTR6/NUP159	ENSG00000108021	ACTR6	YIL115C	NUP159
TIPIN/FRA1	ENSG00000108039	TIPIN	YLL029W	FRA1
SRI/SMC3	ENSG00000108055	SRI	YJL074C	SMC3
EIF4G3/RTS3	ENSG00000108091	EIF4G3	YGR161C	RTS3
NUP37/CUL3	ENSG00000108094	NUP37	YGR003W	CUL3
SEMA3A/SSN2	ENSG00000108100	SEMA3A	YDR443C	SSN2
SEMA3C/CYC7	ENSG00000108107	SEMA3C	YEL039C	CYC7
ACAT1/CAF120	ENSG00000108175	ACAT1	YNL278W	CAF120
CELSR1/CPR5	ENSG00000108179	CELSR1	YDR304C	CPR5
ZNF638/YHI9	ENSG00000108187	ZNF638	YHR029C	YHI9
ADD2/HED1	ENSG00000108256	ADD2	YDR014W-A	HED1
FGF4/PUP3	ENSG00000108294	FGF4	YER094C	PUP3
RASAL2/CWC25	ENSG00000108296	RASAL2	YNL245C	CWC25
MARK3/NHP6A	ENSG00000108312	MARK3	YPR052C	NHP6A
SLC25A3/YNL019C	ENSG00000108342	SLC25A3	YNL019C	YNL019C
FOSL2/RPN3	ENSG00000108344	FOSL2	YER021W	RPN3
FRYL/NOP8	ENSG00000108349	FRYL	YOL144W	NOP8
FSCN1/SEE1	ENSG00000108370	FSCN1	YIL064W	SEE1
ACTB/RAD57	ENSG00000108384	ACTB	YDR004W	RAD57
PLD1/SPR28	ENSG00000108387	PLD1	YDR218C	SPR28
WDR62/PIB1	ENSG00000108389	WDR62	YDR313C	PIB1
DLG1/RAD18	ENSG00000108395	DLG1	YCR066W	RAD18
RAB7A/GPT2	ENSG00000108405	RAB7A	YKR067W	GPT2
BCAP29/KAP95	ENSG00000108424	BCAP29	YLR347C	KAP95
SART3/BOS1	ENSG00000108433	SART3	YLR078C	BOS1
ARHGAP15/ATG4	ENSG00000108510	ARHGAP15	YNL223W	ATG4
PAX2/ODC1	ENSG00000108528	PAX2	YPL134C	ODC1
EXOSC7/VTC2	ENSG00000108551	EXOSC7	YFL004W	VTC2
KIFAP3/MRPL20	ENSG00000108557	KIFAP3	YKR085C	MRPL20
MCM6/DOP1	ENSG00000108576	MCM6	YDR141C	DOP1
REXO2/LAP3	ENSG00000108578	REXO2	YNL239W	LAP3
RBM7/GOS1	ENSG00000108587	RBM7	YHL031C	GOS1
RBMS2/RSC6	ENSG00000108604	RBMS2	YCR052W	RSC6
BAZ2A/YML108W	ENSG00000108641	BAZ2A	YML108W	YML108W
PTPN23/RRP5	ENSG00000108651	PTPN23	YMR229C	RRP5
MLH1/SNU114	ENSG00000108654	MLH1	YKL173W	SNU114
UNG/SYT1	ENSG00000108669	UNG	YPR095C	SYT1
KLHL20/RPN6	ENSG00000108671	KLHL20	YDL097C	RPN6
RGS11/PLB2	ENSG00000108684	RGS11	YMR006C	PLB2
PLXNA2/SPT7	ENSG00000108773	PLXNA2	YBR081C	SPT7
SPAG5/YPT11	ENSG00000108774	SPAG5	YNL304W	YPT11
ANKRD13A/MAM1	ENSG00000108799	ANKRD13A	YER106W	MAM1
TPD52/MRP7	ENSG00000108826	TPD52	YNL005C	MRP7
ACACB/RHO5	ENSG00000108830	ACACB	YNL180C	RHO5
TRAF4/HOS2	ENSG00000108840	TRAF4	YGL194C	HOS2
PAG1/LUC7	ENSG00000108848	PAG1	YDL087C	LUC7
GPATCH1/CHS2	ENSG00000108854	GPATCH1	YBR038W	CHS2
ICAM3/MSG5	ENSG00000108861	ICAM3	YNL053W	MSG5
NT5C2/RNR4	ENSG00000108946	NT5C2	YGR180C	RNR4
MCAM/LOT5	ENSG00000108953	MCAM	YKL183W	LOT5
GPC4/CDC15	ENSG00000108984	GPC4	YAR019C	CDC15
CAMSAP3/KTI12	ENSG00000109046	CAMSAP3	YKL110C	KTI12
RAP1GAP/YIR042C	ENSG00000109065	RAP1GAP	YIR042C	YIR042C
XAB2/SPT6	ENSG00000109111	XAB2	YGR116W	SPT6
ARHGEF1/DEP1	ENSG00000109118	ARHGEF1	YAL013W	DEP1
STXBP2/POM33	ENSG00000109133	STXBP2	YLL023C	POM33
MAP2K7/AVO2	ENSG00000109320	MAP2K7	YMR068W	AVO2
NMRK2/RIO2	ENSG00000109339	NMRK2	YNL207W	RIO2
DGKD/ECM14	ENSG00000109472	DGKD	YHR132C	ECM14
CTTNBP2/MGE1	ENSG00000109519	CTTNBP2	YOR232W	MGE1
ACTL6B/GAR1	ENSG00000109534	ACTL6B	YHR089C	GAR1
RARB/TRM9	ENSG00000109536	RARB	YML014W	TRM9
TOP2B/GEF1	ENSG00000109572	TOP2B	YJR040W	GEF1
NFKB2/PRP43	ENSG00000109606	NFKB2	YGL120C	PRP43
PPP1R12B/IRC20	ENSG00000109654	PPP1R12B	YLR247C	IRC20
DNAJC10/CDC4	ENSG00000109670	DNAJC10	YFL009W	CDC4
GTF3C1/TAH18	ENSG00000109756	GTF3C1	YPR048W	TAH18
IL4R/PEX28	ENSG00000109775	IL4R	YHR150W	PEX28
USP33/USV1	ENSG00000109787	USP33	YPL230W	USV1
PAK3/GPM3	ENSG00000109814	PAK3	YOL056W	GPM3
DCX/FMP52	ENSG00000109854	DCX	YER004W	FMP52
SNRPA/ELP4	ENSG00000109911	SNRPA	YPL101W	ELP4
SPAG6/ZPR1	ENSG00000109917	SPAG6	YGR211W	ZPR1
EXOSC5/SSB1	ENSG00000109971	EXOSC5	YDL229W	SSB1
DYNC1I2/TPS3	ENSG00000110047	DYNC1I2	YMR261C	TPS3
APBB1IP/OSH6	ENSG00000110048	APBB1IP	YKR003W	OSH6
LRCH4/SAP185	ENSG00000110075	LRCH4	YJL098W	SAP185
FAM76B/YAT2	ENSG00000110090	FAM76B	YER024W	YAT2
SIRT6/CLB1	ENSG00000110092	SIRT6	YGR108W	CLB1
TYR/PRP19	ENSG00000110107	TYR	YLL036C	PRP19
POLD3/PHO91	ENSG00000110344	POLD3	YNR013C	PHO91
ACTN2/DHH1	ENSG00000110367	ACTN2	YDL160C	DHH1
CAPZB/HRD1	ENSG00000110395	CAPZB	YOL013C	HRD1
PHF17/YPK2	ENSG00000110422	PHF17	YMR104C	YPK2
UBE2A/SED4	ENSG00000110427	UBE2A	YCR067C	SED4
FGFR1/PDX1	ENSG00000110435	FGFR1	YGR193C	PDX1
FKBP6/YNL247W	ENSG00000110619	FKBP6	YNL247W	YNL247W
GTF2I/TOM70	ENSG00000110711	GTF2I	YNL121C	TOM70
SMC1B/NUP116	ENSG00000110713	SMC1B	YMR047C	NUP116
FBLN1/EKI1	ENSG00000110721	FBLN1	YDR147W	EKI1
ITGA8/TFB1	ENSG00000110768	ITGA8	YDR311W	TFB1
CST7/NAS2	ENSG00000110801	CST7	YIL007C	NAS2
MAP2/SPC19	ENSG00000110841	MAP2	YDR201W	SPC19
PIAS2/PAR32	ENSG00000110851	PIAS2	YDL173W	PAR32
AMPH/CRN1	ENSG00000110880	AMPH	YLR429W	CRN1
ARAF/CAX4	ENSG00000110881	ARAF	YGR036C	CAX4
MCCC1/CHA4	ENSG00000110887	MCCC1	YLR098C	CHA4
FAP/ERG12	ENSG00000110921	FAP	YMR208W	ERG12
NEBL/ATP1	ENSG00000110955	NEBL	YBL099W	ATP1
UBE2K/YFL067W	ENSG00000111011	UBE2K	YFL067W	YFL067W
PIK3C3/MAP2	ENSG00000111142	PIK3C3	YBL091C	MAP2
N4BP2/LAP2	ENSG00000111144	N4BP2	YNL045W	LAP2
SYNJ2/PMT2	ENSG00000111203	SYNJ2	YAL023C	PMT2
ADCY2/FKH2	ENSG00000111206	ADCY2	YNL068C	FKH2
PPP2R5C/VPS62	ENSG00000111249	PPP2R5C	YGR141W	VPS62
RBFOX1/ALD5	ENSG00000111275	RBFOX1	YER073W	ALD5
GNB1/TFB4	ENSG00000111358	GNB1	YPR056W	TFB4
HOXA9/SPC24	ENSG00000111450	HOXA9	YMR117C	SPC24
EDN1/RET3	ENSG00000111481	EDN1	YPL010W	RET3
MLLT10/MET18	ENSG00000111530	MLLT10	YIL128W	MET18
ADCYAP1R1/NUP84	ENSG00000111581	ADCYAP1R1	YDL116W	NUP84
NRD1/CDC36	ENSG00000111596	NRD1	YDL165W	CDC36
VDAC3/TOF1	ENSG00000111602	VDAC3	YNL273W	TOF1
PCM1/KRR1	ENSG00000111615	PCM1	YCL059C	KRR1
CBFA2T2/TDH3	ENSG00000111640	CBFA2T2	YGR192C	TDH3
DBC1/NOP2	ENSG00000111641	DBC1	YNL061W	NOP2
ITCH/SNF2	ENSG00000111642	ITCH	YOR290C	SNF2
TP73/YNG1	ENSG00000111653	TP73	YOR064C	YNG1
TOLLIP/ERR3	ENSG00000111674	TOLLIP	YMR323W	ERR3
UBE2D4/YGR153W	ENSG00000111679	UBE2D4	YGR153W	YGR153W
RUNX1T1/SPR1	ENSG00000111701	RUNX1T1	YOR190W	SPR1
THOC1/SIP2	ENSG00000111725	THOC1	YGL208W	SIP2
OSBPL6/YHR003C	ENSG00000111726	OSBPL6	YHR003C	YHR003C
SLC1A3/NUP120	ENSG00000111737	SLC1A3	YKL057C	NUP120
XRCC5/NOP6	ENSG00000111786	XRCC5	YDL213C	NOP6
LXN/MTF1	ENSG00000111802	LXN	YMR228W	MTF1
SP140/GIR2	ENSG00000111832	SP140	YDR152W	GIR2
MKNK1/ASF1	ENSG00000111875	MKNK1	YJL115W	ASF1
TNS1/CEG1	ENSG00000111880	TNS1	YGL130W	CEG1
REXO1/YER121W	ENSG00000111907	REXO1	YER121W	YER121W
SAR1A/YJL028W	ENSG00000112033	SAR1A	YJL028W	YJL028W
CDC14A/STE3	ENSG00000112038	CDC14A	YKL178C	STE3
RAPGEF3/BCK1	ENSG00000112062	RAPGEF3	YJL095W	BCK1
CEACAM1/MEP3	ENSG00000112077	CEACAM1	YPR138C	MEP3
SENP1/YHR009C	ENSG00000112096	SENP1	YHR009C	YHR009C
DUSP13/MCM3	ENSG00000112118	DUSP13	YEL032W	MCM3
CIC/FAR10	ENSG00000112130	CIC	YLR238W	FAR10
LIPE/HRT3	ENSG00000112146	LIPE	YLR097C	HRT3
FDFT1/MDN1	ENSG00000112159	FDFT1	YLR106C	MDN1
PAFAH1B3/HUR1	ENSG00000112164	PAFAH1B3	YGL168W	HUR1
OPHN1/RPS15	ENSG00000112175	OPHN1	YOL040C	RPS15
KIF22/RPN10	ENSG00000112186	KIF22	YHR200W	RPN10
SCGN/MET22	ENSG00000112200	SCGN	YOL064C	MET22
PGM1/AIR1	ENSG00000112214	PGM1	YIL079C	AIR1
DDX1/SSN8	ENSG00000112237	DDX1	YNL025C	SSN8
DNM2/XPT1	ENSG00000112242	DNM2	YJR133W	XPT1
EPB41L2/FRE4	ENSG00000112282	EPB41L2	YNR060W	FRE4
RIMS1/YJL132W	ENSG00000112293	RIMS1	YJL132W	YJL132W
STX7/UGA2	ENSG00000112294	STX7	YBR006W	UGA2
RABL2B/ZPS1	ENSG00000112319	RABL2B	YOL154W	ZPS1
KEAP1/MVP1	ENSG00000112335	KEAP1	YMR004W	MVP1
PTPRH/SKI7	ENSG00000112339	PTPRH	YOR076C	SKI7
EPHA6/PEX7	ENSG00000112357	EPHA6	YDR142C	PEX7
SCTR/GON7	ENSG00000112531	SCTR	YJL184W	GON7
RFX3/ENP1	ENSG00000112578	RFX3	YBR247C	ENP1
RIF1/SPT15	ENSG00000112592	RIF1	YER148W	SPT15
RAB21/RML2	ENSG00000112651	RAB21	YEL050C	RML2
SLC4A4/ARG80	ENSG00000112658	SLC4A4	YMR042W	ARG80
SMARCA2/SEC5	ENSG00000112685	SMARCA2	YDR166C	SEC5
RDH8/ULP2	ENSG00000112701	RDH8	YIL031W	ULP2
SESN1/YHR213W-B	ENSG00000112715	SESN1	YHR213W-B	YHR213W-B
MID2/PRP45	ENSG00000112739	MID2	YAL032C	PRP45
COL5A3/FUN26	ENSG00000112759	COL5A3	YAL022C	FUN26
SRCAP/HIS4	ENSG00000112769	SRCAP	YCL030C	HIS4
KIAA0020/GTO3	ENSG00000112782	KIAA0020	YMR251W	GTO3
CPB2/NUD1	ENSG00000112851	CPB2	YOR373W	NUD1
CHRNA3/PAP2	ENSG00000112941	CHRNA3	YOL115W	PAP2
KCNN2/FRE2	ENSG00000112964	KCNN2	YKL220C	FRE2
CNOT4/ERG13	ENSG00000112972	CNOT4	YML126C	ERG13
PSEN1/ERP4	ENSG00000112983	PSEN1	YOR016C	ERP4
CPOX/LYS1	ENSG00000112992	CPOX	YIR034C	LYS1
MOK/SSZ1	ENSG00000113013	MOK	YHR064C	SSZ1
HSP90AA1/AEP3	ENSG00000113048	HSP90AA1	YPL005W	AEP3
RBL1/HMG1	ENSG00000113161	RBL1	YML075C	HMG1
DLGAP4/UBX3	ENSG00000113194	DLGAP4	YDL091C	UBX3
CFHR2/APE3	ENSG00000113269	CFHR2	YBR286W	APE3
NDC80/THG1	ENSG00000113272	NDC80	YGR024C	THG1
AP4E1/ENT5	ENSG00000113282	AP4E1	YDR153C	ENT5
RSBN1/CCR4	ENSG00000113300	RSBN1	YAL021C	CCR4
MAGI3/SAN1	ENSG00000113312	MAGI3	YDR143C	SAN1
CXCL2/MSH2	ENSG00000113318	CXCL2	YOL090W	MSH2
AFP/BUD5	ENSG00000113319	AFP	YCR038C	BUD5
COL4A4/RNT1	ENSG00000113360	COL4A4	YMR239C	RNT1
OSTM1/SUB1	ENSG00000113387	OSTM1	YMR039C	SUB1
CDH7/MST1	ENSG00000113407	CDH7	YKL194C	MST1
PCNP/DIA3	ENSG00000113448	PCNP	YDL024C	DIA3
ARG2/RAD17	ENSG00000113456	ARG2	YOR368W	RAD17
MEF2C/RAD50	ENSG00000113522	MEF2C	YNL250W	RAD50
PTPRC/SOL2	ENSG00000113552	PTPRC	YCR073W-A	SOL2
CACNA1S/SKP1	ENSG00000113558	CACNA1S	YDR328C	SKP1
PKP1/PPH22	ENSG00000113575	PKP1	YDL188C	PPH22
UBA5/CKB1	ENSG00000113578	UBA5	YGL019W	CKB1
STK17B/FLO9	ENSG00000113580	STK17B	YAL063C	FLO9
CDC14B/PRP46	ENSG00000113593	CDC14B	YPL151C	PRP46
ZNF510/MRPL1	ENSG00000113645	ZNF510	YDR116C	MRPL1
LRP2/PRP40	ENSG00000113649	LRP2	YKL012W	PRP40
ZNF506/HSP10	ENSG00000113657	ZNF506	YOR020C	HSP10
DUSP12/YLR253W	ENSG00000113712	DUSP12	YLR253W	YLR253W
ENSG00000081770/CEM1	ENSG00000113719	ENSG00000081770	YER061C	CEM1
CADPS2/PKC1	ENSG00000113721	CADPS2	YBL105C	PKC1
HSPB11/SMC4	ENSG00000113810	HSPB11	YLR086W	SMC4
IL12RB2/ARP8	ENSG00000113812	IL12RB2	YOR141C	ARP8
SMARCD3/SWI5	ENSG00000113916	SMARCD3	YDR146C	SWI5
FYB/OGG1	ENSG00000114026	FYB	YML060W	OGG1
MPP4/UFD4	ENSG00000114062	MPP4	YKL010C	UFD4
STRADB/VID28	ENSG00000114098	STRADB	YIL017C	VID28
BZW1/AAD14	ENSG00000114115	BZW1	YNL331C	AAD14
PGR/RIM2	ENSG00000114120	PGR	YBR192W	RIM2
ME2/APC11	ENSG00000114125	ME2	YDL008W	APC11
C5orf22/BDF1	ENSG00000114166	C5orf22	YLR399C	BDF1
CCNT2/ARC19	ENSG00000114209	CCNT2	YKL013C	ARC19
EPB41L3/YLR345W	ENSG00000114268	EPB41L3	YLR345W	YLR345W
COBLL1/BCY1	ENSG00000114302	COBLL1	YIL033C	BCY1
DLG3/UBP3	ENSG00000114374	DLG3	YER151C	UBP3
TRAF5/RPL24A	ENSG00000114391	TRAF5	YGL031C	RPL24A
MRPL22/YMR315W	ENSG00000114416	MRPL22	YMR315W	YMR315W
GEMIN5/GLC3	ENSG00000114480	GEMIN5	YEL011W	GLC3
OPRK1/URA3	ENSG00000114491	OPRK1	YEL021W	URA3
NFE2L1/NRD1	ENSG00000114503	NFE2L1	YNL251C	NRD1
GSK3B/VMA1	ENSG00000114573	GSK3B	YDL185W	VMA1
ITGB5/TPN1	ENSG00000114638	ITGB5	YGL186C	TPN1
ERC1/RRT13	ENSG00000114650	ERC1	YER066W	RRT13
XPO1/YDR415C	ENSG00000114738	XPO1	YDR415C	YDR415C
PALB2/HFI1	ENSG00000114745	PALB2	YPL254W	HFI1
DOPEY1/SUI1	ENSG00000114784	DOPEY1	YNL244C	SUI1
BCKDHB/CPS1	ENSG00000114786	BCKDHB	YJL172W	CPS1
KAT6A/CPR2	ENSG00000114857	KAT6A	YHR057C	CPR2
ULK2/TIF4631	ENSG00000114867	ULK2	YGR162W	TIF4631
GRHL2/ORM1	ENSG00000114978	GRHL2	YGR038W	ORM1
TNPO1/FAB1	ENSG00000115020	TNPO1	YFR019W	FAB1
P2RX5/DAD1	ENSG00000115073	P2RX5	YDR016C	DAD1
ITGAE/ARG8	ENSG00000115107	ITGAE	YOL140W	ARG8
DIS3/IST3	ENSG00000115128	DIS3	YIR005W	IST3
PIBF1/ZTA1	ENSG00000115129	PIBF1	YBR046C	ZTA1
ENSG00000083622/YLR177W	ENSG00000115145	ENSG00000083622	YLR177W	YLR177W
NUFIP1/HHT2	ENSG00000115163	NUFIP1	YNL031C	HHT2
RRAGB/HRK1	ENSG00000115170	RRAGB	YOR267C	HRK1
CYLD/YML079W	ENSG00000115207	CYLD	YML079W	YML079W
SLC27A5/GCN3	ENSG00000115211	SLC27A5	YKR026C	GCN3
ZNF324/RPN11	ENSG00000115233	ZNF324	YFR004W	RPN11
ZNF446/CYR1	ENSG00000115241	ZNF446	YJL005W	CYR1
ZNF8/PRB1	ENSG00000115257	ZNF8	YEL060C	PRB1
RPS5/PEF1	ENSG00000115271	RPS5	YGR058W	PEF1
FAT1/CWH41	ENSG00000115275	FAT1	YGL027C	CWH41
YTHDC1/NUM1	ENSG00000115306	YTHDC1	YDR150W	NUM1
CHMP2B/CUE4	ENSG00000115307	CHMP2B	YML101C	CUE4
PPIE/HTB2	ENSG00000115350	PPIE	YBL002W	HTB2
ZMPSTE24/NAB2	ENSG00000115380	ZMPSTE24	YGL122C	NAB2
NOA1/SLX1	ENSG00000115392	NOA1	YBR228W	SLX1
REST/BSC2	ENSG00000115414	REST	YDR275W	BSC2
SSH1/BLI1	ENSG00000115415	SSH1	YKL061W	BLI1
GSTP1/GMH1	ENSG00000115446	GSTP1	YKR030W	GMH1
APLP2/CCT4	ENSG00000115484	APLP2	YDL143W	CCT4
SLCO1A2/PLP1	ENSG00000115514	SLCO1A2	YDR183W	PLP1
WBP11/HSH155	ENSG00000115524	WBP11	YMR288W	HSH155
EIF3I/VPS24	ENSG00000115561	EIF3I	YKL041W	VPS24
TXLNA/NHX1	ENSG00000115616	TXLNA	YDR456W	NHX1
APOB/SPO12	ENSG00000115648	APOB	YHR152W	SPO12
NCOA1/GAL10	ENSG00000115652	NCOA1	YBR019C	GAL10
KIF3C/SDS22	ENSG00000115685	KIF3C	YKL193C	SDS22
RAB10/RFS1	ENSG00000115756	RAB10	YBR052C	RFS1
GCKR/SPE1	ENSG00000115758	GCKR	YKL184W	SPE1
HADHA/RPL23A	ENSG00000115762	HADHA	YBL087C	RPL23A
MAPRE3/GRH1	ENSG00000115806	MAPRE3	YDR517W	GRH1
CAD/AAC1	ENSG00000115840	CAD	YMR056C	AAC1
CD59/YMR114C	ENSG00000115850	CD59	YMR114C	YMR114C
CD82/DPS1	ENSG00000115866	CD82	YLL018C	DPS1
ATRX/CDC25	ENSG00000115904	ATRX	YLR310C	CDC25
TAF9/BNA5	ENSG00000115919	TAF9	YLR231C	BNA5
FCN1/VRP1	ENSG00000115935	FCN1	YLR337C	VRP1
MECOM/PNO1	ENSG00000115946	MECOM	YOR145C	PNO1
SCAMP1/ORC1	ENSG00000115947	SCAMP1	YML065W	ORC1
PREP/MRPS18	ENSG00000115963	PREP	YNL306W	MRPS18
HACE1/MRM1	ENSG00000115966	HACE1	YOR201C	MRM1
SEH1L/FKS1	ENSG00000116001	SEH1L	YLR342W	FKS1
WDR47/SMT3	ENSG00000116030	WDR47	YDR510W	SMT3
OVGP1/YLR297W	ENSG00000116044	OVGP1	YLR297W	YLR297W
MAP3K4/IRC24	ENSG00000116096	MAP3K4	YIR036C	IRC24
PILRA/STE7	ENSG00000116106	PILRA	YDL159W	STE7
IGSF9/NRM1	ENSG00000116127	IGSF9	YNR009W	NRM1
ABCB1/YHR177W	ENSG00000116128	ABCB1	YHR177W	YHR177W
AKR1B1/ALO1	ENSG00000116133	AKR1B1	YML086C	ALO1
CPNE3/RFA3	ENSG00000116147	CPNE3	YJL173C	RFA3
RRN3/GPX1	ENSG00000116157	RRN3	YKL026C	GPX1
CTTN/STE14	ENSG00000116237	CTTN	YDR410C	STE14
MTIF2/RPL22A	ENSG00000116251	MTIF2	YLR061W	RPL22A
TTC39A/VPS45	ENSG00000116266	TTC39A	YGL095C	VPS45
EPS15/PUB1	ENSG00000116350	EPS15	YNL016W	PUB1
ORC1/ETR1	ENSG00000116353	ORC1	YBR026C	ETR1
MGST2/TFC6	ENSG00000116455	MGST2	YDR362C	TFC6
CHERP/ATP4	ENSG00000116459	CHERP	YPL078C	ATP4
ATG16L1/YPT31	ENSG00000116473	ATG16L1	YER031C	YPT31
USP40/BYE1	ENSG00000116539	USP40	YKL005C	BYE1
RAD54L/MCM1	ENSG00000116604	RAD54L	YMR043W	MCM1
MAST2/SPE3	ENSG00000116649	MAST2	YPR069C	SPE3
DNAJA1/STB6	ENSG00000116661	DNAJA1	YKL072W	STB6
B4GALT1/REV7	ENSG00000116670	B4GALT1	YIL139C	REV7
CHMP5/YEL023C	ENSG00000116678	CHMP5	YEL023C	YEL023C
NFX1/YLH47	ENSG00000116679	NFX1	YPR125W	YLH47
DIMT1/FZO1	ENSG00000116688	DIMT1	YBR179C	FZO1
IPO11/EBS1	ENSG00000116698	IPO11	YDR206W	EBS1
EIF2AK1/GCD14	ENSG00000116731	EIF2AK1	YJL125C	GCD14
EPDR1/YER077C	ENSG00000116750	EPDR1	YER077C	YER077C
SEPHS1/HSH49	ENSG00000116754	SEPHS1	YOR319W	HSH49
MRPL28/SOR2	ENSG00000116791	MRPL28	YDL246C	SOR2
CEACAM6/SLC1	ENSG00000116906	CEACAM6	YDL052C	SLC1
RBM22/TLG1	ENSG00000116918	RBM22	YDR468C	TLG1
TMED2/YBP1	ENSG00000116954	TMED2	YBR216C	YBP1
ERO1LB/PAC2	ENSG00000116957	ERO1LB	YER007W	PAC2
ZFAND6/POS5	ENSG00000116962	ZFAND6	YPL188W	POS5
TXLNG/YIL161W	ENSG00000116977	TXLNG	YIL161W	YIL161W
PPEF1/RPS10A	ENSG00000116983	PPEF1	YOR293W	RPS10A
LAT2/MHT1	ENSG00000116984	LAT2	YLL062C	MHT1
HUWE1/SLM2	ENSG00000117020	HUWE1	YNL047C	SLM2
ZW10/RIB5	ENSG00000117091	ZW10	YBR256C	RIB5
ALG9/ASE1	ENSG00000117114	ALG9	YOR058C	ASE1
MYBPC2/SDH2	ENSG00000117118	MYBPC2	YLL041C	SDH2
NOX4/SSF1	ENSG00000117133	NOX4	YHR066W	SSF1
ACOX3/ECM5	ENSG00000117139	ACOX3	YMR176W	ECM5
MTMR2/RPS13	ENSG00000117155	MTMR2	YDR064W	RPS13
PPP1R15A/BCD1	ENSG00000117174	PPP1R15A	YHR040W	BCD1
HSD17B14/SCY1	ENSG00000117266	HSD17B14	YGL083W	SCY1
TRIP6/ROD1	ENSG00000117289	TRIP6	YOR018W	ROD1
ACHE/YGL039W	ENSG00000117308	ACHE	YGL039W	YGL039W
FTL/PRP3	ENSG00000117360	FTL	YDR473C	PRP3
SRRT/YGL082W	ENSG00000117385	SRRT	YGL082W	YGL082W
BAX/GAL2	ENSG00000117394	BAX	YLR081W	GAL2
NLK/EBP2	ENSG00000117395	NLK	YKL172W	EBP2
PIGS/CDC20	ENSG00000117399	PIGS	YGL116W	CDC20
ATXN7L3/KAP122	ENSG00000117408	ATXN7L3	YGL016W	KAP122
PGS1/VMA16	ENSG00000117410	PGS1	YHR026W	VMA16
PSMC5/GRE3	ENSG00000117448	PSMC5	YHR104W	GRE3
UIMC1/AHP1	ENSG00000117450	UIMC1	YLR109W	AHP1
CETP/HDA2	ENSG00000117461	CETP	YDR295C	HDA2
MMP2/PHO13	ENSG00000117519	MMP2	YDL236W	PHO13
GNAO1/HEF3	ENSG00000117528	GNAO1	YNL014W	HEF3
OGFOD1/DPH5	ENSG00000117543	OGFOD1	YLR172C	DPH5
SH3BP2/WWM1	ENSG00000117560	SH3BP2	YFL010C	WWM1
ADD1/PRX1	ENSG00000117592	ADD1	YBL064C	PRX1
C14orf166/YIR035C	ENSG00000117594	C14orf166	YIR035C	YIR035C
NID2/UTP25	ENSG00000117597	NID2	YIL091C	UTP25
GMCL1/BDP1	ENSG00000117625	GMCL1	YNL039W	BDP1
SF3B2/YAP3	ENSG00000117632	SF3B2	YHL009C	YAP3
KLHL42/YNL181W	ENSG00000117676	KLHL42	YNL181W	YNL181W
GNAS/RER2	ENSG00000117682	GNAS	YBR002C	RER2
DNM1L/SWI1	ENSG00000117713	DNM1L	YPL016W	SWI1
PTHLH/RFA2	ENSG00000117748	PTHLH	YNL312W	RFA2
PHACTR3/SNC1	ENSG00000117758	PHACTR3	YAL030W	SNC1
ERGIC2/KES1	ENSG00000117859	ERGIC2	YPL145C	KES1
TFAP2C/TCB2	ENSG00000117868	TFAP2C	YNL087W	TCB2
AURKA/NOP56	ENSG00000117906	AURKA	YLR197W	NOP56
PIR/PEP4	ENSG00000117984	PIR	YPL154C	PEP4
RFX2/IRR1	ENSG00000118007	RFX2	YIL026C	IRR1
SULT2B1/ARG4	ENSG00000118046	SULT2B1	YHR018C	ARG4
CNOT3/SET1	ENSG00000118058	CNOT3	YHR119W	SET1
GP6/NTH2	ENSG00000118094	GP6	YBR001C	NTH2
PTPN4/MIG3	ENSG00000118263	PTPN4	YER028C	MIG3
DDX18/MOT3	ENSG00000118495	DDX18	YMR070W	MOT3
KHSRP/YDR374C	ENSG00000118503	KHSRP	YDR374C	YDR374C
GNA11/YJR154W	ENSG00000118507	GNA11	YJR154W	YJR154W
EDEM2/YPL067C	ENSG00000118508	EDEM2	YPL067C	YPL067C
DNMT3B/NPR1	ENSG00000118515	DNMT3B	YNL183C	NPR1
REM1/YLR352W	ENSG00000118564	REM1	YLR352W	YLR352W
TPX2/SWP1	ENSG00000118705	TPX2	YMR149W	SWP1
PDRG1/PDI1	ENSG00000118729	PDRG1	YCL043C	PDI1
EPB41L1/MIG1	ENSG00000118922	EPB41L1	YGL035C	MIG1
DOCK9/PCL9	ENSG00000118971	DOCK9	YDL179W	PCL9
DOCK3/TFC4	ENSG00000119041	DOCK3	YGR047C	TFC4
COQ9/RAD6	ENSG00000119048	COQ9	YGL058W	RAD6
CRLS1/YPR015C	ENSG00000119138	CRLS1	YPR015C	YPR015C
PPP1R13B/CFT2	ENSG00000119203	PPP1R13B	YLR115W	CFT2
SIGLEC1/UTP10	ENSG00000119285	SIGLEC1	YJL109C	UTP10
FKBP1A/RAD23	ENSG00000119318	FKBP1A	YEL037C	RAD23
NSFL1C/VPS75	ENSG00000119335	NSFL1C	YNL246W	VPS75
MAVS/RRD2	ENSG00000119383	MAVS	YPL152W	RRD2
F11/GLE1	ENSG00000119392	F11	YDL207W	GLE1
XRN2/MTG2	ENSG00000119396	XRN2	YHR168W	MTG2
DYNLL1/GID7	ENSG00000119402	DYNLL1	YCL039W	GID7
TESC/KIC1	ENSG00000119408	TESC	YHR102W	KIC1
SNX5/SIT4	ENSG00000119414	SNX5	YDL047W	SIT4
RPL6/MIC14	ENSG00000119421	RPL6	YDR031W	MIC14
MAPKAPK5/SUC2	ENSG00000119535	MAPKAPK5	YIL162W	SUC2
P2RX7/VPS4	ENSG00000119541	P2RX7	YPR173C	VPS4
ESF1/MLH3	ENSG00000119684	ESF1	YPL164C	MLH3
RBBP9/MDL1	ENSG00000119688	RBBP9	YLR188W	MDL1
ANAPC5/CBC2	ENSG00000119707	ANAPC5	YPL178W	CBC2
SLC23A2/ALD4	ENSG00000119711	SLC23A2	YOR374W	ALD4
TMEM230/GCD7	ENSG00000119718	TMEM230	YLR291C	GCD7
DZANK1/COQ6	ENSG00000119723	DZANK1	YGR255C	COQ6
KDM2B/TOM40	ENSG00000119725	KDM2B	YMR203W	TOM40
TASP1/CCT8	ENSG00000119760	TASP1	YJL008C	CCT8
GCN1L1/AXL1	ENSG00000119912	GCN1L1	YPR122W	AXL1
RPLP0/SWT1	ENSG00000119917	RPLP0	YOR166C	SWT1
PXN/TSR3	ENSG00000119929	PXN	YOR006C	TSR3
RPH3A/GIP2	ENSG00000119938	RPH3A	YER054C	GIP2
TRMT6/XKS1	ENSG00000119950	TRMT6	YGR194C	XKS1
CHGB/YHL042W	ENSG00000119965	CHGB	YHL042W	YHL042W
PEBP1/MAK11	ENSG00000120008	PEBP1	YKL021C	MAK11
TBX5/NUC1	ENSG00000120049	TBX5	YJL208C	NUC1
BRAP/AAT2	ENSG00000120053	BRAP	YLR027C	AAT2
ERP29/MET17	ENSG00000120054	ERP29	YLR303W	MET17
NOS1/PIS1	ENSG00000120088	NOS1	YPR113W	PIS1
FUS/PPS1	ENSG00000120129	FUS	YBR276C	PPS1
IGBP1/RCL1	ENSG00000120158	IGBP1	YOL010W	RCL1
FXYD3/MOB1	ENSG00000120162	FXYD3	YIL106W	MOB1
GANAB/MTR2	ENSG00000120253	GANAB	YKL186C	MTR2
GMIP/MRP2	ENSG00000120333	GMIP	YPR166C	MRP2
RBM41/CCT2	ENSG00000120438	RBM41	YIL142W	CCT2
BIRC5/GSF2	ENSG00000120458	BIRC5	YML048W	GSF2
LAG3/SSE2	ENSG00000120694	LAG3	YBR169C	SSE2
MLF2/ALG5	ENSG00000120697	MLF2	YPL227C	ALG5
OTUB2/RRP43	ENSG00000120699	OTUB2	YCR035C	RRP43
DDX24/SUP45	ENSG00000120705	DDX24	YBR143C	SUP45
ZBTB25/YLR001C	ENSG00000120708	ZBTB25	YLR001C	YLR001C
ARHGAP4/MET31	ENSG00000120738	ARHGAP4	YPL038W	MET31
ANKRD24/MLS1	ENSG00000120756	ANKRD24	YNL117W	MLS1
RCOR1/UTP20	ENSG00000120800	RCOR1	YBL004W	UTP20
LTBP4/FUS1	ENSG00000120802	LTBP4	YCL027W	FUS1
BLVRB/HAP3	ENSG00000120837	BLVRB	YBL021C	HAP3
SLC9A1/RAD28	ENSG00000120868	SLC9A1	YDR030C	RAD28
SPTLC1/FIP1	ENSG00000120885	SPTLC1	YJR093C	FIP1
PAPOLA/YAR064W	ENSG00000120907	PAPOLA	YAR064W	YAR064W
CCNK/PPZ1	ENSG00000120910	CCNK	YML016C	PPZ1
PCBP4/YLR118C	ENSG00000120992	PCBP4	YLR118C	YLR118C
RGS1/RRI1	ENSG00000121022	RGS1	YDL216C	RRI1
MRPS33/YGR017W	ENSG00000121067	MRPS33	YGR017W	YGR017W
NDUFB2/CTA1	ENSG00000121691	NDUFB2	YDR256C	CTA1
ENSG00000090269/CST9	ENSG00000121741	ENSG00000090269	YLR394W	CST9
NUDC/BUB2	ENSG00000121749	NUDC	YMR055C	BUB2
MAEA/IDS2	ENSG00000121753	MAEA	YJL146W	IDS2
ICAM1/BI4	ENSG00000121858	ICAM1	Q0120	BI4
STRN4/RPS18A	ENSG00000121905	STRN4	YDR450W	RPS18A
IRAK3/YER140W	ENSG00000121931	IRAK3	YER140W	YER140W
LYZ/TPI1	ENSG00000121957	LYZ	YDR050C	TPI1
SI/YCR061W	ENSG00000121966	SI	YCR061W	YCR061W
MUL1/NCE102	ENSG00000122025	MUL1	YPR149W	NCE102
PDCD7/FZF1	ENSG00000122034	PDCD7	YGL254W	FZF1
SPG21/INP53	ENSG00000122126	SPG21	YOR109W	INP53
DNAJB11/MRP4	ENSG00000122140	DNAJB11	YHL004W	MRP4
THPO/COG5	ENSG00000122176	THPO	YNL051W	COG5
CHRD/COP1	ENSG00000122218	CHRD	YDL145C	COP1
FLT3LG/MPE1	ENSG00000122257	FLT3LG	YKL059C	MPE1
RAB11FIP3/CDC3	ENSG00000122545	RAB11FIP3	YLR314C	CDC3
GNPTG/YMR111C	ENSG00000122705	GNPTG	YMR111C	YMR111C
ZNF268/YMR317W	ENSG00000122778	ZNF268	YMR317W	YMR317W
GOLGA3/RSC2	ENSG00000122779	GOLGA3	YLR357W	RSC2
PABPC4/YPR011C	ENSG00000122912	PABPC4	YPR011C	YPR011C
CD209/MF(ALPHA)1	ENSG00000122952	CD209	YPL187W	MF(ALPHA)1
MCOLN1/MRD1	ENSG00000122965	MCOLN1	YPR112C	MRD1
EFNB1/NUF2	ENSG00000122966	EFNB1	YOL069W	NUF2
AARS/DRS1	ENSG00000123064	AARS	YLL008W	DRS1
GLG1/DMA1	ENSG00000123091	GLG1	YHR115C	DMA1
KIF4A/YEL076C-A	ENSG00000123131	KIF4A	YEL076C-A	YEL076C-A
PLEKHG2/PET191	ENSG00000123146	PLEKHG2	YJR034W	PET191
PITPNM2/SWD2	ENSG00000123154	PITPNM2	YKL018W	SWD2
EXOC1/CCC2	ENSG00000123191	EXOC1	YDR270W	CCC2
DTX2/NQM1	ENSG00000123213	DTX2	YGR043C	NQM1
NLRC4/TMA17	ENSG00000123240	NLRC4	YDL110C	TMA17
NRCAM/GIM5	ENSG00000123349	NRCAM	YML094W	GIM5
LAMB1/CDC5	ENSG00000123374	LAMB1	YMR001C	CDC5
SLC26A3/PRC1	ENSG00000123384	SLC26A3	YMR297W	PRC1
DLD/MSN2	ENSG00000123411	DLD	YMR037C	MSN2
WDR7/PPM2	ENSG00000123444	WDR7	YOL141W	PPM2
TXNL1/ATP11	ENSG00000123472	TXNL1	YNL315C	ATP11
IL5RA/LGE1	ENSG00000123562	IL5RA	YPL055C	LGE1
ITGA6/YPT7	ENSG00000123595	ITGA6	YML001W	YPT7
RAPGEF4/AVT4	ENSG00000123643	RAPGEF4	YNL101W	AVT4
ENSG00000091436/PFK26	ENSG00000123836	ENSG00000091436	YIL107C	PFK26
FH/LAP4	ENSG00000123992	FH	YKL103C	LAP4
SEL1L3/SPR6	ENSG00000123999	SEL1L3	YER115C	SPR6
TF/DIP5	ENSG00000124067	TF	YPL265W	DIP5
MYO15A/GPI16	ENSG00000124155	MYO15A	YHR188C	GPI16
APOH/ATP15	ENSG00000124172	APOH	YPL271W	ATP15
NLRP1/RVS167	ENSG00000124181	NLRP1	YDR388W	RVS167
ACKR6/NAB3	ENSG00000124193	ACKR6	YPL190C	NAB3
SPAG7/CSE1	ENSG00000124207	SPAG7	YGL238W	CSE1
ORC6/TEM1	ENSG00000124209	ORC6	YML064C	TEM1
ZC3HC1/MDM34	ENSG00000124214	ZC3HC1	YGL219C	MDM34
ESR1/UBA4	ENSG00000124217	ESR1	YHR111W	UBA4
RGS17/PEP12	ENSG00000124222	RGS17	YOR036W	PEP12
ANGPT2/SLX8	ENSG00000124226	ANGPT2	YER116C	SLX8
CD200/DBP10	ENSG00000124228	CD200	YDL031W	DBP10
CMA1/YFR006W	ENSG00000124299	CMA1	YFR006W	YFR006W
PSME1/SEC22	ENSG00000124333	PSME1	YLR268W	SEC22
JPH4/RFU1	ENSG00000124356	JPH4	YLR073C	RFU1
MYH7/TOS1	ENSG00000124357	MYH7	YBR162C	TOS1
CEBPE/MPP10	ENSG00000124383	CEBPE	YJR002W	MPP10
SLC7A8/DOA4	ENSG00000124422	SLC7A8	YDR069C	DOA4
OSGEP/UBP8	ENSG00000124486	OSGEP	YMR223W	UBP8
RNF31/SAM37	ENSG00000124491	RNF31	YMR060C	SAM37
SCFD1/YHC1	ENSG00000124562	SCFD1	YLR298C	YHC1
G2E3/TFB2	ENSG00000124570	G2E3	YPL122C	TFB2
HECTD1/MSN5	ENSG00000124571	HECTD1	YDR335W	MSN5
HNRNPC/BPT1	ENSG00000124574	HNRNPC	YLL015W	BPT1
RPGRIP1/YNL040W	ENSG00000124608	RPGRIP1	YNL040W	YNL040W
SUPT16H/OST6	ENSG00000124641	SUPT16H	YML019W	OST6
TOX4/YGR266W	ENSG00000124702	TOX4	YGR266W	YGR266W
GEMIN2/CRG1	ENSG00000124713	GEMIN2	YHR209W	CRG1
TGM1/ROX1	ENSG00000124766	TGM1	YPR065W	ROX1
TINF2/SRL2	ENSG00000124782	TINF2	YLR082C	SRL2
DAZL/NUP1	ENSG00000124789	DAZL	YOR098C	NUP1
SEMA6A/FMP23	ENSG00000124802	SEMA6A	YBR047W	FMP23
TRPM7/MSA1	ENSG00000124813	TRPM7	YOR066W	MSA1
TYRO3/DSL1	ENSG00000124839	TYRO3	YNL258C	DSL1
WDR76/SPA2	ENSG00000124942	WDR76	YLL021W	SPA2
CAPN3/CDC39	ENSG00000125107	CAPN3	YCR093W	CDC39
SNAP23/EMP70	ENSG00000125304	SNAP23	YLR083C	EMP70
PHGDH/UPF3	ENSG00000125351	PHGDH	YGR072W	UPF3
COL9A3/GGA2	ENSG00000125447	COL9A3	YHR108W	GGA2
EZR/ADY2	ENSG00000125450	EZR	YCR010C	ADY2
MYL6/REB1	ENSG00000125482	MYL6	YBR049C	REB1
AGO1/ESC2	ENSG00000125618	AGO1	YDR363W	ESC2
TEKT2/NSG2	ENSG00000125629	TEKT2	YNL156C	NSG2
CLSPN/RPA135	ENSG00000125630	CLSPN	YPR010C	RPA135
UNC13D/YKL047W	ENSG00000125651	UNC13D	YKL047W	YKL047W
DPYSL2/THO2	ENSG00000125676	DPYSL2	YNL139C	THO2
TGFB2/NSE5	ENSG00000125686	TGFB2	YML023C	NSE5
NUP50/IST1	ENSG00000125726	NUP50	YNL265C	IST1
CDC45/PMT4	ENSG00000125734	CDC45	YJR143C	PMT4
COMT/SMD2	ENSG00000125743	COMT	YLR275W	SMD2
LRRFIP2/RTN2	ENSG00000125744	LRRFIP2	YDL204W	RTN2
HDAC6/SQT1	ENSG00000125746	HDAC6	YIR012W	SQT1
KRT31/RPL18A	ENSG00000125753	KRT31	YOL120C	RPL18A
CDC6/GPD1	ENSG00000125775	CDC6	YDL022W	GPD1
UPRT/PDC2	ENSG00000125817	UPRT	YDR081C	PDC2
CDC23/YCR076C	ENSG00000125818	CDC23	YCR076C	YCR076C
CBX5/SMB1	ENSG00000125835	CBX5	YER029C	SMB1
SUCO/SUR7	ENSG00000125841	SUCO	YML052W	SUR7
MSH2/YDR222W	ENSG00000125845	MSH2	YDR222W	YDR222W
MAP3K1/YSP3	ENSG00000125851	MAP3K1	YOR003W	YSP3
DHPS/PEX15	ENSG00000125863	DHPS	YOL044W	PEX15
HOOK2/COF1	ENSG00000125868	HOOK2	YLL050C	COF1
ARCN1/MUD1	ENSG00000125870	ARCN1	YBR119W	MUD1
PSMD5/NAB6	ENSG00000125944	PSMD5	YML117W	NAB6
PTGS1/RTG3	ENSG00000125952	PTGS1	YBL103C	RTG3
NUP188/RAM1	ENSG00000125954	NUP188	YDL090C	RAM1
CRAT/ERV41	ENSG00000125991	CRAT	YML067C	ERV41
SH2D3C/ATG11	ENSG00000126001	SH2D3C	YPR049C	ATG11
NANS/PRE1	ENSG00000126067	NANS	YER012W	PRE1
DFNB31/SPC98	ENSG00000126216	DFNB31	YNL126W	SPC98
CWF19L1/TIM11	ENSG00000126217	CWF19L1	YDR322C-A	TIM11
SEMA4G/THP1	ENSG00000126226	SEMA4G	YOL072W	THP1
BTAF1/UBA2	ENSG00000126261	BTAF1	YDR390C	UBA2
IKZF5/DOT5	ENSG00000126432	IKZF5	YIL010W	DOT5
BLNK/HMT1	ENSG00000126457	BLNK	YBR034C	HMT1
SORBS1/SDO1	ENSG00000126524	SORBS1	YLR022C	SDO1
BAMBI/VPS30	ENSG00000126581	BAMBI	YPL120W	VPS30
IL11/ECM22	ENSG00000126746	IL11	YLR228C	ECM22
MYO3A/BUD27	ENSG00000126756	MYO3A	YFL023W	BUD27
WAC/TIM22	ENSG00000126768	WAC	YDL217C	TIM22
CREM/SSA3	ENSG00000126803	CREM	YBL075C	SSA3
NUBP2/URB2	ENSG00000126838	NUBP2	YJR041C	URB2
HIVEP1/GEM1	ENSG00000126858	HIVEP1	YAL048C	GEM1
TREM2/KIN82	ENSG00000126934	TREM2	YCR091W	KIN82
CRISP3/RNA15	ENSG00000126945	CRISP3	YGL044C	RNA15
FKBP5/TIM8	ENSG00000126953	FKBP5	YJR135W-A	TIM8
SRPK1/CNE1	ENSG00000127022	SRPK1	YAL058W	CNE1
BRPF3/VIP1	ENSG00000127241	BRPF3	YLR410W	VIP1
MRPS18A/NUP85	ENSG00000127311	MRPS18A	YJR042W	NUP85
ENSG00000096087/TGL5	ENSG00000127329	ENSG00000096087	YOR081C	TGL5
EFHC1/PNS1	ENSG00000127412	EFHC1	YOR161C	PNS1
NCR2/SVF1	ENSG00000127415	NCR2	YDR346C	SVF1
HSP90AB1/ESS1	ENSG00000127445	HSP90AB1	YJR017C	ESS1
MLN/EMC1	ENSG00000127463	MLN	YCL045C	EMC1
CDC5L/SIN3	ENSG00000127511	CDC5L	YOL004W	SIN3
ITPR3/SLY41	ENSG00000127526	ITPR3	YOR307C	SLY41
ZNF184/NUP82	ENSG00000127527	ZNF184	YJL061W	NUP82
DSP/RGM1	ENSG00000127528	DSP	YMR182C	RGM1
SIRT1/ERV1	ENSG00000127554	SIRT1	YGR029W	ERV1
HNRNPH3/SLK19	ENSG00000127603	HNRNPH3	YOR195W	SLK19
JAK2/RSC4	ENSG00000127616	JAK2	YKR008W	RSC4
IL12RB1/JHD2	ENSG00000127663	IL12RB1	YJR119C	JHD2
ABL1/TUB1	ENSG00000127824	ABL1	YML085C	TUB1
ACOT7/SPC110	ENSG00000127914	ACOT7	YDR356W	SPC110
SH3GLB1/OM45	ENSG00000127946	SH3GLB1	YIL136W	OM45
CDC7/OCA1	ENSG00000127947	CDC7	YNL099C	OCA1
PCSK5/GPA2	ENSG00000127955	PCSK5	YER020W	GPA2
SCD/PEX1	ENSG00000127980	SCD	YKL197C	PEX1
TMED1/DUS3	ENSG00000128016	TMED1	YLR401C	DUS3
ABLIM1/ADE1	ENSG00000128050	ABLIM1	YAR015W	ADE1
RAB18/ADE4	ENSG00000128059	RAB18	YMR300C	ADE4
NRP1/TUM1	ENSG00000128309	NRP1	YOR251C	TUM1
PRTFDC1/RHO2	ENSG00000128340	PRTFDC1	YNL090W	RHO2
TSPAN15/SME1	ENSG00000128534	TSPAN15	YOR159C	SME1
MAST3/KRI1	ENSG00000128585	MAST3	YNL308C	KRI1
MZF1/APJ1	ENSG00000128590	MZF1	YNL077W	APJ1
MYO9B/NMA1	ENSG00000128591	MYO9B	YLR328W	NMA1
PSMD8/TGL2	ENSG00000128604	PSMD8	YDR058C	TGL2
SETD1A/MRPS12	ENSG00000128626	SETD1A	YNR036C	MRPS12
MAGEB2/YHR219W	ENSG00000128641	MAGEB2	YHR219W	YHR219W
EFNA2/LRG1	ENSG00000128656	EFNA2	YDL240W	LRG1
CIRBP/CYB5	ENSG00000128731	CIRBP	YNL111C	CYB5
ATP5D/INO80	ENSG00000128908	ATP5D	YGL150C	INO80
IGFALS/DAL82	ENSG00000128944	IGFALS	YNL314W	DAL82
HNRNPM/DUT1	ENSG00000128951	HNRNPM	YBR252W	DUT1
MARCH2/YER163C	ENSG00000128965	MARCH2	YER163C	YER163C
NDUFB7/LCP5	ENSG00000129071	NDUFB7	YER127W	LCP5
TECR/SEC26	ENSG00000129083	TECR	YDR238C	SEC26
TIMM13/PRE5	ENSG00000129084	TIMM13	YMR314W	PRE5
CDC34/ECM38	ENSG00000129103	CDC34	YLR299W	ECM38
MTAP/AIM17	ENSG00000129151	MTAP	YHL021C	AIM17
POLR2E/ATS1	ENSG00000129158	POLR2E	YAL020C	ATS1
POLRMT/DCD1	ENSG00000129187	POLRMT	YHR144C	DCD1
HCN2/SPO14	ENSG00000129219	HCN2	YKR031C	SPO14
GADD45B/DIA2	ENSG00000129221	GADD45B	YOR080W	DIA2
MADCAM1/TRX3	ENSG00000129235	MADCAM1	YCR083W	TRX3
MKNK2/KIP3	ENSG00000129250	MKNK2	YGL216W	KIP3
ENSG00000099882/BUR2	ENSG00000129315	ENSG00000099882	YLR226W	BUR2
ARVCF/APM2	ENSG00000129354	ARVCF	YHL019C	APM2
RANBP1/ASF2	ENSG00000129422	RANBP1	YDL197C	ASF2
KLHL22/YNL122C	ENSG00000129451	KLHL22	YNL122C	YNL122C
MED15/GNP1	ENSG00000129473	MED15	YDR508C	GNP1
SERPIND1/YDR249C	ENSG00000129484	SERPIND1	YDR249C	YDR249C
SNAP29/RPS26A	ENSG00000129518	SNAP29	YGL189C	RPS26A
CRKL/ENP2	ENSG00000129521	CRKL	YGR145W	ENP2
LZTR1/WSC3	ENSG00000129538	LZTR1	YOL105C	WSC3
MMP11/RUB1	ENSG00000129559	MMP11	YDR139C	RUB1
CECR2/OST2	ENSG00000129562	CECR2	YOR103C	OST2
SMARCB1/YLR243W	ENSG00000129675	SMARCB1	YLR243W	YLR243W
P2RX6/YPR196W	ENSG00000129682	P2RX6	YPR196W	YPR196W
DERL3/BRE2	ENSG00000129691	DERL3	YLR015W	BRE2
ENSG00000099964/RPS4B	ENSG00000129824	ENSG00000099964	YHR203C	RPS4B
BCL2L13/THI20	ENSG00000129946	BCL2L13	YOL055C	THI20
ENSG00000099972/DPP1	ENSG00000129951	ENSG00000099972	YDR284C	DPP1
DDT/RMT2	ENSG00000130005	DDT	YDR465C	RMT2
OSM/HPA3	ENSG00000130066	OSM	YEL066W	HPA3
CABIN1/NOG2	ENSG00000130119	CABIN1	YNR053C	NOG2
TBC1D10A/NTE1	ENSG00000130147	TBC1D10A	YML059C	NTE1
SUSD2/ORT1	ENSG00000130158	SUSD2	YOR130C	ORT1
SF3A1/YNR065C	ENSG00000130164	SF3A1	YNR065C	YNR065C
SEC14L2/ELF1	ENSG00000130165	SEC14L2	YKL160W	ELF1
ENSG00000100010/GTB1	ENSG00000130175	ENSG00000100010	YDR221W	GTB1
PPIL2/CDC16	ENSG00000130177	PPIL2	YKL022C	CDC16
SNRPD3/MNT4	ENSG00000130203	SNRPD3	YNR059W	MNT4
PES1/STE13	ENSG00000130226	PES1	YOR219C	STE13
MAPK1/YMR185W	ENSG00000130227	MAPK1	YMR185W	YMR185W
GGT1/THO1	ENSG00000130254	GGT1	YER063W	THO1
PPM1F/MSS1	ENSG00000130299	PPM1F	YMR023C	MSS1
TOP3B/YDR115W	ENSG00000130312	TOP3B	YDR115W	YDR115W
DGCR14/SOL4	ENSG00000130313	DGCR14	YGR248W	SOL4
CRYBB2P1/LSM7	ENSG00000130332	CRYBB2P1	YNL147W	LSM7
MFNG/YGL185C	ENSG00000130414	MFNG	YGL185C	YGL185C
CARD10/ARC40	ENSG00000130429	CARD10	YBR234C	ARC40
SLC25A1/LSM4	ENSG00000130520	SLC25A1	YER112W	LSM4
ADRBK2/RUP1	ENSG00000130560	ADRBK2	YOR138C	RUP1
LGALS2/YDL086W	ENSG00000130635	LGALS2	YDL086W	YDL086W
GGA1/CLB3	ENSG00000130638	GGA1	YDL155W	CLB3
HIRA/SPC97	ENSG00000130640	HIRA	YHR172W	SPC97
SH3BP1/RAD53	ENSG00000130669	SH3BP1	YPL153C	RAD53
LGALS1/ADH6	ENSG00000130684	LGALS1	YMR318C	ADH6
HPS4/RPN13	ENSG00000130706	HPS4	YLR421C	RPN13
ENSG00000100101/ARG1	ENSG00000130707	ENSG00000100101	YOL058W	ARG1
PATZ1/RRP4	ENSG00000130713	PATZ1	YHR069C	RRP4
TRIOBP/UBC12	ENSG00000130725	TRIOBP	YLR306W	UBC12
TFIP11/SIR3	ENSG00000130762	TFIP11	YLR442C	SIR3
GCAT/FRS1	ENSG00000130764	GCAT	YLR060W	FRS1
ENSG00000100118/INH1	ENSG00000130770	ENSG00000100118	YDL181W	INH1
CRYBB1/BIK1	ENSG00000130779	CRYBB1	YCL029C	BIK1
EIF3L/RPF1	ENSG00000130810	EIF3L	YHR088W	RPF1
NHP2L1/TIF35	ENSG00000130811	NHP2L1	YDR429C	TIF35
MICALL1/BRE5	ENSG00000130816	MICALL1	YNR051C	BRE5
ENSG00000100141/OCA6	ENSG00000130829	ENSG00000100141	YDR067C	OCA6
POLR2F/YIL055C	ENSG00000130830	POLR2F	YIL055C	YIL055C
SOX10/UFD2	ENSG00000130939	SOX10	YDL190C	UFD2
CCDC134/MET12	ENSG00000130956	CCDC134	YPL023C	MET12
PICK1/UBA1	ENSG00000130985	PICK1	YKL210W	UBA1
TTC28/YFR016C	ENSG00000131016	TTC28	YFR016C	YFR016C
SLC16A8/YKL133C	ENSG00000131018	SLC16A8	YKL133C	YKL133C
CENPM/AAR2	ENSG00000131043	CENPM	YBL074C	AAR2
SEPT3/ACS1	ENSG00000131069	SEPT3	YAL054C	ACS1
SLC5A1/RPL24B	ENSG00000131089	SLC5A1	YGR148C	RPL24B
TPTEP1/COX5A	ENSG00000131143	TPTEP1	YNL052W	COX5A
DDX17/INO2	ENSG00000131149	DDX17	YDR123C	INO2
DMC1/PSF2	ENSG00000131153	DMC1	YJL072C	PSF2
TCF20/AIM13	ENSG00000131165	TCF20	YFR011C	AIM13
CBY1/BNA2	ENSG00000131203	CBY1	YJR078W	BNA2
TOMM22/BIT2	ENSG00000131233	TOMM22	YBR270C	BIT2
RTDR1/IRC19	ENSG00000131242	RTDR1	YLL033W	IRC19
XBP1/PZF1	ENSG00000131323	XBP1	YPR186C	PZF1
FBXO7/IDP1	ENSG00000131370	FBXO7	YDL066W	IDP1
GTPBP1/GYP6	ENSG00000131374	GTPBP1	YJL044C	GYP6
POLDIP3/RIM13	ENSG00000131375	POLDIP3	YMR154C	RIM13
TIMP3/DOG1	ENSG00000131462	TIMP3	YHR044C	DOG1
PPP6R2/GRC3	ENSG00000131467	PPP6R2	YLL035W	GRC3
SBF1/RPL27B	ENSG00000131469	SBF1	YDR471W	RPL27B
SUN2/MSC1	ENSG00000131470	SUN2	YML128C	MSC1
CYB5R3/VPS25	ENSG00000131475	CYB5R3	YJR102C	VPS25
DNAL4/MRPL51	ENSG00000131495	DNAL4	YPR100W	MRPL51
ENSG00000100262/YEL020C	ENSG00000131503	ENSG00000100262	YEL020C	YEL020C
PACSIN2/BNI1	ENSG00000131504	PACSIN2	YNL271C	BNI1
AP1B1/BSD2	ENSG00000131507	AP1B1	YBR290W	BSD2
HMGXB4/UBC4	ENSG00000131508	HMGXB4	YBR082C	UBC4
TOM1/SEC8	ENSG00000131558	TOM1	YPR055W	SEC8
NEFH/BBP1	ENSG00000131626	NEFH	YPL255W	BBP1
BIK/MRS4	ENSG00000131653	BIK	YKR052C	MRS4
HMOX1/GPI15	ENSG00000131711	HMOX1	YNL038W	GPI15
THOC5/DGR2	ENSG00000131725	THOC5	YKL121W	DGR2
MCM5/ACO2	ENSG00000131730	MCM5	YJL200C	ACO2
ARSA/YPS7	ENSG00000131773	ARSA	YDR349C	YPS7
TSPO/GAL83	ENSG00000131791	TSPO	YER027C	GAL83
RASD2/LHP1	ENSG00000131795	RASD2	YDL051W	LHP1
CBX7/PDA1	ENSG00000131828	CBX7	YER178W	PDA1
PDGFB/BRO1	ENSG00000131941	PDGFB	YPL084W	BRO1
ACR/JJJ3	ENSG00000132002	ACR	YJR097W	JJJ3
RPL3/HMI1	ENSG00000132017	RPL3	YOL095C	HMI1
ZMAT5/SDS24	ENSG00000132024	ZMAT5	YBR214W	SDS24
RBFOX2/ACC1	ENSG00000132142	RBFOX2	YNR016C	ACC1
TAB1/DHR2	ENSG00000132153	TAB1	YKL078W	DHR2
ASCC2/KKQ8	ENSG00000132155	ASCC2	YKL168C	KKQ8
MTMR3/ERG27	ENSG00000132196	MTMR3	YLR100W	ERG27
SMCR7L/MUC1	ENSG00000132274	SMCR7L	YIR019C	MUC1
APOL1/TNA1	ENSG00000132326	APOL1	YGR260W	TNA1
MYH9/PTP2	ENSG00000132334	MYH9	YOR208W	PTP2
SAMM50/GSP1	ENSG00000132341	SAMM50	YLR293C	GSP1
GRAP2/CLU1	ENSG00000132361	GRAP2	YMR012W	CLU1
EIF3D/INP54	ENSG00000132376	EIF3D	YOL065C	INP54
TNRC6B/RFA1	ENSG00000132383	TNRC6B	YAR007C	RFA1
ENSG00000100357/PEX4	ENSG00000132388	ENSG00000100357	YGR133W	PEX4
SGSM3/YCR043C	ENSG00000132424	SGSM3	YCR043C	YCR043C
IFT27/RPL26B	ENSG00000132463	IFT27	YGR034W	RPL26B
KIAA0930/MEH1	ENSG00000132470	KIAA0930	YKR007W	MEH1
NCF4/HHT1	ENSG00000132475	NCF4	YBR010W	HHT1
CSF2RB/GUK1	ENSG00000132535	CSF2RB	YDR454C	GUK1
SLC25A17/MMF1	ENSG00000132541	SLC25A17	YIL051C	MMF1
UPK3A/VMA7	ENSG00000132561	UPK3A	YGR020C	VMA7
KCTD17/SWM1	ENSG00000132604	KCTD17	YDR260C	SWM1
ST13/PEX6	ENSG00000132612	ST13	YNL329C	PEX6
IL2RB/SPO20	ENSG00000132639	IL2RB	YMR017W	SPO20
RBX1/RPC34	ENSG00000132664	RBX1	YNR003C	RPC34
EP300/MMS4	ENSG00000132688	EP300	YBR098W	MMS4
L3MBTL2/SUN4	ENSG00000132692	L3MBTL2	YNL066W	SUN4
RANGAP1/HCS1	ENSG00000132740	RANGAP1	YKL017C	HCS1
ZC3H7B/DPH1	ENSG00000132768	ZC3H7B	YIL103W	DPH1
PHF5A/CHS5	ENSG00000132780	PHF5A	YLR330W	CHS5
ACO2/YDR124W	ENSG00000132792	ACO2	YDR124W	YDR124W
POLR3H/APL6	ENSG00000132842	POLR3H	YGR261C	APL6
PMM1/GLN4	ENSG00000132855	PMM1	YOR168W	GLN4
BRD1/TCB1	ENSG00000132872	BRD1	YOR086C	TCB1
MLC1/PHM6	ENSG00000132912	MLC1	YDR281C	PHM6
HDAC10/SPC72	ENSG00000133020	HDAC10	YAL047C	SPC72
FKBP3/MYO1	ENSG00000133026	FKBP3	YHR023W	MYO1
CTSG/TEL1	ENSG00000133056	CTSG	YBL088C	TEL1
GZMB/LYS12	ENSG00000133059	GZMB	YIL094C	LYS12
RBM23/POP3	ENSG00000133069	RBM23	YNL282W	POP3
PRMT5/NNK1	ENSG00000133083	PRMT5	YKL171W	NNK1
AP4S1/CLB4	ENSG00000133101	AP4S1	YLR210W	CLB4
POLE2/TMA19	ENSG00000133112	POLE2	YKL056C	TMA19
SOS2/LPX1	ENSG00000133121	SOS2	YOR084W	LPX1
CDKL1/MEK1	ENSG00000133216	CDKL1	YOR351C	MEK1
NIN/FES1	ENSG00000133265	NIN	YBR101C	FES1
PYGL/DUG1	ENSG00000133313	PYGL	YFR044C	DUG1
TRIM9/NSA1	ENSG00000133316	TRIM9	YGL111W	NSA1
PSMC6/TVP15	ENSG00000133318	PSMC6	YDR100W	TVP15
CDKN3/NUT2	ENSG00000133398	CDKN3	YPR168W	NUT2
ATP6V1D/HBT1	ENSG00000133401	ATP6V1D	YDL223C	HBT1
PIGH/YNL134C	ENSG00000133424	PIGH	YNL134C	YNL134C
PSMA3/LEE1	ENSG00000133606	PSMA3	YPL054W	LEE1
VTI1B/ARP3	ENSG00000133627	VTI1B	YJR065C	ARP3
TIMM9/RAS2	ENSG00000133703	TIMM9	YNL098C	RAS2
GSTZ1/SXM1	ENSG00000133704	GSTZ1	YDR395W	SXM1
AHSA1/CDC60	ENSG00000133706	AHSA1	YPL160W	CDC60
DAAM1/INM1	ENSG00000133731	DAAM1	YHR046C	INM1
SPTLC2/RAS1	ENSG00000133818	SPTLC2	YOR101W	RAS1
RIN3/YMR226C	ENSG00000133835	RIN3	YMR226C	YMR226C
SNW1/DNF3	ENSG00000133858	SNW1	YMR162C	DNF3
CHGA/ERG28	ENSG00000133935	CHGA	YER044C	ERG28
ITPK1/COX16	ENSG00000133983	ITPK1	YJL003W	COX16
PPM1A/SUI2	ENSG00000134001	PPM1A	YJR007W	SUI2
SIX4/ELP3	ENSG00000134014	SIX4	YPL086C	ELP3
ASB2/CLN3	ENSG00000134057	ASB2	YAL040C	CLN3
ERH/SSK22	ENSG00000134072	ERH	YCR073C	SSK22
HIF1A/MNL1	ENSG00000134109	HIF1A	YHR204W	MNL1
SRSF5/AAD6	ENSG00000134152	SRSF5	YFL056C	AAD6
EIF5/VTH2	ENSG00000134243	EIF5	YJL222W	VTH2
SERPINA4/ADP1	ENSG00000134250	SERPINA4	YCR011C	ADP1
SLC8A3/RIB4	ENSG00000134262	SLC8A3	YOL143C	RIB4
DICER1/ARF2	ENSG00000134287	DICER1	YDL137W	ARF2
MTHFD1/AVT2	ENSG00000134294	MTHFD1	YEL064C	AVT2
TCL1A/SRS2	ENSG00000134313	TCL1A	YJL092W	SRS2
ZC3H14/RIM15	ENSG00000134318	ZC3H14	YFL033C	RIM15
TELO2/YLR407W	ENSG00000134352	TELO2	YLR407W	YLR407W
BDKRB1/CDC73	ENSG00000134371	BDKRB1	YLR418C	CDC73
GSKIP/TIM17	ENSG00000134375	GSKIP	YJL143W	TIM17
VRK1/SLX5	ENSG00000134376	VRK1	YDL013W	SLX5
PSMC1/DED81	ENSG00000134440	PSMC1	YHR019C	DED81
RPS6KA5/NSR1	ENSG00000134453	RPS6KA5	YGR159C	NSR1
PSMB5/CCL1	ENSG00000134480	PSMB5	YPR025C	CCL1
YY1/VRG4	ENSG00000134490	YY1	YGL225W	VRG4
ACIN1/YNR040W	ENSG00000134571	ACIN1	YNR040W	YNR040W
CCNB1IP1/SAR1	ENSG00000134594	CCNB1IP1	YPL218W	SAR1
TRIP11/CIN1	ENSG00000134627	TRIP11	YOR349W	CIN1
APEX1/MPT5	ENSG00000134644	APEX1	YGL178W	MPT5
ENSG00000100829/NOG1	ENSG00000134697	ENSG00000100829	YPL093W	NOG1
PABPN1/PRP38	ENSG00000134748	PABPN1	YGR075C	PRP38
EFS/AIM44	ENSG00000134757	EFS	YPL158C	AIM44
ARHGAP5/CWC24	ENSG00000134758	ARHGAP5	YLR323C	CWC24
CINP/GDT1	ENSG00000134851	CINP	YBR187W	GDT1
SRP54/YOL073C	ENSG00000134882	SRP54	YOL073C	YOL073C
CPNE6/RAD2	ENSG00000134899	CPNE6	YGR258C	RAD2
CHD8/TRM112	ENSG00000134909	CHD8	YNR046W	TRM112
PSMA6/STT3	ENSG00000134910	PSMA6	YGL022W	STT3
NFKBIA/ATF1	ENSG00000134954	NFKBIA	YOR377W	ATF1
EMC9/IES2	ENSG00000134982	EMC9	YNL215W	IES2
PSME2/FMN1	ENSG00000135002	PSME2	YDR236C	FMN1
BRMS1L/PDH1	ENSG00000135046	BRMS1L	YPR002W	PDH1
ENSG00000100931/SNF3	ENSG00000135047	ENSG00000100931	YDL194W	SNF3
SEC23A/URE2	ENSG00000135049	SEC23A	YNL229C	URE2
PNN/SER1	ENSG00000135069	PNN	YOR184W	SER1
RABGGTA/RGI2	ENSG00000135090	RABGGTA	YIL057C	RGI2
NFATC4/MSB1	ENSG00000135148	NFATC4	YOR188W	MSB1
PLTP/SKY1	ENSG00000135250	PLTP	YMR216C	SKY1
PCIF1/MTO1	ENSG00000135297	PCIF1	YGL236C	MTO1
GSS/ORC3	ENSG00000135336	GSS	YLL004W	ORC3
MMP9/VHS1	ENSG00000135341	MMP9	YDR247W	VHS1
TRPC4AP/PEX22	ENSG00000135363	TRPC4AP	YAL055W	PEX22
PYGB/KRE33	ENSG00000135372	PYGB	YNL132W	KRE33
PROCR/APN1	ENSG00000135374	PROCR	YKL114C	APN1
GINS1/HLJ1	ENSG00000135392	GINS1	YMR161W	HLJ1
NINL/DGA1	ENSG00000135407	NINL	YOR245C	DGA1
CD40/YLR426W	ENSG00000135437	CD40	YLR426W	YLR426W
UQCC/GTS1	ENSG00000135439	UQCC	YGL181W	GTS1
ZMYND8/PAN2	ENSG00000135473	ZMYND8	YGL094C	PAN2
SGK2/NOP13	ENSG00000135486	SGK2	YNL175C	NOP13
IFT52/SUL1	ENSG00000135502	IFT52	YBR294W	SUL1
MYBL2/YOS9	ENSG00000135506	MYBL2	YDR057W	YOS9
HNF4A/YFL054C	ENSG00000135517	HNF4A	YFL054C	YFL054C
SLA2/SWD3	ENSG00000135541	SLA2	YBR175W	SWD3
C20orf24/CCT3	ENSG00000135624	C20orf24	YJL014W	CCT3
NFATC2/UBP7	ENSG00000135655	NFATC2	YIL156W	UBP7
STK4/YGR283C	ENSG00000135679	STK4	YGR283C	YGR283C
PFDN4/GPX2	ENSG00000135709	PFDN4	YBR244W	GPX2
DOK5/YDR042C	ENSG00000135720	DOK5	YDR042C	YDR042C
CSTF1/YBL059W	ENSG00000135740	CSTF1	YBL059W	YBL059W
BMP7/TOK1	ENSG00000135750	BMP7	YJL093C	TOK1
RAE1/LST4	ENSG00000135763	RAE1	YKL176C	LST4
TPD52L2/RFC4	ENSG00000135778	TPD52L2	YOL094C	RFC4
DNAJC5/SPT8	ENSG00000135801	DNAJC5	YLR055C	SPT8
NELFCD/GLN1	ENSG00000135821	NELFCD	YPR035W	GLN1
PRPF6/VAM7	ENSG00000135823	PRPF6	YGL212W	VAM7
TUBB1/MAK32	ENSG00000135828	TUBB1	YCR019W	MAK32
PSMA7/PRP16	ENSG00000135829	PSMA7	YKR086W	PRP16
NTSR1/MBA1	ENSG00000135837	NTSR1	YBR185C	MBA1
MRGBP/GPI2	ENSG00000135845	MRGBP	YPL076W	GPI2
DIDO1/MRPL3	ENSG00000135900	DIDO1	YMR024W	MRPL3
GID8/SYG1	ENSG00000135905	GID8	YIL047C	SYG1
BIRC7/CAJ1	ENSG00000135924	BIRC7	YER048C	CAJ1
ARFGAP1/PKR1	ENSG00000135930	ARFGAP1	YMR123W	PKR1
AVP/HYM1	ENSG00000135932	AVP	YKL189W	HYM1
COL20A1/COX4	ENSG00000135940	COL20A1	YGL187C	COX4
CHRNA4/ISU1	ENSG00000136003	CHRNA4	YPL135W	ISU1
EEF1A2/SGV1	ENSG00000136021	EEF1A2	YPR161C	SGV1
PTK6/BUD21	ENSG00000136026	PTK6	YOR078W	BUD21
GMEB2/NUR1	ENSG00000136044	GMEB2	YDL089W	NUR1
C20orf27/PWP1	ENSG00000136045	C20orf27	YLR196W	PWP1
SPEF1/RRN7	ENSG00000136098	SPEF1	YJL025W	RRN7
CDC25B/BUD4	ENSG00000136108	CDC25B	YJR092W	BUD4
ARFRP1/GYL1	ENSG00000136111	ARFRP1	YMR192W	GYL1
NDUFAF5/SAM2	ENSG00000136143	NDUFAF5	YDR502C	SAM2
TRIB3/YIL001W	ENSG00000136144	TRIB3	YIL001W	YIL001W
RASSF2/STE18	ENSG00000136158	RASSF2	YJR086W	STE18
CSNK2A1/CDC42	ENSG00000136238	CSNK2A1	YLR229C	CDC42
ANGPT4/SWF1	ENSG00000136247	ANGPT4	YDR126W	SWF1
HM13/SRP68	ENSG00000136261	HM13	YPL243W	SRP68
SNPH/DBP9	ENSG00000136271	SNPH	YLR276C	DBP9
MYLK2/FAU1	ENSG00000136371	MYLK2	YER183C	FAU1
SIRPB1/YHR192W	ENSG00000136436	SIRPB1	YHR192W	YHR192W
SEC23B/NMT1	ENSG00000136448	SEC23B	YLR195C	NMT1
FERMT1/NPL3	ENSG00000136450	FERMT1	YDR432W	NPL3
HAO1/YGR021W	ENSG00000136463	HAO1	YGR021W	YGR021W
PDYN/SAS3	ENSG00000136504	PDYN	YBL052C	SAS3
PLCB4/GAP1	ENSG00000136521	PLCB4	YKR039W	GAP1
MYL9/PPZ2	ENSG00000136531	MYL9	YDR436W	PPZ2
HCK/EMP47	ENSG00000136560	HCK	YFL048C	EMP47
CRNKL1/YHR020W	ENSG00000136628	CRNKL1	YHR020W	YHR020W
POFUT1/VPS33	ENSG00000136631	POFUT1	YLR396C	VPS33
SAMHD1/QDR3	ENSG00000136636	SAMHD1	YBR043C	QDR3
PAK7/SNX3	ENSG00000136643	PAK7	YOR357C	SNX3
KIF3B/YLR194C	ENSG00000136715	KIF3B	YLR194C	YLR194C
NOP56/IMP4	ENSG00000136718	NOP56	YNL075W	IMP4
IDH3B/KRE5	ENSG00000136731	IDH3B	YOR336W	KRE5
MAPRE1/HSE1	ENSG00000136738	MAPRE1	YHL002W	HSE1
JAG1/NFS1	ENSG00000136750	JAG1	YCL017C	NFS1
CDK5RAP1/YME1	ENSG00000136758	CDK5RAP1	YPR024W	YME1
SNTA1/SSN3	ENSG00000136807	SNTA1	YPL042C	SSN3
OXT/TRX2	ENSG00000136810	OXT	YGR209C	TRX2
TTI1/ECM29	ENSG00000136813	TTI1	YHL030W	ECM29
E2F1/SMC2	ENSG00000136824	E2F1	YFR031C	SMC2
RPRD1B/JSN1	ENSG00000136827	RPRD1B	YJR091C	JSN1
PXMP4/YCG1	ENSG00000136828	PXMP4	YDR325W	YCG1
CHMP4B/IRA1	ENSG00000136848	CHMP4B	YBR140C	IRA1
BPI/SEC1	ENSG00000136854	BPI	YDR164C	SEC1
CST3/YPL260W	ENSG00000136861	CST3	YPL260W	YPL260W
ASIP/GAS3	ENSG00000136869	ASIP	YMR215W	GAS3
CST4/PRP4	ENSG00000136875	CST4	YPR178W	PRP4
ACTR5/UBP10	ENSG00000136878	ACTR5	YNL186W	UBP10
WFDC2/VMA10	ENSG00000136888	WFDC2	YHR039C-A	VMA10
AHCY/IPI1	ENSG00000136891	AHCY	YHR085W	IPI1
DHX35/SUR4	ENSG00000136928	DHX35	YLR372W	SUR4
DNTTIP1/PUP1	ENSG00000136930	DNTTIP1	YOR157C	PUP1
MAP1LC3A/KEL3	ENSG00000136933	MAP1LC3A	YPL263C	KEL3
SYNDIG1/RKM2	ENSG00000136937	SYNDIG1	YDR198C	RKM2
PIGU/PLP2	ENSG00000136940	PIGU	YOR281C	PLP2
TNNC2/RPL35B	ENSG00000136942	TNNC2	YDL136W	RPL35B
APMAP/DCC1	ENSG00000136982	APMAP	YCL016C	DCC1
ZNF516/DFM1	ENSG00000136986	ZNF516	YDR411C	DFM1
USP14/DOA1	ENSG00000137055	USP14	YKL213C	DOA1
VAPA/HNT3	ENSG00000137074	VAPA	YOR258W	HNT3
MYOM1/FDH1	ENSG00000137106	MYOM1	YOR388C	FDH1
MYL12A/RPS6B	ENSG00000137154	MYL12A	YBR181C	RPS6B
CEP76/HAL5	ENSG00000137193	CEP76	YJL165C	HAL5
CEP192/POP8	ENSG00000137265	CEP192	YBL018C	POP8
RNMT/BMS1	ENSG00000137312	RNMT	YPL217C	BMS1
SMAD7/SNF5	ENSG00000137337	SMAD7	YBR289W	SNF5
LAMA1/FLX1	ENSG00000137409	LAMA1	YIL134W	FLX1
RNF125/RPC31	ENSG00000137478	RNF125	YNL151C	RPC31
ANKRD12/YGR130C	ENSG00000137497	ANKRD12	YGR130C	YGR130C
NOL4/FMP32	ENSG00000137500	NOL4	YFL046W	FMP32
POLI/NUP60	ENSG00000137501	POLI	YAR002W	NUP60
MIB1/YIP5	ENSG00000137502	MIB1	YGL161C	YIP5
RBBP8/YGR015C	ENSG00000137509	RBBP8	YGR015C	YGR015C
RIOK3/MRPL10	ENSG00000137547	RIOK3	YNL284C	MRPL10
CSTF2/TGS1	ENSG00000137574	CSTF2	YPL157W	TGS1
PSMD10/PEP1	ENSG00000137642	PSMD10	YBL017C	PEP1
ATG4A/BUD13	ENSG00000137656	ATG4A	YGL174W	BUD13
TBL1X/XYL2	ENSG00000137673	TBL1X	YLR070C	XYL2
GPR143/TMA20	ENSG00000137699	GPR143	YER007C-A	TMA20
PGRMC1/MRP1	ENSG00000137710	PGRMC1	YDR347W	MRP1
POLA1/VAC14	ENSG00000137713	POLA1	YLR386W	VAC14
MID1/YJL185C	ENSG00000137752	MID1	YJL185C	YJL185C
NKAP/MKK2	ENSG00000137764	NKAP	YPL140C	MKK2
NXT2/ODC2	ENSG00000137801	NXT2	YOR222W	ODC2
GUCY2F/CAC2	ENSG00000137802	GUCY2F	YML102W	CAC2
ENSG00000101898/GCR2	ENSG00000137806	ENSG00000101898	YNL199C	GCR2
ALG13/RTF1	ENSG00000137815	ALG13	YGL244W	RTF1
PRPS2/YKR078W	ENSG00000137822	PRPS2	YKR078W	YKR078W
TLR8/HHF1	ENSG00000137841	TLR8	YBR009C	HHF1
AMMECR1/BIO5	ENSG00000137842	AMMECR1	YNR056C	BIO5
CHRDL1/RAD59	ENSG00000137845	CHRDL1	YDL059C	RAD59
WDR13/SLD2	ENSG00000137872	WDR13	YKL108W	SLD2
SUV39H1/RLP24	ENSG00000137876	SUV39H1	YLR009W	RLP24
GLRA2/COY1	ENSG00000137878	GLRA2	YKL179C	COY1
XIAP/MRPL40	ENSG00000137942	XIAP	YPL173W	MRPL40
STAG2/ALT1	ENSG00000137944	STAG2	YLR089C	ALT1
MCF2/SUA7	ENSG00000137947	MCF2	YPR086W	SUA7
F9/BET2	ENSG00000137955	F9	YPR176C	BET2
ABCD1/KGD2	ENSG00000137992	ABCD1	YDR148C	KGD2
CCDC22/IMD2	ENSG00000138029	CCDC22	YHR216W	IMD2
CACNA1F/RBK1	ENSG00000138030	CACNA1F	YCR036W	RBK1
SYP/PTC1	ENSG00000138032	SYP	YDL006W	PTC1
PLP2/YGR016W	ENSG00000138035	PLP2	YGR016W	YGR016W
BMX/YPT1	ENSG00000138069	BMX	YFL038C	YPT1
PLS3/ARP2	ENSG00000138071	PLS3	YDL029W	ARP2
NAA10/MAL12	ENSG00000138079	NAA10	YGR292W	MAL12
RENBP/DAS1	ENSG00000138081	RENBP	YJL149W	DAS1
ELF4/PET309	ENSG00000138095	ELF4	YLR067C	PET309
SMARCA1/BIO4	ENSG00000138101	SMARCA1	YNR057C	BIO4
MTMR8/ARP1	ENSG00000138107	MTMR8	YHR129C	ARP1
ASB9/MYO2	ENSG00000138162	ASB9	YOR326W	MYO2
ENSG00000102050/SDP1	ENSG00000138166	ENSG00000102050	YIL113W	SDP1
RBBP7/CIN4	ENSG00000138175	RBBP7	YMR138W	CIN4
PPP1R2P9/YND1	ENSG00000138185	PPP1R2P9	YER005W	YND1
KCND1/FET3	ENSG00000138193	KCND1	YMR058W	FET3
OPN1LW/HMLALPHA1	ENSG00000138279	OPN1LW	YCL066W	HMLALPHA1
FMR1/TIM23	ENSG00000138297	FMR1	YNR017W	TIM23
PIM2/RPS24A	ENSG00000138326	PIM2	YER074W	RPS24A
SLC35A2/DNA2	ENSG00000138346	SLC35A2	YHR164C	DNA2
PQBP1/ADE17	ENSG00000138363	PQBP1	YMR120C	ADE17
PCSK1N/KTR5	ENSG00000138378	PCSK1N	YNL029C	KTR5
EMD/SRO9	ENSG00000138385	EMD	YCL037C	SRO9
TAZ/CPR3	ENSG00000138398	TAZ	YML078W	CPR3
PGK1/IDP3	ENSG00000138413	PGK1	YNL009W	IDP3
GATA1/YPL014W	ENSG00000138434	GATA1	YPL014W	YPL014W
MAGT1/YTM1	ENSG00000138442	MAGT1	YOR272W	YTM1
SMS/MKC7	ENSG00000138448	SMS	YDR144C	MKC7
PHEX/YKL100C	ENSG00000138600	PHEX	YKL100C	YKL100C
UBL4A/PTM1	ENSG00000138613	UBL4A	YKL039W	PTM1
EEA1/SIS2	ENSG00000138621	EEA1	YKR072C	SIS2
RP2/DSK2	ENSG00000138629	RP2	YMR276W	DSK2
PHF16/ALG9	ENSG00000138641	PHF16	YNL219C	ALG9
CDK16/FMP25	ENSG00000138646	CDK16	YLR077W	FMP25
USP11/RIM4	ENSG00000138668	USP11	YHL024W	RIM4
PCYT1B/PSY4	ENSG00000138669	PCYT1B	YBL046W	PSY4
HTATSF1/SEC31	ENSG00000138674	HTATSF1	YDL195W	SEC31
VGLL1/CSF1	ENSG00000138688	VGLL1	YLR087C	CSF1
CD40LG/MKK1	ENSG00000138696	CD40LG	YOR231W	MKK1
TIMP1/YAR066W	ENSG00000138698	TIMP1	YAR066W	YAR066W
FGD1/ATP12	ENSG00000138750	FGD1	YJL180C	ATP12
PIN4/SPR3	ENSG00000138758	PIN4	YGR059W	SPR3
PORCN/YOR387C	ENSG00000138760	PORCN	YOR387C	YOR387C
MAGED2/USO1	ENSG00000138768	MAGED2	YDL058W	USO1
KLF8/YOR021C	ENSG00000138772	KLF8	YOR021C	YOR021C
SYTL4/PPA2	ENSG00000138777	SYTL4	YMR267W	PPA2
CENPI/YJR141W	ENSG00000138785	CENPI	YJR141W	YJR141W
DRP2/ABF2	ENSG00000138795	DRP2	YMR072W	ABF2
TAF7L/NDI1	ENSG00000138796	TAF7L	YML120C	NDI1
PBDC1/MET14	ENSG00000138801	PBDC1	YKL001C	MET14
ENSG00000102391/SEC24	ENSG00000138802	ENSG00000102391	YIL109C	SEC24
ARMCX3/CMP2	ENSG00000138814	ARMCX3	YML057W	CMP2
HTR2A/SKO1	ENSG00000138835	HTR2A	YNL167C	SKO1
NDFIP2/YLR036C	ENSG00000139112	NDFIP2	YLR036C	YLR036C
TNFSF13B/YLR290C	ENSG00000139180	TNFSF13B	YLR290C	YLR290C
MLNR/NYV1	ENSG00000139190	MLNR	YLR093C	NYV1
CAB39L/UTR2	ENSG00000139193	CAB39L	YEL040W	UTR2
KLF5/PEX5	ENSG00000139197	KLF5	YDR244W	PEX5
STK24/ADY3	ENSG00000139220	STK24	YDL239C	ADY3
ACP5/SMX3	ENSG00000139343	ACP5	YPR182W	SMX3
DNAJC3/SGF73	ENSG00000139372	DNAJC3	YGL066W	SGF73
UGGT2/YSR3	ENSG00000139496	UGGT2	YKR053C	YSR3
ARHGEF7/KTR4	ENSG00000139505	ARHGEF7	YBR199W	KTR4
FGF9/YJR107W	ENSG00000139567	FGF9	YJR107W	YJR107W
SGCG/RPS8A	ENSG00000139610	SGCG	YBL072C	RPS8A
PARP4/SWI3	ENSG00000139613	PARP4	YJL176C	SWI3
SUPT20H/MED8	ENSG00000139636	SUPT20H	YBR193C	MED8
MRPS31/YER156C	ENSG00000139637	MRPS31	YER156C	YER156C
KPNA3/YJL068C	ENSG00000139684	KPNA3	YJL068C	YJL068C
FLT1/GYP1	ENSG00000139687	FLT1	YOR070C	GYP1
RGCC/CNN1	ENSG00000139719	RGCC	YFR046C	CNN1
VWA8/TMA22	ENSG00000139726	VWA8	YJR014W	TMA22
DGKH/FRE6	ENSG00000139908	DGKH	YLL051C	FRE6
KATNAL1/YJL055W	ENSG00000139910	KATNAL1	YJL055W	YJL055W
INTS6/RTN1	ENSG00000139970	INTS6	YDR233C	RTN1
TSC22D1/HAT1	ENSG00000139998	TSC22D1	YPL001W	HAT1
CLN5/MDV1	ENSG00000140006	CLN5	YJL112W	MDV1
OLFM4/PRY1	ENSG00000140092	OLFM4	YJL079C	PRY1
MSLN/TYS1	ENSG00000140105	MSLN	YGR185C	TYS1
TRADD/UGA4	ENSG00000140199	TRADD	YDL210W	UGA4
HSF4/QRI5	ENSG00000140262	HSF4	YLR204W	QRI5
CORO1A/ADH2	ENSG00000140263	CORO1A	YMR303C	ADH2
MAPK3/YDL085C-A	ENSG00000140264	MAPK3	YDL085C-A	YDL085C-A
PHKB/TOA2	ENSG00000140307	PHKB	YKL058W	TOA2
NUTF2/SRP14	ENSG00000140319	NUTF2	YDL092W	SRP14
NUP93/NBP2	ENSG00000140368	NUP93	YDR162C	NBP2
CENPT/AIM45	ENSG00000140374	CENPT	YPR004C	AIM45
TSNAXIP1/RUD3	ENSG00000140382	TSNAXIP1	YOR216C	RUD3
NFAT5/ARG7	ENSG00000140386	NFAT5	YMR062C	ARG7
N4BP1/YGR079W	ENSG00000140391	N4BP1	YGR079W	YGR079W
CBLN1/SKI8	ENSG00000140395	CBLN1	YGL213C	SKI8
ARL2BP/AMS1	ENSG00000140400	ARL2BP	YGL156W	AMS1
ZNF423/NNF2	ENSG00000140416	ZNF423	YGR089W	NNF2
CCL22/CMK1	ENSG00000140443	CCL22	YFR014C	CMK1
CCL17/ERG11	ENSG00000140465	CCL17	YHR007C	ERG11
CTCF/SSP2	ENSG00000140488	CTCF	YOR242C	SSP2
ACD/YKL091C	ENSG00000140522	ACD	YKL091C	YKL091C
POLR2C/YMR210W	ENSG00000140526	POLR2C	YMR210W	YMR210W
PARD6A/IPL1	ENSG00000140538	PARD6A	YPL209C	IPL1
ZNF821/LST7	ENSG00000140543	ZNF821	YGR057C	LST7
MMP15/OYE3	ENSG00000140564	MMP15	YPL171C	OYE3
USB1/IQG1	ENSG00000140575	USB1	YPL242C	IQG1
CCDC113/SEC53	ENSG00000140650	CCDC113	YFL045C	SEC53
NME3/HUA1	ENSG00000140682	NME3	YGR268C	HUA1
PSMD7/YGR122W	ENSG00000140694	PSMD7	YGR122W	YGR122W
VAC14/QCR2	ENSG00000140740	VAC14	YPR191W	QCR2
TANGO6/ECM16	ENSG00000140829	TANGO6	YMR128W	ECM16
COG4/GRX3	ENSG00000140830	COG4	YDR098C	GRX3
PLA2G15/VIK1	ENSG00000140859	PLA2G15	YPL253C	VIK1
[truncated: 1,401 more rows]
