# Supplementary material for: Scope and limitations of yeast as a model organism for studying human tissue-specific pathways
Source: BMC Syst Biol. 2015 Dec 29;9:96. doi: 10.1186/s12918-015-0253-0 (PMC4696342; doi:10.1186/s12918-015-0253-0)
Supplement: Additional file 1 — Network alignments. Compressed (*.zip) file containing individual tissue-specific alignments. (ZIP 5181 Kb) [file 12918_2015_253_MOESM1_ESM.zip › alignments/Thalamus_AlignGraph_edges.tsv]

First_ortholog_pair	Second_ortholog_pair
E2F3/PXA1	NFYA/NRP1
PTN/RPL4A	AK2/APL4
BMX/YPT1	SLC4A1/TRS33
CTPS2/YCK1	LAMP2/PPH21
BAG2/ESA1	TMEM132A/BRX1
TECR/SEC26	MAP3K9/DRS2
ZNHIT1/RVB1	PAFAH1B1/GAL80
DFNA5/VMA5	UTP18/SPP1
MOB1A/SEC27	MATR3/MAE1
METAP2/YRA1	SYT13/MAM33
PMM1/GLN4	CD74/GIS2
BRD1/TCB1	NCDN/NUP100
PTPRZ1/PIB2	ZFP64/RHO1
NGEF/YCH1	PLEKHB1/PHO4
ZNF516/DFM1	RB1CC1/UFD1
CA2/ZRT1	SLAMF7/ULS1
SPDL1/INN1	SH2D2A/YAP1801
CDKN3/NUT2	CENPQ/SNF1
DDX1/SSN8	ARID4A/DOC1
KCTD17/SWM1	ARID4A/DOC1
CPNE3/RFA3	LRRC7/MTC5
IFT57/RTC1	LRRC7/MTC5
COMT/SMD2	PEX3/PRP39
OTUB2/RRP43	MYOC/RRP45
PTPRZ1/PIB2	RPL26L1/SAD1
POLR3H/APL6	ENSG00000043822/STE12
ARHGAP5/CWC24	CTNNA1/RPA12
ENSG00000100829/NOG1	MSMO1/HAS1
RNMT/BMS1	MSMO1/HAS1
ARMC8/RSF2	KCNH2/YLL056C
AGR2/HSV2	CCAR1/HRR25
IL4/RPS9B	LZTS1/GBP2
CLDN16/RPS11A	LZTS1/GBP2
NPTX2/YTA7	NCKAP1/RPB5
PDHX/SHS1	MRPS24/CDC28
NUBP1/MRL1	RPL18/RPO26
NCF2/TBS1	GSC2/BNA6
PDCD5/AKR1	CTSA/GCN5
TRAF4/HOS2	EYA2/NTO1
MFNG/YGL185C	SNCAIP/FPR3
PTPRZ1/PIB2	HMG20B/VMA8
LAPTM4A/RPN8	CALCRL/PRE10
FGFR1/PDX1	GNAI3/PTC6
CSRNP2/HCR1	GNAI3/PTC6
PABPC1/YJU2	MCM10/RPT2
ELAVL1/PRE6	MAP2K4/SCL1
TAF1B/RSE1	CTNNA2/PRP6
TPX2/SWP1	SLC9A3/TEF2
POLB/SNP1	NGEF/YCH1
CDC5L/SIN3	CD84/CKA2
SMAD5/HOG1	CD84/CKA2
IL1RL2/FKH1	CD84/CKA2
POLR3H/APL6	ELOVL1/SEC23
AMPH/CRN1	MYO9A/UBP6
TIA1/PCL10	RHOA/ISW2
GTF3C2/MSK1	INPP5A/KSP1
GNAO1/HEF3	GNB5/GND1
DNM1/UBR2	CHAT/HSC82
ELAVL2/HTA2	CHAT/HSC82
DNTT/YEF3	CHAT/HSC82
CDC20/SSA2	CHAT/HSC82
CNOT2/SEN34	CDH19/CDA1
WBP11/HSH155	EPN2/PRP31
TSPAN15/SME1	EPN2/PRP31
POLR3H/APL6	AP1M1/SSO1
IL4/RPS9B	IGF2BP2/UTP15
PTPRZ1/PIB2	PICALM/FRQ1
TRIB3/YIL001W	NUP37/CUL3
DDX1/SSN8	SEMA3A/SSN2
RIC8B/RRP6	BCAP29/KAP95
RPS6KA1/SUB2	BCAP29/KAP95
PTPRZ1/PIB2	MLH1/SNU114
PTPRZ1/PIB2	DCX/FMP52
TP73/YNG1	UBE2A/SED4
TECR/SEC26	EDN1/RET3
CDC20/SSA2	EDN1/RET3
TLR8/HHF1	TP73/YNG1
CREB3/SAC3	SLC1A3/NUP120
RNGTT/GCN2	DDX1/SSN8
MAST3/KRI1	RFX3/ENP1
ARHGDIB/RIM9	MOK/SSZ1
RRAGC/CTR9	CDC14B/PRP46
CD79A/MRPS8	ME2/APC11
RPL28/LSM12	DLG3/UBP3
PTPRZ1/PIB2	PIBF1/ZTA1
CDC5L/SIN3	NUFIP1/HHT2
CCNB1IP1/SAR1	ZNF324/RPN11
ARTN/VAS1	ZNF324/RPN11
ARID3A/URN1	ZNF446/CYR1
NCF2/TBS1	ZMPSTE24/NAB2
ENSG00000105066/MNN10	CD82/DPS1
RIC8B/RRP6	MECOM/PNO1
SMS/MKC7	PTHLH/RFA2
PDHX/SHS1	ERGIC2/KES1
RBX1/RPC34	DOCK3/TFC4
GTPBP4/SMC6	NSFL1C/VPS75
IL7/DBP2	IRAK3/YER140W
TRIP11/CIN1	HNRNPC/BPT1
TSPAN15/SME1	COMT/SMD2
EEF1B2/VPS15	BAMBI/VPS30
ENSG00000100118/INH1	TSPAN15/SME1
RAI1/URB1	GADD45B/DIA2
DHCR24/BUR6	SF3A1/YNR065C
PTPRZ1/PIB2	TPTEP1/COX5A
PLS3/ARP2	TNRC6B/RFA1
RECQL5/RBD2	SGSM3/YCR043C
EIF1B/HHF2	RBX1/RPC34
FHL5/TPK3	PRMT5/NNK1
PARD6A/IPL1	NFATC2/UBP7
ENSG00000112727/RPN1	NDUFAF5/SAM2
PLS3/ARP2	KIF3B/YLR194C
E2F3/PXA1	E2F1/SMC2
CRX/SEC10	POLI/NUP60
HRG/RGR1	TLR8/HHF1
GGCX/TYE7	GLRA2/COY1
ORC2/ADH5	MAGT1/YTM1
ENSG00000112727/RPN1	ARMCX3/CMP2
PHF12/MRP8	POLR2C/YMR210W
CCR6/PEX8	UBR5/OSW5
E2F3/PXA1	MTMR9/SGM1
CDC20/SSA2	NUMBL/YEH1
PTPRZ1/PIB2	CCDC94/NAT2
PTPRZ1/PIB2	ETFB/SPP381
SIGLEC5/PDR15	CYTH2/YLR030W
CDC20/SSA2	GRWD1/SIP3
RBBP5/DAN4	DDX49/ANP1
ALDH2/ARX1	PTN/RPL4A
IL4/RPS9B	PTN/RPL4A
CLDN16/RPS11A	PTN/RPL4A
USP5/RPC40	NPTX2/YTA7
FBXO2/TAH1	ZNHIT1/RVB1
DRG2/SMK1	SUSD1/PRE4
CDKN1B/FBP26	TRDMT1/FLC3
FRG1/ATP23	FTSJ3/BMH1
RRAGC/CTR9	SCGB2A2/YDR336W
RPS6KA1/SUB2	METAP2/YRA1
E2F3/PXA1	SLC26A8/CBF1
STK25/RPL14B	ENSG00000112727/RPN1
HPCAL4/PIL1	ENSG00000112727/RPN1
ARMC8/RSF2	NME5/SFC1
CLDN16/RPS11A	IL4/RPS9B
DLX2/YGR054W	CLDN16/RPS11A
HPCAL4/PIL1	GTF3C2/MSK1
CD48/KRE27	ZNF142/ARO10
RPS6KA1/SUB2	AKR1A1/PRP22
