# Supplementary material for: Scope and limitations of yeast as a model organism for studying human tissue-specific pathways
Source: BMC Syst Biol. 2015 Dec 29;9:96. doi: 10.1186/s12918-015-0253-0 (PMC4696342; doi:10.1186/s12918-015-0253-0)
Supplement: Additional file 1 — Network alignments. Compressed (*.zip) file containing individual tissue-specific alignments. (ZIP 5181 Kb) [file 12918_2015_253_MOESM1_ESM.zip › alignments/Subthalamic Nucleus_AlignGraph_nodes.tsv]

ID	Human_EnsemblGeneID	Human_Symbol	Yeast_EnsemblGeneID	Yeast_Symbol
TSPAN6/DPM1	ENSG00000000419	TSPAN6	YPR183W	DPM1
DPM1/AKL1	ENSG00000000938	DPM1	YBR059C	AKL1
SCYL3/HAP2	ENSG00000001167	SCYL3	YGL237C	HAP2
FGR/MRM1	ENSG00000001631	FGR	YOR201C	MRM1
CFH/PPN1	ENSG00000002726	CFH	YDR452W	PPN1
GCLC/COS9	ENSG00000003402	GCLC	YKL219W	COS9
NFYA/CSM4	ENSG00000004059	NFYA	YPL200W	CSM4
SEMA3F/FEN1	ENSG00000004399	SEMA3F	YCR034W	FEN1
CFTR/ADK1	ENSG00000004455	CFTR	YDR226W	ADK1
KRIT1/GUP2	ENSG00000004468	KRIT1	YPL189W	GUP2
RAD52/FPR1	ENSG00000004478	RAD52	YNL135C	FPR1
BAD/HAL5	ENSG00000004660	BAD	YJL165C	HAL5
CD99/ACP1	ENSG00000004779	CD99	YKL192C	ACP1
AOC1/YGR201C	ENSG00000004838	AOC1	YGR201C	YGR201C
HECW1/YDR307W	ENSG00000004866	HECW1	YDR307W	YDR307W
MAD1L1/SEC61	ENSG00000004948	MAD1L1	YLR378C	SEC61
LASP1/CYC3	ENSG00000004961	LASP1	YAL039C	CYC3
M6PR/DNL4	ENSG00000005156	M6PR	YOR005C	DNL4
ICA1/PST2	ENSG00000005302	ICA1	YDR032C	PST2
ALS2/BDF2	ENSG00000005339	ALS2	YDL070W	BDF2
CASP10/SIA1	ENSG00000005421	CASP10	YOR137C	SIA1
CFLAR/PKP2	ENSG00000005882	CFLAR	YGL059W	PKP2
TFPI/YDR352W	ENSG00000005893	TFPI	YDR352W	YDR352W
RBM5/PGC1	ENSG00000006007	RBM5	YPL206C	PGC1
MTMR7/APL1	ENSG00000006125	MTMR7	YJR005W	APL1
ARF5/ADH7	ENSG00000006194	ARF5	YCR105W	ADH7
POLDIP2/GRX6	ENSG00000006468	POLDIP2	YDL010W	GRX6
PLXND1/LCB5	ENSG00000006530	PLXND1	YLR260W	LCB5
AK2/YMR010W	ENSG00000006704	AK2	YMR010W	YMR010W
CD38/VPS41	ENSG00000006715	CD38	YDR080W	VPS41
FKBP4/IZH2	ENSG00000006831	FKBP4	YOL002C	IZH2
KDM1A/CMK2	ENSG00000007047	KDM1A	YOL016C	CMK2
CAMKK1/ERB1	ENSG00000007168	CAMKK1	YMR049C	ERB1
RECQL/MET10	ENSG00000007171	RECQL	YFR030W	MET10
HSPB6/HXK2	ENSG00000007174	HSPB6	YGL253W	HXK2
ARHGAP33/HOF1	ENSG00000007237	ARHGAP33	YMR032W	HOF1
NDUFAB1/TRS33	ENSG00000007255	NDUFAB1	YOR115C	TRS33
PDK4/UTR5	ENSG00000007264	PDK4	YEL035C	UTR5
ZMYND10/SRL1	ENSG00000007372	ZMYND10	YOR247W	SRL1
ST7/GPI1	ENSG00000007541	ST7	YGR216C	GPI1
CDC27/FRE7	ENSG00000007952	CDC27	YOL152W	FRE7
SLC4A1/PRE7	ENSG00000008018	SLC4A1	YBL041W	PRE7
CALCR/USA1	ENSG00000008130	CALCR	YML029W	USA1
HCCS/DTR1	ENSG00000008282	HCCS	YBR180W	DTR1
DVL2/CNL1	ENSG00000008294	DVL2	YDR357C	CNL1
UPF1/RPS20	ENSG00000008988	UPF1	YHL015W	RPS20
SKAP2/YBL055C	ENSG00000009335	SKAP2	YBL055C	YBL055C
SLC25A5/REV3	ENSG00000009413	SLC25A5	YPL167C	REV3
CCDC109B/VTA1	ENSG00000009844	CCDC109B	YLR181C	VTA1
HOXA11/PHD1	ENSG00000009950	HOXA11	YKL043W	PHD1
POLR2J/ITC1	ENSG00000009954	POLR2J	YGL133W	ITC1
DHX33/VID30	ENSG00000010017	DHX33	YGL227W	VID30
MEOX1/MSC7	ENSG00000010030	MEOX1	YHR039C	MSC7
LIG3/SEE1	ENSG00000010165	LIG3	YIL064W	SEE1
RPAP3/COR1	ENSG00000010256	RPAP3	YBL045C	COR1
ENSG00000005189/YCS4	ENSG00000010292	ENSG00000005189	YLR272C	YCS4
CIAPIN1/NUD1	ENSG00000010322	CIAPIN1	YOR373W	NUD1
FAM214B/BCK1	ENSG00000010810	FAM214B	YJL095W	BCK1
COPZ2/NDD1	ENSG00000010818	COPZ2	YOR372C	NDD1
PRKAR2B/ELA1	ENSG00000011007	PRKAR2B	YNL230C	ELA1
MSL3/YNK1	ENSG00000011052	MSL3	YKL067W	YNK1
CREBBP/UTP18	ENSG00000011260	CREBBP	YJL069C	UTP18
BZRAP1/DCR2	ENSG00000011275	BZRAP1	YLR361C	DCR2
MPO/SCW4	ENSG00000011405	MPO	YGR279C	SCW4
PON1/SKG3	ENSG00000011426	PON1	YLR187W	SKG3
GCFC2/GYP1	ENSG00000011454	GCFC2	YOR070C	GYP1
ABCB4/PPH21	ENSG00000011485	ABCB4	YDL134C	PPH21
SOX8/MLP2	ENSG00000012822	SOX8	YIL149C	MLP2
IBTK/IRS4	ENSG00000013016	IBTK	YKR019C	IRS4
MYCBP2/RET1	ENSG00000013503	MYCBP2	YOR207C	RET1
FBXL3/NGL2	ENSG00000013523	FBXL3	YMR285C	NGL2
ITGAL/PMT6	ENSG00000014216	ITGAL	YGR199W	PMT6
PDK2/MDH3	ENSG00000014641	PDK2	YDL078C	MDH3
ITGA3/MMT1	ENSG00000014824	ITGA3	YMR177W	MMT1
LAMP2/BRX1	ENSG00000015171	LAMP2	YOL077C	BRX1
GGNBP2/LAS17	ENSG00000015285	GGNBP2	YOR181W	LAS17
ITGA2B/MPP6	ENSG00000015479	ITGA2B	YNR024W	MPP6
GDE1/BPL1	ENSG00000015592	GDE1	YDL141W	BPL1
C19orf60/HPF1	ENSG00000016490	C19orf60	YOL155C	HPF1
CRLF1/PMR1	ENSG00000017260	CRLF1	YGL167C	PMR1
MAP3K14/LRG1	ENSG00000017797	MAP3K14	YDL240W	LRG1
ABCC8/DRS2	ENSG00000018625	ABCC8	YAL026C	DRS2
CCL18/EMW1	ENSG00000018699	CCL18	YNL313C	EMW1
CCL3/BET1	ENSG00000020256	CCL3	YIL004C	BET1
SYNRG/YTA6	ENSG00000021574	SYNRG	YPL074W	YTA6
CACNG3/NUT1	ENSG00000021645	CACNG3	YGL151W	NUT1
TMEM132A/NAM7	ENSG00000021776	TMEM132A	YMR080C	NAM7
AP2B1/CPA1	ENSG00000021826	AP2B1	YOR303W	CPA1
TAC1/DEG1	ENSG00000022267	TAC1	YFL001W	DEG1
ZNF263/MAG2	ENSG00000022840	ZNF263	YLR427W	MAG2
CX3CL1/PFA4	ENSG00000023041	CX3CL1	YOL003C	PFA4
SPATA20/SPC110	ENSG00000023287	SPATA20	YDR356W	SPC110
CACNA1G/GRX3	ENSG00000023318	CACNA1G	YDR098C	GRX3
TNFRSF12A/HEM1	ENSG00000023330	TNFRSF12A	YDR232W	HEM1
MAP3K9/GRX2	ENSG00000023572	MAP3K9	YDR513W	GRX2
RALA/SWD2	ENSG00000023734	RALA	YKL018W	SWD2
BAIAP2L1/SPT2	ENSG00000023902	BAIAP2L1	YER161C	SPT2
ETV1/UBR2	ENSG00000024048	ETV1	YLR024C	UBR2
AGK/GTR2	ENSG00000025039	AGK	YGR163W	GTR2
CCL26/HSF1	ENSG00000025156	CCL26	YGL073W	HSF1
FARP2/SPP1	ENSG00000025293	FARP2	YPL138C	SPP1
USH1C/GAL80	ENSG00000025434	USH1C	YML051W	GAL80
DBF4/CNS1	ENSG00000025772	DBF4	YBR155W	CNS1
TBXA2R/DJP1	ENSG00000025796	TBXA2R	YIR004W	DJP1
IFRD1/SRP1	ENSG00000025800	IFRD1	YNL189W	SRP1
GTF2IRD1/KEL1	ENSG00000026025	GTF2IRD1	YHR158C	KEL1
PAF1/RAD3	ENSG00000026036	PAF1	YER171W	RAD3
VPS41/YCR023C	ENSG00000026103	VPS41	YCR023C	YCR023C
ARHGAP44/YBR096W	ENSG00000026508	ARHGAP44	YBR096W	YBR096W
ELAC2/OCT1	ENSG00000027001	ELAC2	YKL134C	OCT1
SCIN/STT4	ENSG00000027075	SCIN	YLR305C	STT4
MYH13/ALK2	ENSG00000028203	MYH13	YBL009W	ALK2
ADIPOR2/VPS5	ENSG00000028528	ADIPOR2	YOR069W	VPS5
UPP2/DSE3	ENSG00000029639	UPP2	YOR264W	DSE3
MARK4/EIS1	ENSG00000029725	MARK4	YMR031C	EIS1
PAFAH1B1/YOR097C	ENSG00000030419	PAFAH1B1	YOR097C	YOR097C
NOS2/SES1	ENSG00000031698	NOS2	YDR023W	SES1
DNAH9/WTM1	ENSG00000032389	DNAH9	YOR230W	WTM1
GAS7/CPR7	ENSG00000032742	GAS7	YJR032W	CPR7
TRAPPC6A/ARB1	ENSG00000033050	TRAPPC6A	YER036C	ARB1
MATK/VPH1	ENSG00000033627	MATK	YOR270C	VPH1
CD79B/NFI1	ENSG00000033800	CD79B	YOR156C	NFI1
SCN4A/BOR1	ENSG00000033867	SCN4A	YNL275W	BOR1
PAX6/VHT1	ENSG00000034053	PAX6	YGR065C	VHT1
RHBDF1/AIM9	ENSG00000034152	RHBDF1	YER080W	AIM9
LUC7L/PEX3	ENSG00000034693	LUC7L	YDR329C	PEX3
BAIAP3/CYK3	ENSG00000035115	BAIAP3	YDL117W	CYK3
PIGQ/ADE12	ENSG00000035687	PIGQ	YNL220W	ADE12
TEAD3/RFC1	ENSG00000035928	TEAD3	YOR217W	RFC1
SELE/RTT101	ENSG00000036257	SELE	YJL047C	RTT101
DNAJC11/MDS3	ENSG00000037637	DNAJC11	YGL197W	MDS3
MYLIP/MRI1	ENSG00000037757	MYLIP	YPR118W	MRI1
NOX1/TRM8	ENSG00000037897	NOX1	YDL201W	TRM8
E2F2/YLL056C	ENSG00000038274	E2F2	YLL056C	YLL056C
PSMB1/YNL193W	ENSG00000038382	PSMB1	YNL193W	YNL193W
SYN1/YLR413W	ENSG00000038427	SYN1	YLR413W	YLR413W
JARID2/MSH4	ENSG00000038945	JARID2	YFL003C	MSH4
CAMK1G/BRR2	ENSG00000039123	CAMK1G	YER172C	BRR2
CDK11A/PRE9	ENSG00000041357	CDK11A	YGR135W	PRE9
NADK/YGL242C	ENSG00000041515	NADK	YGL242C	YGL242C
TFAP2B/NUG1	ENSG00000041802	TFAP2B	YER006W	NUG1
CYTH3/TDP1	ENSG00000042088	CYTH3	YBR223C	TDP1
ADAM22/APS2	ENSG00000042753	ADAM22	YJR058C	APS2
SYPL1/FHN1	ENSG00000042832	SYPL1	YGR131W	FHN1
SPAG9/DCN1	ENSG00000043093	SPAG9	YLR128W	DCN1
CELSR3/RDL1	ENSG00000043143	CELSR3	YOR285W	RDL1
MGST1/SCM3	ENSG00000044115	MGST1	YDL139C	SCM3
CRY1/YJR030C	ENSG00000044446	CRY1	YJR030C	YJR030C
NFIX/PAC1	ENSG00000047056	NFIX	YOR269W	PAC1
MMP25/YLR419W	ENSG00000047188	MMP25	YLR419W	YLR419W
IL32/URA7	ENSG00000047230	IL32	YBL039C	URA7
PKD1/VMA13	ENSG00000047249	PKD1	YPR036W	VMA13
MAPK8IP2/MLP1	ENSG00000047410	MAPK8IP2	YKR095W	MLP1
MED24/RPL3	ENSG00000047457	MED24	YOR063W	RPL3
SEC62/RPO41	ENSG00000047579	SEC62	YFL036W	RPO41
RPS20/CSG2	ENSG00000047936	RPS20	YBR036C	CSG2
CSDE1/RSM10	ENSG00000048544	CSDE1	YDR041W	RSM10
UBE3C/RBS1	ENSG00000048991	UBE3C	YDL189W	RBS1
REV3L/YKT6	ENSG00000049245	REV3L	YKL196C	YKT6
PAX7/ENT3	ENSG00000049283	PAX7	YJR125C	ENT3
MASP2/YMR244W	ENSG00000049323	MASP2	YMR244W	YMR244W
TRAF3IP3/RSP5	ENSG00000049759	TRAF3IP3	YER125W	RSP5
POMT2/WBP1	ENSG00000049860	POMT2	YEL002C	WBP1
VTA1/YLR257W	ENSG00000050405	VTA1	YLR257W	YLR257W
MLXIPL/MRK1	ENSG00000050748	MLXIPL	YDL079C	MRK1
BAZ1B/PER33	ENSG00000051108	BAZ1B	YLR064W	PER33
RANBP9/RAD51	ENSG00000051180	RANBP9	YER095W	RAD51
ETV7/SLH1	ENSG00000051341	ETV7	YGR271W	SLH1
SPRTN/CKI1	ENSG00000051382	SPRTN	YLR133W	CKI1
METTL13/CDC40	ENSG00000051596	METTL13	YDR364C	CDC40
ZNF207/BUD3	ENSG00000052126	ZNF207	YCL014W	BUD3
UQCRC1/ERG25	ENSG00000052802	UQCRC1	YGR060W	ERG25
CD9/APD1	ENSG00000052841	CD9	YBR151W	APD1
NCAPD2/SOD2	ENSG00000053254	NCAPD2	YHR008C	SOD2
IFFO1/USE1	ENSG00000053501	IFFO1	YGL098W	USE1
GIPR/TRS31	ENSG00000054116	GIPR	YDR472W	TRS31
NISCH/CDC53	ENSG00000055130	NISCH	YDL132W	CDC53
STAB1/PEX11	ENSG00000055163	STAB1	YOL147C	PEX11
FUZ/VHS1	ENSG00000055332	FUZ	YDR247W	VHS1
PRSS3/DIG1	ENSG00000055609	PRSS3	YPL049C	DIG1
CD4/PUF3	ENSG00000055917	CD4	YLL013C	PUF3
LRRC23/FMP10	ENSG00000055955	LRRC23	YER182W	FMP10
BTK/YDR114C	ENSG00000056558	BTK	YDR114C	YDR114C
HFE/GLG2	ENSG00000056998	HFE	YJL137C	GLG2
SCMH1/GDI1	ENSG00000057608	SCMH1	YER136W	GDI1
FYN/ATG5	ENSG00000057663	FYN	YPL149W	ATG5
HIVEP2/ERG11	ENSG00000058056	HIVEP2	YHR007C	ERG11
TCEB3/RAD2	ENSG00000058404	TCEB3	YGR258C	RAD2
LYPLA2/RPC37	ENSG00000058600	LYPLA2	YKR025W	RPC37
NME2/ENA5	ENSG00000058668	NME2	YDR038C	ENA5
APBA3/RIO2	ENSG00000058729	APBA3	YNL207W	RIO2
MKS1/DUS3	ENSG00000059145	MKS1	YLR401C	DUS3
ABHD5/TRM3	ENSG00000059588	ABHD5	YDL112W	TRM3
KAL1/XDJ1	ENSG00000059769	KAL1	YLR090W	XDJ1
AKAP8L/YLR312C	ENSG00000060237	AKAP8L	YLR312C	YLR312C
UTP18/PRP46	ENSG00000060688	UTP18	YPL151C	PRP46
RNF216/FMP37	ENSG00000060762	RNF216	YGL080W	FMP37
TTC19/SDH4	ENSG00000061794	TTC19	YDR178W	SDH4
PTBP1/RSN1	ENSG00000062598	PTBP1	YMR266W	RSN1
DPF1/POL1	ENSG00000062822	DPF1	YNL102W	POL1
SYT7/RKM2	ENSG00000063046	SYT7	YDR198C	RKM2
PIK3C2A/RPL18B	ENSG00000063177	PIK3C2A	YNL301C	RPL18B
PLAUR/NOP13	ENSG00000063244	PLAUR	YNL175C	NOP13
ANLN/ENT2	ENSG00000063245	ANLN	YLR206W	ENT2
WIZ/YIL165C	ENSG00000063438	WIZ	YIL165C	YIL165C
RABGAP1/YAF9	ENSG00000063978	RABGAP1	YNL107W	YAF9
DCN/TAF2	ENSG00000064313	DCN	YCR042C	TAF2
PPP5C/GIN4	ENSG00000064393	PPP5C	YDR507C	GIN4
MAP4K3/MTR10	ENSG00000064419	MAP4K3	YOR160W	MTR10
ZBTB32/PXR1	ENSG00000064607	ZBTB32	YGR280C	PXR1
TYROBP/YBR235W	ENSG00000064651	TYROBP	YBR235W	YBR235W
GABRA3/YIG1	ENSG00000064666	GABRA3	YPL201C	YIG1
BRCA1/TIF2	ENSG00000064703	BRCA1	YJL138C	TIF2
ERCC1/MLH2	ENSG00000064933	ERCC1	YLR035C	MLH2
CD22/ABF2	ENSG00000064961	CD22	YMR072W	ABF2
SEMA3B/GDE1	ENSG00000064999	SEMA3B	YPL110C	GDE1
MBTPS2/GPA1	ENSG00000065135	MBTPS2	YHR005C	GPA1
LTF/PSE1	ENSG00000065150	LTF	YMR308C	PSE1
NR1H4/CAR2	ENSG00000065154	NR1H4	YLR438W	CAR2
ALOX5/PWP2	ENSG00000065183	ALOX5	YCR057C	PWP2
CALCOCO1/SLM5	ENSG00000065427	CALCOCO1	YCR024C	SLM5
UBR7/MPD2	ENSG00000065485	UBR7	YOL088C	MPD2
MAP4K5/SCY1	ENSG00000065534	MAP4K5	YGL083W	SCY1
EHD3/RLP7	ENSG00000065559	EHD3	YNL002C	RLP7
PSMC4/SLA2	ENSG00000065609	PSMC4	YNL243W	SLA2
CLDN11/ISR1	ENSG00000065613	CLDN11	YPR106W	ISR1
MVP/ARK1	ENSG00000065675	MVP	YNL020C	ARK1
NUB1/UTP21	ENSG00000065717	NUB1	YLR409C	UTP21
CLK1/VAC7	ENSG00000065809	CLK1	YNL054W	VAC7
ENSG00000013455/MAE1	ENSG00000065833	ENSG00000013455	YKL029C	MAE1
POLR3B/MSB3	ENSG00000065882	POLR3B	YNL293W	MSB3
ANGEL1/YPL245W	ENSG00000065883	ANGEL1	YPL245W	YPL245W
RNF14/FHL1	ENSG00000065970	RNF14	YPR104C	FHL1
DDX11/PDE2	ENSG00000065989	DDX11	YOR360C	PDE2
CD6/RTS1	ENSG00000066027	CD6	YOR014W	RTS1
TACC3/SEY1	ENSG00000066032	TACC3	YOR165W	SEY1
UFL1/HRP1	ENSG00000066044	UFL1	YOL123W	HRP1
POLA2/SNF12	ENSG00000066117	POLA2	YNR023W	SNF12
CAPN1/GIS1	ENSG00000066135	CAPN1	YDR096W	GIS1
ACPP/HAP5	ENSG00000066136	ACPP	YOR358W	HAP5
MDH1/SNX41	ENSG00000066294	MDH1	YDR425W	SNX41
SLC30A9/BTS1	ENSG00000066382	SLC30A9	YPL069C	BTS1
MTMR11/ENT1	ENSG00000066427	MTMR11	YDL161W	ENT1
CCDC88C/BFR1	ENSG00000066455	CCDC88C	YOR198C	BFR1
YAF2/SPS1	ENSG00000066468	YAF2	YDR523C	SPS1
ZMYND11/DUO1	ENSG00000066629	ZMYND11	YGL061C	DUO1
WAS/SEC7	ENSG00000066777	WAS	YDR170C	SEC7
DPEP1/HEM15	ENSG00000066926	DPEP1	YOR176W	HEM15
BID/MYO1	ENSG00000066933	BID	YHR023W	MYO1
MATR3/TIF1	ENSG00000067048	MATR3	YKR059W	TIF1
RGPD5/MAM33	ENSG00000067113	RGPD5	YIL070C	MAM33
STMN4/LAG1	ENSG00000067167	STMN4	YHL003C	LAG1
NUDCD3/GIS2	ENSG00000067182	NUDCD3	YNL255C	GIS2
ISL1/SMC4	ENSG00000067208	ISL1	YLR086W	SMC4
IL20RA/CDC19	ENSG00000067225	IL20RA	YAL038W	CDC19
CLCA1/FCF2	ENSG00000067334	CLCA1	YLR051C	FCF2
ATP2C1/NUP100	ENSG00000067445	ATP2C1	YKL068W	NUP100
SRCIN1/RHO1	ENSG00000067560	SRCIN1	YPR165W	RHO1
IGF1/TCB3	ENSG00000067715	IGF1	YML072C	TCB3
RALBP1/PKP1	ENSG00000067992	RALBP1	YIL042C	PKP1
RUFY3/HOS3	ENSG00000068024	RUFY3	YPL116W	HOS3
CNTN1/RAD53	ENSG00000068078	CNTN1	YPL153C	RAD53
WWTR1/PHO4	ENSG00000068323	WWTR1	YFR034C	PHO4
AGPS/GYP7	ENSG00000068354	AGPS	YDL234C	GYP7
ATP1A2/SPP2	ENSG00000068394	ATP1A2	YOR148C	SPP2
TTC27/TRM7	ENSG00000068438	TTC27	YBR061C	TRM7
MARCO/KRE28	ENSG00000068793	MARCO	YDR532C	KRE28
SYT13/SIR2	ENSG00000068903	SYT13	YDL042C	SIR2
SNAI2/YOS9	ENSG00000068912	SNAI2	YDR057W	YOS9
CD74/GLT1	ENSG00000069248	CD74	YDL171C	GLT1
HGF/VPS35	ENSG00000069329	HGF	YJL154C	VPS35
ZRANB1/YDJ1	ENSG00000069345	ZRANB1	YNL064C	YDJ1
NCDN/YBT1	ENSG00000069431	NCDN	YLL048C	YBT1
ZFP64/SDT1	ENSG00000069712	ZFP64	YGL224C	SDT1
MNAT1/REF2	ENSG00000069849	MNAT1	YDR195W	REF2
SAMD4A/HUL5	ENSG00000069869	SAMD4A	YGL141W	HUL5
RUNX3/SOF1	ENSG00000069966	RUNX3	YLL011W	SOF1
MRE11A/UFD1	ENSG00000070010	MRE11A	YGR048W	UFD1
PLEKHB1/IKI3	ENSG00000070061	PLEKHB1	YLR384C	IKI3
SERPINB1/SSP120	ENSG00000070081	SERPINB1	YLR250W	SSP120
SPAST/PFY1	ENSG00000070087	SPAST	YOR122C	PFY1
ENSG00000021602/UIP3	ENSG00000070159	ENSG00000021602	YAR027W	UIP3
NRXN3/ATG16	ENSG00000070444	NRXN3	YMR159C	ATG16
AQR/POL4	ENSG00000070501	AQR	YCR014C	POL4
CPS1/ASN1	ENSG00000070669	CPS1	YPR145W	ASN1
C8B/KAR2	ENSG00000070718	C8B	YJL034W	KAR2
FHL1/MUD2	ENSG00000070756	FHL1	YKL074C	MUD2
RTFDC1/RPA190	ENSG00000070761	RTFDC1	YOR341W	RPA190
GABRA1/CKA1	ENSG00000070770	GABRA1	YIL035C	CKA1
NLRP2/GCD6	ENSG00000070785	NLRP2	YDR211W	GCD6
RNF10/SAT4	ENSG00000070808	RNF10	YCR008W	SAT4
ZDHHC6/RHO4	ENSG00000070831	ZDHHC6	YKR055W	RHO4
RNH1/PUT4	ENSG00000070915	RNH1	YOR348C	PUT4
NDUFS1/PMA1	ENSG00000070961	NDUFS1	YGL008C	PMA1
RB1CC1/GSH2	ENSG00000071051	RB1CC1	YOL049W	GSH2
ERP44/AIP1	ENSG00000071127	ERP44	YMR092C	AIP1
ALAS1/ELM1	ENSG00000071242	ALAS1	YKL048C	ELM1
BIRC3/YNG2	ENSG00000071243	BIRC3	YHR090C	YNG2
AKAP11/BUD23	ENSG00000071462	AKAP11	YCR047C	BUD23
GLRX2/HRD3	ENSG00000071537	GLRX2	YLR207W	HRD3
SNAPC1/MSP1	ENSG00000071539	SNAPC1	YGR028W	MSP1
STRAP/ULS1	ENSG00000071794	STRAP	YOR191W	ULS1
ABCC2/CFT1	ENSG00000071894	ABCC2	YDR301W	CFT1
DEF6/TSR4	ENSG00000071994	DEF6	YOL022C	TSR4
PLEKHO1/TPK3	ENSG00000072062	PLEKHO1	YKL166C	TPK3
GCLM/YAP1801	ENSG00000072134	GCLM	YHR161C	YAP1801
UBR2/SIW14	ENSG00000072135	UBR2	YNL032W	SIW14
EHD2/TRE1	ENSG00000072274	EHD2	YPL176C	TRE1
RRAGD/GUK1	ENSG00000072415	RRAGD	YDR454C	GUK1
HSF2/IMG1	ENSG00000072609	HSF2	YCR046C	IMG1
PHF20/MRPL8	ENSG00000072778	PHF20	YJL063C	MRPL8
NR1H3/LST8	ENSG00000072803	NR1H3	YNL006W	LST8
NCAPH2/AGE1	ENSG00000072818	NCAPH2	YDR524C	AGE1
TOMM34/RRP4	ENSG00000072832	TOMM34	YHR069C	RRP4
SEC63/LRS4	ENSG00000072864	SEC63	YDR439W	LRS4
KPNA6/APM2	ENSG00000072958	KPNA6	YHL019C	APM2
VIM/SEC2	ENSG00000073009	VIM	YNL272C	SEC2
RTEL1-TNFRSF6B/STE50	ENSG00000073282	RTEL1-TNFRSF6B	YCL032W	STE50
FAS/SRO77	ENSG00000073350	FAS	YBL106C	SRO77
CD44/ECM5	ENSG00000073614	CD44	YMR176W	ECM5
KCNG1/YAP1802	ENSG00000073921	KCNG1	YGR241C	YAP1802
SLAMF7/SEC18	ENSG00000073969	SLAMF7	YBR080C	SEC18
MIPEP/YJU3	ENSG00000074416	MIPEP	YKL094W	YJU3
PRKCH/SNF1	ENSG00000074590	PRKCH	YDR477W	SNF1
INSRR/OPY1	ENSG00000074706	INSRR	YBR129C	OPY1
IFNGR1/DOC1	ENSG00000074755	IFNGR1	YGL240W	DOC1
SH2D2A/ENO2	ENSG00000074800	SH2D2A	YHR174W	ENO2
TNFRSF1B/SLN1	ENSG00000074964	TNFRSF1B	YIL147C	SLN1
VEZT/TIF4632	ENSG00000075151	VEZT	YGL049C	TIF4632
POU2F2/MTC5	ENSG00000075188	POU2F2	YDR128W	MTC5
SNX1/CTT1	ENSG00000075223	SNX1	YGR088W	CTT1
TBPL1/ERG10	ENSG00000075239	TBPL1	YPL028W	ERG10
ARNTL2/YNL095C	ENSG00000075292	ARNTL2	YNL095C	YNL095C
BCLAF1/PRK1	ENSG00000075413	BCLAF1	YIL095W	PRK1
ANK1/TAO3	ENSG00000075539	ANK1	YIL129C	TAO3
TFB1M/ARP7	ENSG00000075624	TFB1M	YPR034W	ARP7
RABEP1/MRPL15	ENSG00000075651	RABEP1	YLR312W-A	MRPL15
HMGB3/ELP2	ENSG00000075702	HMGB3	YGR200C	ELP2
NUP160/YNL046W	ENSG00000075711	NUP160	YNL046W	YNL046W
BAK1/VPS21	ENSG00000075785	BAK1	YOR089C	VPS21
MUSK/YET1	ENSG00000075790	MUSK	YKL065C	YET1
IKZF2/PRP39	ENSG00000075856	IKZF2	YML046W	PRP39
GRN/RRP45	ENSG00000075914	GRN	YDR280W	RRP45
ARHGAP31/TAF13	ENSG00000075945	ARHGAP31	YML098W	TAF13
NR2E3/MCM2	ENSG00000076003	NR2E3	YBL023C	MCM2
CENPQ/REX2	ENSG00000076043	CENPQ	YLR059C	REX2
SARS/MLH1	ENSG00000076242	SARS	YMR167W	MLH1
RANBP3/PYC1	ENSG00000076555	RANBP3	YGL062W	PYC1
ARID4A/IES6	ENSG00000076641	ARID4A	YEL044W	IES6
TSSC1/YAL064C-A	ENSG00000076662	TSSC1	YAL064C-A	YAL064C-A
ENSG00000032514/MON1	ENSG00000076685	ENSG00000032514	YGL124C	MON1
IFT88/YIP1	ENSG00000076716	IFT88	YGR172C	YIP1
ZCCHC8/COS12	ENSG00000077063	ZCCHC8	YGL263W	COS12
ABCF2/ARP9	ENSG00000077080	ABCF2	YMR033W	ARP9
LRRC7/TOP2	ENSG00000077097	LRRC7	YNL088W	TOP2
UBA6/SKP2	ENSG00000077235	UBA6	YNL311C	SKP2
GAB2/UBP1	ENSG00000077254	GAB2	YDL122W	UBP1
ATP6V0A1/MSL1	ENSG00000077312	ATP6V0A1	YIR009W	MSL1
PIAS1/SKI6	ENSG00000077348	PIAS1	YGR195W	SKI6
SLC4A7/WTM2	ENSG00000077380	SLC4A7	YOR229W	WTM2
APBA2/HST2	ENSG00000077463	APBA2	YPL015C	HST2
UHRF1/MLC1	ENSG00000077522	UHRF1	YGL106W	MLC1
MAP2K3/CAP2	ENSG00000077549	MAP2K3	YIL034C	CAP2
TMSB10/SNT2	ENSG00000077684	TMSB10	YGL131C	SNT2
RNF19A/UBC11	ENSG00000077721	RNF19A	YOR339C	UBC11
PEX3/FUS3	ENSG00000077782	PEX3	YBL016W	FUS3
GABARAPL2/RAD34	ENSG00000077809	GABARAPL2	YDR314C	RAD34
MYOC/SRP54	ENSG00000078018	MYOC	YPR088C	SRP54
SH3YL1/SIZ1	ENSG00000078043	SH3YL1	YDR409W	SIZ1
VCL/PTK2	ENSG00000078061	VCL	YJR059W	PTK2
DAPK2/DUR1,2	ENSG00000078070	DAPK2	YBR208C	DUR1,2
NSMAF/DRE2	ENSG00000078114	NSMAF	YKR071C	DRE2
ADSS/INP51	ENSG00000078269	ADSS	YIL002C	INP51
STAP1/FAA4	ENSG00000078304	STAP1	YMR246W	FAA4
TIMP2/PET54	ENSG00000078328	TIMP2	YGR222W	PET54
RFC1/STE4	ENSG00000078369	RFC1	YOR212W	STE4
CUL3/STE23	ENSG00000078618	CUL3	YLR389C	STE23
MYOM2/POR1	ENSG00000078668	MYOM2	YNL055C	POR1
OTC/MET13	ENSG00000078747	OTC	YGL125W	MET13
USP2/INN1	ENSG00000078902	USP2	YNL152W	INN1
CASR/UBC1	ENSG00000078967	CASR	YDR177W	UBC1
TUBG2/YKU80	ENSG00000079246	TUBG2	YMR106C	YKU80
RPL26L1/CBK1	ENSG00000079277	RPL26L1	YNL161W	CBK1
FLT4/PUF4	ENSG00000079308	FLT4	YGL014W	PUF4
NSUN2/REX3	ENSG00000079313	NSUN2	YLR107W	REX3
FBXO42/MRP49	ENSG00000079332	FBXO42	YKL167C	MRP49
MRI1/RGT2	ENSG00000079393	MRI1	YDL138W	RGT2
METTL1/ERG9	ENSG00000079459	METTL1	YHR190W	ERG9
HOXC8/PGM2	ENSG00000079739	HOXC8	YMR105C	PGM2
AGA/DBP1	ENSG00000079785	AGA	YPL119C	DBP1
ENSG00000038102/HAL1	ENSG00000079819	ENSG00000038102	YPR005C	HAL1
PI4K2B/VAM3	ENSG00000079950	PI4K2B	YOR106W	VAM3
MAT2B/MTG2	ENSG00000080371	MAT2B	YHR168W	MTG2
TLL1/YEA4	ENSG00000080493	TLL1	YEL004W	YEA4
EDC4/MOT1	ENSG00000080503	EDC4	YPL082C	MOT1
TRIO/IRC6	ENSG00000080561	TRIO	YFR043C	IRC6
VCAN/SWR1	ENSG00000080603	VCAN	YDR334W	SWR1
MSR1/PUF6	ENSG00000080608	MSR1	YDR496C	PUF6
CDH1/MOT2	ENSG00000080802	CDH1	YER068W	MOT2
SKIV2L2/HEM13	ENSG00000080819	SKIV2L2	YDR044W	HEM13
DNAH5/TFG2	ENSG00000080823	DNAH5	YGR005C	TFG2
ZFYVE16/YMR086W	ENSG00000081026	ZFYVE16	YMR086W	YMR086W
C6/STE12	ENSG00000081189	C6	YHR084W	STE12
RAI14/CCH1	ENSG00000081248	RAI14	YGR217W	CCH1
SOX30/GUT2	ENSG00000081277	SOX30	YIL155C	GUT2
PNKP/YKL027W	ENSG00000081307	PNKP	YKL027W	YKL027W
SPDL1/RPA12	ENSG00000081386	SPDL1	YJR063W	RPA12
STAU2/MTC1	ENSG00000081479	STAU2	YJL123C	MTC1
RTN4R/ECM32	ENSG00000081665	RTN4R	YER176W	ECM32
PHF23/YVH1	ENSG00000081721	PHF23	YIR026C	YVH1
CDH10/PDE1	ENSG00000081803	CDH10	YGL248W	PDE1
INPP4A/TRI1	ENSG00000082014	INPP4A	YMR233W	TRI1
RAB27B/SME1	ENSG00000082212	RAB27B	YOR159C	SME1
PSMA4/PCL1	ENSG00000082258	PSMA4	YNL289W	PCL1
MYO16/PMD1	ENSG00000082397	MYO16	YER132C	PMD1
LSG1/YDL180W	ENSG00000082438	LSG1	YDL180W	YDL180W
PARP3/MED4	ENSG00000082512	PARP3	YOR174W	MED4
TNC/MRPL22	ENSG00000082515	TNC	YNL177C	MRPL22
TDP1/SWD1	ENSG00000082516	TDP1	YAR003W	SWD1
MED17/TMS1	ENSG00000082556	MED17	YDR105C	TMS1
CAPG/YCK1	ENSG00000082701	CAPG	YHR135C	YCK1
AP2S1/YLR156W	ENSG00000082781	AP2S1	YLR156W	YLR156W
USH2A/YPL260W	ENSG00000082805	USH2A	YPL260W	YPL260W
ZPBP/CRM1	ENSG00000082898	ZPBP	YGR218W	CRM1
TG/SNO1	ENSG00000083123	TG	YMR095C	SNO1
ADAM28/KAP104	ENSG00000083312	ADAM28	YBR017C	KAP104
BARX2/YMR018W	ENSG00000083457	BARX2	YMR018W	YMR018W
DCUN1D1/GIP4	ENSG00000083799	DCUN1D1	YAL031C	GIP4
PHF15/MSN2	ENSG00000083842	PHF15	YMR037C	MSN2
ZIC2/RPS5	ENSG00000083845	ZIC2	YJR123W	RPS5
LCP2/APT2	ENSG00000083857	LCP2	YDR441C	APT2
TRIT1/SLZ1	ENSG00000083896	TRIT1	YNL196C	SLZ1
ADRB1/SBP1	ENSG00000084072	ADRB1	YHL034C	SBP1
ENSG00000043822/STE24	ENSG00000084073	ENSG00000043822	YJR117W	STE24
GUCA2B/TIF34	ENSG00000084623	GUCA2B	YMR146C	TIF34
CUL7/YKR018C	ENSG00000084754	CUL7	YKR018C	YKR018C
CTNNA1/GLK1	ENSG00000084764	CTNNA1	YCL040W	GLK1
PHKA2/URA2	ENSG00000084774	PHKA2	YJL130C	URA2
EPHA3/CGR1	ENSG00000085063	EPHA3	YGL029W	CGR1
HSPA5/HSP26	ENSG00000085382	HSPA5	YBR072W	HSP26
DSG2/SEH1	ENSG00000085415	DSG2	YGL100W	SEH1
GEMIN8/ARC40	ENSG00000085433	GEMIN8	YBR234C	ARC40
OFD1/CTS2	ENSG00000085465	OFD1	YDR371W	CTS2
PREX2/SSK2	ENSG00000085511	PREX2	YNR031C	SSK2
WDR37/STE6	ENSG00000085563	WDR37	YKL209C	STE6
YTHDC2/YJR096W	ENSG00000085662	YTHDC2	YJR096W	YJR096W
CTPS2/PAN1	ENSG00000085832	CTPS2	YIR006C	PAN1
ATP6V1H/CTF19	ENSG00000085871	ATP6V1H	YPL018W	CTF19
POLR2B/SQS1	ENSG00000085872	POLR2B	YNL224C	SQS1
TPR/PTK1	ENSG00000086015	TPR	YKL198C	PTK1
CP/MDJ1	ENSG00000086061	CP	YFL016C	MDJ1
DTNBP1/VPS20	ENSG00000086065	DTNBP1	YMR077C	VPS20
XK/FAP1	ENSG00000086102	XK	YNL023C	FAP1
ARHGAP6/DIM1	ENSG00000086189	ARHGAP6	YPL266W	DIM1
MAP4/MRPL24	ENSG00000086504	MAP4	YMR193W	MRPL24
GOPC/CIN5	ENSG00000086548	GOPC	YOR028C	CIN5
ROS1/CWC2	ENSG00000086589	ROS1	YDL209C	CWC2
HDAC9/EMP24	ENSG00000086598	HDAC9	YGL200C	EMP24
RRM2B/PPH3	ENSG00000086717	RRM2B	YDR075W	PPH3
TNFRSF17/TOM1	ENSG00000086758	TNFRSF17	YDR457W	TOM1
LMO3/GPI10	ENSG00000086848	LMO3	YGL142C	GPI10
MRPS10/FOX2	ENSG00000087076	MRPS10	YKR009C	FOX2
GUCA1A/SGF11	ENSG00000087152	GUCA1A	YPL047W	SGF11
RSF1/PGS1	ENSG00000087157	RSF1	YCL004W	PGS1
VPS13D/ISA1	ENSG00000087206	VPS13D	YLL027W	ISA1
CELF2/ATP18	ENSG00000087245	CELF2	YML081C-A	ATP18
R3HDM1/TPA1	ENSG00000087263	R3HDM1	YER049W	TPA1
COL9A2/BOI2	ENSG00000087266	COL9A2	YER114C	BOI2
KITLG/CDC50	ENSG00000087274	KITLG	YCR094W	CDC50
ERCC8/VPS1	ENSG00000087470	ERCC8	YKR001C	VPS1
VAMP3/ERV46	ENSG00000087502	VAMP3	YAL042W	ERV46
PER3/GDS1	ENSG00000088179	PER3	YOR355W	GDS1
UTS2/HAS1	ENSG00000088205	UTS2	YMR290C	HAS1
TNFRSF9/RPS2	ENSG00000088247	TNFRSF9	YGL123W	RPS2
EPN3/REI1	ENSG00000088367	EPN3	YBR267W	REI1
LTBP1/SYG1	ENSG00000088387	LTBP1	YIL047C	SYG1
RCN1/YLR422W	ENSG00000088538	RCN1	YLR422W	YLR422W
ELN/COQ9	ENSG00000088682	ELN	YLR201C	COQ9
RFC2/SHP1	ENSG00000088833	RFC2	YBL058W	SHP1
ARID1B/DYN2	ENSG00000088986	ARID1B	YDR424C	DYN2
NEDD4L/BRL1	ENSG00000089006	NEDD4L	YHR036W	BRL1
FOXP3/RPL6A	ENSG00000089009	FOXP3	YML073C	RPL6A
HEXB/AIM17	ENSG00000089041	HEXB	YHL021C	AIM17
JKAMP/ESF1	ENSG00000089048	JKAMP	YDR365C	ESF1
DKK3/APC5	ENSG00000089053	DKK3	YOR249C	APC5
ARHGEF5/REX4	ENSG00000089094	ARHGEF5	YOL080C	REX4
NFE2L3/GCN1	ENSG00000089154	NFE2L3	YGL195W	GCN1
LIMA1/PXL1	ENSG00000089159	LIMA1	YKR090W	PXL1
SLC4A8/YLR179C	ENSG00000089220	SLC4A8	YLR179C	YLR179C
PTGER3/MAK32	ENSG00000089234	PTGER3	YCR019W	MAK32
MAPK9/NCP1	ENSG00000089250	MAPK9	YHR042W	NCP1
COL23A1/TAP42	ENSG00000089289	COL23A1	YMR028W	TAP42
BCAR1/ROT2	ENSG00000089597	BCAR1	YBR229C	ROT2
FAM160A2/BIR1	ENSG00000089685	FAM160A2	YJR089W	BIR1
HERPUD1/MAK5	ENSG00000089737	HERPUD1	YBR142W	MAK5
HOMER3/LCB1	ENSG00000090054	HOMER3	YMR296C	LCB1
RAD51/PAP1	ENSG00000090060	RAD51	YKR002W	PAP1
POLQ/RMD5	ENSG00000090316	POLQ	YDR255C	RMD5
PIK3CB/XBP1	ENSG00000090339	PIK3CB	YIL101C	XBP1
ENSG00000051415/IPI3	ENSG00000090372	ENSG00000051415	YNL182C	IPI3
CYBA/PEX12	ENSG00000090432	CYBA	YMR026C	PEX12
THOC3/YNR064C	ENSG00000090487	THOC3	YNR064C	YNR064C
HEBP2/MPS2	ENSG00000090565	HEBP2	YGL075C	MPS2
PLEKHA5/ALA1	ENSG00000090861	PLEKHA5	YOR335C	ALA1
PRSS8/POM33	ENSG00000090975	PRSS8	YLL023C	POM33
SIKE1/SEC3	ENSG00000090989	SIKE1	YER008C	SEC3
RRP12/LPD1	ENSG00000091140	RRP12	YFL018C	LPD1
MSMO1/UTP4	ENSG00000091157	MSMO1	YDR324C	UTP4
TTC17/TRS65	ENSG00000091409	TTC17	YGR166W	TRS65
ALX4/IML1	ENSG00000091428	ALX4	YJR138W	IML1
FOXN3/CTL1	ENSG00000091436	FOXN3	YMR180C	CTL1
AKR7A2/FUM1	ENSG00000091483	AKR7A2	YPL262W	FUM1
MRTO4/SKT5	ENSG00000091490	MRTO4	YBL061C	SKT5
USE1/ECM30	ENSG00000091536	USE1	YLR436C	ECM30
MCF2L2/HER1	ENSG00000091592	MCF2L2	YOR227W	HER1
NRIP2/CSI1	ENSG00000091879	NRIP2	YMR025W	CSI1
LAMA3/OM45	ENSG00000092054	LAMA3	YIL136W	OM45
ANAPC4/BAP2	ENSG00000092068	ANAPC4	YBR068C	BAP2
KCNQ1/YGR071C	ENSG00000092140	KCNQ1	YGR071C	YGR071C
TRAPPC3/GVP36	ENSG00000092200	TRAPPC3	YIL041W	GVP36
THRAP3/SPT16	ENSG00000092201	THRAP3	YGL207W	SPT16
PHPT1/ERT1	ENSG00000092208	PHPT1	YBR239C	ERT1
ENTPD2/ADE16	ENSG00000092421	ENTPD2	YLR028C	ADE16
ARID4B/PKH3	ENSG00000092445	ARID4B	YDR466W	PKH3
PTPRN/PEX7	ENSG00000092470	PTPRN	YDR142C	PEX7
KIF1B/SOL4	ENSG00000092529	KIF1B	YGR248W	SOL4
FOXC1/SEC9	ENSG00000092531	FOXC1	YGR009C	SEC9
SYNE2/GOR1	ENSG00000092621	SYNE2	YNL274C	GOR1
CBLN4/MLC2	ENSG00000092841	CBLN4	YPR188C	MLC2
CHRDL2/HMF1	ENSG00000092847	CHRDL2	YER057C	HMF1
RELT/DAL1	ENSG00000092964	RELT	YIR027C	DAL1
NOP58/AFT2	ENSG00000093010	NOP58	YPL202C	AFT2
KCNH2/RSM22	ENSG00000093167	KCNH2	YKL155C	RSM22
CUL1/ETP1	ENSG00000094631	CUL1	YHL010C	ETP1
CYFIP2/FUR1	ENSG00000094841	CYFIP2	YHR128W	FUR1
TAB2/SLP1	ENSG00000094975	TAB2	YOR154W	SLP1
EIF2AK2/GID7	ENSG00000095066	EIF2AK2	YCL039W	GID7
KMT2C/RET2	ENSG00000095139	KMT2C	YFR051C	RET2
PUM2/VAC8	ENSG00000095261	PUM2	YEL013W	VAC8
MRPL43/MSS51	ENSG00000095303	MRPL43	YLR203C	MSS51
ITIH4/NUP188	ENSG00000095319	ITIH4	YML103C	NUP188
C4orf27/CAT2	ENSG00000095321	C4orf27	YML042W	CAT2
ZFR/VMA7	ENSG00000095539	ZFR	YGR020C	VMA7
NPFFR2/ISW1	ENSG00000095564	NPFFR2	YBR245C	ISW1
ENSG00000056345/YFR017C	ENSG00000095637	ENSG00000056345	YFR017C	YFR017C
PHF21B/HSP150	ENSG00000095794	PHF21B	YJL159W	HSP150
TRAF1/YBL081W	ENSG00000095951	TRAF1	YBL081W	YBL081W
PCGF2/SGV1	ENSG00000096063	PCGF2	YPR161C	SGV1
IL17RB/CEF1	ENSG00000096401	IL17RB	YMR213W	CEF1
TRAF3IP2/ILV1	ENSG00000096433	TRAF3IP2	YER086W	ILV1
GYG2/HST1	ENSG00000096717	GYG2	YOL068C	HST1
SERPINB3/HRR25	ENSG00000097007	SERPINB3	YPL204W	HRR25
PKP2/CDC7	ENSG00000097046	PKP2	YDL017W	CDC7
MSH4/MGR1	ENSG00000099204	MSH4	YCL044C	MGR1
F7/NRG2	ENSG00000099326	F7	YBR066C	NRG2
GDI2/FRE8	ENSG00000099331	GDI2	YLR047C	FRE8
PRDM1/RPN12	ENSG00000099341	PRDM1	YFR052W	RPN12
ATG5/NSE3	ENSG00000099399	ATG5	YDR288W	NSE3
PITHD1/CUS2	ENSG00000099622	PITHD1	YNL286W	CUS2
MTA3/ATP16	ENSG00000099624	MTA3	YDL004W	ATP16
USP13/YRA1	ENSG00000099783	USP13	YDR381W	YRA1
LAMC2/CDC34	ENSG00000099804	LAMC2	YDR054C	CDC34
CDK14/RPB5	ENSG00000099817	CDK14	YBR154C	RPB5
SEC61A1/KIN28	ENSG00000099875	SEC61A1	YDL108W	KIN28
PPP1R12A/YRB1	ENSG00000099901	PPP1R12A	YDR002W	YRB1
RASGRF1/GRS1	ENSG00000099917	RASGRF1	YBR121C	GRS1
CAMK2B/RGC1	ENSG00000099940	CAMK2B	YPR115W	RGC1
CROCC/SHO1	ENSG00000099942	CROCC	YER118C	SHO1
POLR3E/DFM1	ENSG00000099958	POLR3E	YDR411C	DFM1
ATP2B4/RPA34	ENSG00000099968	ATP2B4	YJL148W	RPA34
ZC3H11A/PRP21	ENSG00000099995	ZC3H11A	YJL203W	PRP21
RIOK2/CDC28	ENSG00000100030	RIOK2	YBR160W	CDC28
NDC1/PTC3	ENSG00000100034	NDC1	YBL056W	PTC3
FLYWCH1/CTP1	ENSG00000100075	FLYWCH1	YBR291C	CTP1
UNKL/GGA1	ENSG00000100083	UNKL	YDR358W	GGA1
ALDH18A1/SPC105	ENSG00000100106	ALDH18A1	YGL093W	SPC105
TARBP1/SPP382	ENSG00000100109	TARBP1	YLR424W	SPP382
MXD1/NHP2	ENSG00000100138	MXD1	YDL208W	NHP2
CDK17/RPO26	ENSG00000100142	CDK17	YPR187W	RPO26
DNAJC25/IXR1	ENSG00000100146	DNAJC25	YKL032C	IXR1
PSD/YLR462W	ENSG00000100151	PSD	YLR462W	YLR462W
CTDP1/DBP7	ENSG00000100201	CTDP1	YKR024C	DBP7
YBX3/DMC1	ENSG00000100206	YBX3	YER179W	DMC1
WNK1/BOP3	ENSG00000100207	WNK1	YNL042W	BOP3
CCAR1/BNA6	ENSG00000100219	CCAR1	YFR047C	BNA6
OGFR/AIM33	ENSG00000100225	OGFR	YML087C	AIM33
GNA15/TUF1	ENSG00000100226	GNA15	YOR187W	TUF1
CREB3L3/YOR114W	ENSG00000100227	CREB3L3	YOR114W	YOR114W
PTPRU/SAP155	ENSG00000100239	PTPRU	YFR040W	SAP155
SNRNP40/GSF2	ENSG00000100242	SNRNP40	YML048W	GSF2
COL11A1/PGA3	ENSG00000100243	COL11A1	YML125C	PGA3
MPC1/LSB1	ENSG00000100266	MPC1	YGR136W	LSB1
ACAA1/APL2	ENSG00000100280	ACAA1	YKL135C	APL2
BCAT1/SUT1	ENSG00000100284	BCAT1	YGL162W	SUT1
HDAC7/HMX1	ENSG00000100292	HDAC7	YLR205C	HMX1
LZTS1/YJR011C	ENSG00000100296	LZTS1	YJR011C	YJR011C
SPAG4/PTC4	ENSG00000100324	SPAG4	YBR125C	PTC4
NCKAP1/MYO3	ENSG00000100345	NCKAP1	YKL129C	MYO3
MRPS35/HPT1	ENSG00000100353	MRPS35	YDR399W	HPT1
GUCY1B3/NPA3	ENSG00000100360	GUCY1B3	YJR072C	NPA3
SFSWAP/YLR224W	ENSG00000100365	SFSWAP	YLR224W	YLR224W
TNK2/CDC27	ENSG00000100380	TNK2	YBL084C	CDC27
CDH3/HRT1	ENSG00000100387	CDH3	YOL133W	HRT1
ARSF/GCN5	ENSG00000100393	ARSF	YGR252W	GCN5
GPBP1/RNA1	ENSG00000100401	GPBP1	YMR235C	RNA1
CS/APA2	ENSG00000100403	CS	YDR530C	APA2
LTK/RPC25	ENSG00000100413	LTK	YKL144C	RPC25
MRPS24/NTO1	ENSG00000100425	MRPS24	YPR031W	NTO1
ELMO2/RPL12A	ENSG00000100427	ELMO2	YEL054C	RPL12A
WAPAL/FPR3	ENSG00000100442	WAPAL	YML074C	FPR3
APPBP2/TIF3	ENSG00000100461	APPBP2	YPR163C	TIF3
POLD1/HSL7	ENSG00000100462	POLD1	YBR133C	HSL7
SEZ6/YDR366C	ENSG00000100478	SEZ6	YDR366C	YDR366C
EIF4B/DPB2	ENSG00000100479	EIF4B	YPR175W	DPB2
GLTSCR1/GPH1	ENSG00000100504	GLTSCR1	YPR160W	GPH1
RPL18/VMA8	ENSG00000100554	RPL18	YEL051W	VMA8
ISOC2/PRE10	ENSG00000100567	ISOC2	YOR362C	PRE10
U2AF2/VTI1	ENSG00000100568	U2AF2	YMR197C	VTI1
EPN1/AHA1	ENSG00000100591	EPN1	YDR214W	AHA1
MED29/BNR1	ENSG00000100592	MED29	YIL159W	BNR1
AHRR/LCB2	ENSG00000100596	AHRR	YDR062W	LCB2
GSC2/YIR024C	ENSG00000100604	GSC2	YIR024C	YIR024C
GPC1/RRT6	ENSG00000100605	GPC1	YGL146C	RRT6
ADCK1/PTC2	ENSG00000100614	ADCK1	YER089C	PTC2
HAGH/GBP2	ENSG00000100650	HAGH	YCL011C	GBP2
RNF4/TIF5	ENSG00000100664	RNF4	YPR041W	TIF5
CASP8/CYS3	ENSG00000100665	CASP8	YAL012W	CYS3
ASUN/MPH1	ENSG00000100697	ASUN	YIR002C	MPH1
DLX3/MIS1	ENSG00000100714	DLX3	YBR084W	MIS1
SPA17/YAP1	ENSG00000100722	SPA17	YML007W	YAP1
WISP2/GUP1	ENSG00000100739	WISP2	YGL084C	GUP1
NGFR/YLR456W	ENSG00000100744	NGFR	YLR456W	YLR456W
CDON/RPT2	ENSG00000100764	CDON	YDL007W	RPT2
TAF2/RCK1	ENSG00000100784	TAF2	YGL158W	RCK1
HIPK2/PRE3	ENSG00000100804	HIPK2	YJL001W	PRE3
TNPO3/YPR013C	ENSG00000100811	TNPO3	YPR013C	YPR013C
MEF2BNB-MEF2B/YHR080C	ENSG00000100814	MEF2BNB-MEF2B	YHR080C	YHR080C
RFXANK/NOT5	ENSG00000100815	RFXANK	YPR072W	NOT5
LPAR2/SGN1	ENSG00000100836	LPAR2	YIR001C	SGN1
CTSA/HO	ENSG00000100884	CTSA	YDL227C	HO
SUGP2/FUN30	ENSG00000100888	SUGP2	YAL019W	FUN30
SLC12A2/SCL1	ENSG00000100902	SLC12A2	YGL011C	SCL1
SNX24/MGA2	ENSG00000100906	SNX24	YIR033W	MGA2
EYA2/PCM1	ENSG00000100908	EYA2	YEL058W	PCM1
CNN2/SEC24	ENSG00000100934	CNN2	YIL109C	SEC24
SNCAIP/LEA1	ENSG00000100949	SNCAIP	YPL213W	LEA1
DDX20/ATP12	ENSG00000100979	DDX20	YJL180C	ATP12
BTBD1/CIK1	ENSG00000101004	BTBD1	YMR198W	CIK1
BCAS1/CBP3	ENSG00000101019	BCAS1	YPL215W	CBP3
POU1F1/NMD3	ENSG00000101040	POU1F1	YHR170W	NMD3
PMS1/DIA1	ENSG00000101049	PMS1	YMR316W	DIA1
HMG20B/GAL11	ENSG00000101057	HMG20B	YOL051W	GAL11
CALCRL/GAT2	ENSG00000101076	CALCRL	YMR136W	GAT2
TAF11/PET9	ENSG00000101084	TAF11	YBL030C	PET9
ANKS1A/CDC15	ENSG00000101109	ANKS1A	YAR019C	CDC15
AP3D1/GIM3	ENSG00000101132	AP3D1	YNL153C	GIM3
ZNF76/LYS9	ENSG00000101144	ZNF76	YNR050C	LYS9
SLC9A3R2/GLE2	ENSG00000101146	SLC9A3R2	YER107C	GLE2
NTHL1/BIO2	ENSG00000101150	NTHL1	YGR286C	BIO2
GNAI3/PRP6	ENSG00000101161	GNAI3	YBR055C	PRP6
IPO5/PRE6	ENSG00000101182	IPO5	YOL038W	PRE6
OAT/EAF7	ENSG00000101189	OAT	YNL136W	EAF7
WDR3/BYE1	ENSG00000101191	WDR3	YKL005C	BYE1
PKN2/GID8	ENSG00000101193	PKN2	YMR135C	GID8
WDR18/GLO3	ENSG00000101199	WDR18	YER122C	GLO3
TRAM2/TEF2	ENSG00000101210	TRAM2	YBR118W	TEF2
NTN1/YCH1	ENSG00000101224	NTN1	YGR203W	YCH1
GLP2R/ARL3	ENSG00000101246	GLP2R	YPL051W	ARL3
MCM10/CKA2	ENSG00000101266	MCM10	YOR061W	CKA2
DGKA/SEC23	ENSG00000101310	DGKA	YPR181C	SEC23
ERBB3/KIN1	ENSG00000101336	ERBB3	YDR122W	KIN1
ROPN1/APC1	ENSG00000101347	ROPN1	YNL172W	APC1
KARS/SKM1	ENSG00000101349	KARS	YOL113W	SKM1
PDIA5/KIP3	ENSG00000101350	PDIA5	YGL216W	KIP3
NDUFB4/IDH1	ENSG00000101365	NDUFB4	YNL037C	IDH1
SPEN/MIR1	ENSG00000101367	SPEN	YJR077C	MIR1
MYLK/UTR1	ENSG00000101391	MYLK	YJR049C	UTR1
MAP2K4/TTI1	ENSG00000101407	MAP2K4	YKL033W	TTI1
SNAP91/ARP5	ENSG00000101442	SNAP91	YNL059C	ARP5
SLK/SAH1	ENSG00000101444	SLK	YER043C	SAH1
COL17A1/UBP6	ENSG00000101557	COL17A1	YFR010W	UBP6
SEC61A2/SCS2	ENSG00000101558	SEC61A2	YER120W	SCS2
PRKCQ/YMR196W	ENSG00000101605	PRKCQ	YMR196W	YMR196W
TLE2/ABD1	ENSG00000101654	TLE2	YBR236C	ABD1
ASB1/RIO1	ENSG00000101782	ASB1	YOR119C	RIO1
FAM107B/PTI1	ENSG00000101811	FAM107B	YGR156W	PTI1
ME1/NAS6	ENSG00000101843	ME1	YGR232W	NAS6
TBC1D1/SIF2	ENSG00000101849	TBC1D1	YBR103W	SIF2
CDK13/POL2	ENSG00000101868	CDK13	YNL262W	POL2
MTHFD2/MRS1	ENSG00000101871	MTHFD2	YIR021W	MRS1
SLC9A7/YPL039W	ENSG00000101888	SLC9A7	YPL039W	YPL039W
FOXJ2/ALG13	ENSG00000101901	FOXJ2	YGL047W	ALG13
YBX1/PRS3	ENSG00000101911	YBX1	YHL011C	PRS3
PDE4A/YOR289W	ENSG00000101935	PDE4A	YOR289W	YOR289W
PPP2R5A/SET3	ENSG00000101945	PPP2R5A	YKR029C	SET3
CTNNA2/YOR342C	ENSG00000101972	CTNNA2	YOR342C	YOR342C
ELAVL1/YRB30	ENSG00000101977	ELAVL1	YGL164C	YRB30
TIE1/PXA2	ENSG00000101986	TIE1	YKL188C	PXA2
SMARCD1/SAC6	ENSG00000102024	SMARCD1	YDR129C	SAC6
KDM4A/ISW2	ENSG00000102038	KDM4A	YOR304W	ISW2
NFYC/YMR1	ENSG00000102043	NFYC	YJR110W	YMR1
SLC9A3/UME1	ENSG00000102054	SLC9A3	YPL139C	UME1
NGEF/SMF1	ENSG00000102096	NGEF	YOL122C	SMF1
ASPM/TAZ1	ENSG00000102125	ASPM	YPR140W	TAZ1
CD84/PGK1	ENSG00000102144	CD84	YCR012W	PGK1
ELOVL1/MDY2	ENSG00000102178	ELOVL1	YOL111C	MDY2
SPI1/PKH1	ENSG00000102225	SPI1	YDR490C	PKH1
ZNRD1/UBP12	ENSG00000102226	ZNRD1	YJL197W	UBP12
MPPED2/PAB1	ENSG00000102241	MPPED2	YER165W	PAB1
ZBTB11/ALE1	ENSG00000102312	ZBTB11	YOR175C	ALE1
ATXN3/YPL225W	ENSG00000102390	ATXN3	YPL225W	YPL225W
GOLGA5/CTR86	ENSG00000102401	GOLGA5	YCR054C	CTR86
FGFR2/YER130C	ENSG00000102554	FGFR2	YER130C	YER130C
EML1/YPK1	ENSG00000102572	EML1	YKL126W	YPK1
ARFGEF1/KRE5	ENSG00000102595	ARFGEF1	YOR336W	KRE5
MTFR1/FUS2	ENSG00000102606	MTFR1	YMR232W	FUS2
STAG3/YNL010W	ENSG00000102753	STAG3	YNL010W	YNL010W
FECH/SRV2	ENSG00000102755	FECH	YNL138W	SRV2
MYO9A/CIT3	ENSG00000102786	MYO9A	YPR001W	CIT3
DDX3Y/KIC1	ENSG00000102882	DDX3Y	YHR102W	KIC1
PFKP/PPQ1	ENSG00000102893	PFKP	YPL179W	PPQ1
SP100/NTF2	ENSG00000102898	SP100	YER009W	NTF2
KLF6/PHO3	ENSG00000102921	KLF6	YBR092C	PHO3
PPAP2A/STP2	ENSG00000102935	PPAP2A	YHR006W	STP2
NEO1/STP1	ENSG00000102974	NEO1	YDR463W	STP1
TRAM1/RPN8	ENSG00000103035	TRAM1	YOR261C	RPN8
PHKA1/YNL176C	ENSG00000103152	PHKA1	YNL176C	YNL176C
TNFRSF1A/VMR1	ENSG00000103222	TNFRSF1A	YHL035C	VMR1
CACNB1/MUP1	ENSG00000103257	CACNB1	YGR055W	MUP1
EVI5/NBP35	ENSG00000103274	EVI5	YGL091C	NBP35
PKM/UBC9	ENSG00000103275	PKM	YDL064W	UBC9
DHX29/ARO2	ENSG00000103313	DHX29	YGL148W	ARO2
DNTTIP2/EXG1	ENSG00000103319	DNTTIP2	YLR300W	EXG1
TP53BP1/ADH5	ENSG00000103326	TP53BP1	YBR145W	ADH5
TRO/SUP35	ENSG00000103342	TRO	YDR172W	SUP35
RRP15/RSM19	ENSG00000103363	RRP15	YNR037C	RSM19
RHOA/SEC63	ENSG00000103423	RHOA	YOR254C	SEC63
DHX8/PEP5	ENSG00000103429	DHX8	YMR231W	PEP5
PRKCZ/SFP1	ENSG00000103495	PRKCZ	YLR403W	SFP1
SYT1/SED5	ENSG00000103496	SYT1	YLR026C	SED5
IDH3G/TAE1	ENSG00000103510	IDH3G	YBR261C	TAE1
ROGDI/ICY2	ENSG00000103540	ROGDI	YPL250C	ICY2
PDZD4/BRE1	ENSG00000103549	PDZD4	YDL074C	BRE1
ROCK1/UTP15	ENSG00000103647	ROCK1	YMR093W	UTP15
CBFB/KSP1	ENSG00000103653	CBFB	YHR082C	KSP1
PDK3/ATS1	ENSG00000103657	PDK3	YAL020C	ATS1
HYAL2/YKR023W	ENSG00000103671	HYAL2	YKR023W	YKR023W
HDAC4/LIA1	ENSG00000103723	HDAC4	YJR070C	LIA1
RASSF1/YPT11	ENSG00000103769	RASSF1	YNL304W	YPT11
FGFR3/RBA50	ENSG00000103932	FGFR3	YDR527W	RBA50
IFI35/STB2	ENSG00000103942	IFI35	YMR053C	STB2
COASY/MXR1	ENSG00000104064	COASY	YER042W	MXR1
MEF2A/HSP10	ENSG00000104067	MEF2A	YOR020C	HSP10
OTUD5/VAN1	ENSG00000104112	OTUD5	YML115C	VAN1
TFE3/PEP3	ENSG00000104142	TFE3	YLR148W	PEP3
TBC1D25/MSC2	ENSG00000104147	TBC1D25	YDR205W	MSC2
ACSL4/GND1	ENSG00000104221	ACSL4	YHR183W	GND1
INPP5A/MCK1	ENSG00000104312	INPP5A	YNL307C	MCK1
GPKOW/AIM31	ENSG00000104320	GPKOW	YML030W	AIM31
GRIPAP1/TBF1	ENSG00000104327	GRIPAP1	YPL128C	TBF1
FTSJ1/POP1	ENSG00000104356	FTSJ1	YNL221C	POP1
POLR1A/GNA1	ENSG00000104408	POLR1A	YFL017C	GNA1
LAPTM4A/EMC2	ENSG00000104412	LAPTM4A	YJR088C	EMC2
IP6K2/UBS1	ENSG00000104415	IP6K2	YBR165W	UBS1
STON1-GTF2A1L/PET123	ENSG00000104435	STON1-GTF2A1L	YOR158W	PET123
SRBD1/DAL80	ENSG00000104447	SRBD1	YKR034W	DAL80
CYFIP1/DAL81	ENSG00000104490	CYFIP1	YIR023W	DAL81
RASGRP2/EFB1	ENSG00000104529	RASGRP2	YAL003W	EFB1
PSME4/PSA1	ENSG00000104549	PSME4	YDL055C	PSA1
IFT80/TMT1	ENSG00000104611	IFT80	YER175C	TMT1
SIRT2/BCH2	ENSG00000104613	SIRT2	YKR027W	BCH2
ERLEC1/VPS55	ENSG00000104660	ERLEC1	YJR044C	VPS55
PPP2R5B/GLR1	ENSG00000104687	PPP2R5B	YPL091W	GLR1
PYGM/OST3	ENSG00000104723	PYGM	YOR085W	OST3
PITX1/YCL012C	ENSG00000104805	PITX1	YCL012C	YCL012C
TRPC7/GSY1	ENSG00000104812	TRPC7	YFR015C	GSY1
NUP133/ECI1	ENSG00000104823	NUP133	YLR284C	ECI1
NUCKS1/TUB2	ENSG00000104833	NUCKS1	YFL037W	TUB2
VPS35/DIA4	ENSG00000104835	VPS35	YHR011W	DIA4
DNAJA2/SNP1	ENSG00000104852	DNAJA2	YIL061C	SNP1
BCL3/YER184C	ENSG00000104863	BCL3	YER184C	YER184C
KCNAB2/PIH1	ENSG00000104872	KCNAB2	YHR034C	PIH1
ABCC9/PHO84	ENSG00000104888	ABCC9	YML123C	PHO84
GAL/PRP11	ENSG00000104897	GAL	YDL043C	PRP11
CLEC2D/TRM1	ENSG00000104907	CLEC2D	YDR120C	TRM1
RORA/PMI40	ENSG00000104938	RORA	YER003C	PMI40
DRD4/RPL6B	ENSG00000104960	DRD4	YLR448W	RPL6B
TGFBR3/SGT2	ENSG00000104969	TGFBR3	YOR007C	SGT2
KIAA1107/TIM44	ENSG00000104980	KIAA1107	YIL022W	TIM44
PLA2G10/MAS1	ENSG00000105088	PLA2G10	YLR163C	MAS1
ATP1B3/CRH1	ENSG00000105127	ATP1B3	YGR189C	CRH1
NEDD4/POP4	ENSG00000105171	NEDD4	YBR257W	POP4
PIGB/TIM50	ENSG00000105197	PIGB	YPL063W	TIM50
MAPK6/NOP1	ENSG00000105202	MAPK6	YDL014W	NOP1
GNB5/SAM2	ENSG00000105220	GNB5	YDR502C	SAM2
RAB27A/YPK3	ENSG00000105221	RAB27A	YBR028C	YPK3
CECR5/GFD2	ENSG00000105229	CECR5	YCL036W	GFD2
UFD1L/YHR097C	ENSG00000105251	UFD1L	YHR097C	YHR097C
LRP6/ALF1	ENSG00000105254	LRP6	YNL148C	ALF1
GUCY2C/FCJ1	ENSG00000105281	GUCY2C	YKR016W	FCJ1
SCT/ASE1	ENSG00000105290	SCT	YOR058C	ASE1
PHRF1/PRO1	ENSG00000105323	PHRF1	YDR300C	PRO1
IKBKAP/AMA1	ENSG00000105325	IKBKAP	YGR225W	AMA1
NUCB2/RSC3	ENSG00000105369	NUCB2	YDR303C	RSC3
PFN2/NOP53	ENSG00000105373	PFN2	YPL146C	NOP53
PTPN3/CIR1	ENSG00000105379	PTPN3	YGR207C	CIR1
SPTB/AVT7	ENSG00000105388	SPTB	YIL088C	AVT7
DAPP1/SEC17	ENSG00000105402	DAPP1	YBL050W	SEC17
FGF10/YIP3	ENSG00000105404	FGF10	YNL044W	YIP3
SMG6/PMA2	ENSG00000105409	SMG6	YPL036W	PMA2
EXOC5/SYT1	ENSG00000105443	EXOC5	YPR095C	SYT1
CLTCL1/CDC9	ENSG00000105486	CLTCL1	YDL164C	CDC9
FSTL3/PLB3	ENSG00000105499	FSTL3	YOL011W	PLB3
DGCR2/TPD3	ENSG00000105568	DGCR2	YAL016W	TPD3
RNF126/CTK3	ENSG00000105576	RNF126	YML112W	CTK3
MNT/CCC1	ENSG00000105607	MNT	YLR220W	CCC1
ZXDC/PRP31	ENSG00000105618	ZXDC	YGR091W	PRP31
POLB/SPC2	ENSG00000105668	POLB	YML055W	SPC2
WIPI1/SEC28	ENSG00000105669	WIPI1	YIL076W	SEC28
ASNS/DBP8	ENSG00000105671	ASNS	YHR169W	DBP8
AP3M2/SFG1	ENSG00000105676	AP3M2	YOR315W	SFG1
CNGB1/CBF1	ENSG00000105698	CNGB1	YJR060W	CBF1
ST6GALNAC2/FPR2	ENSG00000105701	ST6GALNAC2	YDR519W	FPR2
CHAT/TPK2	ENSG00000105723	CHAT	YPL203W	TPK2
PABPC1/SPF1	ENSG00000105726	PABPC1	YEL031W	SPF1
TESK2/PDR17	ENSG00000105737	TESK2	YNL264C	PDR17
C16orf80/GLO4	ENSG00000105755	C16orf80	YOR040W	GLO4
CSNK2A2/ZUO1	ENSG00000105821	CSNK2A2	YGR285C	ZUO1
PTPN21/DET1	ENSG00000105852	PTPN21	YDR051C	DET1
EIF2B3/LCD1	ENSG00000105854	EIF2B3	YDR499W	LCD1
CAMK2A/YKL069W	ENSG00000105855	CAMK2A	YKL069W	YKL069W
TCOF1/HOS4	ENSG00000105887	TCOF1	YIL112W	HOS4
CDC42/STV1	ENSG00000105929	CDC42	YMR054W	STV1
OSBPL3/YGR066C	ENSG00000105939	OSBPL3	YGR066C	YGR066C
EPHA8/KGD1	ENSG00000105953	EPHA8	YIL125W	KGD1
SLC12A3/YPR091C	ENSG00000105976	SLC12A3	YPR091C	YPR091C
RAD18/ERJ5	ENSG00000105993	RAD18	YFR041C	ERJ5
ATP2B1/ATG17	ENSG00000106052	ATP2B1	YLR423C	ATG17
NCK2/RSC30	ENSG00000106069	NCK2	YHR056C	RSC30
MAP4K4/SSO1	ENSG00000106089	MAP4K4	YPL232W	SSO1
RPL31/GRS2	ENSG00000106105	RPL31	YPR081C	GRS2
WDR1/GIS3	ENSG00000106125	WDR1	YLR094C	GIS3
SNX13/PRT1	ENSG00000106263	SNX13	YOR361C	PRT1
ARHGAP10/NOP15	ENSG00000106344	ARHGAP10	YNL110C	NOP15
RPS6KA2/IMD3	ENSG00000106348	RPS6KA2	YLR432W	IMD3
ING3/LSM5	ENSG00000106355	ING3	YER146W	LSM5
WBSCR22/APM1	ENSG00000106367	WBSCR22	YPL259C	APM1
SEL1L/KTR3	ENSG00000106397	SEL1L	YBR205W	KTR3
TRIP13/ZAP1	ENSG00000106571	TRIP13	YJL056C	ZAP1
ATP6AP1/PRE8	ENSG00000106588	ATP6AP1	YML092C	PRE8
TCF3/MRPL32	ENSG00000106591	TCF3	YCR003W	MRPL32
TRIB2/RHB1	ENSG00000106615	TRIB2	YCR027C	RHB1
DAZAP1/SDS23	ENSG00000106617	DAZAP1	YGL056C	SDS23
MBD3/POL31	ENSG00000106628	MBD3	YJR006W	POL31
PRLH/NIP100	ENSG00000106665	PRLH	YPL174C	NIP100
HLTF/VMA21	ENSG00000106688	HLTF	YGR105W	VMA21
CPSF1/CKS1	ENSG00000106723	CPSF1	YBR135W	CKS1
CDH19/TUP1	ENSG00000106789	CDH19	YCR084C	TUP1
PDCD2/DIP2	ENSG00000106829	PDCD2	YLR129W	DIP2
PRKACA/DFG16	ENSG00000106952	PRKACA	YOR030W	DFG16
LPHN1/OAF1	ENSG00000106991	LPHN1	YAL051W	OAF1
ACTN1/ADK2	ENSG00000106992	ACTN1	YER170W	ADK2
RPS6KA6/ART10	ENSG00000107105	RPS6KA6	YLR392C	ART10
EPN2/FRQ1	ENSG00000107130	EPN2	YDR373W	FRQ1
PTPN18/PSD1	ENSG00000107186	PTPN18	YNL169C	PSD1
LIMS2/YHP1	ENSG00000107187	LIMS2	YDR451C	YHP1
LNX1/MBF1	ENSG00000107223	LNX1	YOR298C-A	MBF1
TFRC/MRF1	ENSG00000107242	TFRC	YGL143C	MRF1
SREBF1/SNL1	ENSG00000107262	SREBF1	YIL016W	SNL1
TRPC5/YBR225W	ENSG00000107282	TRPC5	YBR225W	YBR225W
AFF4/SEN1	ENSG00000107290	AFF4	YLR430W	SEN1
UBE2D1/RVS161	ENSG00000107295	UBE2D1	YCR009C	RVS161
MPP5/PDR10	ENSG00000107331	MPP5	YOR328W	PDR10
SMC1A/YNL144C	ENSG00000107341	SMC1A	YNL144C	YNL144C
HSD17B10/GAT1	ENSG00000107485	HSD17B10	YFL021W	GAT1
MARK2/TKL2	ENSG00000107537	MARK2	YBR117C	TKL2
HMMR/PEX13	ENSG00000107554	HMMR	YLR191W	PEX13
CHFR/DPB11	ENSG00000107560	CHFR	YJL090C	DPB11
TRHDE/PHB1	ENSG00000107566	TRHDE	YGR132C	PHB1
P4HA2/RPG1	ENSG00000107581	P4HA2	YBR079C	RPG1
FCGR2B/YKL162C	ENSG00000107614	FCGR2B	YKL162C	YKL162C
NFATC3/PRR1	ENSG00000107643	NFATC3	YKL116C	PRR1
ACADVL/YOR022C	ENSG00000107651	ACADVL	YOR022C	YOR022C
FBXW11/NSE4	ENSG00000107672	FBXW11	YDL105W	NSE4
ACAP1/ATG26	ENSG00000107679	ACAP1	YLR189C	ATG26
CRMP1/CNA1	ENSG00000107758	CRMP1	YLR433C	CNA1
DERL2/YHK8	ENSG00000107779	DERL2	YHR048W	YHK8
NDE1/YCR051W	ENSG00000107854	NDE1	YCR051W	YCR051W
MRVI1/GEA1	ENSG00000107862	MRVI1	YJR031C	GEA1
AP1M1/BAG7	ENSG00000107863	AP1M1	YOR134W	BAG7
PVR/BCP1	ENSG00000107949	PVR	YDR361C	BCP1
IKBKG/YOL098C	ENSG00000107959	IKBKG	YOL098C	YOL098C
XRCC1/MPD1	ENSG00000108010	XRCC1	YOR288C	MPD1
SCARB1/NUP159	ENSG00000108021	SCARB1	YIL115C	NUP159
MCM2/FRA1	ENSG00000108039	MCM2	YLL029W	FRA1
TP63/SMC3	ENSG00000108055	TP63	YJL074C	SMC3
LLGL2/RTS3	ENSG00000108091	LLGL2	YGR161C	RTS3
NLE1/CUL3	ENSG00000108094	NLE1	YGR003W	CUL3
SDHA/SSN2	ENSG00000108100	SDHA	YDR443C	SSN2
SMARCE1/ADH2	ENSG00000108107	SMARCE1	YMR303C	ADH2
KDM5A/CAF120	ENSG00000108175	KDM5A	YNL278W	CAF120
ADAM11/CPR3	ENSG00000108179	ADAM11	YML078W	CPR3
PPP2R3A/YHI9	ENSG00000108187	PPP2R3A	YHR029C	YHI9
FERMT2/HED1	ENSG00000108256	FERMT2	YDR014W-A	HED1
ABCB11/PUP3	ENSG00000108294	ABCB11	YER094C	PUP3
CD5L/CWC25	ENSG00000108296	CD5L	YNL245C	CWC25
PTGS2/HMO1	ENSG00000108312	PTGS2	YDR174W	HMO1
IGF2BP2/YNL019C	ENSG00000108342	IGF2BP2	YNL019C	YNL019C
MAP3K13/RPN3	ENSG00000108344	MAP3K13	YER021W	RPN3
ST6GAL1/NOP8	ENSG00000108349	ST6GAL1	YOL144W	NOP8
VDAC1P1/RAD57	ENSG00000108384	VDAC1P1	YDR004W	RAD57
PICALM/SPR28	ENSG00000108387	PICALM	YDR218C	SPR28
NSF/RAD18	ENSG00000108395	NSF	YCR066W	RAD18
GLI2/GPT2	ENSG00000108405	GLI2	YKR067W	GPT2
CLASP1/KAP95	ENSG00000108424	CLASP1	YLR347C	KAP95
MRPS34/BOS1	ENSG00000108433	MRPS34	YLR078C	BOS1
NOTCH3/ATG4	ENSG00000108510	NOTCH3	YNL223W	ATG4
CLNS1A/OAC1	ENSG00000108528	CLNS1A	YKL120W	OAC1
PPP2R2C/VTC2	ENSG00000108551	PPP2R2C	YFL004W	VTC2
TEAD2/MRPL20	ENSG00000108557	TEAD2	YKR085C	MRPL20
EED/DOP1	ENSG00000108576	EED	YDR141C	DOP1
CDHR2/GOS1	ENSG00000108587	CDHR2	YHL031C	GOS1
SNCB/SPB1	ENSG00000108592	SNCB	YCL054W	SPB1
TSG101/RSC6	ENSG00000108604	TSG101	YCR052W	RSC6
ATP2A3/YML108W	ENSG00000108641	ATP2A3	YML108W	YML108W
CA12/RRP5	ENSG00000108651	CA12	YMR229C	RRP5
MGLL/DED1	ENSG00000108654	MGLL	YOR204W	DED1
NTN4/GEA2	ENSG00000108669	NTN4	YEL022W	GEA2
BCS1L/RPN6	ENSG00000108671	BCS1L	YDL097C	RPN6
NUAK1/PLB2	ENSG00000108684	NUAK1	YMR006C	PLB2
SLC24A1/SPT7	ENSG00000108773	SLC24A1	YBR081C	SPT7
SCARF1/YPT6	ENSG00000108774	SCARF1	YLR262C	YPT6
LMAN1/MRP7	ENSG00000108826	LMAN1	YNL005C	MRP7
PTPLAD1/RHO5	ENSG00000108830	PTPLAD1	YNL180C	RHO5
IPCEF1/HOS2	ENSG00000108840	IPCEF1	YGL194C	HOS2
ZZEF1/LUC7	ENSG00000108848	ZZEF1	YDL087C	LUC7
ENO1/MSG5	ENSG00000108861	ENO1	YNL053W	MSG5
SLC12A1/SNU114	ENSG00000108883	SLC12A1	YKL173W	SNU114
C19orf10/RNR4	ENSG00000108946	C19orf10	YGR180C	RNR4
ANO8/LOT5	ENSG00000108953	ANO8	YKL183W	LOT5
ARHGEF10L/YPL162C	ENSG00000108984	ARHGEF10L	YPL162C	YPL162C
TXK/CIA1	ENSG00000109046	TXK	YDR267C	CIA1
KCNQ2/YDR248C	ENSG00000109047	KCNQ2	YDR248C	YDR248C
TACR2/SPT6	ENSG00000109111	TACR2	YGR116W	SPT6
ACTR6/DEP1	ENSG00000109118	ACTR6	YAL013W	DEP1
TIPIN/AVO2	ENSG00000109320	TIPIN	YMR068W	AVO2
SRI/SIN4	ENSG00000109339	SRI	YNL236W	SIN4
EIF4G3/OSH2	ENSG00000109458	EIF4G3	YDL019C	OSH2
NUP37/ECM14	ENSG00000109472	NUP37	YHR132C	ECM14
SEMA3A/MGE1	ENSG00000109519	SEMA3A	YOR232W	MGE1
SEMA3C/GAR1	ENSG00000109534	SEMA3C	YHR089C	GAR1
ACAT1/TRM9	ENSG00000109536	ACAT1	YML014W	TRM9
CELSR1/GEF1	ENSG00000109572	CELSR1	YJR040W	GEF1
ZNF638/PRP43	ENSG00000109606	ZNF638	YGL120C	PRP43
ADD2/CDC4	ENSG00000109670	ADD2	YFL009W	CDC4
FGF4/HSP78	ENSG00000109689	FGF4	YDR258C	HSP78
RASAL2/TAH18	ENSG00000109756	RASAL2	YPR048W	TAH18
MARK3/PEX28	ENSG00000109775	MARK3	YHR150W	PEX28
SLC25A3/USV1	ENSG00000109787	SLC25A3	YPL230W	USV1
FOSL2/GPM3	ENSG00000109814	FOSL2	YOL056W	GPM3
FRYL/PIL1	ENSG00000109819	FRYL	YGR086C	PIL1
FSCN1/FMP52	ENSG00000109854	FSCN1	YER004W	FMP52
ACTB/ELP4	ENSG00000109911	ACTB	YPL101W	ELP4
PLD1/ZPR1	ENSG00000109917	PLD1	YGR211W	ZPR1
WDR62/SSB1	ENSG00000109971	WDR62	YDL229W	SSB1
DLG1/TPS3	ENSG00000110047	DLG1	YMR261C	TPS3
RAB7A/OSH3	ENSG00000110048	RAB7A	YHR073W	OSH3
BCAP29/DCS2	ENSG00000110063	BCAP29	YOR173W	DCS2
SART3/SAP185	ENSG00000110075	SART3	YJL098W	SAP185
ARHGAP15/YAT1	ENSG00000110090	ARHGAP15	YAR035W	YAT1
PAX2/PRP19	ENSG00000110107	PAX2	YLL036C	PRP19
EXOSC7/PHO91	ENSG00000110344	EXOSC7	YNR013C	PHO91
KIFAP3/DHH1	ENSG00000110367	KIFAP3	YDL160C	DHH1
MCM6/PEX10	ENSG00000110395	MCM6	YDR265W	PEX10
REXO2/KNS1	ENSG00000110422	REXO2	YLL019C	KNS1
RBM7/SED4	ENSG00000110427	RBM7	YCR067C	SED4
RBMS2/LAT1	ENSG00000110435	RBMS2	YNL071W	LAT1
BAZ2A/YNL247W	ENSG00000110619	BAZ2A	YNL247W	YNL247W
PTPN23/TOM70	ENSG00000110711	PTPN23	YNL121C	TOM70
MLH1/NUP116	ENSG00000110713	MLH1	YMR047C	NUP116
UNG/TFB1	ENSG00000110768	UNG	YDR311W	TFB1
KLHL20/NAS2	ENSG00000110801	KLHL20	YIL007C	NAS2
RGS11/SPC19	ENSG00000110841	RGS11	YDR201W	SPC19
PLXNA2/PAR32	ENSG00000110851	PLXNA2	YDL173W	PAR32
SPAG5/CRN1	ENSG00000110880	SPAG5	YLR429W	CRN1
ANKRD13A/CAX4	ENSG00000110881	ANKRD13A	YGR036C	CAX4
TPD52/CHA4	ENSG00000110887	TPD52	YLR098C	CHA4
ACACB/ERG12	ENSG00000110921	ACACB	YMR208W	ERG12
TRAF4/ATP1	ENSG00000110955	TRAF4	YBL099W	ATP1
PAG1/MAP2	ENSG00000111142	PAG1	YBL091C	MAP2
GPATCH1/LAP2	ENSG00000111144	GPATCH1	YNL045W	LAP2
ICAM3/PMT2	ENSG00000111203	ICAM3	YAL023C	PMT2
NT5C2/FKH2	ENSG00000111206	NT5C2	YNL068C	FKH2
MCAM/RPS24B	ENSG00000111241	MCAM	YIL069C	RPS24B
GPC4/VPS62	ENSG00000111249	GPC4	YGR141W	VPS62
CAMSAP3/ALD5	ENSG00000111275	CAMSAP3	YER073W	ALD5
RAP1GAP/TFB4	ENSG00000111358	RAP1GAP	YPR056W	TFB4
XAB2/SSO2	ENSG00000111450	XAB2	YMR183C	SSO2
ARHGEF1/RET3	ENSG00000111481	ARHGEF1	YPL010W	RET3
STXBP2/YJL163C	ENSG00000111530	STXBP2	YJL163C	YJL163C
MAP2K7/NUP84	ENSG00000111581	MAP2K7	YDL116W	NUP84
NMRK2/CDC36	ENSG00000111596	NMRK2	YDL165W	CDC36
DGKD/TOF1	ENSG00000111602	DGKD	YNL273W	TOF1
CTTNBP2/TDH3	ENSG00000111640	CTTNBP2	YGR192C	TDH3
ACTL6B/NOP2	ENSG00000111641	ACTL6B	YNL061W	NOP2
RARB/NHP6A	ENSG00000111642	RARB	YPR052C	NHP6A
TOP2B/UBP11	ENSG00000111667	TOP2B	YKR098C	UBP11
NFKB2/ENO1	ENSG00000111674	NFKB2	YGR254W	ENO1
PPP1R12B/YGR153W	ENSG00000111679	PPP1R12B	YGR153W	YGR153W
DNAJC10/SPR1	ENSG00000111701	DNAJC10	YOR190W	SPR1
GTF3C1/SIP2	ENSG00000111725	GTF3C1	YGL208W	SIP2
IL4R/WHI4	ENSG00000111786	IL4R	YDL224C	WHI4
USP33/MTF1	ENSG00000111802	USP33	YMR228W	MTF1
PAK3/GIR2	ENSG00000111832	PAK3	YDR152W	GIR2
DCX/ASF1	ENSG00000111875	DCX	YJL115W	ASF1
SNRPA/CEG1	ENSG00000111880	SNRPA	YGL130W	CEG1
SPAG6/YER121W	ENSG00000111907	SPAG6	YER121W	YER121W
EXOSC5/YJL028W	ENSG00000112033	EXOSC5	YJL028W	YJL028W
DYNC1I2/STE3	ENSG00000112038	DYNC1I2	YKL178C	STE3
APBB1IP/YPR003C	ENSG00000112053	APBB1IP	YPR003C	YPR003C
LRCH4/HOG1	ENSG00000112062	LRCH4	YLR113W	HOG1
FAM76B/MEP3	ENSG00000112077	FAM76B	YPR138C	MEP3
SIRT6/NGR1	ENSG00000112081	SIRT6	YBR212W	NGR1
TYR/MCM5	ENSG00000112118	TYR	YLR274W	MCM5
POLD3/FAR10	ENSG00000112130	POLD3	YLR238W	FAR10
ACTN2/HRT3	ENSG00000112146	ACTN2	YLR097C	HRT3
CAPZB/MDN1	ENSG00000112159	CAPZB	YLR106C	MDN1
PHF17/HUR1	ENSG00000112164	PHF17	YGL168W	HUR1
UBE2A/RPS15	ENSG00000112175	UBE2A	YOL040C	RPS15
FGFR1/RPN10	ENSG00000112186	FGFR1	YHR200W	RPN10
FKBP6/MET22	ENSG00000112200	FKBP6	YOL064C	MET22
GTF2I/SSN8	ENSG00000112237	GTF2I	YNL025C	SSN8
SMC1B/XPT1	ENSG00000112242	SMC1B	YJR133W	XPT1
FBLN1/YJL132W	ENSG00000112293	FBLN1	YJL132W	YJL132W
ITGA8/UGA2	ENSG00000112294	ITGA8	YBR006W	UGA2
CST7/SAP190	ENSG00000112312	CST7	YKR028W	SAP190
MAP2/ZPS1	ENSG00000112319	MAP2	YOL154W	ZPS1
PIAS2/MVP1	ENSG00000112335	PIAS2	YMR004W	MVP1
AMPH/SKI7	ENSG00000112339	AMPH	YOR076C	SKI7
ARAF/MCH2	ENSG00000112394	ARAF	YKL221W	MCH2
MCCC1/YKE4	ENSG00000112473	MCCC1	YIL023C	YKE4
FAP/CLB6	ENSG00000112576	FAP	YGR109C	CLB6
NEBL/ENP1	ENSG00000112578	NEBL	YBR247C	ENP1
UBE2K/SPT15	ENSG00000112592	UBE2K	YER148W	SPT15
PIK3C3/PEX14	ENSG00000112624	PIK3C3	YGL153W	PEX14
N4BP2/RML2	ENSG00000112651	N4BP2	YEL050C	RML2
SYNJ2/SDP1	ENSG00000112679	SYNJ2	YIL113W	SDP1
ADCY2/SEC5	ENSG00000112685	ADCY2	YDR166C	SEC5
PPP2R5C/ULP2	ENSG00000112701	PPP2R5C	YIL031W	ULP2
RBFOX1/YHR213W-B	ENSG00000112715	RBFOX1	YHR213W-B	YHR213W-B
GNB1/PRP45	ENSG00000112739	GNB1	YAL032C	PRP45
HOXA9/FUN26	ENSG00000112759	HOXA9	YAL022C	FUN26
EDN1/HIS4	ENSG00000112769	EDN1	YCL030C	HIS4
MLLT10/YMR124W	ENSG00000112851	MLLT10	YMR124W	YMR124W
ADCYAP1R1/PAP2	ENSG00000112941	ADCYAP1R1	YOL115W	PAP2
NRD1/ERG13	ENSG00000112972	NRD1	YML126C	ERG13
VDAC3/ERP4	ENSG00000112983	VDAC3	YOR016C	ERP4
PCM1/LYS1	ENSG00000112992	PCM1	YIR034C	LYS1
CBFA2T2/SSA3	ENSG00000113013	CBFA2T2	YBL075C	SSA3
DBC1/AEP3	ENSG00000113048	DBC1	YPL005W	AEP3
ITCH/HMG1	ENSG00000113161	ITCH	YML075C	HMG1
TP73/SWH1	ENSG00000113163	TP73	YAR042W	SWH1
TOLLIP/UBX3	ENSG00000113194	TOLLIP	YDL091C	UBX3
UBE2D4/YSC84	ENSG00000113263	UBE2D4	YHR016C	YSC84
RUNX1T1/APE3	ENSG00000113269	RUNX1T1	YBR286W	APE3
THOC1/ENT5	ENSG00000113282	THOC1	YDR153C	ENT5
OSBPL6/SAN1	ENSG00000113312	OSBPL6	YDR143C	SAN1
SLC1A3/MSH2	ENSG00000113318	SLC1A3	YOL090W	MSH2
XRCC5/BUD5	ENSG00000113319	XRCC5	YCR038C	BUD5
LXN/RNT1	ENSG00000113360	LXN	YMR239C	RNT1
SP140/SUB1	ENSG00000113387	SP140	YMR039C	SUB1
MKNK1/FAT1	ENSG00000113396	MKNK1	YBR041W	FAT1
TNS1/DIA3	ENSG00000113448	TNS1	YDL024C	DIA3
REXO1/RAD17	ENSG00000113456	REXO1	YOR368W	RAD17
SAR1A/SOL2	ENSG00000113552	SAR1A	YCR073W-A	SOL2
CDC14A/SKP1	ENSG00000113558	CDC14A	YDR328C	SKP1
RAPGEF3/PPH22	ENSG00000113575	RAPGEF3	YDL188C	PPH22
CEACAM1/CKB1	ENSG00000113578	CEACAM1	YGL019W	CKB1
SENP1/FLO9	ENSG00000113580	SENP1	YAL063C	FLO9
DUSP13/TUM1	ENSG00000113615	DUSP13	YOR251C	TUM1
CIC/MRPL1	ENSG00000113645	CIC	YDR116C	MRPL1
LIPE/PRP40	ENSG00000113649	LIPE	YKL012W	PRP40
FDFT1/PKH2	ENSG00000113712	FDFT1	YOL100W	PKH2
PAFAH1B3/CEM1	ENSG00000113719	PAFAH1B3	YER061C	CEM1
OPHN1/PKC1	ENSG00000113721	OPHN1	YBL105C	PKC1
KIF22/ARP8	ENSG00000113812	KIF22	YOR141C	ARP8
SCGN/MET31	ENSG00000113916	SCGN	YPL038W	MET31
PGM1/OGG1	ENSG00000114026	PGM1	YML060W	OGG1
DDX1/UFD4	ENSG00000114062	DDX1	YKL010C	UFD4
DNM2/VID28	ENSG00000114098	DNM2	YIL017C	VID28
EPB41L2/AAD14	ENSG00000114115	EPB41L2	YNL331C	AAD14
RIMS1/RIM2	ENSG00000114120	RIMS1	YBR192W	RIM2
STX7/BDF1	ENSG00000114166	STX7	YLR399C	BDF1
RABL2B/ARC19	ENSG00000114209	RABL2B	YKL013C	ARC19
KEAP1/FBP26	ENSG00000114268	KEAP1	YJL155C	FBP26
PTPRH/BCY1	ENSG00000114302	PTPRH	YIL033C	BCY1
EPHA6/UBP3	ENSG00000114316	EPHA6	YER151C	UBP3
SCTR/RPL24A	ENSG00000114391	SCTR	YGL031C	RPL24A
RFX3/GPB2	ENSG00000114423	RFX3	YAL056W	GPB2
RIF1/MPC54	ENSG00000114473	RIF1	YOR177C	MPC54
RAB21/GLC3	ENSG00000114480	RAB21	YEL011W	GLC3
SLC4A4/NRD1	ENSG00000114503	SLC4A4	YNL251C	NRD1
SMARCA2/VMA1	ENSG00000114573	SMARCA2	YDL185W	VMA1
RDH8/RRT13	ENSG00000114650	RDH8	YER066W	RRT13
SESN1/HFI1	ENSG00000114745	SESN1	YPL254W	HFI1
MID2/SUI1	ENSG00000114784	MID2	YNL244C	SUI1
COL5A3/CPR2	ENSG00000114857	COL5A3	YHR057C	CPR2
SRCAP/TIF4631	ENSG00000114867	SRCAP	YGR162W	TIF4631
KIAA0020/ORM1	ENSG00000114978	KIAA0020	YGR038W	ORM1
CPB2/FAB1	ENSG00000115020	CPB2	YFR019W	FAB1
CHRNA3/ATM1	ENSG00000115073	CHRNA3	YMR301C	ATM1
KCNN2/ARP10	ENSG00000115091	KCNN2	YDR106W	ARP10
CNOT4/ARG8	ENSG00000115107	CNOT4	YOL140W	ARG8
PSEN1/IST3	ENSG00000115128	PSEN1	YIR005W	IST3
CPOX/ZTA1	ENSG00000115129	CPOX	YBR046C	ZTA1
MOK/YLR177W	ENSG00000115145	MOK	YLR177W	YLR177W
HSP90AA1/HHT2	ENSG00000115163	HSP90AA1	YNL031C	HHT2
RBL1/HRK1	ENSG00000115170	RBL1	YOR267C	HRK1
DLGAP4/YML079W	ENSG00000115207	DLGAP4	YML079W	YML079W
CFHR2/GCN3	ENSG00000115211	CFHR2	YKR026C	GCN3
NDC80/RPN11	ENSG00000115233	NDC80	YFR004W	RPN11
AP4E1/CYR1	ENSG00000115241	AP4E1	YJL005W	CYR1
RSBN1/PRB1	ENSG00000115257	RSBN1	YEL060C	PRB1
MAGI3/PEF1	ENSG00000115271	MAGI3	YGR058W	PEF1
CXCL2/CWH41	ENSG00000115275	CXCL2	YGL027C	CWH41
AFP/NUM1	ENSG00000115306	AFP	YDR150W	NUM1
COL4A4/CUE4	ENSG00000115307	COL4A4	YML101C	CUE4
OSTM1/RAD50	ENSG00000115355	OSTM1	YNL250W	RAD50
CDH7/NAB2	ENSG00000115380	CDH7	YGL122C	NAB2
PCNP/SLX1	ENSG00000115392	PCNP	YBR228W	SLX1
ARG2/BSC2	ENSG00000115414	ARG2	YDR275W	BSC2
MEF2C/BLI1	ENSG00000115415	MEF2C	YKL061W	BLI1
PTPRC/GMH1	ENSG00000115446	PTPRC	YKR030W	GMH1
CACNA1S/CCT4	ENSG00000115484	CACNA1S	YDL143W	CCT4
PKP1/PLP1	ENSG00000115514	PKP1	YDR183W	PLP1
UBA5/HSH155	ENSG00000115524	UBA5	YMR288W	HSH155
STK17B/VPS24	ENSG00000115561	STK17B	YKL041W	VPS24
CDC14B/YDR266C	ENSG00000115568	CDC14B	YDR266C	YDR266C
ZNF510/FLO1	ENSG00000115602	ZNF510	YAR050W	FLO1
LRP2/SPO12	ENSG00000115648	LRP2	YHR152W	SPO12
ZNF506/CSR2	ENSG00000115652	ZNF506	YPR030W	CSR2
DUSP12/SDS22	ENSG00000115685	DUSP12	YKL193C	SDS22
ENSG00000081770/TGS1	ENSG00000115694	ENSG00000081770	YPL157W	TGS1
CADPS2/SPE1	ENSG00000115758	CADPS2	YKL184W	SPE1
HSPB11/RPL23A	ENSG00000115762	HSPB11	YBL087C	RPL23A
IL12RB2/GRH1	ENSG00000115806	IL12RB2	YDR517W	GRH1
SMARCD3/AAC1	ENSG00000115840	SMARCD3	YMR056C	AAC1
FYB/YMR114C	ENSG00000115850	FYB	YMR114C	YMR114C
MPP4/DPS1	ENSG00000115866	MPP4	YLL018C	DPS1
STRADB/NOP6	ENSG00000115875	STRADB	YDL213C	NOP6
BZW1/CDC25	ENSG00000115904	BZW1	YLR310C	CDC25
PGR/BNA5	ENSG00000115919	PGR	YLR231C	BNA5
ME2/VRP1	ENSG00000115935	ME2	YLR337C	VRP1
C5orf22/KRR1	ENSG00000115946	C5orf22	YCL059C	KRR1
CCNT2/CDC6	ENSG00000115947	CCNT2	YJL194W	CDC6
EPB41L3/MRPS18	ENSG00000115963	EPB41L3	YNL306W	MRPS18
COBLL1/SLD2	ENSG00000115966	COBLL1	YKL108W	SLD2
DLG3/RVB2	ENSG00000115993	DLG3	YPL235W	RVB2
TRAF5/FKS1	ENSG00000116001	TRAF5	YLR342W	FKS1
MRPL22/SMT3	ENSG00000116030	MRPL22	YDR510W	SMT3
GEMIN5/YLR297W	ENSG00000116044	GEMIN5	YLR297W	YLR297W
OPRK1/IRC24	ENSG00000116096	OPRK1	YIR036C	IRC24
NFE2L1/DUN1	ENSG00000116106	NFE2L1	YDL101C	DUN1
GSK3B/NRM1	ENSG00000116127	GSK3B	YNR009W	NRM1
ITGB5/YHR177W	ENSG00000116128	ITGB5	YHR177W	YHR177W
ERC1/YPK2	ENSG00000116141	ERC1	YMR104C	YPK2
XPO1/RFA3	ENSG00000116147	XPO1	YJL173C	RFA3
PALB2/GPX1	ENSG00000116157	PALB2	YKL026C	GPX1
DOPEY1/STE14	ENSG00000116237	DOPEY1	YDR410C	STE14
BCKDHB/RPL22A	ENSG00000116251	BCKDHB	YLR061W	RPL22A
KAT6A/SLY1	ENSG00000116266	KAT6A	YDR189W	SLY1
ULK2/NPL3	ENSG00000116350	ULK2	YDR432W	NPL3
GRHL2/ETR1	ENSG00000116353	GRHL2	YBR026C	ETR1
TNPO1/RSA4	ENSG00000116455	TNPO1	YCR072C	RSA4
P2RX5/ATP4	ENSG00000116459	P2RX5	YPL078C	ATP4
ITGAE/YPT31	ENSG00000116473	ITGAE	YER031C	YPT31
DIS3/MCM1	ENSG00000116604	DIS3	YMR043W	MCM1
PIBF1/SPE3	ENSG00000116649	PIBF1	YPR069C	SPE3
ENSG00000083622/STB6	ENSG00000116661	ENSG00000083622	YKL072W	STB6
NUFIP1/REV7	ENSG00000116670	NUFIP1	YIL139C	REV7
RRAGB/YEL023C	ENSG00000116678	RRAGB	YEL023C	YEL023C
CYLD/YLH47	ENSG00000116679	CYLD	YPR125W	YLH47
SLC27A5/FZO1	ENSG00000116688	SLC27A5	YBR179C	FZO1
ZNF324/EBS1	ENSG00000116698	ZNF324	YDR206W	EBS1
ZNF446/TRX1	ENSG00000116703	ZNF446	YLR043C	TRX1
ZNF8/GCD14	ENSG00000116731	ZNF8	YJL125C	GCD14
RPS5/AMD1	ENSG00000116748	RPS5	YML035C	AMD1
FAT1/YER077C	ENSG00000116750	FAT1	YER077C	YER077C
YTHDC1/HSH49	ENSG00000116754	YTHDC1	YOR319W	HSH49
CHMP2B/SOR2	ENSG00000116791	CHMP2B	YDL246C	SOR2
PPIE/RPS12	ENSG00000116918	PPIE	YOR369C	RPS12
ZMPSTE24/NRK1	ENSG00000116954	ZMPSTE24	YNL129W	NRK1
NOA1/RPS10A	ENSG00000116983	NOA1	YOR293W	RPS10A
REST/MHT1	ENSG00000116984	REST	YLL062C	MHT1
SSH1/SLM2	ENSG00000117020	SSH1	YNL047C	SLM2
GSTP1/RIB5	ENSG00000117091	GSTP1	YBR256C	RIB5
APLP2/SDH2	ENSG00000117118	APLP2	YLL041C	SDH2
SLCO1A2/SSF1	ENSG00000117133	SLCO1A2	YHR066W	SSF1
WBP11/JHD2	ENSG00000117139	WBP11	YJR119C	JHD2
EIF3I/MRPS28	ENSG00000117155	EIF3I	YDR337W	MRPS28
TXLNA/BCD1	ENSG00000117174	TXLNA	YHR040W	BCD1
APOB/HUA2	ENSG00000117266	APOB	YOR284W	HUA2
NCOA1/MAK3	ENSG00000117280	NCOA1	YPR051W	MAK3
KIF3C/ROD1	ENSG00000117289	KIF3C	YOR018W	ROD1
RAB10/GAL10	ENSG00000117308	RAB10	YBR019C	GAL10
GCKR/YGL082W	ENSG00000117385	GCKR	YGL082W	YGL082W
HADHA/GAL2	ENSG00000117394	HADHA	YLR081W	GAL2
MAPRE3/EBP2	ENSG00000117395	MAPRE3	YKL172W	EBP2
CAD/CDC20	ENSG00000117399	CAD	YGL116W	CDC20
CD59/KAP122	ENSG00000117408	CD59	YGL016W	KAP122
CD82/VMA16	ENSG00000117410	CD82	YHR026W	VMA16
ATRX/GRE3	ENSG00000117448	ATRX	YHR104W	GRE3
TAF9/AHP1	ENSG00000117450	TAF9	YLR109W	AHP1
FCN1/HDA2	ENSG00000117461	FCN1	YDR295C	HDA2
MECOM/HAP3	ENSG00000117505	MECOM	YBL021C	HAP3
SCAMP1/HEF3	ENSG00000117528	SCAMP1	YNL014W	HEF3
PREP/NYV1	ENSG00000117533	PREP	YLR093C	NYV1
HACE1/DPH5	ENSG00000117543	HACE1	YLR172C	DPH5
SEH1L/WWM1	ENSG00000117560	SEH1L	YFL010C	WWM1
WDR47/YIR035C	ENSG00000117594	WDR47	YIR035C	YIR035C
OVGP1/UTP25	ENSG00000117597	OVGP1	YIL091C	UTP25
MAP3K4/RPC53	ENSG00000117614	MAP3K4	YDL150W	RPC53
PILRA/BDP1	ENSG00000117625	PILRA	YNL039W	BDP1
IGSF9/YAP3	ENSG00000117632	IGSF9	YHL009C	YAP3
ABCB1/YNL181W	ENSG00000117676	ABCB1	YNL181W	YNL181W
AKR1B1/RER2	ENSG00000117682	AKR1B1	YBR002C	RER2
CPNE3/SWI1	ENSG00000117713	CPNE3	YPL016W	SWI1
RRN3/RFA2	ENSG00000117748	RRN3	YNL312W	RFA2
CTTN/PEP12	ENSG00000117758	CTTN	YOR036W	PEP12
MTIF2/OSH6	ENSG00000117859	MTIF2	YKR003W	OSH6
TTC39A/NOP56	ENSG00000117906	TTC39A	YLR197W	NOP56
EPS15/PEP4	ENSG00000117984	EPS15	YPL154C	PEP4
ORC1/IRR1	ENSG00000118007	ORC1	YIL026C	IRR1
MGST2/KIN3	ENSG00000118046	MGST2	YAR018C	KIN3
CHERP/SET1	ENSG00000118058	CHERP	YHR119W	SET1
ATG16L1/NTH2	ENSG00000118094	ATG16L1	YBR001C	NTH2
USP40/MIG3	ENSG00000118263	USP40	YER028C	MIG3
RAD54L/MOT3	ENSG00000118495	RAD54L	YMR070W	MOT3
MAST2/YDR374C	ENSG00000118503	MAST2	YDR374C	YDR374C
DNAJA1/YJR154W	ENSG00000118507	DNAJA1	YJR154W	YJR154W
B4GALT1/YPL067C	ENSG00000118508	B4GALT1	YPL067C	YPL067C
CHMP5/FMP48	ENSG00000118515	CHMP5	YGR052W	FMP48
NFX1/CAR1	ENSG00000118520	NFX1	YPL111W	CAR1
DIMT1/YLR352W	ENSG00000118564	DIMT1	YLR352W	YLR352W
IPO11/SWP1	ENSG00000118705	IPO11	YMR149W	SWP1
EIF2AK1/CUP9	ENSG00000118707	EIF2AK1	YPL177C	CUP9
EPDR1/SNX4	ENSG00000118960	EPDR1	YJL036W	SNX4
SEPHS1/PCL9	ENSG00000118971	SEPHS1	YDL179W	PCL9
MRPL28/TFC4	ENSG00000119041	MRPL28	YGR047C	TFC4
CEACAM6/RAD6	ENSG00000119048	CEACAM6	YGL058W	RAD6
RBM22/YPR015C	ENSG00000119138	RBM22	YPR015C	YPR015C
TMED2/UTP10	ENSG00000119285	TMED2	YJL109C	UTP10
ERO1LB/RAD23	ENSG00000119318	ERO1LB	YEL037C	RAD23
ZFAND6/RTG1	ENSG00000119335	ZFAND6	YOL067C	RTG1
TXLNG/RRD2	ENSG00000119383	TXLNG	YPL152W	RRD2
PPEF1/GLE1	ENSG00000119392	PPEF1	YDL207W	GLE1
LAT2/ARL1	ENSG00000119396	LAT2	YBR164C	ARL1
HUWE1/BRR1	ENSG00000119397	HUWE1	YPR057W	BRR1
ZW10/SWD3	ENSG00000119402	ZW10	YBR175W	SWD3
ALG9/PAN3	ENSG00000119408	ALG9	YKL025C	PAN3
MYBPC2/SIT4	ENSG00000119414	MYBPC2	YDL047W	SIT4
NOX4/MIC14	ENSG00000119421	NOX4	YDR031W	MIC14
ACOX3/SUC2	ENSG00000119535	ACOX3	YIL162W	SUC2
MTMR2/VPS4	ENSG00000119541	MTMR2	YPR173C	VPS4
PPP1R15A/SRM1	ENSG00000119638	PPP1R15A	YGL097W	SRM1
HSD17B14/MLH3	ENSG00000119684	HSD17B14	YPL164C	MLH3
TRIP6/PXA1	ENSG00000119688	TRIP6	YPL147W	PXA1
ACHE/YCR016W	ENSG00000119707	ACHE	YCR016W	YCR016W
FTL/ALD4	ENSG00000119711	FTL	YOR374W	ALD4
SRRT/GCD7	ENSG00000119718	SRRT	YLR291C	GCD7
BAX/COQ6	ENSG00000119723	BAX	YGR255C	COQ6
NLK/TOM40	ENSG00000119725	NLK	YMR203W	TOM40
PIGS/AXL1	ENSG00000119912	PIGS	YPR122W	AXL1
ATXN7L3/SWT1	ENSG00000119917	ATXN7L3	YOR166C	SWT1
PGS1/TSR3	ENSG00000119929	PGS1	YOR006C	TSR3
PSMC5/PIG2	ENSG00000119938	PSMC5	YIL045W	PIG2
UIMC1/XKS1	ENSG00000119950	UIMC1	YGR194C	XKS1
CETP/YHL042W	ENSG00000119965	CETP	YHL042W	YHL042W
MMP2/MAK11	ENSG00000120008	MMP2	YKL021C	MAK11
GNAO1/NUC1	ENSG00000120049	GNAO1	YJL208C	NUC1
OGFOD1/AAT2	ENSG00000120053	OGFOD1	YLR027C	AAT2
SH3BP2/MET17	ENSG00000120054	SH3BP2	YLR303W	MET17
ADD1/PIS1	ENSG00000120088	ADD1	YPR113W	PIS1
C14orf166/PPS1	ENSG00000120129	C14orf166	YBR276C	PPS1
NID2/MEK1	ENSG00000120156	NID2	YOR351C	MEK1
GMCL1/RCL1	ENSG00000120158	GMCL1	YOL010W	RCL1
SF3B2/MOB1	ENSG00000120162	SF3B2	YIL106W	MOB1
KLHL42/MRP2	ENSG00000120333	KLHL42	YPR166C	MRP2
GNAS/CCT2	ENSG00000120438	GNAS	YIL142W	CCT2
DNM1L/RTA1	ENSG00000120457	DNM1L	YGR213C	RTA1
PTHLH/HHF1	ENSG00000120656	PTHLH	YBR009C	HHF1
PHACTR3/SSE2	ENSG00000120694	PHACTR3	YBR169C	SSE2
ERGIC2/ALG5	ENSG00000120697	ERGIC2	YPL227C	ALG5
TFAP2C/RRP43	ENSG00000120699	TFAP2C	YCR035C	RRP43
AURKA/SUP45	ENSG00000120705	AURKA	YBR143C	SUP45
PIR/NRG1	ENSG00000120738	PIR	YDR043C	NRG1
RFX2/UTP20	ENSG00000120800	RFX2	YBL004W	UTP20
SULT2B1/FUS1	ENSG00000120802	SULT2B1	YCL027W	FUS1
CNOT3/HTB2	ENSG00000120837	CNOT3	YBL002W	HTB2
GP6/RAD28	ENSG00000120868	GP6	YDR030C	RAD28
PTPN4/ERO1	ENSG00000120885	PTPN4	YML130C	ERO1
DDX18/STE7	ENSG00000120899	DDX18	YDL159W	STE7
KHSRP/YAR064W	ENSG00000120907	KHSRP	YAR064W	YAR064W
GNA11/PPZ1	ENSG00000120910	GNA11	YML016C	PPZ1
EDEM2/YLR118C	ENSG00000120992	EDEM2	YLR118C	YLR118C
DNMT3B/RRI1	ENSG00000121022	DNMT3B	YDL216C	RRI1
REM1/YGR017W	ENSG00000121067	REM1	YGR017W	YGR017W
TPX2/YAT2	ENSG00000121350	TPX2	YER024W	YAT2
PDRG1/CTA1	ENSG00000121691	PDRG1	YDR256C	CTA1
EPB41L1/CST9	ENSG00000121741	EPB41L1	YLR394W	CST9
DOCK9/BUB2	ENSG00000121749	DOCK9	YMR055C	BUB2
DOCK3/IDS2	ENSG00000121753	DOCK3	YJL146W	IDS2
COQ9/TUL1	ENSG00000121848	COQ9	YKL034W	TUL1
CRLS1/RPS18A	ENSG00000121905	CRLS1	YDR450W	RPS18A
PPP1R13B/YER140W	ENSG00000121931	PPP1R13B	YER140W	YER140W
SIGLEC1/YCR061W	ENSG00000121966	SIGLEC1	YCR061W	YCR061W
FKBP1A/NCE102	ENSG00000122025	FKBP1A	YPR149W	NCE102
NSFL1C/FZF1	ENSG00000122034	NSFL1C	YGL254W	FZF1
MAVS/INP52	ENSG00000122126	MAVS	YNL106C	INP52
F11/MRP4	ENSG00000122140	F11	YHL004W	MRP4
XRN2/COG5	ENSG00000122176	XRN2	YNL051W	COG5
DYNLL1/COP1	ENSG00000122218	DYNLL1	YDL145C	COP1
TESC/MPE1	ENSG00000122257	TESC	YKL059C	MPE1
SNX5/LRO1	ENSG00000122367	SNX5	YNR008W	LRO1
RPL6/RTR1	ENSG00000122484	RPL6	YER139C	RTR1
MAPKAPK5/CDC3	ENSG00000122545	MAPKAPK5	YLR314C	CDC3
P2RX7/YMR111C	ENSG00000122705	P2RX7	YMR111C	YMR111C
ESF1/YMR317W	ENSG00000122778	ESF1	YMR317W	YMR317W
RBBP9/RSC2	ENSG00000122779	RBBP9	YLR357W	RSC2
ANAPC5/YPR011C	ENSG00000122912	ANAPC5	YPR011C	YPR011C
SLC23A2/MF(ALPHA)1	ENSG00000122952	SLC23A2	YPL187W	MF(ALPHA)1
TMEM230/PEP8	ENSG00000122958	TMEM230	YJL053W	PEP8
DZANK1/MRD1	ENSG00000122965	DZANK1	YPR112C	MRD1
KDM2B/BBP1	ENSG00000122966	KDM2B	YPL255W	BBP1
TASP1/DRS1	ENSG00000123064	TASP1	YLL008W	DRS1
GCN1L1/DMA1	ENSG00000123091	GCN1L1	YHR115C	DMA1
RPLP0/TSA2	ENSG00000123131	RPLP0	YDR453C	TSA2
PXN/PET191	ENSG00000123146	PXN	YJR034W	PET191
RPH3A/PRP4	ENSG00000123154	RPH3A	YPR178W	PRP4
TRMT6/CCC2	ENSG00000123191	TRMT6	YDR270W	CCC2
CHGB/CTH1	ENSG00000123200	CHGB	YDR151C	CTH1
PEBP1/PRD1	ENSG00000123213	PEBP1	YCL057W	PRD1
TBX5/TMA17	ENSG00000123240	TBX5	YDL110C	TMA17
BRAP/GIM5	ENSG00000123349	BRAP	YML094W	GIM5
ERP29/CDC5	ENSG00000123374	ERP29	YMR001C	CDC5
NOS1/PRC1	ENSG00000123384	NOS1	YMR297W	PRC1
FUS/PPM2	ENSG00000123444	FUS	YOL141W	PPM2
IGBP1/ATP11	ENSG00000123472	IGBP1	YNL315C	ATP11
FXYD3/FRE1	ENSG00000123473	FXYD3	YLR214W	FRE1
GANAB/LGE1	ENSG00000123562	GANAB	YPL055C	LGE1
GMIP/YPT7	ENSG00000123595	GMIP	YML001W	YPT7
RBM41/AVT4	ENSG00000123643	RBM41	YNL101W	AVT4
BIRC5/YLR345W	ENSG00000123836	BIRC5	YLR345W	YLR345W
LAG3/LAP4	ENSG00000123992	LAG3	YKL103C	LAP4
MLF2/SPR6	ENSG00000123999	MLF2	YER115C	SPR6
OTUB2/DIP5	ENSG00000124067	OTUB2	YPL265W	DIP5
DDX24/GPI16	ENSG00000124155	DDX24	YHR188C	GPI16
ZBTB25/RVS167	ENSG00000124181	ZBTB25	YDR388W	RVS167
ARHGAP4/NAB3	ENSG00000124193	ARHGAP4	YPL190C	NAB3
ANKRD24/CSE1	ENSG00000124207	ANKRD24	YGL238W	CSE1
RCOR1/TEM1	ENSG00000124209	RCOR1	YML064C	TEM1
LTBP4/MDM34	ENSG00000124214	LTBP4	YGL219C	MDM34
BLVRB/UBA4	ENSG00000124217	BLVRB	YHR111W	UBA4
SLC9A1/TLG2	ENSG00000124222	SLC9A1	YOL018C	TLG2
SPTLC1/CWC24	ENSG00000124226	SPTLC1	YLR323C	CWC24
PAPOLA/DBP10	ENSG00000124228	PAPOLA	YDL031W	DBP10
CCNK/YFR006W	ENSG00000124299	CCNK	YFR006W	YFR006W
PCBP4/SNC2	ENSG00000124333	PCBP4	YOR327C	SNC2
RGS1/RFU1	ENSG00000124356	RGS1	YLR073C	RFU1
MRPS33/TOS1	ENSG00000124357	MRPS33	YBR162C	TOS1
NDUFB2/UBP5	ENSG00000124422	NDUFB2	YER144C	UBP5
ENSG00000090269/UBP8	ENSG00000124486	ENSG00000090269	YMR223W	UBP8
NUDC/SAM37	ENSG00000124491	NUDC	YMR060C	SAM37
MAEA/YHC1	ENSG00000124562	MAEA	YLR298C	YHC1
ICAM1/EMI1	ENSG00000124570	ICAM1	YDR512C	EMI1
STRN4/BPT1	ENSG00000124574	STRN4	YLL015W	BPT1
IRAK3/YNL040W	ENSG00000124608	IRAK3	YNL040W	YNL040W
LYZ/OST6	ENSG00000124641	LYZ	YML019W	OST6
SI/YGR266W	ENSG00000124702	SI	YGR266W	YGR266W
MUL1/CRG1	ENSG00000124713	MUL1	YHR209W	CRG1
PDCD7/MMR1	ENSG00000124731	PDCD7	YLR190W	MMR1
SPG21/ROX1	ENSG00000124766	SPG21	YPR065W	ROX1
DNAJB11/NUP1	ENSG00000124789	DNAJB11	YOR098C	NUP1
THPO/FMP23	ENSG00000124802	THPO	YBR047W	FMP23
CHRD/HDA3	ENSG00000124831	CHRD	YPR179C	HDA3
FLT3LG/DSL1	ENSG00000124839	FLT3LG	YNL258C	DSL1
RAB11FIP3/CDC39	ENSG00000125107	RAB11FIP3	YCR093W	CDC39
GNPTG/EMP70	ENSG00000125304	GNPTG	YLR083C	EMP70
ZNF268/UPF3	ENSG00000125351	ZNF268	YGR072W	UPF3
GOLGA3/SYC1	ENSG00000125414	GOLGA3	YOR179C	SYC1
PABPC4/GGA2	ENSG00000125447	PABPC4	YHR108W	GGA2
CD209/ADY2	ENSG00000125450	CD209	YCR010C	ADY2
MCOLN1/REB1	ENSG00000125482	MCOLN1	YBR049C	REB1
EFNB1/ESC2	ENSG00000125618	EFNB1	YDR363W	ESC2
AARS/NSG2	ENSG00000125629	AARS	YNL156C	NSG2
GLG1/RPA135	ENSG00000125630	GLG1	YPR010C	RPA135
KIF4A/YKL047W	ENSG00000125651	KIF4A	YKL047W	YKL047W
PLEKHG2/GAL3	ENSG00000125675	PLEKHG2	YDR009W	GAL3
PITPNM2/THO2	ENSG00000125676	PITPNM2	YNL139C	THO2
EXOC1/NSE5	ENSG00000125686	EXOC1	YML023C	NSE5
DTX2/RGD1	ENSG00000125733	DTX2	YBR260C	RGD1
NLRC4/PMT4	ENSG00000125734	NLRC4	YJR143C	PMT4
NRCAM/SMD2	ENSG00000125743	NRCAM	YLR275W	SMD2
LAMB1/RTN2	ENSG00000125744	LAMB1	YDL204W	RTN2
SLC26A3/SQT1	ENSG00000125746	SLC26A3	YIR012W	SQT1
DLD/RPL18A	ENSG00000125753	DLD	YOL120C	RPL18A
WDR7/GPD1	ENSG00000125775	WDR7	YDL022W	GPD1
TXNL1/CAB1	ENSG00000125779	TXNL1	YDR531W	CAB1
IL5RA/PDC2	ENSG00000125817	IL5RA	YDR081C	PDC2
ITGA6/YCR076C	ENSG00000125818	ITGA6	YCR076C	YCR076C
RAPGEF4/SMB1	ENSG00000125835	RAPGEF4	YER029C	SMB1
ENSG00000091436/SUR7	ENSG00000125841	ENSG00000091436	YML052W	SUR7
FH/YNL190W	ENSG00000125844	FH	YNL190W	YNL190W
SEL1L3/YDR222W	ENSG00000125845	SEL1L3	YDR222W	YDR222W
TF/YSP3	ENSG00000125851	TF	YOR003W	YSP3
MYO15A/PEX15	ENSG00000125863	MYO15A	YOL044W	PEX15
APOH/COF1	ENSG00000125868	APOH	YLL050C	COF1
NLRP1/MUD1	ENSG00000125870	NLRP1	YBR119W	MUD1
ACKR6/YDR415C	ENSG00000125912	ACKR6	YDR415C	YDR415C
SPAG7/NAB6	ENSG00000125944	SPAG7	YML117W	NAB6
ORC6/RTG3	ENSG00000125952	ORC6	YBL103C	RTG3
ZC3HC1/RAM1	ENSG00000125954	ZC3HC1	YDL090C	RAM1
ESR1/ERV41	ENSG00000125991	ESR1	YML067C	ERV41
RGS17/ATG11	ENSG00000126001	RGS17	YPR049C	ATG11
ANGPT2/PRE1	ENSG00000126067	ANGPT2	YER012W	PRE1
CD200/HMG2	ENSG00000126217	CD200	YLR450W	HMG2
CMA1/UBA2	ENSG00000126261	CMA1	YDR390C	UBA2
PSME1/DOT5	ENSG00000126432	PSME1	YIL010W	DOT5
JPH4/HMT1	ENSG00000126457	JPH4	YBR034C	HMT1
MYH7/SDO1	ENSG00000126524	MYH7	YLR022C	SDO1
CEBPE/VPS30	ENSG00000126581	CEBPE	YPL120W	VPS30
SLC7A8/ECM22	ENSG00000126746	SLC7A8	YLR228C	ECM22
OSGEP/BUD27	ENSG00000126756	OSGEP	YFL023W	BUD27
RNF31/TIM17	ENSG00000126768	RNF31	YJL143W	TIM17
SCFD1/EDE1	ENSG00000126777	SCFD1	YBL047C	EDE1
G2E3/SSC1	ENSG00000126803	G2E3	YJR045C	SSC1
HECTD1/URB2	ENSG00000126838	HECTD1	YJR041C	URB2
HNRNPC/GEM1	ENSG00000126858	HNRNPC	YAL048C	GEM1
RPGRIP1/PBS2	ENSG00000126934	RPGRIP1	YJL128C	PBS2
SUPT16H/RNA15	ENSG00000126945	SUPT16H	YGL044C	RNA15
TOX4/TIM8	ENSG00000126953	TOX4	YJR135W-A	TIM8
GEMIN2/CNE1	ENSG00000127022	GEMIN2	YAL058W	CNE1
TGM1/VIP1	ENSG00000127241	TGM1	YLR410W	VIP1
TINF2/NUP85	ENSG00000127311	TINF2	YJR042W	NUP85
DAZL/JID1	ENSG00000127328	DAZL	YPR061C	JID1
SEMA6A/YOL075C	ENSG00000127412	SEMA6A	YOL075C	YOL075C
TRPM7/SVF1	ENSG00000127415	TRPM7	YDR346C	SVF1
TYRO3/ESS1	ENSG00000127445	TYRO3	YJR017C	ESS1
WDR76/EMC1	ENSG00000127463	WDR76	YCL045C	EMC1
CAPN3/SMD1	ENSG00000127481	CAPN3	YGR074W	SMD1
SNAP23/SIN3	ENSG00000127511	SNAP23	YOL004W	SIN3
PHGDH/SLY41	ENSG00000127526	PHGDH	YOR307C	SLY41
COL9A3/NUP82	ENSG00000127527	COL9A3	YJL061W	NUP82
EZR/RGM1	ENSG00000127528	EZR	YMR182C	RGM1
MYL6/SLK19	ENSG00000127603	MYL6	YOR195W	SLK19
AGO1/RSC4	ENSG00000127616	AGO1	YKR008W	RSC4
TEKT2/RPH1	ENSG00000127663	TEKT2	YER169W	RPH1
CLSPN/TUB1	ENSG00000127824	CLSPN	YML085C	TUB1
UNC13D/SCW11	ENSG00000127831	UNC13D	YGL028C	SCW11
DPYSL2/EHD3	ENSG00000127884	DPYSL2	YDR036C	EHD3
TGFB2/UTP8	ENSG00000127914	TGFB2	YGR128C	UTP8
NUP50/GPA2	ENSG00000127955	NUP50	YER020W	GPA2
CDC45/PEX1	ENSG00000127980	CDC45	YKL197C	PEX1
COMT/ADE1	ENSG00000128050	COMT	YAR015W	ADE1
LRRFIP2/ADE4	ENSG00000128059	LRRFIP2	YMR300C	ADE4
HDAC6/JJJ1	ENSG00000128590	HDAC6	YNL227C	JJJ1
KRT31/NMA1	ENSG00000128591	KRT31	YLR328W	NMA1
CDC6/YSP1	ENSG00000128595	CDC6	YHR155W	YSP1
UPRT/ANP1	ENSG00000128604	UPRT	YEL036C	ANP1
CDC23/MRPS12	ENSG00000128626	CDC23	YNR036C	MRPS12
CBX5/YHR219W	ENSG00000128641	CBX5	YHR219W	YHR219W
SUCO/ALG3	ENSG00000128654	SUCO	YBL082C	ALG3
MSH2/BEM3	ENSG00000128656	MSH2	YPL115C	BEM3
MAP3K1/CYB5	ENSG00000128731	MAP3K1	YNL111C	CYB5
DHPS/ADD66	ENSG00000128789	DHPS	YKL206C	ADD66
HOOK2/RNY1	ENSG00000128881	HOOK2	YPL123C	RNY1
ARCN1/INO80	ENSG00000128908	ARCN1	YGL150C	INO80
PSMD5/DAL82	ENSG00000128944	PSMD5	YNL314W	DAL82
PTGS1/DUT1	ENSG00000128951	PTGS1	YBR252W	DUT1
NUP188/LCP5	ENSG00000129071	NUP188	YER127W	LCP5
CRAT/SEC26	ENSG00000129083	CRAT	YDR238C	SEC26
SH2D3C/PRE5	ENSG00000129084	SH2D3C	YMR314W	PRE5
NANS/YBR137W	ENSG00000129152	NANS	YBR137W	YBR137W
DFNB31/DCD1	ENSG00000129187	DFNB31	YHR144C	DCD1
CWF19L1/SPO14	ENSG00000129219	CWF19L1	YKR031C	SPO14
SEMA4G/DIA2	ENSG00000129221	SEMA4G	YOR080W	DIA2
BTAF1/TRX3	ENSG00000129235	BTAF1	YCR083W	TRX3
IKZF5/BUR2	ENSG00000129315	IKZF5	YLR226W	BUR2
BLNK/SLD3	ENSG00000129422	BLNK	YGL113W	SLD3
SORBS1/YNL122C	ENSG00000129451	SORBS1	YNL122C	YNL122C
BAMBI/GNP1	ENSG00000129473	BAMBI	YDR508C	GNP1
IL11/SEC6	ENSG00000129484	IL11	YIL068C	SEC6
MYO3A/RPS26A	ENSG00000129518	MYO3A	YGL189C	RPS26A
WAC/YGL159W	ENSG00000129521	WAC	YGL159W	YGL159W
CREM/WSC3	ENSG00000129538	CREM	YOL105C	WSC3
NUBP2/RUB1	ENSG00000129559	NUBP2	YDR139C	RUB1
HIVEP1/OST2	ENSG00000129562	HIVEP1	YOR103C	OST2
TREM2/HCM1	ENSG00000129654	TREM2	YCR065W	HCM1
CRISP3/YLR243W	ENSG00000129675	CRISP3	YLR243W	YLR243W
FKBP5/YPR196W	ENSG00000129682	FKBP5	YPR196W	YPR196W
SRPK1/BRE2	ENSG00000129691	SRPK1	YLR015W	BRE2
BRPF3/RPS4B	ENSG00000129824	BRPF3	YHR203C	RPS4B
MRPS18A/THI20	ENSG00000129946	MRPS18A	YOL055C	THI20
ENSG00000096087/DPP1	ENSG00000129951	ENSG00000096087	YDR284C	DPP1
EFHC1/RMT2	ENSG00000130005	EFHC1	YDR465C	RMT2
NCR2/HPA3	ENSG00000130066	NCR2	YEL066W	HPA3
HSP90AB1/NOG2	ENSG00000130119	HSP90AB1	YNR053C	NOG2
MLN/NTE1	ENSG00000130147	MLN	YML059C	NTE1
CDC5L/YML6	ENSG00000130158	CDC5L	YML025C	YML6
ITPR3/YNR065C	ENSG00000130164	ITPR3	YNR065C	YNR065C
ZNF184/ELF1	ENSG00000130165	ZNF184	YKL160W	ELF1
DSP/GTB1	ENSG00000130175	DSP	YDR221W	GTB1
SIRT1/CDC16	ENSG00000130177	SIRT1	YKL022C	CDC16
HNRNPH3/MNT4	ENSG00000130203	HNRNPH3	YNR059W	MNT4
JAK2/STE13	ENSG00000130226	JAK2	YOR219C	STE13
IL12RB1/YMR185W	ENSG00000130227	IL12RB1	YMR185W	YMR185W
ABL1/THO1	ENSG00000130254	ABL1	YER063W	THO1
ACOT7/YDR115W	ENSG00000130312	ACOT7	YDR115W	YDR115W
SH3GLB1/LSM7	ENSG00000130332	SH3GLB1	YNL147W	LSM7
CDC7/YGL140C	ENSG00000130414	CDC7	YGL140C	YGL140C
PCSK5/LSM4	ENSG00000130520	PCSK5	YER112W	LSM4
SCD/RUP1	ENSG00000130560	SCD	YOR138C	RUP1
TMED1/CLB3	ENSG00000130638	TMED1	YDL155W	CLB3
ABLIM1/SPC97	ENSG00000130640	ABLIM1	YHR172W	SPC97
RAB18/YAK1	ENSG00000130669	RAB18	YJL141C	YAK1
NRP1/ADH6	ENSG00000130684	NRP1	YMR318C	ADH6
PRTFDC1/RPN13	ENSG00000130706	PRTFDC1	YLR421C	RPN13
TSPAN15/ARG1	ENSG00000130707	TSPAN15	YOL058W	ARG1
MAST3/UBC12	ENSG00000130725	MAST3	YLR306W	UBC12
MZF1/FRS1	ENSG00000130764	MZF1	YLR060W	FRS1
MYO9B/INH1	ENSG00000130770	MYO9B	YDL181W	INH1
PSMD8/ZIP1	ENSG00000130779	PSMD8	YDR285W	ZIP1
SETD1A/TIF35	ENSG00000130811	SETD1A	YDR429C	TIF35
MAGEB2/YML053C	ENSG00000130816	MAGEB2	YML053C	YML053C
EFNA2/OCA6	ENSG00000130829	EFNA2	YDR067C	OCA6
CIRBP/YIL055C	ENSG00000130830	CIRBP	YIL055C	YIL055C
ATP5D/UFD2	ENSG00000130939	ATP5D	YDL190C	UFD2
IGFALS/MET12	ENSG00000130956	IGFALS	YPL023C	MET12
HNRNPM/UBA1	ENSG00000130985	HNRNPM	YKL210W	UBA1
MARCH2/YFR016C	ENSG00000131016	MARCH2	YFR016C	YFR016C
NDUFB7/YKL133C	ENSG00000131018	NDUFB7	YKL133C	YKL133C
TECR/AAR2	ENSG00000131043	TECR	YBL074C	AAR2
TIMM13/SFH5	ENSG00000131089	TIMM13	YJL145W	SFH5
CDC34/COX5A	ENSG00000131143	CDC34	YNL052W	COX5A
MTAP/INO2	ENSG00000131149	MTAP	YDR123C	INO2
POLR2E/PSF2	ENSG00000131153	POLR2E	YJL072C	PSF2
POLRMT/AIM13	ENSG00000131165	POLRMT	YFR011C	AIM13
HCN2/BIT2	ENSG00000131233	HCN2	YBR270C	BIT2
GADD45B/IRC19	ENSG00000131242	GADD45B	YLL033W	IRC19
MADCAM1/APC11	ENSG00000131263	MADCAM1	YDL008W	APC11
MKNK2/PZF1	ENSG00000131323	MKNK2	YPR186C	PZF1
ENSG00000099882/IDP1	ENSG00000131370	ENSG00000099882	YDL066W	IDP1
ARVCF/GYP6	ENSG00000131374	ARVCF	YJL044C	GYP6
RANBP1/GRC3	ENSG00000131467	RANBP1	YLL035W	GRC3
KLHL22/RPL27B	ENSG00000131469	KLHL22	YDR471W	RPL27B
MED15/MSC1	ENSG00000131470	MED15	YML128C	MSC1
SERPIND1/VPS25	ENSG00000131475	SERPIND1	YJR102C	VPS25
SNAP29/MRPL51	ENSG00000131495	SNAP29	YPR100W	MRPL51
CRKL/YEL020C	ENSG00000131503	CRKL	YEL020C	YEL020C
LZTR1/BNI1	ENSG00000131504	LZTR1	YNL271C	BNI1
MMP11/BSD2	ENSG00000131507	MMP11	YBR290W	BSD2
CECR2/UBC5	ENSG00000131508	CECR2	YDR059C	UBC5
SMARCB1/SEC8	ENSG00000131558	SMARCB1	YPR055W	SEC8
P2RX6/TID3	ENSG00000131626	P2RX6	YIL144W	TID3
DERL3/UTP13	ENSG00000131653	DERL3	YLR222C	UTP13
ENSG00000099964/GPI15	ENSG00000131711	ENSG00000099964	YNL038W	GPI15
BCL2L13/ACO2	ENSG00000131730	BCL2L13	YJL200C	ACO2
ENSG00000099972/GAL83	ENSG00000131791	ENSG00000099972	YER027C	GAL83
DDT/LHP1	ENSG00000131795	DDT	YDL051W	LHP1
OSM/PDA1	ENSG00000131828	OSM	YER178W	PDA1
CABIN1/RSF2	ENSG00000131849	CABIN1	YJR127C	RSF2
TBC1D10A/BRO1	ENSG00000131941	TBC1D10A	YPL084W	BRO1
SUSD2/APJ1	ENSG00000132002	SUSD2	YNL077W	APJ1
SF3A1/MCM3	ENSG00000132016	SF3A1	YEL032W	MCM3
SEC14L2/HMI1	ENSG00000132017	SEC14L2	YOL095C	HMI1
ENSG00000100010/SDS24	ENSG00000132024	ENSG00000100010	YBR214W	SDS24
PPIL2/ACC1	ENSG00000132142	PPIL2	YNR016C	ACC1
SNRPD3/DHR2	ENSG00000132153	SNRPD3	YKL078W	DHR2
PES1/KKQ8	ENSG00000132155	PES1	YKL168C	KKQ8
MAPK1/ERG27	ENSG00000132196	MAPK1	YLR100W	ERG27
GGT1/PIN2	ENSG00000132274	GGT1	YOR104W	PIN2
PPM1F/TNA1	ENSG00000132326	PPM1F	YGR260W	TNA1
TOP3B/GSP1	ENSG00000132341	TOP3B	YLR293C	GSP1
DGCR14/SSD1	ENSG00000132357	DGCR14	YDR293C	SSD1
CRYBB2P1/CLU1	ENSG00000132361	CRYBB2P1	YMR012W	CLU1
MFNG/INP54	ENSG00000132376	MFNG	YOL065C	INP54
CARD10/RFA1	ENSG00000132383	CARD10	YAR007C	RFA1
SLC25A1/PEX4	ENSG00000132388	SLC25A1	YGR133W	PEX4
ADRBK2/YCR043C	ENSG00000132424	ADRBK2	YCR043C	YCR043C
LGALS2/RPL26B	ENSG00000132463	LGALS2	YGR034W	RPL26B
GGA1/GSY2	ENSG00000132470	GGA1	YLR258W	GSY2
HIRA/HHT1	ENSG00000132475	HIRA	YBR010W	HHT1
SH3BP1/AST2	ENSG00000132535	SH3BP1	YER101C	AST2
LGALS1/MMF1	ENSG00000132541	LGALS1	YIL051C	MMF1
HPS4/SWM1	ENSG00000132604	HPS4	YDR260C	SWM1
ENSG00000100101/SAP1	ENSG00000132612	ENSG00000100101	YER047C	SAP1
PATZ1/SPO20	ENSG00000132639	PATZ1	YMR017W	SPO20
TRIOBP/POL30	ENSG00000132646	TRIOBP	YBR088C	POL30
TFIP11/MMS4	ENSG00000132688	TFIP11	YBR098W	MMS4
GCAT/CPS1	ENSG00000132694	GCAT	YJL172W	CPS1
ENSG00000100118/CRC1	ENSG00000132703	ENSG00000100118	YOR100C	CRC1
CRYBB1/APL6	ENSG00000132842	CRYBB1	YGR261C	APL6
EIF3L/TCB1	ENSG00000132872	EIF3L	YOR086C	TCB1
NHP2L1/PHM6	ENSG00000132912	NHP2L1	YDR281C	PHM6
MICALL1/PCP1	ENSG00000133019	MICALL1	YGR101W	PCP1
ENSG00000100141/MYO5	ENSG00000133026	ENSG00000100141	YMR109W	MYO5
POLR2F/TEL1	ENSG00000133056	POLR2F	YBL088C	TEL1
SOX10/YHR113W	ENSG00000133059	SOX10	YHR113W	YHR113W
CCDC134/POP3	ENSG00000133069	CCDC134	YNL282W	POP3
PICK1/CLB5	ENSG00000133101	PICK1	YPR120C	CLB5
TTC28/TMA19	ENSG00000133112	TTC28	YKL056C	TMA19
SLC16A8/CTF18	ENSG00000133119	SLC16A8	YMR078C	CTF18
CENPM/LPX1	ENSG00000133121	CENPM	YOR084W	LPX1
SEPT3/DMA2	ENSG00000133135	SEPT3	YNL116W	DMA2
SLC5A1/SUN4	ENSG00000133216	SLC5A1	YNL066W	SUN4
TPTEP1/MKS1	ENSG00000133246	TPTEP1	YNL076W	MKS1
DDX17/FES1	ENSG00000133265	DDX17	YBR101C	FES1
DMC1/DUG1	ENSG00000133313	DMC1	YFR044C	DUG1
TCF20/NSA1	ENSG00000133316	TCF20	YGL111W	NSA1
CBY1/TVP15	ENSG00000133318	CBY1	YDR100W	TVP15
TOMM22/NUT2	ENSG00000133398	TOMM22	YPR168W	NUT2
RTDR1/YNL134C	ENSG00000133424	RTDR1	YNL134C	YNL134C
XBP1/LEE1	ENSG00000133606	XBP1	YPL054W	LEE1
FBXO7/ARP3	ENSG00000133627	FBXO7	YJR065C	ARP3
GTPBP1/YIR042C	ENSG00000133703	GTPBP1	YIR042C	YIR042C
POLDIP3/SXM1	ENSG00000133704	POLDIP3	YDR395W	SXM1
TIMP3/CDC60	ENSG00000133706	TIMP3	YPL160W	CDC60
PPP6R2/INM1	ENSG00000133731	PPP6R2	YHR046C	INM1
SBF1/RSR1	ENSG00000133818	SBF1	YGR152C	RSR1
SUN2/YMR226C	ENSG00000133835	SUN2	YMR226C	YMR226C
CYB5R3/DNF3	ENSG00000133858	CYB5R3	YMR162C	DNF3
DNAL4/ERG28	ENSG00000133935	DNAL4	YER044C	ERG28
ENSG00000100262/COX16	ENSG00000133983	ENSG00000100262	YJL003W	COX16
PACSIN2/SUI2	ENSG00000134001	PACSIN2	YJR007W	SUI2
AP1B1/KRE27	ENSG00000134061	AP1B1	YIL027C	KRE27
HMGXB4/SSK22	ENSG00000134072	HMGXB4	YCR073C	SSK22
TOM1/MNL1	ENSG00000134109	TOM1	YHR204W	MNL1
NEFH/CDC24	ENSG00000134215	NEFH	YAL041W	CDC24
BIK/VTH2	ENSG00000134243	BIK	YJL222W	VTH2
HMOX1/ADP1	ENSG00000134250	HMOX1	YCR011C	ADP1
THOC5/RIB4	ENSG00000134262	THOC5	YOL143C	RIB4
MCM5/ARF2	ENSG00000134287	MCM5	YDL137W	ARF2
ARSA/AVT2	ENSG00000134294	ARSA	YEL064C	AVT2
TSPO/BMH1	ENSG00000134308	TSPO	YER177W	BMH1
RASD2/SRS2	ENSG00000134313	RASD2	YJL092W	SRS2
CBX7/YGR130C	ENSG00000134318	CBX7	YGR130C	YGR130C
PDGFB/PRM7	ENSG00000134352	PDGFB	YDL039C	PRM7
ACR/TIM22	ENSG00000134375	ACR	YDL217C	TIM22
RPL3/SLX5	ENSG00000134376	RPL3	YDL013W	SLX5
ZMAT5/DED81	ENSG00000134440	ZMAT5	YHR019C	DED81
RBFOX2/NSR1	ENSG00000134453	RBFOX2	YGR159C	NSR1
TAB1/CCL1	ENSG00000134480	TAB1	YPR025C	CCL1
ASCC2/TAT1	ENSG00000134489	ASCC2	YBR069C	TAT1
MTMR3/YNR040W	ENSG00000134571	MTMR3	YNR040W	YNR040W
SMCR7L/SAR1	ENSG00000134594	SMCR7L	YPL218W	SAR1
APOL1/CIN1	ENSG00000134627	APOL1	YOR349W	CIN1
MYH9/MPT5	ENSG00000134644	MYH9	YGL178W	MPT5
SAMM50/PRP38	ENSG00000134748	SAMM50	YGR075C	PRP38
GRAP2/AIM44	ENSG00000134757	GRAP2	YPL158C	AIM44
EIF3D/STE11	ENSG00000134853	EIF3D	YLR362W	STE11
TNRC6B/YOL073C	ENSG00000134882	TNRC6B	YOL073C	YOL073C
ENSG00000100357/RAD27	ENSG00000134899	ENSG00000100357	YKL113C	RAD27
SGSM3/TRM112	ENSG00000134909	SGSM3	YNR046W	TRM112
IFT27/STT3	ENSG00000134910	IFT27	YGL022W	STT3
KIAA0930/IES2	ENSG00000134982	KIAA0930	YNL215W	IES2
NCF4/FMN1	ENSG00000135002	NCF4	YDR236C	FMN1
CSF2RB/PDH1	ENSG00000135046	CSF2RB	YPR002W	PDH1
SLC25A17/SNF3	ENSG00000135047	SLC25A17	YDL194W	SNF3
UPK3A/URE2	ENSG00000135049	UPK3A	YNL229C	URE2
KCTD17/EST1	ENSG00000135052	KCTD17	YLR233C	EST1
ST13/SER1	ENSG00000135069	ST13	YOR184W	SER1
IL2RB/RGI2	ENSG00000135090	IL2RB	YIL057C	RGI2
RBX1/MSB1	ENSG00000135148	RBX1	YOR188W	MSB1
EP300/SKY1	ENSG00000135250	EP300	YMR216C	SKY1
L3MBTL2/MTO1	ENSG00000135297	L3MBTL2	YGL236C	MTO1
RANGAP1/YIL001W	ENSG00000135299	RANGAP1	YIL001W	YIL001W
ZC3H7B/SPO75	ENSG00000135312	ZC3H7B	YLL005C	SPO75
PHF5A/ORC3	ENSG00000135336	PHF5A	YLL004W	ORC3
ACO2/HSL1	ENSG00000135341	ACO2	YKL101W	HSL1
POLR3H/PEX22	ENSG00000135363	POLR3H	YAL055W	PEX22
PMM1/KRE33	ENSG00000135372	PMM1	YNL132W	KRE33
BRD1/HLJ1	ENSG00000135392	BRD1	YMR161W	HLJ1
MLC1/YLR426W	ENSG00000135437	MLC1	YLR426W	YLR426W
HDAC10/GTS1	ENSG00000135439	HDAC10	YGL181W	GTS1
FKBP3/YNL305C	ENSG00000135472	FKBP3	YNL305C	YNL305C
CTSG/NOP4	ENSG00000135486	CTSG	YPL043W	NOP4
GZMB/SUL1	ENSG00000135502	GZMB	YBR294W	SUL1
RBM23/DGR2	ENSG00000135541	RBM23	YKL121W	DGR2
PRMT5/MIM1	ENSG00000135596	PRMT5	YOL026C	MIM1
AP4S1/CCT8	ENSG00000135624	AP4S1	YJL008C	CCT8
POLE2/DOA4	ENSG00000135655	POLE2	YDR069C	DOA4
SOS2/GPX2	ENSG00000135709	SOS2	YBR244W	GPX2
CDKL1/YDR042C	ENSG00000135720	CDKL1	YDR042C	YDR042C
NIN/TOK1	ENSG00000135750	NIN	YJL093C	TOK1
PYGL/TAF5	ENSG00000135801	PYGL	YBR198C	TAF5
TRIM9/GLN1	ENSG00000135821	TRIM9	YPR035W	GLN1
PSMC6/VAM7	ENSG00000135823	PSMC6	YGL212W	VAM7
CDKN3/PRP22	ENSG00000135829	CDKN3	YER013W	PRP22
ATP6V1D/MBA1	ENSG00000135837	ATP6V1D	YBR185C	MBA1
PIGH/GPI2	ENSG00000135845	PIGH	YPL076W	GPI2
PSMA3/MRPL3	ENSG00000135900	PSMA3	YMR024W	MRPL3
VTI1B/YML083C	ENSG00000135903	VTI1B	YML083C	YML083C
TIMM9/CAJ1	ENSG00000135924	TIMM9	YER048C	CAJ1
GSTZ1/HYM1	ENSG00000135932	GSTZ1	YKL189W	HYM1
AHSA1/COX4	ENSG00000135940	AHSA1	YGL187C	COX4
DAAM1/ISU2	ENSG00000136003	DAAM1	YOR226C	ISU2
SPTLC2/CTK1	ENSG00000136021	SPTLC2	YKL139W	CTK1
RIN3/YGR117C	ENSG00000136040	RIN3	YGR117C	YGR117C
SNW1/PWP1	ENSG00000136045	SNW1	YLR196W	PWP1
CHGA/RRN7	ENSG00000136098	CHGA	YJL025W	RRN7
ITPK1/VPS36	ENSG00000136100	ITPK1	YLR417W	VPS36
PPM1A/BUD4	ENSG00000136108	PPM1A	YJR092W	BUD4
SIX4/GYL1	ENSG00000136111	SIX4	YMR192W	GYL1
ASB2/QDR3	ENSG00000136141	ASB2	YBR043C	QDR3
ERH/LSC2	ENSG00000136143	ERH	YGR244C	LSC2
HIF1A/STE18	ENSG00000136158	HIF1A	YJR086W	STE18
SRSF5/FMP25	ENSG00000136161	SRSF5	YLR077W	FMP25
EIF5/CDC42	ENSG00000136238	EIF5	YLR229C	CDC42
SERPINA4/DBP9	ENSG00000136271	SERPINA4	YLR276C	DBP9
SLC8A3/FAU1	ENSG00000136371	SLC8A3	YER183C	FAU1
DICER1/BIK1	ENSG00000136436	DICER1	YCL029C	BIK1
MTHFD1/NMT1	ENSG00000136448	MTHFD1	YLR195C	NMT1
TCL1A/HTD2	ENSG00000136449	TCL1A	YHR067W	HTD2
ZC3H14/HRB1	ENSG00000136450	ZC3H14	YNL004W	HRB1
TELO2/YGR021W	ENSG00000136463	TELO2	YGR021W	YGR021W
BDKRB1/YPL247C	ENSG00000136485	BDKRB1	YPL247C	YPL247C
GSKIP/SAS3	ENSG00000136504	GSKIP	YBL052C	SAS3
VRK1/GAP1	ENSG00000136521	VRK1	YKR039W	GAP1
PSMC1/YGR250C	ENSG00000136527	PSMC1	YGR250C	YGR250C
RPS6KA5/PPZ2	ENSG00000136531	RPS6KA5	YDR436W	PPZ2
PSMB5/EMP47	ENSG00000136560	PSMB5	YFL048C	EMP47
YY1/YHR020W	ENSG00000136628	YY1	YHR020W	YHR020W
ACIN1/VPS45	ENSG00000136631	ACIN1	YGL095C	VPS45
CCNB1IP1/SNX3	ENSG00000136643	CCNB1IP1	YOR357C	SNX3
TRIP11/YLR194C	ENSG00000136715	TRIP11	YLR194C	YLR194C
APEX1/IMP4	ENSG00000136718	APEX1	YNL075W	IMP4
ENSG00000100829/HSE1	ENSG00000136738	ENSG00000100829	YHL002W	HSE1
PABPN1/NFS1	ENSG00000136750	PABPN1	YCL017C	NFS1
EFS/YME1	ENSG00000136758	EFS	YPR024W	YME1
ARHGAP5/SIS1	ENSG00000136770	ARHGAP5	YNL007C	SIS1
CINP/TRX2	ENSG00000136810	CINP	YGR209C	TRX2
SRP54/ECM29	ENSG00000136813	SRP54	YHL030W	ECM29
CPNE6/MIG2	ENSG00000136826	CPNE6	YGL209W	MIG2
CHD8/HSP104	ENSG00000136827	CHD8	YLL026W	HSP104
PSMA6/YCG1	ENSG00000136828	PSMA6	YDR325W	YCG1
NFKBIA/BUD2	ENSG00000136848	NFKBIA	YKL092C	BUD2
EMC9/SEC1	ENSG00000136854	EMC9	YDR164C	SEC1
PSME2/REC107	ENSG00000136861	PSME2	YJR021C	REC107
BRMS1L/GAS3	ENSG00000136869	BRMS1L	YMR215W	GAS3
ENSG00000100931/SAD1	ENSG00000136878	ENSG00000100931	YFR005C	SAD1
SEC23A/VMA10	ENSG00000136888	SEC23A	YHR039C-A	VMA10
PNN/IPI1	ENSG00000136891	PNN	YHR085W	IPI1
RABGGTA/SUR4	ENSG00000136928	RABGGTA	YLR372W	SUR4
NFATC4/PUP1	ENSG00000136930	NFATC4	YOR157C	PUP1
PLTP/KEL3	ENSG00000136933	PLTP	YPL263C	KEL3
PCIF1/PLP2	ENSG00000136940	PCIF1	YOR281C	PLP2
GSS/RPL35B	ENSG00000136942	GSS	YDL136W	RPL35B
MMP9/DCC1	ENSG00000136982	MMP9	YCL016C	DCC1
TRPC4AP/HNT3	ENSG00000137074	TRPC4AP	YOR258W	HNT3
PYGB/FDH1	ENSG00000137106	PYGB	YOR388C	FDH1
PROCR/RPS6B	ENSG00000137154	PROCR	YBR181C	RPS6B
GINS1/SLC1	ENSG00000137261	GINS1	YDL052C	SLC1
NINL/POP8	ENSG00000137265	NINL	YBL018C	POP8
CD40/BMS1	ENSG00000137312	CD40	YPL217C	BMS1
UQCC/SNF5	ENSG00000137337	UQCC	YBR289W	SNF5
ZMYND8/FLX1	ENSG00000137409	ZMYND8	YIL134W	FLX1
SGK2/RPC31	ENSG00000137478	SGK2	YNL151C	RPC31
IFT52/LAG2	ENSG00000137497	IFT52	YOL025W	LAG2
MYBL2/FMP32	ENSG00000137500	MYBL2	YFL046W	FMP32
HNF4A/NUP60	ENSG00000137501	HNF4A	YAR002W	NUP60
SLA2/YIP5	ENSG00000137502	SLA2	YGL161C	YIP5
C20orf24/YGR015C	ENSG00000137509	C20orf24	YGR015C	YGR015C
NFATC2/MRPL10	ENSG00000137547	NFATC2	YNL284C	MRPL10
STK4/PEP1	ENSG00000137642	STK4	YBL017C	PEP1
PFDN4/BUD13	ENSG00000137656	PFDN4	YGL174W	BUD13
DOK5/MRP1	ENSG00000137710	DOK5	YDR347W	MRP1
CSTF1/VAC14	ENSG00000137713	CSTF1	YLR386W	VAC14
BMP7/YJL185C	ENSG00000137752	BMP7	YJL185C	YJL185C
RAE1/MKK2	ENSG00000137764	RAE1	YPL140C	MKK2
TPD52L2/ODC2	ENSG00000137801	TPD52L2	YOR222W	ODC2
DNAJC5/GCR2	ENSG00000137806	DNAJC5	YNL199C	GCR2
NELFCD/RTF1	ENSG00000137815	NELFCD	YGL244W	RTF1
PRPF6/SPC98	ENSG00000137822	PRPF6	YNL126W	SPC98
TUBB1/BIO5	ENSG00000137842	TUBB1	YNR056C	BIO5
PSMA7/RAD59	ENSG00000137845	PSMA7	YDL059C	RAD59
NTSR1/SBH1	ENSG00000137872	NTSR1	YER087C-B	SBH1
MRGBP/RLP24	ENSG00000137876	MRGBP	YLR009W	RLP24
DIDO1/COY1	ENSG00000137878	DIDO1	YKL179C	COY1
GID8/ALT1	ENSG00000137944	GID8	YLR089C	ALT1
BIRC7/SUA7	ENSG00000137947	BIRC7	YPR086W	SUA7
ARFGAP1/BET2	ENSG00000137955	ARFGAP1	YPR176C	BET2
AVP/IMD2	ENSG00000138029	AVP	YHR216W	IMD2
COL20A1/RBK1	ENSG00000138030	COL20A1	YCR036W	RBK1
CHRNA4/PTC1	ENSG00000138032	CHRNA4	YDL006W	PTC1
EEF1A2/YGR016W	ENSG00000138035	EEF1A2	YGR016W	YGR016W
PTK6/YKR078W	ENSG00000138036	PTK6	YKR078W	YKR078W
GMEB2/PSY2	ENSG00000138041	GMEB2	YNL201C	PSY2
C20orf27/YPT1	ENSG00000138069	C20orf27	YFL038C	YPT1
SPEF1/ARP2	ENSG00000138071	SPEF1	YDL029W	ARP2
CDC25B/MAL12	ENSG00000138079	CDC25B	YGR292W	MAL12
ARFRP1/DAS1	ENSG00000138081	ARFRP1	YJL149W	DAS1
NDUFAF5/PET309	ENSG00000138095	NDUFAF5	YLR067C	PET309
TRIB3/ARP1	ENSG00000138107	TRIB3	YHR129C	ARP1
RASSF2/MYO2	ENSG00000138162	RASSF2	YOR326W	MYO2
CSNK2A1/MSS1	ENSG00000138175	CSNK2A1	YMR023C	MSS1
ANGPT4/KAR3	ENSG00000138182	ANGPT4	YPR141C	KAR3
HM13/YND1	ENSG00000138185	HM13	YER005W	YND1
SNPH/FET3	ENSG00000138193	SNPH	YMR058W	FET3
MYLK2/HMLALPHA1	ENSG00000138279	MYLK2	YCL066W	HMLALPHA1
SIRPB1/TIM23	ENSG00000138297	SIRPB1	YNR017W	TIM23
SEC23B/RPS24A	ENSG00000138326	SEC23B	YER074W	RPS24A
FERMT1/ADE17	ENSG00000138363	FERMT1	YMR120C	ADE17
HAO1/KTR5	ENSG00000138378	HAO1	YNL029C	KTR5
PDYN/CPR5	ENSG00000138398	PDYN	YDR304C	CPR5
PLCB4/YPL014W	ENSG00000138434	PLCB4	YPL014W	YPL014W
MYL9/YTM1	ENSG00000138442	MYL9	YOR272W	YTM1
HCK/MKC7	ENSG00000138448	HCK	YDR144C	MKC7
CRNKL1/YKL100C	ENSG00000138600	CRNKL1	YKL100C	YKL100C
POFUT1/PTM1	ENSG00000138613	POFUT1	YKL039W	PTM1
SAMHD1/DSK2	ENSG00000138629	SAMHD1	YMR276W	DSK2
PAK7/ALG9	ENSG00000138641	PAK7	YNL219C	ALG9
KIF3B/PGI1	ENSG00000138663	KIF3B	YBR196C	PGI1
NOP56/RIM4	ENSG00000138668	NOP56	YHL024W	RIM4
IDH3B/PSY4	ENSG00000138669	IDH3B	YBL046W	PSY4
MAPRE1/SEC31	ENSG00000138674	MAPRE1	YDL195W	SEC31
JAG1/CSF1	ENSG00000138688	JAG1	YLR087C	CSF1
CDK5RAP1/LOS1	ENSG00000138698	CDK5RAP1	YKL205W	LOS1
SNTA1/NUP57	ENSG00000138750	SNTA1	YGR119C	NUP57
OXT/BRE5	ENSG00000138757	OXT	YNR051C	BRE5
TTI1/SPR3	ENSG00000138758	TTI1	YGR059W	SPR3
E2F1/YOR387C	ENSG00000138760	E2F1	YOR387C	YOR387C
RPRD1B/CLB1	ENSG00000138764	RPRD1B	YGR108W	CLB1
PXMP4/USO1	ENSG00000138768	PXMP4	YDL058W	USO1
CHMP4B/YOR021C	ENSG00000138772	CHMP4B	YOR021C	YOR021C
BPI/PPA2	ENSG00000138777	BPI	YMR267W	PPA2
CST3/YJR141W	ENSG00000138785	CST3	YJR141W	YJR141W
ASIP/YEL043W	ENSG00000138795	ASIP	YEL043W	YEL043W
CST4/NDI1	ENSG00000138796	CST4	YML120C	NDI1
ACTR5/SFB2	ENSG00000138802	ACTR5	YNL049C	SFB2
WFDC2/CMP2	ENSG00000138814	WFDC2	YML057W	CMP2
AHCY/SKO1	ENSG00000138835	AHCY	YNL167C	SKO1
DHX35/YLR036C	ENSG00000139112	DHX35	YLR036C	YLR036C
DNTTIP1/YLR290C	ENSG00000139180	DNTTIP1	YLR290C	YLR290C
MAP1LC3A/PEX5	ENSG00000139197	MAP1LC3A	YDR244W	PEX5
SYNDIG1/ADY3	ENSG00000139220	SYNDIG1	YDL239C	ADY3
PIGU/SMX3	ENSG00000139343	PIGU	YPR182W	SMX3
TNNC2/KTR4	ENSG00000139505	TNNC2	YBR199W	KTR4
APMAP/RPS8A	ENSG00000139610	APMAP	YBL072C	RPS8A
ZNF516/SWI3	ENSG00000139613	ZNF516	YJL176C	SWI3
USP14/MED8	ENSG00000139636	USP14	YBR193C	MED8
VAPA/YER156C	ENSG00000139637	VAPA	YER156C	YER156C
MYOM1/YJL068C	ENSG00000139684	MYOM1	YJL068C	YJL068C
MYL12A/VPS33	ENSG00000139719	MYL12A	YLR396C	VPS33
CEP76/TMA22	ENSG00000139726	CEP76	YJR014W	TMA22
CEP192/YJL055W	ENSG00000139910	CEP192	YJL055W	YJL055W
RNMT/RTN1	ENSG00000139970	RNMT	YDR233C	RTN1
SMAD7/HAT1	ENSG00000139998	SMAD7	YPL001W	HAT1
LAMA1/YNL035C	ENSG00000140006	LAMA1	YNL035C	YNL035C
RNF125/WRS1	ENSG00000140105	RNF125	YOL097C	WRS1
ANKRD12/UGA4	ENSG00000140199	ANKRD12	YDL210W	UGA4
NOL4/QRI5	ENSG00000140262	NOL4	YLR204W	QRI5
POLI/XYL2	ENSG00000140263	POLI	YLR070C	XYL2
MIB1/YDL085C-A	ENSG00000140264	MIB1	YDL085C-A	YDL085C-A
RBBP8/TOA2	ENSG00000140307	RBBP8	YKL058W	TOA2
RIOK3/SRP14	ENSG00000140319	RIOK3	YDL092W	SRP14
CSTF2/NAN1	ENSG00000140332	CSTF2	YPL126W	NAN1
PSMD10/AIM45	ENSG00000140374	PSMD10	YPR004C	AIM45
ATG4A/SML1	ENSG00000140382	ATG4A	YML058W	SML1
TBL1X/AMD2	ENSG00000140386	TBL1X	YDR242W	AMD2
GPR143/YGR079W	ENSG00000140391	GPR143	YGR079W	YGR079W
PGRMC1/SKI8	ENSG00000140395	PGRMC1	YGL213C	SKI8
POLA1/AMS1	ENSG00000140400	POLA1	YGL156W	AMS1
MID1/NNF2	ENSG00000140416	MID1	YGR089W	NNF2
NKAP/STE20	ENSG00000140443	NKAP	YHL007C	STE20
NXT2/DIT2	ENSG00000140459	NXT2	YDR402C	DIT2
GUCY2F/RAD16	ENSG00000140464	GUCY2F	YBR114W	RAD16
ENSG00000101898/HOC1	ENSG00000140481	ENSG00000101898	YJR075W	HOC1
ALG13/SSP2	ENSG00000140488	ALG13	YOR242C	SSP2
PRPS2/YKL091C	ENSG00000140522	PRPS2	YKL091C	YKL091C
TLR8/KIP2	ENSG00000140538	TLR8	YPL155C	KIP2
AMMECR1/LST7	ENSG00000140543	AMMECR1	YGR057C	LST7
CHRDL1/OYE3	ENSG00000140564	CHRDL1	YPL171C	OYE3
WDR13/SEC53	ENSG00000140650	WDR13	YFL045C	SEC53
SUV39H1/HUA1	ENSG00000140682	SUV39H1	YGR268C	HUA1
GLRA2/YGR122W	ENSG00000140694	GLRA2	YGR122W	YGR122W
XIAP/QCR2	ENSG00000140740	XIAP	YPR191W	QCR2
STAG2/ECM16	ENSG00000140829	STAG2	YMR128W	ECM16
MCF2/GRX4	ENSG00000140830	MCF2	YER174C	GRX4
F9/SNC1	ENSG00000140859	F9	YAL030W	SNC1
ABCD1/RRT12	ENSG00000140943	ABCD1	YCR045C	RRT12
CCDC22/NNK1	ENSG00000140992	CCDC22	YKL171W	NNK1
CACNA1F/YDR333C	ENSG00000141002	CACNA1F	YDR333C	YDR333C
SYP/SNT1	ENSG00000141027	SYP	YCR033W	SNT1
PLP2/SSH4	ENSG00000141084	PLP2	YKL124W	SSH4
BMX/PRS2	ENSG00000141127	BMX	YER099C	PRS2
PLS3/DBP6	ENSG00000141141	PLS3	YNR038W	DBP6
NAA10/VPS53	ENSG00000141252	NAA10	YJL029C	VPS53
RENBP/MDR1	ENSG00000141258	RENBP	YGR100W	MDR1
ELF4/APE2	ENSG00000141279	ELF4	YKL157W	APE2
SMARCA1/CHC1	ENSG00000141367	SMARCA1	YGL206C	CHC1
MTMR8/YTA7	ENSG00000141385	MTMR8	YGR270W	YTA7
ASB9/INM2	ENSG00000141401	ASB9	YDR287W	INM2
ENSG00000102050/YPL277C	ENSG00000141480	ENSG00000102050	YPL277C	YPL277C
RBBP7/IRE1	ENSG00000141503	RBBP7	YHR079C	IRE1
PPP1R2P9/RDI1	ENSG00000141522	PPP1R2P9	YDL135C	RDI1
KCND1/MTR4	ENSG00000141543	KCND1	YJL050W	MTR4
OPN1LW/RNH70	ENSG00000141551	OPN1LW	YGR276C	RNH70
FMR1/NAR1	ENSG00000141562	FMR1	YNL240C	NAR1
PIM2/ATG18	ENSG00000141580	PIM2	YFR021W	ATG18
SLC35A2/SOK2	ENSG00000141646	SLC35A2	YMR016C	SOK2
PQBP1/DIB1	ENSG00000141759	PQBP1	YPR082C	DIB1
PCSK1N/ZRT2	ENSG00000141873	PCSK1N	YLR130C	ZRT2
EMD/PFK2	ENSG00000141959	EMD	YMR205C	PFK2
TAZ/YAR1	ENSG00000141965	TAZ	YPL239W	YAR1
PGK1/NBP2	ENSG00000141968	PGK1	YDR162C	NBP2
GATA1/SOD1	ENSG00000142168	GATA1	YJR104C	SOD1
MAGT1/ARN2	ENSG00000142185	MAGT1	YHL047C	ARN2
SMS/RPL7A	ENSG00000142192	SMS	YGL076C	RPL7A
PHEX/CLA4	ENSG00000142208	PHEX	YNL298W	CLA4
UBL4A/SUR1	ENSG00000142453	UBL4A	YPL057C	SUR1
EEA1/GYP5	ENSG00000142459	EEA1	YPL249C	GYP5
RP2/PRE2	ENSG00000142507	RP2	YPR103W	PRE2
PHF16/YPR022C	ENSG00000142528	PHF16	YPR022C	YPR022C
CDK16/RPS11B	ENSG00000142534	CDK16	YBR048W	RPS11B
USP11/KEM1	ENSG00000142599	USP11	YGL173C	KEM1
PCYT1B/RPL11B	ENSG00000142676	PCYT1B	YGR085C	RPL11B
HTATSF1/BUD20	ENSG00000142684	HTATSF1	YLR074C	BUD20
VGLL1/PSD2	ENSG00000142765	VGLL1	YGR170W	PSD2
CD40LG/YGK3	ENSG00000142875	CD40LG	YOL128C	YGK3
TIMP1/PTP1	ENSG00000142949	TIMP1	YDL230W	PTP1
FGD1/MSN1	ENSG00000143033	FGD1	YOL116W	MSN1
PIN4/FAR11	ENSG00000143093	PIN4	YNL127W	FAR11
PORCN/PUP2	ENSG00000143106	PORCN	YGR253C	PUP2
MAGED2/PHO2	ENSG00000143190	MAGED2	YDL106C	PHO2
KLF8/TPI1	ENSG00000143198	KLF8	YDR050C	TPI1
SYTL4/UBP7	ENSG00000143258	SYTL4	YIL156W	UBP7
CENPI/RPL14A	ENSG00000143314	CENPI	YKL006W	RPL14A
DRP2/PAN2	ENSG00000143319	DRP2	YGL094C	PAN2
TAF7L/RFS1	ENSG00000143321	TAF7L	YBR052C	RFS1
PBDC1/GIC2	ENSG00000143322	PBDC1	YDR309C	GIC2
ENSG00000102391/RGS2	ENSG00000143333	ENSG00000102391	YOR107W	RGS2
ARMCX3/RAD10	ENSG00000143337	ARMCX3	YML095C	RAD10
HTR2A/PPX1	ENSG00000143363	HTR2A	YHR201C	PPX1
NDFIP2/PEX19	ENSG00000143367	NDFIP2	YDL065C	PEX19
TNFSF13B/CBC2	ENSG00000143368	TNFSF13B	YPL178W	CBC2
MLNR/PIK1	ENSG00000143393	MLNR	YNL267W	PIK1
CAB39L/NCA2	ENSG00000143398	CAB39L	YPR155C	NCA2
KLF5/HEM12	ENSG00000143412	KLF5	YDR047W	HEM12
STK24/STR3	ENSG00000143416	STK24	YGL184C	STR3
ACP5/LAC1	ENSG00000143418	ACP5	YKL008C	LAC1
DNAJC3/IGO1	ENSG00000143420	DNAJC3	YNL157W	IGO1
UGGT2/PHO85	ENSG00000143466	UGGT2	YPL031C	PHO85
ARHGEF7/TMA64	ENSG00000143486	ARHGEF7	YDR117C	TMA64
FGF9/SET5	ENSG00000143499	FGF9	YHR207C	SET5
SGCG/HAA1	ENSG00000143514	SGCG	YPR008W	HAA1
PARP4/FYV7	ENSG00000143549	PARP4	YLR068W	FYV7
SUPT20H/NTH1	ENSG00000143575	SUPT20H	YDR001C	NTH1
MRPS31/GZF3	ENSG00000143614	MRPS31	YJL110C	GZF3
KPNA3/CYT2	ENSG00000143621	KPNA3	YKL087C	CYT2
FLT1/YCL047C	ENSG00000143641	FLT1	YCL047C	YCL047C
RGCC/TEX1	ENSG00000143669	RGCC	YNL253W	TEX1
VWA8/LTP1	ENSG00000143727	VWA8	YPR073C	LTP1
DGKH/ARF1	ENSG00000143761	DGKH	YDL192W	ARF1
KATNAL1/ATG23	ENSG00000143776	KATNAL1	YLR431C	ATG23
INTS6/MRPS5	ENSG00000143799	INTS6	YBR251W	MRPS5
TSC22D1/GRX5	ENSG00000143801	TSC22D1	YPL059W	GRX5
CLN5/YPS3	ENSG00000143839	CLN5	YLR121C	YPS3
OLFM4/SMC1	ENSG00000143847	OLFM4	YFL008W	SMC1
MSLN/YNL024C	ENSG00000143878	MSLN	YNL024C	YNL024C
TRADD/RRP9	ENSG00000143924	TRADD	YPR137W	RRP9
HSF4/ASM4	ENSG00000143933	HSF4	YDL088C	ASM4
CORO1A/UBI4	ENSG00000143947	CORO1A	YLL039C	UBI4
MAPK3/SPA2	ENSG00000143970	MAPK3	YLL021W	SPA2
PHKB/DBP2	ENSG00000144028	PHKB	YNL112W	DBP2
NUTF2/TVP18	ENSG00000144063	NUTF2	YMR071C	TVP18
NUP93/THR4	ENSG00000144115	NUP93	YCR053W	THR4
CENPT/RHO2	ENSG00000144118	CENPT	YNL090W	RHO2
TSNAXIP1/PHO89	ENSG00000144136	TSNAXIP1	YBR296C	PHO89
NFAT5/DIG2	ENSG00000144283	NFAT5	YDR480W	DIG2
N4BP1/CDC13	ENSG00000144366	N4BP1	YDL220C	CDC13
CBLN1/YPT52	ENSG00000144566	CBLN1	YKR014C	YPT52
ARL2BP/CAF40	ENSG00000144580	ARL2BP	YNL288W	CAF40
ZNF423/YDL119C	ENSG00000144659	ZNF423	YDL119C	YDL119C
CCL22/CNM67	ENSG00000144674	CCL22	YNL225C	CNM67
CCL17/RPL32	ENSG00000144713	CCL17	YBL092W	RPL32
CTCF/UBA3	ENSG00000144744	CTCF	YPR066W	UBA3
ACD/ATG3	ENSG00000144848	ACD	YNR007C	ATG3
POLR2C/SRP102	ENSG00000144867	POLR2C	YKL154W	SRP102
PARD6A/OSH7	ENSG00000144909	PARD6A	YHR001W	OSH7
ZNF821/RAD14	ENSG00000145012	ZNF821	YMR201C	RAD14
MMP15/SRO7	ENSG00000145087	MMP15	YPR032W	SRO7
USB1/LCL2	ENSG00000145147	USB1	YLR104W	LCL2
CCDC113/GCD1	ENSG00000145191	CCDC113	YOR260W	GCD1
NME3/FIP1	ENSG00000145216	NME3	YJR093C	FIP1
PSMD7/ORC2	ENSG00000145241	PSMD7	YBR060C	ORC2
VAC14/CRS5	ENSG00000145287	VAC14	YOR031W	CRS5
TANGO6/TPK1	ENSG00000145349	TANGO6	YJL164C	TPK1
COG4/SWI6	ENSG00000145362	COG4	YLR182W	SWI6
PLA2G15/YPR172W	ENSG00000145391	PLA2G15	YPR172W	YPR172W
[truncated: 1,208 more rows]
