# Supplementary material for: Scope and limitations of yeast as a model organism for studying human tissue-specific pathways
Source: BMC Syst Biol. 2015 Dec 29;9:96. doi: 10.1186/s12918-015-0253-0 (PMC4696342; doi:10.1186/s12918-015-0253-0)
Supplement: Additional file 1 — Network alignments. Compressed (*.zip) file containing individual tissue-specific alignments. (ZIP 5181 Kb) [file 12918_2015_253_MOESM1_ESM.zip › alignments/Subthalamic Nucleus_AlignGraph_edges.tsv]

First_ortholog_pair	Second_ortholog_pair
IL2/SYN8	NFYA/CSM4
PRSS3/DIG1	RAD52/FPR1
RARS/AIM4	UPF1/RPS20
GIPR/TRS31	CRLF1/PMR1
UBE3A/NOP12	BAIAP2L1/SPT2
MRTO4/SKT5	CCL26/HSF1
ANKRD27/RPL4B	VPS41/YCR023C
PLEKHO1/TPK3	NOS2/SES1
STK24/STR3	TRAF3IP3/RSP5
SLC1A1/TKL1	TRAF3IP3/RSP5
CGB/GIP3	NISCH/CDC53
HSP90AA1/HHT2	PPP5C/GIN4
SULT2B1/FUS1	CLK1/VAC7
MADCAM1/APC11	RGPD5/MAM33
VRK3/TCB2	STMN4/LAG1
ENSG00000112664/DSS4	NUDCD3/GIS2
CTSA/HO	ATP2C1/NUP100
PRLH/NIP100	SRCIN1/RHO1
PCSK1N/ZRT2	NDUFS1/PMA1
BCS1L/RPN6	SLAMF7/SEC18
TRO/SUP35	SH2D2A/ENO2
ENSG00000100357/RAD27	VEZT/TIF4632
FHL5/PUB1	VEZT/TIF4632
MRPS27/CDC11	VEZT/TIF4632
DNAJC2/YOR093C	POU2F2/MTC5
VRK3/TCB2	HMGB3/ELP2
SENP6/PRP9	IKZF2/PRP39
MRPL22/SMT3	LRRC7/TOP2
EP300/SKY1	NSMAF/DRE2
C2CD5/BUD32	MYOM2/POR1
HCN2/BIT2	PI4K2B/VAM3
CRYBB1/APL6	TRIO/IRC6
GUCY2C/FCJ1	SOX30/GUT2
ZW10/SWD3	TDP1/SWD1
ADD1/PIS1	MED17/TMS1
OVGP1/UTP25	CAPG/YCK1
ASAH1/AAC3	CAPG/YCK1
C2CD5/BUD32	ZPBP/CRM1
IDH3G/TAE1	HSPA5/HSP26
PYGL/TAF5	HSPA5/HSP26
MYH1/KIN2	DSG2/SEH1
PRDM1/RPN12	VAMP3/ERV46
MGP/RAD5	HEXB/AIM17
HGFAC/IMH1	FOXC1/SEC9
IDH3G/TAE1	TRAF3IP2/ILV1
PPP2R5A/SET3	SERPINB3/HRR25
RPS5/AMD1	SERPINB3/HRR25
NFATC2/MRPL10	SERPINB3/HRR25
CACTIN/ADO1	SERPINB3/HRR25
C1QBP/TSR1	SERPINB3/HRR25
LDHB/SFB3	SERPINB3/HRR25
RNMT/RTN1	GDI2/FRE8
ZNF346/ARO3	LAMC2/CDC34
IGF2BP2/YNL019C	CDK17/RPO26
COMT/ADE1	PSD/YLR462W
VRK3/TCB2	CREB3L3/YOR114W
RASSF1/YPT11	ARSF/GCN5
PIM2/ATG18	GSC2/YIR024C
GLG1/RPA135	TAF2/RCK1
PEX12/FUN12	LPAR2/SGN1
SRP54/ECM29	SLC12A2/SCL1
HCN2/BIT2	EYA2/PCM1
KLF3/SMX2	SNCAIP/LEA1
CDK6/SAC3	SLC9A3R2/GLE2
RNF7/VPS75	OAT/EAF7
THBS4/PRP42	ROPN1/APC1
GHR/SEC27	CD84/PGK1
UMPS/URN1	FECH/SRV2
EFNB3/MMS2	KLF6/PHO3
OXT/BRE5	DHX29/ARO2
SLC4A4/NRD1	TRO/SUP35
PPP1R37/CLB2	TRO/SUP35
ENSG00000100141/MYO5	INPP5A/MCK1
CCL1/PFS2	DNAJA2/SNP1
ERP29/CDC5	UFD1L/YHR097C
MYO3A/RPS26A	LRP6/ALF1
MYH14/QCR7	GUCY2C/FCJ1
HCN2/BIT2	ZXDC/PRP31
VRK3/TCB2	NCK2/RSC30
PYGL/TAF5	UBE2D1/RVS161
RARS/AIM4	TRHDE/PHB1
POMC/TBS1	NDE1/YCR051W
VRK3/TCB2	SMARCE1/ADH2
IPO11/SWP1	MGLL/DED1
SRP54/ECM29	BCS1L/RPN6
MRPL51/RPN14	BCS1L/RPN6
VRK3/TCB2	SLC24A1/SPT7
CCNY/HSP82	C19orf10/RNR4
REXO2/KNS1	ACTR6/DEP1
ANGPT2/PRE1	ADD2/CDC4
SRP54/ECM29	WDR62/SSB1
NUBP1/SNU56	PAX2/PRP19
SMCR7L/SAR1	RBM7/SED4
CRX/YHR127W	MLH1/NUP116
OXT/BRE5	CTTNBP2/TDH3
MRPL22/SMT3	ACTL6B/NOP2
AKAP10/RPB7	TYR/MCM5
KAT2B/NHP10	UBE2K/SPT15
GUCY2F/RAD16	GNB1/PRP45
CORO2B/YJL027C	CBFA2T2/SSA3
EIF5/CDC42	OSBPL6/SAN1
VRK3/TCB2	FDFT1/PKH2
CYTIP/GOT1	RFX3/GPB2
NAGPA/RGA2	HSP90AA1/HHT2
CCDC6/TFG1	HSP90AA1/HHT2
RARS/AIM4	DLG3/RVB2
FOXP1/SGS1	MRPL22/SMT3
SNX17/GET3	GEMIN5/YLR297W
CD40/BMS1	FAT1/YER077C
SH3PXD2A/PEP7	CHMP2B/SOR2
ITGB8/TAD1	ATRX/GRE3
LCT/VPS16	PREP/NYV1
MLLT6/TLG1	MYBPC2/SIT4
NLRP1/MUD1	GNA11/PPZ1
ZNF142/SSA2	CCNK/YFR006W
TECR/AAR2	NRCAM/SMD2
AK1/LSM2	RAPGEF4/SMB1
DDT/LHP1	NLRP1/MUD1
NPR3/RPN9	ANGPT2/PRE1
VRK3/TCB2	WAC/YGL159W
SRP54/ECM29	HIVEP1/OST2
C6orf62/SNF4	ENSG00000099972/GAL83
POLDIP3/SXM1	DDT/LHP1
FBXO7/ARP3	ENSG00000100141/MYO5
MRPS27/CDC11	CENPM/LPX1
CSF3/BIM1	TSPO/BMH1
SRP54/ECM29	EP300/SKY1
IL2/SYN8	POLR3H/PEX22
PROCR/RPS6B	PMM1/KRE33
COL4A3BP/APM3	NINL/POP8
HMOX2/SPC72	DIDO1/COY1
NOD1/SCP160	OXT/BRE5
PRKAG2/UTP5	CSTF2/NAN1
IL2/SYN8	NDFIP2/PEX19
CHRAC1/BOI1	NFAT5/DIG2
FOXP1/SGS1	GSPT1/YCK2
CCNY/HSP82	CLUAP1/CCT6
VRK3/TCB2	ACSBG1/CHS3
CA2/VID22	EIF3J/ERG5
CCNY/HSP82	EEF1D/MUP3
MYH1/KIN2	TRMT1/AGE2
TAF6/PTR2	ETFB/SMK1
BLMH/OTU2	DDX49/MRN1
PTGDS/IOC4	WASL/ARP6
NKTR/TFA2	LHX2/NHP6B
C1QBP/TSR1	LIPA/YCR087C-A
KAT2B/NHP10	DKK1/ERG6
FHL2/PNO1	C1QBP/TSR1
IL2/SYN8	IFT20/MAP1
MGP/RAD5	EIF4G2/RRP6
UBE3A/NOP12	FBXO5/HCA4
