# Supplementary material for: Scope and limitations of yeast as a model organism for studying human tissue-specific pathways
Source: BMC Syst Biol. 2015 Dec 29;9:96. doi: 10.1186/s12918-015-0253-0 (PMC4696342; doi:10.1186/s12918-015-0253-0)
Supplement: Additional file 1 — Network alignments. Compressed (*.zip) file containing individual tissue-specific alignments. (ZIP 5181 Kb) [file 12918_2015_253_MOESM1_ESM.zip › alignments/Cingulate Cortex_AlignGraph_nodes.tsv]

ID	Human_EnsemblGeneID	Human_Symbol	Yeast_EnsemblGeneID	Yeast_Symbol
TSPAN6/DPM1	ENSG00000000419	TSPAN6	YPR183W	DPM1
DPM1/HAP2	ENSG00000001167	DPM1	YGL237C	HAP2
SCYL3/PPN1	ENSG00000002726	SCYL3	YDR452W	PPN1
FGR/CTR1	ENSG00000003147	FGR	YPR124W	CTR1
CFH/COS9	ENSG00000003402	CFH	YKL219W	COS9
GCLC/NRP1	ENSG00000003756	GCLC	YDL167C	NRP1
NFYA/CSM4	ENSG00000004059	NFYA	YPL200W	CSM4
SEMA3F/FEN1	ENSG00000004399	SEMA3F	YCR034W	FEN1
CFTR/ADK1	ENSG00000004455	CFTR	YDR226W	ADK1
KRIT1/GCV3	ENSG00000004478	KRIT1	YAL044C	GCV3
RAD52/MSH3	ENSG00000004660	RAD52	YCR092C	MSH3
BAD/ACP1	ENSG00000004779	BAD	YKL192C	ACP1
CD99/YDR307W	ENSG00000004866	CD99	YDR307W	YDR307W
AOC1/CDC27	ENSG00000004897	AOC1	YBL084C	CDC27
HECW1/SEC61	ENSG00000004948	HECW1	YLR378C	SEC61
MAD1L1/NAM7	ENSG00000005007	MAD1L1	YMR080C	NAM7
LASP1/CDC9	ENSG00000005156	LASP1	YDL164C	CDC9
M6PR/AGA1	ENSG00000005243	M6PR	YNR044W	AGA1
ICA1/PST2	ENSG00000005302	ICA1	YDR032C	PST2
ALS2/BDF2	ENSG00000005339	ALS2	YDL070W	BDF2
CASP10/SIA1	ENSG00000005421	CASP10	YOR137C	SIA1
CFLAR/LOC1	ENSG00000005700	CFLAR	YFR001W	LOC1
TFPI/YDR352W	ENSG00000005893	TFPI	YDR352W	YDR352W
RBM5/PGC1	ENSG00000006007	RBM5	YPL206C	PGC1
MTMR7/APL4	ENSG00000006125	MTMR7	YPR029C	APL4
ARF5/THP1	ENSG00000006128	ARF5	YOL072W	THP1
POLDIP2/ADH7	ENSG00000006194	POLDIP2	YCR105W	ADH7
PLXND1/GRX6	ENSG00000006468	PLXND1	YDL010W	GRX6
AK2/LCB5	ENSG00000006530	AK2	YLR260W	LCB5
CD38/YMR010W	ENSG00000006704	CD38	YMR010W	YMR010W
FKBP4/VPS41	ENSG00000006715	FKBP4	YDR080W	VPS41
KDM1A/SKN7	ENSG00000006788	KDM1A	YHR206W	SKN7
CAMKK1/IZH2	ENSG00000006831	CAMKK1	YOL002C	IZH2
RECQL/UTP4	ENSG00000007168	RECQL	YDR324C	UTP4
HSPB6/MET10	ENSG00000007171	HSPB6	YFR030W	MET10
ARHGAP33/HOF1	ENSG00000007237	ARHGAP33	YMR032W	HOF1
NDUFAB1/TRS33	ENSG00000007255	NDUFAB1	YOR115C	TRS33
PDK4/UTR5	ENSG00000007264	PDK4	YEL035C	UTR5
ZMYND10/FRE7	ENSG00000007952	ZMYND10	YOL152W	FRE7
ST7/PRE7	ENSG00000008018	ST7	YBL041W	PRE7
CDC27/HAL5	ENSG00000008118	CDC27	YJL165C	HAL5
SLC4A1/USA1	ENSG00000008130	SLC4A1	YML029W	USA1
CALCR/YDL176W	ENSG00000008277	CALCR	YDL176W	YDL176W
HCCS/DTR1	ENSG00000008282	HCCS	YBR180W	DTR1
DVL2/CNL1	ENSG00000008294	DVL2	YDR357C	CNL1
UPF1/NSE5	ENSG00000008300	UPF1	YML023C	NSE5
SKAP2/PHO3	ENSG00000008710	SKAP2	YBR092C	PHO3
SLC25A5/RPS20	ENSG00000008988	SLC25A5	YHL015W	RPS20
CCDC109B/YBL055C	ENSG00000009335	CCDC109B	YBL055C	YBL055C
HOXA11/REV3	ENSG00000009413	HOXA11	YPL167C	REV3
POLR2J/ATG13	ENSG00000009709	POLR2J	YPR185W	ATG13
DHX33/PHD1	ENSG00000009950	DHX33	YKL043W	PHD1
MEOX1/ITC1	ENSG00000009954	MEOX1	YGL133W	ITC1
LIG3/MSC7	ENSG00000010030	LIG3	YHR039C	MSC7
RPAP3/SPE4	ENSG00000010165	RPAP3	YLR146C	SPE4
ENSG00000005189/COR1	ENSG00000010256	ENSG00000005189	YBL045C	COR1
CIAPIN1/NUD1	ENSG00000010322	CIAPIN1	YOR373W	NUD1
FAM214B/YPL150W	ENSG00000010671	FAM214B	YPL150W	YPL150W
COPZ2/CDC15	ENSG00000010810	COPZ2	YAR019C	CDC15
PRKAR2B/NDD1	ENSG00000010818	PRKAR2B	YOR372C	NDD1
MSL3/ELA1	ENSG00000011007	MSL3	YNL230C	ELA1
CREBBP/YNK1	ENSG00000011052	CREBBP	YKL067W	YNK1
BZRAP1/UTP18	ENSG00000011260	BZRAP1	YJL069C	UTP18
MPO/NAB2	ENSG00000011275	MPO	YGL122C	NAB2
PON1/STT4	ENSG00000011405	PON1	YLR305C	STT4
GCFC2/SKG3	ENSG00000011426	GCFC2	YLR187W	SKG3
ABCB4/MSB4	ENSG00000011454	ABCB4	YOL112W	MSB4
SOX8/PPH21	ENSG00000011485	SOX8	YDL134C	PPH21
IBTK/YKR041W	ENSG00000012048	IBTK	YKR041W	YKR041W
MYCBP2/RAD10	ENSG00000012504	MYCBP2	YML095C	RAD10
FBXL3/NUP57	ENSG00000012822	FBXL3	YGR119C	NUP57
ITGAL/BCK1	ENSG00000012983	ITGAL	YJL095W	BCK1
PDK2/IRS4	ENSG00000013016	PDK2	YKR019C	IRS4
ITGA3/RPT3	ENSG00000013275	ITGA3	YDR394W	RPT3
LAMP2/COQ4	ENSG00000013441	LAMP2	YDR204W	COQ4
GGNBP2/RET1	ENSG00000013503	GGNBP2	YOR207C	RET1
ITGA2B/NGL2	ENSG00000013523	ITGA2B	YMR285C	NGL2
GDE1/PMT6	ENSG00000014216	GDE1	YGR199W	PMT6
C19orf60/MDH3	ENSG00000014641	C19orf60	YDL078C	MDH3
CRLF1/MMT1	ENSG00000014824	CRLF1	YMR177W	MMT1
MAP3K14/BRX1	ENSG00000015171	MAP3K14	YOL077C	BRX1
ABCC8/LAS17	ENSG00000015285	ABCC8	YOR181W	LAS17
CCL18/GPG1	ENSG00000015413	CCL18	YGL121C	GPG1
CCL3/MPP6	ENSG00000015479	CCL3	YNR024W	MPP6
SYNRG/BPL1	ENSG00000015592	SYNRG	YDL141W	BPL1
CACNG3/HPF1	ENSG00000016490	CACNG3	YOL155C	HPF1
TMEM132A/PMR1	ENSG00000017260	TMEM132A	YGL167C	PMR1
AP2B1/BEM3	ENSG00000017797	AP2B1	YPL115C	BEM3
TAC1/PMA1	ENSG00000018625	TAC1	YGL008C	PMA1
ZNF263/EMW1	ENSG00000018699	ZNF263	YNL313C	EMW1
CX3CL1/BET1	ENSG00000020256	CX3CL1	YIL004C	BET1
SPATA20/TFB3	ENSG00000020426	SPATA20	YDR460W	TFB3
CACNA1G/NUT1	ENSG00000021645	CACNA1G	YGL151W	NUT1
TNFRSF12A/SEN1	ENSG00000021776	TNFRSF12A	YLR430W	SEN1
MAP3K9/CPA1	ENSG00000021826	MAP3K9	YOR303W	CPA1
RALA/DEG1	ENSG00000022267	RALA	YFL001W	DEG1
BAIAP2L1/GPM2	ENSG00000022556	BAIAP2L1	YDL021W	GPM2
ETV1/MAG2	ENSG00000022840	ETV1	YLR427W	MAG2
AGK/PFA4	ENSG00000023041	AGK	YOL003C	PFA4
CCL26/PDI1	ENSG00000023318	CCL26	YCL043C	PDI1
FARP2/HEM1	ENSG00000023330	FARP2	YDR232W	HEM1
USH1C/GRX2	ENSG00000023572	USH1C	YDR513W	GRX2
DBF4/SEH1	ENSG00000023734	DBF4	YGL100W	SEH1
TBXA2R/UBR1	ENSG00000024048	TBXA2R	YGR184C	UBR1
IFRD1/RBG2	ENSG00000024422	IFRD1	YGR173W	RBG2
GTF2IRD1/GTR2	ENSG00000025039	GTF2IRD1	YGR163W	GTR2
PAF1/HSF1	ENSG00000025156	PAF1	YGL073W	HSF1
VPS41/SPP1	ENSG00000025293	VPS41	YPL138C	SPP1
ARHGAP44/GAL80	ENSG00000025434	ARHGAP44	YML051W	GAL80
ELAC2/PPT1	ENSG00000025772	ELAC2	YGR123C	PPT1
SCIN/SEC63	ENSG00000025796	SCIN	YOR254C	SEC63
MYH13/SRP1	ENSG00000025800	MYH13	YNL189W	SRP1
ADIPOR2/KEL1	ENSG00000026025	ADIPOR2	YHR158C	KEL1
UPP2/RAD3	ENSG00000026036	UPP2	YER171W	RAD3
MARK4/YCR023C	ENSG00000026103	MARK4	YCR023C	YCR023C
PAFAH1B1/YBR096W	ENSG00000026508	PAFAH1B1	YBR096W	YBR096W
NOS2/OCT1	ENSG00000027001	NOS2	YKL134C	OCT1
DNAH9/YOR296W	ENSG00000027075	DNAH9	YOR296W	YOR296W
GAS7/ALK2	ENSG00000028203	GAS7	YBL009W	ALK2
TRAPPC6A/VPS5	ENSG00000028528	TRAPPC6A	YOR069W	VPS5
MATK/YHR078W	ENSG00000029725	MATK	YHR078W	YHR078W
CD79B/SNF11	ENSG00000030304	CD79B	YDR073W	SNF11
SCN4A/SES1	ENSG00000031698	SCN4A	YDR023W	SES1
PAX6/WTM2	ENSG00000032389	PAX6	YOR229W	WTM2
RHBDF1/ACK1	ENSG00000032742	RHBDF1	YDL203C	ACK1
LUC7L/ARB1	ENSG00000033050	LUC7L	YER036C	ARB1
BAIAP3/VPH1	ENSG00000033627	BAIAP3	YOR270C	VPH1
PIGQ/NFI1	ENSG00000033800	PIGQ	YOR156C	NFI1
TEAD3/BOR1	ENSG00000033867	TEAD3	YNL275W	BOR1
SELE/TRX1	ENSG00000034152	SELE	YLR043C	TRX1
DNAJC11/ATG8	ENSG00000034713	DNAJC11	YBL078C	ATG8
MYLIP/ADE12	ENSG00000035687	MYLIP	YNL220W	ADE12
NOX1/RFC3	ENSG00000035928	NOX1	YNL290W	RFC3
E2F2/RTT101	ENSG00000036257	E2F2	YJL047C	RTT101
PSMB1/SUL2	ENSG00000036448	PSMB1	YLR092W	SUL2
SYN1/UBP7	ENSG00000036672	SYN1	YIL156W	UBP7
JARID2/MDS3	ENSG00000037637	JARID2	YGL197W	MDS3
CAMK1G/TRM8	ENSG00000037897	CAMK1G	YDL201W	TRM8
CDK11A/AYR1	ENSG00000038274	CDK11A	YIL124W	AYR1
NADK/YNL193W	ENSG00000038382	NADK	YNL193W	YNL193W
TFAP2B/YLR413W	ENSG00000038427	TFAP2B	YLR413W	YLR413W
CYTH3/MTR4	ENSG00000039123	CYTH3	YJL050W	MTR4
ADAM22/TCO89	ENSG00000039319	ADAM22	YPL180W	TCO89
SYPL1/PRE9	ENSG00000041357	SYPL1	YGR135W	PRE9
SPAG9/MOD5	ENSG00000041515	SPAG9	YOR274W	MOD5
CELSR3/NUG1	ENSG00000041802	CELSR3	YER006W	NUG1
MGST1/TDP1	ENSG00000042088	MGST1	YBR223C	TDP1
CRY1/APM1	ENSG00000042753	CRY1	YPL259C	APM1
NFIX/FHN1	ENSG00000042832	NFIX	YGR131W	FHN1
MMP25/DCN1	ENSG00000043093	MMP25	YLR128W	DCN1
IL32/RDL1	ENSG00000043143	IL32	YOR285W	RDL1
PKD1/SCM3	ENSG00000044115	PKD1	YDL139C	SCM3
MAPK8IP2/YJR030C	ENSG00000044446	MAPK8IP2	YJR030C	YJR030C
MED24/PAC1	ENSG00000047056	MED24	YOR269W	PAC1
SEC62/YLR419W	ENSG00000047188	SEC62	YLR419W	YLR419W
RPS20/URA8	ENSG00000047230	RPS20	YJR103W	URA8
CSDE1/VMA13	ENSG00000047249	CSDE1	YPR036W	VMA13
UBE3C/MLP1	ENSG00000047410	UBE3C	YKR095W	MLP1
REV3L/RPO41	ENSG00000047579	REV3L	YFL036W	RPO41
PAX7/CSG2	ENSG00000047936	PAX7	YBR036C	CSG2
MASP2/RSM10	ENSG00000048544	MASP2	YDR041W	RSM10
TRAF3IP3/RBS1	ENSG00000048991	TRAF3IP3	YDL189W	RBS1
POMT2/YKT6	ENSG00000049245	POMT2	YKL196C	YKT6
VTA1/ENT4	ENSG00000049283	VTA1	YLL038C	ENT4
MLXIPL/YMR244W	ENSG00000049323	MLXIPL	YMR244W	YMR244W
BAZ1B/RFC5	ENSG00000049541	BAZ1B	YBR087W	RFC5
RANBP9/RSP5	ENSG00000049759	RANBP9	YER125W	RSP5
ETV7/WBP1	ENSG00000049860	ETV7	YEL002C	WBP1
SPRTN/YLR257W	ENSG00000050405	SPRTN	YLR257W	YLR257W
METTL13/SKM1	ENSG00000050748	METTL13	YOL113W	SKM1
ZNF207/PER33	ENSG00000051108	ZNF207	YLR064W	PER33
UQCRC1/RAD51	ENSG00000051180	UQCRC1	YER095W	RAD51
CD9/HFM1	ENSG00000051341	CD9	YGL251C	HFM1
NCAPD2/CKI1	ENSG00000051382	NCAPD2	YLR133W	CKI1
IFFO1/CDC40	ENSG00000051596	IFFO1	YDR364C	CDC40
GIPR/BUD9	ENSG00000052126	GIPR	YGR041W	BUD9
NISCH/TAF3	ENSG00000052723	NISCH	YPL011C	TAF3
STAB1/ERG25	ENSG00000052802	STAB1	YGR060W	ERG25
FUZ/APD1	ENSG00000052841	FUZ	YBR151W	APD1
PRSS3/SOD2	ENSG00000053254	PRSS3	YHR008C	SOD2
CD4/AAD10	ENSG00000053371	CD4	YJR155W	AAD10
LRRC23/USE1	ENSG00000053501	LRRC23	YGL098W	USE1
BTK/BET3	ENSG00000054116	BTK	YKR068C	BET3
HFE/GDA1	ENSG00000054179	HFE	YEL042W	GDA1
SCMH1/CDC53	ENSG00000055130	SCMH1	YDL132W	CDC53
FYN/PEX11	ENSG00000055163	FYN	YOL147C	PEX11
HIVEP2/UBX2	ENSG00000055208	HIVEP2	YML013W	UBX2
TCEB3/VHS1	ENSG00000055332	TCEB3	YDR247W	VHS1
LYPLA2/DIG1	ENSG00000055609	LYPLA2	YPL049C	DIG1
NME2/PUF3	ENSG00000055917	NME2	YLL013C	PUF3
APBA3/YDR114C	ENSG00000056558	APBA3	YDR114C	YDR114C
MKS1/GLG2	ENSG00000056998	MKS1	YJL137C	GLG2
ABHD5/GDI1	ENSG00000057608	ABHD5	YER136W	GDI1
KAL1/ATG5	ENSG00000057663	KAL1	YPL149W	ATG5
AKAP8L/KCC4	ENSG00000058091	AKAP8L	YCL024W	KCC4
UTP18/DIN7	ENSG00000058404	UTP18	YDR263C	DIN7
RNF216/RPC37	ENSG00000058600	RNF216	YKR025W	RPC37
TTC19/ENA5	ENSG00000058668	TTC19	YDR038C	ENA5
PTBP1/RIO2	ENSG00000058729	PTBP1	YNL207W	RIO2
DPF1/CTH1	ENSG00000059145	DPF1	YDR151C	CTH1
SYT7/PRO2	ENSG00000059573	SYT7	YOR323C	PRO2
PIK3C2A/TRM3	ENSG00000059588	PIK3C2A	YDL112W	TRM3
PLAUR/XDJ1	ENSG00000059769	PLAUR	YLR090W	XDJ1
ANLN/YLR312C	ENSG00000060237	ANLN	YLR312C	YLR312C
WIZ/CDC13	ENSG00000060558	WIZ	YDL220C	CDC13
RABGAP1/PRP46	ENSG00000060688	RABGAP1	YPL151C	PRP46
DCN/FMP37	ENSG00000060762	DCN	YGL080W	FMP37
PPP5C/POT1	ENSG00000060971	PPP5C	YIL160C	POT1
MAP4K3/SDH4	ENSG00000061794	MAP4K3	YDR178W	SDH4
ZBTB32/ARK1	ENSG00000061938	ZBTB32	YNL020C	ARK1
TYROBP/AIF1	ENSG00000062096	TYROBP	YNR074C	AIF1
GABRA3/RSN1	ENSG00000062598	GABRA3	YMR266W	RSN1
BRCA1/POL1	ENSG00000062822	BRCA1	YNL102W	POL1
ERCC1/RPL18B	ENSG00000063177	ERCC1	YNL301C	RPL18B
CD22/SBP1	ENSG00000063244	CD22	YHL034C	SBP1
SEMA3B/ENT1	ENSG00000063245	SEMA3B	YDL161W	ENT1
MBTPS2/YIL165C	ENSG00000063438	MBTPS2	YIL165C	YIL165C
LTF/GLO2	ENSG00000063854	LTF	YDR272W	GLO2
NR1H4/TAF2	ENSG00000064313	NR1H4	YCR042C	TAF2
ALOX5/GIN4	ENSG00000064393	ALOX5	YDR507C	GIN4
CALCOCO1/MTR10	ENSG00000064419	CALCOCO1	YOR160W	MTR10
UBR7/YLR271W	ENSG00000064607	UBR7	YLR271W	YLR271W
MAP4K5/YBR235W	ENSG00000064651	MAP4K5	YBR235W	YBR235W
EHD3/YIG1	ENSG00000064666	EHD3	YPL201C	YIG1
PSMC4/RRP3	ENSG00000064703	PSMC4	YHR065C	RRP3
CLDN11/MLH2	ENSG00000064933	CLDN11	YLR035C	MLH2
MVP/GDE1	ENSG00000064999	MVP	YPL110C	GDE1
NUB1/NTG2	ENSG00000065057	NUB1	YOL043C	NTG2
CLK1/GPA1	ENSG00000065135	CLK1	YHR005C	GPA1
ENSG00000013455/PSE1	ENSG00000065150	ENSG00000013455	YMR308C	PSE1
POLR3B/CAR2	ENSG00000065154	POLR3B	YLR438W	CAR2
ANGEL1/PWP2	ENSG00000065183	ANGEL1	YCR057C	PWP2
RNF14/YFR035C	ENSG00000065243	RNF14	YFR035C	YFR035C
DDX11/PIN2	ENSG00000065320	DDX11	YOR104W	PIN2
CD6/SLM5	ENSG00000065427	CD6	YCR024C	SLM5
TACC3/RIM11	ENSG00000065534	TACC3	YMR139W	RIM11
UFL1/RLP7	ENSG00000065559	UFL1	YNL002C	RLP7
POLA2/ENT3	ENSG00000065609	POLA2	YJR125C	ENT3
CAPN1/ISR1	ENSG00000065613	CAPN1	YPR106W	ISR1
ACPP/RCK2	ENSG00000065675	ACPP	YLR248W	RCK2
MDH1/UTP15	ENSG00000065717	MDH1	YMR093W	UTP15
SLC30A9/RGI2	ENSG00000065809	SLC30A9	YIL057C	RGI2
MTMR11/MAE1	ENSG00000065833	MTMR11	YKL029C	MAE1
CCDC88C/GYP1	ENSG00000065882	CCDC88C	YOR070C	GYP1
YAF2/YPL245W	ENSG00000065883	YAF2	YPL245W	YPL245W
ZMYND11/FHL1	ENSG00000065970	ZMYND11	YPR104C	FHL1
WAS/RTS1	ENSG00000066027	WAS	YOR014W	RTS1
DPEP1/SEY1	ENSG00000066032	DPEP1	YOR165W	SEY1
BID/HRP1	ENSG00000066044	BID	YOL123W	HRP1
MATR3/SNF12	ENSG00000066117	MATR3	YNR023W	SNF12
RGPD5/HAP5	ENSG00000066136	RGPD5	YOR358W	HAP5
STMN4/FOB1	ENSG00000066422	STMN4	YDR110W	FOB1
NUDCD3/BFR1	ENSG00000066455	NUDCD3	YOR198C	BFR1
ISL1/SPS1	ENSG00000066468	ISL1	YDR523C	SPS1
IL20RA/DUO1	ENSG00000066629	IL20RA	YGL061C	DUO1
CLCA1/SEC7	ENSG00000066777	CLCA1	YDR170C	SEC7
ATP2C1/HEM15	ENSG00000066926	ATP2C1	YOR176W	HEM15
SRCIN1/LAG1	ENSG00000067167	SRCIN1	YHL003C	LAG1
IGF1/GIS2	ENSG00000067182	IGF1	YNL255C	GIS2
RALBP1/CDC19	ENSG00000067225	RALBP1	YAL038W	CDC19
RUFY3/FCF2	ENSG00000067334	RUFY3	YLR051C	FCF2
CNTN1/NUP100	ENSG00000067445	CNTN1	YKL068W	NUP100
WWTR1/RHO1	ENSG00000067560	WWTR1	YPR165W	RHO1
AGPS/TCB3	ENSG00000067715	AGPS	YML072C	TCB3
ATP1A2/HOS1	ENSG00000068024	ATP1A2	YPR068C	HOS1
TTC27/SCH9	ENSG00000068078	TTC27	YHR205W	SCH9
MARCO/CBF1	ENSG00000068323	MARCO	YJR060W	CBF1
SYT13/SPP2	ENSG00000068394	SYT13	YOR148C	SPP2
SNAI2/TRM7	ENSG00000068438	SNAI2	YBR061C	TRM7
CD74/RPO31	ENSG00000068654	CD74	YOR116C	RPO31
HGF/KRE28	ENSG00000068793	HGF	YDR532C	KRE28
ZRANB1/HST2	ENSG00000068903	ZRANB1	YPL015C	HST2
NCDN/LAC1	ENSG00000068976	NCDN	YKL008C	LAC1
ZFP64/GLT1	ENSG00000069248	ZFP64	YDL171C	GLT1
MNAT1/VPS35	ENSG00000069329	MNAT1	YJL154C	VPS35
SAMD4A/YDJ1	ENSG00000069345	SAMD4A	YNL064C	YDJ1
RUNX3/BPT1	ENSG00000069431	RUNX3	YLL015W	BPT1
MRE11A/BIT61	ENSG00000069667	MRE11A	YJL058C	BIT61
PLEKHB1/YEN1	ENSG00000069712	PLEKHB1	YER041W	YEN1
SERPINB1/CDD1	ENSG00000069764	SERPINB1	YLR245C	CDD1
SPAST/REF2	ENSG00000069849	SPAST	YDR195W	REF2
ENSG00000021602/UTP5	ENSG00000069966	ENSG00000021602	YDR398W	UTP5
NRXN3/UFD1	ENSG00000070010	NRXN3	YGR048W	UFD1
AQR/IKI3	ENSG00000070061	AQR	YLR384C	IKI3
CPS1/SSP120	ENSG00000070081	CPS1	YLR250W	SSP120
C8B/PFY1	ENSG00000070087	C8B	YOR122C	PFY1
FHL1/UIP3	ENSG00000070159	FHL1	YAR027W	UIP3
RTFDC1/NIC96	ENSG00000070182	RTFDC1	YFR002W	NIC96
GABRA1/ATG16	ENSG00000070444	GABRA1	YMR159C	ATG16
NLRP2/POL4	ENSG00000070501	NLRP2	YCR014C	POL4
RNF10/ASN1	ENSG00000070669	RNF10	YPR145W	ASN1
ZDHHC6/KAR2	ENSG00000070718	ZDHHC6	YJL034W	KAR2
RNH1/MUD2	ENSG00000070756	RNH1	YKL074C	MUD2
NDUFS1/RPA190	ENSG00000070761	NDUFS1	YOR341W	RPA190
RB1CC1/CKA1	ENSG00000070770	RB1CC1	YIL035C	CKA1
ERP44/GCD6	ENSG00000070785	ERP44	YDR211W	GCD6
ALAS1/RHO2	ENSG00000070831	ALAS1	YNL090W	RHO2
BIRC3/OSH3	ENSG00000070882	BIRC3	YHR073W	OSH3
AKAP11/PUT4	ENSG00000070915	AKAP11	YOR348C	PUT4
GLRX2/PMC1	ENSG00000070961	GLRX2	YGL006W	PMC1
SNAPC1/GSH2	ENSG00000071051	SNAPC1	YOL049W	GSH2
STRAP/AIP1	ENSG00000071127	STRAP	YMR092C	AIP1
ABCC2/YKL023W	ENSG00000071205	ABCC2	YKL023W	YKL023W
DEF6/SMK1	ENSG00000071242	DEF6	YPR054W	SMK1
PLEKHO1/YNG2	ENSG00000071243	PLEKHO1	YHR090C	YNG2
GCLM/BUD23	ENSG00000071462	GCLM	YCR047C	BUD23
UBR2/HRD3	ENSG00000071537	UBR2	YLR207W	HRD3
EHD2/AFG2	ENSG00000071539	EHD2	YLR397C	AFG2
RRAGD/ULS1	ENSG00000071794	RRAGD	YOR191W	ULS1
HSF2/CFT1	ENSG00000071894	HSF2	YDR301W	CFT1
PHF20/TSR4	ENSG00000071994	PHF20	YOL022C	TSR4
NR1H3/TPK2	ENSG00000072062	NR1H3	YPL203W	TPK2
NCAPH2/YBL107C	ENSG00000072110	NCAPH2	YBL107C	YBL107C
TOMM34/ENT2	ENSG00000072134	TOMM34	YLR206W	ENT2
SEC63/SIW14	ENSG00000072135	SEC63	YNL032W	SIW14
KPNA6/TRE1	ENSG00000072274	KPNA6	YPL176C	TRE1
VIM/GUK1	ENSG00000072415	VIM	YDR454C	GUK1
RTEL1-TNFRSF6B/BUD3	ENSG00000072518	RTEL1-TNFRSF6B	YCL014W	BUD3
FAS/IMG1	ENSG00000072609	FAS	YCR046C	IMG1
CD44/DBP1	ENSG00000072682	CD44	YPL119C	DBP1
KCNG1/MRPL8	ENSG00000072778	KCNG1	YJL063C	MRPL8
SLAMF7/LST8	ENSG00000072803	SLAMF7	YNL006W	LST8
MIPEP/YSP1	ENSG00000072818	MIPEP	YHR155W	YSP1
PRKCH/RRP4	ENSG00000072832	PRKCH	YHR069C	RRP4
INSRR/LRS4	ENSG00000072864	INSRR	YDR439W	LRS4
IFNGR1/SEC2	ENSG00000073009	IFNGR1	YNL272C	SEC2
SH2D2A/MCM2	ENSG00000073111	SH2D2A	YBL023C	MCM2
TNFRSF1B/STE50	ENSG00000073282	TNFRSF1B	YCL032W	STE50
VEZT/ECM5	ENSG00000073614	VEZT	YMR176W	ECM5
POU2F2/YAP1802	ENSG00000073921	POU2F2	YGR241C	YAP1802
SNX1/SEC18	ENSG00000073969	SNX1	YBR080C	SEC18
TBPL1/YJU3	ENSG00000074416	TBPL1	YKL094W	YJU3
ARNTL2/SNF1	ENSG00000074590	ARNTL2	YDR477W	SNF1
BCLAF1/SBA1	ENSG00000074696	BCLAF1	YKL117W	SBA1
ANK1/OPY1	ENSG00000074706	ANK1	YBR129C	OPY1
TFB1M/DOC1	ENSG00000074755	TFB1M	YGL240W	DOC1
RABEP1/ENO2	ENSG00000074800	RABEP1	YHR174W	ENO2
HMGB3/IST2	ENSG00000074855	HMGB3	YBR086C	IST2
NUP160/SLN1	ENSG00000074964	NUP160	YIL147C	SLN1
BAK1/TIF4632	ENSG00000075151	BAK1	YGL049C	TIF4632
MUSK/MTC5	ENSG00000075188	MUSK	YDR128W	MTC5
IKZF2/CTT1	ENSG00000075213	IKZF2	YGR088W	CTT1
GRN/RAX2	ENSG00000075223	GRN	YLR084C	RAX2
ARHGAP31/ERG10	ENSG00000075239	ARHGAP31	YPL028W	ERG10
NR2E3/YNL095C	ENSG00000075292	NR2E3	YNL095C	YNL095C
CENPQ/TAO3	ENSG00000075539	CENPQ	YIL129C	TAO3
SARS/ARP7	ENSG00000075624	SARS	YPR034W	ARP7
RANBP3/MRPL15	ENSG00000075651	RANBP3	YLR312W-A	MRPL15
ARID4A/YNL046W	ENSG00000075711	ARID4A	YNL046W	YNL046W
TSSC1/VPS21	ENSG00000075785	TSSC1	YOR089C	VPS21
ENSG00000032514/SYF1	ENSG00000075856	ENSG00000032514	YDR416W	SYF1
IFT88/YOR223W	ENSG00000075891	IFT88	YOR223W	YOR223W
ZCCHC8/RRP42	ENSG00000075914	ZCCHC8	YDL111C	RRP42
ABCF2/TAF13	ENSG00000075945	ABCF2	YML098W	TAF13
LRRC7/MCM6	ENSG00000076003	LRRC7	YGL201C	MCM6
UBA6/REX2	ENSG00000076043	UBA6	YLR059C	REX2
GAB2/YIL077C	ENSG00000076053	GAB2	YIL077C	YIL077C
ATP6V0A1/MLH1	ENSG00000076242	ATP6V0A1	YMR167W	MLH1
PIAS1/UNG1	ENSG00000076248	PIAS1	YML021C	UNG1
SLC4A7/MVB12	ENSG00000076344	SLC4A7	YGR206W	MVB12
APBA2/PYC1	ENSG00000076555	APBA2	YGL062W	PYC1
UHRF1/MON1	ENSG00000076685	UHRF1	YGL124C	MON1
MAP2K3/YIP1	ENSG00000076716	MAP2K3	YGR172C	YIP1
TMSB10/CLF1	ENSG00000076924	TMSB10	YLR117C	CLF1
RNF19A/ERV1	ENSG00000076984	RNF19A	YGR029W	ERV1
PEX3/NRK1	ENSG00000077009	PEX3	YNL129W	NRK1
GABARAPL2/COS12	ENSG00000077063	GABARAPL2	YGL263W	COS12
MYOC/TOP2	ENSG00000077097	MYOC	YNL088W	TOP2
SH3YL1/SKP2	ENSG00000077235	SH3YL1	YNL311C	SKP2
VCL/SAD1	ENSG00000077254	VCL	YFR005C	SAD1
DAPK2/MSL1	ENSG00000077312	DAPK2	YIR009W	MSL1
NSMAF/SKI6	ENSG00000077348	NSMAF	YGR195W	SKI6
ADSS/HST3	ENSG00000077463	ADSS	YOR025W	HST3
STAP1/CUR1	ENSG00000077522	STAP1	YPR158W	CUR1
TIMP2/CAP2	ENSG00000077549	TIMP2	YIL034C	CAP2
RFC1/UBC11	ENSG00000077721	RFC1	YOR339C	UBC11
CUL3/KSS1	ENSG00000077782	CUL3	YGR040W	KSS1
MYOM2/PDX3	ENSG00000077800	MYOM2	YBR035C	PDX3
OTC/RAD34	ENSG00000077809	OTC	YDR314C	RAD34
USP2/SIZ1	ENSG00000078043	USP2	YDR409W	SIZ1
CASR/PTK2	ENSG00000078061	CASR	YJR059W	PTK2
TUBG2/DUR1,2	ENSG00000078070	TUBG2	YBR208C	DUR1,2
RPL26L1/DRE2	ENSG00000078114	RPL26L1	YKR071C	DRE2
FLT4/UPS3	ENSG00000078140	FLT4	YDR185C	UPS3
NSUN2/INP51	ENSG00000078269	NSUN2	YIL002C	INP51
FBXO42/FAA4	ENSG00000078304	FBXO42	YMR246W	FAA4
MRI1/PET54	ENSG00000078328	MRI1	YGR222W	PET54
METTL1/SWD2	ENSG00000078369	METTL1	YKL018W	SWD2
HOXC8/SNT2	ENSG00000078403	HOXC8	YGL131C	SNT2
AGA/STE23	ENSG00000078618	AGA	YLR389C	STE23
ENSG00000038102/POR1	ENSG00000078668	ENSG00000038102	YNL055C	POR1
PI4K2B/CST6	ENSG00000078674	PI4K2B	YIL036W	CST6
MAT2B/MET13	ENSG00000078747	MAT2B	YGL125W	MET13
TLL1/INN1	ENSG00000078902	TLL1	YNL152W	INN1
EDC4/STP22	ENSG00000078967	EDC4	YCL008C	STP22
TRIO/YKU80	ENSG00000079246	TRIO	YMR106C	YKU80
VCAN/CBK1	ENSG00000079277	VCAN	YNL161W	CBK1
MSR1/PUF4	ENSG00000079308	MSR1	YGL014W	PUF4
CDH1/REX3	ENSG00000079313	CDH1	YLR107W	REX3
SKIV2L2/SRP102	ENSG00000079332	SKIV2L2	YKL154W	SRP102
DNAH5/RGT2	ENSG00000079393	DNAH5	YDL138W	RGT2
ZFYVE16/ERG9	ENSG00000079459	ZFYVE16	YHR190W	ERG9
C6/PGM2	ENSG00000079739	C6	YMR105C	PGM2
RAI14/SUB2	ENSG00000079785	RAI14	YDL084W	SUB2
SOX30/HAL1	ENSG00000079819	SOX30	YPR005C	HAL1
PNKP/TCB2	ENSG00000079841	PNKP	YNL087W	TCB2
SPDL1/VAM3	ENSG00000079950	SPDL1	YOR106W	VAM3
STAU2/YEA4	ENSG00000080493	STAU2	YEL004W	YEA4
RTN4R/MOT1	ENSG00000080503	RTN4R	YPL082C	MOT1
PHF23/FOX2	ENSG00000080511	PHF23	YKR009C	FOX2
CDH10/COQ5	ENSG00000080546	CDH10	YML110C	COQ5
INPP4A/IRC6	ENSG00000080561	INPP4A	YFR043C	IRC6
RAB27B/SWR1	ENSG00000080603	RAB27B	YDR334W	SWR1
PSMA4/PUF6	ENSG00000080608	PSMA4	YDR496C	PUF6
MYO16/MCM16	ENSG00000080709	MYO16	YPR046W	MCM16
LSG1/MOT2	ENSG00000080802	LSG1	YER068W	MOT2
PARP3/HEM13	ENSG00000080819	PARP3	YDR044W	HEM13
TNC/BI3	ENSG00000080823	TNC	Q0115	BI3
TDP1/YRB2	ENSG00000081026	TDP1	YIL063C	YRB2
MED17/PCL7	ENSG00000081087	MED17	YIL050W	PCL7
CAPG/STE12	ENSG00000081189	CAPG	YHR084W	STE12
AP2S1/CCH1	ENSG00000081248	AP2S1	YGR217W	CCH1
USH2A/CYB2	ENSG00000081277	USH2A	YML054C	CYB2
ZPBP/YKL027W	ENSG00000081307	ZPBP	YKL027W	YKL027W
TG/RPA12	ENSG00000081386	TG	YJR063W	RPA12
ADAM28/MTC1	ENSG00000081479	ADAM28	YJL123C	MTC1
BARX2/ECM32	ENSG00000081665	BARX2	YER176W	ECM32
DCUN1D1/YVH1	ENSG00000081721	DCUN1D1	YIR026C	YVH1
PHF15/PDE1	ENSG00000081803	PHF15	YGL248W	PDE1
ZIC2/TRI1	ENSG00000082014	ZIC2	YMR233W	TRI1
LCP2/SHE1	ENSG00000082258	LCP2	YBL031W	SHE1
TRIT1/PMD1	ENSG00000082397	TRIT1	YER132C	PMD1
ADRB1/YDL180W	ENSG00000082438	ADRB1	YDL180W	YDL180W
ENSG00000043822/MED4	ENSG00000082512	ENSG00000043822	YOR174W	MED4
GUCA2B/MRPL22	ENSG00000082515	GUCA2B	YNL177C	MRPL22
CUL7/TMS1	ENSG00000082556	CUL7	YDR105C	TMS1
CTNNA1/YCK1	ENSG00000082701	CTNNA1	YHR135C	YCK1
PHKA2/YLR156W	ENSG00000082781	PHKA2	YLR156W	YLR156W
EPHA3/VPS53	ENSG00000082805	EPHA3	YJL029C	VPS53
HSPA5/CRM1	ENSG00000082898	HSPA5	YGR218W	CRM1
DSG2/KAP104	ENSG00000083312	DSG2	YBR017C	KAP104
GEMIN8/AI5_BETA	ENSG00000083454	GEMIN8	Q0075	AI5_BETA
OFD1/YMR018W	ENSG00000083457	OFD1	YMR018W	YMR018W
PREX2/GIP4	ENSG00000083799	PREX2	YAL031C	GIP4
WDR37/SFC1	ENSG00000083842	WDR37	YJR095W	SFC1
YTHDC2/RPS5	ENSG00000083845	YTHDC2	YJR123W	RPS5
CTPS2/APT2	ENSG00000083857	CTPS2	YDR441C	APT2
ATP6V1H/SLZ1	ENSG00000083896	ATP6V1H	YNL196C	SLZ1
POLR2B/CPR7	ENSG00000084072	POLR2B	YJR032W	CPR7
TPR/STE24	ENSG00000084073	TPR	YJR117W	STE24
CP/TIF34	ENSG00000084623	CP	YMR146C	TIF34
DTNBP1/SMC3	ENSG00000084674	DTNBP1	YJL074C	SMC3
XK/PEX1	ENSG00000084731	XK	YKL197C	PEX1
ARHGAP6/YKR018C	ENSG00000084754	ARHGAP6	YKR018C	YKR018C
MAP4/UBX4	ENSG00000084764	MAP4	YMR067C	UBX4
GOPC/CGR1	ENSG00000085063	GOPC	YGL029W	CGR1
ROS1/SPO74	ENSG00000085276	ROS1	YGL170C	SPO74
HDAC9/HSP26	ENSG00000085382	HDAC9	YBR072W	HSP26
RRM2B/TAF5	ENSG00000085415	RRM2B	YBR198C	TAF5
TNFRSF17/AMA1	ENSG00000085433	TNFRSF17	YGR225W	AMA1
LMO3/CTS2	ENSG00000085465	LMO3	YDR371W	CTS2
MRPS10/SSK2	ENSG00000085511	MRPS10	YNR031C	SSK2
GUCA1A/STE6	ENSG00000085563	GUCA1A	YKL209C	STE6
RSF1/YJR096W	ENSG00000085662	RSF1	YJR096W	YJR096W
VPS13D/YMC1	ENSG00000085719	VPS13D	YPR058W	YMC1
CELF2/BZZ1	ENSG00000085733	CELF2	YHR114W	BZZ1
R3HDM1/IML2	ENSG00000085831	R3HDM1	YJL082W	IML2
COL9A2/PAN1	ENSG00000085832	COL9A2	YIR006C	PAN1
KITLG/CTF19	ENSG00000085871	KITLG	YPL018W	CTF19
ERCC8/SQS1	ENSG00000085872	ERCC8	YNL224C	SQS1
VAMP3/GCN2	ENSG00000086015	VAMP3	YDR283C	GCN2
PER3/MDJ1	ENSG00000086061	PER3	YFL016C	MDJ1
UTS2/VPS20	ENSG00000086065	UTS2	YMR077C	VPS20
TNFRSF9/FAP1	ENSG00000086102	TNFRSF9	YNL023C	FAP1
EPN3/DIM1	ENSG00000086189	EPN3	YPL266W	DIM1
LTBP1/KAP120	ENSG00000086200	LTBP1	YPL125W	KAP120
RCN1/MRPL24	ENSG00000086504	RCN1	YMR193W	MRPL24
ELN/CIN5	ENSG00000086548	ELN	YOR028C	CIN5
RFC2/CWC2	ENSG00000086589	RFC2	YDL209C	CWC2
ARID1B/EMP24	ENSG00000086598	ARID1B	YGL200C	EMP24
NEDD4L/RPS1B	ENSG00000086712	NEDD4L	YML063W	RPS1B
FOXP3/PPH3	ENSG00000086717	FOXP3	YDR075W	PPH3
HEXB/TOM1	ENSG00000086758	HEXB	YDR457W	TOM1
JKAMP/GPI10	ENSG00000086848	JKAMP	YGL142C	GPI10
DKK3/SPS19	ENSG00000087076	DKK3	YNL202W	SPS19
ARHGEF5/ATG1	ENSG00000087095	ARHGEF5	YGL180W	ATG1
NFE2L3/SGF11	ENSG00000087152	NFE2L3	YPL047W	SGF11
LIMA1/PGS1	ENSG00000087157	LIMA1	YCL004W	PGS1
SLC4A8/ISA1	ENSG00000087206	SLC4A8	YLL027W	ISA1
PTGER3/ATP18	ENSG00000087245	PTGER3	YML081C-A	ATP18
MAPK9/TPA1	ENSG00000087263	MAPK9	YER049W	TPA1
COL23A1/APA1	ENSG00000087266	COL23A1	YCL050C	APA1
BCAR1/CDC50	ENSG00000087274	BCAR1	YCR094W	CDC50
FAM160A2/EST1	ENSG00000087338	FAM160A2	YLR233C	EST1
HERPUD1/CUS1	ENSG00000087365	HERPUD1	YMR240C	CUS1
HOMER3/VPS1	ENSG00000087470	HOMER3	YKR001C	VPS1
RAD51/ERV46	ENSG00000087502	RAD51	YAL042W	ERV46
POLQ/GDS1	ENSG00000088179	POLQ	YOR355W	GDS1
PIK3CB/HAS1	ENSG00000088205	PIK3CB	YMR290C	HAS1
ENSG00000051415/RPS2	ENSG00000088247	ENSG00000051415	YGL123W	RPS2
CYBA/RFC1	ENSG00000088320	CYBA	YOR217W	RFC1
THOC3/REI1	ENSG00000088367	THOC3	YBR267W	REI1
HEBP2/MSH1	ENSG00000088387	HEBP2	YHR120W	MSH1
PLEKHA5/YLR422W	ENSG00000088538	PLEKHA5	YLR422W	YLR422W
PRSS8/COQ9	ENSG00000088682	PRSS8	YLR201C	COQ9
SIKE1/FPR1	ENSG00000088832	SIKE1	YNL135C	FPR1
RRP12/SHP1	ENSG00000088833	RRP12	YBL058W	SHP1
MSMO1/DYN2	ENSG00000088986	MSMO1	YDR424C	DYN2
TTC17/VAC7	ENSG00000088992	TTC17	YNL054W	VAC7
ALX4/BRL1	ENSG00000089006	ALX4	YHR036W	BRL1
FOXN3/RPL6A	ENSG00000089009	FOXN3	YML073C	RPL6A
AKR7A2/ESF1	ENSG00000089048	AKR7A2	YDR365C	ESF1
MRTO4/APC5	ENSG00000089053	MRTO4	YOR249C	APC5
USE1/REX4	ENSG00000089094	USE1	YOL080C	REX4
MCF2L2/GCN1	ENSG00000089154	MCF2L2	YGL195W	GCN1
NRIP2/PXL1	ENSG00000089159	NRIP2	YKR090W	PXL1
LAMA3/YLR179C	ENSG00000089220	LAMA3	YLR179C	YLR179C
ANAPC4/ETP1	ENSG00000089234	ANAPC4	YHL010C	ETP1
KCNQ1/NCP1	ENSG00000089250	KCNQ1	YHR042W	NCP1
TRAPPC3/TAP42	ENSG00000089289	TRAPPC3	YMR028W	TAP42
THRAP3/ROT2	ENSG00000089597	THRAP3	YBR229C	ROT2
PHPT1/BIR1	ENSG00000089685	PHPT1	YJR089W	BIR1
ENTPD2/MAK5	ENSG00000089737	ENTPD2	YBR142W	MAK5
ARID4B/YLL056C	ENSG00000090013	ARID4B	YLL056C	YLL056C
PTPRN/LCB1	ENSG00000090054	PTPRN	YMR296C	LCB1
KIF1B/PAP1	ENSG00000090060	KIF1B	YKR002W	PAP1
FOXC1/FYV10	ENSG00000090316	FOXC1	YIL097W	FYV10
SYNE2/XBP1	ENSG00000090339	SYNE2	YIL101C	XBP1
CBLN4/IPI3	ENSG00000090372	CBLN4	YNL182C	IPI3
CHRDL2/PEX12	ENSG00000090432	CHRDL2	YMR026C	PEX12
RELT/YNR064C	ENSG00000090487	RELT	YNR064C	YNR064C
NOP58/MPS2	ENSG00000090565	NOP58	YGL075C	MPS2
KCNH2/ALA1	ENSG00000090861	KCNH2	YOR335C	ALA1
CUL1/YOR022C	ENSG00000090975	CUL1	YOR022C	YOR022C
CYFIP2/SEC3	ENSG00000090989	CYFIP2	YER008C	SEC3
TAB2/LPD1	ENSG00000091140	TAB2	YFL018C	LPD1
EIF2AK2/RRP9	ENSG00000091181	EIF2AK2	YPR137W	RRP9
KMT2C/TRS65	ENSG00000091409	KMT2C	YGR166W	TRS65
PUM2/IML1	ENSG00000091428	PUM2	YJR138W	IML1
MRPL43/FUM1	ENSG00000091483	MRPL43	YPL262W	FUM1
ITIH4/SKT5	ENSG00000091490	ITIH4	YBL061C	SKT5
C4orf27/ECM30	ENSG00000091536	C4orf27	YLR436C	ECM30
ZFR/BAP2	ENSG00000092068	ZFR	YBR068C	BAP2
NPFFR2/VPS45	ENSG00000092108	NPFFR2	YGL095C	VPS45
ENSG00000056345/DAM1	ENSG00000092200	ENSG00000056345	YGR113W	DAM1
PHF21B/SPT16	ENSG00000092201	PHF21B	YGL207W	SPT16
TRAF1/ERT1	ENSG00000092208	TRAF1	YBR239C	ERT1
PCGF2/ADE16	ENSG00000092421	PCGF2	YLR028C	ADE16
IL17RB/YVC1	ENSG00000092439	IL17RB	YOR087W	YVC1
TRAF3IP2/SOF1	ENSG00000092470	TRAF3IP2	YLL011W	SOF1
GYG2/SPS4	ENSG00000092529	GYG2	YOR313C	SPS4
SERPINB3/SER3	ENSG00000092621	SERPINB3	YER081W	SER3
PKP2/MLC2	ENSG00000092841	PKP2	YPR188C	MLC2
MSH4/HMF1	ENSG00000092847	MSH4	YER057C	HMF1
F7/AFT2	ENSG00000093010	F7	YPL202C	AFT2
GDI2/RSM22	ENSG00000093167	GDI2	YKL155C	RSM22
PRDM1/HOS3	ENSG00000094631	PRDM1	YPL116W	HOS3
ATG5/FUR1	ENSG00000094841	ATG5	YHR128W	FUR1
PITHD1/SLP1	ENSG00000094975	PITHD1	YOR154W	SLP1
MTA3/RET2	ENSG00000095139	MTA3	YFR051C	RET2
USP13/VAC8	ENSG00000095261	USP13	YEL013W	VAC8
LAMC2/MSS51	ENSG00000095303	LAMC2	YLR203C	MSS51
CDK14/NUP188	ENSG00000095319	CDK14	YML103C	NUP188
SEC61A1/CAT2	ENSG00000095321	SEC61A1	YML042W	CAT2
PPP1R12A/VMA7	ENSG00000095539	PPP1R12A	YGR020C	VMA7
RASGRF1/ISW1	ENSG00000095564	RASGRF1	YBR245C	ISW1
CAMK2B/YFR017C	ENSG00000095637	CAMK2B	YFR017C	YFR017C
CROCC/HSP150	ENSG00000095794	CROCC	YJL159W	HSP150
POLR3E/YBL081W	ENSG00000095951	POLR3E	YBL081W	YBL081W
ATP2B4/CTK1	ENSG00000096063	ATP2B4	YKL139W	CTK1
ZC3H11A/CEF1	ENSG00000096401	ZC3H11A	YMR213W	CEF1
RIOK2/NUF2	ENSG00000096696	RIOK2	YOL069W	NUF2
NDC1/SIR2	ENSG00000096717	NDC1	YDL042C	SIR2
FLYWCH1/RPM2	ENSG00000096968	FLYWCH1	YML091C	RPM2
UNKL/HRR25	ENSG00000097007	UNKL	YPL204W	HRR25
ALDH18A1/CDC7	ENSG00000097046	ALDH18A1	YDL017W	CDC7
TARBP1/AIR1	ENSG00000099139	TARBP1	YIL079C	AIR1
MXD1/ERP2	ENSG00000099203	MXD1	YAL007C	ERP2
CDK17/MGR1	ENSG00000099204	CDK17	YCL044C	MGR1
DNAJC25/NRG2	ENSG00000099326	DNAJC25	YBR066C	NRG2
PSD/FRE8	ENSG00000099331	PSD	YLR047C	FRE8
CTDP1/RPN12	ENSG00000099341	CTDP1	YFR052W	RPN12
YBX3/NSE3	ENSG00000099399	YBX3	YDR288W	NSE3
WNK1/CUS2	ENSG00000099622	WNK1	YNL286W	CUS2
CCAR1/ATP16	ENSG00000099624	CCAR1	YDL004W	ATP16
OGFR/YRA1	ENSG00000099783	OGFR	YDR381W	YRA1
GNA15/CDC34	ENSG00000099804	GNA15	YDR054C	CDC34
CREB3L3/RPB5	ENSG00000099817	CREB3L3	YBR154C	RPB5
PTPRU/PKH3	ENSG00000099875	PTPRU	YDR466W	PKH3
SNRNP40/YRB1	ENSG00000099901	SNRNP40	YDR002W	YRB1
COL11A1/GRS1	ENSG00000099917	COL11A1	YBR121C	GRS1
MPC1/MYO5	ENSG00000099942	MPC1	YMR109W	MYO5
ACAA1/DFM1	ENSG00000099958	ACAA1	YDR411C	DFM1
BCAT1/RPA34	ENSG00000099968	BCAT1	YJL148W	RPA34
HDAC7/PRP21	ENSG00000099995	HDAC7	YJL203W	PRP21
LZTS1/SMD3	ENSG00000100028	LZTS1	YLR147C	SMD3
SPAG4/CDC28	ENSG00000100030	SPAG4	YBR160W	CDC28
NCKAP1/PTC3	ENSG00000100034	NCKAP1	YBL056W	PTC3
MRPS35/CTP1	ENSG00000100075	MRPS35	YBR291C	CTP1
GUCY1B3/GGA1	ENSG00000100083	GUCY1B3	YDR358W	GGA1
SFSWAP/SPC105	ENSG00000100106	SFSWAP	YGL093W	SPC105
TNK2/SPP382	ENSG00000100109	TNK2	YLR424W	SPP382
CDH3/NHP2	ENSG00000100138	CDH3	YDL208W	NHP2
ARSF/RPO26	ENSG00000100142	ARSF	YPR187W	RPO26
GPBP1/IXR1	ENSG00000100146	GPBP1	YKL032C	IXR1
CS/YLR462W	ENSG00000100151	CS	YLR462W	YLR462W
LTK/DBP3	ENSG00000100201	LTK	YGL078C	DBP3
MRPS24/DMC1	ENSG00000100206	MRPS24	YER179W	DMC1
ELMO2/BOP3	ENSG00000100207	ELMO2	YNL042W	BOP3
WAPAL/BNA6	ENSG00000100219	WAPAL	YFR047C	BNA6
APPBP2/AIM33	ENSG00000100225	APPBP2	YML087C	AIM33
POLD1/TUF1	ENSG00000100226	POLD1	YOR187W	TUF1
SEZ6/YOR114W	ENSG00000100227	SEZ6	YOR114W	YOR114W
EIF4B/SAP190	ENSG00000100239	EIF4B	YKR028W	SAP190
GLTSCR1/GSF2	ENSG00000100242	GLTSCR1	YML048W	GSF2
RPL18/PGA3	ENSG00000100243	RPL18	YML125C	PGA3
ISOC2/LSB1	ENSG00000100266	ISOC2	YGR136W	LSB1
U2AF2/APL2	ENSG00000100280	U2AF2	YKL135C	APL2
EPN1/SUT1	ENSG00000100284	EPN1	YGL162W	SUT1
MED29/HMX1	ENSG00000100292	MED29	YLR205C	HMX1
AHRR/YJR011C	ENSG00000100296	AHRR	YJR011C	YJR011C
GSC2/PTC4	ENSG00000100324	GSC2	YBR125C	PTC4
GPC1/MYO3	ENSG00000100345	GPC1	YKL129C	MYO3
ADCK1/HPT1	ENSG00000100353	ADCK1	YDR399W	HPT1
HAGH/NPA3	ENSG00000100360	HAGH	YJR072C	NPA3
RNF4/YIA6	ENSG00000100372	RNF4	YIL006W	YIA6
CASP8/HSP12	ENSG00000100380	CASP8	YFL014W	HSP12
ASUN/HRT1	ENSG00000100387	ASUN	YOL133W	HRT1
DLX3/GCN5	ENSG00000100393	DLX3	YGR252W	GCN5
SPA17/RNA1	ENSG00000100401	SPA17	YMR235C	RNA1
WISP2/APA2	ENSG00000100403	WISP2	YDR530C	APA2
NGFR/RPC25	ENSG00000100413	NGFR	YKL144C	RPC25
CDON/NTO1	ENSG00000100425	CDON	YPR031W	NTO1
TAF2/RPL12A	ENSG00000100427	TAF2	YEL054C	RPL12A
HIPK2/FPR3	ENSG00000100442	HIPK2	YML074C	FPR3
TNPO3/PAU15	ENSG00000100448	TNPO3	YIR041W	PAU15
MEF2BNB-MEF2B/TIF3	ENSG00000100461	MEF2BNB-MEF2B	YPR163C	TIF3
RFXANK/DPB2	ENSG00000100479	RFXANK	YPR175W	DPB2
LPAR2/GPH1	ENSG00000100504	LPAR2	YPR160W	GPH1
CTSA/RAD27	ENSG00000100526	CTSA	YKL113C	RAD27
SUGP2/VMA8	ENSG00000100554	SUGP2	YEL051W	VMA8
SLC12A2/PRE6	ENSG00000100567	SLC12A2	YOL038W	PRE6
SNX24/VTI1	ENSG00000100568	SNX24	YMR197C	VTI1
EYA2/AHA1	ENSG00000100591	EYA2	YDR214W	AHA1
CNN2/BNI1	ENSG00000100592	CNN2	YNL271C	BNI1
SNCAIP/LCB2	ENSG00000100596	SNCAIP	YDR062W	LCB2
DDX20/YIR024C	ENSG00000100604	DDX20	YIR024C	YIR024C
BTBD1/RRT6	ENSG00000100605	BTBD1	YGL146C	RRT6
BCAS1/PTC2	ENSG00000100614	BCAS1	YER089C	PTC2
POU1F1/NMA2	ENSG00000100628	POU1F1	YGR010W	NMA2
PMS1/PIN4	ENSG00000100650	PMS1	YBL051C	PIN4
HMG20B/TIF5	ENSG00000100664	HMG20B	YPR041W	TIF5
CALCRL/CYS3	ENSG00000100665	CALCRL	YAL012W	CYS3
TAF11/MPH1	ENSG00000100697	TAF11	YIR002C	MPH1
ANKS1A/ADE3	ENSG00000100714	ANKS1A	YGR204W	ADE3
AP3D1/YAP1	ENSG00000100722	AP3D1	YML007W	YAP1
ZNF76/YGR093W	ENSG00000100749	ZNF76	YGR093W	YGR093W
SLC9A3R2/RPT2	ENSG00000100764	SLC9A3R2	YDL007W	RPT2
NTHL1/CLA4	ENSG00000100784	NTHL1	YNL298W	CLA4
GNAI3/PRE3	ENSG00000100804	GNAI3	YJL001W	PRE3
IPO5/ACE2	ENSG00000100811	IPO5	YLR131C	ACE2
OAT/YHR080C	ENSG00000100814	OAT	YHR080C	YHR080C
WDR3/SGN1	ENSG00000100836	WDR3	YIR001C	SGN1
PKN2/SRP54	ENSG00000100883	PKN2	YPR088C	SRP54
WDR18/HO	ENSG00000100884	WDR18	YDL227C	HO
TRAM2/RAD54	ENSG00000100888	TRAM2	YGL163C	RAD54
NTN1/SCL1	ENSG00000100902	NTN1	YGL011C	SCL1
GLP2R/MGA2	ENSG00000100906	GLP2R	YIR033W	MGA2
MCM10/PCM1	ENSG00000100908	MCM10	YEL058W	PCM1
DGKA/YHR035W	ENSG00000100934	DGKA	YHR035W	YHR035W
ERBB3/ATP12	ENSG00000100979	ERBB3	YJL180C	ATP12
ROPN1/CBP3	ENSG00000101019	ROPN1	YPL215W	CBP3
KARS/NMD3	ENSG00000101040	KARS	YHR170W	NMD3
PDIA5/DIA1	ENSG00000101049	PDIA5	YMR316W	DIA1
NDUFB4/GAL11	ENSG00000101057	NDUFB4	YOL051W	GAL11
SPEN/GAT2	ENSG00000101076	SPEN	YMR136W	GAT2
MYLK/PET9	ENSG00000101084	MYLK	YBL030C	PET9
MAP2K4/ELM1	ENSG00000101109	MAP2K4	YKL048C	ELM1
SNAP91/GIM3	ENSG00000101132	SNAP91	YNL153C	GIM3
SLK/LYS9	ENSG00000101144	SLK	YNR050C	LYS9
COL17A1/GLE2	ENSG00000101146	COL17A1	YER107C	GLE2
SEC61A2/BIO2	ENSG00000101150	SEC61A2	YGR286C	BIO2
PRKCQ/PRP6	ENSG00000101161	PRKCQ	YBR055C	PRP6
TLE2/PRE10	ENSG00000101182	TLE2	YOR362C	PRE10
ASB1/EAF7	ENSG00000101189	ASB1	YNL136W	EAF7
FAM107B/IOC2	ENSG00000101191	FAM107B	YLR095C	IOC2
ME1/GID8	ENSG00000101193	ME1	YMR135C	GID8
TBC1D1/GLO3	ENSG00000101199	TBC1D1	YER122C	GLO3
CDK13/TEF2	ENSG00000101210	CDK13	YBR118W	TEF2
MTHFD2/YCH1	ENSG00000101224	MTHFD2	YGR203W	YCH1
SLC9A7/YFL066C	ENSG00000101246	SLC9A7	YFL066C	YFL066C
FOXJ2/CRG1	ENSG00000101247	FOXJ2	YHR209W	CRG1
YBX1/CKA2	ENSG00000101266	YBX1	YOR061W	CKA2
PDE4A/SEC24	ENSG00000101310	PDE4A	YIL109C	SEC24
PPP2R5A/TRL1	ENSG00000101333	PPP2R5A	YJL087C	TRL1
CTNNA2/FUS3	ENSG00000101336	CTNNA2	YBL016W	FUS3
ELAVL1/APC1	ENSG00000101347	ELAVL1	YNL172W	APC1
TIE1/IDH1	ENSG00000101365	TIE1	YNL037C	IDH1
SMARCD1/MIR1	ENSG00000101367	SMARCD1	YJR077C	MIR1
KDM4A/UTR1	ENSG00000101391	KDM4A	YJR049C	UTR1
NFYC/TTI1	ENSG00000101407	NFYC	YKL033W	TTI1
SLC9A3/ARP5	ENSG00000101442	SLC9A3	YNL059C	ARP5
NGEF/SAH1	ENSG00000101444	NGEF	YER043C	SAH1
ASPM/YPL034W	ENSG00000101474	ASPM	YPL034W	YPL034W
CD84/UBP6	ENSG00000101557	CD84	YFR010W	UBP6
ELOVL1/SCS2	ENSG00000101558	ELOVL1	YER120W	SCS2
SPI1/YMR196W	ENSG00000101605	SPI1	YMR196W	YMR196W
ZNRD1/ABD1	ENSG00000101654	ZNRD1	YBR236C	ABD1
MPPED2/UBX5	ENSG00000101745	MPPED2	YDR330W	UBX5
ZBTB11/MBP1	ENSG00000101752	ZBTB11	YDL056W	MBP1
ATXN3/RIO1	ENSG00000101782	ATXN3	YOR119C	RIO1
GOLGA5/PTI1	ENSG00000101811	GOLGA5	YGR156W	PTI1
FGFR2/NAS6	ENSG00000101843	FGFR2	YGR232W	NAS6
EML1/SIF2	ENSG00000101849	EML1	YBR103W	SIF2
ARFGEF1/POL2	ENSG00000101868	ARFGEF1	YNL262W	POL2
MTFR1/MRS1	ENSG00000101871	MTFR1	YIR021W	MRS1
STAG3/ALG13	ENSG00000101901	STAG3	YGL047W	ALG13
FECH/PRS2	ENSG00000101911	FECH	YER099C	PRS2
MYO9A/YOR342C	ENSG00000101972	MYO9A	YOR342C	YOR342C
DDX3Y/EPL1	ENSG00000101977	DDX3Y	YFL024C	EPL1
PFKP/SAC6	ENSG00000102024	PFKP	YDR129C	SAC6
SP100/ARD1	ENSG00000102030	SP100	YHR013C	ARD1
KLF6/STH1	ENSG00000102038	KLF6	YIL126W	STH1
PPAP2A/YMR1	ENSG00000102043	PPAP2A	YJR110W	YMR1
NEO1/UME1	ENSG00000102054	NEO1	YPL139C	UME1
TRAM1/SMF1	ENSG00000102096	TRAM1	YOL122C	SMF1
PHKA1/TAZ1	ENSG00000102125	PHKA1	YPR140W	TAZ1
TNFRSF1A/PGK1	ENSG00000102144	TNFRSF1A	YCR012W	PGK1
CACNB1/MDY2	ENSG00000102178	CACNB1	YOL111C	MDY2
EVI5/PKH1	ENSG00000102225	EVI5	YDR490C	PKH1
PKM/UBP5	ENSG00000102226	PKM	YER144C	UBP5
DHX29/PAB1	ENSG00000102241	DHX29	YER165W	PAB1
DNTTIP2/ALE1	ENSG00000102312	DNTTIP2	YOR175C	ALE1
TP53BP1/KTR1	ENSG00000102385	TP53BP1	YOR099W	KTR1
TRO/CTR86	ENSG00000102401	TRO	YCR054C	CTR86
RRP15/YER130C	ENSG00000102554	RRP15	YER130C	YER130C
RHOA/YPK1	ENSG00000102572	RHOA	YKL126W	YPK1
DHX8/YJL118W	ENSG00000102595	DHX8	YJL118W	YJL118W
PRKCZ/FUS2	ENSG00000102606	PRKCZ	YMR232W	FUS2
SYT1/YNL010W	ENSG00000102753	SYT1	YNL010W	YNL010W
IDH3G/SRV2	ENSG00000102755	IDH3G	YNL138W	SRV2
ROGDI/SWD3	ENSG00000102879	ROGDI	YBR175W	SWD3
PDZD4/CMK2	ENSG00000102882	PDZD4	YOL016C	CMK2
ROCK1/PPQ1	ENSG00000102893	ROCK1	YPL179W	PPQ1
CBFB/NTF2	ENSG00000102898	CBFB	YER009W	NTF2
PDK3/STP1	ENSG00000102974	PDK3	YDR463W	STP1
HYAL2/RPN8	ENSG00000103035	HYAL2	YOR261C	RPN8
HDAC4/YNL176C	ENSG00000103152	HDAC4	YNL176C	YNL176C
RASSF1/VMR1	ENSG00000103222	RASSF1	YHL035C	VMR1
FGFR3/MUP1	ENSG00000103257	FGFR3	YGR055W	MUP1
IFI35/NBP35	ENSG00000103274	IFI35	YGL091C	NBP35
COASY/UBC9	ENSG00000103275	COASY	YDL064W	UBC9
MEF2A/ARO2	ENSG00000103313	MEF2A	YGL148W	ARO2
OTUD5/ADH5	ENSG00000103326	OTUD5	YBR145W	ADH5
TFE3/SUP35	ENSG00000103342	TFE3	YDR172W	SUP35
TBC1D25/RSM19	ENSG00000103363	TBC1D25	YNR037C	RSM19
ACSL4/SIS1	ENSG00000103423	ACSL4	YNL007C	SIS1
INPP5A/PEX10	ENSG00000103429	INPP5A	YDR265W	PEX10
GPKOW/NRG1	ENSG00000103495	GPKOW	YDR043C	NRG1
GRIPAP1/SED5	ENSG00000103496	GRIPAP1	YLR026C	SED5
FTSJ1/PKP1	ENSG00000103507	FTSJ1	YIL042C	PKP1
POLR1A/TAE1	ENSG00000103510	POLR1A	YBR261C	TAE1
LAPTM4A/ICY2	ENSG00000103540	LAPTM4A	YPL250C	ICY2
IP6K2/AI4	ENSG00000103546	IP6K2	Q0065	AI4
STON1-GTF2A1L/BRE1	ENSG00000103549	STON1-GTF2A1L	YDL074C	BRE1
SRBD1/YPL247C	ENSG00000103647	SRBD1	YPL247C	YPL247C
CYFIP1/TOS3	ENSG00000103653	CYFIP1	YGL179C	TOS3
RASGRP2/ATS1	ENSG00000103657	RASGRP2	YAL020C	ATS1
PSME4/YKR023W	ENSG00000103671	PSME4	YKR023W	YKR023W
IFT80/LIA1	ENSG00000103723	IFT80	YJR070C	LIA1
SIRT2/FAA1	ENSG00000103740	SIRT2	YOR317W	FAA1
ERLEC1/YPT32	ENSG00000103769	ERLEC1	YGL210W	YPT32
PPP2R5B/RBA50	ENSG00000103932	PPP2R5B	YDR527W	RBA50
PYGM/STB2	ENSG00000103942	PYGM	YMR053C	STB2
PITX1/MXR1	ENSG00000104064	PITX1	YER042W	MXR1
TRPC7/VAN1	ENSG00000104112	TRPC7	YML115C	VAN1
NUP133/PEP3	ENSG00000104142	NUP133	YLR148W	PEP3
NUCKS1/MSC2	ENSG00000104147	NUCKS1	YDR205W	MSC2
VPS35/GND1	ENSG00000104221	VPS35	YHR183W	GND1
DNAJA2/CFT2	ENSG00000104299	DNAJA2	YLR115W	CFT2
BCL3/MCK1	ENSG00000104312	BCL3	YNL307C	MCK1
KCNAB2/NUP116	ENSG00000104320	KCNAB2	YMR047C	NUP116
ABCC9/TBF1	ENSG00000104327	ABCC9	YPL128C	TBF1
GAL/POP1	ENSG00000104356	GAL	YNL221C	POP1
CLEC2D/SOH1	ENSG00000104368	CLEC2D	YGL127C	SOH1
RORA/GNA1	ENSG00000104408	RORA	YFL017C	GNA1
DRD4/EMC2	ENSG00000104412	DRD4	YJR088C	EMC2
TGFBR3/ARP10	ENSG00000104419	TGFBR3	YDR106W	ARP10
KIAA1107/PET123	ENSG00000104435	KIAA1107	YOR158W	PET123
PLA2G10/DAL80	ENSG00000104447	PLA2G10	YKR034W	DAL80
ATP1B3/DAL81	ENSG00000104490	ATP1B3	YIR023W	DAL81
NEDD4/HUL5	ENSG00000104517	NEDD4	YGL141W	HUL5
PIGB/EFB1	ENSG00000104529	PIGB	YAL003W	EFB1
MAPK6/PSA1	ENSG00000104549	MAPK6	YDL055C	PSA1
GNB5/TMT1	ENSG00000104611	GNB5	YER175C	TMT1
RAB27A/BCH2	ENSG00000104613	RAB27A	YKR027W	BCH2
CECR5/VPS55	ENSG00000104660	CECR5	YJR044C	VPS55
UFD1L/OST3	ENSG00000104723	UFD1L	YOR085W	OST3
LRP6/UBX3	ENSG00000104805	LRP6	YDL091C	UBX3
GUCY2C/GSY1	ENSG00000104812	GUCY2C	YFR015C	GSY1
SCT/ECI1	ENSG00000104823	SCT	YLR284C	ECI1
PHRF1/TUB2	ENSG00000104833	PHRF1	YFL037W	TUB2
IKBKAP/DIA4	ENSG00000104835	IKBKAP	YHR011W	DIA4
NUCB2/SNP1	ENSG00000104852	NUCB2	YIL061C	SNP1
PFN2/YER184C	ENSG00000104863	PFN2	YER184C	YER184C
PTPN3/PIH1	ENSG00000104872	PTPN3	YHR034C	PIH1
SPTB/TPO2	ENSG00000104888	SPTB	YGR138C	TPO2
DAPP1/PRP11	ENSG00000104897	DAPP1	YDL043C	PRP11
FGF10/TRM1	ENSG00000104907	FGF10	YDR120C	TRM1
SMG6/HSC82	ENSG00000104938	SMG6	YMR186W	HSC82
EXOC5/YJU2	ENSG00000104957	EXOC5	YKL095W	YJU2
CLTCL1/RPL6B	ENSG00000104960	CLTCL1	YLR448W	RPL6B
FSTL3/CNS1	ENSG00000104969	FSTL3	YBR155W	CNS1
DGCR2/TIM44	ENSG00000104980	DGCR2	YIL022W	TIM44
RNF126/CCA1	ENSG00000105011	RNF126	YER168C	CCA1
MNT/MAS1	ENSG00000105088	MNT	YLR163C	MAS1
ZXDC/CRH1	ENSG00000105127	ZXDC	YGR189C	CRH1
POLB/POP4	ENSG00000105171	POLB	YBR257W	POP4
WIPI1/SWI4	ENSG00000105186	WIPI1	YER111C	SWI4
ASNS/TIM50	ENSG00000105197	ASNS	YPL063W	TIM50
AP3M2/NOP1	ENSG00000105202	AP3M2	YDL014W	NOP1
CNGB1/PGI1	ENSG00000105220	CNGB1	YBR196C	PGI1
ST6GALNAC2/GFD2	ENSG00000105229	ST6GALNAC2	YCL036W	GFD2
CHAT/ALF1	ENSG00000105254	CHAT	YNL148C	ALF1
PABPC1/FCJ1	ENSG00000105281	PABPC1	YKR016W	FCJ1
TESK2/ASE1	ENSG00000105290	TESK2	YOR058C	ASE1
C16orf80/PRO1	ENSG00000105323	C16orf80	YDR300C	PRO1
CSNK2A2/YML6	ENSG00000105364	CSNK2A2	YML025C	YML6
PTPN21/RSC3	ENSG00000105369	PTPN21	YDR303C	RSC3
EIF2B3/QDR1	ENSG00000105370	EIF2B3	YIL120W	QDR1
CAMK2A/NOP53	ENSG00000105373	CAMK2A	YPL146C	NOP53
TCOF1/CIR1	ENSG00000105379	TCOF1	YGR207C	CIR1
CDC42/AVT7	ENSG00000105388	CDC42	YIL088C	AVT7
OSBPL3/DYS1	ENSG00000105397	OSBPL3	YHR068W	DYS1
EPHA8/SEC17	ENSG00000105402	EPHA8	YBL050W	SEC17
SLC12A3/YIP3	ENSG00000105404	SLC12A3	YNL044W	YIP3
RAD18/PMA2	ENSG00000105409	RAD18	YPL036W	PMA2
ATP2B1/SYT1	ENSG00000105443	ATP2B1	YPR095C	SYT1
NCK2/UTP7	ENSG00000105447	NCK2	YER082C	UTP7
MAP4K4/CDA1	ENSG00000105483	MAP4K4	YLR307W	CDA1
RPL31/PLB3	ENSG00000105499	RPL31	YOL011W	PLB3
WDR1/TPD3	ENSG00000105568	WDR1	YAL016W	TPD3
SNX13/KAP95	ENSG00000105576	SNX13	YLR347C	KAP95
ARHGAP10/CCC1	ENSG00000105607	ARHGAP10	YLR220W	CCC1
RPS6KA2/PRP31	ENSG00000105618	RPS6KA2	YGR091W	PRP31
ING3/GPI1	ENSG00000105647	ING3	YGR216C	GPI1
WBSCR22/SET3	ENSG00000105663	WBSCR22	YKR029C	SET3
SEL1L/SEC28	ENSG00000105669	SEL1L	YIL076W	SEC28
TRIP13/DBP8	ENSG00000105671	TRIP13	YHR169W	DBP8
ATP6AP1/SFG1	ENSG00000105676	ATP6AP1	YOR315W	SFG1
TCF3/YRB30	ENSG00000105698	TCF3	YGL164C	YRB30
TRIB2/PXR1	ENSG00000105705	TRIB2	YGR280C	PXR1
DAZAP1/AKL1	ENSG00000105723	DAZAP1	YBR059C	AKL1
MBD3/SPF1	ENSG00000105726	MBD3	YEL031W	SPF1
PRLH/PDR17	ENSG00000105737	PRLH	YNL264C	PDR17
HLTF/GLO4	ENSG00000105755	HLTF	YOR040W	GLO4
CPSF1/ZUO1	ENSG00000105821	CPSF1	YGR285C	ZUO1
CDH19/DET1	ENSG00000105852	CDH19	YDR051C	DET1
PDCD2/LCD1	ENSG00000105854	PDCD2	YDR499W	LCD1
PRKACA/YKL069W	ENSG00000105855	PRKACA	YKL069W	YKL069W
LPHN1/WTM1	ENSG00000105875	LPHN1	YOR230W	WTM1
ACTN1/HOS4	ENSG00000105887	ACTN1	YIL112W	HOS4
RPS6KA6/STV1	ENSG00000105929	RPS6KA6	YMR054W	STV1
EPN2/YGR066C	ENSG00000105939	EPN2	YGR066C	YGR066C
PTPN18/KGD1	ENSG00000105953	PTPN18	YIL125W	KGD1
LIMS2/PRR2	ENSG00000105976	LIMS2	YDL214C	PRR2
LNX1/JJJ1	ENSG00000105993	LNX1	YNL227C	JJJ1
TFRC/RIM1	ENSG00000106028	TFRC	YCR028C-A	RIM1
SREBF1/ATG17	ENSG00000106052	SREBF1	YLR423C	ATG17
TRPC5/YCR099C	ENSG00000106069	TRPC5	YCR099C	YCR099C
AFF4/SSO1	ENSG00000106089	AFF4	YPL232W	SSO1
UBE2D1/GRS2	ENSG00000106105	UBE2D1	YPR081C	GRS2
MPP5/GIS3	ENSG00000106125	MPP5	YLR094C	GIS3
SMC1A/FCY22	ENSG00000106128	SMC1A	YER060W-A	FCY22
HSD17B10/RPL20B	ENSG00000106246	HSD17B10	YOR312C	RPL20B
MARK2/PRT1	ENSG00000106263	MARK2	YOR361C	PRT1
HMMR/VPS70	ENSG00000106327	HMMR	YJR126C	VPS70
CHFR/NOP15	ENSG00000106344	CHFR	YNL110C	NOP15
TRHDE/IMD3	ENSG00000106348	TRHDE	YLR432W	IMD3
P4HA2/LSM5	ENSG00000106355	P4HA2	YER146W	LSM5
FCGR2B/APS2	ENSG00000106367	FCGR2B	YJR058C	APS2
NFATC3/KTR3	ENSG00000106397	NFATC3	YBR205W	KTR3
ACADVL/VPS71	ENSG00000106400	ACADVL	YML041C	VPS71
FBXW11/ZAP1	ENSG00000106571	FBXW11	YJL056C	ZAP1
ACAP1/PRE8	ENSG00000106588	ACAP1	YML092C	PRE8
CRMP1/MRPL32	ENSG00000106591	CRMP1	YCR003W	MRPL32
DERL2/RHB1	ENSG00000106615	DERL2	YCR027C	RHB1
NDE1/SDS23	ENSG00000106617	NDE1	YGL056C	SDS23
MRVI1/POL31	ENSG00000106628	MRVI1	YJR006W	POL31
AP1M1/GLK1	ENSG00000106633	AP1M1	YCL040W	GLK1
PVR/HSP104	ENSG00000106665	PVR	YLL026W	HSP104
IKBKG/VMA21	ENSG00000106688	IKBKG	YGR105W	VMA21
XRCC1/CKS1	ENSG00000106723	XRCC1	YBR135W	CKS1
SCARB1/TUP1	ENSG00000106789	SCARB1	YCR084C	TUP1
MCM2/UTP21	ENSG00000106829	MCM2	YLR409C	UTP21
TP63/DFG16	ENSG00000106952	TP63	YOR030W	DFG16
LLGL2/OAF1	ENSG00000106991	LLGL2	YAL051W	OAF1
NLE1/ADK2	ENSG00000106992	NLE1	YER170W	ADK2
SDHA/FRQ1	ENSG00000107130	SDHA	YDR373W	FRQ1
SMARCE1/PSD1	ENSG00000107186	SMARCE1	YNL169C	PSD1
KDM5A/SPG4	ENSG00000107187	KDM5A	YMR107W	SPG4
ADAM11/MBF1	ENSG00000107223	ADAM11	YOR298C-A	MBF1
PPP2R3A/MRF1	ENSG00000107242	PPP2R3A	YGL143C	MRF1
FERMT2/SNL1	ENSG00000107262	FERMT2	YIL016W	SNL1
ABCB11/YBR225W	ENSG00000107282	ABCB11	YBR225W	YBR225W
CD5L/DNA2	ENSG00000107290	CD5L	YHR164C	DNA2
PTGS2/RVS161	ENSG00000107295	PTGS2	YCR009C	RVS161
IGF2BP2/PDR10	ENSG00000107331	IGF2BP2	YOR328W	PDR10
MAP3K13/YNL144C	ENSG00000107341	MAP3K13	YNL144C	YNL144C
ST6GAL1/GAT1	ENSG00000107485	ST6GAL1	YFL021W	GAT1
VDAC1P1/SLM3	ENSG00000107521	VDAC1P1	YDL033C	SLM3
PICALM/TKL2	ENSG00000107537	PICALM	YBR117C	TKL2
NSF/PEX13	ENSG00000107554	NSF	YLR191W	PEX13
GLI2/DPB11	ENSG00000107560	GLI2	YJL090C	DPB11
CLASP1/PHB1	ENSG00000107566	CLASP1	YGR132C	PHB1
MRPS34/RPG1	ENSG00000107581	MRPS34	YBR079C	RPG1
NOTCH3/PET18	ENSG00000107611	NOTCH3	YCR020C	PET18
CLNS1A/YKL162C	ENSG00000107614	CLNS1A	YKL162C	YKL162C
PPP2R2C/PKC1	ENSG00000107643	PPP2R2C	YBL105C	PKC1
TEAD2/NSE4	ENSG00000107672	TEAD2	YDL105W	NSE4
EED/ATG26	ENSG00000107679	EED	YLR189C	ATG26
CDHR2/CNA1	ENSG00000107758	CDHR2	YLR433C	CNA1
SNCB/MPM1	ENSG00000107771	SNCB	YJL066C	MPM1
TSG101/GEA1	ENSG00000107862	TSG101	YJR031C	GEA1
ATP2A3/SAC7	ENSG00000107863	ATP2A3	YDR389W	SAC7
CA12/BCP1	ENSG00000107949	CA12	YDR361C	BCP1
MGLL/YOL098C	ENSG00000107959	MGLL	YOL098C	YOL098C
NTN4/PSF3	ENSG00000107960	NTN4	YOL146W	PSF3
BCS1L/MPD1	ENSG00000108010	BCS1L	YOR288C	MPD1
NUAK1/NUP159	ENSG00000108021	NUAK1	YIL115C	NUP159
SLC24A1/FRA1	ENSG00000108039	SLC24A1	YLL029W	FRA1
SCARF1/RAD50	ENSG00000108055	SCARF1	YNL250W	RAD50
LMAN1/RTS3	ENSG00000108091	LMAN1	YGR161C	RTS3
PTPLAD1/CUL3	ENSG00000108094	PTPLAD1	YGR003W	CUL3
IPCEF1/SSN2	ENSG00000108100	IPCEF1	YDR443C	SSN2
ZZEF1/ADH2	ENSG00000108107	ZZEF1	YMR303C	ADH2
ENO1/CAF120	ENSG00000108175	ENO1	YNL278W	CAF120
SLC12A1/CPR5	ENSG00000108179	SLC12A1	YDR304C	CPR5
C19orf10/YHI9	ENSG00000108187	C19orf10	YHR029C	YHI9
ANO8/HED1	ENSG00000108256	ANO8	YDR014W-A	HED1
ARHGEF10L/PUP3	ENSG00000108294	ARHGEF10L	YER094C	PUP3
TXK/CWC25	ENSG00000108296	TXK	YNL245C	CWC25
KCNQ2/NHP6A	ENSG00000108312	KCNQ2	YPR052C	NHP6A
TACR2/YNL019C	ENSG00000108342	TACR2	YNL019C	YNL019C
ACTR6/RPN3	ENSG00000108344	ACTR6	YER021W	RPN3
TIPIN/NOP8	ENSG00000108349	TIPIN	YOL144W	NOP8
SRI/SEE1	ENSG00000108370	SRI	YIL064W	SEE1
EIF4G3/RAD57	ENSG00000108384	EIF4G3	YDR004W	RAD57
NUP37/SPR28	ENSG00000108387	NUP37	YDR218C	SPR28
SEMA3A/DMA1	ENSG00000108395	SEMA3A	YHR115C	DMA1
SEMA3C/GPT2	ENSG00000108405	SEMA3C	YKR067W	GPT2
ACAT1/RPN10	ENSG00000108424	ACAT1	YHR200W	RPN10
CELSR1/BOS1	ENSG00000108433	CELSR1	YLR078C	BOS1
ZNF638/ATG4	ENSG00000108510	ZNF638	YNL223W	ATG4
ADD2/DMA2	ENSG00000108523	ADD2	YNL116W	DMA2
FGF4/OAC1	ENSG00000108528	FGF4	YKL120W	OAC1
RASAL2/VTC2	ENSG00000108551	RASAL2	YFL004W	VTC2
MARK3/MRPL20	ENSG00000108557	MARK3	YKR085C	MRPL20
SLC25A3/MAM33	ENSG00000108561	SLC25A3	YIL070C	MAM33
FOSL2/DOP1	ENSG00000108576	FOSL2	YDR141C	DOP1
FRYL/GOS1	ENSG00000108587	FRYL	YHL031C	GOS1
FSCN1/SPB1	ENSG00000108592	FSCN1	YCL054W	SPB1
ACTB/RSC6	ENSG00000108604	ACTB	YCR052W	RSC6
PLD1/YML108W	ENSG00000108641	PLD1	YML108W	YML108W
WDR62/RRP5	ENSG00000108651	WDR62	YMR229C	RRP5
DLG1/SNU114	ENSG00000108654	DLG1	YKL173W	SNU114
RAB7A/GEA2	ENSG00000108669	RAB7A	YEL022W	GEA2
BCAP29/RPN6	ENSG00000108671	BCAP29	YDL097C	RPN6
SART3/PLB2	ENSG00000108684	SART3	YMR006C	PLB2
ARHGAP15/SPT7	ENSG00000108773	ARHGAP15	YBR081C	SPT7
PAX2/YPT11	ENSG00000108774	PAX2	YNL304W	YPT11
EXOSC7/MRP7	ENSG00000108826	EXOSC7	YNL005C	MRP7
KIFAP3/RHO5	ENSG00000108830	KIFAP3	YNL180C	RHO5
MCM6/HOS2	ENSG00000108840	MCM6	YGL194C	HOS2
REXO2/LUC7	ENSG00000108848	REXO2	YDL087C	LUC7
RBM7/CHS2	ENSG00000108854	RBM7	YBR038W	CHS2
RBMS2/MSG5	ENSG00000108861	RBMS2	YNL053W	MSG5
BAZ2A/RNR4	ENSG00000108946	BAZ2A	YGR180C	RNR4
PTPN23/LOT5	ENSG00000108953	PTPN23	YKL183W	LOT5
MLH1/YPL162C	ENSG00000108984	MLH1	YPL162C	YPL162C
UNG/YNL035C	ENSG00000109046	UNG	YNL035C	YNL035C
KLHL20/YDR248C	ENSG00000109047	KLHL20	YDR248C	YDR248C
RGS11/YIR042C	ENSG00000109065	RGS11	YIR042C	YIR042C
PLXNA2/SPT6	ENSG00000109111	PLXNA2	YGR116W	SPT6
SPAG5/DEP1	ENSG00000109118	SPAG5	YAL013W	DEP1
ANKRD13A/AVO2	ENSG00000109320	ANKRD13A	YMR068W	AVO2
TPD52/MRK1	ENSG00000109339	TPD52	YDL079C	MRK1
ACACB/OSH2	ENSG00000109458	ACACB	YDL019C	OSH2
TRAF4/ECM14	ENSG00000109472	TRAF4	YHR132C	ECM14
PAG1/MGE1	ENSG00000109519	PAG1	YOR232W	MGE1
GPATCH1/GAR1	ENSG00000109534	GPATCH1	YHR089C	GAR1
ICAM3/TRM9	ENSG00000109536	ICAM3	YML014W	TRM9
NT5C2/GEF1	ENSG00000109572	NT5C2	YJR040W	GEF1
MCAM/PRP43	ENSG00000109606	MCAM	YGL120C	PRP43
GPC4/DRS2	ENSG00000109654	GPC4	YAL026C	DRS2
CAMSAP3/CDC4	ENSG00000109670	CAMSAP3	YFL009W	CDC4
RAP1GAP/HSP78	ENSG00000109689	RAP1GAP	YDR258C	HSP78
XAB2/PEX28	ENSG00000109775	XAB2	YHR150W	PEX28
ARHGEF1/USV1	ENSG00000109787	ARHGEF1	YPL230W	USV1
STXBP2/FMP52	ENSG00000109854	STXBP2	YER004W	FMP52
MAP2K7/YPR013C	ENSG00000109906	MAP2K7	YPR013C	YPR013C
NMRK2/ELP4	ENSG00000109911	NMRK2	YPL101W	ELP4
DGKD/ZPR1	ENSG00000109917	DGKD	YGR211W	ZPR1
CTTNBP2/SSB1	ENSG00000109971	CTTNBP2	YDL229W	SSB1
ACTL6B/HUA1	ENSG00000110031	ACTL6B	YGR268C	HUA1
RARB/TPS3	ENSG00000110047	RARB	YMR261C	TPS3
TOP2B/OSH6	ENSG00000110048	TOP2B	YKR003W	OSH6
NFKB2/SAP185	ENSG00000110075	NFKB2	YJL098W	SAP185
PPP1R12B/YAT1	ENSG00000110090	PPP1R12B	YAR035W	YAT1
DNAJC10/CLB1	ENSG00000110092	DNAJC10	YGR108W	CLB1
GTF3C1/PRP19	ENSG00000110107	GTF3C1	YLL036C	PRP19
IL4R/IRC20	ENSG00000110171	IL4R	YLR247C	IRC20
USP33/PHO91	ENSG00000110344	USP33	YNR013C	PHO91
PAK3/REC104	ENSG00000110395	PAK3	YHR157W	REC104
DCX/KNS1	ENSG00000110422	DCX	YLL019C	KNS1
SNRPA/SED4	ENSG00000110427	SNRPA	YCR067C	SED4
SPAG6/LAT1	ENSG00000110435	SPAG6	YNL071W	LAT1
EXOSC5/YNL247W	ENSG00000110619	EXOSC5	YNL247W	YNL247W
DYNC1I2/TOM70	ENSG00000110711	DYNC1I2	YNL121C	TOM70
APBB1IP/EKI1	ENSG00000110721	APBB1IP	YDR147W	EKI1
LRCH4/TFB1	ENSG00000110768	LRCH4	YDR311W	TFB1
FAM76B/NAS2	ENSG00000110801	FAM76B	YIL007C	NAS2
SIRT6/SPC19	ENSG00000110841	SIRT6	YDR201W	SPC19
TYR/PAR32	ENSG00000110851	TYR	YDL173W	PAR32
POLD3/CRN1	ENSG00000110880	POLD3	YLR429W	CRN1
ACTN2/CAX4	ENSG00000110881	ACTN2	YGR036C	CAX4
CAPZB/CHA4	ENSG00000110887	CAPZB	YLR098C	CHA4
PHF17/ERG12	ENSG00000110921	PHF17	YMR208W	ERG12
UBE2A/ATP1	ENSG00000110955	UBE2A	YBL099W	ATP1
FGFR1/MAP2	ENSG00000111142	FGFR1	YBL091C	MAP2
FKBP6/LAP2	ENSG00000111144	FKBP6	YNL045W	LAP2
GTF2I/PMT2	ENSG00000111203	GTF2I	YAL023C	PMT2
SMC1B/FKH2	ENSG00000111206	SMC1B	YNL068C	FKH2
FBLN1/VPS62	ENSG00000111249	FBLN1	YGR141W	VPS62
ITGA8/ALD5	ENSG00000111275	ITGA8	YER073W	ALD5
CST7/TFB4	ENSG00000111358	CST7	YPR056W	TFB4
MAP2/SPC24	ENSG00000111450	MAP2	YMR117C	SPC24
PIAS2/RET3	ENSG00000111481	PIAS2	YPL010W	RET3
AMPH/MET18	ENSG00000111530	AMPH	YIL128W	MET18
ARAF/NUP84	ENSG00000111581	ARAF	YDL116W	NUP84
MCCC1/CDC36	ENSG00000111596	MCCC1	YDL165W	CDC36
FAP/TDH3	ENSG00000111640	FAP	YGR192C	TDH3
NEBL/NOP2	ENSG00000111641	NEBL	YNL061W	NOP2
UBE2K/SNF2	ENSG00000111642	UBE2K	YOR290C	SNF2
PIK3C3/YNG1	ENSG00000111653	PIK3C3	YOR064C	YNG1
N4BP2/ERR3	ENSG00000111674	N4BP2	YMR323W	ERR3
SYNJ2/YGR153W	ENSG00000111679	SYNJ2	YGR153W	YGR153W
ADCY2/SPR1	ENSG00000111701	ADCY2	YOR190W	SPR1
PPP2R5C/SIP2	ENSG00000111725	PPP2R5C	YGL208W	SIP2
RBFOX1/YHR003C	ENSG00000111726	RBFOX1	YHR003C	YHR003C
GNB1/NUP120	ENSG00000111737	GNB1	YKL057C	NUP120
HOXA9/WHI4	ENSG00000111786	HOXA9	YDL224C	WHI4
EDN1/MTF1	ENSG00000111802	EDN1	YMR228W	MTF1
MLLT10/GIR2	ENSG00000111832	MLLT10	YDR152W	GIR2
ADCYAP1R1/SHO1	ENSG00000111859	ADCYAP1R1	YER118C	SHO1
NRD1/ASF1	ENSG00000111875	NRD1	YJL115W	ASF1
VDAC3/CEG1	ENSG00000111880	VDAC3	YGL130W	CEG1
PCM1/YER121W	ENSG00000111907	PCM1	YER121W	YER121W
CBFA2T2/YJL028W	ENSG00000112033	CBFA2T2	YJL028W	YJL028W
DBC1/STE3	ENSG00000112038	DBC1	YKL178C	STE3
ITCH/YPR003C	ENSG00000112053	ITCH	YPR003C	YPR003C
TP73/HOG1	ENSG00000112062	TP73	YLR113W	HOG1
TOLLIP/MEP3	ENSG00000112077	TOLLIP	YPR138C	MEP3
UBE2D4/MCM5	ENSG00000112118	UBE2D4	YLR274W	MCM5
RUNX1T1/FAR10	ENSG00000112130	RUNX1T1	YLR238W	FAR10
THOC1/HRT3	ENSG00000112146	THOC1	YLR097C	HRT3
OSBPL6/MDN1	ENSG00000112159	OSBPL6	YLR106C	MDN1
SLC1A3/HUR1	ENSG00000112164	SLC1A3	YGL168W	HUR1
XRCC5/RPS15	ENSG00000112175	XRCC5	YOL040C	RPS15
LXN/MET22	ENSG00000112200	LXN	YOL064C	MET22
SP140/SSN8	ENSG00000112237	SP140	YNL025C	SSN8
MKNK1/XPT1	ENSG00000112242	MKNK1	YJR133W	XPT1
TNS1/SLH1	ENSG00000112249	TNS1	YGR271W	SLH1
REXO1/FRE4	ENSG00000112282	REXO1	YNR060W	FRE4
SAR1A/UGA2	ENSG00000112294	SAR1A	YBR006W	UGA2
CDC14A/MVP1	ENSG00000112335	CDC14A	YMR004W	MVP1
RAPGEF3/SKI7	ENSG00000112339	RAPGEF3	YOR076C	SKI7
CEACAM1/MAK32	ENSG00000112343	CEACAM1	YCR019W	MAK32
SENP1/PEX7	ENSG00000112357	SENP1	YDR142C	PEX7
DUSP13/MCH2	ENSG00000112394	DUSP13	YKL221W	MCH2
CIC/YKE4	ENSG00000112473	CIC	YIL023C	YKE4
LIPE/PHO84	ENSG00000112499	LIPE	YML123C	PHO84
FDFT1/ENP1	ENSG00000112578	FDFT1	YBR247C	ENP1
PAFAH1B3/SPT15	ENSG00000112592	PAFAH1B3	YER148W	SPT15
OPHN1/RML2	ENSG00000112651	OPHN1	YEL050C	RML2
KIF22/ARG80	ENSG00000112658	KIF22	YMR042W	ARG80
SCGN/SDP1	ENSG00000112679	SCGN	YIL113W	SDP1
PGM1/SEC5	ENSG00000112685	PGM1	YDR166C	SEC5
DDX1/ULP2	ENSG00000112701	DDX1	YIL031W	ULP2
DNM2/YHR213W-B	ENSG00000112715	DNM2	YHR213W-B	YHR213W-B
EPB41L2/PRP45	ENSG00000112739	EPB41L2	YAL032C	PRP45
RIMS1/FUN26	ENSG00000112759	RIMS1	YAL022C	FUN26
STX7/HIS4	ENSG00000112769	STX7	YCL030C	HIS4
RABL2B/GTO3	ENSG00000112782	RABL2B	YMR251W	GTO3
KEAP1/YMR124W	ENSG00000112851	KEAP1	YMR124W	YMR124W
PTPRH/PAP2	ENSG00000112941	PTPRH	YOL115W	PAP2
EPHA6/ERG13	ENSG00000112972	EPHA6	YML126C	ERG13
SCTR/ERP4	ENSG00000112983	SCTR	YOR016C	ERP4
RFX3/LYS1	ENSG00000112992	RFX3	YIR034C	LYS1
RIF1/SSA3	ENSG00000113013	RIF1	YBL075C	SSA3
RAB21/AEP3	ENSG00000113048	RAB21	YPL005W	AEP3
SLC4A4/GAS3	ENSG00000113100	SLC4A4	YMR215W	GAS3
SMARCA2/HMG1	ENSG00000113161	SMARCA2	YML075C	HMG1
RDH8/SWH1	ENSG00000113163	RDH8	YAR042W	SWH1
SESN1/IME2	ENSG00000113263	SESN1	YJL106W	IME2
MID2/APE3	ENSG00000113269	MID2	YBR286W	APE3
COL5A3/THG1	ENSG00000113272	COL5A3	YGR024C	THG1
SRCAP/ENT5	ENSG00000113282	SRCAP	YDR153C	ENT5
KIAA0020/CCR4	ENSG00000113300	KIAA0020	YAL021C	CCR4
CPB2/SAN1	ENSG00000113312	CPB2	YDR143C	SAN1
CHRNA3/MSH2	ENSG00000113318	CHRNA3	YOL090W	MSH2
KCNN2/BUD5	ENSG00000113319	KCNN2	YCR038C	BUD5
CNOT4/RNT1	ENSG00000113360	CNOT4	YMR239C	RNT1
PSEN1/SUB1	ENSG00000113387	PSEN1	YMR039C	SUB1
CPOX/MST1	ENSG00000113407	CPOX	YKL194C	MST1
MOK/DIA3	ENSG00000113448	MOK	YDL024C	DIA3
HSP90AA1/RAD17	ENSG00000113456	HSP90AA1	YOR368W	RAD17
RBL1/SOL2	ENSG00000113552	RBL1	YCR073W-A	SOL2
DLGAP4/SKP1	ENSG00000113558	DLGAP4	YDR328C	SKP1
CFHR2/PPH22	ENSG00000113575	CFHR2	YDL188C	PPH22
NDC80/CKB1	ENSG00000113578	NDC80	YGL019W	CKB1
AP4E1/FLO9	ENSG00000113580	AP4E1	YAL063C	FLO9
RSBN1/ERB1	ENSG00000113593	RSBN1	YMR049C	ERB1
MAGI3/SFB2	ENSG00000113615	MAGI3	YNL049C	SFB2
CXCL2/MRPL1	ENSG00000113645	CXCL2	YDR116C	MRPL1
AFP/PRP40	ENSG00000113649	AFP	YKL012W	PRP40
COL4A4/HSP10	ENSG00000113657	COL4A4	YOR020C	HSP10
OSTM1/PKH2	ENSG00000113712	OSTM1	YOL100W	PKH2
CDH7/CEM1	ENSG00000113719	CDH7	YER061C	CEM1
PCNP/SAT4	ENSG00000113721	PCNP	YCR008W	SAT4
ARG2/ARP8	ENSG00000113812	ARG2	YOR141C	ARP8
MEF2C/EST2	ENSG00000113889	MEF2C	YLR318W	EST2
PTPRC/MET31	ENSG00000113916	PTPRC	YPL038W	MET31
CACNA1S/OGG1	ENSG00000114026	CACNA1S	YML060W	OGG1
PKP1/ERG1	ENSG00000114054	PKP1	YGR175C	ERG1
UBA5/UFD4	ENSG00000114062	UBA5	YKL010C	UFD4
STK17B/VID28	ENSG00000114098	STK17B	YIL017C	VID28
CDC14B/AAD14	ENSG00000114115	CDC14B	YNL331C	AAD14
ZNF510/RIM2	ENSG00000114120	ZNF510	YBR192W	RIM2
LRP2/APC11	ENSG00000114125	LRP2	YDL008W	APC11
ZNF506/BDF1	ENSG00000114166	ZNF506	YLR399C	BDF1
DUSP12/ARC19	ENSG00000114209	DUSP12	YKL013C	ARC19
ENSG00000081770/BCY1	ENSG00000114302	ENSG00000081770	YIL033C	BCY1
CADPS2/UBP3	ENSG00000114316	CADPS2	YER151C	UBP3
HSPB11/RPL24A	ENSG00000114391	HSPB11	YGL031C	RPL24A
IL12RB2/GPB2	ENSG00000114423	IL12RB2	YAL056W	GPB2
SMARCD3/URA3	ENSG00000114491	SMARCD3	YEL021W	URA3
FYB/NRD1	ENSG00000114503	FYB	YNL251C	NRD1
MPP4/VMA1	ENSG00000114573	MPP4	YDL185W	VMA1
STRADB/MAK11	ENSG00000114650	STRADB	YKL021C	MAK11
BZW1/CTF13	ENSG00000114738	BZW1	YMR094W	CTF13
PGR/HFI1	ENSG00000114745	PGR	YPL254W	HFI1
ME2/SUI1	ENSG00000114784	ME2	YNL244C	SUI1
C5orf22/CPR4	ENSG00000114857	C5orf22	YCR069W	CPR4
CCNT2/TIF4631	ENSG00000114867	CCNT2	YGR162W	TIF4631
EPB41L3/ORM1	ENSG00000114978	EPB41L3	YGR038W	ORM1
COBLL1/TPP1	ENSG00000115008	COBLL1	YMR156C	TPP1
DLG3/FAB1	ENSG00000115020	DLG3	YFR019W	FAB1
TRAF5/ATM1	ENSG00000115073	TRAF5	YMR301C	ATM1
MRPL22/ARP4	ENSG00000115091	MRPL22	YJL081C	ARP4
GEMIN5/ARG8	ENSG00000115107	GEMIN5	YOL140W	ARG8
OPRK1/IST3	ENSG00000115128	OPRK1	YIR005W	IST3
NFE2L1/YAP1801	ENSG00000115145	NFE2L1	YHR161C	YAP1801
GSK3B/GUT2	ENSG00000115159	GSK3B	YIL155C	GUT2
ITGB5/HHT1	ENSG00000115163	ITGB5	YBR010W	HHT1
ERC1/PTK1	ENSG00000115170	ERC1	YKL198C	PTK1
XPO1/YML079W	ENSG00000115207	XPO1	YML079W	YML079W
PALB2/GCN3	ENSG00000115211	PALB2	YKR026C	GCN3
DOPEY1/RPN11	ENSG00000115233	DOPEY1	YFR004W	RPN11
BCKDHB/CYR1	ENSG00000115241	BCKDHB	YJL005W	CYR1
KAT6A/YIM1	ENSG00000115252	KAT6A	YMR152W	YIM1
ULK2/PRB1	ENSG00000115257	ULK2	YEL060C	PRB1
GRHL2/PEF1	ENSG00000115271	GRHL2	YGR058W	PEF1
TNPO1/CWH41	ENSG00000115275	TNPO1	YGL027C	CWH41
P2RX5/NUM1	ENSG00000115306	P2RX5	YDR150W	NUM1
ITGAE/CUE4	ENSG00000115307	ITGAE	YML101C	CUE4
DIS3/SLX1	ENSG00000115392	DIS3	YBR228W	SLX1
PIBF1/BLI1	ENSG00000115415	PIBF1	YKL061W	BLI1
ENSG00000083622/GMH1	ENSG00000115446	ENSG00000083622	YKR030W	GMH1
NUFIP1/CCT4	ENSG00000115484	NUFIP1	YDL143W	CCT4
RRAGB/PLP1	ENSG00000115514	RRAGB	YDR183W	PLP1
CYLD/HSH155	ENSG00000115524	CYLD	YMR288W	HSH155
SLC27A5/VPS24	ENSG00000115561	SLC27A5	YKL041W	VPS24
ZNF324/YDR541C	ENSG00000115590	ZNF324	YDR541C	YDR541C
ZNF446/RIM21	ENSG00000115616	ZNF446	YNL294C	RIM21
ZNF8/SPO12	ENSG00000115648	ZNF8	YHR152W	SPO12
RPS5/CSR2	ENSG00000115652	RPS5	YPR030W	CSR2
FAT1/SDS22	ENSG00000115685	FAT1	YKL193C	SDS22
YTHDC1/HRK1	ENSG00000115687	YTHDC1	YOR267C	HRK1
CHMP2B/RFS1	ENSG00000115756	CHMP2B	YBR052C	RFS1
PPIE/SPE1	ENSG00000115758	PPIE	YKL184W	SPE1
ZMPSTE24/RPL23A	ENSG00000115762	ZMPSTE24	YBL087C	RPL23A
NOA1/GRH1	ENSG00000115806	NOA1	YDR517W	GRH1
REST/CAC2	ENSG00000115808	REST	YML102W	CAC2
SSH1/AAC1	ENSG00000115840	SSH1	YMR056C	AAC1
GSTP1/YMR114C	ENSG00000115850	GSTP1	YMR114C	YMR114C
APLP2/DPS1	ENSG00000115866	APLP2	YLL018C	DPS1
SLCO1A2/NOP6	ENSG00000115875	SLCO1A2	YDL213C	NOP6
WBP11/CDC25	ENSG00000115904	WBP11	YLR310C	CDC25
EIF3I/BNA5	ENSG00000115919	EIF3I	YLR231C	BNA5
TXLNA/VRP1	ENSG00000115935	TXLNA	YLR337C	VRP1
APOB/KRR1	ENSG00000115946	APOB	YCL059C	KRR1
NCOA1/CDC6	ENSG00000115947	NCOA1	YJL194W	CDC6
KIF3C/MRPS18	ENSG00000115963	KIF3C	YNL306W	MRPS18
RAB10/SRB5	ENSG00000115966	RAB10	YGR104C	SRB5
GCKR/RVB2	ENSG00000115993	GCKR	YPL235W	RVB2
HADHA/FKS1	ENSG00000116001	HADHA	YLR342W	FKS1
MAPRE3/SMT3	ENSG00000116030	MAPRE3	YDR510W	SMT3
CAD/SSZ1	ENSG00000116044	CAD	YHR064C	SSZ1
CD59/TSC10	ENSG00000116096	CD59	YBR265W	TSC10
CD82/STE7	ENSG00000116106	CD82	YDL159W	STE7
ATRX/SNU56	ENSG00000116127	ATRX	YDR240C	SNU56
TAF9/YHR177W	ENSG00000116128	TAF9	YHR177W	YHR177W
FCN1/YOX1	ENSG00000116132	FCN1	YML027W	YOX1
MECOM/RFA3	ENSG00000116147	MECOM	YJL173C	RFA3
SCAMP1/GPX1	ENSG00000116157	SCAMP1	YKL026C	GPX1
PREP/STE14	ENSG00000116237	PREP	YDR410C	STE14
HACE1/RPL22A	ENSG00000116251	HACE1	YLR061W	RPL22A
SEH1L/SLY1	ENSG00000116266	SEH1L	YDR189W	SLY1
WDR47/NPL3	ENSG00000116350	WDR47	YDR432W	NPL3
OVGP1/ETR1	ENSG00000116353	OVGP1	YBR026C	ETR1
MAP3K4/RSA4	ENSG00000116455	MAP3K4	YCR072C	RSA4
PILRA/ATP4	ENSG00000116459	PILRA	YPL078C	ATP4
IGSF9/YPT31	ENSG00000116473	IGSF9	YER031C	YPT31
ABCB1/BYE1	ENSG00000116539	ABCB1	YKL005C	BYE1
AKR1B1/MCM1	ENSG00000116604	AKR1B1	YMR043W	MCM1
CPNE3/SPE3	ENSG00000116649	CPNE3	YPR069C	SPE3
RRN3/STB6	ENSG00000116661	RRN3	YKL072W	STB6
CTTN/REV7	ENSG00000116670	CTTN	YIL139C	REV7
MTIF2/YLH47	ENSG00000116679	MTIF2	YPR125W	YLH47
TTC39A/FZO1	ENSG00000116688	TTC39A	YBR179C	FZO1
EPS15/EBS1	ENSG00000116698	EPS15	YDR206W	EBS1
ORC1/GCD14	ENSG00000116731	ORC1	YJL125C	GCD14
MGST2/AMD1	ENSG00000116748	MGST2	YML035C	AMD1
CHERP/YER077C	ENSG00000116750	CHERP	YER077C	YER077C
ATG16L1/HSH49	ENSG00000116754	ATG16L1	YOR319W	HSH49
USP40/SOR2	ENSG00000116791	USP40	YDL246C	SOR2
RAD54L/SLC1	ENSG00000116906	RAD54L	YDL052C	SLC1
MAST2/TLG1	ENSG00000116918	MAST2	YDR468C	TLG1
DNAJA1/YBP1	ENSG00000116954	DNAJA1	YBR216C	YBP1
B4GALT1/POS5	ENSG00000116962	B4GALT1	YPL188W	POS5
CHMP5/YIL161W	ENSG00000116977	CHMP5	YIL161W	YIL161W
NFX1/RPS10A	ENSG00000116983	NFX1	YOR293W	RPS10A
DIMT1/MHT1	ENSG00000116984	DIMT1	YLL062C	MHT1
IPO11/SLM2	ENSG00000117020	IPO11	YNL047C	SLM2
EIF2AK1/RIB5	ENSG00000117091	EIF2AK1	YBR256C	RIB5
EPDR1/MIF2	ENSG00000117114	EPDR1	YKL089W	MIF2
SEPHS1/SDH2	ENSG00000117118	SEPHS1	YLL041C	SDH2
MRPL28/SSF1	ENSG00000117133	MRPL28	YHR066W	SSF1
CEACAM6/MRPS28	ENSG00000117155	CEACAM6	YDR337W	MRPS28
RBM22/BCD1	ENSG00000117174	RBM22	YHR040W	BCD1
TMED2/KIP1	ENSG00000117245	TMED2	YBL063W	KIP1
ERO1LB/HUA2	ENSG00000117266	ERO1LB	YOR284W	HUA2
ZFAND6/ROD1	ENSG00000117289	ZFAND6	YOR018W	ROD1
TXLNG/GAL10	ENSG00000117308	TXLNG	YBR019C	GAL10
PPEF1/YGL082W	ENSG00000117385	PPEF1	YGL082W	YGL082W
LAT2/GAL2	ENSG00000117394	LAT2	YLR081W	GAL2
HUWE1/EBP2	ENSG00000117395	HUWE1	YKL172W	EBP2
ZW10/CDC20	ENSG00000117399	ZW10	YGL116W	CDC20
ALG9/KAP122	ENSG00000117408	ALG9	YGL016W	KAP122
MYBPC2/VMA16	ENSG00000117410	MYBPC2	YHR026W	VMA16
NOX4/GRE3	ENSG00000117448	NOX4	YHR104W	GRE3
ACOX3/AHP1	ENSG00000117450	ACOX3	YLR109W	AHP1
MTMR2/YBR141C	ENSG00000117461	MTMR2	YBR141C	YBR141C
PPP1R15A/HEF3	ENSG00000117528	PPP1R15A	YNL014W	HEF3
HSD17B14/NYV1	ENSG00000117533	HSD17B14	YLR093C	NYV1
TRIP6/DPH5	ENSG00000117543	TRIP6	YLR172C	DPH5
ACHE/WWM1	ENSG00000117560	ACHE	YFL010C	WWM1
FTL/PRX1	ENSG00000117592	FTL	YBL064C	PRX1
SRRT/YIR035C	ENSG00000117594	SRRT	YIR035C	YIR035C
BAX/UTP25	ENSG00000117597	BAX	YIL091C	UTP25
NLK/YAP3	ENSG00000117632	NLK	YHL009C	YAP3
PIGS/ECM25	ENSG00000117676	PIGS	YJL201W	ECM25
ATXN7L3/RER2	ENSG00000117682	ATXN7L3	YBR002C	RER2
PGS1/PET191	ENSG00000117707	PGS1	YJR034W	PET191
PSMC5/SWI1	ENSG00000117713	PSMC5	YPL016W	SWI1
UIMC1/SPC72	ENSG00000117724	UIMC1	YAL047C	SPC72
CETP/RFA2	ENSG00000117748	CETP	YNL312W	RFA2
MMP2/SNC1	ENSG00000117758	MMP2	YAL030W	SNC1
GNAO1/KES1	ENSG00000117859	GNAO1	YPL145C	KES1
OGFOD1/NOP56	ENSG00000117906	OGFOD1	YLR197W	NOP56
SH3BP2/YPS3	ENSG00000117984	SH3BP2	YLR121C	YPS3
ADD1/IRR1	ENSG00000118007	ADD1	YIL026C	IRR1
C14orf166/YPK3	ENSG00000118046	C14orf166	YBR028C	YPK3
NID2/SET1	ENSG00000118058	NID2	YHR119W	SET1
GMCL1/NTH2	ENSG00000118094	GMCL1	YBR001C	NTH2
SF3B2/MIG3	ENSG00000118263	SF3B2	YER028C	MIG3
KLHL42/MOT3	ENSG00000118495	KLHL42	YMR070W	MOT3
GNAS/YDR374C	ENSG00000118503	GNAS	YDR374C	YDR374C
DNM1L/YJR154W	ENSG00000118507	DNM1L	YJR154W	YJR154W
PTHLH/YPL067C	ENSG00000118508	PTHLH	YPL067C	YPL067C
PHACTR3/YDR026C	ENSG00000118513	PHACTR3	YDR026C	YDR026C
ERGIC2/NPR1	ENSG00000118515	ERGIC2	YNL183C	NPR1
TFAP2C/CAR1	ENSG00000118520	TFAP2C	YPL111W	CAR1
AURKA/YLR352W	ENSG00000118564	AURKA	YLR352W	YLR352W
PIR/SWP1	ENSG00000118705	PIR	YMR149W	SWP1
RFX2/CUP9	ENSG00000118707	RFX2	YPL177C	CUP9
SULT2B1/YGL036W	ENSG00000118873	SULT2B1	YGL036W	YGL036W
CNOT3/PCL9	ENSG00000118971	CNOT3	YDL179W	PCL9
GP6/TFC4	ENSG00000119041	GP6	YGR047C	TFC4
PTPN4/UBC5	ENSG00000119048	PTPN4	YDR059C	UBC5
DDX18/GUD1	ENSG00000119125	DDX18	YDL238C	GUD1
KHSRP/YPR015C	ENSG00000119138	KHSRP	YPR015C	YPR015C
GNA11/UTP10	ENSG00000119285	GNA11	YJL109C	UTP10
EDEM2/RAD23	ENSG00000119318	EDEM2	YEL037C	RAD23
DNMT3B/RTG1	ENSG00000119335	DNMT3B	YOL067C	RTG1
REM1/RRD2	ENSG00000119383	REM1	YPL152W	RRD2
TPX2/GLE1	ENSG00000119392	TPX2	YDL207W	GLE1
PDRG1/MTG2	ENSG00000119396	PDRG1	YHR168W	MTG2
EPB41L1/BRR1	ENSG00000119397	EPB41L1	YPR057W	BRR1
DOCK9/RMD5	ENSG00000119401	DOCK9	YDR255C	RMD5
DOCK3/RRT13	ENSG00000119402	DOCK3	YER066W	RRT13
COQ9/KIC1	ENSG00000119408	COQ9	YHR102W	KIC1
CRLS1/SIT4	ENSG00000119414	CRLS1	YDL047W	SIT4
PPP1R13B/MIC14	ENSG00000119421	PPP1R13B	YDR031W	MIC14
SIGLEC1/SUC2	ENSG00000119535	SIGLEC1	YIL162W	SUC2
FKBP1A/VPS4	ENSG00000119541	FKBP1A	YPR173C	VPS4
NSFL1C/KSP1	ENSG00000119638	NSFL1C	YHR082C	KSP1
MAVS/MLH3	ENSG00000119684	MAVS	YPL164C	MLH3
F11/PXA1	ENSG00000119688	F11	YPL147W	PXA1
XRN2/CBC2	ENSG00000119707	XRN2	YPL178W	CBC2
DYNLL1/ALD4	ENSG00000119711	DYNLL1	YOR374W	ALD4
TESC/GCD7	ENSG00000119718	TESC	YLR291C	GCD7
SNX5/COQ6	ENSG00000119723	SNX5	YGR255C	COQ6
RPL6/TOM40	ENSG00000119725	RPL6	YMR203W	TOM40
MAPKAPK5/CCT8	ENSG00000119760	MAPKAPK5	YJL008C	CCT8
P2RX7/FPR2	ENSG00000119782	P2RX7	YDR519W	FPR2
ESF1/AXL1	ENSG00000119912	ESF1	YPR122W	AXL1
RBBP9/SWT1	ENSG00000119917	RBBP9	YOR166C	SWT1
ANAPC5/PIG2	ENSG00000119938	ANAPC5	YIL045W	PIG2
SLC23A2/XKS1	ENSG00000119950	SLC23A2	YGR194C	XKS1
TMEM230/YHL042W	ENSG00000119965	TMEM230	YHL042W	YHL042W
DZANK1/NUC1	ENSG00000120049	DZANK1	YJL208C	NUC1
KDM2B/AAT2	ENSG00000120053	KDM2B	YLR027C	AAT2
TASP1/MET17	ENSG00000120054	TASP1	YLR303W	MET17
GCN1L1/PIS1	ENSG00000120088	GCN1L1	YPR113W	PIS1
RPLP0/PPS1	ENSG00000120129	RPLP0	YBR276C	PPS1
PXN/RCL1	ENSG00000120158	PXN	YOL010W	RCL1
RPH3A/MOB1	ENSG00000120162	RPH3A	YIL106W	MOB1
TRMT6/RTC1	ENSG00000120253	TRMT6	YOL138C	RTC1
CHGB/MRP2	ENSG00000120333	CHGB	YPR166C	MRP2
PEBP1/CCT2	ENSG00000120438	PEBP1	YIL142W	CCT2
TBX5/RTA1	ENSG00000120457	TBX5	YGR213C	RTA1
BRAP/DCR2	ENSG00000120659	BRAP	YLR361C	DCR2
ERP29/DAN4	ENSG00000120690	ERP29	YJR151C	DAN4
NOS1/SSE2	ENSG00000120694	NOS1	YBR169C	SSE2
FUS/ALG5	ENSG00000120697	FUS	YPL227C	ALG5
IGBP1/RRP43	ENSG00000120699	IGBP1	YCR035C	RRP43
FXYD3/SUP45	ENSG00000120705	FXYD3	YBR143C	SUP45
GANAB/YLR001C	ENSG00000120708	GANAB	YLR001C	YLR001C
GMIP/SFP1	ENSG00000120738	GMIP	YLR403W	SFP1
RBM41/UTP20	ENSG00000120800	RBM41	YBL004W	UTP20
BIRC5/FUS1	ENSG00000120802	BIRC5	YCL027W	FUS1
LAG3/CIN4	ENSG00000120805	LAG3	YMR138W	CIN4
MLF2/HAP3	ENSG00000120837	MLF2	YBL021C	HAP3
OTUB2/RAD28	ENSG00000120868	OTUB2	YDR030C	RAD28
DDX24/FIP1	ENSG00000120885	DDX24	YJR093C	FIP1
ZBTB25/SSK22	ENSG00000120899	ZBTB25	YCR073C	SSK22
ARHGAP4/YAR064W	ENSG00000120907	ARHGAP4	YAR064W	YAR064W
ANKRD24/PPZ1	ENSG00000120910	ANKRD24	YML016C	PPZ1
RCOR1/YLR118C	ENSG00000120992	RCOR1	YLR118C	YLR118C
LTBP4/RRI1	ENSG00000121022	LTBP4	YDL216C	RRI1
BLVRB/YGR017W	ENSG00000121067	BLVRB	YGR017W	YGR017W
SLC9A1/YAT2	ENSG00000121350	SLC9A1	YER024W	YAT2
SPTLC1/RSB1	ENSG00000121361	SPTLC1	YOR049C	RSB1
PAPOLA/POL12	ENSG00000121440	PAPOLA	YBL035C	POL12
CCNK/CTA1	ENSG00000121691	CCNK	YDR256C	CTA1
PCBP4/CST9	ENSG00000121741	PCBP4	YLR394W	CST9
RGS1/BUB2	ENSG00000121749	RGS1	YMR055C	BUB2
MRPS33/IDS2	ENSG00000121753	MRPS33	YJL146W	IDS2
NDUFB2/CHS7	ENSG00000121853	NDUFB2	YHR142W	CHS7
ENSG00000090269/YDR266C	ENSG00000121864	ENSG00000090269	YDR266C	YDR266C
NUDC/RPS18A	ENSG00000121905	NUDC	YDR450W	RPS18A
MAEA/PEX3	ENSG00000121957	MAEA	YDR329C	PEX3
ICAM1/YCR061W	ENSG00000121966	ICAM1	YCR061W	YCR061W
STRN4/FZF1	ENSG00000122034	STRN4	YGL254W	FZF1
IRAK3/INP52	ENSG00000122126	IRAK3	YNL106C	INP52
LYZ/MRP4	ENSG00000122140	LYZ	YHL004W	MRP4
SI/COG5	ENSG00000122176	SI	YNL051W	COG5
MUL1/COP1	ENSG00000122218	MUL1	YDL145C	COP1
PDCD7/MPE1	ENSG00000122257	PDCD7	YKL059C	MPE1
SPG21/MDM31	ENSG00000122299	SPG21	YHR194W	MDM31
DNAJB11/CIT3	ENSG00000122367	DNAJB11	YPR001W	CIT3
THPO/CDC3	ENSG00000122545	THPO	YLR314C	CDC3
CHRD/NOP13	ENSG00000122566	CHRD	YNL175C	NOP13
FLT3LG/YMR111C	ENSG00000122705	FLT3LG	YMR111C	YMR111C
RAB11FIP3/DSE1	ENSG00000122741	RAB11FIP3	YER124C	DSE1
GNPTG/YMR317W	ENSG00000122778	GNPTG	YMR317W	YMR317W
ZNF268/RSC2	ENSG00000122779	ZNF268	YLR357W	RSC2
GOLGA3/YPR011C	ENSG00000122912	GOLGA3	YPR011C	YPR011C
PABPC4/MF(ALPHA)1	ENSG00000122952	PABPC4	YPL187W	MF(ALPHA)1
CD209/MRD1	ENSG00000122965	CD209	YPR112C	MRD1
MCOLN1/BBP1	ENSG00000122966	MCOLN1	YPL255W	BBP1
EFNB1/DBP10	ENSG00000123064	EFNB1	YDL031W	DBP10
AARS/PIB1	ENSG00000123091	AARS	YDR313C	PIB1
GLG1/YEL076C-A	ENSG00000123131	GLG1	YEL076C-A	YEL076C-A
KIF4A/UTP13	ENSG00000123154	KIF4A	YLR222C	UTP13
PLEKHG2/CCC2	ENSG00000123191	PLEKHG2	YDR270W	CCC2
PITPNM2/TIS11	ENSG00000123200	PITPNM2	YLR136C	TIS11
EXOC1/PRD1	ENSG00000123213	EXOC1	YCL057W	PRD1
DTX2/TMA17	ENSG00000123240	DTX2	YDL110C	TMA17
NLRC4/BUD14	ENSG00000123329	NLRC4	YAR014C	BUD14
NRCAM/GIM5	ENSG00000123349	NRCAM	YML094W	GIM5
LAMB1/CDC5	ENSG00000123374	LAMB1	YMR001C	CDC5
SLC26A3/PRC1	ENSG00000123384	SLC26A3	YMR297W	PRC1
DLD/MSN2	ENSG00000123411	DLD	YMR037C	MSN2
WDR7/ATP11	ENSG00000123472	WDR7	YNL315C	ATP11
TXNL1/FRE1	ENSG00000123473	TXNL1	YLR214W	FRE1
IL5RA/LGE1	ENSG00000123562	IL5RA	YPL055C	LGE1
ITGA6/YPT7	ENSG00000123595	ITGA6	YML001W	YPT7
RAPGEF4/RRP45	ENSG00000123737	RAPGEF4	YDR280W	RRP45
ENSG00000091436/PFK26	ENSG00000123836	ENSG00000091436	YIL107C	PFK26
FH/SPC29	ENSG00000123933	FH	YPL124W	SPC29
SEL1L3/LAP4	ENSG00000123992	SEL1L3	YKL103C	LAP4
TF/SPR6	ENSG00000123999	TF	YER115C	SPR6
MYO15A/DIP5	ENSG00000124067	MYO15A	YPL265W	DIP5
APOH/GPI16	ENSG00000124155	APOH	YHR188C	GPI16
NLRP1/RVS167	ENSG00000124181	NLRP1	YDR388W	RVS167
ACKR6/NAB3	ENSG00000124193	ACKR6	YPL190C	NAB3
SPAG7/CSE1	ENSG00000124207	SPAG7	YGL238W	CSE1
ORC6/UBC13	ENSG00000124208	ORC6	YDR092W	UBC13
ZC3HC1/TEM1	ENSG00000124209	ZC3HC1	YML064C	TEM1
ESR1/MDM34	ENSG00000124214	ESR1	YGL219C	MDM34
RGS17/UBA4	ENSG00000124217	RGS17	YHR111W	UBA4
ANGPT2/PEP12	ENSG00000124222	ANGPT2	YOR036W	PEP12
CD200/SLX8	ENSG00000124226	CD200	YER116C	SLX8
CMA1/DRS1	ENSG00000124228	CMA1	YLL008W	DRS1
PSME1/YFR006W	ENSG00000124299	PSME1	YFR006W	YFR006W
JPH4/SEC22	ENSG00000124333	JPH4	YLR268W	SEC22
MYH7/RFU1	ENSG00000124356	MYH7	YLR073C	RFU1
CEBPE/TOS1	ENSG00000124357	CEBPE	YBR162C	TOS1
SLC7A8/DOA4	ENSG00000124422	SLC7A8	YDR069C	DOA4
OSGEP/UBP8	ENSG00000124486	OSGEP	YMR223W	UBP8
RNF31/SAM37	ENSG00000124491	RNF31	YMR060C	SAM37
SCFD1/YHC1	ENSG00000124562	SCFD1	YLR298C	YHC1
G2E3/EMI1	ENSG00000124570	G2E3	YDR512C	EMI1
HECTD1/YBT1	ENSG00000124574	HECTD1	YLL048C	YBT1
HNRNPC/YNL040W	ENSG00000124608	HNRNPC	YNL040W	YNL040W
RPGRIP1/OST6	ENSG00000124641	RPGRIP1	YML019W	OST6
SUPT16H/YGR266W	ENSG00000124702	SUPT16H	YGR266W	YGR266W
TOX4/MMR1	ENSG00000124731	TOX4	YLR190W	MMR1
GEMIN2/ROX1	ENSG00000124766	GEMIN2	YPR065W	ROX1
TGM1/NUP1	ENSG00000124789	TGM1	YOR098C	NUP1
TINF2/FMP23	ENSG00000124802	TINF2	YBR047W	FMP23
DAZL/MSA1	ENSG00000124813	DAZL	YOR066W	MSA1
SEMA6A/HDA3	ENSG00000124831	SEMA6A	YPR179C	HDA3
TRPM7/DSL1	ENSG00000124839	TRPM7	YNL258C	DSL1
TYRO3/SPA2	ENSG00000124942	TYRO3	YLL021W	SPA2
WDR76/CDC39	ENSG00000125107	WDR76	YCR093W	CDC39
CAPN3/EMP70	ENSG00000125304	CAPN3	YLR083C	EMP70
SNAP23/UPF3	ENSG00000125351	SNAP23	YGR072W	UPF3
PHGDH/SYC1	ENSG00000125414	PHGDH	YOR179C	SYC1
COL9A3/GGA2	ENSG00000125447	COL9A3	YHR108W	GGA2
EZR/ADY2	ENSG00000125450	EZR	YCR010C	ADY2
MYL6/REB1	ENSG00000125482	MYL6	YBR049C	REB1
AGO1/ESC2	ENSG00000125618	AGO1	YDR363W	ESC2
TEKT2/NSG2	ENSG00000125629	TEKT2	YNL156C	NSG2
CLSPN/RPA135	ENSG00000125630	CLSPN	YPR010C	RPA135
UNC13D/YKL047W	ENSG00000125651	UNC13D	YKL047W	YKL047W
DPYSL2/YDR415C	ENSG00000125675	DPYSL2	YDR415C	YDR415C
TGFB2/THO2	ENSG00000125676	TGFB2	YNL139C	THO2
NUP50/IST1	ENSG00000125726	NUP50	YNL265C	IST1
CDC45/RGD1	ENSG00000125733	CDC45	YBR260C	RGD1
COMT/PMT4	ENSG00000125734	COMT	YJR143C	PMT4
LRRFIP2/SMD2	ENSG00000125743	LRRFIP2	YLR275W	SMD2
HDAC6/RTN2	ENSG00000125744	HDAC6	YDL204W	RTN2
KRT31/SQT1	ENSG00000125746	KRT31	YIR012W	SQT1
CDC6/RPL18A	ENSG00000125753	CDC6	YOL120C	RPL18A
UPRT/GPD1	ENSG00000125775	UPRT	YDL022W	GPD1
CDC23/PDC2	ENSG00000125817	CDC23	YDR081C	PDC2
CBX5/YCR076C	ENSG00000125818	CBX5	YCR076C	YCR076C
SUCO/SMB1	ENSG00000125835	SUCO	YER029C	SMB1
MSH2/SUR7	ENSG00000125841	MSH2	YML052W	SUR7
MAP3K1/YDR222W	ENSG00000125845	MAP3K1	YDR222W	YDR222W
DHPS/KEX2	ENSG00000125851	DHPS	YNL238W	KEX2
HOOK2/PEX15	ENSG00000125863	HOOK2	YOL044W	PEX15
ARCN1/COF1	ENSG00000125868	ARCN1	YLL050C	COF1
PSMD5/MUD1	ENSG00000125870	PSMD5	YBR119W	MUD1
PTGS1/NAB6	ENSG00000125944	PTGS1	YML117W	NAB6
NUP188/RTG3	ENSG00000125952	NUP188	YBL103C	RTG3
CRAT/RAM1	ENSG00000125954	CRAT	YDL090C	RAM1
SH2D3C/ERV41	ENSG00000125991	SH2D3C	YML067C	ERV41
NANS/ATG11	ENSG00000126001	NANS	YPR049C	ATG11
DFNB31/PRE1	ENSG00000126067	DFNB31	YER012W	PRE1
CWF19L1/TIM11	ENSG00000126217	CWF19L1	YDR322C-A	TIM11
SEMA4G/YJR084W	ENSG00000126226	SEMA4G	YJR084W	YJR084W
BTAF1/UBA2	ENSG00000126261	BTAF1	YDR390C	UBA2
IKZF5/DOT5	ENSG00000126432	IKZF5	YIL010W	DOT5
BLNK/HMT1	ENSG00000126457	BLNK	YBR034C	HMT1
SORBS1/SDO1	ENSG00000126524	SORBS1	YLR022C	SDO1
BAMBI/VPS30	ENSG00000126581	BAMBI	YPL120W	VPS30
IL11/ECM22	ENSG00000126746	IL11	YLR228C	ECM22
MYO3A/BUD27	ENSG00000126756	MYO3A	YFL023W	BUD27
WAC/TIM22	ENSG00000126768	WAC	YDL217C	TIM22
CREM/EDE1	ENSG00000126777	CREM	YBL047C	EDE1
NUBP2/YDL206W	ENSG00000126787	NUBP2	YDL206W	YDL206W
HIVEP1/SSC1	ENSG00000126803	HIVEP1	YJR045C	SSC1
TREM2/URB2	ENSG00000126838	TREM2	YJR041C	URB2
CRISP3/GEM1	ENSG00000126858	CRISP3	YAL048C	GEM1
FKBP5/PBS2	ENSG00000126934	FKBP5	YJL128C	PBS2
SRPK1/RNA15	ENSG00000126945	SRPK1	YGL044C	RNA15
BRPF3/SNT309	ENSG00000126970	BRPF3	YPR101W	SNT309
MRPS18A/CNE1	ENSG00000127022	MRPS18A	YAL058W	CNE1
ENSG00000096087/VIP1	ENSG00000127241	ENSG00000096087	YLR410W	VIP1
EFHC1/NUP85	ENSG00000127311	EFHC1	YJR042W	NUP85
NCR2/JID1	ENSG00000127328	NCR2	YPR061C	JID1
HSP90AB1/TGL5	ENSG00000127329	HSP90AB1	YOR081C	TGL5
MLN/YOL075C	ENSG00000127412	MLN	YOL075C	YOL075C
CDC5L/ESS1	ENSG00000127445	CDC5L	YJR017C	ESS1
ITPR3/EMC1	ENSG00000127463	ITPR3	YCL045C	EMC1
ZNF184/SIN3	ENSG00000127511	ZNF184	YOL004W	SIN3
DSP/SLY41	ENSG00000127526	DSP	YOR307C	SLY41
SIRT1/NUP82	ENSG00000127527	SIRT1	YJL061W	NUP82
HNRNPH3/SLK19	ENSG00000127603	HNRNPH3	YOR195W	SLK19
JAK2/RSC4	ENSG00000127616	JAK2	YKR008W	RSC4
IL12RB1/GIS1	ENSG00000127663	IL12RB1	YDR096W	GIS1
ABL1/TUB1	ENSG00000127824	ABL1	YML085C	TUB1
ACOT7/DCI1	ENSG00000127884	ACOT7	YOR180C	DCI1
SH3GLB1/SPC110	ENSG00000127914	SH3GLB1	YDR356W	SPC110
CDC7/EIS1	ENSG00000127946	CDC7	YMR031C	EIS1
PCSK5/OCA1	ENSG00000127947	PCSK5	YNL099C	OCA1
SCD/GPA2	ENSG00000127955	SCD	YER020W	GPA2
TMED1/ADE1	ENSG00000128050	TMED1	YAR015W	ADE1
ABLIM1/ADE4	ENSG00000128059	ABLIM1	YMR300C	ADE4
RAB18/DJP1	ENSG00000128590	RAB18	YIR004W	DJP1
NRP1/NMA1	ENSG00000128591	NRP1	YLR328W	NMA1
PRTFDC1/LIN1	ENSG00000128595	PRTFDC1	YHR156C	LIN1
TSPAN15/ANP1	ENSG00000128604	TSPAN15	YEL036C	ANP1
MAST3/MRPS12	ENSG00000128626	MAST3	YNR036C	MRPS12
MZF1/YHR219W	ENSG00000128641	MZF1	YHR219W	YHR219W
MYO9B/IRC3	ENSG00000128656	MYO9B	YDR332W	IRC3
PSMD8/INO80	ENSG00000128908	PSMD8	YGL150C	INO80
SETD1A/DAL82	ENSG00000128944	SETD1A	YNL314W	DAL82
MAGEB2/DUT1	ENSG00000128951	MAGEB2	YBR252W	DUT1
EFNA2/YER163C	ENSG00000128965	EFNA2	YER163C	YER163C
CIRBP/LCP5	ENSG00000129071	CIRBP	YER127W	LCP5
ATP5D/SEC26	ENSG00000129083	ATP5D	YDR238C	SEC26
IGFALS/PRE5	ENSG00000129084	IGFALS	YMR314W	PRE5
HNRNPM/DCD1	ENSG00000129187	HNRNPM	YHR144C	DCD1
MARCH2/SPO14	ENSG00000129219	MARCH2	YKR031C	SPO14
NDUFB7/DIA2	ENSG00000129221	NDUFB7	YOR080W	DIA2
TECR/TRX3	ENSG00000129235	TECR	YCR083W	TRX3
TIMM13/MRM1	ENSG00000129282	TIMM13	YOR201C	MRM1
CDC34/HDA2	ENSG00000129422	CDC34	YDR295C	HDA2
MTAP/GNP1	ENSG00000129473	MTAP	YDR508C	GNP1
POLR2E/SEC6	ENSG00000129484	POLR2E	YIL068C	SEC6
POLRMT/RPS26A	ENSG00000129518	POLRMT	YGL189C	RPS26A
HCN2/ENP2	ENSG00000129521	HCN2	YGR145W	ENP2
GADD45B/WSC3	ENSG00000129538	GADD45B	YOL105C	WSC3
MADCAM1/RUB1	ENSG00000129559	MADCAM1	YDR139C	RUB1
MKNK2/OST2	ENSG00000129562	MKNK2	YOR103C	OST2
ENSG00000099882/CYK3	ENSG00000129675	ENSG00000099882	YDL117W	CYK3
ARVCF/YPR196W	ENSG00000129682	ARVCF	YPR196W	YPR196W
RANBP1/BRE2	ENSG00000129691	RANBP1	YLR015W	BRE2
KLHL22/RPS4B	ENSG00000129824	KLHL22	YHR203C	RPS4B
MED15/THI20	ENSG00000129946	MED15	YOL055C	THI20
SERPIND1/DPP1	ENSG00000129951	SERPIND1	YDR284C	DPP1
SNAP29/HPA3	ENSG00000130066	SNAP29	YEL066W	HPA3
CRKL/NOG2	ENSG00000130119	CRKL	YNR053C	NOG2
LZTR1/NTE1	ENSG00000130147	LZTR1	YML059C	NTE1
MMP11/ORT1	ENSG00000130158	MMP11	YOR130C	ORT1
CECR2/ELF1	ENSG00000130165	CECR2	YKL160W	ELF1
SMARCB1/GTB1	ENSG00000130175	SMARCB1	YDR221W	GTB1
P2RX6/CDC16	ENSG00000130177	P2RX6	YKL022C	CDC16
DERL3/MNT4	ENSG00000130203	DERL3	YNR059W	MNT4
ENSG00000099964/STE13	ENSG00000130226	ENSG00000099964	YOR219C	STE13
BCL2L13/YMR185W	ENSG00000130227	BCL2L13	YMR185W	YMR185W
ENSG00000099972/THO1	ENSG00000130254	ENSG00000099972	YER063W	THO1
DDT/YDR115W	ENSG00000130312	DDT	YDR115W	YDR115W
OSM/SOL4	ENSG00000130313	OSM	YGR248W	SOL4
CABIN1/LSM7	ENSG00000130332	CABIN1	YNL147W	LSM7
TBC1D10A/YGL185C	ENSG00000130414	TBC1D10A	YGL185C	YGL185C
SUSD2/ARC40	ENSG00000130429	SUSD2	YBR234C	ARC40
SF3A1/YDL144C	ENSG00000130477	SF3A1	YDL144C	YDL144C
SEC14L2/LSM4	ENSG00000130520	SEC14L2	YER112W	LSM4
ENSG00000100010/RUP1	ENSG00000130560	ENSG00000100010	YOR138C	RUP1
PPIL2/YDL086W	ENSG00000130635	PPIL2	YDL086W	YDL086W
SNRPD3/CLB3	ENSG00000130638	SNRPD3	YDL155W	CLB3
PES1/SPC97	ENSG00000130640	PES1	YHR172W	SPC97
MAPK1/YAK1	ENSG00000130669	MAPK1	YJL141C	YAK1
GGT1/ADH6	ENSG00000130684	GGT1	YMR318C	ADH6
PPM1F/RPN13	ENSG00000130706	PPM1F	YLR421C	RPN13
TOP3B/ARG1	ENSG00000130707	TOP3B	YOL058W	ARG1
DGCR14/UBC12	ENSG00000130725	DGCR14	YLR306W	UBC12
CRYBB2P1/JHD2	ENSG00000130726	CRYBB2P1	YJR119C	JHD2
MFNG/SIR3	ENSG00000130762	MFNG	YLR442C	SIR3
CARD10/FRS1	ENSG00000130764	CARD10	YLR060W	FRS1
SLC25A1/INH1	ENSG00000130770	SLC25A1	YDL181W	INH1
ADRBK2/ZIP1	ENSG00000130779	ADRBK2	YDR285W	ZIP1
LGALS2/SLA2	ENSG00000130787	LGALS2	YNL243W	SLA2
GGA1/RPF1	ENSG00000130810	GGA1	YHR088W	RPF1
HIRA/TIF35	ENSG00000130811	HIRA	YDR429C	TIF35
SH3BP1/YML053C	ENSG00000130816	SH3BP1	YML053C	YML053C
LGALS1/OCA6	ENSG00000130829	LGALS1	YDR067C	OCA6
HPS4/YIL055C	ENSG00000130830	HPS4	YIL055C	YIL055C
ENSG00000100101/UFD2	ENSG00000130939	ENSG00000100101	YDL190C	UFD2
PATZ1/MET12	ENSG00000130956	PATZ1	YPL023C	MET12
TRIOBP/UBA1	ENSG00000130985	TRIOBP	YKL210W	UBA1
TFIP11/YFR016C	ENSG00000131016	TFIP11	YFR016C	YFR016C
GCAT/YKL133C	ENSG00000131018	GCAT	YKL133C	YKL133C
ENSG00000100118/AAR2	ENSG00000131043	ENSG00000100118	YBL074C	AAR2
CRYBB1/ACS1	ENSG00000131069	CRYBB1	YAL054C	ACS1
EIF3L/RPL24B	ENSG00000131089	EIF3L	YGR148C	RPL24B
NHP2L1/TIM13	ENSG00000131142	NHP2L1	YGR181W	TIM13
MICALL1/COX5A	ENSG00000131143	MICALL1	YNL052W	COX5A
ENSG00000100141/INO2	ENSG00000131149	ENSG00000100141	YDR123C	INO2
POLR2F/PSF2	ENSG00000131153	POLR2F	YJL072C	PSF2
SOX10/AIM13	ENSG00000131165	SOX10	YFR011C	AIM13
CCDC134/BIT2	ENSG00000131233	CCDC134	YBR270C	BIT2
PICK1/IRC19	ENSG00000131242	PICK1	YLL033W	IRC19
TTC28/PZF1	ENSG00000131323	TTC28	YPR186C	PZF1
SLC16A8/IDP1	ENSG00000131370	SLC16A8	YDL066W	IDP1
CENPM/GYP6	ENSG00000131374	CENPM	YJL044C	GYP6
SEPT3/RIM13	ENSG00000131375	SEPT3	YMR154C	RIM13
SLC5A1/DOG1	ENSG00000131462	SLC5A1	YHR044C	DOG1
TPTEP1/GRC3	ENSG00000131467	TPTEP1	YLL035W	GRC3
DDX17/RPL27B	ENSG00000131469	DDX17	YDR471W	RPL27B
DMC1/MSC1	ENSG00000131470	DMC1	YML128C	MSC1
TCF20/MRPL51	ENSG00000131495	TCF20	YPR100W	MRPL51
CBY1/YEL020C	ENSG00000131503	CBY1	YEL020C	YEL020C
TOMM22/BSD2	ENSG00000131507	TOMM22	YBR290W	BSD2
RTDR1/PEX4	ENSG00000131508	RTDR1	YGR133W	PEX4
XBP1/SEC8	ENSG00000131558	XBP1	YPR055W	SEC8
FBXO7/TID3	ENSG00000131626	FBXO7	YIL144W	TID3
GTPBP1/MRS4	ENSG00000131653	GTPBP1	YKR052C	MRS4
POLDIP3/GPI15	ENSG00000131711	POLDIP3	YNL038W	GPI15
TIMP3/YPS7	ENSG00000131773	TIMP3	YDR349C	YPS7
PPP6R2/GAL83	ENSG00000131791	PPP6R2	YER027C	GAL83
SBF1/LHP1	ENSG00000131795	SBF1	YDL051W	LHP1
SUN2/PDA1	ENSG00000131828	SUN2	YER178W	PDA1
CYB5R3/RSF2	ENSG00000131849	CYB5R3	YJR127C	RSF2
DNAL4/BRO1	ENSG00000131941	DNAL4	YPL084W	BRO1
ENSG00000100262/APJ1	ENSG00000132002	ENSG00000100262	YNL077W	APJ1
PACSIN2/MCM3	ENSG00000132016	PACSIN2	YEL032W	MCM3
AP1B1/SDS24	ENSG00000132024	AP1B1	YBR214W	SDS24
HMGXB4/ACC1	ENSG00000132142	HMGXB4	YNR016C	ACC1
TOM1/DHR2	ENSG00000132153	TOM1	YKL078W	DHR2
NEFH/FPK1	ENSG00000132155	NEFH	YNR047W	FPK1
BIK/ERG27	ENSG00000132196	BIK	YLR100W	ERG27
HMOX1/TNA1	ENSG00000132326	HMOX1	YGR260W	TNA1
THOC5/GSP1	ENSG00000132341	THOC5	YLR293C	GSP1
MCM5/SSD1	ENSG00000132357	MCM5	YDR293C	SSD1
ARSA/CLU1	ENSG00000132361	ARSA	YMR012W	CLU1
TSPO/INP54	ENSG00000132376	TSPO	YOL065C	INP54
RASD2/RFA1	ENSG00000132383	RASD2	YAR007C	RFA1
CBX7/RAD6	ENSG00000132388	CBX7	YGL058W	RAD6
PDGFB/YCR043C	ENSG00000132424	PDGFB	YCR043C	YCR043C
ACR/RPL26B	ENSG00000132463	ACR	YGR034W	RPL26B
RPL3/GSY2	ENSG00000132470	RPL3	YLR258W	GSY2
ZMAT5/HHT2	ENSG00000132475	ZMAT5	YNL031C	HHT2
RBFOX2/AST2	ENSG00000132535	RBFOX2	YER101C	AST2
TAB1/MMF1	ENSG00000132541	TAB1	YIL051C	MMF1
ASCC2/SWM1	ENSG00000132604	ASCC2	YDR260C	SWM1
MTMR3/YTA6	ENSG00000132612	MTMR3	YPL074W	YTA6
SMCR7L/SEC9	ENSG00000132639	SMCR7L	YGR009C	SEC9
APOL1/MMS4	ENSG00000132688	APOL1	YBR098W	MMS4
MYH9/CPS1	ENSG00000132694	MYH9	YJL172W	CPS1
SAMM50/CRC1	ENSG00000132703	SAMM50	YOR100C	CRC1
GRAP2/DPH1	ENSG00000132768	GRAP2	YIL103W	DPH1
EIF3D/YDR124W	ENSG00000132792	EIF3D	YDR124W	YDR124W
TNRC6B/APL6	ENSG00000132842	TNRC6B	YGR261C	APL6
ENSG00000100357/TCB1	ENSG00000132872	ENSG00000100357	YOR086C	TCB1
SGSM3/PHM6	ENSG00000132912	SGSM3	YDR281C	PHM6
IFT27/SMP1	ENSG00000132938	IFT27	YBR182C	SMP1
KIAA0930/PCP1	ENSG00000133019	KIAA0930	YGR101W	PCP1
NCF4/MYO1	ENSG00000133026	NCF4	YHR023W	MYO1
CSF2RB/LYS12	ENSG00000133059	CSF2RB	YIL094C	LYS12
SLC25A17/POP3	ENSG00000133069	SLC25A17	YNL282W	POP3
UPK3A/NNK1	ENSG00000133083	UPK3A	YKL171W	NNK1
KCTD17/CLB5	ENSG00000133101	KCTD17	YPR120C	CLB5
ST13/TMA19	ENSG00000133112	ST13	YKL056C	TMA19
IL2RB/CTF18	ENSG00000133119	IL2RB	YMR078C	CTF18
RBX1/SUN4	ENSG00000133216	RBX1	YNL066W	SUN4
EP300/FES1	ENSG00000133265	EP300	YBR101C	FES1
L3MBTL2/DUG1	ENSG00000133313	L3MBTL2	YFR044C	DUG1
RANGAP1/NSA1	ENSG00000133316	RANGAP1	YGL111W	NSA1
ZC3H7B/TVP15	ENSG00000133318	ZC3H7B	YDR100W	TVP15
PHF5A/NUT2	ENSG00000133398	PHF5A	YPR168W	NUT2
ACO2/YNL134C	ENSG00000133424	ACO2	YNL134C	YNL134C
POLR3H/LEE1	ENSG00000133606	POLR3H	YPL054W	LEE1
PMM1/ARP3	ENSG00000133627	PMM1	YJR065C	ARP3
BRD1/RAS2	ENSG00000133703	BRD1	YNL098C	RAS2
MLC1/SXM1	ENSG00000133704	MLC1	YDR395W	SXM1
HDAC10/CDC60	ENSG00000133706	HDAC10	YPL160W	CDC60
FKBP3/INM1	ENSG00000133731	FKBP3	YHR046C	INM1
CTSG/RAS1	ENSG00000133818	CTSG	YOR101W	RAS1
GZMB/YMR226C	ENSG00000133835	GZMB	YMR226C	YMR226C
RBM23/DNF3	ENSG00000133858	RBM23	YMR162C	DNF3
PRMT5/ERG28	ENSG00000133935	PRMT5	YER044C	ERG28
AP4S1/COX16	ENSG00000133983	AP4S1	YJL003W	COX16
POLE2/SUI2	ENSG00000134001	POLE2	YJR007W	SUI2
SOS2/ELP3	ENSG00000134014	SOS2	YPL086C	ELP3
CDKL1/KRE27	ENSG00000134061	CDKL1	YIL027C	KRE27
NIN/MEK1	ENSG00000134072	NIN	YOR351C	MEK1
PYGL/MNL1	ENSG00000134109	PYGL	YHR204W	MNL1
TRIM9/AAD6	ENSG00000134152	TRIM9	YFL056C	AAD6
PSMC6/VTH2	ENSG00000134243	PSMC6	YJL222W	VTH2
CDKN3/ADP1	ENSG00000134250	CDKN3	YCR011C	ADP1
ATP6V1D/APL1	ENSG00000134262	ATP6V1D	YJR005W	APL1
PIGH/ARF2	ENSG00000134287	PIGH	YDL137W	ARF2
PSMA3/AVT2	ENSG00000134294	PSMA3	YEL064C	AVT2
VTI1B/SRS2	ENSG00000134313	VTI1B	YJL092W	SRS2
TIMM9/YGR130C	ENSG00000134318	TIMM9	YGR130C	YGR130C
GSTZ1/PRM7	ENSG00000134352	GSTZ1	YDL039C	PRM7
AHSA1/TIM17	ENSG00000134375	AHSA1	YJL143W	TIM17
DAAM1/DED81	ENSG00000134440	DAAM1	YHR019C	DED81
SPTLC2/NSR1	ENSG00000134453	SPTLC2	YGR159C	NSR1
RIN3/CCL1	ENSG00000134480	RIN3	YPR025C	CCL1
SNW1/VRG4	ENSG00000134490	SNW1	YGL225W	VRG4
CHGA/YNR040W	ENSG00000134571	CHGA	YNR040W	YNR040W
ITPK1/SAR1	ENSG00000134594	ITPK1	YPL218W	SAR1
PPM1A/CIN1	ENSG00000134627	PPM1A	YOR349W	CIN1
SIX4/MPT5	ENSG00000134644	SIX4	YGL178W	MPT5
ASB2/PRP38	ENSG00000134748	ASB2	YGR075C	PRP38
ERH/AIM44	ENSG00000134757	ERH	YPL158C	AIM44
HIF1A/YOR192C-C	ENSG00000134812	HIF1A	YOR192C-C	YOR192C-C
SRSF5/GDT1	ENSG00000134851	SRSF5	YBR187W	GDT1
EIF5/YPK2	ENSG00000134853	EIF5	YMR104C	YPK2
SERPINA4/YOL073C	ENSG00000134882	SERPINA4	YOL073C	YOL073C
SLC8A3/RAD2	ENSG00000134899	SLC8A3	YGR258C	RAD2
DICER1/TRM112	ENSG00000134909	DICER1	YNR046W	TRM112
MTHFD1/STT3	ENSG00000134910	MTHFD1	YGL022W	STT3
TCL1A/ATF1	ENSG00000134954	TCL1A	YOR377W	ATF1
ZC3H14/IES2	ENSG00000134982	ZC3H14	YNL215W	IES2
TELO2/FMN1	ENSG00000135002	TELO2	YDR236C	FMN1
BDKRB1/PDH1	ENSG00000135046	BDKRB1	YPR002W	PDH1
GSKIP/SNF3	ENSG00000135047	GSKIP	YDL194W	SNF3
VRK1/URE2	ENSG00000135049	VRK1	YNL229C	URE2
PSMC1/SER1	ENSG00000135069	PSMC1	YOR184W	SER1
RPS6KA5/ASF2	ENSG00000135090	RPS6KA5	YDL197C	ASF2
PSMB5/MSB1	ENSG00000135148	PSMB5	YOR188W	MSB1
YY1/SKY1	ENSG00000135250	YY1	YMR216C	SKY1
ACIN1/YIL001W	ENSG00000135299	ACIN1	YIL001W	YIL001W
CCNB1IP1/SPO75	ENSG00000135312	CCNB1IP1	YLL005C	SPO75
TRIP11/HSL1	ENSG00000135341	TRIP11	YKL101W	HSL1
APEX1/YJL213W	ENSG00000135363	APEX1	YJL213W	YJL213W
ENSG00000100829/KRE33	ENSG00000135372	ENSG00000100829	YNL132W	KRE33
PABPN1/HLJ1	ENSG00000135392	PABPN1	YMR161W	HLJ1
EFS/DGA1	ENSG00000135407	EFS	YOR245C	DGA1
ARHGAP5/YLR426W	ENSG00000135437	ARHGAP5	YLR426W	YLR426W
CINP/GTS1	ENSG00000135439	CINP	YGL181W	GTS1
SRP54/YNL305C	ENSG00000135472	SRP54	YNL305C	YNL305C
CPNE6/NOP4	ENSG00000135486	CPNE6	YPL043W	NOP4
CHD8/SUL1	ENSG00000135502	CHD8	YBR294W	SUL1
PSMA6/YOS9	ENSG00000135506	PSMA6	YDR057W	YOS9
NFKBIA/YFL054C	ENSG00000135517	NFKBIA	YFL054C	YFL054C
EMC9/DGR2	ENSG00000135541	EMC9	YKL121W	DGR2
PSME2/MIM1	ENSG00000135596	PSME2	YOL026C	MIM1
BRMS1L/CCT3	ENSG00000135624	BRMS1L	YJL014W	CCT3
ENSG00000100931/UBP12	ENSG00000135655	ENSG00000100931	YJL197W	UBP12
SEC23A/GPX2	ENSG00000135709	SEC23A	YBR244W	GPX2
PNN/YDR042C	ENSG00000135720	PNN	YDR042C	YDR042C
RABGGTA/TOK1	ENSG00000135750	RABGGTA	YJL093C	TOK1
NFATC4/LST4	ENSG00000135763	NFATC4	YKL176C	LST4
PLTP/RFC4	ENSG00000135778	PLTP	YOL094C	RFC4
PCIF1/SPT8	ENSG00000135801	PCIF1	YLR055C	SPT8
GSS/GLN1	ENSG00000135821	GSS	YPR035W	GLN1
MMP9/VAM7	ENSG00000135823	MMP9	YGL212W	VAM7
TRPC4AP/PRP16	ENSG00000135829	TRPC4AP	YKR086W	PRP16
PYGB/NIP100	ENSG00000135837	PYGB	YPL174C	NIP100
PROCR/GPI2	ENSG00000135845	PROCR	YPL076W	GPI2
GINS1/MRPL3	ENSG00000135900	GINS1	YMR024W	MRPL3
NINL/YML083C	ENSG00000135903	NINL	YML083C	YML083C
CD40/SYG1	ENSG00000135905	CD40	YIL047C	SYG1
UQCC/CAJ1	ENSG00000135924	UQCC	YER048C	CAJ1
ZMYND8/PKP2	ENSG00000135932	ZMYND8	YGL059W	PKP2
SGK2/COX4	ENSG00000135940	SGK2	YGL187C	COX4
IFT52/ISU2	ENSG00000136003	IFT52	YOR226C	ISU2
MYBL2/SGV1	ENSG00000136021	MYBL2	YPR161C	SGV1
HNF4A/BUD21	ENSG00000136026	HNF4A	YOR078W	BUD21
SLA2/NUR1	ENSG00000136044	SLA2	YDL089W	NUR1
C20orf24/PWP1	ENSG00000136045	C20orf24	YLR196W	PWP1
NFATC2/RRN7	ENSG00000136098	NFATC2	YJL025W	RRN7
STK4/VPS36	ENSG00000136100	STK4	YLR417W	VPS36
PFDN4/YMR086W	ENSG00000136108	PFDN4	YMR086W	YMR086W
DOK5/GYL1	ENSG00000136111	DOK5	YMR192W	GYL1
CSTF1/LSC2	ENSG00000136143	CSTF1	YGR244C	LSC2
BMP7/STE18	ENSG00000136158	BMP7	YJR086W	STE18
RAE1/ADE2	ENSG00000136197	RAE1	YOR128C	ADE2
TPD52L2/CDC42	ENSG00000136238	TPD52L2	YLR229C	CDC42
DNAJC5/SWF1	ENSG00000136247	DNAJC5	YDR126W	SWF1
NELFCD/DBP9	ENSG00000136271	NELFCD	YLR276C	DBP9
PRPF6/FAU1	ENSG00000136371	PRPF6	YER183C	FAU1
TUBB1/YHR192W	ENSG00000136436	TUBB1	YHR192W	YHR192W
PSMA7/NMT1	ENSG00000136448	PSMA7	YLR195C	NMT1
NTSR1/HTD2	ENSG00000136449	NTSR1	YHR067W	HTD2
MRGBP/HRB1	ENSG00000136450	MRGBP	YNL004W	HRB1
DIDO1/YGR021W	ENSG00000136463	DIDO1	YGR021W	YGR021W
GID8/CDH1	ENSG00000136485	GID8	YGL003C	CDH1
BIRC7/SAS3	ENSG00000136504	BIRC7	YBL052C	SAS3
ARFGAP1/GAP1	ENSG00000136521	ARFGAP1	YKR039W	GAP1
AVP/YGR250C	ENSG00000136527	AVP	YGR250C	YGR250C
COL20A1/PPZ2	ENSG00000136531	COL20A1	YDR436W	PPZ2
CHRNA4/EMP47	ENSG00000136560	CHRNA4	YFL048C	EMP47
EEF1A2/GUS1	ENSG00000136628	EEF1A2	YGL245W	GUS1
PTK6/VPS33	ENSG00000136631	PTK6	YLR396C	VPS33
GMEB2/SNX3	ENSG00000136643	GMEB2	YOR357C	SNX3
C20orf27/YLR194C	ENSG00000136715	C20orf27	YLR194C	YLR194C
SPEF1/IMP4	ENSG00000136718	SPEF1	YNL075W	IMP4
CDC25B/KRE5	ENSG00000136731	CDC25B	YOR336W	KRE5
ARFRP1/HSE1	ENSG00000136738	ARFRP1	YHL002W	HSE1
NDUFAF5/NFS1	ENSG00000136750	NDUFAF5	YCL017C	NFS1
TRIB3/YME1	ENSG00000136758	TRIB3	YPR024W	YME1
RASSF2/RCK1	ENSG00000136807	RASSF2	YGL158W	RCK1
CSNK2A1/TRX2	ENSG00000136810	CSNK2A1	YGR209C	TRX2
ANGPT4/ECM29	ENSG00000136813	ANGPT4	YHL030W	ECM29
HM13/MIG2	ENSG00000136826	HM13	YGL209W	MIG2
SNPH/JSN1	ENSG00000136827	SNPH	YJR091C	JSN1
MYLK2/YCG1	ENSG00000136828	MYLK2	YDR325W	YCG1
SIRPB1/SEC1	ENSG00000136854	SIRPB1	YDR164C	SEC1
SEC23B/YPL260W	ENSG00000136861	SEC23B	YPL260W	YPL260W
FERMT1/AGC1	ENSG00000136869	FERMT1	YPR021C	AGC1
HAO1/PRP4	ENSG00000136875	HAO1	YPR178W	PRP4
PDYN/UBP1	ENSG00000136878	PDYN	YDL122W	UBP1
PLCB4/VMA10	ENSG00000136888	PLCB4	YHR039C-A	VMA10
MYL9/IPI1	ENSG00000136891	MYL9	YHR085W	IPI1
HCK/SUR4	ENSG00000136928	HCK	YLR372W	SUR4
CRNKL1/PUP1	ENSG00000136930	CRNKL1	YOR157C	PUP1
POFUT1/KEL3	ENSG00000136933	POFUT1	YPL263C	KEL3
SAMHD1/RKM2	ENSG00000136937	SAMHD1	YDR198C	RKM2
PAK7/RPL35B	ENSG00000136942	PAK7	YDL136W	RPL35B
KIF3B/DCC1	ENSG00000136982	KIF3B	YCL016C	DCC1
NOP56/RPA49	ENSG00000137054	NOP56	YNL248C	RPA49
IDH3B/DOA1	ENSG00000137055	IDH3B	YKL213C	DOA1
MAPRE1/HNT3	ENSG00000137074	MAPRE1	YOR258W	HNT3
JAG1/GOR1	ENSG00000137106	JAG1	YNL274C	GOR1
CDK5RAP1/RPS6B	ENSG00000137154	CDK5RAP1	YBR181C	RPS6B
SNTA1/STB4	ENSG00000137203	SNTA1	YMR019W	STB4
OXT/POP8	ENSG00000137265	OXT	YBL018C	POP8
TTI1/PRR1	ENSG00000137275	TTI1	YKL116C	PRR1
E2F1/BMS1	ENSG00000137312	E2F1	YPL217C	BMS1
RPRD1B/SNF5	ENSG00000137337	RPRD1B	YBR289W	SNF5
PXMP4/FLX1	ENSG00000137409	PXMP4	YIL134W	FLX1
CHMP4B/CIK1	ENSG00000137497	CHMP4B	YMR198W	CIK1
BPI/FMP32	ENSG00000137500	BPI	YFL046W	FMP32
CST3/SIR4	ENSG00000137501	CST3	YDR227W	SIR4
ASIP/YIP5	ENSG00000137502	ASIP	YGL161C	YIP5
CST4/YGR015C	ENSG00000137509	CST4	YGR015C	YGR015C
ACTR5/MRPL10	ENSG00000137547	ACTR5	YNL284C	MRPL10
WFDC2/TGS1	ENSG00000137574	WFDC2	YPL157W	TGS1
AHCY/YNR065C	ENSG00000137642	AHCY	YNR065C	YNR065C
DHX35/BUD13	ENSG00000137656	DHX35	YGL174W	BUD13
DNTTIP1/TMA20	ENSG00000137699	DNTTIP1	YER007C-A	TMA20
MAP1LC3A/MRP1	ENSG00000137710	MAP1LC3A	YDR347W	MRP1
SYNDIG1/VAC14	ENSG00000137713	SYNDIG1	YLR386W	VAC14
PIGU/YJL185C	ENSG00000137752	PIGU	YJL185C	YJL185C
TNNC2/MKK2	ENSG00000137764	TNNC2	YPL140C	MKK2
APMAP/ODC2	ENSG00000137801	APMAP	YOR222W	ODC2
ZNF516/ELP2	ENSG00000137802	ZNF516	YGR200C	ELP2
USP14/GCR2	ENSG00000137806	USP14	YNL199C	GCR2
VAPA/RTF1	ENSG00000137815	VAPA	YGL244W	RTF1
MYOM1/SPC98	ENSG00000137822	MYOM1	YNL126W	SPC98
MYL12A/BIO5	ENSG00000137842	MYL12A	YNR056C	BIO5
CEP76/RPC31	ENSG00000137845	CEP76	YNL151C	RPC31
CEP192/SLD2	ENSG00000137872	CEP192	YKL108W	SLD2
RNMT/RLP24	ENSG00000137876	RNMT	YLR009W	RLP24
SMAD7/COY1	ENSG00000137878	SMAD7	YKL179C	COY1
LAMA1/MRPL40	ENSG00000137942	LAMA1	YPL173W	MRPL40
RNF125/ALT1	ENSG00000137944	RNF125	YLR089C	ALT1
ANKRD12/SUA7	ENSG00000137947	ANKRD12	YPR086W	SUA7
NOL4/BET2	ENSG00000137955	NOL4	YPR176C	BET2
POLI/PDX1	ENSG00000137992	POLI	YGR193C	PDX1
MIB1/IMD2	ENSG00000138029	MIB1	YHR216W	IMD2
RBBP8/RBK1	ENSG00000138030	RBBP8	YCR036W	RBK1
RIOK3/PTC1	ENSG00000138032	RIOK3	YDL006W	PTC1
CSTF2/YGR016W	ENSG00000138035	CSTF2	YGR016W	YGR016W
PSMD10/YKR078W	ENSG00000138036	PSMD10	YKR078W	YKR078W
ATG4A/PSY2	ENSG00000138041	ATG4A	YNL201C	PSY2
TBL1X/YPT1	ENSG00000138069	TBL1X	YFL038C	YPT1
GPR143/ARP2	ENSG00000138071	GPR143	YDL029W	ARP2
PGRMC1/MAL12	ENSG00000138079	PGRMC1	YGR292W	MAL12
POLA1/DAS1	ENSG00000138081	POLA1	YJL149W	DAS1
MID1/PET309	ENSG00000138095	MID1	YLR067C	PET309
NKAP/BIO4	ENSG00000138101	NKAP	YNR057C	BIO4
NXT2/ARP1	ENSG00000138107	NXT2	YHR129C	ARP1
GUCY2F/MYO2	ENSG00000138162	GUCY2F	YOR326W	MYO2
ENSG00000101898/YLR063W	ENSG00000138166	ENSG00000101898	YLR063W	YLR063W
ALG13/MSS1	ENSG00000138175	ALG13	YMR023C	MSS1
PRPS2/KIP3	ENSG00000138182	PRPS2	YGL216W	KIP3
TLR8/YND1	ENSG00000138185	TLR8	YER005W	YND1
AMMECR1/HMLALPHA1	ENSG00000138279	AMMECR1	YCL066W	HMLALPHA1
CHRDL1/TIM23	ENSG00000138297	CHRDL1	YNR017W	TIM23
WDR13/SAM2	ENSG00000138303	WDR13	YDR502C	SAM2
SUV39H1/RPS24A	ENSG00000138326	SUV39H1	YER074W	RPS24A
GLRA2/ADE17	ENSG00000138363	GLRA2	YMR120C	ADE17
XIAP/KTR5	ENSG00000138378	XIAP	YNL029C	KTR5
STAG2/SRO9	ENSG00000138385	STAG2	YCL037C	SRO9
MCF2/CPR3	ENSG00000138398	MCF2	YML078W	CPR3
F9/IDP3	ENSG00000138413	F9	YNL009W	IDP3
ABCD1/YPL014W	ENSG00000138434	ABCD1	YPL014W	YPL014W
CCDC22/YTM1	ENSG00000138442	CCDC22	YOR272W	YTM1
CACNA1F/MKC7	ENSG00000138448	CACNA1F	YDR144C	MKC7
SYP/YKL100C	ENSG00000138600	SYP	YKL100C	YKL100C
PLP2/PTM1	ENSG00000138613	PLP2	YKL039W	PTM1
BMX/DSK2	ENSG00000138629	BMX	YMR276W	DSK2
PLS3/ALG9	ENSG00000138641	PLS3	YNL219C	ALG9
NAA10/FMP25	ENSG00000138646	NAA10	YLR077W	FMP25
RENBP/RIM4	ENSG00000138668	RENBP	YHL024W	RIM4
ELF4/PSY4	ENSG00000138669	ELF4	YBL046W	PSY4
SMARCA1/SEC31	ENSG00000138674	SMARCA1	YDL195W	SEC31
MTMR8/CSF1	ENSG00000138688	MTMR8	YLR087C	CSF1
ASB9/YAR066W	ENSG00000138698	ASB9	YAR066W	YAR066W
ENSG00000102050/SPR3	ENSG00000138758	ENSG00000102050	YGR059W	SPR3
RBBP7/YOR387C	ENSG00000138760	RBBP7	YOR387C	YOR387C
PPP1R2P9/USO1	ENSG00000138768	PPP1R2P9	YDL058W	USO1
KCND1/YOR021C	ENSG00000138772	KCND1	YOR021C	YOR021C
OPN1LW/PPA2	ENSG00000138777	OPN1LW	YMR267W	PPA2
FMR1/YJR141W	ENSG00000138785	FMR1	YJR141W	YJR141W
PIM2/ABF2	ENSG00000138795	PIM2	YMR072W	ABF2
SLC35A2/NDI1	ENSG00000138796	SLC35A2	YML120C	NDI1
PQBP1/SEC23	ENSG00000138802	PQBP1	YPR181C	SEC23
PCSK1N/CMP2	ENSG00000138814	PCSK1N	YML057W	CMP2
EMD/COX12	ENSG00000138829	EMD	YLR038C	COX12
TAZ/SKO1	ENSG00000138835	TAZ	YNL167C	SKO1
PGK1/YLR036C	ENSG00000139112	PGK1	YLR036C	YLR036C
GATA1/YLR290C	ENSG00000139180	GATA1	YLR290C	YLR290C
MAGT1/SNC2	ENSG00000139190	MAGT1	YOR327C	SNC2
SMS/UTR2	ENSG00000139193	SMS	YEL040W	UTR2
PHEX/PEX5	ENSG00000139197	PHEX	YDR244W	PEX5
UBL4A/SLX5	ENSG00000139218	UBL4A	YDL013W	SLX5
EEA1/ADY3	ENSG00000139220	EEA1	YDL239C	ADY3
RP2/SMX3	ENSG00000139343	RP2	YPR182W	SMX3
PHF16/COX7	ENSG00000139372	PHF16	YMR256C	COX7
CDK16/YSR3	ENSG00000139496	CDK16	YKR053C	YSR3
USP11/KTR4	ENSG00000139505	USP11	YBR199W	KTR4
PCYT1B/YJR107W	ENSG00000139567	PCYT1B	YJR107W	YJR107W
HTATSF1/RPS8A	ENSG00000139610	HTATSF1	YBL072C	RPS8A
VGLL1/SWI3	ENSG00000139613	VGLL1	YJL176C	SWI3
CD40LG/MED8	ENSG00000139636	CD40LG	YBR193C	MED8
TIMP1/YER156C	ENSG00000139637	TIMP1	YER156C	YER156C
FGD1/YJL068C	ENSG00000139684	FGD1	YJL068C	YJL068C
PIN4/CNN1	ENSG00000139719	PIN4	YFR046C	CNN1
PORCN/TMA22	ENSG00000139726	PORCN	YJR014W	TMA22
MAGED2/FRE6	ENSG00000139908	MAGED2	YLL051C	FRE6
KLF8/YJL055W	ENSG00000139910	KLF8	YJL055W	YJL055W
SYTL4/RTN1	ENSG00000139970	SYTL4	YDR233C	RTN1
CENPI/HAT1	ENSG00000139998	CENPI	YPL001W	HAT1
DRP2/MDV1	ENSG00000140006	DRP2	YJL112W	MDV1
TAF7L/APM4	ENSG00000140022	TAF7L	YOL062C	APM4
PBDC1/TYS1	ENSG00000140105	PBDC1	YGR185C	TYS1
ENSG00000102391/HNM1	ENSG00000140199	ENSG00000102391	YGL077C	HNM1
ARMCX3/QRI5	ENSG00000140262	ARMCX3	YLR204W	QRI5
HTR2A/ADH3	ENSG00000140263	HTR2A	YMR083W	ADH3
NDFIP2/YDL085C-A	ENSG00000140264	NDFIP2	YDL085C-A	YDL085C-A
TNFSF13B/TOA2	ENSG00000140307	TNFSF13B	YKL058W	TOA2
MLNR/SRP14	ENSG00000140319	MLNR	YDL092W	SRP14
CAB39L/NAN1	ENSG00000140332	CAB39L	YPL126W	NAN1
KLF5/AIM45	ENSG00000140374	KLF5	YPR004C	AIM45
STK24/HMO1	ENSG00000140382	STK24	YDR174W	HMO1
ACP5/ARG7	ENSG00000140386	ACP5	YMR062C	ARG7
DNAJC3/YGR079W	ENSG00000140391	DNAJC3	YGR079W	YGR079W
UGGT2/SKI8	ENSG00000140395	UGGT2	YGL213C	SKI8
ARHGEF7/AMS1	ENSG00000140400	ARHGEF7	YGL156W	AMS1
FGF9/NNF2	ENSG00000140416	FGF9	YGR089W	NNF2
SGCG/STE20	ENSG00000140443	SGCG	YHL007C	STE20
PARP4/DIT2	ENSG00000140459	PARP4	YDR402C	DIT2
SUPT20H/NAT1	ENSG00000140463	SUPT20H	YDL040C	NAT1
MRPS31/RAD16	ENSG00000140464	MRPS31	YBR114W	RAD16
KPNA3/ERG11	ENSG00000140465	KPNA3	YHR007C	ERG11
FLT1/YSP3	ENSG00000140479	FLT1	YOR003W	YSP3
RGCC/SSP2	ENSG00000140488	RGCC	YOR242C	SSP2
VWA8/YKL091C	ENSG00000140522	VWA8	YKL091C	YKL091C
DGKH/IPL1	ENSG00000140538	DGKH	YPL209C	IPL1
KATNAL1/LST7	ENSG00000140543	KATNAL1	YGR057C	LST7
INTS6/OYE3	ENSG00000140564	INTS6	YPL171C	OYE3
TSC22D1/YBR016W	ENSG00000140682	TSC22D1	YBR016W	YBR016W
CLN5/YGR122W	ENSG00000140694	CLN5	YGR122W	YGR122W
OLFM4/QCR2	ENSG00000140740	OLFM4	YPR191W	QCR2
MSLN/ECM16	ENSG00000140829	MSLN	YMR128W	ECM16
TRADD/GRX3	ENSG00000140830	TRADD	YDR098C	GRX3
HSF4/RPL9B	ENSG00000140937	HSF4	YNL067W	RPL9B
CORO1A/RRT12	ENSG00000140943	CORO1A	YCR045C	RRT12
MAPK3/RPL3	ENSG00000140986	MAPK3	YOR063W	RPL3
PHKB/YNL146W	ENSG00000140992	PHKB	YNL146W	YNL146W
NUTF2/YDR333C	ENSG00000141002	NUTF2	YDR333C	YDR333C
NUP93/MCD4	ENSG00000141012	NUP93	YKL165C	MCD4
CENPT/REC107	ENSG00000141013	CENPT	YJR021C	REC107
TSNAXIP1/SNT1	ENSG00000141027	TSNAXIP1	YCR033W	SNT1
NFAT5/SSH4	ENSG00000141084	NFAT5	YKL124W	SSH4
N4BP1/PRS3	ENSG00000141127	N4BP1	YHL011C	PRS3
CBLN1/PRP28	ENSG00000141141	CBLN1	YDR243C	PRP28
ARL2BP/MDR1	ENSG00000141258	ARL2BP	YGR100W	MDR1
ZNF423/APE2	ENSG00000141279	ZNF423	YKL157W	APE2
CCL22/CHC1	ENSG00000141367	CCL22	YGL206C	CHC1
CCL17/YTA7	ENSG00000141385	CCL17	YGR270W	YTA7
CTCF/INM2	ENSG00000141401	CTCF	YDR287W	INM2
ACD/RTT103	ENSG00000141425	ACD	YDR289C	RTT103
POLR2C/YPL277C	ENSG00000141480	POLR2C	YPL277C	YPL277C
PARD6A/ORC2	ENSG00000141503	PARD6A	YBR060C	ORC2
ZNF821/RDI1	ENSG00000141522	ZNF821	YDL135C	RDI1
MMP15/MCH4	ENSG00000141526	MMP15	YOL119C	MCH4
USB1/DED1	ENSG00000141543	USB1	YOR204W	DED1
CCDC113/KIN4	ENSG00000141551	CCDC113	YOR233W	KIN4
NME3/NAR1	ENSG00000141562	NME3	YNL240C	NAR1
PSMD7/ATG18	ENSG00000141580	PSMD7	YFR021W	ATG18
VAC14/DIB1	ENSG00000141759	VAC14	YPR082C	DIB1
TANGO6/ZRT2	ENSG00000141873	TANGO6	YLR130C	ZRT2
COG4/PFK2	ENSG00000141959	COG4	YMR205C	PFK2
PLA2G15/YAR1	ENSG00000141965	PLA2G15	YPL239W	YAR1
[truncated: 1,314 more rows]
