# Supplementary material for: Scope and limitations of yeast as a model organism for studying human tissue-specific pathways
Source: BMC Syst Biol. 2015 Dec 29;9:96. doi: 10.1186/s12918-015-0253-0 (PMC4696342; doi:10.1186/s12918-015-0253-0)
Supplement: Additional file 1 — Network alignments. Compressed (*.zip) file containing individual tissue-specific alignments. (ZIP 5181 Kb) [file 12918_2015_253_MOESM1_ESM.zip › alignments/Cingulate Cortex_AlignGraph_edges.tsv]

First_ortholog_pair	Second_ortholog_pair
CDK2AP1/CHS5	GCLC/NRP1
CCDC113/KIN4	CD38/YMR010W
CTTNBP2/SSB1	GCFC2/SKG3
PRSS3/SOD2	ITGA2B/NGL2
ZC3HAV1/SEC13	GTF2IRD1/GTR2
RASIP1/FAS1	LUC7L/ARB1
ACAT1/RPN10	RPS20/URA8
PLEKHA4/SWC5	CD4/AAD10
PCIF1/SPT8	NME2/PUF3
IL21R/PHO85	CAPN1/ISR1
NCK2/UTP7	MDH1/UTP15
PPP6R2/GAL83	NUDCD3/BFR1
DNAJC2/NTG1	ISL1/SPS1
POLDIP3/GPI15	IGF1/GIS2
RPS12/RPN1	RALBP1/CDC19
FBXO31/GPI8	SNAPC1/GSH2
USP2/SIZ1	GCLM/BUD23
GLCCI1/PDR5	GRN/RAX2
ACAT1/RPN10	ARHGAP31/ERG10
DNAJC2/NTG1	UBA6/REX2
MTMR3/YTA6	MYOC/TOP2
PFKP/SAC6	TIMP2/CAP2
SLC7A8/DOA4	EDC4/STP22
POLDIP3/GPI15	PNKP/TCB2
CTSG/RAS1	RTN4R/MOT1
MAP4K1/WHI3	LSG1/MOT2
CTTNBP2/SSB1	MED17/PCL7
EPHB6/FUN12	YTHDC2/RPS5
CAMSAP3/CDC4	ROS1/SPO74
GID8/CDH1	HDAC9/HSP26
ATP2B4/CTK1	ENSG00000051415/RPS2
HTATSF1/RPS8A	ENSG00000051415/RPS2
SHD/ORC1	ENSG00000051415/RPS2
STAT1/RRB1	ENSG00000051415/RPS2
NME5/SLA1	CYBA/RFC1
TNK2/SPP382	ENSG00000056345/DAM1
PFKFB4/HTB1	ENSG00000056345/DAM1
SUPT20H/NAT1	YBX3/NSE3
CABIN1/LSM7	LZTS1/SMD3
PASK/CBF5	CDH3/NHP2
NUP37/SPR28	POLD1/TUF1
TIMM13/MRM1	EIF4B/SAP190
DNAJC2/NTG1	MED29/HMX1
ABHD14A-ACY1/GLC7	HIPK2/FPR3
ATP1B3/DAL81	RFXANK/DPB2
POLDIP3/GPI15	SLK/LYS9
TFPI2/ADO1	PRKCQ/PRP6
DFNB31/PRE1	CDK13/TEF2
ING4/SNQ2	CDK13/TEF2
GPKOW/NRG1	YBX1/CKA2
NFKB2/SAP185	YBX1/CKA2
REEP6/NPC2	ATXN3/RIO1
EIF5/YPK2	RHOA/YPK1
GID8/CDH1	RHOA/YPK1
RASIP1/FAS1	RHOA/YPK1
SRPK1/RNA15	DNAJA2/CFT2
MAP4K1/WHI3	ABCC9/TBF1
RPL3/GSY2	GUCY2C/GSY1
DUSP3/HSP82	SCT/ECI1
MADD/HNT1	ST6GALNAC2/GFD2
ITGB5/HHT1	PTPN21/RSC3
ITGA4/HTA1	PTPN21/RSC3
DDT/YDR115W	ATP2B1/SYT1
CCNT2/TIF4631	NCK2/UTP7
SEMA6A/HDA3	SREBF1/ATG17
DNAJC2/NTG1	MARK2/PRT1
IGFBP2/URN1	PVR/HSP104
ITGB5/HHT1	MGLL/YOL098C
CTH/PRP24	NTN4/PSF3
ARAF/NUP84	NUAK1/NUP159
DNAJC2/NTG1	ANO8/HED1
EDEM2/RAD23	ACAT1/RPN10
TIMP1/YER156C	ACAT1/RPN10
VPS18/THR4	ACAT1/RPN10
RASIP1/FAS1	ACAT1/RPN10
OPRM1/RPN2	ACAT1/RPN10
VEGFA/TAL1	ACAT1/RPN10
TOP2B/OSH6	ARHGAP15/SPT7
CCNT2/TIF4631	ARHGAP15/SPT7
ITGB5/HHT1	ARHGAP15/SPT7
IL11/ECM22	ARHGAP15/SPT7
LIMK1/ADA2	ARHGAP15/SPT7
GPR75-ASB3/TEF4	ARHGAP15/SPT7
DNAJC2/NTG1	EXOSC7/MRP7
SNRPA/SED4	SPAG5/DEP1
MAP7D1/VPS16	CTTNBP2/SSB1
KLHDC4/YCK2	MLLT10/GIR2
MMP12/APN2	XRCC5/RPS15
ORC2/ATX2	RABL2B/GTO3
PSMD11/UPC2	CPB2/SAN1
DUSP22/MUB1	RSBN1/ERB1
GCG/RSE1	AFP/PRP40
DNAJC2/NTG1	CACNA1S/OGG1
ADPRHL2/DBP2	CADPS2/UBP3
PLEKHM2/YOR365C	STRADB/MAK11
CCNT2/TIF4631	ME2/SUI1
EPHA4/TRR1	ME2/SUI1
PACSIN2/MCM3	ITGB5/HHT1
UTP6/YCR087C-A	ITGB5/HHT1
RAB5C/TCP1	ITGB5/HHT1
RNGTT/FPR4	ITGB5/HHT1
DROSHA/PUB1	ITGB5/HHT1
ARHGEF2/MDL1	ITGB5/HHT1
TUSC3/YCR016W	PALB2/GCN3
SMARCD2/SPB4	ULK2/PRB1
NOL4/BET2	IPO11/SLM2
NFKB1/DUS1	EPDR1/MIF2
DDX58/CUP1-2	FTL/PRX1
PSMD8/INO80	EDEM2/RAD23
OPRM1/RPN2	EDEM2/RAD23
FBXO31/GPI8	FUS/ALG5
COL4A3BP/MTR3	RAPGEF4/RRP45
HBS1L/YOL086W-A	HOOK2/PEX15
ENSG00000104637/SNU13	CDC7/EIS1
DUSP3/HSP82	TMED1/ADE1
CCND3/RVB1	PSMD8/INO80
DNAJC2/NTG1	OSM/SOL4
ASIP/YIP5	TBC1D10A/YGL185C
ATP5F1/SMF3	PROCR/GPI2
ASIP/YIP5	ZMYND8/PKP2
CDK2AP1/CHS5	PFDN4/YMR086W
TANC1/RTT106	ANKRD12/SUA7
PFKFB4/HTB1	PIM2/ABF2
VEGFA/TAL1	FGD1/YJL068C
SRSF9/MAK21	ABCC1/RPL11B
CDK2AP1/CHS5	HERC1/RPC17
NME5/SLA1	FCER2/YGL242C
ANKRD27/AIM14	AKAP8/RPS30A
GPX7/MPA43	MYH14/PEX27
KCNA1/RBL2	DBP/RKI1
LHPP/RPL39	HSPB1/SCP1
LDHB/RPL38	PTCD1/RPL27A
RNF141/LEU5	SPIN1/APM2
ASIC2/SWC7	GTPBP4/TKL1
GRIN3B/GET3	YWHAE/CPR2
CDK2AP1/CHS5	ELK3/PDR18
NME5/SLA1	FANCE/TOM20
SMAP1/RPA14	KHDRBS2/SLF1
WRAP73/TOR2	TTC1/GLN3
