# Supplementary material for: Scope and limitations of yeast as a model organism for studying human tissue-specific pathways
Source: BMC Syst Biol. 2015 Dec 29;9:96. doi: 10.1186/s12918-015-0253-0 (PMC4696342; doi:10.1186/s12918-015-0253-0)
Supplement: Additional file 1 — Network alignments. Compressed (*.zip) file containing individual tissue-specific alignments. (ZIP 5181 Kb) [file 12918_2015_253_MOESM1_ESM.zip › alignments/Pons_AlignGraph_nodes.tsv]

ID	Human_EnsemblGeneID	Human_Symbol	Yeast_EnsemblGeneID	Yeast_Symbol
TSPAN6/DPM1	ENSG00000000419	TSPAN6	YPR183W	DPM1
DPM1/GSH1	ENSG00000001084	DPM1	YJL101C	GSH1
SCYL3/HAP2	ENSG00000001167	SCYL3	YGL237C	HAP2
FGR/CTR1	ENSG00000003147	FGR	YPR124W	CTR1
CFH/COS9	ENSG00000003402	CFH	YKL219W	COS9
GCLC/DFG5	ENSG00000003436	GCLC	YMR238W	DFG5
NFYA/NRP1	ENSG00000003756	NFYA	YDL167C	NRP1
SEMA3F/CSM4	ENSG00000004059	SEMA3F	YPL200W	CSM4
CFTR/FEN1	ENSG00000004399	CFTR	YCR034W	FEN1
KRIT1/ADK1	ENSG00000004455	KRIT1	YDR226W	ADK1
RAD52/GUP2	ENSG00000004468	RAD52	YPL189W	GUP2
BAD/FPR3	ENSG00000004478	BAD	YML074C	FPR3
CD99/HAL5	ENSG00000004660	CD99	YJL165C	HAL5
AOC1/ACP1	ENSG00000004779	AOC1	YKL192C	ACP1
HECW1/YGR201C	ENSG00000004838	HECW1	YGR201C	YGR201C
MAD1L1/YDR307W	ENSG00000004866	MAD1L1	YDR307W	YDR307W
LASP1/CDC27	ENSG00000004897	LASP1	YBL084C	CDC27
M6PR/SEC61	ENSG00000004948	M6PR	YLR378C	SEC61
ICA1/CYC3	ENSG00000004961	ICA1	YAL039C	CYC3
ALS2/SEN1	ENSG00000005007	ALS2	YLR430W	SEN1
CASP10/CDC9	ENSG00000005156	CASP10	YDL164C	CDC9
CFLAR/PET112	ENSG00000005175	CFLAR	YBL080C	PET112
TFPI/PST2	ENSG00000005302	TFPI	YDR032C	PST2
RBM5/BDF2	ENSG00000005339	RBM5	YDL070W	BDF2
MTMR7/SIA1	ENSG00000005421	MTMR7	YOR137C	SIA1
ARF5/PKP2	ENSG00000005882	ARF5	YGL059W	PKP2
POLDIP2/YDR352W	ENSG00000005893	POLDIP2	YDR352W	YDR352W
PLXND1/PGC1	ENSG00000006007	PLXND1	YPL206C	PGC1
AK2/APL2	ENSG00000006125	AK2	YKL135C	APL2
CD38/THP1	ENSG00000006128	CD38	YOL072W	THP1
FKBP4/ADH7	ENSG00000006194	FKBP4	YCR105W	ADH7
KDM1A/MMS1	ENSG00000006468	KDM1A	YPR164W	MMS1
CAMKK1/LCB5	ENSG00000006530	CAMKK1	YLR260W	LCB5
RECQL/DBF4	ENSG00000006634	RECQL	YDR052C	DBF4
HSPB6/YMR010W	ENSG00000006704	HSPB6	YMR010W	YMR010W
ARHGAP33/VPS41	ENSG00000006715	ARHGAP33	YDR080W	VPS41
NDUFAB1/SKN7	ENSG00000006788	NDUFAB1	YHR206W	SKN7
PDK4/IZH2	ENSG00000006831	PDK4	YOL002C	IZH2
ZMYND10/ALK1	ENSG00000007047	ZMYND10	YGL021W	ALK1
ST7/WTM2	ENSG00000007168	ST7	YOR229W	WTM2
CDC27/MET10	ENSG00000007171	CDC27	YFR030W	MET10
SLC4A1/HXK2	ENSG00000007174	SLC4A1	YGL253W	HXK2
CALCR/HOF1	ENSG00000007237	CALCR	YMR032W	HOF1
HCCS/TRS33	ENSG00000007255	HCCS	YOR115C	TRS33
DVL2/SRL1	ENSG00000007372	DVL2	YOR247W	SRL1
UPF1/GPI1	ENSG00000007541	UPF1	YGR216C	GPI1
SKAP2/YLR446W	ENSG00000007908	SKAP2	YLR446W	YLR446W
SLC25A5/FRE7	ENSG00000007952	SLC25A5	YOL152W	FRE7
CCDC109B/PRE7	ENSG00000008018	CCDC109B	YBL041W	PRE7
HOXA11/SKS1	ENSG00000008118	HOXA11	YPL026C	SKS1
POLR2J/UTR1	ENSG00000008130	POLR2J	YJR049C	UTR1
DHX33/YDL176W	ENSG00000008277	DHX33	YDL176W	YDL176W
MEOX1/DTR1	ENSG00000008282	MEOX1	YBR180W	DTR1
LIG3/CNL1	ENSG00000008294	LIG3	YDR357C	CNL1
RPAP3/PHO3	ENSG00000008710	RPAP3	YBR092C	PHO3
ENSG00000005189/RPS20	ENSG00000008988	ENSG00000005189	YHL015W	RPS20
CIAPIN1/YBL055C	ENSG00000009335	CIAPIN1	YBL055C	YBL055C
FAM214B/VTA1	ENSG00000009844	FAM214B	YLR181C	VTA1
COPZ2/PHD1	ENSG00000009950	COPZ2	YKL043W	PHD1
PRKAR2B/ITC1	ENSG00000009954	PRKAR2B	YGL133W	ITC1
MSL3/VID30	ENSG00000010017	MSL3	YGL227W	VID30
CREBBP/MSC7	ENSG00000010030	CREBBP	YHR039C	MSC7
BZRAP1/SPE4	ENSG00000010165	BZRAP1	YLR146C	SPE4
MPO/COR1	ENSG00000010256	MPO	YBL045C	COR1
PON1/YCS4	ENSG00000010292	PON1	YLR272C	YCS4
GCFC2/NUD1	ENSG00000010322	GCFC2	YOR373W	NUD1
ABCB4/PEX13	ENSG00000010671	ABCB4	YLR191W	PEX13
SOX8/SHO1	ENSG00000010810	SOX8	YER118C	SHO1
IBTK/NDD1	ENSG00000010818	IBTK	YOR372C	NDD1
MYCBP2/ELA1	ENSG00000011007	MYCBP2	YNL230C	ELA1
FBXL3/YNK1	ENSG00000011052	FBXL3	YKL067W	YNK1
ITGAL/ICT1	ENSG00000011198	ITGAL	YLR099C	ICT1
PDK2/UTP18	ENSG00000011260	PDK2	YJL069C	UTP18
ITGA3/NAB2	ENSG00000011275	ITGA3	YGL122C	NAB2
LAMP2/ARE1	ENSG00000011332	LAMP2	YCR048W	ARE1
GGNBP2/STT4	ENSG00000011405	GGNBP2	YLR305C	STT4
ITGA2B/SKG3	ENSG00000011426	ITGA2B	YLR187W	SKG3
GDE1/GYP1	ENSG00000011454	GDE1	YOR070C	GYP1
C19orf60/YKR041W	ENSG00000012048	C19orf60	YKR041W	YKR041W
CRLF1/UBX5	ENSG00000012822	CRLF1	YDR330W	UBX5
MAP3K14/MPS1	ENSG00000012983	MAP3K14	YDL028C	MPS1
ABCC8/IRS4	ENSG00000013016	ABCC8	YKR019C	IRS4
CCL18/COQ4	ENSG00000013441	CCL18	YDR204W	COQ4
CCL3/RET1	ENSG00000013503	CCL3	YOR207C	RET1
SYNRG/NGL2	ENSG00000013523	SYNRG	YMR285C	NGL2
CACNG3/PMT6	ENSG00000014216	CACNG3	YGR199W	PMT6
TMEM132A/MDH3	ENSG00000014641	TMEM132A	YDL078C	MDH3
AP2B1/MMT1	ENSG00000014824	AP2B1	YMR177W	MMT1
TAC1/IMP2	ENSG00000015171	TAC1	YIL154C	IMP2
ZNF263/LAS17	ENSG00000015285	ZNF263	YOR181W	LAS17
CX3CL1/GPG1	ENSG00000015413	CX3CL1	YGL121C	GPG1
SPATA20/MPP6	ENSG00000015479	SPATA20	YNR024W	MPP6
CACNA1G/BPL1	ENSG00000015592	CACNA1G	YDL141W	BPL1
TNFRSF12A/HPF1	ENSG00000016490	TNFRSF12A	YOL155C	HPF1
MAP3K9/PMR1	ENSG00000017260	MAP3K9	YGL167C	PMR1
RALA/LRG1	ENSG00000017797	RALA	YDL240W	LRG1
BAIAP2L1/DLD1	ENSG00000018510	BAIAP2L1	YDL174C	DLD1
ETV1/DRS2	ENSG00000018625	ETV1	YAL026C	DRS2
AGK/NRG1	ENSG00000020256	AGK	YDR043C	NRG1
CCL26/TFB3	ENSG00000020426	CCL26	YDR460W	TFB3
FARP2/NUT1	ENSG00000021645	FARP2	YGL151W	NUT1
USH1C/NAM7	ENSG00000021776	USH1C	YMR080C	NAM7
DBF4/CPA1	ENSG00000021826	DBF4	YOR303W	CPA1
TBXA2R/DEG1	ENSG00000022267	TBXA2R	YFL001W	DEG1
IFRD1/GPM2	ENSG00000022556	IFRD1	YDL021W	GPM2
GTF2IRD1/MAG2	ENSG00000022840	GTF2IRD1	YLR427W	MAG2
PAF1/PFA4	ENSG00000023041	PAF1	YOL003C	PFA4
VPS41/PDI1	ENSG00000023318	VPS41	YCL043C	PDI1
ARHGAP44/HEM1	ENSG00000023330	ARHGAP44	YDR232W	HEM1
ELAC2/GRX2	ENSG00000023572	ELAC2	YDR513W	GRX2
SCIN/CDH1	ENSG00000023734	SCIN	YGL003C	CDH1
MYH13/YDL124W	ENSG00000023909	MYH13	YDL124W	YDL124W
ADIPOR2/UBR1	ENSG00000024048	ADIPOR2	YGR184C	UBR1
UPP2/END3	ENSG00000024422	UPP2	YNL084C	END3
MARK4/GTR2	ENSG00000025039	MARK4	YGR163W	GTR2
PAFAH1B1/FAF1	ENSG00000025293	PAFAH1B1	YIL019W	FAF1
NOS2/GAL80	ENSG00000025434	NOS2	YML051W	GAL80
DNAH9/CNS1	ENSG00000025772	DNAH9	YBR155W	CNS1
GAS7/SEC63	ENSG00000025796	GAS7	YOR254C	SEC63
TRAPPC6A/SRP1	ENSG00000025800	TRAPPC6A	YNL189W	SRP1
MATK/KEL1	ENSG00000026025	MATK	YHR158C	KEL1
CD79B/RAD3	ENSG00000026036	CD79B	YER171W	RAD3
SCN4A/YBR096W	ENSG00000026508	SCN4A	YBR096W	YBR096W
PAX6/OCT1	ENSG00000027001	PAX6	YKL134C	OCT1
RHBDF1/CCS1	ENSG00000027075	RHBDF1	YMR038C	CCS1
LUC7L/ALK2	ENSG00000028203	LUC7L	YBL009W	ALK2
BAIAP3/VPS5	ENSG00000028528	BAIAP3	YOR069W	VPS5
PIGQ/AVO2	ENSG00000029534	PIGQ	YMR068W	AVO2
TEAD3/DSE3	ENSG00000029639	TEAD3	YOR264W	DSE3
SELE/YHR078W	ENSG00000029725	SELE	YHR078W	YHR078W
DNAJC11/YBR242W	ENSG00000030066	DNAJC11	YBR242W	YBR242W
MYLIP/SNF11	ENSG00000030304	MYLIP	YDR073W	SNF11
NOX1/YOR097C	ENSG00000030419	NOX1	YOR097C	YOR097C
E2F2/AIM43	ENSG00000031691	E2F2	YPL099C	AIM43
PSMB1/SES1	ENSG00000031698	PSMB1	YDR023W	SES1
SYN1/WTM1	ENSG00000032389	SYN1	YOR230W	WTM1
JARID2/NDT80	ENSG00000032742	JARID2	YHR124W	NDT80
CAMK1G/ARB1	ENSG00000033050	CAMK1G	YER036C	ARB1
CDK11A/VPH1	ENSG00000033627	CDK11A	YOR270C	VPH1
NADK/NFI1	ENSG00000033800	NADK	YOR156C	NFI1
TFAP2B/BOR1	ENSG00000033867	TFAP2B	YNL275W	BOR1
CYTH3/VHT1	ENSG00000034053	CYTH3	YGR065C	VHT1
ADAM22/AIM9	ENSG00000034152	ADAM22	YER080W	AIM9
SYPL1/ADE12	ENSG00000035687	SYPL1	YNL220W	ADE12
SPAG9/CTF18	ENSG00000035928	SPAG9	YMR078C	CTF18
CELSR3/RTT101	ENSG00000036257	CELSR3	YJL047C	RTT101
MGST1/UBP7	ENSG00000036672	MGST1	YIL156W	UBP7
CRY1/MDS3	ENSG00000037637	CRY1	YGL197W	MDS3
NFIX/MRI1	ENSG00000037757	NFIX	YPR118W	MRI1
MMP25/TRM8	ENSG00000037897	MMP25	YDL201W	TRM8
IL32/YLL056C	ENSG00000038274	IL32	YLL056C	YLL056C
PKD1/YML018C	ENSG00000038295	PKD1	YML018C	YML018C
MAPK8IP2/YNL193W	ENSG00000038382	MAPK8IP2	YNL193W	YNL193W
MED24/YLR413W	ENSG00000038427	MED24	YLR413W	YLR413W
SEC62/YCL057C-A	ENSG00000038945	SEC62	YCL057C-A	YCL057C-A
RPS20/BRR2	ENSG00000039123	RPS20	YER172C	BRR2
CSDE1/PRE9	ENSG00000041357	CSDE1	YGR135W	PRE9
UBE3C/NUG1	ENSG00000041802	UBE3C	YER006W	NUG1
REV3L/TDP1	ENSG00000042088	REV3L	YBR223C	TDP1
PAX7/APS2	ENSG00000042753	PAX7	YJR058C	APS2
MASP2/FHN1	ENSG00000042832	MASP2	YGR131W	FHN1
TRAF3IP3/DCN1	ENSG00000043093	TRAF3IP3	YLR128W	DCN1
POMT2/RDL1	ENSG00000043143	POMT2	YOR285W	RDL1
VTA1/SCM3	ENSG00000044115	VTA1	YDL139C	SCM3
MLXIPL/YJR030C	ENSG00000044446	MLXIPL	YJR030C	YJR030C
BAZ1B/SOF1	ENSG00000047056	BAZ1B	YLL011W	SOF1
RANBP9/URA8	ENSG00000047230	RANBP9	YJR103W	URA8
ETV7/VMA13	ENSG00000047249	ETV7	YPR036W	VMA13
SPRTN/MLP1	ENSG00000047410	SPRTN	YKR095W	MLP1
METTL13/FET5	ENSG00000047457	METTL13	YFL041W	FET5
ZNF207/RPO41	ENSG00000047579	ZNF207	YFL036W	RPO41
UQCRC1/CSG2	ENSG00000047936	UQCRC1	YBR036C	CSG2
CD9/RSM10	ENSG00000048544	CD9	YDR041W	RSM10
NCAPD2/MRN1	ENSG00000048740	NCAPD2	YPL184C	MRN1
IFFO1/RBS1	ENSG00000048991	IFFO1	YDL189W	RBS1
GIPR/YKT6	ENSG00000049245	GIPR	YKL196C	YKT6
NISCH/RFC5	ENSG00000049541	NISCH	YBR087W	RFC5
STAB1/RSP5	ENSG00000049759	STAB1	YER125W	RSP5
FUZ/WBP1	ENSG00000049860	FUZ	YEL002C	WBP1
PRSS3/YLR257W	ENSG00000050405	PRSS3	YLR257W	YLR257W
CD4/YLR108C	ENSG00000050438	CD4	YLR108C	YLR108C
LRRC23/NAM2	ENSG00000050748	LRRC23	YLR382C	NAM2
BTK/PER33	ENSG00000051108	BTK	YLR064W	PER33
HFE/RAD51	ENSG00000051180	HFE	YER095W	RAD51
SCMH1/HFM1	ENSG00000051341	SCMH1	YGL251C	HFM1
FYN/CKI1	ENSG00000051382	FYN	YLR133W	CKI1
HIVEP2/CDC40	ENSG00000051596	HIVEP2	YDR364C	CDC40
TCEB3/BUD3	ENSG00000052126	TCEB3	YCL014W	BUD3
LYPLA2/TAF3	ENSG00000052723	LYPLA2	YPL011C	TAF3
NME2/RRP12	ENSG00000052749	NME2	YPL012W	RRP12
APBA3/ERG25	ENSG00000052802	APBA3	YGR060W	ERG25
MKS1/APD1	ENSG00000052841	MKS1	YBR151W	APD1
ABHD5/SOD2	ENSG00000053254	ABHD5	YHR008C	SOD2
KAL1/AAD10	ENSG00000053371	KAL1	YJR155W	AAD10
AKAP8L/USE1	ENSG00000053501	AKAP8L	YGL098W	USE1
UTP18/FHL1	ENSG00000054598	UTP18	YPR104C	FHL1
RNF216/CDC53	ENSG00000055130	RNF216	YDL132W	CDC53
TTC19/PEX11	ENSG00000055163	TTC19	YOL147C	PEX11
PTBP1/FMP48	ENSG00000055332	PTBP1	YGR052W	FMP48
DPF1/SPP1	ENSG00000055609	DPF1	YPL138C	SPP1
SYT7/PUF3	ENSG00000055917	SYT7	YLL013C	PUF3
PIK3C2A/YDR114C	ENSG00000056558	PIK3C2A	YDR114C	YDR114C
PLAUR/GLG2	ENSG00000056998	PLAUR	YJL137C	GLG2
ANLN/YKL077W	ENSG00000057149	ANLN	YKL077W	YKL077W
WIZ/MSH4	ENSG00000057468	WIZ	YFL003C	MSH4
RABGAP1/GDI1	ENSG00000057608	RABGAP1	YER136W	GDI1
DCN/ATG5	ENSG00000057663	DCN	YPL149W	ATG5
PPP5C/KCC4	ENSG00000058091	PPP5C	YCL024W	KCC4
MAP4K3/RAD2	ENSG00000058404	MAP4K3	YGR258C	RAD2
ZBTB32/RPC37	ENSG00000058600	ZBTB32	YKR025W	RPC37
TYROBP/ENA5	ENSG00000058668	TYROBP	YDR038C	ENA5
GABRA3/CTH1	ENSG00000059145	GABRA3	YDR151C	CTH1
BRCA1/XDJ1	ENSG00000059769	BRCA1	YLR090W	XDJ1
ERCC1/FCP1	ENSG00000060069	ERCC1	YMR277W	FCP1
CD22/YLR312C	ENSG00000060237	CD22	YLR312C	YLR312C
SEMA3B/FMP37	ENSG00000060762	SEMA3B	YGL080W	FMP37
MBTPS2/POT1	ENSG00000060971	MBTPS2	YIL160C	POT1
LTF/SDH4	ENSG00000061794	LTF	YDR178W	SDH4
NR1H4/AIF1	ENSG00000062096	NR1H4	YNR074C	AIF1
ALOX5/RSN1	ENSG00000062598	ALOX5	YMR266W	RSN1
CALCOCO1/RKM2	ENSG00000063046	CALCOCO1	YDR198C	RKM2
UBR7/RPL18B	ENSG00000063177	UBR7	YNL301C	RPL18B
MAP4K5/NOP4	ENSG00000063244	MAP4K5	YPL043W	NOP4
EHD3/ENT2	ENSG00000063245	EHD3	YLR206W	ENT2
PSMC4/YIL165C	ENSG00000063438	PSMC4	YIL165C	YIL165C
CLDN11/YAF9	ENSG00000063978	CLDN11	YNL107W	YAF9
MVP/NUP85	ENSG00000064012	MVP	YJR042W	NUP85
NUB1/ATG33	ENSG00000064309	NUB1	YLR356W	ATG33
CLK1/TAF2	ENSG00000064313	CLK1	YCR042C	TAF2
ENSG00000013455/YPK2	ENSG00000064393	ENSG00000013455	YMR104C	YPK2
POLR3B/MTR10	ENSG00000064419	POLR3B	YOR160W	MTR10
ANGEL1/YLR271W	ENSG00000064607	ANGEL1	YLR271W	YLR271W
RNF14/YBR235W	ENSG00000064651	RNF14	YBR235W	YBR235W
DDX11/YIG1	ENSG00000064666	DDX11	YPL201C	YIG1
CD6/RRP3	ENSG00000064703	CD6	YHR065C	RRP3
TACC3/PMS1	ENSG00000064933	TACC3	YNL082W	PMS1
UFL1/GDE1	ENSG00000064999	UFL1	YPL110C	GDE1
POLA2/NTG2	ENSG00000065057	POLA2	YOL043C	NTG2
CAPN1/GPA1	ENSG00000065135	CAPN1	YHR005C	GPA1
ACPP/PSE1	ENSG00000065150	ACPP	YMR308C	PSE1
MDH1/CAR2	ENSG00000065154	MDH1	YLR438W	CAR2
SLC30A9/PWP2	ENSG00000065183	SLC30A9	YCR057C	PWP2
MTMR11/EFT1	ENSG00000065357	MTMR11	YOR133W	EFT1
CCDC88C/SLM5	ENSG00000065427	CCDC88C	YCR024C	SLM5
YAF2/MPD2	ENSG00000065485	YAF2	YOL088C	MPD2
ZMYND11/MSL1	ENSG00000065526	ZMYND11	YIR009W	MSL1
WAS/IRE1	ENSG00000065534	WAS	YHR079C	IRE1
DPEP1/RLP7	ENSG00000065559	DPEP1	YNL002C	RLP7
BID/SLA2	ENSG00000065609	BID	YNL243W	SLA2
MATR3/ISR1	ENSG00000065613	MATR3	YPR106W	ISR1
RGPD5/DOA1	ENSG00000065717	RGPD5	YKL213C	DOA1
STMN4/RGI2	ENSG00000065809	STMN4	YIL057C	RGI2
NUDCD3/MAE1	ENSG00000065833	NUDCD3	YKL029C	MAE1
ISL1/GYL1	ENSG00000065882	ISL1	YMR192W	GYL1
IL20RA/YPL245W	ENSG00000065883	IL20RA	YPL245W	YPL245W
CLCA1/NHX1	ENSG00000065923	CLCA1	YDR456W	NHX1
ATP2C1/PDE2	ENSG00000065989	ATP2C1	YOR360C	PDE2
SRCIN1/RTS1	ENSG00000066027	SRCIN1	YOR014W	RTS1
IGF1/SEY1	ENSG00000066032	IGF1	YOR165W	SEY1
RALBP1/JSN1	ENSG00000066044	RALBP1	YJR091C	JSN1
RUFY3/SNF12	ENSG00000066117	RUFY3	YNR023W	SNF12
CNTN1/RPH1	ENSG00000066135	CNTN1	YER169W	RPH1
WWTR1/HAP5	ENSG00000066136	WWTR1	YOR358W	HAP5
AGPS/SNX41	ENSG00000066294	AGPS	YDR425W	SNX41
ATP1A2/HEM2	ENSG00000066382	ATP1A2	YGL040C	HEM2
TTC27/ENT1	ENSG00000066427	TTC27	YDL161W	ENT1
MARCO/BFR1	ENSG00000066455	MARCO	YOR198C	BFR1
SYT13/SAK1	ENSG00000066468	SYT13	YER129W	SAK1
SNAI2/DUO1	ENSG00000066629	SNAI2	YGL061C	DUO1
CD74/SEC7	ENSG00000066777	CD74	YDR170C	SEC7
HGF/HEM15	ENSG00000066926	HGF	YOR176W	HEM15
ZRANB1/MAM33	ENSG00000067113	ZRANB1	YIL070C	MAM33
NCDN/LAG1	ENSG00000067167	NCDN	YHL003C	LAG1
ZFP64/GIS2	ENSG00000067182	ZFP64	YNL255C	GIS2
MNAT1/CDC19	ENSG00000067225	MNAT1	YAL038W	CDC19
SAMD4A/FCF2	ENSG00000067334	SAMD4A	YLR051C	FCF2
RUNX3/NUP100	ENSG00000067445	RUNX3	YKL068W	NUP100
MRE11A/RHO1	ENSG00000067560	MRE11A	YPR165W	RHO1
PLEKHB1/TCB3	ENSG00000067715	PLEKHB1	YML072C	TCB3
SERPINB1/PKP1	ENSG00000067992	SERPINB1	YIL042C	PKP1
SPAST/YPS5	ENSG00000068078	SPAST	YGL259W	YPS5
ENSG00000021602/SPP2	ENSG00000068394	ENSG00000021602	YOR148C	SPP2
NRXN3/TRM7	ENSG00000068438	NRXN3	YBR061C	TRM7
AQR/KCS1	ENSG00000068745	AQR	YDR017C	KCS1
CPS1/KRE28	ENSG00000068793	CPS1	YDR532C	KRE28
C8B/HST1	ENSG00000068903	C8B	YOL068C	HST1
FHL1/GLT1	ENSG00000069248	FHL1	YDL171C	GLT1
RTFDC1/VPS35	ENSG00000069329	RTFDC1	YJL154C	VPS35
GABRA1/YDJ1	ENSG00000069345	GABRA1	YNL064C	YDJ1
NLRP2/YBT1	ENSG00000069431	NLRP2	YLL048C	YBT1
RNF10/BIT61	ENSG00000069667	RNF10	YJL058C	BIT61
ZDHHC6/SDT1	ENSG00000069712	ZDHHC6	YGL224C	SDT1
RNH1/CDD1	ENSG00000069764	RNH1	YLR245C	CDD1
NDUFS1/REF2	ENSG00000069849	NDUFS1	YDR195W	REF2
RB1CC1/HUL5	ENSG00000069869	RB1CC1	YGL141W	HUL5
ERP44/MTC5	ENSG00000069966	ERP44	YDR128W	MTC5
ALAS1/UFD1	ENSG00000070010	ALAS1	YGR048W	UFD1
BIRC3/IKI3	ENSG00000070061	BIRC3	YLR384C	IKI3
AKAP11/PFY1	ENSG00000070087	AKAP11	YOR122C	PFY1
GLRX2/UIP3	ENSG00000070159	GLRX2	YAR027W	UIP3
SNAPC1/NIC96	ENSG00000070182	SNAPC1	YFR002W	NIC96
STRAP/ATG16	ENSG00000070444	STRAP	YMR159C	ATG16
ABCC2/POL4	ENSG00000070501	ABCC2	YCR014C	POL4
DEF6/HSV2	ENSG00000070540	DEF6	YGR223C	HSV2
PLEKHO1/ASN1	ENSG00000070669	PLEKHO1	YPR145W	ASN1
GCLM/KAR2	ENSG00000070718	GCLM	YJL034W	KAR2
UBR2/CAT2	ENSG00000070748	UBR2	YML042W	CAT2
EHD2/MUD2	ENSG00000070756	EHD2	YKL074C	MUD2
RRAGD/RPA190	ENSG00000070761	RRAGD	YOR341W	RPA190
HSF2/GCD6	ENSG00000070785	HSF2	YDR211W	GCD6
PHF20/CMK2	ENSG00000070808	PHF20	YOL016C	CMK2
NR1H3/OSH3	ENSG00000070882	NR1H3	YHR073W	OSH3
NCAPH2/PUT4	ENSG00000070915	NCAPH2	YOR348C	PUT4
TOMM34/PMA1	ENSG00000070961	TOMM34	YGL008C	PMA1
SEC63/GSH2	ENSG00000071051	SEC63	YOL049W	GSH2
KPNA6/AIP1	ENSG00000071127	KPNA6	YMR092C	AIP1
VIM/YKL023W	ENSG00000071205	VIM	YKL023W	YKL023W
RTEL1-TNFRSF6B/RTK1	ENSG00000071242	RTEL1-TNFRSF6B	YDL025C	RTK1
FAS/YNG2	ENSG00000071243	FAS	YHR090C	YNG2
CD44/BUD23	ENSG00000071462	CD44	YCR047C	BUD23
KCNG1/HRD3	ENSG00000071537	KCNG1	YLR207W	HRD3
SLAMF7/YTA6	ENSG00000071539	SLAMF7	YPL074W	YTA6
MIPEP/ULS1	ENSG00000071794	MIPEP	YOR191W	ULS1
PRKCH/CFT1	ENSG00000071894	PRKCH	YDR301W	CFT1
INSRR/YOR296W	ENSG00000071991	INSRR	YOR296W	YOR296W
IFNGR1/TSR4	ENSG00000071994	IFNGR1	YOL022C	TSR4
SH2D2A/TPK2	ENSG00000072062	SH2D2A	YPL203W	TPK2
TNFRSF1B/YBL107C	ENSG00000072110	TNFRSF1B	YBL107C	YBL107C
VEZT/VPS70	ENSG00000072133	VEZT	YJR126C	VPS70
POU2F2/YAP1801	ENSG00000072134	POU2F2	YHR161C	YAP1801
SNX1/SIW14	ENSG00000072135	SNX1	YNL032W	SIW14
TBPL1/TRE1	ENSG00000072274	TBPL1	YPL176C	TRE1
ARNTL2/YVC1	ENSG00000072315	ARNTL2	YOR087W	YVC1
BCLAF1/GUK1	ENSG00000072415	BCLAF1	YDR454C	GUK1
ANK1/IMG1	ENSG00000072609	ANK1	YCR046C	IMG1
TFB1M/SIF2	ENSG00000072803	TFB1M	YBR103W	SIF2
RABEP1/AKR1	ENSG00000072818	RABEP1	YDR264C	AKR1
HMGB3/RRP4	ENSG00000072832	HMGB3	YHR069C	RRP4
NUP160/LRS4	ENSG00000072864	NUP160	YDR439W	LRS4
BAK1/APM2	ENSG00000072958	BAK1	YHL019C	APM2
MUSK/SEC2	ENSG00000073009	MUSK	YNL272C	SEC2
IKZF2/MCM2	ENSG00000073111	IKZF2	YBL023C	MCM2
GRN/STE50	ENSG00000073282	GRN	YCL032W	STE50
ARHGAP31/SPT20	ENSG00000073711	ARHGAP31	YOL148C	SPT20
NR2E3/STE6	ENSG00000073734	NR2E3	YKL209C	STE6
CENPQ/YAP1802	ENSG00000073921	CENPQ	YGR241C	YAP1802
SARS/SEC18	ENSG00000073969	SARS	YBR080C	SEC18
RANBP3/YJU3	ENSG00000074416	RANBP3	YKL094W	YJU3
ARID4A/SNF1	ENSG00000074590	ARID4A	YDR477W	SNF1
TSSC1/CUP1-1	ENSG00000074660	TSSC1	YHR053C	CUP1-1
ENSG00000032514/SBA1	ENSG00000074696	ENSG00000032514	YKL117W	SBA1
IFT88/OPY1	ENSG00000074706	IFT88	YBR129C	OPY1
ZCCHC8/DOC1	ENSG00000074755	ZCCHC8	YGL240W	DOC1
ABCF2/ENO2	ENSG00000074800	ABCF2	YHR174W	ENO2
LRRC7/MNS1	ENSG00000074966	LRRC7	YJR131W	MNS1
UBA6/TIF4632	ENSG00000075151	UBA6	YGL049C	TIF4632
GAB2/SEC13	ENSG00000075188	GAB2	YLR208W	SEC13
ATP6V0A1/CTT1	ENSG00000075223	ATP6V0A1	YGR088W	CTT1
PIAS1/ERG10	ENSG00000075239	PIAS1	YPL028W	ERG10
SLC4A7/YNL095C	ENSG00000075292	SLC4A7	YNL095C	YNL095C
APBA2/RCK1	ENSG00000075413	APBA2	YGL158W	RCK1
UHRF1/TAO3	ENSG00000075539	UHRF1	YIL129C	TAO3
MAP2K3/ARP9	ENSG00000075624	MAP2K3	YMR033W	ARP9
TMSB10/MRPL15	ENSG00000075651	TMSB10	YLR312W-A	MRPL15
RNF19A/YNL046W	ENSG00000075711	RNF19A	YNL046W	YNL046W
PEX3/VPS21	ENSG00000075785	PEX3	YOR089C	VPS21
GABARAPL2/PRP39	ENSG00000075856	GABARAPL2	YML046W	PRP39
MYOC/YOR223W	ENSG00000075891	MYOC	YOR223W	YOR223W
SH3YL1/RRP45	ENSG00000075914	SH3YL1	YDR280W	RRP45
VCL/TAF13	ENSG00000075945	VCL	YML098W	TAF13
DAPK2/MCM6	ENSG00000076003	DAPK2	YGL201C	MCM6
NSMAF/REX2	ENSG00000076043	NSMAF	YLR059C	REX2
ADSS/YIL077C	ENSG00000076053	ADSS	YIL077C	YIL077C
STAP1/JHD2	ENSG00000076108	STAP1	YJR119C	JHD2
TIMP2/MLH1	ENSG00000076242	TIMP2	YMR167W	MLH1
RFC1/MVB12	ENSG00000076344	RFC1	YGR206W	MVB12
CUL3/DUR1,2	ENSG00000076555	CUL3	YBR208C	DUR1,2
MYOM2/MON1	ENSG00000076685	MYOM2	YGL124C	MON1
OTC/YIP1	ENSG00000076716	OTC	YGR172C	YIP1
USP2/NRK1	ENSG00000077009	USP2	YNL129W	NRK1
CASR/COS12	ENSG00000077063	CASR	YGL263W	COS12
TUBG2/TOP2	ENSG00000077097	TUBG2	YNL088W	TOP2
RPL26L1/SKP2	ENSG00000077235	RPL26L1	YNL311C	SKP2
FLT4/SAD1	ENSG00000077254	FLT4	YFR005C	SAD1
NSUN2/SNP1	ENSG00000077312	NSUN2	YIL061C	SNP1
FBXO42/SKI6	ENSG00000077348	FBXO42	YGR195W	SKI6
MRI1/UTP15	ENSG00000077380	MRI1	YMR093W	UTP15
METTL1/HST2	ENSG00000077463	METTL1	YPL015C	HST2
HOXC8/LYS21	ENSG00000077522	HOXC8	YDL131W	LYS21
AGA/CAP2	ENSG00000077549	AGA	YIL034C	CAP2
ENSG00000038102/DHR2	ENSG00000077684	ENSG00000038102	YKL078W	DHR2
PI4K2B/UBC11	ENSG00000077721	PI4K2B	YOR339C	UBC11
MAT2B/KSS1	ENSG00000077782	MAT2B	YGR040W	KSS1
TLL1/RAD34	ENSG00000077809	TLL1	YDR314C	RAD34
EDC4/SIZ1	ENSG00000078043	EDC4	YDR409W	SIZ1
TRIO/DRE2	ENSG00000078114	TRIO	YKR071C	DRE2
VCAN/UBC1	ENSG00000078140	VCAN	YDR177W	UBC1
MSR1/INP51	ENSG00000078269	MSR1	YIL002C	INP51
CDH1/CHA4	ENSG00000078304	CDH1	YLR098C	CHA4
SKIV2L2/YRA2	ENSG00000078328	SKIV2L2	YKL214C	YRA2
DNAH5/STE4	ENSG00000078369	DNAH5	YOR212W	STE4
ZFYVE16/SNT2	ENSG00000078403	ZFYVE16	YGL131C	SNT2
C6/STE23	ENSG00000078618	C6	YLR389C	STE23
RAI14/POR1	ENSG00000078668	RAI14	YNL055C	POR1
SOX30/CST6	ENSG00000078674	SOX30	YIL036W	CST6
PNKP/MET13	ENSG00000078747	PNKP	YGL125W	MET13
SPDL1/INN1	ENSG00000078902	SPDL1	YNL152W	INN1
STAU2/STP22	ENSG00000078967	STAU2	YCL008C	STP22
RTN4R/YKU80	ENSG00000079246	RTN4R	YMR106C	YKU80
PHF23/CBK1	ENSG00000079277	PHF23	YNL161W	CBK1
CDH10/PUF4	ENSG00000079308	CDH10	YGL014W	PUF4
INPP4A/REX3	ENSG00000079313	INPP4A	YLR107W	REX3
RAB27B/MRP49	ENSG00000079332	RAB27B	YKL167C	MRP49
PSMA4/RGT2	ENSG00000079393	PSMA4	YDL138W	RGT2
MYO16/ERG9	ENSG00000079459	MYO16	YHR190W	ERG9
LSG1/PGM2	ENSG00000079739	LSG1	YMR105C	PGM2
PARP3/DBP1	ENSG00000079785	PARP3	YPL119C	DBP1
TNC/HAL1	ENSG00000079819	TNC	YPR005C	HAL1
TDP1/VAM3	ENSG00000079950	TDP1	YOR106W	VAM3
MED17/CIT2	ENSG00000080298	MED17	YCR005C	CIT2
CAPG/ARL1	ENSG00000080371	CAPG	YBR164C	ARL1
AP2S1/YEA4	ENSG00000080493	AP2S1	YEL004W	YEA4
USH2A/MOT1	ENSG00000080503	USH2A	YPL082C	MOT1
ZPBP/IRC6	ENSG00000080561	ZPBP	YFR043C	IRC6
TG/SWR1	ENSG00000080603	TG	YDR334W	SWR1
ADAM28/PUF6	ENSG00000080608	ADAM28	YDR496C	PUF6
BARX2/ECM14	ENSG00000080618	BARX2	YHR132C	ECM14
DCUN1D1/MOT2	ENSG00000080802	DCUN1D1	YER068W	MOT2
PHF15/HEM13	ENSG00000080819	PHF15	YDR044W	HEM13
ZIC2/TFG2	ENSG00000080823	ZIC2	YGR005C	TFG2
LCP2/YRB2	ENSG00000081026	LCP2	YIL063C	YRB2
TRIT1/PCL7	ENSG00000081087	TRIT1	YIL050W	PCL7
ADRB1/STE12	ENSG00000081189	ADRB1	YHR084W	STE12
ENSG00000043822/CCH1	ENSG00000081248	ENSG00000043822	YGR217W	CCH1
GUCA2B/CYB2	ENSG00000081277	GUCA2B	YML054C	CYB2
CUL7/UBA4	ENSG00000081307	CUL7	YHR111W	UBA4
CTNNA1/MTC1	ENSG00000081479	CTNNA1	YJL123C	MTC1
PHKA2/SSL1	ENSG00000081665	PHKA2	YLR005W	SSL1
EPHA3/YVH1	ENSG00000081721	EPHA3	YIR026C	YVH1
HSPA5/PDE1	ENSG00000081803	HSPA5	YGL248W	PDE1
DSG2/TRI1	ENSG00000082014	DSG2	YMR233W	TRI1
GEMIN8/SME1	ENSG00000082212	GEMIN8	YOR159C	SME1
OFD1/PMD1	ENSG00000082397	OFD1	YER132C	PMD1
PREX2/YDL180W	ENSG00000082438	PREX2	YDL180W	YDL180W
WDR37/MRPL22	ENSG00000082515	WDR37	YNL177C	MRPL22
YTHDC2/MAK11	ENSG00000082516	YTHDC2	YKL021C	MAK11
CTPS2/TMS1	ENSG00000082556	CTPS2	YDR105C	TMS1
ATP6V1H/YCK1	ENSG00000082701	ATP6V1H	YHR135C	YCK1
POLR2B/YLR156W	ENSG00000082781	POLR2B	YLR156W	YLR156W
TPR/SPC110	ENSG00000082805	TPR	YDR356W	SPC110
CP/CRM1	ENSG00000082898	CP	YGR218W	CRM1
DTNBP1/MET22	ENSG00000083290	DTNBP1	YOL064C	MET22
XK/KAP104	ENSG00000083312	XK	YBR017C	KAP104
ARHGAP6/AI5_BETA	ENSG00000083454	ARHGAP6	Q0075	AI5_BETA
MAP4/YMR018W	ENSG00000083457	MAP4	YMR018W	YMR018W
GOPC/MTF2	ENSG00000083535	GOPC	YDL044C	MTF2
ROS1/GIP4	ENSG00000083799	ROS1	YAL031C	GIP4
HDAC9/RPS5	ENSG00000083845	HDAC9	YJR123W	RPS5
RRM2B/APT2	ENSG00000083857	RRM2B	YDR441C	APT2
TNFRSF17/YDR374C	ENSG00000083896	TNFRSF17	YDR374C	YDR374C
LMO3/SBP1	ENSG00000084072	LMO3	YHL034C	SBP1
MRPS10/STE24	ENSG00000084073	MRPS10	YJR117W	STE24
GUCA1A/TIF34	ENSG00000084623	GUCA1A	YMR146C	TIF34
RSF1/SHE4	ENSG00000084674	RSF1	YOR035C	SHE4
VPS13D/YKR018C	ENSG00000084754	VPS13D	YKR018C	YKR018C
CELF2/GLK1	ENSG00000084764	CELF2	YCL040W	GLK1
R3HDM1/CGR1	ENSG00000085063	R3HDM1	YGL029W	CGR1
COL9A2/HSP26	ENSG00000085382	COL9A2	YBR072W	HSP26
KITLG/SEH1	ENSG00000085415	KITLG	YGL100W	SEH1
ERCC8/DIP2	ENSG00000085433	ERCC8	YLR129W	DIP2
VAMP3/CTS2	ENSG00000085465	VAMP3	YDR371W	CTS2
PER3/SSK2	ENSG00000085511	PER3	YNR031C	SSK2
UTS2/ATM1	ENSG00000085563	UTS2	YMR301C	ATM1
TNFRSF9/GRE3	ENSG00000085662	TNFRSF9	YHR104W	GRE3
EPN3/BZZ1	ENSG00000085733	EPN3	YHR114W	BZZ1
LTBP1/IML2	ENSG00000085831	LTBP1	YJL082W	IML2
RCN1/PAN1	ENSG00000085832	RCN1	YIR006C	PAN1
ELN/SQS1	ENSG00000085872	ELN	YNL224C	SQS1
RFC2/PTK1	ENSG00000086015	RFC2	YKL198C	PTK1
ARID1B/MDJ1	ENSG00000086061	ARID1B	YFL016C	MDJ1
NEDD4L/FAP1	ENSG00000086102	NEDD4L	YNL023C	FAP1
FOXP3/DIM1	ENSG00000086189	FOXP3	YPL266W	DIM1
HEXB/MRPL24	ENSG00000086504	HEXB	YMR193W	MRPL24
JKAMP/CIN5	ENSG00000086548	JKAMP	YOR028C	CIN5
DKK3/CWC2	ENSG00000086589	DKK3	YDL209C	CWC2
ARHGEF5/EMP24	ENSG00000086598	ARHGEF5	YGL200C	EMP24
NFE2L3/RPS1B	ENSG00000086712	NFE2L3	YML063W	RPS1B
LIMA1/PPQ1	ENSG00000086717	LIMA1	YPL179W	PPQ1
SLC4A8/TOM1	ENSG00000086758	SLC4A8	YDR457W	TOM1
PTGER3/GPI10	ENSG00000086848	PTGER3	YGL142C	GPI10
MAPK9/FRE1	ENSG00000086991	MAPK9	YLR214W	FRE1
COL23A1/ISA1	ENSG00000087206	COL23A1	YLL027W	ISA1
BCAR1/ATP18	ENSG00000087245	BCAR1	YML081C-A	ATP18
FAM160A2/TPA1	ENSG00000087263	FAM160A2	YER049W	TPA1
HERPUD1/APA1	ENSG00000087266	HERPUD1	YCL050C	APA1
HOMER3/CDC50	ENSG00000087274	HOMER3	YCR094W	CDC50
RAD51/EST1	ENSG00000087338	RAD51	YLR233C	EST1
POLQ/VPS1	ENSG00000087470	POLQ	YKR001C	VPS1
PIK3CB/GDS1	ENSG00000088179	PIK3CB	YOR355W	GDS1
ENSG00000051415/HAS1	ENSG00000088205	ENSG00000051415	YMR290C	HAS1
CYBA/RPS2	ENSG00000088247	CYBA	YGL123W	RPS2
THOC3/SFK1	ENSG00000088305	THOC3	YKL051W	SFK1
HEBP2/REI1	ENSG00000088367	HEBP2	YBR267W	REI1
PLEKHA5/FPR1	ENSG00000088832	PLEKHA5	YNL135C	FPR1
PRSS8/SHP1	ENSG00000088833	PRSS8	YBL058W	SHP1
SIKE1/DYN2	ENSG00000088986	SIKE1	YDR424C	DYN2
RRP12/VAC7	ENSG00000088992	RRP12	YNL054W	VAC7
MSMO1/BRL1	ENSG00000089006	MSMO1	YHR036W	BRL1
TTC17/RPL6A	ENSG00000089009	TTC17	YML073C	RPL6A
ALX4/ESF1	ENSG00000089048	ALX4	YDR365C	ESF1
FOXN3/APC5	ENSG00000089053	FOXN3	YOR249C	APC5
AKR7A2/REX4	ENSG00000089094	AKR7A2	YOL080C	REX4
MRTO4/GCN1	ENSG00000089154	MRTO4	YGL195W	GCN1
USE1/PXL1	ENSG00000089159	USE1	YKR090W	PXL1
MCF2L2/YLR179C	ENSG00000089220	MCF2L2	YLR179C	YLR179C
NRIP2/NCP1	ENSG00000089250	NRIP2	YHR042W	NCP1
LAMA3/SGN1	ENSG00000089280	LAMA3	YIR001C	SGN1
ANAPC4/TAP42	ENSG00000089289	ANAPC4	YMR028W	TAP42
KCNQ1/ROT2	ENSG00000089597	KCNQ1	YBR229C	ROT2
TRAPPC3/DBP7	ENSG00000089737	TRAPPC3	YKR024C	DBP7
THRAP3/YMR244W	ENSG00000090006	THRAP3	YMR244W	YMR244W
PHPT1/LCB1	ENSG00000090054	PHPT1	YMR296C	LCB1
ENTPD2/PAP1	ENSG00000090060	ENTPD2	YKR002W	PAP1
ARID4B/FYV10	ENSG00000090316	ARID4B	YIL097W	FYV10
PTPRN/XBP1	ENSG00000090339	PTPRN	YIL101C	XBP1
KIF1B/IPI3	ENSG00000090372	KIF1B	YNL182C	IPI3
FOXC1/PEX12	ENSG00000090432	FOXC1	YMR026C	PEX12
SYNE2/YNR064C	ENSG00000090487	SYNE2	YNR064C	YNR064C
CBLN4/MPS2	ENSG00000090565	CBLN4	YGL075C	MPS2
CHRDL2/ALA1	ENSG00000090861	CHRDL2	YOR335C	ALA1
RELT/SEC3	ENSG00000090989	RELT	YER008C	SEC3
NOP58/LPD1	ENSG00000091140	NOP58	YFL018C	LPD1
KCNH2/BUD5	ENSG00000091428	KCNH2	YCR038C	BUD5
CUL1/FUM1	ENSG00000091483	CUL1	YPL262W	FUM1
CYFIP2/SKT5	ENSG00000091490	CYFIP2	YBL061C	SKT5
TAB2/ECM30	ENSG00000091536	TAB2	YLR436C	ECM30
EIF2AK2/OM45	ENSG00000092054	EIF2AK2	YIL136W	OM45
KMT2C/BAP2	ENSG00000092068	KMT2C	YBR068C	BAP2
PUM2/SLY1	ENSG00000092108	PUM2	YDR189W	SLY1
MRPL43/GVP36	ENSG00000092200	MRPL43	YIL041W	GVP36
ITIH4/SPT16	ENSG00000092201	ITIH4	YGL207W	SPT16
C4orf27/ERT1	ENSG00000092208	C4orf27	YBR239C	ERT1
ZFR/ADE16	ENSG00000092421	ZFR	YLR028C	ADE16
NPFFR2/YDL156W	ENSG00000092470	NPFFR2	YDL156W	YDL156W
ENSG00000056345/SPS4	ENSG00000092529	ENSG00000056345	YOR313C	SPS4
PHF21B/SEC9	ENSG00000092531	PHF21B	YGR009C	SEC9
TRAF1/GOR1	ENSG00000092621	TRAF1	YNL274C	GOR1
PCGF2/MLC2	ENSG00000092841	PCGF2	YPR188C	MLC2
IL17RB/HMF1	ENSG00000092847	IL17RB	YER057C	HMF1
TRAF3IP2/AFT2	ENSG00000093010	TRAF3IP2	YPL202C	AFT2
GYG2/HOS3	ENSG00000094631	GYG2	YPL116W	HOS3
SERPINB3/RPT6	ENSG00000094804	SERPINB3	YGL048C	RPT6
PKP2/SLP1	ENSG00000094975	PKP2	YOR154W	SLP1
MSH4/MSH2	ENSG00000095002	MSH4	YOL090W	MSH2
F7/DYS1	ENSG00000095059	F7	YHR068W	DYS1
GDI2/GID7	ENSG00000095066	GDI2	YCL039W	GID7
PRDM1/RET2	ENSG00000095139	PRDM1	YFR051C	RET2
ATG5/MSS51	ENSG00000095303	ATG5	YLR203C	MSS51
PITHD1/VMA7	ENSG00000095539	PITHD1	YGR020C	VMA7
MTA3/ISW1	ENSG00000095564	MTA3	YBR245C	ISW1
USP13/YFR017C	ENSG00000095637	USP13	YFR017C	YFR017C
LAMC2/HSP150	ENSG00000095794	LAMC2	YJL159W	HSP150
CDK14/YBL081W	ENSG00000095951	CDK14	YBL081W	YBL081W
SEC61A1/SGV1	ENSG00000096063	SEC61A1	YPR161C	SGV1
PPP1R12A/CEF1	ENSG00000096401	PPP1R12A	YMR213W	CEF1
RASGRF1/ILV1	ENSG00000096433	RASGRF1	YER086W	ILV1
CAMK2B/SGM1	ENSG00000096696	CAMK2B	YJR134C	SGM1
CROCC/HRR25	ENSG00000097007	CROCC	YPL204W	HRR25
POLR3E/CDC7	ENSG00000097046	POLR3E	YDL017W	CDC7
ATP2B4/ERP2	ENSG00000099203	ATP2B4	YAL007C	ERP2
ZC3H11A/MGR1	ENSG00000099204	ZC3H11A	YCL044C	MGR1
RIOK2/NRG2	ENSG00000099326	RIOK2	YBR066C	NRG2
NDC1/FRE8	ENSG00000099331	NDC1	YLR047C	FRE8
FLYWCH1/RPN12	ENSG00000099341	FLYWCH1	YFR052W	RPN12
UNKL/NSE3	ENSG00000099399	UNKL	YDR288W	NSE3
ALDH18A1/CUS2	ENSG00000099622	ALDH18A1	YNL286W	CUS2
TARBP1/ATP16	ENSG00000099624	TARBP1	YDL004W	ATP16
MXD1/GBP2	ENSG00000099783	MXD1	YCL011C	GBP2
CDK17/RPB5	ENSG00000099817	CDK17	YBR154C	RPB5
DNAJC25/ELM1	ENSG00000099875	DNAJC25	YKL048C	ELM1
PSD/YRB1	ENSG00000099901	PSD	YDR002W	YRB1
CTDP1/GRS1	ENSG00000099917	CTDP1	YBR121C	GRS1
YBX3/MYO5	ENSG00000099942	YBX3	YMR109W	MYO5
WNK1/DER1	ENSG00000099958	WNK1	YBR201W	DER1
CCAR1/RPA34	ENSG00000099968	CCAR1	YJL148W	RPA34
OGFR/PRP21	ENSG00000099995	OGFR	YJL203W	PRP21
GNA15/CDC28	ENSG00000100030	GNA15	YBR160W	CDC28
CREB3L3/PTC2	ENSG00000100034	CREB3L3	YER089C	PTC2
PTPRU/CTP1	ENSG00000100075	PTPRU	YBR291C	CTP1
SNRNP40/GGA1	ENSG00000100083	SNRNP40	YDR358W	GGA1
COL11A1/STP3	ENSG00000100105	COL11A1	YLR375W	STP3
MPC1/SPC105	ENSG00000100106	MPC1	YGL093W	SPC105
ACAA1/SPP382	ENSG00000100109	ACAA1	YLR424W	SPP382
BCAT1/NHP2	ENSG00000100138	BCAT1	YDL208W	NHP2
HDAC7/RPO26	ENSG00000100142	HDAC7	YPR187W	RPO26
LZTS1/IXR1	ENSG00000100146	LZTS1	YKL032C	IXR1
SPAG4/YLR462W	ENSG00000100151	SPAG4	YLR462W	YLR462W
NCKAP1/DBP3	ENSG00000100201	NCKAP1	YGL078C	DBP3
MRPS35/DMC1	ENSG00000100206	MRPS35	YER179W	DMC1
GUCY1B3/BOP3	ENSG00000100207	GUCY1B3	YNL042W	BOP3
SFSWAP/BNA6	ENSG00000100219	SFSWAP	YFR047C	BNA6
TNK2/AIM33	ENSG00000100225	TNK2	YML087C	AIM33
CDH3/TUF1	ENSG00000100226	CDH3	YOR187W	TUF1
ARSF/YOR114W	ENSG00000100227	ARSF	YOR114W	YOR114W
GPBP1/SAP190	ENSG00000100239	GPBP1	YKR028W	SAP190
CS/CSH1	ENSG00000100242	CS	YBR161W	CSH1
LTK/PGA3	ENSG00000100243	LTK	YML125C	PGA3
MRPS24/LSB1	ENSG00000100266	MRPS24	YGR136W	LSB1
ELMO2/APL1	ENSG00000100280	ELMO2	YJR005W	APL1
WAPAL/SUT1	ENSG00000100284	WAPAL	YGL162W	SUT1
APPBP2/PET54	ENSG00000100320	APPBP2	YGR222W	PET54
POLD1/MYO3	ENSG00000100345	POLD1	YKL129C	MYO3
SEZ6/HPT1	ENSG00000100353	SEZ6	YDR399W	HPT1
EIF4B/MSB4	ENSG00000100359	EIF4B	YOL112W	MSB4
GLTSCR1/YLR224W	ENSG00000100365	GLTSCR1	YLR224W	YLR224W
RPL18/HSP12	ENSG00000100380	RPL18	YFL014W	HSP12
ISOC2/HRT1	ENSG00000100387	ISOC2	YOL133W	HRT1
U2AF2/RNA1	ENSG00000100401	U2AF2	YMR235C	RNA1
EPN1/APA2	ENSG00000100403	EPN1	YDR530C	APA2
MED29/RPC25	ENSG00000100413	MED29	YKL144C	RPC25
AHRR/NTO1	ENSG00000100425	AHRR	YPR031W	NTO1
GSC2/RPL12A	ENSG00000100427	GSC2	YEL054C	RPL12A
GPC1/FPR4	ENSG00000100442	GPC1	YLR449W	FPR4
ADCK1/TIF3	ENSG00000100461	ADCK1	YPR163C	TIF3
HAGH/UTP8	ENSG00000100478	HAGH	YGR128C	UTP8
RNF4/DPB2	ENSG00000100479	RNF4	YPR175W	DPB2
CASP8/GPH1	ENSG00000100504	CASP8	YPR160W	GPH1
ASUN/RAD27	ENSG00000100526	ASUN	YKL113C	RAD27
DLX3/VMA8	ENSG00000100554	DLX3	YEL051W	VMA8
SPA17/PRE10	ENSG00000100567	SPA17	YOR362C	PRE10
WISP2/VTI1	ENSG00000100568	WISP2	YMR197C	VTI1
NGFR/AHA1	ENSG00000100591	NGFR	YDR214W	AHA1
CDON/BNR1	ENSG00000100592	CDON	YIL159W	BNR1
TAF2/LCB2	ENSG00000100596	TAF2	YDR062W	LCB2
HIPK2/THO1	ENSG00000100604	HIPK2	YER063W	THO1
TNPO3/RRT6	ENSG00000100605	TNPO3	YGL146C	RRT6
MEF2BNB-MEF2B/PTC6	ENSG00000100614	MEF2BNB-MEF2B	YCR079W	PTC6
RFXANK/NMA2	ENSG00000100628	RFXANK	YGR010W	NMA2
LPAR2/HRB1	ENSG00000100650	LPAR2	YNL004W	HRB1
CTSA/TIF5	ENSG00000100664	CTSA	YPR041W	TIF5
SUGP2/CYS3	ENSG00000100665	SUGP2	YAL012W	CYS3
SLC12A2/MPH1	ENSG00000100697	SLC12A2	YIR002C	MPH1
SNX24/MIS1	ENSG00000100714	SNX24	YBR084W	MIS1
EYA2/LEE1	ENSG00000100722	EYA2	YPL054W	LEE1
CNN2/RPT1	ENSG00000100764	CNN2	YKL145W	RPT1
SNCAIP/PRE3	ENSG00000100804	SNCAIP	YJL001W	PRE3
DDX20/ACE2	ENSG00000100811	DDX20	YLR131C	ACE2
BTBD1/YHR080C	ENSG00000100814	BTBD1	YHR080C	YHR080C
BCAS1/NOT5	ENSG00000100815	BCAS1	YPR072W	NOT5
POU1F1/SRP54	ENSG00000100883	POU1F1	YPR088C	SRP54
PMS1/SCL1	ENSG00000100902	PMS1	YGL011C	SCL1
HMG20B/MGA2	ENSG00000100906	HMG20B	YIR033W	MGA2
CALCRL/PCM1	ENSG00000100908	CALCRL	YEL058W	PCM1
TAF11/YHR035W	ENSG00000100934	TAF11	YHR035W	YHR035W
ANKS1A/CIK1	ENSG00000101004	ANKS1A	YMR198W	CIK1
AP3D1/DIA1	ENSG00000101049	AP3D1	YMR316W	DIA1
ZNF76/GAT2	ENSG00000101076	ZNF76	YMR136W	GAT2
SLC9A3R2/PET9	ENSG00000101084	SLC9A3R2	YBL030C	PET9
NTHL1/CDC15	ENSG00000101109	NTHL1	YAR019C	CDC15
GNAI3/LYS9	ENSG00000101144	GNAI3	YNR050C	LYS9
IPO5/GLE2	ENSG00000101146	IPO5	YER107C	GLE2
OAT/PRP6	ENSG00000101161	OAT	YBR055C	PRP6
WDR3/PRE6	ENSG00000101182	WDR3	YOL038W	PRE6
PKN2/EAF7	ENSG00000101189	PKN2	YNL136W	EAF7
WDR18/IOC2	ENSG00000101191	WDR18	YLR095C	IOC2
TRAM2/GID8	ENSG00000101193	TRAM2	YMR135C	GID8
NTN1/GLO3	ENSG00000101199	NTN1	YER122C	GLO3
GLP2R/TEF2	ENSG00000101210	GLP2R	YBR118W	TEF2
MCM10/YCH1	ENSG00000101224	MCM10	YGR203W	YCH1
DGKA/YFL066C	ENSG00000101246	DGKA	YFL066C	YFL066C
ERBB3/CKA1	ENSG00000101266	ERBB3	YIL035C	CKA1
ROPN1/SEC23	ENSG00000101310	ROPN1	YPR181C	SEC23
KARS/MZM1	ENSG00000101327	KARS	YDR493W	MZM1
PDIA5/PRK1	ENSG00000101336	PDIA5	YIL095W	PRK1
NDUFB4/SKM1	ENSG00000101349	NDUFB4	YOL113W	SKM1
SPEN/KIP2	ENSG00000101350	SPEN	YPL155C	KIP2
MYLK/IDH1	ENSG00000101365	MYLK	YNL037C	IDH1
MAP2K4/MIR1	ENSG00000101367	MAP2K4	YJR077C	MIR1
SNAP91/TTI1	ENSG00000101407	SNAP91	YKL033W	TTI1
SLK/ARP5	ENSG00000101442	SLK	YNL059C	ARP5
COL17A1/SAH1	ENSG00000101444	COL17A1	YER043C	SAH1
SEC61A2/YPL034W	ENSG00000101474	SEC61A2	YPL034W	YPL034W
PRKCQ/UBP6	ENSG00000101557	PRKCQ	YFR010W	UBP6
TLE2/SCS2	ENSG00000101558	TLE2	YER120W	SCS2
ASB1/ABD1	ENSG00000101654	ASB1	YBR236C	ABD1
FAM107B/MBP1	ENSG00000101752	FAM107B	YDL056W	MBP1
ME1/RIO1	ENSG00000101782	ME1	YOR119C	RIO1
TBC1D1/PTI1	ENSG00000101811	TBC1D1	YGR156W	PTI1
CDK13/NAS6	ENSG00000101843	CDK13	YGR232W	NAS6
MTHFD2/HIR1	ENSG00000101849	MTHFD2	YBL008W	HIR1
SLC9A7/DAP1	ENSG00000101856	SLC9A7	YPL170W	DAP1
FOXJ2/POL2	ENSG00000101868	FOXJ2	YNL262W	POL2
YBX1/YPL039W	ENSG00000101888	YBX1	YPL039W	YPL039W
PDE4A/PRS2	ENSG00000101911	PDE4A	YER099C	PRS2
PPP2R5A/SET3	ENSG00000101945	PPP2R5A	YKR029C	SET3
CTNNA2/BIR1	ENSG00000101966	CTNNA2	YJR089W	BIR1
ELAVL1/IRR1	ENSG00000101972	ELAVL1	YIL026C	IRR1
TIE1/EPL1	ENSG00000101977	TIE1	YFL024C	EPL1
SMARCD1/YBL036C	ENSG00000101981	SMARCD1	YBL036C	YBL036C
KDM4A/PXA2	ENSG00000101986	KDM4A	YKL188C	PXA2
NFYC/CPT1	ENSG00000102007	NFYC	YNL130C	CPT1
SLC9A3/SAC6	ENSG00000102024	SLC9A3	YDR129C	SAC6
NGEF/ARD1	ENSG00000102030	NGEF	YHR013C	ARD1
ASPM/ISW2	ENSG00000102038	ASPM	YOR304W	ISW2
CD84/YMR1	ENSG00000102043	CD84	YJR110W	YMR1
ELOVL1/YGL242C	ENSG00000102048	ELOVL1	YGL242C	YGL242C
SPI1/UME1	ENSG00000102054	SPI1	YPL139C	UME1
ZNRD1/SMF1	ENSG00000102096	ZNRD1	YOL122C	SMF1
MPPED2/TAZ1	ENSG00000102125	MPPED2	YPR140W	TAZ1
ZBTB11/PGK1	ENSG00000102144	ZBTB11	YCR012W	PGK1
ATXN3/MDY2	ENSG00000102178	ATXN3	YOL111C	MDY2
GOLGA5/ATG17	ENSG00000102189	GOLGA5	YLR423C	ATG17
FGFR2/YAK1	ENSG00000102225	FGFR2	YJL141C	YAK1
EML1/UBP10	ENSG00000102226	EML1	YNL186W	UBP10
ARFGEF1/PAB1	ENSG00000102241	ARFGEF1	YER165W	PAB1
MTFR1/ALE1	ENSG00000102312	MTFR1	YOR175C	ALE1
STAG3/YDL073W	ENSG00000102384	STAG3	YDL073W	YDL073W
FECH/KTR1	ENSG00000102385	FECH	YOR099W	KTR1
MYO9A/YPL225W	ENSG00000102390	MYO9A	YPL225W	YPL225W
DDX3Y/CTR86	ENSG00000102401	DDX3Y	YCR054C	CTR86
PFKP/YPR013C	ENSG00000102554	PFKP	YPR013C	YPR013C
SP100/YPK1	ENSG00000102572	SP100	YKL126W	YPK1
KLF6/CDC1	ENSG00000102575	KLF6	YDR182W	CDC1
PPAP2A/FUS2	ENSG00000102606	PPAP2A	YMR232W	FUS2
NEO1/URA2	ENSG00000102699	NEO1	YJL130C	URA2
TRAM1/YNL010W	ENSG00000102753	TRAM1	YNL010W	YNL010W
PHKA1/STE11	ENSG00000102755	PHKA1	YLR362W	STE11
TNFRSF1A/CIT3	ENSG00000102786	TNFRSF1A	YPR001W	CIT3
CACNB1/HAT2	ENSG00000102879	CACNB1	YEL056W	HAT2
EVI5/CKA2	ENSG00000102882	EVI5	YOR061W	CKA2
PKM/NTF2	ENSG00000102898	PKM	YER009W	NTF2
DHX29/MSN2	ENSG00000102935	DHX29	YMR037C	MSN2
DNTTIP2/STP1	ENSG00000102974	DNTTIP2	YDR463W	STP1
TP53BP1/RPN8	ENSG00000103035	TP53BP1	YOR261C	RPN8
TRO/MUP1	ENSG00000103257	TRO	YGR055W	MUP1
RRP15/NBP35	ENSG00000103274	RRP15	YGL091C	NBP35
RHOA/UBC9	ENSG00000103275	RHOA	YDL064W	UBC9
DHX8/ARO2	ENSG00000103313	DHX8	YGL148W	ARO2
PRKCZ/EXG1	ENSG00000103319	PRKCZ	YLR300W	EXG1
SYT1/ADH5	ENSG00000103326	SYT1	YBR145W	ADH5
IDH3G/SUP35	ENSG00000103342	IDH3G	YDR172W	SUP35
ROGDI/RSM19	ENSG00000103363	ROGDI	YNR037C	RSM19
PDZD4/HMX1	ENSG00000103415	PDZD4	YLR205C	HMX1
ROCK1/SIS1	ENSG00000103423	ROCK1	YNL007C	SIS1
CBFB/PEP5	ENSG00000103429	CBFB	YMR231W	PEP5
PDK3/SFP1	ENSG00000103495	PDK3	YLR403W	SFP1
HYAL2/TLG2	ENSG00000103496	HYAL2	YOL018C	TLG2
HDAC4/TAE1	ENSG00000103510	HDAC4	YBR261C	TAE1
RASSF1/ICY2	ENSG00000103540	RASSF1	YPL250C	ICY2
FGFR3/AI4	ENSG00000103546	FGFR3	Q0065	AI4
IFI35/BRE1	ENSG00000103549	IFI35	YDL074C	BRE1
COASY/UTP4	ENSG00000103647	COASY	YDR324C	UTP4
MEF2A/TOS3	ENSG00000103653	MEF2A	YGL179C	TOS3
OTUD5/CIA1	ENSG00000103657	OTUD5	YDR267C	CIA1
TFE3/YKR023W	ENSG00000103671	TFE3	YKR023W	YKR023W
TBC1D25/LIA1	ENSG00000103723	TBC1D25	YJR070C	LIA1
ACSL4/FAA1	ENSG00000103740	ACSL4	YOR317W	FAA1
INPP5A/YPT11	ENSG00000103769	INPP5A	YNL304W	YPT11
GPKOW/RBA50	ENSG00000103932	GPKOW	YDR527W	RBA50
GRIPAP1/STB2	ENSG00000103942	GRIPAP1	YMR053C	STB2
FTSJ1/YKL070W	ENSG00000103966	FTSJ1	YKL070W	YKL070W
POLR1A/MXR1	ENSG00000104064	POLR1A	YER042W	MXR1
LAPTM4A/VAN1	ENSG00000104112	LAPTM4A	YML115C	VAN1
IP6K2/PEP3	ENSG00000104142	IP6K2	YLR148W	PEP3
STON1-GTF2A1L/MSC2	ENSG00000104147	STON1-GTF2A1L	YDR205W	MSC2
SRBD1/BRF1	ENSG00000104221	SRBD1	YGR246C	BRF1
CYFIP1/YSH1	ENSG00000104299	CYFIP1	YLR277C	YSH1
RASGRP2/YNL190W	ENSG00000104313	RASGRP2	YNL190W	YNL190W
PSME4/YLR419W	ENSG00000104320	PSME4	YLR419W	YLR419W
IFT80/TBF1	ENSG00000104327	IFT80	YPL128C	TBF1
SIRT2/POP1	ENSG00000104356	SIRT2	YNL221C	POP1
ERLEC1/GNA1	ENSG00000104408	ERLEC1	YFL017C	GNA1
PPP2R5B/EMC2	ENSG00000104412	PPP2R5B	YJR088C	EMC2
PYGM/UBS1	ENSG00000104415	PYGM	YBR165W	UBS1
PITX1/ARP10	ENSG00000104419	PITX1	YDR106W	ARP10
TRPC7/PET123	ENSG00000104435	TRPC7	YOR158W	PET123
NUP133/DAL80	ENSG00000104447	NUP133	YKR034W	DAL80
NUCKS1/DAL81	ENSG00000104490	NUCKS1	YIR023W	DAL81
VPS35/EFB1	ENSG00000104529	VPS35	YAL003W	EFB1
DNAJA2/PSA1	ENSG00000104549	DNAJA2	YDL055C	PSA1
BCL3/TMT1	ENSG00000104611	BCL3	YER175C	TMT1
KCNAB2/BCH2	ENSG00000104613	KCNAB2	YKR027W	BCH2
ABCC9/VPS55	ENSG00000104660	ABCC9	YJR044C	VPS55
GAL/OST3	ENSG00000104723	GAL	YOR085W	OST3
CLEC2D/SSP120	ENSG00000104805	CLEC2D	YLR250W	SSP120
RORA/GSY2	ENSG00000104812	RORA	YLR258W	GSY2
DRD4/ECI1	ENSG00000104823	DRD4	YLR284C	ECI1
TGFBR3/TUB2	ENSG00000104833	TGFBR3	YFL037W	TUB2
KIAA1107/YGR250C	ENSG00000104852	KIAA1107	YGR250C	YGR250C
PLA2G10/YER184C	ENSG00000104863	PLA2G10	YER184C	YER184C
ATP1B3/PIH1	ENSG00000104872	ATP1B3	YHR034C	PIH1
NEDD4/TPO2	ENSG00000104888	NEDD4	YGR138C	TPO2
PIGB/TRM1	ENSG00000104907	PIGB	YDR120C	TRM1
MAPK6/RPL20B	ENSG00000104938	MAPK6	YOR312C	RPL20B
GNB5/RPL6B	ENSG00000104960	GNB5	YLR448W	RPL6B
RAB27A/PPT1	ENSG00000104969	RAB27A	YGR123C	PPT1
CECR5/CCA1	ENSG00000105011	CECR5	YER168C	CCA1
UFD1L/MAS1	ENSG00000105088	UFD1L	YLR163C	MAS1
LRP6/CRH1	ENSG00000105127	LRP6	YGR189C	CRH1
GUCY2C/BI4	ENSG00000105143	GUCY2C	Q0120	BI4
SCT/POP4	ENSG00000105171	SCT	YBR257W	POP4
PHRF1/NOP1	ENSG00000105202	PHRF1	YDL014W	NOP1
IKBKAP/PGI1	ENSG00000105220	IKBKAP	YBR196C	PGI1
NUCB2/YPK3	ENSG00000105221	NUCB2	YBR028C	YPK3
PFN2/COQ9	ENSG00000105227	PFN2	YLR201C	COQ9
PTPN3/GFD2	ENSG00000105229	PTPN3	YCL036W	GFD2
SPTB/YHR097C	ENSG00000105251	SPTB	YHR097C	YHR097C
DAPP1/ALF1	ENSG00000105254	DAPP1	YNL148C	ALF1
FGF10/FCJ1	ENSG00000105281	FGF10	YKR016W	FCJ1
SMG6/ASE1	ENSG00000105290	SMG6	YOR058C	ASE1
EXOC5/PRO1	ENSG00000105323	EXOC5	YDR300C	PRO1
CLTCL1/AMA1	ENSG00000105325	CLTCL1	YGR225W	AMA1
FSTL3/YML6	ENSG00000105364	FSTL3	YML025C	YML6
DGCR2/QDR1	ENSG00000105370	DGCR2	YIL120W	QDR1
RNF126/NOP53	ENSG00000105373	RNF126	YPL146C	NOP53
MNT/CIR1	ENSG00000105379	MNT	YGR207C	CIR1
ZXDC/AVT7	ENSG00000105388	ZXDC	YIL088C	AVT7
POLB/SEC17	ENSG00000105402	POLB	YBL050W	SEC17
WIPI1/YIP3	ENSG00000105404	WIPI1	YNL044W	YIP3
ASNS/PMA2	ENSG00000105409	ASNS	YPL036W	PMA2
AP3M2/ERD2	ENSG00000105438	AP3M2	YBL040C	ERD2
CNGB1/GEA2	ENSG00000105443	CNGB1	YEL022W	GEA2
ST6GALNAC2/UTP7	ENSG00000105447	ST6GALNAC2	YER082C	UTP7
CHAT/CDA1	ENSG00000105483	CHAT	YLR307W	CDA1
PABPC1/PLB3	ENSG00000105499	PABPC1	YOL011W	PLB3
TESK2/CHS3	ENSG00000105509	TESK2	YBR023C	CHS3
C16orf80/TPD3	ENSG00000105568	C16orf80	YAL016W	TPD3
CSNK2A2/KAP95	ENSG00000105576	CSNK2A2	YLR347C	KAP95
PTPN21/CCC1	ENSG00000105607	PTPN21	YLR220W	CCC1
EIF2B3/PRP31	ENSG00000105618	EIF2B3	YGR091W	PRP31
CAMK2A/SPC2	ENSG00000105668	CAMK2A	YML055W	SPC2
TCOF1/SEC28	ENSG00000105669	TCOF1	YIL076W	SEC28
CDC42/DBP8	ENSG00000105671	CDC42	YHR169W	DBP8
OSBPL3/SFG1	ENSG00000105676	OSBPL3	YOR315W	SFG1
EPHA8/YRB30	ENSG00000105698	EPHA8	YGL164C	YRB30
SLC12A3/CPR6	ENSG00000105701	SLC12A3	YLR216C	CPR6
RAD18/PXR1	ENSG00000105705	RAD18	YGR280C	PXR1
ATP2B1/AKL1	ENSG00000105723	ATP2B1	YBR059C	AKL1
NCK2/SPF1	ENSG00000105726	NCK2	YEL031W	SPF1
MAP4K4/PDR17	ENSG00000105737	MAP4K4	YNL264C	PDR17
RPL31/GLO4	ENSG00000105755	RPL31	YOR040W	GLO4
WDR1/BET1	ENSG00000105829	WDR1	YIL004C	BET1
SNX13/DET1	ENSG00000105852	SNX13	YDR051C	DET1
ARHGAP10/LCD1	ENSG00000105854	ARHGAP10	YDR499W	LCD1
RPS6KA2/YKL069W	ENSG00000105855	RPS6KA2	YKL069W	YKL069W
ING3/ZIM17	ENSG00000105866	ING3	YNL310C	ZIM17
WBSCR22/STV1	ENSG00000105929	WBSCR22	YMR054W	STV1
SEL1L/YGR066C	ENSG00000105939	SEL1L	YGR066C	YGR066C
TRIP13/KGD1	ENSG00000105953	TRIP13	YIL125W	KGD1
ATP6AP1/YHR131C	ENSG00000105974	ATP6AP1	YHR131C	YHR131C
TCF3/ARK1	ENSG00000105976	TCF3	YNL020C	ARK1
TRIB2/DJP1	ENSG00000105993	TRIB2	YIR004W	DJP1
DAZAP1/ARO3	ENSG00000106052	DAZAP1	YDR035W	ARO3
MBD3/YBR139W	ENSG00000106066	MBD3	YBR139W	YBR139W
PRLH/YCR099C	ENSG00000106069	PRLH	YCR099C	YCR099C
HLTF/SSO1	ENSG00000106089	HLTF	YPL232W	SSO1
CPSF1/GRS2	ENSG00000106105	CPSF1	YPR081C	GRS2
CDH19/GIS3	ENSG00000106125	CDH19	YLR094C	GIS3
PDCD2/FCY22	ENSG00000106128	PDCD2	YER060W-A	FCY22
PRKACA/PRT1	ENSG00000106263	PRKACA	YOR361C	PRT1
LPHN1/NOP15	ENSG00000106344	LPHN1	YNL110C	NOP15
ACTN1/IMD3	ENSG00000106348	ACTN1	YLR432W	IMD3
RPS6KA6/LSM2	ENSG00000106355	RPS6KA6	YBL026W	LSM2
EPN2/APM1	ENSG00000106367	EPN2	YPL259C	APM1
PTPN18/KTR3	ENSG00000106397	PTPN18	YBR205W	KTR3
LIMS2/YIL166C	ENSG00000106571	LIMS2	YIL166C	YIL166C
LNX1/PRE8	ENSG00000106588	LNX1	YML092C	PRE8
TFRC/RHB1	ENSG00000106615	TFRC	YCR027C	RHB1
SREBF1/SDS23	ENSG00000106617	SREBF1	YGL056C	SDS23
TRPC5/POL31	ENSG00000106628	TRPC5	YJR006W	POL31
AFF4/NIP100	ENSG00000106665	AFF4	YPL174C	NIP100
UBE2D1/PSK1	ENSG00000106683	UBE2D1	YAL017W	PSK1
MPP5/VMA21	ENSG00000106688	MPP5	YGR105W	VMA21
SMC1A/HSL1	ENSG00000106799	SMC1A	YKL101W	HSL1
HSD17B10/UTP21	ENSG00000106829	HSD17B10	YLR409C	UTP21
MARK2/DFG16	ENSG00000106952	MARK2	YOR030W	DFG16
HMMR/OAF1	ENSG00000106991	HMMR	YAL051W	OAF1
CHFR/ADK2	ENSG00000106992	CHFR	YER170W	ADK2
TRHDE/FRQ1	ENSG00000107130	TRHDE	YDR373W	FRQ1
P4HA2/PSD1	ENSG00000107186	P4HA2	YNL169C	PSD1
FCGR2B/SPG4	ENSG00000107187	FCGR2B	YMR107W	SPG4
NFATC3/MBF1	ENSG00000107223	NFATC3	YOR298C-A	MBF1
ACADVL/MRF1	ENSG00000107242	ACADVL	YGL143C	MRF1
FBXW11/SNL1	ENSG00000107262	FBXW11	YIL016W	SNL1
ACAP1/DNA2	ENSG00000107290	ACAP1	YHR164C	DNA2
CRMP1/RVS161	ENSG00000107295	CRMP1	YCR009C	RVS161
DERL2/PDR10	ENSG00000107331	DERL2	YOR328W	PDR10
NDE1/CDC34	ENSG00000107341	NDE1	YDR054C	CDC34
MRVI1/GAT1	ENSG00000107485	MRVI1	YFL021W	GAT1
AP1M1/SLM3	ENSG00000107521	AP1M1	YDL033C	SLM3
PVR/HEM3	ENSG00000107554	PVR	YDL205C	HEM3
IKBKG/DPB11	ENSG00000107560	IKBKG	YJL090C	DPB11
XRCC1/RPG1	ENSG00000107581	XRCC1	YBR079C	RPG1
SCARB1/PET18	ENSG00000107611	SCARB1	YCR020C	PET18
MCM2/YKL162C	ENSG00000107614	MCM2	YKL162C	YKL162C
TP63/YOR022C	ENSG00000107651	TP63	YOR022C	YOR022C
LLGL2/NSE4	ENSG00000107672	LLGL2	YDL105W	NSE4
NLE1/ATG26	ENSG00000107679	NLE1	YLR189C	ATG26
SDHA/CMP2	ENSG00000107758	SDHA	YML057W	CMP2
SMARCE1/MPM1	ENSG00000107771	SMARCE1	YJL066C	MPM1
KDM5A/YCR051W	ENSG00000107854	KDM5A	YCR051W	YCR051W
ADAM11/GEA1	ENSG00000107862	ADAM11	YJR031C	GEA1
PPP2R3A/SAC7	ENSG00000107863	PPP2R3A	YDR389W	SAC7
FERMT2/BCP1	ENSG00000107949	FERMT2	YDR361C	BCP1
ABCB11/YOL098C	ENSG00000107959	ABCB11	YOL098C	YOL098C
CD5L/MPD1	ENSG00000108010	CD5L	YOR288C	MPD1
PTGS2/NUP159	ENSG00000108021	PTGS2	YIL115C	NUP159
IGF2BP2/FRA1	ENSG00000108039	IGF2BP2	YLL029W	FRA1
MAP3K13/SMC3	ENSG00000108055	MAP3K13	YJL074C	SMC3
ST6GAL1/NHP10	ENSG00000108064	ST6GAL1	YDL002C	NHP10
VDAC1P1/RTS3	ENSG00000108091	VDAC1P1	YGR161C	RTS3
PICALM/CUL3	ENSG00000108094	PICALM	YGR003W	CUL3
NSF/PCL1	ENSG00000108100	NSF	YNL289W	PCL1
GLI2/ADH2	ENSG00000108107	GLI2	YMR303C	ADH2
CLASP1/CAF120	ENSG00000108175	CLASP1	YNL278W	CAF120
MRPS34/YHI9	ENSG00000108187	MRPS34	YHR029C	YHI9
NOTCH3/HED1	ENSG00000108256	NOTCH3	YDR014W-A	HED1
CLNS1A/ADA2	ENSG00000108264	CLNS1A	YDR448W	ADA2
PPP2R2C/PRE2	ENSG00000108294	PPP2R2C	YPR103W	PRE2
TEAD2/CWC25	ENSG00000108296	TEAD2	YNL245C	CWC25
EED/NHP6A	ENSG00000108312	EED	YPR052C	NHP6A
CDHR2/YNL019C	ENSG00000108342	CDHR2	YNL019C	YNL019C
SNCB/RPN3	ENSG00000108344	SNCB	YER021W	RPN3
TSG101/NOP8	ENSG00000108349	TSG101	YOL144W	NOP8
ATP2A3/SEE1	ENSG00000108370	ATP2A3	YIL064W	SEE1
CA12/FUN19	ENSG00000108375	CA12	YAL034C	FUN19
MGLL/RAD57	ENSG00000108384	MGLL	YDR004W	RAD57
NTN4/SPR28	ENSG00000108387	NTN4	YDR218C	SPR28
BCS1L/PIB1	ENSG00000108389	BCS1L	YDR313C	PIB1
NUAK1/RAD18	ENSG00000108395	NUAK1	YCR066W	RAD18
SLC24A1/RPN10	ENSG00000108424	SLC24A1	YHR200W	RPN10
SCARF1/BOS1	ENSG00000108433	SCARF1	YLR078C	BOS1
LMAN1/MAK31	ENSG00000108465	LMAN1	YCR020C-A	MAK31
PTPLAD1/ATG4	ENSG00000108510	PTPLAD1	YNL223W	ATG4
IPCEF1/DMA2	ENSG00000108523	IPCEF1	YNL116W	DMA2
ZZEF1/SFC1	ENSG00000108528	ZZEF1	YJR095W	SFC1
ENO1/VTC2	ENSG00000108551	ENO1	YFL004W	VTC2
SLC12A1/MRPL20	ENSG00000108557	SLC12A1	YKR085C	MRPL20
C19orf10/DOP1	ENSG00000108576	C19orf10	YDR141C	DOP1
ANO8/GOS1	ENSG00000108587	ANO8	YHL031C	GOS1
ARHGEF10L/RSC6	ENSG00000108604	ARHGEF10L	YCR052W	RSC6
TXK/YML108W	ENSG00000108641	TXK	YML108W	YML108W
KCNQ2/RRP5	ENSG00000108651	KCNQ2	YMR229C	RRP5
TACR2/SNU114	ENSG00000108654	TACR2	YKL173W	SNU114
ACTR6/RPN6	ENSG00000108671	ACTR6	YDL097C	RPN6
TIPIN/PLB2	ENSG00000108684	TIPIN	YMR006C	PLB2
SRI/YDL057W	ENSG00000108700	SRI	YDL057W	YDL057W
EIF4G3/SPT7	ENSG00000108773	EIF4G3	YBR081C	SPT7
NUP37/YPT6	ENSG00000108774	NUP37	YLR262C	YPT6
SEMA3A/NBP2	ENSG00000108798	SEMA3A	YDR162C	NBP2
SEMA3C/MRP7	ENSG00000108826	SEMA3C	YNL005C	MRP7
ACAT1/RHO5	ENSG00000108830	ACAT1	YNL180C	RHO5
CELSR1/HOS2	ENSG00000108840	CELSR1	YGL194C	HOS2
ZNF638/LUC7	ENSG00000108848	ZNF638	YDL087C	LUC7
ADD2/MSG5	ENSG00000108861	ADD2	YNL053W	MSG5
FGF4/RNR4	ENSG00000108946	FGF4	YGR180C	RNR4
RASAL2/LOT5	ENSG00000108953	RASAL2	YKL183W	LOT5
MARK3/YPL162C	ENSG00000108984	MARK3	YPL162C	YPL162C
SLC25A3/SWD1	ENSG00000109046	SLC25A3	YAR003W	SWD1
FOSL2/YIR042C	ENSG00000109065	FOSL2	YIR042C	YIR042C
FRYL/SPT6	ENSG00000109111	FRYL	YGR116W	SPT6
FSCN1/DEP1	ENSG00000109118	FSCN1	YAL013W	DEP1
ACTB/POM33	ENSG00000109133	ACTB	YLL023C	POM33
PLD1/HOS4	ENSG00000109320	PLD1	YIL112W	HOS4
WDR62/SIN4	ENSG00000109339	WDR62	YNL236W	SIN4
DLG1/PET8	ENSG00000109424	DLG1	YNL003C	PET8
RAB7A/GAR1	ENSG00000109534	RAB7A	YHR089C	GAR1
BCAP29/AIM45	ENSG00000109536	BCAP29	YPR004C	AIM45
SART3/GEF1	ENSG00000109572	SART3	YJR040W	GEF1
ARHGAP15/PRP43	ENSG00000109606	ARHGAP15	YGL120C	PRP43
PAX2/IRC20	ENSG00000109654	PAX2	YLR247C	IRC20
EXOSC7/CDC4	ENSG00000109670	EXOSC7	YFL009W	CDC4
KIFAP3/CRP1	ENSG00000109686	KIFAP3	YHR146W	CRP1
MCM6/HSP78	ENSG00000109689	MCM6	YDR258C	HSP78
REXO2/ACK1	ENSG00000109771	REXO2	YDL203C	ACK1
RBM7/PEX28	ENSG00000109775	RBM7	YHR150W	PEX28
RBMS2/USV1	ENSG00000109787	RBMS2	YPL230W	USV1
BAZ2A/GPM3	ENSG00000109814	BAZ2A	YOL056W	GPM3
PTPN23/PIL1	ENSG00000109819	PTPN23	YGR086C	PIL1
MLH1/FMP52	ENSG00000109854	MLH1	YER004W	FMP52
UNG/ELP4	ENSG00000109911	UNG	YPL101W	ELP4
KLHL20/ZPR1	ENSG00000109917	KLHL20	YGR211W	ZPR1
RGS11/SSB1	ENSG00000109971	RGS11	YDL229W	SSB1
PLXNA2/HUA1	ENSG00000110031	PLXNA2	YGR268C	HUA1
SPAG5/TPS3	ENSG00000110047	SPAG5	YMR261C	TPS3
ANKRD13A/OSH2	ENSG00000110048	ANKRD13A	YDL019C	OSH2
TPD52/SAP185	ENSG00000110075	TPD52	YJL098W	SAP185
ACACB/YAT1	ENSG00000110090	ACACB	YAR035W	YAT1
TRAF4/PRP19	ENSG00000110107	TRAF4	YLL036C	PRP19
PAG1/PHO91	ENSG00000110344	PAG1	YNR013C	PHO91
GPATCH1/DHH1	ENSG00000110367	GPATCH1	YDL160C	DHH1
ICAM3/PEX10	ENSG00000110395	ICAM3	YDR265W	PEX10
NT5C2/KNS1	ENSG00000110422	NT5C2	YLL019C	KNS1
MCAM/SED4	ENSG00000110427	MCAM	YCR067C	SED4
GPC4/LAT1	ENSG00000110435	GPC4	YNL071W	LAT1
CAMSAP3/YNL247W	ENSG00000110619	CAMSAP3	YNL247W	YNL247W
RAP1GAP/TOM70	ENSG00000110711	RAP1GAP	YNL121C	TOM70
XAB2/NUP116	ENSG00000110713	XAB2	YMR047C	NUP116
ARHGEF1/EKI1	ENSG00000110721	ARHGEF1	YDR147W	EKI1
STXBP2/TFB1	ENSG00000110768	STXBP2	YDR311W	TFB1
MAP2K7/NAS2	ENSG00000110801	MAP2K7	YIL007C	NAS2
NMRK2/SPC19	ENSG00000110841	NMRK2	YDR201W	SPC19
DGKD/PAR32	ENSG00000110851	DGKD	YDL173W	PAR32
CTTNBP2/CRN1	ENSG00000110880	CTTNBP2	YLR429W	CRN1
ACTL6B/CAX4	ENSG00000110881	ACTL6B	YGR036C	CAX4
RARB/ERG12	ENSG00000110921	RARB	YMR208W	ERG12
TOP2B/ATP1	ENSG00000110955	TOP2B	YBL099W	ATP1
NFKB2/MAP2	ENSG00000111142	NFKB2	YBL091C	MAP2
PPP1R12B/LAP2	ENSG00000111144	PPP1R12B	YNL045W	LAP2
DNAJC10/CAT8	ENSG00000111206	DNAJC10	YMR280C	CAT8
GTF3C1/VPH2	ENSG00000111224	GTF3C1	YKL119C	VPH2
IL4R/VPS62	ENSG00000111249	IL4R	YGR141W	VPS62
USP33/ALD5	ENSG00000111275	USP33	YER073W	ALD5
PAK3/TFB4	ENSG00000111358	PAK3	YPR056W	TFB4
DCX/SPT4	ENSG00000111424	DCX	YGR063C	SPT4
SNRPA/SSO2	ENSG00000111450	SNRPA	YMR183C	SSO2
SPAG6/RET3	ENSG00000111481	SPAG6	YPL010W	RET3
EXOSC5/MET18	ENSG00000111530	EXOSC5	YIL128W	MET18
DYNC1I2/NUP84	ENSG00000111581	DYNC1I2	YDL116W	NUP84
APBB1IP/CDC36	ENSG00000111596	APBB1IP	YDL165W	CDC36
LRCH4/TOF1	ENSG00000111602	LRCH4	YNL273W	TOF1
FAM76B/HRP1	ENSG00000111605	FAM76B	YOL123W	HRP1
SIRT6/TDH3	ENSG00000111640	SIRT6	YGR192C	TDH3
TYR/NOP2	ENSG00000111641	TYR	YNL061W	NOP2
POLD3/NHP6B	ENSG00000111642	POLD3	YBR089C-A	NHP6B
ACTN2/UBP16	ENSG00000111667	ACTN2	YPL072W	UBP16
CAPZB/ERR3	ENSG00000111674	CAPZB	YMR323W	ERR3
PHF17/YGR153W	ENSG00000111679	PHF17	YGR153W	YGR153W
UBE2A/SPR1	ENSG00000111701	UBE2A	YOR190W	SPR1
FGFR1/SIP2	ENSG00000111725	FGFR1	YGL208W	SIP2
FKBP6/YHR003C	ENSG00000111726	FKBP6	YHR003C	YHR003C
GTF2I/CTF19	ENSG00000111732	GTF2I	YPL018W	CTF19
SMC1B/NOP6	ENSG00000111786	SMC1B	YDL213C	NOP6
FBLN1/MTF1	ENSG00000111802	FBLN1	YMR228W	MTF1
ITGA8/GIR2	ENSG00000111832	ITGA8	YDR152W	GIR2
CST7/ASF1	ENSG00000111875	CST7	YJL115W	ASF1
MAP2/CEG1	ENSG00000111880	MAP2	YGL130W	CEG1
PIAS2/YER121W	ENSG00000111907	PIAS2	YER121W	YER121W
AMPH/STE3	ENSG00000112038	AMPH	YKL178C	STE3
ARAF/YPR003C	ENSG00000112053	ARAF	YPR003C	YPR003C
MCCC1/SLT2	ENSG00000112062	MCCC1	YHR030C	SLT2
FAP/MEP3	ENSG00000112077	FAP	YPR138C	MEP3
NEBL/YHR009C	ENSG00000112096	NEBL	YHR009C	YHR009C
UBE2K/MCM5	ENSG00000112118	UBE2K	YLR274W	MCM5
PIK3C3/FAR10	ENSG00000112130	PIK3C3	YLR238W	FAR10
N4BP2/BNI4	ENSG00000112137	N4BP2	YNL233W	BNI4
SYNJ2/HRT3	ENSG00000112146	SYNJ2	YLR097C	HRT3
ADCY2/MDN1	ENSG00000112159	ADCY2	YLR106C	MDN1
PPP2R5C/HUR1	ENSG00000112164	PPP2R5C	YGL168W	HUR1
RBFOX1/SRV2	ENSG00000112186	RBFOX1	YNL138W	SRV2
GNB1/AIR1	ENSG00000112214	GNB1	YIL079C	AIR1
HOXA9/SSN8	ENSG00000112237	HOXA9	YNL025C	SSN8
EDN1/XPT1	ENSG00000112242	EDN1	YJR133W	XPT1
MLLT10/SLH1	ENSG00000112249	MLLT10	YGR271W	SLH1
ADCYAP1R1/FRE4	ENSG00000112282	ADCYAP1R1	YNR060W	FRE4
NRD1/YJL132W	ENSG00000112293	NRD1	YJL132W	YJL132W
VDAC3/UGA2	ENSG00000112294	VDAC3	YBR006W	UGA2
PCM1/MVP1	ENSG00000112335	PCM1	YMR004W	MVP1
CBFA2T2/SKI7	ENSG00000112339	CBFA2T2	YOR076C	SKI7
DBC1/MAK32	ENSG00000112343	DBC1	YCR019W	MAK32
ITCH/PEX7	ENSG00000112357	ITCH	YDR142C	PEX7
TP73/PZF1	ENSG00000112365	TP73	YPR186C	PZF1
TOLLIP/MCH2	ENSG00000112394	TOLLIP	YKL221W	MCH2
UBE2D4/YKE4	ENSG00000112473	UBE2D4	YIL023C	YKE4
RUNX1T1/PHO84	ENSG00000112499	RUNX1T1	YML123C	PHO84
THOC1/GON7	ENSG00000112531	THOC1	YJL184W	GON7
OSBPL6/RTG3	ENSG00000112561	OSBPL6	YBL103C	RTG3
SLC1A3/CLB6	ENSG00000112576	SLC1A3	YGR109C	CLB6
XRCC5/ENP1	ENSG00000112578	XRCC5	YBR247C	ENP1
LXN/SPT15	ENSG00000112592	LXN	YER148W	SPT15
SP140/RML2	ENSG00000112651	SP140	YEL050C	RML2
MKNK1/SEC5	ENSG00000112685	MKNK1	YDR166C	SEC5
TNS1/ULP2	ENSG00000112701	TNS1	YIL031W	ULP2
REXO1/PRP45	ENSG00000112739	REXO1	YAL032C	PRP45
SAR1A/FUN26	ENSG00000112759	SAR1A	YAL022C	FUN26
CDC14A/HIS4	ENSG00000112769	CDC14A	YCL030C	HIS4
RAPGEF3/GTO3	ENSG00000112782	RAPGEF3	YMR251W	GTO3
CEACAM1/YMR124W	ENSG00000112851	CEACAM1	YMR124W	YMR124W
SENP1/PAP2	ENSG00000112941	SENP1	YOL115W	PAP2
DUSP13/FRE2	ENSG00000112964	DUSP13	YKL220C	FRE2
CIC/ERG13	ENSG00000112972	CIC	YML126C	ERG13
LIPE/ERP4	ENSG00000112983	LIPE	YOR016C	ERP4
FDFT1/LYS1	ENSG00000112992	FDFT1	YIR034C	LYS1
PAFAH1B3/SSA1	ENSG00000113013	PAFAH1B3	YAL005C	SSA1
OPHN1/HMG1	ENSG00000113161	OPHN1	YML075C	HMG1
KIF22/YSC84	ENSG00000113263	KIF22	YHR016C	YSC84
SCGN/APE3	ENSG00000113269	SCGN	YBR286W	APE3
PGM1/THG1	ENSG00000113272	PGM1	YGR024C	THG1
DDX1/ENT5	ENSG00000113282	DDX1	YDR153C	ENT5
DNM2/CCR4	ENSG00000113300	DNM2	YAL021C	CCR4
EPB41L2/MSH3	ENSG00000113318	EPB41L2	YCR092C	MSH3
RIMS1/RNT1	ENSG00000113360	RIMS1	YMR239C	RNT1
STX7/GDA1	ENSG00000113361	STX7	YEL042W	GDA1
RABL2B/SUB1	ENSG00000113387	RABL2B	YMR039C	SUB1
KEAP1/MST1	ENSG00000113407	KEAP1	YKL194C	MST1
PTPRH/DIA3	ENSG00000113448	PTPRH	YDL024C	DIA3
EPHA6/RAD17	ENSG00000113456	EPHA6	YOR368W	RAD17
SCTR/RPF2	ENSG00000113460	SCTR	YKR081C	RPF2
RFX3/SOL2	ENSG00000113552	RFX3	YCR073W-A	SOL2
RIF1/SKP1	ENSG00000113558	RIF1	YDR328C	SKP1
RAB21/PPH21	ENSG00000113575	RAB21	YDL134C	PPH21
SLC4A4/CKB1	ENSG00000113578	SLC4A4	YGL019W	CKB1
SMARCA2/YJL028W	ENSG00000113580	SMARCA2	YJL028W	YJL028W
RDH8/SEC24	ENSG00000113615	RDH8	YIL109C	SEC24
SESN1/MRPL1	ENSG00000113645	SESN1	YDR116C	MRPL1
MID2/PRP40	ENSG00000113649	MID2	YKL012W	PRP40
COL5A3/HSP10	ENSG00000113657	COL5A3	YOR020C	HSP10
SRCAP/RNH70	ENSG00000113712	SRCAP	YGR276C	RNH70
KIAA0020/ERV46	ENSG00000113719	KIAA0020	YAL042W	ERV46
CPB2/ATG23	ENSG00000113734	CPB2	YLR431C	ATG23
CHRNA3/ARP8	ENSG00000113812	CHRNA3	YOR141C	ARP8
KCNN2/EST2	ENSG00000113889	KCNN2	YLR318W	EST2
CNOT4/MET31	ENSG00000113916	CNOT4	YPL038W	MET31
PSEN1/OGG1	ENSG00000114026	PSEN1	YML060W	OGG1
CPOX/VAC8	ENSG00000114030	CPOX	YEL013W	VAC8
MOK/UFD4	ENSG00000114062	MOK	YKL010C	UFD4
HSP90AA1/VID28	ENSG00000114098	HSP90AA1	YIL017C	VID28
RBL1/AAD14	ENSG00000114115	RBL1	YNL331C	AAD14
DLGAP4/RIM2	ENSG00000114120	DLGAP4	YBR192W	RIM2
CFHR2/APC11	ENSG00000114125	CFHR2	YDL008W	APC11
NDC80/BDF1	ENSG00000114166	NDC80	YLR399C	BDF1
AP4E1/ARC19	ENSG00000114209	AP4E1	YKL013C	ARC19
RSBN1/BCY1	ENSG00000114302	RSBN1	YIL033C	BCY1
MAGI3/UBP3	ENSG00000114316	MAGI3	YER151C	UBP3
CXCL2/UBP5	ENSG00000114374	CXCL2	YER144C	UBP5
AFP/RPL24A	ENSG00000114391	AFP	YGL031C	RPL24A
COL4A4/GPB2	ENSG00000114423	COL4A4	YAL056W	GPB2
OSTM1/GLC3	ENSG00000114480	OSTM1	YEL011W	GLC3
CDH7/URA3	ENSG00000114491	CDH7	YEL021W	URA3
PCNP/NRD1	ENSG00000114503	PCNP	YNL251C	NRD1
ARG2/VMA1	ENSG00000114573	ARG2	YDL185W	VMA1
MEF2C/RRT13	ENSG00000114650	MEF2C	YER066W	RRT13
PTPRC/CTF13	ENSG00000114738	PTPRC	YMR094W	CTF13
CACNA1S/HFI1	ENSG00000114745	CACNA1S	YPL254W	HFI1
PKP1/SUI1	ENSG00000114784	PKP1	YNL244C	SUI1
UBA5/CPR7	ENSG00000114857	UBA5	YJR032W	CPR7
STK17B/TIF4631	ENSG00000114867	STK17B	YGR162W	TIF4631
CDC14B/ARP6	ENSG00000115073	CDC14B	YLR085C	ARP6
ZNF510/VMR1	ENSG00000115091	ZNF510	YHL035C	VMR1
LRP2/ARG8	ENSG00000115107	LRP2	YOL140W	ARG8
ZNF506/IST3	ENSG00000115128	ZNF506	YIR005W	IST3
DUSP12/POL1	ENSG00000115145	DUSP12	YNL102W	POL1
ENSG00000081770/GUT2	ENSG00000115159	ENSG00000081770	YIL155C	GUT2
CADPS2/HHT1	ENSG00000115163	CADPS2	YBR010W	HHT1
HSPB11/HOG1	ENSG00000115170	HSPB11	YLR113W	HOG1
IL12RB2/YML079W	ENSG00000115207	IL12RB2	YML079W	YML079W
SMARCD3/GCN3	ENSG00000115211	SMARCD3	YKR026C	GCN3
FYB/RPN11	ENSG00000115233	FYB	YFR004W	RPN11
MPP4/CYR1	ENSG00000115241	MPP4	YJL005W	CYR1
STRADB/PRB1	ENSG00000115257	STRADB	YEL060C	PRB1
BZW1/PEF1	ENSG00000115271	BZW1	YGR058W	PEF1
PGR/CWH41	ENSG00000115275	PGR	YGL027C	CWH41
ME2/NUM1	ENSG00000115306	ME2	YDR150W	NUM1
C5orf22/HTB2	ENSG00000115350	C5orf22	YBL002W	HTB2
CCNT2/TID3	ENSG00000115355	CCNT2	YIL144W	TID3
EPB41L3/SLX1	ENSG00000115392	EPB41L3	YBR228W	SLX1
COBLL1/BSC2	ENSG00000115414	COBLL1	YDR275W	BSC2
DLG3/BLI1	ENSG00000115415	DLG3	YKL061W	BLI1
TRAF5/GMH1	ENSG00000115446	TRAF5	YKR030W	GMH1
MRPL22/CCT4	ENSG00000115484	MRPL22	YDL143W	CCT4
GEMIN5/PLP1	ENSG00000115514	GEMIN5	YDR183W	PLP1
OPRK1/HSH155	ENSG00000115524	OPRK1	YMR288W	HSH155
NFE2L1/VPS24	ENSG00000115561	NFE2L1	YKL041W	VPS24
GSK3B/YDR541C	ENSG00000115590	GSK3B	YDR541C	YDR541C
ITGB5/ZAP1	ENSG00000115641	ITGB5	YJL056C	ZAP1
ERC1/SPO12	ENSG00000115648	ERC1	YHR152W	SPO12
XPO1/GAL10	ENSG00000115652	XPO1	YBR019C	GAL10
PALB2/DUR3	ENSG00000115665	PALB2	YHL016C	DUR3
DOPEY1/SDS22	ENSG00000115685	DOPEY1	YKL193C	SDS22
BCKDHB/TGS1	ENSG00000115694	BCKDHB	YPL157W	TGS1
KAT6A/CNB1	ENSG00000115756	KAT6A	YKL190W	CNB1
ULK2/SPE1	ENSG00000115758	ULK2	YKL184W	SPE1
GRHL2/RPL23A	ENSG00000115762	GRHL2	YBL087C	RPL23A
TNPO1/GRH1	ENSG00000115806	TNPO1	YDR517W	GRH1
P2RX5/CAC2	ENSG00000115808	P2RX5	YML102W	CAC2
ITGAE/AAC1	ENSG00000115840	ITGAE	YMR056C	AAC1
DIS3/YMR114C	ENSG00000115850	DIS3	YMR114C	YMR114C
PIBF1/DPS1	ENSG00000115866	PIBF1	YLL018C	DPS1
ENSG00000083622/CDC25	ENSG00000115904	ENSG00000083622	YLR310C	CDC25
NUFIP1/BNA5	ENSG00000115919	NUFIP1	YLR231C	BNA5
RRAGB/VRP1	ENSG00000115935	RRAGB	YLR337C	VRP1
CYLD/KRR1	ENSG00000115946	CYLD	YCL059C	KRR1
SLC27A5/CDC6	ENSG00000115947	SLC27A5	YJL194W	CDC6
ZNF324/MRPS18	ENSG00000115963	ZNF324	YNL306W	MRPS18
ZNF446/SLD2	ENSG00000115966	ZNF446	YKL108W	SLD2
ZNF8/RVB2	ENSG00000115993	ZNF8	YPL235W	RVB2
RPS5/FKS1	ENSG00000116001	RPS5	YLR342W	FKS1
FAT1/SMT3	ENSG00000116030	FAT1	YDR510W	SMT3
YTHDC1/YLR297W	ENSG00000116044	YTHDC1	YLR297W	YLR297W
CHMP2B/MSH6	ENSG00000116062	CHMP2B	YDR097C	MSH6
PPIE/TSC10	ENSG00000116096	PPIE	YBR265W	TSC10
ZMPSTE24/STE7	ENSG00000116106	ZMPSTE24	YDL159W	STE7
NOA1/NRM1	ENSG00000116127	NOA1	YNR009W	NRM1
REST/YHR177W	ENSG00000116128	REST	YHR177W	YHR177W
SSH1/RFA3	ENSG00000116147	SSH1	YJL173C	RFA3
GSTP1/GPX1	ENSG00000116157	GSTP1	YKL026C	GPX1
APLP2/YCG1	ENSG00000116191	APLP2	YDR325W	YCG1
SLCO1A2/STE14	ENSG00000116237	SLCO1A2	YDR410C	STE14
WBP11/RPL22A	ENSG00000116251	WBP11	YLR061W	RPL22A
EIF3I/VPS45	ENSG00000116266	EIF3I	YGL095C	VPS45
TXLNA/PUB1	ENSG00000116350	TXLNA	YNL016W	PUB1
APOB/ETR1	ENSG00000116353	APOB	YBR026C	ETR1
NCOA1/RSA4	ENSG00000116455	NCOA1	YCR072C	RSA4
KIF3C/ATP4	ENSG00000116459	KIF3C	YPL078C	ATP4
RAB10/EFM1	ENSG00000116473	RAB10	YHL039W	EFM1
GCKR/BYE1	ENSG00000116539	GCKR	YKL005C	BYE1
HADHA/WHI3	ENSG00000116560	HADHA	YNL197C	WHI3
MAPRE3/MCM1	ENSG00000116604	MAPRE3	YMR043W	MCM1
CAD/SPE3	ENSG00000116649	CAD	YPR069C	SPE3
CD59/STB6	ENSG00000116661	CD59	YKL072W	STB6
CD82/REV7	ENSG00000116670	CD82	YIL139C	REV7
ATRX/YEL023C	ENSG00000116678	ATRX	YEL023C	YEL023C
TAF9/KEL2	ENSG00000116679	TAF9	YGR238C	KEL2
FCN1/FZO1	ENSG00000116688	FCN1	YBR179C	FZO1
MECOM/EBS1	ENSG00000116698	MECOM	YDR206W	EBS1
SCAMP1/TRX1	ENSG00000116703	SCAMP1	YLR043C	TRX1
PREP/GCD14	ENSG00000116731	PREP	YJL125C	GCD14
HACE1/YER077C	ENSG00000116750	HACE1	YER077C	YER077C
SEH1L/HSH49	ENSG00000116754	SEH1L	YOR319W	HSH49
WDR47/SOR2	ENSG00000116791	WDR47	YDL246C	SOR2
OVGP1/SLC1	ENSG00000116906	OVGP1	YDL052C	SLC1
MAP3K4/RPS12	ENSG00000116918	MAP3K4	YOR369C	RPS12
PILRA/YBP1	ENSG00000116954	PILRA	YBR216C	YBP1
IGSF9/POS5	ENSG00000116962	IGSF9	YPL188W	POS5
ABCB1/RPS10A	ENSG00000116983	ABCB1	YOR293W	RPS10A
AKR1B1/MHT1	ENSG00000116984	AKR1B1	YLL062C	MHT1
CPNE3/SLM2	ENSG00000117020	CPNE3	YNL047C	SLM2
RRN3/RIB5	ENSG00000117091	RRN3	YBR256C	RIB5
CTTN/SDH2	ENSG00000117118	CTTN	YLL041C	SDH2
MTIF2/SSF1	ENSG00000117133	MTIF2	YHR066W	SSF1
TTC39A/ECM5	ENSG00000117139	TTC39A	YMR176W	ECM5
EPS15/MRPS28	ENSG00000117155	EPS15	YDR337W	MRPS28
ORC1/BCD1	ENSG00000117174	ORC1	YHR040W	BCD1
MGST2/SCY1	ENSG00000117266	MGST2	YGL083W	SCY1
CHERP/ROD1	ENSG00000117289	CHERP	YOR018W	ROD1
ATG16L1/YGL039W	ENSG00000117308	ATG16L1	YGL039W	YGL039W
USP40/YGL082W	ENSG00000117385	USP40	YGL082W	YGL082W
RAD54L/GAL2	ENSG00000117394	RAD54L	YLR081W	GAL2
MAST2/EBP2	ENSG00000117395	MAST2	YKL172W	EBP2
DNAJA1/CDC20	ENSG00000117399	DNAJA1	YGL116W	CDC20
B4GALT1/KAP122	ENSG00000117408	B4GALT1	YGL016W	KAP122
CHMP5/VMA16	ENSG00000117410	CHMP5	YHR026W	VMA16
NFX1/AHP1	ENSG00000117450	NFX1	YLR109W	AHP1
DIMT1/HDA2	ENSG00000117461	DIMT1	YDR295C	HDA2
IPO11/IQG1	ENSG00000117519	IPO11	YPL242C	IQG1
EIF2AK1/HEF3	ENSG00000117528	EIF2AK1	YNL014W	HEF3
EPDR1/NYV1	ENSG00000117533	EPDR1	YLR093C	NYV1
SEPHS1/DPH5	ENSG00000117543	SEPHS1	YLR172C	DPH5
MRPL28/WWM1	ENSG00000117560	MRPL28	YFL010C	WWM1
CEACAM6/PRX1	ENSG00000117592	CEACAM6	YBL064C	PRX1
RBM22/YIR035C	ENSG00000117594	RBM22	YIR035C	YIR035C
TMED2/UTP25	ENSG00000117597	TMED2	YIL091C	UTP25
ERO1LB/YAP3	ENSG00000117632	ERO1LB	YHL009C	YAP3
ZFAND6/MEK1	ENSG00000117676	ZFAND6	YOR351C	MEK1
TXLNG/RER2	ENSG00000117682	TXLNG	YBR002C	RER2
PPEF1/SWI1	ENSG00000117713	PPEF1	YPL016W	SWI1
LAT2/RFA2	ENSG00000117748	LAT2	YNL312W	RFA2
HUWE1/SNC1	ENSG00000117758	HUWE1	YAL030W	SNC1
ZW10/OSH6	ENSG00000117859	ZW10	YKR003W	OSH6
ALG9/TCB2	ENSG00000117868	ALG9	YNL087W	TCB2
MYBPC2/PEP4	ENSG00000117984	MYBPC2	YPL154C	PEP4
NOX4/SET1	ENSG00000118058	NOX4	YHR119W	SET1
ACOX3/NTH2	ENSG00000118094	ACOX3	YBR001C	NTH2
MTMR2/SUN4	ENSG00000118160	MTMR2	YNL066W	SUN4
PPP1R15A/STS1	ENSG00000118193	PPP1R15A	YIR011C	STS1
HSD17B14/MIG3	ENSG00000118263	HSD17B14	YER028C	MIG3
TRIP6/MOT3	ENSG00000118495	TRIP6	YMR070W	MOT3
ACHE/POC4	ENSG00000118503	ACHE	YPL144W	POC4
FTL/YJR154W	ENSG00000118507	FTL	YJR154W	YJR154W
SRRT/YPL067C	ENSG00000118508	SRRT	YPL067C	YPL067C
BAX/YDR026C	ENSG00000118513	BAX	YDR026C	YDR026C
NLK/NPR1	ENSG00000118515	NLK	YNL183C	NPR1
PIGS/CAR1	ENSG00000118520	PIGS	YPL111W	CAR1
ATXN7L3/YLR352W	ENSG00000118564	ATXN7L3	YLR352W	YLR352W
PGS1/SWP1	ENSG00000118705	PGS1	YMR149W	SWP1
PSMC5/TOS8	ENSG00000118707	PSMC5	YGL096W	TOS8
UIMC1/YGL036W	ENSG00000118873	UIMC1	YGL036W	YGL036W
CETP/MIG1	ENSG00000118922	CETP	YGL035C	MIG1
MMP2/PCL2	ENSG00000118971	MMP2	YDL127W	PCL2
GNAO1/TFC4	ENSG00000119041	GNAO1	YGR047C	TFC4
OGFOD1/RAD6	ENSG00000119048	OGFOD1	YGL058W	RAD6
SH3BP2/GUD1	ENSG00000119125	SH3BP2	YDL238C	GUD1
ADD1/YPR015C	ENSG00000119138	ADD1	YPR015C	YPR015C
C14orf166/UTP10	ENSG00000119285	C14orf166	YJL109C	UTP10
NID2/RAD23	ENSG00000119318	NID2	YEL037C	RAD23
GMCL1/MGE1	ENSG00000119326	GMCL1	YOR232W	MGE1
SF3B2/VPS75	ENSG00000119335	SF3B2	YNL246W	VPS75
KLHL42/RRD2	ENSG00000119383	KLHL42	YPL152W	RRD2
GNAS/GLE1	ENSG00000119392	GNAS	YDL207W	GLE1
DNM1L/MTG2	ENSG00000119396	DNM1L	YHR168W	MTG2
PTHLH/PAC1	ENSG00000119402	PTHLH	YOR269W	PAC1
PHACTR3/KIC1	ENSG00000119408	PHACTR3	YHR102W	KIC1
ERGIC2/SIT4	ENSG00000119414	ERGIC2	YDL047W	SIT4
TFAP2C/MIC14	ENSG00000119421	TFAP2C	YDR031W	MIC14
AURKA/HSP104	ENSG00000119541	AURKA	YLL026W	HSP104
PIR/CHS5	ENSG00000119596	PIR	YLR330W	CHS5
RFX2/MLH3	ENSG00000119684	RFX2	YPL164C	MLH3
SULT2B1/PXA1	ENSG00000119688	SULT2B1	YPL147W	PXA1
CNOT3/YET1	ENSG00000119703	CNOT3	YKL065C	YET1
GP6/YCR016W	ENSG00000119707	GP6	YCR016W	YCR016W
PTPN4/ALD4	ENSG00000119711	PTPN4	YOR374W	ALD4
DDX18/GCD7	ENSG00000119718	DDX18	YLR291C	GCD7
KHSRP/TOM40	ENSG00000119725	KHSRP	YMR203W	TOM40
GNA11/CCT8	ENSG00000119760	GNA11	YJL008C	CCT8
EDEM2/FPR2	ENSG00000119782	EDEM2	YDR519W	FPR2
DNMT3B/AXL1	ENSG00000119912	DNMT3B	YPR122W	AXL1
REM1/SWT1	ENSG00000119917	REM1	YOR166C	SWT1
TPX2/TSR3	ENSG00000119929	TPX2	YOR006C	TSR3
PDRG1/PIG2	ENSG00000119938	PDRG1	YIL045W	PIG2
EPB41L1/XKS1	ENSG00000119950	EPB41L1	YGR194C	XKS1
DOCK9/YHL042W	ENSG00000119965	DOCK9	YHL042W	YHL042W
DOCK3/NUC1	ENSG00000120049	DOCK3	YJL208C	NUC1
COQ9/AAT2	ENSG00000120053	COQ9	YLR027C	AAT2
CRLS1/MET17	ENSG00000120054	CRLS1	YLR303W	MET17
PPP1R13B/PIS1	ENSG00000120088	PPP1R13B	YPR113W	PIS1
SIGLEC1/SDP1	ENSG00000120129	SIGLEC1	YIL113W	SDP1
FKBP1A/HMRA1	ENSG00000120149	FKBP1A	YCR097W	HMRA1
NSFL1C/RCL1	ENSG00000120158	NSFL1C	YOL010W	RCL1
MAVS/MOB1	ENSG00000120162	MAVS	YIL106W	MOB1
F11/MRP2	ENSG00000120333	F11	YPR166C	MRP2
XRN2/CCT2	ENSG00000120438	XRN2	YIL142W	CCT2
DYNLL1/RTA1	ENSG00000120457	DYNLL1	YGR213C	RTA1
TESC/GSF2	ENSG00000120458	TESC	YML048W	GSF2
SNX5/SSE2	ENSG00000120694	SNX5	YBR169C	SSE2
RPL6/ALG5	ENSG00000120697	RPL6	YPL227C	ALG5
MAPKAPK5/RRP43	ENSG00000120699	MAPKAPK5	YCR035C	RRP43
P2RX7/SUP45	ENSG00000120705	P2RX7	YBR143C	SUP45
ESF1/YER130C	ENSG00000120738	ESF1	YER130C	YER130C
RBBP9/AIM17	ENSG00000120756	RBBP9	YHL021C	AIM17
ANAPC5/UTP20	ENSG00000120800	ANAPC5	YBL004W	UTP20
SLC23A2/SUE1	ENSG00000120802	SLC23A2	YPR151C	SUE1
TMEM230/HAP3	ENSG00000120837	TMEM230	YBL021C	HAP3
DZANK1/FIP1	ENSG00000120885	DZANK1	YJR093C	FIP1
KDM2B/YAR064W	ENSG00000120907	KDM2B	YAR064W	YAR064W
TASP1/PPH3	ENSG00000120910	TASP1	YDR075W	PPH3
GCN1L1/RRI1	ENSG00000121022	GCN1L1	YDL216C	RRI1
RPLP0/YGR017W	ENSG00000121067	RPLP0	YGR017W	YGR017W
PXN/POL12	ENSG00000121440	PXN	YBL035C	POL12
RPH3A/CTA1	ENSG00000121691	RPH3A	YDR256C	CTA1
TRMT6/CST9	ENSG00000121741	TRMT6	YLR394W	CST9
CHGB/BUB2	ENSG00000121749	CHGB	YMR055C	BUB2
PEBP1/IDS2	ENSG00000121753	PEBP1	YJL146W	IDS2
TBX5/SAN1	ENSG00000121848	TBX5	YDR143C	SAN1
BRAP/RPS18A	ENSG00000121905	BRAP	YDR450W	RPS18A
ERP29/YER140W	ENSG00000121931	ERP29	YER140W	YER140W
NOS1/PEX3	ENSG00000121957	NOS1	YDR329C	PEX3
FUS/YCR061W	ENSG00000121966	FUS	YCR061W	YCR061W
IGBP1/NUP188	ENSG00000122025	IGBP1	YML103C	NUP188
FXYD3/FZF1	ENSG00000122034	FXYD3	YGL254W	FZF1
GANAB/INP53	ENSG00000122126	GANAB	YOR109W	INP53
GMIP/MRP4	ENSG00000122140	GMIP	YHL004W	MRP4
RBM41/COG5	ENSG00000122176	RBM41	YNL051W	COG5
BIRC5/COP1	ENSG00000122218	BIRC5	YDL145C	COP1
LAG3/MPE1	ENSG00000122257	LAG3	YKL059C	MPE1
MLF2/MDM31	ENSG00000122299	MLF2	YHR194W	MDM31
OTUB2/LRO1	ENSG00000122367	OTUB2	YNR008W	LRO1
DDX24/CDC3	ENSG00000122545	DDX24	YLR314C	CDC3
ZBTB25/YMR111C	ENSG00000122705	ZBTB25	YMR111C	YMR111C
ARHGAP4/YMR317W	ENSG00000122778	ARHGAP4	YMR317W	YMR317W
ANKRD24/RSC2	ENSG00000122779	ANKRD24	YLR357W	RSC2
RCOR1/MF(ALPHA)1	ENSG00000122952	RCOR1	YPL187W	MF(ALPHA)1
LTBP4/MRD1	ENSG00000122965	LTBP4	YPR112C	MRD1
BLVRB/BBP1	ENSG00000122966	BLVRB	YPL255W	BBP1
SLC9A1/DRS1	ENSG00000123064	SLC9A1	YLL008W	DRS1
SPTLC1/DMA1	ENSG00000123091	SPTLC1	YHR115C	DMA1
PAPOLA/YEL076C-A	ENSG00000123131	PAPOLA	YEL076C-A	YEL076C-A
CCNK/PET191	ENSG00000123146	CCNK	YJR034W	PET191
PCBP4/PRP4	ENSG00000123154	PCBP4	YPR178W	PRP4
RGS1/CCC2	ENSG00000123191	RGS1	YDR270W	CCC2
MRPS33/NQM1	ENSG00000123213	MRPS33	YGR043C	NQM1
NDUFB2/TMA17	ENSG00000123240	NDUFB2	YDL110C	TMA17
ENSG00000090269/BUD14	ENSG00000123329	ENSG00000090269	YAR014C	BUD14
NUDC/GIM5	ENSG00000123349	NUDC	YML094W	GIM5
MAEA/KIN28	ENSG00000123374	MAEA	YDL108W	KIN28
ICAM1/PRC1	ENSG00000123384	ICAM1	YMR297W	PRC1
STRN4/STP2	ENSG00000123411	STRN4	YHR006W	STP2
IRAK3/ATP11	ENSG00000123472	IRAK3	YNL315C	ATP11
LYZ/MAC1	ENSG00000123473	LYZ	YMR021C	MAC1
SI/LGE1	ENSG00000123562	SI	YPL055C	LGE1
MUL1/YPT7	ENSG00000123595	MUL1	YML001W	YPT7
PDCD7/PFK26	ENSG00000123836	PDCD7	YIL107C	PFK26
SPG21/CKS1	ENSG00000123975	SPG21	YBR135W	CKS1
DNAJB11/LAP4	ENSG00000123992	DNAJB11	YKL103C	LAP4
THPO/SPR6	ENSG00000123999	THPO	YER115C	SPR6
CHRD/DIP5	ENSG00000124067	CHRD	YPL265W	DIP5
FLT3LG/YKL091C	ENSG00000124120	FLT3LG	YKL091C	YKL091C
RAB11FIP3/GPI16	ENSG00000124155	RAB11FIP3	YHR188C	GPI16
GNPTG/RVS167	ENSG00000124181	GNPTG	YDR388W	RVS167
ZNF268/NAB3	ENSG00000124193	ZNF268	YPL190C	NAB3
GOLGA3/CSE1	ENSG00000124207	GOLGA3	YGL238W	CSE1
PABPC4/MMS2	ENSG00000124208	PABPC4	YGL087C	MMS2
CD209/TEM1	ENSG00000124209	CD209	YML064C	TEM1
MCOLN1/MDM34	ENSG00000124214	MCOLN1	YGL219C	MDM34
EFNB1/PEP12	ENSG00000124222	EFNB1	YOR036W	PEP12
AARS/SLX8	ENSG00000124226	AARS	YER116C	SLX8
GLG1/MAK5	ENSG00000124228	GLG1	YBR142W	MAK5
KIF4A/YFR006W	ENSG00000124299	KIF4A	YFR006W	YFR006W
PLEKHG2/SNC2	ENSG00000124333	PLEKHG2	YOR327C	SNC2
PITPNM2/RFU1	ENSG00000124356	PITPNM2	YLR073C	RFU1
EXOC1/TOS1	ENSG00000124357	EXOC1	YBR162C	TOS1
DTX2/MPP10	ENSG00000124383	DTX2	YJR002W	MPP10
NLRC4/UBP11	ENSG00000124422	NLRC4	YKR098C	UBP11
NRCAM/UBP8	ENSG00000124486	NRCAM	YMR223W	UBP8
LAMB1/SAM37	ENSG00000124491	LAMB1	YMR060C	SAM37
SLC26A3/YHC1	ENSG00000124562	SLC26A3	YLR298C	YHC1
DLD/TFB2	ENSG00000124570	DLD	YPL122C	TFB2
WDR7/BPT1	ENSG00000124574	WDR7	YLL015W	BPT1
TXNL1/YNL040W	ENSG00000124608	TXNL1	YNL040W	YNL040W
IL5RA/OST6	ENSG00000124641	IL5RA	YML019W	OST6
ITGA6/YGR266W	ENSG00000124702	ITGA6	YGR266W	YGR266W
RAPGEF4/CRG1	ENSG00000124713	RAPGEF4	YHR209W	CRG1
ENSG00000091436/ROX1	ENSG00000124766	ENSG00000091436	YPR065W	ROX1
FH/RIO2	ENSG00000124784	FH	YNL207W	RIO2
SEL1L3/NUP1	ENSG00000124789	SEL1L3	YOR098C	NUP1
TF/PSF3	ENSG00000124802	TF	YOL146W	PSF3
MYO15A/MSA1	ENSG00000124813	MYO15A	YOR066W	MSA1
APOH/DSL1	ENSG00000124839	APOH	YNL258C	DSL1
NLRP1/SPA2	ENSG00000124942	NLRP1	YLL021W	SPA2
ACKR6/CDC39	ENSG00000125107	ACKR6	YCR093W	CDC39
SPAG7/EMP70	ENSG00000125304	SPAG7	YLR083C	EMP70
ORC6/UPF3	ENSG00000125351	ORC6	YGR072W	UPF3
ZC3HC1/SPR3	ENSG00000125354	ZC3HC1	YGR059W	SPR3
ESR1/GGA2	ENSG00000125447	ESR1	YHR108W	GGA2
RGS17/ADY2	ENSG00000125450	RGS17	YCR010C	ADY2
ANGPT2/REB1	ENSG00000125482	ANGPT2	YBR049C	REB1
CD200/ESC2	ENSG00000125618	CD200	YDR363W	ESC2
CMA1/NSG2	ENSG00000125629	CMA1	YNL156C	NSG2
PSME1/RPA135	ENSG00000125630	PSME1	YPR010C	RPA135
JPH4/YKL047W	ENSG00000125651	JPH4	YKL047W	YKL047W
MYH7/THO2	ENSG00000125676	MYH7	YNL139C	THO2
CEBPE/NSE5	ENSG00000125686	CEBPE	YML023C	NSE5
SLC7A8/RGD1	ENSG00000125733	SLC7A8	YBR260C	RGD1
OSGEP/PMT4	ENSG00000125734	OSGEP	YJR143C	PMT4
RNF31/SMD2	ENSG00000125743	RNF31	YLR275W	SMD2
SCFD1/RTN2	ENSG00000125744	SCFD1	YDL204W	RTN2
G2E3/SQT1	ENSG00000125746	G2E3	YIR012W	SQT1
HECTD1/RPL18A	ENSG00000125753	HECTD1	YOL120C	RPL18A
HNRNPC/GPD1	ENSG00000125775	HNRNPC	YDL022W	GPD1
RPGRIP1/YCR076C	ENSG00000125818	RPGRIP1	YCR076C	YCR076C
SUPT16H/SMB1	ENSG00000125835	SUPT16H	YER029C	SMB1
TOX4/SUR7	ENSG00000125841	TOX4	YML052W	SUR7
GEMIN2/YSP3	ENSG00000125851	GEMIN2	YOR003W	YSP3
TGM1/PEX15	ENSG00000125863	TGM1	YOL044W	PEX15
TINF2/COF1	ENSG00000125868	TINF2	YLL050C	COF1
DAZL/MUD1	ENSG00000125870	DAZL	YBR119W	MUD1
SEMA6A/YDR415C	ENSG00000125912	SEMA6A	YDR415C	YDR415C
TRPM7/NAB6	ENSG00000125944	TRPM7	YML117W	NAB6
TYRO3/PHO4	ENSG00000125952	TYRO3	YFR034C	PHO4
WDR76/RAM1	ENSG00000125954	WDR76	YDL090C	RAM1
CAPN3/ERV41	ENSG00000125991	CAPN3	YML067C	ERV41
SNAP23/ATG11	ENSG00000126001	SNAP23	YPR049C	ATG11
PHGDH/PRE1	ENSG00000126067	PHGDH	YER012W	PRE1
COL9A3/YJR084W	ENSG00000126226	COL9A3	YJR084W	YJR084W
EZR/UBA2	ENSG00000126261	EZR	YDR390C	UBA2
MYL6/DOT5	ENSG00000126432	MYL6	YIL010W	DOT5
AGO1/HMT1	ENSG00000126457	AGO1	YBR034C	HMT1
TEKT2/SDO1	ENSG00000126524	TEKT2	YLR022C	SDO1
CLSPN/VPS30	ENSG00000126581	CLSPN	YPL120W	VPS30
UNC13D/ECM22	ENSG00000126746	UNC13D	YLR228C	ECM22
DPYSL2/BUD27	ENSG00000126756	DPYSL2	YFL023W	BUD27
TGFB2/TIM22	ENSG00000126768	TGFB2	YDL217C	TIM22
NUP50/ZIP1	ENSG00000126777	NUP50	YDR285W	ZIP1
CDC45/YDL206W	ENSG00000126787	CDC45	YDL206W	YDL206W
COMT/URB2	ENSG00000126838	COMT	YJR041C	URB2
LRRFIP2/GEM1	ENSG00000126858	LRRFIP2	YAL048C	GEM1
HDAC6/PBS2	ENSG00000126934	HDAC6	YJL128C	PBS2
KRT31/RNA15	ENSG00000126945	KRT31	YGL044C	RNA15
CDC6/TIM8	ENSG00000126953	CDC6	YJR135W-A	TIM8
UPRT/SNT309	ENSG00000126970	UPRT	YPR101W	SNT309
CDC23/CNE1	ENSG00000127022	CDC23	YAL058W	CNE1
CBX5/VIP1	ENSG00000127241	CBX5	YLR410W	VIP1
SUCO/JID1	ENSG00000127328	SUCO	YPR061C	JID1
MSH2/ESS1	ENSG00000127445	MSH2	YJR017C	ESS1
MAP3K1/EMC1	ENSG00000127463	MAP3K1	YCL045C	EMC1
DHPS/SMD1	ENSG00000127481	DHPS	YGR074W	SMD1
HOOK2/SIN3	ENSG00000127511	HOOK2	YOL004W	SIN3
ARCN1/SLY41	ENSG00000127526	ARCN1	YOR307C	SLY41
PSMD5/NUP82	ENSG00000127527	PSMD5	YJL061W	NUP82
PTGS1/SMC1	ENSG00000127603	PTGS1	YFL008W	SMC1
NUP188/GCN5	ENSG00000127616	NUP188	YGR252W	GCN5
CRAT/GIS1	ENSG00000127663	CRAT	YDR096W	GIS1
SH2D3C/TUB1	ENSG00000127824	SH2D3C	YML085C	TUB1
NANS/SCW11	ENSG00000127831	NANS	YGL028C	SCW11
DFNB31/DCI1	ENSG00000127884	DFNB31	YOR180C	DCI1
CWF19L1/EIS1	ENSG00000127946	CWF19L1	YMR031C	EIS1
SEMA4G/OCA1	ENSG00000127947	SEMA4G	YNL099C	OCA1
BTAF1/GPA2	ENSG00000127955	BTAF1	YER020W	GPA2
IKZF5/PEX1	ENSG00000127980	IKZF5	YKL197C	PEX1
BLNK/DUS3	ENSG00000128016	BLNK	YLR401C	DUS3
SORBS1/ADE1	ENSG00000128050	SORBS1	YAR015W	ADE1
BAMBI/ADE4	ENSG00000128059	BAMBI	YMR300C	ADE4
IL11/TUM1	ENSG00000128309	IL11	YOR251C	TUM1
MYO3A/REC107	ENSG00000128335	MYO3A	YJR021C	REC107
WAC/JJJ1	ENSG00000128590	WAC	YNL227C	JJJ1
CREM/NMA1	ENSG00000128591	CREM	YLR328W	NMA1
NUBP2/LIN1	ENSG00000128595	NUBP2	YHR156C	LIN1
HIVEP1/ANP1	ENSG00000128604	HIVEP1	YEL036C	ANP1
TREM2/MRPS12	ENSG00000128626	TREM2	YNR036C	MRPS12
CRISP3/YHR219W	ENSG00000128641	CRISP3	YHR219W	YHR219W
FKBP5/BEM3	ENSG00000128656	FKBP5	YPL115C	BEM3
SRPK1/INO80	ENSG00000128908	SRPK1	YGL150C	INO80
BRPF3/DAL82	ENSG00000128944	BRPF3	YNL314W	DAL82
MRPS18A/DUT1	ENSG00000128951	MRPS18A	YBR252W	DUT1
ENSG00000096087/ARR3	ENSG00000129048	ENSG00000096087	YPR201W	ARR3
EFHC1/SEC26	ENSG00000129083	EFHC1	YDR238C	SEC26
NCR2/PRE5	ENSG00000129084	NCR2	YMR314W	PRE5
HSP90AB1/ATS1	ENSG00000129158	HSP90AB1	YAL020C	ATS1
MLN/DCD1	ENSG00000129187	MLN	YHR144C	DCD1
CDC5L/SPO14	ENSG00000129219	CDC5L	YKR031C	SPO14
ITPR3/DIA2	ENSG00000129221	ITPR3	YOR080W	DIA2
ZNF184/TRX3	ENSG00000129235	ZNF184	YCR083W	TRX3
DSP/NUP60	ENSG00000129422	DSP	YAR002W	NUP60
SIRT1/YNL122C	ENSG00000129451	SIRT1	YNL122C	YNL122C
HNRNPH3/GNP1	ENSG00000129473	HNRNPH3	YDR508C	GNP1
JAK2/SEC6	ENSG00000129484	JAK2	YIL068C	SEC6
IL12RB1/RPS26A	ENSG00000129518	IL12RB1	YGL189C	RPS26A
ABL1/ENP2	ENSG00000129521	ABL1	YGR145W	ENP2
ACOT7/WSC3	ENSG00000129538	ACOT7	YOL105C	WSC3
SH3GLB1/RUB1	ENSG00000129559	SH3GLB1	YDR139C	RUB1
CDC7/OST2	ENSG00000129562	CDC7	YOR103C	OST2
PCSK5/HCM1	ENSG00000129654	PCSK5	YCR065W	HCM1
SCD/CYK3	ENSG00000129675	SCD	YDL117W	CYK3
TMED1/YPR196W	ENSG00000129682	TMED1	YPR196W	YPR196W
ABLIM1/BRE2	ENSG00000129691	ABLIM1	YLR015W	BRE2
RAB18/RPS4B	ENSG00000129824	RAB18	YHR203C	RPS4B
NRP1/THI20	ENSG00000129946	NRP1	YOL055C	THI20
PRTFDC1/DPP1	ENSG00000129951	PRTFDC1	YDR284C	DPP1
TSPAN15/TCB1	ENSG00000129990	TSPAN15	YOR086C	TCB1
MAST3/HPA3	ENSG00000130066	MAST3	YEL066W	HPA3
MZF1/MTG1	ENSG00000130119	MZF1	YMR097C	MTG1
MYO9B/ORT1	ENSG00000130158	MYO9B	YOR130C	ORT1
PSMD8/SPS19	ENSG00000130159	PSMD8	YNL202W	SPS19
SETD1A/ELF1	ENSG00000130165	SETD1A	YKL160W	ELF1
MAGEB2/CDC16	ENSG00000130177	MAGEB2	YKL022C	CDC16
EFNA2/MNT4	ENSG00000130203	EFNA2	YNR059W	MNT4
CIRBP/STE13	ENSG00000130226	CIRBP	YOR219C	STE13
ATP5D/YMR185W	ENSG00000130227	ATP5D	YMR185W	YMR185W
IGFALS/MSS1	ENSG00000130299	IGFALS	YMR023C	MSS1
HNRNPM/YDR115W	ENSG00000130312	HNRNPM	YDR115W	YDR115W
MARCH2/SOL4	ENSG00000130313	MARCH2	YGR248W	SOL4
NDUFB7/LSM7	ENSG00000130332	NDUFB7	YNL147W	LSM7
TECR/YGL185C	ENSG00000130414	TECR	YGL185C	YGL185C
TIMM13/ARC40	ENSG00000130429	TIMM13	YBR234C	ARC40
CDC34/LSM4	ENSG00000130520	CDC34	YER112W	LSM4
MTAP/YDL086W	ENSG00000130635	MTAP	YDL086W	YDL086W
POLR2E/CLB3	ENSG00000130638	POLR2E	YDL155W	CLB3
POLRMT/SPC97	ENSG00000130640	POLRMT	YHR172W	SPC97
HCN2/ADH6	ENSG00000130684	HCN2	YMR318C	ADH6
GADD45B/RPN13	ENSG00000130706	GADD45B	YLR421C	RPN13
MADCAM1/ARG1	ENSG00000130707	MADCAM1	YOL058W	ARG1
MKNK2/UBC12	ENSG00000130725	MKNK2	YLR306W	UBC12
ENSG00000099882/SIR3	ENSG00000130762	ENSG00000099882	YLR442C	SIR3
ARVCF/FRS1	ENSG00000130764	ARVCF	YLR060W	FRS1
RANBP1/INH1	ENSG00000130770	RANBP1	YDL181W	INH1
KLHL22/BIK1	ENSG00000130779	KLHL22	YCL029C	BIK1
MED15/TIF35	ENSG00000130811	MED15	YDR429C	TIF35
SERPIND1/TRM9	ENSG00000130829	SERPIND1	YML014W	TRM9
SNAP29/YIL055C	ENSG00000130830	SNAP29	YIL055C	YIL055C
CRKL/UFD2	ENSG00000130939	CRKL	YDL190C	UFD2
LZTR1/MET12	ENSG00000130956	LZTR1	YPL023C	MET12
MMP11/UBA1	ENSG00000130985	MMP11	YKL210W	UBA1
CECR2/YFR016C	ENSG00000131016	CECR2	YFR016C	YFR016C
SMARCB1/TRS65	ENSG00000131018	SMARCB1	YGR166W	TRS65
P2RX6/AAR2	ENSG00000131043	P2RX6	YBL074C	AAR2
DERL3/ACS2	ENSG00000131069	DERL3	YLR153C	ACS2
ENSG00000099964/TIM13	ENSG00000131142	ENSG00000099964	YGR181W	TIM13
BCL2L13/COX5A	ENSG00000131143	BCL2L13	YNL052W	COX5A
ENSG00000099972/INO2	ENSG00000131149	ENSG00000099972	YDR123C	INO2
DDT/AIM13	ENSG00000131165	DDT	YFR011C	AIM13
OSM/BNA2	ENSG00000131203	OSM	YJR078W	BNA2
CABIN1/BIT2	ENSG00000131233	CABIN1	YBR270C	BIT2
TBC1D10A/IRC19	ENSG00000131242	TBC1D10A	YLL033W	IRC19
SUSD2/ETP1	ENSG00000131263	SUSD2	YHL010C	ETP1
SF3A1/TYW1	ENSG00000131323	SF3A1	YPL207W	TYW1
SEC14L2/IDP1	ENSG00000131370	SEC14L2	YDL066W	IDP1
ENSG00000100010/GYP6	ENSG00000131374	ENSG00000100010	YJL044C	GYP6
PPIL2/RIM13	ENSG00000131375	PPIL2	YMR154C	RIM13
SNRPD3/GRC3	ENSG00000131467	SNRPD3	YLL035W	GRC3
PES1/RPL27B	ENSG00000131469	PES1	YDR471W	RPL27B
MAPK1/MSC1	ENSG00000131470	MAPK1	YML128C	MSC1
GGT1/MRPL51	ENSG00000131495	GGT1	YPR100W	MRPL51
PPM1F/YEL020C	ENSG00000131503	PPM1F	YEL020C	YEL020C
TOP3B/BNI1	ENSG00000131504	TOP3B	YNL271C	BNI1
DGCR14/BSD2	ENSG00000131507	DGCR14	YBR290W	BSD2
CRYBB2P1/UBC5	ENSG00000131508	CRYBB2P1	YDR059C	UBC5
MFNG/SEC8	ENSG00000131558	MFNG	YPR055W	SEC8
CARD10/CNM67	ENSG00000131626	CARD10	YNL225C	CNM67
SLC25A1/PFS2	ENSG00000131653	SLC25A1	YNL317W	PFS2
ADRBK2/GPI15	ENSG00000131711	ADRBK2	YNL038W	GPI15
LGALS2/ACO2	ENSG00000131730	LGALS2	YJL200C	ACO2
GGA1/GAL83	ENSG00000131791	GGA1	YER027C	GAL83
HIRA/LHP1	ENSG00000131795	HIRA	YDL051W	LHP1
SH3BP1/PDA1	ENSG00000131828	SH3BP1	YER178W	PDA1
LGALS1/RSF2	ENSG00000131849	LGALS1	YJR127C	RSF2
HPS4/BRO1	ENSG00000131941	HPS4	YPL084W	BRO1
ENSG00000100101/FOL2	ENSG00000131979	ENSG00000100101	YGR267C	FOL2
PATZ1/APJ1	ENSG00000132002	PATZ1	YNL077W	APJ1
TRIOBP/MET32	ENSG00000132010	TRIOBP	YDR253C	MET32
TFIP11/MCM3	ENSG00000132016	TFIP11	YEL032W	MCM3
GCAT/HMI1	ENSG00000132017	GCAT	YOL095C	HMI1
ENSG00000100118/SDS24	ENSG00000132024	ENSG00000100118	YBR214W	SDS24
CRYBB1/ACC1	ENSG00000132142	CRYBB1	YNR016C	ACC1
EIF3L/ECM16	ENSG00000132153	EIF3L	YMR128W	ECM16
NHP2L1/STE20	ENSG00000132155	NHP2L1	YHL007C	STE20
MICALL1/ERG27	ENSG00000132196	MICALL1	YLR100W	ERG27
ENSG00000100141/PIN2	ENSG00000132274	ENSG00000100141	YOR104W	PIN2
POLR2F/TNA1	ENSG00000132326	POLR2F	YGR260W	TNA1
SOX10/PTP2	ENSG00000132334	SOX10	YOR208W	PTP2
CCDC134/GSP1	ENSG00000132341	CCDC134	YLR293C	GSP1
PICK1/SSD1	ENSG00000132357	PICK1	YDR293C	SSD1
TTC28/CLU1	ENSG00000132361	TTC28	YMR012W	CLU1
SLC16A8/INP54	ENSG00000132376	SLC16A8	YOL065C	INP54
CENPM/RFA1	ENSG00000132383	CENPM	YAR007C	RFA1
SEPT3/PEX4	ENSG00000132388	SEPT3	YGR133W	PEX4
SLC5A1/YCR043C	ENSG00000132424	SLC5A1	YCR043C	YCR043C
TPTEP1/RPL26B	ENSG00000132463	TPTEP1	YGR034W	RPL26B
DDX17/MEH1	ENSG00000132470	DDX17	YKR007W	MEH1
DMC1/AST2	ENSG00000132535	DMC1	YER101C	AST2
TCF20/MMF1	ENSG00000132541	TCF20	YIL051C	MMF1
CBY1/SWM1	ENSG00000132604	CBY1	YDR260C	SWM1
TOMM22/VPS4	ENSG00000132612	TOMM22	YPR173C	VPS4
RTDR1/SPO20	ENSG00000132639	RTDR1	YMR017W	SPO20
XBP1/POL30	ENSG00000132646	XBP1	YBR088C	POL30
FBXO7/RPC34	ENSG00000132664	FBXO7	YNR003C	RPC34
GTPBP1/MMS4	ENSG00000132688	GTPBP1	YBR098W	MMS4
POLDIP3/CPS1	ENSG00000132694	POLDIP3	YJL172W	CPS1
TIMP3/CRC1	ENSG00000132703	TIMP3	YOR100C	CRC1
PPP6R2/DPH1	ENSG00000132768	PPP6R2	YIL103W	DPH1
SBF1/YKL133C	ENSG00000132792	SBF1	YKL133C	YKL133C
SUN2/APL6	ENSG00000132842	SUN2	YGR261C	APL6
CYB5R3/PHM6	ENSG00000132912	CYB5R3	YDR281C	PHM6
DNAL4/PCP1	ENSG00000133019	DNAL4	YGR101W	PCP1
ENSG00000100262/MYO1	ENSG00000133026	ENSG00000100262	YHR023W	MYO1
PACSIN2/YHR113W	ENSG00000133059	PACSIN2	YHR113W	YHR113W
AP1B1/POP3	ENSG00000133069	AP1B1	YNL282W	POP3
HMGXB4/NNK1	ENSG00000133083	HMGXB4	YKL171W	NNK1
TOM1/CLB5	ENSG00000133101	TOM1	YPR120C	CLB5
NEFH/TMA19	ENSG00000133112	NEFH	YKL056C	TMA19
BIK/LPX1	ENSG00000133121	BIK	YOR084W	LPX1
HMOX1/FRK1	ENSG00000133216	HMOX1	YPL141C	FRK1
THOC5/DUG1	ENSG00000133313	THOC5	YFR044C	DUG1
MCM5/NSA1	ENSG00000133316	MCM5	YGL111W	NSA1
ARSA/TVP15	ENSG00000133318	ARSA	YDR100W	TVP15
TSPO/NUT2	ENSG00000133398	TSPO	YPR168W	NUT2
RASD2/HBT1	ENSG00000133401	RASD2	YDL223C	HBT1
CBX7/YNL134C	ENSG00000133424	CBX7	YNL134C	YNL134C
PDGFB/ARP3	ENSG00000133627	PDGFB	YJR065C	ARP3
ACR/RAS2	ENSG00000133703	ACR	YNL098C	RAS2
RPL3/SXM1	ENSG00000133704	RPL3	YDR395W	SXM1
ZMAT5/CDC60	ENSG00000133706	ZMAT5	YPL160W	CDC60
RBFOX2/INM1	ENSG00000133731	RBFOX2	YHR046C	INM1
TAB1/RAS1	ENSG00000133818	TAB1	YOR101W	RAS1
ASCC2/YMR226C	ENSG00000133835	ASCC2	YMR226C	YMR226C
MTMR3/DNF3	ENSG00000133858	MTMR3	YMR162C	DNF3
SMCR7L/ERG28	ENSG00000133935	SMCR7L	YER044C	ERG28
APOL1/COX16	ENSG00000133983	APOL1	YJL003W	COX16
MYH9/SUI2	ENSG00000134001	MYH9	YJR007W	SUI2
SAMM50/ELP3	ENSG00000134014	SAMM50	YPL086C	ELP3
GRAP2/CLB1	ENSG00000134057	GRAP2	YGR108W	CLB1
EIF3D/SSK22	ENSG00000134072	EIF3D	YCR073C	SSK22
TNRC6B/MNL1	ENSG00000134109	TNRC6B	YHR204W	MNL1
ENSG00000100357/AAD6	ENSG00000134152	ENSG00000100357	YFL056C	AAD6
SGSM3/VTH2	ENSG00000134243	SGSM3	YJL222W	VTH2
IFT27/RIB4	ENSG00000134262	IFT27	YOL143C	RIB4
KIAA0930/ARF2	ENSG00000134287	KIAA0930	YDL137W	ARF2
NCF4/AVT2	ENSG00000134294	NCF4	YEL064C	AVT2
CSF2RB/SRS2	ENSG00000134313	CSF2RB	YJL092W	SRS2
SLC25A17/YGR130C	ENSG00000134318	SLC25A17	YGR130C	YGR130C
UPK3A/PRM7	ENSG00000134352	UPK3A	YDL039C	PRM7
KCTD17/TIM17	ENSG00000134375	KCTD17	YJL143W	TIM17
ST13/SLX5	ENSG00000134376	ST13	YDL013W	SLX5
IL2RB/DED81	ENSG00000134440	IL2RB	YHR019C	DED81
RBX1/NSR1	ENSG00000134453	RBX1	YGR159C	NSR1
EP300/CCL1	ENSG00000134480	EP300	YPR025C	CCL1
L3MBTL2/TAT1	ENSG00000134489	L3MBTL2	YBR069C	TAT1
RANGAP1/YNR040W	ENSG00000134571	RANGAP1	YNR040W	YNR040W
ZC3H7B/SAR1	ENSG00000134594	ZC3H7B	YPL218W	SAR1
PHF5A/CIN1	ENSG00000134627	PHF5A	YOR349W	CIN1
ACO2/MPT5	ENSG00000134644	ACO2	YGL178W	MPT5
POLR3H/PRP38	ENSG00000134748	POLR3H	YGR075C	PRP38
PMM1/AIM44	ENSG00000134757	PMM1	YPL158C	AIM44
BRD1/CWC24	ENSG00000134758	BRD1	YLR323C	CWC24
MLC1/YOR192C-C	ENSG00000134812	MLC1	YOR192C-C	YOR192C-C
HDAC10/GDT1	ENSG00000134851	HDAC10	YBR187W	GDT1
FKBP3/TRM112	ENSG00000134909	FKBP3	YNR046W	TRM112
CTSG/STT3	ENSG00000134910	CTSG	YGL022W	STT3
GZMB/FMN1	ENSG00000135002	GZMB	YDR236C	FMN1
RBM23/PDH1	ENSG00000135046	RBM23	YPR002W	PDH1
PRMT5/SNF3	ENSG00000135047	PRMT5	YDL194W	SNF3
AP4S1/URE2	ENSG00000135049	AP4S1	YNL229C	URE2
POLE2/SER1	ENSG00000135069	POLE2	YOR184W	SER1
SOS2/ASF2	ENSG00000135090	SOS2	YDL197C	ASF2
CDKL1/MSB1	ENSG00000135148	CDKL1	YOR188W	MSB1
NIN/SKY1	ENSG00000135250	NIN	YMR216C	SKY1
PYGL/MTO1	ENSG00000135297	PYGL	YGL236C	MTO1
TRIM9/YIL001W	ENSG00000135299	TRIM9	YIL001W	YIL001W
PSMC6/YHR202W	ENSG00000135318	PSMC6	YHR202W	YHR202W
CDKN3/ORC3	ENSG00000135336	CDKN3	YLL004W	ORC3
ATP6V1D/PEX22	ENSG00000135363	ATP6V1D	YAL055W	PEX22
PIGH/KRE33	ENSG00000135372	PIGH	YNL132W	KRE33
PSMA3/HLJ1	ENSG00000135392	PSMA3	YMR161W	HLJ1
VTI1B/DGA1	ENSG00000135407	VTI1B	YOR245C	DGA1
TIMM9/FOX2	ENSG00000135437	TIMM9	YKR009C	FOX2
GSTZ1/GTS1	ENSG00000135439	GSTZ1	YGL181W	GTS1
AHSA1/NOP13	ENSG00000135486	AHSA1	YNL175C	NOP13
DAAM1/SUL1	ENSG00000135502	DAAM1	YBR294W	SUL1
SPTLC2/YOS9	ENSG00000135506	SPTLC2	YDR057W	YOS9
RIN3/DGR2	ENSG00000135541	RIN3	YKL121W	DGR2
SNW1/CCT6	ENSG00000135624	SNW1	YDR188W	CCT6
CHGA/UBP12	ENSG00000135655	CHGA	YJL197W	UBP12
ITPK1/GPX2	ENSG00000135709	ITPK1	YBR244W	GPX2
PPM1A/YDR042C	ENSG00000135720	PPM1A	YDR042C	YDR042C
SIX4/YBL059W	ENSG00000135740	SIX4	YBL059W	YBL059W
ASB2/TOK1	ENSG00000135750	ASB2	YJL093C	TOK1
ERH/TAF5	ENSG00000135801	ERH	YBR198C	TAF5
HIF1A/GLN1	ENSG00000135821	HIF1A	YPR035W	GLN1
SRSF5/VAM7	ENSG00000135823	SRSF5	YGL212W	VAM7
EIF5/PRP22	ENSG00000135829	EIF5	YER013W	PRP22
SERPINA4/GPI2	ENSG00000135845	SERPINA4	YPL076W	GPI2
SLC8A3/MRPL3	ENSG00000135900	SLC8A3	YMR024W	MRPL3
DICER1/YML083C	ENSG00000135903	DICER1	YML083C	YML083C
MTHFD1/CAJ1	ENSG00000135924	MTHFD1	YER048C	CAJ1
TCL1A/HYM1	ENSG00000135932	TCL1A	YKL189W	HYM1
ZC3H14/COX4	ENSG00000135940	ZC3H14	YGL187C	COX4
TELO2/ISU2	ENSG00000136003	TELO2	YOR226C	ISU2
BDKRB1/BCK1	ENSG00000136021	BDKRB1	YJL095W	BCK1
GSKIP/BUD21	ENSG00000136026	GSKIP	YOR078W	BUD21
VRK1/NUR1	ENSG00000136044	VRK1	YDL089W	NUR1
PSMC1/PWP1	ENSG00000136045	PSMC1	YLR196W	PWP1
RPS6KA5/RRN7	ENSG00000136098	RPS6KA5	YJL025W	RRN7
PSMB5/YMR086W	ENSG00000136108	PSMB5	YMR086W	YMR086W
YY1/SAM2	ENSG00000136143	YY1	YDR502C	SAM2
ACIN1/STE18	ENSG00000136158	ACIN1	YJR086W	STE18
CCNB1IP1/ADE2	ENSG00000136197	CCNB1IP1	YOR128C	ADE2
TRIP11/CDC42	ENSG00000136238	TRIP11	YLR229C	CDC42
APEX1/SWF1	ENSG00000136247	APEX1	YDR126W	SWF1
ENSG00000100829/DBP9	ENSG00000136271	ENSG00000100829	YLR276C	DBP9
PABPN1/YOX1	ENSG00000136352	PABPN1	YML027W	YOX1
EFS/FAU1	ENSG00000136371	EFS	YER183C	FAU1
ARHGAP5/YPL216W	ENSG00000136436	ARHGAP5	YPL216W	YPL216W
CINP/NMT1	ENSG00000136448	CINP	YLR195C	NMT1
SRP54/HTD2	ENSG00000136449	SRP54	YHR067W	HTD2
CPNE6/NPL3	ENSG00000136450	CPNE6	YDR432W	NPL3
CHD8/YGR021W	ENSG00000136463	CHD8	YGR021W	YGR021W
PSMA6/YPL247C	ENSG00000136485	PSMA6	YPL247C	YPL247C
NFKBIA/SAS3	ENSG00000136504	NFKBIA	YBL052C	SAS3
EMC9/GAP1	ENSG00000136521	EMC9	YKR039W	GAP1
PSME2/PPZ2	ENSG00000136531	PSME2	YDR436W	PPZ2
BRMS1L/EMP47	ENSG00000136560	BRMS1L	YFL048C	EMP47
ENSG00000100931/YHR020W	ENSG00000136628	ENSG00000100931	YHR020W	YHR020W
SEC23A/VPS33	ENSG00000136631	SEC23A	YLR396C	VPS33
PNN/SNX3	ENSG00000136643	PNN	YOR357C	SNX3
RABGGTA/YSP1	ENSG00000136653	RABGGTA	YHR155W	YSP1
NFATC4/YLR194C	ENSG00000136715	NFATC4	YLR194C	YLR194C
PLTP/IMP4	ENSG00000136718	PLTP	YNL075W	IMP4
PCIF1/KRE5	ENSG00000136731	PCIF1	YOR336W	KRE5
GSS/NFS1	ENSG00000136750	GSS	YCL017C	NFS1
MMP9/YME1	ENSG00000136758	MMP9	YPR024W	YME1
TRPC4AP/TRX2	ENSG00000136810	TRPC4AP	YGR209C	TRX2
PYGB/ECM29	ENSG00000136813	PYGB	YHL030W	ECM29
PROCR/MIG2	ENSG00000136826	PROCR	YGL209W	MIG2
GINS1/IRA1	ENSG00000136848	GINS1	YBR140C	IRA1
NINL/SEC1	ENSG00000136854	NINL	YDR164C	SEC1
CD40/YPL260W	ENSG00000136861	CD40	YPL260W	YPL260W
UQCC/AGC1	ENSG00000136869	UQCC	YPR021C	AGC1
ZMYND8/DOA4	ENSG00000136878	ZMYND8	YDR069C	DOA4
SGK2/VMA10	ENSG00000136888	SGK2	YHR039C-A	VMA10
IFT52/IPI1	ENSG00000136891	IFT52	YHR085W	IPI1
MYBL2/SUR4	ENSG00000136928	MYBL2	YLR372W	SUR4
HNF4A/PUP1	ENSG00000136930	HNF4A	YOR157C	PUP1
SLA2/KEL3	ENSG00000136933	SLA2	YPL263C	KEL3
C20orf24/PLP2	ENSG00000136940	C20orf24	YOR281C	PLP2
NFATC2/RPL35B	ENSG00000136942	NFATC2	YDL136W	RPL35B
STK4/DCC1	ENSG00000136982	STK4	YCL016C	DCC1
PFDN4/DFM1	ENSG00000136986	PFDN4	YDR411C	DFM1
DOK5/RPA49	ENSG00000137054	DOK5	YNL248C	RPA49
CSTF1/HNT3	ENSG00000137074	CSTF1	YOR258W	HNT3
BMP7/FDH1	ENSG00000137106	BMP7	YOR388C	FDH1
RAE1/RPS6B	ENSG00000137154	RAE1	YBR181C	RPS6B
TPD52L2/NAT2	ENSG00000137185	TPD52L2	YGR147C	NAT2
DNAJC5/STB4	ENSG00000137203	DNAJC5	YMR019W	STB4
NELFCD/POP8	ENSG00000137265	NELFCD	YBL018C	POP8
PRPF6/PRR1	ENSG00000137275	PRPF6	YKL116C	PRR1
TUBB1/BMS1	ENSG00000137312	TUBB1	YPL217C	BMS1
PSMA7/SEC16	ENSG00000137337	PSMA7	YPL085W	SEC16
NTSR1/FLX1	ENSG00000137409	NTSR1	YIL134W	FLX1
MRGBP/FMP32	ENSG00000137500	MRGBP	YFL046W	FMP32
DIDO1/SIR4	ENSG00000137501	DIDO1	YDR227W	SIR4
GID8/YGR015C	ENSG00000137509	GID8	YGR015C	YGR015C
BIRC7/MRPL10	ENSG00000137547	BIRC7	YNL284C	MRPL10
ARFGAP1/YNR065C	ENSG00000137642	ARFGAP1	YNR065C	YNR065C
AVP/TMA20	ENSG00000137699	AVP	YER007C-A	TMA20
COL20A1/MRP1	ENSG00000137710	COL20A1	YDR347W	MRP1
CHRNA4/VAC14	ENSG00000137713	CHRNA4	YLR386W	VAC14
EEF1A2/YAH1	ENSG00000137714	EEF1A2	YPL252C	YAH1
PTK6/YJL185C	ENSG00000137752	PTK6	YJL185C	YJL185C
GMEB2/MKK2	ENSG00000137764	GMEB2	YPL140C	MKK2
C20orf27/ODC2	ENSG00000137801	C20orf27	YOR222W	ODC2
SPEF1/GCR2	ENSG00000137806	SPEF1	YNL199C	GCR2
CDC25B/RTF1	ENSG00000137815	CDC25B	YGL244W	RTF1
ARFRP1/SPC98	ENSG00000137822	ARFRP1	YNL126W	SPC98
NDUFAF5/BIO5	ENSG00000137842	NDUFAF5	YNR056C	BIO5
TRIB3/RPC31	ENSG00000137845	TRIB3	YNL151C	RPC31
RASSF2/RLP24	ENSG00000137876	RASSF2	YLR009W	RLP24
CSNK2A1/COY1	ENSG00000137878	CSNK2A1	YKL179C	COY1
ANGPT4/MRPL40	ENSG00000137942	ANGPT4	YPL173W	MRPL40
HM13/ALT1	ENSG00000137944	HM13	YLR089C	ALT1
SNPH/SUA7	ENSG00000137947	SNPH	YPR086W	SUA7
MYLK2/BET2	ENSG00000137955	MYLK2	YPR176C	BET2
SIRPB1/KGD2	ENSG00000137992	SIRPB1	YDR148C	KGD2
SEC23B/IMD2	ENSG00000138029	SEC23B	YHR216W	IMD2
FERMT1/RBK1	ENSG00000138030	FERMT1	YCR036W	RBK1
HAO1/PTC1	ENSG00000138032	HAO1	YDL006W	PTC1
PDYN/YGR016W	ENSG00000138035	PDYN	YGR016W	YGR016W
PLCB4/PSY2	ENSG00000138041	PLCB4	YNL201C	PSY2
MYL9/YPT1	ENSG00000138069	MYL9	YFL038C	YPT1
HCK/ARP2	ENSG00000138071	HCK	YDL029W	ARP2
CRNKL1/MAL12	ENSG00000138079	CRNKL1	YGR292W	MAL12
POFUT1/DAS1	ENSG00000138081	POFUT1	YJL149W	DAS1
SAMHD1/MATALPHA2	ENSG00000138083	SAMHD1	YCR039C	MATALPHA2
PAK7/PET309	ENSG00000138095	PAK7	YLR067C	PET309
KIF3B/BIO4	ENSG00000138101	KIF3B	YNR057C	BIO4
NOP56/ARP1	ENSG00000138107	NOP56	YHR129C	ARP1
IDH3B/KIP3	ENSG00000138160	IDH3B	YGL216W	KIP3
MAPRE1/BSP1	ENSG00000138162	MAPRE1	YPR171W	BSP1
JAG1/KAR3	ENSG00000138182	JAG1	YPR141C	KAR3
CDK5RAP1/YND1	ENSG00000138185	CDK5RAP1	YER005W	YND1
SNTA1/HMLALPHA1	ENSG00000138279	SNTA1	YCL066W	HMLALPHA1
OXT/TIM23	ENSG00000138297	OXT	YNR017W	TIM23
TTI1/RPS24A	ENSG00000138326	TTI1	YER074W	RPS24A
E2F1/ADE17	ENSG00000138363	E2F1	YMR120C	ADE17
RPRD1B/KTR5	ENSG00000138378	RPRD1B	YNL029C	KTR5
PXMP4/CPR3	ENSG00000138398	PXMP4	YML078W	CPR3
CHMP4B/IDP2	ENSG00000138413	CHMP4B	YLR174W	IDP2
BPI/YPL014W	ENSG00000138434	BPI	YPL014W	YPL014W
CST3/YTM1	ENSG00000138442	CST3	YOR272W	YTM1
ASIP/MKC7	ENSG00000138448	ASIP	YDR144C	MKC7
CST4/YKL100C	ENSG00000138600	CST4	YKL100C	YKL100C
ACTR5/PTM1	ENSG00000138613	ACTR5	YKL039W	PTM1
WFDC2/DSK2	ENSG00000138629	WFDC2	YMR276W	DSK2
AHCY/ALG9	ENSG00000138641	AHCY	YNL219C	ALG9
DHX35/FMP25	ENSG00000138646	DHX35	YLR077W	FMP25
DNTTIP1/IES2	ENSG00000138660	DNTTIP1	YNL215W	IES2
MAP1LC3A/RIM4	ENSG00000138668	MAP1LC3A	YHL024W	RIM4
SYNDIG1/PSY4	ENSG00000138669	SYNDIG1	YBL046W	PSY4
PIGU/SEC31	ENSG00000138674	PIGU	YDL195W	SEC31
TNNC2/HYR1	ENSG00000138675	TNNC2	YIR037W	HYR1
APMAP/YGL015C	ENSG00000138684	APMAP	YGL015C	YGL015C
ZNF516/CSF1	ENSG00000138688	ZNF516	YLR087C	CSF1
USP14/MKK1	ENSG00000138696	USP14	YOR231W	MKK1
VAPA/UBP1	ENSG00000138698	VAPA	YDL122W	UBP1
MYOM1/YBR141C	ENSG00000138735	MYOM1	YBR141C	YBR141C
MYL12A/BRE5	ENSG00000138757	MYL12A	YNR051C	BRE5
CEP76/SHS1	ENSG00000138758	CEP76	YDL225W	SHS1
CEP192/YOR387C	ENSG00000138760	CEP192	YOR387C	YOR387C
RNMT/USO1	ENSG00000138768	RNMT	YDL058W	USO1
SMAD7/YOR021C	ENSG00000138772	SMAD7	YOR021C	YOR021C
LAMA1/PPA2	ENSG00000138777	LAMA1	YMR267W	PPA2
RNF125/YEL043W	ENSG00000138795	RNF125	YEL043W	YEL043W
ANKRD12/NDI1	ENSG00000138796	ANKRD12	YML120C	NDI1
NOL4/SFB2	ENSG00000138802	NOL4	YNL049C	SFB2
POLI/CNA1	ENSG00000138814	POLI	YLR433C	CNA1
MIB1/COX12	ENSG00000138829	MIB1	YLR038C	COX12
RBBP8/SKO1	ENSG00000138835	RBBP8	YNL167C	SKO1
RIOK3/ATG8	ENSG00000139112	RIOK3	YBL078C	ATG8
CSTF2/LSB6	ENSG00000139178	CSTF2	YJL100W	LSB6
PSMD10/YLR290C	ENSG00000139180	PSMD10	YLR290C	YLR290C
ATG4A/PEX5	ENSG00000139197	ATG4A	YDR244W	PEX5
TBL1X/SYT1	ENSG00000139218	TBL1X	YPR095C	SYT1
GPR143/ADY3	ENSG00000139220	GPR143	YDL239C	ADY3
PGRMC1/PPS1	ENSG00000139318	PGRMC1	YBR276C	PPS1
POLA1/SMX3	ENSG00000139343	POLA1	YPR182W	SMX3
MID1/KTR4	ENSG00000139505	MID1	YBR199W	KTR4
NKAP/RPS8A	ENSG00000139610	NKAP	YBL072C	RPS8A
NXT2/RSC8	ENSG00000139613	NXT2	YFR037C	RSC8
GUCY2F/ORM2	ENSG00000139618	GUCY2F	YLR350W	ORM2
ENSG00000101898/MED8	ENSG00000139636	ENSG00000101898	YBR193C	MED8
ALG13/YER156C	ENSG00000139637	ALG13	YER156C	YER156C
PRPS2/YJL068C	ENSG00000139684	PRPS2	YJL068C	YJL068C
TLR8/TMA22	ENSG00000139726	TLR8	YJR014W	TMA22
AMMECR1/YJL055W	ENSG00000139910	AMMECR1	YJL055W	YJL055W
CHRDL1/RTN1	ENSG00000139970	CHRDL1	YDR233C	RTN1
WDR13/HAT1	ENSG00000139998	WDR13	YPL001W	HAT1
SUV39H1/YNL035C	ENSG00000140006	SUV39H1	YNL035C	YNL035C
GLRA2/PRY1	ENSG00000140092	GLRA2	YJL079C	PRY1
XIAP/TYS1	ENSG00000140105	XIAP	YGR185C	TYS1
STAG2/HNM1	ENSG00000140199	STAG2	YGL077C	HNM1
MCF2/QRI5	ENSG00000140262	MCF2	YLR204W	QRI5
F9/XYL2	ENSG00000140263	F9	YLR070C	XYL2
ABCD1/YDL085C-A	ENSG00000140264	ABCD1	YDL085C-A	YDL085C-A
CCDC22/TOA2	ENSG00000140307	CCDC22	YKL058W	TOA2
CACNA1F/SRP14	ENSG00000140319	CACNA1F	YDL092W	SRP14
SYP/SML1	ENSG00000140382	SYP	YML058W	SML1
PLP2/ARG7	ENSG00000140386	PLP2	YMR062C	ARG7
BMX/YGR079W	ENSG00000140391	BMX	YGR079W	YGR079W
PLS3/SKI8	ENSG00000140395	PLS3	YGL213C	SKI8
NAA10/AMS1	ENSG00000140400	NAA10	YGL156W	AMS1
RENBP/NNF2	ENSG00000140416	RENBP	YGR089W	NNF2
ELF4/KIN3	ENSG00000140443	ELF4	YAR018C	KIN3
SMARCA1/DIT2	ENSG00000140459	SMARCA1	YDR402C	DIT2
MTMR8/EMW1	ENSG00000140463	MTMR8	YNL313C	EMW1
ASB9/RAD16	ENSG00000140464	ASB9	YBR114W	RAD16
ENSG00000102050/ERG5	ENSG00000140465	ENSG00000102050	YMR015C	ERG5
RBBP7/HO	ENSG00000140479	RBBP7	YDL227C	HO
PPP1R2P9/SSP2	ENSG00000140488	PPP1R2P9	YOR242C	SSP2
KCND1/CSR1	ENSG00000140522	KCND1	YLR380W	CSR1
OPN1LW/YMR210W	ENSG00000140526	OPN1LW	YMR210W	YMR210W
FMR1/IPL1	ENSG00000140538	FMR1	YPL209C	IPL1
PIM2/LST7	ENSG00000140543	PIM2	YGR057C	LST7
SLC35A2/OYE3	ENSG00000140564	SLC35A2	YPL171C	OYE3
PQBP1/YGR122W	ENSG00000140694	PQBP1	YGR122W	YGR122W
PCSK1N/QCR2	ENSG00000140740	PCSK1N	YPR191W	QCR2
EMD/GRX3	ENSG00000140830	EMD	YDR098C	GRX3
TAZ/RPL9B	ENSG00000140937	TAZ	YNL067W	RPL9B
PGK1/RRT12	ENSG00000140943	PGK1	YCR045C	RRT12
GATA1/RPL3	ENSG00000140986	GATA1	YOR063W	RPL3
MAGT1/YPL236C	ENSG00000140992	MAGT1	YPL236C	YPL236C
SMS/YDR333C	ENSG00000141002	SMS	YDR333C	YDR333C
PHEX/MCD4	ENSG00000141012	PHEX	YKL165C	MCD4
UBL4A/DIG1	ENSG00000141027	UBL4A	YPL049C	DIG1
EEA1/CDC33	ENSG00000141040	EEA1	YOL139C	CDC33
RP2/SSH4	ENSG00000141084	RP2	YKL124W	SSH4
PHF16/PRS3	ENSG00000141127	PHF16	YHL011C	PRS3
CDK16/DBP6	ENSG00000141141	CDK16	YNR038W	DBP6
USP11/VPS53	ENSG00000141252	USP11	YJL029C	VPS53
PCYT1B/MDR1	ENSG00000141258	PCYT1B	YGR100W	MDR1
HTATSF1/APE2	ENSG00000141279	HTATSF1	YKL157W	APE2
VGLL1/HSE1	ENSG00000141293	VGLL1	YHL002W	HSE1
CD40LG/CHC1	ENSG00000141367	CD40LG	YGL206C	CHC1
TIMP1/YTA7	ENSG00000141385	TIMP1	YGR270W	YTA7
FGD1/ORC2	ENSG00000141503	FGD1	YBR060C	ORC2
PIN4/RDI1	ENSG00000141522	PIN4	YDL135C	RDI1
PORCN/MCH4	ENSG00000141526	PORCN	YOL119C	MCH4
MAGED2/DED1	ENSG00000141543	MAGED2	YOR204W	DED1
KLF8/KIN4	ENSG00000141551	KLF8	YOR233W	KIN4
SYTL4/NAR1	ENSG00000141562	SYTL4	YNL240C	NAR1
CENPI/ATG18	ENSG00000141580	CENPI	YFR021W	ATG18
DRP2/SOK2	ENSG00000141646	DRP2	YMR016C	SOK2
TAF7L/FAB1	ENSG00000141720	TAF7L	YFR019W	FAB1
PBDC1/DIB1	ENSG00000141759	PBDC1	YPR082C	DIB1
ENSG00000102391/ZRT2	ENSG00000141873	ENSG00000102391	YLR130C	ZRT2
ARMCX3/PFK1	ENSG00000141959	ARMCX3	YGR240C	PFK1
HTR2A/CDC24	ENSG00000141968	HTR2A	YAL041W	CDC24
NDFIP2/GLN4	ENSG00000142166	NDFIP2	YOR168W	GLN4
TNFSF13B/SOD1	ENSG00000142168	TNFSF13B	YJR104C	SOD1
MLNR/SCH9	ENSG00000142178	MLNR	YHR205W	SCH9
CAB39L/ARN2	ENSG00000142185	CAB39L	YHL047C	ARN2
KLF5/MSB3	ENSG00000142192	KLF5	YNL293W	MSB3
STK24/PTK2	ENSG00000142208	STK24	YJR059W	PTK2
ACP5/MYO4	ENSG00000142347	ACP5	YAL029C	MYO4
DNAJC3/HSL7	ENSG00000142453	DNAJC3	YBR133C	HSL7
UGGT2/GYP5	ENSG00000142459	UGGT2	YPL249C	GYP5
ARHGEF7/PUP2	ENSG00000142507	ARHGEF7	YGR253C	PUP2
FGF9/YPR022C	ENSG00000142528	FGF9	YPR022C	YPR022C
SGCG/RPS11B	ENSG00000142534	SGCG	YBR048W	RPS11B
PARP4/GZF3	ENSG00000142599	PARP4	YJL110C	GZF3
SUPT20H/PEX14	ENSG00000142655	SUPT20H	YGL153W	PEX14
MRPS31/RPL11B	ENSG00000142676	MRPS31	YGR085C	RPL11B
KPNA3/BUD20	ENSG00000142684	KPNA3	YLR074C	BUD20
FLT1/PSD2	ENSG00000142765	FLT1	YGR170W	PSD2
RGCC/TAH1	ENSG00000142784	RGCC	YCR060W	TAH1
VWA8/YGK3	ENSG00000142875	VWA8	YOL128C	YGK3
DGKH/GPI8	ENSG00000142892	DGKH	YDR331W	GPI8
KATNAL1/PTP1	ENSG00000142949	KATNAL1	YDL230W	PTP1
INTS6/KEM1	ENSG00000143006	INTS6	YGL173C	KEM1
TSC22D1/MSN1	ENSG00000143033	TSC22D1	YOL116W	MSN1
CLN5/FAR11	ENSG00000143093	CLN5	YNL127W	FAR11
OLFM4/PUP3	ENSG00000143106	OLFM4	YER094C	PUP3
MSLN/SWD2	ENSG00000143164	MSLN	YKL018W	SWD2
TRADD/PHO2	ENSG00000143190	TRADD	YDL106C	PHO2
HSF4/TPI1	ENSG00000143198	HSF4	YDR050C	TPI1
CORO1A/LST8	ENSG00000143207	CORO1A	YNL006W	LST8
MAPK3/RPL14A	ENSG00000143314	MAPK3	YKL006W	RPL14A
PHKB/PAN2	ENSG00000143319	PHKB	YGL094C	PAN2
NUTF2/RFS1	ENSG00000143321	NUTF2	YBR052C	RFS1
NUP93/GIC2	ENSG00000143322	NUP93	YDR309C	GIC2
CENPT/RGS2	ENSG00000143333	CENPT	YOR107W	RGS2
TSNAXIP1/RAD10	ENSG00000143337	TSNAXIP1	YML095C	RAD10
NFAT5/ALR1	ENSG00000143355	NFAT5	YOL130W	ALR1
N4BP1/PPX1	ENSG00000143363	N4BP1	YHR201C	PPX1
CBLN1/MAD1	ENSG00000143367	CBLN1	YGL086W	MAD1
ARL2BP/CBC2	ENSG00000143368	ARL2BP	YPL178W	CBC2
ZNF423/SET2	ENSG00000143379	ZNF423	YJL168C	SET2
CCL22/PIK1	ENSG00000143393	CCL22	YNL267W	PIK1
CCL17/NCA2	ENSG00000143398	CCL17	YPR155C	NCA2
CTCF/HEM12	ENSG00000143412	CTCF	YDR047W	HEM12
ACD/STR3	ENSG00000143416	ACD	YGL184C	STR3
POLR2C/LAC1	ENSG00000143418	POLR2C	YKL008C	LAC1
PARD6A/IGO1	ENSG00000143420	PARD6A	YNL157W	IGO1
ZNF821/PHO85	ENSG00000143466	ZNF821	YPL031C	PHO85
MMP15/VBA4	ENSG00000143469	MMP15	YDR119W	VBA4
USB1/TMA64	ENSG00000143486	USB1	YDR117C	TMA64
CCDC113/SET5	ENSG00000143499	CCDC113	YHR207C	SET5
NME3/HAA1	ENSG00000143514	NME3	YPR008W	HAA1
PSMD7/FYV7	ENSG00000143549	PSMD7	YLR068W	FYV7
VAC14/NTH1	ENSG00000143575	VAC14	YDR001C	NTH1
TANGO6/CYT2	ENSG00000143621	TANGO6	YKL087C	CYT2
COG4/YCL047C	ENSG00000143641	COG4	YCL047C	YCL047C
PLA2G15/TEX1	ENSG00000143669	PLA2G15	YNL253W	TEX1
[truncated: 1,227 more rows]
