# Supplementary material for: Scope and limitations of yeast as a model organism for studying human tissue-specific pathways
Source: BMC Syst Biol. 2015 Dec 29;9:96. doi: 10.1186/s12918-015-0253-0 (PMC4696342; doi:10.1186/s12918-015-0253-0)
Supplement: Additional file 1 — Network alignments. Compressed (*.zip) file containing individual tissue-specific alignments. (ZIP 5181 Kb) [file 12918_2015_253_MOESM1_ESM.zip › alignments/Pons_AlignGraph_edges.tsv]

First_ortholog_pair	Second_ortholog_pair
PTPMT1/GCY1	GCLC/DFG5
BAIAP3/VPS5	HSPB6/YMR010W
RABEP1/AKR1	HSPB6/YMR010W
TRO/MUP1	HSPB6/YMR010W
PTPN23/PIL1	ITGA3/NAB2
UNG/ELP4	ITGA3/NAB2
DNAJC10/CAT8	ITGA3/NAB2
ADCY2/MDN1	ITGA3/NAB2
AP4E1/ARC19	ITGA3/NAB2
RAPGEF4/CRG1	ITGA3/NAB2
TINF2/COF1	ITGA3/NAB2
RGS9/RPL28	ITGA3/NAB2
UNC119/CTF8	ITGA3/NAB2
RNF8/SWC4	ITGA3/NAB2
TXNDC9/PNP1	ITGA3/NAB2
TCEB3/BUD3	SYNRG/NGL2
RGS17/ADY2	VPS41/PDI1
KDELR1/SMY1	UPP2/END3
PPP2R1A/SAS2	UPP2/END3
SNW1/CCT6	SYN1/WTM1
PIAS4/URA6	LYPLA2/TAF3
FOXP3/DIM1	NME2/RRP12
SCNN1A/RPL4A	NME2/RRP12
GRHL2/RPL23A	UBR7/RPL18B
BRAP/RPS18A	UBR7/RPL18B
NCR2/PRE5	ACPP/PSE1
LOXL3/GFA1	ACPP/PSE1
YWHAE/PRP46	ZMYND11/MSL1
GGA1/GAL83	ATP1A2/HEM2
KDELR1/SMY1	TTC27/ENT1
NTN1/GLO3	CD74/SEC7
RGS11/SSB1	AQR/KCS1
CPT1A/MYO2	AQR/KCS1
IRAK3/ATP11	GLRX2/UIP3
TRADD/PHO2	EHD2/MUD2
FGD1/ORC2	IKZF2/MCM2
CAPN3/ERV41	ENSG00000032514/SBA1
KDELR1/SMY1	LRRC7/MNS1
PSME1/RPA135	APBA2/RCK1
PHKA1/STE11	PEX3/VPS21
VDAC3/UGA2	PEX3/VPS21
RTN4/HHT2	ENSG00000038102/DHR2
ADRBK2/GPI15	RTN4R/YKU80
PHACTR3/KIC1	PHF23/CBK1
RBFOX2/INM1	INPP4A/REX3
BCAS1/NOT5	DCUN1D1/MOT2
SFRP1/VMA2	ADRB1/STE12
POLRMT/SPC97	EPN3/BZZ1
PTGS1/SMC1	CROCC/HRR25
ARL2BP/CBC2	MXD1/GBP2
UFSP2/GAS4	DNAJC25/ELM1
ACVR1/RPL43B	WNK1/DER1
AAGAB/CDC5	GNA15/CDC28
MGLL/RAD57	GPBP1/SAP190
BRPF3/DAL82	LTK/PGA3
MRPL27/MSL5	ELMO2/APL1
KDELR1/SMY1	EIF4B/MSB4
SIRT2/POP1	SPA17/PRE10
TOP3B/BNI1	CDON/BNR1
HAVCR1/CDC14	CDON/BNR1
EIF3A/FSF1	SLC9A3R2/PET9
ADRBK2/GPI15	DGKA/YFL066C
IQCG/ILS1	NFYC/CPT1
HYAL2/TLG2	FECH/KTR1
AKT2/ERF2	TRAM1/YNL010W
CHRNE/BIM1	RHOA/UBC9
ZNF821/PHO85	ROCK1/SIS1
IPO11/IQG1	BCL3/TMT1
SOD3/HNT1	SPTB/YHR097C
NUP37/YPT6	WIPI1/YIP3
SUPT16H/SMB1	PTPN21/CCC1
ADRBK2/GPI15	ATP2B1/AKL1
EIF3J/RAD53	ARHGAP10/LCD1
PAFAH1B3/SSA1	HLTF/SSO1
UBE2W/YJL049W	HLTF/SSO1
KDELR1/SMY1	PRKACA/PRT1
TMED2/UTP25	HSD17B10/UTP21
RGS11/SSB1	MAP3K13/SMC3
KDELR1/SMY1	CLNS1A/ADA2
KDELR1/SMY1	EIF4G3/SPT7
AICDA/BOI2	SEMA3A/NBP2
PAG1/PHO91	FRYL/SPT6
BIRC6/SMD3	ARHGAP15/PRP43
PRX/YDR132C	EXOSC7/CDC4
CCL7/TEF1	PTPN23/PIL1
FBXO5/VPS64	PTPN23/PIL1
PAFAH1B3/SSA1	RGS11/SSB1
PGS1/SWP1	RGS11/SSB1
ENSG00000100101/FOL2	RGS11/SSB1
ASB2/TOK1	RGS11/SSB1
CACTIN/VPS9	RGS11/SSB1
LIPA/ERV14	RGS11/SSB1
PHC1/ZDS1	RGS11/SSB1
HPCAL1/SSB2	RGS11/SSB1
GSK3A/HSF1	NT5C2/KNS1
BLOC1S6/ABP1	CTTNBP2/CRN1
MAVS/MOB1	FAM76B/HRP1
NDUFB2/TMA17	FAM76B/HRP1
ZNF330/YPL088W	FBLN1/MTF1
ITPR3/DIA2	MCCC1/SLT2
AP4E1/ARC19	RBFOX1/SRV2
TINF2/COF1	RBFOX1/SRV2
SQLE/RSM25	SAR1A/FUN26
PGS1/SWP1	PAFAH1B3/SSA1
TGM1/PEX15	PAFAH1B3/SSA1
ASB2/TOK1	PAFAH1B3/SSA1
CACTIN/VPS9	PAFAH1B3/SSA1
COPE/OTU1	PAFAH1B3/SSA1
LIPA/ERV14	PAFAH1B3/SSA1
HPCAL1/SSB2	PAFAH1B3/SSA1
ZNF423/SET2	SCTR/RPF2
KDELR1/SMY1	SLC4A4/CKB1
TLX1/FBP1	CHRNA3/ARP8
LPXN/NOP7	AFP/RPL24A
TJP1/YCK2	PKP1/SUI1
PSMD5/NUP82	ME2/NUM1
PAK7/PET309	ATRX/YEL023C
MED31/DUS1	FCN1/FZO1
TFR2/GIN4	ATG16L1/YGL039W
SHD/YHR033W	ZFAND6/MEK1
IFT27/RIB4	DDX18/GCD7
RHEB/MDV1	DDX18/GCD7
MLLT6/YHL018W	DDX18/GCD7
GNPTG/RVS167	MAVS/MOB1
SPIN1/MSN5	PSME1/RPA135
IKZF5/PEX1	TGM1/PEX15
KDELR1/SMY1	PSMD8/SPS19
ATP5B/DCP2	CDC34/LSM4
HAVCR1/CDC14	TOP3B/BNI1
PHF16/PRS3	FBXO7/RPC34
DDX49/APS3	SUN2/APL6
LHB/CCT7	SNW1/CCT6
C20orf27/ODC2	VRK1/NUR1
PTPMT1/GCY1	APEX1/SWF1
PHF12/YPL264C	MYBL2/SUR4
ZNF174/RPL32	RAE1/RPS6B
ECT2/RPL36A	SAMHD1/MATALPHA2
RPS19/ACB1	E2F1/ADE17
HAVCR1/CDC14	FGD1/ORC2
ABCC1/UBI4	STK24/PTK2
DHX15/HEK2	POLR2C/LAC1
PPY/JJJ3	ZNF821/PHO85
PTPMT1/GCY1	NECAB2/GRX5
MTMR4/UTP13	TSC2/RRP9
FBXO5/VPS64	TJP1/YCK2
GARS/RPT5	DMXL2/RPT3
DLX4/RPB7	RAB2A/RPC10
LHB/CCT7	MAN2B1/ASH1
PRKAG3/EMC6	CLEC4M/SPC29
CHIC2/RPS16B	RASIP1/RPL30
HPCAL1/SSB2	PLEKHA8/PPH22
RPL28/CFT2	DDX58/ULP1
COL7A1/RPL14B	RGS9/RPL28
ACADL/CTF4	AKAP10/ISY1
RAPGEF2/SFL1	ICAM2/TAF4
ACVR1/RPL43B	DHX15/HEK2
AICDA/BOI2	PPARGC1A/BMH1
PTPMT1/GCY1	CHORDC1/PGU1
TTC1/RPS17B	HIPK3/RPL1A
KHDRBS2/SWA2	DUSP16/ROM2
EVA1A/KIN1	ATP6V0E1/GLC7
STEAP3/STB3	TFDP2/RCK2
ODC1/SSA2	ACADL/CTF4
