# Supplementary material for: Scope and limitations of yeast as a model organism for studying human tissue-specific pathways
Source: BMC Syst Biol. 2015 Dec 29;9:96. doi: 10.1186/s12918-015-0253-0 (PMC4696342; doi:10.1186/s12918-015-0253-0)
Supplement: Additional file 1 — Network alignments. Compressed (*.zip) file containing individual tissue-specific alignments. (ZIP 5181 Kb) [file 12918_2015_253_MOESM1_ESM.zip › alignments/Spinal Cord_AlignGraph_nodes.tsv]

ID	Human_EnsemblGeneID	Human_Symbol	Yeast_EnsemblGeneID	Yeast_Symbol
TSPAN6/DPM1	ENSG00000000419	TSPAN6	YPR183W	DPM1
DPM1/GSH1	ENSG00000001084	DPM1	YJL101C	GSH1
SCYL3/HAP2	ENSG00000001167	SCYL3	YGL237C	HAP2
FGR/MRM1	ENSG00000001631	FGR	YOR201C	MRM1
CFH/RAD59	ENSG00000002016	CFH	YDL059C	RAD59
GCLC/WHI5	ENSG00000002822	GCLC	YOR083W	WHI5
NFYA/CTR1	ENSG00000003147	NFYA	YPR124W	CTR1
SEMA3F/COS9	ENSG00000003402	SEMA3F	YKL219W	COS9
CFTR/CSM4	ENSG00000004059	CFTR	YPL200W	CSM4
KRIT1/FEN1	ENSG00000004399	KRIT1	YCR034W	FEN1
RAD52/ADK1	ENSG00000004455	RAD52	YDR226W	ADK1
BAD/GUP2	ENSG00000004468	BAD	YPL189W	GUP2
CD99/CPR7	ENSG00000004478	CD99	YJR032W	CPR7
AOC1/SNF1	ENSG00000004660	AOC1	YDR477W	SNF1
HECW1/ACP1	ENSG00000004779	HECW1	YKL192C	ACP1
MAD1L1/PKP1	ENSG00000004799	MAD1L1	YIL042C	PKP1
LASP1/YGR201C	ENSG00000004838	LASP1	YGR201C	YGR201C
M6PR/YDR307W	ENSG00000004866	M6PR	YDR307W	YDR307W
ICA1/CDC27	ENSG00000004897	ICA1	YBL084C	CDC27
ALS2/BOR1	ENSG00000004939	ALS2	YNL275W	BOR1
CASP10/FCY2	ENSG00000004948	CASP10	YER056C	FCY2
CFLAR/CYC3	ENSG00000004961	CFLAR	YAL039C	CYC3
TFPI/OSH3	ENSG00000005020	TFPI	YHR073W	OSH3
RBM5/DHR2	ENSG00000005100	RBM5	YKL078W	DHR2
MTMR7/DNL4	ENSG00000005156	MTMR7	YOR005C	DNL4
ARF5/PET112	ENSG00000005175	ARF5	YBL080C	PET112
POLDIP2/PST2	ENSG00000005302	POLDIP2	YDR032C	PST2
PLXND1/BDF2	ENSG00000005339	PLXND1	YDL070W	BDF2
AK2/SIA1	ENSG00000005421	AK2	YOR137C	SIA1
CD38/LOC1	ENSG00000005700	CD38	YFR001W	LOC1
FKBP4/YDR352W	ENSG00000005893	FKBP4	YDR352W	YDR352W
KDM1A/PGC1	ENSG00000006007	KDM1A	YPL206C	PGC1
CAMKK1/APL4	ENSG00000006125	CAMKK1	YPR029C	APL4
RECQL/THP1	ENSG00000006128	RECQL	YOL072W	THP1
HSPB6/ADH7	ENSG00000006194	HSPB6	YCR105W	ADH7
ARHGAP33/GRX6	ENSG00000006468	ARHGAP33	YDL010W	GRX6
NDUFAB1/LCB5	ENSG00000006530	NDUFAB1	YLR260W	LCB5
PDK4/YMR010W	ENSG00000006704	PDK4	YMR010W	YMR010W
ZMYND10/VPS41	ENSG00000006715	ZMYND10	YDR080W	VPS41
ST7/SKN7	ENSG00000006788	ST7	YHR206W	SKN7
CDC27/IZH2	ENSG00000006831	CDC27	YOL002C	IZH2
SLC4A1/PAC1	ENSG00000007168	SLC4A1	YOR269W	PAC1
CALCR/MET10	ENSG00000007171	CALCR	YFR030W	MET10
HCCS/HOF1	ENSG00000007237	HCCS	YMR032W	HOF1
DVL2/TRS33	ENSG00000007255	DVL2	YOR115C	TRS33
UPF1/SRL1	ENSG00000007372	UPF1	YOR247W	SRL1
SKAP2/GPI1	ENSG00000007541	SKAP2	YGR216C	GPI1
SLC25A5/FRE7	ENSG00000007952	SLC25A5	YOL152W	FRE7
CCDC109B/PRE7	ENSG00000008018	CCDC109B	YBL041W	PRE7
HOXA11/SCH9	ENSG00000008118	HOXA11	YHR205W	SCH9
POLR2J/USA1	ENSG00000008130	POLR2J	YML029W	USA1
DHX33/DTR1	ENSG00000008282	DHX33	YBR180W	DTR1
MEOX1/CNL1	ENSG00000008294	MEOX1	YDR357C	CNL1
LIG3/PHO3	ENSG00000008710	LIG3	YBR092C	PHO3
RPAP3/MEP1	ENSG00000008838	RPAP3	YGR121C	MEP1
ENSG00000005189/RPS20	ENSG00000008988	ENSG00000005189	YHL015W	RPS20
CIAPIN1/YBL055C	ENSG00000009335	CIAPIN1	YBL055C	YBL055C
FAM214B/REV3	ENSG00000009413	FAM214B	YPL167C	REV3
COPZ2/VTA1	ENSG00000009844	COPZ2	YLR181C	VTA1
PRKAR2B/PHD1	ENSG00000009950	PRKAR2B	YKL043W	PHD1
MSL3/ITC1	ENSG00000009954	MSL3	YGL133W	ITC1
CREBBP/VID30	ENSG00000010017	CREBBP	YGL227W	VID30
BZRAP1/MSC7	ENSG00000010030	BZRAP1	YHR039C	MSC7
MPO/SPE4	ENSG00000010165	MPO	YLR146C	SPE4
PON1/COR1	ENSG00000010256	PON1	YBL045C	COR1
GCFC2/YCS4	ENSG00000010292	GCFC2	YLR272C	YCS4
ABCB4/NUD1	ENSG00000010322	ABCB4	YOR373W	NUD1
SOX8/PIN3	ENSG00000010671	SOX8	YPR154W	PIN3
IBTK/YCK2	ENSG00000010810	IBTK	YNL154C	YCK2
MYCBP2/NDD1	ENSG00000010818	MYCBP2	YOR372C	NDD1
FBXL3/RDS2	ENSG00000011007	FBXL3	YPL133C	RDS2
ITGAL/YNK1	ENSG00000011052	ITGAL	YKL067W	YNK1
PDK2/ICT1	ENSG00000011198	PDK2	YLR099C	ICT1
ITGA3/UTP18	ENSG00000011260	ITGA3	YJL069C	UTP18
LAMP2/DCR2	ENSG00000011275	LAMP2	YLR361C	DCR2
GGNBP2/STT4	ENSG00000011405	GGNBP2	YLR305C	STT4
ITGA2B/SKG3	ENSG00000011426	ITGA2B	YLR187W	SKG3
GDE1/GYP1	ENSG00000011454	GDE1	YOR070C	GYP1
C19orf60/PPH21	ENSG00000011485	C19orf60	YDL134C	PPH21
CRLF1/RPS15	ENSG00000011566	CRLF1	YOL040C	RPS15
MAP3K14/NUP57	ENSG00000012822	MAP3K14	YGR119C	NUP57
ABCC8/ARR1	ENSG00000012983	ABCC8	YPR199C	ARR1
CCL18/IRS4	ENSG00000013016	CCL18	YKR019C	IRS4
CCL3/RPT3	ENSG00000013275	CCL3	YDR394W	RPT3
SYNRG/COQ4	ENSG00000013441	SYNRG	YDR204W	COQ4
CACNG3/RET1	ENSG00000013503	CACNG3	YOR207C	RET1
TMEM132A/NGL2	ENSG00000013523	TMEM132A	YMR285C	NGL2
AP2B1/PMT6	ENSG00000014216	AP2B1	YGR199W	PMT6
TAC1/MDH3	ENSG00000014641	TAC1	YDL078C	MDH3
ZNF263/MMT1	ENSG00000014824	ZNF263	YMR177W	MMT1
CX3CL1/BRX1	ENSG00000015171	CX3CL1	YOL077C	BRX1
SPATA20/LAS17	ENSG00000015285	SPATA20	YOR181W	LAS17
CACNA1G/GPG1	ENSG00000015413	CACNA1G	YGL121C	GPG1
TNFRSF12A/MPP6	ENSG00000015479	TNFRSF12A	YNR024W	MPP6
MAP3K9/BPL1	ENSG00000015592	MAP3K9	YDL141W	BPL1
RALA/MCM21	ENSG00000016402	RALA	YDR318W	MCM21
BAIAP2L1/HPF1	ENSG00000016490	BAIAP2L1	YOL155C	HPF1
ETV1/PMR1	ENSG00000017260	ETV1	YGL167C	PMR1
AGK/LRG1	ENSG00000017797	AGK	YDL240W	LRG1
CCL26/DLD1	ENSG00000018510	CCL26	YDL174C	DLD1
FARP2/ENA5	ENSG00000018625	FARP2	YDR038C	ENA5
USH1C/EMW1	ENSG00000018699	USH1C	YNL313C	EMW1
DBF4/YDR222W	ENSG00000020256	DBF4	YDR222W	YDR222W
TBXA2R/YTA6	ENSG00000021574	TBXA2R	YPL074W	YTA6
IFRD1/NAM7	ENSG00000021776	IFRD1	YMR080C	NAM7
GTF2IRD1/CPA1	ENSG00000021826	GTF2IRD1	YOR303W	CPA1
PAF1/DEG1	ENSG00000022267	PAF1	YFL001W	DEG1
VPS41/MAG2	ENSG00000022840	VPS41	YLR427W	MAG2
ARHGAP44/PFA4	ENSG00000023041	ARHGAP44	YOL003C	PFA4
ELAC2/HEM1	ENSG00000023330	ELAC2	YDR232W	HEM1
SCIN/GRX2	ENSG00000023572	SCIN	YDR513W	GRX2
MYH13/SEH1	ENSG00000023734	MYH13	YGL100W	SEH1
ADIPOR2/SPT2	ENSG00000023902	ADIPOR2	YER161C	SPT2
UPP2/YDL124W	ENSG00000023909	UPP2	YDL124W	YDL124W
MARK4/UBR2	ENSG00000024048	MARK4	YLR024C	UBR2
PAFAH1B1/PAN1	ENSG00000024422	PAFAH1B1	YIR006C	PAN1
NOS2/GTR2	ENSG00000025039	NOS2	YGR163W	GTR2
DNAH9/HSF1	ENSG00000025156	DNAH9	YGL073W	HSF1
GAS7/FAF1	ENSG00000025293	GAS7	YIL019W	FAF1
TRAPPC6A/GAL80	ENSG00000025434	TRAPPC6A	YML051W	GAL80
MATK/CNS1	ENSG00000025772	MATK	YBR155W	CNS1
CD79B/APJ1	ENSG00000025796	CD79B	YNL077W	APJ1
SCN4A/SRP1	ENSG00000025800	SCN4A	YNL189W	SRP1
PAX6/YLR031W	ENSG00000026025	PAX6	YLR031W	YLR031W
RHBDF1/RAD3	ENSG00000026036	RHBDF1	YER171W	RAD3
LUC7L/YBR096W	ENSG00000026508	LUC7L	YBR096W	YBR096W
BAIAP3/OCT1	ENSG00000027001	BAIAP3	YKL134C	OCT1
PIGQ/YOR296W	ENSG00000027075	PIGQ	YOR296W	YOR296W
TEAD3/PEX25	ENSG00000028203	TEAD3	YPL112C	PEX25
SELE/VPS5	ENSG00000028528	SELE	YOR069W	VPS5
DNAJC11/AVO2	ENSG00000029534	DNAJC11	YMR068W	AVO2
MYLIP/DSE3	ENSG00000029639	MYLIP	YOR264W	DSE3
NOX1/YHR078W	ENSG00000029725	NOX1	YHR078W	YHR078W
E2F2/SNF11	ENSG00000030304	E2F2	YDR073W	SNF11
PSMB1/AIM43	ENSG00000031691	PSMB1	YPL099C	AIM43
SYN1/SES1	ENSG00000031698	SYN1	YDR023W	SES1
JARID2/WTM2	ENSG00000032389	JARID2	YOR229W	WTM2
CAMK1G/ACK1	ENSG00000032742	CAMK1G	YDL203C	ACK1
CDK11A/ARB1	ENSG00000033050	CDK11A	YER036C	ARB1
NADK/VPH1	ENSG00000033627	NADK	YOR270C	VPH1
TFAP2B/NFI1	ENSG00000033800	TFAP2B	YOR156C	NFI1
CYTH3/VHT1	ENSG00000034053	CYTH3	YGR065C	VHT1
ADAM22/PEX3	ENSG00000034693	ADAM22	YDR329C	PEX3
SYPL1/CYK3	ENSG00000035115	SYPL1	YDL117W	CYK3
SPAG9/ADE12	ENSG00000035687	SPAG9	YNL220W	ADE12
CELSR3/RFC1	ENSG00000035928	CELSR3	YOR217W	RFC1
MGST1/RTT101	ENSG00000036257	MGST1	YJL047C	RTT101
CRY1/SUL2	ENSG00000036448	CRY1	YLR092W	SUL2
NFIX/UBP5	ENSG00000036672	NFIX	YER144C	UBP5
MMP25/NCL1	ENSG00000037474	MMP25	YBL024W	NCL1
IL32/MDS3	ENSG00000037637	IL32	YGL197W	MDS3
PKD1/MRI1	ENSG00000037757	PKD1	YPR118W	MRI1
MAPK8IP2/TRM8	ENSG00000037897	MAPK8IP2	YDL201W	TRM8
MED24/SKM1	ENSG00000038382	MED24	YOL113W	SKM1
SEC62/YLR413W	ENSG00000038427	SEC62	YLR413W	YLR413W
RPS20/BRR2	ENSG00000039123	RPS20	YER172C	BRR2
CSDE1/TCO89	ENSG00000039319	CSDE1	YPL180W	TCO89
UBE3C/GDE1	ENSG00000039560	UBE3C	YPL110C	GDE1
REV3L/ECM5	ENSG00000040633	REV3L	YMR176W	ECM5
PAX7/PRE9	ENSG00000041357	PAX7	YGR135W	PRE9
MASP2/LSG1	ENSG00000041802	MASP2	YGL099W	LSG1
TRAF3IP3/SIM1	ENSG00000041982	TRAF3IP3	YIL123W	SIM1
POMT2/TDP1	ENSG00000042088	POMT2	YBR223C	TDP1
VTA1/TSR2	ENSG00000042493	VTA1	YLR435W	TSR2
MLXIPL/APS2	ENSG00000042753	MLXIPL	YJR058C	APS2
BAZ1B/FHN1	ENSG00000042832	BAZ1B	YGR131W	FHN1
RANBP9/DCN1	ENSG00000043093	RANBP9	YLR128W	DCN1
ETV7/RDL1	ENSG00000043143	ETV7	YOR285W	RDL1
SPRTN/SCM3	ENSG00000044115	SPRTN	YDL139C	SCM3
METTL13/YJR030C	ENSG00000044446	METTL13	YJR030C	YJR030C
ZNF207/IML1	ENSG00000046889	ZNF207	YJR138W	IML1
UQCRC1/URA8	ENSG00000047230	UQCRC1	YJR103W	URA8
CD9/VMA13	ENSG00000047249	CD9	YPR036W	VMA13
NCAPD2/RPB2	ENSG00000047315	NCAPD2	YOR151C	RPB2
IFFO1/MLP1	ENSG00000047410	IFFO1	YKR095W	MLP1
GIPR/FET5	ENSG00000047457	GIPR	YFL041W	FET5
NISCH/RPO41	ENSG00000047579	NISCH	YFL036W	RPO41
STAB1/SAC7	ENSG00000047648	STAB1	YDR389W	SAC7
FUZ/CSG2	ENSG00000047936	FUZ	YBR036C	CSG2
PRSS3/RSM10	ENSG00000048544	PRSS3	YDR041W	RSM10
CD4/NTO1	ENSG00000048649	CD4	YPR031W	NTO1
LRRC23/RBS1	ENSG00000048991	LRRC23	YDL189W	RBS1
BTK/NYV1	ENSG00000049245	BTK	YLR093C	NYV1
HFE/YMR244W	ENSG00000049323	HFE	YMR244W	YMR244W
SCMH1/RSP5	ENSG00000049759	SCMH1	YER125W	RSP5
FYN/WBP1	ENSG00000049860	FYN	YEL002C	WBP1
HIVEP2/YLR257W	ENSG00000050405	HIVEP2	YLR257W	YLR257W
TCEB3/PER33	ENSG00000051108	TCEB3	YLR064W	PER33
LYPLA2/CKI1	ENSG00000051382	LYPLA2	YLR133W	CKI1
NME2/CDC40	ENSG00000051596	NME2	YDR364C	CDC40
APBA3/BUD9	ENSG00000052126	APBA3	YGR041W	BUD9
MKS1/TAF3	ENSG00000052723	MKS1	YPL011C	TAF3
ABHD5/RRP12	ENSG00000052749	ABHD5	YPL012W	RRP12
KAL1/ERG25	ENSG00000052802	KAL1	YGR060W	ERG25
AKAP8L/APD1	ENSG00000052841	AKAP8L	YBR151W	APD1
UTP18/SOD2	ENSG00000053254	UTP18	YHR008C	SOD2
RNF216/AAD10	ENSG00000053371	RNF216	YJR155W	AAD10
TTC19/USE1	ENSG00000053501	TTC19	YGL098W	USE1
PTBP1/TRS31	ENSG00000054116	PTBP1	YDR472W	TRS31
DPF1/FHL1	ENSG00000054598	DPF1	YPR104C	FHL1
SYT7/CDC53	ENSG00000055130	SYT7	YDL132W	CDC53
PIK3C2A/PEX11	ENSG00000055163	PIK3C2A	YOL147C	PEX11
PLAUR/SKY1	ENSG00000055332	PLAUR	YMR216C	SKY1
ANLN/SPP1	ENSG00000055609	ANLN	YPL138C	SPP1
WIZ/PUF3	ENSG00000055917	WIZ	YLL013C	PUF3
RABGAP1/FMP10	ENSG00000055955	RABGAP1	YER182W	FMP10
DCN/YDR114C	ENSG00000056558	DCN	YDR114C	YDR114C
PPP5C/GLG2	ENSG00000056998	PPP5C	YJL137C	GLG2
MAP4K3/GDI1	ENSG00000057608	MAP4K3	YER136W	GDI1
ZBTB32/YPR013C	ENSG00000057657	ZBTB32	YPR013C	YPR013C
TYROBP/ATG5	ENSG00000057663	TYROBP	YPL149W	ATG5
GABRA3/SEC61	ENSG00000058262	GABRA3	YLR378C	SEC61
BRCA1/DIN7	ENSG00000058404	BRCA1	YDR263C	DIN7
ERCC1/RPC37	ENSG00000058600	ERCC1	YKR025W	RPC37
CD22/PMC1	ENSG00000058668	CD22	YGL006W	PMC1
SEMA3B/RIO2	ENSG00000058729	SEMA3B	YNL207W	RIO2
MBTPS2/CTH1	ENSG00000059145	MBTPS2	YDR151C	CTH1
LTF/PRO2	ENSG00000059573	LTF	YOR323C	PRO2
NR1H4/TRM3	ENSG00000059588	NR1H4	YDL112W	TRM3
ALOX5/XDJ1	ENSG00000059769	ALOX5	YLR090W	XDJ1
CALCOCO1/PSR2	ENSG00000060069	CALCOCO1	YLR019W	PSR2
UBR7/YLR312C	ENSG00000060237	UBR7	YLR312C	YLR312C
MAP4K5/CDC13	ENSG00000060558	MAP4K5	YDL220C	CDC13
EHD3/ERB1	ENSG00000060688	EHD3	YMR049C	ERB1
PSMC4/FMP37	ENSG00000060762	PSMC4	YGL080W	FMP37
CLDN11/POT1	ENSG00000060971	CLDN11	YIL160C	POT1
MVP/SDH4	ENSG00000061794	MVP	YDR178W	SDH4
NUB1/AIF1	ENSG00000062096	NUB1	YNR074C	AIF1
CLK1/RSN1	ENSG00000062598	CLK1	YMR266W	RSN1
ENSG00000013455/RKM2	ENSG00000063046	ENSG00000013455	YDR198C	RKM2
POLR3B/RPL18B	ENSG00000063177	POLR3B	YNL301C	RPL18B
ANGEL1/NOP13	ENSG00000063244	ANGEL1	YNL175C	NOP13
RNF14/ENT2	ENSG00000063245	RNF14	YLR206W	ENT2
DDX11/YIL165C	ENSG00000063438	DDX11	YIL165C	YIL165C
CD6/GLO2	ENSG00000063854	CD6	YDR272W	GLO2
TACC3/YAF9	ENSG00000063978	TACC3	YNL107W	YAF9
UFL1/TAF2	ENSG00000064313	UFL1	YCR042C	TAF2
POLA2/YPK1	ENSG00000064393	POLA2	YKL126W	YPK1
CAPN1/MTR10	ENSG00000064419	CAPN1	YOR160W	MTR10
ACPP/YLR271W	ENSG00000064607	ACPP	YLR271W	YLR271W
MDH1/YBR235W	ENSG00000064651	MDH1	YBR235W	YBR235W
SLC30A9/PRY2	ENSG00000064655	SLC30A9	YKR013W	PRY2
MTMR11/YIG1	ENSG00000064666	MTMR11	YPL201C	YIG1
CCDC88C/MLH2	ENSG00000064933	CCDC88C	YLR035C	MLH2
YAF2/ABF2	ENSG00000064961	YAF2	YMR072W	ABF2
ZMYND11/GPA1	ENSG00000065135	ZMYND11	YHR005C	GPA1
WAS/PSE1	ENSG00000065150	WAS	YMR308C	PSE1
DPEP1/CAR2	ENSG00000065154	DPEP1	YLR438W	CAR2
BID/PWP2	ENSG00000065183	BID	YCR057C	PWP2
MATR3/LAC1	ENSG00000065308	MATR3	YKL008C	LAC1
RGPD5/MCM10	ENSG00000065328	RGPD5	YIL150C	MCM10
STMN4/SLM5	ENSG00000065427	STMN4	YCR024C	SLM5
NUDCD3/TRX1	ENSG00000065485	NUDCD3	YLR043C	TRX1
ISL1/KCC4	ENSG00000065534	ISL1	YCL024W	KCC4
IL20RA/RLP7	ENSG00000065559	IL20RA	YNL002C	RLP7
CLCA1/ENT3	ENSG00000065609	CLCA1	YJR125C	ENT3
ATP2C1/ISR1	ENSG00000065613	ATP2C1	YPR106W	ISR1
SRCIN1/ARK1	ENSG00000065675	SRCIN1	YNL020C	ARK1
IGF1/HAT2	ENSG00000065717	IGF1	YEL056W	HAT2
RALBP1/VAC7	ENSG00000065809	RALBP1	YNL054W	VAC7
RUFY3/MAE1	ENSG00000065833	RUFY3	YKL029C	MAE1
CNTN1/YBR141C	ENSG00000065882	CNTN1	YBR141C	YBR141C
WWTR1/YPL245W	ENSG00000065883	WWTR1	YPL245W	YPL245W
AGPS/PDE2	ENSG00000065989	AGPS	YOR360C	PDE2
ATP1A2/RTS1	ENSG00000066027	ATP1A2	YOR014W	RTS1
TTC27/MIP6	ENSG00000066044	TTC27	YHR015W	MIP6
MARCO/SNF12	ENSG00000066117	MARCO	YNR023W	SNF12
SYT13/HAP5	ENSG00000066136	SYT13	YOR358W	HAP5
SNAI2/SNX41	ENSG00000066294	SNAI2	YDR425W	SNX41
CD74/FOB1	ENSG00000066422	CD74	YDR110W	FOB1
HGF/BFR1	ENSG00000066455	HGF	YOR198C	BFR1
ZRANB1/SPS1	ENSG00000066468	ZRANB1	YDR523C	SPS1
NCDN/DUO1	ENSG00000066629	NCDN	YGL061C	DUO1
ZFP64/SEC7	ENSG00000066777	ZFP64	YDR170C	SEC7
MNAT1/HEM15	ENSG00000066926	MNAT1	YOR176W	HEM15
SAMD4A/TIF1	ENSG00000067048	SAMD4A	YKR059W	TIF1
RUNX3/ILM1	ENSG00000067167	RUNX3	YJR118C	ILM1
MRE11A/GIS2	ENSG00000067182	MRE11A	YNL255C	GIS2
PLEKHB1/EEB1	ENSG00000067191	PLEKHB1	YPL095C	EEB1
SERPINB1/CDC19	ENSG00000067225	SERPINB1	YAL038W	CDC19
SPAST/FCF2	ENSG00000067334	SPAST	YLR051C	FCF2
ENSG00000021602/NUP100	ENSG00000067445	ENSG00000021602	YKL068W	NUP100
NRXN3/RHO1	ENSG00000067560	NRXN3	YPR165W	RHO1
AQR/TCB3	ENSG00000067715	AQR	YML072C	TCB3
CPS1/RAD53	ENSG00000068078	CPS1	YPL153C	RAD53
C8B/PHO4	ENSG00000068323	C8B	YFR034C	PHO4
FHL1/GYP7	ENSG00000068354	FHL1	YDL234C	GYP7
RTFDC1/SPP2	ENSG00000068394	RTFDC1	YOR148C	SPP2
GABRA1/MRM2	ENSG00000068438	GABRA1	YGL136C	MRM2
NLRP2/KCS1	ENSG00000068745	NLRP2	YDR017C	KCS1
RNF10/TOA1	ENSG00000068781	RNF10	YOR194C	TOA1
ZDHHC6/KRE28	ENSG00000068793	ZDHHC6	YDR532C	KRE28
RNH1/HST2	ENSG00000068903	RNH1	YPL015C	HST2
NDUFS1/MUC1	ENSG00000069248	NDUFS1	YIR019C	MUC1
RB1CC1/VPS35	ENSG00000069329	RB1CC1	YJL154C	VPS35
ERP44/YDJ1	ENSG00000069345	ERP44	YNL064C	YDJ1
ALAS1/MBP1	ENSG00000069399	ALAS1	YDL056W	MBP1
BIRC3/YOR1	ENSG00000069431	BIRC3	YGR281W	YOR1
AKAP11/SDT1	ENSG00000069712	AKAP11	YGL224C	SDT1
GLRX2/CDD1	ENSG00000069764	GLRX2	YLR245C	CDD1
SNAPC1/REF2	ENSG00000069849	SNAPC1	YDR195W	REF2
STRAP/HUL5	ENSG00000069869	STRAP	YGL141W	HUL5
ABCC2/UTP4	ENSG00000069966	ABCC2	YDR324C	UTP4
DEF6/UFD1	ENSG00000070010	DEF6	YGR048W	UFD1
PLEKHO1/NOP14	ENSG00000070019	PLEKHO1	YDL148C	NOP14
GCLM/IKI3	ENSG00000070061	GCLM	YLR384C	IKI3
UBR2/SSP120	ENSG00000070081	UBR2	YLR250W	SSP120
EHD2/PFY1	ENSG00000070087	EHD2	YOR122C	PFY1
RRAGD/UIP3	ENSG00000070159	RRAGD	YAR027W	UIP3
HSF2/NIC96	ENSG00000070182	HSF2	YFR002W	NIC96
PHF20/CBF1	ENSG00000070444	PHF20	YJR060W	CBF1
NR1H3/POL4	ENSG00000070501	NR1H3	YCR014C	POL4
NCAPH2/HSV2	ENSG00000070540	NCAPH2	YGR223C	HSV2
TOMM34/ASN1	ENSG00000070669	TOMM34	YPR145W	ASN1
SEC63/KAR2	ENSG00000070718	SEC63	YJL034W	KAR2
KPNA6/MUD2	ENSG00000070756	KPNA6	YKL074C	MUD2
VIM/RPA190	ENSG00000070761	VIM	YOR341W	RPA190
RTEL1-TNFRSF6B/CKA1	ENSG00000070770	RTEL1-TNFRSF6B	YIL035C	CKA1
FAS/GCD6	ENSG00000070785	FAS	YDR211W	GCD6
CD44/CMK2	ENSG00000070808	CD44	YOL016C	CMK2
KCNG1/RHO4	ENSG00000070831	KCNG1	YKR055W	RHO4
SLAMF7/PUT4	ENSG00000070915	SLAMF7	YOR348C	PUT4
MIPEP/PMA1	ENSG00000070961	MIPEP	YGL008C	PMA1
PRKCH/GSH2	ENSG00000071051	PRKCH	YOL049W	GSH2
INSRR/AIP1	ENSG00000071127	INSRR	YMR092C	AIP1
IFNGR1/YKL023W	ENSG00000071205	IFNGR1	YKL023W	YKL023W
SH2D2A/YNG2	ENSG00000071243	SH2D2A	YHR090C	YNG2
TNFRSF1B/BUD23	ENSG00000071462	TNFRSF1B	YCR047C	BUD23
VEZT/HRD3	ENSG00000071537	VEZT	YLR207W	HRD3
POU2F2/MSP1	ENSG00000071539	POU2F2	YGR028W	MSP1
SNX1/ULS1	ENSG00000071794	SNX1	YOR191W	ULS1
TBPL1/TSR4	ENSG00000071994	TBPL1	YOL022C	TSR4
ARNTL2/TPK1	ENSG00000072062	ARNTL2	YJL164C	TPK1
BCLAF1/YBL107C	ENSG00000072110	BCLAF1	YBL107C	YBL107C
ANK1/VPS70	ENSG00000072133	ANK1	YJR126C	VPS70
TFB1M/YAP1801	ENSG00000072134	TFB1M	YHR161C	YAP1801
RABEP1/SIW14	ENSG00000072135	RABEP1	YNL032W	SIW14
HMGB3/TRE1	ENSG00000072274	HMGB3	YPL176C	TRE1
NUP160/PEX4	ENSG00000072401	NUP160	YGR133W	PEX4
BAK1/GUK1	ENSG00000072415	BAK1	YDR454C	GUK1
MUSK/SMC1	ENSG00000072501	MUSK	YFL008W	SMC1
IKZF2/BUD3	ENSG00000072518	IKZF2	YCL014W	BUD3
GRN/IMG1	ENSG00000072609	GRN	YCR046C	IMG1
ARHGAP31/DIP2	ENSG00000072803	ARHGAP31	YLR129W	DIP2
NR2E3/YSP1	ENSG00000072818	NR2E3	YHR155W	YSP1
CENPQ/RRP4	ENSG00000072832	CENPQ	YHR069C	RRP4
SARS/LRS4	ENSG00000072864	SARS	YDR439W	LRS4
RANBP3/APM1	ENSG00000072958	RANBP3	YPL259C	APM1
ARID4A/SEC2	ENSG00000073009	ARID4A	YNL272C	SEC2
TSSC1/MCM2	ENSG00000073111	TSSC1	YBL023C	MCM2
ENSG00000032514/YAP1802	ENSG00000073921	ENSG00000032514	YGR241C	YAP1802
IFT88/SEC18	ENSG00000073969	IFT88	YBR080C	SEC18
ZCCHC8/YJU3	ENSG00000074416	ZCCHC8	YKL094W	YJU3
ABCF2/SBA1	ENSG00000074696	ABCF2	YKL117W	SBA1
LRRC7/OPY1	ENSG00000074706	LRRC7	YBR129C	OPY1
UBA6/DOC1	ENSG00000074755	UBA6	YGL240W	DOC1
GAB2/ENO2	ENSG00000074800	GAB2	YHR174W	ENO2
ATP6V0A1/IST2	ENSG00000074855	ATP6V0A1	YBR086C	IST2
PIAS1/SLN1	ENSG00000074964	PIAS1	YIL147C	SLN1
SLC4A7/ARP6	ENSG00000075089	SLC4A7	YLR085C	ARP6
APBA2/TIF4632	ENSG00000075151	APBA2	YGL049C	TIF4632
UHRF1/MTC5	ENSG00000075188	UHRF1	YDR128W	MTC5
MAP2K3/CTT1	ENSG00000075213	MAP2K3	YGR088W	CTT1
TMSB10/RAX2	ENSG00000075223	TMSB10	YLR084C	RAX2
RNF19A/ERG10	ENSG00000075239	RNF19A	YPL028W	ERG10
PEX3/YNL095C	ENSG00000075292	PEX3	YNL095C	YNL095C
GABARAPL2/ATG1	ENSG00000075413	GABARAPL2	YGL180W	ATG1
MYOC/TAO3	ENSG00000075539	MYOC	YIL129C	TAO3
SH3YL1/ARP9	ENSG00000075624	SH3YL1	YMR033W	ARP9
VCL/MRPL15	ENSG00000075651	VCL	YLR312W-A	MRPL15
DAPK2/YNL046W	ENSG00000075711	DAPK2	YNL046W	YNL046W
NSMAF/VPS21	ENSG00000075785	NSMAF	YOR089C	VPS21
ADSS/YET1	ENSG00000075790	ADSS	YKL065C	YET1
STAP1/PRP39	ENSG00000075856	STAP1	YML046W	PRP39
TIMP2/RGA1	ENSG00000075884	TIMP2	YOR127W	RGA1
RFC1/RRP45	ENSG00000075914	RFC1	YDR280W	RRP45
CUL3/TAF13	ENSG00000075945	CUL3	YML098W	TAF13
MYOM2/MCM6	ENSG00000076003	MYOM2	YGL201C	MCM6
OTC/REX2	ENSG00000076043	OTC	YLR059C	REX2
USP2/YIL077C	ENSG00000076053	USP2	YIL077C	YIL077C
CASR/MLH1	ENSG00000076242	CASR	YMR167W	MLH1
TUBG2/UNG1	ENSG00000076248	TUBG2	YML021C	UNG1
RPL26L1/MVB12	ENSG00000076344	RPL26L1	YGR206W	MVB12
FLT4/PYC2	ENSG00000076555	FLT4	YBR218C	PYC2
NSUN2/MON1	ENSG00000076685	NSUN2	YGL124C	MON1
FBXO42/YIP1	ENSG00000076716	FBXO42	YGR172C	YIP1
MRI1/MRPS16	ENSG00000076984	MRI1	YPL013C	MRPS16
METTL1/NRK1	ENSG00000077009	METTL1	YNL129W	NRK1
HOXC8/COS12	ENSG00000077063	HOXC8	YGL263W	COS12
AGA/TOP2	ENSG00000077097	AGA	YNL088W	TOP2
ENSG00000038102/SKP2	ENSG00000077235	ENSG00000038102	YNL311C	SKP2
PI4K2B/YTP1	ENSG00000077238	PI4K2B	YNL237W	YTP1
MAT2B/UBP1	ENSG00000077254	MAT2B	YDL122W	UBP1
TLL1/MSL1	ENSG00000077312	TLL1	YIR009W	MSL1
EDC4/SKI6	ENSG00000077348	EDC4	YGR195W	SKI6
TRIO/HST4	ENSG00000077463	TRIO	YDR191W	HST4
VCAN/CUR1	ENSG00000077522	VCAN	YPR158W	CUR1
MSR1/CAP2	ENSG00000077549	MSR1	YIL034C	CAP2
CDH1/UBC11	ENSG00000077721	CDH1	YOR339C	UBC11
SKIV2L2/KSS1	ENSG00000077782	SKIV2L2	YGR040W	KSS1
DNAH5/RAD34	ENSG00000077809	DNAH5	YDR314C	RAD34
ZFYVE16/SIZ1	ENSG00000078043	ZFYVE16	YDR409W	SIZ1
C6/PSK1	ENSG00000078061	C6	YAL017W	PSK1
RAI14/DUR1,2	ENSG00000078070	RAI14	YBR208C	DUR1,2
SOX30/STE13	ENSG00000078098	SOX30	YOR219C	STE13
PNKP/DRE2	ENSG00000078114	PNKP	YKR071C	DRE2
SPDL1/UBC1	ENSG00000078140	SPDL1	YDR177W	UBC1
STAU2/VPS34	ENSG00000078142	STAU2	YLR240W	VPS34
RTN4R/INP51	ENSG00000078269	RTN4R	YIL002C	INP51
PHF23/FAA4	ENSG00000078304	PHF23	YMR246W	FAA4
CDH10/PET54	ENSG00000078328	CDH10	YGR222W	PET54
INPP4A/HIR1	ENSG00000078369	INPP4A	YBL008W	HIR1
RAB27B/STE23	ENSG00000078618	RAB27B	YLR389C	STE23
PSMA4/POR1	ENSG00000078668	PSMA4	YNL055C	POR1
MYO16/CST6	ENSG00000078674	MYO16	YIL036W	CST6
LSG1/MET13	ENSG00000078747	LSG1	YGL125W	MET13
PARP3/INN1	ENSG00000078902	PARP3	YNL152W	INN1
TNC/STP22	ENSG00000078967	TNC	YCL008C	STP22
TDP1/YKU80	ENSG00000079246	TDP1	YMR106C	YKU80
MED17/CBK1	ENSG00000079277	MED17	YNL161W	CBK1
CAPG/REX3	ENSG00000079313	CAPG	YLR107W	REX3
AP2S1/MRP49	ENSG00000079332	AP2S1	YKL167C	MRP49
USH2A/RGT2	ENSG00000079393	USH2A	YDL138W	RGT2
ZPBP/ERG9	ENSG00000079459	ZPBP	YHR190W	ERG9
TG/PGM2	ENSG00000079739	TG	YMR105C	PGM2
ADAM28/PRP28	ENSG00000079785	ADAM28	YDR243C	PRP28
BARX2/HAL1	ENSG00000079819	BARX2	YPR005C	HAL1
DCUN1D1/VAM3	ENSG00000079950	DCUN1D1	YOR106W	VAM3
PHF15/CIT2	ENSG00000080298	PHF15	YCR005C	CIT2
ZIC2/YEA4	ENSG00000080493	ZIC2	YEL004W	YEA4
LCP2/MOT1	ENSG00000080503	LCP2	YPL082C	MOT1
TRIT1/COQ5	ENSG00000080546	TRIT1	YML110C	COQ5
ADRB1/IRC6	ENSG00000080561	ADRB1	YFR043C	IRC6
ENSG00000043822/SWR1	ENSG00000080603	ENSG00000043822	YDR334W	SWR1
GUCA2B/PUF6	ENSG00000080608	GUCA2B	YDR496C	PUF6
CUL7/ECM14	ENSG00000080618	CUL7	YHR132C	ECM14
CTNNA1/MCM16	ENSG00000080709	CTNNA1	YPR046W	MCM16
PHKA2/MOT2	ENSG00000080802	PHKA2	YER068W	MOT2
EPHA3/HEM13	ENSG00000080819	EPHA3	YDR044W	HEM13
HSPA5/TFG2	ENSG00000080823	HSPA5	YGR005C	TFG2
DSG2/YMR086W	ENSG00000081026	DSG2	YMR086W	YMR086W
GEMIN8/PCL7	ENSG00000081087	GEMIN8	YIL050W	PCL7
OFD1/STE12	ENSG00000081189	OFD1	YHR084W	STE12
PREX2/CCH1	ENSG00000081248	PREX2	YGR217W	CCH1
WDR37/GUT2	ENSG00000081277	WDR37	YIL155C	GUT2
YTHDC2/YKL027W	ENSG00000081307	YTHDC2	YKL027W	YKL027W
CTPS2/AIR1	ENSG00000081386	CTPS2	YIL079C	AIR1
ATP6V1H/MTC1	ENSG00000081479	ATP6V1H	YJL123C	MTC1
POLR2B/ECM32	ENSG00000081665	POLR2B	YER176W	ECM32
TPR/YVH1	ENSG00000081721	TPR	YIR026C	YVH1
CP/PDE1	ENSG00000081803	CP	YGL248W	PDE1
DTNBP1/TRI1	ENSG00000082014	DTNBP1	YMR233W	TRI1
XK/FET4	ENSG00000082258	XK	YMR319C	FET4
ARHGAP6/PMD1	ENSG00000082397	ARHGAP6	YER132C	PMD1
MAP4/YDL180W	ENSG00000082438	MAP4	YDL180W	YDL180W
GOPC/MED4	ENSG00000082512	GOPC	YOR174W	MED4
ROS1/MRPL22	ENSG00000082515	ROS1	YNL177C	MRPL22
HDAC9/SWD1	ENSG00000082516	HDAC9	YAR003W	SWD1
RRM2B/YCK1	ENSG00000082701	RRM2B	YHR135C	YCK1
TNFRSF17/YLR156W	ENSG00000082781	TNFRSF17	YLR156W	YLR156W
LMO3/MPC54	ENSG00000082805	LMO3	YOR177C	MPC54
MRPS10/CRM1	ENSG00000082898	MRPS10	YGR218W	CRM1
GUCA1A/SAS3	ENSG00000083168	GUCA1A	YBL052C	SAS3
RSF1/KAP104	ENSG00000083312	RSF1	YBR017C	KAP104
VPS13D/YMR018W	ENSG00000083457	VPS13D	YMR018W	YMR018W
CELF2/AEP2	ENSG00000083750	CELF2	YMR282C	AEP2
R3HDM1/GIP4	ENSG00000083799	R3HDM1	YAL031C	GIP4
COL9A2/RPS5	ENSG00000083845	COL9A2	YJR123W	RPS5
KITLG/APT2	ENSG00000083857	KITLG	YDR441C	APT2
ERCC8/SLZ1	ENSG00000083896	ERCC8	YNL196C	SLZ1
VAMP3/SBP1	ENSG00000084072	VAMP3	YHL034C	SBP1
PER3/STE24	ENSG00000084073	PER3	YJR117W	STE24
UTS2/TIF34	ENSG00000084623	UTS2	YMR146C	TIF34
TNFRSF9/SHE4	ENSG00000084674	TNFRSF9	YOR035C	SHE4
EPN3/PEX1	ENSG00000084731	EPN3	YKL197C	PEX1
LTBP1/YKR018C	ENSG00000084754	LTBP1	YKR018C	YKR018C
RCN1/UBX4	ENSG00000084764	RCN1	YMR067C	UBX4
ELN/CGR1	ENSG00000085063	ELN	YGL029W	CGR1
RFC2/HSP26	ENSG00000085382	RFC2	YBR072W	HSP26
ARID1B/TAF5	ENSG00000085415	ARID1B	YBR198C	TAF5
NEDD4L/AMA1	ENSG00000085433	NEDD4L	YGR225W	AMA1
FOXP3/CTS2	ENSG00000085465	FOXP3	YDR371W	CTS2
HEXB/SSK2	ENSG00000085511	HEXB	YNR031C	SSK2
JKAMP/STE6	ENSG00000085563	JKAMP	YKL209C	STE6
DKK3/YPR1	ENSG00000085662	DKK3	YDR368W	YPR1
ARHGEF5/BZZ1	ENSG00000085733	ARHGEF5	YHR114W	BZZ1
NFE2L3/IML2	ENSG00000085831	NFE2L3	YJL082W	IML2
LIMA1/END3	ENSG00000085832	LIMA1	YNL084C	END3
SLC4A8/CDC6	ENSG00000085840	SLC4A8	YJL194W	CDC6
PTGER3/CTF19	ENSG00000085871	PTGER3	YPL018W	CTF19
MAPK9/SQS1	ENSG00000085872	MAPK9	YNL224C	SQS1
COL23A1/PTK1	ENSG00000086015	COL23A1	YKL198C	PTK1
BCAR1/MDJ1	ENSG00000086061	BCAR1	YFL016C	MDJ1
FAM160A2/FAP1	ENSG00000086102	FAM160A2	YNL023C	FAP1
HERPUD1/DIM1	ENSG00000086189	HERPUD1	YPL266W	DIM1
HOMER3/MRPL24	ENSG00000086504	HOMER3	YMR193W	MRPL24
RAD51/CIN5	ENSG00000086548	RAD51	YOR028C	CIN5
POLQ/CWC2	ENSG00000086589	POLQ	YDL209C	CWC2
PIK3CB/EMP24	ENSG00000086598	PIK3CB	YGL200C	EMP24
ENSG00000051415/RPS1B	ENSG00000086712	ENSG00000051415	YML063W	RPS1B
CYBA/PPH3	ENSG00000086717	CYBA	YDR075W	PPH3
THOC3/TOM1	ENSG00000086758	THOC3	YDR457W	TOM1
HEBP2/GPI10	ENSG00000086848	HEBP2	YGL142C	GPI10
PLEKHA5/VPS68	ENSG00000087008	PLEKHA5	YOL129W	VPS68
PRSS8/SPS19	ENSG00000087076	PRSS8	YNL202W	SPS19
SIKE1/SGF11	ENSG00000087152	SIKE1	YPL047W	SGF11
RRP12/PGS1	ENSG00000087157	RRP12	YCL004W	PGS1
MSMO1/ISA1	ENSG00000087206	MSMO1	YLL027W	ISA1
TTC17/ATP18	ENSG00000087245	TTC17	YML081C-A	ATP18
ALX4/TPA1	ENSG00000087263	ALX4	YER049W	TPA1
FOXN3/BOI2	ENSG00000087266	FOXN3	YER114C	BOI2
AKR7A2/CDC50	ENSG00000087274	AKR7A2	YCR094W	CDC50
MRTO4/EST1	ENSG00000087338	MRTO4	YLR233C	EST1
USE1/CUS1	ENSG00000087365	USE1	YMR240C	CUS1
MCF2L2/VPS1	ENSG00000087470	MCF2L2	YKR001C	VPS1
NRIP2/ERV46	ENSG00000087502	NRIP2	YAL042W	ERV46
LAMA3/GDS1	ENSG00000088179	LAMA3	YOR355W	GDS1
ANAPC4/HAS1	ENSG00000088205	ANAPC4	YMR290C	HAS1
KCNQ1/RPS2	ENSG00000088247	KCNQ1	YGL123W	RPS2
TRAPPC3/SFK1	ENSG00000088305	TRAPPC3	YKL051W	SFK1
THRAP3/GAS2	ENSG00000088367	THRAP3	YLR343W	GAS2
PHPT1/RNH201	ENSG00000088387	PHPT1	YNL072W	RNH201
ENTPD2/YLR422W	ENSG00000088538	ENTPD2	YLR422W	YLR422W
ARID4B/COQ9	ENSG00000088682	ARID4B	YLR201C	COQ9
PTPRN/FPR1	ENSG00000088832	PTPRN	YNL135C	FPR1
KIF1B/SHP1	ENSG00000088833	KIF1B	YBL058W	SHP1
FOXC1/DYN2	ENSG00000088986	FOXC1	YDR424C	DYN2
SYNE2/BRL1	ENSG00000089006	SYNE2	YHR036W	BRL1
CBLN4/RPL6A	ENSG00000089009	CBLN4	YML073C	RPL6A
CHRDL2/PKH2	ENSG00000089022	CHRDL2	YOL100W	PKH2
RELT/AIM17	ENSG00000089041	RELT	YHL021C	AIM17
NOP58/ESF1	ENSG00000089048	NOP58	YDR365C	ESF1
KCNH2/APC5	ENSG00000089053	KCNH2	YOR249C	APC5
CUL1/REX4	ENSG00000089094	CUL1	YOL080C	REX4
CYFIP2/GCN1	ENSG00000089154	CYFIP2	YGL195W	GCN1
TAB2/PXL1	ENSG00000089159	TAB2	YKR090W	PXL1
EIF2AK2/TFS1	ENSG00000089220	EIF2AK2	YLR178C	TFS1
KMT2C/ETP1	ENSG00000089234	KMT2C	YHL010C	ETP1
PUM2/IGO1	ENSG00000089250	PUM2	YNL157W	IGO1
MRPL43/TAP42	ENSG00000089289	MRPL43	YMR028W	TAP42
ITIH4/ROT2	ENSG00000089597	ITIH4	YBR229C	ROT2
C4orf27/BIR1	ENSG00000089685	C4orf27	YJR089W	BIR1
ZFR/MAK5	ENSG00000089737	ZFR	YBR142W	MAK5
NPFFR2/YLL056C	ENSG00000090013	NPFFR2	YLL056C	YLL056C
ENSG00000056345/LCB1	ENSG00000090054	ENSG00000056345	YMR296C	LCB1
PHF21B/PAP1	ENSG00000090060	PHF21B	YKR002W	PAP1
TRAF1/AIM20	ENSG00000090104	TRAF1	YIL158W	AIM20
PCGF2/FYV10	ENSG00000090316	PCGF2	YIL097W	FYV10
IL17RB/XBP1	ENSG00000090339	IL17RB	YIL101C	XBP1
TRAF3IP2/UTP21	ENSG00000090372	TRAF3IP2	YLR409C	UTP21
GYG2/PEX12	ENSG00000090432	GYG2	YMR026C	PEX12
SERPINB3/YNR064C	ENSG00000090487	SERPINB3	YNR064C	YNR064C
PKP2/MPS2	ENSG00000090565	PKP2	YGL075C	MPS2
MSH4/ALA1	ENSG00000090861	MSH4	YOR335C	ALA1
F7/SEC3	ENSG00000090989	F7	YER008C	SEC3
GDI2/ADP1	ENSG00000091136	GDI2	YCR011C	ADP1
PRDM1/LPD1	ENSG00000091140	PRDM1	YFL018C	LPD1
ATG5/CTL1	ENSG00000091436	ATG5	YMR180C	CTL1
PITHD1/FUM1	ENSG00000091483	PITHD1	YPL262W	FUM1
MTA3/SKT5	ENSG00000091490	MTA3	YBL061C	SKT5
USP13/ECM30	ENSG00000091536	USP13	YLR436C	ECM30
LAMC2/HER1	ENSG00000091592	LAMC2	YOR227W	HER1
CDK14/OM45	ENSG00000092054	CDK14	YIL136W	OM45
SEC61A1/BAP2	ENSG00000092068	SEC61A1	YBR068C	BAP2
PPP1R12A/SLY1	ENSG00000092108	PPP1R12A	YDR189W	SLY1
RASGRF1/RSM24	ENSG00000092200	RASGRF1	YDR175C	RSM24
CAMK2B/SPT16	ENSG00000092201	CAMK2B	YGL207W	SPT16
CROCC/ERT1	ENSG00000092208	CROCC	YBR239C	ERT1
POLR3E/ADE16	ENSG00000092421	POLR3E	YLR028C	ADE16
ATP2B4/YVC1	ENSG00000092439	ATP2B4	YOR087W	YVC1
ZC3H11A/SOF1	ENSG00000092470	ZC3H11A	YLL011W	SOF1
RIOK2/SPS4	ENSG00000092529	RIOK2	YOR313C	SPS4
NDC1/SPO20	ENSG00000092531	NDC1	YMR017W	SPO20
FLYWCH1/GOR1	ENSG00000092621	FLYWCH1	YNL274C	GOR1
UNKL/MLC2	ENSG00000092841	UNKL	YPR188C	MLC2
ALDH18A1/HMF1	ENSG00000092847	ALDH18A1	YER057C	HMF1
TARBP1/AFT2	ENSG00000093010	TARBP1	YPL202C	AFT2
MXD1/RSM22	ENSG00000093167	MXD1	YKL155C	RSM22
CDK17/HOS3	ENSG00000094631	CDK17	YPL116W	HOS3
DNAJC25/RPT6	ENSG00000094804	DNAJC25	YGL048C	RPT6
PSD/FUR1	ENSG00000094841	PSD	YHR128W	FUR1
CTDP1/SLP1	ENSG00000094975	CTDP1	YOR154W	SLP1
YBX3/MSH6	ENSG00000095002	YBX3	YDR097C	MSH6
WNK1/DYS1	ENSG00000095059	WNK1	YHR068W	DYS1
CCAR1/RET2	ENSG00000095139	CCAR1	YFR051C	RET2
OGFR/VAC8	ENSG00000095261	OGFR	YEL013W	VAC8
GNA15/MSS51	ENSG00000095303	GNA15	YLR203C	MSS51
CREB3L3/CAT2	ENSG00000095321	CREB3L3	YML042W	CAT2
PTPRU/VMA7	ENSG00000095539	PTPRU	YGR020C	VMA7
SNRNP40/ISW1	ENSG00000095564	SNRNP40	YBR245C	ISW1
COL11A1/EXO84	ENSG00000095637	COL11A1	YBR102C	EXO84
MPC1/HSP150	ENSG00000095794	MPC1	YJL159W	HSP150
ACAA1/SGV1	ENSG00000096063	ACAA1	YPR161C	SGV1
BCAT1/CEF1	ENSG00000096401	BCAT1	YMR213W	CEF1
HDAC7/ILV1	ENSG00000096433	HDAC7	YER086W	ILV1
LZTS1/NUF2	ENSG00000096696	LZTS1	YOL069W	NUF2
SPAG4/HST1	ENSG00000096717	SPAG4	YOL068C	HST1
NCKAP1/FUS3	ENSG00000097007	NCKAP1	YBL016W	FUS3
MRPS35/CDC7	ENSG00000097046	MRPS35	YDL017W	CDC7
GUCY1B3/ERP2	ENSG00000099203	GUCY1B3	YAL007C	ERP2
SFSWAP/MGR1	ENSG00000099204	SFSWAP	YCL044C	MGR1
TNK2/NRG2	ENSG00000099326	TNK2	YBR066C	NRG2
CDH3/FRE8	ENSG00000099331	CDH3	YLR047C	FRE8
ARSF/RPN12	ENSG00000099341	ARSF	YFR052W	RPN12
GPBP1/NSE3	ENSG00000099399	GPBP1	YDR288W	NSE3
CS/CUS2	ENSG00000099622	CS	YNL286W	CUS2
LTK/ATP16	ENSG00000099624	LTK	YDL004W	ATP16
MRPS24/YRA1	ENSG00000099783	MRPS24	YDR381W	YRA1
ELMO2/CDC34	ENSG00000099804	ELMO2	YDR054C	CDC34
WAPAL/RPB5	ENSG00000099817	WAPAL	YBR154C	RPB5
APPBP2/RTK1	ENSG00000099875	APPBP2	YDL025C	RTK1
POLD1/YRB1	ENSG00000099901	POLD1	YDR002W	YRB1
SEZ6/GRS1	ENSG00000099917	SEZ6	YBR121C	GRS1
EIF4B/RGC1	ENSG00000099940	EIF4B	YPR115W	RGC1
GLTSCR1/SHO1	ENSG00000099942	GLTSCR1	YER118C	SHO1
RPL18/DER1	ENSG00000099958	RPL18	YBR201W	DER1
ISOC2/RPA34	ENSG00000099968	ISOC2	YJL148W	RPA34
U2AF2/PRP21	ENSG00000099995	U2AF2	YJL203W	PRP21
EPN1/LSM2	ENSG00000100028	EPN1	YBL026W	LSM2
MED29/NOP7	ENSG00000100029	MED29	YGR103W	NOP7
AHRR/CDC28	ENSG00000100030	AHRR	YBR160W	CDC28
GSC2/PTC2	ENSG00000100034	GSC2	YER089C	PTC2
GPC1/CTP1	ENSG00000100075	GPC1	YBR291C	CTP1
ADCK1/GGA1	ENSG00000100083	ADCK1	YDR358W	GGA1
HAGH/HIR2	ENSG00000100084	HAGH	YOR038C	HIR2
RNF4/YDR348C	ENSG00000100106	RNF4	YDR348C	YDR348C
CASP8/SPP382	ENSG00000100109	CASP8	YLR424W	SPP382
ASUN/NHP2	ENSG00000100138	ASUN	YDL208W	NHP2
DLX3/RPO26	ENSG00000100142	DLX3	YPR187W	RPO26
SPA17/IXR1	ENSG00000100146	SPA17	YKL032C	IXR1
WISP2/YLR462W	ENSG00000100151	WISP2	YLR462W	YLR462W
NGFR/DBP7	ENSG00000100201	NGFR	YKR024C	DBP7
CDON/DMC1	ENSG00000100206	CDON	YER179W	DMC1
TAF2/BOP3	ENSG00000100207	TAF2	YNL042W	BOP3
HIPK2/BNA6	ENSG00000100219	HIPK2	YFR047C	BNA6
TNPO3/AIM33	ENSG00000100225	TNPO3	YML087C	AIM33
MEF2BNB-MEF2B/TUF1	ENSG00000100226	MEF2BNB-MEF2B	YOR187W	TUF1
RFXANK/YOR114W	ENSG00000100227	RFXANK	YOR114W	YOR114W
LPAR2/SAP190	ENSG00000100239	LPAR2	YKR028W	SAP190
CTSA/CSH1	ENSG00000100242	CTSA	YBR161W	CSH1
SUGP2/PGA3	ENSG00000100243	SUGP2	YML125C	PGA3
SLC12A2/BUD14	ENSG00000100266	SLC12A2	YAR014C	BUD14
SNX24/APL1	ENSG00000100280	SNX24	YJR005W	APL1
EYA2/SUT1	ENSG00000100284	EYA2	YGL162W	SUT1
CNN2/HMX1	ENSG00000100292	CNN2	YLR205C	HMX1
SNCAIP/YJR011C	ENSG00000100296	SNCAIP	YJR011C	YJR011C
DDX20/MYO4	ENSG00000100345	DDX20	YAL029C	MYO4
BTBD1/AAP1	ENSG00000100353	BTBD1	YHR047C	AAP1
BCAS1/PDR17	ENSG00000100359	BCAS1	YNL264C	PDR17
POU1F1/YIA6	ENSG00000100372	POU1F1	YIL006W	YIA6
PMS1/HSP12	ENSG00000100380	PMS1	YFL014W	HSP12
HMG20B/HRT1	ENSG00000100387	HMG20B	YOL133W	HRT1
CALCRL/GCN5	ENSG00000100393	CALCRL	YGR252W	GCN5
TAF11/RNA1	ENSG00000100401	TAF11	YMR235C	RNA1
ANKS1A/APA2	ENSG00000100403	ANKS1A	YDR530C	APA2
AP3D1/RPC25	ENSG00000100413	AP3D1	YKL144C	RPC25
ZNF76/RPL12A	ENSG00000100427	ZNF76	YEL054C	RPL12A
SLC9A3R2/FPR3	ENSG00000100442	SLC9A3R2	YML074C	FPR3
NTHL1/PAU15	ENSG00000100448	NTHL1	YIR041W	PAU15
GNAI3/TIF3	ENSG00000100461	GNAI3	YPR163C	TIF3
IPO5/UTP8	ENSG00000100478	IPO5	YGR128C	UTP8
OAT/DPB2	ENSG00000100479	OAT	YPR175W	DPB2
WDR3/GPH1	ENSG00000100504	WDR3	YPR160W	GPH1
PKN2/RAD27	ENSG00000100526	PKN2	YKL113C	RAD27
WDR18/VMA8	ENSG00000100554	WDR18	YEL051W	VMA8
TRAM2/GPI15	ENSG00000100564	TRAM2	YNL038W	GPI15
NTN1/PRE10	ENSG00000100567	NTN1	YOR362C	PRE10
GLP2R/VTI1	ENSG00000100568	GLP2R	YMR197C	VTI1
MCM10/AHA1	ENSG00000100591	MCM10	YDR214W	AHA1
DGKA/BNR1	ENSG00000100592	DGKA	YIL159W	BNR1
ERBB3/LCB2	ENSG00000100596	ERBB3	YDR062W	LCB2
ROPN1/YIR024C	ENSG00000100604	ROPN1	YIR024C	YIR024C
KARS/RRT6	ENSG00000100605	KARS	YGL146C	RRT6
PDIA5/PTC6	ENSG00000100614	PDIA5	YCR079W	PTC6
NDUFB4/NAB3	ENSG00000100650	NDUFB4	YPL190C	NAB3
SPEN/TIF5	ENSG00000100664	SPEN	YPR041W	TIF5
MYLK/CYS3	ENSG00000100665	MYLK	YAL012W	CYS3
MAP2K4/MPH1	ENSG00000100697	MAP2K4	YIR002C	MPH1
SNAP91/MIS1	ENSG00000100714	SNAP91	YBR084W	MIS1
SLK/YAP1	ENSG00000100722	SLK	YML007W	YAP1
COL17A1/RPT2	ENSG00000100764	COL17A1	YDL007W	RPT2
SEC61A2/CLA4	ENSG00000100784	SEC61A2	YNL298W	CLA4
PRKCQ/PRE3	ENSG00000100804	PRKCQ	YJL001W	PRE3
TLE2/ACE2	ENSG00000100811	TLE2	YLR131C	ACE2
ASB1/YHR080C	ENSG00000100814	ASB1	YHR080C	YHR080C
FAM107B/NOT5	ENSG00000100815	FAM107B	YPR072W	NOT5
ME1/SGN1	ENSG00000100836	ME1	YIR001C	SGN1
TBC1D1/SRP54	ENSG00000100883	TBC1D1	YPR088C	SRP54
CDK13/HO	ENSG00000100884	CDK13	YDL227C	HO
MTHFD2/RAD54	ENSG00000100888	MTHFD2	YGL163C	RAD54
SLC9A7/SCL1	ENSG00000100902	SLC9A7	YGL011C	SCL1
FOXJ2/MGA2	ENSG00000100906	FOXJ2	YIR033W	MGA2
YBX1/PCM1	ENSG00000100908	YBX1	YEL058W	PCM1
PDE4A/YHR035W	ENSG00000100934	PDE4A	YHR035W	YHR035W
PPP2R5A/LEA1	ENSG00000100949	PPP2R5A	YPL213W	LEA1
CTNNA2/ART5	ENSG00000100979	CTNNA2	YGR068C	ART5
ELAVL1/AIM9	ENSG00000100994	ELAVL1	YER080W	AIM9
TIE1/CIK1	ENSG00000101004	TIE1	YMR198W	CIK1
SMARCD1/CBP3	ENSG00000101019	SMARCD1	YPL215W	CBP3
KDM4A/DIA1	ENSG00000101049	KDM4A	YMR316W	DIA1
NFYC/GAL11	ENSG00000101057	NFYC	YOL051W	GAL11
SLC9A3/GAT2	ENSG00000101076	SLC9A3	YMR136W	GAT2
NGEF/PET9	ENSG00000101084	NGEF	YBL030C	PET9
ASPM/CDC15	ENSG00000101109	ASPM	YAR019C	CDC15
CD84/GIM3	ENSG00000101132	CD84	YNL153C	GIM3
ELOVL1/LYS9	ENSG00000101144	ELOVL1	YNR050C	LYS9
SPI1/GLE2	ENSG00000101146	SPI1	YER107C	GLE2
ZNRD1/BIO2	ENSG00000101150	ZNRD1	YGR286C	BIO2
MPPED2/PRP6	ENSG00000101161	MPPED2	YBR055C	PRP6
ZBTB11/PRE6	ENSG00000101182	ZBTB11	YOL038W	PRE6
ATXN3/EAF7	ENSG00000101189	ATXN3	YNL136W	EAF7
GOLGA5/IOC2	ENSG00000101191	GOLGA5	YLR095C	IOC2
FGFR2/GID8	ENSG00000101193	FGFR2	YMR135C	GID8
EML1/GLO3	ENSG00000101199	EML1	YER122C	GLO3
ARFGEF1/TEF2	ENSG00000101210	ARFGEF1	YBR118W	TEF2
MTFR1/YCH1	ENSG00000101224	MTFR1	YGR203W	YCH1
STAG3/YFL066C	ENSG00000101246	STAG3	YFL066C	YFL066C
FECH/CKA2	ENSG00000101266	FECH	YOR061W	CKA2
MYO9A/SEC24	ENSG00000101310	MYO9A	YIL109C	SEC24
DDX3Y/CYB2	ENSG00000101323	DDX3Y	YML054C	CYB2
PFKP/PRK1	ENSG00000101336	PFKP	YIL095W	PRK1
SP100/APC1	ENSG00000101347	SP100	YNL172W	APC1
KLF6/KIP3	ENSG00000101350	KLF6	YGL216W	KIP3
PPAP2A/IDH1	ENSG00000101365	PPAP2A	YNL037C	IDH1
NEO1/MIR1	ENSG00000101367	NEO1	YJR077C	MIR1
TRAM1/UTR1	ENSG00000101391	TRAM1	YJR049C	UTR1
PHKA1/TTI1	ENSG00000101407	PHKA1	YKL033W	TTI1
TNFRSF1A/ARP5	ENSG00000101442	TNFRSF1A	YNL059C	ARP5
CACNB1/SAH1	ENSG00000101444	CACNB1	YER043C	SAH1
EVI5/YPL034W	ENSG00000101474	EVI5	YPL034W	YPL034W
PKM/UBP6	ENSG00000101557	PKM	YFR010W	UBP6
DHX29/SCS2	ENSG00000101558	DHX29	YER120W	SCS2
DNTTIP2/YMR196W	ENSG00000101605	DNTTIP2	YMR196W	YMR196W
TP53BP1/ABD1	ENSG00000101654	TP53BP1	YBR236C	ABD1
TRO/RAD30	ENSG00000101751	TRO	YDR419W	RAD30
RRP15/RIO1	ENSG00000101782	RRP15	YOR119C	RIO1
RHOA/PTI1	ENSG00000101811	RHOA	YGR156W	PTI1
DHX8/NAS6	ENSG00000101843	DHX8	YGR232W	NAS6
PRKCZ/SIF2	ENSG00000101849	PRKCZ	YBR103W	SIF2
SYT1/POL1	ENSG00000101868	SYT1	YNL102W	POL1
IDH3G/MRS1	ENSG00000101871	IDH3G	YIR021W	MRS1
ROGDI/YPL039W	ENSG00000101888	ROGDI	YPL039W	YPL039W
PDZD4/ALG13	ENSG00000101901	PDZD4	YGL047W	ALG13
ROCK1/PRS2	ENSG00000101911	ROCK1	YER099C	PRS2
CBFB/SET3	ENSG00000101945	CBFB	YKR029C	SET3
PDK3/EPL1	ENSG00000101977	PDK3	YFL024C	EPL1
HYAL2/YBL036C	ENSG00000101981	HYAL2	YBL036C	YBL036C
HDAC4/PXA2	ENSG00000101986	HDAC4	YKL188C	PXA2
RASSF1/CPT1	ENSG00000102007	RASSF1	YNL130C	CPT1
FGFR3/SAC6	ENSG00000102024	FGFR3	YDR129C	SAC6
IFI35/ARD1	ENSG00000102030	IFI35	YHR013C	ARD1
COASY/ISW2	ENSG00000102038	COASY	YOR304W	ISW2
MEF2A/YMR1	ENSG00000102043	MEF2A	YJR110W	YMR1
OTUD5/YGL242C	ENSG00000102048	OTUD5	YGL242C	YGL242C
TFE3/UME1	ENSG00000102054	TFE3	YPL139C	UME1
TBC1D25/SMF1	ENSG00000102096	TBC1D25	YOL122C	SMF1
ACSL4/TAZ1	ENSG00000102125	ACSL4	YPR140W	TAZ1
INPP5A/PGK1	ENSG00000102144	INPP5A	YCR012W	PGK1
GPKOW/MDY2	ENSG00000102178	GPKOW	YOL111C	MDY2
GRIPAP1/ATG17	ENSG00000102189	GRIPAP1	YLR423C	ATG17
FTSJ1/PAB1	ENSG00000102241	FTSJ1	YER165W	PAB1
POLR1A/ALE1	ENSG00000102312	POLR1A	YOR175C	ALE1
LAPTM4A/YDL073W	ENSG00000102384	LAPTM4A	YDL073W	YDL073W
IP6K2/KTR1	ENSG00000102385	IP6K2	YOR099W	KTR1
STON1-GTF2A1L/YPL225W	ENSG00000102390	STON1-GTF2A1L	YPL225W	YPL225W
SRBD1/RGM1	ENSG00000102554	SRBD1	YMR182C	RGM1
CYFIP1/MPS1	ENSG00000102572	CYFIP1	YDL028C	MPS1
RASGRP2/CDC1	ENSG00000102575	RASGRP2	YDR182W	CDC1
PSME4/KRE5	ENSG00000102595	PSME4	YOR336W	KRE5
IFT80/FUS2	ENSG00000102606	IFT80	YMR232W	FUS2
SIRT2/YNL010W	ENSG00000102753	SIRT2	YNL010W	YNL010W
ERLEC1/CIT3	ENSG00000102786	ERLEC1	YPR001W	CIT3
PPP2R5B/KIC1	ENSG00000102882	PPP2R5B	YHR102W	KIC1
PYGM/PPQ1	ENSG00000102893	PYGM	YPL179W	PPQ1
PITX1/NTF2	ENSG00000102898	PITX1	YER009W	NTF2
TRPC7/STP1	ENSG00000102974	TRPC7	YDR463W	STP1
NUP133/RPN8	ENSG00000103035	NUP133	YOR261C	RPN8
NUCKS1/LRO1	ENSG00000103066	NUCKS1	YNR008W	LRO1
VPS35/YNL176C	ENSG00000103152	VPS35	YNL176C	YNL176C
DNAJA2/VMR1	ENSG00000103222	DNAJA2	YHL035C	VMR1
BCL3/MUP1	ENSG00000103257	BCL3	YGR055W	MUP1
KCNAB2/NBP35	ENSG00000103274	KCNAB2	YGL091C	NBP35
ABCC9/UBC9	ENSG00000103275	ABCC9	YDL064W	UBC9
GAL/ARO2	ENSG00000103313	GAL	YGL148W	ARO2
CLEC2D/EXG1	ENSG00000103319	CLEC2D	YLR300W	EXG1
RORA/SUP35	ENSG00000103342	RORA	YDR172W	SUP35
DRD4/RSM19	ENSG00000103363	DRD4	YNR037C	RSM19
TGFBR3/SEC63	ENSG00000103423	TGFBR3	YOR254C	SEC63
KIAA1107/PEP5	ENSG00000103429	KIAA1107	YMR231W	PEP5
PLA2G10/CRZ1	ENSG00000103449	PLA2G10	YNL027W	CRZ1
ATP1B3/SFP1	ENSG00000103495	ATP1B3	YLR403W	SFP1
NEDD4/TLG2	ENSG00000103496	NEDD4	YOL018C	TLG2
PIGB/PKP2	ENSG00000103507	PIGB	YGL059W	PKP2
MAPK6/TAE1	ENSG00000103510	MAPK6	YBR261C	TAE1
GNB5/ICY2	ENSG00000103540	GNB5	YPL250C	ICY2
RAB27A/AI4	ENSG00000103546	RAB27A	Q0065	AI4
CECR5/SPB1	ENSG00000103549	CECR5	YCL054W	SPB1
UFD1L/UTP15	ENSG00000103647	UFD1L	YMR093W	UTP15
LRP6/KSP1	ENSG00000103653	LRP6	YHR082C	KSP1
GUCY2C/YKR023W	ENSG00000103671	GUCY2C	YKR023W	YKR023W
SCT/LIA1	ENSG00000103723	SCT	YJR070C	LIA1
PHRF1/FAA1	ENSG00000103740	PHRF1	YOR317W	FAA1
IKBKAP/YPT11	ENSG00000103769	IKBKAP	YNL304W	YPT11
NUCB2/RBA50	ENSG00000103932	NUCB2	YDR527W	RBA50
PFN2/STB2	ENSG00000103942	PFN2	YMR053C	STB2
PTPN3/YKL070W	ENSG00000103966	PTPN3	YKL070W	YKL070W
SPTB/MXR1	ENSG00000104064	SPTB	YER042W	MXR1
DAPP1/VAN1	ENSG00000104112	DAPP1	YML115C	VAN1
FGF10/HCR1	ENSG00000104131	FGF10	YLR192C	HCR1
SMG6/PEP3	ENSG00000104142	SMG6	YLR148W	PEP3
EXOC5/MSC2	ENSG00000104147	EXOC5	YDR205W	MSC2
CLTCL1/GND1	ENSG00000104221	CLTCL1	YHR183W	GND1
FSTL3/YOL159C	ENSG00000104299	FSTL3	YOL159C	YOL159C
DGCR2/NUP116	ENSG00000104320	DGCR2	YMR047C	NUP116
RNF126/TBF1	ENSG00000104327	RNF126	YPL128C	TBF1
MNT/POP1	ENSG00000104356	MNT	YNL221C	POP1
ZXDC/MCK1	ENSG00000104365	ZXDC	YNL307C	MCK1
POLB/SOH1	ENSG00000104368	POLB	YGL127C	SOH1
WIPI1/YBR271W	ENSG00000104375	WIPI1	YBR271W	YBR271W
ASNS/YPT32	ENSG00000104388	ASNS	YGL210W	YPT32
AP3M2/GNA1	ENSG00000104408	AP3M2	YFL017C	GNA1
CNGB1/EMC2	ENSG00000104412	CNGB1	YJR088C	EMC2
ST6GALNAC2/UBS1	ENSG00000104415	ST6GALNAC2	YBR165W	UBS1
CHAT/PET123	ENSG00000104435	CHAT	YOR158W	PET123
PABPC1/DAL80	ENSG00000104447	PABPC1	YKR034W	DAL80
TESK2/PPT1	ENSG00000104450	TESK2	YGR123C	PPT1
C16orf80/DAL81	ENSG00000104490	C16orf80	YIR023W	DAL81
CSNK2A2/EFB1	ENSG00000104529	CSNK2A2	YAL003W	EFB1
PTPN21/PSA1	ENSG00000104549	PTPN21	YDL055C	PSA1
EIF2B3/BCH2	ENSG00000104613	EIF2B3	YKR027W	BCH2
CAMK2A/VPS55	ENSG00000104660	CAMK2A	YJR044C	VPS55
TCOF1/OST3	ENSG00000104723	TCOF1	YOR085W	OST3
CDC42/YCL012C	ENSG00000104805	CDC42	YCL012C	YCL012C
OSBPL3/GSY2	ENSG00000104812	OSBPL3	YLR258W	GSY2
EPHA8/ECI1	ENSG00000104823	EPHA8	YLR284C	ECI1
SLC12A3/TUB2	ENSG00000104833	SLC12A3	YFL037W	TUB2
RAD18/DIA4	ENSG00000104835	RAD18	YHR011W	DIA4
ATP2B1/SNP1	ENSG00000104852	ATP2B1	YIL061C	SNP1
NCK2/YER184C	ENSG00000104863	NCK2	YER184C	YER184C
MAP4K4/PIH1	ENSG00000104872	MAP4K4	YHR034C	PIH1
RPL31/PHO84	ENSG00000104888	RPL31	YML123C	PHO84
WDR1/PRP11	ENSG00000104897	WDR1	YDL043C	PRP11
SNX13/TRM1	ENSG00000104907	SNX13	YDR120C	TRM1
ARHGAP10/HSC82	ENSG00000104938	ARHGAP10	YMR186W	HSC82
RPS6KA2/YJU2	ENSG00000104957	RPS6KA2	YKL095W	YJU2
ING3/RPL6B	ENSG00000104960	ING3	YLR448W	RPL6B
WBSCR22/SGT2	ENSG00000104969	WBSCR22	YOR007C	SGT2
SEL1L/TIM44	ENSG00000104980	SEL1L	YIL022W	TIM44
TRIP13/CCA1	ENSG00000105011	TRIP13	YER168C	CCA1
ATP6AP1/MAS1	ENSG00000105088	ATP6AP1	YLR163C	MAS1
TCF3/CRH1	ENSG00000105127	TCF3	YGR189C	CRH1
TRIB2/POP4	ENSG00000105171	TRIB2	YBR257W	POP4
DAZAP1/CLN2	ENSG00000105173	DAZAP1	YPL256C	CLN2
MBD3/YIL001W	ENSG00000105186	MBD3	YIL001W	YIL001W
PRLH/TIM50	ENSG00000105197	PRLH	YPL063W	TIM50
HLTF/NOP1	ENSG00000105202	HLTF	YDL014W	NOP1
CPSF1/PGI1	ENSG00000105220	CPSF1	YBR196C	PGI1
CDH19/SLM2	ENSG00000105221	CDH19	YNL047C	SLM2
PDCD2/GFD2	ENSG00000105229	PDCD2	YCL036W	GFD2
PRKACA/ALF1	ENSG00000105254	PRKACA	YNL148C	ALF1
LPHN1/FCJ1	ENSG00000105281	LPHN1	YKR016W	FCJ1
ACTN1/ASE1	ENSG00000105290	ACTN1	YOR058C	ASE1
RPS6KA6/PRO1	ENSG00000105323	RPS6KA6	YDR300C	PRO1
EPN2/CDH1	ENSG00000105325	EPN2	YGL003C	CDH1
PTPN18/GFA1	ENSG00000105355	PTPN18	YKL104C	GFA1
LIMS2/YML6	ENSG00000105364	LIMS2	YML025C	YML6
LNX1/RSC3	ENSG00000105369	LNX1	YDR303C	RSC3
TFRC/RPS19B	ENSG00000105372	TFRC	YNL302C	RPS19B
SREBF1/SPO13	ENSG00000105373	SREBF1	YHR014W	SPO13
TRPC5/CIR1	ENSG00000105379	TRPC5	YGR207C	CIR1
AFF4/AVT7	ENSG00000105388	AFF4	YIL088C	AVT7
UBE2D1/PAN3	ENSG00000105397	UBE2D1	YKL025C	PAN3
MPP5/SEC17	ENSG00000105402	MPP5	YBL050W	SEC17
SMC1A/YIP3	ENSG00000105404	SMC1A	YNL044W	YIP3
HSD17B10/PMA2	ENSG00000105409	HSD17B10	YPL036W	PMA2
MARK2/ERD2	ENSG00000105438	MARK2	YBL040C	ERD2
HMMR/SYT1	ENSG00000105443	HMMR	YPR095C	SYT1
CHFR/RSA4	ENSG00000105447	CHFR	YCR072C	RSA4
TRHDE/CDC9	ENSG00000105486	TRHDE	YDL164C	CDC9
P4HA2/PLB3	ENSG00000105499	P4HA2	YOL011W	PLB3
FCGR2B/TPD3	ENSG00000105568	FCGR2B	YAL016W	TPD3
NFATC3/KAP95	ENSG00000105576	NFATC3	YLR347C	KAP95
ACADVL/CCC1	ENSG00000105607	ACADVL	YLR220W	CCC1
FBXW11/NRG1	ENSG00000105610	FBXW11	YDR043C	NRG1
ACAP1/PRP31	ENSG00000105618	ACAP1	YGR091W	PRP31
CRMP1/SEC28	ENSG00000105669	CRMP1	YIL076W	SEC28
DERL2/DBP8	ENSG00000105671	DERL2	YHR169W	DBP8
NDE1/SFG1	ENSG00000105676	NDE1	YOR315W	SFG1
MRVI1/YRB30	ENSG00000105698	MRVI1	YGL164C	YRB30
AP1M1/PKH1	ENSG00000105723	AP1M1	YDR490C	PKH1
PVR/SPF1	ENSG00000105726	PVR	YEL031W	SPF1
IKBKG/SPC1	ENSG00000105737	IKBKG	YJR010C-A	SPC1
XRCC1/GLO4	ENSG00000105755	XRCC1	YOR040W	GLO4
SCARB1/ZUO1	ENSG00000105821	SCARB1	YGR285C	ZUO1
MCM2/BET1	ENSG00000105829	MCM2	YIL004C	BET1
TP63/DET1	ENSG00000105852	TP63	YDR051C	DET1
LLGL2/MUK1	ENSG00000105854	LLGL2	YPL070W	MUK1
NLE1/YKL069W	ENSG00000105855	NLE1	YKL069W	YKL069W
SDHA/ZIM17	ENSG00000105866	SDHA	YNL310C	ZIM17
SMARCE1/WTM1	ENSG00000105875	SMARCE1	YOR230W	WTM1
KDM5A/YGR066C	ENSG00000105939	KDM5A	YGR066C	YGR066C
ADAM11/KGD1	ENSG00000105953	ADAM11	YIL125W	KGD1
PPP2R3A/YHR131C	ENSG00000105974	PPP2R3A	YHR131C	YHR131C
FERMT2/SAT4	ENSG00000105976	FERMT2	YCR008W	SAT4
ABCB11/ERJ5	ENSG00000105993	ABCB11	YFR041C	ERJ5
CD5L/ARO3	ENSG00000106052	CD5L	YDR035W	ARO3
PTGS2/YBR139W	ENSG00000106066	PTGS2	YBR139W	YBR139W
IGF2BP2/YCR099C	ENSG00000106069	IGF2BP2	YCR099C	YCR099C
MAP3K13/SSO1	ENSG00000106089	MAP3K13	YPL232W	SSO1
ST6GAL1/GRS2	ENSG00000106105	ST6GAL1	YPR081C	GRS2
VDAC1P1/GIS3	ENSG00000106125	VDAC1P1	YLR094C	GIS3
PICALM/PRT1	ENSG00000106263	PICALM	YOR361C	PRT1
NSF/YLR179C	ENSG00000106333	NSF	YLR179C	YLR179C
GLI2/NOP15	ENSG00000106344	GLI2	YNL110C	NOP15
CLASP1/IMD3	ENSG00000106348	CLASP1	YLR432W	IMD3
MRPS34/LSM5	ENSG00000106355	MRPS34	YER146W	LSM5
NOTCH3/YLR036C	ENSG00000106367	NOTCH3	YLR036C	YLR036C
CLNS1A/KTR3	ENSG00000106397	CLNS1A	YBR205W	KTR3
PPP2R2C/VPS71	ENSG00000106400	PPP2R2C	YML041C	VPS71
TEAD2/RIM101	ENSG00000106571	TEAD2	YHL027W	RIM101
EED/PRE8	ENSG00000106588	EED	YML092C	PRE8
CDHR2/MRPL32	ENSG00000106591	CDHR2	YCR003W	MRPL32
SNCB/RHB1	ENSG00000106615	SNCB	YCR027C	RHB1
TSG101/SDS23	ENSG00000106617	TSG101	YGL056C	SDS23
ATP2A3/POL31	ENSG00000106628	ATP2A3	YJR006W	POL31
CA12/GLK1	ENSG00000106633	CA12	YCL040W	GLK1
MGLL/NIP100	ENSG00000106665	MGLL	YPL174C	NIP100
NTN4/HAL5	ENSG00000106683	NTN4	YJL165C	HAL5
BCS1L/VMA21	ENSG00000106688	BCS1L	YGR105W	VMA21
NUAK1/CKS1	ENSG00000106723	NUAK1	YBR135W	CKS1
SLC24A1/HRK1	ENSG00000106799	SLC24A1	YOR267C	HRK1
SCARF1/NAN1	ENSG00000106829	SCARF1	YPL126W	NAN1
LMAN1/DFG16	ENSG00000106952	LMAN1	YOR030W	DFG16
PTPLAD1/OAF1	ENSG00000106991	PTPLAD1	YAL051W	OAF1
IPCEF1/ADK2	ENSG00000106992	IPCEF1	YER170W	ADK2
ZZEF1/FRQ1	ENSG00000107130	ZZEF1	YDR373W	FRQ1
ENO1/SCP160	ENSG00000107164	ENO1	YJL080C	SCP160
SLC12A1/PSD1	ENSG00000107186	SLC12A1	YNL169C	PSD1
C19orf10/SPG4	ENSG00000107187	C19orf10	YMR107W	SPG4
ANO8/MBF1	ENSG00000107223	ANO8	YOR298C-A	MBF1
ARHGEF10L/MRF1	ENSG00000107242	ARHGEF10L	YGL143C	MRF1
TXK/SNL1	ENSG00000107262	TXK	YIL016W	SNL1
KCNQ2/SEN1	ENSG00000107290	KCNQ2	YLR430W	SEN1
TACR2/RVS161	ENSG00000107295	TACR2	YCR009C	RVS161
ACTR6/PDR10	ENSG00000107331	ACTR6	YOR328W	PDR10
TIPIN/YNL144C	ENSG00000107341	TIPIN	YNL144C	YNL144C
SRI/GAT1	ENSG00000107485	SRI	YFL021W	GAT1
EIF4G3/SLM3	ENSG00000107521	EIF4G3	YDL033C	SLM3
NUP37/TKL2	ENSG00000107537	NUP37	YBR117C	TKL2
SEMA3A/PEX13	ENSG00000107554	SEMA3A	YLR191W	PEX13
SEMA3C/DPB11	ENSG00000107560	SEMA3C	YJL090C	DPB11
ACAT1/PHB1	ENSG00000107566	ACAT1	YGR132C	PHB1
CELSR1/RPG1	ENSG00000107581	CELSR1	YBR079C	RPG1
ZNF638/PET18	ENSG00000107611	ZNF638	YCR020C	PET18
ADD2/YKL162C	ENSG00000107614	ADD2	YKL162C	YKL162C
FGF4/DBP1	ENSG00000107625	FGF4	YPL119C	DBP1
RASAL2/PRR1	ENSG00000107643	RASAL2	YKL116C	PRR1
MARK3/YOR022C	ENSG00000107651	MARK3	YOR022C	YOR022C
SLC25A3/NSE4	ENSG00000107672	SLC25A3	YDL105W	NSE4
FOSL2/ATG26	ENSG00000107679	FOSL2	YLR189C	ATG26
FRYL/CNA1	ENSG00000107758	FRYL	YLR433C	CNA1
FSCN1/PHO5	ENSG00000107789	FSCN1	YBR093C	PHO5
ACTB/YCR051W	ENSG00000107854	ACTB	YCR051W	YCR051W
PLD1/GEA1	ENSG00000107862	PLD1	YJR031C	GEA1
WDR62/BAG7	ENSG00000107863	WDR62	YOR134W	BAG7
DLG1/BCP1	ENSG00000107949	DLG1	YDR361C	BCP1
RAB7A/YOL098C	ENSG00000107959	RAB7A	YOL098C	YOL098C
BCAP29/MPD1	ENSG00000108010	BCAP29	YOR288C	MPD1
SART3/NUP159	ENSG00000108021	SART3	YIL115C	NUP159
ARHGAP15/FRA1	ENSG00000108039	ARHGAP15	YLL029W	FRA1
PAX2/SMC3	ENSG00000108055	PAX2	YJL074C	SMC3
EXOSC7/RTS3	ENSG00000108091	EXOSC7	YGR161C	RTS3
KIFAP3/CUL3	ENSG00000108094	KIFAP3	YGR003W	CUL3
MCM6/PCL1	ENSG00000108100	MCM6	YNL289W	PCL1
REXO2/CYC7	ENSG00000108107	REXO2	YEL039C	CYC7
RBM7/CAF120	ENSG00000108175	RBM7	YNL278W	CAF120
RBMS2/CPR5	ENSG00000108179	RBMS2	YDR304C	CPR5
BAZ2A/YHI9	ENSG00000108187	BAZ2A	YHR029C	YHI9
PTPN23/HED1	ENSG00000108256	PTPN23	YDR014W-A	HED1
MLH1/PUP3	ENSG00000108294	MLH1	YER094C	PUP3
UNG/CWC25	ENSG00000108296	UNG	YNL245C	CWC25
KLHL20/NHP6A	ENSG00000108312	KLHL20	YPR052C	NHP6A
RGS11/YNL019C	ENSG00000108342	RGS11	YNL019C	YNL019C
PLXNA2/RPN3	ENSG00000108344	PLXNA2	YER021W	RPN3
SPAG5/NOP8	ENSG00000108349	SPAG5	YOL144W	NOP8
ANKRD13A/SEE1	ENSG00000108370	ANKRD13A	YIL064W	SEE1
TPD52/SPR3	ENSG00000108387	TPD52	YGR059W	SPR3
ACACB/RAD18	ENSG00000108395	ACACB	YCR066W	RAD18
TRAF4/GPT2	ENSG00000108405	TRAF4	YKR067W	GPT2
PAG1/RPN10	ENSG00000108424	PAG1	YHR200W	RPN10
GPATCH1/BOS1	ENSG00000108433	GPATCH1	YLR078C	BOS1
ICAM3/HRQ1	ENSG00000108469	ICAM3	YDR291W	HRQ1
NT5C2/ATG4	ENSG00000108510	NT5C2	YNL223W	ATG4
MCAM/OAC1	ENSG00000108528	MCAM	YKL120W	OAC1
GPC4/VTC2	ENSG00000108551	GPC4	YFL004W	VTC2
CAMSAP3/MRPL20	ENSG00000108557	CAMSAP3	YKR085C	MRPL20
RAP1GAP/MAM33	ENSG00000108561	RAP1GAP	YIL070C	MAM33
XAB2/DOP1	ENSG00000108576	XAB2	YDR141C	DOP1
ARHGEF1/GOS1	ENSG00000108587	ARHGEF1	YHL031C	GOS1
STXBP2/RSC6	ENSG00000108604	STXBP2	YCR052W	RSC6
MAP2K7/YML108W	ENSG00000108641	MAP2K7	YML108W	YML108W
NMRK2/RRP5	ENSG00000108651	NMRK2	YMR229C	RRP5
DGKD/SNU114	ENSG00000108654	DGKD	YKL173W	SNU114
CTTNBP2/GEA2	ENSG00000108669	CTTNBP2	YEL022W	GEA2
ACTL6B/RPN6	ENSG00000108671	ACTL6B	YDL097C	RPN6
RARB/SPT7	ENSG00000108773	RARB	YBR081C	SPT7
TOP2B/YPT6	ENSG00000108774	TOP2B	YLR262C	YPT6
NFKB2/INO4	ENSG00000108788	NFKB2	YOL108C	INO4
PPP1R12B/MRP7	ENSG00000108826	PPP1R12B	YNL005C	MRP7
DNAJC10/HOS2	ENSG00000108840	DNAJC10	YGL194C	HOS2
GTF3C1/LUC7	ENSG00000108848	GTF3C1	YDL087C	LUC7
IL4R/CHS2	ENSG00000108854	IL4R	YBR038W	CHS2
USP33/MSG5	ENSG00000108861	USP33	YNL053W	MSG5
PAK3/RNR4	ENSG00000108946	PAK3	YGR180C	RNR4
DCX/LOT5	ENSG00000108953	DCX	YKL183W	LOT5
SNRPA/YPL162C	ENSG00000108984	SNRPA	YPL162C	YPL162C
SPAG6/YNL035C	ENSG00000109046	SPAG6	YNL035C	YNL035C
EXOSC5/YDR248C	ENSG00000109047	EXOSC5	YDR248C	YDR248C
DYNC1I2/YIR042C	ENSG00000109065	DYNC1I2	YIR042C	YIR042C
APBB1IP/SPT6	ENSG00000109111	APBB1IP	YGR116W	SPT6
LRCH4/DEP1	ENSG00000109118	LRCH4	YAL013W	DEP1
FAM76B/POM33	ENSG00000109133	FAM76B	YLL023C	POM33
SIRT6/BET5	ENSG00000109320	SIRT6	YML077W	BET5
TYR/SIN4	ENSG00000109339	TYR	YNL236W	SIN4
POLD3/SPP41	ENSG00000109458	POLD3	YDR464W	SPP41
ACTN2/MGE1	ENSG00000109519	ACTN2	YOR232W	MGE1
CAPZB/GAR1	ENSG00000109534	CAPZB	YHR089C	GAR1
PHF17/TRM9	ENSG00000109536	PHF17	YML014W	TRM9
UBE2A/GEF1	ENSG00000109572	UBE2A	YJR040W	GEF1
FGFR1/PRP43	ENSG00000109606	FGFR1	YGL120C	PRP43
FKBP6/DRS2	ENSG00000109654	FKBP6	YAL026C	DRS2
GTF2I/CDC4	ENSG00000109670	GTF2I	YFL009W	CDC4
SMC1B/TAH18	ENSG00000109756	SMC1B	YPR048W	TAH18
FBLN1/PEX28	ENSG00000109775	FBLN1	YHR150W	PEX28
ITGA8/USV1	ENSG00000109787	ITGA8	YPL230W	USV1
CST7/GPM3	ENSG00000109814	CST7	YOL056W	GPM3
MAP2/FMP52	ENSG00000109854	MAP2	YER004W	FMP52
PIAS2/LDB16	ENSG00000109861	PIAS2	YCL005W	LDB16
AMPH/ELP4	ENSG00000109911	AMPH	YPL101W	ELP4
ARAF/ZPR1	ENSG00000109917	ARAF	YGR211W	ZPR1
MCCC1/SSB1	ENSG00000109971	MCCC1	YDL229W	SSB1
FAP/TPS3	ENSG00000110047	FAP	YMR261C	TPS3
NEBL/OSH2	ENSG00000110048	NEBL	YDL019C	OSH2
UBE2K/SAP185	ENSG00000110075	UBE2K	YJL098W	SAP185
PIK3C3/YAT2	ENSG00000110090	PIK3C3	YER024W	YAT2
N4BP2/CLB1	ENSG00000110092	N4BP2	YGR108W	CLB1
SYNJ2/PRP19	ENSG00000110107	SYNJ2	YLL036C	PRP19
ADCY2/PHO91	ENSG00000110344	ADCY2	YNR013C	PHO91
PPP2R5C/DHH1	ENSG00000110367	PPP2R5C	YDL160C	DHH1
RBFOX1/REC104	ENSG00000110395	RBFOX1	YHR157W	REC104
GNB1/KNS1	ENSG00000110422	GNB1	YLL019C	KNS1
HOXA9/SED4	ENSG00000110427	HOXA9	YCR067C	SED4
EDN1/PDX1	ENSG00000110435	EDN1	YGR193C	PDX1
MLLT10/YNL247W	ENSG00000110619	MLLT10	YNL247W	YNL247W
ADCYAP1R1/TOM70	ENSG00000110711	ADCYAP1R1	YNL121C	TOM70
NRD1/EKI1	ENSG00000110721	NRD1	YDR147W	EKI1
VDAC3/TFB1	ENSG00000110768	VDAC3	YDR311W	TFB1
PCM1/NAS2	ENSG00000110801	PCM1	YIL007C	NAS2
CBFA2T2/SPC19	ENSG00000110841	CBFA2T2	YDR201W	SPC19
DBC1/PAR32	ENSG00000110851	DBC1	YDL173W	PAR32
ITCH/CRN1	ENSG00000110880	ITCH	YLR429W	CRN1
TP73/CAX4	ENSG00000110881	TP73	YGR036C	CAX4
TOLLIP/CHA4	ENSG00000110887	TOLLIP	YLR098C	CHA4
UBE2D4/ERG12	ENSG00000110921	UBE2D4	YMR208W	ERG12
RUNX1T1/PRR2	ENSG00000110931	RUNX1T1	YDL214C	PRR2
THOC1/ATP1	ENSG00000110955	THOC1	YBL099W	ATP1
OSBPL6/YFL067W	ENSG00000111011	OSBPL6	YFL067W	YFL067W
SLC1A3/MAP2	ENSG00000111142	SLC1A3	YBL091C	MAP2
XRCC5/LAP2	ENSG00000111144	XRCC5	YNL045W	LAP2
LXN/YCR023C	ENSG00000111181	LXN	YCR023C	YCR023C
SP140/FKH2	ENSG00000111206	SP140	YNL068C	FKH2
MKNK1/RPS24B	ENSG00000111241	MKNK1	YIL069C	RPS24B
TNS1/ALD3	ENSG00000111275	TNS1	YMR169C	ALD3
REXO1/TFB4	ENSG00000111358	REXO1	YPR056W	TFB4
SAR1A/SSO2	ENSG00000111450	SAR1A	YMR183C	SSO2
CDC14A/RET3	ENSG00000111481	CDC14A	YPL010W	RET3
RAPGEF3/MET18	ENSG00000111530	RAPGEF3	YIL128W	MET18
CEACAM1/RHO2	ENSG00000111540	CEACAM1	YNL090W	RHO2
SENP1/NUP84	ENSG00000111581	SENP1	YDL116W	NUP84
DUSP13/CDC36	ENSG00000111596	DUSP13	YDL165W	CDC36
CIC/TOF1	ENSG00000111602	CIC	YNL273W	TOF1
LIPE/HRP1	ENSG00000111605	LIPE	YOL123W	HRP1
FDFT1/TDH3	ENSG00000111640	FDFT1	YGR192C	TDH3
PAFAH1B3/NOP2	ENSG00000111641	PAFAH1B3	YNL061W	NOP2
OPHN1/SNF2	ENSG00000111642	OPHN1	YOR290C	SNF2
KIF22/YNG1	ENSG00000111653	KIF22	YOR064C	YNG1
SCGN/UBP8	ENSG00000111667	SCGN	YMR223W	UBP8
PGM1/ENO1	ENSG00000111674	PGM1	YGR254W	ENO1
DDX1/YGR153W	ENSG00000111679	DDX1	YGR153W	YGR153W
DNM2/SPR1	ENSG00000111701	DNM2	YOR190W	SPR1
EPB41L2/SIP2	ENSG00000111725	EPB41L2	YGL208W	SIP2
RIMS1/YHR003C	ENSG00000111726	RIMS1	YHR003C	YHR003C
STX7/NUP120	ENSG00000111737	STX7	YKL057C	NUP120
RABL2B/CDA1	ENSG00000111752	RABL2B	YLR307W	CDA1
KEAP1/WHI4	ENSG00000111786	KEAP1	YDL224C	WHI4
PTPRH/MTF1	ENSG00000111802	PTPRH	YMR228W	MTF1
EPHA6/GIR2	ENSG00000111832	EPHA6	YDR152W	GIR2
SCTR/ASF1	ENSG00000111875	SCTR	YJL115W	ASF1
RFX3/CEG1	ENSG00000111880	RFX3	YGL130W	CEG1
RIF1/YER121W	ENSG00000111907	RIF1	YER121W	YER121W
RAB21/YJL028W	ENSG00000112033	RAB21	YJL028W	YJL028W
SLC4A4/STE3	ENSG00000112038	SLC4A4	YKL178C	STE3
SMARCA2/YPR003C	ENSG00000112053	SMARCA2	YPR003C	YPR003C
RDH8/HOG1	ENSG00000112062	RDH8	YLR113W	HOG1
SESN1/MEP3	ENSG00000112077	SESN1	YPR138C	MEP3
MID2/MRK1	ENSG00000112079	MID2	YDL079C	MRK1
COL5A3/NGR1	ENSG00000112081	COL5A3	YBR212W	NGR1
SRCAP/MCM3	ENSG00000112118	SRCAP	YEL032W	MCM3
KIAA0020/FAR10	ENSG00000112130	KIAA0020	YLR238W	FAR10
CPB2/BNI4	ENSG00000112137	CPB2	YNL233W	BNI4
CHRNA3/HRT3	ENSG00000112146	CHRNA3	YLR097C	HRT3
KCNN2/MDN1	ENSG00000112159	KCNN2	YLR106C	MDN1
CNOT4/HUR1	ENSG00000112164	CNOT4	YGL168W	HUR1
PSEN1/SRV2	ENSG00000112186	PSEN1	YNL138W	SRV2
CPOX/MET22	ENSG00000112200	CPOX	YOL064C	MET22
MOK/SSN8	ENSG00000112237	MOK	YNL025C	SSN8
HSP90AA1/XPT1	ENSG00000112242	HSP90AA1	YJR133W	XPT1
RBL1/SLH1	ENSG00000112249	RBL1	YGR271W	SLH1
DLGAP4/FRE4	ENSG00000112282	DLGAP4	YNR060W	FRE4
CFHR2/YJL132W	ENSG00000112293	CFHR2	YJL132W	YJL132W
NDC80/ALD2	ENSG00000112294	NDC80	YMR170C	ALD2
AP4E1/ZPS1	ENSG00000112319	AP4E1	YOL154W	ZPS1
RSBN1/MVP1	ENSG00000112335	RSBN1	YMR004W	MVP1
MAGI3/SKI7	ENSG00000112339	MAGI3	YOR076C	SKI7
CXCL2/PEX7	ENSG00000112357	CXCL2	YDR142C	PEX7
AFP/MCH2	ENSG00000112394	AFP	YKL221W	MCH2
COL4A4/YKE4	ENSG00000112473	COL4A4	YIL023C	YKE4
OSTM1/GON7	ENSG00000112531	OSTM1	YJL184W	GON7
CDH7/ENP1	ENSG00000112578	CDH7	YBR247C	ENP1
PCNP/SPT15	ENSG00000112592	PCNP	YER148W	SPT15
ARG2/RML2	ENSG00000112651	ARG2	YEL050C	RML2
MEF2C/ARG80	ENSG00000112658	MEF2C	YMR042W	ARG80
PTPRC/SEC5	ENSG00000112685	PTPRC	YDR166C	SEC5
CACNA1S/ULP2	ENSG00000112701	CACNA1S	YIL031W	ULP2
PKP1/YHR213W-B	ENSG00000112715	PKP1	YHR213W-B	YHR213W-B
UBA5/PRP45	ENSG00000112739	UBA5	YAL032C	PRP45
STK17B/FUN26	ENSG00000112759	STK17B	YAL022C	FUN26
CDC14B/HIS4	ENSG00000112769	CDC14B	YCL030C	HIS4
ZNF510/GTO3	ENSG00000112782	ZNF510	YMR251W	GTO3
LRP2/YMR124W	ENSG00000112851	LRP2	YMR124W	YMR124W
ZNF506/PAP2	ENSG00000112941	ZNF506	YOL115W	PAP2
DUSP12/FRE2	ENSG00000112964	DUSP12	YKL220C	FRE2
ENSG00000081770/ERG13	ENSG00000112972	ENSG00000081770	YML126C	ERG13
CADPS2/ERP4	ENSG00000112983	CADPS2	YOR016C	ERP4
HSPB11/SSA3	ENSG00000113013	HSPB11	YBL075C	SSA3
IL12RB2/AEP3	ENSG00000113048	IL12RB2	YPL005W	AEP3
SMARCD3/HMG1	ENSG00000113161	SMARCD3	YML075C	HMG1
FYB/UBX3	ENSG00000113194	FYB	YDL091C	UBX3
MPP4/YSC84	ENSG00000113263	MPP4	YHR016C	YSC84
STRADB/APE3	ENSG00000113269	STRADB	YBR286W	APE3
BZW1/THG1	ENSG00000113272	BZW1	YGR024C	THG1
PGR/ENT5	ENSG00000113282	PGR	YDR153C	ENT5
ME2/CCR4	ENSG00000113300	ME2	YAL021C	CCR4
C5orf22/SAN1	ENSG00000113312	C5orf22	YDR143C	SAN1
CCNT2/BUD5	ENSG00000113319	CCNT2	YCR038C	BUD5
EPB41L3/RNT1	ENSG00000113360	EPB41L3	YMR239C	RNT1
COBLL1/SUB1	ENSG00000113387	COBLL1	YMR039C	SUB1
DLG3/FAT1	ENSG00000113396	DLG3	YBR041W	FAT1
TRAF5/MST1	ENSG00000113407	TRAF5	YKL194C	MST1
MRPL22/DIA3	ENSG00000113448	MRPL22	YDL024C	DIA3
GEMIN5/RAD17	ENSG00000113456	GEMIN5	YOR368W	RAD17
OPRK1/RPF2	ENSG00000113460	OPRK1	YKR081C	RPF2
NFE2L1/RAD50	ENSG00000113522	NFE2L1	YNL250W	RAD50
GSK3B/SOL2	ENSG00000113552	GSK3B	YCR073W-A	SOL2
ITGB5/SKP1	ENSG00000113558	ITGB5	YDR328C	SKP1
ERC1/PPH22	ENSG00000113575	ERC1	YDL188C	PPH22
XPO1/CKB1	ENSG00000113578	XPO1	YGL019W	CKB1
PALB2/FLO9	ENSG00000113580	PALB2	YAL063C	FLO9
DOPEY1/PRP46	ENSG00000113593	DOPEY1	YPL151C	PRP46
BCKDHB/SFB2	ENSG00000113615	BCKDHB	YNL049C	SFB2
KAT6A/MRPL1	ENSG00000113645	KAT6A	YDR116C	MRPL1
ULK2/PRP40	ENSG00000113649	ULK2	YKL012W	PRP40
GRHL2/HSP10	ENSG00000113657	GRHL2	YOR020C	HSP10
TNPO1/RNH70	ENSG00000113712	TNPO1	YGR276C	RNH70
P2RX5/CEM1	ENSG00000113719	P2RX5	YER061C	CEM1
ITGAE/PKC1	ENSG00000113721	ITGAE	YBL105C	PKC1
DIS3/ATG23	ENSG00000113734	DIS3	YLR431C	ATG23
PIBF1/ARP4	ENSG00000113812	PIBF1	YJL081C	ARP4
ENSG00000083622/EST2	ENSG00000113889	ENSG00000083622	YLR318W	EST2
NUFIP1/SWI5	ENSG00000113916	NUFIP1	YDR146C	SWI5
RRAGB/EMP46	ENSG00000114013	RRAGB	YLR080W	EMP46
CYLD/OGG1	ENSG00000114026	CYLD	YML060W	OGG1
SLC27A5/ERG1	ENSG00000114054	SLC27A5	YGR175C	ERG1
ZNF324/UFD4	ENSG00000114062	ZNF324	YKL010C	UFD4
ZNF446/VID28	ENSG00000114098	ZNF446	YIL017C	VID28
ZNF8/AAD14	ENSG00000114115	ZNF8	YNL331C	AAD14
RPS5/RIM2	ENSG00000114120	RPS5	YBR192W	RIM2
FAT1/APC11	ENSG00000114125	FAT1	YDL008W	APC11
YTHDC1/BDF1	ENSG00000114166	YTHDC1	YLR399C	BDF1
CHMP2B/ARC19	ENSG00000114209	CHMP2B	YKL013C	ARC19
PPIE/BCY1	ENSG00000114302	PPIE	YIL033C	BCY1
ZMPSTE24/UBP3	ENSG00000114316	ZMPSTE24	YER151C	UBP3
NOA1/RPL24A	ENSG00000114391	NOA1	YGL031C	RPL24A
REST/YMR315W	ENSG00000114416	REST	YMR315W	YMR315W
SSH1/GPB2	ENSG00000114423	SSH1	YAL056W	GPB2
GSTP1/GLC3	ENSG00000114480	GSTP1	YEL011W	GLC3
APLP2/URA3	ENSG00000114491	APLP2	YEL021W	URA3
SLCO1A2/NRD1	ENSG00000114503	SLCO1A2	YNL251C	NRD1
WBP11/VMA1	ENSG00000114573	WBP11	YDL185W	VMA1
EIF3I/YDR415C	ENSG00000114738	EIF3I	YDR415C	YDR415C
TXLNA/HFI1	ENSG00000114745	TXLNA	YPL254W	HFI1
APOB/SUI1	ENSG00000114784	APOB	YNL244C	SUI1
NCOA1/CPS1	ENSG00000114786	NCOA1	YJL172W	CPS1
KIF3C/CPR4	ENSG00000114857	KIF3C	YCR069W	CPR4
RAB10/TIF4631	ENSG00000114867	RAB10	YGR162W	TIF4631
GCKR/ORM1	ENSG00000114978	GCKR	YGR038W	ORM1
HADHA/TPP1	ENSG00000115008	HADHA	YMR156C	TPP1
MAPRE3/FAB1	ENSG00000115020	MAPRE3	YFR019W	FAB1
CAD/DAD1	ENSG00000115073	CAD	YDR016C	DAD1
CD59/ARP3	ENSG00000115091	CD59	YJR065C	ARP3
CD82/ARG8	ENSG00000115107	CD82	YOL140W	ARG8
ATRX/NSR1	ENSG00000115128	ATRX	YGR159C	NSR1
TAF9/ZTA1	ENSG00000115129	TAF9	YBR046C	ZTA1
FCN1/YLR177W	ENSG00000115145	FCN1	YLR177W	YLR177W
MECOM/HHT2	ENSG00000115163	MECOM	YNL031C	HHT2
SCAMP1/YML079W	ENSG00000115207	SCAMP1	YML079W	YML079W
PREP/GCN3	ENSG00000115211	PREP	YKR026C	GCN3
HACE1/RPN11	ENSG00000115233	HACE1	YFR004W	RPN11
SEH1L/CYR1	ENSG00000115241	SEH1L	YJL005W	CYR1
WDR47/YIM1	ENSG00000115252	WDR47	YMR152W	YIM1
OVGP1/YSP3	ENSG00000115257	OVGP1	YOR003W	YSP3
MAP3K4/CWH41	ENSG00000115275	MAP3K4	YGL027C	CWH41
PILRA/NUM1	ENSG00000115306	PILRA	YDR150W	NUM1
IGSF9/CUE4	ENSG00000115307	IGSF9	YML101C	CUE4
ABCB1/HTB2	ENSG00000115350	ABCB1	YBL002W	HTB2
AKR1B1/YDL218W	ENSG00000115353	AKR1B1	YDL218W	YDL218W
CPNE3/NAB2	ENSG00000115380	CPNE3	YGL122C	NAB2
RRN3/SLX1	ENSG00000115392	RRN3	YBR228W	SLX1
CTTN/BSC2	ENSG00000115414	CTTN	YDR275W	BSC2
MTIF2/BLI1	ENSG00000115415	MTIF2	YKL061W	BLI1
TTC39A/GMH1	ENSG00000115446	TTC39A	YKR030W	GMH1
EPS15/CCT4	ENSG00000115484	EPS15	YDL143W	CCT4
ORC1/PLP1	ENSG00000115514	ORC1	YDR183W	PLP1
MGST2/HSH155	ENSG00000115524	MGST2	YMR288W	HSH155
CHERP/VPS24	ENSG00000115561	CHERP	YKL041W	VPS24
ATG16L1/FLO1	ENSG00000115602	ATG16L1	YAR050W	FLO1
USP40/SPO12	ENSG00000115648	USP40	YHR152W	SPO12
RAD54L/CSR2	ENSG00000115652	RAD54L	YPR030W	CSR2
MAST2/SDS22	ENSG00000115685	MAST2	YKL193C	SDS22
DNAJA1/CNB1	ENSG00000115756	DNAJA1	YKL190W	CNB1
B4GALT1/SPE1	ENSG00000115758	B4GALT1	YKL184W	SPE1
CHMP5/RPL23A	ENSG00000115762	CHMP5	YBL087C	RPL23A
NFX1/GRH1	ENSG00000115806	NFX1	YDR517W	GRH1
DIMT1/CAC2	ENSG00000115808	DIMT1	YML102W	CAC2
IPO11/AAC1	ENSG00000115840	IPO11	YMR056C	AAC1
EIF2AK1/YMR114C	ENSG00000115850	EIF2AK1	YMR114C	YMR114C
EPDR1/DPS1	ENSG00000115866	EPDR1	YLL018C	DPS1
SEPHS1/NOP6	ENSG00000115875	SEPHS1	YDL213C	NOP6
MRPL28/CDC25	ENSG00000115904	MRPL28	YLR310C	CDC25
CEACAM6/BNA5	ENSG00000115919	CEACAM6	YLR231C	BNA5
RBM22/VRP1	ENSG00000115935	RBM22	YLR337C	VRP1
TMED2/KRR1	ENSG00000115946	TMED2	YCL059C	KRR1
ERO1LB/ORC1	ENSG00000115947	ERO1LB	YML065W	ORC1
ZFAND6/MRPS18	ENSG00000115963	ZFAND6	YNL306W	MRPS18
TXLNG/SLD2	ENSG00000115966	TXLNG	YKL108W	SLD2
PPEF1/FKS1	ENSG00000116001	PPEF1	YLR342W	FKS1
LAT2/SMT3	ENSG00000116030	LAT2	YDR510W	SMT3
HUWE1/SSZ1	ENSG00000116044	HUWE1	YHR064C	SSZ1
ZW10/IRC24	ENSG00000116096	ZW10	YIR036C	IRC24
ALG9/NRM1	ENSG00000116127	ALG9	YNR009W	NRM1
MYBPC2/YHR177W	ENSG00000116128	MYBPC2	YHR177W	YHR177W
NOX4/ALO1	ENSG00000116133	NOX4	YML086C	ALO1
ACOX3/RFA3	ENSG00000116147	ACOX3	YJL173C	RFA3
MTMR2/GPX1	ENSG00000116157	MTMR2	YKL026C	GPX1
PPP1R15A/STE14	ENSG00000116237	PPP1R15A	YDR410C	STE14
HSD17B14/RPL22A	ENSG00000116251	HSD17B14	YLR061W	RPL22A
TRIP6/RAD26	ENSG00000116254	TRIP6	YJR035W	RAD26
ACHE/VPS45	ENSG00000116266	ACHE	YGL095C	VPS45
FTL/YIP5	ENSG00000116329	FTL	YGL161C	YIP5
SRRT/NPL3	ENSG00000116350	SRRT	YDR432W	NPL3
BAX/ETR1	ENSG00000116353	BAX	YBR026C	ETR1
NLK/ELP2	ENSG00000116455	NLK	YGR200C	ELP2
PIGS/ATP4	ENSG00000116459	PIGS	YPL078C	ATP4
ATXN7L3/YPT31	ENSG00000116473	ATXN7L3	YER031C	YPT31
PGS1/BYE1	ENSG00000116539	PGS1	YKL005C	BYE1
PSMC5/MCM1	ENSG00000116604	PSMC5	YMR043W	MCM1
UIMC1/SPE3	ENSG00000116649	UIMC1	YPR069C	SPE3
CETP/STB6	ENSG00000116661	CETP	YKL072W	STB6
MMP2/REV7	ENSG00000116670	MMP2	YIL139C	REV7
GNAO1/YEL023C	ENSG00000116678	GNAO1	YEL023C	YEL023C
OGFOD1/YLH47	ENSG00000116679	OGFOD1	YPR125W	YLH47
SH3BP2/FZO1	ENSG00000116688	SH3BP2	YBR179C	FZO1
ADD1/EBS1	ENSG00000116698	ADD1	YDR206W	EBS1
C14orf166/SPO1	ENSG00000116711	C14orf166	YNL012W	SPO1
NID2/GCD14	ENSG00000116731	NID2	YJL125C	GCD14
GMCL1/AMD1	ENSG00000116748	GMCL1	YML035C	AMD1
SF3B2/YER077C	ENSG00000116750	SF3B2	YER077C	YER077C
KLHL42/HSH49	ENSG00000116754	KLHL42	YOR319W	HSH49
GNAS/PKH3	ENSG00000116783	GNAS	YDR466W	PKH3
DNM1L/SOR2	ENSG00000116791	DNM1L	YDL246C	SOR2
PTHLH/SLC1	ENSG00000116906	PTHLH	YDL052C	SLC1
PHACTR3/RPS12	ENSG00000116918	PHACTR3	YOR369C	RPS12
ERGIC2/YBP1	ENSG00000116954	ERGIC2	YBR216C	YBP1
TFAP2C/POS5	ENSG00000116962	TFAP2C	YPL188W	POS5
AURKA/YIL161W	ENSG00000116977	AURKA	YIL161W	YIL161W
PIR/RPS10A	ENSG00000116983	PIR	YOR293W	RPS10A
RFX2/MHT1	ENSG00000116984	RFX2	YLL062C	MHT1
SULT2B1/RIB5	ENSG00000117091	SULT2B1	YBR256C	RIB5
CNOT3/MIF2	ENSG00000117114	CNOT3	YKL089W	MIF2
GP6/SDH2	ENSG00000117118	GP6	YLL041C	SDH2
PTPN4/SSF1	ENSG00000117133	PTPN4	YHR066W	SSF1
DDX18/MRPS28	ENSG00000117155	DDX18	YDR337W	MRPS28
KHSRP/BCD1	ENSG00000117174	KHSRP	YHR040W	BCD1
GNA11/YOR262W	ENSG00000117228	GNA11	YOR262W	YOR262W
EDEM2/SCY1	ENSG00000117266	EDEM2	YGL083W	SCY1
DNMT3B/ROD1	ENSG00000117289	DNMT3B	YOR018W	ROD1
REM1/GAL10	ENSG00000117308	REM1	YBR019C	GAL10
TPX2/PRP3	ENSG00000117360	TPX2	YDR473C	PRP3
PDRG1/YGL082W	ENSG00000117385	PDRG1	YGL082W	YGL082W
EPB41L1/GAL2	ENSG00000117394	EPB41L1	YLR081W	GAL2
DOCK9/EBP2	ENSG00000117395	DOCK9	YKL172W	EBP2
DOCK3/CDC20	ENSG00000117399	DOCK3	YGL116W	CDC20
COQ9/KAP122	ENSG00000117408	COQ9	YGL016W	KAP122
CRLS1/VMA16	ENSG00000117410	CRLS1	YHR026W	VMA16
PPP1R13B/GRE3	ENSG00000117448	PPP1R13B	YHR104W	GRE3
SIGLEC1/AHP1	ENSG00000117450	SIGLEC1	YLR109W	AHP1
FKBP1A/HDA2	ENSG00000117461	FKBP1A	YDR295C	HDA2
NSFL1C/PHO13	ENSG00000117519	NSFL1C	YDL236W	PHO13
MAVS/HEF3	ENSG00000117528	MAVS	YNL014W	HEF3
F11/YKT6	ENSG00000117533	F11	YKL196C	YKT6
XRN2/DPH5	ENSG00000117543	XRN2	YLR172C	DPH5
DYNLL1/WWM1	ENSG00000117560	DYNLL1	YFL010C	WWM1
TESC/PRX1	ENSG00000117592	TESC	YBL064C	PRX1
SNX5/YIR035C	ENSG00000117594	SNX5	YIR035C	YIR035C
RPL6/UTP25	ENSG00000117597	RPL6	YIL091C	UTP25
MAPKAPK5/RPC53	ENSG00000117614	MAPKAPK5	YDL150W	RPC53
P2RX7/BDP1	ENSG00000117625	P2RX7	YNL039W	BDP1
ESF1/YAP3	ENSG00000117632	ESF1	YHL009C	YAP3
RBBP9/MEK1	ENSG00000117676	RBBP9	YOR351C	MEK1
ANAPC5/RER2	ENSG00000117682	ANAPC5	YBR002C	RER2
SLC23A2/SWI1	ENSG00000117713	SLC23A2	YPL016W	SWI1
TMEM230/SPC72	ENSG00000117724	TMEM230	YAL047C	SPC72
DZANK1/RFA2	ENSG00000117748	DZANK1	YNL312W	RFA2
KDM2B/SNC1	ENSG00000117758	KDM2B	YAL030W	SNC1
TASP1/OSH6	ENSG00000117859	TASP1	YKR003W	OSH6
GCN1L1/TCB2	ENSG00000117868	GCN1L1	YNL087W	TCB2
RPLP0/NOP56	ENSG00000117906	RPLP0	YLR197W	NOP56
PXN/PEP4	ENSG00000117984	PXN	YPL154C	PEP4
RPH3A/IRR1	ENSG00000118007	RPH3A	YIL026C	IRR1
TRMT6/ARG4	ENSG00000118046	TRMT6	YHR018C	ARG4
CHGB/SET1	ENSG00000118058	CHGB	YHR119W	SET1
PEBP1/NTH2	ENSG00000118094	PEBP1	YBR001C	NTH2
TBX5/STS1	ENSG00000118193	TBX5	YIR011C	STS1
BRAP/MIG3	ENSG00000118263	BRAP	YER028C	MIG3
ERP29/MOT3	ENSG00000118495	ERP29	YMR070W	MOT3
NOS1/POC4	ENSG00000118503	NOS1	YPL144W	POC4
FUS/YJR154W	ENSG00000118507	FUS	YJR154W	YJR154W
IGBP1/YPL067C	ENSG00000118508	IGBP1	YPL067C	YPL067C
FXYD3/NPR1	ENSG00000118515	FXYD3	YNL183C	NPR1
GANAB/CAR1	ENSG00000118520	GANAB	YPL111W	CAR1
GMIP/YLR352W	ENSG00000118564	GMIP	YLR352W	YLR352W
RBM41/SEC22	ENSG00000118640	RBM41	YLR268W	SEC22
BIRC5/SWP1	ENSG00000118705	BIRC5	YMR149W	SWP1
LAG3/PDI1	ENSG00000118729	LAG3	YCL043C	PDI1
MLF2/MIG1	ENSG00000118922	MLF2	YGL035C	MIG1
OTUB2/PCL9	ENSG00000118971	OTUB2	YDL179W	PCL9
DDX24/TFC4	ENSG00000119041	DDX24	YGR047C	TFC4
ZBTB25/RAD6	ENSG00000119048	ZBTB25	YGL058W	RAD6
ARHGAP4/YPR015C	ENSG00000119138	ARHGAP4	YPR015C	YPR015C
ANKRD24/CFT2	ENSG00000119203	ANKRD24	YLR115W	CFT2
RCOR1/UTP10	ENSG00000119285	RCOR1	YJL109C	UTP10
LTBP4/RAD23	ENSG00000119318	LTBP4	YEL037C	RAD23
BLVRB/VPS75	ENSG00000119335	BLVRB	YNL246W	VPS75
SLC9A1/RRD2	ENSG00000119383	SLC9A1	YPL152W	RRD2
SPTLC1/GLE1	ENSG00000119392	SPTLC1	YDL207W	GLE1
PAPOLA/MTG2	ENSG00000119396	PAPOLA	YHR168W	MTG2
CCNK/BRR1	ENSG00000119397	CCNK	YPR057W	BRR1
PCBP4/RRT13	ENSG00000119402	PCBP4	YER066W	RRT13
RGS1/YPL236C	ENSG00000119408	RGS1	YPL236C	YPL236C
MRPS33/SIT4	ENSG00000119414	MRPS33	YDL047W	SIT4
NDUFB2/MIC14	ENSG00000119421	NDUFB2	YDR031W	MIC14
ENSG00000090269/SUC2	ENSG00000119535	ENSG00000090269	YIL162W	SUC2
NUDC/VPS4	ENSG00000119541	NUDC	YPR173C	VPS4
MAEA/MLH3	ENSG00000119684	MAEA	YPL164C	MLH3
ICAM1/MDL1	ENSG00000119688	ICAM1	YLR188W	MDL1
STRN4/MSO1	ENSG00000119703	STRN4	YNR049C	MSO1
IRAK3/CBC2	ENSG00000119707	IRAK3	YPL178W	CBC2
LYZ/ALD4	ENSG00000119711	LYZ	YOR374W	ALD4
SI/GCD7	ENSG00000119718	SI	YLR291C	GCD7
MUL1/COQ6	ENSG00000119723	MUL1	YGR255C	COQ6
PDCD7/TOM40	ENSG00000119725	PDCD7	YMR203W	TOM40
SPG21/RHO5	ENSG00000119729	SPG21	YNL180C	RHO5
DNAJB11/CCT8	ENSG00000119760	DNAJB11	YJL008C	CCT8
THPO/AXL1	ENSG00000119912	THPO	YPR122W	AXL1
CHRD/SWT1	ENSG00000119917	CHRD	YOR166C	SWT1
FLT3LG/TSR3	ENSG00000119929	FLT3LG	YOR006C	TSR3
RAB11FIP3/GIP2	ENSG00000119938	RAB11FIP3	YER054C	GIP2
GNPTG/XKS1	ENSG00000119950	GNPTG	YGR194C	XKS1
ZNF268/YHL042W	ENSG00000119965	ZNF268	YHL042W	YHL042W
GOLGA3/MAK11	ENSG00000120008	GOLGA3	YKL021C	MAK11
PABPC4/NUC1	ENSG00000120049	PABPC4	YJL208C	NUC1
CD209/AAT2	ENSG00000120053	CD209	YLR027C	AAT2
MCOLN1/MET17	ENSG00000120054	MCOLN1	YLR303W	MET17
EFNB1/PIS1	ENSG00000120088	EFNB1	YPR113W	PIS1
AARS/PPS1	ENSG00000120129	AARS	YBR276C	PPS1
GLG1/RCL1	ENSG00000120158	GLG1	YOL010W	RCL1
KIF4A/MOB1	ENSG00000120162	KIF4A	YIL106W	MOB1
PLEKHG2/RTC1	ENSG00000120253	PLEKHG2	YOL138C	RTC1
PITPNM2/MRP2	ENSG00000120333	PITPNM2	YPR166C	MRP2
EXOC1/CCT2	ENSG00000120438	EXOC1	YIL142W	CCT2
DTX2/RTA1	ENSG00000120457	DTX2	YGR213C	RTA1
NLRC4/GSF2	ENSG00000120458	NLRC4	YML048W	GSF2
NRCAM/SSE2	ENSG00000120694	NRCAM	YBR169C	SSE2
LAMB1/ALG5	ENSG00000120697	LAMB1	YPL227C	ALG5
SLC26A3/RRP43	ENSG00000120699	SLC26A3	YCR035C	RRP43
DLD/SUP45	ENSG00000120705	DLD	YBR143C	SUP45
WDR7/YLR001C	ENSG00000120708	WDR7	YLR001C	YLR001C
TXNL1/MET31	ENSG00000120738	TXNL1	YPL038W	MET31
IL5RA/UTP20	ENSG00000120800	IL5RA	YBL004W	UTP20
ITGA6/FUS1	ENSG00000120802	ITGA6	YCL027W	FUS1
RAPGEF4/HAP3	ENSG00000120837	RAPGEF4	YBL021C	HAP3
ENSG00000091436/RAD28	ENSG00000120868	ENSG00000091436	YDR030C	RAD28
FH/FIP1	ENSG00000120885	FH	YJR093C	FIP1
SEL1L3/YAR064W	ENSG00000120907	SEL1L3	YAR064W	YAR064W
TF/PPZ2	ENSG00000120910	TF	YDR436W	PPZ2
MYO15A/YLR118C	ENSG00000120992	MYO15A	YLR118C	YLR118C
APOH/RRI1	ENSG00000121022	APOH	YDL216C	RRI1
NLRP1/YGR017W	ENSG00000121067	NLRP1	YGR017W	YGR017W
ACKR6/YML082W	ENSG00000121152	ACKR6	YML082W	YML082W
SPAG7/RSB1	ENSG00000121361	SPAG7	YOR049C	RSB1
ORC6/POL12	ENSG00000121440	ORC6	YBL035C	POL12
ZC3HC1/SPC2	ENSG00000121552	ZC3HC1	YML055W	SPC2
ESR1/CTA1	ENSG00000121691	ESR1	YDR256C	CTA1
RGS17/CST9	ENSG00000121741	RGS17	YLR394W	CST9
ANGPT2/BUB2	ENSG00000121749	ANGPT2	YMR055C	BUB2
CD200/IDS2	ENSG00000121753	CD200	YJL146W	IDS2
CMA1/TUL1	ENSG00000121848	CMA1	YKL034W	TUL1
PSME1/BI4	ENSG00000121858	PSME1	Q0120	BI4
JPH4/YER140W	ENSG00000121931	JPH4	YER140W	YER140W
MYH7/YCR061W	ENSG00000121966	MYH7	YCR061W	YCR061W
CEBPE/NUP188	ENSG00000122025	CEBPE	YML103C	NUP188
SLC7A8/FZF1	ENSG00000122034	SLC7A8	YGL254W	FZF1
OSGEP/EDC3	ENSG00000122085	OSGEP	YEL015W	EDC3
RNF31/INP53	ENSG00000122126	RNF31	YOR109W	INP53
SCFD1/MRP4	ENSG00000122140	SCFD1	YHL004W	MRP4
G2E3/COG5	ENSG00000122176	G2E3	YNL051W	COG5
HECTD1/COP1	ENSG00000122218	HECTD1	YDL145C	COP1
HNRNPC/MPE1	ENSG00000122257	HNRNPC	YKL059C	MPE1
RPGRIP1/RTR1	ENSG00000122484	RPGRIP1	YER139C	RTR1
SUPT16H/CDC3	ENSG00000122545	SUPT16H	YLR314C	CDC3
TOX4/YMR111C	ENSG00000122705	TOX4	YMR111C	YMR111C
GEMIN2/YMR317W	ENSG00000122778	GEMIN2	YMR317W	YMR317W
TGM1/RSC4	ENSG00000122779	TGM1	YKR008W	RSC4
TINF2/YER130C	ENSG00000122877	TINF2	YER130C	YER130C
DAZL/MF(ALPHA)1	ENSG00000122952	DAZL	YPL187W	MF(ALPHA)1
SEMA6A/MRD1	ENSG00000122965	SEMA6A	YPR112C	MRD1
TRPM7/BBP1	ENSG00000122966	TRPM7	YPL255W	BBP1
TYRO3/DBP10	ENSG00000123064	TYRO3	YDL031W	DBP10
WDR76/DMA1	ENSG00000123091	WDR76	YHR115C	DMA1
CAPN3/YEL076C-A	ENSG00000123131	CAPN3	YEL076C-A	YEL076C-A
SNAP23/PET191	ENSG00000123146	SNAP23	YJR034W	PET191
PHGDH/CCC2	ENSG00000123191	PHGDH	YDR270W	CCC2
COL9A3/NQM1	ENSG00000123213	COL9A3	YGR043C	NQM1
EZR/TMA17	ENSG00000123240	EZR	YDL110C	TMA17
MYL6/GIM5	ENSG00000123349	MYL6	YML094W	GIM5
AGO1/CDC5	ENSG00000123374	AGO1	YMR001C	CDC5
TEKT2/PRC1	ENSG00000123384	TEKT2	YMR297W	PRC1
CLSPN/MSN2	ENSG00000123411	CLSPN	YMR037C	MSN2
UNC13D/PPM2	ENSG00000123444	UNC13D	YOL141W	PPM2
DPYSL2/ATP11	ENSG00000123472	DPYSL2	YNL315C	ATP11
TGFB2/FRE1	ENSG00000123473	TGFB2	YLR214W	FRE1
NUP50/LGE1	ENSG00000123562	NUP50	YPL055C	LGE1
CDC45/YPT7	ENSG00000123595	CDC45	YML001W	YPT7
COMT/AVT4	ENSG00000123643	COMT	YNL101W	AVT4
LRRFIP2/PFK26	ENSG00000123836	LRRFIP2	YIL107C	PFK26
HDAC6/LAP4	ENSG00000123992	HDAC6	YKL103C	LAP4
KRT31/SPR6	ENSG00000123999	KRT31	YER115C	SPR6
CDC6/YKL091C	ENSG00000124120	CDC6	YKL091C	YKL091C
UPRT/GPI16	ENSG00000124155	UPRT	YHR188C	GPI16
CDC23/ATP15	ENSG00000124172	CDC23	YPL271W	ATP15
CBX5/RVS167	ENSG00000124181	CBX5	YDR388W	RVS167
SUCO/GBP2	ENSG00000124193	SUCO	YCL011C	GBP2
MSH2/CSE1	ENSG00000124207	MSH2	YGL238W	CSE1
MAP3K1/TEM1	ENSG00000124209	MAP3K1	YML064C	TEM1
DHPS/MDM34	ENSG00000124214	DHPS	YGL219C	MDM34
HOOK2/UBA4	ENSG00000124217	HOOK2	YHR111W	UBA4
ARCN1/PEP12	ENSG00000124222	ARCN1	YOR036W	PEP12
PSMD5/SLX8	ENSG00000124226	PSMD5	YER116C	SLX8
PTGS1/DRS1	ENSG00000124228	PTGS1	YLL008W	DRS1
NUP188/HBT1	ENSG00000124233	NUP188	YDL223C	HBT1
CRAT/YFR006W	ENSG00000124299	CRAT	YFR006W	YFR006W
SH2D3C/SNC2	ENSG00000124333	SH2D3C	YOR327C	SNC2
NANS/RFU1	ENSG00000124356	NANS	YLR073C	RFU1
DFNB31/TOS1	ENSG00000124357	DFNB31	YBR162C	TOS1
CWF19L1/MPP10	ENSG00000124383	CWF19L1	YJR002W	MPP10
SEMA4G/DOA4	ENSG00000124422	SEMA4G	YDR069C	DOA4
BTAF1/DSE1	ENSG00000124486	BTAF1	YER124C	DSE1
IKZF5/SAM37	ENSG00000124491	IKZF5	YMR060C	SAM37
BLNK/YHC1	ENSG00000124562	BLNK	YLR298C	YHC1
SORBS1/EMI1	ENSG00000124570	SORBS1	YDR512C	EMI1
BAMBI/BPT1	ENSG00000124574	BAMBI	YLL015W	BPT1
IL11/YNL040W	ENSG00000124608	IL11	YNL040W	YNL040W
MYO3A/OST6	ENSG00000124641	MYO3A	YML019W	OST6
WAC/KEL3	ENSG00000124702	WAC	YPL263C	KEL3
CREM/CRG1	ENSG00000124713	CREM	YHR209W	CRG1
NUBP2/ROX1	ENSG00000124766	NUBP2	YPR065W	ROX1
HIVEP1/SRL2	ENSG00000124782	HIVEP1	YLR082C	SRL2
TREM2/NUP1	ENSG00000124789	TREM2	YOR098C	NUP1
CRISP3/FMP23	ENSG00000124802	CRISP3	YBR047W	FMP23
FKBP5/MSA1	ENSG00000124813	FKBP5	YOR066W	MSA1
SRPK1/SPC105	ENSG00000124831	SRPK1	YGL093W	SPC105
BRPF3/DSL1	ENSG00000124839	BRPF3	YNL258C	DSL1
MRPS18A/NSG2	ENSG00000124942	MRPS18A	YNL156C	NSG2
ENSG00000096087/CDC39	ENSG00000125107	ENSG00000096087	YCR093W	CDC39
EFHC1/EMP70	ENSG00000125304	EFHC1	YLR083C	EMP70
NCR2/UPF3	ENSG00000125351	NCR2	YGR072W	UPF3
HSP90AB1/RUD3	ENSG00000125414	HSP90AB1	YOR216C	RUD3
MLN/GGA2	ENSG00000125447	MLN	YHR108W	GGA2
CDC5L/ADY2	ENSG00000125450	CDC5L	YCR010C	ADY2
ITPR3/RPA135	ENSG00000125630	ITPR3	YPR010C	RPA135
ZNF184/YKL047W	ENSG00000125651	ZNF184	YKL047W	YKL047W
DSP/THO2	ENSG00000125676	DSP	YNL139C	THO2
SIRT1/NSE5	ENSG00000125686	SIRT1	YML023C	NSE5
HNRNPH3/IST1	ENSG00000125726	HNRNPH3	YNL265C	IST1
JAK2/RGD1	ENSG00000125733	JAK2	YBR260C	RGD1
IL12RB1/YHL017W	ENSG00000125734	IL12RB1	YHL017W	YHL017W
ABL1/SPS100	ENSG00000125740	ABL1	YHR139C	SPS100
ACOT7/SMD2	ENSG00000125743	ACOT7	YLR275W	SMD2
SH3GLB1/RTN2	ENSG00000125744	SH3GLB1	YDL204W	RTN2
CDC7/SQT1	ENSG00000125746	CDC7	YIR012W	SQT1
PCSK5/RPL18A	ENSG00000125753	PCSK5	YOL120C	RPL18A
SCD/PTA1	ENSG00000125755	SCD	YAL043C	PTA1
TMED1/PDC2	ENSG00000125817	TMED1	YDR081C	PDC2
ABLIM1/YCR076C	ENSG00000125818	ABLIM1	YCR076C	YCR076C
RAB18/SMB1	ENSG00000125835	RAB18	YER029C	SMB1
NRP1/SUR7	ENSG00000125841	NRP1	YML052W	SUR7
PRTFDC1/YNL190W	ENSG00000125844	PRTFDC1	YNL190W	YNL190W
TSPAN15/PEX15	ENSG00000125863	TSPAN15	YOL044W	PEX15
MAST3/COF1	ENSG00000125868	MAST3	YLL050C	COF1
MZF1/MUD1	ENSG00000125870	MZF1	YBR119W	MUD1
MYO9B/NAB6	ENSG00000125944	MYO9B	YML117W	NAB6
PSMD8/RTG3	ENSG00000125952	PSMD8	YBL103C	RTG3
SETD1A/RAM1	ENSG00000125954	SETD1A	YDL090C	RAM1
MAGEB2/ERV41	ENSG00000125991	MAGEB2	YML067C	ERV41
EFNA2/ATG11	ENSG00000126001	EFNA2	YPR049C	ATG11
CIRBP/PRE1	ENSG00000126067	CIRBP	YER012W	PRE1
ATP5D/SPC98	ENSG00000126216	ATP5D	YNL126W	SPC98
IGFALS/TIM11	ENSG00000126217	IGFALS	YDR322C-A	TIM11
HNRNPM/YJR084W	ENSG00000126226	HNRNPM	YJR084W	YJR084W
MARCH2/UBA2	ENSG00000126261	MARCH2	YDR390C	UBA2
NDUFB7/DOT5	ENSG00000126432	NDUFB7	YIL010W	DOT5
TECR/HMT1	ENSG00000126457	TECR	YBR034C	HMT1
TIMM13/SDO1	ENSG00000126524	TIMM13	YLR022C	SDO1
CDC34/VPS30	ENSG00000126581	CDC34	YPL120W	VPS30
MTAP/ECM22	ENSG00000126746	MTAP	YLR228C	ECM22
POLR2E/BUD27	ENSG00000126756	POLR2E	YFL023W	BUD27
POLRMT/TIM22	ENSG00000126768	POLRMT	YDL217C	TIM22
HCN2/SPO21	ENSG00000126777	HCN2	YOL091W	SPO21
GADD45B/SSC1	ENSG00000126803	GADD45B	YJR045C	SSC1
MADCAM1/URB2	ENSG00000126838	MADCAM1	YJR041C	URB2
MKNK2/GEM1	ENSG00000126858	MKNK2	YAL048C	GEM1
ENSG00000099882/PBS2	ENSG00000126934	ENSG00000099882	YJL128C	PBS2
ARVCF/RNA15	ENSG00000126945	ARVCF	YGL044C	RNA15
RANBP1/TIM8	ENSG00000126953	RANBP1	YJR135W-A	TIM8
KLHL22/CNE1	ENSG00000127022	KLHL22	YAL058W	CNE1
MED15/VIP1	ENSG00000127241	MED15	YLR410W	VIP1
SERPIND1/NUP85	ENSG00000127311	SERPIND1	YJR042W	NUP85
SNAP29/TGL5	ENSG00000127329	SNAP29	YOR081C	TGL5
CRKL/YOL075C	ENSG00000127412	CRKL	YOL075C	YOL075C
LZTR1/ESS1	ENSG00000127445	LZTR1	YJR017C	ESS1
MMP11/EMC1	ENSG00000127463	MMP11	YCL045C	EMC1
CECR2/SIN3	ENSG00000127511	CECR2	YOL004W	SIN3
SMARCB1/SLY41	ENSG00000127526	SMARCB1	YOR307C	SLY41
P2RX6/NUP82	ENSG00000127527	P2RX6	YJL061W	NUP82
DERL3/ERV1	ENSG00000127554	DERL3	YGR029W	ERV1
ENSG00000099964/SLK19	ENSG00000127603	ENSG00000099964	YOR195W	SLK19
BCL2L13/RSC2	ENSG00000127616	BCL2L13	YLR357W	RSC2
ENSG00000099972/GIS1	ENSG00000127663	ENSG00000099972	YDR096W	GIS1
DDT/TUB1	ENSG00000127824	DDT	YML085C	TUB1
OSM/SCW11	ENSG00000127831	OSM	YGL028C	SCW11
CABIN1/DCI1	ENSG00000127884	CABIN1	YOR180C	DCI1
TBC1D10A/SPC110	ENSG00000127914	TBC1D10A	YDR356W	SPC110
SUSD2/EIS1	ENSG00000127946	SUSD2	YMR031C	EIS1
SF3A1/OCA1	ENSG00000127947	SF3A1	YNL099C	OCA1
SEC14L2/GPA2	ENSG00000127955	SEC14L2	YER020W	GPA2
ENSG00000100010/DUS3	ENSG00000128016	ENSG00000100010	YLR401C	DUS3
PPIL2/ADE1	ENSG00000128050	PPIL2	YAR015W	ADE1
SNRPD3/ADE4	ENSG00000128059	SNRPD3	YMR300C	ADE4
PES1/TAM41	ENSG00000128242	PES1	YGR046W	TAM41
MAPK1/TUM1	ENSG00000128311	MAPK1	YOR251C	TUM1
GGT1/SME1	ENSG00000128534	GGT1	YOR159C	SME1
PPM1F/DJP1	ENSG00000128590	PPM1F	YIR004W	DJP1
TOP3B/NMA1	ENSG00000128591	TOP3B	YLR328W	NMA1
DGCR14/TGL2	ENSG00000128604	DGCR14	YDR058C	TGL2
CRYBB2P1/MRPS12	ENSG00000128626	CRYBB2P1	YNR036C	MRPS12
MFNG/YHR219W	ENSG00000128641	MFNG	YHR219W	YHR219W
CARD10/BEM3	ENSG00000128656	CARD10	YPL115C	BEM3
SLC25A1/NFS1	ENSG00000128683	SLC25A1	YCL017C	NFS1
ADRBK2/HAT1	ENSG00000128708	ADRBK2	YPL001W	HAT1
LGALS2/ADD66	ENSG00000128789	LGALS2	YKL206C	ADD66
GGA1/INO80	ENSG00000128908	GGA1	YGL150C	INO80
HIRA/DAL82	ENSG00000128944	HIRA	YNL314W	DAL82
SH3BP1/DUT1	ENSG00000128951	SH3BP1	YBR252W	DUT1
LGALS1/YER163C	ENSG00000128965	LGALS1	YER163C	YER163C
HPS4/LCP5	ENSG00000129071	HPS4	YER127W	LCP5
ENSG00000100101/SEC26	ENSG00000129083	ENSG00000100101	YDR238C	SEC26
PATZ1/PRE5	ENSG00000129084	PATZ1	YMR314W	PRE5
TRIOBP/ECM38	ENSG00000129103	TRIOBP	YLR299W	ECM38
TFIP11/ATS1	ENSG00000129158	TFIP11	YAL020C	ATS1
GCAT/DCD1	ENSG00000129187	GCAT	YHR144C	DCD1
ENSG00000100118/SPO14	ENSG00000129219	ENSG00000100118	YKR031C	SPO14
CRYBB1/DIA2	ENSG00000129221	CRYBB1	YOR080W	DIA2
EIF3L/TRX3	ENSG00000129235	EIF3L	YCR083W	TRX3
NHP2L1/APM2	ENSG00000129354	NHP2L1	YHL019C	APM2
MICALL1/NUP60	ENSG00000129422	MICALL1	YAR002W	NUP60
ENSG00000100141/YNL122C	ENSG00000129451	ENSG00000100141	YNL122C	YNL122C
POLR2F/GNP1	ENSG00000129473	POLR2F	YDR508C	GNP1
SOX10/SEC6	ENSG00000129484	SOX10	YIL068C	SEC6
CCDC134/TMT1	ENSG00000129515	CCDC134	YER175C	TMT1
PICK1/RPS26A	ENSG00000129518	PICK1	YGL189C	RPS26A
TTC28/WSC3	ENSG00000129538	TTC28	YOL105C	WSC3
SLC16A8/RUB1	ENSG00000129559	SLC16A8	YDR139C	RUB1
CENPM/OST2	ENSG00000129562	CENPM	YOR103C	OST2
SEPT3/HCM1	ENSG00000129654	SEPT3	YCR065W	HCM1
SLC5A1/PAA1	ENSG00000129673	SLC5A1	YDR071C	PAA1
TPTEP1/YPR196W	ENSG00000129682	TPTEP1	YPR196W	YPR196W
DDX17/BRE2	ENSG00000129691	DDX17	YLR015W	BRE2
DMC1/RPS4B	ENSG00000129824	DMC1	YHR203C	RPS4B
TCF20/THI20	ENSG00000129946	TCF20	YOL055C	THI20
CBY1/DPP1	ENSG00000129951	CBY1	YDR284C	DPP1
TOMM22/TCB1	ENSG00000129990	TOMM22	YOR086C	TCB1
RTDR1/HPA3	ENSG00000130066	RTDR1	YEL066W	HPA3
XBP1/NOG2	ENSG00000130119	XBP1	YNR053C	NOG2
FBXO7/NTE1	ENSG00000130147	FBXO7	YML059C	NTE1
GTPBP1/ORT1	ENSG00000130158	GTPBP1	YOR130C	ORT1
POLDIP3/YNR065C	ENSG00000130164	POLDIP3	YNR065C	YNR065C
TIMP3/ELF1	ENSG00000130165	TIMP3	YKL160W	ELF1
PPP6R2/GTB1	ENSG00000130175	PPP6R2	YDR221W	GTB1
SBF1/CDC16	ENSG00000130177	SBF1	YKL022C	CDC16
SUN2/MNT4	ENSG00000130203	SUN2	YNR059W	MNT4
CYB5R3/DAP2	ENSG00000130226	CYB5R3	YHR028C	DAP2
DNAL4/YMR185W	ENSG00000130227	DNAL4	YMR185W	YMR185W
ENSG00000100262/THO1	ENSG00000130254	ENSG00000100262	YER063W	THO1
PACSIN2/MSS1	ENSG00000130299	PACSIN2	YMR023C	MSS1
AP1B1/YDR115W	ENSG00000130312	AP1B1	YDR115W	YDR115W
HMGXB4/SOL4	ENSG00000130313	HMGXB4	YGR248W	SOL4
TOM1/LSM7	ENSG00000130332	TOM1	YNL147W	LSM7
NEFH/YGL185C	ENSG00000130414	NEFH	YGL185C	YGL185C
BIK/ARC40	ENSG00000130429	BIK	YBR234C	ARC40
HMOX1/LSM4	ENSG00000130520	HMOX1	YER112W	LSM4
THOC5/RUP1	ENSG00000130560	THOC5	YOR138C	RUP1
MCM5/YDL086W	ENSG00000130635	MCM5	YDL086W	YDL086W
ARSA/CTR86	ENSG00000130638	ARSA	YCR054C	CTR86
TSPO/SPC97	ENSG00000130640	TSPO	YHR172W	SPC97
RASD2/ADH6	ENSG00000130684	RASD2	YMR318C	ADH6
CBX7/RPN13	ENSG00000130706	CBX7	YLR421C	RPN13
PDGFB/ARG1	ENSG00000130707	PDGFB	YOL058W	ARG1
ACR/UBC12	ENSG00000130725	ACR	YLR306W	UBC12
RPL3/JHD2	ENSG00000130726	RPL3	YJR119C	JHD2
ZMAT5/SIR3	ENSG00000130762	ZMAT5	YLR442C	SIR3
RBFOX2/FRS1	ENSG00000130764	RBFOX2	YLR060W	FRS1
TAB1/INH1	ENSG00000130770	TAB1	YDL181W	INH1
ASCC2/BIK1	ENSG00000130779	ASCC2	YCL029C	BIK1
MTMR3/SLA2	ENSG00000130787	MTMR3	YNL243W	SLA2
SMCR7L/RPF1	ENSG00000130810	SMCR7L	YHR088W	RPF1
APOL1/TIF35	ENSG00000130811	APOL1	YDR429C	TIF35
MYH9/BRE5	ENSG00000130816	MYH9	YNR051C	BRE5
SAMM50/OCA6	ENSG00000130829	SAMM50	YDR067C	OCA6
GRAP2/YIL055C	ENSG00000130830	GRAP2	YIL055C	YIL055C
EIF3D/UFD2	ENSG00000130939	EIF3D	YDL190C	UFD2
TNRC6B/MET12	ENSG00000130956	TNRC6B	YPL023C	MET12
ENSG00000100357/UBA1	ENSG00000130985	ENSG00000100357	YKL210W	UBA1
SGSM3/CPR8	ENSG00000131013	SGSM3	YNR028W	CPR8
IFT27/YFR016C	ENSG00000131016	IFT27	YFR016C	YFR016C
KIAA0930/YKL133C	ENSG00000131018	KIAA0930	YKL133C	YKL133C
NCF4/FMP48	ENSG00000131023	NCF4	YGR052W	FMP48
CSF2RB/AAR2	ENSG00000131043	CSF2RB	YBL074C	AAR2
SLC25A17/TIM13	ENSG00000131142	SLC25A17	YGR181W	TIM13
UPK3A/COX5A	ENSG00000131143	UPK3A	YNL052W	COX5A
KCTD17/INO2	ENSG00000131149	KCTD17	YDR123C	INO2
ST13/PSF2	ENSG00000131153	ST13	YJL072C	PSF2
IL2RB/AIM13	ENSG00000131165	IL2RB	YFR011C	AIM13
RBX1/BNA2	ENSG00000131203	RBX1	YJR078W	BNA2
EP300/BIT2	ENSG00000131233	EP300	YBR270C	BIT2
L3MBTL2/IRC19	ENSG00000131242	L3MBTL2	YLL033W	IRC19
RANGAP1/ATM1	ENSG00000131269	RANGAP1	YMR301C	ATM1
ZC3H7B/PZF1	ENSG00000131323	ZC3H7B	YPR186C	PZF1
PHF5A/IDP1	ENSG00000131370	PHF5A	YDL066W	IDP1
ACO2/GYP6	ENSG00000131374	ACO2	YJL044C	GYP6
POLR3H/RIM13	ENSG00000131375	POLR3H	YMR154C	RIM13
PMM1/GRC3	ENSG00000131467	PMM1	YLL035W	GRC3
BRD1/RPL27B	ENSG00000131469	BRD1	YDR471W	RPL27B
MLC1/MSC1	ENSG00000131470	MLC1	YML128C	MSC1
HDAC10/MRPL51	ENSG00000131495	HDAC10	YPR100W	MRPL51
FKBP3/YEL020C	ENSG00000131503	FKBP3	YEL020C	YEL020C
CTSG/BNI1	ENSG00000131504	CTSG	YNL271C	BNI1
GZMB/BSD2	ENSG00000131507	GZMB	YBR290W	BSD2
RBM23/UBC5	ENSG00000131508	RBM23	YDR059C	UBC5
PRMT5/SEC8	ENSG00000131558	PRMT5	YPR055W	SEC8
AP4S1/ADY3	ENSG00000131626	AP4S1	YDL239C	ADY3
POLE2/MRS4	ENSG00000131653	POLE2	YKR052C	MRS4
SOS2/DGR2	ENSG00000131725	SOS2	YKL121W	DGR2
CDKL1/ACO2	ENSG00000131730	CDKL1	YJL200C	ACO2
NIN/GAL83	ENSG00000131791	NIN	YER027C	GAL83
PYGL/LHP1	ENSG00000131795	PYGL	YDL051W	LHP1
TRIM9/PDA1	ENSG00000131828	TRIM9	YER178W	PDA1
PSMC6/BRO1	ENSG00000131941	PSMC6	YPL084W	BRO1
CDKN3/ARP10	ENSG00000131966	CDKN3	YDR106W	ARP10
ATP6V1D/FOL2	ENSG00000131979	ATP6V1D	YGR267C	FOL2
PIGH/JJJ3	ENSG00000132002	PIGH	YJR097W	JJJ3
PSMA3/HMI1	ENSG00000132017	PSMA3	YOL095C	HMI1
VTI1B/SDS24	ENSG00000132024	VTI1B	YBR214W	SDS24
TIMM9/ACC1	ENSG00000132142	TIMM9	YNR016C	ACC1
GSTZ1/YLR419W	ENSG00000132153	GSTZ1	YLR419W	YLR419W
AHSA1/YAK1	ENSG00000132155	AHSA1	YJL141C	YAK1
DAAM1/ERG27	ENSG00000132196	DAAM1	YLR100W	ERG27
SPTLC2/PIN2	ENSG00000132274	SPTLC2	YOR104W	PIN2
RIN3/TNA1	ENSG00000132326	RIN3	YGR260W	TNA1
SNW1/PTP3	ENSG00000132334	SNW1	YER075C	PTP3
CHGA/GSP1	ENSG00000132341	CHGA	YLR293C	GSP1
ITPK1/CLU1	ENSG00000132361	ITPK1	YMR012W	CLU1
PPM1A/INP54	ENSG00000132376	PPM1A	YOL065C	INP54
SIX4/RFA1	ENSG00000132383	SIX4	YAR007C	RFA1
ASB2/YCR043C	ENSG00000132424	ASB2	YCR043C	YCR043C
ERH/RPL26B	ENSG00000132463	ERH	YGR034W	RPL26B
HIF1A/MEH1	ENSG00000132470	HIF1A	YKR007W	MEH1
SRSF5/HHT1	ENSG00000132475	SRSF5	YBR010W	HHT1
EIF5/YBL081W	ENSG00000132535	EIF5	YBL081W	YBL081W
SERPINA4/MMF1	ENSG00000132541	SERPINA4	YIL051C	MMF1
SLC8A3/SWM1	ENSG00000132604	SLC8A3	YDR260C	SWM1
DICER1/PEX6	ENSG00000132612	DICER1	YNL329C	PEX6
MTHFD1/SEC9	ENSG00000132639	MTHFD1	YGR009C	SEC9
TCL1A/POL30	ENSG00000132646	TCL1A	YBR088C	POL30
ZC3H14/RPC34	ENSG00000132664	ZC3H14	YNR003C	RPC34
TELO2/MMS4	ENSG00000132688	TELO2	YBR098W	MMS4
BDKRB1/SUN4	ENSG00000132692	BDKRB1	YNL066W	SUN4
GSKIP/TUS1	ENSG00000132694	GSKIP	YLR425W	TUS1
VRK1/HCS1	ENSG00000132740	VRK1	YKL017C	HCS1
PSMC1/DPH1	ENSG00000132768	PSMC1	YIL103W	DPH1
RPS6KA5/CHS5	ENSG00000132780	RPS6KA5	YLR330W	CHS5
PSMB5/YDR124W	ENSG00000132792	PSMB5	YDR124W	YDR124W
YY1/APL6	ENSG00000132842	YY1	YGR261C	APL6
ACIN1/PHM6	ENSG00000132912	ACIN1	YDR281C	PHM6
CCNB1IP1/TID3	ENSG00000133020	CCNB1IP1	YIL144W	TID3
TRIP11/MYO1	ENSG00000133026	TRIP11	YHR023W	MYO1
APEX1/TEL1	ENSG00000133056	APEX1	YBL088C	TEL1
ENSG00000100829/POP3	ENSG00000133069	ENSG00000100829	YNL282W	POP3
PABPN1/YPR202W	ENSG00000133083	PABPN1	YPR202W	YPR202W
EFS/CLN1	ENSG00000133101	EFS	YMR199W	CLN1
ARHGAP5/TMA19	ENSG00000133112	ARHGAP5	YKL056C	TMA19
CINP/RFC5	ENSG00000133119	CINP	YBR087W	RFC5
SRP54/LPX1	ENSG00000133121	SRP54	YOR084W	LPX1
CPNE6/DMA2	ENSG00000133135	CPNE6	YNL116W	DMA2
CHD8/FRK1	ENSG00000133216	CHD8	YPL141C	FRK1
PSMA6/FES1	ENSG00000133265	PSMA6	YBR101C	FES1
NFKBIA/YCK3	ENSG00000133275	NFKBIA	YER123W	YCK3
EMC9/DUG1	ENSG00000133313	EMC9	YFR044C	DUG1
PSME2/NSA1	ENSG00000133316	PSME2	YGL111W	NSA1
BRMS1L/TVP15	ENSG00000133318	BRMS1L	YDR100W	TVP15
ENSG00000100931/MFT1	ENSG00000133392	ENSG00000100931	YML062C	MFT1
SEC23A/NUT2	ENSG00000133398	SEC23A	YPR168W	NUT2
PNN/YNL134C	ENSG00000133424	PNN	YNL134C	YNL134C
RABGGTA/LEE1	ENSG00000133606	RABGGTA	YPL054W	LEE1
NFATC4/RAS2	ENSG00000133703	NFATC4	YNL098C	RAS2
PLTP/CDC60	ENSG00000133706	PLTP	YPL160W	CDC60
PCIF1/INM1	ENSG00000133731	PCIF1	YHR046C	INM1
GSS/RAS1	ENSG00000133818	GSS	YOR101W	RAS1
MMP9/YMR226C	ENSG00000133835	MMP9	YMR226C	YMR226C
TRPC4AP/DNF3	ENSG00000133858	TRPC4AP	YMR162C	DNF3
PYGB/ERG28	ENSG00000133935	PYGB	YER044C	ERG28
PROCR/COX16	ENSG00000133983	PROCR	YJL003W	COX16
GINS1/MED6	ENSG00000133997	GINS1	YHR058C	MED6
NINL/SUI2	ENSG00000134001	NINL	YJR007W	SUI2
CD40/ELP3	ENSG00000134014	CD40	YPL086C	ELP3
UQCC/CLB3	ENSG00000134057	UQCC	YDL155W	CLB3
ZMYND8/SSK22	ENSG00000134072	ZMYND8	YCR073C	SSK22
SGK2/MNL1	ENSG00000134109	SGK2	YHR204W	MNL1
IFT52/AAD6	ENSG00000134152	IFT52	YFL056C	AAD6
MYBL2/VTH2	ENSG00000134243	MYBL2	YJL222W	VTH2
HNF4A/RIB4	ENSG00000134262	HNF4A	YOL143C	RIB4
SLA2/ARF2	ENSG00000134287	SLA2	YDL137W	ARF2
C20orf24/AVT2	ENSG00000134294	C20orf24	YEL064C	AVT2
NFATC2/SRS2	ENSG00000134313	NFATC2	YJL092W	SRS2
STK4/RIM15	ENSG00000134318	STK4	YFL033C	RIM15
PFDN4/YLR407W	ENSG00000134352	PFDN4	YLR407W	YLR407W
DOK5/TIM17	ENSG00000134375	DOK5	YJL143W	TIM17
CSTF1/DED81	ENSG00000134440	CSTF1	YHR019C	DED81
BMP7/PXR1	ENSG00000134453	BMP7	YGR280C	PXR1
RAE1/YKL105C	ENSG00000134470	RAE1	YKL105C	YKL105C
TPD52L2/CCL1	ENSG00000134480	TPD52L2	YPR025C	CCL1
DNAJC5/TAT1	ENSG00000134489	DNAJC5	YBR069C	TAT1
NELFCD/VRG4	ENSG00000134490	NELFCD	YGL225W	VRG4
PRPF6/YNR040W	ENSG00000134571	PRPF6	YNR040W	YNR040W
TUBB1/SAR1	ENSG00000134594	TUBB1	YPL218W	SAR1
PSMA7/CIN1	ENSG00000134627	PSMA7	YOR349W	CIN1
NTSR1/MPT5	ENSG00000134644	NTSR1	YGL178W	MPT5
MRGBP/NOG1	ENSG00000134697	MRGBP	YPL093W	NOG1
DIDO1/PRP38	ENSG00000134748	DIDO1	YGR075C	PRP38
GID8/AIM44	ENSG00000134757	GID8	YPL158C	AIM44
BIRC7/CWC24	ENSG00000134758	BIRC7	YLR323C	CWC24
ARFGAP1/YOR192C-C	ENSG00000134812	ARFGAP1	YOR192C-C	YOR192C-C
AVP/GDT1	ENSG00000134851	AVP	YBR187W	GDT1
COL20A1/YOL073C	ENSG00000134882	COL20A1	YOL073C	YOL073C
CHRNA4/RAD2	ENSG00000134899	CHRNA4	YGR258C	RAD2
EEF1A2/RRT12	ENSG00000134900	EEF1A2	YCR045C	RRT12
PTK6/TRM112	ENSG00000134909	PTK6	YNR046W	TRM112
GMEB2/STT3	ENSG00000134910	GMEB2	YGL022W	STT3
C20orf27/ATF1	ENSG00000134954	C20orf27	YOR377W	ATF1
SPEF1/FMN1	ENSG00000135002	SPEF1	YDR236C	FMN1
CDC25B/PDH1	ENSG00000135046	CDC25B	YPR002W	PDH1
ARFRP1/SNF3	ENSG00000135047	ARFRP1	YDL194W	SNF3
NDUFAF5/URE2	ENSG00000135049	NDUFAF5	YNL229C	URE2
TRIB3/SER1	ENSG00000135069	TRIB3	YOR184W	SER1
RASSF2/RGI2	ENSG00000135090	RASSF2	YIL057C	RGI2
CSNK2A1/MSB1	ENSG00000135148	CSNK2A1	YOR188W	MSB1
ANGPT4/TIP20	ENSG00000135249	ANGPT4	YGL145W	TIP20
HM13/SPO75	ENSG00000135312	HM13	YLL005C	SPO75
SNPH/YHR202W	ENSG00000135318	SNPH	YHR202W	YHR202W
MYLK2/ORC3	ENSG00000135336	MYLK2	YLL004W	ORC3
SIRPB1/VHS1	ENSG00000135341	SIRPB1	YDR247W	VHS1
SEC23B/PEX22	ENSG00000135363	SEC23B	YAL055W	PEX22
FERMT1/KRE33	ENSG00000135372	FERMT1	YNL132W	KRE33
HAO1/APN1	ENSG00000135374	HAO1	YKL114C	APN1
PDYN/HLJ1	ENSG00000135392	PDYN	YMR161W	HLJ1
PLCB4/DGA1	ENSG00000135407	PLCB4	YOR245C	DGA1
MYL9/GTT1	ENSG00000135424	MYL9	YIR038C	GTT1
HCK/FOX2	ENSG00000135437	HCK	YKR009C	FOX2
CRNKL1/GTS1	ENSG00000135439	CRNKL1	YGL181W	GTS1
POFUT1/YNL305C	ENSG00000135472	POFUT1	YNL305C	YNL305C
SAMHD1/PAN2	ENSG00000135473	SAMHD1	YGL094C	PAN2
PAK7/NOP4	ENSG00000135486	PAK7	YPL043W	NOP4
KIF3B/SUL1	ENSG00000135502	KIF3B	YBR294W	SUL1
NOP56/YOS9	ENSG00000135506	NOP56	YDR057W	YOS9
IDH3B/YFL054C	ENSG00000135517	IDH3B	YFL054C	YFL054C
MAPRE1/SWD3	ENSG00000135541	MAPRE1	YBR175W	SWD3
JAG1/MIM1	ENSG00000135596	JAG1	YOL026C	MIM1
CDK5RAP1/CCT7	ENSG00000135624	CDK5RAP1	YJL111W	CCT7
SNTA1/UBP12	ENSG00000135655	SNTA1	YJL197W	UBP12
OXT/GPX2	ENSG00000135709	OXT	YBR244W	GPX2
TTI1/YDR042C	ENSG00000135720	TTI1	YDR042C	YDR042C
E2F1/YBL059W	ENSG00000135740	E2F1	YBL059W	YBL059W
RPRD1B/TOK1	ENSG00000135750	RPRD1B	YJL093C	TOK1
PXMP4/RFC4	ENSG00000135778	PXMP4	YOL094C	RFC4
CHMP4B/SPT8	ENSG00000135801	CHMP4B	YLR055C	SPT8
BPI/GLN1	ENSG00000135821	BPI	YPR035W	GLN1
CST3/VAM7	ENSG00000135823	CST3	YGL212W	VAM7
ASIP/PRP16	ENSG00000135829	ASIP	YKR086W	PRP16
CST4/GPI2	ENSG00000135845	CST4	YPL076W	GPI2
ACTR5/NOP53	ENSG00000135862	ACTR5	YPL146C	NOP53
WFDC2/MRPL3	ENSG00000135900	WFDC2	YMR024W	MRPL3
AHCY/YML083C	ENSG00000135903	AHCY	YML083C	YML083C
DHX35/SYG1	ENSG00000135905	DHX35	YIL047C	SYG1
DNTTIP1/CAJ1	ENSG00000135924	DNTTIP1	YER048C	CAJ1
MAP1LC3A/PKR1	ENSG00000135930	MAP1LC3A	YMR123W	PKR1
SYNDIG1/HYM1	ENSG00000135932	SYNDIG1	YKL189W	HYM1
PIGU/COX4	ENSG00000135940	PIGU	YGL187C	COX4
TNNC2/ISU1	ENSG00000136003	TNNC2	YPL135W	ISU1
APMAP/BCK1	ENSG00000136021	APMAP	YJL095W	BCK1
ZNF516/BUD21	ENSG00000136026	ZNF516	YOR078W	BUD21
USP14/NUR1	ENSG00000136044	USP14	YDL089W	NUR1
VAPA/PWP1	ENSG00000136045	VAPA	YLR196W	PWP1
MYOM1/PLB2	ENSG00000136068	MYOM1	YMR006C	PLB2
MYL12A/RRN7	ENSG00000136098	MYL12A	YJL025W	RRN7
CEP76/BUD4	ENSG00000136108	CEP76	YJR092W	BUD4
CEP192/GYL1	ENSG00000136111	CEP192	YMR192W	GYL1
RNMT/SAM2	ENSG00000136143	RNMT	YDR502C	SAM2
SMAD7/STE18	ENSG00000136158	SMAD7	YJR086W	STE18
LAMA1/ADE2	ENSG00000136197	LAMA1	YOR128C	ADE2
RNF125/CDC42	ENSG00000136238	RNF125	YLR229C	CDC42
ANKRD12/SWF1	ENSG00000136247	ANKRD12	YDR126W	SWF1
NOL4/SRP68	ENSG00000136261	NOL4	YPL243W	SRP68
POLI/DBP9	ENSG00000136271	POLI	YLR276C	DBP9
MIB1/FAU1	ENSG00000136371	MIB1	YER183C	FAU1
RBBP8/OKP1	ENSG00000136436	RBBP8	YGR179C	OKP1
RIOK3/NMT1	ENSG00000136448	RIOK3	YLR195C	NMT1
CSTF2/HRB1	ENSG00000136450	CSTF2	YNL004W	HRB1
PSMD10/YGR021W	ENSG00000136463	PSMD10	YGR021W	YGR021W
ATG4A/YPL247C	ENSG00000136485	ATG4A	YPL247C	YPL247C
TBL1X/KTR4	ENSG00000136504	TBL1X	YBR199W	KTR4
GPR143/GAP1	ENSG00000136521	GPR143	YKR039W	GAP1
PGRMC1/MRPL4	ENSG00000136522	PGRMC1	YLR439W	MRPL4
POLA1/YGR250C	ENSG00000136527	POLA1	YGR250C	YGR250C
MID1/EMP47	ENSG00000136560	MID1	YFL048C	EMP47
NKAP/YHR020W	ENSG00000136628	NKAP	YHR020W	YHR020W
NXT2/VPS33	ENSG00000136631	NXT2	YLR396C	VPS33
GUCY2F/QDR3	ENSG00000136636	GUCY2F	YBR043C	QDR3
ENSG00000101898/SNX3	ENSG00000136643	ENSG00000101898	YOR357C	SNX3
ALG13/PUF4	ENSG00000136715	ALG13	YGL014W	PUF4
PRPS2/IMP4	ENSG00000136718	PRPS2	YNL075W	IMP4
TLR8/HSE1	ENSG00000136738	TLR8	YHL002W	HSE1
AMMECR1/YME1	ENSG00000136758	AMMECR1	YPR024W	YME1
CHRDL1/SIS1	ENSG00000136770	CHRDL1	YNL007C	SIS1
WDR13/RCK1	ENSG00000136807	WDR13	YGL158W	RCK1
SUV39H1/TRX2	ENSG00000136810	SUV39H1	YGR209C	TRX2
GLRA2/ECM29	ENSG00000136813	GLRA2	YHL030W	ECM29
XIAP/MIG2	ENSG00000136826	XIAP	YGL209W	MIG2
STAG2/JSN1	ENSG00000136827	STAG2	YJR091C	JSN1
MCF2/YCG1	ENSG00000136828	MCF2	YDR325W	YCG1
F9/IRA1	ENSG00000136848	F9	YBR140C	IRA1
ABCD1/SEC1	ENSG00000136854	ABCD1	YDR164C	SEC1
CCDC22/YPL260W	ENSG00000136861	CCDC22	YPL260W	YPL260W
CACNA1F/GAS3	ENSG00000136869	CACNA1F	YMR215W	GAS3
SYP/PRP4	ENSG00000136875	SYP	YPR178W	PRP4
PLP2/SAD1	ENSG00000136878	PLP2	YFR005C	SAD1
BMX/VMA10	ENSG00000136888	BMX	YHR039C-A	VMA10
PLS3/IPI1	ENSG00000136891	PLS3	YHR085W	IPI1
NAA10/SUR4	ENSG00000136928	NAA10	YLR372W	SUR4
RENBP/PUP1	ENSG00000136930	RENBP	YOR157C	PUP1
ELF4/KEL1	ENSG00000136933	ELF4	YHR158C	KEL1
SMARCA1/PLP2	ENSG00000136940	SMARCA1	YOR281C	PLP2
MTMR8/RPL35B	ENSG00000136942	MTMR8	YDL136W	RPL35B
ASB9/DCC1	ENSG00000136982	ASB9	YCL016C	DCC1
ENSG00000102050/DFM1	ENSG00000136986	ENSG00000102050	YDR411C	DFM1
RBBP7/RPA49	ENSG00000137054	RBBP7	YNL248C	RPA49
PPP1R2P9/DOA1	ENSG00000137055	PPP1R2P9	YKL213C	DOA1
KCND1/HNT3	ENSG00000137074	KCND1	YOR258W	HNT3
OPN1LW/FDH1	ENSG00000137106	OPN1LW	YOR388C	FDH1
FMR1/RPS6B	ENSG00000137154	FMR1	YBR181C	RPS6B
PIM2/DUN1	ENSG00000137193	PIM2	YDL101C	DUN1
SLC35A2/STB4	ENSG00000137203	SLC35A2	YMR019W	STB4
PQBP1/POP8	ENSG00000137265	PQBP1	YBL018C	POP8
PCSK1N/BMS1	ENSG00000137312	PCSK1N	YPL217C	BMS1
EMD/SNF5	ENSG00000137337	EMD	YBR289W	SNF5
TAZ/FLX1	ENSG00000137409	TAZ	YIL134W	FLX1
PGK1/RPC31	ENSG00000137478	PGK1	YNL151C	RPC31
GATA1/YGR130C	ENSG00000137497	GATA1	YGR130C	YGR130C
MAGT1/THP2	ENSG00000137500	MAGT1	YHR167W	THP2
SMS/SIR4	ENSG00000137501	SMS	YDR227W	SIR4
PHEX/YGR015C	ENSG00000137509	PHEX	YGR015C	YGR015C
UBL4A/MRPL10	ENSG00000137547	UBL4A	YNL284C	MRPL10
EEA1/TGS1	ENSG00000137574	EEA1	YPL157W	TGS1
RP2/PEP1	ENSG00000137642	RP2	YBL017C	PEP1
PHF16/BUD13	ENSG00000137656	PHF16	YGL174W	BUD13
CDK16/XYL2	ENSG00000137673	CDK16	YLR070C	XYL2
USP11/TMA20	ENSG00000137699	USP11	YER007C-A	TMA20
PCYT1B/MRP1	ENSG00000137710	PCYT1B	YDR347W	MRP1
HTATSF1/VAC14	ENSG00000137713	HTATSF1	YLR386W	VAC14
VGLL1/YAH1	ENSG00000137714	VGLL1	YPL252C	YAH1
CD40LG/YJL185C	ENSG00000137752	CD40LG	YJL185C	YJL185C
TIMP1/MKK2	ENSG00000137764	TIMP1	YPL140C	MKK2
FGD1/ODC2	ENSG00000137801	FGD1	YOR222W	ODC2
PIN4/SEC12	ENSG00000137802	PIN4	YNR026C	SEC12
PORCN/GCR2	ENSG00000137806	PORCN	YNL199C	GCR2
MAGED2/RTF1	ENSG00000137815	MAGED2	YGL244W	RTF1
KLF8/IOC3	ENSG00000137822	KLF8	YFR013W	IOC3
SYTL4/HHF2	ENSG00000137841	SYTL4	YNL030W	HHF2
CENPI/BIO5	ENSG00000137842	CENPI	YNR056C	BIO5
DRP2/ALT1	ENSG00000137872	DRP2	YLR089C	ALT1
TAF7L/RLP24	ENSG00000137876	TAF7L	YLR009W	RLP24
PBDC1/COY1	ENSG00000137878	PBDC1	YKL179C	COY1
ENSG00000102391/MRPL40	ENSG00000137942	ENSG00000102391	YPL173W	MRPL40
ARMCX3/ARO8	ENSG00000137944	ARMCX3	YGL202W	ARO8
HTR2A/SUA7	ENSG00000137947	HTR2A	YPR086W	SUA7
NDFIP2/BET2	ENSG00000137955	NDFIP2	YPR176C	BET2
TNFSF13B/KGD2	ENSG00000137992	TNFSF13B	YDR148C	KGD2
MLNR/PTC1	ENSG00000138032	MLNR	YDL006W	PTC1
CAB39L/YGR016W	ENSG00000138035	CAB39L	YGR016W	YGR016W
KLF5/YKR078W	ENSG00000138036	KLF5	YKR078W	YKR078W
STK24/PSY2	ENSG00000138041	STK24	YNL201C	PSY2
ACP5/YPT1	ENSG00000138069	ACP5	YFL038C	YPT1
DNAJC3/ARP2	ENSG00000138071	DNAJC3	YDL029W	ARP2
UGGT2/MAL12	ENSG00000138079	UGGT2	YGR292W	MAL12
ARHGEF7/DAS1	ENSG00000138081	ARHGEF7	YJL149W	DAS1
FGF9/PET309	ENSG00000138095	FGF9	YLR067C	PET309
SGCG/ARP1	ENSG00000138107	SGCG	YHR129C	ARP1
PARP4/MYO2	ENSG00000138162	PARP4	YOR326W	MYO2
SUPT20H/SDP1	ENSG00000138166	SUPT20H	YIL113W	SDP1
MRPS31/SRP102	ENSG00000138175	MRPS31	YKL154W	SRP102
KPNA3/YND1	ENSG00000138185	KPNA3	YER005W	YND1
FLT1/FET3	ENSG00000138193	FLT1	YMR058W	FET3
RGCC/HMLALPHA1	ENSG00000138279	RGCC	YCL066W	HMLALPHA1
VWA8/TIM23	ENSG00000138297	VWA8	YNR017W	TIM23
DGKH/RPS24A	ENSG00000138326	DGKH	YER074W	RPS24A
KATNAL1/ADE17	ENSG00000138363	KATNAL1	YMR120C	ADE17
INTS6/KTR5	ENSG00000138378	INTS6	YNL029C	KTR5
TSC22D1/SRO9	ENSG00000138385	TSC22D1	YCL037C	SRO9
CLN5/CPR3	ENSG00000138398	CLN5	YML078W	CPR3
OLFM4/IDP3	ENSG00000138413	OLFM4	YNL009W	IDP3
MSLN/YPL014W	ENSG00000138434	MSLN	YPL014W	YPL014W
TRADD/YTM1	ENSG00000138442	TRADD	YOR272W	YTM1
HSF4/MKC7	ENSG00000138448	HSF4	YDR144C	MKC7
CORO1A/YKL100C	ENSG00000138600	CORO1A	YKL100C	YKL100C
MAPK3/PTM1	ENSG00000138613	MAPK3	YKL039W	PTM1
PHKB/DSK2	ENSG00000138629	PHKB	YMR276W	DSK2
NUTF2/ALG9	ENSG00000138641	NUTF2	YNL219C	ALG9
NUP93/FMP25	ENSG00000138646	NUP93	YLR077W	FMP25
CENPT/IES2	ENSG00000138660	CENPT	YNL215W	IES2
TSNAXIP1/RIM4	ENSG00000138668	TSNAXIP1	YHL024W	RIM4
NFAT5/PSY4	ENSG00000138669	NFAT5	YBL046W	PSY4
N4BP1/SEC31	ENSG00000138674	N4BP1	YDL195W	SEC31
CBLN1/CSF1	ENSG00000138688	CBLN1	YLR087C	CSF1
ARL2BP/YAR066W	ENSG00000138698	ARL2BP	YAR066W	YAR066W
ZNF423/ATP12	ENSG00000138750	ZNF423	YJL180C	ATP12
CCL22/CDC11	ENSG00000138758	CCL22	YJR076C	CDC11
CCL17/YOR387C	ENSG00000138760	CCL17	YOR387C	YOR387C
CTCF/USO1	ENSG00000138768	CTCF	YDL058W	USO1
ACD/YOR021C	ENSG00000138772	ACD	YOR021C	YOR021C
POLR2C/PPA2	ENSG00000138777	POLR2C	YMR267W	PPA2
PARD6A/YJR141W	ENSG00000138785	PARD6A	YJR141W	YJR141W
ZNF821/NHP6B	ENSG00000138795	ZNF821	YBR089C-A	NHP6B
MMP15/NDI1	ENSG00000138796	MMP15	YML120C	NDI1
USB1/MET14	ENSG00000138801	USB1	YKL001C	MET14
CCDC113/SEC23	ENSG00000138802	CCDC113	YPR181C	SEC23
NME3/CMP2	ENSG00000138814	NME3	YML057W	CMP2
PSMD7/COX12	ENSG00000138829	PSMD7	YLR038C	COX12
VAC14/SKO1	ENSG00000138835	VAC14	YNL167C	SKO1
TANGO6/ATG8	ENSG00000139112	TANGO6	YBL078C	ATG8
COG4/PEP7	ENSG00000139132	COG4	YDR323C	PEP7
PLA2G15/AZF1	ENSG00000139154	PLA2G15	YOR113W	AZF1
[truncated: 1,484 more rows]
