# Supplementary material for: Scope and limitations of yeast as a model organism for studying human tissue-specific pathways
Source: BMC Syst Biol. 2015 Dec 29;9:96. doi: 10.1186/s12918-015-0253-0 (PMC4696342; doi:10.1186/s12918-015-0253-0)
Supplement: Additional file 1 — Network alignments. Compressed (*.zip) file containing individual tissue-specific alignments. (ZIP 5181 Kb) [file 12918_2015_253_MOESM1_ESM.zip › alignments/Spinal Cord_AlignGraph_edges.tsv]

First_ortholog_pair	Second_ortholog_pair
TRIM23/SUB2	RAD52/ADK1
TAF1B/YLR125W	AOC1/SNF1
PTBP1/TRS31	CACNA1G/GPG1
OAZ1/UBI4	SCIN/GRX2
RPS20/BRR2	MYH13/SEH1
MTFR1/YCH1	NOS2/GTR2
LHPP/PDR5	PAX6/YLR031W
SLC9A3R1/SYF1	RPS20/BRR2
SLC16A8/RUB1	RANBP9/DCN1
FZD3/DED1	GIPR/FET5
DDX58/ALT2	DPF1/FHL1
SLC16A8/RUB1	SYT7/CDC53
EPDR1/DPS1	PLAUR/SKY1
MLNR/PTC1	ISL1/KCC4
HPS5/HSP82	ISL1/KCC4
RENBP/PUP1	ZRANB1/SPS1
SEC23A/NUT2	RNF10/TOA1
BMPR1A/ARP7	ZDHHC6/KRE28
NEO1/MIR1	ERP44/YDJ1
SYTL4/HHF2	TFB1M/YAP1801
ALDOC/AKL1	TFB1M/YAP1801
SNAPC2/PSR1	RABEP1/SIW14
AMPH/ELP4	CUL3/TAF13
BMPR1A/ARP7	VCAN/CUR1
BRMS1L/TVP15	CTPS2/AIR1
FERMT1/KRE33	TPR/YVH1
KIF22/YNG1	GUCA1A/SAS3
APOL1/TIF35	COL9A2/RPS5
ASCC2/BIK1	LIMA1/END3
HPS5/HSP82	THOC3/TOM1
GLI2/NOP15	ANAPC4/HAS1
CHMP5/RPL23A	ANAPC4/HAS1
PAPOLG/PRP9	PHF21B/PAP1
YTHDC1/BDF1	CAMK2B/SPT16
SYNJ2/PRP19	U2AF2/PRP21
TSC22D1/SRO9	DLX3/RPO26
INTS10/GPI8	SPA17/IXR1
TTR/SYH1	TNPO3/AIM33
EXOSC5/YDR248C	NTHL1/PAU15
TAB1/INH1	IPO5/UTP8
BMPR1A/ARP7	GLP2R/VTI1
WBSCR22/SGT2	ASB1/YHR080C
SGTA/CAF40	ZNRD1/BIO2
BRMS1L/TVP15	TNFRSF1A/ARP5
CREB3/NEO1	ATP1B3/SFP1
SSBP1/MAD1	PFN2/STB2
STAM2/ZRG17	EXOC5/MSC2
AATF/RPL2A	ING3/RPL6B
SCAMP3/NOP12	ING3/RPL6B
SCAMP3/NOP12	HLTF/NOP1
C7/GCN2	CDH19/SLM2
MED28/MRPL27	CHFR/RSA4
BRD1/RPL27B	SDHA/ZIM17
BRMS1L/TVP15	NOTCH3/YLR036C
VAPA/PWP1	SCARF1/NAN1
BMPR1A/ARP7	TXK/SNL1
PDCD7/TOM40	RASAL2/PRR1
MAPRE1/SWD3	BAZ2A/YHI9
LGALS2/ADD66	MLH1/PUP3
TRIM37/SED5	ARHGEF1/GOS1
BMPR1A/ARP7	PPP1R12B/MRP7
BMPR1A/ARP7	MCCC1/SSB1
YWHAE/PML1	SYNJ2/PRP19
TSC22D1/SRO9	PPP2R5C/DHH1
KIF22/YNG1	NRD1/EKI1
BIK/ARC40	PSEN1/SRV2
FAM120B/UIP5	DUSP12/FRE2
CWC25/YEF3	COBLL1/SUB1
FGF23/PHS1	ERC1/PPH22
VIPR2/CLB4	ZNF8/AAD14
ENSG00000115128/RPS11A	ZMPSTE24/UBP3
BMPR1A/ARP7	FCN1/YLR177W
ICAM1/MDL1	MECOM/HHT2
GRPEL1/MSI1	MECOM/HHT2
POMC/DBF2	MECOM/HHT2
HDLBP/HHO1	MECOM/HHT2
RAB2A/SOD1	CPNE3/NAB2
SCN1B/MRPS8	RBM22/VRP1
SUPT16H/CDC3	LAT2/SMT3
BMPR1A/ARP7	LAT2/SMT3
IRAK3/CBC2	ADD1/EBS1
RCVRN/RSC1	KLHL42/HSH49
FZD3/DED1	GCN1L1/TCB2
FA2H/YLR290C	RPLP0/NOP56
PHC1/MDM38	RPH3A/IRR1
YWHAE/PML1	SLC9A1/RRD2
FAM32A/OSH7	NUDC/VPS4
ARHGDIB/CWC21	IRAK3/CBC2
GLRA2/ECM29	DLD/SUP45
FBXW4/HRD1	TEKT2/PRC1
POMC/DBF2	MAP3K1/TEM1
DOCK8/UTP14	CWF19L1/MPP10
HM13/SPO75	WAC/KEL3
STEAP3/PRP24	PPM1F/DJP1
STEAP3/PRP24	TOM1/LSM7
FZD3/DED1	APOL1/TIF35
ZNF142/SEC27	APOL1/TIF35
USF2/HRR25	ENSG00000100357/UBA1
BMPR1A/ARP7	MLC1/MSC1
NUTF2/ALG9	CTSG/BNI1
MAK/URC2	AP4S1/ADY3
RASSF4/LSB1	SRSF5/HHT1
SPARC/MUS81	TELO2/MMS4
ERCC2/ARF1	RPS6KA5/CHS5
WNT2/ATP2	ENSG00000100931/MFT1
VAMP8/PRP22	ENSG00000100931/MFT1
RASIP1/AKR1	GSS/RAS1
HPS5/HSP82	GSS/RAS1
PSMD14/SEC21	FERMT1/KRE33
NUTF2/ALG9	PLS3/IPI1
TRIM23/SUB2	PPP1R2P9/DOA1
TIMM44/RPL32	FMR1/RPS6B
PARD3B/RPS18A	DGKH/RPS24A
TPD52L1/ALG7	TSC22D1/SRO9
FBXO9/RPS22B	TSC22D1/SRO9
OAZ1/UBI4	PHKB/DSK2
ACTR8/RPN1	PHKB/DSK2
GALE/ATG7	PLA2G15/AZF1
AATF/RPL2A	CTSH/RPL3
AATF/RPL2A	FZD3/DED1
RASIP1/AKR1	INTS9/KIN4
ZP4/TUP1	TULP2/NCA2
TGIF2/DCW1	OAZ1/UBI4
APH1A/TAF8	SLC1A6/SWI6
TRIM23/SUB2	TJP3/ARF3
TRIM37/SED5	RASIP1/AKR1
BMPR1A/ARP7	MPP6/GPI11
BMPR1A/ARP7	GRB10/IES1
AIMP2/SPO71	BUD31/RCO1
CTSC/CDC48	CNTNAP3/PAC10
ZAP70/RPL21A	RLN2/RPL30
ITFG2/ISY1	RAB11FIP2/SNT309
LPXN/TAE2	AATF/RPL2A
SNX15/RPL42A	UBTF/HYR1
HPS5/HSP82	RGS9/SIR2
SLC22A2/STE2	CCL2/IFM1
PLEKHB2/HTB1	IFT20/HTZ1
ITFG2/ISY1	EHD1/ARL1
CDCA3/STI1	HPS5/HSP82
PROC/PEX10	HPS5/HSP82
FGF23/PHS1	KLRB1/RPS16B
TRIM23/SUB2	RASGRF2/ITR2
PAPOLG/PRP9	IQCG/SNZ2
HDLBP/HHO1	POMC/DBF2
