# Supplementary material for: Scope and limitations of yeast as a model organism for studying human tissue-specific pathways
Source: BMC Syst Biol. 2015 Dec 29;9:96. doi: 10.1186/s12918-015-0253-0 (PMC4696342; doi:10.1186/s12918-015-0253-0)
Supplement: Additional file 1 — Network alignments. Compressed (*.zip) file containing individual tissue-specific alignments. (ZIP 5181 Kb) [file 12918_2015_253_MOESM1_ESM.zip › alignments/Brain (Fetal)_AlignGraph_nodes.tsv]

ID	Human_EnsemblGeneID	Human_Symbol	Yeast_EnsemblGeneID	Yeast_Symbol
TSPAN6/DPM1	ENSG00000000419	TSPAN6	YPR183W	DPM1
DPM1/PRK1	ENSG00000000938	DPM1	YIL095W	PRK1
SCYL3/CTR1	ENSG00000003147	SCYL3	YPR124W	CTR1
FGR/GIS4	ENSG00000003402	FGR	YML006C	GIS4
CFH/NRP1	ENSG00000003756	CFH	YDL167C	NRP1
GCLC/CSM4	ENSG00000004059	GCLC	YPL200W	CSM4
NFYA/FEN1	ENSG00000004399	NFYA	YCR034W	FEN1
SEMA3F/ADK1	ENSG00000004455	SEMA3F	YDR226W	ADK1
CFTR/GUP2	ENSG00000004468	CFTR	YPL189W	GUP2
KRIT1/FPR2	ENSG00000004478	KRIT1	YDR519W	FPR2
RAD52/RGA1	ENSG00000004777	RAD52	YOR127W	RGA1
BAD/ACP1	ENSG00000004779	BAD	YKL192C	ACP1
CD99/YGR201C	ENSG00000004838	CD99	YGR201C	YGR201C
AOC1/YDR307W	ENSG00000004866	AOC1	YDR307W	YDR307W
HECW1/CDC27	ENSG00000004897	HECW1	YBL084C	CDC27
MAD1L1/BOR1	ENSG00000004939	MAD1L1	YNL275W	BOR1
LASP1/FCY2	ENSG00000004948	LASP1	YER056C	FCY2
M6PR/DNL4	ENSG00000005156	M6PR	YOR005C	DNL4
ICA1/PST2	ENSG00000005302	ICA1	YDR032C	PST2
ALS2/BDF2	ENSG00000005339	ALS2	YDL070W	BDF2
CASP10/SIA1	ENSG00000005421	CASP10	YOR137C	SIA1
CFLAR/LOC1	ENSG00000005700	CFLAR	YFR001W	LOC1
TFPI/PGC1	ENSG00000006007	TFPI	YPL206C	PGC1
RBM5/YOR1	ENSG00000006071	RBM5	YGR281W	YOR1
MTMR7/APL4	ENSG00000006125	MTMR7	YPR029C	APL4
ARF5/THP1	ENSG00000006128	ARF5	YOL072W	THP1
POLDIP2/ADH7	ENSG00000006194	POLDIP2	YCR105W	ADH7
PLXND1/GRX6	ENSG00000006468	PLXND1	YDL010W	GRX6
AK2/LCB5	ENSG00000006530	AK2	YLR260W	LCB5
CD38/YMR010W	ENSG00000006704	CD38	YMR010W	YMR010W
FKBP4/VPS41	ENSG00000006715	FKBP4	YDR080W	VPS41
KDM1A/SKN7	ENSG00000006788	KDM1A	YHR206W	SKN7
CAMKK1/PSK1	ENSG00000007047	CAMKK1	YAL017W	PSK1
RECQL/UTP4	ENSG00000007168	RECQL	YDR324C	UTP4
HSPB6/MET10	ENSG00000007171	HSPB6	YFR030W	MET10
ARHGAP33/HXK2	ENSG00000007174	ARHGAP33	YGL253W	HXK2
NDUFAB1/TRS33	ENSG00000007255	NDUFAB1	YOR115C	TRS33
PDK4/UTR5	ENSG00000007264	PDK4	YEL035C	UTR5
ZMYND10/SRL1	ENSG00000007372	ZMYND10	YOR247W	SRL1
ST7/GPI1	ENSG00000007541	ST7	YGR216C	GPI1
CDC27/YLR446W	ENSG00000007908	CDC27	YLR446W	YLR446W
SLC4A1/FRE7	ENSG00000007952	SLC4A1	YOL152W	FRE7
CALCR/PRE3	ENSG00000008018	CALCR	YJL001W	PRE3
HCCS/HAL5	ENSG00000008118	HCCS	YJL165C	HAL5
DVL2/YEF1	ENSG00000008130	DVL2	YEL041W	YEF1
UPF1/YDL176W	ENSG00000008277	UPF1	YDL176W	YDL176W
SKAP2/DTR1	ENSG00000008282	SKAP2	YBR180W	DTR1
SLC25A5/CNL1	ENSG00000008294	SLC25A5	YDR357C	CNL1
CCDC109B/NSE5	ENSG00000008300	CCDC109B	YML023C	NSE5
HOXA11/PHR1	ENSG00000008405	HOXA11	YOR386W	PHR1
POLR2J/PHO3	ENSG00000008710	POLR2J	YBR092C	PHO3
DHX33/MEP1	ENSG00000008838	DHX33	YGR121C	MEP1
MEOX1/RPS20	ENSG00000008988	MEOX1	YHL015W	RPS20
LIG3/YBL055C	ENSG00000009335	LIG3	YBL055C	YBL055C
RPAP3/REV3	ENSG00000009413	RPAP3	YPL167C	REV3
ENSG00000005189/VTA1	ENSG00000009844	ENSG00000005189	YLR181C	VTA1
CIAPIN1/PHD1	ENSG00000009950	CIAPIN1	YKL043W	PHD1
FAM214B/ITC1	ENSG00000009954	FAM214B	YGL133W	ITC1
COPZ2/VID30	ENSG00000010017	COPZ2	YGL227W	VID30
PRKAR2B/MSC7	ENSG00000010030	PRKAR2B	YHR039C	MSC7
MSL3/SEE1	ENSG00000010165	MSL3	YIL064W	SEE1
CREBBP/ZAP1	ENSG00000010244	CREBBP	YJL056C	ZAP1
BZRAP1/COR1	ENSG00000010256	BZRAP1	YBL045C	COR1
MPO/NUD1	ENSG00000010322	MPO	YOR373W	NUD1
PON1/SHO1	ENSG00000010810	PON1	YER118C	SHO1
GCFC2/NDD1	ENSG00000010818	GCFC2	YOR372C	NDD1
ABCB4/ELA1	ENSG00000011007	ABCB4	YNL230C	ELA1
SOX8/YNK1	ENSG00000011052	SOX8	YKL067W	YNK1
IBTK/ICT1	ENSG00000011198	IBTK	YLR099C	ICT1
MYCBP2/UTP18	ENSG00000011260	MYCBP2	YJL069C	UTP18
FBXL3/NAB2	ENSG00000011275	FBXL3	YGL122C	NAB2
ITGAL/ARE1	ENSG00000011332	ITGAL	YCR048W	ARE1
PDK2/SCW4	ENSG00000011405	PDK2	YGR279C	SCW4
ITGA3/SKG3	ENSG00000011426	ITGA3	YLR187W	SKG3
LAMP2/GYP1	ENSG00000011454	LAMP2	YOR070C	GYP1
GGNBP2/PPH21	ENSG00000011485	GGNBP2	YDL134C	PPH21
ITGA2B/UBX5	ENSG00000012822	ITGA2B	YDR330W	UBX5
GDE1/MPS1	ENSG00000012983	GDE1	YDL028C	MPS1
C19orf60/IRS4	ENSG00000013016	C19orf60	YKR019C	IRS4
CRLF1/COQ4	ENSG00000013441	CRLF1	YDR204W	COQ4
MAP3K14/RET1	ENSG00000013503	MAP3K14	YOR207C	RET1
ABCC8/NGL2	ENSG00000013523	ABCC8	YMR285C	NGL2
CCL18/PMT6	ENSG00000014216	CCL18	YGR199W	PMT6
CCL3/PET494	ENSG00000014257	CCL3	YNR045W	PET494
SYNRG/MDH3	ENSG00000014641	SYNRG	YDL078C	MDH3
CACNG3/MMT1	ENSG00000014824	CACNG3	YMR177W	MMT1
TMEM132A/BRX1	ENSG00000015171	TMEM132A	YOL077C	BRX1
AP2B1/LAS17	ENSG00000015285	AP2B1	YOR181W	LAS17
TAC1/GPG1	ENSG00000015413	TAC1	YGL121C	GPG1
ZNF263/MPP6	ENSG00000015479	ZNF263	YNR024W	MPP6
CX3CL1/BPL1	ENSG00000015592	CX3CL1	YDL141W	BPL1
SPATA20/HPF1	ENSG00000016490	SPATA20	YOL155C	HPF1
CACNA1G/PMR1	ENSG00000017260	CACNA1G	YGL167C	PMR1
TNFRSF12A/YMR027W	ENSG00000017797	TNFRSF12A	YMR027W	YMR027W
MAP3K9/ENA5	ENSG00000018625	MAP3K9	YDR038C	ENA5
RALA/EMW1	ENSG00000018699	RALA	YNL313C	EMW1
BAIAP2L1/PCD1	ENSG00000020256	BAIAP2L1	YLR151C	PCD1
ETV1/YTA6	ENSG00000021574	ETV1	YPL074W	YTA6
AGK/NAM7	ENSG00000021776	AGK	YMR080C	NAM7
CCL26/CPA1	ENSG00000021826	CCL26	YOR303W	CPA1
FARP2/DEG1	ENSG00000022267	FARP2	YFL001W	DEG1
USH1C/GPM2	ENSG00000022556	USH1C	YDL021W	GPM2
DBF4/MAG2	ENSG00000022840	DBF4	YLR427W	MAG2
TBXA2R/PFA4	ENSG00000023041	TBXA2R	YOL003C	PFA4
IFRD1/TRX1	ENSG00000023318	IFRD1	YLR043C	TRX1
GTF2IRD1/HEM1	ENSG00000023330	GTF2IRD1	YDR232W	HEM1
PAF1/GRX2	ENSG00000023572	PAF1	YDR513W	GRX2
VPS41/SWD2	ENSG00000023734	VPS41	YKL018W	SWD2
ARHGAP44/SPT2	ENSG00000023902	ARHGAP44	YER161C	SPT2
ELAC2/UBR1	ENSG00000024048	ELAC2	YGR184C	UBR1
SCIN/MRS2	ENSG00000025039	SCIN	YOR334W	MRS2
MYH13/HSF1	ENSG00000025156	MYH13	YGL073W	HSF1
ADIPOR2/FAF1	ENSG00000025293	ADIPOR2	YIL019W	FAF1
UPP2/GAL80	ENSG00000025434	UPP2	YML051W	GAL80
MARK4/TAH1	ENSG00000025772	MARK4	YCR060W	TAH1
PAFAH1B1/SEC63	ENSG00000025796	PAFAH1B1	YOR254C	SEC63
NOS2/SRP1	ENSG00000025800	NOS2	YNL189W	SRP1
DNAH9/KEL1	ENSG00000026025	DNAH9	YHR158C	KEL1
GAS7/RAD3	ENSG00000026036	GAS7	YER171W	RAD3
TRAPPC6A/YBR096W	ENSG00000026508	TRAPPC6A	YBR096W	YBR096W
MATK/OCT1	ENSG00000027001	MATK	YKL134C	OCT1
CD79B/ALK2	ENSG00000028203	CD79B	YBL009W	ALK2
SCN4A/VPS5	ENSG00000028528	SCN4A	YOR069W	VPS5
PAX6/DSE3	ENSG00000029639	PAX6	YOR264W	DSE3
RHBDF1/YHR078W	ENSG00000029725	RHBDF1	YHR078W	YHR078W
LUC7L/YBR242W	ENSG00000030066	LUC7L	YBR242W	YBR242W
BAIAP3/SNF11	ENSG00000030304	BAIAP3	YDR073W	SNF11
PIGQ/SES1	ENSG00000031698	PIGQ	YDR023W	SES1
TEAD3/ACK1	ENSG00000032742	TEAD3	YDL203C	ACK1
SELE/ARB1	ENSG00000033050	SELE	YER036C	ARB1
DNAJC11/VPH1	ENSG00000033627	DNAJC11	YOR270C	VPH1
MYLIP/NFI1	ENSG00000033800	MYLIP	YOR156C	NFI1
NOX1/VHT1	ENSG00000034053	NOX1	YGR065C	VHT1
E2F2/AIM9	ENSG00000034152	E2F2	YER080W	AIM9
PSMB1/ATG8	ENSG00000034713	PSMB1	YBL078C	ATG8
SYN1/ADE12	ENSG00000035687	SYN1	YNL220W	ADE12
JARID2/RFC1	ENSG00000035928	JARID2	YOR217W	RFC1
CAMK1G/RTT101	ENSG00000036257	CAMK1G	YJL047C	RTT101
CDK11A/UBP5	ENSG00000036672	CDK11A	YER144C	UBP5
NADK/MDS3	ENSG00000037637	NADK	YGL197W	MDS3
TFAP2B/TRM8	ENSG00000037897	TFAP2B	YDL201W	TRM8
CYTH3/AYR1	ENSG00000038274	CYTH3	YIL124W	AYR1
ADAM22/YNL193W	ENSG00000038382	ADAM22	YNL193W	YNL193W
SYPL1/YLR413W	ENSG00000038427	SYPL1	YLR413W	YLR413W
SPAG9/MSH4	ENSG00000038945	SPAG9	YFL003C	MSH4
CELSR3/BRR2	ENSG00000039123	CELSR3	YER172C	BRR2
MGST1/TCO89	ENSG00000039319	MGST1	YPL180W	TCO89
CRY1/GDE1	ENSG00000039560	CRY1	YPL110C	GDE1
NFIX/PRE9	ENSG00000041357	NFIX	YGR135W	PRE9
MMP25/NUG1	ENSG00000041802	MMP25	YER006W	NUG1
IL32/ADP1	ENSG00000041982	IL32	YCR011C	ADP1
PKD1/MFB1	ENSG00000042429	PKD1	YDR219C	MFB1
MAPK8IP2/APS2	ENSG00000042753	MAPK8IP2	YJR058C	APS2
MED24/FHN1	ENSG00000042832	MED24	YGR131W	FHN1
SEC62/DCN1	ENSG00000043093	SEC62	YLR128W	DCN1
RPS20/RDL1	ENSG00000043143	RPS20	YOR285W	RDL1
CSDE1/SCM3	ENSG00000044115	CSDE1	YDL139C	SCM3
UBE3C/YJR030C	ENSG00000044446	UBE3C	YJR030C	YJR030C
REV3L/PAC1	ENSG00000047056	REV3L	YOR269W	PAC1
PAX7/URA8	ENSG00000047230	PAX7	YJR103W	URA8
MASP2/VMA13	ENSG00000047249	MASP2	YPR036W	VMA13
TRAF3IP3/MLP1	ENSG00000047410	TRAF3IP3	YKR095W	MLP1
POMT2/FET5	ENSG00000047457	POMT2	YFL041W	FET5
VTA1/RPO41	ENSG00000047579	VTA1	YFL036W	RPO41
MLXIPL/CSG2	ENSG00000047936	MLXIPL	YBR036C	CSG2
BAZ1B/RNR4	ENSG00000048392	BAZ1B	YGR180C	RNR4
RANBP9/RSM10	ENSG00000048544	RANBP9	YDR041W	RSM10
ETV7/NTO1	ENSG00000048649	ETV7	YPR031W	NTO1
SPRTN/RBS1	ENSG00000048991	SPRTN	YDL189W	RBS1
METTL13/YKT6	ENSG00000049245	METTL13	YKL196C	YKT6
ZNF207/RFC5	ENSG00000049541	ZNF207	YBR087W	RFC5
UQCRC1/RSP5	ENSG00000049759	UQCRC1	YER125W	RSP5
CD9/WBP1	ENSG00000049860	CD9	YEL002C	WBP1
NCAPD2/YLR257W	ENSG00000050405	NCAPD2	YLR257W	YLR257W
IFFO1/MRK1	ENSG00000050748	IFFO1	YDL079C	MRK1
GIPR/PER33	ENSG00000051108	GIPR	YLR064W	PER33
NISCH/HFM1	ENSG00000051341	NISCH	YGL251C	HFM1
STAB1/CKI1	ENSG00000051382	STAB1	YLR133W	CKI1
FUZ/NAN1	ENSG00000051596	FUZ	YPL126W	NAN1
PRSS3/BUD3	ENSG00000052126	PRSS3	YCL014W	BUD3
CD4/TAF3	ENSG00000052723	CD4	YPL011C	TAF3
LRRC23/RRP12	ENSG00000052749	LRRC23	YPL012W	RRP12
BTK/ERG25	ENSG00000052802	BTK	YGR060W	ERG25
HFE/APD1	ENSG00000052841	HFE	YBR151W	APD1
SCMH1/SOD2	ENSG00000053254	SCMH1	YHR008C	SOD2
FYN/AAD10	ENSG00000053371	FYN	YJR155W	AAD10
HIVEP2/USE1	ENSG00000053501	HIVEP2	YGL098W	USE1
TCEB3/BET3	ENSG00000054116	TCEB3	YKR068C	BET3
LYPLA2/FHL1	ENSG00000054598	LYPLA2	YPR104C	FHL1
NME2/CDC53	ENSG00000055130	NME2	YDL132W	CDC53
APBA3/PEX11	ENSG00000055163	APBA3	YOL147C	PEX11
MKS1/UBX2	ENSG00000055208	MKS1	YML013W	UBX2
ABHD5/HSL1	ENSG00000055332	ABHD5	YKL101W	HSL1
KAL1/SPP1	ENSG00000055609	KAL1	YPL138C	SPP1
AKAP8L/PUF3	ENSG00000055917	AKAP8L	YLL013C	PUF3
UTP18/YDR114C	ENSG00000056558	UTP18	YDR114C	YDR114C
RNF216/GLG2	ENSG00000056998	RNF216	YJL137C	GLG2
TTC19/MSH2	ENSG00000057468	TTC19	YOL090W	MSH2
PTBP1/GDI1	ENSG00000057608	PTBP1	YER136W	GDI1
DPF1/YPR013C	ENSG00000057657	DPF1	YPR013C	YPR013C
SYT7/ATG5	ENSG00000057663	SYT7	YPL149W	ATG5
PIK3C2A/SEC61	ENSG00000058262	PIK3C2A	YLR378C	SEC61
PLAUR/DIN7	ENSG00000058404	PLAUR	YDR263C	DIN7
ANLN/RPC37	ENSG00000058600	ANLN	YKR025W	RPC37
WIZ/PMC1	ENSG00000058668	WIZ	YGL006W	PMC1
RABGAP1/RIO2	ENSG00000058729	RABGAP1	YNL207W	RIO2
DCN/TIS11	ENSG00000059145	DCN	YLR136C	TIS11
PPP5C/PRO2	ENSG00000059573	PPP5C	YOR323C	PRO2
MAP4K3/TRM3	ENSG00000059588	MAP4K3	YDL112W	TRM3
ZBTB32/XDJ1	ENSG00000059769	ZBTB32	YLR090W	XDJ1
TYROBP/PSR2	ENSG00000060069	TYROBP	YLR019W	PSR2
GABRA3/HSP12	ENSG00000060237	GABRA3	YFL014W	HSP12
BRCA1/CDC13	ENSG00000060558	BRCA1	YDL220C	CDC13
ERCC1/PRP46	ENSG00000060688	ERCC1	YPL151C	PRP46
CD22/FMP37	ENSG00000060762	CD22	YGL080W	FMP37
SEMA3B/POT1	ENSG00000060971	SEMA3B	YIL160C	POT1
MBTPS2/SDH4	ENSG00000061794	MBTPS2	YDR178W	SDH4
LTF/ARK1	ENSG00000061938	LTF	YNL020C	ARK1
NR1H4/AIF1	ENSG00000062096	NR1H4	YNR074C	AIF1
ALOX5/RSN1	ENSG00000062598	ALOX5	YMR266W	RSN1
CALCOCO1/RKM2	ENSG00000063046	CALCOCO1	YDR198C	RKM2
UBR7/RPL18B	ENSG00000063177	UBR7	YNL301C	RPL18B
MAP4K5/NOP13	ENSG00000063244	MAP4K5	YNL175C	NOP13
EHD3/YIL165C	ENSG00000063438	EHD3	YIL165C	YIL165C
PSMC4/GLO2	ENSG00000063854	PSMC4	YDR272W	GLO2
CLDN11/YAF9	ENSG00000063978	CLDN11	YNL107W	YAF9
MVP/ATG33	ENSG00000064309	MVP	YLR356W	ATG33
NUB1/TAF2	ENSG00000064313	NUB1	YCR042C	TAF2
CLK1/MTR10	ENSG00000064419	CLK1	YOR160W	MTR10
ENSG00000013455/YLR271W	ENSG00000064607	ENSG00000013455	YLR271W	YLR271W
POLR3B/YBR235W	ENSG00000064651	POLR3B	YBR235W	YBR235W
ANGEL1/YIG1	ENSG00000064666	ANGEL1	YPL201C	YIG1
RNF14/RRP3	ENSG00000064703	RNF14	YHR065C	RRP3
DDX11/MLH2	ENSG00000064933	DDX11	YLR035C	MLH2
CD6/GPA1	ENSG00000065135	CD6	YHR005C	GPA1
TACC3/PSE1	ENSG00000065150	TACC3	YMR308C	PSE1
UFL1/CAR2	ENSG00000065154	UFL1	YLR438W	CAR2
POLA2/PWP2	ENSG00000065183	POLA2	YCR057C	PWP2
CAPN1/SAT4	ENSG00000065243	CAPN1	YCR008W	SAT4
ACPP/LAC1	ENSG00000065308	ACPP	YKL008C	LAC1
MDH1/EFT1	ENSG00000065357	MDH1	YOR133W	EFT1
SLC30A9/SLM5	ENSG00000065427	SLC30A9	YCR024C	SLM5
MTMR11/IST3	ENSG00000065526	MTMR11	YIR005W	IST3
CCDC88C/RLP7	ENSG00000065559	CCDC88C	YNL002C	RLP7
YAF2/ENT3	ENSG00000065609	YAF2	YJR125C	ENT3
ZMYND11/ISR1	ENSG00000065613	ZMYND11	YPR106W	ISR1
WAS/HRR25	ENSG00000065675	WAS	YPL204W	HRR25
DPEP1/UTP15	ENSG00000065717	DPEP1	YMR093W	UTP15
BID/VAC7	ENSG00000065809	BID	YNL054W	VAC7
MATR3/MAE1	ENSG00000065833	MATR3	YKL029C	MAE1
RGPD5/GYP5	ENSG00000065882	RGPD5	YPL249C	GYP5
STMN4/YPL245W	ENSG00000065883	STMN4	YPL245W	YPL245W
NUDCD3/NHX1	ENSG00000065923	NUDCD3	YDR456W	NHX1
ISL1/RTS1	ENSG00000066027	ISL1	YOR014W	RTS1
IL20RA/SEY1	ENSG00000066032	IL20RA	YOR165W	SEY1
CLCA1/PUF2	ENSG00000066044	CLCA1	YPR042C	PUF2
ATP2C1/SNF12	ENSG00000066117	ATP2C1	YNR023W	SNF12
SRCIN1/HAP5	ENSG00000066136	SRCIN1	YOR358W	HAP5
IGF1/HEM2	ENSG00000066382	IGF1	YGL040C	HEM2
RALBP1/FOB1	ENSG00000066422	RALBP1	YDR110W	FOB1
RUFY3/ENT1	ENSG00000066427	RUFY3	YDL161W	ENT1
CNTN1/HDA2	ENSG00000066455	CNTN1	YDR295C	HDA2
WWTR1/DUO1	ENSG00000066629	WWTR1	YGL061C	DUO1
AGPS/SEC7	ENSG00000066777	AGPS	YDR170C	SEC7
ATP1A2/HEM15	ENSG00000066926	ATP1A2	YOR176W	HEM15
TTC27/TIF1	ENSG00000067048	TTC27	YKR059W	TIF1
MARCO/RGM1	ENSG00000067082	MARCO	YMR182C	RGM1
SYT13/MAM33	ENSG00000067113	SYT13	YIL070C	MAM33
SNAI2/LAG1	ENSG00000067167	SNAI2	YHL003C	LAG1
CD74/GIS2	ENSG00000067182	CD74	YNL255C	GIS2
HGF/EEB1	ENSG00000067191	HGF	YPL095C	EEB1
ZRANB1/CDC19	ENSG00000067225	ZRANB1	YAL038W	CDC19
NCDN/FCF2	ENSG00000067334	NCDN	YLR051C	FCF2
ZFP64/NUP100	ENSG00000067445	ZFP64	YKL068W	NUP100
MNAT1/RHO1	ENSG00000067560	MNAT1	YPR165W	RHO1
SAMD4A/TCB3	ENSG00000067715	SAMD4A	YML072C	TCB3
RUNX3/HOS1	ENSG00000068024	RUNX3	YPR068C	HOS1
MRE11A/YPS5	ENSG00000068078	MRE11A	YGL259W	YPS5
PLEKHB1/PHO4	ENSG00000068323	PLEKHB1	YFR034C	PHO4
SERPINB1/FAA1	ENSG00000068366	SERPINB1	YOR317W	FAA1
SPAST/SPP2	ENSG00000068394	SPAST	YOR148C	SPP2
ENSG00000021602/TRM7	ENSG00000068438	ENSG00000021602	YBR061C	TRM7
NRXN3/RPO31	ENSG00000068654	NRXN3	YOR116C	RPO31
AQR/KCS1	ENSG00000068745	AQR	YDR017C	KCS1
CPS1/TOA1	ENSG00000068781	CPS1	YOR194C	TOA1
C8B/KRE28	ENSG00000068793	C8B	YDR532C	KRE28
FHL1/HST2	ENSG00000068903	FHL1	YPL015C	HST2
RTFDC1/GLT1	ENSG00000069248	RTFDC1	YDL171C	GLT1
GABRA1/VPS35	ENSG00000069329	GABRA1	YJL154C	VPS35
NLRP2/YDJ1	ENSG00000069345	NLRP2	YNL064C	YDJ1
RNF10/YPL088W	ENSG00000069424	RNF10	YPL088W	YPL088W
ZDHHC6/NFT1	ENSG00000069431	ZDHHC6	YKR103W	NFT1
RNH1/BIT61	ENSG00000069667	RNH1	YJL058C	BIT61
NDUFS1/YEN1	ENSG00000069712	NDUFS1	YER041W	YEN1
RB1CC1/CDD1	ENSG00000069764	RB1CC1	YLR245C	CDD1
ERP44/REF2	ENSG00000069849	ERP44	YDR195W	REF2
ALAS1/HUL5	ENSG00000069869	ALAS1	YGL141W	HUL5
BIRC3/UTP5	ENSG00000069966	BIRC3	YDR398W	UTP5
AKAP11/UFD1	ENSG00000070010	AKAP11	YGR048W	UFD1
GLRX2/NOP14	ENSG00000070019	GLRX2	YDL148C	NOP14
SNAPC1/IKI3	ENSG00000070061	SNAPC1	YLR384C	IKI3
STRAP/SSP120	ENSG00000070081	STRAP	YLR250W	SSP120
ABCC2/PFY1	ENSG00000070087	ABCC2	YOR122C	PFY1
DEF6/UIP3	ENSG00000070159	DEF6	YAR027W	UIP3
PLEKHO1/NIC96	ENSG00000070182	PLEKHO1	YFR002W	NIC96
GCLM/CBF1	ENSG00000070444	GCLM	YJR060W	CBF1
UBR2/POL4	ENSG00000070501	UBR2	YCR014C	POL4
EHD2/ASN1	ENSG00000070669	EHD2	YPR145W	ASN1
RRAGD/KAR2	ENSG00000070718	RRAGD	YJL034W	KAR2
HSF2/YAT2	ENSG00000070748	HSF2	YER024W	YAT2
PHF20/MUD2	ENSG00000070756	PHF20	YKL074C	MUD2
NR1H3/RPA190	ENSG00000070761	NR1H3	YOR341W	RPA190
NCAPH2/CKA1	ENSG00000070770	NCAPH2	YIL035C	CKA1
TOMM34/GCD6	ENSG00000070785	TOMM34	YDR211W	GCD6
SEC63/CMK2	ENSG00000070808	SEC63	YOL016C	CMK2
KPNA6/RHO4	ENSG00000070831	KPNA6	YKR055W	RHO4
VIM/OSH3	ENSG00000070882	VIM	YHR073W	OSH3
RTEL1-TNFRSF6B/PUT4	ENSG00000070915	RTEL1-TNFRSF6B	YOR348C	PUT4
FAS/PMA1	ENSG00000070961	FAS	YGL008C	PMA1
CD44/GSH2	ENSG00000071051	CD44	YOL049W	GSH2
KCNG1/AIP1	ENSG00000071127	KCNG1	YMR092C	AIP1
SLAMF7/YNG2	ENSG00000071243	SLAMF7	YHR090C	YNG2
MIPEP/BUD23	ENSG00000071462	MIPEP	YCR047C	BUD23
PRKCH/HRD3	ENSG00000071537	PRKCH	YLR207W	HRD3
INSRR/MSP1	ENSG00000071539	INSRR	YGR028W	MSP1
IFNGR1/ULS1	ENSG00000071794	IFNGR1	YOR191W	ULS1
SH2D2A/TSR4	ENSG00000071994	SH2D2A	YOL022C	TSR4
TNFRSF1B/PTK2	ENSG00000072062	TNFRSF1B	YJR059W	PTK2
VEZT/YBL107C	ENSG00000072110	VEZT	YBL107C	YBL107C
POU2F2/ENT2	ENSG00000072134	POU2F2	YLR206W	ENT2
SNX1/SIW14	ENSG00000072135	SNX1	YNL032W	SIW14
TBPL1/TRE1	ENSG00000072274	TBPL1	YPL176C	TRE1
ARNTL2/PEX4	ENSG00000072401	ARNTL2	YGR133W	PEX4
BCLAF1/GUK1	ENSG00000072415	BCLAF1	YDR454C	GUK1
ANK1/IMG1	ENSG00000072609	ANK1	YCR046C	IMG1
TFB1M/DBP1	ENSG00000072682	TFB1M	YPL119C	DBP1
RABEP1/MRPL8	ENSG00000072778	RABEP1	YJL063C	MRPL8
HMGB3/LST8	ENSG00000072803	HMGB3	YNL006W	LST8
NUP160/RRP4	ENSG00000072832	NUP160	YHR069C	RRP4
BAK1/LRS4	ENSG00000072864	BAK1	YDR439W	LRS4
MUSK/APM1	ENSG00000072958	MUSK	YPL259C	APM1
IKZF2/SEC2	ENSG00000073009	IKZF2	YNL272C	SEC2
GRN/MCM2	ENSG00000073111	GRN	YBL023C	MCM2
ARHGAP31/ECM5	ENSG00000073614	ARHGAP31	YMR176W	ECM5
NR2E3/YAP1802	ENSG00000073921	NR2E3	YGR241C	YAP1802
CENPQ/SEC18	ENSG00000073969	CENPQ	YBR080C	SEC18
SARS/YJU3	ENSG00000074416	SARS	YKL094W	YJU3
RANBP3/NPR1	ENSG00000074590	RANBP3	YNL183C	NPR1
ARID4A/SBA1	ENSG00000074696	ARID4A	YKL117W	SBA1
TSSC1/OPY1	ENSG00000074706	TSSC1	YBR129C	OPY1
ENSG00000032514/DOC1	ENSG00000074755	ENSG00000032514	YGL240W	DOC1
IFT88/ENO2	ENSG00000074800	IFT88	YHR174W	ENO2
ZCCHC8/IST2	ENSG00000074855	ZCCHC8	YBR086C	IST2
ABCF2/SLN1	ENSG00000074964	ABCF2	YIL147C	SLN1
LRRC7/ARP6	ENSG00000075089	LRRC7	YLR085C	ARP6
UBA6/TIF4632	ENSG00000075151	UBA6	YGL049C	TIF4632
GAB2/MTC5	ENSG00000075188	GAB2	YDR128W	MTC5
ATP6V0A1/CTT1	ENSG00000075213	ATP6V0A1	YGR088W	CTT1
PIAS1/RAX2	ENSG00000075223	PIAS1	YLR084C	RAX2
SLC4A7/ERG10	ENSG00000075239	SLC4A7	YPL028W	ERG10
APBA2/YNL095C	ENSG00000075292	APBA2	YNL095C	YNL095C
UHRF1/VPS66	ENSG00000075391	UHRF1	YPR139C	VPS66
MAP2K3/ATG1	ENSG00000075413	MAP2K3	YGL180W	ATG1
TMSB10/TAO3	ENSG00000075539	TMSB10	YIL129C	TAO3
RNF19A/ARP9	ENSG00000075624	RNF19A	YMR033W	ARP9
PEX3/MRPL15	ENSG00000075651	PEX3	YLR312W-A	MRPL15
GABARAPL2/TIM50	ENSG00000075702	GABARAPL2	YPL063W	TIM50
MYOC/YNL046W	ENSG00000075711	MYOC	YNL046W	YNL046W
SH3YL1/YPT53	ENSG00000075785	SH3YL1	YNL093W	YPT53
VCL/YET1	ENSG00000075790	VCL	YKL065C	YET1
DAPK2/PRP39	ENSG00000075856	DAPK2	YML046W	PRP39
NSMAF/RRP45	ENSG00000075914	NSMAF	YDR280W	RRP45
ADSS/TAF13	ENSG00000075945	ADSS	YML098W	TAF13
STAP1/MCM6	ENSG00000076003	STAP1	YGL201C	MCM6
TIMP2/REX2	ENSG00000076043	TIMP2	YLR059C	REX2
RFC1/YIL077C	ENSG00000076053	RFC1	YIL077C	YIL077C
CUL3/MLH1	ENSG00000076242	CUL3	YMR167W	MLH1
MYOM2/UNG1	ENSG00000076248	MYOM2	YML021C	UNG1
OTC/MVB12	ENSG00000076344	OTC	YGR206W	MVB12
USP2/PYC1	ENSG00000076555	USP2	YGL062W	PYC1
CASR/SLX8	ENSG00000076604	CASR	YER116C	SLX8
TUBG2/MON1	ENSG00000076685	TUBG2	YGL124C	MON1
RPL26L1/YIP1	ENSG00000076716	RPL26L1	YGR172C	YIP1
FLT4/ERV1	ENSG00000076984	FLT4	YGR029W	ERV1
NSUN2/NRK1	ENSG00000077009	NSUN2	YNL129W	NRK1
FBXO42/COS12	ENSG00000077063	FBXO42	YGL263W	COS12
MRI1/ARP7	ENSG00000077080	MRI1	YPR034W	ARP7
METTL1/TOP2	ENSG00000077097	METTL1	YNL088W	TOP2
HOXC8/SKP2	ENSG00000077235	HOXC8	YNL311C	SKP2
AGA/UBP1	ENSG00000077254	AGA	YDL122W	UBP1
ENSG00000038102/MSL1	ENSG00000077312	ENSG00000038102	YIR009W	MSL1
PI4K2B/SKI6	ENSG00000077348	PI4K2B	YGR195W	SKI6
MAT2B/SIF2	ENSG00000077380	MAT2B	YBR103W	SIF2
TLL1/HST4	ENSG00000077463	TLL1	YDR191W	HST4
EDC4/CUR1	ENSG00000077522	EDC4	YPR158W	CUR1
TRIO/CAP2	ENSG00000077549	TRIO	YIL034C	CAP2
VCAN/UBC11	ENSG00000077721	VCAN	YOR339C	UBC11
MSR1/IRE1	ENSG00000077782	MSR1	YHR079C	IRE1
CDH1/PDX3	ENSG00000077800	CDH1	YBR035C	PDX3
SKIV2L2/RAD34	ENSG00000077809	SKIV2L2	YDR314C	RAD34
DNAH5/SIZ1	ENSG00000078043	DNAH5	YDR409W	SIZ1
ZFYVE16/MKK1	ENSG00000078061	ZFYVE16	YOR231W	MKK1
C6/DUR1,2	ENSG00000078070	C6	YBR208C	DUR1,2
RAI14/DRE2	ENSG00000078114	RAI14	YKR071C	DRE2
SOX30/UPS3	ENSG00000078140	SOX30	YDR185C	UPS3
PNKP/INP51	ENSG00000078269	PNKP	YIL002C	INP51
SPDL1/CHA4	ENSG00000078304	SPDL1	YLR098C	CHA4
STAU2/YRA2	ENSG00000078328	STAU2	YKL214C	YRA2
RTN4R/SKI8	ENSG00000078369	RTN4R	YGL213C	SKI8
PHF23/SNT2	ENSG00000078403	PHF23	YGL131C	SNT2
CDH10/STE23	ENSG00000078618	CDH10	YLR389C	STE23
INPP4A/POR1	ENSG00000078668	INPP4A	YNL055C	POR1
RAB27B/CST6	ENSG00000078674	RAB27B	YIL036W	CST6
PSMA4/MET13	ENSG00000078747	PSMA4	YGL125W	MET13
MYO16/INN1	ENSG00000078902	MYO16	YNL152W	INN1
LSG1/STP22	ENSG00000078967	LSG1	YCL008C	STP22
PARP3/YKU80	ENSG00000079246	PARP3	YMR106C	YKU80
TNC/CBK1	ENSG00000079277	TNC	YNL161W	CBK1
TDP1/REX3	ENSG00000079313	TDP1	YLR107W	REX3
MED17/MRP49	ENSG00000079332	MED17	YKL167C	MRP49
CAPG/RGT2	ENSG00000079393	CAPG	YDL138W	RGT2
AP2S1/ERG9	ENSG00000079459	AP2S1	YHR190W	ERG9
USH2A/PGM2	ENSG00000079739	USH2A	YMR105C	PGM2
ZPBP/FAL1	ENSG00000079785	ZPBP	YDR021W	FAL1
TG/HAL1	ENSG00000079819	TG	YPR005C	HAL1
ADAM28/TCB2	ENSG00000079841	ADAM28	YNL087W	TCB2
BARX2/VAM3	ENSG00000079950	BARX2	YOR106W	VAM3
DCUN1D1/PTP3	ENSG00000080031	DCUN1D1	YER075C	PTP3
PHF15/CIT2	ENSG00000080298	PHF15	YCR005C	CIT2
ZIC2/YEA4	ENSG00000080493	ZIC2	YEL004W	YEA4
LCP2/MOT1	ENSG00000080503	LCP2	YPL082C	MOT1
TRIT1/IRC6	ENSG00000080561	TRIT1	YFR043C	IRC6
ADRB1/SWR1	ENSG00000080603	ADRB1	YDR334W	SWR1
ENSG00000043822/PUF6	ENSG00000080608	ENSG00000043822	YDR496C	PUF6
GUCA2B/MOT2	ENSG00000080802	GUCA2B	YER068W	MOT2
CUL7/HEM13	ENSG00000080819	CUL7	YDR044W	HEM13
CTNNA1/BI3	ENSG00000080823	CTNNA1	Q0115	BI3
PHKA2/YRB2	ENSG00000081026	PHKA2	YIL063C	YRB2
EPHA3/PCL7	ENSG00000081087	EPHA3	YIL050W	PCL7
HSPA5/STE12	ENSG00000081189	HSPA5	YHR084W	STE12
DSG2/UBA4	ENSG00000081307	DSG2	YHR111W	UBA4
GEMIN8/AIR1	ENSG00000081386	GEMIN8	YIL079C	AIR1
OFD1/MTC1	ENSG00000081479	OFD1	YJL123C	MTC1
PREX2/SSL1	ENSG00000081665	PREX2	YLR005W	SSL1
WDR37/YVH1	ENSG00000081721	WDR37	YIR026C	YVH1
YTHDC2/PDE1	ENSG00000081803	YTHDC2	YGL248W	PDE1
CTPS2/TRI1	ENSG00000082014	CTPS2	YMR233W	TRI1
ATP6V1H/FET4	ENSG00000082258	ATP6V1H	YMR319C	FET4
POLR2B/PMD1	ENSG00000082397	POLR2B	YER132C	PMD1
TPR/MED4	ENSG00000082512	TPR	YOR174W	MED4
CP/MRPL22	ENSG00000082515	CP	YNL177C	MRPL22
DTNBP1/SWD3	ENSG00000082516	DTNBP1	YBR175W	SWD3
XK/TMS1	ENSG00000082556	XK	YDR105C	TMS1
ARHGAP6/YCK1	ENSG00000082701	ARHGAP6	YHR135C	YCK1
MAP4/YLR156W	ENSG00000082781	MAP4	YLR156W	YLR156W
GOPC/YPL260W	ENSG00000082805	GOPC	YPL260W	YPL260W
ROS1/CRM1	ENSG00000082898	ROS1	YGR218W	CRM1
HDAC9/YDR179W-A	ENSG00000083168	HDAC9	YDR179W-A	YDR179W-A
RRM2B/KAP104	ENSG00000083312	RRM2B	YBR017C	KAP104
TNFRSF17/AI5_BETA	ENSG00000083454	TNFRSF17	Q0075	AI5_BETA
LMO3/YMR018W	ENSG00000083457	LMO3	YMR018W	YMR018W
MRPS10/MTF2	ENSG00000083535	MRPS10	YDL044C	MTF2
GUCA1A/AEP2	ENSG00000083750	GUCA1A	YMR282C	AEP2
RSF1/GIP4	ENSG00000083799	RSF1	YAL031C	GIP4
VPS13D/RPS5	ENSG00000083845	VPS13D	YJR123W	RPS5
CELF2/APT2	ENSG00000083857	CELF2	YDR441C	APT2
R3HDM1/SLZ1	ENSG00000083896	R3HDM1	YNL196C	SLZ1
COL9A2/CPR7	ENSG00000084072	COL9A2	YJR032W	CPR7
KITLG/STE24	ENSG00000084073	KITLG	YJR117W	STE24
ERCC8/TIF34	ENSG00000084623	ERCC8	YMR146C	TIF34
VAMP3/SHE4	ENSG00000084674	VAMP3	YOR035C	SHE4
PER3/YKR018C	ENSG00000084754	PER3	YKR018C	YKR018C
UTS2/UBX4	ENSG00000084764	UTS2	YMR067C	UBX4
TNFRSF9/URA2	ENSG00000084774	TNFRSF9	YJL130C	URA2
EPN3/CGR1	ENSG00000085063	EPN3	YGL029W	CGR1
LTBP1/HSP26	ENSG00000085382	LTBP1	YBR072W	HSP26
RCN1/SEH1	ENSG00000085415	RCN1	YGL100W	SEH1
ELN/CTS2	ENSG00000085465	ELN	YDR371W	CTS2
RFC2/SSK2	ENSG00000085511	RFC2	YNR031C	SSK2
ARID1B/STE6	ENSG00000085563	ARID1B	YKL209C	STE6
NEDD4L/GRE3	ENSG00000085662	NEDD4L	YHR104W	GRE3
FOXP3/YMC1	ENSG00000085719	FOXP3	YPR058W	YMC1
HEXB/RRN3	ENSG00000085721	HEXB	YKL125W	RRN3
JKAMP/IML2	ENSG00000085831	JKAMP	YJL082W	IML2
DKK3/PAN1	ENSG00000085832	DKK3	YIR006C	PAN1
ARHGEF5/CDC6	ENSG00000085840	ARHGEF5	YJL194W	CDC6
NFE2L3/SQS1	ENSG00000085872	NFE2L3	YNL224C	SQS1
LIMA1/PTK1	ENSG00000086015	LIMA1	YKL198C	PTK1
SLC4A8/MDJ1	ENSG00000086061	SLC4A8	YFL016C	MDJ1
PTGER3/VPS20	ENSG00000086065	PTGER3	YMR077C	VPS20
MAPK9/FAP1	ENSG00000086102	MAPK9	YNL023C	FAP1
COL23A1/DIM1	ENSG00000086189	COL23A1	YPL266W	DIM1
BCAR1/KAP120	ENSG00000086200	BCAR1	YPL125W	KAP120
FAM160A2/MRPL24	ENSG00000086504	FAM160A2	YMR193W	MRPL24
HERPUD1/CIN5	ENSG00000086548	HERPUD1	YOR028C	CIN5
HOMER3/CWC2	ENSG00000086589	HOMER3	YDL209C	CWC2
RAD51/EMP24	ENSG00000086598	RAD51	YGL200C	EMP24
POLQ/PPH3	ENSG00000086717	POLQ	YDR075W	PPH3
PIK3CB/MRP10	ENSG00000086758	PIK3CB	YDL045W-A	MRP10
ENSG00000051415/ALG9	ENSG00000086848	ENSG00000051415	YNL219C	ALG9
CYBA/FRE1	ENSG00000086991	CYBA	YLR214W	FRE1
THOC3/POX1	ENSG00000087008	THOC3	YGL205W	POX1
HEBP2/SPS19	ENSG00000087076	HEBP2	YNL202W	SPS19
PLEKHA5/SGF11	ENSG00000087152	PLEKHA5	YPL047W	SGF11
PRSS8/PGS1	ENSG00000087157	PRSS8	YCL004W	PGS1
SIKE1/ISA1	ENSG00000087206	SIKE1	YLL027W	ISA1
RRP12/ATP18	ENSG00000087245	RRP12	YML081C-A	ATP18
MSMO1/TPA1	ENSG00000087263	MSMO1	YER049W	TPA1
TTC17/BOI2	ENSG00000087266	TTC17	YER114C	BOI2
ALX4/CDC50	ENSG00000087274	ALX4	YCR094W	CDC50
FOXN3/EST1	ENSG00000087338	FOXN3	YLR233C	EST1
AKR7A2/CUS1	ENSG00000087365	AKR7A2	YMR240C	CUS1
MRTO4/VPS1	ENSG00000087470	MRTO4	YKR001C	VPS1
USE1/GDS1	ENSG00000088179	USE1	YOR355W	GDS1
MCF2L2/HAS1	ENSG00000088205	MCF2L2	YMR290C	HAS1
NRIP2/RPS2	ENSG00000088247	NRIP2	YGL123W	RPS2
LAMA3/RPT6	ENSG00000088256	LAMA3	YGL048C	RPT6
ANAPC4/SFK1	ENSG00000088305	ANAPC4	YKL051W	SFK1
KCNQ1/REI1	ENSG00000088367	KCNQ1	YBR267W	REI1
TRAPPC3/SYG1	ENSG00000088387	TRAPPC3	YIL047C	SYG1
THRAP3/YLR422W	ENSG00000088538	THRAP3	YLR422W	YLR422W
PHPT1/COQ9	ENSG00000088682	PHPT1	YLR201C	COQ9
ENTPD2/FPR1	ENSG00000088832	ENTPD2	YNL135C	FPR1
ARID4B/SHP1	ENSG00000088833	ARID4B	YBL058W	SHP1
PTPRN/DYN2	ENSG00000088986	PTPRN	YDR424C	DYN2
KIF1B/BRL1	ENSG00000089006	KIF1B	YHR036W	BRL1
FOXC1/RPL6A	ENSG00000089009	FOXC1	YML073C	RPL6A
SYNE2/FRK1	ENSG00000089022	SYNE2	YPL141C	FRK1
CBLN4/AIM17	ENSG00000089041	CBLN4	YHL021C	AIM17
CHRDL2/ESF1	ENSG00000089048	CHRDL2	YDR365C	ESF1
RELT/APC5	ENSG00000089053	RELT	YOR249C	APC5
NOP58/REX4	ENSG00000089094	NOP58	YOL080C	REX4
KCNH2/GCN1	ENSG00000089154	KCNH2	YGL195W	GCN1
CUL1/PXL1	ENSG00000089159	CUL1	YKR090W	PXL1
CYFIP2/YLR179C	ENSG00000089220	CYFIP2	YLR179C	YLR179C
TAB2/NCP1	ENSG00000089250	TAB2	YHR042W	NCP1
EIF2AK2/CUS2	ENSG00000089280	EIF2AK2	YNL286W	CUS2
KMT2C/TAP42	ENSG00000089289	KMT2C	YMR028W	TAP42
PUM2/ROT2	ENSG00000089597	PUM2	YBR229C	ROT2
MRPL43/SAC7	ENSG00000089639	MRPL43	YDR389W	SAC7
ITIH4/BIR1	ENSG00000089685	ITIH4	YJR089W	BIR1
C4orf27/MAK5	ENSG00000089737	C4orf27	YBR142W	MAK5
ZFR/YMR244W	ENSG00000090006	ZFR	YMR244W	YMR244W
NPFFR2/YLL056C	ENSG00000090013	NPFFR2	YLL056C	YLL056C
ENSG00000056345/LCB1	ENSG00000090054	ENSG00000056345	YMR296C	LCB1
PHF21B/PAP1	ENSG00000090060	PHF21B	YKR002W	PAP1
TRAF1/AIM20	ENSG00000090104	TRAF1	YIL158W	AIM20
PCGF2/RMD5	ENSG00000090316	PCGF2	YDR255C	RMD5
IL17RB/XBP1	ENSG00000090339	IL17RB	YIL101C	XBP1
TRAF3IP2/AMA1	ENSG00000090372	TRAF3IP2	YGR225W	AMA1
GYG2/PEX12	ENSG00000090432	GYG2	YMR026C	PEX12
SERPINB3/YNR064C	ENSG00000090487	SERPINB3	YNR064C	YNR064C
PKP2/MPS2	ENSG00000090565	PKP2	YGL075C	MPS2
MSH4/ALA1	ENSG00000090861	MSH4	YOR335C	ALA1
F7/YOR022C	ENSG00000090975	F7	YOR022C	YOR022C
GDI2/SEC3	ENSG00000090989	GDI2	YER008C	SEC3
PRDM1/LPD1	ENSG00000091140	PRDM1	YFL018C	LPD1
ATG5/TRS65	ENSG00000091409	ATG5	YGR166W	TRS65
PITHD1/CTL1	ENSG00000091436	PITHD1	YMR180C	CTL1
MTA3/FUM1	ENSG00000091483	MTA3	YPL262W	FUM1
USP13/SKT5	ENSG00000091490	USP13	YBL061C	SKT5
LAMC2/ECM30	ENSG00000091536	LAMC2	YLR436C	ECM30
CDK14/SPO20	ENSG00000092054	CDK14	YMR017W	SPO20
SEC61A1/BAP2	ENSG00000092068	SEC61A1	YBR068C	BAP2
PPP1R12A/SLY1	ENSG00000092108	PPP1R12A	YDR189W	SLY1
RASGRF1/YGR071C	ENSG00000092140	RASGRF1	YGR071C	YGR071C
CAMK2B/HCR1	ENSG00000092200	CAMK2B	YLR192C	HCR1
CROCC/SPT16	ENSG00000092201	CROCC	YGL207W	SPT16
POLR3E/ERT1	ENSG00000092208	POLR3E	YBR239C	ERT1
ATP2B4/ADE16	ENSG00000092421	ATP2B4	YLR028C	ADE16
ZC3H11A/YVC1	ENSG00000092439	ZC3H11A	YOR087W	YVC1
RIOK2/SOF1	ENSG00000092470	RIOK2	YLL011W	SOF1
NDC1/SER3	ENSG00000092621	NDC1	YER081W	SER3
FLYWCH1/MLC2	ENSG00000092841	FLYWCH1	YPR188C	MLC2
UNKL/HMF1	ENSG00000092847	UNKL	YER057C	HMF1
ALDH18A1/AFT2	ENSG00000093010	ALDH18A1	YPL202C	AFT2
TARBP1/RSM22	ENSG00000093167	TARBP1	YKL155C	RSM22
MXD1/HOS3	ENSG00000094631	MXD1	YPL116W	HOS3
CDK17/FUR1	ENSG00000094841	CDK17	YHR128W	FUR1
DNAJC25/SLP1	ENSG00000094975	DNAJC25	YOR154W	SLP1
PSD/MSH6	ENSG00000095002	PSD	YDR097C	MSH6
CTDP1/DYS1	ENSG00000095059	CTDP1	YHR068W	DYS1
YBX3/RET2	ENSG00000095139	YBX3	YFR051C	RET2
WNK1/VAC8	ENSG00000095261	WNK1	YEL013W	VAC8
CCAR1/MSS51	ENSG00000095303	CCAR1	YLR203C	MSS51
OGFR/CAT2	ENSG00000095321	OGFR	YML042W	CAT2
GNA15/VMA7	ENSG00000095539	GNA15	YGR020C	VMA7
CREB3L3/ISW1	ENSG00000095564	CREB3L3	YBR245C	ISW1
PTPRU/EXO84	ENSG00000095637	PTPRU	YBR102C	EXO84
SNRNP40/HSP150	ENSG00000095794	SNRNP40	YJL159W	HSP150
COL11A1/YBL081W	ENSG00000095951	COL11A1	YBL081W	YBL081W
MPC1/SGV1	ENSG00000096063	MPC1	YPR161C	SGV1
ACAA1/CEF1	ENSG00000096401	ACAA1	YMR213W	CEF1
BCAT1/ILV1	ENSG00000096433	BCAT1	YER086W	ILV1
HDAC7/SGM1	ENSG00000096696	HDAC7	YJR134C	SGM1
LZTS1/HST1	ENSG00000096717	LZTS1	YOL068C	HST1
SPAG4/FUS3	ENSG00000097007	SPAG4	YBL016W	FUS3
NCKAP1/CDC7	ENSG00000097046	NCKAP1	YDL017W	CDC7
MRPS35/KEX2	ENSG00000099139	MRPS35	YNL238W	KEX2
GUCY1B3/ERP2	ENSG00000099203	GUCY1B3	YAL007C	ERP2
SFSWAP/MGR1	ENSG00000099204	SFSWAP	YCL044C	MGR1
TNK2/NRG2	ENSG00000099326	TNK2	YBR066C	NRG2
CDH3/FRE8	ENSG00000099331	CDH3	YLR047C	FRE8
ARSF/RPN12	ENSG00000099341	ARSF	YFR052W	RPN12
GPBP1/SET2	ENSG00000099381	GPBP1	YJL168C	SET2
CS/NSE3	ENSG00000099399	CS	YDR288W	NSE3
LTK/WHI3	ENSG00000099622	LTK	YNL197C	WHI3
MRPS24/ATP16	ENSG00000099624	MRPS24	YDL004W	ATP16
ELMO2/GBP2	ENSG00000099783	ELMO2	YCL011C	GBP2
WAPAL/CDC34	ENSG00000099804	WAPAL	YDR054C	CDC34
APPBP2/RPB5	ENSG00000099817	APPBP2	YBR154C	RPB5
POLD1/RTK1	ENSG00000099875	POLD1	YDL025C	RTK1
SEZ6/YRB1	ENSG00000099901	SEZ6	YDR002W	YRB1
EIF4B/GRS1	ENSG00000099917	EIF4B	YBR121C	GRS1
GLTSCR1/RGC1	ENSG00000099940	GLTSCR1	YPR115W	RGC1
RPL18/MYO3	ENSG00000099942	RPL18	YKL129C	MYO3
ISOC2/DER1	ENSG00000099958	ISOC2	YBR201W	DER1
U2AF2/PRP21	ENSG00000099995	U2AF2	YJL203W	PRP21
EPN1/SMD1	ENSG00000100028	EPN1	YGR074W	SMD1
MED29/CDC28	ENSG00000100030	MED29	YBR160W	CDC28
AHRR/PTC3	ENSG00000100034	AHRR	YBL056W	PTC3
GSC2/CTP1	ENSG00000100075	GSC2	YBR291C	CTP1
GPC1/GGA1	ENSG00000100083	GPC1	YDR358W	GGA1
ADCK1/HIR2	ENSG00000100084	ADCK1	YOR038C	HIR2
HAGH/BCK2	ENSG00000100106	HAGH	YER167W	BCK2
RNF4/SPP382	ENSG00000100109	RNF4	YLR424W	SPP382
CASP8/NHP2	ENSG00000100138	CASP8	YDL208W	NHP2
ASUN/RPO26	ENSG00000100142	ASUN	YPR187W	RPO26
DLX3/IXR1	ENSG00000100146	DLX3	YKL032C	IXR1
SPA17/YLR462W	ENSG00000100151	SPA17	YLR462W	YLR462W
WISP2/DBP3	ENSG00000100201	WISP2	YGL078C	DBP3
NGFR/DMC1	ENSG00000100206	NGFR	YER179W	DMC1
CDON/BOP3	ENSG00000100207	CDON	YNL042W	BOP3
TAF2/BNA6	ENSG00000100219	TAF2	YFR047C	BNA6
HIPK2/AIM33	ENSG00000100225	HIPK2	YML087C	AIM33
TNPO3/TUF1	ENSG00000100226	TNPO3	YOR187W	TUF1
MEF2BNB-MEF2B/YOR114W	ENSG00000100227	MEF2BNB-MEF2B	YOR114W	YOR114W
RFXANK/SAP190	ENSG00000100239	RFXANK	YKR028W	SAP190
LPAR2/CSH1	ENSG00000100242	LPAR2	YBR161W	CSH1
CTSA/PGA3	ENSG00000100243	CTSA	YML125C	PGA3
SUGP2/BUD14	ENSG00000100266	SUGP2	YAR014C	BUD14
SLC12A2/APL1	ENSG00000100280	SLC12A2	YJR005W	APL1
SNX24/SUT1	ENSG00000100284	SNX24	YGL162W	SUT1
EYA2/HMX1	ENSG00000100292	EYA2	YLR205C	HMX1
CNN2/YJR011C	ENSG00000100296	CNN2	YJR011C	YJR011C
SNCAIP/PET54	ENSG00000100320	SNCAIP	YGR222W	PET54
DDX20/MYO4	ENSG00000100345	DDX20	YAL029C	MYO4
BTBD1/HPT1	ENSG00000100353	BTBD1	YDR399W	HPT1
BCAS1/MDR1	ENSG00000100359	BCAS1	YGR100W	MDR1
POU1F1/YLR224W	ENSG00000100365	POU1F1	YLR224W	YLR224W
PMS1/MPH2	ENSG00000100380	PMS1	YDL247W	MPH2
HMG20B/HRT1	ENSG00000100387	HMG20B	YOL133W	HRT1
CALCRL/RNA1	ENSG00000100401	CALCRL	YMR235C	RNA1
TAF11/APA2	ENSG00000100403	TAF11	YDR530C	APA2
ANKS1A/RPC25	ENSG00000100413	ANKS1A	YKL144C	RPC25
AP3D1/RPL12A	ENSG00000100427	AP3D1	YEL054C	RPL12A
ZNF76/FPR3	ENSG00000100442	ZNF76	YML074C	FPR3
SLC9A3R2/PAU15	ENSG00000100448	SLC9A3R2	YIR041W	PAU15
NTHL1/TIF3	ENSG00000100461	NTHL1	YPR163C	TIF3
GNAI3/VMA6	ENSG00000100462	GNAI3	YLR447C	VMA6
IPO5/DPB2	ENSG00000100479	IPO5	YPR175W	DPB2
OAT/GPH1	ENSG00000100504	OAT	YPR160W	GPH1
WDR3/RAD27	ENSG00000100526	WDR3	YKL113C	RAD27
PKN2/VMA8	ENSG00000100554	PKN2	YEL051W	VMA8
WDR18/PRE10	ENSG00000100567	WDR18	YOR362C	PRE10
TRAM2/VTI1	ENSG00000100568	TRAM2	YMR197C	VTI1
NTN1/AHA1	ENSG00000100591	NTN1	YDR214W	AHA1
GLP2R/LCB2	ENSG00000100596	GLP2R	YDR062W	LCB2
MCM10/YIR024C	ENSG00000100604	MCM10	YIR024C	YIR024C
DGKA/RRT6	ENSG00000100605	DGKA	YGL146C	RRT6
ERBB3/PTC2	ENSG00000100614	ERBB3	YER089C	PTC2
ROPN1/PIN4	ENSG00000100650	ROPN1	YBL051C	PIN4
KARS/TIF5	ENSG00000100664	KARS	YPR041W	TIF5
PDIA5/MPH1	ENSG00000100697	PDIA5	YIR002C	MPH1
NDUFB4/MIS1	ENSG00000100714	NDUFB4	YBR084W	MIS1
SPEN/YAP1	ENSG00000100722	SPEN	YML007W	YAP1
MYLK/RPT2	ENSG00000100764	MYLK	YDL007W	RPT2
MAP2K4/PKH3	ENSG00000100784	MAP2K4	YDR466W	PKH3
SNAP91/PRE7	ENSG00000100804	SNAP91	YBL041W	PRE7
SLK/ACE2	ENSG00000100811	SLK	YLR131C	ACE2
COL17A1/YHR080C	ENSG00000100814	COL17A1	YHR080C	YHR080C
SEC61A2/SGN1	ENSG00000100836	SEC61A2	YIR001C	SGN1
PRKCQ/SRP54	ENSG00000100883	PRKCQ	YPR088C	SRP54
TLE2/HO	ENSG00000100884	TLE2	YDL227C	HO
ASB1/RAD54	ENSG00000100888	ASB1	YGL163C	RAD54
FAM107B/SCL1	ENSG00000100902	FAM107B	YGL011C	SCL1
ME1/MGA2	ENSG00000100906	ME1	YIR033W	MGA2
TBC1D1/PCM1	ENSG00000100908	TBC1D1	YEL058W	PCM1
CDK13/YHR035W	ENSG00000100934	CDK13	YHR035W	YHR035W
MTHFD2/LEA1	ENSG00000100949	MTHFD2	YPL213W	LEA1
SLC9A7/ATP12	ENSG00000100979	SLC9A7	YJL180C	ATP12
FOXJ2/PSF1	ENSG00000101003	FOXJ2	YDR013W	PSF1
YBX1/CIK1	ENSG00000101004	YBX1	YMR198W	CIK1
PDE4A/CBP3	ENSG00000101019	PDE4A	YPL215W	CBP3
PPP2R5A/DIA1	ENSG00000101049	PPP2R5A	YMR316W	DIA1
CTNNA2/DOT6	ENSG00000101057	CTNNA2	YER088C	DOT6
ELAVL1/GAT2	ENSG00000101076	ELAVL1	YMR136W	GAT2
TIE1/PET9	ENSG00000101084	TIE1	YBL030C	PET9
SMARCD1/CDC15	ENSG00000101109	SMARCD1	YAR019C	CDC15
KDM4A/GIM3	ENSG00000101132	KDM4A	YNL153C	GIM3
NFYC/LYS9	ENSG00000101144	NFYC	YNR050C	LYS9
SLC9A3/GLE2	ENSG00000101146	SLC9A3	YER107C	GLE2
NGEF/BIO2	ENSG00000101150	NGEF	YGR286C	BIO2
ASPM/PRP6	ENSG00000101161	ASPM	YBR055C	PRP6
CD84/PRE6	ENSG00000101182	CD84	YOL038W	PRE6
ELOVL1/EAF7	ENSG00000101189	ELOVL1	YNL136W	EAF7
SPI1/IOC2	ENSG00000101191	SPI1	YLR095C	IOC2
ZNRD1/GID8	ENSG00000101193	ZNRD1	YMR135C	GID8
MPPED2/GLO3	ENSG00000101199	MPPED2	YER122C	GLO3
ZBTB11/TEF2	ENSG00000101210	ZBTB11	YBR118W	TEF2
ATXN3/YCH1	ENSG00000101224	ATXN3	YGR203W	YCH1
GOLGA5/YFL066C	ENSG00000101246	GOLGA5	YFL066C	YFL066C
FGFR2/CKA2	ENSG00000101266	FGFR2	YOR061W	CKA2
EML1/SEC23	ENSG00000101310	EML1	YPR181C	SEC23
ARFGEF1/CYB2	ENSG00000101323	ARFGEF1	YML054C	CYB2
MTFR1/SKM1	ENSG00000101349	MTFR1	YOL113W	SKM1
STAG3/KIP3	ENSG00000101350	STAG3	YGL216W	KIP3
FECH/IDH1	ENSG00000101365	FECH	YNL037C	IDH1
MYO9A/MIR1	ENSG00000101367	MYO9A	YJR077C	MIR1
DDX3Y/UTR1	ENSG00000101391	DDX3Y	YJR049C	UTR1
PFKP/TTI1	ENSG00000101407	PFKP	YKL033W	TTI1
SP100/ARP5	ENSG00000101442	SP100	YNL059C	ARP5
KLF6/SAH1	ENSG00000101444	KLF6	YER043C	SAH1
PPAP2A/YPL034W	ENSG00000101474	PPAP2A	YPL034W	YPL034W
NEO1/UBP6	ENSG00000101557	NEO1	YFR010W	UBP6
TRAM1/SCS2	ENSG00000101558	TRAM1	YER120W	SCS2
PHKA1/ABD1	ENSG00000101654	PHKA1	YBR236C	ABD1
TNFRSF1A/RAD30	ENSG00000101751	TNFRSF1A	YDR419W	RAD30
CACNB1/MBP1	ENSG00000101752	CACNB1	YDL056W	MBP1
EVI5/RIO1	ENSG00000101782	EVI5	YOR119C	RIO1
PKM/PTI1	ENSG00000101811	PKM	YGR156W	PTI1
DHX29/NAS6	ENSG00000101843	DHX29	YGR232W	NAS6
DNTTIP2/UTP7	ENSG00000101849	DNTTIP2	YER082C	UTP7
TP53BP1/POL2	ENSG00000101868	TP53BP1	YNL262W	POL2
TRO/MRS1	ENSG00000101871	TRO	YIR021W	MRS1
RRP15/YPL039W	ENSG00000101888	RRP15	YPL039W	YPL039W
RHOA/ALG13	ENSG00000101901	RHOA	YGL047W	ALG13
DHX8/PRS2	ENSG00000101911	DHX8	YER099C	PRS2
PRKCZ/YOR289W	ENSG00000101935	PRKCZ	YOR289W	YOR289W
SYT1/SET3	ENSG00000101945	SYT1	YKR029C	SET3
IDH3G/YOR342C	ENSG00000101972	IDH3G	YOR342C	YOR342C
ROGDI/EPL1	ENSG00000101977	ROGDI	YFL024C	EPL1
PDZD4/PXA2	ENSG00000101986	PDZD4	YKL188C	PXA2
ROCK1/SAC6	ENSG00000102024	ROCK1	YDR129C	SAC6
CBFB/ARD1	ENSG00000102030	CBFB	YHR013C	ARD1
PDK3/FUN30	ENSG00000102038	PDK3	YAL019W	FUN30
HYAL2/YMR1	ENSG00000102043	HYAL2	YJR110W	YMR1
HDAC4/UME1	ENSG00000102054	HDAC4	YPL139C	UME1
RASSF1/SMF1	ENSG00000102096	RASSF1	YOL122C	SMF1
FGFR3/TAZ1	ENSG00000102125	FGFR3	YPR140W	TAZ1
IFI35/PGK1	ENSG00000102144	IFI35	YCR012W	PGK1
COASY/MDY2	ENSG00000102178	COASY	YOL111C	MDY2
MEF2A/YAK1	ENSG00000102225	MEF2A	YJL141C	YAK1
OTUD5/UBP12	ENSG00000102226	OTUD5	YJL197W	UBP12
TFE3/PAB1	ENSG00000102241	TFE3	YER165W	PAB1
TBC1D25/DCD1	ENSG00000102265	TBC1D25	YHR144C	DCD1
ACSL4/ESS1	ENSG00000102309	ACSL4	YJR017C	ESS1
INPP5A/ALE1	ENSG00000102312	INPP5A	YOR175C	ALE1
GPKOW/KTR1	ENSG00000102385	GPKOW	YOR099W	KTR1
GRIPAP1/YPL225W	ENSG00000102390	GRIPAP1	YPL225W	YPL225W
FTSJ1/CTR86	ENSG00000102401	FTSJ1	YCR054C	CTR86
POLR1A/RIM101	ENSG00000102554	POLR1A	YHL027W	RIM101
LAPTM4A/YPK1	ENSG00000102572	LAPTM4A	YKL126W	YPK1
IP6K2/CDC1	ENSG00000102575	IP6K2	YDR182W	CDC1
STON1-GTF2A1L/YJL118W	ENSG00000102595	STON1-GTF2A1L	YJL118W	YJL118W
SRBD1/FUS2	ENSG00000102606	SRBD1	YMR232W	FUS2
CYFIP1/YNL010W	ENSG00000102753	CYFIP1	YNL010W	YNL010W
RASGRP2/CIT3	ENSG00000102786	RASGRP2	YPR001W	CIT3
PSME4/DUG2	ENSG00000102879	PSME4	YBR281C	DUG2
IFT80/KDX1	ENSG00000102882	IFT80	YKL161C	KDX1
SIRT2/NTF2	ENSG00000102898	SIRT2	YER009W	NTF2
ERLEC1/MIG1	ENSG00000102974	ERLEC1	YGL035C	MIG1
PPP2R5B/RPN8	ENSG00000103035	PPP2R5B	YOR261C	RPN8
PYGM/LRO1	ENSG00000103066	PYGM	YNR008W	LRO1
PITX1/YNL176C	ENSG00000103152	PITX1	YNL176C	YNL176C
TRPC7/VMR1	ENSG00000103222	TRPC7	YHL035C	VMR1
NUP133/MUP1	ENSG00000103257	NUP133	YGR055W	MUP1
NUCKS1/NBP35	ENSG00000103274	NUCKS1	YGL091C	NBP35
VPS35/UBC9	ENSG00000103275	VPS35	YDL064W	UBC9
DNAJA2/ARO2	ENSG00000103313	DNAJA2	YGL148W	ARO2
BCL3/EXG1	ENSG00000103319	BCL3	YLR300W	EXG1
KCNAB2/SUP35	ENSG00000103342	KCNAB2	YDR172W	SUP35
ABCC9/RSM19	ENSG00000103363	ABCC9	YNR037C	RSM19
GAL/SIS1	ENSG00000103423	GAL	YNL007C	SIS1
CLEC2D/PEP5	ENSG00000103429	CLEC2D	YMR231W	PEP5
RORA/SFP1	ENSG00000103495	RORA	YLR403W	SFP1
DRD4/TLG2	ENSG00000103496	DRD4	YOL018C	TLG2
TGFBR3/PKP1	ENSG00000103507	TGFBR3	YIL042C	PKP1
KIAA1107/TAE1	ENSG00000103510	KIAA1107	YBR261C	TAE1
PLA2G10/ICY2	ENSG00000103540	PLA2G10	YPL250C	ICY2
ATP1B3/AI4	ENSG00000103546	ATP1B3	Q0065	AI4
NEDD4/BRE1	ENSG00000103549	NEDD4	YDL074C	BRE1
PIGB/YPL247C	ENSG00000103647	PIGB	YPL247C	YPL247C
MAPK6/ATS1	ENSG00000103657	MAPK6	YAL020C	ATS1
GNB5/YKR023W	ENSG00000103671	GNB5	YKR023W	YKR023W
RAB27A/CTF19	ENSG00000103723	RAB27A	YPL018W	CTF19
CECR5/YPT11	ENSG00000103769	CECR5	YNL304W	YPT11
UFD1L/RBA50	ENSG00000103932	UFD1L	YDR527W	RBA50
LRP6/STB2	ENSG00000103942	LRP6	YMR053C	STB2
GUCY2C/YKL070W	ENSG00000103966	GUCY2C	YKL070W	YKL070W
SCT/MXR1	ENSG00000104064	SCT	YER042W	MXR1
PHRF1/VAN1	ENSG00000104112	PHRF1	YML115C	VAN1
IKBKAP/PEP3	ENSG00000104142	IKBKAP	YLR148W	PEP3
NUCB2/MSC2	ENSG00000104147	NUCB2	YDR205W	MSC2
PFN2/GND1	ENSG00000104221	PFN2	YHR183W	GND1
PTPN3/CFT2	ENSG00000104299	PTPN3	YLR115W	CFT2
SPTB/KIN28	ENSG00000104312	SPTB	YDL108W	KIN28
DAPP1/AIM31	ENSG00000104320	DAPP1	YML030W	AIM31
FGF10/TBF1	ENSG00000104327	FGF10	YPL128C	TBF1
SMG6/POP1	ENSG00000104356	SMG6	YNL221C	POP1
EXOC5/MCK1	ENSG00000104365	EXOC5	YNL307C	MCK1
CLTCL1/SOH1	ENSG00000104368	CLTCL1	YGL127C	SOH1
FSTL3/GNA1	ENSG00000104408	FSTL3	YFL017C	GNA1
DGCR2/EMC2	ENSG00000104412	DGCR2	YJR088C	EMC2
RNF126/PET123	ENSG00000104435	RNF126	YOR158W	PET123
MNT/DAL80	ENSG00000104447	MNT	YKR034W	DAL80
ZXDC/DAL81	ENSG00000104490	ZXDC	YIR023W	DAL81
POLB/EFB1	ENSG00000104529	POLB	YAL003W	EFB1
WIPI1/PSA1	ENSG00000104549	WIPI1	YDL055C	PSA1
ASNS/TMT1	ENSG00000104611	ASNS	YER175C	TMT1
AP3M2/BCH2	ENSG00000104613	AP3M2	YKR027W	BCH2
CNGB1/VPS55	ENSG00000104660	CNGB1	YJR044C	VPS55
ST6GALNAC2/OST3	ENSG00000104723	ST6GALNAC2	YOR085W	OST3
CHAT/MCM7	ENSG00000104738	CHAT	YBR202W	MCM7
PABPC1/UBX3	ENSG00000104805	PABPC1	YDL091C	UBX3
TESK2/GSY2	ENSG00000104812	TESK2	YLR258W	GSY2
C16orf80/ECI1	ENSG00000104823	C16orf80	YLR284C	ECI1
CSNK2A2/TUB2	ENSG00000104833	CSNK2A2	YFL037W	TUB2
PTPN21/DIA4	ENSG00000104835	PTPN21	YHR011W	DIA4
EIF2B3/SNP1	ENSG00000104852	EIF2B3	YIL061C	SNP1
CAMK2A/YER184C	ENSG00000104863	CAMK2A	YER184C	YER184C
TCOF1/PIH1	ENSG00000104872	TCOF1	YHR034C	PIH1
CDC42/TPO2	ENSG00000104888	CDC42	YGR138C	TPO2
OSBPL3/PRP11	ENSG00000104897	OSBPL3	YDL043C	PRP11
EPHA8/TRM1	ENSG00000104907	EPHA8	YDR120C	TRM1
SLC12A3/SCH9	ENSG00000104936	SLC12A3	YHR205W	SCH9
RAD18/PMI40	ENSG00000104938	RAD18	YER003C	PMI40
ATP2B1/YJU2	ENSG00000104957	ATP2B1	YKL095W	YJU2
NCK2/RPL6B	ENSG00000104960	NCK2	YLR448W	RPL6B
MAP4K4/CNS1	ENSG00000104969	MAP4K4	YBR155W	CNS1
RPL31/TIM44	ENSG00000104980	RPL31	YIL022W	TIM44
WDR1/CCA1	ENSG00000105011	WDR1	YER168C	CCA1
SNX13/MAS1	ENSG00000105088	SNX13	YLR163C	MAS1
ARHGAP10/CRH1	ENSG00000105127	ARHGAP10	YGR189C	CRH1
RPS6KA2/BI4	ENSG00000105143	RPS6KA2	Q0120	BI4
ING3/POP4	ENSG00000105171	ING3	YBR257W	POP4
WBSCR22/SWI4	ENSG00000105186	WBSCR22	YER111C	SWI4
SEL1L/NOP1	ENSG00000105202	SEL1L	YDL014W	NOP1
TRIP13/PGI1	ENSG00000105220	TRIP13	YBR196C	PGI1
ATP6AP1/GFD2	ENSG00000105229	ATP6AP1	YCL036W	GFD2
TCF3/ALF1	ENSG00000105254	TCF3	YNL148C	ALF1
TRIB2/FCJ1	ENSG00000105281	TRIB2	YKR016W	FCJ1
DAZAP1/PRO1	ENSG00000105323	DAZAP1	YDR300C	PRO1
MBD3/YML6	ENSG00000105364	MBD3	YML025C	YML6
PRLH/RSC3	ENSG00000105369	PRLH	YDR303C	RSC3
HLTF/RPS19B	ENSG00000105372	HLTF	YNL302C	RPS19B
CPSF1/NOP53	ENSG00000105373	CPSF1	YPL146C	NOP53
CDH19/CIR1	ENSG00000105379	CDH19	YGR207C	CIR1
PDCD2/AVT7	ENSG00000105388	PDCD2	YIL088C	AVT7
PRKACA/KIN3	ENSG00000105397	PRKACA	YAR018C	KIN3
LPHN1/SEC17	ENSG00000105402	LPHN1	YBL050W	SEC17
ACTN1/YIP3	ENSG00000105404	ACTN1	YNL044W	YIP3
RPS6KA6/PMA2	ENSG00000105409	RPS6KA6	YPL036W	PMA2
EPN2/ERD2	ENSG00000105438	EPN2	YBL040C	ERD2
PTPN18/SYT1	ENSG00000105443	PTPN18	YPR095C	SYT1
LIMS2/CDA1	ENSG00000105483	LIMS2	YLR307W	CDA1
LNX1/CDC9	ENSG00000105486	LNX1	YDL164C	CDC9
TFRC/PLB3	ENSG00000105499	TFRC	YOL011W	PLB3
SREBF1/TPD3	ENSG00000105568	SREBF1	YAL016W	TPD3
TRPC5/KAP95	ENSG00000105576	TRPC5	YLR347C	KAP95
AFF4/CCC1	ENSG00000105607	AFF4	YLR220W	CCC1
UBE2D1/AZF1	ENSG00000105610	UBE2D1	YOR113W	AZF1
MPP5/PRP31	ENSG00000105618	MPP5	YGR091W	PRP31
SMC1A/PRM7	ENSG00000105662	SMC1A	YDL039C	PRM7
HSD17B10/SEC28	ENSG00000105669	HSD17B10	YIL076W	SEC28
MARK2/DBP8	ENSG00000105671	MARK2	YHR169W	DBP8
HMMR/SFG1	ENSG00000105676	HMMR	YOR315W	SFG1
CHFR/YRB30	ENSG00000105698	CHFR	YGL164C	YRB30
TRHDE/PXR1	ENSG00000105705	TRHDE	YGR280C	PXR1
P4HA2/AKL1	ENSG00000105723	P4HA2	YBR059C	AKL1
FCGR2B/SPF1	ENSG00000105726	FCGR2B	YEL031W	SPF1
NFATC3/PDR17	ENSG00000105737	NFATC3	YNL264C	PDR17
ACADVL/GLO4	ENSG00000105755	ACADVL	YOR040W	GLO4
FBXW11/ZUO1	ENSG00000105821	FBXW11	YGR285C	ZUO1
ACAP1/BET1	ENSG00000105829	ACAP1	YIL004C	BET1
CRMP1/DET1	ENSG00000105852	CRMP1	YDR051C	DET1
DERL2/MUK1	ENSG00000105854	DERL2	YPL070W	MUK1
NDE1/ZIM17	ENSG00000105866	NDE1	YNL310C	ZIM17
MRVI1/WTM1	ENSG00000105875	MRVI1	YOR230W	WTM1
AP1M1/HOS4	ENSG00000105887	AP1M1	YIL112W	HOS4
PVR/STV1	ENSG00000105929	PVR	YMR054W	STV1
IKBKG/YGR066C	ENSG00000105939	IKBKG	YGR066C	YGR066C
XRCC1/KGD1	ENSG00000105953	XRCC1	YIL125W	KGD1
SCARB1/YHR131C	ENSG00000105974	SCARB1	YHR131C	YHR131C
MCM2/PRR2	ENSG00000105976	MCM2	YDL214C	PRR2
TP63/JJJ1	ENSG00000105993	TP63	YNL227C	JJJ1
LLGL2/RIM1	ENSG00000106028	LLGL2	YCR028C-A	RIM1
NLE1/ATG17	ENSG00000106052	NLE1	YLR423C	ATG17
SDHA/YCR099C	ENSG00000106069	SDHA	YCR099C	YCR099C
SMARCE1/SSO1	ENSG00000106089	SMARCE1	YPL232W	SSO1
KDM5A/GRS2	ENSG00000106105	KDM5A	YPR081C	GRS2
ADAM11/GIS3	ENSG00000106125	ADAM11	YLR094C	GIS3
PPP2R3A/PRT1	ENSG00000106263	PPP2R3A	YOR361C	PRT1
FERMT2/VPS70	ENSG00000106327	FERMT2	YJR126C	VPS70
ABCB11/NOP15	ENSG00000106344	ABCB11	YNL110C	NOP15
CD5L/IMD3	ENSG00000106348	CD5L	YLR432W	IMD3
PTGS2/LSM5	ENSG00000106355	PTGS2	YER146W	LSM5
IGF2BP2/KTR3	ENSG00000106397	IGF2BP2	YBR205W	KTR3
MAP3K13/VPS71	ENSG00000106400	MAP3K13	YML041C	VPS71
ST6GAL1/YIL166C	ENSG00000106571	ST6GAL1	YIL166C	YIL166C
VDAC1P1/PRE8	ENSG00000106588	VDAC1P1	YML092C	PRE8
PICALM/MRPL32	ENSG00000106591	PICALM	YCR003W	MRPL32
NSF/RHB1	ENSG00000106615	NSF	YCR027C	RHB1
GLI2/SDS23	ENSG00000106617	GLI2	YGL056C	SDS23
CLASP1/POL31	ENSG00000106628	CLASP1	YJR006W	POL31
MRPS34/EMI2	ENSG00000106633	MRPS34	YDR516C	EMI2
NOTCH3/NIP100	ENSG00000106665	NOTCH3	YPL174C	NIP100
CLNS1A/VMA21	ENSG00000106688	CLNS1A	YGR105W	VMA21
PPP2R2C/UTP21	ENSG00000106829	PPP2R2C	YLR409C	UTP21
TEAD2/DFG16	ENSG00000106952	TEAD2	YOR030W	DFG16
EED/OAF1	ENSG00000106991	EED	YAL051W	OAF1
CDHR2/ADK2	ENSG00000106992	CDHR2	YER170W	ADK2
SNCB/ART10	ENSG00000107105	SNCB	YLR392C	ART10
TSG101/SCP160	ENSG00000107164	TSG101	YJL080C	SCP160
ATP2A3/PSD1	ENSG00000107186	ATP2A3	YNL169C	PSD1
CA12/SPG4	ENSG00000107187	CA12	YMR107W	SPG4
MGLL/MBF1	ENSG00000107223	MGLL	YOR298C-A	MBF1
NTN4/MRF1	ENSG00000107242	NTN4	YGL143C	MRF1
BCS1L/SNL1	ENSG00000107262	BCS1L	YIL016W	SNL1
NUAK1/SEN1	ENSG00000107290	NUAK1	YLR430W	SEN1
SLC24A1/RVS161	ENSG00000107295	SLC24A1	YCR009C	RVS161
SCARF1/PDR10	ENSG00000107331	SCARF1	YOR328W	PDR10
LMAN1/YNL144C	ENSG00000107341	LMAN1	YNL144C	YNL144C
PTPLAD1/DSS4	ENSG00000107438	PTPLAD1	YPR017C	DSS4
IPCEF1/GAT1	ENSG00000107485	IPCEF1	YFL021W	GAT1
ZZEF1/VBA5	ENSG00000107518	ZZEF1	YKR105C	VBA5
ENO1/SLM3	ENSG00000107521	ENO1	YDL033C	SLM3
SLC12A1/TKL2	ENSG00000107537	SLC12A1	YBR117C	TKL2
C19orf10/PEX13	ENSG00000107554	C19orf10	YLR191W	PEX13
ANO8/DPB11	ENSG00000107560	ANO8	YJL090C	DPB11
ARHGEF10L/PHB1	ENSG00000107566	ARHGEF10L	YGR132C	PHB1
TXK/RPG1	ENSG00000107581	TXK	YBR079C	RPG1
KCNQ2/PET18	ENSG00000107611	KCNQ2	YCR020C	PET18
TACR2/CLA4	ENSG00000107643	TACR2	YNL298W	CLA4
ACTR6/NSE4	ENSG00000107672	ACTR6	YDL105W	NSE4
TIPIN/ATG26	ENSG00000107679	TIPIN	YLR189C	ATG26
SRI/CNA1	ENSG00000107758	SRI	YLR433C	CNA1
EIF4G3/MPM1	ENSG00000107771	EIF4G3	YJL066C	MPM1
NUP37/PHO5	ENSG00000107789	NUP37	YBR093C	PHO5
SEMA3A/GEA1	ENSG00000107862	SEMA3A	YJR031C	GEA1
SEMA3C/BAG7	ENSG00000107863	SEMA3C	YOR134W	BAG7
ACAT1/BCP1	ENSG00000107949	ACAT1	YDR361C	BCP1
CELSR1/YOL098C	ENSG00000107959	CELSR1	YOL098C	YOL098C
ZNF638/MPD1	ENSG00000108010	ZNF638	YOR288C	MPD1
ADD2/NUP159	ENSG00000108021	ADD2	YIL115C	NUP159
FGF4/FRA1	ENSG00000108039	FGF4	YLL029W	FRA1
RASAL2/SMC3	ENSG00000108055	RASAL2	YJL074C	SMC3
MARK3/RTS3	ENSG00000108091	MARK3	YGR161C	RTS3
SLC25A3/CUL3	ENSG00000108094	SLC25A3	YGR003W	CUL3
FOSL2/PCL1	ENSG00000108100	FOSL2	YNL289W	PCL1
FRYL/OAC1	ENSG00000108107	FRYL	YKL120W	OAC1
FSCN1/CPR5	ENSG00000108179	FSCN1	YDR304C	CPR5
ACTB/HED1	ENSG00000108256	ACTB	YDR014W-A	HED1
PLD1/ADA2	ENSG00000108264	PLD1	YDR448W	ADA2
WDR62/PUP3	ENSG00000108294	WDR62	YER094C	PUP3
DLG1/CWC25	ENSG00000108296	DLG1	YNL245C	CWC25
RAB7A/NHP6A	ENSG00000108312	RAB7A	YPR052C	NHP6A
BCAP29/RPN3	ENSG00000108344	BCAP29	YER021W	RPN3
SART3/NOP8	ENSG00000108349	SART3	YOL144W	NOP8
ARHGAP15/SPR28	ENSG00000108387	ARHGAP15	YDR218C	SPR28
PAX2/DMA1	ENSG00000108395	PAX2	YHR115C	DMA1
EXOSC7/GPT2	ENSG00000108405	EXOSC7	YKR067W	GPT2
KIFAP3/RPN10	ENSG00000108424	KIFAP3	YHR200W	RPN10
MCM6/BOS1	ENSG00000108433	MCM6	YLR078C	BOS1
REXO2/ATG4	ENSG00000108510	REXO2	YNL223W	ATG4
RBM7/DMA2	ENSG00000108523	RBM7	YNL116W	DMA2
RBMS2/DIC1	ENSG00000108528	RBMS2	YLR348C	DIC1
BAZ2A/MRPL20	ENSG00000108557	BAZ2A	YKR085C	MRPL20
PTPN23/DOP1	ENSG00000108576	PTPN23	YDR141C	DOP1
MLH1/LAP3	ENSG00000108578	MLH1	YNL239W	LAP3
UNG/GOS1	ENSG00000108587	UNG	YHL031C	GOS1
KLHL20/RBG2	ENSG00000108591	KLHL20	YGR173W	RBG2
RGS11/SPB1	ENSG00000108592	RGS11	YCL054W	SPB1
PLXNA2/RSC6	ENSG00000108604	PLXNA2	YCR052W	RSC6
SPAG5/YML108W	ENSG00000108641	SPAG5	YML108W	YML108W
ANKRD13A/RRP5	ENSG00000108651	ANKRD13A	YMR229C	RRP5
TPD52/SNU114	ENSG00000108654	TPD52	YKL173W	SNU114
ACACB/GEA2	ENSG00000108669	ACACB	YEL022W	GEA2
TRAF4/RPN6	ENSG00000108671	TRAF4	YDL097C	RPN6
PAG1/PLB2	ENSG00000108684	PAG1	YMR006C	PLB2
GPATCH1/YDL057W	ENSG00000108700	GPATCH1	YDL057W	YDL057W
ICAM3/SPT7	ENSG00000108773	ICAM3	YBR081C	SPT7
NT5C2/YPT6	ENSG00000108774	NT5C2	YLR262C	YPT6
MCAM/INO4	ENSG00000108788	MCAM	YOL108C	INO4
GPC4/MRP7	ENSG00000108826	GPC4	YNL005C	MRP7
CAMSAP3/RHO5	ENSG00000108830	CAMSAP3	YNL180C	RHO5
RAP1GAP/HOS2	ENSG00000108840	RAP1GAP	YGL194C	HOS2
XAB2/LUC7	ENSG00000108848	XAB2	YDL087C	LUC7
ARHGEF1/CHS2	ENSG00000108854	ARHGEF1	YBR038W	CHS2
STXBP2/MSG5	ENSG00000108861	STXBP2	YNL053W	MSG5
MAP2K7/FAA2	ENSG00000108946	MAP2K7	YER015W	FAA2
NMRK2/LOT5	ENSG00000108953	NMRK2	YKL183W	LOT5
DGKD/YPL162C	ENSG00000108984	DGKD	YPL162C	YPL162C
CTTNBP2/KTI12	ENSG00000109046	CTTNBP2	YKL110C	KTI12
ACTL6B/YIR042C	ENSG00000109065	ACTL6B	YIR042C	YIR042C
RARB/SPT6	ENSG00000109111	RARB	YGR116W	SPT6
TOP2B/DEP1	ENSG00000109118	TOP2B	YAL013W	DEP1
NFKB2/AVO2	ENSG00000109320	NFKB2	YMR068W	AVO2
PPP1R12B/SIN4	ENSG00000109339	PPP1R12B	YNL236W	SIN4
DNAJC10/OSH2	ENSG00000109458	DNAJC10	YDL019C	OSH2
GTF3C1/ECM14	ENSG00000109472	GTF3C1	YHR132C	ECM14
IL4R/MGE1	ENSG00000109519	IL4R	YOR232W	MGE1
USP33/TRM9	ENSG00000109536	USP33	YML014W	TRM9
PAK3/GEF1	ENSG00000109572	PAK3	YJR040W	GEF1
DCX/PRP43	ENSG00000109606	DCX	YGL120C	PRP43
SNRPA/DRS2	ENSG00000109654	SNRPA	YAL026C	DRS2
SPAG6/CDC4	ENSG00000109670	SPAG6	YFL009W	CDC4
EXOSC5/PEX28	ENSG00000109775	EXOSC5	YHR150W	PEX28
DYNC1I2/USV1	ENSG00000109787	DYNC1I2	YPL230W	USV1
APBB1IP/GPM3	ENSG00000109814	APBB1IP	YOL056W	GPM3
LRCH4/FMP52	ENSG00000109854	LRCH4	YER004W	FMP52
FAM76B/ELP4	ENSG00000109911	FAM76B	YPL101W	ELP4
SIRT6/ZPR1	ENSG00000109917	SIRT6	YGR211W	ZPR1
TYR/SSB1	ENSG00000109971	TYR	YDL229W	SSB1
POLD3/TPS3	ENSG00000110047	POLD3	YMR261C	TPS3
ACTN2/SWH1	ENSG00000110048	ACTN2	YAR042W	SWH1
CAPZB/SAP185	ENSG00000110075	CAPZB	YJL098W	SAP185
PHF17/YAT1	ENSG00000110090	PHF17	YAR035W	YAT1
UBE2A/CLB1	ENSG00000110092	UBE2A	YGR108W	CLB1
FGFR1/RAD5	ENSG00000110171	FGFR1	YLR032W	RAD5
FKBP6/PHO91	ENSG00000110344	FKBP6	YNR013C	PHO91
GTF2I/DHH1	ENSG00000110367	GTF2I	YDL160C	DHH1
SMC1B/REC104	ENSG00000110395	SMC1B	YHR157W	REC104
FBLN1/KNS1	ENSG00000110422	FBLN1	YLL019C	KNS1
ITGA8/SED4	ENSG00000110427	ITGA8	YCR067C	SED4
CST7/LAT1	ENSG00000110435	CST7	YNL071W	LAT1
MAP2/YNL247W	ENSG00000110619	MAP2	YNL247W	YNL247W
PIAS2/TOM70	ENSG00000110711	PIAS2	YNL121C	TOM70
AMPH/NUP116	ENSG00000110713	AMPH	YMR047C	NUP116
ARAF/EKI1	ENSG00000110721	ARAF	YDR147W	EKI1
MCCC1/TFB1	ENSG00000110768	MCCC1	YDR311W	TFB1
FAP/NAS2	ENSG00000110801	FAP	YIL007C	NAS2
NEBL/SPC19	ENSG00000110841	NEBL	YDR201W	SPC19
UBE2K/PAR32	ENSG00000110851	UBE2K	YDL173W	PAR32
PIK3C3/CRN1	ENSG00000110880	PIK3C3	YLR429W	CRN1
N4BP2/CAX4	ENSG00000110881	N4BP2	YGR036C	CAX4
SYNJ2/ERG12	ENSG00000110921	SYNJ2	YMR208W	ERG12
ADCY2/ATP1	ENSG00000110955	ADCY2	YBL099W	ATP1
PPP2R5C/YFL067W	ENSG00000111011	PPP2R5C	YFL067W	YFL067W
RBFOX1/MAP2	ENSG00000111142	RBFOX1	YBL091C	MAP2
GNB1/LAP2	ENSG00000111144	GNB1	YNL045W	LAP2
HOXA9/CAT8	ENSG00000111206	HOXA9	YMR280C	CAT8
EDN1/RPS24B	ENSG00000111241	EDN1	YIL069C	RPS24B
MLLT10/VPS62	ENSG00000111249	MLLT10	YGR141W	VPS62
ADCYAP1R1/ALD2	ENSG00000111275	ADCYAP1R1	YMR170C	ALD2
NRD1/TFB4	ENSG00000111358	NRD1	YPR056W	TFB4
VDAC3/SSO2	ENSG00000111450	VDAC3	YMR183C	SSO2
PCM1/RET3	ENSG00000111481	PCM1	YPL010W	RET3
CBFA2T2/MET18	ENSG00000111530	CBFA2T2	YIL128W	MET18
DBC1/NUP84	ENSG00000111581	DBC1	YDL116W	NUP84
ITCH/CDC36	ENSG00000111596	ITCH	YDL165W	CDC36
TP73/TOF1	ENSG00000111602	TP73	YNL273W	TOF1
TOLLIP/HRP1	ENSG00000111605	TOLLIP	YOL123W	HRP1
UBE2D4/KRR1	ENSG00000111615	UBE2D4	YCL059C	KRR1
RUNX1T1/TDH3	ENSG00000111640	RUNX1T1	YGR192C	TDH3
THOC1/NOP2	ENSG00000111641	THOC1	YNL061W	NOP2
OSBPL6/SNF2	ENSG00000111642	OSBPL6	YOR290C	SNF2
SLC1A3/YNG1	ENSG00000111653	SLC1A3	YOR064C	YNG1
XRCC5/UBP8	ENSG00000111667	XRCC5	YMR223W	UBP8
LXN/ENO1	ENSG00000111674	LXN	YGR254W	ENO1
SP140/YGR153W	ENSG00000111679	SP140	YGR153W	YGR153W
MKNK1/SPR1	ENSG00000111701	MKNK1	YOR190W	SPR1
TNS1/SIP2	ENSG00000111725	TNS1	YGL208W	SIP2
REXO1/YHR003C	ENSG00000111726	REXO1	YHR003C	YHR003C
SAR1A/WHI4	ENSG00000111786	SAR1A	YDL224C	WHI4
CDC14A/MTF1	ENSG00000111802	CDC14A	YMR228W	MTF1
RAPGEF3/GIR2	ENSG00000111832	RAPGEF3	YDR152W	GIR2
CEACAM1/ASF1	ENSG00000111875	CEACAM1	YJL115W	ASF1
SENP1/CEG1	ENSG00000111880	SENP1	YGL130W	CEG1
DUSP13/YER121W	ENSG00000111907	DUSP13	YER121W	YER121W
CIC/RDS1	ENSG00000112033	CIC	YCR106W	RDS1
LIPE/STE3	ENSG00000112038	LIPE	YKL178C	STE3
FDFT1/YPR003C	ENSG00000112053	FDFT1	YPR003C	YPR003C
PAFAH1B3/KSP1	ENSG00000112062	PAFAH1B3	YHR082C	KSP1
OPHN1/MEP3	ENSG00000112077	OPHN1	YPR138C	MEP3
KIF22/PKH1	ENSG00000112079	KIF22	YDR490C	PKH1
SCGN/YHR009C	ENSG00000112096	SCGN	YHR009C	YHR009C
PGM1/MCM3	ENSG00000112118	PGM1	YEL032W	MCM3
DDX1/FAR10	ENSG00000112130	DDX1	YLR238W	FAR10
DNM2/BNI4	ENSG00000112137	DNM2	YNL233W	BNI4
EPB41L2/HRT3	ENSG00000112146	EPB41L2	YLR097C	HRT3
RIMS1/MDN1	ENSG00000112159	RIMS1	YLR106C	MDN1
STX7/HUR1	ENSG00000112164	STX7	YGL168W	HUR1
RABL2B/RPS15	ENSG00000112175	RABL2B	YOL040C	RPS15
KEAP1/SRV2	ENSG00000112186	KEAP1	YNL138W	SRV2
PTPRH/MET22	ENSG00000112200	PTPRH	YOL064C	MET22
EPHA6/SSN8	ENSG00000112237	EPHA6	YNL025C	SSN8
SCTR/XPT1	ENSG00000112242	SCTR	YJR133W	XPT1
RFX3/YHI9	ENSG00000112245	RFX3	YHR029C	YHI9
RIF1/SLH1	ENSG00000112249	RIF1	YGR271W	SLH1
RAB21/FRE4	ENSG00000112282	RAB21	YNR060W	FRE4
SLC4A4/YJL132W	ENSG00000112293	SLC4A4	YJL132W	YJL132W
SMARCA2/ALD5	ENSG00000112294	SMARCA2	YER073W	ALD5
RDH8/MVP1	ENSG00000112335	RDH8	YMR004W	MVP1
SESN1/SKI7	ENSG00000112339	SESN1	YOR076C	SKI7
MID2/PEX7	ENSG00000112357	MID2	YDR142C	PEX7
COL5A3/MCH2	ENSG00000112394	COL5A3	YKL221W	MCH2
SRCAP/YKE4	ENSG00000112473	SRCAP	YIL023C	YKE4
KIAA0020/PHO84	ENSG00000112499	KIAA0020	YML123C	PHO84
CPB2/GON7	ENSG00000112531	CPB2	YJL184W	GON7
CHRNA3/SPT15	ENSG00000112592	CHRNA3	YER148W	SPT15
KCNN2/RML2	ENSG00000112651	KCNN2	YEL050C	RML2
CNOT4/ULP2	ENSG00000112701	CNOT4	YIL031W	ULP2
PSEN1/YHR213W-B	ENSG00000112715	PSEN1	YHR213W-B	YHR213W-B
CPOX/PRP45	ENSG00000112739	CPOX	YAL032C	PRP45
MOK/FUN26	ENSG00000112759	MOK	YAL022C	FUN26
HSP90AA1/HIS4	ENSG00000112769	HSP90AA1	YCL030C	HIS4
RBL1/GTO3	ENSG00000112782	RBL1	YMR251W	GTO3
DLGAP4/DIG1	ENSG00000112851	DLGAP4	YPL049C	DIG1
CFHR2/PAP2	ENSG00000112941	CFHR2	YOL115W	PAP2
NDC80/ERG13	ENSG00000112972	NDC80	YML126C	ERG13
AP4E1/ERP4	ENSG00000112983	AP4E1	YOR016C	ERP4
RSBN1/LYS1	ENSG00000112992	RSBN1	YIR034C	LYS1
MAGI3/SSA3	ENSG00000113013	MAGI3	YBL075C	SSA3
CXCL2/AEP3	ENSG00000113048	CXCL2	YPL005W	AEP3
AFP/GAS3	ENSG00000113100	AFP	YMR215W	GAS3
COL4A4/HMG1	ENSG00000113161	COL4A4	YML075C	HMG1
OSTM1/YSC84	ENSG00000113263	OSTM1	YHR016C	YSC84
CDH7/THG1	ENSG00000113272	CDH7	YGR024C	THG1
PCNP/ENT5	ENSG00000113282	PCNP	YDR153C	ENT5
ARG2/CCR4	ENSG00000113300	ARG2	YAL021C	CCR4
MEF2C/MSH3	ENSG00000113318	MEF2C	YCR092C	MSH3
PTPRC/BUD5	ENSG00000113319	PTPRC	YCR038C	BUD5
CACNA1S/RNT1	ENSG00000113360	CACNA1S	YMR239C	RNT1
PKP1/GDA1	ENSG00000113361	PKP1	YEL042W	GDA1
UBA5/SUB1	ENSG00000113387	UBA5	YMR039C	SUB1
STK17B/MST1	ENSG00000113407	STK17B	YKL194C	MST1
CDC14B/DIA3	ENSG00000113448	CDC14B	YDL024C	DIA3
ZNF510/RAD17	ENSG00000113456	ZNF510	YOR368W	RAD17
LRP2/SOL2	ENSG00000113552	LRP2	YCR073W-A	SOL2
ZNF506/SKP1	ENSG00000113558	ZNF506	YDR328C	SKP1
DUSP12/PPH22	ENSG00000113575	DUSP12	YDL188C	PPH22
ENSG00000081770/CKB1	ENSG00000113578	ENSG00000081770	YGL019W	CKB1
CADPS2/FLO9	ENSG00000113580	CADPS2	YAL063C	FLO9
HSPB11/ERB1	ENSG00000113593	HSPB11	YMR049C	ERB1
IL12RB2/ARL3	ENSG00000113595	IL12RB2	YPL051W	ARL3
SMARCD3/SFB2	ENSG00000113615	SMARCD3	YNL049C	SFB2
FYB/MRPL1	ENSG00000113645	FYB	YDR116C	MRPL1
MPP4/PRP40	ENSG00000113649	MPP4	YKL012W	PRP40
STRADB/HSP10	ENSG00000113657	STRADB	YOR020C	HSP10
BZW1/RIM15	ENSG00000113712	BZW1	YFL033C	RIM15
PGR/ERV46	ENSG00000113719	PGR	YAL042W	ERV46
ME2/PKC1	ENSG00000113721	ME2	YBL105C	PKC1
C5orf22/SMC4	ENSG00000113810	C5orf22	YLR086W	SMC4
CCNT2/ARP4	ENSG00000113812	CCNT2	YJL081C	ARP4
EPB41L3/SWI5	ENSG00000113916	EPB41L3	YDR146C	SWI5
COBLL1/OGG1	ENSG00000114026	COBLL1	YML060W	OGG1
DLG3/UFD4	ENSG00000114062	DLG3	YKL010C	UFD4
TRAF5/VID28	ENSG00000114098	TRAF5	YIL017C	VID28
MRPL22/RIM2	ENSG00000114120	MRPL22	YBR192W	RIM2
GEMIN5/APC11	ENSG00000114125	GEMIN5	YDL008W	APC11
OPRK1/BDF1	ENSG00000114166	OPRK1	YLR399C	BDF1
NFE2L1/ARC19	ENSG00000114209	NFE2L1	YKL013C	ARC19
GSK3B/BCY1	ENSG00000114302	GSK3B	YIL033C	BCY1
ITGB5/UBP3	ENSG00000114374	ITGB5	YER151C	UBP3
ERC1/RPL24A	ENSG00000114391	ERC1	YGL031C	RPL24A
XPO1/YMR315W	ENSG00000114416	XPO1	YMR315W	YMR315W
PALB2/GPB2	ENSG00000114423	PALB2	YAL056W	GPB2
DOPEY1/URA3	ENSG00000114491	DOPEY1	YEL021W	URA3
BCKDHB/NRD1	ENSG00000114503	BCKDHB	YNL251C	NRD1
KAT6A/VMA1	ENSG00000114573	KAT6A	YDL185W	VMA1
ULK2/TPN1	ENSG00000114638	ULK2	YGL186C	TPN1
GRHL2/CTF13	ENSG00000114738	GRHL2	YMR094W	CTF13
TNPO1/HFI1	ENSG00000114745	TNPO1	YPL254W	HFI1
P2RX5/SUI1	ENSG00000114784	P2RX5	YNL244C	SUI1
ITGAE/CPR4	ENSG00000114857	ITGAE	YCR069W	CPR4
DIS3/TIF4631	ENSG00000114867	DIS3	YGR162W	TIF4631
PIBF1/TPP1	ENSG00000115008	PIBF1	YMR156C	TPP1
ENSG00000083622/FAB1	ENSG00000115020	ENSG00000083622	YFR019W	FAB1
NUFIP1/ATM1	ENSG00000115073	NUFIP1	YMR301C	ATM1
RRAGB/ARG8	ENSG00000115107	RRAGB	YOL140W	ARG8
CYLD/ZTA1	ENSG00000115129	CYLD	YBR046C	ZTA1
SLC27A5/YAP1801	ENSG00000115145	SLC27A5	YHR161C	YAP1801
ZNF324/GUT2	ENSG00000115159	ZNF324	YIL155C	GUT2
ZNF446/HHT2	ENSG00000115163	ZNF446	YNL031C	HHT2
ZNF8/YML079W	ENSG00000115207	ZNF8	YML079W	YML079W
RPS5/GCN3	ENSG00000115211	RPS5	YKR026C	GCN3
FAT1/RPN11	ENSG00000115233	FAT1	YFR004W	RPN11
YTHDC1/CYR1	ENSG00000115241	YTHDC1	YJL005W	CYR1
CHMP2B/YIM1	ENSG00000115252	CHMP2B	YMR152W	YIM1
PPIE/PRB1	ENSG00000115257	PPIE	YEL060C	PRB1
ZMPSTE24/PEF1	ENSG00000115271	ZMPSTE24	YGR058W	PEF1
NOA1/CWH41	ENSG00000115275	NOA1	YGL027C	CWH41
REST/NUM1	ENSG00000115306	REST	YDR150W	NUM1
SSH1/CUE4	ENSG00000115307	SSH1	YML101C	CUE4
GSTP1/HTB2	ENSG00000115350	GSTP1	YBL002W	HTB2
APLP2/RAD50	ENSG00000115355	APLP2	YNL250W	RAD50
SLCO1A2/SLX1	ENSG00000115392	SLCO1A2	YBR228W	SLX1
WBP11/BSC2	ENSG00000115414	WBP11	YDR275W	BSC2
EIF3I/BLI1	ENSG00000115415	EIF3I	YKL061W	BLI1
TXLNA/GMH1	ENSG00000115446	TXLNA	YKR030W	GMH1
APOB/CCT4	ENSG00000115484	APOB	YDL143W	CCT4
NCOA1/PLP1	ENSG00000115514	NCOA1	YDR183W	PLP1
KIF3C/HSH155	ENSG00000115524	KIF3C	YMR288W	HSH155
RAB10/VPS24	ENSG00000115561	RAB10	YKL041W	VPS24
GCKR/YDR541C	ENSG00000115590	GCKR	YDR541C	YDR541C
HADHA/FLO1	ENSG00000115602	HADHA	YAR050W	FLO1
MAPRE3/SPO12	ENSG00000115648	MAPRE3	YHR152W	SPO12
CAD/CSR2	ENSG00000115652	CAD	YPR030W	CSR2
CD59/SDS22	ENSG00000115685	CD59	YKL193C	SDS22
CD82/CNB1	ENSG00000115756	CD82	YKL190W	CNB1
ATRX/SPE1	ENSG00000115758	ATRX	YKL184W	SPE1
TAF9/RPL23A	ENSG00000115762	TAF9	YBL087C	RPL23A
FCN1/GRH1	ENSG00000115806	FCN1	YDR517W	GRH1
MECOM/CAC2	ENSG00000115808	MECOM	YML102W	CAC2
SCAMP1/AAC1	ENSG00000115840	SCAMP1	YMR056C	AAC1
PREP/YMR114C	ENSG00000115850	PREP	YMR114C	YMR114C
HACE1/DPS1	ENSG00000115866	HACE1	YLL018C	DPS1
SEH1L/NOP6	ENSG00000115875	SEH1L	YDL213C	NOP6
WDR47/CDC25	ENSG00000115904	WDR47	YLR310C	CDC25
OVGP1/BNA5	ENSG00000115919	OVGP1	YLR231C	BNA5
MAP3K4/VRP1	ENSG00000115935	MAP3K4	YLR337C	VRP1
PILRA/PNO1	ENSG00000115946	PILRA	YOR145C	PNO1
IGSF9/ORC1	ENSG00000115947	IGSF9	YML065W	ORC1
ABCB1/MRPS18	ENSG00000115963	ABCB1	YNL306W	MRPS18
AKR1B1/MRM1	ENSG00000115966	AKR1B1	YOR201C	MRM1
CPNE3/RVB2	ENSG00000115993	CPNE3	YPL235W	RVB2
RRN3/FKS1	ENSG00000116001	RRN3	YLR342W	FKS1
CTTN/SMT3	ENSG00000116030	CTTN	YDR510W	SMT3
MTIF2/SSZ1	ENSG00000116044	MTIF2	YHR064C	SSZ1
TTC39A/IRC24	ENSG00000116096	TTC39A	YIR036C	IRC24
EPS15/RPL4B	ENSG00000116106	EPS15	YDR012W	RPL4B
ORC1/NRM1	ENSG00000116127	ORC1	YNR009W	NRM1
MGST2/YHR177W	ENSG00000116128	MGST2	YHR177W	YHR177W
CHERP/ALO1	ENSG00000116133	CHERP	YML086C	ALO1
ATG16L1/RFA3	ENSG00000116147	ATG16L1	YJL173C	RFA3
USP40/GPX1	ENSG00000116157	USP40	YKL026C	GPX1
RAD54L/STE14	ENSG00000116237	RAD54L	YDR410C	STE14
MAST2/RPL22A	ENSG00000116251	MAST2	YLR061W	RPL22A
DNAJA1/VPS45	ENSG00000116266	DNAJA1	YGL095C	VPS45
B4GALT1/NPL3	ENSG00000116350	B4GALT1	YDR432W	NPL3
CHMP5/RSA4	ENSG00000116455	CHMP5	YCR072C	RSA4
NFX1/ATP4	ENSG00000116459	NFX1	YPL078C	ATP4
DIMT1/YPT31	ENSG00000116473	DIMT1	YER031C	YPT31
IPO11/BYE1	ENSG00000116539	IPO11	YKL005C	BYE1
EIF2AK1/SPE4	ENSG00000116649	EIF2AK1	YLR146C	SPE4
EPDR1/STB6	ENSG00000116661	EPDR1	YKL072W	STB6
SEPHS1/REV7	ENSG00000116670	SEPHS1	YIL139C	REV7
MRPL28/YEL023C	ENSG00000116678	MRPL28	YEL023C	YEL023C
CEACAM6/YLH47	ENSG00000116679	CEACAM6	YPR125W	YLH47
RBM22/FZO1	ENSG00000116688	RBM22	YBR179C	FZO1
TMED2/EBS1	ENSG00000116698	TMED2	YDR206W	EBS1
ERO1LB/GCD14	ENSG00000116731	ERO1LB	YJL125C	GCD14
ZFAND6/YER077C	ENSG00000116750	ZFAND6	YER077C	YER077C
TXLNG/HSH49	ENSG00000116754	TXLNG	YOR319W	HSH49
PPEF1/CYS3	ENSG00000116761	PPEF1	YAL012W	CYS3
LAT2/PSK2	ENSG00000116783	LAT2	YOL045W	PSK2
HUWE1/SOR2	ENSG00000116791	HUWE1	YDL246C	SOR2
ZW10/MRPS28	ENSG00000116898	ZW10	YDR337W	MRPS28
ALG9/RPS12	ENSG00000116918	ALG9	YOR369C	RPS12
MYBPC2/GTR2	ENSG00000116954	MYBPC2	YGR163W	GTR2
NOX4/POS5	ENSG00000116962	NOX4	YPL188W	POS5
ACOX3/YIL161W	ENSG00000116977	ACOX3	YIL161W	YIL161W
MTMR2/RPS10A	ENSG00000116983	MTMR2	YOR293W	RPS10A
PPP1R15A/MHT1	ENSG00000116984	PPP1R15A	YLL062C	MHT1
HSD17B14/SLM2	ENSG00000117020	HSD17B14	YNL047C	SLM2
TRIP6/RIB5	ENSG00000117091	TRIP6	YBR256C	RIB5
ACHE/MIF2	ENSG00000117114	ACHE	YKL089W	MIF2
FTL/SDH2	ENSG00000117118	FTL	YLL041C	SDH2
SRRT/SSF1	ENSG00000117133	SRRT	YHR066W	SSF1
BAX/OAR1	ENSG00000117139	BAX	YKL055C	OAR1
NLK/RPS13	ENSG00000117155	NLK	YDR064W	RPS13
PIGS/BCD1	ENSG00000117174	PIGS	YHR040W	BCD1
ATXN7L3/SWD1	ENSG00000117222	ATXN7L3	YAR003W	SWD1
PGS1/ROD1	ENSG00000117289	PGS1	YOR018W	ROD1
PSMC5/GAL10	ENSG00000117308	PSMC5	YBR019C	GAL10
UIMC1/PRP3	ENSG00000117360	UIMC1	YDR473C	PRP3
CETP/YGL082W	ENSG00000117385	CETP	YGL082W	YGL082W
MMP2/GAL2	ENSG00000117394	MMP2	YLR081W	GAL2
GNAO1/EBP2	ENSG00000117395	GNAO1	YKL172W	EBP2
OGFOD1/CDC20	ENSG00000117399	OGFOD1	YGL116W	CDC20
SH3BP2/KAP122	ENSG00000117408	SH3BP2	YGL016W	KAP122
ADD1/VMA16	ENSG00000117410	ADD1	YHR026W	VMA16
C14orf166/YPR1	ENSG00000117448	C14orf166	YDR368W	YPR1
NID2/TSA1	ENSG00000117450	NID2	YML028W	TSA1
GMCL1/MSB4	ENSG00000117461	GMCL1	YOL112W	MSB4
SF3B2/HEF3	ENSG00000117528	SF3B2	YNL014W	HEF3
KLHL42/NYV1	ENSG00000117533	KLHL42	YLR093C	NYV1
GNAS/DPH5	ENSG00000117543	GNAS	YLR172C	DPH5
DNM1L/WWM1	ENSG00000117560	DNM1L	YFL010C	WWM1
PTHLH/YIR035C	ENSG00000117594	PTHLH	YIR035C	YIR035C
PHACTR3/UTP25	ENSG00000117597	PHACTR3	YIL091C	UTP25
ERGIC2/RPC53	ENSG00000117614	ERGIC2	YDL150W	RPC53
TFAP2C/YAP3	ENSG00000117632	TFAP2C	YHL009C	YAP3
AURKA/MEK1	ENSG00000117676	AURKA	YOR351C	MEK1
PIR/RER2	ENSG00000117682	PIR	YBR002C	RER2
RFX2/PET191	ENSG00000117707	RFX2	YJR034W	PET191
SULT2B1/SWI1	ENSG00000117713	SULT2B1	YPL016W	SWI1
CNOT3/SPC72	ENSG00000117724	CNOT3	YAL047C	SPC72
GP6/RFA2	ENSG00000117748	GP6	YNL312W	RFA2
PTPN4/SNC1	ENSG00000117758	PTPN4	YAL030W	SNC1
DDX18/OSH6	ENSG00000117859	DDX18	YKR003W	OSH6
KHSRP/CRF1	ENSG00000117906	KHSRP	YDR223W	CRF1
GNA11/PEP4	ENSG00000117984	GNA11	YPL154C	PEP4
EDEM2/IRR1	ENSG00000118007	EDEM2	YIL026C	IRR1
DNMT3B/YPK3	ENSG00000118046	DNMT3B	YBR028C	YPK3
REM1/SET1	ENSG00000118058	REM1	YHR119W	SET1
TPX2/NTH2	ENSG00000118094	TPX2	YBR001C	NTH2
PDRG1/MIG3	ENSG00000118263	PDRG1	YER028C	MIG3
EPB41L1/MOT3	ENSG00000118495	EPB41L1	YMR070W	MOT3
DOCK9/YJR154W	ENSG00000118507	DOCK9	YJR154W	YJR154W
DOCK3/YPL067C	ENSG00000118508	DOCK3	YPL067C	YPL067C
COQ9/YDR026C	ENSG00000118513	COQ9	YDR026C	YDR026C
CRLS1/FMP48	ENSG00000118515	CRLS1	YGR052W	FMP48
PPP1R13B/CAR1	ENSG00000118520	PPP1R13B	YPL111W	CAR1
SIGLEC1/YLR352W	ENSG00000118564	SIGLEC1	YLR352W	YLR352W
FKBP1A/SWP1	ENSG00000118705	FKBP1A	YMR149W	SWP1
NSFL1C/TOS8	ENSG00000118707	NSFL1C	YGL096W	TOS8
MAVS/YGL036W	ENSG00000118873	MAVS	YGL036W	YGL036W
F11/NRG1	ENSG00000118922	F11	YDR043C	NRG1
XRN2/PCL2	ENSG00000118971	XRN2	YDL127W	PCL2
DYNLL1/TFC4	ENSG00000119041	DYNLL1	YGR047C	TFC4
TESC/RAD6	ENSG00000119048	TESC	YGL058W	RAD6
SNX5/GUD1	ENSG00000119125	SNX5	YDL238C	GUD1
RPL6/YPR015C	ENSG00000119138	RPL6	YPR015C	YPR015C
MAPKAPK5/UTP10	ENSG00000119285	MAPKAPK5	YJL109C	UTP10
P2RX7/RAD23	ENSG00000119318	P2RX7	YEL037C	RAD23
ESF1/RTG1	ENSG00000119335	ESF1	YOL067C	RTG1
RBBP9/RRD2	ENSG00000119383	RBBP9	YPL152W	RRD2
ANAPC5/GLE1	ENSG00000119392	ANAPC5	YDL207W	GLE1
SLC23A2/MTG2	ENSG00000119396	SLC23A2	YHR168W	MTG2
TMEM230/RRT13	ENSG00000119402	TMEM230	YER066W	RRT13
DZANK1/MKK2	ENSG00000119408	DZANK1	YPL140C	MKK2
KDM2B/SIT4	ENSG00000119414	KDM2B	YDL047W	SIT4
TASP1/MIC14	ENSG00000119421	TASP1	YDR031W	MIC14
GCN1L1/HSP104	ENSG00000119541	GCN1L1	YLL026W	HSP104
RPLP0/MLH3	ENSG00000119684	RPLP0	YPL164C	MLH3
PXN/MDL1	ENSG00000119688	PXN	YLR188W	MDL1
RPH3A/MSO1	ENSG00000119703	RPH3A	YNR049C	MSO1
TRMT6/YCR016W	ENSG00000119707	TRMT6	YCR016W	YCR016W
CHGB/ALD4	ENSG00000119711	CHGB	YOR374W	ALD4
PEBP1/GCD7	ENSG00000119718	PEBP1	YLR291C	GCD7
TBX5/COQ6	ENSG00000119723	TBX5	YGR255C	COQ6
BRAP/TOM40	ENSG00000119725	BRAP	YMR203W	TOM40
ERP29/CCT8	ENSG00000119760	ERP29	YJL008C	CCT8
NOS1/FPR4	ENSG00000119782	NOS1	YLR449W	FPR4
FUS/AXL1	ENSG00000119912	FUS	YPR122W	AXL1
IGBP1/SWT1	ENSG00000119917	IGBP1	YOR166C	SWT1
FXYD3/TSR3	ENSG00000119929	FXYD3	YOR006C	TSR3
GANAB/PIG2	ENSG00000119938	GANAB	YIL045W	PIG2
GMIP/XKS1	ENSG00000119950	GMIP	YGR194C	XKS1
RBM41/YHL042W	ENSG00000119965	RBM41	YHL042W	YHL042W
BIRC5/MAK11	ENSG00000120008	BIRC5	YKL021C	MAK11
LAG3/AAT2	ENSG00000120053	LAG3	YLR027C	AAT2
MLF2/MET17	ENSG00000120054	MLF2	YLR303W	MET17
OTUB2/PIS1	ENSG00000120088	OTUB2	YPR113W	PIS1
DDX24/MOB1	ENSG00000120162	DDX24	YIL106W	MOB1
ZBTB25/MRP2	ENSG00000120333	ZBTB25	YPR166C	MRP2
ARHGAP4/CCT2	ENSG00000120438	ARHGAP4	YIL142W	CCT2
ANKRD24/RTA1	ENSG00000120457	ANKRD24	YGR213C	RTA1
RCOR1/GSF2	ENSG00000120458	RCOR1	YML048W	GSF2
LTBP4/SPE3	ENSG00000120500	LTBP4	YPR069C	SPE3
BLVRB/DCR2	ENSG00000120659	BLVRB	YLR361C	DCR2
SLC9A1/SSE2	ENSG00000120694	SLC9A1	YBR169C	SSE2
SPTLC1/ALG5	ENSG00000120697	SPTLC1	YPL227C	ALG5
PAPOLA/RRP43	ENSG00000120699	PAPOLA	YCR035C	RRP43
CCNK/SUP45	ENSG00000120705	CCNK	YBR143C	SUP45
PCBP4/YLR001C	ENSG00000120708	PCBP4	YLR001C	YLR001C
RGS1/MET31	ENSG00000120738	RGS1	YPL038W	MET31
MRPS33/PPZ1	ENSG00000120756	MRPS33	YML016C	PPZ1
NDUFB2/UTP20	ENSG00000120800	NDUFB2	YBL004W	UTP20
ENSG00000090269/FUS1	ENSG00000120802	ENSG00000090269	YCL027W	FUS1
NUDC/HAP3	ENSG00000120837	NUDC	YBL021C	HAP3
MAEA/RAD28	ENSG00000120868	MAEA	YDR030C	RAD28
ICAM1/GRX4	ENSG00000120885	ICAM1	YER174C	GRX4
STRN4/YAR064W	ENSG00000120907	STRN4	YAR064W	YAR064W
IRAK3/PPQ1	ENSG00000120910	IRAK3	YPL179W	PPQ1
LYZ/YLR118C	ENSG00000120992	LYZ	YLR118C	YLR118C
SI/RRI1	ENSG00000121022	SI	YDL216C	RRI1
MUL1/YGR017W	ENSG00000121067	MUL1	YGR017W	YGR017W
PDCD7/RSB1	ENSG00000121361	PDCD7	YOR049C	RSB1
SPG21/POL12	ENSG00000121440	SPG21	YBL035C	POL12
DNAJB11/PSH1	ENSG00000121481	DNAJB11	YOL054W	PSH1
THPO/SPC2	ENSG00000121552	THPO	YML055W	SPC2
CHRD/CTA1	ENSG00000121691	CHRD	YDR256C	CTA1
FLT3LG/CST9	ENSG00000121741	FLT3LG	YLR394W	CST9
RAB11FIP3/BUB2	ENSG00000121749	RAB11FIP3	YMR055C	BUB2
GNPTG/IDS2	ENSG00000121753	GNPTG	YJL146W	IDS2
ZNF268/SAN1	ENSG00000121848	ZNF268	YDR143C	SAN1
GOLGA3/STT4	ENSG00000121879	GOLGA3	YLR305C	STT4
PABPC4/RPS18B	ENSG00000121905	PABPC4	YML026C	RPS18B
CD209/PEX3	ENSG00000121957	CD209	YDR329C	PEX3
MCOLN1/YCR061W	ENSG00000121966	MCOLN1	YCR061W	YCR061W
EFNB1/NUP188	ENSG00000122025	EFNB1	YML103C	NUP188
AARS/FZF1	ENSG00000122034	AARS	YGL254W	FZF1
GLG1/INP52	ENSG00000122126	GLG1	YNL106C	INP52
KIF4A/MRP4	ENSG00000122140	KIF4A	YHL004W	MRP4
PLEKHG2/COG5	ENSG00000122176	PLEKHG2	YNL051W	COG5
PITPNM2/COP1	ENSG00000122218	PITPNM2	YDL145C	COP1
EXOC1/MPE1	ENSG00000122257	EXOC1	YKL059C	MPE1
DTX2/MDM31	ENSG00000122299	DTX2	YHR194W	MDM31
NLRC4/CDC3	ENSG00000122545	NLRC4	YLR314C	CDC3
NRCAM/RNA15	ENSG00000122566	NRCAM	YGL044C	RNA15
LAMB1/YMR111C	ENSG00000122705	LAMB1	YMR111C	YMR111C
SLC26A3/WTM2	ENSG00000122741	SLC26A3	YOR229W	WTM2
DLD/YMR317W	ENSG00000122778	DLD	YMR317W	YMR317W
WDR7/RSC2	ENSG00000122779	WDR7	YLR357W	RSC2
TXNL1/YER130C	ENSG00000122877	TXNL1	YER130C	YER130C
IL5RA/MF(ALPHA)1	ENSG00000122952	IL5RA	YPL187W	MF(ALPHA)1
ITGA6/MRD1	ENSG00000122965	ITGA6	YPR112C	MRD1
RAPGEF4/BBP1	ENSG00000122966	RAPGEF4	YPL255W	BBP1
ENSG00000091436/DBP2	ENSG00000123064	ENSG00000091436	YNL112W	DBP2
FH/TUL1	ENSG00000123091	FH	YKL034W	TUL1
SEL1L3/YEL076C-A	ENSG00000123131	SEL1L3	YEL076C-A	YEL076C-A
TF/CDC40	ENSG00000123154	TF	YDR364C	CDC40
MYO15A/CCC2	ENSG00000123191	MYO15A	YDR270W	CCC2
APOH/TMA17	ENSG00000123240	APOH	YDL110C	TMA17
NLRP1/GIM5	ENSG00000123349	NLRP1	YML094W	GIM5
ACKR6/GIN4	ENSG00000123374	ACKR6	YDR507C	GIN4
SPAG7/PRC1	ENSG00000123384	SPAG7	YMR297W	PRC1
ORC6/MSN2	ENSG00000123411	ORC6	YMR037C	MSN2
ZC3HC1/PPM2	ENSG00000123444	ZC3HC1	YOL141W	PPM2
ESR1/ATP11	ENSG00000123472	ESR1	YNL315C	ATP11
RGS17/LGE1	ENSG00000123562	RGS17	YPL055C	LGE1
ANGPT2/YPT7	ENSG00000123595	ANGPT2	YML001W	YPT7
CD200/AVT4	ENSG00000123643	CD200	YNL101W	AVT4
CMA1/PFK26	ENSG00000123836	CMA1	YIL107C	PFK26
PSME1/CKS1	ENSG00000123975	PSME1	YBR135W	CKS1
JPH4/LAP4	ENSG00000123992	JPH4	YKL103C	LAP4
MYH7/SPR6	ENSG00000123999	MYH7	YER115C	SPR6
CEBPE/DIP5	ENSG00000124067	CEBPE	YPL265W	DIP5
SLC7A8/GPI16	ENSG00000124155	SLC7A8	YHR188C	GPI16
OSGEP/ATP15	ENSG00000124172	OSGEP	YPL271W	ATP15
RNF31/RVS167	ENSG00000124181	RNF31	YDR388W	RVS167
SCFD1/NAB3	ENSG00000124193	SCFD1	YPL190C	NAB3
G2E3/CSE1	ENSG00000124207	G2E3	YGL238W	CSE1
HECTD1/TEM1	ENSG00000124209	HECTD1	YML064C	TEM1
HNRNPC/MDM34	ENSG00000124214	HNRNPC	YGL219C	MDM34
RPGRIP1/PEP12	ENSG00000124222	RPGRIP1	YOR036W	PEP12
SUPT16H/DRS1	ENSG00000124228	SUPT16H	YLL008W	DRS1
TOX4/YFR006W	ENSG00000124299	TOX4	YFR006W	YFR006W
GEMIN2/SNC2	ENSG00000124333	GEMIN2	YOR327C	SNC2
TGM1/RFU1	ENSG00000124356	TGM1	YLR073C	RFU1
TINF2/TOS1	ENSG00000124357	TINF2	YBR162C	TOS1
DAZL/MPP10	ENSG00000124383	DAZL	YJR002W	MPP10
SEMA6A/DOA4	ENSG00000124422	SEMA6A	YDR069C	DOA4
TRPM7/DSE1	ENSG00000124486	TRPM7	YER124C	DSE1
TYRO3/SAM37	ENSG00000124491	TYRO3	YMR060C	SAM37
WDR76/YHC1	ENSG00000124562	WDR76	YLR298C	YHC1
CAPN3/EMI1	ENSG00000124570	CAPN3	YDR512C	EMI1
SNAP23/MSN5	ENSG00000124571	SNAP23	YDR335W	MSN5
PHGDH/BPT1	ENSG00000124574	PHGDH	YLL015W	BPT1
COL9A3/OST6	ENSG00000124641	COL9A3	YML019W	OST6
EZR/YGR266W	ENSG00000124702	EZR	YGR266W	YGR266W
MYL6/CRG1	ENSG00000124713	MYL6	YHR209W	CRG1
AGO1/ROX1	ENSG00000124766	AGO1	YPR065W	ROX1
TEKT2/NUP1	ENSG00000124789	TEKT2	YOR098C	NUP1
CLSPN/PSF3	ENSG00000124802	CLSPN	YOL146W	PSF3
UNC13D/MSA1	ENSG00000124813	UNC13D	YOR066W	MSA1
DPYSL2/SPC105	ENSG00000124831	DPYSL2	YGL093W	SPC105
TGFB2/SPA2	ENSG00000124942	TGFB2	YLL021W	SPA2
NUP50/CDC39	ENSG00000125107	NUP50	YCR093W	CDC39
CDC45/EMP70	ENSG00000125304	CDC45	YLR083C	EMP70
COMT/UPF3	ENSG00000125351	COMT	YGR072W	UPF3
LRRFIP2/CWC24	ENSG00000125352	LRRFIP2	YLR323C	CWC24
HDAC6/KIN82	ENSG00000125388	HDAC6	YCR091W	KIN82
KRT31/GGA2	ENSG00000125447	KRT31	YHR108W	GGA2
CDC6/ADY2	ENSG00000125450	CDC6	YCR010C	ADY2
UPRT/REB1	ENSG00000125482	UPRT	YBR049C	REB1
CDC23/NSG2	ENSG00000125629	CDC23	YNL156C	NSG2
CBX5/RPA135	ENSG00000125630	CBX5	YPR010C	RPA135
SUCO/YKL047W	ENSG00000125651	SUCO	YKL047W	YKL047W
MSH2/YDR415C	ENSG00000125675	MSH2	YDR415C	YDR415C
MAP3K1/THO2	ENSG00000125676	MAP3K1	YNL139C	THO2
DHPS/RGD1	ENSG00000125733	DHPS	YBR260C	RGD1
HOOK2/YHL017W	ENSG00000125734	HOOK2	YHL017W	YHL017W
ARCN1/SMD2	ENSG00000125743	ARCN1	YLR275W	SMD2
PSMD5/RTN2	ENSG00000125744	PSMD5	YDL204W	RTN2
PTGS1/SQT1	ENSG00000125746	PTGS1	YIR012W	SQT1
NUP188/RPL18A	ENSG00000125753	NUP188	YOL120C	RPL18A
CRAT/GPD1	ENSG00000125775	CRAT	YDL022W	GPD1
SH2D3C/HCM1	ENSG00000125798	SH2D3C	YCR065W	HCM1
NANS/PDC2	ENSG00000125817	NANS	YDR081C	PDC2
DFNB31/YCR076C	ENSG00000125818	DFNB31	YCR076C	YCR076C
CWF19L1/VPS36	ENSG00000125826	CWF19L1	YLR417W	VPS36
SEMA4G/SMB1	ENSG00000125835	SEMA4G	YER029C	SMB1
BTAF1/SUR7	ENSG00000125841	BTAF1	YML052W	SUR7
IKZF5/YDR222W	ENSG00000125845	IKZF5	YDR222W	YDR222W
BLNK/YSP3	ENSG00000125851	BLNK	YOR003W	YSP3
SORBS1/PEX15	ENSG00000125863	SORBS1	YOL044W	PEX15
BAMBI/COF1	ENSG00000125868	BAMBI	YLL050C	COF1
IL11/MUD1	ENSG00000125870	IL11	YBR119W	MUD1
MYO3A/NAB6	ENSG00000125944	MYO3A	YML117W	NAB6
WAC/RTG3	ENSG00000125952	WAC	YBL103C	RTG3
CREM/RAM1	ENSG00000125954	CREM	YDL090C	RAM1
NUBP2/RIM4	ENSG00000125970	NUBP2	YHL024W	RIM4
HIVEP1/ERV41	ENSG00000125991	HIVEP1	YML067C	ERV41
TREM2/ATG11	ENSG00000126001	TREM2	YPR049C	ATG11
CRISP3/PRE1	ENSG00000126067	CRISP3	YER012W	PRE1
FKBP5/SPC98	ENSG00000126216	FKBP5	YNL126W	SPC98
SRPK1/HMG2	ENSG00000126217	SRPK1	YLR450W	HMG2
BRPF3/YJR084W	ENSG00000126226	BRPF3	YJR084W	YJR084W
MRPS18A/UBA2	ENSG00000126261	MRPS18A	YDR390C	UBA2
ENSG00000096087/DOT5	ENSG00000126432	ENSG00000096087	YIL010W	DOT5
EFHC1/HMT1	ENSG00000126457	EFHC1	YBR034C	HMT1
NCR2/SDO1	ENSG00000126524	NCR2	YLR022C	SDO1
HSP90AB1/VPS30	ENSG00000126581	HSP90AB1	YPL120W	VPS30
MLN/ECM22	ENSG00000126746	MLN	YLR228C	ECM22
CDC5L/BUD27	ENSG00000126756	CDC5L	YFL023W	BUD27
ITPR3/TIM17	ENSG00000126768	ITPR3	YJL143W	TIM17
ZNF184/KAR9	ENSG00000126773	ZNF184	YPL269W	KAR9
DSP/EDE1	ENSG00000126777	DSP	YBL047C	EDE1
SIRT1/SSC1	ENSG00000126803	SIRT1	YJR045C	SSC1
HNRNPH3/URB2	ENSG00000126838	HNRNPH3	YJR041C	URB2
JAK2/GEM1	ENSG00000126858	JAK2	YAL048C	GEM1
IL12RB1/PBS2	ENSG00000126934	IL12RB1	YJL128C	PBS2
ABL1/RPS16A	ENSG00000126945	ABL1	YMR143W	RPS16A
ACOT7/TIM8	ENSG00000126953	ACOT7	YJR135W-A	TIM8
SH3GLB1/SNT309	ENSG00000126970	SH3GLB1	YPR101W	SNT309
CDC7/CNE1	ENSG00000127022	CDC7	YAL058W	CNE1
PCSK5/VIP1	ENSG00000127241	PCSK5	YLR410W	VIP1
SCD/NUP85	ENSG00000127311	SCD	YJR042W	NUP85
TMED1/AIM38	ENSG00000127334	TMED1	YNR018W	AIM38
ABLIM1/YOL075C	ENSG00000127412	ABLIM1	YOL075C	YOL075C
RAB18/SVF1	ENSG00000127415	RAB18	YDR346C	SVF1
NRP1/EMC1	ENSG00000127463	NRP1	YCL045C	EMC1
PRTFDC1/SIN3	ENSG00000127511	PRTFDC1	YOL004W	SIN3
TSPAN15/SLY41	ENSG00000127526	TSPAN15	YOR307C	SLY41
MAST3/NUP82	ENSG00000127527	MAST3	YJL061W	NUP82
MZF1/RFC3	ENSG00000127586	MZF1	YNL290W	RFC3
MYO9B/SLK19	ENSG00000127603	MYO9B	YOR195W	SLK19
PSMD8/GCN5	ENSG00000127616	PSMD8	YGR252W	GCN5
SETD1A/TUB1	ENSG00000127824	SETD1A	YML085C	TUB1
MAGEB2/SPC110	ENSG00000127914	MAGEB2	YDR356W	SPC110
EFNA2/EIS1	ENSG00000127946	EFNA2	YMR031C	EIS1
CIRBP/OCA1	ENSG00000127947	CIRBP	YNL099C	OCA1
ATP5D/GPA2	ENSG00000127955	ATP5D	YER020W	GPA2
IGFALS/PEX1	ENSG00000127980	IGFALS	YKL197C	PEX1
HNRNPM/DUS3	ENSG00000128016	HNRNPM	YLR401C	DUS3
MARCH2/ADE1	ENSG00000128050	MARCH2	YAR015W	ADE1
NDUFB7/ADE4	ENSG00000128059	NDUFB7	YMR300C	ADE4
TECR/TUM1	ENSG00000128309	TECR	YOR251C	TUM1
TIMM13/SME1	ENSG00000128534	TIMM13	YOR159C	SME1
CDC34/DJP1	ENSG00000128590	CDC34	YIR004W	DJP1
MTAP/NMA1	ENSG00000128591	MTAP	YLR328W	NMA1
POLR2E/YSP1	ENSG00000128595	POLR2E	YHR155W	YSP1
POLRMT/TGL2	ENSG00000128604	POLRMT	YDR058C	TGL2
HCN2/MRPS12	ENSG00000128626	HCN2	YNR036C	MRPS12
GADD45B/YHR219W	ENSG00000128641	GADD45B	YHR219W	YHR219W
MADCAM1/BEM3	ENSG00000128656	MADCAM1	YPL115C	BEM3
MKNK2/ADD66	ENSG00000128789	MKNK2	YKL206C	ADD66
ENSG00000099882/INO80	ENSG00000128908	ENSG00000099882	YGL150C	INO80
ARVCF/DAL82	ENSG00000128944	ARVCF	YNL314W	DAL82
RANBP1/DUT1	ENSG00000128951	RANBP1	YBR252W	DUT1
KLHL22/YER163C	ENSG00000128965	KLHL22	YER163C	YER163C
MED15/LCP5	ENSG00000129071	MED15	YER127W	LCP5
SERPIND1/SEC26	ENSG00000129083	SERPIND1	YDR238C	SEC26
SNAP29/PRE5	ENSG00000129084	SNAP29	YMR314W	PRE5
CRKL/SPO14	ENSG00000129219	CRKL	YKR031C	SPO14
LZTR1/DIA2	ENSG00000129221	LZTR1	YOR080W	DIA2
MMP11/TRX3	ENSG00000129235	MMP11	YCR083W	TRX3
CECR2/BUR2	ENSG00000129315	CECR2	YLR226W	BUR2
SMARCB1/NUP60	ENSG00000129422	SMARCB1	YAR002W	NUP60
P2RX6/GNP1	ENSG00000129473	P2RX6	YDR508C	GNP1
DERL3/SEC6	ENSG00000129484	DERL3	YIL068C	SEC6
ENSG00000099964/RPS26A	ENSG00000129518	ENSG00000099964	YGL189C	RPS26A
BCL2L13/ENP2	ENSG00000129521	BCL2L13	YGR145W	ENP2
ENSG00000099972/WSC3	ENSG00000129538	ENSG00000099972	YOL105C	WSC3
DDT/RUB1	ENSG00000129559	DDT	YDR139C	RUB1
OSM/OST2	ENSG00000129562	OSM	YOR103C	OST2
CABIN1/CYK3	ENSG00000129675	CABIN1	YDL117W	CYK3
TBC1D10A/YPR196W	ENSG00000129682	TBC1D10A	YPR196W	YPR196W
SUSD2/BRE2	ENSG00000129691	SUSD2	YLR015W	BRE2
SF3A1/RPS4B	ENSG00000129824	SF3A1	YHR203C	RPS4B
SEC14L2/THI20	ENSG00000129946	SEC14L2	YOL055C	THI20
ENSG00000100010/DPP1	ENSG00000129951	ENSG00000100010	YDR284C	DPP1
PPIL2/RMT2	ENSG00000130005	PPIL2	YDR465C	RMT2
SNRPD3/HPA3	ENSG00000130066	SNRPD3	YEL066W	HPA3
PES1/NTE1	ENSG00000130147	PES1	YML059C	NTE1
MAPK1/ORT1	ENSG00000130158	MAPK1	YOR130C	ORT1
GGT1/YNR065C	ENSG00000130164	GGT1	YNR065C	YNR065C
PPM1F/ELF1	ENSG00000130165	PPM1F	YKL160W	ELF1
TOP3B/GTB1	ENSG00000130175	TOP3B	YDR221W	GTB1
DGCR14/CDC16	ENSG00000130177	DGCR14	YKL022C	CDC16
CRYBB2P1/MNT4	ENSG00000130203	CRYBB2P1	YNR059W	MNT4
MFNG/STE13	ENSG00000130226	MFNG	YOR219C	STE13
CARD10/YMR185W	ENSG00000130227	CARD10	YMR185W	YMR185W
SLC25A1/THO1	ENSG00000130254	SLC25A1	YER063W	THO1
ADRBK2/MSS1	ENSG00000130299	ADRBK2	YMR023C	MSS1
LGALS2/YDR115W	ENSG00000130312	LGALS2	YDR115W	YDR115W
GGA1/SOL4	ENSG00000130313	GGA1	YGR248W	SOL4
HIRA/LSM7	ENSG00000130332	HIRA	YNL147W	LSM7
SH3BP1/YGL185C	ENSG00000130414	SH3BP1	YGL185C	YGL185C
LGALS1/ARC40	ENSG00000130429	LGALS1	YBR234C	ARC40
HPS4/LSM4	ENSG00000130520	HPS4	YER112W	LSM4
ENSG00000100101/RUP1	ENSG00000130560	ENSG00000100101	YOR138C	RUP1
PATZ1/CLB3	ENSG00000130638	PATZ1	YDL155W	CLB3
TRIOBP/SPC97	ENSG00000130640	TRIOBP	YHR172W	SPC97
TFIP11/ADH6	ENSG00000130684	TFIP11	YMR318C	ADH6
GCAT/RPN13	ENSG00000130706	GCAT	YLR421C	RPN13
ENSG00000100118/ARG1	ENSG00000130707	ENSG00000100118	YOL058W	ARG1
CRYBB1/UBC12	ENSG00000130725	CRYBB1	YLR306W	UBC12
EIF3L/SIR3	ENSG00000130762	EIF3L	YLR442C	SIR3
NHP2L1/FRS1	ENSG00000130764	NHP2L1	YLR060W	FRS1
MICALL1/INH1	ENSG00000130770	MICALL1	YDL181W	INH1
ENSG00000100141/ZIP1	ENSG00000130779	ENSG00000100141	YDR285W	ZIP1
POLR2F/SLA2	ENSG00000130787	POLR2F	YNL243W	SLA2
SOX10/RPF1	ENSG00000130810	SOX10	YHR088W	RPF1
CCDC134/TIF35	ENSG00000130811	CCDC134	YDR429C	TIF35
PICK1/BRE5	ENSG00000130816	PICK1	YNR051C	BRE5
TTC28/OCA6	ENSG00000130829	TTC28	YDR067C	OCA6
SLC16A8/YIL055C	ENSG00000130830	SLC16A8	YIL055C	YIL055C
CENPM/UFD2	ENSG00000130939	CENPM	YDL190C	UFD2
SEPT3/MET12	ENSG00000130956	SEPT3	YPL023C	MET12
SLC5A1/UBA1	ENSG00000130985	SLC5A1	YKL210W	UBA1
TPTEP1/CPR8	ENSG00000131013	TPTEP1	YNR028W	CPR8
DDX17/YFR016C	ENSG00000131016	DDX17	YFR016C	YFR016C
DMC1/YKL133C	ENSG00000131018	DMC1	YKL133C	YKL133C
TCF20/AAR2	ENSG00000131043	TCF20	YBL074C	AAR2
CBY1/SFH5	ENSG00000131089	CBY1	YJL145W	SFH5
TOMM22/COX5A	ENSG00000131143	TOMM22	YNL052W	COX5A
RTDR1/INO2	ENSG00000131149	RTDR1	YDR123C	INO2
XBP1/PSF2	ENSG00000131153	XBP1	YJL072C	PSF2
FBXO7/AIM13	ENSG00000131165	FBXO7	YFR011C	AIM13
GTPBP1/BNA2	ENSG00000131203	GTPBP1	YJR078W	BNA2
POLDIP3/BIT2	ENSG00000131233	POLDIP3	YBR270C	BIT2
TIMP3/IRC19	ENSG00000131242	TIMP3	YLL033W	IRC19
PPP6R2/ETP1	ENSG00000131263	PPP6R2	YHL010C	ETP1
SBF1/PZF1	ENSG00000131323	SBF1	YPR186C	PZF1
SUN2/IDP1	ENSG00000131370	SUN2	YDL066W	IDP1
CYB5R3/GYP6	ENSG00000131374	CYB5R3	YJL044C	GYP6
DNAL4/RIM13	ENSG00000131375	DNAL4	YMR154C	RIM13
ENSG00000100262/KIP1	ENSG00000131437	ENSG00000100262	YBL063W	KIP1
PACSIN2/DOG1	ENSG00000131462	PACSIN2	YHR044C	DOG1
AP1B1/GRC3	ENSG00000131467	AP1B1	YLL035W	GRC3
HMGXB4/RPL27B	ENSG00000131469	HMGXB4	YDR471W	RPL27B
TOM1/MSC1	ENSG00000131470	TOM1	YML128C	MSC1
NEFH/VPS25	ENSG00000131475	NEFH	YJR102C	VPS25
BIK/MRPL51	ENSG00000131495	BIK	YPR100W	MRPL51
HMOX1/YEL020C	ENSG00000131503	HMOX1	YEL020C	YEL020C
THOC5/BNI1	ENSG00000131504	THOC5	YNL271C	BNI1
MCM5/BSD2	ENSG00000131507	MCM5	YBR290W	BSD2
ARSA/UBC5	ENSG00000131508	ARSA	YDR059C	UBC5
TSPO/SEC8	ENSG00000131558	TSPO	YPR055W	SEC8
RASD2/TID3	ENSG00000131626	RASD2	YIL144W	TID3
CBX7/MRS4	ENSG00000131653	CBX7	YKR052C	MRS4
PDGFB/GPI15	ENSG00000131711	PDGFB	YNL038W	GPI15
ACR/DGR2	ENSG00000131725	ACR	YKL121W	DGR2
RPL3/GAL83	ENSG00000131791	RPL3	YER027C	GAL83
ZMAT5/LHP1	ENSG00000131795	ZMAT5	YDL051W	LHP1
RBFOX2/PDA1	ENSG00000131828	RBFOX2	YER178W	PDA1
TAB1/ARP10	ENSG00000131966	TAB1	YDR106W	ARP10
ASCC2/APJ1	ENSG00000132002	ASCC2	YNL077W	APJ1
MTMR3/HMI1	ENSG00000132017	MTMR3	YOL095C	HMI1
SMCR7L/SDS24	ENSG00000132024	SMCR7L	YBR214W	SDS24
APOL1/PYC2	ENSG00000132142	APOL1	YBR218C	PYC2
MYH9/DHR2	ENSG00000132153	MYH9	YKL078W	DHR2
SAMM50/SNF1	ENSG00000132155	SAMM50	YDR477W	SNF1
GRAP2/ERG27	ENSG00000132196	GRAP2	YLR100W	ERG27
EIF3D/PIN2	ENSG00000132274	EIF3D	YOR104W	PIN2
TNRC6B/TNA1	ENSG00000132326	TNRC6B	YGR260W	TNA1
ENSG00000100357/PTP2	ENSG00000132334	ENSG00000100357	YOR208W	PTP2
SGSM3/GSP1	ENSG00000132341	SGSM3	YLR293C	GSP1
IFT27/CLU1	ENSG00000132361	IFT27	YMR012W	CLU1
KIAA0930/INP54	ENSG00000132376	KIAA0930	YOL065C	INP54
NCF4/RFA1	ENSG00000132383	NCF4	YAR007C	RFA1
CSF2RB/YCR043C	ENSG00000132424	CSF2RB	YCR043C	YCR043C
SLC25A17/RPL26B	ENSG00000132463	SLC25A17	YGR034W	RPL26B
UPK3A/HHT1	ENSG00000132475	UPK3A	YBR010W	HHT1
KCTD17/AST2	ENSG00000132535	KCTD17	YER101C	AST2
ST13/MMF1	ENSG00000132541	ST13	YIL051C	MMF1
IL2RB/SWM1	ENSG00000132604	IL2RB	YDR260C	SWM1
RBX1/VPS4	ENSG00000132612	RBX1	YPR173C	VPS4
EP300/SEC9	ENSG00000132639	EP300	YGR009C	SEC9
L3MBTL2/RPC34	ENSG00000132664	L3MBTL2	YNR003C	RPC34
RANGAP1/MMS4	ENSG00000132688	RANGAP1	YBR098W	MMS4
ZC3H7B/SUN4	ENSG00000132692	ZC3H7B	YNL066W	SUN4
PHF5A/CPS1	ENSG00000132694	PHF5A	YJL172W	CPS1
ACO2/CRC1	ENSG00000132703	ACO2	YOR100C	CRC1
POLR3H/HCS1	ENSG00000132740	POLR3H	YKL017C	HCS1
PMM1/DPH1	ENSG00000132768	PMM1	YIL103W	DPH1
BRD1/CHS5	ENSG00000132780	BRD1	YLR330W	CHS5
MLC1/YDR124W	ENSG00000132792	MLC1	YDR124W	YDR124W
HDAC10/APL6	ENSG00000132842	HDAC10	YGR261C	APL6
FKBP3/TCB1	ENSG00000132872	FKBP3	YOR086C	TCB1
CTSG/PHM6	ENSG00000132912	CTSG	YDR281C	PHM6
GZMB/SSN3	ENSG00000132964	GZMB	YPL042C	SSN3
RBM23/PCP1	ENSG00000133019	RBM23	YGR101W	PCP1
PRMT5/MYO1	ENSG00000133026	PRMT5	YHR023W	MYO1
AP4S1/TEL1	ENSG00000133056	AP4S1	YBL088C	TEL1
POLE2/YHR113W	ENSG00000133059	POLE2	YHR113W	YHR113W
SOS2/POP3	ENSG00000133069	SOS2	YNL282W	POP3
CDKL1/YPR202W	ENSG00000133083	CDKL1	YPR202W	YPR202W
NIN/CLB5	ENSG00000133101	NIN	YPR120C	CLB5
PYGL/TMA19	ENSG00000133112	PYGL	YKL056C	TMA19
TRIM9/CTF18	ENSG00000133119	TRIM9	YMR078C	CTF18
PSMC6/LPX1	ENSG00000133121	PSMC6	YOR084W	LPX1
CDKN3/FES1	ENSG00000133265	CDKN3	YBR101C	FES1
ATP6V1D/DUG1	ENSG00000133313	ATP6V1D	YFR044C	DUG1
PIGH/NSA1	ENSG00000133316	PIGH	YGL111W	NSA1
PSMA3/TVP15	ENSG00000133318	PSMA3	YDR100W	TVP15
VTI1B/NUT2	ENSG00000133398	VTI1B	YPR168W	NUT2
TIMM9/HBT1	ENSG00000133401	TIMM9	YDL223C	HBT1
GSTZ1/YNL134C	ENSG00000133424	GSTZ1	YNL134C	YNL134C
AHSA1/LEE1	ENSG00000133606	AHSA1	YPL054W	LEE1
DAAM1/ARP3	ENSG00000133627	DAAM1	YJR065C	ARP3
SPTLC2/RAS2	ENSG00000133703	SPTLC2	YNL098C	RAS2
RIN3/SXM1	ENSG00000133704	RIN3	YDR395W	SXM1
SNW1/CDC60	ENSG00000133706	SNW1	YPL160W	CDC60
CHGA/INM1	ENSG00000133731	CHGA	YHR046C	INM1
ITPK1/RAS1	ENSG00000133818	ITPK1	YOR101W	RAS1
PPM1A/YMR226C	ENSG00000133835	PPM1A	YMR226C	YMR226C
SIX4/DNF3	ENSG00000133858	SIX4	YMR162C	DNF3
ASB2/CTI6	ENSG00000133884	ASB2	YPL181W	CTI6
ERH/ERG28	ENSG00000133935	ERH	YER044C	ERG28
HIF1A/COX16	ENSG00000133983	HIF1A	YJL003W	COX16
SRSF5/SUI2	ENSG00000134001	SRSF5	YJR007W	SUI2
EIF5/ELP3	ENSG00000134014	EIF5	YPL086C	ELP3
SERPINA4/CLB6	ENSG00000134057	SERPINA4	YGR109C	CLB6
SLC8A3/KRE27	ENSG00000134061	SLC8A3	YIL027C	KRE27
DICER1/SSK22	ENSG00000134072	DICER1	YCR073C	SSK22
MTHFD1/MNL1	ENSG00000134109	MTHFD1	YHR204W	MNL1
TCL1A/AAD6	ENSG00000134152	TCL1A	YFL056C	AAD6
ZC3H14/VTH2	ENSG00000134243	ZC3H14	YJL222W	VTH2
TELO2/AKR1	ENSG00000134250	TELO2	YDR264C	AKR1
BDKRB1/RIB4	ENSG00000134262	BDKRB1	YOL143C	RIB4
GSKIP/ARF2	ENSG00000134287	GSKIP	YDL137W	ARF2
VRK1/AVT2	ENSG00000134294	VRK1	YEL064C	AVT2
PSMC1/SRS2	ENSG00000134313	PSMC1	YJL092W	SRS2
RPS6KA5/YGR130C	ENSG00000134318	RPS6KA5	YGR130C	YGR130C
PSMB5/YLR407W	ENSG00000134352	PSMB5	YLR407W	YLR407W
YY1/TIM22	ENSG00000134375	YY1	YDL217C	TIM22
ACIN1/SLX5	ENSG00000134376	ACIN1	YDL013W	SLX5
CCNB1IP1/DED81	ENSG00000134440	CCNB1IP1	YHR019C	DED81
TRIP11/NSR1	ENSG00000134453	TRIP11	YGR159C	NSR1
APEX1/YKL105C	ENSG00000134470	APEX1	YKL105C	YKL105C
ENSG00000100829/CCL1	ENSG00000134480	ENSG00000100829	YPR025C	CCL1
PABPN1/YNR040W	ENSG00000134571	PABPN1	YNR040W	YNR040W
EFS/SAR1	ENSG00000134594	EFS	YPL218W	SAR1
ARHGAP5/CIN1	ENSG00000134627	ARHGAP5	YOR349W	CIN1
CINP/MPT5	ENSG00000134644	CINP	YGL178W	MPT5
SRP54/NOG1	ENSG00000134697	SRP54	YPL093W	NOG1
CPNE6/PRP38	ENSG00000134748	CPNE6	YGR075C	PRP38
CHD8/AIM44	ENSG00000134757	CHD8	YPL158C	AIM44
PSMA6/SIP5	ENSG00000134758	PSMA6	YMR140W	SIP5
NFKBIA/YOR192C-C	ENSG00000134812	NFKBIA	YOR192C-C	YOR192C-C
EMC9/GDT1	ENSG00000134851	EMC9	YBR187W	GDT1
PSME2/YOL073C	ENSG00000134882	PSME2	YOL073C	YOL073C
BRMS1L/RAD2	ENSG00000134899	BRMS1L	YGR258C	RAD2
ENSG00000100931/TRM112	ENSG00000134909	ENSG00000100931	YNR046W	TRM112
SEC23A/STT3	ENSG00000134910	SEC23A	YGL022W	STT3
PNN/ATF1	ENSG00000134954	PNN	YOR377W	ATF1
RABGGTA/FMN1	ENSG00000135002	RABGGTA	YDR236C	FMN1
NFATC4/PDH1	ENSG00000135046	NFATC4	YPR002W	PDH1
PLTP/SNF3	ENSG00000135047	PLTP	YDL194W	SNF3
PCIF1/URE2	ENSG00000135049	PCIF1	YNL229C	URE2
GSS/SER1	ENSG00000135069	GSS	YOR184W	SER1
MMP9/RGI2	ENSG00000135090	MMP9	YIL057C	RGI2
TRPC4AP/MSB1	ENSG00000135148	TRPC4AP	YOR188W	MSB1
PYGB/TIP20	ENSG00000135249	PYGB	YGL145W	TIP20
PROCR/SKY1	ENSG00000135250	PROCR	YMR216C	SKY1
GINS1/MTO1	ENSG00000135297	GINS1	YGL236C	MTO1
NINL/ORC3	ENSG00000135336	NINL	YLL004W	ORC3
CD40/TPK2	ENSG00000135341	CD40	YPL203W	TPK2
UQCC/PEX22	ENSG00000135363	UQCC	YAL055W	PEX22
ZMYND8/PHO23	ENSG00000135365	ZMYND8	YNL097C	PHO23
SGK2/KRE33	ENSG00000135372	SGK2	YNL132W	KRE33
IFT52/HLJ1	ENSG00000135392	IFT52	YMR161W	HLJ1
MYBL2/DGA1	ENSG00000135407	MYBL2	YOR245C	DGA1
HNF4A/YLR426W	ENSG00000135437	HNF4A	YLR426W	YLR426W
SLA2/GTS1	ENSG00000135439	SLA2	YGL181W	GTS1
C20orf24/PAN2	ENSG00000135473	C20orf24	YGL094C	PAN2
NFATC2/NOP4	ENSG00000135486	NFATC2	YPL043W	NOP4
STK4/SUL1	ENSG00000135502	STK4	YBR294W	SUL1
PFDN4/YOS9	ENSG00000135506	PFDN4	YDR057W	YOS9
DOK5/YFL054C	ENSG00000135517	DOK5	YFL054C	YFL054C
CSTF1/DCS1	ENSG00000135541	CSTF1	YLR270W	DCS1
BMP7/MIM1	ENSG00000135596	BMP7	YOL026C	MIM1
RAE1/CCT7	ENSG00000135624	RAE1	YJL111W	CCT7
TPD52L2/YDL180W	ENSG00000135655	TPD52L2	YDL180W	YDL180W
DNAJC5/GPX2	ENSG00000135709	DNAJC5	YBR244W	GPX2
NELFCD/YDR042C	ENSG00000135720	NELFCD	YDR042C	YDR042C
PRPF6/TOK1	ENSG00000135750	PRPF6	YJL093C	TOK1
TUBB1/SPT8	ENSG00000135801	TUBB1	YLR055C	SPT8
PSMA7/GLN1	ENSG00000135821	PSMA7	YPR035W	GLN1
NTSR1/VAM7	ENSG00000135823	NTSR1	YGL212W	VAM7
MRGBP/MAK32	ENSG00000135828	MRGBP	YCR019W	MAK32
DIDO1/PRP16	ENSG00000135829	DIDO1	YKR086W	PRP16
GID8/GPI2	ENSG00000135845	GID8	YPL076W	GPI2
BIRC7/MRPL3	ENSG00000135900	BIRC7	YMR024W	MRPL3
ARFGAP1/YML083C	ENSG00000135903	ARFGAP1	YML083C	YML083C
AVP/CAJ1	ENSG00000135924	AVP	YER048C	CAJ1
COL20A1/PKP2	ENSG00000135932	COL20A1	YGL059W	PKP2
CHRNA4/COX4	ENSG00000135940	CHRNA4	YGL187C	COX4
EEF1A2/ISU2	ENSG00000136003	EEF1A2	YOR226C	ISU2
PTK6/BCK1	ENSG00000136021	PTK6	YJL095W	BCK1
GMEB2/BUD21	ENSG00000136026	GMEB2	YOR078W	BUD21
C20orf27/YGR117C	ENSG00000136040	C20orf27	YGR117C	YGR117C
SPEF1/NUR1	ENSG00000136044	SPEF1	YDL089W	NUR1
CDC25B/PWP1	ENSG00000136045	CDC25B	YLR196W	PWP1
ARFRP1/RRN7	ENSG00000136098	ARFRP1	YJL025W	RRN7
NDUFAF5/YMR086W	ENSG00000136108	NDUFAF5	YMR086W	YMR086W
TRIB3/GYL1	ENSG00000136111	TRIB3	YMR192W	GYL1
RASSF2/SAM2	ENSG00000136143	RASSF2	YDR502C	SAM2
CSNK2A1/YIL001W	ENSG00000136144	CSNK2A1	YIL001W	YIL001W
ANGPT4/STE18	ENSG00000136158	ANGPT4	YJR086W	STE18
HM13/ADE2	ENSG00000136197	HM13	YOR128C	ADE2
SNPH/CDC42	ENSG00000136238	SNPH	YLR229C	CDC42
MYLK2/YJR098C	ENSG00000136243	MYLK2	YJR098C	YJR098C
SIRPB1/SWF1	ENSG00000136247	SIRPB1	YDR126W	SWF1
SEC23B/SRP68	ENSG00000136261	SEC23B	YPL243W	SRP68
FERMT1/DBP9	ENSG00000136271	FERMT1	YLR276C	DBP9
HAO1/YOX1	ENSG00000136352	HAO1	YML027W	YOX1
PDYN/FAU1	ENSG00000136371	PDYN	YER183C	FAU1
PLCB4/BIK1	ENSG00000136436	PLCB4	YCL029C	BIK1
MYL9/NMT1	ENSG00000136448	MYL9	YLR195C	NMT1
HCK/HRB1	ENSG00000136450	HCK	YNL004W	HRB1
CRNKL1/YGR021W	ENSG00000136463	CRNKL1	YGR021W	YGR021W
POFUT1/CDH1	ENSG00000136485	POFUT1	YGL003C	CDH1
SAMHD1/SAS3	ENSG00000136504	SAMHD1	YBL052C	SAS3
PAK7/GAP1	ENSG00000136521	PAK7	YKR039W	GAP1
KIF3B/YGR250C	ENSG00000136527	KIF3B	YGR250C	YGR250C
NOP56/PPZ2	ENSG00000136531	NOP56	YDR436W	PPZ2
IDH3B/EMP47	ENSG00000136560	IDH3B	YFL048C	EMP47
MAPRE1/YHR020W	ENSG00000136628	MAPRE1	YHR020W	YHR020W
JAG1/VPS33	ENSG00000136631	JAG1	YLR396C	VPS33
CDK5RAP1/QDR3	ENSG00000136636	CDK5RAP1	YBR043C	QDR3
SNTA1/SNX3	ENSG00000136643	SNTA1	YOR357C	SNX3
OXT/YLR194C	ENSG00000136715	OXT	YLR194C	YLR194C
TTI1/IMP4	ENSG00000136718	TTI1	YNL075W	IMP4
E2F1/KRE5	ENSG00000136731	E2F1	YOR336W	KRE5
RPRD1B/HSE1	ENSG00000136738	RPRD1B	YHL002W	HSE1
PXMP4/NFS1	ENSG00000136750	PXMP4	YCL017C	NFS1
CHMP4B/YME1	ENSG00000136758	CHMP4B	YPR024W	YME1
BPI/HRK1	ENSG00000136807	BPI	YOR267C	HRK1
CST3/TRX2	ENSG00000136810	CST3	YGR209C	TRX2
ASIP/ECM29	ENSG00000136813	ASIP	YHL030W	ECM29
CST4/SMC2	ENSG00000136824	CST4	YFR031C	SMC2
ACTR5/MIG2	ENSG00000136826	ACTR5	YGL209W	MIG2
WFDC2/YCG1	ENSG00000136828	WFDC2	YDR325W	YCG1
AHCY/SEC1	ENSG00000136854	AHCY	YDR164C	SEC1
DHX35/REC107	ENSG00000136861	DHX35	YJR021C	REC107
DNTTIP1/AGC1	ENSG00000136869	DNTTIP1	YPR021C	AGC1
MAP1LC3A/PRP4	ENSG00000136875	MAP1LC3A	YPR178W	PRP4
SYNDIG1/SAD1	ENSG00000136878	SYNDIG1	YFR005C	SAD1
PIGU/VMA10	ENSG00000136888	PIGU	YHR039C-A	VMA10
TNNC2/IPI1	ENSG00000136891	TNNC2	YHR085W	IPI1
APMAP/SUR4	ENSG00000136928	APMAP	YLR372W	SUR4
ZNF516/PUP1	ENSG00000136930	ZNF516	YOR157C	PUP1
USP14/KEL3	ENSG00000136933	USP14	YPL263C	KEL3
VAPA/PLP2	ENSG00000136940	VAPA	YOR281C	PLP2
MYOM1/RPL35B	ENSG00000136942	MYOM1	YDL136W	RPL35B
MYL12A/DCC1	ENSG00000136982	MYL12A	YCL016C	DCC1
CEP76/DFM1	ENSG00000136986	CEP76	YDR411C	DFM1
CEP192/RPA49	ENSG00000137054	CEP192	YNL248C	RPA49
RNMT/DOA1	ENSG00000137055	RNMT	YKL213C	DOA1
SMAD7/HNT3	ENSG00000137074	SMAD7	YOR258W	HNT3
LAMA1/GOR1	ENSG00000137106	LAMA1	YNL274C	GOR1
RNF125/RPS6B	ENSG00000137154	RNF125	YBR181C	RPS6B
ANKRD12/NAT2	ENSG00000137185	ANKRD12	YGR147C	NAT2
NOL4/STB4	ENSG00000137203	NOL4	YMR019W	STB4
POLI/SLC1	ENSG00000137261	POLI	YDL052C	SLC1
MIB1/POP8	ENSG00000137265	MIB1	YBL018C	POP8
RBBP8/BMS1	ENSG00000137312	RBBP8	YPL217C	BMS1
RIOK3/SEC16	ENSG00000137337	RIOK3	YPL085W	SEC16
CSTF2/FLX1	ENSG00000137409	CSTF2	YIL134W	FLX1
PSMD10/RPC31	ENSG00000137478	PSMD10	YNL151C	RPC31
ATG4A/LAG2	ENSG00000137497	ATG4A	YOL025W	LAG2
TBL1X/FMP32	ENSG00000137500	TBL1X	YFL046W	FMP32
GPR143/SIR4	ENSG00000137501	GPR143	YDR227W	SIR4
PGRMC1/YIP5	ENSG00000137502	PGRMC1	YGL161C	YIP5
POLA1/YGR015C	ENSG00000137509	POLA1	YGR015C	YGR015C
MID1/MRPL10	ENSG00000137547	MID1	YNL284C	MRPL10
NKAP/TGS1	ENSG00000137574	NKAP	YPL157W	TGS1
NXT2/PEP1	ENSG00000137642	NXT2	YBL017C	PEP1
GUCY2F/BUD13	ENSG00000137656	GUCY2F	YGL174W	BUD13
ENSG00000101898/XYL2	ENSG00000137673	ENSG00000101898	YLR070C	XYL2
ALG13/TMA20	ENSG00000137699	ALG13	YER007C-A	TMA20
PRPS2/MRP1	ENSG00000137710	PRPS2	YDR347W	MRP1
TLR8/VAC14	ENSG00000137713	TLR8	YLR386W	VAC14
AMMECR1/YJL185C	ENSG00000137752	AMMECR1	YJL185C	YJL185C
CHRDL1/ODC2	ENSG00000137801	CHRDL1	YOR222W	ODC2
WDR13/ELP2	ENSG00000137802	WDR13	YGR200C	ELP2
SUV39H1/GCR2	ENSG00000137806	SUV39H1	YNL199C	GCR2
GLRA2/RTF1	ENSG00000137815	GLRA2	YGL244W	RTF1
XIAP/YKR078W	ENSG00000137822	XIAP	YKR078W	YKR078W
STAG2/BIO5	ENSG00000137842	STAG2	YNR056C	BIO5
MCF2/RAD59	ENSG00000137845	MCF2	YDL059C	RAD59
F9/ALT1	ENSG00000137872	F9	YLR089C	ALT1
ABCD1/RLP24	ENSG00000137876	ABCD1	YLR009W	RLP24
CCDC22/COY1	ENSG00000137878	CCDC22	YKL179C	COY1
CACNA1F/MRPL40	ENSG00000137942	CACNA1F	YPL173W	MRPL40
SYP/SUA7	ENSG00000137947	SYP	YPR086W	SUA7
PLP2/BET2	ENSG00000137955	PLP2	YPR176C	BET2
BMX/KGD2	ENSG00000137992	BMX	YDR148C	KGD2
PLS3/RCL1	ENSG00000137996	PLS3	YOL010W	RCL1
NAA10/IMD2	ENSG00000138029	NAA10	YHR216W	IMD2
RENBP/RBK1	ENSG00000138030	RENBP	YCR036W	RBK1
ELF4/PTC1	ENSG00000138032	ELF4	YDL006W	PTC1
SMARCA1/YGR016W	ENSG00000138035	SMARCA1	YGR016W	YGR016W
MTMR8/PSY2	ENSG00000138041	MTMR8	YNL201C	PSY2
ASB9/YPT1	ENSG00000138069	ASB9	YFL038C	YPT1
ENSG00000102050/ARP2	ENSG00000138071	ENSG00000102050	YDL029W	ARP2
RBBP7/MAL12	ENSG00000138079	RBBP7	YGR292W	MAL12
PPP1R2P9/DAS1	ENSG00000138081	PPP1R2P9	YJL149W	DAS1
KCND1/PET309	ENSG00000138095	KCND1	YLR067C	PET309
OPN1LW/ARP1	ENSG00000138107	OPN1LW	YHR129C	ARP1
FMR1/BSP1	ENSG00000138162	FMR1	YPR171W	BSP1
PIM2/SDP1	ENSG00000138166	PIM2	YIL113W	SDP1
SLC35A2/YND1	ENSG00000138185	SLC35A2	YER005W	YND1
PQBP1/FET3	ENSG00000138193	PQBP1	YMR058W	FET3
PCSK1N/HMLALPHA1	ENSG00000138279	PCSK1N	YCL066W	HMLALPHA1
EMD/TIM23	ENSG00000138297	EMD	YNR017W	TIM23
TAZ/RPS24A	ENSG00000138326	TAZ	YER074W	RPS24A
PGK1/DNA2	ENSG00000138346	PGK1	YHR164C	DNA2
GATA1/ADE17	ENSG00000138363	GATA1	YMR120C	ADE17
MAGT1/KTR5	ENSG00000138378	MAGT1	YNL029C	KTR5
SMS/SRO9	ENSG00000138385	SMS	YCL037C	SRO9
PHEX/CPR3	ENSG00000138398	PHEX	YML078W	CPR3
UBL4A/IDP3	ENSG00000138413	UBL4A	YNL009W	IDP3
EEA1/YPL014W	ENSG00000138434	EEA1	YPL014W	YPL014W
RP2/YTM1	ENSG00000138442	RP2	YOR272W	YTM1
PHF16/MKC7	ENSG00000138448	PHF16	YDR144C	MKC7
CDK16/YKL100C	ENSG00000138600	CDK16	YKL100C	YKL100C
USP11/PTM1	ENSG00000138613	USP11	YKL039W	PTM1
PCYT1B/DSK2	ENSG00000138629	PCYT1B	YMR276W	DSK2
HTATSF1/HUL4	ENSG00000138641	HTATSF1	YJR036C	HUL4
VGLL1/FMP25	ENSG00000138646	VGLL1	YLR077W	FMP25
CD40LG/IES2	ENSG00000138660	CD40LG	YNL215W	IES2
TIMP1/SBP1	ENSG00000138668	TIMP1	YHL034C	SBP1
FGD1/PSY4	ENSG00000138669	FGD1	YBL046W	PSY4
PIN4/SEC31	ENSG00000138674	PIN4	YDL195W	SEC31
PORCN/CSF1	ENSG00000138688	PORCN	YLR087C	CSF1
MAGED2/YAR066W	ENSG00000138698	MAGED2	YAR066W	YAR066W
KLF8/NUP57	ENSG00000138750	KLF8	YGR119C	NUP57
SYTL4/SPR3	ENSG00000138758	SYTL4	YGR059W	SPR3
CENPI/YOR387C	ENSG00000138760	CENPI	YOR387C	YOR387C
DRP2/USO1	ENSG00000138768	DRP2	YDL058W	USO1
TAF7L/PPA2	ENSG00000138777	TAF7L	YMR267W	PPA2
PBDC1/YJR141W	ENSG00000138785	PBDC1	YJR141W	YJR141W
ENSG00000102391/ABF2	ENSG00000138795	ENSG00000102391	YMR072W	ABF2
ARMCX3/NDI1	ENSG00000138796	ARMCX3	YML120C	NDI1
HTR2A/MET14	ENSG00000138801	HTR2A	YKL001C	MET14
NDFIP2/SEC24	ENSG00000138802	NDFIP2	YIL109C	SEC24
TNFSF13B/CMP2	ENSG00000138814	TNFSF13B	YML057W	CMP2
MLNR/COX12	ENSG00000138829	MLNR	YLR038C	COX12
CAB39L/SKO1	ENSG00000138835	CAB39L	YNL167C	SKO1
KLF5/YLR036C	ENSG00000139112	KLF5	YLR036C	YLR036C
STK24/PEP7	ENSG00000139132	STK24	YDR323C	PEP7
ACP5/YLR290C	ENSG00000139180	ACP5	YLR290C	YLR290C
DNAJC3/PEX5	ENSG00000139197	DNAJC3	YDR244W	PEX5
UGGT2/ADY3	ENSG00000139220	UGGT2	YDL239C	ADY3
ARHGEF7/SMX3	ENSG00000139343	ARHGEF7	YPR182W	SMX3
FGF9/COX7	ENSG00000139372	FGF9	YMR256C	COX7
SGCG/YSR3	ENSG00000139496	SGCG	YKR053C	YSR3
PARP4/KTR4	ENSG00000139505	PARP4	YBR199W	KTR4
SUPT20H/RPS8A	ENSG00000139610	SUPT20H	YBL072C	RPS8A
MRPS31/SWI3	ENSG00000139613	MRPS31	YJL176C	SWI3
KPNA3/MED8	ENSG00000139636	KPNA3	YBR193C	MED8
FLT1/YER156C	ENSG00000139637	FLT1	YER156C	YER156C
RGCC/YJL068C	ENSG00000139684	RGCC	YJL068C	YJL068C
VWA8/TMA22	ENSG00000139726	VWA8	YJR014W	TMA22
DGKH/FRE6	ENSG00000139908	DGKH	YLL051C	FRE6
KATNAL1/YJL055W	ENSG00000139910	KATNAL1	YJL055W	YJL055W
INTS6/RTN1	ENSG00000139970	INTS6	YDR233C	RTN1
TSC22D1/HAT1	ENSG00000139998	TSC22D1	YPL001W	HAT1
CLN5/YNL035C	ENSG00000140006	CLN5	YNL035C	YNL035C
OLFM4/PRY1	ENSG00000140092	OLFM4	YJL079C	PRY1
MSLN/TYS1	ENSG00000140105	MSLN	YGR185C	TYS1
TRADD/UGA4	ENSG00000140199	TRADD	YDL210W	UGA4
HSF4/QRI5	ENSG00000140262	HSF4	YLR204W	QRI5
CORO1A/ADH2	ENSG00000140263	CORO1A	YMR303C	ADH2
MAPK3/YDL085C-A	ENSG00000140264	MAPK3	YDL085C-A	YDL085C-A
PHKB/TOA2	ENSG00000140307	PHKB	YKL058W	TOA2
NUTF2/SRP14	ENSG00000140319	NUTF2	YDL092W	SRP14
NUP93/EDC3	ENSG00000140326	NUP93	YEL015W	EDC3
CENPT/DIP2	ENSG00000140332	CENPT	YLR129W	DIP2
TSNAXIP1/NBP2	ENSG00000140368	TSNAXIP1	YDR162C	NBP2
NFAT5/AIM45	ENSG00000140374	NFAT5	YPR004C	AIM45
N4BP1/NHP6B	ENSG00000140382	N4BP1	YBR089C-A	NHP6B
CBLN1/ARG7	ENSG00000140386	CBLN1	YMR062C	ARG7
ARL2BP/YGR079W	ENSG00000140391	ARL2BP	YGR079W	YGR079W
ZNF423/TUP1	ENSG00000140395	ZNF423	YCR084C	TUP1
CCL22/AMS1	ENSG00000140400	CCL22	YGL156W	AMS1
CCL17/NNF2	ENSG00000140416	CCL17	YGR089W	NNF2
CTCF/DIT2	ENSG00000140459	CTCF	YDR402C	DIT2
ACD/RAD16	ENSG00000140464	ACD	YBR114W	RAD16
POLR2C/ERG11	ENSG00000140465	POLR2C	YHR007C	ERG11
PARD6A/HOC1	ENSG00000140481	PARD6A	YJR075W	HOC1
ZNF821/SSP2	ENSG00000140488	ZNF821	YOR242C	SSP2
MMP15/IPT1	ENSG00000140497	MMP15	YDR072C	IPT1
USB1/YKL091C	ENSG00000140522	USB1	YKL091C	YKL091C
CCDC113/YMR210W	ENSG00000140526	CCDC113	YMR210W	YMR210W
NME3/IPL1	ENSG00000140538	NME3	YPL209C	IPL1
PSMD7/LST7	ENSG00000140543	PSMD7	YGR057C	LST7
VAC14/OYE3	ENSG00000140564	VAC14	YPL171C	OYE3
TANGO6/HUA1	ENSG00000140682	TANGO6	YGR268C	HUA1
COG4/YGR122W	ENSG00000140694	COG4	YGR122W	YGR122W
PLA2G15/QCR2	ENSG00000140740	PLA2G15	YPR191W	QCR2
[truncated: 1,373 more rows]
