# Supplementary material for: Scope and limitations of yeast as a model organism for studying human tissue-specific pathways
Source: BMC Syst Biol. 2015 Dec 29;9:96. doi: 10.1186/s12918-015-0253-0 (PMC4696342; doi:10.1186/s12918-015-0253-0)
Supplement: Additional file 1 — Network alignments. Compressed (*.zip) file containing individual tissue-specific alignments. (ZIP 5181 Kb) [file 12918_2015_253_MOESM1_ESM.zip › alignments/Brain (Fetal)_AlignGraph_edges.tsv]

First_ortholog_pair	Second_ortholog_pair
ICK/GNT1	NFYA/FEN1
PLS3/RCL1	RECQL/UTP4
WDR48/CDC10	RECQL/UTP4
DPEP1/UTP15	UPF1/YDL176W
MKS1/UBX2	CACNG3/MMT1
SLC4A8/MDJ1	AP2B1/LAS17
BAMBI/COF1	AP2B1/LAS17
INPP4A/POR1	CACNA1G/PMR1
MSH6/DYN1	ETV1/YTA6
DCX/PRP43	ARHGAP44/SPT2
UBE2D4/KRR1	ADIPOR2/FAF1
ZNHIT1/OTU1	MARK4/TAH1
U2AF2/PRP21	CELSR3/BRR2
ADAP1/MUP3	ABHD5/HSL1
SUN2/IDP1	RABGAP1/RIO2
SLC6A12/YRA1	ERCC1/PRP46
ITGB5/UBP3	MAP4K5/NOP13
CAPZB/SAP185	CLDN11/YAF9
JPH4/LAP4	CLDN11/YAF9
ENSG00000100141/ZIP1	CLDN11/YAF9
KIFAP3/RPN10	UFL1/CAR2
TYRP1/LTE1	UFL1/CAR2
EIF5/ELP3	WAS/HRR25
PLAT/ARP8	WAS/HRR25
ARPC3/BMH1	WAS/HRR25
MLC1/YDR124W	ZRANB1/CDC19
PTPRZ1/ENB1	NCDN/FCF2
ZBTB11/TEF2	MRE11A/YPS5
RAB11A/KEM1	PLEKHB1/PHO4
NCAPH2/CKA1	NR1H3/RPA190
INTS9/IGO1	FAS/PMA1
SKIV2L2/RAD34	INSRR/MSP1
RCN1/SEH1	IFT88/ENO2
NEO1/UBP6	MAP2K3/ATG1
ACTR5/MIG2	MAP2K3/ATG1
TCEB2/ATG18	MAP2K3/ATG1
PMP22/SRP40	MAP2K3/ATG1
RRAGC/LEO1	MAP2K3/ATG1
PLEKHB2/YDL156W	RNF19A/ARP9
PTPRZ1/ENB1	RFC1/YIL077C
PMM1/DPH1	ZIC2/YEA4
ERRFI1/SDS3	LCP2/MOT1
HOXA3/SMY1	PTGER3/VPS20
ZNF423/TUP1	HERPUD1/CIN5
CCDC6/TPK1	MCF2L2/HAS1
CLDN16/ABF1	NOP58/REX4
ZNF259/BEM1	WNK1/VAC8
PRKAG3/RSE1	ACAA1/CEF1
CABIN1/CYK3	LTK/WHI3
CHRAC1/UBI4	LTK/WHI3
VEGFA/RPA14	APPBP2/RPB5
PLEKHB2/YDL156W	APPBP2/RPB5
CDC20/SPT4	APPBP2/RPB5
STUB1/RPT1	ISOC2/DER1
FBXO2/GET3	ADCK1/HIR2
ARHGEF7/SMX3	RNF4/SPP382
XAB2/LUC7	SNCAIP/PET54
SH3BP1/YGL185C	BTBD1/HPT1
PTPRZ1/ENB1	ANKS1A/RPC25
ANO8/DPB11	IPO5/DPB2
WNT2/GTR1	PKN2/VMA8
TCOF1/PIH1	ROPN1/PIN4
RP1/NCA2	FOXJ2/PSF1
PATZ1/CLB3	SLC9A3/GLE2
ITGA4/VMA11	ZBTB11/TEF2
HIRA/LSM7	GOLGA5/YFL066C
PMM1/DPH1	FGFR2/CKA2
POLR3G/RPP2B	FGFR2/CKA2
ATF2/GAS5	PDK3/FUN30
SH3BP2/KAP122	WIPI1/PSA1
DLG3/UFD4	CSNK2A2/TUB2
P2RX7/RAD23	RPL31/TIM44
CNOT3/SPC72	CPSF1/NOP53
P2RX7/RAD23	MCM2/PRR2
POP1/GZF3	MCM2/PRR2
PMM1/DPH1	SMARCE1/SSO1
PTPRZ1/ENB1	TSG101/SCP160
ASB9/YPT1	PTPLAD1/DSS4
DNM2/BNI4	FOSL2/PCL1
MLH1/LAP3	KIFAP3/RPN10
LXN/ENO1	KIFAP3/RPN10
SF3B2/HEF3	KIFAP3/RPN10
RASSF2/SAM2	KIFAP3/RPN10
AAGAB/RPS11B	KIFAP3/RPN10
ELAVL2/CYS4	KIFAP3/RPN10
SETD1A/TUB1	REXO2/ATG4
DNAJC6/MRPL9	BAZ2A/MRPL20
PTPRZ1/ENB1	TRAF4/RPN6
PPFIBP1/SLT2	STXBP2/MSG5
PTPRZ1/ENB1	DYNC1I2/USV1
KRT31/GGA2	TYR/SSB1
MAG/NUP2	TYR/SSB1
ENG/SER33	ACTN2/SWH1
UBE2D4/KRR1	FBLN1/KNS1
SLC6A12/YRA1	PIK3C3/CRN1
STC2/PUB1	OSBPL6/SNF2
TYRP1/LTE1	LXN/ENO1
TSNAX/ATG9	PAFAH1B3/KSP1
VPS29/YAE1	CPOX/PRP45
EFHC1/HMT1	ARG2/CCR4
EXOC8/YMR310C	ZNF510/RAD17
IL23A/YRR1	BZW1/RIM15
AURKA/MEK1	GSK3B/BCY1
RAB11A/KEM1	DIS3/TIF4631
PTPRZ1/ENB1	CYLD/ZTA1
ENSG00000105066/YAR028W	SEH1L/NOP6
EIF1B/RPS17B	CTTN/SMT3
AMPD1/CTR9	CTTN/SMT3
PHEX/CPR3	PIR/RER2
CCKBR/GLO1	SULT2B1/SWI1
THPO/SPC2	FKBP1A/SWP1
ARHGAP21/MDV1	MAVS/YGL036W
CCDC6/TPK1	BRAP/TOM40
PABPN1/YNR040W	TGM1/RFU1
H2AFY/VTS1	SNAP23/MSN5
TNFSF8/HRD1	SRPK1/HMG2
PMP22/SRP40	PSMD8/GCN5
ELAVL2/CYS4	SETD1A/TUB1
MYF5/HEK2	ARVCF/DAL82
SYTL4/SPR3	ENSG00000100141/ZIP1
PTPRZ1/ENB1	TOMM22/COX5A
PLS3/RCL1	FBXO7/AIM13
SRP54/NOG1	UPK3A/HHT1
PLS3/RCL1	SAMHD1/SAS3
ICK/GNT1	SNTA1/SNX3
HRH2/RGR1	POLI/SLC1
SDC1/KAP123	SMS/SRO9
AAGAB/RPS11B	TIMP1/SBP1
SLC6A12/YRA1	TIMP1/SBP1
AKAP3/ERV25	PIN4/SEC31
MAP2K6/SPC1	POLR2C/ERG11
ENSG00000105972/TOS3	KAT8/MSB3
SOX6/ACS2	CHRAC1/UBI4
ICK/GNT1	GSR/RPL32
PTPRZ1/ENB1	CCDC94/SPS18
ZNF259/BEM1	RPS19/SEC10
CLDN16/ABF1	ICAM5/CCH1
THEG/SMC6	LIG1/GCS1
VNN2/RSC8	TMEM147/ISW2
PEX12/YFH1	MAG/NUP2
ARHGAP21/MDV1	DLX5/HYM1
MAP7D1/KKQ8	CRHR2/UBC1
RALGPS2/RPF2	FAM188B/UTP14
VWF/MDM38	CNTNAP3/OLI1
ENSG00000108516/MOD5	AMBP/UBR2
SDHB/SSA2	TNFSF8/HRD1
MAGOHB/MMM1	CUBN/TAF6
SDHB/SSA2	TRIM37/NUP49
NFKB1/IDH2	PFN1/RBD2
DLGAP3/SPT20	GABRA4/TAF10
EXOC8/YMR310C	ARHGEF17/TSA2
ICK/GNT1	KLRB1/RNR2
ATP6V1B1/HOT13	PRPH2/SLF1
CLDN16/ABF1	ENSG00000112727/RPN1
ARTN/RPS29A	CHD5/RPL43B
SDHB/SSA2	TMEM9/TOP1
