# Supplementary material for: Scope and limitations of yeast as a model organism for studying human tissue-specific pathways
Source: BMC Syst Biol. 2015 Dec 29;9:96. doi: 10.1186/s12918-015-0253-0 (PMC4696342; doi:10.1186/s12918-015-0253-0)
Supplement: Additional file 1 — Network alignments. Compressed (*.zip) file containing individual tissue-specific alignments. (ZIP 5181 Kb) [file 12918_2015_253_MOESM1_ESM.zip › alignments/Adrenal Gland_AlignGraph_nodes.tsv]

ID	Human_EnsemblGeneID	Human_Symbol	Yeast_EnsemblGeneID	Yeast_Symbol
TSPAN6/DPM1	ENSG00000000419	TSPAN6	YPR183W	DPM1
DPM1/GSH1	ENSG00000001084	DPM1	YJL101C	GSH1
SCYL3/HAP2	ENSG00000001167	SCYL3	YGL237C	HAP2
FGR/RAD59	ENSG00000002016	FGR	YDL059C	RAD59
CFH/BNA5	ENSG00000002586	CFH	YLR231C	BNA5
GCLC/CTR1	ENSG00000003147	GCLC	YPR124W	CTR1
NFYA/GIS4	ENSG00000003402	NFYA	YML006C	GIS4
SEMA3F/NRP1	ENSG00000003756	SEMA3F	YDL167C	NRP1
CFTR/MTG2	ENSG00000004059	CFTR	YHR168W	MTG2
KRIT1/FEN1	ENSG00000004399	KRIT1	YCR034W	FEN1
RAD52/ADK1	ENSG00000004455	RAD52	YDR226W	ADK1
BAD/GUP2	ENSG00000004468	BAD	YPL189W	GUP2
CD99/CPR6	ENSG00000004478	CD99	YLR216C	CPR6
AOC1/ACP1	ENSG00000004779	AOC1	YKL192C	ACP1
HECW1/PKP1	ENSG00000004799	HECW1	YIL042C	PKP1
MAD1L1/YGR201C	ENSG00000004838	MAD1L1	YGR201C	YGR201C
LASP1/YDR307W	ENSG00000004866	LASP1	YDR307W	YDR307W
M6PR/CDC27	ENSG00000004897	M6PR	YBL084C	CDC27
ICA1/FCY2	ENSG00000004948	ICA1	YER056C	FCY2
ALS2/CYC3	ENSG00000004961	ALS2	YAL039C	CYC3
CASP10/DHR2	ENSG00000005100	CASP10	YKL078W	DHR2
CFLAR/DNL4	ENSG00000005156	CFLAR	YOR005C	DNL4
TFPI/AGA1	ENSG00000005243	TFPI	YNR044W	AGA1
RBM5/PST2	ENSG00000005302	RBM5	YDR032C	PST2
MTMR7/BDF2	ENSG00000005339	MTMR7	YDL070W	BDF2
ARF5/SIA1	ENSG00000005421	ARF5	YOR137C	SIA1
POLDIP2/LOC1	ENSG00000005700	POLDIP2	YFR001W	LOC1
PLXND1/COQ4	ENSG00000005884	PLXND1	YDR204W	COQ4
AK2/YDR352W	ENSG00000005893	AK2	YDR352W	YDR352W
CD38/PGC1	ENSG00000006007	CD38	YPL206C	PGC1
FKBP4/APL2	ENSG00000006125	FKBP4	YKL135C	APL2
KDM1A/ADH7	ENSG00000006194	KDM1A	YCR105W	ADH7
CAMKK1/GRX6	ENSG00000006468	CAMKK1	YDL010W	GRX6
RECQL/LCB5	ENSG00000006530	RECQL	YLR260W	LCB5
HSPB6/YMR010W	ENSG00000006704	HSPB6	YMR010W	YMR010W
ARHGAP33/VPS41	ENSG00000006715	ARHGAP33	YDR080W	VPS41
NDUFAB1/SKN7	ENSG00000006788	NDUFAB1	YHR206W	SKN7
PDK4/IZH2	ENSG00000006831	PDK4	YOL002C	IZH2
ZMYND10/ERB1	ENSG00000007168	ZMYND10	YMR049C	ERB1
ST7/MET10	ENSG00000007171	ST7	YFR030W	MET10
CDC27/HXK2	ENSG00000007174	CDC27	YGL253W	HXK2
SLC4A1/HOF1	ENSG00000007237	SLC4A1	YMR032W	HOF1
CALCR/TRS33	ENSG00000007255	CALCR	YOR115C	TRS33
HCCS/FRE7	ENSG00000007952	HCCS	YOL152W	FRE7
DVL2/PRE7	ENSG00000008018	DVL2	YBL041W	PRE7
UPF1/KIN4	ENSG00000008118	UPF1	YOR233W	KIN4
SKAP2/USA1	ENSG00000008130	SKAP2	YML029W	USA1
SLC25A5/DTR1	ENSG00000008282	SLC25A5	YBR180W	DTR1
CCDC109B/CNL1	ENSG00000008294	CCDC109B	YDR357C	CNL1
HOXA11/PHO3	ENSG00000008710	HOXA11	YBR092C	PHO3
POLR2J/MEP1	ENSG00000008838	POLR2J	YGR121C	MEP1
DHX33/RPS20	ENSG00000008988	DHX33	YHL015W	RPS20
MEOX1/YBL055C	ENSG00000009335	MEOX1	YBL055C	YBL055C
LIG3/REV3	ENSG00000009413	LIG3	YPL167C	REV3
RPAP3/VTA1	ENSG00000009844	RPAP3	YLR181C	VTA1
ENSG00000005189/PHO4	ENSG00000009950	ENSG00000005189	YFR034C	PHO4
CIAPIN1/MSC7	ENSG00000010030	CIAPIN1	YHR039C	MSC7
FAM214B/SEE1	ENSG00000010165	FAM214B	YIL064W	SEE1
COPZ2/ZAP1	ENSG00000010244	COPZ2	YJL056C	ZAP1
PRKAR2B/COR1	ENSG00000010256	PRKAR2B	YBL045C	COR1
MSL3/YCS4	ENSG00000010292	MSL3	YLR272C	YCS4
CREBBP/NNK1	ENSG00000010671	CREBBP	YKL171W	NNK1
BZRAP1/YCK2	ENSG00000010810	BZRAP1	YNL154C	YCK2
MPO/NDD1	ENSG00000010818	MPO	YOR372C	NDD1
PON1/ELA1	ENSG00000011007	PON1	YNL230C	ELA1
GCFC2/YNK1	ENSG00000011052	GCFC2	YKL067W	YNK1
ABCB4/ICT1	ENSG00000011198	ABCB4	YLR099C	ICT1
SOX8/UTP18	ENSG00000011260	SOX8	YJL069C	UTP18
IBTK/DCR2	ENSG00000011275	IBTK	YLR361C	DCR2
MYCBP2/STT4	ENSG00000011405	MYCBP2	YLR305C	STT4
FBXL3/GYP1	ENSG00000011454	FBXL3	YOR070C	GYP1
ITGAL/PPH21	ENSG00000011485	ITGAL	YDL134C	PPH21
PDK2/RNT1	ENSG00000012822	PDK2	YMR239C	RNT1
ITGA3/IRS4	ENSG00000013016	ITGA3	YKR019C	IRS4
LAMP2/RET1	ENSG00000013503	LAMP2	YOR207C	RET1
GGNBP2/NGL2	ENSG00000013523	GGNBP2	YMR285C	NGL2
ITGA2B/ITT1	ENSG00000013561	ITGA2B	YML068W	ITT1
GDE1/POL12	ENSG00000014138	GDE1	YBL035C	POL12
C19orf60/PMT6	ENSG00000014216	C19orf60	YGR199W	PMT6
CRLF1/MDH3	ENSG00000014641	CRLF1	YDL078C	MDH3
MAP3K14/MMT1	ENSG00000014824	MAP3K14	YMR177W	MMT1
ABCC8/BRX1	ENSG00000015171	ABCC8	YOL077C	BRX1
CCL18/LAS17	ENSG00000015285	CCL18	YOR181W	LAS17
CCL3/GPG1	ENSG00000015413	CCL3	YGL121C	GPG1
SYNRG/MPP6	ENSG00000015479	SYNRG	YNR024W	MPP6
CACNG3/BPL1	ENSG00000015592	CACNG3	YDL141W	BPL1
TMEM132A/HPF1	ENSG00000016490	TMEM132A	YOL155C	HPF1
AP2B1/PMR1	ENSG00000017260	AP2B1	YGL167C	PMR1
TAC1/BEM2	ENSG00000017797	TAC1	YER155C	BEM2
ZNF263/EMW1	ENSG00000018699	ZNF263	YNL313C	EMW1
CX3CL1/RGM1	ENSG00000020256	CX3CL1	YMR182C	RGM1
SPATA20/NAM7	ENSG00000021776	SPATA20	YMR080C	NAM7
CACNA1G/CPA1	ENSG00000021826	CACNA1G	YOR303W	CPA1
TNFRSF12A/HOT13	ENSG00000022267	TNFRSF12A	YKL084W	HOT13
MAP3K9/MAG2	ENSG00000022840	MAP3K9	YLR427W	MAG2
RALA/PFA4	ENSG00000023041	RALA	YOL003C	PFA4
BAIAP2L1/TRX1	ENSG00000023318	BAIAP2L1	YLR043C	TRX1
ETV1/HEM1	ENSG00000023330	ETV1	YDR232W	HEM1
AGK/GRX2	ENSG00000023572	AGK	YDR513W	GRX2
CCL26/SWD2	ENSG00000023734	CCL26	YKL018W	SWD2
FARP2/SPT2	ENSG00000023902	FARP2	YER161C	SPT2
USH1C/YDL124W	ENSG00000023909	USH1C	YDL124W	YDL124W
DBF4/UBR1	ENSG00000024048	DBF4	YGR184C	UBR1
TBXA2R/PAN1	ENSG00000024422	TBXA2R	YIR006C	PAN1
IFRD1/GTR2	ENSG00000025039	IFRD1	YGR163W	GTR2
GTF2IRD1/CTI6	ENSG00000025293	GTF2IRD1	YPL181W	CTI6
PAF1/PPT1	ENSG00000025772	PAF1	YGR123C	PPT1
VPS41/CAJ1	ENSG00000025796	VPS41	YER048C	CAJ1
ARHGAP44/SRP1	ENSG00000025800	ARHGAP44	YNL189W	SRP1
ELAC2/KEL1	ENSG00000026025	ELAC2	YHR158C	KEL1
SCIN/RAD3	ENSG00000026036	SCIN	YER171W	RAD3
MYH13/YCR023C	ENSG00000026103	MYH13	YCR023C	YCR023C
ADIPOR2/YBR096W	ENSG00000026508	ADIPOR2	YBR096W	YBR096W
UPP2/OCT1	ENSG00000027001	UPP2	YKL134C	OCT1
MARK4/BUB1	ENSG00000027075	MARK4	YGR188C	BUB1
PAFAH1B1/ALK2	ENSG00000028203	PAFAH1B1	YBL009W	ALK2
NOS2/VPS5	ENSG00000028528	NOS2	YOR069W	VPS5
DNAH9/MTF1	ENSG00000029639	DNAH9	YMR228W	MTF1
GAS7/SES1	ENSG00000031698	GAS7	YDR023W	SES1
TRAPPC6A/WTM2	ENSG00000032389	TRAPPC6A	YOR229W	WTM2
MATK/TFC4	ENSG00000032742	MATK	YGR047C	TFC4
CD79B/CUS1	ENSG00000033030	CD79B	YMR240C	CUS1
SCN4A/ARB1	ENSG00000033050	SCN4A	YER036C	ARB1
PAX6/VPH1	ENSG00000033627	PAX6	YOR270C	VPH1
RHBDF1/AIM9	ENSG00000034152	RHBDF1	YER080W	AIM9
LUC7L/PEX3	ENSG00000034693	LUC7L	YDR329C	PEX3
BAIAP3/ATG8	ENSG00000034713	BAIAP3	YBL078C	ATG8
PIGQ/RFC1	ENSG00000035928	PIGQ	YOR217W	RFC1
TEAD3/RTT101	ENSG00000036257	TEAD3	YJL047C	RTT101
SELE/UBP5	ENSG00000036672	SELE	YER144C	UBP5
DNAJC11/MDS3	ENSG00000037637	DNAJC11	YGL197W	MDS3
MYLIP/MRI1	ENSG00000037757	MYLIP	YPR118W	MRI1
NOX1/TRM8	ENSG00000037897	NOX1	YDL201W	TRM8
E2F2/LSB6	ENSG00000038210	E2F2	YJL100W	LSB6
PSMB1/YNL193W	ENSG00000038382	PSMB1	YNL193W	YNL193W
SYN1/YLR413W	ENSG00000038427	SYN1	YLR413W	YLR413W
JARID2/BRR2	ENSG00000039123	JARID2	YER172C	BRR2
CAMK1G/GDE1	ENSG00000039560	CAMK1G	YPL110C	GDE1
CDK11A/PRE9	ENSG00000041357	CDK11A	YGR135W	PRE9
NADK/MOD5	ENSG00000041515	NADK	YOR274W	MOD5
TFAP2B/LSG1	ENSG00000041802	TFAP2B	YGL099W	LSG1
CYTH3/TDP1	ENSG00000042088	CYTH3	YBR223C	TDP1
ADAM22/APS2	ENSG00000042753	ADAM22	YJR058C	APS2
SYPL1/FHN1	ENSG00000042832	SYPL1	YGR131W	FHN1
SPAG9/DCN1	ENSG00000043093	SPAG9	YLR128W	DCN1
CELSR3/RDL1	ENSG00000043143	CELSR3	YOR285W	RDL1
MGST1/SCM3	ENSG00000044115	MGST1	YDL139C	SCM3
CRY1/YJR030C	ENSG00000044446	CRY1	YJR030C	YJR030C
NFIX/PAC1	ENSG00000047056	NFIX	YOR269W	PAC1
MMP25/URA8	ENSG00000047230	MMP25	YJR103W	URA8
IL32/VMA13	ENSG00000047249	IL32	YPR036W	VMA13
PKD1/RPB2	ENSG00000047315	PKD1	YOR151C	RPB2
MAPK8IP2/MLP1	ENSG00000047410	MAPK8IP2	YKR095W	MLP1
MED24/FET5	ENSG00000047457	MED24	YFL041W	FET5
SEC62/RPO41	ENSG00000047579	SEC62	YFL036W	RPO41
RPS20/CSG2	ENSG00000047936	RPS20	YBR036C	CSG2
CSDE1/RSM10	ENSG00000048544	CSDE1	YDR041W	RSM10
UBE3C/RBS1	ENSG00000048991	UBE3C	YDL189W	RBS1
REV3L/YKT6	ENSG00000049245	REV3L	YKL196C	YKT6
PAX7/APJ1	ENSG00000049323	PAX7	YNL077W	APJ1
MASP2/RSP5	ENSG00000049759	MASP2	YER125W	RSP5
TRAF3IP3/WBP1	ENSG00000049860	TRAF3IP3	YEL002C	WBP1
POMT2/YLR257W	ENSG00000050405	POMT2	YLR257W	YLR257W
VTA1/SMK1	ENSG00000050748	VTA1	YPR054W	SMK1
MLXIPL/PER33	ENSG00000051108	MLXIPL	YLR064W	PER33
BAZ1B/RAD51	ENSG00000051180	BAZ1B	YER095W	RAD51
RANBP9/SLH1	ENSG00000051341	RANBP9	YGR271W	SLH1
ETV7/CKI1	ENSG00000051382	ETV7	YLR133W	CKI1
SPRTN/NAN1	ENSG00000051596	SPRTN	YPL126W	NAN1
METTL13/UBX4	ENSG00000052126	METTL13	YMR067C	UBX4
ZNF207/TAF3	ENSG00000052723	ZNF207	YPL011C	TAF3
UQCRC1/RRP12	ENSG00000052749	UQCRC1	YPL012W	RRP12
CD9/ERG25	ENSG00000052802	CD9	YGR060W	ERG25
NCAPD2/APD1	ENSG00000052841	NCAPD2	YBR151W	APD1
IFFO1/RAP1	ENSG00000053254	IFFO1	YNL216W	RAP1
GIPR/AAD10	ENSG00000053371	GIPR	YJR155W	AAD10
NISCH/MRT4	ENSG00000053372	NISCH	YKL009W	MRT4
STAB1/USE1	ENSG00000053501	STAB1	YGL098W	USE1
FUZ/YDR090C	ENSG00000053918	FUZ	YDR090C	YDR090C
PRSS3/TRS31	ENSG00000054116	PRSS3	YDR472W	TRS31
CD4/FKH2	ENSG00000054598	CD4	YNL068C	FKH2
LRRC23/CDC53	ENSG00000055130	LRRC23	YDL132W	CDC53
BTK/PEX11	ENSG00000055163	BTK	YOL147C	PEX11
HFE/UBX2	ENSG00000055208	HFE	YML013W	UBX2
SCMH1/SKY1	ENSG00000055332	SCMH1	YMR216C	SKY1
FYN/DIG1	ENSG00000055609	FYN	YPL049C	DIG1
HIVEP2/PUF3	ENSG00000055917	HIVEP2	YLL013C	PUF3
TCEB3/YDR114C	ENSG00000056558	TCEB3	YDR114C	YDR114C
LYPLA2/GLG2	ENSG00000056998	LYPLA2	YJL137C	GLG2
NME2/MSH6	ENSG00000057468	NME2	YDR097C	MSH6
APBA3/GDI1	ENSG00000057608	APBA3	YER136W	GDI1
MKS1/ATG5	ENSG00000057663	MKS1	YPL149W	ATG5
ABHD5/KNS1	ENSG00000058091	ABHD5	YLL019C	KNS1
KAL1/SEC61	ENSG00000058262	KAL1	YLR378C	SEC61
AKAP8L/DIN7	ENSG00000058404	AKAP8L	YDR263C	DIN7
UTP18/RPC37	ENSG00000058600	UTP18	YKR025W	RPC37
RNF216/DNF2	ENSG00000058668	RNF216	YDR093W	DNF2
TTC19/CTH1	ENSG00000059145	TTC19	YDR151C	CTH1
PTBP1/XDJ1	ENSG00000059769	PTBP1	YLR090W	XDJ1
DPF1/PSR2	ENSG00000060069	DPF1	YLR019W	PSR2
SYT7/TPK3	ENSG00000060237	SYT7	YKL166C	TPK3
PIK3C2A/FMP37	ENSG00000060762	PIK3C2A	YGL080W	FMP37
PLAUR/POT1	ENSG00000060971	PLAUR	YIL160C	POT1
ANLN/SDH4	ENSG00000061794	ANLN	YDR178W	SDH4
WIZ/AIF1	ENSG00000062096	WIZ	YNR074C	AIF1
RABGAP1/RSN1	ENSG00000062598	RABGAP1	YMR266W	RSN1
DCN/POL1	ENSG00000062822	DCN	YNL102W	POL1
PPP5C/RKM2	ENSG00000063046	PPP5C	YDR198C	RKM2
MAP4K3/RPL18B	ENSG00000063177	MAP4K3	YNL301C	RPL18B
ZBTB32/NOP13	ENSG00000063244	ZBTB32	YNL175C	NOP13
TYROBP/ENT2	ENSG00000063245	TYROBP	YLR206W	ENT2
GABRA3/YIL165C	ENSG00000063438	GABRA3	YIL165C	YIL165C
BRCA1/GLO2	ENSG00000063854	BRCA1	YDR272W	GLO2
ERCC1/YAF9	ENSG00000063978	ERCC1	YNL107W	YAF9
CD22/YKL075C	ENSG00000064012	CD22	YKL075C	YKL075C
SEMA3B/TAF2	ENSG00000064313	SEMA3B	YCR042C	TAF2
MBTPS2/MTR10	ENSG00000064419	MBTPS2	YOR160W	MTR10
LTF/YLR271W	ENSG00000064607	LTF	YLR271W	YLR271W
NR1H4/YBR235W	ENSG00000064651	NR1H4	YBR235W	YBR235W
ALOX5/YIG1	ENSG00000064666	ALOX5	YPL201C	YIG1
CALCOCO1/RRP3	ENSG00000064703	CALCOCO1	YHR065C	RRP3
UBR7/MLH2	ENSG00000064933	UBR7	YLR035C	MLH2
MAP4K5/HMO1	ENSG00000064961	MAP4K5	YDR174W	HMO1
EHD3/OSH2	ENSG00000064999	EHD3	YDL019C	OSH2
PSMC4/GPA1	ENSG00000065135	PSMC4	YHR005C	GPA1
CLDN11/PSE1	ENSG00000065150	CLDN11	YMR308C	PSE1
MVP/CAR2	ENSG00000065154	MVP	YLR438W	CAR2
NUB1/PWP2	ENSG00000065183	NUB1	YCR057C	PWP2
CLK1/AKL1	ENSG00000065243	CLK1	YBR059C	AKL1
ENSG00000013455/KRS1	ENSG00000065427	ENSG00000013455	YDR037W	KRS1
POLR3B/CUS2	ENSG00000065526	POLR3B	YNL286W	CUS2
ANGEL1/DBF2	ENSG00000065534	ANGEL1	YGR092W	DBF2
RNF14/KKQ8	ENSG00000065675	RNF14	YKL168C	KKQ8
DDX11/UTP15	ENSG00000065717	DDX11	YMR093W	UTP15
CD6/VAC7	ENSG00000065809	CD6	YNL054W	VAC7
TACC3/MAE1	ENSG00000065833	TACC3	YKL029C	MAE1
UFL1/MSB4	ENSG00000065882	UFL1	YOL112W	MSB4
POLA2/YPL245W	ENSG00000065883	POLA2	YPL245W	YPL245W
CAPN1/NHX1	ENSG00000065923	CAPN1	YDR456W	NHX1
ACPP/FHL1	ENSG00000065970	ACPP	YPR104C	FHL1
MDH1/PDE2	ENSG00000065989	MDH1	YOR360C	PDE2
SLC30A9/RTS1	ENSG00000066027	SLC30A9	YOR014W	RTS1
MTMR11/MIP6	ENSG00000066044	MTMR11	YHR015W	MIP6
CCDC88C/SNF12	ENSG00000066117	CCDC88C	YNR023W	SNF12
YAF2/RPH1	ENSG00000066135	YAF2	YER169W	RPH1
ZMYND11/HAP5	ENSG00000066136	ZMYND11	YOR358W	HAP5
WAS/ELG1	ENSG00000066455	WAS	YOR144C	ELG1
DPEP1/DUO1	ENSG00000066629	DPEP1	YGL061C	DUO1
BID/SEC7	ENSG00000066777	BID	YDR170C	SEC7
MATR3/HEM15	ENSG00000066926	MATR3	YOR176W	HEM15
RGPD5/RGD2	ENSG00000066933	RGPD5	YFL047W	RGD2
STMN4/TIF1	ENSG00000067048	STMN4	YKR059W	TIF1
NUDCD3/MAM33	ENSG00000067113	NUDCD3	YIL070C	MAM33
ISL1/LAG1	ENSG00000067167	ISL1	YHL003C	LAG1
IL20RA/FMP30	ENSG00000067177	IL20RA	YPL103C	FMP30
CLCA1/GIS2	ENSG00000067182	CLCA1	YNL255C	GIS2
ATP2C1/EEB1	ENSG00000067191	ATP2C1	YPL095C	EEB1
SRCIN1/SMC4	ENSG00000067208	SRCIN1	YLR086W	SMC4
IGF1/CDC19	ENSG00000067225	IGF1	YAL038W	CDC19
RALBP1/FCF2	ENSG00000067334	RALBP1	YLR051C	FCF2
RUFY3/RHO1	ENSG00000067560	RUFY3	YPR165W	RHO1
CNTN1/TCB3	ENSG00000067715	CNTN1	YML072C	TCB3
WWTR1/HOS1	ENSG00000068024	WWTR1	YPR068C	HOS1
AGPS/RTG3	ENSG00000068323	AGPS	YBL103C	RTG3
ATP1A2/YDR026C	ENSG00000068354	ATP1A2	YDR026C	YDR026C
TTC27/FAA1	ENSG00000068366	TTC27	YOR317W	FAA1
MARCO/SPP2	ENSG00000068394	MARCO	YOR148C	SPP2
SYT13/TRM7	ENSG00000068438	SYT13	YBR061C	TRM7
SNAI2/KCS1	ENSG00000068745	SNAI2	YDR017C	KCS1
CD74/TOA1	ENSG00000068781	CD74	YOR194C	TOA1
HGF/KRE28	ENSG00000068793	HGF	YDR532C	KRE28
ZRANB1/HST1	ENSG00000068903	ZRANB1	YOL068C	HST1
NCDN/GLT1	ENSG00000069248	NCDN	YDL171C	GLT1
ZFP64/VPS35	ENSG00000069329	ZFP64	YJL154C	VPS35
MNAT1/YDJ1	ENSG00000069345	MNAT1	YNL064C	YDJ1
SAMD4A/MBP1	ENSG00000069399	SAMD4A	YDL056W	MBP1
RUNX3/NFT1	ENSG00000069431	RUNX3	YKR103W	NFT1
MRE11A/BIT61	ENSG00000069667	MRE11A	YJL058C	BIT61
PLEKHB1/SDT1	ENSG00000069712	PLEKHB1	YGL224C	SDT1
SERPINB1/REF2	ENSG00000069849	SERPINB1	YDR195W	REF2
SPAST/HUL5	ENSG00000069869	SPAST	YGL141W	HUL5
ENSG00000021602/RSA4	ENSG00000069966	ENSG00000021602	YCR072C	RSA4
NRXN3/UFD1	ENSG00000070010	NRXN3	YGR048W	UFD1
AQR/IKI3	ENSG00000070061	AQR	YLR384C	IKI3
CPS1/PFY1	ENSG00000070087	CPS1	YOR122C	PFY1
C8B/UIP3	ENSG00000070159	C8B	YAR027W	UIP3
FHL1/NIC96	ENSG00000070182	FHL1	YFR002W	NIC96
RTFDC1/ERO1	ENSG00000070371	RTFDC1	YML130C	ERO1
GABRA1/AIM38	ENSG00000070423	GABRA1	YNR018W	AIM38
NLRP2/CBF1	ENSG00000070444	NLRP2	YJR060W	CBF1
RNF10/POL4	ENSG00000070501	RNF10	YCR014C	POL4
ZDHHC6/KAR2	ENSG00000070718	ZDHHC6	YJL034W	KAR2
RNH1/YAT2	ENSG00000070748	RNH1	YER024W	YAT2
NDUFS1/MUD2	ENSG00000070756	NDUFS1	YKL074C	MUD2
RB1CC1/RPA190	ENSG00000070761	RB1CC1	YOR341W	RPA190
ERP44/CKA1	ENSG00000070770	ERP44	YIL035C	CKA1
ALAS1/GCD6	ENSG00000070785	ALAS1	YDR211W	GCD6
BIRC3/CIN4	ENSG00000070831	BIRC3	YMR138W	CIN4
AKAP11/PUT4	ENSG00000070915	AKAP11	YOR348C	PUT4
GLRX2/PMC1	ENSG00000070961	GLRX2	YGL006W	PMC1
SNAPC1/BOI1	ENSG00000071051	SNAPC1	YBL085W	BOI1
STRAP/AIP1	ENSG00000071127	STRAP	YMR092C	AIP1
ABCC2/YKL023W	ENSG00000071205	ABCC2	YKL023W	YKL023W
DEF6/YNG2	ENSG00000071243	DEF6	YHR090C	YNG2
PLEKHO1/BUD23	ENSG00000071462	PLEKHO1	YCR047C	BUD23
GCLM/HRD3	ENSG00000071537	GCLM	YLR207W	HRD3
UBR2/YTA6	ENSG00000071539	UBR2	YPL074W	YTA6
EHD2/ULS1	ENSG00000071794	EHD2	YOR191W	ULS1
RRAGD/TSR4	ENSG00000071994	RRAGD	YOL022C	TSR4
HSF2/PHO85	ENSG00000072062	HSF2	YPL031C	PHO85
PHF20/YBL107C	ENSG00000072110	PHF20	YBL107C	YBL107C
NR1H3/VPS70	ENSG00000072133	NR1H3	YJR126C	VPS70
NCAPH2/SIW14	ENSG00000072135	NCAPH2	YNL032W	SIW14
TOMM34/TRE1	ENSG00000072274	TOMM34	YPL176C	TRE1
SEC63/RAD6	ENSG00000072401	SEC63	YGL058W	RAD6
KPNA6/SMC1	ENSG00000072501	KPNA6	YFL008W	SMC1
VIM/BUD3	ENSG00000072518	VIM	YCL014W	BUD3
RTEL1-TNFRSF6B/IMG1	ENSG00000072609	RTEL1-TNFRSF6B	YCR046C	IMG1
FAS/CDC4	ENSG00000072803	FAS	YFL009W	CDC4
CD44/AGE1	ENSG00000072818	CD44	YDR524C	AGE1
KCNG1/RRP4	ENSG00000072832	KCNG1	YHR069C	RRP4
SLAMF7/BNI4	ENSG00000072864	SLAMF7	YNL233W	BNI4
MIPEP/APM2	ENSG00000072958	MIPEP	YHL019C	APM2
PRKCH/SEC2	ENSG00000073009	PRKCH	YNL272C	SEC2
INSRR/SRO77	ENSG00000073350	INSRR	YBL106C	SRO77
IFNGR1/ECM5	ENSG00000073614	IFNGR1	YMR176W	ECM5
SH2D2A/STE6	ENSG00000073734	SH2D2A	YKL209C	STE6
TNFRSF1B/YAP1802	ENSG00000073921	TNFRSF1B	YGR241C	YAP1802
VEZT/SEC18	ENSG00000073969	VEZT	YBR080C	SEC18
POU2F2/YJU3	ENSG00000074416	POU2F2	YKL094W	YJU3
SNX1/HSL1	ENSG00000074590	SNX1	YKL101W	HSL1
TBPL1/SBA1	ENSG00000074696	TBPL1	YKL117W	SBA1
ARNTL2/DOC1	ENSG00000074755	ARNTL2	YGL240W	DOC1
BCLAF1/ENO2	ENSG00000074800	BCLAF1	YHR174W	ENO2
ANK1/IST2	ENSG00000074855	ANK1	YBR086C	IST2
TFB1M/SLN1	ENSG00000074964	TFB1M	YIL147C	SLN1
RABEP1/MTC5	ENSG00000075188	RABEP1	YDR128W	MTC5
HMGB3/RAX2	ENSG00000075223	HMGB3	YLR084C	RAX2
NUP160/ERG10	ENSG00000075239	NUP160	YPL028W	ERG10
BAK1/YNL095C	ENSG00000075292	BAK1	YNL095C	YNL095C
MUSK/KCC4	ENSG00000075413	MUSK	YCL024W	KCC4
IKZF2/TAO3	ENSG00000075539	IKZF2	YIL129C	TAO3
GRN/ARP7	ENSG00000075624	GRN	YPR034W	ARP7
ARHGAP31/SPO14	ENSG00000075651	ARHGAP31	YKR031C	SPO14
NR2E3/YNL046W	ENSG00000075711	NR2E3	YNL046W	YNL046W
CENPQ/YPT6	ENSG00000075785	CENPQ	YLR262C	YPT6
SARS/PRP39	ENSG00000075856	SARS	YML046W	PRP39
RANBP3/YOR223W	ENSG00000075891	RANBP3	YOR223W	YOR223W
ARID4A/RRP45	ENSG00000075914	ARID4A	YDR280W	RRP45
TSSC1/MCM2	ENSG00000076003	TSSC1	YBL023C	MCM2
ENSG00000032514/REX2	ENSG00000076043	ENSG00000032514	YLR059C	REX2
IFT88/YIL077C	ENSG00000076053	IFT88	YIL077C	YIL077C
ZCCHC8/RSC2	ENSG00000076108	ZCCHC8	YLR357W	RSC2
ABCF2/MLH1	ENSG00000076242	ABCF2	YMR167W	MLH1
LRRC7/UNG1	ENSG00000076248	LRRC7	YML021C	UNG1
UBA6/GAL80	ENSG00000076555	UBA6	YML051W	GAL80
GAB2/SLX8	ENSG00000076604	GAB2	YER116C	SLX8
ATP6V0A1/MON1	ENSG00000076685	ATP6V0A1	YGL124C	MON1
PIAS1/YIP1	ENSG00000076716	PIAS1	YGR172C	YIP1
SLC4A7/ERV1	ENSG00000076984	SLC4A7	YGR029W	ERV1
APBA2/NRK1	ENSG00000077009	APBA2	YNL129W	NRK1
UHRF1/AVO2	ENSG00000077063	UHRF1	YMR068W	AVO2
MAP2K3/TOP2	ENSG00000077097	MAP2K3	YNL088W	TOP2
TMSB10/SKP2	ENSG00000077235	TMSB10	YNL311C	SKP2
RNF19A/YTP1	ENSG00000077238	RNF19A	YNL237W	YTP1
PEX3/UBP1	ENSG00000077254	PEX3	YDL122W	UBP1
GABARAPL2/MSL1	ENSG00000077312	GABARAPL2	YIR009W	MSL1
MYOC/SKI6	ENSG00000077348	MYOC	YGR195W	SKI6
SH3YL1/CDC55	ENSG00000077380	SH3YL1	YGL190C	CDC55
VCL/HST2	ENSG00000077463	VCL	YPL015C	HST2
DAPK2/CUR1	ENSG00000077522	DAPK2	YPR158W	CUR1
NSMAF/CAP2	ENSG00000077549	NSMAF	YIL034C	CAP2
ADSS/UBC1	ENSG00000077721	ADSS	YDR177W	UBC1
STAP1/TPK1	ENSG00000077782	STAP1	YJL164C	TPK1
TIMP2/FPR2	ENSG00000077800	TIMP2	YDR519W	FPR2
RFC1/RAD34	ENSG00000077809	RFC1	YDR314C	RAD34
CUL3/SIZ1	ENSG00000078043	CUL3	YDR409W	SIZ1
MYOM2/SSK2	ENSG00000078061	MYOM2	YNR031C	SSK2
OTC/DUR1,2	ENSG00000078070	OTC	YBR208C	DUR1,2
USP2/NUM1	ENSG00000078114	USP2	YDR150W	NUM1
CASR/UBC12	ENSG00000078140	CASR	YLR306W	UBC12
TUBG2/INP51	ENSG00000078269	TUBG2	YIL002C	INP51
RPL26L1/CHA4	ENSG00000078304	RPL26L1	YLR098C	CHA4
FLT4/STE4	ENSG00000078369	FLT4	YOR212W	STE4
NSUN2/SNT2	ENSG00000078403	NSUN2	YGL131C	SNT2
FBXO42/STE23	ENSG00000078618	FBXO42	YLR389C	STE23
MRI1/POR1	ENSG00000078668	MRI1	YNL055C	POR1
METTL1/MET13	ENSG00000078747	METTL1	YGL125W	MET13
HOXC8/INN1	ENSG00000078902	HOXC8	YNL152W	INN1
AGA/STP22	ENSG00000078967	AGA	YCL008C	STP22
ENSG00000038102/YKU80	ENSG00000079246	ENSG00000038102	YMR106C	YKU80
PI4K2B/STE7	ENSG00000079277	PI4K2B	YDL159W	STE7
MAT2B/REX3	ENSG00000079313	MAT2B	YLR107W	REX3
TLL1/SRP102	ENSG00000079332	TLL1	YKL154W	SRP102
EDC4/RGT2	ENSG00000079393	EDC4	YDL138W	RGT2
TRIO/ERG9	ENSG00000079459	TRIO	YHR190W	ERG9
VCAN/PGM2	ENSG00000079739	VCAN	YMR105C	PGM2
MSR1/DBP1	ENSG00000079785	MSR1	YPL119C	DBP1
CDH1/HAL1	ENSG00000079819	CDH1	YPR005C	HAL1
SKIV2L2/VAM3	ENSG00000079950	SKIV2L2	YOR106W	VAM3
DNAH5/BOR1	ENSG00000080493	DNAH5	YNL275W	BOR1
ZFYVE16/MOT1	ENSG00000080503	ZFYVE16	YPL082C	MOT1
C6/AYR1	ENSG00000080511	C6	YIL124W	AYR1
RAI14/IRC6	ENSG00000080561	RAI14	YFR043C	IRC6
SOX30/ISW2	ENSG00000080603	SOX30	YOR304W	ISW2
PNKP/PUF6	ENSG00000080608	PNKP	YDR496C	PUF6
SPDL1/MCM16	ENSG00000080709	SPDL1	YPR046W	MCM16
STAU2/MOT2	ENSG00000080802	STAU2	YER068W	MOT2
RTN4R/HEM13	ENSG00000080819	RTN4R	YDR044W	HEM13
PHF23/TFG2	ENSG00000080823	PHF23	YGR005C	TFG2
CDH10/PHO84	ENSG00000081019	CDH10	YML123C	PHO84
INPP4A/YRB2	ENSG00000081026	INPP4A	YIL063C	YRB2
RAB27B/STE12	ENSG00000081189	RAB27B	YHR084W	STE12
PSMA4/GUT2	ENSG00000081277	PSMA4	YIL155C	GUT2
MYO16/YKL027W	ENSG00000081307	MYO16	YKL027W	YKL027W
LSG1/RPA12	ENSG00000081386	LSG1	YJR063W	RPA12
PARP3/MTC1	ENSG00000081479	PARP3	YJL123C	MTC1
TNC/YVH1	ENSG00000081721	TNC	YIR026C	YVH1
TDP1/YOR296W	ENSG00000081803	TDP1	YOR296W	YOR296W
MED17/TRI1	ENSG00000082014	MED17	YMR233W	TRI1
CAPG/PMD1	ENSG00000082397	CAPG	YER132C	PMD1
AP2S1/YDL180W	ENSG00000082438	AP2S1	YDL180W	YDL180W
USH2A/MRPL22	ENSG00000082515	USH2A	YNL177C	MRPL22
ZPBP/PFS2	ENSG00000082516	ZPBP	YNL317W	PFS2
TG/TMS1	ENSG00000082556	TG	YDR105C	TMS1
ADAM28/YCK1	ENSG00000082701	ADAM28	YHR135C	YCK1
BARX2/YLR156W	ENSG00000082781	BARX2	YLR156W	YLR156W
DCUN1D1/MPC54	ENSG00000082805	DCUN1D1	YOR177C	MPC54
PHF15/CRM1	ENSG00000082898	PHF15	YGR218W	CRM1
ZIC2/MET22	ENSG00000083290	ZIC2	YOL064C	MET22
LCP2/KAP104	ENSG00000083312	LCP2	YBR017C	KAP104
TRIT1/YMR018W	ENSG00000083457	TRIT1	YMR018W	YMR018W
ADRB1/AEP2	ENSG00000083750	ADRB1	YMR282C	AEP2
ENSG00000043822/YKL162C	ENSG00000083799	ENSG00000043822	YKL162C	YKL162C
GUCA2B/RPS5	ENSG00000083845	GUCA2B	YJR123W	RPS5
CUL7/APT2	ENSG00000083857	CUL7	YDR441C	APT2
CTNNA1/SLZ1	ENSG00000083896	CTNNA1	YNL196C	SLZ1
PHKA2/SBP1	ENSG00000084072	PHKA2	YHL034C	SBP1
EPHA3/STE24	ENSG00000084073	EPHA3	YJR117W	STE24
HSPA5/TIF34	ENSG00000084623	HSPA5	YMR146C	TIF34
DSG2/SMC3	ENSG00000084674	DSG2	YJL074C	SMC3
GEMIN8/PEX1	ENSG00000084731	GEMIN8	YKL197C	PEX1
OFD1/IML2	ENSG00000084754	OFD1	YJL082W	IML2
PREX2/URA2	ENSG00000084774	PREX2	YJL130C	URA2
WDR37/CGR1	ENSG00000085063	WDR37	YGL029W	CGR1
YTHDC2/DAP2	ENSG00000085377	YTHDC2	YHR028C	DAP2
CTPS2/SEH1	ENSG00000085415	CTPS2	YGL100W	SEH1
ATP6V1H/TUP1	ENSG00000085433	ATP6V1H	YCR084C	TUP1
POLR2B/CTS2	ENSG00000085465	POLR2B	YDR371W	CTS2
TPR/MDL1	ENSG00000085563	TPR	YLR188W	MDL1
CP/YPR1	ENSG00000085662	CP	YDR368W	YPR1
DTNBP1/YMC1	ENSG00000085719	DTNBP1	YPR058W	YMC1
XK/ABP1	ENSG00000085733	XK	YCR088W	ABP1
ARHGAP6/YKR018C	ENSG00000085831	ARHGAP6	YKR018C	YKR018C
MAP4/END3	ENSG00000085832	MAP4	YNL084C	END3
GOPC/CTF19	ENSG00000085871	GOPC	YPL018W	CTF19
ROS1/SQS1	ENSG00000085872	ROS1	YNL224C	SQS1
HDAC9/MDJ1	ENSG00000086061	HDAC9	YFL016C	MDJ1
RRM2B/FAP1	ENSG00000086102	RRM2B	YNL023C	FAP1
TNFRSF17/DIM1	ENSG00000086189	TNFRSF17	YPL266W	DIM1
LMO3/KAP120	ENSG00000086200	LMO3	YPL125W	KAP120
MRPS10/MRPL24	ENSG00000086504	MRPS10	YMR193W	MRPL24
GUCA1A/CIN5	ENSG00000086548	GUCA1A	YOR028C	CIN5
RSF1/CWC2	ENSG00000086589	RSF1	YDL209C	CWC2
VPS13D/EMP24	ENSG00000086598	VPS13D	YGL200C	EMP24
CELF2/RPS1B	ENSG00000086712	CELF2	YML063W	RPS1B
R3HDM1/PPH3	ENSG00000086717	R3HDM1	YDR075W	PPH3
COL9A2/TOM1	ENSG00000086758	COL9A2	YDR457W	TOM1
KITLG/ALG9	ENSG00000086848	KITLG	YNL219C	ALG9
ERCC8/VPS68	ENSG00000087008	ERCC8	YOL129W	VPS68
VAMP3/SPS19	ENSG00000087076	VAMP3	YNL202W	SPS19
PER3/SGF11	ENSG00000087152	PER3	YPL047W	SGF11
UTS2/ISA1	ENSG00000087206	UTS2	YLL027W	ISA1
TNFRSF9/ATP18	ENSG00000087245	TNFRSF9	YML081C-A	ATP18
EPN3/TPA1	ENSG00000087263	EPN3	YER049W	TPA1
LTBP1/RIO2	ENSG00000087274	LTBP1	YNL207W	RIO2
RCN1/HAS1	ENSG00000088205	RCN1	YMR290C	HAS1
ELN/RPS2	ENSG00000088247	ELN	YGL123W	RPS2
RFC2/REI1	ENSG00000088367	RFC2	YBR267W	REI1
ARID1B/COQ9	ENSG00000088682	ARID1B	YLR201C	COQ9
NEDD4L/FPR1	ENSG00000088832	NEDD4L	YNL135C	FPR1
FOXP3/SHP1	ENSG00000088833	FOXP3	YBL058W	SHP1
HEXB/DYN2	ENSG00000088986	HEXB	YDR424C	DYN2
JKAMP/IRC19	ENSG00000088992	JKAMP	YLL033W	IRC19
DKK3/BRL1	ENSG00000089006	DKK3	YHR036W	BRL1
ARHGEF5/RPL6A	ENSG00000089009	ARHGEF5	YML073C	RPL6A
NFE2L3/APC5	ENSG00000089053	NFE2L3	YOR249C	APC5
LIMA1/REX4	ENSG00000089094	LIMA1	YOL080C	REX4
SLC4A8/GCN1	ENSG00000089154	SLC4A8	YGL195W	GCN1
PTGER3/PXL1	ENSG00000089159	PTGER3	YKR090W	PXL1
MAPK9/TFS1	ENSG00000089220	MAPK9	YLR178C	TFS1
COL23A1/NCP1	ENSG00000089250	COL23A1	YHR042W	NCP1
BCAR1/PUB1	ENSG00000089280	BCAR1	YNL016W	PUB1
FAM160A2/TAP42	ENSG00000089289	FAM160A2	YMR028W	TAP42
HERPUD1/ROT2	ENSG00000089597	HERPUD1	YBR229C	ROT2
HOMER3/BIR1	ENSG00000089685	HOMER3	YJR089W	BIR1
RAD51/MAK5	ENSG00000089737	RAD51	YBR142W	MAK5
POLQ/YMR244W	ENSG00000090006	POLQ	YMR244W	YMR244W
PIK3CB/YLL056C	ENSG00000090013	PIK3CB	YLL056C	YLL056C
ENSG00000051415/LCB2	ENSG00000090054	ENSG00000051415	YDR062W	LCB2
CYBA/PAP1	ENSG00000090060	CYBA	YKR002W	PAP1
THOC3/FYV10	ENSG00000090316	THOC3	YIL097W	FYV10
HEBP2/XBP1	ENSG00000090339	HEBP2	YIL101C	XBP1
PLEKHA5/LST8	ENSG00000090372	PLEKHA5	YNL006W	LST8
PRSS8/PEX12	ENSG00000090432	PRSS8	YMR026C	PEX12
SIKE1/YNR064C	ENSG00000090487	SIKE1	YNR064C	YNR064C
RRP12/MPS2	ENSG00000090565	RRP12	YGL075C	MPS2
MSMO1/JNM1	ENSG00000090659	MSMO1	YMR294W	JNM1
TTC17/ALA1	ENSG00000090861	TTC17	YOR335C	ALA1
ALX4/SEC3	ENSG00000090989	ALX4	YER008C	SEC3
FOXN3/LPD1	ENSG00000091140	FOXN3	YFL018C	LPD1
AKR7A2/RPN14	ENSG00000091157	AKR7A2	YGL004C	RPN14
MRTO4/IML1	ENSG00000091428	MRTO4	YJR138W	IML1
USE1/FUM1	ENSG00000091483	USE1	YPL262W	FUM1
MCF2L2/SKT5	ENSG00000091490	MCF2L2	YBL061C	SKT5
NRIP2/ECM30	ENSG00000091536	NRIP2	YLR436C	ECM30
LAMA3/MUP3	ENSG00000092068	LAMA3	YHL036W	MUP3
ANAPC4/SLY1	ENSG00000092108	ANAPC4	YDR189W	SLY1
KCNQ1/GVP36	ENSG00000092200	KCNQ1	YIL041W	GVP36
TRAPPC3/SPT16	ENSG00000092201	TRAPPC3	YGL207W	SPT16
THRAP3/ERT1	ENSG00000092208	THRAP3	YBR239C	ERT1
PHPT1/ADE16	ENSG00000092421	PHPT1	YLR028C	ADE16
ENTPD2/YVC1	ENSG00000092439	ENTPD2	YOR087W	YVC1
ARID4B/ELM1	ENSG00000092445	ARID4B	YKL048C	ELM1
PTPRN/SOF1	ENSG00000092470	PTPRN	YLL011W	SOF1
KIF1B/SPO20	ENSG00000092531	KIF1B	YMR017W	SPO20
FOXC1/SER3	ENSG00000092621	FOXC1	YER081W	SER3
SYNE2/MLC1	ENSG00000092841	SYNE2	YGL106W	MLC1
CBLN4/HMF1	ENSG00000092847	CBLN4	YER057C	HMF1
CHRDL2/AFT2	ENSG00000093010	CHRDL2	YPL202C	AFT2
RELT/RSM22	ENSG00000093167	RELT	YKL155C	RSM22
NOP58/ETP1	ENSG00000094631	NOP58	YHL010C	ETP1
KCNH2/SLP1	ENSG00000094975	KCNH2	YOR154W	SLP1
CUL1/DYS1	ENSG00000095059	CUL1	YHR068W	DYS1
CYFIP2/GID7	ENSG00000095066	CYFIP2	YCL039W	GID7
TAB2/RET2	ENSG00000095139	TAB2	YFR051C	RET2
EIF2AK2/VAC8	ENSG00000095261	EIF2AK2	YEL013W	VAC8
KMT2C/MSS51	ENSG00000095303	KMT2C	YLR203C	MSS51
PUM2/CAT2	ENSG00000095321	PUM2	YML042W	CAT2
MRPL43/VMA7	ENSG00000095539	MRPL43	YGR020C	VMA7
ITIH4/ISW1	ENSG00000095564	ITIH4	YBR245C	ISW1
C4orf27/HSP150	ENSG00000095794	C4orf27	YJL159W	HSP150
ZFR/SGV1	ENSG00000096063	ZFR	YPR161C	SGV1
NPFFR2/CEF1	ENSG00000096401	NPFFR2	YMR213W	CEF1
ENSG00000056345/ILV1	ENSG00000096433	ENSG00000056345	YER086W	ILV1
PHF21B/TID3	ENSG00000096696	PHF21B	YIL144W	TID3
TRAF1/SIR2	ENSG00000096717	TRAF1	YDL042C	SIR2
PCGF2/HRR25	ENSG00000097007	PCGF2	YPL204W	HRR25
IL17RB/ERP2	ENSG00000099203	IL17RB	YAL007C	ERP2
TRAF3IP2/MGR1	ENSG00000099204	TRAF3IP2	YCL044C	MGR1
GYG2/NRG2	ENSG00000099326	GYG2	YBR066C	NRG2
SERPINB3/FRE8	ENSG00000099331	SERPINB3	YLR047C	FRE8
PKP2/RPN12	ENSG00000099341	PKP2	YFR052W	RPN12
MSH4/EMP70	ENSG00000099622	MSH4	YLR083C	EMP70
F7/ATP16	ENSG00000099624	F7	YDL004W	ATP16
GDI2/NOP4	ENSG00000099783	GDI2	YPL043W	NOP4
PRDM1/CDC34	ENSG00000099804	PRDM1	YDR054C	CDC34
ATG5/RPB5	ENSG00000099817	ATG5	YBR154C	RPB5
PITHD1/GPD2	ENSG00000099875	PITHD1	YOL059W	GPD2
MTA3/YRB1	ENSG00000099901	MTA3	YDR002W	YRB1
USP13/RGC1	ENSG00000099940	USP13	YPR115W	RGC1
LAMC2/SHO1	ENSG00000099942	LAMC2	YER118C	SHO1
CDK14/RPA34	ENSG00000099968	CDK14	YJL148W	RPA34
SEC61A1/UBI4	ENSG00000099995	SEC61A1	YLL039C	UBI4
PPP1R12A/SMD1	ENSG00000100028	PPP1R12A	YGR074W	SMD1
RASGRF1/KSS1	ENSG00000100030	RASGRF1	YGR040W	KSS1
CAMK2B/PTC3	ENSG00000100034	CAMK2B	YBL056W	PTC3
CROCC/CTP1	ENSG00000100075	CROCC	YBR291C	CTP1
POLR3E/GGA1	ENSG00000100083	POLR3E	YDR358W	GGA1
ATP2B4/HIR2	ENSG00000100084	ATP2B4	YOR038C	HIR2
ZC3H11A/RGA1	ENSG00000100092	ZC3H11A	YOR127W	RGA1
RIOK2/STP3	ENSG00000100105	RIOK2	YLR375W	STP3
NDC1/SPC105	ENSG00000100106	NDC1	YGL093W	SPC105
FLYWCH1/SPP382	ENSG00000100109	FLYWCH1	YLR424W	SPP382
UNKL/NHP2	ENSG00000100138	UNKL	YDL208W	NHP2
ALDH18A1/RPO26	ENSG00000100142	ALDH18A1	YPR187W	RPO26
TARBP1/YLR462W	ENSG00000100151	TARBP1	YLR462W	YLR462W
MXD1/DBP3	ENSG00000100201	MXD1	YGL078C	DBP3
CDK17/DMC1	ENSG00000100206	CDK17	YER179W	DMC1
DNAJC25/BOP3	ENSG00000100207	DNAJC25	YNL042W	BOP3
PSD/AIM33	ENSG00000100225	PSD	YML087C	AIM33
CTDP1/TUF1	ENSG00000100226	CTDP1	YOR187W	TUF1
YBX3/SAP190	ENSG00000100239	YBX3	YKR028W	SAP190
WNK1/CSH1	ENSG00000100242	WNK1	YBR161W	CSH1
CCAR1/PGA3	ENSG00000100243	CCAR1	YML125C	PGA3
OGFR/LSB1	ENSG00000100266	OGFR	YGR136W	LSB1
GNA15/APL1	ENSG00000100280	GNA15	YJR005W	APL1
CREB3L3/SUT1	ENSG00000100284	CREB3L3	YGL162W	SUT1
PTPRU/HMX1	ENSG00000100292	PTPRU	YLR205C	HMX1
SNRNP40/YJR011C	ENSG00000100296	SNRNP40	YJR011C	YJR011C
COL11A1/PET54	ENSG00000100320	COL11A1	YGR222W	PET54
MPC1/MYO4	ENSG00000100345	MPC1	YAL029C	MYO4
ACAA1/BUB2	ENSG00000100359	ACAA1	YMR055C	BUB2
BCAT1/YLR224W	ENSG00000100365	BCAT1	YLR224W	YLR224W
HDAC7/YIA6	ENSG00000100372	HDAC7	YIL006W	YIA6
LZTS1/HSP12	ENSG00000100380	LZTS1	YFL014W	HSP12
SPAG4/HRT1	ENSG00000100387	SPAG4	YOL133W	HRT1
NCKAP1/RNA1	ENSG00000100401	NCKAP1	YMR235C	RNA1
MRPS35/APA2	ENSG00000100403	MRPS35	YDR530C	APA2
GUCY1B3/RPC25	ENSG00000100413	GUCY1B3	YKL144C	RPC25
SFSWAP/NTO1	ENSG00000100425	SFSWAP	YPR031W	NTO1
TNK2/FPR3	ENSG00000100442	TNK2	YML074C	FPR3
CDH3/PAU15	ENSG00000100448	CDH3	YIR041W	PAU15
ARSF/TIF3	ENSG00000100461	ARSF	YPR163C	TIF3
GPBP1/GPH1	ENSG00000100504	GPBP1	YPR160W	GPH1
CS/RAD27	ENSG00000100526	CS	YKL113C	RAD27
LTK/VMA8	ENSG00000100554	LTK	YEL051W	VMA8
MRPS24/PRE10	ENSG00000100567	MRPS24	YOR362C	PRE10
ELMO2/VTI1	ENSG00000100568	ELMO2	YMR197C	VTI1
WAPAL/AHA1	ENSG00000100591	WAPAL	YDR214W	AHA1
APPBP2/LCB1	ENSG00000100596	APPBP2	YMR296C	LCB1
POLD1/RRT6	ENSG00000100605	POLD1	YGL146C	RRT6
SEZ6/PTC6	ENSG00000100614	SEZ6	YCR079W	PTC6
EIF4B/YIL001W	ENSG00000100628	EIF4B	YIL001W	YIL001W
GLTSCR1/SGN1	ENSG00000100650	GLTSCR1	YIR001C	SGN1
RPL18/TIF5	ENSG00000100664	RPL18	YPR041W	TIF5
ISOC2/MPH1	ENSG00000100697	ISOC2	YIR002C	MPH1
U2AF2/ADE3	ENSG00000100714	U2AF2	YGR204W	ADE3
EPN1/YAP1	ENSG00000100722	EPN1	YML007W	YAP1
MED29/RPT1	ENSG00000100764	MED29	YKL145W	RPT1
AHRR/PRE2	ENSG00000100804	AHRR	YPR103W	PRE2
GSC2/ACE2	ENSG00000100811	GSC2	YLR131C	ACE2
GPC1/YHR080C	ENSG00000100814	GPC1	YHR080C	YHR080C
ADCK1/NOT5	ENSG00000100815	ADCK1	YPR072W	NOT5
HAGH/SRP54	ENSG00000100883	HAGH	YPR088C	SRP54
RNF4/RAD54	ENSG00000100888	RNF4	YGL163C	RAD54
CASP8/SCL1	ENSG00000100902	CASP8	YGL011C	SCL1
ASUN/MGA2	ENSG00000100906	ASUN	YIR033W	MGA2
DLX3/PCM1	ENSG00000100908	DLX3	YEL058W	PCM1
SPA17/YHR035W	ENSG00000100934	SPA17	YHR035W	YHR035W
WISP2/LEA1	ENSG00000100949	WISP2	YPL213W	LEA1
NGFR/ATP12	ENSG00000100979	NGFR	YJL180C	ATP12
CDON/CIK1	ENSG00000101004	CDON	YMR198W	CIK1
TAF2/CBP3	ENSG00000101019	TAF2	YPL215W	CBP3
HIPK2/NMD3	ENSG00000101040	HIPK2	YHR170W	NMD3
TNPO3/DIA1	ENSG00000101049	TNPO3	YMR316W	DIA1
MEF2BNB-MEF2B/GAT2	ENSG00000101076	MEF2BNB-MEF2B	YMR136W	GAT2
RFXANK/PET9	ENSG00000101084	RFXANK	YBL030C	PET9
LPAR2/CDC15	ENSG00000101109	LPAR2	YAR019C	CDC15
CTSA/LYS9	ENSG00000101144	CTSA	YNR050C	LYS9
SUGP2/GLE2	ENSG00000101146	SUGP2	YER107C	GLE2
SLC12A2/BIO2	ENSG00000101150	SLC12A2	YGR286C	BIO2
SNX24/PRP6	ENSG00000101161	SNX24	YBR055C	PRP6
EYA2/PRE6	ENSG00000101182	EYA2	YOL038W	PRE6
CNN2/EAF7	ENSG00000101189	CNN2	YNL136W	EAF7
SNCAIP/IOC2	ENSG00000101191	SNCAIP	YLR095C	IOC2
DDX20/GID8	ENSG00000101193	DDX20	YMR135C	GID8
BTBD1/GLO3	ENSG00000101199	BTBD1	YER122C	GLO3
BCAS1/TEF2	ENSG00000101210	BCAS1	YBR118W	TEF2
POU1F1/YCH1	ENSG00000101224	POU1F1	YGR203W	YCH1
PMS1/YFL066C	ENSG00000101246	PMS1	YFL066C	YFL066C
HMG20B/CKA2	ENSG00000101266	HMG20B	YOR061W	CKA2
CALCRL/SEC23	ENSG00000101310	CALCRL	YPR181C	SEC23
TAF11/CYB2	ENSG00000101323	TAF11	YML054C	CYB2
ANKS1A/LIA1	ENSG00000101335	ANKS1A	YJR070C	LIA1
AP3D1/IRE1	ENSG00000101336	AP3D1	YHR079C	IRE1
ZNF76/APC1	ENSG00000101347	ZNF76	YNL172W	APC1
SLC9A3R2/KIP3	ENSG00000101350	SLC9A3R2	YGL216W	KIP3
NTHL1/IDH1	ENSG00000101365	NTHL1	YNL037C	IDH1
GNAI3/MIR1	ENSG00000101367	GNAI3	YJR077C	MIR1
IPO5/TTI1	ENSG00000101407	IPO5	YKL033W	TTI1
OAT/ARP4	ENSG00000101442	OAT	YJL081C	ARP4
WDR3/SAH1	ENSG00000101444	WDR3	YER043C	SAH1
PKN2/YPL034W	ENSG00000101474	PKN2	YPL034W	YPL034W
WDR18/UBP6	ENSG00000101557	WDR18	YFR010W	UBP6
TRAM2/ABD1	ENSG00000101654	TRAM2	YBR236C	ABD1
NTN1/RIO1	ENSG00000101782	NTN1	YOR119C	RIO1
GLP2R/PTI1	ENSG00000101811	GLP2R	YGR156W	PTI1
MCM10/NAS6	ENSG00000101843	MCM10	YGR232W	NAS6
DGKA/SIF2	ENSG00000101849	DGKA	YBR103W	SIF2
ERBB3/DAP1	ENSG00000101856	ERBB3	YPL170W	DAP1
ROPN1/MRS1	ENSG00000101871	ROPN1	YIR021W	MRS1
KARS/YPL039W	ENSG00000101888	KARS	YPL039W	YPL039W
PDIA5/PRS2	ENSG00000101911	PDIA5	YER099C	PRS2
NDUFB4/SET3	ENSG00000101945	NDUFB4	YKR029C	SET3
SPEN/YOR342C	ENSG00000101972	SPEN	YOR342C	YOR342C
MYLK/EPL1	ENSG00000101977	MYLK	YFL024C	EPL1
MAP2K4/YBL036C	ENSG00000101981	MAP2K4	YBL036C	YBL036C
SNAP91/PXA2	ENSG00000101986	SNAP91	YKL188C	PXA2
SLK/CPT1	ENSG00000102007	SLK	YNL130C	CPT1
COL17A1/SAC6	ENSG00000102024	COL17A1	YDR129C	SAC6
SEC61A2/ARD1	ENSG00000102030	SEC61A2	YHR013C	ARD1
PRKCQ/INO80	ENSG00000102038	PRKCQ	YGL150C	INO80
TLE2/YMR1	ENSG00000102043	TLE2	YJR110W	YMR1
ASB1/YGL242C	ENSG00000102048	ASB1	YGL242C	YGL242C
FAM107B/UME1	ENSG00000102054	FAM107B	YPL139C	UME1
ME1/SMF1	ENSG00000102096	ME1	YOL122C	SMF1
TBC1D1/TAZ1	ENSG00000102125	TBC1D1	YPR140W	TAZ1
CDK13/PGK1	ENSG00000102144	CDK13	YCR012W	PGK1
MTHFD2/MDY2	ENSG00000102178	MTHFD2	YOL111C	MDY2
SLC9A7/CAK1	ENSG00000102225	SLC9A7	YFL029C	CAK1
FOXJ2/DOA4	ENSG00000102226	FOXJ2	YDR069C	DOA4
YBX1/PAB1	ENSG00000102241	YBX1	YER165W	PAB1
PDE4A/ALE1	ENSG00000102312	PDE4A	YOR175C	ALE1
PPP2R5A/KTR1	ENSG00000102385	PPP2R5A	YOR099W	KTR1
CTNNA2/YPR013C	ENSG00000102554	CTNNA2	YPR013C	YPR013C
ELAVL1/YPK1	ENSG00000102572	ELAVL1	YKL126W	YPK1
TIE1/CDC1	ENSG00000102575	TIE1	YDR182W	CDC1
SMARCD1/FUS2	ENSG00000102606	SMARCD1	YMR232W	FUS2
KDM4A/YNL010W	ENSG00000102753	KDM4A	YNL010W	YNL010W
NFYC/ARK1	ENSG00000102755	NFYC	YNL020C	ARK1
SLC9A3/CIT3	ENSG00000102786	SLC9A3	YPR001W	CIT3
NGEF/FUS3	ENSG00000102882	NGEF	YBL016W	FUS3
ASPM/PPQ1	ENSG00000102893	ASPM	YPL179W	PPQ1
CD84/NTF2	ENSG00000102898	CD84	YER009W	NTF2
ELOVL1/MSN2	ENSG00000102935	ELOVL1	YMR037C	MSN2
SPI1/STP1	ENSG00000102974	SPI1	YDR463W	STP1
ZNRD1/RPN8	ENSG00000103035	ZNRD1	YOR261C	RPN8
MPPED2/YNL176C	ENSG00000103152	MPPED2	YNL176C	YNL176C
ZBTB11/VMR1	ENSG00000103222	ZBTB11	YHL035C	VMR1
ATXN3/NBP35	ENSG00000103274	ATXN3	YGL091C	NBP35
GOLGA5/UBC9	ENSG00000103275	GOLGA5	YDL064W	UBC9
FGFR2/ARO2	ENSG00000103313	FGFR2	YGL148W	ARO2
EML1/ADH5	ENSG00000103326	EML1	YBR145W	ADH5
ARFGEF1/SUP35	ENSG00000103342	ARFGEF1	YDR172W	SUP35
MTFR1/RPS31	ENSG00000103363	MTFR1	YLR167W	RPS31
STAG3/SIS1	ENSG00000103423	STAG3	YNL007C	SIS1
FECH/PEP5	ENSG00000103429	FECH	YMR231W	PEP5
MYO9A/BNA6	ENSG00000103485	MYO9A	YFR047C	BNA6
DDX3Y/SFP1	ENSG00000103495	DDX3Y	YLR403W	SFP1
PFKP/TLG2	ENSG00000103496	PFKP	YOL018C	TLG2
SP100/PKP2	ENSG00000103507	SP100	YGL059W	PKP2
KLF6/TAE1	ENSG00000103510	KLF6	YBR261C	TAE1
PPAP2A/AI4	ENSG00000103546	PPAP2A	Q0065	AI4
NEO1/BRE1	ENSG00000103549	NEO1	YDL074C	BRE1
TRAM1/KSP1	ENSG00000103653	TRAM1	YHR082C	KSP1
PHKA1/ATS1	ENSG00000103657	PHKA1	YAL020C	ATS1
TNFRSF1A/YKR023W	ENSG00000103671	TNFRSF1A	YKR023W	YKR023W
CACNB1/YPT32	ENSG00000103769	CACNB1	YGL210W	YPT32
EVI5/RBA50	ENSG00000103932	EVI5	YDR527W	RBA50
PKM/STB2	ENSG00000103942	PKM	YMR053C	STB2
DHX29/YKL070W	ENSG00000103966	DHX29	YKL070W	YKL070W
DNTTIP2/MXR1	ENSG00000104064	DNTTIP2	YER042W	MXR1
TP53BP1/PEP3	ENSG00000104142	TP53BP1	YLR148W	PEP3
TRO/MSC2	ENSG00000104147	TRO	YDR205W	MSC2
RRP15/GND1	ENSG00000104221	RRP15	YHR183W	GND1
RHOA/CFT2	ENSG00000104299	RHOA	YLR115W	CFT2
DHX8/AIM31	ENSG00000104320	DHX8	YML030W	AIM31
PRKCZ/TBF1	ENSG00000104327	PRKCZ	YPL128C	TBF1
SYT1/POP1	ENSG00000104356	SYT1	YNL221C	POP1
IDH3G/PRR1	ENSG00000104365	IDH3G	YKL116C	PRR1
ROGDI/SOH1	ENSG00000104368	ROGDI	YGL127C	SOH1
PDZD4/VPS21	ENSG00000104388	PDZD4	YOR089C	VPS21
ROCK1/GNA1	ENSG00000104408	ROCK1	YFL017C	GNA1
CBFB/EMC2	ENSG00000104412	CBFB	YJR088C	EMC2
PDK3/ARP10	ENSG00000104419	PDK3	YDR106W	ARP10
HYAL2/DAL80	ENSG00000104447	HYAL2	YKR034W	DAL80
HDAC4/DAL81	ENSG00000104490	HDAC4	YIR023W	DAL81
RASSF1/EFB1	ENSG00000104529	RASSF1	YAL003W	EFB1
FGFR3/PSA1	ENSG00000104549	FGFR3	YDL055C	PSA1
IFI35/TMT1	ENSG00000104611	IFI35	YER175C	TMT1
COASY/BCH2	ENSG00000104613	COASY	YKR027W	BCH2
MEF2A/DEG1	ENSG00000104643	MEF2A	YFL001W	DEG1
OTUD5/VPS55	ENSG00000104660	OTUD5	YJR044C	VPS55
TFE3/OST3	ENSG00000104723	TFE3	YOR085W	OST3
TBC1D25/SSP120	ENSG00000104805	TBC1D25	YLR250W	SSP120
ACSL4/GSY2	ENSG00000104812	ACSL4	YLR258W	GSY2
INPP5A/ECI1	ENSG00000104823	INPP5A	YLR284C	ECI1
GPKOW/JSN1	ENSG00000104824	GPKOW	YJR091C	JSN1
GRIPAP1/TUB2	ENSG00000104833	GRIPAP1	YFL037W	TUB2
FTSJ1/DIA4	ENSG00000104835	FTSJ1	YHR011W	DIA4
POLR1A/SNP1	ENSG00000104852	POLR1A	YIL061C	SNP1
LAPTM4A/YER184C	ENSG00000104863	LAPTM4A	YER184C	YER184C
IP6K2/MHP1	ENSG00000104866	IP6K2	YJL042W	MHP1
STON1-GTF2A1L/PIH1	ENSG00000104872	STON1-GTF2A1L	YHR034C	PIH1
SRBD1/PRP11	ENSG00000104897	SRBD1	YDL043C	PRP11
CYFIP1/HSC82	ENSG00000104938	CYFIP1	YMR186W	HSC82
RASGRP2/RPL6B	ENSG00000104960	RASGRP2	YLR448W	RPL6B
PSME4/SGT2	ENSG00000104969	PSME4	YOR007C	SGT2
IFT80/TIM44	ENSG00000104980	IFT80	YIL022W	TIM44
SIRT2/MAS1	ENSG00000105088	SIRT2	YLR163C	MAS1
ERLEC1/CRH1	ENSG00000105127	ERLEC1	YGR189C	CRH1
PPP2R5B/POP4	ENSG00000105171	PPP2R5B	YBR257W	POP4
PYGM/SWI4	ENSG00000105186	PYGM	YER111C	SWI4
PITX1/NOP1	ENSG00000105202	PITX1	YDL014W	NOP1
TRPC7/PGI1	ENSG00000105220	TRPC7	YBR196C	PGI1
NUP133/NFI1	ENSG00000105229	NUP133	YOR156C	NFI1
NUCKS1/YHR097C	ENSG00000105251	NUCKS1	YHR097C	YHR097C
VPS35/ALF1	ENSG00000105254	VPS35	YNL148C	ALF1
DNAJA2/FCJ1	ENSG00000105281	DNAJA2	YKR016W	FCJ1
BCL3/PRO1	ENSG00000105323	BCL3	YDR300C	PRO1
KCNAB2/AMA1	ENSG00000105325	KCNAB2	YGR225W	AMA1
ABCC9/YML6	ENSG00000105364	ABCC9	YML025C	YML6
GAL/QDR1	ENSG00000105370	GAL	YIL120W	QDR1
CLEC2D/RPS19B	ENSG00000105372	CLEC2D	YNL302C	RPS19B
RORA/NOP53	ENSG00000105373	RORA	YPL146C	NOP53
DRD4/CIR1	ENSG00000105379	DRD4	YGR207C	CIR1
TGFBR3/AVT7	ENSG00000105388	TGFBR3	YIL088C	AVT7
KIAA1107/KIN3	ENSG00000105397	KIAA1107	YAR018C	KIN3
PLA2G10/SEC17	ENSG00000105402	PLA2G10	YBL050W	SEC17
ATP1B3/YIP3	ENSG00000105404	ATP1B3	YNL044W	YIP3
NEDD4/ENA1	ENSG00000105409	NEDD4	YDR040C	ENA1
PIGB/ERD2	ENSG00000105438	PIGB	YBL040C	ERD2
MAPK6/SYT1	ENSG00000105443	MAPK6	YPR095C	SYT1
GNB5/PLB3	ENSG00000105499	GNB5	YOL011W	PLB3
RAB27A/TPD3	ENSG00000105568	RAB27A	YAL016W	TPD3
CECR5/KAP95	ENSG00000105576	CECR5	YLR347C	KAP95
UFD1L/CCC1	ENSG00000105607	UFD1L	YLR220W	CCC1
LRP6/NRG1	ENSG00000105610	LRP6	YDR043C	NRG1
GUCY2C/PRP31	ENSG00000105618	GUCY2C	YGR091W	PRP31
SCT/SEC28	ENSG00000105669	SCT	YIL076W	SEC28
PHRF1/DBP8	ENSG00000105671	PHRF1	YHR169W	DBP8
IKBKAP/SFG1	ENSG00000105676	IKBKAP	YOR315W	SFG1
NUCB2/YRB30	ENSG00000105698	NUCB2	YGL164C	YRB30
PFN2/CNS1	ENSG00000105701	PFN2	YBR155W	CNS1
PTPN3/PAN3	ENSG00000105723	PTPN3	YKL025C	PAN3
SPTB/SPF1	ENSG00000105726	SPTB	YEL031W	SPF1
DAPP1/PDR17	ENSG00000105737	DAPP1	YNL264C	PDR17
FGF10/GLO4	ENSG00000105755	FGF10	YOR040W	GLO4
SMG6/ZUO1	ENSG00000105821	SMG6	YGR285C	ZUO1
EXOC5/BET1	ENSG00000105829	EXOC5	YIL004C	BET1
CLTCL1/DET1	ENSG00000105852	CLTCL1	YDR051C	DET1
FSTL3/MUK1	ENSG00000105854	FSTL3	YPL070W	MUK1
DGCR2/YKL069W	ENSG00000105855	DGCR2	YKL069W	YKL069W
RNF126/ZIM17	ENSG00000105866	RNF126	YNL310C	ZIM17
MNT/YGR066C	ENSG00000105939	MNT	YGR066C	YGR066C
ZXDC/KGD1	ENSG00000105953	ZXDC	YIL125W	KGD1
POLB/YHR131C	ENSG00000105974	POLB	YHR131C	YHR131C
WIPI1/CBK1	ENSG00000105976	WIPI1	YNL161W	CBK1
ASNS/JJJ1	ENSG00000105993	ASNS	YNL227C	JJJ1
AP3M2/RIM1	ENSG00000106028	AP3M2	YCR028C-A	RIM1
CNGB1/RAD1	ENSG00000106052	CNGB1	YPL022W	RAD1
ST6GALNAC2/YBR139W	ENSG00000106066	ST6GALNAC2	YBR139W	YBR139W
CHAT/YCR099C	ENSG00000106069	CHAT	YCR099C	YCR099C
PABPC1/SSO1	ENSG00000106089	PABPC1	YPL232W	SSO1
TESK2/GRS2	ENSG00000106105	TESK2	YPR081C	GRS2
C16orf80/GIS3	ENSG00000106125	C16orf80	YLR094C	GIS3
CSNK2A2/FCY22	ENSG00000106128	CSNK2A2	YER060W-A	FCY22
PTPN21/RPL20B	ENSG00000106246	PTPN21	YOR312C	RPL20B
EIF2B3/PRT1	ENSG00000106263	EIF2B3	YOR361C	PRT1
CAMK2A/YLR179C	ENSG00000106333	CAMK2A	YLR179C	YLR179C
TCOF1/NOP15	ENSG00000106344	TCOF1	YNL110C	NOP15
CDC42/IMD3	ENSG00000106348	CDC42	YLR432W	IMD3
OSBPL3/SPS18	ENSG00000106351	OSBPL3	YNL204C	SPS18
EPHA8/MAK31	ENSG00000106355	EPHA8	YCR020C-A	MAK31
SLC12A3/YOR152C	ENSG00000106366	SLC12A3	YOR152C	YOR152C
RAD18/KTR3	ENSG00000106397	RAD18	YBR205W	KTR3
ATP2B1/VPS71	ENSG00000106400	ATP2B1	YML041C	VPS71
NCK2/RIM101	ENSG00000106571	NCK2	YHL027W	RIM101
MAP4K4/PRE8	ENSG00000106588	MAP4K4	YML092C	PRE8
RPL31/MRPL32	ENSG00000106591	RPL31	YCR003W	MRPL32
WDR1/RHB1	ENSG00000106615	WDR1	YCR027C	RHB1
SNX13/SNF4	ENSG00000106617	SNX13	YGL115W	SNF4
ARHGAP10/POL31	ENSG00000106628	ARHGAP10	YJR006W	POL31
RPS6KA2/NIP100	ENSG00000106665	RPS6KA2	YPL174C	NIP100
ING3/VMA21	ENSG00000106688	ING3	YGR105W	VMA21
WBSCR22/HRK1	ENSG00000106799	WBSCR22	YOR267C	HRK1
SEL1L/DIP2	ENSG00000106829	SEL1L	YLR129W	DIP2
TRIP13/DFG16	ENSG00000106952	TRIP13	YOR030W	DFG16
ATP6AP1/OAF1	ENSG00000106991	ATP6AP1	YAL051W	OAF1
TCF3/ADK2	ENSG00000106992	TCF3	YER170W	ADK2
TRIB2/FRQ1	ENSG00000107130	TRIB2	YDR373W	FRQ1
DAZAP1/SCP160	ENSG00000107164	DAZAP1	YJL080C	SCP160
MBD3/PSD1	ENSG00000107186	MBD3	YNL169C	PSD1
PRLH/SPG4	ENSG00000107187	PRLH	YMR107W	SPG4
HLTF/MBF1	ENSG00000107223	HLTF	YOR298C-A	MBF1
CPSF1/MRF1	ENSG00000107242	CPSF1	YGL143C	MRF1
CDH19/SNL1	ENSG00000107262	CDH19	YIL016W	SNL1
PDCD2/SEN1	ENSG00000107290	PDCD2	YLR430W	SEN1
PRKACA/YNL144C	ENSG00000107341	PRKACA	YNL144C	YNL144C
LPHN1/GZF3	ENSG00000107485	LPHN1	YJL110C	GZF3
ACTN1/PEX13	ENSG00000107554	ACTN1	YLR191W	PEX13
RPS6KA6/DPB11	ENSG00000107560	RPS6KA6	YJL090C	DPB11
EPN2/PHB1	ENSG00000107566	EPN2	YGR132C	PHB1
PTPN18/RPG1	ENSG00000107581	PTPN18	YBR079C	RPG1
LIMS2/PET18	ENSG00000107611	LIMS2	YCR020C	PET18
LNX1/YOR022C	ENSG00000107651	LNX1	YOR022C	YOR022C
TFRC/CNA1	ENSG00000107758	TFRC	YLR433C	CNA1
SREBF1/MPM1	ENSG00000107771	SREBF1	YJL066C	MPM1
TRPC5/PHO5	ENSG00000107789	TRPC5	YBR093C	PHO5
AFF4/GEA2	ENSG00000107862	AFF4	YEL022W	GEA2
UBE2D1/BAG7	ENSG00000107863	UBE2D1	YOR134W	BAG7
MPP5/BCP1	ENSG00000107949	MPP5	YDR361C	BCP1
SMC1A/MYO3	ENSG00000107957	SMC1A	YKL129C	MYO3
HSD17B10/YOL098C	ENSG00000107959	HSD17B10	YOL098C	YOL098C
MARK2/MPD1	ENSG00000108010	MARK2	YOR288C	MPD1
HMMR/NUP159	ENSG00000108021	HMMR	YIL115C	NUP159
CHFR/FRA1	ENSG00000108039	CHFR	YLL029W	FRA1
TRHDE/IXR1	ENSG00000108064	TRHDE	YKL032C	IXR1
P4HA2/RTS3	ENSG00000108091	P4HA2	YGR161C	RTS3
FCGR2B/SSN2	ENSG00000108100	FCGR2B	YDR443C	SSN2
NFATC3/CYC7	ENSG00000108107	NFATC3	YEL039C	CYC7
ACADVL/CAF120	ENSG00000108175	ACADVL	YNL278W	CAF120
FBXW11/CPR3	ENSG00000108179	FBXW11	YML078W	CPR3
ACAP1/YHI9	ENSG00000108187	ACAP1	YHR029C	YHI9
CRMP1/HED1	ENSG00000108256	CRMP1	YDR014W-A	HED1
DERL2/ADA2	ENSG00000108264	DERL2	YDR448W	ADA2
NDE1/PUP3	ENSG00000108294	NDE1	YER094C	PUP3
MRVI1/CWC25	ENSG00000108296	MRVI1	YNL245C	CWC25
AP1M1/NHP6A	ENSG00000108312	AP1M1	YPR052C	NHP6A
PVR/RPN3	ENSG00000108344	PVR	YER021W	RPN3
IKBKG/NOP8	ENSG00000108349	IKBKG	YOL144W	NOP8
XRCC1/FUN19	ENSG00000108375	XRCC1	YAL034C	FUN19
SCARB1/RAD57	ENSG00000108384	SCARB1	YDR004W	RAD57
MCM2/SPR28	ENSG00000108387	MCM2	YDR218C	SPR28
TP63/SGO1	ENSG00000108395	TP63	YOR073W	SGO1
LLGL2/GPT2	ENSG00000108405	LLGL2	YKR067W	GPT2
NLE1/RPN10	ENSG00000108424	NLE1	YHR200W	RPN10
SDHA/BOS1	ENSG00000108433	SDHA	YLR078C	BOS1
SMARCE1/HRQ1	ENSG00000108469	SMARCE1	YDR291W	HRQ1
KDM5A/ATG4	ENSG00000108510	KDM5A	YNL223W	ATG4
ADAM11/SAM2	ENSG00000108523	ADAM11	YDR502C	SAM2
PPP2R3A/DIC1	ENSG00000108528	PPP2R3A	YLR348C	DIC1
FERMT2/VTC2	ENSG00000108551	FERMT2	YFL004W	VTC2
ABCB11/MRPL20	ENSG00000108557	ABCB11	YKR085C	MRPL20
CD5L/DOP1	ENSG00000108576	CD5L	YDR141C	DOP1
PTGS2/LAP3	ENSG00000108578	PTGS2	YNL239W	LAP3
IGF2BP2/GOS1	ENSG00000108587	IGF2BP2	YHL031C	GOS1
MAP3K13/RBG2	ENSG00000108591	MAP3K13	YGR173W	RBG2
ST6GAL1/SPB1	ENSG00000108592	ST6GAL1	YCL054W	SPB1
VDAC1P1/RSC6	ENSG00000108604	VDAC1P1	YCR052W	RSC6
PICALM/RRP5	ENSG00000108651	PICALM	YMR229C	RRP5
NSF/SNU114	ENSG00000108654	NSF	YKL173W	SNU114
GLI2/RPN6	ENSG00000108671	GLI2	YDL097C	RPN6
CLASP1/SPT7	ENSG00000108773	CLASP1	YBR081C	SPT7
MRPS34/YPT53	ENSG00000108774	MRPS34	YNL093W	YPT53
NOTCH3/INO4	ENSG00000108788	NOTCH3	YOL108C	INO4
CLNS1A/MRP7	ENSG00000108826	CLNS1A	YNL005C	MRP7
PPP2R2C/HOS2	ENSG00000108840	PPP2R2C	YGL194C	HOS2
TEAD2/LUC7	ENSG00000108848	TEAD2	YDL087C	LUC7
EED/CHS2	ENSG00000108854	EED	YBR038W	CHS2
CDHR2/MSG5	ENSG00000108861	CDHR2	YNL053W	MSG5
SNCB/RNR4	ENSG00000108946	SNCB	YGR180C	RNR4
TSG101/LOT5	ENSG00000108953	TSG101	YKL183W	LOT5
ATP2A3/YPL162C	ENSG00000108984	ATP2A3	YPL162C	YPL162C
CA12/HIR1	ENSG00000109046	CA12	YBL008W	HIR1
MGLL/YIR042C	ENSG00000109065	MGLL	YIR042C	YIR042C
NTN4/SPT6	ENSG00000109111	NTN4	YGR116W	SPT6
BCS1L/DEP1	ENSG00000109118	BCS1L	YAL013W	DEP1
NUAK1/POM33	ENSG00000109133	NUAK1	YLL023C	POM33
SLC24A1/BET5	ENSG00000109320	SLC24A1	YML077W	BET5
SCARF1/SIN4	ENSG00000109339	SCARF1	YNL236W	SIN4
LMAN1/ECM14	ENSG00000109472	LMAN1	YHR132C	ECM14
PTPLAD1/MGE1	ENSG00000109519	PTPLAD1	YOR232W	MGE1
IPCEF1/GAR1	ENSG00000109534	IPCEF1	YHR089C	GAR1
ZZEF1/GEF1	ENSG00000109572	ZZEF1	YJR040W	GEF1
ENO1/PRP43	ENSG00000109606	ENO1	YGL120C	PRP43
SLC12A1/DRS2	ENSG00000109654	SLC12A1	YAL026C	DRS2
C19orf10/TAH18	ENSG00000109756	C19orf10	YPR048W	TAH18
ANO8/USV1	ENSG00000109787	ANO8	YPL230W	USV1
ARHGEF10L/FMP52	ENSG00000109854	ARHGEF10L	YER004W	FMP52
TXK/LDB16	ENSG00000109861	TXK	YCL005W	LDB16
KCNQ2/CRZ1	ENSG00000109906	KCNQ2	YNL027W	CRZ1
TACR2/ELP4	ENSG00000109911	TACR2	YPL101W	ELP4
ACTR6/ZPR1	ENSG00000109917	ACTR6	YGR211W	ZPR1
TIPIN/SSB1	ENSG00000109971	TIPIN	YDL229W	SSB1
SRI/HUA1	ENSG00000110031	SRI	YGR268C	HUA1
EIF4G3/TPS3	ENSG00000110047	EIF4G3	YMR261C	TPS3
NUP37/OSH3	ENSG00000110048	NUP37	YHR073W	OSH3
SEMA3A/SAP185	ENSG00000110075	SEMA3A	YJL098W	SAP185
SEMA3C/YAT1	ENSG00000110090	SEMA3C	YAR035W	YAT1
ACAT1/CLB1	ENSG00000110092	ACAT1	YGR108W	CLB1
CELSR1/PRP19	ENSG00000110107	CELSR1	YLL036C	PRP19
ZNF638/TIF4632	ENSG00000110321	ZNF638	YGL049C	TIF4632
ADD2/PHO91	ENSG00000110344	ADD2	YNR013C	PHO91
FGF4/REC104	ENSG00000110395	FGF4	YHR157W	REC104
RASAL2/CHK1	ENSG00000110422	RASAL2	YBR274W	CHK1
MARK3/SED4	ENSG00000110427	MARK3	YCR067C	SED4
SLC25A3/LAT1	ENSG00000110435	SLC25A3	YNL071W	LAT1
FOSL2/ALT1	ENSG00000110455	FOSL2	YLR089C	ALT1
FRYL/YNL247W	ENSG00000110619	FRYL	YNL247W	YNL247W
FSCN1/TOM70	ENSG00000110711	FSCN1	YNL121C	TOM70
ACTB/NUP116	ENSG00000110713	ACTB	YMR047C	NUP116
PLD1/EKI1	ENSG00000110721	PLD1	YDR147W	EKI1
WDR62/TFB1	ENSG00000110768	WDR62	YDR311W	TFB1
DLG1/NAS2	ENSG00000110801	DLG1	YIL007C	NAS2
RAB7A/SPC19	ENSG00000110841	RAB7A	YDR201W	SPC19
BCAP29/PAR32	ENSG00000110851	BCAP29	YDL173W	PAR32
SART3/CRN1	ENSG00000110880	SART3	YLR429W	CRN1
ARHGAP15/CAX4	ENSG00000110881	ARHGAP15	YGR036C	CAX4
PAX2/ERG12	ENSG00000110921	PAX2	YMR208W	ERG12
EXOSC7/ATP1	ENSG00000110955	EXOSC7	YBL099W	ATP1
KIFAP3/MAP2	ENSG00000111142	KIFAP3	YBL091C	MAP2
MCM6/YRM1	ENSG00000111144	MCM6	YOR172W	YRM1
REXO2/CAT8	ENSG00000111206	REXO2	YMR280C	CAT8
RBM7/RPS24B	ENSG00000111241	RBM7	YIL069C	RPS24B
RBMS2/ALD2	ENSG00000111275	RBMS2	YMR170C	ALD2
BAZ2A/TAD2	ENSG00000111319	BAZ2A	YJL035C	TAD2
PTPN23/YHR177W	ENSG00000111321	PTPN23	YHR177W	YHR177W
MLH1/TFB4	ENSG00000111358	MLH1	YPR056W	TFB4
UNG/SSO2	ENSG00000111450	UNG	YMR183C	SSO2
KLHL20/RET3	ENSG00000111481	KLHL20	YPL010W	RET3
RGS11/NUP84	ENSG00000111581	RGS11	YDL116W	NUP84
PLXNA2/CDC36	ENSG00000111596	PLXNA2	YDL165W	CDC36
SPAG5/TOF1	ENSG00000111602	SPAG5	YNL273W	TOF1
ANKRD13A/TDH3	ENSG00000111640	ANKRD13A	YGR192C	TDH3
TPD52/NOP2	ENSG00000111641	TPD52	YNL061W	NOP2
ACACB/NHP6B	ENSG00000111642	ACACB	YBR089C-A	NHP6B
TRAF4/UBP7	ENSG00000111667	TRAF4	YIL156W	UBP7
PAG1/ENO1	ENSG00000111674	PAG1	YGR254W	ENO1
GPATCH1/YGR153W	ENSG00000111679	GPATCH1	YGR153W	YGR153W
ICAM3/SIP2	ENSG00000111725	ICAM3	YGL208W	SIP2
NT5C2/YHR003C	ENSG00000111726	NT5C2	YHR003C	YHR003C
MCAM/NUP120	ENSG00000111737	MCAM	YKL057C	NUP120
GPC4/CDA1	ENSG00000111752	GPC4	YLR307W	CDA1
CAMSAP3/NRD1	ENSG00000111786	CAMSAP3	YNL251C	NRD1
RAP1GAP/KTR2	ENSG00000111802	RAP1GAP	YKR061W	KTR2
XAB2/GIR2	ENSG00000111832	XAB2	YDR152W	GIR2
ARHGEF1/ASF1	ENSG00000111875	ARHGEF1	YJL115W	ASF1
STXBP2/CEG1	ENSG00000111880	STXBP2	YGL130W	CEG1
MAP2K7/YER121W	ENSG00000111907	MAP2K7	YER121W	YER121W
NMRK2/YJL028W	ENSG00000112033	NMRK2	YJL028W	YJL028W
DGKD/STE3	ENSG00000112038	DGKD	YKL178C	STE3
CTTNBP2/RAD53	ENSG00000112062	CTTNBP2	YPL153C	RAD53
ACTL6B/MEP3	ENSG00000112077	ACTL6B	YPR138C	MEP3
RARB/NAB3	ENSG00000112081	RARB	YPL190C	NAB3
TOP2B/SOD2	ENSG00000112096	TOP2B	YHR008C	SOD2
NFKB2/MCM5	ENSG00000112118	NFKB2	YLR274W	MCM5
PPP1R12B/FAR10	ENSG00000112130	PPP1R12B	YLR238W	FAR10
DNAJC10/HRT3	ENSG00000112146	DNAJC10	YLR097C	HRT3
GTF3C1/MDN1	ENSG00000112159	GTF3C1	YLR106C	MDN1
IL4R/HUR1	ENSG00000112164	IL4R	YGL168W	HUR1
USP33/SRV2	ENSG00000112186	USP33	YNL138W	SRV2
PAK3/SSN8	ENSG00000112237	PAK3	YNL025C	SSN8
DCX/XPT1	ENSG00000112242	DCX	YJR133W	XPT1
SNRPA/YJL132W	ENSG00000112293	SNRPA	YJL132W	YJL132W
SPAG6/SNX3	ENSG00000112335	SPAG6	YOR357C	SNX3
EXOSC5/SKI7	ENSG00000112339	EXOSC5	YOR076C	SKI7
DYNC1I2/PEX7	ENSG00000112357	DYNC1I2	YDR142C	PEX7
APBB1IP/GON7	ENSG00000112531	APBB1IP	YJL184W	GON7
LRCH4/ENP1	ENSG00000112578	LRCH4	YBR247C	ENP1
FAM76B/SPT15	ENSG00000112592	FAM76B	YER148W	SPT15
SIRT6/RML2	ENSG00000112651	SIRT6	YEL050C	RML2
TYR/YHR213W-B	ENSG00000112715	TYR	YHR213W-B	YHR213W-B
POLD3/PRP45	ENSG00000112739	POLD3	YAL032C	PRP45
ACTN2/FUN26	ENSG00000112759	ACTN2	YAL022C	FUN26
CAPZB/HIS4	ENSG00000112769	CAPZB	YCL030C	HIS4
PHF17/YMR124W	ENSG00000112851	PHF17	YMR124W	YMR124W
UBE2A/PAP2	ENSG00000112941	UBE2A	YOL115W	PAP2
FGFR1/FRE2	ENSG00000112964	FGFR1	YKL220C	FRE2
FKBP6/ERG13	ENSG00000112972	FKBP6	YML126C	ERG13
GTF2I/ERP4	ENSG00000112983	GTF2I	YOR016C	ERP4
SMC1B/SSA3	ENSG00000113013	SMC1B	YBL075C	SSA3
FBLN1/AEP3	ENSG00000113048	FBLN1	YPL005W	AEP3
ITGA8/HMG2	ENSG00000113161	ITGA8	YLR450W	HMG2
CST7/SWH1	ENSG00000113163	CST7	YAR042W	SWH1
MAP2/PRK1	ENSG00000113263	MAP2	YIL095W	PRK1
PIAS2/APE3	ENSG00000113269	PIAS2	YBR286W	APE3
AMPH/THG1	ENSG00000113272	AMPH	YGR024C	THG1
ARAF/ENT5	ENSG00000113282	ARAF	YDR153C	ENT5
MCCC1/SAN1	ENSG00000113312	MCCC1	YDR143C	SAN1
FAP/MSH2	ENSG00000113318	FAP	YOL090W	MSH2
NEBL/BUD5	ENSG00000113319	NEBL	YCR038C	BUD5
UBE2K/SUB1	ENSG00000113387	UBE2K	YMR039C	SUB1
PIK3C3/DIA3	ENSG00000113448	PIK3C3	YDL024C	DIA3
N4BP2/RAD17	ENSG00000113456	N4BP2	YOR368W	RAD17
SYNJ2/SOL2	ENSG00000113552	SYNJ2	YCR073W-A	SOL2
ADCY2/SKP1	ENSG00000113558	ADCY2	YDR328C	SKP1
PPP2R5C/PPH22	ENSG00000113575	PPP2R5C	YDL188C	PPH22
RBFOX1/FLO9	ENSG00000113580	RBFOX1	YAL063C	FLO9
GNB1/SFB2	ENSG00000113615	GNB1	YNL049C	SFB2
HOXA9/MRPL1	ENSG00000113645	HOXA9	YDR116C	MRPL1
EDN1/PRP40	ENSG00000113649	EDN1	YKL012W	PRP40
MLLT10/HSP10	ENSG00000113657	MLLT10	YOR020C	HSP10
ADCYAP1R1/RNH70	ENSG00000113712	ADCYAP1R1	YGR276C	RNH70
NRD1/ERV46	ENSG00000113719	NRD1	YAL042W	ERV46
VDAC3/PKC1	ENSG00000113721	VDAC3	YBL105C	PKC1
PCM1/ATG11	ENSG00000113734	PCM1	YPR049C	ATG11
CBFA2T2/ARP8	ENSG00000113812	CBFA2T2	YOR141C	ARP8
DBC1/OGG1	ENSG00000114026	DBC1	YML060W	OGG1
ITCH/ERG1	ENSG00000114054	ITCH	YGR175C	ERG1
TP73/UFD4	ENSG00000114062	TP73	YKL010C	UFD4
TOLLIP/VID28	ENSG00000114098	TOLLIP	YIL017C	VID28
UBE2D4/AAD14	ENSG00000114115	UBE2D4	YNL331C	AAD14
RUNX1T1/RIM2	ENSG00000114120	RUNX1T1	YBR192W	RIM2
THOC1/APC11	ENSG00000114125	THOC1	YDL008W	APC11
OSBPL6/LYS1	ENSG00000114126	OSBPL6	YIR034C	LYS1
SLC1A3/GCN5	ENSG00000114166	SLC1A3	YGR252W	GCN5
XRCC5/ARC19	ENSG00000114209	XRCC5	YKL013C	ARC19
LXN/BCY1	ENSG00000114302	LXN	YIL033C	BCY1
SP140/UBP3	ENSG00000114316	SP140	YER151C	UBP3
MKNK1/RPL24A	ENSG00000114391	MKNK1	YGL031C	RPL24A
TNS1/GPB2	ENSG00000114423	TNS1	YAL056W	GPB2
REXO1/GLC3	ENSG00000114480	REXO1	YEL011W	GLC3
SAR1A/URA3	ENSG00000114491	SAR1A	YEL021W	URA3
CDC14A/NAM8	ENSG00000114503	CDC14A	YHR086W	NAM8
RAPGEF3/VMA2	ENSG00000114573	RAPGEF3	YBR127C	VMA2
CEACAM1/TPN1	ENSG00000114638	CEACAM1	YGL186C	TPN1
SENP1/RRT13	ENSG00000114650	SENP1	YER066W	RRT13
DUSP13/YDR415C	ENSG00000114738	DUSP13	YDR415C	YDR415C
CIC/HFI1	ENSG00000114745	CIC	YPL254W	HFI1
LIPE/SUI1	ENSG00000114784	LIPE	YNL244C	SUI1
FDFT1/CPS1	ENSG00000114786	FDFT1	YJL172W	CPS1
PAFAH1B3/TIF4631	ENSG00000114867	PAFAH1B3	YGR162W	TIF4631
OPHN1/ORM1	ENSG00000114978	OPHN1	YGR038W	ORM1
KIF22/TPP1	ENSG00000115008	KIF22	YMR156C	TPP1
SCGN/ARP6	ENSG00000115073	SCGN	YLR085C	ARP6
PGM1/ARP3	ENSG00000115091	PGM1	YJR065C	ARP3
DDX1/ARG8	ENSG00000115107	DDX1	YOL140W	ARG8
DNM2/DIG2	ENSG00000115112	DNM2	YDR480W	DIG2
EPB41L2/ZTA1	ENSG00000115129	EPB41L2	YBR046C	ZTA1
RIMS1/CTA1	ENSG00000115145	RIMS1	YDR256C	CTA1
STX7/HHT2	ENSG00000115163	STX7	YNL031C	HHT2
RABL2B/YML079W	ENSG00000115207	RABL2B	YML079W	YML079W
KEAP1/GCN3	ENSG00000115211	KEAP1	YKR026C	GCN3
PTPRH/RPN11	ENSG00000115233	PTPRH	YFR004W	RPN11
EPHA6/CYR1	ENSG00000115241	EPHA6	YJL005W	CYR1
SCTR/YOP1	ENSG00000115255	SCTR	YPR028W	YOP1
RFX3/PRB1	ENSG00000115257	RFX3	YEL060C	PRB1
RIF1/PEF1	ENSG00000115271	RIF1	YGR058W	PEF1
RAB21/CWH41	ENSG00000115275	RAB21	YGL027C	CWH41
SLC4A4/DNF3	ENSG00000115306	SLC4A4	YMR162C	DNF3
SMARCA2/CUE4	ENSG00000115307	SMARCA2	YML101C	CUE4
RDH8/HTB2	ENSG00000115350	RDH8	YBL002W	HTB2
SESN1/NAB2	ENSG00000115380	SESN1	YGL122C	NAB2
MID2/SLX1	ENSG00000115392	MID2	YBR228W	SLX1
COL5A3/BSC2	ENSG00000115414	COL5A3	YDR275W	BSC2
SRCAP/BLI1	ENSG00000115415	SRCAP	YKL061W	BLI1
KIAA0020/GMH1	ENSG00000115446	KIAA0020	YKR030W	GMH1
CPB2/CCT4	ENSG00000115484	CPB2	YDL143W	CCT4
CHRNA3/PLP1	ENSG00000115514	CHRNA3	YDR183W	PLP1
KCNN2/HSH155	ENSG00000115524	KCNN2	YMR288W	HSH155
CNOT4/VPS24	ENSG00000115561	CNOT4	YKL041W	VPS24
PSEN1/YDR541C	ENSG00000115590	PSEN1	YDR541C	YDR541C
CPOX/FLO1	ENSG00000115602	CPOX	YAR050W	FLO1
MOK/RIM21	ENSG00000115616	MOK	YNL294C	RIM21
HSP90AA1/SPO12	ENSG00000115648	HSP90AA1	YHR152W	SPO12
RBL1/GAL10	ENSG00000115652	RBL1	YBR019C	GAL10
DLGAP4/SDS22	ENSG00000115685	DLGAP4	YKL193C	SDS22
CFHR2/KIN1	ENSG00000115687	CFHR2	YDR122W	KIN1
NDC80/CNB1	ENSG00000115756	NDC80	YKL190W	CNB1
AP4E1/SPE1	ENSG00000115758	AP4E1	YKL184W	SPE1
RSBN1/RPL23A	ENSG00000115762	RSBN1	YBL087C	RPL23A
MAGI3/GRH1	ENSG00000115806	MAGI3	YDR517W	GRH1
CXCL2/AAC1	ENSG00000115840	CXCL2	YMR056C	AAC1
AFP/YMR114C	ENSG00000115850	AFP	YMR114C	YMR114C
COL4A4/DPS1	ENSG00000115866	COL4A4	YLL018C	DPS1
OSTM1/NOP6	ENSG00000115875	OSTM1	YDL213C	NOP6
CDH7/CDC25	ENSG00000115904	CDH7	YLR310C	CDC25
PCNP/VRP1	ENSG00000115935	PCNP	YLR337C	VRP1
ARG2/KRR1	ENSG00000115946	ARG2	YCL059C	KRR1
MEF2C/YAP7	ENSG00000115966	MEF2C	YOL028C	YAP7
PTPRC/RVB2	ENSG00000115993	PTPRC	YPL235W	RVB2
CACNA1S/FKS1	ENSG00000116001	CACNA1S	YLR342W	FKS1
PKP1/SMT3	ENSG00000116030	PKP1	YDR510W	SMT3
UBA5/SSZ1	ENSG00000116044	UBA5	YHR064C	SSZ1
STK17B/TSC10	ENSG00000116096	STK17B	YBR265W	TSC10
CDC14B/ALO1	ENSG00000116133	CDC14B	YML086C	ALO1
ZNF510/RFA3	ENSG00000116147	ZNF510	YJL173C	RFA3
LRP2/GPX1	ENSG00000116157	LRP2	YKL026C	GPX1
ZNF506/STE14	ENSG00000116237	ZNF506	YDR410C	STE14
DUSP12/RPL22A	ENSG00000116251	DUSP12	YLR061W	RPL22A
ENSG00000081770/RAD26	ENSG00000116254	ENSG00000081770	YJR035W	RAD26
CADPS2/VPS45	ENSG00000116266	CADPS2	YGL095C	VPS45
HSPB11/NPL3	ENSG00000116350	HSPB11	YDR432W	NPL3
IL12RB2/ETR1	ENSG00000116353	IL12RB2	YBR026C	ETR1
SMARCD3/TAF5	ENSG00000116455	SMARCD3	YBR198C	TAF5
FYB/ATP4	ENSG00000116459	FYB	YPL078C	ATP4
MPP4/YPT31	ENSG00000116473	MPP4	YER031C	YPT31
STRADB/BYE1	ENSG00000116539	STRADB	YKL005C	BYE1
BZW1/MCM1	ENSG00000116604	BZW1	YMR043W	MCM1
PGR/SPE3	ENSG00000116649	PGR	YPR069C	SPE3
ME2/STB6	ENSG00000116661	ME2	YKL072W	STB6
C5orf22/REV7	ENSG00000116670	C5orf22	YIL139C	REV7
CCNT2/YEL023C	ENSG00000116678	CCNT2	YEL023C	YEL023C
EPB41L3/KEL2	ENSG00000116679	EPB41L3	YGR238C	KEL2
COBLL1/FZO1	ENSG00000116688	COBLL1	YBR179C	FZO1
DLG3/EBS1	ENSG00000116698	DLG3	YDR206W	EBS1
TRAF5/GCD14	ENSG00000116731	TRAF5	YJL125C	GCD14
MRPL22/AMD1	ENSG00000116748	MRPL22	YML035C	AMD1
GEMIN5/YER077C	ENSG00000116750	GEMIN5	YER077C	YER077C
OPRK1/CYS3	ENSG00000116761	OPRK1	YAL012W	CYS3
NFE2L1/SOR2	ENSG00000116791	NFE2L1	YDL246C	SOR2
GSK3B/MSW1	ENSG00000116874	GSK3B	YDR268W	MSW1
ITGB5/MRPS28	ENSG00000116898	ITGB5	YDR337W	MRPS28
ERC1/SLC1	ENSG00000116906	ERC1	YDL052C	SLC1
XPO1/RPS12	ENSG00000116918	XPO1	YOR369C	RPS12
PALB2/YBP1	ENSG00000116954	PALB2	YBR216C	YBP1
DOPEY1/POS5	ENSG00000116962	DOPEY1	YPL188W	POS5
BCKDHB/MHT1	ENSG00000116984	BCKDHB	YLL062C	MHT1
KAT6A/SLM2	ENSG00000117020	KAT6A	YNL047C	SLM2
ULK2/RIB5	ENSG00000117091	ULK2	YBR256C	RIB5
GRHL2/MIF2	ENSG00000117114	GRHL2	YKL089W	MIF2
TNPO1/SDH2	ENSG00000117118	TNPO1	YLL041C	SDH2
P2RX5/SSF1	ENSG00000117133	P2RX5	YHR066W	SSF1
ITGAE/JHD2	ENSG00000117139	ITGAE	YJR119C	JHD2
DIS3/RPS13	ENSG00000117155	DIS3	YDR064W	RPS13
PIBF1/YOR262W	ENSG00000117228	PIBF1	YOR262W	YOR262W
ENSG00000083622/SCY1	ENSG00000117266	ENSG00000083622	YGL083W	SCY1
NUFIP1/ROD1	ENSG00000117289	NUFIP1	YOR018W	ROD1
RRAGB/YGL039W	ENSG00000117308	RRAGB	YGL039W	YGL039W
CYLD/YGL082W	ENSG00000117385	CYLD	YGL082W	YGL082W
SLC27A5/GAL2	ENSG00000117394	SLC27A5	YLR081W	GAL2
ZNF324/EBP2	ENSG00000117395	ZNF324	YKL172W	EBP2
ZNF446/CDC20	ENSG00000117399	ZNF446	YGL116W	CDC20
ZNF8/KAP122	ENSG00000117408	ZNF8	YGL016W	KAP122
RPS5/VMA16	ENSG00000117410	RPS5	YHR026W	VMA16
FAT1/GRE3	ENSG00000117448	FAT1	YHR104W	GRE3
YTHDC1/DOT5	ENSG00000117450	YTHDC1	YIL010W	DOT5
CHMP2B/HDA2	ENSG00000117461	CHMP2B	YDR295C	HDA2
PPIE/PHO13	ENSG00000117519	PPIE	YDL236W	PHO13
ZMPSTE24/HEF3	ENSG00000117528	ZMPSTE24	YNL014W	HEF3
NOA1/NYV1	ENSG00000117533	NOA1	YLR093C	NYV1
REST/DPH5	ENSG00000117543	REST	YLR172C	DPH5
SSH1/WWM1	ENSG00000117560	SSH1	YFL010C	WWM1
GSTP1/YIR035C	ENSG00000117594	GSTP1	YIR035C	YIR035C
APLP2/UTP25	ENSG00000117597	APLP2	YIL091C	UTP25
SLCO1A2/ATG1	ENSG00000117676	SLCO1A2	YGL180W	ATG1
WBP11/RER2	ENSG00000117682	WBP11	YBR002C	RER2
EIF3I/SWI1	ENSG00000117713	EIF3I	YPL016W	SWI1
TXLNA/SPC72	ENSG00000117724	TXLNA	YAL047C	SPC72
APOB/RFA2	ENSG00000117748	APOB	YNL312W	RFA2
NCOA1/SNC1	ENSG00000117758	NCOA1	YAL030W	SNC1
KIF3C/OSH7	ENSG00000117859	KIF3C	YHR001W	OSH7
RAB10/TCB2	ENSG00000117868	RAB10	YNL087W	TCB2
GCKR/PEP4	ENSG00000117984	GCKR	YPL154C	PEP4
HADHA/IRR1	ENSG00000118007	HADHA	YIL026C	IRR1
MAPRE3/SCH9	ENSG00000118046	MAPRE3	YHR205W	SCH9
CAD/SET1	ENSG00000118058	CAD	YHR119W	SET1
CD59/NTH2	ENSG00000118094	CD59	YBR001C	NTH2
CD82/MIG3	ENSG00000118263	CD82	YER028C	MIG3
ATRX/MOT3	ENSG00000118495	ATRX	YMR070W	MOT3
TAF9/POC4	ENSG00000118503	TAF9	YPL144W	POC4
FCN1/YJR154W	ENSG00000118507	FCN1	YJR154W	YJR154W
MECOM/YPL067C	ENSG00000118508	MECOM	YPL067C	YPL067C
SCAMP1/NPR1	ENSG00000118515	SCAMP1	YNL183C	NPR1
PREP/CAR1	ENSG00000118520	PREP	YPL111W	CAR1
HACE1/YLR352W	ENSG00000118564	HACE1	YLR352W	YLR352W
SEH1L/SEC22	ENSG00000118640	SEH1L	YLR268W	SEC22
WDR47/SWP1	ENSG00000118705	WDR47	YMR149W	SWP1
OVGP1/CUP9	ENSG00000118707	OVGP1	YPL177C	CUP9
MAP3K4/YUH1	ENSG00000118939	MAP3K4	YJR099W	YUH1
PILRA/SNX4	ENSG00000118960	PILRA	YJL036W	SNX4
IGSF9/PCL9	ENSG00000118971	IGSF9	YDL179W	PCL9
ABCB1/UBC5	ENSG00000119048	ABCB1	YDR059C	UBC5
AKR1B1/GUD1	ENSG00000119125	AKR1B1	YDL238C	GUD1
CPNE3/YPR015C	ENSG00000119138	CPNE3	YPR015C	YPR015C
RRN3/UTP10	ENSG00000119285	RRN3	YJL109C	UTP10
CTTN/RAD23	ENSG00000119318	CTTN	YEL037C	RAD23
MTIF2/RTG1	ENSG00000119335	MTIF2	YOL067C	RTG1
TTC39A/RRD2	ENSG00000119383	TTC39A	YPL152W	RRD2
EPS15/GLE1	ENSG00000119392	EPS15	YDL207W	GLE1
ORC1/SWD3	ENSG00000119402	ORC1	YBR175W	SWD3
MGST2/KIC1	ENSG00000119408	MGST2	YHR102W	KIC1
CHERP/SIT4	ENSG00000119414	CHERP	YDL047W	SIT4
ATG16L1/MIC14	ENSG00000119421	ATG16L1	YDR031W	MIC14
USP40/YMR130W	ENSG00000119431	USP40	YMR130W	YMR130W
RAD54L/VPS4	ENSG00000119541	RAD54L	YPR173C	VPS4
MAST2/YGK3	ENSG00000119638	MAST2	YOL128C	YGK3
DNAJA1/MLH3	ENSG00000119684	DNAJA1	YPL164C	MLH3
B4GALT1/PXA1	ENSG00000119688	B4GALT1	YPL147W	PXA1
CHMP5/CBC2	ENSG00000119707	CHMP5	YPL178W	CBC2
NFX1/ALD4	ENSG00000119711	NFX1	YOR374W	ALD4
DIMT1/GCD7	ENSG00000119718	DIMT1	YLR291C	GCD7
IPO11/COQ6	ENSG00000119723	IPO11	YGR255C	COQ6
EIF2AK1/TOM40	ENSG00000119725	EIF2AK1	YMR203W	TOM40
EPDR1/CCT8	ENSG00000119760	EPDR1	YJL008C	CCT8
SEPHS1/AXL1	ENSG00000119912	SEPHS1	YPR122W	AXL1
MRPL28/SWT1	ENSG00000119917	MRPL28	YOR166C	SWT1
CEACAM6/TSR3	ENSG00000119929	CEACAM6	YOR006C	TSR3
RBM22/GIP2	ENSG00000119938	RBM22	YER054C	GIP2
TMED2/XKS1	ENSG00000119950	TMED2	YGR194C	XKS1
ERO1LB/MAK11	ENSG00000120008	ERO1LB	YKL021C	MAK11
ZFAND6/AAT2	ENSG00000120053	ZFAND6	YLR027C	AAT2
TXLNG/MET17	ENSG00000120054	TXLNG	YLR303W	MET17
PPEF1/RHO3	ENSG00000120063	PPEF1	YIL118W	RHO3
LAT2/PIS1	ENSG00000120088	LAT2	YPR113W	PIS1
HUWE1/RCL1	ENSG00000120158	HUWE1	YOL010W	RCL1
ZW10/MOB1	ENSG00000120162	ZW10	YIL106W	MOB1
ALG9/MRP2	ENSG00000120333	ALG9	YPR166C	MRP2
MYBPC2/CCT2	ENSG00000120438	MYBPC2	YIL142W	CCT2
NOX4/UTP5	ENSG00000120457	NOX4	YDR398W	UTP5
ACOX3/SSE2	ENSG00000120694	ACOX3	YBR169C	SSE2
MTMR2/ALG5	ENSG00000120697	MTMR2	YPL227C	ALG5
PPP1R15A/RRP43	ENSG00000120699	PPP1R15A	YCR035C	RRP43
HSD17B14/SUP45	ENSG00000120705	HSD17B14	YBR143C	SUP45
TRIP6/YLR001C	ENSG00000120708	TRIP6	YLR001C	YLR001C
ACHE/MET31	ENSG00000120738	ACHE	YPL038W	MET31
FTL/AIM17	ENSG00000120756	FTL	YHL021C	AIM17
SRRT/UTP20	ENSG00000120800	SRRT	YBL004W	UTP20
BAX/FUS1	ENSG00000120802	BAX	YCL027W	FUS1
NLK/HAP3	ENSG00000120837	NLK	YBL021C	HAP3
PIGS/FIP1	ENSG00000120885	PIGS	YJR093C	FIP1
ATXN7L3/YAR064W	ENSG00000120907	ATXN7L3	YAR064W	YAR064W
PGS1/PPZ2	ENSG00000120910	PGS1	YDR436W	PPZ2
PSMC5/YLR118C	ENSG00000120992	PSMC5	YLR118C	YLR118C
UIMC1/RRI1	ENSG00000121022	UIMC1	YDL216C	RRI1
CETP/YGR017W	ENSG00000121067	CETP	YGR017W	YGR017W
MMP2/RSB1	ENSG00000121361	MMP2	YOR049C	RSB1
GNAO1/YLR346C	ENSG00000121440	GNAO1	YLR346C	YLR346C
OGFOD1/SPC2	ENSG00000121552	OGFOD1	YML055W	SPC2
SH3BP2/CTT1	ENSG00000121691	SH3BP2	YGR088W	CTT1
ADD1/CST9	ENSG00000121741	ADD1	YLR394W	CST9
C14orf166/GYP7	ENSG00000121749	C14orf166	YDL234C	GYP7
NID2/BI4	ENSG00000121858	NID2	Q0120	BI4
GMCL1/TPI1	ENSG00000121957	GMCL1	YDR050C	TPI1
SF3B2/YCR061W	ENSG00000121966	SF3B2	YCR061W	YCR061W
KLHL42/INP52	ENSG00000122126	KLHL42	YNL106C	INP52
GNAS/MRP4	ENSG00000122140	GNAS	YHL004W	MRP4
DNM1L/COG5	ENSG00000122176	DNM1L	YNL051W	COG5
PTHLH/COP1	ENSG00000122218	PTHLH	YDL145C	COP1
PHACTR3/MDM31	ENSG00000122299	PHACTR3	YHR194W	MDM31
ERGIC2/LRO1	ENSG00000122367	ERGIC2	YNR008W	LRO1
TFAP2C/CDC3	ENSG00000122545	TFAP2C	YLR314C	CDC3
AURKA/RNA15	ENSG00000122566	AURKA	YGL044C	RNA15
PIR/YMR111C	ENSG00000122705	PIR	YMR111C	YMR111C
RFX2/YMR317W	ENSG00000122778	RFX2	YMR317W	YMR317W
SULT2B1/BDF1	ENSG00000122779	SULT2B1	YLR399C	BDF1
CNOT3/YPR011C	ENSG00000122912	CNOT3	YPR011C	YPR011C
GP6/MF(ALPHA)1	ENSG00000122952	GP6	YPL187W	MF(ALPHA)1
PTPN4/PEP8	ENSG00000122958	PTPN4	YJL053W	PEP8
DDX18/MRD1	ENSG00000122965	DDX18	YPR112C	MRD1
KHSRP/BBP1	ENSG00000122966	KHSRP	YPL255W	BBP1
GNA11/DBP10	ENSG00000123064	GNA11	YDL031W	DBP10
EDEM2/DMA2	ENSG00000123091	EDEM2	YNL116W	DMA2
DNMT3B/TSA1	ENSG00000123131	DNMT3B	YML028W	TSA1
REM1/PET191	ENSG00000123146	REM1	YJR034W	PET191
TPX2/CDC40	ENSG00000123154	TPX2	YDR364C	CDC40
PDRG1/FMP45	ENSG00000123179	PDRG1	YDL222C	FMP45
EPB41L1/CCC2	ENSG00000123191	EPB41L1	YDR270W	CCC2
DOCK9/TMA17	ENSG00000123240	DOCK9	YDL110C	TMA17
DOCK3/BUD14	ENSG00000123329	DOCK3	YAR014C	BUD14
COQ9/GIM5	ENSG00000123349	COQ9	YML094W	GIM5
CRLS1/CDC7	ENSG00000123374	CRLS1	YDL017W	CDC7
PPP1R13B/PRC1	ENSG00000123384	PPP1R13B	YMR297W	PRC1
SIGLEC1/WTM1	ENSG00000123411	SIGLEC1	YOR230W	WTM1
FKBP1A/PPM2	ENSG00000123444	FKBP1A	YOL141W	PPM2
NSFL1C/ECM1	ENSG00000123454	NSFL1C	YAL059W	ECM1
MAVS/ATP11	ENSG00000123472	MAVS	YNL315C	ATP11
F11/LGE1	ENSG00000123562	F11	YPL055C	LGE1
XRN2/YPT7	ENSG00000123595	XRN2	YML001W	YPT7
DYNLL1/AVT4	ENSG00000123643	DYNLL1	YNL101W	AVT4
TESC/PFK26	ENSG00000123836	TESC	YIL107C	PFK26
SNX5/SPC29	ENSG00000123933	SNX5	YPL124W	SPC29
RPL6/CKS1	ENSG00000123975	RPL6	YBR135W	CKS1
MAPKAPK5/LAP4	ENSG00000123992	MAPKAPK5	YKL103C	LAP4
P2RX7/SPR6	ENSG00000123999	P2RX7	YER115C	SPR6
ESF1/DIP5	ENSG00000124067	ESF1	YPL265W	DIP5
RBBP9/YKL091C	ENSG00000124120	RBBP9	YKL091C	YKL091C
ANAPC5/GPI16	ENSG00000124155	ANAPC5	YHR188C	GPI16
SLC23A2/SCS2	ENSG00000124164	SLC23A2	YER120W	SCS2
TMEM230/RVS167	ENSG00000124181	TMEM230	YDR388W	RVS167
DZANK1/GBP2	ENSG00000124193	DZANK1	YCL011C	GBP2
KDM2B/CSE1	ENSG00000124207	KDM2B	YGL238W	CSE1
TASP1/TEM1	ENSG00000124209	TASP1	YML064C	TEM1
GCN1L1/MDM34	ENSG00000124214	GCN1L1	YGL219C	MDM34
RPLP0/UBA4	ENSG00000124217	RPLP0	YHR111W	UBA4
PXN/PEP12	ENSG00000124222	PXN	YOR036W	PEP12
RPH3A/DRS1	ENSG00000124228	RPH3A	YLL008W	DRS1
TRMT6/YFR006W	ENSG00000124299	TRMT6	YFR006W	YFR006W
CHGB/SNC2	ENSG00000124333	CHGB	YOR327C	SNC2
PEBP1/RFU1	ENSG00000124356	PEBP1	YLR073C	RFU1
TBX5/TOS1	ENSG00000124357	TBX5	YBR162C	TOS1
BRAP/UBP11	ENSG00000124422	BRAP	YKR098C	UBP11
ERP29/UBP8	ENSG00000124486	ERP29	YMR223W	UBP8
NOS1/SAM37	ENSG00000124491	NOS1	YMR060C	SAM37
FUS/YHC1	ENSG00000124562	FUS	YLR298C	YHC1
IGBP1/TFB2	ENSG00000124570	IGBP1	YPL122C	TFB2
FXYD3/BPT1	ENSG00000124574	FXYD3	YLL015W	BPT1
GANAB/OST6	ENSG00000124641	GANAB	YML019W	OST6
GMIP/YGR266W	ENSG00000124702	GMIP	YGR266W	YGR266W
RBM41/CRG1	ENSG00000124713	RBM41	YHR209W	CRG1
BIRC5/MMR1	ENSG00000124731	BIRC5	YLR190W	MMR1
LAG3/ROX1	ENSG00000124766	LAG3	YPR065W	ROX1
MLF2/MIG1	ENSG00000124782	MLF2	YGL035C	MIG1
OTUB2/NUP1	ENSG00000124789	OTUB2	YOR098C	NUP1
DDX24/FMP23	ENSG00000124802	DDX24	YBR047W	FMP23
ZBTB25/MSA1	ENSG00000124813	ZBTB25	YOR066W	MSA1
ARHGAP4/HDA3	ENSG00000124831	ARHGAP4	YPR179C	HDA3
ANKRD24/SPA2	ENSG00000124942	ANKRD24	YLL021W	SPA2
RCOR1/CDC39	ENSG00000125107	RCOR1	YCR093W	CDC39
LTBP4/TMN2	ENSG00000125304	LTBP4	YDR107C	TMN2
BLVRB/UPF3	ENSG00000125351	BLVRB	YGR072W	UPF3
SLC9A1/SPR3	ENSG00000125354	SLC9A1	YGR059W	SPR3
SPTLC1/SYC1	ENSG00000125414	SPTLC1	YOR179C	SYC1
PAPOLA/GGA2	ENSG00000125447	PAPOLA	YHR108W	GGA2
CCNK/ADY2	ENSG00000125450	CCNK	YCR010C	ADY2
PCBP4/REB1	ENSG00000125482	PCBP4	YBR049C	REB1
RGS1/RPA135	ENSG00000125630	RGS1	YPR010C	RPA135
MRPS33/YKL047W	ENSG00000125651	MRPS33	YKL047W	YKL047W
NDUFB2/THO2	ENSG00000125676	NDUFB2	YNL139C	THO2
ENSG00000090269/NSE5	ENSG00000125686	ENSG00000090269	YML023C	NSE5
NUDC/IST1	ENSG00000125726	NUDC	YNL265C	IST1
MAEA/RGD1	ENSG00000125733	MAEA	YBR260C	RGD1
ICAM1/YHL017W	ENSG00000125734	ICAM1	YHL017W	YHL017W
STRN4/SMD2	ENSG00000125743	STRN4	YLR275W	SMD2
IRAK3/RTN2	ENSG00000125744	IRAK3	YDL204W	RTN2
LYZ/SQT1	ENSG00000125746	LYZ	YIR012W	SQT1
SI/RPL18A	ENSG00000125753	SI	YOL120C	RPL18A
MUL1/FKH1	ENSG00000125798	MUL1	YIL131C	FKH1
PDCD7/PDC2	ENSG00000125817	PDCD7	YDR081C	PDC2
SPG21/YCR076C	ENSG00000125818	SPG21	YCR076C	YCR076C
DNAJB11/VPS36	ENSG00000125826	DNAJB11	YLR417W	VPS36
THPO/SMB1	ENSG00000125835	THPO	YER029C	SMB1
CHRD/SUR7	ENSG00000125841	CHRD	YML052W	SUR7
FLT3LG/YNL190W	ENSG00000125844	FLT3LG	YNL190W	YNL190W
RAB11FIP3/YDR222W	ENSG00000125845	RAB11FIP3	YDR222W	YDR222W
GNPTG/PEX15	ENSG00000125863	GNPTG	YOL044W	PEX15
ZNF268/COF1	ENSG00000125868	ZNF268	YLL050C	COF1
GOLGA3/MUD1	ENSG00000125870	GOLGA3	YBR119W	MUD1
PABPC4/NAB6	ENSG00000125944	PABPC4	YML117W	NAB6
CD209/INO2	ENSG00000125952	CD209	YDR123C	INO2
MCOLN1/RAM1	ENSG00000125954	MCOLN1	YDL090C	RAM1
EFNB1/IST3	ENSG00000125970	EFNB1	YIR005W	IST3
AARS/ERV41	ENSG00000125991	AARS	YML067C	ERV41
GLG1/MAD1	ENSG00000126001	GLG1	YGL086W	MAD1
KIF4A/PRE1	ENSG00000126067	KIF4A	YER012W	PRE1
PLEKHG2/YJR084W	ENSG00000126226	PLEKHG2	YJR084W	YJR084W
PITPNM2/UBA2	ENSG00000126261	PITPNM2	YDR390C	UBA2
EXOC1/AHP1	ENSG00000126432	EXOC1	YLR109W	AHP1
DTX2/HMT1	ENSG00000126457	DTX2	YBR034C	HMT1
NLRC4/VPS30	ENSG00000126581	NLRC4	YPL120W	VPS30
NRCAM/ECM22	ENSG00000126746	NRCAM	YLR228C	ECM22
LAMB1/BUD27	ENSG00000126756	LAMB1	YFL023W	BUD27
SLC26A3/TIM17	ENSG00000126768	SLC26A3	YJL143W	TIM17
DLD/SPO21	ENSG00000126777	DLD	YOL091W	SPO21
WDR7/SSE1	ENSG00000126803	WDR7	YPL106C	SSE1
TXNL1/URB2	ENSG00000126838	TXNL1	YJR041C	URB2
IL5RA/GEM1	ENSG00000126858	IL5RA	YAL048C	GEM1
ITGA6/CAC2	ENSG00000126883	ITGA6	YML102W	CAC2
RAPGEF4/PBS2	ENSG00000126934	RAPGEF4	YJL128C	PBS2
ENSG00000091436/RPS16A	ENSG00000126945	ENSG00000091436	YMR143W	RPS16A
FH/SNT309	ENSG00000126970	FH	YPR101W	SNT309
SEL1L3/CNE1	ENSG00000127022	SEL1L3	YAL058W	CNE1
TF/VIP1	ENSG00000127241	TF	YLR410W	VIP1
MYO15A/NUP85	ENSG00000127311	MYO15A	YJR042W	NUP85
APOH/TGL5	ENSG00000127329	APOH	YOR081C	TGL5
NLRP1/YOL075C	ENSG00000127412	NLRP1	YOL075C	YOL075C
ACKR6/SVF1	ENSG00000127415	ACKR6	YDR346C	SVF1
SPAG7/ESS1	ENSG00000127445	SPAG7	YJR017C	ESS1
ORC6/EMC1	ENSG00000127463	ORC6	YCL045C	EMC1
ZC3HC1/SIN3	ENSG00000127511	ZC3HC1	YOL004W	SIN3
ESR1/SLY41	ENSG00000127526	ESR1	YOR307C	SLY41
RGS17/NUP82	ENSG00000127527	RGS17	YJL061W	NUP82
ANGPT2/SLK19	ENSG00000127603	ANGPT2	YOR195W	SLK19
CD200/RSC4	ENSG00000127616	CD200	YKR008W	RSC4
CMA1/GIS1	ENSG00000127663	CMA1	YDR096W	GIS1
PSME1/TUB1	ENSG00000127824	PSME1	YML085C	TUB1
JPH4/DCI1	ENSG00000127884	JPH4	YOR180C	DCI1
MYH7/UTP8	ENSG00000127914	MYH7	YGR128C	UTP8
CEBPE/EIS1	ENSG00000127946	CEBPE	YMR031C	EIS1
SLC7A8/OCA1	ENSG00000127947	SLC7A8	YNL099C	OCA1
OSGEP/GPA2	ENSG00000127955	OSGEP	YER020W	GPA2
RNF31/LEE1	ENSG00000128016	RNF31	YPL054W	LEE1
SCFD1/ADE1	ENSG00000128050	SCFD1	YAR015W	ADE1
G2E3/IPL1	ENSG00000128052	G2E3	YPL209C	IPL1
HECTD1/ADE4	ENSG00000128059	HECTD1	YMR300C	ADE4
HNRNPC/TUM1	ENSG00000128309	HNRNPC	YOR251C	TUM1
RPGRIP1/RHO5	ENSG00000128340	RPGRIP1	YNL180C	RHO5
SUPT16H/SME1	ENSG00000128534	SUPT16H	YOR159C	SME1
TOX4/ERJ5	ENSG00000128590	TOX4	YFR041C	ERJ5
GEMIN2/NMA1	ENSG00000128591	GEMIN2	YLR328W	NMA1
TGM1/TGL2	ENSG00000128604	TGM1	YDR058C	TGL2
TINF2/MRPS12	ENSG00000128626	TINF2	YNR036C	MRPS12
DAZL/YHR219W	ENSG00000128641	DAZL	YHR219W	YHR219W
SEMA6A/ADD66	ENSG00000128789	SEMA6A	YKL206C	ADD66
TRPM7/SWR1	ENSG00000128908	TRPM7	YDR334W	SWR1
TYRO3/DAL82	ENSG00000128944	TYRO3	YNL314W	DAL82
WDR76/DUT1	ENSG00000128951	WDR76	YBR252W	DUT1
CAPN3/LCP5	ENSG00000129071	CAPN3	YER127W	LCP5
SNAP23/SEC26	ENSG00000129083	SNAP23	YDR238C	SEC26
PHGDH/PRE5	ENSG00000129084	PHGDH	YMR314W	PRE5
COL9A3/ECM38	ENSG00000129103	COL9A3	YLR299W	ECM38
EZR/DCD1	ENSG00000129187	EZR	YHR144C	DCD1
MYL6/GIP4	ENSG00000129219	MYL6	YAL031C	GIP4
AGO1/DIA2	ENSG00000129221	AGO1	YOR080W	DIA2
TEKT2/TRX3	ENSG00000129235	TEKT2	YCR083W	TRX3
CLSPN/MRM1	ENSG00000129282	CLSPN	YOR201C	MRM1
UNC13D/CTK2	ENSG00000129315	UNC13D	YJL006C	CTK2
DPYSL2/NUP60	ENSG00000129422	DPYSL2	YAR002W	NUP60
TGFB2/GNP1	ENSG00000129473	TGFB2	YDR508C	GNP1
NUP50/SEC6	ENSG00000129484	NUP50	YIL068C	SEC6
CDC45/RPS26A	ENSG00000129518	CDC45	YGL189C	RPS26A
COMT/ENP2	ENSG00000129521	COMT	YGR145W	ENP2
LRRFIP2/WSC3	ENSG00000129538	LRRFIP2	YOL105C	WSC3
HDAC6/RUB1	ENSG00000129559	HDAC6	YDR139C	RUB1
KRT31/OST2	ENSG00000129562	KRT31	YOR103C	OST2
CDC6/CYK3	ENSG00000129675	CDC6	YDL117W	CYK3
UPRT/BRE2	ENSG00000129691	UPRT	YLR015W	BRE2
CDC23/RPS4B	ENSG00000129824	CDC23	YHR203C	RPS4B
CBX5/THI20	ENSG00000129946	CBX5	YOL055C	THI20
SUCO/DPP1	ENSG00000129951	SUCO	YDR284C	DPP1
MSH2/TCB1	ENSG00000129990	MSH2	YOR086C	TCB1
MAP3K1/RMT2	ENSG00000130005	MAP3K1	YDR465C	RMT2
DHPS/HPA3	ENSG00000130066	DHPS	YEL066W	HPA3
HOOK2/NOG2	ENSG00000130119	HOOK2	YNR053C	NOG2
ARCN1/NTE1	ENSG00000130147	ARCN1	YML059C	NTE1
PSMD5/ORT1	ENSG00000130158	PSMD5	YOR130C	ORT1
PTGS1/YNR065C	ENSG00000130164	PTGS1	YNR065C	YNR065C
NUP188/ELF1	ENSG00000130165	NUP188	YKL160W	ELF1
CRAT/GTB1	ENSG00000130175	CRAT	YDR221W	GTB1
SH2D3C/CDC16	ENSG00000130177	SH2D3C	YKL022C	CDC16
NANS/MNT4	ENSG00000130203	NANS	YNR059W	MNT4
DFNB31/STE13	ENSG00000130226	DFNB31	YOR219C	STE13
CWF19L1/YMR185W	ENSG00000130227	CWF19L1	YMR185W	YMR185W
SEMA4G/THO1	ENSG00000130254	SEMA4G	YER063W	THO1
BTAF1/YDR115W	ENSG00000130312	BTAF1	YDR115W	YDR115W
IKZF5/SOL4	ENSG00000130313	IKZF5	YGR248W	SOL4
BLNK/LSM7	ENSG00000130332	BLNK	YNL147W	LSM7
SORBS1/YIM1	ENSG00000130347	SORBS1	YMR152W	YIM1
BAMBI/YGL185C	ENSG00000130414	BAMBI	YGL185C	YGL185C
IL11/ARC40	ENSG00000130429	IL11	YBR234C	ARC40
MYO3A/LSM2	ENSG00000130520	MYO3A	YBL026W	LSM2
WAC/RUP1	ENSG00000130560	WAC	YOR138C	RUP1
CREM/YDL086W	ENSG00000130635	CREM	YDL086W	YDL086W
NUBP2/CTR86	ENSG00000130638	NUBP2	YCR054C	CTR86
HIVEP1/SPC97	ENSG00000130640	HIVEP1	YHR172W	SPC97
TREM2/ADH6	ENSG00000130684	TREM2	YMR318C	ADH6
CRISP3/RPN13	ENSG00000130706	CRISP3	YLR421C	RPN13
FKBP5/ARG1	ENSG00000130707	FKBP5	YOL058W	ARG1
SRPK1/SPP1	ENSG00000130726	SRPK1	YPL138C	SPP1
BRPF3/SIR3	ENSG00000130762	BRPF3	YLR442C	SIR3
MRPS18A/FRS1	ENSG00000130764	MRPS18A	YLR060W	FRS1
ENSG00000096087/INH1	ENSG00000130770	ENSG00000096087	YDL181W	INH1
EFHC1/BFR1	ENSG00000130779	EFHC1	YOR198C	BFR1
NCR2/SLA2	ENSG00000130787	NCR2	YNL243W	SLA2
HSP90AB1/TIF35	ENSG00000130811	HSP90AB1	YDR429C	TIF35
MLN/YML053C	ENSG00000130816	MLN	YML053C	YML053C
CDC5L/TRM9	ENSG00000130829	CDC5L	YML014W	TRM9
ITPR3/YIL055C	ENSG00000130830	ITPR3	YIL055C	YIL055C
ZNF184/UFD2	ENSG00000130939	ZNF184	YDL190C	UFD2
DSP/UBA1	ENSG00000130985	DSP	YKL210W	UBA1
SIRT1/YFR016C	ENSG00000131016	SIRT1	YFR016C	YFR016C
HNRNPH3/MKK1	ENSG00000131023	HNRNPH3	YOR231W	MKK1
JAK2/AAR2	ENSG00000131043	JAK2	YBL074C	AAR2
IL12RB1/SFH5	ENSG00000131089	IL12RB1	YJL145W	SFH5
ABL1/KES1	ENSG00000131149	ABL1	YPL145C	KES1
ACOT7/PSF2	ENSG00000131153	ACOT7	YJL072C	PSF2
SH3GLB1/AIM13	ENSG00000131165	SH3GLB1	YFR011C	AIM13
CDC7/BNA2	ENSG00000131203	CDC7	YJR078W	BNA2
PCSK5/BIT2	ENSG00000131233	PCSK5	YBR270C	BIT2
SCD/KAR3	ENSG00000131323	SCD	YPR141C	KAR3
TMED1/IDP1	ENSG00000131370	TMED1	YDL066W	IDP1
ABLIM1/GYP6	ENSG00000131374	ABLIM1	YJL044C	GYP6
RAB18/DOG1	ENSG00000131462	RAB18	YHR044C	DOG1
NRP1/GRC3	ENSG00000131467	NRP1	YLL035W	GRC3
PRTFDC1/RPL27B	ENSG00000131469	PRTFDC1	YDR471W	RPL27B
TSPAN15/MSC1	ENSG00000131470	TSPAN15	YML128C	MSC1
MAST3/VPS25	ENSG00000131475	MAST3	YJR102C	VPS25
MZF1/TYW1	ENSG00000131477	MZF1	YPL207W	TYW1
MYO9B/MRPL51	ENSG00000131495	MYO9B	YPR100W	MRPL51
PSMD8/YEL020C	ENSG00000131503	PSMD8	YEL020C	YEL020C
SETD1A/BNI1	ENSG00000131504	SETD1A	YNL271C	BNI1
MAGEB2/BSD2	ENSG00000131507	MAGEB2	YBR290W	BSD2
EFNA2/UBC4	ENSG00000131508	EFNA2	YBR082C	UBC4
CIRBP/SEC8	ENSG00000131558	CIRBP	YPR055W	SEC8
ATP5D/ADY3	ENSG00000131626	ATP5D	YDL239C	ADY3
IGFALS/ACO2	ENSG00000131730	IGFALS	YJL200C	ACO2
HNRNPM/YBP2	ENSG00000131759	HNRNPM	YGL060W	YBP2
MARCH2/GAL83	ENSG00000131791	MARCH2	YER027C	GAL83
NDUFB7/LHP1	ENSG00000131795	NDUFB7	YDL051W	LHP1
TECR/PDA1	ENSG00000131828	TECR	YER178W	PDA1
TIMM13/YGL114W	ENSG00000131941	TIMM13	YGL114W	YGL114W
CDC34/FOL2	ENSG00000131979	CDC34	YGR267C	FOL2
MTAP/SEC63	ENSG00000132002	MTAP	YOR254C	SEC63
POLR2E/MCM3	ENSG00000132016	POLR2E	YEL032W	MCM3
POLRMT/SDS24	ENSG00000132024	POLRMT	YBR214W	SDS24
HCN2/ACC1	ENSG00000132142	HCN2	YNR016C	ACC1
GADD45B/ECM16	ENSG00000132153	GADD45B	YMR128W	ECM16
MADCAM1/SNF1	ENSG00000132155	MADCAM1	YDR477W	SNF1
MKNK2/ERG27	ENSG00000132196	MKNK2	YLR100W	ERG27
ENSG00000099882/PIN2	ENSG00000132274	ENSG00000099882	YOR104W	PIN2
ARVCF/BUD32	ENSG00000132275	ARVCF	YGR262C	BUD32
RANBP1/TNA1	ENSG00000132326	RANBP1	YGR260W	TNA1
KLHL22/PTP3	ENSG00000132334	KLHL22	YER075C	PTP3
MED15/GSP1	ENSG00000132341	MED15	YLR293C	GSP1
SERPIND1/YDR336W	ENSG00000132357	SERPIND1	YDR336W	YDR336W
SNAP29/CLU1	ENSG00000132361	SNAP29	YMR012W	CLU1
CRKL/INP54	ENSG00000132376	CRKL	YOL065C	INP54
LZTR1/RFA1	ENSG00000132383	LZTR1	YAR007C	RFA1
MMP11/PEX4	ENSG00000132388	MMP11	YGR133W	PEX4
CECR2/RPL26B	ENSG00000132463	CECR2	YGR034W	RPL26B
SMARCB1/HHT1	ENSG00000132475	SMARCB1	YBR010W	HHT1
P2RX6/GUK1	ENSG00000132535	P2RX6	YDR454C	GUK1
DERL3/MMF1	ENSG00000132541	DERL3	YIL051C	MMF1
ENSG00000099964/SWM1	ENSG00000132604	ENSG00000099964	YDR260C	SWM1
BCL2L13/PEX6	ENSG00000132612	BCL2L13	YNL329C	PEX6
ENSG00000099972/SEC9	ENSG00000132639	ENSG00000099972	YGR009C	SEC9
DDT/POL30	ENSG00000132646	DDT	YBR088C	POL30
OSM/VPS9	ENSG00000132669	OSM	YML097C	VPS9
CABIN1/RSM23	ENSG00000132676	CABIN1	YGL129C	RSM23
TBC1D10A/MMS4	ENSG00000132688	TBC1D10A	YBR098W	MMS4
SUSD2/SUN4	ENSG00000132692	SUSD2	YNL066W	SUN4
SF3A1/TUS1	ENSG00000132694	SF3A1	YLR425W	TUS1
SEC14L2/HCS1	ENSG00000132740	SEC14L2	YKL017C	HCS1
ENSG00000100010/DPH1	ENSG00000132768	ENSG00000100010	YIL103W	DPH1
PPIL2/YKL133C	ENSG00000132792	PPIL2	YKL133C	YKL133C
SNRPD3/APL6	ENSG00000132842	SNRPD3	YGR261C	APL6
PES1/PHM6	ENSG00000132912	PES1	YDR281C	PHM6
MAPK1/MYO1	ENSG00000133026	MAPK1	YHR023W	MYO1
GGT1/TEL1	ENSG00000133056	GGT1	YBL088C	TEL1
PPM1F/YHR113W	ENSG00000133059	PPM1F	YHR113W	YHR113W
TOP3B/POP3	ENSG00000133069	TOP3B	YNL282W	POP3
DGCR14/CLB3	ENSG00000133101	DGCR14	YDL155W	CLB3
CRYBB2P1/YDL199C	ENSG00000133105	CRYBB2P1	YDL199C	YDL199C
MFNG/TMA19	ENSG00000133112	MFNG	YKL056C	TMA19
CARD10/RFC5	ENSG00000133119	CARD10	YBR087W	RFC5
SLC25A1/LPX1	ENSG00000133121	SLC25A1	YOR084W	LPX1
ADRBK2/DMA1	ENSG00000133135	ADRBK2	YHR115C	DMA1
LGALS2/FRK1	ENSG00000133216	LGALS2	YPL141C	FRK1
GGA1/FES1	ENSG00000133265	GGA1	YBR101C	FES1
HIRA/DUG1	ENSG00000133313	HIRA	YFR044C	DUG1
SH3BP1/NSA1	ENSG00000133316	SH3BP1	YGL111W	NSA1
LGALS1/TVP15	ENSG00000133318	LGALS1	YDR100W	TVP15
HPS4/NUT2	ENSG00000133398	HPS4	YPR168W	NUT2
ENSG00000100101/BST1	ENSG00000133424	ENSG00000100101	YFL025C	BST1
PATZ1/TIS11	ENSG00000133606	PATZ1	YLR136C	TIS11
TRIOBP/RAS2	ENSG00000133703	TRIOBP	YNL098C	RAS2
TFIP11/SXM1	ENSG00000133704	TFIP11	YDR395W	SXM1
GCAT/CDC60	ENSG00000133706	GCAT	YPL160W	CDC60
ENSG00000100118/INM1	ENSG00000133731	ENSG00000100118	YHR046C	INM1
CRYBB1/RAS1	ENSG00000133818	CRYBB1	YOR101W	RAS1
EIF3L/YMR226C	ENSG00000133835	EIF3L	YMR226C	YMR226C
NHP2L1/ERG28	ENSG00000133935	NHP2L1	YER044C	ERG28
MICALL1/COX16	ENSG00000133983	MICALL1	YJL003W	COX16
ENSG00000100141/SUI2	ENSG00000134001	ENSG00000100141	YJR007W	SUI2
POLR2F/ELP3	ENSG00000134014	POLR2F	YPL086C	ELP3
SOX10/CLB6	ENSG00000134057	SOX10	YGR109C	CLB6
CCDC134/SSK22	ENSG00000134072	CCDC134	YCR073C	SSK22
PICK1/MNL1	ENSG00000134109	PICK1	YHR204W	MNL1
TTC28/CDC24	ENSG00000134215	TTC28	YAL041W	CDC24
SLC16A8/VTH2	ENSG00000134243	SLC16A8	YJL222W	VTH2
CENPM/ADP1	ENSG00000134250	CENPM	YCR011C	ADP1
SEPT3/RIB4	ENSG00000134262	SEPT3	YOL143C	RIB4
SLC5A1/BUD7	ENSG00000134287	SLC5A1	YOR299W	BUD7
TPTEP1/AVT2	ENSG00000134294	TPTEP1	YEL064C	AVT2
DDX17/SWI6	ENSG00000134313	DDX17	YLR182W	SWI6
DMC1/RIM15	ENSG00000134318	DMC1	YFL033C	RIM15
TCF20/YLR407W	ENSG00000134352	TCF20	YLR407W	YLR407W
CBY1/TIM22	ENSG00000134375	CBY1	YDL217C	TIM22
TOMM22/SLX5	ENSG00000134376	TOMM22	YDL013W	SLX5
RTDR1/DED81	ENSG00000134440	RTDR1	YHR019C	DED81
XBP1/NSR1	ENSG00000134453	XBP1	YGR159C	NSR1
FBXO7/CCL1	ENSG00000134480	FBXO7	YPR025C	CCL1
GTPBP1/TAT1	ENSG00000134489	GTPBP1	YBR069C	TAT1
POLDIP3/YNR040W	ENSG00000134571	POLDIP3	YNR040W	YNR040W
TIMP3/SAR1	ENSG00000134594	TIMP3	YPL218W	SAR1
PPP6R2/CIN1	ENSG00000134627	PPP6R2	YOR349W	CIN1
SBF1/MPT5	ENSG00000134644	SBF1	YGL178W	MPT5
SUN2/PRP38	ENSG00000134748	SUN2	YGR075C	PRP38
CYB5R3/AIM44	ENSG00000134757	CYB5R3	YPL158C	AIM44
DNAL4/YOR192C-C	ENSG00000134812	DNAL4	YOR192C-C	YOR192C-C
ENSG00000100262/GDT1	ENSG00000134851	ENSG00000100262	YBR187W	GDT1
PACSIN2/HOG1	ENSG00000134853	PACSIN2	YLR113W	HOG1
AP1B1/YOL073C	ENSG00000134882	AP1B1	YOL073C	YOL073C
HMGXB4/STT3	ENSG00000134910	HMGXB4	YGL022W	STT3
TOM1/FMN1	ENSG00000135002	TOM1	YDR236C	FMN1
NEFH/DSK2	ENSG00000135018	NEFH	YMR276W	DSK2
BIK/PDH1	ENSG00000135046	BIK	YPR002W	PDH1
HMOX1/SNF3	ENSG00000135047	HMOX1	YDL194W	SNF3
THOC5/URE2	ENSG00000135049	THOC5	YNL229C	URE2
MCM5/LRS4	ENSG00000135052	MCM5	YDR439W	LRS4
ARSA/SER1	ENSG00000135069	ARSA	YOR184W	SER1
TSPO/UBX5	ENSG00000135218	TSPO	YDR330W	UBX5
RASD2/SPO75	ENSG00000135312	RASD2	YLL005C	SPO75
CBX7/ORC3	ENSG00000135336	CBX7	YLL004W	ORC3
PDGFB/VHS1	ENSG00000135341	PDGFB	YDR247W	VHS1
ACR/PEX22	ENSG00000135363	ACR	YAL055W	PEX22
RPL3/KRE33	ENSG00000135372	RPL3	YNL132W	KRE33
ZMAT5/HLJ1	ENSG00000135392	ZMAT5	YMR161W	HLJ1
RBFOX2/DGA1	ENSG00000135407	RBFOX2	YOR245C	DGA1
TAB1/YLR426W	ENSG00000135437	TAB1	YLR426W	YLR426W
ASCC2/YNL305C	ENSG00000135472	ASCC2	YNL305C	YNL305C
MTMR3/NOP12	ENSG00000135486	MTMR3	YOL041C	NOP12
SMCR7L/SUL1	ENSG00000135502	SMCR7L	YBR294W	SUL1
APOL1/YOS9	ENSG00000135506	APOL1	YDR057W	YOS9
MYH9/YFL054C	ENSG00000135517	MYH9	YFL054C	YFL054C
SAMM50/DGR2	ENSG00000135541	SAMM50	YKL121W	DGR2
GRAP2/CCT3	ENSG00000135624	GRAP2	YJL014W	CCT3
EIF3D/UBP12	ENSG00000135655	EIF3D	YJL197W	UBP12
TNRC6B/GPX2	ENSG00000135709	TNRC6B	YBR244W	GPX2
ENSG00000100357/YDR042C	ENSG00000135720	ENSG00000100357	YDR042C	YDR042C
SGSM3/TOK1	ENSG00000135750	SGSM3	YJL093C	TOK1
IFT27/RPT3	ENSG00000135778	IFT27	YDR394W	RPT3
KIAA0930/SPT8	ENSG00000135801	KIAA0930	YLR055C	SPT8
NCF4/GLN1	ENSG00000135821	NCF4	YPR035W	GLN1
CSF2RB/VAM7	ENSG00000135823	CSF2RB	YGL212W	VAM7
SLC25A17/MAK32	ENSG00000135828	SLC25A17	YCR019W	MAK32
UPK3A/PRP16	ENSG00000135829	UPK3A	YKR086W	PRP16
KCTD17/GPI2	ENSG00000135845	KCTD17	YPL076W	GPI2
ST13/MRPL3	ENSG00000135900	ST13	YMR024W	MRPL3
IL2RB/YML083C	ENSG00000135903	IL2RB	YML083C	YML083C
RBX1/DJP1	ENSG00000135924	RBX1	YIR004W	DJP1
EP300/CDC33	ENSG00000135930	EP300	YOL139C	CDC33
L3MBTL2/HYM1	ENSG00000135932	L3MBTL2	YKL189W	HYM1
RANGAP1/COX4	ENSG00000135940	RANGAP1	YGL187C	COX4
ZC3H7B/ISU1	ENSG00000136003	ZC3H7B	YPL135W	ISU1
PHF5A/BCK1	ENSG00000136021	PHF5A	YJL095W	BCK1
ACO2/BUD21	ENSG00000136026	ACO2	YOR078W	BUD21
POLR3H/PWP1	ENSG00000136045	POLR3H	YLR196W	PWP1
PMM1/PLB2	ENSG00000136068	PMM1	YMR006C	PLB2
BRD1/YBR287W	ENSG00000136098	BRD1	YBR287W	YBR287W
MLC1/YMR086W	ENSG00000136108	MLC1	YMR086W	YMR086W
HDAC10/GYL1	ENSG00000136111	HDAC10	YMR192W	GYL1
FKBP3/YNL134C	ENSG00000136143	FKBP3	YNL134C	YNL134C
CTSG/STE18	ENSG00000136158	CTSG	YJR086W	STE18
GZMB/CDC42	ENSG00000136238	GZMB	YLR229C	CDC42
RBM23/SWF1	ENSG00000136247	RBM23	YDR126W	SWF1
PRMT5/DBP9	ENSG00000136271	PRMT5	YLR276C	DBP9
AP4S1/FAU1	ENSG00000136371	AP4S1	YER183C	FAU1
POLE2/STU2	ENSG00000136436	POLE2	YLR045C	STU2
SOS2/NMT1	ENSG00000136448	SOS2	YLR195C	NMT1
CDKL1/HTD2	ENSG00000136449	CDKL1	YHR067W	HTD2
NIN/WHI4	ENSG00000136450	NIN	YDL224C	WHI4
PYGL/YGR021W	ENSG00000136463	PYGL	YGR021W	YGR021W
TRIM9/YPL247C	ENSG00000136485	TRIM9	YPL247C	YPL247C
PSMC6/SAS3	ENSG00000136504	PSMC6	YBL052C	SAS3
CDKN3/GAP1	ENSG00000136521	CDKN3	YKR039W	GAP1
ATP6V1D/MRPL4	ENSG00000136522	ATP6V1D	YLR439W	MRPL4
PIGH/HRB1	ENSG00000136527	PIGH	YNL004W	HRB1
PSMA3/EMP47	ENSG00000136560	PSMA3	YFL048C	EMP47
VTI1B/GUS1	ENSG00000136628	VTI1B	YGL245W	GUS1
TIMM9/VPS33	ENSG00000136631	TIMM9	YLR396C	VPS33
GSTZ1/YSP1	ENSG00000136653	GSTZ1	YHR155W	YSP1
AHSA1/YAP1801	ENSG00000136715	AHSA1	YHR161C	YAP1801
DAAM1/RVS161	ENSG00000136717	DAAM1	YCR009C	RVS161
SPTLC2/IMP4	ENSG00000136718	SPTLC2	YNL075W	IMP4
RIN3/HSE1	ENSG00000136738	RIN3	YHL002W	HSE1
SNW1/YME1	ENSG00000136758	SNW1	YPR024W	YME1
CHGA/CTK1	ENSG00000136807	CHGA	YKL139W	CTK1
ITPK1/TRX2	ENSG00000136810	ITPK1	YGR209C	TRX2
PPM1A/ECM29	ENSG00000136813	PPM1A	YHL030W	ECM29
SIX4/HSP104	ENSG00000136827	SIX4	YLL026W	HSP104
ASB2/YCG1	ENSG00000136828	ASB2	YDR325W	YCG1
ERH/BUD2	ENSG00000136848	ERH	YKL092C	BUD2
HIF1A/SEC1	ENSG00000136854	HIF1A	YDR164C	SEC1
SRSF5/GAS3	ENSG00000136869	SRSF5	YMR215W	GAS3
EIF5/PRP4	ENSG00000136875	EIF5	YPR178W	PRP4
SERPINA4/SAD1	ENSG00000136878	SERPINA4	YFR005C	SAD1
SLC8A3/VMA10	ENSG00000136888	SLC8A3	YHR039C-A	VMA10
DICER1/IPI1	ENSG00000136891	DICER1	YHR085W	IPI1
MTHFD1/PUP1	ENSG00000136930	MTHFD1	YOR157C	PUP1
TCL1A/KEL3	ENSG00000136933	TCL1A	YPL263C	KEL3
ZC3H14/PLP2	ENSG00000136940	ZC3H14	YOR281C	PLP2
TELO2/RPL35B	ENSG00000136942	TELO2	YDL136W	RPL35B
BDKRB1/DCC1	ENSG00000136982	BDKRB1	YCL016C	DCC1
GSKIP/DFM1	ENSG00000136986	GSKIP	YDR411C	DFM1
VRK1/RPA49	ENSG00000137054	VRK1	YNL248C	RPA49
PSMC1/DOA1	ENSG00000137055	PSMC1	YKL213C	DOA1
RPS6KA5/HNT3	ENSG00000137074	RPS6KA5	YOR258W	HNT3
PSMB5/ADE5,7	ENSG00000137076	PSMB5	YGL234W	ADE5,7
YY1/GOR1	ENSG00000137106	YY1	YNL274C	GOR1
ACIN1/RPS6B	ENSG00000137154	ACIN1	YBR181C	RPS6B
CCNB1IP1/STB4	ENSG00000137203	CCNB1IP1	YMR019W	STB4
TRIP11/POP8	ENSG00000137265	TRIP11	YBL018C	POP8
APEX1/BMS1	ENSG00000137312	APEX1	YPL217C	BMS1
ENSG00000100829/SEC16	ENSG00000137337	ENSG00000100829	YPL085W	SEC16
PABPN1/FLX1	ENSG00000137409	PABPN1	YIL134W	FLX1
EFS/YGR130C	ENSG00000137497	EFS	YGR130C	YGR130C
ARHGAP5/THP2	ENSG00000137500	ARHGAP5	YHR167W	THP2
CINP/SIR4	ENSG00000137501	CINP	YDR227W	SIR4
SRP54/YIP5	ENSG00000137502	SRP54	YGL161C	YIP5
CPNE6/YGR015C	ENSG00000137509	CPNE6	YGR015C	YGR015C
CHD8/MRPL10	ENSG00000137547	CHD8	YNL284C	MRPL10
PSMA6/TGS1	ENSG00000137574	PSMA6	YPL157W	TGS1
NFKBIA/PEP1	ENSG00000137642	NFKBIA	YBL017C	PEP1
EMC9/XYL2	ENSG00000137673	EMC9	YLR070C	XYL2
PSME2/TMA20	ENSG00000137699	PSME2	YER007C-A	TMA20
BRMS1L/MRP1	ENSG00000137710	BRMS1L	YDR347W	MRP1
ENSG00000100931/VAC14	ENSG00000137713	ENSG00000100931	YLR386W	VAC14
SEC23A/YAH1	ENSG00000137714	SEC23A	YPL252C	YAH1
PNN/YJL185C	ENSG00000137752	PNN	YJL185C	YJL185C
RABGGTA/MKK2	ENSG00000137764	RABGGTA	YPL140C	MKK2
NFATC4/ODC2	ENSG00000137801	NFATC4	YOR222W	ODC2
PLTP/GCR2	ENSG00000137806	PLTP	YNL199C	GCR2
PCIF1/RTF1	ENSG00000137815	PCIF1	YGL244W	RTF1
GSS/SPC98	ENSG00000137822	GSS	YNL126W	SPC98
MMP9/HHF1	ENSG00000137841	MMP9	YBR009C	HHF1
TRPC4AP/BIO5	ENSG00000137842	TRPC4AP	YNR056C	BIO5
PYGB/WSC4	ENSG00000137845	PYGB	YHL028W	WSC4
PROCR/SLD2	ENSG00000137872	PROCR	YKL108W	SLD2
GINS1/RLP24	ENSG00000137876	GINS1	YLR009W	RLP24
NINL/COY1	ENSG00000137878	NINL	YKL179C	COY1
CD40/ARO8	ENSG00000137944	CD40	YGL202W	ARO8
UQCC/SUA7	ENSG00000137947	UQCC	YPR086W	SUA7
ZMYND8/BET2	ENSG00000137955	ZMYND8	YPR176C	BET2
SGK2/KGD2	ENSG00000137992	SGK2	YDR148C	KGD2
IFT52/IMD2	ENSG00000138029	IFT52	YHR216W	IMD2
MYBL2/PTC1	ENSG00000138032	MYBL2	YDL006W	PTC1
HNF4A/YGR016W	ENSG00000138035	HNF4A	YGR016W	YGR016W
SLA2/PSY2	ENSG00000138041	SLA2	YNL201C	PSY2
C20orf24/YPT1	ENSG00000138069	C20orf24	YFL038C	YPT1
NFATC2/ARP2	ENSG00000138071	NFATC2	YDL029W	ARP2
STK4/MAL12	ENSG00000138079	STK4	YGR292W	MAL12
PFDN4/DAS1	ENSG00000138081	PFDN4	YJL149W	DAS1
DOK5/PET309	ENSG00000138095	DOK5	YLR067C	PET309
CSTF1/ARP1	ENSG00000138107	CSTF1	YHR129C	ARP1
BMP7/MYO2	ENSG00000138162	BMP7	YOR326W	MYO2
RAE1/MSS1	ENSG00000138175	RAE1	YMR023C	MSS1
TPD52L2/YND1	ENSG00000138185	TPD52L2	YER005W	YND1
DNAJC5/HMLALPHA1	ENSG00000138279	DNAJC5	YCL066W	HMLALPHA1
NELFCD/TIM23	ENSG00000138297	NELFCD	YNR017W	TIM23
PRPF6/TAF13	ENSG00000138303	PRPF6	YML098W	TAF13
TUBB1/RPS24A	ENSG00000138326	TUBB1	YER074W	RPS24A
PSMA7/ADE17	ENSG00000138363	PSMA7	YMR120C	ADE17
NTSR1/KTR5	ENSG00000138378	NTSR1	YNL029C	KTR5
MRGBP/CPR5	ENSG00000138398	MRGBP	YDR304C	CPR5
DIDO1/IDP2	ENSG00000138413	DIDO1	YLR174W	IDP2
GID8/YPL014W	ENSG00000138434	GID8	YPL014W	YPL014W
BIRC7/YTM1	ENSG00000138442	BIRC7	YOR272W	YTM1
ARFGAP1/MKC7	ENSG00000138448	ARFGAP1	YDR144C	MKC7
AVP/YKL100C	ENSG00000138600	AVP	YKL100C	YKL100C
COL20A1/PTM1	ENSG00000138613	COL20A1	YKL039W	PTM1
CHRNA4/FMP25	ENSG00000138646	CHRNA4	YLR077W	FMP25
EEF1A2/IES2	ENSG00000138660	EEF1A2	YNL215W	IES2
PTK6/RIM4	ENSG00000138668	PTK6	YHL024W	RIM4
GMEB2/PSY4	ENSG00000138669	GMEB2	YBL046W	PSY4
C20orf27/SEC31	ENSG00000138674	C20orf27	YDL195W	SEC31
SPEF1/HYR1	ENSG00000138675	SPEF1	YIR037W	HYR1
CDC25B/CSF1	ENSG00000138688	CDC25B	YLR087C	CSF1
ARFRP1/BRE5	ENSG00000138757	ARFRP1	YNR051C	BRE5
NDUFAF5/SHS1	ENSG00000138758	NDUFAF5	YDL225W	SHS1
TRIB3/YOR387C	ENSG00000138760	TRIB3	YOR387C	YOR387C
RASSF2/SLM5	ENSG00000138764	RASSF2	YCR024C	SLM5
CSNK2A1/USO1	ENSG00000138768	CSNK2A1	YDL058W	USO1
ANGPT4/PPA2	ENSG00000138777	ANGPT4	YMR267W	PPA2
HM13/ABF2	ENSG00000138795	HM13	YMR072W	ABF2
SNPH/NDI1	ENSG00000138796	SNPH	YML120C	NDI1
MYLK2/MET14	ENSG00000138801	MYLK2	YKL001C	MET14
SIRPB1/SEC24	ENSG00000138802	SIRPB1	YIL109C	SEC24
SEC23B/CMP2	ENSG00000138814	SEC23B	YML057W	CMP2
FERMT1/COX12	ENSG00000138829	FERMT1	YLR038C	COX12
HAO1/SKO1	ENSG00000138835	HAO1	YNL167C	SKO1
PDYN/YLR036C	ENSG00000139112	PDYN	YLR036C	YLR036C
PLCB4/YLR290C	ENSG00000139180	PLCB4	YLR290C	YLR290C
MYL9/UTR2	ENSG00000139193	MYL9	YEL040W	UTR2
HCK/PEX5	ENSG00000139197	HCK	YDR244W	PEX5
CRNKL1/FMP32	ENSG00000139220	CRNKL1	YFL046W	FMP32
POFUT1/PPS1	ENSG00000139318	POFUT1	YBR276C	PPS1
SAMHD1/YDL233W	ENSG00000139329	SAMHD1	YDL233W	YDL233W
PAK7/SMX3	ENSG00000139343	PAK7	YPR182W	SMX3
KIF3B/COX7	ENSG00000139372	KIF3B	YMR256C	COX7
NOP56/KTR4	ENSG00000139505	NOP56	YBR199W	KTR4
IDH3B/RPS8A	ENSG00000139610	IDH3B	YBL072C	RPS8A
MAPRE1/SWI3	ENSG00000139613	MAPRE1	YJL176C	SWI3
JAG1/MLP2	ENSG00000139618	JAG1	YIL149C	MLP2
CDK5RAP1/MED8	ENSG00000139636	CDK5RAP1	YBR193C	MED8
SNTA1/YER156C	ENSG00000139637	SNTA1	YER156C	YER156C
OXT/YJL068C	ENSG00000139684	OXT	YJL068C	YJL068C
TTI1/TMA22	ENSG00000139726	TTI1	YJR014W	TMA22
E2F1/FRE6	ENSG00000139908	E2F1	YLL051C	FRE6
RPRD1B/YJL055W	ENSG00000139910	RPRD1B	YJL055W	YJL055W
PXMP4/RMA1	ENSG00000139926	PXMP4	YKL132C	RMA1
CHMP4B/HAT1	ENSG00000139998	CHMP4B	YPL001W	HAT1
BPI/YNL035C	ENSG00000140006	BPI	YNL035C	YNL035C
CST3/APM1	ENSG00000140022	CST3	YPL259C	APM1
ASIP/PRY1	ENSG00000140092	ASIP	YJL079C	PRY1
CST4/TYS1	ENSG00000140105	CST4	YGR185C	TYS1
ACTR5/UGA4	ENSG00000140199	ACTR5	YDL210W	UGA4
WFDC2/QRI5	ENSG00000140262	WFDC2	YLR204W	QRI5
AHCY/ADH2	ENSG00000140263	AHCY	YMR303C	ADH2
DHX35/YDL085C-A	ENSG00000140264	DHX35	YDL085C-A	YDL085C-A
DNTTIP1/TOA2	ENSG00000140307	DNTTIP1	YKL058W	TOA2
MAP1LC3A/SRP14	ENSG00000140319	MAP1LC3A	YDL092W	SRP14
SYNDIG1/AIM45	ENSG00000140374	SYNDIG1	YPR004C	AIM45
PIGU/RUD3	ENSG00000140382	PIGU	YOR216C	RUD3
TNNC2/ARG7	ENSG00000140386	TNNC2	YMR062C	ARG7
APMAP/YGR079W	ENSG00000140391	APMAP	YGR079W	YGR079W
ZNF516/SKI8	ENSG00000140395	ZNF516	YGL213C	SKI8
USP14/AMS1	ENSG00000140400	USP14	YGL156W	AMS1
VAPA/NNF2	ENSG00000140416	VAPA	YGR089W	NNF2
MYOM1/CMK1	ENSG00000140443	MYOM1	YFR014C	CMK1
MYL12A/DIT2	ENSG00000140459	MYL12A	YDR402C	DIT2
CEP76/RAD16	ENSG00000140464	CEP76	YBR114W	RAD16
CEP192/ERG11	ENSG00000140465	CEP192	YHR007C	ERG11
RNMT/YSP3	ENSG00000140479	RNMT	YOR003W	YSP3
SMAD7/SSP2	ENSG00000140488	SMAD7	YOR242C	SSP2
LAMA1/CSR1	ENSG00000140522	LAMA1	YLR380W	CSR1
RNF125/YMR210W	ENSG00000140526	RNF125	YMR210W	YMR210W
ANKRD12/GSF2	ENSG00000140538	ANKRD12	YML048W	GSF2
NOL4/LST7	ENSG00000140543	NOL4	YGR057C	LST7
POLI/OYE3	ENSG00000140564	POLI	YPL171C	OYE3
MIB1/SEC53	ENSG00000140650	MIB1	YFL045C	SEC53
RBBP8/YBR016W	ENSG00000140682	RBBP8	YBR016W	YBR016W
RIOK3/YGR122W	ENSG00000140694	RIOK3	YGR122W	YGR122W
CSTF2/QCR2	ENSG00000140740	CSTF2	YPR191W	QCR2
PSMD10/GRX3	ENSG00000140830	PSMD10	YDR098C	GRX3
ATG4A/VIK1	ENSG00000140859	ATG4A	YPL253C	VIK1
TBL1X/RPL9A	ENSG00000140937	TBL1X	YGL147C	RPL9A
GPR143/RRT12	ENSG00000140943	GPR143	YCR045C	RRT12
PGRMC1/RPL3	ENSG00000140986	PGRMC1	YOR063W	RPL3
POLA1/YPL150W	ENSG00000140992	POLA1	YPL150W	YPL150W
MID1/YDR333C	ENSG00000141002	MID1	YDR333C	YDR333C
NKAP/MCD4	ENSG00000141012	NKAP	YKL165C	MCD4
NXT2/REC107	ENSG00000141013	NXT2	YJR021C	REC107
GUCY2F/SNT1	ENSG00000141027	GUCY2F	YCR033W	SNT1
ENSG00000101898/SSH4	ENSG00000141084	ENSG00000101898	YKL124W	SSH4
ALG13/PRS3	ENSG00000141127	ALG13	YHL011C	PRS3
PRPS2/DBP6	ENSG00000141141	PRPS2	YNR038W	DBP6
TLR8/VPS53	ENSG00000141252	TLR8	YJL029C	VPS53
AMMECR1/MDR1	ENSG00000141258	AMMECR1	YGR100W	MDR1
CHRDL1/APE2	ENSG00000141279	CHRDL1	YKL157W	APE2
WDR13/CHC1	ENSG00000141367	WDR13	YGL206C	CHC1
SUV39H1/YTA7	ENSG00000141385	SUV39H1	YGR270W	YTA7
GLRA2/INM2	ENSG00000141401	GLRA2	YDR287W	INM2
XIAP/GAT1	ENSG00000141448	XIAP	YFL021W	GAT1
STAG2/YPL277C	ENSG00000141480	STAG2	YPL277C	YPL277C
MCF2/ORC2	ENSG00000141503	MCF2	YBR060C	ORC2
F9/MRL1	ENSG00000141510	F9	YPR079W	MRL1
ABCD1/RDI1	ENSG00000141522	ABCD1	YDL135C	RDI1
CCDC22/MCH4	ENSG00000141526	CCDC22	YOL119C	MCH4
CACNA1F/DED1	ENSG00000141543	CACNA1F	YOR204W	DED1
SYP/SAT4	ENSG00000141551	SYP	YCR008W	SAT4
PLP2/NAR1	ENSG00000141562	PLP2	YNL240C	NAR1
BMX/ATG18	ENSG00000141580	BMX	YFR021W	ATG18
PLS3/SOK2	ENSG00000141646	PLS3	YMR016C	SOK2
NAA10/FAB1	ENSG00000141720	NAA10	YFR019W	FAB1
RENBP/DIB1	ENSG00000141759	RENBP	YPR082C	DIB1
ELF4/ZRT2	ENSG00000141873	ELF4	YLR130C	ZRT2
SMARCA1/PFK1	ENSG00000141959	SMARCA1	YGR240C	PFK1
MTMR8/YAR1	ENSG00000141965	MTMR8	YPL239W	YAR1
ASB9/SIP4	ENSG00000141968	ASB9	YJL089W	SIP4
ENSG00000102050/NOP56	ENSG00000141985	ENSG00000102050	YLR197W	NOP56
RBBP7/SOD1	ENSG00000142168	RBBP7	YJR104C	SOD1
PPP1R2P9/ARN2	ENSG00000142185	PPP1R2P9	YHL047C	ARN2
KCND1/MSB3	ENSG00000142192	KCND1	YNL293W	MSB3
OPN1LW/PTK2	ENSG00000142208	OPN1LW	YJR059W	PTK2
FMR1/SUR1	ENSG00000142453	FMR1	YPL057C	SUR1
PIM2/GYP5	ENSG00000142459	PIM2	YPL249C	GYP5
SLC35A2/PRE3	ENSG00000142507	SLC35A2	YJL001W	PRE3
PQBP1/RPS11B	ENSG00000142534	PQBP1	YBR048W	RPS11B
PCSK1N/CUE3	ENSG00000142552	PCSK1N	YGL110C	CUE3
EMD/KEM1	ENSG00000142599	EMD	YGL173C	KEM1
TAZ/PEX14	ENSG00000142655	TAZ	YGL153W	PEX14
PGK1/PDE1	ENSG00000142675	PGK1	YGL248W	PDE1
GATA1/RPL11B	ENSG00000142676	GATA1	YGR085C	RPL11B
MAGT1/BUD20	ENSG00000142684	MAGT1	YLR074C	BUD20
SMS/TPK2	ENSG00000142875	SMS	YPL203W	TPK2
PHEX/GPI8	ENSG00000142892	PHEX	YDR331W	GPI8
UBL4A/PTP1	ENSG00000142949	UBL4A	YDL230W	PTP1
EEA1/NUR1	ENSG00000142973	EEA1	YDL089W	NUR1
RP2/MSN1	ENSG00000143033	RP2	YOL116W	MSN1
PHF16/FAR11	ENSG00000143093	PHF16	YNL127W	FAR11
CDK16/PUP2	ENSG00000143106	CDK16	YGR253C	PUP2
USP11/TIP41	ENSG00000143155	USP11	YPR040W	TIP41
PCYT1B/PHO2	ENSG00000143190	PCYT1B	YDL106C	PHO2
HTATSF1/RPL14A	ENSG00000143314	HTATSF1	YKL006W	RPL14A
VGLL1/PAN2	ENSG00000143319	VGLL1	YGL094C	PAN2
CD40LG/RFS1	ENSG00000143321	CD40LG	YBR052C	RFS1
TIMP1/GIC2	ENSG00000143322	TIMP1	YDR309C	GIC2
FGD1/RGS2	ENSG00000143333	FGD1	YOR107W	RGS2
PIN4/RAD10	ENSG00000143337	PIN4	YML095C	RAD10
PORCN/ALR1	ENSG00000143355	PORCN	YOL130W	ALR1
MAGED2/PPX1	ENSG00000143363	MAGED2	YHR201C	PPX1
KLF8/PEX19	ENSG00000143367	KLF8	YDL065C	PEX19
SYTL4/HSH49	ENSG00000143368	SYTL4	YOR319W	HSH49
CENPI/MSB1	ENSG00000143369	CENPI	YOR188W	MSB1
DRP2/PIK1	ENSG00000143393	DRP2	YNL267W	PIK1
TAF7L/NCA2	ENSG00000143398	TAF7L	YPR155C	NCA2
PBDC1/HEM12	ENSG00000143412	PBDC1	YDR047W	HEM12
ENSG00000102391/LAC1	ENSG00000143418	ENSG00000102391	YKL008C	LAC1
ARMCX3/IGO2	ENSG00000143420	ARMCX3	YHR132W-A	IGO2
HTR2A/VPS74	ENSG00000143457	HTR2A	YDR372C	VPS74
NDFIP2/VBA4	ENSG00000143469	NDFIP2	YDR119W	VBA4
TNFSF13B/TMA64	ENSG00000143486	TNFSF13B	YDR117C	TMA64
MLNR/SET5	ENSG00000143499	MLNR	YHR207C	SET5
CAB39L/SFL1	ENSG00000143514	CAB39L	YOR140W	SFL1
KLF5/ZRT1	ENSG00000143570	KLF5	YGL255W	ZRT1
STK24/NTH1	ENSG00000143575	STK24	YDR001C	NTH1
ACP5/CYT2	ENSG00000143621	ACP5	YKL087C	CYT2
DNAJC3/YCL047C	ENSG00000143641	DNAJC3	YCL047C	YCL047C
UGGT2/CDH1	ENSG00000143669	UGGT2	YGL003C	CDH1
ARHGEF7/PSK1	ENSG00000143674	ARHGEF7	YAL017W	PSK1
FGF9/LTP1	ENSG00000143727	FGF9	YPR073C	LTP1
SGCG/ARF1	ENSG00000143761	SGCG	YDL192W	ARF1
PARP4/ATG23	ENSG00000143776	PARP4	YLR431C	ATG23
SUPT20H/MRPS5	ENSG00000143799	SUPT20H	YBR251W	MRPS5
MRPS31/ERG24	ENSG00000143815	MRPS31	YNL280C	ERG24
KPNA3/CDC14	ENSG00000143851	KPNA3	YFR028C	CDC14
FLT1/YNL024C	ENSG00000143878	FLT1	YNL024C	YNL024C
RGCC/YGL262W	ENSG00000143924	RGCC	YGL262W	YGL262W
VWA8/ASM4	ENSG00000143933	VWA8	YDL088C	ASM4
DGKH/CIA1	ENSG00000144021	DGKH	YDR267C	CIA1
KATNAL1/MTR4	ENSG00000144028	KATNAL1	YJL050W	MTR4
INTS6/THR4	ENSG00000144115	INTS6	YCR053W	THR4
TSC22D1/CDC13	ENSG00000144366	TSC22D1	YDL220C	CDC13
CLN5/YPT52	ENSG00000144566	CLN5	YKR014C	YPT52
OLFM4/FCP1	ENSG00000144579	OLFM4	YMR277W	FCP1
MSLN/CAF40	ENSG00000144580	MSLN	YNL288W	CAF40
TRADD/YDL119C	ENSG00000144659	TRADD	YDL119C	YDL119C
HSF4/CNM67	ENSG00000144674	HSF4	YNL225C	CNM67
CORO1A/PSR1	ENSG00000144677	CORO1A	YLL010C	PSR1
MAPK3/RPL32	ENSG00000144713	MAPK3	YBL092W	RPL32
PHKB/UBA3	ENSG00000144744	PHKB	YPR066W	UBA3
NUTF2/SGM1	ENSG00000144747	NUTF2	YJR134C	SGM1
NUP93/RAD50	ENSG00000144821	NUP93	YNL250W	RAD50
CENPT/ATG3	ENSG00000144848	CENPT	YNR007C	ATG3
TSNAXIP1/ARL3	ENSG00000144867	TSNAXIP1	YPL051W	ARL3
NFAT5/RAD14	ENSG00000145012	NFAT5	YMR201C	RAD14
N4BP1/SRO7	ENSG00000145087	N4BP1	YPR032W	SRO7
CBLN1/LCL2	ENSG00000145147	CBLN1	YLR104W	LCL2
ARL2BP/GCD1	ENSG00000145191	ARL2BP	YOR260W	GCD1
ZNF423/CRS5	ENSG00000145287	ZNF423	YOR031W	CRS5
CCL22/CLA4	ENSG00000145349	CCL22	YNL298W	CLA4
CCL17/PHO81	ENSG00000145362	CCL17	YGR233C	PHO81
CTCF/CLN2	ENSG00000145386	CTCF	YPL256C	CLN2
ACD/YPR172W	ENSG00000145391	ACD	YPR172W	YPR172W
POLR2C/BNA1	ENSG00000145526	POLR2C	YJR025C	BNA1
PARD6A/TSC13	ENSG00000145545	PARD6A	YDL015C	TSC13
ZNF821/YCP4	ENSG00000145555	ZNF821	YCR004C	YCP4
MMP15/RPL37A	ENSG00000145592	MMP15	YLR185W	RPL37A
USB1/GRR1	ENSG00000145604	USB1	YJR090C	GRR1
CCDC113/YHL044W	ENSG00000145649	CCDC113	YHL044W	YHL044W
NME3/RGA2	ENSG00000145675	NME3	YDR379W	RGA2
PSMD7/IQG1	ENSG00000145703	PSMD7	YPL242C	IQG1
VAC14/IRA1	ENSG00000145715	VAC14	YBR140C	IRA1
TANGO6/AST2	ENSG00000145730	TANGO6	YER101C	AST2
COG4/EGD1	ENSG00000145741	COG4	YPL037C	EGD1
PLA2G15/ATG12	ENSG00000145782	PLA2G15	YBR217W	ATG12
[truncated: 1,192 more rows]
