# Supplementary material for: Scope and limitations of yeast as a model organism for studying human tissue-specific pathways
Source: BMC Syst Biol. 2015 Dec 29;9:96. doi: 10.1186/s12918-015-0253-0 (PMC4696342; doi:10.1186/s12918-015-0253-0)
Supplement: Additional file 1 — Network alignments. Compressed (*.zip) file containing individual tissue-specific alignments. (ZIP 5181 Kb) [file 12918_2015_253_MOESM1_ESM.zip › alignments/Adrenal Gland_AlignGraph_edges.tsv]

First_ortholog_pair	Second_ortholog_pair
ZCCHC8/RSC2	FGR/RAD59
CLNK/NGG1	SEMA3F/NRP1
PTPN4/PEP8	HSPB6/YMR010W
UHRF1/AVO2	UPF1/KIN4
LMNB1/RPC31	LAMP2/RET1
IFFO1/RAP1	MAP3K14/MMT1
TIMM50/RTT107	ARHGAP44/SRP1
SEC61A1/UBI4	SYN1/YLR413W
POLR3H/PWP1	UQCRC1/RRP12
TUBB4A/SEC65	GIPR/AAD10
PIK3R2/HTA2	NISCH/MRT4
KRT18/RPL15A	NISCH/MRT4
CCND1/GCN2	SCMH1/SKY1
HMMR/NUP159	MBTPS2/MTR10
PTPRN/SOF1	DDX11/UTP15
VRK3/NUP192	BID/SEC7
DDX20/GID8	NUDCD3/MAM33
SGSM3/TOK1	C8B/UIP3
PCSK1N/CUE3	ZDHHC6/KAR2
NCOA1/SNC1	VEZT/SEC18
IL4I1/NCL1	SNX1/HSL1
UBE2S/PHB2	MUSK/KCC4
VRK3/NUP192	GRN/ARP7
TNKS2/HSP82	CENPQ/YPT6
BCAS1/TEF2	STAP1/TPK1
ENSG00000102391/LAC1	STAP1/TPK1
ARVCF/BUD32	PI4K2B/STE7
RFX4/HCA4	ADAM28/YCK1
CTPS2/SEH1	PREX2/URA2
RNF43/TEF1	CTPS2/SEH1
EDN1/PRP40	VPS13D/EMP24
STK16/SPT4	R3HDM1/PPH3
GAPDH/ACN9	NFE2L3/APC5
MYH1/RPS22B	RAD51/MAK5
MIB1/SEC53	CDK14/RPA34
ACOX3/SSE2	SEC61A1/UBI4
TSG101/LOT5	PPP1R12A/SMD1
PFKFB4/VPS54	ATP2B4/HIR2
FBXW4/TFG1	ALDH18A1/RPO26
SMARCE1/HRQ1	PTPRU/HMX1
VRK3/NUP192	SPAG4/HRT1
IFI35/TMT1	EIF4B/YIL001W
TAF9/POC4	AHRR/PRE2
ENSG00000100931/VAC14	BCAS1/TEF2
ARVCF/BUD32	POU1F1/YCH1
CAPN15/WHI3	KARS/YPL039W
IL4/KEX1	COL17A1/SAC6
APC2/CMK2	NGEF/FUS3
PVR/RPN3	PFKP/TLG2
CHGB/SNC2	PFKP/TLG2
VPS29/GRS1	TRAM1/KSP1
HADHA/IRR1	ACSL4/GSY2
FAM76B/SPT15	GRIPAP1/TUB2
PSME1/TUB1	GRIPAP1/TUB2
MTMR4/STV1	FTSJ1/DIA4
SESN1/NAB2	PSME4/SGT2
SEH1L/SEC22	PSME4/SGT2
ABI3/URC2	GAL/QDR1
LIMK1/TSC11	KIAA1107/KIN3
MYO3A/LSM2	CECR5/KAP95
MPP5/BCP1	TCOF1/NOP15
VRK3/NUP192	CDC42/IMD3
TFAP2C/CDC3	RPS6KA2/NIP100
IFT57/CSE4	PTPN18/RPG1
LANCL1/YOR1	FCGR2B/SSN2
VRK3/NUP192	IKBKG/NOP8
VRK3/NUP192	CDHR2/MSG5
ACADL/PKH3	SNCB/RNR4
FRYL/YNL247W	LMAN1/ECM14
PHF12/KIN2	KCNQ2/CRZ1
ELF2/SSA1	TIPIN/SSB1
XPO1/RPS12	CELSR1/PRP19
SNX4/CDC28	GPC4/CDA1
CLNK/NGG1	FAM76B/SPT15
VRK3/NUP192	SP140/UBP3
HPS5/RPS0A	LIPE/SUI1
FANCL/SKI2	OPHN1/ORM1
SF3B1/YLR072W	STX7/HHT2
TAF1C/RTT105	RAB21/CWH41
DPH1/RPS29B	SESN1/NAB2
PAK1IP1/PMI40	SESN1/NAB2
LANCL1/YOR1	SESN1/NAB2
HBP1/SED5	MPP4/YPT31
IMPDH1/REV1	C5orf22/REV7
ERCC2/FUN30	ITGAE/JHD2
MYBL2/PTC1	DIS3/RPS13
DKK1/TLG1	PIBF1/YOR262W
WDR7/SSE1	NOA1/NYV1
BET1/TEX1	WBP11/RER2
N4BP1/SRO7	NCOA1/SNC1
KRT31/OST2	WDR47/SWP1
SLC7A8/OCA1	AURKA/RNA15
PHACTR1/PIN3	DDX18/MRD1
AP1S1/MSC3	PDRG1/FMP45
GINS1/RLP24	NSFL1C/ECM1
TFIP11/SXM1	DYNLL1/AVT4
OPN1LW/PTK2	RAPGEF4/PBS2
VRK3/NUP192	PSME1/TUB1
VRK3/NUP192	WAC/RUP1
CHD8/MRPL10	TREM2/ADH6
PBLD/YSC84	CIRBP/SEC8
DFNA5/SHR3	RANBP1/TNA1
MYH14/VPS1	LZTR1/RFA1
BIRC7/YTM1	MTMR3/NOP12
MAP4K1/POL5	POLR3H/PWP1
CLNK/NGG1	PMM1/PLB2
PASK/SNF2	TELO2/RPL35B
PRMT8/RPN1	MMP9/HHF1
SPAG1/ORC1	SGK2/KGD2
CDH6/NSG1	IFT52/IMD2
PPP2CA/UBP15	BMP7/MYO2
NRBP1/CIC1	CST3/APM1
SPIN1/QCR8	CSTF2/QCR2
SUPT20H/MRPS5	CACNA1F/DED1
TARS/SWI5	PCYT1B/PHO2
CLNK/NGG1	TNFSF13B/TMA64
PHF12/KIN2	N4BP1/SRO7
IL27RA/MUP1	MAZ/YAR028W
VPS18/SSA4	EHD4/YEH1
HLF/HEK2	POP1/AIM14
ZAP70/GET3	TRPS1/CDC123
RNF43/TEF1	SPAG1/ORC1
GRK7/RRB1	PTOV1/SSN3
SMARCD2/ACS2	PDCD5/HSP60
AIMP2/RPN7	ICAM5/RER1
UTP6/SST2	COMP/ASF2
UBE2R2/MMS21	TFR2/GUA1
ITGA4/TOR2	TYRP1/FBP1
PLSCR4/PRM7	XPNPEP1/YLR287C
PHF12/KIN2	ENSG00000108504/IMA3
ITGA4/TOR2	HLF/HEK2
CLNK/NGG1	NFKB1/ARX1
GAPDH/ACN9	SLC1A2/ESA1
IL1R1/EDE1	PITPNM1/RSC8
GABRG2/GLC7	AIP/FPR4
MVK/RPL4A	HPS5/RPS0A
CHMP3/BIK1	CHD4/TAL1
