# Supplementary material for: Scope and limitations of yeast as a model organism for studying human tissue-specific pathways
Source: BMC Syst Biol. 2015 Dec 29;9:96. doi: 10.1186/s12918-015-0253-0 (PMC4696342; doi:10.1186/s12918-015-0253-0)
Supplement: Additional file 1 — Network alignments. Compressed (*.zip) file containing individual tissue-specific alignments. (ZIP 5181 Kb) [file 12918_2015_253_MOESM1_ESM.zip › alignments/Lung_AlignGraph_nodes.tsv]

ID	Human_EnsemblGeneID	Human_Symbol	Yeast_EnsemblGeneID	Yeast_Symbol
TSPAN6/DPM1	ENSG00000000419	TSPAN6	YPR183W	DPM1
DPM1/YPL150W	ENSG00000000938	DPM1	YPL150W	YPL150W
SCYL3/GSH1	ENSG00000001084	SCYL3	YJL101C	GSH1
FGR/HAP2	ENSG00000001167	FGR	YGL237C	HAP2
CFH/WHI5	ENSG00000002822	CFH	YOR083W	WHI5
GCLC/CTR1	ENSG00000003147	GCLC	YPR124W	CTR1
NFYA/COS9	ENSG00000003402	NFYA	YKL219W	COS9
SEMA3F/DFG5	ENSG00000003436	SEMA3F	YMR238W	DFG5
CFTR/NRP1	ENSG00000003756	CFTR	YDL167C	NRP1
KRIT1/CSM4	ENSG00000004059	KRIT1	YPL200W	CSM4
RAD52/FEN1	ENSG00000004399	RAD52	YCR034W	FEN1
BAD/ADK1	ENSG00000004455	BAD	YDR226W	ADK1
CD99/GUP2	ENSG00000004468	CD99	YPL189W	GUP2
AOC1/FPR2	ENSG00000004478	AOC1	YDR519W	FPR2
HECW1/ACP1	ENSG00000004779	HECW1	YKL192C	ACP1
MAD1L1/PKP2	ENSG00000004799	MAD1L1	YGL059W	PKP2
LASP1/YGR201C	ENSG00000004838	LASP1	YGR201C	YGR201C
M6PR/YDR307W	ENSG00000004866	M6PR	YDR307W	YDR307W
ICA1/CDC27	ENSG00000004897	ICA1	YBL084C	CDC27
ALS2/FCY2	ENSG00000004948	ALS2	YER056C	FCY2
CASP10/CYC3	ENSG00000004961	CASP10	YAL039C	CYC3
CFLAR/SEN1	ENSG00000005007	CFLAR	YLR430W	SEN1
TFPI/OSH3	ENSG00000005020	TFPI	YHR073W	OSH3
RBM5/DNL4	ENSG00000005156	RBM5	YOR005C	DNL4
MTMR7/RET3	ENSG00000005243	MTMR7	YPL010W	RET3
ARF5/PST2	ENSG00000005302	ARF5	YDR032C	PST2
POLDIP2/BDF2	ENSG00000005339	POLDIP2	YDL070W	BDF2
PLXND1/SIA1	ENSG00000005421	PLXND1	YOR137C	SIA1
AK2/COQ4	ENSG00000005884	AK2	YDR204W	COQ4
CD38/YDR352W	ENSG00000005893	CD38	YDR352W	YDR352W
FKBP4/PGC1	ENSG00000006007	FKBP4	YPL206C	PGC1
KDM1A/APL4	ENSG00000006125	KDM1A	YPR029C	APL4
CAMKK1/ADH7	ENSG00000006194	CAMKK1	YCR105W	ADH7
RECQL/GRX6	ENSG00000006468	RECQL	YDL010W	GRX6
HSPB6/LCB5	ENSG00000006530	HSPB6	YLR260W	LCB5
ARHGAP33/YMR010W	ENSG00000006704	ARHGAP33	YMR010W	YMR010W
NDUFAB1/VPS41	ENSG00000006715	NDUFAB1	YDR080W	VPS41
PDK4/PAC1	ENSG00000007168	PDK4	YOR269W	PAC1
ZMYND10/MET10	ENSG00000007171	ZMYND10	YFR030W	MET10
ST7/HOF1	ENSG00000007237	ST7	YMR032W	HOF1
CDC27/TRS33	ENSG00000007255	CDC27	YOR115C	TRS33
SLC4A1/UTR5	ENSG00000007264	SLC4A1	YEL035C	UTR5
CALCR/GPI1	ENSG00000007541	CALCR	YGR216C	GPI1
HCCS/FRE7	ENSG00000007952	HCCS	YOL152W	FRE7
DVL2/HAL5	ENSG00000008118	DVL2	YJL165C	HAL5
UPF1/UTR1	ENSG00000008130	UPF1	YJR049C	UTR1
SKAP2/DTR1	ENSG00000008282	SKAP2	YBR180W	DTR1
SLC25A5/CNL1	ENSG00000008294	SLC25A5	YDR357C	CNL1
CCDC109B/NSE5	ENSG00000008300	CCDC109B	YML023C	NSE5
HOXA11/PHR1	ENSG00000008405	HOXA11	YOR386W	PHR1
POLR2J/YBR138C	ENSG00000008441	POLR2J	YBR138C	YBR138C
DHX33/RPS20	ENSG00000008988	DHX33	YHL015W	RPS20
MEOX1/UFD4	ENSG00000009335	MEOX1	YKL010C	UFD4
LIG3/ATG13	ENSG00000009709	LIG3	YPR185W	ATG13
RPAP3/VTA1	ENSG00000009844	RPAP3	YLR181C	VTA1
ENSG00000005189/MSC7	ENSG00000010030	ENSG00000005189	YHR039C	MSC7
CIAPIN1/SPE4	ENSG00000010165	CIAPIN1	YLR146C	SPE4
FAM214B/ZAP1	ENSG00000010244	FAM214B	YJL056C	ZAP1
COPZ2/COR1	ENSG00000010256	COPZ2	YBL045C	COR1
PRKAR2B/YCS4	ENSG00000010292	PRKAR2B	YLR272C	YCS4
MSL3/NUD1	ENSG00000010322	MSL3	YOR373W	NUD1
CREBBP/YCK2	ENSG00000010810	CREBBP	YNL154C	YCK2
BZRAP1/NDD1	ENSG00000010818	BZRAP1	YOR372C	NDD1
MPO/ELA1	ENSG00000011007	MPO	YNL230C	ELA1
PON1/YNK1	ENSG00000011052	PON1	YKL067W	YNK1
GCFC2/ICT1	ENSG00000011198	GCFC2	YLR099C	ICT1
ABCB4/UTP18	ENSG00000011260	ABCB4	YJL069C	UTP18
SOX8/NAB2	ENSG00000011275	SOX8	YGL122C	NAB2
IBTK/STT4	ENSG00000011405	IBTK	YLR305C	STT4
MYCBP2/SKG3	ENSG00000011426	MYCBP2	YLR187W	SKG3
FBXL3/GYP1	ENSG00000011454	FBXL3	YOR070C	GYP1
ITGAL/PPH21	ENSG00000011485	ITGAL	YDL134C	PPH21
PDK2/RAD10	ENSG00000012061	PDK2	YML095C	RAD10
ITGA3/MLP2	ENSG00000012822	ITGA3	YIL149C	MLP2
LAMP2/IRS4	ENSG00000013016	LAMP2	YKR019C	IRS4
GGNBP2/RPT3	ENSG00000013275	GGNBP2	YDR394W	RPT3
ITGA2B/RET1	ENSG00000013503	ITGA2B	YOR207C	RET1
GDE1/ITT1	ENSG00000013561	GDE1	YML068W	ITT1
C19orf60/PMT6	ENSG00000014216	C19orf60	YGR199W	PMT6
CRLF1/PET494	ENSG00000014257	CRLF1	YNR045W	PET494
MAP3K14/MDH3	ENSG00000014641	MAP3K14	YDL078C	MDH3
ABCC8/BRX1	ENSG00000015171	ABCC8	YOL077C	BRX1
CCL18/LAS17	ENSG00000015285	CCL18	YOR181W	LAS17
CCL3/GPG1	ENSG00000015413	CCL3	YGL121C	GPG1
SYNRG/MPP6	ENSG00000015479	SYNRG	YNR024W	MPP6
CACNG3/BPL1	ENSG00000015592	CACNG3	YDL141W	BPL1
TMEM132A/PMR1	ENSG00000017260	TMEM132A	YGL167C	PMR1
AP2B1/BEM3	ENSG00000017797	AP2B1	YPL115C	BEM3
TAC1/DLD1	ENSG00000018510	TAC1	YDL174C	DLD1
ZNF263/PMA2	ENSG00000018625	ZNF263	YPL036W	PMA2
CX3CL1/EMW1	ENSG00000018699	CX3CL1	YNL313C	EMW1
SPATA20/YCR087C-A	ENSG00000020256	SPATA20	YCR087C-A	YCR087C-A
CACNA1G/NAM7	ENSG00000021776	CACNA1G	YMR080C	NAM7
TNFRSF12A/CPA1	ENSG00000021826	TNFRSF12A	YOR303W	CPA1
MAP3K9/DEG1	ENSG00000022267	MAP3K9	YFL001W	DEG1
RALA/GPM2	ENSG00000022556	RALA	YDL021W	GPM2
BAIAP2L1/MAG2	ENSG00000022840	BAIAP2L1	YLR427W	MAG2
ETV1/PFA4	ENSG00000023041	ETV1	YOL003C	PFA4
AGK/HEM1	ENSG00000023330	AGK	YDR232W	HEM1
CCL26/GRX2	ENSG00000023572	CCL26	YDR513W	GRX2
FARP2/ERB1	ENSG00000023734	FARP2	YMR049C	ERB1
USH1C/SPT2	ENSG00000023902	USH1C	YER161C	SPT2
DBF4/YDL124W	ENSG00000023909	DBF4	YDL124W	YDL124W
TBXA2R/UBR1	ENSG00000024048	TBXA2R	YGR184C	UBR1
IFRD1/PAN1	ENSG00000024422	IFRD1	YIR006C	PAN1
GTF2IRD1/GTR2	ENSG00000025039	GTF2IRD1	YGR163W	GTR2
PAF1/FAF1	ENSG00000025293	PAF1	YIL019W	FAF1
VPS41/GAL80	ENSG00000025434	VPS41	YML051W	GAL80
ARHGAP44/CNS1	ENSG00000025772	ARHGAP44	YBR155W	CNS1
ELAC2/APJ1	ENSG00000025796	ELAC2	YNL077W	APJ1
SCIN/SRP1	ENSG00000025800	SCIN	YNL189W	SRP1
MYH13/KEL1	ENSG00000026025	MYH13	YHR158C	KEL1
ADIPOR2/RAD3	ENSG00000026036	ADIPOR2	YER171W	RAD3
UPP2/YBR096W	ENSG00000026508	UPP2	YBR096W	YBR096W
MARK4/OCT1	ENSG00000027001	MARK4	YKL134C	OCT1
PAFAH1B1/ARX1	ENSG00000027075	PAFAH1B1	YDR101C	ARX1
NOS2/VPS5	ENSG00000028528	NOS2	YOR069W	VPS5
DNAH9/DNM1	ENSG00000029639	DNAH9	YLL001W	DNM1
GAS7/SES1	ENSG00000031698	GAS7	YDR023W	SES1
TRAPPC6A/WTM2	ENSG00000032389	TRAPPC6A	YOR229W	WTM2
MATK/TFC4	ENSG00000032742	MATK	YGR047C	TFC4
CD79B/ARB1	ENSG00000033050	CD79B	YER036C	ARB1
SCN4A/VPH1	ENSG00000033627	SCN4A	YOR270C	VPH1
PAX6/NFI1	ENSG00000033800	PAX6	YOR156C	NFI1
RHBDF1/VHT1	ENSG00000034053	RHBDF1	YGR065C	VHT1
LUC7L/AIM9	ENSG00000034152	LUC7L	YER080W	AIM9
BAIAP3/ATG8	ENSG00000034713	BAIAP3	YBL078C	ATG8
PIGQ/ADE12	ENSG00000035687	PIGQ	YNL220W	ADE12
TEAD3/RFC1	ENSG00000035928	TEAD3	YOR217W	RFC1
SELE/RTT101	ENSG00000036257	SELE	YJL047C	RTT101
DNAJC11/UBP7	ENSG00000036672	DNAJC11	YIL156W	UBP7
MYLIP/MDS3	ENSG00000037637	MYLIP	YGL197W	MDS3
NOX1/MRI1	ENSG00000037757	NOX1	YPR118W	MRI1
E2F2/TRM8	ENSG00000037897	E2F2	YDL201W	TRM8
PSMB1/YNL193W	ENSG00000038382	PSMB1	YNL193W	YNL193W
SYN1/YLR413W	ENSG00000038427	SYN1	YLR413W	YLR413W
JARID2/BRR2	ENSG00000039123	JARID2	YER172C	BRR2
CAMK1G/PRE9	ENSG00000041357	CAMK1G	YGR135W	PRE9
CDK11A/LSG1	ENSG00000041802	CDK11A	YGL099W	LSG1
NADK/ADP1	ENSG00000041982	NADK	YCR011C	ADP1
TFAP2B/TDP1	ENSG00000042088	TFAP2B	YBR223C	TDP1
CYTH3/APS2	ENSG00000042753	CYTH3	YJR058C	APS2
ADAM22/FHN1	ENSG00000042832	ADAM22	YGR131W	FHN1
SYPL1/DCN1	ENSG00000043093	SYPL1	YLR128W	DCN1
SPAG9/RDL1	ENSG00000043143	SPAG9	YOR285W	RDL1
CELSR3/MTW1	ENSG00000043462	CELSR3	YAL034W-A	MTW1
MGST1/SCM3	ENSG00000044115	MGST1	YDL139C	SCM3
CRY1/YJR030C	ENSG00000044446	CRY1	YJR030C	YJR030C
NFIX/IML1	ENSG00000046889	NFIX	YJR138W	IML1
MMP25/UTP13	ENSG00000047056	MMP25	YLR222C	UTP13
IL32/URA8	ENSG00000047230	IL32	YJR103W	URA8
PKD1/VMA13	ENSG00000047249	PKD1	YPR036W	VMA13
MAPK8IP2/MLP1	ENSG00000047410	MAPK8IP2	YKR095W	MLP1
MED24/RPO41	ENSG00000047579	MED24	YFL036W	RPO41
SEC62/CSG2	ENSG00000047936	SEC62	YBR036C	CSG2
RPS20/RSM10	ENSG00000048544	RPS20	YDR041W	RSM10
CSDE1/MRN1	ENSG00000048740	CSDE1	YPL184C	MRN1
UBE3C/RBS1	ENSG00000048991	UBE3C	YDL189W	RBS1
REV3L/YKT6	ENSG00000049245	REV3L	YKL196C	YKT6
PAX7/RFC4	ENSG00000049541	PAX7	YOL094C	RFC4
MASP2/RSP5	ENSG00000049759	MASP2	YER125W	RSP5
TRAF3IP3/WBP1	ENSG00000049860	TRAF3IP3	YEL002C	WBP1
POMT2/PIP2	ENSG00000050327	POMT2	YOR363C	PIP2
VTA1/YLR257W	ENSG00000050405	VTA1	YLR257W	YLR257W
MLXIPL/MRK1	ENSG00000050748	MLXIPL	YDL079C	MRK1
BAZ1B/PER33	ENSG00000051108	BAZ1B	YLR064W	PER33
RANBP9/SLH1	ENSG00000051341	RANBP9	YGR271W	SLH1
ETV7/CTF3	ENSG00000051382	ETV7	YLR381W	CTF3
SPRTN/CDC40	ENSG00000051596	SPRTN	YDR364C	CDC40
METTL13/BUD3	ENSG00000052126	METTL13	YCL014W	BUD3
ZNF207/TAF3	ENSG00000052723	ZNF207	YPL011C	TAF3
UQCRC1/RRP12	ENSG00000052749	UQCRC1	YPL012W	RRP12
CD9/ERG25	ENSG00000052802	CD9	YGR060W	ERG25
NCAPD2/APD1	ENSG00000052841	NCAPD2	YBR151W	APD1
IFFO1/SOD2	ENSG00000053254	IFFO1	YHR008C	SOD2
GIPR/AAD10	ENSG00000053371	GIPR	YJR155W	AAD10
NISCH/MRT4	ENSG00000053372	NISCH	YKL009W	MRT4
STAB1/USE1	ENSG00000053501	STAB1	YGL098W	USE1
FUZ/YDR090C	ENSG00000053918	FUZ	YDR090C	YDR090C
PRSS3/BET3	ENSG00000054116	PRSS3	YKR068C	BET3
CD4/FHL1	ENSG00000054598	CD4	YPR104C	FHL1
LRRC23/MSR1	ENSG00000054654	LRRC23	YHR091C	MSR1
BTK/CDC53	ENSG00000055130	BTK	YDL132W	CDC53
HFE/RTC5	ENSG00000055163	HFE	YOR118W	RTC5
SCMH1/PUF3	ENSG00000055917	SCMH1	YLL013C	PUF3
FYN/FMP10	ENSG00000055955	FYN	YER182W	FMP10
HIVEP2/YDR114C	ENSG00000056558	HIVEP2	YDR114C	YDR114C
TCEB3/YKL070W	ENSG00000056972	TCEB3	YKL070W	YKL070W
LYPLA2/GDI1	ENSG00000057608	LYPLA2	YER136W	GDI1
NME2/YPR013C	ENSG00000057657	NME2	YPR013C	YPR013C
APBA3/ATG5	ENSG00000057663	APBA3	YPL149W	ATG5
MKS1/UBP16	ENSG00000058056	MKS1	YPL072W	UBP16
ABHD5/NUP57	ENSG00000058085	ABHD5	YGR119C	NUP57
KAL1/KNS1	ENSG00000058091	KAL1	YLL019C	KNS1
AKAP8L/SEC61	ENSG00000058262	AKAP8L	YLR378C	SEC61
UTP18/DIN7	ENSG00000058404	UTP18	YDR263C	DIN7
RNF216/RPC37	ENSG00000058600	RNF216	YKR025W	RPC37
TTC19/ENA5	ENSG00000058668	TTC19	YDR038C	ENA5
PTBP1/TIS11	ENSG00000059145	PTBP1	YLR136C	TIS11
DPF1/PRO2	ENSG00000059573	DPF1	YOR323C	PRO2
SYT7/TRM3	ENSG00000059588	SYT7	YDL112W	TRM3
PIK3C2A/XDJ1	ENSG00000059769	PIK3C2A	YLR090W	XDJ1
PLAUR/PSR2	ENSG00000060069	PLAUR	YLR019W	PSR2
ANLN/CDC13	ENSG00000060558	ANLN	YDL220C	CDC13
WIZ/PRP46	ENSG00000060688	WIZ	YPL151C	PRP46
RABGAP1/FMP37	ENSG00000060762	RABGAP1	YGL080W	FMP37
DCN/POT1	ENSG00000060971	DCN	YIL160C	POT1
PPP5C/SDH4	ENSG00000061794	PPP5C	YDR178W	SDH4
MAP4K3/RSN1	ENSG00000062598	MAP4K3	YMR266W	RSN1
ZBTB32/REV3	ENSG00000062822	ZBTB32	YPL167C	REV3
TYROBP/RPL18B	ENSG00000063177	TYROBP	YNL301C	RPL18B
GABRA3/NOP13	ENSG00000063244	GABRA3	YNL175C	NOP13
BRCA1/YIL165C	ENSG00000063438	BRCA1	YIL165C	YIL165C
ERCC1/GLO2	ENSG00000063854	ERCC1	YDR272W	GLO2
CD22/YAF9	ENSG00000063978	CD22	YNL107W	YAF9
SEMA3B/YFR039C	ENSG00000064012	SEMA3B	YFR039C	YFR039C
MBTPS2/MTR10	ENSG00000064419	MBTPS2	YOR160W	MTR10
LTF/SWI6	ENSG00000064490	LTF	YLR182W	SWI6
NR1H4/YLR271W	ENSG00000064607	NR1H4	YLR271W	YLR271W
ALOX5/AGP2	ENSG00000064651	ALOX5	YBR132C	AGP2
CALCOCO1/YIG1	ENSG00000064666	CALCOCO1	YPL201C	YIG1
UBR7/RRP3	ENSG00000064703	UBR7	YHR065C	RRP3
MAP4K5/MLH2	ENSG00000064933	MAP4K5	YLR035C	MLH2
EHD3/NHP6B	ENSG00000064961	EHD3	YBR089C-A	NHP6B
PSMC4/APL5	ENSG00000065000	PSMC4	YPL195W	APL5
CLDN11/NTG2	ENSG00000065057	CLDN11	YOL043C	NTG2
MVP/GPA1	ENSG00000065135	MVP	YHR005C	GPA1
NUB1/PSE1	ENSG00000065150	NUB1	YMR308C	PSE1
CLK1/CAR2	ENSG00000065154	CLK1	YLR438W	CAR2
ENSG00000013455/PWP2	ENSG00000065183	ENSG00000013455	YCR057C	PWP2
POLR3B/MAK11	ENSG00000065268	POLR3B	YKL021C	MAK11
ANGEL1/LAC1	ENSG00000065308	ANGEL1	YKL008C	LAC1
RNF14/EFT1	ENSG00000065357	RNF14	YOR133W	EFT1
DDX11/KIN1	ENSG00000065361	DDX11	YDR122W	KIN1
CD6/SLM5	ENSG00000065427	CD6	YCR024C	SLM5
TACC3/MPD1	ENSG00000065485	TACC3	YOR288C	MPD1
UFL1/CUS2	ENSG00000065526	UFL1	YNL286W	CUS2
POLA2/HSL1	ENSG00000065534	POLA2	YKL101W	HSL1
CAPN1/ISR1	ENSG00000065613	CAPN1	YPR106W	ISR1
ACPP/ARK1	ENSG00000065675	ACPP	YNL020C	ARK1
MDH1/UTP15	ENSG00000065717	MDH1	YMR093W	UTP15
SLC30A9/VAC7	ENSG00000065809	SLC30A9	YNL054W	VAC7
MTMR11/MAE1	ENSG00000065833	MTMR11	YKL029C	MAE1
CCDC88C/YBR141C	ENSG00000065882	CCDC88C	YBR141C	YBR141C
YAF2/PRR2	ENSG00000065883	YAF2	YDL214C	PRR2
ZMYND11/NHX1	ENSG00000065923	ZMYND11	YDR456W	NHX1
WAS/PDE2	ENSG00000065989	WAS	YOR360C	PDE2
DPEP1/RTS1	ENSG00000066027	DPEP1	YOR014W	RTS1
BID/MIP6	ENSG00000066044	BID	YHR015W	MIP6
MATR3/SNF12	ENSG00000066117	MATR3	YNR023W	SNF12
RGPD5/RPH1	ENSG00000066135	RGPD5	YER169W	RPH1
STMN4/HAP5	ENSG00000066136	STMN4	YOR358W	HAP5
NUDCD3/SNX41	ENSG00000066294	NUDCD3	YDR425W	SNX41
ISL1/HDA2	ENSG00000066455	ISL1	YDR295C	HDA2
IL20RA/DUO1	ENSG00000066629	IL20RA	YGL061C	DUO1
CLCA1/SEC7	ENSG00000066777	CLCA1	YDR170C	SEC7
ATP2C1/HEM15	ENSG00000066926	ATP2C1	YOR176W	HEM15
SRCIN1/LRG1	ENSG00000066933	SRCIN1	YDL240W	LRG1
IGF1/MAM33	ENSG00000067113	IGF1	YIL070C	MAM33
RALBP1/ILM1	ENSG00000067167	RALBP1	YJR118C	ILM1
RUFY3/GIS2	ENSG00000067182	RUFY3	YNL255C	GIS2
CNTN1/EEB1	ENSG00000067191	CNTN1	YPL095C	EEB1
WWTR1/CDC19	ENSG00000067225	WWTR1	YAL038W	CDC19
AGPS/FCF2	ENSG00000067334	AGPS	YLR051C	FCF2
ATP1A2/NUP100	ENSG00000067445	ATP1A2	YKL068W	NUP100
TTC27/RHO1	ENSG00000067560	TTC27	YPR165W	RHO1
MARCO/TCB3	ENSG00000067715	MARCO	YML072C	TCB3
SYT13/PKP1	ENSG00000067992	SYT13	YIL042C	PKP1
SNAI2/RPD3	ENSG00000068024	SNAI2	YNL330C	RPD3
CD74/YPS5	ENSG00000068078	CD74	YGL259W	YPS5
HGF/PHO4	ENSG00000068323	HGF	YFR034C	PHO4
ZRANB1/GYP7	ENSG00000068354	ZRANB1	YDL234C	GYP7
NCDN/SPP2	ENSG00000068394	NCDN	YOR148C	SPP2
ZFP64/TRM7	ENSG00000068438	ZFP64	YBR061C	TRM7
MNAT1/KCS1	ENSG00000068745	MNAT1	YDR017C	KCS1
SAMD4A/TOA1	ENSG00000068781	SAMD4A	YOR194C	TOA1
RUNX3/PEP1	ENSG00000068784	RUNX3	YBL017C	PEP1
MRE11A/KRE28	ENSG00000068793	MRE11A	YDR532C	KRE28
PLEKHB1/HST1	ENSG00000068903	PLEKHB1	YOL068C	HST1
SERPINB1/YOS9	ENSG00000068912	SERPINB1	YDR057W	YOS9
SPAST/GLT1	ENSG00000069248	SPAST	YDL171C	GLT1
ENSG00000021602/VPS35	ENSG00000069329	ENSG00000021602	YJL154C	VPS35
NRXN3/YDJ1	ENSG00000069345	NRXN3	YNL064C	YDJ1
AQR/MBP1	ENSG00000069399	AQR	YDL056W	MBP1
CPS1/YOR1	ENSG00000069431	CPS1	YGR281W	YOR1
C8B/BIT61	ENSG00000069667	C8B	YJL058C	BIT61
FHL1/CDD1	ENSG00000069764	FHL1	YLR245C	CDD1
RTFDC1/REF2	ENSG00000069849	RTFDC1	YDR195W	REF2
GABRA1/STE4	ENSG00000069966	GABRA1	YOR212W	STE4
NLRP2/SAR1	ENSG00000069974	NLRP2	YPL218W	SAR1
RNF10/UFD1	ENSG00000070010	RNF10	YGR048W	UFD1
ZDHHC6/IKI3	ENSG00000070061	ZDHHC6	YLR384C	IKI3
RNH1/PFY1	ENSG00000070087	RNH1	YOR122C	PFY1
NDUFS1/UIP3	ENSG00000070159	NDUFS1	YAR027W	UIP3
RB1CC1/NIC96	ENSG00000070182	RB1CC1	YFR002W	NIC96
ERP44/AIM38	ENSG00000070423	ERP44	YNR018W	AIM38
ALAS1/CBF1	ENSG00000070444	ALAS1	YJR060W	CBF1
BIRC3/POL4	ENSG00000070501	BIRC3	YCR014C	POL4
AKAP11/ATG21	ENSG00000070540	AKAP11	YPL100W	ATG21
GLRX2/KAR2	ENSG00000070718	GLRX2	YJL034W	KAR2
SNAPC1/YAT2	ENSG00000070748	SNAPC1	YER024W	YAT2
STRAP/MUD2	ENSG00000070756	STRAP	YKL074C	MUD2
ABCC2/RPA190	ENSG00000070761	ABCC2	YOR341W	RPA190
DEF6/CKA1	ENSG00000070770	DEF6	YIL035C	CKA1
PLEKHO1/FMC1	ENSG00000070778	PLEKHO1	YIL098C	FMC1
GCLM/GCD6	ENSG00000070785	GCLM	YDR211W	GCD6
UBR2/RHO2	ENSG00000070831	UBR2	YNL090W	RHO2
EHD2/OSH7	ENSG00000070882	EHD2	YHR001W	OSH7
RRAGD/PUT4	ENSG00000070915	RRAGD	YOR348C	PUT4
HSF2/DRS2	ENSG00000070961	HSF2	YAL026C	DRS2
PHF20/GSH2	ENSG00000071051	PHF20	YOL049W	GSH2
NR1H3/ULP2	ENSG00000071054	NR1H3	YIL031W	ULP2
NCAPH2/AIP1	ENSG00000071127	NCAPH2	YMR092C	AIP1
TOMM34/YKL023W	ENSG00000071205	TOMM34	YKL023W	YKL023W
SEC63/IPL1	ENSG00000071242	SEC63	YPL209C	IPL1
KPNA6/YNG2	ENSG00000071243	KPNA6	YHR090C	YNG2
VIM/BUD23	ENSG00000071462	VIM	YCR047C	BUD23
RTEL1-TNFRSF6B/HRD3	ENSG00000071537	RTEL1-TNFRSF6B	YLR207W	HRD3
FAS/YTA6	ENSG00000071539	FAS	YPL074W	YTA6
CD44/TPK3	ENSG00000072062	CD44	YKL166C	TPK3
KCNG1/YBL107C	ENSG00000072110	KCNG1	YBL107C	YBL107C
SLAMF7/VPS70	ENSG00000072133	SLAMF7	YJR126C	VPS70
MIPEP/YAP1801	ENSG00000072134	MIPEP	YHR161C	YAP1801
PRKCH/SIW14	ENSG00000072135	PRKCH	YNL032W	SIW14
INSRR/TRE1	ENSG00000072274	INSRR	YPL176C	TRE1
IFNGR1/RAD6	ENSG00000072401	IFNGR1	YGL058W	RAD6
SH2D2A/GUK1	ENSG00000072415	SH2D2A	YDR454C	GUK1
TNFRSF1B/SMC1	ENSG00000072501	TNFRSF1B	YFL008W	SMC1
VEZT/IMG1	ENSG00000072609	VEZT	YCR046C	IMG1
POU2F2/CDC4	ENSG00000072803	POU2F2	YFL009W	CDC4
SNX1/YSP1	ENSG00000072818	SNX1	YHR155W	YSP1
TBPL1/RRP4	ENSG00000072832	TBPL1	YHR069C	RRP4
ARNTL2/DER1	ENSG00000072849	ARNTL2	YBR201W	DER1
BCLAF1/LRS4	ENSG00000072864	BCLAF1	YDR439W	LRS4
ANK1/APM2	ENSG00000072958	ANK1	YHL019C	APM2
TFB1M/SEC2	ENSG00000073009	TFB1M	YNL272C	SEC2
RABEP1/MCM2	ENSG00000073111	RABEP1	YBL023C	MCM2
HMGB3/SRO77	ENSG00000073350	HMGB3	YBL106C	SRO77
NUP160/ECM5	ENSG00000073614	NUP160	YMR176W	ECM5
BAK1/YAP1802	ENSG00000073921	BAK1	YGR241C	YAP1802
MUSK/SEC18	ENSG00000073969	MUSK	YBR080C	SEC18
IKZF2/TEC1	ENSG00000074219	IKZF2	YBR083W	TEC1
GRN/SWD2	ENSG00000074266	GRN	YKL018W	SWD2
ARHGAP31/ENA1	ENSG00000074370	ARHGAP31	YDR040C	ENA1
NR2E3/YJU3	ENSG00000074416	NR2E3	YKL094W	YJU3
CENPQ/NPR1	ENSG00000074590	CENPQ	YNL183C	NPR1
SARS/YDL206W	ENSG00000074621	SARS	YDL206W	YDL206W
RANBP3/CUP1-2	ENSG00000074660	RANBP3	YHR055C	CUP1-2
ARID4A/DOC1	ENSG00000074755	ARID4A	YGL240W	DOC1
TSSC1/ENO2	ENSG00000074800	TSSC1	YHR174W	ENO2
ENSG00000032514/SLN1	ENSG00000074964	ENSG00000032514	YIL147C	SLN1
IFT88/TIF4632	ENSG00000075151	IFT88	YGL049C	TIF4632
ZCCHC8/SEC13	ENSG00000075188	ZCCHC8	YLR208W	SEC13
ABCF2/CTT1	ENSG00000075213	ABCF2	YGR088W	CTT1
LRRC7/RAX2	ENSG00000075223	LRRC7	YLR084C	RAX2
UBA6/ERG10	ENSG00000075239	UBA6	YPL028W	ERG10
GAB2/YNL095C	ENSG00000075292	GAB2	YNL095C	YNL095C
ATP6V0A1/SNF1	ENSG00000075413	ATP6V0A1	YDR477W	SNF1
PIAS1/ARP9	ENSG00000075624	PIAS1	YMR033W	ARP9
SLC4A7/SPO14	ENSG00000075651	SLC4A7	YKR031C	SPO14
APBA2/ELP2	ENSG00000075702	APBA2	YGR200C	ELP2
UHRF1/YNL046W	ENSG00000075711	UHRF1	YNL046W	YNL046W
MAP2K3/VPS21	ENSG00000075785	MAP2K3	YOR089C	VPS21
TMSB10/CLF1	ENSG00000075856	TMSB10	YLR117C	CLF1
RNF19A/BEM2	ENSG00000075884	RNF19A	YER155C	BEM2
PEX3/RRP45	ENSG00000075914	PEX3	YDR280W	RRP45
GABARAPL2/TAF13	ENSG00000075945	GABARAPL2	YML098W	TAF13
MYOC/MCM6	ENSG00000076003	MYOC	YGL201C	MCM6
SH3YL1/REX2	ENSG00000076043	SH3YL1	YLR059C	REX2
VCL/YIL077C	ENSG00000076053	VCL	YIL077C	YIL077C
DAPK2/JHD2	ENSG00000076108	DAPK2	YJR119C	JHD2
NSMAF/MLH1	ENSG00000076242	NSMAF	YMR167W	MLH1
ADSS/UNG1	ENSG00000076248	ADSS	YML021C	UNG1
STAP1/PYC1	ENSG00000076555	STAP1	YGL062W	PYC1
TIMP2/SLX8	ENSG00000076604	TIMP2	YER116C	SLX8
RFC1/YAL064C-A	ENSG00000076662	RFC1	YAL064C-A	YAL064C-A
CUL3/MON1	ENSG00000076685	CUL3	YGL124C	MON1
MYOM2/YIP1	ENSG00000076716	MYOM2	YGR172C	YIP1
OTC/VPS45	ENSG00000076944	OTC	YGL095C	VPS45
USP2/NRK1	ENSG00000077009	USP2	YNL129W	NRK1
CASR/AVO2	ENSG00000077063	CASR	YMR068W	AVO2
TUBG2/TOP2	ENSG00000077097	TUBG2	YNL088W	TOP2
RPL26L1/SKP2	ENSG00000077235	RPL26L1	YNL311C	SKP2
FLT4/YTP1	ENSG00000077238	FLT4	YNL237W	YTP1
NSUN2/UBP1	ENSG00000077254	NSUN2	YDL122W	UBP1
FBXO42/MSL1	ENSG00000077312	FBXO42	YIR009W	MSL1
MRI1/SKI6	ENSG00000077348	MRI1	YGR195W	SKI6
METTL1/MTC5	ENSG00000077380	METTL1	YDR128W	MTC5
HOXC8/SIR2	ENSG00000077463	HOXC8	YDL042C	SIR2
AGA/CUR1	ENSG00000077522	AGA	YPR158W	CUR1
ENSG00000038102/CAP2	ENSG00000077549	ENSG00000038102	YIL034C	CAP2
PI4K2B/UBC11	ENSG00000077721	PI4K2B	YOR339C	UBC11
MAT2B/KSS1	ENSG00000077782	MAT2B	YGR040W	KSS1
TLL1/RAD34	ENSG00000077809	TLL1	YDR314C	RAD34
EDC4/SIZ1	ENSG00000078043	EDC4	YDR409W	SIZ1
TRIO/RVS161	ENSG00000078053	TRIO	YCR009C	RVS161
VCAN/RAD53	ENSG00000078061	VCAN	YPL153C	RAD53
MSR1/DUR1,2	ENSG00000078070	MSR1	YBR208C	DUR1,2
CDH1/NUM1	ENSG00000078114	CDH1	YDR150W	NUM1
SKIV2L2/UPS3	ENSG00000078140	SKIV2L2	YDR185C	UPS3
DNAH5/FAA4	ENSG00000078304	DNAH5	YMR246W	FAA4
ZFYVE16/SKI8	ENSG00000078369	ZFYVE16	YGL213C	SKI8
C6/SNT2	ENSG00000078403	C6	YGL131C	SNT2
RAI14/STE23	ENSG00000078618	RAI14	YLR389C	STE23
SOX30/POR1	ENSG00000078668	SOX30	YNL055C	POR1
PNKP/MET13	ENSG00000078747	PNKP	YGL125W	MET13
SPDL1/INN1	ENSG00000078902	SPDL1	YNL152W	INN1
STAU2/STP22	ENSG00000078967	STAU2	YCL008C	STP22
RTN4R/YKU80	ENSG00000079246	RTN4R	YMR106C	YKU80
PHF23/CBK1	ENSG00000079277	PHF23	YNL161W	CBK1
CDH10/REX3	ENSG00000079313	CDH10	YLR107W	REX3
INPP4A/SRP102	ENSG00000079332	INPP4A	YKL154W	SRP102
RAB27B/RGT2	ENSG00000079393	RAB27B	YDL138W	RGT2
PSMA4/PFS1	ENSG00000079435	PSMA4	YHR185C	PFS1
MYO16/ERG9	ENSG00000079459	MYO16	YHR190W	ERG9
LSG1/PGM2	ENSG00000079739	LSG1	YMR105C	PGM2
PARP3/DBP1	ENSG00000079785	PARP3	YPL119C	DBP1
TNC/HAL1	ENSG00000079819	TNC	YPR005C	HAL1
TDP1/VAM3	ENSG00000079950	TDP1	YOR106W	VAM3
MED17/BOR1	ENSG00000080493	MED17	YNL275W	BOR1
CAPG/MOT1	ENSG00000080503	CAPG	YPL082C	MOT1
AP2S1/AYR1	ENSG00000080511	AP2S1	YIL124W	AYR1
USH2A/IRC6	ENSG00000080561	USH2A	YFR043C	IRC6
ZPBP/SWR1	ENSG00000080603	ZPBP	YDR334W	SWR1
TG/PUF6	ENSG00000080608	TG	YDR496C	PUF6
ADAM28/ECM14	ENSG00000080618	ADAM28	YHR132C	ECM14
BARX2/MOT2	ENSG00000080802	BARX2	YER068W	MOT2
DCUN1D1/HEM13	ENSG00000080819	DCUN1D1	YDR044W	HEM13
PHF15/TFG2	ENSG00000080823	PHF15	YGR005C	TFG2
ZIC2/YMR086W	ENSG00000081026	ZIC2	YMR086W	YMR086W
LCP2/STE12	ENSG00000081189	LCP2	YHR084W	STE12
TRIT1/CYB2	ENSG00000081277	TRIT1	YML054C	CYB2
ADRB1/UBA4	ENSG00000081307	ADRB1	YHR111W	UBA4
ENSG00000043822/RLP24	ENSG00000081386	ENSG00000043822	YLR009W	RLP24
GUCA2B/MTC1	ENSG00000081479	GUCA2B	YJL123C	MTC1
CUL7/YVH1	ENSG00000081721	CUL7	YIR026C	YVH1
CTNNA1/PDE1	ENSG00000081803	CTNNA1	YGL248W	PDE1
PHKA2/TRI1	ENSG00000082014	PHKA2	YMR233W	TRI1
EPHA3/YDL180W	ENSG00000082438	EPHA3	YDL180W	YDL180W
HSPA5/MRPL22	ENSG00000082515	HSPA5	YNL177C	MRPL22
DSG2/SWD1	ENSG00000082516	DSG2	YAR003W	SWD1
GEMIN8/TMS1	ENSG00000082556	GEMIN8	YDR105C	TMS1
OFD1/YCK1	ENSG00000082701	OFD1	YHR135C	YCK1
PREX2/YLR156W	ENSG00000082781	PREX2	YLR156W	YLR156W
WDR37/MPC54	ENSG00000082805	WDR37	YOR177C	MPC54
YTHDC2/CRM1	ENSG00000082898	YTHDC2	YGR218W	CRM1
CTPS2/KAP104	ENSG00000083312	CTPS2	YBR017C	KAP104
ATP6V1H/YMR018W	ENSG00000083457	ATP6V1H	YMR018W	YMR018W
POLR2B/YKL162C	ENSG00000083799	POLR2B	YKL162C	YKL162C
TPR/RPS5	ENSG00000083845	TPR	YJR123W	RPS5
CP/APT2	ENSG00000083857	CP	YDR441C	APT2
DTNBP1/SLZ1	ENSG00000083896	DTNBP1	YNL196C	SLZ1
XK/CPR7	ENSG00000084072	XK	YJR032W	CPR7
ARHGAP6/STE24	ENSG00000084073	ARHGAP6	YJR117W	STE24
MAP4/TIF34	ENSG00000084623	MAP4	YMR146C	TIF34
GOPC/SMC3	ENSG00000084674	GOPC	YJL074C	SMC3
ROS1/EMP47	ENSG00000084733	ROS1	YFL048C	EMP47
HDAC9/YKR018C	ENSG00000084754	HDAC9	YKR018C	YKR018C
RRM2B/URA2	ENSG00000084774	RRM2B	YJL130C	URA2
TNFRSF17/CGR1	ENSG00000085063	TNFRSF17	YGL029W	CGR1
LMO3/SPO74	ENSG00000085276	LMO3	YGL170C	SPO74
MRPS10/SEH1	ENSG00000085415	MRPS10	YGL100W	SEH1
GUCA1A/AMA1	ENSG00000085433	GUCA1A	YGR225W	AMA1
RSF1/CTS2	ENSG00000085465	RSF1	YDR371W	CTS2
VPS13D/SSK2	ENSG00000085511	VPS13D	YNR031C	SSK2
CELF2/STE6	ENSG00000085563	CELF2	YKL209C	STE6
R3HDM1/YPR1	ENSG00000085662	R3HDM1	YDR368W	YPR1
COL9A2/IML2	ENSG00000085831	COL9A2	YJL082W	IML2
KITLG/ORC1	ENSG00000085840	KITLG	YML065W	ORC1
ERCC8/CTF19	ENSG00000085871	ERCC8	YPL018W	CTF19
VAMP3/SQS1	ENSG00000085872	VAMP3	YNL224C	SQS1
PER3/MDJ1	ENSG00000086061	PER3	YFL016C	MDJ1
UTS2/FAP1	ENSG00000086102	UTS2	YNL023C	FAP1
TNFRSF9/DIM1	ENSG00000086189	TNFRSF9	YPL266W	DIM1
EPN3/MRPL24	ENSG00000086504	EPN3	YMR193W	MRPL24
LTBP1/CIN5	ENSG00000086548	LTBP1	YOR028C	CIN5
RCN1/CWC2	ENSG00000086589	RCN1	YDL209C	CWC2
ELN/EMP24	ENSG00000086598	ELN	YGL200C	EMP24
RFC2/RPS1B	ENSG00000086712	RFC2	YML063W	RPS1B
ARID1B/PPH3	ENSG00000086717	ARID1B	YDR075W	PPH3
NEDD4L/TOM1	ENSG00000086758	NEDD4L	YDR457W	TOM1
FOXP3/ALG9	ENSG00000086848	FOXP3	YNL219C	ALG9
HEXB/FRE1	ENSG00000086991	HEXB	YLR214W	FRE1
JKAMP/VPS68	ENSG00000087008	JKAMP	YOL129W	VPS68
DKK3/SPS19	ENSG00000087076	DKK3	YNL202W	SPS19
ARHGEF5/SGF11	ENSG00000087152	ARHGEF5	YPL047W	SGF11
NFE2L3/PGS1	ENSG00000087157	NFE2L3	YCL004W	PGS1
LIMA1/ISA1	ENSG00000087206	LIMA1	YLL027W	ISA1
SLC4A8/ATP18	ENSG00000087245	SLC4A8	YML081C-A	ATP18
PTGER3/TPA1	ENSG00000087263	PTGER3	YER049W	TPA1
MAPK9/BOI2	ENSG00000087266	MAPK9	YER114C	BOI2
COL23A1/CDC50	ENSG00000087274	COL23A1	YCR094W	CDC50
BCAR1/EST1	ENSG00000087338	BCAR1	YLR233C	EST1
FAM160A2/CUS1	ENSG00000087365	FAM160A2	YMR240C	CUS1
HERPUD1/GDS1	ENSG00000088179	HERPUD1	YOR355W	GDS1
HOMER3/HAS1	ENSG00000088205	HOMER3	YMR290C	HAS1
RAD51/RPS2	ENSG00000088247	RAD51	YGL123W	RPS2
POLQ/REI1	ENSG00000088367	POLQ	YBR267W	REI1
PIK3CB/SYG1	ENSG00000088387	PIK3CB	YIL047C	SYG1
ENSG00000051415/FPR1	ENSG00000088832	ENSG00000051415	YNL135C	FPR1
CYBA/SHP1	ENSG00000088833	CYBA	YBL058W	SHP1
THOC3/DYN2	ENSG00000088986	THOC3	YDR424C	DYN2
HEBP2/SNX4	ENSG00000089006	HEBP2	YJL036W	SNX4
PLEKHA5/RPL6A	ENSG00000089009	PLEKHA5	YML073C	RPL6A
PRSS8/AIM17	ENSG00000089041	PRSS8	YHL021C	AIM17
SIKE1/APC5	ENSG00000089053	SIKE1	YOR249C	APC5
RRP12/REX4	ENSG00000089094	RRP12	YOL080C	REX4
MSMO1/GCN1	ENSG00000089154	MSMO1	YGL195W	GCN1
TTC17/PXL1	ENSG00000089159	TTC17	YKR090W	PXL1
ALX4/TCB2	ENSG00000089169	ALX4	YNL087W	TCB2
FOXN3/TFS1	ENSG00000089220	FOXN3	YLR178C	TFS1
AKR7A2/NCP1	ENSG00000089250	AKR7A2	YHR042W	NCP1
MRTO4/PUB1	ENSG00000089280	MRTO4	YNL016W	PUB1
USE1/TAP42	ENSG00000089289	USE1	YMR028W	TAP42
MCF2L2/ROT2	ENSG00000089597	MCF2L2	YBR229C	ROT2
NRIP2/BIR1	ENSG00000089685	NRIP2	YJR089W	BIR1
LAMA3/MAK5	ENSG00000089737	LAMA3	YBR142W	MAK5
ANAPC4/YMR244W	ENSG00000090006	ANAPC4	YMR244W	YMR244W
KCNQ1/YLL056C	ENSG00000090013	KCNQ1	YLL056C	YLL056C
TRAPPC3/SFT2	ENSG00000090020	TRAPPC3	YBL102W	SFT2
THRAP3/LCB2	ENSG00000090054	THRAP3	YDR062W	LCB2
PHPT1/PAP1	ENSG00000090060	PHPT1	YKR002W	PAP1
ENTPD2/AIM20	ENSG00000090104	ENTPD2	YIL158W	AIM20
ARID4B/FYV10	ENSG00000090316	ARID4B	YIL097W	FYV10
PTPRN/XBP1	ENSG00000090339	PTPRN	YIL101C	XBP1
KIF1B/IPI3	ENSG00000090372	KIF1B	YNL182C	IPI3
FOXC1/PEX12	ENSG00000090432	FOXC1	YMR026C	PEX12
SYNE2/YNR064C	ENSG00000090487	SYNE2	YNR064C	YNR064C
CBLN4/MPS2	ENSG00000090565	CBLN4	YGL075C	MPS2
CHRDL2/ALA1	ENSG00000090861	CHRDL2	YOR335C	ALA1
RELT/YOR022C	ENSG00000090975	RELT	YOR022C	YOR022C
NOP58/SEC3	ENSG00000090989	NOP58	YER008C	SEC3
KCNH2/LPD1	ENSG00000091140	KCNH2	YFL018C	LPD1
CUL1/CAC2	ENSG00000091157	CUL1	YML102W	CAC2
CYFIP2/RRP9	ENSG00000091181	CYFIP2	YPR137W	RRP9
TAB2/FUM1	ENSG00000091483	TAB2	YPL262W	FUM1
EIF2AK2/SKT5	ENSG00000091490	EIF2AK2	YBL061C	SKT5
KMT2C/ECM30	ENSG00000091536	KMT2C	YLR436C	ECM30
PUM2/JNM1	ENSG00000092054	PUM2	YMR294W	JNM1
MRPL43/BAP2	ENSG00000092068	MRPL43	YBR068C	BAP2
ITIH4/GDE1	ENSG00000092148	ITIH4	YPL110C	GDE1
C4orf27/GVP36	ENSG00000092200	C4orf27	YIL041W	GVP36
ZFR/SPT16	ENSG00000092201	ZFR	YGL207W	SPT16
NPFFR2/ERT1	ENSG00000092208	NPFFR2	YBR239C	ERT1
ENSG00000056345/ADE16	ENSG00000092421	ENSG00000056345	YLR028C	ADE16
PHF21B/SOF1	ENSG00000092470	PHF21B	YLL011W	SOF1
TRAF1/SPO20	ENSG00000092531	TRAF1	YMR017W	SPO20
PCGF2/SER3	ENSG00000092621	PCGF2	YER081W	SER3
IL17RB/MLC2	ENSG00000092841	IL17RB	YPR188C	MLC2
TRAF3IP2/HMF1	ENSG00000092847	TRAF3IP2	YER057C	HMF1
GYG2/AFT2	ENSG00000093010	GYG2	YPL202C	AFT2
SERPINB3/RSM22	ENSG00000093167	SERPINB3	YKL155C	RSM22
PKP2/HOS3	ENSG00000094631	PKP2	YPL116W	HOS3
MSH4/RPT6	ENSG00000094804	MSH4	YGL048C	RPT6
F7/DYS1	ENSG00000095059	F7	YHR068W	DYS1
GDI2/GID7	ENSG00000095066	GDI2	YCL039W	GID7
PRDM1/RET2	ENSG00000095139	PRDM1	YFR051C	RET2
ATG5/VAC8	ENSG00000095261	ATG5	YEL013W	VAC8
PITHD1/MSS51	ENSG00000095303	PITHD1	YLR203C	MSS51
MTA3/CAT2	ENSG00000095321	MTA3	YML042W	CAT2
USP13/VMA7	ENSG00000095539	USP13	YGR020C	VMA7
LAMC2/HSP150	ENSG00000095794	LAMC2	YJL159W	HSP150
CDK14/SGV1	ENSG00000096063	CDK14	YPR161C	SGV1
SEC61A1/CEF1	ENSG00000096401	SEC61A1	YMR213W	CEF1
PPP1R12A/ILV1	ENSG00000096433	PPP1R12A	YER086W	ILV1
RASGRF1/COY1	ENSG00000096696	RASGRF1	YKL179C	COY1
CAMK2B/HST2	ENSG00000096717	CAMK2B	YPL015C	HST2
CROCC/RPM2	ENSG00000096968	CROCC	YML091C	RPM2
POLR3E/HRR25	ENSG00000097007	POLR3E	YPL204W	HRR25
ATP2B4/CDC7	ENSG00000097046	ATP2B4	YDL017W	CDC7
ZC3H11A/AIR1	ENSG00000099139	ZC3H11A	YIL079C	AIR1
RIOK2/ERP2	ENSG00000099203	RIOK2	YAL007C	ERP2
NDC1/MGR1	ENSG00000099204	NDC1	YCL044C	MGR1
FLYWCH1/NRG2	ENSG00000099326	FLYWCH1	YBR066C	NRG2
UNKL/FRE8	ENSG00000099331	UNKL	YLR047C	FRE8
ALDH18A1/RPN12	ENSG00000099341	ALDH18A1	YFR052W	RPN12
TARBP1/NSE3	ENSG00000099399	TARBP1	YDR288W	NSE3
MXD1/WHI3	ENSG00000099622	MXD1	YNL197C	WHI3
CDK17/ATP16	ENSG00000099624	CDK17	YDL004W	ATP16
DNAJC25/NOP4	ENSG00000099783	DNAJC25	YPL043W	NOP4
PSD/PEX4	ENSG00000099804	PSD	YGR133W	PEX4
CTDP1/RPB5	ENSG00000099817	CTDP1	YBR154C	RPB5
YBX3/CAK1	ENSG00000099875	YBX3	YFL029C	CAK1
WNK1/YRB1	ENSG00000099901	WNK1	YDR002W	YRB1
CCAR1/GRS1	ENSG00000099917	CCAR1	YBR121C	GRS1
OGFR/RGC1	ENSG00000099940	OGFR	YPR115W	RGC1
GNA15/SHO1	ENSG00000099942	GNA15	YER118C	SHO1
CREB3L3/RPA34	ENSG00000099968	CREB3L3	YJL148W	RPA34
PTPRU/UBI4	ENSG00000099995	PTPRU	YLL039C	UBI4
SNRNP40/SMD1	ENSG00000100028	SNRNP40	YGR074W	SMD1
COL11A1/NOP7	ENSG00000100029	COL11A1	YGR103W	NOP7
MPC1/CDC28	ENSG00000100030	MPC1	YBR160W	CDC28
ACAA1/PTC6	ENSG00000100034	ACAA1	YCR079W	PTC6
BCAT1/CTP1	ENSG00000100075	BCAT1	YBR291C	CTP1
HDAC7/GGA1	ENSG00000100083	HDAC7	YDR358W	GGA1
LZTS1/HIR2	ENSG00000100084	LZTS1	YOR038C	HIR2
SPAG4/SPC105	ENSG00000100106	SPAG4	YGL093W	SPC105
NCKAP1/SPP382	ENSG00000100109	NCKAP1	YLR424W	SPP382
MRPS35/NHP2	ENSG00000100138	MRPS35	YDL208W	NHP2
GUCY1B3/RPO26	ENSG00000100142	GUCY1B3	YPR187W	RPO26
SFSWAP/YLR462W	ENSG00000100151	SFSWAP	YLR462W	YLR462W
TNK2/DBP7	ENSG00000100201	TNK2	YKR024C	DBP7
CDH3/DMC1	ENSG00000100206	CDH3	YER179W	DMC1
ARSF/BOP3	ENSG00000100207	ARSF	YNL042W	BOP3
GPBP1/AIM33	ENSG00000100225	GPBP1	YML087C	AIM33
CS/SAP190	ENSG00000100239	CS	YKR028W	SAP190
LTK/GSF2	ENSG00000100242	LTK	YML048W	GSF2
MRPS24/PGA3	ENSG00000100243	MRPS24	YML125C	PGA3
ELMO2/BUD14	ENSG00000100266	ELMO2	YAR014C	BUD14
WAPAL/APL1	ENSG00000100280	WAPAL	YJR005W	APL1
APPBP2/VPS27	ENSG00000100284	APPBP2	YNR006W	VPS27
POLD1/HMX1	ENSG00000100292	POLD1	YLR205C	HMX1
SEZ6/YJR011C	ENSG00000100296	SEZ6	YJR011C	YJR011C
EIF4B/MCM5	ENSG00000100297	EIF4B	YLR274W	MCM5
GLTSCR1/PET54	ENSG00000100320	GLTSCR1	YGR222W	PET54
RPL18/PNO1	ENSG00000100324	RPL18	YOR145C	PNO1
ISOC2/MYO3	ENSG00000100345	ISOC2	YKL129C	MYO3
U2AF2/PDR17	ENSG00000100359	U2AF2	YNL264C	PDR17
EPN1/NPA3	ENSG00000100360	EPN1	YJR072C	NPA3
MED29/YLR224W	ENSG00000100365	MED29	YLR224W	YLR224W
AHRR/HSP12	ENSG00000100380	AHRR	YFL014W	HSP12
GSC2/HRT1	ENSG00000100387	GSC2	YOL133W	HRT1
GPC1/GCN5	ENSG00000100393	GPC1	YGR252W	GCN5
ADCK1/RNA1	ENSG00000100401	ADCK1	YMR235C	RNA1
HAGH/APA2	ENSG00000100403	HAGH	YDR530C	APA2
RNF4/RPC25	ENSG00000100413	RNF4	YKL144C	RPC25
CASP8/FPR3	ENSG00000100442	CASP8	YML074C	FPR3
ASUN/TIF3	ENSG00000100461	ASUN	YPR163C	TIF3
DLX3/NAR1	ENSG00000100462	DLX3	YNL240C	NAR1
SPA17/DPB2	ENSG00000100479	SPA17	YPR175W	DPB2
WISP2/GPH1	ENSG00000100504	WISP2	YPR160W	GPH1
NGFR/RAD27	ENSG00000100526	NGFR	YKL113C	RAD27
CDON/VMA8	ENSG00000100554	CDON	YEL051W	VMA8
TAF2/GPI15	ENSG00000100564	TAF2	YNL038W	GPI15
HIPK2/PRE10	ENSG00000100567	HIPK2	YOR362C	PRE10
TNPO3/VTI1	ENSG00000100568	TNPO3	YMR197C	VTI1
MEF2BNB-MEF2B/AHA1	ENSG00000100591	MEF2BNB-MEF2B	YDR214W	AHA1
RFXANK/LCB1	ENSG00000100596	RFXANK	YMR296C	LCB1
LPAR2/RRT6	ENSG00000100605	LPAR2	YGL146C	RRT6
CTSA/PTC2	ENSG00000100614	CTSA	YER089C	PTC2
SUGP2/YIL001W	ENSG00000100628	SUGP2	YIL001W	YIL001W
SLC12A2/SGN1	ENSG00000100650	SLC12A2	YIR001C	SGN1
SNX24/TIF5	ENSG00000100664	SNX24	YPR041W	TIF5
EYA2/MPH1	ENSG00000100697	EYA2	YIR002C	MPH1
CNN2/ADE3	ENSG00000100714	CNN2	YGR204W	ADE3
SNCAIP/RDH54	ENSG00000100722	SNCAIP	YBR073W	RDH54
DDX20/RPT2	ENSG00000100764	DDX20	YDL007W	RPT2
BTBD1/RCK1	ENSG00000100784	BTBD1	YGL158W	RCK1
BCAS1/ACE2	ENSG00000100811	BCAS1	YLR131C	ACE2
POU1F1/CST9	ENSG00000100814	POU1F1	YLR394W	CST9
PMS1/FUN30	ENSG00000100888	PMS1	YAL019W	FUN30
HMG20B/SCL1	ENSG00000100902	HMG20B	YGL011C	SCL1
CALCRL/MGA2	ENSG00000100906	CALCRL	YIR033W	MGA2
TAF11/LEA1	ENSG00000100949	TAF11	YPL213W	LEA1
ANKS1A/ATP12	ENSG00000100979	ANKS1A	YJL180C	ATP12
AP3D1/TID3	ENSG00000101004	AP3D1	YIL144W	TID3
ZNF76/DIA1	ENSG00000101049	ZNF76	YMR316W	DIA1
SLC9A3R2/GAT2	ENSG00000101076	SLC9A3R2	YMR136W	GAT2
NTHL1/PET9	ENSG00000101084	NTHL1	YBL030C	PET9
GNAI3/LYS9	ENSG00000101144	GNAI3	YNR050C	LYS9
IPO5/GLE2	ENSG00000101146	IPO5	YER107C	GLE2
OAT/BIO2	ENSG00000101150	OAT	YGR286C	BIO2
WDR3/PRP6	ENSG00000101161	WDR3	YBR055C	PRP6
PKN2/PRE6	ENSG00000101182	PKN2	YOL038W	PRE6
WDR18/EAF7	ENSG00000101189	WDR18	YNL136W	EAF7
TRAM2/IOC2	ENSG00000101191	TRAM2	YLR095C	IOC2
NTN1/GID8	ENSG00000101193	NTN1	YMR135C	GID8
GLP2R/GLO3	ENSG00000101199	GLP2R	YER122C	GLO3
MCM10/TEF2	ENSG00000101210	MCM10	YBR118W	TEF2
DGKA/YCH1	ENSG00000101224	DGKA	YGR203W	YCH1
ERBB3/YFL066C	ENSG00000101246	ERBB3	YFL066C	YFL066C
ROPN1/PSK2	ENSG00000101255	ROPN1	YOL045W	PSK2
KARS/CKA2	ENSG00000101266	KARS	YOR061W	CKA2
PDIA5/SEC23	ENSG00000101310	PDIA5	YPR181C	SEC23
NDUFB4/MZM1	ENSG00000101327	NDUFB4	YDR493W	MZM1
SPEN/LIA1	ENSG00000101335	SPEN	YJR070C	LIA1
MYLK/BEM1	ENSG00000101336	MYLK	YBR200W	BEM1
MAP2K4/IDH1	ENSG00000101365	MAP2K4	YNL037C	IDH1
SNAP91/BIM1	ENSG00000101367	SNAP91	YER016W	BIM1
SLK/GAS2	ENSG00000101384	SLK	YLR343W	GAS2
COL17A1/TTI1	ENSG00000101407	COL17A1	YKL033W	TTI1
SEC61A2/ARP5	ENSG00000101442	SEC61A2	YNL059C	ARP5
PRKCQ/SAH1	ENSG00000101444	PRKCQ	YER043C	SAH1
TLE2/YPL034W	ENSG00000101474	TLE2	YPL034W	YPL034W
ASB1/UBP6	ENSG00000101557	ASB1	YFR010W	UBP6
FAM107B/SCS2	ENSG00000101558	FAM107B	YER120W	SCS2
ME1/ABD1	ENSG00000101654	ME1	YBR236C	ABD1
TBC1D1/RIO1	ENSG00000101782	TBC1D1	YOR119C	RIO1
CDK13/PTI1	ENSG00000101811	CDK13	YGR156W	PTI1
MTHFD2/NAS6	ENSG00000101843	MTHFD2	YGR232W	NAS6
SLC9A7/UTP7	ENSG00000101849	SLC9A7	YER082C	UTP7
FOXJ2/DAP1	ENSG00000101856	FOXJ2	YPL170W	DAP1
YBX1/MRS1	ENSG00000101871	YBX1	YIR021W	MRS1
PDE4A/ALG13	ENSG00000101901	PDE4A	YGL047W	ALG13
PPP2R5A/PRS2	ENSG00000101911	PPP2R5A	YER099C	PRS2
CTNNA2/SET3	ENSG00000101945	CTNNA2	YKR029C	SET3
ELAVL1/YOR342C	ENSG00000101972	ELAVL1	YOR342C	YOR342C
TIE1/PXA2	ENSG00000101986	TIE1	YKL188C	PXA2
SMARCD1/CPT1	ENSG00000102007	SMARCD1	YNL130C	CPT1
KDM4A/SAC6	ENSG00000102024	KDM4A	YDR129C	SAC6
NFYC/ARD1	ENSG00000102030	NFYC	YHR013C	ARD1
SLC9A3/YMR1	ENSG00000102043	SLC9A3	YJR110W	YMR1
NGEF/UME1	ENSG00000102054	NGEF	YPL139C	UME1
ASPM/SMF1	ENSG00000102096	ASPM	YOL122C	SMF1
CD84/TAZ1	ENSG00000102125	CD84	YPR140W	TAZ1
ELOVL1/PGK1	ENSG00000102144	ELOVL1	YCR012W	PGK1
SPI1/GZF3	ENSG00000102145	SPI1	YJL110C	GZF3
ZNRD1/MDY2	ENSG00000102178	ZNRD1	YOL111C	MDY2
MPPED2/PKH1	ENSG00000102225	MPPED2	YDR490C	PKH1
ZBTB11/UBP9	ENSG00000102226	ZBTB11	YER098W	UBP9
ATXN3/ECT1	ENSG00000102230	ATXN3	YGR007W	ECT1
GOLGA5/PAB1	ENSG00000102241	GOLGA5	YER165W	PAB1
FGFR2/ALE1	ENSG00000102312	FGFR2	YOR175C	ALE1
EML1/KTR1	ENSG00000102385	EML1	YOR099W	KTR1
ARFGEF1/YPL225W	ENSG00000102390	ARFGEF1	YPL225W	YPL225W
MTFR1/CTR86	ENSG00000102401	MTFR1	YCR054C	CTR86
STAG3/RIM101	ENSG00000102554	STAG3	YHL027W	RIM101
FECH/YPK1	ENSG00000102572	FECH	YKL126W	YPK1
MYO9A/CDC1	ENSG00000102575	MYO9A	YDR182W	CDC1
DDX3Y/KRE5	ENSG00000102595	DDX3Y	YOR336W	KRE5
PFKP/FUS2	ENSG00000102606	PFKP	YMR232W	FUS2
SP100/YNL010W	ENSG00000102753	SP100	YNL010W	YNL010W
KLF6/KTR4	ENSG00000102755	KLF6	YBR199W	KTR4
PPAP2A/CIT3	ENSG00000102786	PPAP2A	YPR001W	CIT3
NEO1/UTP4	ENSG00000102879	NEO1	YDR324C	UTP4
TRAM1/RIM11	ENSG00000102882	TRAM1	YMR139W	RIM11
PHKA1/DCC1	ENSG00000102893	PHKA1	YCL016C	DCC1
TNFRSF1A/NTF2	ENSG00000102898	TNFRSF1A	YER009W	NTF2
CACNB1/PHO3	ENSG00000102921	CACNB1	YBR092C	PHO3
EVI5/MSN2	ENSG00000102935	EVI5	YMR037C	MSN2
PKM/MIG1	ENSG00000102974	PKM	YGL035C	MIG1
DHX29/RPN8	ENSG00000103035	DHX29	YOR261C	RPN8
DNTTIP2/LRO1	ENSG00000103066	DNTTIP2	YNR008W	LRO1
TP53BP1/VMR1	ENSG00000103222	TP53BP1	YHL035C	VMR1
TRO/MUP1	ENSG00000103257	TRO	YGR055W	MUP1
RRP15/NBP35	ENSG00000103274	RRP15	YGL091C	NBP35
RHOA/UBC9	ENSG00000103275	RHOA	YDL064W	UBC9
DHX8/ARO2	ENSG00000103313	DHX8	YGL148W	ARO2
PRKCZ/EXG1	ENSG00000103319	PRKCZ	YLR300W	EXG1
SYT1/SUP35	ENSG00000103342	SYT1	YDR172W	SUP35
IDH3G/RPL40B	ENSG00000103363	IDH3G	YKR094C	RPL40B
ROGDI/SEC63	ENSG00000103423	ROGDI	YOR254C	SEC63
PDZD4/RPL36A	ENSG00000103479	PDZD4	YMR194W	RPL36A
ROCK1/BNA6	ENSG00000103485	ROCK1	YFR047C	BNA6
CBFB/SFP1	ENSG00000103495	CBFB	YLR403W	SFP1
PDK3/SSO1	ENSG00000103496	PDK3	YPL232W	SSO1
HYAL2/TAE1	ENSG00000103510	HYAL2	YBR261C	TAE1
HDAC4/BRE1	ENSG00000103549	HDAC4	YDL074C	BRE1
RASSF1/YPL247C	ENSG00000103647	RASSF1	YPL247C	YPL247C
FGFR3/KSP1	ENSG00000103653	FGFR3	YHR082C	KSP1
IFI35/ATS1	ENSG00000103657	IFI35	YAL020C	ATS1
COASY/YKR023W	ENSG00000103671	COASY	YKR023W	YKR023W
MEF2A/YPT11	ENSG00000103769	MEF2A	YNL304W	YPT11
OTUD5/RBA50	ENSG00000103932	OTUD5	YDR527W	RBA50
TFE3/STB2	ENSG00000103942	TFE3	YMR053C	STB2
TBC1D25/YBR259W	ENSG00000103966	TBC1D25	YBR259W	YBR259W
ACSL4/HSP10	ENSG00000104067	ACSL4	YOR020C	HSP10
INPP5A/PEP3	ENSG00000104142	INPP5A	YLR148W	PEP3
GPKOW/GND1	ENSG00000104221	GPKOW	YHR183W	GND1
GRIPAP1/CFT2	ENSG00000104299	GRIPAP1	YLR115W	CFT2
FTSJ1/KCC4	ENSG00000104312	FTSJ1	YCL024W	KCC4
POLR1A/IRE1	ENSG00000104365	POLR1A	YHR079C	IRE1
LAPTM4A/SOH1	ENSG00000104368	LAPTM4A	YGL127C	SOH1
IP6K2/YPT32	ENSG00000104388	IP6K2	YGL210W	YPT32
STON1-GTF2A1L/GNA1	ENSG00000104408	STON1-GTF2A1L	YFL017C	GNA1
SRBD1/UBS1	ENSG00000104415	SRBD1	YBR165W	UBS1
CYFIP1/DAL81	ENSG00000104490	CYFIP1	YIR023W	DAL81
RASGRP2/HUL5	ENSG00000104517	RASGRP2	YGL141W	HUL5
PSME4/EFB1	ENSG00000104529	PSME4	YAL003W	EFB1
IFT80/PSA1	ENSG00000104549	IFT80	YDL055C	PSA1
SIRT2/TMT1	ENSG00000104611	SIRT2	YER175C	TMT1
ERLEC1/BCH2	ENSG00000104613	ERLEC1	YKR027W	BCH2
PPP2R5B/VPS55	ENSG00000104660	PPP2R5B	YJR044C	VPS55
PYGM/TRR1	ENSG00000104687	PYGM	YDR353W	TRR1
PITX1/OST3	ENSG00000104723	PITX1	YOR085W	OST3
TRPC7/SSP120	ENSG00000104805	TRPC7	YLR250W	SSP120
NUP133/GSY1	ENSG00000104812	NUP133	YFR015C	GSY1
NUCKS1/ECI1	ENSG00000104823	NUCKS1	YLR284C	ECI1
VPS35/JSN1	ENSG00000104824	VPS35	YJR091C	JSN1
DNAJA2/TUB2	ENSG00000104833	DNAJA2	YFL037W	TUB2
BCL3/DIA4	ENSG00000104835	BCL3	YHR011W	DIA4
KCNAB2/SNP1	ENSG00000104852	KCNAB2	YIL061C	SNP1
ABCC9/YER184C	ENSG00000104863	ABCC9	YER184C	YER184C
GAL/PIH1	ENSG00000104872	GAL	YHR034C	PIH1
CLEC2D/PRP11	ENSG00000104897	CLEC2D	YDL043C	PRP11
RORA/TRM1	ENSG00000104907	RORA	YDR120C	TRM1
DRD4/HSC82	ENSG00000104938	DRD4	YMR186W	HSC82
TGFBR3/YJU2	ENSG00000104957	TGFBR3	YKL095W	YJU2
KIAA1107/RPL6B	ENSG00000104960	KIAA1107	YLR448W	RPL6B
PLA2G10/TAH1	ENSG00000104969	PLA2G10	YCR060W	TAH1
ATP1B3/TIM44	ENSG00000104980	ATP1B3	YIL022W	TIM44
NEDD4/MAS1	ENSG00000105088	NEDD4	YLR163C	MAS1
PIGB/CRH1	ENSG00000105127	PIGB	YGR189C	CRH1
MAPK6/POP4	ENSG00000105171	MAPK6	YBR257W	POP4
GNB5/MUK1	ENSG00000105186	GNB5	YPL070W	MUK1
RAB27A/TIM50	ENSG00000105197	RAB27A	YPL063W	TIM50
CECR5/NOP1	ENSG00000105202	CECR5	YDL014W	NOP1
UFD1L/SAM2	ENSG00000105220	UFD1L	YDR502C	SAM2
LRP6/ELM1	ENSG00000105221	LRP6	YKL048C	ELM1
GUCY2C/COQ9	ENSG00000105227	GUCY2C	YLR201C	COQ9
SCT/GFD2	ENSG00000105229	SCT	YCL036W	GFD2
PHRF1/ALF1	ENSG00000105254	PHRF1	YNL148C	ALF1
IKBKAP/FCJ1	ENSG00000105281	IKBKAP	YKR016W	FCJ1
NUCB2/PRO1	ENSG00000105323	NUCB2	YDR300C	PRO1
PFN2/CDH1	ENSG00000105325	PFN2	YGL003C	CDH1
PTPN3/YML6	ENSG00000105364	PTPN3	YML025C	YML6
SPTB/RSC3	ENSG00000105369	SPTB	YDR303C	RSC3
DAPP1/QDR1	ENSG00000105370	DAPP1	YIL120W	QDR1
FGF10/NOP53	ENSG00000105373	FGF10	YPL146C	NOP53
SMG6/CIR1	ENSG00000105379	SMG6	YGR207C	CIR1
EXOC5/AVT7	ENSG00000105388	EXOC5	YIL088C	AVT7
CLTCL1/KIN3	ENSG00000105397	CLTCL1	YAR018C	KIN3
FSTL3/CDC37	ENSG00000105401	FSTL3	YDR168W	CDC37
DGCR2/SEC17	ENSG00000105402	DGCR2	YBL050W	SEC17
RNF126/YIP3	ENSG00000105404	RNF126	YNL044W	YIP3
MNT/ERD2	ENSG00000105438	MNT	YBL040C	ERD2
ZXDC/SYT1	ENSG00000105443	ZXDC	YPR095C	SYT1
POLB/RSA4	ENSG00000105447	POLB	YCR072C	RSA4
WIPI1/CDC9	ENSG00000105486	WIPI1	YDL164C	CDC9
ASNS/PLB3	ENSG00000105499	ASNS	YOL011W	PLB3
AP3M2/TPD3	ENSG00000105568	AP3M2	YAL016W	TPD3
CNGB1/KAP95	ENSG00000105576	CNGB1	YLR347C	KAP95
ST6GALNAC2/CCC1	ENSG00000105607	ST6GALNAC2	YLR220W	CCC1
CHAT/NRG1	ENSG00000105610	CHAT	YDR043C	NRG1
PABPC1/PRP31	ENSG00000105618	PABPC1	YGR091W	PRP31
TESK2/SEC28	ENSG00000105669	TESK2	YIL076W	SEC28
C16orf80/DBP8	ENSG00000105671	C16orf80	YHR169W	DBP8
CSNK2A2/SFG1	ENSG00000105676	CSNK2A2	YOR315W	SFG1
PTPN21/YRB30	ENSG00000105698	PTPN21	YGL164C	YRB30
EIF2B3/PTK2	ENSG00000105723	EIF2B3	YJR059W	PTK2
CAMK2A/SPF1	ENSG00000105726	CAMK2A	YEL031W	SPF1
TCOF1/SPC1	ENSG00000105737	TCOF1	YJR010C-A	SPC1
CDC42/GLO4	ENSG00000105755	CDC42	YOR040W	GLO4
OSBPL3/ZUO1	ENSG00000105821	OSBPL3	YGR285C	ZUO1
EPHA8/BET1	ENSG00000105829	EPHA8	YIL004C	BET1
SLC12A3/DET1	ENSG00000105852	SLC12A3	YDR051C	DET1
RAD18/LCD1	ENSG00000105854	RAD18	YDR499W	LCD1
ATP2B1/ZIM17	ENSG00000105866	ATP2B1	YNL310C	ZIM17
NCK2/WTM1	ENSG00000105875	NCK2	YOR230W	WTM1
MAP4K4/YGR066C	ENSG00000105939	MAP4K4	YGR066C	YGR066C
RPL31/KGD1	ENSG00000105953	RPL31	YIL125W	KGD1
WDR1/YHR131C	ENSG00000105974	WDR1	YHR131C	YHR131C
SNX13/YPR091C	ENSG00000105976	SNX13	YPR091C	YPR091C
ARHGAP10/ERJ5	ENSG00000105993	ARHGAP10	YFR041C	ERJ5
RPS6KA2/RIM1	ENSG00000106028	RPS6KA2	YCR028C-A	RIM1
ING3/ATG17	ENSG00000106052	ING3	YLR423C	ATG17
WBSCR22/YBR139W	ENSG00000106066	WBSCR22	YBR139W	YBR139W
SEL1L/YCR099C	ENSG00000106069	SEL1L	YCR099C	YCR099C
TRIP13/TLG2	ENSG00000106089	TRIP13	YOL018C	TLG2
ATP6AP1/GRS2	ENSG00000106105	ATP6AP1	YPR081C	GRS2
TCF3/GIS3	ENSG00000106125	TCF3	YLR094C	GIS3
TRIB2/HST4	ENSG00000106144	TRIB2	YDR191W	HST4
DAZAP1/RPL20B	ENSG00000106246	DAZAP1	YOR312C	RPL20B
MBD3/PRT1	ENSG00000106263	MBD3	YOR361C	PRT1
PRLH/YLR179C	ENSG00000106333	PRLH	YLR179C	YLR179C
HLTF/NOP15	ENSG00000106344	HLTF	YNL110C	NOP15
CPSF1/IMD3	ENSG00000106348	CPSF1	YLR432W	IMD3
CDH19/SPS18	ENSG00000106351	CDH19	YNL204C	SPS18
PDCD2/LSM5	ENSG00000106355	PDCD2	YER146W	LSM5
PRKACA/YOR152C	ENSG00000106366	PRKACA	YOR152C	YOR152C
LPHN1/KTR3	ENSG00000106397	LPHN1	YBR205W	KTR3
ACTN1/VPS71	ENSG00000106400	ACTN1	YML041C	VPS71
RPS6KA6/OPI3	ENSG00000106404	RPS6KA6	YJR073C	OPI3
EPN2/YIL166C	ENSG00000106571	EPN2	YIL166C	YIL166C
PTPN18/PRE8	ENSG00000106588	PTPN18	YML092C	PRE8
LIMS2/MRPL32	ENSG00000106591	LIMS2	YCR003W	MRPL32
LNX1/RHB1	ENSG00000106615	LNX1	YCR027C	RHB1
TFRC/SDS23	ENSG00000106617	TFRC	YGL056C	SDS23
SREBF1/POL31	ENSG00000106628	SREBF1	YJR006W	POL31
TRPC5/NIP100	ENSG00000106665	TRPC5	YPL174C	NIP100
AFF4/VMA21	ENSG00000106688	AFF4	YGR105W	VMA21
UBE2D1/UTP21	ENSG00000106829	UBE2D1	YLR409C	UTP21
MPP5/DFG16	ENSG00000106952	MPP5	YOR030W	DFG16
SMC1A/OAF1	ENSG00000106991	SMC1A	YAL051W	OAF1
HSD17B10/ADK2	ENSG00000106992	HSD17B10	YER170W	ADK2
MARK2/AZR1	ENSG00000107020	MARK2	YGR224W	AZR1
HMMR/FRQ1	ENSG00000107130	HMMR	YDR373W	FRQ1
CHFR/SCP160	ENSG00000107164	CHFR	YJL080C	SCP160
TRHDE/PSD1	ENSG00000107186	TRHDE	YNL169C	PSD1
P4HA2/SPG4	ENSG00000107187	P4HA2	YMR107W	SPG4
FCGR2B/MBF1	ENSG00000107223	FCGR2B	YOR298C-A	MBF1
NFATC3/MRF1	ENSG00000107242	NFATC3	YGL143C	MRF1
ACADVL/SNL1	ENSG00000107262	ACADVL	YIL016W	SNL1
FBXW11/DNA2	ENSG00000107290	FBXW11	YHR164C	DNA2
ACAP1/PDR10	ENSG00000107331	ACAP1	YOR328W	PDR10
CRMP1/CDC34	ENSG00000107341	CRMP1	YDR054C	CDC34
DERL2/GAT1	ENSG00000107485	DERL2	YFL021W	GAT1
NDE1/SLM3	ENSG00000107521	NDE1	YDL033C	SLM3
MRVI1/HEM3	ENSG00000107554	MRVI1	YDL205C	HEM3
AP1M1/DPB11	ENSG00000107560	AP1M1	YJL090C	DPB11
PVR/PHB1	ENSG00000107566	PVR	YGR132C	PHB1
IKBKG/RPG1	ENSG00000107581	IKBKG	YBR079C	RPG1
XRCC1/NSE4	ENSG00000107672	XRCC1	YDL105W	NSE4
SCARB1/ATG26	ENSG00000107679	SCARB1	YLR189C	ATG26
MCM2/CNA1	ENSG00000107758	MCM2	YLR433C	CNA1
TP63/GEA1	ENSG00000107862	TP63	YJR031C	GEA1
LLGL2/SAC7	ENSG00000107863	LLGL2	YDR389W	SAC7
NLE1/BCP1	ENSG00000107949	NLE1	YDR361C	BCP1
SDHA/YOL098C	ENSG00000107959	SDHA	YOL098C	YOL098C
SMARCE1/TRX1	ENSG00000108010	SMARCE1	YLR043C	TRX1
KDM5A/NUP159	ENSG00000108021	KDM5A	YIL115C	NUP159
ADAM11/FRA1	ENSG00000108039	ADAM11	YLL029W	FRA1
PPP2R3A/CYR1	ENSG00000108061	PPP2R3A	YJL005W	CYR1
FERMT2/IXR1	ENSG00000108064	FERMT2	YKL032C	IXR1
ABCB11/RTS3	ENSG00000108091	ABCB11	YGR161C	RTS3
CD5L/PCL1	ENSG00000108100	CD5L	YNL289W	PCL1
PTGS2/ADH2	ENSG00000108107	PTGS2	YMR303C	ADH2
IGF2BP2/CAF120	ENSG00000108175	IGF2BP2	YNL278W	CAF120
MAP3K13/CPR3	ENSG00000108179	MAP3K13	YML078W	CPR3
ST6GAL1/HED1	ENSG00000108256	ST6GAL1	YDR014W-A	HED1
VDAC1P1/ADA2	ENSG00000108264	VDAC1P1	YDR448W	ADA2
PICALM/PRE2	ENSG00000108294	PICALM	YPR103W	PRE2
NSF/CWC25	ENSG00000108296	NSF	YNL245C	CWC25
GLI2/RAD7	ENSG00000108306	GLI2	YJR052W	RAD7
CLASP1/NHP6A	ENSG00000108312	CLASP1	YPR052C	NHP6A
MRPS34/YNL019C	ENSG00000108342	MRPS34	YNL019C	YNL019C
NOTCH3/RPN3	ENSG00000108344	NOTCH3	YER021W	RPN3
CLNS1A/NOP8	ENSG00000108349	CLNS1A	YOL144W	NOP8
PPP2R2C/SEE1	ENSG00000108370	PPP2R2C	YIL064W	SEE1
TEAD2/FUN19	ENSG00000108375	TEAD2	YAL034C	FUN19
EED/SPR28	ENSG00000108387	EED	YDR218C	SPR28
CDHR2/SGO1	ENSG00000108395	CDHR2	YOR073W	SGO1
SNCB/GPT2	ENSG00000108405	SNCB	YKR067W	GPT2
TSG101/RPN10	ENSG00000108424	TSG101	YHR200W	RPN10
ATP2A3/BOS1	ENSG00000108433	ATP2A3	YLR078C	BOS1
CA12/HRQ1	ENSG00000108469	CA12	YDR291W	HRQ1
MGLL/ATG4	ENSG00000108510	MGLL	YNL223W	ATG4
NTN4/TUL1	ENSG00000108523	NTN4	YKL034W	TUL1
BCS1L/DIC1	ENSG00000108528	BCS1L	YLR348C	DIC1
NUAK1/VTC2	ENSG00000108551	NUAK1	YFL004W	VTC2
SLC24A1/MRPL20	ENSG00000108557	SLC24A1	YKR085C	MRPL20
SCARF1/SRO9	ENSG00000108561	SCARF1	YCL037C	SRO9
LMAN1/DOP1	ENSG00000108576	LMAN1	YDR141C	DOP1
PTPLAD1/LAP3	ENSG00000108578	PTPLAD1	YNL239W	LAP3
IPCEF1/GOS1	ENSG00000108587	IPCEF1	YHL031C	GOS1
ZZEF1/RBG2	ENSG00000108591	ZZEF1	YGR173W	RBG2
ENO1/SPB1	ENSG00000108592	ENO1	YCL054W	SPB1
SLC12A1/RSC6	ENSG00000108604	SLC12A1	YCR052W	RSC6
C19orf10/YML108W	ENSG00000108641	C19orf10	YML108W	YML108W
ANO8/RRP5	ENSG00000108651	ANO8	YMR229C	RRP5
ARHGEF10L/SNU114	ENSG00000108654	ARHGEF10L	YKL173W	SNU114
TXK/GEA2	ENSG00000108669	TXK	YEL022W	GEA2
KCNQ2/RPN6	ENSG00000108671	KCNQ2	YDL097C	RPN6
TACR2/ERG13	ENSG00000108679	TACR2	YML126C	ERG13
ACTR6/YDL057W	ENSG00000108700	ACTR6	YDL057W	YDL057W
TIPIN/SPT7	ENSG00000108773	TIPIN	YBR081C	SPT7
SRI/YPT6	ENSG00000108774	SRI	YLR262C	YPT6
EIF4G3/INO4	ENSG00000108788	EIF4G3	YOL108C	INO4
NUP37/MAM1	ENSG00000108799	NUP37	YER106W	MAM1
SEMA3A/MRP7	ENSG00000108826	SEMA3A	YNL005C	MRP7
SEMA3C/HOS2	ENSG00000108840	SEMA3C	YGL194C	HOS2
ACAT1/LUC7	ENSG00000108848	ACAT1	YDL087C	LUC7
CELSR1/YOR296W	ENSG00000108854	CELSR1	YOR296W	YOR296W
ZNF638/MSG5	ENSG00000108861	ZNF638	YNL053W	MSG5
ADD2/RNR4	ENSG00000108946	ADD2	YGR180C	RNR4
FGF4/LOT5	ENSG00000108953	FGF4	YKL183W	LOT5
RASAL2/YPL162C	ENSG00000108984	RASAL2	YPL162C	YPL162C
MARK3/HIR1	ENSG00000109046	MARK3	YBL008W	HIR1
SLC25A3/YIR042C	ENSG00000109065	SLC25A3	YIR042C	YIR042C
FOSL2/SPT6	ENSG00000109111	FOSL2	YGR116W	SPT6
FRYL/DEP1	ENSG00000109118	FRYL	YAL013W	DEP1
FSCN1/POM33	ENSG00000109133	FSCN1	YLL023C	POM33
ACTB/YGL242C	ENSG00000109320	ACTB	YGL242C	YGL242C
PLD1/RIO2	ENSG00000109339	PLD1	YNL207W	RIO2
WDR62/PET8	ENSG00000109424	WDR62	YNL003C	PET8
DLG1/MGE1	ENSG00000109519	DLG1	YOR232W	MGE1
RAB7A/GAR1	ENSG00000109534	RAB7A	YHR089C	GAR1
BCAP29/TRM9	ENSG00000109536	BCAP29	YML014W	TRM9
SART3/GEF1	ENSG00000109572	SART3	YJR040W	GEF1
ARHGAP15/PRP43	ENSG00000109606	ARHGAP15	YGL120C	PRP43
PAX2/TAH18	ENSG00000109756	PAX2	YPR048W	TAH18
EXOSC7/PEX28	ENSG00000109775	EXOSC7	YHR150W	PEX28
KIFAP3/USV1	ENSG00000109787	KIFAP3	YPL230W	USV1
MCM6/FMP52	ENSG00000109854	MCM6	YER004W	FMP52
REXO2/LDB16	ENSG00000109861	REXO2	YCL005W	LDB16
RBM7/MIG2	ENSG00000109906	RBM7	YGL209W	MIG2
RBMS2/ELP4	ENSG00000109911	RBMS2	YPL101W	ELP4
BAZ2A/ZPR1	ENSG00000109917	BAZ2A	YGR211W	ZPR1
PTPN23/SSB1	ENSG00000109971	PTPN23	YDL229W	SSB1
MLH1/TPS3	ENSG00000110047	MLH1	YMR261C	TPS3
UNG/SWH1	ENSG00000110048	UNG	YAR042W	SWH1
KLHL20/DCS2	ENSG00000110063	KLHL20	YOR173W	DCS2
RGS11/SAP185	ENSG00000110075	RGS11	YJL098W	SAP185
PLXNA2/YAT1	ENSG00000110090	PLXNA2	YAR035W	YAT1
SPAG5/CLB1	ENSG00000110092	SPAG5	YGR108W	CLB1
ANKRD13A/PRP19	ENSG00000110107	ANKRD13A	YLL036C	PRP19
TPD52/IRC20	ENSG00000110171	TPD52	YLR247C	IRC20
ACACB/PHO91	ENSG00000110344	ACACB	YNR013C	PHO91
TRAF4/PEX10	ENSG00000110395	TRAF4	YDR265W	PEX10
PAG1/SED4	ENSG00000110427	PAG1	YCR067C	SED4
GPATCH1/LAT1	ENSG00000110435	GPATCH1	YNL071W	LAT1
ICAM3/YNL247W	ENSG00000110619	ICAM3	YNL247W	YNL247W
NT5C2/TOM70	ENSG00000110711	NT5C2	YNL121C	TOM70
MCAM/NUP116	ENSG00000110713	MCAM	YMR047C	NUP116
GPC4/EKI1	ENSG00000110721	GPC4	YDR147W	EKI1
CAMSAP3/CST6	ENSG00000110723	CAMSAP3	YIL036W	CST6
RAP1GAP/TFB1	ENSG00000110768	RAP1GAP	YDR311W	TFB1
XAB2/NAS2	ENSG00000110801	XAB2	YIL007C	NAS2
ARHGEF1/SPC19	ENSG00000110841	ARHGEF1	YDR201W	SPC19
STXBP2/PAR32	ENSG00000110851	STXBP2	YDL173W	PAR32
MAP2K7/CRN1	ENSG00000110880	MAP2K7	YLR429W	CRN1
NMRK2/CAX4	ENSG00000110881	NMRK2	YGR036C	CAX4
DGKD/CHA4	ENSG00000110887	DGKD	YLR098C	CHA4
CTTNBP2/ERG12	ENSG00000110921	CTTNBP2	YMR208W	ERG12
ACTL6B/ATP1	ENSG00000110955	ACTL6B	YBL099W	ATP1
RARB/LAP2	ENSG00000111144	RARB	YNL045W	LAP2
TOP2B/CAT8	ENSG00000111206	TOP2B	YMR280C	CAT8
NFKB2/ALD5	ENSG00000111275	NFKB2	YER073W	ALD5
PPP1R12B/TAD2	ENSG00000111319	PPP1R12B	YJL035C	TAD2
DNAJC10/YHR177W	ENSG00000111321	DNAJC10	YHR177W	YHR177W
GTF3C1/TFB4	ENSG00000111358	GTF3C1	YPR056W	TFB4
IL4R/SSO2	ENSG00000111450	IL4R	YMR183C	SSO2
USP33/SEC22	ENSG00000111481	USP33	YLR268W	SEC22
PAK3/NUP84	ENSG00000111581	PAK3	YDL116W	NUP84
DCX/CDC36	ENSG00000111596	DCX	YDL165W	CDC36
SNRPA/TOF1	ENSG00000111602	SNRPA	YNL273W	TOF1
SPAG6/HRP1	ENSG00000111605	SPAG6	YOL123W	HRP1
EXOSC5/TDH3	ENSG00000111640	EXOSC5	YGR192C	TDH3
DYNC1I2/NOP2	ENSG00000111641	DYNC1I2	YNL061W	NOP2
APBB1IP/ISW1	ENSG00000111642	APBB1IP	YBR245C	ISW1
LRCH4/YNG1	ENSG00000111653	LRCH4	YOR064C	YNG1
FAM76B/UBP8	ENSG00000111667	FAM76B	YMR223W	UBP8
SIRT6/YGR153W	ENSG00000111679	SIRT6	YGR153W	YGR153W
TYR/SPR1	ENSG00000111701	TYR	YOR190W	SPR1
POLD3/SIP2	ENSG00000111725	POLD3	YGL208W	SIP2
ACTN2/NUP120	ENSG00000111737	ACTN2	YKL057C	NUP120
CAPZB/CDA1	ENSG00000111752	CAPZB	YLR307W	CDA1
PHF17/NRD1	ENSG00000111786	PHF17	YNL251C	NRD1
UBE2A/MTF1	ENSG00000111802	UBE2A	YMR228W	MTF1
FGFR1/GIR2	ENSG00000111832	FGFR1	YDR152W	GIR2
FKBP6/ASF1	ENSG00000111875	FKBP6	YJL115W	ASF1
GTF2I/CEG1	ENSG00000111880	GTF2I	YGL130W	CEG1
SMC1B/YER121W	ENSG00000111907	SMC1B	YER121W	YER121W
FBLN1/YJL028W	ENSG00000112033	FBLN1	YJL028W	YJL028W
ITGA8/STE3	ENSG00000112038	ITGA8	YKL178C	STE3
CST7/SAK1	ENSG00000112062	CST7	YER129W	SAK1
MAP2/MEP3	ENSG00000112077	MAP2	YPR138C	MEP3
PIAS2/GAS1	ENSG00000112079	PIAS2	YMR307W	GAS1
AMPH/NAB3	ENSG00000112081	AMPH	YPL190C	NAB3
ARAF/YHR009C	ENSG00000112096	ARAF	YHR009C	YHR009C
MCCC1/MCM3	ENSG00000112118	MCCC1	YEL032W	MCM3
FAP/DMA1	ENSG00000112130	FAP	YHR115C	DMA1
NEBL/BNI4	ENSG00000112137	NEBL	YNL233W	BNI4
UBE2K/HRT3	ENSG00000112146	UBE2K	YLR097C	HRT3
PIK3C3/MDN1	ENSG00000112159	PIK3C3	YLR106C	MDN1
N4BP2/HUR1	ENSG00000112164	N4BP2	YGL168W	HUR1
SYNJ2/RPS15	ENSG00000112175	SYNJ2	YOL040C	RPS15
ADCY2/SRV2	ENSG00000112186	ADCY2	YNL138W	SRV2
PPP2R5C/SSN8	ENSG00000112237	PPP2R5C	YNL025C	SSN8
RBFOX1/XPT1	ENSG00000112242	RBFOX1	YJR133W	XPT1
GNB1/YHI9	ENSG00000112245	GNB1	YHR029C	YHI9
HOXA9/YJL132W	ENSG00000112293	HOXA9	YJL132W	YJL132W
EDN1/FAS1	ENSG00000112319	EDN1	YKL182W	FAS1
MLLT10/MVP1	ENSG00000112335	MLLT10	YMR004W	MVP1
ADCYAP1R1/SKI7	ENSG00000112339	ADCYAP1R1	YOR076C	SKI7
NRD1/SPO21	ENSG00000112343	NRD1	YOL091W	SPO21
VDAC3/PEX7	ENSG00000112357	VDAC3	YDR142C	PEX7
PCM1/PHO84	ENSG00000112499	PCM1	YML123C	PHO84
CBFA2T2/GON7	ENSG00000112531	CBFA2T2	YJL184W	GON7
DBC1/RTG3	ENSG00000112561	DBC1	YBL103C	RTG3
ITCH/ENP1	ENSG00000112578	ITCH	YBR247C	ENP1
TP73/SPT15	ENSG00000112592	TP73	YER148W	SPT15
TOLLIP/RML2	ENSG00000112651	TOLLIP	YEL050C	RML2
UBE2D4/MCM1	ENSG00000112658	UBE2D4	YMR043W	MCM1
RUNX1T1/YHR213W-B	ENSG00000112715	RUNX1T1	YHR213W-B	YHR213W-B
THOC1/PRP45	ENSG00000112739	THOC1	YAL032C	PRP45
OSBPL6/FUN26	ENSG00000112759	OSBPL6	YAL022C	FUN26
SLC1A3/HIS4	ENSG00000112769	SLC1A3	YCL030C	HIS4
XRCC5/GTO3	ENSG00000112782	XRCC5	YMR251W	GTO3
LXN/PAP2	ENSG00000112941	LXN	YOL115W	PAP2
SP140/BDF1	ENSG00000112983	SP140	YLR399C	BDF1
MKNK1/SSA3	ENSG00000113013	MKNK1	YBL075C	SSA3
TNS1/AEP3	ENSG00000113048	TNS1	YPL005W	AEP3
REXO1/UBX3	ENSG00000113194	REXO1	YDL091C	UBX3
SAR1A/PEX13	ENSG00000113263	SAR1A	YLR191W	PEX13
CDC14A/APE3	ENSG00000113269	CDC14A	YBR286W	APE3
RAPGEF3/THG1	ENSG00000113272	RAPGEF3	YGR024C	THG1
CEACAM1/ENT3	ENSG00000113282	CEACAM1	YJR125C	ENT3
SENP1/MSH2	ENSG00000113318	SENP1	YOL090W	MSH2
DUSP13/BUD5	ENSG00000113319	DUSP13	YCR038C	BUD5
CIC/RNT1	ENSG00000113360	CIC	YMR239C	RNT1
LIPE/SUB1	ENSG00000113387	LIPE	YMR039C	SUB1
FDFT1/DIA3	ENSG00000113448	FDFT1	YDL024C	DIA3
PAFAH1B3/RAD17	ENSG00000113456	PAFAH1B3	YOR368W	RAD17
OPHN1/SOL2	ENSG00000113552	OPHN1	YCR073W-A	SOL2
KIF22/SKP1	ENSG00000113558	KIF22	YDR328C	SKP1
SCGN/GLC7	ENSG00000113575	SCGN	YER133W	GLC7
PGM1/FLO9	ENSG00000113580	PGM1	YAL063C	FLO9
DDX1/MRPL1	ENSG00000113645	DDX1	YDR116C	MRPL1
DNM2/TAF2	ENSG00000113657	DNM2	YCR042C	TAF2
EPB41L2/PKH2	ENSG00000113712	EPB41L2	YOL100W	PKH2
RIMS1/ERV46	ENSG00000113719	RIMS1	YAL042W	ERV46
STX7/PKC1	ENSG00000113721	STX7	YBL105C	PKC1
RABL2B/ARP4	ENSG00000113812	RABL2B	YJL081C	ARP4
KEAP1/EST2	ENSG00000113889	KEAP1	YLR318W	EST2
PTPRH/OGG1	ENSG00000114026	PTPRH	YML060W	OGG1
EPHA6/VID28	ENSG00000114098	EPHA6	YIL017C	VID28
SCTR/AAD14	ENSG00000114115	SCTR	YNL331C	AAD14
RFX3/YIA6	ENSG00000114120	RFX3	YIL006W	YIA6
RIF1/APC11	ENSG00000114125	RIF1	YDL008W	APC11
RAB21/ARC19	ENSG00000114209	RAB21	YKL013C	ARC19
SLC4A4/BCY1	ENSG00000114302	SLC4A4	YIL033C	BCY1
SMARCA2/UBP3	ENSG00000114316	SMARCA2	YER151C	UBP3
RDH8/GPA2	ENSG00000114353	RDH8	YER020W	GPA2
SESN1/RPL24A	ENSG00000114391	SESN1	YGL031C	RPL24A
MID2/GPB2	ENSG00000114423	MID2	YAL056W	GPB2
COL5A3/KEM1	ENSG00000114473	COL5A3	YGL173C	KEM1
SRCAP/GLC3	ENSG00000114480	SRCAP	YEL011W	GLC3
KIAA0020/URA3	ENSG00000114491	KIAA0020	YEL021W	URA3
CPB2/RNA15	ENSG00000114503	CPB2	YGL044C	RNA15
CHRNA3/VMA1	ENSG00000114573	CHRNA3	YDL185W	VMA1
KCNN2/TPN1	ENSG00000114638	KCNN2	YGL186C	TPN1
CNOT4/RRT13	ENSG00000114650	CNOT4	YER066W	RRT13
PSEN1/YDR415C	ENSG00000114738	PSEN1	YDR415C	YDR415C
CPOX/HFI1	ENSG00000114745	CPOX	YPL254W	HFI1
MOK/SUI1	ENSG00000114784	MOK	YNL244C	SUI1
HSP90AA1/CPR5	ENSG00000114857	HSP90AA1	YDR304C	CPR5
RBL1/TIF4631	ENSG00000114867	RBL1	YGR162W	TIF4631
DLGAP4/ORM1	ENSG00000114978	DLGAP4	YGR038W	ORM1
CFHR2/ARG8	ENSG00000115107	CFHR2	YOL140W	ARG8
NDC80/SBP1	ENSG00000115128	NDC80	YHL034C	SBP1
AP4E1/ZTA1	ENSG00000115129	AP4E1	YBR046C	ZTA1
RSBN1/GUT2	ENSG00000115159	RSBN1	YIL155C	GUT2
MAGI3/HHT2	ENSG00000115163	MAGI3	YNL031C	HHT2
CXCL2/YML079W	ENSG00000115207	CXCL2	YML079W	YML079W
AFP/GCN3	ENSG00000115211	AFP	YKR026C	GCN3
COL4A4/RPN11	ENSG00000115233	COL4A4	YFR004W	RPN11
OSTM1/PTC3	ENSG00000115241	OSTM1	YBL056W	PTC3
CDH7/PRB1	ENSG00000115257	CDH7	YEL060C	PRB1
PCNP/CWH41	ENSG00000115275	PCNP	YGL027C	CWH41
ARG2/RAD5	ENSG00000115289	ARG2	YLR032W	RAD5
MEF2C/ZIP1	ENSG00000115306	MEF2C	YDR285W	ZIP1
PTPRC/CUE4	ENSG00000115307	PTPRC	YML101C	CUE4
CACNA1S/HTB2	ENSG00000115350	CACNA1S	YBL002W	HTB2
PKP1/SLX1	ENSG00000115392	PKP1	YBR228W	SLX1
UBA5/BSC2	ENSG00000115414	UBA5	YDR275W	BSC2
STK17B/BLI1	ENSG00000115415	STK17B	YKL061W	BLI1
CDC14B/GMH1	ENSG00000115446	CDC14B	YKR030W	GMH1
ZNF510/CCT4	ENSG00000115484	ZNF510	YDL143W	CCT4
LRP2/PLP1	ENSG00000115514	LRP2	YDR183W	PLP1
ZNF506/HSH155	ENSG00000115524	ZNF506	YMR288W	HSH155
DUSP12/VPS24	ENSG00000115561	DUSP12	YKL041W	VPS24
ENSG00000081770/FLO1	ENSG00000115602	ENSG00000081770	YAR050W	FLO1
CADPS2/SPO12	ENSG00000115648	CADPS2	YHR152W	SPO12
HSPB11/CSR2	ENSG00000115652	HSPB11	YPR030W	CSR2
IL12RB2/SDS22	ENSG00000115685	IL12RB2	YKL193C	SDS22
SMARCD3/RFS1	ENSG00000115756	SMARCD3	YBR052C	RFS1
FYB/SPE1	ENSG00000115758	FYB	YKL184W	SPE1
MPP4/RPL23A	ENSG00000115762	MPP4	YBL087C	RPL23A
STRADB/GRH1	ENSG00000115806	STRADB	YDR517W	GRH1
BZW1/PFS2	ENSG00000115808	BZW1	YNL317W	PFS2
PGR/AAC1	ENSG00000115840	PGR	YMR056C	AAC1
ME2/YMR114C	ENSG00000115850	ME2	YMR114C	YMR114C
C5orf22/DPS1	ENSG00000115866	C5orf22	YLL018C	DPS1
CCNT2/NOP6	ENSG00000115875	CCNT2	YDL213C	NOP6
EPB41L3/CDC25	ENSG00000115904	EPB41L3	YLR310C	CDC25
COBLL1/BNA5	ENSG00000115919	COBLL1	YLR231C	BNA5
DLG3/VRP1	ENSG00000115935	DLG3	YLR337C	VRP1
TRAF5/KRR1	ENSG00000115946	TRAF5	YCL059C	KRR1
MRPL22/MRPS18	ENSG00000115963	MRPL22	YNL306W	MRPS18
GEMIN5/SRB5	ENSG00000115966	GEMIN5	YGR104C	SRB5
OPRK1/YPL236C	ENSG00000115977	OPRK1	YPL236C	YPL236C
NFE2L1/RVB2	ENSG00000115993	NFE2L1	YPL235W	RVB2
GSK3B/FKS1	ENSG00000116001	GSK3B	YLR342W	FKS1
ITGB5/SMT3	ENSG00000116030	ITGB5	YDR510W	SMT3
ERC1/SSZ1	ENSG00000116044	ERC1	YHR064C	SSZ1
XPO1/IRC24	ENSG00000116096	XPO1	YIR036C	IRC24
PALB2/ALO1	ENSG00000116133	PALB2	YML086C	ALO1
DOPEY1/RFA3	ENSG00000116147	DOPEY1	YJL173C	RFA3
BCKDHB/GPX1	ENSG00000116157	BCKDHB	YKL026C	GPX1
KAT6A/STE14	ENSG00000116237	KAT6A	YDR410C	STE14
ULK2/RPL22A	ENSG00000116251	ULK2	YLR061W	RPL22A
GRHL2/RAD26	ENSG00000116254	GRHL2	YJR035W	RAD26
TNPO1/SLY1	ENSG00000116266	TNPO1	YDR189W	SLY1
P2RX5/AMD1	ENSG00000116337	P2RX5	YML035C	AMD1
ITGAE/NAM8	ENSG00000116350	ITGAE	YHR086W	NAM8
DIS3/TFC6	ENSG00000116455	DIS3	YDR362C	TFC6
PIBF1/ATP4	ENSG00000116459	PIBF1	YPL078C	ATP4
ENSG00000083622/YPT31	ENSG00000116473	ENSG00000083622	YER031C	YPT31
NUFIP1/BYE1	ENSG00000116539	NUFIP1	YKL005C	BYE1
RRAGB/SPE3	ENSG00000116649	RRAGB	YPR069C	SPE3
CYLD/STB6	ENSG00000116661	CYLD	YKL072W	STB6
SLC27A5/REV7	ENSG00000116670	SLC27A5	YIL139C	REV7
ZNF324/YEL023C	ENSG00000116678	ZNF324	YEL023C	YEL023C
ZNF446/KEL2	ENSG00000116679	ZNF446	YGR238C	KEL2
ZNF8/FZO1	ENSG00000116688	ZNF8	YBR179C	FZO1
RPS5/EBS1	ENSG00000116698	RPS5	YDR206W	EBS1
FAT1/GCD14	ENSG00000116731	FAT1	YJL125C	GCD14
YTHDC1/CYS3	ENSG00000116761	YTHDC1	YAL012W	CYS3
CHMP2B/SOR2	ENSG00000116791	CHMP2B	YDL246C	SOR2
PPIE/MSW1	ENSG00000116874	PPIE	YDR268W	MSW1
ZMPSTE24/MRPS28	ENSG00000116898	ZMPSTE24	YDR337W	MRPS28
NOA1/SLC1	ENSG00000116906	NOA1	YDL052C	SLC1
REST/RPS12	ENSG00000116918	REST	YOR369C	RPS12
SSH1/YBP1	ENSG00000116954	SSH1	YBR216C	YBP1
GSTP1/POS5	ENSG00000116962	GSTP1	YPL188W	POS5
APLP2/RPS10A	ENSG00000116983	APLP2	YOR293W	RPS10A
SLCO1A2/FMP48	ENSG00000117020	SLCO1A2	YGR052W	FMP48
WBP11/RIB5	ENSG00000117091	WBP11	YBR256C	RIB5
EIF3I/MIF2	ENSG00000117114	EIF3I	YKL089W	MIF2
TXLNA/SDH2	ENSG00000117118	TXLNA	YLL041C	SDH2
APOB/SSF1	ENSG00000117133	APOB	YHR066W	SSF1
NCOA1/RPS13	ENSG00000117155	NCOA1	YDR064W	RPS13
KIF3C/SCY1	ENSG00000117266	KIF3C	YGL083W	SCY1
RAB10/ROD1	ENSG00000117289	RAB10	YOR018W	ROD1
GCKR/GAL10	ENSG00000117308	GCKR	YBR019C	GAL10
HADHA/GAL2	ENSG00000117394	HADHA	YLR081W	GAL2
MAPRE3/EBP2	ENSG00000117395	MAPRE3	YKL172W	EBP2
CAD/CDC20	ENSG00000117399	CAD	YGL116W	CDC20
CD59/KAP122	ENSG00000117408	CD59	YGL016W	KAP122
CD82/VMA16	ENSG00000117410	CD82	YHR026W	VMA16
ATRX/GRE3	ENSG00000117448	ATRX	YHR104W	GRE3
TAF9/AHP1	ENSG00000117450	TAF9	YLR109W	AHP1
FCN1/MSB4	ENSG00000117461	FCN1	YOL112W	MSB4
MECOM/PHO13	ENSG00000117519	MECOM	YDL236W	PHO13
SCAMP1/DPH5	ENSG00000117543	SCAMP1	YLR172C	DPH5
PREP/WWM1	ENSG00000117560	PREP	YFL010C	WWM1
HACE1/PRX1	ENSG00000117592	HACE1	YBL064C	PRX1
SEH1L/YIR035C	ENSG00000117594	SEH1L	YIR035C	YIR035C
WDR47/UTP25	ENSG00000117597	WDR47	YIL091C	UTP25
OVGP1/RPC53	ENSG00000117614	OVGP1	YDL150W	RPC53
MAP3K4/BDP1	ENSG00000117625	MAP3K4	YNL039W	BDP1
PILRA/YAP3	ENSG00000117632	PILRA	YHL009C	YAP3
IGSF9/YNL181W	ENSG00000117676	IGSF9	YNL181W	YNL181W
ABCB1/RER2	ENSG00000117682	ABCB1	YBR002C	RER2
AKR1B1/SWI1	ENSG00000117713	AKR1B1	YPL016W	SWI1
CPNE3/RFA2	ENSG00000117748	CPNE3	YNL312W	RFA2
RRN3/SNC1	ENSG00000117758	RRN3	YAL030W	SNC1
CTTN/OSH2	ENSG00000117859	CTTN	YDL019C	OSH2
MTIF2/CRF1	ENSG00000117906	MTIF2	YDR223W	CRF1
TTC39A/PEP4	ENSG00000117984	TTC39A	YPL154C	PEP4
EPS15/IRR1	ENSG00000118007	EPS15	YIL026C	IRR1
ORC1/HOG1	ENSG00000118046	ORC1	YLR113W	HOG1
MGST2/RPL16B	ENSG00000118058	MGST2	YNL069C	RPL16B
CHERP/NTH2	ENSG00000118094	CHERP	YBR001C	NTH2
ATG16L1/MIG3	ENSG00000118263	ATG16L1	YER028C	MIG3
USP40/MOT3	ENSG00000118495	USP40	YMR070W	MOT3
RAD54L/YDR374C	ENSG00000118503	RAD54L	YDR374C	YDR374C
MAST2/YJR154W	ENSG00000118507	MAST2	YJR154W	YJR154W
DNAJA1/YPL067C	ENSG00000118508	DNAJA1	YPL067C	YPL067C
B4GALT1/YDR026C	ENSG00000118513	B4GALT1	YDR026C	YDR026C
CHMP5/DUN1	ENSG00000118515	CHMP5	YDL101C	DUN1
NFX1/CAR1	ENSG00000118520	NFX1	YPL111W	CAR1
DIMT1/YLR352W	ENSG00000118564	DIMT1	YLR352W	YLR352W
IPO11/NYV1	ENSG00000118640	IPO11	YLR093C	NYV1
EIF2AK1/SWP1	ENSG00000118705	EIF2AK1	YMR149W	SWP1
EPDR1/YUH1	ENSG00000118939	EPDR1	YJR099W	YUH1
SEPHS1/PCL9	ENSG00000118971	SEPHS1	YDL179W	PCL9
MRPL28/UBC5	ENSG00000119048	MRPL28	YDR059C	UBC5
CEACAM6/GUD1	ENSG00000119125	CEACAM6	YDL238C	GUD1
RBM22/YPR015C	ENSG00000119138	RBM22	YPR015C	YPR015C
TMED2/UTP10	ENSG00000119285	TMED2	YJL109C	UTP10
ERO1LB/RAD23	ENSG00000119318	ERO1LB	YEL037C	RAD23
ZFAND6/RTG1	ENSG00000119335	ZFAND6	YOL067C	RTG1
TXLNG/RRD2	ENSG00000119383	TXLNG	YPL152W	RRD2
PPEF1/GLE1	ENSG00000119392	PPEF1	YDL207W	GLE1
LAT2/MTG2	ENSG00000119396	LAT2	YHR168W	MTG2
HUWE1/BRR1	ENSG00000119397	HUWE1	YPR057W	BRR1
ZW10/SWD3	ENSG00000119402	ZW10	YBR175W	SWD3
ALG9/KIC1	ENSG00000119408	ALG9	YHR102W	KIC1
MYBPC2/SIT4	ENSG00000119414	MYBPC2	YDL047W	SIT4
NOX4/MIC14	ENSG00000119421	NOX4	YDR031W	MIC14
ACOX3/YMR130W	ENSG00000119431	ACOX3	YMR130W	YMR130W
MTMR2/SUC2	ENSG00000119535	MTMR2	YIL162W	SUC2
PPP1R15A/VPS4	ENSG00000119541	PPP1R15A	YPR173C	VPS4
HSD17B14/MLH3	ENSG00000119684	HSD17B14	YPL164C	MLH3
TRIP6/ATM1	ENSG00000119688	TRIP6	YMR301C	ATM1
ACHE/CBC2	ENSG00000119707	ACHE	YPL178W	CBC2
FTL/ALD4	ENSG00000119711	FTL	YOR374W	ALD4
SRRT/GCD7	ENSG00000119718	SRRT	YLR291C	GCD7
BAX/COQ6	ENSG00000119723	BAX	YGR255C	COQ6
NLK/TOM40	ENSG00000119725	NLK	YMR203W	TOM40
PIGS/CCT8	ENSG00000119760	PIGS	YJL008C	CCT8
ATXN7L3/AXL1	ENSG00000119912	ATXN7L3	YPR122W	AXL1
PGS1/SWT1	ENSG00000119917	PGS1	YOR166C	SWT1
PSMC5/TSR3	ENSG00000119929	PSMC5	YOR006C	TSR3
UIMC1/PIG2	ENSG00000119938	UIMC1	YIL045W	PIG2
CETP/XKS1	ENSG00000119950	CETP	YGR194C	XKS1
MMP2/SIF2	ENSG00000120008	MMP2	YBR103W	SIF2
GNAO1/NUC1	ENSG00000120049	GNAO1	YJL208C	NUC1
OGFOD1/MET17	ENSG00000120054	OGFOD1	YLR303W	MET17
SH3BP2/PIS1	ENSG00000120088	SH3BP2	YPR113W	PIS1
ADD1/SDP1	ENSG00000120129	ADD1	YIL113W	SDP1
C14orf166/RCL1	ENSG00000120158	C14orf166	YOL010W	RCL1
NID2/MOB1	ENSG00000120162	NID2	YIL106W	MOB1
GMCL1/MRP2	ENSG00000120333	GMCL1	YPR166C	MRP2
SF3B2/CCT2	ENSG00000120438	SF3B2	YIL142W	CCT2
KLHL42/DAN4	ENSG00000120690	KLHL42	YJR151C	DAN4
GNAS/ALG5	ENSG00000120697	GNAS	YPL227C	ALG5
DNM1L/RRP43	ENSG00000120699	DNM1L	YCR035C	RRP43
PTHLH/SUP45	ENSG00000120705	PTHLH	YBR143C	SUP45
PHACTR3/YLR001C	ENSG00000120708	PHACTR3	YLR001C	YLR001C
ERGIC2/MET31	ENSG00000120738	ERGIC2	YPL038W	MET31
TFAP2C/MLS1	ENSG00000120756	TFAP2C	YNL117W	MLS1
AURKA/UTP20	ENSG00000120800	AURKA	YBL004W	UTP20
PIR/SUE1	ENSG00000120802	PIR	YPR151C	SUE1
RFX2/HAP3	ENSG00000120837	RFX2	YBL021C	HAP3
SULT2B1/LST8	ENSG00000120868	SULT2B1	YNL006W	LST8
CNOT3/FIP1	ENSG00000120885	CNOT3	YJR093C	FIP1
GP6/YAR064W	ENSG00000120907	GP6	YAR064W	YAR064W
PTPN4/PPZ2	ENSG00000120910	PTPN4	YDR436W	PPZ2
DDX18/YLR118C	ENSG00000120992	DDX18	YLR118C	YLR118C
KHSRP/RRI1	ENSG00000121022	KHSRP	YDL216C	RRI1
GNA11/YGR017W	ENSG00000121067	GNA11	YGR017W	YGR017W
EDEM2/RSB1	ENSG00000121361	EDEM2	YOR049C	RSB1
DNMT3B/POL12	ENSG00000121440	DNMT3B	YBL035C	POL12
REM1/SPC2	ENSG00000121552	REM1	YML055W	SPC2
TPX2/CTA1	ENSG00000121691	TPX2	YDR256C	CTA1
PDRG1/BUB2	ENSG00000121749	PDRG1	YMR055C	BUB2
EPB41L1/IDS2	ENSG00000121753	EPB41L1	YJL146W	IDS2
DOCK9/SAN1	ENSG00000121848	DOCK9	YDR143C	SAN1
DOCK3/BI4	ENSG00000121858	DOCK3	Q0120	BI4
COQ9/PEX3	ENSG00000121957	COQ9	YDR329C	PEX3
CRLS1/YCR061W	ENSG00000121966	CRLS1	YCR061W	YCR061W
PPP1R13B/NUP188	ENSG00000122025	PPP1R13B	YML103C	NUP188
SIGLEC1/INP53	ENSG00000122126	SIGLEC1	YOR109W	INP53
FKBP1A/MRP4	ENSG00000122140	FKBP1A	YHL004W	MRP4
NSFL1C/COG5	ENSG00000122176	NSFL1C	YNL051W	COG5
MAVS/COP1	ENSG00000122218	MAVS	YDL145C	COP1
F11/MDM31	ENSG00000122299	F11	YHR194W	MDM31
XRN2/CDC3	ENSG00000122545	XRN2	YLR314C	CDC3
DYNLL1/YMR111C	ENSG00000122705	DYNLL1	YMR111C	YMR111C
TESC/YMR317W	ENSG00000122778	TESC	YMR317W	YMR317W
SNX5/RSC2	ENSG00000122779	SNX5	YLR357W	RSC2
RPL6/YER130C	ENSG00000122877	RPL6	YER130C	YER130C
MAPKAPK5/MF(ALPHA)1	ENSG00000122952	MAPKAPK5	YPL187W	MF(ALPHA)1
P2RX7/PEP8	ENSG00000122958	P2RX7	YJL053W	PEP8
ESF1/MRD1	ENSG00000122965	ESF1	YPR112C	MRD1
RBBP9/BBP1	ENSG00000122966	RBBP9	YPL255W	BBP1
ANAPC5/DRS1	ENSG00000123064	ANAPC5	YLL008W	DRS1
SLC23A2/DMA2	ENSG00000123091	SLC23A2	YNL116W	DMA2
TMEM230/YEL076C-A	ENSG00000123131	TMEM230	YEL076C-A	YEL076C-A
DZANK1/PET191	ENSG00000123146	DZANK1	YJR034W	PET191
KDM2B/PRP4	ENSG00000123154	KDM2B	YPR178W	PRP4
TASP1/FMP45	ENSG00000123179	TASP1	YDL222C	FMP45
GCN1L1/PCA1	ENSG00000123191	GCN1L1	YBR295W	PCA1
RPLP0/TMA17	ENSG00000123240	RPLP0	YDL110C	TMA17
PXN/GIM5	ENSG00000123349	PXN	YML094W	GIM5
RPH3A/KIN28	ENSG00000123374	RPH3A	YDL108W	KIN28
TRMT6/PRC1	ENSG00000123384	TRMT6	YMR297W	PRC1
CHGB/STP2	ENSG00000123411	CHGB	YHR006W	STP2
PEBP1/PPM2	ENSG00000123444	PEBP1	YOL141W	PPM2
TBX5/ATP11	ENSG00000123472	TBX5	YNL315C	ATP11
BRAP/AEP2	ENSG00000123562	BRAP	YMR282C	AEP2
ERP29/YPT7	ENSG00000123595	ERP29	YML001W	YPT7
NOS1/AVT4	ENSG00000123643	NOS1	YNL101W	AVT4
FUS/YLR345W	ENSG00000123836	FUS	YLR345W	YLR345W
IGBP1/SPC29	ENSG00000123933	IGBP1	YPL124W	SPC29
FXYD3/CKS1	ENSG00000123975	FXYD3	YBR135W	CKS1
GANAB/LAP4	ENSG00000123992	GANAB	YKL103C	LAP4
GMIP/SPR6	ENSG00000123999	GMIP	YER115C	SPR6
RBM41/DIP5	ENSG00000124067	RBM41	YPL265W	DIP5
BIRC5/YKL091C	ENSG00000124120	BIRC5	YKL091C	YKL091C
LAG3/GPI16	ENSG00000124155	LAG3	YHR188C	GPI16
MLF2/YSC84	ENSG00000124181	MLF2	YHR016C	YSC84
OTUB2/GBP2	ENSG00000124193	OTUB2	YCL011C	GBP2
DDX24/CSE1	ENSG00000124207	DDX24	YGL238W	CSE1
ZBTB25/MMS2	ENSG00000124208	ZBTB25	YGL087C	MMS2
ARHGAP4/TEM1	ENSG00000124209	ARHGAP4	YML064C	TEM1
ANKRD24/MDM34	ENSG00000124214	ANKRD24	YGL219C	MDM34
RCOR1/PEP12	ENSG00000124222	RCOR1	YOR036W	PEP12
LTBP4/CWC24	ENSG00000124226	LTBP4	YLR323C	CWC24
BLVRB/DBP2	ENSG00000124228	BLVRB	YNL112W	DBP2
SLC9A1/YFR006W	ENSG00000124299	SLC9A1	YFR006W	YFR006W
SPTLC1/SNC2	ENSG00000124333	SPTLC1	YOR327C	SNC2
PAPOLA/RFU1	ENSG00000124356	PAPOLA	YLR073C	RFU1
CCNK/TOS1	ENSG00000124357	CCNK	YBR162C	TOS1
PCBP4/SAD1	ENSG00000124422	PCBP4	YFR005C	SAD1
RGS1/UBP5	ENSG00000124486	RGS1	YER144C	UBP5
MRPS33/SAM37	ENSG00000124491	MRPS33	YMR060C	SAM37
NDUFB2/YHC1	ENSG00000124562	NDUFB2	YLR298C	YHC1
ENSG00000090269/EMI1	ENSG00000124570	ENSG00000090269	YDR512C	EMI1
NUDC/BPT1	ENSG00000124574	NUDC	YLL015W	BPT1
MAEA/OST6	ENSG00000124641	MAEA	YML019W	OST6
ICAM1/YGR266W	ENSG00000124702	ICAM1	YGR266W	YGR266W
STRN4/CRG1	ENSG00000124713	STRN4	YHR209W	CRG1
IRAK3/MMR1	ENSG00000124731	IRAK3	YLR190W	MMR1
LYZ/ROX1	ENSG00000124766	LYZ	YPR065W	ROX1
SI/SRL2	ENSG00000124782	SI	YLR082C	SRL2
MUL1/NUP1	ENSG00000124789	MUL1	YOR098C	NUP1
PDCD7/FMP23	ENSG00000124802	PDCD7	YBR047W	FMP23
SPG21/MSA1	ENSG00000124813	SPG21	YOR066W	MSA1
DNAJB11/HDA3	ENSG00000124831	DNAJB11	YPR179C	HDA3
THPO/DSL1	ENSG00000124839	THPO	YNL258C	DSL1
CHRD/NSG2	ENSG00000124942	CHRD	YNL156C	NSG2
FLT3LG/CDC39	ENSG00000125107	FLT3LG	YCR093W	CDC39
RAB11FIP3/EMP70	ENSG00000125304	RAB11FIP3	YLR083C	EMP70
GNPTG/UPF3	ENSG00000125351	GNPTG	YGR072W	UPF3
ZNF268/SPR3	ENSG00000125354	ZNF268	YGR059W	SPR3
GOLGA3/GGA2	ENSG00000125447	GOLGA3	YHR108W	GGA2
PABPC4/ADY2	ENSG00000125450	PABPC4	YCR010C	ADY2
CD209/REB1	ENSG00000125482	CD209	YBR049C	REB1
MCOLN1/ESC2	ENSG00000125618	MCOLN1	YDR363W	ESC2
EFNB1/RPA135	ENSG00000125630	EFNB1	YPR010C	RPA135
AARS/YKL047W	ENSG00000125651	AARS	YKL047W	YKL047W
GLG1/THO2	ENSG00000125676	GLG1	YNL139C	THO2
KIF4A/RGD1	ENSG00000125733	KIF4A	YBR260C	RGD1
PLEKHG2/YHL017W	ENSG00000125734	PLEKHG2	YHL017W	YHL017W
PITPNM2/SMD2	ENSG00000125743	PITPNM2	YLR275W	SMD2
EXOC1/RTN2	ENSG00000125744	EXOC1	YDL204W	RTN2
DTX2/SQT1	ENSG00000125746	DTX2	YIR012W	SQT1
NLRC4/RPL18A	ENSG00000125753	NLRC4	YOL120C	RPL18A
NRCAM/PTA1	ENSG00000125755	NRCAM	YAL043C	PTA1
LAMB1/HCM1	ENSG00000125798	LAMB1	YCR065W	HCM1
SLC26A3/PDC2	ENSG00000125817	SLC26A3	YDR081C	PDC2
DLD/YCR076C	ENSG00000125818	DLD	YCR076C	YCR076C
WDR7/SMB1	ENSG00000125835	WDR7	YER029C	SMB1
TXNL1/YNL190W	ENSG00000125844	TXNL1	YNL190W	YNL190W
IL5RA/YDR222W	ENSG00000125845	IL5RA	YDR222W	YDR222W
ITGA6/PEX15	ENSG00000125863	ITGA6	YOL044W	PEX15
RAPGEF4/COF1	ENSG00000125868	RAPGEF4	YLL050C	COF1
ENSG00000091436/MUD1	ENSG00000125870	ENSG00000091436	YBR119W	MUD1
FH/NAB6	ENSG00000125944	FH	YML117W	NAB6
SEL1L3/INO2	ENSG00000125952	SEL1L3	YDR123C	INO2
TF/RAM1	ENSG00000125954	TF	YDL090C	RAM1
MYO15A/ERV41	ENSG00000125991	MYO15A	YML067C	ERV41
APOH/ATG11	ENSG00000126001	APOH	YPR049C	ATG11
NLRP1/PRE1	ENSG00000126067	NLRP1	YER012W	PRE1
ACKR6/HMG1	ENSG00000126217	ACKR6	YML075C	HMG1
SPAG7/YJR084W	ENSG00000126226	SPAG7	YJR084W	YJR084W
ORC6/UBA2	ENSG00000126261	ORC6	YDR390C	UBA2
ZC3HC1/DOT5	ENSG00000126432	ZC3HC1	YIL010W	DOT5
ESR1/HMT1	ENSG00000126457	ESR1	YBR034C	HMT1
RGS17/SDO1	ENSG00000126524	RGS17	YLR022C	SDO1
ANGPT2/VPS30	ENSG00000126581	ANGPT2	YPL120W	VPS30
CD200/ECM22	ENSG00000126746	CD200	YLR228C	ECM22
CMA1/BUD27	ENSG00000126756	CMA1	YFL023W	BUD27
PSME1/TIM22	ENSG00000126768	PSME1	YDL217C	TIM22
JPH4/EDE1	ENSG00000126777	JPH4	YBL047C	EDE1
MYH7/SSA1	ENSG00000126803	MYH7	YAL005C	SSA1
CEBPE/URB2	ENSG00000126838	CEBPE	YJR041C	URB2
SLC7A8/GEM1	ENSG00000126858	SLC7A8	YAL048C	GEM1
OSGEP/PBS2	ENSG00000126934	OSGEP	YJL128C	PBS2
RNF31/RPS16A	ENSG00000126945	RNF31	YMR143W	RPS16A
SCFD1/CNE1	ENSG00000127022	SCFD1	YAL058W	CNE1
G2E3/VIP1	ENSG00000127241	G2E3	YLR410W	VIP1
HECTD1/NUP85	ENSG00000127311	HECTD1	YJR042W	NUP85
HNRNPC/TGL5	ENSG00000127329	HNRNPC	YOR081C	TGL5
RPGRIP1/SVF1	ENSG00000127415	RPGRIP1	YDR346C	SVF1
SUPT16H/ESS1	ENSG00000127445	SUPT16H	YJR017C	ESS1
TOX4/EMC1	ENSG00000127463	TOX4	YCL045C	EMC1
GEMIN2/SIN3	ENSG00000127511	GEMIN2	YOL004W	SIN3
TGM1/SLY41	ENSG00000127526	TGM1	YOR307C	SLY41
TINF2/NUP82	ENSG00000127527	TINF2	YJL061W	NUP82
DAZL/ERV1	ENSG00000127554	DAZL	YGR029W	ERV1
SEMA6A/SLK19	ENSG00000127603	SEMA6A	YOR195W	SLK19
TRPM7/RSC4	ENSG00000127616	TRPM7	YKR008W	RSC4
TYRO3/GIS1	ENSG00000127663	TYRO3	YDR096W	GIS1
WDR76/TUB1	ENSG00000127824	WDR76	YML085C	TUB1
CAPN3/EHD3	ENSG00000127884	CAPN3	YDR036C	EHD3
SNAP23/UTP8	ENSG00000127914	SNAP23	YGR128C	UTP8
PHGDH/EIS1	ENSG00000127946	PHGDH	YMR031C	EIS1
COL9A3/OCA1	ENSG00000127947	COL9A3	YNL099C	OCA1
EZR/DUS3	ENSG00000128016	EZR	YLR401C	DUS3
MYL6/ADE1	ENSG00000128050	MYL6	YAR015W	ADE1
AGO1/ADE4	ENSG00000128059	AGO1	YMR300C	ADE4
TEKT2/SLP1	ENSG00000128191	TEKT2	YOR154W	SLP1
CLSPN/TUM1	ENSG00000128309	CLSPN	YOR251C	TUM1
UNC13D/CIN4	ENSG00000128340	UNC13D	YMR138W	CIN4
DPYSL2/SME1	ENSG00000128534	DPYSL2	YOR159C	SME1
TGFB2/JJJ1	ENSG00000128590	TGFB2	YNL227C	JJJ1
NUP50/NMA1	ENSG00000128591	NUP50	YLR328W	NMA1
CDC45/MET8	ENSG00000128595	CDC45	YBR213W	MET8
COMT/TGL2	ENSG00000128604	COMT	YDR058C	TGL2
LRRFIP2/MRPS12	ENSG00000128626	LRRFIP2	YNR036C	MRPS12
HDAC6/YHR219W	ENSG00000128641	HDAC6	YHR219W	YHR219W
KRT31/ADD66	ENSG00000128789	KRT31	YKL206C	ADD66
CDC6/INO80	ENSG00000128908	CDC6	YGL150C	INO80
UPRT/DAL82	ENSG00000128944	UPRT	YNL314W	DAL82
CDC23/DUT1	ENSG00000128951	CDC23	YBR252W	DUT1
CBX5/LCP5	ENSG00000129071	CBX5	YER127W	LCP5
SUCO/SEC26	ENSG00000129083	SUCO	YDR238C	SEC26
MSH2/PRE5	ENSG00000129084	MSH2	YMR314W	PRE5
MAP3K1/ECM38	ENSG00000129103	MAP3K1	YLR299W	ECM38
DHPS/DCD1	ENSG00000129187	DHPS	YHR144C	DCD1
HOOK2/GIP4	ENSG00000129219	HOOK2	YAL031C	GIP4
ARCN1/DIA2	ENSG00000129221	ARCN1	YOR080W	DIA2
PSMD5/TRX3	ENSG00000129235	PSMD5	YCR083W	TRX3
PTGS1/MRM1	ENSG00000129282	PTGS1	YOR201C	MRM1
NUP188/BUR2	ENSG00000129315	NUP188	YLR226W	BUR2
CRAT/APM1	ENSG00000129354	CRAT	YPL259C	APM1
SH2D3C/NUP60	ENSG00000129422	SH2D3C	YAR002W	NUP60
NANS/GNP1	ENSG00000129473	NANS	YDR508C	GNP1
DFNB31/SEC6	ENSG00000129484	DFNB31	YIL068C	SEC6
CWF19L1/RPS26A	ENSG00000129518	CWF19L1	YGL189C	RPS26A
SEMA4G/YGL159W	ENSG00000129521	SEMA4G	YGL159W	YGL159W
BTAF1/WSC3	ENSG00000129538	BTAF1	YOL105C	WSC3
IKZF5/RUB1	ENSG00000129559	IKZF5	YDR139C	RUB1
BLNK/OST2	ENSG00000129562	BLNK	YOR103C	OST2
SORBS1/FKH2	ENSG00000129654	SORBS1	YNL068C	FKH2
BAMBI/BRE2	ENSG00000129691	BAMBI	YLR015W	BRE2
IL11/RPS4B	ENSG00000129824	IL11	YHR203C	RPS4B
MYO3A/THI20	ENSG00000129946	MYO3A	YOL055C	THI20
WAC/DPP1	ENSG00000129951	WAC	YDR284C	DPP1
CREM/TCB1	ENSG00000129990	CREM	YOR086C	TCB1
NUBP2/RMT2	ENSG00000130005	NUBP2	YDR465C	RMT2
HIVEP1/HPA3	ENSG00000130066	HIVEP1	YEL066W	HPA3
TREM2/NOG2	ENSG00000130119	TREM2	YNR053C	NOG2
CRISP3/NTE1	ENSG00000130147	CRISP3	YML059C	NTE1
FKBP5/ORT1	ENSG00000130158	FKBP5	YOR130C	ORT1
SRPK1/ELF1	ENSG00000130165	SRPK1	YKL160W	ELF1
BRPF3/GTB1	ENSG00000130175	BRPF3	YDR221W	GTB1
MRPS18A/CDC16	ENSG00000130177	MRPS18A	YKL022C	CDC16
ENSG00000096087/MNT4	ENSG00000130203	ENSG00000096087	YNR059W	MNT4
EFHC1/STE13	ENSG00000130226	EFHC1	YOR219C	STE13
NCR2/YMR185W	ENSG00000130227	NCR2	YMR185W	YMR185W
HSP90AB1/THO1	ENSG00000130254	HSP90AB1	YER063W	THO1
MLN/YDR115W	ENSG00000130312	MLN	YDR115W	YDR115W
CDC5L/SOL4	ENSG00000130313	CDC5L	YGR248W	SOL4
ITPR3/LSM7	ENSG00000130332	ITPR3	YNL147W	LSM7
ZNF184/YIM1	ENSG00000130347	ZNF184	YMR152W	YIM1
DSP/YGL185C	ENSG00000130414	DSP	YGL185C	YGL185C
SIRT1/ARC40	ENSG00000130429	SIRT1	YBR234C	ARC40
HNRNPH3/SMX3	ENSG00000130520	HNRNPH3	YPR182W	SMX3
JAK2/RUP1	ENSG00000130560	JAK2	YOR138C	RUP1
IL12RB1/ECM32	ENSG00000130589	IL12RB1	YER176W	ECM32
ABL1/PCM1	ENSG00000130635	ABL1	YEL058W	PCM1
ACOT7/CLB3	ENSG00000130638	ACOT7	YDL155W	CLB3
SH3GLB1/SPC97	ENSG00000130640	SH3GLB1	YHR172W	SPC97
CDC7/PRK1	ENSG00000130669	CDC7	YIL095W	PRK1
PCSK5/ADH6	ENSG00000130684	PCSK5	YMR318C	ADH6
SCD/RPN13	ENSG00000130706	SCD	YLR421C	RPN13
TMED1/ARG1	ENSG00000130707	TMED1	YOL058W	ARG1
ABLIM1/UBC12	ENSG00000130725	ABLIM1	YLR306W	UBC12
RAB18/SIR3	ENSG00000130762	RAB18	YLR442C	SIR3
NRP1/FRS1	ENSG00000130764	NRP1	YLR060W	FRS1
PRTFDC1/INH1	ENSG00000130770	PRTFDC1	YDL181W	INH1
TSPAN15/SLA2	ENSG00000130787	TSPAN15	YNL243W	SLA2
MAST3/RPF1	ENSG00000130810	MAST3	YHR088W	RPF1
MZF1/TIF35	ENSG00000130811	MZF1	YDR429C	TIF35
MYO9B/BRE5	ENSG00000130816	MYO9B	YNR051C	BRE5
PSMD8/OCA6	ENSG00000130829	PSMD8	YDR067C	OCA6
SETD1A/YIL055C	ENSG00000130830	SETD1A	YIL055C	YIL055C
MAGEB2/UFD2	ENSG00000130939	MAGEB2	YDL190C	UFD2
EFNA2/UBA1	ENSG00000130985	EFNA2	YKL210W	UBA1
CIRBP/YFR016C	ENSG00000131016	CIRBP	YFR016C	YFR016C
ATP5D/TRS65	ENSG00000131018	ATP5D	YGR166W	TRS65
IGFALS/AAR2	ENSG00000131043	IGFALS	YBL074C	AAR2
HNRNPM/ACS1	ENSG00000131069	HNRNPM	YAL054C	ACS1
MARCH2/AIM31	ENSG00000131097	MARCH2	YML030W	AIM31
NDUFB7/COX5A	ENSG00000131143	NDUFB7	YNL052W	COX5A
TECR/KES1	ENSG00000131149	TECR	YPL145C	KES1
TIMM13/PSF2	ENSG00000131153	TIMM13	YJL072C	PSF2
CDC34/AIM13	ENSG00000131165	CDC34	YFR011C	AIM13
MTAP/BNA2	ENSG00000131203	MTAP	YJR078W	BNA2
POLR2E/BIT2	ENSG00000131233	POLR2E	YBR270C	BIT2
POLRMT/IRC19	ENSG00000131242	POLRMT	YLL033W	IRC19
HCN2/ETP1	ENSG00000131263	HCN2	YHL010C	ETP1
GADD45B/PZF1	ENSG00000131323	GADD45B	YPR186C	PZF1
MADCAM1/IDP1	ENSG00000131370	MADCAM1	YDL066W	IDP1
MKNK2/GYP6	ENSG00000131374	MKNK2	YJL044C	GYP6
ENSG00000099882/RIM13	ENSG00000131375	ENSG00000099882	YMR154C	RIM13
ARVCF/KIP1	ENSG00000131437	ARVCF	YBL063W	KIP1
RANBP1/DOG1	ENSG00000131462	RANBP1	YHR044C	DOG1
KLHL22/GRC3	ENSG00000131467	KLHL22	YLL035W	GRC3
MED15/RPL27B	ENSG00000131469	MED15	YDR471W	RPL27B
SERPIND1/MSC1	ENSG00000131470	SERPIND1	YML128C	MSC1
SNAP29/VPS25	ENSG00000131475	SNAP29	YJR102C	VPS25
CRKL/TYW1	ENSG00000131477	CRKL	YPL207W	TYW1
LZTR1/MRPL51	ENSG00000131495	LZTR1	YPR100W	MRPL51
MMP11/YEL020C	ENSG00000131503	MMP11	YEL020C	YEL020C
CECR2/BNI1	ENSG00000131504	CECR2	YNL271C	BNI1
SMARCB1/SEC8	ENSG00000131558	SMARCB1	YPR055W	SEC8
P2RX6/ADY3	ENSG00000131626	P2RX6	YDL239C	ADY3
DERL3/MRS4	ENSG00000131653	DERL3	YKR052C	MRS4
ENSG00000099964/ACO2	ENSG00000131730	ENSG00000099964	YJL200C	ACO2
BCL2L13/YBP2	ENSG00000131759	BCL2L13	YGL060W	YBP2
ENSG00000099972/YPS7	ENSG00000131773	ENSG00000099972	YDR349C	YPS7
DDT/PEX11	ENSG00000131779	DDT	YOL147C	PEX11
OSM/GAL83	ENSG00000131791	OSM	YER027C	GAL83
CABIN1/LHP1	ENSG00000131795	CABIN1	YDL051W	LHP1
TBC1D10A/PDA1	ENSG00000131828	TBC1D10A	YER178W	PDA1
SUSD2/YGL114W	ENSG00000131941	SUSD2	YGL114W	YGL114W
SF3A1/ARP10	ENSG00000131966	SF3A1	YDR106W	ARP10
SEC14L2/FOL2	ENSG00000131979	SEC14L2	YGR267C	FOL2
ENSG00000100010/CAJ1	ENSG00000132002	ENSG00000100010	YER048C	CAJ1
PPIL2/HMI1	ENSG00000132017	PPIL2	YOL095C	HMI1
SNRPD3/SDS24	ENSG00000132024	SNRPD3	YBR214W	SDS24
PES1/ACC1	ENSG00000132142	PES1	YNR016C	ACC1
MAPK1/DHR2	ENSG00000132153	MAPK1	YKL078W	DHR2
GGT1/SLT2	ENSG00000132155	GGT1	YHR030C	SLT2
PPM1F/ERG27	ENSG00000132196	PPM1F	YLR100W	ERG27
TOP3B/PEP5	ENSG00000132256	TOP3B	YMR231W	PEP5
DGCR14/MUC1	ENSG00000132274	DGCR14	YIR019C	MUC1
CRYBB2P1/BUD32	ENSG00000132275	CRYBB2P1	YGR262C	BUD32
MFNG/TNA1	ENSG00000132326	MFNG	YGR260W	TNA1
CARD10/PTP3	ENSG00000132334	CARD10	YER075C	PTP3
SLC25A1/GSP1	ENSG00000132341	SLC25A1	YLR293C	GSP1
ADRBK2/YDR336W	ENSG00000132357	ADRBK2	YDR336W	YDR336W
LGALS2/CLU1	ENSG00000132361	LGALS2	YMR012W	CLU1
GGA1/INP54	ENSG00000132376	GGA1	YOL065C	INP54
HIRA/RFA1	ENSG00000132383	HIRA	YAR007C	RFA1
SH3BP1/GPM3	ENSG00000132388	SH3BP1	YOL056W	GPM3
LGALS1/RPL26B	ENSG00000132463	LGALS1	YGR034W	RPL26B
HPS4/GSY2	ENSG00000132470	HPS4	YLR258W	GSY2
ENSG00000100101/HHT1	ENSG00000132475	ENSG00000100101	YBR010W	HHT1
PATZ1/MMF1	ENSG00000132541	PATZ1	YIL051C	MMF1
TRIOBP/SWM1	ENSG00000132604	TRIOBP	YDR260C	SWM1
TFIP11/PEX6	ENSG00000132612	TFIP11	YNL329C	PEX6
GCAT/SEC9	ENSG00000132639	GCAT	YGR009C	SEC9
ENSG00000100118/POL30	ENSG00000132646	ENSG00000100118	YBR088C	POL30
CRYBB1/MNN11	ENSG00000132669	CRYBB1	YJL183W	MNN11
EIF3L/RSM23	ENSG00000132676	EIF3L	YGL129C	RSM23
NHP2L1/MMS4	ENSG00000132688	NHP2L1	YBR098W	MMS4
MICALL1/CPS1	ENSG00000132694	MICALL1	YJL172W	CPS1
ENSG00000100141/CRC1	ENSG00000132703	ENSG00000100141	YOR100C	CRC1
POLR2F/HCS1	ENSG00000132740	POLR2F	YKL017C	HCS1
SOX10/DPH1	ENSG00000132768	SOX10	YIL103W	DPH1
CCDC134/YKL133C	ENSG00000132792	CCDC134	YKL133C	YKL133C
PICK1/GIP2	ENSG00000132825	PICK1	YER054C	GIP2
TTC28/APL6	ENSG00000132842	TTC28	YGR261C	APL6
SLC16A8/PHM6	ENSG00000132912	SLC16A8	YDR281C	PHM6
CENPM/MYO1	ENSG00000133026	CENPM	YHR023W	MYO1
SEPT3/TEL1	ENSG00000133056	SEPT3	YBL088C	TEL1
SLC5A1/SCH9	ENSG00000133059	SLC5A1	YHR205W	SCH9
TPTEP1/POP3	ENSG00000133069	TPTEP1	YNL282W	POP3
DDX17/CLB5	ENSG00000133101	DDX17	YPR120C	CLB5
DMC1/TMA19	ENSG00000133112	DMC1	YKL056C	TMA19
TCF20/RFC5	ENSG00000133119	TCF20	YBR087W	RFC5
CBY1/LPX1	ENSG00000133121	CBY1	YOR084W	LPX1
TOMM22/SUN4	ENSG00000133216	TOMM22	YNL066W	SUN4
RTDR1/MKS1	ENSG00000133246	RTDR1	YNL076W	MKS1
XBP1/FES1	ENSG00000133265	XBP1	YBR101C	FES1
FBXO7/DUG1	ENSG00000133313	FBXO7	YFR044C	DUG1
GTPBP1/NSA1	ENSG00000133316	GTPBP1	YGL111W	NSA1
POLDIP3/TVP15	ENSG00000133318	POLDIP3	YDR100W	TVP15
TIMP3/NUT2	ENSG00000133398	TIMP3	YPR168W	NUT2
PPP6R2/HBT1	ENSG00000133401	PPP6R2	YDL223C	HBT1
SBF1/YNL134C	ENSG00000133424	SBF1	YNL134C	YNL134C
SUN2/LEE1	ENSG00000133606	SUN2	YPL054W	LEE1
CYB5R3/ARP3	ENSG00000133627	CYB5R3	YJR065C	ARP3
DNAL4/RAS2	ENSG00000133703	DNAL4	YNL098C	RAS2
ENSG00000100262/SXM1	ENSG00000133704	ENSG00000100262	YDR395W	SXM1
PACSIN2/CDC60	ENSG00000133706	PACSIN2	YPL160W	CDC60
AP1B1/INM1	ENSG00000133731	AP1B1	YHR046C	INM1
HMGXB4/RAS1	ENSG00000133818	HMGXB4	YOR101W	RAS1
TOM1/YMR226C	ENSG00000133835	TOM1	YMR226C	YMR226C
NEFH/DNF3	ENSG00000133858	NEFH	YMR162C	DNF3
BIK/RIM2	ENSG00000133884	BIK	YBR192W	RIM2
HMOX1/ERG28	ENSG00000133935	HMOX1	YER044C	ERG28
THOC5/COX16	ENSG00000133983	THOC5	YJL003W	COX16
MCM5/MED6	ENSG00000133997	MCM5	YHR058C	MED6
ARSA/SUI2	ENSG00000134001	ARSA	YJR007W	SUI2
TSPO/ELP3	ENSG00000134014	TSPO	YPL086C	ELP3
RASD2/CLB4	ENSG00000134057	RASD2	YLR210W	CLB4
CBX7/SSK22	ENSG00000134072	CBX7	YCR073C	SSK22
PDGFB/MNL1	ENSG00000134109	PDGFB	YHR204W	MNL1
ACR/VTH2	ENSG00000134243	ACR	YJL222W	VTH2
RPL3/RIB4	ENSG00000134262	RPL3	YOL143C	RIB4
ZMAT5/BUD7	ENSG00000134287	ZMAT5	YOR299W	BUD7
RBFOX2/AVT2	ENSG00000134294	RBFOX2	YEL064C	AVT2
TAB1/RIM15	ENSG00000134318	TAB1	YFL033C	RIM15
ASCC2/YLR407W	ENSG00000134352	ASCC2	YLR407W	YLR407W
MTMR3/TIM17	ENSG00000134375	MTMR3	YJL143W	TIM17
SMCR7L/DED81	ENSG00000134440	SMCR7L	YHR019C	DED81
APOL1/NSR1	ENSG00000134453	APOL1	YGR159C	NSR1
MYH9/YKL105C	ENSG00000134470	MYH9	YKL105C	YKL105C
SAMM50/CCL1	ENSG00000134480	SAMM50	YPR025C	CCL1
GRAP2/VRG4	ENSG00000134490	GRAP2	YGL225W	VRG4
EIF3D/CYK3	ENSG00000134516	EIF3D	YDL117W	CYK3
TNRC6B/YNR040W	ENSG00000134571	TNRC6B	YNR040W	YNR040W
ENSG00000100357/CIN1	ENSG00000134627	ENSG00000100357	YOR349W	CIN1
SGSM3/MPT5	ENSG00000134644	SGSM3	YGL178W	MPT5
IFT27/PRP38	ENSG00000134748	IFT27	YGR075C	PRP38
KIAA0930/AIM44	ENSG00000134757	KIAA0930	YPL158C	AIM44
NCF4/GDT1	ENSG00000134851	NCF4	YBR187W	GDT1
CSF2RB/STE11	ENSG00000134853	CSF2RB	YLR362W	STE11
SLC25A17/YOL073C	ENSG00000134882	SLC25A17	YOL073C	YOL073C
UPK3A/STT3	ENSG00000134910	UPK3A	YGL022W	STT3
KCTD17/ATF1	ENSG00000134954	KCTD17	YOR377W	ATF1
ST13/FMN1	ENSG00000135002	ST13	YDR236C	FMN1
IL2RB/DSK2	ENSG00000135018	IL2RB	YMR276W	DSK2
RBX1/PDH1	ENSG00000135046	RBX1	YPR002W	PDH1
EP300/SNF3	ENSG00000135047	EP300	YDL194W	SNF3
L3MBTL2/URE2	ENSG00000135049	L3MBTL2	YNL229C	URE2
RANGAP1/SER1	ENSG00000135069	RANGAP1	YOR184W	SER1
ZC3H7B/RGI2	ENSG00000135090	ZC3H7B	YIL057C	RGI2
PHF5A/MSB1	ENSG00000135148	PHF5A	YOR188W	MSB1
ACO2/CNB1	ENSG00000135175	ACO2	YKL190W	CNB1
POLR3H/UBX5	ENSG00000135218	POLR3H	YDR330W	UBX5
PMM1/SKY1	ENSG00000135250	PMM1	YMR216C	SKY1
BRD1/MTO1	ENSG00000135297	BRD1	YGL236C	MTO1
MLC1/SPO75	ENSG00000135312	MLC1	YLL005C	SPO75
HDAC10/VHS1	ENSG00000135341	HDAC10	YDR247W	VHS1
FKBP3/YJL213W	ENSG00000135363	FKBP3	YJL213W	YJL213W
CTSG/KRE33	ENSG00000135372	CTSG	YNL132W	KRE33
GZMB/APN1	ENSG00000135374	GZMB	YKL114C	APN1
RBM23/HLJ1	ENSG00000135392	RBM23	YMR161W	HLJ1
PRMT5/FOX2	ENSG00000135437	PRMT5	YKR009C	FOX2
AP4S1/NOP12	ENSG00000135486	AP4S1	YOL041C	NOP12
POLE2/SUL1	ENSG00000135502	POLE2	YBR294W	SUL1
SOS2/YFL054C	ENSG00000135517	SOS2	YFL054C	YFL054C
CDKL1/DGR2	ENSG00000135541	CDKL1	YKL121W	DGR2
NIN/MIM1	ENSG00000135596	NIN	YOL026C	MIM1
PYGL/CCT7	ENSG00000135624	PYGL	YJL111W	CCT7
TRIM9/UBP12	ENSG00000135655	TRIM9	YJL197W	UBP12
PSMC6/YGR283C	ENSG00000135679	PSMC6	YGR283C	YGR283C
CDKN3/GPX2	ENSG00000135709	CDKN3	YBR244W	GPX2
ATP6V1D/YDR042C	ENSG00000135720	ATP6V1D	YDR042C	YDR042C
PIGH/YBL059W	ENSG00000135740	PIGH	YBL059W	YBL059W
PSMA3/HPM1	ENSG00000135744	PSMA3	YIL110W	HPM1
VTI1B/SPT8	ENSG00000135801	VTI1B	YLR055C	SPT8
TIMM9/GLN1	ENSG00000135821	TIMM9	YPR035W	GLN1
GSTZ1/VAM7	ENSG00000135823	GSTZ1	YGL212W	VAM7
AHSA1/MAK32	ENSG00000135828	AHSA1	YCR019W	MAK32
DAAM1/PRP16	ENSG00000135829	DAAM1	YKR086W	PRP16
SPTLC2/GPI2	ENSG00000135845	SPTLC2	YPL076W	GPI2
RIN3/MRPL3	ENSG00000135900	RIN3	YMR024W	MRPL3
SNW1/YML083C	ENSG00000135903	SNW1	YML083C	YML083C
CHGA/DJP1	ENSG00000135924	CHGA	YIR004W	DJP1
ITPK1/CDC33	ENSG00000135930	ITPK1	YOL139C	CDC33
PPM1A/HYM1	ENSG00000135932	PPM1A	YKL189W	HYM1
SIX4/COX4	ENSG00000135940	SIX4	YGL187C	COX4
ASB2/VPS3	ENSG00000135966	ASB2	YDR495C	VPS3
ERH/ISU1	ENSG00000136003	ERH	YPL135W	ISU1
HIF1A/BCK1	ENSG00000136021	HIF1A	YJL095W	BCK1
SRSF5/BUD21	ENSG00000136026	SRSF5	YOR078W	BUD21
EIF5/PWP1	ENSG00000136045	EIF5	YLR196W	PWP1
SERPINA4/PLB2	ENSG00000136068	SERPINA4	YMR006C	PLB2
SLC8A3/RRN7	ENSG00000136098	SLC8A3	YJL025W	RRN7
DICER1/GYL1	ENSG00000136111	DICER1	YMR192W	GYL1
MTHFD1/QDR3	ENSG00000136141	MTHFD1	YBR043C	QDR3
TCL1A/STE18	ENSG00000136158	TCL1A	YJR086W	STE18
ZC3H14/CDC42	ENSG00000136238	ZC3H14	YLR229C	CDC42
TELO2/SWF1	ENSG00000136247	TELO2	YDR126W	SWF1
BDKRB1/SRP68	ENSG00000136261	BDKRB1	YPL243W	SRP68
GSKIP/DBP9	ENSG00000136271	GSKIP	YLR276C	DBP9
VRK1/YOX1	ENSG00000136352	VRK1	YML027W	YOX1
PSMC1/FAU1	ENSG00000136371	PSMC1	YER183C	FAU1
RPS6KA5/YHR192W	ENSG00000136436	RPS6KA5	YHR192W	YHR192W
PSMB5/NMT1	ENSG00000136448	PSMB5	YLR195C	NMT1
YY1/HTD2	ENSG00000136449	YY1	YHR067W	HTD2
ACIN1/NPL3	ENSG00000136450	ACIN1	YDR432W	NPL3
CCNB1IP1/YGR021W	ENSG00000136463	CCNB1IP1	YGR021W	YGR021W
TRIP11/YNL035C	ENSG00000136485	TRIP11	YNL035C	YNL035C
APEX1/SAS3	ENSG00000136504	APEX1	YBL052C	SAS3
ENSG00000100829/GAP1	ENSG00000136521	ENSG00000100829	YKR039W	GAP1
PABPN1/MRPL4	ENSG00000136522	PABPN1	YLR439W	MRPL4
EFS/IST3	ENSG00000136527	EFS	YIR005W	IST3
ARHGAP5/AAT2	ENSG00000136560	ARHGAP5	YLR027C	AAT2
CINP/GUS1	ENSG00000136628	CINP	YGL245W	GUS1
SRP54/SNX3	ENSG00000136643	SRP54	YOR357C	SNX3
CPNE6/YLR194C	ENSG00000136715	CPNE6	YLR194C	YLR194C
CHD8/YPR174C	ENSG00000136717	CHD8	YPR174C	YPR174C
PSMA6/IMP4	ENSG00000136718	PSMA6	YNL075W	IMP4
NFKBIA/HSE1	ENSG00000136738	NFKBIA	YHL002W	HSE1
EMC9/NFS1	ENSG00000136750	EMC9	YCL017C	NFS1
PSME2/YME1	ENSG00000136758	PSME2	YPR024W	YME1
BRMS1L/SIS1	ENSG00000136770	BRMS1L	YNL007C	SIS1
ENSG00000100931/HRK1	ENSG00000136807	ENSG00000100931	YOR267C	HRK1
SEC23A/GRX3	ENSG00000136810	SEC23A	YDR098C	GRX3
PNN/ECM29	ENSG00000136813	PNN	YHL030W	ECM29
RABGGTA/HSP104	ENSG00000136827	RABGGTA	YLL026W	HSP104
NFATC4/IRA2	ENSG00000136848	NFATC4	YOL081W	IRA2
PLTP/SEC1	ENSG00000136854	PLTP	YDR164C	SEC1
PCIF1/YPL260W	ENSG00000136861	PCIF1	YPL260W	YPL260W
GSS/AGC1	ENSG00000136869	GSS	YPR021C	AGC1
MMP9/DOA4	ENSG00000136878	MMP9	YDR069C	DOA4
TRPC4AP/VMA10	ENSG00000136888	TRPC4AP	YHR039C-A	VMA10
PYGB/IPI1	ENSG00000136891	PYGB	YHR085W	IPI1
PROCR/PUP1	ENSG00000136930	PROCR	YOR157C	PUP1
GINS1/KEL3	ENSG00000136933	GINS1	YPL263C	KEL3
NINL/RKM2	ENSG00000136937	NINL	YDR198C	RKM2
CD40/PLP2	ENSG00000136940	CD40	YOR281C	PLP2
UQCC/RPL35B	ENSG00000136942	UQCC	YDL136W	RPL35B
ZMYND8/DFM1	ENSG00000136986	ZMYND8	YDR411C	DFM1
SGK2/RPA49	ENSG00000137054	SGK2	YNL248C	RPA49
IFT52/DOA1	ENSG00000137055	IFT52	YKL213C	DOA1
MYBL2/HNT3	ENSG00000137074	MYBL2	YOR258W	HNT3
HNF4A/YPL113C	ENSG00000137106	HNF4A	YPL113C	YPL113C
SLA2/RPS6B	ENSG00000137154	SLA2	YBR181C	RPS6B
C20orf24/NAT2	ENSG00000137185	C20orf24	YGR147C	NAT2
NFATC2/STB4	ENSG00000137203	NFATC2	YMR019W	STB4
STK4/POP8	ENSG00000137265	STK4	YBL018C	POP8
PFDN4/PRR1	ENSG00000137275	PFDN4	YKL116C	PRR1
DOK5/BMS1	ENSG00000137312	DOK5	YPL217C	BMS1
CSTF1/SNF5	ENSG00000137337	CSTF1	YBR289W	SNF5
BMP7/FLX1	ENSG00000137409	BMP7	YIL134W	FLX1
RAE1/RPC31	ENSG00000137478	RAE1	YNL151C	RPC31
TPD52L2/LDB19	ENSG00000137486	TPD52L2	YOR322C	LDB19
DNAJC5/YGR130C	ENSG00000137497	DNAJC5	YGR130C	YGR130C
NELFCD/SIR4	ENSG00000137501	NELFCD	YDR227W	SIR4
PRPF6/YIP5	ENSG00000137502	PRPF6	YGL161C	YIP5
TUBB1/YGR015C	ENSG00000137509	TUBB1	YGR015C	YGR015C
PSMA7/MRPL10	ENSG00000137547	PSMA7	YNL284C	MRPL10
NTSR1/TGS1	ENSG00000137574	NTSR1	YPL157W	TGS1
MRGBP/YNR065C	ENSG00000137642	MRGBP	YNR065C	YNR065C
DIDO1/BUD13	ENSG00000137656	DIDO1	YGL174W	BUD13
GID8/XYL2	ENSG00000137673	GID8	YLR070C	XYL2
BIRC7/YNL176C	ENSG00000137693	BIRC7	YNL176C	YNL176C
ARFGAP1/TMA20	ENSG00000137699	ARFGAP1	YER007C-A	TMA20
AVP/MRP1	ENSG00000137710	AVP	YDR347W	MRP1
COL20A1/TOR2	ENSG00000137713	COL20A1	YKL203C	TOR2
CHRNA4/YAH1	ENSG00000137714	CHRNA4	YPL252C	YAH1
EEF1A2/YJL185C	ENSG00000137752	EEF1A2	YJL185C	YJL185C
PTK6/MKK2	ENSG00000137764	PTK6	YPL140C	MKK2
GMEB2/ODC2	ENSG00000137801	GMEB2	YOR222W	ODC2
C20orf27/GCR2	ENSG00000137806	C20orf27	YNL199C	GCR2
SPEF1/RTF1	ENSG00000137815	SPEF1	YGL244W	RTF1
CDC25B/SPC98	ENSG00000137822	CDC25B	YNL126W	SPC98
ARFRP1/HHF2	ENSG00000137841	ARFRP1	YNL030W	HHF2
NDUFAF5/BIO5	ENSG00000137842	NDUFAF5	YNR056C	BIO5
TRIB3/RAD59	ENSG00000137845	TRIB3	YDL059C	RAD59
RASSF2/SLD2	ENSG00000137872	RASSF2	YKL108W	SLD2
CSNK2A1/SPC72	ENSG00000137878	CSNK2A1	YAL047C	SPC72
ANGPT4/MRPL40	ENSG00000137942	ANGPT4	YPL173W	MRPL40
HM13/ALT1	ENSG00000137944	HM13	YLR089C	ALT1
SNPH/SUA7	ENSG00000137947	SNPH	YPR086W	SUA7
MYLK2/BET2	ENSG00000137955	MYLK2	YPR176C	BET2
SIRPB1/KGD2	ENSG00000137992	SIRPB1	YDR148C	KGD2
SEC23B/IMD2	ENSG00000138029	SEC23B	YHR216W	IMD2
FERMT1/PTC1	ENSG00000138032	FERMT1	YDL006W	PTC1
HAO1/YGR016W	ENSG00000138035	HAO1	YGR016W	YGR016W
PDYN/YPT1	ENSG00000138069	PDYN	YFL038C	YPT1
PLCB4/ARP2	ENSG00000138071	PLCB4	YDL029W	ARP2
MYL9/DAS1	ENSG00000138081	MYL9	YJL149W	DAS1
HCK/PET309	ENSG00000138095	HCK	YLR067C	PET309
CRNKL1/ARP1	ENSG00000138107	CRNKL1	YHR129C	ARP1
POFUT1/MYO2	ENSG00000138162	POFUT1	YOR326W	MYO2
SAMHD1/PPS1	ENSG00000138166	SAMHD1	YBR276C	PPS1
PAK7/MSS1	ENSG00000138175	PAK7	YMR023C	MSS1
KIF3B/YND1	ENSG00000138185	KIF3B	YER005W	YND1
NOP56/HMLALPHA1	ENSG00000138279	NOP56	YCL066W	HMLALPHA1
IDH3B/TIM23	ENSG00000138297	IDH3B	YNR017W	TIM23
MAPRE1/RPS24A	ENSG00000138326	MAPRE1	YER074W	RPS24A
JAG1/ADE17	ENSG00000138363	JAG1	YMR120C	ADE17
CDK5RAP1/KTR5	ENSG00000138378	CDK5RAP1	YNL029C	KTR5
SNTA1/CPR4	ENSG00000138398	SNTA1	YCR069W	CPR4
OXT/IDP2	ENSG00000138413	OXT	YLR174W	IDP2
TTI1/YPL014W	ENSG00000138434	TTI1	YPL014W	YPL014W
E2F1/YTM1	ENSG00000138442	E2F1	YOR272W	YTM1
RPRD1B/YKL100C	ENSG00000138600	RPRD1B	YKL100C	YKL100C
PXMP4/PTM1	ENSG00000138613	PXMP4	YKL039W	PTM1
CHMP4B/FMP25	ENSG00000138646	CHMP4B	YLR077W	FMP25
BPI/PGI1	ENSG00000138663	BPI	YBR196C	PGI1
CST3/RIM4	ENSG00000138668	CST3	YHL024W	RIM4
ASIP/PSY4	ENSG00000138669	ASIP	YBL046W	PSY4
CST4/ENP2	ENSG00000138674	CST4	YGR145W	ENP2
ACTR5/YGL015C	ENSG00000138684	ACTR5	YGL015C	YGL015C
WFDC2/CSF1	ENSG00000138688	WFDC2	YLR087C	CSF1
AHCY/LOS1	ENSG00000138698	AHCY	YKL205W	LOS1
DHX35/SHS1	ENSG00000138758	DHX35	YDL225W	SHS1
DNTTIP1/YOR387C	ENSG00000138760	DNTTIP1	YOR387C	YOR387C
MAP1LC3A/USO1	ENSG00000138768	MAP1LC3A	YDL058W	USO1
SYNDIG1/YOR021C	ENSG00000138772	SYNDIG1	YOR021C	YOR021C
PIGU/PPA2	ENSG00000138777	PIGU	YMR267W	PPA2
TNNC2/YJR141W	ENSG00000138785	TNNC2	YJR141W	YJR141W
APMAP/ABF2	ENSG00000138795	APMAP	YMR072W	ABF2
ZNF516/MET14	ENSG00000138801	ZNF516	YKL001C	MET14
USP14/SEC24	ENSG00000138802	USP14	YIL109C	SEC24
VAPA/CMP2	ENSG00000138814	VAPA	YML057W	CMP2
MYOM1/COX12	ENSG00000138829	MYOM1	YLR038C	COX12
MYL12A/SKO1	ENSG00000138835	MYL12A	YNL167C	SKO1
CEP76/YLR036C	ENSG00000139112	CEP76	YLR036C	YLR036C
CEP192/PEP7	ENSG00000139132	CEP192	YDR323C	PEP7
RNMT/LSB6	ENSG00000139178	RNMT	YJL100W	LSB6
SMAD7/YLR290C	ENSG00000139180	SMAD7	YLR290C	YLR290C
LAMA1/UTR2	ENSG00000139193	LAMA1	YEL040W	UTR2
RNF125/PEX5	ENSG00000139197	RNF125	YDR244W	PEX5
ANKRD12/SLX5	ENSG00000139218	ANKRD12	YDL013W	SLX5
NOL4/PAC2	ENSG00000139329	NOL4	YER007W	PAC2
POLI/LSM2	ENSG00000139343	POLI	YBL026W	LSM2
MIB1/YJR107W	ENSG00000139567	MIB1	YJR107W	YJR107W
RBBP8/RPS8A	ENSG00000139610	RBBP8	YBL072C	RPS8A
RIOK3/SWI3	ENSG00000139613	RIOK3	YJL176C	SWI3
CSTF2/MED8	ENSG00000139636	CSTF2	YBR193C	MED8
PSMD10/YER156C	ENSG00000139637	PSMD10	YER156C	YER156C
ATG4A/YJL068C	ENSG00000139684	ATG4A	YJL068C	YJL068C
TBL1X/SET1	ENSG00000139718	TBL1X	YHR119W	SET1
GPR143/VPS33	ENSG00000139719	GPR143	YLR396C	VPS33
PGRMC1/TMA22	ENSG00000139726	PGRMC1	YJR014W	TMA22
POLA1/URN1	ENSG00000139842	POLA1	YPR152C	URN1
MID1/FRE6	ENSG00000139908	MID1	YLL051C	FRE6
NKAP/YJL055W	ENSG00000139910	NKAP	YJL055W	YJL055W
NXT2/RTN1	ENSG00000139970	NXT2	YDR233C	RTN1
GUCY2F/HAT1	ENSG00000139998	GUCY2F	YPL001W	HAT1
ENSG00000101898/PRY1	ENSG00000140092	ENSG00000101898	YJL079C	PRY1
ALG13/TYS1	ENSG00000140105	ALG13	YGR185C	TYS1
PRPS2/UGA4	ENSG00000140199	PRPS2	YDL210W	UGA4
TLR8/QRI5	ENSG00000140262	TLR8	YLR204W	QRI5
AMMECR1/ADH3	ENSG00000140263	AMMECR1	YMR083W	ADH3
CHRDL1/YDL085C-A	ENSG00000140264	CHRDL1	YDL085C-A	YDL085C-A
WDR13/TOA2	ENSG00000140307	WDR13	YKL058W	TOA2
SUV39H1/SRP14	ENSG00000140319	SUV39H1	YDL092W	SRP14
GLRA2/NAN1	ENSG00000140332	GLRA2	YPL126W	NAN1
XIAP/BZZ1	ENSG00000140368	XIAP	YHR114W	BZZ1
STAG2/AIM45	ENSG00000140374	STAG2	YPR004C	AIM45
MCF2/RUD3	ENSG00000140382	MCF2	YOR216C	RUD3
F9/ARG7	ENSG00000140386	F9	YMR062C	ARG7
ABCD1/TUP1	ENSG00000140395	ABCD1	YCR084C	TUP1
CCDC22/AMS1	ENSG00000140400	CCDC22	YGL156W	AMS1
CACNA1F/NNF2	ENSG00000140416	CACNA1F	YGR089W	NNF2
SYP/IME2	ENSG00000140443	SYP	YJL106W	IME2
PLP2/RAD16	ENSG00000140464	PLP2	YBR114W	RAD16
BMX/ERG11	ENSG00000140465	BMX	YHR007C	ERG11
PLS3/YSP3	ENSG00000140479	PLS3	YOR003W	YSP3
NAA10/SSP2	ENSG00000140488	NAA10	YOR242C	SSP2
RENBP/CSR1	ENSG00000140522	RENBP	YLR380W	CSR1
ELF4/YMR210W	ENSG00000140526	ELF4	YMR210W	YMR210W
SMARCA1/KIP2	ENSG00000140538	SMARCA1	YPL155C	KIP2
MTMR8/LST7	ENSG00000140543	MTMR8	YGR057C	LST7
ASB9/OYE3	ENSG00000140564	ASB9	YPL171C	OYE3
ENSG00000102050/YME2	ENSG00000140575	ENSG00000102050	YMR302C	YME2
RBBP7/SEC53	ENSG00000140650	RBBP7	YFL045C	SEC53
PPP1R2P9/YJR120W	ENSG00000140678	PPP1R2P9	YJR120W	YJR120W
KCND1/HUA1	ENSG00000140682	KCND1	YGR268C	HUA1
OPN1LW/YGR122W	ENSG00000140694	OPN1LW	YGR122W	YGR122W
FMR1/QCR2	ENSG00000140740	FMR1	YPR191W	QCR2
PIM2/ECM16	ENSG00000140829	PIM2	YMR128W	ECM16
SLC35A2/TRX2	ENSG00000140830	SLC35A2	YGR209C	TRX2
PQBP1/RPL9B	ENSG00000140937	PQBP1	YNL067W	RPL9B
PCSK1N/RRT12	ENSG00000140943	PCSK1N	YCR045C	RRT12
EMD/RPL3	ENSG00000140986	EMD	YOR063W	RPL3
TAZ/ATG1	ENSG00000140992	TAZ	YGL180W	ATG1
PGK1/YDR333C	ENSG00000141002	PGK1	YDR333C	YDR333C
GATA1/MCD4	ENSG00000141012	GATA1	YKL165C	MCD4
MAGT1/REC107	ENSG00000141013	MAGT1	YJR021C	REC107
SMS/SNT1	ENSG00000141027	SMS	YCR033W	SNT1
PHEX/SSH4	ENSG00000141084	PHEX	YKL124W	SSH4
UBL4A/PRS3	ENSG00000141127	UBL4A	YHL011C	PRS3
EEA1/DBP6	ENSG00000141141	EEA1	YNR038W	DBP6
RP2/VPS53	ENSG00000141252	RP2	YJL029C	VPS53
PHF16/MDR1	ENSG00000141258	PHF16	YGR100W	MDR1
CDK16/APE2	ENSG00000141279	CDK16	YKL157W	APE2
USP11/CHC1	ENSG00000141367	USP11	YGL206C	CHC1
PCYT1B/RPT1	ENSG00000141385	PCYT1B	YKL145W	RPT1
HTATSF1/INM2	ENSG00000141401	HTATSF1	YDR287W	INM2
VGLL1/MDL1	ENSG00000141429	VGLL1	YLR188W	MDL1
CD40LG/GLN3	ENSG00000141448	CD40LG	YER040W	GLN3
TIMP1/YPL277C	ENSG00000141480	TIMP1	YPL277C	YPL277C
FGD1/MRL1	ENSG00000141510	FGD1	YPR079W	MRL1
PIN4/RDI1	ENSG00000141522	PIN4	YDL135C	RDI1
PORCN/MCH4	ENSG00000141526	PORCN	YOL119C	MCH4
MAGED2/DED1	ENSG00000141543	MAGED2	YOR204W	DED1
KLF8/KIN4	ENSG00000141551	KLF8	YOR233W	KIN4
SYTL4/YGR079W	ENSG00000141562	SYTL4	YGR079W	YGR079W
CENPI/ATG18	ENSG00000141580	CENPI	YFR021W	ATG18
DRP2/SOK2	ENSG00000141646	DRP2	YMR016C	SOK2
TAF7L/FRK1	ENSG00000141736	TAF7L	YPL141C	FRK1
PBDC1/DIB1	ENSG00000141759	PBDC1	YPR082C	DIB1
ENSG00000102391/ZRT2	ENSG00000141873	ENSG00000102391	YLR130C	ZRT2
ARMCX3/PFK1	ENSG00000141959	ARMCX3	YGR240C	PFK1
HTR2A/YAR1	ENSG00000141965	HTR2A	YPL239W	YAR1
NDFIP2/CDC24	ENSG00000141968	NDFIP2	YAL041W	CDC24
TNFSF13B/NOP56	ENSG00000141985	TNFSF13B	YLR197W	NOP56
MLNR/SOD1	ENSG00000142168	MLNR	YJR104C	SOD1
CAB39L/PTK1	ENSG00000142178	CAB39L	YKL198C	PTK1
KLF5/ARN2	ENSG00000142185	KLF5	YHL047C	ARN2
STK24/MSB3	ENSG00000142192	STK24	YNL293W	MSB3
ACP5/PSK1	ENSG00000142208	ACP5	YAL017W	PSK1
DNAJC3/MYO5	ENSG00000142347	DNAJC3	YMR109W	MYO5
UGGT2/HSL7	ENSG00000142453	UGGT2	YBR133C	HSL7
ARHGEF7/GYP5	ENSG00000142459	ARHGEF7	YPL249C	GYP5
FGF9/PRE3	ENSG00000142507	FGF9	YJL001W	PRE3
SGCG/YPR022C	ENSG00000142528	SGCG	YPR022C	YPR022C
PARP4/RPS11B	ENSG00000142534	PARP4	YBR048W	RPS11B
SUPT20H/CUE3	ENSG00000142552	SUPT20H	YGL110C	CUE3
MRPS31/PEX14	ENSG00000142655	MRPS31	YGL153W	PEX14
KPNA3/RPL11B	ENSG00000142676	KPNA3	YGR085C	RPL11B
FLT1/BUD20	ENSG00000142684	FLT1	YLR074C	BUD20
RGCC/PSD2	ENSG00000142765	RGCC	YGR170W	PSD2
VWA8/PTP1	ENSG00000142949	VWA8	YDL230W	PTP1
DGKH/DIT2	ENSG00000142973	DGKH	YDR402C	DIT2
KATNAL1/MSN1	ENSG00000143033	KATNAL1	YOL116W	MSN1
INTS6/FAR11	ENSG00000143093	INTS6	YNL127W	FAR11
TSC22D1/PUP2	ENSG00000143106	TSC22D1	YGR253C	PUP2
CLN5/PHO2	ENSG00000143190	CLN5	YDL106C	PHO2
OLFM4/TPI1	ENSG00000143198	OLFM4	YDR050C	TPI1
MSLN/UBP11	ENSG00000143258	MSLN	YKR098C	UBP11
TRADD/RPL14A	ENSG00000143314	TRADD	YKL006W	RPL14A
HSF4/RNH70	ENSG00000143319	HSF4	YGR276C	RNH70
CORO1A/GIC2	ENSG00000143322	CORO1A	YDR309C	GIC2
MAPK3/RGS2	ENSG00000143333	MAPK3	YOR107W	RGS2
PHKB/ALR1	ENSG00000143355	PHKB	YOL130W	ALR1
NUTF2/PPX1	ENSG00000143363	NUTF2	YHR201C	PPX1
NUP93/PEX19	ENSG00000143367	NUP93	YDL065C	PEX19
CENPT/HSH49	ENSG00000143368	CENPT	YOR319W	HSH49
TSNAXIP1/PIK1	ENSG00000143393	TSNAXIP1	YNL267W	PIK1
NFAT5/NCA2	ENSG00000143398	NFAT5	YPR155C	NCA2
N4BP1/HEM12	ENSG00000143412	N4BP1	YDR047W	HEM12
CBLN1/STR3	ENSG00000143416	CBLN1	YGL184C	STR3
ARL2BP/LAG1	ENSG00000143418	ARL2BP	YHL003C	LAG1
ZNF423/IGO1	ENSG00000143420	ZNF423	YNL157W	IGO1
CCL22/PHO85	ENSG00000143466	CCL22	YPL031C	PHO85
CCL17/TMA64	ENSG00000143486	CCL17	YDR117C	TMA64
CTCF/SET5	ENSG00000143499	CTCF	YHR207C	SET5
ACD/FMP30	ENSG00000143507	ACD	YPL103C	FMP30
POLR2C/HAA1	ENSG00000143514	POLR2C	YPR008W	HAA1
PARD6A/ZRT1	ENSG00000143570	PARD6A	YGL255W	ZRT1
ZNF821/NTH1	ENSG00000143575	ZNF821	YDR001C	NTH1
MMP15/RPC17	ENSG00000143578	MMP15	YJL011C	RPC17
USB1/CYT2	ENSG00000143621	USB1	YKL087C	CYT2
CCDC113/ARP8	ENSG00000143632	CCDC113	YOR141C	ARP8
NME3/YCL047C	ENSG00000143641	NME3	YCL047C	YCL047C
PSMD7/TAF5	ENSG00000143669	PSMD7	YBR198C	TAF5
VAC14/LTP1	ENSG00000143727	VAC14	YPR073C	LTP1
TANGO6/ARF1	ENSG00000143761	TANGO6	YDL192W	ARF1
COG4/CIK1	ENSG00000143776	COG4	YMR198W	CIK1
PLA2G15/MRPS5	ENSG00000143799	PLA2G15	YBR251W	MRPS5
[truncated: 1,245 more rows]
