# Supplementary material for: Scope and limitations of yeast as a model organism for studying human tissue-specific pathways
Source: BMC Syst Biol. 2015 Dec 29;9:96. doi: 10.1186/s12918-015-0253-0 (PMC4696342; doi:10.1186/s12918-015-0253-0)
Supplement: Additional file 1 — Network alignments. Compressed (*.zip) file containing individual tissue-specific alignments. (ZIP 5181 Kb) [file 12918_2015_253_MOESM1_ESM.zip › alignments/Lung_AlignGraph_edges.tsv]

First_ortholog_pair	Second_ortholog_pair
CUX2/ERV29	CFTR/NRP1
IL12B/HIS5	BAD/ADK1
NPR3/CDC14	BAD/ADK1
SERPINI2/NAP1	MAD1L1/PKP2
CYTH3/APS2	SOX8/NAB2
COPE/APS3	SOX8/NAB2
CSF3/RPL28	SOX8/NAB2
HIVEP2/YDR114C	TMEM132A/PMR1
SDC1/SML1	AP2B1/BEM3
POLA1/URN1	IFRD1/PAN1
COPZ1/PRP8	VPS41/GAL80
ASF1A/ZDS1	SCIN/SRP1
DDX11/KIN1	MYH13/KEL1
ATP13A1/YNL155W	UPP2/YBR096W
ARL6/VTC4	SCN4A/VPH1
ITPR3/LSM7	JARID2/BRR2
POLA2/HSL1	PKD1/VMA13
EHD4/YCR016W	MLXIPL/MRK1
NAPA/YHR182W	TCEB3/YKL070W
SRI/YPT6	LYPLA2/GDI1
CLCN3/HEK2	MBTPS2/MTR10
TMED2/UTP10	ENSG00000013455/PWP2
C14orf166/RCL1	ENSG00000013455/PWP2
CAND1/RPL4A	ENSG00000013455/PWP2
GCAT/SEC9	DDX11/KIN1
NSF/CWC25	RUFY3/GIS2
NIN/MIM1	RUFY3/GIS2
ARSA/SUI2	WWTR1/CDC19
UPK1A/OTU1	AGPS/FCF2
TIE1/PXA2	SYT13/PKP1
AP3D1/TID3	MRE11A/KRE28
RIPK2/VMA2	CPS1/YOR1
UPK1A/OTU1	RNF10/UFD1
TYRP1/NUG1	DEF6/CKA1
NECAB2/SPA2	NCAPH2/AIP1
TLL1/RAD34	RTEL1-TNFRSF6B/HRD3
MAGI3/HHT2	BAK1/YAP1802
UPK1A/OTU1	MYOC/MCM6
OGFR/RGC1	MAT2B/KSS1
DNTT/CDC11	VCAN/RAD53
RBL1/TIF4631	PHF23/CBK1
THOC5/COX16	TG/PUF6
CLCN3/HEK2	BARX2/MOT2
PSMC6/YGR283C	DCUN1D1/HEM13
NCOA1/RPS13	CTPS2/KAP104
PTPRU/UBI4	COL9A2/IML2
CLCN3/HEK2	LTBP1/CIN5
MAGI3/HHT2	NEDD4L/TOM1
POFUT1/MYO2	NEDD4L/TOM1
SSR3/YDL156W	NEDD4L/TOM1
PTPRU/UBI4	HEBP2/SNX4
ARHGAP21/ARL1	TRAPPC3/SFT2
RELB/DCP1	POLR3E/HRR25
EIF3D/CYK3	MXD1/WHI3
CLCN3/HEK2	MXD1/WHI3
MYH7/SSA1	NCKAP1/SPP382
FGF9/PRE3	APPBP2/VPS27
ZNF142/CIC1	ISOC2/MYO3
ARHGAP15/PRP43	HIPK2/PRE10
KLHL22/GRC3	MEF2BNB-MEF2B/AHA1
CLCN3/HEK2	LPAR2/RRT6
UPK1A/OTU1	CNN2/ADE3
FSTL3/CDC37	OAT/BIO2
BIRC6/PUP3	PKN2/PRE6
CUX2/ERV29	MCM10/TEF2
MCM3/DBF2	MCM10/TEF2
HCFC1R1/YNL024C	PRKCQ/SAH1
HIRA/RFA1	KDM4A/SAC6
THOC5/COX16	NFYC/ARD1
PSEN1/YDR415C	DDX3Y/KRE5
TP53I3/GAS5	DNTTIP2/LRO1
PTPLAD1/LAP3	HYAL2/TAE1
TYK2/TOS3	FTSJ1/KCC4
KLHL42/DAN4	ASNS/PLB3
HNF1B/TEF1	C16orf80/DBP8
PPP1R7/SMF3	WBSCR22/YBR139W
MEOX2/RPL4B	DAZAP1/RPL20B
BAZ2A/ZPR1	PRLH/YLR179C
CLCN3/HEK2	CHFR/SCP160
UPK1A/OTU1	NLE1/BCP1
MAGI3/HHT2	VDAC1P1/ADA2
DNPH1/RPO21	VDAC1P1/ADA2
RIPK2/VMA2	PTPLAD1/LAP3
MAGI3/HHT2	SEMA3A/MRP7
DNPH1/RPO21	SEMA3C/HOS2
UPK1A/OTU1	FSCN1/POM33
UPK1A/OTU1	MCAM/NUP116
FBLN1/YJL028W	TOP2B/CAT8
SSR3/YDL156W	SPAG6/HRP1
MAGI3/HHT2	PHF17/NRD1
DNPH1/RPO21	PHF17/NRD1
CSF3/RPL28	SYNJ2/RPS15
ACTR3/YVC1	ADCY2/SRV2
CHORDC1/PGU1	CEACAM1/ENT3
H2AFV/RRP1	DNM2/TAF2
DLX2/SMD3	EPHA6/VID28
TMED2/UTP10	MAGI3/HHT2
C14orf166/RCL1	MAGI3/HHT2
POFUT1/MYO2	MAGI3/HHT2
ENSG00000102050/YME2	MAGI3/HHT2
PCYT1B/RPT1	MAGI3/HHT2
TSNAXIP1/PIK1	MAGI3/HHT2
UFSP2/STH1	MAGI3/HHT2
DNPH1/RPO21	MAGI3/HHT2
SSR3/YDL156W	MAGI3/HHT2
RTKN/KAP123	MAGI3/HHT2
UPK1A/OTU1	DUSP12/VPS24
KIAA0930/AIM44	ITGB5/SMT3
AIP/RNR2	ITGB5/SMT3
NCALD/SOG2	PIBF1/ATP4
MSH2/PRE5	PILRA/YAP3
TTC28/APL6	IPO11/NYV1
C14orf166/RCL1	TMED2/UTP10
ZC3HAV1/PDR5	TMED2/UTP10
CAND1/RPL4A	TMED2/UTP10
GMNN/MTR3	TMED2/UTP10
MAGEB2/UFD2	ERO1LB/RAD23
ANKRD12/SLX5	ZFAND6/RTG1
MYH1/FUN12	LAT2/MTG2
CNTNAP3/SPS100	GNAO1/NUC1
WFS1/SEC14	BIRC5/YKL091C
MYH1/FUN12	BLVRB/DBP2
ABLIM1/UBC12	SI/SRL2
SOS2/YFL054C	TXNL1/YNL190W
MAGED2/DED1	ENSG00000091436/MUD1
ICAM5/OXA1	MYH7/SSA1
HMGCR/OAC1	MYH7/SSA1
TAF1B/BIG1	MYH7/SSA1
FAM32A/YRA2	CEBPE/URB2
ALDH5A1/YMC1	SEMA4G/YGL159W
CHIC2/CLA4	TSPAN15/SLA2
UPK1A/OTU1	TOP3B/PEP5
ASIP/PSY4	CARD10/PTP3
LGALS3BP/SEC4	GCAT/SEC9
ZNF142/CIC1	ENSG00000100931/HRK1
ASIP/PSY4	NINL/RKM2
CUX2/ERV29	IFT52/DOA1
CCL20/PRP40	RNF125/PEX5
RNF167/BMH1	POLA1/URN1
CBL/CMD1	POLA1/URN1
EPM2A/EDC3	POLA1/URN1
CLCN3/HEK2	RP2/VPS53
RAPGEF1/AKL1	CENPI/ATG18
HNF1B/TEF1	ZNF174/ARL3
CUX2/ERV29	KAT8/CDC5
SSR3/YDL156W	RIPK2/VMA2
NMU/RPS16B	KCTD9/RPS30A
UPK1A/OTU1	ARHGEF18/YLR030W
PTOV1/ATP2	FCER2/SMC2
GRIN3B/DBF20	RPS16/PCL8
SIGLEC6/CDC55	CDC37/PDI1
ASF1A/ZDS1	SIGLEC6/CDC55
SSR3/YDL156W	CBLL1/UBR2
GNB3/NRT1	ZC3HAV1/PDR5
NSMCE4A/IOC4	MET/SAC3
KIAA1377/STE20	PTCD1/UBX7
ST3GAL4/HIP1	ZNHIT1/ATP5
ZNF142/CIC1	LIMK1/RPL33A
AKAP10/DUS1	SPIN1/MCK1
ZNF142/CIC1	TYRP1/NUG1
RASD1/YBR225W	PLEKHA1/YCF1
DLX2/SMD3	PMP22/CTI6
ASF1A/ZDS1	CLCN3/HEK2
DNPH1/RPO21	UFSP2/STH1
SSR3/YDL156W	UFSP2/STH1
CUX2/ERV29	MYF5/MUS81
QKI/RPL10	CAND1/RPL4A
SSR3/YDL156W	ASF1A/ZDS1
FAM46A/SNF4	RNGTT/ARG82
GPR75-ASB3/TFA2	DNPH1/RPO21
