# Supplementary material for: Scope and limitations of yeast as a model organism for studying human tissue-specific pathways
Source: BMC Syst Biol. 2015 Dec 29;9:96. doi: 10.1186/s12918-015-0253-0 (PMC4696342; doi:10.1186/s12918-015-0253-0)
Supplement: Additional file 1 — Network alignments. Compressed (*.zip) file containing individual tissue-specific alignments. (ZIP 5181 Kb) [file 12918_2015_253_MOESM1_ESM.zip › alignments/Heart_AlignGraph_nodes.tsv]

ID	Human_EnsemblGeneID	Human_Symbol	Yeast_EnsemblGeneID	Yeast_Symbol
TSPAN6/YPL236C	ENSG00000000938	TSPAN6	YPL236C	YPL236C
DPM1/HAP2	ENSG00000001167	DPM1	YGL237C	HAP2
SCYL3/RAD59	ENSG00000002016	SCYL3	YDL059C	RAD59
FGR/BNA5	ENSG00000002586	FGR	YLR231C	BNA5
CFH/WHI5	ENSG00000002822	CFH	YOR083W	WHI5
GCLC/CTR1	ENSG00000003147	GCLC	YPR124W	CTR1
NFYA/COS9	ENSG00000003402	NFYA	YKL219W	COS9
SEMA3F/NRP1	ENSG00000003756	SEMA3F	YDL167C	NRP1
CFTR/ARL1	ENSG00000004059	CFTR	YBR164C	ARL1
KRIT1/FEN1	ENSG00000004399	KRIT1	YCR034W	FEN1
RAD52/ADK1	ENSG00000004455	RAD52	YDR226W	ADK1
BAD/CPR7	ENSG00000004478	BAD	YJR032W	CPR7
CD99/ATG1	ENSG00000004660	CD99	YGL180W	ATG1
AOC1/ACP1	ENSG00000004779	AOC1	YKL192C	ACP1
HECW1/BET2	ENSG00000004799	HECW1	YPR176C	BET2
MAD1L1/YGR201C	ENSG00000004838	MAD1L1	YGR201C	YGR201C
LASP1/YDR307W	ENSG00000004866	LASP1	YDR307W	YDR307W
M6PR/CDC27	ENSG00000004897	M6PR	YBL084C	CDC27
ICA1/BOR1	ENSG00000004939	ICA1	YNL275W	BOR1
ALS2/FCY2	ENSG00000004948	ALS2	YER056C	FCY2
CASP10/CYC3	ENSG00000004961	CASP10	YAL039C	CYC3
CFLAR/NAM7	ENSG00000005007	CFLAR	YMR080C	NAM7
TFPI/DNL4	ENSG00000005156	TFPI	YOR005C	DNL4
RBM5/PEX8	ENSG00000005243	RBM5	YGR077C	PEX8
MTMR7/PST2	ENSG00000005302	MTMR7	YDR032C	PST2
ARF5/BDF2	ENSG00000005339	ARF5	YDL070W	BDF2
POLDIP2/SIA1	ENSG00000005421	POLDIP2	YOR137C	SIA1
PLXND1/PKP2	ENSG00000005882	PLXND1	YGL059W	PKP2
AK2/COQ4	ENSG00000005884	AK2	YDR204W	COQ4
CD38/YDR352W	ENSG00000005893	CD38	YDR352W	YDR352W
FKBP4/FAP7	ENSG00000006007	FKBP4	YDL166C	FAP7
KDM1A/BPT1	ENSG00000006071	KDM1A	YLL015W	BPT1
CAMKK1/APL4	ENSG00000006125	CAMKK1	YPR029C	APL4
RECQL/ADH7	ENSG00000006194	RECQL	YCR105W	ADH7
HSPB6/MMS1	ENSG00000006468	HSPB6	YPR164W	MMS1
ARHGAP33/LCB5	ENSG00000006530	ARHGAP33	YLR260W	LCB5
NDUFAB1/YMR010W	ENSG00000006704	NDUFAB1	YMR010W	YMR010W
PDK4/VPS41	ENSG00000006715	PDK4	YDR080W	VPS41
ZMYND10/TID3	ENSG00000006788	ZMYND10	YIL144W	TID3
ST7/IZH2	ENSG00000006831	ST7	YOL002C	IZH2
CDC27/CMK2	ENSG00000007047	CDC27	YOL016C	CMK2
SLC4A1/MET10	ENSG00000007171	SLC4A1	YFR030W	MET10
CALCR/HXK2	ENSG00000007174	CALCR	YGL253W	HXK2
HCCS/HOF1	ENSG00000007237	HCCS	YMR032W	HOF1
DVL2/TRS33	ENSG00000007255	DVL2	YOR115C	TRS33
UPF1/LUC7	ENSG00000007392	UPF1	YDL087C	LUC7
SKAP2/GPI1	ENSG00000007541	SKAP2	YGR216C	GPI1
SLC25A5/FRE7	ENSG00000007952	SLC25A5	YOL152W	FRE7
CCDC109B/PRE2	ENSG00000008018	CCDC109B	YPR103W	PRE2
HOXA11/HAL5	ENSG00000008118	HOXA11	YJL165C	HAL5
POLR2J/USA1	ENSG00000008130	POLR2J	YML029W	USA1
DHX33/DTR1	ENSG00000008282	DHX33	YBR180W	DTR1
MEOX1/PDC1	ENSG00000008294	MEOX1	YLR044C	PDC1
LIG3/PHO3	ENSG00000008710	LIG3	YBR092C	PHO3
RPAP3/YBL055C	ENSG00000009335	RPAP3	YBL055C	YBL055C
ENSG00000005189/VTA1	ENSG00000009844	ENSG00000005189	YLR181C	VTA1
CIAPIN1/PHD1	ENSG00000009950	CIAPIN1	YKL043W	PHD1
FAM214B/VID30	ENSG00000010017	FAM214B	YGL227W	VID30
COPZ2/MSC7	ENSG00000010030	COPZ2	YHR039C	MSC7
PRKAR2B/SEE1	ENSG00000010165	PRKAR2B	YIL064W	SEE1
MSL3/ZAP1	ENSG00000010244	MSL3	YJL056C	ZAP1
CREBBP/COR1	ENSG00000010256	CREBBP	YBL045C	COR1
BZRAP1/YCS4	ENSG00000010292	BZRAP1	YLR272C	YCS4
MPO/BEM1	ENSG00000010810	MPO	YBR200W	BEM1
PON1/NDD1	ENSG00000010818	PON1	YOR372C	NDD1
GCFC2/RDS2	ENSG00000011007	GCFC2	YPL133C	RDS2
ABCB4/YNK1	ENSG00000011052	ABCB4	YKL067W	YNK1
SOX8/ICT1	ENSG00000011198	SOX8	YLR099C	ICT1
IBTK/DCR2	ENSG00000011275	IBTK	YLR361C	DCR2
MYCBP2/STT4	ENSG00000011405	MYCBP2	YLR305C	STT4
FBXL3/GYP1	ENSG00000011454	FBXL3	YOR070C	GYP1
ITGAL/PPH21	ENSG00000011485	ITGAL	YDL134C	PPH21
PDK2/TFB3	ENSG00000012048	PDK2	YDR460W	TFB3
ITGA3/RAD10	ENSG00000012061	ITGA3	YML095C	RAD10
LAMP2/UBX5	ENSG00000012822	LAMP2	YDR330W	UBX5
GGNBP2/IRS4	ENSG00000013016	GGNBP2	YKR019C	IRS4
ITGA2B/RPT3	ENSG00000013275	ITGA2B	YDR394W	RPT3
GDE1/RET1	ENSG00000013503	GDE1	YOR207C	RET1
C19orf60/NGL2	ENSG00000013523	C19orf60	YMR285C	NGL2
CRLF1/ITT1	ENSG00000013561	CRLF1	YML068W	ITT1
MAP3K14/PMT6	ENSG00000014216	MAP3K14	YGR199W	PMT6
ABCC8/MDH3	ENSG00000014641	ABCC8	YDL078C	MDH3
CCL18/MMT1	ENSG00000014824	CCL18	YMR177W	MMT1
CCL3/BRX1	ENSG00000015171	CCL3	YOL077C	BRX1
SYNRG/LAS17	ENSG00000015285	SYNRG	YOR181W	LAS17
CACNG3/GPG1	ENSG00000015413	CACNG3	YGL121C	GPG1
TMEM132A/BPL1	ENSG00000015592	TMEM132A	YDL141W	BPL1
AP2B1/PMR1	ENSG00000017260	AP2B1	YGL167C	PMR1
TAC1/BEM2	ENSG00000017797	TAC1	YER155C	BEM2
ZNF263/DRS2	ENSG00000018625	ZNF263	YAL026C	DRS2
CX3CL1/BET1	ENSG00000020256	CX3CL1	YIL004C	BET1
SPATA20/VTS1	ENSG00000020577	SPATA20	YOR359W	VTS1
CACNA1G/CPA1	ENSG00000021826	CACNA1G	YOR303W	CPA1
TNFRSF12A/DEG1	ENSG00000022267	TNFRSF12A	YFL001W	DEG1
MAP3K9/MAG2	ENSG00000022840	MAP3K9	YLR427W	MAG2
RALA/PFA4	ENSG00000023041	RALA	YOL003C	PFA4
BAIAP2L1/HEM1	ENSG00000023330	BAIAP2L1	YDR232W	HEM1
ETV1/GRX2	ENSG00000023572	ETV1	YDR513W	GRX2
AGK/ERB1	ENSG00000023734	AGK	YMR049C	ERB1
CCL26/SPT2	ENSG00000023902	CCL26	YER161C	SPT2
FARP2/UBR2	ENSG00000024048	FARP2	YLR024C	UBR2
USH1C/PAN1	ENSG00000024422	USH1C	YIR006C	PAN1
DBF4/MRS2	ENSG00000025039	DBF4	YOR334W	MRS2
TBXA2R/GAL80	ENSG00000025434	TBXA2R	YML051W	GAL80
IFRD1/CNS1	ENSG00000025772	IFRD1	YBR155W	CNS1
GTF2IRD1/XDJ1	ENSG00000025796	GTF2IRD1	YLR090W	XDJ1
PAF1/SRP1	ENSG00000025800	PAF1	YNL189W	SRP1
VPS41/KEL1	ENSG00000026025	VPS41	YHR158C	KEL1
ARHGAP44/RAD3	ENSG00000026036	ARHGAP44	YER171W	RAD3
ELAC2/YBR096W	ENSG00000026508	ELAC2	YBR096W	YBR096W
SCIN/STE7	ENSG00000027075	SCIN	YDL159W	STE7
MYH13/PEX25	ENSG00000028203	MYH13	YPL112C	PEX25
ADIPOR2/VPS5	ENSG00000028528	ADIPOR2	YOR069W	VPS5
UPP2/MTF1	ENSG00000029639	UPP2	YMR228W	MTF1
MARK4/SMC1	ENSG00000029725	MARK4	YFL008W	SMC1
PAFAH1B1/YOR097C	ENSG00000030419	PAFAH1B1	YOR097C	YOR097C
NOS2/SES1	ENSG00000031698	NOS2	YDR023W	SES1
DNAH9/WTM2	ENSG00000032389	DNAH9	YOR229W	WTM2
GAS7/TFC4	ENSG00000032742	GAS7	YGR047C	TFC4
TRAPPC6A/CUS1	ENSG00000033030	TRAPPC6A	YMR240C	CUS1
MATK/ARB1	ENSG00000033050	MATK	YER036C	ARB1
CD79B/VPH1	ENSG00000033627	CD79B	YOR270C	VPH1
SCN4A/SIZ1	ENSG00000033800	SCN4A	YDR409W	SIZ1
PAX6/VHT1	ENSG00000034053	PAX6	YGR065C	VHT1
RHBDF1/PKH3	ENSG00000034152	RHBDF1	YDR466W	PKH3
LUC7L/PEX3	ENSG00000034693	LUC7L	YDR329C	PEX3
BAIAP3/ADE12	ENSG00000035687	BAIAP3	YNL220W	ADE12
PIGQ/RAD34	ENSG00000035720	PIGQ	YDR314C	RAD34
TEAD3/CDC53	ENSG00000036257	TEAD3	YDL132W	CDC53
SELE/SUL2	ENSG00000036448	SELE	YLR092W	SUL2
DNAJC11/DOA4	ENSG00000036672	DNAJC11	YDR069C	DOA4
MYLIP/MDS3	ENSG00000037637	MYLIP	YGL197W	MDS3
NOX1/MRI1	ENSG00000037757	NOX1	YPR118W	MRI1
E2F2/TRM8	ENSG00000037897	E2F2	YDL201W	TRM8
PSMB1/LSB6	ENSG00000038210	PSMB1	YJL100W	LSB6
SYN1/YNL193W	ENSG00000038382	SYN1	YNL193W	YNL193W
JARID2/YLR413W	ENSG00000038427	JARID2	YLR413W	YLR413W
CAMK1G/BRR2	ENSG00000039123	CAMK1G	YER172C	BRR2
CDK11A/APS2	ENSG00000042753	CDK11A	YJR058C	APS2
NADK/FHN1	ENSG00000042832	NADK	YGR131W	FHN1
TFAP2B/DCN1	ENSG00000043093	TFAP2B	YLR128W	DCN1
CYTH3/RDL1	ENSG00000043143	CYTH3	YOR285W	RDL1
ADAM22/STE12	ENSG00000043462	ADAM22	YHR084W	STE12
SYPL1/SCM3	ENSG00000044115	SYPL1	YDL139C	SCM3
SPAG9/YJR030C	ENSG00000044446	SPAG9	YJR030C	YJR030C
CELSR3/IML1	ENSG00000046889	CELSR3	YJR138W	IML1
MGST1/PAC1	ENSG00000047056	MGST1	YOR269W	PAC1
CRY1/URA8	ENSG00000047230	CRY1	YJR103W	URA8
NFIX/VMA13	ENSG00000047249	NFIX	YPR036W	VMA13
MMP25/SLK19	ENSG00000047410	MMP25	YOR195W	SLK19
IL32/FET5	ENSG00000047457	IL32	YFL041W	FET5
PKD1/YLR253W	ENSG00000047579	PKD1	YLR253W	YLR253W
MAPK8IP2/CSG2	ENSG00000047936	MAPK8IP2	YBR036C	CSG2
MED24/RNR4	ENSG00000048392	MED24	YGR180C	RNR4
SEC62/RSM10	ENSG00000048544	SEC62	YDR041W	RSM10
RPS20/MRN1	ENSG00000048740	RPS20	YPL184C	MRN1
CSDE1/RBS1	ENSG00000048991	CSDE1	YDL189W	RBS1
UBE3C/YKT6	ENSG00000049245	UBE3C	YKL196C	YKT6
REV3L/RSP5	ENSG00000049759	REV3L	YER125W	RSP5
PAX7/WBP1	ENSG00000049860	PAX7	YEL002C	WBP1
MASP2/YLR257W	ENSG00000050405	MASP2	YLR257W	YLR257W
TRAF3IP3/NAM2	ENSG00000050748	TRAF3IP3	YLR382C	NAM2
POMT2/PER33	ENSG00000051108	POMT2	YLR064W	PER33
VTA1/RAD51	ENSG00000051180	VTA1	YER095W	RAD51
MLXIPL/CDC40	ENSG00000051596	MLXIPL	YDR364C	CDC40
BAZ1B/BUD3	ENSG00000052126	BAZ1B	YCL014W	BUD3
RANBP9/TAF3	ENSG00000052723	RANBP9	YPL011C	TAF3
ETV7/RRP12	ENSG00000052749	ETV7	YPL012W	RRP12
SPRTN/APD1	ENSG00000052841	SPRTN	YBR151W	APD1
METTL13/AAD10	ENSG00000053371	METTL13	YJR155W	AAD10
ZNF207/MRT4	ENSG00000053372	ZNF207	YKL009W	MRT4
UQCRC1/YDR090C	ENSG00000053918	UQCRC1	YDR090C	YDR090C
CD9/BET3	ENSG00000054116	CD9	YKR068C	BET3
NCAPD2/IMH1	ENSG00000054654	NCAPD2	YLR309C	IMH1
IFFO1/RTC5	ENSG00000055163	IFFO1	YOR118W	RTC5
GIPR/PUF3	ENSG00000055917	GIPR	YLL013C	PUF3
NISCH/FMP10	ENSG00000055955	NISCH	YER182W	FMP10
STAB1/YDR114C	ENSG00000056558	STAB1	YDR114C	YDR114C
FUZ/GLG1	ENSG00000056998	FUZ	YKR058W	GLG1
PRSS3/MSH6	ENSG00000057468	PRSS3	YDR097C	MSH6
CD4/GDI1	ENSG00000057608	CD4	YER136W	GDI1
LRRC23/YPR013C	ENSG00000057657	LRRC23	YPR013C	YPR013C
BTK/ATG5	ENSG00000057663	BTK	YPL149W	ATG5
HFE/UBP7	ENSG00000058056	HFE	YIL156W	UBP7
SCMH1/SEC61	ENSG00000058262	SCMH1	YLR378C	SEC61
FYN/DIN7	ENSG00000058404	FYN	YDR263C	DIN7
HIVEP2/RPC37	ENSG00000058600	HIVEP2	YKR025W	RPC37
TCEB3/PMC1	ENSG00000058668	TCEB3	YGL006W	PMC1
LYPLA2/SSE2	ENSG00000058804	LYPLA2	YBR169C	SSE2
NME2/TIS11	ENSG00000059145	NME2	YLR136C	TIS11
APBA3/PRO2	ENSG00000059573	APBA3	YOR323C	PRO2
MKS1/PSR2	ENSG00000060069	MKS1	YLR019W	PSR2
ABHD5/PSK1	ENSG00000060237	ABHD5	YAL017W	PSK1
KAL1/CDC13	ENSG00000060558	KAL1	YDL220C	CDC13
AKAP8L/PRP46	ENSG00000060688	AKAP8L	YPL151C	PRP46
UTP18/FMP37	ENSG00000060762	UTP18	YGL080W	FMP37
RNF216/POT1	ENSG00000060971	RNF216	YIL160C	POT1
TTC19/BAT2	ENSG00000060982	TTC19	YJR148W	BAT2
PTBP1/SDH4	ENSG00000061794	PTBP1	YDR178W	SDH4
DPF1/AIF1	ENSG00000062096	DPF1	YNR074C	AIF1
SYT7/RSN1	ENSG00000062598	SYT7	YMR266W	RSN1
PIK3C2A/REV3	ENSG00000062822	PIK3C2A	YPL167C	REV3
PLAUR/RKM2	ENSG00000063046	PLAUR	YDR198C	RKM2
ANLN/RPL18B	ENSG00000063177	ANLN	YNL301C	RPL18B
WIZ/SBP1	ENSG00000063244	WIZ	YHL034C	SBP1
RABGAP1/ENT1	ENSG00000063245	RABGAP1	YDL161W	ENT1
DCN/YIL165C	ENSG00000063438	DCN	YIL165C	YIL165C
PPP5C/GLO2	ENSG00000063854	PPP5C	YDR272W	GLO2
MAP4K3/YAF9	ENSG00000063978	MAP4K3	YNL107W	YAF9
ZBTB32/YFR039C	ENSG00000064012	ZBTB32	YFR039C	YFR039C
TYROBP/TAF2	ENSG00000064313	TYROBP	YCR042C	TAF2
GABRA3/IME2	ENSG00000064393	GABRA3	YJL106W	IME2
BRCA1/MTR10	ENSG00000064419	BRCA1	YOR160W	MTR10
ERCC1/YBR235W	ENSG00000064651	ERCC1	YBR235W	YBR235W
CD22/YIG1	ENSG00000064666	CD22	YPL201C	YIG1
SEMA3B/DBP9	ENSG00000064703	SEMA3B	YLR276C	DBP9
MBTPS2/MLH2	ENSG00000064933	MBTPS2	YLR035C	MLH2
LTF/HMO1	ENSG00000064961	LTF	YDR174W	HMO1
NR1H4/NTG2	ENSG00000065057	NR1H4	YOL043C	NTG2
ALOX5/GPA1	ENSG00000065135	ALOX5	YHR005C	GPA1
CALCOCO1/CAR2	ENSG00000065154	CALCOCO1	YLR438W	CAR2
UBR7/LAC1	ENSG00000065308	UBR7	YKL008C	LAC1
MAP4K5/TPK2	ENSG00000065361	MAP4K5	YPL203W	TPK2
EHD3/SLM5	ENSG00000065427	EHD3	YCR024C	SLM5
PSMC4/TRX1	ENSG00000065485	PSMC4	YLR043C	TRX1
CLDN11/CUS2	ENSG00000065526	CLDN11	YNL286W	CUS2
MVP/RLP7	ENSG00000065559	MVP	YNL002C	RLP7
NUB1/ISR1	ENSG00000065613	NUB1	YPR106W	ISR1
CLK1/ARK1	ENSG00000065675	CLK1	YNL020C	ARK1
ENSG00000013455/UTP21	ENSG00000065717	ENSG00000013455	YLR409C	UTP21
POLR3B/VAC7	ENSG00000065809	POLR3B	YNL054W	VAC7
ANGEL1/MSB3	ENSG00000065882	ANGEL1	YNL293W	MSB3
RNF14/PRR2	ENSG00000065883	RNF14	YDL214C	PRR2
DDX11/PDE2	ENSG00000065989	DDX11	YOR360C	PDE2
CD6/RTS1	ENSG00000066027	CD6	YOR014W	RTS1
TACC3/PUF2	ENSG00000066044	TACC3	YPR042C	PUF2
UFL1/SNF12	ENSG00000066117	UFL1	YNR023W	SNF12
POLA2/HAP5	ENSG00000066136	POLA2	YOR358W	HAP5
CAPN1/SNX41	ENSG00000066294	CAPN1	YDR425W	SNX41
ACPP/FOB1	ENSG00000066422	ACPP	YDR110W	FOB1
MDH1/HDA2	ENSG00000066455	MDH1	YDR295C	HDA2
SLC30A9/DUO1	ENSG00000066629	SLC30A9	YGL061C	DUO1
MTMR11/SEC7	ENSG00000066777	MTMR11	YDR170C	SEC7
CCDC88C/HEM15	ENSG00000066926	CCDC88C	YOR176W	HEM15
YAF2/MAM33	ENSG00000067113	YAF2	YIL070C	MAM33
ZMYND11/GIS2	ENSG00000067182	ZMYND11	YNL255C	GIS2
WAS/EEB1	ENSG00000067191	WAS	YPL095C	EEB1
DPEP1/SMC4	ENSG00000067208	DPEP1	YLR086W	SMC4
BID/CDC19	ENSG00000067225	BID	YAL038W	CDC19
MATR3/FCF2	ENSG00000067334	MATR3	YLR051C	FCF2
RGPD5/NUP100	ENSG00000067445	RGPD5	YKL068W	NUP100
STMN4/RHO1	ENSG00000067560	STMN4	YPR165W	RHO1
NUDCD3/TCB3	ENSG00000067715	NUDCD3	YML072C	TCB3
ISL1/PKP1	ENSG00000067992	ISL1	YIL042C	PKP1
IL20RA/HDA1	ENSG00000068024	IL20RA	YNL021W	HDA1
CLCA1/PHO4	ENSG00000068323	CLCA1	YFR034C	PHO4
ATP2C1/SPP2	ENSG00000068394	ATP2C1	YOR148C	SPP2
SRCIN1/TRM7	ENSG00000068438	SRCIN1	YBR061C	TRM7
IGF1/RPO31	ENSG00000068654	IGF1	YOR116C	RPO31
RALBP1/KCS1	ENSG00000068745	RALBP1	YDR017C	KCS1
RUFY3/KRE28	ENSG00000068793	RUFY3	YDR532C	KRE28
CNTN1/SIR2	ENSG00000068903	CNTN1	YDL042C	SIR2
WWTR1/GLT1	ENSG00000069248	WWTR1	YDL171C	GLT1
AGPS/VPS35	ENSG00000069329	AGPS	YJL154C	VPS35
ATP1A2/YDJ1	ENSG00000069345	ATP1A2	YNL064C	YDJ1
TTC27/YCF1	ENSG00000069431	TTC27	YDR135C	YCF1
MARCO/SDT1	ENSG00000069712	MARCO	YGL224C	SDT1
SYT13/REF2	ENSG00000069849	SYT13	YDR195W	REF2
SNAI2/HUL5	ENSG00000069869	SNAI2	YGL141W	HUL5
CD74/ELP2	ENSG00000069966	CD74	YGR200C	ELP2
HGF/UFD1	ENSG00000070010	HGF	YGR048W	UFD1
ZRANB1/IKI3	ENSG00000070061	ZRANB1	YLR384C	IKI3
NCDN/PFY1	ENSG00000070087	NCDN	YOR122C	PFY1
ZFP64/UIP3	ENSG00000070159	ZFP64	YAR027W	UIP3
MNAT1/ERO1	ENSG00000070371	MNAT1	YML130C	ERO1
SAMD4A/AIM38	ENSG00000070423	SAMD4A	YNR018W	AIM38
RUNX3/CBF1	ENSG00000070444	RUNX3	YJR060W	CBF1
MRE11A/POL4	ENSG00000070501	MRE11A	YCR014C	POL4
PLEKHB1/ATG21	ENSG00000070540	PLEKHB1	YPL100W	ATG21
SERPINB1/YAT2	ENSG00000070748	SERPINB1	YER024W	YAT2
SPAST/MUD2	ENSG00000070756	SPAST	YKL074C	MUD2
ENSG00000021602/RPA190	ENSG00000070761	ENSG00000021602	YOR341W	RPA190
NRXN3/CKA1	ENSG00000070770	NRXN3	YIL035C	CKA1
AQR/FMC1	ENSG00000070778	AQR	YIL098C	FMC1
CPS1/GCD1	ENSG00000070785	CPS1	YOR260W	GCD1
C8B/OSH3	ENSG00000070882	C8B	YHR073W	OSH3
FHL1/PUT4	ENSG00000070915	FHL1	YOR348C	PUT4
RTFDC1/BOI1	ENSG00000071051	RTFDC1	YBL085W	BOI1
GABRA1/AIP1	ENSG00000071127	GABRA1	YMR092C	AIP1
NLRP2/YKL023W	ENSG00000071205	NLRP2	YKL023W	YKL023W
RNF10/YNG2	ENSG00000071243	RNF10	YHR090C	YNG2
ZDHHC6/BUD23	ENSG00000071462	ZDHHC6	YCR047C	BUD23
RNH1/HRD3	ENSG00000071537	RNH1	YLR207W	HRD3
NDUFS1/YTA6	ENSG00000071539	NDUFS1	YPL074W	YTA6
RB1CC1/ULS1	ENSG00000071794	RB1CC1	YOR191W	ULS1
ERP44/PTK2	ENSG00000072062	ERP44	YJR059W	PTK2
ALAS1/CNB1	ENSG00000072110	ALAS1	YKL190W	CNB1
BIRC3/VPS70	ENSG00000072133	BIRC3	YJR126C	VPS70
AKAP11/YAP1801	ENSG00000072134	AKAP11	YHR161C	YAP1801
GLRX2/SIW14	ENSG00000072135	GLRX2	YNL032W	SIW14
SNAPC1/TRE1	ENSG00000072274	SNAPC1	YPL176C	TRE1
STRAP/SVF1	ENSG00000072364	STRAP	YDR346C	SVF1
ABCC2/PEX4	ENSG00000072401	ABCC2	YGR133W	PEX4
DEF6/GUK1	ENSG00000072415	DEF6	YDR454C	GUK1
PLEKHO1/IMG1	ENSG00000072609	PLEKHO1	YCR046C	IMG1
GCLM/DBP1	ENSG00000072682	GCLM	YPL119C	DBP1
UBR2/STE4	ENSG00000072803	UBR2	YOR212W	STE4
EHD2/RRP4	ENSG00000072832	EHD2	YHR069C	RRP4
RRAGD/LRS4	ENSG00000072864	RRAGD	YDR439W	LRS4
HSF2/APM2	ENSG00000072958	HSF2	YHL019C	APM2
PHF20/SEC2	ENSG00000073009	PHF20	YNL272C	SEC2
NR1H3/MCM2	ENSG00000073111	NR1H3	YBL023C	MCM2
NCAPH2/SRO77	ENSG00000073350	NCAPH2	YBL106C	SRO77
TOMM34/INM1	ENSG00000073670	TOMM34	YHR046C	INM1
SEC63/SPT20	ENSG00000073711	SEC63	YOL148C	SPT20
KPNA6/STE6	ENSG00000073734	KPNA6	YKL209C	STE6
VIM/ENA1	ENSG00000074370	VIM	YDR040C	ENA1
RTEL1-TNFRSF6B/YJU3	ENSG00000074416	RTEL1-TNFRSF6B	YKL094W	YJU3
FAS/NPR1	ENSG00000074590	FAS	YNL183C	NPR1
CD44/YDL206W	ENSG00000074621	CD44	YDL206W	YDL206W
KCNG1/CUP1-1	ENSG00000074660	KCNG1	YHR053C	CUP1-1
SLAMF7/DOC1	ENSG00000074755	SLAMF7	YGL240W	DOC1
MIPEP/ENO2	ENSG00000074800	MIPEP	YHR174W	ENO2
PRKCH/SLN1	ENSG00000074964	PRKCH	YIL147C	SLN1
INSRR/MTC5	ENSG00000075188	INSRR	YDR128W	MTC5
IFNGR1/RAX2	ENSG00000075223	IFNGR1	YLR084C	RAX2
SH2D2A/ERG10	ENSG00000075239	SH2D2A	YPL028W	ERG10
TNFRSF1B/YNL095C	ENSG00000075292	TNFRSF1B	YNL095C	YNL095C
VEZT/YCK2	ENSG00000075413	VEZT	YNL154C	YCK2
POU2F2/TAO3	ENSG00000075539	POU2F2	YIL129C	TAO3
SNX1/ARP9	ENSG00000075624	SNX1	YMR033W	ARP9
TBPL1/SPO14	ENSG00000075651	TBPL1	YKR031C	SPO14
ARNTL2/SWD3	ENSG00000075702	ARNTL2	YBR175W	SWD3
BCLAF1/YNL046W	ENSG00000075711	BCLAF1	YNL046W	YNL046W
ANK1/VPS21	ENSG00000075785	ANK1	YOR089C	VPS21
TFB1M/SYF1	ENSG00000075856	TFB1M	YDR416W	SYF1
RABEP1/YOR223W	ENSG00000075891	RABEP1	YOR223W	YOR223W
HMGB3/RRP42	ENSG00000075914	HMGB3	YDL111C	RRP42
NUP160/MCM4	ENSG00000076003	NUP160	YPR019W	MCM4
BAK1/REX2	ENSG00000076043	BAK1	YLR059C	REX2
MUSK/YIL077C	ENSG00000076053	MUSK	YIL077C	YIL077C
IKZF2/RSC2	ENSG00000076108	IKZF2	YLR357W	RSC2
GRN/MLH1	ENSG00000076242	GRN	YMR167W	MLH1
ARHGAP31/UNG1	ENSG00000076248	ARHGAP31	YML021C	UNG1
NR2E3/MVB12	ENSG00000076344	NR2E3	YGR206W	MVB12
CENPQ/PYC1	ENSG00000076555	CENPQ	YGL062W	PYC1
SARS/YAL064C-A	ENSG00000076662	SARS	YAL064C-A	YAL064C-A
RANBP3/YIP1	ENSG00000076716	RANBP3	YGR172C	YIP1
ARID4A/CLF1	ENSG00000076924	ARID4A	YLR117C	CLF1
TSSC1/NRK1	ENSG00000077009	TSSC1	YNL129W	NRK1
ENSG00000032514/COS12	ENSG00000077063	ENSG00000032514	YGL263W	COS12
IFT88/NAS6	ENSG00000077150	IFT88	YGR232W	NAS6
ZCCHC8/YCR051W	ENSG00000077157	ZCCHC8	YCR051W	YCR051W
ABCF2/URN1	ENSG00000077235	ABCF2	YPR152C	URN1
LRRC7/YTP1	ENSG00000077238	LRRC7	YNL237W	YTP1
UBA6/RNA15	ENSG00000077312	UBA6	YGL044C	RNA15
GAB2/SKI6	ENSG00000077348	GAB2	YGR195W	SKI6
ATP6V0A1/RRB1	ENSG00000077380	ATP6V0A1	YMR131C	RRB1
PIAS1/HST2	ENSG00000077463	PIAS1	YPL015C	HST2
SLC4A7/MLC1	ENSG00000077522	SLC4A7	YGL106W	MLC1
APBA2/CAP2	ENSG00000077549	APBA2	YIL034C	CAP2
UHRF1/DHR2	ENSG00000077684	UHRF1	YKL078W	DHR2
MAP2K3/UBC1	ENSG00000077721	MAP2K3	YDR177W	UBC1
TMSB10/FUS3	ENSG00000077782	TMSB10	YBL016W	FUS3
RNF19A/FPR2	ENSG00000077800	RNF19A	YDR519W	FPR2
PEX3/SRP54	ENSG00000078018	PEX3	YPR088C	SRP54
GABARAPL2/YBR284W	ENSG00000078043	GABARAPL2	YBR284W	YBR284W
MYOC/MRK1	ENSG00000078061	MYOC	YDL079C	MRK1
SH3YL1/DUR1,2	ENSG00000078070	SH3YL1	YBR208C	DUR1,2
VCL/DRE2	ENSG00000078114	VCL	YKR071C	DRE2
DAPK2/FAA3	ENSG00000078304	DAPK2	YIL009W	FAA3
NSMAF/YRA2	ENSG00000078328	NSMAF	YKL214C	YRA2
ADSS/SKI8	ENSG00000078369	ADSS	YGL213C	SKI8
STAP1/SNT2	ENSG00000078403	STAP1	YGL131C	SNT2
TIMP2/STE23	ENSG00000078618	TIMP2	YLR389C	STE23
RFC1/POR1	ENSG00000078668	RFC1	YNL055C	POR1
CUL3/DAL3	ENSG00000078900	CUL3	YIR032C	DAL3
MYOM2/INN1	ENSG00000078902	MYOM2	YNL152W	INN1
OTC/STP22	ENSG00000078967	OTC	YCL008C	STP22
USP2/YKU80	ENSG00000079246	USP2	YMR106C	YKU80
CASR/GPD2	ENSG00000079277	CASR	YOL059W	GPD2
TUBG2/TEP1	ENSG00000079308	TUBG2	YNL128W	TEP1
RPL26L1/REX3	ENSG00000079313	RPL26L1	YLR107W	REX3
FLT4/RGT2	ENSG00000079393	FLT4	YDL138W	RGT2
NSUN2/PFS1	ENSG00000079435	NSUN2	YHR185C	PFS1
FBXO42/ERG9	ENSG00000079459	FBXO42	YHR190W	ERG9
MRI1/PGM2	ENSG00000079739	MRI1	YMR105C	PGM2
METTL1/GAD1	ENSG00000079819	METTL1	YMR250W	GAD1
HOXC8/CIT2	ENSG00000080298	HOXC8	YCR005C	CIT2
AGA/GSP1	ENSG00000080371	AGA	YLR293C	GSP1
ENSG00000038102/YEA4	ENSG00000080493	ENSG00000038102	YEL004W	YEA4
PI4K2B/MOT1	ENSG00000080503	PI4K2B	YPL082C	MOT1
MAT2B/YLR426W	ENSG00000080511	MAT2B	YLR426W	YLR426W
TLL1/IRC6	ENSG00000080561	TLL1	YFR043C	IRC6
EDC4/SWR1	ENSG00000080603	EDC4	YDR334W	SWR1
TRIO/ECM14	ENSG00000080618	TRIO	YHR132C	ECM14
VCAN/MOT2	ENSG00000080802	VCAN	YER068W	MOT2
MSR1/HEM13	ENSG00000080819	MSR1	YDR044W	HEM13
CDH1/PHO84	ENSG00000081019	CDH1	YML123C	PHO84
SKIV2L2/YMR086W	ENSG00000081026	SKIV2L2	YMR086W	YMR086W
DNAH5/PPH3	ENSG00000081051	DNAH5	YDR075W	PPH3
ZFYVE16/RLM1	ENSG00000081189	ZFYVE16	YPL089C	RLM1
C6/RLP24	ENSG00000081386	C6	YLR009W	RLP24
RAI14/PDE1	ENSG00000081803	RAI14	YGL248W	PDE1
SOX30/TRI1	ENSG00000082014	SOX30	YMR233W	TRI1
PNKP/MAE1	ENSG00000082212	PNKP	YKL029C	MAE1
SPDL1/YDL180W	ENSG00000082438	SPDL1	YDL180W	YDL180W
STAU2/MRPL22	ENSG00000082515	STAU2	YNL177C	MRPL22
RTN4R/MAK11	ENSG00000082516	RTN4R	YKL021C	MAK11
PHF23/TMS1	ENSG00000082556	PHF23	YDR105C	TMS1
CDH10/YCK1	ENSG00000082701	CDH10	YHR135C	YCK1
INPP4A/YLR156W	ENSG00000082781	INPP4A	YLR156W	YLR156W
RAB27B/ATG11	ENSG00000082805	RAB27B	YPR049C	ATG11
PSMA4/CRM1	ENSG00000082898	PSMA4	YGR218W	CRM1
MYO16/MET22	ENSG00000083290	MYO16	YOL064C	MET22
LSG1/KAP104	ENSG00000083312	LSG1	YBR017C	KAP104
PARP3/AI5_BETA	ENSG00000083454	PARP3	Q0075	AI5_BETA
TNC/YMR018W	ENSG00000083457	TNC	YMR018W	YMR018W
TDP1/AEP2	ENSG00000083750	TDP1	YMR282C	AEP2
MED17/SFC1	ENSG00000083842	MED17	YJR095W	SFC1
CAPG/RPS5	ENSG00000083845	CAPG	YJR123W	RPS5
AP2S1/APT2	ENSG00000083857	AP2S1	YDR441C	APT2
USH2A/MSL1	ENSG00000084072	USH2A	YIR009W	MSL1
ZPBP/STE24	ENSG00000084073	ZPBP	YJR117W	STE24
TG/TIF34	ENSG00000084623	TG	YMR146C	TIF34
ADAM28/SMC3	ENSG00000084674	ADAM28	YJL074C	SMC3
BARX2/KIP1	ENSG00000084731	BARX2	YBL063W	KIP1
DCUN1D1/YKR018C	ENSG00000084754	DCUN1D1	YKR018C	YKR018C
PHF15/UBX4	ENSG00000084764	PHF15	YMR067C	UBX4
ZIC2/URA2	ENSG00000084774	ZIC2	YJL130C	URA2
LCP2/CGR1	ENSG00000085063	LCP2	YGL029W	CGR1
TRIT1/SEH1	ENSG00000085415	TRIT1	YGL100W	SEH1
ADRB1/CTS2	ENSG00000085465	ADRB1	YDR371W	CTS2
ENSG00000043822/MDL1	ENSG00000085563	ENSG00000043822	YLR188W	MDL1
GUCA2B/GRE3	ENSG00000085662	GUCA2B	YHR104W	GRE3
CUL7/BZZ1	ENSG00000085733	CUL7	YHR114W	BZZ1
CTNNA1/IML2	ENSG00000085831	CTNNA1	YJL082W	IML2
PHKA2/END3	ENSG00000085832	PHKA2	YNL084C	END3
EPHA3/ORC1	ENSG00000085840	EPHA3	YML065W	ORC1
HSPA5/SQS1	ENSG00000085872	HSPA5	YNL224C	SQS1
DSG2/MDJ1	ENSG00000086061	DSG2	YFL016C	MDJ1
GEMIN8/FAP1	ENSG00000086102	GEMIN8	YNL023C	FAP1
OFD1/DIM1	ENSG00000086189	OFD1	YPL266W	DIM1
PREX2/MRPL24	ENSG00000086504	PREX2	YMR193W	MRPL24
WDR37/CIN5	ENSG00000086548	WDR37	YOR028C	CIN5
YTHDC2/CWC2	ENSG00000086589	YTHDC2	YDL209C	CWC2
CTPS2/EMP24	ENSG00000086598	CTPS2	YGL200C	EMP24
ATP6V1H/CMP2	ENSG00000086717	ATP6V1H	YML057W	CMP2
POLR2B/TOM1	ENSG00000086758	POLR2B	YDR457W	TOM1
TPR/ALG9	ENSG00000086848	TPR	YNL219C	ALG9
CP/SPS19	ENSG00000087076	CP	YNL202W	SPS19
DTNBP1/SGF11	ENSG00000087152	DTNBP1	YPL047W	SGF11
XK/PGS1	ENSG00000087157	XK	YCL004W	PGS1
ARHGAP6/ISA1	ENSG00000087206	ARHGAP6	YLL027W	ISA1
MAP4/ATP18	ENSG00000087245	MAP4	YML081C-A	ATP18
GOPC/YJR039W	ENSG00000087258	GOPC	YJR039W	YJR039W
ROS1/TPA1	ENSG00000087263	ROS1	YER049W	TPA1
HDAC9/BOI2	ENSG00000087266	HDAC9	YER114C	BOI2
RRM2B/CDC50	ENSG00000087274	RRM2B	YCR094W	CDC50
TNFRSF17/EST1	ENSG00000087338	TNFRSF17	YLR233C	EST1
LMO3/HAS1	ENSG00000088205	LMO3	YMR290C	HAS1
MRPS10/RPS2	ENSG00000088247	MRPS10	YGL123W	RPS2
GUCA1A/IOC4	ENSG00000088305	GUCA1A	YMR044W	IOC4
RSF1/RFC1	ENSG00000088320	RSF1	YOR217W	RFC1
VPS13D/REI1	ENSG00000088367	VPS13D	YBR267W	REI1
CELF2/FPR1	ENSG00000088832	CELF2	YNL135C	FPR1
R3HDM1/SHP1	ENSG00000088833	R3HDM1	YBL058W	SHP1
COL9A2/DYN2	ENSG00000088986	COL9A2	YDR424C	DYN2
KITLG/IRC19	ENSG00000088992	KITLG	YLL033W	IRC19
ERCC8/RPL6A	ENSG00000089009	ERCC8	YML073C	RPL6A
VAMP3/PKH2	ENSG00000089022	VAMP3	YOL100W	PKH2
PER3/APC5	ENSG00000089053	PER3	YOR249C	APC5
UTS2/GRR1	ENSG00000089094	UTS2	YJR090C	GRR1
TNFRSF9/GCN1	ENSG00000089154	TNFRSF9	YGL195W	GCN1
EPN3/PXL1	ENSG00000089159	EPN3	YKR090W	PXL1
LTBP1/TFS1	ENSG00000089220	LTBP1	YLR178C	TFS1
RCN1/CNL1	ENSG00000089234	RCN1	YDR357C	CNL1
ELN/NCP1	ENSG00000089250	ELN	YHR042W	NCP1
RFC2/PUB1	ENSG00000089280	RFC2	YNL016W	PUB1
ARID1B/TAP42	ENSG00000089289	ARID1B	YMR028W	TAP42
NEDD4L/ROT2	ENSG00000089597	NEDD4L	YBR229C	ROT2
FOXP3/LRG1	ENSG00000089639	FOXP3	YDL240W	LRG1
HEXB/BIR1	ENSG00000089685	HEXB	YJR089W	BIR1
JKAMP/MAK5	ENSG00000089737	JKAMP	YBR142W	MAK5
DKK3/YMR244W	ENSG00000090006	DKK3	YMR244W	YMR244W
ARHGEF5/SFT2	ENSG00000090020	ARHGEF5	YBL102W	SFT2
NFE2L3/PAP1	ENSG00000090060	NFE2L3	YKR002W	PAP1
LIMA1/FYV10	ENSG00000090316	LIMA1	YIL097W	FYV10
SLC4A8/XBP1	ENSG00000090339	SLC4A8	YIL101C	XBP1
PTGER3/CAC2	ENSG00000090372	PTGER3	YML102W	CAC2
MAPK9/YNR064C	ENSG00000090487	MAPK9	YNR064C	YNR064C
COL23A1/MPS2	ENSG00000090565	COL23A1	YGL075C	MPS2
BCAR1/ALA1	ENSG00000090861	BCAR1	YOR335C	ALA1
FAM160A2/YOR022C	ENSG00000090975	FAM160A2	YOR022C	YOR022C
HERPUD1/SEC3	ENSG00000090989	HERPUD1	YER008C	SEC3
HOMER3/LPD1	ENSG00000091140	HOMER3	YFL018C	LPD1
RAD51/RRP9	ENSG00000091181	RAD51	YPR137W	RRP9
POLQ/CTL1	ENSG00000091436	POLQ	YMR180C	CTL1
PIK3CB/FUM1	ENSG00000091483	PIK3CB	YPL262W	FUM1
ENSG00000051415/SKT5	ENSG00000091490	ENSG00000051415	YBL061C	SKT5
CYBA/ECM30	ENSG00000091536	CYBA	YLR436C	ECM30
THOC3/JNM1	ENSG00000092054	THOC3	YMR294W	JNM1
HEBP2/BAP2	ENSG00000092068	HEBP2	YBR068C	BAP2
PLEKHA5/GDE1	ENSG00000092148	PLEKHA5	YPL110C	GDE1
PRSS8/GVP36	ENSG00000092200	PRSS8	YIL041W	GVP36
SIKE1/SPT16	ENSG00000092201	SIKE1	YGL207W	SPT16
RRP12/ERT1	ENSG00000092208	RRP12	YBR239C	ERT1
MSMO1/ADE16	ENSG00000092421	MSMO1	YLR028C	ADE16
TTC17/SPO20	ENSG00000092531	TTC17	YMR017W	SPO20
ALX4/MLC2	ENSG00000092841	ALX4	YPR188C	MLC2
FOXN3/HMF1	ENSG00000092847	FOXN3	YER057C	HMF1
AKR7A2/NUP2	ENSG00000093000	AKR7A2	YLR335W	NUP2
MRTO4/AFT2	ENSG00000093010	MRTO4	YPL202C	AFT2
USE1/TSR3	ENSG00000093167	USE1	YOR006C	TSR3
MCF2L2/ETP1	ENSG00000094631	MCF2L2	YHL010C	ETP1
NRIP2/FUR1	ENSG00000094841	NRIP2	YHR128W	FUR1
LAMA3/SLP1	ENSG00000094975	LAMA3	YOR154W	SLP1
ANAPC4/DYS1	ENSG00000095059	ANAPC4	YHR068W	DYS1
KCNQ1/GID7	ENSG00000095066	KCNQ1	YCL039W	GID7
TRAPPC3/RET2	ENSG00000095139	TRAPPC3	YFR051C	RET2
THRAP3/MSS51	ENSG00000095303	THRAP3	YLR203C	MSS51
PHPT1/CAT2	ENSG00000095321	PHPT1	YML042W	CAT2
ENTPD2/VMA7	ENSG00000095539	ENTPD2	YGR020C	VMA7
ARID4B/ISW1	ENSG00000095564	ARID4B	YBR245C	ISW1
PTPRN/SWI3	ENSG00000095637	PTPRN	YJL176C	SWI3
KIF1B/HMS2	ENSG00000095777	KIF1B	YJR147W	HMS2
FOXC1/HSP150	ENSG00000095794	FOXC1	YJL159W	HSP150
SYNE2/SGV1	ENSG00000096063	SYNE2	YPR161C	SGV1
CBLN4/CEF1	ENSG00000096401	CBLN4	YMR213W	CEF1
CHRDL2/ILV1	ENSG00000096433	CHRDL2	YER086W	ILV1
RELT/COY1	ENSG00000096696	RELT	YKL179C	COY1
NOP58/HRR25	ENSG00000097007	NOP58	YPL204W	HRR25
KCNH2/NUP1	ENSG00000099204	KCNH2	YOR098C	NUP1
CUL1/NRG2	ENSG00000099326	CUL1	YBR066C	NRG2
CYFIP2/FRE8	ENSG00000099331	CYFIP2	YLR047C	FRE8
TAB2/RPN12	ENSG00000099341	TAB2	YFR052W	RPN12
EIF2AK2/NSE3	ENSG00000099399	EIF2AK2	YDR288W	NSE3
KMT2C/WHI3	ENSG00000099622	KMT2C	YNL197C	WHI3
PUM2/ATP16	ENSG00000099624	PUM2	YDL004W	ATP16
MRPL43/NOP12	ENSG00000099783	MRPL43	YOL041C	NOP12
ITIH4/YNL144C	ENSG00000099804	ITIH4	YNL144C	YNL144C
C4orf27/RPB5	ENSG00000099817	C4orf27	YBR154C	RPB5
ZFR/RPO41	ENSG00000099821	ZFR	YFL036W	RPO41
NPFFR2/CAK1	ENSG00000099875	NPFFR2	YFL029C	CAK1
ENSG00000056345/YRB1	ENSG00000099901	ENSG00000056345	YDR002W	YRB1
PHF21B/GRS1	ENSG00000099917	PHF21B	YBR121C	GRS1
TRAF1/RGC1	ENSG00000099940	TRAF1	YPR115W	RGC1
PCGF2/MYO5	ENSG00000099942	PCGF2	YMR109W	MYO5
IL17RB/DER1	ENSG00000099958	IL17RB	YBR201W	DER1
TRAF3IP2/RPA34	ENSG00000099968	TRAF3IP2	YJL148W	RPA34
GYG2/UBI4	ENSG00000099995	GYG2	YLL039C	UBI4
SERPINB3/SMD1	ENSG00000100028	SERPINB3	YGR074W	SMD1
PKP2/CDC28	ENSG00000100030	PKP2	YBR160W	CDC28
MSH4/PTC6	ENSG00000100034	MSH4	YCR079W	PTC6
F7/CTP1	ENSG00000100075	F7	YBR291C	CTP1
GDI2/GGA1	ENSG00000100083	GDI2	YDR358W	GGA1
PRDM1/HIR2	ENSG00000100084	PRDM1	YOR038C	HIR2
ATG5/SPC105	ENSG00000100106	ATG5	YGL093W	SPC105
PITHD1/SPP382	ENSG00000100109	PITHD1	YLR424W	SPP382
MTA3/MNN9	ENSG00000100129	MTA3	YPL050C	MNN9
USP13/NHP2	ENSG00000100138	USP13	YDL208W	NHP2
LAMC2/RPO26	ENSG00000100142	LAMC2	YPR187W	RPO26
CDK14/IXR1	ENSG00000100146	CDK14	YKL032C	IXR1
SEC61A1/YLR462W	ENSG00000100151	SEC61A1	YLR462W	YLR462W
PPP1R12A/DBP3	ENSG00000100201	PPP1R12A	YGL078C	DBP3
RASGRF1/DMC1	ENSG00000100206	RASGRF1	YER179W	DMC1
CAMK2B/BOP3	ENSG00000100207	CAMK2B	YNL042W	BOP3
CROCC/AIM33	ENSG00000100225	CROCC	YML087C	AIM33
POLR3E/TUF1	ENSG00000100226	POLR3E	YOR187W	TUF1
ATP2B4/CSH1	ENSG00000100242	ATP2B4	YBR161W	CSH1
ZC3H11A/PGA3	ENSG00000100243	ZC3H11A	YML125C	PGA3
RIOK2/LSB1	ENSG00000100266	RIOK2	YGR136W	LSB1
NDC1/APL1	ENSG00000100280	NDC1	YJR005W	APL1
FLYWCH1/SUT1	ENSG00000100284	FLYWCH1	YGL162W	SUT1
UNKL/HMX1	ENSG00000100292	UNKL	YLR205C	HMX1
ALDH18A1/YJR011C	ENSG00000100296	ALDH18A1	YJR011C	YJR011C
TARBP1/MCM6	ENSG00000100297	TARBP1	YGL201C	MCM6
MXD1/PET54	ENSG00000100320	MXD1	YGR222W	PET54
CDK17/RGT1	ENSG00000100325	CDK17	YKL038W	RGT1
DNAJC25/MYO3	ENSG00000100345	DNAJC25	YKL129C	MYO3
PSD/BUB2	ENSG00000100359	PSD	YMR055C	BUB2
CTDP1/NPA3	ENSG00000100360	CTDP1	YJR072C	NPA3
YBX3/YLR224W	ENSG00000100365	YBX3	YLR224W	YLR224W
WNK1/TOM71	ENSG00000100380	WNK1	YHR117W	TOM71
CCAR1/HRT1	ENSG00000100387	CCAR1	YOL133W	HRT1
OGFR/RNA1	ENSG00000100401	OGFR	YMR235C	RNA1
GNA15/APA2	ENSG00000100403	GNA15	YDR530C	APA2
CREB3L3/RPC25	ENSG00000100413	CREB3L3	YKL144C	RPC25
PTPRU/NTO1	ENSG00000100425	PTPRU	YPR031W	NTO1
SNRNP40/FPR3	ENSG00000100442	SNRNP40	YML074C	FPR3
COL11A1/PAU15	ENSG00000100448	COL11A1	YIR041W	PAU15
MPC1/TIF3	ENSG00000100461	MPC1	YPR163C	TIF3
ACAA1/VMA6	ENSG00000100462	ACAA1	YLR447C	VMA6
BCAT1/GPH1	ENSG00000100504	BCAT1	YPR160W	GPH1
HDAC7/RAD27	ENSG00000100526	HDAC7	YKL113C	RAD27
LZTS1/VMA8	ENSG00000100554	LZTS1	YEL051W	VMA8
SPAG4/VTI1	ENSG00000100568	SPAG4	YMR197C	VTI1
NCKAP1/AHA1	ENSG00000100591	NCKAP1	YDR214W	AHA1
MRPS35/LCB2	ENSG00000100596	MRPS35	YDR062W	LCB2
GUCY1B3/RRT6	ENSG00000100605	GUCY1B3	YGL146C	RRT6
SFSWAP/PTC2	ENSG00000100614	SFSWAP	YER089C	PTC2
TNK2/NMA2	ENSG00000100628	TNK2	YGR010W	NMA2
CDH3/SGN1	ENSG00000100650	CDH3	YIR001C	SGN1
ARSF/TIF5	ENSG00000100664	ARSF	YPR041W	TIF5
GPBP1/CYS3	ENSG00000100665	GPBP1	YAL012W	CYS3
CS/MPH1	ENSG00000100697	CS	YIR002C	MPH1
LTK/ADE3	ENSG00000100714	LTK	YGR204W	ADE3
MRPS24/LEE1	ENSG00000100722	MRPS24	YPL054W	LEE1
ELMO2/RPT2	ENSG00000100764	ELMO2	YDL007W	RPT2
WAPAL/IKS1	ENSG00000100784	WAPAL	YJL057C	IKS1
APPBP2/PRE8	ENSG00000100804	APPBP2	YML092C	PRE8
POLD1/ACE2	ENSG00000100811	POLD1	YLR131C	ACE2
SEZ6/CST9	ENSG00000100814	SEZ6	YLR394W	CST9
EIF4B/SPC72	ENSG00000100815	EIF4B	YAL047C	SPC72
GLTSCR1/RAD54	ENSG00000100888	GLTSCR1	YGL163C	RAD54
RPL18/PUP2	ENSG00000100902	RPL18	YGR253C	PUP2
ISOC2/HOS4	ENSG00000100906	ISOC2	YIL112W	HOS4
U2AF2/LEA1	ENSG00000100949	U2AF2	YPL213W	LEA1
EPN1/ATP12	ENSG00000100979	EPN1	YJL180C	ATP12
MED29/AIM9	ENSG00000100994	MED29	YER080W	AIM9
AHRR/CBP3	ENSG00000101019	AHRR	YPL215W	CBP3
GSC2/NMD3	ENSG00000101040	GSC2	YHR170W	NMD3
GPC1/DIA1	ENSG00000101049	GPC1	YMR316W	DIA1
ADCK1/TOD6	ENSG00000101057	ADCK1	YBL054W	TOD6
HAGH/GAT2	ENSG00000101076	HAGH	YMR136W	GAT2
RNF4/PET9	ENSG00000101084	RNF4	YBL030C	PET9
CASP8/CDC15	ENSG00000101109	CASP8	YAR019C	CDC15
ASUN/GIM3	ENSG00000101132	ASUN	YNL153C	GIM3
DLX3/LYS9	ENSG00000101144	DLX3	YNR050C	LYS9
SPA17/GLE2	ENSG00000101146	SPA17	YER107C	GLE2
WISP2/BIO2	ENSG00000101150	WISP2	YGR286C	BIO2
NGFR/PRP6	ENSG00000101161	NGFR	YBR055C	PRP6
CDON/PRE10	ENSG00000101182	CDON	YOR362C	PRE10
TAF2/EAF7	ENSG00000101189	TAF2	YNL136W	EAF7
HIPK2/IOC2	ENSG00000101191	HIPK2	YLR095C	IOC2
TNPO3/GID8	ENSG00000101193	TNPO3	YMR135C	GID8
MEF2BNB-MEF2B/GLO3	ENSG00000101199	MEF2BNB-MEF2B	YER122C	GLO3
RFXANK/TEF2	ENSG00000101210	RFXANK	YBR118W	TEF2
LPAR2/YCH1	ENSG00000101224	LPAR2	YGR203W	YCH1
CTSA/ARL3	ENSG00000101246	CTSA	YPL051W	ARL3
SUGP2/SWE1	ENSG00000101266	SUGP2	YJL187C	SWE1
SLC12A2/SEC23	ENSG00000101310	SLC12A2	YPR181C	SEC23
SNX24/CYB2	ENSG00000101323	SNX24	YML054C	CYB2
EYA2/PRK1	ENSG00000101336	EYA2	YIL095W	PRK1
CNN2/IDH1	ENSG00000101365	CNN2	YNL037C	IDH1
SNCAIP/BIM1	ENSG00000101367	SNCAIP	YER016W	BIM1
DDX20/GAS2	ENSG00000101384	DDX20	YLR343W	GAS2
BTBD1/UTR2	ENSG00000101405	BTBD1	YEL040W	UTR2
BCAS1/TTI1	ENSG00000101407	BCAS1	YKL033W	TTI1
POU1F1/ARP5	ENSG00000101442	POU1F1	YNL059C	ARP5
PMS1/SAH1	ENSG00000101444	PMS1	YER043C	SAH1
HMG20B/YPL034W	ENSG00000101474	HMG20B	YPL034W	YPL034W
CALCRL/UBP6	ENSG00000101557	CALCRL	YFR010W	UBP6
TAF11/SCS2	ENSG00000101558	TAF11	YER120W	SCS2
ANKS1A/YMR196W	ENSG00000101605	ANKS1A	YMR196W	YMR196W
AP3D1/ABD1	ENSG00000101654	AP3D1	YBR236C	ABD1
ZNF76/RIO1	ENSG00000101782	ZNF76	YOR119C	RIO1
SLC9A3R2/PTI1	ENSG00000101811	SLC9A3R2	YGR156W	PTI1
NTHL1/SIF2	ENSG00000101849	NTHL1	YBR103W	SIF2
GNAI3/DAP1	ENSG00000101856	GNAI3	YPL170W	DAP1
IPO5/MRS1	ENSG00000101871	IPO5	YIR021W	MRS1
OAT/PRS3	ENSG00000101911	OAT	YHL011C	PRS3
WDR3/YOR289W	ENSG00000101935	WDR3	YOR289W	YOR289W
PKN2/SET3	ENSG00000101945	PKN2	YKR029C	SET3
WDR18/PXA2	ENSG00000101986	WDR18	YKL188C	PXA2
TRAM2/CPT1	ENSG00000102007	TRAM2	YNL130C	CPT1
NTN1/ARD1	ENSG00000102030	NTN1	YHR013C	ARD1
GLP2R/ISW2	ENSG00000102038	GLP2R	YOR304W	ISW2
MCM10/YMR1	ENSG00000102043	MCM10	YJR110W	YMR1
DGKA/UME1	ENSG00000102054	DGKA	YPL139C	UME1
ERBB3/SMF1	ENSG00000102096	ERBB3	YOL122C	SMF1
ROPN1/TAZ1	ENSG00000102125	ROPN1	YPR140W	TAZ1
KARS/PGK1	ENSG00000102144	KARS	YCR012W	PGK1
PDIA5/ECM23	ENSG00000102145	PDIA5	YPL021W	ECM23
NDUFB4/MDY2	ENSG00000102178	NDUFB4	YOL111C	MDY2
SPEN/ATG17	ENSG00000102189	SPEN	YLR423C	ATG17
MYLK/PKH1	ENSG00000102225	MYLK	YDR490C	PKH1
MAP2K4/UBP12	ENSG00000102226	MAP2K4	YJL197W	UBP12
SNAP91/ECT1	ENSG00000102230	SNAP91	YGR007W	ECT1
SLK/PAB1	ENSG00000102241	SLK	YER165W	PAB1
COL17A1/ALE1	ENSG00000102312	COL17A1	YOR175C	ALE1
SEC61A2/CTR86	ENSG00000102401	SEC61A2	YCR054C	CTR86
PRKCQ/YPK1	ENSG00000102572	PRKCQ	YKL126W	YPK1
TLE2/CDC1	ENSG00000102575	TLE2	YDR182W	CDC1
ASB1/FUS2	ENSG00000102606	ASB1	YMR232W	FUS2
FAM107B/LIP5	ENSG00000102683	FAM107B	YOR196C	LIP5
ME1/SRV2	ENSG00000102755	ME1	YNL138W	SRV2
TBC1D1/UTP4	ENSG00000102879	TBC1D1	YDR324C	UTP4
CDK13/RIM11	ENSG00000102882	CDK13	YMR139W	RIM11
MTHFD2/PPQ1	ENSG00000102893	MTHFD2	YPL179W	PPQ1
SLC9A7/NTF2	ENSG00000102898	SLC9A7	YER009W	NTF2
FOXJ2/NIC96	ENSG00000102900	FOXJ2	YFR002W	NIC96
YBX1/STP1	ENSG00000102974	YBX1	YDR463W	STP1
PDE4A/RPN8	ENSG00000103035	PDE4A	YOR261C	RPN8
PPP2R5A/LRO1	ENSG00000103066	PPP2R5A	YNR008W	LRO1
CTNNA2/SEC24	ENSG00000103145	CTNNA2	YIL109C	SEC24
ELAVL1/YNL176C	ENSG00000103152	ELAVL1	YNL176C	YNL176C
TIE1/VMR1	ENSG00000103222	TIE1	YHL035C	VMR1
SMARCD1/NBP35	ENSG00000103274	SMARCD1	YGL091C	NBP35
KDM4A/UBC9	ENSG00000103275	KDM4A	YDL064W	UBC9
NFYC/ARO2	ENSG00000103313	NFYC	YGL148W	ARO2
SLC9A3/EXG1	ENSG00000103319	SLC9A3	YLR300W	EXG1
NGEF/SUP35	ENSG00000103342	NGEF	YDR172W	SUP35
ASPM/RSM19	ENSG00000103363	ASPM	YNR037C	RSM19
CD84/SEC63	ENSG00000103423	CD84	YOR254C	SEC63
ELOVL1/PEP5	ENSG00000103429	ELOVL1	YMR231W	PEP5
SPI1/BNA6	ENSG00000103485	SPI1	YFR047C	BNA6
ZNRD1/MIG2	ENSG00000103495	ZNRD1	YGL209W	MIG2
MPPED2/SED5	ENSG00000103496	MPPED2	YLR026C	SED5
ZBTB11/FDH1	ENSG00000103507	ZBTB11	YOR388C	FDH1
ATXN3/TAE1	ENSG00000103510	ATXN3	YBR261C	TAE1
GOLGA5/AI4	ENSG00000103546	GOLGA5	Q0065	AI4
FGFR2/BRE1	ENSG00000103549	FGFR2	YDL074C	BRE1
EML1/UTP15	ENSG00000103647	EML1	YMR093W	UTP15
ARFGEF1/KSP1	ENSG00000103653	ARFGEF1	YHR082C	KSP1
MTFR1/YKR023W	ENSG00000103671	MTFR1	YKR023W	YKR023W
STAG3/LIA1	ENSG00000103723	STAG3	YJR070C	LIA1
FECH/FAA1	ENSG00000103740	FECH	YOR317W	FAA1
MYO9A/YPT11	ENSG00000103769	MYO9A	YNL304W	YPT11
DDX3Y/RBA50	ENSG00000103932	DDX3Y	YDR527W	RBA50
PFKP/STB2	ENSG00000103942	PFKP	YMR053C	STB2
SP100/YKL070W	ENSG00000103966	SP100	YKL070W	YKL070W
KLF6/AKR2	ENSG00000104064	KLF6	YOR034C	AKR2
PPAP2A/PEP3	ENSG00000104142	PPAP2A	YLR148W	PEP3
NEO1/BRF1	ENSG00000104221	NEO1	YGR246C	BRF1
TRAM1/CFT2	ENSG00000104299	TRAM1	YLR115W	CFT2
PHKA1/CBK1	ENSG00000104312	PHKA1	YNL161W	CBK1
TNFRSF1A/YLR419W	ENSG00000104320	TNFRSF1A	YLR419W	YLR419W
CACNB1/POP1	ENSG00000104356	CACNB1	YNL221C	POP1
EVI5/SOH1	ENSG00000104368	EVI5	YGL127C	SOH1
PKM/GNA1	ENSG00000104408	PKM	YFL017C	GNA1
DHX29/DAL81	ENSG00000104490	DHX29	YIR023W	DAL81
DNTTIP2/EFB1	ENSG00000104529	DNTTIP2	YAL003W	EFB1
TP53BP1/ERG1	ENSG00000104549	TP53BP1	YGR175C	ERG1
TRO/TMT1	ENSG00000104611	TRO	YER175C	TMT1
RRP15/BCH2	ENSG00000104613	RRP15	YKR027W	BCH2
RHOA/VPS55	ENSG00000104660	RHOA	YJR044C	VPS55
DHX8/OST3	ENSG00000104723	DHX8	YOR085W	OST3
PRKCZ/MCM7	ENSG00000104738	PRKCZ	YBR202W	MCM7
SYT1/SSP120	ENSG00000104805	SYT1	YLR250W	SSP120
IDH3G/GSY2	ENSG00000104812	IDH3G	YLR258W	GSY2
ROGDI/ECI1	ENSG00000104823	ROGDI	YLR284C	ECI1
PDZD4/JSN1	ENSG00000104824	PDZD4	YJR091C	JSN1
ROCK1/TUB2	ENSG00000104833	ROCK1	YFL037W	TUB2
CBFB/DIA4	ENSG00000104835	CBFB	YHR011W	DIA4
PDK3/SNP1	ENSG00000104852	PDK3	YIL061C	SNP1
HYAL2/YER184C	ENSG00000104863	HYAL2	YER184C	YER184C
HDAC4/PIH1	ENSG00000104872	HDAC4	YHR034C	PIH1
RASSF1/PRP11	ENSG00000104897	RASSF1	YDL043C	PRP11
FGFR3/TRM1	ENSG00000104907	FGFR3	YDR120C	TRM1
IFI35/HSC82	ENSG00000104938	IFI35	YMR186W	HSC82
COASY/RPL6B	ENSG00000104960	COASY	YLR448W	RPL6B
MEF2A/TAH1	ENSG00000104969	MEF2A	YCR060W	TAH1
OTUD5/TIM44	ENSG00000104980	OTUD5	YIL022W	TIM44
TFE3/MAS1	ENSG00000105088	TFE3	YLR163C	MAS1
TBC1D25/CRH1	ENSG00000105127	TBC1D25	YGR189C	CRH1
ACSL4/POP4	ENSG00000105171	ACSL4	YBR257W	POP4
INPP5A/SWI4	ENSG00000105186	INPP5A	YER111C	SWI4
GPKOW/TIM50	ENSG00000105197	GPKOW	YPL063W	TIM50
GRIPAP1/NOP1	ENSG00000105202	GRIPAP1	YDL014W	NOP1
FTSJ1/SAM2	ENSG00000105220	FTSJ1	YDR502C	SAM2
POLR1A/NFI1	ENSG00000105229	POLR1A	YOR156C	NFI1
LAPTM4A/YJU2	ENSG00000105248	LAPTM4A	YKL095W	YJU2
IP6K2/ALF1	ENSG00000105254	IP6K2	YNL148C	ALF1
STON1-GTF2A1L/FCJ1	ENSG00000105281	STON1-GTF2A1L	YKR016W	FCJ1
SRBD1/PRO1	ENSG00000105323	SRBD1	YDR300C	PRO1
CYFIP1/AMA1	ENSG00000105325	CYFIP1	YGR225W	AMA1
RASGRP2/GUP2	ENSG00000105357	RASGRP2	YPL189W	GUP2
PSME4/YML6	ENSG00000105364	PSME4	YML025C	YML6
IFT80/RSC3	ENSG00000105369	IFT80	YDR303C	RSC3
SIRT2/QDR1	ENSG00000105370	SIRT2	YIL120W	QDR1
ERLEC1/NOP53	ENSG00000105373	ERLEC1	YPL146C	NOP53
PPP2R5B/CIR1	ENSG00000105379	PPP2R5B	YGR207C	CIR1
PYGM/AVT7	ENSG00000105388	PYGM	YIL088C	AVT7
PITX1/STE11	ENSG00000105397	PITX1	YLR362W	STE11
TRPC7/SEC17	ENSG00000105402	TRPC7	YBL050W	SEC17
NUP133/YIP3	ENSG00000105404	NUP133	YNL044W	YIP3
NUCKS1/PMA2	ENSG00000105409	NUCKS1	YPL036W	PMA2
VPS35/ERD2	ENSG00000105438	VPS35	YBL040C	ERD2
DNAJA2/GEA2	ENSG00000105443	DNAJA2	YEL022W	GEA2
BCL3/PLB3	ENSG00000105499	BCL3	YOL011W	PLB3
KCNAB2/TPD3	ENSG00000105568	KCNAB2	YAL016W	TPD3
ABCC9/CSE1	ENSG00000105576	ABCC9	YGL238W	CSE1
GAL/CCC1	ENSG00000105607	GAL	YLR220W	CCC1
CLEC2D/NRG1	ENSG00000105610	CLEC2D	YDR043C	NRG1
RORA/PRP31	ENSG00000105618	RORA	YGR091W	PRP31
DRD4/PRM7	ENSG00000105662	DRD4	YDL039C	PRM7
TGFBR3/SEC28	ENSG00000105669	TGFBR3	YIL076W	SEC28
KIAA1107/DBP8	ENSG00000105671	KIAA1107	YHR169W	DBP8
PLA2G10/SFG1	ENSG00000105676	PLA2G10	YOR315W	SFG1
ATP1B3/TYE7	ENSG00000105698	ATP1B3	YOR344C	TYE7
NEDD4/YLR271W	ENSG00000105705	NEDD4	YLR271W	YLR271W
PIGB/YAK1	ENSG00000105723	PIGB	YJL141C	YAK1
MAPK6/SPF1	ENSG00000105726	MAPK6	YEL031W	SPF1
GNB5/PDR17	ENSG00000105737	GNB5	YNL264C	PDR17
RAB27A/GLO4	ENSG00000105755	RAB27A	YOR040W	GLO4
CECR5/KIN28	ENSG00000105810	CECR5	YDL108W	KIN28
UFD1L/ZUO1	ENSG00000105821	UFD1L	YGR285C	ZUO1
LRP6/DET1	ENSG00000105852	LRP6	YDR051C	DET1
GUCY2C/MUK1	ENSG00000105854	GUCY2C	YPL070W	MUK1
SCT/YKL069W	ENSG00000105855	SCT	YKL069W	YKL069W
PHRF1/ZIM17	ENSG00000105866	PHRF1	YNL310C	ZIM17
IKBKAP/YGR066C	ENSG00000105939	IKBKAP	YGR066C	YGR066C
NUCB2/KGD1	ENSG00000105953	NUCB2	YIL125W	KGD1
PFN2/YHR131C	ENSG00000105974	PFN2	YHR131C	YHR131C
PTPN3/SPS1	ENSG00000105976	PTPN3	YDR523C	SPS1
SPTB/JJJ1	ENSG00000105993	SPTB	YNL227C	JJJ1
DAPP1/RIM1	ENSG00000106028	DAPP1	YCR028C-A	RIM1
FGF10/ARO3	ENSG00000106052	FGF10	YDR035W	ARO3
SMG6/YBR139W	ENSG00000106066	SMG6	YBR139W	YBR139W
EXOC5/YCR099C	ENSG00000106069	EXOC5	YCR099C	YCR099C
CLTCL1/SSO1	ENSG00000106089	CLTCL1	YPL232W	SSO1
FSTL3/GRS2	ENSG00000106105	FSTL3	YPR081C	GRS2
DGCR2/GIS3	ENSG00000106125	DGCR2	YLR094C	GIS3
RNF126/RPL20B	ENSG00000106246	RNF126	YOR312C	RPL20B
MNT/PRT1	ENSG00000106263	MNT	YOR361C	PRT1
ZXDC/GUS1	ENSG00000106305	ZXDC	YGL245W	GUS1
POLB/YLR179C	ENSG00000106333	POLB	YLR179C	YLR179C
WIPI1/NOP15	ENSG00000106344	WIPI1	YNL110C	NOP15
ASNS/IMD3	ENSG00000106348	ASNS	YLR432W	IMD3
AP3M2/LSM1	ENSG00000106355	AP3M2	YJL124C	LSM1
CNGB1/KTR3	ENSG00000106397	CNGB1	YBR205W	KTR3
ST6GALNAC2/VPS71	ENSG00000106400	ST6GALNAC2	YML041C	VPS71
CHAT/OPI3	ENSG00000106404	CHAT	YJR073C	OPI3
PABPC1/RIM101	ENSG00000106571	PABPC1	YHL027W	RIM101
TESK2/PRE6	ENSG00000106588	TESK2	YOL038W	PRE6
C16orf80/MRPL32	ENSG00000106591	C16orf80	YCR003W	MRPL32
CSNK2A2/RHB1	ENSG00000106615	CSNK2A2	YCR027C	RHB1
PTPN21/SDS23	ENSG00000106617	PTPN21	YGL056C	SDS23
EIF2B3/POL31	ENSG00000106628	EIF2B3	YJR006W	POL31
CAMK2A/DUN1	ENSG00000106683	CAMK2A	YDL101C	DUN1
TCOF1/VMA21	ENSG00000106688	TCOF1	YGR105W	VMA21
CDC42/CKS1	ENSG00000106723	CDC42	YBR135W	CKS1
OSBPL3/HRK1	ENSG00000106799	OSBPL3	YOR267C	HRK1
EPHA8/DFG16	ENSG00000106952	EPHA8	YOR030W	DFG16
SLC12A3/OAF1	ENSG00000106991	SLC12A3	YAL051W	OAF1
RAD18/ADK2	ENSG00000106992	RAD18	YER170W	ADK2
ATP2B1/PSD1	ENSG00000107186	ATP2B1	YNL169C	PSD1
NCK2/SPG4	ENSG00000107187	NCK2	YMR107W	SPG4
MAP4K4/MBF1	ENSG00000107223	MAP4K4	YOR298C-A	MBF1
RPL31/MRF1	ENSG00000107242	RPL31	YGL143C	MRF1
WDR1/SNL1	ENSG00000107262	WDR1	YIL016W	SNL1
SNX13/RPS19B	ENSG00000107263	SNX13	YNL302C	RPS19B
ARHGAP10/YBR225W	ENSG00000107282	ARHGAP10	YBR225W	YBR225W
RPS6KA2/SEN1	ENSG00000107290	RPS6KA2	YLR430W	SEN1
ING3/PDR10	ENSG00000107331	ING3	YOR328W	PDR10
WBSCR22/CDC34	ENSG00000107341	WBSCR22	YDR054C	CDC34
SEL1L/GAT3	ENSG00000107485	SEL1L	YLR013W	GAT3
TRIP13/PMD1	ENSG00000107518	TRIP13	YER132C	PMD1
ATP6AP1/SLM3	ENSG00000107521	ATP6AP1	YDL033C	SLM3
TCF3/DPB11	ENSG00000107560	TCF3	YJL090C	DPB11
TRIB2/PHB1	ENSG00000107566	TRIB2	YGR132C	PHB1
DAZAP1/RPG1	ENSG00000107581	DAZAP1	YBR079C	RPG1
MBD3/KIN2	ENSG00000107643	MBD3	YLR096W	KIN2
PRLH/NSE4	ENSG00000107672	PRLH	YDL105W	NSE4
HLTF/CNA1	ENSG00000107758	HLTF	YLR433C	CNA1
CPSF1/MPM1	ENSG00000107771	CPSF1	YJL066C	MPM1
CDH19/GEA1	ENSG00000107862	CDH19	YJR031C	GEA1
PDCD2/BAG7	ENSG00000107863	PDCD2	YOR134W	BAG7
PRKACA/BCP1	ENSG00000107949	PRKACA	YDR361C	BCP1
LPHN1/YOL098C	ENSG00000107959	LPHN1	YOL098C	YOL098C
ACTN1/MPD1	ENSG00000108010	ACTN1	YOR288C	MPD1
RPS6KA6/NUP159	ENSG00000108021	RPS6KA6	YIL115C	NUP159
EPN2/FRA1	ENSG00000108039	EPN2	YLL029W	FRA1
PTPN18/CYR1	ENSG00000108061	PTPN18	YJL005W	CYR1
LIMS2/NHP10	ENSG00000108064	LIMS2	YDL002C	NHP10
LNX1/RTS3	ENSG00000108091	LNX1	YGR161C	RTS3
TFRC/SSN2	ENSG00000108100	TFRC	YDR443C	SSN2
SREBF1/CYC7	ENSG00000108107	SREBF1	YEL039C	CYC7
TRPC5/CAF120	ENSG00000108175	TRPC5	YNL278W	CAF120
AFF4/CPR3	ENSG00000108179	AFF4	YML078W	CPR3
UBE2D1/HED1	ENSG00000108256	UBE2D1	YDR014W-A	HED1
MPP5/ADA2	ENSG00000108264	MPP5	YDR448W	ADA2
SMC1A/PRE9	ENSG00000108294	SMC1A	YGR135W	PRE9
HSD17B10/CWC25	ENSG00000108296	HSD17B10	YNL245C	CWC25
MARK2/NHP6A	ENSG00000108312	MARK2	YPR052C	NHP6A
HMMR/YNL019C	ENSG00000108342	HMMR	YNL019C	YNL019C
CHFR/RPN3	ENSG00000108344	CHFR	YER021W	RPN3
TRHDE/TRK1	ENSG00000108349	TRHDE	YJL129C	TRK1
P4HA2/RAD57	ENSG00000108384	P4HA2	YDR004W	RAD57
FCGR2B/SPR28	ENSG00000108387	FCGR2B	YDR218C	SPR28
NFATC3/SGO1	ENSG00000108395	NFATC3	YOR073W	SGO1
ACADVL/GPT2	ENSG00000108405	ACADVL	YKR067W	GPT2
FBXW11/KAP95	ENSG00000108424	FBXW11	YLR347C	KAP95
ACAP1/BOS1	ENSG00000108433	ACAP1	YLR078C	BOS1
CRMP1/MAK31	ENSG00000108465	CRMP1	YCR020C-A	MAK31
DERL2/HRQ1	ENSG00000108469	DERL2	YDR291W	HRQ1
NDE1/ENO1	ENSG00000108515	NDE1	YGR254W	ENO1
MRVI1/DMA1	ENSG00000108523	MRVI1	YHR115C	DMA1
AP1M1/DIC1	ENSG00000108528	AP1M1	YLR348C	DIC1
PVR/VTC2	ENSG00000108551	PVR	YFL004W	VTC2
IKBKG/MRPL20	ENSG00000108557	IKBKG	YKR085C	MRPL20
XRCC1/SRO9	ENSG00000108561	XRCC1	YCL037C	SRO9
SCARB1/HXT10	ENSG00000108576	SCARB1	YFL011W	HXT10
MCM2/GOS1	ENSG00000108587	MCM2	YHL031C	GOS1
TP63/RBG2	ENSG00000108591	TP63	YGR173W	RBG2
LLGL2/RSC6	ENSG00000108604	LLGL2	YCR052W	RSC6
NLE1/RRP5	ENSG00000108651	NLE1	YMR229C	RRP5
SDHA/SNU114	ENSG00000108654	SDHA	YKL173W	SNU114
SMARCE1/RPN6	ENSG00000108671	SMARCE1	YDL097C	RPN6
KDM5A/ERG13	ENSG00000108679	KDM5A	YML126C	ERG13
ADAM11/PLB2	ENSG00000108684	ADAM11	YMR006C	PLB2
PPP2R3A/YDL057W	ENSG00000108700	PPP2R3A	YDL057W	YDL057W
FERMT2/SPT7	ENSG00000108773	FERMT2	YBR081C	SPT7
ABCB11/YPT6	ENSG00000108774	ABCB11	YLR262C	YPT6
CD5L/INO4	ENSG00000108788	CD5L	YOL108C	INO4
PTGS2/SPR6	ENSG00000108823	PTGS2	YER115C	SPR6
IGF2BP2/MRP7	ENSG00000108826	IGF2BP2	YNL005C	MRP7
MAP3K13/RHO5	ENSG00000108830	MAP3K13	YNL180C	RHO5
ST6GAL1/HOS2	ENSG00000108840	ST6GAL1	YGL194C	HOS2
VDAC1P1/MSG5	ENSG00000108861	VDAC1P1	YNL053W	MSG5
PICALM/FAA2	ENSG00000108946	PICALM	YER015W	FAA2
NSF/LOT5	ENSG00000108953	NSF	YKL183W	LOT5
GLI2/YPL162C	ENSG00000108984	GLI2	YPL162C	YPL162C
CLASP1/YNL035C	ENSG00000109046	CLASP1	YNL035C	YNL035C
MRPS34/YIR042C	ENSG00000109065	MRPS34	YIR042C	YIR042C
NOTCH3/SPT6	ENSG00000109111	NOTCH3	YGR116W	SPT6
CLNS1A/DEP1	ENSG00000109118	CLNS1A	YAL013W	DEP1
PPP2R2C/POM33	ENSG00000109133	PPP2R2C	YLL023C	POM33
TEAD2/AVO2	ENSG00000109320	TEAD2	YMR068W	AVO2
EED/RIO2	ENSG00000109339	EED	YNL207W	RIO2
CDHR2/PET8	ENSG00000109424	CDHR2	YNL003C	PET8
SNCB/GAR1	ENSG00000109534	SNCB	YHR089C	GAR1
TSG101/TRM9	ENSG00000109536	TSG101	YML014W	TRM9
ATP2A3/CDC4	ENSG00000109670	ATP2A3	YFL009W	CDC4
CA12/BUD5	ENSG00000109756	CA12	YCR038C	BUD5
MGLL/USV1	ENSG00000109787	MGLL	YPL230W	USV1
NTN4/GPM3	ENSG00000109814	NTN4	YOL056W	GPM3
BCS1L/FMP52	ENSG00000109854	BCS1L	YER004W	FMP52
NUAK1/LDB16	ENSG00000109861	NUAK1	YCL005W	LDB16
SLC24A1/ELP4	ENSG00000109911	SLC24A1	YPL101W	ELP4
SCARF1/ZPR1	ENSG00000109917	SCARF1	YGR211W	ZPR1
LMAN1/SSB1	ENSG00000109971	LMAN1	YDL229W	SSB1
PTPLAD1/SNX3	ENSG00000110025	PTPLAD1	YOR357C	SNX3
IPCEF1/TPS3	ENSG00000110047	IPCEF1	YMR261C	TPS3
ZZEF1/OSH6	ENSG00000110048	ZZEF1	YKR003W	OSH6
ENO1/DCS2	ENSG00000110063	ENO1	YOR173W	DCS2
SLC12A1/SAP185	ENSG00000110075	SLC12A1	YJL098W	SAP185
C19orf10/YAT1	ENSG00000110090	C19orf10	YAR035W	YAT1
ANO8/CLB1	ENSG00000110092	ANO8	YGR108W	CLB1
ARHGEF10L/PRP19	ENSG00000110107	ARHGEF10L	YLL036C	PRP19
TXK/IRC20	ENSG00000110171	TXK	YLR247C	IRC20
KCNQ2/TIF4632	ENSG00000110321	KCNQ2	YGL049C	TIF4632
TACR2/PHO91	ENSG00000110344	TACR2	YNR013C	PHO91
ACTR6/TIF1	ENSG00000110367	ACTR6	YKR059W	TIF1
TIPIN/REC104	ENSG00000110395	TIPIN	YHR157W	REC104
SRI/PDX1	ENSG00000110435	SRI	YGR193C	PDX1
EIF4G3/YNL247W	ENSG00000110619	EIF4G3	YNL247W	YNL247W
NUP37/TOM70	ENSG00000110711	NUP37	YNL121C	TOM70
SEMA3A/NUP116	ENSG00000110713	SEMA3A	YMR047C	NUP116
SEMA3C/TFB1	ENSG00000110768	SEMA3C	YDR311W	TFB1
ACAT1/NAS2	ENSG00000110801	ACAT1	YIL007C	NAS2
CELSR1/SPC19	ENSG00000110841	CELSR1	YDR201W	SPC19
ZNF638/CRN1	ENSG00000110880	ZNF638	YLR429W	CRN1
ADD2/CAX4	ENSG00000110881	ADD2	YGR036C	CAX4
FGF4/CHA4	ENSG00000110887	FGF4	YLR098C	CHA4
RASAL2/ERG12	ENSG00000110921	RASAL2	YMR208W	ERG12
MARK3/SSK2	ENSG00000110931	MARK3	YNR031C	SSK2
SLC25A3/ATP1	ENSG00000110955	SLC25A3	YBL099W	ATP1
FOSL2/YFL067W	ENSG00000111011	FOSL2	YFL067W	YFL067W
FRYL/SHM1	ENSG00000111077	FRYL	YBR263W	SHM1
FSCN1/LAP2	ENSG00000111144	FSCN1	YNL045W	LAP2
ACTB/CAT8	ENSG00000111206	ACTB	YMR280C	CAT8
PLD1/ALD5	ENSG00000111275	PLD1	YER073W	ALD5
WDR62/YHR177W	ENSG00000111321	WDR62	YHR177W	YHR177W
DLG1/PEP12	ENSG00000111450	DLG1	YOR036W	PEP12
RAB7A/RET3	ENSG00000111481	RAB7A	YPL010W	RET3
BCAP29/NUP84	ENSG00000111581	BCAP29	YDL116W	NUP84
SART3/CDC36	ENSG00000111596	SART3	YDL165W	CDC36
ARHGAP15/TOF1	ENSG00000111602	ARHGAP15	YNL273W	TOF1
PAX2/HRP1	ENSG00000111605	PAX2	YOL123W	HRP1
EXOSC7/TDH3	ENSG00000111640	EXOSC7	YGR192C	TDH3
KIFAP3/NOP2	ENSG00000111641	KIFAP3	YNL061W	NOP2
MCM6/SNF2	ENSG00000111642	MCM6	YOR290C	SNF2
REXO2/YOR387C	ENSG00000111652	REXO2	YOR387C	YOR387C
RBM7/YNG1	ENSG00000111653	RBM7	YOR064C	YNG1
RBMS2/UBP2	ENSG00000111667	RBMS2	YOR124C	UBP2
BAZ2A/YGR153W	ENSG00000111679	BAZ2A	YGR153W	YGR153W
PTPN23/SPR1	ENSG00000111701	PTPN23	YOR190W	SPR1
MLH1/GAL83	ENSG00000111725	MLH1	YER027C	GAL83
UNG/CTF19	ENSG00000111732	UNG	YPL018W	CTF19
KLHL20/CDA1	ENSG00000111752	KLHL20	YLR307W	CDA1
RGS11/NOP6	ENSG00000111786	RGS11	YDL213C	NOP6
PLXNA2/GIR2	ENSG00000111832	PLXNA2	YDR152W	GIR2
SPAG5/ASF1	ENSG00000111875	SPAG5	YJL115W	ASF1
ANKRD13A/CEG1	ENSG00000111880	ANKRD13A	YGL130W	CEG1
TPD52/YER121W	ENSG00000111907	TPD52	YER121W	YER121W
ACACB/RDS1	ENSG00000112033	ACACB	YCR106W	RDS1
TRAF4/STE3	ENSG00000112038	TRAF4	YKL178C	STE3
PAG1/SAK1	ENSG00000112062	PAG1	YER129W	SAK1
GPATCH1/MEP3	ENSG00000112077	GPATCH1	YPR138C	MEP3
ICAM3/ALK2	ENSG00000112079	ICAM3	YBL009W	ALK2
NT5C2/YHR009C	ENSG00000112096	NT5C2	YHR009C	YHR009C
MCAM/MCM3	ENSG00000112118	MCAM	YEL032W	MCM3
GPC4/FAR10	ENSG00000112130	GPC4	YLR238W	FAR10
CAMSAP3/BNI4	ENSG00000112137	CAMSAP3	YNL233W	BNI4
RAP1GAP/HRT3	ENSG00000112146	RAP1GAP	YLR097C	HRT3
XAB2/MDN1	ENSG00000112159	XAB2	YLR106C	MDN1
ARHGEF1/HUR1	ENSG00000112164	ARHGEF1	YGL168W	HUR1
STXBP2/RPS15	ENSG00000112175	STXBP2	YOL040C	RPS15
MAP2K7/RPN10	ENSG00000112186	MAP2K7	YHR200W	RPN10
NMRK2/AIR1	ENSG00000112214	NMRK2	YIL079C	AIR1
DGKD/SSN8	ENSG00000112237	DGKD	YNL025C	SSN8
CTTNBP2/XPT1	ENSG00000112242	CTTNBP2	YJR133W	XPT1
ACTL6B/YHI9	ENSG00000112245	ACTL6B	YHR029C	YHI9
RARB/YJL132W	ENSG00000112293	RARB	YJL132W	YJL132W
TOP2B/SAP190	ENSG00000112312	TOP2B	YKR028W	SAP190
NFKB2/FAS1	ENSG00000112319	NFKB2	YKL182W	FAS1
PPP1R12B/MVP1	ENSG00000112335	PPP1R12B	YMR004W	MVP1
DNAJC10/SKI7	ENSG00000112339	DNAJC10	YOR076C	SKI7
GTF3C1/SPE2	ENSG00000112343	GTF3C1	YOL052C	SPE2
IL4R/PEX7	ENSG00000112357	IL4R	YDR142C	PEX7
USP33/GON7	ENSG00000112531	USP33	YJL184W	GON7
PAK3/ENP1	ENSG00000112578	PAK3	YBR247C	ENP1
DCX/SPT15	ENSG00000112592	DCX	YER148W	SPT15
SNRPA/RML2	ENSG00000112651	SNRPA	YEL050C	RML2
SPAG6/MCM1	ENSG00000112658	SPAG6	YMR043W	MCM1
EXOSC5/YHR213W-B	ENSG00000112715	EXOSC5	YHR213W-B	YHR213W-B
DYNC1I2/PRP45	ENSG00000112739	DYNC1I2	YAL032C	PRP45
APBB1IP/FUN26	ENSG00000112759	APBB1IP	YAL022C	FUN26
LRCH4/HIS4	ENSG00000112769	LRCH4	YCL030C	HIS4
FAM76B/GTO3	ENSG00000112782	FAM76B	YMR251W	GTO3
SIRT6/PAP2	ENSG00000112941	SIRT6	YOL115W	PAP2
TYR/BDF1	ENSG00000112983	TYR	YLR399C	BDF1
POLD3/RKI1	ENSG00000112984	POLD3	YOR095C	RKI1
ACTN2/LYS1	ENSG00000112992	ACTN2	YIR034C	LYS1
CAPZB/SSA3	ENSG00000113013	CAPZB	YBL075C	SSA3
PHF17/AEP3	ENSG00000113048	PHF17	YPL005W	AEP3
UBE2A/GAS3	ENSG00000113100	UBE2A	YMR215W	GAS3
FGFR1/UBX3	ENSG00000113194	FGFR1	YDL091C	UBX3
FKBP6/PEX13	ENSG00000113263	FKBP6	YLR191W	PEX13
GTF2I/APE3	ENSG00000113269	GTF2I	YBR286W	APE3
SMC1B/THG1	ENSG00000113272	SMC1B	YGR024C	THG1
FBLN1/ENT5	ENSG00000113282	FBLN1	YDR153C	ENT5
ITGA8/SAN1	ENSG00000113312	ITGA8	YDR143C	SAN1
CST7/MSH2	ENSG00000113318	CST7	YOL090W	MSH2
MAP2/RPC31	ENSG00000113356	MAP2	YNL151C	RPC31
PIAS2/RNT1	ENSG00000113360	PIAS2	YMR239C	RNT1
AMPH/BUD6	ENSG00000113368	AMPH	YLR319C	BUD6
ARAF/SUB1	ENSG00000113387	ARAF	YMR039C	SUB1
MCCC1/FAT1	ENSG00000113396	MCCC1	YBR041W	FAT1
FAP/DIA3	ENSG00000113448	FAP	YDL024C	DIA3
NEBL/RAD17	ENSG00000113456	NEBL	YOR368W	RAD17
UBE2K/RAD50	ENSG00000113522	UBE2K	YNL250W	RAD50
PIK3C3/SOL2	ENSG00000113552	PIK3C3	YCR073W-A	SOL2
N4BP2/SKP1	ENSG00000113558	N4BP2	YDR328C	SKP1
SYNJ2/GLC7	ENSG00000113575	SYNJ2	YER133W	GLC7
ADCY2/FLO9	ENSG00000113580	ADCY2	YAL063C	FLO9
PPP2R5C/SFB2	ENSG00000113615	PPP2R5C	YNL049C	SFB2
RBFOX1/MRPL1	ENSG00000113645	RBFOX1	YDR116C	MRPL1
GNB1/HSP10	ENSG00000113657	GNB1	YOR020C	HSP10
HOXA9/RNH70	ENSG00000113712	HOXA9	YGR276C	RNH70
EDN1/ERV46	ENSG00000113719	EDN1	YAL042W	ERV46
MLLT10/PKC1	ENSG00000113721	MLLT10	YBL105C	PKC1
ADCYAP1R1/ATG23	ENSG00000113734	ADCYAP1R1	YLR431C	ATG23
NRD1/ARP4	ENSG00000113812	NRD1	YJL081C	ARP4
VDAC3/EST2	ENSG00000113889	VDAC3	YLR318W	EST2
PCM1/MET31	ENSG00000113916	PCM1	YPL038W	MET31
CBFA2T2/EMP46	ENSG00000114013	CBFA2T2	YLR080W	EMP46
DBC1/OGG1	ENSG00000114026	DBC1	YML060W	OGG1
ITCH/UFD4	ENSG00000114062	ITCH	YKL010C	UFD4
TP73/AAD14	ENSG00000114115	TP73	YNL331C	AAD14
TOLLIP/APC11	ENSG00000114125	TOLLIP	YDL008W	APC11
UBE2D4/ARC19	ENSG00000114209	UBE2D4	YKL013C	ARC19
RUNX1T1/YLR345W	ENSG00000114268	RUNX1T1	YLR345W	YLR345W
THOC1/BCY1	ENSG00000114302	THOC1	YIL033C	BCY1
OSBPL6/UBP3	ENSG00000114316	OSBPL6	YER151C	UBP3
SLC1A3/GPA2	ENSG00000114353	SLC1A3	YER020W	GPA2
XRCC5/UBP5	ENSG00000114374	XRCC5	YER144C	UBP5
LXN/GND1	ENSG00000114388	LXN	YHR183W	GND1
SP140/RPL24A	ENSG00000114391	SP140	YGL031C	RPL24A
MKNK1/GPB2	ENSG00000114423	MKNK1	YAL056W	GPB2
TNS1/MPC54	ENSG00000114473	TNS1	YOR177C	MPC54
REXO1/GLC3	ENSG00000114480	REXO1	YEL011W	GLC3
SAR1A/URA3	ENSG00000114491	SAR1A	YEL021W	URA3
CDC14A/NRD1	ENSG00000114503	CDC14A	YNL251C	NRD1
RAPGEF3/VMA1	ENSG00000114573	RAPGEF3	YDL185W	VMA1
CEACAM1/TPN1	ENSG00000114638	CEACAM1	YGL186C	TPN1
SENP1/DIP2	ENSG00000114650	SENP1	YLR129W	DIP2
DUSP13/HFI1	ENSG00000114745	DUSP13	YPL254W	HFI1
CIC/SUI1	ENSG00000114784	CIC	YNL244C	SUI1
LIPE/CPS1	ENSG00000114786	LIPE	YJL172W	CPS1
FDFT1/TIF4631	ENSG00000114867	FDFT1	YGR162W	TIF4631
PAFAH1B3/ORM1	ENSG00000114978	PAFAH1B3	YGR038W	ORM1
OPHN1/TPP1	ENSG00000115008	OPHN1	YMR156C	TPP1
KIF22/ARP7	ENSG00000115073	KIF22	YPR034W	ARP7
SCGN/ARP3	ENSG00000115091	SCGN	YJR065C	ARP3
PGM1/ARG8	ENSG00000115107	PGM1	YOL140W	ARG8
DDX1/DIG2	ENSG00000115112	DDX1	YDR480W	DIG2
DNM2/ZTA1	ENSG00000115129	DNM2	YBR046C	ZTA1
EPB41L2/CTA1	ENSG00000115145	EPB41L2	YDR256C	CTA1
RIMS1/GUT2	ENSG00000115159	RIMS1	YIL155C	GUT2
STX7/HHT2	ENSG00000115163	STX7	YNL031C	HHT2
RABL2B/YML079W	ENSG00000115207	RABL2B	YML079W	YML079W
KEAP1/GCN3	ENSG00000115211	KEAP1	YKR026C	GCN3
PTPRH/RPN11	ENSG00000115233	PTPRH	YFR004W	RPN11
EPHA6/PTC3	ENSG00000115241	EPHA6	YBL056W	PTC3
SCTR/PRB1	ENSG00000115257	SCTR	YEL060C	PRB1
RFX3/CWH41	ENSG00000115275	RFX3	YGL027C	CWH41
RIF1/SPC110	ENSG00000115306	RIF1	YDR356W	SPC110
RAB21/CUE4	ENSG00000115307	RAB21	YML101C	CUE4
SLC4A4/HTB2	ENSG00000115350	SLC4A4	YBL002W	HTB2
SMARCA2/YDL218W	ENSG00000115353	SMARCA2	YDL218W	YDL218W
RDH8/NAB2	ENSG00000115380	RDH8	YGL122C	NAB2
SESN1/SLX1	ENSG00000115392	SESN1	YBR228W	SLX1
MID2/BSC2	ENSG00000115414	MID2	YDR275W	BSC2
COL5A3/BLI1	ENSG00000115415	COL5A3	YKL061W	BLI1
SRCAP/CCT4	ENSG00000115484	SRCAP	YDL143W	CCT4
KIAA0020/HSH155	ENSG00000115524	KIAA0020	YMR288W	HSH155
CPB2/SNF7	ENSG00000115561	CPB2	YLR025W	SNF7
CHRNA3/NHX1	ENSG00000115616	CHRNA3	YDR456W	NHX1
KCNN2/SPO12	ENSG00000115648	KCNN2	YHR152W	SPO12
CNOT4/CSR2	ENSG00000115652	CNOT4	YPR030W	CSR2
PSEN1/SDS22	ENSG00000115685	PSEN1	YKL193C	SDS22
CPOX/YPK2	ENSG00000115694	CPOX	YMR104C	YPK2
MOK/SPE1	ENSG00000115758	MOK	YKL184W	SPE1
HSP90AA1/RPL23A	ENSG00000115762	HSP90AA1	YBL087C	RPL23A
RBL1/GRH1	ENSG00000115806	RBL1	YDR517W	GRH1
DLGAP4/PFS2	ENSG00000115808	DLGAP4	YNL317W	PFS2
CFHR2/AAC1	ENSG00000115840	CFHR2	YMR056C	AAC1
NDC80/YMR114C	ENSG00000115850	NDC80	YMR114C	YMR114C
AP4E1/CDC25	ENSG00000115904	AP4E1	YLR310C	CDC25
RSBN1/VRP1	ENSG00000115935	RSBN1	YLR337C	VRP1
MAGI3/KRR1	ENSG00000115946	MAGI3	YCL059C	KRR1
CXCL2/MRPS18	ENSG00000115963	CXCL2	YNL306W	MRPS18
AFP/SLD2	ENSG00000115966	AFP	YKL108W	SLD2
COL4A4/RVB2	ENSG00000115993	COL4A4	YPL235W	RVB2
OSTM1/FKS1	ENSG00000116001	OSTM1	YLR342W	FKS1
CDH7/ECM5	ENSG00000116017	CDH7	YMR176W	ECM5
PCNP/SSZ1	ENSG00000116044	PCNP	YHR064C	SSZ1
ARG2/IRC24	ENSG00000116096	ARG2	YIR036C	IRC24
MEF2C/ALO1	ENSG00000116133	MEF2C	YML086C	ALO1
PTPRC/RFA3	ENSG00000116147	PTPRC	YJL173C	RFA3
CACNA1S/GPX2	ENSG00000116157	CACNA1S	YBR244W	GPX2
PKP1/STE14	ENSG00000116237	PKP1	YDR410C	STE14
UBA5/RPL22A	ENSG00000116251	UBA5	YLR061W	RPL22A
STK17B/GBP2	ENSG00000116350	STK17B	YCL011C	GBP2
CDC14B/ETR1	ENSG00000116353	CDC14B	YBR026C	ETR1
ZNF510/RSA4	ENSG00000116455	ZNF510	YCR072C	RSA4
LRP2/ATP4	ENSG00000116459	LRP2	YPL078C	ATP4
ZNF506/YHR022C	ENSG00000116473	ZNF506	YHR022C	YHR022C
DUSP12/BYE1	ENSG00000116539	DUSP12	YKL005C	BYE1
ENSG00000081770/SMP1	ENSG00000116604	ENSG00000081770	YBR182C	SMP1
CADPS2/SPE3	ENSG00000116649	CADPS2	YPR069C	SPE3
HSPB11/STB6	ENSG00000116661	HSPB11	YKL072W	STB6
IL12RB2/MAD2	ENSG00000116670	IL12RB2	YJL030W	MAD2
SMARCD3/YEL023C	ENSG00000116678	SMARCD3	YEL023C	YEL023C
FYB/YLH47	ENSG00000116679	FYB	YPR125W	YLH47
MPP4/FZO1	ENSG00000116688	MPP4	YBR179C	FZO1
STRADB/EBS1	ENSG00000116698	STRADB	YDR206W	EBS1
BZW1/GCD14	ENSG00000116731	BZW1	YJL125C	GCD14
PGR/AMD1	ENSG00000116748	PGR	YML035C	AMD1
ME2/YER077C	ENSG00000116750	ME2	YER077C	YER077C
C5orf22/HSH49	ENSG00000116754	C5orf22	YOR319W	HSH49
CCNT2/PZF1	ENSG00000116809	CCNT2	YPR186C	PZF1
EPB41L3/MRPS28	ENSG00000116898	EPB41L3	YDR337W	MRPS28
COBLL1/TLG1	ENSG00000116918	COBLL1	YDR468C	TLG1
DLG3/GTR2	ENSG00000116954	DLG3	YGR163W	GTR2
TRAF5/POS5	ENSG00000116962	TRAF5	YPL188W	POS5
MRPL22/RPS10A	ENSG00000116983	MRPL22	YOR293W	RPS10A
GEMIN5/SLM2	ENSG00000117020	GEMIN5	YNL047C	SLM2
OPRK1/RIB5	ENSG00000117091	OPRK1	YBR256C	RIB5
NFE2L1/SDH2	ENSG00000117118	NFE2L1	YLL041C	SDH2
GSK3B/SSF1	ENSG00000117133	GSK3B	YHR066W	SSF1
ITGB5/RRP1	ENSG00000117155	ITGB5	YDR087C	RRP1
ERC1/SCY1	ENSG00000117266	ERC1	YGL083W	SCY1
XPO1/ROD1	ENSG00000117289	XPO1	YOR018W	ROD1
PALB2/GAL10	ENSG00000117308	PALB2	YBR019C	GAL10
DOPEY1/YGL082W	ENSG00000117385	DOPEY1	YGL082W	YGL082W
BCKDHB/VMA11	ENSG00000117394	BCKDHB	YPL234C	VMA11
KAT6A/EBP2	ENSG00000117395	KAT6A	YKL172W	EBP2
ULK2/CDC20	ENSG00000117399	ULK2	YGL116W	CDC20
GRHL2/KAP122	ENSG00000117408	GRHL2	YGL016W	KAP122
TNPO1/VMA16	ENSG00000117410	TNPO1	YHR026W	VMA16
P2RX5/NCR1	ENSG00000117425	P2RX5	YPL006W	NCR1
ITGAE/YPR1	ENSG00000117448	ITGAE	YDR368W	YPR1
DIS3/TSA1	ENSG00000117450	DIS3	YML028W	TSA1
PIBF1/YBR141C	ENSG00000117461	PIBF1	YBR141C	YBR141C
ENSG00000083622/NYV1	ENSG00000117533	ENSG00000083622	YLR093C	NYV1
NUFIP1/DPH5	ENSG00000117543	NUFIP1	YLR172C	DPH5
RRAGB/WWM1	ENSG00000117560	RRAGB	YFL010C	WWM1
CYLD/PRX1	ENSG00000117592	CYLD	YBL064C	PRX1
SLC27A5/YIR035C	ENSG00000117594	SLC27A5	YIR035C	YIR035C
ZNF324/UTP25	ENSG00000117597	ZNF324	YIL091C	UTP25
ZNF446/YNL181W	ENSG00000117676	ZNF446	YNL181W	YNL181W
ZNF8/RER2	ENSG00000117682	ZNF8	YBR002C	RER2
RPS5/PET191	ENSG00000117707	RPS5	YJR034W	PET191
FAT1/SWI1	ENSG00000117713	FAT1	YPL016W	SWI1
YTHDC1/RFA2	ENSG00000117748	YTHDC1	YNL312W	RFA2
CHMP2B/SNC1	ENSG00000117758	CHMP2B	YAL030W	SNC1
PPIE/OSH2	ENSG00000117859	PPIE	YDL019C	OSH2
ZMPSTE24/TCB2	ENSG00000117868	ZMPSTE24	YNL087W	TCB2
NOA1/YCL068C	ENSG00000117971	NOA1	YCL068C	YCL068C
REST/PEP4	ENSG00000117984	REST	YPL154C	PEP4
SSH1/RCK1	ENSG00000118046	SSH1	YGL158W	RCK1
GSTP1/NTH2	ENSG00000118094	GSTP1	YBR001C	NTH2
APLP2/RGM1	ENSG00000118263	APLP2	YMR182C	RGM1
SLCO1A2/MOT3	ENSG00000118495	SLCO1A2	YMR070W	MOT3
WBP11/POC4	ENSG00000118503	WBP11	YPL144W	POC4
EIF3I/YJR154W	ENSG00000118507	EIF3I	YJR154W	YJR154W
TXLNA/YPL067C	ENSG00000118508	TXLNA	YPL067C	YPL067C
APOB/YDR026C	ENSG00000118513	APOB	YDR026C	YDR026C
NCOA1/FMP48	ENSG00000118515	NCOA1	YGR052W	FMP48
KIF3C/CAR1	ENSG00000118520	KIF3C	YPL111W	CAR1
RAB10/YLR352W	ENSG00000118564	RAB10	YLR352W	YLR352W
GCKR/SEC22	ENSG00000118640	GCKR	YLR268W	SEC22
HADHA/SWP1	ENSG00000118705	HADHA	YMR149W	SWP1
MAPRE3/PDI1	ENSG00000118729	MAPRE3	YCL043C	PDI1
CAD/MIG3	ENSG00000118922	CAD	YER028C	MIG3
CD59/SNX4	ENSG00000118960	CD59	YJL036W	SNX4
CD82/PCL9	ENSG00000118971	CD82	YDL179W	PCL9
ATRX/RAD6	ENSG00000119048	ATRX	YGL058W	RAD6
TAF9/GUD1	ENSG00000119125	TAF9	YDL238C	GUD1
FCN1/YPR015C	ENSG00000119138	FCN1	YPR015C	YPR015C
MECOM/UTP10	ENSG00000119285	MECOM	YJL109C	UTP10
SCAMP1/RAD23	ENSG00000119318	SCAMP1	YEL037C	RAD23
PREP/MGE1	ENSG00000119326	PREP	YOR232W	MGE1
HACE1/VPS75	ENSG00000119335	HACE1	YNL246W	VPS75
SEH1L/RRD2	ENSG00000119383	SEH1L	YPL152W	RRD2
WDR47/GLE1	ENSG00000119392	WDR47	YDL207W	GLE1
OVGP1/MTG2	ENSG00000119396	OVGP1	YHR168W	MTG2
MAP3K4/BRR1	ENSG00000119397	MAP3K4	YPR057W	BRR1
PILRA/RRT13	ENSG00000119402	PILRA	YER066W	RRT13
IGSF9/MKK2	ENSG00000119408	IGSF9	YPL140C	MKK2
ABCB1/SIT4	ENSG00000119414	ABCB1	YDL047W	SIT4
AKR1B1/MIC14	ENSG00000119421	AKR1B1	YDR031W	MIC14
CPNE3/YMR130W	ENSG00000119431	CPNE3	YMR130W	YMR130W
RRN3/SUC2	ENSG00000119535	RRN3	YIL162W	SUC2
CTTN/VPS4	ENSG00000119541	CTTN	YPR173C	VPS4
MTIF2/KDX1	ENSG00000119638	MTIF2	YKL161C	KDX1
TTC39A/MLH3	ENSG00000119684	TTC39A	YPL164C	MLH3
EPS15/ALD4	ENSG00000119711	EPS15	YOR374W	ALD4
ORC1/GCD7	ENSG00000119718	ORC1	YLR291C	GCD7
MGST2/COQ6	ENSG00000119723	MGST2	YGR255C	COQ6
CHERP/TOM40	ENSG00000119725	CHERP	YMR203W	TOM40
ATG16L1/AXL1	ENSG00000119912	ATG16L1	YPR122W	AXL1
USP40/OCT1	ENSG00000119917	USP40	YKL134C	OCT1
RAD54L/PIG2	ENSG00000119938	RAD54L	YIL045W	PIG2
MAST2/XKS1	ENSG00000119950	MAST2	YGR194C	XKS1
DNAJA1/NUC1	ENSG00000120049	DNAJA1	YJL208C	NUC1
B4GALT1/AAT2	ENSG00000120053	B4GALT1	YLR027C	AAT2
CHMP5/MET17	ENSG00000120054	CHMP5	YLR303W	MET17
NFX1/PIS1	ENSG00000120088	NFX1	YPR113W	PIS1
DIMT1/PPS1	ENSG00000120129	DIMT1	YBR276C	PPS1
IPO11/RCL1	ENSG00000120158	IPO11	YOL010W	RCL1
EIF2AK1/MOB1	ENSG00000120162	EIF2AK1	YIL106W	MOB1
EPDR1/MTR2	ENSG00000120253	EPDR1	YKL186C	MTR2
SEPHS1/MRP2	ENSG00000120333	SEPHS1	YPR166C	MRP2
MRPL28/TCP1	ENSG00000120438	MRPL28	YDR212W	TCP1
CEACAM6/UTP5	ENSG00000120457	CEACAM6	YDR398W	UTP5
RBM22/GSF2	ENSG00000120458	RBM22	YML048W	GSF2
TMED2/DAN4	ENSG00000120690	TMED2	YJR151C	DAN4
ERO1LB/ALG5	ENSG00000120697	ERO1LB	YPL227C	ALG5
ZFAND6/YLR001C	ENSG00000120708	ZFAND6	YLR001C	YLR001C
TXLNG/CRZ1	ENSG00000120738	TXLNG	YNL027W	CRZ1
PPEF1/UTP20	ENSG00000120800	PPEF1	YBL004W	UTP20
LAT2/FUS1	ENSG00000120802	LAT2	YCL027W	FUS1
HUWE1/HAP3	ENSG00000120837	HUWE1	YBL021C	HAP3
ZW10/SOF1	ENSG00000120868	ZW10	YLL011W	SOF1
ALG9/FIP1	ENSG00000120885	ALG9	YJR093C	FIP1
MYBPC2/YAR064W	ENSG00000120907	MYBPC2	YAR064W	YAR064W
NOX4/PPZ2	ENSG00000120910	NOX4	YDR436W	PPZ2
ACOX3/YLR118C	ENSG00000120992	ACOX3	YLR118C	YLR118C
MTMR2/RRI1	ENSG00000121022	MTMR2	YDL216C	RRI1
PPP1R15A/YGR017W	ENSG00000121067	PPP1R15A	YGR017W	YGR017W
HSD17B14/HUT1	ENSG00000121073	HSD17B14	YPL244C	HUT1
TRIP6/RSB1	ENSG00000121361	TRIP6	YOR049C	RSB1
ACHE/SPC2	ENSG00000121552	ACHE	YML055W	SPC2
FTL/PHR1	ENSG00000121671	FTL	YOR386W	PHR1
SRRT/CTT1	ENSG00000121691	SRRT	YGR088W	CTT1
BAX/IDS2	ENSG00000121753	BAX	YJL146W	IDS2
NLK/TUL1	ENSG00000121848	NLK	YKL034W	TUL1
PIGS/CHS7	ENSG00000121853	PIGS	YHR142W	CHS7
ATXN7L3/CDC16	ENSG00000121957	ATXN7L3	YKL022C	CDC16
PGS1/YCR061W	ENSG00000121966	PGS1	YCR061W	YCR061W
PSMC5/NUP188	ENSG00000122025	PSMC5	YML103C	NUP188
UIMC1/FZF1	ENSG00000122034	UIMC1	YGL254W	FZF1
CETP/INP53	ENSG00000122126	CETP	YOR109W	INP53
MMP2/MRP4	ENSG00000122140	MMP2	YHL004W	MRP4
GNAO1/COG5	ENSG00000122176	GNAO1	YNL051W	COG5
OGFOD1/COP1	ENSG00000122218	OGFOD1	YDL145C	COP1
SH3BP2/AUS1	ENSG00000122223	SH3BP2	YOR011W	AUS1
ADD1/MPE1	ENSG00000122257	ADD1	YKL059C	MPE1
C14orf166/MDM31	ENSG00000122299	C14orf166	YHR194W	MDM31
NID2/CIT3	ENSG00000122367	NID2	YPR001W	CIT3
GMCL1/CDC3	ENSG00000122545	GMCL1	YLR314C	CDC3
SF3B2/NOP4	ENSG00000122566	SF3B2	YPL043W	NOP4
KLHL42/SLZ1	ENSG00000122705	KLHL42	YNL196C	SLZ1
GNAS/YMR317W	ENSG00000122778	GNAS	YMR317W	YMR317W
DNM1L/RSC1	ENSG00000122779	DNM1L	YGR056W	RSC1
PTHLH/YER130C	ENSG00000122877	PTHLH	YER130C	YER130C
PHACTR3/YPR011C	ENSG00000122912	PHACTR3	YPR011C	YPR011C
ERGIC2/MF(ALPHA)1	ENSG00000122952	ERGIC2	YPL187W	MF(ALPHA)1
TFAP2C/MRD1	ENSG00000122965	TFAP2C	YPR112C	MRD1
AURKA/BBP1	ENSG00000122966	AURKA	YPL255W	BBP1
PIR/DBP10	ENSG00000123064	PIR	YDL031W	DBP10
RFX2/ATG4	ENSG00000123066	RFX2	YNL223W	ATG4
SULT2B1/DMA2	ENSG00000123091	SULT2B1	YNL116W	DMA2
CNOT3/EDC2	ENSG00000123094	CNOT3	YER035W	EDC2
GP6/YEL076C-A	ENSG00000123131	GP6	YEL076C-A	YEL076C-A
PTPN4/YTM1	ENSG00000123154	PTPN4	YOR272W	YTM1
DDX18/FMP45	ENSG00000123179	DDX18	YDL222C	FMP45
KHSRP/CCC2	ENSG00000123191	KHSRP	YDR270W	CCC2
GNA11/TMA17	ENSG00000123240	GNA11	YDL110C	TMA17
EDEM2/BUD13	ENSG00000123329	EDEM2	YGL174W	BUD13
DNMT3B/GIM5	ENSG00000123349	DNMT3B	YML094W	GIM5
REM1/CDC7	ENSG00000123374	REM1	YDL017W	CDC7
TPX2/PRC1	ENSG00000123384	TPX2	YMR297W	PRC1
PDRG1/WTM1	ENSG00000123411	PDRG1	YOR230W	WTM1
EPB41L1/PPM2	ENSG00000123444	EPB41L1	YOL141W	PPM2
DOCK9/ATP11	ENSG00000123472	DOCK9	YNL315C	ATP11
DOCK3/FRE1	ENSG00000123473	DOCK3	YLR214W	FRE1
COQ9/SHY1	ENSG00000123562	COQ9	YGR112W	SHY1
CRLS1/SEC4	ENSG00000123595	CRLS1	YFL005W	SEC4
PPP1R13B/AVT4	ENSG00000123643	PPP1R13B	YNL101W	AVT4
SIGLEC1/RRP45	ENSG00000123737	SIGLEC1	YDR280W	RRP45
FKBP1A/PFK26	ENSG00000123836	FKBP1A	YIL107C	PFK26
NSFL1C/SPC29	ENSG00000123933	NSFL1C	YPL124W	SPC29
MAVS/LAP4	ENSG00000123992	MAVS	YKL103C	LAP4
F11/DIP5	ENSG00000124067	F11	YPL265W	DIP5
XRN2/YKL091C	ENSG00000124120	XRN2	YKL091C	YKL091C
DYNLL1/GPI16	ENSG00000124155	DYNLL1	YHR188C	GPI16
TESC/RVS167	ENSG00000124181	TESC	YDR388W	RVS167
SNX5/PSE1	ENSG00000124207	SNX5	YMR308C	PSE1
RPL6/TEM1	ENSG00000124209	RPL6	YML064C	TEM1
MAPKAPK5/MDM34	ENSG00000124214	MAPKAPK5	YGL219C	MDM34
P2RX7/UBA4	ENSG00000124217	P2RX7	YHR111W	UBA4
ESF1/VAM3	ENSG00000124222	ESF1	YOR106W	VAM3
RBBP9/CWC24	ENSG00000124226	RBBP9	YLR323C	CWC24
ANAPC5/DRS1	ENSG00000124228	ANAPC5	YLL008W	DRS1
SLC23A2/SNC2	ENSG00000124333	SLC23A2	YOR327C	SNC2
TMEM230/RFU1	ENSG00000124356	TMEM230	YLR073C	RFU1
DZANK1/TOS1	ENSG00000124357	DZANK1	YBR162C	TOS1
KDM2B/UBP11	ENSG00000124422	KDM2B	YKR098C	UBP11
TASP1/UBP8	ENSG00000124486	TASP1	YMR223W	UBP8
GCN1L1/SAM37	ENSG00000124491	GCN1L1	YMR060C	SAM37
RPLP0/YHC1	ENSG00000124562	RPLP0	YLR298C	YHC1
PXN/EMI1	ENSG00000124570	PXN	YDR512C	EMI1
RPH3A/YBT1	ENSG00000124574	RPH3A	YLL048C	YBT1
TRMT6/OST6	ENSG00000124641	TRMT6	YML019W	OST6
CHGB/YGR266W	ENSG00000124702	CHGB	YGR266W	YGR266W
PEBP1/CRG1	ENSG00000124713	PEBP1	YHR209W	CRG1
TBX5/ROX1	ENSG00000124766	TBX5	YPR065W	ROX1
BRAP/MIG1	ENSG00000124782	BRAP	YGL035C	MIG1
ERP29/MSA1	ENSG00000124813	ERP29	YOR066W	MSA1
NOS1/HDA3	ENSG00000124831	NOS1	YPR179C	HDA3
FUS/DSL1	ENSG00000124839	FUS	YNL258C	DSL1
IGBP1/NSG2	ENSG00000124942	IGBP1	YNL156C	NSG2
FXYD3/CDC39	ENSG00000125107	FXYD3	YCR093W	CDC39
GANAB/EMP70	ENSG00000125304	GANAB	YLR083C	EMP70
GMIP/HEF3	ENSG00000125354	GMIP	YNL014W	HEF3
RBM41/KIN82	ENSG00000125388	RBM41	YCR091W	KIN82
BIRC5/SYC1	ENSG00000125414	BIRC5	YOR179C	SYC1
LAG3/GGA2	ENSG00000125447	LAG3	YHR108W	GGA2
MLF2/ADY2	ENSG00000125450	MLF2	YCR010C	ADY2
OTUB2/REB1	ENSG00000125482	OTUB2	YBR049C	REB1
DDX24/ESC2	ENSG00000125618	DDX24	YDR363W	ESC2
ZBTB25/NSG1	ENSG00000125629	ZBTB25	YHR133C	NSG1
ARHGAP4/RPA135	ENSG00000125630	ARHGAP4	YPR010C	RPA135
ANKRD24/YKL047W	ENSG00000125651	ANKRD24	YKL047W	YKL047W
RCOR1/THO2	ENSG00000125676	RCOR1	YNL139C	THO2
LTBP4/NSE5	ENSG00000125686	LTBP4	YML023C	NSE5
BLVRB/IST1	ENSG00000125726	BLVRB	YNL265C	IST1
SLC9A1/GPI15	ENSG00000125730	SLC9A1	YNL038W	GPI15
SPTLC1/RGD1	ENSG00000125733	SPTLC1	YBR260C	RGD1
PAPOLA/PMT4	ENSG00000125734	PAPOLA	YJR143C	PMT4
CCNK/SMD2	ENSG00000125743	CCNK	YLR275W	SMD2
PCBP4/RTN2	ENSG00000125744	PCBP4	YDL204W	RTN2
RGS1/SQT1	ENSG00000125746	RGS1	YIR012W	SQT1
MRPS33/RPL18A	ENSG00000125753	MRPS33	YOL120C	RPL18A
NDUFB2/PTA1	ENSG00000125755	NDUFB2	YAL043C	PTA1
ENSG00000090269/FHL1	ENSG00000125798	ENSG00000090269	YPR104C	FHL1
NUDC/PDC2	ENSG00000125817	NUDC	YDR081C	PDC2
MAEA/YCR076C	ENSG00000125818	MAEA	YCR076C	YCR076C
ICAM1/SMB1	ENSG00000125835	ICAM1	YER029C	SMB1
STRN4/YDR222W	ENSG00000125845	STRN4	YDR222W	YDR222W
IRAK3/CCT8	ENSG00000125863	IRAK3	YJL008C	CCT8
LYZ/COF1	ENSG00000125868	LYZ	YLL050C	COF1
SI/MUD1	ENSG00000125870	SI	YBR119W	MUD1
MUL1/YDR415C	ENSG00000125912	MUL1	YDR415C	YDR415C
PDCD7/NAB6	ENSG00000125944	PDCD7	YML117W	NAB6
SPG21/INO2	ENSG00000125952	SPG21	YDR123C	INO2
DNAJB11/RAM1	ENSG00000125954	DNAJB11	YDL090C	RAM1
THPO/NAB3	ENSG00000125970	THPO	YPL190C	NAB3
CHRD/ERV41	ENSG00000125991	CHRD	YML067C	ERV41
FLT3LG/EIS1	ENSG00000126001	FLT3LG	YMR031C	EIS1
RAB11FIP3/PRE1	ENSG00000126067	RAB11FIP3	YER012W	PRE1
GNPTG/YJR084W	ENSG00000126226	GNPTG	YJR084W	YJR084W
ZNF268/DOT5	ENSG00000126432	ZNF268	YIL010W	DOT5
GOLGA3/HMT1	ENSG00000126457	GOLGA3	YBR034C	HMT1
PABPC4/SDO1	ENSG00000126524	PABPC4	YLR022C	SDO1
CD209/VPS30	ENSG00000126581	CD209	YPL120W	VPS30
MCOLN1/ECM22	ENSG00000126746	MCOLN1	YLR228C	ECM22
EFNB1/BUD27	ENSG00000126756	EFNB1	YFL023W	BUD27
AARS/TIM22	ENSG00000126768	AARS	YDL217C	TIM22
GLG1/SPO21	ENSG00000126777	GLG1	YOL091W	SPO21
KIF4A/SSA1	ENSG00000126803	KIF4A	YAL005C	SSA1
PLEKHG2/URB2	ENSG00000126838	PLEKHG2	YJR041C	URB2
PITPNM2/GEM1	ENSG00000126858	PITPNM2	YAL048C	GEM1
EXOC1/PBS2	ENSG00000126934	EXOC1	YJL128C	PBS2
DTX2/TIM8	ENSG00000126953	DTX2	YJR135W-A	TIM8
NLRC4/SNT309	ENSG00000126970	NLRC4	YPR101W	SNT309
NRCAM/CNE1	ENSG00000127022	NRCAM	YAL058W	CNE1
LAMB1/VIP1	ENSG00000127241	LAMB1	YLR410W	VIP1
SLC26A3/NUP85	ENSG00000127311	SLC26A3	YJR042W	NUP85
DLD/PNS1	ENSG00000127412	DLD	YOR161C	PNS1
WDR7/ESS1	ENSG00000127445	WDR7	YJR017C	ESS1
TXNL1/EMC1	ENSG00000127463	TXNL1	YCL045C	EMC1
IL5RA/SIN3	ENSG00000127511	IL5RA	YOL004W	SIN3
ITGA6/SLY41	ENSG00000127526	ITGA6	YOR307C	SLY41
RAPGEF4/NUP82	ENSG00000127527	RAPGEF4	YJL061W	NUP82
ENSG00000091436/ERV1	ENSG00000127554	ENSG00000091436	YGR029W	ERV1
FH/UMP1	ENSG00000127603	FH	YBR173C	UMP1
SEL1L3/GCN5	ENSG00000127616	SEL1L3	YGR252W	GCN5
TF/GIS1	ENSG00000127663	TF	YDR096W	GIS1
MYO15A/TUB1	ENSG00000127824	MYO15A	YML085C	TUB1
APOH/EHD3	ENSG00000127884	APOH	YDR036C	EHD3
NLRP1/PEX1	ENSG00000127980	NLRP1	YKL197C	PEX1
ACKR6/DUS3	ENSG00000128016	ACKR6	YLR401C	DUS3
SPAG7/ADE1	ENSG00000128050	SPAG7	YAR015W	ADE1
ORC6/MPS1	ENSG00000128052	ORC6	YDL028C	MPS1
ZC3HC1/ADE4	ENSG00000128059	ZC3HC1	YMR300C	ADE4
ESR1/TUM1	ENSG00000128309	ESR1	YOR251C	TUM1
RGS17/MET12	ENSG00000128322	RGS17	YPL023C	MET12
ANGPT2/APJ1	ENSG00000128590	ANGPT2	YNL077W	APJ1
CD200/NMA1	ENSG00000128591	CD200	YLR328W	NMA1
CMA1/ANP1	ENSG00000128604	CMA1	YEL036C	ANP1
PSME1/MRPS12	ENSG00000128626	PSME1	YNR036C	MRPS12
JPH4/YHR219W	ENSG00000128641	JPH4	YHR219W	YHR219W
MYH7/ADD66	ENSG00000128789	MYH7	YKL206C	ADD66
CEBPE/INO80	ENSG00000128908	CEBPE	YGL150C	INO80
SLC7A8/DAL82	ENSG00000128944	SLC7A8	YNL314W	DAL82
OSGEP/DUT1	ENSG00000128951	OSGEP	YBR252W	DUT1
RNF31/YER163C	ENSG00000128965	RNF31	YER163C	YER163C
SCFD1/SEC26	ENSG00000129083	SCFD1	YDR238C	SEC26
G2E3/PRE5	ENSG00000129084	G2E3	YMR314W	PRE5
HECTD1/AIM17	ENSG00000129151	HECTD1	YHL021C	AIM17
HNRNPC/DCD1	ENSG00000129187	HNRNPC	YHR144C	DCD1
RPGRIP1/GIP4	ENSG00000129219	RPGRIP1	YAL031C	GIP4
SUPT16H/DIA2	ENSG00000129221	SUPT16H	YOR080W	DIA2
TOX4/TRX3	ENSG00000129235	TOX4	YCR083W	TRX3
GEMIN2/MRM1	ENSG00000129282	GEMIN2	YOR201C	MRM1
TGM1/APM1	ENSG00000129354	TGM1	YPL259C	APM1
TINF2/NUP60	ENSG00000129422	TINF2	YAR002W	NUP60
DAZL/GNP1	ENSG00000129473	DAZL	YDR508C	GNP1
SEMA6A/SEC6	ENSG00000129484	SEMA6A	YIL068C	SEC6
TRPM7/WSC3	ENSG00000129538	TRPM7	YOL105C	WSC3
TYRO3/RUB1	ENSG00000129559	TYRO3	YDR139C	RUB1
WDR76/OST2	ENSG00000129562	WDR76	YOR103C	OST2
CAPN3/PAA1	ENSG00000129673	CAPN3	YDR071C	PAA1
SNAP23/CYK3	ENSG00000129675	SNAP23	YDL117W	CYK3
PHGDH/YPR196W	ENSG00000129682	PHGDH	YPR196W	YPR196W
COL9A3/BRE2	ENSG00000129691	COL9A3	YLR015W	BRE2
EZR/RPS4B	ENSG00000129824	EZR	YHR203C	RPS4B
MYL6/THI20	ENSG00000129946	MYL6	YOL055C	THI20
AGO1/DPP1	ENSG00000129951	AGO1	YDR284C	DPP1
TEKT2/RMT2	ENSG00000130005	TEKT2	YDR465C	RMT2
CLSPN/JHD2	ENSG00000130024	CLSPN	YJR119C	JHD2
UNC13D/PGC1	ENSG00000130055	UNC13D	YPL206C	PGC1
DPYSL2/HPA3	ENSG00000130066	DPYSL2	YEL066W	HPA3
TGFB2/NUG1	ENSG00000130119	TGFB2	YER006W	NUG1
NUP50/NTE1	ENSG00000130147	NUP50	YML059C	NTE1
CDC45/ORT1	ENSG00000130158	CDC45	YOR130C	ORT1
COMT/ELF1	ENSG00000130165	COMT	YKL160W	ELF1
LRRFIP2/GTB1	ENSG00000130175	LRRFIP2	YDR221W	GTB1
HDAC6/IQG1	ENSG00000130176	HDAC6	YPL242C	IQG1
KRT31/MNT4	ENSG00000130203	KRT31	YNR059W	MNT4
CDC6/STE13	ENSG00000130226	CDC6	YOR219C	STE13
UPRT/YMR185W	ENSG00000130227	UPRT	YMR185W	YMR185W
CDC23/YDR115W	ENSG00000130312	CDC23	YDR115W	YDR115W
CBX5/SOL4	ENSG00000130313	CBX5	YGR248W	SOL4
SUCO/SME1	ENSG00000130332	SUCO	YOR159C	SME1
MSH2/YIM1	ENSG00000130347	MSH2	YMR152W	YIM1
MAP3K1/YGL185C	ENSG00000130414	MAP3K1	YGL185C	YGL185C
DHPS/ARC40	ENSG00000130429	DHPS	YBR234C	ARC40
HOOK2/LSM4	ENSG00000130520	HOOK2	YER112W	LSM4
ARCN1/RUP1	ENSG00000130560	ARCN1	YOR138C	RUP1
PSMD5/ECM32	ENSG00000130589	PSMD5	YER176W	ECM32
PTGS1/PCM1	ENSG00000130635	PTGS1	YEL058W	PCM1
NUP188/CLB3	ENSG00000130638	NUP188	YDL155W	CLB3
CRAT/SPC97	ENSG00000130640	CRAT	YHR172W	SPC97
SH2D3C/RAD53	ENSG00000130669	SH2D3C	YPL153C	RAD53
NANS/ADH6	ENSG00000130684	NANS	YMR318C	ADH6
DFNB31/RPN13	ENSG00000130706	DFNB31	YLR421C	RPN13
CWF19L1/ARG1	ENSG00000130707	CWF19L1	YOL058W	ARG1
SEMA4G/UBC12	ENSG00000130725	SEMA4G	YLR306W	UBC12
BTAF1/SPP1	ENSG00000130726	BTAF1	YPL138C	SPP1
IKZF5/SIR3	ENSG00000130762	IKZF5	YLR442C	SIR3
BLNK/FRS1	ENSG00000130764	BLNK	YLR060W	FRS1
SORBS1/INH1	ENSG00000130770	SORBS1	YDL181W	INH1
BAMBI/SLA2	ENSG00000130787	BAMBI	YNL243W	SLA2
IL11/RPF1	ENSG00000130810	IL11	YHR088W	RPF1
MYO3A/TIF35	ENSG00000130811	MYO3A	YDR429C	TIF35
WAC/YML053C	ENSG00000130816	WAC	YML053C	YML053C
CREM/YVH1	ENSG00000130829	CREM	YIR026C	YVH1
NUBP2/YIL055C	ENSG00000130830	NUBP2	YIL055C	YIL055C
HIVEP1/UFD2	ENSG00000130939	HIVEP1	YDL190C	UFD2
TREM2/UBA1	ENSG00000130985	TREM2	YKL210W	UBA1
CRISP3/YFR016C	ENSG00000131016	CRISP3	YFR016C	YFR016C
FKBP5/MKK1	ENSG00000131023	FKBP5	YOR231W	MKK1
SRPK1/AAR2	ENSG00000131043	SRPK1	YBL074C	AAR2
BRPF3/ACS1	ENSG00000131069	BRPF3	YAL054C	ACS1
MRPS18A/AIM31	ENSG00000131097	MRPS18A	YML030W	AIM31
ENSG00000096087/TIM13	ENSG00000131142	ENSG00000096087	YGR181W	TIM13
EFHC1/COX5A	ENSG00000131143	EFHC1	YNL052W	COX5A
NCR2/KES1	ENSG00000131149	NCR2	YPL145C	KES1
HSP90AB1/VPS24	ENSG00000131165	HSP90AB1	YKL041W	VPS24
MLN/BNA2	ENSG00000131203	MLN	YJR078W	BNA2
CDC5L/BIT2	ENSG00000131233	CDC5L	YBR270C	BIT2
ITPR3/MCM22	ENSG00000131323	ITPR3	YJR135C	MCM22
ZNF184/IDP1	ENSG00000131370	ZNF184	YDL066W	IDP1
DSP/GYP6	ENSG00000131374	DSP	YJL044C	GYP6
SIRT1/DOG1	ENSG00000131462	SIRT1	YHR044C	DOG1
HNRNPH3/GRC3	ENSG00000131467	HNRNPH3	YLL035W	GRC3
JAK2/RPL27B	ENSG00000131469	JAK2	YDR471W	RPL27B
IL12RB1/MSC1	ENSG00000131470	IL12RB1	YML128C	MSC1
ABL1/VPS25	ENSG00000131475	ABL1	YJR102C	VPS25
ACOT7/TYW1	ENSG00000131477	ACOT7	YPL207W	TYW1
SH3GLB1/MRPL51	ENSG00000131495	SH3GLB1	YPR100W	MRPL51
CDC7/YEL020C	ENSG00000131503	CDC7	YEL020C	YEL020C
PCSK5/BNI1	ENSG00000131504	PCSK5	YNL271C	BNI1
SCD/BSD2	ENSG00000131507	SCD	YBR290W	BSD2
TMED1/UBC5	ENSG00000131508	TMED1	YDR059C	UBC5
ABLIM1/SEC8	ENSG00000131558	ABLIM1	YPR055W	SEC8
RAB18/MRS4	ENSG00000131653	RAB18	YKR052C	MRS4
NRP1/ACO2	ENSG00000131730	NRP1	YJL200C	ACO2
PRTFDC1/YBP2	ENSG00000131759	PRTFDC1	YGL060W	YBP2
TSPAN15/PEX11	ENSG00000131779	TSPAN15	YOL147C	PEX11
MAST3/SIP2	ENSG00000131791	MAST3	YGL208W	SIP2
MZF1/LHP1	ENSG00000131795	MZF1	YDL051W	LHP1
MYO9B/PDA1	ENSG00000131828	MYO9B	YER178W	PDA1
PSMD8/RSF2	ENSG00000131849	PSMD8	YJR127C	RSF2
SETD1A/BRO1	ENSG00000131941	SETD1A	YPL084W	BRO1
MAGEB2/ARP10	ENSG00000131966	MAGEB2	YDR106W	ARP10
EFNA2/CAJ1	ENSG00000132002	EFNA2	YER048C	CAJ1
CIRBP/HMI1	ENSG00000132017	CIRBP	YOL095C	HMI1
ATP5D/SDS24	ENSG00000132024	ATP5D	YBR214W	SDS24
IGFALS/PYC2	ENSG00000132142	IGFALS	YBR218C	PYC2
HNRNPM/ECM16	ENSG00000132153	HNRNPM	YMR128W	ECM16
MARCH2/STE20	ENSG00000132155	MARCH2	YHL007C	STE20
NDUFB7/ERG27	ENSG00000132196	NDUFB7	YLR100W	ERG27
TECR/PEX12	ENSG00000132256	TECR	YMR026C	PEX12
TIMM13/MUC1	ENSG00000132274	TIMM13	YIR019C	MUC1
CDC34/BUD32	ENSG00000132275	CDC34	YGR262C	BUD32
MTAP/TNA1	ENSG00000132326	MTAP	YGR260W	TNA1
POLR2E/PTP3	ENSG00000132334	POLR2E	YER075C	PTP3
POLRMT/SSD1	ENSG00000132357	POLRMT	YDR293C	SSD1
HCN2/CLU1	ENSG00000132361	HCN2	YMR012W	CLU1
GADD45B/INP51	ENSG00000132376	GADD45B	YIL002C	INP51
MADCAM1/RFA1	ENSG00000132383	MADCAM1	YAR007C	RFA1
MKNK2/RPL26B	ENSG00000132463	MKNK2	YGR034W	RPL26B
ENSG00000099882/MEH1	ENSG00000132470	ENSG00000099882	YKR007W	MEH1
ARVCF/HHT1	ENSG00000132475	ARVCF	YBR010W	HHT1
RANBP1/YBL081W	ENSG00000132535	RANBP1	YBL081W	YBL081W
KLHL22/MMF1	ENSG00000132541	KLHL22	YIL051C	MMF1
MED15/SWM1	ENSG00000132604	MED15	YDR260C	SWM1
SERPIND1/SAP1	ENSG00000132612	SERPIND1	YER047C	SAP1
SNAP29/SEC9	ENSG00000132639	SNAP29	YGR009C	SEC9
CRKL/POL30	ENSG00000132646	CRKL	YBR088C	POL30
LZTR1/MNN11	ENSG00000132669	LZTR1	YJL183W	MNN11
MMP11/MMS4	ENSG00000132688	MMP11	YBR098W	MMS4
CECR2/SUN4	ENSG00000132692	CECR2	YNL066W	SUN4
SMARCB1/CRC1	ENSG00000132703	SMARCB1	YOR100C	CRC1
P2RX6/DPH1	ENSG00000132768	P2RX6	YIL103W	DPH1
DERL3/YKL133C	ENSG00000132792	DERL3	YKL133C	YKL133C
ENSG00000099964/GIP2	ENSG00000132825	ENSG00000099964	YER054C	GIP2
BCL2L13/APL6	ENSG00000132842	BCL2L13	YGR261C	APL6
ENSG00000099972/TCB1	ENSG00000132872	ENSG00000099972	YOR086C	TCB1
DDT/PHM6	ENSG00000132912	DDT	YDR281C	PHM6
OSM/YML020W	ENSG00000132938	OSM	YML020W	YML020W
CABIN1/MYO1	ENSG00000133026	CABIN1	YHR023W	MYO1
TBC1D10A/TEL1	ENSG00000133056	TBC1D10A	YBL088C	TEL1
SUSD2/SCH9	ENSG00000133059	SUSD2	YHR205W	SCH9
SF3A1/POP3	ENSG00000133069	SF3A1	YNL282W	POP3
SEC14L2/CLB5	ENSG00000133101	SEC14L2	YPR120C	CLB5
ENSG00000100010/YDL199C	ENSG00000133105	ENSG00000100010	YDL199C	YDL199C
PPIL2/TMA19	ENSG00000133112	PPIL2	YKL056C	TMA19
SNRPD3/LPX1	ENSG00000133121	SNRPD3	YOR084W	LPX1
PES1/FRK1	ENSG00000133216	PES1	YPL141C	FRK1
MAPK1/MKS1	ENSG00000133246	MAPK1	YNL076W	MKS1
GGT1/FES1	ENSG00000133265	GGT1	YBR101C	FES1
PPM1F/DUG1	ENSG00000133313	PPM1F	YFR044C	DUG1
TOP3B/NSA1	ENSG00000133316	TOP3B	YGL111W	NSA1
DGCR14/TVP15	ENSG00000133318	DGCR14	YDR100W	TVP15
CRYBB2P1/MFT1	ENSG00000133392	CRYBB2P1	YML062C	MFT1
MFNG/NUT2	ENSG00000133398	MFNG	YPR168W	NUT2
CARD10/YNL134C	ENSG00000133424	CARD10	YNL134C	YNL134C
SLC25A1/RAS2	ENSG00000133703	SLC25A1	YNL098C	RAS2
ADRBK2/SXM1	ENSG00000133704	ADRBK2	YDR395W	SXM1
LGALS2/CDC60	ENSG00000133706	LGALS2	YPL160W	CDC60
GGA1/RAS1	ENSG00000133818	GGA1	YOR101W	RAS1
HIRA/YMR226C	ENSG00000133835	HIRA	YMR226C	YMR226C
SH3BP1/DNF3	ENSG00000133858	SH3BP1	YMR162C	DNF3
LGALS1/CTI6	ENSG00000133884	LGALS1	YPL181W	CTI6
HPS4/ERG28	ENSG00000133935	HPS4	YER044C	ERG28
ENSG00000100101/SUI2	ENSG00000134001	ENSG00000100101	YJR007W	SUI2
PATZ1/ELP3	ENSG00000134014	PATZ1	YPL086C	ELP3
TRIOBP/CLB6	ENSG00000134057	TRIOBP	YGR109C	CLB6
TFIP11/SSK22	ENSG00000134072	TFIP11	YCR073C	SSK22
GCAT/MNL1	ENSG00000134109	GCAT	YHR204W	MNL1
ENSG00000100118/OCA2	ENSG00000134242	ENSG00000100118	YNL056W	OCA2
CRYBB1/VTH2	ENSG00000134243	CRYBB1	YJL222W	VTH2
EIF3L/AKR1	ENSG00000134250	EIF3L	YDR264C	AKR1
NHP2L1/RIB4	ENSG00000134262	NHP2L1	YOL143C	RIB4
MICALL1/BUD7	ENSG00000134287	MICALL1	YOR299W	BUD7
ENSG00000100141/AVT2	ENSG00000134294	ENSG00000100141	YEL064C	AVT2
POLR2F/BMH1	ENSG00000134308	POLR2F	YER177W	BMH1
SOX10/RIM15	ENSG00000134318	SOX10	YFL033C	RIM15
CCDC134/TIM17	ENSG00000134375	CCDC134	YJL143W	TIM17
PICK1/SLX5	ENSG00000134376	PICK1	YDL013W	SLX5
TTC28/DED81	ENSG00000134440	TTC28	YHR019C	DED81
SLC16A8/IMP2	ENSG00000134452	SLC16A8	YIL154C	IMP2
CENPM/NSR1	ENSG00000134453	CENPM	YGR159C	NSR1
SEPT3/YKL105C	ENSG00000134470	SEPT3	YKL105C	YKL105C
SLC5A1/CCL1	ENSG00000134480	SLC5A1	YPR025C	CCL1
TPTEP1/TAT1	ENSG00000134489	TPTEP1	YBR069C	TAT1
DDX17/VRG4	ENSG00000134490	DDX17	YGL225W	VRG4
DMC1/YNR040W	ENSG00000134571	DMC1	YNR040W	YNR040W
TCF20/SAR1	ENSG00000134594	TCF20	YPL218W	SAR1
CBY1/CIN1	ENSG00000134627	CBY1	YOR349W	CIN1
TOMM22/MPT5	ENSG00000134644	TOMM22	YGL178W	MPT5
RTDR1/NOG1	ENSG00000134697	RTDR1	YPL093W	NOG1
XBP1/PRP38	ENSG00000134748	XBP1	YGR075C	PRP38
FBXO7/AIM44	ENSG00000134757	FBXO7	YPL158C	AIM44
GTPBP1/YOL073C	ENSG00000134882	GTPBP1	YOL073C	YOL073C
POLDIP3/RRT12	ENSG00000134900	POLDIP3	YCR045C	RRT12
TIMP3/STT3	ENSG00000134910	TIMP3	YGL022W	STT3
PPP6R2/ATF1	ENSG00000134954	PPP6R2	YOR377W	ATF1
SBF1/DSK2	ENSG00000135018	SBF1	YMR276W	DSK2
SUN2/PDH1	ENSG00000135046	SUN2	YPR002W	PDH1
CYB5R3/SNF3	ENSG00000135047	CYB5R3	YDL194W	SNF3
DNAL4/URE2	ENSG00000135049	DNAL4	YNL229C	URE2
ENSG00000100262/SER1	ENSG00000135069	ENSG00000100262	YOR184W	SER1
PACSIN2/MSB1	ENSG00000135148	PACSIN2	YOR188W	MSB1
AP1B1/ALG2	ENSG00000135218	AP1B1	YGL065C	ALG2
HMGXB4/SKY1	ENSG00000135250	HMGXB4	YMR216C	SKY1
TOM1/YIL001W	ENSG00000135299	TOM1	YIL001W	YIL001W
NEFH/IST3	ENSG00000135316	NEFH	YIR005W	IST3
BIK/VHS1	ENSG00000135341	BIK	YDR247W	VHS1
HMOX1/PEX22	ENSG00000135363	HMOX1	YAL055W	PEX22
THOC5/KRE33	ENSG00000135372	THOC5	YNL132W	KRE33
MCM5/APN1	ENSG00000135374	MCM5	YKL114C	APN1
ARSA/HLJ1	ENSG00000135392	ARSA	YMR161W	HLJ1
TSPO/GTT1	ENSG00000135424	TSPO	YIR038C	GTT1
RASD2/FOX2	ENSG00000135437	RASD2	YKR009C	FOX2
CBX7/GTS1	ENSG00000135439	CBX7	YGL181W	GTS1
PDGFB/NOP13	ENSG00000135486	PDGFB	YNL175C	NOP13
ACR/SUL1	ENSG00000135502	ACR	YBR294W	SUL1
RPL3/YOS9	ENSG00000135506	RPL3	YDR057W	YOS9
ZMAT5/YFL054C	ENSG00000135517	ZMAT5	YFL054C	YFL054C
RBFOX2/DGR2	ENSG00000135541	RBFOX2	YKL121W	DGR2
TAB1/MIM1	ENSG00000135596	TAB1	YOL026C	MIM1
ASCC2/CCT2	ENSG00000135624	ASCC2	YIL142W	CCT2
MTMR3/YBL059W	ENSG00000135740	MTMR3	YBL059W	YBL059W
SMCR7L/TOK1	ENSG00000135750	SMCR7L	YJL093C	TOK1
APOL1/RFC4	ENSG00000135778	APOL1	YOL094C	RFC4
MYH9/TAF5	ENSG00000135801	MYH9	YBR198C	TAF5
SAMM50/GLN1	ENSG00000135821	SAMM50	YPR035W	GLN1
GRAP2/VAM7	ENSG00000135823	GRAP2	YGL212W	VAM7
EIF3D/MAK32	ENSG00000135828	EIF3D	YCR019W	MAK32
TNRC6B/PRP43	ENSG00000135829	TNRC6B	YGL120C	PRP43
ENSG00000100357/NIP100	ENSG00000135837	ENSG00000100357	YPL174C	NIP100
SGSM3/GPI2	ENSG00000135845	SGSM3	YPL076W	GPI2
IFT27/MRPL3	ENSG00000135900	IFT27	YMR024W	MRPL3
KIAA0930/IRC4	ENSG00000135902	KIAA0930	YDR540C	IRC4
NCF4/HMRA1	ENSG00000135903	NCF4	YCR097W	HMRA1
CSF2RB/JJJ3	ENSG00000135924	CSF2RB	YJR097W	JJJ3
SLC25A17/CDC33	ENSG00000135930	SLC25A17	YOL139C	CDC33
UPK3A/COX4	ENSG00000135940	UPK3A	YGL187C	COX4
KCTD17/ISU1	ENSG00000136003	KCTD17	YPL135W	ISU1
ST13/BCK1	ENSG00000136021	ST13	YJL095W	BCK1
IL2RB/BUD21	ENSG00000136026	IL2RB	YOR078W	BUD21
RBX1/SRS2	ENSG00000136044	RBX1	YJL092W	SRS2
EP300/PWP1	ENSG00000136045	EP300	YLR196W	PWP1
L3MBTL2/RRN7	ENSG00000136098	L3MBTL2	YJL025W	RRN7
RANGAP1/GYL1	ENSG00000136111	RANGAP1	YMR192W	GYL1
ZC3H7B/YKL077W	ENSG00000136153	ZC3H7B	YKL077W	YKL077W
PHF5A/STE18	ENSG00000136158	PHF5A	YJR086W	STE18
ACO2/CDC42	ENSG00000136238	ACO2	YLR229C	CDC42
POLR3H/GCD6	ENSG00000136261	POLR3H	YDR211W	GCD6
PMM1/DOP1	ENSG00000136270	PMM1	YDR141C	DOP1
BRD1/DBP7	ENSG00000136271	BRD1	YKR024C	DBP7
MLC1/YOX1	ENSG00000136352	MLC1	YML027W	YOX1
HDAC10/FAU1	ENSG00000136371	HDAC10	YER183C	FAU1
FKBP3/YHR192W	ENSG00000136436	FKBP3	YHR192W	YHR192W
CTSG/NMT1	ENSG00000136448	CTSG	YLR195C	NMT1
GZMB/HTD2	ENSG00000136449	GZMB	YHR067W	HTD2
RBM23/NPL3	ENSG00000136450	RBM23	YDR432W	NPL3
PRMT5/YGR021W	ENSG00000136463	PRMT5	YGR021W	YGR021W
AP4S1/YPL247C	ENSG00000136485	AP4S1	YPL247C	YPL247C
POLE2/SAS3	ENSG00000136504	POLE2	YBL052C	SAS3
SOS2/GAP1	ENSG00000136521	SOS2	YKR039W	GAP1
CDKL1/YGR250C	ENSG00000136527	CDKL1	YGR250C	YGR250C
NIN/EMP47	ENSG00000136560	NIN	YFL048C	EMP47
PYGL/GAT1	ENSG00000136574	PYGL	YFL021W	GAT1
TRIM9/YHR020W	ENSG00000136628	TRIM9	YHR020W	YHR020W
PSMC6/VPS33	ENSG00000136631	PSMC6	YLR396C	VPS33
CDKN3/YSP1	ENSG00000136653	CDKN3	YHR155W	YSP1
ATP6V1D/FSF1	ENSG00000136695	ATP6V1D	YOR271C	FSF1
PIGH/YLR194C	ENSG00000136715	PIGH	YLR194C	YLR194C
PSMA3/YPR174C	ENSG00000136717	PSMA3	YPR174C	YPR174C
VTI1B/IMP4	ENSG00000136718	VTI1B	YNL075W	IMP4
TIMM9/KRE5	ENSG00000136731	TIMM9	YOR336W	KRE5
GSTZ1/HSE1	ENSG00000136738	GSTZ1	YHL002W	HSE1
AHSA1/YTA12	ENSG00000136758	AHSA1	YMR089C	YTA12
DAAM1/SIS1	ENSG00000136770	DAAM1	YNL007C	SIS1
SPTLC2/CKA2	ENSG00000136807	SPTLC2	YOR061W	CKA2
RIN3/TRX2	ENSG00000136810	RIN3	YGR209C	TRX2
SNW1/ECM29	ENSG00000136813	SNW1	YHL030W	ECM29
CHGA/IRA2	ENSG00000136848	CHGA	YOL081W	IRA2
ITPK1/SEC1	ENSG00000136854	ITPK1	YDR164C	SEC1
PPM1A/YPL260W	ENSG00000136861	PPM1A	YPL260W	YPL260W
SIX4/SOG2	ENSG00000136869	SIX4	YOR353C	SOG2
ASB2/PRP4	ENSG00000136875	ASB2	YPR178W	PRP4
ERH/UBP1	ENSG00000136878	ERH	YDL122W	UBP1
HIF1A/VMA10	ENSG00000136888	HIF1A	YHR039C-A	VMA10
SRSF5/IPI1	ENSG00000136891	SRSF5	YHR085W	IPI1
EIF5/PUP1	ENSG00000136930	EIF5	YOR157C	PUP1
SERPINA4/KEL3	ENSG00000136933	SERPINA4	YPL263C	KEL3
SLC8A3/PLP2	ENSG00000136940	SLC8A3	YOR281C	PLP2
DICER1/RPL35B	ENSG00000136942	DICER1	YDL136W	RPL35B
MTHFD1/DCC1	ENSG00000136982	MTHFD1	YCL016C	DCC1
TCL1A/DFM1	ENSG00000136986	TCL1A	YDR411C	DFM1
ZC3H14/RPA49	ENSG00000137054	ZC3H14	YNL248C	RPA49
TELO2/DOA1	ENSG00000137055	TELO2	YKL213C	DOA1
BDKRB1/HNT3	ENSG00000137074	BDKRB1	YOR258W	HNT3
GSKIP/RPS6B	ENSG00000137154	GSKIP	YBR181C	RPS6B
VRK1/CWC27	ENSG00000137168	VRK1	YPL064C	CWC27
PSMC1/STB4	ENSG00000137203	PSMC1	YMR019W	STB4
RPS6KA5/POP8	ENSG00000137265	RPS6KA5	YBL018C	POP8
PSMB5/HCM1	ENSG00000137273	PSMB5	YCR065W	HCM1
YY1/PRR1	ENSG00000137275	YY1	YKL116C	PRR1
ACIN1/BMS1	ENSG00000137312	ACIN1	YPL217C	BMS1
CCNB1IP1/SEC16	ENSG00000137337	CCNB1IP1	YPL085W	SEC16
TRIP11/RIM2	ENSG00000137409	TRIP11	YBR192W	RIM2
APEX1/CIK1	ENSG00000137497	APEX1	YMR198W	CIK1
ENSG00000100829/FMP32	ENSG00000137500	ENSG00000100829	YFL046W	FMP32
PABPN1/SIR4	ENSG00000137501	PABPN1	YDR227W	SIR4
EFS/YIP5	ENSG00000137502	EFS	YGL161C	YIP5
ARHGAP5/YGR015C	ENSG00000137509	ARHGAP5	YGR015C	YGR015C
CINP/MRPL10	ENSG00000137547	CINP	YNL284C	MRPL10
SRP54/TGS1	ENSG00000137574	SRP54	YPL157W	TGS1
CPNE6/YNR065C	ENSG00000137642	CPNE6	YNR065C	YNR065C
CHD8/XYL2	ENSG00000137673	CHD8	YLR070C	XYL2
PSMA6/TMA20	ENSG00000137699	PSMA6	YER007C-A	TMA20
NFKBIA/TOR2	ENSG00000137713	NFKBIA	YKL203C	TOR2
EMC9/YAH1	ENSG00000137714	EMC9	YPL252C	YAH1
PSME2/YJL185C	ENSG00000137752	PSME2	YJL185C	YJL185C
BRMS1L/ODC2	ENSG00000137801	BRMS1L	YOR222W	ODC2
ENSG00000100931/GCR2	ENSG00000137806	ENSG00000100931	YNL199C	GCR2
SEC23A/SPC98	ENSG00000137822	SEC23A	YNL126W	SPC98
PNN/HHF1	ENSG00000137841	PNN	YBR009C	HHF1
RABGGTA/BIO5	ENSG00000137842	RABGGTA	YNR056C	BIO5
NFATC4/WSC4	ENSG00000137845	NFATC4	YHL028W	WSC4
PLTP/ALT1	ENSG00000137872	PLTP	YLR089C	ALT1
PCIF1/YGR130C	ENSG00000137878	PCIF1	YGR130C	YGR130C
GSS/ARO8	ENSG00000137944	GSS	YGL202W	ARO8
MMP9/KGD2	ENSG00000137992	MMP9	YDR148C	KGD2
TRPC4AP/IMD2	ENSG00000138029	TRPC4AP	YHR216W	IMD2
PYGB/PTC1	ENSG00000138032	PYGB	YDL006W	PTC1
PROCR/YGR016W	ENSG00000138035	PROCR	YGR016W	YGR016W
GINS1/YPT31	ENSG00000138069	GINS1	YER031C	YPT31
NINL/DAS1	ENSG00000138081	NINL	YJL149W	DAS1
CD40/PET309	ENSG00000138095	CD40	YLR067C	PET309
UQCC/BIO4	ENSG00000138101	UQCC	YNR057C	BIO4
ZMYND8/ARP1	ENSG00000138107	ZMYND8	YHR129C	ARP1
SGK2/BSP1	ENSG00000138162	SGK2	YPR171W	BSP1
IFT52/SDP1	ENSG00000138166	IFT52	YIL113W	SDP1
MYBL2/MSS1	ENSG00000138175	MYBL2	YMR023C	MSS1
HNF4A/YND1	ENSG00000138185	HNF4A	YER005W	YND1
SLA2/HMLALPHA1	ENSG00000138279	SLA2	YCL066W	HMLALPHA1
C20orf24/TIM23	ENSG00000138297	C20orf24	YNR017W	TIM23
NFATC2/RPS24A	ENSG00000138326	NFATC2	YER074W	RPS24A
STK4/ADE17	ENSG00000138363	STK4	YMR120C	ADE17
PFDN4/KTR5	ENSG00000138378	PFDN4	YNL029C	KTR5
DOK5/CPR5	ENSG00000138398	DOK5	YDR304C	CPR5
CSTF1/PWP2	ENSG00000138442	CSTF1	YCR057C	PWP2
BMP7/MKC7	ENSG00000138448	BMP7	YDR144C	MKC7
RAE1/YKL100C	ENSG00000138600	RAE1	YKL100C	YKL100C
TPD52L2/PTM1	ENSG00000138613	TPD52L2	YKL039W	PTM1
DNAJC5/SIS2	ENSG00000138621	DNAJC5	YKR072C	SIS2
NELFCD/FMP25	ENSG00000138646	NELFCD	YLR077W	FMP25
PRPF6/PGI1	ENSG00000138663	PRPF6	YBR196C	PGI1
TUBB1/RIM4	ENSG00000138668	TUBB1	YHL024W	RIM4
PSMA7/PSY4	ENSG00000138669	PSMA7	YBL046W	PSY4
NTSR1/SEC31	ENSG00000138674	NTSR1	YDL195W	SEC31
MRGBP/CSF1	ENSG00000138688	MRGBP	YLR087C	CSF1
DIDO1/BRE5	ENSG00000138757	DIDO1	YNR051C	BRE5
GID8/SPR3	ENSG00000138758	GID8	YGR059W	SPR3
BIRC7/YOR021C	ENSG00000138772	BIRC7	YOR021C	YOR021C
ARFGAP1/PPA2	ENSG00000138777	ARFGAP1	YMR267W	PPA2
AVP/NDI1	ENSG00000138796	AVP	YML120C	NDI1
COL20A1/IML3	ENSG00000138823	COL20A1	YBR107C	IML3
CHRNA4/COX12	ENSG00000138829	CHRNA4	YLR038C	COX12
EEF1A2/YER085C	ENSG00000138834	EEF1A2	YER085C	YER085C
PTK6/SKO1	ENSG00000138835	PTK6	YNL167C	SKO1
GMEB2/YLR036C	ENSG00000139112	GMEB2	YLR036C	YLR036C
C20orf27/PEP7	ENSG00000139132	C20orf27	YDR323C	PEP7
SPEF1/YLR290C	ENSG00000139180	SPEF1	YLR290C	YLR290C
CDC25B/PEX5	ENSG00000139197	CDC25B	YDR244W	PEX5
ARFRP1/SYT1	ENSG00000139218	ARFRP1	YPR095C	SYT1
NDUFAF5/ADY3	ENSG00000139220	NDUFAF5	YDL239C	ADY3
TRIB3/SMX3	ENSG00000139343	TRIB3	YPR182W	SMX3
RASSF2/CHA1	ENSG00000139410	RASSF2	YCL064C	CHA1
CSNK2A1/YJR107W	ENSG00000139567	CSNK2A1	YJR107W	YJR107W
ANGPT4/RPS8A	ENSG00000139610	ANGPT4	YBL072C	RPS8A
HM13/RSC8	ENSG00000139613	HM13	YFR037C	RSC8
SNPH/MED8	ENSG00000139636	SNPH	YBR193C	MED8
MYLK2/YER156C	ENSG00000139637	MYLK2	YER156C	YER156C
SIRPB1/YJL068C	ENSG00000139684	SIRPB1	YJL068C	YJL068C
SEC23B/SLY1	ENSG00000139719	SEC23B	YDR189W	SLY1
FERMT1/TMA22	ENSG00000139726	FERMT1	YJR014W	TMA22
HAO1/RTT101	ENSG00000139842	HAO1	YJL047C	RTT101
PDYN/YJL055W	ENSG00000139910	PDYN	YJL055W	YJL055W
PLCB4/HAT1	ENSG00000139998	PLCB4	YPL001W	HAT1
MYL9/KOG1	ENSG00000140006	MYL9	YHR186C	KOG1
HCK/PRY1	ENSG00000140092	HCK	YJL079C	PRY1
CRNKL1/TYS1	ENSG00000140105	CRNKL1	YGR185C	TYS1
POFUT1/HNM1	ENSG00000140199	POFUT1	YGL077C	HNM1
SAMHD1/QRI5	ENSG00000140262	SAMHD1	YLR204W	QRI5
PAK7/ADH2	ENSG00000140263	PAK7	YMR303C	ADH2
KIF3B/YDL085C-A	ENSG00000140264	KIF3B	YDL085C-A	YDL085C-A
NOP56/TOA2	ENSG00000140307	NOP56	YKL058W	TOA2
IDH3B/SRP14	ENSG00000140319	IDH3B	YDL092W	SRP14
MAPRE1/EDC3	ENSG00000140326	MAPRE1	YEL015W	EDC3
JAG1/LST8	ENSG00000140332	JAG1	YNL006W	LST8
CDK5RAP1/BUD14	ENSG00000140368	CDK5RAP1	YAR014C	BUD14
SNTA1/AIM45	ENSG00000140374	SNTA1	YPR004C	AIM45
OXT/ARG7	ENSG00000140386	OXT	YMR062C	ARG7
TTI1/YGR079W	ENSG00000140391	TTI1	YGR079W	YGR079W
E2F1/TUP1	ENSG00000140395	E2F1	YCR084C	TUP1
RPRD1B/AMS1	ENSG00000140400	RPRD1B	YGL156W	AMS1
PXMP4/NNF2	ENSG00000140416	PXMP4	YGR089W	NNF2
CHMP4B/MCK1	ENSG00000140443	CHMP4B	YNL307C	MCK1
BPI/DIT2	ENSG00000140459	BPI	YDR402C	DIT2
CST3/RAD16	ENSG00000140464	CST3	YBR114W	RAD16
ASIP/ERG5	ENSG00000140465	ASIP	YMR015C	ERG5
CST4/YSP3	ENSG00000140479	CST4	YOR003W	YSP3
ACTR5/SSP2	ENSG00000140488	ACTR5	YOR242C	SSP2
WFDC2/CSR1	ENSG00000140522	WFDC2	YLR380W	CSR1
AHCY/YMR210W	ENSG00000140526	AHCY	YMR210W	YMR210W
DHX35/IPL1	ENSG00000140538	DHX35	YPL209C	IPL1
DNTTIP1/LST7	ENSG00000140543	DNTTIP1	YGR057C	LST7
MAP1LC3A/OYE3	ENSG00000140564	MAP1LC3A	YPL171C	OYE3
SYNDIG1/RVS161	ENSG00000140600	SYNDIG1	YCR009C	RVS161
PIGU/SEC53	ENSG00000140650	PIGU	YFL045C	SEC53
TNNC2/YJR120W	ENSG00000140678	TNNC2	YJR120W	YJR120W
APMAP/HUA1	ENSG00000140682	APMAP	YGR268C	HUA1
ZNF516/YGR122W	ENSG00000140694	ZNF516	YGR122W	YGR122W
USP14/QCR2	ENSG00000140740	USP14	YPR191W	QCR2
VAPA/GRX3	ENSG00000140830	VAPA	YDR098C	GRX3
MYOM1/RPL9A	ENSG00000140937	MYOM1	YGL147C	RPL9A
MYL12A/RPL3	ENSG00000140986	MYL12A	YOR063W	RPL3
CEP76/KIN4	ENSG00000140992	CEP76	YOR233W	KIN4
CEP192/YDR333C	ENSG00000141002	CEP192	YDR333C	YDR333C
RNMT/MCD4	ENSG00000141012	RNMT	YKL165C	MCD4
SMAD7/REC107	ENSG00000141013	SMAD7	YJR021C	REC107
LAMA1/DIG1	ENSG00000141027	LAMA1	YPL049C	DIG1
RNF125/SSH4	ENSG00000141084	RNF125	YKL124W	SSH4
ANKRD12/PRS2	ENSG00000141127	ANKRD12	YER099C	PRS2
NOL4/DBP6	ENSG00000141141	NOL4	YNR038W	DBP6
POLI/VPS53	ENSG00000141252	POLI	YJL029C	VPS53
MIB1/MDR1	ENSG00000141258	MIB1	YGR100W	MDR1
RBBP8/APE2	ENSG00000141279	RBBP8	YKL157W	APE2
RIOK3/CHC1	ENSG00000141367	RIOK3	YGL206C	CHC1
CSTF2/RPT1	ENSG00000141385	CSTF2	YKL145W	RPT1
PSMD10/INM2	ENSG00000141401	PSMD10	YDR287W	INM2
ATG4A/DPM1	ENSG00000141429	ATG4A	YPR183W	DPM1
TBL1X/DAL80	ENSG00000141448	TBL1X	YKR034W	DAL80
GPR143/YPL277C	ENSG00000141480	GPR143	YPL277C	YPL277C
PGRMC1/ORC2	ENSG00000141503	PGRMC1	YBR060C	ORC2
POLA1/MRL1	ENSG00000141510	POLA1	YPR079W	MRL1
MID1/RDI1	ENSG00000141522	MID1	YDL135C	RDI1
NKAP/MCH4	ENSG00000141526	NKAP	YOL119C	MCH4
NXT2/DED1	ENSG00000141543	NXT2	YOR204W	DED1
GUCY2F/NAR1	ENSG00000141562	GUCY2F	YNL240C	NAR1
ENSG00000101898/ATG18	ENSG00000141580	ENSG00000101898	YFR021W	ATG18
ALG13/HTS1	ENSG00000141639	ALG13	YPR033C	HTS1
PRPS2/SOK2	ENSG00000141646	PRPS2	YMR016C	SOK2
TLR8/FAB1	ENSG00000141720	TLR8	YFR019W	FAB1
AMMECR1/DIB1	ENSG00000141759	AMMECR1	YPR082C	DIB1
CHRDL1/ZRT2	ENSG00000141873	CHRDL1	YLR130C	ZRT2
WDR13/PFK1	ENSG00000141959	WDR13	YGR240C	PFK1
SUV39H1/CDC24	ENSG00000141968	SUV39H1	YAL041W	CDC24
GLRA2/NOP56	ENSG00000141985	GLRA2	YLR197W	NOP56
XIAP/SOD1	ENSG00000142168	XIAP	YJR104C	SOD1
STAG2/PTK1	ENSG00000142178	STAG2	YKL198C	PTK1
MCF2/ARN2	ENSG00000142185	MCF2	YHL047C	ARN2
F9/RPL7A	ENSG00000142192	F9	YGL076C	RPL7A
ABCD1/TPK3	ENSG00000142208	ABCD1	YKL166C	TPK3
CCDC22/MYO4	ENSG00000142347	CCDC22	YAL029C	MYO4
CACNA1F/SUR1	ENSG00000142453	CACNA1F	YPL057C	SUR1
SYP/GYP5	ENSG00000142459	SYP	YPL249C	GYP5
PLP2/PRE3	ENSG00000142507	PLP2	YJL001W	PRE3
BMX/RPS11B	ENSG00000142534	BMX	YBR048W	RPS11B
PLS3/CUE3	ENSG00000142552	PLS3	YGL110C	CUE3
NAA10/KEM1	ENSG00000142599	NAA10	YGL173C	KEM1
RENBP/PEX14	ENSG00000142655	RENBP	YGL153W	PEX14
ELF4/RPL11B	ENSG00000142676	ELF4	YGR085C	RPL11B
SMARCA1/BUD20	ENSG00000142684	SMARCA1	YLR074C	BUD20
MTMR8/PSD2	ENSG00000142765	MTMR8	YGR170W	PSD2
ASB9/YGK3	ENSG00000142875	ASB9	YOL128C	YGK3
ENSG00000102050/PTP1	ENSG00000142949	ENSG00000102050	YDL230W	PTP1
RBBP7/NUR1	ENSG00000142973	RBBP7	YDL089W	NUR1
PPP1R2P9/MSN1	ENSG00000143033	PPP1R2P9	YOL116W	MSN1
KCND1/FAR11	ENSG00000143093	KCND1	YNL127W	FAR11
OPN1LW/PUP3	ENSG00000143106	OPN1LW	YER094C	PUP3
FMR1/URK1	ENSG00000143179	FMR1	YNR012W	URK1
PIM2/PHO2	ENSG00000143190	PIM2	YDL106C	PHO2
SLC35A2/TPI1	ENSG00000143198	SLC35A2	YDR050C	TPI1
PQBP1/MNS1	ENSG00000143199	PQBP1	YJR131W	MNS1
PCSK1N/RPL14A	ENSG00000143314	PCSK1N	YKL006W	RPL14A
EMD/REX4	ENSG00000143319	EMD	YOL080C	REX4
TAZ/RFS1	ENSG00000143321	TAZ	YBR052C	RFS1
PGK1/GIC2	ENSG00000143322	PGK1	YDR309C	GIC2
GATA1/RGS2	ENSG00000143333	GATA1	YOR107W	RGS2
MAGT1/PPX1	ENSG00000143363	MAGT1	YHR201C	PPX1
SMS/MAD1	ENSG00000143367	SMS	YGL086W	MAD1
PHEX/NAM8	ENSG00000143368	PHEX	YHR086W	NAM8
UBL4A/SET1	ENSG00000143379	UBL4A	YHR119W	SET1
EEA1/PIK1	ENSG00000143393	EEA1	YNL267W	PIK1
RP2/NCA2	ENSG00000143398	RP2	YPR155C	NCA2
PHF16/HEM12	ENSG00000143412	PHF16	YDR047W	HEM12
CDK16/STR3	ENSG00000143416	CDK16	YGL184C	STR3
USP11/LAG1	ENSG00000143418	USP11	YHL003C	LAG1
PCYT1B/IGO1	ENSG00000143420	PCYT1B	YNL157W	IGO1
HTATSF1/RTG3	ENSG00000143437	HTATSF1	YBL103C	RTG3
VGLL1/PHO85	ENSG00000143466	VGLL1	YPL031C	PHO85
CD40LG/VBA4	ENSG00000143469	CD40LG	YDR119W	VBA4
TIMP1/TMA64	ENSG00000143486	TIMP1	YDR117C	TMA64
FGD1/SET5	ENSG00000143499	FGD1	YHR207C	SET5
PIN4/FMP30	ENSG00000143507	PIN4	YPL103C	FMP30
PORCN/FYV7	ENSG00000143549	PORCN	YLR068W	FYV7
MAGED2/ZRT1	ENSG00000143570	MAGED2	YGL255W	ZRT1
KLF8/NTH1	ENSG00000143575	KLF8	YDR001C	NTH1
SYTL4/RPC17	ENSG00000143578	SYTL4	YJL011C	RPC17
CENPI/GZF3	ENSG00000143614	CENPI	YJL110C	GZF3
DRP2/CYT2	ENSG00000143621	DRP2	YKL087C	CYT2
TAF7L/ARP8	ENSG00000143632	TAF7L	YOR141C	ARP8
PBDC1/YCL047C	ENSG00000143641	PBDC1	YCL047C	YCL047C
ENSG00000102391/NDJ1	ENSG00000143669	ENSG00000102391	YOL104C	NDJ1
ARMCX3/LTP1	ENSG00000143727	ARMCX3	YPR073C	LTP1
HTR2A/ARF1	ENSG00000143761	HTR2A	YDL192W	ARF1
NDFIP2/MRPS5	ENSG00000143799	NDFIP2	YBR251W	MRPS5
TNFSF13B/GRX5	ENSG00000143801	TNFSF13B	YPL059W	GRX5
MLNR/YPS3	ENSG00000143839	MLNR	YLR121C	YPS3
CAB39L/NHP6B	ENSG00000143842	CAB39L	YBR089C-A	NHP6B
KLF5/YNL024C	ENSG00000143878	KLF5	YNL024C	YNL024C
STK24/PEF1	ENSG00000143933	STK24	YGR058W	PEF1
ACP5/SPA2	ENSG00000143970	ACP5	YLL021W	SPA2
DNAJC3/CIA1	ENSG00000144021	DNAJC3	YDR267C	CIA1
UGGT2/DBP2	ENSG00000144028	UGGT2	YNL112W	DBP2
ARHGEF7/TVP18	ENSG00000144063	ARHGEF7	YMR071C	TVP18
FGF9/THR4	ENSG00000144115	FGF9	YCR053W	THR4
SGCG/OSW5	ENSG00000144366	SGCG	YMR148W	OSW5
PARP4/YPT52	ENSG00000144566	PARP4	YKR014C	YPT52
SUPT20H/FCP1	ENSG00000144579	SUPT20H	YMR277W	FCP1
MRPS31/CAF40	ENSG00000144580	MRPS31	YNL288W	CAF40
KPNA3/YDL119C	ENSG00000144659	KPNA3	YDL119C	YDL119C
FLT1/PSR1	ENSG00000144677	FLT1	YLL010C	PSR1
RGCC/RPL32	ENSG00000144713	RGCC	YBL092W	RPL32
VWA8/SHQ1	ENSG00000144736	VWA8	YIL104C	SHQ1
DGKH/SGM1	ENSG00000144747	DGKH	YJR134C	SGM1
KATNAL1/USO1	ENSG00000144821	KATNAL1	YDL058W	USO1
INTS6/ATG3	ENSG00000144848	INTS6	YNR007C	ATG3
TSC22D1/SRP102	ENSG00000144867	TSC22D1	YKL154W	SRP102
CLN5/COQ9	ENSG00000144891	CLN5	YLR201C	COQ9
OLFM4/OSH7	ENSG00000144909	OLFM4	YHR001W	OSH7
MSLN/RAD14	ENSG00000145012	MSLN	YMR201C	RAD14
TRADD/SRO7	ENSG00000145087	TRADD	YPR032W	SRO7
HSF4/LCL2	ENSG00000145147	HSF4	YLR104W	LCL2
CORO1A/PSA1	ENSG00000145191	CORO1A	YDL055C	PSA1
MAPK3/CRS5	ENSG00000145287	MAPK3	YOR031W	CRS5
PHKB/CTK1	ENSG00000145349	PHKB	YKL139W	CTK1
NUTF2/SWI6	ENSG00000145362	NUTF2	YLR182W	SWI6
NUP93/CLN2	ENSG00000145386	NUP93	YPL256C	CLN2
CENPT/YPR172W	ENSG00000145391	CENPT	YPR172W	YPR172W
TSNAXIP1/BNA1	ENSG00000145526	TSNAXIP1	YJR025C	BNA1
NFAT5/TSC13	ENSG00000145545	NFAT5	YDL015C	TSC13
N4BP1/RPL37A	ENSG00000145592	N4BP1	YLR185W	RPL37A
CBLN1/YHL044W	ENSG00000145649	CBLN1	YHL044W	YHL044W
ARL2BP/RGA2	ENSG00000145675	ARL2BP	YDR379W	RGA2
ZNF423/IRA1	ENSG00000145715	ZNF423	YBR140C	IRA1
CCL22/AST2	ENSG00000145730	CCL22	YER101C	AST2
CCL17/EGD1	ENSG00000145741	CCL17	YPL037C	EGD1
CTCF/DHH1	ENSG00000145833	CTCF	YDL160C	DHH1
ACD/MRPS17	ENSG00000145901	ACD	YMR188C	MRPS17
POLR2C/SNU13	ENSG00000145912	POLR2C	YEL026W	SNU13
PARD6A/MMS21	ENSG00000145916	PARD6A	YEL019C	MMS21
ZNF821/RTT105	ENSG00000146067	ZNF821	YER104W	RTT105
MMP15/ESF2	ENSG00000146109	MMP15	YNR054C	ESF2
USB1/CFD1	ENSG00000146192	USB1	YIL003W	CFD1
CCDC113/SWD1	ENSG00000146247	CCDC113	YAR003W	SWD1
NME3/RDH54	ENSG00000146414	NME3	YBR073W	RDH54
PSMD7/MUM2	ENSG00000146457	PSMD7	YBR057C	MUM2
VAC14/ARF3	ENSG00000146535	VAC14	YOR094W	ARF3
TANGO6/YCR016W	ENSG00000146540	TANGO6	YCR016W	YCR016W
COG4/MAK10	ENSG00000146576	COG4	YEL053C	MAK10
PLA2G15/ACA1	ENSG00000146592	PLA2G15	YER045C	ACA1
[truncated: 1,178 more rows]
