# Supplementary material for: Scope and limitations of yeast as a model organism for studying human tissue-specific pathways
Source: BMC Syst Biol. 2015 Dec 29;9:96. doi: 10.1186/s12918-015-0253-0 (PMC4696342; doi:10.1186/s12918-015-0253-0)
Supplement: Additional file 1 — Network alignments. Compressed (*.zip) file containing individual tissue-specific alignments. (ZIP 5181 Kb) [file 12918_2015_253_MOESM1_ESM.zip › alignments/Heart_AlignGraph_edges.tsv]

First_ortholog_pair	Second_ortholog_pair
OSBP/CLP1	NFYA/COS9
ZNF451/ADI1	KRIT1/FEN1
POLR2I/SBA1	IFRD1/CNS1
GID8/SPR3	VPS41/KEL1
TBP/CDC14	VPS41/KEL1
TRMT1/YPR022C	STAB1/YDR114C
CPSF1/MPM1	UTP18/FMP37
GYG2/UBI4	TTC19/BAT2
GYG2/UBI4	PSMC4/TRX1
FH/UMP1	ZMYND11/GIS2
ENSG00000100010/YDL199C	IL20RA/HDA1
BCAS1/TTI1	RALBP1/KCS1
VGLL1/PHO85	RB1CC1/ULS1
NSMAF/YRA2	STRAP/SVF1
GYG2/UBI4	KCNG1/CUP1-1
IFI35/HSC82	ARNTL2/SWD3
GAB2/SKI6	HMGB3/RRP42
TRIM37/TFG2	ABCF2/URN1
SMARCA2/YDL218W	UBA6/RNA15
MINPP1/MYO2	GAB2/SKI6
DNAJC5/SIS2	EDC4/SWR1
SF3A1/POP3	TRIO/ECM14
MAPRE3/PDI1	MSR1/HEM13
SBF1/DSK2	SKIV2L2/YMR086W
CCL20/MRPL9	STAU2/MRPL22
GYG2/UBI4	ATP6V1H/CMP2
MBD3/KIN2	ATP6V1H/CMP2
GYG2/UBI4	POLR2B/TOM1
STXBP2/RPS15	MRPS10/RPS2
VGLL1/PHO85	MAPK9/YNR064C
TDP2/ZRG17	COL23A1/MPS2
WFS1/RPC40	ARID4B/ISW1
RAB5C/HEK2	SYNE2/SGV1
EVA1A/PRP22	CBLN4/CEF1
ASUN/GIM3	RELT/COY1
CCDC47/RTK1	MRPL43/NOP12
PLCD4/SPT4	C4orf27/RPB5
SMC1A/PRE9	GYG2/UBI4
MRVI1/DMA1	GYG2/UBI4
PVR/VTC2	GYG2/UBI4
GLI2/YPL162C	GYG2/UBI4
BCAP29/NUP84	GYG2/UBI4
XAB2/MDN1	GYG2/UBI4
SLC1A3/GPA2	GYG2/UBI4
ABCB1/SIT4	GYG2/UBI4
DHPS/ARC40	GYG2/UBI4
BRPF3/ACS1	GYG2/UBI4
GGT1/FES1	GYG2/UBI4
DIDO1/BRE5	GYG2/UBI4
POFUT1/HNM1	GYG2/UBI4
CST3/RAD16	GYG2/UBI4
RNF125/SSH4	GYG2/UBI4
CALB1/MGA2	GYG2/UBI4
DBP/TRM82	GYG2/UBI4
SH3GL2/TVP23	GYG2/UBI4
EIF4G2/GRX1	GYG2/UBI4
GTF2H3/RPP2B	GYG2/UBI4
HMGCR/OPY1	GYG2/UBI4
TARS/SSA4	GYG2/UBI4
RTN4/SSB2	GYG2/UBI4
ARHGEF10L/PRP19	PITHD1/SPP382
CORO1C/RPA14	LAMC2/RPO26
AMMECR1/DIB1	POLR3E/TUF1
NGEF/SUP35	RIOK2/LSB1
IFT57/SGS1	ALDH18A1/YJR011C
PICALM/FAA2	LZTS1/VMA8
SEMA4G/UBC12	NCKAP1/AHA1
CLEC11A/PRE4	RPL18/PUP2
ACSL4/POP4	EPN1/ATP12
PTPN3/SPS1	CNN2/IDH1
SF3A1/POP3	HMG20B/YPL034W
RARS/BSC5	SEC61A2/CTR86
OAZ1/HYM1	CD84/SEC63
DGCR14/TVP15	ATXN3/TAE1
MECOM/UTP10	EML1/UTP15
POLE4/VAS1	ARFGEF1/KSP1
C20orf27/PEP7	PPAP2A/PEP3
RBM23/NPL3	PDK3/SNP1
CTTN/VPS4	SRBD1/PRO1
SF3A1/POP3	WIPI1/NOP15
CHMP4B/MCK1	TRIP13/PMD1
FGF4/CHA4	TCF3/DPB11
SIRT1/DOG1	MBD3/KIN2
TBP/CDC14	MBD3/KIN2
PECR/SCL1	SMC1A/PRE9
IDH3B/SRP14	XRCC1/SRO9
CAMKK2/PCL1	XRCC1/SRO9
WNT6/VPS16	SCARB1/HXT10
GEMIN5/SLM2	EED/RIO2
EZR/RPS4B	LMAN1/SSB1
IKZF5/SIR3	LMAN1/SSB1
RBM23/NPL3	LMAN1/SSB1
P2RX7/UBA4	MCM6/SNF2
CDH9/UBC4	USP33/GON7
CTSH/TRA1	DCX/SPT15
SMS/MAD1	TYR/BDF1
ARHGAP4/RPA135	ITGA8/SAN1
CLEC11A/PRE4	PIAS2/RNT1
ATG4A/DPM1	PTPRH/RPN11
GOSR2/ARF2	RDH8/NAB2
PLEKHA8/RDS3	KIAA0020/HSH155
MYL9/KOG1	PSEN1/SDS22
CDC25B/PEX5	REST/PEP4
WNT3/YPT53	APLP2/RGM1
RNF32/IES6	OVGP1/MTG2
MLNR/YPS3	OGFOD1/COP1
STK4/ADE17	SLC23A2/SNC2
PRKD2/OTU1	KIF4A/SSA1
OGFOD2/YGL159W	ORC6/MPS1
DNAJC5/SIS2	CDC7/YEL020C
FCGRT/CMK1	MAST3/SIP2
GLRA2/NOP56	HNRNPM/ECM16
ZNF106/CDH1	SEC14L2/CLB5
SSBP1/LSM12	SEC14L2/CLB5
RTN4/SSB2	GGT1/FES1
CARD8/UBR1	RBX1/SRS2
WNT3/YPT53	PSMC6/VPS33
PSMD7/MUM2	PSMA3/YPR174C
OSBP/CLP1	PPM1A/YPL260W
KDELR1/SNF8	PSMB5/HCM1
NPDC1/UPC2	PNN/HHF1
GTF2H3/RPP2B	DIDO1/BRE5
RTN4/SSB2	DIDO1/BRE5
STAT1/PBP1	DIDO1/BRE5
LHPP/CAT5	SIRPB1/YJL068C
TBP/CDC14	CHMP4B/MCK1
OSBP/CLP1	RGCC/RPL32
TBP/CDC14	ARL2BP/RGA2
SCG3/MRPS8	TAF1C/RSM24
COMP/RPL2A	TJP1/RPS30A
RAB2A/YCR100C	NBN/PNG1
PSMD14/FPK1	NEFL/IES1
NDUFC1/SPC1	KLHDC4/CAN1
GMNN/SPT23	PRKD2/OTU1
DUSP16/DBF2	ICAM5/YNL155W
MRPL32/ORC5	SIGLEC5/PAF1
MPP2/PSK2	DNAJC2/YCR090C
PLCD4/SPT4	EIF3A/TFG1
KANSL3/DAS2	P2RX1/PDB1
CLDN16/YDL156W	WFS1/RPC40
BYSL/SEC27	FRG1/CPR6
OSBP/CLP1	RAPGEF2/GCY1
TDP2/ZRG17	ASIC1/RPN1
CLIC5/UBX2	TBP/CDC14
PEX5L/DNM1	CLDN16/YDL156W
