# Supplementary material for: Scope and limitations of yeast as a model organism for studying human tissue-specific pathways
Source: BMC Syst Biol. 2015 Dec 29;9:96. doi: 10.1186/s12918-015-0253-0 (PMC4696342; doi:10.1186/s12918-015-0253-0)
Supplement: Additional file 1 — Network alignments. Compressed (*.zip) file containing individual tissue-specific alignments. (ZIP 5181 Kb) [file 12918_2015_253_MOESM1_ESM.zip › alignments/Liver_AlignGraph_nodes.tsv]

ID	Human_EnsemblGeneID	Human_Symbol	Yeast_EnsemblGeneID	Yeast_Symbol
TSPAN6/DPM1	ENSG00000000419	TSPAN6	YPR183W	DPM1
DPM1/BEM1	ENSG00000000938	DPM1	YBR200W	BEM1
SCYL3/GSH1	ENSG00000001084	SCYL3	YJL101C	GSH1
FGR/HAP2	ENSG00000001167	FGR	YGL237C	HAP2
CFH/BNA5	ENSG00000002586	CFH	YLR231C	BNA5
GCLC/HUL4	ENSG00000002746	GCLC	YJR036C	HUL4
NFYA/WHI5	ENSG00000002822	NFYA	YOR083W	WHI5
SEMA3F/CTR1	ENSG00000003147	SEMA3F	YPR124W	CTR1
CFTR/GIS4	ENSG00000003402	CFTR	YML006C	GIS4
KRIT1/DFG5	ENSG00000003436	KRIT1	YMR238W	DFG5
RAD52/NRP1	ENSG00000003756	RAD52	YDL167C	NRP1
BAD/CSM4	ENSG00000004059	BAD	YPL200W	CSM4
CD99/FEN1	ENSG00000004399	CD99	YCR034W	FEN1
AOC1/ADK1	ENSG00000004455	AOC1	YDR226W	ADK1
HECW1/PPT1	ENSG00000004478	HECW1	YGR123C	PPT1
MAD1L1/ATG1	ENSG00000004660	MAD1L1	YGL180W	ATG1
LASP1/ACP1	ENSG00000004779	LASP1	YKL192C	ACP1
M6PR/YGR201C	ENSG00000004838	M6PR	YGR201C	YGR201C
ICA1/YDR307W	ENSG00000004866	ICA1	YDR307W	YDR307W
ALS2/DNL4	ENSG00000005156	ALS2	YOR005C	DNL4
CASP10/RET3	ENSG00000005243	CASP10	YPL010W	RET3
CFLAR/PST2	ENSG00000005302	CFLAR	YDR032C	PST2
TFPI/BDF2	ENSG00000005339	TFPI	YDL070W	BDF2
RBM5/SIA1	ENSG00000005421	RBM5	YOR137C	SIA1
MTMR7/MDL1	ENSG00000005471	MTMR7	YLR188W	MDL1
ARF5/YDR352W	ENSG00000005893	ARF5	YDR352W	YDR352W
POLDIP2/FAP7	ENSG00000006007	POLDIP2	YDL166C	FAP7
PLXND1/APL4	ENSG00000006125	PLXND1	YPR029C	APL4
AK2/ADH7	ENSG00000006194	AK2	YCR105W	ADH7
CD38/GRX6	ENSG00000006468	CD38	YDL010W	GRX6
FKBP4/LCB5	ENSG00000006530	FKBP4	YLR260W	LCB5
KDM1A/YMR010W	ENSG00000006704	KDM1A	YMR010W	YMR010W
CAMKK1/VPS41	ENSG00000006715	CAMKK1	YDR080W	VPS41
RECQL/TID3	ENSG00000006788	RECQL	YIL144W	TID3
HSPB6/IZH2	ENSG00000006831	HSPB6	YOL002C	IZH2
ARHGAP33/KIC1	ENSG00000007047	ARHGAP33	YHR102W	KIC1
NDUFAB1/UTP4	ENSG00000007168	NDUFAB1	YDR324C	UTP4
PDK4/MET10	ENSG00000007171	PDK4	YFR030W	MET10
ZMYND10/DYN1	ENSG00000007174	ZMYND10	YKR054C	DYN1
ST7/HOF1	ENSG00000007237	ST7	YMR032W	HOF1
CDC27/TRS33	ENSG00000007255	CDC27	YOR115C	TRS33
SLC4A1/KIN2	ENSG00000007264	SLC4A1	YLR096W	KIN2
CALCR/LUC7	ENSG00000007392	CALCR	YDL087C	LUC7
HCCS/GPI1	ENSG00000007541	HCCS	YGR216C	GPI1
DVL2/FRE7	ENSG00000007952	DVL2	YOL152W	FRE7
UPF1/PRE9	ENSG00000008018	UPF1	YGR135W	PRE9
SKAP2/SKS1	ENSG00000008118	SKAP2	YPL026C	SKS1
SLC25A5/USA1	ENSG00000008130	SLC25A5	YML029W	USA1
CCDC109B/DTR1	ENSG00000008282	CCDC109B	YBR180W	DTR1
HOXA11/CNL1	ENSG00000008294	HOXA11	YDR357C	CNL1
POLR2J/NSE5	ENSG00000008300	POLR2J	YML023C	NSE5
DHX33/YBR138C	ENSG00000008441	DHX33	YBR138C	YBR138C
MEOX1/PHO3	ENSG00000008710	MEOX1	YBR092C	PHO3
LIG3/RPS20	ENSG00000008988	LIG3	YHL015W	RPS20
RPAP3/UFD4	ENSG00000009335	RPAP3	YKL010C	UFD4
ENSG00000005189/MSC7	ENSG00000010030	ENSG00000005189	YHR039C	MSC7
CIAPIN1/SEE1	ENSG00000010165	CIAPIN1	YIL064W	SEE1
FAM214B/ZAP1	ENSG00000010244	FAM214B	YJL056C	ZAP1
COPZ2/COR1	ENSG00000010256	COPZ2	YBL045C	COR1
PRKAR2B/YCS4	ENSG00000010292	PRKAR2B	YLR272C	YCS4
MSL3/NUD1	ENSG00000010322	MSL3	YOR373W	NUD1
CREBBP/YCK2	ENSG00000010810	CREBBP	YNL154C	YCK2
BZRAP1/NDD1	ENSG00000010818	BZRAP1	YOR372C	NDD1
MPO/ELA1	ENSG00000011007	MPO	YNL230C	ELA1
PON1/YNK1	ENSG00000011052	PON1	YKL067W	YNK1
GCFC2/ICT1	ENSG00000011198	GCFC2	YLR099C	ICT1
ABCB4/UTP18	ENSG00000011260	ABCB4	YJL069C	UTP18
SOX8/STT4	ENSG00000011405	SOX8	YLR305C	STT4
IBTK/SKG3	ENSG00000011426	IBTK	YLR187W	SKG3
MYCBP2/GYP1	ENSG00000011454	MYCBP2	YOR070C	GYP1
FBXL3/PPH21	ENSG00000011485	FBXL3	YDL134C	PPH21
ITGAL/TFB3	ENSG00000012048	ITGAL	YDR460W	TFB3
PDK2/RAD10	ENSG00000012061	PDK2	YML095C	RAD10
ITGA3/RNT1	ENSG00000012822	ITGA3	YMR239C	RNT1
LAMP2/PAN1	ENSG00000013016	LAMP2	YIR006C	PAN1
GGNBP2/RPT3	ENSG00000013275	GGNBP2	YDR394W	RPT3
ITGA2B/RET1	ENSG00000013503	ITGA2B	YOR207C	RET1
GDE1/NGL2	ENSG00000013523	GDE1	YMR285C	NGL2
C19orf60/ITT1	ENSG00000013561	C19orf60	YML068W	ITT1
CRLF1/POL12	ENSG00000014138	CRLF1	YBL035C	POL12
MAP3K14/CDC31	ENSG00000014216	MAP3K14	YOR257W	CDC31
ABCC8/MDH3	ENSG00000014641	ABCC8	YDL078C	MDH3
CCL18/MMT1	ENSG00000014824	CCL18	YMR177W	MMT1
CCL3/BRX1	ENSG00000015171	CCL3	YOL077C	BRX1
SYNRG/LAS17	ENSG00000015285	SYNRG	YOR181W	LAS17
CACNG3/GPG1	ENSG00000015413	CACNG3	YGL121C	GPG1
TMEM132A/BPL1	ENSG00000015592	TMEM132A	YDL141W	BPL1
AP2B1/HPF1	ENSG00000016490	AP2B1	YOL155C	HPF1
TAC1/PMR1	ENSG00000017260	TAC1	YGL167C	PMR1
ZNF263/YMR027W	ENSG00000017797	ZNF263	YMR027W	YMR027W
CX3CL1/EMW1	ENSG00000018699	CX3CL1	YNL313C	EMW1
SPATA20/PCD1	ENSG00000020256	SPATA20	YLR151C	PCD1
CACNA1G/VTS1	ENSG00000020577	CACNA1G	YOR359W	VTS1
TNFRSF12A/YTA6	ENSG00000021574	TNFRSF12A	YPL074W	YTA6
MAP3K9/NAM7	ENSG00000021776	MAP3K9	YMR080C	NAM7
RALA/CPA1	ENSG00000021826	RALA	YOR303W	CPA1
BAIAP2L1/DEG1	ENSG00000022267	BAIAP2L1	YFL001W	DEG1
ETV1/MAG2	ENSG00000022840	ETV1	YLR427W	MAG2
AGK/PFA4	ENSG00000023041	AGK	YOL003C	PFA4
CCL26/HEM1	ENSG00000023330	CCL26	YDR232W	HEM1
FARP2/GRX2	ENSG00000023572	FARP2	YDR513W	GRX2
USH1C/ERB1	ENSG00000023734	USH1C	YMR049C	ERB1
DBF4/BPT1	ENSG00000023839	DBF4	YLL015W	BPT1
TBXA2R/YDL124W	ENSG00000023909	TBXA2R	YDL124W	YDL124W
IFRD1/UBR1	ENSG00000024048	IFRD1	YGR184C	UBR1
GTF2IRD1/IRS4	ENSG00000024422	GTF2IRD1	YKR019C	IRS4
PAF1/CTI6	ENSG00000025293	PAF1	YPL181W	CTI6
VPS41/GAL80	ENSG00000025434	VPS41	YML051W	GAL80
ARHGAP44/CNS1	ENSG00000025772	ARHGAP44	YBR155W	CNS1
ELAC2/SEC63	ENSG00000025796	ELAC2	YOR254C	SEC63
SCIN/SRP1	ENSG00000025800	SCIN	YNL189W	SRP1
MYH13/KEL1	ENSG00000026025	MYH13	YHR158C	KEL1
ADIPOR2/CHL1	ENSG00000026036	ADIPOR2	YPL008W	CHL1
UPP2/YCR023C	ENSG00000026103	UPP2	YCR023C	YCR023C
MARK4/YBR096W	ENSG00000026508	MARK4	YBR096W	YBR096W
PAFAH1B1/BUB1	ENSG00000027075	PAFAH1B1	YGR188C	BUB1
NOS2/VPS5	ENSG00000028528	NOS2	YOR069W	VPS5
DNAH9/AVO2	ENSG00000029534	DNAH9	YMR068W	AVO2
GAS7/MTF1	ENSG00000029639	GAS7	YMR228W	MTF1
TRAPPC6A/EIS1	ENSG00000029725	TRAPPC6A	YMR031C	EIS1
MATK/YOR097C	ENSG00000030419	MATK	YOR097C	YOR097C
CD79B/SES1	ENSG00000031698	CD79B	YDR023W	SES1
SCN4A/WTM2	ENSG00000032389	SCN4A	YOR229W	WTM2
PAX6/TFC4	ENSG00000032742	PAX6	YGR047C	TFC4
RHBDF1/CUS1	ENSG00000033030	RHBDF1	YMR240C	CUS1
LUC7L/ARB1	ENSG00000033050	LUC7L	YER036C	ARB1
BAIAP3/VPH1	ENSG00000033627	BAIAP3	YOR270C	VPH1
PIGQ/SIZ1	ENSG00000033800	PIGQ	YDR409W	SIZ1
TEAD3/AIM9	ENSG00000034152	TEAD3	YER080W	AIM9
SELE/PEX3	ENSG00000034693	SELE	YDR329C	PEX3
DNAJC11/CYK3	ENSG00000035115	DNAJC11	YDL117W	CYK3
MYLIP/DAK1	ENSG00000035403	MYLIP	YML070W	DAK1
NOX1/ADE12	ENSG00000035687	NOX1	YNL220W	ADE12
E2F2/CDC53	ENSG00000036257	E2F2	YDL132W	CDC53
PSMB1/SUL2	ENSG00000036448	PSMB1	YLR092W	SUL2
SYN1/UBP5	ENSG00000036672	SYN1	YER144C	UBP5
JARID2/KEL3	ENSG00000037637	JARID2	YPL263C	KEL3
CAMK1G/MRI1	ENSG00000037757	CAMK1G	YPR118W	MRI1
CDK11A/TRM8	ENSG00000037897	CDK11A	YDL201W	TRM8
NADK/YML018C	ENSG00000038295	NADK	YML018C	YML018C
TFAP2B/SCY1	ENSG00000038382	TFAP2B	YGL083W	SCY1
CYTH3/YLR413W	ENSG00000038427	CYTH3	YLR413W	YLR413W
ADAM22/MSH4	ENSG00000038945	ADAM22	YFL003C	MSH4
SYPL1/MTR4	ENSG00000039123	SYPL1	YJL050W	MTR4
SPAG9/GUF1	ENSG00000041353	SPAG9	YLR289W	GUF1
CELSR3/MOD5	ENSG00000041515	CELSR3	YOR274W	MOD5
MGST1/NUG1	ENSG00000041802	MGST1	YER006W	NUG1
CRY1/APS2	ENSG00000042753	CRY1	YJR058C	APS2
NFIX/FHN1	ENSG00000042832	NFIX	YGR131W	FHN1
MMP25/DCN1	ENSG00000043093	MMP25	YLR128W	DCN1
IL32/RDL1	ENSG00000043143	IL32	YOR285W	RDL1
PKD1/SCM3	ENSG00000044115	PKD1	YDL139C	SCM3
MAPK8IP2/YJR030C	ENSG00000044446	MAPK8IP2	YJR030C	YJR030C
MED24/IML1	ENSG00000046889	MED24	YJR138W	IML1
SEC62/PAC1	ENSG00000047056	SEC62	YOR269W	PAC1
RPS20/URA8	ENSG00000047230	RPS20	YJR103W	URA8
CSDE1/VMA13	ENSG00000047249	CSDE1	YPR036W	VMA13
UBE3C/ASF2	ENSG00000047410	UBE3C	YDL197C	ASF2
REV3L/FET5	ENSG00000047457	REV3L	YFL041W	FET5
PAX7/RPO41	ENSG00000047579	PAX7	YFL036W	RPO41
MASP2/CSG2	ENSG00000047936	MASP2	YBR036C	CSG2
TRAF3IP3/RSM10	ENSG00000048544	TRAF3IP3	YDR041W	RSM10
POMT2/RBS1	ENSG00000048991	POMT2	YDL189W	RBS1
VTA1/YKT6	ENSG00000049245	VTA1	YKL196C	YKT6
MLXIPL/RFC4	ENSG00000049541	MLXIPL	YOL094C	RFC4
BAZ1B/RSP5	ENSG00000049759	BAZ1B	YER125W	RSP5
RANBP9/WBP1	ENSG00000049860	RANBP9	YEL002C	WBP1
ETV7/PIP2	ENSG00000050327	ETV7	YOR363C	PIP2
SPRTN/YLR257W	ENSG00000050405	SPRTN	YLR257W	YLR257W
METTL13/NAM2	ENSG00000050748	METTL13	YLR382C	NAM2
ZNF207/PER33	ENSG00000051108	ZNF207	YLR064W	PER33
UQCRC1/RAD51	ENSG00000051180	UQCRC1	YER095W	RAD51
CD9/CTF3	ENSG00000051382	CD9	YLR381W	CTF3
NCAPD2/CDC40	ENSG00000051596	NCAPD2	YDR364C	CDC40
IFFO1/TAF3	ENSG00000052723	IFFO1	YPL011C	TAF3
GIPR/RRP12	ENSG00000052749	GIPR	YPL012W	RRP12
NISCH/ERG3	ENSG00000052802	NISCH	YLR056W	ERG3
STAB1/APD1	ENSG00000052841	STAB1	YBR151W	APD1
FUZ/SOD2	ENSG00000053254	FUZ	YHR008C	SOD2
PRSS3/AAD10	ENSG00000053371	PRSS3	YJR155W	AAD10
CD4/BET3	ENSG00000054116	CD4	YKR068C	BET3
LRRC23/FHL1	ENSG00000054598	LRRC23	YPR104C	FHL1
BTK/YFR039C	ENSG00000054654	BTK	YFR039C	YFR039C
HFE/RTC5	ENSG00000055163	HFE	YOR118W	RTC5
SCMH1/PTK2	ENSG00000055332	SCMH1	YJR059W	PTK2
FYN/PUF3	ENSG00000055917	FYN	YLL013C	PUF3
HIVEP2/FMP10	ENSG00000055955	HIVEP2	YER182W	FMP10
TCEB3/YDR114C	ENSG00000056558	TCEB3	YDR114C	YDR114C
LYPLA2/YKL070W	ENSG00000056972	LYPLA2	YKL070W	YKL070W
NME2/GLG2	ENSG00000056998	NME2	YJL137C	GLG2
APBA3/YKL077W	ENSG00000057149	APBA3	YKL077W	YKL077W
MKS1/MSH6	ENSG00000057468	MKS1	YDR097C	MSH6
ABHD5/GDI1	ENSG00000057608	ABHD5	YER136W	GDI1
KAL1/YPR013C	ENSG00000057657	KAL1	YPR013C	YPR013C
AKAP8L/ATG5	ENSG00000057663	AKAP8L	YPL149W	ATG5
UTP18/UBP16	ENSG00000058056	UTP18	YPL072W	UBP16
RNF216/KNS1	ENSG00000058091	RNF216	YLL019C	KNS1
TTC19/SEC61	ENSG00000058262	TTC19	YLR378C	SEC61
PTBP1/DIN7	ENSG00000058404	PTBP1	YDR263C	DIN7
DPF1/RPC37	ENSG00000058600	DPF1	YKR025W	RPC37
SYT7/DNF2	ENSG00000058668	SYT7	YDR093W	DNF2
PIK3C2A/RIO2	ENSG00000058729	PIK3C2A	YNL207W	RIO2
PLAUR/DUS3	ENSG00000059145	PLAUR	YLR401C	DUS3
ANLN/PRO2	ENSG00000059573	ANLN	YOR323C	PRO2
WIZ/PSR2	ENSG00000060069	WIZ	YLR019W	PSR2
RABGAP1/YLR312C	ENSG00000060237	RABGAP1	YLR312C	YLR312C
DCN/CDC13	ENSG00000060558	DCN	YDL220C	CDC13
PPP5C/PRP46	ENSG00000060688	PPP5C	YPL151C	PRP46
MAP4K3/FMP37	ENSG00000060762	MAP4K3	YGL080W	FMP37
ZBTB32/POT1	ENSG00000060971	ZBTB32	YIL160C	POT1
TYROBP/BAT2	ENSG00000060982	TYROBP	YJR148W	BAT2
GABRA3/SDH4	ENSG00000061794	GABRA3	YDR178W	SDH4
BRCA1/AIF1	ENSG00000062096	BRCA1	YNR074C	AIF1
ERCC1/BUD3	ENSG00000062194	ERCC1	YCL014W	BUD3
CD22/RSN1	ENSG00000062598	CD22	YMR266W	RSN1
SEMA3B/POL1	ENSG00000062822	SEMA3B	YNL102W	POL1
MBTPS2/RKM2	ENSG00000063046	MBTPS2	YDR198C	RKM2
LTF/RPL18B	ENSG00000063177	LTF	YNL301C	RPL18B
NR1H4/PAB1	ENSG00000063244	NR1H4	YER165W	PAB1
ALOX5/ENT2	ENSG00000063245	ALOX5	YLR206W	ENT2
CALCOCO1/YIL165C	ENSG00000063438	CALCOCO1	YIL165C	YIL165C
UBR7/GLO2	ENSG00000063854	UBR7	YDR272W	GLO2
MAP4K5/YAF9	ENSG00000063978	MAP4K5	YNL107W	YAF9
EHD3/MTR10	ENSG00000064419	EHD3	YOR160W	MTR10
PSMC4/SWI6	ENSG00000064490	PSMC4	YLR182W	SWI6
CLDN11/YBR235W	ENSG00000064651	CLDN11	YBR235W	YBR235W
MVP/YIG1	ENSG00000064666	MVP	YPL201C	YIG1
NUB1/RRP3	ENSG00000064703	NUB1	YHR065C	RRP3
CLK1/PMS1	ENSG00000064933	CLK1	YNL082W	PMS1
ENSG00000013455/HMO1	ENSG00000064961	ENSG00000013455	YDR174W	HMO1
POLR3B/GDE1	ENSG00000064999	POLR3B	YPL110C	GDE1
ANGEL1/APL5	ENSG00000065000	ANGEL1	YPL195W	APL5
RNF14/NTG2	ENSG00000065057	RNF14	YOL043C	NTG2
DDX11/GPA2	ENSG00000065135	DDX11	YER020W	GPA2
CD6/CAR2	ENSG00000065154	CD6	YLR438W	CAR2
TACC3/PWP2	ENSG00000065183	TACC3	YCR057C	PWP2
UFL1/BCK1	ENSG00000065243	UFL1	YJL095W	BCK1
POLA2/MAK11	ENSG00000065268	POLA2	YKL021C	MAK11
CAPN1/LAC1	ENSG00000065308	CAPN1	YKL008C	LAC1
ACPP/EFT1	ENSG00000065357	ACPP	YOR133W	EFT1
MDH1/MCK1	ENSG00000065361	MDH1	YNL307C	MCK1
SLC30A9/SLM5	ENSG00000065427	SLC30A9	YCR024C	SLM5
MTMR11/TRX1	ENSG00000065485	MTMR11	YLR043C	TRX1
CCDC88C/CUS2	ENSG00000065526	CCDC88C	YNL286W	CUS2
YAF2/DBF2	ENSG00000065534	YAF2	YGR092W	DBF2
ZMYND11/ISR1	ENSG00000065613	ZMYND11	YPR106W	ISR1
WAS/ARK1	ENSG00000065675	WAS	YNL020C	ARK1
DPEP1/UTP7	ENSG00000065717	DPEP1	YER082C	UTP7
BID/VAC7	ENSG00000065809	BID	YNL054W	VAC7
MATR3/MAE1	ENSG00000065833	MATR3	YKL029C	MAE1
RGPD5/MSB3	ENSG00000065882	RGPD5	YNL293W	MSB3
STMN4/PRR2	ENSG00000065883	STMN4	YDL214C	PRR2
NUDCD3/PDE2	ENSG00000065989	NUDCD3	YOR360C	PDE2
ISL1/SNF12	ENSG00000066117	ISL1	YNR023W	SNF12
IL20RA/RPH1	ENSG00000066135	IL20RA	YER169W	RPH1
CLCA1/HAP5	ENSG00000066136	CLCA1	YOR358W	HAP5
ATP2C1/BTS1	ENSG00000066382	ATP2C1	YPL069C	BTS1
SRCIN1/FOB1	ENSG00000066422	SRCIN1	YDR110W	FOB1
IGF1/HDA2	ENSG00000066455	IGF1	YDR295C	HDA2
RALBP1/DUO1	ENSG00000066629	RALBP1	YGL061C	DUO1
RUFY3/SEC7	ENSG00000066777	RUFY3	YDR170C	SEC7
CNTN1/HEM15	ENSG00000066926	CNTN1	YOR176W	HEM15
WWTR1/MAM33	ENSG00000067113	WWTR1	YIL070C	MAM33
AGPS/LAG1	ENSG00000067167	AGPS	YHL003C	LAG1
ATP1A2/GIS2	ENSG00000067182	ATP1A2	YNL255C	GIS2
TTC27/EEB1	ENSG00000067191	TTC27	YPL095C	EEB1
MARCO/CDC19	ENSG00000067225	MARCO	YAL038W	CDC19
SYT13/FCF2	ENSG00000067334	SYT13	YLR051C	FCF2
SNAI2/RHO1	ENSG00000067560	SNAI2	YPR165W	RHO1
CD74/TCB3	ENSG00000067715	CD74	YML072C	TCB3
HGF/PKP1	ENSG00000067992	HGF	YIL042C	PKP1
ZRANB1/YPS5	ENSG00000068078	ZRANB1	YGL259W	YPS5
NCDN/HMS1	ENSG00000068323	NCDN	YOR032C	HMS1
ZFP64/GYP7	ENSG00000068354	ZFP64	YDL234C	GYP7
MNAT1/SPP2	ENSG00000068394	MNAT1	YOR148C	SPP2
SAMD4A/TRM7	ENSG00000068438	SAMD4A	YBR061C	TRM7
RUNX3/RPO31	ENSG00000068654	RUNX3	YOR116C	RPO31
MRE11A/BUD4	ENSG00000068781	MRE11A	YJR092W	BUD4
PLEKHB1/KRE28	ENSG00000068793	PLEKHB1	YDR532C	KRE28
SERPINB1/SIR2	ENSG00000068903	SERPINB1	YDL042C	SIR2
SPAST/MUC1	ENSG00000069248	SPAST	YIR019C	MUC1
ENSG00000021602/VPS35	ENSG00000069329	ENSG00000021602	YJL154C	VPS35
NRXN3/MBP1	ENSG00000069399	NRXN3	YDL056W	MBP1
AQR/NFT1	ENSG00000069431	AQR	YKR103W	NFT1
CPS1/BIT61	ENSG00000069667	CPS1	YJL058C	BIT61
C8B/SDT1	ENSG00000069712	C8B	YGL224C	SDT1
FHL1/REF2	ENSG00000069849	FHL1	YDR195W	REF2
RTFDC1/HUL5	ENSG00000069869	RTFDC1	YGL141W	HUL5
GABRA1/TEX1	ENSG00000069966	GABRA1	YNL253W	TEX1
NLRP2/UFD1	ENSG00000070010	NLRP2	YGR048W	UFD1
RNF10/IKI3	ENSG00000070061	RNF10	YLR384C	IKI3
ZDHHC6/PFY1	ENSG00000070087	ZDHHC6	YOR122C	PFY1
RNH1/UIP3	ENSG00000070159	RNH1	YAR027W	UIP3
NDUFS1/NIC96	ENSG00000070182	NDUFS1	YFR002W	NIC96
RB1CC1/ERO1	ENSG00000070371	RB1CC1	YML130C	ERO1
ERP44/CBF1	ENSG00000070444	ERP44	YJR060W	CBF1
ALAS1/POL4	ENSG00000070501	ALAS1	YCR014C	POL4
BIRC3/YAT2	ENSG00000070748	BIRC3	YER024W	YAT2
AKAP11/MUD2	ENSG00000070756	AKAP11	YKL074C	MUD2
GLRX2/RPA190	ENSG00000070761	GLRX2	YOR341W	RPA190
SNAPC1/CKA1	ENSG00000070770	SNAPC1	YIL035C	CKA1
STRAP/GCD1	ENSG00000070785	STRAP	YOR260W	GCD1
ABCC2/RHO2	ENSG00000070831	ABCC2	YNL090W	RHO2
DEF6/OSH3	ENSG00000070882	DEF6	YHR073W	OSH3
PLEKHO1/PUT4	ENSG00000070915	PLEKHO1	YOR348C	PUT4
GCLM/ENA1	ENSG00000070961	GCLM	YDR040C	ENA1
UBR2/BOI1	ENSG00000071051	UBR2	YBL085W	BOI1
EHD2/AIP1	ENSG00000071127	EHD2	YMR092C	AIP1
RRAGD/YKL023W	ENSG00000071205	RRAGD	YKL023W	YKL023W
HSF2/YNG2	ENSG00000071243	HSF2	YHR090C	YNG2
PHF20/BUD23	ENSG00000071462	PHF20	YCR047C	BUD23
NR1H3/HRD3	ENSG00000071537	NR1H3	YLR207W	HRD3
NCAPH2/MSP1	ENSG00000071539	NCAPH2	YGR028W	MSP1
TOMM34/ULS1	ENSG00000071794	TOMM34	YOR191W	ULS1
SEC63/CFT1	ENSG00000071894	SEC63	YDR301W	CFT1
KPNA6/TSR4	ENSG00000071994	KPNA6	YOL022C	TSR4
VIM/TPK3	ENSG00000072062	VIM	YKL166C	TPK3
RTEL1-TNFRSF6B/YBL107C	ENSG00000072110	RTEL1-TNFRSF6B	YBL107C	YBL107C
FAS/PTP3	ENSG00000072135	FAS	YER075C	PTP3
CD44/GUK1	ENSG00000072415	CD44	YDR454C	GUK1
KCNG1/SMC1	ENSG00000072501	KCNG1	YFL008W	SMC1
SLAMF7/IMG1	ENSG00000072609	SLAMF7	YCR046C	IMG1
MIPEP/CDC4	ENSG00000072803	MIPEP	YFL009W	CDC4
PRKCH/APM2	ENSG00000072958	PRKCH	YHL019C	APM2
INSRR/SEC2	ENSG00000073009	INSRR	YNL272C	SEC2
IFNGR1/MCM2	ENSG00000073111	IFNGR1	YBL023C	MCM2
SH2D2A/SRO77	ENSG00000073350	SH2D2A	YBL106C	SRO77
TNFRSF1B/ECM5	ENSG00000073614	TNFRSF1B	YMR176W	ECM5
VEZT/STE6	ENSG00000073734	VEZT	YKL209C	STE6
POU2F2/GCN1	ENSG00000074054	POU2F2	YGL195W	GCN1
SNX1/TEC1	ENSG00000074219	SNX1	YBR083W	TEC1
TBPL1/YJU3	ENSG00000074416	TBPL1	YKL094W	YJU3
ARNTL2/NPR1	ENSG00000074590	ARNTL2	YNL183C	NPR1
BCLAF1/YDL206W	ENSG00000074621	BCLAF1	YDL206W	YDL206W
ANK1/CUP1-2	ENSG00000074660	ANK1	YHR055C	CUP1-2
TFB1M/SBA1	ENSG00000074696	TFB1M	YKL117W	SBA1
RABEP1/DOC1	ENSG00000074755	RABEP1	YGL240W	DOC1
HMGB3/ENO2	ENSG00000074800	HMGB3	YHR174W	ENO2
NUP160/SLN1	ENSG00000074964	NUP160	YIL147C	SLN1
BAK1/FPK1	ENSG00000074966	BAK1	YNR047W	FPK1
MUSK/SEC13	ENSG00000075188	MUSK	YLR208W	SEC13
IKZF2/CTT1	ENSG00000075223	IKZF2	YGR088W	CTT1
GRN/ERG10	ENSG00000075239	GRN	YPL028W	ERG10
ARHGAP31/YAK1	ENSG00000075413	ARHGAP31	YJL141C	YAK1
NR2E3/ARP7	ENSG00000075624	NR2E3	YPR034W	ARP7
CENPQ/SPO14	ENSG00000075651	CENPQ	YKR031C	SPO14
SARS/PFS2	ENSG00000075702	SARS	YNL317W	PFS2
RANBP3/YNL046W	ENSG00000075711	RANBP3	YNL046W	YNL046W
ARID4A/YPT53	ENSG00000075785	ARID4A	YNL093W	YPT53
TSSC1/PRP39	ENSG00000075856	TSSC1	YML046W	PRP39
ENSG00000032514/RRP45	ENSG00000075914	ENSG00000032514	YDR280W	RRP45
IFT88/MCM6	ENSG00000076003	IFT88	YGL201C	MCM6
ZCCHC8/REX2	ENSG00000076043	ZCCHC8	YLR059C	REX2
ABCF2/YIL077C	ENSG00000076053	ABCF2	YIL077C	YIL077C
LRRC7/MLH1	ENSG00000076242	LRRC7	YMR167W	MLH1
UBA6/UNG1	ENSG00000076248	UBA6	YML021C	UNG1
GAB2/PYC1	ENSG00000076555	GAB2	YGL062W	PYC1
ATP6V0A1/SLX8	ENSG00000076604	ATP6V0A1	YER116C	SLX8
PIAS1/YAL064C-A	ENSG00000076662	PIAS1	YAL064C-A	YAL064C-A
SLC4A7/NRK1	ENSG00000077009	SLC4A7	YNL129W	NRK1
APBA2/COS12	ENSG00000077063	APBA2	YGL263W	COS12
UHRF1/URN1	ENSG00000077235	UHRF1	YPR152C	URN1
MAP2K3/YTP1	ENSG00000077238	MAP2K3	YNL237W	YTP1
TMSB10/CTK1	ENSG00000077264	TMSB10	YKL139W	CTK1
RNF19A/MSL1	ENSG00000077312	RNF19A	YIR009W	MSL1
PEX3/SKI6	ENSG00000077348	PEX3	YGR195W	SKI6
GABARAPL2/MTC5	ENSG00000077380	GABARAPL2	YDR128W	MTC5
MYOC/HST2	ENSG00000077463	MYOC	YPL015C	HST2
SH3YL1/CUR1	ENSG00000077522	SH3YL1	YPR158W	CUR1
VCL/CAP2	ENSG00000077549	VCL	YIL034C	CAP2
DAPK2/EPL1	ENSG00000077684	DAPK2	YFL024C	EPL1
NSMAF/UBC11	ENSG00000077721	NSMAF	YOR339C	UBC11
ADSS/FUS3	ENSG00000077782	ADSS	YBL016W	FUS3
STAP1/FPR2	ENSG00000077800	STAP1	YDR519W	FPR2
TIMP2/RAD34	ENSG00000077809	TIMP2	YDR314C	RAD34
RFC1/YBR284W	ENSG00000078043	RFC1	YBR284W	YBR284W
CUL3/RVS161	ENSG00000078053	CUL3	YCR009C	RVS161
MYOM2/RAD53	ENSG00000078061	MYOM2	YPL153C	RAD53
OTC/DUR1,2	ENSG00000078070	OTC	YBR208C	DUR1,2
USP2/DRE2	ENSG00000078114	USP2	YKR071C	DRE2
CASR/UBC1	ENSG00000078140	CASR	YDR177W	UBC1
TUBG2/INP51	ENSG00000078269	TUBG2	YIL002C	INP51
RPL26L1/CHA4	ENSG00000078304	RPL26L1	YLR098C	CHA4
FLT4/YRA2	ENSG00000078328	FLT4	YKL214C	YRA2
NSUN2/SIF2	ENSG00000078369	NSUN2	YBR103W	SIF2
FBXO42/SNT2	ENSG00000078403	FBXO42	YGL131C	SNT2
MRI1/STE23	ENSG00000078618	MRI1	YLR389C	STE23
METTL1/POR1	ENSG00000078668	METTL1	YNL055C	POR1
HOXC8/MET13	ENSG00000078747	HOXC8	YGL125W	MET13
AGA/INN1	ENSG00000078902	AGA	YNL152W	INN1
ENSG00000038102/STP22	ENSG00000078967	ENSG00000038102	YCL008C	STP22
PI4K2B/YKU80	ENSG00000079246	PI4K2B	YMR106C	YKU80
MAT2B/TEP1	ENSG00000079308	MAT2B	YNL128W	TEP1
TLL1/REX3	ENSG00000079313	TLL1	YLR107W	REX3
EDC4/FET4	ENSG00000079335	EDC4	YMR319C	FET4
TRIO/RGT2	ENSG00000079393	TRIO	YDL138W	RGT2
VCAN/ERG9	ENSG00000079459	VCAN	YHR190W	ERG9
MSR1/PIF1	ENSG00000079689	MSR1	YML061C	PIF1
CDH1/PGM2	ENSG00000079739	CDH1	YMR105C	PGM2
SKIV2L2/DBP1	ENSG00000079785	SKIV2L2	YPL119C	DBP1
DNAH5/VAM3	ENSG00000079950	DNAH5	YOR106W	VAM3
ZFYVE16/ARL1	ENSG00000080371	ZFYVE16	YBR164C	ARL1
C6/BOR1	ENSG00000080493	C6	YNL275W	BOR1
RAI14/MOT1	ENSG00000080503	RAI14	YPL082C	MOT1
SOX30/AYR1	ENSG00000080511	SOX30	YIL124W	AYR1
PNKP/IRC6	ENSG00000080561	PNKP	YFR043C	IRC6
SPDL1/SWR1	ENSG00000080603	SPDL1	YDR334W	SWR1
STAU2/PUF6	ENSG00000080608	STAU2	YDR496C	PUF6
RTN4R/ECM14	ENSG00000080618	RTN4R	YHR132C	ECM14
PHF23/MCM16	ENSG00000080709	PHF23	YPR046W	MCM16
CDH10/MOT2	ENSG00000080802	CDH10	YER068W	MOT2
INPP4A/HEM13	ENSG00000080819	INPP4A	YDR044W	HEM13
RAB27B/TFG2	ENSG00000080823	RAB27B	YGR005C	TFG2
PSMA4/YMR086W	ENSG00000081026	PSMA4	YMR086W	YMR086W
MYO16/CCH1	ENSG00000081248	MYO16	YGR217W	CCH1
LSG1/UBA2	ENSG00000081307	LSG1	YDR390C	UBA2
PARP3/RLP24	ENSG00000081386	PARP3	YLR009W	RLP24
TNC/STP4	ENSG00000081665	TNC	YDL048C	STP4
TDP1/YVH1	ENSG00000081721	TDP1	YIR026C	YVH1
MED17/PDE1	ENSG00000081803	MED17	YGL248W	PDE1
CAPG/TRI1	ENSG00000082014	CAPG	YMR233W	TRI1
AP2S1/YDL180W	ENSG00000082438	AP2S1	YDL180W	YDL180W
USH2A/MRPL22	ENSG00000082515	USH2A	YNL177C	MRPL22
ZPBP/UTP15	ENSG00000082516	ZPBP	YMR093W	UTP15
TG/TMS1	ENSG00000082556	TG	YDR105C	TMS1
ADAM28/HRR25	ENSG00000082701	ADAM28	YPL204W	HRR25
BARX2/YLR156W	ENSG00000082781	BARX2	YLR156W	YLR156W
DCUN1D1/ATG11	ENSG00000082805	DCUN1D1	YPR049C	ATG11
PHF15/CRM1	ENSG00000082898	PHF15	YGR218W	CRM1
ZIC2/SNO1	ENSG00000083123	ZIC2	YMR095C	SNO1
LCP2/MET22	ENSG00000083290	LCP2	YOL064C	MET22
TRIT1/KAP104	ENSG00000083312	TRIT1	YBR017C	KAP104
ADRB1/GIP4	ENSG00000083799	ADRB1	YAL031C	GIP4
ENSG00000043822/FAT1	ENSG00000083807	ENSG00000043822	YBR041W	FAT1
GUCA2B/RPS5	ENSG00000083845	GUCA2B	YJR123W	RPS5
CUL7/APT2	ENSG00000083857	CUL7	YDR441C	APT2
CTNNA1/SLZ1	ENSG00000083896	CTNNA1	YNL196C	SLZ1
PHKA2/CPR7	ENSG00000084072	PHKA2	YJR032W	CPR7
EPHA3/STE24	ENSG00000084073	EPHA3	YJR117W	STE24
HSPA5/TIF34	ENSG00000084623	HSPA5	YMR146C	TIF34
DSG2/SMC3	ENSG00000084674	DSG2	YJL074C	SMC3
GEMIN8/FRE6	ENSG00000084734	GEMIN8	YLL051C	FRE6
OFD1/YKR018C	ENSG00000084754	OFD1	YKR018C	YKR018C
PREX2/GLK1	ENSG00000084764	PREX2	YCL040W	GLK1
WDR37/URA2	ENSG00000084774	WDR37	YJL130C	URA2
YTHDC2/CGR1	ENSG00000085063	YTHDC2	YGL029W	CGR1
CTPS2/SEH1	ENSG00000085415	CTPS2	YGL100W	SEH1
ATP6V1H/CTS2	ENSG00000085465	ATP6V1H	YDR371W	CTS2
POLR2B/ATM1	ENSG00000085563	POLR2B	YMR301C	ATM1
TPR/GRE3	ENSG00000085662	TPR	YHR104W	GRE3
CP/ABP1	ENSG00000085733	CP	YCR088W	ABP1
DTNBP1/IML2	ENSG00000085831	DTNBP1	YJL082W	IML2
XK/SLD3	ENSG00000085840	XK	YGL113W	SLD3
ARHGAP6/CTF19	ENSG00000085871	ARHGAP6	YPL018W	CTF19
MAP4/SQS1	ENSG00000085872	MAP4	YNL224C	SQS1
GOPC/MDJ1	ENSG00000086061	GOPC	YFL016C	MDJ1
ROS1/FAP1	ENSG00000086102	ROS1	YNL023C	FAP1
HDAC9/DIM1	ENSG00000086189	HDAC9	YPL266W	DIM1
RRM2B/HAL5	ENSG00000086232	RRM2B	YJL165C	HAL5
TNFRSF17/MRPL24	ENSG00000086504	TNFRSF17	YMR193W	MRPL24
LMO3/CIN5	ENSG00000086548	LMO3	YOR028C	CIN5
MRPS10/CWC2	ENSG00000086589	MRPS10	YDL209C	CWC2
GUCA1A/EMP24	ENSG00000086598	GUCA1A	YGL200C	EMP24
RSF1/RPS1B	ENSG00000086712	RSF1	YML063W	RPS1B
VPS13D/PPH3	ENSG00000086717	VPS13D	YDR075W	PPH3
CELF2/MRP10	ENSG00000086758	CELF2	YDL045W-A	MRP10
R3HDM1/ALG9	ENSG00000086848	R3HDM1	YNL219C	ALG9
COL9A2/SPS19	ENSG00000087076	COL9A2	YNL202W	SPS19
KITLG/SGF11	ENSG00000087152	KITLG	YPL047W	SGF11
ERCC8/PGS1	ENSG00000087157	ERCC8	YCL004W	PGS1
VAMP3/ISA1	ENSG00000087206	VAMP3	YLL027W	ISA1
PER3/ATP18	ENSG00000087245	PER3	YML081C-A	ATP18
UTS2/YJR039W	ENSG00000087258	UTS2	YJR039W	YJR039W
TNFRSF9/TPA1	ENSG00000087263	TNFRSF9	YER049W	TPA1
EPN3/BOI2	ENSG00000087266	EPN3	YER114C	BOI2
LTBP1/CDC50	ENSG00000087274	LTBP1	YCR094W	CDC50
RCN1/GDS1	ENSG00000088179	RCN1	YOR355W	GDS1
ELN/HAS1	ENSG00000088205	ELN	YMR290C	HAS1
RFC2/RPS2	ENSG00000088247	RFC2	YGL123W	RPS2
ARID1B/IOC4	ENSG00000088305	ARID1B	YMR044W	IOC4
NEDD4L/RFC1	ENSG00000088320	NEDD4L	YOR217W	RFC1
FOXP3/FPR1	ENSG00000088832	FOXP3	YNL135C	FPR1
HEXB/SHP1	ENSG00000088833	HEXB	YBL058W	SHP1
JKAMP/DYN2	ENSG00000088986	JKAMP	YDR424C	DYN2
DKK3/IRC19	ENSG00000088992	DKK3	YLL033W	IRC19
ARHGEF5/BRL1	ENSG00000089006	ARHGEF5	YHR036W	BRL1
NFE2L3/RPL6A	ENSG00000089009	NFE2L3	YML073C	RPL6A
LIMA1/RIM11	ENSG00000089022	LIMA1	YMR139W	RIM11
SLC4A8/APC5	ENSG00000089053	SLC4A8	YOR249C	APC5
PTGER3/JEN1	ENSG00000089057	PTGER3	YKL217W	JEN1
MAPK9/REX4	ENSG00000089094	MAPK9	YOL080C	REX4
COL23A1/HSH155	ENSG00000089154	COL23A1	YMR288W	HSH155
BCAR1/PXL1	ENSG00000089159	BCAR1	YKR090W	PXL1
FAM160A2/TFS1	ENSG00000089220	FAM160A2	YLR178C	TFS1
HERPUD1/NCP1	ENSG00000089250	HERPUD1	YHR042W	NCP1
HOMER3/PUB1	ENSG00000089280	HOMER3	YNL016W	PUB1
RAD51/ROT2	ENSG00000089597	RAD51	YBR229C	ROT2
POLQ/LRG1	ENSG00000089639	POLQ	YDL240W	LRG1
PIK3CB/BIR1	ENSG00000089685	PIK3CB	YJR089W	BIR1
ENSG00000051415/MAK5	ENSG00000089737	ENSG00000051415	YBR142W	MAK5
CYBA/LCB2	ENSG00000090054	CYBA	YDR062W	LCB2
THOC3/PAP1	ENSG00000090060	THOC3	YKR002W	PAP1
HEBP2/FYV10	ENSG00000090316	HEBP2	YIL097W	FYV10
PLEKHA5/XBP1	ENSG00000090339	PLEKHA5	YIL101C	XBP1
PRSS8/IPI3	ENSG00000090372	PRSS8	YNL182C	IPI3
SIKE1/PEX12	ENSG00000090432	SIKE1	YMR026C	PEX12
RRP12/YNR064C	ENSG00000090487	RRP12	YNR064C	YNR064C
MSMO1/MPS2	ENSG00000090565	MSMO1	YGL075C	MPS2
TTC17/JNM1	ENSG00000090659	TTC17	YMR294W	JNM1
ALX4/ALA1	ENSG00000090861	ALX4	YOR335C	ALA1
FOXN3/YOR022C	ENSG00000090975	FOXN3	YOR022C	YOR022C
AKR7A2/SEC3	ENSG00000090989	AKR7A2	YER008C	SEC3
MRTO4/LPD1	ENSG00000091140	MRTO4	YFL018C	LPD1
USE1/RPN14	ENSG00000091157	USE1	YGL004C	RPN14
MCF2L2/RRP9	ENSG00000091181	MCF2L2	YPR137W	RRP9
NRIP2/FUM1	ENSG00000091483	NRIP2	YPL262W	FUM1
LAMA3/SKT5	ENSG00000091490	LAMA3	YBL061C	SKT5
ANAPC4/ECM30	ENSG00000091536	ANAPC4	YLR436C	ECM30
KCNQ1/AGA2	ENSG00000091583	KCNQ1	YGL032C	AGA2
TRAPPC3/HER1	ENSG00000091592	TRAPPC3	YOR227W	HER1
THRAP3/OM45	ENSG00000092054	THRAP3	YIL136W	OM45
PHPT1/BAP2	ENSG00000092068	PHPT1	YBR068C	BAP2
ENTPD2/GVP36	ENSG00000092200	ENTPD2	YIL041W	GVP36
ARID4B/SPT16	ENSG00000092201	ARID4B	YGL207W	SPT16
PTPRN/TRS31	ENSG00000092203	PTPRN	YDR472W	TRS31
KIF1B/ERT1	ENSG00000092208	KIF1B	YBR239C	ERT1
FOXC1/ADE16	ENSG00000092421	FOXC1	YLR028C	ADE16
SYNE2/KKQ8	ENSG00000092445	SYNE2	YKL168C	KKQ8
CBLN4/SEC9	ENSG00000092531	CBLN4	YGR009C	SEC9
CHRDL2/MLC2	ENSG00000092841	CHRDL2	YPR188C	MLC2
RELT/AFT2	ENSG00000093010	RELT	YPL202C	AFT2
NOP58/RSM22	ENSG00000093167	NOP58	YKL155C	RSM22
KCNH2/HDA1	ENSG00000094631	KCNH2	YNL021W	HDA1
CUL1/RPT6	ENSG00000094804	CUL1	YGL048C	RPT6
CYFIP2/FUR1	ENSG00000094841	CYFIP2	YHR128W	FUR1
TAB2/MSH2	ENSG00000095002	TAB2	YOL090W	MSH2
EIF2AK2/DYS1	ENSG00000095059	EIF2AK2	YHR068W	DYS1
KMT2C/GID7	ENSG00000095066	KMT2C	YCL039W	GID7
PUM2/RET2	ENSG00000095139	PUM2	YFR051C	RET2
MRPL43/VAC8	ENSG00000095261	MRPL43	YEL013W	VAC8
ITIH4/MSS51	ENSG00000095303	ITIH4	YLR203C	MSS51
C4orf27/CAT2	ENSG00000095321	C4orf27	YML042W	CAT2
ZFR/VMA7	ENSG00000095539	ZFR	YGR020C	VMA7
NPFFR2/RPC31	ENSG00000095585	NPFFR2	YNL151C	RPC31
ENSG00000056345/HSP150	ENSG00000095794	ENSG00000056345	YJL159W	HSP150
PHF21B/YBL081W	ENSG00000095951	PHF21B	YBL081W	YBL081W
TRAF1/SGV1	ENSG00000096063	TRAF1	YPR161C	SGV1
PCGF2/MEI4	ENSG00000096395	PCGF2	YER044C-A	MEI4
IL17RB/CEF1	ENSG00000096401	IL17RB	YMR213W	CEF1
TRAF3IP2/ILV1	ENSG00000096433	TRAF3IP2	YER086W	ILV1
GYG2/COY1	ENSG00000096696	GYG2	YKL179C	COY1
SERPINB3/IME2	ENSG00000097007	SERPINB3	YJL106W	IME2
PKP2/YSP3	ENSG00000099139	PKP2	YOR003W	YSP3
MSH4/ERP2	ENSG00000099203	MSH4	YAL007C	ERP2
F7/NUP1	ENSG00000099204	F7	YOR098C	NUP1
GDI2/NRG2	ENSG00000099326	GDI2	YBR066C	NRG2
PRDM1/FRE8	ENSG00000099331	PRDM1	YLR047C	FRE8
ATG5/RPN12	ENSG00000099341	ATG5	YFR052W	RPN12
PITHD1/NSE3	ENSG00000099399	PITHD1	YDR288W	NSE3
MTA3/NAB3	ENSG00000099622	MTA3	YPL190C	NAB3
USP13/ATP16	ENSG00000099624	USP13	YDL004W	ATP16
LAMC2/NOP4	ENSG00000099783	LAMC2	YPL043W	NOP4
CDK14/UBC12	ENSG00000099804	CDK14	YLR306W	UBC12
SEC61A1/RPB5	ENSG00000099817	SEC61A1	YBR154C	RPB5
PPP1R12A/YRB1	ENSG00000099901	PPP1R12A	YDR002W	YRB1
RASGRF1/RGC1	ENSG00000099940	RASGRF1	YPR115W	RGC1
CAMK2B/SHO1	ENSG00000099942	CAMK2B	YER118C	SHO1
CROCC/DER1	ENSG00000099958	CROCC	YBR201W	DER1
POLR3E/RPA34	ENSG00000099968	POLR3E	YJL148W	RPA34
ATP2B4/UBI4	ENSG00000099995	ATP2B4	YLL039C	UBI4
ZC3H11A/SMD1	ENSG00000100028	ZC3H11A	YGR074W	SMD1
RIOK2/NOP7	ENSG00000100029	RIOK2	YGR103W	NOP7
NDC1/KSS1	ENSG00000100030	NDC1	YGR040W	KSS1
FLYWCH1/PTC2	ENSG00000100034	FLYWCH1	YER089C	PTC2
UNKL/CTP1	ENSG00000100075	UNKL	YBR291C	CTP1
ALDH18A1/GGA1	ENSG00000100083	ALDH18A1	YDR358W	GGA1
TARBP1/HIR2	ENSG00000100084	TARBP1	YOR038C	HIR2
MXD1/UBP2	ENSG00000100099	MXD1	YOR124C	UBP2
CDK17/SPC105	ENSG00000100106	CDK17	YGL093W	SPC105
DNAJC25/SPP382	ENSG00000100109	DNAJC25	YLR424W	SPP382
PSD/NHP2	ENSG00000100138	PSD	YDL208W	NHP2
CTDP1/RPO26	ENSG00000100142	CTDP1	YPR187W	RPO26
YBX3/YLR462W	ENSG00000100151	YBX3	YLR462W	YLR462W
WNK1/DHH1	ENSG00000100201	WNK1	YDL160C	DHH1
CCAR1/DMC1	ENSG00000100206	CCAR1	YER179W	DMC1
OGFR/BOP3	ENSG00000100207	OGFR	YNL042W	BOP3
GNA15/BNA6	ENSG00000100219	GNA15	YFR047C	BNA6
CREB3L3/AIM33	ENSG00000100225	CREB3L3	YML087C	AIM33
PTPRU/TUF1	ENSG00000100226	PTPRU	YOR187W	TUF1
SNRNP40/CSH1	ENSG00000100242	SNRNP40	YBR161W	CSH1
COL11A1/PGA3	ENSG00000100243	COL11A1	YML125C	PGA3
MPC1/APL2	ENSG00000100280	MPC1	YKL135C	APL2
ACAA1/VPS27	ENSG00000100284	ACAA1	YNR006W	VPS27
BCAT1/HMX1	ENSG00000100292	BCAT1	YLR205C	HMX1
HDAC7/YJR011C	ENSG00000100296	HDAC7	YJR011C	YJR011C
LZTS1/PET54	ENSG00000100320	LZTS1	YGR222W	PET54
SPAG4/PTC6	ENSG00000100324	SPAG4	YCR079W	PTC6
NCKAP1/RGT1	ENSG00000100325	NCKAP1	YKL038W	RGT1
MRPS35/MYO4	ENSG00000100345	MRPS35	YAL029C	MYO4
GUCY1B3/MSB4	ENSG00000100359	GUCY1B3	YOL112W	MSB4
SFSWAP/NPA3	ENSG00000100360	SFSWAP	YJR072C	NPA3
TNK2/YLR224W	ENSG00000100365	TNK2	YLR224W	YLR224W
CDH3/YIA6	ENSG00000100372	CDH3	YIL006W	YIA6
ARSF/CDC27	ENSG00000100380	ARSF	YBL084C	CDC27
GPBP1/HRT1	ENSG00000100387	GPBP1	YOL133W	HRT1
CS/RNA1	ENSG00000100401	CS	YMR235C	RNA1
LTK/APA2	ENSG00000100403	LTK	YDR530C	APA2
MRPS24/RPC25	ENSG00000100413	MRPS24	YKL144C	RPC25
ELMO2/FPR3	ENSG00000100442	ELMO2	YML074C	FPR3
WAPAL/PAU15	ENSG00000100448	WAPAL	YIR041W	PAU15
APPBP2/TIF3	ENSG00000100461	APPBP2	YPR163C	TIF3
POLD1/DPB2	ENSG00000100479	POLD1	YPR175W	DPB2
SEZ6/GPH1	ENSG00000100504	SEZ6	YPR160W	GPH1
EIF4B/RAD27	ENSG00000100526	EIF4B	YKL113C	RAD27
GLTSCR1/VMA8	ENSG00000100554	GLTSCR1	YEL051W	VMA8
RPL18/VTI1	ENSG00000100568	RPL18	YMR197C	VTI1
ISOC2/AHA1	ENSG00000100591	ISOC2	YDR214W	AHA1
U2AF2/LCB1	ENSG00000100596	U2AF2	YMR296C	LCB1
EPN1/RRT6	ENSG00000100605	EPN1	YGL146C	RRT6
MED29/YIL001W	ENSG00000100628	MED29	YIL001W	YIL001W
AHRR/SGN1	ENSG00000100650	AHRR	YIR001C	SGN1
GSC2/TIF5	ENSG00000100664	GSC2	YPR041W	TIF5
GPC1/FAL1	ENSG00000100697	GPC1	YDR021W	FAL1
ADCK1/ADE3	ENSG00000100714	ADCK1	YGR204W	ADE3
HAGH/NAB2	ENSG00000100722	HAGH	YGL122C	NAB2
RNF4/RPT1	ENSG00000100764	RNF4	YKL145W	RPT1
CASP8/PRE7	ENSG00000100804	CASP8	YBL041W	PRE7
ASUN/ACE2	ENSG00000100811	ASUN	YLR131C	ACE2
DLX3/CST9	ENSG00000100814	DLX3	YLR394W	CST9
SPA17/NOT5	ENSG00000100815	SPA17	YPR072W	NOT5
WISP2/NOP13	ENSG00000100836	WISP2	YNL175C	NOP13
NGFR/SRP54	ENSG00000100883	NGFR	YPR088C	SRP54
CDON/ISW2	ENSG00000100888	CDON	YOR304W	ISW2
TAF2/PUP2	ENSG00000100902	TAF2	YGR253C	PUP2
HIPK2/HOS4	ENSG00000100906	HIPK2	YIL112W	HOS4
TNPO3/PCM1	ENSG00000100908	TNPO3	YEL058W	PCM1
MEF2BNB-MEF2B/RAM2	ENSG00000100949	MEF2BNB-MEF2B	YKL019W	RAM2
RFXANK/ATP12	ENSG00000100979	RFXANK	YJL180C	ATP12
LPAR2/CIK1	ENSG00000101004	LPAR2	YMR198W	CIK1
CTSA/NMD3	ENSG00000101040	CTSA	YHR170W	NMD3
SUGP2/KIN82	ENSG00000101049	SUGP2	YCR091W	KIN82
SLC12A2/YDR026C	ENSG00000101057	SLC12A2	YDR026C	YDR026C
SNX24/GAT2	ENSG00000101076	SNX24	YMR136W	GAT2
EYA2/CDC15	ENSG00000101109	EYA2	YAR019C	CDC15
CNN2/LYS9	ENSG00000101144	CNN2	YNR050C	LYS9
SNCAIP/GLE2	ENSG00000101146	SNCAIP	YER107C	GLE2
DDX20/BIO2	ENSG00000101150	DDX20	YGR286C	BIO2
BTBD1/PRP6	ENSG00000101161	BTBD1	YBR055C	PRP6
BCAS1/PRE10	ENSG00000101182	BCAS1	YOR362C	PRE10
POU1F1/EAF7	ENSG00000101189	POU1F1	YNL136W	EAF7
PMS1/IOC2	ENSG00000101191	PMS1	YLR095C	IOC2
HMG20B/GID8	ENSG00000101193	HMG20B	YMR135C	GID8
CALCRL/GLO3	ENSG00000101199	CALCRL	YER122C	GLO3
TAF11/YCH1	ENSG00000101224	TAF11	YGR203W	YCH1
ANKS1A/ARL3	ENSG00000101246	ANKS1A	YPL051W	ARL3
AP3D1/CKA2	ENSG00000101266	AP3D1	YOR061W	CKA2
ZNF76/SEC23	ENSG00000101310	ZNF76	YPR181C	SEC23
SLC9A3R2/CYB2	ENSG00000101323	SLC9A3R2	YML054C	CYB2
NTHL1/MZM1	ENSG00000101327	NTHL1	YDR493W	MZM1
GNAI3/PEX13	ENSG00000101336	GNAI3	YLR191W	PEX13
IPO5/APC1	ENSG00000101347	IPO5	YNL172W	APC1
OAT/KIP3	ENSG00000101350	OAT	YGL216W	KIP3
WDR3/IDH1	ENSG00000101365	WDR3	YNL037C	IDH1
PKN2/BIM1	ENSG00000101367	PKN2	YER016W	BIM1
WDR18/UTR1	ENSG00000101391	WDR18	YJR049C	UTR1
TRAM2/UTR2	ENSG00000101405	TRAM2	YEL040W	UTR2
NTN1/TTI1	ENSG00000101407	NTN1	YKL033W	TTI1
GLP2R/ARP5	ENSG00000101442	GLP2R	YNL059C	ARP5
MCM10/SAH1	ENSG00000101444	MCM10	YER043C	SAH1
DGKA/YPL034W	ENSG00000101474	DGKA	YPL034W	YPL034W
ERBB3/UBP6	ENSG00000101557	ERBB3	YFR010W	UBP6
ROPN1/SCS2	ENSG00000101558	ROPN1	YER120W	SCS2
KARS/SPR3	ENSG00000101605	KARS	YGR059W	SPR3
PDIA5/ABD1	ENSG00000101654	PDIA5	YBR236C	ABD1
NDUFB4/UBX5	ENSG00000101745	NDUFB4	YDR330W	UBX5
SPEN/RIO1	ENSG00000101782	SPEN	YOR119C	RIO1
MYLK/PTI1	ENSG00000101811	MYLK	YGR156W	PTI1
MAP2K4/NAS6	ENSG00000101843	MAP2K4	YGR232W	NAS6
SNAP91/SWD1	ENSG00000101849	SNAP91	YAR003W	SWD1
SLK/YRO2	ENSG00000101850	SLK	YBR054W	YRO2
COL17A1/SET3	ENSG00000101945	COL17A1	YKR029C	SET3
SEC61A2/IRR1	ENSG00000101972	SEC61A2	YIL026C	IRR1
PRKCQ/YBL036C	ENSG00000101981	PRKCQ	YBL036C	YBL036C
TLE2/PXA1	ENSG00000101986	TLE2	YPL147W	PXA1
ASB1/SAC6	ENSG00000102024	ASB1	YDR129C	SAC6
FAM107B/ARD1	ENSG00000102030	FAM107B	YHR013C	ARD1
ME1/MPH1	ENSG00000102038	ME1	YIR002C	MPH1
TBC1D1/YMR1	ENSG00000102043	TBC1D1	YJR110W	YMR1
CDK13/YDL156W	ENSG00000102054	CDK13	YDL156W	YDL156W
MTHFD2/SMF1	ENSG00000102096	MTHFD2	YOL122C	SMF1
SLC9A7/TAZ1	ENSG00000102125	SLC9A7	YPR140W	TAZ1
FOXJ2/PGK1	ENSG00000102144	FOXJ2	YCR012W	PGK1
YBX1/MDY2	ENSG00000102178	YBX1	YOL111C	MDY2
PDE4A/ATG17	ENSG00000102189	PDE4A	YLR423C	ATG17
PPP2R5A/PKH1	ENSG00000102225	PPP2R5A	YDR490C	PKH1
CTNNA2/UBP9	ENSG00000102226	CTNNA2	YER098W	UBP9
ELAVL1/DCD1	ENSG00000102265	ELAVL1	YHR144C	DCD1
TIE1/ESS1	ENSG00000102309	TIE1	YJR017C	ESS1
SMARCD1/ALE1	ENSG00000102312	SMARCD1	YOR175C	ALE1
KDM4A/KTR1	ENSG00000102385	KDM4A	YOR099W	KTR1
NFYC/TAF7	ENSG00000102387	NFYC	YMR227C	TAF7
SLC9A3/YPK1	ENSG00000102572	SLC9A3	YKL126W	YPK1
NGEF/CDC1	ENSG00000102575	NGEF	YDR182W	CDC1
ASPM/FUS2	ENSG00000102606	ASPM	YMR232W	FUS2
CD84/SRV2	ENSG00000102755	CD84	YNL138W	SRV2
ELOVL1/MGA1	ENSG00000102878	ELOVL1	YGR249W	MGA1
SPI1/PPQ1	ENSG00000102893	SPI1	YPL179W	PPQ1
ZNRD1/NTF2	ENSG00000102898	ZNRD1	YER009W	NTF2
MPPED2/MSN2	ENSG00000102935	MPPED2	YMR037C	MSN2
ZBTB11/STP1	ENSG00000102974	ZBTB11	YDR463W	STP1
ATXN3/RPN8	ENSG00000103035	ATXN3	YOR261C	RPN8
GOLGA5/LRO1	ENSG00000103066	GOLGA5	YNR008W	LRO1
FGFR2/YNL176C	ENSG00000103152	FGFR2	YNL176C	YNL176C
EML1/VMR1	ENSG00000103222	EML1	YHL035C	VMR1
ARFGEF1/MUP1	ENSG00000103257	ARFGEF1	YGR055W	MUP1
MTFR1/NBP35	ENSG00000103274	MTFR1	YGL091C	NBP35
STAG3/UBC9	ENSG00000103275	STAG3	YDL064W	UBC9
FECH/ARO2	ENSG00000103313	FECH	YGL148W	ARO2
MYO9A/EXG1	ENSG00000103319	MYO9A	YLR300W	EXG1
DDX3Y/ADH5	ENSG00000103326	DDX3Y	YBR145W	ADH5
PFKP/SUP35	ENSG00000103342	PFKP	YDR172W	SUP35
SP100/CRZ1	ENSG00000103343	SP100	YNL027W	CRZ1
KLF6/RSM19	ENSG00000103363	KLF6	YNR037C	RSM19
PPAP2A/YDJ1	ENSG00000103423	PPAP2A	YNL064C	YDJ1
NEO1/SFP1	ENSG00000103495	NEO1	YLR403W	SFP1
TRAM1/TLG2	ENSG00000103496	TRAM1	YOL018C	TLG2
PHKA1/PKP2	ENSG00000103507	PHKA1	YGL059W	PKP2
TNFRSF1A/TAE1	ENSG00000103510	TNFRSF1A	YBR261C	TAE1
CACNB1/KAR2	ENSG00000103540	CACNB1	YJL034W	KAR2
EVI5/AI4	ENSG00000103546	EVI5	Q0065	AI4
PKM/BRE1	ENSG00000103549	PKM	YDL074C	BRE1
DHX29/PRR1	ENSG00000103653	DHX29	YKL116C	PRR1
DNTTIP2/YKR023W	ENSG00000103671	DNTTIP2	YKR023W	YKR023W
TP53BP1/YPT11	ENSG00000103769	TP53BP1	YNL304W	YPT11
TRO/RBA50	ENSG00000103932	TRO	YDR527W	RBA50
RRP15/STB2	ENSG00000103942	RRP15	YMR053C	STB2
RHOA/YBR259W	ENSG00000103966	RHOA	YBR259W	YBR259W
DHX8/MXR1	ENSG00000104064	DHX8	YER042W	MXR1
PRKCZ/PEP3	ENSG00000104142	PRKCZ	YLR148W	PEP3
SYT1/BRF1	ENSG00000104221	SYT1	YGR246C	BRF1
IDH3G/CFT2	ENSG00000104299	IDH3G	YLR115W	CFT2
ROGDI/CMK1	ENSG00000104312	ROGDI	YFR014C	CMK1
PDZD4/YNL190W	ENSG00000104313	PDZD4	YNL190W	YNL190W
ROCK1/AIM31	ENSG00000104320	ROCK1	YML030W	AIM31
CBFB/POP1	ENSG00000104356	CBFB	YNL221C	POP1
PDK3/SOH1	ENSG00000104368	PDK3	YGL127C	SOH1
HYAL2/VPS21	ENSG00000104388	HYAL2	YOR089C	VPS21
HDAC4/GNA1	ENSG00000104408	HDAC4	YFL017C	GNA1
RASSF1/EMC2	ENSG00000104412	RASSF1	YJR088C	EMC2
FGFR3/ARP10	ENSG00000104419	FGFR3	YDR106W	ARP10
IFI35/DAL81	ENSG00000104490	IFI35	YIR023W	DAL81
COASY/EFB1	ENSG00000104529	COASY	YAL003W	EFB1
MEF2A/TMT1	ENSG00000104611	MEF2A	YER175C	TMT1
OTUD5/BCH2	ENSG00000104613	OTUD5	YKR027W	BCH2
TFE3/VPS55	ENSG00000104660	TFE3	YJR044C	VPS55
TBC1D25/SSP120	ENSG00000104805	TBC1D25	YLR250W	SSP120
ACSL4/GSY2	ENSG00000104812	ACSL4	YLR258W	GSY2
INPP5A/ECI1	ENSG00000104823	INPP5A	YLR284C	ECI1
GPKOW/JSN1	ENSG00000104824	GPKOW	YJR091C	JSN1
GRIPAP1/TUB2	ENSG00000104833	GRIPAP1	YFL037W	TUB2
FTSJ1/DIA4	ENSG00000104835	FTSJ1	YHR011W	DIA4
POLR1A/SNP1	ENSG00000104852	POLR1A	YIL061C	SNP1
LAPTM4A/YER184C	ENSG00000104863	LAPTM4A	YER184C	YER184C
IP6K2/PIH1	ENSG00000104872	IP6K2	YHR034C	PIH1
STON1-GTF2A1L/DOT1	ENSG00000104885	STON1-GTF2A1L	YDR440W	DOT1
SRBD1/PRP11	ENSG00000104897	SRBD1	YDL043C	PRP11
CYFIP1/YPK2	ENSG00000104936	CYFIP1	YMR104C	YPK2
RASGRP2/VPS45	ENSG00000104938	RASGRP2	YGL095C	VPS45
PSME4/YJU2	ENSG00000104957	PSME4	YKL095W	YJU2
IFT80/RPL6B	ENSG00000104960	IFT80	YLR448W	RPL6B
SIRT2/TAH1	ENSG00000104969	SIRT2	YCR060W	TAH1
ERLEC1/TIM44	ENSG00000104980	ERLEC1	YIL022W	TIM44
PPP2R5B/MAS1	ENSG00000105088	PPP2R5B	YLR163C	MAS1
PYGM/CRH1	ENSG00000105127	PYGM	YGR189C	CRH1
PITX1/POP4	ENSG00000105171	PITX1	YBR257W	POP4
TRPC7/SWI4	ENSG00000105186	TRPC7	YER111C	SWI4
NUP133/TIM50	ENSG00000105197	NUP133	YPL063W	TIM50
NUCKS1/NOP1	ENSG00000105202	NUCKS1	YDL014W	NOP1
VPS35/STE7	ENSG00000105204	VPS35	YDL159W	STE7
DNAJA2/PGI1	ENSG00000105220	DNAJA2	YBR196C	PGI1
BCL3/SLM2	ENSG00000105221	BCL3	YNL047C	SLM2
KCNAB2/NFI1	ENSG00000105229	KCNAB2	YOR156C	NFI1
ABCC9/YHR097C	ENSG00000105251	ABCC9	YHR097C	YHR097C
GAL/ALF1	ENSG00000105254	GAL	YNL148C	ALF1
CLEC2D/PRO1	ENSG00000105323	CLEC2D	YDR300C	PRO1
RORA/AMA1	ENSG00000105325	RORA	YGR225W	AMA1
DRD4/PRS2	ENSG00000105355	DRD4	YER099C	PRS2
TGFBR3/YML6	ENSG00000105364	TGFBR3	YML025C	YML6
KIAA1107/RSC3	ENSG00000105369	KIAA1107	YDR303C	RSC3
PLA2G10/QDR1	ENSG00000105370	PLA2G10	YIL120W	QDR1
ATP1B3/NOP53	ENSG00000105373	ATP1B3	YPL146C	NOP53
NEDD4/CIR1	ENSG00000105379	NEDD4	YGR207C	CIR1
PIGB/AVT7	ENSG00000105388	PIGB	YIL088C	AVT7
MAPK6/KIN3	ENSG00000105397	MAPK6	YAR018C	KIN3
GNB5/CDC37	ENSG00000105401	GNB5	YDR168W	CDC37
RAB27A/SEC17	ENSG00000105402	RAB27A	YBL050W	SEC17
CECR5/YIP3	ENSG00000105404	CECR5	YNL044W	YIP3
UFD1L/PSD1	ENSG00000105426	UFD1L	YNL169C	PSD1
LRP6/ERD2	ENSG00000105438	LRP6	YBL040C	ERD2
GUCY2C/SYT1	ENSG00000105443	GUCY2C	YPR095C	SYT1
SCT/CDA1	ENSG00000105483	SCT	YLR307W	CDA1
PHRF1/CDC9	ENSG00000105486	PHRF1	YDL164C	CDC9
IKBKAP/PLB3	ENSG00000105499	IKBKAP	YOL011W	PLB3
NUCB2/TPD3	ENSG00000105568	NUCB2	YAL016W	TPD3
PFN2/CSE1	ENSG00000105576	PFN2	YGL238W	CSE1
PTPN3/CCC1	ENSG00000105607	PTPN3	YLR220W	CCC1
SPTB/NRG1	ENSG00000105610	SPTB	YDR043C	NRG1
DAPP1/PRP31	ENSG00000105618	DAPP1	YGR091W	PRP31
FGF10/SEC28	ENSG00000105669	FGF10	YIL076W	SEC28
SMG6/DBP8	ENSG00000105671	SMG6	YHR169W	DBP8
EXOC5/SFG1	ENSG00000105676	EXOC5	YOR315W	SFG1
CLTCL1/TYE7	ENSG00000105698	CLTCL1	YOR344C	TYE7
FSTL3/YLR271W	ENSG00000105705	FSTL3	YLR271W	YLR271W
DGCR2/SKY1	ENSG00000105723	DGCR2	YMR216C	SKY1
RNF126/SPF1	ENSG00000105726	RNF126	YEL031W	SPF1
MNT/SPC1	ENSG00000105737	MNT	YJR010C-A	SPC1
ZXDC/GLO4	ENSG00000105755	ZXDC	YOR040W	GLO4
POLB/KIN28	ENSG00000105810	POLB	YDL108W	KIN28
WIPI1/ZUO1	ENSG00000105821	WIPI1	YGR285C	ZUO1
ASNS/BET1	ENSG00000105829	ASNS	YIL004C	BET1
AP3M2/DET1	ENSG00000105852	AP3M2	YDR051C	DET1
CNGB1/MUK1	ENSG00000105854	CNGB1	YPL070W	MUK1
ST6GALNAC2/YKL069W	ENSG00000105855	ST6GALNAC2	YKL069W	YKL069W
CHAT/ZIM17	ENSG00000105866	CHAT	YNL310C	ZIM17
PABPC1/WTM1	ENSG00000105875	PABPC1	YOR230W	WTM1
TESK2/YGR066C	ENSG00000105939	TESK2	YGR066C	YGR066C
C16orf80/KGD1	ENSG00000105953	C16orf80	YIL125W	KGD1
CSNK2A2/YHR131C	ENSG00000105974	CSNK2A2	YHR131C	YHR131C
PTPN21/CDC5	ENSG00000105976	PTPN21	YMR001C	CDC5
EIF2B3/XDJ1	ENSG00000105993	EIF2B3	YLR090W	XDJ1
CAMK2A/RIM1	ENSG00000106028	CAMK2A	YCR028C-A	RIM1
TCOF1/ARO3	ENSG00000106052	TCOF1	YDR035W	ARO3
CDC42/BEM2	ENSG00000106069	CDC42	YER155C	BEM2
OSBPL3/SSO1	ENSG00000106089	OSBPL3	YPL232W	SSO1
EPHA8/GRS2	ENSG00000106105	EPHA8	YPR081C	GRS2
SLC12A3/GIS3	ENSG00000106125	SLC12A3	YLR094C	GIS3
RAD18/FCY22	ENSG00000106128	RAD18	YER060W-A	FCY22
ATP2B1/PRT1	ENSG00000106263	ATP2B1	YOR361C	PRT1
NCK2/VPS70	ENSG00000106327	NCK2	YJR126C	VPS70
MAP4K4/YLR179C	ENSG00000106333	MAP4K4	YLR179C	YLR179C
RPL31/NOP15	ENSG00000106344	RPL31	YNL110C	NOP15
WDR1/IMD3	ENSG00000106348	WDR1	YLR432W	IMD3
SNX13/LSM1	ENSG00000106355	SNX13	YJL124C	LSM1
ARHGAP10/YOR152C	ENSG00000106366	ARHGAP10	YOR152C	YOR152C
RPS6KA2/YLR036C	ENSG00000106367	RPS6KA2	YLR036C	YLR036C
ING3/KTR3	ENSG00000106397	ING3	YBR205W	KTR3
WBSCR22/VPS71	ENSG00000106400	WBSCR22	YML041C	VPS71
SEL1L/OPI3	ENSG00000106404	SEL1L	YJR073C	OPI3
TRIP13/RIM101	ENSG00000106571	TRIP13	YHL027W	RIM101
ATP6AP1/PRE6	ENSG00000106588	ATP6AP1	YOL038W	PRE6
TCF3/MRPL32	ENSG00000106591	TCF3	YCR003W	MRPL32
TRIB2/RHB1	ENSG00000106615	TRIB2	YCR027C	RHB1
DAZAP1/SDS23	ENSG00000106617	DAZAP1	YGL056C	SDS23
MBD3/POL31	ENSG00000106628	MBD3	YJR006W	POL31
PRLH/HXK2	ENSG00000106633	PRLH	YGL253W	HXK2
HLTF/RTF1	ENSG00000106665	HLTF	YGL244W	RTF1
CPSF1/VMA21	ENSG00000106688	CPSF1	YGR105W	VMA21
CDH19/SWD3	ENSG00000106789	CDH19	YBR175W	SWD3
PDCD2/YGK3	ENSG00000106799	PDCD2	YOL128C	YGK3
PRKACA/NAN1	ENSG00000106829	PRKACA	YPL126W	NAN1
LPHN1/YPS1	ENSG00000106927	LPHN1	YLR120C	YPS1
ACTN1/DFG16	ENSG00000106952	ACTN1	YOR030W	DFG16
RPS6KA6/OAF1	ENSG00000106991	RPS6KA6	YAL051W	OAF1
EPN2/ADK2	ENSG00000106992	EPN2	YER170W	ADK2
PTPN18/FRQ1	ENSG00000107130	PTPN18	YDR373W	FRQ1
LIMS2/YHP1	ENSG00000107187	LIMS2	YDR451C	YHP1
LNX1/MBF1	ENSG00000107223	LNX1	YOR298C-A	MBF1
TFRC/MRF1	ENSG00000107242	TFRC	YGL143C	MRF1
SREBF1/SNL1	ENSG00000107262	SREBF1	YIL016W	SNL1
TRPC5/SEN1	ENSG00000107290	TRPC5	YLR430W	SEN1
AFF4/CDC34	ENSG00000107341	AFF4	YDR054C	CDC34
UBE2D1/GAT1	ENSG00000107485	UBE2D1	YFL021W	GAT1
MPP5/MDS3	ENSG00000107518	MPP5	YGL197W	MDS3
SMC1A/SLM3	ENSG00000107521	SMC1A	YDL033C	SLM3
HSD17B10/TKL2	ENSG00000107537	HSD17B10	YBR117C	TKL2
MARK2/EFR3	ENSG00000107554	MARK2	YMR212C	EFR3
HMMR/DPB11	ENSG00000107560	HMMR	YJL090C	DPB11
CHFR/PHB1	ENSG00000107566	CHFR	YGR132C	PHB1
TRHDE/RPG1	ENSG00000107581	TRHDE	YBR079C	RPG1
P4HA2/PET18	ENSG00000107611	P4HA2	YCR020C	PET18
FCGR2B/YKL162C	ENSG00000107614	FCGR2B	YKL162C	YKL162C
NFATC3/TPK2	ENSG00000107643	NFATC3	YPL203W	TPK2
ACADVL/NSE4	ENSG00000107672	ACADVL	YDL105W	NSE4
FBXW11/ATG26	ENSG00000107679	FBXW11	YLR189C	ATG26
ACAP1/CNA1	ENSG00000107758	ACAP1	YLR433C	CNA1
CRMP1/MPM1	ENSG00000107771	CRMP1	YJL066C	MPM1
DERL2/PHO5	ENSG00000107789	DERL2	YBR093C	PHO5
NDE1/GEA1	ENSG00000107862	NDE1	YJR031C	GEA1
MRVI1/BAG7	ENSG00000107863	MRVI1	YOR134W	BAG7
AP1M1/BCP1	ENSG00000107949	AP1M1	YDR361C	BCP1
PVR/MYO3	ENSG00000107957	PVR	YKL129C	MYO3
IKBKG/YOL098C	ENSG00000107959	IKBKG	YOL098C	YOL098C
XRCC1/PSF3	ENSG00000107960	XRCC1	YOL146W	PSF3
SCARB1/MPD1	ENSG00000108010	SCARB1	YOR288C	MPD1
MCM2/NUP159	ENSG00000108021	MCM2	YIL115C	NUP159
TP63/FRA1	ENSG00000108039	TP63	YLL029W	FRA1
LLGL2/CYR1	ENSG00000108061	LLGL2	YJL005W	CYR1
NLE1/IXR1	ENSG00000108064	NLE1	YKL032C	IXR1
SDHA/RTS3	ENSG00000108091	SDHA	YGR161C	RTS3
SMARCE1/SSN2	ENSG00000108100	SMARCE1	YDR443C	SSN2
KDM5A/CAF120	ENSG00000108175	KDM5A	YNL278W	CAF120
ADAM11/CPR3	ENSG00000108179	ADAM11	YML078W	CPR3
PPP2R3A/YHI9	ENSG00000108187	PPP2R3A	YHR029C	YHI9
FERMT2/HED1	ENSG00000108256	FERMT2	YDR014W-A	HED1
ABCB11/ADA2	ENSG00000108264	ABCB11	YDR448W	ADA2
CD5L/PUP3	ENSG00000108294	CD5L	YER094C	PUP3
PTGS2/CWC25	ENSG00000108296	PTGS2	YNL245C	CWC25
IGF2BP2/RAD7	ENSG00000108306	IGF2BP2	YJR052W	RAD7
MAP3K13/NHP6A	ENSG00000108312	MAP3K13	YPR052C	NHP6A
ST6GAL1/YNL019C	ENSG00000108342	ST6GAL1	YNL019C	YNL019C
VDAC1P1/RPN3	ENSG00000108344	VDAC1P1	YER021W	RPN3
PICALM/NOP8	ENSG00000108349	PICALM	YOL144W	NOP8
NSF/FUN19	ENSG00000108375	NSF	YAL034C	FUN19
GLI2/SPR28	ENSG00000108387	GLI2	YDR218C	SPR28
CLASP1/GPT2	ENSG00000108405	CLASP1	YKR067W	GPT2
MRPS34/PSE1	ENSG00000108424	MRPS34	YMR308C	PSE1
NOTCH3/BOS1	ENSG00000108433	NOTCH3	YLR078C	BOS1
CLNS1A/MAK31	ENSG00000108465	CLNS1A	YCR020C-A	MAK31
PPP2R2C/HRQ1	ENSG00000108469	PPP2R2C	YDR291W	HRQ1
TEAD2/ATG4	ENSG00000108510	TEAD2	YNL223W	ATG4
EED/ODC1	ENSG00000108528	EED	YPL134C	ODC1
CDHR2/MRPL20	ENSG00000108557	CDHR2	YKR085C	MRPL20
SNCB/HXT10	ENSG00000108576	SNCB	YFL011W	HXT10
TSG101/GOS1	ENSG00000108587	TSG101	YHL031C	GOS1
ATP2A3/RBG2	ENSG00000108591	ATP2A3	YGR173W	RBG2
CA12/SPB1	ENSG00000108592	CA12	YCL054W	SPB1
MGLL/RSC6	ENSG00000108604	MGLL	YCR052W	RSC6
NTN4/YML108W	ENSG00000108641	NTN4	YML108W	YML108W
BCS1L/RRP5	ENSG00000108651	BCS1L	YMR229C	RRP5
NUAK1/DED1	ENSG00000108654	NUAK1	YOR204W	DED1
SLC24A1/GEA2	ENSG00000108669	SLC24A1	YEL022W	GEA2
SCARF1/RPN6	ENSG00000108671	SCARF1	YDL097C	RPN6
LMAN1/ERG13	ENSG00000108679	LMAN1	YML126C	ERG13
PTPLAD1/PLB2	ENSG00000108684	PTPLAD1	YMR006C	PLB2
IPCEF1/YDL057W	ENSG00000108700	IPCEF1	YDL057W	YDL057W
ZZEF1/SPT7	ENSG00000108773	ZZEF1	YBR081C	SPT7
ENO1/YPT6	ENSG00000108774	ENO1	YLR262C	YPT6
SLC12A1/INO4	ENSG00000108788	SLC12A1	YOL108C	INO4
C19orf10/MRP7	ENSG00000108826	C19orf10	YNL005C	MRP7
ANO8/RHO5	ENSG00000108830	ANO8	YNL180C	RHO5
ARHGEF10L/HOS2	ENSG00000108840	ARHGEF10L	YGL194C	HOS2
TXK/MSG5	ENSG00000108861	TXK	YNL053W	MSG5
KCNQ2/SNU114	ENSG00000108883	KCNQ2	YKL173W	SNU114
TACR2/RNR4	ENSG00000108946	TACR2	YGR180C	RNR4
ACTR6/LOT5	ENSG00000108953	ACTR6	YKL183W	LOT5
TIPIN/YPL162C	ENSG00000108984	TIPIN	YPL162C	YPL162C
SRI/HIR1	ENSG00000109046	SRI	YBL008W	HIR1
EIF4G3/YDR248C	ENSG00000109047	EIF4G3	YDR248C	YDR248C
NUP37/SMC2	ENSG00000109061	NUP37	YFR031C	SMC2
SEMA3A/YIR042C	ENSG00000109065	SEMA3A	YIR042C	YIR042C
SEMA3C/SPT6	ENSG00000109111	SEMA3C	YGR116W	SPT6
ACAT1/YGL242C	ENSG00000109320	ACAT1	YGL242C	YGL242C
CELSR1/SIN4	ENSG00000109339	CELSR1	YNL236W	SIN4
ZNF638/DIC1	ENSG00000109424	ZNF638	YLR348C	DIC1
ADD2/SPP41	ENSG00000109458	ADD2	YDR464W	SPP41
FGF4/MGE1	ENSG00000109519	FGF4	YOR232W	MGE1
RASAL2/GEF1	ENSG00000109572	RASAL2	YJR040W	GEF1
MARK3/TAH18	ENSG00000109756	MARK3	YPR048W	TAH18
SLC25A3/USV1	ENSG00000109787	SLC25A3	YPL230W	USV1
FOSL2/GPM3	ENSG00000109814	FOSL2	YOL056W	GPM3
FRYL/FMP52	ENSG00000109854	FRYL	YER004W	FMP52
FSCN1/LDB16	ENSG00000109861	FSCN1	YCL005W	LDB16
ACTB/ELP4	ENSG00000109911	ACTB	YPL101W	ELP4
PLD1/ZPR1	ENSG00000109917	PLD1	YGR211W	ZPR1
WDR62/SSB1	ENSG00000109971	WDR62	YDL229W	SSB1
DLG1/TPS3	ENSG00000110047	DLG1	YMR261C	TPS3
RAB7A/SWH1	ENSG00000110048	RAB7A	YAR042W	SWH1
BCAP29/DCS2	ENSG00000110063	BCAP29	YOR173W	DCS2
SART3/SAP185	ENSG00000110075	SART3	YJL098W	SAP185
ARHGAP15/YAT1	ENSG00000110090	ARHGAP15	YAR035W	YAT1
PAX2/CLB3	ENSG00000110092	PAX2	YDL155W	CLB3
EXOSC7/PRP19	ENSG00000110107	EXOSC7	YLL036C	PRP19
KIFAP3/RAD5	ENSG00000110171	KIFAP3	YLR032W	RAD5
MCM6/IRC20	ENSG00000110315	MCM6	YLR247C	IRC20
REXO2/TIF4632	ENSG00000110321	REXO2	YGL049C	TIF4632
RBM7/PHO91	ENSG00000110344	RBM7	YNR013C	PHO91
RBMS2/YFL066C	ENSG00000110367	RBMS2	YFL066C	YFL066C
BAZ2A/PEX10	ENSG00000110395	BAZ2A	YDR265W	PEX10
PTPN23/LAT1	ENSG00000110435	PTPN23	YNL071W	LAT1
MLH1/YNL247W	ENSG00000110619	MLH1	YNL247W	YNL247W
UNG/NUP116	ENSG00000110713	UNG	YMR047C	NUP116
KLHL20/EKI1	ENSG00000110721	KLHL20	YDR147W	EKI1
RGS11/CST6	ENSG00000110723	RGS11	YIL036W	CST6
PLXNA2/TFB1	ENSG00000110768	PLXNA2	YDR311W	TFB1
SPAG5/NAS2	ENSG00000110801	SPAG5	YIL007C	NAS2
ANKRD13A/SPC19	ENSG00000110841	ANKRD13A	YDR201W	SPC19
TPD52/PAR32	ENSG00000110851	TPD52	YDL173W	PAR32
ACACB/CRN1	ENSG00000110880	ACACB	YLR429W	CRN1
TRAF4/CAX4	ENSG00000110881	TRAF4	YGR036C	CAX4
PAG1/ERG12	ENSG00000110921	PAG1	YMR208W	ERG12
GPATCH1/ATP1	ENSG00000110955	GPATCH1	YBL099W	ATP1
ICAM3/YFL067W	ENSG00000111011	ICAM3	YFL067W	YFL067W
NT5C2/SHM1	ENSG00000111077	NT5C2	YBR263W	SHM1
MCAM/LAP2	ENSG00000111144	MCAM	YNL045W	LAP2
GPC4/CAT8	ENSG00000111206	GPC4	YMR280C	CAT8
CAMSAP3/RPS24B	ENSG00000111241	CAMSAP3	YIL069C	RPS24B
RAP1GAP/VPS62	ENSG00000111249	RAP1GAP	YGR141W	VPS62
XAB2/ALD6	ENSG00000111275	XAB2	YPL061W	ALD6
ARHGEF1/YHR177W	ENSG00000111321	ARHGEF1	YHR177W	YHR177W
STXBP2/TFB4	ENSG00000111358	STXBP2	YPR056W	TFB4
MAP2K7/SSO2	ENSG00000111450	MAP2K7	YMR183C	SSO2
NMRK2/SEC22	ENSG00000111481	NMRK2	YLR268W	SEC22
DGKD/NUP84	ENSG00000111581	DGKD	YDL116W	NUP84
CTTNBP2/CDC36	ENSG00000111596	CTTNBP2	YDL165W	CDC36
ACTL6B/TOF1	ENSG00000111602	ACTL6B	YNL273W	TOF1
RARB/TDH3	ENSG00000111640	RARB	YGR192C	TDH3
TOP2B/NOP2	ENSG00000111641	TOP2B	YNL061W	NOP2
NFKB2/ISW1	ENSG00000111642	NFKB2	YBR245C	ISW1
PPP1R12B/YNG1	ENSG00000111653	PPP1R12B	YOR064C	YNG1
DNAJC10/UBP8	ENSG00000111667	DNAJC10	YMR223W	UBP8
GTF3C1/YGR153W	ENSG00000111679	GTF3C1	YGR153W	YGR153W
IL4R/SPR1	ENSG00000111701	IL4R	YOR190W	SPR1
USP33/GSY1	ENSG00000111713	USP33	YFR015C	GSY1
PAK3/GAL83	ENSG00000111725	PAK3	YER027C	GAL83
DCX/YHR003C	ENSG00000111726	DCX	YHR003C	YHR003C
SNRPA/WHI4	ENSG00000111786	SNRPA	YDL224C	WHI4
SPAG6/GIR2	ENSG00000111832	SPAG6	YDR152W	GIR2
EXOSC5/ASF1	ENSG00000111875	EXOSC5	YJL115W	ASF1
DYNC1I2/CEG1	ENSG00000111880	DYNC1I2	YGL130W	CEG1
APBB1IP/YER121W	ENSG00000111907	APBB1IP	YER121W	YER121W
LRCH4/STE3	ENSG00000112038	LRCH4	YKL178C	STE3
FAM76B/STE11	ENSG00000112062	FAM76B	YLR362W	STE11
SIRT6/MEP3	ENSG00000112077	SIRT6	YPR138C	MEP3
TYR/ALK2	ENSG00000112079	TYR	YBL009W	ALK2
POLD3/YHR009C	ENSG00000112096	POLD3	YHR009C	YHR009C
ACTN2/MCM3	ENSG00000112118	ACTN2	YEL032W	MCM3
CAPZB/FAR10	ENSG00000112130	CAPZB	YLR238W	FAR10
PHF17/HRT3	ENSG00000112146	PHF17	YLR097C	HRT3
UBE2A/MDN1	ENSG00000112159	UBE2A	YLR106C	MDN1
FGFR1/HUR1	ENSG00000112164	FGFR1	YGL168W	HUR1
FKBP6/RPS15	ENSG00000112175	FKBP6	YOL040C	RPS15
GTF2I/RPN10	ENSG00000112186	GTF2I	YHR200W	RPN10
SMC1B/SSN8	ENSG00000112237	SMC1B	YNL025C	SSN8
FBLN1/XPT1	ENSG00000112242	FBLN1	YJR133W	XPT1
ITGA8/YJL132W	ENSG00000112293	ITGA8	YJL132W	YJL132W
CST7/UGA2	ENSG00000112294	CST7	YBR006W	UGA2
MAP2/FAR3	ENSG00000112312	MAP2	YMR052W	FAR3
PIAS2/FAS1	ENSG00000112319	PIAS2	YKL182W	FAS1
AMPH/MVP1	ENSG00000112335	AMPH	YMR004W	MVP1
ARAF/SKI7	ENSG00000112339	ARAF	YOR076C	SKI7
MCCC1/PEX7	ENSG00000112357	MCCC1	YDR142C	PEX7
FAP/YKE4	ENSG00000112473	FAP	YIL023C	YKE4
NEBL/PHO84	ENSG00000112499	NEBL	YML123C	PHO84
UBE2K/GON7	ENSG00000112531	UBE2K	YJL184W	GON7
PIK3C3/PHO4	ENSG00000112561	PIK3C3	YFR034C	PHO4
N4BP2/ENP1	ENSG00000112578	N4BP2	YBR247C	ENP1
SYNJ2/SPT15	ENSG00000112592	SYNJ2	YER148W	SPT15
ADCY2/RML2	ENSG00000112651	ADCY2	YEL050C	RML2
PPP2R5C/SEC5	ENSG00000112685	PPP2R5C	YDR166C	SEC5
RBFOX1/YHR213W-B	ENSG00000112715	RBFOX1	YHR213W-B	YHR213W-B
GNB1/FUN26	ENSG00000112759	GNB1	YAL022C	FUN26
HOXA9/GTO3	ENSG00000112782	HOXA9	YMR251W	GTO3
EDN1/PAP2	ENSG00000112941	EDN1	YOL115W	PAP2
MLLT10/FRE2	ENSG00000112964	MLLT10	YKL220C	FRE2
ADCYAP1R1/RKI1	ENSG00000112984	ADCYAP1R1	YOR095C	RKI1
NRD1/SSA3	ENSG00000113013	NRD1	YBL075C	SSA3
VDAC3/AEP3	ENSG00000113048	VDAC3	YPL005W	AEP3
PCM1/GAS3	ENSG00000113100	PCM1	YMR215W	GAS3
CBFA2T2/YSC84	ENSG00000113263	CBFA2T2	YHR016C	YSC84
DBC1/APE3	ENSG00000113269	DBC1	YBR286W	APE3
ITCH/THG1	ENSG00000113272	ITCH	YGR024C	THG1
TP73/ENT5	ENSG00000113282	TP73	YDR153C	ENT5
TOLLIP/MSH3	ENSG00000113318	TOLLIP	YCR092C	MSH3
UBE2D4/GDA1	ENSG00000113361	UBE2D4	YEL042W	GDA1
RUNX1T1/SUB1	ENSG00000113387	RUNX1T1	YMR039C	SUB1
THOC1/DIA3	ENSG00000113448	THOC1	YDL024C	DIA3
OSBPL6/RAD17	ENSG00000113456	OSBPL6	YOR368W	RAD17
SLC1A3/SOL2	ENSG00000113552	SLC1A3	YCR073W-A	SOL2
XRCC5/SKP1	ENSG00000113558	XRCC5	YDR328C	SKP1
LXN/PPH22	ENSG00000113575	LXN	YDL188C	PPH22
SP140/FLO9	ENSG00000113580	SP140	YAL063C	FLO9
MKNK1/MRPL1	ENSG00000113645	MKNK1	YDR116C	MRPL1
TNS1/HSP10	ENSG00000113657	TNS1	YOR020C	HSP10
REXO1/YLR253W	ENSG00000113712	REXO1	YLR253W	YLR253W
SAR1A/ERV46	ENSG00000113719	SAR1A	YAL042W	ERV46
CDC14A/PKC1	ENSG00000113721	CDC14A	YBL105C	PKC1
RAPGEF3/ATG23	ENSG00000113734	RAPGEF3	YLR431C	ATG23
CEACAM1/CBF5	ENSG00000113790	CEACAM1	YLR175W	CBF5
SENP1/SMC4	ENSG00000113810	SENP1	YLR086W	SMC4
DUSP13/ARP8	ENSG00000113812	DUSP13	YOR141C	ARP8
CIC/EMP46	ENSG00000114013	CIC	YLR080W	EMP46
LIPE/OGG1	ENSG00000114026	LIPE	YML060W	OGG1
FDFT1/ERG1	ENSG00000114054	FDFT1	YGR175C	ERG1
PAFAH1B3/VID28	ENSG00000114098	PAFAH1B3	YIL017C	VID28
OPHN1/AAD14	ENSG00000114115	OPHN1	YNL331C	AAD14
KIF22/GCN5	ENSG00000114166	KIF22	YGR252W	GCN5
SCGN/ARC19	ENSG00000114209	SCGN	YKL013C	ARC19
PGM1/BCY1	ENSG00000114302	PGM1	YIL033C	BCY1
DDX1/UBP3	ENSG00000114316	DDX1	YER151C	UBP3
DNM2/RPL24A	ENSG00000114391	DNM2	YGL031C	RPL24A
EPB41L2/GPB2	ENSG00000114423	EPB41L2	YAL056W	GPB2
RIMS1/GLC3	ENSG00000114480	RIMS1	YEL011W	GLC3
STX7/URA3	ENSG00000114491	STX7	YEL021W	URA3
RABL2B/NRD1	ENSG00000114503	RABL2B	YNL251C	NRD1
KEAP1/VMA1	ENSG00000114573	KEAP1	YDL185W	VMA1
PTPRH/TPN1	ENSG00000114638	PTPRH	YGL186C	TPN1
EPHA6/LST8	ENSG00000114650	EPHA6	YNL006W	LST8
SCTR/YDR415C	ENSG00000114738	SCTR	YDR415C	YDR415C
RFX3/HFI1	ENSG00000114745	RFX3	YPL254W	HFI1
RIF1/YMR018W	ENSG00000114757	RIF1	YMR018W	YMR018W
RAB21/SUI1	ENSG00000114784	RAB21	YNL244C	SUI1
SLC4A4/TIF4631	ENSG00000114867	SLC4A4	YGR162W	TIF4631
SMARCA2/ORM1	ENSG00000114978	SMARCA2	YGR038W	ORM1
RDH8/TPP1	ENSG00000115008	RDH8	YMR156C	TPP1
SESN1/ARP6	ENSG00000115073	SESN1	YLR085C	ARP6
MID2/ARP3	ENSG00000115091	MID2	YJR065C	ARP3
COL5A3/ARG8	ENSG00000115107	COL5A3	YOL140W	ARG8
SRCAP/YLR177W	ENSG00000115145	SRCAP	YLR177W	YLR177W
KIAA0020/GUT2	ENSG00000115159	KIAA0020	YIL155C	GUT2
CPB2/HHT2	ENSG00000115163	CPB2	YNL031C	HHT2
CHRNA3/YML079W	ENSG00000115207	CHRNA3	YML079W	YML079W
KCNN2/GCN3	ENSG00000115211	KCNN2	YKR026C	GCN3
CNOT4/RPN11	ENSG00000115233	CNOT4	YFR004W	RPN11
PSEN1/PTC3	ENSG00000115241	PSEN1	YBL056W	PTC3
CPOX/YIM1	ENSG00000115252	CPOX	YMR152W	YIM1
MOK/YOP1	ENSG00000115255	MOK	YPR028W	YOP1
HSP90AA1/PRB1	ENSG00000115257	HSP90AA1	YEL060C	PRB1
RBL1/CWH41	ENSG00000115275	RBL1	YGL027C	CWH41
DLGAP4/SFI1	ENSG00000115306	DLGAP4	YLL003W	SFI1
CFHR2/CUE4	ENSG00000115307	CFHR2	YML101C	CUE4
NDC80/DPB3	ENSG00000115350	NDC80	YBR278W	DPB3
AP4E1/SLX1	ENSG00000115392	AP4E1	YBR228W	SLX1
RSBN1/BSC2	ENSG00000115414	RSBN1	YDR275W	BSC2
MAGI3/BLI1	ENSG00000115415	MAGI3	YKL061W	BLI1
CXCL2/GMH1	ENSG00000115446	CXCL2	YKR030W	GMH1
AFP/CCT4	ENSG00000115484	AFP	YDL143W	CCT4
COL4A4/VPS24	ENSG00000115561	COL4A4	YKL041W	VPS24
OSTM1/YDR541C	ENSG00000115590	OSTM1	YDR541C	YDR541C
CDH7/YJR096W	ENSG00000115594	CDH7	YJR096W	YJR096W
PCNP/FLO1	ENSG00000115602	PCNP	YAR050W	FLO1
ARG2/RIM21	ENSG00000115616	ARG2	YNL294C	RIM21
MEF2C/SPO12	ENSG00000115648	MEF2C	YHR152W	SPO12
PTPRC/CSR2	ENSG00000115652	PTPRC	YPR030W	CSR2
CACNA1S/DUR3	ENSG00000115665	CACNA1S	YHL016C	DUR3
PKP1/SDS22	ENSG00000115685	PKP1	YKL193C	SDS22
UBA5/GIN4	ENSG00000115687	UBA5	YDR507C	GIN4
STK17B/MRPL38	ENSG00000115718	STK17B	YKL170W	MRPL38
CDC14B/CNB1	ENSG00000115756	CDC14B	YKL190W	CNB1
ZNF510/SPE1	ENSG00000115758	ZNF510	YKL184W	SPE1
LRP2/RPL23A	ENSG00000115762	LRP2	YBL087C	RPL23A
ZNF506/GRH1	ENSG00000115806	ZNF506	YDR517W	GRH1
DUSP12/STE4	ENSG00000115808	DUSP12	YOR212W	STE4
ENSG00000081770/YMR114C	ENSG00000115850	ENSG00000081770	YMR114C	YMR114C
CADPS2/NOP6	ENSG00000115875	CADPS2	YDL213C	NOP6
HSPB11/CDC25	ENSG00000115904	HSPB11	YLR310C	CDC25
IL12RB2/VRP1	ENSG00000115935	IL12RB2	YLR337C	VRP1
SMARCD3/KRR1	ENSG00000115946	SMARCD3	YCL059C	KRR1
FYB/ORC1	ENSG00000115947	FYB	YML065W	ORC1
MPP4/MRPS18	ENSG00000115963	MPP4	YNL306W	MRPS18
STRADB/SLD2	ENSG00000115966	STRADB	YKL108W	SLD2
BZW1/FKS1	ENSG00000116001	BZW1	YLR342W	FKS1
PGR/YBR197C	ENSG00000116039	PGR	YBR197C	YBR197C
ME2/SSZ1	ENSG00000116044	ME2	YHR064C	SSZ1
C5orf22/IRC24	ENSG00000116096	C5orf22	YIR036C	IRC24
CCNT2/ALO1	ENSG00000116133	CCNT2	YML086C	ALO1
EPB41L3/PSK1	ENSG00000116141	EPB41L3	YAL017W	PSK1
COBLL1/RFA3	ENSG00000116147	COBLL1	YJL173C	RFA3
DLG3/GPX2	ENSG00000116157	DLG3	YBR244W	GPX2
TRAF5/STE14	ENSG00000116237	TRAF5	YDR410C	STE14
MRPL22/RPL22A	ENSG00000116251	MRPL22	YLR061W	RPL22A
GEMIN5/NAM8	ENSG00000116350	GEMIN5	YHR086W	NAM8
OPRK1/ETR1	ENSG00000116353	OPRK1	YBR026C	ETR1
NFE2L1/TFC6	ENSG00000116455	NFE2L1	YDR362C	TFC6
GSK3B/ATP4	ENSG00000116459	GSK3B	YPL078C	ATP4
ITGB5/YPT31	ENSG00000116473	ITGB5	YER031C	YPT31
ERC1/BYE1	ENSG00000116539	ERC1	YKL005C	BYE1
XPO1/HRB1	ENSG00000116560	XPO1	YNL004W	HRB1
PALB2/SPE3	ENSG00000116649	PALB2	YPR069C	SPE3
DOPEY1/STB6	ENSG00000116661	DOPEY1	YKL072W	STB6
BCKDHB/MAD2	ENSG00000116670	BCKDHB	YJL030W	MAD2
KAT6A/YEL023C	ENSG00000116678	KAT6A	YEL023C	YEL023C
ULK2/YLH47	ENSG00000116679	ULK2	YPR125W	YLH47
GRHL2/FZO1	ENSG00000116688	GRHL2	YBR179C	FZO1
TNPO1/EBS1	ENSG00000116698	TNPO1	YDR206W	EBS1
P2RX5/GCD14	ENSG00000116731	P2RX5	YJL125C	GCD14
ITGAE/AMD1	ENSG00000116748	ITGAE	YML035C	AMD1
DIS3/YER077C	ENSG00000116750	DIS3	YER077C	YER077C
PIBF1/HSH49	ENSG00000116754	PIBF1	YOR319W	HSH49
ENSG00000083622/CYS3	ENSG00000116761	ENSG00000083622	YAL012W	CYS3
NUFIP1/SOR2	ENSG00000116791	NUFIP1	YDL246C	SOR2
RRAGB/PZF1	ENSG00000116809	RRAGB	YPR186C	PZF1
CYLD/MSW1	ENSG00000116874	CYLD	YDR268W	MSW1
SLC27A5/MRPS28	ENSG00000116898	SLC27A5	YDR337W	MRPS28
ZNF324/RPS12	ENSG00000116918	ZNF324	YOR369C	RPS12
ZNF446/GTR2	ENSG00000116954	ZNF446	YGR163W	GTR2
ZNF8/POS5	ENSG00000116962	ZNF8	YPL188W	POS5
RPS5/YIL161W	ENSG00000116977	RPS5	YIL161W	YIL161W
FAT1/RPS10A	ENSG00000116983	FAT1	YOR293W	RPS10A
YTHDC1/OSH2	ENSG00000117020	YTHDC1	YDL019C	OSH2
CHMP2B/RIB5	ENSG00000117091	CHMP2B	YBR256C	RIB5
PPIE/SDH2	ENSG00000117118	PPIE	YLL041C	SDH2
ZMPSTE24/SSF1	ENSG00000117133	ZMPSTE24	YHR066W	SSF1
NOA1/RRP1	ENSG00000117155	NOA1	YDR087C	RRP1
REST/ROD1	ENSG00000117289	REST	YOR018W	ROD1
SSH1/GAL10	ENSG00000117308	SSH1	YBR019C	GAL10
GSTP1/YGL082W	ENSG00000117385	GSTP1	YGL082W	YGL082W
APLP2/VMA11	ENSG00000117394	APLP2	YPL234C	VMA11
SLCO1A2/EBP2	ENSG00000117395	SLCO1A2	YKL172W	EBP2
WBP11/CDC20	ENSG00000117399	WBP11	YGL116W	CDC20
EIF3I/KAP122	ENSG00000117408	EIF3I	YGL016W	KAP122
TXLNA/VMA16	ENSG00000117410	TXLNA	YHR026W	VMA16
APOB/YPR1	ENSG00000117448	APOB	YDR368W	YPR1
NCOA1/AHP1	ENSG00000117450	NCOA1	YLR109W	AHP1
KIF3C/PHO13	ENSG00000117519	KIF3C	YDL236W	PHO13
RAB10/PXA2	ENSG00000117528	RAB10	YKL188C	PXA2
GCKR/DPH5	ENSG00000117543	GCKR	YLR172C	DPH5
HADHA/WWM1	ENSG00000117560	HADHA	YFL010C	WWM1
MAPRE3/PRX1	ENSG00000117592	MAPRE3	YBL064C	PRX1
CAD/YIR035C	ENSG00000117594	CAD	YIR035C	YIR035C
CD59/UTP25	ENSG00000117597	CD59	YIL091C	UTP25
CD82/ECM25	ENSG00000117676	CD82	YJL201W	ECM25
ATRX/RER2	ENSG00000117682	ATRX	YBR002C	RER2
TAF9/PET191	ENSG00000117707	TAF9	YJR034W	PET191
FCN1/SWI1	ENSG00000117713	FCN1	YPL016W	SWI1
MECOM/RFA2	ENSG00000117748	MECOM	YNL312W	RFA2
SCAMP1/SNC1	ENSG00000117758	SCAMP1	YAL030W	SNC1
PREP/OSH7	ENSG00000117859	PREP	YHR001W	OSH7
HACE1/YCL068C	ENSG00000117971	HACE1	YCL068C	YCL068C
SEH1L/MKC7	ENSG00000117984	SEH1L	YDR144C	MKC7
WDR47/CHK1	ENSG00000118046	WDR47	YBR274W	CHK1
OVGP1/SET1	ENSG00000118058	OVGP1	YHR119W	SET1
MAP3K4/NTH2	ENSG00000118094	MAP3K4	YBR001C	NTH2
PILRA/STS1	ENSG00000118193	PILRA	YIR011C	STS1
IGSF9/RGM1	ENSG00000118263	IGSF9	YMR182C	RGM1
ABCB1/MOT3	ENSG00000118495	ABCB1	YMR070W	MOT3
AKR1B1/POC4	ENSG00000118503	AKR1B1	YPL144W	POC4
CPNE3/YJR154W	ENSG00000118507	CPNE3	YJR154W	YJR154W
RRN3/YPL067C	ENSG00000118508	RRN3	YPL067C	YPL067C
CTTN/CAR1	ENSG00000118520	CTTN	YPL111W	CAR1
MTIF2/YLR352W	ENSG00000118564	MTIF2	YLR352W	YLR352W
TTC39A/NYV1	ENSG00000118640	TTC39A	YLR093C	NYV1
EPS15/SWP1	ENSG00000118705	EPS15	YMR149W	SWP1
ORC1/CUP9	ENSG00000118707	ORC1	YPL177C	CUP9
MGST2/MIG3	ENSG00000118922	MGST2	YER028C	MIG3
CHERP/PCL9	ENSG00000118971	CHERP	YDL179W	PCL9
ATG16L1/UBC5	ENSG00000119048	ATG16L1	YDR059C	UBC5
USP40/GUD1	ENSG00000119125	USP40	YDL238C	GUD1
RAD54L/YPR015C	ENSG00000119138	RAD54L	YPR015C	YPR015C
MAST2/UTP10	ENSG00000119285	MAST2	YJL109C	UTP10
DNAJA1/RAD23	ENSG00000119318	DNAJA1	YEL037C	RAD23
B4GALT1/RTG1	ENSG00000119335	B4GALT1	YOL067C	RTG1
CHMP5/RRD2	ENSG00000119383	CHMP5	YPL152W	RRD2
NFX1/GLE1	ENSG00000119392	NFX1	YDL207W	GLE1
DIMT1/MTG2	ENSG00000119396	DIMT1	YHR168W	MTG2
IPO11/BRR1	ENSG00000119397	IPO11	YPR057W	BRR1
EIF2AK1/RRT13	ENSG00000119402	EIF2AK1	YER066W	RRT13
EPDR1/MRK1	ENSG00000119408	EPDR1	YDL079C	MRK1
SEPHS1/SIT4	ENSG00000119414	SEPHS1	YDL047W	SIT4
MRPL28/MIC14	ENSG00000119421	MRPL28	YDR031W	MIC14
CEACAM6/YMR130W	ENSG00000119431	CEACAM6	YMR130W	YMR130W
RBM22/SUC2	ENSG00000119535	RBM22	YIL162W	SUC2
TMED2/VPS4	ENSG00000119541	TMED2	YPR173C	VPS4
ERO1LB/VHS1	ENSG00000119638	ERO1LB	YDR247W	VHS1
ZFAND6/MLH3	ENSG00000119684	ZFAND6	YPL164C	MLH3
TXLNG/YKR104W	ENSG00000119688	TXLNG	YKR104W	YKR104W
PPEF1/YCR016W	ENSG00000119707	PPEF1	YCR016W	YCR016W
LAT2/ALD4	ENSG00000119711	LAT2	YOR374W	ALD4
HUWE1/GCD7	ENSG00000119718	HUWE1	YLR291C	GCD7
ZW10/COQ6	ENSG00000119723	ZW10	YGR255C	COQ6
ALG9/CCT8	ENSG00000119760	ALG9	YJL008C	CCT8
MYBPC2/AXL1	ENSG00000119912	MYBPC2	YPR122W	AXL1
NOX4/OCT1	ENSG00000119917	NOX4	YKL134C	OCT1
ACOX3/TSR3	ENSG00000119929	ACOX3	YOR006C	TSR3
MTMR2/GIP2	ENSG00000119938	MTMR2	YER054C	GIP2
PPP1R15A/XKS1	ENSG00000119950	PPP1R15A	YGR194C	XKS1
HSD17B14/NUC1	ENSG00000120049	HSD17B14	YJL208C	NUC1
TRIP6/AAT2	ENSG00000120053	TRIP6	YLR027C	AAT2
ACHE/MET17	ENSG00000120054	ACHE	YLR303W	MET17
FTL/PIS1	ENSG00000120088	FTL	YPR113W	PIS1
SRRT/PPS1	ENSG00000120129	SRRT	YBR276C	PPS1
BAX/YPK3	ENSG00000120156	BAX	YBR028C	YPK3
NLK/RCL1	ENSG00000120158	NLK	YOL010W	RCL1
PIGS/MRP2	ENSG00000120333	PIGS	YPR166C	MRP2
ATXN7L3/TCP1	ENSG00000120438	ATXN7L3	YDR212W	TCP1
PGS1/UTP5	ENSG00000120457	PGS1	YDR398W	UTP5
PSMC5/DCR2	ENSG00000120659	PSMC5	YLR361C	DCR2
UIMC1/DAN4	ENSG00000120690	UIMC1	YJR151C	DAN4
CETP/ALG5	ENSG00000120697	CETP	YPL227C	ALG5
MMP2/RRP43	ENSG00000120699	MMP2	YCR035C	RRP43
GNAO1/YLR001C	ENSG00000120708	GNAO1	YLR001C	YLR001C
OGFOD1/SIL1	ENSG00000120725	OGFOD1	YOL031C	SIL1
SH3BP2/MET31	ENSG00000120738	SH3BP2	YPL038W	MET31
ADD1/PPZ1	ENSG00000120756	ADD1	YML016C	PPZ1
C14orf166/UTP20	ENSG00000120800	C14orf166	YBL004W	UTP20
NID2/SUE1	ENSG00000120802	NID2	YPR151C	SUE1
GMCL1/HAP3	ENSG00000120837	GMCL1	YBL021C	HAP3
SF3B2/RAD28	ENSG00000120868	SF3B2	YDR030C	RAD28
KLHL42/GRX4	ENSG00000120885	KLHL42	YER174C	GRX4
GNAS/YAR064W	ENSG00000120907	GNAS	YAR064W	YAR064W
DNM1L/CMP2	ENSG00000120910	DNM1L	YML057W	CMP2
PTHLH/YLR118C	ENSG00000120992	PTHLH	YLR118C	YLR118C
PHACTR3/RRI1	ENSG00000121022	PHACTR3	YDL216C	RRI1
ERGIC2/YGR017W	ENSG00000121067	ERGIC2	YGR017W	YGR017W
TFAP2C/RSB1	ENSG00000121361	TFAP2C	YOR049C	RSB1
AURKA/SPC2	ENSG00000121552	AURKA	YML055W	SPC2
PIR/CTA1	ENSG00000121691	PIR	YDR256C	CTA1
RFX2/GYP5	ENSG00000121749	RFX2	YPL249C	GYP5
SULT2B1/IDS2	ENSG00000121753	SULT2B1	YJL146W	IDS2
CNOT3/SAN1	ENSG00000121848	CNOT3	YDR143C	SAN1
GP6/CHS7	ENSG00000121853	GP6	YHR142W	CHS7
PTPN4/BI4	ENSG00000121858	PTPN4	Q0120	BI4
DDX18/YCR061W	ENSG00000121966	DDX18	YCR061W	YCR061W
KHSRP/NUP188	ENSG00000122025	KHSRP	YML103C	NUP188
GNA11/ADR1	ENSG00000122034	GNA11	YDR216W	ADR1
EDEM2/INP53	ENSG00000122126	EDEM2	YOR109W	INP53
DNMT3B/MRP4	ENSG00000122140	DNMT3B	YHL004W	MRP4
REM1/COG5	ENSG00000122176	REM1	YNL051W	COG5
TPX2/COP1	ENSG00000122218	TPX2	YDL145C	COP1
PDRG1/MDM31	ENSG00000122299	PDRG1	YHR194W	MDM31
EPB41L1/CIT3	ENSG00000122367	EPB41L1	YPR001W	CIT3
DOCK9/MMS21	ENSG00000122515	DOCK9	YEL019C	MMS21
DOCK3/CDC3	ENSG00000122545	DOCK3	YLR314C	CDC3
COQ9/RNA15	ENSG00000122566	COQ9	YGL044C	RNA15
CRLS1/YMR111C	ENSG00000122705	CRLS1	YMR111C	YMR111C
PPP1R13B/YMR317W	ENSG00000122778	PPP1R13B	YMR317W	YMR317W
SIGLEC1/RSC2	ENSG00000122779	SIGLEC1	YLR357W	RSC2
FKBP1A/YER130C	ENSG00000122877	FKBP1A	YER130C	YER130C
NSFL1C/MF(ALPHA)1	ENSG00000122952	NSFL1C	YPL187W	MF(ALPHA)1
MAVS/PEP8	ENSG00000122958	MAVS	YJL053W	PEP8
F11/MRD1	ENSG00000122965	F11	YPR112C	MRD1
XRN2/BBP1	ENSG00000122966	XRN2	YPL255W	BBP1
DYNLL1/DBP10	ENSG00000123064	DYNLL1	YDL031W	DBP10
TESC/DMA2	ENSG00000123091	TESC	YNL116W	DMA2
SNX5/YEL076C-A	ENSG00000123131	SNX5	YEL076C-A	YEL076C-A
RPL6/DIP2	ENSG00000123154	RPL6	YLR129W	DIP2
MAPKAPK5/FMP45	ENSG00000123179	MAPKAPK5	YDL222C	FMP45
P2RX7/CCC2	ENSG00000123191	P2RX7	YDR270W	CCC2
ESF1/TMA17	ENSG00000123240	ESF1	YDL110C	TMA17
RBBP9/BUD14	ENSG00000123329	RBBP9	YAR014C	BUD14
ANAPC5/GIM5	ENSG00000123349	ANAPC5	YML094W	GIM5
SLC23A2/CDC7	ENSG00000123374	SLC23A2	YDL017W	CDC7
TMEM230/PRC1	ENSG00000123384	TMEM230	YMR297W	PRC1
DZANK1/STP2	ENSG00000123411	DZANK1	YHR006W	STP2
KDM2B/RRP4	ENSG00000123415	KDM2B	YHR069C	RRP4
TASP1/PPM2	ENSG00000123444	TASP1	YOL141W	PPM2
GCN1L1/ECM1	ENSG00000123454	GCN1L1	YAL059W	ECM1
RPLP0/ATP11	ENSG00000123472	RPLP0	YNL315C	ATP11
PXN/EAF3	ENSG00000123562	PXN	YPR023C	EAF3
RPH3A/RPT2	ENSG00000123595	RPH3A	YDL007W	RPT2
TRMT6/YLR345W	ENSG00000123836	TRMT6	YLR345W	YLR345W
CHGB/HMF1	ENSG00000123908	CHGB	YER057C	HMF1
PEBP1/SPC29	ENSG00000123933	PEBP1	YPL124W	SPC29
TBX5/CKS1	ENSG00000123975	TBX5	YBR135W	CKS1
BRAP/LAP4	ENSG00000123992	BRAP	YKL103C	LAP4
ERP29/SPR6	ENSG00000123999	ERP29	YER115C	SPR6
NOS1/YKL091C	ENSG00000124120	NOS1	YKL091C	YKL091C
FUS/GPI16	ENSG00000124155	FUS	YHR188C	GPI16
IGBP1/RVS167	ENSG00000124181	IGBP1	YDR388W	RVS167
FXYD3/GBP2	ENSG00000124193	FXYD3	YCL011C	GBP2
GANAB/KAP95	ENSG00000124207	GANAB	YLR347C	KAP95
GMIP/TEM1	ENSG00000124209	GMIP	YML064C	TEM1
RBM41/MDM34	ENSG00000124214	RBM41	YGL219C	MDM34
BIRC5/UBA4	ENSG00000124217	BIRC5	YHR111W	UBA4
LAG3/PEP12	ENSG00000124222	LAG3	YOR036W	PEP12
MLF2/CWC24	ENSG00000124226	MLF2	YLR323C	CWC24
OTUB2/DRS1	ENSG00000124228	OTUB2	YLL008W	DRS1
DDX24/YFR006W	ENSG00000124299	DDX24	YFR006W	YFR006W
ZBTB25/SNC2	ENSG00000124333	ZBTB25	YOR327C	SNC2
ARHGAP4/RFU1	ENSG00000124356	ARHGAP4	YLR073C	RFU1
ANKRD24/TOS1	ENSG00000124357	ANKRD24	YBR162C	TOS1
RCOR1/UBP11	ENSG00000124422	RCOR1	YKR098C	UBP11
LTBP4/DOA4	ENSG00000124486	LTBP4	YDR069C	DOA4
BLVRB/SAM37	ENSG00000124491	BLVRB	YMR060C	SAM37
SLC9A1/MGS1	ENSG00000124535	SLC9A1	YNL218W	MGS1
SPTLC1/YHC1	ENSG00000124562	SPTLC1	YLR298C	YHC1
PAPOLA/EMI1	ENSG00000124570	PAPOLA	YDR512C	EMI1
CCNK/YBT1	ENSG00000124574	CCNK	YLL048C	YBT1
PCBP4/OST6	ENSG00000124641	PCBP4	YML019W	OST6
RGS1/YGR266W	ENSG00000124702	RGS1	YGR266W	YGR266W
MRPS33/CRG1	ENSG00000124713	MRPS33	YHR209W	CRG1
NDUFB2/MMR1	ENSG00000124731	NDUFB2	YLR190W	MMR1
ENSG00000090269/MCM1	ENSG00000124762	ENSG00000090269	YMR043W	MCM1
NUDC/ROX1	ENSG00000124766	NUDC	YPR065W	ROX1
MAEA/MIG1	ENSG00000124782	MAEA	YGL035C	MIG1
ICAM1/MSA1	ENSG00000124813	ICAM1	YOR066W	MSA1
STRN4/HDA3	ENSG00000124831	STRN4	YPR179C	HDA3
IRAK3/DSL1	ENSG00000124839	IRAK3	YNL258C	DSL1
LYZ/NSG2	ENSG00000124942	LYZ	YNL156C	NSG2
SI/CDC39	ENSG00000125107	SI	YCR093W	CDC39
MUL1/TMN2	ENSG00000125304	MUL1	YDR107C	TMN2
PDCD7/SYC1	ENSG00000125414	PDCD7	YOR179C	SYC1
SPG21/GGA2	ENSG00000125447	SPG21	YHR108W	GGA2
DNAJB11/ADY2	ENSG00000125450	DNAJB11	YCR010C	ADY2
THPO/ESC2	ENSG00000125618	THPO	YDR363W	ESC2
CHRD/RPA135	ENSG00000125630	CHRD	YPR010C	RPA135
FLT3LG/YKL047W	ENSG00000125651	FLT3LG	YKL047W	YKL047W
RAB11FIP3/THO2	ENSG00000125676	RAB11FIP3	YNL139C	THO2
GNPTG/PDX1	ENSG00000125686	GNPTG	YGR193C	PDX1
ZNF268/NCR1	ENSG00000125730	ZNF268	YPL006W	NCR1
GOLGA3/RGD1	ENSG00000125733	GOLGA3	YBR260C	RGD1
PABPC4/YHL017W	ENSG00000125734	PABPC4	YHL017W	YHL017W
CD209/SMD2	ENSG00000125743	CD209	YLR275W	SMD2
MCOLN1/RTN2	ENSG00000125744	MCOLN1	YDL204W	RTN2
EFNB1/SQT1	ENSG00000125746	EFNB1	YIR012W	SQT1
AARS/RPL18A	ENSG00000125753	AARS	YOL120C	RPL18A
GLG1/PTA1	ENSG00000125755	GLG1	YAL043C	PTA1
KIF4A/FKH2	ENSG00000125798	KIF4A	YNL068C	FKH2
PLEKHG2/PDC2	ENSG00000125817	PLEKHG2	YDR081C	PDC2
PITPNM2/YCR076C	ENSG00000125818	PITPNM2	YCR076C	YCR076C
EXOC1/SMB1	ENSG00000125835	EXOC1	YER029C	SMB1
DTX2/SGD1	ENSG00000125844	DTX2	YLR336C	SGD1
NLRC4/YDR222W	ENSG00000125845	NLRC4	YDR222W	YDR222W
NRCAM/PEX15	ENSG00000125863	NRCAM	YOL044W	PEX15
LAMB1/COF1	ENSG00000125868	LAMB1	YLL050C	COF1
SLC26A3/MUD1	ENSG00000125870	SLC26A3	YBR119W	MUD1
DLD/NAB6	ENSG00000125944	DLD	YML117W	NAB6
WDR7/INO2	ENSG00000125952	WDR7	YDR123C	INO2
TXNL1/RAM1	ENSG00000125954	TXNL1	YDL090C	RAM1
IL5RA/IST3	ENSG00000125970	IL5RA	YIR005W	IST3
ITGA6/ERV41	ENSG00000125991	ITGA6	YML067C	ERV41
RAPGEF4/MAD1	ENSG00000126001	RAPGEF4	YGL086W	MAD1
ENSG00000091436/JHD2	ENSG00000126012	ENSG00000091436	YJR119C	JHD2
FH/PRE1	ENSG00000126067	FH	YER012W	PRE1
SEL1L3/DOT5	ENSG00000126432	SEL1L3	YIL010W	DOT5
TF/HMT1	ENSG00000126457	TF	YBR034C	HMT1
MYO15A/SDO1	ENSG00000126524	MYO15A	YLR022C	SDO1
APOH/VPS30	ENSG00000126581	APOH	YPL120W	VPS30
NLRP1/ECM22	ENSG00000126746	NLRP1	YLR228C	ECM22
ACKR6/BUD27	ENSG00000126756	ACKR6	YFL023W	BUD27
SPAG7/TIM22	ENSG00000126768	SPAG7	YDL217C	TIM22
ORC6/EDE1	ENSG00000126777	ORC6	YBL047C	EDE1
ZC3HC1/SSA1	ENSG00000126803	ZC3HC1	YAL005C	SSA1
ESR1/URB2	ENSG00000126838	ESR1	YJR041C	URB2
RGS17/GEM1	ENSG00000126858	RGS17	YAL048C	GEM1
ANGPT2/CAC2	ENSG00000126883	ANGPT2	YML102W	CAC2
CD200/PBS2	ENSG00000126934	CD200	YJL128C	PBS2
CMA1/TIM8	ENSG00000126953	CMA1	YJR135W-A	TIM8
PSME1/CNE1	ENSG00000127022	PSME1	YAL058W	CNE1
JPH4/VIP1	ENSG00000127241	JPH4	YLR410W	VIP1
MYH7/NUP85	ENSG00000127311	MYH7	YJR042W	NUP85
CEBPE/YOL075C	ENSG00000127412	CEBPE	YOL075C	YOL075C
SLC7A8/EMC1	ENSG00000127463	SLC7A8	YCL045C	EMC1
OSGEP/SIN3	ENSG00000127511	OSGEP	YOL004W	SIN3
RNF31/SLY41	ENSG00000127526	RNF31	YOR307C	SLY41
SCFD1/NUP82	ENSG00000127527	SCFD1	YJL061W	NUP82
G2E3/ERV1	ENSG00000127554	G2E3	YGR029W	ERV1
HECTD1/SLK19	ENSG00000127603	HECTD1	YOR195W	SLK19
HNRNPC/RSC4	ENSG00000127616	HNRNPC	YKR008W	RSC4
RPGRIP1/TUB1	ENSG00000127824	RPGRIP1	YML085C	TUB1
SUPT16H/SCW11	ENSG00000127831	SUPT16H	YGL028C	SCW11
TOX4/DCI1	ENSG00000127884	TOX4	YOR180C	DCI1
GEMIN2/UTP8	ENSG00000127914	GEMIN2	YGR128C	UTP8
TGM1/VIK1	ENSG00000127946	TGM1	YPL253C	VIK1
TINF2/OCA1	ENSG00000127947	TINF2	YNL099C	OCA1
DAZL/GPA1	ENSG00000127955	DAZL	YHR005C	GPA1
SEMA6A/PEX1	ENSG00000127980	SEMA6A	YKL197C	PEX1
TRPM7/LEE1	ENSG00000128016	TRPM7	YPL054W	LEE1
TYRO3/ADE1	ENSG00000128050	TYRO3	YAR015W	ADE1
WDR76/IPL1	ENSG00000128052	WDR76	YPL209C	IPL1
CAPN3/ADE4	ENSG00000128059	CAPN3	YMR300C	ADE4
SNAP23/TUM1	ENSG00000128309	SNAP23	YOR251C	TUM1
PHGDH/SME1	ENSG00000128534	PHGDH	YOR159C	SME1
COL9A3/JJJ1	ENSG00000128590	COL9A3	YNL227C	JJJ1
EZR/NMA1	ENSG00000128591	EZR	YLR328W	NMA1
MYL6/MET8	ENSG00000128595	MYL6	YBR213W	MET8
AGO1/ANP1	ENSG00000128604	AGO1	YEL036C	ANP1
TEKT2/MRPS12	ENSG00000128626	TEKT2	YNR036C	MRPS12
CLSPN/YHR219W	ENSG00000128641	CLSPN	YHR219W	YHR219W
UNC13D/ADD66	ENSG00000128789	UNC13D	YKL206C	ADD66
DPYSL2/INO80	ENSG00000128908	DPYSL2	YGL150C	INO80
TGFB2/DAL82	ENSG00000128944	TGFB2	YNL314W	DAL82
NUP50/DUT1	ENSG00000128951	NUP50	YBR252W	DUT1
CDC45/YER163C	ENSG00000128965	CDC45	YER163C	YER163C
COMT/LCP5	ENSG00000129071	COMT	YER127W	LCP5
LRRFIP2/SEC26	ENSG00000129083	LRRFIP2	YDR238C	SEC26
HDAC6/PRE5	ENSG00000129084	HDAC6	YMR314W	PRE5
KRT31/ECM38	ENSG00000129103	KRT31	YLR299W	ECM38
CDC6/AIM17	ENSG00000129151	CDC6	YHL021C	AIM17
UPRT/YBR137W	ENSG00000129152	UPRT	YBR137W	YBR137W
CDC23/ATS1	ENSG00000129158	CDC23	YAL020C	ATS1
CBX5/DIA2	ENSG00000129221	CBX5	YOR080W	DIA2
SUCO/TRX3	ENSG00000129235	SUCO	YCR083W	TRX3
MSH2/MRM1	ENSG00000129282	MSH2	YOR201C	MRM1
MAP3K1/BUR2	ENSG00000129315	MAP3K1	YLR226W	BUR2
DHPS/APM1	ENSG00000129354	DHPS	YPL259C	APM1
HOOK2/NUP60	ENSG00000129422	HOOK2	YAR002W	NUP60
ARCN1/GNP1	ENSG00000129473	ARCN1	YDR508C	GNP1
PSMD5/SEC6	ENSG00000129484	PSMD5	YIL068C	SEC6
PTGS1/RPS26A	ENSG00000129518	PTGS1	YGL189C	RPS26A
NUP188/YGL159W	ENSG00000129521	NUP188	YGL159W	YGL159W
CRAT/WSC3	ENSG00000129538	CRAT	YOL105C	WSC3
SH2D3C/RUB1	ENSG00000129559	SH2D3C	YDR139C	RUB1
NANS/OST2	ENSG00000129562	NANS	YOR103C	OST2
DFNB31/GDH1	ENSG00000129675	DFNB31	YOR375C	GDH1
CWF19L1/BRE2	ENSG00000129691	CWF19L1	YLR015W	BRE2
SEMA4G/RPS4B	ENSG00000129824	SEMA4G	YHR203C	RPS4B
BTAF1/THI20	ENSG00000129946	BTAF1	YOL055C	THI20
IKZF5/DPP1	ENSG00000129951	IKZF5	YDR284C	DPP1
BLNK/RMT2	ENSG00000130005	BLNK	YDR465C	RMT2
SORBS1/PGC1	ENSG00000130055	SORBS1	YPL206C	PGC1
BAMBI/HPA3	ENSG00000130066	BAMBI	YEL066W	HPA3
IL11/NOG2	ENSG00000130119	IL11	YNR053C	NOG2
MYO3A/NTE1	ENSG00000130147	MYO3A	YML059C	NTE1
WAC/ORT1	ENSG00000130158	WAC	YOR130C	ORT1
CREM/YCR099C	ENSG00000130164	CREM	YCR099C	YCR099C
NUBP2/ELF1	ENSG00000130165	NUBP2	YKL160W	ELF1
HIVEP1/GTB1	ENSG00000130175	HIVEP1	YDR221W	GTB1
TREM2/CDC16	ENSG00000130177	TREM2	YKL022C	CDC16
CRISP3/MNT4	ENSG00000130203	CRISP3	YNR059W	MNT4
FKBP5/STE13	ENSG00000130226	FKBP5	YOR219C	STE13
SRPK1/YMR185W	ENSG00000130227	SRPK1	YMR185W	YMR185W
BRPF3/YDR115W	ENSG00000130312	BRPF3	YDR115W	YDR115W
MRPS18A/SOL4	ENSG00000130313	MRPS18A	YGR248W	SOL4
ENSG00000096087/LSM7	ENSG00000130332	ENSG00000096087	YNL147W	LSM7
EFHC1/YGL185C	ENSG00000130414	EFHC1	YGL185C	YGL185C
NCR2/ARC40	ENSG00000130429	NCR2	YBR234C	ARC40
HSP90AB1/LSM4	ENSG00000130520	HSP90AB1	YER112W	LSM4
MLN/RUP1	ENSG00000130560	MLN	YOR138C	RUP1
CDC5L/ECM32	ENSG00000130589	CDC5L	YER176W	ECM32
ITPR3/YDL086W	ENSG00000130635	ITPR3	YDL086W	YDL086W
ZNF184/CTR86	ENSG00000130638	ZNF184	YCR054C	CTR86
DSP/SPC97	ENSG00000130640	DSP	YHR172W	SPC97
SIRT1/PRK1	ENSG00000130669	SIRT1	YIL095W	PRK1
HNRNPH3/ADH6	ENSG00000130684	HNRNPH3	YMR318C	ADH6
JAK2/RPN13	ENSG00000130706	JAK2	YLR421C	RPN13
IL12RB1/ARG1	ENSG00000130707	IL12RB1	YOL058W	ARG1
ABL1/RAD6	ENSG00000130725	ABL1	YGL058W	RAD6
ACOT7/SIR3	ENSG00000130762	ACOT7	YLR442C	SIR3
SH3GLB1/FRS1	ENSG00000130764	SH3GLB1	YLR060W	FRS1
CDC7/INH1	ENSG00000130770	CDC7	YDL181W	INH1
PCSK5/VPS54	ENSG00000130779	PCSK5	YDR027C	VPS54
SCD/SLA2	ENSG00000130787	SCD	YNL243W	SLA2
TMED1/RPF1	ENSG00000130810	TMED1	YHR088W	RPF1
ABLIM1/TIF35	ENSG00000130811	ABLIM1	YDR429C	TIF35
RAB18/YML053C	ENSG00000130816	RAB18	YML053C	YML053C
NRP1/TRM9	ENSG00000130829	NRP1	YML014W	TRM9
PRTFDC1/YIL055C	ENSG00000130830	PRTFDC1	YIL055C	YIL055C
TSPAN15/UFD2	ENSG00000130939	TSPAN15	YDL190C	UFD2
MAST3/UBA1	ENSG00000130985	MAST3	YKL210W	UBA1
MZF1/MKK1	ENSG00000131023	MZF1	YOR231W	MKK1
MYO9B/AAR2	ENSG00000131043	MYO9B	YBL074C	AAR2
PSMD8/TIM13	ENSG00000131142	PSMD8	YGR181W	TIM13
SETD1A/COX5A	ENSG00000131143	SETD1A	YNL052W	COX5A
MAGEB2/KES1	ENSG00000131149	MAGEB2	YPL145C	KES1
EFNA2/PSF2	ENSG00000131153	EFNA2	YJL072C	PSF2
CIRBP/AIM13	ENSG00000131165	CIRBP	YFR011C	AIM13
ATP5D/BNA2	ENSG00000131203	ATP5D	YJR078W	BNA2
IGFALS/BIT2	ENSG00000131233	IGFALS	YBR270C	BIT2
HNRNPM/APC11	ENSG00000131263	HNRNPM	YDL008W	APC11
MARCH2/KAR3	ENSG00000131323	MARCH2	YPR141C	KAR3
NDUFB7/IDP1	ENSG00000131370	NDUFB7	YDL066W	IDP1
TECR/GYP6	ENSG00000131374	TECR	YJL044C	GYP6
TIMM13/DOG1	ENSG00000131462	TIMM13	YHR044C	DOG1
CDC34/GRC3	ENSG00000131467	CDC34	YLL035W	GRC3
MTAP/RPL27B	ENSG00000131469	MTAP	YDR471W	RPL27B
POLR2E/MSC1	ENSG00000131470	POLR2E	YML128C	MSC1
POLRMT/VPS25	ENSG00000131475	POLRMT	YJR102C	VPS25
HCN2/MRPL51	ENSG00000131495	HCN2	YPR100W	MRPL51
GADD45B/YEL020C	ENSG00000131503	GADD45B	YEL020C	YEL020C
MADCAM1/BNI1	ENSG00000131504	MADCAM1	YNL271C	BNI1
MKNK2/BSD2	ENSG00000131507	MKNK2	YBR290W	BSD2
ENSG00000099882/UBC4	ENSG00000131508	ENSG00000099882	YBR082C	UBC4
ARVCF/SEC8	ENSG00000131558	ARVCF	YPR055W	SEC8
RANBP1/MRS4	ENSG00000131653	RANBP1	YKR052C	MRS4
KLHL22/ACO2	ENSG00000131730	KLHL22	YJL200C	ACO2
MED15/YBP2	ENSG00000131759	MED15	YGL060W	YBP2
SERPIND1/YPS7	ENSG00000131773	SERPIND1	YDR349C	YPS7
SNAP29/PEX11	ENSG00000131779	SNAP29	YOL147C	PEX11
CRKL/SIP2	ENSG00000131791	CRKL	YGL208W	SIP2
LZTR1/LHP1	ENSG00000131795	LZTR1	YDL051W	LHP1
MMP11/PDA1	ENSG00000131828	MMP11	YER178W	PDA1
CECR2/RSF2	ENSG00000131849	CECR2	YJR127C	RSF2
SMARCB1/BRO1	ENSG00000131941	SMARCB1	YPL084W	BRO1
P2RX6/FOL2	ENSG00000131979	P2RX6	YGR267C	FOL2
DERL3/CAJ1	ENSG00000132002	DERL3	YER048C	CAJ1
ENSG00000099964/RPA12	ENSG00000132010	ENSG00000099964	YJR063W	RPA12
BCL2L13/HMI1	ENSG00000132017	BCL2L13	YOL095C	HMI1
ENSG00000099972/SDS24	ENSG00000132024	ENSG00000099972	YBR214W	SDS24
DDT/PYC2	ENSG00000132142	DDT	YBR218C	PYC2
OSM/ECM16	ENSG00000132153	OSM	YMR128W	ECM16
CABIN1/SNF1	ENSG00000132155	CABIN1	YDR477W	SNF1
TBC1D10A/ERG27	ENSG00000132196	TBC1D10A	YLR100W	ERG27
SUSD2/PEP5	ENSG00000132256	SUSD2	YMR231W	PEP5
SF3A1/PIN2	ENSG00000132274	SF3A1	YOR104W	PIN2
SEC14L2/BUD32	ENSG00000132275	SEC14L2	YGR262C	BUD32
ENSG00000100010/TNA1	ENSG00000132326	ENSG00000100010	YGR260W	TNA1
PPIL2/YDR336W	ENSG00000132357	PPIL2	YDR336W	YDR336W
SNRPD3/CLU1	ENSG00000132361	SNRPD3	YMR012W	CLU1
PES1/INP54	ENSG00000132376	PES1	YOL065C	INP54
MAPK1/PEX4	ENSG00000132388	MAPK1	YGR133W	PEX4
GGT1/RPL26B	ENSG00000132463	GGT1	YGR034W	RPL26B
PPM1F/HHT1	ENSG00000132475	PPM1F	YBR010W	HHT1
TOP3B/MMF1	ENSG00000132541	TOP3B	YIL051C	MMF1
DGCR14/SWM1	ENSG00000132604	DGCR14	YDR260C	SWM1
CRYBB2P1/PEX6	ENSG00000132612	CRYBB2P1	YNL329C	PEX6
MFNG/SPO20	ENSG00000132639	MFNG	YMR017W	SPO20
CARD10/POL30	ENSG00000132646	CARD10	YBR088C	POL30
SLC25A1/PRP5	ENSG00000132680	SLC25A1	YBR237W	PRP5
ADRBK2/MMS4	ENSG00000132688	ADRBK2	YBR098W	MMS4
LGALS2/SUN4	ENSG00000132692	LGALS2	YNL066W	SUN4
GGA1/TUS1	ENSG00000132694	GGA1	YLR425W	TUS1
HIRA/TOM40	ENSG00000132718	HIRA	YMR203W	TOM40
SH3BP1/HCS1	ENSG00000132740	SH3BP1	YKL017C	HCS1
LGALS1/DPH1	ENSG00000132768	LGALS1	YIL103W	DPH1
HPS4/APL6	ENSG00000132842	HPS4	YGR261C	APL6
ENSG00000100101/GLN4	ENSG00000132855	ENSG00000100101	YOR168W	GLN4
PATZ1/PHM6	ENSG00000132912	PATZ1	YDR281C	PHM6
TRIOBP/UMP1	ENSG00000132963	TRIOBP	YBR173C	UMP1
TFIP11/PCP1	ENSG00000133019	TFIP11	YGR101W	PCP1
GCAT/MYO1	ENSG00000133026	GCAT	YHR023W	MYO1
ENSG00000100118/SCH9	ENSG00000133059	ENSG00000100118	YHR205W	SCH9
CRYBB1/POP3	ENSG00000133069	CRYBB1	YNL282W	POP3
EIF3L/CLB5	ENSG00000133101	EIF3L	YPR120C	CLB5
NHP2L1/TMA19	ENSG00000133112	NHP2L1	YKL056C	TMA19
MICALL1/RFC5	ENSG00000133119	MICALL1	YBR087W	RFC5
ENSG00000100141/LPX1	ENSG00000133121	ENSG00000100141	YOR084W	LPX1
POLR2F/DMA1	ENSG00000133135	POLR2F	YHR115C	DMA1
SOX10/YPL150W	ENSG00000133216	SOX10	YPL150W	YPL150W
CCDC134/FES1	ENSG00000133265	CCDC134	YBR101C	FES1
PICK1/URC2	ENSG00000133275	PICK1	YDR520C	URC2
TTC28/DUG1	ENSG00000133313	TTC28	YFR044C	DUG1
SLC16A8/NSA1	ENSG00000133316	SLC16A8	YGL111W	NSA1
CENPM/TVP15	ENSG00000133318	CENPM	YDR100W	TVP15
SEPT3/NUT2	ENSG00000133398	SEPT3	YPR168W	NUT2
SLC5A1/YNL134C	ENSG00000133424	SLC5A1	YNL134C	YNL134C
TPTEP1/TIS11	ENSG00000133606	TPTEP1	YLR136C	TIS11
DDX17/RAS2	ENSG00000133703	DDX17	YNL098C	RAS2
DMC1/SXM1	ENSG00000133704	DMC1	YDR395W	SXM1
TCF20/CDC60	ENSG00000133706	TCF20	YPL160W	CDC60
CBY1/RAS1	ENSG00000133818	CBY1	YOR101W	RAS1
TOMM22/FOX2	ENSG00000133835	TOMM22	YKR009C	FOX2
RTDR1/DNF3	ENSG00000133858	RTDR1	YMR162C	DNF3
XBP1/ERG28	ENSG00000133935	XBP1	YER044C	ERG28
FBXO7/COX16	ENSG00000133983	FBXO7	YJL003W	COX16
GTPBP1/MED6	ENSG00000133997	GTPBP1	YHR058C	MED6
POLDIP3/SUI2	ENSG00000134001	POLDIP3	YJR007W	SUI2
TIMP3/ELP3	ENSG00000134014	TIMP3	YPL086C	ELP3
PPP6R2/CLB1	ENSG00000134057	PPP6R2	YGR108W	CLB1
SBF1/SSK22	ENSG00000134072	SBF1	YCR073C	SSK22
SUN2/MNL1	ENSG00000134109	SUN2	YHR204W	MNL1
CYB5R3/AAD6	ENSG00000134152	CYB5R3	YFL056C	AAD6
DNAL4/CDC24	ENSG00000134215	DNAL4	YAL041W	CDC24
ENSG00000100262/VTH2	ENSG00000134243	ENSG00000100262	YJL222W	VTH2
PACSIN2/ADP1	ENSG00000134250	PACSIN2	YCR011C	ADP1
AP1B1/RIB4	ENSG00000134262	AP1B1	YOL143C	RIB4
HMGXB4/BUD7	ENSG00000134287	HMGXB4	YOR299W	BUD7
TOM1/BMH1	ENSG00000134308	TOM1	YER177W	BMH1
NEFH/RIM15	ENSG00000134318	NEFH	YFL033C	RIM15
BIK/YLR407W	ENSG00000134352	BIK	YLR407W	YLR407W
HMOX1/OCA6	ENSG00000134365	HMOX1	YDR067C	OCA6
THOC5/TIM17	ENSG00000134375	THOC5	YJL143W	TIM17
MCM5/SLX5	ENSG00000134376	MCM5	YDL013W	SLX5
ARSA/DED81	ENSG00000134440	ARSA	YHR019C	DED81
TSPO/IMP2	ENSG00000134452	TSPO	YIL154C	IMP2
RASD2/NSR1	ENSG00000134453	RASD2	YGR159C	NSR1
CBX7/CCL1	ENSG00000134480	CBX7	YPR025C	CCL1
PDGFB/TAT1	ENSG00000134489	PDGFB	YBR069C	TAT1
ACR/VRG4	ENSG00000134490	ACR	YGL225W	VRG4
RPL3/SLY1	ENSG00000134508	RPL3	YDR189W	SLY1
ZMAT5/YNR040W	ENSG00000134571	ZMAT5	YNR040W	YNR040W
RBFOX2/SAR1	ENSG00000134594	RBFOX2	YPL218W	SAR1
TAB1/CIN1	ENSG00000134627	TAB1	YOR349W	CIN1
ASCC2/MPT5	ENSG00000134644	ASCC2	YGL178W	MPT5
MTMR3/PRP38	ENSG00000134748	MTMR3	YGR075C	PRP38
SMCR7L/AIM44	ENSG00000134757	SMCR7L	YPL158C	AIM44
APOL1/YOR192C-C	ENSG00000134812	APOL1	YOR192C-C	YOR192C-C
MYH9/HOG1	ENSG00000134853	MYH9	YLR113W	HOG1
SAMM50/YOL073C	ENSG00000134882	SAMM50	YOL073C	YOL073C
GRAP2/RGA1	ENSG00000134909	GRAP2	YOR127W	RGA1
EIF3D/STT3	ENSG00000134910	EIF3D	YGL022W	STT3
TNRC6B/ATF1	ENSG00000134954	TNRC6B	YOR377W	ATF1
ENSG00000100357/FMN1	ENSG00000135002	ENSG00000100357	YDR236C	FMN1
SGSM3/PDH1	ENSG00000135046	SGSM3	YPR002W	PDH1
IFT27/SNF3	ENSG00000135047	IFT27	YDL194W	SNF3
KIAA0930/URE2	ENSG00000135049	KIAA0930	YNL229C	URE2
NCF4/SER1	ENSG00000135069	NCF4	YOR184W	SER1
CSF2RB/MTO1	ENSG00000135297	CSF2RB	YGL236C	MTO1
SLC25A17/SPO75	ENSG00000135312	SLC25A17	YLL005C	SPO75
UPK3A/NOP12	ENSG00000135316	UPK3A	YOL041C	NOP12
KCTD17/HSL1	ENSG00000135341	KCTD17	YKL101W	HSL1
ST13/PEX22	ENSG00000135363	ST13	YAL055W	PEX22
IL2RB/KRE33	ENSG00000135372	IL2RB	YNL132W	KRE33
RBX1/APN1	ENSG00000135374	RBX1	YKL114C	APN1
EP300/HLJ1	ENSG00000135392	EP300	YMR161W	HLJ1
L3MBTL2/DGA1	ENSG00000135407	L3MBTL2	YOR245C	DGA1
RANGAP1/YLR426W	ENSG00000135437	RANGAP1	YLR426W	YLR426W
ZC3H7B/GTS1	ENSG00000135439	ZC3H7B	YGL181W	GTS1
PHF5A/YNL305C	ENSG00000135472	PHF5A	YNL305C	YNL305C
ACO2/PAN2	ENSG00000135473	ACO2	YGL094C	PAN2
POLR3H/SUL1	ENSG00000135502	POLR3H	YBR294W	SUL1
PMM1/YOS9	ENSG00000135506	PMM1	YDR057W	YOS9
BRD1/YFL054C	ENSG00000135517	BRD1	YFL054C	YFL054C
MLC1/DGR2	ENSG00000135541	MLC1	YKL121W	DGR2
HDAC10/MIM1	ENSG00000135596	HDAC10	YOL026C	MIM1
FKBP3/CCT3	ENSG00000135624	FKBP3	YJL014W	CCT3
CTSG/UBP12	ENSG00000135655	CTSG	YJL197W	UBP12
GZMB/YDR042C	ENSG00000135720	GZMB	YDR042C	YDR042C
RBM23/YBL059W	ENSG00000135740	RBM23	YBL059W	YBL059W
PRMT5/HPM1	ENSG00000135744	PRMT5	YIL110W	HPM1
AP4S1/TOK1	ENSG00000135750	AP4S1	YJL093C	TOK1
POLE2/SPT8	ENSG00000135801	POLE2	YLR055C	SPT8
SOS2/GLN1	ENSG00000135821	SOS2	YPR035W	GLN1
CDKL1/VAM7	ENSG00000135823	CDKL1	YGL212W	VAM7
NIN/MAK32	ENSG00000135828	NIN	YCR019W	MAK32
PYGL/PRP43	ENSG00000135829	PYGL	YGL120C	PRP43
TRIM9/NIP100	ENSG00000135837	TRIM9	YPL174C	NIP100
PSMC6/GPI2	ENSG00000135845	PSMC6	YPL076W	GPI2
CDKN3/MRPL3	ENSG00000135900	CDKN3	YMR024W	MRPL3
ATP6V1D/YML083C	ENSG00000135903	ATP6V1D	YML083C	YML083C
PIGH/DJP1	ENSG00000135924	PIGH	YIR004W	DJP1
PSMA3/CDC33	ENSG00000135930	PSMA3	YOL139C	CDC33
VTI1B/HYM1	ENSG00000135932	VTI1B	YKL189W	HYM1
TIMM9/COX4	ENSG00000135940	TIMM9	YGL187C	COX4
GSTZ1/ISU1	ENSG00000136003	GSTZ1	YPL135W	ISU1
AHSA1/RCK1	ENSG00000136021	AHSA1	YGL158W	RCK1
DAAM1/BUD21	ENSG00000136026	DAAM1	YOR078W	BUD21
SPTLC2/PWP1	ENSG00000136045	SPTLC2	YLR196W	PWP1
RIN3/RRN7	ENSG00000136098	RIN3	YJL025W	RRN7
SNW1/GYL1	ENSG00000136111	SNW1	YMR192W	GYL1
CHGA/STE18	ENSG00000136158	CHGA	YJR086W	STE18
ITPK1/CDC42	ENSG00000136238	ITPK1	YLR229C	CDC42
PPM1A/SWF1	ENSG00000136247	PPM1A	YDR126W	SWF1
SIX4/GCD6	ENSG00000136261	SIX4	YDR211W	GCD6
ASB2/DOP1	ENSG00000136270	ASB2	YDR141C	DOP1
ERH/DBP9	ENSG00000136271	ERH	YLR276C	DBP9
HIF1A/FAU1	ENSG00000136371	HIF1A	YER183C	FAU1
SRSF5/STU2	ENSG00000136436	SRSF5	YLR045C	STU2
EIF5/NMT1	ENSG00000136448	EIF5	YLR195C	NMT1
SERPINA4/HTD2	ENSG00000136449	SERPINA4	YHR067W	HTD2
SLC8A3/NPL3	ENSG00000136450	SLC8A3	YDR432W	NPL3
DICER1/YGR021W	ENSG00000136463	DICER1	YGR021W	YGR021W
MTHFD1/YPL247C	ENSG00000136485	MTHFD1	YPL247C	YPL247C
TCL1A/RAD3	ENSG00000136492	TCL1A	YER171W	RAD3
ZC3H14/SAS3	ENSG00000136504	ZC3H14	YBL052C	SAS3
TELO2/GAP1	ENSG00000136521	TELO2	YKR039W	GAP1
BDKRB1/MRPL4	ENSG00000136522	BDKRB1	YLR439W	MRPL4
GSKIP/HRP1	ENSG00000136527	GSKIP	YOL123W	HRP1
VRK1/EMP47	ENSG00000136560	VRK1	YFL048C	EMP47
PSMC1/DAL80	ENSG00000136574	PSMC1	YKR034W	DAL80
RPS6KA5/YSP1	ENSG00000136653	RPS6KA5	YHR155W	YSP1
PSMB5/YAP1801	ENSG00000136715	PSMB5	YHR161C	YAP1801
YY1/YPR174C	ENSG00000136717	YY1	YPR174C	YPR174C
ACIN1/IMP4	ENSG00000136718	ACIN1	YNL075W	IMP4
CCNB1IP1/KRE5	ENSG00000136731	CCNB1IP1	YOR336W	KRE5
TRIP11/HSE1	ENSG00000136738	TRIP11	YHL002W	HSE1
APEX1/YME1	ENSG00000136758	APEX1	YPR024W	YME1
ENSG00000100829/SIS1	ENSG00000136770	ENSG00000100829	YNL007C	SIS1
PABPN1/HRK1	ENSG00000136807	PABPN1	YOR267C	HRK1
EFS/GRX3	ENSG00000136810	EFS	YDR098C	GRX3
ARHGAP5/ECM29	ENSG00000136813	ARHGAP5	YHL030W	ECM29
CINP/HSP104	ENSG00000136827	CINP	YLL026W	HSP104
SRP54/IRA1	ENSG00000136848	SRP54	YBR140C	IRA1
CPNE6/SEC1	ENSG00000136854	CPNE6	YDR164C	SEC1
CHD8/PAC2	ENSG00000136869	CHD8	YER007W	PAC2
PSMA6/VMA10	ENSG00000136888	PSMA6	YHR039C-A	VMA10
NFKBIA/IPI1	ENSG00000136891	NFKBIA	YHR085W	IPI1
EMC9/PUP1	ENSG00000136930	EMC9	YOR157C	PUP1
PSME2/YOR289W	ENSG00000136933	PSME2	YOR289W	YOR289W
BRMS1L/LEA1	ENSG00000136938	BRMS1L	YPL213W	LEA1
ENSG00000100931/PLP2	ENSG00000136940	ENSG00000100931	YOR281C	PLP2
SEC23A/RPL35B	ENSG00000136942	SEC23A	YDL136W	RPL35B
PNN/DCC1	ENSG00000136982	PNN	YCL016C	DCC1
RABGGTA/DFM1	ENSG00000136986	RABGGTA	YDR411C	DFM1
NFATC4/RPA49	ENSG00000137054	NFATC4	YNL248C	RPA49
PLTP/DOA1	ENSG00000137055	PLTP	YKL213C	DOA1
PCIF1/HNT3	ENSG00000137074	PCIF1	YOR258W	HNT3
GSS/RPS6B	ENSG00000137154	GSS	YBR181C	RPS6B
MMP9/STB4	ENSG00000137203	MMP9	YMR019W	STB4
TRPC4AP/POP8	ENSG00000137265	TRPC4AP	YBL018C	POP8
PYGB/HCM1	ENSG00000137273	PYGB	YCR065W	HCM1
PROCR/BMS1	ENSG00000137312	PROCR	YPL217C	BMS1
GINS1/RIM2	ENSG00000137409	GINS1	YBR192W	RIM2
NINL/YGR130C	ENSG00000137497	NINL	YGR130C	YGR130C
CD40/FMP32	ENSG00000137500	CD40	YFL046W	FMP32
UQCC/SIR4	ENSG00000137501	UQCC	YDR227W	SIR4
ZMYND8/YIP5	ENSG00000137502	ZMYND8	YGL161C	YIP5
SGK2/YGR015C	ENSG00000137509	SGK2	YGR015C	YGR015C
IFT52/MRPL10	ENSG00000137547	IFT52	YNL284C	MRPL10
MYBL2/TGS1	ENSG00000137574	MYBL2	YPL157W	TGS1
HNF4A/YNR065C	ENSG00000137642	HNF4A	YNR065C	YNR065C
SLA2/XYL2	ENSG00000137673	SLA2	YLR070C	XYL2
C20orf24/TMA20	ENSG00000137699	C20orf24	YER007C-A	TMA20
NFATC2/TOR2	ENSG00000137713	NFATC2	YKL203C	TOR2
STK4/YAH1	ENSG00000137714	STK4	YPL252C	YAH1
PFDN4/YJL185C	ENSG00000137752	PFDN4	YJL185C	YJL185C
DOK5/MKK2	ENSG00000137764	DOK5	YPL140C	MKK2
CSTF1/ODC2	ENSG00000137801	CSTF1	YOR222W	ODC2
BMP7/GCR2	ENSG00000137806	BMP7	YNL199C	GCR2
RAE1/SPC98	ENSG00000137822	RAE1	YNL126W	SPC98
TPD52L2/KCS1	ENSG00000137825	TPD52L2	YDR017C	KCS1
DNAJC5/BIO5	ENSG00000137842	DNAJC5	YNR056C	BIO5
NELFCD/ALT1	ENSG00000137872	NELFCD	YLR089C	ALT1
PRPF6/BET2	ENSG00000137955	PRPF6	YPR176C	BET2
TUBB1/KGD2	ENSG00000137992	TUBB1	YDR148C	KGD2
PSMA7/IMD2	ENSG00000138029	PSMA7	YHR216W	IMD2
NTSR1/RBK1	ENSG00000138030	NTSR1	YCR036W	RBK1
MRGBP/PTC1	ENSG00000138032	MRGBP	YDL006W	PTC1
DIDO1/YGR016W	ENSG00000138035	DIDO1	YGR016W	YGR016W
GID8/YPT1	ENSG00000138069	GID8	YFL038C	YPT1
BIRC7/ARP2	ENSG00000138071	BIRC7	YDL029W	ARP2
ARFGAP1/DAS1	ENSG00000138081	ARFGAP1	YJL149W	DAS1
AVP/PET309	ENSG00000138095	AVP	YLR067C	PET309
COL20A1/BIO4	ENSG00000138101	COL20A1	YNR057C	BIO4
CHRNA4/ARP1	ENSG00000138107	CHRNA4	YHR129C	ARP1
EEF1A2/MYO2	ENSG00000138162	EEF1A2	YOR326W	MYO2
PTK6/SDP1	ENSG00000138166	PTK6	YIL113W	SDP1
GMEB2/MSS1	ENSG00000138175	GMEB2	YMR023C	MSS1
C20orf27/YND1	ENSG00000138185	C20orf27	YER005W	YND1
SPEF1/HMLALPHA1	ENSG00000138279	SPEF1	YCL066W	HMLALPHA1
CDC25B/TIM23	ENSG00000138297	CDC25B	YNR017W	TIM23
ARFRP1/RPS24A	ENSG00000138326	ARFRP1	YER074W	RPS24A
NDUFAF5/DNA2	ENSG00000138346	NDUFAF5	YHR164C	DNA2
TRIB3/ADE17	ENSG00000138363	TRIB3	YMR120C	ADE17
RASSF2/KTR5	ENSG00000138378	RASSF2	YNL029C	KTR5
CSNK2A1/CPR5	ENSG00000138398	CSNK2A1	YDR304C	CPR5
ANGPT4/IDP3	ENSG00000138413	ANGPT4	YNL009W	IDP3
HM13/YPL014W	ENSG00000138434	HM13	YPL014W	YPL014W
SNPH/YTM1	ENSG00000138442	SNPH	YOR272W	YTM1
MYLK2/YKL100C	ENSG00000138600	MYLK2	YKL100C	YKL100C
SIRPB1/PTM1	ENSG00000138613	SIRPB1	YKL039W	PTM1
SEC23B/DSK2	ENSG00000138629	SEC23B	YMR276W	DSK2
FERMT1/FMP25	ENSG00000138646	FERMT1	YLR077W	FMP25
HAO1/SBP1	ENSG00000138668	HAO1	YHL034C	SBP1
PDYN/PSY4	ENSG00000138669	PDYN	YBL046W	PSY4
PLCB4/ENP2	ENSG00000138674	PLCB4	YGR145W	ENP2
MYL9/YGL015C	ENSG00000138684	MYL9	YGL015C	YGL015C
HCK/CSF1	ENSG00000138688	HCK	YLR087C	CSF1
CRNKL1/NUP57	ENSG00000138750	CRNKL1	YGR119C	NUP57
POFUT1/BRE5	ENSG00000138757	POFUT1	YNR051C	BRE5
SAMHD1/CDC12	ENSG00000138758	SAMHD1	YHR107C	CDC12
PAK7/YOR387C	ENSG00000138760	PAK7	YOR387C	YOR387C
KIF3B/USO1	ENSG00000138768	KIF3B	YDL058W	USO1
NOP56/PPA2	ENSG00000138777	NOP56	YMR267W	PPA2
IDH3B/YJR141W	ENSG00000138785	IDH3B	YJR141W	YJR141W
MAPRE1/NDI1	ENSG00000138796	MAPRE1	YML120C	NDI1
JAG1/MET14	ENSG00000138801	JAG1	YKL001C	MET14
CDK5RAP1/SEC24	ENSG00000138802	CDK5RAP1	YIL109C	SEC24
SNTA1/IML3	ENSG00000138823	SNTA1	YBR107C	IML3
OXT/LCL2	ENSG00000138829	OXT	YLR104W	LCL2
TTI1/SKO1	ENSG00000138835	TTI1	YNL167C	SKO1
E2F1/ATG8	ENSG00000139112	E2F1	YBL078C	ATG8
RPRD1B/LSB6	ENSG00000139178	RPRD1B	YJL100W	LSB6
PXMP4/YLR290C	ENSG00000139180	PXMP4	YLR290C	YLR290C
CHMP4B/PEX5	ENSG00000139197	CHMP4B	YDR244W	PEX5
BPI/ADY3	ENSG00000139220	BPI	YDL239C	ADY3
CST3/SMX3	ENSG00000139343	CST3	YPR182W	SMX3
ASIP/CHA1	ENSG00000139410	ASIP	YCL064C	CHA1
CST4/YJR107W	ENSG00000139567	CST4	YJR107W	YJR107W
ACTR5/RPS8A	ENSG00000139610	ACTR5	YBL072C	RPS8A
WFDC2/SWI3	ENSG00000139613	WFDC2	YJL176C	SWI3
AHCY/MED8	ENSG00000139636	AHCY	YBR193C	MED8
DHX35/YER156C	ENSG00000139637	DHX35	YER156C	YER156C
DNTTIP1/YJL068C	ENSG00000139684	DNTTIP1	YJL068C	YJL068C
MAP1LC3A/TMA22	ENSG00000139726	MAP1LC3A	YJR014W	TMA22
SYNDIG1/YJL055W	ENSG00000139910	SYNDIG1	YJL055W	YJL055W
PIGU/HAT1	ENSG00000139998	PIGU	YPL001W	HAT1
TNNC2/YNL035C	ENSG00000140006	TNNC2	YNL035C	YNL035C
APMAP/PRY1	ENSG00000140092	APMAP	YJL079C	PRY1
ZNF516/TYS1	ENSG00000140105	ZNF516	YGR185C	TYS1
USP14/UGA4	ENSG00000140199	USP14	YDL210W	UGA4
VAPA/QRI5	ENSG00000140262	VAPA	YLR204W	QRI5
MYOM1/ADH2	ENSG00000140263	MYOM1	YMR303C	ADH2
MYL12A/YDL085C-A	ENSG00000140264	MYL12A	YDL085C-A	YDL085C-A
CEP76/TOA2	ENSG00000140307	CEP76	YKL058W	TOA2
CEP192/SRP14	ENSG00000140319	CEP192	YDL092W	SRP14
RNMT/EDC3	ENSG00000140326	RNMT	YEL015W	EDC3
SMAD7/BZZ1	ENSG00000140368	SMAD7	YHR114W	BZZ1
LAMA1/AIM45	ENSG00000140374	LAMA1	YPR004C	AIM45
RNF125/NHP6B	ENSG00000140382	RNF125	YBR089C-A	NHP6B
ANKRD12/ARG7	ENSG00000140386	ANKRD12	YMR062C	ARG7
NOL4/YGR079W	ENSG00000140391	NOL4	YGR079W	YGR079W
POLI/SKI8	ENSG00000140395	POLI	YGL213C	SKI8
MIB1/AMS1	ENSG00000140400	MIB1	YGL156W	AMS1
RBBP8/NNF2	ENSG00000140416	RBBP8	YGR089W	NNF2
RIOK3/DIT2	ENSG00000140459	RIOK3	YDR402C	DIT2
CSTF2/ERG5	ENSG00000140465	CSTF2	YMR015C	ERG5
PSMD10/HOC1	ENSG00000140481	PSMD10	YJR075W	HOC1
ATG4A/SSP2	ENSG00000140488	ATG4A	YOR242C	SSP2
TBL1X/CSR1	ENSG00000140522	TBL1X	YLR380W	CSR1
GPR143/YMR210W	ENSG00000140526	GPR143	YMR210W	YMR210W
PGRMC1/GSF2	ENSG00000140538	PGRMC1	YML048W	GSF2
POLA1/SER3	ENSG00000140543	POLA1	YER081W	SER3
MID1/OYE3	ENSG00000140564	MID1	YPL171C	OYE3
NKAP/HUA1	ENSG00000140682	NKAP	YGR268C	HUA1
NXT2/YGR122W	ENSG00000140694	NXT2	YGR122W	YGR122W
GUCY2F/PRP16	ENSG00000140829	GUCY2F	YKR086W	PRP16
ENSG00000101898/TRX2	ENSG00000140830	ENSG00000101898	YGR209C	TRX2
ALG13/RRT12	ENSG00000140943	ALG13	YCR045C	RRT12
PRPS2/RPL3	ENSG00000140986	PRPS2	YOR063W	RPL3
TLR8/KSP1	ENSG00000140992	TLR8	YHR082C	KSP1
AMMECR1/YDR333C	ENSG00000141002	AMMECR1	YDR333C	YDR333C
CHRDL1/MCD4	ENSG00000141012	CHRDL1	YKL165C	MCD4
WDR13/REC107	ENSG00000141013	WDR13	YJR021C	REC107
SUV39H1/SNT1	ENSG00000141027	SUV39H1	YCR033W	SNT1
GLRA2/SSH4	ENSG00000141084	GLRA2	YKL124W	SSH4
XIAP/PRS5	ENSG00000141127	XIAP	YOL061W	PRS5
STAG2/DBP6	ENSG00000141141	STAG2	YNR038W	DBP6
MCF2/ZTA1	ENSG00000141200	MCF2	YBR046C	ZTA1
F9/VPS53	ENSG00000141252	F9	YJL029C	VPS53
ABCD1/MDR1	ENSG00000141258	ABCD1	YGR100W	MDR1
CCDC22/APE2	ENSG00000141279	CCDC22	YKL157W	APE2
CACNA1F/CHC1	ENSG00000141367	CACNA1F	YGL206C	CHC1
SYP/AFG3	ENSG00000141385	SYP	YER017C	AFG3
PLP2/INM1	ENSG00000141401	PLP2	YHR046C	INM1
BMX/RTT103	ENSG00000141425	BMX	YDR289C	RTT103
PLS3/GZF3	ENSG00000141448	PLS3	YJL110C	GZF3
NAA10/ORC2	ENSG00000141503	NAA10	YBR060C	ORC2
RENBP/MRL1	ENSG00000141510	RENBP	YPR079W	MRL1
ELF4/RDI1	ENSG00000141522	ELF4	YDL135C	RDI1
SMARCA1/MCH4	ENSG00000141526	SMARCA1	YOL119C	MCH4
MTMR8/SUB2	ENSG00000141543	MTMR8	YDL084W	SUB2
ASB9/KIN4	ENSG00000141551	ASB9	YOR233W	KIN4
ENSG00000102050/NAR1	ENSG00000141562	ENSG00000102050	YNL240C	NAR1
RBBP7/ATG18	ENSG00000141580	RBBP7	YFR021W	ATG18
PPP1R2P9/SOK2	ENSG00000141646	PPP1R2P9	YMR016C	SOK2
KCND1/FRK1	ENSG00000141736	KCND1	YPL141C	FRK1
OPN1LW/DIB1	ENSG00000141759	OPN1LW	YPR082C	DIB1
FMR1/ZRT2	ENSG00000141873	FMR1	YLR130C	ZRT2
PIM2/PFK1	ENSG00000141959	PIM2	YGR240C	PFK1
SLC35A2/YAR1	ENSG00000141965	SLC35A2	YPL239W	YAR1
PQBP1/SIP4	ENSG00000141968	PQBP1	YJL089W	SIP4
PCSK1N/NOP56	ENSG00000141985	PCSK1N	YLR197W	NOP56
EMD/SOD1	ENSG00000142168	EMD	YJR104C	SOD1
TAZ/ARN2	ENSG00000142185	TAZ	YHL047C	ARN2
PGK1/RPL7A	ENSG00000142192	PGK1	YGL076C	RPL7A
GATA1/RTK1	ENSG00000142208	GATA1	YDL025C	RTK1
MAGT1/MYO5	ENSG00000142347	MAGT1	YMR109W	MYO5
SMS/SUR1	ENSG00000142453	SMS	YPL057C	SUR1
PHEX/PRE2	ENSG00000142507	PHEX	YPR103W	PRE2
UBL4A/YPR022C	ENSG00000142528	UBL4A	YPR022C	YPR022C
EEA1/RPS11B	ENSG00000142534	EEA1	YBR048W	RPS11B
RP2/KEM1	ENSG00000142599	RP2	YGL173C	KEM1
PHF16/PEX14	ENSG00000142655	PHF16	YGL153W	PEX14
CDK16/RPL11B	ENSG00000142676	CDK16	YGR085C	RPL11B
USP11/BUD20	ENSG00000142684	USP11	YLR074C	BUD20
PCYT1B/PSD2	ENSG00000142765	PCYT1B	YGR170W	PSD2
HTATSF1/ELM1	ENSG00000142875	HTATSF1	YKL048C	ELM1
VGLL1/GPI8	ENSG00000142892	VGLL1	YDR331W	GPI8
CD40LG/PTP1	ENSG00000142949	CD40LG	YDL230W	PTP1
TIMP1/NUR1	ENSG00000142973	TIMP1	YDL089W	NUR1
FGD1/MSN1	ENSG00000143033	FGD1	YOL116W	MSN1
PIN4/FAR11	ENSG00000143093	PIN4	YNL127W	FAR11
PORCN/PRE8	ENSG00000143106	PORCN	YML092C	PRE8
MAGED2/URK1	ENSG00000143179	MAGED2	YNR012W	URK1
KLF8/PHO2	ENSG00000143190	KLF8	YDL106C	PHO2
SYTL4/TPI1	ENSG00000143198	SYTL4	YDR050C	TPI1
CENPI/RPL14A	ENSG00000143314	CENPI	YKL006W	RPL14A
DRP2/RNH70	ENSG00000143319	DRP2	YGR276C	RNH70
TAF7L/RFS1	ENSG00000143321	TAF7L	YBR052C	RFS1
PBDC1/RGS2	ENSG00000143333	PBDC1	YOR107W	RGS2
ENSG00000102391/BUD5	ENSG00000143344	ENSG00000102391	YCR038C	BUD5
ARMCX3/ALR1	ENSG00000143355	ARMCX3	YOL130W	ALR1
HTR2A/PPX1	ENSG00000143363	HTR2A	YHR201C	PPX1
NDFIP2/PEX19	ENSG00000143367	NDFIP2	YDL065C	PEX19
TNFSF13B/CBC2	ENSG00000143368	TNFSF13B	YPL178W	CBC2
MLNR/MSB1	ENSG00000143369	MLNR	YOR188W	MSB1
CAB39L/PIK1	ENSG00000143393	CAB39L	YNL267W	PIK1
KLF5/NCA2	ENSG00000143398	KLF5	YPR155C	NCA2
STK24/HEM12	ENSG00000143412	STK24	YDR047W	HEM12
ACP5/STR3	ENSG00000143416	ACP5	YGL184C	STR3
DNAJC3/PEX30	ENSG00000143418	DNAJC3	YLR324W	PEX30
UGGT2/IGO1	ENSG00000143420	UGGT2	YNL157W	IGO1
ARHGEF7/PHO85	ENSG00000143466	ARHGEF7	YPL031C	PHO85
FGF9/VBA4	ENSG00000143469	FGF9	YDR119W	VBA4
SGCG/TMA64	ENSG00000143486	SGCG	YDR117C	TMA64
PARP4/SET6	ENSG00000143499	PARP4	YPL165C	SET6
SUPT20H/FMP30	ENSG00000143507	SUPT20H	YPL103C	FMP30
MRPS31/FYV7	ENSG00000143549	MRPS31	YLR068W	FYV7
KPNA3/NTH1	ENSG00000143575	KPNA3	YDR001C	NTH1
FLT1/RPC17	ENSG00000143578	FLT1	YJL011C	RPC17
RGCC/CYT2	ENSG00000143621	RGCC	YKL087C	CYT2
VWA8/GSP1	ENSG00000143622	VWA8	YLR293C	GSP1
DGKH/YCL047C	ENSG00000143641	DGKH	YCL047C	YCL047C
KATNAL1/TAF5	ENSG00000143669	KATNAL1	YBR198C	TAF5
INTS6/LTP1	ENSG00000143727	INTS6	YPR073C	LTP1
TSC22D1/ARF1	ENSG00000143761	TSC22D1	YDL192W	ARF1
CLN5/MRPS5	ENSG00000143799	CLN5	YBR251W	MRPS5
OLFM4/GRX5	ENSG00000143801	OLFM4	YPL059W	GRX5
MSLN/OSH6	ENSG00000143851	MSLN	YKR003W	OSH6
TRADD/YGL081W	ENSG00000143858	TRADD	YGL081W	YGL081W
HSF4/YNL024C	ENSG00000143878	HSF4	YNL024C	YNL024C
CORO1A/ELP2	ENSG00000143924	CORO1A	YGR200C	ELP2
MAPK3/MLC1	ENSG00000143933	MAPK3	YGL106W	MLC1
PHKB/SPA2	ENSG00000143970	PHKB	YLL021W	SPA2
NUTF2/CIA1	ENSG00000144021	NUTF2	YDR267C	CIA1
NUP93/DBP2	ENSG00000144028	NUP93	YNL112W	DBP2
CENPT/HPA2	ENSG00000144035	CENPT	YPR193C	HPA2
TSNAXIP1/TVP18	ENSG00000144063	TSNAXIP1	YMR071C	TVP18
NFAT5/THR4	ENSG00000144115	NFAT5	YCR053W	THR4
N4BP1/DIG2	ENSG00000144283	N4BP1	YDR480W	DIG2
CBLN1/YPT52	ENSG00000144566	CBLN1	YKR014C	YPT52
ARL2BP/FCP1	ENSG00000144579	ARL2BP	YMR277W	FCP1
ZNF423/CAF40	ENSG00000144580	ZNF423	YNL288W	CAF40
CCL22/YDL119C	ENSG00000144659	CCL22	YDL119C	YDL119C
CCL17/CNM67	ENSG00000144674	CCL17	YNL225C	CNM67
CTCF/RPL32	ENSG00000144713	CTCF	YBL092W	RPL32
ACD/SHQ1	ENSG00000144736	ACD	YIL104C	SHQ1
POLR2C/SGM1	ENSG00000144747	POLR2C	YJR134C	SGM1
PARD6A/RAD50	ENSG00000144821	PARD6A	YNL250W	RAD50
ZNF821/SWT21	ENSG00000144852	ZNF821	YNL187W	SWT21
MMP15/SRP102	ENSG00000144867	MMP15	YKL154W	SRP102
USB1/COQ9	ENSG00000144891	USB1	YLR201C	COQ9
CCDC113/RAD14	ENSG00000145012	CCDC113	YMR201C	RAD14
NME3/SRO7	ENSG00000145087	NME3	YPR032W	SRO7
PSMD7/PSA1	ENSG00000145191	PSMD7	YDL055C	PSA1
VAC14/CRS5	ENSG00000145287	VAC14	YOR031W	CRS5
TANGO6/CLA4	ENSG00000145349	TANGO6	YNL298W	CLA4
COG4/AKR2	ENSG00000145362	COG4	YOR034C	AKR2
PLA2G15/CLN2	ENSG00000145386	PLA2G15	YPL256C	CLN2
[truncated: 1,179 more rows]
