# Supplementary material for: Scope and limitations of yeast as a model organism for studying human tissue-specific pathways
Source: BMC Syst Biol. 2015 Dec 29;9:96. doi: 10.1186/s12918-015-0253-0 (PMC4696342; doi:10.1186/s12918-015-0253-0)
Supplement: Additional file 1 — Network alignments. Compressed (*.zip) file containing individual tissue-specific alignments. (ZIP 5181 Kb) [file 12918_2015_253_MOESM1_ESM.zip › alignments/Liver_AlignGraph_edges.tsv]

First_ortholog_pair	Second_ortholog_pair
BACH2/YML002W	RAD52/NRP1
RBL1/CWH41	AOC1/ADK1
NOS2/VPS5	KDM1A/YMR010W
NINL/YGR130C	ZMYND10/DYN1
R3HDM1/ALG9	SLC25A5/USA1
PTPN21/CDC5	SCIN/SRP1
OSBPL3/SSO1	MYH13/KEL1
PPM1F/HHT1	VTA1/YKT6
OAZ1/SPE2	NCAPD2/CDC40
ZZEF1/SPT7	IFFO1/TAF3
PSMB3/TSR1	PIK3C2A/RIO2
CCL17/CNM67	MAP4K5/YAF9
RFC5/GCN4	MAP4K5/YAF9
F11/MRD1	DPEP1/UTP7
MAPK1/PEX4	MATR3/MAE1
PIN4/FAR11	RNF10/IKI3
REXO2/TIF4632	AKAP11/MUD2
DAPK2/EPL1	GLRX2/RPA190
MYH9/HOG1	FAS/PTP3
GCAT/MYO1	INSRR/SEC2
KEAP1/VMA1	IFT88/MCM6
GPKOW/JSN1	ZCCHC8/REX2
UBA5/GIN4	MYOM2/RAD53
SNRPD3/CLU1	TLL1/REX3
PPM1F/HHT1	OFD1/YKR018C
CTPS2/SEH1	WDR37/URA2
GPATCH1/ATP1	PER3/ATP18
RWDD1/SEC16	HEXB/SHP1
PPM1F/HHT1	ANAPC4/ECM30
CHRDL1/MCD4	F7/NUP1
GNAI2/RPN5	ATG5/RPN12
GNB4/DAP2	LAMC2/NOP4
RPA3/KAR5	CAMK2B/SHO1
PTGS2/CWC25	PSD/NHP2
SORBS1/PGC1	YBX3/YLR462W
AP3D1/CKA2	ELMO2/FPR3
CDC42/BEM2	HAGH/NAB2
GNAI2/RPN5	CASP8/PRE7
KPNA1/CDC23	SLC12A2/YDR026C
SNRPD3/CLU1	DDX20/BIO2
PPP2R5A/PKH1	AP3D1/CKA2
SLC4A3/HHF2	AP3D1/CKA2
DPYSL3/NHP10	SNAP91/SWD1
UBA5/GIN4	SP100/CRZ1
PRKCZ/PEP3	TRAM1/TLG2
HAMP/YEF3	COASY/EFB1
WDR47/CHK1	ACSL4/GSY2
SH3GLB1/FRS1	LRP6/ERD2
DAO/RPN1	NUCB2/TPD3
SNRPD3/CLU1	CLTCL1/TYE7
GTF2I/RPN10	WIPI1/ZUO1
DNASE2/HTA2	CAMK2A/RIM1
APBA1/SPB4	CAMK2A/RIM1
RNMT/EDC3	SNX13/LSM1
SMAD7/BZZ1	ING3/KTR3
DAO/RPN1	ATP6AP1/PRE6
APBA1/SPB4	AFF4/CDC34
APBA1/SPB4	CRMP1/MPM1
CDK2AP1/VPS64	NDE1/GEA1
PLCD4/SSH1	AP1M1/BCP1
GABRR2/RPO21	ARHGEF10L/HOS2
HSPB11/CDC25	PAX2/CLB3
CLEC4A/GLN3	PAX2/CLB3
IMPDH1/ARC1	MCM6/IRC20
GNAI2/RPN5	ANKRD13A/SPC19
LAMA1/AIM45	GPATCH1/ATP1
APBA1/SPB4	GPATCH1/ATP1
EEF1B2/GET3	NMRK2/SEC22
HAMP/YEF3	DNAJC10/UBP8
KDELR1/RPL27A	FKBP6/RPS15
KEAP1/VMA1	GTF2I/RPN10
MAGEB2/KES1	GTF2I/RPN10
IL1R2/RPS29A	RIMS1/GLC3
MAZ/PRS3	CNOT4/RPN11
HCK/CSF1	PGR/YBR197C
PPM1F/HHT1	COBLL1/RFA3
PTK6/SDP1	RPS5/YIL161W
RNF43/IMA3	FAT1/RPS10A
H2AFV/MDV1	CD82/ECM25
RFC5/GCN4	FCN1/SWI1
PPM1F/HHT1	MECOM/RFA2
DNASE2/HTA2	MECOM/RFA2
CETP/ALG5	EPS15/SWP1
HMGCR/NSG1	EPS15/SWP1
ACP5/STR3	FTL/PIS1
DPYSL2/INO80	DOCK9/MMS21
PPM1F/HHT1	SI/CDC39
OSGEP/SIN3	KIF4A/FKH2
TFEB/SEC27	ITGA6/ERV41
PSMD8/TIM13	CMA1/TIM8
GNAI2/RPN5	HDAC6/PRE5
PRPH2/RPS17B	MTAP/RPL27B
PLS3/GZF3	CABIN1/SNF1
PQBP1/SIP4	CABIN1/SNF1
HDAC5/RIM4	CABIN1/SNF1
GNAI2/RPN5	SEC14L2/BUD32
PHYH/CCT2	PPM1F/HHT1
PPIF/GPD1	PPM1F/HHT1
RAB5C/POL3	PPM1F/HHT1
IL1R2/RPS29A	PPM1F/HHT1
CHMP4B/PEX5	CRYBB2P1/PEX6
SLA2/XYL2	PSMA3/CDC33
HNF4A/YNR065C	SNW1/GYL1
SMARCD2/MMS2	HNF4A/YNR065C
FGF1/RPL14B	EEF1A2/MYO2
PLEKHA8/LSM12	POFUT1/BRE5
DBP/UBR2	SMAD7/BZZ1
PBLD/IRE1	SMAD7/BZZ1
EFHD1/EHT1	SMAD7/BZZ1
KLC3/YCK1	EMD/SOD1
TDP2/RPS11A	PGK1/RPL7A
GNAI2/RPN5	PHEX/PRE2
TRPS1/MNN2	PLAT/OAF3
STEAP3/TCB1	PLEKHJ1/TCB2
TCERG1/TEF2	SNAPC2/SRO9
PSMA2/RPS25B	CLEC11A/RCN1
LUC7L3/YAE1	ETHE1/TAF6
CDH23/MCM5	MRPL32/URB1
ALOX12/BMH2	APBA1/SPB4
SLC6A12/BAP3	GTPBP4/EPS1
MOB1A/MRPL9	TRIM37/MGA2
POU2AF1/SLF1	PMP22/MDM35
RWDD1/SEC16	CSRNP2/GRS1
SLC4A3/HHF2	GABRR2/RPO21
FGF1/RPL14B	PRPH2/RPS17B
