# Supplementary material for: Scope and limitations of yeast as a model organism for studying human tissue-specific pathways
Source: BMC Syst Biol. 2015 Dec 29;9:96. doi: 10.1186/s12918-015-0253-0 (PMC4696342; doi:10.1186/s12918-015-0253-0)
Supplement: Additional file 1 — Network alignments. Compressed (*.zip) file containing individual tissue-specific alignments. (ZIP 5181 Kb) [file 12918_2015_253_MOESM1_ESM.zip › alignments/Kidney_AlignGraph_nodes.tsv]

ID	Human_EnsemblGeneID	Human_Symbol	Yeast_EnsemblGeneID	Yeast_Symbol
TSPAN6/DPM1	ENSG00000000419	TSPAN6	YPR183W	DPM1
DPM1/HAP2	ENSG00000001167	DPM1	YGL237C	HAP2
SCYL3/CTR1	ENSG00000003147	SCYL3	YPR124W	CTR1
FGR/COS9	ENSG00000003402	FGR	YKL219W	COS9
CFH/DFG5	ENSG00000003436	CFH	YMR238W	DFG5
GCLC/NRP1	ENSG00000003756	GCLC	YDL167C	NRP1
NFYA/CSM4	ENSG00000004059	NFYA	YPL200W	CSM4
SEMA3F/FEN1	ENSG00000004399	SEMA3F	YCR034W	FEN1
CFTR/ADK1	ENSG00000004455	CFTR	YDR226W	ADK1
KRIT1/CPR6	ENSG00000004478	KRIT1	YLR216C	CPR6
RAD52/PKH1	ENSG00000004660	RAD52	YDR490C	PKH1
BAD/ACP1	ENSG00000004779	BAD	YKL192C	ACP1
CD99/YGR201C	ENSG00000004838	CD99	YGR201C	YGR201C
AOC1/YDR307W	ENSG00000004866	AOC1	YDR307W	YDR307W
HECW1/CDC27	ENSG00000004897	HECW1	YBL084C	CDC27
MAD1L1/BOR1	ENSG00000004939	MAD1L1	YNL275W	BOR1
LASP1/CYC3	ENSG00000004961	LASP1	YAL039C	CYC3
M6PR/SEN1	ENSG00000005007	M6PR	YLR430W	SEN1
ICA1/DHR2	ENSG00000005100	ICA1	YKL078W	DHR2
ALS2/DNL4	ENSG00000005156	ALS2	YOR005C	DNL4
CASP10/PST2	ENSG00000005302	CASP10	YDR032C	PST2
CFLAR/BDF2	ENSG00000005339	CFLAR	YDL070W	BDF2
TFPI/PKP2	ENSG00000005882	TFPI	YGL059W	PKP2
RBM5/COQ4	ENSG00000005884	RBM5	YDR204W	COQ4
MTMR7/YDR352W	ENSG00000005893	MTMR7	YDR352W	YDR352W
ARF5/PGC1	ENSG00000006007	ARF5	YPL206C	PGC1
POLDIP2/APL2	ENSG00000006125	POLDIP2	YKL135C	APL2
PLXND1/ADH7	ENSG00000006194	PLXND1	YCR105W	ADH7
AK2/GRX6	ENSG00000006468	AK2	YDL010W	GRX6
CD38/LCB5	ENSG00000006530	CD38	YLR260W	LCB5
FKBP4/YMR010W	ENSG00000006704	FKBP4	YMR010W	YMR010W
KDM1A/VPS41	ENSG00000006715	KDM1A	YDR080W	VPS41
CAMKK1/IZH2	ENSG00000006831	CAMKK1	YOL002C	IZH2
RECQL/CMK2	ENSG00000007047	RECQL	YOL016C	CMK2
HSPB6/PAC1	ENSG00000007168	HSPB6	YOR269W	PAC1
ARHGAP33/NCP1	ENSG00000007171	ARHGAP33	YHR042W	NCP1
NDUFAB1/HXK2	ENSG00000007174	NDUFAB1	YGL253W	HXK2
PDK4/HOF1	ENSG00000007237	PDK4	YMR032W	HOF1
ZMYND10/TRS33	ENSG00000007255	ZMYND10	YOR115C	TRS33
ST7/GPI1	ENSG00000007541	ST7	YGR216C	GPI1
CDC27/FRE7	ENSG00000007952	CDC27	YOL152W	FRE7
SLC4A1/PRE7	ENSG00000008018	SLC4A1	YBL041W	PRE7
CALCR/DBF2	ENSG00000008118	CALCR	YGR092W	DBF2
HCCS/YEF1	ENSG00000008130	HCCS	YEL041W	YEF1
DVL2/DTR1	ENSG00000008282	DVL2	YBR180W	DTR1
UPF1/CNL1	ENSG00000008294	UPF1	YDR357C	CNL1
SKAP2/NSE5	ENSG00000008300	SKAP2	YML023C	NSE5
SLC25A5/PHO3	ENSG00000008710	SLC25A5	YBR092C	PHO3
CCDC109B/RPS20	ENSG00000008988	CCDC109B	YHL015W	RPS20
HOXA11/YBL055C	ENSG00000009335	HOXA11	YBL055C	YBL055C
POLR2J/VTA1	ENSG00000009844	POLR2J	YLR181C	VTA1
DHX33/INO4	ENSG00000009950	DHX33	YOL108C	INO4
MEOX1/VID30	ENSG00000010017	MEOX1	YGL227W	VID30
LIG3/MSC7	ENSG00000010030	LIG3	YHR039C	MSC7
RPAP3/SEE1	ENSG00000010165	RPAP3	YIL064W	SEE1
ENSG00000005189/ZAP1	ENSG00000010244	ENSG00000005189	YJL056C	ZAP1
CIAPIN1/COR1	ENSG00000010256	CIAPIN1	YBL045C	COR1
FAM214B/NUD1	ENSG00000010322	FAM214B	YOR373W	NUD1
COPZ2/BCK1	ENSG00000010810	COPZ2	YJL095W	BCK1
PRKAR2B/NDD1	ENSG00000010818	PRKAR2B	YOR372C	NDD1
MSL3/ELA1	ENSG00000011007	MSL3	YNL230C	ELA1
CREBBP/YNK1	ENSG00000011052	CREBBP	YKL067W	YNK1
BZRAP1/ICT1	ENSG00000011198	BZRAP1	YLR099C	ICT1
MPO/UTP18	ENSG00000011260	MPO	YJL069C	UTP18
PON1/NAB2	ENSG00000011275	PON1	YGL122C	NAB2
GCFC2/SCW4	ENSG00000011405	GCFC2	YGR279C	SCW4
ABCB4/GYP1	ENSG00000011454	ABCB4	YOR070C	GYP1
SOX8/PPH21	ENSG00000011485	SOX8	YDL134C	PPH21
IBTK/MLP2	ENSG00000012822	IBTK	YIL149C	MLP2
MYCBP2/IRS4	ENSG00000013016	MYCBP2	YKR019C	IRS4
FBXL3/RPT3	ENSG00000013275	FBXL3	YDR394W	RPT3
ITGAL/RET1	ENSG00000013503	ITGAL	YOR207C	RET1
PDK2/ITT1	ENSG00000013561	PDK2	YML068W	ITT1
ITGA3/PMT6	ENSG00000014216	ITGA3	YGR199W	PMT6
LAMP2/PET494	ENSG00000014257	LAMP2	YNR045W	PET494
GGNBP2/MDH3	ENSG00000014641	GGNBP2	YDL078C	MDH3
ITGA2B/MMT1	ENSG00000014824	ITGA2B	YMR177W	MMT1
GDE1/BRX1	ENSG00000015171	GDE1	YOL077C	BRX1
C19orf60/LAS17	ENSG00000015285	C19orf60	YOR181W	LAS17
CRLF1/GPG1	ENSG00000015413	CRLF1	YGL121C	GPG1
MAP3K14/MPP6	ENSG00000015479	MAP3K14	YNR024W	MPP6
ABCC8/BPL1	ENSG00000015592	ABCC8	YDL141W	BPL1
CCL18/HPF1	ENSG00000016490	CCL18	YOL155C	HPF1
CCL3/PMR1	ENSG00000017260	CCL3	YGL167C	PMR1
SYNRG/BEM2	ENSG00000017797	SYNRG	YER155C	BEM2
CACNG3/DLD1	ENSG00000018510	CACNG3	YDL174C	DLD1
TMEM132A/PCD1	ENSG00000020256	TMEM132A	YLR151C	PCD1
AP2B1/NAM7	ENSG00000021776	AP2B1	YMR080C	NAM7
TAC1/CPA1	ENSG00000021826	TAC1	YOR303W	CPA1
ZNF263/RGA1	ENSG00000022267	ZNF263	YOR127W	RGA1
CX3CL1/MAG2	ENSG00000022840	CX3CL1	YLR427W	MAG2
SPATA20/PFA4	ENSG00000023041	SPATA20	YOL003C	PFA4
CACNA1G/GRX4	ENSG00000023318	CACNA1G	YER174C	GRX4
TNFRSF12A/HEM1	ENSG00000023330	TNFRSF12A	YDR232W	HEM1
MAP3K9/GRX2	ENSG00000023572	MAP3K9	YDR513W	GRX2
RALA/SWD2	ENSG00000023734	RALA	YKL018W	SWD2
BAIAP2L1/BPT1	ENSG00000023839	BAIAP2L1	YLL015W	BPT1
ETV1/UBR1	ENSG00000024048	ETV1	YGR184C	UBR1
AGK/PAN1	ENSG00000024422	AGK	YIR006C	PAN1
CCL26/GTR2	ENSG00000025039	CCL26	YGR163W	GTR2
FARP2/CTI6	ENSG00000025293	FARP2	YPL181W	CTI6
USH1C/GAL80	ENSG00000025434	USH1C	YML051W	GAL80
DBF4/PPT1	ENSG00000025772	DBF4	YGR123C	PPT1
TBXA2R/CAJ1	ENSG00000025796	TBXA2R	YER048C	CAJ1
IFRD1/SRP1	ENSG00000025800	IFRD1	YNL189W	SRP1
GTF2IRD1/KEL1	ENSG00000026025	GTF2IRD1	YHR158C	KEL1
PAF1/RAD3	ENSG00000026036	PAF1	YER171W	RAD3
VPS41/YBR096W	ENSG00000026508	VPS41	YBR096W	YBR096W
ARHGAP44/OCT1	ENSG00000027001	ARHGAP44	YKL134C	OCT1
ELAC2/STT4	ENSG00000027075	ELAC2	YLR305C	STT4
SCIN/PEX25	ENSG00000028203	SCIN	YPL112C	PEX25
MYH13/VPS5	ENSG00000028528	MYH13	YOR069W	VPS5
ADIPOR2/DNM1	ENSG00000029639	ADIPOR2	YLL001W	DNM1
UPP2/SES1	ENSG00000031698	UPP2	YDR023W	SES1
MARK4/WTM2	ENSG00000032389	MARK4	YOR229W	WTM2
PAFAH1B1/TFC4	ENSG00000032742	PAFAH1B1	YGR047C	TFC4
NOS2/CUS1	ENSG00000033030	NOS2	YMR240C	CUS1
DNAH9/ARB1	ENSG00000033050	DNAH9	YER036C	ARB1
GAS7/VPH1	ENSG00000033627	GAS7	YOR270C	VPH1
TRAPPC6A/NFI1	ENSG00000033800	TRAPPC6A	YOR156C	NFI1
MATK/VHT1	ENSG00000034053	MATK	YGR065C	VHT1
CD79B/AIM9	ENSG00000034152	CD79B	YER080W	AIM9
SCN4A/PEX3	ENSG00000034693	SCN4A	YDR329C	PEX3
PAX6/CYK3	ENSG00000035115	PAX6	YDL117W	CYK3
RHBDF1/RTT101	ENSG00000036257	RHBDF1	YJL047C	RTT101
LUC7L/SUL2	ENSG00000036448	LUC7L	YLR092W	SUL2
BAIAP3/UBP5	ENSG00000036672	BAIAP3	YER144C	UBP5
PIGQ/MDS3	ENSG00000037637	PIGQ	YGL197W	MDS3
TEAD3/MRI1	ENSG00000037757	TEAD3	YPR118W	MRI1
SELE/TRM8	ENSG00000037897	SELE	YDL201W	TRM8
DNAJC11/LSB6	ENSG00000038210	DNAJC11	YJL100W	LSB6
MYLIP/YNL193W	ENSG00000038382	MYLIP	YNL193W	YNL193W
NOX1/YLR413W	ENSG00000038427	NOX1	YLR413W	YLR413W
E2F2/MTR4	ENSG00000039123	E2F2	YJL050W	MTR4
PSMB1/GDE1	ENSG00000039560	PSMB1	YPL110C	GDE1
SYN1/PRE9	ENSG00000041357	SYN1	YGR135W	PRE9
JARID2/MOD5	ENSG00000041515	JARID2	YOR274W	MOD5
CAMK1G/ADP1	ENSG00000041982	CAMK1G	YCR011C	ADP1
CDK11A/TDP1	ENSG00000042088	CDK11A	YBR223C	TDP1
NADK/APS2	ENSG00000042753	NADK	YJR058C	APS2
TFAP2B/FHN1	ENSG00000042832	TFAP2B	YGR131W	FHN1
CYTH3/DCN1	ENSG00000043093	CYTH3	YLR128W	DCN1
ADAM22/RDL1	ENSG00000043143	ADAM22	YOR285W	RDL1
SYPL1/SCM3	ENSG00000044115	SYPL1	YDL139C	SCM3
SPAG9/YJR030C	ENSG00000044446	SPAG9	YJR030C	YJR030C
CELSR3/UTP13	ENSG00000047056	CELSR3	YLR222C	UTP13
MGST1/URA8	ENSG00000047230	MGST1	YJR103W	URA8
CRY1/VMA13	ENSG00000047249	CRY1	YPR036W	VMA13
NFIX/RPB2	ENSG00000047315	NFIX	YOR151C	RPB2
MMP25/MLP1	ENSG00000047410	MMP25	YKR095W	MLP1
IL32/FET5	ENSG00000047457	IL32	YFL041W	FET5
PKD1/RPO41	ENSG00000047579	PKD1	YFL036W	RPO41
MAPK8IP2/CSG2	ENSG00000047936	MAPK8IP2	YBR036C	CSG2
MED24/RNR4	ENSG00000048392	MED24	YGR180C	RNR4
SEC62/RSM10	ENSG00000048544	SEC62	YDR041W	RSM10
RPS20/MRN1	ENSG00000048740	RPS20	YPL184C	MRN1
CSDE1/RBS1	ENSG00000048991	CSDE1	YDL189W	RBS1
UBE3C/YKT6	ENSG00000049245	UBE3C	YKL196C	YKT6
REV3L/YMR244W	ENSG00000049323	REV3L	YMR244W	YMR244W
PAX7/RSP5	ENSG00000049759	PAX7	YER125W	RSP5
MASP2/WBP1	ENSG00000049860	MASP2	YEL002C	WBP1
TRAF3IP3/PIP2	ENSG00000050327	TRAF3IP3	YOR363C	PIP2
POMT2/YLR257W	ENSG00000050405	POMT2	YLR257W	YLR257W
VTA1/NAM2	ENSG00000050748	VTA1	YLR382C	NAM2
MLXIPL/PER33	ENSG00000051108	MLXIPL	YLR064W	PER33
BAZ1B/RAD51	ENSG00000051180	BAZ1B	YER095W	RAD51
RANBP9/SLH1	ENSG00000051341	RANBP9	YGR271W	SLH1
ETV7/CKI1	ENSG00000051382	ETV7	YLR133W	CKI1
SPRTN/CDC40	ENSG00000051596	SPRTN	YDR364C	CDC40
METTL13/BUD3	ENSG00000052126	METTL13	YCL014W	BUD3
ZNF207/TAF3	ENSG00000052723	ZNF207	YPL011C	TAF3
UQCRC1/RRP12	ENSG00000052749	UQCRC1	YPL012W	RRP12
CD9/ERG25	ENSG00000052802	CD9	YGR060W	ERG25
NCAPD2/APD1	ENSG00000052841	NCAPD2	YBR151W	APD1
IFFO1/RAP1	ENSG00000053254	IFFO1	YNL216W	RAP1
GIPR/AAD10	ENSG00000053371	GIPR	YJR155W	AAD10
NISCH/BET3	ENSG00000054116	NISCH	YKR068C	BET3
STAB1/FHL1	ENSG00000054598	STAB1	YPR104C	FHL1
FUZ/CDC53	ENSG00000055130	FUZ	YDL132W	CDC53
PRSS3/RTC5	ENSG00000055163	PRSS3	YOR118W	RTC5
CD4/UBX2	ENSG00000055208	CD4	YML013W	UBX2
LRRC23/PUF3	ENSG00000055917	LRRC23	YLL013C	PUF3
BTK/YDR114C	ENSG00000056558	BTK	YDR114C	YDR114C
HFE/GLG2	ENSG00000056998	HFE	YJL137C	GLG2
SCMH1/MSH6	ENSG00000057468	SCMH1	YDR097C	MSH6
FYN/GDI1	ENSG00000057608	FYN	YER136W	GDI1
HIVEP2/ATG5	ENSG00000057663	HIVEP2	YPL149W	ATG5
TCEB3/UBP16	ENSG00000058056	TCEB3	YPL072W	UBP16
LYPLA2/SEC61	ENSG00000058262	LYPLA2	YLR378C	SEC61
NME2/RAD2	ENSG00000058404	NME2	YGR258C	RAD2
APBA3/RPC37	ENSG00000058600	APBA3	YKR025W	RPC37
MKS1/PMC1	ENSG00000058668	MKS1	YGL006W	PMC1
ABHD5/PRO2	ENSG00000059573	ABHD5	YOR323C	PRO2
KAL1/TRM3	ENSG00000059588	KAL1	YDL112W	TRM3
AKAP8L/XDJ1	ENSG00000059769	AKAP8L	YLR090W	XDJ1
UTP18/PSR2	ENSG00000060069	UTP18	YLR019W	PSR2
RNF216/PSK1	ENSG00000060237	RNF216	YAL017W	PSK1
TTC19/CDC13	ENSG00000060558	TTC19	YDL220C	CDC13
PTBP1/ERB1	ENSG00000060688	PTBP1	YMR049C	ERB1
DPF1/FMP37	ENSG00000060762	DPF1	YGL080W	FMP37
SYT7/POT1	ENSG00000060971	SYT7	YIL160C	POT1
PIK3C2A/SDH4	ENSG00000061794	PIK3C2A	YDR178W	SDH4
PLAUR/AIF1	ENSG00000062096	PLAUR	YNR074C	AIF1
ANLN/RSN1	ENSG00000062598	ANLN	YMR266W	RSN1
WIZ/REV3	ENSG00000062822	WIZ	YPL167C	REV3
RABGAP1/RKM2	ENSG00000063046	RABGAP1	YDR198C	RKM2
DCN/RPL18B	ENSG00000063177	DCN	YNL301C	RPL18B
PPP5C/SBP1	ENSG00000063244	PPP5C	YHL034C	SBP1
MAP4K3/ENT2	ENSG00000063245	MAP4K3	YLR206W	ENT2
ZBTB32/YIL165C	ENSG00000063438	ZBTB32	YIL165C	YIL165C
TYROBP/GLO2	ENSG00000063854	TYROBP	YDR272W	GLO2
GABRA3/YAF9	ENSG00000063978	GABRA3	YNL107W	YAF9
BRCA1/NUP85	ENSG00000064012	BRCA1	YJR042W	NUP85
ERCC1/TAF2	ENSG00000064313	ERCC1	YCR042C	TAF2
CD22/IME2	ENSG00000064393	CD22	YJL106W	IME2
SEMA3B/MTR10	ENSG00000064419	SEMA3B	YOR160W	MTR10
MBTPS2/YLR271W	ENSG00000064607	MBTPS2	YLR271W	YLR271W
LTF/CAN1	ENSG00000064651	LTF	YEL063C	CAN1
NR1H4/YIG1	ENSG00000064666	NR1H4	YPL201C	YIG1
ALOX5/MLH2	ENSG00000064933	ALOX5	YLR035C	MLH2
CALCOCO1/ABF2	ENSG00000064961	CALCOCO1	YMR072W	ABF2
UBR7/GPA1	ENSG00000065135	UBR7	YHR005C	GPA1
MAP4K5/PSE1	ENSG00000065150	MAP4K5	YMR308C	PSE1
EHD3/CAR2	ENSG00000065154	EHD3	YLR438W	CAR2
PSMC4/PWP2	ENSG00000065183	PSMC4	YCR057C	PWP2
CLDN11/YFR035C	ENSG00000065243	CLDN11	YFR035C	YFR035C
MVP/LAC1	ENSG00000065308	MVP	YKL008C	LAC1
NUB1/STE7	ENSG00000065361	NUB1	YDL159W	STE7
CLK1/KRS1	ENSG00000065427	CLK1	YDR037W	KRS1
ENSG00000013455/TRX1	ENSG00000065485	ENSG00000013455	YLR043C	TRX1
POLR3B/FRK1	ENSG00000065534	POLR3B	YPL141C	FRK1
ANGEL1/RLP7	ENSG00000065559	ANGEL1	YNL002C	RLP7
RNF14/PRK1	ENSG00000065675	RNF14	YIL095W	PRK1
DDX11/LST8	ENSG00000065717	DDX11	YNL006W	LST8
CD6/MAE1	ENSG00000065833	CD6	YKL029C	MAE1
TACC3/MSB3	ENSG00000065882	TACC3	YNL293W	MSB3
UFL1/YPL245W	ENSG00000065883	UFL1	YPL245W	YPL245W
POLA2/NHX1	ENSG00000065923	POLA2	YDR456W	NHX1
CAPN1/PDE2	ENSG00000065989	CAPN1	YOR360C	PDE2
ACPP/RTS1	ENSG00000066027	ACPP	YOR014W	RTS1
MDH1/SNF12	ENSG00000066117	MDH1	YNR023W	SNF12
SLC30A9/RPH1	ENSG00000066135	SLC30A9	YER169W	RPH1
MTMR11/HAP5	ENSG00000066136	MTMR11	YOR358W	HAP5
CCDC88C/BTS1	ENSG00000066382	CCDC88C	YPL069C	BTS1
YAF2/USO1	ENSG00000066455	YAF2	YDL058W	USO1
ZMYND11/SPS1	ENSG00000066468	ZMYND11	YDR523C	SPS1
WAS/DUO1	ENSG00000066629	WAS	YGL061C	DUO1
DPEP1/SEC7	ENSG00000066777	DPEP1	YDR170C	SEC7
BID/HEM15	ENSG00000066926	BID	YOR176W	HEM15
MATR3/MYO1	ENSG00000066933	MATR3	YHR023W	MYO1
RGPD5/TIF1	ENSG00000067048	RGPD5	YKR059W	TIF1
STMN4/MAM33	ENSG00000067113	STMN4	YIL070C	MAM33
NUDCD3/LAG1	ENSG00000067167	NUDCD3	YHL003C	LAG1
ISL1/GIS2	ENSG00000067182	ISL1	YNL255C	GIS2
IL20RA/EEB1	ENSG00000067191	IL20RA	YPL095C	EEB1
CLCA1/CDC19	ENSG00000067225	CLCA1	YAL038W	CDC19
ATP2C1/NUP100	ENSG00000067445	ATP2C1	YKL068W	NUP100
SRCIN1/RHO1	ENSG00000067560	SRCIN1	YPR165W	RHO1
IGF1/TCB1	ENSG00000067715	IGF1	YOR086C	TCB1
RALBP1/PKP1	ENSG00000067992	RALBP1	YIL042C	PKP1
RUFY3/SCH9	ENSG00000068078	RUFY3	YHR205W	SCH9
CNTN1/CBF1	ENSG00000068323	CNTN1	YJR060W	CBF1
WWTR1/GYP7	ENSG00000068354	WWTR1	YDL234C	GYP7
AGPS/SPP2	ENSG00000068394	AGPS	YOR148C	SPP2
ATP1A2/TRM7	ENSG00000068438	ATP1A2	YBR061C	TRM7
TTC27/KCS1	ENSG00000068745	TTC27	YDR017C	KCS1
MARCO/KRE28	ENSG00000068793	MARCO	YDR532C	KRE28
SYT13/SIR2	ENSG00000068903	SYT13	YDL042C	SIR2
SNAI2/GLT1	ENSG00000069248	SNAI2	YDL171C	GLT1
CD74/VPS35	ENSG00000069329	CD74	YJL154C	VPS35
HGF/YDJ1	ENSG00000069345	HGF	YNL064C	YDJ1
ZRANB1/YBT1	ENSG00000069431	ZRANB1	YLL048C	YBT1
NCDN/BIT61	ENSG00000069667	NCDN	YJL058C	BIT61
ZFP64/CDD1	ENSG00000069764	ZFP64	YLR245C	CDD1
MNAT1/REF2	ENSG00000069849	MNAT1	YDR195W	REF2
SAMD4A/HUL5	ENSG00000069869	SAMD4A	YGL141W	HUL5
RUNX3/STE4	ENSG00000069966	RUNX3	YOR212W	STE4
MRE11A/UFD1	ENSG00000070010	MRE11A	YGR048W	UFD1
PLEKHB1/IKI3	ENSG00000070061	PLEKHB1	YLR384C	IKI3
SERPINB1/PFY1	ENSG00000070087	SERPINB1	YOR122C	PFY1
SPAST/UIP3	ENSG00000070159	SPAST	YAR027W	UIP3
ENSG00000021602/NIC96	ENSG00000070182	ENSG00000021602	YFR002W	NIC96
NRXN3/POL4	ENSG00000070501	NRXN3	YCR014C	POL4
AQR/HSV2	ENSG00000070540	AQR	YGR223C	HSV2
CPS1/KAR2	ENSG00000070718	CPS1	YJL034W	KAR2
C8B/YAT2	ENSG00000070748	C8B	YER024W	YAT2
FHL1/MUD2	ENSG00000070756	FHL1	YKL074C	MUD2
RTFDC1/CKA1	ENSG00000070770	RTFDC1	YIL035C	CKA1
GABRA1/GCD1	ENSG00000070785	GABRA1	YOR260W	GCD1
NLRP2/PRR2	ENSG00000070808	NLRP2	YDL214C	PRR2
RNF10/RHO3	ENSG00000070831	RNF10	YIL118W	RHO3
ZDHHC6/OSH3	ENSG00000070882	ZDHHC6	YHR073W	OSH3
RNH1/PUT4	ENSG00000070915	RNH1	YOR348C	PUT4
NDUFS1/GSH2	ENSG00000071051	NDUFS1	YOL049W	GSH2
RB1CC1/AIP1	ENSG00000071127	RB1CC1	YMR092C	AIP1
ERP44/YNG2	ENSG00000071243	ERP44	YHR090C	YNG2
ALAS1/BUD23	ENSG00000071462	ALAS1	YCR047C	BUD23
BIRC3/HRD3	ENSG00000071537	BIRC3	YLR207W	HRD3
AKAP11/YTA6	ENSG00000071539	AKAP11	YPL074W	YTA6
GLRX2/ULS1	ENSG00000071794	GLRX2	YOR191W	ULS1
SNAPC1/TSR4	ENSG00000071994	SNAPC1	YOL022C	TSR4
STRAP/TPK3	ENSG00000072062	STRAP	YKL166C	TPK3
ABCC2/LYS21	ENSG00000072110	ABCC2	YDL131W	LYS21
DEF6/VPS70	ENSG00000072133	DEF6	YJR126C	VPS70
PLEKHO1/SIW14	ENSG00000072135	PLEKHO1	YNL032W	SIW14
GCLM/TRE1	ENSG00000072274	GCLM	YPL176C	TRE1
UBR2/GUK1	ENSG00000072415	UBR2	YDR454C	GUK1
EHD2/SMC1	ENSG00000072501	EHD2	YFL008W	SMC1
RRAGD/IMG1	ENSG00000072609	RRAGD	YCR046C	IMG1
HSF2/DBP1	ENSG00000072682	HSF2	YPL119C	DBP1
PHF20/CDC4	ENSG00000072803	PHF20	YFL009W	CDC4
NR1H3/YSP1	ENSG00000072818	NR1H3	YHR155W	YSP1
NCAPH2/RRP4	ENSG00000072832	NCAPH2	YHR069C	RRP4
TOMM34/APM1	ENSG00000072958	TOMM34	YPL259C	APM1
SEC63/SEC2	ENSG00000073009	SEC63	YNL272C	SEC2
KPNA6/MCM2	ENSG00000073111	KPNA6	YBL023C	MCM2
VIM/SRO77	ENSG00000073350	VIM	YBL106C	SRO77
RTEL1-TNFRSF6B/YAP1802	ENSG00000073921	RTEL1-TNFRSF6B	YGR241C	YAP1802
FAS/SEC18	ENSG00000073969	FAS	YBR080C	SEC18
CD44/LCL2	ENSG00000074181	CD44	YLR104W	LCL2
KCNG1/YJU3	ENSG00000074416	KCNG1	YKL094W	YJU3
SLAMF7/NPR1	ENSG00000074590	SLAMF7	YNL183C	NPR1
MIPEP/SBA1	ENSG00000074696	MIPEP	YKL117W	SBA1
PRKCH/DOC1	ENSG00000074755	PRKCH	YGL240W	DOC1
INSRR/ENO2	ENSG00000074800	INSRR	YHR174W	ENO2
IFNGR1/AGP2	ENSG00000074803	IFNGR1	YBR132C	AGP2
SH2D2A/SLN1	ENSG00000074964	SH2D2A	YIL147C	SLN1
TNFRSF1B/MTC5	ENSG00000075188	TNFRSF1B	YDR128W	MTC5
VEZT/RAX2	ENSG00000075223	VEZT	YLR084C	RAX2
POU2F2/ERG10	ENSG00000075239	POU2F2	YPL028W	ERG10
SNX1/YNL095C	ENSG00000075292	SNX1	YNL095C	YNL095C
TBPL1/SNF1	ENSG00000075413	TBPL1	YDR477W	SNF1
ARNTL2/TAO3	ENSG00000075539	ARNTL2	YIL129C	TAO3
BCLAF1/ARP9	ENSG00000075624	BCLAF1	YMR033W	ARP9
ANK1/MRPL15	ENSG00000075651	ANK1	YLR312W-A	MRPL15
TFB1M/YNL046W	ENSG00000075711	TFB1M	YNL046W	YNL046W
RABEP1/YPT6	ENSG00000075785	RABEP1	YLR262C	YPT6
HMGB3/YJR084W	ENSG00000075856	HMGB3	YJR084W	YJR084W
NUP160/YOR223W	ENSG00000075891	NUP160	YOR223W	YOR223W
BAK1/RRP45	ENSG00000075914	BAK1	YDR280W	RRP45
MUSK/MCM6	ENSG00000076003	MUSK	YGL201C	MCM6
IKZF2/REX2	ENSG00000076043	IKZF2	YLR059C	REX2
GRN/YIL077C	ENSG00000076053	GRN	YIL077C	YIL077C
ARHGAP31/MLH1	ENSG00000076242	ARHGAP31	YMR167W	MLH1
NR2E3/SLX8	ENSG00000076604	NR2E3	YER116C	SLX8
CENPQ/YAL064C-A	ENSG00000076662	CENPQ	YAL064C-A	YAL064C-A
SARS/MON1	ENSG00000076685	SARS	YGL124C	MON1
RANBP3/YIP1	ENSG00000076716	RANBP3	YGR172C	YIP1
ARID4A/COS12	ENSG00000077063	ARID4A	YGL263W	COS12
TSSC1/SKP2	ENSG00000077235	TSSC1	YNL311C	SKP2
ENSG00000032514/UBP1	ENSG00000077254	ENSG00000032514	YDL122W	UBP1
IFT88/NAM8	ENSG00000077312	IFT88	YHR086W	NAM8
ZCCHC8/SKI6	ENSG00000077348	ZCCHC8	YGR195W	SKI6
ABCF2/SIF2	ENSG00000077380	ABCF2	YBR103W	SIF2
LRRC7/HST2	ENSG00000077463	LRRC7	YPL015C	HST2
UBA6/CAP2	ENSG00000077549	UBA6	YIL034C	CAP2
GAB2/NTO1	ENSG00000077684	GAB2	YPR031W	NTO1
ATP6V0A1/UBC11	ENSG00000077721	ATP6V0A1	YOR339C	UBC11
PIAS1/PHO85	ENSG00000077782	PIAS1	YPL031C	PHO85
SLC4A7/FPR2	ENSG00000077800	SLC4A7	YDR519W	FPR2
APBA2/RAD34	ENSG00000077809	APBA2	YDR314C	RAD34
UHRF1/SIZ1	ENSG00000078043	UHRF1	YDR409W	SIZ1
MAP2K3/RAD53	ENSG00000078061	MAP2K3	YPL153C	RAD53
TMSB10/DUR1,2	ENSG00000078070	TMSB10	YBR208C	DUR1,2
RNF19A/DRE2	ENSG00000078114	RNF19A	YKR071C	DRE2
PEX3/UBC1	ENSG00000078140	PEX3	YDR177W	UBC1
GABARAPL2/INP51	ENSG00000078269	GABARAPL2	YIL002C	INP51
MYOC/CHA4	ENSG00000078304	MYOC	YLR098C	CHA4
SH3YL1/PET54	ENSG00000078328	SH3YL1	YGR222W	PET54
VCL/SKI8	ENSG00000078369	VCL	YGL213C	SKI8
DAPK2/SNT2	ENSG00000078403	DAPK2	YGL131C	SNT2
NSMAF/STE23	ENSG00000078618	NSMAF	YLR389C	STE23
ADSS/POR1	ENSG00000078668	ADSS	YNL055C	POR1
STAP1/MET13	ENSG00000078747	STAP1	YGL125W	MET13
TIMP2/INN1	ENSG00000078902	TIMP2	YNL152W	INN1
RFC1/STP22	ENSG00000078967	RFC1	YCL008C	STP22
CUL3/YKU80	ENSG00000079246	CUL3	YMR106C	YKU80
MYOM2/PUF4	ENSG00000079308	MYOM2	YGL014W	PUF4
OTC/REX3	ENSG00000079313	OTC	YLR107W	REX3
USP2/MTG2	ENSG00000079332	USP2	YHR168W	MTG2
CASR/RGT2	ENSG00000079393	CASR	YDL138W	RGT2
TUBG2/ERG9	ENSG00000079459	TUBG2	YHR190W	ERG9
RPL26L1/PGM2	ENSG00000079739	RPL26L1	YMR105C	PGM2
FLT4/DBP3	ENSG00000079785	FLT4	YGL078C	DBP3
NSUN2/HAL1	ENSG00000079819	NSUN2	YPR005C	HAL1
FBXO42/TCB2	ENSG00000079841	FBXO42	YNL087W	TCB2
MRI1/VAM3	ENSG00000079950	MRI1	YOR106W	VAM3
METTL1/CIT2	ENSG00000080298	METTL1	YCR005C	CIT2
HOXC8/YEA4	ENSG00000080493	HOXC8	YEL004W	YEA4
AGA/MOT1	ENSG00000080503	AGA	YPL082C	MOT1
ENSG00000038102/YMR226C	ENSG00000080511	ENSG00000038102	YMR226C	YMR226C
PI4K2B/COQ5	ENSG00000080546	PI4K2B	YML110C	COQ5
MAT2B/IRC6	ENSG00000080561	MAT2B	YFR043C	IRC6
TLL1/SWR1	ENSG00000080603	TLL1	YDR334W	SWR1
EDC4/PUF6	ENSG00000080608	EDC4	YDR496C	PUF6
TRIO/MOT2	ENSG00000080802	TRIO	YER068W	MOT2
VCAN/HEM13	ENSG00000080819	VCAN	YDR044W	HEM13
MSR1/TFG2	ENSG00000080823	MSR1	YGR005C	TFG2
CDH1/YMR086W	ENSG00000081026	CDH1	YMR086W	YMR086W
SKIV2L2/STE12	ENSG00000081189	SKIV2L2	YHR084W	STE12
DNAH5/CCH1	ENSG00000081248	DNAH5	YGR217W	CCH1
ZFYVE16/YKL027W	ENSG00000081307	ZFYVE16	YKL027W	YKL027W
C6/RPA12	ENSG00000081386	C6	YJR063W	RPA12
RAI14/MTC1	ENSG00000081479	RAI14	YJL123C	MTC1
SOX30/MIG2	ENSG00000081665	SOX30	YGL209W	MIG2
PNKP/PDE1	ENSG00000081803	PNKP	YGL248W	PDE1
SPDL1/TRI1	ENSG00000082014	SPDL1	YMR233W	TRI1
STAU2/PMD1	ENSG00000082397	STAU2	YER132C	PMD1
RTN4R/YDL180W	ENSG00000082438	RTN4R	YDL180W	YDL180W
PHF23/MRPL22	ENSG00000082515	PHF23	YNL177C	MRPL22
CDH10/SWD3	ENSG00000082516	CDH10	YBR175W	SWD3
INPP4A/TMS1	ENSG00000082556	INPP4A	YDR105C	TMS1
RAB27B/TPK1	ENSG00000082701	RAB27B	YJL164C	TPK1
PSMA4/YLR161W	ENSG00000082781	PSMA4	YLR161W	YLR161W
MYO16/MPC54	ENSG00000082805	MYO16	YOR177C	MPC54
LSG1/CRM1	ENSG00000082898	LSG1	YGR218W	CRM1
PARP3/SNO1	ENSG00000083123	PARP3	YMR095C	SNO1
TNC/SAS3	ENSG00000083168	TNC	YBL052C	SAS3
TDP1/MET22	ENSG00000083290	TDP1	YOL064C	MET22
MED17/KAP104	ENSG00000083312	MED17	YBR017C	KAP104
CAPG/YMR018W	ENSG00000083457	CAPG	YMR018W	YMR018W
AP2S1/GTR1	ENSG00000083750	AP2S1	YML121W	GTR1
USH2A/GIP4	ENSG00000083799	USH2A	YAL031C	GIP4
ZPBP/MSN2	ENSG00000083842	ZPBP	YMR037C	MSN2
TG/RPS5	ENSG00000083845	TG	YJR123W	RPS5
ADAM28/APT2	ENSG00000083857	ADAM28	YDR441C	APT2
BARX2/SLZ1	ENSG00000083896	BARX2	YNL196C	SLZ1
DCUN1D1/MSL1	ENSG00000084072	DCUN1D1	YIR009W	MSL1
PHF15/STE24	ENSG00000084073	PHF15	YJR117W	STE24
ZIC2/TIF34	ENSG00000084623	ZIC2	YMR146C	TIF34
LCP2/SMC3	ENSG00000084674	LCP2	YJL074C	SMC3
TRIT1/KIP1	ENSG00000084731	TRIT1	YBL063W	KIP1
ADRB1/IML2	ENSG00000084754	ADRB1	YJL082W	IML2
ENSG00000043822/URA2	ENSG00000084774	ENSG00000043822	YJL130C	URA2
GUCA2B/CGR1	ENSG00000085063	GUCA2B	YGL029W	CGR1
CUL7/SPO74	ENSG00000085276	CUL7	YGL170C	SPO74
CTNNA1/SEH1	ENSG00000085415	CTNNA1	YGL100W	SEH1
PHKA2/CTS2	ENSG00000085465	PHKA2	YDR371W	CTS2
EPHA3/SSK2	ENSG00000085511	EPHA3	YNR031C	SSK2
HSPA5/STE6	ENSG00000085563	HSPA5	YKL209C	STE6
DSG2/YPR1	ENSG00000085662	DSG2	YDR368W	YPR1
GEMIN8/BZZ1	ENSG00000085733	GEMIN8	YHR114W	BZZ1
OFD1/YKR018C	ENSG00000085831	OFD1	YKR018C	YKR018C
PREX2/SQS1	ENSG00000085872	PREX2	YNL224C	SQS1
WDR37/ISR1	ENSG00000086015	WDR37	YPR106W	ISR1
YTHDC2/MDJ1	ENSG00000086061	YTHDC2	YFL016C	MDJ1
CTPS2/FAP1	ENSG00000086102	CTPS2	YNL023C	FAP1
ATP6V1H/DIM1	ENSG00000086189	ATP6V1H	YPL266W	DIM1
POLR2B/MRPL24	ENSG00000086504	POLR2B	YMR193W	MRPL24
TPR/CIN5	ENSG00000086548	TPR	YOR028C	CIN5
CP/CWC2	ENSG00000086589	CP	YDL209C	CWC2
DTNBP1/EMP24	ENSG00000086598	DTNBP1	YGL200C	EMP24
XK/CMP2	ENSG00000086717	XK	YML057W	CMP2
ARHGAP6/MRP10	ENSG00000086758	ARHGAP6	YDL045W-A	MRP10
MAP4/ALG9	ENSG00000086848	MAP4	YNL219C	ALG9
GOPC/FRE1	ENSG00000086991	GOPC	YLR214W	FRE1
ROS1/VPS68	ENSG00000087008	ROS1	YOL129W	VPS68
HDAC9/SPS19	ENSG00000087076	HDAC9	YNL202W	SPS19
RRM2B/SGF11	ENSG00000087152	RRM2B	YPL047W	SGF11
TNFRSF17/PGS1	ENSG00000087157	TNFRSF17	YCL004W	PGS1
LMO3/ISA1	ENSG00000087206	LMO3	YLL027W	ISA1
MRPS10/ATP18	ENSG00000087245	MRPS10	YML081C-A	ATP18
GUCA1A/TPA1	ENSG00000087263	GUCA1A	YER049W	TPA1
RSF1/POX1	ENSG00000087266	RSF1	YGL205W	POX1
VPS13D/CDC50	ENSG00000087274	VPS13D	YCR094W	CDC50
CELF2/EST1	ENSG00000087338	CELF2	YLR233C	EST1
R3HDM1/GDS1	ENSG00000088179	R3HDM1	YOR355W	GDS1
COL9A2/HAS1	ENSG00000088205	COL9A2	YMR290C	HAS1
KITLG/RPS2	ENSG00000088247	KITLG	YGL123W	RPS2
ERCC8/RFC1	ENSG00000088320	ERCC8	YOR217W	RFC1
VAMP3/REI1	ENSG00000088367	VAMP3	YBR267W	REI1
PER3/FPR1	ENSG00000088832	PER3	YNL135C	FPR1
UTS2/SHP1	ENSG00000088833	UTS2	YBL058W	SHP1
TNFRSF9/DYN2	ENSG00000088986	TNFRSF9	YDR424C	DYN2
EPN3/IRC19	ENSG00000088992	EPN3	YLL033W	IRC19
LTBP1/YKR078W	ENSG00000089006	LTBP1	YKR078W	YKR078W
RCN1/RPL6A	ENSG00000089009	RCN1	YML073C	RPL6A
ELN/APC5	ENSG00000089053	ELN	YOR249C	APC5
RFC2/REX4	ENSG00000089094	RFC2	YOL080C	REX4
ARID1B/GCN1	ENSG00000089154	ARID1B	YGL195W	GCN1
NEDD4L/PXL1	ENSG00000089159	NEDD4L	YKR090W	PXL1
FOXP3/TFS1	ENSG00000089220	FOXP3	YLR178C	TFS1
HEXB/MET10	ENSG00000089250	HEXB	YFR030W	MET10
JKAMP/TAP42	ENSG00000089289	JKAMP	YMR028W	TAP42
DKK3/ROT2	ENSG00000089597	DKK3	YBR229C	ROT2
ARHGEF5/BIR1	ENSG00000089685	ARHGEF5	YJR089W	BIR1
NFE2L3/MAK5	ENSG00000089737	NFE2L3	YBR142W	MAK5
LIMA1/LCB1	ENSG00000090054	LIMA1	YMR296C	LCB1
SLC4A8/PAP1	ENSG00000090060	SLC4A8	YKR002W	PAP1
PTGER3/FYV10	ENSG00000090316	PTGER3	YIL097W	FYV10
MAPK9/XBP1	ENSG00000090339	MAPK9	YIL101C	XBP1
COL23A1/AMA1	ENSG00000090372	COL23A1	YGR225W	AMA1
BCAR1/YNR064C	ENSG00000090487	BCAR1	YNR064C	YNR064C
FAM160A2/MPS2	ENSG00000090565	FAM160A2	YGL075C	MPS2
HERPUD1/RAD50	ENSG00000090615	HERPUD1	YNL250W	RAD50
HOMER3/JNM1	ENSG00000090659	HOMER3	YMR294W	JNM1
RAD51/ALA1	ENSG00000090861	RAD51	YOR335C	ALA1
POLQ/SEC3	ENSG00000090989	POLQ	YER008C	SEC3
PIK3CB/LPD1	ENSG00000091140	PIK3CB	YFL018C	LPD1
ENSG00000051415/CAC2	ENSG00000091157	ENSG00000051415	YML102W	CAC2
CYBA/SPR3	ENSG00000091409	CYBA	YGR059W	SPR3
THOC3/FUM1	ENSG00000091483	THOC3	YPL262W	FUM1
HEBP2/SKT5	ENSG00000091490	HEBP2	YBL061C	SKT5
PLEKHA5/ECM30	ENSG00000091536	PLEKHA5	YLR436C	ECM30
PRSS8/AGA2	ENSG00000091583	PRSS8	YGL032C	AGA2
SIKE1/BAP2	ENSG00000092068	SIKE1	YBR068C	BAP2
RRP12/DAM1	ENSG00000092200	RRP12	YGR113W	DAM1
MSMO1/SPT16	ENSG00000092201	MSMO1	YGL207W	SPT16
TTC17/TRS31	ENSG00000092203	TTC17	YDR472W	TRS31
ALX4/ERT1	ENSG00000092208	ALX4	YBR239C	ERT1
FOXN3/ADE16	ENSG00000092421	FOXN3	YLR028C	ADE16
AKR7A2/PKH3	ENSG00000092445	AKR7A2	YDR466W	PKH3
MRTO4/SOF1	ENSG00000092470	MRTO4	YLL011W	SOF1
USE1/SPS4	ENSG00000092529	USE1	YOR313C	SPS4
MCF2L2/SEC9	ENSG00000092531	MCF2L2	YGR009C	SEC9
NRIP2/SER3	ENSG00000092621	NRIP2	YER081W	SER3
LAMA3/MLC1	ENSG00000092841	LAMA3	YGL106W	MLC1
ANAPC4/HMF1	ENSG00000092847	ANAPC4	YER057C	HMF1
KCNQ1/AFT2	ENSG00000093010	KCNQ1	YPL202C	AFT2
TRAPPC3/RSM22	ENSG00000093167	TRAPPC3	YKL155C	RSM22
THRAP3/ETP1	ENSG00000094631	THRAP3	YHL010C	ETP1
PHPT1/FUR1	ENSG00000094841	PHPT1	YHR128W	FUR1
ENTPD2/SLP1	ENSG00000094975	ENTPD2	YOR154W	SLP1
ARID4B/DYS1	ENSG00000095059	ARID4B	YHR068W	DYS1
PTPRN/GID7	ENSG00000095066	PTPRN	YCL039W	GID7
KIF1B/RET2	ENSG00000095139	KIF1B	YFR051C	RET2
FOXC1/VAC8	ENSG00000095261	FOXC1	YEL013W	VAC8
SYNE2/MSS51	ENSG00000095303	SYNE2	YLR203C	MSS51
CBLN4/NUP188	ENSG00000095319	CBLN4	YML103C	NUP188
CHRDL2/CAT2	ENSG00000095321	CHRDL2	YML042W	CAT2
RELT/VMA7	ENSG00000095539	RELT	YGR020C	VMA7
NOP58/HSP150	ENSG00000095794	NOP58	YJL159W	HSP150
KCNH2/SGV1	ENSG00000096063	KCNH2	YPR161C	SGV1
CUL1/CEF1	ENSG00000096401	CUL1	YMR213W	CEF1
CYFIP2/ILV1	ENSG00000096433	CYFIP2	YER086W	ILV1
TAB2/SGM1	ENSG00000096696	TAB2	YJR134C	SGM1
EIF2AK2/HRR25	ENSG00000097007	EIF2AK2	YPL204W	HRR25
KMT2C/CDC7	ENSG00000097046	KMT2C	YDL017W	CDC7
PUM2/ERP2	ENSG00000099203	PUM2	YAL007C	ERP2
MRPL43/MGR1	ENSG00000099204	MRPL43	YCL044C	MGR1
ITIH4/NRG2	ENSG00000099326	ITIH4	YBR066C	NRG2
C4orf27/FRE8	ENSG00000099331	C4orf27	YLR047C	FRE8
ZFR/RPN12	ENSG00000099341	ZFR	YFR052W	RPN12
NPFFR2/NSE3	ENSG00000099399	NPFFR2	YDR288W	NSE3
ENSG00000056345/CUS2	ENSG00000099622	ENSG00000056345	YNL286W	CUS2
PHF21B/ATP16	ENSG00000099624	PHF21B	YDL004W	ATP16
TRAF1/NOP4	ENSG00000099783	TRAF1	YPL043W	NOP4
PCGF2/CDC34	ENSG00000099804	PCGF2	YDR054C	CDC34
IL17RB/RPB5	ENSG00000099817	IL17RB	YBR154C	RPB5
TRAF3IP2/ELM1	ENSG00000099875	TRAF3IP2	YKL048C	ELM1
GYG2/YRB1	ENSG00000099901	GYG2	YDR002W	YRB1
SERPINB3/GRS1	ENSG00000099917	SERPINB3	YBR121C	GRS1
PKP2/RGC1	ENSG00000099940	PKP2	YPR115W	RGC1
MSH4/SHO1	ENSG00000099942	MSH4	YER118C	SHO1
F7/DER1	ENSG00000099958	F7	YBR201W	DER1
GDI2/RPA34	ENSG00000099968	GDI2	YJL148W	RPA34
PRDM1/PRP21	ENSG00000099995	PRDM1	YJL203W	PRP21
ATG5/SMD1	ENSG00000100028	ATG5	YGR074W	SMD1
PITHD1/CDC28	ENSG00000100030	PITHD1	YBR160W	CDC28
MTA3/PTC2	ENSG00000100034	MTA3	YER089C	PTC2
USP13/CTP1	ENSG00000100075	USP13	YBR291C	CTP1
LAMC2/GGA1	ENSG00000100083	LAMC2	YDR358W	GGA1
CDK14/HIR2	ENSG00000100084	CDK14	YOR038C	HIR2
SEC61A1/UBP2	ENSG00000100099	SEC61A1	YOR124C	UBP2
PPP1R12A/SPC105	ENSG00000100106	PPP1R12A	YGL093W	SPC105
RASGRF1/SPP382	ENSG00000100109	RASGRF1	YLR424W	SPP382
CAMK2B/NHP2	ENSG00000100138	CAMK2B	YDL208W	NHP2
CROCC/RPO26	ENSG00000100142	CROCC	YPR187W	RPO26
POLR3E/YLR462W	ENSG00000100151	POLR3E	YLR462W	YLR462W
ATP2B4/DBP7	ENSG00000100201	ATP2B4	YKR024C	DBP7
ZC3H11A/DMC1	ENSG00000100206	ZC3H11A	YER179W	DMC1
RIOK2/BOP3	ENSG00000100207	RIOK2	YNL042W	BOP3
NDC1/AIM33	ENSG00000100225	NDC1	YML087C	AIM33
FLYWCH1/TUF1	ENSG00000100226	FLYWCH1	YOR187W	TUF1
UNKL/YOR114W	ENSG00000100227	UNKL	YOR114W	YOR114W
ALDH18A1/SAP190	ENSG00000100239	ALDH18A1	YKR028W	SAP190
TARBP1/CSH1	ENSG00000100242	TARBP1	YBR161W	CSH1
MXD1/PGA3	ENSG00000100243	MXD1	YML125C	PGA3
CDK17/BOI2	ENSG00000100266	CDK17	YER114C	BOI2
DNAJC25/APL1	ENSG00000100280	DNAJC25	YJR005W	APL1
PSD/SUT1	ENSG00000100284	PSD	YGL162W	SUT1
CTDP1/HMX1	ENSG00000100292	CTDP1	YLR205C	HMX1
YBX3/YJR011C	ENSG00000100296	YBX3	YJR011C	YJR011C
WNK1/MYO3	ENSG00000100345	WNK1	YKL129C	MYO3
CCAR1/HPT1	ENSG00000100353	CCAR1	YDR399W	HPT1
OGFR/MSB4	ENSG00000100359	OGFR	YOL112W	MSB4
GNA15/NPA3	ENSG00000100360	GNA15	YJR072C	NPA3
CREB3L3/YLR224W	ENSG00000100365	CREB3L3	YLR224W	YLR224W
PTPRU/SGT2	ENSG00000100380	PTPRU	YOR007C	SGT2
SNRNP40/HRT1	ENSG00000100387	SNRNP40	YOL133W	HRT1
COL11A1/GCN5	ENSG00000100393	COL11A1	YGR252W	GCN5
MPC1/RNA1	ENSG00000100401	MPC1	YMR235C	RNA1
ACAA1/APA2	ENSG00000100403	ACAA1	YDR530C	APA2
BCAT1/RPC25	ENSG00000100413	BCAT1	YKL144C	RPC25
HDAC7/FPR3	ENSG00000100442	HDAC7	YML074C	FPR3
LZTS1/PAU15	ENSG00000100448	LZTS1	YIR041W	PAU15
SPAG4/TIF3	ENSG00000100461	SPAG4	YPR163C	TIF3
NCKAP1/VMA6	ENSG00000100462	NCKAP1	YLR447C	VMA6
MRPS35/GPH1	ENSG00000100504	MRPS35	YPR160W	GPH1
GUCY1B3/RAD27	ENSG00000100526	GUCY1B3	YKL113C	RAD27
SFSWAP/VMA8	ENSG00000100554	SFSWAP	YEL051W	VMA8
TNK2/GPI15	ENSG00000100564	TNK2	YNL038W	GPI15
CDH3/PRE10	ENSG00000100567	CDH3	YOR362C	PRE10
ARSF/VTI1	ENSG00000100568	ARSF	YMR197C	VTI1
GPBP1/AHA1	ENSG00000100591	GPBP1	YDR214W	AHA1
CS/LCB2	ENSG00000100596	CS	YDR062W	LCB2
LTK/YIR024C	ENSG00000100604	LTK	YIR024C	YIR024C
MRPS24/RRT6	ENSG00000100605	MRPS24	YGL146C	RRT6
ELMO2/PTC6	ENSG00000100614	ELMO2	YCR079W	PTC6
WAPAL/NAB3	ENSG00000100650	WAPAL	YPL190C	NAB3
APPBP2/TIF5	ENSG00000100664	APPBP2	YPR041W	TIF5
POLD1/MPH1	ENSG00000100697	POLD1	YIR002C	MPH1
SEZ6/ADE3	ENSG00000100714	SEZ6	YGR204W	ADE3
EIF4B/YAP1	ENSG00000100722	EIF4B	YML007W	YAP1
GLTSCR1/YLR456W	ENSG00000100744	GLTSCR1	YLR456W	YLR456W
RPL18/RPT2	ENSG00000100764	RPL18	YDL007W	RPT2
ISOC2/RCK1	ENSG00000100784	ISOC2	YGL158W	RCK1
U2AF2/PUP2	ENSG00000100804	U2AF2	YGR253C	PUP2
EPN1/ACE2	ENSG00000100811	EPN1	YLR131C	ACE2
MED29/YHR080C	ENSG00000100814	MED29	YHR080C	YHR080C
AHRR/NOT5	ENSG00000100815	AHRR	YPR072W	NOT5
GSC2/SRP54	ENSG00000100883	GSC2	YPR088C	SRP54
GPC1/FUN30	ENSG00000100888	GPC1	YAL019W	FUN30
ADCK1/SCL1	ENSG00000100902	ADCK1	YGL011C	SCL1
HAGH/MGA2	ENSG00000100906	HAGH	YIR033W	MGA2
RNF4/YHR035W	ENSG00000100934	RNF4	YHR035W	YHR035W
CASP8/ATP12	ENSG00000100979	CASP8	YJL180C	ATP12
ASUN/CIK1	ENSG00000101004	ASUN	YMR198W	CIK1
DLX3/CBP3	ENSG00000101019	DLX3	YPL215W	CBP3
SPA17/NMD3	ENSG00000101040	SPA17	YHR170W	NMD3
WISP2/DIA1	ENSG00000101049	WISP2	YMR316W	DIA1
NGFR/GAL11	ENSG00000101057	NGFR	YOL051W	GAL11
CDON/GAT2	ENSG00000101076	CDON	YMR136W	GAT2
TAF2/PET9	ENSG00000101084	TAF2	YBL030C	PET9
HIPK2/CDC15	ENSG00000101109	HIPK2	YAR019C	CDC15
TNPO3/GIM3	ENSG00000101132	TNPO3	YNL153C	GIM3
MEF2BNB-MEF2B/LYS9	ENSG00000101144	MEF2BNB-MEF2B	YNR050C	LYS9
RFXANK/GLE2	ENSG00000101146	RFXANK	YER107C	GLE2
LPAR2/BIO2	ENSG00000101150	LPAR2	YGR286C	BIO2
CTSA/PRP6	ENSG00000101161	CTSA	YBR055C	PRP6
SUGP2/PRE6	ENSG00000101182	SUGP2	YOL038W	PRE6
SLC12A2/EAF7	ENSG00000101189	SLC12A2	YNL136W	EAF7
SNX24/IOC2	ENSG00000101191	SNX24	YLR095C	IOC2
EYA2/GID8	ENSG00000101193	EYA2	YMR135C	GID8
CNN2/GLO3	ENSG00000101199	CNN2	YER122C	GLO3
SNCAIP/TEF2	ENSG00000101210	SNCAIP	YBR118W	TEF2
DDX20/YCH1	ENSG00000101224	DDX20	YGR203W	YCH1
BTBD1/YFL066C	ENSG00000101246	BTBD1	YFL066C	YFL066C
BCAS1/CKA2	ENSG00000101266	BCAS1	YOR061W	CKA2
POU1F1/SEC23	ENSG00000101310	POU1F1	YPR181C	SEC23
PMS1/CYB2	ENSG00000101323	PMS1	YML054C	CYB2
HMG20B/LIA1	ENSG00000101335	HMG20B	YJR070C	LIA1
CALCRL/PEX13	ENSG00000101336	CALCRL	YLR191W	PEX13
TAF11/KIP2	ENSG00000101350	TAF11	YPL155C	KIP2
ANKS1A/IDH1	ENSG00000101365	ANKS1A	YNL037C	IDH1
AP3D1/MIR1	ENSG00000101367	AP3D1	YJR077C	MIR1
ZNF76/GAS2	ENSG00000101384	ZNF76	YLR343W	GAS2
SLC9A3R2/UTR1	ENSG00000101391	SLC9A3R2	YJR049C	UTR1
NTHL1/TTI1	ENSG00000101407	NTHL1	YKL033W	TTI1
GNAI3/ARP5	ENSG00000101442	GNAI3	YNL059C	ARP5
IPO5/SAH1	ENSG00000101444	IPO5	YER043C	SAH1
OAT/YPL034W	ENSG00000101474	OAT	YPL034W	YPL034W
WDR3/UBP6	ENSG00000101557	WDR3	YFR010W	UBP6
PKN2/SCS2	ENSG00000101558	PKN2	YER120W	SCS2
WDR18/YMR196W	ENSG00000101605	WDR18	YMR196W	YMR196W
TRAM2/ABD1	ENSG00000101654	TRAM2	YBR236C	ABD1
NTN1/MBP1	ENSG00000101752	NTN1	YDL056W	MBP1
GLP2R/RIO1	ENSG00000101782	GLP2R	YOR119C	RIO1
MCM10/PTI1	ENSG00000101811	MCM10	YGR156W	PTI1
DGKA/NAS6	ENSG00000101843	DGKA	YGR232W	NAS6
ERBB3/UTP7	ENSG00000101849	ERBB3	YER082C	UTP7
ROPN1/DAP1	ENSG00000101856	ROPN1	YPL170W	DAP1
KARS/MRS1	ENSG00000101871	KARS	YIR021W	MRS1
PDIA5/PRS2	ENSG00000101911	PDIA5	YER099C	PRS2
NDUFB4/SET3	ENSG00000101945	NDUFB4	YKR029C	SET3
SPEN/YOR342C	ENSG00000101972	SPEN	YOR342C	YOR342C
MYLK/PXA1	ENSG00000101986	MYLK	YPL147W	PXA1
MAP2K4/SAC6	ENSG00000102024	MAP2K4	YDR129C	SAC6
SNAP91/RPL23B	ENSG00000102032	SNAP91	YER117W	RPL23B
SLK/ISW1	ENSG00000102038	SLK	YBR245C	ISW1
COL17A1/YMR1	ENSG00000102043	COL17A1	YJR110W	YMR1
SEC61A2/YGL242C	ENSG00000102048	SEC61A2	YGL242C	YGL242C
PRKCQ/YDL156W	ENSG00000102054	PRKCQ	YDL156W	YDL156W
TLE2/SMF1	ENSG00000102096	TLE2	YOL122C	SMF1
ASB1/TAZ1	ENSG00000102125	ASB1	YPR140W	TAZ1
FAM107B/PGK1	ENSG00000102144	FAM107B	YCR012W	PGK1
ME1/MDY2	ENSG00000102178	ME1	YOL111C	MDY2
TBC1D1/ATG17	ENSG00000102189	TBC1D1	YLR423C	ATG17
CDK13/RIC1	ENSG00000102225	CDK13	YLR039C	RIC1
MTHFD2/UBP12	ENSG00000102226	MTHFD2	YJL197W	UBP12
SLC9A7/PAB1	ENSG00000102241	SLC9A7	YER165W	PAB1
FOXJ2/ESS1	ENSG00000102309	FOXJ2	YJR017C	ESS1
YBX1/ALE1	ENSG00000102312	YBX1	YOR175C	ALE1
PDE4A/KTR1	ENSG00000102385	PDE4A	YOR099W	KTR1
PPP2R5A/YPL225W	ENSG00000102390	PPP2R5A	YPL225W	YPL225W
CTNNA2/YPR013C	ENSG00000102554	CTNNA2	YPR013C	YPR013C
ELAVL1/YPK1	ENSG00000102572	ELAVL1	YKL126W	YPK1
TIE1/CDC1	ENSG00000102575	TIE1	YDR182W	CDC1
SMARCD1/FUS2	ENSG00000102606	SMARCD1	YMR232W	FUS2
KDM4A/YNL010W	ENSG00000102753	KDM4A	YNL010W	YNL010W
NFYC/SRV2	ENSG00000102755	NFYC	YNL138W	SRV2
SLC9A3/HEM3	ENSG00000102882	SLC9A3	YDL205C	HEM3
NGEF/PPQ1	ENSG00000102893	NGEF	YPL179W	PPQ1
ASPM/NTF2	ENSG00000102898	ASPM	YER009W	NTF2
CD84/STP1	ENSG00000102974	CD84	YDR463W	STP1
ELOVL1/RPN8	ENSG00000103035	ELOVL1	YOR261C	RPN8
SPI1/LRO1	ENSG00000103066	SPI1	YNR008W	LRO1
ZNRD1/CSE1	ENSG00000103197	ZNRD1	YGL238W	CSE1
MPPED2/VMR1	ENSG00000103222	MPPED2	YHL035C	VMR1
ZBTB11/MUP1	ENSG00000103257	ZBTB11	YGR055W	MUP1
ATXN3/NBP35	ENSG00000103274	ATXN3	YGL091C	NBP35
GOLGA5/UBC9	ENSG00000103275	GOLGA5	YDL064W	UBC9
FGFR2/ARO2	ENSG00000103313	FGFR2	YGL148W	ARO2
EML1/ADH5	ENSG00000103326	EML1	YBR145W	ADH5
ARFGEF1/SUP35	ENSG00000103342	ARFGEF1	YDR172W	SUP35
MTFR1/RPL40B	ENSG00000103363	MTFR1	YKR094C	RPL40B
STAG3/SIS1	ENSG00000103423	STAG3	YNL007C	SIS1
FECH/CRZ1	ENSG00000103449	FECH	YNL027W	CRZ1
MYO9A/RPL36A	ENSG00000103479	MYO9A	YMR194W	RPL36A
DDX3Y/BNA6	ENSG00000103485	DDX3Y	YFR047C	BNA6
PFKP/SFP1	ENSG00000103495	PFKP	YLR403W	SFP1
SP100/TLG2	ENSG00000103496	SP100	YOL018C	TLG2
KLF6/TAE1	ENSG00000103510	KLF6	YBR261C	TAE1
PPAP2A/AI4	ENSG00000103546	PPAP2A	Q0065	AI4
NEO1/BRE1	ENSG00000103549	NEO1	YDL074C	BRE1
TRAM1/UTP15	ENSG00000103647	TRAM1	YMR093W	UTP15
PHKA1/KSP1	ENSG00000103653	PHKA1	YHR082C	KSP1
TNFRSF1A/ATS1	ENSG00000103657	TNFRSF1A	YAL020C	ATS1
CACNB1/YKR023W	ENSG00000103671	CACNB1	YKR023W	YKR023W
EVI5/CTF19	ENSG00000103723	EVI5	YPL018W	CTF19
PKM/YPT31	ENSG00000103769	PKM	YER031C	YPT31
DHX29/RBA50	ENSG00000103932	DHX29	YDR527W	RBA50
DNTTIP2/STB2	ENSG00000103942	DNTTIP2	YMR053C	STB2
TP53BP1/YKL070W	ENSG00000103966	TP53BP1	YKL070W	YKL070W
TRO/MXR1	ENSG00000104064	TRO	YER042W	MXR1
RRP15/PEP3	ENSG00000104142	RRP15	YLR148W	PEP3
RHOA/BRF1	ENSG00000104221	RHOA	YGR246C	BRF1
DHX8/YSH1	ENSG00000104299	DHX8	YLR277C	YSH1
PRKCZ/CBK1	ENSG00000104312	PRKCZ	YNL161W	CBK1
SYT1/NUP116	ENSG00000104320	SYT1	YMR047C	NUP116
IDH3G/TBF1	ENSG00000104327	IDH3G	YPL128C	TBF1
ROGDI/MCK1	ENSG00000104365	ROGDI	YNL307C	MCK1
PDZD4/SOH1	ENSG00000104368	PDZD4	YGL127C	SOH1
ROCK1/GNA1	ENSG00000104408	ROCK1	YFL017C	GNA1
CBFB/UBS1	ENSG00000104415	CBFB	YBR165W	UBS1
PDK3/ARP10	ENSG00000104419	PDK3	YDR106W	ARP10
HYAL2/DAL81	ENSG00000104490	HYAL2	YIR023W	DAL81
HDAC4/EFB1	ENSG00000104529	HDAC4	YAL003W	EFB1
RASSF1/PSA1	ENSG00000104549	RASSF1	YDL055C	PSA1
FGFR3/TMT1	ENSG00000104611	FGFR3	YER175C	TMT1
IFI35/BCH2	ENSG00000104613	IFI35	YKR027W	BCH2
COASY/DEG1	ENSG00000104643	COASY	YFL001W	DEG1
MEF2A/VPS55	ENSG00000104660	MEF2A	YJR044C	VPS55
OTUD5/GLR1	ENSG00000104687	OTUD5	YPL091W	GLR1
TFE3/OST3	ENSG00000104723	TFE3	YOR085W	OST3
TBC1D25/SSP120	ENSG00000104805	TBC1D25	YLR250W	SSP120
ACSL4/GSY2	ENSG00000104812	ACSL4	YLR258W	GSY2
INPP5A/ECI1	ENSG00000104823	INPP5A	YLR284C	ECI1
GPKOW/TUB2	ENSG00000104833	GPKOW	YFL037W	TUB2
GRIPAP1/DIA4	ENSG00000104835	GRIPAP1	YHR011W	DIA4
FTSJ1/SNP1	ENSG00000104852	FTSJ1	YIL061C	SNP1
POLR1A/YER184C	ENSG00000104863	POLR1A	YER184C	YER184C
LAPTM4A/PIH1	ENSG00000104872	LAPTM4A	YHR034C	PIH1
IP6K2/TPO2	ENSG00000104888	IP6K2	YGR138C	TPO2
STON1-GTF2A1L/PRP11	ENSG00000104897	STON1-GTF2A1L	YDL043C	PRP11
SRBD1/TRM1	ENSG00000104907	SRBD1	YDR120C	TRM1
CYFIP1/HSC82	ENSG00000104938	CYFIP1	YMR186W	HSC82
RASGRP2/YJU2	ENSG00000104957	RASGRP2	YKL095W	YJU2
PSME4/RPL6B	ENSG00000104960	PSME4	YLR448W	RPL6B
IFT80/TAH1	ENSG00000104969	IFT80	YCR060W	TAH1
SIRT2/TIM44	ENSG00000104980	SIRT2	YIL022W	TIM44
ERLEC1/CCA1	ENSG00000105011	ERLEC1	YER168C	CCA1
PPP2R5B/MAS1	ENSG00000105088	PPP2R5B	YLR163C	MAS1
PYGM/CRH1	ENSG00000105127	PYGM	YGR189C	CRH1
PITX1/POP4	ENSG00000105171	PITX1	YBR257W	POP4
TRPC7/NOP1	ENSG00000105202	TRPC7	YDL014W	NOP1
NUP133/PGI1	ENSG00000105220	NUP133	YBR196C	PGI1
NUCKS1/COQ9	ENSG00000105227	NUCKS1	YLR201C	COQ9
VPS35/GFD2	ENSG00000105229	VPS35	YCL036W	GFD2
DNAJA2/ALF1	ENSG00000105254	DNAJA2	YNL148C	ALF1
BCL3/FCJ1	ENSG00000105281	BCL3	YKR016W	FCJ1
KCNAB2/PRO1	ENSG00000105323	KCNAB2	YDR300C	PRO1
ABCC9/CDH1	ENSG00000105325	ABCC9	YGL003C	CDH1
GAL/YML6	ENSG00000105364	GAL	YML025C	YML6
CLEC2D/RSC3	ENSG00000105369	CLEC2D	YDR303C	RSC3
RORA/QDR1	ENSG00000105370	RORA	YIL120W	QDR1
DRD4/RPS19B	ENSG00000105372	DRD4	YNL302C	RPS19B
TGFBR3/SPO13	ENSG00000105373	TGFBR3	YHR014W	SPO13
KIAA1107/CIR1	ENSG00000105379	KIAA1107	YGR207C	CIR1
PLA2G10/AVT7	ENSG00000105388	PLA2G10	YIL088C	AVT7
ATP1B3/SLT2	ENSG00000105397	ATP1B3	YHR030C	SLT2
NEDD4/SEC17	ENSG00000105402	NEDD4	YBL050W	SEC17
PIGB/YIP3	ENSG00000105404	PIGB	YNL044W	YIP3
MAPK6/PMA2	ENSG00000105409	MAPK6	YPL036W	PMA2
GNB5/ERD2	ENSG00000105438	GNB5	YBL040C	ERD2
RAB27A/SYT1	ENSG00000105443	RAB27A	YPR095C	SYT1
CECR5/HAT2	ENSG00000105447	CECR5	YEL056W	HAT2
UFD1L/PLB3	ENSG00000105499	UFD1L	YOL011W	PLB3
LRP6/TPD3	ENSG00000105568	LRP6	YAL016W	TPD3
GUCY2C/CTK3	ENSG00000105576	GUCY2C	YML112W	CTK3
SCT/CCC1	ENSG00000105607	SCT	YLR220W	CCC1
PHRF1/NRG1	ENSG00000105610	PHRF1	YDR043C	NRG1
IKBKAP/PRP31	ENSG00000105618	IKBKAP	YGR091W	PRP31
NUCB2/PRM7	ENSG00000105662	NUCB2	YDL039C	PRM7
PFN2/SPC2	ENSG00000105668	PFN2	YML055W	SPC2
PTPN3/SEC28	ENSG00000105669	PTPN3	YIL076W	SEC28
SPTB/DBP8	ENSG00000105671	SPTB	YHR169W	DBP8
DAPP1/SFG1	ENSG00000105676	DAPP1	YOR315W	SFG1
FGF10/YRB30	ENSG00000105698	FGF10	YGL164C	YRB30
SMG6/YGK3	ENSG00000105723	SMG6	YOL128C	YGK3
EXOC5/SPF1	ENSG00000105726	EXOC5	YEL031W	SPF1
CLTCL1/PDR17	ENSG00000105737	CLTCL1	YNL264C	PDR17
FSTL3/GLO4	ENSG00000105755	FSTL3	YOR040W	GLO4
DGCR2/ZUO1	ENSG00000105821	DGCR2	YGR285C	ZUO1
RNF126/BET1	ENSG00000105829	RNF126	YIL004C	BET1
MNT/DET1	ENSG00000105852	MNT	YDR051C	DET1
ZXDC/MUK1	ENSG00000105854	ZXDC	YPL070W	MUK1
POLB/YKL069W	ENSG00000105855	POLB	YKL069W	YKL069W
WIPI1/WTM1	ENSG00000105875	WIPI1	YOR230W	WTM1
ASNS/STV1	ENSG00000105929	ASNS	YMR054W	STV1
AP3M2/YGR066C	ENSG00000105939	AP3M2	YGR066C	YGR066C
CNGB1/KGD1	ENSG00000105953	CNGB1	YIL125W	KGD1
ST6GALNAC2/YPR091C	ENSG00000105976	ST6GALNAC2	YPR091C	YPR091C
CHAT/DJP1	ENSG00000105993	CHAT	YIR004W	DJP1
PABPC1/RIM1	ENSG00000106028	PABPC1	YCR028C-A	RIM1
TESK2/ARO3	ENSG00000106052	TESK2	YDR035W	ARO3
C16orf80/YBR139W	ENSG00000106066	C16orf80	YBR139W	YBR139W
CSNK2A2/YCR099C	ENSG00000106069	CSNK2A2	YCR099C	YCR099C
PTPN21/SSO1	ENSG00000106089	PTPN21	YPL232W	SSO1
EIF2B3/GRS2	ENSG00000106105	EIF2B3	YPR081C	GRS2
CAMK2A/GIS3	ENSG00000106125	CAMK2A	YLR094C	GIS3
TCOF1/FCY22	ENSG00000106128	TCOF1	YER060W-A	FCY22
CDC42/RPL20B	ENSG00000106246	CDC42	YOR312C	RPL20B
OSBPL3/PRT1	ENSG00000106263	OSBPL3	YOR361C	PRT1
EPHA8/YLR179C	ENSG00000106333	EPHA8	YLR179C	YLR179C
SLC12A3/IMD4	ENSG00000106348	SLC12A3	YML056C	IMD4
RAD18/SME1	ENSG00000106355	RAD18	YOR159C	SME1
ATP2B1/KTR3	ENSG00000106397	ATP2B1	YBR205W	KTR3
NCK2/VPS71	ENSG00000106400	NCK2	YML041C	VPS71
MAP4K4/OPI3	ENSG00000106404	MAP4K4	YJR073C	OPI3
RPL31/RIM101	ENSG00000106571	RPL31	YHL027W	RIM101
WDR1/PRE8	ENSG00000106588	WDR1	YML092C	PRE8
SNX13/MRPL32	ENSG00000106591	SNX13	YCR003W	MRPL32
ARHGAP10/GSP1	ENSG00000106615	ARHGAP10	YLR293C	GSP1
RPS6KA2/SDS23	ENSG00000106617	RPS6KA2	YGL056C	SDS23
ING3/POL31	ENSG00000106628	ING3	YJR006W	POL31
WBSCR22/RTF1	ENSG00000106665	WBSCR22	YGL244W	RTF1
SEL1L/VMA21	ENSG00000106688	SEL1L	YGR105W	VMA21
TRIP13/DFG16	ENSG00000106952	TRIP13	YOR030W	DFG16
ATP6AP1/OAF1	ENSG00000106991	ATP6AP1	YAL051W	OAF1
TCF3/URA6	ENSG00000106992	TCF3	YKL024C	URA6
TRIB2/FRQ1	ENSG00000107130	TRIB2	YDR373W	FRQ1
DAZAP1/PSD1	ENSG00000107186	DAZAP1	YNL169C	PSD1
MBD3/SPG4	ENSG00000107187	MBD3	YMR107W	SPG4
PRLH/MBF1	ENSG00000107223	PRLH	YOR298C-A	MBF1
HLTF/MRF1	ENSG00000107242	HLTF	YGL143C	MRF1
CPSF1/SNL1	ENSG00000107262	CPSF1	YIL016W	SNL1
CDH19/YBR225W	ENSG00000107282	CDH19	YBR225W	YBR225W
PDCD2/DNA2	ENSG00000107290	PDCD2	YHR164C	DNA2
PRKACA/RVS161	ENSG00000107295	PRKACA	YCR009C	RVS161
LPHN1/PDR10	ENSG00000107331	LPHN1	YOR328W	PDR10
ACTN1/YNL144C	ENSG00000107341	ACTN1	YNL144C	YNL144C
RPS6KA6/GAT1	ENSG00000107485	RPS6KA6	YFL021W	GAT1
EPN2/SLM3	ENSG00000107521	EPN2	YDL033C	SLM3
PTPN18/TKL2	ENSG00000107537	PTPN18	YBR117C	TKL2
LIMS2/EFR3	ENSG00000107554	LIMS2	YMR212C	EFR3
LNX1/DPB11	ENSG00000107560	LNX1	YJL090C	DPB11
TFRC/PHB1	ENSG00000107566	TFRC	YGR132C	PHB1
SREBF1/RPG1	ENSG00000107581	SREBF1	YBR079C	RPG1
TRPC5/PET18	ENSG00000107611	TRPC5	YCR020C	PET18
AFF4/PRR1	ENSG00000107643	AFF4	YKL116C	PRR1
UBE2D1/YOR022C	ENSG00000107651	UBE2D1	YOR022C	YOR022C
MPP5/NSE4	ENSG00000107672	MPP5	YDL105W	NSE4
SMC1A/ATG26	ENSG00000107679	SMC1A	YLR189C	ATG26
HSD17B10/CNA1	ENSG00000107758	HSD17B10	YLR433C	CNA1
MARK2/MPM1	ENSG00000107771	MARK2	YJL066C	MPM1
HMMR/PHO5	ENSG00000107789	HMMR	YBR093C	PHO5
CHFR/GEA2	ENSG00000107862	CHFR	YEL022W	GEA2
TRHDE/SAC7	ENSG00000107863	TRHDE	YDR389W	SAC7
P4HA2/BCP1	ENSG00000107949	P4HA2	YDR361C	BCP1
FCGR2B/YOL098C	ENSG00000107959	FCGR2B	YOL098C	YOL098C
NFATC3/PSF3	ENSG00000107960	NFATC3	YOL146W	PSF3
ACADVL/MPD1	ENSG00000108010	ACADVL	YOR288C	MPD1
FBXW11/NUP159	ENSG00000108021	FBXW11	YIL115C	NUP159
ACAP1/FRA1	ENSG00000108039	ACAP1	YLL029W	FRA1
CRMP1/CYR1	ENSG00000108061	CRMP1	YJL005W	CYR1
DERL2/IXR1	ENSG00000108064	DERL2	YKL032C	IXR1
NDE1/RTS3	ENSG00000108091	NDE1	YGR161C	RTS3
MRVI1/SSN2	ENSG00000108100	MRVI1	YDR443C	SSN2
AP1M1/CYC7	ENSG00000108107	AP1M1	YEL039C	CYC7
PVR/CAF120	ENSG00000108175	PVR	YNL278W	CAF120
IKBKG/CPR3	ENSG00000108179	IKBKG	YML078W	CPR3
XRCC1/YHI9	ENSG00000108187	XRCC1	YHR029C	YHI9
SCARB1/HED1	ENSG00000108256	SCARB1	YDR014W-A	HED1
MCM2/PUP3	ENSG00000108294	MCM2	YER094C	PUP3
TP63/CWC25	ENSG00000108296	TP63	YNL245C	CWC25
LLGL2/NHP6A	ENSG00000108312	LLGL2	YPR052C	NHP6A
NLE1/YNL019C	ENSG00000108342	NLE1	YNL019C	YNL019C
SDHA/RPN3	ENSG00000108344	SDHA	YER021W	RPN3
SMARCE1/NOP8	ENSG00000108349	SMARCE1	YOL144W	NOP8
KDM5A/FUN19	ENSG00000108375	KDM5A	YAL034C	FUN19
ADAM11/RAD57	ENSG00000108384	ADAM11	YDR004W	RAD57
PPP2R3A/RAD18	ENSG00000108395	PPP2R3A	YCR066W	RAD18
FERMT2/RPN10	ENSG00000108424	FERMT2	YHR200W	RPN10
ABCB11/BOS1	ENSG00000108433	ABCB11	YLR078C	BOS1
CD5L/MAK31	ENSG00000108465	CD5L	YCR020C-A	MAK31
PTGS2/ATG4	ENSG00000108510	PTGS2	YNL223W	ATG4
IGF2BP2/SAM2	ENSG00000108523	IGF2BP2	YDR502C	SAM2
MAP3K13/SFC1	ENSG00000108528	MAP3K13	YJR095W	SFC1
ST6GAL1/VTC2	ENSG00000108551	ST6GAL1	YFL004W	VTC2
VDAC1P1/MRPL20	ENSG00000108557	VDAC1P1	YKR085C	MRPL20
PICALM/SRO9	ENSG00000108561	PICALM	YCL037C	SRO9
NSF/DOP1	ENSG00000108576	NSF	YDR141C	DOP1
GLI2/LAP3	ENSG00000108578	GLI2	YNL239W	LAP3
CLASP1/GOS1	ENSG00000108587	CLASP1	YHL031C	GOS1
MRPS34/RBG2	ENSG00000108591	MRPS34	YGR173W	RBG2
NOTCH3/SPB1	ENSG00000108592	NOTCH3	YCL054W	SPB1
CLNS1A/RSC6	ENSG00000108604	CLNS1A	YCR052W	RSC6
PPP2R2C/YML108W	ENSG00000108641	PPP2R2C	YML108W	YML108W
TEAD2/RRP5	ENSG00000108651	TEAD2	YMR229C	RRP5
EED/SNU114	ENSG00000108654	EED	YKL173W	SNU114
CDHR2/RPN6	ENSG00000108671	CDHR2	YDL097C	RPN6
SNCB/SPT7	ENSG00000108773	SNCB	YBR081C	SPT7
TSG101/VPS21	ENSG00000108774	TSG101	YOR089C	VPS21
ATP2A3/RTG3	ENSG00000108788	ATP2A3	YBL103C	RTG3
CA12/MRP7	ENSG00000108826	CA12	YNL005C	MRP7
MGLL/HOS2	ENSG00000108840	MGLL	YGL194C	HOS2
NTN4/LUC7	ENSG00000108848	NTN4	YDL087C	LUC7
BCS1L/UFD4	ENSG00000108854	BCS1L	YKL010C	UFD4
NUAK1/MSG5	ENSG00000108861	NUAK1	YNL053W	MSG5
SLC24A1/FAA2	ENSG00000108946	SLC24A1	YER015W	FAA2
SCARF1/LOT5	ENSG00000108953	SCARF1	YKL183W	LOT5
LMAN1/YPL162C	ENSG00000108984	LMAN1	YPL162C	YPL162C
PTPLAD1/YNL035C	ENSG00000109046	PTPLAD1	YNL035C	YNL035C
IPCEF1/YIR042C	ENSG00000109065	IPCEF1	YIR042C	YIR042C
ZZEF1/SPT6	ENSG00000109111	ZZEF1	YGR116W	SPT6
ENO1/PHO23	ENSG00000109118	ENO1	YNL097C	PHO23
SLC12A1/POM33	ENSG00000109133	SLC12A1	YLL023C	POM33
C19orf10/SIN4	ENSG00000109339	C19orf10	YNL236W	SIN4
ANO8/PET8	ENSG00000109424	ANO8	YNL003C	PET8
ARHGEF10L/ECM14	ENSG00000109472	ARHGEF10L	YHR132C	ECM14
TXK/MGE1	ENSG00000109519	TXK	YOR232W	MGE1
KCNQ2/TRM9	ENSG00000109536	KCNQ2	YML014W	TRM9
TACR2/GEF1	ENSG00000109572	TACR2	YJR040W	GEF1
ACTR6/PRP43	ENSG00000109606	ACTR6	YGL120C	PRP43
TIPIN/DRS2	ENSG00000109654	TIPIN	YAL026C	DRS2
SRI/HSP78	ENSG00000109689	SRI	YDR258C	HSP78
EIF4G3/TAH18	ENSG00000109756	EIF4G3	YPR048W	TAH18
NUP37/PEX28	ENSG00000109775	NUP37	YHR150W	PEX28
SEMA3A/USV1	ENSG00000109787	SEMA3A	YPL230W	USV1
SEMA3C/FMP52	ENSG00000109854	SEMA3C	YER004W	FMP52
ACAT1/LDB16	ENSG00000109861	ACAT1	YCL005W	LDB16
CELSR1/ELP4	ENSG00000109911	CELSR1	YPL101W	ELP4
ZNF638/ZPR1	ENSG00000109917	ZNF638	YGR211W	ZPR1
ADD2/SSB1	ENSG00000109971	ADD2	YDL229W	SSB1
FGF4/END3	ENSG00000110047	FGF4	YNL084C	END3
RASAL2/OSH7	ENSG00000110048	RASAL2	YHR001W	OSH7
MARK3/DCS2	ENSG00000110063	MARK3	YOR173W	DCS2
SLC25A3/SAP185	ENSG00000110075	SLC25A3	YJL098W	SAP185
FOSL2/YAT1	ENSG00000110090	FOSL2	YAR035W	YAT1
FRYL/CLB1	ENSG00000110092	FRYL	YGR108W	CLB1
FSCN1/PRP19	ENSG00000110107	FSCN1	YLL036C	PRP19
ACTB/IRC20	ENSG00000110171	ACTB	YLR247C	IRC20
PLD1/ACA1	ENSG00000110318	PLD1	YER045C	ACA1
WDR62/TIF4632	ENSG00000110321	WDR62	YGL049C	TIF4632
DLG1/PHO91	ENSG00000110344	DLG1	YNR013C	PHO91
RAB7A/PEX10	ENSG00000110395	RAB7A	YDR265W	PEX10
BCAP29/KNS1	ENSG00000110422	BCAP29	YLL019C	KNS1
SART3/LAT1	ENSG00000110435	SART3	YNL071W	LAT1
ARHGAP15/YNL247W	ENSG00000110619	ARHGAP15	YNL247W	YNL247W
PAX2/TOM70	ENSG00000110711	PAX2	YNL121C	TOM70
EXOSC7/EKI1	ENSG00000110721	EXOSC7	YDR147W	EKI1
KIFAP3/TFB1	ENSG00000110768	KIFAP3	YDR311W	TFB1
MCM6/NAS2	ENSG00000110801	MCM6	YIL007C	NAS2
REXO2/SPC19	ENSG00000110841	REXO2	YDR201W	SPC19
RBM7/PAR32	ENSG00000110851	RBM7	YDL173W	PAR32
RBMS2/CRN1	ENSG00000110880	RBMS2	YLR429W	CRN1
BAZ2A/CAX4	ENSG00000110881	BAZ2A	YGR036C	CAX4
PTPN23/ERG12	ENSG00000110921	PTPN23	YMR208W	ERG12
MLH1/HAL5	ENSG00000110931	MLH1	YJL165C	HAL5
UNG/ATP1	ENSG00000110955	UNG	YBL099W	ATP1
KLHL20/SHM1	ENSG00000111077	KLHL20	YBR263W	SHM1
RGS11/YRM1	ENSG00000111144	RGS11	YOR172W	YRM1
PLXNA2/CAT8	ENSG00000111206	PLXNA2	YMR280C	CAT8
SPAG5/ALD5	ENSG00000111275	SPAG5	YER073W	ALD5
ANKRD13A/TAD2	ENSG00000111319	ANKRD13A	YJL035C	TAD2
TPD52/YHR177W	ENSG00000111321	TPD52	YHR177W	YHR177W
ACACB/TFB4	ENSG00000111358	ACACB	YPR056W	TFB4
TRAF4/SSO2	ENSG00000111450	TRAF4	YMR183C	SSO2
PAG1/RET3	ENSG00000111481	PAG1	YPL010W	RET3
GPATCH1/RHO2	ENSG00000111540	GPATCH1	YNL090W	RHO2
ICAM3/NUP84	ENSG00000111581	ICAM3	YDL116W	NUP84
NT5C2/CDC36	ENSG00000111596	NT5C2	YDL165W	CDC36
MCAM/TOF1	ENSG00000111602	MCAM	YNL273W	TOF1
GPC4/NOP13	ENSG00000111605	GPC4	YNL175C	NOP13
CAMSAP3/TDH3	ENSG00000111640	CAMSAP3	YGR192C	TDH3
RAP1GAP/NOP2	ENSG00000111641	RAP1GAP	YNL061W	NOP2
XAB2/ISW2	ENSG00000111642	XAB2	YOR304W	ISW2
ARHGEF1/UBP11	ENSG00000111667	ARHGEF1	YKR098C	UBP11
STXBP2/YGR153W	ENSG00000111679	STXBP2	YGR153W	YGR153W
MAP2K7/SPR1	ENSG00000111701	MAP2K7	YOR190W	SPR1
NMRK2/GAL83	ENSG00000111725	NMRK2	YER027C	GAL83
DGKD/CDA1	ENSG00000111752	DGKD	YLR307W	CDA1
CTTNBP2/NRD1	ENSG00000111786	CTTNBP2	YNL251C	NRD1
ACTL6B/MTF1	ENSG00000111802	ACTL6B	YMR228W	MTF1
RARB/GIR2	ENSG00000111832	RARB	YDR152W	GIR2
TOP2B/ASF1	ENSG00000111875	TOP2B	YJL115W	ASF1
NFKB2/CEG1	ENSG00000111880	NFKB2	YGL130W	CEG1
PPP1R12B/YER121W	ENSG00000111907	PPP1R12B	YER121W	YER121W
DNAJC10/STE3	ENSG00000112038	DNAJC10	YKL178C	STE3
GTF3C1/HOG1	ENSG00000112062	GTF3C1	YLR113W	HOG1
IL4R/MEP3	ENSG00000112077	IL4R	YPR138C	MEP3
USP33/MRK1	ENSG00000112079	USP33	YDL079C	MRK1
PAK3/SOD2	ENSG00000112096	PAK3	YHR008C	SOD2
DCX/MCM5	ENSG00000112118	DCX	YLR274W	MCM5
SNRPA/FAR10	ENSG00000112130	SNRPA	YLR238W	FAR10
SPAG6/HRT3	ENSG00000112146	SPAG6	YLR097C	HRT3
EXOSC5/MDN1	ENSG00000112159	EXOSC5	YLR106C	MDN1
DYNC1I2/HUR1	ENSG00000112164	DYNC1I2	YGL168W	HUR1
APBB1IP/RPS15	ENSG00000112175	APBB1IP	YOL040C	RPS15
LRCH4/UTP30	ENSG00000112186	LRCH4	YKR060W	UTP30
FAM76B/SSN8	ENSG00000112237	FAM76B	YNL025C	SSN8
SIRT6/XPT1	ENSG00000112242	SIRT6	YJR133W	XPT1
TYR/FRE4	ENSG00000112282	TYR	YNR060W	FRE4
POLD3/YJL132W	ENSG00000112293	POLD3	YJL132W	YJL132W
ACTN2/UGA2	ENSG00000112294	ACTN2	YBR006W	UGA2
CAPZB/FAS1	ENSG00000112319	CAPZB	YKL182W	FAS1
PHF17/SNX3	ENSG00000112335	PHF17	YOR357C	SNX3
UBE2A/SKI7	ENSG00000112339	UBE2A	YOR076C	SKI7
FGFR1/PEX7	ENSG00000112357	FGFR1	YDR142C	PEX7
FKBP6/PHO84	ENSG00000112499	FKBP6	YML123C	PHO84
GTF2I/GON7	ENSG00000112531	GTF2I	YJL184W	GON7
SMC1B/CLB6	ENSG00000112576	SMC1B	YGR109C	CLB6
FBLN1/ENP1	ENSG00000112578	FBLN1	YBR247C	ENP1
ITGA8/SPT15	ENSG00000112592	ITGA8	YER148W	SPT15
CST7/RML2	ENSG00000112651	CST7	YEL050C	RML2
MAP2/YHR213W-B	ENSG00000112715	MAP2	YHR213W-B	YHR213W-B
PIAS2/FUN26	ENSG00000112759	PIAS2	YAL022C	FUN26
AMPH/GTO3	ENSG00000112782	AMPH	YMR251W	GTO3
ARAF/DIG1	ENSG00000112851	ARAF	YPL049C	DIG1
MCCC1/PAP2	ENSG00000112941	MCCC1	YOL115W	PAP2
FAP/FRE2	ENSG00000112964	FAP	YKL220C	FRE2
NEBL/ERG13	ENSG00000112972	NEBL	YML126C	ERG13
UBE2K/ERP4	ENSG00000112983	UBE2K	YOR016C	ERP4
PIK3C3/LYS1	ENSG00000112992	PIK3C3	YIR034C	LYS1
N4BP2/SSA2	ENSG00000113013	N4BP2	YLL024C	SSA2
SYNJ2/AEP3	ENSG00000113048	SYNJ2	YPL005W	AEP3
ADCY2/GAS3	ENSG00000113100	ADCY2	YMR215W	GAS3
PPP2R5C/APE3	ENSG00000113269	PPP2R5C	YBR286W	APE3
RBFOX1/THG1	ENSG00000113272	RBFOX1	YGR024C	THG1
GNB1/ENT5	ENSG00000113282	GNB1	YDR153C	ENT5
HOXA9/CCR4	ENSG00000113300	HOXA9	YAL021C	CCR4
EDN1/SAN1	ENSG00000113312	EDN1	YDR143C	SAN1
MLLT10/MSH2	ENSG00000113318	MLLT10	YOL090W	MSH2
ADCYAP1R1/RNT1	ENSG00000113360	ADCYAP1R1	YMR239C	RNT1
NRD1/GDA1	ENSG00000113361	NRD1	YEL042W	GDA1
VDAC3/SUB1	ENSG00000113387	VDAC3	YMR039C	SUB1
PCM1/RAD17	ENSG00000113456	PCM1	YOR368W	RAD17
CBFA2T2/SOL2	ENSG00000113552	CBFA2T2	YCR073W-A	SOL2
DBC1/SKP1	ENSG00000113558	DBC1	YDR328C	SKP1
ITCH/PPH22	ENSG00000113575	ITCH	YDL188C	PPH22
TP73/CKB1	ENSG00000113578	TP73	YGL019W	CKB1
TOLLIP/FLO9	ENSG00000113580	TOLLIP	YAL063C	FLO9
UBE2D4/ARL3	ENSG00000113595	UBE2D4	YPL051W	ARL3
RUNX1T1/SFB2	ENSG00000113615	RUNX1T1	YNL049C	SFB2
THOC1/MRPL1	ENSG00000113645	THOC1	YDR116C	MRPL1
OSBPL6/HSP10	ENSG00000113657	OSBPL6	YOR020C	HSP10
SLC1A3/FMP48	ENSG00000113712	SLC1A3	YGR052W	FMP48
XRCC5/ERV46	ENSG00000113719	XRCC5	YAL042W	ERV46
LXN/PKC1	ENSG00000113721	LXN	YBL105C	PKC1
SP140/ATG23	ENSG00000113734	SP140	YLR431C	ATG23
MKNK1/ARP8	ENSG00000113812	MKNK1	YOR141C	ARP8
TNS1/EST2	ENSG00000113889	TNS1	YLR318W	EST2
REXO1/OGG1	ENSG00000114026	REXO1	YML060W	OGG1
SAR1A/ACC1	ENSG00000114054	SAR1A	YNR016C	ACC1
CDC14A/VID28	ENSG00000114098	CDC14A	YIL017C	VID28
RAPGEF3/RIM2	ENSG00000114120	RAPGEF3	YBR192W	RIM2
CEACAM1/APC11	ENSG00000114125	CEACAM1	YDL008W	APC11
SENP1/MRP21	ENSG00000114126	SENP1	YBL090W	MRP21
DUSP13/BDF1	ENSG00000114166	DUSP13	YLR399C	BDF1
CIC/ARC19	ENSG00000114209	CIC	YKL013C	ARC19
LIPE/BCY1	ENSG00000114302	LIPE	YIL033C	BCY1
FDFT1/UBP3	ENSG00000114316	FDFT1	YER151C	UBP3
PAFAH1B3/GPA2	ENSG00000114353	PAFAH1B3	YER020W	GPA2
OPHN1/RPL24A	ENSG00000114391	OPHN1	YGL031C	RPL24A
KIF22/GPB2	ENSG00000114423	KIF22	YAL056W	GPB2
SCGN/GLC3	ENSG00000114480	SCGN	YEL011W	GLC3
PGM1/URA3	ENSG00000114491	PGM1	YEL021W	URA3
DDX1/WHI3	ENSG00000114503	DDX1	YNL197C	WHI3
DNM2/VMA1	ENSG00000114573	DNM2	YDL185W	VMA1
EPB41L2/TPN1	ENSG00000114638	EPB41L2	YGL186C	TPN1
RIMS1/RRT13	ENSG00000114650	RIMS1	YER066W	RRT13
STX7/YDR415C	ENSG00000114738	STX7	YDR415C	YDR415C
RABL2B/HFI1	ENSG00000114745	RABL2B	YPL254W	HFI1
KEAP1/SUI1	ENSG00000114784	KEAP1	YNL244C	SUI1
PTPRH/CPS1	ENSG00000114786	PTPRH	YJL172W	CPS1
EPHA6/CPR5	ENSG00000114857	EPHA6	YDR304C	CPR5
SCTR/TIF4631	ENSG00000114867	SCTR	YGR162W	TIF4631
RFX3/ORM1	ENSG00000114978	RFX3	YGR038W	ORM1
RIF1/TPP1	ENSG00000115008	RIF1	YMR156C	TPP1
RAB21/ARP7	ENSG00000115073	RAB21	YPR034W	ARP7
SLC4A4/ARP3	ENSG00000115091	SLC4A4	YJR065C	ARP3
SMARCA2/ARG8	ENSG00000115107	SMARCA2	YOL140W	ARG8
RDH8/HRB1	ENSG00000115128	RDH8	YNL004W	HRB1
SESN1/ZTA1	ENSG00000115129	SESN1	YBR046C	ZTA1
MID2/POL1	ENSG00000115145	MID2	YNL102W	POL1
COL5A3/GUT2	ENSG00000115159	COL5A3	YIL155C	GUT2
SRCAP/HHT2	ENSG00000115163	SRCAP	YNL031C	HHT2
KIAA0020/PTK1	ENSG00000115170	KIAA0020	YKL198C	PTK1
CPB2/YML079W	ENSG00000115207	CPB2	YML079W	YML079W
CHRNA3/GCN3	ENSG00000115211	CHRNA3	YKR026C	GCN3
KCNN2/RPN11	ENSG00000115233	KCNN2	YFR004W	RPN11
CNOT4/PTC3	ENSG00000115241	CNOT4	YBL056W	PTC3
PSEN1/YIM1	ENSG00000115252	PSEN1	YMR152W	YIM1
CPOX/YOP1	ENSG00000115255	CPOX	YPR028W	YOP1
MOK/PRB1	ENSG00000115257	MOK	YEL060C	PRB1
HSP90AA1/PEF1	ENSG00000115271	HSP90AA1	YGR058W	PEF1
RBL1/CWH41	ENSG00000115275	RBL1	YGL027C	CWH41
DLGAP4/ZIP1	ENSG00000115306	DLGAP4	YDR285W	ZIP1
CFHR2/CUE4	ENSG00000115307	CFHR2	YML101C	CUE4
NDC80/HTB2	ENSG00000115350	NDC80	YBL002W	HTB2
AP4E1/YDL218W	ENSG00000115353	AP4E1	YDL218W	YDL218W
RSBN1/SLX1	ENSG00000115392	RSBN1	YBR228W	SLX1
MAGI3/BSC2	ENSG00000115414	MAGI3	YDR275W	BSC2
CXCL2/BLI1	ENSG00000115415	CXCL2	YKL061W	BLI1
AFP/GMH1	ENSG00000115446	AFP	YKR030W	GMH1
COL4A4/CCT4	ENSG00000115484	COL4A4	YDL143W	CCT4
OSTM1/PLP1	ENSG00000115514	OSTM1	YDR183W	PLP1
CDH7/HSH155	ENSG00000115524	CDH7	YMR288W	HSH155
PCNP/VPS24	ENSG00000115561	PCNP	YKL041W	VPS24
ARG2/FLO1	ENSG00000115602	ARG2	YAR050W	FLO1
MEF2C/SPO12	ENSG00000115648	MEF2C	YHR152W	SPO12
PTPRC/GAL10	ENSG00000115652	PTPRC	YBR019C	GAL10
CACNA1S/DUR3	ENSG00000115665	CACNA1S	YHL016C	DUR3
PKP1/SDS22	ENSG00000115685	PKP1	YKL193C	SDS22
UBA5/MRPL38	ENSG00000115718	UBA5	YKL170W	MRPL38
STK17B/SPE1	ENSG00000115758	STK17B	YKL184W	SPE1
CDC14B/RPL23A	ENSG00000115762	CDC14B	YBL087C	RPL23A
ZNF510/GRH1	ENSG00000115806	ZNF510	YDR517W	GRH1
LRP2/AAC1	ENSG00000115840	LRP2	YMR056C	AAC1
ZNF506/YMR114C	ENSG00000115850	ZNF506	YMR114C	YMR114C
DUSP12/DPS1	ENSG00000115866	DUSP12	YLL018C	DPS1
ENSG00000081770/NOP6	ENSG00000115875	ENSG00000081770	YDL213C	NOP6
CADPS2/CDC25	ENSG00000115904	CADPS2	YLR310C	CDC25
HSPB11/BNA5	ENSG00000115919	HSPB11	YLR231C	BNA5
IL12RB2/VRP1	ENSG00000115935	IL12RB2	YLR337C	VRP1
SMARCD3/KRR1	ENSG00000115946	SMARCD3	YCL059C	KRR1
FYB/ORC1	ENSG00000115947	FYB	YML065W	ORC1
MPP4/MRM1	ENSG00000115966	MPP4	YOR201C	MRM1
STRADB/RVB2	ENSG00000115993	STRADB	YPL235W	RVB2
BZW1/FKS1	ENSG00000116001	BZW1	YLR342W	FKS1
PGR/SMT3	ENSG00000116030	PGR	YDR510W	SMT3
ME2/SSZ1	ENSG00000116044	ME2	YHR064C	SSZ1
C5orf22/IRC24	ENSG00000116096	C5orf22	YIR036C	IRC24
CCNT2/ALO1	ENSG00000116133	CCNT2	YML086C	ALO1
EPB41L3/RFA3	ENSG00000116147	EPB41L3	YJL173C	RFA3
COBLL1/GPX2	ENSG00000116157	COBLL1	YBR244W	GPX2
DLG3/STE14	ENSG00000116237	DLG3	YDR410C	STE14
TRAF5/RPL22A	ENSG00000116251	TRAF5	YLR061W	RPL22A
MRPL22/SGN1	ENSG00000116350	MRPL22	YIR001C	SGN1
GEMIN5/ELP2	ENSG00000116455	GEMIN5	YGR200C	ELP2
OPRK1/ATP4	ENSG00000116459	OPRK1	YPL078C	ATP4
NFE2L1/GSP2	ENSG00000116473	NFE2L1	YOR185C	GSP2
GSK3B/BYE1	ENSG00000116539	GSK3B	YKL005C	BYE1
ITGB5/MCM1	ENSG00000116604	ITGB5	YMR043W	MCM1
ERC1/SPE3	ENSG00000116649	ERC1	YPR069C	SPE3
XPO1/STB6	ENSG00000116661	XPO1	YKL072W	STB6
PALB2/MAD2	ENSG00000116670	PALB2	YJL030W	MAD2
DOPEY1/YEL023C	ENSG00000116678	DOPEY1	YEL023C	YEL023C
BCKDHB/KEL2	ENSG00000116679	BCKDHB	YGR238C	KEL2
KAT6A/FZO1	ENSG00000116688	KAT6A	YBR179C	FZO1
ULK2/EBS1	ENSG00000116698	ULK2	YDR206W	EBS1
GRHL2/GCD14	ENSG00000116731	GRHL2	YJL125C	GCD14
TNPO1/HSH49	ENSG00000116754	TNPO1	YOR319W	HSH49
P2RX5/CYS3	ENSG00000116761	P2RX5	YAL012W	CYS3
ITGAE/SOR2	ENSG00000116791	ITGAE	YDL246C	SOR2
DIS3/RME1	ENSG00000116809	DIS3	YGR044C	RME1
PIBF1/SLC1	ENSG00000116906	PIBF1	YDL052C	SLC1
ENSG00000083622/RPS12	ENSG00000116918	ENSG00000083622	YOR369C	RPS12
NUFIP1/NRK1	ENSG00000116954	NUFIP1	YNL129W	NRK1
RRAGB/POS5	ENSG00000116962	RRAGB	YPL188W	POS5
CYLD/RPS10A	ENSG00000116983	CYLD	YOR293W	RPS10A
SLC27A5/SLM2	ENSG00000117020	SLC27A5	YNL047C	SLM2
ZNF324/RIB5	ENSG00000117091	ZNF324	YBR256C	RIB5
ZNF446/SDH2	ENSG00000117118	ZNF446	YLL041C	SDH2
ZNF8/SSF1	ENSG00000117133	ZNF8	YHR066W	SSF1
RPS5/ECM5	ENSG00000117139	RPS5	YMR176W	ECM5
FAT1/MRPS28	ENSG00000117155	FAT1	YDR337W	MRPS28
YTHDC1/SWD1	ENSG00000117222	YTHDC1	YAR003W	SWD1
CHMP2B/SCY1	ENSG00000117266	CHMP2B	YGL083W	SCY1
PPIE/ROD1	ENSG00000117289	PPIE	YOR018W	ROD1
ZMPSTE24/YGL039W	ENSG00000117308	ZMPSTE24	YGL039W	YGL039W
NOA1/YGL082W	ENSG00000117385	NOA1	YGL082W	YGL082W
REST/GAL2	ENSG00000117394	REST	YLR081W	GAL2
SSH1/EBP2	ENSG00000117395	SSH1	YKL172W	EBP2
GSTP1/CDC20	ENSG00000117399	GSTP1	YGL116W	CDC20
APLP2/KAP122	ENSG00000117408	APLP2	YGL016W	KAP122
SLCO1A2/VMA16	ENSG00000117410	SLCO1A2	YHR026W	VMA16
WBP11/NCR1	ENSG00000117425	WBP11	YPL006W	NCR1
EIF3I/GRE3	ENSG00000117448	EIF3I	YHR104W	GRE3
TXLNA/DOT5	ENSG00000117450	TXLNA	YIL010W	DOT5
APOB/YBR141C	ENSG00000117461	APOB	YBR141C	YBR141C
NCOA1/HEF3	ENSG00000117528	NCOA1	YNL014W	HEF3
KIF3C/DPH5	ENSG00000117543	KIF3C	YLR172C	DPH5
RAB10/WWM1	ENSG00000117560	RAB10	YFL010C	WWM1
GCKR/PRX1	ENSG00000117592	GCKR	YBL064C	PRX1
HADHA/YIR035C	ENSG00000117594	HADHA	YIR035C	YIR035C
MAPRE3/UTP25	ENSG00000117597	MAPRE3	YIL091C	UTP25
CAD/RPC53	ENSG00000117614	CAD	YDL150W	RPC53
CD59/YAP3	ENSG00000117632	CD59	YHL009C	YAP3
CD82/YCK1	ENSG00000117676	CD82	YHR135C	YCK1
ATRX/RER2	ENSG00000117682	ATRX	YBR002C	RER2
TAF9/SWI1	ENSG00000117713	TAF9	YPL016W	SWI1
FCN1/RFA2	ENSG00000117748	FCN1	YNL312W	RFA2
MECOM/SNC1	ENSG00000117758	MECOM	YAL030W	SNC1
SCAMP1/OSH2	ENSG00000117859	SCAMP1	YDL019C	OSH2
PREP/PEP4	ENSG00000117984	PREP	YPL154C	PEP4
HACE1/IRR1	ENSG00000118007	HACE1	YIL026C	IRR1
SEH1L/ARG4	ENSG00000118046	SEH1L	YHR018C	ARG4
WDR47/NTH2	ENSG00000118094	WDR47	YBR001C	NTH2
OVGP1/MIG3	ENSG00000118263	OVGP1	YER028C	MIG3
MAP3K4/MOT3	ENSG00000118495	MAP3K4	YMR070W	MOT3
PILRA/POC4	ENSG00000118503	PILRA	YPL144W	POC4
IGSF9/YJR154W	ENSG00000118507	IGSF9	YJR154W	YJR154W
ABCB1/YPL067C	ENSG00000118508	ABCB1	YPL067C	YPL067C
AKR1B1/PSK2	ENSG00000118515	AKR1B1	YOL045W	PSK2
CPNE3/CAR1	ENSG00000118520	CPNE3	YPL111W	CAR1
RRN3/YLR352W	ENSG00000118564	RRN3	YLR352W	YLR352W
CTTN/NYV1	ENSG00000118640	CTTN	YLR093C	NYV1
MTIF2/SWP1	ENSG00000118705	MTIF2	YMR149W	SWP1
TTC39A/MATALPHA2	ENSG00000118707	TTC39A	YCR039C	MATALPHA2
EPS15/MIG1	ENSG00000118922	EPS15	YGL035C	MIG1
ORC1/PCL9	ENSG00000118971	ORC1	YDL179W	PCL9
MGST2/RAD6	ENSG00000119048	MGST2	YGL058W	RAD6
CHERP/GUD1	ENSG00000119125	CHERP	YDL238C	GUD1
ATG16L1/YPR015C	ENSG00000119138	ATG16L1	YPR015C	YPR015C
USP40/UTP10	ENSG00000119285	USP40	YJL109C	UTP10
RAD54L/RAD23	ENSG00000119318	RAD54L	YEL037C	RAD23
MAST2/RTG1	ENSG00000119335	MAST2	YOL067C	RTG1
DNAJA1/RRD2	ENSG00000119383	DNAJA1	YPL152W	RRD2
B4GALT1/GLE1	ENSG00000119392	B4GALT1	YDL207W	GLE1
CHMP5/BRR1	ENSG00000119397	CHMP5	YPR057W	BRR1
NFX1/UTP4	ENSG00000119402	NFX1	YDR324C	UTP4
DIMT1/KIC1	ENSG00000119408	DIMT1	YHR102W	KIC1
IPO11/SIT4	ENSG00000119414	IPO11	YDL047W	SIT4
EIF2AK1/MIC14	ENSG00000119421	EIF2AK1	YDR031W	MIC14
EPDR1/SUC2	ENSG00000119535	EPDR1	YIL162W	SUC2
SEPHS1/VPS4	ENSG00000119541	SEPHS1	YPR173C	VPS4
MRPL28/VHS1	ENSG00000119638	MRPL28	YDR247W	VHS1
CEACAM6/MLH3	ENSG00000119684	CEACAM6	YPL164C	MLH3
RBM22/ATM1	ENSG00000119688	RBM22	YMR301C	ATM1
TMED2/YET1	ENSG00000119703	TMED2	YKL065C	YET1
ERO1LB/CBC2	ENSG00000119707	ERO1LB	YPL178W	CBC2
ZFAND6/ALD4	ENSG00000119711	ZFAND6	YOR374W	ALD4
TXLNG/GCD7	ENSG00000119718	TXLNG	YLR291C	GCD7
PPEF1/COQ6	ENSG00000119723	PPEF1	YGR255C	COQ6
LAT2/TOM40	ENSG00000119725	LAT2	YMR203W	TOM40
HUWE1/CCT8	ENSG00000119760	HUWE1	YJL008C	CCT8
ZW10/AXL1	ENSG00000119912	ZW10	YPR122W	AXL1
ALG9/SWT1	ENSG00000119917	ALG9	YOR166C	SWT1
MYBPC2/TSR3	ENSG00000119929	MYBPC2	YOR006C	TSR3
NOX4/PIG2	ENSG00000119938	NOX4	YIL045W	PIG2
ACOX3/XKS1	ENSG00000119950	ACOX3	YGR194C	XKS1
MTMR2/MAK11	ENSG00000120008	MTMR2	YKL021C	MAK11
PPP1R15A/AAT2	ENSG00000120053	PPP1R15A	YLR027C	AAT2
HSD17B14/MET17	ENSG00000120054	HSD17B14	YLR303W	MET17
TRIP6/PIS1	ENSG00000120088	TRIP6	YPR113W	PIS1
ACHE/PPS1	ENSG00000120129	ACHE	YBR276C	PPS1
FTL/RCL1	ENSG00000120158	FTL	YOL010W	RCL1
SRRT/MOB1	ENSG00000120162	SRRT	YIL106W	MOB1
BAX/RTC1	ENSG00000120253	BAX	YOL138C	RTC1
NLK/MRP2	ENSG00000120333	NLK	YPR166C	MRP2
PIGS/CCT2	ENSG00000120438	PIGS	YIL142W	CCT2
ATXN7L3/UTP5	ENSG00000120457	ATXN7L3	YDR398W	UTP5
PGS1/GSF2	ENSG00000120458	PGS1	YML048W	GSF2
PSMC5/DCR2	ENSG00000120659	PSMC5	YLR361C	DCR2
UIMC1/URN1	ENSG00000120688	UIMC1	YPR152C	URN1
CETP/SSE2	ENSG00000120694	CETP	YBR169C	SSE2
MMP2/ALG5	ENSG00000120697	MMP2	YPL227C	ALG5
GNAO1/RRP43	ENSG00000120699	GNAO1	YCR035C	RRP43
OGFOD1/SUP45	ENSG00000120705	OGFOD1	YBR143C	SUP45
SH3BP2/YLR001C	ENSG00000120708	SH3BP2	YLR001C	YLR001C
ADD1/MET31	ENSG00000120738	ADD1	YPL038W	MET31
C14orf166/PPZ1	ENSG00000120756	C14orf166	YML016C	PPZ1
NID2/UTP20	ENSG00000120800	NID2	YBL004W	UTP20
GMCL1/FUS1	ENSG00000120802	GMCL1	YCL027W	FUS1
SF3B2/HAP3	ENSG00000120837	SF3B2	YBL021C	HAP3
KLHL42/FIP1	ENSG00000120885	KLHL42	YJR093C	FIP1
GNAS/YAR064W	ENSG00000120907	GNAS	YAR064W	YAR064W
DNM1L/PPZ2	ENSG00000120910	DNM1L	YDR436W	PPZ2
PTHLH/YLR118C	ENSG00000120992	PTHLH	YLR118C	YLR118C
PHACTR3/RRI1	ENSG00000121022	PHACTR3	YDL216C	RRI1
ERGIC2/YGR017W	ENSG00000121067	ERGIC2	YGR017W	YGR017W
TFAP2C/RSB1	ENSG00000121361	TFAP2C	YOR049C	RSB1
AURKA/CTT1	ENSG00000121691	AURKA	YGR088W	CTT1
PIR/CST9	ENSG00000121741	PIR	YLR394W	CST9
RFX2/BUB2	ENSG00000121749	RFX2	YMR055C	BUB2
SULT2B1/IDS2	ENSG00000121753	SULT2B1	YJL146W	IDS2
CNOT3/TUL1	ENSG00000121848	CNOT3	YKL034W	TUL1
GP6/CHS7	ENSG00000121853	GP6	YHR142W	CHS7
PTPN4/BI4	ENSG00000121858	PTPN4	Q0120	BI4
DDX18/TPI1	ENSG00000121957	DDX18	YDR050C	TPI1
KHSRP/YCR061W	ENSG00000121966	KHSRP	YCR061W	YCR061W
GNA11/NCE102	ENSG00000122025	GNA11	YPR149W	NCE102
EDEM2/EDC3	ENSG00000122085	EDEM2	YEL015W	EDC3
DNMT3B/INP52	ENSG00000122126	DNMT3B	YNL106C	INP52
REM1/MRP4	ENSG00000122140	REM1	YHL004W	MRP4
TPX2/COG5	ENSG00000122176	TPX2	YNL051W	COG5
PDRG1/COP1	ENSG00000122218	PDRG1	YDL145C	COP1
EPB41L1/CIT3	ENSG00000122367	EPB41L1	YPR001W	CIT3
DOCK9/CDC3	ENSG00000122545	DOCK9	YLR314C	CDC3
DOCK3/YMR111C	ENSG00000122705	DOCK3	YMR111C	YMR111C
COQ9/YMR317W	ENSG00000122778	COQ9	YMR317W	YMR317W
CRLS1/RSC1	ENSG00000122779	CRLS1	YGR056W	RSC1
PPP1R13B/MF(ALPHA)1	ENSG00000122952	PPP1R13B	YPL187W	MF(ALPHA)1
SIGLEC1/PEP8	ENSG00000122958	SIGLEC1	YJL053W	PEP8
FKBP1A/MRD1	ENSG00000122965	FKBP1A	YPR112C	MRD1
NSFL1C/BBP1	ENSG00000122966	NSFL1C	YPL255W	BBP1
MAVS/DBP10	ENSG00000123064	MAVS	YDL031W	DBP10
F11/AVO2	ENSG00000123080	F11	YMR068W	AVO2
XRN2/DMA1	ENSG00000123091	XRN2	YHR115C	DMA1
DYNLL1/TSA1	ENSG00000123131	DYNLL1	YML028W	TSA1
TESC/PRP4	ENSG00000123154	TESC	YPR178W	PRP4
SNX5/CCC2	ENSG00000123191	SNX5	YDR270W	CCC2
RPL6/TMA17	ENSG00000123240	RPL6	YDL110C	TMA17
MAPKAPK5/GIM5	ENSG00000123349	MAPKAPK5	YML094W	GIM5
P2RX7/KIN28	ENSG00000123374	P2RX7	YDL108W	KIN28
ESF1/PRC1	ENSG00000123384	ESF1	YMR297W	PRC1
RBBP9/STP2	ENSG00000123411	RBBP9	YHR006W	STP2
ANAPC5/PPM2	ENSG00000123444	ANAPC5	YOL141W	PPM2
SLC23A2/ATP11	ENSG00000123472	SLC23A2	YNL315C	ATP11
TMEM230/AEP2	ENSG00000123562	TMEM230	YMR282C	AEP2
DZANK1/YPT7	ENSG00000123595	DZANK1	YML001W	YPT7
KDM2B/AVT4	ENSG00000123643	KDM2B	YNL101W	AVT4
TASP1/PFK26	ENSG00000123836	TASP1	YIL107C	PFK26
GCN1L1/SPC29	ENSG00000123933	GCN1L1	YPL124W	SPC29
RPLP0/CKS1	ENSG00000123975	RPLP0	YBR135W	CKS1
PXN/LAP4	ENSG00000123992	PXN	YKL103C	LAP4
RPH3A/SPR6	ENSG00000123999	RPH3A	YER115C	SPR6
TRMT6/DIP5	ENSG00000124067	TRMT6	YPL265W	DIP5
CHGB/GPI16	ENSG00000124155	CHGB	YHR188C	GPI16
PEBP1/ATP15	ENSG00000124172	PEBP1	YPL271W	ATP15
TBX5/RVS167	ENSG00000124181	TBX5	YDR388W	RVS167
BRAP/GBP2	ENSG00000124193	BRAP	YCL011C	GBP2
ERP29/KAP95	ENSG00000124207	ERP29	YLR347C	KAP95
NOS1/MMS2	ENSG00000124208	NOS1	YGL087C	MMS2
FUS/TEM1	ENSG00000124209	FUS	YML064C	TEM1
IGBP1/MDM34	ENSG00000124214	IGBP1	YGL219C	MDM34
FXYD3/UBA4	ENSG00000124217	FXYD3	YHR111W	UBA4
GANAB/PEP12	ENSG00000124222	GANAB	YOR036W	PEP12
GMIP/DRS1	ENSG00000124228	GMIP	YLL008W	DRS1
RBM41/YFR006W	ENSG00000124299	RBM41	YFR006W	YFR006W
BIRC5/SNC2	ENSG00000124333	BIRC5	YOR327C	SNC2
LAG3/RFU1	ENSG00000124356	LAG3	YLR073C	RFU1
MLF2/TOS1	ENSG00000124357	MLF2	YBR162C	TOS1
OTUB2/DOA4	ENSG00000124422	OTUB2	YDR069C	DOA4
DDX24/UBP8	ENSG00000124486	DDX24	YMR223W	UBP8
ZBTB25/SAM37	ENSG00000124491	ZBTB25	YMR060C	SAM37
ARHGAP4/YHC1	ENSG00000124562	ARHGAP4	YLR298C	YHC1
ANKRD24/EMI1	ENSG00000124570	ANKRD24	YDR512C	EMI1
RCOR1/YOR1	ENSG00000124574	RCOR1	YGR281W	YOR1
LTBP4/OST6	ENSG00000124641	LTBP4	YML019W	OST6
BLVRB/YGR266W	ENSG00000124702	BLVRB	YGR266W	YGR266W
SLC9A1/CRG1	ENSG00000124713	SLC9A1	YHR209W	CRG1
SPTLC1/ROX1	ENSG00000124766	SPTLC1	YPR065W	ROX1
PAPOLA/RIO2	ENSG00000124784	PAPOLA	YNL207W	RIO2
CCNK/NUP1	ENSG00000124789	CCNK	YOR098C	NUP1
PCBP4/FMP23	ENSG00000124802	PCBP4	YBR047W	FMP23
RGS1/MSA1	ENSG00000124813	RGS1	YOR066W	MSA1
MRPS33/TID3	ENSG00000124831	MRPS33	YIL144W	TID3
NDUFB2/DSL1	ENSG00000124839	NDUFB2	YNL258C	DSL1
ENSG00000090269/SPA2	ENSG00000124942	ENSG00000090269	YLL021W	SPA2
NUDC/CDC39	ENSG00000125107	NUDC	YCR093W	CDC39
MAEA/EMP70	ENSG00000125304	MAEA	YLR083C	EMP70
ICAM1/GGA2	ENSG00000125447	ICAM1	YHR108W	GGA2
STRN4/ADY2	ENSG00000125450	STRN4	YCR010C	ADY2
IRAK3/REB1	ENSG00000125482	IRAK3	YBR049C	REB1
LYZ/ESC2	ENSG00000125618	LYZ	YDR363W	ESC2
SI/RPA135	ENSG00000125630	SI	YPR010C	RPA135
MUL1/YKL047W	ENSG00000125651	MUL1	YKL047W	YKL047W
PDCD7/THO2	ENSG00000125676	PDCD7	YNL139C	THO2
SPG21/IST1	ENSG00000125726	SPG21	YNL265C	IST1
DNAJB11/RGD1	ENSG00000125733	DNAJB11	YBR260C	RGD1
THPO/YHL017W	ENSG00000125734	THPO	YHL017W	YHL017W
CHRD/SMD2	ENSG00000125743	CHRD	YLR275W	SMD2
FLT3LG/RTN2	ENSG00000125744	FLT3LG	YDL204W	RTN2
RAB11FIP3/SQT1	ENSG00000125746	RAB11FIP3	YIR012W	SQT1
GNPTG/RPL18A	ENSG00000125753	GNPTG	YOL120C	RPL18A
ZNF268/PDC2	ENSG00000125817	ZNF268	YDR081C	PDC2
GOLGA3/YCR076C	ENSG00000125818	GOLGA3	YCR076C	YCR076C
PABPC4/SMB1	ENSG00000125835	PABPC4	YER029C	SMB1
CD209/YNL190W	ENSG00000125844	CD209	YNL190W	YNL190W
MCOLN1/YDR222W	ENSG00000125845	MCOLN1	YDR222W	YDR222W
EFNB1/PEX15	ENSG00000125863	EFNB1	YOL044W	PEX15
AARS/COF1	ENSG00000125868	AARS	YLL050C	COF1
GLG1/MUD1	ENSG00000125870	GLG1	YBR119W	MUD1
KIF4A/NAB6	ENSG00000125944	KIF4A	YML117W	NAB6
PLEKHG2/PHO4	ENSG00000125952	PLEKHG2	YFR034C	PHO4
PITPNM2/RAM1	ENSG00000125954	PITPNM2	YDL090C	RAM1
EXOC1/IST3	ENSG00000125970	EXOC1	YIR005W	IST3
DTX2/ERV41	ENSG00000125991	DTX2	YML067C	ERV41
NLRC4/ATG11	ENSG00000126001	NLRC4	YPR049C	ATG11
NRCAM/PRE1	ENSG00000126067	NRCAM	YER012W	PRE1
LAMB1/THP1	ENSG00000126226	LAMB1	YOL072W	THP1
SLC26A3/UBA2	ENSG00000126261	SLC26A3	YDR390C	UBA2
DLD/AHP1	ENSG00000126432	DLD	YLR109W	AHP1
WDR7/HMT1	ENSG00000126457	WDR7	YBR034C	HMT1
TXNL1/VPS30	ENSG00000126581	TXNL1	YPL120W	VPS30
IL5RA/ECM22	ENSG00000126746	IL5RA	YLR228C	ECM22
ITGA6/BUD27	ENSG00000126756	ITGA6	YFL023W	BUD27
RAPGEF4/TIM22	ENSG00000126768	RAPGEF4	YDL217C	TIM22
ENSG00000091436/SPO21	ENSG00000126777	ENSG00000091436	YOL091W	SPO21
FH/SSE1	ENSG00000126803	FH	YPL106C	SSE1
SEL1L3/URB2	ENSG00000126838	SEL1L3	YJR041C	URB2
TF/GEM1	ENSG00000126858	TF	YAL048C	GEM1
MYO15A/PBS2	ENSG00000126934	MYO15A	YJL128C	PBS2
APOH/RPS16A	ENSG00000126945	APOH	YMR143W	RPS16A
NLRP1/CNE1	ENSG00000127022	NLRP1	YAL058W	CNE1
ACKR6/VIP1	ENSG00000127241	ACKR6	YLR410W	VIP1
SPAG7/TGL5	ENSG00000127329	SPAG7	YOR081C	TGL5
ORC6/YOL075C	ENSG00000127412	ORC6	YOL075C	YOL075C
ZC3HC1/SVF1	ENSG00000127415	ZC3HC1	YDR346C	SVF1
ESR1/EMC1	ENSG00000127463	ESR1	YCL045C	EMC1
RGS17/DAL80	ENSG00000127481	RGS17	YKR034W	DAL80
ANGPT2/SIN3	ENSG00000127511	ANGPT2	YOL004W	SIN3
CD200/SLY41	ENSG00000127526	CD200	YOR307C	SLY41
CMA1/NUP82	ENSG00000127527	CMA1	YJL061W	NUP82
PSME1/ERV1	ENSG00000127554	PSME1	YGR029W	ERV1
JPH4/UMP1	ENSG00000127603	JPH4	YBR173C	UMP1
MYH7/RSC4	ENSG00000127616	MYH7	YKR008W	RSC4
CEBPE/JHD2	ENSG00000127663	CEBPE	YJR119C	JHD2
SLC7A8/TUB1	ENSG00000127824	SLC7A8	YML085C	TUB1
OSGEP/SCW11	ENSG00000127831	OSGEP	YGL028C	SCW11
RNF31/DCI1	ENSG00000127884	RNF31	YOR180C	DCI1
SCFD1/SPC110	ENSG00000127914	SCFD1	YDR356W	SPC110
G2E3/EIS1	ENSG00000127946	G2E3	YMR031C	EIS1
HECTD1/DUS3	ENSG00000128016	HECTD1	YLR401C	DUS3
HNRNPC/ADE1	ENSG00000128050	HNRNPC	YAR015W	ADE1
RPGRIP1/ADE4	ENSG00000128059	RPGRIP1	YMR300C	ADE4
SUPT16H/RHO5	ENSG00000128340	SUPT16H	YNL180C	RHO5
TOX4/APJ1	ENSG00000128590	TOX4	YNL077W	APJ1
GEMIN2/NMA1	ENSG00000128591	GEMIN2	YLR328W	NMA1
TGM1/LIN1	ENSG00000128595	TGM1	YHR156C	LIN1
TINF2/ANP1	ENSG00000128604	TINF2	YEL036C	ANP1
DAZL/MRPS12	ENSG00000128626	DAZL	YNR036C	MRPS12
SEMA6A/YHR219W	ENSG00000128641	SEMA6A	YHR219W	YHR219W
TRPM7/ADD66	ENSG00000128789	TRPM7	YKL206C	ADD66
TYRO3/INO80	ENSG00000128908	TYRO3	YGL150C	INO80
WDR76/DAL82	ENSG00000128944	WDR76	YNL314W	DAL82
CAPN3/DUT1	ENSG00000128951	CAPN3	YBR252W	DUT1
SNAP23/YER163C	ENSG00000128965	SNAP23	YER163C	YER163C
PHGDH/LCP5	ENSG00000129071	PHGDH	YER127W	LCP5
COL9A3/SEC26	ENSG00000129083	COL9A3	YDR238C	SEC26
EZR/PRE5	ENSG00000129084	EZR	YMR314W	PRE5
MYL6/ECM38	ENSG00000129103	MYL6	YLR299W	ECM38
AGO1/AIM17	ENSG00000129151	AGO1	YHL021C	AIM17
TEKT2/DCD1	ENSG00000129187	TEKT2	YHR144C	DCD1
CLSPN/SPO14	ENSG00000129219	CLSPN	YKR031C	SPO14
UNC13D/DIA2	ENSG00000129221	UNC13D	YOR080W	DIA2
DPYSL2/TRX3	ENSG00000129235	DPYSL2	YCR083W	TRX3
TGFB2/BUR2	ENSG00000129315	TGFB2	YLR226W	BUR2
NUP50/APM2	ENSG00000129354	NUP50	YHL019C	APM2
CDC45/HDA2	ENSG00000129422	CDC45	YDR295C	HDA2
COMT/GNP1	ENSG00000129473	COMT	YDR508C	GNP1
LRRFIP2/SEC6	ENSG00000129484	LRRFIP2	YIL068C	SEC6
HDAC6/RPS26A	ENSG00000129518	HDAC6	YGL189C	RPS26A
KRT31/YGL159W	ENSG00000129521	KRT31	YGL159W	YGL159W
CDC6/WSC3	ENSG00000129538	CDC6	YOL105C	WSC3
UPRT/RUB1	ENSG00000129559	UPRT	YDR139C	RUB1
CDC23/OST2	ENSG00000129562	CDC23	YOR103C	OST2
CBX5/HCM1	ENSG00000129654	CBX5	YCR065W	HCM1
SUCO/BRE2	ENSG00000129691	SUCO	YLR015W	BRE2
MSH2/RPS4B	ENSG00000129824	MSH2	YHR203C	RPS4B
MAP3K1/THI20	ENSG00000129946	MAP3K1	YOL055C	THI20
DHPS/DPP1	ENSG00000129951	DHPS	YDR284C	DPP1
HOOK2/HPA3	ENSG00000130066	HOOK2	YEL066W	HPA3
ARCN1/NUG1	ENSG00000130119	ARCN1	YER006W	NUG1
PSMD5/NTE1	ENSG00000130147	PSMD5	YML059C	NTE1
PTGS1/YLR422W	ENSG00000130158	PTGS1	YLR422W	YLR422W
NUP188/YNR065C	ENSG00000130164	NUP188	YNR065C	YNR065C
CRAT/ELF1	ENSG00000130165	CRAT	YKL160W	ELF1
SH2D3C/GTB1	ENSG00000130175	SH2D3C	YDR221W	GTB1
NANS/CDC16	ENSG00000130177	NANS	YKL022C	CDC16
DFNB31/MNT4	ENSG00000130203	DFNB31	YNR059W	MNT4
CWF19L1/STE13	ENSG00000130226	CWF19L1	YOR219C	STE13
SEMA4G/YGR071C	ENSG00000130227	SEMA4G	YGR071C	YGR071C
BTAF1/THO1	ENSG00000130254	BTAF1	YER063W	THO1
IKZF5/YDR115W	ENSG00000130312	IKZF5	YDR115W	YDR115W
BLNK/SOL4	ENSG00000130313	BLNK	YGR248W	SOL4
SORBS1/YGL185C	ENSG00000130414	SORBS1	YGL185C	YGL185C
BAMBI/ARC40	ENSG00000130429	BAMBI	YBR234C	ARC40
IL11/LSM4	ENSG00000130520	IL11	YER112W	LSM4
MYO3A/RUP1	ENSG00000130560	MYO3A	YOR138C	RUP1
WAC/ECM32	ENSG00000130589	WAC	YER176W	ECM32
CREM/PCM1	ENSG00000130635	CREM	YEL058W	PCM1
NUBP2/CTR86	ENSG00000130638	NUBP2	YCR054C	CTR86
HIVEP1/SPC97	ENSG00000130640	HIVEP1	YHR172W	SPC97
TREM2/YAK1	ENSG00000130669	TREM2	YJL141C	YAK1
CRISP3/ADH6	ENSG00000130684	CRISP3	YMR318C	ADH6
FKBP5/RPN13	ENSG00000130706	FKBP5	YLR421C	RPN13
SRPK1/ARG1	ENSG00000130707	SRPK1	YOL058W	ARG1
BRPF3/UBC12	ENSG00000130725	BRPF3	YLR306W	UBC12
MRPS18A/SIR3	ENSG00000130762	MRPS18A	YLR442C	SIR3
ENSG00000096087/FRS1	ENSG00000130764	ENSG00000096087	YLR060W	FRS1
EFHC1/INH1	ENSG00000130770	EFHC1	YDL181W	INH1
NCR2/BIK1	ENSG00000130779	NCR2	YCL029C	BIK1
HSP90AB1/SLA2	ENSG00000130787	HSP90AB1	YNL243W	SLA2
MLN/TIF35	ENSG00000130811	MLN	YDR429C	TIF35
CDC5L/YVH1	ENSG00000130829	CDC5L	YIR026C	YVH1
ITPR3/YIL055C	ENSG00000130830	ITPR3	YIL055C	YIL055C
ZNF184/UFD2	ENSG00000130939	ZNF184	YDL190C	UFD2
DSP/MET12	ENSG00000130956	DSP	YPL023C	MET12
SIRT1/UBA1	ENSG00000130985	SIRT1	YKL210W	UBA1
HNRNPH3/YFR016C	ENSG00000131016	HNRNPH3	YFR016C	YFR016C
JAK2/SKS1	ENSG00000131023	JAK2	YPL026C	SKS1
IL12RB1/AAR2	ENSG00000131043	IL12RB1	YBL074C	AAR2
ABL1/ACS1	ENSG00000131069	ABL1	YAL054C	ACS1
ACOT7/SFH5	ENSG00000131089	ACOT7	YJL145W	SFH5
SH3GLB1/TIM13	ENSG00000131142	SH3GLB1	YGR181W	TIM13
CDC7/INO2	ENSG00000131149	CDC7	YDR123C	INO2
PCSK5/AIM13	ENSG00000131165	PCSK5	YFR011C	AIM13
SCD/BNA2	ENSG00000131203	SCD	YJR078W	BNA2
TMED1/BIT2	ENSG00000131233	TMED1	YBR270C	BIT2
ABLIM1/PZF1	ENSG00000131323	ABLIM1	YPR186C	PZF1
RAB18/IDP1	ENSG00000131370	RAB18	YDL066W	IDP1
NRP1/GYP6	ENSG00000131374	NRP1	YJL044C	GYP6
PRTFDC1/DOG1	ENSG00000131462	PRTFDC1	YHR044C	DOG1
TSPAN15/GRC3	ENSG00000131467	TSPAN15	YLL035W	GRC3
MAST3/RPL27B	ENSG00000131469	MAST3	YDR471W	RPL27B
MZF1/MSC1	ENSG00000131470	MZF1	YML128C	MSC1
MYO9B/VPS25	ENSG00000131475	MYO9B	YJR102C	VPS25
PSMD8/NSG1	ENSG00000131482	PSMD8	YHR133C	NSG1
SETD1A/MRPL51	ENSG00000131495	SETD1A	YPR100W	MRPL51
MAGEB2/YEL020C	ENSG00000131503	MAGEB2	YEL020C	YEL020C
EFNA2/BNI1	ENSG00000131504	EFNA2	YNL271C	BNI1
CIRBP/BSD2	ENSG00000131507	CIRBP	YBR290W	BSD2
ATP5D/UBC5	ENSG00000131508	ATP5D	YDR059C	UBC5
IGFALS/SEC8	ENSG00000131558	IGFALS	YPR055W	SEC8
HNRNPM/ADY3	ENSG00000131626	HNRNPM	YDL239C	ADY3
MARCH2/MRS4	ENSG00000131653	MARCH2	YKR052C	MRS4
NDUFB7/ACO2	ENSG00000131730	NDUFB7	YJL200C	ACO2
TECR/PEX11	ENSG00000131779	TECR	YOL147C	PEX11
TIMM13/SIP2	ENSG00000131791	TIMM13	YGL208W	SIP2
CDC34/LHP1	ENSG00000131795	CDC34	YDL051W	LHP1
MTAP/PDA1	ENSG00000131828	MTAP	YER178W	PDA1
POLR2E/FOL2	ENSG00000131979	POLR2E	YGR267C	FOL2
POLRMT/SEC63	ENSG00000132002	POLRMT	YOR254C	SEC63
HCN2/YLR419W	ENSG00000132153	HCN2	YLR419W	YLR419W
GADD45B/STE20	ENSG00000132155	GADD45B	YHL007C	STE20
MADCAM1/ERG27	ENSG00000132196	MADCAM1	YLR100W	ERG27
MKNK2/MUC1	ENSG00000132274	MKNK2	YIR019C	MUC1
ENSG00000099882/BUD32	ENSG00000132275	ENSG00000099882	YGR262C	BUD32
ARVCF/TNA1	ENSG00000132326	ARVCF	YGR260W	TNA1
RANBP1/PTP3	ENSG00000132334	RANBP1	YER075C	PTP3
KLHL22/SSD1	ENSG00000132357	KLHL22	YDR293C	SSD1
MED15/CLU1	ENSG00000132361	MED15	YMR012W	CLU1
SERPIND1/INP54	ENSG00000132376	SERPIND1	YOL065C	INP54
SNAP29/RFA1	ENSG00000132383	SNAP29	YAR007C	RFA1
CRKL/PEX4	ENSG00000132388	CRKL	YGR133W	PEX4
LZTR1/RPL26B	ENSG00000132463	LZTR1	YGR034W	RPL26B
MMP11/GSY1	ENSG00000132470	MMP11	YFR015C	GSY1
CECR2/HHT1	ENSG00000132475	CECR2	YBR010W	HHT1
SMARCB1/MMF1	ENSG00000132541	SMARCB1	YIL051C	MMF1
P2RX6/SWM1	ENSG00000132604	P2RX6	YDR260C	SWM1
DERL3/PEX6	ENSG00000132612	DERL3	YNL329C	PEX6
ENSG00000099964/SPO20	ENSG00000132639	ENSG00000099964	YMR017W	SPO20
BCL2L13/POL30	ENSG00000132646	BCL2L13	YBR088C	POL30
ENSG00000099972/MNN11	ENSG00000132669	ENSG00000099972	YJL183W	MNN11
DDT/MMS4	ENSG00000132688	DDT	YBR098W	MMS4
OSM/CRC1	ENSG00000132703	OSM	YOR100C	CRC1
CABIN1/DPH1	ENSG00000132768	CABIN1	YIL103W	DPH1
TBC1D10A/YKL133C	ENSG00000132792	TBC1D10A	YKL133C	YKL133C
SUSD2/APL6	ENSG00000132842	SUSD2	YGR261C	APL6
SF3A1/MYO5	ENSG00000133026	SF3A1	YMR109W	MYO5
SEC14L2/TEL1	ENSG00000133056	SEC14L2	YBL088C	TEL1
ENSG00000100010/YHR113W	ENSG00000133059	ENSG00000100010	YHR113W	YHR113W
PPIL2/POP3	ENSG00000133069	PPIL2	YNL282W	POP3
SNRPD3/CLB5	ENSG00000133101	SNRPD3	YPR120C	CLB5
PES1/TMA19	ENSG00000133112	PES1	YKL056C	TMA19
MAPK1/RFC5	ENSG00000133119	MAPK1	YBR087W	RFC5
GGT1/DMA2	ENSG00000133135	GGT1	YNL116W	DMA2
PPM1F/ZRT3	ENSG00000133195	PPM1F	YKL175W	ZRT3
TOP3B/SUN4	ENSG00000133216	TOP3B	YNL066W	SUN4
DGCR14/FES1	ENSG00000133265	DGCR14	YBR101C	FES1
CRYBB2P1/YCK3	ENSG00000133275	CRYBB2P1	YER123W	YCK3
MFNG/DUG1	ENSG00000133313	MFNG	YFR044C	DUG1
CARD10/NSA1	ENSG00000133316	CARD10	YGL111W	NSA1
SLC25A1/YLR030W	ENSG00000133318	SLC25A1	YLR030W	YLR030W
ADRBK2/NUT2	ENSG00000133398	ADRBK2	YPR168W	NUT2
LGALS2/BST1	ENSG00000133424	LGALS2	YFL025C	BST1
GGA1/LEE1	ENSG00000133606	GGA1	YPL054W	LEE1
HIRA/RAS2	ENSG00000133703	HIRA	YNL098C	RAS2
SH3BP1/SXM1	ENSG00000133704	SH3BP1	YDR395W	SXM1
LGALS1/CDC60	ENSG00000133706	LGALS1	YPL160W	CDC60
HPS4/INM1	ENSG00000133731	HPS4	YHR046C	INM1
ENSG00000100101/RAS1	ENSG00000133818	ENSG00000100101	YOR101W	RAS1
PATZ1/FOX2	ENSG00000133835	PATZ1	YKR009C	FOX2
TRIOBP/DNF3	ENSG00000133858	TRIOBP	YMR162C	DNF3
TFIP11/ERG28	ENSG00000133935	TFIP11	YER044C	ERG28
GCAT/COX16	ENSG00000133983	GCAT	YJL003W	COX16
ENSG00000100118/SUI2	ENSG00000134001	ENSG00000100118	YJR007W	SUI2
CRYBB1/ELP3	ENSG00000134014	CRYBB1	YPL086C	ELP3
EIF3L/CLB3	ENSG00000134057	EIF3L	YDL155W	CLB3
NHP2L1/SSK22	ENSG00000134072	NHP2L1	YCR073C	SSK22
MICALL1/MNL1	ENSG00000134109	MICALL1	YHR204W	MNL1
ENSG00000100141/COA1	ENSG00000134138	ENSG00000100141	YIL157C	COA1
POLR2F/VTH2	ENSG00000134243	POLR2F	YJL222W	VTH2
SOX10/RIB4	ENSG00000134262	SOX10	YOL143C	RIB4
CCDC134/ARF2	ENSG00000134287	CCDC134	YDL137W	ARF2
PICK1/AVT2	ENSG00000134294	PICK1	YEL064C	AVT2
TTC28/BMH1	ENSG00000134308	TTC28	YER177W	BMH1
SLC16A8/RIM15	ENSG00000134318	SLC16A8	YFL033C	RIM15
CENPM/YLR407W	ENSG00000134352	CENPM	YLR407W	YLR407W
SEPT3/TIM17	ENSG00000134375	SEPT3	YJL143W	TIM17
SLC5A1/PEA2	ENSG00000134376	SLC5A1	YER149C	PEA2
TPTEP1/DED81	ENSG00000134440	TPTEP1	YHR019C	DED81
DDX17/IMP2	ENSG00000134452	DDX17	YIL154C	IMP2
DMC1/NSR1	ENSG00000134453	DMC1	YGR159C	NSR1
TCF20/CCL1	ENSG00000134480	TCF20	YPR025C	CCL1
CBY1/TAT1	ENSG00000134489	CBY1	YBR069C	TAT1
TOMM22/VRG4	ENSG00000134490	TOMM22	YGL225W	VRG4
RTDR1/SLY1	ENSG00000134508	RTDR1	YDR189W	SLY1
XBP1/YNR040W	ENSG00000134571	XBP1	YNR040W	YNR040W
FBXO7/YPT11	ENSG00000134594	FBXO7	YNL304W	YPT11
GTPBP1/CIN1	ENSG00000134627	GTPBP1	YOR349W	CIN1
POLDIP3/MPT5	ENSG00000134644	POLDIP3	YGL178W	MPT5
TIMP3/PRP38	ENSG00000134748	TIMP3	YGR075C	PRP38
PPP6R2/AIM44	ENSG00000134757	PPP6R2	YPL158C	AIM44
SBF1/YOR192C-C	ENSG00000134812	SBF1	YOR192C-C	YOR192C-C
SUN2/GDT1	ENSG00000134851	SUN2	YBR187W	GDT1
CYB5R3/STE11	ENSG00000134853	CYB5R3	YLR362W	STE11
DNAL4/YOL073C	ENSG00000134882	DNAL4	YOL073C	YOL073C
ENSG00000100262/TRM112	ENSG00000134909	ENSG00000100262	YNR046W	TRM112
PACSIN2/STT3	ENSG00000134910	PACSIN2	YGL022W	STT3
AP1B1/ATF1	ENSG00000134954	AP1B1	YOR377W	ATF1
HMGXB4/FMN1	ENSG00000135002	HMGXB4	YDR236C	FMN1
TOM1/DSK2	ENSG00000135018	TOM1	YMR276W	DSK2
NEFH/PDH1	ENSG00000135046	NEFH	YPR002W	PDH1
BIK/SNF3	ENSG00000135047	BIK	YDL194W	SNF3
HMOX1/URE2	ENSG00000135049	HMOX1	YNL229C	URE2
THOC5/SER1	ENSG00000135069	THOC5	YOR184W	SER1
MCM5/MSB1	ENSG00000135148	MCM5	YOR188W	MSB1
ARSA/TIP20	ENSG00000135249	ARSA	YGL145W	TIP20
TSPO/SKY1	ENSG00000135250	TSPO	YMR216C	SKY1
RASD2/SPO75	ENSG00000135312	RASD2	YLL005C	SPO75
CBX7/HSL1	ENSG00000135341	CBX7	YKL101W	HSL1
PDGFB/PEX22	ENSG00000135363	PDGFB	YAL055W	PEX22
ACR/KRE33	ENSG00000135372	ACR	YNL132W	KRE33
RPL3/APN1	ENSG00000135374	RPL3	YKL114C	APN1
ZMAT5/HLJ1	ENSG00000135392	ZMAT5	YMR161W	HLJ1
RBFOX2/DGA1	ENSG00000135407	RBFOX2	YOR245C	DGA1
TAB1/YLR426W	ENSG00000135437	TAB1	YLR426W	YLR426W
ASCC2/GTS1	ENSG00000135439	ASCC2	YGL181W	GTS1
MTMR3/NOP15	ENSG00000135486	MTMR3	YNL110C	NOP15
SMCR7L/SUL1	ENSG00000135502	SMCR7L	YBR294W	SUL1
APOL1/YOS9	ENSG00000135506	APOL1	YDR057W	YOS9
MYH9/YFL054C	ENSG00000135517	MYH9	YFL054C	YFL054C
SAMM50/DGR2	ENSG00000135541	SAMM50	YKL121W	DGR2
GRAP2/FAB1	ENSG00000135624	GRAP2	YFR019W	FAB1
EIF3D/YDR042C	ENSG00000135720	EIF3D	YDR042C	YDR042C
TNRC6B/TOK1	ENSG00000135750	TNRC6B	YJL093C	TOK1
ENSG00000100357/RFC4	ENSG00000135778	ENSG00000100357	YOL094C	RFC4
SGSM3/SPT8	ENSG00000135801	SGSM3	YLR055C	SPT8
IFT27/GLN1	ENSG00000135821	IFT27	YPR035W	GLN1
KIAA0930/VAM7	ENSG00000135823	KIAA0930	YGL212W	VAM7
NCF4/MAK32	ENSG00000135828	NCF4	YCR019W	MAK32
CSF2RB/PRP16	ENSG00000135829	CSF2RB	YKR086W	PRP16
SLC25A17/NIP100	ENSG00000135837	SLC25A17	YPL174C	NIP100
UPK3A/GPI2	ENSG00000135845	UPK3A	YPL076W	GPI2
KCTD17/NOP53	ENSG00000135862	KCTD17	YPL146C	NOP53
ST13/MRPL3	ENSG00000135900	ST13	YMR024W	MRPL3
IL2RB/CDC33	ENSG00000135930	IL2RB	YOL139C	CDC33
RBX1/HYM1	ENSG00000135932	RBX1	YKL189W	HYM1
EP300/COX4	ENSG00000135940	EP300	YGL187C	COX4
L3MBTL2/ISU1	ENSG00000136003	L3MBTL2	YPL135W	ISU1
RANGAP1/IES1	ENSG00000136021	RANGAP1	YFL013C	IES1
ZC3H7B/BUD21	ENSG00000136026	ZC3H7B	YOR078W	BUD21
PHF5A/PWP1	ENSG00000136045	PHF5A	YLR196W	PWP1
ACO2/PLB2	ENSG00000136068	ACO2	YMR006C	PLB2
POLR3H/RRN7	ENSG00000136098	POLR3H	YJL025W	RRN7
PMM1/BUD4	ENSG00000136108	PMM1	YJR092W	BUD4
BRD1/GYL1	ENSG00000136111	BRD1	YMR192W	GYL1
MLC1/YNL134C	ENSG00000136143	MLC1	YNL134C	YNL134C
HDAC10/STE18	ENSG00000136158	HDAC10	YJR086W	STE18
FKBP3/ADE2	ENSG00000136197	FKBP3	YOR128C	ADE2
CTSG/CDC42	ENSG00000136238	CTSG	YLR229C	CDC42
GZMB/SWF1	ENSG00000136247	GZMB	YDR126W	SWF1
RBM23/DBP9	ENSG00000136271	RBM23	YLR276C	DBP9
PRMT5/YOX1	ENSG00000136352	PRMT5	YML027W	YOX1
AP4S1/FAU1	ENSG00000136371	AP4S1	YER183C	FAU1
POLE2/YPL216W	ENSG00000136436	POLE2	YPL216W	YPL216W
SOS2/NMT1	ENSG00000136448	SOS2	YLR195C	NMT1
CDKL1/HTD2	ENSG00000136449	CDKL1	YHR067W	HTD2
NIN/NPL3	ENSG00000136450	NIN	YDR432W	NPL3
PYGL/YGR021W	ENSG00000136463	PYGL	YGR021W	YGR021W
TRIM9/YPL247C	ENSG00000136485	TRIM9	YPL247C	YPL247C
PSMC6/KTR4	ENSG00000136504	PSMC6	YBR199W	KTR4
CDKN3/GAP1	ENSG00000136521	CDKN3	YKR039W	GAP1
ATP6V1D/YGR250C	ENSG00000136527	ATP6V1D	YGR250C	YGR250C
PIGH/EMP47	ENSG00000136560	PIGH	YFL048C	EMP47
PSMA3/YHR020W	ENSG00000136628	PSMA3	YHR020W	YHR020W
VTI1B/VPS33	ENSG00000136631	VTI1B	YLR396C	VPS33
TIMM9/YAP1801	ENSG00000136715	TIMM9	YHR161C	YAP1801
GSTZ1/YPR174C	ENSG00000136717	GSTZ1	YPR174C	YPR174C
AHSA1/IMP4	ENSG00000136718	AHSA1	YNL075W	IMP4
DAAM1/KRE5	ENSG00000136731	DAAM1	YOR336W	KRE5
SPTLC2/HSE1	ENSG00000136738	SPTLC2	YHL002W	HSE1
RIN3/YME1	ENSG00000136758	RIN3	YPR024W	YME1
SNW1/TRX2	ENSG00000136810	SNW1	YGR209C	TRX2
CHGA/ECM29	ENSG00000136813	CHGA	YHL030W	ECM29
ITPK1/SMC2	ENSG00000136824	ITPK1	YFR031C	SMC2
PPM1A/JSN1	ENSG00000136827	PPM1A	YJR091C	JSN1
SIX4/YCG1	ENSG00000136828	SIX4	YDR325W	YCG1
ASB2/IRA1	ENSG00000136848	ASB2	YBR140C	IRA1
ERH/SEC1	ENSG00000136854	ERH	YDR164C	SEC1
HIF1A/YPL260W	ENSG00000136861	HIF1A	YPL260W	YPL260W
SRSF5/AGC1	ENSG00000136869	SRSF5	YPR021C	AGC1
EIF5/VMA10	ENSG00000136888	EIF5	YHR039C-A	VMA10
SERPINA4/IPI1	ENSG00000136891	SERPINA4	YHR085W	IPI1
SLC8A3/PUP1	ENSG00000136930	SLC8A3	YOR157C	PUP1
DICER1/KEL3	ENSG00000136933	DICER1	YPL263C	KEL3
MTHFD1/PLP2	ENSG00000136940	MTHFD1	YOR281C	PLP2
TCL1A/RPL35B	ENSG00000136942	TCL1A	YDL136W	RPL35B
ZC3H14/DCC1	ENSG00000136982	ZC3H14	YCL016C	DCC1
TELO2/DFM1	ENSG00000136986	TELO2	YDR411C	DFM1
BDKRB1/RPA49	ENSG00000137054	BDKRB1	YNL248C	RPA49
GSKIP/DOA1	ENSG00000137055	GSKIP	YKL213C	DOA1
VRK1/HNT3	ENSG00000137074	VRK1	YOR258W	HNT3
PSMC1/ADE5,7	ENSG00000137076	PSMC1	YGL234W	ADE5,7
RPS6KA5/GOR1	ENSG00000137106	RPS6KA5	YNL274C	GOR1
PSMB5/RPS6B	ENSG00000137154	PSMB5	YBR181C	RPS6B
YY1/STB4	ENSG00000137203	YY1	YMR019W	STB4
ACIN1/POP8	ENSG00000137265	ACIN1	YBL018C	POP8
CCNB1IP1/BMS1	ENSG00000137312	CCNB1IP1	YPL217C	BMS1
TRIP11/SNF5	ENSG00000137337	TRIP11	YBR289W	SNF5
APEX1/FLX1	ENSG00000137409	APEX1	YIL134W	FLX1
ENSG00000100829/YGR130C	ENSG00000137497	ENSG00000100829	YGR130C	YGR130C
PABPN1/FMP32	ENSG00000137500	PABPN1	YFL046W	FMP32
EFS/SIR4	ENSG00000137501	EFS	YDR227W	SIR4
ARHGAP5/YIP5	ENSG00000137502	ARHGAP5	YGL161C	YIP5
CINP/YGR015C	ENSG00000137509	CINP	YGR015C	YGR015C
SRP54/MRPL10	ENSG00000137547	SRP54	YNL284C	MRPL10
CPNE6/TGS1	ENSG00000137574	CPNE6	YPL157W	TGS1
CHD8/PEP1	ENSG00000137642	CHD8	YBL017C	PEP1
PSMA6/BUD13	ENSG00000137656	PSMA6	YGL174W	BUD13
NFKBIA/XYL2	ENSG00000137673	NFKBIA	YLR070C	XYL2
EMC9/YNL176C	ENSG00000137693	EMC9	YNL176C	YNL176C
PSME2/TMA20	ENSG00000137699	PSME2	YER007C-A	TMA20
BRMS1L/MRP1	ENSG00000137710	BRMS1L	YDR347W	MRP1
ENSG00000100931/TOR2	ENSG00000137713	ENSG00000100931	YKL203C	TOR2
SEC23A/YAH1	ENSG00000137714	SEC23A	YPL252C	YAH1
PNN/YJL185C	ENSG00000137752	PNN	YJL185C	YJL185C
RABGGTA/MKK2	ENSG00000137764	RABGGTA	YPL140C	MKK2
NFATC4/ODC2	ENSG00000137801	NFATC4	YOR222W	ODC2
PLTP/GCR2	ENSG00000137806	PLTP	YNL199C	GCR2
PCIF1/SPC98	ENSG00000137822	PCIF1	YNL126W	SPC98
GSS/HHF2	ENSG00000137841	GSS	YNL030W	HHF2
MMP9/BIO5	ENSG00000137842	MMP9	YNR056C	BIO5
TRPC4AP/RPC31	ENSG00000137845	TRPC4AP	YNL151C	RPC31
PYGB/SLD2	ENSG00000137872	PYGB	YKL108W	SLD2
PROCR/RLP24	ENSG00000137876	PROCR	YLR009W	RLP24
GINS1/COY1	ENSG00000137878	GINS1	YKL179C	COY1
NINL/MRPL40	ENSG00000137942	NINL	YPL173W	MRPL40
CD40/ALT1	ENSG00000137944	CD40	YLR089C	ALT1
UQCC/SUA7	ENSG00000137947	UQCC	YPR086W	SUA7
ZMYND8/BET2	ENSG00000137955	ZMYND8	YPR176C	BET2
SGK2/KGD2	ENSG00000137992	SGK2	YDR148C	KGD2
IFT52/IMD2	ENSG00000138029	IFT52	YHR216W	IMD2
MYBL2/RBK1	ENSG00000138030	MYBL2	YCR036W	RBK1
HNF4A/PTC1	ENSG00000138032	HNF4A	YDL006W	PTC1
SLA2/YGR016W	ENSG00000138035	SLA2	YGR016W	YGR016W
C20orf24/YPT1	ENSG00000138069	C20orf24	YFL038C	YPT1
NFATC2/ARP2	ENSG00000138071	NFATC2	YDL029W	ARP2
STK4/MAL12	ENSG00000138079	STK4	YGR292W	MAL12
PFDN4/DAS1	ENSG00000138081	PFDN4	YJL149W	DAS1
DOK5/PET309	ENSG00000138095	DOK5	YLR067C	PET309
CSTF1/BIO4	ENSG00000138101	CSTF1	YNR057C	BIO4
BMP7/ARP1	ENSG00000138107	BMP7	YHR129C	ARP1
RAE1/MYO2	ENSG00000138162	RAE1	YOR326W	MYO2
TPD52L2/SDP1	ENSG00000138166	TPD52L2	YIL113W	SDP1
DNAJC5/MSS1	ENSG00000138175	DNAJC5	YMR023C	MSS1
NELFCD/YND1	ENSG00000138185	NELFCD	YER005W	YND1
PRPF6/HMLALPHA1	ENSG00000138279	PRPF6	YCL066W	HMLALPHA1
TUBB1/TIM23	ENSG00000138297	TUBB1	YNR017W	TIM23
PSMA7/TAF13	ENSG00000138303	PSMA7	YML098W	TAF13
NTSR1/RPS24A	ENSG00000138326	NTSR1	YER074W	RPS24A
MRGBP/ADE17	ENSG00000138363	MRGBP	YMR120C	ADE17
DIDO1/KTR5	ENSG00000138378	DIDO1	YNL029C	KTR5
GID8/CPR7	ENSG00000138398	GID8	YJR032W	CPR7
BIRC7/IDP3	ENSG00000138413	BIRC7	YNL009W	IDP3
ARFGAP1/YPL014W	ENSG00000138434	ARFGAP1	YPL014W	YPL014W
AVP/YTM1	ENSG00000138442	AVP	YOR272W	YTM1
COL20A1/MKC7	ENSG00000138448	COL20A1	YDR144C	MKC7
CHRNA4/YKL100C	ENSG00000138600	CHRNA4	YKL100C	YKL100C
EEF1A2/PTM1	ENSG00000138613	EEF1A2	YKL039W	PTM1
PTK6/SIS2	ENSG00000138621	PTK6	YKR072C	SIS2
GMEB2/HUL4	ENSG00000138641	GMEB2	YJR036C	HUL4
C20orf27/FMP25	ENSG00000138646	C20orf27	YLR077W	FMP25
SPEF1/IES2	ENSG00000138660	SPEF1	YNL215W	IES2
CDC25B/RIM4	ENSG00000138668	CDC25B	YHL024W	RIM4
ARFRP1/PSY4	ENSG00000138669	ARFRP1	YBL046W	PSY4
NDUFAF5/SEC31	ENSG00000138674	NDUFAF5	YDL195W	SEC31
TRIB3/HYR1	ENSG00000138675	TRIB3	YIR037W	HYR1
RASSF2/CSF1	ENSG00000138688	RASSF2	YLR087C	CSF1
CSNK2A1/LOS1	ENSG00000138698	CSNK2A1	YKL205W	LOS1
ANGPT4/NUP57	ENSG00000138750	ANGPT4	YGR119C	NUP57
HM13/BRE5	ENSG00000138757	HM13	YNR051C	BRE5
SNPH/CDC12	ENSG00000138758	SNPH	YHR107C	CDC12
MYLK2/YOR387C	ENSG00000138760	MYLK2	YOR387C	YOR387C
SIRPB1/SLM5	ENSG00000138764	SIRPB1	YCR024C	SLM5
SEC23B/YOR021C	ENSG00000138772	SEC23B	YOR021C	YOR021C
FERMT1/PPA2	ENSG00000138777	FERMT1	YMR267W	PPA2
HAO1/AAP1	ENSG00000138792	HAO1	YHR047C	AAP1
PDYN/MET14	ENSG00000138801	PDYN	YKL001C	MET14
PLCB4/SEC24	ENSG00000138802	PLCB4	YIL109C	SEC24
MYL9/IML3	ENSG00000138823	MYL9	YBR107C	IML3
HCK/COX12	ENSG00000138829	HCK	YLR038C	COX12
CRNKL1/SKO1	ENSG00000138835	CRNKL1	YNL167C	SKO1
POFUT1/YLR036C	ENSG00000139112	POFUT1	YLR036C	YLR036C
SAMHD1/YLR290C	ENSG00000139180	SAMHD1	YLR290C	YLR290C
PAK7/UTR2	ENSG00000139193	PAK7	YEL040W	UTR2
KIF3B/PEX5	ENSG00000139197	KIF3B	YDR244W	PEX5
NOP56/SLX5	ENSG00000139218	NOP56	YDL013W	SLX5
IDH3B/YDL233W	ENSG00000139329	IDH3B	YDL233W	YDL233W
MAPRE1/SMX3	ENSG00000139343	MAPRE1	YPR182W	SMX3
JAG1/CHA1	ENSG00000139410	JAG1	YCL064C	CHA1
CDK5RAP1/YJR107W	ENSG00000139567	CDK5RAP1	YJR107W	YJR107W
SNTA1/RPS8A	ENSG00000139610	SNTA1	YBL072C	RPS8A
OXT/RSC8	ENSG00000139613	OXT	YFR037C	RSC8
TTI1/ORM2	ENSG00000139618	TTI1	YLR350W	ORM2
E2F1/MED8	ENSG00000139636	E2F1	YBR193C	MED8
RPRD1B/YER156C	ENSG00000139637	RPRD1B	YER156C	YER156C
PXMP4/YJL068C	ENSG00000139684	PXMP4	YJL068C	YJL068C
CHMP4B/SET1	ENSG00000139718	CHMP4B	YHR119W	SET1
BPI/TMA22	ENSG00000139726	BPI	YJR014W	TMA22
CST3/FRE6	ENSG00000139908	CST3	YLL051C	FRE6
ASIP/YJL055W	ENSG00000139910	ASIP	YJL055W	YJL055W
CST4/RMA1	ENSG00000139926	CST4	YKL132C	RMA1
ACTR5/HAT1	ENSG00000139998	ACTR5	YPL001W	HAT1
WFDC2/MDV1	ENSG00000140006	WFDC2	YJL112W	MDV1
AHCY/PRY1	ENSG00000140092	AHCY	YJL079C	PRY1
DHX35/TYS1	ENSG00000140105	DHX35	YGR185C	TYS1
DNTTIP1/UGA4	ENSG00000140199	DNTTIP1	YDL210W	UGA4
MAP1LC3A/QRI5	ENSG00000140262	MAP1LC3A	YLR204W	QRI5
SYNDIG1/ADH2	ENSG00000140263	SYNDIG1	YMR303C	ADH2
PIGU/YDL085C-A	ENSG00000140264	PIGU	YDL085C-A	YDL085C-A
TNNC2/TOA2	ENSG00000140307	TNNC2	YKL058W	TOA2
APMAP/SRP14	ENSG00000140319	APMAP	YDL092W	SRP14
ZNF516/AIM45	ENSG00000140374	ZNF516	YPR004C	AIM45
USP14/SML1	ENSG00000140382	USP14	YML058W	SML1
VAPA/ARG7	ENSG00000140386	VAPA	YMR062C	ARG7
MYOM1/YGR079W	ENSG00000140391	MYOM1	YGR079W	YGR079W
MYL12A/TUP1	ENSG00000140395	MYL12A	YCR084C	TUP1
CEP76/AMS1	ENSG00000140400	CEP76	YGL156W	AMS1
CEP192/NNF2	ENSG00000140416	CEP192	YGR089W	NNF2
RNMT/FUS3	ENSG00000140443	RNMT	YBL016W	FUS3
SMAD7/DIT2	ENSG00000140459	SMAD7	YDR402C	DIT2
LAMA1/RAD16	ENSG00000140464	LAMA1	YBR114W	RAD16
RNF125/ERG11	ENSG00000140465	RNF125	YHR007C	ERG11
ANKRD12/YSP3	ENSG00000140479	ANKRD12	YOR003W	YSP3
NOL4/SSP2	ENSG00000140488	NOL4	YOR242C	SSP2
POLI/YKL091C	ENSG00000140522	POLI	YKL091C	YKL091C
MIB1/YMR210W	ENSG00000140526	MIB1	YMR210W	YMR210W
RBBP8/IPL1	ENSG00000140538	RBBP8	YPL209C	IPL1
RIOK3/LST7	ENSG00000140543	RIOK3	YGR057C	LST7
CSTF2/OYE3	ENSG00000140564	CSTF2	YPL171C	OYE3
PSMD10/SEC53	ENSG00000140650	PSMD10	YFL045C	SEC53
ATG4A/HUA1	ENSG00000140682	ATG4A	YGR268C	HUA1
TBL1X/YGR122W	ENSG00000140694	TBL1X	YGR122W	YGR122W
GPR143/QCR2	ENSG00000140740	GPR143	YPR191W	QCR2
PGRMC1/ECM16	ENSG00000140829	PGRMC1	YMR128W	ECM16
POLA1/GRX3	ENSG00000140830	POLA1	YDR098C	GRX3
MID1/VIK1	ENSG00000140859	MID1	YPL253C	VIK1
NKAP/RPL9B	ENSG00000140937	NKAP	YNL067W	RPL9B
NXT2/RRT12	ENSG00000140943	NXT2	YCR045C	RRT12
GUCY2F/RPL3	ENSG00000140986	GUCY2F	YOR063W	RPL3
ENSG00000101898/NNK1	ENSG00000140992	ENSG00000101898	YKL171W	NNK1
ALG13/YDR333C	ENSG00000141002	ALG13	YDR333C	YDR333C
PRPS2/MCD4	ENSG00000141012	PRPS2	YKL165C	MCD4
TLR8/REC107	ENSG00000141013	TLR8	YJR021C	REC107
AMMECR1/SNT1	ENSG00000141027	AMMECR1	YCR033W	SNT1
CHRDL1/SSH4	ENSG00000141084	CHRDL1	YKL124W	SSH4
WDR13/PRS5	ENSG00000141127	WDR13	YOL061W	PRS5
SUV39H1/DBP6	ENSG00000141141	SUV39H1	YNR038W	DBP6
GLRA2/VPS53	ENSG00000141252	GLRA2	YJL029C	VPS53
XIAP/MDR1	ENSG00000141258	XIAP	YGR100W	MDR1
STAG2/APE2	ENSG00000141279	STAG2	YKL157W	APE2
MCF2/CHC1	ENSG00000141367	MCF2	YGL206C	CHC1
F9/YTA7	ENSG00000141385	F9	YGR270W	YTA7
ABCD1/INM2	ENSG00000141401	ABCD1	YDR287W	INM2
CCDC22/RTT103	ENSG00000141425	CCDC22	YDR289C	RTT103
CACNA1F/ORC2	ENSG00000141503	CACNA1F	YBR060C	ORC2
SYP/MRL1	ENSG00000141510	SYP	YPR079W	MRL1
PLP2/RDI1	ENSG00000141522	PLP2	YDL135C	RDI1
BMX/MCH4	ENSG00000141526	BMX	YOL119C	MCH4
PLS3/DED1	ENSG00000141543	PLS3	YOR204W	DED1
NAA10/KIN4	ENSG00000141551	NAA10	YOR233W	KIN4
RENBP/NAR1	ENSG00000141562	RENBP	YNL240C	NAR1
ELF4/ATG18	ENSG00000141580	ELF4	YFR021W	ATG18
SMARCA1/RDS3	ENSG00000141644	SMARCA1	YPR094W	RDS3
MTMR8/SOK2	ENSG00000141646	MTMR8	YMR016C	SOK2
ASB9/KSS1	ENSG00000141736	ASB9	YGR040W	KSS1
ENSG00000102050/DIB1	ENSG00000141759	ENSG00000102050	YPR082C	DIB1
RBBP7/ZRT2	ENSG00000141873	RBBP7	YLR130C	ZRT2
PPP1R2P9/PFK1	ENSG00000141959	PPP1R2P9	YGR240C	PFK1
KCND1/YAR1	ENSG00000141965	KCND1	YPL239W	YAR1
OPN1LW/CDC24	ENSG00000141968	OPN1LW	YAL041W	CDC24
FMR1/GLN4	ENSG00000142166	FMR1	YOR168W	GLN4
PIM2/SOD1	ENSG00000142168	PIM2	YJR104C	SOD1
SLC35A2/ARN2	ENSG00000142185	SLC35A2	YHL047C	ARN2
PQBP1/RPL7B	ENSG00000142192	PQBP1	YPL198W	RPL7B
PCSK1N/PTK2	ENSG00000142208	PCSK1N	YJR059W	PTK2
EMD/HSL7	ENSG00000142453	EMD	YBR133C	HSL7
TAZ/GYP5	ENSG00000142459	TAZ	YPL249C	GYP5
PGK1/PRE3	ENSG00000142507	PGK1	YJL001W	PRE3
GATA1/RPS11B	ENSG00000142534	GATA1	YBR048W	RPS11B
MAGT1/CUE3	ENSG00000142552	MAGT1	YGL110C	CUE3
SMS/GZF3	ENSG00000142599	SMS	YJL110C	GZF3
PHEX/ARK1	ENSG00000142627	PHEX	YNL020C	ARK1
UBL4A/PEX14	ENSG00000142655	UBL4A	YGL153W	PEX14
EEA1/RPL11B	ENSG00000142676	EEA1	YGR085C	RPL11B
RP2/BUD20	ENSG00000142684	RP2	YLR074C	BUD20
PHF16/PSD2	ENSG00000142765	PHF16	YGR170W	PSD2
CDK16/DEF1	ENSG00000142784	CDK16	YKL054C	DEF1
USP11/TPK2	ENSG00000142875	USP11	YPL203W	TPK2
PCYT1B/GPI8	ENSG00000142892	PCYT1B	YDR331W	GPI8
HTATSF1/PTP1	ENSG00000142949	HTATSF1	YDL230W	PTP1
VGLL1/KEM1	ENSG00000143006	VGLL1	YGL173C	KEM1
CD40LG/MSN1	ENSG00000143033	CD40LG	YOL116W	MSN1
TIMP1/FAR11	ENSG00000143093	TIMP1	YNL127W	FAR11
FGD1/PRE2	ENSG00000143106	FGD1	YPR103W	PRE2
PIN4/PHO2	ENSG00000143190	PIN4	YDL106C	PHO2
PORCN/RPL14A	ENSG00000143314	PORCN	YKL006W	RPL14A
MAGED2/RNH70	ENSG00000143319	MAGED2	YGR276C	RNH70
KLF8/RFS1	ENSG00000143321	KLF8	YBR052C	RFS1
SYTL4/GIC2	ENSG00000143322	SYTL4	YDR309C	GIC2
CENPI/RGS2	ENSG00000143333	CENPI	YOR107W	RGS2
DRP2/RAD10	ENSG00000143337	DRP2	YML095C	RAD10
TAF7L/BUD5	ENSG00000143344	TAF7L	YCR038C	BUD5
PBDC1/ALR1	ENSG00000143355	PBDC1	YOL130W	ALR1
ENSG00000102391/PPX1	ENSG00000143363	ENSG00000102391	YHR201C	PPX1
ARMCX3/PEX19	ENSG00000143367	ARMCX3	YDL065C	PEX19
HTR2A/PUB1	ENSG00000143368	HTR2A	YNL016W	PUB1
NDFIP2/PIK1	ENSG00000143393	NDFIP2	YNL267W	PIK1
TNFSF13B/NCA2	ENSG00000143398	TNFSF13B	YPR155C	NCA2
MLNR/HEM12	ENSG00000143412	MLNR	YDR047W	HEM12
CAB39L/STR3	ENSG00000143416	CAB39L	YGL184C	STR3
KLF5/GSH1	ENSG00000143418	KLF5	YJL101C	GSH1
STK24/IGO2	ENSG00000143420	STK24	YHR132W-A	IGO2
ACP5/VBA4	ENSG00000143469	ACP5	YDR119W	VBA4
DNAJC3/TMA64	ENSG00000143486	DNAJC3	YDR117C	TMA64
UGGT2/SET5	ENSG00000143499	UGGT2	YHR207C	SET5
ARHGEF7/HAA1	ENSG00000143514	ARHGEF7	YPR008W	HAA1
FGF9/FYV7	ENSG00000143549	FGF9	YLR068W	FYV7
SGCG/ZRT1	ENSG00000143570	SGCG	YGL255W	ZRT1
PARP4/NTH1	ENSG00000143575	PARP4	YDR001C	NTH1
SUPT20H/RPC17	ENSG00000143578	SUPT20H	YJL011C	RPC17
MRPS31/CYT2	ENSG00000143621	MRPS31	YKL087C	CYT2
KPNA3/YCL047C	ENSG00000143641	KPNA3	YCL047C	YCL047C
FLT1/RSA4	ENSG00000143669	FLT1	YCR072C	RSA4
RGCC/LTP1	ENSG00000143727	RGCC	YPR073C	LTP1
VWA8/ARF1	ENSG00000143761	VWA8	YDL192W	ARF1
DGKH/MRPS5	ENSG00000143799	DGKH	YBR251W	MRPS5
KATNAL1/GRX5	ENSG00000143801	KATNAL1	YPL059W	GRX5
INTS6/ERG24	ENSG00000143815	INTS6	YNL280C	ERG24
TSC22D1/YPS3	ENSG00000143839	TSC22D1	YLR121C	YPS3
CLN5/YML083C	ENSG00000143842	CLN5	YML083C	YML083C
OLFM4/YNL024C	ENSG00000143878	OLFM4	YNL024C	YNL024C
MSLN/RRP9	ENSG00000143924	MSLN	YPR137W	RRP9
TRADD/ASM4	ENSG00000143933	TRADD	YDL088C	ASM4
HSF4/UBI4	ENSG00000143947	HSF4	YLL039C	UBI4
CORO1A/CIA1	ENSG00000144021	CORO1A	YDR267C	CIA1
MAPK3/BRR2	ENSG00000144028	MAPK3	YER172C	BRR2
PHKB/MAK3	ENSG00000144035	PHKB	YPR051W	MAK3
NUTF2/MEI4	ENSG00000144061	NUTF2	YER044C-A	MEI4
NUP93/TVP18	ENSG00000144063	NUP93	YMR071C	TVP18
CENPT/THR4	ENSG00000144115	CENPT	YCR053W	THR4
TSNAXIP1/DIG2	ENSG00000144283	TSNAXIP1	YDR480W	DIG2
NFAT5/OSW5	ENSG00000144366	NFAT5	YMR148W	OSW5
N4BP1/YPT52	ENSG00000144566	N4BP1	YKR014C	YPT52
CBLN1/FCP1	ENSG00000144579	CBLN1	YMR277W	FCP1
ARL2BP/CAF40	ENSG00000144580	ARL2BP	YNL288W	CAF40
ZNF423/YDL119C	ENSG00000144659	ZNF423	YDL119C	YDL119C
CCL22/RPL32	ENSG00000144713	CCL22	YBL092W	RPL32
CCL17/SHQ1	ENSG00000144736	CCL17	YIL104C	SHQ1
CTCF/UBA3	ENSG00000144744	CTCF	YPR066W	UBA3
ACD/SLK19	ENSG00000144821	ACD	YOR195W	SLK19
POLR2C/ATG3	ENSG00000144848	POLR2C	YNR007C	ATG3
PARD6A/SRP102	ENSG00000144867	PARD6A	YKL154W	SRP102
ZNF821/RAD14	ENSG00000145012	ZNF821	YMR201C	RAD14
MMP15/SRO7	ENSG00000145087	MMP15	YPR032W	SRO7
USB1/GCD6	ENSG00000145191	USB1	YDR211W	GCD6
CCDC113/CRS5	ENSG00000145287	CCDC113	YOR031W	CRS5
NME3/KIN3	ENSG00000145349	NME3	YAR018C	KIN3
PSMD7/SWI6	ENSG00000145362	PSMD7	YLR182W	SWI6
VAC14/CLN2	ENSG00000145386	VAC14	YPL256C	CLN2
TANGO6/YPR172W	ENSG00000145391	TANGO6	YPR172W	YPR172W
COG4/BNA1	ENSG00000145526	COG4	YJR025C	BNA1
PLA2G15/TSC13	ENSG00000145545	PLA2G15	YDL015C	TSC13
[truncated: 1,172 more rows]
