# Supplementary material for: Scope and limitations of yeast as a model organism for studying human tissue-specific pathways
Source: BMC Syst Biol. 2015 Dec 29;9:96. doi: 10.1186/s12918-015-0253-0 (PMC4696342; doi:10.1186/s12918-015-0253-0)
Supplement: Additional file 1 — Network alignments. Compressed (*.zip) file containing individual tissue-specific alignments. (ZIP 5181 Kb) [file 12918_2015_253_MOESM1_ESM.zip › alignments/Kidney_AlignGraph_edges.tsv]

First_ortholog_pair	Second_ortholog_pair
MAPK10/PGU1	GCLC/NRP1
ASB9/KSS1	PDK4/HOF1
GUCY2F/RPL3	CCDC109B/RPS20
ANGEL1/RLP7	GDE1/BRX1
CD9/ERG25	CRLF1/GPG1
ENO1/PHO23	FARP2/CTI6
MAST2/RTG1	MGST1/URA8
CD86/PRP40	MED24/RNR4
AURKC/SLF1	CSDE1/RBS1
NFKBIB/DOM34	NCAPD2/APD1
NR2E3/SLX8	CALCOCO1/ABF2
CCDC88A/PNO1	PSMC4/PWP2
MAP3K13/SFC1	POLR3B/FRK1
PRKAG2/RBD2	ZMYND11/SPS1
MARCH2/MRS4	WAS/DUO1
ASF1B/SPP1	DPEP1/SEC7
CDON/GAT2	STMN4/MAM33
ELF4/ATG18	RNF10/RHO3
AFF4/PRR1	SEC63/SEC2
HNRNPL/MAD1	SEC63/SEC2
CTNNA1/SEH1	TNFRSF1B/MTC5
DMPK/CNS1	TBPL1/SNF1
ASF1B/SPP1	IKZF2/REX2
IL11/LSM4	MYOM2/PUF4
IGFALS/SEC8	FBXO42/TCB2
GGA1/LEE1	METTL1/CIT2
CDK6/ADA2	SKIV2L2/STE12
GIT1/TAF4	DCUN1D1/MSL1
NOP56/SLX5	TRIT1/KIP1
CTNNA1/SEH1	ENSG00000043822/URA2
UIMC1/URN1	ENSG00000043822/URA2
MYL12A/TUP1	TPR/CIN5
CDKN1B/APC2	EPN3/IRC19
PSME4/RPL6B	RCN1/RPL6A
TNFAIP1/NOP7	RCN1/RPL6A
PRPF40B/DBP2	RCN1/RPL6A
NCOA7/RPS11A	RCN1/RPL6A
MEGF8/YSC84	ALX4/ERT1
ITGA6/BUD27	AKR7A2/PKH3
ROGDI/MCK1	PUM2/ERP2
TNNC2/TOA2	ENSG00000056345/CUS2
OGG1/VPS54	SERPINB3/GRS1
SPOCK2/SWE1	PITHD1/CDC28
MRVI1/SSN2	NDC1/AIM33
PHGDH/LCP5	UNKL/YOR114W
ASF1B/SPP1	PSD/SUT1
TRO/MXR1	MRPS35/GPH1
MYF6/RPN1	GPBP1/AHA1
CDK16/DEF1	CASP8/ATP12
PGR/SMT3	NGFR/GAL11
COL1A1/HEK2	NGFR/GAL11
IGFALS/SEC8	MEF2BNB-MEF2B/LYS9
RASGRF2/CHS1	GLP2R/RIO1
PDZD4/SOH1	TBC1D1/ATG17
MGST2/RAD6	NEO1/BRE1
RAPGEF4/TIM22	TRAM1/UTP15
CACTIN/FAP7	ROGDI/MCK1
NUP188/YNR065C	NUCKS1/COQ9
IGFALS/SEC8	CECR5/HAT2
ARHGAP10/GSP1	FGF10/YRB30
ASF1B/SPP1	ZXDC/MUK1
LY86/RPL40A	PRKACA/RVS161
ACADL/YLR072W	LNX1/DPB11
GCA/HMRA1	SREBF1/RPG1
NOP56/SLX5	AFF4/PRR1
ASF1B/SPP1	FCGR2B/YOL098C
ASF1B/SPP1	PICALM/SRO9
ACAT1/LDB16	TSG101/VPS21
ABHD14A-ACY1/GET3	TACR2/GEF1
SSH1/EBP2	ACTR6/PRP43
VWF/PRP8	ACTR6/PRP43
BYSL/IRC15	ADD2/SSB1
RAI1/YDR391C	MAP2K7/SPR1
ERO1LB/CBC2	CTTNBP2/NRD1
AUP1/CKB2	GTF3C1/HOG1
HLF/STH1	ITGA8/SPT15
CBY1/TAT1	UBE2K/ERP4
ASF1B/SPP1	TP73/CKB1
MPG/YHL044W	STX7/YDR415C
GSS/HHF2	RAB21/ARP7
TPTEP1/DED81	KIAA0020/PTK1
GRB14/SSA1	CPOX/YOP1
TFPI2/RPT5	DUSP12/DPS1
PQBP1/RPL7B	SMARCD3/KRR1
NCOA7/RPS11A	SMARCD3/KRR1
TRPC4AP/RPC31	XPO1/STB6
NPM3/KIP3	DOPEY1/YEL023C
ERO1LB/CBC2	TNPO1/HSH49
ARHGEF17/RPL38	ZNF8/SSF1
TCERG1/MAK21	ZNF8/SSF1
ETHE1/ORC3	PPIE/ROD1
NIN/NPL3	UIMC1/URN1
GRWD1/SNT309	UIMC1/URN1
LIPA/HSP82	DZANK1/YPT7
TFPI2/RPT5	SI/RPA135
VWF/PRP8	RAB11FIP3/SQT1
LIM2/ATG1	PLEKHG2/PHO4
GLRX3/BIM1	SCFD1/SPC110
REG1A/SNX4	PHGDH/LCP5
SPOCK2/SWE1	CRAT/ELF1
HMGCR/GLC7	CARD10/NSA1
ASB2/IRA1	HIRA/RAS2
APEX1/FLX1	ENSG00000100357/RFC4
MAPK10/PGU1	KCTD17/NOP53
CLK4/SWI5	MMP9/BIO5
MYF5/PYC1	USP14/SML1
MED13/KAR3	MID1/VIK1
NCOA7/RPS11A	GATA1/RPS11B
MRPL2/RPS17B	EEA1/RPL11B
MAPK10/PGU1	SYTL4/GIC2
MCM3/LSM2	HTR2A/PUB1
TMCO6/RPC82	SUPT20H/RPC17
ASF1B/SPP1	RASL12/HEM2
SGK3/MDE1	BMF/RPP1
EIF1B/SDA1	STMN2/DUG2
FRK/RPS31	NFKBIB/DOM34
PDAP1/MF(ALPHA)2	CD79A/IPI3
ENO3/PDB1	PIK3R2/SER33
PON3/YEF3	ELL/PAF1
ARHGEF17/RPL38	GHRHR/RPL33A
FAF2/RPS23A	GHRHR/RPL33A
PIP5K1B/CUP9	BUD31/SHE1
SRSF9/RRS1	DVL1/SPB4
FXR1/ATG7	CUEDC2/VAM6
VWF/PRP8	MED13/KAR3
WFS1/ERF2	COL1A1/HEK2
MAPK10/PGU1	RCVRN/GNT1
CDKN1B/APC2	APOA4/GIS1
CCT4/AMD2	LTBR/ISU2
