# Supplementary material for: Scope and limitations of yeast as a model organism for studying human tissue-specific pathways
Source: BMC Syst Biol. 2015 Dec 29;9:96. doi: 10.1186/s12918-015-0253-0 (PMC4696342; doi:10.1186/s12918-015-0253-0)
Supplement: Additional file 1 — Network alignments. Compressed (*.zip) file containing individual tissue-specific alignments. (ZIP 5181 Kb) [file 12918_2015_253_MOESM1_ESM.zip › alignments/Prostate_AlignGraph_nodes.tsv]

ID	Human_EnsemblGeneID	Human_Symbol	Yeast_EnsemblGeneID	Yeast_Symbol
TSPAN6/DPM1	ENSG00000000419	TSPAN6	YPR183W	DPM1
DPM1/BEM1	ENSG00000000938	DPM1	YBR200W	BEM1
SCYL3/GSH1	ENSG00000001084	SCYL3	YJL101C	GSH1
FGR/HAP2	ENSG00000001167	FGR	YGL237C	HAP2
CFH/RAD59	ENSG00000002016	CFH	YDL059C	RAD59
GCLC/WHI5	ENSG00000002822	GCLC	YOR083W	WHI5
NFYA/CTR1	ENSG00000003147	NFYA	YPR124W	CTR1
SEMA3F/GIS4	ENSG00000003402	SEMA3F	YML006C	GIS4
CFTR/DFG5	ENSG00000003436	CFTR	YMR238W	DFG5
KRIT1/CSM4	ENSG00000004059	KRIT1	YPL200W	CSM4
RAD52/FEN1	ENSG00000004399	RAD52	YCR034W	FEN1
BAD/ADK1	ENSG00000004455	BAD	YDR226W	ADK1
CD99/GUP2	ENSG00000004468	CD99	YPL189W	GUP2
AOC1/FPR2	ENSG00000004478	AOC1	YDR519W	FPR2
HECW1/ATG1	ENSG00000004660	HECW1	YGL180W	ATG1
MAD1L1/ACP1	ENSG00000004779	MAD1L1	YKL192C	ACP1
LASP1/PKP2	ENSG00000004799	LASP1	YGL059W	PKP2
M6PR/YGR201C	ENSG00000004838	M6PR	YGR201C	YGR201C
ICA1/YDR307W	ENSG00000004866	ICA1	YDR307W	YDR307W
ALS2/CDC27	ENSG00000004897	ALS2	YBL084C	CDC27
CASP10/FCY2	ENSG00000004948	CASP10	YER056C	FCY2
CFLAR/CYC3	ENSG00000004961	CFLAR	YAL039C	CYC3
TFPI/NAM7	ENSG00000005007	TFPI	YMR080C	NAM7
RBM5/OSH3	ENSG00000005020	RBM5	YHR073W	OSH3
MTMR7/DNL4	ENSG00000005156	MTMR7	YOR005C	DNL4
ARF5/ERV15	ENSG00000005189	ARF5	YBR210W	ERV15
POLDIP2/AGA1	ENSG00000005243	POLDIP2	YNR044W	AGA1
PLXND1/PST2	ENSG00000005302	PLXND1	YDR032C	PST2
AK2/BDF2	ENSG00000005339	AK2	YDL070W	BDF2
CD38/SIA1	ENSG00000005421	CD38	YOR137C	SIA1
FKBP4/MDL1	ENSG00000005471	FKBP4	YLR188W	MDL1
KDM1A/LOC1	ENSG00000005700	KDM1A	YFR001W	LOC1
CAMKK1/COQ4	ENSG00000005884	CAMKK1	YDR204W	COQ4
RECQL/YDR352W	ENSG00000005893	RECQL	YDR352W	YDR352W
HSPB6/PGC1	ENSG00000006007	HSPB6	YPL206C	PGC1
ARHGAP33/APL1	ENSG00000006125	ARHGAP33	YJR005W	APL1
NDUFAB1/ADH7	ENSG00000006194	NDUFAB1	YCR105W	ADH7
PDK4/GRX6	ENSG00000006468	PDK4	YDL010W	GRX6
ZMYND10/LCB5	ENSG00000006530	ZMYND10	YLR260W	LCB5
ST7/YMR010W	ENSG00000006704	ST7	YMR010W	YMR010W
CDC27/VPS41	ENSG00000006715	CDC27	YDR080W	VPS41
SLC4A1/TRZ1	ENSG00000006744	SLC4A1	YKR079C	TRZ1
CALCR/CMK2	ENSG00000007047	CALCR	YOL016C	CMK2
HCCS/PAC1	ENSG00000007168	HCCS	YOR269W	PAC1
DVL2/MET10	ENSG00000007171	DVL2	YFR030W	MET10
UPF1/HXK2	ENSG00000007174	UPF1	YGL253W	HXK2
SKAP2/HOF1	ENSG00000007237	SKAP2	YMR032W	HOF1
SLC25A5/TRS33	ENSG00000007255	SLC25A5	YOR115C	TRS33
CCDC109B/GPI1	ENSG00000007541	CCDC109B	YGR216C	GPI1
HOXA11/FRE7	ENSG00000007952	HOXA11	YOL152W	FRE7
POLR2J/UTR1	ENSG00000008130	POLR2J	YJR049C	UTR1
DHX33/DTR1	ENSG00000008282	DHX33	YBR180W	DTR1
MEOX1/CNL1	ENSG00000008294	MEOX1	YDR357C	CNL1
LIG3/YBR138C	ENSG00000008441	LIG3	YBR138C	YBR138C
RPAP3/PHO3	ENSG00000008710	RPAP3	YBR092C	PHO3
ENSG00000005189/RPS20	ENSG00000008988	ENSG00000005189	YHL015W	RPS20
CIAPIN1/YBL055C	ENSG00000009335	CIAPIN1	YBL055C	YBL055C
FAM214B/POL3	ENSG00000009413	FAM214B	YDL102W	POL3
COPZ2/VTA1	ENSG00000009844	COPZ2	YLR181C	VTA1
PRKAR2B/VID30	ENSG00000010017	PRKAR2B	YGL227W	VID30
MSL3/MSC7	ENSG00000010030	MSL3	YHR039C	MSC7
CREBBP/SEE1	ENSG00000010165	CREBBP	YIL064W	SEE1
BZRAP1/COR1	ENSG00000010256	BZRAP1	YBL045C	COR1
MPO/YCS4	ENSG00000010292	MPO	YLR272C	YCS4
PON1/NUD1	ENSG00000010322	PON1	YOR373W	NUD1
GCFC2/TPK1	ENSG00000010810	GCFC2	YJL164C	TPK1
ABCB4/NDD1	ENSG00000010818	ABCB4	YOR372C	NDD1
SOX8/ELA1	ENSG00000011007	SOX8	YNL230C	ELA1
IBTK/YNK1	ENSG00000011052	IBTK	YKL067W	YNK1
MYCBP2/ICT1	ENSG00000011198	MYCBP2	YLR099C	ICT1
FBXL3/UTP18	ENSG00000011260	FBXL3	YJL069C	UTP18
ITGAL/NAB2	ENSG00000011275	ITGAL	YGL122C	NAB2
PDK2/STT4	ENSG00000011405	PDK2	YLR305C	STT4
ITGA3/GYP1	ENSG00000011454	ITGA3	YOR070C	GYP1
LAMP2/PPH21	ENSG00000011485	LAMP2	YDL134C	PPH21
GGNBP2/RAD10	ENSG00000012061	GGNBP2	YML095C	RAD10
ITGA2B/NUP57	ENSG00000012822	ITGA2B	YGR119C	NUP57
GDE1/IRS4	ENSG00000013016	GDE1	YKR019C	IRS4
C19orf60/RPT3	ENSG00000013275	C19orf60	YDR394W	RPT3
CRLF1/RET1	ENSG00000013503	CRLF1	YOR207C	RET1
MAP3K14/NGL2	ENSG00000013523	MAP3K14	YMR285C	NGL2
ABCC8/ITT1	ENSG00000013561	ABCC8	YML068W	ITT1
CCL18/PMT6	ENSG00000014216	CCL18	YGR199W	PMT6
CCL3/MDH3	ENSG00000014641	CCL3	YDL078C	MDH3
SYNRG/MMT1	ENSG00000014824	SYNRG	YMR177W	MMT1
CACNG3/BRX1	ENSG00000015171	CACNG3	YOL077C	BRX1
TMEM132A/LAS17	ENSG00000015285	TMEM132A	YOR181W	LAS17
AP2B1/GPG1	ENSG00000015413	AP2B1	YGL121C	GPG1
TAC1/MPP6	ENSG00000015479	TAC1	YNR024W	MPP6
ZNF263/BPL1	ENSG00000015592	ZNF263	YDL141W	BPL1
CX3CL1/MCM21	ENSG00000016402	CX3CL1	YDR318W	MCM21
SPATA20/HPF1	ENSG00000016490	SPATA20	YOL155C	HPF1
CACNA1G/PMR1	ENSG00000017260	CACNA1G	YGL167C	PMR1
TNFRSF12A/LRG1	ENSG00000017797	TNFRSF12A	YDL240W	LRG1
MAP3K9/ENA5	ENSG00000018625	MAP3K9	YDR038C	ENA5
RALA/RGM1	ENSG00000020256	RALA	YMR182C	RGM1
BAIAP2L1/SEN1	ENSG00000021776	BAIAP2L1	YLR430W	SEN1
ETV1/CPA1	ENSG00000021826	ETV1	YOR303W	CPA1
AGK/DEG1	ENSG00000022267	AGK	YFL001W	DEG1
CCL26/GPM2	ENSG00000022556	CCL26	YDL021W	GPM2
FARP2/MAG2	ENSG00000022840	FARP2	YLR427W	MAG2
USH1C/PFA4	ENSG00000023041	USH1C	YOL003C	PFA4
DBF4/HEM1	ENSG00000023330	DBF4	YDR232W	HEM1
TBXA2R/GRX2	ENSG00000023572	TBXA2R	YDR513W	GRX2
IFRD1/ERB1	ENSG00000023734	IFRD1	YMR049C	ERB1
GTF2IRD1/YMR206W	ENSG00000023902	GTF2IRD1	YMR206W	YMR206W
PAF1/YDL124W	ENSG00000023909	PAF1	YDL124W	YDL124W
VPS41/UBR1	ENSG00000024048	VPS41	YGR184C	UBR1
ARHGAP44/GTR2	ENSG00000025039	ARHGAP44	YGR163W	GTR2
ELAC2/HSF1	ENSG00000025156	ELAC2	YGL073W	HSF1
SCIN/FAF1	ENSG00000025293	SCIN	YIL019W	FAF1
MYH13/GAL80	ENSG00000025434	MYH13	YML051W	GAL80
ADIPOR2/TAH1	ENSG00000025772	ADIPOR2	YCR060W	TAH1
UPP2/APJ1	ENSG00000025796	UPP2	YNL077W	APJ1
MARK4/SRP1	ENSG00000025800	MARK4	YNL189W	SRP1
PAFAH1B1/KEL1	ENSG00000026025	PAFAH1B1	YHR158C	KEL1
NOS2/RAD3	ENSG00000026036	NOS2	YER171W	RAD3
DNAH9/YCR023C	ENSG00000026103	DNAH9	YCR023C	YCR023C
GAS7/YBR096W	ENSG00000026508	GAS7	YBR096W	YBR096W
TRAPPC6A/OCT1	ENSG00000027001	TRAPPC6A	YKL134C	OCT1
MATK/BUB1	ENSG00000027075	MATK	YGR188C	BUB1
CD79B/PEX25	ENSG00000028203	CD79B	YPL112C	PEX25
SCN4A/VPS5	ENSG00000028528	SCN4A	YOR069W	VPS5
PAX6/MTF1	ENSG00000029639	PAX6	YMR228W	MTF1
RHBDF1/SES1	ENSG00000031698	RHBDF1	YDR023W	SES1
LUC7L/WTM2	ENSG00000032389	LUC7L	YOR229W	WTM2
BAIAP3/TFC4	ENSG00000032742	BAIAP3	YGR047C	TFC4
PIGQ/ARB1	ENSG00000033050	PIGQ	YER036C	ARB1
TEAD3/VPH1	ENSG00000033627	TEAD3	YOR270C	VPH1
SELE/NFI1	ENSG00000033800	SELE	YOR156C	NFI1
DNAJC11/CYK3	ENSG00000035115	DNAJC11	YDL117W	CYK3
MYLIP/SEC6	ENSG00000035403	MYLIP	YIL068C	SEC6
NOX1/ADE12	ENSG00000035687	NOX1	YNL220W	ADE12
E2F2/RFC1	ENSG00000035928	E2F2	YOR217W	RFC1
PSMB1/RTT101	ENSG00000036257	PSMB1	YJL047C	RTT101
SYN1/SUL2	ENSG00000036448	SYN1	YLR092W	SUL2
JARID2/UBP5	ENSG00000036672	JARID2	YER144C	UBP5
CAMK1G/MDS3	ENSG00000037637	CAMK1G	YGL197W	MDS3
CDK11A/MRI1	ENSG00000037757	CDK11A	YPR118W	MRI1
NADK/TRM8	ENSG00000037897	NADK	YDL201W	TRM8
TFAP2B/YNL193W	ENSG00000038382	TFAP2B	YNL193W	YNL193W
CYTH3/YLR413W	ENSG00000038427	CYTH3	YLR413W	YLR413W
ADAM22/MTR4	ENSG00000039123	ADAM22	YJL050W	MTR4
SYPL1/TCO89	ENSG00000039319	SYPL1	YPL180W	TCO89
SPAG9/GDE1	ENSG00000039560	SPAG9	YPL110C	GDE1
CELSR3/PRE9	ENSG00000041357	CELSR3	YGR135W	PRE9
MGST1/YGL242C	ENSG00000041515	MGST1	YGL242C	YGL242C
CRY1/LSG1	ENSG00000041802	CRY1	YGL099W	LSG1
NFIX/ADP1	ENSG00000041982	NFIX	YCR011C	ADP1
MMP25/TDP1	ENSG00000042088	MMP25	YBR223C	TDP1
IL32/APS2	ENSG00000042753	IL32	YJR058C	APS2
PKD1/FHN1	ENSG00000042832	PKD1	YGR131W	FHN1
MAPK8IP2/DCN1	ENSG00000043093	MAPK8IP2	YLR128W	DCN1
MED24/RDL1	ENSG00000043143	MED24	YOR285W	RDL1
SEC62/SCM3	ENSG00000044115	SEC62	YDL139C	SCM3
RPS20/YJR030C	ENSG00000044446	RPS20	YJR030C	YJR030C
CSDE1/IML1	ENSG00000046889	CSDE1	YJR138W	IML1
UBE3C/SQT1	ENSG00000047056	UBE3C	YIR012W	SQT1
REV3L/YLR419W	ENSG00000047188	REV3L	YLR419W	YLR419W
PAX7/URA8	ENSG00000047230	PAX7	YJR103W	URA8
MASP2/VMA13	ENSG00000047249	MASP2	YPR036W	VMA13
TRAF3IP3/MLP1	ENSG00000047410	TRAF3IP3	YKR095W	MLP1
POMT2/RPO41	ENSG00000047579	POMT2	YFL036W	RPO41
VTA1/CSG2	ENSG00000047936	VTA1	YBR036C	CSG2
MLXIPL/RNR4	ENSG00000048392	MLXIPL	YGR180C	RNR4
BAZ1B/RSM10	ENSG00000048544	BAZ1B	YDR041W	RSM10
RANBP9/NTO1	ENSG00000048649	RANBP9	YPR031W	NTO1
ETV7/MRN1	ENSG00000048740	ETV7	YPL184C	MRN1
SPRTN/RBS1	ENSG00000048991	SPRTN	YDL189W	RBS1
METTL13/YKT6	ENSG00000049245	METTL13	YKL196C	YKT6
ZNF207/ENT3	ENSG00000049283	ZNF207	YJR125C	ENT3
UQCRC1/RFC4	ENSG00000049541	UQCRC1	YOL094C	RFC4
CD9/RSP5	ENSG00000049759	CD9	YER125W	RSP5
NCAPD2/WBP1	ENSG00000049860	NCAPD2	YEL002C	WBP1
IFFO1/YLR257W	ENSG00000050405	IFFO1	YLR257W	YLR257W
GIPR/KNS1	ENSG00000050748	GIPR	YLL019C	KNS1
NISCH/PER33	ENSG00000051108	NISCH	YLR064W	PER33
STAB1/RAD51	ENSG00000051180	STAB1	YER095W	RAD51
FUZ/HFM1	ENSG00000051341	FUZ	YGL251C	HFM1
PRSS3/CTF3	ENSG00000051382	PRSS3	YLR381W	CTF3
CD4/NAN1	ENSG00000051596	CD4	YPL126W	NAN1
LRRC23/BUD3	ENSG00000052126	LRRC23	YCL014W	BUD3
BTK/TAF3	ENSG00000052723	BTK	YPL011C	TAF3
HFE/RRP12	ENSG00000052749	HFE	YPL012W	RRP12
SCMH1/ERG25	ENSG00000052802	SCMH1	YGR060W	ERG25
FYN/APD1	ENSG00000052841	FYN	YBR151W	APD1
HIVEP2/SOD2	ENSG00000053254	HIVEP2	YHR008C	SOD2
TCEB3/AAD10	ENSG00000053371	TCEB3	YJR155W	AAD10
LYPLA2/MRT4	ENSG00000053372	LYPLA2	YKL009W	MRT4
NME2/USE1	ENSG00000053501	NME2	YGL098W	USE1
APBA3/YDR090C	ENSG00000053918	APBA3	YDR090C	YDR090C
MKS1/BET3	ENSG00000054116	MKS1	YKR068C	BET3
ABHD5/YFR039C	ENSG00000054654	ABHD5	YFR039C	YFR039C
KAL1/CDC53	ENSG00000055130	KAL1	YDL132W	CDC53
AKAP8L/PEX11	ENSG00000055163	AKAP8L	YOL147C	PEX11
UTP18/HSL1	ENSG00000055332	UTP18	YKL101W	HSL1
RNF216/SPP1	ENSG00000055609	RNF216	YPL138C	SPP1
TTC19/PUF3	ENSG00000055917	TTC19	YLL013C	PUF3
PTBP1/FMP10	ENSG00000055955	PTBP1	YER182W	FMP10
DPF1/YDR114C	ENSG00000056558	DPF1	YDR114C	YDR114C
SYT7/YKL070W	ENSG00000056972	SYT7	YKL070W	YKL070W
PIK3C2A/GLG2	ENSG00000056998	PIK3C2A	YJL137C	GLG2
PLAUR/GDI1	ENSG00000057608	PLAUR	YER136W	GDI1
ANLN/ATG5	ENSG00000057663	ANLN	YPL149W	ATG5
WIZ/KKQ8	ENSG00000058091	WIZ	YKL168C	KKQ8
RABGAP1/SEC61	ENSG00000058262	RABGAP1	YLR378C	SEC61
DCN/YPL236C	ENSG00000058404	DCN	YPL236C	YPL236C
PPP5C/RPC37	ENSG00000058600	PPP5C	YKR025W	RPC37
MAP4K3/DNF2	ENSG00000058668	MAP4K3	YDR093W	DNF2
ZBTB32/RIO2	ENSG00000058729	ZBTB32	YNL207W	RIO2
TYROBP/DUS3	ENSG00000059145	TYROBP	YLR401C	DUS3
GABRA3/PRO2	ENSG00000059573	GABRA3	YOR323C	PRO2
BRCA1/TRM3	ENSG00000059588	BRCA1	YDL112W	TRM3
ERCC1/XDJ1	ENSG00000059769	ERCC1	YLR090W	XDJ1
CD22/PSR2	ENSG00000060069	CD22	YLR019W	PSR2
SEMA3B/IRC19	ENSG00000060237	SEMA3B	YLL033W	IRC19
MBTPS2/CDC13	ENSG00000060558	MBTPS2	YDL220C	CDC13
LTF/FMP37	ENSG00000060762	LTF	YGL080W	FMP37
NR1H4/POT1	ENSG00000060971	NR1H4	YIL160C	POT1
ALOX5/SDH4	ENSG00000061794	ALOX5	YDR178W	SDH4
CALCOCO1/NIT2	ENSG00000062038	CALCOCO1	YJL126W	NIT2
UBR7/AIF1	ENSG00000062096	UBR7	YNR074C	AIF1
MAP4K5/RSN1	ENSG00000062598	MAP4K5	YMR266W	RSN1
EHD3/REV3	ENSG00000062822	EHD3	YPL167C	REV3
PSMC4/RPL18B	ENSG00000063177	PSMC4	YNL301C	RPL18B
CLDN11/NOP4	ENSG00000063244	CLDN11	YPL043W	NOP4
MVP/YIL165C	ENSG00000063438	MVP	YIL165C	YIL165C
NUB1/GLO2	ENSG00000063854	NUB1	YDR272W	GLO2
CLK1/YAF9	ENSG00000063978	CLK1	YNL107W	YAF9
ENSG00000013455/TAF2	ENSG00000064313	ENSG00000013455	YCR042C	TAF2
POLR3B/YPK1	ENSG00000064393	POLR3B	YKL126W	YPK1
ANGEL1/MTR10	ENSG00000064419	ANGEL1	YOR160W	MTR10
RNF14/SWI6	ENSG00000064490	RNF14	YLR182W	SWI6
DDX11/YLR271W	ENSG00000064607	DDX11	YLR271W	YLR271W
CD6/YBR235W	ENSG00000064651	CD6	YBR235W	YBR235W
TACC3/PRY2	ENSG00000064655	TACC3	YKR013W	PRY2
UFL1/YIG1	ENSG00000064666	UFL1	YPL201C	YIG1
POLA2/TIF2	ENSG00000064703	POLA2	YJL138C	TIF2
CAPN1/MLH2	ENSG00000064933	CAPN1	YLR035C	MLH2
ACPP/HMO1	ENSG00000064961	ACPP	YDR174W	HMO1
MDH1/APL5	ENSG00000065000	MDH1	YPL195W	APL5
SLC30A9/NTG2	ENSG00000065057	SLC30A9	YOL043C	NTG2
MTMR11/GPA1	ENSG00000065135	MTMR11	YHR005C	GPA1
CCDC88C/PSE1	ENSG00000065150	CCDC88C	YMR308C	PSE1
YAF2/CAR2	ENSG00000065154	YAF2	YLR438W	CAR2
ZMYND11/PWP2	ENSG00000065183	ZMYND11	YCR057C	PWP2
WAS/YFR035C	ENSG00000065243	WAS	YFR035C	YFR035C
DPEP1/LAC1	ENSG00000065308	DPEP1	YKL008C	LAC1
BID/EFT1	ENSG00000065357	BID	YOR133W	EFT1
MATR3/SLM5	ENSG00000065427	MATR3	YCR024C	SLM5
RGPD5/MPD1	ENSG00000065485	RGPD5	YOR288C	MPD1
STMN4/YGR250C	ENSG00000065526	STMN4	YGR250C	YGR250C
NUDCD3/KIN82	ENSG00000065534	NUDCD3	YCR091W	KIN82
ISL1/RLP7	ENSG00000065559	ISL1	YNL002C	RLP7
IL20RA/ISR1	ENSG00000065613	IL20RA	YPR106W	ISR1
CLCA1/ARK1	ENSG00000065675	CLCA1	YNL020C	ARK1
ATP2C1/HAT2	ENSG00000065717	ATP2C1	YEL056W	HAT2
SRCIN1/VAC7	ENSG00000065809	SRCIN1	YNL054W	VAC7
IGF1/MAE1	ENSG00000065833	IGF1	YKL029C	MAE1
RALBP1/GYL1	ENSG00000065882	RALBP1	YMR192W	GYL1
RUFY3/YPL245W	ENSG00000065883	RUFY3	YPL245W	YPL245W
CNTN1/NHX1	ENSG00000065923	CNTN1	YDR456W	NHX1
WWTR1/FHL1	ENSG00000065970	WWTR1	YPR104C	FHL1
AGPS/PDE2	ENSG00000065989	AGPS	YOR360C	PDE2
ATP1A2/RTS1	ENSG00000066027	ATP1A2	YOR014W	RTS1
TTC27/SNF12	ENSG00000066117	TTC27	YNR023W	SNF12
MARCO/HAP5	ENSG00000066136	MARCO	YOR358W	HAP5
SYT13/SNX41	ENSG00000066294	SYT13	YDR425W	SNX41
SNAI2/HEM2	ENSG00000066382	SNAI2	YGL040C	HEM2
CD74/FOB1	ENSG00000066422	CD74	YDR110W	FOB1
HGF/ENT1	ENSG00000066427	HGF	YDL161W	ENT1
ZRANB1/BFR1	ENSG00000066455	ZRANB1	YOR198C	BFR1
NCDN/SAT4	ENSG00000066468	NCDN	YCR008W	SAT4
ZFP64/DUO1	ENSG00000066629	ZFP64	YGL061C	DUO1
MNAT1/SEC7	ENSG00000066777	MNAT1	YDR170C	SEC7
SAMD4A/HEM15	ENSG00000066926	SAMD4A	YOR176W	HEM15
RUNX3/RGD2	ENSG00000066933	RUNX3	YFL047W	RGD2
MRE11A/TIF1	ENSG00000067048	MRE11A	YKR059W	TIF1
PLEKHB1/MAM33	ENSG00000067113	PLEKHB1	YIL070C	MAM33
SERPINB1/ILM1	ENSG00000067167	SERPINB1	YJR118C	ILM1
SPAST/GIS2	ENSG00000067182	SPAST	YNL255C	GIS2
ENSG00000021602/CDC19	ENSG00000067225	ENSG00000021602	YAL038W	CDC19
NRXN3/FCF2	ENSG00000067334	NRXN3	YLR051C	FCF2
AQR/NUP100	ENSG00000067445	AQR	YKL068W	NUP100
CPS1/RHO1	ENSG00000067560	CPS1	YPR165W	RHO1
C8B/TCB3	ENSG00000067715	C8B	YML072C	TCB3
FHL1/PKP1	ENSG00000067992	FHL1	YIL042C	PKP1
RTFDC1/HOS3	ENSG00000068024	RTFDC1	YPL116W	HOS3
GABRA1/YPS5	ENSG00000068078	GABRA1	YGL259W	YPS5
NLRP2/PHO4	ENSG00000068323	NLRP2	YFR034C	PHO4
RNF10/GYP7	ENSG00000068354	RNF10	YDL234C	GYP7
ZDHHC6/SPP2	ENSG00000068394	ZDHHC6	YOR148C	SPP2
RNH1/MRM2	ENSG00000068438	RNH1	YGL136C	MRM2
NDUFS1/RPO31	ENSG00000068654	NDUFS1	YOR116C	RPO31
RB1CC1/KCS1	ENSG00000068745	RB1CC1	YDR017C	KCS1
ERP44/TOA1	ENSG00000068781	ERP44	YOR194C	TOA1
ALAS1/KRE28	ENSG00000068793	ALAS1	YDR532C	KRE28
BIRC3/SIR2	ENSG00000068903	BIRC3	YDL042C	SIR2
AKAP11/YOS9	ENSG00000068912	AKAP11	YDR057W	YOS9
GLRX2/MUC1	ENSG00000069248	GLRX2	YIR019C	MUC1
SNAPC1/VPS35	ENSG00000069329	SNAPC1	YJL154C	VPS35
STRAP/YDJ1	ENSG00000069345	STRAP	YNL064C	YDJ1
ABCC2/NFT1	ENSG00000069431	ABCC2	YKR103W	NFT1
DEF6/BIT61	ENSG00000069667	DEF6	YJL058C	BIT61
PLEKHO1/CDD1	ENSG00000069764	PLEKHO1	YLR245C	CDD1
GCLM/REF2	ENSG00000069849	GCLM	YDR195W	REF2
UBR2/HUL5	ENSG00000069869	UBR2	YGL141W	HUL5
EHD2/ENP2	ENSG00000069966	EHD2	YGR145W	ENP2
RRAGD/UFD1	ENSG00000070010	RRAGD	YGR048W	UFD1
HSF2/IKI3	ENSG00000070061	HSF2	YLR384C	IKI3
PHF20/SSP120	ENSG00000070081	PHF20	YLR250W	SSP120
NR1H3/PFY1	ENSG00000070087	NR1H3	YOR122C	PFY1
NCAPH2/UIP3	ENSG00000070159	NCAPH2	YAR027W	UIP3
TOMM34/NIC96	ENSG00000070182	TOMM34	YFR002W	NIC96
SEC63/AIM38	ENSG00000070423	SEC63	YNR018W	AIM38
KPNA6/CBF1	ENSG00000070444	KPNA6	YJR060W	CBF1
VIM/POL4	ENSG00000070501	VIM	YCR014C	POL4
RTEL1-TNFRSF6B/HSV2	ENSG00000070540	RTEL1-TNFRSF6B	YGR223C	HSV2
FAS/ASN1	ENSG00000070669	FAS	YPR145W	ASN1
CD44/KAR2	ENSG00000070718	CD44	YJL034W	KAR2
KCNG1/YAT2	ENSG00000070748	KCNG1	YER024W	YAT2
SLAMF7/MUD2	ENSG00000070756	SLAMF7	YKL074C	MUD2
MIPEP/RPA190	ENSG00000070761	MIPEP	YOR341W	RPA190
PRKCH/CKA1	ENSG00000070770	PRKCH	YIL035C	CKA1
INSRR/GCD1	ENSG00000070785	INSRR	YOR260W	GCD1
IFNGR1/RHO4	ENSG00000070831	IFNGR1	YKR055W	RHO4
SH2D2A/PUT4	ENSG00000070915	SH2D2A	YOR348C	PUT4
TNFRSF1B/PMA1	ENSG00000070961	TNFRSF1B	YGL008C	PMA1
VEZT/GSH2	ENSG00000071051	VEZT	YOL049W	GSH2
POU2F2/AIP1	ENSG00000071127	POU2F2	YMR092C	AIP1
SNX1/YKL023W	ENSG00000071205	SNX1	YKL023W	YKL023W
TBPL1/YNG2	ENSG00000071243	TBPL1	YHR090C	YNG2
ARNTL2/BUD23	ENSG00000071462	ARNTL2	YCR047C	BUD23
BCLAF1/HRD3	ENSG00000071537	BCLAF1	YLR207W	HRD3
ANK1/MSP1	ENSG00000071539	ANK1	YGR028W	MSP1
TFB1M/ULS1	ENSG00000071794	TFB1M	YOR191W	ULS1
RABEP1/TSR4	ENSG00000071994	RABEP1	YOL022C	TSR4
HMGB3/TPK2	ENSG00000072062	HMGB3	YPL203W	TPK2
NUP160/YBL107C	ENSG00000072110	NUP160	YBL107C	YBL107C
BAK1/VPS70	ENSG00000072133	BAK1	YJR126C	VPS70
MUSK/YAP1801	ENSG00000072134	MUSK	YHR161C	YAP1801
IKZF2/SIW14	ENSG00000072135	IKZF2	YNL032W	SIW14
GRN/TRE1	ENSG00000072274	GRN	YPL176C	TRE1
ARHGAP31/SVF1	ENSG00000072364	ARHGAP31	YDR346C	SVF1
NR2E3/PEX4	ENSG00000072401	NR2E3	YGR133W	PEX4
CENPQ/GUK1	ENSG00000072415	CENPQ	YDR454C	GUK1
SARS/SMC1	ENSG00000072501	SARS	YFL008W	SMC1
RANBP3/IMG1	ENSG00000072609	RANBP3	YCR046C	IMG1
ARID4A/DBP1	ENSG00000072682	ARID4A	YPL119C	DBP1
TSSC1/CDC4	ENSG00000072803	TSSC1	YFL009W	CDC4
ENSG00000032514/YSP1	ENSG00000072818	ENSG00000032514	YHR155W	YSP1
IFT88/DAL1	ENSG00000072832	IFT88	YIR027C	DAL1
ZCCHC8/DER1	ENSG00000072849	ZCCHC8	YBR201W	DER1
ABCF2/BNI4	ENSG00000072864	ABCF2	YNL233W	BNI4
LRRC7/FIG4	ENSG00000072958	LRRC7	YNL325C	FIG4
UBA6/SEC2	ENSG00000073009	UBA6	YNL272C	SEC2
GAB2/MCM2	ENSG00000073111	GAB2	YBL023C	MCM2
ATP6V0A1/SRO77	ENSG00000073350	ATP6V0A1	YBL106C	SRO77
PIAS1/ECM5	ENSG00000073614	PIAS1	YMR176W	ECM5
SLC4A7/STE6	ENSG00000073734	SLC4A7	YKL209C	STE6
APBA2/YAP1802	ENSG00000073921	APBA2	YGR241C	YAP1802
UHRF1/SEC18	ENSG00000073969	UHRF1	YBR080C	SEC18
MAP2K3/LST8	ENSG00000074266	MAP2K3	YNL006W	LST8
TMSB10/ENA1	ENSG00000074370	TMSB10	YDR040C	ENA1
RNF19A/YJU3	ENSG00000074416	RNF19A	YKL094W	YJU3
PEX3/NPR1	ENSG00000074590	PEX3	YNL183C	NPR1
GABARAPL2/YDL206W	ENSG00000074621	GABARAPL2	YDL206W	YDL206W
MYOC/CUP1-2	ENSG00000074660	MYOC	YHR055C	CUP1-2
SH3YL1/SBA1	ENSG00000074696	SH3YL1	YKL117W	SBA1
VCL/OPY1	ENSG00000074706	VCL	YBR129C	OPY1
DAPK2/DOC1	ENSG00000074755	DAPK2	YGL240W	DOC1
NSMAF/ENO2	ENSG00000074800	NSMAF	YHR174W	ENO2
ADSS/SLN1	ENSG00000074964	ADSS	YIL147C	SLN1
STAP1/TIF4632	ENSG00000075151	STAP1	YGL049C	TIF4632
TIMP2/RRB1	ENSG00000075188	TIMP2	YMR131C	RRB1
RFC1/CTT1	ENSG00000075223	RFC1	YGR088W	CTT1
CUL3/ERG10	ENSG00000075239	CUL3	YPL028W	ERG10
MYOM2/YNL095C	ENSG00000075292	MYOM2	YNL095C	YNL095C
OTC/KCC4	ENSG00000075413	OTC	YCL024W	KCC4
USP2/TAO3	ENSG00000075539	USP2	YIL129C	TAO3
CASR/ARP9	ENSG00000075624	CASR	YMR033W	ARP9
TUBG2/SPO14	ENSG00000075651	TUBG2	YKR031C	SPO14
RPL26L1/YNL046W	ENSG00000075711	RPL26L1	YNL046W	YNL046W
FLT4/VPS21	ENSG00000075785	FLT4	YOR089C	VPS21
NSUN2/SYF1	ENSG00000075856	NSUN2	YDR416W	SYF1
FBXO42/BEM2	ENSG00000075884	FBXO42	YER155C	BEM2
MRI1/RRP42	ENSG00000075914	MRI1	YDL111C	RRP42
METTL1/MCM4	ENSG00000076003	METTL1	YPR019W	MCM4
HOXC8/REX2	ENSG00000076043	HOXC8	YLR059C	REX2
AGA/YIL077C	ENSG00000076053	AGA	YIL077C	YIL077C
ENSG00000038102/MLH1	ENSG00000076242	ENSG00000038102	YMR167W	MLH1
PI4K2B/UNG1	ENSG00000076248	PI4K2B	YML021C	UNG1
MAT2B/CPA2	ENSG00000076555	MAT2B	YJR109C	CPA2
TLL1/YAL064C-A	ENSG00000076662	TLL1	YAL064C-A	YAL064C-A
EDC4/MON1	ENSG00000076685	EDC4	YGL124C	MON1
TRIO/YIP1	ENSG00000076716	TRIO	YGR172C	YIP1
VCAN/CLF1	ENSG00000076924	VCAN	YLR117C	CLF1
MSR1/ROM1	ENSG00000076928	MSR1	YGR070W	ROM1
CDH1/VPS45	ENSG00000076944	CDH1	YGL095C	VPS45
SKIV2L2/NRK1	ENSG00000077009	SKIV2L2	YNL129W	NRK1
DNAH5/COS12	ENSG00000077063	DNAH5	YGL263W	COS12
ZFYVE16/TOP2	ENSG00000077097	ZFYVE16	YNL088W	TOP2
C6/SKP2	ENSG00000077235	C6	YNL311C	SKP2
RAI14/YTP1	ENSG00000077238	RAI14	YNL237W	YTP1
SOX30/UBP1	ENSG00000077254	SOX30	YDL122W	UBP1
PNKP/MSL1	ENSG00000077312	PNKP	YIR009W	MSL1
SPDL1/SKI6	ENSG00000077348	SPDL1	YGR195W	SKI6
STAU2/HST3	ENSG00000077463	STAU2	YOR025W	HST3
RTN4R/CUR1	ENSG00000077522	RTN4R	YPR158W	CUR1
PHF23/CAP2	ENSG00000077549	PHF23	YIL034C	CAP2
CDH10/UBC6	ENSG00000077721	CDH10	YER100W	UBC6
INPP4A/IRE1	ENSG00000077782	INPP4A	YHR079C	IRE1
RAB27B/PDX3	ENSG00000077800	RAB27B	YBR035C	PDX3
PSMA4/RAD34	ENSG00000077809	PSMA4	YDR314C	RAD34
MYO16/SIZ1	ENSG00000078043	MYO16	YDR409W	SIZ1
LSG1/PTK2	ENSG00000078061	LSG1	YJR059W	PTK2
PARP3/DUR1,2	ENSG00000078070	PARP3	YBR208C	DUR1,2
TNC/YTA7	ENSG00000078114	TNC	YGR270W	YTA7
TDP1/UBC1	ENSG00000078140	TDP1	YDR177W	UBC1
MED17/VPS34	ENSG00000078142	MED17	YLR240W	VPS34
CAPG/INP51	ENSG00000078269	CAPG	YIL002C	INP51
AP2S1/FAA4	ENSG00000078304	AP2S1	YMR246W	FAA4
USH2A/YRA2	ENSG00000078328	USH2A	YKL214C	YRA2
ZPBP/SKI8	ENSG00000078369	ZPBP	YGL213C	SKI8
TG/SNT2	ENSG00000078403	TG	YGL131C	SNT2
ADAM28/STE23	ENSG00000078618	ADAM28	YLR389C	STE23
BARX2/POR1	ENSG00000078668	BARX2	YNL055C	POR1
DCUN1D1/CST6	ENSG00000078674	DCUN1D1	YIL036W	CST6
PHF15/MET13	ENSG00000078747	PHF15	YGL125W	MET13
ZIC2/INN1	ENSG00000078902	ZIC2	YNL152W	INN1
LCP2/STP22	ENSG00000078967	LCP2	YCL008C	STP22
TRIT1/YKU80	ENSG00000079246	TRIT1	YMR106C	YKU80
ADRB1/YHR054C	ENSG00000079277	ADRB1	YHR054C	YHR054C
ENSG00000043822/REX3	ENSG00000079313	ENSG00000043822	YLR107W	REX3
GUCA2B/SRP102	ENSG00000079332	GUCA2B	YKL154W	SRP102
CUL7/RGT2	ENSG00000079393	CUL7	YDL138W	RGT2
CTNNA1/ERG9	ENSG00000079459	CTNNA1	YHR190W	ERG9
PHKA2/PGM2	ENSG00000079739	PHKA2	YMR105C	PGM2
EPHA3/DBP3	ENSG00000079785	EPHA3	YGL078C	DBP3
HSPA5/HAL1	ENSG00000079819	HSPA5	YPR005C	HAL1
DSG2/TCB2	ENSG00000079841	DSG2	YNL087W	TCB2
GEMIN8/VAM3	ENSG00000079950	GEMIN8	YOR106W	VAM3
OFD1/BOR1	ENSG00000080493	OFD1	YNL275W	BOR1
PREX2/MOT1	ENSG00000080503	PREX2	YPL082C	MOT1
WDR37/AYR1	ENSG00000080511	WDR37	YIL124W	AYR1
YTHDC2/IRC6	ENSG00000080561	YTHDC2	YFR043C	IRC6
CTPS2/SWR1	ENSG00000080603	CTPS2	YDR334W	SWR1
ATP6V1H/PUF6	ENSG00000080608	ATP6V1H	YDR496C	PUF6
POLR2B/ECM14	ENSG00000080618	POLR2B	YHR132C	ECM14
TPR/MCM16	ENSG00000080709	TPR	YPR046W	MCM16
CP/MOT2	ENSG00000080802	CP	YER068W	MOT2
DTNBP1/HEM13	ENSG00000080819	DTNBP1	YDR044W	HEM13
XK/TFG2	ENSG00000080823	XK	YGR005C	TFG2
ARHGAP6/YMR086W	ENSG00000081026	ARHGAP6	YMR086W	YMR086W
MAP4/PCL7	ENSG00000081087	MAP4	YIL050W	PCL7
GOPC/STE12	ENSG00000081189	GOPC	YHR084W	STE12
ROS1/GUT2	ENSG00000081277	ROS1	YIL155C	GUT2
HDAC9/YKL027W	ENSG00000081307	HDAC9	YKL027W	YKL027W
RRM2B/AIR1	ENSG00000081386	RRM2B	YIL079C	AIR1
TNFRSF17/MTC1	ENSG00000081479	TNFRSF17	YJL123C	MTC1
LMO3/SSL1	ENSG00000081665	LMO3	YLR005W	SSL1
MRPS10/YVH1	ENSG00000081721	MRPS10	YIR026C	YVH1
GUCA1A/PDE1	ENSG00000081803	GUCA1A	YGL248W	PDE1
RSF1/TRI1	ENSG00000082014	RSF1	YMR233W	TRI1
VPS13D/PCL1	ENSG00000082258	VPS13D	YNL289W	PCL1
CELF2/YDL180W	ENSG00000082438	CELF2	YDL180W	YDL180W
R3HDM1/MED4	ENSG00000082512	R3HDM1	YOR174W	MED4
COL9A2/MRPL22	ENSG00000082515	COL9A2	YNL177C	MRPL22
KITLG/MAK11	ENSG00000082516	KITLG	YKL021C	MAK11
ERCC8/TMS1	ENSG00000082556	ERCC8	YDR105C	TMS1
VAMP3/YCK1	ENSG00000082701	VAMP3	YHR135C	YCK1
PER3/YLR156W	ENSG00000082781	PER3	YLR156W	YLR156W
UTS2/MPC54	ENSG00000082805	UTS2	YOR177C	MPC54
TNFRSF9/CRM1	ENSG00000082898	TNFRSF9	YGR218W	CRM1
EPN3/SAS3	ENSG00000083168	EPN3	YBL052C	SAS3
LTBP1/KAP104	ENSG00000083312	LTBP1	YBR017C	KAP104
RCN1/AI5_BETA	ENSG00000083454	RCN1	Q0075	AI5_BETA
ELN/YMR018W	ENSG00000083457	ELN	YMR018W	YMR018W
RFC2/GIP4	ENSG00000083799	RFC2	YAL031C	GIP4
ARID1B/RPS5	ENSG00000083845	ARID1B	YJR123W	RPS5
NEDD4L/APT2	ENSG00000083857	NEDD4L	YDR441C	APT2
FOXP3/SLZ1	ENSG00000083896	FOXP3	YNL196C	SLZ1
HEXB/SBP1	ENSG00000084072	HEXB	YHL034C	SBP1
JKAMP/STE24	ENSG00000084073	JKAMP	YJR117W	STE24
DKK3/TIF34	ENSG00000084623	DKK3	YMR146C	TIF34
ARHGEF5/SHE4	ENSG00000084674	ARHGEF5	YOR035C	SHE4
NFE2L3/YKR018C	ENSG00000084754	NFE2L3	YKR018C	YKR018C
LIMA1/URA2	ENSG00000084774	LIMA1	YJL130C	URA2
SLC4A8/CGR1	ENSG00000085063	SLC4A8	YGL029W	CGR1
PTGER3/SPO74	ENSG00000085276	PTGER3	YGL170C	SPO74
MAPK9/SEH1	ENSG00000085415	MAPK9	YGL100W	SEH1
COL23A1/TPP1	ENSG00000085433	COL23A1	YMR156C	TPP1
BCAR1/CTS2	ENSG00000085465	BCAR1	YDR371W	CTS2
FAM160A2/SSK2	ENSG00000085511	FAM160A2	YNR031C	SSK2
HERPUD1/YBT1	ENSG00000085563	HERPUD1	YLL048C	YBT1
HOMER3/GRE3	ENSG00000085662	HOMER3	YHR104W	GRE3
RAD51/RRN3	ENSG00000085721	RAD51	YKL125W	RRN3
POLQ/IML2	ENSG00000085831	POLQ	YJL082W	IML2
PIK3CB/END3	ENSG00000085832	PIK3CB	YNL084C	END3
ENSG00000051415/CTF19	ENSG00000085871	ENSG00000051415	YPL018W	CTF19
CYBA/SQS1	ENSG00000085872	CYBA	YNL224C	SQS1
THOC3/PTK1	ENSG00000086015	THOC3	YKL198C	PTK1
HEBP2/MDJ1	ENSG00000086061	HEBP2	YFL016C	MDJ1
PLEKHA5/FAP1	ENSG00000086102	PLEKHA5	YNL023C	FAP1
PRSS8/DIM1	ENSG00000086189	PRSS8	YPL266W	DIM1
SIKE1/MRPL24	ENSG00000086504	SIKE1	YMR193W	MRPL24
RRP12/CIN5	ENSG00000086548	RRP12	YOR028C	CIN5
MSMO1/CWC2	ENSG00000086589	MSMO1	YDL209C	CWC2
TTC17/EMP24	ENSG00000086598	TTC17	YGL200C	EMP24
ALX4/TOM1	ENSG00000086758	ALX4	YDR457W	TOM1
FOXN3/GPI10	ENSG00000086848	FOXN3	YGL142C	GPI10
AKR7A2/VPS68	ENSG00000087008	AKR7A2	YOL129W	VPS68
MRTO4/SPS19	ENSG00000087076	MRTO4	YNL202W	SPS19
USE1/SGF11	ENSG00000087152	USE1	YPL047W	SGF11
MCF2L2/ISA1	ENSG00000087206	MCF2L2	YLL027W	ISA1
NRIP2/ATP18	ENSG00000087245	NRIP2	YML081C-A	ATP18
LAMA3/YJR039W	ENSG00000087258	LAMA3	YJR039W	YJR039W
ANAPC4/TPA1	ENSG00000087263	ANAPC4	YER049W	TPA1
KCNQ1/POX1	ENSG00000087266	KCNQ1	YGL205W	POX1
TRAPPC3/CDC50	ENSG00000087274	TRAPPC3	YCR094W	CDC50
THRAP3/EST1	ENSG00000087338	THRAP3	YLR233C	EST1
PHPT1/CUS1	ENSG00000087365	PHPT1	YMR240C	CUS1
ENTPD2/ERV46	ENSG00000087502	ENTPD2	YAL042W	ERV46
ARID4B/GDS1	ENSG00000088179	ARID4B	YOR355W	GDS1
PTPRN/HAS1	ENSG00000088205	PTPRN	YMR290C	HAS1
KIF1B/RPS2	ENSG00000088247	KIF1B	YGL123W	RPS2
FOXC1/SYG1	ENSG00000088387	FOXC1	YIL047C	SYG1
SYNE2/FPR1	ENSG00000088832	SYNE2	YNL135C	FPR1
CBLN4/SHP1	ENSG00000088833	CBLN4	YBL058W	SHP1
CHRDL2/DYN2	ENSG00000088986	CHRDL2	YDR424C	DYN2
RELT/SNX4	ENSG00000089006	RELT	YJL036W	SNX4
NOP58/RPL6A	ENSG00000089009	NOP58	YML073C	RPL6A
KCNH2/AIM17	ENSG00000089041	KCNH2	YHL021C	AIM17
CUL1/APC5	ENSG00000089053	CUL1	YOR249C	APC5
CYFIP2/JEN1	ENSG00000089057	CYFIP2	YKL217W	JEN1
TAB2/REX4	ENSG00000089094	TAB2	YOL080C	REX4
EIF2AK2/GCN1	ENSG00000089154	EIF2AK2	YGL195W	GCN1
KMT2C/PXL1	ENSG00000089159	KMT2C	YKR090W	PXL1
PUM2/TFS1	ENSG00000089220	PUM2	YLR178C	TFS1
MRPL43/NCP1	ENSG00000089250	MRPL43	YHR042W	NCP1
ITIH4/TAP42	ENSG00000089289	ITIH4	YMR028W	TAP42
C4orf27/ROT2	ENSG00000089597	C4orf27	YBR229C	ROT2
ZFR/BIR1	ENSG00000089685	ZFR	YJR089W	BIR1
NPFFR2/MAK5	ENSG00000089737	NPFFR2	YBR142W	MAK5
ENSG00000056345/YMR244W	ENSG00000090006	ENSG00000056345	YMR244W	YMR244W
PHF21B/YLL056C	ENSG00000090013	PHF21B	YLL056C	YLL056C
TRAF1/SFT2	ENSG00000090020	TRAF1	YBL102W	SFT2
PCGF2/LCB2	ENSG00000090054	PCGF2	YDR062W	LCB2
IL17RB/PAP1	ENSG00000090060	IL17RB	YKR002W	PAP1
TRAF3IP2/AIM20	ENSG00000090104	TRAF3IP2	YIL158W	AIM20
GYG2/FYV10	ENSG00000090316	GYG2	YIL097W	FYV10
SERPINB3/XBP1	ENSG00000090339	SERPINB3	YIL101C	XBP1
PKP2/AMA1	ENSG00000090372	PKP2	YGR225W	AMA1
MSH4/PEX12	ENSG00000090432	MSH4	YMR026C	PEX12
F7/YNR064C	ENSG00000090487	F7	YNR064C	YNR064C
GDI2/MPS2	ENSG00000090565	GDI2	YGL075C	MPS2
PRDM1/ALA1	ENSG00000090861	PRDM1	YOR335C	ALA1
ATG5/SEC3	ENSG00000090989	ATG5	YER008C	SEC3
PITHD1/LPD1	ENSG00000091140	PITHD1	YFL018C	LPD1
MTA3/TRS65	ENSG00000091409	MTA3	YGR166W	TRS65
USP13/CTL1	ENSG00000091436	USP13	YMR180C	CTL1
LAMC2/FUM1	ENSG00000091483	LAMC2	YPL262W	FUM1
CDK14/SKT5	ENSG00000091490	CDK14	YBL061C	SKT5
SEC61A1/ECM30	ENSG00000091536	SEC61A1	YLR436C	ECM30
PPP1R12A/JNM1	ENSG00000092054	PPP1R12A	YMR294W	JNM1
RASGRF1/BAP2	ENSG00000092068	RASGRF1	YBR068C	BAP2
CAMK2B/SLY1	ENSG00000092108	CAMK2B	YDR189W	SLY1
CROCC/RSM24	ENSG00000092200	CROCC	YDR175C	RSM24
POLR3E/SPT16	ENSG00000092201	POLR3E	YGL207W	SPT16
ATP2B4/ERT1	ENSG00000092208	ATP2B4	YBR239C	ERT1
ZC3H11A/ADE16	ENSG00000092421	ZC3H11A	YLR028C	ADE16
RIOK2/SOF1	ENSG00000092470	RIOK2	YLL011W	SOF1
NDC1/SPO20	ENSG00000092531	NDC1	YMR017W	SPO20
FLYWCH1/GOR1	ENSG00000092621	FLYWCH1	YNL274C	GOR1
UNKL/MLC2	ENSG00000092841	UNKL	YPR188C	MLC2
ALDH18A1/HMF1	ENSG00000092847	ALDH18A1	YER057C	HMF1
TARBP1/AFT2	ENSG00000093010	TARBP1	YPL202C	AFT2
MXD1/RSM22	ENSG00000093167	MXD1	YKL155C	RSM22
CDK17/ETP1	ENSG00000094631	CDK17	YHL010C	ETP1
DNAJC25/FUR1	ENSG00000094841	DNAJC25	YHR128W	FUR1
PSD/SLP1	ENSG00000094975	PSD	YOR154W	SLP1
CTDP1/MSH6	ENSG00000095002	CTDP1	YDR097C	MSH6
YBX3/DYS1	ENSG00000095059	YBX3	YHR068W	DYS1
WNK1/RET2	ENSG00000095139	WNK1	YFR051C	RET2
CCAR1/VAC8	ENSG00000095261	CCAR1	YEL013W	VAC8
OGFR/MSS51	ENSG00000095303	OGFR	YLR203C	MSS51
GNA15/CAT2	ENSG00000095321	GNA15	YML042W	CAT2
CREB3L3/VMA7	ENSG00000095539	CREB3L3	YGR020C	VMA7
PTPRU/ISW1	ENSG00000095564	PTPRU	YBR245C	ISW1
SNRNP40/EXO84	ENSG00000095637	SNRNP40	YBR102C	EXO84
COL11A1/MET4	ENSG00000095787	COL11A1	YNL103W	MET4
MPC1/HSP150	ENSG00000095794	MPC1	YJL159W	HSP150
ACAA1/YBL081W	ENSG00000095951	ACAA1	YBL081W	YBL081W
BCAT1/SGV1	ENSG00000096063	BCAT1	YPR161C	SGV1
HDAC7/CEF1	ENSG00000096401	HDAC7	YMR213W	CEF1
LZTS1/ILV1	ENSG00000096433	LZTS1	YER086W	ILV1
SPAG4/NUF2	ENSG00000096696	SPAG4	YOL069W	NUF2
NCKAP1/HST2	ENSG00000096717	NCKAP1	YPL015C	HST2
MRPS35/HRR25	ENSG00000097007	MRPS35	YPL204W	HRR25
GUCY1B3/CDC7	ENSG00000097046	GUCY1B3	YDL017W	CDC7
SFSWAP/YSP3	ENSG00000099139	SFSWAP	YOR003W	YSP3
TNK2/ERP2	ENSG00000099203	TNK2	YAL007C	ERP2
CDH3/MGR1	ENSG00000099204	CDH3	YCL044C	MGR1
ARSF/NRG2	ENSG00000099326	ARSF	YBR066C	NRG2
GPBP1/FRE8	ENSG00000099331	GPBP1	YLR047C	FRE8
CS/RPN12	ENSG00000099341	CS	YFR052W	RPN12
LTK/SET2	ENSG00000099381	LTK	YJL168C	SET2
MRPS24/NSE3	ENSG00000099399	MRPS24	YDR288W	NSE3
ELMO2/CUS2	ENSG00000099622	ELMO2	YNL286W	CUS2
WAPAL/ATP16	ENSG00000099624	WAPAL	YDL004W	ATP16
APPBP2/GBP2	ENSG00000099783	APPBP2	YCL011C	GBP2
POLD1/CDC34	ENSG00000099804	POLD1	YDR054C	CDC34
SEZ6/RPB5	ENSG00000099817	SEZ6	YBR154C	RPB5
EIF4B/GPD2	ENSG00000099875	EIF4B	YOL059W	GPD2
GLTSCR1/YRB1	ENSG00000099901	GLTSCR1	YDR002W	YRB1
RPL18/GRS1	ENSG00000099917	RPL18	YBR121C	GRS1
ISOC2/RGC1	ENSG00000099940	ISOC2	YPR115W	RGC1
U2AF2/SHO1	ENSG00000099942	U2AF2	YER118C	SHO1
EPN1/YNL181W	ENSG00000099958	EPN1	YNL181W	YNL181W
MED29/RPA34	ENSG00000099968	MED29	YJL148W	RPA34
AHRR/PRP21	ENSG00000099995	AHRR	YJL203W	PRP21
GSC2/SMD1	ENSG00000100028	GSC2	YGR074W	SMD1
GPC1/NOP7	ENSG00000100029	GPC1	YGR103W	NOP7
ADCK1/KSS1	ENSG00000100030	ADCK1	YGR040W	KSS1
HAGH/PTC3	ENSG00000100034	HAGH	YBL056W	PTC3
RNF4/CTP1	ENSG00000100075	RNF4	YBR291C	CTP1
CASP8/GGA1	ENSG00000100083	CASP8	YDR358W	GGA1
ASUN/HIR2	ENSG00000100084	ASUN	YOR038C	HIR2
DLX3/STP3	ENSG00000100105	DLX3	YLR375W	STP3
SPA17/SPC105	ENSG00000100106	SPA17	YGL093W	SPC105
WISP2/SPP382	ENSG00000100109	WISP2	YLR424W	SPP382
NGFR/NHP2	ENSG00000100138	NGFR	YDL208W	NHP2
CDON/RPO26	ENSG00000100142	CDON	YPR187W	RPO26
TAF2/YLR462W	ENSG00000100151	TAF2	YLR462W	YLR462W
HIPK2/DBP7	ENSG00000100201	HIPK2	YKR024C	DBP7
TNPO3/DMC1	ENSG00000100206	TNPO3	YER179W	DMC1
MEF2BNB-MEF2B/BOP3	ENSG00000100207	MEF2BNB-MEF2B	YNL042W	BOP3
RFXANK/BNA6	ENSG00000100219	RFXANK	YFR047C	BNA6
LPAR2/AIM33	ENSG00000100225	LPAR2	YML087C	AIM33
CTSA/YOR114W	ENSG00000100227	CTSA	YOR114W	YOR114W
SUGP2/SAP190	ENSG00000100239	SUGP2	YKR028W	SAP190
SLC12A2/CSH1	ENSG00000100242	SLC12A2	YBR161W	CSH1
SNX24/PGA3	ENSG00000100243	SNX24	YML125C	PGA3
EYA2/BOI2	ENSG00000100266	EYA2	YER114C	BOI2
CNN2/APL2	ENSG00000100280	CNN2	YKL135C	APL2
SNCAIP/SUT1	ENSG00000100284	SNCAIP	YGL162W	SUT1
DDX20/HMX1	ENSG00000100292	DDX20	YLR205C	HMX1
BTBD1/YJR011C	ENSG00000100296	BTBD1	YJR011C	YJR011C
BCAS1/MCM5	ENSG00000100297	BCAS1	YLR274W	MCM5
POU1F1/PET54	ENSG00000100320	POU1F1	YGR222W	PET54
PMS1/PNO1	ENSG00000100324	PMS1	YOR145C	PNO1
HMG20B/RGT1	ENSG00000100325	HMG20B	YKL038W	RGT1
CALCRL/MYO3	ENSG00000100345	CALCRL	YKL129C	MYO3
TAF11/HPT1	ENSG00000100353	TAF11	YDR399W	HPT1
ANKS1A/PDR17	ENSG00000100359	ANKS1A	YNL264C	PDR17
AP3D1/NPA3	ENSG00000100360	AP3D1	YJR072C	NPA3
ZNF76/YLR224W	ENSG00000100365	ZNF76	YLR224W	YLR224W
SLC9A3R2/YOL162W	ENSG00000100373	SLC9A3R2	YOL162W	YOL162W
NTHL1/HSP12	ENSG00000100380	NTHL1	YFL014W	HSP12
GNAI3/HRT1	ENSG00000100387	GNAI3	YOL133W	HRT1
IPO5/GCN5	ENSG00000100393	IPO5	YGR252W	GCN5
OAT/RNA1	ENSG00000100401	OAT	YMR235C	RNA1
WDR3/APA2	ENSG00000100403	WDR3	YDR530C	APA2
PKN2/RPC25	ENSG00000100413	PKN2	YKL144C	RPC25
WDR18/FPR3	ENSG00000100442	WDR18	YML074C	FPR3
TRAM2/PAU15	ENSG00000100448	TRAM2	YIR041W	PAU15
NTN1/TIF3	ENSG00000100461	NTN1	YPR163C	TIF3
GLP2R/VMA6	ENSG00000100462	GLP2R	YLR447C	VMA6
MCM10/DPB2	ENSG00000100479	MCM10	YPR175W	DPB2
DGKA/GPH1	ENSG00000100504	DGKA	YPR160W	GPH1
ERBB3/RAD27	ENSG00000100526	ERBB3	YKL113C	RAD27
ROPN1/VMA8	ENSG00000100554	ROPN1	YEL051W	VMA8
KARS/GPI15	ENSG00000100564	KARS	YNL038W	GPI15
PDIA5/PRE10	ENSG00000100567	PDIA5	YOR362C	PRE10
NDUFB4/VTI1	ENSG00000100568	NDUFB4	YMR197C	VTI1
SPEN/AHA1	ENSG00000100591	SPEN	YDR214W	AHA1
MYLK/BNR1	ENSG00000100592	MYLK	YIL159W	BNR1
MAP2K4/LCB1	ENSG00000100596	MAP2K4	YMR296C	LCB1
SNAP91/RRT6	ENSG00000100605	SNAP91	YGL146C	RRT6
SLK/PTC2	ENSG00000100614	SLK	YER089C	PTC2
COL17A1/YIL001W	ENSG00000100628	COL17A1	YIL001W	YIL001W
SEC61A2/PIN4	ENSG00000100650	SEC61A2	YBL051C	PIN4
PRKCQ/TIF5	ENSG00000100664	PRKCQ	YPR041W	TIF5
TLE2/FAL1	ENSG00000100697	TLE2	YDR021W	FAL1
ASB1/ADE3	ENSG00000100714	ASB1	YGR204W	ADE3
FAM107B/YAP1	ENSG00000100722	FAM107B	YML007W	YAP1
ME1/RPT2	ENSG00000100764	ME1	YDL007W	RPT2
TBC1D1/CLA4	ENSG00000100784	TBC1D1	YNL298W	CLA4
CDK13/PRE1	ENSG00000100804	CDK13	YER012W	PRE1
MTHFD2/YHR080C	ENSG00000100814	MTHFD2	YHR080C	YHR080C
SLC9A7/YHR202W	ENSG00000100852	SLC9A7	YHR202W	YHR202W
FOXJ2/SRP54	ENSG00000100883	FOXJ2	YPR088C	SRP54
YBX1/RAD5	ENSG00000100888	YBX1	YLR032W	RAD5
PDE4A/SCL1	ENSG00000100902	PDE4A	YGL011C	SCL1
PPP2R5A/MGA2	ENSG00000100906	PPP2R5A	YIR033W	MGA2
CTNNA2/PCM1	ENSG00000100908	CTNNA2	YEL058W	PCM1
ELAVL1/YHR035W	ENSG00000100934	ELAVL1	YHR035W	YHR035W
TIE1/LEA1	ENSG00000100949	TIE1	YPL213W	LEA1
SMARCD1/ART5	ENSG00000100979	SMARCD1	YGR068C	ART5
KDM4A/AIM9	ENSG00000100994	KDM4A	YER080W	AIM9
NFYC/PSF1	ENSG00000101003	NFYC	YDR013W	PSF1
SLC9A3/CIK1	ENSG00000101004	SLC9A3	YMR198W	CIK1
NGEF/CBP3	ENSG00000101019	NGEF	YPL215W	CBP3
ASPM/DIA1	ENSG00000101049	ASPM	YMR316W	DIA1
CD84/PET9	ENSG00000101084	CD84	YBL030C	PET9
ELOVL1/CDC15	ENSG00000101109	ELOVL1	YAR019C	CDC15
SPI1/GIM3	ENSG00000101132	SPI1	YNL153C	GIM3
ZNRD1/LYS9	ENSG00000101144	ZNRD1	YNR050C	LYS9
MPPED2/GLE2	ENSG00000101146	MPPED2	YER107C	GLE2
ZBTB11/BIO2	ENSG00000101150	ZBTB11	YGR286C	BIO2
ATXN3/PRP6	ENSG00000101161	ATXN3	YBR055C	PRP6
GOLGA5/PRE6	ENSG00000101182	GOLGA5	YOL038W	PRE6
FGFR2/EAF7	ENSG00000101189	FGFR2	YNL136W	EAF7
EML1/IOC2	ENSG00000101191	EML1	YLR095C	IOC2
ARFGEF1/GID8	ENSG00000101193	ARFGEF1	YMR135C	GID8
MTFR1/GCS1	ENSG00000101199	MTFR1	YDL226C	GCS1
STAG3/TEF2	ENSG00000101210	STAG3	YBR118W	TEF2
FECH/YCH1	ENSG00000101224	FECH	YGR203W	YCH1
MYO9A/YFL066C	ENSG00000101246	MYO9A	YFL066C	YFL066C
DDX3Y/FRK1	ENSG00000101266	DDX3Y	YPL141C	FRK1
PFKP/SEC23	ENSG00000101310	PFKP	YPR181C	SEC23
SP100/CYB2	ENSG00000101323	SP100	YML054C	CYB2
KLF6/LIA1	ENSG00000101335	KLF6	YJR070C	LIA1
PPAP2A/PRK1	ENSG00000101336	PPAP2A	YIL095W	PRK1
NEO1/SKM1	ENSG00000101349	NEO1	YOL113W	SKM1
TRAM1/KIP3	ENSG00000101350	TRAM1	YGL216W	KIP3
PHKA1/IDH1	ENSG00000101365	PHKA1	YNL037C	IDH1
TNFRSF1A/MIR1	ENSG00000101367	TNFRSF1A	YJR077C	MIR1
CACNB1/GAS2	ENSG00000101384	CACNB1	YLR343W	GAS2
EVI5/TTI1	ENSG00000101407	EVI5	YKL033W	TTI1
PKM/ARP5	ENSG00000101442	PKM	YNL059C	ARP5
DHX29/SAH1	ENSG00000101444	DHX29	YER043C	SAH1
DNTTIP2/YPL034W	ENSG00000101474	DNTTIP2	YPL034W	YPL034W
TP53BP1/UBP6	ENSG00000101557	TP53BP1	YFR010W	UBP6
TRO/YMR196W	ENSG00000101605	TRO	YMR196W	YMR196W
RRP15/ABD1	ENSG00000101654	RRP15	YBR236C	ABD1
RHOA/UBX5	ENSG00000101745	RHOA	YDR330W	UBX5
DHX8/MBP1	ENSG00000101752	DHX8	YDL056W	MBP1
PRKCZ/RIO1	ENSG00000101782	PRKCZ	YOR119C	RIO1
SYT1/PTI1	ENSG00000101811	SYT1	YGR156W	PTI1
IDH3G/NAS6	ENSG00000101843	IDH3G	YGR232W	NAS6
ROGDI/UTP7	ENSG00000101849	ROGDI	YER082C	UTP7
PDZD4/MRS1	ENSG00000101871	PDZD4	YIR021W	MRS1
ROCK1/ALG13	ENSG00000101901	ROCK1	YGL047W	ALG13
CBFB/PRS3	ENSG00000101911	CBFB	YHL011C	PRS3
PDK3/YOR289W	ENSG00000101935	PDK3	YOR289W	YOR289W
HYAL2/SET3	ENSG00000101945	HYAL2	YKR029C	SET3
HDAC4/YOR342C	ENSG00000101972	HDAC4	YOR342C	YOR342C
RASSF1/YBL036C	ENSG00000101981	RASSF1	YBL036C	YBL036C
FGFR3/PXA1	ENSG00000101986	FGFR3	YPL147W	PXA1
IFI35/CPT1	ENSG00000102007	IFI35	YNL130C	CPT1
COASY/SAC6	ENSG00000102024	COASY	YDR129C	SAC6
MEF2A/ARD1	ENSG00000102030	MEF2A	YHR013C	ARD1
OTUD5/MPH1	ENSG00000102038	OTUD5	YIR002C	MPH1
TFE3/YMR1	ENSG00000102043	TFE3	YJR110W	YMR1
TBC1D25/UME1	ENSG00000102054	TBC1D25	YPL139C	UME1
ACSL4/SMF1	ENSG00000102096	ACSL4	YOL122C	SMF1
INPP5A/TAZ1	ENSG00000102125	INPP5A	YPR140W	TAZ1
GPKOW/PGK1	ENSG00000102144	GPKOW	YCR012W	PGK1
GRIPAP1/GAT1	ENSG00000102145	GRIPAP1	YFL021W	GAT1
FTSJ1/MDY2	ENSG00000102178	FTSJ1	YOL111C	MDY2
POLR1A/ATG17	ENSG00000102189	POLR1A	YLR423C	ATG17
LAPTM4A/PKH1	ENSG00000102225	LAPTM4A	YDR490C	PKH1
IP6K2/UBP12	ENSG00000102226	IP6K2	YJL197W	UBP12
STON1-GTF2A1L/PAB1	ENSG00000102241	STON1-GTF2A1L	YER165W	PAB1
SRBD1/ALE1	ENSG00000102312	SRBD1	YOR175C	ALE1
CYFIP1/KTR1	ENSG00000102385	CYFIP1	YOR099W	KTR1
RASGRP2/YPL225W	ENSG00000102390	RASGRP2	YPL225W	YPL225W
PSME4/CTR86	ENSG00000102401	PSME4	YCR054C	CTR86
IFT80/RIM101	ENSG00000102554	IFT80	YHL027W	RIM101
SIRT2/IKS1	ENSG00000102572	SIRT2	YJL057C	IKS1
ERLEC1/CDC1	ENSG00000102575	ERLEC1	YDR182W	CDC1
PPP2R5B/SEC63	ENSG00000102580	PPP2R5B	YOR254C	SEC63
PYGM/YJL118W	ENSG00000102595	PYGM	YJL118W	YJL118W
PITX1/FUS2	ENSG00000102606	PITX1	YMR232W	FUS2
TRPC7/SRV2	ENSG00000102755	TRPC7	YNL138W	SRV2
NUP133/CIT3	ENSG00000102786	NUP133	YPR001W	CIT3
NUCKS1/KSP1	ENSG00000102882	NUCKS1	YHR082C	KSP1
VPS35/PPQ1	ENSG00000102893	VPS35	YPL179W	PPQ1
DNAJA2/NTF2	ENSG00000102898	DNAJA2	YER009W	NTF2
BCL3/ACE2	ENSG00000102935	BCL3	YLR131C	ACE2
KCNAB2/STP1	ENSG00000102974	KCNAB2	YDR463W	STP1
ABCC9/RPN8	ENSG00000103035	ABCC9	YOR261C	RPN8
GAL/LRO1	ENSG00000103066	GAL	YNR008W	LRO1
CLEC2D/VMR1	ENSG00000103222	CLEC2D	YHL035C	VMR1
RORA/MUP1	ENSG00000103257	RORA	YGR055W	MUP1
DRD4/NBP35	ENSG00000103274	DRD4	YGL091C	NBP35
TGFBR3/UBC9	ENSG00000103275	TGFBR3	YDL064W	UBC9
KIAA1107/EXG1	ENSG00000103319	KIAA1107	YLR300W	EXG1
PLA2G10/SUP35	ENSG00000103342	PLA2G10	YDR172W	SUP35
ATP1B3/RSM19	ENSG00000103363	ATP1B3	YNR037C	RSM19
NEDD4/JJJ1	ENSG00000103423	NEDD4	YNL227C	JJJ1
PIGB/PEP5	ENSG00000103429	PIGB	YMR231W	PEP5
MAPK6/RPL36A	ENSG00000103479	MAPK6	YMR194W	RPL36A
GNB5/SFP1	ENSG00000103495	GNB5	YLR403W	SFP1
RAB27A/SSO1	ENSG00000103496	RAB27A	YPL232W	SSO1
CECR5/TAE1	ENSG00000103510	CECR5	YBR261C	TAE1
UFD1L/AI4	ENSG00000103546	UFD1L	Q0065	AI4
LRP6/SPB1	ENSG00000103549	LRP6	YCL054W	SPB1
GUCY2C/UTP15	ENSG00000103647	GUCY2C	YMR093W	UTP15
SCT/BCK1	ENSG00000103653	SCT	YJL095W	BCK1
PHRF1/ATS1	ENSG00000103657	PHRF1	YAL020C	ATS1
IKBKAP/YKR023W	ENSG00000103671	IKBKAP	YKR023W	YKR023W
NUCB2/YPT11	ENSG00000103769	NUCB2	YNL304W	YPT11
PFN2/RBA50	ENSG00000103932	PFN2	YDR527W	RBA50
PTPN3/STB2	ENSG00000103942	PTPN3	YMR053C	STB2
SPTB/YBR259W	ENSG00000103966	SPTB	YBR259W	YBR259W
DAPP1/MXR1	ENSG00000104064	DAPP1	YER042W	MXR1
FGF10/HSP10	ENSG00000104067	FGF10	YOR020C	HSP10
SMG6/HCR1	ENSG00000104131	SMG6	YLR192C	HCR1
EXOC5/PEP3	ENSG00000104142	EXOC5	YLR148W	PEP3
CLTCL1/BRF1	ENSG00000104221	CLTCL1	YGR246C	BRF1
FSTL3/YSH1	ENSG00000104299	FSTL3	YLR277C	YSH1
DGCR2/MCK1	ENSG00000104312	DGCR2	YNL307C	MCK1
RNF126/YNL190W	ENSG00000104313	RNF126	YNL190W	YNL190W
MNT/AIM31	ENSG00000104320	MNT	YML030W	AIM31
ZXDC/HOG1	ENSG00000104365	ZXDC	YLR113W	HOG1
POLB/SOH1	ENSG00000104368	POLB	YGL127C	SOH1
WIPI1/YPT32	ENSG00000104388	WIPI1	YGL210W	YPT32
ASNS/GNA1	ENSG00000104408	ASNS	YFL017C	GNA1
AP3M2/EMC2	ENSG00000104412	AP3M2	YJR088C	EMC2
CNGB1/UBS1	ENSG00000104415	CNGB1	YBR165W	UBS1
ST6GALNAC2/DAL80	ENSG00000104447	ST6GALNAC2	YKR034W	DAL80
CHAT/DAL81	ENSG00000104490	CHAT	YIR023W	DAL81
PABPC1/EFB1	ENSG00000104529	PABPC1	YAL003W	EFB1
TESK2/PSA1	ENSG00000104549	TESK2	YDL055C	PSA1
C16orf80/TMT1	ENSG00000104611	C16orf80	YER175C	TMT1
CSNK2A2/BCH2	ENSG00000104613	CSNK2A2	YKR027W	BCH2
PTPN21/VPS55	ENSG00000104660	PTPN21	YJR044C	VPS55
EIF2B3/NDE1	ENSG00000104687	EIF2B3	YMR145C	NDE1
CAMK2A/OST3	ENSG00000104723	CAMK2A	YOR085W	OST3
TCOF1/YCL012C	ENSG00000104805	TCOF1	YCL012C	YCL012C
CDC42/GSY2	ENSG00000104812	CDC42	YLR258W	GSY2
OSBPL3/ECI1	ENSG00000104823	OSBPL3	YLR284C	ECI1
EPHA8/TUB2	ENSG00000104833	EPHA8	YFL037W	TUB2
SLC12A3/DIA4	ENSG00000104835	SLC12A3	YHR011W	DIA4
RAD18/SNP1	ENSG00000104852	RAD18	YIL061C	SNP1
ATP2B1/YER184C	ENSG00000104863	ATP2B1	YER184C	YER184C
NCK2/PIH1	ENSG00000104872	NCK2	YHR034C	PIH1
MAP4K4/PRP11	ENSG00000104897	MAP4K4	YDL043C	PRP11
RPL31/TRM1	ENSG00000104907	RPL31	YDR120C	TRM1
WDR1/PMI40	ENSG00000104938	WDR1	YER003C	PMI40
SNX13/YJU2	ENSG00000104957	SNX13	YKL095W	YJU2
ARHGAP10/RPL6B	ENSG00000104960	ARHGAP10	YLR448W	RPL6B
RPS6KA2/CNS1	ENSG00000104969	RPS6KA2	YBR155W	CNS1
ING3/TIM44	ENSG00000104980	ING3	YIL022W	TIM44
WBSCR22/CCA1	ENSG00000105011	WBSCR22	YER168C	CCA1
SEL1L/MAS1	ENSG00000105088	SEL1L	YLR163C	MAS1
TRIP13/CRH1	ENSG00000105127	TRIP13	YGR189C	CRH1
ATP6AP1/POP4	ENSG00000105171	ATP6AP1	YBR257W	POP4
TCF3/MUK1	ENSG00000105186	TCF3	YPL070W	MUK1
TRIB2/TIM50	ENSG00000105197	TRIB2	YPL063W	TIM50
DAZAP1/NOP1	ENSG00000105202	DAZAP1	YDL014W	NOP1
MBD3/PGI1	ENSG00000105220	MBD3	YBR196C	PGI1
PRLH/YPK3	ENSG00000105221	PRLH	YBR028C	YPK3
HLTF/GFD2	ENSG00000105229	HLTF	YCL036W	GFD2
CPSF1/ALF1	ENSG00000105254	CPSF1	YNL148C	ALF1
CDH19/FCJ1	ENSG00000105281	CDH19	YKR016W	FCJ1
PDCD2/PRO1	ENSG00000105323	PDCD2	YDR300C	PRO1
PRKACA/CDH1	ENSG00000105325	PRKACA	YGL003C	CDH1
LPHN1/GFA1	ENSG00000105355	LPHN1	YKL104C	GFA1
ACTN1/RSC3	ENSG00000105369	ACTN1	YDR303C	RSC3
RPS6KA6/QDR1	ENSG00000105370	RPS6KA6	YIL120W	QDR1
EPN2/NOP53	ENSG00000105373	EPN2	YPL146C	NOP53
PTPN18/CIR1	ENSG00000105379	PTPN18	YGR207C	CIR1
LIMS2/AVT7	ENSG00000105388	LIMS2	YIL088C	AVT7
LNX1/MKK1	ENSG00000105397	LNX1	YOR231W	MKK1
TFRC/CDC37	ENSG00000105401	TFRC	YDR168W	CDC37
SREBF1/SEC17	ENSG00000105402	SREBF1	YBL050W	SEC17
TRPC5/YIP3	ENSG00000105404	TRPC5	YNL044W	YIP3
AFF4/PMA2	ENSG00000105409	AFF4	YPL036W	PMA2
UBE2D1/ERD2	ENSG00000105438	UBE2D1	YBL040C	ERD2
MPP5/SYT1	ENSG00000105443	MPP5	YPR095C	SYT1
SMC1A/CDC9	ENSG00000105486	SMC1A	YDL164C	CDC9
HSD17B10/PLB3	ENSG00000105499	HSD17B10	YOL011W	PLB3
MARK2/TPD3	ENSG00000105568	MARK2	YAL016W	TPD3
HMMR/CTK3	ENSG00000105576	HMMR	YML112W	CTK3
CHFR/CCC1	ENSG00000105607	CHFR	YLR220W	CCC1
TRHDE/NRG1	ENSG00000105610	TRHDE	YDR043C	NRG1
P4HA2/PRP31	ENSG00000105618	P4HA2	YGR091W	PRP31
FCGR2B/PRM7	ENSG00000105662	FCGR2B	YDL039C	PRM7
NFATC3/SEC28	ENSG00000105669	NFATC3	YIL076W	SEC28
ACADVL/DBP8	ENSG00000105671	ACADVL	YHR169W	DBP8
FBXW11/SFG1	ENSG00000105676	FBXW11	YOR315W	SFG1
ACAP1/YRB30	ENSG00000105698	ACAP1	YGL164C	YRB30
CRMP1/CPR7	ENSG00000105701	CRMP1	YJR032W	CPR7
DERL2/FMP48	ENSG00000105723	DERL2	YGR052W	FMP48
NDE1/SPF1	ENSG00000105726	NDE1	YEL031W	SPF1
MRVI1/SPC1	ENSG00000105737	MRVI1	YJR010C-A	SPC1
AP1M1/GLO4	ENSG00000105755	AP1M1	YOR040W	GLO4
PVR/ZUO1	ENSG00000105821	PVR	YGR285C	ZUO1
IKBKG/BET1	ENSG00000105829	IKBKG	YIL004C	BET1
XRCC1/DET1	ENSG00000105852	XRCC1	YDR051C	DET1
SCARB1/LCD1	ENSG00000105854	SCARB1	YDR499W	LCD1
MCM2/YKL069W	ENSG00000105855	MCM2	YKL069W	YKL069W
TP63/ZIM17	ENSG00000105866	TP63	YNL310C	ZIM17
LLGL2/WTM1	ENSG00000105875	LLGL2	YOR230W	WTM1
NLE1/STV1	ENSG00000105929	NLE1	YMR054W	STV1
SDHA/YGR066C	ENSG00000105939	SDHA	YGR066C	YGR066C
SMARCE1/KGD1	ENSG00000105953	SMARCE1	YIL125W	KGD1
KDM5A/YHR131C	ENSG00000105974	KDM5A	YHR131C	YHR131C
ADAM11/YPR091C	ENSG00000105976	ADAM11	YPR091C	YPR091C
PPP2R3A/DJP1	ENSG00000105993	PPP2R3A	YIR004W	DJP1
FERMT2/RIM1	ENSG00000106028	FERMT2	YCR028C-A	RIM1
ABCB11/ARO3	ENSG00000106052	ABCB11	YDR035W	ARO3
CD5L/YCR099C	ENSG00000106069	CD5L	YCR099C	YCR099C
PTGS2/TLG2	ENSG00000106089	PTGS2	YOL018C	TLG2
IGF2BP2/GRS2	ENSG00000106105	IGF2BP2	YPR081C	GRS2
MAP3K13/GIS3	ENSG00000106125	MAP3K13	YLR094C	GIS3
ST6GAL1/RPL20B	ENSG00000106246	ST6GAL1	YOR312C	RPL20B
VDAC1P1/PRT1	ENSG00000106263	VDAC1P1	YOR361C	PRT1
PICALM/YLR179C	ENSG00000106333	PICALM	YLR179C	YLR179C
NSF/NOP15	ENSG00000106344	NSF	YNL110C	NOP15
GLI2/IMD4	ENSG00000106348	GLI2	YML056C	IMD4
CLASP1/SPS18	ENSG00000106351	CLASP1	YNL204C	SPS18
MRPS34/LSM5	ENSG00000106355	MRPS34	YER146W	LSM5
NOTCH3/APM1	ENSG00000106367	NOTCH3	YPL259C	APM1
CLNS1A/KTR3	ENSG00000106397	CLNS1A	YBR205W	KTR3
PPP2R2C/VPS71	ENSG00000106400	PPP2R2C	YML041C	VPS71
TEAD2/OPI3	ENSG00000106404	TEAD2	YJR073C	OPI3
EED/YIL166C	ENSG00000106571	EED	YIL166C	YIL166C
CDHR2/PRE8	ENSG00000106588	CDHR2	YML092C	PRE8
SNCB/MRPL32	ENSG00000106591	SNCB	YCR003W	MRPL32
TSG101/RHB1	ENSG00000106615	TSG101	YCR027C	RHB1
ATP2A3/SDS23	ENSG00000106617	ATP2A3	YGL056C	SDS23
CA12/POL31	ENSG00000106628	CA12	YJR006W	POL31
MGLL/HSP104	ENSG00000106665	MGLL	YLL026W	HSP104
NTN4/VMA21	ENSG00000106688	NTN4	YGR105W	VMA21
BCS1L/UTP4	ENSG00000106789	BCS1L	YDR324C	UTP4
NUAK1/HRK1	ENSG00000106799	NUAK1	YOR267C	HRK1
SLC24A1/UTP21	ENSG00000106829	SLC24A1	YLR409C	UTP21
SCARF1/DFG16	ENSG00000106952	SCARF1	YOR030W	DFG16
LMAN1/OAF1	ENSG00000106991	LMAN1	YAL051W	OAF1
PTPLAD1/ADK2	ENSG00000106992	PTPLAD1	YER170W	ADK2
IPCEF1/FRQ1	ENSG00000107130	IPCEF1	YDR373W	FRQ1
ZZEF1/SCP160	ENSG00000107164	ZZEF1	YJL080C	SCP160
ENO1/PSD1	ENSG00000107186	ENO1	YNL169C	PSD1
SLC12A1/SPG4	ENSG00000107187	SLC12A1	YMR107W	SPG4
C19orf10/MBF1	ENSG00000107223	C19orf10	YOR298C-A	MBF1
ANO8/MRF1	ENSG00000107242	ANO8	YGL143C	MRF1
ARHGEF10L/SNL1	ENSG00000107262	ARHGEF10L	YIL016W	SNL1
TXK/YFH7	ENSG00000107290	TXK	YFR007W	YFH7
KCNQ2/PDR10	ENSG00000107331	KCNQ2	YOR328W	PDR10
TACR2/YNL144C	ENSG00000107341	TACR2	YNL144C	YNL144C
ACTR6/GAT2	ENSG00000107485	ACTR6	YMR136W	GAT2
TIPIN/VBA5	ENSG00000107518	TIPIN	YKR105C	VBA5
SRI/SLM3	ENSG00000107521	SRI	YDL033C	SLM3
EIF4G3/YJR154W	ENSG00000107537	EIF4G3	YJR154W	YJR154W
NUP37/PEX13	ENSG00000107554	NUP37	YLR191W	PEX13
SEMA3A/DPB11	ENSG00000107560	SEMA3A	YJL090C	DPB11
SEMA3C/PHB1	ENSG00000107566	SEMA3C	YGR132C	PHB1
ACAT1/RPG1	ENSG00000107581	ACAT1	YBR079C	RPG1
CELSR1/RRP3	ENSG00000107625	CELSR1	YHR065C	RRP3
ZNF638/PRR1	ENSG00000107643	ZNF638	YKL116C	PRR1
ADD2/YOR022C	ENSG00000107651	ADD2	YOR022C	YOR022C
FGF4/NSE4	ENSG00000107672	FGF4	YDL105W	NSE4
RASAL2/ATG26	ENSG00000107679	RASAL2	YLR189C	ATG26
MARK3/CNA1	ENSG00000107758	MARK3	YLR433C	CNA1
SLC25A3/MPM1	ENSG00000107771	SLC25A3	YJL066C	MPM1
FOSL2/YHK8	ENSG00000107779	FOSL2	YHR048W	YHK8
FRYL/PHO5	ENSG00000107789	FRYL	YBR093C	PHO5
FSCN1/GEA1	ENSG00000107862	FSCN1	YJR031C	GEA1
ACTB/BAG7	ENSG00000107863	ACTB	YOR134W	BAG7
PLD1/BCP1	ENSG00000107949	PLD1	YDR361C	BCP1
WDR62/YOL098C	ENSG00000107959	WDR62	YOL098C	YOL098C
DLG1/PSF3	ENSG00000107960	DLG1	YOL146W	PSF3
RAB7A/TRX1	ENSG00000108010	RAB7A	YLR043C	TRX1
BCAP29/NUP159	ENSG00000108021	BCAP29	YIL115C	NUP159
SART3/FRA1	ENSG00000108039	SART3	YLL029W	FRA1
ARHGAP15/SMC3	ENSG00000108055	ARHGAP15	YJL074C	SMC3
PAX2/RTS3	ENSG00000108091	PAX2	YGR161C	RTS3
EXOSC7/SSN2	ENSG00000108100	EXOSC7	YDR443C	SSN2
KIFAP3/ADH2	ENSG00000108107	KIFAP3	YMR303C	ADH2
MCM6/CAF120	ENSG00000108175	MCM6	YNL278W	CAF120
REXO2/CPR3	ENSG00000108179	REXO2	YML078W	CPR3
RBM7/HED1	ENSG00000108256	RBM7	YDR014W-A	HED1
RBMS2/ADA2	ENSG00000108264	RBMS2	YDR448W	ADA2
BAZ2A/PUP3	ENSG00000108294	BAZ2A	YER094C	PUP3
PTPN23/CWC25	ENSG00000108296	PTPN23	YNL245C	CWC25
MLH1/NHP6A	ENSG00000108312	MLH1	YPR052C	NHP6A
UNG/YNL019C	ENSG00000108342	UNG	YNL019C	YNL019C
KLHL20/RPN3	ENSG00000108344	KLHL20	YER021W	RPN3
RGS11/NOP8	ENSG00000108349	RGS11	YOL144W	NOP8
PLXNA2/CKS1	ENSG00000108375	PLXNA2	YBR135W	CKS1
SPAG5/RAD57	ENSG00000108384	SPAG5	YDR004W	RAD57
ANKRD13A/DMA1	ENSG00000108395	ANKRD13A	YHR115C	DMA1
TPD52/GPT2	ENSG00000108405	TPD52	YKR067W	GPT2
ACACB/KAP95	ENSG00000108424	ACACB	YLR347C	KAP95
TRAF4/BOS1	ENSG00000108433	TRAF4	YLR078C	BOS1
PAG1/HRQ1	ENSG00000108469	PAG1	YDR291W	HRQ1
GPATCH1/ATG4	ENSG00000108510	GPATCH1	YNL223W	ATG4
ICAM3/DMA2	ENSG00000108523	ICAM3	YNL116W	DMA2
NT5C2/DIC1	ENSG00000108528	NT5C2	YLR348C	DIC1
MCAM/VTC2	ENSG00000108551	MCAM	YFL004W	VTC2
GPC4/MRPL20	ENSG00000108557	GPC4	YKR085C	MRPL20
CAMSAP3/KRS1	ENSG00000108559	CAMSAP3	YDR037W	KRS1
RAP1GAP/SRO9	ENSG00000108561	RAP1GAP	YCL037C	SRO9
XAB2/DOP1	ENSG00000108576	XAB2	YDR141C	DOP1
ARHGEF1/GOS1	ENSG00000108587	ARHGEF1	YHL031C	GOS1
STXBP2/RBG2	ENSG00000108591	STXBP2	YGR173W	RBG2
MAP2K7/RSC6	ENSG00000108604	MAP2K7	YCR052W	RSC6
NMRK2/YML108W	ENSG00000108641	NMRK2	YML108W	YML108W
DGKD/RRP5	ENSG00000108651	DGKD	YMR229C	RRP5
CTTNBP2/SNU114	ENSG00000108654	CTTNBP2	YKL173W	SNU114
ACTL6B/GEA2	ENSG00000108669	ACTL6B	YEL022W	GEA2
RARB/RPN6	ENSG00000108671	RARB	YDL097C	RPN6
TOP2B/SPT7	ENSG00000108773	TOP2B	YBR081C	SPT7
NFKB2/YPT6	ENSG00000108774	NFKB2	YLR262C	YPT6
PPP1R12B/INO4	ENSG00000108788	PPP1R12B	YOL108C	INO4
DNAJC10/PIN3	ENSG00000108798	DNAJC10	YPR154W	PIN3
GTF3C1/MAM1	ENSG00000108799	GTF3C1	YER106W	MAM1
IL4R/MRP7	ENSG00000108826	IL4R	YNL005C	MRP7
USP33/HOS2	ENSG00000108840	USP33	YGL194C	HOS2
PAK3/LUC7	ENSG00000108848	PAK3	YDL087C	LUC7
DCX/CHS2	ENSG00000108854	DCX	YBR038W	CHS2
SNRPA/MSG5	ENSG00000108861	SNRPA	YNL053W	MSG5
SPAG6/FAA2	ENSG00000108946	SPAG6	YER015W	FAA2
EXOSC5/LOT5	ENSG00000108953	EXOSC5	YKL183W	LOT5
DYNC1I2/YPL162C	ENSG00000108984	DYNC1I2	YPL162C	YPL162C
APBB1IP/KTI12	ENSG00000109046	APBB1IP	YKL110C	KTI12
LRCH4/YIR042C	ENSG00000109065	LRCH4	YIR042C	YIR042C
FAM76B/SPT6	ENSG00000109111	FAM76B	YGR116W	SPT6
SIRT6/DEP1	ENSG00000109118	SIRT6	YAL013W	DEP1
TYR/POM33	ENSG00000109133	TYR	YLL023C	POM33
POLD3/AVO2	ENSG00000109320	POLD3	YMR068W	AVO2
ACTN2/SIN4	ENSG00000109339	ACTN2	YNL236W	SIN4
CAPZB/MGE1	ENSG00000109519	CAPZB	YOR232W	MGE1
PHF17/GAR1	ENSG00000109534	PHF17	YHR089C	GAR1
UBE2A/GEF1	ENSG00000109572	UBE2A	YJR040W	GEF1
FGFR1/PRP43	ENSG00000109606	FGFR1	YGL120C	PRP43
FKBP6/DRS2	ENSG00000109654	FKBP6	YAL026C	DRS2
GTF2I/CRP1	ENSG00000109686	GTF2I	YHR146W	CRP1
SMC1B/TAH18	ENSG00000109756	SMC1B	YPR048W	TAH18
FBLN1/PEX28	ENSG00000109775	FBLN1	YHR150W	PEX28
ITGA8/USV1	ENSG00000109787	ITGA8	YPL230W	USV1
CST7/GPM3	ENSG00000109814	CST7	YOL056W	GPM3
MAP2/FMP52	ENSG00000109854	MAP2	YER004W	FMP52
PIAS2/LDB16	ENSG00000109861	PIAS2	YCL005W	LDB16
AMPH/ELP4	ENSG00000109911	AMPH	YPL101W	ELP4
ARAF/ZPR1	ENSG00000109917	ARAF	YGR211W	ZPR1
MCCC1/SSB1	ENSG00000109971	MCCC1	YDL229W	SSB1
FAP/TPS3	ENSG00000110047	FAP	YMR261C	TPS3
NEBL/OSH6	ENSG00000110048	NEBL	YKR003W	OSH6
UBE2K/SAP185	ENSG00000110075	UBE2K	YJL098W	SAP185
PIK3C3/YAT1	ENSG00000110090	PIK3C3	YAR035W	YAT1
N4BP2/CLB1	ENSG00000110092	N4BP2	YGR108W	CLB1
SYNJ2/PRP19	ENSG00000110107	SYNJ2	YLL036C	PRP19
ADCY2/PHO91	ENSG00000110344	ADCY2	YNR013C	PHO91
PPP2R5C/REC104	ENSG00000110395	PPP2R5C	YHR157W	REC104
RBFOX1/SED4	ENSG00000110427	RBFOX1	YCR067C	SED4
GNB1/LAT1	ENSG00000110435	GNB1	YNL071W	LAT1
HOXA9/YNL247W	ENSG00000110619	HOXA9	YNL247W	YNL247W
EDN1/TOM70	ENSG00000110711	EDN1	YNL121C	TOM70
MLLT10/NUP116	ENSG00000110713	MLLT10	YMR047C	NUP116
ADCYAP1R1/EKI1	ENSG00000110721	ADCYAP1R1	YDR147W	EKI1
NRD1/TFB1	ENSG00000110768	NRD1	YDR311W	TFB1
VDAC3/NAS2	ENSG00000110801	VDAC3	YIL007C	NAS2
PCM1/SPC19	ENSG00000110841	PCM1	YDR201W	SPC19
CBFA2T2/PAR32	ENSG00000110851	CBFA2T2	YDL173W	PAR32
DBC1/CRN1	ENSG00000110880	DBC1	YLR429W	CRN1
ITCH/CAX4	ENSG00000110881	ITCH	YGR036C	CAX4
TP73/CHA4	ENSG00000110887	TP73	YLR098C	CHA4
TOLLIP/ERG12	ENSG00000110921	TOLLIP	YMR208W	ERG12
UBE2D4/ATP1	ENSG00000110955	UBE2D4	YBL099W	ATP1
RUNX1T1/MAP2	ENSG00000111142	RUNX1T1	YBL091C	MAP2
THOC1/LAP2	ENSG00000111144	THOC1	YNL045W	LAP2
OSBPL6/PMT2	ENSG00000111203	OSBPL6	YAL023C	PMT2
SLC1A3/CAT8	ENSG00000111206	SLC1A3	YMR280C	CAT8
XRCC5/VPS62	ENSG00000111249	XRCC5	YGR141W	VPS62
LXN/ALD5	ENSG00000111275	LXN	YER073W	ALD5
SP140/TAD2	ENSG00000111319	SP140	YJL035C	TAD2
MKNK1/YHR177W	ENSG00000111321	MKNK1	YHR177W	YHR177W
TNS1/TFB4	ENSG00000111358	TNS1	YPR056W	TFB4
REXO1/SSO2	ENSG00000111450	REXO1	YMR183C	SSO2
SAR1A/RET3	ENSG00000111481	SAR1A	YPL010W	RET3
CDC14A/MET18	ENSG00000111530	CDC14A	YIL128W	MET18
RAPGEF3/RHO2	ENSG00000111540	RAPGEF3	YNL090W	RHO2
CEACAM1/NUP84	ENSG00000111581	CEACAM1	YDL116W	NUP84
SENP1/CDC36	ENSG00000111596	SENP1	YDL165W	CDC36
DUSP13/TOF1	ENSG00000111602	DUSP13	YNL273W	TOF1
CIC/TDH3	ENSG00000111640	CIC	YGR192C	TDH3
LIPE/NOP2	ENSG00000111641	LIPE	YNL061W	NOP2
FDFT1/SNF2	ENSG00000111642	FDFT1	YOR290C	SNF2
PAFAH1B3/YNG1	ENSG00000111653	PAFAH1B3	YOR064C	YNG1
OPHN1/YGR153W	ENSG00000111679	OPHN1	YGR153W	YGR153W
KIF22/SPR1	ENSG00000111701	KIF22	YOR190W	SPR1
SCGN/SIP2	ENSG00000111725	SCGN	YGL208W	SIP2
PGM1/YHR003C	ENSG00000111726	PGM1	YHR003C	YHR003C
DDX1/CDA1	ENSG00000111752	DDX1	YLR307W	CDA1
DNM2/NRD1	ENSG00000111786	DNM2	YNL251C	NRD1
EPB41L2/KTR2	ENSG00000111802	EPB41L2	YKR061W	KTR2
RIMS1/GIR2	ENSG00000111832	RIMS1	YDR152W	GIR2
STX7/YGR054W	ENSG00000111845	STX7	YGR054W	YGR054W
RABL2B/ASF1	ENSG00000111875	RABL2B	YJL115W	ASF1
KEAP1/CEG1	ENSG00000111880	KEAP1	YGL130W	CEG1
PTPRH/YER121W	ENSG00000111907	PTPRH	YER121W	YER121W
EPHA6/RDS1	ENSG00000112033	EPHA6	YCR106W	RDS1
SCTR/STE3	ENSG00000112038	SCTR	YKL178C	STE3
RFX3/RAD53	ENSG00000112062	RFX3	YPL153C	RAD53
RIF1/MEP3	ENSG00000112077	RIF1	YPR138C	MEP3
RAB21/NNK1	ENSG00000112079	RAB21	YKL171W	NNK1
SLC4A4/YHR009C	ENSG00000112096	SLC4A4	YHR009C	YHR009C
SMARCA2/MCM3	ENSG00000112118	SMARCA2	YEL032W	MCM3
RDH8/FAR10	ENSG00000112130	RDH8	YLR238W	FAR10
SESN1/HRT3	ENSG00000112146	SESN1	YLR097C	HRT3
MID2/MDN1	ENSG00000112159	MID2	YLR106C	MDN1
COL5A3/HUR1	ENSG00000112164	COL5A3	YGL168W	HUR1
SRCAP/RPS15	ENSG00000112175	SRCAP	YOL040C	RPS15
KIAA0020/RPN10	ENSG00000112186	KIAA0020	YHR200W	RPN10
CPB2/MET22	ENSG00000112200	CPB2	YOL064C	MET22
CHRNA3/CCL1	ENSG00000112237	CHRNA3	YPR025C	CCL1
KCNN2/XPT1	ENSG00000112242	KCNN2	YJR133W	XPT1
CNOT4/YHI9	ENSG00000112245	CNOT4	YHR029C	YHI9
PSEN1/SLH1	ENSG00000112249	PSEN1	YGR271W	SLH1
CPOX/FRE4	ENSG00000112282	CPOX	YNR060W	FRE4
MOK/YJL132W	ENSG00000112293	MOK	YJL132W	YJL132W
HSP90AA1/UGA2	ENSG00000112294	HSP90AA1	YBR006W	UGA2
RBL1/FAS1	ENSG00000112319	RBL1	YKL182W	FAS1
DLGAP4/MVP1	ENSG00000112335	DLGAP4	YMR004W	MVP1
CFHR2/SKI7	ENSG00000112339	CFHR2	YOR076C	SKI7
NDC80/PEX7	ENSG00000112357	NDC80	YDR142C	PEX7
AP4E1/PZF1	ENSG00000112365	AP4E1	YPR186C	PZF1
RSBN1/PHO84	ENSG00000112499	RSBN1	YML123C	PHO84
MAGI3/GON7	ENSG00000112531	MAGI3	YJL184W	GON7
CXCL2/ENP1	ENSG00000112578	CXCL2	YBR247C	ENP1
AFP/SPT15	ENSG00000112592	AFP	YER148W	SPT15
COL4A4/RML2	ENSG00000112651	COL4A4	YEL050C	RML2
OSTM1/MCM1	ENSG00000112658	OSTM1	YMR043W	MCM1
CDH7/YHR213W-B	ENSG00000112715	CDH7	YHR213W-B	YHR213W-B
PCNP/PRP45	ENSG00000112739	PCNP	YAL032C	PRP45
ARG2/FUN26	ENSG00000112759	ARG2	YAL022C	FUN26
MEF2C/HIS4	ENSG00000112769	MEF2C	YCL030C	HIS4
PTPRC/GTO3	ENSG00000112782	PTPRC	YMR251W	GTO3
CACNA1S/DIG1	ENSG00000112851	CACNA1S	YPL049C	DIG1
PKP1/PAP2	ENSG00000112941	PKP1	YOL115W	PAP2
UBA5/FRE2	ENSG00000112964	UBA5	YKL220C	FRE2
STK17B/ERG13	ENSG00000112972	STK17B	YML126C	ERG13
CDC14B/ERP4	ENSG00000112983	CDC14B	YOR016C	ERP4
ZNF510/SSZ1	ENSG00000113013	ZNF510	YHR064C	SSZ1
LRP2/AEP3	ENSG00000113048	LRP2	YPL005W	AEP3
ZNF506/HMG1	ENSG00000113161	ZNF506	YML075C	HMG1
DUSP12/SWH1	ENSG00000113163	DUSP12	YAR042W	SWH1
ENSG00000081770/UBX3	ENSG00000113194	ENSG00000081770	YDL091C	UBX3
CADPS2/BUD14	ENSG00000113263	CADPS2	YAR014C	BUD14
HSPB11/APE3	ENSG00000113269	HSPB11	YBR286W	APE3
IL12RB2/THG1	ENSG00000113272	IL12RB2	YGR024C	THG1
SMARCD3/ENT5	ENSG00000113282	SMARCD3	YDR153C	ENT5
FYB/CCR4	ENSG00000113300	FYB	YAL021C	CCR4
MPP4/SAN1	ENSG00000113312	MPP4	YDR143C	SAN1
STRADB/MSH3	ENSG00000113318	STRADB	YCR092C	MSH3
BZW1/BUD5	ENSG00000113319	BZW1	YCR038C	BUD5
PGR/RNT1	ENSG00000113360	PGR	YMR239C	RNT1
ME2/SUB1	ENSG00000113387	ME2	YMR039C	SUB1
C5orf22/DIA3	ENSG00000113448	C5orf22	YDL024C	DIA3
CCNT2/RAD17	ENSG00000113456	CCNT2	YOR368W	RAD17
EPB41L3/SOL2	ENSG00000113552	EPB41L3	YCR073W-A	SOL2
COBLL1/SKP1	ENSG00000113558	COBLL1	YDR328C	SKP1
DLG3/PPH22	ENSG00000113575	DLG3	YDL188C	PPH22
TRAF5/FLO9	ENSG00000113580	TRAF5	YAL063C	FLO9
MRPL22/UTP13	ENSG00000113593	MRPL22	YLR222C	UTP13
GEMIN5/MRPL1	ENSG00000113645	GEMIN5	YDR116C	MRPL1
OPRK1/PRP40	ENSG00000113649	OPRK1	YKL012W	PRP40
NFE2L1/RNH70	ENSG00000113712	NFE2L1	YGR276C	RNH70
GSK3B/CEM1	ENSG00000113719	GSK3B	YER061C	CEM1
ITGB5/PKC1	ENSG00000113721	ITGB5	YBL105C	PKC1
ERC1/ARP4	ENSG00000113812	ERC1	YJL081C	ARP4
XPO1/GIS1	ENSG00000113916	XPO1	YDR096W	GIS1
PALB2/EMP46	ENSG00000114013	PALB2	YLR080W	EMP46
DOPEY1/OGG1	ENSG00000114026	DOPEY1	YML060W	OGG1
BCKDHB/ERG1	ENSG00000114054	BCKDHB	YGR175C	ERG1
KAT6A/UFD4	ENSG00000114062	KAT6A	YKL010C	UFD4
ULK2/VID28	ENSG00000114098	ULK2	YIL017C	VID28
GRHL2/AAD14	ENSG00000114115	GRHL2	YNL331C	AAD14
TNPO1/YIA6	ENSG00000114120	TNPO1	YIL006W	YIA6
P2RX5/APC11	ENSG00000114125	P2RX5	YDL008W	APC11
ITGAE/LYS1	ENSG00000114126	ITGAE	YIR034C	LYS1
DIS3/BDF1	ENSG00000114166	DIS3	YLR399C	BDF1
PIBF1/ARC19	ENSG00000114209	PIBF1	YKL013C	ARC19
ENSG00000083622/BCY1	ENSG00000114302	ENSG00000083622	YIL033C	BCY1
NUFIP1/UBP3	ENSG00000114316	NUFIP1	YER151C	UBP3
RRAGB/RPL24A	ENSG00000114391	RRAGB	YGL031C	RPL24A
CYLD/GPB2	ENSG00000114423	CYLD	YAL056W	GPB2
SLC27A5/GLC3	ENSG00000114480	SLC27A5	YEL011W	GLC3
ZNF324/URA3	ENSG00000114491	ZNF324	YEL021W	URA3
ZNF446/SGN1	ENSG00000114503	ZNF446	YIR001C	SGN1
ZNF8/ATG20	ENSG00000114520	ZNF8	YDL113C	ATG20
RPS5/VMA1	ENSG00000114573	RPS5	YDL185W	VMA1
FAT1/TPN1	ENSG00000114638	FAT1	YGL186C	TPN1
YTHDC1/RRT13	ENSG00000114650	YTHDC1	YER066W	RRT13
CHMP2B/YDR415C	ENSG00000114738	CHMP2B	YDR415C	YDR415C
PPIE/HFI1	ENSG00000114745	PPIE	YPL254W	HFI1
ZMPSTE24/SUI1	ENSG00000114784	ZMPSTE24	YNL244C	SUI1
NOA1/CPS1	ENSG00000114786	NOA1	YJL172W	CPS1
REST/CPR5	ENSG00000114857	REST	YDR304C	CPR5
SSH1/TIF4631	ENSG00000114867	SSH1	YGR162W	TIF4631
GSTP1/ORM1	ENSG00000114978	GSTP1	YGR038W	ORM1
APLP2/FAB1	ENSG00000115020	APLP2	YFR019W	FAB1
SLCO1A2/ATM1	ENSG00000115073	SLCO1A2	YMR301C	ATM1
WBP11/ARP3	ENSG00000115091	WBP11	YJR065C	ARP3
EIF3I/ARG8	ENSG00000115107	EIF3I	YOL140W	ARG8
TXLNA/IST3	ENSG00000115128	TXLNA	YIR005W	IST3
APOB/ZTA1	ENSG00000115129	APOB	YBR046C	ZTA1
NCOA1/POL1	ENSG00000115145	NCOA1	YNL102W	POL1
KIF3C/HHT2	ENSG00000115163	KIF3C	YNL031C	HHT2
RAB10/SCH9	ENSG00000115170	RAB10	YHR205W	SCH9
GCKR/YML079W	ENSG00000115207	GCKR	YML079W	YML079W
HADHA/GCN3	ENSG00000115211	HADHA	YKR026C	GCN3
MAPRE3/RPN11	ENSG00000115233	MAPRE3	YFR004W	RPN11
CAD/CYR1	ENSG00000115241	CAD	YJL005W	CYR1
CD59/YOP1	ENSG00000115255	CD59	YPR028W	YOP1
CD82/PRB1	ENSG00000115257	CD82	YEL060C	PRB1
ATRX/CWH41	ENSG00000115275	ATRX	YGL027C	CWH41
TAF9/DNF3	ENSG00000115306	TAF9	YMR162C	DNF3
FCN1/CUE4	ENSG00000115307	FCN1	YML101C	CUE4
MECOM/HTB2	ENSG00000115350	MECOM	YBL002W	HTB2
SCAMP1/YDL218W	ENSG00000115353	SCAMP1	YDL218W	YDL218W
PREP/SLX1	ENSG00000115392	PREP	YBR228W	SLX1
HACE1/BSC2	ENSG00000115414	HACE1	YDR275W	BSC2
SEH1L/BLI1	ENSG00000115415	SEH1L	YKL061W	BLI1
WDR47/GMH1	ENSG00000115446	WDR47	YKR030W	GMH1
OVGP1/CCT4	ENSG00000115484	OVGP1	YDL143W	CCT4
MAP3K4/PLP1	ENSG00000115514	MAP3K4	YDR183W	PLP1
PILRA/HSH155	ENSG00000115524	PILRA	YMR288W	HSH155
IGSF9/VPS24	ENSG00000115561	IGSF9	YKL041W	VPS24
ABCB1/YJR096W	ENSG00000115594	ABCB1	YJR096W	YJR096W
AKR1B1/FLO1	ENSG00000115602	AKR1B1	YAR050W	FLO1
CPNE3/SPO12	ENSG00000115648	CPNE3	YHR152W	SPO12
RRN3/CSR2	ENSG00000115652	RRN3	YPR030W	CSR2
CTTN/SDS22	ENSG00000115685	CTTN	YKL193C	SDS22
MTIF2/SPO11	ENSG00000115750	MTIF2	YHL022C	SPO11
TTC39A/CNB1	ENSG00000115756	TTC39A	YKL190W	CNB1
EPS15/SPE1	ENSG00000115758	EPS15	YKL184W	SPE1
ORC1/RPL23A	ENSG00000115762	ORC1	YBL087C	RPL23A
MGST2/GRH1	ENSG00000115806	MGST2	YDR517W	GRH1
CHERP/RRP9	ENSG00000115808	CHERP	YPR137W	RRP9
ATG16L1/AAC1	ENSG00000115840	ATG16L1	YMR056C	AAC1
USP40/YMR114C	ENSG00000115850	USP40	YMR114C	YMR114C
RAD54L/DPS1	ENSG00000115866	RAD54L	YLL018C	DPS1
MAST2/NOP6	ENSG00000115875	MAST2	YDL213C	NOP6
DNAJA1/CDC25	ENSG00000115904	DNAJA1	YLR310C	CDC25
B4GALT1/BNA5	ENSG00000115919	B4GALT1	YLR231C	BNA5
CHMP5/VRP1	ENSG00000115935	CHMP5	YLR337C	VRP1
NFX1/KRR1	ENSG00000115946	NFX1	YCL059C	KRR1
DIMT1/ORC1	ENSG00000115947	DIMT1	YML065W	ORC1
IPO11/MRPS18	ENSG00000115963	IPO11	YNL306W	MRPS18
EIF2AK1/MRM1	ENSG00000115966	EIF2AK1	YOR201C	MRM1
EPDR1/FKS1	ENSG00000116001	EPDR1	YLR342W	FKS1
SEPHS1/SMT3	ENSG00000116030	SEPHS1	YDR510W	SMT3
MRPL28/YBR197C	ENSG00000116039	MRPL28	YBR197C	YBR197C
CEACAM6/YLR297W	ENSG00000116044	CEACAM6	YLR297W	YLR297W
RBM22/IRC24	ENSG00000116096	RBM22	YIR036C	IRC24
TMED2/YOX1	ENSG00000116132	TMED2	YML027W	YOX1
ERO1LB/ALO1	ENSG00000116133	ERO1LB	YML086C	ALO1
ZFAND6/GPX1	ENSG00000116157	ZFAND6	YKL026C	GPX1
TXLNG/YCG1	ENSG00000116191	TXLNG	YDR325W	YCG1
PPEF1/STE14	ENSG00000116237	PPEF1	YDR410C	STE14
LAT2/RPL22A	ENSG00000116251	LAT2	YLR061W	RPL22A
HUWE1/RAD26	ENSG00000116254	HUWE1	YJR035W	RAD26
ZW10/DCG1	ENSG00000116266	ZW10	YIR030C	DCG1
ALG9/PUB1	ENSG00000116350	ALG9	YNL016W	PUB1
MYBPC2/TFC6	ENSG00000116455	MYBPC2	YDR362C	TFC6
NOX4/ATP4	ENSG00000116459	NOX4	YPL078C	ATP4
ACOX3/YPT31	ENSG00000116473	ACOX3	YER031C	YPT31
MTMR2/BYE1	ENSG00000116539	MTMR2	YKL005C	BYE1
PPP1R15A/SPE3	ENSG00000116649	PPP1R15A	YPR069C	SPE3
HSD17B14/STB6	ENSG00000116661	HSD17B14	YKL072W	STB6
TRIP6/REV7	ENSG00000116670	TRIP6	YIL139C	REV7
ACHE/YEL023C	ENSG00000116678	ACHE	YEL023C	YEL023C
FTL/KEL2	ENSG00000116679	FTL	YGR238C	KEL2
SRRT/FZO1	ENSG00000116688	SRRT	YBR179C	FZO1
BAX/EBS1	ENSG00000116698	BAX	YDR206W	EBS1
NLK/GCD14	ENSG00000116731	NLK	YJL125C	GCD14
PIGS/AMD1	ENSG00000116748	PIGS	YML035C	AMD1
ATXN7L3/YER077C	ENSG00000116750	ATXN7L3	YER077C	YER077C
PGS1/HSH49	ENSG00000116754	PGS1	YOR319W	HSH49
PSMC5/CYS3	ENSG00000116761	PSMC5	YAL012W	CYS3
UIMC1/SOR2	ENSG00000116791	UIMC1	YDL246C	SOR2
CETP/MSW1	ENSG00000116874	CETP	YDR268W	MSW1
MMP2/MRPS28	ENSG00000116898	MMP2	YDR337W	MRPS28
GNAO1/RPS12	ENSG00000116918	GNAO1	YOR369C	RPS12
OGFOD1/YBP1	ENSG00000116954	OGFOD1	YBR216C	YBP1
SH3BP2/POS5	ENSG00000116962	SH3BP2	YPL188W	POS5
ADD1/RPS10A	ENSG00000116983	ADD1	YOR293W	RPS10A
C14orf166/MHT1	ENSG00000116984	C14orf166	YLL062C	MHT1
NID2/SPS1	ENSG00000117020	NID2	YDR523C	SPS1
GMCL1/RIB5	ENSG00000117091	GMCL1	YBR256C	RIB5
SF3B2/MIF2	ENSG00000117114	SF3B2	YKL089W	MIF2
KLHL42/SDH2	ENSG00000117118	KLHL42	YLL041C	SDH2
GNAS/SSF1	ENSG00000117133	GNAS	YHR066W	SSF1
DNM1L/JHD2	ENSG00000117139	DNM1L	YJR119C	JHD2
PTHLH/RPS13	ENSG00000117155	PTHLH	YDR064W	RPS13
PHACTR3/BCD1	ENSG00000117174	PHACTR3	YHR040W	BCD1
ERGIC2/SWD1	ENSG00000117222	ERGIC2	YAR003W	SWD1
TFAP2C/YOR262W	ENSG00000117228	TFAP2C	YOR262W	YOR262W
AURKA/SCY1	ENSG00000117266	AURKA	YGL083W	SCY1
PIR/ROD1	ENSG00000117289	PIR	YOR018W	ROD1
RFX2/GAL10	ENSG00000117308	RFX2	YBR019C	GAL10
SULT2B1/YGL082W	ENSG00000117385	SULT2B1	YGL082W	YGL082W
CNOT3/GAL2	ENSG00000117394	CNOT3	YLR081W	GAL2
GP6/EBP2	ENSG00000117395	GP6	YKL172W	EBP2
PTPN4/CDC20	ENSG00000117399	PTPN4	YGL116W	CDC20
DDX18/KAP122	ENSG00000117408	DDX18	YGL016W	KAP122
KHSRP/VMA16	ENSG00000117410	KHSRP	YHR026W	VMA16
GNA11/YPR1	ENSG00000117448	GNA11	YDR368W	YPR1
EDEM2/TSA1	ENSG00000117450	EDEM2	YML028W	TSA1
DNMT3B/MSB4	ENSG00000117461	DNMT3B	YOL112W	MSB4
REM1/PHO13	ENSG00000117519	REM1	YDL236W	PHO13
TPX2/HEF3	ENSG00000117528	TPX2	YNL014W	HEF3
PDRG1/NYV1	ENSG00000117533	PDRG1	YLR093C	NYV1
EPB41L1/DPH5	ENSG00000117543	EPB41L1	YLR172C	DPH5
DOCK9/WWM1	ENSG00000117560	DOCK9	YFL010C	WWM1
DOCK3/YIR035C	ENSG00000117594	DOCK3	YIR035C	YIR035C
COQ9/UTP25	ENSG00000117597	COQ9	YIL091C	UTP25
CRLS1/BDP1	ENSG00000117625	CRLS1	YNL039W	BDP1
PPP1R13B/YAP3	ENSG00000117632	PPP1R13B	YHL009C	YAP3
SIGLEC1/KIN3	ENSG00000117650	SIGLEC1	YAR018C	KIN3
FKBP1A/MEK1	ENSG00000117676	FKBP1A	YOR351C	MEK1
NSFL1C/RER2	ENSG00000117682	NSFL1C	YBR002C	RER2
MAVS/YJR098C	ENSG00000117707	MAVS	YJR098C	YJR098C
F11/SWI1	ENSG00000117713	F11	YPL016W	SWI1
XRN2/SPC72	ENSG00000117724	XRN2	YAL047C	SPC72
DYNLL1/RFA2	ENSG00000117748	DYNLL1	YNL312W	RFA2
TESC/PEP12	ENSG00000117758	TESC	YOR036W	PEP12
SNX5/OSH2	ENSG00000117859	SNX5	YDL019C	OSH2
RPL6/CRF1	ENSG00000117906	RPL6	YDR223W	CRF1
MAPKAPK5/PEP4	ENSG00000117984	MAPKAPK5	YPL154C	PEP4
P2RX7/IRR1	ENSG00000118007	P2RX7	YIL026C	IRR1
ESF1/CHK1	ENSG00000118046	ESF1	YBR274W	CHK1
RBBP9/SET1	ENSG00000118058	RBBP9	YHR119W	SET1
ANAPC5/NTH2	ENSG00000118094	ANAPC5	YBR001C	NTH2
SLC23A2/MIG3	ENSG00000118263	SLC23A2	YER028C	MIG3
TMEM230/MOT3	ENSG00000118495	TMEM230	YMR070W	MOT3
DZANK1/POC4	ENSG00000118503	DZANK1	YPL144W	POC4
KDM2B/YPL067C	ENSG00000118508	KDM2B	YPL067C	YPL067C
TASP1/YDR026C	ENSG00000118513	TASP1	YDR026C	YDR026C
GCN1L1/CAK1	ENSG00000118515	GCN1L1	YFL029C	CAK1
RPLP0/CAR1	ENSG00000118520	RPLP0	YPL111W	CAR1
PXN/YLR352W	ENSG00000118564	PXN	YLR352W	YLR352W
RPH3A/SEC22	ENSG00000118640	RPH3A	YLR268W	SEC22
TRMT6/SWP1	ENSG00000118705	TRMT6	YMR149W	SWP1
CHGB/TOS8	ENSG00000118707	CHGB	YGL096W	TOS8
PEBP1/PDI1	ENSG00000118729	PEBP1	YCL043C	PDI1
TBX5/PCL9	ENSG00000118971	TBX5	YDL179W	PCL9
BRAP/RAD6	ENSG00000119048	BRAP	YGL058W	RAD6
ERP29/YPR015C	ENSG00000119138	ERP29	YPR015C	YPR015C
NOS1/UTP10	ENSG00000119285	NOS1	YJL109C	UTP10
FUS/RAD23	ENSG00000119318	FUS	YEL037C	RAD23
IGBP1/RTG1	ENSG00000119335	IGBP1	YOL067C	RTG1
FXYD3/RRD2	ENSG00000119383	FXYD3	YPL152W	RRD2
GANAB/GLE1	ENSG00000119392	GANAB	YDL207W	GLE1
GMIP/MTG2	ENSG00000119396	GMIP	YHR168W	MTG2
RBM41/BRR1	ENSG00000119397	RBM41	YPR057W	BRR1
BIRC5/GID7	ENSG00000119402	BIRC5	YCL039W	GID7
LAG3/MRK1	ENSG00000119408	LAG3	YDL079C	MRK1
MLF2/SIT4	ENSG00000119414	MLF2	YDL047W	SIT4
OTUB2/MIC14	ENSG00000119421	OTUB2	YDR031W	MIC14
DDX24/YMR130W	ENSG00000119431	DDX24	YMR130W	YMR130W
ZBTB25/VPS4	ENSG00000119541	ZBTB25	YPR173C	VPS4
ARHGAP4/MLH3	ENSG00000119684	ARHGAP4	YPL164C	MLH3
ANKRD24/PXA2	ENSG00000119688	ANKRD24	YKL188C	PXA2
RCOR1/CBC2	ENSG00000119707	RCOR1	YPL178W	CBC2
LTBP4/ALD2	ENSG00000119711	LTBP4	YMR170C	ALD2
BLVRB/GCD7	ENSG00000119718	BLVRB	YLR291C	GCD7
SLC9A1/COQ6	ENSG00000119723	SLC9A1	YGR255C	COQ6
SPTLC1/TOM40	ENSG00000119725	SPTLC1	YMR203W	TOM40
PAPOLA/CCT8	ENSG00000119760	PAPOLA	YJL008C	CCT8
CCNK/AXL1	ENSG00000119912	CCNK	YPR122W	AXL1
PCBP4/SWT1	ENSG00000119917	PCBP4	YOR166C	SWT1
RGS1/TSR3	ENSG00000119929	RGS1	YOR006C	TSR3
MRPS33/PIG2	ENSG00000119938	MRPS33	YIL045W	PIG2
NDUFB2/XKS1	ENSG00000119950	NDUFB2	YGR194C	XKS1
ENSG00000090269/SIF2	ENSG00000120008	ENSG00000090269	YBR103W	SIF2
NUDC/AAT2	ENSG00000120053	NUDC	YLR027C	AAT2
MAEA/MET17	ENSG00000120054	MAEA	YLR303W	MET17
ICAM1/PIS1	ENSG00000120088	ICAM1	YPR113W	PIS1
STRN4/PPS1	ENSG00000120129	STRN4	YBR276C	PPS1
IRAK3/MOB1	ENSG00000120162	IRAK3	YIL106W	MOB1
LYZ/MTR2	ENSG00000120253	LYZ	YKL186C	MTR2
SI/MRP2	ENSG00000120333	SI	YPR166C	MRP2
MUL1/TCP1	ENSG00000120438	MUL1	YDR212W	TCP1
PDCD7/UTP5	ENSG00000120457	PDCD7	YDR398W	UTP5
SPG21/SSE2	ENSG00000120694	SPG21	YBR169C	SSE2
DNAJB11/ALG5	ENSG00000120697	DNAJB11	YPL227C	ALG5
THPO/RRP43	ENSG00000120699	THPO	YCR035C	RRP43
CHRD/SUP45	ENSG00000120705	CHRD	YBR143C	SUP45
FLT3LG/YLR001C	ENSG00000120708	FLT3LG	YLR001C	YLR001C
RAB11FIP3/YOR060C	ENSG00000120729	RAB11FIP3	YOR060C	YOR060C
GNPTG/MET31	ENSG00000120738	GNPTG	YPL038W	MET31
ZNF268/PPZ1	ENSG00000120756	ZNF268	YML016C	PPZ1
GOLGA3/UTP20	ENSG00000120800	GOLGA3	YBL004W	UTP20
PABPC4/SUE1	ENSG00000120802	PABPC4	YPR151C	SUE1
CD209/HAP3	ENSG00000120837	CD209	YBL021C	HAP3
MCOLN1/RAD28	ENSG00000120868	MCOLN1	YDR030C	RAD28
EFNB1/SDP1	ENSG00000120875	EFNB1	YIL113W	SDP1
AARS/FIP1	ENSG00000120885	AARS	YJR093C	FIP1
GLG1/YAR064W	ENSG00000120907	GLG1	YAR064W	YAR064W
KIF4A/PPZ2	ENSG00000120910	KIF4A	YDR436W	PPZ2
PLEKHG2/YLR118C	ENSG00000120992	PLEKHG2	YLR118C	YLR118C
PITPNM2/RRI1	ENSG00000121022	PITPNM2	YDL216C	RRI1
EXOC1/YGR017W	ENSG00000121067	EXOC1	YGR017W	YGR017W
DTX2/RSB1	ENSG00000121361	DTX2	YOR049C	RSB1
NLRC4/POL12	ENSG00000121440	NLRC4	YBL035C	POL12
NRCAM/SPC2	ENSG00000121552	NRCAM	YML055W	SPC2
LAMB1/PHR1	ENSG00000121671	LAMB1	YOR386W	PHR1
SLC26A3/CTA1	ENSG00000121691	SLC26A3	YDR256C	CTA1
DLD/CST9	ENSG00000121741	DLD	YLR394W	CST9
WDR7/BUB2	ENSG00000121749	WDR7	YMR055C	BUB2
TXNL1/BI4	ENSG00000121858	TXNL1	Q0120	BI4
IL5RA/PEX3	ENSG00000121957	IL5RA	YDR329C	PEX3
ITGA6/YCR061W	ENSG00000121966	ITGA6	YCR061W	YCR061W
RAPGEF4/NUP188	ENSG00000122025	RAPGEF4	YML103C	NUP188
ENSG00000091436/YPR013C	ENSG00000122034	ENSG00000091436	YPR013C	YPR013C
FH/INP52	ENSG00000122126	FH	YNL106C	INP52
SEL1L3/MRP4	ENSG00000122140	SEL1L3	YHL004W	MRP4
TF/COG5	ENSG00000122176	TF	YNL051W	COG5
MYO15A/COP1	ENSG00000122218	MYO15A	YDL145C	COP1
APOH/AUS1	ENSG00000122223	APOH	YOR011W	AUS1
NLRP1/MDM31	ENSG00000122299	NLRP1	YHR194W	MDM31
ACKR6/SCD5	ENSG00000122367	ACKR6	YOR329C	SCD5
SPAG7/CDC3	ENSG00000122545	SPAG7	YLR314C	CDC3
ORC6/YMR111C	ENSG00000122705	ORC6	YMR111C	YMR111C
ZC3HC1/DSE1	ENSG00000122741	ZC3HC1	YER124C	DSE1
ESR1/RSC2	ENSG00000122779	ESR1	YLR357W	RSC2
RGS17/MF(ALPHA)1	ENSG00000122952	RGS17	YPL187W	MF(ALPHA)1
ANGPT2/MRD1	ENSG00000122965	ANGPT2	YPR112C	MRD1
CD200/BBP1	ENSG00000122966	CD200	YPL255W	BBP1
CMA1/DBP10	ENSG00000123064	CMA1	YDL031W	DBP10
PSME1/TUL1	ENSG00000123091	PSME1	YKL034W	TUL1
JPH4/YEL076C-A	ENSG00000123131	JPH4	YEL076C-A	YEL076C-A
MYH7/PET191	ENSG00000123146	MYH7	YJR034W	PET191
CEBPE/CDC40	ENSG00000123154	CEBPE	YDR364C	CDC40
SLC7A8/PCA1	ENSG00000123191	SLC7A8	YBR295W	PCA1
OSGEP/TMA17	ENSG00000123240	OSGEP	YDL110C	TMA17
RNF31/VPS66	ENSG00000123268	RNF31	YPR139C	VPS66
SCFD1/GIM5	ENSG00000123349	SCFD1	YML094W	GIM5
G2E3/FUS3	ENSG00000123374	G2E3	YBL016W	FUS3
HECTD1/PRC1	ENSG00000123384	HECTD1	YMR297W	PRC1
HNRNPC/MSN2	ENSG00000123411	HNRNPC	YMR037C	MSN2
RPGRIP1/PPM2	ENSG00000123444	RPGRIP1	YOL141W	PPM2
SUPT16H/ATP11	ENSG00000123472	SUPT16H	YNL315C	ATP11
TOX4/FRE1	ENSG00000123473	TOX4	YLR214W	FRE1
GEMIN2/LGE1	ENSG00000123562	GEMIN2	YPL055C	LGE1
TGM1/YPT7	ENSG00000123595	TGM1	YML001W	YPT7
TINF2/AVT4	ENSG00000123643	TINF2	YNL101W	AVT4
DAZL/RRP45	ENSG00000123737	DAZL	YDR280W	RRP45
SEMA6A/YLR345W	ENSG00000123836	SEMA6A	YLR345W	YLR345W
TRPM7/SPC29	ENSG00000123933	TRPM7	YPL124W	SPC29
TYRO3/LAP4	ENSG00000123992	TYRO3	YKL103C	LAP4
WDR76/SPR6	ENSG00000123999	WDR76	YER115C	SPR6
CAPN3/DIP5	ENSG00000124067	CAPN3	YPL265W	DIP5
SNAP23/YKL091C	ENSG00000124120	SNAP23	YKL091C	YKL091C
PHGDH/GPI16	ENSG00000124155	PHGDH	YHR188C	GPI16
COL9A3/SMI1	ENSG00000124157	COL9A3	YGR229C	SMI1
EZR/SCS2	ENSG00000124164	EZR	YER120W	SCS2
MYL6/RVS167	ENSG00000124181	MYL6	YDR388W	RVS167
AGO1/NAB3	ENSG00000124193	AGO1	YPL190C	NAB3
TEKT2/CSE1	ENSG00000124207	TEKT2	YGL238W	CSE1
CLSPN/TEM1	ENSG00000124209	CLSPN	YML064C	TEM1
UNC13D/MDM34	ENSG00000124214	UNC13D	YGL219C	MDM34
DPYSL2/UBA4	ENSG00000124217	DPYSL2	YHR111W	UBA4
TGFB2/DRS1	ENSG00000124228	TGFB2	YLL008W	DRS1
NUP50/HBT1	ENSG00000124233	NUP50	YDL223C	HBT1
CDC45/YFR006W	ENSG00000124299	CDC45	YFR006W	YFR006W
COMT/SNC2	ENSG00000124333	COMT	YOR327C	SNC2
LRRFIP2/RFU1	ENSG00000124356	LRRFIP2	YLR073C	RFU1
HDAC6/TOS1	ENSG00000124357	HDAC6	YBR162C	TOS1
KRT31/PGS1	ENSG00000124422	KRT31	YCL004W	PGS1
CDC6/UBP8	ENSG00000124486	CDC6	YMR223W	UBP8
UPRT/SAM37	ENSG00000124491	UPRT	YMR060C	SAM37
CDC23/YHC1	ENSG00000124562	CDC23	YLR298C	YHC1
CBX5/EMI1	ENSG00000124570	CBX5	YDR512C	EMI1
SUCO/BPT1	ENSG00000124574	SUCO	YLL015W	BPT1
MSH2/OST6	ENSG00000124641	MSH2	YML019W	OST6
MAP3K1/YGR266W	ENSG00000124702	MAP3K1	YGR266W	YGR266W
DHPS/CRG1	ENSG00000124713	DHPS	YHR209W	CRG1
HOOK2/MMR1	ENSG00000124731	HOOK2	YLR190W	MMR1
ARCN1/ROX1	ENSG00000124766	ARCN1	YPR065W	ROX1
PSMD5/MIG1	ENSG00000124782	PSMD5	YGL035C	MIG1
PTGS1/NUP1	ENSG00000124789	PTGS1	YOR098C	NUP1
NUP188/FMP23	ENSG00000124802	NUP188	YBR047W	FMP23
CRAT/MSA1	ENSG00000124813	CRAT	YOR066W	MSA1
SH2D3C/TID3	ENSG00000124831	SH2D3C	YIL144W	TID3
NANS/DSL1	ENSG00000124839	NANS	YNL258C	DSL1
DFNB31/NSG2	ENSG00000124942	DFNB31	YNL156C	NSG2
CWF19L1/CDC39	ENSG00000125107	CWF19L1	YCR093W	CDC39
SEMA4G/EMP70	ENSG00000125304	SEMA4G	YLR083C	EMP70
BTAF1/UPF3	ENSG00000125351	BTAF1	YGR072W	UPF3
IKZF5/SPR3	ENSG00000125354	IKZF5	YGR059W	SPR3
BLNK/SYC1	ENSG00000125414	BLNK	YOR179C	SYC1
SORBS1/GGA2	ENSG00000125447	SORBS1	YHR108W	GGA2
BAMBI/ADY2	ENSG00000125450	BAMBI	YCR010C	ADY2
IL11/REB1	ENSG00000125482	IL11	YBR049C	REB1
MYO3A/RPA135	ENSG00000125630	MYO3A	YPR010C	RPA135
WAC/YKL047W	ENSG00000125651	WAC	YKL047W	YKL047W
CREM/THO2	ENSG00000125676	CREM	YNL139C	THO2
NUBP2/NSE5	ENSG00000125686	NUBP2	YML023C	NSE5
HIVEP1/RGD1	ENSG00000125733	HIVEP1	YBR260C	RGD1
TREM2/YHL017W	ENSG00000125734	TREM2	YHL017W	YHL017W
CRISP3/SMD2	ENSG00000125743	CRISP3	YLR275W	SMD2
FKBP5/RTN2	ENSG00000125744	FKBP5	YDL204W	RTN2
SRPK1/ELP2	ENSG00000125746	SRPK1	YGR200C	ELP2
BRPF3/RPL18A	ENSG00000125753	BRPF3	YOL120C	RPL18A
MRPS18A/PTA1	ENSG00000125755	MRPS18A	YAL043C	PTA1
ENSG00000096087/GPD1	ENSG00000125775	ENSG00000096087	YDL022W	GPD1
EFHC1/HCM1	ENSG00000125798	EFHC1	YCR065W	HCM1
NCR2/PDC2	ENSG00000125817	NCR2	YDR081C	PDC2
HSP90AB1/YCR076C	ENSG00000125818	HSP90AB1	YCR076C	YCR076C
MLN/SMB1	ENSG00000125835	MLN	YER029C	SMB1
CDC5L/SUR7	ENSG00000125841	CDC5L	YML052W	SUR7
ITPR3/SGD1	ENSG00000125844	ITPR3	YLR336C	SGD1
ZNF184/YDR222W	ENSG00000125845	ZNF184	YDR222W	YDR222W
DSP/PEX15	ENSG00000125863	DSP	YOL044W	PEX15
SIRT1/COF1	ENSG00000125868	SIRT1	YLL050C	COF1
HNRNPH3/MUD1	ENSG00000125870	HNRNPH3	YBR119W	MUD1
JAK2/NAB6	ENSG00000125944	JAK2	YML117W	NAB6
IL12RB1/RTG3	ENSG00000125952	IL12RB1	YBL103C	RTG3
ABL1/RAM1	ENSG00000125954	ABL1	YDL090C	RAM1
ACOT7/ERV41	ENSG00000125991	ACOT7	YML067C	ERV41
SH3GLB1/ATG11	ENSG00000126001	SH3GLB1	YPR049C	ATG11
CDC7/SPC98	ENSG00000126216	CDC7	YNL126W	SPC98
PCSK5/YJR084W	ENSG00000126226	PCSK5	YJR084W	YJR084W
SCD/UBA2	ENSG00000126261	SCD	YDR390C	UBA2
TMED1/DOT5	ENSG00000126432	TMED1	YIL010W	DOT5
ABLIM1/HMT1	ENSG00000126457	ABLIM1	YBR034C	HMT1
RAB18/SDO1	ENSG00000126524	RAB18	YLR022C	SDO1
NRP1/VPS30	ENSG00000126581	NRP1	YPL120W	VPS30
PRTFDC1/ECM22	ENSG00000126746	PRTFDC1	YLR228C	ECM22
TSPAN15/BUD27	ENSG00000126756	TSPAN15	YFL023W	BUD27
MAST3/TIM22	ENSG00000126768	MAST3	YDL217C	TIM22
MZF1/SPO21	ENSG00000126777	MZF1	YOL091W	SPO21
MYO9B/SSA3	ENSG00000126803	MYO9B	YBL075C	SSA3
PSMD8/URB2	ENSG00000126838	PSMD8	YJR041C	URB2
SETD1A/GEM1	ENSG00000126858	SETD1A	YAL048C	GEM1
MAGEB2/CAC2	ENSG00000126883	MAGEB2	YML102W	CAC2
EFNA2/PBS2	ENSG00000126934	EFNA2	YJL128C	PBS2
CIRBP/RNA15	ENSG00000126945	CIRBP	YGL044C	RNA15
ATP5D/TIM8	ENSG00000126953	ATP5D	YJR135W-A	TIM8
IGFALS/SNT309	ENSG00000126970	IGFALS	YPR101W	SNT309
HNRNPM/CNE1	ENSG00000127022	HNRNPM	YAL058W	CNE1
MARCH2/VIP1	ENSG00000127241	MARCH2	YLR410W	VIP1
NDUFB7/NUP85	ENSG00000127311	NDUFB7	YJR042W	NUP85
TECR/YOL075C	ENSG00000127412	TECR	YOL075C	YOL075C
TIMM13/ESS1	ENSG00000127445	TIMM13	YJR017C	ESS1
CDC34/EMC1	ENSG00000127463	CDC34	YCL045C	EMC1
MTAP/SIN3	ENSG00000127511	MTAP	YOL004W	SIN3
POLR2E/SLY41	ENSG00000127526	POLR2E	YOR307C	SLY41
POLRMT/NUP82	ENSG00000127527	POLRMT	YJL061W	NUP82
HCN2/ERV1	ENSG00000127554	HCN2	YGR029W	ERV1
GADD45B/RTC1	ENSG00000127580	GADD45B	YOL138C	RTC1
MADCAM1/SLK19	ENSG00000127603	MADCAM1	YOR195W	SLK19
MKNK2/RSC4	ENSG00000127616	MKNK2	YKR008W	RSC4
ENSG00000099882/TUB1	ENSG00000127824	ENSG00000099882	YML085C	TUB1
ARVCF/SCW11	ENSG00000127831	ARVCF	YGL028C	SCW11
RANBP1/DCI1	ENSG00000127884	RANBP1	YOR180C	DCI1
KLHL22/UTP8	ENSG00000127914	KLHL22	YGR128C	UTP8
MED15/EIS1	ENSG00000127946	MED15	YMR031C	EIS1
SERPIND1/OCA1	ENSG00000127947	SERPIND1	YNL099C	OCA1
SNAP29/GPA2	ENSG00000127955	SNAP29	YER020W	GPA2
CRKL/PEX1	ENSG00000127980	CRKL	YKL197C	PEX1
LZTR1/LEE1	ENSG00000128016	LZTR1	YPL054W	LEE1
MMP11/ADE1	ENSG00000128050	MMP11	YAR015W	ADE1
CECR2/IPL1	ENSG00000128052	CECR2	YPL209C	IPL1
SMARCB1/ADE4	ENSG00000128059	SMARCB1	YMR300C	ADE4
P2RX6/TUM1	ENSG00000128309	P2RX6	YOR251C	TUM1
DERL3/RHO5	ENSG00000128340	DERL3	YNL180C	RHO5
ENSG00000099964/SME1	ENSG00000128534	ENSG00000099964	YOR159C	SME1
BCL2L13/KRI1	ENSG00000128585	BCL2L13	YNL308C	KRI1
ENSG00000099972/ERJ5	ENSG00000128590	ENSG00000099972	YFR041C	ERJ5
DDT/NMA1	ENSG00000128591	DDT	YLR328W	NMA1
OSM/MET8	ENSG00000128595	OSM	YBR213W	MET8
CABIN1/TGL2	ENSG00000128604	CABIN1	YDR058C	TGL2
TBC1D10A/MRPS12	ENSG00000128626	TBC1D10A	YNR036C	MRPS12
SUSD2/YHR219W	ENSG00000128641	SUSD2	YHR219W	YHR219W
SF3A1/ADD66	ENSG00000128789	SF3A1	YKL206C	ADD66
SEC14L2/INO80	ENSG00000128908	SEC14L2	YGL150C	INO80
ENSG00000100010/DAL82	ENSG00000128944	ENSG00000100010	YNL314W	DAL82
PPIL2/DUT1	ENSG00000128951	PPIL2	YBR252W	DUT1
SNRPD3/YER163C	ENSG00000128965	SNRPD3	YER163C	YER163C
PES1/LCP5	ENSG00000129071	PES1	YER127W	LCP5
MAPK1/SEC26	ENSG00000129083	MAPK1	YDR238C	SEC26
GGT1/PRE5	ENSG00000129084	GGT1	YMR314W	PRE5
PPM1F/ECM38	ENSG00000129103	PPM1F	YLR299W	ECM38
TOP3B/DCD1	ENSG00000129187	TOP3B	YHR144C	DCD1
DGCR14/DIA2	ENSG00000129221	DGCR14	YOR080W	DIA2
CRYBB2P1/TRX3	ENSG00000129235	CRYBB2P1	YCR083W	TRX3
MFNG/SSN8	ENSG00000129315	MFNG	YNL025C	SSN8
CARD10/APM2	ENSG00000129354	CARD10	YHL019C	APM2
SLC25A1/HDA2	ENSG00000129422	SLC25A1	YDR295C	HDA2
ADRBK2/GNP1	ENSG00000129473	ADRBK2	YDR508C	GNP1
LGALS2/YDR249C	ENSG00000129484	LGALS2	YDR249C	YDR249C
GGA1/RPS26A	ENSG00000129518	GGA1	YGL189C	RPS26A
HIRA/YGL159W	ENSG00000129521	HIRA	YGL159W	YGL159W
SH3BP1/WSC3	ENSG00000129538	SH3BP1	YOL105C	WSC3
LGALS1/RUB1	ENSG00000129559	LGALS1	YDR139C	RUB1
HPS4/OST2	ENSG00000129562	HPS4	YOR103C	OST2
ENSG00000100101/YLR243W	ENSG00000129675	ENSG00000100101	YLR243W	YLR243W
PATZ1/YKL077W	ENSG00000129682	PATZ1	YKL077W	YKL077W
TRIOBP/BRE2	ENSG00000129691	TRIOBP	YLR015W	BRE2
TFIP11/RPS4B	ENSG00000129824	TFIP11	YHR203C	RPS4B
GCAT/THI20	ENSG00000129946	GCAT	YOL055C	THI20
ENSG00000100118/DPP1	ENSG00000129951	ENSG00000100118	YDR284C	DPP1
CRYBB1/RMT2	ENSG00000130005	CRYBB1	YDR465C	RMT2
EIF3L/HPA3	ENSG00000130066	EIF3L	YEL066W	HPA3
NHP2L1/NOG2	ENSG00000130119	NHP2L1	YNR053C	NOG2
MICALL1/NTE1	ENSG00000130147	MICALL1	YML059C	NTE1
ENSG00000100141/YML6	ENSG00000130158	ENSG00000100141	YML025C	YML6
POLR2F/YNR065C	ENSG00000130164	POLR2F	YNR065C	YNR065C
SOX10/ELF1	ENSG00000130165	SOX10	YKL160W	ELF1
CCDC134/GTB1	ENSG00000130175	CCDC134	YDR221W	GTB1
PICK1/CDC16	ENSG00000130177	PICK1	YKL022C	CDC16
TTC28/MNT4	ENSG00000130203	TTC28	YNR059W	MNT4
SLC16A8/STE13	ENSG00000130226	SLC16A8	YOR219C	STE13
CENPM/YMR185W	ENSG00000130227	CENPM	YMR185W	YMR185W
SEPT3/THO1	ENSG00000130254	SEPT3	YER063W	THO1
SLC5A1/YDR115W	ENSG00000130312	SLC5A1	YDR115W	YDR115W
TPTEP1/SOL4	ENSG00000130313	TPTEP1	YGR248W	SOL4
DDX17/LSM7	ENSG00000130332	DDX17	YNL147W	LSM7
DMC1/YGL185C	ENSG00000130414	DMC1	YGL185C	YGL185C
TCF20/ARC40	ENSG00000130429	TCF20	YBR234C	ARC40
CBY1/LSM4	ENSG00000130520	CBY1	YER112W	LSM4
TOMM22/RUP1	ENSG00000130560	TOMM22	YOR138C	RUP1
RTDR1/ECM32	ENSG00000130589	RTDR1	YER176W	ECM32
XBP1/YDL086W	ENSG00000130635	XBP1	YDL086W	YDL086W
FBXO7/CLB3	ENSG00000130638	FBXO7	YDL155W	CLB3
GTPBP1/SPC97	ENSG00000130640	GTPBP1	YHR172W	SPC97
POLDIP3/ADH6	ENSG00000130684	POLDIP3	YMR318C	ADH6
TIMP3/RPN13	ENSG00000130706	TIMP3	YLR421C	RPN13
PPP6R2/ARG1	ENSG00000130707	PPP6R2	YOL058W	ARG1
SBF1/RRP4	ENSG00000130713	SBF1	YHR069C	RRP4
SUN2/UBC12	ENSG00000130725	SUN2	YLR306W	UBC12
CYB5R3/SIR3	ENSG00000130762	CYB5R3	YLR442C	SIR3
DNAL4/FRS1	ENSG00000130764	DNAL4	YLR060W	FRS1
ENSG00000100262/INH1	ENSG00000130770	ENSG00000100262	YDL181W	INH1
PACSIN2/BIK1	ENSG00000130779	PACSIN2	YCL029C	BIK1
AP1B1/SLA2	ENSG00000130787	AP1B1	YNL243W	SLA2
HMGXB4/RPF1	ENSG00000130810	HMGXB4	YHR088W	RPF1
TOM1/TIF35	ENSG00000130811	TOM1	YDR429C	TIF35
NEFH/YML053C	ENSG00000130816	NEFH	YML053C	YML053C
BIK/TRM9	ENSG00000130829	BIK	YML014W	TRM9
HMOX1/YIL055C	ENSG00000130830	HMOX1	YIL055C	YIL055C
THOC5/UFD2	ENSG00000130939	THOC5	YDL190C	UFD2
MCM5/UBA1	ENSG00000130985	MCM5	YKL210W	UBA1
ARSA/YFR016C	ENSG00000131016	ARSA	YFR016C	YFR016C
TSPO/YKL133C	ENSG00000131018	TSPO	YKL133C	YKL133C
RASD2/DUN1	ENSG00000131023	RASD2	YDL101C	DUN1
CBX7/AAR2	ENSG00000131043	CBX7	YBL074C	AAR2
PDGFB/ACS1	ENSG00000131069	PDGFB	YAL054C	ACS1
ACR/COX5A	ENSG00000131143	ACR	YNL052W	COX5A
RPL3/INO2	ENSG00000131149	RPL3	YDR123C	INO2
ZMAT5/PSF2	ENSG00000131153	ZMAT5	YJL072C	PSF2
RBFOX2/AIM13	ENSG00000131165	RBFOX2	YFR011C	AIM13
TAB1/BNA2	ENSG00000131203	TAB1	YJR078W	BNA2
ASCC2/BIT2	ENSG00000131233	ASCC2	YBR270C	BIT2
MTMR3/KAR3	ENSG00000131323	MTMR3	YPR141C	KAR3
SMCR7L/IDP1	ENSG00000131370	SMCR7L	YDL066W	IDP1
APOL1/GYP6	ENSG00000131374	APOL1	YJL044C	GYP6
MYH9/RIM13	ENSG00000131375	MYH9	YMR154C	RIM13
SAMM50/DOG1	ENSG00000131462	SAMM50	YHR044C	DOG1
GRAP2/GRC3	ENSG00000131467	GRAP2	YLL035W	GRC3
EIF3D/RPL27B	ENSG00000131469	EIF3D	YDR471W	RPL27B
TNRC6B/MSC1	ENSG00000131470	TNRC6B	YML128C	MSC1
ENSG00000100357/VPS25	ENSG00000131475	ENSG00000100357	YJR102C	VPS25
SGSM3/MRPL51	ENSG00000131495	SGSM3	YPR100W	MRPL51
IFT27/YEL020C	ENSG00000131503	IFT27	YEL020C	YEL020C
KIAA0930/BNI1	ENSG00000131504	KIAA0930	YNL271C	BNI1
NCF4/BSD2	ENSG00000131507	NCF4	YBR290W	BSD2
CSF2RB/UBC5	ENSG00000131508	CSF2RB	YDR059C	UBC5
SLC25A17/SEC8	ENSG00000131558	SLC25A17	YPR055W	SEC8
UPK3A/ADY3	ENSG00000131626	UPK3A	YDL239C	ADY3
KCTD17/PFS2	ENSG00000131653	KCTD17	YNL317W	PFS2
ST13/MTC5	ENSG00000131725	ST13	YDR128W	MTC5
IL2RB/ACO2	ENSG00000131730	IL2RB	YJL200C	ACO2
RBX1/YPS7	ENSG00000131773	RBX1	YDR349C	YPS7
EP300/GAL83	ENSG00000131791	EP300	YER027C	GAL83
L3MBTL2/LHP1	ENSG00000131795	L3MBTL2	YDL051W	LHP1
RANGAP1/PDA1	ENSG00000131828	RANGAP1	YER178W	PDA1
ZC3H7B/YGL114W	ENSG00000131941	ZC3H7B	YGL114W	YGL114W
PHF5A/ARP10	ENSG00000131966	PHF5A	YDR106W	ARP10
ACO2/FOL2	ENSG00000131979	ACO2	YGR267C	FOL2
POLR3H/JJJ3	ENSG00000132002	POLR3H	YJR097W	JJJ3
PMM1/HMI1	ENSG00000132017	PMM1	YOL095C	HMI1
BRD1/SDS24	ENSG00000132024	BRD1	YBR214W	SDS24
MLC1/ACC1	ENSG00000132142	MLC1	YNR016C	ACC1
HDAC10/DHR2	ENSG00000132153	HDAC10	YKL078W	DHR2
FKBP3/SNF1	ENSG00000132155	FKBP3	YDR477W	SNF1
CTSG/ERG27	ENSG00000132196	CTSG	YLR100W	ERG27
GZMB/PIN2	ENSG00000132274	GZMB	YOR104W	PIN2
RBM23/BUD32	ENSG00000132275	RBM23	YGR262C	BUD32
PRMT5/TNA1	ENSG00000132326	PRMT5	YGR260W	TNA1
AP4S1/GSP1	ENSG00000132341	AP4S1	YLR293C	GSP1
POLE2/SSD1	ENSG00000132357	POLE2	YDR293C	SSD1
SOS2/CLU1	ENSG00000132361	SOS2	YMR012W	CLU1
CDKL1/INP54	ENSG00000132376	CDKL1	YOL065C	INP54
NIN/RFA1	ENSG00000132383	NIN	YAR007C	RFA1
PYGL/RPL26B	ENSG00000132463	PYGL	YGR034W	RPL26B
TRIM9/MEH1	ENSG00000132470	TRIM9	YKR007W	MEH1
PSMC6/HHT1	ENSG00000132475	PSMC6	YBR010W	HHT1
CDKN3/MMF1	ENSG00000132541	CDKN3	YIL051C	MMF1
ATP6V1D/SWM1	ENSG00000132604	ATP6V1D	YDR260C	SWM1
PIGH/SAP1	ENSG00000132612	PIGH	YER047C	SAP1
PSMA3/SEC9	ENSG00000132639	PSMA3	YGR009C	SEC9
VTI1B/POL30	ENSG00000132646	VTI1B	YBR088C	POL30
TIMM9/MNN11	ENSG00000132669	TIMM9	YJL183W	MNN11
GSTZ1/PRP5	ENSG00000132680	GSTZ1	YBR237W	PRP5
AHSA1/MMS4	ENSG00000132688	AHSA1	YBR098W	MMS4
DAAM1/CRC1	ENSG00000132703	DAAM1	YOR100C	CRC1
SPTLC2/HCS1	ENSG00000132740	SPTLC2	YKL017C	HCS1
RIN3/DPH1	ENSG00000132768	RIN3	YIL103W	DPH1
SNW1/GIP2	ENSG00000132825	SNW1	YER054C	GIP2
CHGA/APL6	ENSG00000132842	CHGA	YGR261C	APL6
ITPK1/PHM6	ENSG00000132912	ITPK1	YDR281C	PHM6
PPM1A/SSN3	ENSG00000132964	PPM1A	YPL042C	SSN3
SIX4/MYO2	ENSG00000133026	SIX4	YOR326W	MYO2
ASB2/TEL1	ENSG00000133056	ASB2	YBL088C	TEL1
ERH/YHR113W	ENSG00000133059	ERH	YHR113W	YHR113W
HIF1A/POP3	ENSG00000133069	HIF1A	YNL282W	POP3
SRSF5/YPR202W	ENSG00000133083	SRSF5	YPR202W	YPR202W
EIF5/CLB5	ENSG00000133101	EIF5	YPR120C	CLB5
SERPINA4/TMA19	ENSG00000133112	SERPINA4	YKL056C	TMA19
SLC8A3/CTF18	ENSG00000133119	SLC8A3	YMR078C	CTF18
DICER1/LPX1	ENSG00000133121	DICER1	YOR084W	LPX1
MTHFD1/SUN4	ENSG00000133216	MTHFD1	YNL066W	SUN4
TCL1A/FES1	ENSG00000133265	TCL1A	YBR101C	FES1
ZC3H14/DUG1	ENSG00000133313	ZC3H14	YFR044C	DUG1
TELO2/NSA1	ENSG00000133316	TELO2	YGL111W	NSA1
BDKRB1/TVP15	ENSG00000133318	BDKRB1	YDR100W	TVP15
GSKIP/NUT2	ENSG00000133398	GSKIP	YPR168W	NUT2
VRK1/YNL134C	ENSG00000133424	VRK1	YNL134C	YNL134C
PSMC1/TIS11	ENSG00000133606	PSMC1	YLR136C	TIS11
RPS6KA5/RAS2	ENSG00000133703	RPS6KA5	YNL098C	RAS2
PSMB5/SXM1	ENSG00000133704	PSMB5	YDR395W	SXM1
YY1/CDC60	ENSG00000133706	YY1	YPL160W	CDC60
ACIN1/INM1	ENSG00000133731	ACIN1	YHR046C	INM1
CCNB1IP1/RAS1	ENSG00000133818	CCNB1IP1	YOR101W	RAS1
TRIP11/YMR226C	ENSG00000133835	TRIP11	YMR226C	YMR226C
APEX1/RIM2	ENSG00000133884	APEX1	YBR192W	RIM2
ENSG00000100829/ERG28	ENSG00000133935	ENSG00000100829	YER044C	ERG28
PABPN1/COX16	ENSG00000133983	PABPN1	YJL003W	COX16
EFS/MED6	ENSG00000133997	EFS	YHR058C	MED6
ARHGAP5/SUI2	ENSG00000134001	ARHGAP5	YJR007W	SUI2
CINP/CLN3	ENSG00000134057	CINP	YAL040C	CLN3
SRP54/SSK22	ENSG00000134072	SRP54	YCR073C	SSK22
CPNE6/MNL1	ENSG00000134109	CPNE6	YHR204W	MNL1
CHD8/COA1	ENSG00000134138	CHD8	YIL157C	COA1
PSMA6/AAD6	ENSG00000134152	PSMA6	YFL056C	AAD6
NFKBIA/CDC24	ENSG00000134215	NFKBIA	YAL041W	CDC24
EMC9/VTH2	ENSG00000134243	EMC9	YJL222W	VTH2
PSME2/RIB4	ENSG00000134262	PSME2	YOL143C	RIB4
BRMS1L/ARF2	ENSG00000134287	BRMS1L	YDL137W	ARF2
ENSG00000100931/AVT2	ENSG00000134294	ENSG00000100931	YEL064C	AVT2
SEC23A/SRS2	ENSG00000134313	SEC23A	YJL092W	SRS2
PNN/RIM15	ENSG00000134318	PNN	YFL033C	RIM15
RABGGTA/YLR407W	ENSG00000134352	RABGGTA	YLR407W	YLR407W
NFATC4/CDC73	ENSG00000134371	NFATC4	YLR418C	CDC73
PLTP/TIM17	ENSG00000134375	PLTP	YJL143W	TIM17
PCIF1/SLX5	ENSG00000134376	PCIF1	YDL013W	SLX5
GSS/DED81	ENSG00000134440	GSS	YHR019C	DED81
MMP9/IMP2	ENSG00000134452	MMP9	YIL154C	IMP2
TRPC4AP/NSR1	ENSG00000134453	TRPC4AP	YGR159C	NSR1
PYGB/YKL105C	ENSG00000134470	PYGB	YKL105C	YKL105C
PROCR/TAT1	ENSG00000134489	PROCR	YBR069C	TAT1
GINS1/VRG4	ENSG00000134490	GINS1	YGL225W	VRG4
NINL/YNR040W	ENSG00000134571	NINL	YNR040W	YNR040W
CD40/SAR1	ENSG00000134594	CD40	YPL218W	SAR1
UQCC/CIN1	ENSG00000134627	UQCC	YOR349W	CIN1
ZMYND8/MPT5	ENSG00000134644	ZMYND8	YGL178W	MPT5
SGK2/PRP38	ENSG00000134748	SGK2	YGR075C	PRP38
IFT52/AIM44	ENSG00000134757	IFT52	YPL158C	AIM44
MYBL2/CWC24	ENSG00000134758	MYBL2	YLR323C	CWC24
HNF4A/GDT1	ENSG00000134851	HNF4A	YBR187W	GDT1
SLA2/YOL073C	ENSG00000134882	SLA2	YOL073C	YOL073C
C20orf24/RGA1	ENSG00000134909	C20orf24	YOR127W	RGA1
NFATC2/STT3	ENSG00000134910	NFATC2	YGL022W	STT3
STK4/ATF1	ENSG00000134954	STK4	YOR377W	ATF1
PFDN4/FMN1	ENSG00000135002	PFDN4	YDR236C	FMN1
DOK5/DSK2	ENSG00000135018	DOK5	YMR276W	DSK2
CSTF1/PDH1	ENSG00000135046	CSTF1	YPR002W	PDH1
BMP7/SNF3	ENSG00000135047	BMP7	YDL194W	SNF3
RAE1/URE2	ENSG00000135049	RAE1	YNL229C	URE2
TPD52L2/LRS4	ENSG00000135052	TPD52L2	YDR439W	LRS4
DNAJC5/SER1	ENSG00000135069	DNAJC5	YOR184W	SER1
NELFCD/RGI2	ENSG00000135090	NELFCD	YIL057C	RGI2
PRPF6/SKY1	ENSG00000135250	PRPF6	YMR216C	SKY1
TUBB1/MTO1	ENSG00000135297	TUBB1	YGL236C	MTO1
PSMA7/SPO75	ENSG00000135312	PSMA7	YLL005C	SPO75
NTSR1/VHS1	ENSG00000135341	NTSR1	YDR247W	VHS1
MRGBP/PEX22	ENSG00000135363	MRGBP	YAL055W	PEX22
DIDO1/KRE33	ENSG00000135372	DIDO1	YNL132W	KRE33
GID8/YPR196W	ENSG00000135373	GID8	YPR196W	YPR196W
BIRC7/APN1	ENSG00000135374	BIRC7	YKL114C	APN1
ARFGAP1/HLJ1	ENSG00000135392	ARFGAP1	YMR161W	HLJ1
AVP/DGA1	ENSG00000135407	AVP	YOR245C	DGA1
COL20A1/GTT1	ENSG00000135424	COL20A1	YIR038C	GTT1
CHRNA4/YLR426W	ENSG00000135437	CHRNA4	YLR426W	YLR426W
EEF1A2/YNL305C	ENSG00000135472	EEF1A2	YNL305C	YNL305C
PTK6/NOP13	ENSG00000135486	PTK6	YNL175C	NOP13
GMEB2/SUL1	ENSG00000135502	GMEB2	YBR294W	SUL1
C20orf27/YFL054C	ENSG00000135517	C20orf27	YFL054C	YFL054C
SPEF1/DGR2	ENSG00000135541	SPEF1	YKL121W	DGR2
CDC25B/MIM1	ENSG00000135596	CDC25B	YOL026C	MIM1
ARFRP1/CCT3	ENSG00000135624	ARFRP1	YJL014W	CCT3
NDUFAF5/UBP7	ENSG00000135655	NDUFAF5	YIL156W	UBP7
TRIB3/YGR283C	ENSG00000135679	TRIB3	YGR283C	YGR283C
RASSF2/GPX2	ENSG00000135709	RASSF2	YBR244W	GPX2
CSNK2A1/YDR042C	ENSG00000135720	CSNK2A1	YDR042C	YDR042C
ANGPT4/YBL059W	ENSG00000135740	ANGPT4	YBL059W	YBL059W
HM13/TOK1	ENSG00000135750	HM13	YJL093C	TOK1
SNPH/LST4	ENSG00000135763	SNPH	YKL176C	LST4
MYLK2/SPT8	ENSG00000135801	MYLK2	YLR055C	SPT8
SIRPB1/GLN1	ENSG00000135821	SIRPB1	YPR035W	GLN1
SEC23B/VAM7	ENSG00000135823	SEC23B	YGL212W	VAM7
FERMT1/PRP16	ENSG00000135829	FERMT1	YKR086W	PRP16
HAO1/NIP100	ENSG00000135837	HAO1	YPL174C	NIP100
PDYN/GPI2	ENSG00000135845	PDYN	YPL076W	GPI2
PLCB4/MRPL3	ENSG00000135900	PLCB4	YMR024W	MRPL3
MYL9/YML083C	ENSG00000135903	MYL9	YML083C	YML083C
HCK/CAJ1	ENSG00000135924	HCK	YER048C	CAJ1
CRNKL1/CDC33	ENSG00000135930	CRNKL1	YOL139C	CDC33
POFUT1/HYM1	ENSG00000135932	POFUT1	YKL189W	HYM1
SAMHD1/COX4	ENSG00000135940	SAMHD1	YGL187C	COX4
PAK7/VPS3	ENSG00000135966	PAK7	YDR495C	VPS3
KIF3B/ISU1	ENSG00000136003	KIF3B	YPL135W	ISU1
NOP56/YPL150W	ENSG00000136021	NOP56	YPL150W	YPL150W
IDH3B/BUD21	ENSG00000136026	IDH3B	YOR078W	BUD21
MAPRE1/PWP1	ENSG00000136045	MAPRE1	YLR196W	PWP1
JAG1/PLB2	ENSG00000136068	JAG1	YMR006C	PLB2
CDK5RAP1/RRN7	ENSG00000136098	CDK5RAP1	YJL025W	RRN7
SNTA1/BUD4	ENSG00000136108	SNTA1	YJR092W	BUD4
OXT/MSB3	ENSG00000136111	OXT	YNL293W	MSB3
TTI1/QDR3	ENSG00000136141	TTI1	YBR043C	QDR3
E2F1/SAM2	ENSG00000136143	E2F1	YDR502C	SAM2
RPRD1B/STE18	ENSG00000136158	RPRD1B	YJR086W	STE18
PXMP4/ADE2	ENSG00000136197	PXMP4	YOR128C	ADE2
CHMP4B/CDC42	ENSG00000136238	CHMP4B	YLR229C	CDC42
BPI/SWF1	ENSG00000136247	BPI	YDR126W	SWF1
CST3/DBP9	ENSG00000136271	CST3	YLR276C	DBP9
ASIP/FAU1	ENSG00000136371	ASIP	YER183C	FAU1
CST4/YHR192W	ENSG00000136436	CST4	YHR192W	YHR192W
ACTR5/NMT1	ENSG00000136448	ACTR5	YLR195C	NMT1
WFDC2/NPL3	ENSG00000136450	WFDC2	YDR432W	NPL3
AHCY/YGR021W	ENSG00000136463	AHCY	YGR021W	YGR021W
DHX35/YPL247C	ENSG00000136485	DHX35	YPL247C	YPL247C
DNTTIP1/KTR4	ENSG00000136504	DNTTIP1	YBR199W	KTR4
MAP1LC3A/GAP1	ENSG00000136521	MAP1LC3A	YKR039W	GAP1
SYNDIG1/MRPL4	ENSG00000136522	SYNDIG1	YLR439W	MRPL4
PIGU/NGR1	ENSG00000136527	PIGU	YBR212W	NGR1
TNNC2/EMP47	ENSG00000136560	TNNC2	YFL048C	EMP47
APMAP/GUS1	ENSG00000136628	APMAP	YGL245W	GUS1
ZNF516/VPS33	ENSG00000136631	ZNF516	YLR396C	VPS33
USP14/TUF1	ENSG00000136636	USP14	YOR187W	TUF1
VAPA/PUF4	ENSG00000136715	VAPA	YGL014W	PUF4
MYOM1/RVS161	ENSG00000136717	MYOM1	YCR009C	RVS161
MYL12A/IMP4	ENSG00000136718	MYL12A	YNL075W	IMP4
CEP76/KRE5	ENSG00000136731	CEP76	YOR336W	KRE5
CEP192/HSE1	ENSG00000136738	CEP192	YHL002W	HSE1
RNMT/YME1	ENSG00000136758	RNMT	YPR024W	YME1
SMAD7/SIS1	ENSG00000136770	SMAD7	YNL007C	SIS1
LAMA1/CKA2	ENSG00000136807	LAMA1	YOR061W	CKA2
RNF125/TRX2	ENSG00000136810	RNF125	YGR209C	TRX2
ANKRD12/ECM29	ENSG00000136813	ANKRD12	YHL030W	ECM29
NOL4/JSN1	ENSG00000136827	NOL4	YJR091C	JSN1
POLI/BUD2	ENSG00000136848	POLI	YKL092C	BUD2
MIB1/SEC1	ENSG00000136854	MIB1	YDR164C	SEC1
RBBP8/YPL260W	ENSG00000136861	RBBP8	YPL260W	YPL260W
RIOK3/PRP4	ENSG00000136875	RIOK3	YPR178W	PRP4
CSTF2/SAD1	ENSG00000136878	CSTF2	YFR005C	SAD1
PSMD10/VMA10	ENSG00000136888	PSMD10	YHR039C-A	VMA10
ATG4A/IPI1	ENSG00000136891	ATG4A	YHR085W	IPI1
TBL1X/PUP1	ENSG00000136930	TBL1X	YOR157C	PUP1
GPR143/KEL3	ENSG00000136933	GPR143	YPL263C	KEL3
PGRMC1/RKM2	ENSG00000136937	PGRMC1	YDR198C	RKM2
POLA1/PLP2	ENSG00000136940	POLA1	YOR281C	PLP2
MID1/RPL35B	ENSG00000136942	MID1	YDL136W	RPL35B
NKAP/DCC1	ENSG00000136982	NKAP	YCL016C	DCC1
NXT2/DFM1	ENSG00000136986	NXT2	YDR411C	DFM1
GUCY2F/RPA49	ENSG00000137054	GUCY2F	YNL248C	RPA49
ENSG00000101898/DOA1	ENSG00000137055	ENSG00000101898	YKL213C	DOA1
ALG13/HNT3	ENSG00000137074	ALG13	YOR258W	HNT3
PRPS2/FDH1	ENSG00000137106	PRPS2	YOR388C	FDH1
TLR8/RPS6B	ENSG00000137154	TLR8	YBR181C	RPS6B
AMMECR1/NAT2	ENSG00000137185	AMMECR1	YGR147C	NAT2
CHRDL1/STB4	ENSG00000137203	CHRDL1	YMR019W	STB4
WDR13/POP8	ENSG00000137265	WDR13	YBL018C	POP8
SUV39H1/BMS1	ENSG00000137312	SUV39H1	YPL217C	BMS1
GLRA2/SNF5	ENSG00000137337	GLRA2	YBR289W	SNF5
XIAP/FLX1	ENSG00000137409	XIAP	YIL134W	FLX1
STAG2/YGR130C	ENSG00000137497	STAG2	YGR130C	YGR130C
MCF2/FMP32	ENSG00000137500	MCF2	YFL046W	FMP32
F9/NUP60	ENSG00000137501	F9	YAR002W	NUP60
ABCD1/YIP5	ENSG00000137502	ABCD1	YGL161C	YIP5
CCDC22/YGR015C	ENSG00000137509	CCDC22	YGR015C	YGR015C
CACNA1F/MRPL10	ENSG00000137547	CACNA1F	YNL284C	MRPL10
SYP/TGS1	ENSG00000137574	SYP	YPL157W	TGS1
PLP2/PEP1	ENSG00000137642	PLP2	YBL017C	PEP1
BMX/XYL2	ENSG00000137673	BMX	YLR070C	XYL2
PLS3/YNL176C	ENSG00000137693	PLS3	YNL176C	YNL176C
NAA10/TMA20	ENSG00000137699	NAA10	YER007C-A	TMA20
RENBP/MRP1	ENSG00000137710	RENBP	YDR347W	MRP1
ELF4/VAC14	ENSG00000137713	ELF4	YLR386W	VAC14
SMARCA1/YAH1	ENSG00000137714	SMARCA1	YPL252C	YAH1
MTMR8/YJL185C	ENSG00000137752	MTMR8	YJL185C	YJL185C
ASB9/MKK2	ENSG00000137764	ASB9	YPL140C	MKK2
ENSG00000102050/ODC2	ENSG00000137801	ENSG00000102050	YOR222W	ODC2
RBBP7/SEC12	ENSG00000137802	RBBP7	YNR026C	SEC12
PPP1R2P9/GCR2	ENSG00000137806	PPP1R2P9	YNL199C	GCR2
KCND1/RTF1	ENSG00000137815	KCND1	YGL244W	RTF1
OPN1LW/YKR078W	ENSG00000137822	OPN1LW	YKR078W	YKR078W
FMR1/BIO5	ENSG00000137842	FMR1	YNR056C	BIO5
PIM2/RPC31	ENSG00000137845	PIM2	YNL151C	RPC31
SLC35A2/SLD2	ENSG00000137872	SLC35A2	YKL108W	SLD2
PQBP1/RLP24	ENSG00000137876	PQBP1	YLR009W	RLP24
PCSK1N/COY1	ENSG00000137878	PCSK1N	YKL179C	COY1
EMD/MRPL40	ENSG00000137942	EMD	YPL173W	MRPL40
TAZ/ALT1	ENSG00000137944	TAZ	YLR089C	ALT1
PGK1/SUA7	ENSG00000137947	PGK1	YPR086W	SUA7
GATA1/BET2	ENSG00000137955	GATA1	YPR176C	BET2
MAGT1/KGD2	ENSG00000137992	MAGT1	YDR148C	KGD2
SMS/RCL1	ENSG00000137996	SMS	YOL010W	RCL1
PHEX/IMD2	ENSG00000138029	PHEX	YHR216W	IMD2
UBL4A/PTC1	ENSG00000138032	UBL4A	YDL006W	PTC1
EEA1/YGR016W	ENSG00000138035	EEA1	YGR016W	YGR016W
RP2/PSY2	ENSG00000138041	RP2	YNL201C	PSY2
PHF16/YPT1	ENSG00000138069	PHF16	YFL038C	YPT1
CDK16/ARP2	ENSG00000138071	CDK16	YDL029W	ARP2
USP11/MAL12	ENSG00000138079	USP11	YGR292W	MAL12
PCYT1B/DAS1	ENSG00000138081	PCYT1B	YJL149W	DAS1
HTATSF1/PET309	ENSG00000138095	HTATSF1	YLR067C	PET309
VGLL1/BIO4	ENSG00000138101	VGLL1	YNR057C	BIO4
CD40LG/ARP1	ENSG00000138107	CD40LG	YHR129C	ARP1
TIMP1/BSP1	ENSG00000138162	TIMP1	YPR171W	BSP1
FGD1/YLR063W	ENSG00000138166	FGD1	YLR063W	YLR063W
PIN4/MSS1	ENSG00000138175	PIN4	YMR023C	MSS1
PORCN/YND1	ENSG00000138185	PORCN	YER005W	YND1
MAGED2/HMLALPHA1	ENSG00000138279	MAGED2	YCL066W	HMLALPHA1
KLF8/TIM23	ENSG00000138297	KLF8	YNR017W	TIM23
SYTL4/TAF13	ENSG00000138303	SYTL4	YML098W	TAF13
CENPI/RPS24A	ENSG00000138326	CENPI	YER074W	RPS24A
DRP2/ADE17	ENSG00000138363	DRP2	YMR120C	ADE17
TAF7L/KTR5	ENSG00000138378	TAF7L	YNL029C	KTR5
PBDC1/CPR4	ENSG00000138398	PBDC1	YCR069W	CPR4
ENSG00000102391/IDP3	ENSG00000138413	ENSG00000102391	YNL009W	IDP3
ARMCX3/YPL014W	ENSG00000138434	ARMCX3	YPL014W	YPL014W
HTR2A/YTM1	ENSG00000138442	HTR2A	YOR272W	YTM1
NDFIP2/MKC7	ENSG00000138448	NDFIP2	YDR144C	MKC7
TNFSF13B/YKL100C	ENSG00000138600	TNFSF13B	YKL100C	YKL100C
MLNR/PTM1	ENSG00000138613	MLNR	YKL039W	PTM1
CAB39L/CAB3	ENSG00000138621	CAB39L	YKL088W	CAB3
KLF5/ALG9	ENSG00000138641	KLF5	YNL219C	ALG9
STK24/FMP25	ENSG00000138646	STK24	YLR077W	FMP25
ACP5/RIM4	ENSG00000138668	ACP5	YHL024W	RIM4
DNAJC3/PSY4	ENSG00000138669	DNAJC3	YBL046W	PSY4
UGGT2/SEC31	ENSG00000138674	UGGT2	YDL195W	SEC31
ARHGEF7/YGL015C	ENSG00000138684	ARHGEF7	YGL015C	YGL015C
FGF9/CSF1	ENSG00000138688	FGF9	YLR087C	CSF1
SGCG/ATP12	ENSG00000138750	SGCG	YJL180C	ATP12
PARP4/BRE5	ENSG00000138757	PARP4	YNR051C	BRE5
SUPT20H/SHS1	ENSG00000138758	SUPT20H	YDL225W	SHS1
MRPS31/YOR387C	ENSG00000138760	MRPS31	YOR387C	YOR387C
KPNA3/USO1	ENSG00000138768	KPNA3	YDL058W	USO1
FLT1/YOR021C	ENSG00000138772	FLT1	YOR021C	YOR021C
RGCC/PPA2	ENSG00000138777	RGCC	YMR267W	PPA2
VWA8/YJR141W	ENSG00000138785	VWA8	YJR141W	YJR141W
DGKH/ABF2	ENSG00000138795	DGKH	YMR072W	ABF2
KATNAL1/NDI1	ENSG00000138796	KATNAL1	YML120C	NDI1
INTS6/MET14	ENSG00000138801	INTS6	YKL001C	MET14
TSC22D1/SFB2	ENSG00000138802	TSC22D1	YNL049C	SFB2
CLN5/CMP2	ENSG00000138814	CLN5	YML057W	CMP2
OLFM4/SKO1	ENSG00000138835	OLFM4	YNL167C	SKO1
MSLN/YLR036C	ENSG00000139112	MSLN	YLR036C	YLR036C
TRADD/PEP7	ENSG00000139132	TRADD	YDR323C	PEP7
HSF4/AZF1	ENSG00000139154	HSF4	YOR113W	AZF1
CORO1A/LSB6	ENSG00000139178	CORO1A	YJL100W	LSB6
MAPK3/YLR290C	ENSG00000139180	MAPK3	YLR290C	YLR290C
PHKB/PEX5	ENSG00000139197	PHKB	YDR244W	PEX5
NUTF2/MRP51	ENSG00000139329	NUTF2	YPL118W	MRP51
NUP93/SMX3	ENSG00000139343	NUP93	YPR182W	SMX3
CENPT/COX7	ENSG00000139372	CENPT	YMR256C	COX7
TSNAXIP1/YSR3	ENSG00000139496	TSNAXIP1	YKR053C	YSR3
NFAT5/YJR107W	ENSG00000139567	NFAT5	YJR107W	YJR107W
N4BP1/RPS8A	ENSG00000139610	N4BP1	YBL072C	RPS8A
CBLN1/SWI3	ENSG00000139613	CBLN1	YJL176C	SWI3
ARL2BP/MED8	ENSG00000139636	ARL2BP	YBR193C	MED8
ZNF423/YER156C	ENSG00000139637	ZNF423	YER156C	YER156C
CCL22/YJL068C	ENSG00000139684	CCL22	YJL068C	YJL068C
CCL17/TMA22	ENSG00000139726	CCL17	YJR014W	TMA22
CTCF/FRE6	ENSG00000139908	CTCF	YLL051C	FRE6
ACD/YJL055W	ENSG00000139910	ACD	YJL055W	YJL055W
POLR2C/RTN1	ENSG00000139970	POLR2C	YDR233C	RTN1
PARD6A/HAT1	ENSG00000139998	PARD6A	YPL001W	HAT1
ZNF821/YNL035C	ENSG00000140006	ZNF821	YNL035C	YNL035C
MMP15/PRY1	ENSG00000140092	MMP15	YJL079C	PRY1
USB1/TYS1	ENSG00000140105	USB1	YGR185C	TYS1
CCDC113/HNM1	ENSG00000140199	CCDC113	YGL077C	HNM1
NME3/QRI5	ENSG00000140262	NME3	YLR204W	QRI5
PSMD7/ADH3	ENSG00000140263	PSMD7	YMR083W	ADH3
VAC14/YDL085C-A	ENSG00000140264	VAC14	YDL085C-A	YDL085C-A
TANGO6/TOA2	ENSG00000140307	TANGO6	YKL058W	TOA2
COG4/SRP14	ENSG00000140319	COG4	YDL092W	SRP14
PLA2G15/HIR1	ENSG00000140332	PLA2G15	YBL008W	HIR1
[truncated: 1,439 more rows]
