# Supplementary material for: Scope and limitations of yeast as a model organism for studying human tissue-specific pathways
Source: BMC Syst Biol. 2015 Dec 29;9:96. doi: 10.1186/s12918-015-0253-0 (PMC4696342; doi:10.1186/s12918-015-0253-0)
Supplement: Additional file 1 — Network alignments. Compressed (*.zip) file containing individual tissue-specific alignments. (ZIP 5181 Kb) [file 12918_2015_253_MOESM1_ESM.zip › alignments/Prostate_AlignGraph_edges.tsv]

First_ortholog_pair	Second_ortholog_pair
CCNY/YDL156W	CFH/RAD59
SPARC/NUP42	CFTR/DFG5
LOXL3/YOR052C	BAD/ADK1
ELMO2/CUS2	ITGAL/NAB2
SCFD1/GIM5	ITGAL/NAB2
LUC7L3/TIM18	ITGAL/NAB2
SYT7/YKL070W	CACNA1G/PMR1
NCAPD2/WBP1	USH1C/PFA4
RASSF4/BEM3	CD79B/PEX25
CPSF6/LIN1	SELE/NFI1
CAMK2A/OST3	NCAPD2/WBP1
AEBP1/YNL208W	PIK3C2A/GLG2
STK11/EHT1	PLAUR/GDI1
RAB7L1/ERP5	CLK1/YAF9
LGALS3BP/NUP49	ANGEL1/MTR10
SYF2/SLX8	ACPP/HMO1
CMA1/DBP10	ISL1/RLP7
CCNY/YDL156W	ATP2C1/HAT2
APMAP/GUS1	ATP1A2/RTS1
TRIP11/YMR226C	C8B/TCB3
SETX/FLO8	FHL1/PKP1
FGFR3/PXA1	ZDHHC6/SPP2
MCM4/ERG4	STRAP/YDJ1
CXCL2/ENP1	EHD2/ENP2
FLT4/VPS21	RTEL1-TNFRSF6B/HSV2
POLD1/CDC34	PRKCH/CKA1
CLASRP/PSR1	NUP160/YBL107C
NFKB2/YPT6	FLT4/VPS21
LIPE/NOP2	FBXO42/BEM2
RP2/PSY2	FBXO42/BEM2
SETX/FLO8	CDH1/VPS45
ICAM3/DMA2	C6/SKP2
CYB561D2/DIS3	SPDL1/SKI6
ACIN1/INM1	LMO3/SSL1
GBP1/TAX4	MRPS10/YVH1
COL20A1/GTT1	RSF1/TRI1
LGALS3BP/NUP49	TNFRSF9/CRM1
ORC1/RPL23A	LIMA1/URA2
C10orf54/KEX2	HERPUD1/YBT1
CAMKK2/CWC21	PHPT1/CUS1
NUP37/PEX13	ARID4B/GDS1
PSMC6/HHT1	PTPRN/HAS1
UBR5/PHO85	PPP1R12A/JNM1
FAM32A/MRPS17	MXD1/RSM22
CA2/GPI8	ANKS1A/PDR17
NEK2/SSA2	AP3D1/NPA3
SMURF2/RPS25B	IPO5/GCN5
PTCH2/CAP1	OAT/RNA1
KIAA0930/BNI1	TLE2/FAL1
PHF17/GAR1	ASB1/ADE3
BIK/TRM9	ME1/RPT2
FBXW4/RPT5	MTHFD2/YHR080C
SETX/FLO8	PDE4A/SCL1
PDCD2/PRO1	ATXN3/PRP6
CCNY/YDL156W	EML1/IOC2
SNRNP70/YDL119C	DNTTIP2/YPL034W
MTPN/POL5	ROGDI/UTP7
TREH/EDE1	FGFR3/PXA1
ACIN1/INM1	MEF2A/ARD1
PPP1R8/ASC1	MEF2A/ARD1
CRYZ/SGS1	CLEC2D/VMR1
DAZAP1/NOP1	GUCY2C/UTP15
RHEB/UTP14	EXOC5/PEP3
ZNF446/SGN1	WDR1/PMI40
POP4/YCR016W	PRLH/YPK3
INTS2/LSC1	CDH19/FCJ1
NDUFB2/XKS1	LIMS2/AVT7
NFKB2/YPT6	TRPC5/YIP3
CTTN/SDS22	AFF4/PMA2
CSF2RB/UBC5	GLI2/IMD4
FKBP3/SNF1	ZZEF1/SCP160
SETX/FLO8	FGF4/NSE4
SMARCA2/MCM3	DLG1/PSF3
IL1RL1/UBC4	ANKRD13A/DMA1
TIMP3/RPN13	RARB/RPN6
PLP2/PEP1	RARB/RPN6
DKK1/RPP1A	TOP2B/SPT7
SETX/FLO8	APBB1IP/KTI12
MAPKAPK5/PEP4	GTF2I/CRP1
PCSK1N/COY1	PCM1/SPC19
SETX/FLO8	PCM1/SPC19
RIF1/MEP3	SP140/TAD2
SYF2/SLX8	CEACAM1/NUP84
TELO2/NSA1	LIPE/NOP2
DGCR14/DIA2	SMARCA2/MCM3
IDH3B/BUD21	CXCL2/ENP1
MKNK2/RSC4	AFP/SPT15
NSL1/CKB1	AFP/SPT15
AMH/GCD6	CDC14B/ERP4
ZBTB25/VPS4	ZNF510/SSZ1
C10orf2/RPL2A	XPO1/GIS1
PPP1R8/ASC1	TNPO1/YIA6
GYS1/DBP2	NUFIP1/UBP3
PARP4/BRE5	RRAGB/RPL24A
SETX/FLO8	PILRA/HSH155
NTSR1/VHS1	CTTN/SDS22
KIAA1199/NOP56	CHERP/RRP9
GRIN2D/YJR008W	LAT2/RPL22A
PLP2/PEP1	MAPKAPK5/PEP4
PHKB/PEX5	GCN1L1/CAK1
OAS3/YPL264C	RPH3A/SEC22
DDX5/NHP6B	BLVRB/GCD7
SMG7/STE4	ZC3HC1/DSE1
DGCR14/DIA2	CMA1/DBP10
KIAA0930/BNI1	G2E3/FUS3
ELAVL2/MEF2	MYL6/RVS167
DHX15/NUP53	PSMD5/MIG1
RIC8B/BMH2	PSMD5/MIG1
DIDO1/KRE33	IKZF5/SPR3
CYB561D2/DIS3	SUSD2/YHR219W
SETX/FLO8	SLC25A17/SEC8
STK24/FMP25	IL2RB/ACO2
FBXW4/RPT5	CST4/YHR192W
STK24/FMP25	TBL1X/PUP1
SPARC/NUP42	PRPS2/FDH1
PRDM2/YEL076C	MAPK3/YLR290C
RAB3A/FKH2	RNF40/ORC2
TLE4/IPI3	RNF40/ORC2
PITRM1/TAF6	AAGAB/MRL1
PLGRKT/STE50	ERI1/GIC1
SPARC/NUP42	TNNT1/NBP2
PLGRKT/STE50	FBL/LAA1
SETX/FLO8	ELL/DRE2
SETX/FLO8	RASA4/PEX27
H2AFV/NUP2	MTPN/POL5
PHF3/MRP20	FAM188B/VPS9
CCNY/YDL156W	RASSF4/BEM3
GNB3/GAD1	SEC23IP/LTE1
KLHL2/PRX1	TNKS2/PCT1
DKK1/RPP1A	PITRM1/TAF6
ST8SIA4/PTP3	CCNY/YDL156W
PHACTR1/PGU1	TRIM16L/CCT5
RPS13/TAF4	IL2/BAS1
ARID1A/PRP22	CAMKK2/CWC21
PPP1R8/ASC1	EIF2B1/YMR295C
NDUFS7/ACT1	GMNN/TAF14
SPARC/NUP42	LAMA4/ESA1
ENSG00000115128/NAM9	ZNF346/SFB3
