# Supplementary material for: Scope and limitations of yeast as a model organism for studying human tissue-specific pathways
Source: BMC Syst Biol. 2015 Dec 29;9:96. doi: 10.1186/s12918-015-0253-0 (PMC4696342; doi:10.1186/s12918-015-0253-0)
Supplement: Additional file 1 — Network alignments. Compressed (*.zip) file containing individual tissue-specific alignments. (ZIP 5181 Kb) [file 12918_2015_253_MOESM1_ESM.zip › alignments/Uterus_AlignGraph_nodes.tsv]

ID	Human_EnsemblGeneID	Human_Symbol	Yeast_EnsemblGeneID	Yeast_Symbol
TSPAN6/DPM1	ENSG00000000419	TSPAN6	YPR183W	DPM1
DPM1/PRK1	ENSG00000000938	DPM1	YIL095W	PRK1
SCYL3/HAP2	ENSG00000001167	SCYL3	YGL237C	HAP2
FGR/MRM1	ENSG00000001631	FGR	YOR201C	MRM1
CFH/RAD59	ENSG00000002016	CFH	YDL059C	RAD59
GCLC/CTR1	ENSG00000003147	GCLC	YPR124W	CTR1
NFYA/COS9	ENSG00000003402	NFYA	YKL219W	COS9
SEMA3F/DFG5	ENSG00000003436	SEMA3F	YMR238W	DFG5
CFTR/NRP1	ENSG00000003756	CFTR	YDL167C	NRP1
KRIT1/CSM4	ENSG00000004059	KRIT1	YPL200W	CSM4
RAD52/FEN1	ENSG00000004399	RAD52	YCR034W	FEN1
BAD/ADK1	ENSG00000004455	BAD	YDR226W	ADK1
CD99/GUP2	ENSG00000004468	CD99	YPL189W	GUP2
AOC1/FPR1	ENSG00000004478	AOC1	YNL135C	FPR1
HECW1/YGK3	ENSG00000004660	HECW1	YOL128C	YGK3
MAD1L1/ACP1	ENSG00000004779	MAD1L1	YKL192C	ACP1
LASP1/PKP1	ENSG00000004799	LASP1	YIL042C	PKP1
M6PR/YGR201C	ENSG00000004838	M6PR	YGR201C	YGR201C
ICA1/YDR307W	ENSG00000004866	ICA1	YDR307W	YDR307W
ALS2/CDC27	ENSG00000004897	ALS2	YBL084C	CDC27
CASP10/FCY2	ENSG00000004948	CASP10	YER056C	FCY2
CFLAR/DHR2	ENSG00000005100	CFLAR	YKL078W	DHR2
TFPI/DNL4	ENSG00000005156	TFPI	YOR005C	DNL4
RBM5/TAH1	ENSG00000005175	RBM5	YCR060W	TAH1
MTMR7/RET3	ENSG00000005243	MTMR7	YPL010W	RET3
ARF5/PST2	ENSG00000005302	ARF5	YDR032C	PST2
POLDIP2/BDF2	ENSG00000005339	POLDIP2	YDL070W	BDF2
PLXND1/SIA1	ENSG00000005421	PLXND1	YOR137C	SIA1
AK2/LOC1	ENSG00000005700	AK2	YFR001W	LOC1
CD38/YDR352W	ENSG00000005893	CD38	YDR352W	YDR352W
FKBP4/PGC1	ENSG00000006007	FKBP4	YPL206C	PGC1
KDM1A/APL1	ENSG00000006125	KDM1A	YJR005W	APL1
CAMKK1/ADH7	ENSG00000006194	CAMKK1	YCR105W	ADH7
RECQL/GRX6	ENSG00000006468	RECQL	YDL010W	GRX6
HSPB6/LCB5	ENSG00000006530	HSPB6	YLR260W	LCB5
ARHGAP33/YMR010W	ENSG00000006704	ARHGAP33	YMR010W	YMR010W
NDUFAB1/VPS41	ENSG00000006715	NDUFAB1	YDR080W	VPS41
PDK4/SKN7	ENSG00000006788	PDK4	YHR206W	SKN7
ZMYND10/PSK1	ENSG00000007047	ZMYND10	YAL017W	PSK1
ST7/PAC1	ENSG00000007168	ST7	YOR269W	PAC1
CDC27/NCP1	ENSG00000007171	CDC27	YHR042W	NCP1
SLC4A1/HXK2	ENSG00000007174	SLC4A1	YGL253W	HXK2
CALCR/HOF1	ENSG00000007237	CALCR	YMR032W	HOF1
HCCS/TRS33	ENSG00000007255	HCCS	YOR115C	TRS33
DVL2/GPI1	ENSG00000007541	DVL2	YGR216C	GPI1
UPF1/YLR446W	ENSG00000007908	UPF1	YLR446W	YLR446W
SKAP2/FRE7	ENSG00000007952	SKAP2	YOL152W	FRE7
SLC25A5/UTR1	ENSG00000008130	SLC25A5	YJR049C	UTR1
CCDC109B/DTR1	ENSG00000008282	CCDC109B	YBR180W	DTR1
HOXA11/CNL1	ENSG00000008294	HOXA11	YDR357C	CNL1
POLR2J/PHO3	ENSG00000008710	POLR2J	YBR092C	PHO3
DHX33/RPS20	ENSG00000008988	DHX33	YHL015W	RPS20
MEOX1/YBL055C	ENSG00000009335	MEOX1	YBL055C	YBL055C
LIG3/REV3	ENSG00000009413	LIG3	YPL167C	REV3
RPAP3/VTA1	ENSG00000009844	RPAP3	YLR181C	VTA1
ENSG00000005189/ITC1	ENSG00000009954	ENSG00000005189	YGL133W	ITC1
CIAPIN1/VID30	ENSG00000010017	CIAPIN1	YGL227W	VID30
FAM214B/MSC7	ENSG00000010030	FAM214B	YHR039C	MSC7
COPZ2/SPE4	ENSG00000010165	COPZ2	YLR146C	SPE4
PRKAR2B/COR1	ENSG00000010256	PRKAR2B	YBL045C	COR1
MSL3/NUD1	ENSG00000010322	MSL3	YOR373W	NUD1
CREBBP/FUS3	ENSG00000010810	CREBBP	YBL016W	FUS3
BZRAP1/NDD1	ENSG00000010818	BZRAP1	YOR372C	NDD1
MPO/RDS2	ENSG00000011007	MPO	YPL133C	RDS2
PON1/YNK1	ENSG00000011052	PON1	YKL067W	YNK1
GCFC2/ICT1	ENSG00000011198	GCFC2	YLR099C	ICT1
ABCB4/UTP18	ENSG00000011260	ABCB4	YJL069C	UTP18
SOX8/NAB2	ENSG00000011275	SOX8	YGL122C	NAB2
IBTK/STT4	ENSG00000011405	IBTK	YLR305C	STT4
MYCBP2/GYP1	ENSG00000011454	MYCBP2	YOR070C	GYP1
FBXL3/PPH21	ENSG00000011485	FBXL3	YDL134C	PPH21
ITGAL/RPS15	ENSG00000011566	ITGAL	YOL040C	RPS15
PDK2/NUP57	ENSG00000012822	PDK2	YGR119C	NUP57
ITGA3/COQ4	ENSG00000013441	ITGA3	YDR204W	COQ4
LAMP2/RET1	ENSG00000013503	LAMP2	YOR207C	RET1
GGNBP2/NGL2	ENSG00000013523	GGNBP2	YMR285C	NGL2
ITGA2B/ITT1	ENSG00000013561	ITGA2B	YML068W	ITT1
GDE1/PMT6	ENSG00000014216	GDE1	YGR199W	PMT6
C19orf60/MDH3	ENSG00000014641	C19orf60	YDL078C	MDH3
CRLF1/MMT1	ENSG00000014824	CRLF1	YMR177W	MMT1
MAP3K14/BRX1	ENSG00000015171	MAP3K14	YOL077C	BRX1
ABCC8/LAS17	ENSG00000015285	ABCC8	YOR181W	LAS17
CCL18/GPG1	ENSG00000015413	CCL18	YGL121C	GPG1
CCL3/MPP6	ENSG00000015479	CCL3	YNR024W	MPP6
SYNRG/BPL1	ENSG00000015592	SYNRG	YDL141W	BPL1
CACNG3/HPF1	ENSG00000016490	CACNG3	YOL155C	HPF1
TMEM132A/PMR1	ENSG00000017260	TMEM132A	YGL167C	PMR1
AP2B1/BEM2	ENSG00000017797	AP2B1	YER155C	BEM2
TAC1/DLD1	ENSG00000018510	TAC1	YDL174C	DLD1
ZNF263/ENA1	ENSG00000018625	ZNF263	YDR040C	ENA1
CX3CL1/EMW1	ENSG00000018699	CX3CL1	YNL313C	EMW1
SPATA20/RGM1	ENSG00000020256	SPATA20	YMR182C	RGM1
CACNA1G/NAM7	ENSG00000021776	CACNA1G	YMR080C	NAM7
TNFRSF12A/CPA1	ENSG00000021826	TNFRSF12A	YOR303W	CPA1
MAP3K9/DEG1	ENSG00000022267	MAP3K9	YFL001W	DEG1
RALA/MAG2	ENSG00000022840	RALA	YLR427W	MAG2
BAIAP2L1/PFA4	ENSG00000023041	BAIAP2L1	YOL003C	PFA4
ETV1/MPD1	ENSG00000023318	ETV1	YOR288C	MPD1
AGK/HEM1	ENSG00000023330	AGK	YDR232W	HEM1
CCL26/ASI3	ENSG00000023445	CCL26	YNL008C	ASI3
FARP2/GRX2	ENSG00000023572	FARP2	YDR513W	GRX2
USH1C/SWD2	ENSG00000023734	USH1C	YKL018W	SWD2
DBF4/SPT2	ENSG00000023902	DBF4	YER161C	SPT2
TBXA2R/UBR1	ENSG00000024048	TBXA2R	YGR184C	UBR1
IFRD1/PAN1	ENSG00000024422	IFRD1	YIR006C	PAN1
GTF2IRD1/HSF1	ENSG00000025156	GTF2IRD1	YGL073W	HSF1
PAF1/FAF1	ENSG00000025293	PAF1	YIL019W	FAF1
VPS41/GAL80	ENSG00000025434	VPS41	YML051W	GAL80
ARHGAP44/CNS1	ENSG00000025772	ARHGAP44	YBR155W	CNS1
ELAC2/SRP1	ENSG00000025800	ELAC2	YNL189W	SRP1
SCIN/YLR031W	ENSG00000026025	SCIN	YLR031W	YLR031W
MYH13/RAD3	ENSG00000026036	MYH13	YER171W	RAD3
ADIPOR2/YCR023C	ENSG00000026103	ADIPOR2	YCR023C	YCR023C
UPP2/YBR096W	ENSG00000026508	UPP2	YBR096W	YBR096W
MARK4/OCT1	ENSG00000027001	MARK4	YKL134C	OCT1
PAFAH1B1/YOR296W	ENSG00000027075	PAFAH1B1	YOR296W	YOR296W
NOS2/VPS5	ENSG00000028528	NOS2	YOR069W	VPS5
DNAH9/DSE3	ENSG00000029639	DNAH9	YOR264W	DSE3
GAS7/SNF11	ENSG00000030304	GAS7	YDR073W	SNF11
TRAPPC6A/SES1	ENSG00000031698	TRAPPC6A	YDR023W	SES1
MATK/YNL035C	ENSG00000032389	MATK	YNL035C	YNL035C
CD79B/NDT80	ENSG00000032742	CD79B	YHR124W	NDT80
SCN4A/CUS1	ENSG00000033030	SCN4A	YMR240C	CUS1
PAX6/ARB1	ENSG00000033050	PAX6	YER036C	ARB1
RHBDF1/VPH1	ENSG00000033627	RHBDF1	YOR270C	VPH1
LUC7L/NFI1	ENSG00000033800	LUC7L	YOR156C	NFI1
BAIAP3/VHT1	ENSG00000034053	BAIAP3	YGR065C	VHT1
PIGQ/AIM9	ENSG00000034152	PIGQ	YER080W	AIM9
TEAD3/PEX3	ENSG00000034693	TEAD3	YDR329C	PEX3
SELE/ATG8	ENSG00000034713	SELE	YBL078C	ATG8
DNAJC11/CYK3	ENSG00000035115	DNAJC11	YDL117W	CYK3
MYLIP/SEC6	ENSG00000035403	MYLIP	YIL068C	SEC6
NOX1/CDC15	ENSG00000035664	NOX1	YAR019C	CDC15
E2F2/ADE12	ENSG00000035687	E2F2	YNL220W	ADE12
PSMB1/RFC1	ENSG00000035928	PSMB1	YOR217W	RFC1
SYN1/RTT101	ENSG00000036257	SYN1	YJL047C	RTT101
JARID2/UBP5	ENSG00000036672	JARID2	YER144C	UBP5
CAMK1G/MDS3	ENSG00000037637	CAMK1G	YGL197W	MDS3
CDK11A/MRI1	ENSG00000037757	CDK11A	YPR118W	MRI1
NADK/TRM8	ENSG00000037897	NADK	YDL201W	TRM8
TFAP2B/ERG26	ENSG00000038274	TFAP2B	YGL001C	ERG26
CYTH3/YNL193W	ENSG00000038382	CYTH3	YNL193W	YNL193W
ADAM22/YLR413W	ENSG00000038427	ADAM22	YLR413W	YLR413W
SYPL1/BRR2	ENSG00000039123	SYPL1	YER172C	BRR2
SPAG9/TCO89	ENSG00000039319	SPAG9	YPL180W	TCO89
CELSR3/GDE1	ENSG00000039560	CELSR3	YPL110C	GDE1
MGST1/PRE9	ENSG00000041357	MGST1	YGR135W	PRE9
CRY1/YGL242C	ENSG00000041515	CRY1	YGL242C	YGL242C
NFIX/LSG1	ENSG00000041802	NFIX	YGL099W	LSG1
MMP25/ADP1	ENSG00000041982	MMP25	YCR011C	ADP1
IL32/TDP1	ENSG00000042088	IL32	YBR223C	TDP1
PKD1/MFB1	ENSG00000042429	PKD1	YDR219C	MFB1
MAPK8IP2/APS2	ENSG00000042753	MAPK8IP2	YJR058C	APS2
MED24/FHN1	ENSG00000042832	MED24	YGR131W	FHN1
SEC62/DCN1	ENSG00000043093	SEC62	YLR128W	DCN1
RPS20/RDL1	ENSG00000043143	RPS20	YOR285W	RDL1
CSDE1/SCM3	ENSG00000044115	CSDE1	YDL139C	SCM3
UBE3C/YJR030C	ENSG00000044446	UBE3C	YJR030C	YJR030C
REV3L/SOF1	ENSG00000047056	REV3L	YLL011W	SOF1
PAX7/URA8	ENSG00000047230	PAX7	YJR103W	URA8
MASP2/VMA13	ENSG00000047249	MASP2	YPR036W	VMA13
TRAF3IP3/RPB2	ENSG00000047315	TRAF3IP3	YOR151C	RPB2
POMT2/MLP1	ENSG00000047410	POMT2	YKR095W	MLP1
VTA1/RPL3	ENSG00000047457	VTA1	YOR063W	RPL3
MLXIPL/RPO41	ENSG00000047579	MLXIPL	YFL036W	RPO41
BAZ1B/SAC7	ENSG00000047648	BAZ1B	YDR389W	SAC7
RANBP9/RSM10	ENSG00000048544	RANBP9	YDR041W	RSM10
ETV7/NTO1	ENSG00000048649	ETV7	YPR031W	NTO1
SPRTN/MRN1	ENSG00000048740	SPRTN	YPL184C	MRN1
METTL13/RBS1	ENSG00000048991	METTL13	YDL189W	RBS1
ZNF207/YKT6	ENSG00000049245	ZNF207	YKL196C	YKT6
UQCRC1/RSP5	ENSG00000049759	UQCRC1	YER125W	RSP5
CD9/WBP1	ENSG00000049860	CD9	YEL002C	WBP1
NCAPD2/NAM2	ENSG00000050748	NCAPD2	YLR382C	NAM2
IFFO1/PER33	ENSG00000051108	IFFO1	YLR064W	PER33
GIPR/HFM1	ENSG00000051341	GIPR	YGL251C	HFM1
NISCH/CKI1	ENSG00000051382	NISCH	YLR133W	CKI1
STAB1/NAN1	ENSG00000051596	STAB1	YPL126W	NAN1
FUZ/BUD9	ENSG00000052126	FUZ	YGR041W	BUD9
PRSS3/TAF3	ENSG00000052723	PRSS3	YPL011C	TAF3
CD4/RRP12	ENSG00000052749	CD4	YPL012W	RRP12
LRRC23/ERG25	ENSG00000052802	LRRC23	YGR060W	ERG25
BTK/APD1	ENSG00000052841	BTK	YBR151W	APD1
HFE/SOD2	ENSG00000053254	HFE	YHR008C	SOD2
SCMH1/AAD10	ENSG00000053371	SCMH1	YJR155W	AAD10
FYN/HO	ENSG00000053747	FYN	YDL227C	HO
HIVEP2/TRS31	ENSG00000054116	HIVEP2	YDR472W	TRS31
TCEB3/YFR039C	ENSG00000054654	TCEB3	YFR039C	YFR039C
LYPLA2/CCW14	ENSG00000054938	LYPLA2	YLR390W-A	CCW14
NME2/CDC53	ENSG00000055130	NME2	YDL132W	CDC53
APBA3/PEX11	ENSG00000055163	APBA3	YOL147C	PEX11
MKS1/UBX2	ENSG00000055208	MKS1	YML013W	UBX2
ABHD5/IKS1	ENSG00000055332	ABHD5	YJL057C	IKS1
KAL1/SPP1	ENSG00000055609	KAL1	YPL138C	SPP1
AKAP8L/PUF3	ENSG00000055917	AKAP8L	YLL013C	PUF3
UTP18/FMP10	ENSG00000055955	UTP18	YER182W	FMP10
RNF216/YDR114C	ENSG00000056558	RNF216	YDR114C	YDR114C
TTC19/YKL070W	ENSG00000056972	TTC19	YKL070W	YKL070W
PTBP1/GLG2	ENSG00000056998	PTBP1	YJL137C	GLG2
DPF1/MSH4	ENSG00000057468	DPF1	YFL003C	MSH4
SYT7/GDI1	ENSG00000057608	SYT7	YER136W	GDI1
PIK3C2A/ATG5	ENSG00000057663	PIK3C2A	YPL149W	ATG5
PLAUR/ERG11	ENSG00000058056	PLAUR	YHR007C	ERG11
ANLN/KKQ8	ENSG00000058091	ANLN	YKL168C	KKQ8
WIZ/SEC61	ENSG00000058262	WIZ	YLR378C	SEC61
RABGAP1/RAD2	ENSG00000058404	RABGAP1	YGR258C	RAD2
DCN/RPC37	ENSG00000058600	DCN	YKR025W	RPC37
PPP5C/ENA5	ENSG00000058668	PPP5C	YDR038C	ENA5
MAP4K3/CTH1	ENSG00000059145	MAP4K3	YDR151C	CTH1
ZBTB32/PRO2	ENSG00000059573	ZBTB32	YOR323C	PRO2
TYROBP/TRM3	ENSG00000059588	TYROBP	YDL112W	TRM3
GABRA3/XDJ1	ENSG00000059769	GABRA3	YLR090W	XDJ1
BRCA1/PSR2	ENSG00000060069	BRCA1	YLR019W	PSR2
ERCC1/IRC19	ENSG00000060237	ERCC1	YLL033W	IRC19
CD22/TEX1	ENSG00000060688	CD22	YNL253W	TEX1
SEMA3B/FMP37	ENSG00000060762	SEMA3B	YGL080W	FMP37
MBTPS2/POT1	ENSG00000060971	MBTPS2	YIL160C	POT1
LTF/SDH4	ENSG00000061794	LTF	YDR178W	SDH4
NR1H4/BUD3	ENSG00000062194	NR1H4	YCL014W	BUD3
ALOX5/RSN1	ENSG00000062598	ALOX5	YMR266W	RSN1
CALCOCO1/RPL18B	ENSG00000063177	CALCOCO1	YNL301C	RPL18B
UBR7/SBP1	ENSG00000063244	UBR7	YHL034C	SBP1
MAP4K5/YIL165C	ENSG00000063438	MAP4K5	YIL165C	YIL165C
EHD3/GLO2	ENSG00000063854	EHD3	YDR272W	GLO2
PSMC4/YAF9	ENSG00000063978	PSMC4	YNL107W	YAF9
CLDN11/TAF2	ENSG00000064313	CLDN11	YCR042C	TAF2
MVP/YPK1	ENSG00000064393	MVP	YKL126W	YPK1
NUB1/MTR10	ENSG00000064419	NUB1	YOR160W	MTR10
CLK1/YLR271W	ENSG00000064607	CLK1	YLR271W	YLR271W
ENSG00000013455/AGP2	ENSG00000064651	ENSG00000013455	YBR132C	AGP2
POLR3B/YIG1	ENSG00000064666	POLR3B	YPL201C	YIG1
ANGEL1/RRP3	ENSG00000064703	ANGEL1	YHR065C	RRP3
RNF14/PMS1	ENSG00000064933	RNF14	YNL082W	PMS1
DDX11/HMO1	ENSG00000064961	DDX11	YDR174W	HMO1
CD6/GPA1	ENSG00000065135	CD6	YHR005C	GPA1
TACC3/PSE1	ENSG00000065150	TACC3	YMR308C	PSE1
UFL1/CAR2	ENSG00000065154	UFL1	YLR438W	CAR2
POLA2/PWP2	ENSG00000065183	POLA2	YCR057C	PWP2
CAPN1/SPS1	ENSG00000065243	CAPN1	YDR523C	SPS1
ACPP/LAC1	ENSG00000065308	ACPP	YKL008C	LAC1
MDH1/SLM5	ENSG00000065427	MDH1	YCR024C	SLM5
SLC30A9/YGR250C	ENSG00000065526	SLC30A9	YGR250C	YGR250C
MTMR11/YKE4	ENSG00000065534	MTMR11	YIL023C	YKE4
CCDC88C/RLP7	ENSG00000065559	CCDC88C	YNL002C	RLP7
YAF2/ISR1	ENSG00000065613	YAF2	YPR106W	ISR1
ZMYND11/PRR1	ENSG00000065675	ZMYND11	YKL116C	PRR1
WAS/HAT2	ENSG00000065717	WAS	YEL056W	HAT2
DPEP1/VAC7	ENSG00000065809	DPEP1	YNL054W	VAC7
BID/MAE1	ENSG00000065833	BID	YKL029C	MAE1
MATR3/GYP5	ENSG00000065882	MATR3	YPL249C	GYP5
RGPD5/YPL245W	ENSG00000065883	RGPD5	YPL245W	YPL245W
STMN4/FHL1	ENSG00000065970	STMN4	YPR104C	FHL1
NUDCD3/PDE2	ENSG00000065989	NUDCD3	YOR360C	PDE2
ISL1/RTS1	ENSG00000066027	ISL1	YOR014W	RTS1
IL20RA/SNF12	ENSG00000066117	IL20RA	YNR023W	SNF12
CLCA1/HAP5	ENSG00000066136	CLCA1	YOR358W	HAP5
ATP2C1/SNX41	ENSG00000066294	ATP2C1	YDR425W	SNX41
SRCIN1/FOB1	ENSG00000066422	SRCIN1	YDR110W	FOB1
IGF1/ENT1	ENSG00000066427	IGF1	YDL161W	ENT1
RALBP1/HDA2	ENSG00000066455	RALBP1	YDR295C	HDA2
RUFY3/DUO1	ENSG00000066629	RUFY3	YGL061C	DUO1
CNTN1/SEC7	ENSG00000066777	CNTN1	YDR170C	SEC7
WWTR1/HEM15	ENSG00000066926	WWTR1	YOR176W	HEM15
AGPS/RGD2	ENSG00000066933	AGPS	YFL047W	RGD2
ATP1A2/RIM101	ENSG00000067082	ATP1A2	YHL027W	RIM101
TTC27/LPP1	ENSG00000067113	TTC27	YDR503C	LPP1
MARCO/LAG1	ENSG00000067167	MARCO	YHL003C	LAG1
SYT13/GIS2	ENSG00000067182	SYT13	YNL255C	GIS2
SNAI2/EEB1	ENSG00000067191	SNAI2	YPL095C	EEB1
CD74/CDC19	ENSG00000067225	CD74	YAL038W	CDC19
HGF/FCF2	ENSG00000067334	HGF	YLR051C	FCF2
ZRANB1/NUP100	ENSG00000067445	ZRANB1	YKL068W	NUP100
NCDN/RRP15	ENSG00000067533	NCDN	YPR143W	RRP15
ZFP64/RHO1	ENSG00000067560	ZFP64	YPR165W	RHO1
MNAT1/TCB1	ENSG00000067715	MNAT1	YOR086C	TCB1
SAMD4A/HOS1	ENSG00000068024	SAMD4A	YPR068C	HOS1
RUNX3/CAB4	ENSG00000068120	RUNX3	YGR277C	CAB4
MRE11A/SMP1	ENSG00000068305	MRE11A	YBR182C	SMP1
PLEKHB1/PHO4	ENSG00000068323	PLEKHB1	YFR034C	PHO4
SERPINB1/YDR026C	ENSG00000068354	SERPINB1	YDR026C	YDR026C
SPAST/FAA1	ENSG00000068366	SPAST	YOR317W	FAA1
ENSG00000021602/SPP2	ENSG00000068394	ENSG00000021602	YOR148C	SPP2
NRXN3/MRM2	ENSG00000068438	NRXN3	YGL136C	MRM2
AQR/RPO31	ENSG00000068654	AQR	YOR116C	RPO31
CPS1/KCS1	ENSG00000068745	CPS1	YDR017C	KCS1
C8B/TOA1	ENSG00000068781	C8B	YOR194C	TOA1
FHL1/KRE28	ENSG00000068793	FHL1	YDR532C	KRE28
RTFDC1/HST1	ENSG00000068903	RTFDC1	YOL068C	HST1
GABRA1/MUC1	ENSG00000069248	GABRA1	YIR019C	MUC1
NLRP2/VPS35	ENSG00000069329	NLRP2	YJL154C	VPS35
RNF10/YDJ1	ENSG00000069345	RNF10	YNL064C	YDJ1
ZDHHC6/NFT1	ENSG00000069431	ZDHHC6	YKR103W	NFT1
RNH1/YEN1	ENSG00000069712	RNH1	YER041W	YEN1
NDUFS1/REF2	ENSG00000069849	NDUFS1	YDR195W	REF2
RB1CC1/HUL5	ENSG00000069869	RB1CC1	YGL141W	HUL5
ERP44/UTP4	ENSG00000069966	ERP44	YDR324C	UTP4
ALAS1/UFD1	ENSG00000070010	ALAS1	YGR048W	UFD1
BIRC3/IKI3	ENSG00000070061	BIRC3	YLR384C	IKI3
AKAP11/SSP120	ENSG00000070081	AKAP11	YLR250W	SSP120
GLRX2/PFY1	ENSG00000070087	GLRX2	YOR122C	PFY1
SNAPC1/UIP3	ENSG00000070159	SNAPC1	YAR027W	UIP3
STRAP/CBF1	ENSG00000070444	STRAP	YJR060W	CBF1
ABCC2/POL4	ENSG00000070501	ABCC2	YCR014C	POL4
DEF6/HSV2	ENSG00000070540	DEF6	YGR223C	HSV2
PLEKHO1/ASN1	ENSG00000070669	PLEKHO1	YPR145W	ASN1
GCLM/KAR2	ENSG00000070718	GCLM	YJL034W	KAR2
UBR2/YAT2	ENSG00000070748	UBR2	YER024W	YAT2
EHD2/MUD2	ENSG00000070756	EHD2	YKL074C	MUD2
RRAGD/RPA190	ENSG00000070761	RRAGD	YOR341W	RPA190
HSF2/CKA1	ENSG00000070770	HSF2	YIL035C	CKA1
PHF20/GCD6	ENSG00000070785	PHF20	YDR211W	GCD6
NR1H3/SAT4	ENSG00000070808	NR1H3	YCR008W	SAT4
NCAPH2/RHO2	ENSG00000070831	NCAPH2	YNL090W	RHO2
TOMM34/PUT4	ENSG00000070915	TOMM34	YOR348C	PUT4
SEC63/PMA1	ENSG00000070961	SEC63	YGL008C	PMA1
KPNA6/GSH2	ENSG00000071051	KPNA6	YOL049W	GSH2
VIM/AIP1	ENSG00000071127	VIM	YMR092C	AIP1
RTEL1-TNFRSF6B/TPS3	ENSG00000071205	RTEL1-TNFRSF6B	YMR261C	TPS3
FAS/KDX1	ENSG00000071242	FAS	YKL161C	KDX1
CD44/YNG2	ENSG00000071243	CD44	YHR090C	YNG2
KCNG1/BUD23	ENSG00000071462	KCNG1	YCR047C	BUD23
SLAMF7/HRD3	ENSG00000071537	SLAMF7	YLR207W	HRD3
MIPEP/MSP1	ENSG00000071539	MIPEP	YGR028W	MSP1
PRKCH/ULS1	ENSG00000071794	PRKCH	YOR191W	ULS1
INSRR/TSR4	ENSG00000071994	INSRR	YOL022C	TSR4
IFNGR1/TPK2	ENSG00000072062	IFNGR1	YPL203W	TPK2
SH2D2A/KIN82	ENSG00000072133	SH2D2A	YCR091W	KIN82
TNFRSF1B/ENT2	ENSG00000072134	TNFRSF1B	YLR206W	ENT2
VEZT/SIW14	ENSG00000072135	VEZT	YNL032W	SIW14
POU2F2/TRE1	ENSG00000072274	POU2F2	YPL176C	TRE1
SNX1/PEX4	ENSG00000072401	SNX1	YGR133W	PEX4
TBPL1/GUK1	ENSG00000072415	TBPL1	YDR454C	GUK1
ARNTL2/SMC1	ENSG00000072501	ARNTL2	YFL008W	SMC1
BCLAF1/IMG1	ENSG00000072609	BCLAF1	YCR046C	IMG1
ANK1/DBP1	ENSG00000072682	ANK1	YPL119C	DBP1
TFB1M/CDC4	ENSG00000072803	TFB1M	YFL009W	CDC4
RABEP1/DAL1	ENSG00000072832	RABEP1	YIR027C	DAL1
HMGB3/LRS4	ENSG00000072864	HMGB3	YDR439W	LRS4
NUP160/PFS1	ENSG00000072952	NUP160	YHR185C	PFS1
BAK1/APM1	ENSG00000072958	BAK1	YPL259C	APM1
MUSK/SEC2	ENSG00000073009	MUSK	YNL272C	SEC2
IKZF2/MCM2	ENSG00000073111	IKZF2	YBL023C	MCM2
GRN/ECM5	ENSG00000073614	GRN	YMR176W	ECM5
ARHGAP31/YAP1802	ENSG00000073921	ARHGAP31	YGR241C	YAP1802
NR2E3/SEC18	ENSG00000073969	NR2E3	YBR080C	SEC18
CENPQ/TUP1	ENSG00000074266	CENPQ	YCR084C	TUP1
SARS/YJU3	ENSG00000074416	SARS	YKL094W	YJU3
RANBP3/NPR1	ENSG00000074590	RANBP3	YNL183C	NPR1
ARID4A/YDL206W	ENSG00000074621	ARID4A	YDL206W	YDL206W
TSSC1/CUP1-2	ENSG00000074660	TSSC1	YHR055C	CUP1-2
ENSG00000032514/SBA1	ENSG00000074696	ENSG00000032514	YKL117W	SBA1
IFT88/DOC1	ENSG00000074755	IFT88	YGL240W	DOC1
ZCCHC8/ENO2	ENSG00000074800	ZCCHC8	YHR174W	ENO2
ABCF2/IST2	ENSG00000074855	ABCF2	YBR086C	IST2
LRRC7/SLN1	ENSG00000074964	LRRC7	YIL147C	SLN1
UBA6/ARP6	ENSG00000075089	UBA6	YLR085C	ARP6
GAB2/TIF4632	ENSG00000075151	GAB2	YGL049C	TIF4632
ATP6V0A1/MTC5	ENSG00000075188	ATP6V0A1	YDR128W	MTC5
PIAS1/CTT1	ENSG00000075213	PIAS1	YGR088W	CTT1
SLC4A7/RAX2	ENSG00000075223	SLC4A7	YLR084C	RAX2
APBA2/ERG10	ENSG00000075239	APBA2	YPL028W	ERG10
UHRF1/YNL095C	ENSG00000075292	UHRF1	YNL095C	YNL095C
MAP2K3/HRR25	ENSG00000075413	MAP2K3	YPL204W	HRR25
TMSB10/TAO3	ENSG00000075539	TMSB10	YIL129C	TAO3
RNF19A/ARP9	ENSG00000075624	RNF19A	YMR033W	ARP9
PEX3/SPO14	ENSG00000075651	PEX3	YKR031C	SPO14
GABARAPL2/TRM82	ENSG00000075702	GABARAPL2	YDR165W	TRM82
MYOC/YNL046W	ENSG00000075711	MYOC	YNL046W	YNL046W
SH3YL1/VPS21	ENSG00000075785	SH3YL1	YOR089C	VPS21
VCL/PRP39	ENSG00000075856	VCL	YML046W	PRP39
DAPK2/RRP42	ENSG00000075914	DAPK2	YDL111C	RRP42
NSMAF/TAF13	ENSG00000075945	NSMAF	YML098W	TAF13
ADSS/MCM6	ENSG00000076003	ADSS	YGL201C	MCM6
STAP1/REX2	ENSG00000076043	STAP1	YLR059C	REX2
TIMP2/YIL077C	ENSG00000076053	TIMP2	YIL077C	YIL077C
RFC1/MLH1	ENSG00000076242	RFC1	YMR167W	MLH1
CUL3/UNG1	ENSG00000076248	CUL3	YML021C	UNG1
MYOM2/PYC1	ENSG00000076555	MYOM2	YGL062W	PYC1
OTC/MON1	ENSG00000076685	OTC	YGL124C	MON1
USP2/YIP1	ENSG00000076716	USP2	YGR172C	YIP1
CASR/AVO2	ENSG00000077063	CASR	YMR068W	AVO2
TUBG2/TOP2	ENSG00000077097	TUBG2	YNL088W	TOP2
RPL26L1/SKP2	ENSG00000077235	RPL26L1	YNL311C	SKP2
FLT4/YTP1	ENSG00000077238	FLT4	YNL237W	YTP1
NSUN2/SAD1	ENSG00000077254	NSUN2	YFR005C	SAD1
FBXO42/MSL1	ENSG00000077312	FBXO42	YIR009W	MSL1
MRI1/SKI6	ENSG00000077348	MRI1	YGR195W	SKI6
METTL1/PAC11	ENSG00000077380	METTL1	YDR488C	PAC11
HOXC8/HST2	ENSG00000077463	HOXC8	YPL015C	HST2
AGA/MLC1	ENSG00000077522	AGA	YGL106W	MLC1
ENSG00000038102/CAP2	ENSG00000077549	ENSG00000038102	YIL034C	CAP2
PI4K2B/UBC11	ENSG00000077721	PI4K2B	YOR339C	UBC11
MAT2B/KSS1	ENSG00000077782	MAT2B	YGR040W	KSS1
TLL1/PDX3	ENSG00000077800	TLL1	YBR035C	PDX3
EDC4/RAD34	ENSG00000077809	EDC4	YDR314C	RAD34
TRIO/SIZ1	ENSG00000078043	TRIO	YDR409W	SIZ1
VCAN/MCK1	ENSG00000078061	VCAN	YNL307C	MCK1
MSR1/DUR1,2	ENSG00000078070	MSR1	YBR208C	DUR1,2
CDH1/YDL086W	ENSG00000078098	CDH1	YDL086W	YDL086W
SKIV2L2/YTA7	ENSG00000078114	SKIV2L2	YGR270W	YTA7
DNAH5/UBC12	ENSG00000078140	DNAH5	YLR306W	UBC12
ZFYVE16/VPS34	ENSG00000078142	ZFYVE16	YLR240W	VPS34
C6/INP51	ENSG00000078269	C6	YIL002C	INP51
RAI14/FAA4	ENSG00000078304	RAI14	YMR246W	FAA4
SOX30/UTP15	ENSG00000078369	SOX30	YMR093W	UTP15
PNKP/HMRA1	ENSG00000078399	PNKP	YCR097W	HMRA1
SPDL1/SNT2	ENSG00000078403	SPDL1	YGL131C	SNT2
STAU2/STE23	ENSG00000078618	STAU2	YLR389C	STE23
RTN4R/POR1	ENSG00000078668	RTN4R	YNL055C	POR1
PHF23/MRE11	ENSG00000078674	PHF23	YMR224C	MRE11
CDH10/PUF4	ENSG00000078699	CDH10	YGL014W	PUF4
INPP4A/MET13	ENSG00000078747	INPP4A	YGL125W	MET13
RAB27B/INN1	ENSG00000078902	RAB27B	YNL152W	INN1
PSMA4/STP22	ENSG00000078967	PSMA4	YCL008C	STP22
MYO16/YKU80	ENSG00000079246	MYO16	YMR106C	YKU80
LSG1/CBK1	ENSG00000079277	LSG1	YNL161W	CBK1
PARP3/TEP1	ENSG00000079308	PARP3	YNL128W	TEP1
TNC/REX3	ENSG00000079313	TNC	YLR107W	REX3
TDP1/SRP102	ENSG00000079332	TDP1	YKL154W	SRP102
MED17/RGT2	ENSG00000079393	MED17	YDL138W	RGT2
CAPG/ERG9	ENSG00000079459	CAPG	YHR190W	ERG9
AP2S1/PGM2	ENSG00000079739	AP2S1	YMR105C	PGM2
USH2A/DBP3	ENSG00000079785	USH2A	YGL078C	DBP3
ZPBP/HAL1	ENSG00000079819	ZPBP	YPR005C	HAL1
TG/TCB2	ENSG00000079841	TG	YNL087W	TCB2
ADAM28/VAM3	ENSG00000079950	ADAM28	YOR106W	VAM3
BARX2/BOR1	ENSG00000080493	BARX2	YNL275W	BOR1
DCUN1D1/MOT1	ENSG00000080503	DCUN1D1	YPL082C	MOT1
PHF15/AYR1	ENSG00000080511	PHF15	YIL124W	AYR1
ZIC2/IRC6	ENSG00000080561	ZIC2	YFR043C	IRC6
LCP2/SWR1	ENSG00000080603	LCP2	YDR334W	SWR1
TRIT1/PUF6	ENSG00000080608	TRIT1	YDR496C	PUF6
ADRB1/MOT2	ENSG00000080802	ADRB1	YER068W	MOT2
ENSG00000043822/HEM13	ENSG00000080819	ENSG00000043822	YDR044W	HEM13
GUCA2B/BI3	ENSG00000080823	GUCA2B	Q0115	BI3
CUL7/PCL7	ENSG00000081087	CUL7	YIL050W	PCL7
CTNNA1/STE12	ENSG00000081189	CTNNA1	YHR084W	STE12
PHKA2/CYB2	ENSG00000081277	PHKA2	YML054C	CYB2
EPHA3/YKL027W	ENSG00000081307	EPHA3	YKL027W	YKL027W
HSPA5/SSL1	ENSG00000081665	HSPA5	YLR005W	SSL1
DSG2/YVH1	ENSG00000081721	DSG2	YIR026C	YVH1
GEMIN8/PDE1	ENSG00000081803	GEMIN8	YGL248W	PDE1
OFD1/TRI1	ENSG00000082014	OFD1	YMR233W	TRI1
PREX2/BAT2	ENSG00000082175	PREX2	YJR148W	BAT2
WDR37/FET4	ENSG00000082258	WDR37	YMR319C	FET4
YTHDC2/PMD1	ENSG00000082397	YTHDC2	YER132C	PMD1
CTPS2/YDL180W	ENSG00000082438	CTPS2	YDL180W	YDL180W
ATP6V1H/MED4	ENSG00000082512	ATP6V1H	YOR174W	MED4
POLR2B/MRPL22	ENSG00000082515	POLR2B	YNL177C	MRPL22
TPR/SWD1	ENSG00000082516	TPR	YAR003W	SWD1
CP/TMS1	ENSG00000082556	CP	YDR105C	TMS1
DTNBP1/YCK1	ENSG00000082701	DTNBP1	YHR135C	YCK1
XK/YLR156W	ENSG00000082781	XK	YLR156W	YLR156W
ARHGAP6/MPC54	ENSG00000082805	ARHGAP6	YOR177C	MPC54
MAP4/CRM1	ENSG00000082898	MAP4	YGR218W	CRM1
GOPC/KAP104	ENSG00000083312	GOPC	YBR017C	KAP104
ROS1/YMR018W	ENSG00000083457	ROS1	YMR018W	YMR018W
HDAC9/AEP2	ENSG00000083750	HDAC9	YMR282C	AEP2
RRM2B/YKL162C	ENSG00000083799	RRM2B	YKL162C	YKL162C
TNFRSF17/SFC1	ENSG00000083842	TNFRSF17	YJR095W	SFC1
LMO3/RPS5	ENSG00000083845	LMO3	YJR123W	RPS5
MRPS10/APT2	ENSG00000083857	MRPS10	YDR441C	APT2
GUCA1A/SLZ1	ENSG00000083896	GUCA1A	YNL196C	SLZ1
RSF1/NAM8	ENSG00000084072	RSF1	YHR086W	NAM8
VPS13D/STE24	ENSG00000084073	VPS13D	YJR117W	STE24
CELF2/TIF34	ENSG00000084623	CELF2	YMR146C	TIF34
R3HDM1/SHE4	ENSG00000084674	R3HDM1	YOR035C	SHE4
COL9A2/YKR018C	ENSG00000084754	COL9A2	YKR018C	YKR018C
KITLG/URA2	ENSG00000084774	KITLG	YJL130C	URA2
ERCC8/CGR1	ENSG00000085063	ERCC8	YGL029W	CGR1
VAMP3/SPO74	ENSG00000085276	VAMP3	YGL170C	SPO74
PER3/HSP26	ENSG00000085382	PER3	YBR072W	HSP26
UTS2/SEH1	ENSG00000085415	UTS2	YGL100W	SEH1
TNFRSF9/TPP1	ENSG00000085433	TNFRSF9	YMR156C	TPP1
EPN3/CTS2	ENSG00000085465	EPN3	YDR371W	CTS2
LTBP1/SSK2	ENSG00000085511	LTBP1	YNR031C	SSK2
RCN1/STE6	ENSG00000085563	RCN1	YKL209C	STE6
ELN/YPR1	ENSG00000085662	ELN	YDR368W	YPR1
RFC2/YMC1	ENSG00000085719	RFC2	YPR058W	YMC1
ARID1B/RRN3	ENSG00000085721	ARID1B	YKL125W	RRN3
NEDD4L/IML2	ENSG00000085831	NEDD4L	YJL082W	IML2
FOXP3/END3	ENSG00000085832	FOXP3	YNL084C	END3
HEXB/ORC1	ENSG00000085840	HEXB	YML065W	ORC1
JKAMP/CTF19	ENSG00000085871	JKAMP	YPL018W	CTF19
DKK3/SQS1	ENSG00000085872	DKK3	YNL224C	SQS1
ARHGEF5/KCC4	ENSG00000086015	ARHGEF5	YCL024W	KCC4
NFE2L3/MDJ1	ENSG00000086061	NFE2L3	YFL016C	MDJ1
LIMA1/VPS20	ENSG00000086065	LIMA1	YMR077C	VPS20
SLC4A8/FAP1	ENSG00000086102	SLC4A8	YNL023C	FAP1
PTGER3/DIM1	ENSG00000086189	PTGER3	YPL266W	DIM1
MAPK9/MRPL24	ENSG00000086504	MAPK9	YMR193W	MRPL24
COL23A1/CIN5	ENSG00000086548	COL23A1	YOR028C	CIN5
BCAR1/CWC2	ENSG00000086589	BCAR1	YDL209C	CWC2
FAM160A2/EMP24	ENSG00000086598	FAM160A2	YGL200C	EMP24
HERPUD1/PPH3	ENSG00000086717	HERPUD1	YDR075W	PPH3
HOMER3/MRP10	ENSG00000086758	HOMER3	YDL045W-A	MRP10
RAD51/ALG9	ENSG00000086848	RAD51	YNL219C	ALG9
POLQ/FRE5	ENSG00000086991	POLQ	YOR384W	FRE5
PIK3CB/VPS68	ENSG00000087008	PIK3CB	YOL129W	VPS68
ENSG00000051415/SPS19	ENSG00000087076	ENSG00000051415	YNL202W	SPS19
CYBA/SGF11	ENSG00000087152	CYBA	YPL047W	SGF11
THOC3/ISA1	ENSG00000087206	THOC3	YLL027W	ISA1
HEBP2/ATP18	ENSG00000087245	HEBP2	YML081C-A	ATP18
PLEKHA5/TPA1	ENSG00000087263	PLEKHA5	YER049W	TPA1
PRSS8/BOI2	ENSG00000087266	PRSS8	YER114C	BOI2
SIKE1/CDC50	ENSG00000087274	SIKE1	YCR094W	CDC50
RRP12/EST1	ENSG00000087338	RRP12	YLR233C	EST1
MSMO1/VPS1	ENSG00000087470	MSMO1	YKR001C	VPS1
TTC17/ERV46	ENSG00000087502	TTC17	YAL042W	ERV46
ALX4/GDS1	ENSG00000088179	ALX4	YOR355W	GDS1
FOXN3/HAS1	ENSG00000088205	FOXN3	YMR290C	HAS1
AKR7A2/RPS2	ENSG00000088247	AKR7A2	YGL123W	RPS2
MRTO4/RPT6	ENSG00000088256	MRTO4	YGL048C	RPT6
USE1/SFK1	ENSG00000088305	USE1	YKL051W	SFK1
MCF2L2/SYG1	ENSG00000088387	MCF2L2	YIL047C	SYG1
NRIP2/COQ9	ENSG00000088682	NRIP2	YLR201C	COQ9
LAMA3/SHP1	ENSG00000088833	LAMA3	YBL058W	SHP1
ANAPC4/DYN2	ENSG00000088986	ANAPC4	YDR424C	DYN2
KCNQ1/YKR078W	ENSG00000089006	KCNQ1	YKR078W	YKR078W
TRAPPC3/RPL6A	ENSG00000089009	TRAPPC3	YML073C	RPL6A
THRAP3/AIM17	ENSG00000089041	THRAP3	YHL021C	AIM17
PHPT1/ESF1	ENSG00000089048	PHPT1	YDR365C	ESF1
ENTPD2/APC5	ENSG00000089053	ENTPD2	YOR249C	APC5
ARID4B/REX4	ENSG00000089094	ARID4B	YOL080C	REX4
PTPRN/GCN1	ENSG00000089154	PTPRN	YGL195W	GCN1
KIF1B/PXL1	ENSG00000089159	KIF1B	YKR090W	PXL1
FOXC1/TFS1	ENSG00000089220	FOXC1	YLR178C	TFS1
SYNE2/MET10	ENSG00000089250	SYNE2	YFR030W	MET10
CBLN4/TAP42	ENSG00000089289	CBLN4	YMR028W	TAP42
CHRDL2/ROT2	ENSG00000089597	CHRDL2	YBR229C	ROT2
RELT/BIR1	ENSG00000089685	RELT	YJR089W	BIR1
NOP58/MAK5	ENSG00000089737	NOP58	YBR142W	MAK5
KCNH2/YMR244W	ENSG00000090006	KCNH2	YMR244W	YMR244W
CUL1/YLL056C	ENSG00000090013	CUL1	YLL056C	YLL056C
CYFIP2/LCB1	ENSG00000090054	CYFIP2	YMR296C	LCB1
TAB2/PAP1	ENSG00000090060	TAB2	YKR002W	PAP1
EIF2AK2/AIM20	ENSG00000090104	EIF2AK2	YIL158W	AIM20
KMT2C/FYV10	ENSG00000090316	KMT2C	YIL097W	FYV10
PUM2/XBP1	ENSG00000090339	PUM2	YIL101C	XBP1
MRPL43/IPI3	ENSG00000090372	MRPL43	YNL182C	IPI3
ITIH4/PEX12	ENSG00000090432	ITIH4	YMR026C	PEX12
C4orf27/YNR064C	ENSG00000090487	C4orf27	YNR064C	YNR064C
ZFR/MPS2	ENSG00000090565	ZFR	YGL075C	MPS2
NPFFR2/JNM1	ENSG00000090659	NPFFR2	YMR294W	JNM1
ENSG00000056345/ALA1	ENSG00000090861	ENSG00000056345	YOR335C	ALA1
PHF21B/SEC3	ENSG00000090989	PHF21B	YER008C	SEC3
TRAF1/LPD1	ENSG00000091140	TRAF1	YFL018C	LPD1
PCGF2/RRP9	ENSG00000091181	PCGF2	YPR137W	RRP9
IL17RB/SPR3	ENSG00000091409	IL17RB	YGR059W	SPR3
TRAF3IP2/CTL1	ENSG00000091436	TRAF3IP2	YMR180C	CTL1
GYG2/FUM1	ENSG00000091483	GYG2	YPL262W	FUM1
SERPINB3/SKT5	ENSG00000091490	SERPINB3	YBL061C	SKT5
PKP2/ECM30	ENSG00000091536	PKP2	YLR436C	ECM30
MSH4/HER1	ENSG00000091592	MSH4	YOR227W	HER1
F7/MUP3	ENSG00000092068	F7	YHL036W	MUP3
GDI2/SLY1	ENSG00000092108	GDI2	YDR189W	SLY1
PRDM1/HCR1	ENSG00000092200	PRDM1	YLR192C	HCR1
ATG5/SPT16	ENSG00000092201	ATG5	YGL207W	SPT16
PITHD1/ERT1	ENSG00000092208	PITHD1	YBR239C	ERT1
MTA3/ADE16	ENSG00000092421	MTA3	YLR028C	ADE16
USP13/ERV29	ENSG00000092439	USP13	YGR284C	ERV29
LAMC2/SEC9	ENSG00000092531	LAMC2	YGR009C	SEC9
CDK14/FDH1	ENSG00000092621	CDK14	YOR388C	FDH1
SEC61A1/MLC2	ENSG00000092841	SEC61A1	YPR188C	MLC2
PPP1R12A/HMF1	ENSG00000092847	PPP1R12A	YER057C	HMF1
RASGRF1/AFT2	ENSG00000093010	RASGRF1	YPL202C	AFT2
CAMK2B/RSM22	ENSG00000093167	CAMK2B	YKL155C	RSM22
CROCC/ETP1	ENSG00000094631	CROCC	YHL010C	ETP1
POLR3E/FUR1	ENSG00000094841	POLR3E	YHR128W	FUR1
ATP2B4/SLP1	ENSG00000094975	ATP2B4	YOR154W	SLP1
ZC3H11A/MSH2	ENSG00000095002	ZC3H11A	YOL090W	MSH2
RIOK2/DYS1	ENSG00000095059	RIOK2	YHR068W	DYS1
NDC1/RET2	ENSG00000095139	NDC1	YFR051C	RET2
FLYWCH1/VAC8	ENSG00000095261	FLYWCH1	YEL013W	VAC8
UNKL/MSS51	ENSG00000095303	UNKL	YLR203C	MSS51
ALDH18A1/CAT2	ENSG00000095321	ALDH18A1	YML042W	CAT2
TARBP1/VMA7	ENSG00000095539	TARBP1	YGR020C	VMA7
MXD1/ISW1	ENSG00000095564	MXD1	YBR245C	ISW1
CDK17/EXO84	ENSG00000095637	CDK17	YBR102C	EXO84
DNAJC25/HSP150	ENSG00000095794	DNAJC25	YJL159W	HSP150
PSD/YBL081W	ENSG00000095951	PSD	YBL081W	YBL081W
CTDP1/SGV1	ENSG00000096063	CTDP1	YPR161C	SGV1
YBX3/CEF1	ENSG00000096401	YBX3	YMR213W	CEF1
WNK1/ILV1	ENSG00000096433	WNK1	YER086W	ILV1
CCAR1/MET32	ENSG00000096654	CCAR1	YDR253C	MET32
OGFR/NUF2	ENSG00000096696	OGFR	YOL069W	NUF2
GNA15/SIR2	ENSG00000096717	GNA15	YDL042C	SIR2
CREB3L3/BCK1	ENSG00000096968	CREB3L3	YJL095W	BCK1
PTPRU/MPS1	ENSG00000097007	PTPRU	YDL028C	MPS1
SNRNP40/CDC7	ENSG00000097046	SNRNP40	YDL017W	CDC7
COL11A1/KEX2	ENSG00000099139	COL11A1	YNL238W	KEX2
MPC1/ERP2	ENSG00000099203	MPC1	YAL007C	ERP2
ACAA1/MGR1	ENSG00000099204	ACAA1	YCL044C	MGR1
BCAT1/NRG2	ENSG00000099326	BCAT1	YBR066C	NRG2
HDAC7/FRE8	ENSG00000099331	HDAC7	YLR047C	FRE8
LZTS1/RPN12	ENSG00000099341	LZTS1	YFR052W	RPN12
SPAG4/NSE3	ENSG00000099399	SPAG4	YDR288W	NSE3
NCKAP1/CUS2	ENSG00000099622	NCKAP1	YNL286W	CUS2
MRPS35/ATP16	ENSG00000099624	MRPS35	YDL004W	ATP16
GUCY1B3/GBP2	ENSG00000099783	GUCY1B3	YCL011C	GBP2
SFSWAP/CDC34	ENSG00000099804	SFSWAP	YDR054C	CDC34
TNK2/RPB5	ENSG00000099817	TNK2	YBR154C	RPB5
CDH3/RTK1	ENSG00000099875	CDH3	YDL025C	RTK1
ARSF/YRB1	ENSG00000099901	ARSF	YDR002W	YRB1
GPBP1/GRS1	ENSG00000099917	GPBP1	YBR121C	GRS1
CS/RGC1	ENSG00000099940	CS	YPR115W	RGC1
LTK/SHO1	ENSG00000099942	LTK	YER118C	SHO1
MRPS24/DER1	ENSG00000099958	MRPS24	YBR201W	DER1
ELMO2/RPA34	ENSG00000099968	ELMO2	YJL148W	RPA34
WAPAL/PRP21	ENSG00000099995	WAPAL	YJL203W	PRP21
APPBP2/SMD3	ENSG00000100028	APPBP2	YLR147C	SMD3
POLD1/CDC28	ENSG00000100030	POLD1	YBR160W	CDC28
SEZ6/PTC3	ENSG00000100034	SEZ6	YBL056W	PTC3
EIF4B/CTP1	ENSG00000100075	EIF4B	YBR291C	CTP1
GLTSCR1/GGA1	ENSG00000100083	GLTSCR1	YDR358W	GGA1
RPL18/HIR2	ENSG00000100084	RPL18	YOR038C	HIR2
ISOC2/YDR348C	ENSG00000100106	ISOC2	YDR348C	YDR348C
U2AF2/SPP382	ENSG00000100109	U2AF2	YLR424W	SPP382
EPN1/NHP2	ENSG00000100138	EPN1	YDL208W	NHP2
MED29/RPO26	ENSG00000100142	MED29	YPR187W	RPO26
AHRR/YLR462W	ENSG00000100151	AHRR	YLR462W	YLR462W
GSC2/DBP7	ENSG00000100201	GSC2	YKR024C	DBP7
GPC1/DMC1	ENSG00000100206	GPC1	YER179W	DMC1
ADCK1/BOP3	ENSG00000100207	ADCK1	YNL042W	BOP3
HAGH/BNA6	ENSG00000100219	HAGH	YFR047C	BNA6
RNF4/AIM33	ENSG00000100225	RNF4	YML087C	AIM33
CASP8/YOR114W	ENSG00000100227	CASP8	YOR114W	YOR114W
ASUN/SAP190	ENSG00000100239	ASUN	YKR028W	SAP190
DLX3/CSH1	ENSG00000100242	DLX3	YBR161W	CSH1
SPA17/PGA3	ENSG00000100243	SPA17	YML125C	PGA3
WISP2/LSB1	ENSG00000100266	WISP2	YGR136W	LSB1
NGFR/APL2	ENSG00000100280	NGFR	YKL135C	APL2
CDON/SUT1	ENSG00000100284	CDON	YGL162W	SUT1
TAF2/HMX1	ENSG00000100292	TAF2	YLR205C	HMX1
HIPK2/YJR011C	ENSG00000100296	HIPK2	YJR011C	YJR011C
TNPO3/PET54	ENSG00000100320	TNPO3	YGR222W	PET54
MEF2BNB-MEF2B/MYO3	ENSG00000100345	MEF2BNB-MEF2B	YKL129C	MYO3
RFXANK/HPT1	ENSG00000100353	RFXANK	YDR399W	HPT1
LPAR2/MDR1	ENSG00000100359	LPAR2	YGR100W	MDR1
CTSA/NPA3	ENSG00000100360	CTSA	YJR072C	NPA3
SUGP2/YLR224W	ENSG00000100365	SUGP2	YLR224W	YLR224W
SLC12A2/YIA6	ENSG00000100372	SLC12A2	YIL006W	YIA6
SNX24/HSP12	ENSG00000100380	SNX24	YFL014W	HSP12
EYA2/HRT1	ENSG00000100387	EYA2	YOL133W	HRT1
CNN2/GCN5	ENSG00000100393	CNN2	YGR252W	GCN5
SNCAIP/RNA1	ENSG00000100401	SNCAIP	YMR235C	RNA1
DDX20/APA2	ENSG00000100403	DDX20	YDR530C	APA2
BTBD1/RPC25	ENSG00000100413	BTBD1	YKL144C	RPC25
BCAS1/FPR3	ENSG00000100442	BCAS1	YML074C	FPR3
POU1F1/PAU15	ENSG00000100448	POU1F1	YIR041W	PAU15
PMS1/TIF3	ENSG00000100461	PMS1	YPR163C	TIF3
HMG20B/DPB2	ENSG00000100479	HMG20B	YPR175W	DPB2
CALCRL/GPH1	ENSG00000100504	CALCRL	YPR160W	GPH1
TAF11/VMA8	ENSG00000100554	TAF11	YEL051W	VMA8
ANKS1A/GPI15	ENSG00000100564	ANKS1A	YNL038W	GPI15
AP3D1/PRE10	ENSG00000100567	AP3D1	YOR362C	PRE10
ZNF76/VTI1	ENSG00000100568	ZNF76	YMR197C	VTI1
SLC9A3R2/AHA1	ENSG00000100591	SLC9A3R2	YDR214W	AHA1
NTHL1/LCB2	ENSG00000100596	NTHL1	YDR062W	LCB2
GNAI3/RRT6	ENSG00000100605	GNAI3	YGL146C	RRT6
IPO5/PTC6	ENSG00000100614	IPO5	YCR079W	PTC6
OAT/NMA2	ENSG00000100628	OAT	YGR010W	NMA2
WDR3/PIN4	ENSG00000100650	WDR3	YBL051C	PIN4
PKN2/TIF5	ENSG00000100664	PKN2	YPR041W	TIF5
WDR18/CYS3	ENSG00000100665	WDR18	YAL012W	CYS3
TRAM2/MPH1	ENSG00000100697	TRAM2	YIR002C	MPH1
NTN1/MIS1	ENSG00000100714	NTN1	YBR084W	MIS1
GLP2R/YAP1	ENSG00000100722	GLP2R	YML007W	YAP1
MCM10/RPT1	ENSG00000100764	MCM10	YKL145W	RPT1
DGKA/PRE7	ENSG00000100804	DGKA	YBL041W	PRE7
ERBB3/ADR1	ENSG00000100811	ERBB3	YDR216W	ADR1
ROPN1/CST9	ENSG00000100814	ROPN1	YLR394W	CST9
KARS/PAF1	ENSG00000100815	KARS	YBR279W	PAF1
PDIA5/SGN1	ENSG00000100836	PDIA5	YIR001C	SGN1
NDUFB4/SRP54	ENSG00000100883	NDUFB4	YPR088C	SRP54
SPEN/RAD54	ENSG00000100888	SPEN	YGL163C	RAD54
MYLK/SCL1	ENSG00000100902	MYLK	YGL011C	SCL1
MAP2K4/MGA2	ENSG00000100906	MAP2K4	YIR033W	MGA2
SNAP91/PCM1	ENSG00000100908	SNAP91	YEL058W	PCM1
SLK/YHR035W	ENSG00000100934	SLK	YHR035W	YHR035W
COL17A1/ART5	ENSG00000100979	COL17A1	YGR068C	ART5
SEC61A2/CIK1	ENSG00000101004	SEC61A2	YMR198W	CIK1
PRKCQ/DIA1	ENSG00000101049	PRKCQ	YMR316W	DIA1
TLE2/GAT2	ENSG00000101076	TLE2	YMR136W	GAT2
ASB1/PET9	ENSG00000101084	ASB1	YBL030C	PET9
FAM107B/GIM3	ENSG00000101132	FAM107B	YNL153C	GIM3
ME1/LYS9	ENSG00000101144	ME1	YNR050C	LYS9
TBC1D1/GLE2	ENSG00000101146	TBC1D1	YER107C	GLE2
CDK13/BIO2	ENSG00000101150	CDK13	YGR286C	BIO2
MTHFD2/PRP6	ENSG00000101161	MTHFD2	YBR055C	PRP6
SLC9A7/PRE6	ENSG00000101182	SLC9A7	YOL038W	PRE6
FOXJ2/EAF7	ENSG00000101189	FOXJ2	YNL136W	EAF7
YBX1/IOC2	ENSG00000101191	YBX1	YLR095C	IOC2
PDE4A/GID8	ENSG00000101193	PDE4A	YMR135C	GID8
PPP2R5A/GLO3	ENSG00000101199	PPP2R5A	YER122C	GLO3
CTNNA2/YCH1	ENSG00000101224	CTNNA2	YGR203W	YCH1
ELAVL1/YFL066C	ENSG00000101246	ELAVL1	YFL066C	YFL066C
TIE1/CKA2	ENSG00000101266	TIE1	YOR061W	CKA2
SMARCD1/SEC23	ENSG00000101310	SMARCD1	YPR181C	SEC23
KDM4A/LIA1	ENSG00000101335	KDM4A	YJR070C	LIA1
NFYC/BEM1	ENSG00000101336	NFYC	YBR200W	BEM1
SLC9A3/SKM1	ENSG00000101349	SLC9A3	YOL113W	SKM1
NGEF/IDH1	ENSG00000101365	NGEF	YNL037C	IDH1
ASPM/MIR1	ENSG00000101367	ASPM	YJR077C	MIR1
CD84/GAS2	ENSG00000101384	CD84	YLR343W	GAS2
ELOVL1/UTR2	ENSG00000101405	ELOVL1	YEL040W	UTR2
SPI1/TTI1	ENSG00000101407	SPI1	YKL033W	TTI1
ZNRD1/ARP5	ENSG00000101442	ZNRD1	YNL059C	ARP5
MPPED2/SAH1	ENSG00000101444	MPPED2	YER043C	SAH1
ZBTB11/YPL034W	ENSG00000101474	ZBTB11	YPL034W	YPL034W
ATXN3/UBP6	ENSG00000101557	ATXN3	YFR010W	UBP6
GOLGA5/SCS2	ENSG00000101558	GOLGA5	YER120W	SCS2
FGFR2/YMR196W	ENSG00000101605	FGFR2	YMR196W	YMR196W
EML1/ABD1	ENSG00000101654	EML1	YBR236C	ABD1
ARFGEF1/UBX5	ENSG00000101745	ARFGEF1	YDR330W	UBX5
MTFR1/RAD30	ENSG00000101751	MTFR1	YDR419W	RAD30
STAG3/MBP1	ENSG00000101752	STAG3	YDL056W	MBP1
FECH/RIO1	ENSG00000101782	FECH	YOR119C	RIO1
MYO9A/PTI1	ENSG00000101811	MYO9A	YGR156W	PTI1
DDX3Y/NAS6	ENSG00000101843	DDX3Y	YGR232W	NAS6
PFKP/UTP7	ENSG00000101849	PFKP	YER082C	UTP7
SP100/POL2	ENSG00000101868	SP100	YNL262W	POL2
KLF6/MRS1	ENSG00000101871	KLF6	YIR021W	MRS1
PPAP2A/YPL039W	ENSG00000101888	PPAP2A	YPL039W	YPL039W
NEO1/ALG13	ENSG00000101901	NEO1	YGL047W	ALG13
TRAM1/PRS2	ENSG00000101911	TRAM1	YER099C	PRS2
PHKA1/YOR289W	ENSG00000101935	PHKA1	YOR289W	YOR289W
TNFRSF1A/SET3	ENSG00000101945	TNFRSF1A	YKR029C	SET3
CACNB1/YOR342C	ENSG00000101972	CACNB1	YOR342C	YOR342C
EVI5/PXA2	ENSG00000101986	EVI5	YKL188C	PXA2
PKM/CPT1	ENSG00000102007	PKM	YNL130C	CPT1
DHX29/SAC6	ENSG00000102024	DHX29	YDR129C	SAC6
DNTTIP2/ARD1	ENSG00000102030	DNTTIP2	YHR013C	ARD1
TP53BP1/RAD16	ENSG00000102038	TP53BP1	YBR114W	RAD16
TRO/UME1	ENSG00000102054	TRO	YPL139C	UME1
RRP15/SMF1	ENSG00000102096	RRP15	YOL122C	SMF1
RHOA/TAZ1	ENSG00000102125	RHOA	YPR140W	TAZ1
DHX8/PGK1	ENSG00000102144	DHX8	YCR012W	PGK1
PRKCZ/ECM23	ENSG00000102145	PRKCZ	YPL021W	ECM23
SYT1/MDY2	ENSG00000102178	SYT1	YOL111C	MDY2
IDH3G/YPK2	ENSG00000102225	IDH3G	YMR104C	YPK2
ROGDI/UBP11	ENSG00000102226	ROGDI	YKR098C	UBP11
PDZD4/PAB1	ENSG00000102241	PDZD4	YER165W	PAB1
ROCK1/ESS1	ENSG00000102309	ROCK1	YJR017C	ESS1
CBFB/ALE1	ENSG00000102312	CBFB	YOR175C	ALE1
PDK3/YPL225W	ENSG00000102390	PDK3	YPL225W	YPL225W
HYAL2/YER130C	ENSG00000102554	HYAL2	YER130C	YER130C
HDAC4/CMK2	ENSG00000102572	HDAC4	YOL016C	CMK2
RASSF1/CDC1	ENSG00000102575	RASSF1	YDR182W	CDC1
FGFR3/YJL118W	ENSG00000102595	FGFR3	YJL118W	YJL118W
IFI35/FUS2	ENSG00000102606	IFI35	YMR232W	FUS2
COASY/YNL010W	ENSG00000102753	COASY	YNL010W	YNL010W
MEF2A/SRV2	ENSG00000102755	MEF2A	YNL138W	SRV2
OTUD5/CIT3	ENSG00000102786	OTUD5	YPR001W	CIT3
TFE3/KIC1	ENSG00000102882	TFE3	YHR102W	KIC1
TBC1D25/DCC1	ENSG00000102893	TBC1D25	YCL016C	DCC1
ACSL4/NTF2	ENSG00000102898	ACSL4	YER009W	NTF2
INPP5A/STP1	ENSG00000102974	INPP5A	YDR463W	STP1
GPKOW/RPN8	ENSG00000103035	GPKOW	YOR261C	RPN8
GRIPAP1/VMR1	ENSG00000103222	GRIPAP1	YHL035C	VMR1
FTSJ1/NBP35	ENSG00000103274	FTSJ1	YGL091C	NBP35
POLR1A/UBC9	ENSG00000103275	POLR1A	YDL064W	UBC9
LAPTM4A/SUP35	ENSG00000103342	LAPTM4A	YDR172W	SUP35
IP6K2/RSM19	ENSG00000103363	IP6K2	YNR037C	RSM19
STON1-GTF2A1L/SEC63	ENSG00000103423	STON1-GTF2A1L	YOR254C	SEC63
SRBD1/CRZ1	ENSG00000103449	SRBD1	YNL027W	CRZ1
CYFIP1/RPL36A	ENSG00000103479	CYFIP1	YMR194W	RPL36A
RASGRP2/SFP1	ENSG00000103495	RASGRP2	YLR403W	SFP1
PSME4/SSO1	ENSG00000103496	PSME4	YPL232W	SSO1
IFT80/PKP2	ENSG00000103507	IFT80	YGL059W	PKP2
SIRT2/TAE1	ENSG00000103510	SIRT2	YBR261C	TAE1
ERLEC1/ICY2	ENSG00000103540	ERLEC1	YPL250C	ICY2
PPP2R5B/BRE1	ENSG00000103549	PPP2R5B	YDL074C	BRE1
PYGM/UTP13	ENSG00000103647	PYGM	YLR222C	UTP13
PITX1/KSP1	ENSG00000103653	PITX1	YHR082C	KSP1
TRPC7/ATS1	ENSG00000103657	TRPC7	YAL020C	ATS1
NUP133/YKR023W	ENSG00000103671	NUP133	YKR023W	YKR023W
NUCKS1/YPT11	ENSG00000103769	NUCKS1	YNL304W	YPT11
VPS35/RBA50	ENSG00000103932	VPS35	YDR527W	RBA50
DNAJA2/STB2	ENSG00000103942	DNAJA2	YMR053C	STB2
BCL3/YBR259W	ENSG00000103966	BCL3	YBR259W	YBR259W
KCNAB2/MXR1	ENSG00000104064	KCNAB2	YER042W	MXR1
ABCC9/HSP10	ENSG00000104067	ABCC9	YOR020C	HSP10
GAL/PEP3	ENSG00000104142	GAL	YLR148W	PEP3
CLEC2D/MSC2	ENSG00000104147	CLEC2D	YDR205W	MSC2
RORA/BRF1	ENSG00000104221	RORA	YGR246C	BRF1
DRD4/CFT2	ENSG00000104299	DRD4	YLR115W	CFT2
TGFBR3/AIM31	ENSG00000104320	TGFBR3	YML030W	AIM31
KIAA1107/POP1	ENSG00000104356	KIAA1107	YNL221C	POP1
PLA2G10/HOG1	ENSG00000104365	PLA2G10	YLR113W	HOG1
ATP1B3/SOH1	ENSG00000104368	ATP1B3	YGL127C	SOH1
NEDD4/YPT32	ENSG00000104388	NEDD4	YGL210W	YPT32
PIGB/GNA1	ENSG00000104408	PIGB	YFL017C	GNA1
MAPK6/EMC2	ENSG00000104412	MAPK6	YJR088C	EMC2
GNB5/UBS1	ENSG00000104415	GNB5	YBR165W	UBS1
RAB27A/ARP10	ENSG00000104419	RAB27A	YDR106W	ARP10
CECR5/GAT3	ENSG00000104447	CECR5	YLR013W	GAT3
UFD1L/DAL81	ENSG00000104490	UFD1L	YIR023W	DAL81
LRP6/EFB1	ENSG00000104529	LRP6	YAL003W	EFB1
GUCY2C/PSA1	ENSG00000104549	GUCY2C	YDL055C	PSA1
SCT/TMT1	ENSG00000104611	SCT	YER175C	TMT1
PHRF1/BCH2	ENSG00000104613	PHRF1	YKR027W	BCH2
IKBKAP/VPS55	ENSG00000104660	IKBKAP	YJR044C	VPS55
NUCB2/OST3	ENSG00000104723	NUCB2	YOR085W	OST3
PFN2/UBX3	ENSG00000104805	PFN2	YDL091C	UBX3
PTPN3/GSY1	ENSG00000104812	PTPN3	YFR015C	GSY1
SPTB/ECI1	ENSG00000104823	SPTB	YLR284C	ECI1
DAPP1/TUB2	ENSG00000104833	DAPP1	YFL037W	TUB2
FGF10/DIA4	ENSG00000104835	FGF10	YHR011W	DIA4
SMG6/SNP1	ENSG00000104852	SMG6	YIL061C	SNP1
EXOC5/YER184C	ENSG00000104863	EXOC5	YER184C	YER184C
CLTCL1/PIH1	ENSG00000104872	CLTCL1	YHR034C	PIH1
FSTL3/PRP11	ENSG00000104897	FSTL3	YDL043C	PRP11
DGCR2/PMI40	ENSG00000104938	DGCR2	YER003C	PMI40
RNF126/YJU2	ENSG00000104957	RNF126	YKL095W	YJU2
MNT/RPL6B	ENSG00000104960	MNT	YLR448W	RPL6B
ZXDC/TIM44	ENSG00000104980	ZXDC	YIL022W	TIM44
POLB/MAS1	ENSG00000105088	POLB	YLR163C	MAS1
WIPI1/CRH1	ENSG00000105127	WIPI1	YGR189C	CRH1
ASNS/POP4	ENSG00000105171	ASNS	YBR257W	POP4
AP3M2/CLN2	ENSG00000105173	AP3M2	YPL256C	CLN2
CNGB1/SWI4	ENSG00000105186	CNGB1	YER111C	SWI4
ST6GALNAC2/TIM50	ENSG00000105197	ST6GALNAC2	YPL063W	TIM50
CHAT/NOP1	ENSG00000105202	CHAT	YDL014W	NOP1
PABPC1/PGI1	ENSG00000105220	PABPC1	YBR196C	PGI1
TESK2/YPK3	ENSG00000105221	TESK2	YBR028C	YPK3
C16orf80/GFD2	ENSG00000105229	C16orf80	YCL036W	GFD2
CSNK2A2/ALF1	ENSG00000105254	CSNK2A2	YNL148C	ALF1
PTPN21/FCJ1	ENSG00000105281	PTPN21	YKR016W	FCJ1
EIF2B3/PRO1	ENSG00000105323	EIF2B3	YDR300C	PRO1
CAMK2A/AMA1	ENSG00000105325	CAMK2A	YGR225W	AMA1
TCOF1/YML6	ENSG00000105364	TCOF1	YML025C	YML6
CDC42/RSC3	ENSG00000105369	CDC42	YDR303C	RSC3
OSBPL3/SPO13	ENSG00000105373	OSBPL3	YHR014W	SPO13
EPHA8/AVT7	ENSG00000105388	EPHA8	YIL088C	AVT7
SLC12A3/KIN3	ENSG00000105397	SLC12A3	YAR018C	KIN3
RAD18/CDC37	ENSG00000105401	RAD18	YDR168W	CDC37
ATP2B1/SEC17	ENSG00000105402	ATP2B1	YBL050W	SEC17
NCK2/YIP3	ENSG00000105404	NCK2	YNL044W	YIP3
MAP4K4/ERD2	ENSG00000105438	MAP4K4	YBL040C	ERD2
RPL31/SYT1	ENSG00000105443	RPL31	YPR095C	SYT1
WDR1/RSA4	ENSG00000105447	WDR1	YCR072C	RSA4
SNX13/CDA1	ENSG00000105483	SNX13	YLR307W	CDA1
ARHGAP10/CDC9	ENSG00000105486	ARHGAP10	YDL164C	CDC9
RPS6KA2/PLB3	ENSG00000105499	RPS6KA2	YOL011W	PLB3
ING3/TPD3	ENSG00000105568	ING3	YAL016W	TPD3
WBSCR22/CTK3	ENSG00000105576	WBSCR22	YML112W	CTK3
SEL1L/CCC1	ENSG00000105607	SEL1L	YLR220W	CCC1
TRIP13/PRP31	ENSG00000105618	TRIP13	YGR091W	PRP31
ATP6AP1/SEC28	ENSG00000105669	ATP6AP1	YIL076W	SEC28
TCF3/DBP8	ENSG00000105671	TCF3	YHR169W	DBP8
TRIB2/RTG3	ENSG00000105698	TRIB2	YBL103C	RTG3
DAZAP1/CPR7	ENSG00000105701	DAZAP1	YJR032W	CPR7
MBD3/PXR1	ENSG00000105705	MBD3	YGR280C	PXR1
PRLH/PAN3	ENSG00000105723	PRLH	YKL025C	PAN3
HLTF/SPF1	ENSG00000105726	HLTF	YEL031W	SPF1
CPSF1/SPC1	ENSG00000105737	CPSF1	YJR010C-A	SPC1
CDH19/GLO4	ENSG00000105755	CDH19	YOR040W	GLO4
PDCD2/ZUO1	ENSG00000105821	PDCD2	YGR285C	ZUO1
PRKACA/BET1	ENSG00000105829	PRKACA	YIL004C	BET1
LPHN1/DET1	ENSG00000105852	LPHN1	YDR051C	DET1
ACTN1/MUK1	ENSG00000105854	ACTN1	YPL070W	MUK1
RPS6KA6/YKL069W	ENSG00000105855	RPS6KA6	YKL069W	YKL069W
EPN2/ZIM17	ENSG00000105866	EPN2	YNL310C	ZIM17
PTPN18/YGR066C	ENSG00000105939	PTPN18	YGR066C	YGR066C
LIMS2/KGD1	ENSG00000105953	LIMS2	YIL125W	KGD1
LNX1/YHR131C	ENSG00000105974	LNX1	YHR131C	YHR131C
TFRC/PRR2	ENSG00000105976	TFRC	YDL214C	PRR2
SREBF1/JJJ1	ENSG00000105993	SREBF1	YNL227C	JJJ1
TRPC5/RIM1	ENSG00000106028	TRPC5	YCR028C-A	RIM1
AFF4/ATG17	ENSG00000106052	AFF4	YLR423C	ATG17
UBE2D1/YBR139W	ENSG00000106066	UBE2D1	YBR139W	YBR139W
MPP5/YCR099C	ENSG00000106069	MPP5	YCR099C	YCR099C
SMC1A/TLG2	ENSG00000106089	SMC1A	YOL018C	TLG2
HSD17B10/GRS2	ENSG00000106105	HSD17B10	YPR081C	GRS2
MARK2/GIS3	ENSG00000106125	MARK2	YLR094C	GIS3
HMMR/PRT1	ENSG00000106263	HMMR	YOR361C	PRT1
CHFR/YLR179C	ENSG00000106333	CHFR	YLR179C	YLR179C
TRHDE/NOP15	ENSG00000106344	TRHDE	YNL110C	NOP15
P4HA2/IMD3	ENSG00000106348	P4HA2	YLR432W	IMD3
FCGR2B/SPS18	ENSG00000106351	FCGR2B	YNL204C	SPS18
NFATC3/LSM5	ENSG00000106355	NFATC3	YER146W	LSM5
ACADVL/KTR3	ENSG00000106397	ACADVL	YBR205W	KTR3
FBXW11/VPS71	ENSG00000106400	FBXW11	YML041C	VPS71
ACAP1/YML083C	ENSG00000106571	ACAP1	YML083C	YML083C
CRMP1/PRE8	ENSG00000106588	CRMP1	YML092C	PRE8
DERL2/MRPL32	ENSG00000106591	DERL2	YCR003W	MRPL32
NDE1/RHB1	ENSG00000106615	NDE1	YCR027C	RHB1
MRVI1/SDS23	ENSG00000106617	MRVI1	YGL056C	SDS23
AP1M1/POL31	ENSG00000106628	AP1M1	YJR006W	POL31
PVR/VMA21	ENSG00000106688	PVR	YGR105W	VMA21
IKBKG/HRK1	ENSG00000106799	IKBKG	YOR267C	HRK1
XRCC1/DFG16	ENSG00000106952	XRCC1	YOR030W	DFG16
SCARB1/OAF1	ENSG00000106991	SCARB1	YAL051W	OAF1
MCM2/ADK2	ENSG00000106992	MCM2	YER170W	ADK2
TP63/AZR1	ENSG00000107020	TP63	YGR224W	AZR1
LLGL2/FRQ1	ENSG00000107130	LLGL2	YDR373W	FRQ1
NLE1/SCP160	ENSG00000107164	NLE1	YJL080C	SCP160
SDHA/PSD1	ENSG00000107186	SDHA	YNL169C	PSD1
SMARCE1/SPG4	ENSG00000107187	SMARCE1	YMR107W	SPG4
KDM5A/MBF1	ENSG00000107223	KDM5A	YOR298C-A	MBF1
ADAM11/MRF1	ENSG00000107242	ADAM11	YGL143C	MRF1
PPP2R3A/SNL1	ENSG00000107262	PPP2R3A	YIL016W	SNL1
FERMT2/SEN1	ENSG00000107290	FERMT2	YLR430W	SEN1
ABCB11/PDR10	ENSG00000107331	ABCB11	YOR328W	PDR10
CD5L/YNL144C	ENSG00000107341	CD5L	YNL144C	YNL144C
PTGS2/GAT1	ENSG00000107485	PTGS2	YFL021W	GAT1
IGF2BP2/VBA5	ENSG00000107518	IGF2BP2	YKR105C	VBA5
MAP3K13/SLM3	ENSG00000107521	MAP3K13	YDL033C	SLM3
ST6GAL1/YJR154W	ENSG00000107537	ST6GAL1	YJR154W	YJR154W
VDAC1P1/PEX13	ENSG00000107554	VDAC1P1	YLR191W	PEX13
PICALM/DPB11	ENSG00000107560	PICALM	YJL090C	DPB11
NSF/PHB1	ENSG00000107566	NSF	YGR132C	PHB1
GLI2/RPG1	ENSG00000107581	GLI2	YBR079C	RPG1
CLASP1/TIF1	ENSG00000107625	CLASP1	YKR059W	TIF1
MRPS34/YOR022C	ENSG00000107651	MRPS34	YOR022C	YOR022C
NOTCH3/NSE4	ENSG00000107672	NOTCH3	YDL105W	NSE4
CLNS1A/ATG26	ENSG00000107679	CLNS1A	YLR189C	ATG26
PPP2R2C/CNA1	ENSG00000107758	PPP2R2C	YLR433C	CNA1
TEAD2/MPM1	ENSG00000107771	TEAD2	YJL066C	MPM1
EED/PHO5	ENSG00000107789	EED	YBR093C	PHO5
CDHR2/GEA1	ENSG00000107862	CDHR2	YJR031C	GEA1
SNCB/BAG7	ENSG00000107863	SNCB	YOR134W	BAG7
TSG101/BCP1	ENSG00000107949	TSG101	YDR361C	BCP1
ATP2A3/YOL098C	ENSG00000107959	ATP2A3	YOL098C	YOL098C
CA12/PSF3	ENSG00000107960	CA12	YOL146W	PSF3
MGLL/TRX1	ENSG00000108010	MGLL	YLR043C	TRX1
NTN4/NUP159	ENSG00000108021	NTN4	YIL115C	NUP159
BCS1L/FRA1	ENSG00000108039	BCS1L	YLL029W	FRA1
NUAK1/SMC3	ENSG00000108055	NUAK1	YJL074C	SMC3
SLC24A1/RTS3	ENSG00000108091	SLC24A1	YGR161C	RTS3
SCARF1/PCL1	ENSG00000108100	SCARF1	YNL289W	PCL1
LMAN1/CYC7	ENSG00000108107	LMAN1	YEL039C	CYC7
PTPLAD1/CPR5	ENSG00000108179	PTPLAD1	YDR304C	CPR5
IPCEF1/YHI9	ENSG00000108187	IPCEF1	YHR029C	YHI9
ZZEF1/HED1	ENSG00000108256	ZZEF1	YDR014W-A	HED1
ENO1/ADA2	ENSG00000108264	ENO1	YDR448W	ADA2
SLC12A1/PRE2	ENSG00000108294	SLC12A1	YPR103W	PRE2
C19orf10/CWC25	ENSG00000108296	C19orf10	YNL245C	CWC25
ANO8/NHP6A	ENSG00000108312	ANO8	YPR052C	NHP6A
ARHGEF10L/RPN3	ENSG00000108344	ARHGEF10L	YER021W	RPN3
TXK/NOP8	ENSG00000108349	TXK	YOL144W	NOP8
KCNQ2/FUN19	ENSG00000108375	KCNQ2	YAL034C	FUN19
TACR2/RAD18	ENSG00000108395	TACR2	YCR066W	RAD18
ACTR6/GPT2	ENSG00000108405	ACTR6	YKR067W	GPT2
TIPIN/KAP95	ENSG00000108424	TIPIN	YLR347C	KAP95
SRI/BOS1	ENSG00000108433	SRI	YLR078C	BOS1
EIF4G3/RNH70	ENSG00000108443	EIF4G3	YGR276C	RNH70
NUP37/ATG4	ENSG00000108510	NUP37	YNL223W	ATG4
SEMA3A/DMA2	ENSG00000108523	SEMA3A	YNL116W	DMA2
SEMA3C/DIC1	ENSG00000108528	SEMA3C	YLR348C	DIC1
ACAT1/VTC2	ENSG00000108551	ACAT1	YFL004W	VTC2
CELSR1/KRS1	ENSG00000108559	CELSR1	YDR037W	KRS1
ZNF638/LAP3	ENSG00000108578	ZNF638	YNL239W	LAP3
ADD2/GOS1	ENSG00000108587	ADD2	YHL031C	GOS1
FGF4/RBG2	ENSG00000108591	FGF4	YGR173W	RBG2
RASAL2/RSC6	ENSG00000108604	RASAL2	YCR052W	RSC6
MARK3/YML108W	ENSG00000108641	MARK3	YML108W	YML108W
SLC25A3/RRP5	ENSG00000108651	SLC25A3	YMR229C	RRP5
FOSL2/SNU114	ENSG00000108654	FOSL2	YKL173W	SNU114
FRYL/GEA2	ENSG00000108669	FRYL	YEL022W	GEA2
FSCN1/RPN6	ENSG00000108671	FSCN1	YDL097C	RPN6
ACTB/PLB2	ENSG00000108684	ACTB	YMR006C	PLB2
PLD1/SPT7	ENSG00000108773	PLD1	YBR081C	SPT7
WDR62/YPT6	ENSG00000108774	WDR62	YLR262C	YPT6
DLG1/INO4	ENSG00000108788	DLG1	YOL108C	INO4
RAB7A/MAM1	ENSG00000108799	RAB7A	YER106W	MAM1
BCAP29/MRP7	ENSG00000108826	BCAP29	YNL005C	MRP7
SART3/HOS2	ENSG00000108840	SART3	YGL194C	HOS2
ARHGAP15/LUC7	ENSG00000108848	ARHGAP15	YDL087C	LUC7
PAX2/CHS2	ENSG00000108854	PAX2	YBR038W	CHS2
EXOSC7/MSG5	ENSG00000108861	EXOSC7	YNL053W	MSG5
KIFAP3/RNR4	ENSG00000108946	KIFAP3	YGR180C	RNR4
MCM6/LOT5	ENSG00000108953	MCM6	YKL183W	LOT5
REXO2/SSK22	ENSG00000108984	REXO2	YCR073C	SSK22
RBM7/UTP21	ENSG00000109046	RBM7	YLR409C	UTP21
RBMS2/YIR042C	ENSG00000109065	RBMS2	YIR042C	YIR042C
BAZ2A/SPT6	ENSG00000109111	BAZ2A	YGR116W	SPT6
PTPN23/DEP1	ENSG00000109118	PTPN23	YAL013W	DEP1
MLH1/POM33	ENSG00000109133	MLH1	YLL023C	POM33
UNG/HOS4	ENSG00000109320	UNG	YIL112W	HOS4
KLHL20/SIN4	ENSG00000109339	KLHL20	YNL236W	SIN4
RGS11/OSH2	ENSG00000109458	RGS11	YDL019C	OSH2
PLXNA2/ECM14	ENSG00000109472	PLXNA2	YHR132C	ECM14
SPAG5/MGE1	ENSG00000109519	SPAG5	YOR232W	MGE1
ANKRD13A/GAR1	ENSG00000109534	ANKRD13A	YHR089C	GAR1
TPD52/TRM9	ENSG00000109536	TPD52	YML014W	TRM9
ACACB/GEF1	ENSG00000109572	ACACB	YJR040W	GEF1
TRAF4/PRP43	ENSG00000109606	TRAF4	YGL120C	PRP43
PAG1/DRS2	ENSG00000109654	PAG1	YAL026C	DRS2
GPATCH1/HSP78	ENSG00000109689	GPATCH1	YDR258C	HSP78
ICAM3/TAH18	ENSG00000109756	ICAM3	YPR048W	TAH18
NT5C2/PEX28	ENSG00000109775	NT5C2	YHR150W	PEX28
MCAM/USV1	ENSG00000109787	MCAM	YPL230W	USV1
GPC4/FMP52	ENSG00000109854	GPC4	YER004W	FMP52
CAMSAP3/LDB16	ENSG00000109861	CAMSAP3	YCL005W	LDB16
RAP1GAP/ELP4	ENSG00000109911	RAP1GAP	YPL101W	ELP4
XAB2/ZPR1	ENSG00000109917	XAB2	YGR211W	ZPR1
ARHGEF1/SSB1	ENSG00000109971	ARHGEF1	YDL229W	SSB1
STXBP2/IRS4	ENSG00000110047	STXBP2	YKR019C	IRS4
MAP2K7/OSH3	ENSG00000110048	MAP2K7	YHR073W	OSH3
NMRK2/DCS2	ENSG00000110063	NMRK2	YOR173W	DCS2
DGKD/SAP185	ENSG00000110075	DGKD	YJL098W	SAP185
CTTNBP2/YAT1	ENSG00000110090	CTTNBP2	YAR035W	YAT1
ACTL6B/CLB1	ENSG00000110092	ACTL6B	YGR108W	CLB1
RARB/PRP19	ENSG00000110107	RARB	YLL036C	PRP19
TOP2B/IRC20	ENSG00000110171	TOP2B	YLR247C	IRC20
NFKB2/PHO91	ENSG00000110344	NFKB2	YNR013C	PHO91
PPP1R12B/DHH1	ENSG00000110367	PPP1R12B	YDL160C	DHH1
DNAJC10/REC104	ENSG00000110395	DNAJC10	YHR157W	REC104
GTF3C1/KNS1	ENSG00000110422	GTF3C1	YLL019C	KNS1
IL4R/SED4	ENSG00000110427	IL4R	YCR067C	SED4
USP33/LAT1	ENSG00000110435	USP33	YNL071W	LAT1
PAK3/YNL247W	ENSG00000110619	PAK3	YNL247W	YNL247W
DCX/TOM70	ENSG00000110711	DCX	YNL121C	TOM70
SNRPA/NUP116	ENSG00000110713	SNRPA	YMR047C	NUP116
SPAG6/EKI1	ENSG00000110721	SPAG6	YDR147W	EKI1
EXOSC5/NAS2	ENSG00000110801	EXOSC5	YIL007C	NAS2
DYNC1I2/SPC19	ENSG00000110841	DYNC1I2	YDR201W	SPC19
APBB1IP/PAR32	ENSG00000110851	APBB1IP	YDL173W	PAR32
LRCH4/CRN1	ENSG00000110880	LRCH4	YLR429W	CRN1
FAM76B/CHA4	ENSG00000110887	FAM76B	YLR098C	CHA4
SIRT6/ERG12	ENSG00000110921	SIRT6	YMR208W	ERG12
TYR/ATP1	ENSG00000110955	TYR	YBL099W	ATP1
POLD3/YFL067W	ENSG00000111011	POLD3	YFL067W	YFL067W
ACTN2/MAP2	ENSG00000111142	ACTN2	YBL091C	MAP2
CAPZB/LAP2	ENSG00000111144	CAPZB	YNL045W	LAP2
PHF17/CAT8	ENSG00000111206	PHF17	YMR280C	CAT8
UBE2A/ALD5	ENSG00000111275	UBE2A	YER073W	ALD5
FGFR1/TAD2	ENSG00000111319	FGFR1	YJL035C	TAD2
FKBP6/YHR177W	ENSG00000111321	FKBP6	YHR177W	YHR177W
GTF2I/TFB4	ENSG00000111358	GTF2I	YPR056W	TFB4
SMC1B/SSO2	ENSG00000111450	SMC1B	YMR183C	SSO2
FBLN1/SEC22	ENSG00000111481	FBLN1	YLR268W	SEC22
ITGA8/MET18	ENSG00000111530	ITGA8	YIL128W	MET18
CST7/NUP84	ENSG00000111581	CST7	YDL116W	NUP84
MAP2/CDC36	ENSG00000111596	MAP2	YDL165W	CDC36
PIAS2/TOF1	ENSG00000111602	PIAS2	YNL273W	TOF1
AMPH/HRP1	ENSG00000111605	AMPH	YOL123W	HRP1
ARAF/KRR1	ENSG00000111615	ARAF	YCL059C	KRR1
MCCC1/TDH3	ENSG00000111640	MCCC1	YGR192C	TDH3
FAP/NOP2	ENSG00000111641	FAP	YNL061W	NOP2
NEBL/SNF2	ENSG00000111642	NEBL	YOR290C	SNF2
UBE2K/UBP8	ENSG00000111667	UBE2K	YMR223W	UBP8
PIK3C3/YGR153W	ENSG00000111679	PIK3C3	YGR153W	YGR153W
N4BP2/SPR1	ENSG00000111701	N4BP2	YOR190W	SPR1
SYNJ2/SIP2	ENSG00000111725	SYNJ2	YGL208W	SIP2
ADCY2/NOP6	ENSG00000111786	ADCY2	YDL213C	NOP6
PPP2R5C/MTF1	ENSG00000111802	PPP2R5C	YMR228W	MTF1
RBFOX1/GIR2	ENSG00000111832	RBFOX1	YDR152W	GIR2
GNB1/ASF1	ENSG00000111875	GNB1	YJL115W	ASF1
HOXA9/CEG1	ENSG00000111880	HOXA9	YGL130W	CEG1
EDN1/YER121W	ENSG00000111907	EDN1	YER121W	YER121W
MLLT10/YJL028W	ENSG00000112033	MLLT10	YJL028W	YJL028W
ADCYAP1R1/STE3	ENSG00000112038	ADCYAP1R1	YKL178C	STE3
NRD1/RAD53	ENSG00000112062	NRD1	YPL153C	RAD53
VDAC3/MEP3	ENSG00000112077	VDAC3	YPR138C	MEP3
PCM1/MRK1	ENSG00000112079	PCM1	YDL079C	MRK1
CBFA2T2/NGR1	ENSG00000112081	CBFA2T2	YBR212W	NGR1
DBC1/YHR009C	ENSG00000112096	DBC1	YHR009C	YHR009C
ITCH/MCM7	ENSG00000112118	ITCH	YBR202W	MCM7
TP73/FAR10	ENSG00000112130	TP73	YLR238W	FAR10
TOLLIP/HRT3	ENSG00000112146	TOLLIP	YLR097C	HRT3
UBE2D4/MDN1	ENSG00000112159	UBE2D4	YLR106C	MDN1
RUNX1T1/HUR1	ENSG00000112164	RUNX1T1	YGL168W	HUR1
THOC1/RPN10	ENSG00000112186	THOC1	YHR200W	RPN10
OSBPL6/MET22	ENSG00000112200	OSBPL6	YOL064C	MET22
SLC1A3/HOT13	ENSG00000112214	SLC1A3	YKL084W	HOT13
XRCC5/SSN8	ENSG00000112237	XRCC5	YNL025C	SSN8
LXN/XPT1	ENSG00000112242	LXN	YJR133W	XPT1
SP140/SLH1	ENSG00000112249	SP140	YGR271W	SLH1
MKNK1/FRE4	ENSG00000112282	MKNK1	YNR060W	FRE4
TNS1/YJL132W	ENSG00000112293	TNS1	YJL132W	YJL132W
REXO1/UGA2	ENSG00000112294	REXO1	YBR006W	UGA2
SAR1A/MVP1	ENSG00000112335	SAR1A	YMR004W	MVP1
CDC14A/SKI7	ENSG00000112339	CDC14A	YOR076C	SKI7
RAPGEF3/SPO21	ENSG00000112343	RAPGEF3	YOL091W	SPO21
CEACAM1/PEX7	ENSG00000112357	CEACAM1	YDR142C	PEX7
SENP1/PHO84	ENSG00000112499	SENP1	YML123C	PHO84
DUSP13/GON7	ENSG00000112531	DUSP13	YJL184W	GON7
CIC/CLB3	ENSG00000112576	CIC	YDL155W	CLB3
LIPE/ENP1	ENSG00000112578	LIPE	YBR247C	ENP1
FDFT1/SPT15	ENSG00000112592	FDFT1	YER148W	SPT15
PAFAH1B3/RML2	ENSG00000112651	PAFAH1B3	YEL050C	RML2
OPHN1/MCM1	ENSG00000112658	OPHN1	YMR043W	MCM1
KIF22/ULP2	ENSG00000112701	KIF22	YIL031W	ULP2
SCGN/YHR213W-B	ENSG00000112715	SCGN	YHR213W-B	YHR213W-B
PGM1/PRP45	ENSG00000112739	PGM1	YAL032C	PRP45
DDX1/FUN26	ENSG00000112759	DDX1	YAL022C	FUN26
DNM2/HIS4	ENSG00000112769	DNM2	YCL030C	HIS4
EPB41L2/GTO3	ENSG00000112782	EPB41L2	YMR251W	GTO3
RIMS1/DIG1	ENSG00000112851	RIMS1	YPL049C	DIG1
STX7/PAP2	ENSG00000112941	STX7	YOL115W	PAP2
RABL2B/FRE2	ENSG00000112964	RABL2B	YKL220C	FRE2
KEAP1/ERG13	ENSG00000112972	KEAP1	YML126C	ERG13
PTPRH/ERP4	ENSG00000112983	PTPRH	YOR016C	ERP4
EPHA6/SSZ1	ENSG00000113013	EPHA6	YHR064C	SSZ1
SCTR/AEP3	ENSG00000113048	SCTR	YPL005W	AEP3
RFX3/HMG2	ENSG00000113161	RFX3	YLR450W	HMG2
RIF1/SWH1	ENSG00000113163	RIF1	YAR042W	SWH1
RAB21/APE3	ENSG00000113269	RAB21	YBR286W	APE3
SLC4A4/THG1	ENSG00000113272	SLC4A4	YGR024C	THG1
SMARCA2/ENT5	ENSG00000113282	SMARCA2	YDR153C	ENT5
RDH8/SAN1	ENSG00000113312	RDH8	YDR143C	SAN1
SESN1/MSH3	ENSG00000113318	SESN1	YCR092C	MSH3
MID2/BUD5	ENSG00000113319	MID2	YCR038C	BUD5
COL5A3/CLB4	ENSG00000113328	COL5A3	YLR210W	CLB4
SRCAP/RNT1	ENSG00000113360	SRCAP	YMR239C	RNT1
KIAA0020/SUB1	ENSG00000113387	KIAA0020	YMR039C	SUB1
CPB2/MST1	ENSG00000113407	CPB2	YKL194C	MST1
CHRNA3/DIA3	ENSG00000113448	CHRNA3	YDL024C	DIA3
KCNN2/RAD17	ENSG00000113456	KCNN2	YOR368W	RAD17
CNOT4/RAD50	ENSG00000113522	CNOT4	YNL250W	RAD50
PSEN1/SOL2	ENSG00000113552	PSEN1	YCR073W-A	SOL2
CPOX/SKP1	ENSG00000113558	CPOX	YDR328C	SKP1
MOK/PPH22	ENSG00000113575	MOK	YDL188C	PPH22
HSP90AA1/FLO9	ENSG00000113580	HSP90AA1	YAL063C	FLO9
RBL1/PRP46	ENSG00000113593	RBL1	YPL151C	PRP46
DLGAP4/MRPL1	ENSG00000113645	DLGAP4	YDR116C	MRPL1
CFHR2/PRP40	ENSG00000113649	CFHR2	YKL012W	PRP40
NDC80/YLR253W	ENSG00000113712	NDC80	YLR253W	YLR253W
AP4E1/CEM1	ENSG00000113719	AP4E1	YER061C	CEM1
RSBN1/PKC1	ENSG00000113721	RSBN1	YBL105C	PKC1
MAGI3/SMC4	ENSG00000113810	MAGI3	YLR086W	SMC4
CXCL2/ARP8	ENSG00000113812	CXCL2	YOR141C	ARP8
AFP/EST2	ENSG00000113889	AFP	YLR318W	EST2
COL4A4/GIS1	ENSG00000113916	COL4A4	YDR096W	GIS1
OSTM1/OGG1	ENSG00000114026	OSTM1	YML060W	OGG1
CDH7/ACC1	ENSG00000114054	CDH7	YNR016C	ACC1
PCNP/UFD4	ENSG00000114062	PCNP	YKL010C	UFD4
ARG2/VID28	ENSG00000114098	ARG2	YIL017C	VID28
MEF2C/AAD14	ENSG00000114115	MEF2C	YNL331C	AAD14
PTPRC/RIM2	ENSG00000114120	PTPRC	YBR192W	RIM2
CACNA1S/APC11	ENSG00000114125	CACNA1S	YDL008W	APC11
PKP1/BDF1	ENSG00000114166	PKP1	YLR399C	BDF1
UBA5/ARC19	ENSG00000114209	UBA5	YKL013C	ARC19
STK17B/BCY1	ENSG00000114302	STK17B	YIL033C	BCY1
CDC14B/UBP12	ENSG00000114316	CDC14B	YJL197W	UBP12
ZNF510/RPL24A	ENSG00000114391	ZNF510	YGL031C	RPL24A
LRP2/YMR315W	ENSG00000114416	LRP2	YMR315W	YMR315W
ZNF506/GPB2	ENSG00000114423	ZNF506	YAL056W	GPB2
DUSP12/GLC3	ENSG00000114480	DUSP12	YEL011W	GLC3
ENSG00000081770/URA3	ENSG00000114491	ENSG00000081770	YEL021W	URA3
CADPS2/NRD1	ENSG00000114503	CADPS2	YNL251C	NRD1
HSPB11/VMA1	ENSG00000114573	HSPB11	YDL185W	VMA1
IL12RB2/TPN1	ENSG00000114638	IL12RB2	YGL186C	TPN1
SMARCD3/RRT13	ENSG00000114650	SMARCD3	YER066W	RRT13
FYB/YDR415C	ENSG00000114738	FYB	YDR415C	YDR415C
MPP4/HFI1	ENSG00000114745	MPP4	YPL254W	HFI1
STRADB/SUI1	ENSG00000114784	STRADB	YNL244C	SUI1
BZW1/CPS1	ENSG00000114786	BZW1	YJL172W	CPS1
PGR/CPR4	ENSG00000114857	PGR	YCR069W	CPR4
ME2/TIF4631	ENSG00000114867	ME2	YGR162W	TIF4631
C5orf22/ORM1	ENSG00000114978	C5orf22	YGR038W	ORM1
CCNT2/FAB1	ENSG00000115020	CCNT2	YFR019W	FAB1
EPB41L3/ATM1	ENSG00000115073	EPB41L3	YMR301C	ATM1
COBLL1/ARP3	ENSG00000115091	COBLL1	YJR065C	ARP3
DLG3/ARG8	ENSG00000115107	DLG3	YOL140W	ARG8
TRAF5/ZTA1	ENSG00000115129	TRAF5	YBR046C	ZTA1
MRPL22/POL1	ENSG00000115145	MRPL22	YNL102W	POL1
GEMIN5/GUT2	ENSG00000115159	GEMIN5	YIL155C	GUT2
OPRK1/HHT2	ENSG00000115163	OPRK1	YNL031C	HHT2
NFE2L1/PTK1	ENSG00000115170	NFE2L1	YKL198C	PTK1
GSK3B/YML079W	ENSG00000115207	GSK3B	YML079W	YML079W
ITGB5/GCN3	ENSG00000115211	ITGB5	YKR026C	GCN3
ERC1/RPN11	ENSG00000115233	ERC1	YFR004W	RPN11
XPO1/CYR1	ENSG00000115241	XPO1	YJL005W	CYR1
PALB2/YIM1	ENSG00000115252	PALB2	YMR152W	YIM1
DOPEY1/PRB1	ENSG00000115257	DOPEY1	YEL060C	PRB1
BCKDHB/PEF1	ENSG00000115271	BCKDHB	YGR058W	PEF1
KAT6A/CWH41	ENSG00000115275	KAT6A	YGL027C	CWH41
ULK2/NUM1	ENSG00000115306	ULK2	YDR150W	NUM1
GRHL2/CUE4	ENSG00000115307	GRHL2	YML101C	CUE4
TNPO1/HTB2	ENSG00000115350	TNPO1	YBL002W	HTB2
P2RX5/TID3	ENSG00000115355	P2RX5	YIL144W	TID3
ITGAE/SLX1	ENSG00000115392	ITGAE	YBR228W	SLX1
DIS3/BSC2	ENSG00000115414	DIS3	YDR275W	BSC2
PIBF1/BLI1	ENSG00000115415	PIBF1	YKL061W	BLI1
ENSG00000083622/GMH1	ENSG00000115446	ENSG00000083622	YKR030W	GMH1
NUFIP1/CCT4	ENSG00000115484	NUFIP1	YDL143W	CCT4
RRAGB/PLP1	ENSG00000115514	RRAGB	YDR183W	PLP1
CYLD/HSH155	ENSG00000115524	CYLD	YMR288W	HSH155
SLC27A5/VPS24	ENSG00000115561	SLC27A5	YKL041W	VPS24
ZNF324/SPO12	ENSG00000115648	ZNF324	YHR152W	SPO12
ZNF446/CSR2	ENSG00000115652	ZNF446	YPR030W	CSR2
ZNF8/SDS22	ENSG00000115685	ZNF8	YKL193C	SDS22
RPS5/CNB1	ENSG00000115756	RPS5	YKL190W	CNB1
FAT1/SPE1	ENSG00000115758	FAT1	YKL184W	SPE1
YTHDC1/RPL23A	ENSG00000115762	YTHDC1	YBL087C	RPL23A
CHMP2B/GRH1	ENSG00000115806	CHMP2B	YDR517W	GRH1
PPIE/CAC2	ENSG00000115808	PPIE	YML102W	CAC2
ZMPSTE24/AAC1	ENSG00000115840	ZMPSTE24	YMR056C	AAC1
NOA1/YMR114C	ENSG00000115850	NOA1	YMR114C	YMR114C
REST/DPS1	ENSG00000115866	REST	YLL018C	DPS1
SSH1/NAB3	ENSG00000115875	SSH1	YPL190C	NAB3
GSTP1/CDC25	ENSG00000115904	GSTP1	YLR310C	CDC25
APLP2/BNA5	ENSG00000115919	APLP2	YLR231C	BNA5
SLCO1A2/VRP1	ENSG00000115935	SLCO1A2	YLR337C	VRP1
WBP11/PNO1	ENSG00000115946	WBP11	YOR145C	PNO1
EIF3I/CDC6	ENSG00000115947	EIF3I	YJL194W	CDC6
TXLNA/MRPS18	ENSG00000115963	TXLNA	YNL306W	MRPS18
APOB/CST6	ENSG00000115966	APOB	YIL036W	CST6
NCOA1/YPL236C	ENSG00000115977	NCOA1	YPL236C	YPL236C
KIF3C/RVB2	ENSG00000115993	KIF3C	YPL235W	RVB2
RAB10/FKS1	ENSG00000116001	RAB10	YLR342W	FKS1
GCKR/SMT3	ENSG00000116030	GCKR	YDR510W	SMT3
HADHA/YLR297W	ENSG00000116044	HADHA	YLR297W	YLR297W
MAPRE3/MSH6	ENSG00000116062	MAPRE3	YDR097C	MSH6
CAD/IRC24	ENSG00000116096	CAD	YIR036C	IRC24
CD59/PHD1	ENSG00000116127	CD59	YKL043W	PHD1
CD82/YOX1	ENSG00000116132	CD82	YML027W	YOX1
ATRX/ALO1	ENSG00000116133	ATRX	YML086C	ALO1
TAF9/RFA3	ENSG00000116147	TAF9	YJL173C	RFA3
FCN1/ADO1	ENSG00000116171	FCN1	YJR105W	ADO1
MECOM/STE14	ENSG00000116237	MECOM	YDR410C	STE14
SCAMP1/RPL22A	ENSG00000116251	SCAMP1	YLR061W	RPL22A
PREP/SEC1	ENSG00000116266	PREP	YDR164C	SEC1
HACE1/NPL3	ENSG00000116350	HACE1	YDR432W	NPL3
SEH1L/ELP2	ENSG00000116455	SEH1L	YGR200C	ELP2
WDR47/ATP4	ENSG00000116459	WDR47	YPL078C	ATP4
OVGP1/YPT31	ENSG00000116473	OVGP1	YER031C	YPT31
MAP3K4/BYE1	ENSG00000116539	MAP3K4	YKL005C	BYE1
PILRA/SPE3	ENSG00000116649	PILRA	YPR069C	SPE3
IGSF9/STB6	ENSG00000116661	IGSF9	YKL072W	STB6
ABCB1/REV7	ENSG00000116670	ABCB1	YIL139C	REV7
AKR1B1/YEL023C	ENSG00000116678	AKR1B1	YEL023C	YEL023C
CPNE3/YLH47	ENSG00000116679	CPNE3	YPR125W	YLH47
RRN3/FZO1	ENSG00000116688	RRN3	YBR179C	FZO1
CTTN/EBS1	ENSG00000116698	CTTN	YDR206W	EBS1
MTIF2/SPO1	ENSG00000116711	MTIF2	YNL012W	SPO1
TTC39A/GCD14	ENSG00000116731	TTC39A	YJL125C	GCD14
EPS15/YER077C	ENSG00000116750	EPS15	YER077C	YER077C
ORC1/HSH49	ENSG00000116754	ORC1	YOR319W	HSH49
MGST2/SOR2	ENSG00000116791	MGST2	YDL246C	SOR2
CHERP/MSW1	ENSG00000116874	CHERP	YDR268W	MSW1
ATG16L1/SLC1	ENSG00000116906	ATG16L1	YDL052C	SLC1
USP40/RPS12	ENSG00000116918	USP40	YOR369C	RPS12
RAD54L/GTR2	ENSG00000116954	RAD54L	YGR163W	GTR2
MAST2/POS5	ENSG00000116962	MAST2	YPL188W	POS5
DNAJA1/YIL161W	ENSG00000116977	DNAJA1	YIL161W	YIL161W
B4GALT1/RPS10A	ENSG00000116983	B4GALT1	YOR293W	RPS10A
CHMP5/MHT1	ENSG00000116984	CHMP5	YLL062C	MHT1
NFX1/SLM2	ENSG00000117020	NFX1	YNL047C	SLM2
DIMT1/RIB5	ENSG00000117091	DIMT1	YBR256C	RIB5
IPO11/MIF2	ENSG00000117114	IPO11	YKL089W	MIF2
EIF2AK1/SDH2	ENSG00000117118	EIF2AK1	YLL041C	SDH2
EPDR1/SSF1	ENSG00000117133	EPDR1	YHR066W	SSF1
SEPHS1/JHD2	ENSG00000117139	SEPHS1	YJR119C	JHD2
MRPL28/MRPS28	ENSG00000117155	MRPL28	YDR337W	MRPS28
CEACAM6/BCD1	ENSG00000117174	CEACAM6	YHR040W	BCD1
RBM22/YOR262W	ENSG00000117228	RBM22	YOR262W	YOR262W
TMED2/SCY1	ENSG00000117266	TMED2	YGL083W	SCY1
ERO1LB/ROD1	ENSG00000117289	ERO1LB	YOR018W	ROD1
ZFAND6/GAL10	ENSG00000117308	ZFAND6	YBR019C	GAL10
TXLNG/YGL082W	ENSG00000117385	TXLNG	YGL082W	YGL082W
PPEF1/GAL2	ENSG00000117394	PPEF1	YLR081W	GAL2
LAT2/EBP2	ENSG00000117395	LAT2	YKL172W	EBP2
HUWE1/CDC20	ENSG00000117399	HUWE1	YGL116W	CDC20
ZW10/KAP122	ENSG00000117408	ZW10	YGL016W	KAP122
ALG9/VMA16	ENSG00000117410	ALG9	YHR026W	VMA16
MYBPC2/GRE3	ENSG00000117448	MYBPC2	YHR104W	GRE3
NOX4/AHP1	ENSG00000117450	NOX4	YLR109W	AHP1
ACOX3/MSB4	ENSG00000117461	ACOX3	YOL112W	MSB4
MTMR2/PXA1	ENSG00000117528	MTMR2	YPL147W	PXA1
PPP1R15A/NYV1	ENSG00000117533	PPP1R15A	YLR093C	NYV1
HSD17B14/DPH5	ENSG00000117543	HSD17B14	YLR172C	DPH5
TRIP6/WWM1	ENSG00000117560	TRIP6	YFL010C	WWM1
ACHE/PRX1	ENSG00000117592	ACHE	YBL064C	PRX1
FTL/YIR035C	ENSG00000117594	FTL	YIR035C	YIR035C
SRRT/UTP25	ENSG00000117597	SRRT	YIL091C	UTP25
BAX/RPC53	ENSG00000117614	BAX	YDL150W	RPC53
NLK/BDP1	ENSG00000117625	NLK	YNL039W	BDP1
PIGS/YAP3	ENSG00000117632	PIGS	YHL009C	YAP3
ATXN7L3/RER2	ENSG00000117682	ATXN7L3	YBR002C	RER2
PGS1/SWI1	ENSG00000117713	PGS1	YPL016W	SWI1
PSMC5/RFA2	ENSG00000117748	PSMC5	YNL312W	RFA2
UIMC1/SNC1	ENSG00000117758	UIMC1	YAL030W	SNC1
CETP/OSH6	ENSG00000117859	CETP	YKR003W	OSH6
MMP2/TCB3	ENSG00000117868	MMP2	YML072C	TCB3
GNAO1/CRF1	ENSG00000117906	GNAO1	YDR223W	CRF1
OGFOD1/PEP4	ENSG00000117984	OGFOD1	YPL154C	PEP4
SH3BP2/IRR1	ENSG00000118007	SH3BP2	YIL026C	IRR1
ADD1/CHK1	ENSG00000118046	ADD1	YBR274W	CHK1
C14orf166/SET1	ENSG00000118058	C14orf166	YHR119W	SET1
NID2/NTH2	ENSG00000118094	NID2	YBR001C	NTH2
GMCL1/MIG3	ENSG00000118263	GMCL1	YER028C	MIG3
SF3B2/MOT3	ENSG00000118495	SF3B2	YMR070W	MOT3
KLHL42/YDR374C	ENSG00000118503	KLHL42	YDR374C	YDR374C
GNAS/YPL067C	ENSG00000118508	GNAS	YPL067C	YPL067C
DNM1L/BAS1	ENSG00000118513	DNM1L	YKR099W	BAS1
PTHLH/CAK1	ENSG00000118515	PTHLH	YFL029C	CAK1
PHACTR3/YLR352W	ENSG00000118564	PHACTR3	YLR352W	YLR352W
ERGIC2/SWP1	ENSG00000118705	ERGIC2	YMR149W	SWP1
TFAP2C/PDI1	ENSG00000118729	TFAP2C	YCL043C	PDI1
AURKA/MIG1	ENSG00000118922	AURKA	YGL035C	MIG1
PIR/PCL9	ENSG00000118971	PIR	YDL179W	PCL9
RFX2/TFC4	ENSG00000119041	RFX2	YGR047C	TFC4
SULT2B1/RAD6	ENSG00000119048	SULT2B1	YGL058W	RAD6
CNOT3/GUD1	ENSG00000119125	CNOT3	YDL238C	GUD1
GP6/YPR015C	ENSG00000119138	GP6	YPR015C	YPR015C
PTPN4/UTP10	ENSG00000119285	PTPN4	YJL109C	UTP10
DDX18/RAD23	ENSG00000119318	DDX18	YEL037C	RAD23
KHSRP/RTG1	ENSG00000119335	KHSRP	YOL067C	RTG1
GNA11/RRD2	ENSG00000119383	GNA11	YPL152W	RRD2
EDEM2/GLE1	ENSG00000119392	EDEM2	YDL207W	GLE1
DNMT3B/MTG2	ENSG00000119396	DNMT3B	YHR168W	MTG2
REM1/BRR1	ENSG00000119397	REM1	YPR057W	BRR1
TPX2/GID7	ENSG00000119402	TPX2	YCL039W	GID7
PDRG1/NNK1	ENSG00000119408	PDRG1	YKL171W	NNK1
EPB41L1/SIT4	ENSG00000119414	EPB41L1	YDL047W	SIT4
DOCK9/MIC14	ENSG00000119421	DOCK9	YDR031W	MIC14
DOCK3/HSP104	ENSG00000119541	DOCK3	YLL026W	HSP104
COQ9/MLH3	ENSG00000119684	COQ9	YPL164C	MLH3
CRLS1/MDL1	ENSG00000119688	CRLS1	YLR188W	MDL1
PPP1R13B/YCR016W	ENSG00000119707	PPP1R13B	YCR016W	YCR016W
SIGLEC1/ALD4	ENSG00000119711	SIGLEC1	YOR374W	ALD4
FKBP1A/GCD7	ENSG00000119718	FKBP1A	YLR291C	GCD7
NSFL1C/COQ6	ENSG00000119723	NSFL1C	YGR255C	COQ6
MAVS/TOM40	ENSG00000119725	MAVS	YMR203W	TOM40
F11/CCT8	ENSG00000119760	F11	YJL008C	CCT8
XRN2/AXL1	ENSG00000119912	XRN2	YPR122W	AXL1
DYNLL1/SWT1	ENSG00000119917	DYNLL1	YOR166C	SWT1
TESC/TSR3	ENSG00000119929	TESC	YOR006C	TSR3
SNX5/PIG2	ENSG00000119938	SNX5	YIL045W	PIG2
RPL6/XKS1	ENSG00000119950	RPL6	YGR194C	XKS1
MAPKAPK5/YHL042W	ENSG00000119965	MAPKAPK5	YHL042W	YHL042W
P2RX7/MAK11	ENSG00000120008	P2RX7	YKL021C	MAK11
ESF1/AAT2	ENSG00000120053	ESF1	YLR027C	AAT2
RBBP9/MET17	ENSG00000120054	RBBP9	YLR303W	MET17
ANAPC5/PIS1	ENSG00000120088	ANAPC5	YPR113W	PIS1
SLC23A2/PPS1	ENSG00000120129	SLC23A2	YBR276C	PPS1
TMEM230/RCL1	ENSG00000120158	TMEM230	YOL010W	RCL1
DZANK1/MOB1	ENSG00000120162	DZANK1	YIL106W	MOB1
KDM2B/MTR2	ENSG00000120253	KDM2B	YKL186C	MTR2
TASP1/MRP2	ENSG00000120333	TASP1	YPR166C	MRP2
GCN1L1/CCT2	ENSG00000120438	GCN1L1	YIL142W	CCT2
RPLP0/GSF2	ENSG00000120458	RPLP0	YML048W	GSF2
PXN/DAN4	ENSG00000120690	PXN	YJR151C	DAN4
RPH3A/SSE2	ENSG00000120694	RPH3A	YBR169C	SSE2
TRMT6/ALG5	ENSG00000120697	TRMT6	YPL227C	ALG5
CHGB/RRP43	ENSG00000120699	CHGB	YCR035C	RRP43
PEBP1/SUP45	ENSG00000120705	PEBP1	YBR143C	SUP45
TBX5/YLR001C	ENSG00000120708	TBX5	YLR001C	YLR001C
BRAP/MET31	ENSG00000120738	BRAP	YPL038W	MET31
ERP29/UTP20	ENSG00000120800	ERP29	YBL004W	UTP20
NOS1/SUE1	ENSG00000120802	NOS1	YPR151C	SUE1
FUS/HAP3	ENSG00000120837	FUS	YBL021C	HAP3
IGBP1/RAD28	ENSG00000120868	IGBP1	YDR030C	RAD28
FXYD3/FIP1	ENSG00000120885	FXYD3	YJR093C	FIP1
GANAB/YAR064W	ENSG00000120907	GANAB	YAR064W	YAR064W
GMIP/PPZ2	ENSG00000120910	GMIP	YDR436W	PPZ2
RBM41/YLR118C	ENSG00000120992	RBM41	YLR118C	YLR118C
BIRC5/RRI1	ENSG00000121022	BIRC5	YDL216C	RRI1
LAG3/YGR017W	ENSG00000121067	LAG3	YGR017W	YGR017W
MLF2/RSB1	ENSG00000121361	MLF2	YOR049C	RSB1
OTUB2/POL12	ENSG00000121440	OTUB2	YBL035C	POL12
DDX24/PHR1	ENSG00000121671	DDX24	YOR386W	PHR1
ZBTB25/CTA1	ENSG00000121691	ZBTB25	YDR256C	CTA1
ARHGAP4/ASH1	ENSG00000121741	ARHGAP4	YKL185W	ASH1
ANKRD24/GYP7	ENSG00000121749	ANKRD24	YDL234C	GYP7
RCOR1/TUL1	ENSG00000121848	RCOR1	YKL034W	TUL1
LTBP4/BI4	ENSG00000121858	LTBP4	Q0120	BI4
BLVRB/CKS1	ENSG00000121879	BLVRB	YBR135W	CKS1
SLC9A1/ATG20	ENSG00000121931	SLC9A1	YDL113C	ATG20
SPTLC1/YCR061W	ENSG00000121966	SPTLC1	YCR061W	YCR061W
PAPOLA/NUP188	ENSG00000122025	PAPOLA	YML103C	NUP188
CCNK/FZF1	ENSG00000122034	CCNK	YGL254W	FZF1
PCBP4/MRP4	ENSG00000122140	PCBP4	YHL004W	MRP4
RGS1/COG5	ENSG00000122176	RGS1	YNL051W	COG5
MRPS33/COP1	ENSG00000122218	MRPS33	YDL145C	COP1
NDUFB2/MPE1	ENSG00000122257	NDUFB2	YKL059C	MPE1
ENSG00000090269/MDM31	ENSG00000122299	ENSG00000090269	YHR194W	MDM31
NUDC/LRO1	ENSG00000122367	NUDC	YNR008W	LRO1
MAEA/CDC3	ENSG00000122545	MAEA	YLR314C	CDC3
ICAM1/NOP13	ENSG00000122566	ICAM1	YNL175C	NOP13
STRN4/YMR111C	ENSG00000122705	STRN4	YMR111C	YMR111C
IRAK3/DSE1	ENSG00000122741	IRAK3	YER124C	DSE1
LYZ/MF(ALPHA)1	ENSG00000122952	LYZ	YPL187W	MF(ALPHA)1
SI/MRD1	ENSG00000122965	SI	YPR112C	MRD1
MUL1/BBP1	ENSG00000122966	MUL1	YPL255W	BBP1
PDCD7/DRS1	ENSG00000123064	PDCD7	YLL008W	DRS1
SPG21/DMA1	ENSG00000123091	SPG21	YHR115C	DMA1
DNAJB11/YEL076C-A	ENSG00000123131	DNAJB11	YEL076C-A	YEL076C-A
THPO/PET191	ENSG00000123146	THPO	YJR034W	PET191
CHRD/CDC40	ENSG00000123154	CHRD	YDR364C	CDC40
FLT3LG/CCC2	ENSG00000123191	FLT3LG	YDR270W	CCC2
RAB11FIP3/TMA17	ENSG00000123240	RAB11FIP3	YDL110C	TMA17
GNPTG/VPS66	ENSG00000123268	GNPTG	YPR139C	VPS66
ZNF268/BUD14	ENSG00000123329	ZNF268	YAR014C	BUD14
GOLGA3/GIM5	ENSG00000123349	GOLGA3	YML094W	GIM5
PABPC4/KIN1	ENSG00000123374	PABPC4	YDR122W	KIN1
CD209/PRC1	ENSG00000123384	CD209	YMR297W	PRC1
MCOLN1/WTM1	ENSG00000123411	MCOLN1	YOR230W	WTM1
EFNB1/PPM2	ENSG00000123444	EFNB1	YOL141W	PPM2
AARS/ATP11	ENSG00000123472	AARS	YNL315C	ATP11
GLG1/LGE1	ENSG00000123562	GLG1	YPL055C	LGE1
KIF4A/YPT7	ENSG00000123595	KIF4A	YML001W	YPT7
PLEKHG2/RRP45	ENSG00000123737	PLEKHG2	YDR280W	RRP45
PITPNM2/PFK26	ENSG00000123836	PITPNM2	YIL107C	PFK26
EXOC1/SPC29	ENSG00000123933	EXOC1	YPL124W	SPC29
DTX2/LAP4	ENSG00000123992	DTX2	YKL103C	LAP4
NLRC4/SPR6	ENSG00000123999	NLRC4	YER115C	SPR6
NRCAM/DIP5	ENSG00000124067	NRCAM	YPL265W	DIP5
LAMB1/YKL091C	ENSG00000124120	LAMB1	YKL091C	YKL091C
SLC26A3/GPI16	ENSG00000124155	SLC26A3	YHR188C	GPI16
DLD/RVS167	ENSG00000124181	DLD	YDR388W	RVS167
WDR7/PUB1	ENSG00000124193	WDR7	YNL016W	PUB1
TXNL1/CSE1	ENSG00000124207	TXNL1	YGL238W	CSE1
IL5RA/TEM1	ENSG00000124209	IL5RA	YML064C	TEM1
ITGA6/MDM34	ENSG00000124214	ITGA6	YGL219C	MDM34
RAPGEF4/UBA4	ENSG00000124217	RAPGEF4	YHR111W	UBA4
ENSG00000091436/PEP12	ENSG00000124222	ENSG00000091436	YOR036W	PEP12
FH/DBP10	ENSG00000124228	FH	YDL031W	DBP10
SEL1L3/YFR006W	ENSG00000124299	SEL1L3	YFR006W	YFR006W
TF/SNC2	ENSG00000124333	TF	YOR327C	SNC2
MYO15A/RFU1	ENSG00000124356	MYO15A	YLR073C	RFU1
APOH/TOS1	ENSG00000124357	APOH	YBR162C	TOS1
NLRP1/PGS1	ENSG00000124422	NLRP1	YCL004W	PGS1
ACKR6/UBP9	ENSG00000124486	ACKR6	YER098W	UBP9
SPAG7/SAM37	ENSG00000124491	SPAG7	YMR060C	SAM37
ORC6/MGS1	ENSG00000124535	ORC6	YNL218W	MGS1
ZC3HC1/YHC1	ENSG00000124562	ZC3HC1	YLR298C	YHC1
ESR1/EMI1	ENSG00000124570	ESR1	YDR512C	EMI1
RGS17/BPT1	ENSG00000124574	RGS17	YLL015W	BPT1
ANGPT2/YNL040W	ENSG00000124608	ANGPT2	YNL040W	YNL040W
CD200/OST6	ENSG00000124641	CD200	YML019W	OST6
CMA1/KEL3	ENSG00000124702	CMA1	YPL263C	KEL3
PSME1/CRG1	ENSG00000124713	PSME1	YHR209W	CRG1
JPH4/MMR1	ENSG00000124731	JPH4	YLR190W	MMR1
MYH7/ROX1	ENSG00000124766	MYH7	YPR065W	ROX1
CEBPE/SRL2	ENSG00000124782	CEBPE	YLR082C	SRL2
SLC7A8/RIO2	ENSG00000124784	SLC7A8	YNL207W	RIO2
OSGEP/NUP1	ENSG00000124789	OSGEP	YOR098C	NUP1
RNF31/FMP23	ENSG00000124802	RNF31	YBR047W	FMP23
SCFD1/HDA3	ENSG00000124831	SCFD1	YPR179C	HDA3
G2E3/SPA2	ENSG00000124942	G2E3	YLL021W	SPA2
HECTD1/CDC39	ENSG00000125107	HECTD1	YCR093W	CDC39
HNRNPC/EMP70	ENSG00000125304	HNRNPC	YLR083C	EMP70
RPGRIP1/UPF3	ENSG00000125351	RPGRIP1	YGR072W	UPF3
SUPT16H/CWC24	ENSG00000125352	SUPT16H	YLR323C	CWC24
TOX4/SPR28	ENSG00000125354	TOX4	YDR218C	SPR28
GEMIN2/GGA2	ENSG00000125447	GEMIN2	YHR108W	GGA2
TGM1/ADY2	ENSG00000125450	TGM1	YCR010C	ADY2
TINF2/REB1	ENSG00000125482	TINF2	YBR049C	REB1
DAZL/ESC2	ENSG00000125618	DAZL	YDR363W	ESC2
SEMA6A/NSG2	ENSG00000125629	SEMA6A	YNL156C	NSG2
TRPM7/RPA135	ENSG00000125630	TRPM7	YPR010C	RPA135
TYRO3/YKL047W	ENSG00000125651	TYRO3	YKL047W	YKL047W
WDR76/THO2	ENSG00000125676	WDR76	YNL139C	THO2
CAPN3/NSE5	ENSG00000125686	CAPN3	YML023C	NSE5
SNAP23/RGD1	ENSG00000125733	SNAP23	YBR260C	RGD1
PHGDH/YHL017W	ENSG00000125734	PHGDH	YHL017W	YHL017W
COL9A3/SPS100	ENSG00000125740	COL9A3	YHR139C	SPS100
EZR/SMD2	ENSG00000125743	EZR	YLR275W	SMD2
MYL6/RTN2	ENSG00000125744	MYL6	YDL204W	RTN2
AGO1/SQT1	ENSG00000125746	AGO1	YIR012W	SQT1
TEKT2/RPL18A	ENSG00000125753	TEKT2	YOL120C	RPL18A
CLSPN/PDC2	ENSG00000125817	CLSPN	YDR081C	PDC2
UNC13D/YCR076C	ENSG00000125818	UNC13D	YCR076C	YCR076C
DPYSL2/SMB1	ENSG00000125835	DPYSL2	YER029C	SMB1
TGFB2/YNL190W	ENSG00000125844	TGFB2	YNL190W	YNL190W
NUP50/YDR222W	ENSG00000125845	NUP50	YDR222W	YDR222W
CDC45/PEX15	ENSG00000125863	CDC45	YOL044W	PEX15
COMT/COF1	ENSG00000125868	COMT	YLL050C	COF1
LRRFIP2/MUD1	ENSG00000125870	LRRFIP2	YBR119W	MUD1
HDAC6/NAB6	ENSG00000125944	HDAC6	YML117W	NAB6
KRT31/INO2	ENSG00000125952	KRT31	YDR123C	INO2
CDC6/RAM1	ENSG00000125954	CDC6	YDL090C	RAM1
UPRT/ERV41	ENSG00000125991	UPRT	YML067C	ERV41
CDC23/MAD1	ENSG00000126001	CDC23	YGL086W	MAD1
CBX5/PRE1	ENSG00000126067	CBX5	YER012W	PRE1
SUCO/CIR1	ENSG00000126214	SUCO	YGR207C	CIR1
MSH2/SPC98	ENSG00000126216	MSH2	YNL126W	SPC98
MAP3K1/YJR084W	ENSG00000126226	MAP3K1	YJR084W	YJR084W
DHPS/MIP6	ENSG00000126254	DHPS	YHR015W	MIP6
HOOK2/UBA2	ENSG00000126261	HOOK2	YDR390C	UBA2
ARCN1/DOT5	ENSG00000126432	ARCN1	YIL010W	DOT5
PSMD5/HMT1	ENSG00000126457	PSMD5	YBR034C	HMT1
PTGS1/SDO1	ENSG00000126524	PTGS1	YLR022C	SDO1
NUP188/VPS30	ENSG00000126581	NUP188	YPL120W	VPS30
CRAT/ECM22	ENSG00000126746	CRAT	YLR228C	ECM22
SH2D3C/BUD27	ENSG00000126756	SH2D3C	YFL023W	BUD27
NANS/TIM22	ENSG00000126768	NANS	YDL217C	TIM22
DFNB31/KAR9	ENSG00000126773	DFNB31	YPL269W	KAR9
CWF19L1/YCS4	ENSG00000126777	CWF19L1	YLR272C	YCS4
SEMA4G/SSC1	ENSG00000126803	SEMA4G	YJR045C	SSC1
BTAF1/URB2	ENSG00000126838	BTAF1	YJR041C	URB2
IKZF5/GEM1	ENSG00000126858	IKZF5	YAL048C	GEM1
BLNK/PBS2	ENSG00000126934	BLNK	YJL128C	PBS2
SORBS1/RNA15	ENSG00000126945	SORBS1	YGL044C	RNA15
BAMBI/SNT309	ENSG00000126970	BAMBI	YPR101W	SNT309
IL11/CNE1	ENSG00000127022	IL11	YAL058W	CNE1
MYO3A/VIP1	ENSG00000127241	MYO3A	YLR410W	VIP1
WAC/TGL5	ENSG00000127329	WAC	YOR081C	TGL5
CREM/AIM38	ENSG00000127334	CREM	YNR018W	AIM38
NUBP2/YOL075C	ENSG00000127412	NUBP2	YOL075C	YOL075C
HIVEP1/EMC1	ENSG00000127463	HIVEP1	YCL045C	EMC1
TREM2/SIN3	ENSG00000127511	TREM2	YOL004W	SIN3
CRISP3/SLY41	ENSG00000127526	CRISP3	YOR307C	SLY41
FKBP5/NUP82	ENSG00000127527	FKBP5	YJL061W	NUP82
SRPK1/RTC1	ENSG00000127580	SRPK1	YOL138C	RTC1
BRPF3/CTF18	ENSG00000127586	BRPF3	YMR078C	CTF18
MRPS18A/SLK19	ENSG00000127603	MRPS18A	YOR195W	SLK19
ENSG00000096087/RSC4	ENSG00000127616	ENSG00000096087	YKR008W	RSC4
EFHC1/TUB1	ENSG00000127824	EFHC1	YML085C	TUB1
NCR2/SPC110	ENSG00000127914	NCR2	YDR356W	SPC110
HSP90AB1/EIS1	ENSG00000127946	HSP90AB1	YMR031C	EIS1
MLN/OCA1	ENSG00000127947	MLN	YNL099C	OCA1
CDC5L/GPA2	ENSG00000127955	CDC5L	YER020W	GPA2
ITPR3/PEX1	ENSG00000127980	ITPR3	YKL197C	PEX1
ZNF184/DUS3	ENSG00000128016	ZNF184	YLR401C	DUS3
DSP/ADE1	ENSG00000128050	DSP	YAR015W	ADE1
SIRT1/ADE4	ENSG00000128059	SIRT1	YMR300C	ADE4
HNRNPH3/TUM1	ENSG00000128309	HNRNPH3	YOR251C	TUM1
JAK2/RHO5	ENSG00000128340	JAK2	YNL180C	RHO5
IL12RB1/SME1	ENSG00000128534	IL12RB1	YOR159C	SME1
ABL1/ERJ5	ENSG00000128590	ABL1	YFR041C	ERJ5
ACOT7/NMA1	ENSG00000128591	ACOT7	YLR328W	NMA1
SH3GLB1/LIN1	ENSG00000128595	SH3GLB1	YHR156C	LIN1
CDC7/TGL2	ENSG00000128604	CDC7	YDR058C	TGL2
PCSK5/MRPS12	ENSG00000128626	PCSK5	YNR036C	MRPS12
SCD/YHR219W	ENSG00000128641	SCD	YHR219W	YHR219W
TMED1/BEM3	ENSG00000128656	TMED1	YPL115C	BEM3
ABLIM1/HAT1	ENSG00000128708	ABLIM1	YPL001W	HAT1
RAB18/CYB5	ENSG00000128731	RAB18	YNL111C	CYB5
NRP1/ADD66	ENSG00000128789	NRP1	YKL206C	ADD66
PRTFDC1/INO80	ENSG00000128908	PRTFDC1	YGL150C	INO80
TSPAN15/DAL82	ENSG00000128944	TSPAN15	YNL314W	DAL82
MAST3/DUT1	ENSG00000128951	MAST3	YBR252W	DUT1
MZF1/LCP5	ENSG00000129071	MZF1	YER127W	LCP5
MYO9B/SEC26	ENSG00000129083	MYO9B	YDR238C	SEC26
PSMD8/PRE5	ENSG00000129084	PSMD8	YMR314W	PRE5
SETD1A/DCD1	ENSG00000129187	SETD1A	YHR144C	DCD1
MAGEB2/GIP4	ENSG00000129219	MAGEB2	YAL031C	GIP4
EFNA2/DIA2	ENSG00000129221	EFNA2	YOR080W	DIA2
CIRBP/TRX3	ENSG00000129235	CIRBP	YCR083W	TRX3
ATP5D/BUR2	ENSG00000129315	ATP5D	YLR226W	BUR2
IGFALS/APM2	ENSG00000129354	IGFALS	YHL019C	APM2
HNRNPM/SPC105	ENSG00000129422	HNRNPM	YGL093W	SPC105
MARCH2/YNL122C	ENSG00000129451	MARCH2	YNL122C	YNL122C
NDUFB7/GNP1	ENSG00000129473	NDUFB7	YDR508C	GNP1
TECR/YDR249C	ENSG00000129484	TECR	YDR249C	YDR249C
TIMM13/RPS26A	ENSG00000129518	TIMM13	YGL189C	RPS26A
CDC34/ENP2	ENSG00000129521	CDC34	YGR145W	ENP2
MTAP/WSC3	ENSG00000129538	MTAP	YOL105C	WSC3
POLR2E/RUB1	ENSG00000129559	POLR2E	YDR139C	RUB1
POLRMT/OST2	ENSG00000129562	POLRMT	YOR103C	OST2
HCN2/YLR243W	ENSG00000129675	HCN2	YLR243W	YLR243W
GADD45B/BRE2	ENSG00000129691	GADD45B	YLR015W	BRE2
MADCAM1/RPS4B	ENSG00000129824	MADCAM1	YHR203C	RPS4B
MKNK2/THI20	ENSG00000129946	MKNK2	YOL055C	THI20
ENSG00000099882/DPP1	ENSG00000129951	ENSG00000099882	YDR284C	DPP1
ARVCF/HPA3	ENSG00000130066	ARVCF	YEL066W	HPA3
RANBP1/MTG1	ENSG00000130119	RANBP1	YMR097C	MTG1
KLHL22/NTE1	ENSG00000130147	KLHL22	YML059C	NTE1
MED15/ORT1	ENSG00000130158	MED15	YOR130C	ORT1
SERPIND1/YNR065C	ENSG00000130164	SERPIND1	YNR065C	YNR065C
SNAP29/ELF1	ENSG00000130165	SNAP29	YKL160W	ELF1
CRKL/GTB1	ENSG00000130175	CRKL	YDR221W	GTB1
LZTR1/CDC16	ENSG00000130177	LZTR1	YKL022C	CDC16
MMP11/MNT4	ENSG00000130203	MMP11	YNR059W	MNT4
CECR2/STE13	ENSG00000130226	CECR2	YOR219C	STE13
SMARCB1/YMR185W	ENSG00000130227	SMARCB1	YMR185W	YMR185W
P2RX6/THO1	ENSG00000130254	P2RX6	YER063W	THO1
DERL3/YDR115W	ENSG00000130312	DERL3	YDR115W	YDR115W
ENSG00000099964/SOL4	ENSG00000130313	ENSG00000099964	YGR248W	SOL4
BCL2L13/LSM7	ENSG00000130332	BCL2L13	YNL147W	LSM7
ENSG00000099972/YGL185C	ENSG00000130414	ENSG00000099972	YGL185C	YGL185C
DDT/ARC40	ENSG00000130429	DDT	YBR234C	ARC40
OSM/LSM4	ENSG00000130520	OSM	YER112W	LSM4
CABIN1/RUP1	ENSG00000130560	CABIN1	YOR138C	RUP1
TBC1D10A/CTR86	ENSG00000130638	TBC1D10A	YCR054C	CTR86
SUSD2/SPC97	ENSG00000130640	SUSD2	YHR172W	SPC97
SF3A1/ADH6	ENSG00000130684	SF3A1	YMR318C	ADH6
SEC14L2/RPN13	ENSG00000130706	SEC14L2	YLR421C	RPN13
ENSG00000100010/ARG1	ENSG00000130707	ENSG00000100010	YOL058W	ARG1
PPIL2/RRP4	ENSG00000130713	PPIL2	YHR069C	RRP4
SNRPD3/FRS1	ENSG00000130764	SNRPD3	YLR060W	FRS1
PES1/INH1	ENSG00000130770	PES1	YDL181W	INH1
MAPK1/BIK1	ENSG00000130779	MAPK1	YCL029C	BIK1
GGT1/SLA2	ENSG00000130787	GGT1	YNL243W	SLA2
PPM1F/RPF1	ENSG00000130810	PPM1F	YHR088W	RPF1
TOP3B/TIF35	ENSG00000130811	TOP3B	YDR429C	TIF35
DGCR14/YML053C	ENSG00000130816	DGCR14	YML053C	YML053C
CRYBB2P1/PHO8	ENSG00000130830	CRYBB2P1	YDR481C	PHO8
MFNG/UFD2	ENSG00000130939	MFNG	YDL190C	UFD2
CARD10/UBA1	ENSG00000130985	CARD10	YKL210W	UBA1
SLC25A1/CPR8	ENSG00000131013	SLC25A1	YNR028W	CPR8
ADRBK2/YFR016C	ENSG00000131016	ADRBK2	YFR016C	YFR016C
LGALS2/YKL133C	ENSG00000131018	LGALS2	YKL133C	YKL133C
GGA1/AAR2	ENSG00000131043	GGA1	YBL074C	AAR2
HIRA/COX5A	ENSG00000131143	HIRA	YNL052W	COX5A
SH3BP1/KES1	ENSG00000131149	SH3BP1	YPL145C	KES1
LGALS1/PSF2	ENSG00000131153	LGALS1	YJL072C	PSF2
HPS4/AIM13	ENSG00000131165	HPS4	YFR011C	AIM13
ENSG00000100101/BNA2	ENSG00000131203	ENSG00000100101	YJR078W	BNA2
PATZ1/BIT2	ENSG00000131233	PATZ1	YBR270C	BIT2
TRIOBP/PZF1	ENSG00000131323	TRIOBP	YPR186C	PZF1
TFIP11/IDP1	ENSG00000131370	TFIP11	YDL066W	IDP1
GCAT/GYP6	ENSG00000131374	GCAT	YJL044C	GYP6
ENSG00000100118/RIM13	ENSG00000131375	ENSG00000100118	YMR154C	RIM13
CRYBB1/KIP1	ENSG00000131437	CRYBB1	YBL063W	KIP1
EIF3L/GRC3	ENSG00000131467	EIF3L	YLL035W	GRC3
NHP2L1/RPL27B	ENSG00000131469	NHP2L1	YDR471W	RPL27B
MICALL1/MSC1	ENSG00000131470	MICALL1	YML128C	MSC1
ENSG00000100141/VPS25	ENSG00000131475	ENSG00000100141	YJR102C	VPS25
POLR2F/MRPL51	ENSG00000131495	POLR2F	YPR100W	MRPL51
SOX10/YEL020C	ENSG00000131503	SOX10	YEL020C	YEL020C
CCDC134/BNI1	ENSG00000131504	CCDC134	YNL271C	BNI1
PICK1/BSD2	ENSG00000131507	PICK1	YBR290W	BSD2
TTC28/UBC5	ENSG00000131508	TTC28	YDR059C	UBC5
SLC16A8/SEC8	ENSG00000131558	SLC16A8	YPR055W	SEC8
CENPM/ADY3	ENSG00000131626	CENPM	YDL239C	ADY3
SEPT3/MRS4	ENSG00000131653	SEPT3	YKR052C	MRS4
SLC5A1/CDC13	ENSG00000131724	SLC5A1	YDL220C	CDC13
TPTEP1/DGR2	ENSG00000131725	TPTEP1	YKL121W	DGR2
DDX17/ACO2	ENSG00000131730	DDX17	YJL200C	ACO2
DMC1/GAL83	ENSG00000131791	DMC1	YER027C	GAL83
TCF20/LHP1	ENSG00000131795	TCF20	YDL051W	LHP1
CBY1/PDA1	ENSG00000131828	CBY1	YER178W	PDA1
TOMM22/BRO1	ENSG00000131941	TOMM22	YPL084W	BRO1
RTDR1/JJJ3	ENSG00000132002	RTDR1	YJR097W	JJJ3
XBP1/MCM3	ENSG00000132016	XBP1	YEL032W	MCM3
FBXO7/HMI1	ENSG00000132017	FBXO7	YOL095C	HMI1
GTPBP1/SDS24	ENSG00000132024	GTPBP1	YBR214W	SDS24
POLDIP3/YLR419W	ENSG00000132153	POLDIP3	YLR419W	YLR419W
TIMP3/PKH1	ENSG00000132155	TIMP3	YDR490C	PKH1
PPP6R2/ERG27	ENSG00000132196	PPP6R2	YLR100W	ERG27
SBF1/PEP5	ENSG00000132256	SBF1	YMR231W	PEP5
SUN2/PIN2	ENSG00000132274	SUN2	YOR104W	PIN2
CYB5R3/BUD32	ENSG00000132275	CYB5R3	YGR262C	BUD32
DNAL4/TNA1	ENSG00000132326	DNAL4	YGR260W	TNA1
ENSG00000100262/PTP3	ENSG00000132334	ENSG00000100262	YER075C	PTP3
PACSIN2/GSP1	ENSG00000132341	PACSIN2	YLR293C	GSP1
AP1B1/SSD1	ENSG00000132357	AP1B1	YDR293C	SSD1
HMGXB4/CLU1	ENSG00000132361	HMGXB4	YMR012W	CLU1
TOM1/INP52	ENSG00000132376	TOM1	YNL106C	INP52
NEFH/RFA1	ENSG00000132383	NEFH	YAR007C	RFA1
BIK/YCR043C	ENSG00000132424	BIK	YCR043C	YCR043C
HMOX1/RPL26B	ENSG00000132463	HMOX1	YGR034W	RPL26B
THOC5/GSY2	ENSG00000132470	THOC5	YLR258W	GSY2
MCM5/HHT1	ENSG00000132475	MCM5	YBR010W	HHT1
ARSA/MMF1	ENSG00000132541	ARSA	YIL051C	MMF1
TSPO/SWM1	ENSG00000132604	TSPO	YDR260C	SWM1
RASD2/VPS4	ENSG00000132612	RASD2	YPR173C	VPS4
CBX7/SPO20	ENSG00000132639	CBX7	YMR017W	SPO20
PDGFB/POL30	ENSG00000132646	PDGFB	YBR088C	POL30
ACR/RPC34	ENSG00000132664	ACR	YNR003C	RPC34
RPL3/MNN11	ENSG00000132669	RPL3	YJL183W	MNN11
ZMAT5/MMS4	ENSG00000132688	ZMAT5	YBR098W	MMS4
RBFOX2/SUN4	ENSG00000132692	RBFOX2	YNL066W	SUN4
TAB1/HCS1	ENSG00000132740	TAB1	YKL017C	HCS1
ASCC2/DPH1	ENSG00000132768	ASCC2	YIL103W	DPH1
MTMR3/GAC1	ENSG00000132825	MTMR3	YOR178C	GAC1
SMCR7L/APL6	ENSG00000132842	SMCR7L	YGR261C	APL6
APOL1/PHM6	ENSG00000132912	APOL1	YDR281C	PHM6
MYH9/SSN3	ENSG00000132964	MYH9	YPL042C	SSN3
SAMM50/MYO1	ENSG00000133026	SAMM50	YHR023W	MYO1
GRAP2/TEL1	ENSG00000133056	GRAP2	YBL088C	TEL1
EIF3D/SCH9	ENSG00000133059	EIF3D	YHR205W	SCH9
TNRC6B/POP3	ENSG00000133069	TNRC6B	YNL282W	POP3
ENSG00000100357/HOS3	ENSG00000133083	ENSG00000100357	YPL116W	HOS3
SGSM3/CLB6	ENSG00000133101	SGSM3	YGR109C	CLB6
IFT27/TMA19	ENSG00000133112	IFT27	YKL056C	TMA19
KIAA0930/RFC5	ENSG00000133119	KIAA0930	YBR087W	RFC5
NCF4/LPX1	ENSG00000133121	NCF4	YOR084W	LPX1
CSF2RB/FRK1	ENSG00000133216	CSF2RB	YPL141C	FRK1
SLC25A17/MKS1	ENSG00000133246	SLC25A17	YNL076W	MKS1
UPK3A/FES1	ENSG00000133265	UPK3A	YBR101C	FES1
KCTD17/DUG1	ENSG00000133313	KCTD17	YFR044C	DUG1
ST13/NSA1	ENSG00000133316	ST13	YGL111W	NSA1
IL2RB/TVP15	ENSG00000133318	IL2RB	YDR100W	TVP15
RBX1/NUT2	ENSG00000133398	RBX1	YPR168W	NUT2
EP300/HBT1	ENSG00000133401	EP300	YDL223C	HBT1
L3MBTL2/YNL134C	ENSG00000133424	L3MBTL2	YNL134C	YNL134C
RANGAP1/LEE1	ENSG00000133606	RANGAP1	YPL054W	LEE1
ZC3H7B/RAS2	ENSG00000133703	ZC3H7B	YNL098C	RAS2
PHF5A/SXM1	ENSG00000133704	PHF5A	YDR395W	SXM1
ACO2/MSM1	ENSG00000133706	ACO2	YGR171C	MSM1
POLR3H/INM1	ENSG00000133731	POLR3H	YHR046C	INM1
PMM1/RAS1	ENSG00000133818	PMM1	YOR101W	RAS1
BRD1/YMR226C	ENSG00000133835	BRD1	YMR226C	YMR226C
MLC1/DNF3	ENSG00000133858	MLC1	YMR162C	DNF3
HDAC10/ERG28	ENSG00000133935	HDAC10	YER044C	ERG28
FKBP3/COX16	ENSG00000133983	FKBP3	YJL003W	COX16
CTSG/SUI2	ENSG00000134001	CTSG	YJR007W	SUI2
GZMB/RIM11	ENSG00000134072	GZMB	YMR139W	RIM11
RBM23/MNL1	ENSG00000134109	RBM23	YHR204W	MNL1
PRMT5/COA1	ENSG00000134138	PRMT5	YIL157C	COA1
AP4S1/AAD6	ENSG00000134152	AP4S1	YFL056C	AAD6
POLE2/VTH2	ENSG00000134243	POLE2	YJL222W	VTH2
SOS2/RIB4	ENSG00000134262	SOS2	YOL143C	RIB4
CDKL1/ARF2	ENSG00000134287	CDKL1	YDL137W	ARF2
NIN/AVT2	ENSG00000134294	NIN	YEL064C	AVT2
PYGL/BMH1	ENSG00000134308	PYGL	YER177W	BMH1
TRIM9/SRS2	ENSG00000134313	TRIM9	YJL092W	SRS2
PSMC6/RIM15	ENSG00000134318	PSMC6	YFL033C	RIM15
CDKN3/PRM7	ENSG00000134352	CDKN3	YDL039C	PRM7
ATP6V1D/TIM17	ENSG00000134375	ATP6V1D	YJL143W	TIM17
PIGH/PEA2	ENSG00000134376	PIGH	YER149C	PEA2
PSMA3/DED81	ENSG00000134440	PSMA3	YHR019C	DED81
VTI1B/IMP2	ENSG00000134452	VTI1B	YIL154C	IMP2
TIMM9/NSR1	ENSG00000134453	TIMM9	YGR159C	NSR1
GSTZ1/YKL105C	ENSG00000134470	GSTZ1	YKL105C	YKL105C
AHSA1/CCL1	ENSG00000134480	AHSA1	YPR025C	CCL1
DAAM1/TAT1	ENSG00000134489	DAAM1	YBR069C	TAT1
SPTLC2/YNR040W	ENSG00000134571	SPTLC2	YNR040W	YNR040W
RIN3/SAR1	ENSG00000134594	RIN3	YPL218W	SAR1
SNW1/CIN1	ENSG00000134627	SNW1	YOR349W	CIN1
CHGA/MPT5	ENSG00000134644	CHGA	YGL178W	MPT5
ITPK1/PRP38	ENSG00000134748	ITPK1	YGR075C	PRP38
PPM1A/AIM44	ENSG00000134757	PPM1A	YPL158C	AIM44
SIX4/SIP5	ENSG00000134758	SIX4	YMR140W	SIP5
ASB2/GDT1	ENSG00000134851	ASB2	YBR187W	GDT1
ERH/KIN2	ENSG00000134853	ERH	YLR096W	KIN2
HIF1A/YOL073C	ENSG00000134882	HIF1A	YOL073C	YOL073C
SRSF5/TRM112	ENSG00000134909	SRSF5	YNR046W	TRM112
EIF5/STT3	ENSG00000134910	EIF5	YGL022W	STT3
SERPINA4/IES2	ENSG00000134982	SERPINA4	YNL215W	IES2
SLC8A3/FMN1	ENSG00000135002	SLC8A3	YDR236C	FMN1
DICER1/DSK2	ENSG00000135018	DICER1	YMR276W	DSK2
MTHFD1/PDH1	ENSG00000135046	MTHFD1	YPR002W	PDH1
TCL1A/SNF3	ENSG00000135047	TCL1A	YDL194W	SNF3
ZC3H14/URE2	ENSG00000135049	ZC3H14	YNL229C	URE2
TELO2/SER1	ENSG00000135069	TELO2	YOR184W	SER1
BDKRB1/MSB1	ENSG00000135148	BDKRB1	YOR188W	MSB1
GSKIP/SKY1	ENSG00000135250	GSKIP	YMR216C	SKY1
VRK1/MTO1	ENSG00000135297	VRK1	YGL236C	MTO1
PSMC1/SWI6	ENSG00000135299	PSMC1	YLR182W	SWI6
RPS6KA5/SPO75	ENSG00000135312	RPS6KA5	YLL005C	SPO75
PSMB5/YHR202W	ENSG00000135318	PSMB5	YHR202W	YHR202W
YY1/ORC3	ENSG00000135336	YY1	YLL004W	ORC3
ACIN1/TPK3	ENSG00000135341	ACIN1	YKL166C	TPK3
CCNB1IP1/PEX22	ENSG00000135363	CCNB1IP1	YAL055W	PEX22
TRIP11/PHO23	ENSG00000135365	TRIP11	YNL097C	PHO23
APEX1/KRE33	ENSG00000135372	APEX1	YNL132W	KRE33
ENSG00000100829/HLJ1	ENSG00000135392	ENSG00000100829	YMR161W	HLJ1
PABPN1/DGA1	ENSG00000135407	PABPN1	YOR245C	DGA1
EFS/GTT1	ENSG00000135424	EFS	YIR038C	GTT1
ARHGAP5/YOR246C	ENSG00000135437	ARHGAP5	YOR246C	YOR246C
CINP/YNL305C	ENSG00000135472	CINP	YNL305C	YNL305C
SRP54/PAN2	ENSG00000135473	SRP54	YGL094C	PAN2
CPNE6/NOP4	ENSG00000135486	CPNE6	YPL043W	NOP4
CHD8/SUL1	ENSG00000135502	CHD8	YBR294W	SUL1
PSMA6/YOS9	ENSG00000135506	PSMA6	YDR057W	YOS9
NFKBIA/SWD3	ENSG00000135541	NFKBIA	YBR175W	SWD3
EMC9/MIM1	ENSG00000135596	EMC9	YOL026C	MIM1
PSME2/CCT3	ENSG00000135624	PSME2	YJL014W	CCT3
BRMS1L/DOA4	ENSG00000135655	BRMS1L	YDR069C	DOA4
ENSG00000100931/YGR283C	ENSG00000135679	ENSG00000100931	YGR283C	YGR283C
SEC23A/GPX2	ENSG00000135709	SEC23A	YBR244W	GPX2
PNN/YDR042C	ENSG00000135720	PNN	YDR042C	YDR042C
RABGGTA/TOK1	ENSG00000135750	RABGGTA	YJL093C	TOK1
NFATC4/SPT8	ENSG00000135801	NFATC4	YLR055C	SPT8
PLTP/GLN1	ENSG00000135821	PLTP	YPR035W	GLN1
PCIF1/VAM7	ENSG00000135823	PCIF1	YGL212W	VAM7
GSS/MAK32	ENSG00000135828	GSS	YCR019W	MAK32
MMP9/PRP16	ENSG00000135829	MMP9	YKR086W	PRP16
TRPC4AP/MBA1	ENSG00000135837	TRPC4AP	YBR185C	MBA1
PYGB/GPI2	ENSG00000135845	PYGB	YPL076W	GPI2
PROCR/NOP53	ENSG00000135862	PROCR	YPL146C	NOP53
GINS1/CAJ1	ENSG00000135924	GINS1	YER048C	CAJ1
NINL/PKR1	ENSG00000135930	NINL	YMR123W	PKR1
CD40/HYM1	ENSG00000135932	CD40	YKL189W	HYM1
UQCC/COX4	ENSG00000135940	UQCC	YGL187C	COX4
ZMYND8/VPS3	ENSG00000135966	ZMYND8	YDR495C	VPS3
SGK2/ISU2	ENSG00000136003	SGK2	YOR226C	ISU2
IFT52/CTK1	ENSG00000136021	IFT52	YKL139W	CTK1
MYBL2/BUD21	ENSG00000136026	MYBL2	YOR078W	BUD21
HNF4A/AIF1	ENSG00000136044	HNF4A	YNR074C	AIF1
SLA2/PWP1	ENSG00000136045	SLA2	YLR196W	PWP1
C20orf24/RRN7	ENSG00000136098	C20orf24	YJL025W	RRN7
NFATC2/VPS36	ENSG00000136100	NFATC2	YLR417W	VPS36
STK4/GYL1	ENSG00000136111	STK4	YMR192W	GYL1
PFDN4/SAM2	ENSG00000136143	PFDN4	YDR502C	SAM2
DOK5/YIL001W	ENSG00000136144	DOK5	YIL001W	YIL001W
CSTF1/STE18	ENSG00000136158	CSTF1	YJR086W	STE18
BMP7/ADE2	ENSG00000136197	BMP7	YOR128C	ADE2
RAE1/CDC42	ENSG00000136238	RAE1	YLR229C	CDC42
TPD52L2/SWF1	ENSG00000136247	TPD52L2	YDR126W	SWF1
DNAJC5/DBP9	ENSG00000136271	DNAJC5	YLR276C	DBP9
NELFCD/FAU1	ENSG00000136371	NELFCD	YER183C	FAU1
PRPF6/YHR192W	ENSG00000136436	PRPF6	YHR192W	YHR192W
TUBB1/NMT1	ENSG00000136448	TUBB1	YLR195C	NMT1
PSMA7/HTD2	ENSG00000136449	PSMA7	YHR067W	HTD2
NTSR1/HRB1	ENSG00000136450	NTSR1	YNL004W	HRB1
MRGBP/YGR021W	ENSG00000136463	MRGBP	YGR021W	YGR021W
DIDO1/SAS3	ENSG00000136504	DIDO1	YBL052C	SAS3
GID8/GAP1	ENSG00000136521	GID8	YKR039W	GAP1
BIRC7/MRPL4	ENSG00000136522	BIRC7	YLR439W	MRPL4
ARFGAP1/EMP47	ENSG00000136560	ARFGAP1	YFL048C	EMP47
AVP/GUS1	ENSG00000136628	AVP	YGL245W	GUS1
COL20A1/VPS33	ENSG00000136631	COL20A1	YLR396C	VPS33
CHRNA4/TUF1	ENSG00000136636	CHRNA4	YOR187W	TUF1
EEF1A2/SNX3	ENSG00000136643	EEF1A2	YOR357C	SNX3
PTK6/YSP1	ENSG00000136653	PTK6	YHR155W	YSP1
GMEB2/YAP1801	ENSG00000136715	GMEB2	YHR161C	YAP1801
C20orf27/RVS161	ENSG00000136717	C20orf27	YCR009C	RVS161
SPEF1/IMP4	ENSG00000136718	SPEF1	YNL075W	IMP4
CDC25B/KRE5	ENSG00000136731	CDC25B	YOR336W	KRE5
ARFRP1/HSE1	ENSG00000136738	ARFRP1	YHL002W	HSE1
NDUFAF5/SLS1	ENSG00000136750	NDUFAF5	YLR139C	SLS1
TRIB3/YME1	ENSG00000136758	TRIB3	YPR024W	YME1
RASSF2/SIS1	ENSG00000136770	RASSF2	YNL007C	SIS1
CSNK2A1/SNF1	ENSG00000136807	CSNK2A1	YDR477W	SNF1
ANGPT4/TRX2	ENSG00000136810	ANGPT4	YGR209C	TRX2
HM13/ECM29	ENSG00000136813	HM13	YHL030W	ECM29
SNPH/MIG2	ENSG00000136826	SNPH	YGL209W	MIG2
MYLK2/JSN1	ENSG00000136827	MYLK2	YJR091C	JSN1
SIRPB1/IRA1	ENSG00000136848	SIRPB1	YBR140C	IRA1
SEC23B/VPS45	ENSG00000136854	SEC23B	YGL095C	VPS45
FERMT1/ATG11	ENSG00000136861	FERMT1	YPR049C	ATG11
HAO1/AGC1	ENSG00000136869	HAO1	YPR021C	AGC1
PDYN/PRP4	ENSG00000136875	PDYN	YPR178W	PRP4
PLCB4/VMA10	ENSG00000136888	PLCB4	YHR039C-A	VMA10
MYL9/IPI1	ENSG00000136891	MYL9	YHR085W	IPI1
HCK/PUP1	ENSG00000136930	HCK	YOR157C	PUP1
CRNKL1/KEL1	ENSG00000136933	CRNKL1	YHR158C	KEL1
POFUT1/RKM2	ENSG00000136937	POFUT1	YDR198C	RKM2
SAMHD1/LEA1	ENSG00000136938	SAMHD1	YPL213W	LEA1
PAK7/PLP2	ENSG00000136940	PAK7	YOR281C	PLP2
KIF3B/RPL35B	ENSG00000136942	KIF3B	YDL136W	RPL35B
NOP56/DFM1	ENSG00000136986	NOP56	YDR411C	DFM1
IDH3B/RPA49	ENSG00000137054	IDH3B	YNL248C	RPA49
MAPRE1/DOA1	ENSG00000137055	MAPRE1	YKL213C	DOA1
JAG1/HNT3	ENSG00000137074	JAG1	YOR258W	HNT3
CDK5RAP1/GOR1	ENSG00000137106	CDK5RAP1	YNL274C	GOR1
SNTA1/RPS6B	ENSG00000137154	SNTA1	YBR181C	RPS6B
OXT/HAL5	ENSG00000137193	OXT	YJL165C	HAL5
TTI1/STB4	ENSG00000137203	TTI1	YMR019W	STB4
E2F1/POP8	ENSG00000137265	E2F1	YBL018C	POP8
RPRD1B/CMK1	ENSG00000137275	RPRD1B	YFR014C	CMK1
PXMP4/BMS1	ENSG00000137312	PXMP4	YPL217C	BMS1
CHMP4B/SNF5	ENSG00000137337	CHMP4B	YBR289W	SNF5
BPI/FLX1	ENSG00000137409	BPI	YIL134W	FLX1
CST3/VAS1	ENSG00000137411	CST3	YGR094W	VAS1
ASIP/YPL229W	ENSG00000137478	ASIP	YPL229W	YPL229W
CST4/YGR130C	ENSG00000137497	CST4	YGR130C	YGR130C
ACTR5/FMP32	ENSG00000137500	ACTR5	YFL046W	FMP32
WFDC2/NUP60	ENSG00000137501	WFDC2	YAR002W	NUP60
AHCY/YIP5	ENSG00000137502	AHCY	YGL161C	YIP5
DHX35/YGR015C	ENSG00000137509	DHX35	YGR015C	YGR015C
DNTTIP1/MRPL10	ENSG00000137547	DNTTIP1	YNL284C	MRPL10
MAP1LC3A/TGS1	ENSG00000137574	MAP1LC3A	YPL157W	TGS1
SYNDIG1/PEP1	ENSG00000137642	SYNDIG1	YBL017C	PEP1
PIGU/BUD13	ENSG00000137656	PIGU	YGL174W	BUD13
TNNC2/XYL2	ENSG00000137673	TNNC2	YLR070C	XYL2
APMAP/YNL176C	ENSG00000137693	APMAP	YNL176C	YNL176C
ZNF516/TMA20	ENSG00000137699	ZNF516	YER007C-A	TMA20
USP14/MRP1	ENSG00000137710	USP14	YDR347W	MRP1
VAPA/VAC14	ENSG00000137713	VAPA	YLR386W	VAC14
MYOM1/YJL185C	ENSG00000137752	MYOM1	YJL185C	YJL185C
MYL12A/ODC2	ENSG00000137801	MYL12A	YOR222W	ODC2
CEP76/SEC12	ENSG00000137802	CEP76	YNR026C	SEC12
CEP192/GCR2	ENSG00000137806	CEP192	YNL199C	GCR2
RNMT/RTF1	ENSG00000137815	RNMT	YGL244W	RTF1
SMAD7/IOC3	ENSG00000137822	SMAD7	YFR013W	IOC3
LAMA1/BIO5	ENSG00000137842	LAMA1	YNR056C	BIO5
RNF125/RPC31	ENSG00000137845	RNF125	YNL151C	RPC31
ANKRD12/SLD2	ENSG00000137872	ANKRD12	YKL108W	SLD2
NOL4/RLP24	ENSG00000137876	NOL4	YLR009W	RLP24
POLI/COY1	ENSG00000137878	POLI	YKL179C	COY1
MIB1/MRPL40	ENSG00000137942	MIB1	YPL173W	MRPL40
RBBP8/ALT1	ENSG00000137944	RBBP8	YLR089C	ALT1
RIOK3/SUA7	ENSG00000137947	RIOK3	YPR086W	SUA7
CSTF2/BET2	ENSG00000137955	CSTF2	YPR176C	BET2
PSMD10/KGD2	ENSG00000137992	PSMD10	YDR148C	KGD2
ATG4A/IMD2	ENSG00000138029	ATG4A	YHR216W	IMD2
TBL1X/PTC1	ENSG00000138032	TBL1X	YDL006W	PTC1
GPR143/YGR016W	ENSG00000138035	GPR143	YGR016W	YGR016W
PGRMC1/DIN7	ENSG00000138036	PGRMC1	YDR263C	DIN7
POLA1/PSY2	ENSG00000138041	POLA1	YNL201C	PSY2
MID1/YPT1	ENSG00000138069	MID1	YFL038C	YPT1
NKAP/ARP2	ENSG00000138071	NKAP	YDL029W	ARP2
NXT2/MAL12	ENSG00000138079	NXT2	YGR292W	MAL12
GUCY2F/DAS1	ENSG00000138081	GUCY2F	YJL149W	DAS1
ENSG00000101898/PET309	ENSG00000138095	ENSG00000101898	YLR067C	PET309
ALG13/ARP1	ENSG00000138107	ALG13	YHR129C	ARP1
PRPS2/MYO2	ENSG00000138162	PRPS2	YOR326W	MYO2
TLR8/SDP1	ENSG00000138166	TLR8	YIL113W	SDP1
AMMECR1/MSS1	ENSG00000138175	AMMECR1	YMR023C	MSS1
CHRDL1/YND1	ENSG00000138185	CHRDL1	YER005W	YND1
WDR13/FET3	ENSG00000138193	WDR13	YMR058W	FET3
SUV39H1/HMLALPHA1	ENSG00000138279	SUV39H1	YCL066W	HMLALPHA1
GLRA2/TIM23	ENSG00000138297	GLRA2	YNR017W	TIM23
XIAP/RPS24A	ENSG00000138326	XIAP	YER074W	RPS24A
STAG2/ADE17	ENSG00000138363	STAG2	YMR120C	ADE17
MCF2/KTR5	ENSG00000138378	MCF2	YNL029C	KTR5
F9/SRO9	ENSG00000138385	F9	YCL037C	SRO9
ABCD1/CPR3	ENSG00000138398	ABCD1	YML078W	CPR3
CCDC22/IDP2	ENSG00000138413	CCDC22	YLR174W	IDP2
CACNA1F/YPL014W	ENSG00000138434	CACNA1F	YPL014W	YPL014W
SYP/YTM1	ENSG00000138442	SYP	YOR272W	YTM1
PLP2/MKC7	ENSG00000138448	PLP2	YDR144C	MKC7
BMX/YKL100C	ENSG00000138600	BMX	YKL100C	YKL100C
PLS3/PTM1	ENSG00000138613	PLS3	YKL039W	PTM1
NAA10/HUL4	ENSG00000138641	NAA10	YJR036C	HUL4
RENBP/FMP25	ENSG00000138646	RENBP	YLR077W	FMP25
ELF4/RIM4	ENSG00000138668	ELF4	YHL024W	RIM4
SMARCA1/PSY4	ENSG00000138669	SMARCA1	YBL046W	PSY4
MTMR8/SEC31	ENSG00000138674	MTMR8	YDL195W	SEC31
ASB9/CSF1	ENSG00000138688	ASB9	YLR087C	CSF1
ENSG00000102050/YAR066W	ENSG00000138698	ENSG00000102050	YAR066W	YAR066W
RBBP7/TIP20	ENSG00000138722	RBBP7	YGL145W	TIP20
PPP1R2P9/ATP12	ENSG00000138750	PPP1R2P9	YJL180C	ATP12
KCND1/BRE5	ENSG00000138757	KCND1	YNR051C	BRE5
OPN1LW/CDC12	ENSG00000138758	OPN1LW	YHR107C	CDC12
FMR1/YOR387C	ENSG00000138760	FMR1	YOR387C	YOR387C
PIM2/USO1	ENSG00000138768	PIM2	YDL058W	USO1
SLC35A2/EMI2	ENSG00000138772	SLC35A2	YDR516C	EMI2
PQBP1/IPP1	ENSG00000138777	PQBP1	YBR011C	IPP1
PCSK1N/YJR141W	ENSG00000138785	PCSK1N	YJR141W	YJR141W
EMD/TMA108	ENSG00000138792	EMD	YIL137C	TMA108
TAZ/ABF2	ENSG00000138795	TAZ	YMR072W	ABF2
PGK1/NDI1	ENSG00000138796	PGK1	YML120C	NDI1
GATA1/SEC24	ENSG00000138802	GATA1	YIL109C	SEC24
MAGT1/CMP2	ENSG00000138814	MAGT1	YML057W	CMP2
SMS/COX12	ENSG00000138829	SMS	YLR038C	COX12
PHEX/SKO1	ENSG00000138835	PHEX	YNL167C	SKO1
UBL4A/YLR036C	ENSG00000139112	UBL4A	YLR036C	YLR036C
EEA1/AZF1	ENSG00000139154	EEA1	YOR113W	AZF1
RP2/YLR290C	ENSG00000139180	RP2	YLR290C	YLR290C
PHF16/PEX5	ENSG00000139197	PHF16	YDR244W	PEX5
CDK16/SLX5	ENSG00000139218	CDK16	YDL013W	SLX5
USP11/PAC2	ENSG00000139329	USP11	YER007W	PAC2
PCYT1B/SMX3	ENSG00000139343	PCYT1B	YPR182W	SMX3
HTATSF1/COX7	ENSG00000139372	HTATSF1	YMR256C	COX7
VGLL1/YMR1	ENSG00000139505	VGLL1	YJR110W	YMR1
CD40LG/YJR107W	ENSG00000139567	CD40LG	YJR107W	YJR107W
TIMP1/RPS8A	ENSG00000139610	TIMP1	YBL072C	RPS8A
FGD1/SWI3	ENSG00000139613	FGD1	YJL176C	SWI3
PIN4/MED8	ENSG00000139636	PIN4	YBR193C	MED8
PORCN/YER156C	ENSG00000139637	PORCN	YER156C	YER156C
MAGED2/YJL068C	ENSG00000139684	MAGED2	YJL068C	YJL068C
KLF8/TMA22	ENSG00000139726	KLF8	YJR014W	TMA22
SYTL4/FRE6	ENSG00000139908	SYTL4	YLL051C	FRE6
CENPI/YJL055W	ENSG00000139910	CENPI	YJL055W	YJL055W
DRP2/RTN1	ENSG00000139970	DRP2	YDR233C	RTN1
TAF7L/ASP3-4	ENSG00000140006	TAF7L	YLR160C	ASP3-4
PBDC1/PRY1	ENSG00000140092	PBDC1	YJL079C	PRY1
ENSG00000102391/TYS1	ENSG00000140105	ENSG00000102391	YGR185C	TYS1
ARMCX3/UGA4	ENSG00000140199	ARMCX3	YDL210W	UGA4
HTR2A/QRI5	ENSG00000140262	HTR2A	YLR204W	QRI5
NDFIP2/ADH2	ENSG00000140263	NDFIP2	YMR303C	ADH2
TNFSF13B/YDL085C-A	ENSG00000140264	TNFSF13B	YDL085C-A	YDL085C-A
MLNR/ECM25	ENSG00000140299	MLNR	YJL201W	ECM25
CAB39L/TOA2	ENSG00000140307	CAB39L	YKL058W	TOA2
KLF5/SRP14	ENSG00000140319	KLF5	YDL092W	SRP14
STK24/HIR1	ENSG00000140332	STK24	YBL008W	HIR1
ACP5/AIM45	ENSG00000140374	ACP5	YPR004C	AIM45
DNAJC3/SML1	ENSG00000140382	DNAJC3	YML058W	SML1
UGGT2/AMD2	ENSG00000140386	UGGT2	YDR242W	AMD2
ARHGEF7/YGR079W	ENSG00000140391	ARHGEF7	YGR079W	YGR079W
FGF9/SKI8	ENSG00000140395	FGF9	YGL213C	SKI8
SGCG/AMS1	ENSG00000140400	SGCG	YGL156W	AMS1
PARP4/NNF2	ENSG00000140416	PARP4	YGR089W	NNF2
SUPT20H/SLT2	ENSG00000140443	SUPT20H	YHR030C	SLT2
MRPS31/ERG5	ENSG00000140465	MRPS31	YMR015C	ERG5
KPNA3/YSP3	ENSG00000140479	KPNA3	YOR003W	YSP3
FLT1/SSP2	ENSG00000140488	FLT1	YOR242C	SSP2
RGCC/CSR1	ENSG00000140522	RGCC	YLR380W	CSR1
VWA8/YMR210W	ENSG00000140526	VWA8	YMR210W	YMR210W
DGKH/KIP2	ENSG00000140538	DGKH	YPL155C	KIP2
KATNAL1/LST7	ENSG00000140543	KATNAL1	YGR057C	LST7
INTS6/OYE3	ENSG00000140564	INTS6	YPL171C	OYE3
TSC22D1/YME2	ENSG00000140575	TSC22D1	YMR302C	YME2
CLN5/HUA1	ENSG00000140682	CLN5	YGR268C	HUA1
OLFM4/YGR122W	ENSG00000140694	OLFM4	YGR122W	YGR122W
MSLN/QCR2	ENSG00000140740	MSLN	YPR191W	QCR2
TRADD/ECM16	ENSG00000140829	TRADD	YMR128W	ECM16
HSF4/GRX3	ENSG00000140830	HSF4	YDR098C	GRX3
CORO1A/SPO71	ENSG00000140859	CORO1A	YDR104C	SPO71
MAPK3/RPL9B	ENSG00000140937	MAPK3	YNL067W	RPL9B
PHKB/RRT12	ENSG00000140943	PHKB	YCR045C	RRT12
NUTF2/OXR1	ENSG00000140950	NUTF2	YPL196W	OXR1
NUP93/YAK1	ENSG00000140992	NUP93	YJL141C	YAK1
CENPT/YDR333C	ENSG00000141002	CENPT	YDR333C	YDR333C
TSNAXIP1/MCD4	ENSG00000141012	TSNAXIP1	YKL165C	MCD4
NFAT5/SNT1	ENSG00000141027	NFAT5	YCR033W	SNT1
N4BP1/SSH4	ENSG00000141084	N4BP1	YKL124W	SSH4
CBLN1/PRS5	ENSG00000141127	CBLN1	YOL061W	PRS5
ARL2BP/DBP6	ENSG00000141141	ARL2BP	YNR038W	DBP6
ZNF423/VPS53	ENSG00000141252	ZNF423	YJL029C	VPS53
CCL22/BUB2	ENSG00000141258	CCL22	YMR055C	BUB2
CCL17/APE2	ENSG00000141279	CCL17	YKL157W	APE2
CTCF/CHC1	ENSG00000141367	CTCF	YGL206C	CHC1
ACD/YTA12	ENSG00000141385	ACD	YMR089C	YTA12
POLR2C/INM2	ENSG00000141401	POLR2C	YDR287W	INM2
PARD6A/RTT103	ENSG00000141425	PARD6A	YDR289C	RTT103
ZNF821/GLN3	ENSG00000141448	ZNF821	YER040W	GLN3
MMP15/ORC2	ENSG00000141503	MMP15	YBR060C	ORC2
USB1/MRL1	ENSG00000141510	USB1	YPR079W	MRL1
CCDC113/RDI1	ENSG00000141522	CCDC113	YDL135C	RDI1
NME3/MCH4	ENSG00000141526	NME3	YOL119C	MCH4
PSMD7/DED1	ENSG00000141543	PSMD7	YOR204W	DED1
VAC14/KIN4	ENSG00000141551	VAC14	YOR233W	KIN4
TANGO6/NAR1	ENSG00000141562	TANGO6	YNL240C	NAR1
COG4/ATG18	ENSG00000141580	COG4	YFR021W	ATG18
PLA2G15/SOK2	ENSG00000141646	PLA2G15	YMR016C	SOK2
[truncated: 1,300 more rows]
