# Supplementary material for: Scope and limitations of yeast as a model organism for studying human tissue-specific pathways
Source: BMC Syst Biol. 2015 Dec 29;9:96. doi: 10.1186/s12918-015-0253-0 (PMC4696342; doi:10.1186/s12918-015-0253-0)
Supplement: Additional file 1 — Network alignments. Compressed (*.zip) file containing individual tissue-specific alignments. (ZIP 5181 Kb) [file 12918_2015_253_MOESM1_ESM.zip › alignments/Uterus_AlignGraph_edges.tsv]

First_ortholog_pair	Second_ortholog_pair
AKAP3/HDA1	KRIT1/CSM4
GSTP1/CDC25	CREBBP/FUS3
PUM2/XBP1	SOX8/NAB2
RLN1/MDG1	SOX8/NAB2
TCEB3/YFR039C	ZNF263/ENA1
SOS1/GFA1	CX3CL1/EMW1
MECR/SSA2	CCL26/ASI3
MYO9A/PTI1	USH1C/SWD2
HBEGF/NNF1	SCIN/YLR031W
PON2/GPB1	NOS2/VPS5
TUBB4A/CYC8	SCN4A/CUS1
PRDM2/SPT4	TRAF3IP3/RPB2
HM13/ECM29	VTA1/RPL3
NDUFAF5/SLS1	MLXIPL/RPO41
POLD1/CDC28	BAZ1B/SAC7
TNPO1/HTB2	NISCH/CKI1
LIG1/YRA2	LYPLA2/CCW14
NTN4/NUP159	TACC3/PSE1
DLG1/INO4	TACC3/PSE1
WFDC2/NUP60	TACC3/PSE1
CARD8/GSP2	TACC3/PSE1
GCDH/NUP2	TACC3/PSE1
MECR/SSA2	TACC3/PSE1
SRSF7/SDA1	CCDC88C/RLP7
SUN2/PIN2	AGPS/RGD2
TEKT2/RPL18A	SYT13/GIS2
XBP1/MCM3	NCDN/RRP15
GSK3A/SEN2	ZFP64/RHO1
CDK13/BIO2	MRE11A/SMP1
TIMELESS/ERB1	HSF2/CKA1
ENSG00000103200/MYO5	VIM/AIP1
ENSG00000105066/YEH1	ZCCHC8/ENO2
GSK3A/SEN2	SH3YL1/VPS21
MECR/SSA2	RFC1/MLH1
FKBP1A/GCD7	RAI14/FAA4
PRPS2/MYO2	PSMA4/STP22
TOMM22/BRO1	TDP1/SRP102
RANGAP1/LEE1	AP2S1/PGM2
ARHGEF1/SSB1	YTHDC2/PMD1
LIFR/RVB1	DTNBP1/YCK1
BLNK/PBS2	LTBP1/SSK2
NFYC/BEM1	ELN/YPR1
TSPO/SWM1	ENTPD2/APC5
UPRT/ERV41	USP13/ERV29
EFS/GTT1	USP13/ERV29
PRDM4/SSA1	USP13/ERV29
CEBPE/SRL2	CROCC/ETP1
UGGT2/AMD2	GUCY1B3/GBP2
SPARC/SRM1	ARSF/YRB1
IL18RAP/TAF8	LTK/SHO1
AEBP1/LTE1	POLD1/CDC28
PLD1/SPT7	SPA17/PGA3
PSMD8/PRE5	NGFR/APL2
GSK3A/SEN2	RFXANK/HPT1
GLIS3/YDL156W	EYA2/HRT1
GUCY2C/PSA1	TAF11/VMA8
BLVRB/CKS1	AP3D1/PRE10
NFYC/BEM1	ZNF76/VTI1
EZH2/PRE4	SLC9A7/PRE6
TOMM22/BRO1	FOXJ2/EAF7
PITX1/KSP1	NFYC/BEM1
GAPDH/KEL2	NFYC/BEM1
DAAM1/TAT1	CD84/GAS2
MECR/SSA2	CD84/GAS2
SNX17/ILS1	KLF6/MRS1
ARHGEF1/SSB1	RHOA/TAZ1
TIMM9/NSR1	HDAC4/CMK2
PSEN1/SOL2	IFT80/PKP2
AVP/GUS1	PITX1/KSP1
PYCARD/RGS2	PITX1/KSP1
PRPS2/MYO2	NUCKS1/YPT11
C14orf166/SET1	DAPP1/TUB2
DGKD/SAP185	SMG6/SNP1
ODC1/GOT1	CAMK2A/AMA1
DERL3/YDR115W	TCOF1/YML6
SMARCB1/YMR185W	ATP6AP1/SEC28
PROC/RPL20B	TRHDE/NOP15
NUCB1/YCK2	ACAP1/YML083C
GSK3A/SEN2	IKBKG/HRK1
RAE1/CDC42	NLE1/SCP160
ARHGEF1/SSB1	PPP2R3A/SNL1
MECR/SSA2	ABCB11/PDR10
ACIN1/TPK3	MGLL/TRX1
MECR/SSA2	NTN4/NUP159
VWF/NOP7	TIPIN/KAP95
UCHL5/MRP20	TIPIN/KAP95
PDRG1/NNK1	EIF4G3/RNH70
PRKAG3/YMR317W	DLG1/INO4
TJP3/CDC33	ARHGAP15/LUC7
GSK3A/SEN2	TPD52/TRM9
SPAG6/EKI1	ARHGEF1/SSB1
DYNC1I2/SPC19	ARHGEF1/SSB1
UBE2A/ALD5	ARHGEF1/SSB1
GNB1/ASF1	ARHGEF1/SSB1
GEMIN2/GGA2	ARHGEF1/SSB1
SF3A1/ADH6	ARHGEF1/SSB1
TOMM22/BRO1	ARHGEF1/SSB1
GRB10/CLB2	ARHGEF1/SSB1
LUC7L3/MCM5	ARHGEF1/SSB1
ACIN1/TPK3	DNAJC10/REC104
ULK2/NUM1	NRD1/RAD53
NKAP/ARP2	ITCH/MCM7
CHORDC1/CLA4	SAR1A/MVP1
ORC2/ERP5	RIF1/SWH1
PHACTR1/SLF1	CPOX/SKP1
ERCC2/YLR422W	RBL1/PRP46
GSK3A/SEN2	CADPS2/NRD1
SH2D4A/RGA2	TNPO1/HTB2
MCM5/HHT1	PPIE/CAC2
SNRPD3/FRS1	GCKR/SMT3
MYL12A/ODC2	ERO1LB/ROD1
DHRS7B/TLG1	ZFAND6/GAL10
RLN1/MDG1	PSMC5/RFA2
ACIN1/TPK3	PDRG1/NNK1
RBX1/NUT2	RAB11FIP3/TMA17
PTOV1/SOG2	GLG1/LGE1
PRKD3/MNS1	IL5RA/TEM1
HBEGF/NNF1	CEBPE/SRL2
GSK3A/SEN2	P2RX6/THO1
TTI1/STB4	ENSG00000099972/YGL185C
AIMP2/FUN12	MAPK1/BIK1
PROC/RPL20B	NHP2L1/RPL27B
MECR/SSA2	CENPM/ADY3
NDRG1/GCD1	MCM5/HHT1
GLS/NOP9	ST13/NSA1
CBLN1/PRS5	GZMB/RIM11
GRPEL1/TSR1	SRSF5/TRM112
MSLN/QCR2	CINP/YNL305C
TTI1/STB4	PNN/YDR042C
KDELR1/PHO88	PYGB/GPI2
AKAP3/HDA1	PROCR/NOP53
ABCC1/HSL7	UQCC/COX4
SOS1/GFA1	AVP/GUS1
RBBP8/ALT1	FERMT1/ATG11
MECR/SSA2	FERMT1/ATG11
GCDH/NUP2	WFDC2/NUP60
GPD2/HBS1	MYOM1/YJL185C
CLCN7/RPS11B	TAF1C/NOP56
AKAP3/HDA1	RNF40/STR3
DLX5/GPM1	VPS18/UBI4
HDAC5/TFG1	RIPK2/FCP1
AKAP10/IME4	MAN2B1/MUM2
GABRA4/PHO13	NUCB1/YCK2
EYA4/ARV1	NUCB1/YCK2
PMP22/HMLALPHA2	TUBB4A/CYC8
IL18RAP/TAF8	CLASRP/TAF1
GSK3A/SEN2	AMH/MNN10
MED26/MDE1	MED25/RPP1
RNF32/CDC55	ANKRD27/PPG1
GPX7/ATG9	SLC1A5/PNG1
REEP6/TOR1	TJP3/CDC33
CCNG1/SNF4	FKBP8/ELC1
CCL1/SRP40	SP4/TOS3
KANK1/TAF6	DNAJB6/SAS2
TLX1/ABZ1	CHN2/YJR098C
MRPL27/SWE1	GRB10/CLB2
RNF141/URC2	CLDN15/ARP7
ST3GAL4/DBP5	MRPL32/HTA2
NUP88/PRP18	C10orf2/ALY2
ORC2/ERP5	NAT9/MIA40
THBS4/RSM25	PPP6R3/MAM3
AKAP3/HDA1	MYF5/PGU1
HBEGF/NNF1	GAPDH/KEL2
GTF3C2/YLR241W	KLRB1/ZRC1
BRD8/RRS1	SASH1/YHR182W
SOS1/GFA1	ALDH5A1/CLC1
CSNK1A1/IST3	TRIM23/PRP2
TLX2/URN1	RARS/PRP9
