# Supplementary material for: Scope and limitations of yeast as a model organism for studying human tissue-specific pathways
Source: BMC Syst Biol. 2015 Dec 29;9:96. doi: 10.1186/s12918-015-0253-0 (PMC4696342; doi:10.1186/s12918-015-0253-0)
Supplement: Additional file 1 — Network alignments. Compressed (*.zip) file containing individual tissue-specific alignments. (ZIP 5181 Kb) [file 12918_2015_253_MOESM1_ESM.zip › alignments/Thyroid_AlignGraph_edges.tsv]

First_ortholog_pair	Second_ortholog_pair
PCCB/PGA2	RAD52/FEN1
MID2/RPN10	CALCR/HXK2
PVR/KGD1	FAM214B/REV3
LILRB1/DIG2	PRKAR2B/MSC7
BACH2/HEK2	BZRAP1/KSP1
UTP18/PEX11	CACNA1G/EMW1
REG1A/YPS7	MAP3K9/SEN1
EIF4G2/IPL1	SCIN/CNS1
ARG2/DIG1	ADIPOR2/SRP1
BCAR1/END3	UPP2/KEL1
TADA2A/AQY2	TRAPPC6A/PEX25
PCSK1N/SNF5	CD79B/MTF1
EHD1/ATG34	E2F2/ATG8
MTMR9/PSD2	PKD1/APS2
TPX2/VMA16	BAZ1B/CSG2
BACH2/HEK2	ZNF207/RBS1
IPO13/BRX1	SCMH1/RRP12
CXCL12/YAL044W-A	RNF216/SPP1
MNAT1/GIS2	MAP4K5/NOP13
STAG1/PAH1	DPEP1/FRK1
U2AF2/RGC1	BID/RLP7
DOK5/RIM15	RTFDC1/RPO31
SORCS1/ULA1	GABRA1/KCS1
HDAC4/SAC6	RNH1/MUC1
RGS2/HTA1	RTEL1-TNFRSF6B/CKA1
FBL/SWI6	RABEP1/VPS70
PHF23/YTA7	UHRF1/DOC1
MAGI3/SEC5	MAP2K3/ENO2
SORCS1/ULA1	VCAN/YTP1
BCAS1/MCM5	ZFYVE16/CAP2
EXOC5/KSS1	MED17/CST6
SNAP29/SLY41	WDR37/PHO84
STK4/AVT2	TNFRSF17/MRPL22
CHMP4B/PRP16	GUCA1A/YCK1
LIN7B/PHO85	NEDD4L/YKR018C
TP53I3/FMP45	ENTPD2/SFK1
SNX13/CLN2	F7/MPS2
PROC/POL12	CAMK2B/BAP2
RGS2/HTA1	MRPS35/SIR2
TNNT1/CNM67	ADCK1/CDC28
TP63/ATG17	SPA17/SPC105
TELO2/SAP1	TAF2/IXR1
UPK1A/SLD3	BCAS1/MCM5
LHB/PIK1	AP3D1/YIA6
TRPM6/ASI2	WDR3/FPR3
PPP2R5C/ALT1	TLE2/CLA4
POLR3H/GRC3	FAM107B/YHR080C
SORCS1/ULA1	FOXJ2/MGA2
LNX1/PLB3	MPPED2/EAF7
POMC/RRS1	MTFR1/CKA2
TIMM50/CRS5	PKM/SCS2
RNF31/MRD1	PRKCZ/UTP7
IPO13/BRX1	PRKCZ/UTP7
STK4/AVT2	COASY/YGL242C
HACE1/NUM1	PPP2R5B/KIC1
CD3EAP/SPO1	RORA/CRZ1
CCNC/RNA15	FGF10/CFT2
RRN3/PLP1	C16orf80/TUB2
RNF43/RPT5	C16orf80/TUB2
CCKBR/ATP3	EPHA8/HSC82
PIM2/POP8	WDR1/POP4
MKNK1/SEC22	MPP5/SEC28
DTX2/FUS1	MARK2/YRB30
FBXW2/SPT4	ABCB11/NOP15
TRIOBP/DIA2	NOTCH3/POL31
MAP3K4/NAB2	EED/HSL1
NOD1/UBP9	EED/HSL1
SUSD1/OXA1	MGLL/SCP160
SNW1/ERG27	NTN4/PSD1
SORCS1/ULA1	EXOSC7/RPN3
SORCS1/ULA1	ARAF/YAT1
WIPF1/SFT1	MKNK1/SEC22
SORCS1/ULA1	REXO1/NUP84
EEF1A2/TRM112	DUSP13/NOP2
RBL1/PZF1	SCGN/CDA1
RPA3/TFA1	COBLL1/PPH22
ENO3/RPP1A	CHMP2B/SNX4
MECOM/YOP1	ATRX/RPN11
BPI/GPI2	MECOM/YOP1
CCL24/YRA2	HACE1/NUM1
TXLNG/IRC24	MAP3K4/NAB2
SUN2/THO1	MAP3K4/NAB2
GOSR2/HYR1	MAP3K4/NAB2
ETFB/CCT6	RAD54L/RPL23A
SORCS1/ULA1	IPO11/CDC25
ASCC2/SLA2	EPDR1/VRP1
PTPN6/PDB1	ERO1LB/SMT3
PIK3CG/SPP381	OGFOD1/RAD5
BACH2/HEK2	DNM1L/SLM2
GGA2/ECM25	PAPOLA/YOR1
BACH2/HEK2	PCBP4/CBC2
NDUFC1/RBD2	EFNB1/RRP43
UPK1A/SLD3	KIF4A/YOR060C
LRRFIP2/CSE1	HNRNPC/SIN4
HAO1/KRE33	PHGDH/LGE1
TGFB1/ESF2	PHGDH/LGE1
EIF4G2/IPL1	UPRT/DRS1
ARSA/ARK1	MYO3A/CDC39
TTI1/SPT8	PCSK5/YDR222W
NR4A3/DBP7	MTAP/URB2
CCNE1/RAD14	ENSG00000100101/DCD1
BACH2/HEK2	NEFH/LSM4
UBR5/GYP5	NCF4/AAR2
SORCS1/ULA1	CHGA/PEP5
MPG/SNC1	ERH/SSD1
IL21R/STE20	ERH/SSD1
PTP4A1/MMM1	EIF5/RFA1
MED23/STH1	EMC9/DMA2
TGFB1/ESF2	HAO1/KRE33
IPO13/BRX1	HAO1/KRE33
PPP1R9B/CCT3	TTI1/SPT8
BMX/SUR4	BPI/GPI2
MTMR8/DFM1	SYNDIG1/BCK1
HES1/YMC1	SYNDIG1/BCK1
TAF6/SEC65	RNF125/SRP68
KLHL2/TSC11	GATA1/FMP32
MPG/SNC1	SMS/YIP5
PCCB/PGA2	HTATSF1/MRP1
STMN1/MNS1	TCEB2/YDL085C-A
UBR5/GYP5	KAT8/NNF2
CHKA/RPL28	ANXA13/RPS11B
C1orf63/EHD3	ENSG00000104637/BUD20
EFTUD2/ABZ1	LIN7B/PHO85
PCCB/PGA2	TYK2/YSC84
SORCS1/ULA1	HOXA2/MRS3
SORCS1/ULA1	EIF3B/SRB7
ENSG00000106540/YKR043C	PLOD3/FAS1
FGF23/RPS31	RPA3/TFA1
PARK7/RPS23A	PPIF/LTE1
CD48/URN1	PBLD/SAC3
ACCS/FAT1	RASD1/PUF2
UGDH/YCF1	PPP1R9B/CCT3
BRD8/RRP6	YWHAE/PSY3
PCDH17/SMD1	SUPT6H/SYF1
CPSF6/EMI5	SCGB2A2/VPS8
ENSG00000115953/YLR125W	POU2AF1/SWE1
SLAMF1/BUD9	BACH2/HEK2
PCCB/PGA2	DPYSL3/YNL019C
MAPKAP1/MRP20	KNG1/MRPL19
PROC/POL12	EIF4G1/RPS27A
MYB/YBR238C	RPA2/GFA1
