# Supplementary material for: Scope and limitations of yeast as a model organism for studying human tissue-specific pathways
Source: BMC Syst Biol. 2015 Dec 29;9:96. doi: 10.1186/s12918-015-0253-0 (PMC4696342; doi:10.1186/s12918-015-0253-0)
Supplement: Additional file 1 — Network alignments. Compressed (*.zip) file containing individual tissue-specific alignments. (ZIP 5181 Kb) [file 12918_2015_253_MOESM1_ESM.zip › alignments/Thyroid (Fetal)_AlignGraph_nodes.tsv]

ID	Human_EnsemblGeneID	Human_Symbol	Yeast_EnsemblGeneID	Yeast_Symbol
TSPAN6/DPM1	ENSG00000000419	TSPAN6	YPR183W	DPM1
DPM1/GSH1	ENSG00000001084	DPM1	YJL101C	GSH1
SCYL3/HAP2	ENSG00000001167	SCYL3	YGL237C	HAP2
FGR/RAD59	ENSG00000002016	FGR	YDL059C	RAD59
CFH/PPN1	ENSG00000002726	CFH	YDR452W	PPN1
GCLC/CTR1	ENSG00000003147	GCLC	YPR124W	CTR1
NFYA/GIS4	ENSG00000003402	NFYA	YML006C	GIS4
SEMA3F/NRP1	ENSG00000003756	SEMA3F	YDL167C	NRP1
CFTR/ARL1	ENSG00000004059	CFTR	YBR164C	ARL1
KRIT1/FEN1	ENSG00000004399	KRIT1	YCR034W	FEN1
RAD52/ADK1	ENSG00000004455	RAD52	YDR226W	ADK1
BAD/CPR6	ENSG00000004478	BAD	YLR216C	CPR6
CD99/ACP1	ENSG00000004779	CD99	YKL192C	ACP1
AOC1/YGR201C	ENSG00000004838	AOC1	YGR201C	YGR201C
HECW1/YDR307W	ENSG00000004866	HECW1	YDR307W	YDR307W
MAD1L1/CDC27	ENSG00000004897	MAD1L1	YBL084C	CDC27
LASP1/BOR1	ENSG00000004939	LASP1	YNL275W	BOR1
M6PR/FCY2	ENSG00000004948	M6PR	YER056C	FCY2
ICA1/CYC3	ENSG00000004961	ICA1	YAL039C	CYC3
ALS2/DHR2	ENSG00000005100	ALS2	YKL078W	DHR2
CASP10/MATALPHA2	ENSG00000005102	CASP10	YCR039C	MATALPHA2
CFLAR/DNL4	ENSG00000005156	CFLAR	YOR005C	DNL4
TFPI/PET112	ENSG00000005175	TFPI	YBL080C	PET112
RBM5/AGA1	ENSG00000005243	RBM5	YNR044W	AGA1
MTMR7/PST2	ENSG00000005302	MTMR7	YDR032C	PST2
ARF5/BDF2	ENSG00000005339	ARF5	YDL070W	BDF2
POLDIP2/SIA1	ENSG00000005421	POLDIP2	YOR137C	SIA1
PLXND1/MDL1	ENSG00000005471	PLXND1	YLR188W	MDL1
AK2/LOC1	ENSG00000005700	AK2	YFR001W	LOC1
CD38/COQ4	ENSG00000005884	CD38	YDR204W	COQ4
FKBP4/YDR352W	ENSG00000005893	FKBP4	YDR352W	YDR352W
KDM1A/PGC1	ENSG00000006007	KDM1A	YPL206C	PGC1
CAMKK1/APL2	ENSG00000006125	CAMKK1	YKL135C	APL2
RECQL/ADH7	ENSG00000006194	RECQL	YCR105W	ADH7
HSPB6/GRX6	ENSG00000006468	HSPB6	YDL010W	GRX6
ARHGAP33/LCB5	ENSG00000006530	ARHGAP33	YLR260W	LCB5
NDUFAB1/YMR010W	ENSG00000006704	NDUFAB1	YMR010W	YMR010W
PDK4/VPS41	ENSG00000006715	PDK4	YDR080W	VPS41
ZMYND10/SKN7	ENSG00000006788	ZMYND10	YHR206W	SKN7
ST7/IZH2	ENSG00000006831	ST7	YOL002C	IZH2
CDC27/PAC1	ENSG00000007168	CDC27	YOR269W	PAC1
SLC4A1/MET10	ENSG00000007171	SLC4A1	YFR030W	MET10
CALCR/HXK2	ENSG00000007174	CALCR	YGL253W	HXK2
HCCS/HOF1	ENSG00000007237	HCCS	YMR032W	HOF1
DVL2/TRS33	ENSG00000007255	DVL2	YOR115C	TRS33
UPF1/GPI1	ENSG00000007541	UPF1	YGR216C	GPI1
SKAP2/YLR446W	ENSG00000007908	SKAP2	YLR446W	YLR446W
SLC25A5/FRE7	ENSG00000007952	SLC25A5	YOL152W	FRE7
CCDC109B/PUP3	ENSG00000008018	CCDC109B	YER094C	PUP3
HOXA11/HAL5	ENSG00000008118	HOXA11	YJL165C	HAL5
POLR2J/YEF1	ENSG00000008130	POLR2J	YEL041W	YEF1
DHX33/DTR1	ENSG00000008282	DHX33	YBR180W	DTR1
MEOX1/CNL1	ENSG00000008294	MEOX1	YDR357C	CNL1
LIG3/PHR1	ENSG00000008405	LIG3	YOR386W	PHR1
RPAP3/MEP1	ENSG00000008838	RPAP3	YGR121C	MEP1
ENSG00000005189/RPS20	ENSG00000008988	ENSG00000005189	YHL015W	RPS20
CIAPIN1/YBL055C	ENSG00000009335	CIAPIN1	YBL055C	YBL055C
FAM214B/REV3	ENSG00000009413	FAM214B	YPL167C	REV3
COPZ2/ATG13	ENSG00000009709	COPZ2	YPR185W	ATG13
PRKAR2B/VTA1	ENSG00000009844	PRKAR2B	YLR181C	VTA1
MSL3/PHD1	ENSG00000009950	MSL3	YKL043W	PHD1
CREBBP/SNF2	ENSG00000009954	CREBBP	YOR290C	SNF2
BZRAP1/MSC7	ENSG00000010030	BZRAP1	YHR039C	MSC7
MPO/SPE4	ENSG00000010165	MPO	YLR146C	SPE4
PON1/ZAP1	ENSG00000010244	PON1	YJL056C	ZAP1
GCFC2/COR1	ENSG00000010256	GCFC2	YBL045C	COR1
ABCB4/YCS4	ENSG00000010292	ABCB4	YLR272C	YCS4
SOX8/NUD1	ENSG00000010322	SOX8	YOR373W	NUD1
IBTK/BEM1	ENSG00000010810	IBTK	YBR200W	BEM1
MYCBP2/NDD1	ENSG00000010818	MYCBP2	YOR372C	NDD1
FBXL3/ELA1	ENSG00000011007	FBXL3	YNL230C	ELA1
ITGAL/YNK1	ENSG00000011052	ITGAL	YKL067W	YNK1
PDK2/ICT1	ENSG00000011198	PDK2	YLR099C	ICT1
ITGA3/UTP18	ENSG00000011260	ITGA3	YJL069C	UTP18
LAMP2/NAB2	ENSG00000011275	LAMP2	YGL122C	NAB2
GGNBP2/STT4	ENSG00000011405	GGNBP2	YLR305C	STT4
ITGA2B/GYP1	ENSG00000011454	ITGA2B	YOR070C	GYP1
GDE1/PPH21	ENSG00000011485	GDE1	YDL134C	PPH21
C19orf60/RPS15	ENSG00000011566	C19orf60	YOL040C	RPS15
CRLF1/TFB3	ENSG00000012048	CRLF1	YDR460W	TFB3
MAP3K14/MLP2	ENSG00000012822	MAP3K14	YIL149C	MLP2
ABCC8/MPS1	ENSG00000012983	ABCC8	YDL028C	MPS1
CCL18/IRS4	ENSG00000013016	CCL18	YKR019C	IRS4
CCL3/RPT3	ENSG00000013275	CCL3	YDR394W	RPT3
SYNRG/KNS1	ENSG00000013441	SYNRG	YLL019C	KNS1
CACNG3/RET1	ENSG00000013503	CACNG3	YOR207C	RET1
TMEM132A/NGL2	ENSG00000013523	TMEM132A	YMR285C	NGL2
AP2B1/PMT6	ENSG00000014216	AP2B1	YGR199W	PMT6
TAC1/MDH3	ENSG00000014641	TAC1	YDL078C	MDH3
ZNF263/MMT1	ENSG00000014824	ZNF263	YMR177W	MMT1
CX3CL1/BRX1	ENSG00000015171	CX3CL1	YOL077C	BRX1
SPATA20/LAS17	ENSG00000015285	SPATA20	YOR181W	LAS17
CACNA1G/GPG1	ENSG00000015413	CACNA1G	YGL121C	GPG1
TNFRSF12A/MPP6	ENSG00000015479	TNFRSF12A	YNR024W	MPP6
MAP3K9/BPL1	ENSG00000015592	MAP3K9	YDL141W	BPL1
RALA/HPF1	ENSG00000016490	RALA	YOL155C	HPF1
BAIAP2L1/PMR1	ENSG00000017260	BAIAP2L1	YGL167C	PMR1
ETV1/DLD3	ENSG00000018510	ETV1	YEL071W	DLD3
AGK/ENA1	ENSG00000018625	AGK	YDR040C	ENA1
CCL26/EMW1	ENSG00000018699	CCL26	YNL313C	EMW1
FARP2/RGM1	ENSG00000020256	FARP2	YMR182C	RGM1
USH1C/NAM7	ENSG00000021776	USH1C	YMR080C	NAM7
DBF4/CPA1	ENSG00000021826	DBF4	YOR303W	CPA1
TBXA2R/DEG1	ENSG00000022267	TBXA2R	YFL001W	DEG1
IFRD1/MAG2	ENSG00000022840	IFRD1	YLR427W	MAG2
GTF2IRD1/PFA4	ENSG00000023041	GTF2IRD1	YOL003C	PFA4
PAF1/TRX1	ENSG00000023318	PAF1	YLR043C	TRX1
VPS41/HEM1	ENSG00000023330	VPS41	YDR232W	HEM1
ARHGAP44/GRX2	ENSG00000023572	ARHGAP44	YDR513W	GRX2
ELAC2/ERB1	ENSG00000023734	ELAC2	YMR049C	ERB1
SCIN/YDL124W	ENSG00000023909	SCIN	YDL124W	YDL124W
MYH13/UBR1	ENSG00000024048	MYH13	YGR184C	UBR1
ADIPOR2/PAN1	ENSG00000024422	ADIPOR2	YIR006C	PAN1
UPP2/GTR2	ENSG00000025039	UPP2	YGR163W	GTR2
MARK4/FAF1	ENSG00000025293	MARK4	YIL019W	FAF1
PAFAH1B1/GAL80	ENSG00000025434	PAFAH1B1	YML051W	GAL80
NOS2/PPT1	ENSG00000025772	NOS2	YGR123C	PPT1
DNAH9/SEC63	ENSG00000025796	DNAH9	YOR254C	SEC63
GAS7/SRP1	ENSG00000025800	GAS7	YNL189W	SRP1
TRAPPC6A/SPC110	ENSG00000026025	TRAPPC6A	YDR356W	SPC110
MATK/RAD3	ENSG00000026036	MATK	YER171W	RAD3
CD79B/YCR023C	ENSG00000026103	CD79B	YCR023C	YCR023C
SCN4A/YBR096W	ENSG00000026508	SCN4A	YBR096W	YBR096W
PAX6/OCT1	ENSG00000027001	PAX6	YKL134C	OCT1
RHBDF1/SKM1	ENSG00000027075	RHBDF1	YOL113W	SKM1
LUC7L/ALK2	ENSG00000028203	LUC7L	YBL009W	ALK2
BAIAP3/VPS5	ENSG00000028528	BAIAP3	YOR069W	VPS5
PIGQ/AVO2	ENSG00000029534	PIGQ	YMR068W	AVO2
TEAD3/DSE3	ENSG00000029639	TEAD3	YOR264W	DSE3
SELE/YHR078W	ENSG00000029725	SELE	YHR078W	YHR078W
DNAJC11/SES1	ENSG00000031698	DNAJC11	YDR023W	SES1
MYLIP/WTM1	ENSG00000032389	MYLIP	YOR230W	WTM1
NOX1/ACK1	ENSG00000032742	NOX1	YDL203C	ACK1
E2F2/ARB1	ENSG00000033050	E2F2	YER036C	ARB1
PSMB1/VPH1	ENSG00000033627	PSMB1	YOR270C	VPH1
SYN1/NFI1	ENSG00000033800	SYN1	YOR156C	NFI1
JARID2/VHT1	ENSG00000034053	JARID2	YGR065C	VHT1
CAMK1G/AIM9	ENSG00000034152	CAMK1G	YER080W	AIM9
CDK11A/PEX3	ENSG00000034693	CDK11A	YDR329C	PEX3
NADK/ATG8	ENSG00000034713	NADK	YBL078C	ATG8
TFAP2B/CYK3	ENSG00000035115	TFAP2B	YDL117W	CYK3
CYTH3/ADE12	ENSG00000035687	CYTH3	YNL220W	ADE12
ADAM22/RAD34	ENSG00000035720	ADAM22	YDR314C	RAD34
SYPL1/RFC1	ENSG00000035928	SYPL1	YOR217W	RFC1
SPAG9/RTT101	ENSG00000036257	SPAG9	YJL047C	RTT101
CELSR3/SUL2	ENSG00000036448	CELSR3	YLR092W	SUL2
MGST1/UBP5	ENSG00000036672	MGST1	YER144C	UBP5
CRY1/MDS3	ENSG00000037637	CRY1	YGL197W	MDS3
NFIX/MRI1	ENSG00000037757	NFIX	YPR118W	MRI1
MMP25/TRM8	ENSG00000037897	MMP25	YDL201W	TRM8
IL32/YML018C	ENSG00000038295	IL32	YML018C	YML018C
PKD1/CDC37	ENSG00000038382	PKD1	YDR168W	CDC37
MAPK8IP2/YLR413W	ENSG00000038427	MAPK8IP2	YLR413W	YLR413W
MED24/BRR2	ENSG00000039123	MED24	YER172C	BRR2
SEC62/TCO89	ENSG00000039319	SEC62	YPL180W	TCO89
RPS20/GDE1	ENSG00000039560	RPS20	YPL110C	GDE1
CSDE1/PRE9	ENSG00000041357	CSDE1	YGR135W	PRE9
UBE3C/MOD5	ENSG00000041515	UBE3C	YOR274W	MOD5
REV3L/LSG1	ENSG00000041802	REV3L	YGL099W	LSG1
PAX7/TDP1	ENSG00000042088	PAX7	YBR223C	TDP1
MASP2/APS2	ENSG00000042753	MASP2	YJR058C	APS2
TRAF3IP3/FHN1	ENSG00000042832	TRAF3IP3	YGR131W	FHN1
POMT2/DCN1	ENSG00000043093	POMT2	YLR128W	DCN1
VTA1/RDL1	ENSG00000043143	VTA1	YOR285W	RDL1
MLXIPL/SCM3	ENSG00000044115	MLXIPL	YDL139C	SCM3
BAZ1B/YJR030C	ENSG00000044446	BAZ1B	YJR030C	YJR030C
RANBP9/CIA1	ENSG00000047056	RANBP9	YDR267C	CIA1
ETV7/YLR419W	ENSG00000047188	ETV7	YLR419W	YLR419W
SPRTN/URA8	ENSG00000047230	SPRTN	YJR103W	URA8
METTL13/VMA13	ENSG00000047249	METTL13	YPR036W	VMA13
ZNF207/RPB2	ENSG00000047315	ZNF207	YOR151C	RPB2
UQCRC1/MLP1	ENSG00000047410	UQCRC1	YKR095W	MLP1
CD9/FET5	ENSG00000047457	CD9	YFL041W	FET5
NCAPD2/RPO41	ENSG00000047579	NCAPD2	YFL036W	RPO41
IFFO1/CSG2	ENSG00000047936	IFFO1	YBR036C	CSG2
GIPR/RSM10	ENSG00000048544	GIPR	YDR041W	RSM10
NISCH/MRN1	ENSG00000048740	NISCH	YPL184C	MRN1
STAB1/RBS1	ENSG00000048991	STAB1	YDL189W	RBS1
FUZ/YKT6	ENSG00000049245	FUZ	YKL196C	YKT6
PRSS3/RSP5	ENSG00000049759	PRSS3	YER125W	RSP5
CD4/WBP1	ENSG00000049860	CD4	YEL002C	WBP1
LRRC23/PIP2	ENSG00000050327	LRRC23	YOR363C	PIP2
BTK/YLR257W	ENSG00000050405	BTK	YLR257W	YLR257W
HFE/PER33	ENSG00000051108	HFE	YLR064W	PER33
SCMH1/RAD51	ENSG00000051180	SCMH1	YER095W	RAD51
FYN/CKI1	ENSG00000051382	FYN	YLR133W	CKI1
HIVEP2/NAN1	ENSG00000051596	HIVEP2	YPL126W	NAN1
TCEB3/BUD3	ENSG00000052126	TCEB3	YCL014W	BUD3
LYPLA2/TAF3	ENSG00000052723	LYPLA2	YPL011C	TAF3
NME2/RRP12	ENSG00000052749	NME2	YPL012W	RRP12
APBA3/ERG25	ENSG00000052802	APBA3	YGR060W	ERG25
MKS1/APD1	ENSG00000052841	MKS1	YBR151W	APD1
ABHD5/SOD2	ENSG00000053254	ABHD5	YHR008C	SOD2
KAL1/AAD10	ENSG00000053371	KAL1	YJR155W	AAD10
AKAP8L/YDR090C	ENSG00000053918	AKAP8L	YDR090C	YDR090C
UTP18/TRS31	ENSG00000054116	UTP18	YDR472W	TRS31
RNF216/CDC53	ENSG00000055130	RNF216	YDL132W	CDC53
TTC19/PEX11	ENSG00000055163	TTC19	YOL147C	PEX11
PTBP1/IKS1	ENSG00000055332	PTBP1	YJL057C	IKS1
DPF1/SPP1	ENSG00000055609	DPF1	YPL138C	SPP1
SYT7/PUF3	ENSG00000055917	SYT7	YLL013C	PUF3
PIK3C2A/FMP10	ENSG00000055955	PIK3C2A	YER182W	FMP10
PLAUR/YDR114C	ENSG00000056558	PLAUR	YDR114C	YDR114C
ANLN/YKL070W	ENSG00000056972	ANLN	YKL070W	YKL070W
WIZ/GLG2	ENSG00000056998	WIZ	YJL137C	GLG2
RABGAP1/MSH6	ENSG00000057468	RABGAP1	YDR097C	MSH6
DCN/GDI1	ENSG00000057608	DCN	YER136W	GDI1
PPP5C/YPR013C	ENSG00000057657	PPP5C	YPR013C	YPR013C
MAP4K3/ATG5	ENSG00000057663	MAP4K3	YPL149W	ATG5
ZBTB32/SEC61	ENSG00000058262	ZBTB32	YLR378C	SEC61
TYROBP/DIN7	ENSG00000058404	TYROBP	YDR263C	DIN7
GABRA3/RPC37	ENSG00000058600	GABRA3	YKR025W	RPC37
BRCA1/PMC1	ENSG00000058668	BRCA1	YGL006W	PMC1
ERCC1/RIO2	ENSG00000058729	ERCC1	YNL207W	RIO2
CD22/TIS11	ENSG00000059145	CD22	YLR136C	TIS11
SEMA3B/TRM3	ENSG00000059588	SEMA3B	YDL112W	TRM3
MBTPS2/XDJ1	ENSG00000059769	MBTPS2	YLR090W	XDJ1
LTF/PSR2	ENSG00000060069	LTF	YLR019W	PSR2
NR1H4/PSK1	ENSG00000060237	NR1H4	YAL017W	PSK1
ALOX5/TEX1	ENSG00000060688	ALOX5	YNL253W	TEX1
CALCOCO1/FMP37	ENSG00000060762	CALCOCO1	YGL080W	FMP37
UBR7/POT1	ENSG00000060971	UBR7	YIL160C	POT1
MAP4K5/SDH4	ENSG00000061794	MAP4K5	YDR178W	SDH4
EHD3/AIF1	ENSG00000062096	EHD3	YNR074C	AIF1
PSMC4/RSN1	ENSG00000062598	PSMC4	YMR266W	RSN1
CLDN11/POL3	ENSG00000062822	CLDN11	YDL102W	POL3
MVP/RPL18B	ENSG00000063177	MVP	YNL301C	RPL18B
NUB1/WHI3	ENSG00000063244	NUB1	YNL197C	WHI3
CLK1/ENT2	ENSG00000063245	CLK1	YLR206W	ENT2
ENSG00000013455/YIL165C	ENSG00000063438	ENSG00000013455	YIL165C	YIL165C
POLR3B/GLO2	ENSG00000063854	POLR3B	YDR272W	GLO2
ANGEL1/YAF9	ENSG00000063978	ANGEL1	YNL107W	YAF9
RNF14/TAF2	ENSG00000064313	RNF14	YCR042C	TAF2
DDX11/YPK1	ENSG00000064393	DDX11	YKL126W	YPK1
CD6/MTR10	ENSG00000064419	CD6	YOR160W	MTR10
TACC3/SWI6	ENSG00000064490	TACC3	YLR182W	SWI6
UFL1/YLR271W	ENSG00000064607	UFL1	YLR271W	YLR271W
POLA2/YBR235W	ENSG00000064651	POLA2	YBR235W	YBR235W
CAPN1/PRY2	ENSG00000064655	CAPN1	YKR013W	PRY2
ACPP/YIG1	ENSG00000064666	ACPP	YPL201C	YIG1
MDH1/MLH2	ENSG00000064933	MDH1	YLR035C	MLH2
SLC30A9/HMO1	ENSG00000064961	SLC30A9	YDR174W	HMO1
MTMR11/GPA1	ENSG00000065135	MTMR11	YHR005C	GPA1
CCDC88C/PSE1	ENSG00000065150	CCDC88C	YMR308C	PSE1
YAF2/CAR2	ENSG00000065154	YAF2	YLR438W	CAR2
ZMYND11/PWP2	ENSG00000065183	ZMYND11	YCR057C	PWP2
WAS/YPK3	ENSG00000065243	WAS	YBR028C	YPK3
DPEP1/LAC1	ENSG00000065308	DPEP1	YKL008C	LAC1
BID/EFT2	ENSG00000065357	BID	YDR385W	EFT2
MATR3/STE7	ENSG00000065361	MATR3	YDL159W	STE7
RGPD5/SLM5	ENSG00000065427	RGPD5	YCR024C	SLM5
STMN4/NAB3	ENSG00000065526	STMN4	YPL190C	NAB3
NUDCD3/PBS2	ENSG00000065559	NUDCD3	YJL128C	PBS2
ISL1/ISR1	ENSG00000065613	ISL1	YPR106W	ISR1
IL20RA/ARK1	ENSG00000065675	IL20RA	YNL020C	ARK1
CLCA1/UTP15	ENSG00000065717	CLCA1	YMR093W	UTP15
ATP2C1/MAE1	ENSG00000065833	ATP2C1	YKL029C	MAE1
SRCIN1/YBR141C	ENSG00000065882	SRCIN1	YBR141C	YBR141C
IGF1/YPL245W	ENSG00000065883	IGF1	YPL245W	YPL245W
RALBP1/FHL1	ENSG00000065970	RALBP1	YPR104C	FHL1
RUFY3/PDE2	ENSG00000065989	RUFY3	YOR360C	PDE2
CNTN1/RTS1	ENSG00000066027	CNTN1	YOR014W	RTS1
WWTR1/SNF12	ENSG00000066117	WWTR1	YNR023W	SNF12
AGPS/RPH1	ENSG00000066135	AGPS	YER169W	RPH1
ATP1A2/HAP5	ENSG00000066136	ATP1A2	YOR358W	HAP5
TTC27/HEM2	ENSG00000066382	TTC27	YGL040C	HEM2
MARCO/FOB1	ENSG00000066422	MARCO	YDR110W	FOB1
SYT13/ENT1	ENSG00000066427	SYT13	YDL161W	ENT1
SNAI2/BFR1	ENSG00000066455	SNAI2	YOR198C	BFR1
CD74/SPS1	ENSG00000066468	CD74	YDR523C	SPS1
HGF/DUO1	ENSG00000066629	HGF	YGL061C	DUO1
ZRANB1/SEC7	ENSG00000066777	ZRANB1	YDR170C	SEC7
NCDN/HEM15	ENSG00000066926	NCDN	YOR176W	HEM15
ZFP64/TIF1	ENSG00000067048	ZFP64	YKR059W	TIF1
MNAT1/ILM1	ENSG00000067167	MNAT1	YJR118C	ILM1
SAMD4A/GIS2	ENSG00000067182	SAMD4A	YNL255C	GIS2
RUNX3/EEB1	ENSG00000067191	RUNX3	YPL095C	EEB1
MRE11A/CDC19	ENSG00000067225	MRE11A	YAL038W	CDC19
PLEKHB1/FCF2	ENSG00000067334	PLEKHB1	YLR051C	FCF2
SERPINB1/NUP100	ENSG00000067445	SERPINB1	YKL068W	NUP100
SPAST/RHO1	ENSG00000067560	SPAST	YPR165W	RHO1
ENSG00000021602/TCB1	ENSG00000067715	ENSG00000021602	YOR086C	TCB1
NRXN3/PKP1	ENSG00000067992	NRXN3	YIL042C	PKP1
AQR/YDR026C	ENSG00000068354	AQR	YDR026C	YDR026C
CPS1/SPP2	ENSG00000068394	CPS1	YOR148C	SPP2
C8B/TRM7	ENSG00000068438	C8B	YBR061C	TRM7
FHL1/ARG82	ENSG00000068745	FHL1	YDR173C	ARG82
RTFDC1/PLB2	ENSG00000068781	RTFDC1	YMR006C	PLB2
GABRA1/KRE28	ENSG00000068793	GABRA1	YDR532C	KRE28
NLRP2/HST2	ENSG00000068903	NLRP2	YPL015C	HST2
RNF10/MUC1	ENSG00000069248	RNF10	YIR019C	MUC1
ZDHHC6/VPS35	ENSG00000069329	ZDHHC6	YJL154C	VPS35
RNH1/YPL088W	ENSG00000069424	RNH1	YPL088W	YPL088W
NDUFS1/YBT1	ENSG00000069431	NDUFS1	YLL048C	YBT1
RB1CC1/BIT61	ENSG00000069667	RB1CC1	YJL058C	BIT61
ERP44/CDD1	ENSG00000069764	ERP44	YLR245C	CDD1
ALAS1/REF2	ENSG00000069849	ALAS1	YDR195W	REF2
BIRC3/SWD3	ENSG00000069966	BIRC3	YBR175W	SWD3
AKAP11/UFD1	ENSG00000070010	AKAP11	YGR048W	UFD1
GLRX2/IKI3	ENSG00000070061	GLRX2	YLR384C	IKI3
SNAPC1/SSP120	ENSG00000070081	SNAPC1	YLR250W	SSP120
STRAP/PFY1	ENSG00000070087	STRAP	YOR122C	PFY1
ABCC2/UIP3	ENSG00000070159	ABCC2	YAR027W	UIP3
DEF6/NIC96	ENSG00000070182	DEF6	YFR002W	NIC96
PLEKHO1/ERO1	ENSG00000070371	PLEKHO1	YML130C	ERO1
GCLM/ATG16	ENSG00000070444	GCLM	YMR159C	ATG16
UBR2/POL4	ENSG00000070501	UBR2	YCR014C	POL4
EHD2/HSV2	ENSG00000070540	EHD2	YGR223C	HSV2
RRAGD/KAR2	ENSG00000070718	RRAGD	YJL034W	KAR2
HSF2/YAT2	ENSG00000070748	HSF2	YER024W	YAT2
PHF20/MUD2	ENSG00000070756	PHF20	YKL074C	MUD2
NR1H3/RPA190	ENSG00000070761	NR1H3	YOR341W	RPA190
NCAPH2/CKA1	ENSG00000070770	NCAPH2	YIL035C	CKA1
TOMM34/FMC1	ENSG00000070778	TOMM34	YIL098C	FMC1
SEC63/GCD1	ENSG00000070785	SEC63	YOR260W	GCD1
KPNA6/VPS15	ENSG00000070808	KPNA6	YBR097W	VPS15
VIM/RHO4	ENSG00000070831	VIM	YKR055W	RHO4
RTEL1-TNFRSF6B/OSH3	ENSG00000070882	RTEL1-TNFRSF6B	YHR073W	OSH3
FAS/PUT4	ENSG00000070915	FAS	YOR348C	PUT4
CD44/PMA1	ENSG00000070961	CD44	YGL008C	PMA1
KCNG1/GSH2	ENSG00000071051	KCNG1	YOL049W	GSH2
SLAMF7/AIP1	ENSG00000071127	SLAMF7	YMR092C	AIP1
MIPEP/YKL023W	ENSG00000071205	MIPEP	YKL023W	YKL023W
PRKCH/YNG2	ENSG00000071243	PRKCH	YHR090C	YNG2
INSRR/BUD23	ENSG00000071462	INSRR	YCR047C	BUD23
IFNGR1/HRD3	ENSG00000071537	IFNGR1	YLR207W	HRD3
SH2D2A/MSP1	ENSG00000071539	SH2D2A	YGR028W	MSP1
TNFRSF1B/ULS1	ENSG00000071794	TNFRSF1B	YOR191W	ULS1
VEZT/CFT1	ENSG00000071894	VEZT	YDR301W	CFT1
POU2F2/TPK2	ENSG00000072062	POU2F2	YPL203W	TPK2
SNX1/YBL107C	ENSG00000072110	SNX1	YBL107C	YBL107C
TBPL1/YAP1801	ENSG00000072134	TBPL1	YHR161C	YAP1801
ARNTL2/SIW14	ENSG00000072135	ARNTL2	YNL032W	SIW14
BCLAF1/TRE1	ENSG00000072274	BCLAF1	YPL176C	TRE1
ANK1/YVC1	ENSG00000072315	ANK1	YOR087W	YVC1
TFB1M/GUK1	ENSG00000072415	TFB1M	YDR454C	GUK1
RABEP1/IMG1	ENSG00000072609	RABEP1	YCR046C	IMG1
HMGB3/DBP1	ENSG00000072682	HMGB3	YPL119C	DBP1
NUP160/CDC4	ENSG00000072803	NUP160	YFL009W	CDC4
BAK1/YSP1	ENSG00000072818	BAK1	YHR155W	YSP1
MUSK/RRP4	ENSG00000072832	MUSK	YHR069C	RRP4
IKZF2/DER1	ENSG00000072849	IKZF2	YBR201W	DER1
GRN/LRS4	ENSG00000072864	GRN	YDR439W	LRS4
ARHGAP31/APM1	ENSG00000072958	ARHGAP31	YPL259C	APM1
NR2E3/SEC2	ENSG00000073009	NR2E3	YNL272C	SEC2
CENPQ/MCM2	ENSG00000073111	CENPQ	YBL023C	MCM2
SARS/SRO77	ENSG00000073350	SARS	YBL106C	SRO77
RANBP3/ECM5	ENSG00000073614	RANBP3	YMR176W	ECM5
ARID4A/STE6	ENSG00000073734	ARID4A	YKL209C	STE6
TSSC1/YAP1802	ENSG00000073921	TSSC1	YGR241C	YAP1802
ENSG00000032514/SEC18	ENSG00000073969	ENSG00000032514	YBR080C	SEC18
IFT88/SWI5	ENSG00000074047	IFT88	YDR146C	SWI5
ZCCHC8/YJU3	ENSG00000074416	ZCCHC8	YKL094W	YJU3
ABCF2/KIN82	ENSG00000074590	ABCF2	YCR091W	KIN82
LRRC7/CUP1-1	ENSG00000074660	LRRC7	YHR053C	CUP1-1
UBA6/SBA1	ENSG00000074696	UBA6	YKL117W	SBA1
GAB2/BOI1	ENSG00000074706	GAB2	YBL085W	BOI1
ATP6V0A1/DOC1	ENSG00000074755	ATP6V0A1	YGL240W	DOC1
PIAS1/ENO2	ENSG00000074800	PIAS1	YHR174W	ENO2
SLC4A7/IST2	ENSG00000074855	SLC4A7	YBR086C	IST2
APBA2/SLN1	ENSG00000074964	APBA2	YIL147C	SLN1
UHRF1/MNS1	ENSG00000074966	UHRF1	YJR131W	MNS1
MAP2K3/ARP6	ENSG00000075089	MAP2K3	YLR085C	ARP6
TMSB10/TIF4632	ENSG00000075151	TMSB10	YGL049C	TIF4632
RNF19A/MTC5	ENSG00000075188	RNF19A	YDR128W	MTC5
PEX3/CTT1	ENSG00000075213	PEX3	YGR088W	CTT1
GABARAPL2/RAX2	ENSG00000075223	GABARAPL2	YLR084C	RAX2
MYOC/ERG10	ENSG00000075239	MYOC	YPL028W	ERG10
SH3YL1/YNL095C	ENSG00000075292	SH3YL1	YNL095C	YNL095C
VCL/ATG1	ENSG00000075413	VCL	YGL180W	ATG1
DAPK2/TAO3	ENSG00000075539	DAPK2	YIL129C	TAO3
NSMAF/ARP9	ENSG00000075624	NSMAF	YMR033W	ARP9
ADSS/MRPL15	ENSG00000075651	ADSS	YLR312W-A	MRPL15
STAP1/SEC12	ENSG00000075702	STAP1	YNR026C	SEC12
TIMP2/YNL046W	ENSG00000075711	TIMP2	YNL046W	YNL046W
RFC1/YPT53	ENSG00000075785	RFC1	YNL093W	YPT53
CUL3/YET1	ENSG00000075790	CUL3	YKL065C	YET1
MYOM2/YOR223W	ENSG00000075891	MYOM2	YOR223W	YOR223W
OTC/TAF13	ENSG00000075945	OTC	YML098W	TAF13
USP2/MCM6	ENSG00000076003	USP2	YGL201C	MCM6
CASR/REX2	ENSG00000076043	CASR	YLR059C	REX2
TUBG2/YIL077C	ENSG00000076053	TUBG2	YIL077C	YIL077C
RPL26L1/MLH1	ENSG00000076242	RPL26L1	YMR167W	MLH1
FLT4/UNG1	ENSG00000076248	FLT4	YML021C	UNG1
NSUN2/PYC1	ENSG00000076555	NSUN2	YGL062W	PYC1
FBXO42/SLX8	ENSG00000076604	FBXO42	YER116C	SLX8
MRI1/CPD1	ENSG00000076650	MRI1	YGR247W	CPD1
METTL1/YAL064C-A	ENSG00000076662	METTL1	YAL064C-A	YAL064C-A
HOXC8/MON1	ENSG00000076685	HOXC8	YGL124C	MON1
AGA/YIP1	ENSG00000076716	AGA	YGR172C	YIP1
ENSG00000038102/SEC1	ENSG00000076944	ENSG00000038102	YDR164C	SEC1
PI4K2B/ERV1	ENSG00000076984	PI4K2B	YGR029W	ERV1
MAT2B/NRK1	ENSG00000077009	MAT2B	YNL129W	NRK1
TLL1/VPS64	ENSG00000077063	TLL1	YDR200C	VPS64
EDC4/TOP2	ENSG00000077097	EDC4	YNL088W	TOP2
TRIO/SKP2	ENSG00000077235	TRIO	YNL311C	SKP2
VCAN/YTP1	ENSG00000077238	VCAN	YNL237W	YTP1
MSR1/UBP1	ENSG00000077254	MSR1	YDL122W	UBP1
CDH1/MSL1	ENSG00000077312	CDH1	YIR009W	MSL1
SKIV2L2/SKI6	ENSG00000077348	SKIV2L2	YGR195W	SKI6
DNAH5/WTM2	ENSG00000077380	DNAH5	YOR229W	WTM2
ZFYVE16/HST4	ENSG00000077463	ZFYVE16	YDR191W	HST4
C6/CUR1	ENSG00000077522	C6	YPR158W	CUR1
RAI14/CAP2	ENSG00000077549	RAI14	YIL034C	CAP2
SOX30/UBC11	ENSG00000077721	SOX30	YOR339C	UBC11
PNKP/IRE1	ENSG00000077782	PNKP	YHR079C	IRE1
SPDL1/SIZ1	ENSG00000078043	SPDL1	YDR409W	SIZ1
STAU2/MKK1	ENSG00000078061	STAU2	YOR231W	MKK1
RTN4R/DUR1,2	ENSG00000078070	RTN4R	YBR208C	DUR1,2
PHF23/YDL086W	ENSG00000078098	PHF23	YDL086W	YDL086W
CDH10/DRE2	ENSG00000078114	CDH10	YKR071C	DRE2
INPP4A/UBC12	ENSG00000078140	INPP4A	YLR306W	UBC12
RAB27B/INP51	ENSG00000078269	RAB27B	YIL002C	INP51
PSMA4/FAA4	ENSG00000078304	PSMA4	YMR246W	FAA4
MYO16/YRA2	ENSG00000078328	MYO16	YKL214C	YRA2
LSG1/SKI8	ENSG00000078369	LSG1	YGL213C	SKI8
PARP3/SNT2	ENSG00000078403	PARP3	YGL131C	SNT2
TNC/STE23	ENSG00000078618	TNC	YLR389C	STE23
TDP1/POR1	ENSG00000078668	TDP1	YNL055C	POR1
MED17/CST6	ENSG00000078674	MED17	YIL036W	CST6
CAPG/MET13	ENSG00000078747	CAPG	YGL125W	MET13
AP2S1/INN1	ENSG00000078902	AP2S1	YNL152W	INN1
USH2A/UBC1	ENSG00000078967	USH2A	YDR177W	UBC1
ZPBP/YKU80	ENSG00000079246	ZPBP	YMR106C	YKU80
TG/CBK1	ENSG00000079277	TG	YNL161W	CBK1
ADAM28/REX3	ENSG00000079313	ADAM28	YLR107W	REX3
BARX2/RGT2	ENSG00000079393	BARX2	YDL138W	RGT2
DCUN1D1/PFS1	ENSG00000079435	DCUN1D1	YHR185C	PFS1
PHF15/ERG9	ENSG00000079459	PHF15	YHR190W	ERG9
ZIC2/PGM2	ENSG00000079739	ZIC2	YMR105C	PGM2
LCP2/SLH1	ENSG00000079785	LCP2	YGR271W	SLH1
TRIT1/HAL1	ENSG00000079819	TRIT1	YPR005C	HAL1
ADRB1/VAM3	ENSG00000079950	ADRB1	YOR106W	VAM3
ENSG00000043822/PTP3	ENSG00000080031	ENSG00000043822	YER075C	PTP3
GUCA2B/RHO3	ENSG00000080371	GUCA2B	YIL118W	RHO3
CUL7/YEA4	ENSG00000080493	CUL7	YEL004W	YEA4
CTNNA1/MOT1	ENSG00000080503	CTNNA1	YPL082C	MOT1
PHKA2/YMR226C	ENSG00000080511	PHKA2	YMR226C	YMR226C
EPHA3/IRC6	ENSG00000080561	EPHA3	YFR043C	IRC6
HSPA5/SWR1	ENSG00000080603	HSPA5	YDR334W	SWR1
DSG2/PUF6	ENSG00000080608	DSG2	YDR496C	PUF6
GEMIN8/ECM14	ENSG00000080618	GEMIN8	YHR132C	ECM14
OFD1/MOT2	ENSG00000080802	OFD1	YER068W	MOT2
PREX2/HEM13	ENSG00000080819	PREX2	YDR044W	HEM13
WDR37/TFG2	ENSG00000080823	WDR37	YGR005C	TFG2
YTHDC2/APL5	ENSG00000081014	YTHDC2	YPL195W	APL5
CTPS2/PHO84	ENSG00000081019	CTPS2	YML123C	PHO84
ATP6V1H/YRB2	ENSG00000081026	ATP6V1H	YIL063C	YRB2
POLR2B/PCL7	ENSG00000081087	POLR2B	YIL050W	PCL7
TPR/STE12	ENSG00000081189	TPR	YHR084W	STE12
CP/CCH1	ENSG00000081248	CP	YGR217W	CCH1
DTNBP1/GUT2	ENSG00000081277	DTNBP1	YIL155C	GUT2
XK/YKL027W	ENSG00000081307	XK	YKL027W	YKL027W
ARHGAP6/RPA12	ENSG00000081386	ARHGAP6	YJR063W	RPA12
MAP4/MTC1	ENSG00000081479	MAP4	YJL123C	MTC1
GOPC/MIG2	ENSG00000081665	GOPC	YGL209W	MIG2
ROS1/PDE1	ENSG00000081803	ROS1	YGL248W	PDE1
HDAC9/TRI1	ENSG00000082014	HDAC9	YMR233W	TRI1
RRM2B/YGR126W	ENSG00000082258	RRM2B	YGR126W	YGR126W
TNFRSF17/YDL180W	ENSG00000082438	TNFRSF17	YDL180W	YDL180W
LMO3/MRPL22	ENSG00000082515	LMO3	YNL177C	MRPL22
MRPS10/MAK11	ENSG00000082516	MRPS10	YKL021C	MAK11
GUCA1A/TMS1	ENSG00000082556	GUCA1A	YDR105C	TMS1
RSF1/KIN28	ENSG00000082701	RSF1	YDL108W	KIN28
VPS13D/YLR156W	ENSG00000082781	VPS13D	YLR156W	YLR156W
CELF2/MPC54	ENSG00000082805	CELF2	YOR177C	MPC54
R3HDM1/CRM1	ENSG00000082898	R3HDM1	YGR218W	CRM1
COL9A2/KAP104	ENSG00000083312	COL9A2	YBR017C	KAP104
KITLG/YMR018W	ENSG00000083457	KITLG	YMR018W	YMR018W
ERCC8/MTF2	ENSG00000083535	ERCC8	YDL044C	MTF2
VAMP3/GIP4	ENSG00000083799	VAMP3	YAL031C	GIP4
PER3/MSN2	ENSG00000083842	PER3	YMR037C	MSN2
UTS2/RPS5	ENSG00000083845	UTS2	YJR123W	RPS5
TNFRSF9/APT2	ENSG00000083857	TNFRSF9	YDR441C	APT2
EPN3/SLZ1	ENSG00000083896	EPN3	YNL196C	SLZ1
LTBP1/SBP1	ENSG00000084072	LTBP1	YHL034C	SBP1
RCN1/STE24	ENSG00000084073	RCN1	YJR117W	STE24
ELN/TIF34	ENSG00000084623	ELN	YMR146C	TIF34
RFC2/SHE4	ENSG00000084674	RFC2	YOR035C	SHE4
ARID1B/YKR018C	ENSG00000084754	ARID1B	YKR018C	YKR018C
NEDD4L/URA2	ENSG00000084774	NEDD4L	YJL130C	URA2
FOXP3/CGR1	ENSG00000085063	FOXP3	YGL029W	CGR1
HEXB/SPO74	ENSG00000085276	HEXB	YGL170C	SPO74
JKAMP/SEH1	ENSG00000085415	JKAMP	YGL100W	SEH1
DKK3/CTS2	ENSG00000085465	DKK3	YDR371W	CTS2
ARHGEF5/SSK2	ENSG00000085511	ARHGEF5	YNR031C	SSK2
NFE2L3/GRE3	ENSG00000085662	NFE2L3	YHR104W	GRE3
LIMA1/BZZ1	ENSG00000085733	LIMA1	YHR114W	BZZ1
SLC4A8/END3	ENSG00000085832	SLC4A8	YNL084C	END3
PTGER3/SQS1	ENSG00000085872	PTGER3	YNL224C	SQS1
MAPK9/PTK1	ENSG00000086015	MAPK9	YKL198C	PTK1
COL23A1/MDJ1	ENSG00000086061	COL23A1	YFL016C	MDJ1
BCAR1/FAP1	ENSG00000086102	BCAR1	YNL023C	FAP1
FAM160A2/DIM1	ENSG00000086189	FAM160A2	YPL266W	DIM1
HERPUD1/MRPL24	ENSG00000086504	HERPUD1	YMR193W	MRPL24
HOMER3/CIN5	ENSG00000086548	HOMER3	YOR028C	CIN5
RAD51/CWC2	ENSG00000086589	RAD51	YDL209C	CWC2
POLQ/EMP24	ENSG00000086598	POLQ	YGL200C	EMP24
PIK3CB/RPS1B	ENSG00000086712	PIK3CB	YML063W	RPS1B
ENSG00000051415/MRP10	ENSG00000086758	ENSG00000051415	YDL045W-A	MRP10
CYBA/ALG9	ENSG00000086848	CYBA	YNL219C	ALG9
THOC3/VPS68	ENSG00000087008	THOC3	YOL129W	VPS68
HEBP2/YMR1	ENSG00000087053	HEBP2	YJR110W	YMR1
PLEKHA5/SPS19	ENSG00000087076	PLEKHA5	YNL202W	SPS19
PRSS8/SGF11	ENSG00000087152	PRSS8	YPL047W	SGF11
SIKE1/PGS1	ENSG00000087157	SIKE1	YCL004W	PGS1
RRP12/ISA1	ENSG00000087206	RRP12	YLL027W	ISA1
MSMO1/ATP18	ENSG00000087245	MSMO1	YML081C-A	ATP18
TTC17/TPA1	ENSG00000087263	TTC17	YER049W	TPA1
ALX4/BOI2	ENSG00000087266	ALX4	YER114C	BOI2
FOXN3/CDC50	ENSG00000087274	FOXN3	YCR094W	CDC50
AKR7A2/CUS1	ENSG00000087365	AKR7A2	YMR240C	CUS1
MRTO4/ERV46	ENSG00000087502	MRTO4	YAL042W	ERV46
USE1/GDS1	ENSG00000088179	USE1	YOR355W	GDS1
MCF2L2/HAS1	ENSG00000088205	MCF2L2	YMR290C	HAS1
NRIP2/RPS2	ENSG00000088247	NRIP2	YGL123W	RPS2
LAMA3/SFK1	ENSG00000088305	LAMA3	YKL051W	SFK1
ANAPC4/COQ9	ENSG00000088682	ANAPC4	YLR201C	COQ9
KCNQ1/FPR1	ENSG00000088832	KCNQ1	YNL135C	FPR1
TRAPPC3/SHP1	ENSG00000088833	TRAPPC3	YBL058W	SHP1
THRAP3/DYN2	ENSG00000088986	THRAP3	YDR424C	DYN2
PHPT1/IRC19	ENSG00000088992	PHPT1	YLL033W	IRC19
ENTPD2/BRL1	ENSG00000089006	ENTPD2	YHR036W	BRL1
ARID4B/RPL6A	ENSG00000089009	ARID4B	YML073C	RPL6A
PTPRN/GIN4	ENSG00000089022	PTPRN	YDR507C	GIN4
KIF1B/ESF1	ENSG00000089048	KIF1B	YDR365C	ESF1
FOXC1/APC5	ENSG00000089053	FOXC1	YOR249C	APC5
SYNE2/REX4	ENSG00000089094	SYNE2	YOL080C	REX4
CBLN4/GCN1	ENSG00000089154	CBLN4	YGL195W	GCN1
CHRDL2/PXL1	ENSG00000089159	CHRDL2	YKR090W	PXL1
RELT/TFS1	ENSG00000089220	RELT	YLR178C	TFS1
NOP58/NCP1	ENSG00000089250	NOP58	YHR042W	NCP1
KCNH2/CUS2	ENSG00000089280	KCNH2	YNL286W	CUS2
CUL1/TAP42	ENSG00000089289	CUL1	YMR028W	TAP42
CYFIP2/ROT2	ENSG00000089597	CYFIP2	YBR229C	ROT2
TAB2/SAC7	ENSG00000089639	TAB2	YDR389W	SAC7
EIF2AK2/BIR1	ENSG00000089685	EIF2AK2	YJR089W	BIR1
KMT2C/MAK5	ENSG00000089737	KMT2C	YBR142W	MAK5
PUM2/YMR244W	ENSG00000090006	PUM2	YMR244W	YMR244W
MRPL43/LCB2	ENSG00000090054	MRPL43	YDR062W	LCB2
ITIH4/PAP1	ENSG00000090060	ITIH4	YKR002W	PAP1
C4orf27/RMD5	ENSG00000090316	C4orf27	YDR255C	RMD5
ZFR/XBP1	ENSG00000090339	ZFR	YIL101C	XBP1
NPFFR2/IPI3	ENSG00000090372	NPFFR2	YNL182C	IPI3
ENSG00000056345/PEX12	ENSG00000090432	ENSG00000056345	YMR026C	PEX12
PHF21B/YNR064C	ENSG00000090487	PHF21B	YNR064C	YNR064C
TRAF1/MPS2	ENSG00000090565	TRAF1	YGL075C	MPS2
PCGF2/ALA1	ENSG00000090861	PCGF2	YOR335C	ALA1
IL17RB/POM33	ENSG00000090975	IL17RB	YLL023C	POM33
TRAF3IP2/SEC3	ENSG00000090989	TRAF3IP2	YER008C	SEC3
GYG2/ADP1	ENSG00000091136	GYG2	YCR011C	ADP1
SERPINB3/LPD1	ENSG00000091140	SERPINB3	YFL018C	LPD1
PKP2/RPN14	ENSG00000091157	PKP2	YGL004C	RPN14
MSH4/FUM1	ENSG00000091483	MSH4	YPL262W	FUM1
F7/SKT5	ENSG00000091490	F7	YBL061C	SKT5
GDI2/ECM30	ENSG00000091536	GDI2	YLR436C	ECM30
PRDM1/AGA2	ENSG00000091583	PRDM1	YGL032C	AGA2
ATG5/SMC4	ENSG00000092054	ATG5	YLR086W	SMC4
PITHD1/BAP2	ENSG00000092068	PITHD1	YBR068C	BAP2
MTA3/HCR1	ENSG00000092200	MTA3	YLR192C	HCR1
USP13/SPT16	ENSG00000092201	USP13	YGL207W	SPT16
LAMC2/ERT1	ENSG00000092208	LAMC2	YBR239C	ERT1
CDK14/ADE16	ENSG00000092421	CDK14	YLR028C	ADE16
SEC61A1/SOF1	ENSG00000092470	SEC61A1	YLL011W	SOF1
PPP1R12A/SEC9	ENSG00000092531	PPP1R12A	YGR009C	SEC9
RASGRF1/FDH1	ENSG00000092621	RASGRF1	YOR388C	FDH1
CAMK2B/MLC2	ENSG00000092841	CAMK2B	YPR188C	MLC2
CROCC/HMF1	ENSG00000092847	CROCC	YER057C	HMF1
POLR3E/AFT2	ENSG00000093010	POLR3E	YPL202C	AFT2
ATP2B4/RSM22	ENSG00000093167	ATP2B4	YKL155C	RSM22
ZC3H11A/ETP1	ENSG00000094631	ZC3H11A	YHL010C	ETP1
RIOK2/FUR1	ENSG00000094841	RIOK2	YHR128W	FUR1
NDC1/SLP1	ENSG00000094975	NDC1	YOR154W	SLP1
FLYWCH1/RET2	ENSG00000095139	FLYWCH1	YFR051C	RET2
UNKL/VAC8	ENSG00000095261	UNKL	YEL013W	VAC8
ALDH18A1/MSS51	ENSG00000095303	ALDH18A1	YLR203C	MSS51
TARBP1/NUP188	ENSG00000095319	TARBP1	YML103C	NUP188
MXD1/CAT2	ENSG00000095321	MXD1	YML042W	CAT2
CDK17/VMA7	ENSG00000095539	CDK17	YGR020C	VMA7
DNAJC25/ISW1	ENSG00000095564	DNAJC25	YBR245C	ISW1
PSD/EXO84	ENSG00000095637	PSD	YBR102C	EXO84
CTDP1/HSP150	ENSG00000095794	CTDP1	YJL159W	HSP150
YBX3/BCK1	ENSG00000096063	YBX3	YJL095W	BCK1
WNK1/YJL147C	ENSG00000096093	WNK1	YJL147C	YJL147C
CCAR1/CEF1	ENSG00000096401	CCAR1	YMR213W	CEF1
OGFR/ILV1	ENSG00000096433	OGFR	YER086W	ILV1
GNA15/TID3	ENSG00000096696	GNA15	YIL144W	TID3
CREB3L3/HST1	ENSG00000096717	CREB3L3	YOL068C	HST1
PTPRU/HRR25	ENSG00000097007	PTPRU	YPL204W	HRR25
SNRNP40/CDC7	ENSG00000097046	SNRNP40	YDL017W	CDC7
COL11A1/ERP2	ENSG00000099203	COL11A1	YAL007C	ERP2
MPC1/MGR1	ENSG00000099204	MPC1	YCL044C	MGR1
ACAA1/NRG2	ENSG00000099326	ACAA1	YBR066C	NRG2
BCAT1/FRE8	ENSG00000099331	BCAT1	YLR047C	FRE8
HDAC7/RPN12	ENSG00000099341	HDAC7	YFR052W	RPN12
LZTS1/SET2	ENSG00000099381	LZTS1	YJL168C	SET2
SPAG4/NSE3	ENSG00000099399	SPAG4	YDR288W	NSE3
NCKAP1/ATP16	ENSG00000099624	NCKAP1	YDL004W	ATP16
MRPS35/NOP4	ENSG00000099783	MRPS35	YPL043W	NOP4
GUCY1B3/CDC34	ENSG00000099804	GUCY1B3	YDR054C	CDC34
SFSWAP/RPB5	ENSG00000099817	SFSWAP	YBR154C	RPB5
TNK2/CAK1	ENSG00000099875	TNK2	YFL029C	CAK1
CDH3/YRB1	ENSG00000099901	CDH3	YDR002W	YRB1
ARSF/GRS1	ENSG00000099917	ARSF	YBR121C	GRS1
GPBP1/RGC1	ENSG00000099940	GPBP1	YPR115W	RGC1
CS/MYO5	ENSG00000099942	CS	YMR109W	MYO5
LTK/RPA34	ENSG00000099968	LTK	YJL148W	RPA34
MRPS24/PRP21	ENSG00000099995	MRPS24	YJL203W	PRP21
ELMO2/SMD3	ENSG00000100028	ELMO2	YLR147C	SMD3
WAPAL/CDC28	ENSG00000100030	WAPAL	YBR160W	CDC28
APPBP2/PTC3	ENSG00000100034	APPBP2	YBL056W	PTC3
POLD1/CTP1	ENSG00000100075	POLD1	YBR291C	CTP1
SEZ6/GGA1	ENSG00000100083	SEZ6	YDR358W	GGA1
EIF4B/HIR2	ENSG00000100084	EIF4B	YOR038C	HIR2
GLTSCR1/MET32	ENSG00000100105	GLTSCR1	YDR253C	MET32
RPL18/SPC105	ENSG00000100106	RPL18	YGL093W	SPC105
ISOC2/SPP382	ENSG00000100109	ISOC2	YLR424W	SPP382
U2AF2/NHP2	ENSG00000100138	U2AF2	YDL208W	NHP2
EPN1/RPO26	ENSG00000100142	EPN1	YPR187W	RPO26
MED29/IXR1	ENSG00000100146	MED29	YKL032C	IXR1
AHRR/YLR462W	ENSG00000100151	AHRR	YLR462W	YLR462W
GSC2/DBP3	ENSG00000100201	GSC2	YGL078C	DBP3
GPC1/DMC1	ENSG00000100206	GPC1	YER179W	DMC1
ADCK1/BOP3	ENSG00000100207	ADCK1	YNL042W	BOP3
HAGH/BNA6	ENSG00000100219	HAGH	YFR047C	BNA6
RNF4/AIM33	ENSG00000100225	RNF4	YML087C	AIM33
CASP8/SAP190	ENSG00000100239	CASP8	YKR028W	SAP190
ASUN/CSH1	ENSG00000100242	ASUN	YBR161W	CSH1
DLX3/PGA3	ENSG00000100243	DLX3	YML125C	PGA3
SPA17/APL1	ENSG00000100280	SPA17	YJR005W	APL1
WISP2/SUT1	ENSG00000100284	WISP2	YGL162W	SUT1
NGFR/HMX1	ENSG00000100292	NGFR	YLR205C	HMX1
CDON/YJR011C	ENSG00000100296	CDON	YJR011C	YJR011C
TAF2/PET54	ENSG00000100320	TAF2	YGR222W	PET54
HIPK2/MYO3	ENSG00000100345	HIPK2	YKL129C	MYO3
TNPO3/SAM50	ENSG00000100347	TNPO3	YNL026W	SAM50
MEF2BNB-MEF2B/HPT1	ENSG00000100353	MEF2BNB-MEF2B	YDR399W	HPT1
RFXANK/MDR1	ENSG00000100359	RFXANK	YGR100W	MDR1
LPAR2/YLR224W	ENSG00000100365	LPAR2	YLR224W	YLR224W
CTSA/YIA6	ENSG00000100372	CTSA	YIL006W	YIA6
SUGP2/SGT2	ENSG00000100380	SUGP2	YOR007C	SGT2
SLC12A2/HRT1	ENSG00000100387	SLC12A2	YOL133W	HRT1
SNX24/GCN5	ENSG00000100393	SNX24	YGR252W	GCN5
EYA2/RNA1	ENSG00000100401	EYA2	YMR235C	RNA1
CNN2/APA2	ENSG00000100403	CNN2	YDR530C	APA2
SNCAIP/RPC25	ENSG00000100413	SNCAIP	YKL144C	RPC25
DDX20/NTO1	ENSG00000100425	DDX20	YPR031W	NTO1
BTBD1/FPR3	ENSG00000100442	BTBD1	YML074C	FPR3
BCAS1/PAU15	ENSG00000100448	BCAS1	YIR041W	PAU15
POU1F1/TIF3	ENSG00000100461	POU1F1	YPR163C	TIF3
PMS1/YDR366C	ENSG00000100478	PMS1	YDR366C	YDR366C
HMG20B/DPB2	ENSG00000100479	HMG20B	YPR175W	DPB2
CALCRL/GPH1	ENSG00000100504	CALCRL	YPR160W	GPH1
TAF11/RAD27	ENSG00000100526	TAF11	YKL113C	RAD27
ANKS1A/VMA8	ENSG00000100554	ANKS1A	YEL051W	VMA8
AP3D1/GPI15	ENSG00000100564	AP3D1	YNL038W	GPI15
ZNF76/PRE10	ENSG00000100567	ZNF76	YOR362C	PRE10
SLC9A3R2/VTI1	ENSG00000100568	SLC9A3R2	YMR197C	VTI1
NTHL1/AHA1	ENSG00000100591	NTHL1	YDR214W	AHA1
GNAI3/BNR1	ENSG00000100592	GNAI3	YIL159W	BNR1
IPO5/LCB1	ENSG00000100596	IPO5	YMR296C	LCB1
OAT/RRT6	ENSG00000100605	OAT	YGL146C	RRT6
WDR3/PTC6	ENSG00000100614	WDR3	YCR079W	PTC6
PKN2/PIN4	ENSG00000100650	PKN2	YBL051C	PIN4
WDR18/TIF5	ENSG00000100664	WDR18	YPR041W	TIF5
TRAM2/FAL1	ENSG00000100697	TRAM2	YDR021W	FAL1
NTN1/MIS1	ENSG00000100714	NTN1	YBR084W	MIS1
GLP2R/YAP1	ENSG00000100722	GLP2R	YML007W	YAP1
MCM10/RPT2	ENSG00000100764	MCM10	YDL007W	RPT2
DGKA/RCK1	ENSG00000100784	DGKA	YGL158W	RCK1
ERBB3/PRE7	ENSG00000100804	ERBB3	YBL041W	PRE7
ROPN1/YHR080C	ENSG00000100814	ROPN1	YHR080C	YHR080C
KARS/SGN1	ENSG00000100836	KARS	YIR001C	SGN1
PDIA5/YHR202W	ENSG00000100852	PDIA5	YHR202W	YHR202W
NDUFB4/SRP54	ENSG00000100883	NDUFB4	YPR088C	SRP54
SPEN/RAD54	ENSG00000100888	SPEN	YGL163C	RAD54
MYLK/SCL1	ENSG00000100902	MYLK	YGL011C	SCL1
MAP2K4/MGA2	ENSG00000100906	MAP2K4	YIR033W	MGA2
SNAP91/PCM1	ENSG00000100908	SNAP91	YEL058W	PCM1
SLK/YHR035W	ENSG00000100934	SLK	YHR035W	YHR035W
COL17A1/ART5	ENSG00000100979	COL17A1	YGR068C	ART5
SEC61A2/CIK1	ENSG00000101004	SEC61A2	YMR198W	CIK1
PRKCQ/CBP3	ENSG00000101019	PRKCQ	YPL215W	CBP3
TLE2/DIA1	ENSG00000101049	TLE2	YMR316W	DIA1
ASB1/GAT2	ENSG00000101076	ASB1	YMR136W	GAT2
FAM107B/PET9	ENSG00000101084	FAM107B	YBL030C	PET9
ME1/CDC15	ENSG00000101109	ME1	YAR019C	CDC15
TBC1D1/LYS9	ENSG00000101144	TBC1D1	YNR050C	LYS9
CDK13/GLE2	ENSG00000101146	CDK13	YER107C	GLE2
MTHFD2/BIO2	ENSG00000101150	MTHFD2	YGR286C	BIO2
SLC9A7/PRP6	ENSG00000101161	SLC9A7	YBR055C	PRP6
FOXJ2/PRE6	ENSG00000101182	FOXJ2	YOL038W	PRE6
YBX1/EAF7	ENSG00000101189	YBX1	YNL136W	EAF7
PDE4A/IOC2	ENSG00000101191	PDE4A	YLR095C	IOC2
PPP2R5A/GID8	ENSG00000101193	PPP2R5A	YMR135C	GID8
CTNNA2/GLO3	ENSG00000101199	CTNNA2	YER122C	GLO3
ELAVL1/TEF2	ENSG00000101210	ELAVL1	YBR118W	TEF2
TIE1/ARR2	ENSG00000101224	TIE1	YPR200C	ARR2
SMARCD1/ARL3	ENSG00000101246	SMARCD1	YPL051W	ARL3
KDM4A/CKA2	ENSG00000101266	KDM4A	YOR061W	CKA2
NFYC/SEC23	ENSG00000101310	NFYC	YPR181C	SEC23
SLC9A3/LIA1	ENSG00000101335	SLC9A3	YJR070C	LIA1
NGEF/PRK1	ENSG00000101336	NGEF	YIL095W	PRK1
ASPM/KIP2	ENSG00000101350	ASPM	YPL155C	KIP2
CD84/IDH1	ENSG00000101365	CD84	YNL037C	IDH1
ELOVL1/MIR1	ENSG00000101367	ELOVL1	YJR077C	MIR1
SPI1/GAS2	ENSG00000101384	SPI1	YLR343W	GAS2
ZNRD1/UTR1	ENSG00000101391	ZNRD1	YJR049C	UTR1
MPPED2/UTR2	ENSG00000101405	MPPED2	YEL040W	UTR2
ZBTB11/TTI1	ENSG00000101407	ZBTB11	YKL033W	TTI1
ATXN3/ARP5	ENSG00000101442	ATXN3	YNL059C	ARP5
GOLGA5/SAH1	ENSG00000101444	GOLGA5	YER043C	SAH1
FGFR2/YPL034W	ENSG00000101474	FGFR2	YPL034W	YPL034W
EML1/UBP6	ENSG00000101557	EML1	YFR010W	UBP6
ARFGEF1/SCS2	ENSG00000101558	ARFGEF1	YER120W	SCS2
MTFR1/SPR3	ENSG00000101605	MTFR1	YGR059W	SPR3
STAG3/ABD1	ENSG00000101654	STAG3	YBR236C	ABD1
FECH/RAD30	ENSG00000101751	FECH	YDR419W	RAD30
MYO9A/RIO1	ENSG00000101782	MYO9A	YOR119C	RIO1
DDX3Y/PTI1	ENSG00000101811	DDX3Y	YGR156W	PTI1
PFKP/NAS6	ENSG00000101843	PFKP	YGR232W	NAS6
SP100/MRS1	ENSG00000101871	SP100	YIR021W	MRS1
KLF6/ALG13	ENSG00000101901	KLF6	YGL047W	ALG13
PPAP2A/PRS2	ENSG00000101911	PPAP2A	YER099C	PRS2
NEO1/YOR289W	ENSG00000101935	NEO1	YOR289W	YOR289W
TRAM1/YOR342C	ENSG00000101972	TRAM1	YOR342C	YOR342C
PHKA1/PXA2	ENSG00000101986	PHKA1	YKL188C	PXA2
TNFRSF1A/CPT1	ENSG00000102007	TNFRSF1A	YNL130C	CPT1
CACNB1/SAC6	ENSG00000102024	CACNB1	YDR129C	SAC6
EVI5/ARD1	ENSG00000102030	EVI5	YHR013C	ARD1
PKM/MPH1	ENSG00000102038	PKM	YIR002C	MPH1
DHX29/YDL156W	ENSG00000102054	DHX29	YDL156W	YDL156W
DNTTIP2/SMF1	ENSG00000102096	DNTTIP2	YOL122C	SMF1
TP53BP1/TAZ1	ENSG00000102125	TP53BP1	YPR140W	TAZ1
TRO/PGK1	ENSG00000102144	TRO	YCR012W	PGK1
RRP15/MDY2	ENSG00000102178	RRP15	YOL111C	MDY2
RHOA/RIC1	ENSG00000102225	RHOA	YLR039C	RIC1
DHX8/DOA4	ENSG00000102226	DHX8	YDR069C	DOA4
PRKCZ/PAB1	ENSG00000102241	PRKCZ	YER165W	PAB1
SYT1/ESS1	ENSG00000102309	SYT1	YJR017C	ESS1
IDH3G/ALE1	ENSG00000102312	IDH3G	YOR175C	ALE1
ROGDI/KTR1	ENSG00000102385	ROGDI	YOR099W	KTR1
PDZD4/CTR86	ENSG00000102401	PDZD4	YCR054C	CTR86
ROCK1/YER130C	ENSG00000102554	ROCK1	YER130C	YER130C
CBFB/CMK2	ENSG00000102572	CBFB	YOL016C	CMK2
PDK3/YJL118W	ENSG00000102595	PDK3	YJL118W	YJL118W
HYAL2/FUS2	ENSG00000102606	HYAL2	YMR232W	FUS2
HDAC4/YNL010W	ENSG00000102753	HDAC4	YNL010W	YNL010W
RASSF1/STE11	ENSG00000102755	RASSF1	YLR362W	STE11
FGFR3/DUG2	ENSG00000102879	FGFR3	YBR281C	DUG2
IFI35/YPL150W	ENSG00000102882	IFI35	YPL150W	YPL150W
COASY/PPQ1	ENSG00000102893	COASY	YPL179W	PPQ1
MEF2A/NTF2	ENSG00000102898	MEF2A	YER009W	NTF2
OTUD5/STP1	ENSG00000102974	OTUD5	YDR463W	STP1
TFE3/RPN8	ENSG00000103035	TFE3	YOR261C	RPN8
TBC1D25/LRO1	ENSG00000103066	TBC1D25	YNR008W	LRO1
ACSL4/YNL176C	ENSG00000103152	ACSL4	YNL176C	YNL176C
INPP5A/VMR1	ENSG00000103222	INPP5A	YHL035C	VMR1
GPKOW/MUP1	ENSG00000103257	GPKOW	YGR055W	MUP1
GRIPAP1/NBP35	ENSG00000103274	GRIPAP1	YGL091C	NBP35
FTSJ1/UBC9	ENSG00000103275	FTSJ1	YDL064W	UBC9
POLR1A/ARO2	ENSG00000103313	POLR1A	YGL148W	ARO2
LAPTM4A/SUP35	ENSG00000103342	LAPTM4A	YDR172W	SUP35
IP6K2/RSM19	ENSG00000103363	IP6K2	YNR037C	RSM19
STON1-GTF2A1L/YDJ1	ENSG00000103423	STON1-GTF2A1L	YNL064C	YDJ1
SRBD1/CRZ1	ENSG00000103449	SRBD1	YNL027W	CRZ1
CYFIP1/SFP1	ENSG00000103495	CYFIP1	YLR403W	SFP1
RASGRP2/SED5	ENSG00000103496	RASGRP2	YLR026C	SED5
PSME4/PKP2	ENSG00000103507	PSME4	YGL059W	PKP2
IFT80/TAE1	ENSG00000103510	IFT80	YBR261C	TAE1
SIRT2/AI4	ENSG00000103546	SIRT2	Q0065	AI4
ERLEC1/BRE1	ENSG00000103549	ERLEC1	YDL074C	BRE1
PPP2R5B/UTP13	ENSG00000103647	PPP2R5B	YLR222C	UTP13
PYGM/RCK2	ENSG00000103653	PYGM	YLR248W	RCK2
PITX1/ATS1	ENSG00000103657	PITX1	YAL020C	ATS1
TRPC7/YKR023W	ENSG00000103671	TRPC7	YKR023W	YKR023W
NUP133/YPT11	ENSG00000103769	NUP133	YNL304W	YPT11
NUCKS1/RBA50	ENSG00000103932	NUCKS1	YDR527W	RBA50
VPS35/STB2	ENSG00000103942	VPS35	YMR053C	STB2
DNAJA2/YBR259W	ENSG00000103966	DNAJA2	YBR259W	YBR259W
BCL3/MXR1	ENSG00000104064	BCL3	YER042W	MXR1
KCNAB2/PEP3	ENSG00000104142	KCNAB2	YLR148W	PEP3
ABCC9/GND1	ENSG00000104221	ABCC9	YHR183W	GND1
GAL/YOL159C	ENSG00000104299	GAL	YOL159C	YOL159C
CLEC2D/YNL190W	ENSG00000104313	CLEC2D	YNL190W	YNL190W
RORA/AIM31	ENSG00000104320	RORA	YML030W	AIM31
DRD4/MCK1	ENSG00000104365	DRD4	YNL307C	MCK1
TGFBR3/SOH1	ENSG00000104368	TGFBR3	YGL127C	SOH1
KIAA1107/GNA1	ENSG00000104408	KIAA1107	YFL017C	GNA1
PLA2G10/EMC2	ENSG00000104412	PLA2G10	YJR088C	EMC2
ATP1B3/UBS1	ENSG00000104415	ATP1B3	YBR165W	UBS1
NEDD4/DAL80	ENSG00000104447	NEDD4	YKR034W	DAL80
PIGB/TAH1	ENSG00000104450	PIGB	YCR060W	TAH1
MAPK6/DAL81	ENSG00000104490	MAPK6	YIR023W	DAL81
GNB5/HUL5	ENSG00000104517	GNB5	YGL141W	HUL5
RAB27A/EFB1	ENSG00000104529	RAB27A	YAL003W	EFB1
CECR5/PSA1	ENSG00000104549	CECR5	YDL055C	PSA1
UFD1L/TMT1	ENSG00000104611	UFD1L	YER175C	TMT1
LRP6/BCH2	ENSG00000104613	LRP6	YKR027W	BCH2
GUCY2C/VPS55	ENSG00000104660	GUCY2C	YJR044C	VPS55
SCT/OST3	ENSG00000104723	SCT	YOR085W	OST3
PHRF1/YCL012C	ENSG00000104805	PHRF1	YCL012C	YCL012C
IKBKAP/GSY2	ENSG00000104812	IKBKAP	YLR258W	GSY2
NUCB2/ECI1	ENSG00000104823	NUCB2	YLR284C	ECI1
PFN2/TUB2	ENSG00000104833	PFN2	YFL037W	TUB2
PTPN3/DIA4	ENSG00000104835	PTPN3	YHR011W	DIA4
SPTB/SNP1	ENSG00000104852	SPTB	YIL061C	SNP1
DAPP1/YER184C	ENSG00000104863	DAPP1	YER184C	YER184C
FGF10/PIH1	ENSG00000104872	FGF10	YHR034C	PIH1
SMG6/PRP11	ENSG00000104897	SMG6	YDL043C	PRP11
EXOC5/TRM1	ENSG00000104907	EXOC5	YDR120C	TRM1
CLTCL1/SCH9	ENSG00000104936	CLTCL1	YHR205W	SCH9
FSTL3/HSC82	ENSG00000104938	FSTL3	YMR186W	HSC82
DGCR2/YJU2	ENSG00000104957	DGCR2	YKL095W	YJU2
RNF126/RPL6B	ENSG00000104960	RNF126	YLR448W	RPL6B
MNT/CNS1	ENSG00000104969	MNT	YBR155W	CNS1
ZXDC/TIM44	ENSG00000104980	ZXDC	YIL022W	TIM44
POLB/ASF1	ENSG00000105011	POLB	YJL115W	ASF1
WIPI1/MAS1	ENSG00000105088	WIPI1	YLR163C	MAS1
ASNS/CRH1	ENSG00000105127	ASNS	YGR189C	CRH1
AP3M2/POP4	ENSG00000105171	AP3M2	YBR257W	POP4
CNGB1/CLN2	ENSG00000105173	CNGB1	YPL256C	CLN2
ST6GALNAC2/SWI4	ENSG00000105186	ST6GALNAC2	YER111C	SWI4
CHAT/TIM50	ENSG00000105197	CHAT	YPL063W	TIM50
PABPC1/NOP1	ENSG00000105202	PABPC1	YDL014W	NOP1
TESK2/PGI1	ENSG00000105220	TESK2	YBR196C	PGI1
C16orf80/SLM2	ENSG00000105221	C16orf80	YNL047C	SLM2
CSNK2A2/GFD2	ENSG00000105229	CSNK2A2	YCL036W	GFD2
PTPN21/ALF1	ENSG00000105254	PTPN21	YNL148C	ALF1
EIF2B3/FCJ1	ENSG00000105281	EIF2B3	YKR016W	FCJ1
CAMK2A/PRO1	ENSG00000105323	CAMK2A	YDR300C	PRO1
TCOF1/AMA1	ENSG00000105325	TCOF1	YGR225W	AMA1
CDC42/YML6	ENSG00000105364	CDC42	YML025C	YML6
OSBPL3/RSC3	ENSG00000105369	OSBPL3	YDR303C	RSC3
EPHA8/QDR1	ENSG00000105370	EPHA8	YIL120W	QDR1
SLC12A3/RPS19B	ENSG00000105372	SLC12A3	YNL302C	RPS19B
RAD18/NOP53	ENSG00000105373	RAD18	YPL146C	NOP53
ATP2B1/CIR1	ENSG00000105379	ATP2B1	YGR207C	CIR1
NCK2/AVT7	ENSG00000105388	NCK2	YIL088C	AVT7
MAP4K4/YOR192C-C	ENSG00000105397	MAP4K4	YOR192C-C	YOR192C-C
RPL31/SEC17	ENSG00000105402	RPL31	YBL050W	SEC17
WDR1/YIP3	ENSG00000105404	WDR1	YNL044W	YIP3
SNX13/PMA2	ENSG00000105409	SNX13	YPL036W	PMA2
ARHGAP10/ERD2	ENSG00000105438	ARHGAP10	YBL040C	ERD2
RPS6KA2/GEA2	ENSG00000105443	RPS6KA2	YEL022W	GEA2
ING3/RSA4	ENSG00000105447	ING3	YCR072C	RSA4
WBSCR22/CDC9	ENSG00000105486	WBSCR22	YDL164C	CDC9
SEL1L/PLB3	ENSG00000105499	SEL1L	YOL011W	PLB3
TRIP13/YHR022C	ENSG00000105514	TRIP13	YHR022C	YHR022C
ATP6AP1/TPD3	ENSG00000105568	ATP6AP1	YAL016W	TPD3
TCF3/KAP95	ENSG00000105576	TCF3	YLR347C	KAP95
TRIB2/CCC1	ENSG00000105607	TRIB2	YLR220W	CCC1
DAZAP1/PRP31	ENSG00000105618	DAZAP1	YGR091W	PRP31
MBD3/SET3	ENSG00000105663	MBD3	YKR029C	SET3
PRLH/SPC2	ENSG00000105668	PRLH	YML055W	SPC2
HLTF/SEC28	ENSG00000105669	HLTF	YIL076W	SEC28
CPSF1/DBP8	ENSG00000105671	CPSF1	YHR169W	DBP8
CDH19/SFG1	ENSG00000105676	CDH19	YOR315W	SFG1
PDCD2/TYE7	ENSG00000105698	PDCD2	YOR344C	TYE7
PRKACA/PXR1	ENSG00000105705	PRKACA	YGR280C	PXR1
LPHN1/YGK3	ENSG00000105723	LPHN1	YOL128C	YGK3
ACTN1/SPF1	ENSG00000105726	ACTN1	YEL031W	SPF1
RPS6KA6/SPC1	ENSG00000105737	RPS6KA6	YJR010C-A	SPC1
EPN2/GLO4	ENSG00000105755	EPN2	YOR040W	GLO4
PTPN18/ZUO1	ENSG00000105821	PTPN18	YGR285C	ZUO1
LIMS2/BET1	ENSG00000105829	LIMS2	YIL004C	BET1
LNX1/DET1	ENSG00000105852	LNX1	YDR051C	DET1
TFRC/MUK1	ENSG00000105854	TFRC	YPL070W	MUK1
SREBF1/YKL069W	ENSG00000105855	SREBF1	YKL069W	YKL069W
TRPC5/ZIM17	ENSG00000105866	TRPC5	YNL310C	ZIM17
AFF4/HOS4	ENSG00000105887	AFF4	YIL112W	HOS4
UBE2D1/YGR066C	ENSG00000105939	UBE2D1	YGR066C	YGR066C
MPP5/KGD1	ENSG00000105953	MPP5	YIL125W	KGD1
SMC1A/YHR131C	ENSG00000105974	SMC1A	YHR131C	YHR131C
HSD17B10/KSP1	ENSG00000105976	HSD17B10	YHR082C	KSP1
MARK2/RIM1	ENSG00000106028	MARK2	YCR028C-A	RIM1
HMMR/ATG17	ENSG00000106052	HMMR	YLR423C	ATG17
CHFR/YBR139W	ENSG00000106066	CHFR	YBR139W	YBR139W
TRHDE/YCR099C	ENSG00000106069	TRHDE	YCR099C	YCR099C
P4HA2/SSO1	ENSG00000106089	P4HA2	YPL232W	SSO1
FCGR2B/GRS2	ENSG00000106105	FCGR2B	YPR081C	GRS2
NFATC3/GIS3	ENSG00000106125	NFATC3	YLR094C	GIS3
ACADVL/RPL20B	ENSG00000106246	ACADVL	YOR312C	RPL20B
FBXW11/PRT1	ENSG00000106263	FBXW11	YOR361C	PRT1
ACAP1/VPS70	ENSG00000106327	ACAP1	YJR126C	VPS70
CRMP1/YLR179C	ENSG00000106333	CRMP1	YLR179C	YLR179C
DERL2/NOP15	ENSG00000106344	DERL2	YNL110C	NOP15
NDE1/IMD3	ENSG00000106348	NDE1	YLR432W	IMD3
MRVI1/LSM5	ENSG00000106355	MRVI1	YER146W	LSM5
AP1M1/YOR152C	ENSG00000106366	AP1M1	YOR152C	YOR152C
PVR/KTR3	ENSG00000106397	PVR	YBR205W	KTR3
IKBKG/VPS71	ENSG00000106400	IKBKG	YML041C	VPS71
XRCC1/OPI3	ENSG00000106404	XRCC1	YJR073C	OPI3
SCARB1/YML083C	ENSG00000106571	SCARB1	YML083C	YML083C
MCM2/PRE8	ENSG00000106588	MCM2	YML092C	PRE8
TP63/MRPL32	ENSG00000106591	TP63	YCR003W	MRPL32
LLGL2/RHB1	ENSG00000106615	LLGL2	YCR027C	RHB1
NLE1/SDS23	ENSG00000106617	NLE1	YGL056C	SDS23
SDHA/POL31	ENSG00000106628	SDHA	YJR006W	POL31
SMARCE1/VMA21	ENSG00000106688	SMARCE1	YGR105W	VMA21
KDM5A/HIR1	ENSG00000106789	KDM5A	YBL008W	HIR1
ADAM11/RTK1	ENSG00000106799	ADAM11	YDL025C	RTK1
PPP2R3A/OAF1	ENSG00000106991	PPP2R3A	YAL051W	OAF1
FERMT2/ADK2	ENSG00000106992	FERMT2	YER170W	ADK2
ABCB11/AZR1	ENSG00000107020	ABCB11	YGR224W	AZR1
CD5L/SCP160	ENSG00000107164	CD5L	YJL080C	SCP160
PTGS2/MCA1	ENSG00000107165	PTGS2	YOR197W	MCA1
IGF2BP2/PSD1	ENSG00000107186	IGF2BP2	YNL169C	PSD1
MAP3K13/SPG4	ENSG00000107187	MAP3K13	YMR107W	SPG4
ST6GAL1/MBF1	ENSG00000107223	ST6GAL1	YOR298C-A	MBF1
VDAC1P1/MRF1	ENSG00000107242	VDAC1P1	YGL143C	MRF1
PICALM/SNL1	ENSG00000107262	PICALM	YIL016W	SNL1
NSF/YBR225W	ENSG00000107282	NSF	YBR225W	YBR225W
GLI2/SEN1	ENSG00000107290	GLI2	YLR430W	SEN1
CLASP1/PDR10	ENSG00000107331	CLASP1	YOR328W	PDR10
MRPS34/YNL144C	ENSG00000107341	MRPS34	YNL144C	YNL144C
NOTCH3/DSS4	ENSG00000107438	NOTCH3	YPR017C	DSS4
CLNS1A/GAT1	ENSG00000107485	CLNS1A	YFL021W	GAT1
PPP2R2C/VBA5	ENSG00000107518	PPP2R2C	YKR105C	VBA5
TEAD2/SLM3	ENSG00000107521	TEAD2	YDL033C	SLM3
EED/TKL2	ENSG00000107537	EED	YBR117C	TKL2
CDHR2/PEX13	ENSG00000107554	CDHR2	YLR191W	PEX13
SNCB/DPB11	ENSG00000107560	SNCB	YJL090C	DPB11
TSG101/PHB1	ENSG00000107566	TSG101	YGR132C	PHB1
ATP2A3/RPG1	ENSG00000107581	ATP2A3	YBR079C	RPG1
CA12/PET18	ENSG00000107611	CA12	YCR020C	PET18
MGLL/YKL162C	ENSG00000107614	MGLL	YKL162C	YKL162C
NTN4/YOR022C	ENSG00000107651	NTN4	YOR022C	YOR022C
BCS1L/NSE4	ENSG00000107672	BCS1L	YDL105W	NSE4
NUAK1/ATG26	ENSG00000107679	NUAK1	YLR189C	ATG26
SLC24A1/CNA1	ENSG00000107758	SLC24A1	YLR433C	CNA1
SCARF1/MPM1	ENSG00000107771	SCARF1	YJL066C	MPM1
LMAN1/YCR051W	ENSG00000107854	LMAN1	YCR051W	YCR051W
PTPLAD1/GEA1	ENSG00000107862	PTPLAD1	YJR031C	GEA1
IPCEF1/BAG7	ENSG00000107863	IPCEF1	YOR134W	BAG7
ZZEF1/BCP1	ENSG00000107949	ZZEF1	YDR361C	BCP1
ENO1/YOL098C	ENSG00000107959	ENO1	YOL098C	YOL098C
SLC12A1/PSF3	ENSG00000107960	SLC12A1	YOL146W	PSF3
C19orf10/MPD1	ENSG00000108010	C19orf10	YOR288C	MPD1
ANO8/NUP159	ENSG00000108021	ANO8	YIL115C	NUP159
ARHGEF10L/FRA1	ENSG00000108039	ARHGEF10L	YLL029W	FRA1
TXK/SMC3	ENSG00000108055	TXK	YJL074C	SMC3
KCNQ2/RTS3	ENSG00000108091	KCNQ2	YGR161C	RTS3
TACR2/PCL1	ENSG00000108100	TACR2	YNL289W	PCL1
ACTR6/CYC7	ENSG00000108107	ACTR6	YEL039C	CYC7
TIPIN/CPR5	ENSG00000108179	TIPIN	YDR304C	CPR5
SRI/YHI9	ENSG00000108187	SRI	YHR029C	YHI9
EIF4G3/HED1	ENSG00000108256	EIF4G3	YDR014W-A	HED1
NUP37/ADA2	ENSG00000108264	NUP37	YDR448W	ADA2
SEMA3A/PRE2	ENSG00000108294	SEMA3A	YPR103W	PRE2
SEMA3C/CWC25	ENSG00000108296	SEMA3C	YNL245C	CWC25
ACAT1/RAD7	ENSG00000108306	ACAT1	YJR052W	RAD7
CELSR1/NHP6A	ENSG00000108312	CELSR1	YPR052C	NHP6A
ZNF638/YNL019C	ENSG00000108342	ZNF638	YNL019C	YNL019C
ADD2/RPN3	ENSG00000108344	ADD2	YER021W	RPN3
FGF4/NOP8	ENSG00000108349	FGF4	YOL144W	NOP8
RASAL2/FUN19	ENSG00000108375	RASAL2	YAL034C	FUN19
MARK3/RAD57	ENSG00000108384	MARK3	YDR004W	RAD57
SLC25A3/SPR28	ENSG00000108387	SLC25A3	YDR218C	SPR28
FOSL2/RAD18	ENSG00000108395	FOSL2	YCR066W	RAD18
FRYL/GPT2	ENSG00000108405	FRYL	YKR067W	GPT2
FSCN1/RPN10	ENSG00000108424	FSCN1	YHR200W	RPN10
ACTB/BOS1	ENSG00000108433	ACTB	YLR078C	BOS1
PLD1/HRQ1	ENSG00000108469	PLD1	YDR291W	HRQ1
WDR62/ATG4	ENSG00000108510	WDR62	YNL223W	ATG4
DLG1/DMA2	ENSG00000108523	DLG1	YNL116W	DMA2
RAB7A/DIC1	ENSG00000108528	RAB7A	YLR348C	DIC1
BCAP29/MRPL20	ENSG00000108557	BCAP29	YKR085C	MRPL20
SART3/KRS1	ENSG00000108559	SART3	YDR037W	KRS1
ARHGAP15/MAM33	ENSG00000108561	ARHGAP15	YIL070C	MAM33
PAX2/DOP1	ENSG00000108576	PAX2	YDR141C	DOP1
EXOSC7/LAP3	ENSG00000108578	EXOSC7	YNL239W	LAP3
KIFAP3/GOS1	ENSG00000108587	KIFAP3	YHL031C	GOS1
MCM6/RBG2	ENSG00000108591	MCM6	YGR173W	RBG2
REXO2/SPB1	ENSG00000108592	REXO2	YCL054W	SPB1
RBM7/RSC6	ENSG00000108604	RBM7	YCR052W	RSC6
RBMS2/YML108W	ENSG00000108641	RBMS2	YML108W	YML108W
BAZ2A/RRP5	ENSG00000108651	BAZ2A	YMR229C	RRP5
PTPN23/SNU114	ENSG00000108654	PTPN23	YKL173W	SNU114
MLH1/RPN6	ENSG00000108671	MLH1	YDL097C	RPN6
UNG/SPT7	ENSG00000108773	UNG	YBR081C	SPT7
KLHL20/YPT6	ENSG00000108774	KLHL20	YLR262C	YPT6
RGS11/INO4	ENSG00000108788	RGS11	YOL108C	INO4
PLXNA2/MRP7	ENSG00000108826	PLXNA2	YNL005C	MRP7
SPAG5/RHO5	ENSG00000108830	SPAG5	YNL180C	RHO5
ANKRD13A/HOS2	ENSG00000108840	ANKRD13A	YGL194C	HOS2
TPD52/LUC7	ENSG00000108848	TPD52	YDL087C	LUC7
ACACB/CHS2	ENSG00000108854	ACACB	YBR038W	CHS2
TRAF4/MSG5	ENSG00000108861	TRAF4	YNL053W	MSG5
PAG1/RNR4	ENSG00000108946	PAG1	YGR180C	RNR4
GPATCH1/LOT5	ENSG00000108953	GPATCH1	YKL183W	LOT5
ICAM3/YPL162C	ENSG00000108984	ICAM3	YPL162C	YPL162C
NT5C2/KTI12	ENSG00000109046	NT5C2	YKL110C	KTI12
MCAM/YIR042C	ENSG00000109065	MCAM	YIR042C	YIR042C
GPC4/SPT6	ENSG00000109111	GPC4	YGR116W	SPT6
CAMSAP3/DEP1	ENSG00000109118	CAMSAP3	YAL013W	DEP1
RAP1GAP/BET5	ENSG00000109320	RAP1GAP	YML077W	BET5
XAB2/SIN4	ENSG00000109339	XAB2	YNL236W	SIN4
ARHGEF1/YMR166C	ENSG00000109424	ARHGEF1	YMR166C	YMR166C
STXBP2/OSH2	ENSG00000109458	STXBP2	YDL019C	OSH2
MAP2K7/MGE1	ENSG00000109519	MAP2K7	YOR232W	MGE1
NMRK2/GAR1	ENSG00000109534	NMRK2	YHR089C	GAR1
DGKD/GEF1	ENSG00000109572	DGKD	YJR040W	GEF1
CTTNBP2/PRP43	ENSG00000109606	CTTNBP2	YGL120C	PRP43
ACTL6B/DRS2	ENSG00000109654	ACTL6B	YAL026C	DRS2
RARB/TAH18	ENSG00000109756	RARB	YPR048W	TAH18
TOP2B/PEX28	ENSG00000109775	TOP2B	YHR150W	PEX28
NFKB2/USV1	ENSG00000109787	NFKB2	YPL230W	USV1
PPP1R12B/GPM3	ENSG00000109814	PPP1R12B	YOL056W	GPM3
DNAJC10/PIL1	ENSG00000109819	DNAJC10	YGR086C	PIL1
GTF3C1/FMP52	ENSG00000109854	GTF3C1	YER004W	FMP52
IL4R/LDB16	ENSG00000109861	IL4R	YCL005W	LDB16
USP33/ELP4	ENSG00000109911	USP33	YPL101W	ELP4
PAK3/ZPR1	ENSG00000109917	PAK3	YGR211W	ZPR1
DCX/SSB1	ENSG00000109971	DCX	YDL229W	SSB1
SNRPA/TPS3	ENSG00000110047	SNRPA	YMR261C	TPS3
SPAG6/OSH6	ENSG00000110048	SPAG6	YKR003W	OSH6
EXOSC5/DCS2	ENSG00000110063	EXOSC5	YOR173W	DCS2
DYNC1I2/SAP185	ENSG00000110075	DYNC1I2	YJL098W	SAP185
APBB1IP/YAT1	ENSG00000110090	APBB1IP	YAR035W	YAT1
LRCH4/PHO91	ENSG00000110344	LRCH4	YNR013C	PHO91
FAM76B/DHH1	ENSG00000110367	FAM76B	YDL160C	DHH1
SIRT6/REC104	ENSG00000110395	SIRT6	YHR157W	REC104
TYR/SED4	ENSG00000110427	TYR	YCR067C	SED4
POLD3/LAT1	ENSG00000110435	POLD3	YNL071W	LAT1
ACTN2/YNL247W	ENSG00000110619	ACTN2	YNL247W	YNL247W
CAPZB/TOM70	ENSG00000110711	CAPZB	YNL121C	TOM70
PHF17/NUP116	ENSG00000110713	PHF17	YMR047C	NUP116
UBE2A/EKI1	ENSG00000110721	UBE2A	YDR147W	EKI1
FGFR1/TFB1	ENSG00000110768	FGFR1	YDR311W	TFB1
FKBP6/NAS2	ENSG00000110801	FKBP6	YIL007C	NAS2
GTF2I/SPC19	ENSG00000110841	GTF2I	YDR201W	SPC19
SMC1B/PAR32	ENSG00000110851	SMC1B	YDL173W	PAR32
FBLN1/CRN1	ENSG00000110880	FBLN1	YLR429W	CRN1
ITGA8/CAX4	ENSG00000110881	ITGA8	YGR036C	CAX4
CST7/CHA4	ENSG00000110887	CST7	YLR098C	CHA4
MAP2/ERG12	ENSG00000110921	MAP2	YMR208W	ERG12
PIAS2/KIN4	ENSG00000110931	PIAS2	YOR233W	KIN4
AMPH/ATP1	ENSG00000110955	AMPH	YBL099W	ATP1
ARAF/YFL067W	ENSG00000111011	ARAF	YFL067W	YFL067W
MCCC1/MAP2	ENSG00000111142	MCCC1	YBL091C	MAP2
FAP/LAP2	ENSG00000111144	FAP	YNL045W	LAP2
NEBL/FKH2	ENSG00000111206	NEBL	YNL068C	FKH2
UBE2K/VPH2	ENSG00000111224	UBE2K	YKL119C	VPH2
PIK3C3/VPS62	ENSG00000111249	PIK3C3	YGR141W	VPS62
N4BP2/ALD5	ENSG00000111275	N4BP2	YER073W	ALD5
SYNJ2/TAD2	ENSG00000111319	SYNJ2	YJL035C	TAD2
ADCY2/YHR177W	ENSG00000111321	ADCY2	YHR177W	YHR177W
PPP2R5C/TFB4	ENSG00000111358	PPP2R5C	YPR056W	TFB4
RBFOX1/SSO2	ENSG00000111450	RBFOX1	YMR183C	SSO2
GNB1/RET3	ENSG00000111481	GNB1	YPL010W	RET3
HOXA9/MET18	ENSG00000111530	HOXA9	YIL128W	MET18
EDN1/NUP84	ENSG00000111581	EDN1	YDL116W	NUP84
MLLT10/CDC36	ENSG00000111596	MLLT10	YDL165W	CDC36
ADCYAP1R1/TOF1	ENSG00000111602	ADCYAP1R1	YNL273W	TOF1
NRD1/HRP1	ENSG00000111605	NRD1	YOL123W	HRP1
VDAC3/KRR1	ENSG00000111615	VDAC3	YCL059C	KRR1
PCM1/TDH3	ENSG00000111640	PCM1	YGR192C	TDH3
CBFA2T2/NOP2	ENSG00000111641	CBFA2T2	YNL061W	NOP2
DBC1/PHO23	ENSG00000111642	DBC1	YNL097C	PHO23
ITCH/ERR3	ENSG00000111674	ITCH	YMR323W	ERR3
TP73/YGR153W	ENSG00000111679	TP73	YGR153W	YGR153W
TOLLIP/SPR1	ENSG00000111701	TOLLIP	YOR190W	SPR1
UBE2D4/SIP2	ENSG00000111725	UBE2D4	YGL208W	SIP2
RUNX1T1/YHR003C	ENSG00000111726	RUNX1T1	YHR003C	YHR003C
THOC1/CTF19	ENSG00000111732	THOC1	YPL018W	CTF19
OSBPL6/CDA1	ENSG00000111752	OSBPL6	YLR307W	CDA1
SLC1A3/NOP6	ENSG00000111786	SLC1A3	YDL213C	NOP6
XRCC5/MTF1	ENSG00000111802	XRCC5	YMR228W	MTF1
LXN/GIR2	ENSG00000111832	LXN	YDR152W	GIR2
SP140/CEG1	ENSG00000111880	SP140	YGL130W	CEG1
MKNK1/YER121W	ENSG00000111907	MKNK1	YER121W	YER121W
TNS1/RDS1	ENSG00000112033	TNS1	YCR106W	RDS1
REXO1/STE3	ENSG00000112038	REXO1	YKL178C	STE3
SAR1A/YPR003C	ENSG00000112053	SAR1A	YPR003C	YPR003C
CDC14A/RAD53	ENSG00000112062	CDC14A	YPL153C	RAD53
RAPGEF3/MEP3	ENSG00000112077	RAPGEF3	YPR138C	MEP3
CEACAM1/MRK1	ENSG00000112079	CEACAM1	YDL079C	MRK1
SENP1/YHR009C	ENSG00000112096	SENP1	YHR009C	YHR009C
DUSP13/MCM5	ENSG00000112118	DUSP13	YLR274W	MCM5
CIC/FAR10	ENSG00000112130	CIC	YLR238W	FAR10
LIPE/BNI4	ENSG00000112137	LIPE	YNL233W	BNI4
FDFT1/HRT3	ENSG00000112146	FDFT1	YLR097C	HRT3
PAFAH1B3/MDN1	ENSG00000112159	PAFAH1B3	YLR106C	MDN1
OPHN1/HUR1	ENSG00000112164	OPHN1	YGL168W	HUR1
KIF22/SRV2	ENSG00000112186	KIF22	YNL138W	SRV2
SCGN/MET22	ENSG00000112200	SCGN	YOL064C	MET22
PGM1/CCL1	ENSG00000112237	PGM1	YPR025C	CCL1
DDX1/XPT1	ENSG00000112242	DDX1	YJR133W	XPT1
DNM2/FRE4	ENSG00000112282	DNM2	YNR060W	FRE4
EPB41L2/YJL132W	ENSG00000112293	EPB41L2	YJL132W	YJL132W
RIMS1/MVP1	ENSG00000112335	RIMS1	YMR004W	MVP1
STX7/SKI7	ENSG00000112339	STX7	YOR076C	SKI7
RABL2B/PEX7	ENSG00000112357	RABL2B	YDR142C	PEX7
KEAP1/AZF1	ENSG00000112365	KEAP1	YOR113W	AZF1
PTPRH/MCH2	ENSG00000112394	PTPRH	YKL221W	MCH2
EPHA6/YKE4	ENSG00000112473	EPHA6	YIL023C	YKE4
SCTR/GON7	ENSG00000112531	SCTR	YJL184W	GON7
RFX3/ENP1	ENSG00000112578	RFX3	YBR247C	ENP1
RIF1/SPT15	ENSG00000112592	RIF1	YER148W	SPT15
RAB21/RML2	ENSG00000112651	RAB21	YEL050C	RML2
SLC4A4/ULP2	ENSG00000112701	SLC4A4	YIL031W	ULP2
SMARCA2/PRP45	ENSG00000112739	SMARCA2	YAL032C	PRP45
RDH8/FUN26	ENSG00000112759	RDH8	YAL022C	FUN26
SESN1/HIS4	ENSG00000112769	SESN1	YCL030C	HIS4
MID2/GTO3	ENSG00000112782	MID2	YMR251W	GTO3
COL5A3/DIG1	ENSG00000112851	COL5A3	YPL049C	DIG1
SRCAP/PAP2	ENSG00000112941	SRCAP	YOL115W	PAP2
KIAA0020/ERG13	ENSG00000112972	KIAA0020	YML126C	ERG13
CPB2/ERP4	ENSG00000112983	CPB2	YOR016C	ERP4
CHRNA3/SSZ1	ENSG00000113013	CHRNA3	YHR064C	SSZ1
KCNN2/AEP3	ENSG00000113048	KCNN2	YPL005W	AEP3
CNOT4/HMG1	ENSG00000113161	CNOT4	YML075C	HMG1
PSEN1/SWH1	ENSG00000113163	PSEN1	YAR042W	SWH1
CPOX/UBX3	ENSG00000113194	CPOX	YDL091C	UBX3
MOK/YSC84	ENSG00000113263	MOK	YHR016C	YSC84
HSP90AA1/APE3	ENSG00000113269	HSP90AA1	YBR286W	APE3
RBL1/THG1	ENSG00000113272	RBL1	YGR024C	THG1
DLGAP4/ENT5	ENSG00000113282	DLGAP4	YDR153C	ENT5
CFHR2/CCR4	ENSG00000113300	CFHR2	YAL021C	CCR4
NDC80/MSH2	ENSG00000113318	NDC80	YOL090W	MSH2
AP4E1/BUD5	ENSG00000113319	AP4E1	YCR038C	BUD5
RSBN1/RNT1	ENSG00000113360	RSBN1	YMR239C	RNT1
MAGI3/GDA1	ENSG00000113361	MAGI3	YEL042W	GDA1
CXCL2/SUB1	ENSG00000113387	CXCL2	YMR039C	SUB1
AFP/MST1	ENSG00000113407	AFP	YKL194C	MST1
COL4A4/TMA108	ENSG00000113441	COL4A4	YIL137C	TMA108
OSTM1/DIA3	ENSG00000113448	OSTM1	YDL024C	DIA3
CDH7/RAD17	ENSG00000113456	CDH7	YOR368W	RAD17
PCNP/RPF2	ENSG00000113460	PCNP	YKR081C	RPF2
ARG2/RAD50	ENSG00000113522	ARG2	YNL250W	RAD50
MEF2C/YDR514C	ENSG00000113532	MEF2C	YDR514C	YDR514C
PTPRC/SOL2	ENSG00000113552	PTPRC	YCR073W-A	SOL2
CACNA1S/SKP1	ENSG00000113558	CACNA1S	YDR328C	SKP1
PKP1/PPH22	ENSG00000113575	PKP1	YDL188C	PPH22
UBA5/FLO9	ENSG00000113580	UBA5	YAL063C	FLO9
STK17B/PRP46	ENSG00000113593	STK17B	YPL151C	PRP46
CDC14B/MRPL1	ENSG00000113645	CDC14B	YDR116C	MRPL1
ZNF510/PRP40	ENSG00000113649	ZNF510	YKL012W	PRP40
LRP2/FMP48	ENSG00000113712	LRP2	YGR052W	FMP48
ZNF506/CEM1	ENSG00000113719	ZNF506	YER061C	CEM1
DUSP12/PKC1	ENSG00000113721	DUSP12	YBL105C	PKC1
ENSG00000081770/ARP4	ENSG00000113812	ENSG00000081770	YJL081C	ARP4
CADPS2/EST2	ENSG00000113889	CADPS2	YLR318W	EST2
HSPB11/MET31	ENSG00000113916	HSPB11	YPL038W	MET31
IL12RB2/EMP46	ENSG00000114013	IL12RB2	YLR080W	EMP46
SMARCD3/OGG1	ENSG00000114026	SMARCD3	YML060W	OGG1
FYB/ERG1	ENSG00000114054	FYB	YGR175C	ERG1
MPP4/UFD4	ENSG00000114062	MPP4	YKL010C	UFD4
STRADB/VID28	ENSG00000114098	STRADB	YIL017C	VID28
BZW1/RIM2	ENSG00000114120	BZW1	YBR192W	RIM2
PGR/APC11	ENSG00000114125	PGR	YDL008W	APC11
ME2/LYS1	ENSG00000114126	ME2	YIR034C	LYS1
C5orf22/BDF1	ENSG00000114166	C5orf22	YLR399C	BDF1
CCNT2/ARC19	ENSG00000114209	CCNT2	YKL013C	ARC19
EPB41L3/BCY1	ENSG00000114302	EPB41L3	YIL033C	BCY1
COBLL1/UBP3	ENSG00000114316	COBLL1	YER151C	UBP3
DLG3/GPA2	ENSG00000114353	DLG3	YER020W	GPA2
TRAF5/RPL24A	ENSG00000114391	TRAF5	YGL031C	RPL24A
MRPL22/YMR315W	ENSG00000114416	MRPL22	YMR315W	YMR315W
GEMIN5/GPB2	ENSG00000114423	GEMIN5	YAL056W	GPB2
OPRK1/GLC3	ENSG00000114480	OPRK1	YEL011W	GLC3
NFE2L1/URA3	ENSG00000114491	NFE2L1	YEL021W	URA3
GSK3B/NRD1	ENSG00000114503	GSK3B	YNL251C	NRD1
ITGB5/SNX4	ENSG00000114520	ITGB5	YJL036W	SNX4
ERC1/VMA1	ENSG00000114573	ERC1	YDL185W	VMA1
XPO1/RRT13	ENSG00000114650	XPO1	YER066W	RRT13
PALB2/YDR415C	ENSG00000114738	PALB2	YDR415C	YDR415C
DOPEY1/HFI1	ENSG00000114745	DOPEY1	YPL254W	HFI1
BCKDHB/SUI1	ENSG00000114784	BCKDHB	YNL244C	SUI1
KAT6A/CPR4	ENSG00000114857	KAT6A	YCR069W	CPR4
ULK2/TIF4631	ENSG00000114867	ULK2	YGR162W	TIF4631
GRHL2/ORM1	ENSG00000114978	GRHL2	YGR038W	ORM1
TNPO1/TPP1	ENSG00000115008	TNPO1	YMR156C	TPP1
P2RX5/FAB1	ENSG00000115020	P2RX5	YFR019W	FAB1
ITGAE/ARP1	ENSG00000115073	ITGAE	YHR129C	ARP1
DIS3/ARP3	ENSG00000115091	DIS3	YJR065C	ARP3
PIBF1/ARG8	ENSG00000115107	PIBF1	YOL140W	ARG8
ENSG00000083622/IST3	ENSG00000115128	ENSG00000083622	YIR005W	IST3
NUFIP1/ZTA1	ENSG00000115129	NUFIP1	YBR046C	ZTA1
RRAGB/POL1	ENSG00000115145	RRAGB	YNL102W	POL1
CYLD/HHT2	ENSG00000115163	CYLD	YNL031C	HHT2
SLC27A5/SWE1	ENSG00000115170	SLC27A5	YJL187C	SWE1
ZNF324/YML079W	ENSG00000115207	ZNF324	YML079W	YML079W
ZNF446/GCN3	ENSG00000115211	ZNF446	YKR026C	GCN3
ZNF8/RPN11	ENSG00000115233	ZNF8	YFR004W	RPN11
RPS5/CYR1	ENSG00000115241	RPS5	YJL005W	CYR1
FAT1/YIM1	ENSG00000115252	FAT1	YMR152W	YIM1
YTHDC1/PRB1	ENSG00000115257	YTHDC1	YEL060C	PRB1
CHMP2B/PEF1	ENSG00000115271	CHMP2B	YGR058W	PEF1
PPIE/CWH41	ENSG00000115275	PPIE	YGL027C	CWH41
ZMPSTE24/DNF3	ENSG00000115306	ZMPSTE24	YMR162C	DNF3
NOA1/CUE4	ENSG00000115307	NOA1	YML101C	CUE4
REST/DPB3	ENSG00000115350	REST	YBR278W	DPB3
SSH1/SLX1	ENSG00000115392	SSH1	YBR228W	SLX1
GSTP1/BSC2	ENSG00000115414	GSTP1	YDR275W	BSC2
APLP2/BLI1	ENSG00000115415	APLP2	YKL061W	BLI1
SLCO1A2/GMH1	ENSG00000115446	SLCO1A2	YKR030W	GMH1
WBP11/CCT4	ENSG00000115484	WBP11	YDL143W	CCT4
EIF3I/PLP1	ENSG00000115514	EIF3I	YDR183W	PLP1
TXLNA/HSH155	ENSG00000115524	TXLNA	YMR288W	HSH155
APOB/VPS24	ENSG00000115561	APOB	YKL041W	VPS24
NCOA1/YDR266C	ENSG00000115568	NCOA1	YDR266C	YDR266C
KIF3C/YDR541C	ENSG00000115590	KIF3C	YDR541C	YDR541C
RAB10/YJR096W	ENSG00000115594	RAB10	YJR096W	YJR096W
GCKR/HOT13	ENSG00000115641	GCKR	YKL084W	HOT13
HADHA/SPO12	ENSG00000115648	HADHA	YHR152W	SPO12
MAPRE3/GAL10	ENSG00000115652	MAPRE3	YBR019C	GAL10
CAD/DUR3	ENSG00000115665	CAD	YHL016C	DUR3
CD59/SDS22	ENSG00000115685	CD59	YKL193C	SDS22
CD82/CNB1	ENSG00000115756	CD82	YKL190W	CNB1
ATRX/SPE1	ENSG00000115758	ATRX	YKL184W	SPE1
TAF9/RPL23B	ENSG00000115762	TAF9	YER117W	RPL23B
FCN1/GRH1	ENSG00000115806	FCN1	YDR517W	GRH1
MECOM/CAC2	ENSG00000115808	MECOM	YML102W	CAC2
SCAMP1/AAC1	ENSG00000115840	SCAMP1	YMR056C	AAC1
PREP/YMR114C	ENSG00000115850	PREP	YMR114C	YMR114C
HACE1/DPS1	ENSG00000115866	HACE1	YLL018C	DPS1
SEH1L/PUB1	ENSG00000115875	SEH1L	YNL016W	PUB1
WDR47/CDC25	ENSG00000115904	WDR47	YLR310C	CDC25
OVGP1/BNA5	ENSG00000115919	OVGP1	YLR231C	BNA5
MAP3K4/VRP1	ENSG00000115935	MAP3K4	YLR337C	VRP1
PILRA/PNO1	ENSG00000115946	PILRA	YOR145C	PNO1
IGSF9/ORC1	ENSG00000115947	IGSF9	YML065W	ORC1
ABCB1/MRPS18	ENSG00000115963	ABCB1	YNL306W	MRPS18
AKR1B1/SLD2	ENSG00000115966	AKR1B1	YKL108W	SLD2
CPNE3/RVB2	ENSG00000115993	CPNE3	YPL235W	RVB2
RRN3/FKS1	ENSG00000116001	RRN3	YLR342W	FKS1
CTTN/SMT3	ENSG00000116030	CTTN	YDR510W	SMT3
MTIF2/YLR297W	ENSG00000116044	MTIF2	YLR297W	YLR297W
TTC39A/IRC24	ENSG00000116096	TTC39A	YIR036C	IRC24
EPS15/ALO1	ENSG00000116133	EPS15	YML086C	ALO1
ORC1/RFA3	ENSG00000116147	ORC1	YJL173C	RFA3
MGST2/GPX2	ENSG00000116157	MGST2	YBR244W	GPX2
CHERP/STE14	ENSG00000116237	CHERP	YDR410C	STE14
ATG16L1/RPL22A	ENSG00000116251	ATG16L1	YLR061W	RPL22A
USP40/SLY1	ENSG00000116266	USP40	YDR189W	SLY1
RAD54L/YIP5	ENSG00000116329	RAD54L	YGL161C	YIP5
MAST2/NPL3	ENSG00000116350	MAST2	YDR432W	NPL3
DNAJA1/ETR1	ENSG00000116353	DNAJA1	YBR026C	ETR1
B4GALT1/ELP2	ENSG00000116455	B4GALT1	YGR200C	ELP2
CHMP5/ATP4	ENSG00000116459	CHMP5	YPL078C	ATP4
NFX1/YPT31	ENSG00000116473	NFX1	YER031C	YPT31
DIMT1/BYE1	ENSG00000116539	DIMT1	YKL005C	BYE1
IPO11/SPE3	ENSG00000116649	IPO11	YPR069C	SPE3
EIF2AK1/STB6	ENSG00000116661	EIF2AK1	YKL072W	STB6
EPDR1/REV7	ENSG00000116670	EPDR1	YIL139C	REV7
SEPHS1/YEL023C	ENSG00000116678	SEPHS1	YEL023C	YEL023C
MRPL28/YLH47	ENSG00000116679	MRPL28	YPR125W	YLH47
CEACAM6/FZO1	ENSG00000116688	CEACAM6	YBR179C	FZO1
RBM22/EBS1	ENSG00000116698	RBM22	YDR206W	EBS1
TMED2/PLP2	ENSG00000116703	TMED2	YOR281C	PLP2
ERO1LB/GCD14	ENSG00000116731	ERO1LB	YJL125C	GCD14
ZFAND6/AMD1	ENSG00000116748	ZFAND6	YML035C	AMD1
TXLNG/YER077C	ENSG00000116750	TXLNG	YER077C	YER077C
PPEF1/HSH49	ENSG00000116754	PPEF1	YOR319W	HSH49
LAT2/CYS3	ENSG00000116761	LAT2	YAL012W	CYS3
HUWE1/SOR2	ENSG00000116791	HUWE1	YDL246C	SOR2
ZW10/SLC1	ENSG00000116906	ZW10	YDL052C	SLC1
ALG9/RPS12	ENSG00000116918	ALG9	YOR369C	RPS12
MYBPC2/YBP1	ENSG00000116954	MYBPC2	YBR216C	YBP1
NOX4/POS5	ENSG00000116962	NOX4	YPL188W	POS5
ACOX3/RPS10A	ENSG00000116983	ACOX3	YOR293W	RPS10A
MTMR2/MHT1	ENSG00000116984	MTMR2	YLL062C	MHT1
PPP1R15A/RIB5	ENSG00000117091	PPP1R15A	YBR256C	RIB5
HSD17B14/MIF2	ENSG00000117114	HSD17B14	YKL089W	MIF2
TRIP6/SDH2	ENSG00000117118	TRIP6	YLL041C	SDH2
ACHE/SSF1	ENSG00000117133	ACHE	YHR066W	SSF1
FTL/JHD2	ENSG00000117139	FTL	YJR119C	JHD2
SRRT/MRPS28	ENSG00000117155	SRRT	YDR337W	MRPS28
BAX/BCD1	ENSG00000117174	BAX	YHR040W	BCD1
NLK/ROD1	ENSG00000117289	NLK	YOR018W	ROD1
PIGS/DYS1	ENSG00000117298	PIGS	YHR068W	DYS1
ATXN7L3/PRP3	ENSG00000117360	ATXN7L3	YDR473C	PRP3
PGS1/YGL082W	ENSG00000117385	PGS1	YGL082W	YGL082W
PSMC5/GAL2	ENSG00000117394	PSMC5	YLR081W	GAL2
UIMC1/EBP2	ENSG00000117395	UIMC1	YKL172W	EBP2
CETP/CDC20	ENSG00000117399	CETP	YGL116W	CDC20
MMP2/KAP122	ENSG00000117408	MMP2	YGL016W	KAP122
GNAO1/VMA16	ENSG00000117410	GNAO1	YHR026W	VMA16
OGFOD1/AHP1	ENSG00000117450	OGFOD1	YLR109W	AHP1
SH3BP2/MSB4	ENSG00000117461	SH3BP2	YOL112W	MSB4
ADD1/HEF3	ENSG00000117528	ADD1	YNL014W	HEF3
C14orf166/NYV1	ENSG00000117533	C14orf166	YLR093C	NYV1
NID2/DPH5	ENSG00000117543	NID2	YLR172C	DPH5
GMCL1/WWM1	ENSG00000117560	GMCL1	YFL010C	WWM1
SF3B2/ARG4	ENSG00000117586	SF3B2	YHR018C	ARG4
KLHL42/PRX1	ENSG00000117592	KLHL42	YBL064C	PRX1
GNAS/YIR035C	ENSG00000117594	GNAS	YIR035C	YIR035C
DNM1L/UTP25	ENSG00000117597	DNM1L	YIL091C	UTP25
PTHLH/IME2	ENSG00000117614	PTHLH	YJL106W	IME2
PHACTR3/SSA4	ENSG00000117632	PHACTR3	YER103W	SSA4
ERGIC2/YNL181W	ENSG00000117676	ERGIC2	YNL181W	YNL181W
TFAP2C/RER2	ENSG00000117682	TFAP2C	YBR002C	RER2
AURKA/SWI1	ENSG00000117713	AURKA	YPL016W	SWI1
PIR/RFA2	ENSG00000117748	PIR	YNL312W	RFA2
RFX2/PEP12	ENSG00000117758	RFX2	YOR036W	PEP12
SULT2B1/KES1	ENSG00000117859	SULT2B1	YPL145C	KES1
CNOT3/TCB2	ENSG00000117868	CNOT3	YNL087W	TCB2
GP6/CRF1	ENSG00000117906	GP6	YDR223W	CRF1
PTPN4/YCL068C	ENSG00000117971	PTPN4	YCL068C	YCL068C
DDX18/PEP4	ENSG00000117984	DDX18	YPL154C	PEP4
KHSRP/IRR1	ENSG00000118007	KHSRP	YIL026C	IRR1
GNA11/SET1	ENSG00000118058	GNA11	YHR119W	SET1
EDEM2/NTH2	ENSG00000118094	EDEM2	YBR001C	NTH2
DNMT3B/STS1	ENSG00000118193	DNMT3B	YIR011C	STS1
REM1/MIG3	ENSG00000118263	REM1	YER028C	MIG3
TPX2/MOT3	ENSG00000118495	TPX2	YMR070W	MOT3
PDRG1/YJR154W	ENSG00000118507	PDRG1	YJR154W	YJR154W
EPB41L1/YPL067C	ENSG00000118508	EPB41L1	YPL067C	YPL067C
DOCK9/NPR1	ENSG00000118515	DOCK9	YNL183C	NPR1
DOCK3/CAR1	ENSG00000118520	DOCK3	YPL111W	CAR1
COQ9/YLR352W	ENSG00000118564	COQ9	YLR352W	YLR352W
CRLS1/SEC22	ENSG00000118640	CRLS1	YLR268W	SEC22
PPP1R13B/SWP1	ENSG00000118705	PPP1R13B	YMR149W	SWP1
SIGLEC1/CUP9	ENSG00000118707	SIGLEC1	YPL177C	CUP9
FKBP1A/PDI1	ENSG00000118729	FKBP1A	YCL043C	PDI1
NSFL1C/PCL9	ENSG00000118971	NSFL1C	YDL179W	PCL9
MAVS/TFC4	ENSG00000119041	MAVS	YGR047C	TFC4
F11/RAD6	ENSG00000119048	F11	YGL058W	RAD6
XRN2/YPR015C	ENSG00000119138	XRN2	YPR015C	YPR015C
DYNLL1/CFT2	ENSG00000119203	DYNLL1	YLR115W	CFT2
TESC/UTP10	ENSG00000119285	TESC	YJL109C	UTP10
SNX5/RAD23	ENSG00000119318	SNX5	YEL037C	RAD23
RPL6/RTG1	ENSG00000119335	RPL6	YOL067C	RTG1
MAPKAPK5/RRD2	ENSG00000119383	MAPKAPK5	YPL152W	RRD2
P2RX7/GLE1	ENSG00000119392	P2RX7	YDL207W	GLE1
ESF1/MTG2	ENSG00000119396	ESF1	YHR168W	MTG2
RBBP9/BRR1	ENSG00000119397	RBBP9	YPR057W	BRR1
ANAPC5/GID7	ENSG00000119402	ANAPC5	YCL039W	GID7
SLC23A2/KIC1	ENSG00000119408	SLC23A2	YHR102W	KIC1
TMEM230/SIT4	ENSG00000119414	TMEM230	YDL047W	SIT4
DZANK1/MIC14	ENSG00000119421	DZANK1	YDR031W	MIC14
KDM2B/YMR130W	ENSG00000119431	KDM2B	YMR130W	YMR130W
TASP1/SUC2	ENSG00000119535	TASP1	YIL162W	SUC2
GCN1L1/VPS4	ENSG00000119541	GCN1L1	YPR173C	VPS4
RPLP0/VHS1	ENSG00000119638	RPLP0	YDR247W	VHS1
PXN/MLH3	ENSG00000119684	PXN	YPL164C	MLH3
RPH3A/PXA1	ENSG00000119688	RPH3A	YPL147W	PXA1
TRMT6/YCR016W	ENSG00000119707	TRMT6	YCR016W	YCR016W
CHGB/ALD4	ENSG00000119711	CHGB	YOR374W	ALD4
PEBP1/GCD7	ENSG00000119718	PEBP1	YLR291C	GCD7
TBX5/COQ6	ENSG00000119723	TBX5	YGR255C	COQ6
BRAP/TOM40	ENSG00000119725	BRAP	YMR203W	TOM40
ERP29/CCT8	ENSG00000119760	ERP29	YJL008C	CCT8
NOS1/AXL1	ENSG00000119912	NOS1	YPR122W	AXL1
FUS/SWT1	ENSG00000119917	FUS	YOR166C	SWT1
IGBP1/TSR3	ENSG00000119929	IGBP1	YOR006C	TSR3
FXYD3/GIP2	ENSG00000119938	FXYD3	YER054C	GIP2
GANAB/XKS1	ENSG00000119950	GANAB	YGR194C	XKS1
GMIP/SIF2	ENSG00000120008	GMIP	YBR103W	SIF2
RBM41/AAT2	ENSG00000120053	RBM41	YLR027C	AAT2
BIRC5/MET17	ENSG00000120054	BIRC5	YLR303W	MET17
LAG3/PIS1	ENSG00000120088	LAG3	YPR113W	PIS1
MLF2/PPS1	ENSG00000120129	MLF2	YBR276C	PPS1
OTUB2/RCL1	ENSG00000120158	OTUB2	YOL010W	RCL1
DDX24/MOB1	ENSG00000120162	DDX24	YIL106W	MOB1
ZBTB25/MTR2	ENSG00000120253	ZBTB25	YKL186C	MTR2
ARHGAP4/MRP2	ENSG00000120333	ARHGAP4	YPR166C	MRP2
ANKRD24/CCT2	ENSG00000120438	ANKRD24	YIL142W	CCT2
RCOR1/RTA1	ENSG00000120457	RCOR1	YGR213C	RTA1
LTBP4/GSF2	ENSG00000120458	LTBP4	YML048W	GSF2
BLVRB/DCR2	ENSG00000120659	BLVRB	YLR361C	DCR2
SLC9A1/SSE2	ENSG00000120694	SLC9A1	YBR169C	SSE2
SPTLC1/ALG5	ENSG00000120697	SPTLC1	YPL227C	ALG5
PAPOLA/RRP43	ENSG00000120699	PAPOLA	YCR035C	RRP43
CCNK/SUP45	ENSG00000120705	CCNK	YBR143C	SUP45
PCBP4/YLR001C	ENSG00000120708	PCBP4	YLR001C	YLR001C
RGS1/YOR060C	ENSG00000120729	RGS1	YOR060C	YOR060C
MRPS33/NRG1	ENSG00000120738	MRPS33	YDR043C	NRG1
NDUFB2/UTP20	ENSG00000120800	NDUFB2	YBL004W	UTP20
ENSG00000090269/FUS1	ENSG00000120802	ENSG00000090269	YCL027W	FUS1
NUDC/HAP3	ENSG00000120837	NUDC	YBL021C	HAP3
MAEA/RAD28	ENSG00000120868	MAEA	YDR030C	RAD28
ICAM1/FIP1	ENSG00000120885	ICAM1	YJR093C	FIP1
STRN4/YAR064W	ENSG00000120907	STRN4	YAR064W	YAR064W
IRAK3/PPZ1	ENSG00000120910	IRAK3	YML016C	PPZ1
LYZ/YLR118C	ENSG00000120992	LYZ	YLR118C	YLR118C
SI/RRI1	ENSG00000121022	SI	YDL216C	RRI1
MUL1/YGR017W	ENSG00000121067	MUL1	YGR017W	YGR017W
PDCD7/HUT1	ENSG00000121073	PDCD7	YPL244C	HUT1
SPG21/RSB1	ENSG00000121361	SPG21	YOR049C	RSB1
DNAJB11/CTA1	ENSG00000121691	DNAJB11	YDR256C	CTA1
THPO/CST9	ENSG00000121741	THPO	YLR394W	CST9
CHRD/BUB2	ENSG00000121749	CHRD	YMR055C	BUB2
FLT3LG/IDS2	ENSG00000121753	FLT3LG	YJL146W	IDS2
RAB11FIP3/TUL1	ENSG00000121848	RAB11FIP3	YKL034W	TUL1
GNPTG/BI4	ENSG00000121858	GNPTG	Q0120	BI4
ZNF268/YCR061W	ENSG00000121966	ZNF268	YCR061W	YCR061W
GOLGA3/NCE102	ENSG00000122025	GOLGA3	YPR149W	NCE102
PABPC4/FZF1	ENSG00000122034	PABPC4	YGL254W	FZF1
CD209/INP52	ENSG00000122126	CD209	YNL106C	INP52
MCOLN1/MRP4	ENSG00000122140	MCOLN1	YHL004W	MRP4
EFNB1/COG5	ENSG00000122176	EFNB1	YNL051W	COG5
AARS/COP1	ENSG00000122218	AARS	YDL145C	COP1
GLG1/MPE1	ENSG00000122257	GLG1	YKL059C	MPE1
KIF4A/CIT3	ENSG00000122367	KIF4A	YPR001W	CIT3
PLEKHG2/CDC3	ENSG00000122545	PLEKHG2	YLR314C	CDC3
PITPNM2/YMR111C	ENSG00000122705	PITPNM2	YMR111C	YMR111C
EXOC1/YMR317W	ENSG00000122778	EXOC1	YMR317W	YMR317W
DTX2/RSC2	ENSG00000122779	DTX2	YLR357W	RSC2
NLRC4/YPR011C	ENSG00000122912	NLRC4	YPR011C	YPR011C
NRCAM/MF(ALPHA)1	ENSG00000122952	NRCAM	YPL187W	MF(ALPHA)1
LAMB1/MRD1	ENSG00000122965	LAMB1	YPR112C	MRD1
SLC26A3/BBP1	ENSG00000122966	SLC26A3	YPL255W	BBP1
DLD/DRS1	ENSG00000123064	DLD	YLL008W	DRS1
WDR7/DMA1	ENSG00000123091	WDR7	YHR115C	DMA1
TXNL1/YEL076C-A	ENSG00000123131	TXNL1	YEL076C-A	YEL076C-A
IL5RA/PET191	ENSG00000123146	IL5RA	YJR034W	PET191
ITGA6/CDC40	ENSG00000123154	ITGA6	YDR364C	CDC40
RAPGEF4/CCC2	ENSG00000123191	RAPGEF4	YDR270W	CCC2
ENSG00000091436/PRD1	ENSG00000123213	ENSG00000091436	YCL057W	PRD1
FH/TMA17	ENSG00000123240	FH	YDL110C	TMA17
SEL1L3/GIM5	ENSG00000123349	SEL1L3	YML094W	GIM5
TF/CDC5	ENSG00000123374	TF	YMR001C	CDC5
MYO15A/PRC1	ENSG00000123384	MYO15A	YMR297W	PRC1
APOH/PPM2	ENSG00000123444	APOH	YOL141W	PPM2
NLRP1/ATP11	ENSG00000123472	NLRP1	YNL315C	ATP11
ACKR6/LGE1	ENSG00000123562	ACKR6	YPL055C	LGE1
SPAG7/YPT7	ENSG00000123595	SPAG7	YML001W	YPT7
ORC6/RRP45	ENSG00000123737	ORC6	YDR280W	RRP45
ZC3HC1/PFK26	ENSG00000123836	ZC3HC1	YIL107C	PFK26
ESR1/SPC29	ENSG00000123933	ESR1	YPL124W	SPC29
RGS17/CKS1	ENSG00000123975	RGS17	YBR135W	CKS1
ANGPT2/LAP4	ENSG00000123992	ANGPT2	YKL103C	LAP4
CD200/SPR6	ENSG00000123999	CD200	YER115C	SPR6
CMA1/DIP5	ENSG00000124067	CMA1	YPL265W	DIP5
PSME1/YKL091C	ENSG00000124120	PSME1	YKL091C	YKL091C
JPH4/GPI16	ENSG00000124155	JPH4	YHR188C	GPI16
MYH7/RVS167	ENSG00000124181	MYH7	YDR388W	RVS167
CEBPE/GBP2	ENSG00000124193	CEBPE	YCL011C	GBP2
SLC7A8/CSE1	ENSG00000124207	SLC7A8	YGL238W	CSE1
OSGEP/UBC13	ENSG00000124208	OSGEP	YDR092W	UBC13
RNF31/TEM1	ENSG00000124209	RNF31	YML064C	TEM1
SCFD1/MDM34	ENSG00000124214	SCFD1	YGL219C	MDM34
G2E3/UBA4	ENSG00000124217	G2E3	YHR111W	UBA4
HECTD1/TLG2	ENSG00000124222	HECTD1	YOL018C	TLG2
HNRNPC/DBP10	ENSG00000124228	HNRNPC	YDL031W	DBP10
RPGRIP1/YFR006W	ENSG00000124299	RPGRIP1	YFR006W	YFR006W
SUPT16H/SNC2	ENSG00000124333	SUPT16H	YOR327C	SNC2
TOX4/RFU1	ENSG00000124356	TOX4	YLR073C	RFU1
GEMIN2/TOS1	ENSG00000124357	GEMIN2	YBR162C	TOS1
TGM1/UBP11	ENSG00000124422	TGM1	YKR098C	UBP11
TINF2/UBP8	ENSG00000124486	TINF2	YMR223W	UBP8
DAZL/SAM37	ENSG00000124491	DAZL	YMR060C	SAM37
SEMA6A/YHC1	ENSG00000124562	SEMA6A	YLR298C	YHC1
TRPM7/TFB2	ENSG00000124570	TRPM7	YPL122C	TFB2
TYRO3/BPT1	ENSG00000124574	TYRO3	YLL015W	BPT1
WDR76/OST6	ENSG00000124641	WDR76	YML019W	OST6
CAPN3/KEL3	ENSG00000124702	CAPN3	YPL263C	KEL3
SNAP23/CRG1	ENSG00000124713	SNAP23	YHR209W	CRG1
PHGDH/MMR1	ENSG00000124731	PHGDH	YLR190W	MMR1
COL9A3/MCM1	ENSG00000124762	COL9A3	YMR043W	MCM1
EZR/ROX1	ENSG00000124766	EZR	YPR065W	ROX1
MYL6/MIG1	ENSG00000124782	MYL6	YGL035C	MIG1
AGO1/NUP1	ENSG00000124789	AGO1	YOR098C	NUP1
TEKT2/FMP23	ENSG00000124802	TEKT2	YBR047W	FMP23
CLSPN/MSA1	ENSG00000124813	CLSPN	YOR066W	MSA1
UNC13D/HDA3	ENSG00000124831	UNC13D	YPR179C	HDA3
DPYSL2/VPS21	ENSG00000124839	DPYSL2	YOR089C	VPS21
TGFB2/NSG2	ENSG00000124942	TGFB2	YNL156C	NSG2
NUP50/CDC39	ENSG00000125107	NUP50	YCR093W	CDC39
CDC45/EMP70	ENSG00000125304	CDC45	YLR083C	EMP70
COMT/UPF3	ENSG00000125351	COMT	YGR072W	UPF3
LRRFIP2/SYC1	ENSG00000125414	LRRFIP2	YOR179C	SYC1
HDAC6/GGA2	ENSG00000125447	HDAC6	YHR108W	GGA2
KRT31/ADY2	ENSG00000125450	KRT31	YCR010C	ADY2
CDC6/REB1	ENSG00000125482	CDC6	YBR049C	REB1
UPRT/ESC2	ENSG00000125618	UPRT	YDR363W	ESC2
CDC23/RPA135	ENSG00000125630	CDC23	YPR010C	RPA135
CBX5/YKL047W	ENSG00000125651	CBX5	YKL047W	YKL047W
SUCO/THO2	ENSG00000125676	SUCO	YNL139C	THO2
MSH2/NSE5	ENSG00000125686	MSH2	YML023C	NSE5
MAP3K1/RPL23A	ENSG00000125691	MAP3K1	YBL087C	RPL23A
DHPS/RGD1	ENSG00000125733	DHPS	YBR260C	RGD1
HOOK2/PMT4	ENSG00000125734	HOOK2	YJR143C	PMT4
ARCN1/SMD2	ENSG00000125743	ARCN1	YLR275W	SMD2
PSMD5/RTN2	ENSG00000125744	PSMD5	YDL204W	RTN2
PTGS1/SQT1	ENSG00000125746	PTGS1	YIR012W	SQT1
NUP188/RPL18A	ENSG00000125753	NUP188	YOL120C	RPL18A
CRAT/PTA1	ENSG00000125755	CRAT	YAL043C	PTA1
SH2D3C/PDC2	ENSG00000125817	SH2D3C	YDR081C	PDC2
NANS/YCR076C	ENSG00000125818	NANS	YCR076C	YCR076C
DFNB31/SMB1	ENSG00000125835	DFNB31	YER029C	SMB1
CWF19L1/SUR7	ENSG00000125841	CWF19L1	YML052W	SUR7
SEMA4G/SGD1	ENSG00000125844	SEMA4G	YLR336C	SGD1
BTAF1/YDR222W	ENSG00000125845	BTAF1	YDR222W	YDR222W
IKZF5/YSP3	ENSG00000125851	IKZF5	YOR003W	YSP3
BLNK/PEX15	ENSG00000125863	BLNK	YOL044W	PEX15
SORBS1/COF1	ENSG00000125868	SORBS1	YLL050C	COF1
BAMBI/MUD1	ENSG00000125870	BAMBI	YBR119W	MUD1
IL11/NAB6	ENSG00000125944	IL11	YML117W	NAB6
MYO3A/RTG3	ENSG00000125952	MYO3A	YBL103C	RTG3
WAC/RAM1	ENSG00000125954	WAC	YDL090C	RAM1
CREM/ERV41	ENSG00000125991	CREM	YML067C	ERV41
NUBP2/ATG11	ENSG00000126001	NUBP2	YPR049C	ATG11
HIVEP1/PRE1	ENSG00000126067	HIVEP1	YER012W	PRE1
TREM2/YJR084W	ENSG00000126226	TREM2	YJR084W	YJR084W
CRISP3/UBA2	ENSG00000126261	CRISP3	YDR390C	UBA2
FKBP5/DOT5	ENSG00000126432	FKBP5	YIL010W	DOT5
SRPK1/HMT1	ENSG00000126457	SRPK1	YBR034C	HMT1
BRPF3/VPS30	ENSG00000126581	BRPF3	YPL120W	VPS30
MRPS18A/ECM22	ENSG00000126746	MRPS18A	YLR228C	ECM22
ENSG00000096087/BUD27	ENSG00000126756	ENSG00000096087	YFL023W	BUD27
EFHC1/TIM22	ENSG00000126768	EFHC1	YDL217C	TIM22
NCR2/SPO21	ENSG00000126777	NCR2	YOL091W	SPO21
HSP90AB1/SSA3	ENSG00000126803	HSP90AB1	YBL075C	SSA3
MLN/URB2	ENSG00000126838	MLN	YJR041C	URB2
CDC5L/GEM1	ENSG00000126858	CDC5L	YAL048C	GEM1
ITPR3/DBF2	ENSG00000126934	ITPR3	YGR092W	DBF2
ZNF184/RNA15	ENSG00000126945	ZNF184	YGL044C	RNA15
DSP/CNE1	ENSG00000127022	DSP	YAL058W	CNE1
SIRT1/CWC24	ENSG00000127191	SIRT1	YLR323C	CWC24
HNRNPH3/NUP85	ENSG00000127311	HNRNPH3	YJR042W	NUP85
JAK2/TGL5	ENSG00000127329	JAK2	YOR081C	TGL5
IL12RB1/EMC1	ENSG00000127463	IL12RB1	YCL045C	EMC1
ABL1/SIN3	ENSG00000127511	ABL1	YOL004W	SIN3
ACOT7/SLY41	ENSG00000127526	ACOT7	YOR307C	SLY41
SH3GLB1/NUP82	ENSG00000127527	SH3GLB1	YJL061W	NUP82
CDC7/RIM101	ENSG00000127528	CDC7	YHL027W	RIM101
PCSK5/SLK19	ENSG00000127603	PCSK5	YOR195W	SLK19
SCD/RSC4	ENSG00000127616	SCD	YKR008W	RSC4
TMED1/GIS1	ENSG00000127663	TMED1	YDR096W	GIS1
ABLIM1/TUB1	ENSG00000127824	ABLIM1	YML085C	TUB1
RAB18/PHO3	ENSG00000127884	RAB18	YBR092C	PHO3
NRP1/UTP8	ENSG00000127914	NRP1	YGR128C	UTP8
PRTFDC1/EIS1	ENSG00000127946	PRTFDC1	YMR031C	EIS1
TSPAN15/OCA1	ENSG00000127947	TSPAN15	YNL099C	OCA1
MAST3/PEX1	ENSG00000127980	MAST3	YKL197C	PEX1
MZF1/DUS3	ENSG00000128016	MZF1	YLR401C	DUS3
MYO9B/ADE1	ENSG00000128050	MYO9B	YAR015W	ADE1
PSMD8/FUS3	ENSG00000128052	PSMD8	YBL016W	FUS3
SETD1A/ADE4	ENSG00000128059	SETD1A	YMR300C	ADE4
MAGEB2/TUM1	ENSG00000128309	MAGEB2	YOR251C	TUM1
EFNA2/SME1	ENSG00000128534	EFNA2	YOR159C	SME1
CIRBP/KRI1	ENSG00000128585	CIRBP	YNL308C	KRI1
ATP5D/DJP1	ENSG00000128590	ATP5D	YIR004W	DJP1
IGFALS/NMA1	ENSG00000128591	IGFALS	YLR328W	NMA1
HNRNPM/MET8	ENSG00000128595	HNRNPM	YBR213W	MET8
MARCH2/TGL2	ENSG00000128604	MARCH2	YDR058C	TGL2
NDUFB7/MRPS12	ENSG00000128626	NDUFB7	YNR036C	MRPS12
TECR/YHR219W	ENSG00000128641	TECR	YHR219W	YHR219W
TIMM13/CYB5	ENSG00000128731	TIMM13	YNL111C	CYB5
CDC34/ADD66	ENSG00000128789	CDC34	YKL206C	ADD66
MTAP/INO80	ENSG00000128908	MTAP	YGL150C	INO80
POLR2E/DAL82	ENSG00000128944	POLR2E	YNL314W	DAL82
POLRMT/DUT1	ENSG00000128951	POLRMT	YBR252W	DUT1
HCN2/YER163C	ENSG00000128965	HCN2	YER163C	YER163C
GADD45B/LCP5	ENSG00000129071	GADD45B	YER127W	LCP5
MADCAM1/SEC26	ENSG00000129083	MADCAM1	YDR238C	SEC26
MKNK2/PRE5	ENSG00000129084	MKNK2	YMR314W	PRE5
ENSG00000099882/AIM17	ENSG00000129151	ENSG00000099882	YHL021C	AIM17
ARVCF/DCD1	ENSG00000129187	ARVCF	YHR144C	DCD1
RANBP1/SPO14	ENSG00000129219	RANBP1	YKR031C	SPO14
KLHL22/DIA2	ENSG00000129221	KLHL22	YOR080W	DIA2
MED15/TRX3	ENSG00000129235	MED15	YCR083W	TRX3
SERPIND1/MRM1	ENSG00000129282	SERPIND1	YOR201C	MRM1
SNAP29/SSN8	ENSG00000129315	SNAP29	YNL025C	SSN8
CRKL/APM2	ENSG00000129354	CRKL	YHL019C	APM2
LZTR1/NUP60	ENSG00000129422	LZTR1	YAR002W	NUP60
MMP11/GNP1	ENSG00000129473	MMP11	YDR508C	GNP1
CECR2/SEC6	ENSG00000129484	CECR2	YIL068C	SEC6
SMARCB1/RPS26A	ENSG00000129518	SMARCB1	YGL189C	RPS26A
P2RX6/WSC3	ENSG00000129538	P2RX6	YOL105C	WSC3
DERL3/RUB1	ENSG00000129559	DERL3	YDR139C	RUB1
ENSG00000099964/OST2	ENSG00000129562	ENSG00000099964	YOR103C	OST2
BCL2L13/HCM1	ENSG00000129654	BCL2L13	YCR065W	HCM1
ENSG00000099972/YLR243W	ENSG00000129675	ENSG00000099972	YLR243W	YLR243W
DDT/BRE2	ENSG00000129691	DDT	YLR015W	BRE2
OSM/RPS4B	ENSG00000129824	OSM	YHR203C	RPS4B
CABIN1/THI20	ENSG00000129946	CABIN1	YOL055C	THI20
TBC1D10A/DPP1	ENSG00000129951	TBC1D10A	YDR284C	DPP1
SUSD2/TCB3	ENSG00000129990	SUSD2	YML072C	TCB3
SF3A1/RMT2	ENSG00000130005	SF3A1	YDR465C	RMT2
SEC14L2/HPA3	ENSG00000130066	SEC14L2	YEL066W	HPA3
ENSG00000100010/NOG2	ENSG00000130119	ENSG00000100010	YNR053C	NOG2
PPIL2/NTE1	ENSG00000130147	PPIL2	YML059C	NTE1
SNRPD3/ORT1	ENSG00000130158	SNRPD3	YOR130C	ORT1
PES1/ELF1	ENSG00000130165	PES1	YKL160W	ELF1
MAPK1/GTB1	ENSG00000130175	MAPK1	YDR221W	GTB1
GGT1/CDC16	ENSG00000130177	GGT1	YKL022C	CDC16
PPM1F/MNT4	ENSG00000130203	PPM1F	YNR059W	MNT4
TOP3B/STE13	ENSG00000130226	TOP3B	YOR219C	STE13
DGCR14/YMR185W	ENSG00000130227	DGCR14	YMR185W	YMR185W
CRYBB2P1/THO1	ENSG00000130254	CRYBB2P1	YER063W	THO1
MFNG/MSS1	ENSG00000130299	MFNG	YMR023C	MSS1
CARD10/YDR115W	ENSG00000130312	CARD10	YDR115W	YDR115W
SLC25A1/SOL4	ENSG00000130313	SLC25A1	YGR248W	SOL4
ADRBK2/LSM7	ENSG00000130332	ADRBK2	YNL147W	LSM7
LGALS2/YGL185C	ENSG00000130414	LGALS2	YGL185C	YGL185C
GGA1/ARC40	ENSG00000130429	GGA1	YBR234C	ARC40
HIRA/LSM4	ENSG00000130520	HIRA	YER112W	LSM4
SH3BP1/RUP1	ENSG00000130560	SH3BP1	YOR138C	RUP1
LGALS1/CLB3	ENSG00000130638	LGALS1	YDL155W	CLB3
HPS4/SPC97	ENSG00000130640	HPS4	YHR172W	SPC97
ENSG00000100101/ADH6	ENSG00000130684	ENSG00000100101	YMR318C	ADH6
PATZ1/RPN13	ENSG00000130706	PATZ1	YLR421C	RPN13
TRIOBP/ARG1	ENSG00000130707	TRIOBP	YOL058W	ARG1
TFIP11/SIR3	ENSG00000130762	TFIP11	YLR442C	SIR3
GCAT/FRS1	ENSG00000130764	GCAT	YLR060W	FRS1
ENSG00000100118/INH1	ENSG00000130770	ENSG00000100118	YDL181W	INH1
CRYBB1/BIK1	ENSG00000130779	CRYBB1	YCL029C	BIK1
EIF3L/SLA2	ENSG00000130787	EIF3L	YNL243W	SLA2
NHP2L1/RPF1	ENSG00000130810	NHP2L1	YHR088W	RPF1
MICALL1/TIF35	ENSG00000130811	MICALL1	YDR429C	TIF35
ENSG00000100141/YML053C	ENSG00000130816	ENSG00000100141	YML053C	YML053C
POLR2F/TRM9	ENSG00000130829	POLR2F	YML014W	TRM9
SOX10/YIL055C	ENSG00000130830	SOX10	YIL055C	YIL055C
CCDC134/UFD2	ENSG00000130939	CCDC134	YDL190C	UFD2
PICK1/UBA1	ENSG00000130985	PICK1	YKL210W	UBA1
TTC28/CPR8	ENSG00000131013	TTC28	YNR028W	CPR8
SLC16A8/YFR016C	ENSG00000131016	SLC16A8	YFR016C	YFR016C
CENPM/TRS65	ENSG00000131018	CENPM	YGR166W	TRS65
SEPT3/ICY1	ENSG00000131023	SEPT3	YMR195W	ICY1
SLC5A1/AAR2	ENSG00000131043	SLC5A1	YBL074C	AAR2
TPTEP1/TIM13	ENSG00000131142	TPTEP1	YGR181W	TIM13
DDX17/COX5A	ENSG00000131143	DDX17	YNL052W	COX5A
DMC1/INO2	ENSG00000131149	DMC1	YDR123C	INO2
TCF20/PSF2	ENSG00000131153	TCF20	YJL072C	PSF2
CBY1/AIM13	ENSG00000131165	CBY1	YFR011C	AIM13
TOMM22/BNA2	ENSG00000131203	TOMM22	YJR078W	BNA2
RTDR1/ATM1	ENSG00000131269	RTDR1	YMR301C	ATM1
XBP1/PZF1	ENSG00000131323	XBP1	YPR186C	PZF1
FBXO7/IDP1	ENSG00000131370	FBXO7	YDL066W	IDP1
GTPBP1/GYP6	ENSG00000131374	GTPBP1	YJL044C	GYP6
POLDIP3/RIM13	ENSG00000131375	POLDIP3	YMR154C	RIM13
TIMP3/GRC3	ENSG00000131467	TIMP3	YLL035W	GRC3
PPP6R2/RPL27B	ENSG00000131469	PPP6R2	YDR471W	RPL27B
SBF1/MSC1	ENSG00000131470	SBF1	YML128C	MSC1
SUN2/VPS25	ENSG00000131475	SUN2	YJR102C	VPS25
CYB5R3/MRPL51	ENSG00000131495	CYB5R3	YPR100W	MRPL51
DNAL4/YEL020C	ENSG00000131503	DNAL4	YEL020C	YEL020C
ENSG00000100262/BNI1	ENSG00000131504	ENSG00000100262	YNL271C	BNI1
PACSIN2/UBC5	ENSG00000131508	PACSIN2	YDR059C	UBC5
AP1B1/SEC8	ENSG00000131558	AP1B1	YPR055W	SEC8
HMGXB4/HDA2	ENSG00000131626	HMGXB4	YDR295C	HDA2
TOM1/MRS4	ENSG00000131653	TOM1	YKR052C	MRS4
NEFH/ACO2	ENSG00000131730	NEFH	YJL200C	ACO2
BIK/GAL83	ENSG00000131791	BIK	YER027C	GAL83
HMOX1/LHP1	ENSG00000131795	HMOX1	YDL051W	LHP1
THOC5/PDA1	ENSG00000131828	THOC5	YER178W	PDA1
MCM5/YGL114W	ENSG00000131941	MCM5	YGL114W	YGL114W
ARSA/ARP10	ENSG00000131966	ARSA	YDR106W	ARP10
TSPO/JJJ1	ENSG00000132002	TSPO	YNL227C	JJJ1
RASD2/HMI1	ENSG00000132017	RASD2	YOL095C	HMI1
CBX7/SDS24	ENSG00000132024	CBX7	YBR214W	SDS24
PDGFB/ACC1	ENSG00000132142	PDGFB	YNR016C	ACC1
ACR/ECM16	ENSG00000132153	ACR	YMR128W	ECM16
RPL3/SNF1	ENSG00000132155	RPL3	YDR477W	SNF1
ZMAT5/ERG27	ENSG00000132196	ZMAT5	YLR100W	ERG27
RBFOX2/PEP5	ENSG00000132256	RBFOX2	YMR231W	PEP5
TAB1/PIN2	ENSG00000132274	TAB1	YOR104W	PIN2
ASCC2/BUD32	ENSG00000132275	ASCC2	YGR262C	BUD32
MTMR3/TNA1	ENSG00000132326	MTMR3	YGR260W	TNA1
SMCR7L/GSP1	ENSG00000132341	SMCR7L	YLR293C	GSP1
APOL1/CLU1	ENSG00000132361	APOL1	YMR012W	CLU1
MYH9/INP54	ENSG00000132376	MYH9	YOL065C	INP54
SAMM50/RFA1	ENSG00000132383	SAMM50	YAR007C	RFA1
GRAP2/PEX4	ENSG00000132388	GRAP2	YGR133W	PEX4
EIF3D/YCR043C	ENSG00000132424	EIF3D	YCR043C	YCR043C
TNRC6B/RPL26B	ENSG00000132463	TNRC6B	YGR034W	RPL26B
ENSG00000100357/MMF1	ENSG00000132541	ENSG00000100357	YIL051C	MMF1
SGSM3/SWM1	ENSG00000132604	SGSM3	YDR260C	SWM1
IFT27/SAP1	ENSG00000132612	IFT27	YER047C	SAP1
KIAA0930/SPO20	ENSG00000132639	KIAA0930	YMR017W	SPO20
NCF4/POL30	ENSG00000132646	NCF4	YBR088C	POL30
CSF2RB/RPC34	ENSG00000132664	CSF2RB	YNR003C	RPC34
SLC25A17/RSM23	ENSG00000132676	SLC25A17	YGL129C	RSM23
UPK3A/MMS4	ENSG00000132688	UPK3A	YBR098W	MMS4
KCTD17/CPS1	ENSG00000132694	KCTD17	YJL172W	CPS1
ST13/HCS1	ENSG00000132740	ST13	YKL017C	HCS1
IL2RB/DPH1	ENSG00000132768	IL2RB	YIL103W	DPH1
RBX1/YKL133C	ENSG00000132792	RBX1	YKL133C	YKL133C
EP300/APL6	ENSG00000132842	EP300	YGR261C	APL6
L3MBTL2/PHM6	ENSG00000132912	L3MBTL2	YDR281C	PHM6
RANGAP1/SPC72	ENSG00000133020	RANGAP1	YAL047C	SPC72
ZC3H7B/MYO1	ENSG00000133026	ZC3H7B	YHR023W	MYO1
PHF5A/TEL1	ENSG00000133056	PHF5A	YBL088C	TEL1
ACO2/KDX1	ENSG00000133059	ACO2	YKL161C	KDX1
POLR3H/POP3	ENSG00000133069	POLR3H	YNL282W	POP3
PMM1/NNK1	ENSG00000133083	PMM1	YKL171W	NNK1
BRD1/CLB5	ENSG00000133101	BRD1	YPR120C	CLB5
MLC1/TMA19	ENSG00000133112	MLC1	YKL056C	TMA19
HDAC10/RFC5	ENSG00000133119	HDAC10	YBR087W	RFC5
FKBP3/LPX1	ENSG00000133121	FKBP3	YOR084W	LPX1
CTSG/SUN4	ENSG00000133216	CTSG	YNL066W	SUN4
GZMB/FES1	ENSG00000133265	GZMB	YBR101C	FES1
RBM23/DUG1	ENSG00000133313	RBM23	YFR044C	DUG1
PRMT5/NSA1	ENSG00000133316	PRMT5	YGL111W	NSA1
AP4S1/TVP15	ENSG00000133318	AP4S1	YDR100W	TVP15
POLE2/IMH1	ENSG00000133392	POLE2	YLR309C	IMH1
SOS2/NUT2	ENSG00000133398	SOS2	YPR168W	NUT2
CDKL1/YNL134C	ENSG00000133424	CDKL1	YNL134C	YNL134C
NIN/LEE1	ENSG00000133606	NIN	YPL054W	LEE1
PYGL/RAS2	ENSG00000133703	PYGL	YNL098C	RAS2
TRIM9/SXM1	ENSG00000133704	TRIM9	YDR395W	SXM1
PSMC6/CDC60	ENSG00000133706	PSMC6	YPL160W	CDC60
CDKN3/INM1	ENSG00000133731	CDKN3	YHR046C	INM1
ATP6V1D/RAS1	ENSG00000133818	ATP6V1D	YOR101W	RAS1
PIGH/FOX2	ENSG00000133835	PIGH	YKR009C	FOX2
PSMA3/CTI6	ENSG00000133884	PSMA3	YPL181W	CTI6
VTI1B/ERG28	ENSG00000133935	VTI1B	YER044C	ERG28
TIMM9/COX16	ENSG00000133983	TIMM9	YJL003W	COX16
GSTZ1/SUI2	ENSG00000134001	GSTZ1	YJR007W	SUI2
AHSA1/ELP3	ENSG00000134014	AHSA1	YPL086C	ELP3
DAAM1/CLB1	ENSG00000134057	DAAM1	YGR108W	CLB1
SPTLC2/SSK22	ENSG00000134072	SPTLC2	YCR073C	SSK22
RIN3/MNL1	ENSG00000134109	RIN3	YHR204W	MNL1
SNW1/VTH2	ENSG00000134243	SNW1	YJL222W	VTH2
CHGA/RIB4	ENSG00000134262	CHGA	YOL143C	RIB4
ITPK1/ARF2	ENSG00000134287	ITPK1	YDL137W	ARF2
PPM1A/AVT2	ENSG00000134294	PPM1A	YEL064C	AVT2
SIX4/SRS2	ENSG00000134313	SIX4	YJL092W	SRS2
ASB2/YGR130C	ENSG00000134318	ASB2	YGR130C	YGR130C
ERH/PRM7	ENSG00000134352	ERH	YDL039C	PRM7
HIF1A/CDC73	ENSG00000134371	HIF1A	YLR418C	CDC73
SRSF5/TIM17	ENSG00000134375	SRSF5	YJL143W	TIM17
EIF5/DED81	ENSG00000134440	EIF5	YHR019C	DED81
SERPINA4/NSR1	ENSG00000134453	SERPINA4	YGR159C	NSR1
SLC8A3/YKL105C	ENSG00000134470	SLC8A3	YKL105C	YKL105C
DICER1/TAT1	ENSG00000134489	DICER1	YBR069C	TAT1
MTHFD1/YNR040W	ENSG00000134571	MTHFD1	YNR040W	YNR040W
TCL1A/SAR1	ENSG00000134594	TCL1A	YPL218W	SAR1
ZC3H14/CIN1	ENSG00000134627	ZC3H14	YOR349W	CIN1
TELO2/MPT5	ENSG00000134644	TELO2	YGL178W	MPT5
BDKRB1/NOG1	ENSG00000134697	BDKRB1	YPL093W	NOG1
GSKIP/PRP38	ENSG00000134748	GSKIP	YGR075C	PRP38
VRK1/AIM44	ENSG00000134757	VRK1	YPL158C	AIM44
PSMC1/SIP5	ENSG00000134758	PSMC1	YMR140W	SIP5
RPS6KA5/GDT1	ENSG00000134851	RPS6KA5	YBR187W	GDT1
PSMB5/PKH2	ENSG00000134853	PSMB5	YOL100W	PKH2
YY1/YOL073C	ENSG00000134882	YY1	YOL073C	YOL073C
ACIN1/RAD2	ENSG00000134899	ACIN1	YGR258C	RAD2
CCNB1IP1/TRM112	ENSG00000134909	CCNB1IP1	YNR046W	TRM112
TRIP11/STT3	ENSG00000134910	TRIP11	YGL022W	STT3
APEX1/IES2	ENSG00000134982	APEX1	YNL215W	IES2
ENSG00000100829/FMN1	ENSG00000135002	ENSG00000100829	YDR236C	FMN1
PABPN1/PDH1	ENSG00000135046	PABPN1	YPR002W	PDH1
EFS/SNF3	ENSG00000135047	EFS	YDL194W	SNF3
ARHGAP5/URE2	ENSG00000135049	ARHGAP5	YNL229C	URE2
CINP/EST1	ENSG00000135052	CINP	YLR233C	EST1
SRP54/SER1	ENSG00000135069	SRP54	YOR184W	SER1
CPNE6/RGI2	ENSG00000135090	CPNE6	YIL057C	RGI2
CHD8/MSB1	ENSG00000135148	CHD8	YOR188W	MSB1
PSMA6/ALG2	ENSG00000135218	PSMA6	YGL065C	ALG2
NFKBIA/TIP20	ENSG00000135249	NFKBIA	YGL145W	TIP20
EMC9/SKY1	ENSG00000135250	EMC9	YMR216C	SKY1
PSME2/MTO1	ENSG00000135297	PSME2	YGL236C	MTO1
BRMS1L/SPO75	ENSG00000135312	BRMS1L	YLL005C	SPO75
ENSG00000100931/ORC3	ENSG00000135336	ENSG00000100931	YLL004W	ORC3
SEC23A/HSL1	ENSG00000135341	SEC23A	YKL101W	HSL1
PNN/PEX22	ENSG00000135363	PNN	YAL055W	PEX22
RABGGTA/KRE33	ENSG00000135372	RABGGTA	YNL132W	KRE33
NFATC4/APN1	ENSG00000135374	NFATC4	YKL114C	APN1
PLTP/HLJ1	ENSG00000135392	PLTP	YMR161W	HLJ1
PCIF1/DGA1	ENSG00000135407	PCIF1	YOR245C	DGA1
GSS/GTT1	ENSG00000135424	GSS	YIR038C	GTT1
MMP9/YLR426W	ENSG00000135437	MMP9	YLR426W	YLR426W
TRPC4AP/GTS1	ENSG00000135439	TRPC4AP	YGL181W	GTS1
PYGB/YNL305C	ENSG00000135472	PYGB	YNL305C	YNL305C
PROCR/PAN2	ENSG00000135473	PROCR	YGL094C	PAN2
GINS1/NOP13	ENSG00000135486	GINS1	YNL175C	NOP13
NINL/SUL1	ENSG00000135502	NINL	YBR294W	SUL1
CD40/YOS9	ENSG00000135506	CD40	YDR057W	YOS9
UQCC/YFL054C	ENSG00000135517	UQCC	YFL054C	YFL054C
ZMYND8/DGR2	ENSG00000135541	ZMYND8	YKL121W	DGR2
SGK2/CCT7	ENSG00000135624	SGK2	YJL111W	CCT7
IFT52/UBP12	ENSG00000135655	IFT52	YJL197W	UBP12
MYBL2/YGR283C	ENSG00000135679	MYBL2	YGR283C	YGR283C
HNF4A/YDR042C	ENSG00000135720	HNF4A	YDR042C	YDR042C
SLA2/HPM1	ENSG00000135744	SLA2	YIL110W	HPM1
C20orf24/LST4	ENSG00000135763	C20orf24	YKL176C	LST4
NFATC2/RFC4	ENSG00000135778	NFATC2	YOL094C	RFC4
STK4/SPT8	ENSG00000135801	STK4	YLR055C	SPT8
PFDN4/GLN1	ENSG00000135821	PFDN4	YPR035W	GLN1
DOK5/VAM7	ENSG00000135823	DOK5	YGL212W	VAM7
CSTF1/MAK32	ENSG00000135828	CSTF1	YCR019W	MAK32
BMP7/PRP16	ENSG00000135829	BMP7	YKR086W	PRP16
RAE1/NIP100	ENSG00000135837	RAE1	YPL174C	NIP100
TPD52L2/GPI2	ENSG00000135845	TPD52L2	YPL076W	GPI2
DNAJC5/MRPL3	ENSG00000135900	DNAJC5	YMR024W	MRPL3
NELFCD/HMRA1	ENSG00000135903	NELFCD	YCR097W	HMRA1
PRPF6/CAJ1	ENSG00000135924	PRPF6	YER048C	CAJ1
TUBB1/CDC33	ENSG00000135930	TUBB1	YOL139C	CDC33
PSMA7/HYM1	ENSG00000135932	PSMA7	YKL189W	HYM1
NTSR1/COX4	ENSG00000135940	NTSR1	YGL187C	COX4
MRGBP/ISU2	ENSG00000136003	MRGBP	YOR226C	ISU2
DIDO1/SGV1	ENSG00000136021	DIDO1	YPR161C	SGV1
GID8/BUD21	ENSG00000136026	GID8	YOR078W	BUD21
BIRC7/NUR1	ENSG00000136044	BIRC7	YDL089W	NUR1
ARFGAP1/PWP1	ENSG00000136045	ARFGAP1	YLR196W	PWP1
AVP/RRN7	ENSG00000136098	AVP	YJL025W	RRN7
COL20A1/CHS5	ENSG00000136108	COL20A1	YLR330W	CHS5
CHRNA4/GYL1	ENSG00000136111	CHRNA4	YMR192W	GYL1
EEF1A2/SAM2	ENSG00000136143	EEF1A2	YDR502C	SAM2
PTK6/YIL001W	ENSG00000136144	PTK6	YIL001W	YIL001W
GMEB2/STE18	ENSG00000136158	GMEB2	YJR086W	STE18
C20orf27/ADE2	ENSG00000136197	C20orf27	YOR128C	ADE2
SPEF1/CDC42	ENSG00000136238	SPEF1	YLR229C	CDC42
CDC25B/SWF1	ENSG00000136247	CDC25B	YDR126W	SWF1
ARFRP1/DBP9	ENSG00000136271	ARFRP1	YLR276C	DBP9
NDUFAF5/YOX1	ENSG00000136352	NDUFAF5	YML027W	YOX1
TRIB3/FAU1	ENSG00000136371	TRIB3	YER183C	FAU1
RASSF2/YHR192W	ENSG00000136436	RASSF2	YHR192W	YHR192W
CSNK2A1/NMT1	ENSG00000136448	CSNK2A1	YLR195C	NMT1
ANGPT4/HTD2	ENSG00000136449	ANGPT4	YHR067W	HTD2
HM13/HRB1	ENSG00000136450	HM13	YNL004W	HRB1
SNPH/YGR021W	ENSG00000136463	SNPH	YGR021W	YGR021W
MYLK2/YPL247C	ENSG00000136485	MYLK2	YPL247C	YPL247C
SIRPB1/SAS3	ENSG00000136504	SIRPB1	YBL052C	SAS3
SEC23B/GAP1	ENSG00000136521	SEC23B	YKR039W	GAP1
FERMT1/MRPL4	ENSG00000136522	FERMT1	YLR439W	MRPL4
HAO1/PPZ2	ENSG00000136531	HAO1	YDR436W	PPZ2
PDYN/EMP47	ENSG00000136560	PDYN	YFL048C	EMP47
PLCB4/YHR020W	ENSG00000136628	PLCB4	YHR020W	YHR020W
MYL9/VPS33	ENSG00000136631	MYL9	YLR396C	VPS33
HCK/SNX3	ENSG00000136643	HCK	YOR357C	SNX3
CRNKL1/PUF4	ENSG00000136715	CRNKL1	YGL014W	PUF4
POFUT1/IMP4	ENSG00000136718	POFUT1	YNL075W	IMP4
SAMHD1/KRE5	ENSG00000136731	SAMHD1	YOR336W	KRE5
PAK7/HSE1	ENSG00000136738	PAK7	YHL002W	HSE1
KIF3B/NFS1	ENSG00000136750	KIF3B	YCL017C	NFS1
NOP56/YME1	ENSG00000136758	NOP56	YPR024W	YME1
IDH3B/SIS1	ENSG00000136770	IDH3B	YNL007C	SIS1
MAPRE1/SSN3	ENSG00000136807	MAPRE1	YPL042C	SSN3
JAG1/TRX2	ENSG00000136810	JAG1	YGR209C	TRX2
CDK5RAP1/ECM29	ENSG00000136813	CDK5RAP1	YHL030W	ECM29
SNTA1/JSN1	ENSG00000136827	SNTA1	YJR091C	JSN1
OXT/IRA1	ENSG00000136848	OXT	YBR140C	IRA1
TTI1/VPS45	ENSG00000136854	TTI1	YGL095C	VPS45
E2F1/REC107	ENSG00000136861	E2F1	YJR021C	REC107
RPRD1B/AGC1	ENSG00000136869	RPRD1B	YPR021C	AGC1
PXMP4/PRP4	ENSG00000136875	PXMP4	YPR178W	PRP4
CHMP4B/SAD1	ENSG00000136878	CHMP4B	YFR005C	SAD1
BPI/VMA10	ENSG00000136888	BPI	YHR039C-A	VMA10
CST3/IPI1	ENSG00000136891	CST3	YHR085W	IPI1
ASIP/SUR4	ENSG00000136928	ASIP	YLR372W	SUR4
CST4/PUP1	ENSG00000136930	CST4	YOR157C	PUP1
ACTR5/KEL1	ENSG00000136933	ACTR5	YHR158C	KEL1
WFDC2/RKM2	ENSG00000136937	WFDC2	YDR198C	RKM2
AHCY/RPL35B	ENSG00000136942	AHCY	YDL136W	RPL35B
DHX35/DCC1	ENSG00000136982	DHX35	YCL016C	DCC1
DNTTIP1/DFM1	ENSG00000136986	DNTTIP1	YDR411C	DFM1
MAP1LC3A/RPA49	ENSG00000137054	MAP1LC3A	YNL248C	RPA49
SYNDIG1/DOA1	ENSG00000137055	SYNDIG1	YKL213C	DOA1
PIGU/HNT3	ENSG00000137074	PIGU	YOR258W	HNT3
TNNC2/ADE5,7	ENSG00000137076	TNNC2	YGL234W	ADE5,7
APMAP/GOR1	ENSG00000137106	APMAP	YNL274C	GOR1
ZNF516/RPS6B	ENSG00000137154	ZNF516	YBR181C	RPS6B
USP14/CWC27	ENSG00000137168	USP14	YPL064C	CWC27
VAPA/STB4	ENSG00000137203	VAPA	YMR019W	STB4
MYOM1/POP8	ENSG00000137265	MYOM1	YBL018C	POP8
MYL12A/BMS1	ENSG00000137312	MYL12A	YPL217C	BMS1
CEP76/SNF5	ENSG00000137337	CEP76	YBR289W	SNF5
CEP192/FLX1	ENSG00000137409	CEP192	YIL134W	FLX1
RNMT/RPC31	ENSG00000137478	RNMT	YNL151C	RPC31
SMAD7/LAG2	ENSG00000137497	SMAD7	YOL025W	LAG2
LAMA1/FMP32	ENSG00000137500	LAMA1	YFL046W	FMP32
RNF125/SIR4	ENSG00000137501	RNF125	YDR227W	SIR4
ANKRD12/YGR015C	ENSG00000137509	ANKRD12	YGR015C	YGR015C
NOL4/MRPL10	ENSG00000137547	NOL4	YNL284C	MRPL10
POLI/TGS1	ENSG00000137574	POLI	YPL157W	TGS1
MIB1/YNR065C	ENSG00000137642	MIB1	YNR065C	YNR065C
RBBP8/XYL2	ENSG00000137673	RBBP8	YLR070C	XYL2
RIOK3/TMA20	ENSG00000137699	RIOK3	YER007C-A	TMA20
CSTF2/MRP1	ENSG00000137710	CSTF2	YDR347W	MRP1
PSMD10/YJL185C	ENSG00000137752	PSMD10	YJL185C	YJL185C
ATG4A/MKK2	ENSG00000137764	ATG4A	YPL140C	MKK2
TBL1X/ODC2	ENSG00000137801	TBL1X	YOR222W	ODC2
GPR143/GCR2	ENSG00000137806	GPR143	YNL199C	GCR2
PGRMC1/RTF1	ENSG00000137815	PGRMC1	YGL244W	RTF1
POLA1/SPC98	ENSG00000137822	POLA1	YNL126W	SPC98
MID1/KCS1	ENSG00000137825	MID1	YDR017C	KCS1
NKAP/BIO5	ENSG00000137842	NKAP	YNR056C	BIO5
NXT2/WSC4	ENSG00000137845	NXT2	YHL028W	WSC4
GUCY2F/ALT1	ENSG00000137872	GUCY2F	YLR089C	ALT1
ENSG00000101898/RLP24	ENSG00000137876	ENSG00000101898	YLR009W	RLP24
ALG13/COY1	ENSG00000137878	ALG13	YKL179C	COY1
PRPS2/MRPL40	ENSG00000137942	PRPS2	YPL173W	MRPL40
TLR8/SUA7	ENSG00000137947	TLR8	YPR086W	SUA7
AMMECR1/BET2	ENSG00000137955	AMMECR1	YPR176C	BET2
CHRDL1/KGD2	ENSG00000137992	CHRDL1	YDR148C	KGD2
WDR13/IMD2	ENSG00000138029	WDR13	YHR216W	IMD2
SUV39H1/PTC1	ENSG00000138032	SUV39H1	YDL006W	PTC1
GLRA2/YGR016W	ENSG00000138035	GLRA2	YGR016W	YGR016W
XIAP/YKR078W	ENSG00000138036	XIAP	YKR078W	YKR078W
STAG2/PSY2	ENSG00000138041	STAG2	YNL201C	PSY2
MCF2/YPT1	ENSG00000138069	MCF2	YFL038C	YPT1
F9/ARP2	ENSG00000138071	F9	YDL029W	ARP2
ABCD1/MAL12	ENSG00000138079	ABCD1	YGR292W	MAL12
CCDC22/DAS1	ENSG00000138081	CCDC22	YJL149W	DAS1
CACNA1F/PET309	ENSG00000138095	CACNA1F	YLR067C	PET309
SYP/MET3	ENSG00000138107	SYP	YJR010W	MET3
PLP2/MYO2	ENSG00000138162	PLP2	YOR326W	MYO2
BMX/KAR3	ENSG00000138182	BMX	YPR141C	KAR3
PLS3/YND1	ENSG00000138185	PLS3	YER005W	YND1
NAA10/FET3	ENSG00000138193	NAA10	YMR058W	FET3
RENBP/HMLALPHA1	ENSG00000138279	RENBP	YCL066W	HMLALPHA1
ELF4/TIM23	ENSG00000138297	ELF4	YNR017W	TIM23
SMARCA1/RPS24A	ENSG00000138326	SMARCA1	YER074W	RPS24A
MTMR8/DNA2	ENSG00000138346	MTMR8	YHR164C	DNA2
ASB9/ADE17	ENSG00000138363	ASB9	YMR120C	ADE17
ENSG00000102050/KTR5	ENSG00000138378	ENSG00000102050	YNL029C	KTR5
RBBP7/IBA57	ENSG00000138380	RBBP7	YJR122W	IBA57
PPP1R2P9/SRO9	ENSG00000138385	PPP1R2P9	YCL037C	SRO9
KCND1/CPR3	ENSG00000138398	KCND1	YML078W	CPR3
OPN1LW/IDP3	ENSG00000138413	OPN1LW	YNL009W	IDP3
FMR1/YPL014W	ENSG00000138434	FMR1	YPL014W	YPL014W
PIM2/YTM1	ENSG00000138442	PIM2	YOR272W	YTM1
SLC35A2/MKC7	ENSG00000138448	SLC35A2	YDR144C	MKC7
PQBP1/YKL100C	ENSG00000138600	PQBP1	YKL100C	YKL100C
PCSK1N/PTM1	ENSG00000138613	PCSK1N	YKL039W	PTM1
EMD/DSK2	ENSG00000138629	EMD	YMR276W	DSK2
TAZ/HUL4	ENSG00000138641	TAZ	YJR036C	HUL4
PGK1/FMP25	ENSG00000138646	PGK1	YLR077W	FMP25
GATA1/YDR018C	ENSG00000138668	GATA1	YDR018C	YDR018C
MAGT1/PSY4	ENSG00000138669	MAGT1	YBL046W	PSY4
SMS/SEC31	ENSG00000138674	SMS	YDL195W	SEC31
PHEX/YGL015C	ENSG00000138684	PHEX	YGL015C	YGL015C
UBL4A/CSF1	ENSG00000138688	UBL4A	YLR087C	CSF1
EEA1/YAR066W	ENSG00000138698	EEA1	YAR066W	YAR066W
RP2/NUP57	ENSG00000138750	RP2	YGR119C	NUP57
PHF16/BRE5	ENSG00000138757	PHF16	YNR051C	BRE5
CDK16/CDC12	ENSG00000138758	CDK16	YHR107C	CDC12
USP11/YOR387C	ENSG00000138760	USP11	YOR387C	YOR387C
PCYT1B/USO1	ENSG00000138768	PCYT1B	YDL058W	USO1
HTATSF1/YOR021C	ENSG00000138772	HTATSF1	YOR021C	YOR021C
VGLL1/PPA2	ENSG00000138777	VGLL1	YMR267W	PPA2
CD40LG/YJR141W	ENSG00000138785	CD40LG	YJR141W	YJR141W
TIMP1/ABF2	ENSG00000138795	TIMP1	YMR072W	ABF2
FGD1/NDI1	ENSG00000138796	FGD1	YML120C	NDI1
PIN4/SEC24	ENSG00000138802	PIN4	YIL109C	SEC24
PORCN/CMP2	ENSG00000138814	PORCN	YML057W	CMP2
MAGED2/COX12	ENSG00000138829	MAGED2	YLR038C	COX12
KLF8/SKO1	ENSG00000138835	KLF8	YNL167C	SKO1
SYTL4/YLR036C	ENSG00000139112	SYTL4	YLR036C	YLR036C
CENPI/PEP7	ENSG00000139132	CENPI	YDR323C	PEP7
DRP2/LSB6	ENSG00000139178	DRP2	YJL100W	LSB6
TAF7L/YLR290C	ENSG00000139180	TAF7L	YLR290C	YLR290C
PBDC1/SNC1	ENSG00000139190	PBDC1	YAL030W	SNC1
ENSG00000102391/PEX5	ENSG00000139197	ENSG00000102391	YDR244W	PEX5
ARMCX3/SLX5	ENSG00000139218	ARMCX3	YDL013W	SLX5
HTR2A/PAC2	ENSG00000139329	HTR2A	YER007W	PAC2
NDFIP2/SMX3	ENSG00000139343	NDFIP2	YPR182W	SMX3
TNFSF13B/KTR4	ENSG00000139505	TNFSF13B	YBR199W	KTR4
MLNR/YJR107W	ENSG00000139567	MLNR	YJR107W	YJR107W
CAB39L/RPS8A	ENSG00000139610	CAB39L	YBL072C	RPS8A
KLF5/SWI3	ENSG00000139613	KLF5	YJL176C	SWI3
STK24/ORM2	ENSG00000139618	STK24	YLR350W	ORM2
ACP5/MED8	ENSG00000139636	ACP5	YBR193C	MED8
DNAJC3/YER156C	ENSG00000139637	DNAJC3	YER156C	YER156C
UGGT2/YJL068C	ENSG00000139684	UGGT2	YJL068C	YJL068C
ARHGEF7/CNN1	ENSG00000139719	ARHGEF7	YFR046C	CNN1
FGF9/TMA22	ENSG00000139726	FGF9	YJR014W	TMA22
SGCG/FRE6	ENSG00000139908	SGCG	YLL051C	FRE6
PARP4/YJL055W	ENSG00000139910	PARP4	YJL055W	YJL055W
SUPT20H/HAT1	ENSG00000139998	SUPT20H	YPL001W	HAT1
MRPS31/YNL035C	ENSG00000140006	MRPS31	YNL035C	YNL035C
KPNA3/PRY1	ENSG00000140092	KPNA3	YJL079C	PRY1
FLT1/TYS1	ENSG00000140105	FLT1	YGR185C	TYS1
RGCC/HNM1	ENSG00000140199	RGCC	YGL077C	HNM1
VWA8/QRI5	ENSG00000140262	VWA8	YLR204W	QRI5
DGKH/ADH2	ENSG00000140263	DGKH	YMR303C	ADH2
KATNAL1/YDL085C-A	ENSG00000140264	KATNAL1	YDL085C-A	YDL085C-A
INTS6/ECM25	ENSG00000140299	INTS6	YJL201W	ECM25
TSC22D1/TOA2	ENSG00000140307	TSC22D1	YKL058W	TOA2
CLN5/SRP14	ENSG00000140319	CLN5	YDL092W	SRP14
OLFM4/EDC3	ENSG00000140326	OLFM4	YEL015W	EDC3
MSLN/UTP21	ENSG00000140332	MSLN	YLR409C	UTP21
TRADD/AIM45	ENSG00000140374	TRADD	YPR004C	AIM45
HSF4/SML1	ENSG00000140382	HSF4	YML058W	SML1
CORO1A/ARG7	ENSG00000140386	CORO1A	YMR062C	ARG7
MAPK3/YGR079W	ENSG00000140391	MAPK3	YGR079W	YGR079W
PHKB/TUP1	ENSG00000140395	PHKB	YCR084C	TUP1
NUTF2/AMS1	ENSG00000140400	NUTF2	YGL156W	AMS1
NUP93/NNF2	ENSG00000140416	NUP93	YGR089W	NNF2
CENPT/CMK1	ENSG00000140443	CENPT	YFR014C	CMK1
TSNAXIP1/DIT2	ENSG00000140459	TSNAXIP1	YDR402C	DIT2
NFAT5/RAD16	ENSG00000140464	NFAT5	YBR114W	RAD16
N4BP1/ERG11	ENSG00000140465	N4BP1	YHR007C	ERG11
CBLN1/HO	ENSG00000140479	CBLN1	YDL227C	HO
ARL2BP/SSP2	ENSG00000140488	ARL2BP	YOR242C	SSP2
ZNF423/CSR1	ENSG00000140522	ZNF423	YLR380W	CSR1
CCL22/YMR210W	ENSG00000140526	CCL22	YMR210W	YMR210W
CCL17/IPL1	ENSG00000140538	CCL17	YPL209C	IPL1
CTCF/LST7	ENSG00000140543	CTCF	YGR057C	LST7
ACD/OYE3	ENSG00000140564	ACD	YPL171C	OYE3
POLR2C/IQG1	ENSG00000140575	POLR2C	YPL242C	IQG1
PARD6A/RVS161	ENSG00000140600	PARD6A	YCR009C	RVS161
ZNF821/SEC53	ENSG00000140650	ZNF821	YFL045C	SEC53
MMP15/HUA1	ENSG00000140682	MMP15	YGR268C	HUA1
USB1/YGR122W	ENSG00000140694	USB1	YGR122W	YGR122W
CCDC113/QCR2	ENSG00000140740	CCDC113	YPR191W	QCR2
NME3/GRX3	ENSG00000140830	NME3	YDR098C	GRX3
PSMD7/SPO71	ENSG00000140859	PSMD7	YDR104C	SPO71
VAC14/RRT12	ENSG00000140943	VAC14	YCR045C	RRT12
TANGO6/TPK1	ENSG00000140992	TANGO6	YJL164C	TPK1
COG4/YDR333C	ENSG00000141002	COG4	YDR333C	YDR333C
PLA2G15/MCD4	ENSG00000141012	PLA2G15	YKL165C	MCD4
[truncated: 1,376 more rows]
