# Supplementary material for: Scope and limitations of yeast as a model organism for studying human tissue-specific pathways
Source: BMC Syst Biol. 2015 Dec 29;9:96. doi: 10.1186/s12918-015-0253-0 (PMC4696342; doi:10.1186/s12918-015-0253-0)
Supplement: Additional file 1 — Network alignments. Compressed (*.zip) file containing individual tissue-specific alignments. (ZIP 5181 Kb) [file 12918_2015_253_MOESM1_ESM.zip › alignments/Thyroid (Fetal)_AlignGraph_edges.tsv]

First_ortholog_pair	Second_ortholog_pair
E2F3/MUS81	CFTR/ARL1
TPD52/LUC7	PDK4/VPS41
ZDHHC6/VPS35	LAMP2/NAB2
SSR3/POL12	LAMP2/NAB2
LYPLA2/TAF3	TMEM132A/NGL2
SRSF7/TOR1	AGK/ENA1
RPS19/MRT4	ELAC2/ERB1
PITRM1/RPL4A	ELAC2/ERB1
HIPK2/MYO3	ADIPOR2/PAN1
PSMA2/CAB1	GAS7/SRP1
ING4/SSA1	SEC62/TCO89
RANGRF/MSS116	NCAPD2/RPO41
SMARCA1/RPS24A	NME2/RRP12
CAB39L/RPS8A	NME2/RRP12
WNT2/ACB1	NME2/RRP12
PICALM/SNL1	APBA3/ERG25
DCX/SSB1	APBA3/ERG25
SMARCA1/RPS24A	ERCC1/RIO2
EPM2A/RSC8	SLC30A9/HMO1
IL2RB/DPH1	BID/EFT2
PMM1/NNK1	ZFP64/TIF1
LSM5/ENB1	MNAT1/ILM1
FGFR2/YPL034W	PLEKHB1/FCF2
IL7/UBI4	FAS/PUT4
CALB1/YCL047C	CD44/PMA1
PNKP/IRE1	SH2D2A/MSP1
AGA/YIP1	SARS/SRO77
MYH7/RVS167	APBA2/SLN1
COL23A1/MDJ1	RNF19A/MTC5
LSM5/ENB1	USP2/MCM6
PAG1/RNR4	DNAH5/WTM2
ARHGAP15/MAM33	MED17/CST6
TANC1/NPA3	ZPBP/YKU80
ACO2/KDX1	ENSG00000043822/PTP3
TRIP11/STT3	CTNNA1/MOT1
PLEKHG2/CDC3	LIMA1/BZZ1
PXMP4/PRP4	AKR7A2/CUS1
RBP2/SOL1	TAB2/SAC7
UXS1/RSE1	ELMO2/SMD3
ALG13/COY1	RPL18/SPC105
MEFV/FPR2	MED29/IXR1
APOBEC1/TSC13	GSC2/DBP3
AMPD1/SPO1	RNF4/AIM33
ACACB/CHS2	BCAS1/PAU15
LSM5/ENB1	SLC9A3R2/VTI1
GRHL2/ORM1	IPO5/LCB1
ACP5/MED8	GLP2R/YAP1
PABPC1/NOP1	NDUFB4/SRP54
EYA1/CYT2	TIE1/ARR2
PSME4/PKP2	ZNRD1/UTR1
RAD51C/SKS1	ZNRD1/UTR1
ACO2/KDX1	MTFR1/SPR3
NFE2L2/ROM1	RASSF1/STE11
ENSG00000091436/PRD1	STON1-GTF2A1L/YDJ1
RLF/MRS6	CYFIP1/SFP1
ANKRD7/TOS3	CLTCL1/SCH9
RSBN1/RNT1	PABPC1/NOP1
GLRB/HSP82	CAMK2A/PRO1
LIPA/KIN2	TCOF1/AMA1
CDC14B/MRPL1	CDC42/YML6
DOCK3/CAR1	OSBPL3/RSC3
WARS2/GGC1	HLTF/SEC28
CENPM/TRS65	HMMR/ATG17
PITRM1/RPL4A	DERL2/NOP15
PITRM1/RPL4A	PVR/KTR3
ACO2/KDX1	IKBKG/VPS71
LSM5/ENB1	CLASP1/PDR10
ERP29/CCT8	TXK/SMC3
RELB/SUB2	NUP37/ADA2
IL1RL2/TEF4	NUP37/ADA2
IGSF9/ORC1	BCAP29/MRPL20
LSM5/ENB1	MLH1/RPN6
LSM5/ENB1	USP33/ELP4
ADCYAP1R1/TOF1	CAPZB/TOM70
PLEKHA8/SMY1	CST7/CHA4
CDC37L1/CYT1	CFHR2/CCR4
ACADM/BIG1	CXCL2/SUB1
TPD52L1/NET1	LRP2/FMP48
LSM5/ENB1	ITGB5/SNX4
DNAJA3/PTK2	APLP2/BLI1
CASP14/YDL186W	EIF3I/PLP1
PHF12/YCR087C-A	IGSF9/ORC1
CDK16/CDC12	PGS1/YGL082W
HIPK3/YJR116W	UIMC1/EBP2
IL7/UBI4	ADD1/HEF3
PITRM1/RPL4A	GNA11/SET1
ZP2/KSS1	LTBP4/GSF2
CTH/SCD5	IRAK3/PPZ1
FGF1/SLA1	AARS/COP1
ACTR5/KEL1	PLEKHG2/CDC3
MKNK2/PRE5	DTX2/RSC2
PSMB5/PKH2	PSME1/YKL091C
HM13/HRB1	SRPK1/HMT1
SALL1/GYP5	NCR2/SPO21
BRIX1/ODC1	HNRNPH3/NUP85
GLI1/YMR295C	RAB18/PHO3
UPK1B/PRP9	EFNA2/SME1
LSM5/ENB1	SEPT3/ICY1
TPO/NHP10	APEX1/IES2
SRSF7/TOR1	EMC9/SKY1
SMARCA1/RPS24A	SAMHD1/KRE5
MPP6/YCK1	IDH3B/SIS1
CD33/RPS30A	SMARCA1/RPS24A
GLIS3/RRP1	PIM2/YTM1
ENSG00000115953/VPS54	PHF16/BRE5
DNAJA3/PTK2	STK24/ORM2
POLR3G/MUB1	HSF4/SML1
ATP6V0B/SSH1	N4BP1/ERG11
KIF20A/RPN1	TAF1C/APE2
LFNG/POP2	SYT17/DEF1
ELMOD1/IMA3	OIP5/PHO85
GLI1/YMR295C	IL7/UBI4
PCSK4/UBC4	IL7/UBI4
E2F3/MUS81	NEFL/SRO7
LSM5/ENB1	SLC1A5/MDE1
CDC37L1/CYT1	KDELR1/SEC10
THEG/YLR050C	LIG1/PET10
PRPF3/PPM1	USF2/YJR149W
PDC/GET3	MET/VMA5
GOSR1/SCC2	KANK1/EMI2
LTBR/OAR1	CDH23/IBD2
PLA2G4A/CSE4	DKK1/MDV1
FRG1/FAR8	CCDC47/RBD2
ACADM/BIG1	ACCS/TSA2
PLA2G4A/CSE4	PTPMT1/PEP1
GNPDA1/RPB10	NCOA7/DST1
E2F3/MUS81	SLC26A8/RPS21A
RBP2/SOL1	NME5/RAD5
