# Supplementary material for: Scope and limitations of yeast as a model organism for studying human tissue-specific pathways
Source: BMC Syst Biol. 2015 Dec 29;9:96. doi: 10.1186/s12918-015-0253-0 (PMC4696342; doi:10.1186/s12918-015-0253-0)
Supplement: Additional file 1 — Network alignments. Compressed (*.zip) file containing individual tissue-specific alignments. (ZIP 5181 Kb) [file 12918_2015_253_MOESM1_ESM.zip › alignments/Lung (Fetal)_AlignGraph_nodes.tsv]

ID	Human_EnsemblGeneID	Human_Symbol	Yeast_EnsemblGeneID	Yeast_Symbol
TSPAN6/DPM1	ENSG00000000419	TSPAN6	YPR183W	DPM1
DPM1/GSH1	ENSG00000001084	DPM1	YJL101C	GSH1
SCYL3/HAP2	ENSG00000001167	SCYL3	YGL237C	HAP2
FGR/YOR1	ENSG00000001626	FGR	YGR281W	YOR1
CFH/CTR1	ENSG00000003147	CFH	YPR124W	CTR1
GCLC/COS9	ENSG00000003402	GCLC	YKL219W	COS9
NFYA/DFG5	ENSG00000003436	NFYA	YMR238W	DFG5
SEMA3F/NRP1	ENSG00000003756	SEMA3F	YDL167C	NRP1
CFTR/ARL1	ENSG00000004059	CFTR	YBR164C	ARL1
KRIT1/FEN1	ENSG00000004399	KRIT1	YCR034W	FEN1
RAD52/ADK1	ENSG00000004455	RAD52	YDR226W	ADK1
BAD/GUP2	ENSG00000004468	BAD	YPL189W	GUP2
CD99/FPR2	ENSG00000004478	CD99	YDR519W	FPR2
AOC1/ATG1	ENSG00000004660	AOC1	YGL180W	ATG1
HECW1/ACP1	ENSG00000004779	HECW1	YKL192C	ACP1
MAD1L1/YGR201C	ENSG00000004838	MAD1L1	YGR201C	YGR201C
LASP1/YDR307W	ENSG00000004866	LASP1	YDR307W	YDR307W
M6PR/CDC27	ENSG00000004897	M6PR	YBL084C	CDC27
ICA1/BOR1	ENSG00000004939	ICA1	YNL275W	BOR1
ALS2/FCY2	ENSG00000004948	ALS2	YER056C	FCY2
CASP10/NAM7	ENSG00000005007	CASP10	YMR080C	NAM7
CFLAR/MEF1	ENSG00000005156	CFLAR	YLR069C	MEF1
TFPI/AGA1	ENSG00000005243	TFPI	YNR044W	AGA1
RBM5/PST2	ENSG00000005302	RBM5	YDR032C	PST2
MTMR7/BDF2	ENSG00000005339	MTMR7	YDL070W	BDF2
ARF5/SIA1	ENSG00000005421	ARF5	YOR137C	SIA1
POLDIP2/LOC1	ENSG00000005700	POLDIP2	YFR001W	LOC1
PLXND1/COQ4	ENSG00000005884	PLXND1	YDR204W	COQ4
AK2/YDR352W	ENSG00000005893	AK2	YDR352W	YDR352W
CD38/PGC1	ENSG00000006007	CD38	YPL206C	PGC1
FKBP4/APL2	ENSG00000006125	FKBP4	YKL135C	APL2
KDM1A/ADH7	ENSG00000006194	KDM1A	YCR105W	ADH7
CAMKK1/GRX6	ENSG00000006468	CAMKK1	YDL010W	GRX6
RECQL/LCB5	ENSG00000006530	RECQL	YLR260W	LCB5
HSPB6/YMR010W	ENSG00000006704	HSPB6	YMR010W	YMR010W
ARHGAP33/VPS41	ENSG00000006715	ARHGAP33	YDR080W	VPS41
NDUFAB1/NNK1	ENSG00000007047	NDUFAB1	YKL171W	NNK1
PDK4/PAC1	ENSG00000007168	PDK4	YOR269W	PAC1
ZMYND10/MET10	ENSG00000007171	ZMYND10	YFR030W	MET10
ST7/HXK2	ENSG00000007174	ST7	YGL253W	HXK2
CDC27/HOF1	ENSG00000007237	CDC27	YMR032W	HOF1
SLC4A1/TRS33	ENSG00000007255	SLC4A1	YOR115C	TRS33
CALCR/GPI1	ENSG00000007541	CALCR	YGR216C	GPI1
HCCS/FRE7	ENSG00000007952	HCCS	YOL152W	FRE7
DVL2/PRE4	ENSG00000008018	DVL2	YFR050C	PRE4
UPF1/HAL5	ENSG00000008118	UPF1	YJL165C	HAL5
SKAP2/UTR1	ENSG00000008130	SKAP2	YJR049C	UTR1
SLC25A5/DTR1	ENSG00000008282	SLC25A5	YBR180W	DTR1
CCDC109B/CNL1	ENSG00000008294	CCDC109B	YDR357C	CNL1
HOXA11/NSE5	ENSG00000008300	HOXA11	YML023C	NSE5
POLR2J/PHR1	ENSG00000008405	POLR2J	YOR386W	PHR1
DHX33/RPS20	ENSG00000008988	DHX33	YHL015W	RPS20
MEOX1/YBL055C	ENSG00000009335	MEOX1	YBL055C	YBL055C
LIG3/REV3	ENSG00000009413	LIG3	YPL167C	REV3
RPAP3/VTA1	ENSG00000009844	RPAP3	YLR181C	VTA1
ENSG00000005189/PHO4	ENSG00000009950	ENSG00000005189	YFR034C	PHO4
CIAPIN1/RSC4	ENSG00000009954	CIAPIN1	YKR008W	RSC4
FAM214B/VID30	ENSG00000010017	FAM214B	YGL227W	VID30
COPZ2/SEE1	ENSG00000010165	COPZ2	YIL064W	SEE1
PRKAR2B/COR1	ENSG00000010256	PRKAR2B	YBL045C	COR1
MSL3/YCS4	ENSG00000010292	MSL3	YLR272C	YCS4
CREBBP/NUD1	ENSG00000010322	CREBBP	YOR373W	NUD1
BZRAP1/KSP1	ENSG00000010810	BZRAP1	YHR082C	KSP1
MPO/NDD1	ENSG00000010818	MPO	YOR372C	NDD1
PON1/ELA1	ENSG00000011007	PON1	YNL230C	ELA1
GCFC2/YNK1	ENSG00000011052	GCFC2	YKL067W	YNK1
ABCB4/ICT1	ENSG00000011198	ABCB4	YLR099C	ICT1
SOX8/UTP18	ENSG00000011260	SOX8	YJL069C	UTP18
IBTK/NAB2	ENSG00000011275	IBTK	YGL122C	NAB2
MYCBP2/YGR015C	ENSG00000011405	MYCBP2	YGR015C	YGR015C
FBXL3/GYP1	ENSG00000011454	FBXL3	YOR070C	GYP1
ITGAL/PPH21	ENSG00000011485	ITGAL	YDL134C	PPH21
PDK2/RPS15	ENSG00000011566	PDK2	YOL040C	RPS15
ITGA3/RAD10	ENSG00000012061	ITGA3	YML095C	RAD10
LAMP2/SPC110	ENSG00000012822	LAMP2	YDR356W	SPC110
GGNBP2/MPS1	ENSG00000012983	GGNBP2	YDL028C	MPS1
ITGA2B/IRS4	ENSG00000013016	ITGA2B	YKR019C	IRS4
GDE1/RPT3	ENSG00000013275	GDE1	YDR394W	RPT3
C19orf60/KNS1	ENSG00000013441	C19orf60	YLL019C	KNS1
CRLF1/RET1	ENSG00000013503	CRLF1	YOR207C	RET1
MAP3K14/NGL2	ENSG00000013523	MAP3K14	YMR285C	NGL2
ABCC8/ITT1	ENSG00000013561	ABCC8	YML068W	ITT1
CCL18/PMT6	ENSG00000014216	CCL18	YGR199W	PMT6
CCL3/MDH3	ENSG00000014641	CCL3	YDL078C	MDH3
SYNRG/MMT1	ENSG00000014824	SYNRG	YMR177W	MMT1
CACNG3/BRX1	ENSG00000015171	CACNG3	YOL077C	BRX1
TMEM132A/LAS17	ENSG00000015285	TMEM132A	YOR181W	LAS17
AP2B1/GPG1	ENSG00000015413	AP2B1	YGL121C	GPG1
TAC1/MPP6	ENSG00000015479	TAC1	YNR024W	MPP6
ZNF263/BPL1	ENSG00000015592	ZNF263	YDL141W	BPL1
CX3CL1/HPF1	ENSG00000016490	CX3CL1	YOL155C	HPF1
SPATA20/PMR1	ENSG00000017260	SPATA20	YGL167C	PMR1
CACNA1G/BEM3	ENSG00000017797	CACNA1G	YPL115C	BEM3
TNFRSF12A/DLD1	ENSG00000018510	TNFRSF12A	YDL174C	DLD1
MAP3K9/EMW1	ENSG00000018699	MAP3K9	YNL313C	EMW1
RALA/YDR222W	ENSG00000020256	RALA	YDR222W	YDR222W
BAIAP2L1/SEN1	ENSG00000021776	BAIAP2L1	YLR430W	SEN1
ETV1/CPA1	ENSG00000021826	ETV1	YOR303W	CPA1
AGK/DEG1	ENSG00000022267	AGK	YFL001W	DEG1
CCL26/MAG2	ENSG00000022840	CCL26	YLR427W	MAG2
FARP2/PFA4	ENSG00000023041	FARP2	YOL003C	PFA4
USH1C/GRX4	ENSG00000023318	USH1C	YER174C	GRX4
DBF4/ASI3	ENSG00000023445	DBF4	YNL008C	ASI3
TBXA2R/GRX2	ENSG00000023572	TBXA2R	YDR513W	GRX2
IFRD1/ERB1	ENSG00000023734	IFRD1	YMR049C	ERB1
GTF2IRD1/BPT1	ENSG00000023839	GTF2IRD1	YLL015W	BPT1
PAF1/SPT2	ENSG00000023902	PAF1	YER161C	SPT2
VPS41/YDL124W	ENSG00000023909	VPS41	YDL124W	YDL124W
ARHGAP44/UBR1	ENSG00000024048	ARHGAP44	YGR184C	UBR1
ELAC2/PAN1	ENSG00000024422	ELAC2	YIR006C	PAN1
SCIN/HSF1	ENSG00000025156	SCIN	YGL073W	HSF1
MYH13/FAF1	ENSG00000025293	MYH13	YIL019W	FAF1
ADIPOR2/GAL80	ENSG00000025434	ADIPOR2	YML051W	GAL80
UPP2/PPT1	ENSG00000025772	UPP2	YGR123C	PPT1
MARK4/APJ1	ENSG00000025796	MARK4	YNL077W	APJ1
PAFAH1B1/SRP1	ENSG00000025800	PAFAH1B1	YNL189W	SRP1
NOS2/KEL1	ENSG00000026025	NOS2	YHR158C	KEL1
DNAH9/RAD3	ENSG00000026036	DNAH9	YER171W	RAD3
GAS7/YCR023C	ENSG00000026103	GAS7	YCR023C	YCR023C
TRAPPC6A/YBR096W	ENSG00000026508	TRAPPC6A	YBR096W	YBR096W
MATK/OCT1	ENSG00000027001	MATK	YKL134C	OCT1
CD79B/YOR296W	ENSG00000027075	CD79B	YOR296W	YOR296W
SCN4A/PEX25	ENSG00000028203	SCN4A	YPL112C	PEX25
PAX6/VPS5	ENSG00000028528	PAX6	YOR069W	VPS5
RHBDF1/DSE3	ENSG00000029639	RHBDF1	YOR264W	DSE3
LUC7L/YHR078W	ENSG00000029725	LUC7L	YHR078W	YHR078W
BAIAP3/SES1	ENSG00000031698	BAIAP3	YDR023W	SES1
PIGQ/WTM2	ENSG00000032389	PIGQ	YOR229W	WTM2
TEAD3/NDT80	ENSG00000032742	TEAD3	YHR124W	NDT80
SELE/ARB1	ENSG00000033050	SELE	YER036C	ARB1
DNAJC11/VPH1	ENSG00000033627	DNAJC11	YOR270C	VPH1
MYLIP/NFI1	ENSG00000033800	MYLIP	YOR156C	NFI1
NOX1/AIM9	ENSG00000034152	NOX1	YER080W	AIM9
E2F2/PEX3	ENSG00000034693	E2F2	YDR329C	PEX3
PSMB1/ATG8	ENSG00000034713	PSMB1	YBL078C	ATG8
SYN1/CYK3	ENSG00000035115	SYN1	YDL117W	CYK3
JARID2/ADE12	ENSG00000035687	JARID2	YNL220W	ADE12
CAMK1G/RFC1	ENSG00000035928	CAMK1G	YOR217W	RFC1
CDK11A/RTT101	ENSG00000036257	CDK11A	YJL047C	RTT101
NADK/UBP5	ENSG00000036672	NADK	YER144C	UBP5
TFAP2B/MDS3	ENSG00000037637	TFAP2B	YGL197W	MDS3
CYTH3/MRI1	ENSG00000037757	CYTH3	YPR118W	MRI1
ADAM22/TRM8	ENSG00000037897	ADAM22	YDL201W	TRM8
SYPL1/AYR1	ENSG00000038274	SYPL1	YIL124W	AYR1
SPAG9/YNL193W	ENSG00000038382	SPAG9	YNL193W	YNL193W
CELSR3/YLR413W	ENSG00000038427	CELSR3	YLR413W	YLR413W
MGST1/BRR2	ENSG00000039123	MGST1	YER172C	BRR2
CRY1/TCO89	ENSG00000039319	CRY1	YPL180W	TCO89
NFIX/GDE1	ENSG00000039560	NFIX	YPL110C	GDE1
MMP25/PRE9	ENSG00000041357	MMP25	YGR135W	PRE9
IL32/MOD5	ENSG00000041515	IL32	YOR274W	MOD5
PKD1/LSG1	ENSG00000041802	PKD1	YGL099W	LSG1
MAPK8IP2/ADP1	ENSG00000041982	MAPK8IP2	YCR011C	ADP1
MED24/TDP1	ENSG00000042088	MED24	YBR223C	TDP1
SEC62/MFB1	ENSG00000042429	SEC62	YDR219C	MFB1
RPS20/APS2	ENSG00000042753	RPS20	YJR058C	APS2
CSDE1/FHN1	ENSG00000042832	CSDE1	YGR131W	FHN1
UBE3C/DCN1	ENSG00000043093	UBE3C	YLR128W	DCN1
REV3L/STE12	ENSG00000043462	REV3L	YHR084W	STE12
PAX7/SCM3	ENSG00000044115	PAX7	YDL139C	SCM3
MASP2/YJR030C	ENSG00000044446	MASP2	YJR030C	YJR030C
TRAF3IP3/SOF1	ENSG00000047056	TRAF3IP3	YLL011W	SOF1
POMT2/URA8	ENSG00000047230	POMT2	YJR103W	URA8
VTA1/VMA13	ENSG00000047249	VTA1	YPR036W	VMA13
MLXIPL/MLP1	ENSG00000047410	MLXIPL	YKR095W	MLP1
BAZ1B/FET5	ENSG00000047457	BAZ1B	YFL041W	FET5
RANBP9/RPO41	ENSG00000047579	RANBP9	YFL036W	RPO41
ETV7/CSG2	ENSG00000047936	ETV7	YBR036C	CSG2
SPRTN/RNR4	ENSG00000048392	SPRTN	YGR180C	RNR4
METTL13/RSM10	ENSG00000048544	METTL13	YDR041W	RSM10
ZNF207/MRN1	ENSG00000048740	ZNF207	YPL184C	MRN1
UQCRC1/RBS1	ENSG00000048991	UQCRC1	YDL189W	RBS1
CD9/YKT6	ENSG00000049245	CD9	YKL196C	YKT6
NCAPD2/RFC3	ENSG00000049541	NCAPD2	YNL290W	RFC3
IFFO1/RSP5	ENSG00000049759	IFFO1	YER125W	RSP5
GIPR/WBP1	ENSG00000049860	GIPR	YEL002C	WBP1
NISCH/PIP2	ENSG00000050327	NISCH	YOR363C	PIP2
STAB1/YLR257W	ENSG00000050405	STAB1	YLR257W	YLR257W
FUZ/CMK2	ENSG00000050748	FUZ	YOL016C	CMK2
PRSS3/PER33	ENSG00000051108	PRSS3	YLR064W	PER33
CD4/RAD51	ENSG00000051180	CD4	YER095W	RAD51
LRRC23/HFM1	ENSG00000051341	LRRC23	YGL251C	HFM1
BTK/CKI1	ENSG00000051382	BTK	YLR133W	CKI1
HFE/NAN1	ENSG00000051596	HFE	YPL126W	NAN1
SCMH1/BUD3	ENSG00000052126	SCMH1	YCL014W	BUD3
FYN/RRP12	ENSG00000052749	FYN	YPL012W	RRP12
HIVEP2/ERG25	ENSG00000052802	HIVEP2	YGR060W	ERG25
TCEB3/APD1	ENSG00000052841	TCEB3	YBR151W	APD1
LYPLA2/SOD2	ENSG00000053254	LYPLA2	YHR008C	SOD2
NME2/AAD10	ENSG00000053371	NME2	YJR155W	AAD10
APBA3/MRT4	ENSG00000053372	APBA3	YKL009W	MRT4
MKS1/HO	ENSG00000053747	MKS1	YDL227C	HO
ABHD5/TRS31	ENSG00000054116	ABHD5	YDR472W	TRS31
KAL1/FHL1	ENSG00000054598	KAL1	YPR104C	FHL1
AKAP8L/CDC53	ENSG00000055130	AKAP8L	YDL132W	CDC53
UTP18/PEX11	ENSG00000055163	UTP18	YOL147C	PEX11
RNF216/SPP1	ENSG00000055609	RNF216	YPL138C	SPP1
TTC19/PUF3	ENSG00000055917	TTC19	YLL013C	PUF3
PTBP1/FMP10	ENSG00000055955	PTBP1	YER182W	FMP10
DPF1/YDR114C	ENSG00000056558	DPF1	YDR114C	YDR114C
SYT7/YKL070W	ENSG00000056972	SYT7	YKL070W	YKL070W
PIK3C2A/GLG2	ENSG00000056998	PIK3C2A	YJL137C	GLG2
PLAUR/GDI1	ENSG00000057608	PLAUR	YER136W	GDI1
ANLN/ATG5	ENSG00000057663	ANLN	YPL149W	ATG5
WIZ/ERG11	ENSG00000058056	WIZ	YHR007C	ERG11
RABGAP1/SEC61	ENSG00000058262	RABGAP1	YLR378C	SEC61
DCN/DIN7	ENSG00000058404	DCN	YDR263C	DIN7
PPP5C/RPC37	ENSG00000058600	PPP5C	YKR025W	RPC37
MAP4K3/ENA5	ENSG00000058668	MAP4K3	YDR038C	ENA5
ZBTB32/RIO2	ENSG00000058729	ZBTB32	YNL207W	RIO2
TYROBP/TIS11	ENSG00000059145	TYROBP	YLR136C	TIS11
GABRA3/PRO2	ENSG00000059573	GABRA3	YOR323C	PRO2
BRCA1/TRM3	ENSG00000059588	BRCA1	YDL112W	TRM3
ERCC1/XDJ1	ENSG00000059769	ERCC1	YLR090W	XDJ1
CD22/PSR2	ENSG00000060069	CD22	YLR019W	PSR2
SEMA3B/PSK1	ENSG00000060237	SEMA3B	YAL017W	PSK1
MBTPS2/CDC13	ENSG00000060558	MBTPS2	YDL220C	CDC13
LTF/TEX1	ENSG00000060688	LTF	YNL253W	TEX1
NR1H4/FMP37	ENSG00000060762	NR1H4	YGL080W	FMP37
ALOX5/POT1	ENSG00000060971	ALOX5	YIL160C	POT1
CALCOCO1/SDH4	ENSG00000061794	CALCOCO1	YDR178W	SDH4
UBR7/NIT2	ENSG00000062038	UBR7	YJL126W	NIT2
MAP4K5/RSN1	ENSG00000062598	MAP4K5	YMR266W	RSN1
EHD3/POL1	ENSG00000062822	EHD3	YNL102W	POL1
PSMC4/RPL18B	ENSG00000063177	PSMC4	YNL301C	RPL18B
CLDN11/SBP1	ENSG00000063244	CLDN11	YHL034C	SBP1
MVP/ENT2	ENSG00000063245	MVP	YLR206W	ENT2
NUB1/YIL165C	ENSG00000063438	NUB1	YIL165C	YIL165C
CLK1/GLO2	ENSG00000063854	CLK1	YDR272W	GLO2
ENSG00000013455/YAF9	ENSG00000063978	ENSG00000013455	YNL107W	YAF9
POLR3B/TAF2	ENSG00000064313	POLR3B	YCR042C	TAF2
ANGEL1/MTR10	ENSG00000064419	ANGEL1	YOR160W	MTR10
RNF14/YLR271W	ENSG00000064607	RNF14	YLR271W	YLR271W
DDX11/YBR235W	ENSG00000064651	DDX11	YBR235W	YBR235W
CD6/YIG1	ENSG00000064666	CD6	YPL201C	YIG1
TACC3/RRP3	ENSG00000064703	TACC3	YHR065C	RRP3
UFL1/MLH2	ENSG00000064933	UFL1	YLR035C	MLH2
POLA2/ABF2	ENSG00000064961	POLA2	YMR072W	ABF2
CAPN1/GPA1	ENSG00000065135	CAPN1	YHR005C	GPA1
ACPP/PSE1	ENSG00000065150	ACPP	YMR308C	PSE1
MDH1/CAR2	ENSG00000065154	MDH1	YLR438W	CAR2
SLC30A9/PWP2	ENSG00000065183	SLC30A9	YCR057C	PWP2
MTMR11/PRR2	ENSG00000065243	MTMR11	YDL214C	PRR2
CCDC88C/LAC1	ENSG00000065308	CCDC88C	YKL008C	LAC1
YAF2/KSS1	ENSG00000065361	YAF2	YGR040W	KSS1
ZMYND11/SLM5	ENSG00000065427	ZMYND11	YCR024C	SLM5
WAS/CUS2	ENSG00000065526	WAS	YNL286W	CUS2
DPEP1/RLP7	ENSG00000065559	DPEP1	YNL002C	RLP7
BID/ISR1	ENSG00000065613	BID	YPR106W	ISR1
MATR3/PRK1	ENSG00000065675	MATR3	YIL095W	PRK1
RGPD5/DOA1	ENSG00000065717	RGPD5	YKL213C	DOA1
STMN4/VAC7	ENSG00000065809	STMN4	YNL054W	VAC7
NUDCD3/MAE1	ENSG00000065833	NUDCD3	YKL029C	MAE1
ISL1/MSB3	ENSG00000065882	ISL1	YNL293W	MSB3
IL20RA/YPL245W	ENSG00000065883	IL20RA	YPL245W	YPL245W
CLCA1/NHX1	ENSG00000065923	CLCA1	YDR456W	NHX1
ATP2C1/RTS1	ENSG00000066027	ATP2C1	YOR014W	RTS1
SRCIN1/SNF12	ENSG00000066117	SRCIN1	YNR023W	SNF12
IGF1/HAP5	ENSG00000066136	IGF1	YOR358W	HAP5
RALBP1/SNX41	ENSG00000066294	RALBP1	YDR425W	SNX41
RUFY3/FOB1	ENSG00000066422	RUFY3	YDR110W	FOB1
CNTN1/ENT1	ENSG00000066427	CNTN1	YDL161W	ENT1
WWTR1/SPS1	ENSG00000066468	WWTR1	YDR523C	SPS1
AGPS/DUO1	ENSG00000066629	AGPS	YGL061C	DUO1
ATP1A2/SEC7	ENSG00000066777	ATP1A2	YDR170C	SEC7
TTC27/HEM15	ENSG00000066926	TTC27	YOR176W	HEM15
MARCO/TIF1	ENSG00000067048	MARCO	YKR059W	TIF1
SYT13/YPR013C	ENSG00000067082	SYT13	YPR013C	YPR013C
SNAI2/LPP1	ENSG00000067113	SNAI2	YDR503C	LPP1
CD74/ILM1	ENSG00000067167	CD74	YJR118C	ILM1
HGF/GIS2	ENSG00000067182	HGF	YNL255C	GIS2
ZRANB1/EEB1	ENSG00000067191	ZRANB1	YPL095C	EEB1
NCDN/CDC19	ENSG00000067225	NCDN	YAL038W	CDC19
ZFP64/FCF2	ENSG00000067334	ZFP64	YLR051C	FCF2
MNAT1/NUP100	ENSG00000067445	MNAT1	YKL068W	NUP100
SAMD4A/RHO1	ENSG00000067560	SAMD4A	YPR165W	RHO1
RUNX3/TCB3	ENSG00000067715	RUNX3	YML072C	TCB3
MRE11A/PKP1	ENSG00000067992	MRE11A	YIL042C	PKP1
PLEKHB1/HOS3	ENSG00000068024	PLEKHB1	YPL116W	HOS3
SERPINB1/YPS5	ENSG00000068078	SERPINB1	YGL259W	YPS5
SPAST/RTG3	ENSG00000068323	SPAST	YBL103C	RTG3
ENSG00000021602/GYP7	ENSG00000068354	ENSG00000021602	YDL234C	GYP7
NRXN3/FAA1	ENSG00000068366	NRXN3	YOR317W	FAA1
AQR/SPP2	ENSG00000068394	AQR	YOR148C	SPP2
CPS1/TRM7	ENSG00000068438	CPS1	YBR061C	TRM7
C8B/RPO31	ENSG00000068654	C8B	YOR116C	RPO31
FHL1/KCS1	ENSG00000068745	FHL1	YDR017C	KCS1
RTFDC1/TOA1	ENSG00000068781	RTFDC1	YOR194C	TOA1
GABRA1/KRE28	ENSG00000068793	GABRA1	YDR532C	KRE28
NLRP2/HST2	ENSG00000068903	NLRP2	YPL015C	HST2
RNF10/YOS9	ENSG00000068912	RNF10	YDR057W	YOS9
ZDHHC6/MUC1	ENSG00000069248	ZDHHC6	YIR019C	MUC1
RNH1/VPS35	ENSG00000069329	RNH1	YJL154C	VPS35
NDUFS1/YDJ1	ENSG00000069345	NDUFS1	YNL064C	YDJ1
RB1CC1/CDD1	ENSG00000069764	RB1CC1	YLR245C	CDD1
ERP44/REF2	ENSG00000069849	ERP44	YDR195W	REF2
ALAS1/HUL5	ENSG00000069869	ALAS1	YGL141W	HUL5
BIRC3/AMA1	ENSG00000069966	BIRC3	YGR225W	AMA1
AKAP11/UFD1	ENSG00000070010	AKAP11	YGR048W	UFD1
GLRX2/IKI3	ENSG00000070061	GLRX2	YLR384C	IKI3
SNAPC1/SSP120	ENSG00000070081	SNAPC1	YLR250W	SSP120
STRAP/PFY1	ENSG00000070087	STRAP	YOR122C	PFY1
ABCC2/UIP3	ENSG00000070159	ABCC2	YAR027W	UIP3
DEF6/CBF1	ENSG00000070444	DEF6	YJR060W	CBF1
PLEKHO1/POL4	ENSG00000070501	PLEKHO1	YCR014C	POL4
GCLM/HSV2	ENSG00000070540	GCLM	YGR223C	HSV2
UBR2/ASN1	ENSG00000070669	UBR2	YPR145W	ASN1
EHD2/KAR2	ENSG00000070718	EHD2	YJL034W	KAR2
RRAGD/YAT2	ENSG00000070748	RRAGD	YER024W	YAT2
HSF2/MUD2	ENSG00000070756	HSF2	YKL074C	MUD2
PHF20/RPA190	ENSG00000070761	PHF20	YOR341W	RPA190
NR1H3/CKA1	ENSG00000070770	NR1H3	YIL035C	CKA1
NCAPH2/GCD1	ENSG00000070785	NCAPH2	YOR260W	GCD1
TOMM34/RHO2	ENSG00000070831	TOMM34	YNL090W	RHO2
SEC63/OSH3	ENSG00000070882	SEC63	YHR073W	OSH3
KPNA6/PUT4	ENSG00000070915	KPNA6	YOR348C	PUT4
VIM/PMA1	ENSG00000070961	VIM	YGL008C	PMA1
RTEL1-TNFRSF6B/GSH2	ENSG00000071051	RTEL1-TNFRSF6B	YOL049W	GSH2
FAS/AIP1	ENSG00000071127	FAS	YMR092C	AIP1
CD44/YKL023W	ENSG00000071205	CD44	YKL023W	YKL023W
KCNG1/ELM1	ENSG00000071242	KCNG1	YKL048C	ELM1
SLAMF7/YNG2	ENSG00000071243	SLAMF7	YHR090C	YNG2
MIPEP/BUD23	ENSG00000071462	MIPEP	YCR047C	BUD23
PRKCH/HRD3	ENSG00000071537	PRKCH	YLR207W	HRD3
INSRR/YTA6	ENSG00000071539	INSRR	YPL074W	YTA6
IFNGR1/ULS1	ENSG00000071794	IFNGR1	YOR191W	ULS1
SH2D2A/TSR4	ENSG00000071994	SH2D2A	YOL022C	TSR4
TNFRSF1B/PTK2	ENSG00000072062	TNFRSF1B	YJR059W	PTK2
VEZT/YBL107C	ENSG00000072110	VEZT	YBL107C	YBL107C
POU2F2/YAP1801	ENSG00000072134	POU2F2	YHR161C	YAP1801
SNX1/SIW14	ENSG00000072135	SNX1	YNL032W	SIW14
TBPL1/TRE1	ENSG00000072274	TBPL1	YPL176C	TRE1
ARNTL2/PEX4	ENSG00000072401	ARNTL2	YGR133W	PEX4
BCLAF1/GUK1	ENSG00000072415	BCLAF1	YDR454C	GUK1
ANK1/SMC1	ENSG00000072501	ANK1	YFL008W	SMC1
TFB1M/IMG1	ENSG00000072609	TFB1M	YCR046C	IMG1
RABEP1/DBP1	ENSG00000072682	RABEP1	YPL119C	DBP1
HMGB3/CDC4	ENSG00000072803	HMGB3	YFL009W	CDC4
NUP160/AKR1	ENSG00000072818	NUP160	YDR264C	AKR1
BAK1/RRP4	ENSG00000072832	BAK1	YHR069C	RRP4
MUSK/LRS4	ENSG00000072864	MUSK	YDR439W	LRS4
IKZF2/APM1	ENSG00000072958	IKZF2	YPL259C	APM1
GRN/SEC2	ENSG00000073009	GRN	YNL272C	SEC2
ARHGAP31/MCM2	ENSG00000073111	ARHGAP31	YBL023C	MCM2
NR2E3/SRO77	ENSG00000073350	NR2E3	YBL106C	SRO77
CENPQ/ECM5	ENSG00000073614	CENPQ	YMR176W	ECM5
SARS/STE6	ENSG00000073734	SARS	YKL209C	STE6
RANBP3/YAP1802	ENSG00000073921	RANBP3	YGR241C	YAP1802
ARID4A/SEC18	ENSG00000073969	ARID4A	YBR080C	SEC18
TSSC1/YJU3	ENSG00000074416	TSSC1	YKL094W	YJU3
ENSG00000032514/SNF1	ENSG00000074590	ENSG00000032514	YDR477W	SNF1
IFT88/CUP1-2	ENSG00000074660	IFT88	YHR055C	CUP1-2
ZCCHC8/SBA1	ENSG00000074696	ZCCHC8	YKL117W	SBA1
ABCF2/DOC1	ENSG00000074755	ABCF2	YGL240W	DOC1
LRRC7/ENO2	ENSG00000074800	LRRC7	YHR174W	ENO2
UBA6/SLN1	ENSG00000074964	UBA6	YIL147C	SLN1
GAB2/TIF4632	ENSG00000075151	GAB2	YGL049C	TIF4632
ATP6V0A1/MTC5	ENSG00000075188	ATP6V0A1	YDR128W	MTC5
PIAS1/CTT1	ENSG00000075213	PIAS1	YGR088W	CTT1
SLC4A7/RAX2	ENSG00000075223	SLC4A7	YLR084C	RAX2
APBA2/ERG10	ENSG00000075239	APBA2	YPL028W	ERG10
UHRF1/YNL095C	ENSG00000075292	UHRF1	YNL095C	YNL095C
MAP2K3/TAO3	ENSG00000075539	MAP2K3	YIL129C	TAO3
TMSB10/ARP9	ENSG00000075624	TMSB10	YMR033W	ARP9
RNF19A/SPO14	ENSG00000075651	RNF19A	YKR031C	SPO14
PEX3/YNL046W	ENSG00000075711	PEX3	YNL046W	YNL046W
GABARAPL2/VPS21	ENSG00000075785	GABARAPL2	YOR089C	VPS21
MYOC/YET1	ENSG00000075790	MYOC	YKL065C	YET1
SH3YL1/CLF1	ENSG00000075856	SH3YL1	YLR117C	CLF1
VCL/LRG1	ENSG00000075884	VCL	YDL240W	LRG1
DAPK2/RRP45	ENSG00000075914	DAPK2	YDR280W	RRP45
NSMAF/TAF13	ENSG00000075945	NSMAF	YML098W	TAF13
ADSS/MCM6	ENSG00000076003	ADSS	YGL201C	MCM6
STAP1/REX2	ENSG00000076043	STAP1	YLR059C	REX2
TIMP2/YIL077C	ENSG00000076053	TIMP2	YIL077C	YIL077C
RFC1/MLH1	ENSG00000076242	RFC1	YMR167W	MLH1
CUL3/UNG1	ENSG00000076248	CUL3	YML021C	UNG1
MYOM2/PYC1	ENSG00000076555	MYOM2	YGL062W	PYC1
OTC/SLX8	ENSG00000076604	OTC	YER116C	SLX8
USP2/MON1	ENSG00000076685	USP2	YGL124C	MON1
CASR/YIP1	ENSG00000076716	CASR	YGR172C	YIP1
TUBG2/VPS45	ENSG00000076944	TUBG2	YGL095C	VPS45
RPL26L1/NRK1	ENSG00000077009	RPL26L1	YNL129W	NRK1
FLT4/COS12	ENSG00000077063	FLT4	YGL263W	COS12
NSUN2/YGL101W	ENSG00000077097	NSUN2	YGL101W	YGL101W
FBXO42/SKP2	ENSG00000077235	FBXO42	YNL311C	SKP2
MRI1/YTP1	ENSG00000077238	MRI1	YNL237W	YTP1
METTL1/SAD1	ENSG00000077254	METTL1	YFR005C	SAD1
HOXC8/MSL1	ENSG00000077312	HOXC8	YIR009W	MSL1
AGA/SKI6	ENSG00000077348	AGA	YGR195W	SKI6
ENSG00000038102/HST3	ENSG00000077463	ENSG00000038102	YOR025W	HST3
PI4K2B/CUR1	ENSG00000077522	PI4K2B	YPR158W	CUR1
MAT2B/CAP2	ENSG00000077549	MAT2B	YIL034C	CAP2
TLL1/UBC11	ENSG00000077721	TLL1	YOR339C	UBC11
EDC4/IRE1	ENSG00000077782	EDC4	YHR079C	IRE1
TRIO/RAD34	ENSG00000077809	TRIO	YDR314C	RAD34
VCAN/SIZ1	ENSG00000078043	VCAN	YDR409W	SIZ1
MSR1/NBP2	ENSG00000078053	MSR1	YDR162C	NBP2
CDH1/MCK1	ENSG00000078061	CDH1	YNL307C	MCK1
SKIV2L2/DUR1,2	ENSG00000078070	SKIV2L2	YBR208C	DUR1,2
DNAH5/DRE2	ENSG00000078114	DNAH5	YKR071C	DRE2
ZFYVE16/UPS3	ENSG00000078140	ZFYVE16	YDR185C	UPS3
C6/VPS34	ENSG00000078142	C6	YLR240W	VPS34
RAI14/INP51	ENSG00000078269	RAI14	YIL002C	INP51
SOX30/CHA4	ENSG00000078304	SOX30	YLR098C	CHA4
PNKP/SIF2	ENSG00000078369	PNKP	YBR103W	SIF2
SPDL1/SNT2	ENSG00000078403	SPDL1	YGL131C	SNT2
STAU2/STE23	ENSG00000078618	STAU2	YLR389C	STE23
RTN4R/POR1	ENSG00000078668	RTN4R	YNL055C	POR1
PHF23/MET13	ENSG00000078747	PHF23	YGL125W	MET13
CDH10/INN1	ENSG00000078902	CDH10	YNL152W	INN1
INPP4A/STP22	ENSG00000078967	INPP4A	YCL008C	STP22
RAB27B/YKU80	ENSG00000079246	RAB27B	YMR106C	YKU80
PSMA4/CBK1	ENSG00000079277	PSMA4	YNL161W	CBK1
MYO16/PUF4	ENSG00000079308	MYO16	YGL014W	PUF4
LSG1/REX3	ENSG00000079313	LSG1	YLR107W	REX3
PARP3/MRP49	ENSG00000079332	PARP3	YKL167C	MRP49
TNC/RGT2	ENSG00000079393	TNC	YDL138W	RGT2
TDP1/ERG9	ENSG00000079459	TDP1	YHR190W	ERG9
MED17/PGM2	ENSG00000079739	MED17	YMR105C	PGM2
CAPG/FAL1	ENSG00000079785	CAPG	YDR021W	FAL1
AP2S1/HAL1	ENSG00000079819	AP2S1	YPR005C	HAL1
USH2A/VAM3	ENSG00000079950	USH2A	YOR106W	VAM3
ZPBP/PTP3	ENSG00000080031	ZPBP	YER075C	PTP3
TG/YEA4	ENSG00000080493	TG	YEL004W	YEA4
ADAM28/MOT1	ENSG00000080503	ADAM28	YPL082C	MOT1
BARX2/IRC6	ENSG00000080561	BARX2	YFR043C	IRC6
DCUN1D1/SWR1	ENSG00000080603	DCUN1D1	YDR334W	SWR1
PHF15/PUF6	ENSG00000080608	PHF15	YDR496C	PUF6
ZIC2/ECM14	ENSG00000080618	ZIC2	YHR132C	ECM14
LCP2/MOT2	ENSG00000080802	LCP2	YER068W	MOT2
TRIT1/HEM13	ENSG00000080819	TRIT1	YDR044W	HEM13
ADRB1/TFG2	ENSG00000080823	ADRB1	YGR005C	TFG2
ENSG00000043822/PHO84	ENSG00000081019	ENSG00000043822	YML123C	PHO84
GUCA2B/YMR086W	ENSG00000081026	GUCA2B	YMR086W	YMR086W
CUL7/CST6	ENSG00000081189	CUL7	YIL036W	CST6
CTNNA1/CCH1	ENSG00000081248	CTNNA1	YGR217W	CCH1
PHKA2/GUT2	ENSG00000081277	PHKA2	YIL155C	GUT2
EPHA3/UBA4	ENSG00000081307	EPHA3	YHR111W	UBA4
HSPA5/MTC1	ENSG00000081479	HSPA5	YJL123C	MTC1
DSG2/SSL1	ENSG00000081665	DSG2	YLR005W	SSL1
GEMIN8/YVH1	ENSG00000081721	GEMIN8	YIR026C	YVH1
OFD1/PDE1	ENSG00000081803	OFD1	YGL248W	PDE1
PREX2/TRI1	ENSG00000082014	PREX2	YMR233W	TRI1
WDR37/YGR126W	ENSG00000082258	WDR37	YGR126W	YGR126W
YTHDC2/PMD1	ENSG00000082397	YTHDC2	YER132C	PMD1
CTPS2/YDL180W	ENSG00000082438	CTPS2	YDL180W	YDL180W
ATP6V1H/MED4	ENSG00000082512	ATP6V1H	YOR174W	MED4
POLR2B/MRPL22	ENSG00000082515	POLR2B	YNL177C	MRPL22
TPR/UTP15	ENSG00000082516	TPR	YMR093W	UTP15
CP/YCK1	ENSG00000082701	CP	YHR135C	YCK1
DTNBP1/YLR156W	ENSG00000082781	DTNBP1	YLR156W	YLR156W
XK/MPC54	ENSG00000082805	XK	YOR177C	MPC54
ARHGAP6/CRM1	ENSG00000082898	ARHGAP6	YGR218W	CRM1
MAP4/KAP104	ENSG00000083312	MAP4	YBR017C	KAP104
GOPC/YMR018W	ENSG00000083457	GOPC	YMR018W	YMR018W
ROS1/AEP2	ENSG00000083750	ROS1	YMR282C	AEP2
HDAC9/YKL162C	ENSG00000083799	HDAC9	YKL162C	YKL162C
RRM2B/RPS5	ENSG00000083845	RRM2B	YJR123W	RPS5
TNFRSF17/APT2	ENSG00000083857	TNFRSF17	YDR441C	APT2
LMO3/SLZ1	ENSG00000083896	LMO3	YNL196C	SLZ1
MRPS10/NOP8	ENSG00000084072	MRPS10	YOL144W	NOP8
GUCA1A/STE24	ENSG00000084073	GUCA1A	YJR117W	STE24
RSF1/TIF34	ENSG00000084623	RSF1	YMR146C	TIF34
VPS13D/SHE4	ENSG00000084674	VPS13D	YOR035C	SHE4
CELF2/YKR018C	ENSG00000084754	CELF2	YKR018C	YKR018C
R3HDM1/URA2	ENSG00000084774	R3HDM1	YJL130C	URA2
COL9A2/CGR1	ENSG00000085063	COL9A2	YGL029W	CGR1
KITLG/SPO74	ENSG00000085276	KITLG	YGL170C	SPO74
ERCC8/HSP26	ENSG00000085382	ERCC8	YBR072W	HSP26
VAMP3/SEH1	ENSG00000085415	VAMP3	YGL100W	SEH1
PER3/CTS2	ENSG00000085465	PER3	YDR371W	CTS2
UTS2/SSK2	ENSG00000085511	UTS2	YNR031C	SSK2
TNFRSF9/ATM1	ENSG00000085563	TNFRSF9	YMR301C	ATM1
EPN3/GRE3	ENSG00000085662	EPN3	YHR104W	GRE3
LTBP1/YMC1	ENSG00000085719	LTBP1	YPR058W	YMC1
RCN1/RRN3	ENSG00000085721	RCN1	YKL125W	RRN3
ELN/END3	ENSG00000085832	ELN	YNL084C	END3
RFC2/SQS1	ENSG00000085872	RFC2	YNL224C	SQS1
ARID1B/PTK1	ENSG00000086015	ARID1B	YKL198C	PTK1
NEDD4L/MDJ1	ENSG00000086061	NEDD4L	YFL016C	MDJ1
FOXP3/FAP1	ENSG00000086102	FOXP3	YNL023C	FAP1
HEXB/DIM1	ENSG00000086189	HEXB	YPL266W	DIM1
JKAMP/MRPL24	ENSG00000086504	JKAMP	YMR193W	MRPL24
DKK3/CIN5	ENSG00000086548	DKK3	YOR028C	CIN5
ARHGEF5/CWC2	ENSG00000086589	ARHGEF5	YDL209C	CWC2
NFE2L3/EMP24	ENSG00000086598	NFE2L3	YGL200C	EMP24
LIMA1/TOM1	ENSG00000086758	LIMA1	YDR457W	TOM1
SLC4A8/GPI10	ENSG00000086848	SLC4A8	YGL142C	GPI10
PTGER3/VPS68	ENSG00000087008	PTGER3	YOL129W	VPS68
MAPK9/SPS19	ENSG00000087076	MAPK9	YNL202W	SPS19
COL23A1/PGS1	ENSG00000087157	COL23A1	YCL004W	PGS1
BCAR1/ISA1	ENSG00000087206	BCAR1	YLL027W	ISA1
FAM160A2/ATP18	ENSG00000087245	FAM160A2	YML081C-A	ATP18
HERPUD1/TPA1	ENSG00000087263	HERPUD1	YER049W	TPA1
HOMER3/BOI2	ENSG00000087266	HOMER3	YER114C	BOI2
RAD51/CDC50	ENSG00000087274	RAD51	YCR094W	CDC50
POLQ/EST1	ENSG00000087338	POLQ	YLR233C	EST1
PIK3CB/CUS1	ENSG00000087365	PIK3CB	YMR240C	CUS1
ENSG00000051415/VPS1	ENSG00000087470	ENSG00000051415	YKR001C	VPS1
CYBA/ERV46	ENSG00000087502	CYBA	YAL042W	ERV46
THOC3/GDS1	ENSG00000088179	THOC3	YOR355W	GDS1
HEBP2/HAS1	ENSG00000088205	HEBP2	YMR290C	HAS1
PLEKHA5/RPS2	ENSG00000088247	PLEKHA5	YGL123W	RPS2
PRSS8/SFK1	ENSG00000088305	PRSS8	YKL051W	SFK1
SIKE1/SYG1	ENSG00000088387	SIKE1	YIL047C	SYG1
RRP12/FPR1	ENSG00000088832	RRP12	YNL135C	FPR1
MSMO1/SHP1	ENSG00000088833	MSMO1	YBL058W	SHP1
TTC17/DYN2	ENSG00000088986	TTC17	YDR424C	DYN2
ALX4/IRC19	ENSG00000088992	ALX4	YLL033W	IRC19
FOXN3/BRL1	ENSG00000089006	FOXN3	YHR036W	BRL1
AKR7A2/RPL6A	ENSG00000089009	AKR7A2	YML073C	RPL6A
MRTO4/PKH2	ENSG00000089022	MRTO4	YOL100W	PKH2
USE1/APC5	ENSG00000089053	USE1	YOR249C	APC5
MCF2L2/JEN1	ENSG00000089057	MCF2L2	YKL217W	JEN1
NRIP2/REX4	ENSG00000089094	NRIP2	YOL080C	REX4
LAMA3/GCN1	ENSG00000089154	LAMA3	YGL195W	GCN1
ANAPC4/PXL1	ENSG00000089159	ANAPC4	YKR090W	PXL1
KCNQ1/TFS1	ENSG00000089220	KCNQ1	YLR178C	TFS1
TRAPPC3/NCP1	ENSG00000089250	TRAPPC3	YHR042W	NCP1
THRAP3/TAP42	ENSG00000089289	THRAP3	YMR028W	TAP42
PHPT1/ROT2	ENSG00000089597	PHPT1	YBR229C	ROT2
ENTPD2/BIR1	ENSG00000089685	ENTPD2	YJR089W	BIR1
ARID4B/MAK5	ENSG00000089737	ARID4B	YBR142W	MAK5
PTPRN/YMR244W	ENSG00000090006	PTPRN	YMR244W	YMR244W
KIF1B/YLL056C	ENSG00000090013	KIF1B	YLL056C	YLL056C
FOXC1/LCB2	ENSG00000090054	FOXC1	YDR062W	LCB2
SYNE2/PAP1	ENSG00000090060	SYNE2	YKR002W	PAP1
CBLN4/AIM20	ENSG00000090104	CBLN4	YIL158W	AIM20
CHRDL2/FYV10	ENSG00000090316	CHRDL2	YIL097W	FYV10
RELT/XBP1	ENSG00000090339	RELT	YIL101C	XBP1
NOP58/LST8	ENSG00000090372	NOP58	YNL006W	LST8
KCNH2/PEX12	ENSG00000090432	KCNH2	YMR026C	PEX12
CUL1/YNR064C	ENSG00000090487	CUL1	YNR064C	YNR064C
CYFIP2/MPS2	ENSG00000090565	CYFIP2	YGL075C	MPS2
TAB2/ALA1	ENSG00000090861	TAB2	YOR335C	ALA1
EIF2AK2/SEC3	ENSG00000090989	EIF2AK2	YER008C	SEC3
KMT2C/LPD1	ENSG00000091140	KMT2C	YFL018C	LPD1
PUM2/RPN14	ENSG00000091157	PUM2	YGL004C	RPN14
MRPL43/CTL1	ENSG00000091436	MRPL43	YMR180C	CTL1
ITIH4/FUM1	ENSG00000091483	ITIH4	YPL262W	FUM1
C4orf27/SKT5	ENSG00000091490	C4orf27	YBL061C	SKT5
ZFR/ECM30	ENSG00000091536	ZFR	YLR436C	ECM30
NPFFR2/AGA2	ENSG00000091583	NPFFR2	YGL032C	AGA2
ENSG00000056345/JNM1	ENSG00000092054	ENSG00000056345	YMR294W	JNM1
PHF21B/BAP2	ENSG00000092068	PHF21B	YBR068C	BAP2
TRAF1/SLY1	ENSG00000092108	TRAF1	YDR189W	SLY1
PCGF2/YGR071C	ENSG00000092140	PCGF2	YGR071C	YGR071C
IL17RB/GVP36	ENSG00000092200	IL17RB	YIL041W	GVP36
TRAF3IP2/SPT16	ENSG00000092201	TRAF3IP2	YGL207W	SPT16
GYG2/ERT1	ENSG00000092208	GYG2	YBR239C	ERT1
SERPINB3/ADE16	ENSG00000092421	SERPINB3	YLR028C	ADE16
PKP2/ZRG17	ENSG00000092439	PKP2	YNR039C	ZRG17
MSH4/YDL156W	ENSG00000092470	MSH4	YDL156W	YDL156W
F7/SPO20	ENSG00000092531	F7	YMR017W	SPO20
GDI2/GOR1	ENSG00000092621	GDI2	YNL274C	GOR1
PRDM1/MLC2	ENSG00000092841	PRDM1	YPR188C	MLC2
ATG5/HMF1	ENSG00000092847	ATG5	YER057C	HMF1
PITHD1/AFT2	ENSG00000093010	PITHD1	YPL202C	AFT2
MTA3/RSM22	ENSG00000093167	MTA3	YKL155C	RSM22
USP13/ETP1	ENSG00000094631	USP13	YHL010C	ETP1
LAMC2/FUR1	ENSG00000094841	LAMC2	YHR128W	FUR1
CDK14/SLP1	ENSG00000094975	CDK14	YOR154W	SLP1
SEC61A1/MSH6	ENSG00000095002	SEC61A1	YDR097C	MSH6
PPP1R12A/DYS1	ENSG00000095059	PPP1R12A	YHR068W	DYS1
RASGRF1/RET2	ENSG00000095139	RASGRF1	YFR051C	RET2
CAMK2B/VAC8	ENSG00000095261	CAMK2B	YEL013W	VAC8
CROCC/MSS51	ENSG00000095303	CROCC	YLR203C	MSS51
POLR3E/CAT2	ENSG00000095321	POLR3E	YML042W	CAT2
ATP2B4/VMA7	ENSG00000095539	ATP2B4	YGR020C	VMA7
ZC3H11A/ISW1	ENSG00000095564	ZC3H11A	YBR245C	ISW1
RIOK2/YME1	ENSG00000095637	RIOK2	YPR024W	YME1
NDC1/MET4	ENSG00000095787	NDC1	YNL103W	MET4
FLYWCH1/HSP150	ENSG00000095794	FLYWCH1	YJL159W	HSP150
UNKL/CTK1	ENSG00000096063	UNKL	YKL139W	CTK1
ALDH18A1/CEF1	ENSG00000096401	ALDH18A1	YMR213W	CEF1
TARBP1/ILV1	ENSG00000096433	TARBP1	YER086W	ILV1
MXD1/TID3	ENSG00000096696	MXD1	YIL144W	TID3
CDK17/SIR2	ENSG00000096717	CDK17	YDL042C	SIR2
DNAJC25/BCK1	ENSG00000096968	DNAJC25	YJL095W	BCK1
PSD/HRR25	ENSG00000097007	PSD	YPL204W	HRR25
CTDP1/CDC7	ENSG00000097046	CTDP1	YDL017W	CDC7
YBX3/AIR1	ENSG00000099139	YBX3	YIL079C	AIR1
WNK1/ERP2	ENSG00000099203	WNK1	YAL007C	ERP2
CCAR1/MGR1	ENSG00000099204	CCAR1	YCL044C	MGR1
OGFR/NRG2	ENSG00000099326	OGFR	YBR066C	NRG2
GNA15/FRE8	ENSG00000099331	GNA15	YLR047C	FRE8
CREB3L3/RPN12	ENSG00000099341	CREB3L3	YFR052W	RPN12
PTPRU/NSE3	ENSG00000099399	PTPRU	YDR288W	NSE3
SNRNP40/WHI3	ENSG00000099622	SNRNP40	YNL197C	WHI3
COL11A1/ATP16	ENSG00000099624	COL11A1	YDL004W	ATP16
MPC1/GBP2	ENSG00000099783	MPC1	YCL011C	GBP2
ACAA1/CDC34	ENSG00000099804	ACAA1	YDR054C	CDC34
BCAT1/RPB5	ENSG00000099817	BCAT1	YBR154C	RPB5
HDAC7/YPL150W	ENSG00000099875	HDAC7	YPL150W	YPL150W
LZTS1/YRB1	ENSG00000099901	LZTS1	YDR002W	YRB1
SPAG4/GRS1	ENSG00000099917	SPAG4	YBR121C	GRS1
NCKAP1/RGC1	ENSG00000099940	NCKAP1	YPR115W	RGC1
MRPS35/MYO5	ENSG00000099942	MRPS35	YMR109W	MYO5
GUCY1B3/DER1	ENSG00000099958	GUCY1B3	YBR201W	DER1
SFSWAP/RPA34	ENSG00000099968	SFSWAP	YJL148W	RPA34
TNK2/PRP21	ENSG00000099995	TNK2	YJL203W	PRP21
CDH3/LSM4	ENSG00000100028	CDH3	YER112W	LSM4
ARSF/CDC28	ENSG00000100030	ARSF	YBR160W	CDC28
GPBP1/PTC2	ENSG00000100034	GPBP1	YER089C	PTC2
CS/CTP1	ENSG00000100075	CS	YBR291C	CTP1
LTK/GGA1	ENSG00000100083	LTK	YDR358W	GGA1
MRPS24/HIR2	ENSG00000100084	MRPS24	YOR038C	HIR2
ELMO2/SPC105	ENSG00000100106	ELMO2	YGL093W	SPC105
WAPAL/SPP382	ENSG00000100109	WAPAL	YLR424W	SPP382
APPBP2/NHP2	ENSG00000100138	APPBP2	YDL208W	NHP2
POLD1/RPO26	ENSG00000100142	POLD1	YPR187W	RPO26
SEZ6/YLR462W	ENSG00000100151	SEZ6	YLR462W	YLR462W
EIF4B/DBP3	ENSG00000100201	EIF4B	YGL078C	DBP3
GLTSCR1/DMC1	ENSG00000100206	GLTSCR1	YER179W	DMC1
RPL18/BOP3	ENSG00000100207	RPL18	YNL042W	BOP3
ISOC2/BNA6	ENSG00000100219	ISOC2	YFR047C	BNA6
U2AF2/AIM33	ENSG00000100225	U2AF2	YML087C	AIM33
EPN1/TEF2	ENSG00000100226	EPN1	YBR118W	TEF2
MED29/SAP190	ENSG00000100239	MED29	YKR028W	SAP190
AHRR/CSH1	ENSG00000100242	AHRR	YBR161W	CSH1
GSC2/PGA3	ENSG00000100243	GSC2	YML125C	PGA3
GPC1/APL1	ENSG00000100280	GPC1	YJR005W	APL1
ADCK1/HMX1	ENSG00000100292	ADCK1	YLR205C	HMX1
HAGH/YJR011C	ENSG00000100296	HAGH	YJR011C	YJR011C
RNF4/MCM5	ENSG00000100297	RNF4	YLR274W	MCM5
CASP8/PET54	ENSG00000100320	CASP8	YGR222W	PET54
ASUN/MYO3	ENSG00000100345	ASUN	YKL129C	MYO3
DLX3/SAM50	ENSG00000100347	DLX3	YNL026W	SAM50
SPA17/HPT1	ENSG00000100353	SPA17	YDR399W	HPT1
WISP2/NPA3	ENSG00000100360	WISP2	YJR072C	NPA3
NGFR/YLR224W	ENSG00000100365	NGFR	YLR224W	YLR224W
CDON/HSP12	ENSG00000100380	CDON	YFL014W	HSP12
TAF2/HRT1	ENSG00000100387	TAF2	YOL133W	HRT1
HIPK2/RNA1	ENSG00000100401	HIPK2	YMR235C	RNA1
TNPO3/APA2	ENSG00000100403	TNPO3	YDR530C	APA2
MEF2BNB-MEF2B/RPC25	ENSG00000100413	MEF2BNB-MEF2B	YKL144C	RPC25
RFXANK/NTO1	ENSG00000100425	RFXANK	YPR031W	NTO1
LPAR2/RPL12A	ENSG00000100427	LPAR2	YEL054C	RPL12A
CTSA/FPR3	ENSG00000100442	CTSA	YML074C	FPR3
SUGP2/PAU15	ENSG00000100448	SUGP2	YIR041W	PAU15
SLC12A2/TIF3	ENSG00000100461	SLC12A2	YPR163C	TIF3
SNX24/VMA6	ENSG00000100462	SNX24	YLR447C	VMA6
EYA2/DPB2	ENSG00000100479	EYA2	YPR175W	DPB2
CNN2/GPH1	ENSG00000100504	CNN2	YPR160W	GPH1
SNCAIP/RAD27	ENSG00000100526	SNCAIP	YKL113C	RAD27
DDX20/VMA8	ENSG00000100554	DDX20	YEL051W	VMA8
BTBD1/GPI15	ENSG00000100564	BTBD1	YNL038W	GPI15
BCAS1/PRE10	ENSG00000100567	BCAS1	YOR362C	PRE10
POU1F1/VTI1	ENSG00000100568	POU1F1	YMR197C	VTI1
PMS1/AHA1	ENSG00000100591	PMS1	YDR214W	AHA1
HMG20B/LCB1	ENSG00000100596	HMG20B	YMR296C	LCB1
CALCRL/RRT6	ENSG00000100605	CALCRL	YGL146C	RRT6
TAF11/PTC3	ENSG00000100614	TAF11	YBL056W	PTC3
ANKS1A/NMA2	ENSG00000100628	ANKS1A	YGR010W	NMA2
AP3D1/NAB3	ENSG00000100650	AP3D1	YPL190C	NAB3
ZNF76/TIF5	ENSG00000100664	ZNF76	YPR041W	TIF5
SLC9A3R2/CYS3	ENSG00000100665	SLC9A3R2	YAL012W	CYS3
NTHL1/MPH1	ENSG00000100697	NTHL1	YIR002C	MPH1
GNAI3/MIS1	ENSG00000100714	GNAI3	YBR084W	MIS1
IPO5/YAP1	ENSG00000100722	IPO5	YML007W	YAP1
OAT/RPT2	ENSG00000100764	OAT	YDL007W	RPT2
WDR3/PRE7	ENSG00000100804	WDR3	YBL041W	PRE7
PKN2/ACE2	ENSG00000100811	PKN2	YLR131C	ACE2
WDR18/YHR080C	ENSG00000100814	WDR18	YHR080C	YHR080C
TRAM2/PAF1	ENSG00000100815	TRAM2	YBR279W	PAF1
NTN1/SGN1	ENSG00000100836	NTN1	YIR001C	SGN1
GLP2R/YHR202W	ENSG00000100852	GLP2R	YHR202W	YHR202W
MCM10/SRP54	ENSG00000100883	MCM10	YPR088C	SRP54
DGKA/RAD5	ENSG00000100888	DGKA	YLR032W	RAD5
ERBB3/SCL1	ENSG00000100902	ERBB3	YGL011C	SCL1
ROPN1/MGA2	ENSG00000100906	ROPN1	YIR033W	MGA2
KARS/PCM1	ENSG00000100908	KARS	YEL058W	PCM1
PDIA5/YHR035W	ENSG00000100934	PDIA5	YHR035W	YHR035W
NDUFB4/LEA1	ENSG00000100949	NDUFB4	YPL213W	LEA1
SPEN/ATP12	ENSG00000100979	SPEN	YJL180C	ATP12
MYLK/CIK1	ENSG00000101004	MYLK	YMR198W	CIK1
MAP2K4/DIA1	ENSG00000101049	MAP2K4	YMR316W	DIA1
SNAP91/GAT2	ENSG00000101076	SNAP91	YMR136W	GAT2
SLK/PET9	ENSG00000101084	SLK	YBL030C	PET9
COL17A1/GIM3	ENSG00000101132	COL17A1	YNL153C	GIM3
SEC61A2/LYS9	ENSG00000101144	SEC61A2	YNR050C	LYS9
PRKCQ/GLE2	ENSG00000101146	PRKCQ	YER107C	GLE2
TLE2/BIO2	ENSG00000101150	TLE2	YGR286C	BIO2
ASB1/PUP2	ENSG00000101182	ASB1	YGR253C	PUP2
FAM107B/EAF7	ENSG00000101189	FAM107B	YNL136W	EAF7
ME1/IOC2	ENSG00000101191	ME1	YLR095C	IOC2
TBC1D1/GID8	ENSG00000101193	TBC1D1	YMR135C	GID8
CDK13/GLO3	ENSG00000101199	CDK13	YER122C	GLO3
MTHFD2/YCH1	ENSG00000101224	MTHFD2	YGR203W	YCH1
SLC9A7/ARL3	ENSG00000101246	SLC9A7	YPL051W	ARL3
FOXJ2/CKA2	ENSG00000101266	FOXJ2	YOR061W	CKA2
YBX1/SEC23	ENSG00000101310	YBX1	YPR181C	SEC23
PDE4A/CYB2	ENSG00000101323	PDE4A	YML054C	CYB2
PPP2R5A/LIA1	ENSG00000101335	PPP2R5A	YJR070C	LIA1
CTNNA2/SHO1	ENSG00000101336	CTNNA2	YER118C	SHO1
ELAVL1/APC1	ENSG00000101347	ELAVL1	YNL172W	APC1
TIE1/KIP3	ENSG00000101350	TIE1	YGL216W	KIP3
SMARCD1/IDH1	ENSG00000101365	SMARCD1	YNL037C	IDH1
KDM4A/MIR1	ENSG00000101367	KDM4A	YJR077C	MIR1
NFYC/GAS2	ENSG00000101384	NFYC	YLR343W	GAS2
SLC9A3/TTI1	ENSG00000101407	SLC9A3	YKL033W	TTI1
NGEF/ARP5	ENSG00000101442	NGEF	YNL059C	ARP5
ASPM/SAH1	ENSG00000101444	ASPM	YER043C	SAH1
CD84/YPL034W	ENSG00000101474	CD84	YPL034W	YPL034W
ELOVL1/UBP6	ENSG00000101557	ELOVL1	YFR010W	UBP6
SPI1/SCS2	ENSG00000101558	SPI1	YER120W	SCS2
ZNRD1/YMR196W	ENSG00000101605	ZNRD1	YMR196W	YMR196W
MPPED2/ABD1	ENSG00000101654	MPPED2	YBR236C	ABD1
ZBTB11/RAD30	ENSG00000101751	ZBTB11	YDR419W	RAD30
ATXN3/RIO1	ENSG00000101782	ATXN3	YOR119C	RIO1
GOLGA5/PTI1	ENSG00000101811	GOLGA5	YGR156W	PTI1
FGFR2/NAS6	ENSG00000101843	FGFR2	YGR232W	NAS6
EML1/UTP7	ENSG00000101849	EML1	YER082C	UTP7
ARFGEF1/POL2	ENSG00000101868	ARFGEF1	YNL262W	POL2
MTFR1/MRS1	ENSG00000101871	MTFR1	YIR021W	MRS1
STAG3/YPL039W	ENSG00000101888	STAG3	YPL039W	YPL039W
FECH/ALG13	ENSG00000101901	FECH	YGL047W	ALG13
MYO9A/PRS3	ENSG00000101911	MYO9A	YHL011C	PRS3
DDX3Y/YOR289W	ENSG00000101935	DDX3Y	YOR289W	YOR289W
PFKP/SET3	ENSG00000101945	PFKP	YKR029C	SET3
SP100/YOR342C	ENSG00000101972	SP100	YOR342C	YOR342C
KLF6/YBL036C	ENSG00000101981	KLF6	YBL036C	YBL036C
PPAP2A/PXA2	ENSG00000101986	PPAP2A	YKL188C	PXA2
NEO1/CPT1	ENSG00000102007	NEO1	YNL130C	CPT1
TRAM1/SAC6	ENSG00000102024	TRAM1	YDR129C	SAC6
PHKA1/ARD1	ENSG00000102030	PHKA1	YHR013C	ARD1
TNFRSF1A/ISW2	ENSG00000102038	TNFRSF1A	YOR304W	ISW2
CACNB1/YMR1	ENSG00000102043	CACNB1	YJR110W	YMR1
EVI5/UME1	ENSG00000102054	EVI5	YPL139C	UME1
PKM/SMF1	ENSG00000102096	PKM	YOL122C	SMF1
DHX29/TAZ1	ENSG00000102125	DHX29	YPR140W	TAZ1
DNTTIP2/PGK1	ENSG00000102144	DNTTIP2	YCR012W	PGK1
TP53BP1/MDY2	ENSG00000102178	TP53BP1	YOL111C	MDY2
TRO/PAB1	ENSG00000102241	TRO	YER165W	PAB1
RRP15/DCD1	ENSG00000102265	RRP15	YHR144C	DCD1
RHOA/ALE1	ENSG00000102312	RHOA	YOR175C	ALE1
DHX8/KTR1	ENSG00000102385	DHX8	YOR099W	KTR1
PRKCZ/YPL225W	ENSG00000102390	PRKCZ	YPL225W	YPL225W
SYT1/CTR86	ENSG00000102401	SYT1	YCR054C	CTR86
IDH3G/YER130C	ENSG00000102554	IDH3G	YER130C	YER130C
ROGDI/YPK1	ENSG00000102572	ROGDI	YKL126W	YPK1
PDZD4/CDC1	ENSG00000102575	PDZD4	YDR182W	CDC1
ROCK1/YJL118W	ENSG00000102595	ROCK1	YJL118W	YJL118W
CBFB/FUS2	ENSG00000102606	CBFB	YMR232W	FUS2
PDK3/YNL010W	ENSG00000102753	PDK3	YNL010W	YNL010W
HYAL2/SRV2	ENSG00000102755	HYAL2	YNL138W	SRV2
HDAC4/CIT3	ENSG00000102786	HDAC4	YPR001W	CIT3
RASSF1/UTP4	ENSG00000102879	RASSF1	YDR324C	UTP4
FGFR3/KIN2	ENSG00000102882	FGFR3	YLR096W	KIN2
IFI35/DCC1	ENSG00000102893	IFI35	YCL016C	DCC1
COASY/NTF2	ENSG00000102898	COASY	YER009W	NTF2
MEF2A/MSN2	ENSG00000102935	MEF2A	YMR037C	MSN2
OTUD5/STP1	ENSG00000102974	OTUD5	YDR463W	STP1
TFE3/RPN8	ENSG00000103035	TFE3	YOR261C	RPN8
TBC1D25/VMR1	ENSG00000103222	TBC1D25	YHL035C	VMR1
ACSL4/MUP1	ENSG00000103257	ACSL4	YGR055W	MUP1
INPP5A/NBP35	ENSG00000103274	INPP5A	YGL091C	NBP35
GPKOW/UBC9	ENSG00000103275	GPKOW	YDL064W	UBC9
GRIPAP1/ARO2	ENSG00000103313	GRIPAP1	YGL148W	ARO2
FTSJ1/EXG1	ENSG00000103319	FTSJ1	YLR300W	EXG1
POLR1A/ADH5	ENSG00000103326	POLR1A	YBR145W	ADH5
LAPTM4A/SUP35	ENSG00000103342	LAPTM4A	YDR172W	SUP35
IP6K2/RSM19	ENSG00000103363	IP6K2	YNR037C	RSM19
STON1-GTF2A1L/SEC63	ENSG00000103423	STON1-GTF2A1L	YOR254C	SEC63
SRBD1/RPL36A	ENSG00000103479	SRBD1	YMR194W	RPL36A
CYFIP1/SFP1	ENSG00000103495	CYFIP1	YLR403W	SFP1
RASGRP2/SSO1	ENSG00000103496	RASGRP2	YPL232W	SSO1
PSME4/PKP2	ENSG00000103507	PSME4	YGL059W	PKP2
IFT80/TAE1	ENSG00000103510	IFT80	YBR261C	TAE1
SIRT2/ICY2	ENSG00000103540	SIRT2	YPL250C	ICY2
ERLEC1/BRE1	ENSG00000103549	ERLEC1	YDL074C	BRE1
PPP2R5B/YPL236C	ENSG00000103653	PPP2R5B	YPL236C	YPL236C
PYGM/ATS1	ENSG00000103657	PYGM	YAL020C	ATS1
PITX1/YKR023W	ENSG00000103671	PITX1	YKR023W	YKR023W
TRPC7/CTF19	ENSG00000103723	TRPC7	YPL018W	CTF19
NUP133/YPT11	ENSG00000103769	NUP133	YNL304W	YPT11
NUCKS1/RBA50	ENSG00000103932	NUCKS1	YDR527W	RBA50
VPS35/STB2	ENSG00000103942	VPS35	YMR053C	STB2
DNAJA2/YBR259W	ENSG00000103966	DNAJA2	YBR259W	YBR259W
BCL3/MXR1	ENSG00000104064	BCL3	YER042W	MXR1
KCNAB2/PEP3	ENSG00000104142	KCNAB2	YLR148W	PEP3
ABCC9/MSC2	ENSG00000104147	ABCC9	YDR205W	MSC2
GAL/GND1	ENSG00000104221	GAL	YHR183W	GND1
CLEC2D/YOL159C	ENSG00000104299	CLEC2D	YOL159C	YOL159C
RORA/KCC4	ENSG00000104312	RORA	YCL024W	KCC4
DRD4/AIM31	ENSG00000104320	DRD4	YML030W	AIM31
TGFBR3/HSL1	ENSG00000104365	TGFBR3	YKL101W	HSL1
KIAA1107/SOH1	ENSG00000104368	KIAA1107	YGL127C	SOH1
PLA2G10/YBR271W	ENSG00000104375	PLA2G10	YBR271W	YBR271W
ATP1B3/GNA1	ENSG00000104408	ATP1B3	YFL017C	GNA1
NEDD4/EMC2	ENSG00000104412	NEDD4	YJR088C	EMC2
PIGB/UBS1	ENSG00000104415	PIGB	YBR165W	UBS1
MAPK6/ARP10	ENSG00000104419	MAPK6	YDR106W	ARP10
GNB5/DAL80	ENSG00000104447	GNB5	YKR034W	DAL80
RAB27A/DAL81	ENSG00000104490	RAB27A	YIR023W	DAL81
CECR5/EFB1	ENSG00000104529	CECR5	YAL003W	EFB1
UFD1L/PSA1	ENSG00000104549	UFD1L	YDL055C	PSA1
LRP6/TMT1	ENSG00000104611	LRP6	YER175C	TMT1
GUCY2C/BCH2	ENSG00000104613	GUCY2C	YKR027W	BCH2
SCT/VPS55	ENSG00000104660	SCT	YJR044C	VPS55
PHRF1/NDE1	ENSG00000104687	PHRF1	YMR145C	NDE1
IKBKAP/OST3	ENSG00000104723	IKBKAP	YOR085W	OST3
NUCB2/MCM7	ENSG00000104738	NUCB2	YBR202W	MCM7
PFN2/NFS1	ENSG00000104804	PFN2	YCL017C	NFS1
PTPN3/YCL012C	ENSG00000104805	PTPN3	YCL012C	YCL012C
SPTB/GSY2	ENSG00000104812	SPTB	YLR258W	GSY2
DAPP1/ECI1	ENSG00000104823	DAPP1	YLR284C	ECI1
FGF10/TUB2	ENSG00000104833	FGF10	YFL037W	TUB2
SMG6/DIA4	ENSG00000104835	SMG6	YHR011W	DIA4
EXOC5/SNP1	ENSG00000104852	EXOC5	YIL061C	SNP1
CLTCL1/PIH1	ENSG00000104872	CLTCL1	YHR034C	PIH1
FSTL3/PRP11	ENSG00000104897	FSTL3	YDL043C	PRP11
DGCR2/TRM1	ENSG00000104907	DGCR2	YDR120C	TRM1
RNF126/PMI40	ENSG00000104938	RNF126	YER003C	PMI40
MNT/YJU2	ENSG00000104957	MNT	YKL095W	YJU2
ZXDC/RPL6B	ENSG00000104960	ZXDC	YLR448W	RPL6B
POLB/CNS1	ENSG00000104969	POLB	YBR155W	CNS1
WIPI1/TIM44	ENSG00000104980	WIPI1	YIL022W	TIM44
ASNS/MAS1	ENSG00000105088	ASNS	YLR163C	MAS1
AP3M2/CRH1	ENSG00000105127	AP3M2	YGR189C	CRH1
CNGB1/POP4	ENSG00000105171	CNGB1	YBR257W	POP4
ST6GALNAC2/YIL001W	ENSG00000105186	ST6GALNAC2	YIL001W	YIL001W
CHAT/TIM50	ENSG00000105197	CHAT	YPL063W	TIM50
PABPC1/NOP1	ENSG00000105202	PABPC1	YDL014W	NOP1
TESK2/SAM2	ENSG00000105220	TESK2	YDR502C	SAM2
C16orf80/COQ9	ENSG00000105227	C16orf80	YLR201C	COQ9
CSNK2A2/GFD2	ENSG00000105229	CSNK2A2	YCL036W	GFD2
PTPN21/ALF1	ENSG00000105254	PTPN21	YNL148C	ALF1
EIF2B3/FCJ1	ENSG00000105281	EIF2B3	YKR016W	FCJ1
CAMK2A/PRO1	ENSG00000105323	CAMK2A	YDR300C	PRO1
TCOF1/CDH1	ENSG00000105325	TCOF1	YGL003C	CDH1
CDC42/YML6	ENSG00000105364	CDC42	YML025C	YML6
OSBPL3/RSC3	ENSG00000105369	OSBPL3	YDR303C	RSC3
EPHA8/QDR1	ENSG00000105370	EPHA8	YIL120W	QDR1
SLC12A3/RPS19B	ENSG00000105372	SLC12A3	YNL302C	RPS19B
RAD18/NOP53	ENSG00000105373	RAD18	YPL146C	NOP53
ATP2B1/CIR1	ENSG00000105379	ATP2B1	YGR207C	CIR1
NCK2/AVT7	ENSG00000105388	NCK2	YIL088C	AVT7
MAP4K4/KIN3	ENSG00000105397	MAP4K4	YAR018C	KIN3
RPL31/CDC37	ENSG00000105401	RPL31	YDR168W	CDC37
WDR1/SEC17	ENSG00000105402	WDR1	YBL050W	SEC17
SNX13/YIP3	ENSG00000105404	SNX13	YNL044W	YIP3
ARHGAP10/ERD2	ENSG00000105438	ARHGAP10	YBL040C	ERD2
RPS6KA2/SYT1	ENSG00000105443	RPS6KA2	YPR095C	SYT1
ING3/CDC9	ENSG00000105486	ING3	YDL164C	CDC9
WBSCR22/PLB3	ENSG00000105499	WBSCR22	YOL011W	PLB3
SEL1L/TPD3	ENSG00000105568	SEL1L	YAL016W	TPD3
TRIP13/CTK3	ENSG00000105576	TRIP13	YML112W	CTK3
ATP6AP1/CCC1	ENSG00000105607	ATP6AP1	YLR220W	CCC1
TCF3/NRG1	ENSG00000105610	TCF3	YDR043C	NRG1
TRIB2/PRP31	ENSG00000105618	TRIB2	YGR091W	PRP31
DAZAP1/SEC28	ENSG00000105669	DAZAP1	YIL076W	SEC28
MBD3/DBP8	ENSG00000105671	MBD3	YHR169W	DBP8
PRLH/SFG1	ENSG00000105676	PRLH	YOR315W	SFG1
HLTF/YRB30	ENSG00000105698	HLTF	YGL164C	YRB30
CPSF1/PKH1	ENSG00000105723	CPSF1	YDR490C	PKH1
CDH19/SPF1	ENSG00000105726	CDH19	YEL031W	SPF1
PDCD2/SPC1	ENSG00000105737	PDCD2	YJR010C-A	SPC1
PRKACA/GLO4	ENSG00000105755	PRKACA	YOR040W	GLO4
LPHN1/ZUO1	ENSG00000105821	LPHN1	YGR285C	ZUO1
ACTN1/BET1	ENSG00000105829	ACTN1	YIL004C	BET1
RPS6KA6/DET1	ENSG00000105852	RPS6KA6	YDR051C	DET1
EPN2/MUK1	ENSG00000105854	EPN2	YPL070W	MUK1
PTPN18/WTM1	ENSG00000105875	PTPN18	YOR230W	WTM1
LIMS2/HOS4	ENSG00000105887	LIMS2	YIL112W	HOS4
LNX1/YGR066C	ENSG00000105939	LNX1	YGR066C	YGR066C
TFRC/KGD1	ENSG00000105953	TFRC	YIL125W	KGD1
SREBF1/YHR131C	ENSG00000105974	SREBF1	YHR131C	YHR131C
TRPC5/SAT4	ENSG00000105976	TRPC5	YCR008W	SAT4
AFF4/ERJ5	ENSG00000105993	AFF4	YFR041C	ERJ5
UBE2D1/RIM1	ENSG00000106028	UBE2D1	YCR028C-A	RIM1
MPP5/ATG17	ENSG00000106052	MPP5	YLR423C	ATG17
SMC1A/YBR139W	ENSG00000106066	SMC1A	YBR139W	YBR139W
HSD17B10/YCR099C	ENSG00000106069	HSD17B10	YCR099C	YCR099C
MARK2/PEP12	ENSG00000106089	MARK2	YOR036W	PEP12
HMMR/GRS2	ENSG00000106105	HMMR	YPR081C	GRS2
CHFR/GIS3	ENSG00000106125	CHFR	YLR094C	GIS3
TRHDE/RPL20B	ENSG00000106246	TRHDE	YOR312C	RPL20B
P4HA2/PRT1	ENSG00000106263	P4HA2	YOR361C	PRT1
FCGR2B/VPS70	ENSG00000106327	FCGR2B	YJR126C	VPS70
NFATC3/YLR179C	ENSG00000106333	NFATC3	YLR179C	YLR179C
ACADVL/NOP15	ENSG00000106344	ACADVL	YNL110C	NOP15
FBXW11/IMD3	ENSG00000106348	FBXW11	YLR432W	IMD3
ACAP1/SPS18	ENSG00000106351	ACAP1	YNL204C	SPS18
CRMP1/LSM5	ENSG00000106355	CRMP1	YER146W	LSM5
DERL2/YOR152C	ENSG00000106366	DERL2	YOR152C	YOR152C
NDE1/KTR3	ENSG00000106397	NDE1	YBR205W	KTR3
MRVI1/VPS71	ENSG00000106400	MRVI1	YML041C	VPS71
AP1M1/YML083C	ENSG00000106571	AP1M1	YML083C	YML083C
PVR/PRE8	ENSG00000106588	PVR	YML092C	PRE8
IKBKG/MRPL32	ENSG00000106591	IKBKG	YCR003W	MRPL32
XRCC1/RHB1	ENSG00000106615	XRCC1	YCR027C	RHB1
SCARB1/SDS23	ENSG00000106617	SCARB1	YGL056C	SDS23
MCM2/POL31	ENSG00000106628	MCM2	YJR006W	POL31
TP63/NIP100	ENSG00000106665	TP63	YPL174C	NIP100
LLGL2/VMA21	ENSG00000106688	LLGL2	YGR105W	VMA21
NLE1/UTP21	ENSG00000106829	NLE1	YLR409C	UTP21
SDHA/YPS1	ENSG00000106927	SDHA	YLR120C	YPS1
SMARCE1/DFG16	ENSG00000106952	SMARCE1	YOR030W	DFG16
KDM5A/OAF1	ENSG00000106991	KDM5A	YAL051W	OAF1
ADAM11/URA6	ENSG00000106992	ADAM11	YKL024C	URA6
PPP2R3A/SCP160	ENSG00000107164	PPP2R3A	YJL080C	SCP160
FERMT2/PSD1	ENSG00000107186	FERMT2	YNL169C	PSD1
ABCB11/SPG4	ENSG00000107187	ABCB11	YMR107W	SPG4
CD5L/MBF1	ENSG00000107223	CD5L	YOR298C-A	MBF1
PTGS2/MRF1	ENSG00000107242	PTGS2	YGL143C	MRF1
IGF2BP2/SNL1	ENSG00000107262	IGF2BP2	YIL016W	SNL1
MAP3K13/DNA2	ENSG00000107290	MAP3K13	YHR164C	DNA2
ST6GAL1/PDR10	ENSG00000107331	ST6GAL1	YOR328W	PDR10
VDAC1P1/YNL144C	ENSG00000107341	VDAC1P1	YNL144C	YNL144C
PICALM/GLN3	ENSG00000107485	PICALM	YER040W	GLN3
NSF/SLM3	ENSG00000107521	NSF	YDL033C	SLM3
GLI2/TKL2	ENSG00000107537	GLI2	YBR117C	TKL2
CLASP1/PEX13	ENSG00000107554	CLASP1	YLR191W	PEX13
MRPS34/DPB11	ENSG00000107560	MRPS34	YJL090C	DPB11
NOTCH3/PHB1	ENSG00000107566	NOTCH3	YGR132C	PHB1
CLNS1A/RPG1	ENSG00000107581	CLNS1A	YBR079C	RPG1
PPP2R2C/TIF2	ENSG00000107625	PPP2R2C	YJL138C	TIF2
TEAD2/PRR1	ENSG00000107643	TEAD2	YKL116C	PRR1
EED/YOR022C	ENSG00000107651	EED	YOR022C	YOR022C
CDHR2/NSE4	ENSG00000107672	CDHR2	YDL105W	NSE4
SNCB/ATG26	ENSG00000107679	SNCB	YLR189C	ATG26
TSG101/CNA1	ENSG00000107758	TSG101	YLR433C	CNA1
ATP2A3/MPM1	ENSG00000107771	ATP2A3	YJL066C	MPM1
CA12/YHK8	ENSG00000107779	CA12	YHR048W	YHK8
MGLL/PHO5	ENSG00000107789	MGLL	YBR093C	PHO5
NTN4/YCR051W	ENSG00000107854	NTN4	YCR051W	YCR051W
BCS1L/GEA1	ENSG00000107862	BCS1L	YJR031C	GEA1
NUAK1/SAC7	ENSG00000107863	NUAK1	YDR389W	SAC7
SLC24A1/BCP1	ENSG00000107949	SLC24A1	YDR361C	BCP1
SCARF1/YOL098C	ENSG00000107959	SCARF1	YOL098C	YOL098C
LMAN1/PSF3	ENSG00000107960	LMAN1	YOL146W	PSF3
PTPLAD1/TRX1	ENSG00000108010	PTPLAD1	YLR043C	TRX1
IPCEF1/NUP159	ENSG00000108021	IPCEF1	YIL115C	NUP159
ZZEF1/CDA1	ENSG00000108039	ZZEF1	YLR307W	CDA1
ENO1/SMC3	ENSG00000108055	ENO1	YJL074C	SMC3
SLC12A1/IXR1	ENSG00000108064	SLC12A1	YKL032C	IXR1
C19orf10/RTS3	ENSG00000108091	C19orf10	YGR161C	RTS3
ANO8/PCL1	ENSG00000108100	ANO8	YNL289W	PCL1
ARHGEF10L/OAC1	ENSG00000108107	ARHGEF10L	YKL120W	OAC1
TXK/CPR5	ENSG00000108179	TXK	YDR304C	CPR5
KCNQ2/YHI9	ENSG00000108187	KCNQ2	YHR029C	YHI9
TACR2/HED1	ENSG00000108256	TACR2	YDR014W-A	HED1
ACTR6/PUP3	ENSG00000108294	ACTR6	YER094C	PUP3
TIPIN/CWC25	ENSG00000108296	TIPIN	YNL245C	CWC25
SRI/NHP6A	ENSG00000108312	SRI	YPR052C	NHP6A
EIF4G3/YNL019C	ENSG00000108342	EIF4G3	YNL019C	YNL019C
NUP37/RPN3	ENSG00000108344	NUP37	YER021W	RPN3
SEMA3A/TRK1	ENSG00000108349	SEMA3A	YJL129C	TRK1
SEMA3C/FUN19	ENSG00000108375	SEMA3C	YAL034C	FUN19
ACAT1/SPR28	ENSG00000108387	ACAT1	YDR218C	SPR28
CELSR1/DMA1	ENSG00000108395	CELSR1	YHR115C	DMA1
ZNF638/KAP95	ENSG00000108424	ZNF638	YLR347C	KAP95
ADD2/BOS1	ENSG00000108433	ADD2	YLR078C	BOS1
FGF4/ATG4	ENSG00000108510	FGF4	YNL223W	ATG4
RASAL2/ODC1	ENSG00000108528	RASAL2	YPL134C	ODC1
MARK3/MRPL20	ENSG00000108557	MARK3	YKR085C	MRPL20
SLC25A3/KRS1	ENSG00000108559	SLC25A3	YDR037W	KRS1
FOSL2/DOP1	ENSG00000108576	FOSL2	YDR141C	DOP1
FRYL/LAP3	ENSG00000108578	FRYL	YNL239W	LAP3
FSCN1/GOS1	ENSG00000108587	FSCN1	YHL031C	GOS1
ACTB/RBG2	ENSG00000108591	ACTB	YGR173W	RBG2
PLD1/SPB1	ENSG00000108592	PLD1	YCL054W	SPB1
WDR62/RSC6	ENSG00000108604	WDR62	YCR052W	RSC6
DLG1/YML108W	ENSG00000108641	DLG1	YML108W	YML108W
RAB7A/RRP5	ENSG00000108651	RAB7A	YMR229C	RRP5
BCAP29/SNU114	ENSG00000108654	BCAP29	YKL173W	SNU114
SART3/GEA2	ENSG00000108669	SART3	YEL022W	GEA2
ARHGAP15/RPN6	ENSG00000108671	ARHGAP15	YDL097C	RPN6
PAX2/SPT7	ENSG00000108773	PAX2	YBR081C	SPT7
EXOSC7/YPT6	ENSG00000108774	EXOSC7	YLR262C	YPT6
KIFAP3/INO4	ENSG00000108788	KIFAP3	YOL108C	INO4
MCM6/MRP7	ENSG00000108826	MCM6	YNL005C	MRP7
REXO2/HOS2	ENSG00000108840	REXO2	YGL194C	HOS2
RBM7/LUC7	ENSG00000108848	RBM7	YDL087C	LUC7
RBMS2/CHS2	ENSG00000108854	RBMS2	YBR038W	CHS2
BAZ2A/MSG5	ENSG00000108861	BAZ2A	YNL053W	MSG5
PTPN23/FAA2	ENSG00000108946	PTPN23	YER015W	FAA2
MLH1/LOT5	ENSG00000108953	MLH1	YKL183W	LOT5
UNG/SSK22	ENSG00000108984	UNG	YCR073C	SSK22
KLHL20/YNL035C	ENSG00000109046	KLHL20	YNL035C	YNL035C
RGS11/YIR042C	ENSG00000109065	RGS11	YIR042C	YIR042C
PLXNA2/SPT6	ENSG00000109111	PLXNA2	YGR116W	SPT6
SPAG5/DEP1	ENSG00000109118	SPAG5	YAL013W	DEP1
ANKRD13A/POM33	ENSG00000109133	ANKRD13A	YLL023C	POM33
TPD52/AVO2	ENSG00000109320	TPD52	YMR068W	AVO2
ACACB/SIN4	ENSG00000109339	ACACB	YNL236W	SIN4
TRAF4/MGE1	ENSG00000109519	TRAF4	YOR232W	MGE1
PAG1/GAR1	ENSG00000109534	PAG1	YHR089C	GAR1
GPATCH1/TRM9	ENSG00000109536	GPATCH1	YML014W	TRM9
ICAM3/GEF1	ENSG00000109572	ICAM3	YJR040W	GEF1
NT5C2/PRP43	ENSG00000109606	NT5C2	YGL120C	PRP43
MCAM/DRS2	ENSG00000109654	MCAM	YAL026C	DRS2
GPC4/HSP78	ENSG00000109689	GPC4	YDR258C	HSP78
CAMSAP3/TAH18	ENSG00000109756	CAMSAP3	YPR048W	TAH18
RAP1GAP/PEX28	ENSG00000109775	RAP1GAP	YHR150W	PEX28
XAB2/USV1	ENSG00000109787	XAB2	YPL230W	USV1
ARHGEF1/FMP52	ENSG00000109854	ARHGEF1	YER004W	FMP52
STXBP2/LDB16	ENSG00000109861	STXBP2	YCL005W	LDB16
MAP2K7/ELP4	ENSG00000109911	MAP2K7	YPL101W	ELP4
NMRK2/ZPR1	ENSG00000109917	NMRK2	YGR211W	ZPR1
DGKD/SSB1	ENSG00000109971	DGKD	YDL229W	SSB1
CTTNBP2/TPS3	ENSG00000110047	CTTNBP2	YMR261C	TPS3
ACTL6B/SWH1	ENSG00000110048	ACTL6B	YAR042W	SWH1
RARB/SAP185	ENSG00000110075	RARB	YJL098W	SAP185
TOP2B/YAT1	ENSG00000110090	TOP2B	YAR035W	YAT1
NFKB2/CLB1	ENSG00000110092	NFKB2	YGR108W	CLB1
PPP1R12B/PRP19	ENSG00000110107	PPP1R12B	YLL036C	PRP19
DNAJC10/PHO91	ENSG00000110344	DNAJC10	YNR013C	PHO91
GTF3C1/REC104	ENSG00000110395	GTF3C1	YHR157W	REC104
IL4R/PDX1	ENSG00000110435	IL4R	YGR193C	PDX1
USP33/YNL247W	ENSG00000110619	USP33	YNL247W	YNL247W
PAK3/TOM70	ENSG00000110711	PAK3	YNL121C	TOM70
DCX/NUP116	ENSG00000110713	DCX	YMR047C	NUP116
SNRPA/EKI1	ENSG00000110721	SNRPA	YDR147W	EKI1
SPAG6/TFB1	ENSG00000110768	SPAG6	YDR311W	TFB1
EXOSC5/NAS2	ENSG00000110801	EXOSC5	YIL007C	NAS2
DYNC1I2/SPC19	ENSG00000110841	DYNC1I2	YDR201W	SPC19
APBB1IP/PAR32	ENSG00000110851	APBB1IP	YDL173W	PAR32
LRCH4/CRN1	ENSG00000110880	LRCH4	YLR429W	CRN1
FAM76B/ERG12	ENSG00000110921	FAM76B	YMR208W	ERG12
SIRT6/FRK1	ENSG00000110931	SIRT6	YPL141C	FRK1
TYR/ATP1	ENSG00000110955	TYR	YBL099W	ATP1
POLD3/YFL067W	ENSG00000111011	POLD3	YFL067W	YFL067W
ACTN2/SHM1	ENSG00000111077	ACTN2	YBR263W	SHM1
CAPZB/MAP2	ENSG00000111142	CAPZB	YBL091C	MAP2
PHF17/LAP2	ENSG00000111144	PHF17	YNL045W	LAP2
UBE2A/CAT8	ENSG00000111206	UBE2A	YMR280C	CAT8
FGFR1/ALD6	ENSG00000111275	FGFR1	YPL061W	ALD6
FKBP6/TAD2	ENSG00000111319	FKBP6	YJL035C	TAD2
GTF2I/YHR177W	ENSG00000111321	GTF2I	YHR177W	YHR177W
SMC1B/TFB4	ENSG00000111358	SMC1B	YPR056W	TFB4
FBLN1/SSO2	ENSG00000111450	FBLN1	YMR183C	SSO2
ITGA8/RET3	ENSG00000111481	ITGA8	YPL010W	RET3
CST7/MET18	ENSG00000111530	CST7	YIL128W	MET18
MAP2/NUP84	ENSG00000111581	MAP2	YDL116W	NUP84
PIAS2/CDC36	ENSG00000111596	PIAS2	YDL165W	CDC36
AMPH/TOF1	ENSG00000111602	AMPH	YNL273W	TOF1
ARAF/LYS5	ENSG00000111605	ARAF	YGL154C	LYS5
MCCC1/KRR1	ENSG00000111615	MCCC1	YCL059C	KRR1
FAP/TDH3	ENSG00000111640	FAP	YGR192C	TDH3
NEBL/NOP2	ENSG00000111641	NEBL	YNL061W	NOP2
UBE2K/YNG1	ENSG00000111642	UBE2K	YOR064C	YNG1
PIK3C3/ERR3	ENSG00000111674	PIK3C3	YMR323W	ERR3
N4BP2/YGR153W	ENSG00000111679	N4BP2	YGR153W	YGR153W
SYNJ2/SPR1	ENSG00000111701	SYNJ2	YOR190W	SPR1
ADCY2/SIP2	ENSG00000111725	ADCY2	YGL208W	SIP2
PPP2R5C/YHR003C	ENSG00000111726	PPP2R5C	YHR003C	YHR003C
RBFOX1/HXT17	ENSG00000111752	RBFOX1	YNR072W	HXT17
GNB1/NOP6	ENSG00000111786	GNB1	YDL213C	NOP6
HOXA9/MTF1	ENSG00000111802	HOXA9	YMR228W	MTF1
EDN1/GIR2	ENSG00000111832	EDN1	YDR152W	GIR2
MLLT10/ASF1	ENSG00000111875	MLLT10	YJL115W	ASF1
ADCYAP1R1/CEG1	ENSG00000111880	ADCYAP1R1	YGL130W	CEG1
NRD1/YER121W	ENSG00000111907	NRD1	YER121W	YER121W
VDAC3/YJL028W	ENSG00000112033	VDAC3	YJL028W	YJL028W
PCM1/STE3	ENSG00000112038	PCM1	YKL178C	STE3
CBFA2T2/YPR003C	ENSG00000112053	CBFA2T2	YPR003C	YPR003C
DBC1/RAD53	ENSG00000112062	DBC1	YPL153C	RAD53
ITCH/MEP3	ENSG00000112077	ITCH	YPR138C	MEP3
TP73/GAS1	ENSG00000112079	TP73	YMR307W	GAS1
TOLLIP/NGR1	ENSG00000112081	TOLLIP	YBR212W	NGR1
UBE2D4/YHR009C	ENSG00000112096	UBE2D4	YHR009C	YHR009C
RUNX1T1/MCM3	ENSG00000112118	RUNX1T1	YEL032W	MCM3
THOC1/FAR10	ENSG00000112130	THOC1	YLR238W	FAR10
OSBPL6/HRT3	ENSG00000112146	OSBPL6	YLR097C	HRT3
SLC1A3/MDN1	ENSG00000112159	SLC1A3	YLR106C	MDN1
XRCC5/HUR1	ENSG00000112164	XRCC5	YGL168W	HUR1
LXN/RPN10	ENSG00000112186	LXN	YHR200W	RPN10
SP140/MET22	ENSG00000112200	SP140	YOL064C	MET22
MKNK1/SSN8	ENSG00000112237	MKNK1	YNL025C	SSN8
TNS1/XPT1	ENSG00000112242	TNS1	YJR133W	XPT1
REXO1/SLH1	ENSG00000112249	REXO1	YGR271W	SLH1
SAR1A/FRE4	ENSG00000112282	SAR1A	YNR060W	FRE4
CDC14A/NIT3	ENSG00000112303	CDC14A	YLR351C	NIT3
RAPGEF3/MVP1	ENSG00000112335	RAPGEF3	YMR004W	MVP1
CEACAM1/SKI7	ENSG00000112339	CEACAM1	YOR076C	SKI7
SENP1/PEX7	ENSG00000112357	SENP1	YDR142C	PEX7
DUSP13/MCH2	ENSG00000112394	DUSP13	YKL221W	MCH2
CIC/GON7	ENSG00000112531	CIC	YJL184W	GON7
LIPE/ENP1	ENSG00000112578	LIPE	YBR247C	ENP1
FDFT1/SPT15	ENSG00000112592	FDFT1	YER148W	SPT15
PAFAH1B3/RML2	ENSG00000112651	PAFAH1B3	YEL050C	RML2
OPHN1/RLM1	ENSG00000112658	OPHN1	YPL089C	RLM1
KIF22/ULP2	ENSG00000112701	KIF22	YIL031W	ULP2
SCGN/YHR213W-B	ENSG00000112715	SCGN	YHR213W-B	YHR213W-B
PGM1/PRP45	ENSG00000112739	PGM1	YAL032C	PRP45
DDX1/FUN26	ENSG00000112759	DDX1	YAL022C	FUN26
DNM2/HIS4	ENSG00000112769	DNM2	YCL030C	HIS4
EPB41L2/GTO3	ENSG00000112782	EPB41L2	YMR251W	GTO3
RIMS1/YMR124W	ENSG00000112851	RIMS1	YMR124W	YMR124W
STX7/PAP2	ENSG00000112941	STX7	YOL115W	PAP2
RABL2B/FRE2	ENSG00000112964	RABL2B	YKL220C	FRE2
KEAP1/ERG13	ENSG00000112972	KEAP1	YML126C	ERG13
PTPRH/ERP4	ENSG00000112983	PTPRH	YOR016C	ERP4
EPHA6/YPS7	ENSG00000112984	EPHA6	YDR349C	YPS7
SCTR/LYS1	ENSG00000112992	SCTR	YIR034C	LYS1
RFX3/SSA3	ENSG00000113013	RFX3	YBL075C	SSA3
RIF1/AEP3	ENSG00000113048	RIF1	YPL005W	AEP3
RAB21/HMG2	ENSG00000113161	RAB21	YLR450W	HMG2
SLC4A4/UBX3	ENSG00000113194	SLC4A4	YDL091C	UBX3
SMARCA2/YSC84	ENSG00000113263	SMARCA2	YHR016C	YSC84
RDH8/APE3	ENSG00000113269	RDH8	YBR286W	APE3
SESN1/THG1	ENSG00000113272	SESN1	YGR024C	THG1
MID2/ENT5	ENSG00000113282	MID2	YDR153C	ENT5
COL5A3/CCR4	ENSG00000113300	COL5A3	YAL021C	CCR4
SRCAP/MSH3	ENSG00000113318	SRCAP	YCR092C	MSH3
KIAA0020/BUD5	ENSG00000113319	KIAA0020	YCR038C	BUD5
CPB2/RNT1	ENSG00000113360	CPB2	YMR239C	RNT1
CHRNA3/SUB1	ENSG00000113387	CHRNA3	YMR039C	SUB1
KCNN2/MST1	ENSG00000113407	KCNN2	YKL194C	MST1
CNOT4/DIA3	ENSG00000113448	CNOT4	YDL024C	DIA3
PSEN1/RAD17	ENSG00000113456	PSEN1	YOR368W	RAD17
CPOX/RAD50	ENSG00000113522	CPOX	YNL250W	RAD50
MOK/SOL2	ENSG00000113552	MOK	YCR073W-A	SOL2
HSP90AA1/SKP1	ENSG00000113558	HSP90AA1	YDR328C	SKP1
RBL1/GLC7	ENSG00000113575	RBL1	YER133W	GLC7
DLGAP4/FLO9	ENSG00000113580	DLGAP4	YAL063C	FLO9
CFHR2/CDC40	ENSG00000113593	CFHR2	YDR364C	CDC40
NDC80/SFB2	ENSG00000113615	NDC80	YNL049C	SFB2
AP4E1/MRPL1	ENSG00000113645	AP4E1	YDR116C	MRPL1
RSBN1/PRP40	ENSG00000113649	RSBN1	YKL012W	PRP40
MAGI3/HSP10	ENSG00000113657	MAGI3	YOR020C	HSP10
CXCL2/YLR253W	ENSG00000113712	CXCL2	YLR253W	YLR253W
AFP/CEM1	ENSG00000113719	AFP	YER061C	CEM1
COL4A4/PKC1	ENSG00000113721	COL4A4	YBL105C	PKC1
OSTM1/ATG23	ENSG00000113734	OSTM1	YLR431C	ATG23
CDH7/SMC4	ENSG00000113810	CDH7	YLR086W	SMC4
PCNP/ARP8	ENSG00000113812	PCNP	YOR141C	ARP8
ARG2/EST2	ENSG00000113889	ARG2	YLR318W	EST2
MEF2C/GIS1	ENSG00000113916	MEF2C	YDR096W	GIS1
PTPRC/OGG1	ENSG00000114026	PTPRC	YML060W	OGG1
CACNA1S/UFD4	ENSG00000114062	CACNA1S	YKL010C	UFD4
PKP1/VID28	ENSG00000114098	PKP1	YIL017C	VID28
UBA5/AAD14	ENSG00000114115	UBA5	YNL331C	AAD14
STK17B/RIM2	ENSG00000114120	STK17B	YBR192W	RIM2
CDC14B/APC11	ENSG00000114125	CDC14B	YDL008W	APC11
ZNF510/MRP21	ENSG00000114126	ZNF510	YBL090W	MRP21
LRP2/BDF1	ENSG00000114166	LRP2	YLR399C	BDF1
ZNF506/ARC19	ENSG00000114209	ZNF506	YKL013C	ARC19
DUSP12/BCY1	ENSG00000114302	DUSP12	YIL033C	BCY1
ENSG00000081770/UBP12	ENSG00000114316	ENSG00000081770	YJL197W	UBP12
CADPS2/RPL24A	ENSG00000114391	CADPS2	YGL031C	RPL24A
HSPB11/YMR315W	ENSG00000114416	HSPB11	YMR315W	YMR315W
IL12RB2/GPB2	ENSG00000114423	IL12RB2	YAL056W	GPB2
SMARCD3/GLC3	ENSG00000114480	SMARCD3	YEL011W	GLC3
FYB/URA3	ENSG00000114491	FYB	YEL021W	URA3
MPP4/NRD1	ENSG00000114503	MPP4	YNL251C	NRD1
STRADB/VMA1	ENSG00000114573	STRADB	YDL185W	VMA1
BZW1/TPN1	ENSG00000114638	BZW1	YGL186C	TPN1
PGR/RRT13	ENSG00000114650	PGR	YER066W	RRT13
ME2/HFI1	ENSG00000114745	ME2	YPL254W	HFI1
C5orf22/SUI1	ENSG00000114784	C5orf22	YNL244C	SUI1
CCNT2/CPR4	ENSG00000114857	CCNT2	YCR069W	CPR4
EPB41L3/TIF4631	ENSG00000114867	EPB41L3	YGR162W	TIF4631
COBLL1/ORM1	ENSG00000114978	COBLL1	YGR038W	ORM1
DLG3/TPP1	ENSG00000115008	DLG3	YMR156C	TPP1
TRAF5/FAB1	ENSG00000115020	TRAF5	YFR019W	FAB1
MRPL22/ARP6	ENSG00000115073	MRPL22	YLR085C	ARP6
GEMIN5/ARP3	ENSG00000115091	GEMIN5	YJR065C	ARP3
OPRK1/ARG8	ENSG00000115107	OPRK1	YOL140W	ARG8
NFE2L1/IST3	ENSG00000115128	NFE2L1	YIR005W	IST3
GSK3B/ZTA1	ENSG00000115129	GSK3B	YBR046C	ZTA1
ITGB5/YLR177W	ENSG00000115145	ITGB5	YLR177W	YLR177W
ERC1/HHT2	ENSG00000115163	ERC1	YNL031C	HHT2
XPO1/YML079W	ENSG00000115207	XPO1	YML079W	YML079W
PALB2/GCN3	ENSG00000115211	PALB2	YKR026C	GCN3
DOPEY1/RPN11	ENSG00000115233	DOPEY1	YFR004W	RPN11
BCKDHB/CYR1	ENSG00000115241	BCKDHB	YJL005W	CYR1
KAT6A/YIM1	ENSG00000115252	KAT6A	YMR152W	YIM1
ULK2/PRB1	ENSG00000115257	ULK2	YEL060C	PRB1
GRHL2/PEF1	ENSG00000115271	GRHL2	YGR058W	PEF1
TNPO1/CWH41	ENSG00000115275	TNPO1	YGL027C	CWH41
P2RX5/NUM1	ENSG00000115306	P2RX5	YDR150W	NUM1
ITGAE/CUE4	ENSG00000115307	ITGAE	YML101C	CUE4
DIS3/HTB2	ENSG00000115350	DIS3	YBL002W	HTB2
PIBF1/SLX1	ENSG00000115392	PIBF1	YBR228W	SLX1
ENSG00000083622/BSC2	ENSG00000115414	ENSG00000083622	YDR275W	BSC2
NUFIP1/BLI1	ENSG00000115415	NUFIP1	YKL061W	BLI1
RRAGB/GMH1	ENSG00000115446	RRAGB	YKR030W	GMH1
CYLD/CCT4	ENSG00000115484	CYLD	YDL143W	CCT4
SLC27A5/PLP1	ENSG00000115514	SLC27A5	YDR183W	PLP1
ZNF324/HSH155	ENSG00000115524	ZNF324	YMR288W	HSH155
ZNF446/VPS24	ENSG00000115561	ZNF446	YKL041W	VPS24
ZNF8/YDR541C	ENSG00000115590	ZNF8	YDR541C	YDR541C
RPS5/FLO1	ENSG00000115602	RPS5	YAR050W	FLO1
FAT1/RIM21	ENSG00000115616	FAT1	YNL294C	RIM21
YTHDC1/SPO12	ENSG00000115648	YTHDC1	YHR152W	SPO12
CHMP2B/CSR2	ENSG00000115652	CHMP2B	YPR030W	CSR2
PPIE/SDS22	ENSG00000115685	PPIE	YKL193C	SDS22
ZMPSTE24/MRPL38	ENSG00000115718	ZMPSTE24	YKL170W	MRPL38
NOA1/RFS1	ENSG00000115756	NOA1	YBR052C	RFS1
REST/SPE1	ENSG00000115758	REST	YKL184W	SPE1
SSH1/RPL23B	ENSG00000115762	SSH1	YER117W	RPL23B
GSTP1/GRH1	ENSG00000115806	GSTP1	YDR517W	GRH1
APLP2/PFS2	ENSG00000115808	APLP2	YNL317W	PFS2
SLCO1A2/AAC1	ENSG00000115840	SLCO1A2	YMR056C	AAC1
WBP11/YMR114C	ENSG00000115850	WBP11	YMR114C	YMR114C
EIF3I/DPS1	ENSG00000115866	EIF3I	YLL018C	DPS1
TXLNA/CDC25	ENSG00000115904	TXLNA	YLR310C	CDC25
APOB/BNA5	ENSG00000115919	APOB	YLR231C	BNA5
NCOA1/VRP1	ENSG00000115935	NCOA1	YLR337C	VRP1
KIF3C/PNO1	ENSG00000115946	KIF3C	YOR145C	PNO1
RAB10/ORC1	ENSG00000115947	RAB10	YML065W	ORC1
GCKR/MRPS18	ENSG00000115963	GCKR	YNL306W	MRPS18
HADHA/MRM1	ENSG00000115966	HADHA	YOR201C	MRM1
MAPRE3/RVB2	ENSG00000115993	MAPRE3	YPL235W	RVB2
CAD/FKS1	ENSG00000116001	CAD	YLR342W	FKS1
CD59/SMT3	ENSG00000116030	CD59	YDR510W	SMT3
CD82/YBR197C	ENSG00000116039	CD82	YBR197C	YBR197C
ATRX/SSZ1	ENSG00000116044	ATRX	YHR064C	SSZ1
TAF9/IRC24	ENSG00000116096	TAF9	YIR036C	IRC24
FCN1/ALO1	ENSG00000116133	FCN1	YML086C	ALO1
MECOM/RFA3	ENSG00000116147	MECOM	YJL173C	RFA3
SCAMP1/GPX2	ENSG00000116157	SCAMP1	YBR244W	GPX2
PREP/STE14	ENSG00000116237	PREP	YDR410C	STE14
HACE1/RPL22A	ENSG00000116251	HACE1	YLR061W	RPL22A
SEH1L/RAD26	ENSG00000116254	SEH1L	YJR035W	RAD26
WDR47/DCG1	ENSG00000116266	WDR47	YIR030C	DCG1
OVGP1/NPL3	ENSG00000116350	OVGP1	YDR432W	NPL3
MAP3K4/TFC6	ENSG00000116455	MAP3K4	YDR362C	TFC6
PILRA/ATP4	ENSG00000116459	PILRA	YPL078C	ATP4
IGSF9/YPT31	ENSG00000116473	IGSF9	YER031C	YPT31
ABCB1/BYE1	ENSG00000116539	ABCB1	YKL005C	BYE1
AKR1B1/MCM1	ENSG00000116604	AKR1B1	YMR043W	MCM1
CPNE3/SPE3	ENSG00000116649	CPNE3	YPR069C	SPE3
RRN3/STB6	ENSG00000116661	RRN3	YKL072W	STB6
CTTN/REV7	ENSG00000116670	CTTN	YIL139C	REV7
MTIF2/YEL023C	ENSG00000116678	MTIF2	YEL023C	YEL023C
TTC39A/KEL2	ENSG00000116679	TTC39A	YGR238C	KEL2
EPS15/FZO1	ENSG00000116688	EPS15	YBR179C	FZO1
ORC1/EBS1	ENSG00000116698	ORC1	YDR206W	EBS1
MGST2/GCD14	ENSG00000116731	MGST2	YJL125C	GCD14
CHERP/YER077C	ENSG00000116750	CHERP	YER077C	YER077C
ATG16L1/HSH49	ENSG00000116754	ATG16L1	YOR319W	HSH49
USP40/SOR2	ENSG00000116791	USP40	YDL246C	SOR2
RAD54L/MRPS28	ENSG00000116898	RAD54L	YDR337W	MRPS28
MAST2/SLC1	ENSG00000116906	MAST2	YDL052C	SLC1
DNAJA1/RPS12	ENSG00000116918	DNAJA1	YOR369C	RPS12
B4GALT1/GTR2	ENSG00000116954	B4GALT1	YGR163W	GTR2
CHMP5/POS5	ENSG00000116962	CHMP5	YPL188W	POS5
NFX1/YIL161W	ENSG00000116977	NFX1	YIL161W	YIL161W
DIMT1/RPS10A	ENSG00000116983	DIMT1	YOR293W	RPS10A
IPO11/MHT1	ENSG00000116984	IPO11	YLL062C	MHT1
EIF2AK1/SLM2	ENSG00000117020	EIF2AK1	YNL047C	SLM2
EPDR1/RIB5	ENSG00000117091	EPDR1	YBR256C	RIB5
SEPHS1/MIF2	ENSG00000117114	SEPHS1	YKL089W	MIF2
MRPL28/SDH2	ENSG00000117118	MRPL28	YLL041C	SDH2
CEACAM6/SSF1	ENSG00000117133	CEACAM6	YHR066W	SSF1
RBM22/JHD2	ENSG00000117139	RBM22	YJR119C	JHD2
TMED2/RPS13	ENSG00000117155	TMED2	YDR064W	RPS13
ERO1LB/BCD1	ENSG00000117174	ERO1LB	YHR040W	BCD1
ZFAND6/SWD1	ENSG00000117222	ZFAND6	YAR003W	SWD1
TXLNG/YOR262W	ENSG00000117228	TXLNG	YOR262W	YOR262W
PPEF1/SCY1	ENSG00000117266	PPEF1	YGL083W	SCY1
LAT2/ROD1	ENSG00000117289	LAT2	YOR018W	ROD1
HUWE1/GAL10	ENSG00000117308	HUWE1	YBR019C	GAL10
ZW10/PRP3	ENSG00000117360	ZW10	YDR473C	PRP3
ALG9/GAL2	ENSG00000117394	ALG9	YLR081W	GAL2
MYBPC2/EBP2	ENSG00000117395	MYBPC2	YKL172W	EBP2
NOX4/CDC20	ENSG00000117399	NOX4	YGL116W	CDC20
ACOX3/KAP122	ENSG00000117408	ACOX3	YGL016W	KAP122
MTMR2/VMA16	ENSG00000117410	MTMR2	YHR026W	VMA16
PPP1R15A/YPR1	ENSG00000117448	PPP1R15A	YDR368W	YPR1
HSD17B14/TSA1	ENSG00000117450	HSD17B14	YML028W	TSA1
TRIP6/HDA2	ENSG00000117461	TRIP6	YDR295C	HDA2
ACHE/HEF3	ENSG00000117528	ACHE	YNL014W	HEF3
FTL/NYV1	ENSG00000117533	FTL	YLR093C	NYV1
SRRT/DPH5	ENSG00000117543	SRRT	YLR172C	DPH5
BAX/WWM1	ENSG00000117560	BAX	YFL010C	WWM1
NLK/PRX1	ENSG00000117592	NLK	YBL064C	PRX1
PIGS/YIR035C	ENSG00000117594	PIGS	YIR035C	YIR035C
ATXN7L3/UTP25	ENSG00000117597	ATXN7L3	YIL091C	UTP25
PGS1/RPC53	ENSG00000117614	PGS1	YDL150W	RPC53
PSMC5/BDP1	ENSG00000117625	PSMC5	YNL039W	BDP1
UIMC1/YAP3	ENSG00000117632	UIMC1	YHL009C	YAP3
CETP/YNL181W	ENSG00000117676	CETP	YNL181W	YNL181W
MMP2/RER2	ENSG00000117682	MMP2	YBR002C	RER2
GNAO1/SWI1	ENSG00000117713	GNAO1	YPL016W	SWI1
OGFOD1/SPC72	ENSG00000117724	OGFOD1	YAL047C	SPC72
SH3BP2/RFA2	ENSG00000117748	SH3BP2	YNL312W	RFA2
ADD1/SNC1	ENSG00000117758	ADD1	YAL030W	SNC1
C14orf166/OSH2	ENSG00000117859	C14orf166	YDL019C	OSH2
NID2/CRF1	ENSG00000117906	NID2	YDR223W	CRF1
GMCL1/PEP4	ENSG00000117984	GMCL1	YPL154C	PEP4
SF3B2/IRR1	ENSG00000118007	SF3B2	YIL026C	IRR1
KLHL42/RCK1	ENSG00000118046	KLHL42	YGL158W	RCK1
GNAS/SET1	ENSG00000118058	GNAS	YHR119W	SET1
DNM1L/NTH2	ENSG00000118094	DNM1L	YBR001C	NTH2
PTHLH/MIG3	ENSG00000118263	PTHLH	YER028C	MIG3
PHACTR3/MOT3	ENSG00000118495	PHACTR3	YMR070W	MOT3
ERGIC2/YDR374C	ENSG00000118503	ERGIC2	YDR374C	YDR374C
TFAP2C/YJR154W	ENSG00000118507	TFAP2C	YJR154W	YJR154W
AURKA/YPL067C	ENSG00000118508	AURKA	YPL067C	YPL067C
PIR/YDR026C	ENSG00000118513	PIR	YDR026C	YDR026C
RFX2/NPR1	ENSG00000118515	RFX2	YNL183C	NPR1
SULT2B1/CAR1	ENSG00000118520	SULT2B1	YPL111W	CAR1
CNOT3/YLR352W	ENSG00000118564	CNOT3	YLR352W	YLR352W
GP6/SEC22	ENSG00000118640	GP6	YLR268W	SEC22
PTPN4/SWP1	ENSG00000118705	PTPN4	YMR149W	SWP1
DDX18/CUP9	ENSG00000118707	DDX18	YPL177C	CUP9
KHSRP/MIG1	ENSG00000118922	KHSRP	YGL035C	MIG1
GNA11/PCL9	ENSG00000118971	GNA11	YDL179W	PCL9
EDEM2/TFC4	ENSG00000119041	EDEM2	YGR047C	TFC4
DNMT3B/RAD6	ENSG00000119048	DNMT3B	YGL058W	RAD6
REM1/YPR015C	ENSG00000119138	REM1	YPR015C	YPR015C
TPX2/CFT2	ENSG00000119203	TPX2	YLR115W	CFT2
PDRG1/UTP10	ENSG00000119285	PDRG1	YJL109C	UTP10
EPB41L1/RAD23	ENSG00000119318	EPB41L1	YEL037C	RAD23
DOCK9/RTG1	ENSG00000119335	DOCK9	YOL067C	RTG1
DOCK3/RRD2	ENSG00000119383	DOCK3	YPL152W	RRD2
COQ9/GLE1	ENSG00000119392	COQ9	YDL207W	GLE1
CRLS1/MTG2	ENSG00000119396	CRLS1	YHR168W	MTG2
PPP1R13B/BRR1	ENSG00000119397	PPP1R13B	YPR057W	BRR1
SIGLEC1/UTP13	ENSG00000119402	SIGLEC1	YLR222C	UTP13
FKBP1A/SKY1	ENSG00000119408	FKBP1A	YMR216C	SKY1
NSFL1C/SIT4	ENSG00000119414	NSFL1C	YDL047W	SIT4
MAVS/MIC14	ENSG00000119421	MAVS	YDR031W	MIC14
F11/SUC2	ENSG00000119535	F11	YIL162W	SUC2
XRN2/VPS4	ENSG00000119541	XRN2	YPR173C	VPS4
DYNLL1/MLH3	ENSG00000119684	DYNLL1	YPL164C	MLH3
TESC/MDL1	ENSG00000119688	TESC	YLR188W	MDL1
SNX5/CBC2	ENSG00000119707	SNX5	YPL178W	CBC2
RPL6/ALD4	ENSG00000119711	RPL6	YOR374W	ALD4
MAPKAPK5/GCD7	ENSG00000119718	MAPKAPK5	YLR291C	GCD7
P2RX7/COQ6	ENSG00000119723	P2RX7	YGR255C	COQ6
ESF1/TOM40	ENSG00000119725	ESF1	YMR203W	TOM40
RBBP9/CCT8	ENSG00000119760	RBBP9	YJL008C	CCT8
ANAPC5/MPD1	ENSG00000119772	ANAPC5	YOR288C	MPD1
SLC23A2/AXL1	ENSG00000119912	SLC23A2	YPR122W	AXL1
TMEM230/SWT1	ENSG00000119917	TMEM230	YOR166C	SWT1
DZANK1/TSR3	ENSG00000119929	DZANK1	YOR006C	TSR3
KDM2B/GIP2	ENSG00000119938	KDM2B	YER054C	GIP2
TASP1/XKS1	ENSG00000119950	TASP1	YGR194C	XKS1
GCN1L1/MAK11	ENSG00000120008	GCN1L1	YKL021C	MAK11
RPLP0/AAT2	ENSG00000120053	RPLP0	YLR027C	AAT2
PXN/MET17	ENSG00000120054	PXN	YLR303W	MET17
RPH3A/PIS1	ENSG00000120088	RPH3A	YPR113W	PIS1
TRMT6/PPS1	ENSG00000120129	TRMT6	YBR276C	PPS1
CHGB/RCL1	ENSG00000120158	CHGB	YOL010W	RCL1
PEBP1/MOB1	ENSG00000120162	PEBP1	YIL106W	MOB1
TBX5/MTR2	ENSG00000120253	TBX5	YKL186C	MTR2
BRAP/MRP2	ENSG00000120333	BRAP	YPR166C	MRP2
ERP29/CCT2	ENSG00000120438	ERP29	YIL142W	CCT2
NOS1/GSF2	ENSG00000120458	NOS1	YML048W	GSF2
FUS/DAN4	ENSG00000120690	FUS	YJR151C	DAN4
IGBP1/SSE2	ENSG00000120694	IGBP1	YBR169C	SSE2
FXYD3/ALG5	ENSG00000120697	FXYD3	YPL227C	ALG5
GANAB/RRP43	ENSG00000120699	GANAB	YCR035C	RRP43
GMIP/SUP45	ENSG00000120705	GMIP	YBR143C	SUP45
RBM41/YLR001C	ENSG00000120708	RBM41	YLR001C	YLR001C
BIRC5/MET31	ENSG00000120738	BIRC5	YPL038W	MET31
LAG3/AIM17	ENSG00000120756	LAG3	YHL021C	AIM17
MLF2/UTP20	ENSG00000120800	MLF2	YBL004W	UTP20
OTUB2/FUS1	ENSG00000120802	OTUB2	YCL027W	FUS1
DDX24/HAP3	ENSG00000120837	DDX24	YBL021C	HAP3
ZBTB25/RAD28	ENSG00000120868	ZBTB25	YDR030C	RAD28
ARHGAP4/FIP1	ENSG00000120885	ARHGAP4	YJR093C	FIP1
ANKRD24/PPZ2	ENSG00000120910	ANKRD24	YDR436W	PPZ2
RCOR1/YLR118C	ENSG00000120992	RCOR1	YLR118C	YLR118C
LTBP4/RRI1	ENSG00000121022	LTBP4	YDL216C	RRI1
BLVRB/YGR017W	ENSG00000121067	BLVRB	YGR017W	YGR017W
SLC9A1/RSB1	ENSG00000121361	SLC9A1	YOR049C	RSB1
SPTLC1/POL12	ENSG00000121440	SPTLC1	YBL035C	POL12
PAPOLA/SPC2	ENSG00000121552	PAPOLA	YML055W	SPC2
CCNK/CTA1	ENSG00000121691	CCNK	YDR256C	CTA1
PCBP4/CST9	ENSG00000121741	PCBP4	YLR394W	CST9
RGS1/BUB2	ENSG00000121749	RGS1	YMR055C	BUB2
MRPS33/SAN1	ENSG00000121848	MRPS33	YDR143C	SAN1
NDUFB2/BI4	ENSG00000121858	NDUFB2	Q0120	BI4
ENSG00000090269/STT4	ENSG00000121879	ENSG00000090269	YLR305C	STT4
NUDC/YCR061W	ENSG00000121966	NUDC	YCR061W	YCR061W
MAEA/NUP188	ENSG00000122025	MAEA	YML103C	NUP188
ICAM1/FZF1	ENSG00000122034	ICAM1	YGL254W	FZF1
STRN4/EDC3	ENSG00000122085	STRN4	YEL015W	EDC3
IRAK3/MRP4	ENSG00000122140	IRAK3	YHL004W	MRP4
LYZ/COG5	ENSG00000122176	LYZ	YNL051W	COG5
SI/COP1	ENSG00000122218	SI	YDL145C	COP1
MUL1/MPE1	ENSG00000122257	MUL1	YKL059C	MPE1
PDCD7/MDM31	ENSG00000122299	PDCD7	YHR194W	MDM31
SPG21/CDC3	ENSG00000122545	SPG21	YLR314C	CDC3
DNAJB11/RNA15	ENSG00000122566	DNAJB11	YGL044C	RNA15
THPO/YMR111C	ENSG00000122705	THPO	YMR111C	YMR111C
CHRD/YMR317W	ENSG00000122778	CHRD	YMR317W	YMR317W
FLT3LG/RSC2	ENSG00000122779	FLT3LG	YLR357W	RSC2
RAB11FIP3/MF(ALPHA)1	ENSG00000122952	RAB11FIP3	YPL187W	MF(ALPHA)1
GNPTG/MRD1	ENSG00000122965	GNPTG	YPR112C	MRD1
ZNF268/BBP1	ENSG00000122966	ZNF268	YPL255W	BBP1
GOLGA3/TUL1	ENSG00000123091	GOLGA3	YKL034W	TUL1
PABPC4/YEL076C-A	ENSG00000123131	PABPC4	YEL076C-A	YEL076C-A
CD209/PET191	ENSG00000123146	CD209	YJR034W	PET191
MCOLN1/DIP2	ENSG00000123154	MCOLN1	YLR129W	DIP2
EFNB1/CCC2	ENSG00000123191	EFNB1	YDR270W	CCC2
AARS/TMA17	ENSG00000123240	AARS	YDL110C	TMA17
GLG1/BUD14	ENSG00000123329	GLG1	YAR014C	BUD14
KIF4A/GIM5	ENSG00000123349	KIF4A	YML094W	GIM5
PLEKHG2/HOG1	ENSG00000123374	PLEKHG2	YLR113W	HOG1
PITPNM2/PRC1	ENSG00000123384	PITPNM2	YMR297W	PRC1
EXOC1/ATP11	ENSG00000123472	EXOC1	YNL315C	ATP11
DTX2/LGE1	ENSG00000123562	DTX2	YPL055C	LGE1
NLRC4/YPT7	ENSG00000123595	NLRC4	YML001W	YPT7
NRCAM/AVT4	ENSG00000123643	NRCAM	YNL101W	AVT4
LAMB1/PFK26	ENSG00000123836	LAMB1	YIL107C	PFK26
SLC26A3/TYE7	ENSG00000123933	SLC26A3	YOR344C	TYE7
DLD/CKS1	ENSG00000123975	DLD	YBR135W	CKS1
WDR7/LAP4	ENSG00000123992	WDR7	YKL103C	LAP4
TXNL1/SPR6	ENSG00000123999	TXNL1	YER115C	SPR6
IL5RA/DIP5	ENSG00000124067	IL5RA	YPL265W	DIP5
ITGA6/GPI16	ENSG00000124155	ITGA6	YHR188C	GPI16
RAPGEF4/RVS167	ENSG00000124181	RAPGEF4	YDR388W	RVS167
ENSG00000091436/PUB1	ENSG00000124193	ENSG00000091436	YNL016W	PUB1
FH/CSE1	ENSG00000124207	FH	YGL238W	CSE1
SEL1L3/MMS2	ENSG00000124208	SEL1L3	YGL087C	MMS2
TF/TEM1	ENSG00000124209	TF	YML064C	TEM1
MYO15A/MDM34	ENSG00000124214	MYO15A	YGL219C	MDM34
APOH/TLG2	ENSG00000124222	APOH	YOL018C	TLG2
NLRP1/DRS1	ENSG00000124228	NLRP1	YLL008W	DRS1
ACKR6/YFR006W	ENSG00000124299	ACKR6	YFR006W	YFR006W
SPAG7/SNC2	ENSG00000124333	SPAG7	YOR327C	SNC2
ORC6/RFU1	ENSG00000124356	ORC6	YLR073C	RFU1
ZC3HC1/TOS1	ENSG00000124357	ZC3HC1	YBR162C	TOS1
ESR1/UBP7	ENSG00000124422	ESR1	YIL156W	UBP7
RGS17/UBP8	ENSG00000124486	RGS17	YMR223W	UBP8
ANGPT2/SAM37	ENSG00000124491	ANGPT2	YMR060C	SAM37
CD200/YHC1	ENSG00000124562	CD200	YLR298C	YHC1
CMA1/TFB2	ENSG00000124570	CMA1	YPL122C	TFB2
PSME1/NFT1	ENSG00000124574	PSME1	YKR103W	NFT1
JPH4/OST6	ENSG00000124641	JPH4	YML019W	OST6
MYH7/YGR266W	ENSG00000124702	MYH7	YGR266W	YGR266W
CEBPE/CRG1	ENSG00000124713	CEBPE	YHR209W	CRG1
SLC7A8/MMR1	ENSG00000124731	SLC7A8	YLR190W	MMR1
OSGEP/ROX1	ENSG00000124766	OSGEP	YPR065W	ROX1
RNF31/ZAP1	ENSG00000124782	RNF31	YJL056C	ZAP1
SCFD1/NUP1	ENSG00000124789	SCFD1	YOR098C	NUP1
G2E3/FMP23	ENSG00000124802	G2E3	YBR047W	FMP23
HECTD1/MSA1	ENSG00000124813	HECTD1	YOR066W	MSA1
HNRNPC/HDA3	ENSG00000124831	HNRNPC	YPR179C	HDA3
RPGRIP1/DSL1	ENSG00000124839	RPGRIP1	YNL258C	DSL1
SUPT16H/SPA2	ENSG00000124942	SUPT16H	YLL021W	SPA2
TOX4/CDC39	ENSG00000125107	TOX4	YCR093W	CDC39
GEMIN2/EMP70	ENSG00000125304	GEMIN2	YLR083C	EMP70
TGM1/UPF3	ENSG00000125351	TGM1	YGR072W	UPF3
TINF2/CWC24	ENSG00000125352	TINF2	YLR323C	CWC24
DAZL/SPR3	ENSG00000125354	DAZL	YGR059W	SPR3
SEMA6A/GGA2	ENSG00000125447	SEMA6A	YHR108W	GGA2
TRPM7/ADY2	ENSG00000125450	TRPM7	YCR010C	ADY2
TYRO3/REB1	ENSG00000125482	TYRO3	YBR049C	REB1
WDR76/ESC2	ENSG00000125618	WDR76	YDR363W	ESC2
CAPN3/NSG2	ENSG00000125629	CAPN3	YNL156C	NSG2
SNAP23/RPA135	ENSG00000125630	SNAP23	YPR010C	RPA135
PHGDH/YKL047W	ENSG00000125651	PHGDH	YKL047W	YKL047W
COL9A3/THO2	ENSG00000125676	COL9A3	YNL139C	THO2
EZR/RPL23A	ENSG00000125691	EZR	YBL087C	RPL23A
MYL6/RGD1	ENSG00000125733	MYL6	YBR260C	RGD1
AGO1/YHL017W	ENSG00000125734	AGO1	YHL017W	YHL017W
TEKT2/SMD2	ENSG00000125743	TEKT2	YLR275W	SMD2
CLSPN/RTN2	ENSG00000125744	CLSPN	YDL204W	RTN2
UNC13D/SQT1	ENSG00000125746	UNC13D	YIR012W	SQT1
DPYSL2/RPL18A	ENSG00000125753	DPYSL2	YOL120C	RPL18A
TGFB2/PDC2	ENSG00000125817	TGFB2	YDR081C	PDC2
NUP50/YCR076C	ENSG00000125818	NUP50	YCR076C	YCR076C
CDC45/VPS36	ENSG00000125826	CDC45	YLR417W	VPS36
COMT/SMB1	ENSG00000125835	COMT	YER029C	SMB1
LRRFIP2/SUR7	ENSG00000125841	LRRFIP2	YML052W	SUR7
HDAC6/SGD1	ENSG00000125844	HDAC6	YLR336C	SGD1
KRT31/PEX15	ENSG00000125863	KRT31	YOL044W	PEX15
CDC6/COF1	ENSG00000125868	CDC6	YLL050C	COF1
UPRT/MUD1	ENSG00000125870	UPRT	YBR119W	MUD1
CDC23/YDR415C	ENSG00000125912	CDC23	YDR415C	YDR415C
CBX5/NAB6	ENSG00000125944	CBX5	YML117W	NAB6
SUCO/INO2	ENSG00000125952	SUCO	YDR123C	INO2
MSH2/RAM1	ENSG00000125954	MSH2	YDL090C	RAM1
MAP3K1/ERV41	ENSG00000125991	MAP3K1	YML067C	ERV41
DHPS/ATG11	ENSG00000126001	DHPS	YPR049C	ATG11
HOOK2/SUT1	ENSG00000126012	HOOK2	YGL162W	SUT1
ARCN1/PRE1	ENSG00000126067	ARCN1	YER012W	PRE1
PSMD5/YJR084W	ENSG00000126226	PSMD5	YJR084W	YJR084W
PTGS1/UBA2	ENSG00000126261	PTGS1	YDR390C	UBA2
NUP188/DOT5	ENSG00000126432	NUP188	YIL010W	DOT5
CRAT/HMT1	ENSG00000126457	CRAT	YBR034C	HMT1
SH2D3C/SDO1	ENSG00000126524	SH2D3C	YLR022C	SDO1
NANS/VPS30	ENSG00000126581	NANS	YPL120W	VPS30
DFNB31/ECM22	ENSG00000126746	DFNB31	YLR228C	ECM22
CWF19L1/BUD27	ENSG00000126756	CWF19L1	YFL023W	BUD27
SEMA4G/TIM22	ENSG00000126768	SEMA4G	YDL217C	TIM22
BTAF1/ZIP1	ENSG00000126777	BTAF1	YDR285W	ZIP1
IKZF5/SSC1	ENSG00000126803	IKZF5	YJR045C	SSC1
BLNK/URB2	ENSG00000126838	BLNK	YJR041C	URB2
SORBS1/GEM1	ENSG00000126858	SORBS1	YAL048C	GEM1
BAMBI/PBS2	ENSG00000126934	BAMBI	YJL128C	PBS2
IL11/RPS16A	ENSG00000126945	IL11	YMR143W	RPS16A
MYO3A/CNE1	ENSG00000127022	MYO3A	YAL058W	CNE1
WAC/NUP85	ENSG00000127311	WAC	YJR042W	NUP85
CREM/TGL5	ENSG00000127329	CREM	YOR081C	TGL5
NUBP2/YOL075C	ENSG00000127412	NUBP2	YOL075C	YOL075C
HIVEP1/SVF1	ENSG00000127415	HIVEP1	YDR346C	SVF1
TREM2/ESS1	ENSG00000127445	TREM2	YJR017C	ESS1
CRISP3/EMC1	ENSG00000127463	CRISP3	YCL045C	EMC1
FKBP5/SIN3	ENSG00000127511	FKBP5	YOL004W	SIN3
SRPK1/SLY41	ENSG00000127526	SRPK1	YOR307C	SLY41
BRPF3/NUP82	ENSG00000127527	BRPF3	YJL061W	NUP82
MRPS18A/ERV1	ENSG00000127554	MRPS18A	YGR029W	ERV1
ENSG00000096087/SLK19	ENSG00000127603	ENSG00000096087	YOR195W	SLK19
EFHC1/GCN5	ENSG00000127616	EFHC1	YGR252W	GCN5
NCR2/TUB1	ENSG00000127824	NCR2	YML085C	TUB1
HSP90AB1/PHO3	ENSG00000127884	HSP90AB1	YBR092C	PHO3
MLN/UTP8	ENSG00000127914	MLN	YGR128C	UTP8
CDC5L/EIS1	ENSG00000127946	CDC5L	YMR031C	EIS1
ITPR3/OCA1	ENSG00000127947	ITPR3	YNL099C	OCA1
ZNF184/GPA2	ENSG00000127955	ZNF184	YER020W	GPA2
DSP/PEX1	ENSG00000127980	DSP	YKL197C	PEX1
SIRT1/DUS3	ENSG00000128016	SIRT1	YLR401C	DUS3
HNRNPH3/ADE1	ENSG00000128050	HNRNPH3	YAR015W	ADE1
JAK2/FUS3	ENSG00000128052	JAK2	YBL016W	FUS3
IL12RB1/ADE4	ENSG00000128059	IL12RB1	YMR300C	ADE4
ABL1/TUM1	ENSG00000128309	ABL1	YOR251C	TUM1
ACOT7/RHO5	ENSG00000128340	ACOT7	YNL180C	RHO5
SH3GLB1/SME1	ENSG00000128534	SH3GLB1	YOR159C	SME1
CDC7/KRI1	ENSG00000128585	CDC7	YNL308C	KRI1
PCSK5/JJJ1	ENSG00000128590	PCSK5	YNL227C	JJJ1
SCD/NMA1	ENSG00000128591	SCD	YLR328W	NMA1
TMED1/MET8	ENSG00000128595	TMED1	YBR213W	MET8
ABLIM1/TGL2	ENSG00000128604	ABLIM1	YDR058C	TGL2
RAB18/MRPS12	ENSG00000128626	RAB18	YNR036C	MRPS12
NRP1/YHR219W	ENSG00000128641	NRP1	YHR219W	YHR219W
PRTFDC1/HAT1	ENSG00000128708	PRTFDC1	YPL001W	HAT1
TSPAN15/ADD66	ENSG00000128789	TSPAN15	YKL206C	ADD66
MAST3/INO80	ENSG00000128908	MAST3	YGL150C	INO80
MZF1/DAL82	ENSG00000128944	MZF1	YNL314W	DAL82
MYO9B/DUT1	ENSG00000128951	MYO9B	YBR252W	DUT1
PSMD8/YER163C	ENSG00000128965	PSMD8	YER163C	YER163C
SETD1A/RPL32	ENSG00000129038	SETD1A	YBL092W	RPL32
MAGEB2/LCP5	ENSG00000129071	MAGEB2	YER127W	LCP5
EFNA2/SEC26	ENSG00000129083	EFNA2	YDR238C	SEC26
CIRBP/PRE5	ENSG00000129084	CIRBP	YMR314W	PRE5
ATP5D/ECM38	ENSG00000129103	ATP5D	YLR299W	ECM38
IGFALS/GIP4	ENSG00000129219	IGFALS	YAL031C	GIP4
HNRNPM/DIA2	ENSG00000129221	HNRNPM	YOR080W	DIA2
MARCH2/TRX3	ENSG00000129235	MARCH2	YCR083W	TRX3
NDUFB7/BUR2	ENSG00000129315	NDUFB7	YLR226W	BUR2
TECR/APM2	ENSG00000129354	TECR	YHL019C	APM2
TIMM13/GNP1	ENSG00000129473	TIMM13	YDR508C	GNP1
CDC34/SEC6	ENSG00000129484	CDC34	YIL068C	SEC6
MTAP/RPS26A	ENSG00000129518	MTAP	YGL189C	RPS26A
POLR2E/ENP2	ENSG00000129521	POLR2E	YGR145W	ENP2
POLRMT/WSC3	ENSG00000129538	POLRMT	YOL105C	WSC3
HCN2/RUB1	ENSG00000129559	HCN2	YDR139C	RUB1
GADD45B/OST2	ENSG00000129562	GADD45B	YOR103C	OST2
MADCAM1/PAA1	ENSG00000129673	MADCAM1	YDR071C	PAA1
MKNK2/YLR243W	ENSG00000129675	MKNK2	YLR243W	YLR243W
ENSG00000099882/BRE2	ENSG00000129691	ENSG00000099882	YLR015W	BRE2
ARVCF/RPS4B	ENSG00000129824	ARVCF	YHR203C	RPS4B
RANBP1/THI20	ENSG00000129946	RANBP1	YOL055C	THI20
KLHL22/DPP1	ENSG00000129951	KLHL22	YDR284C	DPP1
MED15/RMT2	ENSG00000130005	MED15	YDR465C	RMT2
SERPIND1/HPA3	ENSG00000130066	SERPIND1	YEL066W	HPA3
SNAP29/NOG2	ENSG00000130119	SNAP29	YNR053C	NOG2
CRKL/NTE1	ENSG00000130147	CRKL	YML059C	NTE1
LZTR1/ORT1	ENSG00000130158	LZTR1	YOR130C	ORT1
MMP11/YNR065C	ENSG00000130164	MMP11	YNR065C	YNR065C
CECR2/ELF1	ENSG00000130165	CECR2	YKL160W	ELF1
SMARCB1/GTB1	ENSG00000130175	SMARCB1	YDR221W	GTB1
P2RX6/CDC16	ENSG00000130177	P2RX6	YKL022C	CDC16
DERL3/MNT4	ENSG00000130203	DERL3	YNR059W	MNT4
ENSG00000099964/STE13	ENSG00000130226	ENSG00000099964	YOR219C	STE13
BCL2L13/YMR185W	ENSG00000130227	BCL2L13	YMR185W	YMR185W
ENSG00000099972/THO1	ENSG00000130254	ENSG00000099972	YER063W	THO1
DDT/MSS1	ENSG00000130299	DDT	YMR023C	MSS1
OSM/YDR115W	ENSG00000130312	OSM	YDR115W	YDR115W
CABIN1/SOL4	ENSG00000130313	CABIN1	YGR248W	SOL4
TBC1D10A/LSM7	ENSG00000130332	TBC1D10A	YNL147W	LSM7
SUSD2/YGL185C	ENSG00000130414	SUSD2	YGL185C	YGL185C
SF3A1/ARC40	ENSG00000130429	SF3A1	YBR234C	ARC40
SEC14L2/SMD3	ENSG00000130520	SEC14L2	YLR147C	SMD3
ENSG00000100010/RUP1	ENSG00000130560	ENSG00000100010	YOR138C	RUP1
PPIL2/YDL086W	ENSG00000130635	PPIL2	YDL086W	YDL086W
SNRPD3/CLB3	ENSG00000130638	SNRPD3	YDL155W	CLB3
PES1/SPC97	ENSG00000130640	PES1	YHR172W	SPC97
MAPK1/ARK1	ENSG00000130669	MAPK1	YNL020C	ARK1
GGT1/ADH6	ENSG00000130684	GGT1	YMR318C	ADH6
PPM1F/RPN13	ENSG00000130706	PPM1F	YLR421C	RPN13
TOP3B/ARG1	ENSG00000130707	TOP3B	YOL058W	ARG1
DGCR14/UBC12	ENSG00000130725	DGCR14	YLR306W	UBC12
CRYBB2P1/SIR3	ENSG00000130762	CRYBB2P1	YLR442C	SIR3
MFNG/FRS1	ENSG00000130764	MFNG	YLR060W	FRS1
CARD10/INH1	ENSG00000130770	CARD10	YDL181W	INH1
SLC25A1/BIK1	ENSG00000130779	SLC25A1	YCL029C	BIK1
ADRBK2/SLA2	ENSG00000130787	ADRBK2	YNL243W	SLA2
LGALS2/RPF1	ENSG00000130810	LGALS2	YHR088W	RPF1
GGA1/TIF35	ENSG00000130811	GGA1	YDR429C	TIF35
HIRA/BRE5	ENSG00000130816	HIRA	YNR051C	BRE5
SH3BP1/OCA6	ENSG00000130829	SH3BP1	YDR067C	OCA6
LGALS1/YIL055C	ENSG00000130830	LGALS1	YIL055C	YIL055C
HPS4/UFD2	ENSG00000130939	HPS4	YDL190C	UFD2
ENSG00000100101/UBA1	ENSG00000130985	ENSG00000100101	YKL210W	UBA1
PATZ1/CPR8	ENSG00000131013	PATZ1	YNR028W	CPR8
TRIOBP/YFR016C	ENSG00000131016	TRIOBP	YFR016C	YFR016C
TFIP11/TRS65	ENSG00000131018	TFIP11	YGR166W	TRS65
GCAT/AAR2	ENSG00000131043	GCAT	YBL074C	AAR2
ENSG00000100118/ACS1	ENSG00000131069	ENSG00000100118	YAL054C	ACS1
CRYBB1/COX5A	ENSG00000131143	CRYBB1	YNL052W	COX5A
EIF3L/KES1	ENSG00000131149	EIF3L	YPL145C	KES1
NHP2L1/PSF2	ENSG00000131153	NHP2L1	YJL072C	PSF2
MICALL1/AIM13	ENSG00000131165	MICALL1	YFR011C	AIM13
ENSG00000100141/BNA2	ENSG00000131203	ENSG00000100141	YJR078W	BNA2
POLR2F/BIT2	ENSG00000131233	POLR2F	YBR270C	BIT2
SOX10/PZF1	ENSG00000131323	SOX10	YPR186C	PZF1
CCDC134/IDP1	ENSG00000131370	CCDC134	YDL066W	IDP1
PICK1/GYP6	ENSG00000131374	PICK1	YJL044C	GYP6
TTC28/RIM13	ENSG00000131375	TTC28	YMR154C	RIM13
SLC16A8/KIP1	ENSG00000131437	SLC16A8	YBL063W	KIP1
CENPM/DOG1	ENSG00000131462	CENPM	YHR044C	DOG1
SEPT3/GRC3	ENSG00000131467	SEPT3	YLL035W	GRC3
SLC5A1/RPL27B	ENSG00000131469	SLC5A1	YDR471W	RPL27B
TPTEP1/MSC1	ENSG00000131470	TPTEP1	YML128C	MSC1
DDX17/VPS25	ENSG00000131475	DDX17	YJR102C	VPS25
DMC1/TYW1	ENSG00000131477	DMC1	YPL207W	TYW1
TCF20/MRPL51	ENSG00000131495	TCF20	YPR100W	MRPL51
CBY1/YEL020C	ENSG00000131503	CBY1	YEL020C	YEL020C
TOMM22/BNI1	ENSG00000131504	TOMM22	YNL271C	BNI1
RTDR1/BSD2	ENSG00000131507	RTDR1	YBR290W	BSD2
XBP1/UBC5	ENSG00000131508	XBP1	YDR059C	UBC5
FBXO7/SEC8	ENSG00000131558	FBXO7	YPR055W	SEC8
GTPBP1/ADY3	ENSG00000131626	GTPBP1	YDL239C	ADY3
POLDIP3/MRS4	ENSG00000131653	POLDIP3	YKR052C	MRS4
TIMP3/DGR2	ENSG00000131725	TIMP3	YKL121W	DGR2
PPP6R2/ACO2	ENSG00000131730	PPP6R2	YJL200C	ACO2
SBF1/TOP2	ENSG00000131747	SBF1	YNL088W	TOP2
SUN2/GAL83	ENSG00000131791	SUN2	YER027C	GAL83
CYB5R3/LHP1	ENSG00000131795	CYB5R3	YDL051W	LHP1
DNAL4/PDA1	ENSG00000131828	DNAL4	YER178W	PDA1
ENSG00000100262/FOL2	ENSG00000131979	ENSG00000100262	YGR267C	FOL2
PACSIN2/JJJ3	ENSG00000132002	PACSIN2	YJR097W	JJJ3
AP1B1/HMI1	ENSG00000132017	AP1B1	YOL095C	HMI1
HMGXB4/SDS24	ENSG00000132024	HMGXB4	YBR214W	SDS24
TOM1/ACC1	ENSG00000132142	TOM1	YNR016C	ACC1
NEFH/DHR2	ENSG00000132153	NEFH	YKL078W	DHR2
BIK/CDC15	ENSG00000132155	BIK	YAR019C	CDC15
HMOX1/ERG27	ENSG00000132196	HMOX1	YLR100W	ERG27
THOC5/PEP5	ENSG00000132256	THOC5	YMR231W	PEP5
MCM5/PIN2	ENSG00000132274	MCM5	YOR104W	PIN2
ARSA/BUD32	ENSG00000132275	ARSA	YGR262C	BUD32
TSPO/TNA1	ENSG00000132326	TSPO	YGR260W	TNA1
RASD2/GSP1	ENSG00000132341	RASD2	YLR293C	GSP1
CBX7/SSD1	ENSG00000132357	CBX7	YDR293C	SSD1
PDGFB/CLU1	ENSG00000132361	PDGFB	YMR012W	CLU1
ACR/INP54	ENSG00000132376	ACR	YOL065C	INP54
RPL3/RFA1	ENSG00000132383	RPL3	YAR007C	RFA1
ZMAT5/GPM3	ENSG00000132388	ZMAT5	YOL056W	GPM3
RBFOX2/YCR043C	ENSG00000132424	RBFOX2	YCR043C	YCR043C
TAB1/RPL26B	ENSG00000132463	TAB1	YGR034W	RPL26B
ASCC2/HHT1	ENSG00000132475	ASCC2	YBR010W	HHT1
MTMR3/MMF1	ENSG00000132541	MTMR3	YIL051C	MMF1
SMCR7L/SWM1	ENSG00000132604	SMCR7L	YDR260C	SWM1
APOL1/PEX6	ENSG00000132612	APOL1	YNL329C	PEX6
MYH9/SEC9	ENSG00000132639	MYH9	YGR009C	SEC9
SAMM50/POL30	ENSG00000132646	SAMM50	YBR088C	POL30
GRAP2/RSM23	ENSG00000132676	GRAP2	YGL129C	RSM23
EIF3D/MMS4	ENSG00000132688	EIF3D	YBR098W	MMS4
TNRC6B/SUN4	ENSG00000132692	TNRC6B	YNL066W	SUN4
ENSG00000100357/CPS1	ENSG00000132694	ENSG00000100357	YJL172W	CPS1
SGSM3/HCS1	ENSG00000132740	SGSM3	YKL017C	HCS1
IFT27/DPH1	ENSG00000132768	IFT27	YIL103W	DPH1
KIAA0930/YKL133C	ENSG00000132792	KIAA0930	YKL133C	YKL133C
NCF4/APL6	ENSG00000132842	NCF4	YGR261C	APL6
CSF2RB/TCB1	ENSG00000132872	CSF2RB	YOR086C	TCB1
SLC25A17/PHM6	ENSG00000132912	SLC25A17	YDR281C	PHM6
UPK3A/BFR1	ENSG00000133020	UPK3A	YOR198C	BFR1
KCTD17/MYO1	ENSG00000133026	KCTD17	YHR023W	MYO1
ST13/TEL1	ENSG00000133056	ST13	YBL088C	TEL1
IL2RB/POP3	ENSG00000133069	IL2RB	YNL282W	POP3
RBX1/IKS1	ENSG00000133083	RBX1	YJL057C	IKS1
EP300/CLB5	ENSG00000133101	EP300	YPR120C	CLB5
L3MBTL2/SOG2	ENSG00000133105	L3MBTL2	YOR353C	SOG2
RANGAP1/TMA19	ENSG00000133112	RANGAP1	YKL056C	TMA19
ZC3H7B/CTF18	ENSG00000133119	ZC3H7B	YMR078C	CTF18
PHF5A/LPX1	ENSG00000133121	PHF5A	YOR084W	LPX1
ACO2/DMA2	ENSG00000133135	ACO2	YNL116W	DMA2
POLR3H/MEK1	ENSG00000133216	POLR3H	YOR351C	MEK1
PMM1/FES1	ENSG00000133265	PMM1	YBR101C	FES1
BRD1/YCK3	ENSG00000133275	BRD1	YER123W	YCK3
MLC1/DUG1	ENSG00000133313	MLC1	YFR044C	DUG1
HDAC10/NSA1	ENSG00000133316	HDAC10	YGL111W	NSA1
FKBP3/TVP15	ENSG00000133318	FKBP3	YDR100W	TVP15
CTSG/MFT1	ENSG00000133392	CTSG	YML062C	MFT1
GZMB/NUT2	ENSG00000133398	GZMB	YPR168W	NUT2
RBM23/HBT1	ENSG00000133401	RBM23	YDL223C	HBT1
PRMT5/BST1	ENSG00000133424	PRMT5	YFL025C	BST1
AP4S1/LEE1	ENSG00000133606	AP4S1	YPL054W	LEE1
POLE2/RAS2	ENSG00000133703	POLE2	YNL098C	RAS2
SOS2/SXM1	ENSG00000133704	SOS2	YDR395W	SXM1
CDKL1/CDC60	ENSG00000133706	CDKL1	YPL160W	CDC60
NIN/INM1	ENSG00000133731	NIN	YHR046C	INM1
PYGL/RAS1	ENSG00000133818	PYGL	YOR101W	RAS1
TRIM9/YMR226C	ENSG00000133835	TRIM9	YMR226C	YMR226C
PSMC6/DNF3	ENSG00000133858	PSMC6	YMR162C	DNF3
CDKN3/CTI6	ENSG00000133884	CDKN3	YPL181W	CTI6
ATP6V1D/ERG28	ENSG00000133935	ATP6V1D	YER044C	ERG28
PIGH/COX16	ENSG00000133983	PIGH	YJL003W	COX16
PSMA3/SUI2	ENSG00000134001	PSMA3	YJR007W	SUI2
VTI1B/ELP3	ENSG00000134014	VTI1B	YPL086C	ELP3
TIMM9/CLB6	ENSG00000134057	TIMM9	YGR109C	CLB6
GSTZ1/RIM11	ENSG00000134072	GSTZ1	YMR139W	RIM11
AHSA1/MNL1	ENSG00000134109	AHSA1	YHR204W	MNL1
DAAM1/AAD6	ENSG00000134152	DAAM1	YFL056C	AAD6
SPTLC2/VTH2	ENSG00000134243	SPTLC2	YJL222W	VTH2
RIN3/RIB4	ENSG00000134262	RIN3	YOL143C	RIB4
SNW1/ARF2	ENSG00000134287	SNW1	YDL137W	ARF2
CHGA/AVT2	ENSG00000134294	CHGA	YEL064C	AVT2
ITPK1/SRS2	ENSG00000134313	ITPK1	YJL092W	SRS2
PPM1A/RIM15	ENSG00000134318	PPM1A	YFL033C	RIM15
SIX4/PRM7	ENSG00000134352	SIX4	YDL039C	PRM7
ASB2/TIM17	ENSG00000134375	ASB2	YJL143W	TIM17
ERH/DED81	ENSG00000134440	ERH	YHR019C	DED81
HIF1A/NSR1	ENSG00000134453	HIF1A	YGR159C	NSR1
SRSF5/YKL105C	ENSG00000134470	SRSF5	YKL105C	YKL105C
EIF5/CCL1	ENSG00000134480	EIF5	YPR025C	CCL1
SERPINA4/YNR040W	ENSG00000134571	SERPINA4	YNR040W	YNR040W
SLC8A3/SAR1	ENSG00000134594	SLC8A3	YPL218W	SAR1
DICER1/CIN1	ENSG00000134627	DICER1	YOR349W	CIN1
MTHFD1/MPT5	ENSG00000134644	MTHFD1	YGL178W	MPT5
TCL1A/NOG1	ENSG00000134697	TCL1A	YPL093W	NOG1
ZC3H14/PRP38	ENSG00000134748	ZC3H14	YGR075C	PRP38
TELO2/AIM44	ENSG00000134757	TELO2	YPL158C	AIM44
BDKRB1/SIP5	ENSG00000134758	BDKRB1	YMR140W	SIP5
GSKIP/GDT1	ENSG00000134851	GSKIP	YBR187W	GDT1
VRK1/YOL073C	ENSG00000134882	VRK1	YOL073C	YOL073C
PSMC1/RAD2	ENSG00000134899	PSMC1	YGR258C	RAD2
RPS6KA5/STT3	ENSG00000134910	RPS6KA5	YGL022W	STT3
PSMB5/ATF1	ENSG00000134954	PSMB5	YOR377W	ATF1
YY1/YGL242C	ENSG00000134996	YY1	YGL242C	YGL242C
ACIN1/FMN1	ENSG00000135002	ACIN1	YDR236C	FMN1
CCNB1IP1/PDH1	ENSG00000135046	CCNB1IP1	YPR002W	PDH1
TRIP11/SNF3	ENSG00000135047	TRIP11	YDL194W	SNF3
APEX1/URE2	ENSG00000135049	APEX1	YNL229C	URE2
ENSG00000100829/SER1	ENSG00000135069	ENSG00000100829	YOR184W	SER1
PABPN1/MSB1	ENSG00000135148	PABPN1	YOR188W	MSB1
EFS/UBX5	ENSG00000135218	EFS	YDR330W	UBX5
ARHGAP5/MTO1	ENSG00000135297	ARHGAP5	YGL236C	MTO1
CINP/ORC3	ENSG00000135336	CINP	YLL004W	ORC3
SRP54/VHS1	ENSG00000135341	SRP54	YDR247W	VHS1
CPNE6/PEX22	ENSG00000135363	CPNE6	YAL055W	PEX22
CHD8/KRE33	ENSG00000135372	CHD8	YNL132W	KRE33
PSMA6/HLJ1	ENSG00000135392	PSMA6	YMR161W	HLJ1
NFKBIA/YOR246C	ENSG00000135437	NFKBIA	YOR246C	YOR246C
EMC9/YNL305C	ENSG00000135472	EMC9	YNL305C	YNL305C
PSME2/PAN2	ENSG00000135473	PSME2	YGL094C	PAN2
BRMS1L/NOP12	ENSG00000135486	BRMS1L	YOL041C	NOP12
ENSG00000100931/SUL1	ENSG00000135502	ENSG00000100931	YBR294W	SUL1
SEC23A/SWD3	ENSG00000135541	SEC23A	YBR175W	SWD3
PNN/MIM1	ENSG00000135596	PNN	YOL026C	MIM1
RABGGTA/CCT7	ENSG00000135624	RABGGTA	YJL111W	CCT7
NFATC4/DOA4	ENSG00000135655	NFATC4	YDR069C	DOA4
PLTP/YGR283C	ENSG00000135679	PLTP	YGR283C	YGR283C
PCIF1/YDR042C	ENSG00000135720	PCIF1	YDR042C	YDR042C
GSS/YBL059W	ENSG00000135740	GSS	YBL059W	YBL059W
MMP9/HPM1	ENSG00000135744	MMP9	YIL110W	HPM1
TRPC4AP/TOK1	ENSG00000135750	TRPC4AP	YJL093C	TOK1
PYGB/RFC4	ENSG00000135778	PYGB	YOL094C	RFC4
PROCR/SPT8	ENSG00000135801	PROCR	YLR055C	SPT8
GINS1/GLN1	ENSG00000135821	GINS1	YPR035W	GLN1
NINL/VAM7	ENSG00000135823	NINL	YGL212W	VAM7
CD40/PRP22	ENSG00000135829	CD40	YER013W	PRP22
UQCC/MBA1	ENSG00000135837	UQCC	YBR185C	MBA1
ZMYND8/GPI2	ENSG00000135845	ZMYND8	YPL076W	GPI2
SGK2/CAJ1	ENSG00000135924	SGK2	YER048C	CAJ1
IFT52/CDC33	ENSG00000135930	IFT52	YOL139C	CDC33
MYBL2/HYM1	ENSG00000135932	MYBL2	YKL189W	HYM1
HNF4A/COX4	ENSG00000135940	HNF4A	YGL187C	COX4
SLA2/ISU1	ENSG00000136003	SLA2	YPL135W	ISU1
C20orf24/SGV1	ENSG00000136021	C20orf24	YPR161C	SGV1
NFATC2/BUD21	ENSG00000136026	NFATC2	YOR078W	BUD21
STK4/AIF1	ENSG00000136044	STK4	YNR074C	AIF1
PFDN4/PWP1	ENSG00000136045	PFDN4	YLR196W	PWP1
DOK5/PLB2	ENSG00000136068	DOK5	YMR006C	PLB2
CSTF1/RRN7	ENSG00000136098	CSTF1	YJL025W	RRN7
BMP7/GYL1	ENSG00000136111	BMP7	YMR192W	GYL1
RAE1/YNL134C	ENSG00000136143	RAE1	YNL134C	YNL134C
TPD52L2/STE18	ENSG00000136158	TPD52L2	YJR086W	STE18
DNAJC5/CDC42	ENSG00000136238	DNAJC5	YLR229C	CDC42
NELFCD/SWF1	ENSG00000136247	NELFCD	YDR126W	SWF1
PRPF6/DBP9	ENSG00000136271	PRPF6	YLR276C	DBP9
TUBB1/YOX1	ENSG00000136352	TUBB1	YML027W	YOX1
PSMA7/FAU1	ENSG00000136371	PSMA7	YER183C	FAU1
NTSR1/YHR192W	ENSG00000136436	NTSR1	YHR192W	YHR192W
MRGBP/NMT1	ENSG00000136448	MRGBP	YLR195C	NMT1
DIDO1/HRB1	ENSG00000136450	DIDO1	YNL004W	HRB1
GID8/YGR021W	ENSG00000136463	GID8	YGR021W	YGR021W
BIRC7/YPL247C	ENSG00000136485	BIRC7	YPL247C	YPL247C
ARFGAP1/SAS3	ENSG00000136504	ARFGAP1	YBL052C	SAS3
AVP/GAP1	ENSG00000136521	AVP	YKR039W	GAP1
COL20A1/MRPL4	ENSG00000136522	COL20A1	YLR439W	MRPL4
CHRNA4/YGR250C	ENSG00000136527	CHRNA4	YGR250C	YGR250C
EEF1A2/EMP47	ENSG00000136560	EEF1A2	YFL048C	EMP47
PTK6/YHR020W	ENSG00000136628	PTK6	YHR020W	YHR020W
GMEB2/TUF1	ENSG00000136636	GMEB2	YOR187W	TUF1
C20orf27/YSP1	ENSG00000136653	C20orf27	YHR155W	YSP1
SPEF1/FSF1	ENSG00000136695	SPEF1	YOR271C	FSF1
CDC25B/YLR194C	ENSG00000136715	CDC25B	YLR194C	YLR194C
ARFRP1/RVS161	ENSG00000136717	ARFRP1	YCR009C	RVS161
NDUFAF5/IMP4	ENSG00000136718	NDUFAF5	YNL075W	IMP4
TRIB3/KRE5	ENSG00000136731	TRIB3	YOR336W	KRE5
RASSF2/HSE1	ENSG00000136738	RASSF2	YHL002W	HSE1
CSNK2A1/YTA12	ENSG00000136758	CSNK2A1	YMR089C	YTA12
ANGPT4/SIS1	ENSG00000136770	ANGPT4	YNL007C	SIS1
HM13/HRK1	ENSG00000136807	HM13	YOR267C	HRK1
SNPH/TRX2	ENSG00000136810	SNPH	YGR209C	TRX2
MYLK2/ECM29	ENSG00000136813	MYLK2	YHL030W	ECM29
SIRPB1/MIG2	ENSG00000136826	SIRPB1	YGL209W	MIG2
SEC23B/JSN1	ENSG00000136827	SEC23B	YJR091C	JSN1
FERMT1/IRA1	ENSG00000136848	FERMT1	YBR140C	IRA1
HAO1/SEC1	ENSG00000136854	HAO1	YDR164C	SEC1
PDYN/REC107	ENSG00000136861	PDYN	YJR021C	REC107
PLCB4/AGC1	ENSG00000136869	PLCB4	YPR021C	AGC1
MYL9/PRP4	ENSG00000136875	MYL9	YPR178W	PRP4
HCK/VMA10	ENSG00000136888	HCK	YHR039C-A	VMA10
CRNKL1/IPI1	ENSG00000136891	CRNKL1	YHR085W	IPI1
POFUT1/PUP1	ENSG00000136930	POFUT1	YOR157C	PUP1
SAMHD1/KEL3	ENSG00000136933	SAMHD1	YPL263C	KEL3
PAK7/RKM2	ENSG00000136937	PAK7	YDR198C	RKM2
KIF3B/PLP2	ENSG00000136940	KIF3B	YOR281C	PLP2
NOP56/RPL35B	ENSG00000136942	NOP56	YDL136W	RPL35B
IDH3B/DFM1	ENSG00000136986	IDH3B	YDR411C	DFM1
MAPRE1/RPA49	ENSG00000137054	MAPRE1	YNL248C	RPA49
JAG1/HNT3	ENSG00000137074	JAG1	YOR258W	HNT3
CDK5RAP1/FDH1	ENSG00000137106	CDK5RAP1	YOR388C	FDH1
SNTA1/RPS6B	ENSG00000137154	SNTA1	YBR181C	RPS6B
OXT/NAT2	ENSG00000137185	OXT	YGR147C	NAT2
TTI1/STB4	ENSG00000137203	TTI1	YMR019W	STB4
E2F1/BMS1	ENSG00000137312	E2F1	YPL217C	BMS1
RPRD1B/SEC16	ENSG00000137337	RPRD1B	YPL085W	SEC16
PXMP4/FLX1	ENSG00000137409	PXMP4	YIL134W	FLX1
CHMP4B/YGR130C	ENSG00000137497	CHMP4B	YGR130C	YGR130C
BPI/FMP32	ENSG00000137500	BPI	YFL046W	FMP32
CST3/NUP60	ENSG00000137501	CST3	YAR002W	NUP60
ASIP/YIP5	ENSG00000137502	ASIP	YGL161C	YIP5
CST4/NPP2	ENSG00000137509	CST4	YEL016C	NPP2
ACTR5/MRPL10	ENSG00000137547	ACTR5	YNL284C	MRPL10
WFDC2/TGS1	ENSG00000137574	WFDC2	YPL157W	TGS1
AHCY/PEP1	ENSG00000137642	AHCY	YBL017C	PEP1
DHX35/BUD13	ENSG00000137656	DHX35	YGL174W	BUD13
DNTTIP1/XYL2	ENSG00000137673	DNTTIP1	YLR070C	XYL2
MAP1LC3A/YNL176C	ENSG00000137693	MAP1LC3A	YNL176C	YNL176C
SYNDIG1/TMA20	ENSG00000137699	SYNDIG1	YER007C-A	TMA20
PIGU/MRP1	ENSG00000137710	PIGU	YDR347W	MRP1
TNNC2/VAC14	ENSG00000137713	TNNC2	YLR386W	VAC14
APMAP/YAH1	ENSG00000137714	APMAP	YPL252C	YAH1
ZNF516/YJL185C	ENSG00000137752	ZNF516	YJL185C	YJL185C
USP14/ODC2	ENSG00000137801	USP14	YOR222W	ODC2
VAPA/GCR2	ENSG00000137806	VAPA	YNL199C	GCR2
MYOM1/RTF1	ENSG00000137815	MYOM1	YGL244W	RTF1
MYL12A/SPC98	ENSG00000137822	MYL12A	YNL126W	SPC98
CEP76/BIO5	ENSG00000137842	CEP76	YNR056C	BIO5
CEP192/RPC31	ENSG00000137845	CEP192	YNL151C	RPC31
RNMT/SLD2	ENSG00000137872	RNMT	YKL108W	SLD2
SMAD7/RLP24	ENSG00000137876	SMAD7	YLR009W	RLP24
LAMA1/COY1	ENSG00000137878	LAMA1	YKL179C	COY1
RNF125/MRPL40	ENSG00000137942	RNF125	YPL173W	MRPL40
ANKRD12/ALT1	ENSG00000137944	ANKRD12	YLR089C	ALT1
NOL4/SUA7	ENSG00000137947	NOL4	YPR086W	SUA7
POLI/BET2	ENSG00000137955	POLI	YPR176C	BET2
MIB1/KGD2	ENSG00000137992	MIB1	YDR148C	KGD2
RBBP8/IMD2	ENSG00000138029	RBBP8	YHR216W	IMD2
RIOK3/PTC1	ENSG00000138032	RIOK3	YDL006W	PTC1
CSTF2/YGR016W	ENSG00000138035	CSTF2	YGR016W	YGR016W
PSMD10/YKR078W	ENSG00000138036	PSMD10	YKR078W	YKR078W
ATG4A/PSY2	ENSG00000138041	ATG4A	YNL201C	PSY2
TBL1X/YPT1	ENSG00000138069	TBL1X	YFL038C	YPT1
GPR143/ARP2	ENSG00000138071	GPR143	YDL029W	ARP2
PGRMC1/MAL12	ENSG00000138079	PGRMC1	YGR292W	MAL12
POLA1/DAS1	ENSG00000138081	POLA1	YJL149W	DAS1
MID1/PET309	ENSG00000138095	MID1	YLR067C	PET309
NKAP/ARP1	ENSG00000138107	NKAP	YHR129C	ARP1
NXT2/BSP1	ENSG00000138162	NXT2	YPR171W	BSP1
GUCY2F/YLR063W	ENSG00000138166	GUCY2F	YLR063W	YLR063W
ENSG00000101898/YND1	ENSG00000138185	ENSG00000101898	YER005W	YND1
ALG13/HMLALPHA1	ENSG00000138279	ALG13	YCL066W	HMLALPHA1
PRPS2/TIM23	ENSG00000138297	PRPS2	YNR017W	TIM23
TLR8/RPS24A	ENSG00000138326	TLR8	YER074W	RPS24A
AMMECR1/ADE17	ENSG00000138363	AMMECR1	YMR120C	ADE17
CHRDL1/KTR5	ENSG00000138378	CHRDL1	YNL029C	KTR5
WDR13/SRO9	ENSG00000138385	WDR13	YCL037C	SRO9
SUV39H1/CPR3	ENSG00000138398	SUV39H1	YML078W	CPR3
GLRA2/IDP2	ENSG00000138413	GLRA2	YLR174W	IDP2
XIAP/YPL014W	ENSG00000138434	XIAP	YPL014W	YPL014W
STAG2/YTM1	ENSG00000138442	STAG2	YOR272W	YTM1
MCF2/MKC7	ENSG00000138448	MCF2	YDR144C	MKC7
F9/YKL100C	ENSG00000138600	F9	YKL100C	YKL100C
ABCD1/PTM1	ENSG00000138613	ABCD1	YKL039W	PTM1
CCDC22/DSK2	ENSG00000138629	CCDC22	YMR276W	DSK2
CACNA1F/ALG9	ENSG00000138641	CACNA1F	YNL219C	ALG9
SYP/FMP25	ENSG00000138646	SYP	YLR077W	FMP25
PLP2/PGI1	ENSG00000138663	PLP2	YBR196C	PGI1
BMX/RIM4	ENSG00000138668	BMX	YHL024W	RIM4
PLS3/PSY4	ENSG00000138669	PLS3	YBL046W	PSY4
NAA10/SEC31	ENSG00000138674	NAA10	YDL195W	SEC31
RENBP/CSF1	ENSG00000138688	RENBP	YLR087C	CSF1
ELF4/YAR066W	ENSG00000138698	ELF4	YAR066W	YAR066W
SMARCA1/VPS52	ENSG00000138722	SMARCA1	YDR484W	VPS52
MTMR8/NUP57	ENSG00000138750	MTMR8	YGR119C	NUP57
ASB9/SHS1	ENSG00000138758	ASB9	YDL225W	SHS1
ENSG00000102050/YOR387C	ENSG00000138760	ENSG00000102050	YOR387C	YOR387C
RBBP7/USO1	ENSG00000138768	RBBP7	YDL058W	USO1
PPP1R2P9/YOR021C	ENSG00000138772	PPP1R2P9	YOR021C	YOR021C
KCND1/PPA2	ENSG00000138777	KCND1	YMR267W	PPA2
OPN1LW/YJR141W	ENSG00000138785	OPN1LW	YJR141W	YJR141W
FMR1/YEL043W	ENSG00000138795	FMR1	YEL043W	YEL043W
PIM2/SEC24	ENSG00000138802	PIM2	YIL109C	SEC24
SLC35A2/CMP2	ENSG00000138814	SLC35A2	YML057W	CMP2
PQBP1/COX12	ENSG00000138829	PQBP1	YLR038C	COX12
PCSK1N/SKO1	ENSG00000138835	PCSK1N	YNL167C	SKO1
EMD/YLR036C	ENSG00000139112	EMD	YLR036C	YLR036C
TAZ/LSB6	ENSG00000139178	TAZ	YJL100W	LSB6
PGK1/YLR290C	ENSG00000139180	PGK1	YLR290C	YLR290C
GATA1/PEX5	ENSG00000139197	GATA1	YDR244W	PEX5
MAGT1/SLX5	ENSG00000139218	MAGT1	YDL013W	SLX5
SMS/PAC2	ENSG00000139329	SMS	YER007W	PAC2
PHEX/SMX3	ENSG00000139343	PHEX	YPR182W	SMX3
UBL4A/COX7	ENSG00000139372	UBL4A	YMR256C	COX7
EEA1/YSR3	ENSG00000139496	EEA1	YKR053C	YSR3
RP2/KTR4	ENSG00000139505	RP2	YBR199W	KTR4
PHF16/YJR107W	ENSG00000139567	PHF16	YJR107W	YJR107W
CDK16/RPS8A	ENSG00000139610	CDK16	YBL072C	RPS8A
USP11/SWI3	ENSG00000139613	USP11	YJL176C	SWI3
PCYT1B/MED8	ENSG00000139636	PCYT1B	YBR193C	MED8
HTATSF1/YER156C	ENSG00000139637	HTATSF1	YER156C	YER156C
VGLL1/YJL068C	ENSG00000139684	VGLL1	YJL068C	YJL068C
CD40LG/VPS33	ENSG00000139719	CD40LG	YLR396C	VPS33
TIMP1/TMA22	ENSG00000139726	TIMP1	YJR014W	TMA22
FGD1/FRE6	ENSG00000139908	FGD1	YLL051C	FRE6
PIN4/YJL055W	ENSG00000139910	PIN4	YJL055W	YJL055W
PORCN/MDV1	ENSG00000140006	PORCN	YJL112W	MDV1
MAGED2/PRY1	ENSG00000140092	MAGED2	YJL079C	PRY1
KLF8/WRS1	ENSG00000140105	KLF8	YOL097C	WRS1
SYTL4/UGA4	ENSG00000140199	SYTL4	YDL210W	UGA4
CENPI/QRI5	ENSG00000140262	CENPI	YLR204W	QRI5
DRP2/ADH3	ENSG00000140263	DRP2	YMR083W	ADH3
TAF7L/YDL085C-A	ENSG00000140264	TAF7L	YDL085C-A	YDL085C-A
PBDC1/ECM25	ENSG00000140299	PBDC1	YJL201W	ECM25
ENSG00000102391/TOA2	ENSG00000140307	ENSG00000102391	YKL058W	TOA2
ARMCX3/SRP14	ENSG00000140319	ARMCX3	YDL092W	SRP14
HTR2A/AIM45	ENSG00000140374	HTR2A	YPR004C	AIM45
NDFIP2/SML1	ENSG00000140382	NDFIP2	YML058W	SML1
TNFSF13B/AMD2	ENSG00000140386	TNFSF13B	YDR242W	AMD2
MLNR/YGR079W	ENSG00000140391	MLNR	YGR079W	YGR079W
CAB39L/SKI8	ENSG00000140395	CAB39L	YGL213C	SKI8
KLF5/AMS1	ENSG00000140400	KLF5	YGL156W	AMS1
STK24/NNF2	ENSG00000140416	STK24	YGR089W	NNF2
ACP5/CMK1	ENSG00000140443	ACP5	YFR014C	CMK1
DNAJC3/DIT2	ENSG00000140459	DNAJC3	YDR402C	DIT2
UGGT2/RAD16	ENSG00000140464	UGGT2	YBR114W	RAD16
ARHGEF7/YSP3	ENSG00000140479	ARHGEF7	YOR003W	YSP3
FGF9/HOC1	ENSG00000140481	FGF9	YJR075W	HOC1
SGCG/SSP2	ENSG00000140488	SGCG	YOR242C	SSP2
PARP4/YKL091C	ENSG00000140522	PARP4	YKL091C	YKL091C
SUPT20H/YMR210W	ENSG00000140526	SUPT20H	YMR210W	YMR210W
MRPS31/KIP2	ENSG00000140538	MRPS31	YPL155C	KIP2
KPNA3/LST7	ENSG00000140543	KPNA3	YGR057C	LST7
FLT1/OYE3	ENSG00000140564	FLT1	YPL171C	OYE3
RGCC/IQG1	ENSG00000140575	RGCC	YPL242C	IQG1
VWA8/HUA1	ENSG00000140682	VWA8	YGR268C	HUA1
DGKH/YGR122W	ENSG00000140694	DGKH	YGR122W	YGR122W
KATNAL1/QCR2	ENSG00000140740	KATNAL1	YPR191W	QCR2
INTS6/ECM16	ENSG00000140829	INTS6	YMR128W	ECM16
TSC22D1/VIK1	ENSG00000140859	TSC22D1	YPL253C	VIK1
CLN5/RPL9B	ENSG00000140937	CLN5	YNL067W	RPL9B
OLFM4/RRT12	ENSG00000140943	OLFM4	YCR045C	RRT12
MSLN/FMP48	ENSG00000140992	MSLN	YGR052W	FMP48
TRADD/YDR333C	ENSG00000141002	TRADD	YDR333C	YDR333C
HSF4/MCD4	ENSG00000141012	HSF4	YKL165C	MCD4
CORO1A/IMH1	ENSG00000141013	CORO1A	YLR309C	IMH1
MAPK3/DIG1	ENSG00000141027	MAPK3	YPL049C	DIG1
PHKB/SSH4	ENSG00000141084	PHKB	YKL124W	SSH4
NUTF2/PRS2	ENSG00000141127	NUTF2	YER099C	PRS2
NUP93/MRH4	ENSG00000141141	NUP93	YGL064C	MRH4
CENPT/MDR1	ENSG00000141258	CENPT	YGR100W	MDR1
TSNAXIP1/AAP1	ENSG00000141279	TSNAXIP1	YHR047C	AAP1
NFAT5/CHC1	ENSG00000141367	NFAT5	YGL206C	CHC1
N4BP1/RPT1	ENSG00000141385	N4BP1	YKL145W	RPT1
CBLN1/INM2	ENSG00000141401	CBLN1	YDR287W	INM2
ARL2BP/GAT1	ENSG00000141448	ARL2BP	YFL021W	GAT1
ZNF423/YPL277C	ENSG00000141480	ZNF423	YPL277C	YPL277C
CCL22/MRL1	ENSG00000141510	CCL22	YPR079W	MRL1
CCL17/RDI1	ENSG00000141522	CCL17	YDL135C	RDI1
CTCF/DED1	ENSG00000141543	CTCF	YOR204W	DED1
ACD/KIN4	ENSG00000141551	ACD	YOR233W	KIN4
POLR2C/NAR1	ENSG00000141562	POLR2C	YNL240C	NAR1
PARD6A/ATG18	ENSG00000141580	PARD6A	YFR021W	ATG18
ZNF821/RDS3	ENSG00000141644	ZNF821	YPR094W	RDS3
MMP15/SOK2	ENSG00000141646	MMP15	YMR016C	SOK2
USB1/DIB1	ENSG00000141759	USB1	YPR082C	DIB1
CCDC113/ZRT2	ENSG00000141873	CCDC113	YLR130C	ZRT2
NME3/PFK2	ENSG00000141959	NME3	YMR205C	PFK2
PSMD7/YAR1	ENSG00000141965	PSMD7	YPL239W	YAR1
VAC14/CDC24	ENSG00000141968	VAC14	YAL041W	CDC24
TANGO6/NOP56	ENSG00000141985	TANGO6	YLR197W	NOP56
COG4/GLN4	ENSG00000142166	COG4	YOR168W	GLN4
PLA2G15/SOD1	ENSG00000142168	PLA2G15	YJR104C	SOD1
[truncated: 1,334 more rows]
