# Supplementary material for: Scope and limitations of yeast as a model organism for studying human tissue-specific pathways
Source: BMC Syst Biol. 2015 Dec 29;9:96. doi: 10.1186/s12918-015-0253-0 (PMC4696342; doi:10.1186/s12918-015-0253-0)
Supplement: Additional file 1 — Network alignments. Compressed (*.zip) file containing individual tissue-specific alignments. (ZIP 5181 Kb) [file 12918_2015_253_MOESM1_ESM.zip › alignments/Lung (Fetal)_AlignGraph_edges.tsv]

First_ortholog_pair	Second_ortholog_pair
TDP2/HAT2	KRIT1/FEN1
TRPC7/CTF19	PDK4/PAC1
SYNJ2/SPR1	IBTK/NAB2
CCDC6/PML1	GGNBP2/MPS1
MKS1/HO	CACNG3/BRX1
PARK7/PIL1	TMEM132A/LAS17
GARS/IPI3	MARK4/APJ1
ARHGEF5/CWC2	MGST1/BRR2
GSK3A/RHO3	ABHD5/TRS31
CINP/ORC3	RNF216/SPP1
IFT52/CDC33	CLDN11/SBP1
AGR2/ARP7	UFL1/MLH2
NLRC4/YPT7	ISL1/MSB3
POFUT1/PUP1	WWTR1/SPS1
ABCB1/BYE1	HGF/GIS2
EIF3D/MMS4	NCDN/CDC19
DNAJB6/AFG2	ZFP64/FCF2
CAD/FKS1	SAMD4A/RHO1
RNF141/ACS2	SAMD4A/RHO1
CD84/YPL034W	MRE11A/PKP1
GABPB1/UBI4	SPAST/RTG3
NR1H3/CKA1	PHF20/RPA190
PLEK/SDS3	NR1H3/CKA1
HOMER2/MSW1	FAS/AIP1
GABPB1/UBI4	PRKCH/HRD3
SLC25A36/PRP9	IFNGR1/ULS1
NEFL/MUM2	RNF19A/SPO14
NHP2L1/PSF2	ADSS/MCM6
DNAJB6/AFG2	RFC1/MLH1
PLEK/SDS3	ADAM28/MOT1
SAMM50/POL30	ZIC2/ECM14
PPM1A/RIM15	ADRB1/TFG2
NPRL2/SRB8	ATP6V1H/MED4
TAF6/MRPL8	POLR2B/MRPL22
GABPB1/UBI4	CELF2/YKR018C
PARP11/TSC13	NFE2L3/EMP24
COTL1/RPS11B	PLEKHA5/RPS2
GLG1/BUD14	KCNH2/PEX12
SYT17/PHO85	C4orf27/SKT5
GABPB1/UBI4	CROCC/MSS51
GLG1/BUD14	MXD1/TID3
MAP3K13/DNA2	ARSF/CDC28
UMPS/YOR019W	MRPS24/HIR2
COG4/GLN4	EIF4B/DBP3
SUMO1/GOT1	MED29/SAP190
PLXNA2/SPT6	SUGP2/PAU15
ENSG00000099972/THO1	SNX24/VMA6
DNAJB6/AFG2	POU1F1/VTI1
POLB/CNS1	WDR18/YHR080C
KIAA1199/GRX5	TBC1D1/GID8
GABPB1/UBI4	ASPM/SAH1
ACTL6B/SWH1	SPI1/SCS2
SAMM50/POL30	ZNRD1/YMR196W
OBFC1/NAM8	TRO/PAB1
HSPE1/SNT1	SYT1/CTR86
EPB41L1/RAD23	LAPTM4A/SUP35
HPN/VMA5	CYFIP1/SFP1
GABPB1/UBI4	CLEC2D/YOL159C
TRIB2/PRP31	CLTCL1/PIH1
SPTBN1/RSE1	FSTL3/PRP11
TPX2/CFT2	PABPC1/NOP1
COL20A1/MRPL4	CDC42/YML6
GPX7/SAE2	TRIP13/CTK3
C6orf62/RPL4A	NDE1/KTR3
SCN1B/SSN3	PPP2R3A/SCP160
DNAJB6/AFG2	VDAC1P1/YNL144C
GTF3C2/CHS1	CA12/YHK8
EIF4H/HTA2	SRI/NHP6A
DIDO1/HRB1	NUP37/RPN3
NEBL/NOP2	RAB7A/RRP5
PFDN4/PWP1	RAB7A/RRP5
PRDM4/YRA1	RAB7A/RRP5
DNAJB6/AFG2	RBM7/LUC7
FLT3LG/RSC2	DGKD/SSB1
SCFD1/NUP1	DGKD/SSB1
KRR1/CHS5	DGKD/SSB1
DNAJB6/AFG2	RARB/SAP185
GNB1/NOP6	LRCH4/CRN1
MFN2/INP52	LRCH4/CRN1
GNB1/NOP6	MCCC1/KRR1
PFDN4/PWP1	NEBL/NOP2
PRDM4/YRA1	NEBL/NOP2
MAPKAPK5/GCD7	RAPGEF3/MVP1
IL23A/YAE1	RFX3/SSA3
CCDC134/IDP1	CPOX/RAD50
MECR/TOR2	NDC80/SFB2
EXOC2/RAD1	GEMIN5/ARP3
DNAJB6/AFG2	NFE2L1/IST3
TCL1A/NOG1	ERC1/HHT2
OBFC1/NAM8	ZNF324/HSH155
DMPK/RIM101	SLCO1A2/AAC1
SLC39A7/IFH1	CD59/SMT3
MRPL27/FAT1	MAST2/SLC1
SMARCA1/VPS52	ATXN7L3/UTP25
KLF3/TSR1	UIMC1/YAP3
CXCL12/YLR137W	GP6/SEC22
DHCR24/GET3	F11/SUC2
TNNC2/VAC14	MAPKAPK5/GCD7
E2F1/BMS1	MCOLN1/DIP2
EFNA2/SEC26	EFNB1/CCC2
TXNL1/SPR6	GLG1/BUD14
FKBP3/TVP15	GLG1/BUD14
EXPH5/HEK2	ORC6/RFU1
SNW1/ARF2	ESR1/UBP7
RBM24/ERV29	MAP3K1/ERV41
CAMKK2/BMH2	CREM/TGL5
TSC2/PEX14	DSP/PEX1
KCTD9/YCK2	ENSG00000099972/THO1
IFT52/CDC33	TBC1D10A/LSM7
ST8SIA4/PRP24	TBC1D10A/LSM7
POLA1/DAS1	TFIP11/TRS65
GABPB1/UBI4	DMC1/TYW1
PLEKHB2/TFA2	EIF5/CCL1
EIF4H/HTA2	PYGB/RFC4
NEFL/MUM2	SLA2/ISU1
POLA1/DAS1	ARFGAP1/SAS3
TDP2/HAT2	CDC25B/YLR194C
SH2D4A/EGD1	NOP56/RPL35B
CDK16/RPS8A	E2F1/BMS1
PAPOLG/ILS1	ELF4/YAR066W
GABPB1/UBI4	RAB11A/ARF1
PLEKHA1/PTR2	GABPB1/UBI4
PPY/TCP1	EIF3E/TPK1
OSBP/YPT53	EIF3E/TPK1
TDP2/HAT2	SPAG1/GRR1
PLEK/SDS3	AKAP8/ASH1
DNAJB6/AFG2	SLC1A5/NMD2
CEACAM5/ATP2	LIM2/SPC29
GNAI2/CDC14	LIM2/SPC29
RGS2/PXA1	RASIP1/OPT2
CHRNE/YFH1	PLEKHA4/NUP2
DHCR24/GET3	HPN/VMA5
VDR/RPL1B	CLDN15/RPL27A
CWC25/AKL1	MEST/RCN1
KANK1/RPT5	AEBP1/SER33
PRDM4/YRA1	EIF4H/HTA2
ACADM/SUB2	KANK1/RPT5
SELPLG/POM152	PIP5K1B/YER152C
SPARC/RPP2B	RBP3/RPL4B
PPP2CA/RPS11A	RBP3/RPL4B
PHF12/CPR1	PPIF/SNF2
EFNB3/FAR8	RPL19/NHP10
C6orf62/RPL4A	DHX58/DBP2
MECR/TOR2	HTATIP2/YOL114C
HRH2/APS1	PRDM4/YRA1
MYCL/SSH1	KRT18/ERV25
TDP2/HAT2	COPS7A/URA7
ATF2/GPI8	RBM24/ERV29
PDE4D/RPL40B	SNX3/EXO1
ADPRHL2/PBP1	TFCP2L1/GTS1
