# Supplementary material for: Scope and limitations of yeast as a model organism for studying human tissue-specific pathways
Source: BMC Syst Biol. 2015 Dec 29;9:96. doi: 10.1186/s12918-015-0253-0 (PMC4696342; doi:10.1186/s12918-015-0253-0)
Supplement: Additional file 1 — Network alignments. Compressed (*.zip) file containing individual tissue-specific alignments. (ZIP 5181 Kb) [file 12918_2015_253_MOESM1_ESM.zip › alignments/Placenta_AlignGraph_nodes.tsv]

ID	Human_EnsemblGeneID	Human_Symbol	Yeast_EnsemblGeneID	Yeast_Symbol
TSPAN6/DPM1	ENSG00000000419	TSPAN6	YPR183W	DPM1
DPM1/RTK1	ENSG00000000938	DPM1	YDL025C	RTK1
SCYL3/GSH1	ENSG00000001084	SCYL3	YJL101C	GSH1
FGR/HAP2	ENSG00000001167	FGR	YGL237C	HAP2
CFH/RAD59	ENSG00000002016	CFH	YDL059C	RAD59
GCLC/BNA5	ENSG00000002586	GCLC	YLR231C	BNA5
NFYA/CTR1	ENSG00000003147	NFYA	YPR124W	CTR1
SEMA3F/GIS4	ENSG00000003402	SEMA3F	YML006C	GIS4
CFTR/DFG5	ENSG00000003436	CFTR	YMR238W	DFG5
KRIT1/NRP1	ENSG00000003756	KRIT1	YDL167C	NRP1
RAD52/FEN1	ENSG00000004399	RAD52	YCR034W	FEN1
BAD/ADK1	ENSG00000004455	BAD	YDR226W	ADK1
CD99/FPR2	ENSG00000004478	CD99	YDR519W	FPR2
AOC1/ACP1	ENSG00000004779	AOC1	YKL192C	ACP1
HECW1/PKP1	ENSG00000004799	HECW1	YIL042C	PKP1
MAD1L1/YGR201C	ENSG00000004838	MAD1L1	YGR201C	YGR201C
LASP1/YDR307W	ENSG00000004866	LASP1	YDR307W	YDR307W
M6PR/CDC27	ENSG00000004897	M6PR	YBL084C	CDC27
ICA1/BOR1	ENSG00000004939	ICA1	YNL275W	BOR1
ALS2/FCY2	ENSG00000004948	ALS2	YER056C	FCY2
CASP10/SEN1	ENSG00000005007	CASP10	YLR430W	SEN1
CFLAR/DNL4	ENSG00000005156	CFLAR	YOR005C	DNL4
TFPI/PEX8	ENSG00000005243	TFPI	YGR077C	PEX8
RBM5/PST2	ENSG00000005302	RBM5	YDR032C	PST2
MTMR7/BDF2	ENSG00000005339	MTMR7	YDL070W	BDF2
ARF5/YBR053C	ENSG00000005421	ARF5	YBR053C	YBR053C
POLDIP2/YDR352W	ENSG00000005893	POLDIP2	YDR352W	YDR352W
PLXND1/PGC1	ENSG00000006007	PLXND1	YPL206C	PGC1
AK2/APL4	ENSG00000006125	AK2	YPR029C	APL4
CD38/PIB1	ENSG00000006194	CD38	YDR313C	PIB1
FKBP4/GRX6	ENSG00000006468	FKBP4	YDL010W	GRX6
KDM1A/LCB5	ENSG00000006530	KDM1A	YLR260W	LCB5
CAMKK1/YMR010W	ENSG00000006704	CAMKK1	YMR010W	YMR010W
RECQL/VPS41	ENSG00000006715	RECQL	YDR080W	VPS41
HSPB6/PSK1	ENSG00000007047	HSPB6	YAL017W	PSK1
ARHGAP33/PAC1	ENSG00000007168	ARHGAP33	YOR269W	PAC1
NDUFAB1/NCP1	ENSG00000007171	NDUFAB1	YHR042W	NCP1
PDK4/HOF1	ENSG00000007237	PDK4	YMR032W	HOF1
ZMYND10/TRS33	ENSG00000007255	ZMYND10	YOR115C	TRS33
ST7/GPI1	ENSG00000007541	ST7	YGR216C	GPI1
CDC27/FRE7	ENSG00000007952	CDC27	YOL152W	FRE7
SLC4A1/PRE7	ENSG00000008018	SLC4A1	YBL041W	PRE7
CALCR/HAL5	ENSG00000008118	CALCR	YJL165C	HAL5
HCCS/USA1	ENSG00000008130	HCCS	YML029W	USA1
DVL2/YEL1	ENSG00000008256	DVL2	YBL060W	YEL1
UPF1/DTR1	ENSG00000008282	UPF1	YBR180W	DTR1
SKAP2/CNL1	ENSG00000008294	SKAP2	YDR357C	CNL1
SLC25A5/PHR1	ENSG00000008405	SLC25A5	YOR386W	PHR1
CCDC109B/RPS20	ENSG00000008988	CCDC109B	YHL015W	RPS20
HOXA11/YBL055C	ENSG00000009335	HOXA11	YBL055C	YBL055C
POLR2J/VTA1	ENSG00000009844	POLR2J	YLR181C	VTA1
DHX33/VID30	ENSG00000010017	DHX33	YGL227W	VID30
MEOX1/SEE1	ENSG00000010165	MEOX1	YIL064W	SEE1
LIG3/ZAP1	ENSG00000010244	LIG3	YJL056C	ZAP1
RPAP3/COR1	ENSG00000010256	RPAP3	YBL045C	COR1
ENSG00000005189/YCS4	ENSG00000010292	ENSG00000005189	YLR272C	YCS4
CIAPIN1/SHO1	ENSG00000010810	CIAPIN1	YER118C	SHO1
FAM214B/NDD1	ENSG00000010818	FAM214B	YOR372C	NDD1
COPZ2/ELA1	ENSG00000011007	COPZ2	YNL230C	ELA1
PRKAR2B/YNK1	ENSG00000011052	PRKAR2B	YKL067W	YNK1
MSL3/ICT1	ENSG00000011198	MSL3	YLR099C	ICT1
CREBBP/UTP18	ENSG00000011260	CREBBP	YJL069C	UTP18
BZRAP1/NAB2	ENSG00000011275	BZRAP1	YGL122C	NAB2
MPO/STT4	ENSG00000011405	MPO	YLR305C	STT4
PON1/GYP1	ENSG00000011454	PON1	YOR070C	GYP1
GCFC2/PPH21	ENSG00000011485	GCFC2	YDL134C	PPH21
ABCB4/RPS15	ENSG00000011566	ABCB4	YOL040C	RPS15
SOX8/MLP2	ENSG00000012822	SOX8	YIL149C	MLP2
IBTK/IRS4	ENSG00000013016	IBTK	YKR019C	IRS4
MYCBP2/RPT3	ENSG00000013275	MYCBP2	YDR394W	RPT3
FBXL3/COQ4	ENSG00000013441	FBXL3	YDR204W	COQ4
ITGAL/RET1	ENSG00000013503	ITGAL	YOR207C	RET1
PDK2/NGL2	ENSG00000013523	PDK2	YMR285C	NGL2
ITGA3/ITT1	ENSG00000013561	ITGA3	YML068W	ITT1
LAMP2/PMT6	ENSG00000014216	LAMP2	YGR199W	PMT6
GGNBP2/PET494	ENSG00000014257	GGNBP2	YNR045W	PET494
ITGA2B/MDH3	ENSG00000014641	ITGA2B	YDL078C	MDH3
GDE1/MMT1	ENSG00000014824	GDE1	YMR177W	MMT1
C19orf60/BRX1	ENSG00000015171	C19orf60	YOL077C	BRX1
CRLF1/LAS17	ENSG00000015285	CRLF1	YOR181W	LAS17
MAP3K14/GPG1	ENSG00000015413	MAP3K14	YGL121C	GPG1
ABCC8/MPP6	ENSG00000015479	ABCC8	YNR024W	MPP6
CCL18/BPL1	ENSG00000015592	CCL18	YDL141W	BPL1
CCL3/HPF1	ENSG00000016490	CCL3	YOL155C	HPF1
SYNRG/PMR1	ENSG00000017260	SYNRG	YGL167C	PMR1
CACNG3/BEM3	ENSG00000017797	CACNG3	YPL115C	BEM3
TMEM132A/DLD1	ENSG00000018510	TMEM132A	YDL174C	DLD1
AP2B1/EMW1	ENSG00000018699	AP2B1	YNL313C	EMW1
TAC1/RGM1	ENSG00000020256	TAC1	YMR182C	RGM1
ZNF263/NAM7	ENSG00000021776	ZNF263	YMR080C	NAM7
CX3CL1/CPA1	ENSG00000021826	CX3CL1	YOR303W	CPA1
SPATA20/DEG1	ENSG00000022267	SPATA20	YFL001W	DEG1
CACNA1G/GPM2	ENSG00000022556	CACNA1G	YDL021W	GPM2
TNFRSF12A/MAG2	ENSG00000022840	TNFRSF12A	YLR427W	MAG2
MAP3K9/PFA4	ENSG00000023041	MAP3K9	YOL003C	PFA4
RALA/MPD2	ENSG00000023318	RALA	YOL088C	MPD2
BAIAP2L1/HEM1	ENSG00000023330	BAIAP2L1	YDR232W	HEM1
ETV1/GRX2	ENSG00000023572	ETV1	YDR513W	GRX2
AGK/SWD2	ENSG00000023734	AGK	YKL018W	SWD2
CCL26/YDL124W	ENSG00000023909	CCL26	YDL124W	YDL124W
FARP2/UBR1	ENSG00000024048	FARP2	YGR184C	UBR1
USH1C/PAN1	ENSG00000024422	USH1C	YIR006C	PAN1
DBF4/GTR2	ENSG00000025039	DBF4	YGR163W	GTR2
TBXA2R/FAF1	ENSG00000025293	TBXA2R	YIL019W	FAF1
IFRD1/GAL80	ENSG00000025434	IFRD1	YML051W	GAL80
GTF2IRD1/PPT1	ENSG00000025772	GTF2IRD1	YGR123C	PPT1
PAF1/APJ1	ENSG00000025796	PAF1	YNL077W	APJ1
VPS41/SRP1	ENSG00000025800	VPS41	YNL189W	SRP1
ARHGAP44/YLR031W	ENSG00000026025	ARHGAP44	YLR031W	YLR031W
ELAC2/RAD3	ENSG00000026036	ELAC2	YER171W	RAD3
SCIN/YBR096W	ENSG00000026508	SCIN	YBR096W	YBR096W
MYH13/OCT1	ENSG00000027001	MYH13	YKL134C	OCT1
ADIPOR2/YOR296W	ENSG00000027075	ADIPOR2	YOR296W	YOR296W
UPP2/PEX25	ENSG00000028203	UPP2	YPL112C	PEX25
MARK4/VPS5	ENSG00000028528	MARK4	YOR069W	VPS5
PAFAH1B1/DNM1	ENSG00000029639	PAFAH1B1	YLL001W	DNM1
NOS2/YBR242W	ENSG00000030066	NOS2	YBR242W	YBR242W
DNAH9/SES1	ENSG00000031698	DNAH9	YDR023W	SES1
GAS7/WTM2	ENSG00000032389	GAS7	YOR229W	WTM2
TRAPPC6A/NDT80	ENSG00000032742	TRAPPC6A	YHR124W	NDT80
MATK/ARB1	ENSG00000033050	MATK	YER036C	ARB1
CD79B/VPH1	ENSG00000033627	CD79B	YOR270C	VPH1
SCN4A/NFI1	ENSG00000033800	SCN4A	YOR156C	NFI1
PAX6/VHT1	ENSG00000034053	PAX6	YGR065C	VHT1
RHBDF1/AIM9	ENSG00000034152	RHBDF1	YER080W	AIM9
LUC7L/PEX3	ENSG00000034693	LUC7L	YDR329C	PEX3
BAIAP3/ATG8	ENSG00000034713	BAIAP3	YBL078C	ATG8
PIGQ/CYK3	ENSG00000035115	PIGQ	YDL117W	CYK3
TEAD3/ADE12	ENSG00000035687	TEAD3	YNL220W	ADE12
SELE/RTT101	ENSG00000036257	SELE	YJL047C	RTT101
DNAJC11/UBP5	ENSG00000036672	DNAJC11	YER144C	UBP5
MYLIP/MDS3	ENSG00000037637	MYLIP	YGL197W	MDS3
NOX1/MRI1	ENSG00000037757	NOX1	YPR118W	MRI1
E2F2/TRM8	ENSG00000037897	E2F2	YDL201W	TRM8
PSMB1/CDC37	ENSG00000038382	PSMB1	YDR168W	CDC37
SYN1/YLR413W	ENSG00000038427	SYN1	YLR413W	YLR413W
JARID2/BRR2	ENSG00000039123	JARID2	YER172C	BRR2
CAMK1G/GDE1	ENSG00000039560	CAMK1G	YPL110C	GDE1
CDK11A/PRE9	ENSG00000041357	CDK11A	YGR135W	PRE9
NADK/MOD5	ENSG00000041515	NADK	YOR274W	MOD5
TFAP2B/LSG1	ENSG00000041802	TFAP2B	YGL099W	LSG1
CYTH3/ADP1	ENSG00000041982	CYTH3	YCR011C	ADP1
ADAM22/TDP1	ENSG00000042088	ADAM22	YBR223C	TDP1
SYPL1/APS2	ENSG00000042753	SYPL1	YJR058C	APS2
SPAG9/FHN1	ENSG00000042832	SPAG9	YGR131W	FHN1
CELSR3/DCN1	ENSG00000043093	CELSR3	YLR128W	DCN1
MGST1/MTW1	ENSG00000043462	MGST1	YAL034W-A	MTW1
CRY1/SCM3	ENSG00000044115	CRY1	YDL139C	SCM3
NFIX/YJR030C	ENSG00000044446	NFIX	YJR030C	YJR030C
MMP25/IML1	ENSG00000046889	MMP25	YJR138W	IML1
IL32/LST8	ENSG00000047056	IL32	YNL006W	LST8
PKD1/URA8	ENSG00000047230	PKD1	YJR103W	URA8
MAPK8IP2/VMA13	ENSG00000047249	MAPK8IP2	YPR036W	VMA13
MED24/MLP1	ENSG00000047410	MED24	YKR095W	MLP1
SEC62/FET5	ENSG00000047457	SEC62	YFL041W	FET5
RPS20/RPO41	ENSG00000047579	RPS20	YFL036W	RPO41
CSDE1/CSG2	ENSG00000047936	CSDE1	YBR036C	CSG2
UBE3C/ADH7	ENSG00000048540	UBE3C	YCR105W	ADH7
REV3L/RSM10	ENSG00000048544	REV3L	YDR041W	RSM10
PAX7/MRN1	ENSG00000048740	PAX7	YPL184C	MRN1
MASP2/RBS1	ENSG00000048991	MASP2	YDL189W	RBS1
TRAF3IP3/YKT6	ENSG00000049245	TRAF3IP3	YKL196C	YKT6
POMT2/YMR244W	ENSG00000049323	POMT2	YMR244W	YMR244W
VTA1/RFC4	ENSG00000049541	VTA1	YOL094C	RFC4
MLXIPL/RSP5	ENSG00000049759	MLXIPL	YER125W	RSP5
BAZ1B/WBP1	ENSG00000049860	BAZ1B	YEL002C	WBP1
RANBP9/PIP2	ENSG00000050327	RANBP9	YOR363C	PIP2
ETV7/NAM2	ENSG00000050748	ETV7	YLR382C	NAM2
SPRTN/PER33	ENSG00000051108	SPRTN	YLR064W	PER33
METTL13/RAD51	ENSG00000051180	METTL13	YER095W	RAD51
ZNF207/HFM1	ENSG00000051341	ZNF207	YGL251C	HFM1
UQCRC1/CKI1	ENSG00000051382	UQCRC1	YLR133W	CKI1
CD9/CDC40	ENSG00000051596	CD9	YDR364C	CDC40
NCAPD2/RRP12	ENSG00000052749	NCAPD2	YPL012W	RRP12
IFFO1/ERG25	ENSG00000052802	IFFO1	YGR060W	ERG25
GIPR/APD1	ENSG00000052841	GIPR	YBR151W	APD1
NISCH/SOD2	ENSG00000053254	NISCH	YHR008C	SOD2
STAB1/AAD10	ENSG00000053371	STAB1	YJR155W	AAD10
FUZ/MRT4	ENSG00000053372	FUZ	YKL009W	MRT4
PRSS3/HO	ENSG00000053747	PRSS3	YDL227C	HO
CD4/BET3	ENSG00000054116	CD4	YKR068C	BET3
LRRC23/FHL1	ENSG00000054598	LRRC23	YPR104C	FHL1
BTK/YFR039C	ENSG00000054654	BTK	YFR039C	YFR039C
HFE/CCW14	ENSG00000054938	HFE	YLR390W-A	CCW14
SCMH1/CDC53	ENSG00000055130	SCMH1	YDL132W	CDC53
FYN/PEX11	ENSG00000055163	FYN	YOL147C	PEX11
HIVEP2/SPP1	ENSG00000055609	HIVEP2	YPL138C	SPP1
TCEB3/PUF3	ENSG00000055917	TCEB3	YLL013C	PUF3
LYPLA2/FMP10	ENSG00000055955	LYPLA2	YER182W	FMP10
NME2/YDR114C	ENSG00000056558	NME2	YDR114C	YDR114C
APBA3/YKL070W	ENSG00000056972	APBA3	YKL070W	YKL070W
MKS1/GLG2	ENSG00000056998	MKS1	YJL137C	GLG2
ABHD5/MSH2	ENSG00000057468	ABHD5	YOL090W	MSH2
KAL1/GDI1	ENSG00000057608	KAL1	YER136W	GDI1
AKAP8L/YPR013C	ENSG00000057657	AKAP8L	YPR013C	YPR013C
UTP18/ATG5	ENSG00000057663	UTP18	YPL149W	ATG5
RNF216/ERG11	ENSG00000058056	RNF216	YHR007C	ERG11
TTC19/NUP57	ENSG00000058085	TTC19	YGR119C	NUP57
PTBP1/YAK1	ENSG00000058091	PTBP1	YJL141C	YAK1
DPF1/SEC61	ENSG00000058262	DPF1	YLR378C	SEC61
SYT7/DIN7	ENSG00000058404	SYT7	YDR263C	DIN7
PIK3C2A/RPC37	ENSG00000058600	PIK3C2A	YKR025W	RPC37
PLAUR/ENA5	ENSG00000058668	PLAUR	YDR038C	ENA5
ANLN/TIS11	ENSG00000059145	ANLN	YLR136C	TIS11
WIZ/PRO2	ENSG00000059573	WIZ	YOR323C	PRO2
RABGAP1/TRM3	ENSG00000059588	RABGAP1	YDL112W	TRM3
DCN/XDJ1	ENSG00000059769	DCN	YLR090W	XDJ1
PPP5C/PSR2	ENSG00000060069	PPP5C	YLR019W	PSR2
MAP4K3/IRC19	ENSG00000060237	MAP4K3	YLL033W	IRC19
ZBTB32/CDC13	ENSG00000060558	ZBTB32	YDL220C	CDC13
TYROBP/PRP46	ENSG00000060688	TYROBP	YPL151C	PRP46
GABRA3/FMP37	ENSG00000060762	GABRA3	YGL080W	FMP37
BRCA1/POT1	ENSG00000060971	BRCA1	YIL160C	POT1
ERCC1/SDH4	ENSG00000061794	ERCC1	YDR178W	SDH4
CD22/AIF1	ENSG00000062096	CD22	YNR074C	AIF1
SEMA3B/BUD3	ENSG00000062194	SEMA3B	YCL014W	BUD3
MBTPS2/RSN1	ENSG00000062598	MBTPS2	YMR266W	RSN1
LTF/REV3	ENSG00000062822	LTF	YPL167C	REV3
NR1H4/RKM2	ENSG00000063046	NR1H4	YDR198C	RKM2
ALOX5/RPL18B	ENSG00000063177	ALOX5	YNL301C	RPL18B
CALCOCO1/NOP13	ENSG00000063244	CALCOCO1	YNL175C	NOP13
UBR7/ENT2	ENSG00000063245	UBR7	YLR206W	ENT2
MAP4K5/YIL165C	ENSG00000063438	MAP4K5	YIL165C	YIL165C
EHD3/GLO2	ENSG00000063854	EHD3	YDR272W	GLO2
PSMC4/YAF9	ENSG00000063978	PSMC4	YNL107W	YAF9
CLDN11/YKL075C	ENSG00000064012	CLDN11	YKL075C	YKL075C
MVP/MTR10	ENSG00000064419	MVP	YOR160W	MTR10
NUB1/SWI6	ENSG00000064490	NUB1	YLR182W	SWI6
CLK1/YLR271W	ENSG00000064607	CLK1	YLR271W	YLR271W
ENSG00000013455/AGP2	ENSG00000064651	ENSG00000013455	YBR132C	AGP2
POLR3B/PRY2	ENSG00000064655	POLR3B	YKR013W	PRY2
ANGEL1/YIG1	ENSG00000064666	ANGEL1	YPL201C	YIG1
RNF14/TIF2	ENSG00000064703	RNF14	YJL138C	TIF2
DDX11/NHP6B	ENSG00000064961	DDX11	YBR089C-A	NHP6B
CD6/GPA1	ENSG00000065135	CD6	YHR005C	GPA1
TACC3/PSE1	ENSG00000065150	TACC3	YMR308C	PSE1
UFL1/CAR2	ENSG00000065154	UFL1	YLR438W	CAR2
POLA2/PWP2	ENSG00000065183	POLA2	YCR057C	PWP2
CAPN1/YFR035C	ENSG00000065243	CAPN1	YFR035C	YFR035C
ACPP/LAC1	ENSG00000065308	ACPP	YKL008C	LAC1
MDH1/EFT1	ENSG00000065357	MDH1	YOR133W	EFT1
SLC30A9/RIM11	ENSG00000065361	SLC30A9	YMR139W	RIM11
MTMR11/SLM5	ENSG00000065427	MTMR11	YCR024C	SLM5
CCDC88C/TRX1	ENSG00000065485	CCDC88C	YLR043C	TRX1
YAF2/HSL1	ENSG00000065534	YAF2	YKL101W	HSL1
ZMYND11/RLP7	ENSG00000065559	ZMYND11	YNL002C	RLP7
WAS/ISR1	ENSG00000065613	WAS	YPR106W	ISR1
DPEP1/UTP13	ENSG00000065717	DPEP1	YLR222C	UTP13
BID/VAC7	ENSG00000065809	BID	YNL054W	VAC7
MATR3/MAE1	ENSG00000065833	MATR3	YKL029C	MAE1
RGPD5/YBR141C	ENSG00000065882	RGPD5	YBR141C	YBR141C
STMN4/YPL245W	ENSG00000065883	STMN4	YPL245W	YPL245W
NUDCD3/FKH2	ENSG00000065970	NUDCD3	YNL068C	FKH2
ISL1/PDE2	ENSG00000065989	ISL1	YOR360C	PDE2
IL20RA/RTS1	ENSG00000066027	IL20RA	YOR014W	RTS1
CLCA1/SNF12	ENSG00000066117	CLCA1	YNR023W	SNF12
ATP2C1/RPH1	ENSG00000066135	ATP2C1	YER169W	RPH1
SRCIN1/HAP5	ENSG00000066136	SRCIN1	YOR358W	HAP5
IGF1/SNX41	ENSG00000066294	IGF1	YDR425W	SNX41
RALBP1/FOB1	ENSG00000066422	RALBP1	YDR110W	FOB1
RUFY3/HDA2	ENSG00000066455	RUFY3	YDR295C	HDA2
CNTN1/DUO1	ENSG00000066629	CNTN1	YGL061C	DUO1
WWTR1/SEC7	ENSG00000066777	WWTR1	YDR170C	SEC7
AGPS/HEM15	ENSG00000066926	AGPS	YOR176W	HEM15
ATP1A2/LRG1	ENSG00000066933	ATP1A2	YDL240W	LRG1
TTC27/TIF1	ENSG00000067048	TTC27	YKR059W	TIF1
MARCO/MAM33	ENSG00000067113	MARCO	YIL070C	MAM33
SYT13/ILM1	ENSG00000067167	SYT13	YJR118C	ILM1
SNAI2/GIS2	ENSG00000067182	SNAI2	YNL255C	GIS2
CD74/EEB1	ENSG00000067191	CD74	YPL095C	EEB1
HGF/CDC19	ENSG00000067225	HGF	YAL038W	CDC19
ZRANB1/FCF2	ENSG00000067334	ZRANB1	YLR051C	FCF2
NCDN/RHO1	ENSG00000067560	NCDN	YPR165W	RHO1
ZFP64/TCB3	ENSG00000067715	ZFP64	YML072C	TCB3
MNAT1/YPS5	ENSG00000068078	MNAT1	YGL259W	YPS5
SAMD4A/CAB4	ENSG00000068120	SAMD4A	YGR277C	CAB4
RUNX3/PHO4	ENSG00000068323	RUNX3	YFR034C	PHO4
MRE11A/FAA1	ENSG00000068366	MRE11A	YOR317W	FAA1
PLEKHB1/SPP2	ENSG00000068394	PLEKHB1	YOR148C	SPP2
SERPINB1/TRM7	ENSG00000068438	SERPINB1	YBR061C	TRM7
SPAST/KCS1	ENSG00000068745	SPAST	YDR017C	KCS1
ENSG00000021602/TOA1	ENSG00000068781	ENSG00000021602	YOR194C	TOA1
NRXN3/KRE28	ENSG00000068793	NRXN3	YDR532C	KRE28
AQR/HST1	ENSG00000068903	AQR	YOL068C	HST1
CPS1/YOS9	ENSG00000068912	CPS1	YDR057W	YOS9
C8B/GLT1	ENSG00000069248	C8B	YDL171C	GLT1
FHL1/VPS35	ENSG00000069329	FHL1	YJL154C	VPS35
RTFDC1/YDJ1	ENSG00000069345	RTFDC1	YNL064C	YDJ1
GABRA1/AVO2	ENSG00000069399	GABRA1	YMR068W	AVO2
NLRP2/NFT1	ENSG00000069431	NLRP2	YKR103W	NFT1
RNF10/BIT61	ENSG00000069667	RNF10	YJL058C	BIT61
ZDHHC6/REF2	ENSG00000069849	ZDHHC6	YDR195W	REF2
RNH1/HUL5	ENSG00000069869	RNH1	YGL141W	HUL5
NDUFS1/UFD1	ENSG00000070010	NDUFS1	YGR048W	UFD1
RB1CC1/IKI3	ENSG00000070061	RB1CC1	YLR384C	IKI3
ERP44/SSP120	ENSG00000070081	ERP44	YLR250W	SSP120
ALAS1/PFY1	ENSG00000070087	ALAS1	YOR122C	PFY1
BIRC3/UIP3	ENSG00000070159	BIRC3	YAR027W	UIP3
AKAP11/AIM38	ENSG00000070423	AKAP11	YNR018W	AIM38
GLRX2/CBF1	ENSG00000070444	GLRX2	YJR060W	CBF1
SNAPC1/POL4	ENSG00000070501	SNAPC1	YCR014C	POL4
STRAP/HSV2	ENSG00000070540	STRAP	YGR223C	HSV2
ABCC2/KAR2	ENSG00000070718	ABCC2	YJL034W	KAR2
DEF6/YAT2	ENSG00000070748	DEF6	YER024W	YAT2
PLEKHO1/MUD2	ENSG00000070756	PLEKHO1	YKL074C	MUD2
GCLM/RPA190	ENSG00000070761	GCLM	YOR341W	RPA190
UBR2/CKA1	ENSG00000070770	UBR2	YIL035C	CKA1
EHD2/FMC1	ENSG00000070778	EHD2	YIL098C	FMC1
RRAGD/GCD6	ENSG00000070785	RRAGD	YDR211W	GCD6
HSF2/PRR2	ENSG00000070808	HSF2	YDL214C	PRR2
PHF20/RHO2	ENSG00000070831	PHF20	YNL090W	RHO2
NR1H3/OSH3	ENSG00000070882	NR1H3	YHR073W	OSH3
NCAPH2/PUT4	ENSG00000070915	NCAPH2	YOR348C	PUT4
TOMM34/GSH2	ENSG00000071051	TOMM34	YOL049W	GSH2
SEC63/AIP1	ENSG00000071127	SEC63	YMR092C	AIP1
KPNA6/EST2	ENSG00000071205	KPNA6	YLR318W	EST2
VIM/YPL150W	ENSG00000071242	VIM	YPL150W	YPL150W
RTEL1-TNFRSF6B/YNG2	ENSG00000071243	RTEL1-TNFRSF6B	YHR090C	YNG2
FAS/BUD23	ENSG00000071462	FAS	YCR047C	BUD23
CD44/HRD3	ENSG00000071537	CD44	YLR207W	HRD3
KCNG1/MSP1	ENSG00000071539	KCNG1	YGR028W	MSP1
SLAMF7/TSR4	ENSG00000071994	SLAMF7	YOL022C	TSR4
MIPEP/TPK2	ENSG00000072062	MIPEP	YPL203W	TPK2
PRKCH/VPS70	ENSG00000072133	PRKCH	YJR126C	VPS70
INSRR/ENT3	ENSG00000072134	INSRR	YJR125C	ENT3
IFNGR1/SIW14	ENSG00000072135	IFNGR1	YNL032W	SIW14
SH2D2A/TRE1	ENSG00000072274	SH2D2A	YPL176C	TRE1
TNFRSF1B/RAD6	ENSG00000072401	TNFRSF1B	YGL058W	RAD6
VEZT/GUK1	ENSG00000072415	VEZT	YDR454C	GUK1
POU2F2/SMC1	ENSG00000072501	POU2F2	YFL008W	SMC1
SNX1/IMG1	ENSG00000072609	SNX1	YCR046C	IMG1
TBPL1/CDC4	ENSG00000072803	TBPL1	YFL009W	CDC4
ARNTL2/DAL1	ENSG00000072832	ARNTL2	YIR027C	DAL1
BCLAF1/DER1	ENSG00000072849	BCLAF1	YBR201W	DER1
ANK1/LRS4	ENSG00000072864	ANK1	YDR439W	LRS4
TFB1M/APM1	ENSG00000072958	TFB1M	YPL259C	APM1
RABEP1/SEC2	ENSG00000073009	RABEP1	YNL272C	SEC2
HMGB3/MCM2	ENSG00000073111	HMGB3	YBL023C	MCM2
NUP160/SRO77	ENSG00000073350	NUP160	YBL106C	SRO77
BAK1/ECM5	ENSG00000073614	BAK1	YMR176W	ECM5
MUSK/YAP1802	ENSG00000073921	MUSK	YGR241C	YAP1802
IKZF2/SEC18	ENSG00000073969	IKZF2	YBR080C	SEC18
GRN/YJU3	ENSG00000074416	GRN	YKL094W	YJU3
ARHGAP31/NPR1	ENSG00000074590	ARHGAP31	YNL183C	NPR1
NR2E3/SBA1	ENSG00000074696	NR2E3	YKL117W	SBA1
CENPQ/OPY1	ENSG00000074706	CENPQ	YBR129C	OPY1
SARS/DOC1	ENSG00000074755	SARS	YGL240W	DOC1
RANBP3/ENO2	ENSG00000074800	RANBP3	YHR174W	ENO2
ARID4A/SLN1	ENSG00000074964	ARID4A	YIL147C	SLN1
TSSC1/SEC13	ENSG00000075188	TSSC1	YLR208W	SEC13
ENSG00000032514/RAX2	ENSG00000075223	ENSG00000032514	YLR084C	RAX2
IFT88/ERG10	ENSG00000075239	IFT88	YPL028W	ERG10
ZCCHC8/YNL095C	ENSG00000075292	ZCCHC8	YNL095C	YNL095C
ABCF2/VPS66	ENSG00000075391	ABCF2	YPR139C	VPS66
LRRC7/ARP9	ENSG00000075624	LRRC7	YMR033W	ARP9
UBA6/SPO14	ENSG00000075651	UBA6	YKR031C	SPO14
GAB2/YNL046W	ENSG00000075711	GAB2	YNL046W	YNL046W
ATP6V0A1/YPT53	ENSG00000075785	ATP6V0A1	YNL093W	YPT53
PIAS1/YJR084W	ENSG00000075856	PIAS1	YJR084W	YJR084W
SLC4A7/YOR223W	ENSG00000075891	SLC4A7	YOR223W	YOR223W
APBA2/RRP42	ENSG00000075914	APBA2	YDL111C	RRP42
UHRF1/MCM6	ENSG00000076003	UHRF1	YGL201C	MCM6
MAP2K3/REX2	ENSG00000076043	MAP2K3	YLR059C	REX2
TMSB10/YIL077C	ENSG00000076053	TMSB10	YIL077C	YIL077C
RNF19A/MLH1	ENSG00000076242	RNF19A	YMR167W	MLH1
PEX3/UNG1	ENSG00000076248	PEX3	YML021C	UNG1
GABARAPL2/MON1	ENSG00000076685	GABARAPL2	YGL124C	MON1
MYOC/YIP1	ENSG00000076716	MYOC	YGR172C	YIP1
SH3YL1/VPS45	ENSG00000076944	SH3YL1	YGL095C	VPS45
VCL/NRK1	ENSG00000077009	VCL	YNL129W	NRK1
DAPK2/COS12	ENSG00000077063	DAPK2	YGL263W	COS12
NSMAF/TOP2	ENSG00000077097	NSMAF	YNL088W	TOP2
ADSS/SKP2	ENSG00000077235	ADSS	YNL311C	SKP2
STAP1/YTP1	ENSG00000077238	STAP1	YNL237W	YTP1
TIMP2/UBP1	ENSG00000077254	TIMP2	YDL122W	UBP1
RFC1/SKM1	ENSG00000077264	RFC1	YOL113W	SKM1
CUL3/MSL1	ENSG00000077312	CUL3	YIR009W	MSL1
MYOM2/SKI6	ENSG00000077348	MYOM2	YGR195W	SKI6
OTC/HST4	ENSG00000077463	OTC	YDR191W	HST4
USP2/LYS21	ENSG00000077522	USP2	YDL131W	LYS21
CASR/CAP2	ENSG00000077549	CASR	YIL034C	CAP2
TUBG2/UBC11	ENSG00000077721	TUBG2	YOR339C	UBC11
RPL26L1/FUS3	ENSG00000077782	RPL26L1	YBL016W	FUS3
FLT4/RAD34	ENSG00000077809	FLT4	YDR314C	RAD34
NSUN2/SIZ1	ENSG00000078043	NSUN2	YDR409W	SIZ1
FBXO42/PTK2	ENSG00000078061	FBXO42	YJR059W	PTK2
MRI1/DUR1,2	ENSG00000078070	MRI1	YBR208C	DUR1,2
METTL1/DRE2	ENSG00000078114	METTL1	YKR071C	DRE2
HOXC8/UBC1	ENSG00000078140	HOXC8	YDR177W	UBC1
AGA/INP51	ENSG00000078269	AGA	YIL002C	INP51
ENSG00000038102/FAA4	ENSG00000078304	ENSG00000038102	YMR246W	FAA4
PI4K2B/YRA2	ENSG00000078328	PI4K2B	YKL214C	YRA2
MAT2B/SKI8	ENSG00000078369	MAT2B	YGL213C	SKI8
TLL1/SNT2	ENSG00000078403	TLL1	YGL131C	SNT2
EDC4/STE23	ENSG00000078618	EDC4	YLR389C	STE23
TRIO/POR1	ENSG00000078668	TRIO	YNL055C	POR1
VCAN/MET13	ENSG00000078747	VCAN	YGL125W	MET13
MSR1/INN1	ENSG00000078902	MSR1	YNL152W	INN1
CDH1/STP22	ENSG00000078967	CDH1	YCL008C	STP22
SKIV2L2/YKU80	ENSG00000079246	SKIV2L2	YMR106C	YKU80
DNAH5/CBK1	ENSG00000079277	DNAH5	YNL161W	CBK1
ZFYVE16/REX3	ENSG00000079313	ZFYVE16	YLR107W	REX3
C6/SAR1	ENSG00000079332	C6	YPL218W	SAR1
RAI14/RGT2	ENSG00000079393	RAI14	YDL138W	RGT2
SOX30/ERG9	ENSG00000079459	SOX30	YHR190W	ERG9
PNKP/PGM2	ENSG00000079739	PNKP	YMR105C	PGM2
SPDL1/DBP1	ENSG00000079785	SPDL1	YPL119C	DBP1
STAU2/HAL1	ENSG00000079819	STAU2	YPR005C	HAL1
RTN4R/TCB2	ENSG00000079841	RTN4R	YNL087W	TCB2
PHF23/VAM3	ENSG00000079950	PHF23	YOR106W	VAM3
CDH10/PTP3	ENSG00000080031	CDH10	YER075C	PTP3
INPP4A/ARL1	ENSG00000080371	INPP4A	YBR164C	ARL1
RAB27B/YEA4	ENSG00000080493	RAB27B	YEL004W	YEA4
PSMA4/MOT1	ENSG00000080503	PSMA4	YPL082C	MOT1
MYO16/IRC6	ENSG00000080561	MYO16	YFR043C	IRC6
LSG1/SWR1	ENSG00000080603	LSG1	YDR334W	SWR1
PARP3/MOT2	ENSG00000080802	PARP3	YER068W	MOT2
TNC/HEM13	ENSG00000080819	TNC	YDR044W	HEM13
TDP1/TFG2	ENSG00000080823	TDP1	YGR005C	TFG2
MED17/PHO84	ENSG00000081019	MED17	YML123C	PHO84
CAPG/STE12	ENSG00000081189	CAPG	YHR084W	STE12
AP2S1/YKL027W	ENSG00000081307	AP2S1	YKL027W	YKL027W
USH2A/RPA12	ENSG00000081386	USH2A	YJR063W	RPA12
ZPBP/MTC1	ENSG00000081479	ZPBP	YJL123C	MTC1
TG/ECM32	ENSG00000081665	TG	YER176W	ECM32
ADAM28/YVH1	ENSG00000081721	ADAM28	YIR026C	YVH1
BARX2/PDE1	ENSG00000081803	BARX2	YGL248W	PDE1
DCUN1D1/TRI1	ENSG00000082014	DCUN1D1	YMR233W	TRI1
PHF15/PCL1	ENSG00000082258	PHF15	YNL289W	PCL1
ZIC2/PMD1	ENSG00000082397	ZIC2	YER132C	PMD1
LCP2/YDL180W	ENSG00000082438	LCP2	YDL180W	YDL180W
TRIT1/MRPL22	ENSG00000082515	TRIT1	YNL177C	MRPL22
ADRB1/SWD1	ENSG00000082516	ADRB1	YAR003W	SWD1
ENSG00000043822/TMS1	ENSG00000082556	ENSG00000043822	YDR105C	TMS1
GUCA2B/YCK1	ENSG00000082701	GUCA2B	YHR135C	YCK1
CUL7/YLR156W	ENSG00000082781	CUL7	YLR156W	YLR156W
CTNNA1/MPC54	ENSG00000082805	CTNNA1	YOR177C	MPC54
PHKA2/CRM1	ENSG00000082898	PHKA2	YGR218W	CRM1
EPHA3/SNO1	ENSG00000083123	EPHA3	YMR095C	SNO1
HSPA5/MET22	ENSG00000083290	HSPA5	YOL064C	MET22
DSG2/KAP104	ENSG00000083312	DSG2	YBR017C	KAP104
GEMIN8/YMR018W	ENSG00000083457	GEMIN8	YMR018W	YMR018W
OFD1/YKL162C	ENSG00000083799	OFD1	YKL162C	YKL162C
PREX2/RPS5	ENSG00000083845	PREX2	YJR123W	RPS5
WDR37/APT2	ENSG00000083857	WDR37	YDR441C	APT2
YTHDC2/SLZ1	ENSG00000083896	YTHDC2	YNL196C	SLZ1
CTPS2/SBP1	ENSG00000084072	CTPS2	YHL034C	SBP1
ATP6V1H/STE24	ENSG00000084073	ATP6V1H	YJR117W	STE24
POLR2B/TIF34	ENSG00000084623	POLR2B	YMR146C	TIF34
TPR/SMC3	ENSG00000084674	TPR	YJL074C	SMC3
CP/YKR018C	ENSG00000084754	CP	YKR018C	YKR018C
DTNBP1/UBX4	ENSG00000084764	DTNBP1	YMR067C	UBX4
XK/URA2	ENSG00000084774	XK	YJL130C	URA2
ARHGAP6/CGR1	ENSG00000085063	ARHGAP6	YGL029W	CGR1
MAP4/HSP26	ENSG00000085382	MAP4	YBR072W	HSP26
GOPC/TAF5	ENSG00000085415	GOPC	YBR198C	TAF5
ROS1/TEX1	ENSG00000085433	ROS1	YNL253W	TEX1
HDAC9/CTS2	ENSG00000085465	HDAC9	YDR371W	CTS2
RRM2B/SSK2	ENSG00000085511	RRM2B	YNR031C	SSK2
TNFRSF17/STE6	ENSG00000085563	TNFRSF17	YKL209C	STE6
LMO3/GRE3	ENSG00000085662	LMO3	YHR104W	GRE3
MRPS10/IML2	ENSG00000085831	MRPS10	YJL082W	IML2
GUCA1A/END3	ENSG00000085832	GUCA1A	YNL084C	END3
RSF1/SQS1	ENSG00000085872	RSF1	YNL224C	SQS1
VPS13D/MDJ1	ENSG00000086061	VPS13D	YFL016C	MDJ1
CELF2/FAP1	ENSG00000086102	CELF2	YNL023C	FAP1
R3HDM1/DIM1	ENSG00000086189	R3HDM1	YPL266W	DIM1
COL9A2/MRPL24	ENSG00000086504	COL9A2	YMR193W	MRPL24
KITLG/CIN5	ENSG00000086548	KITLG	YOR028C	CIN5
ERCC8/CWC2	ENSG00000086589	ERCC8	YDL209C	CWC2
VAMP3/EMP24	ENSG00000086598	VAMP3	YGL200C	EMP24
PER3/PPH3	ENSG00000086717	PER3	YDR075W	PPH3
UTS2/MRP10	ENSG00000086758	UTS2	YDL045W-A	MRP10
TNFRSF9/ALG9	ENSG00000086848	TNFRSF9	YNL219C	ALG9
EPN3/FRE1	ENSG00000086991	EPN3	YLR214W	FRE1
LTBP1/VPS68	ENSG00000087008	LTBP1	YOL129W	VPS68
RCN1/SPS19	ENSG00000087076	RCN1	YNL202W	SPS19
ELN/SGF11	ENSG00000087152	ELN	YPL047W	SGF11
RFC2/PGS1	ENSG00000087157	RFC2	YCL004W	PGS1
ARID1B/ISA1	ENSG00000087206	ARID1B	YLL027W	ISA1
NEDD4L/RRP4	ENSG00000087237	NEDD4L	YHR069C	RRP4
FOXP3/ATP18	ENSG00000087245	FOXP3	YML081C-A	ATP18
HEXB/TPA1	ENSG00000087263	HEXB	YER049W	TPA1
JKAMP/BOI2	ENSG00000087266	JKAMP	YER114C	BOI2
DKK3/CDC50	ENSG00000087274	DKK3	YCR094W	CDC50
ARHGEF5/EST1	ENSG00000087338	ARHGEF5	YLR233C	EST1
NFE2L3/CUS1	ENSG00000087365	NFE2L3	YMR240C	CUS1
LIMA1/ERV46	ENSG00000087502	LIMA1	YAL042W	ERV46
SLC4A8/HAS1	ENSG00000088205	SLC4A8	YMR290C	HAS1
PTGER3/RPS2	ENSG00000088247	PTGER3	YGL123W	RPS2
MAPK9/IOC4	ENSG00000088305	MAPK9	YMR044W	IOC4
COL23A1/LCB2	ENSG00000088367	COL23A1	YDR062W	LCB2
BCAR1/SYG1	ENSG00000088387	BCAR1	YIL047C	SYG1
FAM160A2/FPR1	ENSG00000088832	FAM160A2	YNL135C	FPR1
HERPUD1/SHP1	ENSG00000088833	HERPUD1	YBL058W	SHP1
HOMER3/DYN2	ENSG00000088986	HOMER3	YDR424C	DYN2
RAD51/BRL1	ENSG00000089006	RAD51	YHR036W	BRL1
POLQ/RPL6A	ENSG00000089009	POLQ	YML073C	RPL6A
PIK3CB/APC5	ENSG00000089053	PIK3CB	YOR249C	APC5
ENSG00000051415/JEN1	ENSG00000089057	ENSG00000051415	YKL217W	JEN1
CYBA/REX4	ENSG00000089094	CYBA	YOL080C	REX4
THOC3/GCN1	ENSG00000089154	THOC3	YGL195W	GCN1
HEBP2/PXL1	ENSG00000089159	HEBP2	YKR090W	PXL1
PLEKHA5/YLR179C	ENSG00000089220	PLEKHA5	YLR179C	YLR179C
PRSS8/ETP1	ENSG00000089234	PRSS8	YHL010C	ETP1
SIKE1/MET10	ENSG00000089250	SIKE1	YFR030W	MET10
RRP12/PUB1	ENSG00000089280	RRP12	YNL016W	PUB1
MSMO1/TAP42	ENSG00000089289	MSMO1	YMR028W	TAP42
TTC17/ROT2	ENSG00000089597	TTC17	YBR229C	ROT2
ALX4/BIR1	ENSG00000089685	ALX4	YJR089W	BIR1
FOXN3/MAK5	ENSG00000089737	FOXN3	YBR142W	MAK5
AKR7A2/YLL056C	ENSG00000090013	AKR7A2	YLL056C	YLL056C
MRTO4/SFT2	ENSG00000090020	MRTO4	YBL102W	SFT2
USE1/LCB1	ENSG00000090054	USE1	YMR296C	LCB1
MCF2L2/PAP1	ENSG00000090060	MCF2L2	YKR002W	PAP1
NRIP2/FYV10	ENSG00000090316	NRIP2	YIL097W	FYV10
LAMA3/XBP1	ENSG00000090339	LAMA3	YIL101C	XBP1
ANAPC4/IPI3	ENSG00000090372	ANAPC4	YNL182C	IPI3
KCNQ1/PEX12	ENSG00000090432	KCNQ1	YMR026C	PEX12
TRAPPC3/YNR064C	ENSG00000090487	TRAPPC3	YNR064C	YNR064C
THRAP3/MPS2	ENSG00000090565	THRAP3	YGL075C	MPS2
PHPT1/ALA1	ENSG00000090861	PHPT1	YOR335C	ALA1
ENTPD2/SEC3	ENSG00000090989	ENTPD2	YER008C	SEC3
ARID4B/LPD1	ENSG00000091140	ARID4B	YFL018C	LPD1
PTPRN/SPR3	ENSG00000091409	PTPRN	YGR059W	SPR3
KIF1B/FUM1	ENSG00000091483	KIF1B	YPL262W	FUM1
FOXC1/SKT5	ENSG00000091490	FOXC1	YBL061C	SKT5
SYNE2/ECM30	ENSG00000091536	SYNE2	YLR436C	ECM30
CBLN4/JNM1	ENSG00000092054	CBLN4	YMR294W	JNM1
CHRDL2/BAP2	ENSG00000092068	CHRDL2	YBR068C	BAP2
RELT/SLY1	ENSG00000092108	RELT	YDR189W	SLY1
NOP58/GVP36	ENSG00000092200	NOP58	YIL041W	GVP36
KCNH2/SPT16	ENSG00000092201	KCNH2	YGL207W	SPT16
CUL1/ERT1	ENSG00000092208	CUL1	YBR239C	ERT1
CYFIP2/ADE16	ENSG00000092421	CYFIP2	YLR028C	ADE16
TAB2/YVC1	ENSG00000092439	TAB2	YOR087W	YVC1
EIF2AK2/SPO20	ENSG00000092531	EIF2AK2	YMR017W	SPO20
KMT2C/GOR1	ENSG00000092621	KMT2C	YNL274C	GOR1
PUM2/MLC2	ENSG00000092841	PUM2	YPR188C	MLC2
MRPL43/HMF1	ENSG00000092847	MRPL43	YER057C	HMF1
ITIH4/AFT2	ENSG00000093010	ITIH4	YPL202C	AFT2
C4orf27/RSM22	ENSG00000093167	C4orf27	YKL155C	RSM22
ZFR/HOS3	ENSG00000094631	ZFR	YPL116W	HOS3
NPFFR2/RPT6	ENSG00000094804	NPFFR2	YGL048C	RPT6
ENSG00000056345/SLP1	ENSG00000094975	ENSG00000056345	YOR154W	SLP1
PHF21B/RET2	ENSG00000095139	PHF21B	YFR051C	RET2
TRAF1/VAC8	ENSG00000095261	TRAF1	YEL013W	VAC8
PCGF2/MSS51	ENSG00000095303	PCGF2	YLR203C	MSS51
IL17RB/NUP188	ENSG00000095319	IL17RB	YML103C	NUP188
TRAF3IP2/CAT2	ENSG00000095321	TRAF3IP2	YML042W	CAT2
GYG2/VMA7	ENSG00000095539	GYG2	YGR020C	VMA7
SERPINB3/ISW1	ENSG00000095564	SERPINB3	YBR245C	ISW1
PKP2/EXO84	ENSG00000095637	PKP2	YBR102C	EXO84
MSH4/HSP150	ENSG00000095794	MSH4	YJL159W	HSP150
F7/SGV1	ENSG00000096063	F7	YPR161C	SGV1
GDI2/CEF1	ENSG00000096401	GDI2	YMR213W	CEF1
PRDM1/ILV1	ENSG00000096433	PRDM1	YER086W	ILV1
ATG5/NUF2	ENSG00000096696	ATG5	YOL069W	NUF2
PITHD1/HST2	ENSG00000096717	PITHD1	YPL015C	HST2
MTA3/HRR25	ENSG00000097007	MTA3	YPL204W	HRR25
USP13/YSP3	ENSG00000099139	USP13	YOR003W	YSP3
LAMC2/ERP2	ENSG00000099203	LAMC2	YAL007C	ERP2
CDK14/MGR1	ENSG00000099204	CDK14	YCL044C	MGR1
SEC61A1/NRG2	ENSG00000099326	SEC61A1	YBR066C	NRG2
PPP1R12A/FRE8	ENSG00000099331	PPP1R12A	YLR047C	FRE8
RASGRF1/RPN12	ENSG00000099341	RASGRF1	YFR052W	RPN12
CAMK2B/NSE3	ENSG00000099399	CAMK2B	YDR288W	NSE3
CROCC/CUS2	ENSG00000099622	CROCC	YNL286W	CUS2
POLR3E/ATP16	ENSG00000099624	POLR3E	YDL004W	ATP16
ATP2B4/NOP12	ENSG00000099783	ATP2B4	YOL041C	NOP12
ZC3H11A/CDC34	ENSG00000099804	ZC3H11A	YDR054C	CDC34
RIOK2/RPB5	ENSG00000099817	RIOK2	YBR154C	RPB5
NDC1/CAK1	ENSG00000099875	NDC1	YFL029C	CAK1
FLYWCH1/YRB1	ENSG00000099901	FLYWCH1	YDR002W	YRB1
UNKL/GRS1	ENSG00000099917	UNKL	YBR121C	GRS1
ALDH18A1/RGC1	ENSG00000099940	ALDH18A1	YPR115W	RGC1
TARBP1/MYO3	ENSG00000099942	TARBP1	YKL129C	MYO3
MXD1/YNL181W	ENSG00000099958	MXD1	YNL181W	YNL181W
CDK17/RPA34	ENSG00000099968	CDK17	YJL148W	RPA34
DNAJC25/UBI4	ENSG00000099995	DNAJC25	YLL039C	UBI4
PSD/LSM4	ENSG00000100028	PSD	YER112W	LSM4
CTDP1/CDC28	ENSG00000100030	CTDP1	YBR160W	CDC28
YBX3/PTC6	ENSG00000100034	YBX3	YCR079W	PTC6
WNK1/CTP1	ENSG00000100075	WNK1	YBR291C	CTP1
CCAR1/GGA1	ENSG00000100083	CCAR1	YDR358W	GGA1
OGFR/HIR2	ENSG00000100084	OGFR	YOR038C	HIR2
GNA15/GIS1	ENSG00000100105	GNA15	YDR096W	GIS1
CREB3L3/YDR348C	ENSG00000100106	CREB3L3	YDR348C	YDR348C
PTPRU/SPP382	ENSG00000100109	PTPRU	YLR424W	SPP382
SNRNP40/MNN9	ENSG00000100129	SNRNP40	YPL050C	MNN9
COL11A1/NHP2	ENSG00000100138	COL11A1	YDL208W	NHP2
MPC1/RPO26	ENSG00000100142	MPC1	YPR187W	RPO26
ACAA1/YLR462W	ENSG00000100151	ACAA1	YLR462W	YLR462W
BCAT1/DBP7	ENSG00000100201	BCAT1	YKR024C	DBP7
HDAC7/DMC1	ENSG00000100206	HDAC7	YER179W	DMC1
LZTS1/BOP3	ENSG00000100207	LZTS1	YNL042W	BOP3
SPAG4/AIM33	ENSG00000100225	SPAG4	YML087C	AIM33
NCKAP1/YOR114W	ENSG00000100227	NCKAP1	YOR114W	YOR114W
MRPS35/SAP190	ENSG00000100239	MRPS35	YKR028W	SAP190
GUCY1B3/CSH1	ENSG00000100242	GUCY1B3	YBR161W	CSH1
SFSWAP/PGA3	ENSG00000100243	SFSWAP	YML125C	PGA3
TNK2/LSB1	ENSG00000100266	TNK2	YGR136W	LSB1
CDH3/APL1	ENSG00000100280	CDH3	YJR005W	APL1
ARSF/SUT1	ENSG00000100284	ARSF	YGL162W	SUT1
GPBP1/HMX1	ENSG00000100292	GPBP1	YLR205C	HMX1
CS/YJR011C	ENSG00000100296	CS	YJR011C	YJR011C
LTK/MCM5	ENSG00000100297	LTK	YLR274W	MCM5
MRPS24/PET54	ENSG00000100320	MRPS24	YGR222W	PET54
ELMO2/PNO1	ENSG00000100324	ELMO2	YOR145C	PNO1
WAPAL/RGT1	ENSG00000100325	WAPAL	YKL038W	RGT1
APPBP2/MYO4	ENSG00000100345	APPBP2	YAL029C	MYO4
POLD1/SAM50	ENSG00000100347	POLD1	YNL026W	SAM50
SEZ6/GYP7	ENSG00000100359	SEZ6	YDL234C	GYP7
EIF4B/NPA3	ENSG00000100360	EIF4B	YJR072C	NPA3
GLTSCR1/YLR224W	ENSG00000100365	GLTSCR1	YLR224W	YLR224W
RPL18/YIA6	ENSG00000100372	RPL18	YIL006W	YIA6
ISOC2/HSP12	ENSG00000100380	ISOC2	YFL014W	HSP12
U2AF2/HRT1	ENSG00000100387	U2AF2	YOL133W	HRT1
EPN1/GCN5	ENSG00000100393	EPN1	YGR252W	GCN5
MED29/RNA1	ENSG00000100401	MED29	YMR235C	RNA1
AHRR/APA2	ENSG00000100403	AHRR	YDR530C	APA2
GSC2/RPC25	ENSG00000100413	GSC2	YKL144C	RPC25
GPC1/NTO1	ENSG00000100425	GPC1	YPR031W	NTO1
ADCK1/FPR3	ENSG00000100442	ADCK1	YML074C	FPR3
HAGH/TIF3	ENSG00000100461	HAGH	YPR163C	TIF3
RNF4/VMA6	ENSG00000100462	RNF4	YLR447C	VMA6
CASP8/GPH1	ENSG00000100504	CASP8	YPR160W	GPH1
ASUN/RAD27	ENSG00000100526	ASUN	YKL113C	RAD27
DLX3/VMA8	ENSG00000100554	DLX3	YEL051W	VMA8
SPA17/PRE10	ENSG00000100567	SPA17	YOR362C	PRE10
WISP2/VTI1	ENSG00000100568	WISP2	YMR197C	VTI1
NGFR/AHA1	ENSG00000100591	NGFR	YDR214W	AHA1
CDON/BNR1	ENSG00000100592	CDON	YIL159W	BNR1
TAF2/RRT6	ENSG00000100605	TAF2	YGL146C	RRT6
HIPK2/PTC3	ENSG00000100614	HIPK2	YBL056W	PTC3
TNPO3/NMA2	ENSG00000100628	TNPO3	YGR010W	NMA2
MEF2BNB-MEF2B/SGN1	ENSG00000100650	MEF2BNB-MEF2B	YIR001C	SGN1
RFXANK/TIF5	ENSG00000100664	RFXANK	YPR041W	TIF5
LPAR2/CYS3	ENSG00000100665	LPAR2	YAL012W	CYS3
CTSA/MPH1	ENSG00000100697	CTSA	YIR002C	MPH1
SUGP2/ADE3	ENSG00000100714	SUGP2	YGR204W	ADE3
SLC12A2/YAP1	ENSG00000100722	SLC12A2	YML007W	YAP1
SNX24/RPT2	ENSG00000100764	SNX24	YDL007W	RPT2
EYA2/RCK1	ENSG00000100784	EYA2	YGL158W	RCK1
CNN2/PUP2	ENSG00000100804	CNN2	YGR253C	PUP2
SNCAIP/CST9	ENSG00000100814	SNCAIP	YLR394W	CST9
DDX20/SRP54	ENSG00000100883	DDX20	YPR088C	SRP54
BTBD1/RAD5	ENSG00000100888	BTBD1	YLR032W	RAD5
BCAS1/SCL1	ENSG00000100902	BCAS1	YGL011C	SCL1
POU1F1/MGA2	ENSG00000100906	POU1F1	YIR033W	MGA2
PMS1/PCM1	ENSG00000100908	PMS1	YEL058W	PCM1
HMG20B/YHR035W	ENSG00000100934	HMG20B	YHR035W	YHR035W
CALCRL/ATP12	ENSG00000100979	CALCRL	YJL180C	ATP12
TAF11/TID3	ENSG00000101004	TAF11	YIL144W	TID3
ANKS1A/CBP3	ENSG00000101019	ANKS1A	YPL215W	CBP3
AP3D1/NMD3	ENSG00000101040	AP3D1	YHR170W	NMD3
ZNF76/DIA1	ENSG00000101049	ZNF76	YMR316W	DIA1
SLC9A3R2/GAT2	ENSG00000101076	SLC9A3R2	YMR136W	GAT2
NTHL1/PET9	ENSG00000101084	NTHL1	YBL030C	PET9
GNAI3/GIM3	ENSG00000101132	GNAI3	YNL153C	GIM3
IPO5/LYS9	ENSG00000101144	IPO5	YNR050C	LYS9
OAT/GLE2	ENSG00000101146	OAT	YER107C	GLE2
WDR3/BIO2	ENSG00000101150	WDR3	YGR286C	BIO2
PKN2/PRP6	ENSG00000101161	PKN2	YBR055C	PRP6
WDR18/PRE6	ENSG00000101182	WDR18	YOL038W	PRE6
TRAM2/EAF7	ENSG00000101189	TRAM2	YNL136W	EAF7
NTN1/IOC2	ENSG00000101191	NTN1	YLR095C	IOC2
GLP2R/GID8	ENSG00000101193	GLP2R	YMR135C	GID8
MCM10/GLO3	ENSG00000101199	MCM10	YER122C	GLO3
DGKA/TEF2	ENSG00000101210	DGKA	YBR118W	TEF2
ERBB3/YCH1	ENSG00000101224	ERBB3	YGR203W	YCH1
ROPN1/ARL3	ENSG00000101246	ROPN1	YPL051W	ARL3
KARS/CKA2	ENSG00000101266	KARS	YOR061W	CKA2
PDIA5/SEC23	ENSG00000101310	PDIA5	YPR181C	SEC23
NDUFB4/CYB2	ENSG00000101323	NDUFB4	YML054C	CYB2
SPEN/LIA1	ENSG00000101335	SPEN	YJR070C	LIA1
MYLK/IRE1	ENSG00000101336	MYLK	YHR079C	IRE1
MAP2K4/APC1	ENSG00000101347	MAP2K4	YNL172W	APC1
SNAP91/KIP1	ENSG00000101350	SNAP91	YBL063W	KIP1
SLK/IDH1	ENSG00000101365	SLK	YNL037C	IDH1
COL17A1/MIR1	ENSG00000101367	COL17A1	YJR077C	MIR1
SEC61A2/GAS2	ENSG00000101384	SEC61A2	YLR343W	GAS2
PRKCQ/TTI1	ENSG00000101407	PRKCQ	YKL033W	TTI1
TLE2/ARP5	ENSG00000101442	TLE2	YNL059C	ARP5
ASB1/SAH1	ENSG00000101444	ASB1	YER043C	SAH1
FAM107B/YPL034W	ENSG00000101474	FAM107B	YPL034W	YPL034W
ME1/UBP6	ENSG00000101557	ME1	YFR010W	UBP6
TBC1D1/SCS2	ENSG00000101558	TBC1D1	YER120W	SCS2
CDK13/YMR196W	ENSG00000101605	CDK13	YMR196W	YMR196W
MTHFD2/ABD1	ENSG00000101654	MTHFD2	YBR236C	ABD1
SLC9A7/MBP1	ENSG00000101752	SLC9A7	YDL056W	MBP1
FOXJ2/RIO1	ENSG00000101782	FOXJ2	YOR119C	RIO1
YBX1/PTI1	ENSG00000101811	YBX1	YGR156W	PTI1
PDE4A/NAS6	ENSG00000101843	PDE4A	YGR232W	NAS6
PPP2R5A/SIF2	ENSG00000101849	PPP2R5A	YBR103W	SIF2
CTNNA2/MRS1	ENSG00000101871	CTNNA2	YIR021W	MRS1
ELAVL1/YPL039W	ENSG00000101888	ELAVL1	YPL039W	YPL039W
TIE1/YOR289W	ENSG00000101935	TIE1	YOR289W	YOR289W
SMARCD1/SET3	ENSG00000101945	SMARCD1	YKR029C	SET3
KDM4A/YOR342C	ENSG00000101972	KDM4A	YOR342C	YOR342C
NFYC/PXA2	ENSG00000101986	NFYC	YKL188C	PXA2
SLC9A3/CPT1	ENSG00000102007	SLC9A3	YNL130C	CPT1
NGEF/SAC6	ENSG00000102024	NGEF	YDR129C	SAC6
ASPM/ARD1	ENSG00000102030	ASPM	YHR013C	ARD1
CD84/ULS1	ENSG00000102038	CD84	YOR191W	ULS1
ELOVL1/YMR1	ENSG00000102043	ELOVL1	YJR110W	YMR1
SPI1/UME1	ENSG00000102054	SPI1	YPL139C	UME1
ZNRD1/SMF1	ENSG00000102096	ZNRD1	YOL122C	SMF1
MPPED2/TAZ1	ENSG00000102125	MPPED2	YPR140W	TAZ1
ZBTB11/PGK1	ENSG00000102144	ZBTB11	YCR012W	PGK1
ATXN3/MDY2	ENSG00000102178	ATXN3	YOL111C	MDY2
GOLGA5/RIC1	ENSG00000102225	GOLGA5	YLR039C	RIC1
FGFR2/DOA4	ENSG00000102226	FGFR2	YDR069C	DOA4
EML1/PAB1	ENSG00000102241	EML1	YER165W	PAB1
ARFGEF1/ESS1	ENSG00000102309	ARFGEF1	YJR017C	ESS1
MTFR1/ALE1	ENSG00000102312	MTFR1	YOR175C	ALE1
STAG3/YDL073W	ENSG00000102384	STAG3	YDL073W	YDL073W
FECH/KTR1	ENSG00000102385	FECH	YOR099W	KTR1
MYO9A/YPL225W	ENSG00000102390	MYO9A	YPL225W	YPL225W
DDX3Y/CTR86	ENSG00000102401	DDX3Y	YCR054C	CTR86
PFKP/MSN4	ENSG00000102554	PFKP	YKL062W	MSN4
SP100/YPK1	ENSG00000102572	SP100	YKL126W	YPK1
KLF6/CDC1	ENSG00000102575	KLF6	YDR182W	CDC1
PPAP2A/FUS2	ENSG00000102606	PPAP2A	YMR232W	FUS2
NEO1/YNL010W	ENSG00000102753	NEO1	YNL010W	YNL010W
TRAM1/STE7	ENSG00000102755	TRAM1	YDL159W	STE7
PHKA1/CIT3	ENSG00000102786	PHKA1	YPR001W	CIT3
TNFRSF1A/HAT2	ENSG00000102879	TNFRSF1A	YEL056W	HAT2
CACNB1/RCK2	ENSG00000102882	CACNB1	YLR248W	RCK2
EVI5/PPQ1	ENSG00000102893	EVI5	YPL179W	PPQ1
PKM/NTF2	ENSG00000102898	PKM	YER009W	NTF2
DHX29/PHO3	ENSG00000102921	DHX29	YBR092C	PHO3
DNTTIP2/STP1	ENSG00000102974	DNTTIP2	YDR463W	STP1
TP53BP1/RPN8	ENSG00000103035	TP53BP1	YOR261C	RPN8
TRO/LRO1	ENSG00000103066	TRO	YNR008W	LRO1
RRP15/VMR1	ENSG00000103222	RRP15	YHL035C	VMR1
RHOA/MUP1	ENSG00000103257	RHOA	YGR055W	MUP1
DHX8/NBP35	ENSG00000103274	DHX8	YGL091C	NBP35
PRKCZ/UBC9	ENSG00000103275	PRKCZ	YDL064W	UBC9
SYT1/ARO2	ENSG00000103313	SYT1	YGL148W	ARO2
IDH3G/SUP35	ENSG00000103342	IDH3G	YDR172W	SUP35
ROGDI/RPL40B	ENSG00000103363	ROGDI	YKR094C	RPL40B
PDZD4/SEC63	ENSG00000103423	PDZD4	YOR254C	SEC63
ROCK1/PEP5	ENSG00000103429	ROCK1	YMR231W	PEP5
CBFB/RPL36A	ENSG00000103479	CBFB	YMR194W	RPL36A
PDK3/BNA6	ENSG00000103485	PDK3	YFR047C	BNA6
HYAL2/SFP1	ENSG00000103495	HYAL2	YLR403W	SFP1
HDAC4/SED5	ENSG00000103496	HDAC4	YLR026C	SED5
RASSF1/PKP2	ENSG00000103507	RASSF1	YGL059W	PKP2
FGFR3/TAE1	ENSG00000103510	FGFR3	YBR261C	TAE1
IFI35/BRE1	ENSG00000103549	IFI35	YDL074C	BRE1
COASY/YPL247C	ENSG00000103647	COASY	YPL247C	YPL247C
MEF2A/KSP1	ENSG00000103653	MEF2A	YHR082C	KSP1
OTUD5/ATS1	ENSG00000103657	OTUD5	YAL020C	ATS1
TFE3/YKR023W	ENSG00000103671	TFE3	YKR023W	YKR023W
TBC1D25/YPT11	ENSG00000103769	TBC1D25	YNL304W	YPT11
ACSL4/RBA50	ENSG00000103932	ACSL4	YDR527W	RBA50
INPP5A/STB2	ENSG00000103942	INPP5A	YMR053C	STB2
GPKOW/YBR259W	ENSG00000103966	GPKOW	YBR259W	YBR259W
GRIPAP1/MXR1	ENSG00000104064	GRIPAP1	YER042W	MXR1
FTSJ1/PEP3	ENSG00000104142	FTSJ1	YLR148W	PEP3
POLR1A/MSC2	ENSG00000104147	POLR1A	YDR205W	MSC2
LAPTM4A/GND1	ENSG00000104221	LAPTM4A	YHR183W	GND1
IP6K2/CFT2	ENSG00000104299	IP6K2	YLR115W	CFT2
STON1-GTF2A1L/KIN28	ENSG00000104312	STON1-GTF2A1L	YDL108W	KIN28
SRBD1/YLR419W	ENSG00000104320	SRBD1	YLR419W	YLR419W
CYFIP1/POP1	ENSG00000104356	CYFIP1	YNL221C	POP1
RASGRP2/CMK1	ENSG00000104365	RASGRP2	YFR014C	CMK1
PSME4/SOH1	ENSG00000104368	PSME4	YGL127C	SOH1
IFT80/GNA1	ENSG00000104408	IFT80	YFL017C	GNA1
SIRT2/EMC2	ENSG00000104412	SIRT2	YJR088C	EMC2
ERLEC1/DAL81	ENSG00000104490	ERLEC1	YIR023W	DAL81
PPP2R5B/EFB1	ENSG00000104529	PPP2R5B	YAL003W	EFB1
PYGM/PSA1	ENSG00000104549	PYGM	YDL055C	PSA1
PITX1/TMT1	ENSG00000104611	PITX1	YER175C	TMT1
TRPC7/BCH2	ENSG00000104613	TRPC7	YKR027W	BCH2
NUP133/VPS55	ENSG00000104660	NUP133	YJR044C	VPS55
NUCKS1/NDE1	ENSG00000104687	NUCKS1	YMR145C	NDE1
VPS35/OST3	ENSG00000104723	VPS35	YOR085W	OST3
DNAJA2/MCM4	ENSG00000104738	DNAJA2	YPR019W	MCM4
BCL3/NFS1	ENSG00000104804	BCL3	YCL017C	NFS1
KCNAB2/YCL012C	ENSG00000104805	KCNAB2	YCL012C	YCL012C
ABCC9/GSY1	ENSG00000104812	ABCC9	YFR015C	GSY1
GAL/ECI1	ENSG00000104823	GAL	YLR284C	ECI1
CLEC2D/JSN1	ENSG00000104824	CLEC2D	YJR091C	JSN1
RORA/TUB2	ENSG00000104833	RORA	YFL037W	TUB2
DRD4/DIA4	ENSG00000104835	DRD4	YHR011W	DIA4
TGFBR3/SNP1	ENSG00000104852	TGFBR3	YIL061C	SNP1
KIAA1107/YER184C	ENSG00000104863	KIAA1107	YER184C	YER184C
PLA2G10/PIH1	ENSG00000104872	PLA2G10	YHR034C	PIH1
ATP1B3/PRP11	ENSG00000104897	ATP1B3	YDL043C	PRP11
NEDD4/SCH9	ENSG00000104936	NEDD4	YHR205W	SCH9
PIGB/PMI40	ENSG00000104938	PIGB	YER003C	PMI40
MAPK6/YJU2	ENSG00000104957	MAPK6	YKL095W	YJU2
GNB5/RPL6B	ENSG00000104960	GNB5	YLR448W	RPL6B
RAB27A/CNS1	ENSG00000104969	RAB27A	YBR155W	CNS1
CECR5/TIM44	ENSG00000104980	CECR5	YIL022W	TIM44
UFD1L/MAS1	ENSG00000105088	UFD1L	YLR163C	MAS1
LRP6/CRH1	ENSG00000105127	LRP6	YGR189C	CRH1
GUCY2C/POP4	ENSG00000105171	GUCY2C	YBR257W	POP4
SCT/CLN2	ENSG00000105173	SCT	YPL256C	CLN2
PHRF1/SWI4	ENSG00000105186	PHRF1	YER111C	SWI4
IKBKAP/TIM50	ENSG00000105197	IKBKAP	YPL063W	TIM50
NUCB2/NOP1	ENSG00000105202	NUCB2	YDL014W	NOP1
PFN2/PGI1	ENSG00000105220	PFN2	YBR196C	PGI1
PTPN3/YPK3	ENSG00000105221	PTPN3	YBR028C	YPK3
SPTB/COQ9	ENSG00000105227	SPTB	YLR201C	COQ9
DAPP1/GFD2	ENSG00000105229	DAPP1	YCL036W	GFD2
FGF10/ALF1	ENSG00000105254	FGF10	YNL148C	ALF1
SMG6/FCJ1	ENSG00000105281	SMG6	YKR016W	FCJ1
EXOC5/MTC5	ENSG00000105325	EXOC5	YDR128W	MTC5
CLTCL1/PRS2	ENSG00000105355	CLTCL1	YER099C	PRS2
FSTL3/YML6	ENSG00000105364	FSTL3	YML025C	YML6
DGCR2/RPS19B	ENSG00000105372	DGCR2	YNL302C	RPS19B
RNF126/SPO13	ENSG00000105373	RNF126	YHR014W	SPO13
MNT/CIR1	ENSG00000105379	MNT	YGR207C	CIR1
ZXDC/AVT7	ENSG00000105388	ZXDC	YIL088C	AVT7
POLB/MKK1	ENSG00000105397	POLB	YOR231W	MKK1
WIPI1/SEC17	ENSG00000105402	WIPI1	YBL050W	SEC17
ASNS/YIP3	ENSG00000105404	ASNS	YNL044W	YIP3
AP3M2/ERD2	ENSG00000105438	AP3M2	YBL040C	ERD2
CNGB1/SYT1	ENSG00000105443	CNGB1	YPR095C	SYT1
ST6GALNAC2/UTP7	ENSG00000105447	ST6GALNAC2	YER082C	UTP7
CHAT/CDC9	ENSG00000105486	CHAT	YDL164C	CDC9
PABPC1/PLB3	ENSG00000105499	PABPC1	YOL011W	PLB3
TESK2/TPD3	ENSG00000105568	TESK2	YAL016W	TPD3
C16orf80/CTK3	ENSG00000105576	C16orf80	YML112W	CTK3
CSNK2A2/CCC1	ENSG00000105607	CSNK2A2	YLR220W	CCC1
PTPN21/NRG1	ENSG00000105610	PTPN21	YDR043C	NRG1
EIF2B3/PRP31	ENSG00000105618	EIF2B3	YGR091W	PRP31
CAMK2A/SEC28	ENSG00000105669	CAMK2A	YIL076W	SEC28
TCOF1/DBP8	ENSG00000105671	TCOF1	YHR169W	DBP8
CDC42/SFG1	ENSG00000105676	CDC42	YOR315W	SFG1
OSBPL3/YRB30	ENSG00000105698	OSBPL3	YGL164C	YRB30
EPHA8/PAN3	ENSG00000105723	EPHA8	YKL025C	PAN3
SLC12A3/SPF1	ENSG00000105726	SLC12A3	YEL031W	SPF1
RAD18/SPC1	ENSG00000105737	RAD18	YJR010C-A	SPC1
ATP2B1/GLO4	ENSG00000105755	ATP2B1	YOR040W	GLO4
NCK2/ZUO1	ENSG00000105821	NCK2	YGR285C	ZUO1
MAP4K4/BET1	ENSG00000105829	MAP4K4	YIL004C	BET1
RPL31/DET1	ENSG00000105852	RPL31	YDR051C	DET1
WDR1/MUK1	ENSG00000105854	WDR1	YPL070W	MUK1
SNX13/ZIM17	ENSG00000105866	SNX13	YNL310C	ZIM17
ARHGAP10/WTM1	ENSG00000105875	ARHGAP10	YOR230W	WTM1
RPS6KA2/PHO81	ENSG00000105887	RPS6KA2	YGR233C	PHO81
ING3/STV1	ENSG00000105929	ING3	YMR054W	STV1
WBSCR22/YGR066C	ENSG00000105939	WBSCR22	YGR066C	YGR066C
SEL1L/KGD1	ENSG00000105953	SEL1L	YIL125W	KGD1
TRIP13/YHR131C	ENSG00000105974	TRIP13	YHR131C	YHR131C
ATP6AP1/SAT4	ENSG00000105976	ATP6AP1	YCR008W	SAT4
TCF3/ERJ5	ENSG00000105993	TCF3	YFR041C	ERJ5
TRIB2/RIM1	ENSG00000106028	TRIB2	YCR028C-A	RIM1
DAZAP1/RAD1	ENSG00000106052	DAZAP1	YPL022W	RAD1
MBD3/YBR139W	ENSG00000106066	MBD3	YBR139W	YBR139W
PRLH/YCR099C	ENSG00000106069	PRLH	YCR099C	YCR099C
HLTF/SSO1	ENSG00000106089	HLTF	YPL232W	SSO1
CPSF1/GRS2	ENSG00000106105	CPSF1	YPR081C	GRS2
CDH19/GIS3	ENSG00000106125	CDH19	YLR094C	GIS3
PDCD2/PRT1	ENSG00000106263	PDCD2	YOR361C	PRT1
PRKACA/NOP15	ENSG00000106344	PRKACA	YNL110C	NOP15
LPHN1/IMD3	ENSG00000106348	LPHN1	YLR432W	IMD3
ACTN1/SPS18	ENSG00000106351	ACTN1	YNL204C	SPS18
RPS6KA6/LSM5	ENSG00000106355	RPS6KA6	YER146W	LSM5
EPN2/YOR152C	ENSG00000106366	EPN2	YOR152C	YOR152C
PTPN18/KTR3	ENSG00000106397	PTPN18	YBR205W	KTR3
LIMS2/VPS71	ENSG00000106400	LIMS2	YML041C	VPS71
LNX1/YIL166C	ENSG00000106571	LNX1	YIL166C	YIL166C
TFRC/PRE8	ENSG00000106588	TFRC	YML092C	PRE8
SREBF1/MRPL32	ENSG00000106591	SREBF1	YCR003W	MRPL32
TRPC5/RHB1	ENSG00000106615	TRPC5	YCR027C	RHB1
AFF4/SDS23	ENSG00000106617	AFF4	YGL056C	SDS23
UBE2D1/POL31	ENSG00000106628	UBE2D1	YJR006W	POL31
MPP5/NIP100	ENSG00000106665	MPP5	YPL174C	NIP100
SMC1A/VMA21	ENSG00000106688	SMC1A	YGR105W	VMA21
HSD17B10/TUP1	ENSG00000106789	HSD17B10	YCR084C	TUP1
MARK2/RRP9	ENSG00000106829	MARK2	YPR137W	RRP9
HMMR/DFG16	ENSG00000106952	HMMR	YOR030W	DFG16
CHFR/OAF1	ENSG00000106991	CHFR	YAL051W	OAF1
TRHDE/ADK2	ENSG00000106992	TRHDE	YER170W	ADK2
P4HA2/AZR1	ENSG00000107020	P4HA2	YGR224W	AZR1
FCGR2B/SCP160	ENSG00000107164	FCGR2B	YJL080C	SCP160
NFATC3/PSD1	ENSG00000107186	NFATC3	YNL169C	PSD1
ACADVL/SPG4	ENSG00000107187	ACADVL	YMR107W	SPG4
FBXW11/MBF1	ENSG00000107223	FBXW11	YOR298C-A	MBF1
ACAP1/MRF1	ENSG00000107242	ACAP1	YGL143C	MRF1
CRMP1/SNL1	ENSG00000107262	CRMP1	YIL016W	SNL1
DERL2/PUS4	ENSG00000107263	DERL2	YNL292W	PUS4
NDE1/DNA2	ENSG00000107290	NDE1	YHR164C	DNA2
MRVI1/YNL144C	ENSG00000107341	MRVI1	YNL144C	YNL144C
AP1M1/DAL80	ENSG00000107485	AP1M1	YKR034W	DAL80
PVR/SLM3	ENSG00000107521	PVR	YDL033C	SLM3
IKBKG/TKL2	ENSG00000107537	IKBKG	YBR117C	TKL2
XRCC1/PEX13	ENSG00000107554	XRCC1	YLR191W	PEX13
SCARB1/DPB11	ENSG00000107560	SCARB1	YJL090C	DPB11
MCM2/PHB1	ENSG00000107566	MCM2	YGR132C	PHB1
TP63/RPG1	ENSG00000107581	TP63	YBR079C	RPG1
LLGL2/PET18	ENSG00000107611	LLGL2	YCR020C	PET18
NLE1/FPK1	ENSG00000107643	NLE1	YNR047W	FPK1
SDHA/YOR022C	ENSG00000107651	SDHA	YOR022C	YOR022C
SMARCE1/NSE4	ENSG00000107672	SMARCE1	YDL105W	NSE4
KDM5A/ATG26	ENSG00000107679	KDM5A	YLR189C	ATG26
ADAM11/CNA1	ENSG00000107758	ADAM11	YLR433C	CNA1
PPP2R3A/MPM1	ENSG00000107771	PPP2R3A	YJL066C	MPM1
FERMT2/PHO5	ENSG00000107789	FERMT2	YBR093C	PHO5
ABCB11/GEA1	ENSG00000107862	ABCB11	YJR031C	GEA1
CD5L/SAC7	ENSG00000107863	CD5L	YDR389W	SAC7
PTGS2/BCP1	ENSG00000107949	PTGS2	YDR361C	BCP1
IGF2BP2/YOL098C	ENSG00000107959	IGF2BP2	YOL098C	YOL098C
MAP3K13/MPD1	ENSG00000108010	MAP3K13	YOR288C	MPD1
ST6GAL1/NUP159	ENSG00000108021	ST6GAL1	YIL115C	NUP159
VDAC1P1/FRA1	ENSG00000108039	VDAC1P1	YLL029W	FRA1
PICALM/RTS3	ENSG00000108091	PICALM	YGR161C	RTS3
NSF/SSN2	ENSG00000108100	NSF	YDR443C	SSN2
GLI2/CYC7	ENSG00000108107	GLI2	YEL039C	CYC7
CLASP1/CAF120	ENSG00000108175	CLASP1	YNL278W	CAF120
MRPS34/CPR3	ENSG00000108179	MRPS34	YML078W	CPR3
NOTCH3/HED1	ENSG00000108256	NOTCH3	YDR014W-A	HED1
CLNS1A/ADA2	ENSG00000108264	CLNS1A	YDR448W	ADA2
PPP2R2C/PRE2	ENSG00000108294	PPP2R2C	YPR103W	PRE2
TEAD2/CWC25	ENSG00000108296	TEAD2	YNL245C	CWC25
EED/NHP6A	ENSG00000108312	EED	YPR052C	NHP6A
CDHR2/YNL019C	ENSG00000108342	CDHR2	YNL019C	YNL019C
SNCB/RPN3	ENSG00000108344	SNCB	YER021W	RPN3
TSG101/NOP8	ENSG00000108349	TSG101	YOL144W	NOP8
ATP2A3/FUN19	ENSG00000108375	ATP2A3	YAL034C	FUN19
CA12/RAD57	ENSG00000108384	CA12	YDR004W	RAD57
MGLL/SGO1	ENSG00000108395	MGLL	YOR073W	SGO1
NTN4/KAP95	ENSG00000108424	NTN4	YLR347C	KAP95
BCS1L/BOS1	ENSG00000108433	BCS1L	YLR078C	BOS1
NUAK1/ATG4	ENSG00000108510	NUAK1	YNL223W	ATG4
SLC24A1/SAM2	ENSG00000108523	SLC24A1	YDR502C	SAM2
SCARF1/DIC1	ENSG00000108528	SCARF1	YLR348C	DIC1
LMAN1/MRPL20	ENSG00000108557	LMAN1	YKR085C	MRPL20
PTPLAD1/SRO9	ENSG00000108561	PTPLAD1	YCL037C	SRO9
IPCEF1/DOP1	ENSG00000108576	IPCEF1	YDR141C	DOP1
ZZEF1/LAP3	ENSG00000108578	ZZEF1	YNL239W	LAP3
ENO1/GOS1	ENSG00000108587	ENO1	YHL031C	GOS1
SLC12A1/RBG2	ENSG00000108591	SLC12A1	YGR173W	RBG2
C19orf10/SPB1	ENSG00000108592	C19orf10	YCL054W	SPB1
ANO8/RSC6	ENSG00000108604	ANO8	YCR052W	RSC6
ARHGEF10L/YML108W	ENSG00000108641	ARHGEF10L	YML108W	YML108W
TXK/RRP5	ENSG00000108651	TXK	YMR229C	RRP5
KCNQ2/SNU114	ENSG00000108654	KCNQ2	YKL173W	SNU114
TACR2/GEA2	ENSG00000108669	TACR2	YEL022W	GEA2
ACTR6/RPN6	ENSG00000108671	ACTR6	YDL097C	RPN6
TIPIN/YDL057W	ENSG00000108700	TIPIN	YDL057W	YDL057W
SRI/SPT7	ENSG00000108773	SRI	YBR081C	SPT7
EIF4G3/YPT6	ENSG00000108774	EIF4G3	YLR262C	YPT6
NUP37/INO4	ENSG00000108788	NUP37	YOL108C	INO4
SEMA3A/MRP7	ENSG00000108826	SEMA3A	YNL005C	MRP7
SEMA3C/HOS2	ENSG00000108840	SEMA3C	YGL194C	HOS2
ACAT1/LUC7	ENSG00000108848	ACAT1	YDL087C	LUC7
CELSR1/SIA1	ENSG00000108854	CELSR1	YOR137C	SIA1
ZNF638/MSG5	ENSG00000108861	ZNF638	YNL053W	MSG5
ADD2/RNR4	ENSG00000108946	ADD2	YGR180C	RNR4
FGF4/LOT5	ENSG00000108953	FGF4	YKL183W	LOT5
RASAL2/YPL162C	ENSG00000108984	RASAL2	YPL162C	YPL162C
MARK3/HIR1	ENSG00000109046	MARK3	YBL008W	HIR1
SLC25A3/YIR042C	ENSG00000109065	SLC25A3	YIR042C	YIR042C
FOSL2/SPT6	ENSG00000109111	FOSL2	YGR116W	SPT6
FRYL/DEP1	ENSG00000109118	FRYL	YAL013W	DEP1
FSCN1/POM33	ENSG00000109133	FSCN1	YLL023C	POM33
ACTB/YGL242C	ENSG00000109320	ACTB	YGL242C	YGL242C
PLD1/RIO2	ENSG00000109339	PLD1	YNL207W	RIO2
WDR62/ECM14	ENSG00000109472	WDR62	YHR132C	ECM14
DLG1/MGE1	ENSG00000109519	DLG1	YOR232W	MGE1
RAB7A/GAR1	ENSG00000109534	RAB7A	YHR089C	GAR1
BCAP29/TRM9	ENSG00000109536	BCAP29	YML014W	TRM9
SART3/GEF1	ENSG00000109572	SART3	YJR040W	GEF1
ARHGAP15/PRP43	ENSG00000109606	ARHGAP15	YGL120C	PRP43
PAX2/CRP1	ENSG00000109686	PAX2	YHR146W	CRP1
EXOSC7/TAH18	ENSG00000109756	EXOSC7	YPR048W	TAH18
KIFAP3/PEX28	ENSG00000109775	KIFAP3	YHR150W	PEX28
MCM6/USV1	ENSG00000109787	MCM6	YPL230W	USV1
REXO2/FMP52	ENSG00000109854	REXO2	YER004W	FMP52
RBM7/LDB16	ENSG00000109861	RBM7	YCL005W	LDB16
RBMS2/CRZ1	ENSG00000109906	RBMS2	YNL027W	CRZ1
BAZ2A/ELP4	ENSG00000109911	BAZ2A	YPL101W	ELP4
PTPN23/ZPR1	ENSG00000109917	PTPN23	YGR211W	ZPR1
MLH1/SSB1	ENSG00000109971	MLH1	YDL229W	SSB1
UNG/TPS3	ENSG00000110047	UNG	YMR261C	TPS3
KLHL20/OSH2	ENSG00000110048	KLHL20	YDL019C	OSH2
RGS11/DCS2	ENSG00000110063	RGS11	YOR173W	DCS2
PLXNA2/SAP185	ENSG00000110075	PLXNA2	YJL098W	SAP185
SPAG5/YAT1	ENSG00000110090	SPAG5	YAR035W	YAT1
ANKRD13A/CLB1	ENSG00000110092	ANKRD13A	YGR108W	CLB1
TPD52/PRP19	ENSG00000110107	TPD52	YLL036C	PRP19
ACACB/TIF4632	ENSG00000110321	ACACB	YGL049C	TIF4632
TRAF4/PHO91	ENSG00000110344	TRAF4	YNR013C	PHO91
PAG1/REC104	ENSG00000110395	PAG1	YHR157W	REC104
GPATCH1/KNS1	ENSG00000110422	GPATCH1	YLL019C	KNS1
ICAM3/SED4	ENSG00000110427	ICAM3	YCR067C	SED4
NT5C2/LAT1	ENSG00000110435	NT5C2	YNL071W	LAT1
MCAM/YNL247W	ENSG00000110619	MCAM	YNL247W	YNL247W
GPC4/TOM70	ENSG00000110711	GPC4	YNL121C	TOM70
CAMSAP3/NUP116	ENSG00000110713	CAMSAP3	YMR047C	NUP116
RAP1GAP/EKI1	ENSG00000110721	RAP1GAP	YDR147W	EKI1
XAB2/TFB1	ENSG00000110768	XAB2	YDR311W	TFB1
ARHGEF1/NAS2	ENSG00000110801	ARHGEF1	YIL007C	NAS2
STXBP2/SPC19	ENSG00000110841	STXBP2	YDR201W	SPC19
MAP2K7/PAR32	ENSG00000110851	MAP2K7	YDL173W	PAR32
NMRK2/CRN1	ENSG00000110880	NMRK2	YLR429W	CRN1
DGKD/CAX4	ENSG00000110881	DGKD	YGR036C	CAX4
CTTNBP2/CHA4	ENSG00000110887	CTTNBP2	YLR098C	CHA4
ACTL6B/ERG12	ENSG00000110921	ACTL6B	YMR208W	ERG12
RARB/ATP1	ENSG00000110955	RARB	YBL099W	ATP1
TOP2B/SHM1	ENSG00000111077	TOP2B	YBR263W	SHM1
NFKB2/MAP2	ENSG00000111142	NFKB2	YBL091C	MAP2
PPP1R12B/LAP2	ENSG00000111144	PPP1R12B	YNL045W	LAP2
DNAJC10/CAT8	ENSG00000111206	DNAJC10	YMR280C	CAT8
GTF3C1/ALD5	ENSG00000111275	GTF3C1	YER073W	ALD5
IL4R/YHR177W	ENSG00000111321	IL4R	YHR177W	YHR177W
USP33/SSO2	ENSG00000111450	USP33	YMR183C	SSO2
PAK3/RET3	ENSG00000111481	PAK3	YPL010W	RET3
DCX/MET18	ENSG00000111530	DCX	YIL128W	MET18
SNRPA/NUP84	ENSG00000111581	SNRPA	YDL116W	NUP84
SPAG6/CDC36	ENSG00000111596	SPAG6	YDL165W	CDC36
EXOSC5/TOF1	ENSG00000111602	EXOSC5	YNL273W	TOF1
DYNC1I2/HRP1	ENSG00000111605	DYNC1I2	YOL123W	HRP1
APBB1IP/TDH3	ENSG00000111640	APBB1IP	YGR192C	TDH3
LRCH4/NOP2	ENSG00000111641	LRCH4	YNL061W	NOP2
FAM76B/SNF2	ENSG00000111642	FAM76B	YOR290C	SNF2
SIRT6/YNG1	ENSG00000111653	SIRT6	YOR064C	YNG1
TYR/UBP2	ENSG00000111667	TYR	YOR124C	UBP2
POLD3/YGR153W	ENSG00000111679	POLD3	YGR153W	YGR153W
ACTN2/SPR1	ENSG00000111701	ACTN2	YOR190W	SPR1
CAPZB/GAL83	ENSG00000111725	CAPZB	YER027C	GAL83
PHF17/YHR003C	ENSG00000111726	PHF17	YHR003C	YHR003C
UBE2A/CTF19	ENSG00000111732	UBE2A	YPL018W	CTF19
FGFR1/CDA1	ENSG00000111752	FGFR1	YLR307W	CDA1
FKBP6/NRD1	ENSG00000111786	FKBP6	YNL251C	NRD1
GTF2I/MTF1	ENSG00000111802	GTF2I	YMR228W	MTF1
SMC1B/GIR2	ENSG00000111832	SMC1B	YDR152W	GIR2
FBLN1/ASF1	ENSG00000111875	FBLN1	YJL115W	ASF1
ITGA8/CEG1	ENSG00000111880	ITGA8	YGL130W	CEG1
CST7/YER121W	ENSG00000111907	CST7	YER121W	YER121W
MAP2/YJL028W	ENSG00000112033	MAP2	YJL028W	YJL028W
PIAS2/STE3	ENSG00000112038	PIAS2	YKL178C	STE3
AMPH/RAD53	ENSG00000112062	AMPH	YPL153C	RAD53
ARAF/MEP3	ENSG00000112077	ARAF	YPR138C	MEP3
MCCC1/GAS1	ENSG00000112079	MCCC1	YMR307W	GAS1
FAP/YHR009C	ENSG00000112096	FAP	YHR009C	YHR009C
NEBL/MCM3	ENSG00000112118	NEBL	YEL032W	MCM3
UBE2K/FAR10	ENSG00000112130	UBE2K	YLR238W	FAR10
PIK3C3/BNI4	ENSG00000112137	PIK3C3	YNL233W	BNI4
N4BP2/PTK1	ENSG00000112144	N4BP2	YKL198C	PTK1
SYNJ2/HRT3	ENSG00000112146	SYNJ2	YLR097C	HRT3
ADCY2/MDN1	ENSG00000112159	ADCY2	YLR106C	MDN1
PPP2R5C/HUR1	ENSG00000112164	PPP2R5C	YGL168W	HUR1
RBFOX1/SRV2	ENSG00000112186	RBFOX1	YNL138W	SRV2
GNB1/SSN8	ENSG00000112237	GNB1	YNL025C	SSN8
HOXA9/XPT1	ENSG00000112242	HOXA9	YJR133W	XPT1
EDN1/YHI9	ENSG00000112245	EDN1	YHR029C	YHI9
MLLT10/SLH1	ENSG00000112249	MLLT10	YGR271W	SLH1
ADCYAP1R1/FRE4	ENSG00000112282	ADCYAP1R1	YNR060W	FRE4
NRD1/YJL132W	ENSG00000112293	NRD1	YJL132W	YJL132W
VDAC3/MVP1	ENSG00000112335	VDAC3	YMR004W	MVP1
PCM1/SKI7	ENSG00000112339	PCM1	YOR076C	SKI7
CBFA2T2/MAK32	ENSG00000112343	CBFA2T2	YCR019W	MAK32
DBC1/PEX7	ENSG00000112357	DBC1	YDR142C	PEX7
ITCH/PZF1	ENSG00000112365	ITCH	YPR186C	PZF1
TP73/GON7	ENSG00000112531	TP73	YJL184W	GON7
TOLLIP/RTG3	ENSG00000112561	TOLLIP	YBL103C	RTG3
UBE2D4/CLB6	ENSG00000112576	UBE2D4	YGR109C	CLB6
RUNX1T1/ENP1	ENSG00000112578	RUNX1T1	YBR247C	ENP1
THOC1/SPT15	ENSG00000112592	THOC1	YER148W	SPT15
OSBPL6/RML2	ENSG00000112651	OSBPL6	YEL050C	RML2
SLC1A3/MCM1	ENSG00000112658	SLC1A3	YMR043W	MCM1
XRCC5/SEC5	ENSG00000112685	XRCC5	YDR166C	SEC5
LXN/YHR213W-B	ENSG00000112715	LXN	YHR213W-B	YHR213W-B
SP140/PRP45	ENSG00000112739	SP140	YAL032C	PRP45
MKNK1/FUN26	ENSG00000112759	MKNK1	YAL022C	FUN26
TNS1/HIS4	ENSG00000112769	TNS1	YCL030C	HIS4
REXO1/GTO3	ENSG00000112782	REXO1	YMR251W	GTO3
SAR1A/PAP2	ENSG00000112941	SAR1A	YOL115W	PAP2
CDC14A/FRE2	ENSG00000112964	CDC14A	YKL220C	FRE2
RAPGEF3/ERG13	ENSG00000112972	RAPGEF3	YML126C	ERG13
CEACAM1/ERP4	ENSG00000112983	CEACAM1	YOR016C	ERP4
SENP1/SSA3	ENSG00000113013	SENP1	YBL075C	SSA3
DUSP13/AEP3	ENSG00000113048	DUSP13	YPL005W	AEP3
CIC/UBX3	ENSG00000113194	CIC	YDL091C	UBX3
LIPE/APE3	ENSG00000113269	LIPE	YBR286W	APE3
FDFT1/THG1	ENSG00000113272	FDFT1	YGR024C	THG1
PAFAH1B3/ENT5	ENSG00000113282	PAFAH1B3	YDR153C	ENT5
OPHN1/CCR4	ENSG00000113300	OPHN1	YAL021C	CCR4
KIF22/SAN1	ENSG00000113312	KIF22	YDR143C	SAN1
SCGN/BUD5	ENSG00000113319	SCGN	YCR038C	BUD5
PGM1/RNT1	ENSG00000113360	PGM1	YMR239C	RNT1
DDX1/SUB1	ENSG00000113387	DDX1	YMR039C	SUB1
DNM2/FAT1	ENSG00000113396	DNM2	YBR041W	FAT1
EPB41L2/MST1	ENSG00000113407	EPB41L2	YKL194C	MST1
RIMS1/TMA108	ENSG00000113441	RIMS1	YIL137C	TMA108
STX7/RAD17	ENSG00000113456	STX7	YOR368W	RAD17
RABL2B/SOL2	ENSG00000113552	RABL2B	YCR073W-A	SOL2
KEAP1/SKP1	ENSG00000113558	KEAP1	YDR328C	SKP1
PTPRH/PPH22	ENSG00000113575	PTPRH	YDL188C	PPH22
EPHA6/FLO9	ENSG00000113580	EPHA6	YAL063C	FLO9
SCTR/NUD1	ENSG00000113594	SCTR	YOR373W	NUD1
RFX3/MRPL1	ENSG00000113645	RFX3	YDR116C	MRPL1
RIF1/PRP40	ENSG00000113649	RIF1	YKL012W	PRP40
RAB21/CEM1	ENSG00000113719	RAB21	YER061C	CEM1
SLC4A4/PKC1	ENSG00000113721	SLC4A4	YBL105C	PKC1
SMARCA2/ATG11	ENSG00000113734	SMARCA2	YPR049C	ATG11
RDH8/ARP4	ENSG00000113812	RDH8	YJL081C	ARP4
SESN1/SWI5	ENSG00000113916	SESN1	YDR146C	SWI5
MID2/EMP46	ENSG00000114013	MID2	YLR080W	EMP46
COL5A3/OGG1	ENSG00000114026	COL5A3	YML060W	OGG1
SRCAP/ACC1	ENSG00000114054	SRCAP	YNR016C	ACC1
KIAA0020/UFD4	ENSG00000114062	KIAA0020	YKL010C	UFD4
CPB2/VID28	ENSG00000114098	CPB2	YIL017C	VID28
CHRNA3/AAD14	ENSG00000114115	CHRNA3	YNL331C	AAD14
KCNN2/RIM2	ENSG00000114120	KCNN2	YBR192W	RIM2
CNOT4/APC11	ENSG00000114125	CNOT4	YDL008W	APC11
PSEN1/LYS1	ENSG00000114126	PSEN1	YIR034C	LYS1
CPOX/BDF1	ENSG00000114166	CPOX	YLR399C	BDF1
MOK/ARC19	ENSG00000114209	MOK	YKL013C	ARC19
HSP90AA1/BCY1	ENSG00000114302	HSP90AA1	YIL033C	BCY1
RBL1/UBP3	ENSG00000114316	RBL1	YER151C	UBP3
DLGAP4/RPL24A	ENSG00000114391	DLGAP4	YGL031C	RPL24A
CFHR2/GPB2	ENSG00000114423	CFHR2	YAL056W	GPB2
NDC80/GLC3	ENSG00000114480	NDC80	YEL011W	GLC3
AP4E1/URA3	ENSG00000114491	AP4E1	YEL021W	URA3
RSBN1/GBP2	ENSG00000114503	RSBN1	YCL011C	GBP2
MAGI3/VMA1	ENSG00000114573	MAGI3	YDL185W	VMA1
CXCL2/TPN1	ENSG00000114638	CXCL2	YGL186C	TPN1
AFP/RRT13	ENSG00000114650	AFP	YER066W	RRT13
COL4A4/YDR415C	ENSG00000114738	COL4A4	YDR415C	YDR415C
OSTM1/HFI1	ENSG00000114745	OSTM1	YPL254W	HFI1
CDH7/SUI1	ENSG00000114784	CDH7	YNL244C	SUI1
PCNP/CPS1	ENSG00000114786	PCNP	YJL172W	CPS1
ARG2/CPR5	ENSG00000114857	ARG2	YDR304C	CPR5
MEF2C/TIF4631	ENSG00000114867	MEF2C	YGR162W	TIF4631
PTPRC/ORM1	ENSG00000114978	PTPRC	YGR038W	ORM1
CACNA1S/TPP1	ENSG00000115008	CACNA1S	YMR156C	TPP1
PKP1/ATM1	ENSG00000115073	PKP1	YMR301C	ATM1
UBA5/ARP3	ENSG00000115091	UBA5	YJR065C	ARP3
STK17B/ARG8	ENSG00000115107	STK17B	YOL140W	ARG8
CDC14B/DIG2	ENSG00000115112	CDC14B	YDR480W	DIG2
ZNF510/HRB1	ENSG00000115128	ZNF510	YNL004W	HRB1
LRP2/ZTA1	ENSG00000115129	LRP2	YBR046C	ZTA1
ZNF506/POL1	ENSG00000115145	ZNF506	YNL102W	POL1
DUSP12/GUT2	ENSG00000115159	DUSP12	YIL155C	GUT2
ENSG00000081770/HHT2	ENSG00000115163	ENSG00000081770	YNL031C	HHT2
CADPS2/YML079W	ENSG00000115207	CADPS2	YML079W	YML079W
HSPB11/GCN3	ENSG00000115211	HSPB11	YKR026C	GCN3
IL12RB2/RPN11	ENSG00000115233	IL12RB2	YFR004W	RPN11
SMARCD3/CYR1	ENSG00000115241	SMARCD3	YJL005W	CYR1
FYB/PRB1	ENSG00000115257	FYB	YEL060C	PRB1
MPP4/CWH41	ENSG00000115275	MPP4	YGL027C	CWH41
STRADB/DNF3	ENSG00000115306	STRADB	YMR162C	DNF3
BZW1/CUE4	ENSG00000115307	BZW1	YML101C	CUE4
PGR/HTB2	ENSG00000115350	PGR	YBL002W	HTB2
ME2/SLX1	ENSG00000115392	ME2	YBR228W	SLX1
C5orf22/BSC2	ENSG00000115414	C5orf22	YDR275W	BSC2
CCNT2/BLI1	ENSG00000115415	CCNT2	YKL061W	BLI1
EPB41L3/GMH1	ENSG00000115446	EPB41L3	YKR030W	GMH1
COBLL1/CCT4	ENSG00000115484	COBLL1	YDL143W	CCT4
DLG3/PLP1	ENSG00000115514	DLG3	YDR183W	PLP1
TRAF5/HSH155	ENSG00000115524	TRAF5	YMR288W	HSH155
MRPL22/VPS24	ENSG00000115561	MRPL22	YKL041W	VPS24
GEMIN5/YDR541C	ENSG00000115590	GEMIN5	YDR541C	YDR541C
OPRK1/YJR096W	ENSG00000115594	OPRK1	YJR096W	YJR096W
NFE2L1/FLO1	ENSG00000115602	NFE2L1	YAR050W	FLO1
GSK3B/SPO12	ENSG00000115648	GSK3B	YHR152W	SPO12
ITGB5/CSR2	ENSG00000115652	ITGB5	YPR030W	CSR2
ERC1/SDS22	ENSG00000115685	ERC1	YKL193C	SDS22
XPO1/SPS1	ENSG00000115694	XPO1	YDR523C	SPS1
PALB2/CNB1	ENSG00000115756	PALB2	YKL190W	CNB1
DOPEY1/SPE1	ENSG00000115758	DOPEY1	YKL184W	SPE1
BCKDHB/RPL23A	ENSG00000115762	BCKDHB	YBL087C	RPL23A
KAT6A/GRH1	ENSG00000115806	KAT6A	YDR517W	GRH1
ULK2/CAC2	ENSG00000115808	ULK2	YML102W	CAC2
GRHL2/AAC1	ENSG00000115840	GRHL2	YMR056C	AAC1
TNPO1/YMR114C	ENSG00000115850	TNPO1	YMR114C	YMR114C
P2RX5/DPS1	ENSG00000115866	P2RX5	YLL018C	DPS1
ITGAE/NOP6	ENSG00000115875	ITGAE	YDL213C	NOP6
DIS3/CDC25	ENSG00000115904	DIS3	YLR310C	CDC25
PIBF1/VRP1	ENSG00000115935	PIBF1	YLR337C	VRP1
ENSG00000083622/KRR1	ENSG00000115946	ENSG00000083622	YCL059C	KRR1
NUFIP1/ORC1	ENSG00000115947	NUFIP1	YML065W	ORC1
RRAGB/MRPS18	ENSG00000115963	RRAGB	YNL306W	MRPS18
CYLD/SRB5	ENSG00000115966	CYLD	YGR104C	SRB5
SLC27A5/RVB2	ENSG00000115993	SLC27A5	YPL235W	RVB2
ZNF324/FKS1	ENSG00000116001	ZNF324	YLR342W	FKS1
ZNF446/SMT3	ENSG00000116030	ZNF446	YDR510W	SMT3
ZNF8/YBR197C	ENSG00000116039	ZNF8	YBR197C	YBR197C
RPS5/SSZ1	ENSG00000116044	RPS5	YHR064C	SSZ1
FAT1/IRC24	ENSG00000116096	FAT1	YIR036C	IRC24
YTHDC1/YOX1	ENSG00000116132	YTHDC1	YML027W	YOX1
CHMP2B/ALO1	ENSG00000116133	CHMP2B	YML086C	ALO1
PPIE/RFA3	ENSG00000116147	PPIE	YJL173C	RFA3
ZMPSTE24/GPX2	ENSG00000116157	ZMPSTE24	YBR244W	GPX2
NOA1/STE14	ENSG00000116237	NOA1	YDR410C	STE14
REST/RPL22A	ENSG00000116251	REST	YLR061W	RPL22A
SSH1/RAD26	ENSG00000116254	SSH1	YJR035W	RAD26
GSTP1/WHI3	ENSG00000116350	GSTP1	YNL197C	WHI3
APLP2/ETR1	ENSG00000116353	APLP2	YBR026C	ETR1
SLCO1A2/TGL5	ENSG00000116455	SLCO1A2	YOR081C	TGL5
WBP11/ATP4	ENSG00000116459	WBP11	YPL078C	ATP4
EIF3I/YPT31	ENSG00000116473	EIF3I	YER031C	YPT31
TXLNA/BYE1	ENSG00000116539	TXLNA	YKL005C	BYE1
APOB/SMP1	ENSG00000116604	APOB	YBR182C	SMP1
NCOA1/SPE3	ENSG00000116649	NCOA1	YPR069C	SPE3
KIF3C/STB6	ENSG00000116661	KIF3C	YKL072W	STB6
RAB10/MAD2	ENSG00000116670	RAB10	YJL030W	MAD2
GCKR/YEL023C	ENSG00000116678	GCKR	YEL023C	YEL023C
HADHA/YLH47	ENSG00000116679	HADHA	YPR125W	YLH47
MAPRE3/FZO1	ENSG00000116688	MAPRE3	YBR179C	FZO1
CAD/EBS1	ENSG00000116698	CAD	YDR206W	EBS1
CD59/GCD14	ENSG00000116731	CD59	YJL125C	GCD14
CD82/YER077C	ENSG00000116750	CD82	YER077C	YER077C
ATRX/HSH49	ENSG00000116754	ATRX	YOR319W	HSH49
TAF9/SOR2	ENSG00000116791	TAF9	YDL246C	SOR2
FCN1/MRPS28	ENSG00000116898	FCN1	YDR337W	MRPS28
MECOM/SLC1	ENSG00000116906	MECOM	YDL052C	SLC1
SCAMP1/RPS12	ENSG00000116918	SCAMP1	YOR369C	RPS12
PREP/YBP1	ENSG00000116954	PREP	YBR216C	YBP1
HACE1/POS5	ENSG00000116962	HACE1	YPL188W	POS5
SEH1L/YIL161W	ENSG00000116977	SEH1L	YIL161W	YIL161W
WDR47/RPS10A	ENSG00000116983	WDR47	YOR293W	RPS10A
OVGP1/MHT1	ENSG00000116984	OVGP1	YLL062C	MHT1
MAP3K4/SLM2	ENSG00000117020	MAP3K4	YNL047C	SLM2
PILRA/RIB5	ENSG00000117091	PILRA	YBR256C	RIB5
IGSF9/MIF2	ENSG00000117114	IGSF9	YKL089W	MIF2
ABCB1/SDH2	ENSG00000117118	ABCB1	YLL041C	SDH2
AKR1B1/SSF1	ENSG00000117133	AKR1B1	YHR066W	SSF1
CPNE3/RPS13	ENSG00000117155	CPNE3	YDR064W	RPS13
RRN3/ROD1	ENSG00000117289	RRN3	YOR018W	ROD1
CTTN/DYS1	ENSG00000117298	CTTN	YHR068W	DYS1
MTIF2/GAL10	ENSG00000117308	MTIF2	YBR019C	GAL10
TTC39A/PRP3	ENSG00000117360	TTC39A	YDR473C	PRP3
EPS15/YGL082W	ENSG00000117385	EPS15	YGL082W	YGL082W
ORC1/GAL2	ENSG00000117394	ORC1	YLR081W	GAL2
MGST2/EBP2	ENSG00000117395	MGST2	YKL172W	EBP2
CHERP/CDC20	ENSG00000117399	CHERP	YGL116W	CDC20
ATG16L1/KAP122	ENSG00000117408	ATG16L1	YGL016W	KAP122
USP40/VMA16	ENSG00000117410	USP40	YHR026W	VMA16
RAD54L/YPR1	ENSG00000117448	RAD54L	YDR368W	YPR1
MAST2/AHP1	ENSG00000117450	MAST2	YLR109W	AHP1
DNAJA1/MSB4	ENSG00000117461	DNAJA1	YOL112W	MSB4
B4GALT1/HEF3	ENSG00000117528	B4GALT1	YNL014W	HEF3
CHMP5/NYV1	ENSG00000117533	CHMP5	YLR093C	NYV1
NFX1/DPH5	ENSG00000117543	NFX1	YLR172C	DPH5
DIMT1/WWM1	ENSG00000117560	DIMT1	YFL010C	WWM1
IPO11/PRX1	ENSG00000117592	IPO11	YBL064C	PRX1
EIF2AK1/YIR035C	ENSG00000117594	EIF2AK1	YIR035C	YIR035C
EPDR1/UTP25	ENSG00000117597	EPDR1	YIL091C	UTP25
SEPHS1/YAP3	ENSG00000117632	SEPHS1	YHL009C	YAP3
MRPL28/MEK1	ENSG00000117676	MRPL28	YOR351C	MEK1
CEACAM6/RER2	ENSG00000117682	CEACAM6	YBR002C	RER2
RBM22/YJR098C	ENSG00000117707	RBM22	YJR098C	YJR098C
TMED2/SWI1	ENSG00000117713	TMED2	YPL016W	SWI1
ERO1LB/SPC72	ENSG00000117724	ERO1LB	YAL047C	SPC72
ZFAND6/RFA2	ENSG00000117748	ZFAND6	YNL312W	RFA2
TXLNG/PEP12	ENSG00000117758	TXLNG	YOR036W	PEP12
PPEF1/OSH6	ENSG00000117859	PPEF1	YKR003W	OSH6
LAT2/REV7	ENSG00000117906	LAT2	YIL139C	REV7
HUWE1/PEP4	ENSG00000117984	HUWE1	YPL154C	PEP4
ZW10/IRR1	ENSG00000118007	ZW10	YIL026C	IRR1
ALG9/CHK1	ENSG00000118046	ALG9	YBR274W	CHK1
MYBPC2/SET1	ENSG00000118058	MYBPC2	YHR119W	SET1
NOX4/NTH2	ENSG00000118094	NOX4	YBR001C	NTH2
ACOX3/MIG3	ENSG00000118263	ACOX3	YER028C	MIG3
MTMR2/MOT3	ENSG00000118495	MTMR2	YMR070W	MOT3
PPP1R15A/YJR154W	ENSG00000118507	PPP1R15A	YJR154W	YJR154W
HSD17B14/YPL067C	ENSG00000118508	HSD17B14	YPL067C	YPL067C
TRIP6/DUN1	ENSG00000118515	TRIP6	YDL101C	DUN1
ACHE/YLR352W	ENSG00000118564	ACHE	YLR352W	YLR352W
FTL/SEC22	ENSG00000118640	FTL	YLR268W	SEC22
SRRT/SWP1	ENSG00000118705	SRRT	YMR149W	SWP1
BAX/CUP9	ENSG00000118707	BAX	YPL177C	CUP9
NLK/MIG1	ENSG00000118922	NLK	YGL035C	MIG1
PIGS/YUH1	ENSG00000118939	PIGS	YJR099W	YUH1
ATXN7L3/SNX4	ENSG00000118960	ATXN7L3	YJL036W	SNX4
PGS1/PCL9	ENSG00000118971	PGS1	YDL179W	PCL9
PSMC5/TFC4	ENSG00000119041	PSMC5	YGR047C	TFC4
UIMC1/SOP4	ENSG00000119048	UIMC1	YJL192C	SOP4
CETP/GUD1	ENSG00000119125	CETP	YDL238C	GUD1
MMP2/YPR015C	ENSG00000119138	MMP2	YPR015C	YPR015C
GNAO1/UTP10	ENSG00000119285	GNAO1	YJL109C	UTP10
OGFOD1/RAD23	ENSG00000119318	OGFOD1	YEL037C	RAD23
SH3BP2/RTG1	ENSG00000119335	SH3BP2	YOL067C	RTG1
ADD1/RRD2	ENSG00000119383	ADD1	YPL152W	RRD2
C14orf166/GLE1	ENSG00000119392	C14orf166	YDL207W	GLE1
NID2/MTG2	ENSG00000119396	NID2	YHR168W	MTG2
GMCL1/BRR1	ENSG00000119397	GMCL1	YPR057W	BRR1
SF3B2/GID7	ENSG00000119402	SF3B2	YCL039W	GID7
KLHL42/KIC1	ENSG00000119408	KLHL42	YHR102W	KIC1
GNAS/SIT4	ENSG00000119414	GNAS	YDL047W	SIT4
DNM1L/MIC14	ENSG00000119421	DNM1L	YDR031W	MIC14
PTHLH/SUC2	ENSG00000119535	PTHLH	YIL162W	SUC2
PHACTR3/VPS4	ENSG00000119541	PHACTR3	YPR173C	VPS4
ERGIC2/YGK3	ENSG00000119638	ERGIC2	YOL128C	YGK3
TFAP2C/MLH3	ENSG00000119684	TFAP2C	YPL164C	MLH3
AURKA/MDL1	ENSG00000119688	AURKA	YLR188W	MDL1
PIR/YET1	ENSG00000119703	PIR	YKL065C	YET1
RFX2/CBC2	ENSG00000119707	RFX2	YPL178W	CBC2
SULT2B1/ALD4	ENSG00000119711	SULT2B1	YOR374W	ALD4
CNOT3/GCD7	ENSG00000119718	CNOT3	YLR291C	GCD7
GP6/COQ6	ENSG00000119723	GP6	YGR255C	COQ6
PTPN4/TOM40	ENSG00000119725	PTPN4	YMR203W	TOM40
DDX18/CCT8	ENSG00000119760	DDX18	YJL008C	CCT8
KHSRP/AXL1	ENSG00000119912	KHSRP	YPR122W	AXL1
GNA11/SWT1	ENSG00000119917	GNA11	YOR166C	SWT1
EDEM2/TSR3	ENSG00000119929	EDEM2	YOR006C	TSR3
DNMT3B/PIG2	ENSG00000119938	DNMT3B	YIL045W	PIG2
REM1/XKS1	ENSG00000119950	REM1	YGR194C	XKS1
TPX2/YHL042W	ENSG00000119965	TPX2	YHL042W	YHL042W
PDRG1/MAK11	ENSG00000120008	PDRG1	YKL021C	MAK11
EPB41L1/AAT2	ENSG00000120053	EPB41L1	YLR027C	AAT2
DOCK9/MET17	ENSG00000120054	DOCK9	YLR303W	MET17
DOCK3/PIS1	ENSG00000120088	DOCK3	YPR113W	PIS1
COQ9/PPS1	ENSG00000120129	COQ9	YBR276C	PPS1
CRLS1/CUP1-2	ENSG00000120156	CRLS1	YHR055C	CUP1-2
PPP1R13B/RCL1	ENSG00000120158	PPP1R13B	YOL010W	RCL1
SIGLEC1/MOB1	ENSG00000120162	SIGLEC1	YIL106W	MOB1
FKBP1A/MTR2	ENSG00000120253	FKBP1A	YKL186C	MTR2
NSFL1C/MRP2	ENSG00000120333	NSFL1C	YPR166C	MRP2
MAVS/CCT2	ENSG00000120438	MAVS	YIL142W	CCT2
F11/UTP5	ENSG00000120457	F11	YDR398W	UTP5
XRN2/GSF2	ENSG00000120458	XRN2	YML048W	GSF2
DYNLL1/ALG5	ENSG00000120697	DYNLL1	YPL227C	ALG5
TESC/RRP43	ENSG00000120699	TESC	YCR035C	RRP43
SNX5/SUP45	ENSG00000120705	SNX5	YBR143C	SUP45
RPL6/YLR001C	ENSG00000120708	RPL6	YLR001C	YLR001C
MAPKAPK5/MET31	ENSG00000120738	MAPKAPK5	YPL038W	MET31
P2RX7/UTP20	ENSG00000120800	P2RX7	YBL004W	UTP20
ESF1/FUS1	ENSG00000120802	ESF1	YCL027W	FUS1
RBBP9/HAP3	ENSG00000120837	RBBP9	YBL021C	HAP3
ANAPC5/FIP1	ENSG00000120885	ANAPC5	YJR093C	FIP1
SLC23A2/PPZ2	ENSG00000120910	SLC23A2	YDR436W	PPZ2
TMEM230/YLR118C	ENSG00000120992	TMEM230	YLR118C	YLR118C
DZANK1/RRI1	ENSG00000121022	DZANK1	YDL216C	RRI1
KDM2B/YGR017W	ENSG00000121067	KDM2B	YGR017W	YGR017W
TASP1/RSB1	ENSG00000121361	TASP1	YOR049C	RSB1
GCN1L1/SPC2	ENSG00000121552	GCN1L1	YML055W	SPC2
RPLP0/CTA1	ENSG00000121691	RPLP0	YDR256C	CTA1
PXN/BUB2	ENSG00000121749	PXN	YMR055C	BUB2
RPH3A/TUL1	ENSG00000121848	RPH3A	YKL034W	TUL1
TRMT6/BI4	ENSG00000121858	TRMT6	Q0120	BI4
CHGB/YER140W	ENSG00000121931	CHGB	YER140W	YER140W
PEBP1/TPI1	ENSG00000121957	PEBP1	YDR050C	TPI1
TBX5/YCR061W	ENSG00000121966	TBX5	YCR061W	YCR061W
BRAP/FZF1	ENSG00000122034	BRAP	YGL254W	FZF1
ERP29/INP52	ENSG00000122126	ERP29	YNL106C	INP52
NOS1/MRP4	ENSG00000122140	NOS1	YHL004W	MRP4
FUS/COG5	ENSG00000122176	FUS	YNL051W	COG5
IGBP1/COP1	ENSG00000122218	IGBP1	YDL145C	COP1
FXYD3/MDM31	ENSG00000122299	FXYD3	YHR194W	MDM31
GANAB/CDC3	ENSG00000122545	GANAB	YLR314C	CDC3
GMIP/NAN1	ENSG00000122692	GMIP	YPL126W	NAN1
RBM41/YMR111C	ENSG00000122705	RBM41	YMR111C	YMR111C
BIRC5/DSE1	ENSG00000122741	BIRC5	YER124C	DSE1
LAG3/YMR317W	ENSG00000122778	LAG3	YMR317W	YMR317W
MLF2/YER130C	ENSG00000122877	MLF2	YER130C	YER130C
OTUB2/MF(ALPHA)1	ENSG00000122952	OTUB2	YPL187W	MF(ALPHA)1
DDX24/MRD1	ENSG00000122965	DDX24	YPR112C	MRD1
ZBTB25/BBP1	ENSG00000122966	ZBTB25	YPL255W	BBP1
ARHGAP4/DRS1	ENSG00000123064	ARHGAP4	YLL008W	DRS1
ANKRD24/DMA2	ENSG00000123091	ANKRD24	YNL116W	DMA2
RCOR1/YEL076C-A	ENSG00000123131	RCOR1	YEL076C-A	YEL076C-A
LTBP4/PET191	ENSG00000123146	LTBP4	YJR034W	PET191
BLVRB/DIP2	ENSG00000123154	BLVRB	YLR129W	DIP2
SLC9A1/FMP45	ENSG00000123179	SLC9A1	YDL222C	FMP45
SPTLC1/CCC2	ENSG00000123191	SPTLC1	YDR270W	CCC2
PAPOLA/TMA17	ENSG00000123240	PAPOLA	YDL110C	TMA17
CCNK/GIM5	ENSG00000123349	CCNK	YML094W	GIM5
PCBP4/CDC7	ENSG00000123374	PCBP4	YDL017W	CDC7
RGS1/PRC1	ENSG00000123384	RGS1	YMR297W	PRC1
MRPS33/STP2	ENSG00000123411	MRPS33	YHR006W	STP2
NDUFB2/PPM2	ENSG00000123444	NDUFB2	YOL141W	PPM2
ENSG00000090269/ATP11	ENSG00000123472	ENSG00000090269	YNL315C	ATP11
NUDC/LGE1	ENSG00000123562	NUDC	YPL055C	LGE1
MAEA/VPS21	ENSG00000123595	MAEA	YOR089C	VPS21
ICAM1/AVT4	ENSG00000123643	ICAM1	YNL101W	AVT4
STRN4/RRP45	ENSG00000123737	STRN4	YDR280W	RRP45
IRAK3/PFK26	ENSG00000123836	IRAK3	YIL107C	PFK26
LYZ/SPC29	ENSG00000123933	LYZ	YPL124W	SPC29
SI/CKS1	ENSG00000123975	SI	YBR135W	CKS1
MUL1/LAP4	ENSG00000123992	MUL1	YKL103C	LAP4
PDCD7/SPR6	ENSG00000123999	PDCD7	YER115C	SPR6
SPG21/DIP5	ENSG00000124067	SPG21	YPL265W	DIP5
DNAJB11/YKL091C	ENSG00000124120	DNAJB11	YKL091C	YKL091C
THPO/GPI16	ENSG00000124155	THPO	YHR188C	GPI16
CHRD/RVS167	ENSG00000124181	CHRD	YDR388W	RVS167
FLT3LG/NAB3	ENSG00000124193	FLT3LG	YPL190C	NAB3
RAB11FIP3/CSE1	ENSG00000124207	RAB11FIP3	YGL238W	CSE1
GNPTG/TEM1	ENSG00000124209	GNPTG	YML064C	TEM1
ZNF268/MDM34	ENSG00000124214	ZNF268	YGL219C	MDM34
GOLGA3/UBA4	ENSG00000124217	GOLGA3	YHR111W	UBA4
PABPC4/TLG2	ENSG00000124222	PABPC4	YOL018C	TLG2
CD209/DBP10	ENSG00000124228	CD209	YDL031W	DBP10
MCOLN1/YFR006W	ENSG00000124299	MCOLN1	YFR006W	YFR006W
EFNB1/SNC2	ENSG00000124333	EFNB1	YOR327C	SNC2
AARS/RFU1	ENSG00000124356	AARS	YLR073C	RFU1
GLG1/TOS1	ENSG00000124357	GLG1	YBR162C	TOS1
KIF4A/UBP7	ENSG00000124422	KIF4A	YIL156W	UBP7
PLEKHG2/UBP8	ENSG00000124486	PLEKHG2	YMR223W	UBP8
PITPNM2/SAM37	ENSG00000124491	PITPNM2	YMR060C	SAM37
EXOC1/YHC1	ENSG00000124562	EXOC1	YLR298C	YHC1
DTX2/TFB2	ENSG00000124570	DTX2	YPL122C	TFB2
NLRC4/BPT1	ENSG00000124574	NLRC4	YLL015W	BPT1
NRCAM/OST6	ENSG00000124641	NRCAM	YML019W	OST6
LAMB1/KEL3	ENSG00000124702	LAMB1	YPL263C	KEL3
SLC26A3/CRG1	ENSG00000124713	SLC26A3	YHR209W	CRG1
DLD/MMR1	ENSG00000124731	DLD	YLR190W	MMR1
WDR7/ROX1	ENSG00000124766	WDR7	YPR065W	ROX1
TXNL1/SRL2	ENSG00000124782	TXNL1	YLR082C	SRL2
IL5RA/NUP1	ENSG00000124789	IL5RA	YOR098C	NUP1
ITGA6/MSA1	ENSG00000124813	ITGA6	YOR066W	MSA1
RAPGEF4/SPC105	ENSG00000124831	RAPGEF4	YGL093W	SPC105
ENSG00000091436/DSL1	ENSG00000124839	ENSG00000091436	YNL258C	DSL1
FH/NSG2	ENSG00000124942	FH	YNL156C	NSG2
SEL1L3/CDC39	ENSG00000125107	SEL1L3	YCR093W	CDC39
TF/EMP70	ENSG00000125304	TF	YLR083C	EMP70
MYO15A/UPF3	ENSG00000125351	MYO15A	YGR072W	UPF3
APOH/SPR28	ENSG00000125354	APOH	YDR218C	SPR28
NLRP1/GGA2	ENSG00000125447	NLRP1	YHR108W	GGA2
ACKR6/ADY2	ENSG00000125450	ACKR6	YCR010C	ADY2
SPAG7/REB1	ENSG00000125482	SPAG7	YBR049C	REB1
ORC6/RPA135	ENSG00000125630	ORC6	YPR010C	RPA135
ZC3HC1/YKL047W	ENSG00000125651	ZC3HC1	YKL047W	YKL047W
ESR1/THO2	ENSG00000125676	ESR1	YNL139C	THO2
RGS17/NSE5	ENSG00000125686	RGS17	YML023C	NSE5
ANGPT2/RGD1	ENSG00000125733	ANGPT2	YBR260C	RGD1
CD200/PMT4	ENSG00000125734	CD200	YJR143C	PMT4
CMA1/SMD2	ENSG00000125743	CMA1	YLR275W	SMD2
PSME1/RTN2	ENSG00000125744	PSME1	YDL204W	RTN2
JPH4/SQT1	ENSG00000125746	JPH4	YIR012W	SQT1
MYH7/RPL18A	ENSG00000125753	MYH7	YOL120C	RPL18A
CEBPE/PTA1	ENSG00000125755	CEBPE	YAL043C	PTA1
SLC7A8/PDC2	ENSG00000125817	SLC7A8	YDR081C	PDC2
OSGEP/YCR076C	ENSG00000125818	OSGEP	YCR076C	YCR076C
RNF31/SMB1	ENSG00000125835	RNF31	YER029C	SMB1
SCFD1/YNL190W	ENSG00000125844	SCFD1	YNL190W	YNL190W
G2E3/YDR222W	ENSG00000125845	G2E3	YDR222W	YDR222W
HECTD1/PEX15	ENSG00000125863	HECTD1	YOL044W	PEX15
HNRNPC/COF1	ENSG00000125868	HNRNPC	YLL050C	COF1
RPGRIP1/MUD1	ENSG00000125870	RPGRIP1	YBR119W	MUD1
SUPT16H/NAB6	ENSG00000125944	SUPT16H	YML117W	NAB6
TOX4/INO2	ENSG00000125952	TOX4	YDR123C	INO2
GEMIN2/RAM1	ENSG00000125954	GEMIN2	YDL090C	RAM1
TGM1/ERV41	ENSG00000125991	TGM1	YML067C	ERV41
TINF2/COY1	ENSG00000126001	TINF2	YKL179C	COY1
DAZL/PRE1	ENSG00000126067	DAZL	YER012W	PRE1
SEMA6A/THP1	ENSG00000126226	SEMA6A	YOL072W	THP1
TRPM7/UBA2	ENSG00000126261	TRPM7	YDR390C	UBA2
TYRO3/DOT5	ENSG00000126432	TYRO3	YIL010W	DOT5
WDR76/HMT1	ENSG00000126457	WDR76	YBR034C	HMT1
CAPN3/SDO1	ENSG00000126524	CAPN3	YLR022C	SDO1
SNAP23/VPS30	ENSG00000126581	SNAP23	YPL120W	VPS30
PHGDH/ECM22	ENSG00000126746	PHGDH	YLR228C	ECM22
COL9A3/BUD27	ENSG00000126756	COL9A3	YFL023W	BUD27
EZR/TIM22	ENSG00000126768	EZR	YDL217C	TIM22
MYL6/SPO21	ENSG00000126777	MYL6	YOL091W	SPO21
AGO1/SSE2	ENSG00000126803	AGO1	YBR169C	SSE2
TEKT2/URB2	ENSG00000126838	TEKT2	YJR041C	URB2
CLSPN/GEM1	ENSG00000126858	CLSPN	YAL048C	GEM1
UNC13D/PBS2	ENSG00000126934	UNC13D	YJL128C	PBS2
DPYSL2/RPS16A	ENSG00000126945	DPYSL2	YMR143W	RPS16A
TGFB2/CNE1	ENSG00000127022	TGFB2	YAL058W	CNE1
NUP50/VIP1	ENSG00000127241	NUP50	YLR410W	VIP1
CDC45/NUP85	ENSG00000127311	CDC45	YJR042W	NUP85
COMT/YGR117C	ENSG00000127329	COMT	YGR117C	YGR117C
LRRFIP2/YOL075C	ENSG00000127412	LRRFIP2	YOL075C	YOL075C
HDAC6/SVF1	ENSG00000127415	HDAC6	YDR346C	SVF1
KRT31/EMC1	ENSG00000127463	KRT31	YCL045C	EMC1
CDC6/SIN3	ENSG00000127511	CDC6	YOL004W	SIN3
UPRT/SLY41	ENSG00000127526	UPRT	YOR307C	SLY41
CDC23/NUP82	ENSG00000127527	CDC23	YJL061W	NUP82
CBX5/RIM101	ENSG00000127528	CBX5	YHL027W	RIM101
SUCO/ERV1	ENSG00000127554	SUCO	YGR029W	ERV1
MSH2/SLK19	ENSG00000127603	MSH2	YOR195W	SLK19
MAP3K1/RSC4	ENSG00000127616	MAP3K1	YKR008W	RSC4
DHPS/JHD2	ENSG00000127663	DHPS	YJR119C	JHD2
HOOK2/TUB1	ENSG00000127824	HOOK2	YML085C	TUB1
ARCN1/EHD3	ENSG00000127884	ARCN1	YDR036C	EHD3
PSMD5/EIS1	ENSG00000127946	PSMD5	YMR031C	EIS1
PTGS1/OCA1	ENSG00000127947	PTGS1	YNL099C	OCA1
NUP188/GPA2	ENSG00000127955	NUP188	YER020W	GPA2
CRAT/PEX1	ENSG00000127980	CRAT	YKL197C	PEX1
SH2D3C/DUS3	ENSG00000128016	SH2D3C	YLR401C	DUS3
NANS/ADE1	ENSG00000128050	NANS	YAR015W	ADE1
DFNB31/STE11	ENSG00000128052	DFNB31	YLR362W	STE11
CWF19L1/ADE4	ENSG00000128059	CWF19L1	YMR300C	ADE4
SEMA4G/TUM1	ENSG00000128309	SEMA4G	YOR251C	TUM1
BTAF1/RHO5	ENSG00000128340	BTAF1	YNL180C	RHO5
IKZF5/SME1	ENSG00000128534	IKZF5	YOR159C	SME1
BLNK/DJP1	ENSG00000128590	BLNK	YIR004W	DJP1
SORBS1/NMA1	ENSG00000128591	SORBS1	YLR328W	NMA1
BAMBI/LIN1	ENSG00000128595	BAMBI	YHR156C	LIN1
IL11/TGL2	ENSG00000128604	IL11	YDR058C	TGL2
MYO3A/MRPS12	ENSG00000128626	MYO3A	YNR036C	MRPS12
WAC/YHR219W	ENSG00000128641	WAC	YHR219W	YHR219W
CREM/BEM2	ENSG00000128656	CREM	YER155C	BEM2
NUBP2/ADD66	ENSG00000128789	NUBP2	YKL206C	ADD66
HIVEP1/INO80	ENSG00000128908	HIVEP1	YGL150C	INO80
TREM2/DAL82	ENSG00000128944	TREM2	YNL314W	DAL82
CRISP3/DUT1	ENSG00000128951	CRISP3	YBR252W	DUT1
FKBP5/LCP5	ENSG00000129071	FKBP5	YER127W	LCP5
SRPK1/SEC26	ENSG00000129083	SRPK1	YDR238C	SEC26
BRPF3/PRE5	ENSG00000129084	BRPF3	YMR314W	PRE5
MRPS18A/ECM38	ENSG00000129103	MRPS18A	YLR299W	ECM38
ENSG00000096087/DCD1	ENSG00000129187	ENSG00000096087	YHR144C	DCD1
EFHC1/GIP4	ENSG00000129219	EFHC1	YAL031C	GIP4
NCR2/DIA2	ENSG00000129221	NCR2	YOR080W	DIA2
HSP90AB1/TRX3	ENSG00000129235	HSP90AB1	YCR083W	TRX3
MLN/MRM1	ENSG00000129282	MLN	YOR201C	MRM1
CDC5L/BUR2	ENSG00000129315	CDC5L	YLR226W	BUR2
ITPR3/APM2	ENSG00000129354	ITPR3	YHL019C	APM2
ZNF184/NUP60	ENSG00000129422	ZNF184	YAR002W	NUP60
DSP/YNL122C	ENSG00000129451	DSP	YNL122C	YNL122C
SIRT1/GNP1	ENSG00000129473	SIRT1	YDR508C	GNP1
HNRNPH3/SEC6	ENSG00000129484	HNRNPH3	YIL068C	SEC6
JAK2/PRO1	ENSG00000129515	JAK2	YDR300C	PRO1
IL12RB1/RPS26A	ENSG00000129518	IL12RB1	YGL189C	RPS26A
ABL1/ENP2	ENSG00000129521	ABL1	YGR145W	ENP2
ACOT7/YDR026C	ENSG00000129534	ACOT7	YDR026C	YDR026C
SH3GLB1/WSC3	ENSG00000129538	SH3GLB1	YOL105C	WSC3
CDC7/RUB1	ENSG00000129559	CDC7	YDR139C	RUB1
PCSK5/OST2	ENSG00000129562	PCSK5	YOR103C	OST2
SCD/PAA1	ENSG00000129673	SCD	YDR071C	PAA1
TMED1/YLR243W	ENSG00000129675	TMED1	YLR243W	YLR243W
ABLIM1/YPR196W	ENSG00000129682	ABLIM1	YPR196W	YPR196W
RAB18/BRE2	ENSG00000129691	RAB18	YLR015W	BRE2
NRP1/RPS4B	ENSG00000129824	NRP1	YHR203C	RPS4B
PRTFDC1/THI20	ENSG00000129946	PRTFDC1	YOL055C	THI20
TSPAN15/DPP1	ENSG00000129951	TSPAN15	YDR284C	DPP1
MAST3/HPA3	ENSG00000130066	MAST3	YEL066W	HPA3
MZF1/NTE1	ENSG00000130147	MZF1	YML059C	NTE1
MYO9B/ORT1	ENSG00000130158	MYO9B	YOR130C	ORT1
PSMD8/YNR065C	ENSG00000130164	PSMD8	YNR065C	YNR065C
SETD1A/ELF1	ENSG00000130165	SETD1A	YKL160W	ELF1
MAGEB2/GTB1	ENSG00000130175	MAGEB2	YDR221W	GTB1
EFNA2/CDC16	ENSG00000130177	EFNA2	YKL022C	CDC16
CIRBP/MNT4	ENSG00000130203	CIRBP	YNR059W	MNT4
ATP5D/STE13	ENSG00000130226	ATP5D	YOR219C	STE13
IGFALS/YMR185W	ENSG00000130227	IGFALS	YMR185W	YMR185W
HNRNPM/THO1	ENSG00000130254	HNRNPM	YER063W	THO1
MARCH2/MSS1	ENSG00000130299	MARCH2	YMR023C	MSS1
NDUFB7/YDR115W	ENSG00000130312	NDUFB7	YDR115W	YDR115W
TECR/SOL4	ENSG00000130313	TECR	YGR248W	SOL4
TIMM13/LSM7	ENSG00000130332	TIMM13	YNL147W	LSM7
CDC34/YIM1	ENSG00000130347	CDC34	YMR152W	YIM1
MTAP/YGL185C	ENSG00000130414	MTAP	YGL185C	YGL185C
POLR2E/ARC40	ENSG00000130429	POLR2E	YBR234C	ARC40
POLRMT/LSM2	ENSG00000130520	POLRMT	YBL026W	LSM2
HCN2/RUP1	ENSG00000130560	HCN2	YOR138C	RUP1
GADD45B/YDL086W	ENSG00000130635	GADD45B	YDL086W	YDL086W
MADCAM1/CLB3	ENSG00000130638	MADCAM1	YDL155W	CLB3
MKNK2/SPC97	ENSG00000130640	MKNK2	YHR172W	SPC97
ENSG00000099882/PRK1	ENSG00000130669	ENSG00000099882	YIL095W	PRK1
ARVCF/ADH6	ENSG00000130684	ARVCF	YMR318C	ADH6
RANBP1/RPN13	ENSG00000130706	RANBP1	YLR421C	RPN13
KLHL22/ARG1	ENSG00000130707	KLHL22	YOL058W	ARG1
MED15/UBC12	ENSG00000130725	MED15	YLR306W	UBC12
SERPIND1/FRS1	ENSG00000130764	SERPIND1	YLR060W	FRS1
SNAP29/INH1	ENSG00000130770	SNAP29	YDL181W	INH1
CRKL/BIK1	ENSG00000130779	CRKL	YCL029C	BIK1
LZTR1/SLA2	ENSG00000130787	LZTR1	YNL243W	SLA2
MMP11/RPF1	ENSG00000130810	MMP11	YHR088W	RPF1
CECR2/TIF35	ENSG00000130811	CECR2	YDR429C	TIF35
SMARCB1/BRE5	ENSG00000130816	SMARCB1	YNR051C	BRE5
P2RX6/OCA6	ENSG00000130829	P2RX6	YDR067C	OCA6
DERL3/YIL055C	ENSG00000130830	DERL3	YIL055C	YIL055C
ENSG00000099964/UFD2	ENSG00000130939	ENSG00000099964	YDL190C	UFD2
BCL2L13/UBA1	ENSG00000130985	BCL2L13	YKL210W	UBA1
ENSG00000099972/NUM1	ENSG00000131016	ENSG00000099972	YDR150W	NUM1
DDT/AAR2	ENSG00000131043	DDT	YBL074C	AAR2
OSM/ACS2	ENSG00000131069	OSM	YLR153C	ACS2
CABIN1/SFH5	ENSG00000131089	CABIN1	YJL145W	SFH5
TBC1D10A/AIM31	ENSG00000131097	TBC1D10A	YML030W	AIM31
SUSD2/COX5A	ENSG00000131143	SUSD2	YNL052W	COX5A
SF3A1/KES1	ENSG00000131149	SF3A1	YPL145C	KES1
SEC14L2/PSF2	ENSG00000131153	SEC14L2	YJL072C	PSF2
ENSG00000100010/AIM13	ENSG00000131165	ENSG00000100010	YFR011C	AIM13
PPIL2/BNA2	ENSG00000131203	PPIL2	YJR078W	BNA2
SNRPD3/BIT2	ENSG00000131233	SNRPD3	YBR270C	BIT2
PES1/MCM22	ENSG00000131323	PES1	YJR135C	MCM22
MAPK1/IDP1	ENSG00000131370	MAPK1	YDL066W	IDP1
GGT1/GYP6	ENSG00000131374	GGT1	YJL044C	GYP6
PPM1F/RIM13	ENSG00000131375	PPM1F	YMR154C	RIM13
TOP3B/DOG1	ENSG00000131462	TOP3B	YHR044C	DOG1
DGCR14/GRC3	ENSG00000131467	DGCR14	YLL035W	GRC3
CRYBB2P1/RPL27B	ENSG00000131469	CRYBB2P1	YDR471W	RPL27B
MFNG/MSC1	ENSG00000131470	MFNG	YML128C	MSC1
CARD10/VPS25	ENSG00000131475	CARD10	YJR102C	VPS25
SLC25A1/TYW1	ENSG00000131477	SLC25A1	YPL207W	TYW1
ADRBK2/MRPL51	ENSG00000131495	ADRBK2	YPR100W	MRPL51
LGALS2/YEL020C	ENSG00000131503	LGALS2	YEL020C	YEL020C
GGA1/BNI1	ENSG00000131504	GGA1	YNL271C	BNI1
HIRA/BSD2	ENSG00000131507	HIRA	YBR290W	BSD2
SH3BP1/UBC5	ENSG00000131508	SH3BP1	YDR059C	UBC5
LGALS1/SEC8	ENSG00000131558	LGALS1	YPR055W	SEC8
HPS4/ADY3	ENSG00000131626	HPS4	YDL239C	ADY3
ENSG00000100101/MRS4	ENSG00000131653	ENSG00000100101	YKR052C	MRS4
PATZ1/SIP2	ENSG00000131791	PATZ1	YGL208W	SIP2
TRIOBP/LHP1	ENSG00000131795	TRIOBP	YDL051W	LHP1
TFIP11/PDA1	ENSG00000131828	TFIP11	YER178W	PDA1
GCAT/BRO1	ENSG00000131941	GCAT	YPL084W	BRO1
ENSG00000100118/ARP10	ENSG00000131966	ENSG00000100118	YDR106W	ARP10
CRYBB1/FOL2	ENSG00000131979	CRYBB1	YGR267C	FOL2
EIF3L/CAJ1	ENSG00000132002	EIF3L	YER048C	CAJ1
NHP2L1/HMI1	ENSG00000132017	NHP2L1	YOL095C	HMI1
MICALL1/SDS24	ENSG00000132024	MICALL1	YBR214W	SDS24
ENSG00000100141/DHR2	ENSG00000132153	ENSG00000100141	YKL078W	DHR2
POLR2F/SNF1	ENSG00000132155	POLR2F	YDR477W	SNF1
SOX10/ERG27	ENSG00000132196	SOX10	YLR100W	ERG27
CCDC134/SLX8	ENSG00000132256	CCDC134	YER116C	SLX8
PICK1/MUC1	ENSG00000132274	PICK1	YIR019C	MUC1
TTC28/BUD32	ENSG00000132275	TTC28	YGR262C	BUD32
SLC16A8/TNA1	ENSG00000132326	SLC16A8	YGR260W	TNA1
CENPM/GSP1	ENSG00000132341	CENPM	YLR293C	GSP1
SEPT3/YDR336W	ENSG00000132357	SEPT3	YDR336W	YDR336W
SLC5A1/CLU1	ENSG00000132361	SLC5A1	YMR012W	CLU1
TPTEP1/INP54	ENSG00000132376	TPTEP1	YOL065C	INP54
DDX17/RFA1	ENSG00000132383	DDX17	YAR007C	RFA1
DMC1/GPM3	ENSG00000132388	DMC1	YOL056W	GPM3
TCF20/RPL26B	ENSG00000132463	TCF20	YGR034W	RPL26B
CBY1/GSY2	ENSG00000132470	CBY1	YLR258W	GSY2
TOMM22/HHT1	ENSG00000132475	TOMM22	YBR010W	HHT1
RTDR1/MMF1	ENSG00000132541	RTDR1	YIL051C	MMF1
XBP1/SWM1	ENSG00000132604	XBP1	YDR260C	SWM1
FBXO7/SAP1	ENSG00000132612	FBXO7	YER047C	SAP1
GTPBP1/SEC9	ENSG00000132639	GTPBP1	YGR009C	SEC9
POLDIP3/POL30	ENSG00000132646	POLDIP3	YBR088C	POL30
TIMP3/MMS4	ENSG00000132688	TIMP3	YBR098W	MMS4
PPP6R2/HCS1	ENSG00000132740	PPP6R2	YKL017C	HCS1
SBF1/DPH1	ENSG00000132768	SBF1	YIL103W	DPH1
SUN2/CHS5	ENSG00000132780	SUN2	YLR330W	CHS5
CYB5R3/YKL133C	ENSG00000132792	CYB5R3	YKL133C	YKL133C
DNAL4/GAC1	ENSG00000132825	DNAL4	YOR178C	GAC1
ENSG00000100262/APL6	ENSG00000132842	ENSG00000100262	YGR261C	APL6
PACSIN2/PHM6	ENSG00000132912	PACSIN2	YDR281C	PHM6
AP1B1/MYO1	ENSG00000133026	AP1B1	YHR023W	MYO1
HMGXB4/MEC1	ENSG00000133056	HMGXB4	YBR136W	MEC1
TOM1/YHR113W	ENSG00000133059	TOM1	YHR113W	YHR113W
NEFH/POP3	ENSG00000133069	NEFH	YNL282W	POP3
BIK/YDL199C	ENSG00000133105	BIK	YDL199C	YDL199C
HMOX1/TMA19	ENSG00000133112	HMOX1	YKL056C	TMA19
THOC5/RFC5	ENSG00000133119	THOC5	YBR087W	RFC5
MCM5/LPX1	ENSG00000133121	MCM5	YOR084W	LPX1
ARSA/DMA1	ENSG00000133135	ARSA	YHR115C	DMA1
TSPO/SUN4	ENSG00000133216	TSPO	YNL066W	SUN4
RASD2/FES1	ENSG00000133265	RASD2	YBR101C	FES1
CBX7/DUG1	ENSG00000133313	CBX7	YFR044C	DUG1
PDGFB/NSA1	ENSG00000133316	PDGFB	YGL111W	NSA1
ACR/TVP15	ENSG00000133318	ACR	YDR100W	TVP15
RPL3/MFT1	ENSG00000133392	RPL3	YML062C	MFT1
ZMAT5/NUT2	ENSG00000133398	ZMAT5	YPR168W	NUT2
RBFOX2/HBT1	ENSG00000133401	RBFOX2	YDL223C	HBT1
TAB1/YNL134C	ENSG00000133424	TAB1	YNL134C	YNL134C
ASCC2/LEE1	ENSG00000133606	ASCC2	YPL054W	LEE1
MTMR3/RAS2	ENSG00000133703	MTMR3	YNL098C	RAS2
SMCR7L/SXM1	ENSG00000133704	SMCR7L	YDR395W	SXM1
APOL1/CDC60	ENSG00000133706	APOL1	YPL160W	CDC60
MYH9/RAS1	ENSG00000133818	MYH9	YOR101W	RAS1
SAMM50/YMR226C	ENSG00000133835	SAMM50	YMR226C	YMR226C
GRAP2/CTI6	ENSG00000133884	GRAP2	YPL181W	CTI6
EIF3D/ERG28	ENSG00000133935	EIF3D	YER044C	ERG28
TNRC6B/COX16	ENSG00000133983	TNRC6B	YJL003W	COX16
ENSG00000100357/MED6	ENSG00000133997	ENSG00000100357	YHR058C	MED6
SGSM3/SUI2	ENSG00000134001	SGSM3	YJR007W	SUI2
IFT27/ELP3	ENSG00000134014	IFT27	YPL086C	ELP3
KIAA0930/CLB5	ENSG00000134057	KIAA0930	YPR120C	CLB5
NCF4/SSK22	ENSG00000134072	NCF4	YCR073C	SSK22
CSF2RB/MNL1	ENSG00000134109	CSF2RB	YHR204W	MNL1
SLC25A17/AAD6	ENSG00000134152	SLC25A17	YFL056C	AAD6
UPK3A/YSC84	ENSG00000134215	UPK3A	YHR016C	YSC84
KCTD17/VTH2	ENSG00000134243	KCTD17	YJL222W	VTH2
ST13/RIB4	ENSG00000134262	ST13	YOL143C	RIB4
IL2RB/BUD7	ENSG00000134287	IL2RB	YOR299W	BUD7
RBX1/AVT2	ENSG00000134294	RBX1	YEL064C	AVT2
EP300/BMH1	ENSG00000134308	EP300	YER177W	BMH1
L3MBTL2/SRS2	ENSG00000134313	L3MBTL2	YJL092W	SRS2
RANGAP1/RIM15	ENSG00000134318	RANGAP1	YFL033C	RIM15
ZC3H7B/YLR407W	ENSG00000134352	ZC3H7B	YLR407W	YLR407W
PHF5A/TIM17	ENSG00000134375	PHF5A	YJL143W	TIM17
ACO2/PEA2	ENSG00000134376	ACO2	YER149C	PEA2
POLR3H/DED81	ENSG00000134440	POLR3H	YHR019C	DED81
PMM1/NSR1	ENSG00000134453	PMM1	YGR159C	NSR1
BRD1/YKL105C	ENSG00000134470	BRD1	YKL105C	YKL105C
MLC1/CCL1	ENSG00000134480	MLC1	YPR025C	CCL1
HDAC10/YNR040W	ENSG00000134571	HDAC10	YNR040W	YNR040W
FKBP3/CIN1	ENSG00000134627	FKBP3	YOR349W	CIN1
CTSG/MPT5	ENSG00000134644	CTSG	YGL178W	MPT5
GZMB/PRP38	ENSG00000134748	GZMB	YGR075C	PRP38
RBM23/AIM44	ENSG00000134757	RBM23	YPL158C	AIM44
PRMT5/RPS27B	ENSG00000134758	PRMT5	YHR021C	RPS27B
AP4S1/GDT1	ENSG00000134851	AP4S1	YBR187W	GDT1
POLE2/YOL073C	ENSG00000134882	POLE2	YOL073C	YOL073C
SOS2/TRM112	ENSG00000134909	SOS2	YNR046W	TRM112
CDKL1/STT3	ENSG00000134910	CDKL1	YGL022W	STT3
NIN/ATF1	ENSG00000134954	NIN	YOR377W	ATF1
PYGL/FMN1	ENSG00000135002	PYGL	YDR236C	FMN1
TRIM9/DSK2	ENSG00000135018	TRIM9	YMR276W	DSK2
PSMC6/PDH1	ENSG00000135046	PSMC6	YPR002W	PDH1
CDKN3/SNF3	ENSG00000135047	CDKN3	YDL194W	SNF3
ATP6V1D/SER1	ENSG00000135069	ATP6V1D	YOR184W	SER1
PIGH/MSB1	ENSG00000135148	PIGH	YOR188W	MSB1
PSMA3/ALG2	ENSG00000135218	PSMA3	YGL065C	ALG2
VTI1B/SKY1	ENSG00000135250	VTI1B	YMR216C	SKY1
TIMM9/SPO75	ENSG00000135312	TIMM9	YLL005C	SPO75
GSTZ1/YHR202W	ENSG00000135318	GSTZ1	YHR202W	YHR202W
AHSA1/MCK1	ENSG00000135341	AHSA1	YNL307C	MCK1
DAAM1/PEX22	ENSG00000135363	DAAM1	YAL055W	PEX22
SPTLC2/KRE33	ENSG00000135372	SPTLC2	YNL132W	KRE33
RIN3/HLJ1	ENSG00000135392	RIN3	YMR161W	HLJ1
SNW1/DGA1	ENSG00000135407	SNW1	YOR245C	DGA1
CHGA/YLR426W	ENSG00000135437	CHGA	YLR426W	YLR426W
ITPK1/GTS1	ENSG00000135439	ITPK1	YGL181W	GTS1
PPM1A/NOP4	ENSG00000135486	PPM1A	YPL043W	NOP4
SIX4/SUL1	ENSG00000135502	SIX4	YBR294W	SUL1
ASB2/DGR2	ENSG00000135541	ASB2	YKL121W	DGR2
ERH/MIM1	ENSG00000135596	ERH	YOL026C	MIM1
HIF1A/CCT7	ENSG00000135624	HIF1A	YJL111W	CCT7
SRSF5/UBP12	ENSG00000135655	SRSF5	YJL197W	UBP12
EIF5/YGR283C	ENSG00000135679	EIF5	YGR283C	YGR283C
SERPINA4/YDR042C	ENSG00000135720	SERPINA4	YDR042C	YDR042C
SLC8A3/SPT8	ENSG00000135801	SLC8A3	YLR055C	SPT8
DICER1/GLN1	ENSG00000135821	DICER1	YPR035W	GLN1
MTHFD1/VAM7	ENSG00000135823	MTHFD1	YGL212W	VAM7
TCL1A/PRP16	ENSG00000135829	TCL1A	YKR086W	PRP16
ZC3H14/GPI2	ENSG00000135845	ZC3H14	YPL076W	GPI2
TELO2/NOP53	ENSG00000135862	TELO2	YPL146C	NOP53
BDKRB1/YML083C	ENSG00000135903	BDKRB1	YML083C	YML083C
GSKIP/JJJ1	ENSG00000135924	GSKIP	YNL227C	JJJ1
VRK1/CDC33	ENSG00000135930	VRK1	YOL139C	CDC33
PSMC1/HYM1	ENSG00000135932	PSMC1	YKL189W	HYM1
RPS6KA5/COX4	ENSG00000135940	RPS6KA5	YGL187C	COX4
PSMB5/ISU1	ENSG00000136003	PSMB5	YPL135W	ISU1
YY1/BCK1	ENSG00000136021	YY1	YJL095W	BCK1
ACIN1/BUD21	ENSG00000136026	ACIN1	YOR078W	BUD21
CCNB1IP1/NUR1	ENSG00000136044	CCNB1IP1	YDL089W	NUR1
TRIP11/PWP1	ENSG00000136045	TRIP11	YLR196W	PWP1
APEX1/PLB2	ENSG00000136068	APEX1	YMR006C	PLB2
ENSG00000100829/RRN7	ENSG00000136098	ENSG00000100829	YJL025W	RRN7
PABPN1/VPS36	ENSG00000136100	PABPN1	YLR417W	VPS36
EFS/GYL1	ENSG00000136111	EFS	YMR192W	GYL1
ARHGAP5/YIL001W	ENSG00000136144	ARHGAP5	YIL001W	YIL001W
CINP/STE18	ENSG00000136158	CINP	YJR086W	STE18
SRP54/FMP25	ENSG00000136161	SRP54	YLR077W	FMP25
CPNE6/ADE2	ENSG00000136197	CPNE6	YOR128C	ADE2
CHD8/CDC42	ENSG00000136238	CHD8	YLR229C	CDC42
PSMA6/SWF1	ENSG00000136247	PSMA6	YDR126W	SWF1
NFKBIA/DBP9	ENSG00000136271	NFKBIA	YLR276C	DBP9
EMC9/STU2	ENSG00000136436	EMC9	YLR045C	STU2
PSME2/NMT1	ENSG00000136448	PSME2	YLR195C	NMT1
BRMS1L/HTD2	ENSG00000136449	BRMS1L	YHR067W	HTD2
ENSG00000100931/NPL3	ENSG00000136450	ENSG00000100931	YDR432W	NPL3
SEC23A/YGR021W	ENSG00000136463	SEC23A	YGR021W	YGR021W
PNN/SAS3	ENSG00000136504	PNN	YBL052C	SAS3
RABGGTA/GAP1	ENSG00000136521	RABGGTA	YKR039W	GAP1
NFATC4/YGR250C	ENSG00000136527	NFATC4	YGR250C	YGR250C
PLTP/EMP47	ENSG00000136560	PLTP	YFL048C	EMP47
PCIF1/GAT1	ENSG00000136574	PCIF1	YFL021W	GAT1
GSS/GUS1	ENSG00000136628	GSS	YGL245W	GUS1
MMP9/SIN4	ENSG00000136631	MMP9	YNL236W	SIN4
TRPC4AP/SNX3	ENSG00000136643	TRPC4AP	YOR357C	SNX3
PYGB/YSP1	ENSG00000136653	PYGB	YHR155W	YSP1
PROCR/FSF1	ENSG00000136695	PROCR	YOR271C	FSF1
GINS1/YAP1801	ENSG00000136715	GINS1	YHR161C	YAP1801
NINL/RVS161	ENSG00000136717	NINL	YCR009C	RVS161
CD40/IMP4	ENSG00000136718	CD40	YNL075W	IMP4
UQCC/KRE5	ENSG00000136731	UQCC	YOR336W	KRE5
ZMYND8/HSE1	ENSG00000136738	ZMYND8	YHL002W	HSE1
SGK2/YME1	ENSG00000136758	SGK2	YPR024W	YME1
IFT52/SIS1	ENSG00000136770	IFT52	YNL007C	SIS1
MYBL2/HRK1	ENSG00000136807	MYBL2	YOR267C	HRK1
HNF4A/GRX3	ENSG00000136810	HNF4A	YDR098C	GRX3
SLA2/ECM29	ENSG00000136813	SLA2	YHL030W	ECM29
C20orf24/MIG2	ENSG00000136826	C20orf24	YGL209W	MIG2
NFATC2/HSP104	ENSG00000136827	NFATC2	YLL026W	HSP104
STK4/IRA2	ENSG00000136848	STK4	YOL081W	IRA2
PFDN4/SEC1	ENSG00000136854	PFDN4	YDR164C	SEC1
DOK5/AGC1	ENSG00000136869	DOK5	YPR021C	AGC1
CSTF1/PRP4	ENSG00000136875	CSTF1	YPR178W	PRP4
BMP7/VMA10	ENSG00000136888	BMP7	YHR039C-A	VMA10
RAE1/IPI1	ENSG00000136891	RAE1	YHR085W	IPI1
TPD52L2/PUP1	ENSG00000136930	TPD52L2	YOR157C	PUP1
DNAJC5/KEL1	ENSG00000136933	DNAJC5	YHR158C	KEL1
NELFCD/PLP2	ENSG00000136940	NELFCD	YOR281C	PLP2
PRPF6/RPL35B	ENSG00000136942	PRPF6	YDL136W	RPL35B
TUBB1/DCC1	ENSG00000136982	TUBB1	YCL016C	DCC1
PSMA7/DFM1	ENSG00000136986	PSMA7	YDR411C	DFM1
NTSR1/RPA49	ENSG00000137054	NTSR1	YNL248C	RPA49
MRGBP/DOA1	ENSG00000137055	MRGBP	YKL213C	DOA1
DIDO1/HNT3	ENSG00000137074	DIDO1	YOR258W	HNT3
GID8/FDH1	ENSG00000137106	GID8	YOR388C	FDH1
BIRC7/RPS6B	ENSG00000137154	BIRC7	YBR181C	RPS6B
ARFGAP1/STB4	ENSG00000137203	ARFGAP1	YMR019W	STB4
AVP/POP8	ENSG00000137265	AVP	YBL018C	POP8
COL20A1/PRR1	ENSG00000137275	COL20A1	YKL116C	PRR1
CHRNA4/BMS1	ENSG00000137312	CHRNA4	YPL217C	BMS1
EEF1A2/SNF5	ENSG00000137337	EEF1A2	YBR289W	SNF5
PTK6/FLX1	ENSG00000137409	PTK6	YIL134W	FLX1
GMEB2/RPC31	ENSG00000137478	GMEB2	YNL151C	RPC31
C20orf27/YGR130C	ENSG00000137497	C20orf27	YGR130C	YGR130C
SPEF1/FMP32	ENSG00000137500	SPEF1	YFL046W	FMP32
CDC25B/SIR4	ENSG00000137501	CDC25B	YDR227W	SIR4
ARFRP1/YIP5	ENSG00000137502	ARFRP1	YGL161C	YIP5
NDUFAF5/YGR015C	ENSG00000137509	NDUFAF5	YGR015C	YGR015C
TRIB3/MRPL10	ENSG00000137547	TRIB3	YNL284C	MRPL10
RASSF2/TGS1	ENSG00000137574	RASSF2	YPL157W	TGS1
CSNK2A1/PEP1	ENSG00000137642	CSNK2A1	YBL017C	PEP1
ANGPT4/BUD13	ENSG00000137656	ANGPT4	YGL174W	BUD13
HM13/XYL2	ENSG00000137673	HM13	YLR070C	XYL2
SNPH/YNL176C	ENSG00000137693	SNPH	YNL176C	YNL176C
MYLK2/TMA20	ENSG00000137699	MYLK2	YER007C-A	TMA20
SIRPB1/PUF6	ENSG00000137710	SIRPB1	YDR496C	PUF6
SEC23B/VAC14	ENSG00000137713	SEC23B	YLR386W	VAC14
FERMT1/YAH1	ENSG00000137714	FERMT1	YPL252C	YAH1
HAO1/YJL185C	ENSG00000137752	HAO1	YJL185C	YJL185C
PDYN/MKK2	ENSG00000137764	PDYN	YPL140C	MKK2
PLCB4/ODC2	ENSG00000137801	PLCB4	YOR222W	ODC2
MYL9/GCR2	ENSG00000137806	MYL9	YNL199C	GCR2
HCK/RTF1	ENSG00000137815	HCK	YGL244W	RTF1
CRNKL1/SPC98	ENSG00000137822	CRNKL1	YNL126W	SPC98
POFUT1/HHF1	ENSG00000137841	POFUT1	YBR009C	HHF1
SAMHD1/BIO5	ENSG00000137842	SAMHD1	YNR056C	BIO5
PAK7/NNK1	ENSG00000137843	PAK7	YKL171W	NNK1
KIF3B/WSC4	ENSG00000137845	KIF3B	YHL028W	WSC4
NOP56/SLD2	ENSG00000137872	NOP56	YKL108W	SLD2
IDH3B/RLP24	ENSG00000137876	IDH3B	YLR009W	RLP24
MAPRE1/YNL217W	ENSG00000137878	MAPRE1	YNL217W	YNL217W
JAG1/ALT1	ENSG00000137944	JAG1	YLR089C	ALT1
CDK5RAP1/SUA7	ENSG00000137947	CDK5RAP1	YPR086W	SUA7
SNTA1/BET2	ENSG00000137955	SNTA1	YPR176C	BET2
OXT/KGD2	ENSG00000137992	OXT	YDR148C	KGD2
TTI1/IMD2	ENSG00000138029	TTI1	YHR216W	IMD2
E2F1/PTC1	ENSG00000138032	E2F1	YDL006W	PTC1
RPRD1B/YGR016W	ENSG00000138035	RPRD1B	YGR016W	YGR016W
PXMP4/PSY2	ENSG00000138041	PXMP4	YNL201C	PSY2
CHMP4B/YPT1	ENSG00000138069	CHMP4B	YFL038C	YPT1
BPI/ARP2	ENSG00000138071	BPI	YDL029W	ARP2
CST3/DAS1	ENSG00000138081	CST3	YJL149W	DAS1
ASIP/PET309	ENSG00000138095	ASIP	YLR067C	PET309
CST4/ARP1	ENSG00000138107	CST4	YHR129C	ARP1
ACTR5/MYO2	ENSG00000138162	ACTR5	YOR326W	MYO2
WFDC2/SDP1	ENSG00000138166	WFDC2	YIL113W	SDP1
AHCY/YND1	ENSG00000138185	AHCY	YER005W	YND1
DHX35/HMLALPHA1	ENSG00000138279	DHX35	YCL066W	HMLALPHA1
DNTTIP1/TIM23	ENSG00000138297	DNTTIP1	YNR017W	TIM23
MAP1LC3A/TAF13	ENSG00000138303	MAP1LC3A	YML098W	TAF13
SYNDIG1/RPS24A	ENSG00000138326	SYNDIG1	YER074W	RPS24A
PIGU/ADE17	ENSG00000138363	PIGU	YMR120C	ADE17
TNNC2/KTR5	ENSG00000138378	TNNC2	YNL029C	KTR5
APMAP/CPR4	ENSG00000138398	APMAP	YCR069W	CPR4
ZNF516/IDP3	ENSG00000138413	ZNF516	YNL009W	IDP3
USP14/YPL014W	ENSG00000138434	USP14	YPL014W	YPL014W
VAPA/YTM1	ENSG00000138442	VAPA	YOR272W	YTM1
MYOM1/MKC7	ENSG00000138448	MYOM1	YDR144C	MKC7
MYL12A/YKL100C	ENSG00000138600	MYL12A	YKL100C	YKL100C
CEP76/PTM1	ENSG00000138613	CEP76	YKL039W	PTM1
CEP192/HUL4	ENSG00000138646	CEP192	YJR036C	HUL4
RNMT/RIM4	ENSG00000138668	RNMT	YHL024W	RIM4
SMAD7/PSY4	ENSG00000138669	SMAD7	YBL046W	PSY4
LAMA1/SEC31	ENSG00000138674	LAMA1	YDL195W	SEC31
RNF125/YGL015C	ENSG00000138684	RNF125	YGL015C	YGL015C
ANKRD12/CSF1	ENSG00000138688	ANKRD12	YLR087C	CSF1
NOL4/CDC11	ENSG00000138758	NOL4	YJR076C	CDC11
POLI/YOR387C	ENSG00000138760	POLI	YOR387C	YOR387C
MIB1/USO1	ENSG00000138768	MIB1	YDL058W	USO1
RBBP8/EMI2	ENSG00000138772	RBBP8	YDR516C	EMI2
RIOK3/PPA2	ENSG00000138777	RIOK3	YMR267W	PPA2
CSTF2/ABF2	ENSG00000138795	CSTF2	YMR072W	ABF2
PSMD10/NDI1	ENSG00000138796	PSMD10	YML120C	NDI1
ATG4A/SFB2	ENSG00000138802	ATG4A	YNL049C	SFB2
TBL1X/CMP2	ENSG00000138814	TBL1X	YML057W	CMP2
GPR143/COX12	ENSG00000138829	GPR143	YLR038C	COX12
PGRMC1/SKO1	ENSG00000138835	PGRMC1	YNL167C	SKO1
POLA1/YLR036C	ENSG00000139112	POLA1	YLR036C	YLR036C
MID1/PEP7	ENSG00000139132	MID1	YDR323C	PEP7
NKAP/YLR290C	ENSG00000139180	NKAP	YLR290C	YLR290C
NXT2/UTR2	ENSG00000139193	NXT2	YEL040W	UTR2
GUCY2F/PEX5	ENSG00000139197	GUCY2F	YDR244W	PEX5
ENSG00000101898/SLX5	ENSG00000139218	ENSG00000101898	YDL013W	SLX5
ALG13/PAC2	ENSG00000139329	ALG13	YER007W	PAC2
PRPS2/SMX3	ENSG00000139343	PRPS2	YPR182W	SMX3
TLR8/COX7	ENSG00000139372	TLR8	YMR256C	COX7
AMMECR1/YSR3	ENSG00000139496	AMMECR1	YKR053C	YSR3
CHRDL1/KTR4	ENSG00000139505	CHRDL1	YBR199W	KTR4
WDR13/YJR107W	ENSG00000139567	WDR13	YJR107W	YJR107W
SUV39H1/RPS8A	ENSG00000139610	SUV39H1	YBL072C	RPS8A
GLRA2/RSC8	ENSG00000139613	GLRA2	YFR037C	RSC8
XIAP/YER156C	ENSG00000139637	XIAP	YER156C	YER156C
STAG2/YJL068C	ENSG00000139684	STAG2	YJL068C	YJL068C
MCF2/VPS33	ENSG00000139719	MCF2	YLR396C	VPS33
F9/TMA22	ENSG00000139726	F9	YJR014W	TMA22
ABCD1/FRE6	ENSG00000139908	ABCD1	YLL051C	FRE6
CCDC22/HAT1	ENSG00000139998	CCDC22	YPL001W	HAT1
CACNA1F/YNL035C	ENSG00000140006	CACNA1F	YNL035C	YNL035C
SYP/PRY1	ENSG00000140092	SYP	YJL079C	PRY1
PLP2/TYS1	ENSG00000140105	PLP2	YGR185C	TYS1
BMX/UGA4	ENSG00000140199	BMX	YDL210W	UGA4
PLS3/QRI5	ENSG00000140262	PLS3	YLR204W	QRI5
NAA10/ADH2	ENSG00000140263	NAA10	YMR303C	ADH2
RENBP/YDL085C-A	ENSG00000140264	RENBP	YDL085C-A	YDL085C-A
ELF4/ECM25	ENSG00000140299	ELF4	YJL201W	ECM25
SMARCA1/TOA2	ENSG00000140307	SMARCA1	YKL058W	TOA2
MTMR8/SRP14	ENSG00000140319	MTMR8	YDL092W	SRP14
ASB9/SOF1	ENSG00000140332	ASB9	YLL011W	SOF1
ENSG00000102050/AIM45	ENSG00000140374	ENSG00000102050	YPR004C	AIM45
RBBP7/SML1	ENSG00000140382	RBBP7	YML058W	SML1
PPP1R2P9/ARG7	ENSG00000140386	PPP1R2P9	YMR062C	ARG7
KCND1/YGR079W	ENSG00000140391	KCND1	YGR079W	YGR079W
OPN1LW/STE4	ENSG00000140395	OPN1LW	YOR212W	STE4
FMR1/AMS1	ENSG00000140400	FMR1	YGL156W	AMS1
PIM2/NNF2	ENSG00000140416	PIM2	YGR089W	NNF2
SLC35A2/SLT2	ENSG00000140443	SLC35A2	YHR030C	SLT2
PQBP1/DIT2	ENSG00000140459	PQBP1	YDR402C	DIT2
PCSK1N/RAD16	ENSG00000140464	PCSK1N	YBR114W	RAD16
EMD/HOC1	ENSG00000140481	EMD	YJR075W	HOC1
TAZ/SSP2	ENSG00000140488	TAZ	YOR242C	SSP2
PGK1/CSR1	ENSG00000140522	PGK1	YLR380W	CSR1
GATA1/YMR210W	ENSG00000140526	GATA1	YMR210W	YMR210W
MAGT1/IPL1	ENSG00000140538	MAGT1	YPL209C	IPL1
SMS/LST7	ENSG00000140543	SMS	YGR057C	LST7
PHEX/OYE3	ENSG00000140564	PHEX	YPL171C	OYE3
UBL4A/IQG1	ENSG00000140575	UBL4A	YPL242C	IQG1
EEA1/SEC53	ENSG00000140650	EEA1	YFL045C	SEC53
RP2/HUA1	ENSG00000140682	RP2	YGR268C	HUA1
PHF16/YGR122W	ENSG00000140694	PHF16	YGR122W	YGR122W
CDK16/QCR2	ENSG00000140740	CDK16	YPR191W	QCR2
USP11/ECM16	ENSG00000140829	USP11	YMR128W	ECM16
PCYT1B/GRX4	ENSG00000140830	PCYT1B	YER174C	GRX4
HTATSF1/VIK1	ENSG00000140859	HTATSF1	YPL253C	VIK1
VGLL1/RPL9B	ENSG00000140937	VGLL1	YNL067W	RPL9B
CD40LG/RRT12	ENSG00000140943	CD40LG	YCR045C	RRT12
TIMP1/OXR1	ENSG00000140950	TIMP1	YPL196W	OXR1
FGD1/RPL3	ENSG00000140986	FGD1	YOR063W	RPL3
PIN4/FMP48	ENSG00000140992	PIN4	YGR052W	FMP48
PORCN/YDR333C	ENSG00000141002	PORCN	YDR333C	YDR333C
MAGED2/MCD4	ENSG00000141012	MAGED2	YKL165C	MCD4
KLF8/REC107	ENSG00000141013	KLF8	YJR021C	REC107
SYTL4/SNT1	ENSG00000141027	SYTL4	YCR033W	SNT1
CENPI/SSH4	ENSG00000141084	CENPI	YKL124W	SSH4
DRP2/PRS5	ENSG00000141127	DRP2	YOL061W	PRS5
TAF7L/VPS53	ENSG00000141252	TAF7L	YJL029C	VPS53
PBDC1/MDR1	ENSG00000141258	PBDC1	YGR100W	MDR1
ENSG00000102391/APE2	ENSG00000141279	ENSG00000102391	YKL157W	APE2
ARMCX3/CHC1	ENSG00000141367	ARMCX3	YGL206C	CHC1
HTR2A/RPT1	ENSG00000141385	HTR2A	YKL145W	RPT1
NDFIP2/INM1	ENSG00000141401	NDFIP2	YHR046C	INM1
TNFSF13B/GLN3	ENSG00000141448	TNFSF13B	YER040W	GLN3
MLNR/YPL277C	ENSG00000141480	MLNR	YPL277C	YPL277C
CAB39L/ORC2	ENSG00000141503	CAB39L	YBR060C	ORC2
KLF5/MRL1	ENSG00000141510	KLF5	YPR079W	MRL1
STK24/RDI1	ENSG00000141522	STK24	YDL135C	RDI1
ACP5/MCH4	ENSG00000141526	ACP5	YOL119C	MCH4
DNAJC3/DED1	ENSG00000141543	DNAJC3	YOR204W	DED1
UGGT2/KIN4	ENSG00000141551	UGGT2	YOR233W	KIN4
ARHGEF7/NAR1	ENSG00000141562	ARHGEF7	YNL240C	NAR1
FGF9/ATG18	ENSG00000141580	FGF9	YFR021W	ATG18
SGCG/SOK2	ENSG00000141646	SGCG	YMR016C	SOK2
PARP4/FRK1	ENSG00000141736	PARP4	YPL141C	FRK1
SUPT20H/DIB1	ENSG00000141759	SUPT20H	YPR082C	DIB1
MRPS31/ZRT2	ENSG00000141873	MRPS31	YLR130C	ZRT2
KPNA3/PFK2	ENSG00000141959	KPNA3	YMR205C	PFK2
FLT1/YAR1	ENSG00000141965	FLT1	YPL239W	YAR1
RGCC/CDC24	ENSG00000141968	RGCC	YAL041W	CDC24
VWA8/NOP56	ENSG00000141985	VWA8	YLR197W	NOP56
DGKH/SOD1	ENSG00000142168	DGKH	YJR104C	SOD1
KATNAL1/ARN2	ENSG00000142185	KATNAL1	YHL047C	ARN2
INTS6/RPL7B	ENSG00000142192	INTS6	YPL198W	RPL7B
TSC22D1/YPK2	ENSG00000142208	TSC22D1	YMR104C	YPK2
CLN5/MYO5	ENSG00000142347	CLN5	YMR109W	MYO5
OLFM4/HSL7	ENSG00000142453	OLFM4	YBR133C	HSL7
MSLN/GYP5	ENSG00000142459	MSLN	YPL249C	GYP5
TRADD/PRE3	ENSG00000142507	TRADD	YJL001W	PRE3
HSF4/YPR022C	ENSG00000142528	HSF4	YPR022C	YPR022C
CORO1A/RPS11B	ENSG00000142534	CORO1A	YBR048W	RPS11B
MAPK3/ARK1	ENSG00000142627	MAPK3	YNL020C	ARK1
PHKB/PEX14	ENSG00000142655	PHKB	YGL153W	PEX14
NUTF2/RPL11B	ENSG00000142676	NUTF2	YGR085C	RPL11B
NUP93/BUD20	ENSG00000142684	NUP93	YLR074C	BUD20
CENPT/PSD2	ENSG00000142765	CENPT	YGR170W	PSD2
TSNAXIP1/TAH1	ENSG00000142784	TSNAXIP1	YCR060W	TAH1
NFAT5/GPI8	ENSG00000142892	NFAT5	YDR331W	GPI8
N4BP1/PTP1	ENSG00000142949	N4BP1	YDL230W	PTP1
CBLN1/KEM1	ENSG00000143006	CBLN1	YGL173C	KEM1
ARL2BP/MSN1	ENSG00000143033	ARL2BP	YOL116W	MSN1
ZNF423/FAR11	ENSG00000143093	ZNF423	YNL127W	FAR11
CCL22/TIP41	ENSG00000143155	CCL22	YPR040W	TIP41
CCL17/URK1	ENSG00000143179	CCL17	YNR012W	URK1
CTCF/PHO2	ENSG00000143190	CTCF	YDL106C	PHO2
ACD/PFS2	ENSG00000143207	ACD	YNL317W	PFS2
POLR2C/UBP11	ENSG00000143258	POLR2C	YKR098C	UBP11
PARD6A/RPL14A	ENSG00000143314	PARD6A	YKL006W	RPL14A
ZNF821/RNH70	ENSG00000143319	ZNF821	YGR276C	RNH70
MMP15/RFS1	ENSG00000143321	MMP15	YBR052C	RFS1
USB1/GIC2	ENSG00000143322	USB1	YDR309C	GIC2
CCDC113/RGS2	ENSG00000143333	CCDC113	YOR107W	RGS2
NME3/RAD10	ENSG00000143337	NME3	YML095C	RAD10
PSMD7/ALR1	ENSG00000143355	PSMD7	YOL130W	ALR1
VAC14/PPX1	ENSG00000143363	VAC14	YHR201C	PPX1
TANGO6/PEX19	ENSG00000143367	TANGO6	YDL065C	PEX19
COG4/RNA15	ENSG00000143368	COG4	YGL044C	RNA15
PLA2G15/PIK1	ENSG00000143393	PLA2G15	YNL267W	PIK1
[truncated: 1,283 more rows]
