# Supplementary material for: Scope and limitations of yeast as a model organism for studying human tissue-specific pathways
Source: BMC Syst Biol. 2015 Dec 29;9:96. doi: 10.1186/s12918-015-0253-0 (PMC4696342; doi:10.1186/s12918-015-0253-0)
Supplement: Additional file 1 — Network alignments. Compressed (*.zip) file containing individual tissue-specific alignments. (ZIP 5181 Kb) [file 12918_2015_253_MOESM1_ESM.zip › alignments/Placenta_AlignGraph_edges.tsv]

First_ortholog_pair	Second_ortholog_pair
MYL2/POP7	CFTR/DFG5
ZNRD1/SMF1	CALCR/HAL5
BACH2/GPI15	BZRAP1/NAB2
BTK/YFR039C	CCL18/BPL1
GNAS/SIT4	FARP2/UBR1
HTR2A/RPT1	FARP2/UBR1
PIK3CG/MPS1	ELAC2/RAD3
PVRL1/SSA1	CRY1/SCM3
PIN4/FMP48	IL32/LST8
LIG1/CIN4	HFE/CCW14
SLC9A7/MBP1	NUB1/SWI6
PPP6R2/HCS1	RALBP1/FOB1
SUGP1/SAS2	RUFY3/HDA2
NDUFB4/CYB2	ATP1A2/LRG1
CTCF/PHO2	RUNX3/PHO4
NECAB2/IGO1	HSF2/PRR2
TLL1/SNT2	RTEL1-TNFRSF6B/YNG2
DPYSL3/CDC14	UBA6/SPO14
GSTP1/WHI3	GAB2/YNL046W
SUGP1/SAS2	SH3YL1/VPS45
DNAJC25/UBI4	SOX30/ERG9
ELN/SGF11	PSMA4/MOT1
POLDIP3/POL30	AP2S1/YKL027W
SCTR/NUD1	CTNNA1/MPC54
ABCC9/GSY1	VAMP3/EMP24
MCCC1/GAS1	VAMP3/EMP24
BMX/UGA4	VAMP3/EMP24
LILRB1/SEC24	VAMP3/EMP24
EML1/PAB1	RRP12/PUB1
VEGFA/FRS2	ANAPC4/IPI3
DNAJC25/UBI4	PKP2/EXO84
TOMM22/HHT1	PKP2/EXO84
MAP4K4/BET1	DNAJC25/UBI4
ZNF506/POL1	DNAJC25/UBI4
FXR1/RPS18A	DNAJC25/UBI4
ACP5/MCH4	ACAA1/YLR462W
BUD31/HTA2	BCAT1/DBP7
COL9A1/APC2	HDAC7/DMC1
PECR/RSC1	MRPS35/SAP190
ENSG00000100010/AIM13	POLD1/SAM50
SEMA3C/HOS2	ISOC2/HSP12
IGFALS/YMR185W	EPN1/GCN5
ENSG00000100931/NPL3	EPN1/GCN5
NFATC4/YGR250C	EPN1/GCN5
SUGP1/SAS2	RNF4/VMA6
ATP1B3/PRP11	SLC12A2/YAP1
POLDIP3/POL30	SNAP91/KIP1
RDH8/ARP4	TLE2/ARP5
NMRK2/CRN1	ME1/UBP6
ETFB/ERF2	ME1/UBP6
MID2/EMP46	ELAVL1/YPL039W
IL1A/VPS75	ZBTB11/PGK1
CLEC11A/VPS9	DHX8/NBP35
CNOT6/IST2	MEF2A/KSP1
PSMA2/MDG1	RAB27A/CNS1
PON2/CLB2	PHRF1/SWI4
PRKAG3/GAA1	ST6GALNAC2/UTP7
CDK2AP1/DCP2	C16orf80/CTK3
BCL2L13/UBA1	RPL31/DET1
TINF2/COY1	MPP5/NIP100
FAM46A/TEA1	MPP5/NIP100
ZMAT5/NUT2	HSD17B10/TUP1
SUGP1/SAS2	P4HA2/AZR1
LAMB1/KEL3	MCM2/PHB1
EPB41L3/GMH1	ABCB11/GEA1
LILRB1/SEC24	BCS1L/BOS1
MAD2L2/VPS16	LMAN1/MRPL20
SUGP1/SAS2	TACR2/GEA2
SUGP1/SAS2	BAZ2A/ELP4
GNAS/SIT4	PLXNA2/SAP185
CCL22/TIP41	PLXNA2/SAP185
DYNC1I2/HRP1	PAG1/REC104
HGFAC/MMS2	MAP2K7/PAR32
WDR76/HMT1	DYNC1I2/HRP1
SEPHS1/YAP3	UBE2A/CTF19
PRPF19/MET32	XRCC5/SEC5
HOXA2/SCP1	LIPE/APE3
ERCC2/ASH1	MID2/EMP46
SUGP1/SAS2	MEF2C/TIF4631
ENSG00000104637/RPC10	PALB2/CNB1
VAPA/YTM1	ITGAE/NOP6
RCVRN/TSR1	ITGAE/NOP6
RBBP7/SML1	GSTP1/WHI3
MEGF8/BUB3	RAB10/MAD2
MYL12A/YKL100C	DIMT1/WWM1
RCVRN/TSR1	IPO11/PRX1
TLE4/YDL129W	NLK/MIG1
HRH2/RPS17B	GNAO1/UTP10
ASIC2/MRPL16	P2RX7/UTP20
MLN/MRM1	CCNK/GIM5
RANGAP1/RIM15	AARS/RFU1
FAM46A/TEA1	TINF2/COY1
PIK3CG/MPS1	MYL6/SPO21
PTP4A1/PKH2	SUCO/ERV1
TFEC/MRPL8	DSP/YNL122C
GINS1/YAP1801	ENSG00000099882/PRK1
MVK/RMD1	ENSG00000099882/PRK1
SUGP1/SAS2	ENSG00000099972/NUM1
OXT/KGD2	TBC1D10A/AIM31
SCAP/RPL9A	TCF20/RPL26B
IL18R1/RPL20B	TCF20/RPL26B
FXR1/RPS18A	TOMM22/HHT1
COL9A1/APC2	XBP1/SWM1
ATF2/CMK2	PMM1/NSR1
ATE1/CHO1	ZC3H14/GPI2
ENSG00000115254/URN1	TRIP11/PWP1
ENSG00000115953/CAP1	TRIP11/PWP1
ENSG00000115254/URN1	ENSG00000100931/NPL3
BUD31/HTA2	PNN/SAS3
OXT/KGD2	NFATC4/YGR250C
MYL2/POP7	NINL/RVS161
TAF1C/PHO85	IFT52/SIS1
VAPA/YTM1	MYBL2/HRK1
GNRHR/YPT32	COL20A1/PRR1
CTCF/PHO2	CDK5RAP1/SUA7
SSR3/AIM25	MYOM1/MKC7
HOXA13/FLO8	MIB1/USO1
ARID3A/LEO1	SLC35A2/SLT2
FNBP4/HEK2	CTCF/PHO2
MYL2/POP7	IL21R/YDL119C
DPYSL3/CDC14	TJP1/RGA2
COL9A1/APC2	WISP1/BZZ1
MED26/SIP3	SGTA/YML119W
PTP4A1/PKH2	GPI/BUG1
MEGF8/BUB3	CCDC94/MAD1
PLEK/TOP1	CCDC94/MAD1
CCDC47/HSP82	PLEKHA4/ESBP6
PTP4A1/PKH2	RPL18A/PAC10
SPOCK2/MATALPHA2	ANKRD7/RPL27A
GNAT1/YOR246C	PLEKHA8/AYR1
DCPS/UGP1	MEST/PER1
SLC25A11/BCK2	CCSER2/RLI1
STK25/SDA1	IFT20/EMI5
FNBP4/HEK2	GAR1/MAM3
MYL2/POP7	ATP5B/DST1
VEGFA/FRS2	FRK/SPT3
WASF1/ATG19	PTP4A1/PKH2
FRMD4B/NAP1	NR3C1/KCC4
ENSG00000115254/URN1	FXR1/RPS18A
