# Supplementary material for: Scope and limitations of yeast as a model organism for studying human tissue-specific pathways
Source: BMC Syst Biol. 2015 Dec 29;9:96. doi: 10.1186/s12918-015-0253-0 (PMC4696342; doi:10.1186/s12918-015-0253-0)
Supplement: Additional file 1 — Network alignments. Compressed (*.zip) file containing individual tissue-specific alignments. (ZIP 5181 Kb) [file 12918_2015_253_MOESM1_ESM.zip › alignments/Cardiac Myocytes_AlignGraph_nodes.tsv]

ID	Human_EnsemblGeneID	Human_Symbol	Yeast_EnsemblGeneID	Yeast_Symbol
TSPAN6/DPM1	ENSG00000000419	TSPAN6	YPR183W	DPM1
DPM1/GSH1	ENSG00000001084	DPM1	YJL101C	GSH1
SCYL3/HAP2	ENSG00000001167	SCYL3	YGL237C	HAP2
FGR/RAD59	ENSG00000002016	FGR	YDL059C	RAD59
CFH/WHI5	ENSG00000002822	CFH	YOR083W	WHI5
GCLC/CTR1	ENSG00000003147	GCLC	YPR124W	CTR1
NFYA/COS9	ENSG00000003402	NFYA	YKL219W	COS9
SEMA3F/DFG5	ENSG00000003436	SEMA3F	YMR238W	DFG5
CFTR/NRP1	ENSG00000003756	CFTR	YDL167C	NRP1
KRIT1/CSM4	ENSG00000004059	KRIT1	YPL200W	CSM4
RAD52/FEN1	ENSG00000004399	RAD52	YCR034W	FEN1
BAD/ADK1	ENSG00000004455	BAD	YDR226W	ADK1
CD99/PPT1	ENSG00000004478	CD99	YGR123C	PPT1
AOC1/HAL5	ENSG00000004660	AOC1	YJL165C	HAL5
HECW1/ACP1	ENSG00000004779	HECW1	YKL192C	ACP1
MAD1L1/PKP2	ENSG00000004799	MAD1L1	YGL059W	PKP2
LASP1/YGR201C	ENSG00000004838	LASP1	YGR201C	YGR201C
M6PR/YDR307W	ENSG00000004866	M6PR	YDR307W	YDR307W
ICA1/CDC27	ENSG00000004897	ICA1	YBL084C	CDC27
ALS2/BOR1	ENSG00000004939	ALS2	YNL275W	BOR1
CASP10/FCY2	ENSG00000004948	CASP10	YER056C	FCY2
CFLAR/NAM7	ENSG00000005007	CFLAR	YMR080C	NAM7
TFPI/DHR2	ENSG00000005100	TFPI	YKL078W	DHR2
RBM5/DNL4	ENSG00000005156	RBM5	YOR005C	DNL4
MTMR7/PST2	ENSG00000005302	MTMR7	YDR032C	PST2
ARF5/BDF2	ENSG00000005339	ARF5	YDL070W	BDF2
POLDIP2/SIA1	ENSG00000005421	POLDIP2	YOR137C	SIA1
PLXND1/LOC1	ENSG00000005700	PLXND1	YFR001W	LOC1
AK2/COQ4	ENSG00000005884	AK2	YDR204W	COQ4
CD38/YDR352W	ENSG00000005893	CD38	YDR352W	YDR352W
FKBP4/PGC1	ENSG00000006007	FKBP4	YPL206C	PGC1
KDM1A/APL4	ENSG00000006125	KDM1A	YPR029C	APL4
CAMKK1/ADH7	ENSG00000006194	CAMKK1	YCR105W	ADH7
RECQL/GRX6	ENSG00000006468	RECQL	YDL010W	GRX6
HSPB6/LCB5	ENSG00000006530	HSPB6	YLR260W	LCB5
ARHGAP33/DBF4	ENSG00000006634	ARHGAP33	YDR052C	DBF4
NDUFAB1/YMR010W	ENSG00000006704	NDUFAB1	YMR010W	YMR010W
PDK4/VPS41	ENSG00000006715	PDK4	YDR080W	VPS41
ZMYND10/TRZ1	ENSG00000006744	ZMYND10	YKR079C	TRZ1
ST7/UTP4	ENSG00000007168	ST7	YDR324C	UTP4
CDC27/MET10	ENSG00000007171	CDC27	YFR030W	MET10
SLC4A1/HXK2	ENSG00000007174	SLC4A1	YGL253W	HXK2
CALCR/HOF1	ENSG00000007237	CALCR	YMR032W	HOF1
HCCS/TRS33	ENSG00000007255	HCCS	YOR115C	TRS33
DVL2/UTR5	ENSG00000007264	DVL2	YEL035C	UTR5
UPF1/GPI1	ENSG00000007541	UPF1	YGR216C	GPI1
SKAP2/FRE7	ENSG00000007952	SKAP2	YOL152W	FRE7
SLC25A5/PRE7	ENSG00000008018	SLC25A5	YBL041W	PRE7
CCDC109B/SCH9	ENSG00000008118	CCDC109B	YHR205W	SCH9
HOXA11/UTR1	ENSG00000008130	HOXA11	YJR049C	UTR1
POLR2J/YDL176W	ENSG00000008277	POLR2J	YDL176W	YDL176W
DHX33/DTR1	ENSG00000008282	DHX33	YBR180W	DTR1
MEOX1/CNL1	ENSG00000008294	MEOX1	YDR357C	CNL1
LIG3/PHO3	ENSG00000008710	LIG3	YBR092C	PHO3
RPAP3/RPS20	ENSG00000008988	RPAP3	YHL015W	RPS20
ENSG00000005189/YBL055C	ENSG00000009335	ENSG00000005189	YBL055C	YBL055C
CIAPIN1/POL3	ENSG00000009413	CIAPIN1	YDL102W	POL3
FAM214B/VTA1	ENSG00000009844	FAM214B	YLR181C	VTA1
COPZ2/PHD1	ENSG00000009950	COPZ2	YKL043W	PHD1
PRKAR2B/RSC2	ENSG00000009954	PRKAR2B	YLR357W	RSC2
MSL3/MSC7	ENSG00000010030	MSL3	YHR039C	MSC7
CREBBP/SPE4	ENSG00000010165	CREBBP	YLR146C	SPE4
BZRAP1/COR1	ENSG00000010256	BZRAP1	YBL045C	COR1
MPO/YCS4	ENSG00000010292	MPO	YLR272C	YCS4
PON1/NUD1	ENSG00000010322	PON1	YOR373W	NUD1
GCFC2/NNK1	ENSG00000010671	GCFC2	YKL171W	NNK1
ABCB4/BUD14	ENSG00000010810	ABCB4	YAR014C	BUD14
SOX8/NDD1	ENSG00000010818	SOX8	YOR372C	NDD1
IBTK/RDS2	ENSG00000011007	IBTK	YPL133C	RDS2
MYCBP2/YNK1	ENSG00000011052	MYCBP2	YKL067W	YNK1
FBXL3/ICT1	ENSG00000011198	FBXL3	YLR099C	ICT1
ITGAL/UTP18	ENSG00000011260	ITGAL	YJL069C	UTP18
PDK2/NAB2	ENSG00000011275	PDK2	YGL122C	NAB2
ITGA3/SCW4	ENSG00000011405	ITGA3	YGR279C	SCW4
LAMP2/SKG3	ENSG00000011426	LAMP2	YLR187W	SKG3
GGNBP2/MDR1	ENSG00000011454	GGNBP2	YGR100W	MDR1
ITGA2B/PPH21	ENSG00000011485	ITGA2B	YDL134C	PPH21
GDE1/TFB3	ENSG00000012048	GDE1	YDR460W	TFB3
C19orf60/RAD10	ENSG00000012061	C19orf60	YML095C	RAD10
CRLF1/NUP57	ENSG00000012822	CRLF1	YGR119C	NUP57
MAP3K14/MPS1	ENSG00000012983	MAP3K14	YDL028C	MPS1
ABCC8/IRS4	ENSG00000013016	ABCC8	YKR019C	IRS4
CCL18/RPT3	ENSG00000013275	CCL18	YDR394W	RPT3
CCL3/RET1	ENSG00000013503	CCL3	YOR207C	RET1
SYNRG/NGL2	ENSG00000013523	SYNRG	YMR285C	NGL2
CACNG3/YAL064C-A	ENSG00000013810	CACNG3	YAL064C-A	YAL064C-A
TMEM132A/PMT6	ENSG00000014216	TMEM132A	YGR199W	PMT6
AP2B1/MDH3	ENSG00000014641	AP2B1	YDL078C	MDH3
TAC1/MMT1	ENSG00000014824	TAC1	YMR177W	MMT1
ZNF263/BRX1	ENSG00000015171	ZNF263	YOL077C	BRX1
CX3CL1/LAS17	ENSG00000015285	CX3CL1	YOR181W	LAS17
SPATA20/GPG1	ENSG00000015413	SPATA20	YGL121C	GPG1
CACNA1G/MPP6	ENSG00000015479	CACNA1G	YNR024W	MPP6
TNFRSF12A/BPL1	ENSG00000015592	TNFRSF12A	YDL141W	BPL1
MAP3K9/PMR1	ENSG00000017260	MAP3K9	YGL167C	PMR1
RALA/BEM3	ENSG00000017797	RALA	YPL115C	BEM3
BAIAP2L1/DLD1	ENSG00000018510	BAIAP2L1	YDL174C	DLD1
ETV1/EMW1	ENSG00000018699	ETV1	YNL313C	EMW1
AGK/PCD1	ENSG00000020256	AGK	YLR151C	PCD1
CCL26/MRE11	ENSG00000020922	CCL26	YMR224C	MRE11
FARP2/YTA6	ENSG00000021574	FARP2	YPL074W	YTA6
USH1C/SEN1	ENSG00000021776	USH1C	YLR430W	SEN1
DBF4/CPA1	ENSG00000021826	DBF4	YOR303W	CPA1
TBXA2R/DEG1	ENSG00000022267	TBXA2R	YFL001W	DEG1
IFRD1/MAG2	ENSG00000022840	IFRD1	YLR427W	MAG2
GTF2IRD1/PFA4	ENSG00000023041	GTF2IRD1	YOL003C	PFA4
PAF1/MPD2	ENSG00000023318	PAF1	YOL088C	MPD2
VPS41/HEM1	ENSG00000023330	VPS41	YDR232W	HEM1
ARHGAP44/GRX2	ENSG00000023572	ARHGAP44	YDR513W	GRX2
ELAC2/SWD2	ENSG00000023734	ELAC2	YKL018W	SWD2
SCIN/SPT2	ENSG00000023902	SCIN	YER161C	SPT2
MYH13/YDL124W	ENSG00000023909	MYH13	YDL124W	YDL124W
ADIPOR2/UBR1	ENSG00000024048	ADIPOR2	YGR184C	UBR1
UPP2/PAN1	ENSG00000024422	UPP2	YIR006C	PAN1
MARK4/SPP1	ENSG00000025293	MARK4	YPL138C	SPP1
PAFAH1B1/GAL80	ENSG00000025434	PAFAH1B1	YML051W	GAL80
NOS2/TAH1	ENSG00000025772	NOS2	YCR060W	TAH1
DNAH9/APJ1	ENSG00000025796	DNAH9	YNL077W	APJ1
GAS7/SRP1	ENSG00000025800	GAS7	YNL189W	SRP1
TRAPPC6A/KEL1	ENSG00000026025	TRAPPC6A	YHR158C	KEL1
MATK/RAD3	ENSG00000026036	MATK	YER171W	RAD3
CD79B/YCR023C	ENSG00000026103	CD79B	YCR023C	YCR023C
SCN4A/YBR096W	ENSG00000026508	SCN4A	YBR096W	YBR096W
PAX6/YPK2	ENSG00000027075	PAX6	YMR104C	YPK2
RHBDF1/ALK2	ENSG00000028203	RHBDF1	YBL009W	ALK2
LUC7L/VPS5	ENSG00000028528	LUC7L	YOR069W	VPS5
BAIAP3/DSE3	ENSG00000029639	BAIAP3	YOR264W	DSE3
PIGQ/YHR078W	ENSG00000029725	PIGQ	YHR078W	YHR078W
TEAD3/YBR242W	ENSG00000030066	TEAD3	YBR242W	YBR242W
SELE/YOR097C	ENSG00000030419	SELE	YOR097C	YOR097C
DNAJC11/SES1	ENSG00000031698	DNAJC11	YDR023W	SES1
MYLIP/WTM2	ENSG00000032389	MYLIP	YOR229W	WTM2
NOX1/NDT80	ENSG00000032742	NOX1	YHR124W	NDT80
E2F2/ARB1	ENSG00000033050	E2F2	YER036C	ARB1
PSMB1/VPH1	ENSG00000033627	PSMB1	YOR270C	VPH1
SYN1/NFI1	ENSG00000033800	SYN1	YOR156C	NFI1
JARID2/AIM9	ENSG00000034152	JARID2	YER080W	AIM9
CAMK1G/PEX3	ENSG00000034693	CAMK1G	YDR329C	PEX3
CDK11A/ADE12	ENSG00000035687	CDK11A	YNL220W	ADE12
NADK/RFC1	ENSG00000035928	NADK	YOR217W	RFC1
TFAP2B/RTT101	ENSG00000036257	TFAP2B	YJL047C	RTT101
CYTH3/UBP5	ENSG00000036672	CYTH3	YER144C	UBP5
ADAM22/MDS3	ENSG00000037637	ADAM22	YGL197W	MDS3
SYPL1/MRI1	ENSG00000037757	SYPL1	YPR118W	MRI1
SPAG9/TRM8	ENSG00000037897	SPAG9	YDL201W	TRM8
CELSR3/YNL193W	ENSG00000038382	CELSR3	YNL193W	YNL193W
MGST1/YLR413W	ENSG00000038427	MGST1	YLR413W	YLR413W
CRY1/YCL057C-A	ENSG00000038945	CRY1	YCL057C-A	YCL057C-A
NFIX/MTR4	ENSG00000039123	NFIX	YJL050W	MTR4
MMP25/TCO89	ENSG00000039319	MMP25	YPL180W	TCO89
IL32/GDE1	ENSG00000039560	IL32	YPL110C	GDE1
PKD1/GUF1	ENSG00000041353	PKD1	YLR289W	GUF1
MAPK8IP2/PRE9	ENSG00000041357	MAPK8IP2	YGR135W	PRE9
MED24/MOD5	ENSG00000041515	MED24	YOR274W	MOD5
SEC62/LSG1	ENSG00000041802	SEC62	YGL099W	LSG1
RPS20/TDP1	ENSG00000042088	RPS20	YBR223C	TDP1
CSDE1/MFB1	ENSG00000042429	CSDE1	YDR219C	MFB1
UBE3C/TSR2	ENSG00000042493	UBE3C	YLR435W	TSR2
REV3L/APS2	ENSG00000042753	REV3L	YJR058C	APS2
PAX7/FHN1	ENSG00000042832	PAX7	YGR131W	FHN1
MASP2/BI2	ENSG00000042980	MASP2	Q0110	BI2
TRAF3IP3/DCN1	ENSG00000043093	TRAF3IP3	YLR128W	DCN1
POMT2/RDL1	ENSG00000043143	POMT2	YOR285W	RDL1
VTA1/SCM3	ENSG00000044115	VTA1	YDL139C	SCM3
MLXIPL/YJR030C	ENSG00000044446	MLXIPL	YJR030C	YJR030C
BAZ1B/RAD28	ENSG00000047056	BAZ1B	YDR030C	RAD28
RANBP9/URA8	ENSG00000047230	RANBP9	YJR103W	URA8
ETV7/VMA13	ENSG00000047249	ETV7	YPR036W	VMA13
SPRTN/RPB2	ENSG00000047315	SPRTN	YOR151C	RPB2
METTL13/MLP1	ENSG00000047410	METTL13	YKR095W	MLP1
ZNF207/RPO41	ENSG00000047579	ZNF207	YFL036W	RPO41
UQCRC1/CSG2	ENSG00000047936	UQCRC1	YBR036C	CSG2
CD9/RNR4	ENSG00000048392	CD9	YGR180C	RNR4
NCAPD2/RSM10	ENSG00000048544	NCAPD2	YDR041W	RSM10
IFFO1/RBS1	ENSG00000048991	IFFO1	YDL189W	RBS1
GIPR/NYV1	ENSG00000049245	GIPR	YLR093C	NYV1
NISCH/RFC3	ENSG00000049541	NISCH	YNL290W	RFC3
STAB1/RSP5	ENSG00000049759	STAB1	YER125W	RSP5
FUZ/WBP1	ENSG00000049860	FUZ	YEL002C	WBP1
PRSS3/YLR257W	ENSG00000050405	PRSS3	YLR257W	YLR257W
CD4/NAM2	ENSG00000050748	CD4	YLR382C	NAM2
LRRC23/PER33	ENSG00000051108	LRRC23	YLR064W	PER33
BTK/RAD51	ENSG00000051180	BTK	YER095W	RAD51
HFE/HFM1	ENSG00000051341	HFE	YGL251C	HFM1
SCMH1/CKI1	ENSG00000051382	SCMH1	YLR133W	CKI1
FYN/CDC40	ENSG00000051596	FYN	YDR364C	CDC40
HIVEP2/BUD3	ENSG00000052126	HIVEP2	YCL014W	BUD3
TCEB3/TAF3	ENSG00000052723	TCEB3	YPL011C	TAF3
LYPLA2/RRP12	ENSG00000052749	LYPLA2	YPL012W	RRP12
NME2/ERG25	ENSG00000052802	NME2	YGR060W	ERG25
APBA3/APD1	ENSG00000052841	APBA3	YBR151W	APD1
MKS1/SOD2	ENSG00000053254	MKS1	YHR008C	SOD2
ABHD5/AAD10	ENSG00000053371	ABHD5	YJR155W	AAD10
KAL1/MRT4	ENSG00000053372	KAL1	YKL009W	MRT4
AKAP8L/BET3	ENSG00000054116	AKAP8L	YKR068C	BET3
UTP18/YOR019W	ENSG00000054118	UTP18	YOR019W	YOR019W
RNF216/CDC53	ENSG00000055130	RNF216	YDL132W	CDC53
TTC19/PEX11	ENSG00000055163	TTC19	YOL147C	PEX11
PTBP1/HSL1	ENSG00000055332	PTBP1	YKL101W	HSL1
DPF1/PUF3	ENSG00000055917	DPF1	YLL013C	PUF3
SYT7/FMP10	ENSG00000055955	SYT7	YER182W	FMP10
PIK3C2A/YDR114C	ENSG00000056558	PIK3C2A	YDR114C	YDR114C
PLAUR/YKL070W	ENSG00000056972	PLAUR	YKL070W	YKL070W
ANLN/GLG2	ENSG00000056998	ANLN	YJL137C	GLG2
WIZ/YKL077W	ENSG00000057149	WIZ	YKL077W	YKL077W
RABGAP1/MSH4	ENSG00000057468	RABGAP1	YFL003C	MSH4
DCN/GDI1	ENSG00000057608	DCN	YER136W	GDI1
PPP5C/ATG5	ENSG00000057663	PPP5C	YPL149W	ATG5
MAP4K3/UBP16	ENSG00000058056	MAP4K3	YPL072W	UBP16
ZBTB32/SEC61	ENSG00000058262	ZBTB32	YLR378C	SEC61
TYROBP/BUD5	ENSG00000058335	TYROBP	YCR038C	BUD5
GABRA3/DIN7	ENSG00000058404	GABRA3	YDR263C	DIN7
BRCA1/RPC37	ENSG00000058600	BRCA1	YKR025W	RPC37
ERCC1/DRS2	ENSG00000058668	ERCC1	YAL026C	DRS2
CD22/RIO2	ENSG00000058729	CD22	YNL207W	RIO2
SEMA3B/TIS11	ENSG00000059145	SEMA3B	YLR136C	TIS11
MBTPS2/PRO2	ENSG00000059573	MBTPS2	YOR323C	PRO2
LTF/YAK1	ENSG00000059758	LTF	YJL141C	YAK1
NR1H4/XDJ1	ENSG00000059769	NR1H4	YLR090W	XDJ1
ALOX5/STE7	ENSG00000060237	ALOX5	YDL159W	STE7
CALCOCO1/CDC13	ENSG00000060558	CALCOCO1	YDL220C	CDC13
UBR7/PRP46	ENSG00000060688	UBR7	YPL151C	PRP46
MAP4K5/FMP37	ENSG00000060762	MAP4K5	YGL080W	FMP37
EHD3/POT1	ENSG00000060971	EHD3	YIL160C	POT1
PSMC4/BAT2	ENSG00000060982	PSMC4	YJR148W	BAT2
CLDN11/SDH4	ENSG00000061794	CLDN11	YDR178W	SDH4
MVP/AIF1	ENSG00000062096	MVP	YNR074C	AIF1
NUB1/RSN1	ENSG00000062598	NUB1	YMR266W	RSN1
CLK1/REV3	ENSG00000062822	CLK1	YPL167C	REV3
ENSG00000013455/RKM2	ENSG00000063046	ENSG00000013455	YDR198C	RKM2
POLR3B/RPL18B	ENSG00000063177	POLR3B	YNL301C	RPL18B
ANGEL1/SBP1	ENSG00000063244	ANGEL1	YHL034C	SBP1
RNF14/YIL165C	ENSG00000063438	RNF14	YIL165C	YIL165C
DDX11/GLO2	ENSG00000063854	DDX11	YDR272W	GLO2
CD6/YAF9	ENSG00000063978	CD6	YNL107W	YAF9
TACC3/YFR039C	ENSG00000064012	TACC3	YFR039C	YFR039C
UFL1/ATG33	ENSG00000064309	UFL1	YLR356W	ATG33
POLA2/TAF2	ENSG00000064313	POLA2	YCR042C	TAF2
CAPN1/YPK1	ENSG00000064393	CAPN1	YKL126W	YPK1
ACPP/MTR10	ENSG00000064419	ACPP	YOR160W	MTR10
MDH1/YLR271W	ENSG00000064607	MDH1	YLR271W	YLR271W
SLC30A9/YBR235W	ENSG00000064651	SLC30A9	YBR235W	YBR235W
MTMR11/YIG1	ENSG00000064666	MTMR11	YPL201C	YIG1
CCDC88C/RRP3	ENSG00000064703	CCDC88C	YHR065C	RRP3
YAF2/PMS1	ENSG00000064933	YAF2	YNL082W	PMS1
ZMYND11/ABF2	ENSG00000064961	ZMYND11	YMR072W	ABF2
WAS/NTG2	ENSG00000065057	WAS	YOL043C	NTG2
DPEP1/GPA1	ENSG00000065135	DPEP1	YHR005C	GPA1
BID/PSE1	ENSG00000065150	BID	YMR308C	PSE1
MATR3/CAR2	ENSG00000065154	MATR3	YLR438W	CAR2
RGPD5/PWP2	ENSG00000065183	RGPD5	YCR057C	PWP2
STMN4/YFR035C	ENSG00000065243	STMN4	YFR035C	YFR035C
NUDCD3/LAC1	ENSG00000065308	NUDCD3	YKL008C	LAC1
ISL1/EFT2	ENSG00000065357	ISL1	YDR385W	EFT2
IL20RA/SLM5	ENSG00000065427	IL20RA	YCR024C	SLM5
CLCA1/TRX1	ENSG00000065485	CLCA1	YLR043C	TRX1
ATP2C1/YGR250C	ENSG00000065526	ATP2C1	YGR250C	YGR250C
SRCIN1/RLP7	ENSG00000065559	SRCIN1	YNL002C	RLP7
IGF1/ENT3	ENSG00000065609	IGF1	YJR125C	ENT3
RALBP1/ISR1	ENSG00000065613	RALBP1	YPR106W	ISR1
RUFY3/CMK1	ENSG00000065675	RUFY3	YFR014C	CMK1
CNTN1/HAT2	ENSG00000065717	CNTN1	YEL056W	HAT2
WWTR1/VAC7	ENSG00000065809	WWTR1	YNL054W	VAC7
AGPS/MAE1	ENSG00000065833	AGPS	YKL029C	MAE1
ATP1A2/MSB3	ENSG00000065882	ATP1A2	YNL293W	MSB3
TTC27/YPL245W	ENSG00000065883	TTC27	YPL245W	YPL245W
MARCO/NHX1	ENSG00000065923	MARCO	YDR456W	NHX1
SYT13/FHL1	ENSG00000065970	SYT13	YPR104C	FHL1
SNAI2/PDE2	ENSG00000065989	SNAI2	YOR360C	PDE2
CD74/SNF12	ENSG00000066117	CD74	YNR023W	SNF12
HGF/HAP5	ENSG00000066136	HGF	YOR358W	HAP5
ZRANB1/BTS1	ENSG00000066382	ZRANB1	YPL069C	BTS1
NCDN/FOB1	ENSG00000066422	NCDN	YDR110W	FOB1
ZFP64/ENT1	ENSG00000066427	ZFP64	YDL161W	ENT1
MNAT1/BFR1	ENSG00000066455	MNAT1	YOR198C	BFR1
SAMD4A/DUO1	ENSG00000066629	SAMD4A	YGL061C	DUO1
RUNX3/SEC7	ENSG00000066777	RUNX3	YDR170C	SEC7
MRE11A/HEM15	ENSG00000066926	MRE11A	YOR176W	HEM15
PLEKHB1/RGD2	ENSG00000066933	PLEKHB1	YFL047W	RGD2
SERPINB1/NRG2	ENSG00000067082	SERPINB1	YBR066C	NRG2
SPAST/ILM1	ENSG00000067167	SPAST	YJR118C	ILM1
ENSG00000021602/GIS2	ENSG00000067182	ENSG00000021602	YNL255C	GIS2
NRXN3/EEB1	ENSG00000067191	NRXN3	YPL095C	EEB1
AQR/GYP5	ENSG00000067208	AQR	YPL249C	GYP5
CPS1/CDC19	ENSG00000067225	CPS1	YAL038W	CDC19
C8B/FCF2	ENSG00000067334	C8B	YLR051C	FCF2
FHL1/RHO1	ENSG00000067560	FHL1	YPR165W	RHO1
RTFDC1/TCB3	ENSG00000067715	RTFDC1	YML072C	TCB3
GABRA1/PKP1	ENSG00000067992	GABRA1	YIL042C	PKP1
NLRP2/CAB4	ENSG00000068120	NLRP2	YGR277C	CAB4
RNF10/PHO4	ENSG00000068323	RNF10	YFR034C	PHO4
ZDHHC6/YDR026C	ENSG00000068354	ZDHHC6	YDR026C	YDR026C
RNH1/SPP2	ENSG00000068394	RNH1	YOR148C	SPP2
NDUFS1/MRM2	ENSG00000068438	NDUFS1	YGL136C	MRM2
RB1CC1/KCS1	ENSG00000068745	RB1CC1	YDR017C	KCS1
ERP44/BUD4	ENSG00000068781	ERP44	YJR092W	BUD4
ALAS1/KRE28	ENSG00000068793	ALAS1	YDR532C	KRE28
BIRC3/HST2	ENSG00000068903	BIRC3	YPL015C	HST2
AKAP11/GLT1	ENSG00000069248	AKAP11	YDL171C	GLT1
GLRX2/VPS35	ENSG00000069329	GLRX2	YJL154C	VPS35
SNAPC1/YDJ1	ENSG00000069345	SNAPC1	YNL064C	YDJ1
STRAP/AVO2	ENSG00000069399	STRAP	YMR068W	AVO2
ABCC2/NFT1	ENSG00000069431	ABCC2	YKR103W	NFT1
DEF6/SDT1	ENSG00000069712	DEF6	YGL224C	SDT1
PLEKHO1/CDD1	ENSG00000069764	PLEKHO1	YLR245C	CDD1
GCLM/REF2	ENSG00000069849	GCLM	YDR195W	REF2
UBR2/HUL5	ENSG00000069869	UBR2	YGL141W	HUL5
EHD2/UTP21	ENSG00000069966	EHD2	YLR409C	UTP21
RRAGD/SAR1	ENSG00000069974	RRAGD	YPL218W	SAR1
HSF2/UFD1	ENSG00000070010	HSF2	YGR048W	UFD1
PHF20/IKI3	ENSG00000070061	PHF20	YLR384C	IKI3
NR1H3/SSP120	ENSG00000070081	NR1H3	YLR250W	SSP120
NCAPH2/PFY1	ENSG00000070087	NCAPH2	YOR122C	PFY1
TOMM34/AIM38	ENSG00000070423	TOMM34	YNR018W	AIM38
SEC63/ATG16	ENSG00000070444	SEC63	YMR159C	ATG16
KPNA6/POL4	ENSG00000070501	KPNA6	YCR014C	POL4
VIM/ATG21	ENSG00000070540	VIM	YPL100W	ATG21
RTEL1-TNFRSF6B/ASN1	ENSG00000070669	RTEL1-TNFRSF6B	YPR145W	ASN1
FAS/KAR2	ENSG00000070718	FAS	YJL034W	KAR2
CD44/YAT2	ENSG00000070748	CD44	YER024W	YAT2
KCNG1/MUD2	ENSG00000070756	KCNG1	YKL074C	MUD2
SLAMF7/RPA190	ENSG00000070761	SLAMF7	YOR341W	RPA190
MIPEP/CKA1	ENSG00000070770	MIPEP	YIL035C	CKA1
PRKCH/GCD6	ENSG00000070785	PRKCH	YDR211W	GCD6
INSRR/RSR1	ENSG00000070831	INSRR	YGR152C	RSR1
IFNGR1/OSH3	ENSG00000070882	IFNGR1	YHR073W	OSH3
SH2D2A/PUT4	ENSG00000070915	SH2D2A	YOR348C	PUT4
TNFRSF1B/PMA1	ENSG00000070961	TNFRSF1B	YGL008C	PMA1
VEZT/GSH2	ENSG00000071051	VEZT	YOL049W	GSH2
POU2F2/AIP1	ENSG00000071127	POU2F2	YMR092C	AIP1
SNX1/YKL023W	ENSG00000071205	SNX1	YKL023W	YKL023W
TBPL1/YNG2	ENSG00000071243	TBPL1	YHR090C	YNG2
ARNTL2/BUD23	ENSG00000071462	ARNTL2	YCR047C	BUD23
BCLAF1/HRD3	ENSG00000071537	BCLAF1	YLR207W	HRD3
ANK1/MSP1	ENSG00000071539	ANK1	YGR028W	MSP1
TFB1M/ULS1	ENSG00000071794	TFB1M	YOR191W	ULS1
RABEP1/CFT1	ENSG00000071894	RABEP1	YDR301W	CFT1
HMGB3/TSR4	ENSG00000071994	HMGB3	YOL022C	TSR4
NUP160/PSK1	ENSG00000072062	NUP160	YAL017W	PSK1
BAK1/YBL107C	ENSG00000072110	BAK1	YBL107C	YBL107C
MUSK/VPS70	ENSG00000072133	MUSK	YJR126C	VPS70
IKZF2/ENT2	ENSG00000072134	IKZF2	YLR206W	ENT2
GRN/SIW14	ENSG00000072135	GRN	YNL032W	SIW14
ARHGAP31/TRE1	ENSG00000072274	ARHGAP31	YPL176C	TRE1
NR2E3/SVF1	ENSG00000072364	NR2E3	YDR346C	SVF1
CENPQ/SMC1	ENSG00000072501	CENPQ	YFL008W	SMC1
SARS/IMG1	ENSG00000072609	SARS	YCR046C	IMG1
RANBP3/DBP1	ENSG00000072682	RANBP3	YPL119C	DBP1
ARID4A/CDC4	ENSG00000072803	ARID4A	YFL009W	CDC4
TSSC1/DAL1	ENSG00000072832	TSSC1	YIR027C	DAL1
ENSG00000032514/DER1	ENSG00000072849	ENSG00000032514	YBR201W	DER1
IFT88/LRS4	ENSG00000072864	IFT88	YDR439W	LRS4
ZCCHC8/APM1	ENSG00000072958	ZCCHC8	YPL259C	APM1
ABCF2/SEC2	ENSG00000073009	ABCF2	YNL272C	SEC2
LRRC7/MCM2	ENSG00000073111	LRRC7	YBL023C	MCM2
UBA6/SRO77	ENSG00000073350	UBA6	YBL106C	SRO77
GAB2/ECM5	ENSG00000073614	GAB2	YMR176W	ECM5
ATP6V0A1/YAP1802	ENSG00000073921	ATP6V0A1	YGR241C	YAP1802
PIAS1/SEC18	ENSG00000073969	PIAS1	YBR080C	SEC18
SLC4A7/ENA1	ENSG00000074370	SLC4A7	YDR040C	ENA1
APBA2/YJU3	ENSG00000074416	APBA2	YKL094W	YJU3
UHRF1/SNF1	ENSG00000074590	UHRF1	YDR477W	SNF1
MAP2K3/VCX1	ENSG00000074621	MAP2K3	YDL128W	VCX1
TMSB10/CUP1-1	ENSG00000074660	TMSB10	YHR053C	CUP1-1
RNF19A/SBA1	ENSG00000074696	RNF19A	YKL117W	SBA1
PEX3/OPY1	ENSG00000074706	PEX3	YBR129C	OPY1
GABARAPL2/DOC1	ENSG00000074755	GABARAPL2	YGL240W	DOC1
MYOC/ENO2	ENSG00000074800	MYOC	YHR174W	ENO2
SH3YL1/SLN1	ENSG00000074964	SH3YL1	YIL147C	SLN1
VCL/ARP6	ENSG00000075089	VCL	YLR085C	ARP6
DAPK2/TIF4632	ENSG00000075151	DAPK2	YGL049C	TIF4632
NSMAF/MTC5	ENSG00000075188	NSMAF	YDR128W	MTC5
ADSS/CTT1	ENSG00000075213	ADSS	YGR088W	CTT1
STAP1/RAX2	ENSG00000075223	STAP1	YLR084C	RAX2
TIMP2/ERG10	ENSG00000075239	TIMP2	YPL028W	ERG10
RFC1/YNL095C	ENSG00000075292	RFC1	YNL095C	YNL095C
CUL3/ATG1	ENSG00000075413	CUL3	YGL180W	ATG1
MYOM2/TAO3	ENSG00000075539	MYOM2	YIL129C	TAO3
OTC/ARP9	ENSG00000075624	OTC	YMR033W	ARP9
USP2/SPO14	ENSG00000075651	USP2	YKR031C	SPO14
CASR/SEC12	ENSG00000075702	CASR	YNR026C	SEC12
TUBG2/YNL046W	ENSG00000075711	TUBG2	YNL046W	YNL046W
RPL26L1/YPT53	ENSG00000075785	RPL26L1	YNL093W	YPT53
FLT4/YET1	ENSG00000075790	FLT4	YKL065C	YET1
NSUN2/YJR084W	ENSG00000075856	NSUN2	YJR084W	YJR084W
FBXO42/RRP42	ENSG00000075914	FBXO42	YDL111C	RRP42
MRI1/TAF13	ENSG00000075945	MRI1	YML098W	TAF13
METTL1/MCM6	ENSG00000076003	METTL1	YGL201C	MCM6
HOXC8/REX2	ENSG00000076043	HOXC8	YLR059C	REX2
AGA/YIL077C	ENSG00000076053	AGA	YIL077C	YIL077C
ENSG00000038102/MLH1	ENSG00000076242	ENSG00000038102	YMR167W	MLH1
PI4K2B/SLX8	ENSG00000076604	PI4K2B	YER116C	SLX8
MAT2B/MON1	ENSG00000076685	MAT2B	YGL124C	MON1
TLL1/YIP1	ENSG00000076716	TLL1	YGR172C	YIP1
EDC4/CLF1	ENSG00000076924	EDC4	YLR117C	CLF1
TRIO/VPS45	ENSG00000076944	TRIO	YGL095C	VPS45
VCAN/NRK1	ENSG00000077009	VCAN	YNL129W	NRK1
MSR1/COS12	ENSG00000077063	MSR1	YGL263W	COS12
CDH1/YGL101W	ENSG00000077097	CDH1	YGL101W	YGL101W
SKIV2L2/SKP2	ENSG00000077235	SKIV2L2	YNL311C	SKP2
DNAH5/YTP1	ENSG00000077238	DNAH5	YNL237W	YTP1
ZFYVE16/UBP1	ENSG00000077254	ZFYVE16	YDL122W	UBP1
C6/MSL1	ENSG00000077312	C6	YIR009W	MSL1
RAI14/SKI6	ENSG00000077348	RAI14	YGR195W	SKI6
SOX30/HST4	ENSG00000077463	SOX30	YDR191W	HST4
PNKP/CUR1	ENSG00000077522	PNKP	YPR158W	CUR1
SPDL1/CAP2	ENSG00000077549	SPDL1	YIL034C	CAP2
STAU2/UBC11	ENSG00000077721	STAU2	YOR339C	UBC11
RTN4R/KSS1	ENSG00000077782	RTN4R	YGR040W	KSS1
PHF23/PDX3	ENSG00000077800	PHF23	YBR035C	PDX3
CDH10/RAD34	ENSG00000077809	CDH10	YDR314C	RAD34
INPP4A/SIZ1	ENSG00000078043	INPP4A	YDR409W	SIZ1
RAB27B/HOG1	ENSG00000078061	RAB27B	YLR113W	HOG1
PSMA4/YDL086W	ENSG00000078098	PSMA4	YDL086W	YDL086W
MYO16/DRE2	ENSG00000078114	MYO16	YKR071C	DRE2
LSG1/UBC1	ENSG00000078140	LSG1	YDR177W	UBC1
PARP3/VPS34	ENSG00000078142	PARP3	YLR240W	VPS34
TNC/INP51	ENSG00000078269	TNC	YIL002C	INP51
TDP1/CHA4	ENSG00000078304	TDP1	YLR098C	CHA4
MED17/YRA2	ENSG00000078328	MED17	YKL214C	YRA2
CAPG/STE4	ENSG00000078369	CAPG	YOR212W	STE4
AP2S1/SNT2	ENSG00000078403	AP2S1	YGL131C	SNT2
USH2A/STE23	ENSG00000078618	USH2A	YLR389C	STE23
ZPBP/POR1	ENSG00000078668	ZPBP	YNL055C	POR1
TG/CST6	ENSG00000078674	TG	YIL036W	CST6
ADAM28/TOM1	ENSG00000078747	ADAM28	YDR457W	TOM1
BARX2/INN1	ENSG00000078902	BARX2	YNL152W	INN1
DCUN1D1/STP22	ENSG00000078967	DCUN1D1	YCL008C	STP22
PHF15/YKU80	ENSG00000079246	PHF15	YMR106C	YKU80
ZIC2/CBK1	ENSG00000079277	ZIC2	YNL161W	CBK1
LCP2/PUF4	ENSG00000079308	LCP2	YGL014W	PUF4
TRIT1/REX3	ENSG00000079313	TRIT1	YLR107W	REX3
ADRB1/MRP49	ENSG00000079332	ADRB1	YKL167C	MRP49
ENSG00000043822/FET4	ENSG00000079335	ENSG00000043822	YMR319C	FET4
GUCA2B/RGT2	ENSG00000079393	GUCA2B	YDL138W	RGT2
CUL7/ERG9	ENSG00000079459	CUL7	YHR190W	ERG9
CTNNA1/PIF1	ENSG00000079689	CTNNA1	YML061C	PIF1
PHKA2/PGM2	ENSG00000079739	PHKA2	YMR105C	PGM2
EPHA3/FAL1	ENSG00000079785	EPHA3	YDR021W	FAL1
HSPA5/HAL1	ENSG00000079819	HSPA5	YPR005C	HAL1
DSG2/TCB2	ENSG00000079841	DSG2	YNL087W	TCB2
GEMIN8/VAM3	ENSG00000079950	GEMIN8	YOR106W	VAM3
OFD1/CIT2	ENSG00000080298	OFD1	YCR005C	CIT2
PREX2/YHR003C	ENSG00000080345	PREX2	YHR003C	YHR003C
WDR37/ARL1	ENSG00000080371	WDR37	YBR164C	ARL1
YTHDC2/YEA4	ENSG00000080493	YTHDC2	YEL004W	YEA4
CTPS2/MOT1	ENSG00000080503	CTPS2	YPL082C	MOT1
ATP6V1H/AYR1	ENSG00000080511	ATP6V1H	YIL124W	AYR1
POLR2B/COQ5	ENSG00000080546	POLR2B	YML110C	COQ5
TPR/IRC6	ENSG00000080561	TPR	YFR043C	IRC6
CP/SWR1	ENSG00000080603	CP	YDR334W	SWR1
DTNBP1/PUF6	ENSG00000080608	DTNBP1	YDR496C	PUF6
XK/ECM14	ENSG00000080618	XK	YHR132C	ECM14
ARHGAP6/MOT2	ENSG00000080802	ARHGAP6	YER068W	MOT2
MAP4/HEM13	ENSG00000080819	MAP4	YDR044W	HEM13
GOPC/BI3	ENSG00000080823	GOPC	Q0115	BI3
ROS1/TID3	ENSG00000080986	ROS1	YIL144W	TID3
HDAC9/PHO84	ENSG00000081019	HDAC9	YML123C	PHO84
RRM2B/YRB2	ENSG00000081026	RRM2B	YIL063C	YRB2
TNFRSF17/PCL7	ENSG00000081087	TNFRSF17	YIL050W	PCL7
LMO3/STE12	ENSG00000081189	LMO3	YHR084W	STE12
MRPS10/YKL027W	ENSG00000081307	MRPS10	YKL027W	YKL027W
GUCA1A/HOP1	ENSG00000081320	GUCA1A	YIL072W	HOP1
RSF1/RPA12	ENSG00000081386	RSF1	YJR063W	RPA12
VPS13D/MTC1	ENSG00000081479	VPS13D	YJL123C	MTC1
CELF2/YVH1	ENSG00000081721	CELF2	YIR026C	YVH1
R3HDM1/PDE1	ENSG00000081803	R3HDM1	YGL248W	PDE1
COL9A2/TRI1	ENSG00000082014	COL9A2	YMR233W	TRI1
KITLG/YGR126W	ENSG00000082258	KITLG	YGR126W	YGR126W
ERCC8/PMD1	ENSG00000082397	ERCC8	YER132C	PMD1
VAMP3/YDL180W	ENSG00000082438	VAMP3	YDL180W	YDL180W
PER3/MED4	ENSG00000082512	PER3	YOR174W	MED4
UTS2/MRPL22	ENSG00000082515	UTS2	YNL177C	MRPL22
TNFRSF9/SWD1	ENSG00000082516	TNFRSF9	YAR003W	SWD1
EPN3/TMS1	ENSG00000082556	EPN3	YDR105C	TMS1
LTBP1/TPK1	ENSG00000082701	LTBP1	YJL164C	TPK1
RCN1/YLR156W	ENSG00000082781	RCN1	YLR156W	YLR156W
ELN/VPS53	ENSG00000082805	ELN	YJL029C	VPS53
RFC2/CRM1	ENSG00000082898	RFC2	YGR218W	CRM1
ARID1B/DOP1	ENSG00000083097	ARID1B	YDR141C	DOP1
NEDD4L/MET22	ENSG00000083290	NEDD4L	YOL064C	MET22
FOXP3/KAP104	ENSG00000083312	FOXP3	YBR017C	KAP104
HEXB/YMR018W	ENSG00000083457	HEXB	YMR018W	YMR018W
JKAMP/AEP2	ENSG00000083750	JKAMP	YMR282C	AEP2
DKK3/YKL162C	ENSG00000083799	DKK3	YKL162C	YKL162C
ARHGEF5/FAT1	ENSG00000083807	ARHGEF5	YBR041W	FAT1
NFE2L3/RPS5	ENSG00000083845	NFE2L3	YJR123W	RPS5
LIMA1/APT2	ENSG00000083857	LIMA1	YDR441C	APT2
SLC4A8/SLZ1	ENSG00000083896	SLC4A8	YNL196C	SLZ1
PTGER3/CPR7	ENSG00000084072	PTGER3	YJR032W	CPR7
MAPK9/STE24	ENSG00000084073	MAPK9	YJR117W	STE24
COL23A1/TIF34	ENSG00000084623	COL23A1	YMR146C	TIF34
BCAR1/SHE4	ENSG00000084674	BCAR1	YOR035C	SHE4
FAM160A2/YKR018C	ENSG00000084754	FAM160A2	YKR018C	YKR018C
HERPUD1/UBX4	ENSG00000084764	HERPUD1	YMR067C	UBX4
HOMER3/URA2	ENSG00000084774	HOMER3	YJL130C	URA2
RAD51/CGR1	ENSG00000085063	RAD51	YGL029W	CGR1
POLQ/SPO74	ENSG00000085276	POLQ	YGL170C	SPO74
PIK3CB/SEH1	ENSG00000085415	PIK3CB	YGL100W	SEH1
ENSG00000051415/AMA1	ENSG00000085433	ENSG00000051415	YGR225W	AMA1
CYBA/CTS2	ENSG00000085465	CYBA	YDR371W	CTS2
THOC3/SSK2	ENSG00000085511	THOC3	YNR031C	SSK2
HEBP2/STE6	ENSG00000085563	HEBP2	YKL209C	STE6
PLEKHA5/YPR1	ENSG00000085662	PLEKHA5	YDR368W	YPR1
PRSS8/IML2	ENSG00000085831	PRSS8	YJL082W	IML2
SIKE1/END3	ENSG00000085832	SIKE1	YNL084C	END3
RRP12/SLD3	ENSG00000085840	RRP12	YGL113W	SLD3
MSMO1/SQS1	ENSG00000085872	MSMO1	YNL224C	SQS1
TTC17/PTK1	ENSG00000086015	TTC17	YKL198C	PTK1
ALX4/MDJ1	ENSG00000086061	ALX4	YFL016C	MDJ1
FOXN3/VPS20	ENSG00000086065	FOXN3	YMR077C	VPS20
AKR7A2/FAP1	ENSG00000086102	AKR7A2	YNL023C	FAP1
MRTO4/DIM1	ENSG00000086189	MRTO4	YPL266W	DIM1
USE1/KAP120	ENSG00000086200	USE1	YPL125W	KAP120
MCF2L2/MRPL24	ENSG00000086504	MCF2L2	YMR193W	MRPL24
NRIP2/CIN5	ENSG00000086548	NRIP2	YOR028C	CIN5
LAMA3/CWC2	ENSG00000086589	LAMA3	YDL209C	CWC2
ANAPC4/EMP24	ENSG00000086598	ANAPC4	YGL200C	EMP24
KCNQ1/PPH3	ENSG00000086717	KCNQ1	YDR075W	PPH3
TRAPPC3/MRP10	ENSG00000086758	TRAPPC3	YDL045W-A	MRP10
THRAP3/ALG9	ENSG00000086848	THRAP3	YNL219C	ALG9
PHPT1/FRE1	ENSG00000086991	PHPT1	YLR214W	FRE1
ENTPD2/VPS68	ENSG00000087008	ENTPD2	YOL129W	VPS68
ARID4B/YMR1	ENSG00000087053	ARID4B	YJR110W	YMR1
PTPRN/SPS19	ENSG00000087076	PTPRN	YNL202W	SPS19
KIF1B/SGF11	ENSG00000087152	KIF1B	YPL047W	SGF11
FOXC1/ISA1	ENSG00000087206	FOXC1	YLL027W	ISA1
SYNE2/ATP18	ENSG00000087245	SYNE2	YML081C-A	ATP18
CBLN4/TPA1	ENSG00000087263	CBLN4	YER049W	TPA1
CHRDL2/APA1	ENSG00000087266	CHRDL2	YCL050C	APA1
RELT/CDC50	ENSG00000087274	RELT	YCR094W	CDC50
NOP58/EST1	ENSG00000087338	NOP58	YLR233C	EST1
KCNH2/CUS1	ENSG00000087365	KCNH2	YMR240C	CUS1
CUL1/VPS1	ENSG00000087470	CUL1	YKR001C	VPS1
CYFIP2/ERV46	ENSG00000087502	CYFIP2	YAL042W	ERV46
TAB2/RFX1	ENSG00000087903	TAB2	YLR176C	RFX1
EIF2AK2/GDS1	ENSG00000088179	EIF2AK2	YOR355W	GDS1
KMT2C/HAS1	ENSG00000088205	KMT2C	YMR290C	HAS1
PUM2/RPS2	ENSG00000088247	PUM2	YGL123W	RPS2
MRPL43/SFK1	ENSG00000088305	MRPL43	YKL051W	SFK1
ITIH4/FPR1	ENSG00000088832	ITIH4	YNL135C	FPR1
C4orf27/SHP1	ENSG00000088833	C4orf27	YBL058W	SHP1
ZFR/DYN2	ENSG00000088986	ZFR	YDR424C	DYN2
NPFFR2/BRL1	ENSG00000089006	NPFFR2	YHR036W	BRL1
ENSG00000056345/RPL6A	ENSG00000089009	ENSG00000056345	YML073C	RPL6A
PHF21B/GIN4	ENSG00000089022	PHF21B	YDR507C	GIN4
TRAF1/ESF1	ENSG00000089048	TRAF1	YDR365C	ESF1
PCGF2/APC5	ENSG00000089053	PCGF2	YOR249C	APC5
IL17RB/REX4	ENSG00000089094	IL17RB	YOL080C	REX4
TRAF3IP2/GCN1	ENSG00000089154	TRAF3IP2	YGL195W	GCN1
GYG2/PXL1	ENSG00000089159	GYG2	YKR090W	PXL1
SERPINB3/TFS1	ENSG00000089220	SERPINB3	YLR178C	TFS1
PKP2/ETP1	ENSG00000089234	PKP2	YHL010C	ETP1
MSH4/NCP1	ENSG00000089250	MSH4	YHR042W	NCP1
F7/TAP42	ENSG00000089289	F7	YMR028W	TAP42
GDI2/ROT2	ENSG00000089597	GDI2	YBR229C	ROT2
PRDM1/SAC7	ENSG00000089639	PRDM1	YDR389W	SAC7
ATG5/BIR1	ENSG00000089685	ATG5	YJR089W	BIR1
PITHD1/MAK5	ENSG00000089737	PITHD1	YBR142W	MAK5
MTA3/YMR244W	ENSG00000090006	MTA3	YMR244W	YMR244W
USP13/YLL056C	ENSG00000090013	USP13	YLL056C	YLL056C
LAMC2/LCB1	ENSG00000090054	LAMC2	YMR296C	LCB1
CDK14/PAP1	ENSG00000090060	CDK14	YKR002W	PAP1
SEC61A1/FYV10	ENSG00000090316	SEC61A1	YIL097W	FYV10
PPP1R12A/XBP1	ENSG00000090339	PPP1R12A	YIL101C	XBP1
RASGRF1/IPI3	ENSG00000090372	RASGRF1	YNL182C	IPI3
CAMK2B/PEX12	ENSG00000090432	CAMK2B	YMR026C	PEX12
CROCC/YNR064C	ENSG00000090487	CROCC	YNR064C	YNR064C
POLR3E/MPS2	ENSG00000090565	POLR3E	YGL075C	MPS2
ATP2B4/ALA1	ENSG00000090861	ATP2B4	YOR335C	ALA1
ZC3H11A/SEC3	ENSG00000090989	ZC3H11A	YER008C	SEC3
RIOK2/ADP1	ENSG00000091136	RIOK2	YCR011C	ADP1
NDC1/LPD1	ENSG00000091140	NDC1	YFL018C	LPD1
FLYWCH1/CTL1	ENSG00000091436	FLYWCH1	YMR180C	CTL1
UNKL/FUM1	ENSG00000091483	UNKL	YPL262W	FUM1
ALDH18A1/SKT5	ENSG00000091490	ALDH18A1	YBL061C	SKT5
TARBP1/ECM30	ENSG00000091536	TARBP1	YLR436C	ECM30
MXD1/HER1	ENSG00000091592	MXD1	YOR227W	HER1
CDK17/CSI1	ENSG00000091879	CDK17	YMR025W	CSI1
DNAJC25/JNM1	ENSG00000092054	DNAJC25	YMR294W	JNM1
PSD/BAP2	ENSG00000092068	PSD	YBR068C	BAP2
CTDP1/SLY1	ENSG00000092108	CTDP1	YDR189W	SLY1
YBX3/RSM24	ENSG00000092200	YBX3	YDR175C	RSM24
WNK1/SPT16	ENSG00000092201	WNK1	YGL207W	SPT16
CCAR1/TRS31	ENSG00000092203	CCAR1	YDR472W	TRS31
OGFR/ERT1	ENSG00000092208	OGFR	YBR239C	ERT1
GNA15/ADE16	ENSG00000092421	GNA15	YLR028C	ADE16
CREB3L3/YVC1	ENSG00000092439	CREB3L3	YOR087W	YVC1
PTPRU/SOF1	ENSG00000092470	PTPRU	YLL011W	SOF1
SNRNP40/SPO20	ENSG00000092531	SNRNP40	YMR017W	SPO20
COL11A1/GOR1	ENSG00000092621	COL11A1	YNL274C	GOR1
MPC1/MLC2	ENSG00000092841	MPC1	YPR188C	MLC2
ACAA1/HMF1	ENSG00000092847	ACAA1	YER057C	HMF1
BCAT1/CDC45	ENSG00000093009	BCAT1	YLR103C	CDC45
HDAC7/AFT2	ENSG00000093010	HDAC7	YPL202C	AFT2
LZTS1/RSM22	ENSG00000093167	LZTS1	YKL155C	RSM22
SPAG4/HOS3	ENSG00000094631	SPAG4	YPL116W	HOS3
NCKAP1/RPT6	ENSG00000094804	NCKAP1	YGL048C	RPT6
MRPS35/FUR1	ENSG00000094841	MRPS35	YHR128W	FUR1
GUCY1B3/SLP1	ENSG00000094975	GUCY1B3	YOR154W	SLP1
SFSWAP/MSH2	ENSG00000095002	SFSWAP	YOL090W	MSH2
TNK2/DYS1	ENSG00000095059	TNK2	YHR068W	DYS1
CDH3/RET2	ENSG00000095139	CDH3	YFR051C	RET2
ARSF/VAC8	ENSG00000095261	ARSF	YEL013W	VAC8
GPBP1/MSS51	ENSG00000095303	GPBP1	YLR203C	MSS51
CS/CAT2	ENSG00000095321	CS	YML042W	CAT2
LTK/VMA7	ENSG00000095539	LTK	YGR020C	VMA7
MRPS24/ISW1	ENSG00000095564	MRPS24	YBR245C	ISW1
ELMO2/HSP150	ENSG00000095794	ELMO2	YJL159W	HSP150
WAPAL/YBL081W	ENSG00000095951	WAPAL	YBL081W	YBL081W
APPBP2/SGV1	ENSG00000096063	APPBP2	YPR161C	SGV1
POLD1/MEI4	ENSG00000096395	POLD1	YER044C-A	MEI4
SEZ6/CEF1	ENSG00000096401	SEZ6	YMR213W	CEF1
EIF4B/ILV1	ENSG00000096433	EIF4B	YER086W	ILV1
GLTSCR1/IMH1	ENSG00000096696	GLTSCR1	YLR309C	IMH1
RPL18/HST1	ENSG00000096717	RPL18	YOL068C	HST1
ISOC2/RPM2	ENSG00000096968	ISOC2	YML091C	RPM2
U2AF2/HRR25	ENSG00000097007	U2AF2	YPL204W	HRR25
EPN1/CDC7	ENSG00000097046	EPN1	YDL017W	CDC7
MED29/ERP2	ENSG00000099203	MED29	YAL007C	ERP2
AHRR/MGR1	ENSG00000099204	AHRR	YCL044C	MGR1
GSC2/COX23	ENSG00000099326	GSC2	YHR116W	COX23
GPC1/FRE8	ENSG00000099331	GPC1	YLR047C	FRE8
ADCK1/RPN12	ENSG00000099341	ADCK1	YFR052W	RPN12
HAGH/NSE3	ENSG00000099399	HAGH	YDR288W	NSE3
RNF4/CUS2	ENSG00000099622	RNF4	YNL286W	CUS2
CASP8/ATP16	ENSG00000099624	CASP8	YDL004W	ATP16
ASUN/GBP2	ENSG00000099783	ASUN	YCL011C	GBP2
DLX3/CDC34	ENSG00000099804	DLX3	YDR054C	CDC34
SPA17/RPB5	ENSG00000099817	SPA17	YBR154C	RPB5
WISP2/RTK1	ENSG00000099875	WISP2	YDL025C	RTK1
NGFR/YRB1	ENSG00000099901	NGFR	YDR002W	YRB1
CDON/GRS1	ENSG00000099917	CDON	YBR121C	GRS1
TAF2/RGC1	ENSG00000099940	TAF2	YPR115W	RGC1
HIPK2/SHO1	ENSG00000099942	HIPK2	YER118C	SHO1
TNPO3/RPA34	ENSG00000099968	TNPO3	YJL148W	RPA34
MEF2BNB-MEF2B/PRP21	ENSG00000099995	MEF2BNB-MEF2B	YJL203W	PRP21
RFXANK/SMD1	ENSG00000100028	RFXANK	YGR074W	SMD1
LPAR2/NOP7	ENSG00000100029	LPAR2	YGR103W	NOP7
CTSA/CDC28	ENSG00000100030	CTSA	YBR160W	CDC28
SUGP2/PTC3	ENSG00000100034	SUGP2	YBL056W	PTC3
SLC12A2/CTP1	ENSG00000100075	SLC12A2	YBR291C	CTP1
SNX24/GGA1	ENSG00000100083	SNX24	YDR358W	GGA1
EYA2/HIR2	ENSG00000100084	EYA2	YOR038C	HIR2
CNN2/LRG1	ENSG00000100092	CNN2	YDL240W	LRG1
SNCAIP/SPC105	ENSG00000100106	SNCAIP	YGL093W	SPC105
DDX20/SPP382	ENSG00000100109	DDX20	YLR424W	SPP382
BTBD1/NHP2	ENSG00000100138	BTBD1	YDL208W	NHP2
BCAS1/RPO26	ENSG00000100142	BCAS1	YPR187W	RPO26
POU1F1/IXR1	ENSG00000100146	POU1F1	YKL032C	IXR1
PMS1/YLR462W	ENSG00000100151	PMS1	YLR462W	YLR462W
HMG20B/DBP3	ENSG00000100201	HMG20B	YGL078C	DBP3
CALCRL/DMC1	ENSG00000100206	CALCRL	YER179W	DMC1
TAF11/BOP3	ENSG00000100207	TAF11	YNL042W	BOP3
ANKS1A/BNA6	ENSG00000100219	ANKS1A	YFR047C	BNA6
AP3D1/AIM33	ENSG00000100225	AP3D1	YML087C	AIM33
ZNF76/TUF1	ENSG00000100226	ZNF76	YOR187W	TUF1
SLC9A3R2/SAP190	ENSG00000100239	SLC9A3R2	YKR028W	SAP190
NTHL1/GSF2	ENSG00000100242	NTHL1	YML048W	GSF2
GNAI3/PGA3	ENSG00000100243	GNAI3	YML125C	PGA3
IPO5/APL1	ENSG00000100280	IPO5	YJR005W	APL1
OAT/SUT1	ENSG00000100284	OAT	YGL162W	SUT1
WDR3/HMX1	ENSG00000100292	WDR3	YLR205C	HMX1
PKN2/YJR011C	ENSG00000100296	PKN2	YJR011C	YJR011C
WDR18/MCM5	ENSG00000100297	WDR18	YLR274W	MCM5
TRAM2/PET54	ENSG00000100320	TRAM2	YGR222W	PET54
NTN1/RGT1	ENSG00000100325	NTN1	YKL038W	RGT1
GLP2R/MYO3	ENSG00000100345	GLP2R	YKL129C	MYO3
MCM10/HPT1	ENSG00000100353	MCM10	YDR399W	HPT1
DGKA/MSB4	ENSG00000100359	DGKA	YOL112W	MSB4
ERBB3/YLR224W	ENSG00000100365	ERBB3	YLR224W	YLR224W
ROPN1/YIA6	ENSG00000100372	ROPN1	YIL006W	YIA6
KARS/SGT2	ENSG00000100380	KARS	YOR007C	SGT2
PDIA5/HRT1	ENSG00000100387	PDIA5	YOL133W	HRT1
NDUFB4/GCN5	ENSG00000100393	NDUFB4	YGR252W	GCN5
SPEN/RNA1	ENSG00000100401	SPEN	YMR235C	RNA1
MYLK/APA2	ENSG00000100403	MYLK	YDR530C	APA2
MAP2K4/RPC25	ENSG00000100413	MAP2K4	YKL144C	RPC25
SNAP91/NTO1	ENSG00000100425	SNAP91	YPR031W	NTO1
SLK/RPL12A	ENSG00000100427	SLK	YEL054C	RPL12A
COL17A1/FPR3	ENSG00000100442	COL17A1	YML074C	FPR3
SEC61A2/PAU15	ENSG00000100448	SEC61A2	YIR041W	PAU15
PRKCQ/TIF3	ENSG00000100461	PRKCQ	YPR163C	TIF3
TLE2/VMA6	ENSG00000100462	TLE2	YLR447C	VMA6
ASB1/DPB2	ENSG00000100479	ASB1	YPR175W	DPB2
FAM107B/CDC25	ENSG00000100485	FAM107B	YLR310C	CDC25
ME1/GPH1	ENSG00000100504	ME1	YPR160W	GPH1
TBC1D1/RAD27	ENSG00000100526	TBC1D1	YKL113C	RAD27
CDK13/VMA8	ENSG00000100554	CDK13	YEL051W	VMA8
MTHFD2/PRE6	ENSG00000100567	MTHFD2	YOL038W	PRE6
SLC9A7/VTI1	ENSG00000100568	SLC9A7	YMR197C	VTI1
FOXJ2/AHA1	ENSG00000100591	FOXJ2	YDR214W	AHA1
YBX1/LCB2	ENSG00000100596	YBX1	YDR062W	LCB2
PDE4A/RRT6	ENSG00000100605	PDE4A	YGL146C	RRT6
PPP2R5A/PTC6	ENSG00000100614	PPP2R5A	YCR079W	PTC6
CTNNA2/YIL001W	ENSG00000100628	CTNNA2	YIL001W	YIL001W
ELAVL1/PIN4	ENSG00000100650	ELAVL1	YBL051C	PIN4
TIE1/TIF5	ENSG00000100664	TIE1	YPR041W	TIF5
SMARCD1/MIS1	ENSG00000100714	SMARCD1	YBR084W	MIS1
KDM4A/YAP1	ENSG00000100722	KDM4A	YML007W	YAP1
NFYC/YLR456W	ENSG00000100744	NFYC	YLR456W	YLR456W
SLC9A3/YGR093W	ENSG00000100749	SLC9A3	YGR093W	YGR093W
NGEF/RPT2	ENSG00000100764	NGEF	YDL007W	RPT2
ASPM/CLA4	ENSG00000100784	ASPM	YNL298W	CLA4
CD84/PRE3	ENSG00000100804	CD84	YJL001W	PRE3
ELOVL1/YHR080C	ENSG00000100814	ELOVL1	YHR080C	YHR080C
SPI1/PAF1	ENSG00000100815	SPI1	YBR279W	PAF1
ZNRD1/SGN1	ENSG00000100836	ZNRD1	YIR001C	SGN1
MPPED2/SRP54	ENSG00000100883	MPPED2	YPR088C	SRP54
ZBTB11/MPH1	ENSG00000100888	ZBTB11	YIR002C	MPH1
ATXN3/SCL1	ENSG00000100902	ATXN3	YGL011C	SCL1
GOLGA5/MGA2	ENSG00000100906	GOLGA5	YIR033W	MGA2
FGFR2/PCM1	ENSG00000100908	FGFR2	YEL058W	PCM1
EML1/YHR035W	ENSG00000100934	EML1	YHR035W	YHR035W
ARFGEF1/LEA1	ENSG00000100949	ARFGEF1	YPL213W	LEA1
MTFR1/ART5	ENSG00000100979	MTFR1	YGR068C	ART5
STAG3/PSF1	ENSG00000101003	STAG3	YDR013W	PSF1
FECH/CIK1	ENSG00000101004	FECH	YMR198W	CIK1
MYO9A/CBP3	ENSG00000101019	MYO9A	YPL215W	CBP3
DDX3Y/DIA1	ENSG00000101049	DDX3Y	YMR316W	DIA1
PFKP/GAL11	ENSG00000101057	PFKP	YOL051W	GAL11
SP100/PET9	ENSG00000101084	SP100	YBL030C	PET9
KLF6/CDC15	ENSG00000101109	KLF6	YAR019C	CDC15
PPAP2A/GIM3	ENSG00000101132	PPAP2A	YNL153C	GIM3
NEO1/LYS9	ENSG00000101144	NEO1	YNR050C	LYS9
TRAM1/GLE2	ENSG00000101146	TRAM1	YER107C	GLE2
PHKA1/BIO2	ENSG00000101150	PHKA1	YGR286C	BIO2
TNFRSF1A/PRP6	ENSG00000101161	TNFRSF1A	YBR055C	PRP6
CACNB1/PRE10	ENSG00000101182	CACNB1	YOR362C	PRE10
EVI5/EAF7	ENSG00000101189	EVI5	YNL136W	EAF7
PKM/IOC2	ENSG00000101191	PKM	YLR095C	IOC2
DHX29/GID8	ENSG00000101193	DHX29	YMR135C	GID8
DNTTIP2/GLO3	ENSG00000101199	DNTTIP2	YER122C	GLO3
TP53BP1/TEF2	ENSG00000101210	TP53BP1	YBR118W	TEF2
TRO/YCH1	ENSG00000101224	TRO	YGR203W	YCH1
RRP15/ARL3	ENSG00000101246	RRP15	YPL051W	ARL3
RHOA/CKA2	ENSG00000101266	RHOA	YOR061W	CKA2
DHX8/SEC23	ENSG00000101310	DHX8	YPR181C	SEC23
PRKCZ/CYB2	ENSG00000101323	PRKCZ	YML054C	CYB2
SYT1/LIA1	ENSG00000101335	SYT1	YJR070C	LIA1
IDH3G/BEM1	ENSG00000101336	IDH3G	YBR200W	BEM1
ROGDI/SKM1	ENSG00000101349	ROGDI	YOL113W	SKM1
PDZD4/KIP3	ENSG00000101350	PDZD4	YGL216W	KIP3
ROCK1/IDH1	ENSG00000101365	ROCK1	YNL037C	IDH1
CBFB/MIR1	ENSG00000101367	CBFB	YJR077C	MIR1
PDK3/GAS2	ENSG00000101384	PDK3	YLR343W	GAS2
HYAL2/TTI1	ENSG00000101407	HYAL2	YKL033W	TTI1
HDAC4/ARP5	ENSG00000101442	HDAC4	YNL059C	ARP5
RASSF1/SAH1	ENSG00000101444	RASSF1	YER043C	SAH1
FGFR3/YPL034W	ENSG00000101474	FGFR3	YPL034W	YPL034W
IFI35/UBP6	ENSG00000101557	IFI35	YFR010W	UBP6
COASY/SCS2	ENSG00000101558	COASY	YER120W	SCS2
MEF2A/ABD1	ENSG00000101654	MEF2A	YBR236C	ABD1
OTUD5/UBX5	ENSG00000101745	OTUD5	YDR330W	UBX5
TFE3/MBP1	ENSG00000101752	TFE3	YDL056W	MBP1
TBC1D25/RIO1	ENSG00000101782	TBC1D25	YOR119C	RIO1
ACSL4/PTI1	ENSG00000101811	ACSL4	YGR156W	PTI1
INPP5A/NAS6	ENSG00000101843	INPP5A	YGR232W	NAS6
GPKOW/SIF2	ENSG00000101849	GPKOW	YBR103W	SIF2
GRIPAP1/MRS1	ENSG00000101871	GRIPAP1	YIR021W	MRS1
FTSJ1/YPL039W	ENSG00000101888	FTSJ1	YPL039W	YPL039W
POLR1A/ALG13	ENSG00000101901	POLR1A	YGL047W	ALG13
LAPTM4A/PRS2	ENSG00000101911	LAPTM4A	YER099C	PRS2
IP6K2/YOR289W	ENSG00000101935	IP6K2	YOR289W	YOR289W
STON1-GTF2A1L/SET3	ENSG00000101945	STON1-GTF2A1L	YKR029C	SET3
SRBD1/YOR342C	ENSG00000101972	SRBD1	YOR342C	YOR342C
CYFIP1/YBL036C	ENSG00000101981	CYFIP1	YBL036C	YBL036C
RASGRP2/PXA2	ENSG00000101986	RASGRP2	YKL188C	PXA2
PSME4/CPT1	ENSG00000102007	PSME4	YNL130C	CPT1
IFT80/SAC6	ENSG00000102024	IFT80	YDR129C	SAC6
SIRT2/ARD1	ENSG00000102030	SIRT2	YHR013C	ARD1
ERLEC1/ISW2	ENSG00000102038	ERLEC1	YOR304W	ISW2
PPP2R5B/UME1	ENSG00000102054	PPP2R5B	YPL139C	UME1
PYGM/TAZ1	ENSG00000102125	PYGM	YPR140W	TAZ1
PITX1/PGK1	ENSG00000102144	PITX1	YCR012W	PGK1
TRPC7/DAL80	ENSG00000102145	TRPC7	YKR034W	DAL80
NUP133/MDY2	ENSG00000102178	NUP133	YOL111C	MDY2
NUCKS1/YPK3	ENSG00000102225	NUCKS1	YBR028C	YPK3
VPS35/PAB1	ENSG00000102241	VPS35	YER165W	PAB1
DNAJA2/ESS1	ENSG00000102309	DNAJA2	YJR017C	ESS1
BCL3/ALE1	ENSG00000102312	BCL3	YOR175C	ALE1
KCNAB2/YPR013C	ENSG00000102349	KCNAB2	YPR013C	YPR013C
ABCC9/KTR1	ENSG00000102385	ABCC9	YOR099W	KTR1
GAL/YPL225W	ENSG00000102390	GAL	YPL225W	YPL225W
CLEC2D/CRZ1	ENSG00000102554	CLEC2D	YNL027W	CRZ1
RORA/IKS1	ENSG00000102572	RORA	YJL057C	IKS1
DRD4/CDC1	ENSG00000102575	DRD4	YDR182W	CDC1
TGFBR3/YJL118W	ENSG00000102595	TGFBR3	YJL118W	YJL118W
KIAA1107/FUS2	ENSG00000102606	KIAA1107	YMR232W	FUS2
PLA2G10/YNL010W	ENSG00000102753	PLA2G10	YNL010W	YNL010W
ATP1B3/CIT3	ENSG00000102786	ATP1B3	YPR001W	CIT3
NEDD4/HSF1	ENSG00000102878	NEDD4	YGL073W	HSF1
PIGB/RCK2	ENSG00000102882	PIGB	YLR248W	RCK2
MAPK6/DCC1	ENSG00000102893	MAPK6	YCL016C	DCC1
GNB5/NTF2	ENSG00000102898	GNB5	YER009W	NTF2
RAB27A/STP1	ENSG00000102974	RAB27A	YDR463W	STP1
CECR5/RPN8	ENSG00000103035	CECR5	YOR261C	RPN8
UFD1L/LRO1	ENSG00000103066	UFD1L	YNR008W	LRO1
LRP6/VMR1	ENSG00000103222	LRP6	YHL035C	VMR1
GUCY2C/MUP1	ENSG00000103257	GUCY2C	YGR055W	MUP1
SCT/NBP35	ENSG00000103274	SCT	YGL091C	NBP35
PHRF1/UBC9	ENSG00000103275	PHRF1	YDL064W	UBC9
IKBKAP/ARO2	ENSG00000103313	IKBKAP	YGL148W	ARO2
NUCB2/ADH5	ENSG00000103326	NUCB2	YBR145W	ADH5
PFN2/SUP35	ENSG00000103342	PFN2	YDR172W	SUP35
PTPN3/RSM19	ENSG00000103363	PTPN3	YNR037C	RSM19
SPTB/SEC63	ENSG00000103423	SPTB	YOR254C	SEC63
DAPP1/SFP1	ENSG00000103495	DAPP1	YLR403W	SFP1
FGF10/SSO1	ENSG00000103496	FGF10	YPL232W	SSO1
SMG6/TAE1	ENSG00000103510	SMG6	YBR261C	TAE1
EXOC5/ICY2	ENSG00000103540	EXOC5	YPL250C	ICY2
CLTCL1/AI4	ENSG00000103546	CLTCL1	Q0065	AI4
FSTL3/BRE1	ENSG00000103549	FSTL3	YDL074C	BRE1
DGCR2/UTP15	ENSG00000103647	DGCR2	YMR093W	UTP15
RNF126/TOS3	ENSG00000103653	RNF126	YGL179C	TOS3
MNT/ATS1	ENSG00000103657	MNT	YAL020C	ATS1
ZXDC/YKR023W	ENSG00000103671	ZXDC	YKR023W	YKR023W
POLB/CTF19	ENSG00000103723	POLB	YPL018W	CTF19
WIPI1/YPT7	ENSG00000103769	WIPI1	YML001W	YPT7
ASNS/RBA50	ENSG00000103932	ASNS	YDR527W	RBA50
AP3M2/STB2	ENSG00000103942	AP3M2	YMR053C	STB2
CNGB1/YBR259W	ENSG00000103966	CNGB1	YBR259W	YBR259W
ST6GALNAC2/MXR1	ENSG00000104064	ST6GALNAC2	YER042W	MXR1
CHAT/HSP10	ENSG00000104067	CHAT	YOR020C	HSP10
PABPC1/HCR1	ENSG00000104131	PABPC1	YLR192C	HCR1
TESK2/PEP3	ENSG00000104142	TESK2	YLR148W	PEP3
C16orf80/MSC2	ENSG00000104147	C16orf80	YDR205W	MSC2
CSNK2A2/GND1	ENSG00000104221	CSNK2A2	YHR183W	GND1
PTPN21/YOL159C	ENSG00000104299	PTPN21	YOL159C	YOL159C
EIF2B3/YNL190W	ENSG00000104313	EIF2B3	YNL190W	YNL190W
CAMK2A/AIM31	ENSG00000104320	CAMK2A	YML030W	AIM31
TCOF1/POP1	ENSG00000104356	TCOF1	YNL221C	POP1
CDC42/MCK1	ENSG00000104365	CDC42	YNL307C	MCK1
OSBPL3/SOH1	ENSG00000104368	OSBPL3	YGL127C	SOH1
EPHA8/GNA1	ENSG00000104408	EPHA8	YFL017C	GNA1
SLC12A3/EMC2	ENSG00000104412	SLC12A3	YJR088C	EMC2
RAD18/ARP10	ENSG00000104419	RAD18	YDR106W	ARP10
ATP2B1/GAT3	ENSG00000104447	ATP2B1	YLR013W	GAT3
NCK2/DAL81	ENSG00000104490	NCK2	YIR023W	DAL81
MAP4K4/EFB1	ENSG00000104529	MAP4K4	YAL003W	EFB1
RPL31/PSA1	ENSG00000104549	RPL31	YDL055C	PSA1
WDR1/TMT1	ENSG00000104611	WDR1	YER175C	TMT1
SNX13/BCH2	ENSG00000104613	SNX13	YKR027W	BCH2
ARHGAP10/VPS55	ENSG00000104660	ARHGAP10	YJR044C	VPS55
RPS6KA2/TRR1	ENSG00000104687	RPS6KA2	YDR353W	TRR1
ING3/OST3	ENSG00000104723	ING3	YOR085W	OST3
WBSCR22/MCM4	ENSG00000104738	WBSCR22	YPR019W	MCM4
SEL1L/YCL012C	ENSG00000104805	SEL1L	YCL012C	YCL012C
TRIP13/GSY2	ENSG00000104812	TRIP13	YLR258W	GSY2
ATP6AP1/ECI1	ENSG00000104823	ATP6AP1	YLR284C	ECI1
TCF3/TUB2	ENSG00000104833	TCF3	YFL037W	TUB2
TRIB2/DIA4	ENSG00000104835	TRIB2	YHR011W	DIA4
DAZAP1/SNP1	ENSG00000104852	DAZAP1	YIL061C	SNP1
MBD3/YER184C	ENSG00000104863	MBD3	YER184C	YER184C
PRLH/PIH1	ENSG00000104872	PRLH	YHR034C	PIH1
HLTF/PRP11	ENSG00000104897	HLTF	YDL043C	PRP11
CPSF1/TRM1	ENSG00000104907	CPSF1	YDR120C	TRM1
CDH19/HSC82	ENSG00000104938	CDH19	YMR186W	HSC82
PDCD2/YJU2	ENSG00000104957	PDCD2	YKL095W	YJU2
PRKACA/RPL6B	ENSG00000104960	PRKACA	YLR448W	RPL6B
LPHN1/CNS1	ENSG00000104969	LPHN1	YBR155W	CNS1
ACTN1/TIM44	ENSG00000104980	ACTN1	YIL022W	TIM44
RPS6KA6/CRH1	ENSG00000105127	RPS6KA6	YGR189C	CRH1
EPN2/POP4	ENSG00000105171	EPN2	YBR257W	POP4
PTPN18/MUK1	ENSG00000105186	PTPN18	YPL070W	MUK1
LIMS2/TIM50	ENSG00000105197	LIMS2	YPL063W	TIM50
LNX1/NOP1	ENSG00000105202	LNX1	YDL014W	NOP1
TFRC/KDX1	ENSG00000105204	TFRC	YKL161C	KDX1
SREBF1/PGI1	ENSG00000105220	SREBF1	YBR196C	PGI1
TRPC5/SLM2	ENSG00000105221	TRPC5	YNL047C	SLM2
AFF4/COQ9	ENSG00000105227	AFF4	YLR201C	COQ9
UBE2D1/GFD2	ENSG00000105229	UBE2D1	YCL036W	GFD2
MPP5/ALF1	ENSG00000105254	MPP5	YNL148C	ALF1
SMC1A/FCJ1	ENSG00000105281	SMC1A	YKR016W	FCJ1
HSD17B10/PRO1	ENSG00000105323	HSD17B10	YDR300C	PRO1
MARK2/CDH1	ENSG00000105325	MARK2	YGL003C	CDH1
HMMR/YML6	ENSG00000105364	HMMR	YML025C	YML6
CHFR/RSC3	ENSG00000105369	CHFR	YDR303C	RSC3
TRHDE/QDR1	ENSG00000105370	TRHDE	YIL120W	QDR1
P4HA2/RPS19B	ENSG00000105372	P4HA2	YNL302C	RPS19B
FCGR2B/CIR1	ENSG00000105379	FCGR2B	YGR207C	CIR1
NFATC3/AVT7	ENSG00000105388	NFATC3	YIL088C	AVT7
ACADVL/YOR192C-C	ENSG00000105397	ACADVL	YOR192C-C	YOR192C-C
FBXW11/CDC37	ENSG00000105401	FBXW11	YDR168W	CDC37
ACAP1/SEC17	ENSG00000105402	ACAP1	YBL050W	SEC17
CRMP1/YIP3	ENSG00000105404	CRMP1	YNL044W	YIP3
DERL2/PMA2	ENSG00000105409	DERL2	YPL036W	PMA2
NDE1/ERD2	ENSG00000105438	NDE1	YBL040C	ERD2
MRVI1/SYT1	ENSG00000105443	MRVI1	YPR095C	SYT1
AP1M1/CDC9	ENSG00000105486	AP1M1	YDL164C	CDC9
PVR/PLB3	ENSG00000105499	PVR	YOL011W	PLB3
IKBKG/YHR022C	ENSG00000105514	IKBKG	YHR022C	YHR022C
XRCC1/TPD3	ENSG00000105568	XRCC1	YAL016W	TPD3
SCARB1/KAP95	ENSG00000105576	SCARB1	YLR347C	KAP95
MCM2/CCC1	ENSG00000105607	MCM2	YLR220W	CCC1
TP63/NRG1	ENSG00000105610	TP63	YDR043C	NRG1
LLGL2/PRP31	ENSG00000105618	LLGL2	YGR091W	PRP31
NLE1/SET2	ENSG00000105663	NLE1	YJL168C	SET2
SDHA/SEC28	ENSG00000105669	SDHA	YIL076W	SEC28
SMARCE1/DBP8	ENSG00000105671	SMARCE1	YHR169W	DBP8
KDM5A/SFG1	ENSG00000105676	KDM5A	YOR315W	SFG1
ADAM11/TYE7	ENSG00000105698	ADAM11	YOR344C	TYE7
PPP2R3A/PXR1	ENSG00000105705	PPP2R3A	YGR280C	PXR1
FERMT2/AKL1	ENSG00000105723	FERMT2	YBR059C	AKL1
ABCB11/SPF1	ENSG00000105726	ABCB11	YEL031W	SPF1
CD5L/SPC1	ENSG00000105737	CD5L	YJR010C-A	SPC1
PTGS2/GLO4	ENSG00000105755	PTGS2	YOR040W	GLO4
IGF2BP2/ZUO1	ENSG00000105821	IGF2BP2	YGR285C	ZUO1
MAP3K13/BET1	ENSG00000105829	MAP3K13	YIL004C	BET1
ST6GAL1/LCD1	ENSG00000105854	ST6GAL1	YDR499W	LCD1
VDAC1P1/YKL069W	ENSG00000105855	VDAC1P1	YKL069W	YKL069W
PICALM/ZIM17	ENSG00000105866	PICALM	YNL310C	ZIM17
NSF/STV1	ENSG00000105929	NSF	YMR054W	STV1
GLI2/YGR066C	ENSG00000105939	GLI2	YGR066C	YGR066C
CLASP1/KGD1	ENSG00000105953	CLASP1	YIL125W	KGD1
MRPS34/YHR131C	ENSG00000105974	MRPS34	YHR131C	YHR131C
NOTCH3/ARK1	ENSG00000105976	NOTCH3	YNL020C	ARK1
CLNS1A/DJP1	ENSG00000105993	CLNS1A	YIR004W	DJP1
PPP2R2C/RIM1	ENSG00000106028	PPP2R2C	YCR028C-A	RIM1
TEAD2/ATG17	ENSG00000106052	TEAD2	YLR423C	ATG17
EED/YCR099C	ENSG00000106069	EED	YCR099C	YCR099C
CDHR2/TLG2	ENSG00000106089	CDHR2	YOL018C	TLG2
SNCB/GRS2	ENSG00000106105	SNCB	YPR081C	GRS2
TSG101/GIS3	ENSG00000106125	TSG101	YLR094C	GIS3
ATP2A3/PRT1	ENSG00000106263	ATP2A3	YOR361C	PRT1
CA12/YLR179C	ENSG00000106333	CA12	YLR179C	YLR179C
MGLL/NOP15	ENSG00000106344	MGLL	YNL110C	NOP15
NTN4/IMD3	ENSG00000106348	NTN4	YLR432W	IMD3
BCS1L/SPS18	ENSG00000106351	BCS1L	YNL204C	SPS18
NUAK1/LSM5	ENSG00000106355	NUAK1	YER146W	LSM5
SLC24A1/YOR152C	ENSG00000106366	SLC24A1	YOR152C	YOR152C
SCARF1/YLR036C	ENSG00000106367	SCARF1	YLR036C	YLR036C
LMAN1/KTR3	ENSG00000106397	LMAN1	YBR205W	KTR3
PTPLAD1/VPS71	ENSG00000106400	PTPLAD1	YML041C	VPS71
IPCEF1/YIL166C	ENSG00000106571	IPCEF1	YIL166C	YIL166C
ZZEF1/PRE8	ENSG00000106588	ZZEF1	YML092C	PRE8
ENO1/MRPL32	ENSG00000106591	ENO1	YCR003W	MRPL32
SLC12A1/RHB1	ENSG00000106615	SLC12A1	YCR027C	RHB1
C19orf10/SDS23	ENSG00000106617	C19orf10	YGL056C	SDS23
ANO8/POL31	ENSG00000106628	ANO8	YJR006W	POL31
ARHGEF10L/SEC22	ENSG00000106636	ARHGEF10L	YLR268W	SEC22
TXK/NIP100	ENSG00000106665	TXK	YPL174C	NIP100
KCNQ2/VMA21	ENSG00000106688	KCNQ2	YGR105W	VMA21
TACR2/PAC1	ENSG00000106789	TACR2	YOR269W	PAC1
ACTR6/UTP7	ENSG00000106829	ACTR6	YER082C	UTP7
TIPIN/DFG16	ENSG00000106952	TIPIN	YOR030W	DFG16
SRI/OAF1	ENSG00000106991	SRI	YAL051W	OAF1
EIF4G3/ADK2	ENSG00000106992	EIF4G3	YER170W	ADK2
NUP37/AZR1	ENSG00000107020	NUP37	YGR224W	AZR1
SEMA3A/SCP160	ENSG00000107164	SEMA3A	YJL080C	SCP160
SEMA3C/MCA1	ENSG00000107165	SEMA3C	YOR197W	MCA1
ACAT1/PSD1	ENSG00000107186	ACAT1	YNL169C	PSD1
CELSR1/SPG4	ENSG00000107187	CELSR1	YMR107W	SPG4
ZNF638/MBF1	ENSG00000107223	ZNF638	YOR298C-A	MBF1
ADD2/MRF1	ENSG00000107242	ADD2	YGL143C	MRF1
FGF4/SNL1	ENSG00000107262	FGF4	YIL016W	SNL1
RASAL2/ECM32	ENSG00000107290	RASAL2	YER176W	ECM32
MARK3/PDR10	ENSG00000107331	MARK3	YOR328W	PDR10
SLC25A3/YNL144C	ENSG00000107341	SLC25A3	YNL144C	YNL144C
FOSL2/GAT2	ENSG00000107485	FOSL2	YMR136W	GAT2
FRYL/VBA5	ENSG00000107518	FRYL	YKR105C	VBA5
FSCN1/SLM3	ENSG00000107521	FSCN1	YDL033C	SLM3
ACTB/TKL2	ENSG00000107537	ACTB	YBR117C	TKL2
PLD1/PEX13	ENSG00000107554	PLD1	YLR191W	PEX13
WDR62/DPB11	ENSG00000107560	WDR62	YJL090C	DPB11
DLG1/PHB1	ENSG00000107566	DLG1	YGR132C	PHB1
RAB7A/RPG1	ENSG00000107581	RAB7A	YBR079C	RPG1
BCAP29/TIF1	ENSG00000107625	BCAP29	YKR059W	TIF1
SART3/FMP48	ENSG00000107643	SART3	YGR052W	FMP48
ARHGAP15/YOR022C	ENSG00000107651	ARHGAP15	YOR022C	YOR022C
PAX2/NSE4	ENSG00000107672	PAX2	YDL105W	NSE4
EXOSC7/ATG26	ENSG00000107679	EXOSC7	YLR189C	ATG26
KIFAP3/CNA1	ENSG00000107758	KIFAP3	YLR433C	CNA1
MCM6/MPM1	ENSG00000107771	MCM6	YJL066C	MPM1
REXO2/PHO5	ENSG00000107789	REXO2	YBR093C	PHO5
RBM7/GEA1	ENSG00000107862	RBM7	YJR031C	GEA1
RBMS2/PLM2	ENSG00000107863	RBMS2	YDR501W	PLM2
BAZ2A/BCP1	ENSG00000107949	BAZ2A	YDR361C	BCP1
PTPN23/YOL098C	ENSG00000107959	PTPN23	YOL098C	YOL098C
MLH1/MPD1	ENSG00000108010	MLH1	YOR288C	MPD1
UNG/NUP159	ENSG00000108021	UNG	YIL115C	NUP159
KLHL20/FRA1	ENSG00000108039	KLHL20	YLL029W	FRA1
RGS11/SMC3	ENSG00000108055	RGS11	YJL074C	SMC3
PLXNA2/RTS3	ENSG00000108091	PLXNA2	YGR161C	RTS3
SPAG5/SSN2	ENSG00000108100	SPAG5	YDR443C	SSN2
ANKRD13A/ADH2	ENSG00000108107	ANKRD13A	YMR303C	ADH2
TPD52/CAF120	ENSG00000108175	TPD52	YNL278W	CAF120
ACACB/CPR3	ENSG00000108179	ACACB	YML078W	CPR3
TRAF4/YHI9	ENSG00000108187	TRAF4	YHR029C	YHI9
PAG1/HED1	ENSG00000108256	PAG1	YDR014W-A	HED1
GPATCH1/ADA2	ENSG00000108264	GPATCH1	YDR448W	ADA2
ICAM3/PUP3	ENSG00000108294	ICAM3	YER094C	PUP3
NT5C2/CWC25	ENSG00000108296	NT5C2	YNL245C	CWC25
MCAM/HMO1	ENSG00000108312	MCAM	YDR174W	HMO1
GPC4/YNL019C	ENSG00000108342	GPC4	YNL019C	YNL019C
CAMSAP3/RPN3	ENSG00000108344	CAMSAP3	YER021W	RPN3
RAP1GAP/NOP8	ENSG00000108349	RAP1GAP	YOL144W	NOP8
XAB2/SEE1	ENSG00000108370	XAB2	YIL064W	SEE1
ARHGEF1/FUN19	ENSG00000108375	ARHGEF1	YAL034C	FUN19
STXBP2/RAD57	ENSG00000108384	STXBP2	YDR004W	RAD57
MAP2K7/SPR28	ENSG00000108387	MAP2K7	YDR218C	SPR28
NMRK2/RAD18	ENSG00000108395	NMRK2	YCR066W	RAD18
DGKD/GPT2	ENSG00000108405	DGKD	YKR067W	GPT2
CTTNBP2/RPN10	ENSG00000108424	CTTNBP2	YHR200W	RPN10
ACTL6B/BOS1	ENSG00000108433	ACTL6B	YLR078C	BOS1
RARB/HRQ1	ENSG00000108469	RARB	YDR291W	HRQ1
TOP2B/ATG4	ENSG00000108510	TOP2B	YNL223W	ATG4
NFKB2/DIC1	ENSG00000108528	NFKB2	YLR348C	DIC1
PPP1R12B/KRS1	ENSG00000108559	PPP1R12B	YDR037W	KRS1
DNAJC10/MAM33	ENSG00000108561	DNAJC10	YIL070C	MAM33
GTF3C1/HXT10	ENSG00000108576	GTF3C1	YFL011W	HXT10
IL4R/LAP3	ENSG00000108578	IL4R	YNL239W	LAP3
USP33/GOS1	ENSG00000108587	USP33	YHL031C	GOS1
PAK3/RBG2	ENSG00000108591	PAK3	YGR173W	RBG2
DCX/SPB1	ENSG00000108592	DCX	YCL054W	SPB1
SNRPA/RSC6	ENSG00000108604	SNRPA	YCR052W	RSC6
SPAG6/YML108W	ENSG00000108641	SPAG6	YML108W	YML108W
EXOSC5/RRP5	ENSG00000108651	EXOSC5	YMR229C	RRP5
DYNC1I2/SNU114	ENSG00000108654	DYNC1I2	YKL173W	SNU114
APBB1IP/RPN6	ENSG00000108671	APBB1IP	YDL097C	RPN6
LRCH4/ERG13	ENSG00000108679	LRCH4	YML126C	ERG13
FAM76B/YDL057W	ENSG00000108700	FAM76B	YDL057W	YDL057W
SIRT6/SPT7	ENSG00000108773	SIRT6	YBR081C	SPT7
TYR/VPS21	ENSG00000108774	TYR	YOR089C	VPS21
POLD3/INO4	ENSG00000108788	POLD3	YOL108C	INO4
ACTN2/MRP7	ENSG00000108826	ACTN2	YNL005C	MRP7
CAPZB/HDA1	ENSG00000108840	CAPZB	YNL021W	HDA1
PHF17/LUC7	ENSG00000108848	PHF17	YDL087C	LUC7
UBE2A/CHS2	ENSG00000108854	UBE2A	YBR038W	CHS2
FGFR1/MSG5	ENSG00000108861	FGFR1	YNL053W	MSG5
FKBP6/FAA2	ENSG00000108946	FKBP6	YER015W	FAA2
GTF2I/LOT5	ENSG00000108953	GTF2I	YKL183W	LOT5
SMC1B/YPL162C	ENSG00000108984	SMC1B	YPL162C	YPL162C
FBLN1/KTI12	ENSG00000109046	FBLN1	YKL110C	KTI12
ITGA8/YIR042C	ENSG00000109065	ITGA8	YIR042C	YIR042C
CST7/SPT6	ENSG00000109111	CST7	YGR116W	SPT6
MAP2/DEP1	ENSG00000109118	MAP2	YAL013W	DEP1
PIAS2/POM33	ENSG00000109133	PIAS2	YLL023C	POM33
AMPH/SIN4	ENSG00000109339	AMPH	YNL236W	SIN4
ARAF/OSH2	ENSG00000109458	ARAF	YDL019C	OSH2
MCCC1/MGE1	ENSG00000109519	MCCC1	YOR232W	MGE1
FAP/GAR1	ENSG00000109534	FAP	YHR089C	GAR1
NEBL/TRM9	ENSG00000109536	NEBL	YML014W	TRM9
UBE2K/GEF1	ENSG00000109572	UBE2K	YJR040W	GEF1
PIK3C3/PRP43	ENSG00000109606	PIK3C3	YGL120C	PRP43
N4BP2/DUR1,2	ENSG00000109654	N4BP2	YBR208C	DUR1,2
SYNJ2/PEX28	ENSG00000109775	SYNJ2	YHR150W	PEX28
ADCY2/USV1	ENSG00000109787	ADCY2	YPL230W	USV1
PPP2R5C/YCG1	ENSG00000109805	PPP2R5C	YDR325W	YCG1
RBFOX1/GPM3	ENSG00000109814	RBFOX1	YOL056W	GPM3
GNB1/FMP52	ENSG00000109854	GNB1	YER004W	FMP52
HOXA9/LDB16	ENSG00000109861	HOXA9	YCL005W	LDB16
EDN1/MIG1	ENSG00000109906	EDN1	YGL035C	MIG1
MLLT10/ELP4	ENSG00000109911	MLLT10	YPL101W	ELP4
ADCYAP1R1/ZPR1	ENSG00000109917	ADCYAP1R1	YGR211W	ZPR1
NRD1/SSB1	ENSG00000109971	NRD1	YDL229W	SSB1
VDAC3/TPS3	ENSG00000110047	VDAC3	YMR261C	TPS3
PCM1/OSH6	ENSG00000110048	PCM1	YKR003W	OSH6
CBFA2T2/DCS2	ENSG00000110063	CBFA2T2	YOR173W	DCS2
DBC1/SAP185	ENSG00000110075	DBC1	YJL098W	SAP185
ITCH/YAT1	ENSG00000110090	ITCH	YAR035W	YAT1
TP73/CLB1	ENSG00000110092	TP73	YGR108W	CLB1
TOLLIP/PRP19	ENSG00000110107	TOLLIP	YLL036C	PRP19
UBE2D4/PHO91	ENSG00000110344	UBE2D4	YNR013C	PHO91
RUNX1T1/DHH1	ENSG00000110367	RUNX1T1	YDL160C	DHH1
THOC1/HRD1	ENSG00000110395	THOC1	YOL013C	HRD1
OSBPL6/KNS1	ENSG00000110422	OSBPL6	YLL019C	KNS1
SLC1A3/SED4	ENSG00000110427	SLC1A3	YCR067C	SED4
XRCC5/LAT1	ENSG00000110435	XRCC5	YNL071W	LAT1
LXN/YNL247W	ENSG00000110619	LXN	YNL247W	YNL247W
SP140/TOM70	ENSG00000110711	SP140	YNL121C	TOM70
MKNK1/NUP116	ENSG00000110713	MKNK1	YMR047C	NUP116
TNS1/EKI1	ENSG00000110721	TNS1	YDR147W	EKI1
REXO1/TFB1	ENSG00000110768	REXO1	YDR311W	TFB1
SAR1A/NAS2	ENSG00000110801	SAR1A	YIL007C	NAS2
CDC14A/SPC19	ENSG00000110841	CDC14A	YDR201W	SPC19
RAPGEF3/PAR32	ENSG00000110851	RAPGEF3	YDL173W	PAR32
CEACAM1/CRN1	ENSG00000110880	CEACAM1	YLR429W	CRN1
SENP1/CAX4	ENSG00000110881	SENP1	YGR036C	CAX4
DUSP13/ERG12	ENSG00000110921	DUSP13	YMR208W	ERG12
CIC/ATP1	ENSG00000110955	CIC	YBL099W	ATP1
LIPE/YFL067W	ENSG00000111011	LIPE	YFL067W	YFL067W
FDFT1/MAP2	ENSG00000111142	FDFT1	YBL091C	MAP2
PAFAH1B3/LAP2	ENSG00000111144	PAFAH1B3	YNL045W	LAP2
OPHN1/CAT8	ENSG00000111206	OPHN1	YMR280C	CAT8
KIF22/RPS24B	ENSG00000111241	KIF22	YIL069C	RPS24B
SCGN/ALD5	ENSG00000111275	SCGN	YER073W	ALD5
PGM1/TAD2	ENSG00000111319	PGM1	YJL035C	TAD2
DDX1/YHR177W	ENSG00000111321	DDX1	YHR177W	YHR177W
DNM2/SSO2	ENSG00000111450	DNM2	YMR183C	SSO2
EPB41L2/RET3	ENSG00000111481	EPB41L2	YPL010W	RET3
RIMS1/MET18	ENSG00000111530	RIMS1	YIL128W	MET18
STX7/NUP84	ENSG00000111581	STX7	YDL116W	NUP84
RABL2B/CDC36	ENSG00000111596	RABL2B	YDL165W	CDC36
KEAP1/TOF1	ENSG00000111602	KEAP1	YNL273W	TOF1
PTPRH/KRR1	ENSG00000111615	PTPRH	YCL059C	KRR1
EPHA6/TDH3	ENSG00000111640	EPHA6	YGR192C	TDH3
SCTR/NOP2	ENSG00000111641	SCTR	YNL061W	NOP2
RFX3/SNF2	ENSG00000111642	RFX3	YOR290C	SNF2
RIF1/YNG1	ENSG00000111653	RIF1	YOR064C	YNG1
RAB21/UBP8	ENSG00000111667	RAB21	YMR223W	UBP8
SLC4A4/ENO1	ENSG00000111674	SLC4A4	YGR254W	ENO1
SMARCA2/YGR153W	ENSG00000111679	SMARCA2	YGR153W	YGR153W
RDH8/SPR1	ENSG00000111701	RDH8	YOR190W	SPR1
SESN1/SIP2	ENSG00000111725	SESN1	YGL208W	SIP2
MID2/CDA1	ENSG00000111752	MID2	YLR307W	CDA1
COL5A3/NOP6	ENSG00000111786	COL5A3	YDL213C	NOP6
SRCAP/MTF1	ENSG00000111802	SRCAP	YMR228W	MTF1
KIAA0020/GIR2	ENSG00000111832	KIAA0020	YDR152W	GIR2
CPB2/ASF1	ENSG00000111875	CPB2	YJL115W	ASF1
CHRNA3/CEG1	ENSG00000111880	CHRNA3	YGL130W	CEG1
KCNN2/YER121W	ENSG00000111907	KCNN2	YER121W	YER121W
CNOT4/YJL028W	ENSG00000112033	CNOT4	YJL028W	YJL028W
PSEN1/STE3	ENSG00000112038	PSEN1	YKL178C	STE3
CPOX/YPR003C	ENSG00000112053	CPOX	YPR003C	YPR003C
MOK/KSP1	ENSG00000112062	MOK	YHR082C	KSP1
HSP90AA1/MEP3	ENSG00000112077	HSP90AA1	YPR138C	MEP3
RBL1/MRK1	ENSG00000112079	RBL1	YDL079C	MRK1
DLGAP4/YHR009C	ENSG00000112096	DLGAP4	YHR009C	YHR009C
CFHR2/MCM3	ENSG00000112118	CFHR2	YEL032W	MCM3
NDC80/FAR10	ENSG00000112130	NDC80	YLR238W	FAR10
AP4E1/MDN1	ENSG00000112159	AP4E1	YLR106C	MDN1
RSBN1/HUR1	ENSG00000112164	RSBN1	YGL168W	HUR1
MAGI3/RPS15	ENSG00000112175	MAGI3	YOL040C	RPS15
CXCL2/SRV2	ENSG00000112186	CXCL2	YNL138W	SRV2
AFP/AIR1	ENSG00000112214	AFP	YIL079C	AIR1
COL4A4/SSN8	ENSG00000112237	COL4A4	YNL025C	SSN8
OSTM1/XPT1	ENSG00000112242	OSTM1	YJR133W	XPT1
CDH7/SLH1	ENSG00000112249	CDH7	YGR271W	SLH1
PCNP/FRE4	ENSG00000112282	PCNP	YNR060W	FRE4
ARG2/YJL132W	ENSG00000112293	ARG2	YJL132W	YJL132W
MEF2C/FAS1	ENSG00000112319	MEF2C	YKL182W	FAS1
PTPRC/MVP1	ENSG00000112335	PTPRC	YMR004W	MVP1
CACNA1S/SKI7	ENSG00000112339	CACNA1S	YOR076C	SKI7
PKP1/SPE2	ENSG00000112343	PKP1	YOL052C	SPE2
UBA5/PEX7	ENSG00000112357	UBA5	YDR142C	PEX7
STK17B/MCH2	ENSG00000112394	STK17B	YKL221W	MCH2
CDC14B/YKE4	ENSG00000112473	CDC14B	YIL023C	YKE4
ZNF510/GON7	ENSG00000112531	ZNF510	YJL184W	GON7
LRP2/ENP1	ENSG00000112578	LRP2	YBR247C	ENP1
ZNF506/SPT15	ENSG00000112592	ZNF506	YER148W	SPT15
DUSP12/RML2	ENSG00000112651	DUSP12	YEL050C	RML2
ENSG00000081770/RLM1	ENSG00000112658	ENSG00000081770	YPL089C	RLM1
CADPS2/SEC5	ENSG00000112685	CADPS2	YDR166C	SEC5
HSPB11/ULP2	ENSG00000112701	HSPB11	YIL031W	ULP2
IL12RB2/PRP45	ENSG00000112739	IL12RB2	YAL032C	PRP45
SMARCD3/FUN26	ENSG00000112759	SMARCD3	YAL022C	FUN26
FYB/HIS4	ENSG00000112769	FYB	YCL030C	HIS4
MPP4/GTO3	ENSG00000112782	MPP4	YMR251W	GTO3
STRADB/YMR124W	ENSG00000112851	STRADB	YMR124W	YMR124W
BZW1/PAP2	ENSG00000112941	BZW1	YOL115W	PAP2
PGR/FRE2	ENSG00000112964	PGR	YKL220C	FRE2
ME2/ERP4	ENSG00000112983	ME2	YOR016C	ERP4
C5orf22/LYS1	ENSG00000112992	C5orf22	YIR034C	LYS1
CCNT2/SSA3	ENSG00000113013	CCNT2	YBL075C	SSA3
EPB41L3/AEP3	ENSG00000113048	EPB41L3	YPL005W	AEP3
COBLL1/HMG2	ENSG00000113161	COBLL1	YLR450W	HMG2
DLG3/UBX3	ENSG00000113194	DLG3	YDL091C	UBX3
TRAF5/PRK1	ENSG00000113263	TRAF5	YIL095W	PRK1
MRPL22/APE3	ENSG00000113269	MRPL22	YBR286W	APE3
GEMIN5/THG1	ENSG00000113272	GEMIN5	YGR024C	THG1
OPRK1/ENT5	ENSG00000113282	OPRK1	YDR153C	ENT5
NFE2L1/CCR4	ENSG00000113300	NFE2L1	YAL021C	CCR4
GSK3B/SAN1	ENSG00000113312	GSK3B	YDR143C	SAN1
ITGB5/MSH3	ENSG00000113318	ITGB5	YCR092C	MSH3
ERC1/RNT1	ENSG00000113360	ERC1	YMR239C	RNT1
XPO1/PAA1	ENSG00000113368	XPO1	YDR071C	PAA1
PALB2/SUB1	ENSG00000113387	PALB2	YMR039C	SUB1
DOPEY1/MST1	ENSG00000113407	DOPEY1	YKL194C	MST1
BCKDHB/TMA108	ENSG00000113441	BCKDHB	YIL137C	TMA108
KAT6A/RAD17	ENSG00000113456	KAT6A	YOR368W	RAD17
ULK2/RAD50	ENSG00000113522	ULK2	YNL250W	RAD50
GRHL2/SOL2	ENSG00000113552	GRHL2	YCR073W-A	SOL2
TNPO1/PPH22	ENSG00000113575	TNPO1	YDL188C	PPH22
P2RX5/CKB1	ENSG00000113578	P2RX5	YGL019W	CKB1
ITGAE/FLO9	ENSG00000113580	ITGAE	YAL063C	FLO9
DIS3/ERB1	ENSG00000113593	DIS3	YMR049C	ERB1
PIBF1/MRPL1	ENSG00000113645	PIBF1	YDR116C	MRPL1
ENSG00000083622/PRP40	ENSG00000113649	ENSG00000083622	YKL012W	PRP40
NUFIP1/YLR253W	ENSG00000113712	NUFIP1	YLR253W	YLR253W
RRAGB/CEM1	ENSG00000113719	RRAGB	YER061C	CEM1
CYLD/PKC1	ENSG00000113721	CYLD	YBL105C	PKC1
SLC27A5/ATG11	ENSG00000113734	SLC27A5	YPR049C	ATG11
ZNF324/SMC4	ENSG00000113810	ZNF324	YLR086W	SMC4
ZNF446/ARP8	ENSG00000113812	ZNF446	YOR141C	ARP8
ZNF8/EST2	ENSG00000113889	ZNF8	YLR318W	EST2
RPS5/SWI5	ENSG00000113916	RPS5	YDR146C	SWI5
FAT1/EMP46	ENSG00000114013	FAT1	YLR080W	EMP46
YTHDC1/OGG1	ENSG00000114026	YTHDC1	YML060W	OGG1
CHMP2B/ACC1	ENSG00000114054	CHMP2B	YNR016C	ACC1
PPIE/UFD4	ENSG00000114062	PPIE	YKL010C	UFD4
ZMPSTE24/VID28	ENSG00000114098	ZMPSTE24	YIL017C	VID28
NOA1/AAD14	ENSG00000114115	NOA1	YNL331C	AAD14
REST/RIM2	ENSG00000114120	REST	YBR192W	RIM2
SSH1/APC11	ENSG00000114125	SSH1	YDL008W	APC11
GSTP1/MRP21	ENSG00000114126	GSTP1	YBL090W	MRP21
APLP2/BDF1	ENSG00000114166	APLP2	YLR399C	BDF1
SLCO1A2/ARC19	ENSG00000114209	SLCO1A2	YKL013C	ARC19
WBP11/BCY1	ENSG00000114302	WBP11	YIL033C	BCY1
EIF3I/UBP12	ENSG00000114316	EIF3I	YJL197W	UBP12
TXLNA/YMR134W	ENSG00000114346	TXLNA	YMR134W	YMR134W
APOB/UBP3	ENSG00000114374	APOB	YER151C	UBP3
NCOA1/RPL24A	ENSG00000114391	NCOA1	YGL031C	RPL24A
KIF3C/YMR315W	ENSG00000114416	KIF3C	YMR315W	YMR315W
RAB10/GPB2	ENSG00000114423	RAB10	YAL056W	GPB2
GCKR/MPC54	ENSG00000114473	GCKR	YOR177C	MPC54
HADHA/GLC3	ENSG00000114480	HADHA	YEL011W	GLC3
MAPRE3/URA3	ENSG00000114491	MAPRE3	YEL021W	URA3
CAD/NRD1	ENSG00000114503	CAD	YNL251C	NRD1
CD59/ATG20	ENSG00000114520	CD59	YDL113C	ATG20
CD82/VMA1	ENSG00000114573	CD82	YDL185W	VMA1
ATRX/TPN1	ENSG00000114638	ATRX	YGL186C	TPN1
TAF9/RRT13	ENSG00000114650	TAF9	YER066W	RRT13
FCN1/YDR415C	ENSG00000114738	FCN1	YDR415C	YDR415C
MECOM/HFI1	ENSG00000114745	MECOM	YPL254W	HFI1
SCAMP1/SUI1	ENSG00000114784	SCAMP1	YNL244C	SUI1
PREP/CPS1	ENSG00000114786	PREP	YJL172W	CPS1
HACE1/CPR5	ENSG00000114857	HACE1	YDR304C	CPR5
SEH1L/TIF4631	ENSG00000114867	SEH1L	YGR162W	TIF4631
WDR47/ORM1	ENSG00000114978	WDR47	YGR038W	ORM1
OVGP1/TPP1	ENSG00000115008	OVGP1	YMR156C	TPP1
MAP3K4/FAB1	ENSG00000115020	MAP3K4	YFR019W	FAB1
PILRA/ATM1	ENSG00000115073	PILRA	YMR301C	ATM1
IGSF9/ARP3	ENSG00000115091	IGSF9	YJR065C	ARP3
ABCB1/ARG8	ENSG00000115107	ABCB1	YOL140W	ARG8
AKR1B1/IST3	ENSG00000115128	AKR1B1	YIR005W	IST3
CPNE3/ZTA1	ENSG00000115129	CPNE3	YBR046C	ZTA1
RRN3/POL1	ENSG00000115145	RRN3	YNL102W	POL1
CTTN/GUT2	ENSG00000115159	CTTN	YIL155C	GUT2
MTIF2/HHT2	ENSG00000115163	MTIF2	YNL031C	HHT2
TTC39A/HRK1	ENSG00000115170	TTC39A	YOR267C	HRK1
EPS15/YML079W	ENSG00000115207	EPS15	YML079W	YML079W
ORC1/GCN3	ENSG00000115211	ORC1	YKR026C	GCN3
MGST2/RPN11	ENSG00000115233	MGST2	YFR004W	RPN11
CHERP/CYR1	ENSG00000115241	CHERP	YJL005W	CYR1
ATG16L1/PRB1	ENSG00000115257	ATG16L1	YEL060C	PRB1
USP40/PEF1	ENSG00000115271	USP40	YGR058W	PEF1
RAD54L/CWH41	ENSG00000115275	RAD54L	YGL027C	CWH41
MAST2/DNF3	ENSG00000115306	MAST2	YMR162C	DNF3
DNAJA1/CUE4	ENSG00000115307	DNAJA1	YML101C	CUE4
B4GALT1/HTB2	ENSG00000115350	B4GALT1	YBL002W	HTB2
CHMP5/VIK1	ENSG00000115355	CHMP5	YPL253C	VIK1
NFX1/SLX1	ENSG00000115392	NFX1	YBR228W	SLX1
DIMT1/BSC2	ENSG00000115414	DIMT1	YDR275W	BSC2
IPO11/BLI1	ENSG00000115415	IPO11	YKL061W	BLI1
EIF2AK1/GMH1	ENSG00000115446	EIF2AK1	YKR030W	GMH1
EPDR1/CCT4	ENSG00000115484	EPDR1	YDL143W	CCT4
SEPHS1/PLP1	ENSG00000115514	SEPHS1	YDR183W	PLP1
MRPL28/HSH155	ENSG00000115524	MRPL28	YMR288W	HSH155
CEACAM6/VPS24	ENSG00000115561	CEACAM6	YKL041W	VPS24
RBM22/FLO1	ENSG00000115602	RBM22	YAR050W	FLO1
TMED2/ZAP1	ENSG00000115641	TMED2	YJL056C	ZAP1
ERO1LB/SPO12	ENSG00000115648	ERO1LB	YHR152W	SPO12
ZFAND6/CSR2	ENSG00000115652	ZFAND6	YPR030W	CSR2
TXLNG/SDS22	ENSG00000115685	TXLNG	YKL193C	SDS22
PPEF1/RFS1	ENSG00000115756	PPEF1	YBR052C	RFS1
LAT2/SPE1	ENSG00000115758	LAT2	YKL184W	SPE1
HUWE1/RPL23A	ENSG00000115762	HUWE1	YBL087C	RPL23A
ZW10/GRH1	ENSG00000115806	ZW10	YDR517W	GRH1
ALG9/FAR8	ENSG00000115808	ALG9	YMR029C	FAR8
MYBPC2/AAC1	ENSG00000115840	MYBPC2	YMR056C	AAC1
NOX4/YMR114C	ENSG00000115850	NOX4	YMR114C	YMR114C
ACOX3/DPS1	ENSG00000115866	ACOX3	YLL018C	DPS1
MTMR2/LTE1	ENSG00000115904	MTMR2	YAL024C	LTE1
PPP1R15A/BNA5	ENSG00000115919	PPP1R15A	YLR231C	BNA5
HSD17B14/VRP1	ENSG00000115935	HSD17B14	YLR337C	VRP1
TRIP6/PNO1	ENSG00000115946	TRIP6	YOR145C	PNO1
ACHE/ORC1	ENSG00000115947	ACHE	YML065W	ORC1
FTL/MRPS18	ENSG00000115963	FTL	YNL306W	MRPS18
SRRT/SRB5	ENSG00000115966	SRRT	YGR104C	SRB5
BAX/FKS1	ENSG00000116001	BAX	YLR342W	FKS1
NLK/SMT3	ENSG00000116030	NLK	YDR510W	SMT3
PIGS/YLR297W	ENSG00000116044	PIGS	YLR297W	YLR297W
ATXN7L3/MSH6	ENSG00000116062	ATXN7L3	YDR097C	MSH6
PGS1/YIR035C	ENSG00000116096	PGS1	YIR035C	YIR035C
PSMC5/ALO1	ENSG00000116133	PSMC5	YML086C	ALO1
UIMC1/RFA3	ENSG00000116147	UIMC1	YJL173C	RFA3
CETP/GPX2	ENSG00000116157	CETP	YBR244W	GPX2
MMP2/STE14	ENSG00000116237	MMP2	YDR410C	STE14
GNAO1/RPL22A	ENSG00000116251	GNAO1	YLR061W	RPL22A
OGFOD1/RAD26	ENSG00000116254	OGFOD1	YJR035W	RAD26
SH3BP2/DCG1	ENSG00000116266	SH3BP2	YIR030C	DCG1
ADD1/NPL3	ENSG00000116350	ADD1	YDR432W	NPL3
C14orf166/ELP2	ENSG00000116455	C14orf166	YGR200C	ELP2
NID2/ATP4	ENSG00000116459	NID2	YPL078C	ATP4
GMCL1/YPT31	ENSG00000116473	GMCL1	YER031C	YPT31
SF3B2/BYE1	ENSG00000116539	SF3B2	YKL005C	BYE1
KLHL42/WHI3	ENSG00000116560	KLHL42	YNL197C	WHI3
GNAS/ARG80	ENSG00000116604	GNAS	YMR042W	ARG80
DNM1L/SPE3	ENSG00000116649	DNM1L	YPR069C	SPE3
PTHLH/STB6	ENSG00000116661	PTHLH	YKL072W	STB6
PHACTR3/REV7	ENSG00000116670	PHACTR3	YIL139C	REV7
ERGIC2/YEL023C	ENSG00000116678	ERGIC2	YEL023C	YEL023C
TFAP2C/KEL2	ENSG00000116679	TFAP2C	YGR238C	KEL2
AURKA/FZO1	ENSG00000116688	AURKA	YBR179C	FZO1
PIR/EBS1	ENSG00000116698	PIR	YDR206W	EBS1
RFX2/GCD14	ENSG00000116731	RFX2	YJL125C	GCD14
SULT2B1/AMD1	ENSG00000116748	SULT2B1	YML035C	AMD1
CNOT3/YER077C	ENSG00000116750	CNOT3	YER077C	YER077C
GP6/HSH49	ENSG00000116754	GP6	YOR319W	HSH49
PTPN4/IRC7	ENSG00000116761	PTPN4	YFR055W	IRC7
DDX18/SOR2	ENSG00000116791	DDX18	YDL246C	SOR2
KHSRP/MRPS28	ENSG00000116898	KHSRP	YDR337W	MRPS28
GNA11/SLC1	ENSG00000116906	GNA11	YDL052C	SLC1
EDEM2/RPS12	ENSG00000116918	EDEM2	YOR369C	RPS12
DNMT3B/GTR2	ENSG00000116954	DNMT3B	YGR163W	GTR2
REM1/POS5	ENSG00000116962	REM1	YPL188W	POS5
TPX2/YIL161W	ENSG00000116977	TPX2	YIL161W	YIL161W
PDRG1/RPS10A	ENSG00000116983	PDRG1	YOR293W	RPS10A
EPB41L1/MHT1	ENSG00000116984	EPB41L1	YLL062C	MHT1
DOCK9/RIB5	ENSG00000117091	DOCK9	YBR256C	RIB5
DOCK3/MIF2	ENSG00000117114	DOCK3	YKL089W	MIF2
COQ9/SDH2	ENSG00000117118	COQ9	YLL041C	SDH2
CRLS1/SSF1	ENSG00000117133	CRLS1	YHR066W	SSF1
PPP1R13B/JHD2	ENSG00000117139	PPP1R13B	YJR119C	JHD2
SIGLEC1/SMY1	ENSG00000117155	SIGLEC1	YKL079W	SMY1
FKBP1A/BCD1	ENSG00000117174	FKBP1A	YHR040W	BCD1
NSFL1C/ROD1	ENSG00000117289	NSFL1C	YOR018W	ROD1
MAVS/GAL10	ENSG00000117308	MAVS	YBR019C	GAL10
F11/PRP3	ENSG00000117360	F11	YDR473C	PRP3
XRN2/YGL082W	ENSG00000117385	XRN2	YGL082W	YGL082W
DYNLL1/GAL2	ENSG00000117394	DYNLL1	YLR081W	GAL2
TESC/EBP2	ENSG00000117395	TESC	YKL172W	EBP2
SNX5/CDC20	ENSG00000117399	SNX5	YGL116W	CDC20
RPL6/KAP122	ENSG00000117408	RPL6	YGL016W	KAP122
MAPKAPK5/VMA16	ENSG00000117410	MAPKAPK5	YHR026W	VMA16
P2RX7/GRE3	ENSG00000117448	P2RX7	YHR104W	GRE3
ESF1/AHP1	ENSG00000117450	ESF1	YLR109W	AHP1
RBBP9/YBR141C	ENSG00000117461	RBBP9	YBR141C	YBR141C
ANAPC5/HEF3	ENSG00000117528	ANAPC5	YNL014W	HEF3
SLC23A2/DPH5	ENSG00000117543	SLC23A2	YLR172C	DPH5
TMEM230/WWM1	ENSG00000117560	TMEM230	YFL010C	WWM1
DZANK1/PRX1	ENSG00000117592	DZANK1	YBL064C	PRX1
KDM2B/UTP25	ENSG00000117597	KDM2B	YIL091C	UTP25
TASP1/YAP3	ENSG00000117632	TASP1	YHL009C	YAP3
GCN1L1/KIN3	ENSG00000117650	GCN1L1	YAR018C	KIN3
RPLP0/YNL181W	ENSG00000117676	RPLP0	YNL181W	YNL181W
PXN/RER2	ENSG00000117682	PXN	YBR002C	RER2
RPH3A/SWI1	ENSG00000117713	RPH3A	YPL016W	SWI1
TRMT6/SPC72	ENSG00000117724	TRMT6	YAL047C	SPC72
CHGB/RFA2	ENSG00000117748	CHGB	YNL312W	RFA2
PEBP1/SNC1	ENSG00000117758	PEBP1	YAL030W	SNC1
TBX5/KES1	ENSG00000117859	TBX5	YPL145C	KES1
BRAP/CRF1	ENSG00000117906	BRAP	YDR223W	CRF1
ERP29/YCL068C	ENSG00000117971	ERP29	YCL068C	YCL068C
NOS1/PEP4	ENSG00000117984	NOS1	YPL154C	PEP4
FUS/IRR1	ENSG00000118007	FUS	YIL026C	IRR1
IGBP1/PSK2	ENSG00000118046	IGBP1	YOL045W	PSK2
FXYD3/SET1	ENSG00000118058	FXYD3	YHR119W	SET1
GANAB/NTH2	ENSG00000118094	GANAB	YBR001C	NTH2
GMIP/SIM1	ENSG00000118160	GMIP	YIL123W	SIM1
RBM41/STS1	ENSG00000118193	RBM41	YIR011C	STS1
BIRC5/MIG3	ENSG00000118263	BIRC5	YER028C	MIG3
LAG3/MOT3	ENSG00000118495	LAG3	YMR070W	MOT3
MLF2/POC4	ENSG00000118503	MLF2	YPL144W	POC4
OTUB2/YJR154W	ENSG00000118507	OTUB2	YJR154W	YJR154W
DDX24/YPL067C	ENSG00000118508	DDX24	YPL067C	YPL067C
ZBTB25/DOT6	ENSG00000118513	ZBTB25	YER088C	DOT6
ARHGAP4/NPR1	ENSG00000118515	ARHGAP4	YNL183C	NPR1
ANKRD24/CAR1	ENSG00000118520	ANKRD24	YPL111W	CAR1
RCOR1/YKT6	ENSG00000118640	RCOR1	YKL196C	YKT6
LTBP4/SWP1	ENSG00000118705	LTBP4	YMR149W	SWP1
BLVRB/PCL9	ENSG00000118971	BLVRB	YDL179W	PCL9
SLC9A1/TFC4	ENSG00000119041	SLC9A1	YGR047C	TFC4
SPTLC1/UBC5	ENSG00000119048	SPTLC1	YDR059C	UBC5
PAPOLA/YPR015C	ENSG00000119138	PAPOLA	YPR015C	YPR015C
CCNK/CFT2	ENSG00000119203	CCNK	YLR115W	CFT2
PCBP4/UTP10	ENSG00000119285	PCBP4	YJL109C	UTP10
RGS1/RAD23	ENSG00000119318	RGS1	YEL037C	RAD23
MRPS33/VPS75	ENSG00000119335	MRPS33	YNL246W	VPS75
NDUFB2/RRD2	ENSG00000119383	NDUFB2	YPL152W	RRD2
ENSG00000090269/GLE1	ENSG00000119392	ENSG00000090269	YDL207W	GLE1
NUDC/MTG2	ENSG00000119396	NUDC	YHR168W	MTG2
MAEA/BRR1	ENSG00000119397	MAEA	YPR057W	BRR1
ICAM1/GID7	ENSG00000119402	ICAM1	YCL039W	GID7
STRN4/MKK2	ENSG00000119408	STRN4	YPL140C	MKK2
IRAK3/SIT4	ENSG00000119414	IRAK3	YDL047W	SIT4
LYZ/MIC14	ENSG00000119421	LYZ	YDR031W	MIC14
SI/SWI4	ENSG00000119509	SI	YER111C	SWI4
MUL1/SUC2	ENSG00000119535	MUL1	YIL162W	SUC2
PDCD7/HSP104	ENSG00000119541	PDCD7	YLL026W	HSP104
SPG21/YGK3	ENSG00000119638	SPG21	YOL128C	YGK3
DNAJB11/MLH3	ENSG00000119684	DNAJB11	YPL164C	MLH3
THPO/MDL1	ENSG00000119688	THPO	YLR188W	MDL1
CHRD/CBC2	ENSG00000119707	CHRD	YPL178W	CBC2
FLT3LG/ALD4	ENSG00000119711	FLT3LG	YOR374W	ALD4
RAB11FIP3/GCD7	ENSG00000119718	RAB11FIP3	YLR291C	GCD7
GNPTG/COQ6	ENSG00000119723	GNPTG	YGR255C	COQ6
ZNF268/CCT8	ENSG00000119760	ZNF268	YJL008C	CCT8
GOLGA3/AXL1	ENSG00000119912	GOLGA3	YPR122W	AXL1
PABPC4/SWT1	ENSG00000119917	PABPC4	YOR166C	SWT1
CD209/TSR3	ENSG00000119929	CD209	YOR006C	TSR3
MCOLN1/PIG2	ENSG00000119938	MCOLN1	YIL045W	PIG2
EFNB1/XKS1	ENSG00000119950	EFNB1	YGR194C	XKS1
AARS/MAK11	ENSG00000120008	AARS	YKL021C	MAK11
GLG1/NUC1	ENSG00000120049	GLG1	YJL208C	NUC1
KIF4A/AAT2	ENSG00000120053	KIF4A	YLR027C	AAT2
PLEKHG2/MET17	ENSG00000120054	PLEKHG2	YLR303W	MET17
PITPNM2/PIS1	ENSG00000120088	PITPNM2	YPR113W	PIS1
EXOC1/PPS1	ENSG00000120129	EXOC1	YBR276C	PPS1
DTX2/RCL1	ENSG00000120158	DTX2	YOL010W	RCL1
NLRC4/MOB1	ENSG00000120162	NLRC4	YIL106W	MOB1
NRCAM/MTR2	ENSG00000120253	NRCAM	YKL186C	MTR2
LAMB1/MRP2	ENSG00000120333	LAMB1	YPR166C	MRP2
SLC26A3/CCT2	ENSG00000120438	SLC26A3	YIL142W	CCT2
DLD/RTA1	ENSG00000120457	DLD	YGR213C	RTA1
WDR7/DCR2	ENSG00000120659	WDR7	YLR361C	DCR2
TXNL1/DAN4	ENSG00000120690	TXNL1	YJR151C	DAN4
IL5RA/SSE2	ENSG00000120694	IL5RA	YBR169C	SSE2
ITGA6/ALG5	ENSG00000120697	ITGA6	YPL227C	ALG5
RAPGEF4/RRP43	ENSG00000120699	RAPGEF4	YCR035C	RRP43
ENSG00000091436/SUP45	ENSG00000120705	ENSG00000091436	YBR143C	SUP45
FH/YLR001C	ENSG00000120708	FH	YLR001C	YLR001C
SEL1L3/MET31	ENSG00000120738	SEL1L3	YPL038W	MET31
TF/UTP20	ENSG00000120800	TF	YBL004W	UTP20
MYO15A/FUS1	ENSG00000120802	MYO15A	YCL027W	FUS1
APOH/HAP3	ENSG00000120837	APOH	YBL021C	HAP3
NLRP1/LST8	ENSG00000120868	NLRP1	YNL006W	LST8
ACKR6/YAR064W	ENSG00000120907	ACKR6	YAR064W	YAR064W
SPAG7/PPZ2	ENSG00000120910	SPAG7	YDR436W	PPZ2
ORC6/YLR118C	ENSG00000120992	ORC6	YLR118C	YLR118C
ZC3HC1/RRI1	ENSG00000121022	ZC3HC1	YDL216C	RRI1
ESR1/YGR017W	ENSG00000121067	ESR1	YGR017W	YGR017W
RGS17/YML082W	ENSG00000121152	RGS17	YML082W	YML082W
ANGPT2/SPC2	ENSG00000121552	ANGPT2	YML055W	SPC2
CD200/CTA1	ENSG00000121691	CD200	YDR256C	CTA1
CMA1/CST9	ENSG00000121741	CMA1	YLR394W	CST9
PSME1/BUB2	ENSG00000121749	PSME1	YMR055C	BUB2
JPH4/IDS2	ENSG00000121753	JPH4	YJL146W	IDS2
MYH7/STT4	ENSG00000121879	MYH7	YLR305C	STT4
CEBPE/YER140W	ENSG00000121931	CEBPE	YER140W	YER140W
SLC7A8/TPI1	ENSG00000121957	SLC7A8	YDR050C	TPI1
OSGEP/YCR061W	ENSG00000121966	OSGEP	YCR061W	YCR061W
RNF31/NUP188	ENSG00000122025	RNF31	YML103C	NUP188
SCFD1/FZF1	ENSG00000122034	SCFD1	YGL254W	FZF1
G2E3/INP53	ENSG00000122126	G2E3	YOR109W	INP53
HECTD1/MRP4	ENSG00000122140	HECTD1	YHL004W	MRP4
HNRNPC/COG5	ENSG00000122176	HNRNPC	YNL051W	COG5
RPGRIP1/COP1	ENSG00000122218	RPGRIP1	YDL145C	COP1
SUPT16H/AUS1	ENSG00000122223	SUPT16H	YOR011W	AUS1
TOX4/MPE1	ENSG00000122257	TOX4	YKL059C	MPE1
GEMIN2/MDM31	ENSG00000122299	GEMIN2	YHR194W	MDM31
TGM1/RTR1	ENSG00000122484	TGM1	YER139C	RTR1
TINF2/CDC3	ENSG00000122545	TINF2	YLR314C	CDC3
DAZL/RNA15	ENSG00000122566	DAZL	YGL044C	RNA15
SEMA6A/NAN1	ENSG00000122692	SEMA6A	YPL126W	NAN1
TRPM7/YMR111C	ENSG00000122705	TRPM7	YMR111C	YMR111C
TYRO3/WTM1	ENSG00000122741	TYRO3	YOR230W	WTM1
WDR76/YMR317W	ENSG00000122778	WDR76	YMR317W	YMR317W
CAPN3/YPR011C	ENSG00000122912	CAPN3	YPR011C	YPR011C
SNAP23/MF(ALPHA)1	ENSG00000122952	SNAP23	YPL187W	MF(ALPHA)1
PHGDH/PEP8	ENSG00000122958	PHGDH	YJL053W	PEP8
COL9A3/MRD1	ENSG00000122965	COL9A3	YPR112C	MRD1
EZR/BBP1	ENSG00000122966	EZR	YPL255W	BBP1
MYL6/DBP10	ENSG00000123064	MYL6	YDL031W	DBP10
AGO1/DMA1	ENSG00000123091	AGO1	YHR115C	DMA1
TEKT2/YEL076C-A	ENSG00000123131	TEKT2	YEL076C-A	YEL076C-A
CLSPN/PET191	ENSG00000123146	CLSPN	YJR034W	PET191
UNC13D/DIP2	ENSG00000123154	UNC13D	YLR129W	DIP2
DPYSL2/PCA1	ENSG00000123191	DPYSL2	YBR295W	PCA1
TGFB2/OCT1	ENSG00000123213	TGFB2	YKL134C	OCT1
NUP50/SFH1	ENSG00000123219	NUP50	YLR321C	SFH1
CDC45/TMA17	ENSG00000123240	CDC45	YDL110C	TMA17
COMT/GIM5	ENSG00000123349	COMT	YML094W	GIM5
LRRFIP2/KIN28	ENSG00000123374	LRRFIP2	YDL108W	KIN28
HDAC6/PRC1	ENSG00000123384	HDAC6	YMR297W	PRC1
KRT31/MSN2	ENSG00000123411	KRT31	YMR037C	MSN2
CDC6/PPM2	ENSG00000123444	CDC6	YOL141W	PPM2
UPRT/ATP11	ENSG00000123472	UPRT	YNL315C	ATP11
CDC23/LGE1	ENSG00000123562	CDC23	YPL055C	LGE1
CBX5/AVT4	ENSG00000123643	CBX5	YNL101W	AVT4
SUCO/RRP45	ENSG00000123737	SUCO	YDR280W	RRP45
MSH2/PFK26	ENSG00000123836	MSH2	YIL107C	PFK26
MAP3K1/SPC29	ENSG00000123933	MAP3K1	YPL124W	SPC29
DHPS/CKS1	ENSG00000123975	DHPS	YBR135W	CKS1
HOOK2/LAP4	ENSG00000123992	HOOK2	YKL103C	LAP4
ARCN1/SPR6	ENSG00000123999	ARCN1	YER115C	SPR6
PSMD5/DIP5	ENSG00000124067	PSMD5	YPL265W	DIP5
PTGS1/GPI16	ENSG00000124155	PTGS1	YHR188C	GPI16
NUP188/RVS167	ENSG00000124181	NUP188	YDR388W	RVS167
CRAT/NAB3	ENSG00000124193	CRAT	YPL190C	NAB3
SH2D3C/GEA2	ENSG00000124198	SH2D3C	YEL022W	GEA2
NANS/CSE1	ENSG00000124207	NANS	YGL238W	CSE1
DFNB31/TEM1	ENSG00000124209	DFNB31	YML064C	TEM1
CWF19L1/MDM34	ENSG00000124214	CWF19L1	YGL219C	MDM34
SEMA4G/UBA4	ENSG00000124217	SEMA4G	YHR111W	UBA4
BTAF1/PEP12	ENSG00000124222	BTAF1	YOR036W	PEP12
IKZF5/DRS1	ENSG00000124228	IKZF5	YLL008W	DRS1
BLNK/HOT1	ENSG00000124233	BLNK	YMR172W	HOT1
SORBS1/YFR006W	ENSG00000124299	SORBS1	YFR006W	YFR006W
BAMBI/SNC2	ENSG00000124333	BAMBI	YOR327C	SNC2
IL11/RFU1	ENSG00000124356	IL11	YLR073C	RFU1
MYO3A/TOS1	ENSG00000124357	MYO3A	YBR162C	TOS1
WAC/MPP10	ENSG00000124383	WAC	YJR002W	MPP10
CREM/SAD1	ENSG00000124422	CREM	YFR005C	SAD1
NUBP2/UBP7	ENSG00000124486	NUBP2	YIL156W	UBP7
HIVEP1/SAM37	ENSG00000124491	HIVEP1	YMR060C	SAM37
TREM2/YHC1	ENSG00000124562	TREM2	YLR298C	YHC1
CRISP3/EMI1	ENSG00000124570	CRISP3	YDR512C	EMI1
FKBP5/BPT1	ENSG00000124574	FKBP5	YLL015W	BPT1
SRPK1/OST6	ENSG00000124641	SRPK1	YML019W	OST6
BRPF3/YGR266W	ENSG00000124702	BRPF3	YGR266W	YGR266W
MRPS18A/CRG1	ENSG00000124713	MRPS18A	YHR209W	CRG1
ENSG00000096087/MMR1	ENSG00000124731	ENSG00000096087	YLR190W	MMR1
EFHC1/MCM1	ENSG00000124762	EFHC1	YMR043W	MCM1
NCR2/ROX1	ENSG00000124766	NCR2	YPR065W	ROX1
HSP90AB1/NUP1	ENSG00000124789	HSP90AB1	YOR098C	NUP1
MLN/FMP23	ENSG00000124802	MLN	YBR047W	FMP23
CDC5L/MSA1	ENSG00000124813	CDC5L	YOR066W	MSA1
ITPR3/HDA3	ENSG00000124831	ITPR3	YPR179C	HDA3
ZNF184/DSL1	ENSG00000124839	ZNF184	YNL258C	DSL1
DSP/SPA2	ENSG00000124942	DSP	YLL021W	SPA2
SIRT1/CDC39	ENSG00000125107	SIRT1	YCR093W	CDC39
HNRNPH3/EMP70	ENSG00000125304	HNRNPH3	YLR083C	EMP70
JAK2/UPF3	ENSG00000125351	JAK2	YGR072W	UPF3
IL12RB1/SAT4	ENSG00000125388	IL12RB1	YCR008W	SAT4
ABL1/SYC1	ENSG00000125414	ABL1	YOR179C	SYC1
ACOT7/GGA2	ENSG00000125447	ACOT7	YHR108W	GGA2
SH3GLB1/ADY2	ENSG00000125450	SH3GLB1	YCR010C	ADY2
CDC7/REB1	ENSG00000125482	CDC7	YBR049C	REB1
PCSK5/NSG2	ENSG00000125629	PCSK5	YNL156C	NSG2
SCD/RPA135	ENSG00000125630	SCD	YPR010C	RPA135
TMED1/YKL047W	ENSG00000125651	TMED1	YKL047W	YKL047W
ABLIM1/THO2	ENSG00000125676	ABLIM1	YNL139C	THO2
RAB18/NSE5	ENSG00000125686	RAB18	YML023C	NSE5
NRP1/IST1	ENSG00000125726	NRP1	YNL265C	IST1
PRTFDC1/RGD1	ENSG00000125733	PRTFDC1	YBR260C	RGD1
TSPAN15/PMT4	ENSG00000125734	TSPAN15	YJR143C	PMT4
MAST3/SMD2	ENSG00000125743	MAST3	YLR275W	SMD2
MZF1/RTN2	ENSG00000125744	MZF1	YDL204W	RTN2
MYO9B/SQT1	ENSG00000125746	MYO9B	YIR012W	SQT1
PSMD8/RPL18A	ENSG00000125753	PSMD8	YOL120C	RPL18A
SETD1A/PTA1	ENSG00000125755	SETD1A	YAL043C	PTA1
MAGEB2/PDC2	ENSG00000125817	MAGEB2	YDR081C	PDC2
EFNA2/YCR076C	ENSG00000125818	EFNA2	YCR076C	YCR076C
CIRBP/SMB1	ENSG00000125835	CIRBP	YER029C	SMB1
ATP5D/SUR7	ENSG00000125841	ATP5D	YML052W	SUR7
IGFALS/SGD1	ENSG00000125844	IGFALS	YLR336C	SGD1
HNRNPM/YDR222W	ENSG00000125845	HNRNPM	YDR222W	YDR222W
MARCH2/PEX15	ENSG00000125863	MARCH2	YOL044W	PEX15
NDUFB7/COF1	ENSG00000125868	NDUFB7	YLL050C	COF1
TECR/MUD1	ENSG00000125870	TECR	YBR119W	MUD1
TIMM13/NAB6	ENSG00000125944	TIMM13	YML117W	NAB6
CDC34/RTG3	ENSG00000125952	CDC34	YBL103C	RTG3
MTAP/RAM1	ENSG00000125954	MTAP	YDL090C	RAM1
POLR2E/ERV41	ENSG00000125991	POLR2E	YML067C	ERV41
POLRMT/SMC5	ENSG00000126001	POLRMT	YOL034W	SMC5
HCN2/PRE1	ENSG00000126067	HCN2	YER012W	PRE1
GADD45B/THP1	ENSG00000126226	GADD45B	YOL072W	THP1
MADCAM1/UBA2	ENSG00000126261	MADCAM1	YDR390C	UBA2
MKNK2/DOT5	ENSG00000126432	MKNK2	YIL010W	DOT5
ENSG00000099882/HMT1	ENSG00000126457	ENSG00000099882	YBR034C	HMT1
ARVCF/RAS1	ENSG00000126458	ARVCF	YOR101W	RAS1
RANBP1/SDO1	ENSG00000126524	RANBP1	YLR022C	SDO1
KLHL22/VPS30	ENSG00000126581	KLHL22	YPL120W	VPS30
MED15/ECM22	ENSG00000126746	MED15	YLR228C	ECM22
SERPIND1/BUD27	ENSG00000126756	SERPIND1	YFL023W	BUD27
SNAP29/TIM22	ENSG00000126768	SNAP29	YDL217C	TIM22
CRKL/SPO21	ENSG00000126777	CRKL	YOL091W	SPO21
LZTR1/YDL206W	ENSG00000126787	LZTR1	YDL206W	YDL206W
MMP11/SSE1	ENSG00000126803	MMP11	YPL106C	SSE1
CECR2/URB2	ENSG00000126838	CECR2	YJR041C	URB2
SMARCB1/GEM1	ENSG00000126858	SMARCB1	YAL048C	GEM1
P2RX6/PBS2	ENSG00000126934	P2RX6	YJL128C	PBS2
DERL3/RPS16A	ENSG00000126945	DERL3	YMR143W	RPS16A
ENSG00000099964/SNT309	ENSG00000126970	ENSG00000099964	YPR101W	SNT309
BCL2L13/CNE1	ENSG00000127022	BCL2L13	YAL058W	CNE1
ENSG00000099972/VIP1	ENSG00000127241	ENSG00000099972	YLR410W	VIP1
DDT/TGL5	ENSG00000127329	DDT	YOR081C	TGL5
OSM/YOL075C	ENSG00000127412	OSM	YOL075C	YOL075C
CABIN1/EMC1	ENSG00000127463	CABIN1	YCL045C	EMC1
TBC1D10A/SIN3	ENSG00000127511	TBC1D10A	YOL004W	SIN3
SUSD2/SLY41	ENSG00000127526	SUSD2	YOR307C	SLY41
SF3A1/NUP82	ENSG00000127527	SF3A1	YJL061W	NUP82
SEC14L2/RIM101	ENSG00000127528	SEC14L2	YHL027W	RIM101
ENSG00000100010/ERV1	ENSG00000127554	ENSG00000100010	YGR029W	ERV1
PPIL2/CTF18	ENSG00000127586	PPIL2	YMR078C	CTF18
SNRPD3/SLK19	ENSG00000127603	SNRPD3	YOR195W	SLK19
PES1/RSC4	ENSG00000127616	PES1	YKR008W	RSC4
MAPK1/GIS1	ENSG00000127663	MAPK1	YDR096W	GIS1
GGT1/TUB1	ENSG00000127824	GGT1	YML085C	TUB1
PPM1F/SCW11	ENSG00000127831	PPM1F	YGL028C	SCW11
TOP3B/EHD3	ENSG00000127884	TOP3B	YDR036C	EHD3
DGCR14/UTP8	ENSG00000127914	DGCR14	YGR128C	UTP8
CRYBB2P1/EIS1	ENSG00000127946	CRYBB2P1	YMR031C	EIS1
MFNG/OCA1	ENSG00000127947	MFNG	YNL099C	OCA1
CARD10/GPA2	ENSG00000127955	CARD10	YER020W	GPA2
SLC25A1/PEX1	ENSG00000127980	SLC25A1	YKL197C	PEX1
ADRBK2/DUS3	ENSG00000128016	ADRBK2	YLR401C	DUS3
LGALS2/ADE1	ENSG00000128050	LGALS2	YAR015W	ADE1
GGA1/RAD53	ENSG00000128052	GGA1	YPL153C	RAD53
HIRA/ADE4	ENSG00000128059	HIRA	YMR300C	ADE4
SH3BP1/RDL2	ENSG00000128309	SH3BP1	YOR286W	RDL2
LGALS1/TUM1	ENSG00000128311	LGALS1	YOR251C	TUM1
HPS4/RHO5	ENSG00000128340	HPS4	YNL180C	RHO5
ENSG00000100101/SME1	ENSG00000128534	ENSG00000100101	YOR159C	SME1
PATZ1/KRI1	ENSG00000128585	PATZ1	YNL308C	KRI1
TRIOBP/JJJ1	ENSG00000128590	TRIOBP	YNL227C	JJJ1
TFIP11/NMA1	ENSG00000128591	TFIP11	YLR328W	NMA1
GCAT/MET8	ENSG00000128595	GCAT	YBR213W	MET8
ENSG00000100118/TGL2	ENSG00000128604	ENSG00000100118	YDR058C	TGL2
CRYBB1/MRPS12	ENSG00000128626	CRYBB1	YNR036C	MRPS12
EIF3L/YHR219W	ENSG00000128641	EIF3L	YHR219W	YHR219W
NHP2L1/HAT1	ENSG00000128708	NHP2L1	YPL001W	HAT1
MICALL1/ADD66	ENSG00000128789	MICALL1	YKL206C	ADD66
ENSG00000100141/INO80	ENSG00000128908	ENSG00000100141	YGL150C	INO80
POLR2F/DAL82	ENSG00000128944	POLR2F	YNL314W	DAL82
SOX10/DUT1	ENSG00000128951	SOX10	YBR252W	DUT1
CCDC134/YER163C	ENSG00000128965	CCDC134	YER163C	YER163C
PICK1/LCP5	ENSG00000129071	PICK1	YER127W	LCP5
TTC28/SEC26	ENSG00000129083	TTC28	YDR238C	SEC26
SLC16A8/PRE5	ENSG00000129084	SLC16A8	YMR314W	PRE5
CENPM/ECM38	ENSG00000129103	CENPM	YLR299W	ECM38
SEPT3/DCD1	ENSG00000129187	SEPT3	YHR144C	DCD1
SLC5A1/GIP4	ENSG00000129219	SLC5A1	YAL031C	GIP4
TPTEP1/DIA2	ENSG00000129221	TPTEP1	YOR080W	DIA2
DDX17/MRM1	ENSG00000129282	DDX17	YOR201C	MRM1
DMC1/BUR2	ENSG00000129315	DMC1	YLR226W	BUR2
TCF20/APM2	ENSG00000129354	TCF20	YHL019C	APM2
CBY1/NUP60	ENSG00000129422	CBY1	YAR002W	NUP60
TOMM22/YNL122C	ENSG00000129451	TOMM22	YNL122C	YNL122C
RTDR1/GNP1	ENSG00000129473	RTDR1	YDR508C	GNP1
XBP1/SEC6	ENSG00000129484	XBP1	YIL068C	SEC6
FBXO7/RPS26A	ENSG00000129518	FBXO7	YGL189C	RPS26A
GTPBP1/ENP2	ENSG00000129521	GTPBP1	YGR145W	ENP2
POLDIP3/WSC3	ENSG00000129538	POLDIP3	YOL105C	WSC3
TIMP3/RUB1	ENSG00000129559	TIMP3	YDR139C	RUB1
PPP6R2/OST2	ENSG00000129562	PPP6R2	YOR103C	OST2
SBF1/HCM1	ENSG00000129654	SBF1	YCR065W	HCM1
SUN2/CYK3	ENSG00000129675	SUN2	YDL117W	CYK3
CYB5R3/YPR196W	ENSG00000129682	CYB5R3	YPR196W	YPR196W
DNAL4/BRE2	ENSG00000129691	DNAL4	YLR015W	BRE2
ENSG00000100262/RPS4B	ENSG00000129824	ENSG00000100262	YHR203C	RPS4B
PACSIN2/THI20	ENSG00000129946	PACSIN2	YOL055C	THI20
AP1B1/DPP1	ENSG00000129951	AP1B1	YDR284C	DPP1
HMGXB4/PSD2	ENSG00000129990	HMGXB4	YGR170W	PSD2
TOM1/HPA3	ENSG00000130066	TOM1	YEL066W	HPA3
NEFH/NOG2	ENSG00000130119	NEFH	YNR053C	NOG2
BIK/ANT1	ENSG00000130147	BIK	YPR128C	ANT1
HMOX1/ORT1	ENSG00000130158	HMOX1	YOR130C	ORT1
THOC5/ELF1	ENSG00000130165	THOC5	YKL160W	ELF1
MCM5/GTB1	ENSG00000130175	MCM5	YDR221W	GTB1
ARSA/CDC16	ENSG00000130177	ARSA	YKL022C	CDC16
TSPO/MNT4	ENSG00000130203	TSPO	YNR059W	MNT4
RASD2/STE13	ENSG00000130226	RASD2	YOR219C	STE13
CBX7/YMR185W	ENSG00000130227	CBX7	YMR185W	YMR185W
PDGFB/THO1	ENSG00000130254	PDGFB	YER063W	THO1
ACR/MSS1	ENSG00000130299	ACR	YMR023C	MSS1
RPL3/YDR115W	ENSG00000130312	RPL3	YDR115W	YDR115W
ZMAT5/SOL4	ENSG00000130313	ZMAT5	YGR248W	SOL4
RBFOX2/LSM7	ENSG00000130332	RBFOX2	YNL147W	LSM7
TAB1/YIM1	ENSG00000130347	TAB1	YMR152W	YIM1
ASCC2/MYO2	ENSG00000130396	ASCC2	YOR326W	MYO2
MTMR3/YGL185C	ENSG00000130414	MTMR3	YGL185C	YGL185C
SMCR7L/ARC40	ENSG00000130429	SMCR7L	YBR234C	ARC40
APOL1/LSM4	ENSG00000130520	APOL1	YER112W	LSM4
MYH9/RUP1	ENSG00000130560	MYH9	YOR138C	RUP1
SAMM50/CTR86	ENSG00000130638	SAMM50	YCR054C	CTR86
GRAP2/SPC97	ENSG00000130640	GRAP2	YHR172W	SPC97
EIF3D/ADH6	ENSG00000130684	EIF3D	YMR318C	ADH6
TNRC6B/RPN13	ENSG00000130706	TNRC6B	YLR421C	RPN13
ENSG00000100357/ARG1	ENSG00000130707	ENSG00000100357	YOL058W	ARG1
SGSM3/RRP4	ENSG00000130713	SGSM3	YHR069C	RRP4
IFT27/UBC12	ENSG00000130725	IFT27	YLR306W	UBC12
KIAA0930/SIR3	ENSG00000130762	KIAA0930	YLR442C	SIR3
NCF4/FRS1	ENSG00000130764	NCF4	YLR060W	FRS1
CSF2RB/INH1	ENSG00000130770	CSF2RB	YDL181W	INH1
SLC25A17/HDA2	ENSG00000130779	SLC25A17	YDR295C	HDA2
UPK3A/SLA2	ENSG00000130787	UPK3A	YNL243W	SLA2
KCTD17/RPF1	ENSG00000130810	KCTD17	YHR088W	RPF1
ST13/TIF35	ENSG00000130811	ST13	YDR429C	TIF35
IL2RB/YML053C	ENSG00000130816	IL2RB	YML053C	YML053C
RBX1/CBF5	ENSG00000130826	RBX1	YLR175W	CBF5
EP300/OCA6	ENSG00000130829	EP300	YDR067C	OCA6
L3MBTL2/YIL055C	ENSG00000130830	L3MBTL2	YIL055C	YIL055C
RANGAP1/UFD2	ENSG00000130939	RANGAP1	YDL190C	UFD2
ZC3H7B/MET12	ENSG00000130956	ZC3H7B	YPL023C	MET12
PHF5A/UBA1	ENSG00000130985	PHF5A	YKL210W	UBA1
ACO2/NUM1	ENSG00000131016	ACO2	YDR150W	NUM1
POLR3H/MKK1	ENSG00000131023	POLR3H	YOR231W	MKK1
PMM1/AAR2	ENSG00000131043	PMM1	YBL074C	AAR2
BRD1/ACS1	ENSG00000131069	BRD1	YAL054C	ACS1
MLC1/TIM13	ENSG00000131142	MLC1	YGR181W	TIM13
HDAC10/COX5A	ENSG00000131143	HDAC10	YNL052W	COX5A
FKBP3/INO2	ENSG00000131149	FKBP3	YDR123C	INO2
CTSG/PSF2	ENSG00000131153	CTSG	YJL072C	PSF2
GZMB/AIM13	ENSG00000131165	GZMB	YFR011C	AIM13
RBM23/BNA2	ENSG00000131203	RBM23	YJR078W	BNA2
PRMT5/BIT2	ENSG00000131233	PRMT5	YBR270C	BIT2
AP4S1/PZF1	ENSG00000131323	AP4S1	YPR186C	PZF1
POLE2/IDP1	ENSG00000131370	POLE2	YDL066W	IDP1
SOS2/GYP6	ENSG00000131374	SOS2	YJL044C	GYP6
CDKL1/RIM13	ENSG00000131375	CDKL1	YMR154C	RIM13
NIN/DOG1	ENSG00000131462	NIN	YHR044C	DOG1
PYGL/GRC3	ENSG00000131467	PYGL	YLL035W	GRC3
TRIM9/RPL27B	ENSG00000131469	TRIM9	YDR471W	RPL27B
PSMC6/MSC1	ENSG00000131470	PSMC6	YML128C	MSC1
CDKN3/VPS25	ENSG00000131475	CDKN3	YJR102C	VPS25
ATP6V1D/TYW1	ENSG00000131477	ATP6V1D	YPL207W	TYW1
PIGH/MRPL51	ENSG00000131495	PIGH	YPR100W	MRPL51
PSMA3/YEL020C	ENSG00000131503	PSMA3	YEL020C	YEL020C
VTI1B/BNI1	ENSG00000131504	VTI1B	YNL271C	BNI1
TIMM9/BSD2	ENSG00000131507	TIMM9	YBR290W	BSD2
GSTZ1/UBC4	ENSG00000131508	GSTZ1	YBR082C	UBC4
AHSA1/SEC8	ENSG00000131558	AHSA1	YPR055W	SEC8
DAAM1/MRS4	ENSG00000131653	DAAM1	YKR052C	MRS4
SPTLC2/GPI15	ENSG00000131711	SPTLC2	YNL038W	GPI15
RIN3/DGR2	ENSG00000131725	RIN3	YKL121W	DGR2
SNW1/ACO2	ENSG00000131730	SNW1	YJL200C	ACO2
CHGA/TOP2	ENSG00000131747	CHGA	YNL088W	TOP2
ITPK1/GAL83	ENSG00000131791	ITPK1	YER027C	GAL83
PPM1A/LHP1	ENSG00000131795	PPM1A	YDL051W	LHP1
SIX4/PDA1	ENSG00000131828	SIX4	YER178W	PDA1
ASB2/BRO1	ENSG00000131941	ASB2	YPL084W	BRO1
ERH/CAJ1	ENSG00000132002	ERH	YER048C	CAJ1
HIF1A/HMI1	ENSG00000132017	HIF1A	YOL095C	HMI1
SRSF5/SDS24	ENSG00000132024	SRSF5	YBR214W	SDS24
EIF5/YLR419W	ENSG00000132153	EIF5	YLR419W	YLR419W
SERPINA4/FPK1	ENSG00000132155	SERPINA4	YNR047W	FPK1
SLC8A3/ERG27	ENSG00000132196	SLC8A3	YLR100W	ERG27
DICER1/PEP5	ENSG00000132256	DICER1	YMR231W	PEP5
MTHFD1/MUC1	ENSG00000132274	MTHFD1	YIR019C	MUC1
TCL1A/BUD32	ENSG00000132275	TCL1A	YGR262C	BUD32
ZC3H14/TNA1	ENSG00000132326	ZC3H14	YGR260W	TNA1
TELO2/PTP3	ENSG00000132334	TELO2	YER075C	PTP3
BDKRB1/GSP1	ENSG00000132341	BDKRB1	YLR293C	GSP1
GSKIP/CLU1	ENSG00000132361	GSKIP	YMR012W	CLU1
VRK1/INP54	ENSG00000132376	VRK1	YOL065C	INP54
PSMC1/RFA1	ENSG00000132383	PSMC1	YAR007C	RFA1
RPS6KA5/RPL26B	ENSG00000132463	RPS6KA5	YGR034W	RPL26B
PSMB5/HHT1	ENSG00000132475	PSMB5	YBR010W	HHT1
YY1/AST2	ENSG00000132535	YY1	YER101C	AST2
ACIN1/MMF1	ENSG00000132541	ACIN1	YIL051C	MMF1
CCNB1IP1/SWM1	ENSG00000132604	CCNB1IP1	YDR260C	SWM1
TRIP11/VPS4	ENSG00000132612	TRIP11	YPR173C	VPS4
APEX1/SEC9	ENSG00000132639	APEX1	YGR009C	SEC9
ENSG00000100829/POL30	ENSG00000132646	ENSG00000100829	YBR088C	POL30
PABPN1/RPC34	ENSG00000132664	PABPN1	YNR003C	RPC34
EFS/PRP5	ENSG00000132680	EFS	YBR237W	PRP5
ARHGAP5/MMS4	ENSG00000132688	ARHGAP5	YBR098W	MMS4
CINP/SUN4	ENSG00000132692	CINP	YNL066W	SUN4
SRP54/CRC1	ENSG00000132703	SRP54	YOR100C	CRC1
CPNE6/HCS1	ENSG00000132740	CPNE6	YKL017C	HCS1
CHD8/DPH1	ENSG00000132768	CHD8	YIL103W	DPH1
PSMA6/CHS5	ENSG00000132780	PSMA6	YLR330W	CHS5
NFKBIA/YKL133C	ENSG00000132792	NFKBIA	YKL133C	YKL133C
EMC9/APL6	ENSG00000132842	EMC9	YGR261C	APL6
PSME2/PHM6	ENSG00000132912	PSME2	YDR281C	PHM6
BRMS1L/PCP1	ENSG00000133019	BRMS1L	YGR101W	PCP1
ENSG00000100931/OM45	ENSG00000133020	ENSG00000100931	YIL136W	OM45
SEC23A/MYO1	ENSG00000133026	SEC23A	YHR023W	MYO1
PNN/TEL1	ENSG00000133056	PNN	YBL088C	TEL1
RABGGTA/YHR113W	ENSG00000133059	RABGGTA	YHR113W	YHR113W
NFATC4/POP3	ENSG00000133069	NFATC4	YNL282W	POP3
PLTP/YPR202W	ENSG00000133083	PLTP	YPR202W	YPR202W
PCIF1/CLB5	ENSG00000133101	PCIF1	YPR120C	CLB5
GSS/TMA19	ENSG00000133112	GSS	YKL056C	TMA19
MMP9/RFC5	ENSG00000133119	MMP9	YBR087W	RFC5
TRPC4AP/FRK1	ENSG00000133216	TRPC4AP	YPL141C	FRK1
PYGB/FES1	ENSG00000133265	PYGB	YBR101C	FES1
PROCR/DUG1	ENSG00000133313	PROCR	YFR044C	DUG1
GINS1/NSA1	ENSG00000133316	GINS1	YGL111W	NSA1
NINL/TVP15	ENSG00000133318	NINL	YDR100W	TVP15
CD40/NUT2	ENSG00000133398	CD40	YPR168W	NUT2
UQCC/YNL134C	ENSG00000133424	UQCC	YNL134C	YNL134C
ZMYND8/LEE1	ENSG00000133606	ZMYND8	YPL054W	LEE1
SGK2/SXM1	ENSG00000133704	SGK2	YDR395W	SXM1
IFT52/CDC60	ENSG00000133706	IFT52	YPL160W	CDC60
MYBL2/INM1	ENSG00000133731	MYBL2	YHR046C	INM1
HNF4A/YPT11	ENSG00000133818	HNF4A	YNL304W	YPT11
SLA2/FOX2	ENSG00000133835	SLA2	YKR009C	FOX2
C20orf24/ERG28	ENSG00000133935	C20orf24	YER044C	ERG28
NFATC2/COX16	ENSG00000133983	NFATC2	YJL003W	COX16
STK4/MED6	ENSG00000133997	STK4	YHR058C	MED6
PFDN4/SUI2	ENSG00000134001	PFDN4	YJR007W	SUI2
DOK5/ELP3	ENSG00000134014	DOK5	YPL086C	ELP3
CSTF1/CLB3	ENSG00000134057	CSTF1	YDL155W	CLB3
BMP7/MEK1	ENSG00000134072	BMP7	YOR351C	MEK1
RAE1/MNL1	ENSG00000134109	RAE1	YHR204W	MNL1
TPD52L2/AAD6	ENSG00000134152	TPD52L2	YFL056C	AAD6
DNAJC5/VTH2	ENSG00000134243	DNAJC5	YJL222W	VTH2
NELFCD/RIB4	ENSG00000134262	NELFCD	YOL143C	RIB4
PRPF6/ARF2	ENSG00000134287	PRPF6	YDL137W	ARF2
TUBB1/AVT2	ENSG00000134294	TUBB1	YEL064C	AVT2
PSMA7/SRS2	ENSG00000134313	PSMA7	YJL092W	SRS2
NTSR1/RIM15	ENSG00000134318	NTSR1	YFL033C	RIM15
MRGBP/PRM7	ENSG00000134352	MRGBP	YDL039C	PRM7
DIDO1/TIM17	ENSG00000134375	DIDO1	YJL143W	TIM17
GID8/DED81	ENSG00000134440	GID8	YHR019C	DED81
BIRC7/IMP2	ENSG00000134452	BIRC7	YIL154C	IMP2
ARFGAP1/NSR1	ENSG00000134453	ARFGAP1	YGR159C	NSR1
AVP/YKL105C	ENSG00000134470	AVP	YKL105C	YKL105C
COL20A1/CCL1	ENSG00000134480	COL20A1	YPR025C	CCL1
CHRNA4/TAT1	ENSG00000134489	CHRNA4	YBR069C	TAT1
EEF1A2/VRG4	ENSG00000134490	EEF1A2	YGL225W	VRG4
PTK6/YNR040W	ENSG00000134571	PTK6	YNR040W	YNR040W
GMEB2/MPT5	ENSG00000134644	GMEB2	YGL178W	MPT5
C20orf27/NOG1	ENSG00000134697	C20orf27	YPL093W	NOG1
SPEF1/PRP38	ENSG00000134748	SPEF1	YGR075C	PRP38
CDC25B/AIM44	ENSG00000134757	CDC25B	YPL158C	AIM44
ARFRP1/CWC24	ENSG00000134758	ARFRP1	YLR323C	CWC24
NDUFAF5/GDT1	ENSG00000134851	NDUFAF5	YBR187W	GDT1
TRIB3/FUS3	ENSG00000134853	TRIB3	YBL016W	FUS3
RASSF2/YOL073C	ENSG00000134882	RASSF2	YOL073C	YOL073C
CSNK2A1/RAD2	ENSG00000134899	CSNK2A1	YGR258C	RAD2
ANGPT4/TRM112	ENSG00000134909	ANGPT4	YNR046W	TRM112
HM13/STT3	ENSG00000134910	HM13	YGL022W	STT3
SNPH/ATF1	ENSG00000134954	SNPH	YOR377W	ATF1
MYLK2/FMN1	ENSG00000135002	MYLK2	YDR236C	FMN1
SIRPB1/DSK2	ENSG00000135018	SIRPB1	YMR276W	DSK2
SEC23B/PDH1	ENSG00000135046	SEC23B	YPR002W	PDH1
FERMT1/SNF3	ENSG00000135047	FERMT1	YDL194W	SNF3
HAO1/URE2	ENSG00000135049	HAO1	YNL229C	URE2
PDYN/SER1	ENSG00000135069	PDYN	YOR184W	SER1
PLCB4/RGI2	ENSG00000135090	PLCB4	YIL057C	RGI2
MYL9/MSB1	ENSG00000135148	MYL9	YOR188W	MSB1
HCK/CNB1	ENSG00000135175	HCK	YKL190W	CNB1
CRNKL1/TIP20	ENSG00000135249	CRNKL1	YGL145W	TIP20
POFUT1/SKY1	ENSG00000135250	POFUT1	YMR216C	SKY1
SAMHD1/MTO1	ENSG00000135297	SAMHD1	YGL236C	MTO1
PAK7/SWI6	ENSG00000135299	PAK7	YLR182W	SWI6
KIF3B/SPO75	ENSG00000135312	KIF3B	YLL005C	SPO75
NOP56/YHR202W	ENSG00000135318	NOP56	YHR202W	YHR202W
IDH3B/ORC3	ENSG00000135336	IDH3B	YLL004W	ORC3
MAPRE1/BCK1	ENSG00000135341	MAPRE1	YJL095W	BCK1
JAG1/PEX22	ENSG00000135363	JAG1	YAL055W	PEX22
CDK5RAP1/PHO23	ENSG00000135365	CDK5RAP1	YNL097C	PHO23
SNTA1/KRE33	ENSG00000135372	SNTA1	YNL132W	KRE33
OXT/APN1	ENSG00000135374	OXT	YKL114C	APN1
TTI1/HLJ1	ENSG00000135392	TTI1	YMR161W	HLJ1
E2F1/YLR426W	ENSG00000135437	E2F1	YLR426W	YLR426W
RPRD1B/GTS1	ENSG00000135439	RPRD1B	YGL181W	GTS1
PXMP4/YNL305C	ENSG00000135472	PXMP4	YNL305C	YNL305C
CHMP4B/PAN2	ENSG00000135473	CHMP4B	YGL094C	PAN2
BPI/NOP4	ENSG00000135486	BPI	YPL043W	NOP4
CST3/SUL1	ENSG00000135502	CST3	YBR294W	SUL1
ASIP/YOS9	ENSG00000135506	ASIP	YDR057W	YOS9
CST4/YFL054C	ENSG00000135517	CST4	YFL054C	YFL054C
ACTR5/SWD3	ENSG00000135541	ACTR5	YBR175W	SWD3
WFDC2/MIM1	ENSG00000135596	WFDC2	YOL026C	MIM1
AHCY/CCT3	ENSG00000135624	AHCY	YJL014W	CCT3
DHX35/DOA4	ENSG00000135655	DHX35	YDR069C	DOA4
DNTTIP1/YGR283C	ENSG00000135679	DNTTIP1	YGR283C	YGR283C
MAP1LC3A/YDR042C	ENSG00000135720	MAP1LC3A	YDR042C	YDR042C
SYNDIG1/TOK1	ENSG00000135750	SYNDIG1	YJL093C	TOK1
PIGU/LST4	ENSG00000135763	PIGU	YKL176C	LST4
TNNC2/RFC4	ENSG00000135778	TNNC2	YOL094C	RFC4
APMAP/SPT8	ENSG00000135801	APMAP	YLR055C	SPT8
ZNF516/GLN1	ENSG00000135821	ZNF516	YPR035W	GLN1
USP14/VAM7	ENSG00000135823	USP14	YGL212W	VAM7
VAPA/MAK32	ENSG00000135828	VAPA	YCR019W	MAK32
MYOM1/PRP22	ENSG00000135829	MYOM1	YER013W	PRP22
MYL12A/MBA1	ENSG00000135837	MYL12A	YBR185C	MBA1
CEP76/GPI2	ENSG00000135845	CEP76	YPL076W	GPI2
CEP192/NOP53	ENSG00000135862	CEP192	YPL146C	NOP53
RNMT/MRPL3	ENSG00000135900	RNMT	YMR024W	MRPL3
SMAD7/YML083C	ENSG00000135903	SMAD7	YML083C	YML083C
LAMA1/PKR1	ENSG00000135930	LAMA1	YMR123W	PKR1
RNF125/HYM1	ENSG00000135932	RNF125	YKL189W	HYM1
ANKRD12/COX4	ENSG00000135940	ANKRD12	YGL187C	COX4
NOL4/VPS3	ENSG00000135966	NOL4	YDR495C	VPS3
POLI/ISU1	ENSG00000136003	POLI	YPL135W	ISU1
MIB1/CTK1	ENSG00000136021	MIB1	YKL139W	CTK1
RBBP8/BUD21	ENSG00000136026	RBBP8	YOR078W	BUD21
RIOK3/YGR117C	ENSG00000136040	RIOK3	YGR117C	YGR117C
CSTF2/PWP1	ENSG00000136045	CSTF2	YLR196W	PWP1
PSMD10/PLB2	ENSG00000136068	PSMD10	YMR006C	PLB2
ATG4A/RRN7	ENSG00000136098	ATG4A	YJL025W	RRN7
TBL1X/YMR086W	ENSG00000136108	TBL1X	YMR086W	YMR086W
GPR143/GYL1	ENSG00000136111	GPR143	YMR192W	GYL1
PGRMC1/SAM2	ENSG00000136143	PGRMC1	YDR502C	SAM2
POLA1/STE18	ENSG00000136158	POLA1	YJR086W	STE18
MID1/ADE2	ENSG00000136197	MID1	YOR128C	ADE2
NKAP/CDC42	ENSG00000136238	NKAP	YLR229C	CDC42
NXT2/SWF1	ENSG00000136247	NXT2	YDR126W	SWF1
GUCY2F/SRP68	ENSG00000136261	GUCY2F	YPL243W	SRP68
ENSG00000101898/DBP9	ENSG00000136271	ENSG00000101898	YLR276C	DBP9
ALG13/YOX1	ENSG00000136352	ALG13	YML027W	YOX1
PRPS2/BIK1	ENSG00000136436	PRPS2	YCL029C	BIK1
TLR8/NMT1	ENSG00000136448	TLR8	YLR195C	NMT1
AMMECR1/HRB1	ENSG00000136450	AMMECR1	YNL004W	HRB1
CHRDL1/YGR021W	ENSG00000136463	CHRDL1	YGR021W	YGR021W
WDR13/YPL247C	ENSG00000136485	WDR13	YPL247C	YPL247C
SUV39H1/SAS3	ENSG00000136504	SUV39H1	YBL052C	SAS3
GLRA2/GAP1	ENSG00000136521	GLRA2	YKR039W	GAP1
XIAP/MRPL4	ENSG00000136522	XIAP	YLR439W	MRPL4
STAG2/EMP47	ENSG00000136560	STAG2	YFL048C	EMP47
MCF2/GAT1	ENSG00000136574	MCF2	YFL021W	GAT1
F9/YHR020W	ENSG00000136628	F9	YHR020W	YHR020W
ABCD1/VPS33	ENSG00000136631	ABCD1	YLR396C	VPS33
CCDC22/SNX3	ENSG00000136643	CCDC22	YOR357C	SNX3
CACNA1F/YAP1801	ENSG00000136715	CACNA1F	YHR161C	YAP1801
SYP/IMP4	ENSG00000136718	SYP	YNL075W	IMP4
PLP2/KRE5	ENSG00000136731	PLP2	YOR336W	KRE5
BMX/HSE1	ENSG00000136738	BMX	YHL002W	HSE1
PLS3/NFS1	ENSG00000136750	PLS3	YCL017C	NFS1
NAA10/YME1	ENSG00000136758	NAA10	YPR024W	YME1
RENBP/SIS1	ENSG00000136770	RENBP	YNL007C	SIS1
ELF4/YCK1	ENSG00000136807	ELF4	YHR135C	YCK1
SMARCA1/TRX3	ENSG00000136810	SMARCA1	YCR083W	TRX3
MTMR8/ECM29	ENSG00000136813	MTMR8	YHL030W	ECM29
ASB9/SMC2	ENSG00000136824	ASB9	YFR031C	SMC2
ENSG00000102050/MIG2	ENSG00000136826	ENSG00000102050	YGL209W	MIG2
RBBP7/JSN1	ENSG00000136827	RBBP7	YJR091C	JSN1
PPP1R2P9/BUD2	ENSG00000136848	PPP1R2P9	YKL092C	BUD2
KCND1/SEC1	ENSG00000136854	KCND1	YDR164C	SEC1
OPN1LW/YPL260W	ENSG00000136861	OPN1LW	YPL260W	YPL260W
FMR1/AGC1	ENSG00000136869	FMR1	YPR021C	AGC1
PIM2/PRP4	ENSG00000136875	PIM2	YPR178W	PRP4
SLC35A2/VMA10	ENSG00000136888	SLC35A2	YHR039C-A	VMA10
PQBP1/IPI1	ENSG00000136891	PQBP1	YHR085W	IPI1
PCSK1N/SUR4	ENSG00000136928	PCSK1N	YLR372W	SUR4
EMD/PUP1	ENSG00000136930	EMD	YOR157C	PUP1
TAZ/KEL3	ENSG00000136933	TAZ	YPL263C	KEL3
PGK1/PLP2	ENSG00000136940	PGK1	YOR281C	PLP2
GATA1/RPL35B	ENSG00000136942	GATA1	YDL136W	RPL35B
MAGT1/DFM1	ENSG00000136986	MAGT1	YDR411C	DFM1
SMS/RPA49	ENSG00000137054	SMS	YNL248C	RPA49
PHEX/DOA1	ENSG00000137055	PHEX	YKL213C	DOA1
UBL4A/HNT3	ENSG00000137074	UBL4A	YOR258W	HNT3
EEA1/FDH1	ENSG00000137106	EEA1	YOR388C	FDH1
RP2/RPS6B	ENSG00000137154	RP2	YBR181C	RPS6B
PHF16/STB4	ENSG00000137203	PHF16	YMR019W	STB4
CDK16/POP8	ENSG00000137265	CDK16	YBL018C	POP8
USP11/PRR1	ENSG00000137275	USP11	YKL116C	PRR1
PCYT1B/BMS1	ENSG00000137312	PCYT1B	YPL217C	BMS1
HTATSF1/SNF5	ENSG00000137337	HTATSF1	YBR289W	SNF5
VGLL1/FLX1	ENSG00000137409	VGLL1	YIL134W	FLX1
CD40LG/YGR130C	ENSG00000137497	CD40LG	YGR130C	YGR130C
TIMP1/FMP32	ENSG00000137500	TIMP1	YFL046W	FMP32
FGD1/SIR4	ENSG00000137501	FGD1	YDR227W	SIR4
PIN4/YIP5	ENSG00000137502	PIN4	YGL161C	YIP5
PORCN/YGR015C	ENSG00000137509	PORCN	YGR015C	YGR015C
MAGED2/MRPL10	ENSG00000137547	MAGED2	YNL284C	MRPL10
KLF8/TGS1	ENSG00000137574	KLF8	YPL157W	TGS1
SYTL4/YNR065C	ENSG00000137642	SYTL4	YNR065C	YNR065C
CENPI/BUD13	ENSG00000137656	CENPI	YGL174W	BUD13
DRP2/YNL176C	ENSG00000137693	DRP2	YNL176C	YNL176C
TAF7L/MRP1	ENSG00000137710	TAF7L	YDR347W	MRP1
PBDC1/VAC14	ENSG00000137713	PBDC1	YLR386W	VAC14
ENSG00000102391/YAH1	ENSG00000137714	ENSG00000102391	YPL252C	YAH1
ARMCX3/YJL185C	ENSG00000137752	ARMCX3	YJL185C	YJL185C
HTR2A/ODC2	ENSG00000137801	HTR2A	YOR222W	ODC2
NDFIP2/GCR2	ENSG00000137806	NDFIP2	YNL199C	GCR2
TNFSF13B/RTF1	ENSG00000137815	TNFSF13B	YGL244W	RTF1
MLNR/SPC98	ENSG00000137822	MLNR	YNL126W	SPC98
CAB39L/BIO5	ENSG00000137842	CAB39L	YNR056C	BIO5
KLF5/RPC31	ENSG00000137845	KLF5	YNL151C	RPC31
STK24/SLD2	ENSG00000137872	STK24	YKL108W	SLD2
ACP5/RLP24	ENSG00000137876	ACP5	YLR009W	RLP24
DNAJC3/COY1	ENSG00000137878	DNAJC3	YKL179C	COY1
UGGT2/MRPL40	ENSG00000137942	UGGT2	YPL173W	MRPL40
ARHGEF7/ALT1	ENSG00000137944	ARHGEF7	YLR089C	ALT1
FGF9/SUA7	ENSG00000137947	FGF9	YPR086W	SUA7
SGCG/ACK1	ENSG00000137948	SGCG	YDL203C	ACK1
PARP4/BET2	ENSG00000137955	PARP4	YPR176C	BET2
SUPT20H/KGD2	ENSG00000137992	SUPT20H	YDR148C	KGD2
MRPS31/IMD2	ENSG00000138029	MRPS31	YHR216W	IMD2
KPNA3/PTC1	ENSG00000138032	KPNA3	YDL006W	PTC1
FLT1/YGR016W	ENSG00000138035	FLT1	YGR016W	YGR016W
RGCC/YKR078W	ENSG00000138036	RGCC	YKR078W	YKR078W
VWA8/PSY2	ENSG00000138041	VWA8	YNL201C	PSY2
DGKH/YPT1	ENSG00000138069	DGKH	YFL038C	YPT1
KATNAL1/ARP2	ENSG00000138071	KATNAL1	YDL029W	ARP2
INTS6/MAL12	ENSG00000138079	INTS6	YGR292W	MAL12
TSC22D1/DAS1	ENSG00000138081	TSC22D1	YJL149W	DAS1
CLN5/PET309	ENSG00000138095	CLN5	YLR067C	PET309
OLFM4/BIO4	ENSG00000138101	OLFM4	YNR057C	BIO4
MSLN/ARP1	ENSG00000138107	MSLN	YHR129C	ARP1
TRADD/KIP1	ENSG00000138160	TRADD	YBL063W	KIP1
HSF4/BSP1	ENSG00000138162	HSF4	YPR171W	BSP1
CORO1A/SDP1	ENSG00000138166	CORO1A	YIL113W	SDP1
MAPK3/CIN4	ENSG00000138175	MAPK3	YMR138W	CIN4
PHKB/SPC110	ENSG00000138180	PHKB	YDR356W	SPC110
NUTF2/YND1	ENSG00000138185	NUTF2	YER005W	YND1
NUP93/HMLALPHA1	ENSG00000138279	NUP93	YCL066W	HMLALPHA1
CENPT/TIM23	ENSG00000138297	CENPT	YNR017W	TIM23
TSNAXIP1/RPS24A	ENSG00000138326	TSNAXIP1	YER074W	RPS24A
NFAT5/DNA2	ENSG00000138346	NFAT5	YHR164C	DNA2
N4BP1/ADE17	ENSG00000138363	N4BP1	YMR120C	ADE17
CBLN1/KTR5	ENSG00000138378	CBLN1	YNL029C	KTR5
ARL2BP/SRO9	ENSG00000138385	ARL2BP	YCL037C	SRO9
ZNF423/CPR4	ENSG00000138398	ZNF423	YCR069W	CPR4
CCL22/IDP3	ENSG00000138413	CCL22	YNL009W	IDP3
CCL17/YPL014W	ENSG00000138434	CCL17	YPL014W	YPL014W
CTCF/YTM1	ENSG00000138442	CTCF	YOR272W	YTM1
ACD/MKC7	ENSG00000138448	ACD	YDR144C	MKC7
POLR2C/YKL100C	ENSG00000138600	POLR2C	YKL100C	YKL100C
PARD6A/PTM1	ENSG00000138613	PARD6A	YKL039W	PTM1
ZNF821/CAB3	ENSG00000138621	ZNF821	YKL088W	CAB3
MMP15/FMP25	ENSG00000138646	MMP15	YLR077W	FMP25
USB1/IES2	ENSG00000138660	USB1	YNL215W	IES2
CCDC113/RIM4	ENSG00000138668	CCDC113	YHL024W	RIM4
NME3/PSY4	ENSG00000138669	NME3	YBL046W	PSY4
PSMD7/SEC31	ENSG00000138674	PSMD7	YDL195W	SEC31
VAC14/YGL015C	ENSG00000138684	VAC14	YGL015C	YGL015C
TANGO6/CSF1	ENSG00000138688	TANGO6	YLR087C	CSF1
COG4/YAR066W	ENSG00000138698	COG4	YAR066W	YAR066W
PLA2G15/ATP12	ENSG00000138750	PLA2G15	YJL180C	ATP12
[truncated: 1,516 more rows]
