# Supplementary material for: Scope and limitations of yeast as a model organism for studying human tissue-specific pathways
Source: BMC Syst Biol. 2015 Dec 29;9:96. doi: 10.1186/s12918-015-0253-0 (PMC4696342; doi:10.1186/s12918-015-0253-0)
Supplement: Additional file 1 — Network alignments. Compressed (*.zip) file containing individual tissue-specific alignments. (ZIP 5181 Kb) [file 12918_2015_253_MOESM1_ESM.zip › alignments/Cardiac Myocytes_AlignGraph_edges.tsv]

First_ortholog_pair	Second_ortholog_pair
AMOTL2/RPL15A	KRIT1/CSM4
IL12RB2/PRP45	ICA1/CDC27
ARHGDIB/GCN2	IBTK/RDS2
DPF1/PUF3	CX3CL1/LAS17
SIM1/HEK2	AGK/PCD1
SLC7A8/TPI1	USH1C/SEN1
SLC4A3/SLA1	USH1C/SEN1
RTN4/RPO21	USH1C/SEN1
ENSG00000021602/GIS2	MARK4/SPP1
TRAF4/YHI9	MARK4/SPP1
UBTF/KEX2	CD79B/YCR023C
CD9/RNR4	MYLIP/WTM2
ENSG00000021602/GIS2	CDK11A/ADE12
RCOR1/YKT6	GIPR/NYV1
DNASE2/VMA2	GIPR/NYV1
ARPC3/TLG1	GIPR/NYV1
CCDC47/SHR3	NME2/ERG25
RBP3/VHT1	SYT7/FMP10
HUWE1/RPL23A	POLR3B/RPL18B
INO80B/KIN1	RNF14/YIL165C
ZDHHC6/YDR026C	NCDN/FOB1
TP53BP1/TEF2	ENSG00000021602/GIS2
GPKOW/SIF2	ENSG00000021602/GIS2
MLH1/MPD1	ENSG00000021602/GIS2
ACTN2/MRP7	ENSG00000021602/GIS2
FDFT1/MAP2	ENSG00000021602/GIS2
SCTR/NOP2	ENSG00000021602/GIS2
SMARCA2/YGR153W	ENSG00000021602/GIS2
ZNF446/ARP8	ENSG00000021602/GIS2
EIF3I/UBP12	ENSG00000021602/GIS2
ACHE/ORC1	ENSG00000021602/GIS2
DNMT3B/GTR2	ENSG00000021602/GIS2
FKBP1A/BCD1	ENSG00000021602/GIS2
EIF3L/YHR219W	ENSG00000021602/GIS2
FOLR1/CDC48	ENSG00000021602/GIS2
NUP155/PHO81	ENSG00000021602/GIS2
SCP2/EAF3	ENSG00000021602/GIS2
AKT3/ILS1	ENSG00000021602/GIS2
STAG1/HHF2	ENSG00000021602/GIS2
BMP7/MEK1	GABRA1/PKP1
CCNY/SER33	NLRP2/CAB4
ROCK1/IDH1	RB1CC1/KCS1
NUMBL/MRPL20	TFB1M/ULS1
PTN/SSD1	RANBP3/DBP1
RTN4R/KSS1	MAP2K3/VCX1
CCNY/SER33	CDH1/YGL101W
RARB/HRQ1	ZFYVE16/UBP1
BSPRY/NMD5	RAB27B/HOG1
DOK5/ELP3	MAP4/HEM13
DNAJC25/JNM1	ROS1/TID3
HIPK2/SHO1	ROS1/TID3
CALCRL/DMC1	ROS1/TID3
HERPUD1/UBX4	LTBP1/TPK1
UCP1/NUP49	FOXP3/KAP104
WDR62/DPB11	RRP12/SLD3
MOK/KSP1	KMT2C/HAS1
CSTF1/CLB3	PHF21B/GIN4
PPP1R7/PRP2	F7/TAP42
CDC42/MCK1	TAF2/RGC1
WASF1/MAD3	CTSA/CDC28
RELB/RPL14A	SUGP2/PTC3
FGF23/YKE2	BTBD1/NHP2
RBFOX1/GPM3	ERBB3/YLR224W
PMM1/AAR2	KARS/SGT2
CCNY/SER33	SLK/RPL12A
SCAMP1/SUI1	TIE1/TIF5
TRPC5/SLM2	NFYC/YLR456W
LTBR/RPN4	NGEF/RPT2
MAP2K6/SMK1	CD84/PRE3
PRX/SRP102	NEO1/LYS9
DOK5/ELP3	HDAC4/ARP5
HACE1/CPR5	IFT80/SAC6
STX12/ECO1	KCNAB2/YPR013C
SH2D4A/PFK2	CDC42/MCK1
TNFSF8/NCL1	CDC42/MCK1
PKD2L1/CLB2	CDC42/MCK1
MYH1/ABZ1	CDC42/MCK1
HCN2/PRE1	RPL31/PSA1
CYTH2/YCK2	LPHN1/CNS1
POLRMT/SMC5	PTPN18/MUK1
PITPNM2/PIS1	CHFR/RSC3
UPRT/ATP11	CRMP1/YIP3
ST3GAL4/ERV14	MRVI1/SYT1
PPP2R4/YFL042C	ADAM11/TYE7
CHGA/TOP2	SNCB/GRS2
UCP1/NUP49	ZZEF1/PRE8
DOK5/ELP3	KCNQ2/VMA21
FOLR1/CDC48	SEMA3C/MCA1
CCNY/SER33	EXOSC7/ATG26
ACHE/ORC1	MLH1/MPD1
SIM1/HEK2	GPC4/YNL019C
ETV3/ADH3	CTTNBP2/RPN10
RCOR1/YKT6	ACTL6B/BOS1
SLC4A3/SLA1	ACTL6B/BOS1
TECR/MUD1	DYNC1I2/SNU114
APMAP/SPT8	SIRT6/SPT7
SH2D4A/PFK2	SIRT6/SPT7
RNF167/TAF6	SIRT6/SPT7
NANS/CSE1	PHF17/LUC7
CCNY/SER33	MCCC1/MGE1
DNAL4/BRE2	NRD1/SSB1
CSTF1/CLB3	MKNK1/NUP116
MAPK10/NHP6A	REXO1/TFB1
CCNY/SER33	CDC14A/SPC19
RPS12/YRA1	RAPGEF3/PAR32
IGSF9/ARP3	CEACAM1/CRN1
DLGAP4/YHR009C	DDX1/YHR177W
CLEC4M/GZF3	DNM2/SSO2
RAPGEF4/RRP43	BZW1/PAP2
RASGRF2/CLP1	CCNT2/SSA3
RAI1/VPS36	PPIE/UFD4
ZBTB45/SSH1	WBP11/BCY1
PDAP1/GIP3	HACE1/CPR5
BAX/FKS1	MTIF2/HHT2
THPO/MDL1	MTIF2/HHT2
CCNY/SER33	MRPL28/HSH155
RAB5C/ARP4	ACHE/ORC1
CBLL1/YDR374C	SH3BP2/DCG1
DNM1/VMA5	SIGLEC1/SMY1
CRAT/NAB3	DZANK1/PRX1
ARPC3/TLG1	RCOR1/YKT6
SALL1/FRE6	BLVRB/PCL9
BMP5/YLR407W	SPTLC1/UBC5
BSPRY/NMD5	RAB11FIP3/GCD7
UCP1/NUP49	PABPC4/SWT1
ACP5/RLP24	AARS/MAK11
ENSG00000100262/RPS4B	DTX2/RCL1
CSTF1/CLB3	NLRC4/MOB1
TBCB/SEC16	ITGA6/ALG5
SIM1/HEK2	CMA1/CST9
GLS/PNT1	OSGEP/YCR061W
ASCC3/HNT1	NUP188/RVS167
DGKH/YPT1	BTAF1/PEP12
RASD2/STE13	CREM/SAD1
RPRD1B/GTS1	TMED1/YKL047W
ELF4/YCK1	MKNK2/DOT5
NDUFS7/YHP1	PICK1/LCP5
AKT3/ILS1	NCF4/FRS1
KIAA1549L/ATP3	CSF2RB/INH1
GGCX/NPL4	RANGAP1/UFD2
CD40LG/YGR130C	TRIM9/RPL27B
PLEKHM2/RPL14B	TRIM9/RPL27B
CCNY/SER33	ITPK1/GAL83
COTL1/YJR141W	ASB2/BRO1
RHEB/RAD54	GSS/TMA19
IL4/MAK21	C20orf27/NOG1
ESYT2/SFI1	RPRD1B/GTS1
ELF4/YCK1	CST4/YFL054C
SH2D4A/PFK2	APMAP/SPT8
RNF167/TAF6	APMAP/SPT8
RTN4/RPO21	APMAP/SPT8
SMC4/DBP7	MYOM1/PRP22
GCK/YFL034W	ELF4/YCK1
SLC8A2/TRR2	SMARCA1/TRX3
PLAGL1/RPL1B	GATA1/RPL35B
COTL1/YJR141W	UBL4A/HNT3
AMOTL2/RPL15A	TIMP1/FMP32
FBXO9/MMS2	SYTL4/YNR065C
ANKRD7/CDC123	PBDC1/VAC14
CCP110/TOA2	FGF9/SUA7
CDC37L1/RHO3	ARL2BP/SRO9
BLMH/YCR090C	ARL2BP/SRO9
ERI3/CSE4	ARL2BP/SRO9
GNPDA1/COG6	NAGPA/IVY1
ENSG00000108504/POX1	STUB1/PEX5
SYF2/RPL43B	BFAR/TMA22
STAG1/HHF2	CCP110/TOA2
CCDC47/SHR3	KIAA1199/ERG11
TRAK2/STE5	INTS10/CDC24
SIM1/HEK2	SF3A2/PHO85
AMOTL2/RPL15A	MEGF8/YCR016W
ARHGAP21/INP52	DNASE2/VMA2
TNNC1/RPB10	RPL18A/RPC10
CCNY/SER33	HOXA5/NMD2
CCNY/SER33	TAF6/CLB4
RHEB/RAD54	NRF1/STH1
ERI3/CSE4	NRF1/STH1
RTN4/RPO21	CHCHD3/TFA1
APC2/RPS11A	ZFAND5/RPL30
TRAK2/STE5	PKD2L1/CLB2
DHCR24/MRPL28	BMPR1A/MRPL8
SLC4A3/SLA1	ARHGAP21/INP52
MDK/YJL043W	BLMH/YCR090C
GHR/RPC40	DPH1/ALK1
MRPL51/SSS1	MADD/GCN20
PPL/SYS1	RHAG/YPL264C
ZBTB45/SSH1	BAG2/OCA4
CR2/GAS5	SIM1/HEK2
AMOTL2/RPL15A	TCERG1/RPN2
PPL/SYS1	SLC4A3/SLA1
PPP1R7/PRP2	EEF1B2/UBC13
FGF23/YKE2	SNX17/NNF1
MPL/APL5	PLEKHB2/HHF1
STAG1/HHF2	LEPR/HST3
