# Supplementary material for: Scope and limitations of yeast as a model organism for studying human tissue-specific pathways
Source: BMC Syst Biol. 2015 Dec 29;9:96. doi: 10.1186/s12918-015-0253-0 (PMC4696342; doi:10.1186/s12918-015-0253-0)
Supplement: Additional file 1 — Network alignments. Compressed (*.zip) file containing individual tissue-specific alignments. (ZIP 5181 Kb) [file 12918_2015_253_MOESM1_ESM.zip › alignments/Smooth Muscle_AlignGraph_nodes.tsv]

ID	Human_EnsemblGeneID	Human_Symbol	Yeast_EnsemblGeneID	Yeast_Symbol
TSPAN6/DPM1	ENSG00000000419	TSPAN6	YPR183W	DPM1
DPM1/GSH1	ENSG00000001084	DPM1	YJL101C	GSH1
SCYL3/HAP2	ENSG00000001167	SCYL3	YGL237C	HAP2
FGR/CTR1	ENSG00000003147	FGR	YPR124W	CTR1
CFH/COS9	ENSG00000003402	CFH	YKL219W	COS9
GCLC/DFG5	ENSG00000003436	GCLC	YMR238W	DFG5
NFYA/NRP1	ENSG00000003756	NFYA	YDL167C	NRP1
SEMA3F/CSM4	ENSG00000004059	SEMA3F	YPL200W	CSM4
CFTR/FEN1	ENSG00000004399	CFTR	YCR034W	FEN1
KRIT1/ADK1	ENSG00000004455	KRIT1	YDR226W	ADK1
RAD52/GUP2	ENSG00000004468	RAD52	YPL189W	GUP2
BAD/FPR2	ENSG00000004478	BAD	YDR519W	FPR2
CD99/ATG1	ENSG00000004660	CD99	YGL180W	ATG1
AOC1/ACP1	ENSG00000004779	AOC1	YKL192C	ACP1
HECW1/YDR307W	ENSG00000004866	HECW1	YDR307W	YDR307W
MAD1L1/CDC27	ENSG00000004897	MAD1L1	YBL084C	CDC27
LASP1/FCY2	ENSG00000004948	LASP1	YER056C	FCY2
M6PR/CYC3	ENSG00000004961	M6PR	YAL039C	CYC3
ICA1/DNL4	ENSG00000005156	ICA1	YOR005C	DNL4
ALS2/TAH1	ENSG00000005175	ALS2	YCR060W	TAH1
CASP10/AGA1	ENSG00000005243	CASP10	YNR044W	AGA1
CFLAR/PST2	ENSG00000005302	CFLAR	YDR032C	PST2
TFPI/BDF2	ENSG00000005339	TFPI	YDL070W	BDF2
RBM5/LOC1	ENSG00000005700	RBM5	YFR001W	LOC1
MTMR7/AMN1	ENSG00000005812	MTMR7	YBR158W	AMN1
ARF5/COQ4	ENSG00000005884	ARF5	YDR204W	COQ4
POLDIP2/YDR352W	ENSG00000005893	POLDIP2	YDR352W	YDR352W
PLXND1/PGC1	ENSG00000006007	PLXND1	YPL206C	PGC1
AK2/APL4	ENSG00000006125	AK2	YPR029C	APL4
CD38/ADH7	ENSG00000006194	CD38	YCR105W	ADH7
FKBP4/GRX6	ENSG00000006468	FKBP4	YDL010W	GRX6
KDM1A/LCB5	ENSG00000006530	KDM1A	YLR260W	LCB5
CAMKK1/YMR010W	ENSG00000006704	CAMKK1	YMR010W	YMR010W
RECQL/VPS41	ENSG00000006715	RECQL	YDR080W	VPS41
HSPB6/TRZ1	ENSG00000006744	HSPB6	YKR079C	TRZ1
ARHGAP33/TID3	ENSG00000006788	ARHGAP33	YIL144W	TID3
NDUFAB1/NNK1	ENSG00000007047	NDUFAB1	YKL171W	NNK1
PDK4/PAC1	ENSG00000007168	PDK4	YOR269W	PAC1
ZMYND10/MET10	ENSG00000007171	ZMYND10	YFR030W	MET10
ST7/HXK2	ENSG00000007174	ST7	YGL253W	HXK2
CDC27/TRS33	ENSG00000007255	CDC27	YOR115C	TRS33
SLC4A1/SRL1	ENSG00000007372	SLC4A1	YOR247W	SRL1
CALCR/GPI1	ENSG00000007541	CALCR	YGR216C	GPI1
HCCS/FRE7	ENSG00000007952	HCCS	YOL152W	FRE7
DVL2/PRE7	ENSG00000008018	DVL2	YBL041W	PRE7
UPF1/SCH9	ENSG00000008118	UPF1	YHR205W	SCH9
SKAP2/YEF1	ENSG00000008130	SKAP2	YEL041W	YEF1
SLC25A5/DTR1	ENSG00000008282	SLC25A5	YBR180W	DTR1
CCDC109B/CNL1	ENSG00000008294	CCDC109B	YDR357C	CNL1
HOXA11/NSE5	ENSG00000008300	HOXA11	YML023C	NSE5
POLR2J/PHR1	ENSG00000008405	POLR2J	YOR386W	PHR1
DHX33/PHO3	ENSG00000008710	DHX33	YBR092C	PHO3
MEOX1/RPS20	ENSG00000008988	MEOX1	YHL015W	RPS20
LIG3/YBL055C	ENSG00000009335	LIG3	YBL055C	YBL055C
RPAP3/POL3	ENSG00000009413	RPAP3	YDL102W	POL3
ENSG00000005189/VTA1	ENSG00000009844	ENSG00000005189	YLR181C	VTA1
CIAPIN1/RSC2	ENSG00000009954	CIAPIN1	YLR357W	RSC2
FAM214B/VID30	ENSG00000010017	FAM214B	YGL227W	VID30
COPZ2/MSC7	ENSG00000010030	COPZ2	YHR039C	MSC7
PRKAR2B/SEE1	ENSG00000010165	PRKAR2B	YIL064W	SEE1
MSL3/COR1	ENSG00000010256	MSL3	YBL045C	COR1
CREBBP/YCS4	ENSG00000010292	CREBBP	YLR272C	YCS4
BZRAP1/NUD1	ENSG00000010322	BZRAP1	YOR373W	NUD1
MPO/SHO1	ENSG00000010810	MPO	YER118C	SHO1
PON1/NDD1	ENSG00000010818	PON1	YOR372C	NDD1
GCFC2/ELA1	ENSG00000011007	GCFC2	YNL230C	ELA1
ABCB4/YNK1	ENSG00000011052	ABCB4	YKL067W	YNK1
SOX8/ICT1	ENSG00000011198	SOX8	YLR099C	ICT1
IBTK/UTP18	ENSG00000011260	IBTK	YJL069C	UTP18
MYCBP2/NAB2	ENSG00000011275	MYCBP2	YGL122C	NAB2
FBXL3/STT4	ENSG00000011405	FBXL3	YLR305C	STT4
ITGAL/SKG3	ENSG00000011426	ITGAL	YLR187W	SKG3
PDK2/GYP1	ENSG00000011454	PDK2	YOR070C	GYP1
ITGA3/PPH21	ENSG00000011485	ITGA3	YDL134C	PPH21
LAMP2/RPS15	ENSG00000011566	LAMP2	YOL040C	RPS15
GGNBP2/RAD10	ENSG00000012061	GGNBP2	YML095C	RAD10
ITGA2B/NUP57	ENSG00000012822	ITGA2B	YGR119C	NUP57
GDE1/MPS1	ENSG00000012983	GDE1	YDL028C	MPS1
C19orf60/IRS4	ENSG00000013016	C19orf60	YKR019C	IRS4
CRLF1/RPT3	ENSG00000013275	CRLF1	YDR394W	RPT3
MAP3K14/RET1	ENSG00000013503	MAP3K14	YOR207C	RET1
ABCC8/NGL2	ENSG00000013523	ABCC8	YMR285C	NGL2
CCL18/PMT6	ENSG00000014216	CCL18	YGR199W	PMT6
CCL3/MDH3	ENSG00000014641	CCL3	YDL078C	MDH3
SYNRG/MMT1	ENSG00000014824	SYNRG	YMR177W	MMT1
CACNG3/BRX1	ENSG00000015171	CACNG3	YOL077C	BRX1
TMEM132A/LAS17	ENSG00000015285	TMEM132A	YOR181W	LAS17
AP2B1/GPG1	ENSG00000015413	AP2B1	YGL121C	GPG1
TAC1/MPP6	ENSG00000015479	TAC1	YNR024W	MPP6
ZNF263/BPL1	ENSG00000015592	ZNF263	YDL141W	BPL1
CX3CL1/PMR1	ENSG00000017260	CX3CL1	YGL167C	PMR1
SPATA20/DLD1	ENSG00000018510	SPATA20	YDL174C	DLD1
CACNA1G/EMW1	ENSG00000018699	CACNA1G	YNL313C	EMW1
TNFRSF12A/PCD1	ENSG00000020256	TNFRSF12A	YLR151C	PCD1
MAP3K9/TFB3	ENSG00000020426	MAP3K9	YDR460W	TFB3
RALA/YTA6	ENSG00000021574	RALA	YPL074W	YTA6
BAIAP2L1/SEN1	ENSG00000021776	BAIAP2L1	YLR430W	SEN1
ETV1/CPA1	ENSG00000021826	ETV1	YOR303W	CPA1
AGK/DEG1	ENSG00000022267	AGK	YFL001W	DEG1
CCL26/MAG2	ENSG00000022840	CCL26	YLR427W	MAG2
FARP2/PFA4	ENSG00000023041	FARP2	YOL003C	PFA4
USH1C/MPD2	ENSG00000023318	USH1C	YOL088C	MPD2
DBF4/HEM1	ENSG00000023330	DBF4	YDR232W	HEM1
TBXA2R/GRX2	ENSG00000023572	TBXA2R	YDR513W	GRX2
IFRD1/SWD2	ENSG00000023734	IFRD1	YKL018W	SWD2
GTF2IRD1/SPT2	ENSG00000023902	GTF2IRD1	YER161C	SPT2
PAF1/YDL124W	ENSG00000023909	PAF1	YDL124W	YDL124W
VPS41/UBR1	ENSG00000024048	VPS41	YGR184C	UBR1
ARHGAP44/PAN1	ENSG00000024422	ARHGAP44	YIR006C	PAN1
ELAC2/SPP1	ENSG00000025293	ELAC2	YPL138C	SPP1
SCIN/GAL80	ENSG00000025434	SCIN	YML051W	GAL80
MYH13/PPT1	ENSG00000025772	MYH13	YGR123C	PPT1
ADIPOR2/CAJ1	ENSG00000025796	ADIPOR2	YER048C	CAJ1
UPP2/SRP1	ENSG00000025800	UPP2	YNL189W	SRP1
MARK4/KEL1	ENSG00000026025	MARK4	YHR158C	KEL1
PAFAH1B1/RAD3	ENSG00000026036	PAFAH1B1	YER171W	RAD3
NOS2/YCR023C	ENSG00000026103	NOS2	YCR023C	YCR023C
DNAH9/YBR096W	ENSG00000026508	DNAH9	YBR096W	YBR096W
GAS7/YOR296W	ENSG00000027075	GAS7	YOR296W	YOR296W
TRAPPC6A/VPS5	ENSG00000028528	TRAPPC6A	YOR069W	VPS5
MATK/AVO2	ENSG00000029534	MATK	YMR068W	AVO2
CD79B/DSE3	ENSG00000029639	CD79B	YOR264W	DSE3
SCN4A/EIS1	ENSG00000029725	SCN4A	YMR031C	EIS1
PAX6/SES1	ENSG00000031698	PAX6	YDR023W	SES1
RHBDF1/YNL035C	ENSG00000032389	RHBDF1	YNL035C	YNL035C
LUC7L/ACK1	ENSG00000032742	LUC7L	YDL203C	ACK1
BAIAP3/ARB1	ENSG00000033050	BAIAP3	YER036C	ARB1
PIGQ/VPH1	ENSG00000033627	PIGQ	YOR270C	VPH1
TEAD3/NFI1	ENSG00000033800	TEAD3	YOR156C	NFI1
SELE/BOR1	ENSG00000033867	SELE	YNL275W	BOR1
DNAJC11/VHT1	ENSG00000034053	DNAJC11	YGR065C	VHT1
MYLIP/SSK22	ENSG00000034152	MYLIP	YCR073C	SSK22
NOX1/PEX3	ENSG00000034693	NOX1	YDR329C	PEX3
E2F2/ATG8	ENSG00000034713	E2F2	YBL078C	ATG8
PSMB1/ADE12	ENSG00000035687	PSMB1	YNL220W	ADE12
SYN1/RFC1	ENSG00000035928	SYN1	YOR217W	RFC1
JARID2/RTT101	ENSG00000036257	JARID2	YJL047C	RTT101
CAMK1G/UBP5	ENSG00000036672	CAMK1G	YER144C	UBP5
CDK11A/NCL1	ENSG00000037474	CDK11A	YBL024W	NCL1
NADK/MDS3	ENSG00000037637	NADK	YGL197W	MDS3
TFAP2B/TRM8	ENSG00000037897	TFAP2B	YDL201W	TRM8
CYTH3/YNL193W	ENSG00000038382	CYTH3	YNL193W	YNL193W
ADAM22/YLR413W	ENSG00000038427	ADAM22	YLR413W	YLR413W
SYPL1/MSH4	ENSG00000038945	SYPL1	YFL003C	MSH4
SPAG9/MTR4	ENSG00000039123	SPAG9	YJL050W	MTR4
CELSR3/TCO89	ENSG00000039319	CELSR3	YPL180W	TCO89
MGST1/GDE1	ENSG00000039560	MGST1	YPL110C	GDE1
CRY1/PRE9	ENSG00000041357	CRY1	YGR135W	PRE9
NFIX/LSG1	ENSG00000041802	NFIX	YGL099W	LSG1
MMP25/ADP1	ENSG00000041982	MMP25	YCR011C	ADP1
IL32/TDP1	ENSG00000042088	IL32	YBR223C	TDP1
PKD1/MFB1	ENSG00000042429	PKD1	YDR219C	MFB1
MAPK8IP2/APS2	ENSG00000042753	MAPK8IP2	YJR058C	APS2
MED24/FHN1	ENSG00000042832	MED24	YGR131W	FHN1
SEC62/DCN1	ENSG00000043093	SEC62	YLR128W	DCN1
RPS20/SCM3	ENSG00000044115	RPS20	YDL139C	SCM3
CSDE1/YJR030C	ENSG00000044446	CSDE1	YJR030C	YJR030C
UBE3C/IML1	ENSG00000046889	UBE3C	YJR138W	IML1
REV3L/GID7	ENSG00000047056	REV3L	YCL039W	GID7
PAX7/YLR419W	ENSG00000047188	PAX7	YLR419W	YLR419W
MASP2/URA8	ENSG00000047230	MASP2	YJR103W	URA8
TRAF3IP3/VMA13	ENSG00000047249	TRAF3IP3	YPR036W	VMA13
POMT2/MLP1	ENSG00000047410	POMT2	YKR095W	MLP1
VTA1/RPO41	ENSG00000047579	VTA1	YFL036W	RPO41
MLXIPL/RNR4	ENSG00000048392	MLXIPL	YGR180C	RNR4
BAZ1B/RSM10	ENSG00000048544	BAZ1B	YDR041W	RSM10
RANBP9/MRN1	ENSG00000048740	RANBP9	YPL184C	MRN1
ETV7/RBS1	ENSG00000048991	ETV7	YDL189W	RBS1
SPRTN/YKT6	ENSG00000049245	SPRTN	YKL196C	YKT6
METTL13/RFC3	ENSG00000049541	METTL13	YNL290W	RFC3
ZNF207/RSP5	ENSG00000049759	ZNF207	YER125W	RSP5
UQCRC1/WBP1	ENSG00000049860	UQCRC1	YEL002C	WBP1
CD9/YLR257W	ENSG00000050405	CD9	YLR257W	YLR257W
NCAPD2/NAM2	ENSG00000050748	NCAPD2	YLR382C	NAM2
IFFO1/PER33	ENSG00000051108	IFFO1	YLR064W	PER33
GIPR/RAD51	ENSG00000051180	GIPR	YER095W	RAD51
NISCH/HFM1	ENSG00000051341	NISCH	YGL251C	HFM1
STAB1/CKI1	ENSG00000051382	STAB1	YLR133W	CKI1
FUZ/NAN1	ENSG00000051596	FUZ	YPL126W	NAN1
PRSS3/BUD3	ENSG00000052126	PRSS3	YCL014W	BUD3
CD4/RRP12	ENSG00000052749	CD4	YPL012W	RRP12
LRRC23/ERG25	ENSG00000052802	LRRC23	YGR060W	ERG25
BTK/APD1	ENSG00000052841	BTK	YBR151W	APD1
HFE/SOD2	ENSG00000053254	HFE	YHR008C	SOD2
SCMH1/AAD10	ENSG00000053371	SCMH1	YJR155W	AAD10
FYN/MRT4	ENSG00000053372	FYN	YKL009W	MRT4
HIVEP2/BET3	ENSG00000054116	HIVEP2	YKR068C	BET3
TCEB3/CDC53	ENSG00000055130	TCEB3	YDL132W	CDC53
LYPLA2/PEX11	ENSG00000055163	LYPLA2	YOL147C	PEX11
NME2/KIN82	ENSG00000055332	NME2	YCR091W	KIN82
APBA3/SET2	ENSG00000055609	APBA3	YJL168C	SET2
MKS1/PUF3	ENSG00000055917	MKS1	YLL013C	PUF3
ABHD5/FMP10	ENSG00000055955	ABHD5	YER182W	FMP10
KAL1/YDR114C	ENSG00000056558	KAL1	YDR114C	YDR114C
AKAP8L/YKL070W	ENSG00000056972	AKAP8L	YKL070W	YKL070W
UTP18/GLG2	ENSG00000056998	UTP18	YJL137C	GLG2
RNF216/GDI1	ENSG00000057608	RNF216	YER136W	GDI1
TTC19/ATG5	ENSG00000057663	TTC19	YPL149W	ATG5
PTBP1/UBP16	ENSG00000058056	PTBP1	YPL072W	UBP16
DPF1/SEC61	ENSG00000058262	DPF1	YLR378C	SEC61
SYT7/RAD2	ENSG00000058404	SYT7	YGR258C	RAD2
PIK3C2A/RPC37	ENSG00000058600	PIK3C2A	YKR025W	RPC37
PLAUR/PMC1	ENSG00000058668	PLAUR	YGL006W	PMC1
ANLN/RIO2	ENSG00000058729	ANLN	YNL207W	RIO2
WIZ/TIS11	ENSG00000059145	WIZ	YLR136C	TIS11
RABGAP1/PRO2	ENSG00000059573	RABGAP1	YOR323C	PRO2
DCN/XDJ1	ENSG00000059769	DCN	YLR090W	XDJ1
PPP5C/PSR2	ENSG00000060069	PPP5C	YLR019W	PSR2
MAP4K3/IRC19	ENSG00000060237	MAP4K3	YLL033W	IRC19
ZBTB32/ERB1	ENSG00000060688	ZBTB32	YMR049C	ERB1
TYROBP/FMP37	ENSG00000060762	TYROBP	YGL080W	FMP37
GABRA3/POT1	ENSG00000060971	GABRA3	YIL160C	POT1
BRCA1/BAT2	ENSG00000060982	BRCA1	YJR148W	BAT2
ERCC1/SDH4	ENSG00000061794	ERCC1	YDR178W	SDH4
CD22/AIF1	ENSG00000062096	CD22	YNR074C	AIF1
SEMA3B/RSN1	ENSG00000062598	SEMA3B	YMR266W	RSN1
MBTPS2/REV3	ENSG00000062822	MBTPS2	YPL167C	REV3
LTF/RKM2	ENSG00000063046	LTF	YDR198C	RKM2
NR1H4/RPL18B	ENSG00000063177	NR1H4	YNL301C	RPL18B
ALOX5/NOP13	ENSG00000063244	ALOX5	YNL175C	NOP13
CALCOCO1/YIL165C	ENSG00000063438	CALCOCO1	YIL165C	YIL165C
UBR7/GLO2	ENSG00000063854	UBR7	YDR272W	GLO2
MAP4K5/YAF9	ENSG00000063978	MAP4K5	YNL107W	YAF9
EHD3/ATG33	ENSG00000064309	EHD3	YLR356W	ATG33
PSMC4/TAF2	ENSG00000064313	PSMC4	YCR042C	TAF2
CLDN11/YPK1	ENSG00000064393	CLDN11	YKL126W	YPK1
MVP/MTR10	ENSG00000064419	MVP	YOR160W	MTR10
NUB1/SWI6	ENSG00000064490	NUB1	YLR182W	SWI6
CLK1/YLR271W	ENSG00000064607	CLK1	YLR271W	YLR271W
ENSG00000013455/YBR235W	ENSG00000064651	ENSG00000013455	YBR235W	YBR235W
POLR3B/YIG1	ENSG00000064666	POLR3B	YPL201C	YIG1
ANGEL1/DBP5	ENSG00000064703	ANGEL1	YOR046C	DBP5
RNF14/PMS1	ENSG00000064933	RNF14	YNL082W	PMS1
DDX11/HMO1	ENSG00000064961	DDX11	YDR174W	HMO1
CD6/GPA1	ENSG00000065135	CD6	YHR005C	GPA1
TACC3/PSE1	ENSG00000065150	TACC3	YMR308C	PSE1
UFL1/CAR2	ENSG00000065154	UFL1	YLR438W	CAR2
POLA2/PWP2	ENSG00000065183	POLA2	YCR057C	PWP2
CAPN1/YFR035C	ENSG00000065243	CAPN1	YFR035C	YFR035C
ACPP/MAK11	ENSG00000065268	ACPP	YKL021C	MAK11
MDH1/LAC1	ENSG00000065308	MDH1	YKL008C	LAC1
SLC30A9/EFT1	ENSG00000065357	SLC30A9	YOR133W	EFT1
MTMR11/SLM5	ENSG00000065427	MTMR11	YCR024C	SLM5
CCDC88C/GRX4	ENSG00000065485	CCDC88C	YER174C	GRX4
YAF2/KCC4	ENSG00000065559	YAF2	YCL024W	KCC4
ZMYND11/ISR1	ENSG00000065613	ZMYND11	YPR106W	ISR1
WAS/ARK1	ENSG00000065675	WAS	YNL020C	ARK1
DPEP1/UTP21	ENSG00000065717	DPEP1	YLR409C	UTP21
BID/VAC7	ENSG00000065809	BID	YNL054W	VAC7
MATR3/MAE1	ENSG00000065833	MATR3	YKL029C	MAE1
RGPD5/MSB3	ENSG00000065882	RGPD5	YNL293W	MSB3
STMN4/YPL245W	ENSG00000065883	STMN4	YPL245W	YPL245W
NUDCD3/FHL1	ENSG00000065970	NUDCD3	YPR104C	FHL1
ISL1/PDE2	ENSG00000065989	ISL1	YOR360C	PDE2
IL20RA/RTS1	ENSG00000066027	IL20RA	YOR014W	RTS1
CLCA1/SNF12	ENSG00000066117	CLCA1	YNR023W	SNF12
ATP2C1/RPH1	ENSG00000066135	ATP2C1	YER169W	RPH1
SRCIN1/HAP5	ENSG00000066136	SRCIN1	YOR358W	HAP5
IGF1/FOB1	ENSG00000066422	IGF1	YDR110W	FOB1
RALBP1/HDA2	ENSG00000066455	RALBP1	YDR295C	HDA2
RUFY3/DUO1	ENSG00000066629	RUFY3	YGL061C	DUO1
CNTN1/SEC7	ENSG00000066777	CNTN1	YDR170C	SEC7
WWTR1/HEM15	ENSG00000066926	WWTR1	YOR176W	HEM15
AGPS/RGD2	ENSG00000066933	AGPS	YFL047W	RGD2
ATP1A2/TIF1	ENSG00000067048	ATP1A2	YKR059W	TIF1
TTC27/YPR013C	ENSG00000067082	TTC27	YPR013C	YPR013C
MARCO/ILM1	ENSG00000067167	MARCO	YJR118C	ILM1
SYT13/GIS2	ENSG00000067182	SYT13	YNL255C	GIS2
SNAI2/EEB1	ENSG00000067191	SNAI2	YPL095C	EEB1
CD74/BFR1	ENSG00000067208	CD74	YOR198C	BFR1
HGF/CDC19	ENSG00000067225	HGF	YAL038W	CDC19
ZRANB1/FCF2	ENSG00000067334	ZRANB1	YLR051C	FCF2
NCDN/NUP100	ENSG00000067445	NCDN	YKL068W	NUP100
ZFP64/RRP15	ENSG00000067533	ZFP64	YPR143W	RRP15
MNAT1/RHO1	ENSG00000067560	MNAT1	YPR165W	RHO1
SAMD4A/TCB3	ENSG00000067715	SAMD4A	YML072C	TCB3
RUNX3/PKP1	ENSG00000067992	RUNX3	YIL042C	PKP1
MRE11A/HOS1	ENSG00000068024	MRE11A	YPR068C	HOS1
PLEKHB1/CAB4	ENSG00000068120	PLEKHB1	YGR277C	CAB4
SERPINB1/PHO4	ENSG00000068323	SERPINB1	YFR034C	PHO4
SPAST/YDR026C	ENSG00000068354	SPAST	YDR026C	YDR026C
ENSG00000021602/FAA1	ENSG00000068366	ENSG00000021602	YOR317W	FAA1
NRXN3/SPP2	ENSG00000068394	NRXN3	YOR148C	SPP2
AQR/MRM2	ENSG00000068438	AQR	YGL136C	MRM2
CPS1/KCS1	ENSG00000068745	CPS1	YDR017C	KCS1
C8B/TOA1	ENSG00000068781	C8B	YOR194C	TOA1
FHL1/PEP1	ENSG00000068784	FHL1	YBL017C	PEP1
RTFDC1/KRE28	ENSG00000068793	RTFDC1	YDR532C	KRE28
GABRA1/HST1	ENSG00000068903	GABRA1	YOL068C	HST1
NLRP2/MUC1	ENSG00000069248	NLRP2	YIR019C	MUC1
RNF10/VPS35	ENSG00000069329	RNF10	YJL154C	VPS35
ZDHHC6/YDJ1	ENSG00000069345	ZDHHC6	YNL064C	YDJ1
RNH1/NFT1	ENSG00000069431	RNH1	YKR103W	NFT1
NDUFS1/SDT1	ENSG00000069712	NDUFS1	YGL224C	SDT1
RB1CC1/CDD1	ENSG00000069764	RB1CC1	YLR245C	CDD1
ERP44/REF2	ENSG00000069849	ERP44	YDR195W	REF2
ALAS1/HUL5	ENSG00000069869	ALAS1	YGL141W	HUL5
BIRC3/AMA1	ENSG00000069966	BIRC3	YGR225W	AMA1
AKAP11/UFD1	ENSG00000070010	AKAP11	YGR048W	UFD1
GLRX2/IKI3	ENSG00000070061	GLRX2	YLR384C	IKI3
SNAPC1/SSP120	ENSG00000070081	SNAPC1	YLR250W	SSP120
STRAP/PFY1	ENSG00000070087	STRAP	YOR122C	PFY1
ABCC2/UIP3	ENSG00000070159	ABCC2	YAR027W	UIP3
DEF6/ATG16	ENSG00000070444	DEF6	YMR159C	ATG16
PLEKHO1/POL4	ENSG00000070501	PLEKHO1	YCR014C	POL4
GCLM/HSV2	ENSG00000070540	GCLM	YGR223C	HSV2
UBR2/ASN1	ENSG00000070669	UBR2	YPR145W	ASN1
EHD2/KAR2	ENSG00000070718	EHD2	YJL034W	KAR2
RRAGD/YAT2	ENSG00000070748	RRAGD	YER024W	YAT2
HSF2/MUD2	ENSG00000070756	HSF2	YKL074C	MUD2
PHF20/CKA1	ENSG00000070770	PHF20	YIL035C	CKA1
NR1H3/GCD6	ENSG00000070785	NR1H3	YDR211W	GCD6
NCAPH2/SAT4	ENSG00000070808	NCAPH2	YCR008W	SAT4
TOMM34/RHO5	ENSG00000070831	TOMM34	YNL180C	RHO5
SEC63/OSH3	ENSG00000070882	SEC63	YHR073W	OSH3
KPNA6/PUT4	ENSG00000070915	KPNA6	YOR348C	PUT4
VIM/PMA1	ENSG00000070961	VIM	YGL008C	PMA1
RTEL1-TNFRSF6B/GSH2	ENSG00000071051	RTEL1-TNFRSF6B	YOL049W	GSH2
FAS/AIP1	ENSG00000071127	FAS	YMR092C	AIP1
CD44/EST2	ENSG00000071205	CD44	YLR318W	EST2
KCNG1/YNG2	ENSG00000071243	KCNG1	YHR090C	YNG2
SLAMF7/BUD23	ENSG00000071462	SLAMF7	YCR047C	BUD23
MIPEP/HRD3	ENSG00000071537	MIPEP	YLR207W	HRD3
PRKCH/MSP1	ENSG00000071539	PRKCH	YGR028W	MSP1
INSRR/ULS1	ENSG00000071794	INSRR	YOR191W	ULS1
IFNGR1/TSR4	ENSG00000071994	IFNGR1	YOL022C	TSR4
SH2D2A/TPK2	ENSG00000072062	SH2D2A	YPL203W	TPK2
TNFRSF1B/YBL107C	ENSG00000072110	TNFRSF1B	YBL107C	YBL107C
VEZT/YAP1801	ENSG00000072134	VEZT	YHR161C	YAP1801
POU2F2/SIW14	ENSG00000072135	POU2F2	YNL032W	SIW14
SNX1/TRE1	ENSG00000072274	SNX1	YPL176C	TRE1
TBPL1/UBC13	ENSG00000072401	TBPL1	YDR092W	UBC13
ARNTL2/GUK1	ENSG00000072415	ARNTL2	YDR454C	GUK1
BCLAF1/SMC1	ENSG00000072501	BCLAF1	YFL008W	SMC1
ANK1/IMG1	ENSG00000072609	ANK1	YCR046C	IMG1
TFB1M/TMA108	ENSG00000072657	TFB1M	YIL137C	TMA108
RABEP1/DAL1	ENSG00000072832	RABEP1	YIR027C	DAL1
HMGB3/LRS4	ENSG00000072864	HMGB3	YDR439W	LRS4
NUP160/APM1	ENSG00000072958	NUP160	YPL259C	APM1
BAK1/SEC2	ENSG00000073009	BAK1	YNL272C	SEC2
MUSK/MCM2	ENSG00000073111	MUSK	YBL023C	MCM2
IKZF2/ECM5	ENSG00000073614	IKZF2	YMR176W	ECM5
GRN/YAP1802	ENSG00000073921	GRN	YGR241C	YAP1802
ARHGAP31/SEC18	ENSG00000073969	ARHGAP31	YBR080C	SEC18
NR2E3/RSF2	ENSG00000074047	NR2E3	YJR127C	RSF2
CENPQ/TEC1	ENSG00000074219	CENPQ	YBR083W	TEC1
SARS/TUP1	ENSG00000074266	SARS	YCR084C	TUP1
RANBP3/YJU3	ENSG00000074416	RANBP3	YKL094W	YJU3
ARID4A/NPR1	ENSG00000074590	ARID4A	YNL183C	NPR1
TSSC1/EMP46	ENSG00000074695	TSSC1	YLR080W	EMP46
ENSG00000032514/SBA1	ENSG00000074696	ENSG00000032514	YKL117W	SBA1
IFT88/DOC1	ENSG00000074755	IFT88	YGL240W	DOC1
ZCCHC8/ENO2	ENSG00000074800	ZCCHC8	YHR174W	ENO2
ABCF2/SLN1	ENSG00000074964	ABCF2	YIL147C	SLN1
LRRC7/ARP6	ENSG00000075089	LRRC7	YLR085C	ARP6
UBA6/TIF4632	ENSG00000075151	UBA6	YGL049C	TIF4632
GAB2/MTC5	ENSG00000075188	GAB2	YDR128W	MTC5
ATP6V0A1/CTT1	ENSG00000075213	ATP6V0A1	YGR088W	CTT1
PIAS1/ERG10	ENSG00000075239	PIAS1	YPL028W	ERG10
SLC4A7/YNL095C	ENSG00000075292	SLC4A7	YNL095C	YNL095C
APBA2/TAO3	ENSG00000075539	APBA2	YIL129C	TAO3
UHRF1/ARP9	ENSG00000075624	UHRF1	YMR033W	ARP9
MAP2K3/MRPL15	ENSG00000075651	MAP2K3	YLR312W-A	MRPL15
TMSB10/SEC12	ENSG00000075702	TMSB10	YNR026C	SEC12
RNF19A/YNL046W	ENSG00000075711	RNF19A	YNL046W	YNL046W
PEX3/VPS21	ENSG00000075785	PEX3	YOR089C	VPS21
GABARAPL2/YET1	ENSG00000075790	GABARAPL2	YKL065C	YET1
MYOC/YJR084W	ENSG00000075856	MYOC	YJR084W	YJR084W
SH3YL1/RRP45	ENSG00000075914	SH3YL1	YDR280W	RRP45
VCL/TAF13	ENSG00000075945	VCL	YML098W	TAF13
DAPK2/MCM6	ENSG00000076003	DAPK2	YGL201C	MCM6
NSMAF/REX2	ENSG00000076043	NSMAF	YLR059C	REX2
ADSS/YIL077C	ENSG00000076053	ADSS	YIL077C	YIL077C
STAP1/MLH1	ENSG00000076242	STAP1	YMR167W	MLH1
TIMP2/ACC1	ENSG00000076555	TIMP2	YNR016C	ACC1
RFC1/SLX8	ENSG00000076604	RFC1	YER116C	SLX8
CUL3/MON1	ENSG00000076685	CUL3	YGL124C	MON1
MYOM2/YIP1	ENSG00000076716	MYOM2	YGR172C	YIP1
OTC/SEC1	ENSG00000076944	OTC	YDR164C	SEC1
USP2/NRK1	ENSG00000077009	USP2	YNL129W	NRK1
CASR/COS12	ENSG00000077063	CASR	YGL263W	COS12
TUBG2/YGL101W	ENSG00000077097	TUBG2	YGL101W	YGL101W
RPL26L1/SKP2	ENSG00000077235	RPL26L1	YNL311C	SKP2
FLT4/YTP1	ENSG00000077238	FLT4	YNL237W	YTP1
NSUN2/UBP1	ENSG00000077254	NSUN2	YDL122W	UBP1
FBXO42/MSL1	ENSG00000077312	FBXO42	YIR009W	MSL1
MRI1/SKI6	ENSG00000077348	MRI1	YGR195W	SKI6
METTL1/WTM2	ENSG00000077380	METTL1	YOR229W	WTM2
HOXC8/HST2	ENSG00000077463	HOXC8	YPL015C	HST2
AGA/CUR1	ENSG00000077522	AGA	YPR158W	CUR1
ENSG00000038102/CAP2	ENSG00000077549	ENSG00000038102	YIL034C	CAP2
PI4K2B/UBC11	ENSG00000077721	PI4K2B	YOR339C	UBC11
MAT2B/IRE1	ENSG00000077782	MAT2B	YHR079C	IRE1
TLL1/RAD34	ENSG00000077809	TLL1	YDR314C	RAD34
EDC4/SIZ1	ENSG00000078043	EDC4	YDR409W	SIZ1
TRIO/DUR1,2	ENSG00000078070	TRIO	YBR208C	DUR1,2
VCAN/YML053C	ENSG00000078098	VCAN	YML053C	YML053C
MSR1/UBC1	ENSG00000078140	MSR1	YDR177W	UBC1
CDH1/VPS34	ENSG00000078142	CDH1	YLR240W	VPS34
SKIV2L2/INP51	ENSG00000078269	SKIV2L2	YIL002C	INP51
DNAH5/CHA4	ENSG00000078304	DNAH5	YLR098C	CHA4
ZFYVE16/PET54	ENSG00000078328	ZFYVE16	YGR222W	PET54
C6/SNT2	ENSG00000078403	C6	YGL131C	SNT2
RAI14/STE23	ENSG00000078618	RAI14	YLR389C	STE23
SOX30/POR1	ENSG00000078668	SOX30	YNL055C	POR1
PNKP/CST6	ENSG00000078674	PNKP	YIL036W	CST6
SPDL1/MET13	ENSG00000078747	SPDL1	YGL125W	MET13
STAU2/INN1	ENSG00000078902	STAU2	YNL152W	INN1
RTN4R/STP22	ENSG00000078967	RTN4R	YCL008C	STP22
PHF23/YKU80	ENSG00000079246	PHF23	YMR106C	YKU80
CDH10/CBK1	ENSG00000079277	CDH10	YNL161W	CBK1
INPP4A/REX3	ENSG00000079313	INPP4A	YLR107W	REX3
RAB27B/MRP49	ENSG00000079332	RAB27B	YKL167C	MRP49
PSMA4/CDC14	ENSG00000079335	PSMA4	YFR028C	CDC14
MYO16/RGT2	ENSG00000079393	MYO16	YDL138W	RGT2
LSG1/ERG9	ENSG00000079459	LSG1	YHR190W	ERG9
PARP3/PGM2	ENSG00000079739	PARP3	YMR105C	PGM2
TNC/DBP1	ENSG00000079785	TNC	YPL119C	DBP1
TDP1/HAL1	ENSG00000079819	TDP1	YPR005C	HAL1
MED17/VAM3	ENSG00000079950	MED17	YOR106W	VAM3
CAPG/PTP3	ENSG00000080031	CAPG	YER075C	PTP3
AP2S1/CIT2	ENSG00000080298	AP2S1	YCR005C	CIT2
USH2A/ARL1	ENSG00000080371	USH2A	YBR164C	ARL1
ZPBP/YEA4	ENSG00000080493	ZPBP	YEL004W	YEA4
TG/MOT1	ENSG00000080503	TG	YPL082C	MOT1
ADAM28/AYR1	ENSG00000080511	ADAM28	YIL124W	AYR1
BARX2/IRC6	ENSG00000080561	BARX2	YFR043C	IRC6
DCUN1D1/SWR1	ENSG00000080603	DCUN1D1	YDR334W	SWR1
PHF15/PUF6	ENSG00000080608	PHF15	YDR496C	PUF6
ZIC2/MOT2	ENSG00000080802	ZIC2	YER068W	MOT2
LCP2/HEM13	ENSG00000080819	LCP2	YDR044W	HEM13
TRIT1/BI3	ENSG00000080823	TRIT1	Q0115	BI3
ADRB1/PHO84	ENSG00000081019	ADRB1	YML123C	PHO84
ENSG00000043822/YMR086W	ENSG00000081026	ENSG00000043822	YMR086W	YMR086W
GUCA2B/PCL7	ENSG00000081087	GUCA2B	YIL050W	PCL7
CUL7/STE12	ENSG00000081189	CUL7	YHR084W	STE12
CTNNA1/GUT2	ENSG00000081277	CTNNA1	YIL155C	GUT2
PHKA2/YKL027W	ENSG00000081307	PHKA2	YKL027W	YKL027W
EPHA3/RPA12	ENSG00000081386	EPHA3	YJR063W	RPA12
HSPA5/MTC1	ENSG00000081479	HSPA5	YJL123C	MTC1
DSG2/YVH1	ENSG00000081721	DSG2	YIR026C	YVH1
GEMIN8/PDE1	ENSG00000081803	GEMIN8	YGL248W	PDE1
OFD1/TRI1	ENSG00000082014	OFD1	YMR233W	TRI1
PREX2/PMD1	ENSG00000082397	PREX2	YER132C	PMD1
WDR37/YDL180W	ENSG00000082438	WDR37	YDL180W	YDL180W
YTHDC2/MED4	ENSG00000082512	YTHDC2	YOR174W	MED4
CTPS2/MRPL22	ENSG00000082515	CTPS2	YNL177C	MRPL22
ATP6V1H/SWD1	ENSG00000082516	ATP6V1H	YAR003W	SWD1
POLR2B/TMS1	ENSG00000082556	POLR2B	YDR105C	TMS1
TPR/YCK1	ENSG00000082701	TPR	YHR135C	YCK1
CP/YLR156W	ENSG00000082781	CP	YLR156W	YLR156W
DTNBP1/MPC54	ENSG00000082805	DTNBP1	YOR177C	MPC54
XK/CRM1	ENSG00000082898	XK	YGR218W	CRM1
ARHGAP6/DOP1	ENSG00000083097	ARHGAP6	YDR141C	DOP1
MAP4/SNO1	ENSG00000083123	MAP4	YMR095C	SNO1
GOPC/KAP104	ENSG00000083312	GOPC	YBR017C	KAP104
ROS1/YMR018W	ENSG00000083457	ROS1	YMR018W	YMR018W
HDAC9/MTF2	ENSG00000083535	HDAC9	YDL044C	MTF2
RRM2B/GIP4	ENSG00000083799	RRM2B	YAL031C	GIP4
TNFRSF17/RPS5	ENSG00000083845	TNFRSF17	YJR123W	RPS5
LMO3/APT2	ENSG00000083857	LMO3	YDR441C	APT2
MRPS10/SLZ1	ENSG00000083896	MRPS10	YNL196C	SLZ1
GUCA1A/PRP24	ENSG00000084072	GUCA1A	YMR268C	PRP24
RSF1/STE24	ENSG00000084073	RSF1	YJR117W	STE24
VPS13D/DER1	ENSG00000084463	VPS13D	YBR201W	DER1
CELF2/TIF34	ENSG00000084623	CELF2	YMR146C	TIF34
R3HDM1/SHE4	ENSG00000084674	R3HDM1	YOR035C	SHE4
COL9A2/KIP1	ENSG00000084731	COL9A2	YBL063W	KIP1
KITLG/YKR018C	ENSG00000084754	KITLG	YKR018C	YKR018C
ERCC8/URA2	ENSG00000084774	ERCC8	YJL130C	URA2
VAMP3/CGR1	ENSG00000085063	VAMP3	YGL029W	CGR1
PER3/SPO74	ENSG00000085276	PER3	YGL170C	SPO74
UTS2/SEH1	ENSG00000085415	UTS2	YGL100W	SEH1
TNFRSF9/CTS2	ENSG00000085465	TNFRSF9	YDR371W	CTS2
EPN3/SSK2	ENSG00000085511	EPN3	YNR031C	SSK2
LTBP1/STE6	ENSG00000085563	LTBP1	YKL209C	STE6
RCN1/YPR1	ENSG00000085662	RCN1	YDR368W	YPR1
ELN/ABP1	ENSG00000085733	ELN	YCR088W	ABP1
RFC2/IML2	ENSG00000085831	RFC2	YJL082W	IML2
ARID1B/END3	ENSG00000085832	ARID1B	YNL084C	END3
NEDD4L/CDC6	ENSG00000085840	NEDD4L	YJL194W	CDC6
FOXP3/CTF19	ENSG00000085871	FOXP3	YPL018W	CTF19
HEXB/SQS1	ENSG00000085872	HEXB	YNL224C	SQS1
JKAMP/PTK1	ENSG00000086015	JKAMP	YKL198C	PTK1
DKK3/MDJ1	ENSG00000086061	DKK3	YFL016C	MDJ1
ARHGEF5/FAP1	ENSG00000086102	ARHGEF5	YNL023C	FAP1
NFE2L3/DIM1	ENSG00000086189	NFE2L3	YPL266W	DIM1
LIMA1/KAP120	ENSG00000086200	LIMA1	YPL125W	KAP120
SLC4A8/MRPL24	ENSG00000086504	SLC4A8	YMR193W	MRPL24
PTGER3/CIN5	ENSG00000086548	PTGER3	YOR028C	CIN5
MAPK9/CWC2	ENSG00000086589	MAPK9	YDL209C	CWC2
COL23A1/EMP24	ENSG00000086598	COL23A1	YGL200C	EMP24
BCAR1/TOM1	ENSG00000086758	BCAR1	YDR457W	TOM1
FAM160A2/ALG9	ENSG00000086848	FAM160A2	YNL219C	ALG9
HERPUD1/FRE5	ENSG00000086991	HERPUD1	YOR384W	FRE5
HOMER3/VPS68	ENSG00000087008	HOMER3	YOL129W	VPS68
RAD51/YMR1	ENSG00000087053	RAD51	YJR110W	YMR1
POLQ/SPS19	ENSG00000087076	POLQ	YNL202W	SPS19
PIK3CB/SGF11	ENSG00000087152	PIK3CB	YPL047W	SGF11
ENSG00000051415/ISA1	ENSG00000087206	ENSG00000051415	YLL027W	ISA1
CYBA/ATP18	ENSG00000087245	CYBA	YML081C-A	ATP18
THOC3/TPA1	ENSG00000087263	THOC3	YER049W	TPA1
HEBP2/BOI2	ENSG00000087266	HEBP2	YER114C	BOI2
PLEKHA5/CDC50	ENSG00000087274	PLEKHA5	YCR094W	CDC50
PRSS8/EST1	ENSG00000087338	PRSS8	YLR233C	EST1
SIKE1/CUS1	ENSG00000087365	SIKE1	YMR240C	CUS1
RRP12/VPS1	ENSG00000087470	RRP12	YKR001C	VPS1
MSMO1/ERV46	ENSG00000087502	MSMO1	YAL042W	ERV46
TTC17/RFX1	ENSG00000087903	TTC17	YLR176C	RFX1
ALX4/NOT5	ENSG00000088038	ALX4	YPR072W	NOT5
FOXN3/GDS1	ENSG00000088179	FOXN3	YOR355W	GDS1
AKR7A2/HAS1	ENSG00000088205	AKR7A2	YMR290C	HAS1
MRTO4/RPS2	ENSG00000088247	MRTO4	YGL123W	RPS2
USE1/SFK1	ENSG00000088305	USE1	YKL051W	SFK1
MCF2L2/FPR1	ENSG00000088832	MCF2L2	YNL135C	FPR1
NRIP2/SHP1	ENSG00000088833	NRIP2	YBL058W	SHP1
LAMA3/DYN2	ENSG00000088986	LAMA3	YDR424C	DYN2
ANAPC4/BRL1	ENSG00000089006	ANAPC4	YHR036W	BRL1
KCNQ1/RPL6A	ENSG00000089009	KCNQ1	YML073C	RPL6A
TRAPPC3/PKH2	ENSG00000089022	TRAPPC3	YOL100W	PKH2
THRAP3/ESF1	ENSG00000089048	THRAP3	YDR365C	ESF1
PHPT1/APC5	ENSG00000089053	PHPT1	YOR249C	APC5
ENTPD2/REX4	ENSG00000089094	ENTPD2	YOL080C	REX4
ARID4B/GCN1	ENSG00000089154	ARID4B	YGL195W	GCN1
PTPRN/PXL1	ENSG00000089159	PTPRN	YKR090W	PXL1
KIF1B/TFS1	ENSG00000089220	KIF1B	YLR178C	TFS1
FOXC1/ETP1	ENSG00000089234	FOXC1	YHL010C	ETP1
SYNE2/NCP1	ENSG00000089250	SYNE2	YHR042W	NCP1
CBLN4/TAP42	ENSG00000089289	CBLN4	YMR028W	TAP42
CHRDL2/ROT2	ENSG00000089597	CHRDL2	YBR229C	ROT2
RELT/SAC7	ENSG00000089639	RELT	YDR389W	SAC7
NOP58/BIR1	ENSG00000089685	NOP58	YJR089W	BIR1
KCNH2/MAK5	ENSG00000089737	KCNH2	YBR142W	MAK5
CUL1/YMR244W	ENSG00000090006	CUL1	YMR244W	YMR244W
CYFIP2/YLL056C	ENSG00000090013	CYFIP2	YLL056C	YLL056C
TAB2/LCB2	ENSG00000090054	TAB2	YDR062W	LCB2
EIF2AK2/PAP1	ENSG00000090060	EIF2AK2	YKR002W	PAP1
KMT2C/RMD5	ENSG00000090316	KMT2C	YDR255C	RMD5
PUM2/XBP1	ENSG00000090339	PUM2	YIL101C	XBP1
MRPL43/IPI3	ENSG00000090372	MRPL43	YNL182C	IPI3
ITIH4/PEX12	ENSG00000090432	ITIH4	YMR026C	PEX12
C4orf27/YNR064C	ENSG00000090487	C4orf27	YNR064C	YNR064C
ZFR/MPS2	ENSG00000090565	ZFR	YGL075C	MPS2
NPFFR2/JNM1	ENSG00000090659	NPFFR2	YMR294W	JNM1
ENSG00000056345/ALA1	ENSG00000090861	ENSG00000056345	YOR335C	ALA1
PHF21B/SEC3	ENSG00000090989	PHF21B	YER008C	SEC3
TRAF1/LPD1	ENSG00000091140	TRAF1	YFL018C	LPD1
PCGF2/SPR3	ENSG00000091409	PCGF2	YGR059W	SPR3
IL17RB/FUM1	ENSG00000091483	IL17RB	YPL262W	FUM1
TRAF3IP2/SKT5	ENSG00000091490	TRAF3IP2	YBL061C	SKT5
GYG2/ECM30	ENSG00000091536	GYG2	YLR436C	ECM30
SERPINB3/BAP2	ENSG00000092068	SERPINB3	YBR068C	BAP2
PKP2/SLY1	ENSG00000092108	PKP2	YDR189W	SLY1
MSH4/GVP36	ENSG00000092200	MSH4	YIL041W	GVP36
F7/SPT16	ENSG00000092201	F7	YGL207W	SPT16
GDI2/ERT1	ENSG00000092208	GDI2	YBR239C	ERT1
PRDM1/ADE16	ENSG00000092421	PRDM1	YLR028C	ADE16
ATG5/ERV29	ENSG00000092439	ATG5	YGR284C	ERV29
PITHD1/SOF1	ENSG00000092470	PITHD1	YLL011W	SOF1
MTA3/SEC9	ENSG00000092531	MTA3	YGR009C	SEC9
USP13/GOR1	ENSG00000092621	USP13	YNL274C	GOR1
LAMC2/MLC2	ENSG00000092841	LAMC2	YPR188C	MLC2
CDK14/HMF1	ENSG00000092847	CDK14	YER057C	HMF1
SEC61A1/AFT2	ENSG00000093010	SEC61A1	YPL202C	AFT2
PPP1R12A/RSM22	ENSG00000093167	PPP1R12A	YKL155C	RSM22
RASGRF1/HOS3	ENSG00000094631	RASGRF1	YPL116W	HOS3
CAMK2B/RPT6	ENSG00000094804	CAMK2B	YGL048C	RPT6
CROCC/FUR1	ENSG00000094841	CROCC	YHR128W	FUR1
POLR3E/SLP1	ENSG00000094975	POLR3E	YOR154W	SLP1
ATP2B4/MSH2	ENSG00000095002	ATP2B4	YOL090W	MSH2
ZC3H11A/DYS1	ENSG00000095059	ZC3H11A	YHR068W	DYS1
RIOK2/RET2	ENSG00000095139	RIOK2	YFR051C	RET2
NDC1/VAC8	ENSG00000095261	NDC1	YEL013W	VAC8
FLYWCH1/MSS51	ENSG00000095303	FLYWCH1	YLR203C	MSS51
UNKL/CAT2	ENSG00000095321	UNKL	YML042W	CAT2
ALDH18A1/VMA7	ENSG00000095539	ALDH18A1	YGR020C	VMA7
TARBP1/ISW1	ENSG00000095564	TARBP1	YBR245C	ISW1
MXD1/HSP150	ENSG00000095794	MXD1	YJL159W	HSP150
CDK17/YBL081W	ENSG00000095951	CDK17	YBL081W	YBL081W
DNAJC25/SGV1	ENSG00000096063	DNAJC25	YPR161C	SGV1
PSD/CEF1	ENSG00000096401	PSD	YMR213W	CEF1
CTDP1/ILV1	ENSG00000096433	CTDP1	YER086W	ILV1
YBX3/SGM1	ENSG00000096696	YBX3	YJR134C	SGM1
WNK1/HRR25	ENSG00000097007	WNK1	YPL204W	HRR25
CCAR1/CDC7	ENSG00000097046	CCAR1	YDL017W	CDC7
OGFR/YSP3	ENSG00000099139	OGFR	YOR003W	YSP3
GNA15/ERP2	ENSG00000099203	GNA15	YAL007C	ERP2
CREB3L3/MGR1	ENSG00000099204	CREB3L3	YCL044C	MGR1
PTPRU/NRG2	ENSG00000099326	PTPRU	YBR066C	NRG2
SNRNP40/FRE8	ENSG00000099331	SNRNP40	YLR047C	FRE8
COL11A1/RPN12	ENSG00000099341	COL11A1	YFR052W	RPN12
MPC1/NSE3	ENSG00000099399	MPC1	YDR288W	NSE3
ACAA1/CUS2	ENSG00000099622	ACAA1	YNL286W	CUS2
BCAT1/ATP16	ENSG00000099624	BCAT1	YDL004W	ATP16
HDAC7/NOP4	ENSG00000099783	HDAC7	YPL043W	NOP4
LZTS1/CDC34	ENSG00000099804	LZTS1	YDR054C	CDC34
SPAG4/RPB5	ENSG00000099817	SPAG4	YBR154C	RPB5
NCKAP1/GPD2	ENSG00000099875	NCKAP1	YOL059W	GPD2
MRPS35/YRB1	ENSG00000099901	MRPS35	YDR002W	YRB1
GUCY1B3/GRS1	ENSG00000099917	GUCY1B3	YBR121C	GRS1
SFSWAP/RGC1	ENSG00000099940	SFSWAP	YPR115W	RGC1
TNK2/HOF1	ENSG00000099942	TNK2	YMR032W	HOF1
CDH3/RPA34	ENSG00000099968	CDH3	YJL148W	RPA34
ARSF/PRP21	ENSG00000099995	ARSF	YJL203W	PRP21
GPBP1/SMD1	ENSG00000100028	GPBP1	YGR074W	SMD1
CS/NOP7	ENSG00000100029	CS	YGR103W	NOP7
LTK/CDC28	ENSG00000100030	LTK	YBR160W	CDC28
MRPS24/PTC3	ENSG00000100034	MRPS24	YBL056W	PTC3
ELMO2/CTP1	ENSG00000100075	ELMO2	YBR291C	CTP1
WAPAL/GGA1	ENSG00000100083	WAPAL	YDR358W	GGA1
APPBP2/HIR2	ENSG00000100084	APPBP2	YOR038C	HIR2
POLD1/SPC105	ENSG00000100106	POLD1	YGL093W	SPC105
SEZ6/SPP382	ENSG00000100109	SEZ6	YLR424W	SPP382
EIF4B/NHP2	ENSG00000100138	EIF4B	YDL208W	NHP2
GLTSCR1/RPO26	ENSG00000100142	GLTSCR1	YPR187W	RPO26
RPL18/IXR1	ENSG00000100146	RPL18	YKL032C	IXR1
ISOC2/YLR462W	ENSG00000100151	ISOC2	YLR462W	YLR462W
U2AF2/DBP7	ENSG00000100201	U2AF2	YKR024C	DBP7
EPN1/BOP3	ENSG00000100207	EPN1	YNL042W	BOP3
MED29/BNA6	ENSG00000100219	MED29	YFR047C	BNA6
AHRR/AIM33	ENSG00000100225	AHRR	YML087C	AIM33
GSC2/TEF2	ENSG00000100226	GSC2	YBR118W	TEF2
GPC1/YOR114W	ENSG00000100227	GPC1	YOR114W	YOR114W
ADCK1/SAP190	ENSG00000100239	ADCK1	YKR028W	SAP190
HAGH/GSF2	ENSG00000100242	HAGH	YML048W	GSF2
RNF4/PGA3	ENSG00000100243	RNF4	YML125C	PGA3
CASP8/APL1	ENSG00000100280	CASP8	YJR005W	APL1
ASUN/SUT1	ENSG00000100284	ASUN	YGL162W	SUT1
DLX3/HMX1	ENSG00000100292	DLX3	YLR205C	HMX1
SPA17/YJR011C	ENSG00000100296	SPA17	YJR011C	YJR011C
WISP2/RGT1	ENSG00000100325	WISP2	YKL038W	RGT1
NGFR/MYO3	ENSG00000100345	NGFR	YKL129C	MYO3
CDON/HPT1	ENSG00000100353	CDON	YDR399W	HPT1
TAF2/MDR1	ENSG00000100359	TAF2	YGR100W	MDR1
HIPK2/NPA3	ENSG00000100360	HIPK2	YJR072C	NPA3
TNPO3/CYK3	ENSG00000100365	TNPO3	YDL117W	CYK3
MEF2BNB-MEF2B/YIA6	ENSG00000100372	MEF2BNB-MEF2B	YIL006W	YIA6
RFXANK/HSP12	ENSG00000100380	RFXANK	YFL014W	HSP12
LPAR2/HRT1	ENSG00000100387	LPAR2	YOL133W	HRT1
CTSA/GCN5	ENSG00000100393	CTSA	YGR252W	GCN5
SUGP2/RNA1	ENSG00000100401	SUGP2	YMR235C	RNA1
SLC12A2/APA2	ENSG00000100403	SLC12A2	YDR530C	APA2
SNX24/RPC25	ENSG00000100413	SNX24	YKL144C	RPC25
EYA2/NTO1	ENSG00000100425	EYA2	YPR031W	NTO1
CNN2/FPR3	ENSG00000100442	CNN2	YML074C	FPR3
SNCAIP/TIF3	ENSG00000100461	SNCAIP	YPR163C	TIF3
DDX20/VMA6	ENSG00000100462	DDX20	YLR447C	VMA6
BTBD1/DPB2	ENSG00000100479	BTBD1	YPR175W	DPB2
BCAS1/GPH1	ENSG00000100504	BCAS1	YPR160W	GPH1
POU1F1/VMA8	ENSG00000100554	POU1F1	YEL051W	VMA8
PMS1/PRE10	ENSG00000100567	PMS1	YOR362C	PRE10
HMG20B/VTI1	ENSG00000100568	HMG20B	YMR197C	VTI1
CALCRL/AHA1	ENSG00000100591	CALCRL	YDR214W	AHA1
TAF11/LCB1	ENSG00000100596	TAF11	YMR296C	LCB1
ANKS1A/RRT6	ENSG00000100605	ANKS1A	YGL146C	RRT6
AP3D1/PTC2	ENSG00000100614	AP3D1	YER089C	PTC2
ZNF76/NAB3	ENSG00000100650	ZNF76	YPL190C	NAB3
SLC9A3R2/TIF5	ENSG00000100664	SLC9A3R2	YPR041W	TIF5
NTHL1/CYS3	ENSG00000100665	NTHL1	YAL012W	CYS3
GNAI3/MPH1	ENSG00000100697	GNAI3	YIR002C	MPH1
IPO5/MIS1	ENSG00000100714	IPO5	YBR084W	MIS1
OAT/YAP1	ENSG00000100722	OAT	YML007W	YAP1
WDR3/YLR456W	ENSG00000100744	WDR3	YLR456W	YLR456W
PKN2/RPT2	ENSG00000100764	PKN2	YDL007W	RPT2
WDR18/CLA4	ENSG00000100784	WDR18	YNL298W	CLA4
TRAM2/PRE1	ENSG00000100804	TRAM2	YER012W	PRE1
NTN1/ACE2	ENSG00000100811	NTN1	YLR131C	ACE2
GLP2R/YHR080C	ENSG00000100814	GLP2R	YHR080C	YHR080C
MCM10/PAF1	ENSG00000100815	MCM10	YBR279W	PAF1
DGKA/SGN1	ENSG00000100836	DGKA	YIR001C	SGN1
ERBB3/SRP54	ENSG00000100883	ERBB3	YPR088C	SRP54
ROPN1/RAD54	ENSG00000100888	ROPN1	YGL163C	RAD54
KARS/SCL1	ENSG00000100902	KARS	YGL011C	SCL1
PDIA5/MGA2	ENSG00000100906	PDIA5	YIR033W	MGA2
NDUFB4/PCM1	ENSG00000100908	NDUFB4	YEL058W	PCM1
SPEN/YHR035W	ENSG00000100934	SPEN	YHR035W	YHR035W
MYLK/ART5	ENSG00000100979	MYLK	YGR068C	ART5
MAP2K4/CIK1	ENSG00000101004	MAP2K4	YMR198W	CIK1
SNAP91/CBP3	ENSG00000101019	SNAP91	YPL215W	CBP3
SLK/DIA1	ENSG00000101049	SLK	YMR316W	DIA1
COL17A1/GAL11	ENSG00000101057	COL17A1	YOL051W	GAL11
SEC61A2/PET9	ENSG00000101084	SEC61A2	YBL030C	PET9
PRKCQ/CDC15	ENSG00000101109	PRKCQ	YAR019C	CDC15
TLE2/GIM3	ENSG00000101132	TLE2	YNL153C	GIM3
ASB1/PFS2	ENSG00000101138	ASB1	YNL317W	PFS2
FAM107B/LYS9	ENSG00000101144	FAM107B	YNR050C	LYS9
ME1/GLE2	ENSG00000101146	ME1	YER107C	GLE2
TBC1D1/BIO2	ENSG00000101150	TBC1D1	YGR286C	BIO2
CDK13/PRP6	ENSG00000101161	CDK13	YBR055C	PRP6
MTHFD2/PRE6	ENSG00000101182	MTHFD2	YOL038W	PRE6
SLC9A7/EAF7	ENSG00000101189	SLC9A7	YNL136W	EAF7
FOXJ2/IOC2	ENSG00000101191	FOXJ2	YLR095C	IOC2
YBX1/GID8	ENSG00000101193	YBX1	YMR135C	GID8
PDE4A/GLO3	ENSG00000101199	PDE4A	YER122C	GLO3
PPP2R5A/YCH1	ENSG00000101224	PPP2R5A	YGR203W	YCH1
CTNNA2/ARL3	ENSG00000101246	CTNNA2	YPL051W	ARL3
ELAVL1/CKA2	ENSG00000101266	ELAVL1	YOR061W	CKA2
TIE1/SEC23	ENSG00000101310	TIE1	YPR181C	SEC23
SMARCD1/LIA1	ENSG00000101335	SMARCD1	YJR070C	LIA1
KDM4A/PRK1	ENSG00000101336	KDM4A	YIL095W	PRK1
NFYC/APC1	ENSG00000101347	NFYC	YNL172W	APC1
SLC9A3/SKM1	ENSG00000101349	SLC9A3	YOL113W	SKM1
NGEF/IDH1	ENSG00000101365	NGEF	YNL037C	IDH1
ASPM/MIR1	ENSG00000101367	ASPM	YJR077C	MIR1
CD84/GAS2	ENSG00000101384	CD84	YLR343W	GAS2
ELOVL1/UTR1	ENSG00000101391	ELOVL1	YJR049C	UTR1
SPI1/UTR2	ENSG00000101405	SPI1	YEL040W	UTR2
ZNRD1/TTI1	ENSG00000101407	ZNRD1	YKL033W	TTI1
MPPED2/ARP5	ENSG00000101442	MPPED2	YNL059C	ARP5
ZBTB11/SAH1	ENSG00000101444	ZBTB11	YER043C	SAH1
ATXN3/YPL034W	ENSG00000101474	ATXN3	YPL034W	YPL034W
GOLGA5/UBP6	ENSG00000101557	GOLGA5	YFR010W	UBP6
FGFR2/SCS2	ENSG00000101558	FGFR2	YER120W	SCS2
EML1/ABD1	ENSG00000101654	EML1	YBR236C	ABD1
ARFGEF1/UBX5	ENSG00000101745	ARFGEF1	YDR330W	UBX5
MTFR1/REV1	ENSG00000101751	MTFR1	YOR346W	REV1
STAG3/MBP1	ENSG00000101752	STAG3	YDL056W	MBP1
FECH/RIO1	ENSG00000101782	FECH	YOR119C	RIO1
MYO9A/PTI1	ENSG00000101811	MYO9A	YGR156W	PTI1
DDX3Y/NAS6	ENSG00000101843	DDX3Y	YGR232W	NAS6
PFKP/UTP7	ENSG00000101849	PFKP	YER082C	UTP7
SP100/MRS1	ENSG00000101871	SP100	YIR021W	MRS1
KLF6/YPL039W	ENSG00000101888	KLF6	YPL039W	YPL039W
PPAP2A/PRS2	ENSG00000101911	PPAP2A	YER099C	PRS2
NEO1/YOR289W	ENSG00000101935	NEO1	YOR289W	YOR289W
TRAM1/SET3	ENSG00000101945	TRAM1	YKR029C	SET3
PHKA1/PXA2	ENSG00000101986	PHKA1	YKL188C	PXA2
TNFRSF1A/CPT1	ENSG00000102007	TNFRSF1A	YNL130C	CPT1
CACNB1/SAC6	ENSG00000102024	CACNB1	YDR129C	SAC6
EVI5/ARD1	ENSG00000102030	EVI5	YHR013C	ARD1
PKM/ISW2	ENSG00000102038	PKM	YOR304W	ISW2
DHX29/UME1	ENSG00000102054	DHX29	YPL139C	UME1
DNTTIP2/SMF1	ENSG00000102096	DNTTIP2	YOL122C	SMF1
TP53BP1/TAZ1	ENSG00000102125	TP53BP1	YPR140W	TAZ1
TRO/PGK1	ENSG00000102144	TRO	YCR012W	PGK1
RRP15/ECM23	ENSG00000102145	RRP15	YPL021W	ECM23
RHOA/MDY2	ENSG00000102178	RHOA	YOL111C	MDY2
DHX8/ATG17	ENSG00000102189	DHX8	YLR423C	ATG17
PRKCZ/RIC1	ENSG00000102225	PRKCZ	YLR039C	RIC1
SYT1/UBP7	ENSG00000102226	SYT1	YIL156W	UBP7
IDH3G/PAB1	ENSG00000102241	IDH3G	YER165W	PAB1
ROGDI/ALE1	ENSG00000102312	ROGDI	YOR175C	ALE1
PDZD4/YDL073W	ENSG00000102384	PDZD4	YDL073W	YDL073W
ROCK1/KTR1	ENSG00000102385	ROCK1	YOR099W	KTR1
CBFB/YPL225W	ENSG00000102390	CBFB	YPL225W	YPL225W
PDK3/RGM1	ENSG00000102554	PDK3	YMR182C	RGM1
HYAL2/CMK2	ENSG00000102572	HYAL2	YOL016C	CMK2
HDAC4/CDC1	ENSG00000102575	HDAC4	YDR182W	CDC1
RASSF1/YJL118W	ENSG00000102595	RASSF1	YJL118W	YJL118W
FGFR3/FUS2	ENSG00000102606	FGFR3	YMR232W	FUS2
IFI35/YNL010W	ENSG00000102753	IFI35	YNL010W	YNL010W
COASY/CIT3	ENSG00000102786	COASY	YPR001W	CIT3
MEF2A/KIC1	ENSG00000102882	MEF2A	YHR102W	KIC1
OTUD5/DCC1	ENSG00000102893	OTUD5	YCL016C	DCC1
TFE3/NTF2	ENSG00000102898	TFE3	YER009W	NTF2
TBC1D25/STP1	ENSG00000102974	TBC1D25	YDR463W	STP1
ACSL4/RPN8	ENSG00000103035	ACSL4	YOR261C	RPN8
INPP5A/LRO1	ENSG00000103066	INPP5A	YNR008W	LRO1
GPKOW/VMR1	ENSG00000103222	GPKOW	YHL035C	VMR1
GRIPAP1/MUP1	ENSG00000103257	GRIPAP1	YGR055W	MUP1
FTSJ1/NBP35	ENSG00000103274	FTSJ1	YGL091C	NBP35
POLR1A/UBC9	ENSG00000103275	POLR1A	YDL064W	UBC9
LAPTM4A/ARO2	ENSG00000103313	LAPTM4A	YGL148W	ARO2
IP6K2/ADH5	ENSG00000103326	IP6K2	YBR145W	ADH5
STON1-GTF2A1L/SUP35	ENSG00000103342	STON1-GTF2A1L	YDR172W	SUP35
SRBD1/RSM19	ENSG00000103363	SRBD1	YNR037C	RSM19
CYFIP1/SEC63	ENSG00000103423	CYFIP1	YOR254C	SEC63
RASGRP2/SFP1	ENSG00000103495	RASGRP2	YLR403W	SFP1
PSME4/SSO1	ENSG00000103496	PSME4	YPL232W	SSO1
IFT80/PKP2	ENSG00000103507	IFT80	YGL059W	PKP2
SIRT2/TAE1	ENSG00000103510	SIRT2	YBR261C	TAE1
ERLEC1/BRE1	ENSG00000103549	ERLEC1	YDL074C	BRE1
PPP2R5B/KSP1	ENSG00000103653	PPP2R5B	YHR082C	KSP1
PYGM/ATS1	ENSG00000103657	PYGM	YAL020C	ATS1
PITX1/YKR023W	ENSG00000103671	PITX1	YKR023W	YKR023W
TRPC7/YPT11	ENSG00000103769	TRPC7	YNL304W	YPT11
NUP133/RBA50	ENSG00000103932	NUP133	YDR527W	RBA50
NUCKS1/STB2	ENSG00000103942	NUCKS1	YMR053C	STB2
VPS35/YBR259W	ENSG00000103966	VPS35	YBR259W	YBR259W
DNAJA2/MXR1	ENSG00000104064	DNAJA2	YER042W	MXR1
BCL3/HSP10	ENSG00000104067	BCL3	YOR020C	HSP10
KCNAB2/HCR1	ENSG00000104131	KCNAB2	YLR192C	HCR1
ABCC9/PEP3	ENSG00000104142	ABCC9	YLR148W	PEP3
GAL/GND1	ENSG00000104221	GAL	YHR183W	GND1
CLEC2D/YOL159C	ENSG00000104299	CLEC2D	YOL159C	YOL159C
RORA/MCK1	ENSG00000104312	RORA	YNL307C	MCK1
DRD4/ALY1	ENSG00000104320	DRD4	YKR021W	ALY1
TGFBR3/POP1	ENSG00000104356	TGFBR3	YNL221C	POP1
KIAA1107/SOH1	ENSG00000104368	KIAA1107	YGL127C	SOH1
PLA2G10/YPT32	ENSG00000104388	PLA2G10	YGL210W	YPT32
ATP1B3/GNA1	ENSG00000104408	ATP1B3	YFL017C	GNA1
NEDD4/EMC2	ENSG00000104412	NEDD4	YJR088C	EMC2
PIGB/UBS1	ENSG00000104415	PIGB	YBR165W	UBS1
MAPK6/ARP10	ENSG00000104419	MAPK6	YDR106W	ARP10
GNB5/GAT3	ENSG00000104447	GNB5	YLR013W	GAT3
RAB27A/DAL81	ENSG00000104490	RAB27A	YIR023W	DAL81
CECR5/EFB1	ENSG00000104529	CECR5	YAL003W	EFB1
UFD1L/PSA1	ENSG00000104549	UFD1L	YDL055C	PSA1
LRP6/BCH2	ENSG00000104613	LRP6	YKR027W	BCH2
GUCY2C/VPS55	ENSG00000104660	GUCY2C	YJR044C	VPS55
SCT/NDE1	ENSG00000104687	SCT	YMR145C	NDE1
PHRF1/OST3	ENSG00000104723	PHRF1	YOR085W	OST3
IKBKAP/MCM7	ENSG00000104738	IKBKAP	YBR202W	MCM7
NUCB2/YCL012C	ENSG00000104805	NUCB2	YCL012C	YCL012C
PFN2/GSY2	ENSG00000104812	PFN2	YLR258W	GSY2
PTPN3/ECI1	ENSG00000104823	PTPN3	YLR284C	ECI1
SPTB/DIA4	ENSG00000104835	SPTB	YHR011W	DIA4
DAPP1/SNP1	ENSG00000104852	DAPP1	YIL061C	SNP1
FGF10/YER184C	ENSG00000104863	FGF10	YER184C	YER184C
SMG6/PIH1	ENSG00000104872	SMG6	YHR034C	PIH1
EXOC5/PRP11	ENSG00000104897	EXOC5	YDL043C	PRP11
CLTCL1/TRM1	ENSG00000104907	CLTCL1	YDR120C	TRM1
FSTL3/HSC82	ENSG00000104938	FSTL3	YMR186W	HSC82
DGCR2/YJU2	ENSG00000104957	DGCR2	YKL095W	YJU2
RNF126/RPL6B	ENSG00000104960	RNF126	YLR448W	RPL6B
MNT/CNS1	ENSG00000104969	MNT	YBR155W	CNS1
ZXDC/TIM44	ENSG00000104980	ZXDC	YIL022W	TIM44
POLB/CCA1	ENSG00000105011	POLB	YER168C	CCA1
WIPI1/CRH1	ENSG00000105127	WIPI1	YGR189C	CRH1
ASNS/SCY1	ENSG00000105146	ASNS	YGL083W	SCY1
AP3M2/POP4	ENSG00000105171	AP3M2	YBR257W	POP4
CNGB1/CLN2	ENSG00000105173	CNGB1	YPL256C	CLN2
ST6GALNAC2/MUK1	ENSG00000105186	ST6GALNAC2	YPL070W	MUK1
CHAT/TIM50	ENSG00000105197	CHAT	YPL063W	TIM50
PABPC1/NOP1	ENSG00000105202	PABPC1	YDL014W	NOP1
TESK2/PGI1	ENSG00000105220	TESK2	YBR196C	PGI1
C16orf80/GFD2	ENSG00000105229	C16orf80	YCL036W	GFD2
CSNK2A2/ALF1	ENSG00000105254	CSNK2A2	YNL148C	ALF1
PTPN21/FCJ1	ENSG00000105281	PTPN21	YKR016W	FCJ1
EIF2B3/PRO1	ENSG00000105323	EIF2B3	YDR300C	PRO1
CAMK2A/CDH1	ENSG00000105325	CAMK2A	YGL003C	CDH1
TCOF1/YML6	ENSG00000105364	TCOF1	YML025C	YML6
CDC42/RSC3	ENSG00000105369	CDC42	YDR303C	RSC3
OSBPL3/QDR1	ENSG00000105370	OSBPL3	YIL120W	QDR1
EPHA8/RPS19B	ENSG00000105372	EPHA8	YNL302C	RPS19B
SLC12A3/SPO13	ENSG00000105373	SLC12A3	YHR014W	SPO13
RAD18/CIR1	ENSG00000105379	RAD18	YGR207C	CIR1
ATP2B1/AVT7	ENSG00000105388	ATP2B1	YIL088C	AVT7
NCK2/MKK1	ENSG00000105397	NCK2	YOR231W	MKK1
MAP4K4/CDC37	ENSG00000105401	MAP4K4	YDR168W	CDC37
RPL31/SEC17	ENSG00000105402	RPL31	YBL050W	SEC17
WDR1/YIP3	ENSG00000105404	WDR1	YNL044W	YIP3
SNX13/ERD2	ENSG00000105438	SNX13	YBL040C	ERD2
ARHGAP10/SYT1	ENSG00000105443	ARHGAP10	YPR095C	SYT1
RPS6KA2/RSA4	ENSG00000105447	RPS6KA2	YCR072C	RSA4
ING3/CDC9	ENSG00000105486	ING3	YDL164C	CDC9
WBSCR22/TPD3	ENSG00000105568	WBSCR22	YAL016W	TPD3
SEL1L/CTK3	ENSG00000105576	SEL1L	YML112W	CTK3
TRIP13/CCC1	ENSG00000105607	TRIP13	YLR220W	CCC1
ATP6AP1/NRG1	ENSG00000105610	ATP6AP1	YDR043C	NRG1
TCF3/PRP31	ENSG00000105618	TCF3	YGR091W	PRP31
TRIB2/PRM7	ENSG00000105662	TRIB2	YDL039C	PRM7
DAZAP1/SEC28	ENSG00000105669	DAZAP1	YIL076W	SEC28
MBD3/DBP8	ENSG00000105671	MBD3	YHR169W	DBP8
PRLH/SFG1	ENSG00000105676	PRLH	YOR315W	SFG1
HLTF/YRB30	ENSG00000105698	HLTF	YGL164C	YRB30
CPSF1/PKH1	ENSG00000105723	CPSF1	YDR490C	PKH1
CDH19/SPF1	ENSG00000105726	CDH19	YEL031W	SPF1
PDCD2/PDR17	ENSG00000105737	PDCD2	YNL264C	PDR17
PRKACA/GLO4	ENSG00000105755	PRKACA	YOR040W	GLO4
LPHN1/KIN28	ENSG00000105810	LPHN1	YDL108W	KIN28
ACTN1/ZUO1	ENSG00000105821	ACTN1	YGR285C	ZUO1
RPS6KA6/BET1	ENSG00000105829	RPS6KA6	YIL004C	BET1
EPN2/DET1	ENSG00000105852	EPN2	YDR051C	DET1
PTPN18/LCD1	ENSG00000105854	PTPN18	YDR499W	LCD1
LIMS2/HOS4	ENSG00000105887	LIMS2	YIL112W	HOS4
LNX1/YGR066C	ENSG00000105939	LNX1	YGR066C	YGR066C
TFRC/KGD1	ENSG00000105953	TFRC	YIL125W	KGD1
SREBF1/YHR131C	ENSG00000105974	SREBF1	YHR131C	YHR131C
TRPC5/PRR2	ENSG00000105976	TRPC5	YDL214C	PRR2
AFF4/JJJ1	ENSG00000105993	AFF4	YNL227C	JJJ1
UBE2D1/RIM1	ENSG00000106028	UBE2D1	YCR028C-A	RIM1
MPP5/ARO3	ENSG00000106052	MPP5	YDR035W	ARO3
SMC1A/YCR099C	ENSG00000106069	SMC1A	YCR099C	YCR099C
HSD17B10/PEP12	ENSG00000106089	HSD17B10	YOR036W	PEP12
MARK2/GRS2	ENSG00000106105	MARK2	YPR081C	GRS2
HMMR/GIS3	ENSG00000106125	HMMR	YLR094C	GIS3
CHFR/PRT1	ENSG00000106263	CHFR	YOR361C	PRT1
TRHDE/YLR179C	ENSG00000106333	TRHDE	YLR179C	YLR179C
P4HA2/NOP15	ENSG00000106344	P4HA2	YNL110C	NOP15
FCGR2B/IMD3	ENSG00000106348	FCGR2B	YLR432W	IMD3
NFATC3/SPS18	ENSG00000106351	NFATC3	YNL204C	SPS18
ACADVL/MAK31	ENSG00000106355	ACADVL	YCR020C-A	MAK31
FBXW11/YOR152C	ENSG00000106366	FBXW11	YOR152C	YOR152C
ACAP1/YLR036C	ENSG00000106367	ACAP1	YLR036C	YLR036C
CRMP1/KTR3	ENSG00000106397	CRMP1	YBR205W	KTR3
DERL2/VPS71	ENSG00000106400	DERL2	YML041C	VPS71
NDE1/OPI3	ENSG00000106404	NDE1	YJR073C	OPI3
MRVI1/YML083C	ENSG00000106571	MRVI1	YML083C	YML083C
AP1M1/PRE8	ENSG00000106588	AP1M1	YML092C	PRE8
PVR/MRPL32	ENSG00000106591	PVR	YCR003W	MRPL32
IKBKG/RHB1	ENSG00000106615	IKBKG	YCR027C	RHB1
XRCC1/SDS23	ENSG00000106617	XRCC1	YGL056C	SDS23
SCARB1/POL31	ENSG00000106628	SCARB1	YJR006W	POL31
MCM2/SEC22	ENSG00000106636	MCM2	YLR268W	SEC22
TP63/NIP100	ENSG00000106665	TP63	YPL174C	NIP100
LLGL2/VMA21	ENSG00000106688	LLGL2	YGR105W	VMA21
NLE1/RRP9	ENSG00000106789	NLE1	YPR137W	RRP9
SDHA/HRK1	ENSG00000106799	SDHA	YOR267C	HRK1
SMARCE1/UTP13	ENSG00000106829	SMARCE1	YLR222C	UTP13
KDM5A/DFG16	ENSG00000106952	KDM5A	YOR030W	DFG16
ADAM11/OAF1	ENSG00000106991	ADAM11	YAL051W	OAF1
PPP2R3A/ADK2	ENSG00000106992	PPP2R3A	YER170W	ADK2
FERMT2/AZR1	ENSG00000107020	FERMT2	YGR224W	AZR1
ABCB11/FRQ1	ENSG00000107130	ABCB11	YDR373W	FRQ1
CD5L/SCP160	ENSG00000107164	CD5L	YJL080C	SCP160
PTGS2/MCA1	ENSG00000107165	PTGS2	YOR197W	MCA1
IGF2BP2/PSD1	ENSG00000107186	IGF2BP2	YNL169C	PSD1
MAP3K13/YHP1	ENSG00000107187	MAP3K13	YDR451C	YHP1
ST6GAL1/YFL066C	ENSG00000107201	ST6GAL1	YFL066C	YFL066C
VDAC1P1/MBF1	ENSG00000107223	VDAC1P1	YOR298C-A	MBF1
PICALM/MRF1	ENSG00000107242	PICALM	YGL143C	MRF1
NSF/SNL1	ENSG00000107262	NSF	YIL016W	SNL1
GLI2/DNA2	ENSG00000107290	GLI2	YHR164C	DNA2
CLASP1/YNL144C	ENSG00000107341	CLASP1	YNL144C	YNL144C
MRPS34/GAT2	ENSG00000107485	MRPS34	YMR136W	GAT2
NOTCH3/SLM3	ENSG00000107521	NOTCH3	YDL033C	SLM3
CLNS1A/TKL2	ENSG00000107537	CLNS1A	YBR117C	TKL2
PPP2R2C/PEX13	ENSG00000107554	PPP2R2C	YLR191W	PEX13
TEAD2/DPB11	ENSG00000107560	TEAD2	YJL090C	DPB11
EED/PHB1	ENSG00000107566	EED	YGR132C	PHB1
CDHR2/RPG1	ENSG00000107581	CDHR2	YBR079C	RPG1
SNCB/YKL162C	ENSG00000107614	SNCB	YKL162C	YKL162C
TSG101/ROK1	ENSG00000107625	TSG101	YGL171W	ROK1
ATP2A3/GIN4	ENSG00000107643	ATP2A3	YDR507C	GIN4
CA12/YOR022C	ENSG00000107651	CA12	YOR022C	YOR022C
MGLL/NSE4	ENSG00000107672	MGLL	YDL105W	NSE4
NTN4/ATG26	ENSG00000107679	NTN4	YLR189C	ATG26
BCS1L/CNA1	ENSG00000107758	BCS1L	YLR433C	CNA1
NUAK1/MPM1	ENSG00000107771	NUAK1	YJL066C	MPM1
SLC24A1/PHO5	ENSG00000107789	SLC24A1	YBR093C	PHO5
SCARF1/GEA1	ENSG00000107862	SCARF1	YJR031C	GEA1
LMAN1/BAG7	ENSG00000107863	LMAN1	YOR134W	BAG7
PTPLAD1/BCP1	ENSG00000107949	PTPLAD1	YDR361C	BCP1
IPCEF1/YOL098C	ENSG00000107959	IPCEF1	YOL098C	YOL098C
ZZEF1/MPD1	ENSG00000108010	ZZEF1	YOR288C	MPD1
ENO1/NUP159	ENSG00000108021	ENO1	YIL115C	NUP159
SLC12A1/FRA1	ENSG00000108039	SLC12A1	YLL029W	FRA1
C19orf10/SMC3	ENSG00000108055	C19orf10	YJL074C	SMC3
ANO8/RTS3	ENSG00000108091	ANO8	YGR161C	RTS3
ARHGEF10L/CUL3	ENSG00000108094	ARHGEF10L	YGR003W	CUL3
TXK/PCL1	ENSG00000108100	TXK	YNL289W	PCL1
KCNQ2/ADH2	ENSG00000108107	KCNQ2	YMR303C	ADH2
TACR2/CAF120	ENSG00000108175	TACR2	YNL278W	CAF120
ACTR6/CPR3	ENSG00000108179	ACTR6	YML078W	CPR3
TIPIN/YHI9	ENSG00000108187	TIPIN	YHR029C	YHI9
SRI/HED1	ENSG00000108256	SRI	YDR014W-A	HED1
EIF4G3/ADA2	ENSG00000108264	EIF4G3	YDR448W	ADA2
NUP37/PUP3	ENSG00000108294	NUP37	YER094C	PUP3
SEMA3A/CWC25	ENSG00000108296	SEMA3A	YNL245C	CWC25
SEMA3C/RAD7	ENSG00000108306	SEMA3C	YJR052W	RAD7
ACAT1/NHP6A	ENSG00000108312	ACAT1	YPR052C	NHP6A
CELSR1/RPN3	ENSG00000108344	CELSR1	YER021W	RPN3
ZNF638/TRK1	ENSG00000108349	ZNF638	YJL129C	TRK1
ADD2/RAD57	ENSG00000108384	ADD2	YDR004W	RAD57
FGF4/DMA1	ENSG00000108395	FGF4	YHR115C	DMA1
RASAL2/GPT2	ENSG00000108405	RASAL2	YKR067W	GPT2
MARK3/KAP95	ENSG00000108424	MARK3	YLR347C	KAP95
SLC25A3/BOS1	ENSG00000108433	SLC25A3	YLR078C	BOS1
FOSL2/ATG4	ENSG00000108510	FOSL2	YNL223W	ATG4
FRYL/DMA2	ENSG00000108523	FRYL	YNL116W	DMA2
FSCN1/SFC1	ENSG00000108528	FSCN1	YJR095W	SFC1
ACTB/MRPL20	ENSG00000108557	ACTB	YKR085C	MRPL20
PLD1/KRS1	ENSG00000108559	PLD1	YDR037W	KRS1
WDR62/MAM33	ENSG00000108561	WDR62	YIL070C	MAM33
DLG1/HXT10	ENSG00000108576	DLG1	YFL011W	HXT10
RAB7A/LAP3	ENSG00000108578	RAB7A	YNL239W	LAP3
BCAP29/GOS1	ENSG00000108587	BCAP29	YHL031C	GOS1
SART3/RBG2	ENSG00000108591	SART3	YGR173W	RBG2
ARHGAP15/SPB1	ENSG00000108592	ARHGAP15	YCL054W	SPB1
PAX2/RSC6	ENSG00000108604	PAX2	YCR052W	RSC6
EXOSC7/YML108W	ENSG00000108641	EXOSC7	YML108W	YML108W
KIFAP3/RRP5	ENSG00000108651	KIFAP3	YMR229C	RRP5
MCM6/DED1	ENSG00000108654	MCM6	YOR204W	DED1
REXO2/RPN6	ENSG00000108671	REXO2	YDL097C	RPN6
RBM7/YDL057W	ENSG00000108700	RBM7	YDL057W	YDL057W
RBMS2/SPT7	ENSG00000108773	RBMS2	YBR081C	SPT7
BAZ2A/YPT6	ENSG00000108774	BAZ2A	YLR262C	YPT6
PTPN23/INO4	ENSG00000108788	PTPN23	YOL108C	INO4
MLH1/MAM1	ENSG00000108799	MLH1	YER106W	MAM1
UNG/MRP7	ENSG00000108826	UNG	YNL005C	MRP7
KLHL20/HOS2	ENSG00000108840	KLHL20	YGL194C	HOS2
RGS11/LUC7	ENSG00000108848	RGS11	YDL087C	LUC7
PLXNA2/CHS2	ENSG00000108854	PLXNA2	YBR038W	CHS2
SPAG5/MSG5	ENSG00000108861	SPAG5	YNL053W	MSG5
ANKRD13A/SNU114	ENSG00000108883	ANKRD13A	YKL173W	SNU114
TPD52/FAA2	ENSG00000108946	TPD52	YER015W	FAA2
ACACB/LOT5	ENSG00000108953	ACACB	YKL183W	LOT5
TRAF4/YPL162C	ENSG00000108984	TRAF4	YPL162C	YPL162C
PAG1/KTI12	ENSG00000109046	PAG1	YKL110C	KTI12
GPATCH1/YIR042C	ENSG00000109065	GPATCH1	YIR042C	YIR042C
ICAM3/SPT6	ENSG00000109111	ICAM3	YGR116W	SPT6
NT5C2/DEP1	ENSG00000109118	NT5C2	YAL013W	DEP1
MCAM/POM33	ENSG00000109133	MCAM	YLL023C	POM33
GPC4/SIN4	ENSG00000109339	GPC4	YNL236W	SIN4
CAMSAP3/DIC1	ENSG00000109424	CAMSAP3	YLR348C	DIC1
RAP1GAP/MGE1	ENSG00000109519	RAP1GAP	YOR232W	MGE1
XAB2/GAR1	ENSG00000109534	XAB2	YHR089C	GAR1
ARHGEF1/TRM9	ENSG00000109536	ARHGEF1	YML014W	TRM9
STXBP2/GEF1	ENSG00000109572	STXBP2	YJR040W	GEF1
MAP2K7/PRP43	ENSG00000109606	MAP2K7	YGL120C	PRP43
NMRK2/DRS2	ENSG00000109654	NMRK2	YAL026C	DRS2
DGKD/CDC4	ENSG00000109670	DGKD	YFL009W	CDC4
CTTNBP2/HSP78	ENSG00000109689	CTTNBP2	YDR258C	HSP78
ACTL6B/TAH18	ENSG00000109756	ACTL6B	YPR048W	TAH18
RARB/PEX28	ENSG00000109775	RARB	YHR150W	PEX28
TOP2B/USV1	ENSG00000109787	TOP2B	YPL230W	USV1
NFKB2/GPM3	ENSG00000109814	NFKB2	YOL056W	GPM3
PPP1R12B/FMP52	ENSG00000109854	PPP1R12B	YER004W	FMP52
DNAJC10/LDB16	ENSG00000109861	DNAJC10	YCL005W	LDB16
GTF3C1/CRZ1	ENSG00000109906	GTF3C1	YNL027W	CRZ1
IL4R/ELP4	ENSG00000109911	IL4R	YPL101W	ELP4
USP33/ZPR1	ENSG00000109917	USP33	YGR211W	ZPR1
PAK3/SSB1	ENSG00000109971	PAK3	YDL229W	SSB1
DCX/TPS3	ENSG00000110047	DCX	YMR261C	TPS3
SNRPA/OSH2	ENSG00000110048	SNRPA	YDL019C	OSH2
SPAG6/DCS2	ENSG00000110063	SPAG6	YOR173W	DCS2
EXOSC5/SAP185	ENSG00000110075	EXOSC5	YJL098W	SAP185
DYNC1I2/YAT1	ENSG00000110090	DYNC1I2	YAR035W	YAT1
APBB1IP/CLB1	ENSG00000110092	APBB1IP	YGR108W	CLB1
LRCH4/PRP19	ENSG00000110107	LRCH4	YLL036C	PRP19
FAM76B/RAD5	ENSG00000110171	FAM76B	YLR032W	RAD5
SIRT6/PHO91	ENSG00000110344	SIRT6	YNR013C	PHO91
TYR/DHH1	ENSG00000110367	TYR	YDL160C	DHH1
POLD3/REC104	ENSG00000110395	POLD3	YHR157W	REC104
ACTN2/SED4	ENSG00000110427	ACTN2	YCR067C	SED4
CAPZB/LAT1	ENSG00000110435	CAPZB	YNL071W	LAT1
PHF17/YNL247W	ENSG00000110619	PHF17	YNL247W	YNL247W
UBE2A/TOM70	ENSG00000110711	UBE2A	YNL121C	TOM70
FGFR1/NUP116	ENSG00000110713	FGFR1	YMR047C	NUP116
FKBP6/EKI1	ENSG00000110721	FKBP6	YDR147W	EKI1
GTF2I/TFB1	ENSG00000110768	GTF2I	YDR311W	TFB1
SMC1B/NAS2	ENSG00000110801	SMC1B	YIL007C	NAS2
FBLN1/SPC19	ENSG00000110841	FBLN1	YDR201W	SPC19
ITGA8/PAR32	ENSG00000110851	ITGA8	YDL173W	PAR32
CST7/CRN1	ENSG00000110880	CST7	YLR429W	CRN1
MAP2/CAX4	ENSG00000110881	MAP2	YGR036C	CAX4
PIAS2/ERG12	ENSG00000110921	PIAS2	YMR208W	ERG12
AMPH/ATP1	ENSG00000110955	AMPH	YBL099W	ATP1
ARAF/YFL067W	ENSG00000111011	ARAF	YFL067W	YFL067W
MCCC1/MAP2	ENSG00000111142	MCCC1	YBL091C	MAP2
FAP/LAP2	ENSG00000111144	FAP	YNL045W	LAP2
NEBL/CAT8	ENSG00000111206	NEBL	YMR280C	CAT8
UBE2K/RPS24B	ENSG00000111241	UBE2K	YIL069C	RPS24B
PIK3C3/ALD5	ENSG00000111275	PIK3C3	YER073W	ALD5
N4BP2/YHR177W	ENSG00000111321	N4BP2	YHR177W	YHR177W
SYNJ2/SSO2	ENSG00000111450	SYNJ2	YMR183C	SSO2
ADCY2/RET3	ENSG00000111481	ADCY2	YPL010W	RET3
PPP2R5C/YJL163C	ENSG00000111530	PPP2R5C	YJL163C	YJL163C
RBFOX1/RHO2	ENSG00000111540	RBFOX1	YNL090W	RHO2
GNB1/NUP84	ENSG00000111581	GNB1	YDL116W	NUP84
HOXA9/CDC36	ENSG00000111596	HOXA9	YDL165W	CDC36
EDN1/TOF1	ENSG00000111602	EDN1	YNL273W	TOF1
MLLT10/KRR1	ENSG00000111615	MLLT10	YCL059C	KRR1
ADCYAP1R1/TDH3	ENSG00000111640	ADCYAP1R1	YGR192C	TDH3
NRD1/NOP2	ENSG00000111641	NRD1	YNL061W	NOP2
VDAC3/SNF2	ENSG00000111642	VDAC3	YOR290C	SNF2
PCM1/YNG1	ENSG00000111653	PCM1	YOR064C	YNG1
CBFA2T2/UBP8	ENSG00000111667	CBFA2T2	YMR223W	UBP8
DBC1/ERR3	ENSG00000111674	DBC1	YMR323W	ERR3
ITCH/YGR153W	ENSG00000111679	ITCH	YGR153W	YGR153W
TP73/SIP2	ENSG00000111725	TP73	YGL208W	SIP2
TOLLIP/CDA1	ENSG00000111752	TOLLIP	YLR307W	CDA1
UBE2D4/WHI4	ENSG00000111786	UBE2D4	YDL224C	WHI4
RUNX1T1/MTF1	ENSG00000111802	RUNX1T1	YMR228W	MTF1
THOC1/GIR2	ENSG00000111832	THOC1	YDR152W	GIR2
OSBPL6/ASF1	ENSG00000111875	OSBPL6	YJL115W	ASF1
SLC1A3/CEG1	ENSG00000111880	SLC1A3	YGL130W	CEG1
XRCC5/YER121W	ENSG00000111907	XRCC5	YER121W	YER121W
LXN/STE3	ENSG00000112038	LXN	YKL178C	STE3
SP140/YPR003C	ENSG00000112053	SP140	YPR003C	YPR003C
MKNK1/RTK1	ENSG00000112062	MKNK1	YDL025C	RTK1
TNS1/MEP3	ENSG00000112077	TNS1	YPR138C	MEP3
REXO1/GAS1	ENSG00000112079	REXO1	YMR307W	GAS1
SAR1A/NGR1	ENSG00000112081	SAR1A	YBR212W	NGR1
CDC14A/YHR009C	ENSG00000112096	CDC14A	YHR009C	YHR009C
RAPGEF3/MCM3	ENSG00000112118	RAPGEF3	YEL032W	MCM3
CEACAM1/FAR10	ENSG00000112130	CEACAM1	YLR238W	FAR10
SENP1/HRT3	ENSG00000112146	SENP1	YLR097C	HRT3
DUSP13/MDN1	ENSG00000112159	DUSP13	YLR106C	MDN1
CIC/HUR1	ENSG00000112164	CIC	YGL168W	HUR1
LIPE/SRV2	ENSG00000112186	LIPE	YNL138W	SRV2
FDFT1/MET22	ENSG00000112200	FDFT1	YOL064C	MET22
PAFAH1B3/SSN8	ENSG00000112237	PAFAH1B3	YNL025C	SSN8
OPHN1/XPT1	ENSG00000112242	OPHN1	YJR133W	XPT1
KIF22/SLH1	ENSG00000112249	KIF22	YGR271W	SLH1
SCGN/FRE4	ENSG00000112282	SCGN	YNR060W	FRE4
PGM1/FAS1	ENSG00000112319	PGM1	YKL182W	FAS1
DDX1/MVP1	ENSG00000112335	DDX1	YMR004W	MVP1
DNM2/SKI7	ENSG00000112339	DNM2	YOR076C	SKI7
EPB41L2/SPO21	ENSG00000112343	EPB41L2	YOL091W	SPO21
RIMS1/PEX7	ENSG00000112357	RIMS1	YDR142C	PEX7
STX7/MCH2	ENSG00000112394	STX7	YKL221W	MCH2
RABL2B/YKE4	ENSG00000112473	RABL2B	YIL023C	YKE4
KEAP1/GON7	ENSG00000112531	KEAP1	YJL184W	GON7
PTPRH/CLB6	ENSG00000112576	PTPRH	YGR109C	CLB6
EPHA6/ENP1	ENSG00000112578	EPHA6	YBR247C	ENP1
SCTR/SPT15	ENSG00000112592	SCTR	YER148W	SPT15
RFX3/RML2	ENSG00000112651	RFX3	YEL050C	RML2
RIF1/ARG80	ENSG00000112658	RIF1	YMR042W	ARG80
RAB21/SEC5	ENSG00000112685	RAB21	YDR166C	SEC5
SLC4A4/ULP2	ENSG00000112701	SLC4A4	YIL031W	ULP2
SMARCA2/YHR213W-B	ENSG00000112715	SMARCA2	YHR213W-B	YHR213W-B
RDH8/PRP45	ENSG00000112739	RDH8	YAL032C	PRP45
SESN1/FUN26	ENSG00000112759	SESN1	YAL022C	FUN26
MID2/HIS4	ENSG00000112769	MID2	YCL030C	HIS4
COL5A3/GTO3	ENSG00000112782	COL5A3	YMR251W	GTO3
SRCAP/YMR124W	ENSG00000112851	SRCAP	YMR124W	YMR124W
KIAA0020/PAP2	ENSG00000112941	KIAA0020	YOL115W	PAP2
CPB2/ERG13	ENSG00000112972	CPB2	YML126C	ERG13
CHRNA3/ERP4	ENSG00000112983	CHRNA3	YOR016C	ERP4
KCNN2/LYS1	ENSG00000112992	KCNN2	YIR034C	LYS1
CNOT4/SSB2	ENSG00000113013	CNOT4	YNL209W	SSB2
PSEN1/AEP3	ENSG00000113048	PSEN1	YPL005W	AEP3
CPOX/HMG2	ENSG00000113161	CPOX	YLR450W	HMG2
MOK/UBX3	ENSG00000113194	MOK	YDL091C	UBX3
HSP90AA1/YSC84	ENSG00000113263	HSP90AA1	YHR016C	YSC84
RBL1/APE3	ENSG00000113269	RBL1	YBR286W	APE3
DLGAP4/THG1	ENSG00000113272	DLGAP4	YGR024C	THG1
CFHR2/ENT5	ENSG00000113282	CFHR2	YDR153C	ENT5
NDC80/CCR4	ENSG00000113300	NDC80	YAL021C	CCR4
AP4E1/SAN1	ENSG00000113312	AP4E1	YDR143C	SAN1
RSBN1/MSH3	ENSG00000113318	RSBN1	YCR092C	MSH3
MAGI3/BUD5	ENSG00000113319	MAGI3	YCR038C	BUD5
CXCL2/RNT1	ENSG00000113360	CXCL2	YMR239C	RNT1
AFP/SUB1	ENSG00000113387	AFP	YMR039C	SUB1
COL4A4/MST1	ENSG00000113407	COL4A4	YKL194C	MST1
OSTM1/RAD17	ENSG00000113456	OSTM1	YOR368W	RAD17
CDH7/SOL2	ENSG00000113552	CDH7	YCR073W-A	SOL2
PCNP/SKP1	ENSG00000113558	PCNP	YDR328C	SKP1
ARG2/NUP170	ENSG00000113569	ARG2	YBL079W	NUP170
MEF2C/PPH22	ENSG00000113575	MEF2C	YDL188C	PPH22
PTPRC/CKB1	ENSG00000113578	PTPRC	YGL019W	CKB1
CACNA1S/YJL028W	ENSG00000113580	CACNA1S	YJL028W	YJL028W
PKP1/PRP46	ENSG00000113593	PKP1	YPL151C	PRP46
UBA5/MRPL1	ENSG00000113645	UBA5	YDR116C	MRPL1
STK17B/PRP40	ENSG00000113649	STK17B	YKL012W	PRP40
CDC14B/RNH70	ENSG00000113712	CDC14B	YGR276C	RNH70
ZNF510/CEM1	ENSG00000113719	ZNF510	YER061C	CEM1
LRP2/PKC1	ENSG00000113721	LRP2	YBL105C	PKC1
ZNF506/ATG11	ENSG00000113734	ZNF506	YPR049C	ATG11
DUSP12/SMC4	ENSG00000113810	DUSP12	YLR086W	SMC4
ENSG00000081770/SWI5	ENSG00000113916	ENSG00000081770	YDR146C	SWI5
CADPS2/OGG1	ENSG00000114026	CADPS2	YML060W	OGG1
HSPB11/ERG1	ENSG00000114054	HSPB11	YGR175C	ERG1
IL12RB2/UFD4	ENSG00000114062	IL12RB2	YKL010C	UFD4
SMARCD3/VID28	ENSG00000114098	SMARCD3	YIL017C	VID28
FYB/AAD14	ENSG00000114115	FYB	YNL331C	AAD14
MPP4/RIM2	ENSG00000114120	MPP4	YBR192W	RIM2
STRADB/MRP21	ENSG00000114126	STRADB	YBL090W	MRP21
BZW1/BDF1	ENSG00000114166	BZW1	YLR399C	BDF1
PGR/ARC19	ENSG00000114209	PGR	YKL013C	ARC19
ME2/BCY1	ENSG00000114302	ME2	YIL033C	BCY1
C5orf22/UBP3	ENSG00000114316	C5orf22	YER151C	UBP3
CCNT2/RPL24A	ENSG00000114391	CCNT2	YGL031C	RPL24A
EPB41L3/YMR315W	ENSG00000114416	EPB41L3	YMR315W	YMR315W
COBLL1/GPB2	ENSG00000114423	COBLL1	YAL056W	GPB2
DLG3/GLC3	ENSG00000114480	DLG3	YEL011W	GLC3
TRAF5/URA3	ENSG00000114491	TRAF5	YEL021W	URA3
MRPL22/NRD1	ENSG00000114503	MRPL22	YNL251C	NRD1
GEMIN5/VMA1	ENSG00000114573	GEMIN5	YDL185W	VMA1
OPRK1/NCR1	ENSG00000114650	OPRK1	YPL006W	NCR1
NFE2L1/HFI1	ENSG00000114745	NFE2L1	YPL254W	HFI1
GSK3B/SUI1	ENSG00000114784	GSK3B	YNL244C	SUI1
ITGB5/CPS1	ENSG00000114786	ITGB5	YJL172W	CPS1
ERC1/CPR7	ENSG00000114857	ERC1	YJR032W	CPR7
XPO1/TIF4631	ENSG00000114867	XPO1	YGR162W	TIF4631
PALB2/ORM1	ENSG00000114978	PALB2	YGR038W	ORM1
DOPEY1/TPP1	ENSG00000115008	DOPEY1	YMR156C	TPP1
BCKDHB/FAB1	ENSG00000115020	BCKDHB	YFR019W	FAB1
KAT6A/ARP8	ENSG00000115073	KAT6A	YOR141C	ARP8
ULK2/ARP3	ENSG00000115091	ULK2	YJR065C	ARP3
GRHL2/ARG8	ENSG00000115107	GRHL2	YOL140W	ARG8
TNPO1/SBP1	ENSG00000115128	TNPO1	YHL034C	SBP1
P2RX5/ZTA1	ENSG00000115129	P2RX5	YBR046C	ZTA1
ITGAE/POL1	ENSG00000115145	ITGAE	YNL102W	POL1
DIS3/HHT2	ENSG00000115163	DIS3	YNL031C	HHT2
PIBF1/YML079W	ENSG00000115207	PIBF1	YML079W	YML079W
ENSG00000083622/GCN3	ENSG00000115211	ENSG00000083622	YKR026C	GCN3
NUFIP1/RPN11	ENSG00000115233	NUFIP1	YFR004W	RPN11
RRAGB/CYR1	ENSG00000115241	RRAGB	YJL005W	CYR1
CYLD/PRB1	ENSG00000115257	CYLD	YEL060C	PRB1
SLC27A5/PEF1	ENSG00000115271	SLC27A5	YGR058W	PEF1
ZNF324/CWH41	ENSG00000115275	ZNF324	YGL027C	CWH41
ZNF446/DNF3	ENSG00000115306	ZNF446	YMR162C	DNF3
ZNF8/CUE4	ENSG00000115307	ZNF8	YML101C	CUE4
RPS5/HTB2	ENSG00000115350	RPS5	YBL002W	HTB2
FAT1/YDL218W	ENSG00000115353	FAT1	YDL218W	YDL218W
YTHDC1/SLX1	ENSG00000115392	YTHDC1	YBR228W	SLX1
CHMP2B/BSC2	ENSG00000115414	CHMP2B	YDR275W	BSC2
PPIE/BLI1	ENSG00000115415	PPIE	YKL061W	BLI1
ZMPSTE24/GMH1	ENSG00000115446	ZMPSTE24	YKR030W	GMH1
NOA1/CCT4	ENSG00000115484	NOA1	YDL143W	CCT4
REST/PLP1	ENSG00000115514	REST	YDR183W	PLP1
SSH1/HSH155	ENSG00000115524	SSH1	YMR288W	HSH155
GSTP1/VPS24	ENSG00000115561	GSTP1	YKL041W	VPS24
APLP2/ZAP1	ENSG00000115641	APLP2	YJL056C	ZAP1
SLCO1A2/SPO12	ENSG00000115648	SLCO1A2	YHR152W	SPO12
WBP11/CSR2	ENSG00000115652	WBP11	YPR030W	CSR2
EIF3I/SDS22	ENSG00000115685	EIF3I	YKL193C	SDS22
TXLNA/KNS1	ENSG00000115694	TXLNA	YLL019C	KNS1
APOB/SPO11	ENSG00000115750	APOB	YHL022C	SPO11
NCOA1/SPE1	ENSG00000115758	NCOA1	YKL184W	SPE1
KIF3C/RPL23A	ENSG00000115762	KIF3C	YBL087C	RPL23A
RAB10/GRH1	ENSG00000115806	RAB10	YDR517W	GRH1
GCKR/CAC2	ENSG00000115808	GCKR	YML102W	CAC2
HADHA/AAC1	ENSG00000115840	HADHA	YMR056C	AAC1
MAPRE3/YMR114C	ENSG00000115850	MAPRE3	YMR114C	YMR114C
CAD/DPS1	ENSG00000115866	CAD	YLL018C	DPS1
CD59/NOP6	ENSG00000115875	CD59	YDL213C	NOP6
CD82/LTE1	ENSG00000115904	CD82	YAL024C	LTE1
ATRX/BNA5	ENSG00000115919	ATRX	YLR231C	BNA5
TAF9/VRP1	ENSG00000115935	TAF9	YLR337C	VRP1
FCN1/PNO1	ENSG00000115946	FCN1	YOR145C	PNO1
MECOM/ORC1	ENSG00000115947	MECOM	YML065W	ORC1
SCAMP1/MRPS18	ENSG00000115963	SCAMP1	YNL306W	MRPS18
PREP/SRB5	ENSG00000115966	PREP	YGR104C	SRB5
HACE1/FKS1	ENSG00000116001	HACE1	YLR342W	FKS1
SEH1L/SMT3	ENSG00000116030	SEH1L	YDR510W	SMT3
WDR47/ZRG17	ENSG00000116044	WDR47	YNR039C	ZRG17
OVGP1/MSH6	ENSG00000116062	OVGP1	YDR097C	MSH6
MAP3K4/IRC24	ENSG00000116096	MAP3K4	YIR036C	IRC24
PILRA/ALO1	ENSG00000116133	PILRA	YML086C	ALO1
IGSF9/RFA3	ENSG00000116147	IGSF9	YJL173C	RFA3
ABCB1/GPX2	ENSG00000116157	ABCB1	YBR244W	GPX2
AKR1B1/STE14	ENSG00000116237	AKR1B1	YDR410C	STE14
CPNE3/RPL22A	ENSG00000116251	CPNE3	YLR061W	RPL22A
RRN3/RAD26	ENSG00000116254	RRN3	YJR035W	RAD26
CTTN/DCG1	ENSG00000116266	CTTN	YIR030C	DCG1
MTIF2/NPL3	ENSG00000116350	MTIF2	YDR432W	NPL3
TTC39A/ETR1	ENSG00000116353	TTC39A	YBR026C	ETR1
EPS15/TFC6	ENSG00000116455	EPS15	YDR362C	TFC6
ORC1/ATP4	ENSG00000116459	ORC1	YPL078C	ATP4
MGST2/YPT31	ENSG00000116473	MGST2	YER031C	YPT31
CHERP/BYE1	ENSG00000116539	CHERP	YKL005C	BYE1
ATG16L1/WHI3	ENSG00000116560	ATG16L1	YNL197C	WHI3
USP40/MCM1	ENSG00000116604	USP40	YMR043W	MCM1
RAD54L/SPE3	ENSG00000116649	RAD54L	YPR069C	SPE3
MAST2/STB6	ENSG00000116661	MAST2	YKL072W	STB6
DNAJA1/REV7	ENSG00000116670	DNAJA1	YIL139C	REV7
B4GALT1/YEL023C	ENSG00000116678	B4GALT1	YEL023C	YEL023C
CHMP5/FZO1	ENSG00000116688	CHMP5	YBR179C	FZO1
NFX1/SPO1	ENSG00000116711	NFX1	YNL012W	SPO1
DIMT1/GCD14	ENSG00000116731	DIMT1	YJL125C	GCD14
IPO11/YER077C	ENSG00000116750	IPO11	YER077C	YER077C
EIF2AK1/HSH49	ENSG00000116754	EIF2AK1	YOR319W	HSH49
EPDR1/SOR2	ENSG00000116791	EPDR1	YDL246C	SOR2
SEPHS1/RME1	ENSG00000116809	SEPHS1	YGR044C	RME1
MRPL28/MSW1	ENSG00000116874	MRPL28	YDR268W	MSW1
CEACAM6/MRPS28	ENSG00000116898	CEACAM6	YDR337W	MRPS28
RBM22/SLC1	ENSG00000116906	RBM22	YDL052C	SLC1
TMED2/RPS12	ENSG00000116918	TMED2	YOR369C	RPS12
ERO1LB/GTR2	ENSG00000116954	ERO1LB	YGR163W	GTR2
ZFAND6/POS5	ENSG00000116962	ZFAND6	YPL188W	POS5
TXLNG/YIL161W	ENSG00000116977	TXLNG	YIL161W	YIL161W
PPEF1/RPS10A	ENSG00000116983	PPEF1	YOR293W	RPS10A
LAT2/MHT1	ENSG00000116984	LAT2	YLL062C	MHT1
HUWE1/SLM2	ENSG00000117020	HUWE1	YNL047C	SLM2
ZW10/RIB5	ENSG00000117091	ZW10	YBR256C	RIB5
ALG9/MIF2	ENSG00000117114	ALG9	YKL089W	MIF2
MYBPC2/SDH2	ENSG00000117118	MYBPC2	YLL041C	SDH2
NOX4/SSF1	ENSG00000117133	NOX4	YHR066W	SSF1
ACOX3/GPM2	ENSG00000117139	ACOX3	YDL021W	GPM2
MTMR2/RPS13	ENSG00000117155	MTMR2	YDR064W	RPS13
PPP1R15A/BCD1	ENSG00000117174	PPP1R15A	YHR040W	BCD1
HSD17B14/YOR262W	ENSG00000117228	HSD17B14	YOR262W	YOR262W
TRIP6/ROD1	ENSG00000117289	TRIP6	YOR018W	ROD1
ACHE/GAL10	ENSG00000117308	ACHE	YBR019C	GAL10
FTL/GAL2	ENSG00000117394	FTL	YLR081W	GAL2
SRRT/EBP2	ENSG00000117395	SRRT	YKL172W	EBP2
BAX/CDC20	ENSG00000117399	BAX	YGL116W	CDC20
NLK/KAP122	ENSG00000117408	NLK	YGL016W	KAP122
PIGS/VMA16	ENSG00000117410	PIGS	YHR026W	VMA16
ATXN7L3/GRE3	ENSG00000117448	ATXN7L3	YHR104W	GRE3
PGS1/AHP1	ENSG00000117450	PGS1	YLR109W	AHP1
PSMC5/MSB4	ENSG00000117461	PSMC5	YOL112W	MSB4
UIMC1/PXA1	ENSG00000117528	UIMC1	YPL147W	PXA1
CETP/NYV1	ENSG00000117533	CETP	YLR093C	NYV1
MMP2/DPH5	ENSG00000117543	MMP2	YLR172C	DPH5
GNAO1/WWM1	ENSG00000117560	GNAO1	YFL010C	WWM1
OGFOD1/PRX1	ENSG00000117592	OGFOD1	YBL064C	PRX1
SH3BP2/YIR035C	ENSG00000117594	SH3BP2	YIR035C	YIR035C
ADD1/UTP25	ENSG00000117597	ADD1	YIL091C	UTP25
C14orf166/BDP1	ENSG00000117625	C14orf166	YNL039W	BDP1
NID2/YAP3	ENSG00000117632	NID2	YHL009C	YAP3
GMCL1/KIN3	ENSG00000117650	GMCL1	YAR018C	KIN3
SF3B2/YNL181W	ENSG00000117676	SF3B2	YNL181W	YNL181W
KLHL42/RER2	ENSG00000117682	KLHL42	YBR002C	RER2
GNAS/SWI1	ENSG00000117713	GNAS	YPL016W	SWI1
DNM1L/SPC72	ENSG00000117724	DNM1L	YAL047C	SPC72
PTHLH/RFA2	ENSG00000117748	PTHLH	YNL312W	RFA2
PHACTR3/SNC1	ENSG00000117758	PHACTR3	YAL030W	SNC1
ERGIC2/OSH6	ENSG00000117859	ERGIC2	YKR003W	OSH6
TFAP2C/CRF1	ENSG00000117906	TFAP2C	YDR223W	CRF1
AURKA/PEP4	ENSG00000117984	AURKA	YPL154C	PEP4
PIR/IRR1	ENSG00000118007	PIR	YIL026C	IRR1
RFX2/CHK1	ENSG00000118046	RFX2	YBR274W	CHK1
SULT2B1/SET1	ENSG00000118058	SULT2B1	YHR119W	SET1
CNOT3/NTH2	ENSG00000118094	CNOT3	YBR001C	NTH2
GP6/MIG3	ENSG00000118263	GP6	YER028C	MIG3
PTPN4/MOT3	ENSG00000118495	PTPN4	YMR070W	MOT3
DDX18/POC4	ENSG00000118503	DDX18	YPL144W	POC4
KHSRP/YJR154W	ENSG00000118507	KHSRP	YJR154W	YJR154W
GNA11/YPL067C	ENSG00000118508	GNA11	YPL067C	YPL067C
EDEM2/FMP48	ENSG00000118515	EDEM2	YGR052W	FMP48
DNMT3B/YLR352W	ENSG00000118564	DNMT3B	YLR352W	YLR352W
REM1/SWP1	ENSG00000118705	REM1	YMR149W	SWP1
TPX2/PCL9	ENSG00000118971	TPX2	YDL179W	PCL9
PDRG1/TFC4	ENSG00000119041	PDRG1	YGR047C	TFC4
EPB41L1/RAD6	ENSG00000119048	EPB41L1	YGL058W	RAD6
DOCK9/YPR015C	ENSG00000119138	DOCK9	YPR015C	YPR015C
DOCK3/CFT2	ENSG00000119203	DOCK3	YLR115W	CFT2
COQ9/UTP10	ENSG00000119285	COQ9	YJL109C	UTP10
CRLS1/RAD23	ENSG00000119318	CRLS1	YEL037C	RAD23
PPP1R13B/RTG1	ENSG00000119335	PPP1R13B	YOL067C	RTG1
SIGLEC1/RRD2	ENSG00000119383	SIGLEC1	YPL152W	RRD2
FKBP1A/GLE1	ENSG00000119392	FKBP1A	YDL207W	GLE1
NSFL1C/MTG2	ENSG00000119396	NSFL1C	YHR168W	MTG2
MAVS/BRR1	ENSG00000119397	MAVS	YPR057W	BRR1
F11/RRT13	ENSG00000119402	F11	YER066W	RRT13
XRN2/YPL236C	ENSG00000119408	XRN2	YPL236C	YPL236C
DYNLL1/SIT4	ENSG00000119414	DYNLL1	YDL047W	SIT4
TESC/MIC14	ENSG00000119421	TESC	YDR031W	MIC14
SNX5/VPS4	ENSG00000119541	SNX5	YPR173C	VPS4
RPL6/MLH3	ENSG00000119684	RPL6	YPL164C	MLH3
MAPKAPK5/MDL1	ENSG00000119688	MAPKAPK5	YLR188W	MDL1
P2RX7/CBC2	ENSG00000119707	P2RX7	YPL178W	CBC2
ESF1/ALD4	ENSG00000119711	ESF1	YOR374W	ALD4
RBBP9/GCD7	ENSG00000119718	RBBP9	YLR291C	GCD7
ANAPC5/COQ6	ENSG00000119723	ANAPC5	YGR255C	COQ6
SLC23A2/RHO4	ENSG00000119729	SLC23A2	YKR055W	RHO4
TMEM230/CCT8	ENSG00000119760	TMEM230	YJL008C	CCT8
DZANK1/AXL1	ENSG00000119912	DZANK1	YPR122W	AXL1
KDM2B/OCT1	ENSG00000119917	KDM2B	YKL134C	OCT1
TASP1/TSR3	ENSG00000119929	TASP1	YOR006C	TSR3
GCN1L1/PIG1	ENSG00000119938	GCN1L1	YLR273C	PIG1
RPLP0/XKS1	ENSG00000119950	RPLP0	YGR194C	XKS1
PXN/YHL042W	ENSG00000119965	PXN	YHL042W	YHL042W
RPH3A/SIF2	ENSG00000120008	RPH3A	YBR103W	SIF2
TRMT6/AAT2	ENSG00000120053	TRMT6	YLR027C	AAT2
CHGB/MET17	ENSG00000120054	CHGB	YLR303W	MET17
PEBP1/PIS1	ENSG00000120088	PEBP1	YPR113W	PIS1
TBX5/PPS1	ENSG00000120129	TBX5	YBR276C	PPS1
BRAP/CUP1-2	ENSG00000120156	BRAP	YHR055C	CUP1-2
ERP29/RCL1	ENSG00000120158	ERP29	YOL010W	RCL1
NOS1/MOB1	ENSG00000120162	NOS1	YIL106W	MOB1
FUS/MTR2	ENSG00000120253	FUS	YKL186C	MTR2
IGBP1/MRP2	ENSG00000120333	IGBP1	YPR166C	MRP2
FXYD3/CCT2	ENSG00000120438	FXYD3	YIL142W	CCT2
GANAB/RTA1	ENSG00000120457	GANAB	YGR213C	RTA1
GMIP/HHF1	ENSG00000120656	GMIP	YBR009C	HHF1
RBM41/DCR2	ENSG00000120659	RBM41	YLR361C	DCR2
BIRC5/DAN4	ENSG00000120690	BIRC5	YJR151C	DAN4
LAG3/SSE2	ENSG00000120694	LAG3	YBR169C	SSE2
MLF2/ALG5	ENSG00000120697	MLF2	YPL227C	ALG5
OTUB2/RRP43	ENSG00000120699	OTUB2	YCR035C	RRP43
DDX24/SUP45	ENSG00000120705	DDX24	YBR143C	SUP45
ZBTB25/YLR001C	ENSG00000120708	ZBTB25	YLR001C	YLR001C
ARHGAP4/MET31	ENSG00000120738	ARHGAP4	YPL038W	MET31
ANKRD24/UTP20	ENSG00000120800	ANKRD24	YBL004W	UTP20
RCOR1/FUS1	ENSG00000120802	RCOR1	YCL027W	FUS1
LTBP4/HAP3	ENSG00000120837	LTBP4	YBL021C	HAP3
BLVRB/RAD28	ENSG00000120868	BLVRB	YDR030C	RAD28
SLC9A1/YAR064W	ENSG00000120907	SLC9A1	YAR064W	YAR064W
SPTLC1/PPZ2	ENSG00000120910	SPTLC1	YDR436W	PPZ2
PAPOLA/YLR118C	ENSG00000120992	PAPOLA	YLR118C	YLR118C
CCNK/RRI1	ENSG00000121022	CCNK	YDL216C	RRI1
PCBP4/YGR017W	ENSG00000121067	PCBP4	YGR017W	YGR017W
RGS1/HUT1	ENSG00000121073	RGS1	YPL244C	HUT1
MRPS33/RSB1	ENSG00000121361	MRPS33	YOR049C	RSB1
NDUFB2/SPC2	ENSG00000121552	NDUFB2	YML055W	SPC2
ENSG00000090269/CTA1	ENSG00000121691	ENSG00000090269	YDR256C	CTA1
NUDC/CST9	ENSG00000121741	NUDC	YLR394W	CST9
MAEA/GYP7	ENSG00000121749	MAEA	YDL234C	GYP7
ICAM1/IDS2	ENSG00000121753	ICAM1	YJL146W	IDS2
STRN4/TUL1	ENSG00000121848	STRN4	YKL034W	TUL1
IRAK3/YER140W	ENSG00000121931	IRAK3	YER140W	YER140W
LYZ/TPI1	ENSG00000121957	LYZ	YDR050C	TPI1
SI/YCR061W	ENSG00000121966	SI	YCR061W	YCR061W
MUL1/FZF1	ENSG00000122034	MUL1	YGL254W	FZF1
PDCD7/INP52	ENSG00000122126	PDCD7	YNL106C	INP52
SPG21/MRP4	ENSG00000122140	SPG21	YHL004W	MRP4
DNAJB11/COG5	ENSG00000122176	DNAJB11	YNL051W	COG5
THPO/COP1	ENSG00000122218	THPO	YDL145C	COP1
CHRD/AUS1	ENSG00000122223	CHRD	YOR011W	AUS1
FLT3LG/MPE1	ENSG00000122257	FLT3LG	YKL059C	MPE1
RAB11FIP3/MDM31	ENSG00000122299	RAB11FIP3	YHR194W	MDM31
GNPTG/RTR1	ENSG00000122484	GNPTG	YER139C	RTR1
ZNF268/CDC3	ENSG00000122545	ZNF268	YLR314C	CDC3
GOLGA3/CDC40	ENSG00000122692	GOLGA3	YDR364C	CDC40
PABPC4/YMR111C	ENSG00000122705	PABPC4	YMR111C	YMR111C
CD209/WTM1	ENSG00000122741	CD209	YOR230W	WTM1
MCOLN1/YER130C	ENSG00000122877	MCOLN1	YER130C	YER130C
EFNB1/MF(ALPHA)1	ENSG00000122952	EFNB1	YPL187W	MF(ALPHA)1
AARS/MRD1	ENSG00000122965	AARS	YPR112C	MRD1
GLG1/BBP1	ENSG00000122966	GLG1	YPL255W	BBP1
KIF4A/DRS1	ENSG00000123064	KIF4A	YLL008W	DRS1
PLEKHG2/PIB1	ENSG00000123091	PLEKHG2	YDR313C	PIB1
PITPNM2/YEL076C-A	ENSG00000123131	PITPNM2	YEL076C-A	YEL076C-A
EXOC1/PET191	ENSG00000123146	EXOC1	YJR034W	PET191
DTX2/DIP2	ENSG00000123154	DTX2	YLR129W	DIP2
NLRC4/PCA1	ENSG00000123191	NLRC4	YBR295W	PCA1
NRCAM/TMA17	ENSG00000123240	NRCAM	YDL110C	TMA17
LAMB1/VPS66	ENSG00000123268	LAMB1	YPR139C	VPS66
SLC26A3/GIM5	ENSG00000123349	SLC26A3	YML094W	GIM5
DLD/KIN1	ENSG00000123374	DLD	YDR122W	KIN1
WDR7/PRC1	ENSG00000123384	WDR7	YMR297W	PRC1
TXNL1/MSN2	ENSG00000123411	TXNL1	YMR037C	MSN2
IL5RA/PPM2	ENSG00000123444	IL5RA	YOL141W	PPM2
ITGA6/ATP11	ENSG00000123472	ITGA6	YNL315C	ATP11
RAPGEF4/FRE1	ENSG00000123473	RAPGEF4	YLR214W	FRE1
ENSG00000091436/LGE1	ENSG00000123562	ENSG00000091436	YPL055C	LGE1
FH/YPT7	ENSG00000123595	FH	YML001W	YPT7
SEL1L3/AVT4	ENSG00000123643	SEL1L3	YNL101W	AVT4
TF/PFK26	ENSG00000123836	TF	YIL107C	PFK26
MYO15A/SPC29	ENSG00000123933	MYO15A	YPL124W	SPC29
APOH/CKS1	ENSG00000123975	APOH	YBR135W	CKS1
NLRP1/LAP4	ENSG00000123992	NLRP1	YKL103C	LAP4
ACKR6/SPR6	ENSG00000123999	ACKR6	YER115C	SPR6
SPAG7/DIP5	ENSG00000124067	SPAG7	YPL265W	DIP5
ORC6/YKL091C	ENSG00000124120	ORC6	YKL091C	YKL091C
ZC3HC1/GPI16	ENSG00000124155	ZC3HC1	YHR188C	GPI16
ESR1/RVS167	ENSG00000124181	ESR1	YDR388W	RVS167
RGS17/GBP2	ENSG00000124193	RGS17	YCL011C	GBP2
ANGPT2/GEA2	ENSG00000124198	ANGPT2	YEL022W	GEA2
CD200/CSE1	ENSG00000124207	CD200	YGL238W	CSE1
CMA1/TEM1	ENSG00000124209	CMA1	YML064C	TEM1
PSME1/MDM34	ENSG00000124214	PSME1	YGL219C	MDM34
JPH4/UBA4	ENSG00000124217	JPH4	YHR111W	UBA4
MYH7/TLG2	ENSG00000124222	MYH7	YOL018C	TLG2
CEBPE/DBP10	ENSG00000124228	CEBPE	YDL031W	DBP10
SLC7A8/YFR006W	ENSG00000124299	SLC7A8	YFR006W	YFR006W
OSGEP/SNC2	ENSG00000124333	OSGEP	YOR327C	SNC2
RNF31/RFU1	ENSG00000124356	RNF31	YLR073C	RFU1
SCFD1/TOS1	ENSG00000124357	SCFD1	YBR162C	TOS1
G2E3/SAD1	ENSG00000124422	G2E3	YFR005C	SAD1
HECTD1/DSE1	ENSG00000124486	HECTD1	YER124C	DSE1
HNRNPC/SAM37	ENSG00000124491	HNRNPC	YMR060C	SAM37
RPGRIP1/YHC1	ENSG00000124562	RPGRIP1	YLR298C	YHC1
SUPT16H/EMI1	ENSG00000124570	SUPT16H	YDR512C	EMI1
TOX4/BPT1	ENSG00000124574	TOX4	YLL015W	BPT1
GEMIN2/OST6	ENSG00000124641	GEMIN2	YML019W	OST6
TGM1/YGR266W	ENSG00000124702	TGM1	YGR266W	YGR266W
TINF2/CRG1	ENSG00000124713	TINF2	YHR209W	CRG1
DAZL/ROX1	ENSG00000124766	DAZL	YPR065W	ROX1
SEMA6A/MIG1	ENSG00000124782	SEMA6A	YGL035C	MIG1
TRPM7/NUP1	ENSG00000124789	TRPM7	YOR098C	NUP1
TYRO3/FMP23	ENSG00000124802	TYRO3	YBR047W	FMP23
WDR76/HDA3	ENSG00000124831	WDR76	YPR179C	HDA3
CAPN3/DSL1	ENSG00000124839	CAPN3	YNL258C	DSL1
SNAP23/NSG2	ENSG00000124942	SNAP23	YNL156C	NSG2
PHGDH/CDC39	ENSG00000125107	PHGDH	YCR093W	CDC39
COL9A3/ECM14	ENSG00000125124	COL9A3	YHR132C	ECM14
EZR/EMP70	ENSG00000125304	EZR	YLR083C	EMP70
MYL6/UPF3	ENSG00000125351	MYL6	YGR072W	UPF3
AGO1/CWC24	ENSG00000125352	AGO1	YLR323C	CWC24
TEKT2/SPR28	ENSG00000125354	TEKT2	YDR218C	SPR28
CLSPN/GGA2	ENSG00000125447	CLSPN	YHR108W	GGA2
UNC13D/ADY2	ENSG00000125450	UNC13D	YCR010C	ADY2
DPYSL2/REB1	ENSG00000125482	DPYSL2	YBR049C	REB1
TGFB2/ESC2	ENSG00000125618	TGFB2	YDR363W	ESC2
NUP50/RPA135	ENSG00000125630	NUP50	YPR010C	RPA135
CDC45/YKL047W	ENSG00000125651	CDC45	YKL047W	YKL047W
COMT/THO2	ENSG00000125676	COMT	YNL139C	THO2
LRRFIP2/IST1	ENSG00000125726	LRRFIP2	YNL265C	IST1
HDAC6/RGD1	ENSG00000125733	HDAC6	YBR260C	RGD1
KRT31/PMT4	ENSG00000125734	KRT31	YJR143C	PMT4
CDC6/SMD2	ENSG00000125743	CDC6	YLR275W	SMD2
UPRT/RTN2	ENSG00000125744	UPRT	YDL204W	RTN2
CDC23/SQT1	ENSG00000125746	CDC23	YIR012W	SQT1
CBX5/HCM1	ENSG00000125798	CBX5	YCR065W	HCM1
SUCO/PDC2	ENSG00000125817	SUCO	YDR081C	PDC2
MSH2/YCR076C	ENSG00000125818	MSH2	YCR076C	YCR076C
MAP3K1/SMB1	ENSG00000125835	MAP3K1	YER029C	SMB1
DHPS/SUR7	ENSG00000125841	DHPS	YML052W	SUR7
HOOK2/SGD1	ENSG00000125844	HOOK2	YLR336C	SGD1
ARCN1/YDR222W	ENSG00000125845	ARCN1	YDR222W	YDR222W
PSMD5/PEX15	ENSG00000125863	PSMD5	YOL044W	PEX15
PTGS1/COF1	ENSG00000125868	PTGS1	YLL050C	COF1
NUP188/MUD1	ENSG00000125870	NUP188	YBR119W	MUD1
CRAT/YDR415C	ENSG00000125912	CRAT	YDR415C	YDR415C
SH2D3C/NAB6	ENSG00000125944	SH2D3C	YML117W	NAB6
NANS/RTG3	ENSG00000125952	NANS	YBL103C	RTG3
DFNB31/RAM1	ENSG00000125954	DFNB31	YDL090C	RAM1
CWF19L1/ERV41	ENSG00000125991	CWF19L1	YML067C	ERV41
SEMA4G/ZIP1	ENSG00000126001	SEMA4G	YDR285W	ZIP1
BTAF1/THP1	ENSG00000126226	BTAF1	YOL072W	THP1
IKZF5/UBA2	ENSG00000126261	IKZF5	YDR390C	UBA2
BLNK/DOT5	ENSG00000126432	BLNK	YIL010W	DOT5
SORBS1/HMT1	ENSG00000126457	SORBS1	YBR034C	HMT1
BAMBI/SDO1	ENSG00000126524	BAMBI	YLR022C	SDO1
IL11/VPS30	ENSG00000126581	IL11	YPL120W	VPS30
MYO3A/ECM22	ENSG00000126746	MYO3A	YLR228C	ECM22
WAC/BUD27	ENSG00000126756	WAC	YFL023W	BUD27
CREM/TIM22	ENSG00000126768	CREM	YDL217C	TIM22
NUBP2/KAR9	ENSG00000126773	NUBP2	YPL269W	KAR9
HIVEP1/SNT309	ENSG00000126777	HIVEP1	YPR101W	SNT309
TREM2/YDL206W	ENSG00000126787	TREM2	YDL206W	YDL206W
CRISP3/SSE1	ENSG00000126803	CRISP3	YPL106C	SSE1
FKBP5/URB2	ENSG00000126838	FKBP5	YJR041C	URB2
SRPK1/GEM1	ENSG00000126858	SRPK1	YAL048C	GEM1
BRPF3/PBS2	ENSG00000126934	BRPF3	YJL128C	PBS2
MRPS18A/CNE1	ENSG00000127022	MRPS18A	YAL058W	CNE1
ENSG00000096087/VIP1	ENSG00000127241	ENSG00000096087	YLR410W	VIP1
EFHC1/TGL5	ENSG00000127329	EFHC1	YOR081C	TGL5
NCR2/YOL075C	ENSG00000127412	NCR2	YOL075C	YOL075C
HSP90AB1/ESS1	ENSG00000127445	HSP90AB1	YJR017C	ESS1
MLN/EMC1	ENSG00000127463	MLN	YCL045C	EMC1
CDC5L/SIN3	ENSG00000127511	CDC5L	YOL004W	SIN3
ITPR3/SLY41	ENSG00000127526	ITPR3	YOR307C	SLY41
ZNF184/NUP82	ENSG00000127527	ZNF184	YJL061W	NUP82
DSP/RIM101	ENSG00000127528	DSP	YHL027W	RIM101
SIRT1/ERV1	ENSG00000127554	SIRT1	YGR029W	ERV1
HNRNPH3/SLK19	ENSG00000127603	HNRNPH3	YOR195W	SLK19
JAK2/RSC4	ENSG00000127616	JAK2	YKR008W	RSC4
IL12RB1/TUB1	ENSG00000127824	IL12RB1	YML085C	TUB1
ABL1/UTP8	ENSG00000127914	ABL1	YGR128C	UTP8
ACOT7/OCA1	ENSG00000127947	ACOT7	YNL099C	OCA1
SH3GLB1/GPA2	ENSG00000127955	SH3GLB1	YER020W	GPA2
CDC7/DUS3	ENSG00000128016	CDC7	YLR401C	DUS3
PCSK5/ADE1	ENSG00000128050	PCSK5	YAR015W	ADE1
SCD/STE7	ENSG00000128052	SCD	YDL159W	STE7
TMED1/ADE4	ENSG00000128059	TMED1	YMR300C	ADE4
ABLIM1/TUM1	ENSG00000128309	ABLIM1	YOR251C	TUM1
RAB18/SME1	ENSG00000128534	RAB18	YOR159C	SME1
NRP1/KRI1	ENSG00000128585	NRP1	YNL308C	KRI1
PRTFDC1/ERJ5	ENSG00000128590	PRTFDC1	YFR041C	ERJ5
TSPAN15/NMA1	ENSG00000128591	TSPAN15	YLR328W	NMA1
MAST3/MET8	ENSG00000128595	MAST3	YBR213W	MET8
MZF1/TGL2	ENSG00000128604	MZF1	YDR058C	TGL2
MYO9B/MRPS12	ENSG00000128626	MYO9B	YNR036C	MRPS12
PSMD8/YHR219W	ENSG00000128641	PSMD8	YHR219W	YHR219W
SETD1A/ALG3	ENSG00000128654	SETD1A	YBL082C	ALG3
MAGEB2/HAT1	ENSG00000128708	MAGEB2	YPL001W	HAT1
EFNA2/CYB5	ENSG00000128731	EFNA2	YNL111C	CYB5
CIRBP/ADD66	ENSG00000128789	CIRBP	YKL206C	ADD66
ATP5D/INO80	ENSG00000128908	ATP5D	YGL150C	INO80
IGFALS/DAL82	ENSG00000128944	IGFALS	YNL314W	DAL82
HNRNPM/DUT1	ENSG00000128951	HNRNPM	YBR252W	DUT1
MARCH2/YER163C	ENSG00000128965	MARCH2	YER163C	YER163C
NDUFB7/RPL32	ENSG00000129038	NDUFB7	YBL092W	RPL32
TECR/LCP5	ENSG00000129071	TECR	YER127W	LCP5
TIMM13/SEC26	ENSG00000129083	TIMM13	YDR238C	SEC26
CDC34/PRE5	ENSG00000129084	CDC34	YMR314W	PRE5
MTAP/ECM38	ENSG00000129103	MTAP	YLR299W	ECM38
POLR2E/DCD1	ENSG00000129187	POLR2E	YHR144C	DCD1
POLRMT/SPO14	ENSG00000129219	POLRMT	YKR031C	SPO14
HCN2/DIA2	ENSG00000129221	HCN2	YOR080W	DIA2
GADD45B/TRX3	ENSG00000129235	GADD45B	YCR083W	TRX3
MADCAM1/APM2	ENSG00000129354	MADCAM1	YHL019C	APM2
MKNK2/NUP60	ENSG00000129422	MKNK2	YAR002W	NUP60
ENSG00000099882/YNL122C	ENSG00000129451	ENSG00000099882	YNL122C	YNL122C
ARVCF/GNP1	ENSG00000129473	ARVCF	YDR508C	GNP1
RANBP1/SEC6	ENSG00000129484	RANBP1	YIL068C	SEC6
KLHL22/TMT1	ENSG00000129515	KLHL22	YER175C	TMT1
MED15/RPS26A	ENSG00000129518	MED15	YGL189C	RPS26A
SERPIND1/WSC3	ENSG00000129538	SERPIND1	YOL105C	WSC3
SNAP29/RUB1	ENSG00000129559	SNAP29	YDR139C	RUB1
CRKL/OST2	ENSG00000129562	CRKL	YOR103C	OST2
LZTR1/YLR243W	ENSG00000129675	LZTR1	YLR243W	YLR243W
MMP11/BRE2	ENSG00000129691	MMP11	YLR015W	BRE2
CECR2/RPS4B	ENSG00000129824	CECR2	YHR203C	RPS4B
SMARCB1/THI20	ENSG00000129946	SMARCB1	YOL055C	THI20
P2RX6/DPP1	ENSG00000129951	P2RX6	YDR284C	DPP1
DERL3/TCB1	ENSG00000129990	DERL3	YOR086C	TCB1
ENSG00000099964/RMT2	ENSG00000130005	ENSG00000099964	YDR465C	RMT2
BCL2L13/HPA3	ENSG00000130066	BCL2L13	YEL066W	HPA3
ENSG00000099972/NOG2	ENSG00000130119	ENSG00000099972	YNR053C	NOG2
DDT/NTE1	ENSG00000130147	DDT	YML059C	NTE1
OSM/ORT1	ENSG00000130158	OSM	YOR130C	ORT1
CABIN1/ELF1	ENSG00000130165	CABIN1	YKL160W	ELF1
TBC1D10A/GTB1	ENSG00000130175	TBC1D10A	YDR221W	GTB1
SUSD2/CDC16	ENSG00000130177	SUSD2	YKL022C	CDC16
SF3A1/STE13	ENSG00000130226	SF3A1	YOR219C	STE13
SEC14L2/YMR185W	ENSG00000130227	SEC14L2	YMR185W	YMR185W
ENSG00000100010/YDR115W	ENSG00000130312	ENSG00000100010	YDR115W	YDR115W
PPIL2/SOL4	ENSG00000130313	PPIL2	YGR248W	SOL4
SNRPD3/LSM7	ENSG00000130332	SNRPD3	YNL147W	LSM7
PES1/YIM1	ENSG00000130347	PES1	YMR152W	YIM1
MAPK1/YGL185C	ENSG00000130414	MAPK1	YGL185C	YGL185C
GGT1/ARC40	ENSG00000130429	GGT1	YBR234C	ARC40
PPM1F/LSM4	ENSG00000130520	PPM1F	YER112W	LSM4
TOP3B/RUP1	ENSG00000130560	TOP3B	YOR138C	RUP1
DGCR14/CTR86	ENSG00000130638	DGCR14	YCR054C	CTR86
CRYBB2P1/SPC97	ENSG00000130640	CRYBB2P1	YHR172W	SPC97
MFNG/RAD53	ENSG00000130669	MFNG	YPL153C	RAD53
CARD10/ADH6	ENSG00000130684	CARD10	YMR318C	ADH6
SLC25A1/RPN13	ENSG00000130706	SLC25A1	YLR421C	RPN13
ADRBK2/ARG1	ENSG00000130707	ADRBK2	YOL058W	ARG1
LGALS2/RRP4	ENSG00000130713	LGALS2	YHR069C	RRP4
GGA1/UBC12	ENSG00000130725	GGA1	YLR306W	UBC12
HIRA/JHD2	ENSG00000130726	HIRA	YJR119C	JHD2
SH3BP1/SIR3	ENSG00000130762	SH3BP1	YLR442C	SIR3
LGALS1/FRS1	ENSG00000130764	LGALS1	YLR060W	FRS1
HPS4/INH1	ENSG00000130770	HPS4	YDL181W	INH1
ENSG00000100101/BIK1	ENSG00000130779	ENSG00000100101	YCL029C	BIK1
PATZ1/SLA2	ENSG00000130787	PATZ1	YNL243W	SLA2
TRIOBP/RPF1	ENSG00000130810	TRIOBP	YHR088W	RPF1
TFIP11/TIF35	ENSG00000130811	TFIP11	YDR429C	TIF35
GCAT/YIL055C	ENSG00000130830	GCAT	YIL055C	YIL055C
ENSG00000100118/UFD2	ENSG00000130939	ENSG00000100118	YDL190C	UFD2
CRYBB1/UBA1	ENSG00000130985	CRYBB1	YKL210W	UBA1
EIF3L/CPR5	ENSG00000131013	EIF3L	YDR304C	CPR5
NHP2L1/YFR016C	ENSG00000131016	NHP2L1	YFR016C	YFR016C
MICALL1/TRS65	ENSG00000131018	MICALL1	YGR166W	TRS65
ENSG00000100141/ELM1	ENSG00000131023	ENSG00000100141	YKL048C	ELM1
POLR2F/AAR2	ENSG00000131043	POLR2F	YBL074C	AAR2
SOX10/AIM31	ENSG00000131097	SOX10	YML030W	AIM31
CCDC134/COX5A	ENSG00000131143	CCDC134	YNL052W	COX5A
PICK1/INO2	ENSG00000131149	PICK1	YDR123C	INO2
TTC28/PSF2	ENSG00000131153	TTC28	YJL072C	PSF2
SLC16A8/AIM13	ENSG00000131165	SLC16A8	YFR011C	AIM13
CENPM/BNA2	ENSG00000131203	CENPM	YJR078W	BNA2
SEPT3/BIT2	ENSG00000131233	SEPT3	YBR270C	BIT2
SLC5A1/APC11	ENSG00000131263	SLC5A1	YDL008W	APC11
TPTEP1/ATM1	ENSG00000131269	TPTEP1	YMR301C	ATM1
DDX17/PZF1	ENSG00000131323	DDX17	YPR186C	PZF1
DMC1/IDP1	ENSG00000131370	DMC1	YDL066W	IDP1
TCF20/GYP6	ENSG00000131374	TCF20	YJL044C	GYP6
CBY1/RIM13	ENSG00000131375	CBY1	YMR154C	RIM13
TOMM22/TUB4	ENSG00000131462	TOMM22	YLR212C	TUB4
RTDR1/GRC3	ENSG00000131467	RTDR1	YLL035W	GRC3
XBP1/RPL27B	ENSG00000131469	XBP1	YDR471W	RPL27B
FBXO7/MSC1	ENSG00000131470	FBXO7	YML128C	MSC1
GTPBP1/VPS25	ENSG00000131475	GTPBP1	YJR102C	VPS25
POLDIP3/MRPL51	ENSG00000131495	POLDIP3	YPR100W	MRPL51
TIMP3/YEL020C	ENSG00000131503	TIMP3	YEL020C	YEL020C
PPP6R2/BNI1	ENSG00000131504	PPP6R2	YNL271C	BNI1
SBF1/BSD2	ENSG00000131507	SBF1	YBR290W	BSD2
SUN2/UBC5	ENSG00000131508	SUN2	YDR059C	UBC5
CYB5R3/SEC8	ENSG00000131558	CYB5R3	YPR055W	SEC8
DNAL4/ADY3	ENSG00000131626	DNAL4	YDL239C	ADY3
ENSG00000100262/MRS4	ENSG00000131653	ENSG00000100262	YKR052C	MRS4
PACSIN2/GPI15	ENSG00000131711	PACSIN2	YNL038W	GPI15
AP1B1/CDC13	ENSG00000131724	AP1B1	YDL220C	CDC13
HMGXB4/DGR2	ENSG00000131725	HMGXB4	YKL121W	DGR2
TOM1/ACO2	ENSG00000131730	TOM1	YJL200C	ACO2
NEFH/TOP2	ENSG00000131747	NEFH	YNL088W	TOP2
BIK/GAL83	ENSG00000131791	BIK	YER027C	GAL83
HMOX1/LHP1	ENSG00000131795	HMOX1	YDL051W	LHP1
THOC5/PDA1	ENSG00000131828	THOC5	YER178W	PDA1
MCM5/BRO1	ENSG00000131941	MCM5	YPL084W	BRO1
ARSA/FOL2	ENSG00000131979	ARSA	YGR267C	FOL2
TSPO/APJ1	ENSG00000132002	TSPO	YNL077W	APJ1
RASD2/MET32	ENSG00000132010	RASD2	YDR253C	MET32
CBX7/HMI1	ENSG00000132017	CBX7	YOL095C	HMI1
PDGFB/SDS24	ENSG00000132024	PDGFB	YBR214W	SDS24
ACR/DHR2	ENSG00000132153	ACR	YKL078W	DHR2
RPL3/SLT2	ENSG00000132155	RPL3	YHR030C	SLT2
ZMAT5/ERG27	ENSG00000132196	ZMAT5	YLR100W	ERG27
RBFOX2/PEP5	ENSG00000132256	RBFOX2	YMR231W	PEP5
TAB1/PIN2	ENSG00000132274	TAB1	YOR104W	PIN2
ASCC2/BUD32	ENSG00000132275	ASCC2	YGR262C	BUD32
MTMR3/TNA1	ENSG00000132326	MTMR3	YGR260W	TNA1
SMCR7L/GSP1	ENSG00000132341	SMCR7L	YLR293C	GSP1
APOL1/SNF1	ENSG00000132356	APOL1	YDR477W	SNF1
MYH9/SSD1	ENSG00000132357	MYH9	YDR293C	SSD1
SAMM50/CLU1	ENSG00000132361	SAMM50	YMR012W	CLU1
GRAP2/INP54	ENSG00000132376	GRAP2	YOL065C	INP54
EIF3D/RFA1	ENSG00000132383	EIF3D	YAR007C	RFA1
TNRC6B/YCR043C	ENSG00000132424	TNRC6B	YCR043C	YCR043C
ENSG00000100357/RPL26B	ENSG00000132463	ENSG00000100357	YGR034W	RPL26B
SGSM3/SAS10	ENSG00000132467	SGSM3	YDL153C	SAS10
IFT27/HHT1	ENSG00000132475	IFT27	YBR010W	HHT1
KIAA0930/MMF1	ENSG00000132541	KIAA0930	YIL051C	MMF1
NCF4/SWM1	ENSG00000132604	NCF4	YDR260C	SWM1
CSF2RB/PEX6	ENSG00000132612	CSF2RB	YNL329C	PEX6
SLC25A17/SPO20	ENSG00000132639	SLC25A17	YMR017W	SPO20
UPK3A/POL30	ENSG00000132646	UPK3A	YBR088C	POL30
KCTD17/RPC34	ENSG00000132664	KCTD17	YNR003C	RPC34
ST13/RSM23	ENSG00000132676	ST13	YGL129C	RSM23
IL2RB/PRP5	ENSG00000132680	IL2RB	YBR237W	PRP5
RBX1/MMS4	ENSG00000132688	RBX1	YBR098W	MMS4
EP300/SUN4	ENSG00000132692	EP300	YNL066W	SUN4
L3MBTL2/CRC1	ENSG00000132703	L3MBTL2	YOR100C	CRC1
RANGAP1/HCS1	ENSG00000132740	RANGAP1	YKL017C	HCS1
ZC3H7B/DPH1	ENSG00000132768	ZC3H7B	YIL103W	DPH1
PHF5A/CHS5	ENSG00000132780	PHF5A	YLR330W	CHS5
ACO2/YKL133C	ENSG00000132792	ACO2	YKL133C	YKL133C
POLR3H/PIG2	ENSG00000132825	POLR3H	YIL045W	PIG2
PMM1/APL6	ENSG00000132842	PMM1	YGR261C	APL6
BRD1/PHM6	ENSG00000132912	BRD1	YDR281C	PHM6
MLC1/MYO1	ENSG00000133026	MLC1	YHR023W	MYO1
HDAC10/YHR113W	ENSG00000133059	HDAC10	YHR113W	YHR113W
FKBP3/POP3	ENSG00000133069	FKBP3	YNL282W	POP3
CTSG/CLB5	ENSG00000133101	CTSG	YPR120C	CLB5
GZMB/YDL199C	ENSG00000133105	GZMB	YDL199C	YDL199C
RBM23/TMA19	ENSG00000133112	RBM23	YKL056C	TMA19
PRMT5/RFC5	ENSG00000133119	PRMT5	YBR087W	RFC5
AP4S1/LPX1	ENSG00000133121	AP4S1	YOR084W	LPX1
POLE2/FRK1	ENSG00000133216	POLE2	YPL141C	FRK1
SOS2/FES1	ENSG00000133265	SOS2	YBR101C	FES1
CDKL1/DUG1	ENSG00000133313	CDKL1	YFR044C	DUG1
NIN/NSA1	ENSG00000133316	NIN	YGL111W	NSA1
PYGL/TVP15	ENSG00000133318	PYGL	YDR100W	TVP15
TRIM9/NUT2	ENSG00000133398	TRIM9	YPR168W	NUT2
PSMC6/LEE1	ENSG00000133606	PSMC6	YPL054W	LEE1
CDKN3/RAS2	ENSG00000133703	CDKN3	YNL098C	RAS2
ATP6V1D/SXM1	ENSG00000133704	ATP6V1D	YDR395W	SXM1
PIGH/CDC60	ENSG00000133706	PIGH	YPL160W	CDC60
PSMA3/INM1	ENSG00000133731	PSMA3	YHR046C	INM1
VTI1B/RAS1	ENSG00000133818	VTI1B	YOR101W	RAS1
TIMM9/YMR226C	ENSG00000133835	TIMM9	YMR226C	YMR226C
GSTZ1/ERG28	ENSG00000133935	GSTZ1	YER044C	ERG28
AHSA1/COX16	ENSG00000133983	AHSA1	YJL003W	COX16
DAAM1/MED6	ENSG00000133997	DAAM1	YHR058C	MED6
SPTLC2/SUI2	ENSG00000134001	SPTLC2	YJR007W	SUI2
RIN3/ELP3	ENSG00000134014	RIN3	YPL086C	ELP3
SNW1/CLB3	ENSG00000134057	SNW1	YDL155W	CLB3
CHGA/RIM11	ENSG00000134072	CHGA	YMR139W	RIM11
ITPK1/CBF1	ENSG00000134107	ITPK1	YJR060W	CBF1
PPM1A/MNL1	ENSG00000134109	PPM1A	YHR204W	MNL1
SIX4/VTH2	ENSG00000134243	SIX4	YJL222W	VTH2
ASB2/RIB4	ENSG00000134262	ASB2	YOL143C	RIB4
ERH/SWT1	ENSG00000134278	ERH	YOR166C	SWT1
HIF1A/ARF2	ENSG00000134287	HIF1A	YDL137W	ARF2
SRSF5/AVT2	ENSG00000134294	SRSF5	YEL064C	AVT2
EIF5/SRS2	ENSG00000134313	EIF5	YJL092W	SRS2
SERPINA4/RIM15	ENSG00000134318	SERPINA4	YFL033C	RIM15
SLC8A3/YLR407W	ENSG00000134352	SLC8A3	YLR407W	YLR407W
DICER1/CDC73	ENSG00000134371	DICER1	YLR418C	CDC73
MTHFD1/TIM17	ENSG00000134375	MTHFD1	YJL143W	TIM17
TCL1A/SLX5	ENSG00000134376	TCL1A	YDL013W	SLX5
ZC3H14/DED81	ENSG00000134440	ZC3H14	YHR019C	DED81
TELO2/IMP2	ENSG00000134452	TELO2	YIL154C	IMP2
BDKRB1/NSR1	ENSG00000134453	BDKRB1	YGR159C	NSR1
GSKIP/YKL105C	ENSG00000134470	GSKIP	YKL105C	YKL105C
VRK1/CCL1	ENSG00000134480	VRK1	YPR025C	CCL1
PSMC1/TAT1	ENSG00000134489	PSMC1	YBR069C	TAT1
RPS6KA5/VRG4	ENSG00000134490	RPS6KA5	YGL225W	VRG4
PSMB5/YNR040W	ENSG00000134571	PSMB5	YNR040W	YNR040W
YY1/SAR1	ENSG00000134594	YY1	YPL218W	SAR1
ACIN1/CIN1	ENSG00000134627	ACIN1	YOR349W	CIN1
CCNB1IP1/MPT5	ENSG00000134644	CCNB1IP1	YGL178W	MPT5
TRIP11/NOG1	ENSG00000134697	TRIP11	YPL093W	NOG1
APEX1/PRP38	ENSG00000134748	APEX1	YGR075C	PRP38
ENSG00000100829/AIM44	ENSG00000134757	ENSG00000100829	YPL158C	AIM44
PABPN1/SIP5	ENSG00000134758	PABPN1	YMR140W	SIP5
EFS/GDT1	ENSG00000134851	EFS	YBR187W	GDT1
ARHGAP5/FUS3	ENSG00000134853	ARHGAP5	YBL016W	FUS3
CINP/YOL073C	ENSG00000134882	CINP	YOL073C	YOL073C
SRP54/RAD27	ENSG00000134899	SRP54	YKL113C	RAD27
CPNE6/TRM112	ENSG00000134909	CPNE6	YNR046W	TRM112
CHD8/STT3	ENSG00000134910	CHD8	YGL022W	STT3
PSMA6/ATF1	ENSG00000134954	PSMA6	YOR377W	ATF1
NFKBIA/IES2	ENSG00000134982	NFKBIA	YNL215W	IES2
EMC9/YGL242C	ENSG00000134996	EMC9	YGL242C	YGL242C
PSME2/FMN1	ENSG00000135002	PSME2	YDR236C	FMN1
BRMS1L/PDH1	ENSG00000135046	BRMS1L	YPR002W	PDH1
ENSG00000100931/SNF3	ENSG00000135047	ENSG00000100931	YDL194W	SNF3
SEC23A/URE2	ENSG00000135049	SEC23A	YNL229C	URE2
PNN/SER1	ENSG00000135069	PNN	YOR184W	SER1
RABGGTA/RGI2	ENSG00000135090	RABGGTA	YIL057C	RGI2
NFATC4/SKY1	ENSG00000135250	NFATC4	YMR216C	SKY1
PLTP/MTO1	ENSG00000135297	PLTP	YGL236C	MTO1
PCIF1/SPO75	ENSG00000135312	PCIF1	YLL005C	SPO75
GSS/YHR202W	ENSG00000135318	GSS	YHR202W	YHR202W
MMP9/ORC3	ENSG00000135336	MMP9	YLL004W	ORC3
TRPC4AP/HSL1	ENSG00000135341	TRPC4AP	YKL101W	HSL1
PYGB/YJL213W	ENSG00000135363	PYGB	YJL213W	YJL213W
PROCR/PHO23	ENSG00000135365	PROCR	YNL097C	PHO23
GINS1/KRE33	ENSG00000135372	GINS1	YNL132W	KRE33
NINL/HLJ1	ENSG00000135392	NINL	YMR161W	HLJ1
CD40/DGA1	ENSG00000135407	CD40	YOR245C	DGA1
UQCC/YLR426W	ENSG00000135437	UQCC	YLR426W	YLR426W
ZMYND8/GTS1	ENSG00000135439	ZMYND8	YGL181W	GTS1
SGK2/YNL305C	ENSG00000135472	SGK2	YNL305C	YNL305C
IFT52/PAN2	ENSG00000135473	IFT52	YGL094C	PAN2
MYBL2/HRP1	ENSG00000135486	MYBL2	YOL123W	HRP1
HNF4A/SUL1	ENSG00000135502	HNF4A	YBR294W	SUL1
SLA2/YOS9	ENSG00000135506	SLA2	YDR057W	YOS9
C20orf24/YFL054C	ENSG00000135517	C20orf24	YFL054C	YFL054C
NFATC2/SWD3	ENSG00000135541	NFATC2	YBR175W	SWD3
STK4/MIM1	ENSG00000135596	STK4	YOL026C	MIM1
PFDN4/CCT7	ENSG00000135624	PFDN4	YJL111W	CCT7
DOK5/UBP12	ENSG00000135655	DOK5	YJL197W	UBP12
CSTF1/YGR283C	ENSG00000135679	CSTF1	YGR283C	YGR283C
BMP7/YDR042C	ENSG00000135720	BMP7	YDR042C	YDR042C
RAE1/TOK1	ENSG00000135750	RAE1	YJL093C	TOK1
TPD52L2/RFC4	ENSG00000135778	TPD52L2	YOL094C	RFC4
DNAJC5/SPT8	ENSG00000135801	DNAJC5	YLR055C	SPT8
NELFCD/GLN1	ENSG00000135821	NELFCD	YPR035W	GLN1
PRPF6/VAM7	ENSG00000135823	PRPF6	YGL212W	VAM7
TUBB1/MAK32	ENSG00000135828	TUBB1	YCR019W	MAK32
PSMA7/PRP22	ENSG00000135829	PSMA7	YER013W	PRP22
NTSR1/MBA1	ENSG00000135837	NTSR1	YBR185C	MBA1
MRGBP/GPI2	ENSG00000135845	MRGBP	YPL076W	GPI2
DIDO1/NOP53	ENSG00000135862	DIDO1	YPL146C	NOP53
GID8/MRPL3	ENSG00000135900	GID8	YMR024W	MRPL3
BIRC7/SYG1	ENSG00000135905	BIRC7	YIL047C	SYG1
ARFGAP1/CDC33	ENSG00000135930	ARFGAP1	YOL139C	CDC33
AVP/HYM1	ENSG00000135932	AVP	YKL189W	HYM1
COL20A1/COX4	ENSG00000135940	COL20A1	YGL187C	COX4
CHRNA4/VPS3	ENSG00000135966	CHRNA4	YDR495C	VPS3
EEF1A2/ISU1	ENSG00000136003	EEF1A2	YPL135W	ISU1
PTK6/YPL150W	ENSG00000136021	PTK6	YPL150W	YPL150W
GMEB2/BUD21	ENSG00000136026	GMEB2	YOR078W	BUD21
C20orf27/NUR1	ENSG00000136044	C20orf27	YDL089W	NUR1
SPEF1/PWP1	ENSG00000136045	SPEF1	YLR196W	PWP1
CDC25B/PLB2	ENSG00000136068	CDC25B	YMR006C	PLB2
ARFRP1/RRN7	ENSG00000136098	ARFRP1	YJL025W	RRN7
NDUFAF5/BUD4	ENSG00000136108	NDUFAF5	YJR092W	BUD4
TRIB3/GYL1	ENSG00000136111	TRIB3	YMR192W	GYL1
RASSF2/YNL134C	ENSG00000136143	RASSF2	YNL134C	YNL134C
CSNK2A1/YIL001W	ENSG00000136144	CSNK2A1	YIL001W	YIL001W
ANGPT4/YKL077W	ENSG00000136153	ANGPT4	YKL077W	YKL077W
HM13/STE18	ENSG00000136158	HM13	YJR086W	STE18
SNPH/ADE2	ENSG00000136197	SNPH	YOR128C	ADE2
MYLK2/CDC42	ENSG00000136238	MYLK2	YLR229C	CDC42
SIRPB1/SWF1	ENSG00000136247	SIRPB1	YDR126W	SWF1
SEC23B/SRP68	ENSG00000136261	SEC23B	YPL243W	SRP68
FERMT1/DBP9	ENSG00000136271	FERMT1	YLR276C	DBP9
HAO1/YOX1	ENSG00000136352	HAO1	YML027W	YOX1
PDYN/FAU1	ENSG00000136371	PDYN	YER183C	FAU1
PLCB4/YHR192W	ENSG00000136436	PLCB4	YHR192W	YHR192W
MYL9/NMT1	ENSG00000136448	MYL9	YLR195C	NMT1
HCK/HRB1	ENSG00000136450	HCK	YNL004W	HRB1
CRNKL1/YGR021W	ENSG00000136463	CRNKL1	YGR021W	YGR021W
POFUT1/YPL247C	ENSG00000136485	POFUT1	YPL247C	YPL247C
SAMHD1/SAS3	ENSG00000136504	SAMHD1	YBL052C	SAS3
PAK7/GAP1	ENSG00000136521	PAK7	YKR039W	GAP1
KIF3B/MRPL4	ENSG00000136522	KIF3B	YLR439W	MRPL4
NOP56/EMP47	ENSG00000136560	NOP56	YFL048C	EMP47
IDH3B/GAT1	ENSG00000136574	IDH3B	YFL021W	GAT1
MAPRE1/YHR020W	ENSG00000136628	MAPRE1	YHR020W	YHR020W
JAG1/SNX3	ENSG00000136643	JAG1	YOR357C	SNX3
CDK5RAP1/YSP1	ENSG00000136653	CDK5RAP1	YHR155W	YSP1
SNTA1/PUF4	ENSG00000136715	SNTA1	YGL014W	PUF4
OXT/RVS161	ENSG00000136717	OXT	YCR009C	RVS161
TTI1/IMP4	ENSG00000136718	TTI1	YNL075W	IMP4
E2F1/KRE5	ENSG00000136731	E2F1	YOR336W	KRE5
RPRD1B/HSE1	ENSG00000136738	RPRD1B	YHL002W	HSE1
PXMP4/YME1	ENSG00000136758	PXMP4	YPR024W	YME1
CHMP4B/SIS1	ENSG00000136770	CHMP4B	YNL007C	SIS1
BPI/RCK1	ENSG00000136807	BPI	YGL158W	RCK1
CST3/TRX2	ENSG00000136810	CST3	YGR209C	TRX2
ASIP/ECM29	ENSG00000136813	ASIP	YHL030W	ECM29
CST4/SMC2	ENSG00000136824	CST4	YFR031C	SMC2
ACTR5/MIG2	ENSG00000136826	ACTR5	YGL209W	MIG2
WFDC2/JSN1	ENSG00000136827	WFDC2	YJR091C	JSN1
AHCY/BUD2	ENSG00000136848	AHCY	YKL092C	BUD2
DHX35/VPS45	ENSG00000136854	DHX35	YGL095C	VPS45
DNTTIP1/AGC1	ENSG00000136869	DNTTIP1	YPR021C	AGC1
MAP1LC3A/PRP4	ENSG00000136875	MAP1LC3A	YPR178W	PRP4
SYNDIG1/VMA10	ENSG00000136888	SYNDIG1	YHR039C-A	VMA10
PIGU/IPI1	ENSG00000136891	PIGU	YHR085W	IPI1
TNNC2/SUR4	ENSG00000136928	TNNC2	YLR372W	SUR4
APMAP/PUP1	ENSG00000136930	APMAP	YOR157C	PUP1
ZNF516/KEL3	ENSG00000136933	ZNF516	YPL263C	KEL3
USP14/PLP2	ENSG00000136940	USP14	YOR281C	PLP2
VAPA/RPL35B	ENSG00000136942	VAPA	YDL136W	RPL35B
MYOM1/DFM1	ENSG00000136986	MYOM1	YDR411C	DFM1
MYL12A/RPA49	ENSG00000137054	MYL12A	YNL248C	RPA49
CEP76/DOA1	ENSG00000137055	CEP76	YKL213C	DOA1
CEP192/HNT3	ENSG00000137074	CEP192	YOR258W	HNT3
RNMT/FDH1	ENSG00000137106	RNMT	YOR388C	FDH1
SMAD7/RPS6B	ENSG00000137154	SMAD7	YBR181C	RPS6B
LAMA1/NAT2	ENSG00000137185	LAMA1	YGR147C	NAT2
RNF125/STB4	ENSG00000137203	RNF125	YMR019W	STB4
ANKRD12/POP8	ENSG00000137265	ANKRD12	YBL018C	POP8
NOL4/PRR1	ENSG00000137275	NOL4	YKL116C	PRR1
POLI/BMS1	ENSG00000137312	POLI	YPL217C	BMS1
MIB1/SNF5	ENSG00000137337	MIB1	YBR289W	SNF5
RBBP8/FLX1	ENSG00000137409	RBBP8	YIL134W	FLX1
RIOK3/YGR130C	ENSG00000137497	RIOK3	YGR130C	YGR130C
CSTF2/FMP32	ENSG00000137500	CSTF2	YFL046W	FMP32
PSMD10/SIR4	ENSG00000137501	PSMD10	YDR227W	SIR4
ATG4A/YIP5	ENSG00000137502	ATG4A	YGL161C	YIP5
TBL1X/YGR015C	ENSG00000137509	TBL1X	YGR015C	YGR015C
GPR143/MRPL10	ENSG00000137547	GPR143	YNL284C	MRPL10
PGRMC1/TGS1	ENSG00000137574	PGRMC1	YPL157W	TGS1
POLA1/YNR065C	ENSG00000137642	POLA1	YNR065C	YNR065C
MID1/YNL176C	ENSG00000137693	MID1	YNL176C	YNL176C
NKAP/MRP1	ENSG00000137710	NKAP	YDR347W	MRP1
NXT2/VAC14	ENSG00000137713	NXT2	YLR386W	VAC14
GUCY2F/YJL185C	ENSG00000137752	GUCY2F	YJL185C	YJL185C
ENSG00000101898/ODC2	ENSG00000137801	ENSG00000101898	YOR222W	ODC2
ALG13/GCR2	ENSG00000137806	ALG13	YNL199C	GCR2
PRPS2/RTF1	ENSG00000137815	PRPS2	YGL244W	RTF1
TLR8/SPC98	ENSG00000137822	TLR8	YNL126W	SPC98
AMMECR1/BIO5	ENSG00000137842	AMMECR1	YNR056C	BIO5
CHRDL1/RPC31	ENSG00000137845	CHRDL1	YNL151C	RPC31
WDR13/SLD2	ENSG00000137872	WDR13	YKL108W	SLD2
SUV39H1/RLP24	ENSG00000137876	SUV39H1	YLR009W	RLP24
GLRA2/COY1	ENSG00000137878	GLRA2	YKL179C	COY1
XIAP/MRPL40	ENSG00000137942	XIAP	YPL173W	MRPL40
STAG2/ALT1	ENSG00000137944	STAG2	YLR089C	ALT1
MCF2/SUA7	ENSG00000137947	MCF2	YPR086W	SUA7
F9/BET2	ENSG00000137955	F9	YPR176C	BET2
ABCD1/KGD2	ENSG00000137992	ABCD1	YDR148C	KGD2
CCDC22/IMD2	ENSG00000138029	CCDC22	YHR216W	IMD2
CACNA1F/PTC1	ENSG00000138032	CACNA1F	YDL006W	PTC1
SYP/YGR016W	ENSG00000138035	SYP	YGR016W	YGR016W
PLP2/PSY2	ENSG00000138041	PLP2	YNL201C	PSY2
BMX/YPT1	ENSG00000138069	BMX	YFL038C	YPT1
PLS3/ARP2	ENSG00000138071	PLS3	YDL029W	ARP2
NAA10/MAL12	ENSG00000138079	NAA10	YGR292W	MAL12
RENBP/DAS1	ENSG00000138081	RENBP	YJL149W	DAS1
ELF4/PET309	ENSG00000138095	ELF4	YLR067C	PET309
SMARCA1/BIO4	ENSG00000138101	SMARCA1	YNR057C	BIO4
MTMR8/ARP1	ENSG00000138107	MTMR8	YHR129C	ARP1
ASB9/APN1	ENSG00000138131	ASB9	YKL114C	APN1
ENSG00000102050/MYO2	ENSG00000138162	ENSG00000102050	YOR326W	MYO2
RBBP7/SDP1	ENSG00000138166	RBBP7	YIL113W	SDP1
PPP1R2P9/MSS1	ENSG00000138175	PPP1R2P9	YMR023C	MSS1
KCND1/SPC110	ENSG00000138180	KCND1	YDR356W	SPC110
OPN1LW/YND1	ENSG00000138185	OPN1LW	YER005W	YND1
FMR1/HMLALPHA1	ENSG00000138279	FMR1	YCL066W	HMLALPHA1
PIM2/TIM23	ENSG00000138297	PIM2	YNR017W	TIM23
SLC35A2/SAM2	ENSG00000138303	SLC35A2	YDR502C	SAM2
PQBP1/RPS24A	ENSG00000138326	PQBP1	YER074W	RPS24A
PCSK1N/ADE17	ENSG00000138363	PCSK1N	YMR120C	ADE17
EMD/KTR5	ENSG00000138378	EMD	YNL029C	KTR5
TAZ/SRO9	ENSG00000138385	TAZ	YCL037C	SRO9
PGK1/CPR4	ENSG00000138398	PGK1	YCR069W	CPR4
GATA1/IDP2	ENSG00000138413	GATA1	YLR174W	IDP2
MAGT1/YPL014W	ENSG00000138434	MAGT1	YPL014W	YPL014W
SMS/YTM1	ENSG00000138442	SMS	YOR272W	YTM1
PHEX/MKC7	ENSG00000138448	PHEX	YDR144C	MKC7
UBL4A/YKL100C	ENSG00000138600	UBL4A	YKL100C	YKL100C
EEA1/PTM1	ENSG00000138613	EEA1	YKL039W	PTM1
RP2/DSK2	ENSG00000138629	RP2	YMR276W	DSK2
PHF16/FMP25	ENSG00000138646	PHF16	YLR077W	FMP25
CDK16/RIM4	ENSG00000138668	CDK16	YHL024W	RIM4
USP11/PSY4	ENSG00000138669	USP11	YBL046W	PSY4
PCYT1B/SEC31	ENSG00000138674	PCYT1B	YDL195W	SEC31
HTATSF1/YGL015C	ENSG00000138684	HTATSF1	YGL015C	YGL015C
VGLL1/CSF1	ENSG00000138688	VGLL1	YLR087C	CSF1
CD40LG/YAR066W	ENSG00000138698	CD40LG	YAR066W	YAR066W
TIMP1/ATP12	ENSG00000138750	TIMP1	YJL180C	ATP12
FGD1/BRE5	ENSG00000138757	FGD1	YNR051C	BRE5
PIN4/CDC12	ENSG00000138758	PIN4	YHR107C	CDC12
PORCN/YOR387C	ENSG00000138760	PORCN	YOR387C	YOR387C
MAGED2/USO1	ENSG00000138768	MAGED2	YDL058W	USO1
KLF8/YOR021C	ENSG00000138772	KLF8	YOR021C	YOR021C
SYTL4/PPA2	ENSG00000138777	SYTL4	YMR267W	PPA2
CENPI/EBS1	ENSG00000138785	CENPI	YDR206W	EBS1
DRP2/ABF2	ENSG00000138795	DRP2	YMR072W	ABF2
TAF7L/MET14	ENSG00000138801	TAF7L	YKL001C	MET14
PBDC1/SEC24	ENSG00000138802	PBDC1	YIL109C	SEC24
ENSG00000102391/CMP2	ENSG00000138814	ENSG00000102391	YML057W	CMP2
ARMCX3/COX12	ENSG00000138829	ARMCX3	YLR038C	COX12
HTR2A/SKO1	ENSG00000138835	HTR2A	YNL167C	SKO1
NDFIP2/LSB6	ENSG00000139178	NDFIP2	YJL100W	LSB6
TNFSF13B/YLR290C	ENSG00000139180	TNFSF13B	YLR290C	YLR290C
MLNR/PEX5	ENSG00000139197	MLNR	YDR244W	PEX5
CAB39L/PAC2	ENSG00000139329	CAB39L	YER007W	PAC2
KLF5/SMX3	ENSG00000139343	KLF5	YPR182W	SMX3
STK24/AFT1	ENSG00000139350	STK24	YGL071W	AFT1
ACP5/COX7	ENSG00000139372	ACP5	YMR256C	COX7
DNAJC3/YSR3	ENSG00000139496	DNAJC3	YKR053C	YSR3
UGGT2/KTR4	ENSG00000139505	UGGT2	YBR199W	KTR4
ARHGEF7/YJR107W	ENSG00000139567	ARHGEF7	YJR107W	YJR107W
FGF9/RPS8A	ENSG00000139610	FGF9	YBL072C	RPS8A
SGCG/SWI3	ENSG00000139613	SGCG	YJL176C	SWI3
PARP4/ORM2	ENSG00000139618	PARP4	YLR350W	ORM2
SUPT20H/YER156C	ENSG00000139637	SUPT20H	YER156C	YER156C
MRPS31/YJL068C	ENSG00000139684	MRPS31	YJL068C	YJL068C
KPNA3/VPS33	ENSG00000139719	KPNA3	YLR396C	VPS33
FLT1/TMA22	ENSG00000139726	FLT1	YJR014W	TMA22
RGCC/FRE6	ENSG00000139908	RGCC	YLL051C	FRE6
VWA8/YJL055W	ENSG00000139910	VWA8	YJL055W	YJL055W
DGKH/RMA1	ENSG00000139926	DGKH	YKL132C	RMA1
KATNAL1/MDV1	ENSG00000140006	KATNAL1	YJL112W	MDV1
INTS6/PRY1	ENSG00000140092	INTS6	YJL079C	PRY1
TSC22D1/TYS1	ENSG00000140105	TSC22D1	YGR185C	TYS1
CLN5/HNM1	ENSG00000140199	CLN5	YGL077C	HNM1
OLFM4/QRI5	ENSG00000140262	OLFM4	YLR204W	QRI5
MSLN/XYL2	ENSG00000140263	MSLN	YLR070C	XYL2
TRADD/YDL085C-A	ENSG00000140264	TRADD	YDL085C-A	YDL085C-A
HSF4/ECM25	ENSG00000140299	HSF4	YJL201W	ECM25
CORO1A/TOA2	ENSG00000140307	CORO1A	YKL058W	TOA2
MAPK3/SRP14	ENSG00000140319	MAPK3	YDL092W	SRP14
PHKB/HIR1	ENSG00000140332	PHKB	YBL008W	HIR1
NUTF2/BUD14	ENSG00000140368	NUTF2	YAR014C	BUD14
NUP93/AIM45	ENSG00000140374	NUP93	YPR004C	AIM45
CENPT/SML1	ENSG00000140382	CENPT	YML058W	SML1
TSNAXIP1/ARG7	ENSG00000140386	TSNAXIP1	YMR062C	ARG7
NFAT5/YGR079W	ENSG00000140391	NFAT5	YGR079W	YGR079W
N4BP1/SKI8	ENSG00000140395	N4BP1	YGL213C	SKI8
CBLN1/AMS1	ENSG00000140400	CBLN1	YGL156W	AMS1
ARL2BP/NNF2	ENSG00000140416	ARL2BP	YGR089W	NNF2
ZNF423/FPK1	ENSG00000140443	ZNF423	YNR047W	FPK1
CCL22/RAD16	ENSG00000140464	CCL22	YBR114W	RAD16
CCL17/HO	ENSG00000140479	CCL17	YDL227C	HO
CTCF/HOC1	ENSG00000140481	CTCF	YJR075W	HOC1
ACD/SSP2	ENSG00000140488	ACD	YOR242C	SSP2
POLR2C/IPT1	ENSG00000140497	POLR2C	YDR072C	IPT1
PARD6A/CSR1	ENSG00000140522	PARD6A	YLR380W	CSR1
ZNF821/YMR210W	ENSG00000140526	ZNF821	YMR210W	YMR210W
MMP15/IPL1	ENSG00000140538	MMP15	YPL209C	IPL1
USB1/LST7	ENSG00000140543	USB1	YGR057C	LST7
CCDC113/OYE3	ENSG00000140564	CCDC113	YPL171C	OYE3
NME3/YME2	ENSG00000140575	NME3	YMR302C	YME2
PSMD7/SEC53	ENSG00000140650	PSMD7	YFL045C	SEC53
VAC14/HUA1	ENSG00000140682	VAC14	YGR268C	HUA1
TANGO6/YGR122W	ENSG00000140694	TANGO6	YGR122W	YGR122W
COG4/QCR2	ENSG00000140740	COG4	YPR191W	QCR2
PLA2G15/ECM16	ENSG00000140829	PLA2G15	YMR128W	ECM16
[truncated: 1,374 more rows]
