# Supplementary material for: Scope and limitations of yeast as a model organism for studying human tissue-specific pathways
Source: BMC Syst Biol. 2015 Dec 29;9:96. doi: 10.1186/s12918-015-0253-0 (PMC4696342; doi:10.1186/s12918-015-0253-0)
Supplement: Additional file 1 — Network alignments. Compressed (*.zip) file containing individual tissue-specific alignments. (ZIP 5181 Kb) [file 12918_2015_253_MOESM1_ESM.zip › alignments/Smooth Muscle_AlignGraph_edges.tsv]

First_ortholog_pair	Second_ortholog_pair
C2CD5/PGU1	SEMA3F/CSM4
BFAR/CDC24	CIAPIN1/RSC2
CYTH1/QCR8	MSL3/COR1
ACCS/OTU2	MYCBP2/NAB2
STAB1/CKI1	MAP3K14/RET1
CCKBR/BEM1	TMEM132A/LAS17
LRRC23/ERG25	FARP2/PFA4
NOD1/SRN2	ARHGAP44/PAN1
ZNF268/CDC3	PAX6/SES1
CLIC5/ICL1	CELSR3/TCO89
IFT80/PKP2	RPS20/SCM3
POLI/BMS1	FUZ/NAN1
ERF/YJR149W	FUZ/NAN1
KCNA1/NKP2	APBA3/SET2
GHR/RPL15A	POLA2/PWP2
HOXA2/ACB1	ATP2C1/RPH1
TBC1D1/BIO2	RUFY3/DUO1
CNN2/FPR3	SYT13/GIS2
FCGR2B/IMD3	SYT13/GIS2
IKBKG/RHB1	SYT13/GIS2
EED/PHB1	SYT13/GIS2
PLS3/ARP2	SYT13/GIS2
TRDMT1/RPC11	SYT13/GIS2
ATP6V1B1/NOP9	ZRANB1/FCF2
MTPN/AIM4	SAMD4A/TCB3
EIF5/SRS2	GLRX2/IKI3
USP5/SSA1	GLRX2/IKI3
SYT17/PRE3	SNAPC1/SSP120
IFT80/PKP2	SH2D2A/TPK2
TP63/NIP100	BAK1/SEC2
UBE4A/SEC4	BAK1/SEC2
MECR/SVF1	BAK1/SEC2
IFT27/HHT1	SARS/TUP1
HOXA2/ACB1	ATP6V0A1/CTT1
HPCAL4/MRS6	PEX3/VPS21
PDE4A/GLO3	MAT2B/IRE1
CDH6/ATG19	MAT2B/IRE1
ACR/DHR2	RAB27B/MRP49
GSTZ1/ERG28	PARP3/PGM2
AGFG2/SEC13	UTS2/SEH1
PRLR/TOS8	MCF2L2/FPR1
EIF3A/PRS1	TRAPPC3/PKH2
ATP6V1B1/NOP9	THRAP3/ESF1
NOA1/CCT4	ARID4B/GCN1
CEACAM1/FAR10	FOXC1/ETP1
ZNF184/NUP82	WNK1/HRR25
DHX35/VPS45	COL11A1/RPN12
CCL17/HO	SPAG4/RPB5
MCM5/BRO1	TNK2/HOF1
MARK1/GRX5	CDH3/RPA34
TFDP2/RPO21	LTK/CDC28
MAP1LC3A/PRP4	EIF4B/NHP2
PLD1/KRS1	ADCK1/SAP190
SERPIND1/WSC3	RNF4/PGA3
HOXA2/ACB1	CDON/HPT1
IKBKAP/MCM7	HMG20B/VTI1
PSEN1/AEP3	IPO5/MIS1
KAT8/SUR1	ROPN1/RAD54
MECOM/ORC1	SEC61A2/PET9
GLI1/PSK1	PRKCQ/CDC15
SNX3/IKS1	PRKCQ/CDC15
RLN1/PRE2	MTHFD2/PRE6
ACR/DHR2	YBX1/GID8
RSBN1/MSH3	ATXN3/YPL034W
IL1RL2/RPL14B	KLF6/YPL039W
ALDOC/SPB4	TRO/PGK1
PHYH/YEF3	IDH3G/PAB1
NUCB1/TPK1	PDK3/RGM1
TTC1/VAB2	NUCKS1/STB2
PTHLH/RFA2	FSTL3/HSC82
OBFC1/SDC1	CHAT/TIM50
ERRFI1/RPL43B	OSBPL3/QDR1
PTHLH/RFA2	PTPN18/LCD1
ACR/DHR2	TRPC5/PRR2
HOXA2/ACB1	XRCC1/SDS23
ATP6V0B/OCA4	TP63/NIP100
FGD1/BRE5	CD5L/SCP160
MEF2C/PPH22	ANO8/RTS3
SUB1/SFB3	TXK/PCL1
EBNA1BP2/YOR365C	ACTR6/CPR3
HSP90AA1/YSC84	ACAT1/NHP6A
HOXA2/ACB1	FGF4/DMA1
USP5/SSA1	SART3/RBG2
HOXA2/ACB1	TPD52/FAA2
PHF17/YNL247W	ARHGEF1/TRM9
MTPN/AIM4	LRCH4/PRP19
MFAP2/SSA2	SIRT6/PHO91
BBC3/YEH1	ADCYAP1R1/TDH3
MGP/MMM1	ADCYAP1R1/TDH3
ALDOC/SPB4	NRD1/NOP2
POP4/IME1	RSBN1/MSH3
BPI/RCK1	CDC14B/RNH70
HOXA2/ACB1	BZW1/BDF1
PTGS1/COF1	C5orf22/UBP3
KCNIP3/HTB1	C5orf22/UBP3
ARTN/SPT4	GSK3B/SUI1
CPVL/TOS3	KAT6A/ARP8
FCGRT/YDR124W	ZNF324/CWH41
FGF9/RPS8A	TXLNG/YIL161W
WDR13/SLD2	PPEF1/RPS10A
ENSG00000109716/TFG1	HUWE1/SLM2
TTC1/VAB2	CETP/NYV1
RAB11FIP2/ARH1	ADD1/UTP25
LHX3/HTA2	PTHLH/RFA2
INTS9/PHO85	KHSRP/YJR154W
HOMER2/MNS1	TRMT6/AAT2
PIGH/CDC60	DLD/KIN1
SHD/MSN4	APOH/CKS1
CCKBR/BEM1	OSGEP/SNC2
RAB11FIP2/ARH1	PHGDH/CDC39
TCEB2/DIB1	CDC6/SMD2
CEP72/YJR039W	SEMA4G/ZIP1
SUGP1/MET18	IL12RB1/TUB1
CDK2AP1/POM152	ABL1/UTP8
ECE1/SNX4	TECR/LCP5
HOXA2/ACB1	CARD10/ADH6
POLI/BMS1	GGA1/UBC12
RAI1/AKL1	PATZ1/SLA2
FGF9/RPS8A	NEFH/TOP2
POLI/BMS1	IFT27/HHT1
ROPN1B/PIB2	IFT27/HHT1
PRKAG3/GLT1	IFT27/HHT1
ZNHIT6/NEW1	IFT27/HHT1
NUBP1/GLN3	SNW1/CLB3
FGF9/RPS8A	MYBL2/HRP1
POLI/BMS1	NELFCD/GLN1
C2CD5/PGU1	AVP/HYM1
CD5/RUD3	OXT/RVS161
ARTN/SPT4	BPI/RCK1
CACTIN/GTT2	CST3/TRX2
TXNDC9/AIR2	CHRDL1/RPC31
MTPN/AIM4	FGF9/RPS8A
MTPN/AIM4	SGCG/SWI3
C2CD5/PGU1	CA2/IGO2
RAI1/AKL1	NBN/SET5
ERCC2/MRPS17	FCGRT/YDR124W
HOXA2/ACB1	AES/RSM24
HOXA2/ACB1	TIMM50/YDL186W
MYH14/YJR008W	PRKD2/TVP38
DUSP3/CDC48	MTPN/AIM4
RPL19/LSM12	EZH2/MTM1
KDM5B/VAS1	PSMA2/STE50
GLIS3/CDC25	MRPL32/ATG21
NDUFS8/SET4	MPDZ/CYS4
DUSP3/CDC48	RUNDC3A/UGA4
SOS1/URN1	ENSG00000109716/TFG1
NUP98/YPT53	HGFAC/HSP82
MEF2D/PRP28	LRP2BP/VMA9
CCKBR/BEM1	ZNF259/VAM6
C2CD5/PGU1	NUP107/ACH1
RRP9/DUN1	MDN1/CPR1
PRLR/TOS8	GMNN/RAV1
SNX4/RPL33B	SKP1/RPP2B
MARK1/GRX5	ORC2/RPD3
