# Supplementary material for: Scope and limitations of yeast as a model organism for studying human tissue-specific pathways
Source: BMC Syst Biol. 2015 Dec 29;9:96. doi: 10.1186/s12918-015-0253-0 (PMC4696342; doi:10.1186/s12918-015-0253-0)
Supplement: Additional file 1 — Network alignments. Compressed (*.zip) file containing individual tissue-specific alignments. (ZIP 5181 Kb) [file 12918_2015_253_MOESM1_ESM.zip › alignments/Bronchial Epithelial Cells_AlignGraph_nodes.tsv]

ID	Human_EnsemblGeneID	Human_Symbol	Yeast_EnsemblGeneID	Yeast_Symbol
TSPAN6/DPM1	ENSG00000000419	TSPAN6	YPR183W	DPM1
DPM1/GSH1	ENSG00000001084	DPM1	YJL101C	GSH1
SCYL3/HAP2	ENSG00000001167	SCYL3	YGL237C	HAP2
FGR/CTR1	ENSG00000003147	FGR	YPR124W	CTR1
CFH/COS9	ENSG00000003402	CFH	YKL219W	COS9
GCLC/NRP1	ENSG00000003756	GCLC	YDL167C	NRP1
NFYA/CSM4	ENSG00000004059	NFYA	YPL200W	CSM4
SEMA3F/FEN1	ENSG00000004399	SEMA3F	YCR034W	FEN1
CFTR/ADK1	ENSG00000004455	CFTR	YDR226W	ADK1
KRIT1/PPT1	ENSG00000004478	KRIT1	YGR123C	PPT1
RAD52/ACP1	ENSG00000004779	RAD52	YKL192C	ACP1
BAD/YGR201C	ENSG00000004838	BAD	YGR201C	YGR201C
CD99/YDR307W	ENSG00000004866	CD99	YDR307W	YDR307W
AOC1/CDC27	ENSG00000004897	AOC1	YBL084C	CDC27
HECW1/FCY2	ENSG00000004948	HECW1	YER056C	FCY2
MAD1L1/NAM7	ENSG00000005007	MAD1L1	YMR080C	NAM7
LASP1/MEF1	ENSG00000005156	LASP1	YLR069C	MEF1
M6PR/PET112	ENSG00000005175	M6PR	YBL080C	PET112
ICA1/AGA1	ENSG00000005243	ICA1	YNR044W	AGA1
ALS2/PST2	ENSG00000005302	ALS2	YDR032C	PST2
CASP10/BDF2	ENSG00000005339	CASP10	YDL070W	BDF2
CFLAR/LOC1	ENSG00000005700	CFLAR	YFR001W	LOC1
TFPI/COQ4	ENSG00000005884	TFPI	YDR204W	COQ4
RBM5/YDR352W	ENSG00000005893	RBM5	YDR352W	YDR352W
MTMR7/PGC1	ENSG00000006007	MTMR7	YPL206C	PGC1
ARF5/APL4	ENSG00000006125	ARF5	YPR029C	APL4
POLDIP2/ADH7	ENSG00000006194	POLDIP2	YCR105W	ADH7
PLXND1/GRX6	ENSG00000006468	PLXND1	YDL010W	GRX6
AK2/LCB5	ENSG00000006530	AK2	YLR260W	LCB5
CD38/DBF4	ENSG00000006634	CD38	YDR052C	DBF4
FKBP4/YMR010W	ENSG00000006704	FKBP4	YMR010W	YMR010W
KDM1A/VPS41	ENSG00000006715	KDM1A	YDR080W	VPS41
CAMKK1/TRZ1	ENSG00000006744	CAMKK1	YKR079C	TRZ1
RECQL/SKN7	ENSG00000006788	RECQL	YHR206W	SKN7
HSPB6/PAC1	ENSG00000007168	HSPB6	YOR269W	PAC1
ARHGAP33/NCP1	ENSG00000007171	ARHGAP33	YHR042W	NCP1
NDUFAB1/HXK2	ENSG00000007174	NDUFAB1	YGL253W	HXK2
PDK4/HOF1	ENSG00000007237	PDK4	YMR032W	HOF1
ZMYND10/TRS33	ENSG00000007255	ZMYND10	YOR115C	TRS33
ST7/GPI1	ENSG00000007541	ST7	YGR216C	GPI1
CDC27/FRE7	ENSG00000007952	CDC27	YOL152W	FRE7
SLC4A1/HAL5	ENSG00000008118	SLC4A1	YJL165C	HAL5
CALCR/YEF1	ENSG00000008130	CALCR	YEL041W	YEF1
HCCS/DTR1	ENSG00000008282	HCCS	YBR180W	DTR1
DVL2/CNL1	ENSG00000008294	DVL2	YDR357C	CNL1
UPF1/NSE5	ENSG00000008300	UPF1	YML023C	NSE5
SKAP2/RPS20	ENSG00000008988	SKAP2	YHL015W	RPS20
SLC25A5/YBL055C	ENSG00000009335	SLC25A5	YBL055C	YBL055C
CCDC109B/VTA1	ENSG00000009844	CCDC109B	YLR181C	VTA1
HOXA11/PHD1	ENSG00000009950	HOXA11	YKL043W	PHD1
POLR2J/RSC2	ENSG00000009954	POLR2J	YLR357W	RSC2
DHX33/MSC7	ENSG00000010030	DHX33	YHR039C	MSC7
MEOX1/SEE1	ENSG00000010165	MEOX1	YIL064W	SEE1
LIG3/COR1	ENSG00000010256	LIG3	YBL045C	COR1
RPAP3/YCS4	ENSG00000010292	RPAP3	YLR272C	YCS4
ENSG00000005189/NUD1	ENSG00000010322	ENSG00000005189	YOR373W	NUD1
CIAPIN1/SHO1	ENSG00000010810	CIAPIN1	YER118C	SHO1
FAM214B/NDD1	ENSG00000010818	FAM214B	YOR372C	NDD1
COPZ2/ELA1	ENSG00000011007	COPZ2	YNL230C	ELA1
PRKAR2B/YNK1	ENSG00000011052	PRKAR2B	YKL067W	YNK1
MSL3/ICT1	ENSG00000011198	MSL3	YLR099C	ICT1
CREBBP/UTP18	ENSG00000011260	CREBBP	YJL069C	UTP18
BZRAP1/DCR2	ENSG00000011275	BZRAP1	YLR361C	DCR2
MPO/STT4	ENSG00000011405	MPO	YLR305C	STT4
PON1/SKG3	ENSG00000011426	PON1	YLR187W	SKG3
GCFC2/MSB4	ENSG00000011454	GCFC2	YOL112W	MSB4
ABCB4/PPH21	ENSG00000011485	ABCB4	YDL134C	PPH21
SOX8/RPS15	ENSG00000011566	SOX8	YOL040C	RPS15
IBTK/RAD10	ENSG00000012061	IBTK	YML095C	RAD10
MYCBP2/NUP57	ENSG00000012822	MYCBP2	YGR119C	NUP57
FBXL3/MPS1	ENSG00000012983	FBXL3	YDL028C	MPS1
ITGAL/IRS4	ENSG00000013016	ITGAL	YKR019C	IRS4
PDK2/RPT3	ENSG00000013275	PDK2	YDR394W	RPT3
ITGA3/RET1	ENSG00000013503	ITGA3	YOR207C	RET1
LAMP2/NGL2	ENSG00000013523	LAMP2	YMR285C	NGL2
GGNBP2/ITT1	ENSG00000013561	GGNBP2	YML068W	ITT1
ITGA2B/PMT6	ENSG00000014216	ITGA2B	YGR199W	PMT6
GDE1/MDH3	ENSG00000014641	GDE1	YDL078C	MDH3
C19orf60/MMT1	ENSG00000014824	C19orf60	YMR177W	MMT1
CRLF1/IMP2	ENSG00000015171	CRLF1	YIL154C	IMP2
MAP3K14/LAS17	ENSG00000015285	MAP3K14	YOR181W	LAS17
ABCC8/GPG1	ENSG00000015413	ABCC8	YGL121C	GPG1
CCL18/MPP6	ENSG00000015479	CCL18	YNR024W	MPP6
CCL3/BPL1	ENSG00000015592	CCL3	YDL141W	BPL1
SYNRG/PMR1	ENSG00000017260	SYNRG	YGL167C	PMR1
CACNG3/DLD1	ENSG00000018510	CACNG3	YDL174C	DLD1
TMEM132A/EMW1	ENSG00000018699	TMEM132A	YNL313C	EMW1
AP2B1/RGM1	ENSG00000020256	AP2B1	YMR182C	RGM1
TAC1/TFB3	ENSG00000020426	TAC1	YDR460W	TFB3
ZNF263/SEN1	ENSG00000021776	ZNF263	YLR430W	SEN1
CX3CL1/CPA1	ENSG00000021826	CX3CL1	YOR303W	CPA1
SPATA20/DEG1	ENSG00000022267	SPATA20	YFL001W	DEG1
CACNA1G/GPM2	ENSG00000022556	CACNA1G	YDL021W	GPM2
TNFRSF12A/MAG2	ENSG00000022840	TNFRSF12A	YLR427W	MAG2
MAP3K9/PFA4	ENSG00000023041	MAP3K9	YOL003C	PFA4
RALA/YHR182W	ENSG00000023228	RALA	YHR182W	YHR182W
BAIAP2L1/MPD2	ENSG00000023318	BAIAP2L1	YOL088C	MPD2
ETV1/HEM1	ENSG00000023330	ETV1	YDR232W	HEM1
AGK/GRX2	ENSG00000023572	AGK	YDR513W	GRX2
CCL26/RSA4	ENSG00000023734	CCL26	YCR072C	RSA4
FARP2/YDL124W	ENSG00000023909	FARP2	YDL124W	YDL124W
USH1C/UBR1	ENSG00000024048	USH1C	YGR184C	UBR1
DBF4/PAN1	ENSG00000024422	DBF4	YIR006C	PAN1
TBXA2R/HSF1	ENSG00000025156	TBXA2R	YGL073W	HSF1
IFRD1/FAF1	ENSG00000025293	IFRD1	YIL019W	FAF1
GTF2IRD1/GAL80	ENSG00000025434	GTF2IRD1	YML051W	GAL80
PAF1/CNS1	ENSG00000025772	PAF1	YBR155W	CNS1
VPS41/APJ1	ENSG00000025796	VPS41	YNL077W	APJ1
ARHGAP44/SRP1	ENSG00000025800	ARHGAP44	YNL189W	SRP1
ELAC2/KEL1	ENSG00000026025	ELAC2	YHR158C	KEL1
SCIN/RAD3	ENSG00000026036	SCIN	YER171W	RAD3
MYH13/YCR023C	ENSG00000026103	MYH13	YCR023C	YCR023C
ADIPOR2/YBR096W	ENSG00000026508	ADIPOR2	YBR096W	YBR096W
UPP2/OCT1	ENSG00000027001	UPP2	YKL134C	OCT1
MARK4/SKM1	ENSG00000027075	MARK4	YOL113W	SKM1
PAFAH1B1/PEX25	ENSG00000028203	PAFAH1B1	YPL112C	PEX25
NOS2/VPS5	ENSG00000028528	NOS2	YOR069W	VPS5
DNAH9/AVO2	ENSG00000029534	DNAH9	YMR068W	AVO2
GAS7/MTF1	ENSG00000029639	GAS7	YMR228W	MTF1
TRAPPC6A/YHR078W	ENSG00000029725	TRAPPC6A	YHR078W	YHR078W
MATK/YBR242W	ENSG00000030066	MATK	YBR242W	YBR242W
CD79B/SES1	ENSG00000031698	CD79B	YDR023W	SES1
SCN4A/WTM2	ENSG00000032389	SCN4A	YOR229W	WTM2
PAX6/NDT80	ENSG00000032742	PAX6	YHR124W	NDT80
RHBDF1/ARB1	ENSG00000033050	RHBDF1	YER036C	ARB1
LUC7L/VPH1	ENSG00000033627	LUC7L	YOR270C	VPH1
BAIAP3/NFI1	ENSG00000033800	BAIAP3	YOR156C	NFI1
PIGQ/BOR1	ENSG00000033867	PIGQ	YNL275W	BOR1
TEAD3/PEX3	ENSG00000034693	TEAD3	YDR329C	PEX3
SELE/ADE12	ENSG00000035687	SELE	YNL220W	ADE12
DNAJC11/RFC1	ENSG00000035928	DNAJC11	YOR217W	RFC1
MYLIP/RTT101	ENSG00000036257	MYLIP	YJL047C	RTT101
NOX1/MDS3	ENSG00000037637	NOX1	YGL197W	MDS3
E2F2/MRI1	ENSG00000037757	E2F2	YPR118W	MRI1
PSMB1/TRM8	ENSG00000037897	PSMB1	YDL201W	TRM8
SYN1/YNL193W	ENSG00000038382	SYN1	YNL193W	YNL193W
JARID2/YLR413W	ENSG00000038427	JARID2	YLR413W	YLR413W
CAMK1G/MTR4	ENSG00000039123	CAMK1G	YJL050W	MTR4
CDK11A/GDE1	ENSG00000039560	CDK11A	YPL110C	GDE1
NADK/PRE9	ENSG00000041357	NADK	YGR135W	PRE9
TFAP2B/MOD5	ENSG00000041515	TFAP2B	YOR274W	MOD5
CYTH3/LSG1	ENSG00000041802	CYTH3	YGL099W	LSG1
ADAM22/ADP1	ENSG00000041982	ADAM22	YCR011C	ADP1
SYPL1/TDP1	ENSG00000042088	SYPL1	YBR223C	TDP1
SPAG9/MFB1	ENSG00000042429	SPAG9	YDR219C	MFB1
CELSR3/TSR2	ENSG00000042493	CELSR3	YLR435W	TSR2
MGST1/APS2	ENSG00000042753	MGST1	YJR058C	APS2
CRY1/FHN1	ENSG00000042832	CRY1	YGR131W	FHN1
NFIX/DCN1	ENSG00000043093	NFIX	YLR128W	DCN1
MMP25/RDL1	ENSG00000043143	MMP25	YOR285W	RDL1
IL32/ZAP1	ENSG00000043355	IL32	YJL056C	ZAP1
PKD1/SCM3	ENSG00000044115	PKD1	YDL139C	SCM3
MAPK8IP2/YJR030C	ENSG00000044446	MAPK8IP2	YJR030C	YJR030C
MED24/IML1	ENSG00000046889	MED24	YJR138W	IML1
SEC62/RAD28	ENSG00000047056	SEC62	YDR030C	RAD28
RPS20/DHR2	ENSG00000047188	RPS20	YKL078W	DHR2
CSDE1/URA8	ENSG00000047230	CSDE1	YJR103W	URA8
UBE3C/VMA13	ENSG00000047249	UBE3C	YPR036W	VMA13
REV3L/MLP1	ENSG00000047410	REV3L	YKR095W	MLP1
PAX7/RPO41	ENSG00000047579	PAX7	YFL036W	RPO41
MASP2/CSG2	ENSG00000047936	MASP2	YBR036C	CSG2
TRAF3IP3/RNR4	ENSG00000048392	TRAF3IP3	YGR180C	RNR4
POMT2/RSM10	ENSG00000048544	POMT2	YDR041W	RSM10
VTA1/MRN1	ENSG00000048740	VTA1	YPL184C	MRN1
MLXIPL/RBS1	ENSG00000048991	MLXIPL	YDL189W	RBS1
BAZ1B/NYV1	ENSG00000049245	BAZ1B	YLR093C	NYV1
RANBP9/ENT3	ENSG00000049283	RANBP9	YJR125C	ENT3
ETV7/RFC3	ENSG00000049541	ETV7	YNL290W	RFC3
SPRTN/RSP5	ENSG00000049759	SPRTN	YER125W	RSP5
METTL13/WBP1	ENSG00000049860	METTL13	YEL002C	WBP1
ZNF207/PIP2	ENSG00000050327	ZNF207	YOR363C	PIP2
UQCRC1/YLR257W	ENSG00000050405	UQCRC1	YLR257W	YLR257W
CD9/FRK1	ENSG00000050748	CD9	YPL141C	FRK1
NCAPD2/PER33	ENSG00000051108	NCAPD2	YLR064W	PER33
IFFO1/RAD51	ENSG00000051180	IFFO1	YER095W	RAD51
GIPR/HFM1	ENSG00000051341	GIPR	YGL251C	HFM1
NISCH/CKI1	ENSG00000051382	NISCH	YLR133W	CKI1
STAB1/NAN1	ENSG00000051596	STAB1	YPL126W	NAN1
FUZ/BUD3	ENSG00000052126	FUZ	YCL014W	BUD3
PRSS3/TAF3	ENSG00000052723	PRSS3	YPL011C	TAF3
CD4/RRP12	ENSG00000052749	CD4	YPL012W	RRP12
LRRC23/ERG25	ENSG00000052802	LRRC23	YGR060W	ERG25
BTK/APD1	ENSG00000052841	BTK	YBR151W	APD1
HFE/SOD2	ENSG00000053254	HFE	YHR008C	SOD2
SCMH1/AAD10	ENSG00000053371	SCMH1	YJR155W	AAD10
FYN/MRT4	ENSG00000053372	FYN	YKL009W	MRT4
HIVEP2/HO	ENSG00000053747	HIVEP2	YDL227C	HO
TCEB3/BET3	ENSG00000054116	TCEB3	YKR068C	BET3
LYPLA2/CDC53	ENSG00000055130	LYPLA2	YDL132W	CDC53
NME2/PUF3	ENSG00000055917	NME2	YLL013C	PUF3
APBA3/FMP10	ENSG00000055955	APBA3	YER182W	FMP10
MKS1/YDR114C	ENSG00000056558	MKS1	YDR114C	YDR114C
ABHD5/YKL070W	ENSG00000056972	ABHD5	YKL070W	YKL070W
KAL1/GLG2	ENSG00000056998	KAL1	YJL137C	GLG2
AKAP8L/MSH3	ENSG00000057468	AKAP8L	YCR092C	MSH3
UTP18/GDI1	ENSG00000057608	UTP18	YER136W	GDI1
RNF216/ATG5	ENSG00000057663	RNF216	YPL149W	ATG5
TTC19/SEC61	ENSG00000058262	TTC19	YLR378C	SEC61
PTBP1/RPL3	ENSG00000058404	PTBP1	YOR063W	RPL3
DPF1/RPC37	ENSG00000058600	DPF1	YKR025W	RPC37
SYT7/PMC1	ENSG00000058668	SYT7	YGL006W	PMC1
PIK3C2A/RIO2	ENSG00000058729	PIK3C2A	YNL207W	RIO2
PLAUR/MRPL7	ENSG00000058804	PLAUR	YDR237W	MRPL7
ANLN/TIS11	ENSG00000059145	ANLN	YLR136C	TIS11
WIZ/PRO2	ENSG00000059573	WIZ	YOR323C	PRO2
RABGAP1/TRM3	ENSG00000059588	RABGAP1	YDL112W	TRM3
DCN/XDJ1	ENSG00000059769	DCN	YLR090W	XDJ1
PPP5C/PSR2	ENSG00000060069	PPP5C	YLR019W	PSR2
MAP4K3/IRC19	ENSG00000060237	MAP4K3	YLL033W	IRC19
ZBTB32/CDC13	ENSG00000060558	ZBTB32	YDL220C	CDC13
TYROBP/PRP46	ENSG00000060688	TYROBP	YPL151C	PRP46
GABRA3/FMP37	ENSG00000060762	GABRA3	YGL080W	FMP37
BRCA1/POT1	ENSG00000060971	BRCA1	YIL160C	POT1
ERCC1/SDH4	ENSG00000061794	ERCC1	YDR178W	SDH4
CD22/NIT2	ENSG00000062038	CD22	YJL126W	NIT2
SEMA3B/AIF1	ENSG00000062096	SEMA3B	YNR074C	AIF1
MBTPS2/RSN1	ENSG00000062598	MBTPS2	YMR266W	RSN1
LTF/RKM2	ENSG00000063046	LTF	YDR198C	RKM2
NR1H4/RPL18B	ENSG00000063177	NR1H4	YNL301C	RPL18B
ALOX5/NOP13	ENSG00000063244	ALOX5	YNL175C	NOP13
CALCOCO1/ENT1	ENSG00000063245	CALCOCO1	YDL161W	ENT1
UBR7/YIL165C	ENSG00000063438	UBR7	YIL165C	YIL165C
MAP4K5/GLO2	ENSG00000063854	MAP4K5	YDR272W	GLO2
EHD3/YAF9	ENSG00000063978	EHD3	YNL107W	YAF9
PSMC4/YFR039C	ENSG00000064012	PSMC4	YFR039C	YFR039C
CLDN11/TAF2	ENSG00000064313	CLDN11	YCR042C	TAF2
MVP/MTR10	ENSG00000064419	MVP	YOR160W	MTR10
NUB1/YLR271W	ENSG00000064607	NUB1	YLR271W	YLR271W
CLK1/YBR235W	ENSG00000064651	CLK1	YBR235W	YBR235W
ENSG00000013455/PRY2	ENSG00000064655	ENSG00000013455	YKR013W	PRY2
POLR3B/YIG1	ENSG00000064666	POLR3B	YPL201C	YIG1
ANGEL1/TIF2	ENSG00000064703	ANGEL1	YJL138C	TIF2
RNF14/PMS1	ENSG00000064933	RNF14	YNL082W	PMS1
DDX11/HMO1	ENSG00000064961	DDX11	YDR174W	HMO1
CD6/APL5	ENSG00000065000	CD6	YPL195W	APL5
TACC3/NTG2	ENSG00000065057	TACC3	YOL043C	NTG2
UFL1/GPA1	ENSG00000065135	UFL1	YHR005C	GPA1
POLA2/PSE1	ENSG00000065150	POLA2	YMR308C	PSE1
CAPN1/CAR2	ENSG00000065154	CAPN1	YLR438W	CAR2
ACPP/UTP4	ENSG00000065183	ACPP	YDR324C	UTP4
MDH1/MAK11	ENSG00000065268	MDH1	YKL021C	MAK11
SLC30A9/LAC1	ENSG00000065308	SLC30A9	YKL008C	LAC1
MTMR11/EFT2	ENSG00000065357	MTMR11	YDR385W	EFT2
CCDC88C/SLM5	ENSG00000065427	CCDC88C	YCR024C	SLM5
YAF2/GRX3	ENSG00000065485	YAF2	YDR098C	GRX3
ZMYND11/YGR250C	ENSG00000065526	ZMYND11	YGR250C	YGR250C
WAS/CDC15	ENSG00000065559	WAS	YAR019C	CDC15
DPEP1/ISR1	ENSG00000065613	DPEP1	YPR106W	ISR1
BID/RCK2	ENSG00000065675	BID	YLR248W	RCK2
MATR3/UTP21	ENSG00000065717	MATR3	YLR409C	UTP21
RGPD5/VAC7	ENSG00000065809	RGPD5	YNL054W	VAC7
STMN4/MAE1	ENSG00000065833	STMN4	YKL029C	MAE1
NUDCD3/GYP1	ENSG00000065882	NUDCD3	YOR070C	GYP1
ISL1/YPL245W	ENSG00000065883	ISL1	YPL245W	YPL245W
IL20RA/FHL1	ENSG00000065970	IL20RA	YPR104C	FHL1
CLCA1/PDE2	ENSG00000065989	CLCA1	YOR360C	PDE2
ATP2C1/RTS1	ENSG00000066027	ATP2C1	YOR014W	RTS1
SRCIN1/SNF12	ENSG00000066117	SRCIN1	YNR023W	SNF12
IGF1/HAP5	ENSG00000066136	IGF1	YOR358W	HAP5
RALBP1/FOB1	ENSG00000066422	RALBP1	YDR110W	FOB1
RUFY3/HDA2	ENSG00000066455	RUFY3	YDR295C	HDA2
CNTN1/DUO1	ENSG00000066629	CNTN1	YGL061C	DUO1
WWTR1/SEC7	ENSG00000066777	WWTR1	YDR170C	SEC7
AGPS/HEM15	ENSG00000066926	AGPS	YOR176W	HEM15
ATP1A2/NRG2	ENSG00000067082	ATP1A2	YBR066C	NRG2
TTC27/ILM1	ENSG00000067167	TTC27	YJR118C	ILM1
MARCO/GIS2	ENSG00000067182	MARCO	YNL255C	GIS2
SYT13/BFR1	ENSG00000067208	SYT13	YOR198C	BFR1
SNAI2/CDC19	ENSG00000067225	SNAI2	YAL038W	CDC19
CD74/FCF2	ENSG00000067334	CD74	YLR051C	FCF2
HGF/NUP100	ENSG00000067445	HGF	YKL068W	NUP100
ZRANB1/RRP15	ENSG00000067533	ZRANB1	YPR143W	RRP15
NCDN/RHO1	ENSG00000067560	NCDN	YPR165W	RHO1
ZFP64/TCB3	ENSG00000067715	ZFP64	YML072C	TCB3
MNAT1/PKP1	ENSG00000067992	MNAT1	YIL042C	PKP1
SAMD4A/CAB4	ENSG00000068120	SAMD4A	YGR277C	CAB4
RUNX3/FAA1	ENSG00000068366	RUNX3	YOR317W	FAA1
MRE11A/SPP2	ENSG00000068394	MRE11A	YOR148C	SPP2
PLEKHB1/MRM2	ENSG00000068438	PLEKHB1	YGL136C	MRM2
SERPINB1/KCS1	ENSG00000068745	SERPINB1	YDR017C	KCS1
SPAST/KRE28	ENSG00000068793	SPAST	YDR532C	KRE28
ENSG00000021602/HST2	ENSG00000068903	ENSG00000021602	YPL015C	HST2
NRXN3/GLT1	ENSG00000069248	NRXN3	YDL171C	GLT1
AQR/VPS35	ENSG00000069329	AQR	YJL154C	VPS35
CPS1/YDJ1	ENSG00000069345	CPS1	YNL064C	YDJ1
C8B/YPL088W	ENSG00000069424	C8B	YPL088W	YPL088W
FHL1/NFT1	ENSG00000069431	FHL1	YKR103W	NFT1
RTFDC1/SDT1	ENSG00000069712	RTFDC1	YGL224C	SDT1
GABRA1/REF2	ENSG00000069849	GABRA1	YDR195W	REF2
NLRP2/HUL5	ENSG00000069869	NLRP2	YGL141W	HUL5
RNF10/ENP2	ENSG00000069966	RNF10	YGR145W	ENP2
ZDHHC6/UFD1	ENSG00000070010	ZDHHC6	YGR048W	UFD1
RNH1/IKI3	ENSG00000070061	RNH1	YLR384C	IKI3
NDUFS1/SSP120	ENSG00000070081	NDUFS1	YLR250W	SSP120
RB1CC1/PFY1	ENSG00000070087	RB1CC1	YOR122C	PFY1
ERP44/UIP3	ENSG00000070159	ERP44	YAR027W	UIP3
ALAS1/AIM38	ENSG00000070423	ALAS1	YNR018W	AIM38
BIRC3/POL4	ENSG00000070501	BIRC3	YCR014C	POL4
AKAP11/HSV2	ENSG00000070540	AKAP11	YGR223C	HSV2
GLRX2/ASN1	ENSG00000070669	GLRX2	YPR145W	ASN1
SNAPC1/KAR2	ENSG00000070718	SNAPC1	YJL034W	KAR2
STRAP/YAT2	ENSG00000070748	STRAP	YER024W	YAT2
ABCC2/MUD2	ENSG00000070756	ABCC2	YKL074C	MUD2
DEF6/RPA190	ENSG00000070761	DEF6	YOR341W	RPA190
PLEKHO1/CKA1	ENSG00000070770	PLEKHO1	YIL035C	CKA1
GCLM/GCD6	ENSG00000070785	GCLM	YDR211W	GCD6
UBR2/SAT4	ENSG00000070808	UBR2	YCR008W	SAT4
EHD2/RHO4	ENSG00000070831	EHD2	YKR055W	RHO4
RRAGD/OSH3	ENSG00000070882	RRAGD	YHR073W	OSH3
HSF2/PUT4	ENSG00000070915	HSF2	YOR348C	PUT4
PHF20/PMA1	ENSG00000070961	PHF20	YGL008C	PMA1
NR1H3/GSH2	ENSG00000071051	NR1H3	YOL049W	GSH2
NCAPH2/AIP1	ENSG00000071127	NCAPH2	YMR092C	AIP1
TOMM34/YKL023W	ENSG00000071205	TOMM34	YKL023W	YKL023W
SEC63/YNG2	ENSG00000071243	SEC63	YHR090C	YNG2
KPNA6/BUD23	ENSG00000071462	KPNA6	YCR047C	BUD23
VIM/HRD3	ENSG00000071537	VIM	YLR207W	HRD3
RTEL1-TNFRSF6B/MSP1	ENSG00000071539	RTEL1-TNFRSF6B	YGR028W	MSP1
FAS/ULS1	ENSG00000071794	FAS	YOR191W	ULS1
CD44/TSR4	ENSG00000071994	CD44	YOL022C	TSR4
KCNG1/TPK2	ENSG00000072062	KCNG1	YPL203W	TPK2
SLAMF7/YBL107C	ENSG00000072110	SLAMF7	YBL107C	YBL107C
MIPEP/VPS70	ENSG00000072133	MIPEP	YJR126C	VPS70
PRKCH/ENT2	ENSG00000072134	PRKCH	YLR206W	ENT2
INSRR/SIW14	ENSG00000072135	INSRR	YNL032W	SIW14
IFNGR1/TRE1	ENSG00000072274	IFNGR1	YPL176C	TRE1
SH2D2A/PEX4	ENSG00000072401	SH2D2A	YGR133W	PEX4
TNFRSF1B/GUK1	ENSG00000072415	TNFRSF1B	YDR454C	GUK1
VEZT/SMC1	ENSG00000072501	VEZT	YFL008W	SMC1
POU2F2/POL31	ENSG00000072609	POU2F2	YJR006W	POL31
SNX1/DBP1	ENSG00000072682	SNX1	YPL119C	DBP1
TBPL1/CDC4	ENSG00000072803	TBPL1	YFL009W	CDC4
ARNTL2/YSP1	ENSG00000072818	ARNTL2	YHR155W	YSP1
BCLAF1/RRP4	ENSG00000072832	BCLAF1	YHR069C	RRP4
ANK1/LRS4	ENSG00000072864	ANK1	YDR439W	LRS4
TFB1M/FIG4	ENSG00000072958	TFB1M	YNL325C	FIG4
RABEP1/SEC2	ENSG00000073009	RABEP1	YNL272C	SEC2
HMGB3/MCM2	ENSG00000073111	HMGB3	YBL023C	MCM2
NUP160/SRO77	ENSG00000073350	NUP160	YBL106C	SRO77
BAK1/ECM5	ENSG00000073614	BAK1	YMR176W	ECM5
MUSK/STE6	ENSG00000073734	MUSK	YKL209C	STE6
IKZF2/YAP1802	ENSG00000073921	IKZF2	YGR241C	YAP1802
GRN/SEC18	ENSG00000073969	GRN	YBR080C	SEC18
ARHGAP31/TEC1	ENSG00000074219	ARHGAP31	YBR083W	TEC1
NR2E3/TUP1	ENSG00000074266	NR2E3	YCR084C	TUP1
CENPQ/YJU3	ENSG00000074416	CENPQ	YKL094W	YJU3
SARS/NPR1	ENSG00000074590	SARS	YNL183C	NPR1
RANBP3/SBA1	ENSG00000074696	RANBP3	YKL117W	SBA1
ARID4A/DOC1	ENSG00000074755	ARID4A	YGL240W	DOC1
TSSC1/ENO2	ENSG00000074800	TSSC1	YHR174W	ENO2
ENSG00000032514/SLN1	ENSG00000074964	ENSG00000032514	YIL147C	SLN1
IFT88/ARP6	ENSG00000075089	IFT88	YLR085C	ARP6
ZCCHC8/TIF4632	ENSG00000075151	ZCCHC8	YGL049C	TIF4632
ABCF2/MTC5	ENSG00000075188	ABCF2	YDR128W	MTC5
LRRC7/CTT1	ENSG00000075213	LRRC7	YGR088W	CTT1
UBA6/RAX2	ENSG00000075223	UBA6	YLR084C	RAX2
GAB2/ERG10	ENSG00000075239	GAB2	YPL028W	ERG10
ATP6V0A1/YNL095C	ENSG00000075292	ATP6V0A1	YNL095C	YNL095C
PIAS1/TOS2	ENSG00000075413	PIAS1	YGR221C	TOS2
SLC4A7/TAO3	ENSG00000075539	SLC4A7	YIL129C	TAO3
APBA2/ARP9	ENSG00000075624	APBA2	YMR033W	ARP9
UHRF1/MRPL15	ENSG00000075651	UHRF1	YLR312W-A	MRPL15
MAP2K3/YNL046W	ENSG00000075711	MAP2K3	YNL046W	YNL046W
TMSB10/VPS21	ENSG00000075785	TMSB10	YOR089C	VPS21
RNF19A/YET1	ENSG00000075790	RNF19A	YKL065C	YET1
PEX3/SYF1	ENSG00000075856	PEX3	YDR416W	SYF1
GABARAPL2/RRP42	ENSG00000075914	GABARAPL2	YDL111C	RRP42
MYOC/NCL1	ENSG00000075945	MYOC	YBL024W	NCL1
SH3YL1/MCM6	ENSG00000076003	SH3YL1	YGL201C	MCM6
VCL/REX2	ENSG00000076043	VCL	YLR059C	REX2
DAPK2/YIL077C	ENSG00000076053	DAPK2	YIL077C	YIL077C
NSMAF/MLH1	ENSG00000076242	NSMAF	YMR167W	MLH1
ADSS/UNG1	ENSG00000076248	ADSS	YML021C	UNG1
STAP1/CPA2	ENSG00000076555	STAP1	YJR109C	CPA2
TIMP2/SLX8	ENSG00000076604	TIMP2	YER116C	SLX8
RFC1/YAL064C-A	ENSG00000076662	RFC1	YAL064C-A	YAL064C-A
CUL3/MON1	ENSG00000076685	CUL3	YGL124C	MON1
MYOM2/CLF1	ENSG00000076924	MYOM2	YLR117C	CLF1
OTC/NRK1	ENSG00000077009	OTC	YNL129W	NRK1
USP2/COS12	ENSG00000077063	USP2	YGL263W	COS12
CASR/YGL101W	ENSG00000077097	CASR	YGL101W	YGL101W
TUBG2/SKP2	ENSG00000077235	TUBG2	YNL311C	SKP2
RPL26L1/YTP1	ENSG00000077238	RPL26L1	YNL237W	YTP1
FLT4/UBP1	ENSG00000077254	FLT4	YDL122W	UBP1
NSUN2/MSL1	ENSG00000077312	NSUN2	YIR009W	MSL1
FBXO42/SKI6	ENSG00000077348	FBXO42	YGR195W	SKI6
MRI1/HST3	ENSG00000077463	MRI1	YOR025W	HST3
METTL1/CUR1	ENSG00000077522	METTL1	YPR158W	CUR1
HOXC8/CAP2	ENSG00000077549	HOXC8	YIL034C	CAP2
AGA/UBC11	ENSG00000077721	AGA	YOR339C	UBC11
ENSG00000038102/IRE1	ENSG00000077782	ENSG00000038102	YHR079C	IRE1
PI4K2B/PDX3	ENSG00000077800	PI4K2B	YBR035C	PDX3
MAT2B/RAD34	ENSG00000077809	MAT2B	YDR314C	RAD34
TLL1/SIZ1	ENSG00000078043	TLL1	YDR409W	SIZ1
EDC4/PTK2	ENSG00000078061	EDC4	YJR059W	PTK2
TRIO/DUR1,2	ENSG00000078070	TRIO	YBR208C	DUR1,2
VCAN/STE13	ENSG00000078098	VCAN	YOR219C	STE13
MSR1/UBC1	ENSG00000078140	MSR1	YDR177W	UBC1
CDH1/VPS34	ENSG00000078142	CDH1	YLR240W	VPS34
SKIV2L2/INP51	ENSG00000078269	SKIV2L2	YIL002C	INP51
DNAH5/FAA4	ENSG00000078304	DNAH5	YMR246W	FAA4
ZFYVE16/YRA2	ENSG00000078328	ZFYVE16	YKL214C	YRA2
C6/UTP15	ENSG00000078369	C6	YMR093W	UTP15
RAI14/SNT2	ENSG00000078403	RAI14	YGL131C	SNT2
SOX30/STE23	ENSG00000078618	SOX30	YLR389C	STE23
PNKP/POR1	ENSG00000078668	PNKP	YNL055C	POR1
SPDL1/CST6	ENSG00000078674	SPDL1	YIL036W	CST6
STAU2/MET13	ENSG00000078747	STAU2	YGL125W	MET13
RTN4R/INN1	ENSG00000078902	RTN4R	YNL152W	INN1
PHF23/STP22	ENSG00000078967	PHF23	YCL008C	STP22
CDH10/YKU80	ENSG00000079246	CDH10	YMR106C	YKU80
INPP4A/CBK1	ENSG00000079277	INPP4A	YNL161W	CBK1
RAB27B/PUF4	ENSG00000079308	RAB27B	YGL014W	PUF4
PSMA4/REX3	ENSG00000079313	PSMA4	YLR107W	REX3
MYO16/MRP49	ENSG00000079332	MYO16	YKL167C	MRP49
LSG1/FET4	ENSG00000079335	LSG1	YMR319C	FET4
PARP3/RGT2	ENSG00000079393	PARP3	YDL138W	RGT2
TNC/ERG9	ENSG00000079459	TNC	YHR190W	ERG9
TDP1/PGM2	ENSG00000079739	TDP1	YMR105C	PGM2
MED17/SUB2	ENSG00000079785	MED17	YDL084W	SUB2
CAPG/VBA4	ENSG00000079819	CAPG	YDR119W	VBA4
AP2S1/VAM3	ENSG00000079950	AP2S1	YOR106W	VAM3
USH2A/ARL1	ENSG00000080371	USH2A	YBR164C	ARL1
ZPBP/YEA4	ENSG00000080493	ZPBP	YEL004W	YEA4
TG/MOT1	ENSG00000080503	TG	YPL082C	MOT1
ADAM28/AYR1	ENSG00000080511	ADAM28	YIL124W	AYR1
BARX2/COQ5	ENSG00000080546	BARX2	YML110C	COQ5
DCUN1D1/IRC6	ENSG00000080561	DCUN1D1	YFR043C	IRC6
PHF15/SWR1	ENSG00000080603	PHF15	YDR334W	SWR1
ZIC2/PUF6	ENSG00000080608	ZIC2	YDR496C	PUF6
LCP2/MOT2	ENSG00000080802	LCP2	YER068W	MOT2
TRIT1/HEM13	ENSG00000080819	TRIT1	YDR044W	HEM13
ADRB1/BI3	ENSG00000080823	ADRB1	Q0115	BI3
ENSG00000043822/YRB2	ENSG00000081026	ENSG00000043822	YIL063C	YRB2
GUCA2B/PCL7	ENSG00000081087	GUCA2B	YIL050W	PCL7
CUL7/CYB2	ENSG00000081277	CUL7	YML054C	CYB2
CTNNA1/YKL027W	ENSG00000081307	CTNNA1	YKL027W	YKL027W
PHKA2/MTC1	ENSG00000081479	PHKA2	YJL123C	MTC1
EPHA3/MIG2	ENSG00000081665	EPHA3	YGL209W	MIG2
HSPA5/YVH1	ENSG00000081721	HSPA5	YIR026C	YVH1
DSG2/PDE1	ENSG00000081803	DSG2	YGL248W	PDE1
GEMIN8/TRI1	ENSG00000082014	GEMIN8	YMR233W	TRI1
OFD1/YGR126W	ENSG00000082258	OFD1	YGR126W	YGR126W
PREX2/YDL180W	ENSG00000082438	PREX2	YDL180W	YDL180W
WDR37/MRPL22	ENSG00000082515	WDR37	YNL177C	MRPL22
YTHDC2/YCK1	ENSG00000082701	YTHDC2	YHR135C	YCK1
CTPS2/YLR156W	ENSG00000082781	CTPS2	YLR156W	YLR156W
ATP6V1H/MPC54	ENSG00000082805	ATP6V1H	YOR177C	MPC54
POLR2B/CRM1	ENSG00000082898	POLR2B	YGR218W	CRM1
TPR/KAP104	ENSG00000083312	TPR	YBR017C	KAP104
CP/YMR018W	ENSG00000083457	CP	YMR018W	YMR018W
DTNBP1/AEP2	ENSG00000083750	DTNBP1	YMR282C	AEP2
XK/GIP4	ENSG00000083799	XK	YAL031C	GIP4
ARHGAP6/SFC1	ENSG00000083842	ARHGAP6	YJR095W	SFC1
MAP4/RPS5	ENSG00000083845	MAP4	YJR123W	RPS5
GOPC/APT2	ENSG00000083857	GOPC	YDR441C	APT2
ROS1/SLZ1	ENSG00000083896	ROS1	YNL196C	SLZ1
HDAC9/SBP1	ENSG00000084072	HDAC9	YHL034C	SBP1
RRM2B/STE24	ENSG00000084073	RRM2B	YJR117W	STE24
TNFRSF17/DER1	ENSG00000084463	TNFRSF17	YBR201W	DER1
LMO3/TIF34	ENSG00000084623	LMO3	YMR146C	TIF34
MRPS10/SHE4	ENSG00000084674	MRPS10	YOR035C	SHE4
GUCA1A/KIP1	ENSG00000084731	GUCA1A	YBL063W	KIP1
RSF1/YKR018C	ENSG00000084754	RSF1	YKR018C	YKR018C
VPS13D/URA2	ENSG00000084774	VPS13D	YJL130C	URA2
CELF2/CGR1	ENSG00000085063	CELF2	YGL029W	CGR1
R3HDM1/SPO74	ENSG00000085276	R3HDM1	YGL170C	SPO74
COL9A2/HSP26	ENSG00000085382	COL9A2	YBR072W	HSP26
KITLG/SEH1	ENSG00000085415	KITLG	YGL100W	SEH1
ERCC8/CTS2	ENSG00000085465	ERCC8	YDR371W	CTS2
VAMP3/SSK2	ENSG00000085511	VAMP3	YNR031C	SSK2
PER3/YPR1	ENSG00000085662	PER3	YDR368W	YPR1
UTS2/RRN3	ENSG00000085721	UTS2	YKL125W	RRN3
TNFRSF9/IML2	ENSG00000085831	TNFRSF9	YJL082W	IML2
EPN3/END3	ENSG00000085832	EPN3	YNL084C	END3
LTBP1/ORC1	ENSG00000085840	LTBP1	YML065W	ORC1
RCN1/CTF19	ENSG00000085871	RCN1	YPL018W	CTF19
ELN/SQS1	ENSG00000085872	ELN	YNL224C	SQS1
RFC2/PTK1	ENSG00000086015	RFC2	YKL198C	PTK1
ARID1B/MDJ1	ENSG00000086061	ARID1B	YFL016C	MDJ1
NEDD4L/FAP1	ENSG00000086102	NEDD4L	YNL023C	FAP1
FOXP3/DIM1	ENSG00000086189	FOXP3	YPL266W	DIM1
HEXB/KAP120	ENSG00000086200	HEXB	YPL125W	KAP120
JKAMP/MRPL24	ENSG00000086504	JKAMP	YMR193W	MRPL24
DKK3/CIN5	ENSG00000086548	DKK3	YOR028C	CIN5
ARHGEF5/CWC2	ENSG00000086589	ARHGEF5	YDL209C	CWC2
NFE2L3/EMP24	ENSG00000086598	NFE2L3	YGL200C	EMP24
LIMA1/RPS1B	ENSG00000086712	LIMA1	YML063W	RPS1B
SLC4A8/TOM1	ENSG00000086758	SLC4A8	YDR457W	TOM1
PTGER3/GPI10	ENSG00000086848	PTGER3	YGL142C	GPI10
MAPK9/VPS68	ENSG00000087008	MAPK9	YOL129W	VPS68
COL23A1/YMR1	ENSG00000087053	COL23A1	YJR110W	YMR1
BCAR1/SPS19	ENSG00000087076	BCAR1	YNL202W	SPS19
FAM160A2/SGF11	ENSG00000087152	FAM160A2	YPL047W	SGF11
HERPUD1/PGS1	ENSG00000087157	HERPUD1	YCL004W	PGS1
HOMER3/ISA1	ENSG00000087206	HOMER3	YLL027W	ISA1
RAD51/ATP18	ENSG00000087245	RAD51	YML081C-A	ATP18
POLQ/TPA1	ENSG00000087263	POLQ	YER049W	TPA1
PIK3CB/CDC50	ENSG00000087274	PIK3CB	YCR094W	CDC50
ENSG00000051415/EST1	ENSG00000087338	ENSG00000051415	YLR233C	EST1
CYBA/CUS1	ENSG00000087365	CYBA	YMR240C	CUS1
THOC3/VPS1	ENSG00000087470	THOC3	YKR001C	VPS1
HEBP2/ERV46	ENSG00000087502	HEBP2	YAL042W	ERV46
PLEKHA5/GDS1	ENSG00000088179	PLEKHA5	YOR355W	GDS1
PRSS8/HAS1	ENSG00000088205	PRSS8	YMR290C	HAS1
SIKE1/RPS2	ENSG00000088247	SIKE1	YGL123W	RPS2
RRP12/SFK1	ENSG00000088305	RRP12	YKL051W	SFK1
MSMO1/YLR422W	ENSG00000088387	MSMO1	YLR422W	YLR422W
TTC17/FPR1	ENSG00000088832	TTC17	YNL135C	FPR1
ALX4/SHP1	ENSG00000088833	ALX4	YBL058W	SHP1
FOXN3/DYN2	ENSG00000088986	FOXN3	YDR424C	DYN2
AKR7A2/BRL1	ENSG00000089006	AKR7A2	YHR036W	BRL1
MRTO4/RPL6A	ENSG00000089009	MRTO4	YML073C	RPL6A
USE1/PKH2	ENSG00000089022	USE1	YOL100W	PKH2
MCF2L2/AIM17	ENSG00000089041	MCF2L2	YHL021C	AIM17
NRIP2/ESF1	ENSG00000089048	NRIP2	YDR365C	ESF1
LAMA3/APC5	ENSG00000089053	LAMA3	YOR249C	APC5
ANAPC4/REX4	ENSG00000089094	ANAPC4	YOL080C	REX4
KCNQ1/GCN1	ENSG00000089154	KCNQ1	YGL195W	GCN1
TRAPPC3/PXL1	ENSG00000089159	TRAPPC3	YKR090W	PXL1
THRAP3/YLR179C	ENSG00000089220	THRAP3	YLR179C	YLR179C
PHPT1/ETP1	ENSG00000089234	PHPT1	YHL010C	ETP1
ENTPD2/MET10	ENSG00000089250	ENTPD2	YFR030W	MET10
ARID4B/TAP42	ENSG00000089289	ARID4B	YMR028W	TAP42
PTPRN/ROT2	ENSG00000089597	PTPRN	YBR229C	ROT2
KIF1B/SAC7	ENSG00000089639	KIF1B	YDR389W	SAC7
FOXC1/MAK5	ENSG00000089737	FOXC1	YBR142W	MAK5
SYNE2/YMR244W	ENSG00000090006	SYNE2	YMR244W	YMR244W
CBLN4/SFT2	ENSG00000090020	CBLN4	YBL102W	SFT2
CHRDL2/LCB2	ENSG00000090054	CHRDL2	YDR062W	LCB2
RELT/PAP1	ENSG00000090060	RELT	YKR002W	PAP1
NOP58/FYV10	ENSG00000090316	NOP58	YIL097W	FYV10
KCNH2/XBP1	ENSG00000090339	KCNH2	YIL101C	XBP1
CUL1/IPI3	ENSG00000090372	CUL1	YNL182C	IPI3
CYFIP2/PEX12	ENSG00000090432	CYFIP2	YMR026C	PEX12
TAB2/YNR064C	ENSG00000090487	TAB2	YNR064C	YNR064C
EIF2AK2/MPS2	ENSG00000090565	EIF2AK2	YGL075C	MPS2
KMT2C/ALA1	ENSG00000090861	KMT2C	YOR335C	ALA1
PUM2/SEC3	ENSG00000090989	PUM2	YER008C	SEC3
MRPL43/LPD1	ENSG00000091140	MRPL43	YFL018C	LPD1
ITIH4/SPR3	ENSG00000091409	ITIH4	YGR059W	SPR3
C4orf27/IKS1	ENSG00000091436	C4orf27	YJL057C	IKS1
ZFR/FUM1	ENSG00000091483	ZFR	YPL262W	FUM1
NPFFR2/SKT5	ENSG00000091490	NPFFR2	YBL061C	SKT5
ENSG00000056345/ECM30	ENSG00000091536	ENSG00000056345	YLR436C	ECM30
PHF21B/HER1	ENSG00000091592	PHF21B	YOR227W	HER1
TRAF1/OM45	ENSG00000092054	TRAF1	YIL136W	OM45
PCGF2/BAP2	ENSG00000092068	PCGF2	YBR068C	BAP2
IL17RB/VPS45	ENSG00000092108	IL17RB	YGL095C	VPS45
TRAF3IP2/RSM24	ENSG00000092200	TRAF3IP2	YDR175C	RSM24
GYG2/SPT16	ENSG00000092201	GYG2	YGL207W	SPT16
SERPINB3/TRS31	ENSG00000092203	SERPINB3	YDR472W	TRS31
PKP2/ERT1	ENSG00000092208	PKP2	YBR239C	ERT1
MSH4/ADE16	ENSG00000092421	MSH4	YLR028C	ADE16
F7/YVC1	ENSG00000092439	F7	YOR087W	YVC1
GDI2/SOF1	ENSG00000092470	GDI2	YLL011W	SOF1
PRDM1/SPO20	ENSG00000092531	PRDM1	YMR017W	SPO20
ATG5/GOR1	ENSG00000092621	ATG5	YNL274C	GOR1
PITHD1/MLC2	ENSG00000092841	PITHD1	YPR188C	MLC2
MTA3/HMF1	ENSG00000092847	MTA3	YER057C	HMF1
USP13/DAL1	ENSG00000092964	USP13	YIR027C	DAL1
LAMC2/CDC45	ENSG00000093009	LAMC2	YLR103C	CDC45
CDK14/AFT2	ENSG00000093010	CDK14	YPL202C	AFT2
SEC61A1/RSM22	ENSG00000093167	SEC61A1	YKL155C	RSM22
PPP1R12A/HOS3	ENSG00000094631	PPP1R12A	YPL116W	HOS3
RASGRF1/RPT6	ENSG00000094804	RASGRF1	YGL048C	RPT6
CAMK2B/FUR1	ENSG00000094841	CAMK2B	YHR128W	FUR1
CROCC/SLP1	ENSG00000094975	CROCC	YOR154W	SLP1
POLR3E/MSH2	ENSG00000095002	POLR3E	YOL090W	MSH2
ATP2B4/DYS1	ENSG00000095059	ATP2B4	YHR068W	DYS1
ZC3H11A/RET2	ENSG00000095139	ZC3H11A	YFR051C	RET2
RIOK2/VAC8	ENSG00000095261	RIOK2	YEL013W	VAC8
NDC1/MSS51	ENSG00000095303	NDC1	YLR203C	MSS51
FLYWCH1/CAT2	ENSG00000095321	FLYWCH1	YML042W	CAT2
UNKL/VMA7	ENSG00000095539	UNKL	YGR020C	VMA7
ALDH18A1/ISW1	ENSG00000095564	ALDH18A1	YBR245C	ISW1
TARBP1/MET4	ENSG00000095787	TARBP1	YNL103W	MET4
MXD1/HSP150	ENSG00000095794	MXD1	YJL159W	HSP150
CDK17/YBL081W	ENSG00000095951	CDK17	YBL081W	YBL081W
DNAJC25/CTK1	ENSG00000096063	DNAJC25	YKL139W	CTK1
PSD/CEF1	ENSG00000096401	PSD	YMR213W	CEF1
CTDP1/ILV1	ENSG00000096433	CTDP1	YER086W	ILV1
YBX3/NUF2	ENSG00000096696	YBX3	YOL069W	NUF2
WNK1/SIR2	ENSG00000096717	WNK1	YDL042C	SIR2
CCAR1/HRR25	ENSG00000097007	CCAR1	YPL204W	HRR25
OGFR/CDC7	ENSG00000097046	OGFR	YDL017W	CDC7
GNA15/KEX2	ENSG00000099139	GNA15	YNL238W	KEX2
CREB3L3/ERP2	ENSG00000099203	CREB3L3	YAL007C	ERP2
PTPRU/MGR1	ENSG00000099204	PTPRU	YCL044C	MGR1
SNRNP40/COX23	ENSG00000099326	SNRNP40	YHR116W	COX23
COL11A1/FRE8	ENSG00000099331	COL11A1	YLR047C	FRE8
MPC1/RPN12	ENSG00000099341	MPC1	YFR052W	RPN12
ACAA1/SET1	ENSG00000099381	ACAA1	YHR119W	SET1
BCAT1/NSE3	ENSG00000099399	BCAT1	YDR288W	NSE3
HDAC7/CUS2	ENSG00000099622	HDAC7	YNL286W	CUS2
LZTS1/ATP16	ENSG00000099624	LZTS1	YDL004W	ATP16
SPAG4/GBP2	ENSG00000099783	SPAG4	YCL011C	GBP2
NCKAP1/CDC34	ENSG00000099804	NCKAP1	YDR054C	CDC34
MRPS35/RPB5	ENSG00000099817	MRPS35	YBR154C	RPB5
GUCY1B3/RTK1	ENSG00000099875	GUCY1B3	YDL025C	RTK1
SFSWAP/YRB1	ENSG00000099901	SFSWAP	YDR002W	YRB1
TNK2/GRS1	ENSG00000099917	TNK2	YBR121C	GRS1
CDH3/RGC1	ENSG00000099940	CDH3	YPR115W	RGC1
ARSF/BUD14	ENSG00000099942	ARSF	YAR014C	BUD14
GPBP1/RPA34	ENSG00000099968	GPBP1	YJL148W	RPA34
CS/PRP21	ENSG00000099995	CS	YJL203W	PRP21
LTK/LSM4	ENSG00000100028	LTK	YER112W	LSM4
MRPS24/NOP7	ENSG00000100029	MRPS24	YGR103W	NOP7
ELMO2/CDC28	ENSG00000100030	ELMO2	YBR160W	CDC28
WAPAL/PTC2	ENSG00000100034	WAPAL	YER089C	PTC2
APPBP2/CTP1	ENSG00000100075	APPBP2	YBR291C	CTP1
POLD1/GGA1	ENSG00000100083	POLD1	YDR358W	GGA1
SEZ6/HIR2	ENSG00000100084	SEZ6	YOR038C	HIR2
EIF4B/LRG1	ENSG00000100092	EIF4B	YDL240W	LRG1
GLTSCR1/SPC105	ENSG00000100106	GLTSCR1	YGL093W	SPC105
RPL18/SPP382	ENSG00000100109	RPL18	YLR424W	SPP382
ISOC2/NHP2	ENSG00000100138	ISOC2	YDL208W	NHP2
U2AF2/RPO26	ENSG00000100142	U2AF2	YPR187W	RPO26
EPN1/YLR462W	ENSG00000100151	EPN1	YLR462W	YLR462W
MED29/DBP7	ENSG00000100201	MED29	YKR024C	DBP7
AHRR/DMC1	ENSG00000100206	AHRR	YER179W	DMC1
GSC2/BOP3	ENSG00000100207	GSC2	YNL042W	BOP3
GPC1/BNA6	ENSG00000100219	GPC1	YFR047C	BNA6
ADCK1/AIM33	ENSG00000100225	ADCK1	YML087C	AIM33
HAGH/TEF2	ENSG00000100226	HAGH	YBR118W	TEF2
RNF4/SAP190	ENSG00000100239	RNF4	YKR028W	SAP190
CASP8/GSF2	ENSG00000100242	CASP8	YML048W	GSF2
ASUN/PGA3	ENSG00000100243	ASUN	YML125C	PGA3
DLX3/LSB1	ENSG00000100266	DLX3	YGR136W	LSB1
SPA17/APL1	ENSG00000100280	SPA17	YJR005W	APL1
WISP2/SUT1	ENSG00000100284	WISP2	YGL162W	SUT1
NGFR/HMX1	ENSG00000100292	NGFR	YLR205C	HMX1
CDON/YJR011C	ENSG00000100296	CDON	YJR011C	YJR011C
TAF2/MCM5	ENSG00000100297	TAF2	YLR274W	MCM5
HIPK2/PET54	ENSG00000100320	HIPK2	YGR222W	PET54
TNPO3/RGT1	ENSG00000100325	TNPO3	YKL038W	RGT1
MEF2BNB-MEF2B/MYO4	ENSG00000100345	MEF2BNB-MEF2B	YAL029C	MYO4
RFXANK/HPT1	ENSG00000100353	RFXANK	YDR399W	HPT1
LPAR2/MDR1	ENSG00000100359	LPAR2	YGR100W	MDR1
CTSA/NPA3	ENSG00000100360	CTSA	YJR072C	NPA3
SUGP2/YIA6	ENSG00000100372	SUGP2	YIL006W	YIA6
SLC12A2/HSP12	ENSG00000100380	SLC12A2	YFL014W	HSP12
SNX24/HRT1	ENSG00000100387	SNX24	YOL133W	HRT1
EYA2/GCN5	ENSG00000100393	EYA2	YGR252W	GCN5
CNN2/RNA1	ENSG00000100401	CNN2	YMR235C	RNA1
SNCAIP/APA2	ENSG00000100403	SNCAIP	YDR530C	APA2
DDX20/RPC25	ENSG00000100413	DDX20	YKL144C	RPC25
BTBD1/FPR3	ENSG00000100442	BTBD1	YML074C	FPR3
BCAS1/PAU15	ENSG00000100448	BCAS1	YIR041W	PAU15
POU1F1/TIF3	ENSG00000100461	POU1F1	YPR163C	TIF3
PMS1/VMA6	ENSG00000100462	PMS1	YLR447C	VMA6
HMG20B/DPB2	ENSG00000100479	HMG20B	YPR175W	DPB2
CALCRL/GPH1	ENSG00000100504	CALCRL	YPR160W	GPH1
TAF11/RAD27	ENSG00000100526	TAF11	YKL113C	RAD27
ANKS1A/VMA8	ENSG00000100554	ANKS1A	YEL051W	VMA8
AP3D1/GPI15	ENSG00000100564	AP3D1	YNL038W	GPI15
ZNF76/PRE10	ENSG00000100567	ZNF76	YOR362C	PRE10
SLC9A3R2/VTI1	ENSG00000100568	SLC9A3R2	YMR197C	VTI1
NTHL1/AHA1	ENSG00000100591	NTHL1	YDR214W	AHA1
GNAI3/BNR1	ENSG00000100592	GNAI3	YIL159W	BNR1
IPO5/LCB1	ENSG00000100596	IPO5	YMR296C	LCB1
OAT/RRT6	ENSG00000100605	OAT	YGL146C	RRT6
WDR3/PTC3	ENSG00000100614	WDR3	YBL056W	PTC3
PKN2/NMA2	ENSG00000100628	PKN2	YGR010W	NMA2
WDR18/PIN4	ENSG00000100650	WDR18	YBL051C	PIN4
TRAM2/TIF5	ENSG00000100664	TRAM2	YPR041W	TIF5
NTN1/MPH1	ENSG00000100697	NTN1	YIR002C	MPH1
GLP2R/ADE3	ENSG00000100714	GLP2R	YGR204W	ADE3
MCM10/YAP1	ENSG00000100722	MCM10	YML007W	YAP1
DGKA/YLR456W	ENSG00000100744	DGKA	YLR456W	YLR456W
ERBB3/YGR093W	ENSG00000100749	ERBB3	YGR093W	YGR093W
ROPN1/RPT2	ENSG00000100764	ROPN1	YDL007W	RPT2
KARS/PRE7	ENSG00000100804	KARS	YBL041W	PRE7
PDIA5/ACE2	ENSG00000100811	PDIA5	YLR131C	ACE2
NDUFB4/YHR080C	ENSG00000100814	NDUFB4	YHR080C	YHR080C
SPEN/NOT5	ENSG00000100815	SPEN	YPR072W	NOT5
MYLK/SGN1	ENSG00000100836	MYLK	YIR001C	SGN1
MAP2K4/YHR202W	ENSG00000100852	MAP2K4	YHR202W	YHR202W
SNAP91/SRP54	ENSG00000100883	SNAP91	YPR088C	SRP54
SLK/DBP6	ENSG00000100888	SLK	YNR038W	DBP6
COL17A1/SCL1	ENSG00000100902	COL17A1	YGL011C	SCL1
SEC61A2/MGA2	ENSG00000100906	SEC61A2	YIR033W	MGA2
PRKCQ/PCM1	ENSG00000100908	PRKCQ	YEL058W	PCM1
TLE2/YHR035W	ENSG00000100934	TLE2	YHR035W	YHR035W
ASB1/LEA1	ENSG00000100949	ASB1	YPL213W	LEA1
FAM107B/ART5	ENSG00000100979	FAM107B	YGR068C	ART5
ME1/AIM9	ENSG00000100994	ME1	YER080W	AIM9
TBC1D1/CIK1	ENSG00000101004	TBC1D1	YMR198W	CIK1
CDK13/CBP3	ENSG00000101019	CDK13	YPL215W	CBP3
MTHFD2/YPL236C	ENSG00000101049	MTHFD2	YPL236C	YPL236C
SLC9A7/GAT2	ENSG00000101076	SLC9A7	YMR136W	GAT2
FOXJ2/PET9	ENSG00000101084	FOXJ2	YBL030C	PET9
YBX1/GIM3	ENSG00000101132	YBX1	YNL153C	GIM3
PDE4A/LYS9	ENSG00000101144	PDE4A	YNR050C	LYS9
PPP2R5A/GLE2	ENSG00000101146	PPP2R5A	YER107C	GLE2
CTNNA2/BIO2	ENSG00000101150	CTNNA2	YGR286C	BIO2
ELAVL1/PRP6	ENSG00000101161	ELAVL1	YBR055C	PRP6
TIE1/PRE6	ENSG00000101182	TIE1	YOL038W	PRE6
SMARCD1/EAF7	ENSG00000101189	SMARCD1	YNL136W	EAF7
KDM4A/IOC2	ENSG00000101191	KDM4A	YLR095C	IOC2
NFYC/GID8	ENSG00000101193	NFYC	YMR135C	GID8
SLC9A3/GLO3	ENSG00000101199	SLC9A3	YER122C	GLO3
NGEF/YCH1	ENSG00000101224	NGEF	YGR203W	YCH1
ASPM/ARL3	ENSG00000101246	ASPM	YPL051W	ARL3
CD84/PSK2	ENSG00000101255	CD84	YOL045W	PSK2
ELOVL1/CKA2	ENSG00000101266	ELOVL1	YOR061W	CKA2
SPI1/SEC23	ENSG00000101310	SPI1	YPR181C	SEC23
ZNRD1/MZM1	ENSG00000101327	ZNRD1	YDR493W	MZM1
MPPED2/TRL1	ENSG00000101333	MPPED2	YJL087C	TRL1
ZBTB11/YPL150W	ENSG00000101336	ZBTB11	YPL150W	YPL150W
ATXN3/KAR3	ENSG00000101350	ATXN3	YPR141C	KAR3
GOLGA5/IDH1	ENSG00000101365	GOLGA5	YNL037C	IDH1
FGFR2/MIR1	ENSG00000101367	FGFR2	YJR077C	MIR1
EML1/GAS2	ENSG00000101384	EML1	YLR343W	GAS2
ARFGEF1/UTR1	ENSG00000101391	ARFGEF1	YJR049C	UTR1
MTFR1/UTR2	ENSG00000101405	MTFR1	YEL040W	UTR2
STAG3/TTI1	ENSG00000101407	STAG3	YKL033W	TTI1
FECH/ARP5	ENSG00000101442	FECH	YNL059C	ARP5
MYO9A/SAH1	ENSG00000101444	MYO9A	YER043C	SAH1
DDX3Y/YPL034W	ENSG00000101474	DDX3Y	YPL034W	YPL034W
PFKP/UBP6	ENSG00000101557	PFKP	YFR010W	UBP6
SP100/ABD1	ENSG00000101654	SP100	YBR236C	ABD1
KLF6/RAD30	ENSG00000101751	KLF6	YDR419W	RAD30
PPAP2A/MBP1	ENSG00000101752	PPAP2A	YDL056W	MBP1
NEO1/RIO1	ENSG00000101782	NEO1	YOR119C	RIO1
TRAM1/PTI1	ENSG00000101811	TRAM1	YGR156W	PTI1
PHKA1/NAS6	ENSG00000101843	PHKA1	YGR232W	NAS6
TNFRSF1A/UTP7	ENSG00000101849	TNFRSF1A	YER082C	UTP7
CACNB1/POL1	ENSG00000101868	CACNB1	YNL102W	POL1
EVI5/MRS1	ENSG00000101871	EVI5	YIR021W	MRS1
PKM/YPL039W	ENSG00000101888	PKM	YPL039W	YPL039W
DHX29/ALG13	ENSG00000101901	DHX29	YGL047W	ALG13
DNTTIP2/PRS2	ENSG00000101911	DNTTIP2	YER099C	PRS2
TP53BP1/YOR289W	ENSG00000101935	TP53BP1	YOR289W	YOR289W
TRO/SET3	ENSG00000101945	TRO	YKR029C	SET3
RRP15/BIR1	ENSG00000101966	RRP15	YJR089W	BIR1
RHOA/YOR342C	ENSG00000101972	RHOA	YOR342C	YOR342C
DHX8/PXA2	ENSG00000101986	DHX8	YKL188C	PXA2
PRKCZ/CPT1	ENSG00000102007	PRKCZ	YNL130C	CPT1
SYT1/SAC6	ENSG00000102024	SYT1	YDR129C	SAC6
IDH3G/ARD1	ENSG00000102030	IDH3G	YHR013C	ARD1
ROGDI/ISW2	ENSG00000102038	ROGDI	YOR304W	ISW2
PDZD4/UME1	ENSG00000102054	PDZD4	YPL139C	UME1
ROCK1/SMF1	ENSG00000102096	ROCK1	YOL122C	SMF1
CBFB/TAZ1	ENSG00000102125	CBFB	YPR140W	TAZ1
PDK3/PGK1	ENSG00000102144	PDK3	YCR012W	PGK1
HYAL2/MDY2	ENSG00000102178	HYAL2	YOL111C	MDY2
HDAC4/ATG17	ENSG00000102189	HDAC4	YLR423C	ATG17
RASSF1/YAK1	ENSG00000102225	RASSF1	YJL141C	YAK1
FGFR3/UBP5	ENSG00000102226	FGFR3	YER144C	UBP5
IFI35/PAB1	ENSG00000102241	IFI35	YER165W	PAB1
COASY/ALE1	ENSG00000102312	COASY	YOR175C	ALE1
MEF2A/KTR1	ENSG00000102385	MEF2A	YOR099W	KTR1
OTUD5/YPL225W	ENSG00000102390	OTUD5	YPL225W	YPL225W
TFE3/YER130C	ENSG00000102554	TFE3	YER130C	YER130C
TBC1D25/YPK1	ENSG00000102572	TBC1D25	YKL126W	YPK1
ACSL4/CDC1	ENSG00000102575	ACSL4	YDR182W	CDC1
INPP5A/YJL118W	ENSG00000102595	INPP5A	YJL118W	YJL118W
GPKOW/FUS2	ENSG00000102606	GPKOW	YMR232W	FUS2
GRIPAP1/YNL010W	ENSG00000102753	GRIPAP1	YNL010W	YNL010W
FTSJ1/SRV2	ENSG00000102755	FTSJ1	YNL138W	SRV2
POLR1A/CIT3	ENSG00000102786	POLR1A	YPR001W	CIT3
LAPTM4A/DCC1	ENSG00000102893	LAPTM4A	YCL016C	DCC1
IP6K2/NTF2	ENSG00000102898	IP6K2	YER009W	NTF2
STON1-GTF2A1L/NIC96	ENSG00000102900	STON1-GTF2A1L	YFR002W	NIC96
SRBD1/STP1	ENSG00000102974	SRBD1	YDR463W	STP1
CYFIP1/RPN8	ENSG00000103035	CYFIP1	YOR261C	RPN8
RASGRP2/LRO1	ENSG00000103066	RASGRP2	YNR008W	LRO1
PSME4/VMR1	ENSG00000103222	PSME4	YHL035C	VMR1
IFT80/MUP1	ENSG00000103257	IFT80	YGR055W	MUP1
SIRT2/NBP35	ENSG00000103274	SIRT2	YGL091C	NBP35
ERLEC1/UBC9	ENSG00000103275	ERLEC1	YDL064W	UBC9
PPP2R5B/ARO2	ENSG00000103313	PPP2R5B	YGL148W	ARO2
PYGM/ADH5	ENSG00000103326	PYGM	YBR145W	ADH5
PITX1/SUP35	ENSG00000103342	PITX1	YDR172W	SUP35
TRPC7/RSM19	ENSG00000103363	TRPC7	YNR037C	RSM19
NUP133/SEC63	ENSG00000103423	NUP133	YOR254C	SEC63
NUCKS1/SFP1	ENSG00000103495	NUCKS1	YLR403W	SFP1
VPS35/SED5	ENSG00000103496	VPS35	YLR026C	SED5
DNAJA2/SAS3	ENSG00000103510	DNAJA2	YBL052C	SAS3
BCL3/BRE1	ENSG00000103549	BCL3	YDL074C	BRE1
KCNAB2/KSP1	ENSG00000103653	KCNAB2	YHR082C	KSP1
ABCC9/ATS1	ENSG00000103657	ABCC9	YAL020C	ATS1
GAL/YKR023W	ENSG00000103671	GAL	YKR023W	YKR023W
CLEC2D/YPT32	ENSG00000103769	CLEC2D	YGL210W	YPT32
RORA/RBA50	ENSG00000103932	RORA	YDR527W	RBA50
DRD4/STB2	ENSG00000103942	DRD4	YMR053C	STB2
TGFBR3/YBR259W	ENSG00000103966	TGFBR3	YBR259W	YBR259W
KIAA1107/MXR1	ENSG00000104064	KIAA1107	YER042W	MXR1
PLA2G10/HSP10	ENSG00000104067	PLA2G10	YOR020C	HSP10
ATP1B3/PEP3	ENSG00000104142	ATP1B3	YLR148W	PEP3
NEDD4/MSC2	ENSG00000104147	NEDD4	YDR205W	MSC2
PIGB/GND1	ENSG00000104221	PIGB	YHR183W	GND1
MAPK6/YOL159C	ENSG00000104299	MAPK6	YOL159C	YOL159C
GNB5/AIM31	ENSG00000104320	GNB5	YML030W	AIM31
RAB27A/POP1	ENSG00000104356	RAB27A	YNL221C	POP1
CECR5/GNA1	ENSG00000104408	CECR5	YFL017C	GNA1
UFD1L/EMC2	ENSG00000104412	UFD1L	YJR088C	EMC2
LRP6/ARP10	ENSG00000104419	LRP6	YDR106W	ARP10
GUCY2C/KEX1	ENSG00000104447	GUCY2C	YGL203C	KEX1
SCT/DAL81	ENSG00000104490	SCT	YIR023W	DAL81
PHRF1/EFB1	ENSG00000104529	PHRF1	YAL003W	EFB1
IKBKAP/PSA1	ENSG00000104549	IKBKAP	YDL055C	PSA1
NUCB2/BCH2	ENSG00000104613	NUCB2	YKR027W	BCH2
PFN2/VPS55	ENSG00000104660	PFN2	YJR044C	VPS55
PTPN3/NDE1	ENSG00000104687	PTPN3	YMR145C	NDE1
SPTB/OST3	ENSG00000104723	SPTB	YOR085W	OST3
DAPP1/MCM7	ENSG00000104738	DAPP1	YBR202W	MCM7
FGF10/YCL012C	ENSG00000104805	FGF10	YCL012C	YCL012C
SMG6/GSY2	ENSG00000104812	SMG6	YLR258W	GSY2
EXOC5/ECI1	ENSG00000104823	EXOC5	YLR284C	ECI1
CLTCL1/TUB2	ENSG00000104833	CLTCL1	YFL037W	TUB2
FSTL3/DIA4	ENSG00000104835	FSTL3	YHR011W	DIA4
DGCR2/SNP1	ENSG00000104852	DGCR2	YIL061C	SNP1
RNF126/PIH1	ENSG00000104872	RNF126	YHR034C	PIH1
MNT/PRP11	ENSG00000104897	MNT	YDL043C	PRP11
ZXDC/TRM1	ENSG00000104907	ZXDC	YDR120C	TRM1
POLB/HSP82	ENSG00000104938	POLB	YPL240C	HSP82
WIPI1/YJU2	ENSG00000104957	WIPI1	YKL095W	YJU2
ASNS/RPL6B	ENSG00000104960	ASNS	YLR448W	RPL6B
AP3M2/SGT2	ENSG00000104969	AP3M2	YOR007C	SGT2
CNGB1/TIM44	ENSG00000104980	CNGB1	YIL022W	TIM44
ST6GALNAC2/CCA1	ENSG00000105011	ST6GALNAC2	YER168C	CCA1
CHAT/MAS1	ENSG00000105088	CHAT	YLR163C	MAS1
PABPC1/CRH1	ENSG00000105127	PABPC1	YGR189C	CRH1
TESK2/POP4	ENSG00000105171	TESK2	YBR257W	POP4
C16orf80/CLN2	ENSG00000105173	C16orf80	YPL256C	CLN2
CSNK2A2/MUK1	ENSG00000105186	CSNK2A2	YPL070W	MUK1
PTPN21/TIM50	ENSG00000105197	PTPN21	YPL063W	TIM50
EIF2B3/NOP1	ENSG00000105202	EIF2B3	YDL014W	NOP1
CAMK2A/PGI1	ENSG00000105220	CAMK2A	YBR196C	PGI1
TCOF1/YPK3	ENSG00000105221	TCOF1	YBR028C	YPK3
CDC42/ALF1	ENSG00000105254	CDC42	YNL148C	ALF1
OSBPL3/FCJ1	ENSG00000105281	OSBPL3	YKR016W	FCJ1
EPHA8/PRO1	ENSG00000105323	EPHA8	YDR300C	PRO1
SLC12A3/CDH1	ENSG00000105325	SLC12A3	YGL003C	CDH1
RAD18/YML6	ENSG00000105364	RAD18	YML025C	YML6
ATP2B1/RSC3	ENSG00000105369	ATP2B1	YDR303C	RSC3
NCK2/QDR1	ENSG00000105370	NCK2	YIL120W	QDR1
MAP4K4/RPS19B	ENSG00000105372	MAP4K4	YNL302C	RPS19B
RPL31/SPO13	ENSG00000105373	RPL31	YHR014W	SPO13
WDR1/CIR1	ENSG00000105379	WDR1	YGR207C	CIR1
SNX13/AVT7	ENSG00000105388	SNX13	YIL088C	AVT7
ARHGAP10/YOR192C-C	ENSG00000105397	ARHGAP10	YOR192C-C	YOR192C-C
RPS6KA2/CDC37	ENSG00000105401	RPS6KA2	YDR168W	CDC37
ING3/SEC17	ENSG00000105402	ING3	YBL050W	SEC17
WBSCR22/YIP3	ENSG00000105404	WBSCR22	YNL044W	YIP3
SEL1L/ERD2	ENSG00000105438	SEL1L	YBL040C	ERD2
TRIP13/GEA2	ENSG00000105443	TRIP13	YEL022W	GEA2
ATP6AP1/CAC2	ENSG00000105447	ATP6AP1	YML102W	CAC2
TCF3/CDC9	ENSG00000105486	TCF3	YDL164C	CDC9
TRIB2/TPD3	ENSG00000105568	TRIB2	YAL016W	TPD3
DAZAP1/CTK3	ENSG00000105576	DAZAP1	YML112W	CTK3
MBD3/CCC1	ENSG00000105607	MBD3	YLR220W	CCC1
PRLH/NRG1	ENSG00000105610	PRLH	YDR043C	NRG1
HLTF/PRP31	ENSG00000105618	HLTF	YGR091W	PRP31
CPSF1/SEC28	ENSG00000105669	CPSF1	YIL076W	SEC28
CDH19/DBP8	ENSG00000105671	CDH19	YHR169W	DBP8
PDCD2/SFG1	ENSG00000105676	PDCD2	YOR315W	SFG1
PRKACA/YRB30	ENSG00000105698	PRKACA	YGL164C	YRB30
LPHN1/TPK1	ENSG00000105723	LPHN1	YJL164C	TPK1
ACTN1/SPF1	ENSG00000105726	ACTN1	YEL031W	SPF1
RPS6KA6/SPC1	ENSG00000105737	RPS6KA6	YJR010C-A	SPC1
EPN2/GLO4	ENSG00000105755	EPN2	YOR040W	GLO4
PTPN18/YGR210C	ENSG00000105793	PTPN18	YGR210C	YGR210C
LIMS2/ZUO1	ENSG00000105821	LIMS2	YGR285C	ZUO1
LNX1/BET1	ENSG00000105829	LNX1	YIL004C	BET1
TFRC/DET1	ENSG00000105852	TFRC	YDR051C	DET1
SREBF1/LCD1	ENSG00000105854	SREBF1	YDR499W	LCD1
TRPC5/ZIM17	ENSG00000105866	TRPC5	YNL310C	ZIM17
AFF4/STV1	ENSG00000105929	AFF4	YMR054W	STV1
UBE2D1/YGR066C	ENSG00000105939	UBE2D1	YGR066C	YGR066C
MPP5/KGD1	ENSG00000105953	MPP5	YIL125W	KGD1
SMC1A/YHR131C	ENSG00000105974	SMC1A	YHR131C	YHR131C
HSD17B10/YPR091C	ENSG00000105976	HSD17B10	YPR091C	YPR091C
MARK2/ERJ5	ENSG00000105993	MARK2	YFR041C	ERJ5
HMMR/RIM1	ENSG00000106028	HMMR	YCR028C-A	RIM1
CHFR/ARO3	ENSG00000106052	CHFR	YDR035W	ARO3
TRHDE/YCR099C	ENSG00000106069	TRHDE	YCR099C	YCR099C
P4HA2/SSO1	ENSG00000106089	P4HA2	YPL232W	SSO1
FCGR2B/GRS2	ENSG00000106105	FCGR2B	YPR081C	GRS2
NFATC3/GIS3	ENSG00000106125	NFATC3	YLR094C	GIS3
ACADVL/PRT1	ENSG00000106263	ACADVL	YOR361C	PRT1
FBXW11/NOP15	ENSG00000106344	FBXW11	YNL110C	NOP15
ACAP1/IMD4	ENSG00000106348	ACAP1	YML056C	IMD4
CRMP1/SPS18	ENSG00000106351	CRMP1	YNL204C	SPS18
DERL2/LSM5	ENSG00000106355	DERL2	YER146W	LSM5
NDE1/YOR152C	ENSG00000106366	NDE1	YOR152C	YOR152C
MRVI1/APM1	ENSG00000106367	MRVI1	YPL259C	APM1
AP1M1/KTR3	ENSG00000106397	AP1M1	YBR205W	KTR3
PVR/VPS71	ENSG00000106400	PVR	YML041C	VPS71
IKBKG/OPI3	ENSG00000106404	IKBKG	YJR073C	OPI3
XRCC1/RIM101	ENSG00000106571	XRCC1	YHL027W	RIM101
SCARB1/PRE8	ENSG00000106588	SCARB1	YML092C	PRE8
MCM2/MRPL32	ENSG00000106591	MCM2	YCR003W	MRPL32
TP63/RHB1	ENSG00000106615	TP63	YCR027C	RHB1
LLGL2/SDS23	ENSG00000106617	LLGL2	YGL056C	SDS23
NLE1/SEC22	ENSG00000106636	NLE1	YLR268W	SEC22
SDHA/RRP9	ENSG00000106789	SDHA	YPR137W	RRP9
SMARCE1/HSL1	ENSG00000106799	SMARCE1	YKL101W	HSL1
KDM5A/DIP2	ENSG00000106829	KDM5A	YLR129W	DIP2
ADAM11/DFG16	ENSG00000106952	ADAM11	YOR030W	DFG16
PPP2R3A/OAF1	ENSG00000106991	PPP2R3A	YAL051W	OAF1
FERMT2/URA6	ENSG00000106992	FERMT2	YKL024C	URA6
ABCB11/AZR1	ENSG00000107020	ABCB11	YGR224W	AZR1
CD5L/FRQ1	ENSG00000107130	CD5L	YDR373W	FRQ1
PTGS2/SCP160	ENSG00000107164	PTGS2	YJL080C	SCP160
IGF2BP2/MCA1	ENSG00000107165	IGF2BP2	YOR197W	MCA1
MAP3K13/PSD1	ENSG00000107186	MAP3K13	YNL169C	PSD1
ST6GAL1/SPG4	ENSG00000107187	ST6GAL1	YMR107W	SPG4
VDAC1P1/MBF1	ENSG00000107223	VDAC1P1	YOR298C-A	MBF1
PICALM/MRF1	ENSG00000107242	PICALM	YGL143C	MRF1
NSF/SNL1	ENSG00000107262	NSF	YIL016W	SNL1
GLI2/ECM32	ENSG00000107290	GLI2	YER176W	ECM32
CLASP1/PDR10	ENSG00000107331	CLASP1	YOR328W	PDR10
MRPS34/YNL144C	ENSG00000107341	MRPS34	YNL144C	YNL144C
NOTCH3/GAT1	ENSG00000107485	NOTCH3	YFL021W	GAT1
CLNS1A/SLM3	ENSG00000107521	CLNS1A	YDL033C	SLM3
PPP2R2C/TKL2	ENSG00000107537	PPP2R2C	YBR117C	TKL2
TEAD2/EFR3	ENSG00000107554	TEAD2	YMR212C	EFR3
EED/DPB11	ENSG00000107560	EED	YJL090C	DPB11
CDHR2/PHB1	ENSG00000107566	CDHR2	YGR132C	PHB1
SNCB/RPG1	ENSG00000107581	SNCB	YBR079C	RPG1
TSG101/PET18	ENSG00000107611	TSG101	YCR020C	PET18
ATP2A3/TIF1	ENSG00000107625	ATP2A3	YKR059W	TIF1
CA12/FMP48	ENSG00000107643	CA12	YGR052W	FMP48
MGLL/YOR022C	ENSG00000107651	MGLL	YOR022C	YOR022C
NTN4/NSE4	ENSG00000107672	NTN4	YDL105W	NSE4
BCS1L/ATG26	ENSG00000107679	BCS1L	YLR189C	ATG26
NUAK1/CNA1	ENSG00000107758	NUAK1	YLR433C	CNA1
SLC24A1/MPM1	ENSG00000107771	SLC24A1	YJL066C	MPM1
SCARF1/PHO5	ENSG00000107789	SCARF1	YBR093C	PHO5
LMAN1/GEA1	ENSG00000107862	LMAN1	YJR031C	GEA1
PTPLAD1/BAG7	ENSG00000107863	PTPLAD1	YOR134W	BAG7
IPCEF1/BCP1	ENSG00000107949	IPCEF1	YDR361C	BCP1
ZZEF1/YOL098C	ENSG00000107959	ZZEF1	YOL098C	YOL098C
ENO1/MPD1	ENSG00000108010	ENO1	YOR288C	MPD1
SLC12A1/NUP159	ENSG00000108021	SLC12A1	YIL115C	NUP159
C19orf10/FRA1	ENSG00000108039	C19orf10	YLL029W	FRA1
ANO8/SMC3	ENSG00000108055	ANO8	YJL074C	SMC3
ARHGEF10L/IXR1	ENSG00000108064	ARHGEF10L	YKL032C	IXR1
TXK/RTS3	ENSG00000108091	TXK	YGR161C	RTS3
KCNQ2/CUL3	ENSG00000108094	KCNQ2	YGR003W	CUL3
TACR2/PCL1	ENSG00000108100	TACR2	YNL289W	PCL1
ACTR6/ADH2	ENSG00000108107	ACTR6	YMR303C	ADH2
TIPIN/CPR3	ENSG00000108179	TIPIN	YML078W	CPR3
SRI/YHI9	ENSG00000108187	SRI	YHR029C	YHI9
EIF4G3/HED1	ENSG00000108256	EIF4G3	YDR014W-A	HED1
NUP37/PUP3	ENSG00000108294	NUP37	YER094C	PUP3
SEMA3A/CWC25	ENSG00000108296	SEMA3A	YNL245C	CWC25
SEMA3C/NHP6A	ENSG00000108312	SEMA3C	YPR052C	NHP6A
ACAT1/RPN3	ENSG00000108344	ACAT1	YER021W	RPN3
CELSR1/TRK1	ENSG00000108349	CELSR1	YJL129C	TRK1
ZNF638/FUN19	ENSG00000108375	ZNF638	YAL034C	FUN19
ADD2/RAD57	ENSG00000108384	ADD2	YDR004W	RAD57
FGF4/RAD18	ENSG00000108395	FGF4	YCR066W	RAD18
RASAL2/GPT2	ENSG00000108405	RASAL2	YKR067W	GPT2
MARK3/KAP95	ENSG00000108424	MARK3	YLR347C	KAP95
SLC25A3/BOS1	ENSG00000108433	SLC25A3	YLR078C	BOS1
FOSL2/ELM1	ENSG00000108443	FOSL2	YKL048C	ELM1
FRYL/HRQ1	ENSG00000108469	FRYL	YDR291W	HRQ1
FSCN1/YER184C	ENSG00000108510	FSCN1	YER184C	YER184C
ACTB/SAM2	ENSG00000108523	ACTB	YDR502C	SAM2
PLD1/DIC1	ENSG00000108528	PLD1	YLR348C	DIC1
WDR62/MRPL20	ENSG00000108557	WDR62	YKR085C	MRPL20
DLG1/KRS1	ENSG00000108559	DLG1	YDR037W	KRS1
RAB7A/MAM33	ENSG00000108561	RAB7A	YIL070C	MAM33
BCAP29/DOP1	ENSG00000108576	BCAP29	YDR141C	DOP1
SART3/LAP3	ENSG00000108578	SART3	YNL239W	LAP3
ARHGAP15/GOS1	ENSG00000108587	ARHGAP15	YHL031C	GOS1
PAX2/RBG2	ENSG00000108591	PAX2	YGR173W	RBG2
EXOSC7/SPB1	ENSG00000108592	EXOSC7	YCL054W	SPB1
KIFAP3/RSC6	ENSG00000108604	KIFAP3	YCR052W	RSC6
MCM6/YML108W	ENSG00000108641	MCM6	YML108W	YML108W
REXO2/RRP5	ENSG00000108651	REXO2	YMR229C	RRP5
RBM7/SNU114	ENSG00000108654	RBM7	YKL173W	SNU114
RBMS2/RPN6	ENSG00000108671	RBMS2	YDL097C	RPN6
BAZ2A/SPT7	ENSG00000108773	BAZ2A	YBR081C	SPT7
PTPN23/YPT11	ENSG00000108774	PTPN23	YNL304W	YPT11
MLH1/INO4	ENSG00000108788	MLH1	YOL108C	INO4
UNG/PIN3	ENSG00000108798	UNG	YPR154W	PIN3
KLHL20/MAM1	ENSG00000108799	KLHL20	YER106W	MAM1
RGS11/MRP7	ENSG00000108826	RGS11	YNL005C	MRP7
PLXNA2/HOS2	ENSG00000108840	PLXNA2	YGL194C	HOS2
SPAG5/LUC7	ENSG00000108848	SPAG5	YDL087C	LUC7
ANKRD13A/CHS2	ENSG00000108854	ANKRD13A	YBR038W	CHS2
TPD52/MSG5	ENSG00000108861	TPD52	YNL053W	MSG5
ACACB/FAA2	ENSG00000108946	ACACB	YER015W	FAA2
TRAF4/LOT5	ENSG00000108953	TRAF4	YKL183W	LOT5
PAG1/YPL162C	ENSG00000108984	PAG1	YPL162C	YPL162C
GPATCH1/YNL035C	ENSG00000109046	GPATCH1	YNL035C	YNL035C
ICAM3/YIR042C	ENSG00000109065	ICAM3	YIR042C	YIR042C
NT5C2/SPT6	ENSG00000109111	NT5C2	YGR116W	SPT6
MCAM/DEP1	ENSG00000109118	MCAM	YAL013W	DEP1
GPC4/POM33	ENSG00000109133	GPC4	YLL023C	POM33
CAMSAP3/KNS1	ENSG00000109339	CAMSAP3	YLL019C	KNS1
RAP1GAP/MGE1	ENSG00000109519	RAP1GAP	YOR232W	MGE1
XAB2/GAR1	ENSG00000109534	XAB2	YHR089C	GAR1
ARHGEF1/TRM9	ENSG00000109536	ARHGEF1	YML014W	TRM9
STXBP2/GEF1	ENSG00000109572	STXBP2	YJR040W	GEF1
MAP2K7/PRP43	ENSG00000109606	MAP2K7	YGL120C	PRP43
NMRK2/YLR455W	ENSG00000109685	NMRK2	YLR455W	YLR455W
DGKD/CRP1	ENSG00000109686	DGKD	YHR146W	CRP1
CTTNBP2/TAH18	ENSG00000109756	CTTNBP2	YPR048W	TAH18
ACTL6B/PEX28	ENSG00000109775	ACTL6B	YHR150W	PEX28
RARB/USV1	ENSG00000109787	RARB	YPL230W	USV1
TOP2B/FMP52	ENSG00000109854	TOP2B	YER004W	FMP52
NFKB2/LDB16	ENSG00000109861	NFKB2	YCL005W	LDB16
PPP1R12B/CRZ1	ENSG00000109906	PPP1R12B	YNL027W	CRZ1
DNAJC10/ELP4	ENSG00000109911	DNAJC10	YPL101W	ELP4
GTF3C1/ZPR1	ENSG00000109917	GTF3C1	YGR211W	ZPR1
IL4R/SSB1	ENSG00000109971	IL4R	YDL229W	SSB1
USP33/TPS3	ENSG00000110047	USP33	YMR261C	TPS3
PAK3/OSH6	ENSG00000110048	PAK3	YKR003W	OSH6
DCX/DCS2	ENSG00000110063	DCX	YOR173W	DCS2
SNRPA/SAP185	ENSG00000110075	SNRPA	YJL098W	SAP185
SPAG6/YAT1	ENSG00000110090	SPAG6	YAR035W	YAT1
EXOSC5/CLB1	ENSG00000110092	EXOSC5	YGR108W	CLB1
DYNC1I2/PRP19	ENSG00000110107	DYNC1I2	YLL036C	PRP19
APBB1IP/IRC20	ENSG00000110171	APBB1IP	YLR247C	IRC20
LRCH4/PHO91	ENSG00000110344	LRCH4	YNR013C	PHO91
FAM76B/REC104	ENSG00000110395	FAM76B	YHR157W	REC104
SIRT6/SED4	ENSG00000110427	SIRT6	YCR067C	SED4
TYR/LAT1	ENSG00000110435	TYR	YNL071W	LAT1
POLD3/YNL247W	ENSG00000110619	POLD3	YNL247W	YNL247W
ACTN2/TOM70	ENSG00000110711	ACTN2	YNL121C	TOM70
CAPZB/NUP116	ENSG00000110713	CAPZB	YMR047C	NUP116
PHF17/TFB1	ENSG00000110768	PHF17	YDR311W	TFB1
UBE2A/NAS2	ENSG00000110801	UBE2A	YIL007C	NAS2
FGFR1/SPC19	ENSG00000110841	FGFR1	YDR201W	SPC19
FKBP6/PAR32	ENSG00000110851	FKBP6	YDL173W	PAR32
GTF2I/CRN1	ENSG00000110880	GTF2I	YLR429W	CRN1
SMC1B/CAX4	ENSG00000110881	SMC1B	YGR036C	CAX4
FBLN1/CHA4	ENSG00000110887	FBLN1	YLR098C	CHA4
ITGA8/ERG12	ENSG00000110921	ITGA8	YMR208W	ERG12
CST7/KIN4	ENSG00000110931	CST7	YOR233W	KIN4
MAP2/ATP1	ENSG00000110955	MAP2	YBL099W	ATP1
PIAS2/MAP2	ENSG00000111142	PIAS2	YBL091C	MAP2
AMPH/LAP2	ENSG00000111144	AMPH	YNL045W	LAP2
ARAF/CAT8	ENSG00000111206	ARAF	YMR280C	CAT8
MCCC1/RPS24B	ENSG00000111241	MCCC1	YIL069C	RPS24B
FAP/VPS62	ENSG00000111249	FAP	YGR141W	VPS62
NEBL/ALD5	ENSG00000111275	NEBL	YER073W	ALD5
UBE2K/TAD2	ENSG00000111319	UBE2K	YJL035C	TAD2
PIK3C3/YHR177W	ENSG00000111321	PIK3C3	YHR177W	YHR177W
N4BP2/SSO2	ENSG00000111450	N4BP2	YMR183C	SSO2
SYNJ2/RET3	ENSG00000111481	SYNJ2	YPL010W	RET3
ADCY2/MET18	ENSG00000111530	ADCY2	YIL128W	MET18
PPP2R5C/RHO2	ENSG00000111540	PPP2R5C	YNL090W	RHO2
RBFOX1/NUP84	ENSG00000111581	RBFOX1	YDL116W	NUP84
GNB1/CDC36	ENSG00000111596	GNB1	YDL165W	CDC36
HOXA9/TOF1	ENSG00000111602	HOXA9	YNL273W	TOF1
EDN1/KRR1	ENSG00000111615	EDN1	YCL059C	KRR1
MLLT10/TDH3	ENSG00000111640	MLLT10	YGR192C	TDH3
ADCYAP1R1/NOP2	ENSG00000111641	ADCYAP1R1	YNL061W	NOP2
NRD1/SNF2	ENSG00000111642	NRD1	YOR290C	SNF2
VDAC3/UBP8	ENSG00000111667	VDAC3	YMR223W	UBP8
PCM1/ERR3	ENSG00000111674	PCM1	YMR323W	ERR3
CBFA2T2/YGR153W	ENSG00000111679	CBFA2T2	YGR153W	YGR153W
DBC1/SPR1	ENSG00000111701	DBC1	YOR190W	SPR1
ITCH/SIP2	ENSG00000111725	ITCH	YGL208W	SIP2
TP73/CDA1	ENSG00000111752	TP73	YLR307W	CDA1
TOLLIP/NRD1	ENSG00000111786	TOLLIP	YNL251C	NRD1
UBE2D4/KTR2	ENSG00000111802	UBE2D4	YKR061W	KTR2
RUNX1T1/GIR2	ENSG00000111832	RUNX1T1	YDR152W	GIR2
THOC1/YGR054W	ENSG00000111845	THOC1	YGR054W	YGR054W
OSBPL6/ASF1	ENSG00000111875	OSBPL6	YJL115W	ASF1
SLC1A3/CEG1	ENSG00000111880	SLC1A3	YGL130W	CEG1
XRCC5/YER121W	ENSG00000111907	XRCC5	YER121W	YER121W
LXN/YJL028W	ENSG00000112033	LXN	YJL028W	YJL028W
SP140/STE3	ENSG00000112038	SP140	YKL178C	STE3
MKNK1/YPR003C	ENSG00000112053	MKNK1	YPR003C	YPR003C
TNS1/BCK1	ENSG00000112062	TNS1	YJL095W	BCK1
REXO1/MEP3	ENSG00000112077	REXO1	YPR138C	MEP3
SAR1A/GAS1	ENSG00000112079	SAR1A	YMR307W	GAS1
CDC14A/YHR009C	ENSG00000112096	CDC14A	YHR009C	YHR009C
RAPGEF3/MCM3	ENSG00000112118	RAPGEF3	YEL032W	MCM3
CEACAM1/FAR10	ENSG00000112130	CEACAM1	YLR238W	FAR10
SENP1/HRT3	ENSG00000112146	SENP1	YLR097C	HRT3
DUSP13/MDN1	ENSG00000112159	DUSP13	YLR106C	MDN1
CIC/HUR1	ENSG00000112164	CIC	YGL168W	HUR1
LIPE/RPN10	ENSG00000112186	LIPE	YHR200W	RPN10
FDFT1/MET22	ENSG00000112200	FDFT1	YOL064C	MET22
PAFAH1B3/SSN8	ENSG00000112237	PAFAH1B3	YNL025C	SSN8
OPHN1/XPT1	ENSG00000112242	OPHN1	YJR133W	XPT1
KIF22/SLH1	ENSG00000112249	KIF22	YGR271W	SLH1
SCGN/FRE4	ENSG00000112282	SCGN	YNR060W	FRE4
PGM1/YJL132W	ENSG00000112293	PGM1	YJL132W	YJL132W
DDX1/FAS1	ENSG00000112319	DDX1	YKL182W	FAS1
DNM2/MVP1	ENSG00000112335	DNM2	YMR004W	MVP1
EPB41L2/SKI7	ENSG00000112339	EPB41L2	YOR076C	SKI7
RIMS1/SPE2	ENSG00000112343	RIMS1	YOL052C	SPE2
STX7/PEX7	ENSG00000112357	STX7	YDR142C	PEX7
RABL2B/MCH2	ENSG00000112394	RABL2B	YKL221W	MCH2
KEAP1/YKE4	ENSG00000112473	KEAP1	YIL023C	YKE4
PTPRH/PHO84	ENSG00000112499	PTPRH	YML123C	PHO84
EPHA6/GON7	ENSG00000112531	EPHA6	YJL184W	GON7
SCTR/ENP1	ENSG00000112578	SCTR	YBR247C	ENP1
RFX3/SPT15	ENSG00000112592	RFX3	YER148W	SPT15
RIF1/RML2	ENSG00000112651	RIF1	YEL050C	RML2
RAB21/ARG80	ENSG00000112658	RAB21	YMR042W	ARG80
SLC4A4/SEC5	ENSG00000112685	SLC4A4	YDR166C	SEC5
SMARCA2/ULP2	ENSG00000112701	SMARCA2	YIL031W	ULP2
RDH8/PRP45	ENSG00000112739	RDH8	YAL032C	PRP45
SESN1/FUN26	ENSG00000112759	SESN1	YAL022C	FUN26
MID2/GTO3	ENSG00000112782	MID2	YMR251W	GTO3
COL5A3/YMR124W	ENSG00000112851	COL5A3	YMR124W	YMR124W
SRCAP/PAP2	ENSG00000112941	SRCAP	YOL115W	PAP2
KIAA0020/ERG13	ENSG00000112972	KIAA0020	YML126C	ERG13
CPB2/BDF1	ENSG00000112983	CPB2	YLR399C	BDF1
CHRNA3/YPS7	ENSG00000112984	CHRNA3	YDR349C	YPS7
KCNN2/LYS1	ENSG00000112992	KCNN2	YIR034C	LYS1
CNOT4/SSZ1	ENSG00000113013	CNOT4	YHR064C	SSZ1
PSEN1/AEP3	ENSG00000113048	PSEN1	YPL005W	AEP3
CPOX/HMG2	ENSG00000113161	CPOX	YLR450W	HMG2
MOK/SWH1	ENSG00000113163	MOK	YAR042W	SWH1
HSP90AA1/UBX3	ENSG00000113194	HSP90AA1	YDL091C	UBX3
RBL1/RAD53	ENSG00000113263	RBL1	YPL153C	RAD53
DLGAP4/APE3	ENSG00000113269	DLGAP4	YBR286W	APE3
CFHR2/THG1	ENSG00000113272	CFHR2	YGR024C	THG1
NDC80/ENT5	ENSG00000113282	NDC80	YDR153C	ENT5
AP4E1/CCR4	ENSG00000113300	AP4E1	YAL021C	CCR4
RSBN1/SAN1	ENSG00000113312	RSBN1	YDR143C	SAN1
MAGI3/BUD5	ENSG00000113319	MAGI3	YCR038C	BUD5
CXCL2/RNT1	ENSG00000113360	CXCL2	YMR239C	RNT1
AFP/GDA1	ENSG00000113361	AFP	YEL042W	GDA1
COL4A4/SUB1	ENSG00000113387	COL4A4	YMR039C	SUB1
OSTM1/MST1	ENSG00000113407	OSTM1	YKL194C	MST1
CDH7/TMA108	ENSG00000113441	CDH7	YIL137C	TMA108
PCNP/RAD17	ENSG00000113456	PCNP	YOR368W	RAD17
ARG2/RPF2	ENSG00000113460	ARG2	YKR081C	RPF2
MEF2C/RAD50	ENSG00000113522	MEF2C	YNL250W	RAD50
PTPRC/YDR514C	ENSG00000113532	PTPRC	YDR514C	YDR514C
CACNA1S/SOL2	ENSG00000113552	CACNA1S	YCR073W-A	SOL2
PKP1/SKP1	ENSG00000113558	PKP1	YDR328C	SKP1
UBA5/NUP170	ENSG00000113569	UBA5	YBL079W	NUP170
STK17B/PPH22	ENSG00000113575	STK17B	YDL188C	PPH22
CDC14B/FLO9	ENSG00000113580	CDC14B	YAL063C	FLO9
ZNF510/MRPL1	ENSG00000113645	ZNF510	YDR116C	MRPL1
LRP2/PRP40	ENSG00000113649	LRP2	YKL012W	PRP40
ZNF506/RNH70	ENSG00000113712	ZNF506	YGR276C	RNH70
DUSP12/CEM1	ENSG00000113719	DUSP12	YER061C	CEM1
ENSG00000081770/SMC4	ENSG00000113810	ENSG00000081770	YLR086W	SMC4
CADPS2/ARP8	ENSG00000113812	CADPS2	YOR141C	ARP8
HSPB11/SWI5	ENSG00000113916	HSPB11	YDR146C	SWI5
IL12RB2/EMP46	ENSG00000114013	IL12RB2	YLR080W	EMP46
SMARCD3/OGG1	ENSG00000114026	SMARCD3	YML060W	OGG1
FYB/ERG1	ENSG00000114054	FYB	YGR175C	ERG1
MPP4/UFD4	ENSG00000114062	MPP4	YKL010C	UFD4
STRADB/VID28	ENSG00000114098	STRADB	YIL017C	VID28
BZW1/AAD14	ENSG00000114115	BZW1	YNL331C	AAD14
PGR/RIM2	ENSG00000114120	PGR	YBR192W	RIM2
ME2/APC11	ENSG00000114125	ME2	YDL008W	APC11
C5orf22/MRP21	ENSG00000114126	C5orf22	YBL090W	MRP21
CCNT2/ARC19	ENSG00000114209	CCNT2	YKL013C	ARC19
EPB41L3/BCY1	ENSG00000114302	EPB41L3	YIL033C	BCY1
COBLL1/UBP3	ENSG00000114316	COBLL1	YER151C	UBP3
DLG3/YMR134W	ENSG00000114346	DLG3	YMR134W	YMR134W
TRAF5/RPL24A	ENSG00000114391	TRAF5	YGL031C	RPL24A
MRPL22/YMR315W	ENSG00000114416	MRPL22	YMR315W	YMR315W
GEMIN5/GPB2	ENSG00000114423	GEMIN5	YAL056W	GPB2
OPRK1/GLC3	ENSG00000114480	OPRK1	YEL011W	GLC3
NFE2L1/URA3	ENSG00000114491	NFE2L1	YEL021W	URA3
GSK3B/NAM8	ENSG00000114503	GSK3B	YHR086W	NAM8
ITGB5/SNX41	ENSG00000114520	ITGB5	YDR425W	SNX41
ERC1/VMA1	ENSG00000114573	ERC1	YDL185W	VMA1
XPO1/TPN1	ENSG00000114638	XPO1	YGL186C	TPN1
PALB2/RRT13	ENSG00000114650	PALB2	YER066W	RRT13
DOPEY1/YDR415C	ENSG00000114738	DOPEY1	YDR415C	YDR415C
BCKDHB/HFI1	ENSG00000114745	BCKDHB	YPL254W	HFI1
KAT6A/PWP2	ENSG00000114767	KAT6A	YCR057C	PWP2
ULK2/SUI1	ENSG00000114784	ULK2	YNL244C	SUI1
GRHL2/CPS1	ENSG00000114786	GRHL2	YJL172W	CPS1
TNPO1/CPR5	ENSG00000114857	TNPO1	YDR304C	CPR5
P2RX5/TIF4631	ENSG00000114867	P2RX5	YGR162W	TIF4631
ITGAE/ORM1	ENSG00000114978	ITGAE	YGR038W	ORM1
DIS3/TPP1	ENSG00000115008	DIS3	YMR156C	TPP1
PIBF1/FAB1	ENSG00000115020	PIBF1	YFR019W	FAB1
ENSG00000083622/DAD1	ENSG00000115073	ENSG00000083622	YDR016C	DAD1
NUFIP1/ARP3	ENSG00000115091	NUFIP1	YJR065C	ARP3
RRAGB/ARG8	ENSG00000115107	RRAGB	YOL140W	ARG8
CYLD/IST3	ENSG00000115128	CYLD	YIR005W	IST3
SLC27A5/ZTA1	ENSG00000115129	SLC27A5	YBR046C	ZTA1
ZNF324/YLR177W	ENSG00000115145	ZNF324	YLR177W	YLR177W
ZNF446/GUT2	ENSG00000115159	ZNF446	YIL155C	GUT2
ZNF8/HHT2	ENSG00000115163	ZNF8	YNL031C	HHT2
RPS5/KCC4	ENSG00000115170	RPS5	YCL024W	KCC4
FAT1/YML079W	ENSG00000115207	FAT1	YML079W	YML079W
YTHDC1/GCN3	ENSG00000115211	YTHDC1	YKR026C	GCN3
CHMP2B/RPN11	ENSG00000115233	CHMP2B	YFR004W	RPN11
PPIE/CYR1	ENSG00000115241	PPIE	YJL005W	CYR1
ZMPSTE24/YSP3	ENSG00000115257	ZMPSTE24	YOR003W	YSP3
NOA1/CWH41	ENSG00000115275	NOA1	YGL027C	CWH41
REST/DNF3	ENSG00000115306	REST	YMR162C	DNF3
SSH1/CUE4	ENSG00000115307	SSH1	YML101C	CUE4
GSTP1/HTB2	ENSG00000115350	GSTP1	YBL002W	HTB2
APLP2/YDL218W	ENSG00000115353	APLP2	YDL218W	YDL218W
SLCO1A2/IMH1	ENSG00000115355	SLCO1A2	YLR309C	IMH1
WBP11/IMG1	ENSG00000115364	WBP11	YCR046C	IMG1
EIF3I/NAB2	ENSG00000115380	EIF3I	YGL122C	NAB2
TXLNA/SLX1	ENSG00000115392	TXLNA	YBR228W	SLX1
APOB/BSC2	ENSG00000115414	APOB	YDR275W	BSC2
NCOA1/BLI1	ENSG00000115415	NCOA1	YKL061W	BLI1
KIF3C/GMH1	ENSG00000115446	KIF3C	YKR030W	GMH1
RAB10/CCT4	ENSG00000115484	RAB10	YDL143W	CCT4
GCKR/PLP1	ENSG00000115514	GCKR	YDR183W	PLP1
HADHA/HSH155	ENSG00000115524	HADHA	YMR288W	HSH155
MAPRE3/VPS24	ENSG00000115561	MAPRE3	YKL041W	VPS24
CAD/YDR266C	ENSG00000115568	CAD	YDR266C	YDR266C
CD59/FLO1	ENSG00000115602	CD59	YAR050W	FLO1
CD82/SPO12	ENSG00000115648	CD82	YHR152W	SPO12
ATRX/CSR2	ENSG00000115652	ATRX	YPR030W	CSR2
TAF9/SDS22	ENSG00000115685	TAF9	YKL193C	SDS22
FCN1/SPO11	ENSG00000115750	FCN1	YHL022C	SPO11
MECOM/CNB1	ENSG00000115756	MECOM	YKL190W	CNB1
SCAMP1/SPE1	ENSG00000115758	SCAMP1	YKL184W	SPE1
PREP/RPL23B	ENSG00000115762	PREP	YER117W	RPL23B
HACE1/GRH1	ENSG00000115806	HACE1	YDR517W	GRH1
SEH1L/FAR8	ENSG00000115808	SEH1L	YMR029C	FAR8
WDR47/AAC1	ENSG00000115840	WDR47	YMR056C	AAC1
OVGP1/YMR114C	ENSG00000115850	OVGP1	YMR114C	YMR114C
MAP3K4/DPS1	ENSG00000115866	MAP3K4	YLL018C	DPS1
PILRA/LTE1	ENSG00000115904	PILRA	YAL024C	LTE1
IGSF9/BNA5	ENSG00000115919	IGSF9	YLR231C	BNA5
ABCB1/VRP1	ENSG00000115935	ABCB1	YLR337C	VRP1
AKR1B1/ORC2	ENSG00000115942	AKR1B1	YBR060C	ORC2
CPNE3/PNO1	ENSG00000115946	CPNE3	YOR145C	PNO1
RRN3/CDC6	ENSG00000115947	RRN3	YJL194W	CDC6
CTTN/MRPS18	ENSG00000115963	CTTN	YNL306W	MRPS18
MTIF2/SRB5	ENSG00000115966	MTIF2	YGR104C	SRB5
TTC39A/FKS1	ENSG00000116001	TTC39A	YLR342W	FKS1
EPS15/SMT3	ENSG00000116030	EPS15	YDR510W	SMT3
ORC1/YLR297W	ENSG00000116044	ORC1	YLR297W	YLR297W
MGST2/MSH6	ENSG00000116062	MGST2	YDR097C	MSH6
CHERP/IRC24	ENSG00000116096	CHERP	YIR036C	IRC24
ATG16L1/ALO1	ENSG00000116133	ATG16L1	YML086C	ALO1
USP40/NNK1	ENSG00000116141	USP40	YKL171W	NNK1
RAD54L/RFA3	ENSG00000116147	RAD54L	YJL173C	RFA3
MAST2/GPX2	ENSG00000116157	MAST2	YBR244W	GPX2
DNAJA1/STE14	ENSG00000116237	DNAJA1	YDR410C	STE14
B4GALT1/RPL22A	ENSG00000116251	B4GALT1	YLR061W	RPL22A
CHMP5/RAD26	ENSG00000116254	CHMP5	YJR035W	RAD26
NFX1/SLY1	ENSG00000116266	NFX1	YDR189W	SLY1
DIMT1/AMD1	ENSG00000116337	DIMT1	YML035C	AMD1
IPO11/NPL3	ENSG00000116350	IPO11	YDR432W	NPL3
EIF2AK1/ETR1	ENSG00000116353	EIF2AK1	YBR026C	ETR1
EPDR1/TFC6	ENSG00000116455	EPDR1	YDR362C	TFC6
SEPHS1/ATP4	ENSG00000116459	SEPHS1	YPL078C	ATP4
MRPL28/YPT31	ENSG00000116473	MRPL28	YER031C	YPT31
CEACAM6/BYE1	ENSG00000116539	CEACAM6	YKL005C	BYE1
RBM22/SPE3	ENSG00000116649	RBM22	YPR069C	SPE3
TMED2/STB6	ENSG00000116661	TMED2	YKL072W	STB6
ERO1LB/REV7	ENSG00000116670	ERO1LB	YIL139C	REV7
ZFAND6/YEL023C	ENSG00000116678	ZFAND6	YEL023C	YEL023C
TXLNG/YLH47	ENSG00000116679	TXLNG	YPR125W	YLH47
PPEF1/FZO1	ENSG00000116688	PPEF1	YBR179C	FZO1
LAT2/EBS1	ENSG00000116698	LAT2	YDR206W	EBS1
HUWE1/SPO1	ENSG00000116711	HUWE1	YNL012W	SPO1
ZW10/GCD14	ENSG00000116731	ZW10	YJL125C	GCD14
ALG9/YER077C	ENSG00000116750	ALG9	YER077C	YER077C
MYBPC2/HSH49	ENSG00000116754	MYBPC2	YOR319W	HSH49
NOX4/CYS3	ENSG00000116761	NOX4	YAL012W	CYS3
ACOX3/SOR2	ENSG00000116791	ACOX3	YDL246C	SOR2
MTMR2/MSW1	ENSG00000116874	MTMR2	YDR268W	MSW1
PPP1R15A/MRPS28	ENSG00000116898	PPP1R15A	YDR337W	MRPS28
HSD17B14/SLC1	ENSG00000116906	HSD17B14	YDL052C	SLC1
TRIP6/RPS12	ENSG00000116918	TRIP6	YOR369C	RPS12
ACHE/GTR2	ENSG00000116954	ACHE	YGR163W	GTR2
FTL/POS5	ENSG00000116962	FTL	YPL188W	POS5
SRRT/YIL161W	ENSG00000116977	SRRT	YIL161W	YIL161W
BAX/RPS10A	ENSG00000116983	BAX	YOR293W	RPS10A
NLK/MHT1	ENSG00000116984	NLK	YLL062C	MHT1
PIGS/SLM2	ENSG00000117020	PIGS	YNL047C	SLM2
ATXN7L3/RIB5	ENSG00000117091	ATXN7L3	YBR256C	RIB5
PGS1/MIF2	ENSG00000117114	PGS1	YKL089W	MIF2
PSMC5/SDH2	ENSG00000117118	PSMC5	YLL041C	SDH2
UIMC1/SSF1	ENSG00000117133	UIMC1	YHR066W	SSF1
CETP/JHD2	ENSG00000117139	CETP	YJR119C	JHD2
MMP2/RPS13	ENSG00000117155	MMP2	YDR064W	RPS13
GNAO1/BCD1	ENSG00000117174	GNAO1	YHR040W	BCD1
OGFOD1/ROD1	ENSG00000117289	OGFOD1	YOR018W	ROD1
SH3BP2/GAL10	ENSG00000117308	SH3BP2	YBR019C	GAL10
ADD1/PRP3	ENSG00000117360	ADD1	YDR473C	PRP3
C14orf166/YGL082W	ENSG00000117385	C14orf166	YGL082W	YGL082W
NID2/GAL2	ENSG00000117394	NID2	YLR081W	GAL2
GMCL1/EBP2	ENSG00000117395	GMCL1	YKL172W	EBP2
SF3B2/CDC20	ENSG00000117399	SF3B2	YGL116W	CDC20
KLHL42/KAP122	ENSG00000117408	KLHL42	YGL016W	KAP122
GNAS/VMA16	ENSG00000117410	GNAS	YHR026W	VMA16
DNM1L/GRE3	ENSG00000117448	DNM1L	YHR104W	GRE3
PTHLH/TSA1	ENSG00000117450	PTHLH	YML028W	TSA1
PHACTR3/YBR141C	ENSG00000117461	PHACTR3	YBR141C	YBR141C
ERGIC2/HEF3	ENSG00000117528	ERGIC2	YNL014W	HEF3
TFAP2C/DPH5	ENSG00000117543	TFAP2C	YLR172C	DPH5
AURKA/WWM1	ENSG00000117560	AURKA	YFL010C	WWM1
PIR/PRX1	ENSG00000117592	PIR	YBL064C	PRX1
RFX2/YIR035C	ENSG00000117594	RFX2	YIR035C	YIR035C
SULT2B1/UTP25	ENSG00000117597	SULT2B1	YIL091C	UTP25
CNOT3/BDP1	ENSG00000117625	CNOT3	YNL039W	BDP1
GP6/YAP3	ENSG00000117632	GP6	YHL009C	YAP3
PTPN4/MEK1	ENSG00000117676	PTPN4	YOR351C	MEK1
DDX18/RER2	ENSG00000117682	DDX18	YBR002C	RER2
KHSRP/YJR098C	ENSG00000117707	KHSRP	YJR098C	YJR098C
GNA11/SWI1	ENSG00000117713	GNA11	YPL016W	SWI1
EDEM2/SPC72	ENSG00000117724	EDEM2	YAL047C	SPC72
DNMT3B/RFA2	ENSG00000117748	DNMT3B	YNL312W	RFA2
REM1/SNC1	ENSG00000117758	REM1	YAL030W	SNC1
TPX2/OSH2	ENSG00000117859	TPX2	YDL019C	OSH2
PDRG1/TCB2	ENSG00000117868	PDRG1	YNL087W	TCB2
EPB41L1/CRF1	ENSG00000117906	EPB41L1	YDR223W	CRF1
DOCK9/PEP4	ENSG00000117984	DOCK9	YPL154C	PEP4
DOCK3/IRR1	ENSG00000118007	DOCK3	YIL026C	IRR1
COQ9/CHK1	ENSG00000118046	COQ9	YBR274W	CHK1
CRLS1/NTO1	ENSG00000118058	CRLS1	YPR031W	NTO1
PPP1R13B/NTH2	ENSG00000118094	PPP1R13B	YBR001C	NTH2
SIGLEC1/STS1	ENSG00000118193	SIGLEC1	YIR011C	STS1
FKBP1A/MIG3	ENSG00000118263	FKBP1A	YER028C	MIG3
NSFL1C/MOT3	ENSG00000118495	NSFL1C	YMR070W	MOT3
MAVS/POC4	ENSG00000118503	MAVS	YPL144W	POC4
F11/YJR154W	ENSG00000118507	F11	YJR154W	YJR154W
XRN2/YPL067C	ENSG00000118508	XRN2	YPL067C	YPL067C
DYNLL1/YDR026C	ENSG00000118513	DYNLL1	YDR026C	YDR026C
TESC/KIC1	ENSG00000118515	TESC	YHR102W	KIC1
SNX5/YLR352W	ENSG00000118564	SNX5	YLR352W	YLR352W
RPL6/YKT6	ENSG00000118640	RPL6	YKL196C	YKT6
MAPKAPK5/SWP1	ENSG00000118705	MAPKAPK5	YMR149W	SWP1
P2RX7/PCL9	ENSG00000118971	P2RX7	YDL179W	PCL9
ESF1/TFC4	ENSG00000119041	ESF1	YGR047C	TFC4
RBBP9/RAD6	ENSG00000119048	RBBP9	YGL058W	RAD6
ANAPC5/YPR015C	ENSG00000119138	ANAPC5	YPR015C	YPR015C
SLC23A2/CFT2	ENSG00000119203	SLC23A2	YLR115W	CFT2
TMEM230/UTP10	ENSG00000119285	TMEM230	YJL109C	UTP10
DZANK1/RAD23	ENSG00000119318	DZANK1	YEL037C	RAD23
KDM2B/RTG1	ENSG00000119335	KDM2B	YOL067C	RTG1
TASP1/RRD2	ENSG00000119383	TASP1	YPL152W	RRD2
GCN1L1/GLE1	ENSG00000119392	GCN1L1	YDL207W	GLE1
RPLP0/MTG2	ENSG00000119396	RPLP0	YHR168W	MTG2
PXN/BRR1	ENSG00000119397	PXN	YPR057W	BRR1
RPH3A/GID7	ENSG00000119402	RPH3A	YCL039W	GID7
TRMT6/MRK1	ENSG00000119408	TRMT6	YDL079C	MRK1
CHGB/SIT4	ENSG00000119414	CHGB	YDL047W	SIT4
PEBP1/MIC14	ENSG00000119421	PEBP1	YDR031W	MIC14
TBX5/VPS4	ENSG00000119541	TBX5	YPR173C	VPS4
BRAP/MLH3	ENSG00000119684	BRAP	YPL164C	MLH3
ERP29/CBC2	ENSG00000119707	ERP29	YPL178W	CBC2
NOS1/ALD4	ENSG00000119711	NOS1	YOR374W	ALD4
FUS/GCD7	ENSG00000119718	FUS	YLR291C	GCD7
IGBP1/COQ6	ENSG00000119723	IGBP1	YGR255C	COQ6
FXYD3/CCT8	ENSG00000119760	FXYD3	YJL008C	CCT8
GANAB/AXL1	ENSG00000119912	GANAB	YPR122W	AXL1
GMIP/SWT1	ENSG00000119917	GMIP	YOR166C	SWT1
RBM41/TSR3	ENSG00000119929	RBM41	YOR006C	TSR3
BIRC5/PIG2	ENSG00000119938	BIRC5	YIL045W	PIG2
LAG3/XKS1	ENSG00000119950	LAG3	YGR194C	XKS1
MLF2/YHL042W	ENSG00000119965	MLF2	YHL042W	YHL042W
OTUB2/SIF2	ENSG00000120008	OTUB2	YBR103W	SIF2
DDX24/AAT2	ENSG00000120053	DDX24	YLR027C	AAT2
ZBTB25/MET17	ENSG00000120054	ZBTB25	YLR303W	MET17
ARHGAP4/PIS1	ENSG00000120088	ARHGAP4	YPR113W	PIS1
ANKRD24/PPS1	ENSG00000120129	ANKRD24	YBR276C	PPS1
RCOR1/RCL1	ENSG00000120158	RCOR1	YOL010W	RCL1
LTBP4/MOB1	ENSG00000120162	LTBP4	YIL106W	MOB1
BLVRB/MTR2	ENSG00000120253	BLVRB	YKL186C	MTR2
SLC9A1/MRP2	ENSG00000120333	SLC9A1	YPR166C	MRP2
SPTLC1/CCT2	ENSG00000120438	SPTLC1	YIL142W	CCT2
PAPOLA/RTA1	ENSG00000120457	PAPOLA	YGR213C	RTA1
CCNK/HHF1	ENSG00000120656	CCNK	YBR009C	HHF1
PCBP4/SSE2	ENSG00000120694	PCBP4	YBR169C	SSE2
RGS1/ALG5	ENSG00000120697	RGS1	YPL227C	ALG5
MRPS33/RRP43	ENSG00000120699	MRPS33	YCR035C	RRP43
NDUFB2/SUP45	ENSG00000120705	NDUFB2	YBR143C	SUP45
ENSG00000090269/YLR001C	ENSG00000120708	ENSG00000090269	YLR001C	YLR001C
NUDC/MET31	ENSG00000120738	NUDC	YPL038W	MET31
MAEA/PPZ1	ENSG00000120756	MAEA	YML016C	PPZ1
ICAM1/UTP20	ENSG00000120800	ICAM1	YBL004W	UTP20
STRN4/FUS1	ENSG00000120802	STRN4	YCL027W	FUS1
IRAK3/HAP3	ENSG00000120837	IRAK3	YBL021C	HAP3
LYZ/PPZ2	ENSG00000120910	LYZ	YDR436W	PPZ2
SI/YLR118C	ENSG00000120992	SI	YLR118C	YLR118C
MUL1/RRI1	ENSG00000121022	MUL1	YDL216C	RRI1
PDCD7/YGR017W	ENSG00000121067	PDCD7	YGR017W	YGR017W
SPG21/HUT1	ENSG00000121073	SPG21	YPL244C	HUT1
DNAJB11/YML082W	ENSG00000121152	DNAJB11	YML082W	YML082W
THPO/RSB1	ENSG00000121361	THPO	YOR049C	RSB1
CHRD/SPC2	ENSG00000121552	CHRD	YML055W	SPC2
FLT3LG/CTA1	ENSG00000121691	FLT3LG	YDR256C	CTA1
RAB11FIP3/CST9	ENSG00000121741	RAB11FIP3	YLR394W	CST9
GNPTG/BUB2	ENSG00000121749	GNPTG	YMR055C	BUB2
ZNF268/TUL1	ENSG00000121848	ZNF268	YKL034W	TUL1
GOLGA3/BI4	ENSG00000121858	GOLGA3	Q0120	BI4
PABPC4/YER140W	ENSG00000121931	PABPC4	YER140W	YER140W
CD209/TPI1	ENSG00000121957	CD209	YDR050C	TPI1
MCOLN1/YCR061W	ENSG00000121966	MCOLN1	YCR061W	YCR061W
EFNB1/NUP188	ENSG00000122025	EFNB1	YML103C	NUP188
AARS/FZF1	ENSG00000122034	AARS	YGL254W	FZF1
GLG1/INP52	ENSG00000122126	GLG1	YNL106C	INP52
KIF4A/MRP4	ENSG00000122140	KIF4A	YHL004W	MRP4
PLEKHG2/COG5	ENSG00000122176	PLEKHG2	YNL051W	COG5
PITPNM2/COP1	ENSG00000122218	PITPNM2	YDL145C	COP1
EXOC1/MPE1	ENSG00000122257	EXOC1	YKL059C	MPE1
DTX2/MDM31	ENSG00000122299	DTX2	YHR194W	MDM31
NLRC4/RTR1	ENSG00000122484	NLRC4	YER139C	RTR1
NRCAM/CDC3	ENSG00000122545	NRCAM	YLR314C	CDC3
LAMB1/ERB1	ENSG00000122692	LAMB1	YMR049C	ERB1
SLC26A3/YMR111C	ENSG00000122705	SLC26A3	YMR111C	YMR111C
DLD/WTM1	ENSG00000122741	DLD	YOR230W	WTM1
WDR7/YMR317W	ENSG00000122778	WDR7	YMR317W	YMR317W
TXNL1/YPR011C	ENSG00000122912	TXNL1	YPR011C	YPR011C
IL5RA/MF(ALPHA)1	ENSG00000122952	IL5RA	YPL187W	MF(ALPHA)1
ITGA6/MRD1	ENSG00000122965	ITGA6	YPR112C	MRD1
RAPGEF4/BBP1	ENSG00000122966	RAPGEF4	YPL255W	BBP1
ENSG00000091436/DBP10	ENSG00000123064	ENSG00000091436	YDL031W	DBP10
FH/ATG4	ENSG00000123066	FH	YNL223W	ATG4
SEL1L3/DMA1	ENSG00000123091	SEL1L3	YHR115C	DMA1
TF/YEL076C-A	ENSG00000123131	TF	YEL076C-A	YEL076C-A
MYO15A/PET191	ENSG00000123146	MYO15A	YJR034W	PET191
APOH/CDC40	ENSG00000123154	APOH	YDR364C	CDC40
NLRP1/CCC2	ENSG00000123191	NLRP1	YDR270W	CCC2
ACKR6/SFH1	ENSG00000123219	ACKR6	YLR321C	SFH1
SPAG7/TMA17	ENSG00000123240	SPAG7	YDL110C	TMA17
ORC6/VPS66	ENSG00000123268	ORC6	YPR139C	VPS66
ZC3HC1/GIM5	ENSG00000123349	ZC3HC1	YML094W	GIM5
ESR1/KSS1	ENSG00000123374	ESR1	YGR040W	KSS1
RGS17/PRC1	ENSG00000123384	RGS17	YMR297W	PRC1
ANGPT2/MSN2	ENSG00000123411	ANGPT2	YMR037C	MSN2
CD200/PPM2	ENSG00000123444	CD200	YOL141W	PPM2
CMA1/ATP11	ENSG00000123472	CMA1	YNL315C	ATP11
PSME1/FRE1	ENSG00000123473	PSME1	YLR214W	FRE1
JPH4/LGE1	ENSG00000123562	JPH4	YPL055C	LGE1
MYH7/YPT7	ENSG00000123595	MYH7	YML001W	YPT7
CEBPE/AVT4	ENSG00000123643	CEBPE	YNL101W	AVT4
SLC7A8/RRP45	ENSG00000123737	SLC7A8	YDR280W	RRP45
OSGEP/PFK26	ENSG00000123836	OSGEP	YIL107C	PFK26
RNF31/SPC29	ENSG00000123933	RNF31	YPL124W	SPC29
SCFD1/CKS1	ENSG00000123975	SCFD1	YBR135W	CKS1
G2E3/LAP4	ENSG00000123992	G2E3	YKL103C	LAP4
HECTD1/SPR6	ENSG00000123999	HECTD1	YER115C	SPR6
HNRNPC/YKL091C	ENSG00000124120	HNRNPC	YKL091C	YKL091C
RPGRIP1/GPI16	ENSG00000124155	RPGRIP1	YHR188C	GPI16
SUPT16H/SCS2	ENSG00000124164	SUPT16H	YER120W	SCS2
TOX4/RVS167	ENSG00000124181	TOX4	YDR388W	RVS167
GEMIN2/NAB3	ENSG00000124193	GEMIN2	YPL190C	NAB3
TGM1/CSE1	ENSG00000124207	TGM1	YGL238W	CSE1
TINF2/MMS2	ENSG00000124208	TINF2	YGL087C	MMS2
DAZL/TEM1	ENSG00000124209	DAZL	YML064C	TEM1
SEMA6A/MDM34	ENSG00000124214	SEMA6A	YGL219C	MDM34
TRPM7/UBA4	ENSG00000124217	TRPM7	YHR111W	UBA4
TYRO3/PEP12	ENSG00000124222	TYRO3	YOR036W	PEP12
WDR76/DRS1	ENSG00000124228	WDR76	YLL008W	DRS1
CAPN3/YFR006W	ENSG00000124299	CAPN3	YFR006W	YFR006W
SNAP23/SNC2	ENSG00000124333	SNAP23	YOR327C	SNC2
PHGDH/RFU1	ENSG00000124356	PHGDH	YLR073C	RFU1
COL9A3/TOS1	ENSG00000124357	COL9A3	YBR162C	TOS1
EZR/DOA4	ENSG00000124422	EZR	YDR069C	DOA4
MYL6/DSE1	ENSG00000124486	MYL6	YER124C	DSE1
AGO1/SAM37	ENSG00000124491	AGO1	YMR060C	SAM37
TEKT2/YHC1	ENSG00000124562	TEKT2	YLR298C	YHC1
CLSPN/EMI1	ENSG00000124570	CLSPN	YDR512C	EMI1
UNC13D/MSN5	ENSG00000124571	UNC13D	YDR335W	MSN5
DPYSL2/BPT1	ENSG00000124574	DPYSL2	YLL015W	BPT1
TGFB2/OST6	ENSG00000124641	TGFB2	YML019W	OST6
NUP50/YGR266W	ENSG00000124702	NUP50	YGR266W	YGR266W
CDC45/CRG1	ENSG00000124713	CDC45	YHR209W	CRG1
COMT/MCM1	ENSG00000124762	COMT	YMR043W	MCM1
LRRFIP2/ROX1	ENSG00000124766	LRRFIP2	YPR065W	ROX1
HDAC6/MIG1	ENSG00000124782	HDAC6	YGL035C	MIG1
KRT31/NUP1	ENSG00000124789	KRT31	YOR098C	NUP1
CDC6/FMP23	ENSG00000124802	CDC6	YBR047W	FMP23
UPRT/MSA1	ENSG00000124813	UPRT	YOR066W	MSA1
CDC23/TID3	ENSG00000124831	CDC23	YIL144W	TID3
CBX5/DSL1	ENSG00000124839	CBX5	YNL258C	DSL1
SUCO/NSG2	ENSG00000124942	SUCO	YNL156C	NSG2
MSH2/CDC39	ENSG00000125107	MSH2	YCR093W	CDC39
MAP3K1/ECM14	ENSG00000125124	MAP3K1	YHR132C	ECM14
DHPS/EMP70	ENSG00000125304	DHPS	YLR083C	EMP70
HOOK2/UPF3	ENSG00000125351	HOOK2	YGR072W	UPF3
ARCN1/CWC24	ENSG00000125352	ARCN1	YLR323C	CWC24
PSMD5/GGA2	ENSG00000125447	PSMD5	YHR108W	GGA2
PTGS1/ADY2	ENSG00000125450	PTGS1	YCR010C	ADY2
NUP188/REB1	ENSG00000125482	NUP188	YBR049C	REB1
CRAT/RPA135	ENSG00000125630	CRAT	YPR010C	RPA135
SH2D3C/YKL047W	ENSG00000125651	SH2D3C	YKL047W	YKL047W
NANS/THO2	ENSG00000125676	NANS	YNL139C	THO2
DFNB31/RPL23A	ENSG00000125691	DFNB31	YBL087C	RPL23A
CWF19L1/RGD2	ENSG00000125733	CWF19L1	YFL047W	RGD2
SEMA4G/PMT4	ENSG00000125734	SEMA4G	YJR143C	PMT4
BTAF1/SMD2	ENSG00000125743	BTAF1	YLR275W	SMD2
IKZF5/RTN2	ENSG00000125744	IKZF5	YDL204W	RTN2
BLNK/SQT1	ENSG00000125746	BLNK	YIR012W	SQT1
SORBS1/RPL18A	ENSG00000125753	SORBS1	YOL120C	RPL18A
BAMBI/PTA1	ENSG00000125755	BAMBI	YAL043C	PTA1
IL11/PDC2	ENSG00000125817	IL11	YDR081C	PDC2
MYO3A/YCR076C	ENSG00000125818	MYO3A	YCR076C	YCR076C
WAC/SMB1	ENSG00000125835	WAC	YER029C	SMB1
CREM/YNL190W	ENSG00000125844	CREM	YNL190W	YNL190W
NUBP2/YDR222W	ENSG00000125845	NUBP2	YDR222W	YDR222W
HIVEP1/PEX15	ENSG00000125863	HIVEP1	YOL044W	PEX15
TREM2/COF1	ENSG00000125868	TREM2	YLL050C	COF1
CRISP3/MUD1	ENSG00000125870	CRISP3	YBR119W	MUD1
FKBP5/NAB6	ENSG00000125944	FKBP5	YML117W	NAB6
SRPK1/RTG3	ENSG00000125952	SRPK1	YBL103C	RTG3
BRPF3/RAM1	ENSG00000125954	BRPF3	YDL090C	RAM1
MRPS18A/ERV41	ENSG00000125991	MRPS18A	YML067C	ERV41
ENSG00000096087/ATG11	ENSG00000126001	ENSG00000096087	YPR049C	ATG11
EFHC1/PRE1	ENSG00000126067	EFHC1	YER012W	PRE1
NCR2/YJR084W	ENSG00000126226	NCR2	YJR084W	YJR084W
HSP90AB1/UBA2	ENSG00000126261	HSP90AB1	YDR390C	UBA2
MLN/DOT5	ENSG00000126432	MLN	YIL010W	DOT5
CDC5L/HMT1	ENSG00000126457	CDC5L	YBR034C	HMT1
ITPR3/SDO1	ENSG00000126524	ITPR3	YLR022C	SDO1
ZNF184/VPS30	ENSG00000126581	ZNF184	YPL120W	VPS30
DSP/ECM22	ENSG00000126746	DSP	YLR228C	ECM22
SIRT1/BUD27	ENSG00000126756	SIRT1	YFL023W	BUD27
HNRNPH3/TIM22	ENSG00000126768	HNRNPH3	YDL217C	TIM22
JAK2/SPO21	ENSG00000126777	JAK2	YOL091W	SPO21
IL12RB1/MATALPHA2	ENSG00000126778	IL12RB1	YCR039C	MATALPHA2
ABL1/YDL206W	ENSG00000126787	ABL1	YDL206W	YDL206W
ACOT7/SSE1	ENSG00000126803	ACOT7	YPL106C	SSE1
SH3GLB1/URB2	ENSG00000126838	SH3GLB1	YJR041C	URB2
CDC7/GEM1	ENSG00000126858	CDC7	YAL048C	GEM1
PCSK5/PBS2	ENSG00000126934	PCSK5	YJL128C	PBS2
SCD/RNA15	ENSG00000126945	SCD	YGL044C	RNA15
TMED1/TIM8	ENSG00000126953	TMED1	YJR135W-A	TIM8
ABLIM1/CNE1	ENSG00000127022	ABLIM1	YAL058W	CNE1
RAB18/VIP1	ENSG00000127241	RAB18	YLR410W	VIP1
NRP1/JID1	ENSG00000127328	NRP1	YPR061C	JID1
PRTFDC1/ESS1	ENSG00000127445	PRTFDC1	YJR017C	ESS1
TSPAN15/EMC1	ENSG00000127463	TSPAN15	YCL045C	EMC1
MAST3/SIN3	ENSG00000127511	MAST3	YOL004W	SIN3
MZF1/SLY41	ENSG00000127526	MZF1	YOR307C	SLY41
MYO9B/NUP82	ENSG00000127527	MYO9B	YJL061W	NUP82
PSMD8/ERV1	ENSG00000127554	PSMD8	YGR029W	ERV1
SETD1A/CTF18	ENSG00000127586	SETD1A	YMR078C	CTF18
MAGEB2/SLK19	ENSG00000127603	MAGEB2	YOR195W	SLK19
EFNA2/RSC4	ENSG00000127616	EFNA2	YKR008W	RSC4
CIRBP/GIS1	ENSG00000127663	CIRBP	YDR096W	GIS1
ATP5D/TUB1	ENSG00000127824	ATP5D	YML085C	TUB1
IGFALS/PHO3	ENSG00000127884	IGFALS	YBR092C	PHO3
HNRNPM/EIS1	ENSG00000127946	HNRNPM	YMR031C	EIS1
MARCH2/OCA1	ENSG00000127947	MARCH2	YNL099C	OCA1
NDUFB7/GPA2	ENSG00000127955	NDUFB7	YER020W	GPA2
TECR/PEX1	ENSG00000127980	TECR	YKL197C	PEX1
TIMM13/DUS3	ENSG00000128016	TIMM13	YLR401C	DUS3
CDC34/ADE1	ENSG00000128050	CDC34	YAR015W	ADE1
MTAP/ADE4	ENSG00000128059	MTAP	YMR300C	ADE4
POLR2E/TUM1	ENSG00000128309	POLR2E	YOR251C	TUM1
POLRMT/RHO5	ENSG00000128340	POLRMT	YNL180C	RHO5
HCN2/SME1	ENSG00000128534	HCN2	YOR159C	SME1
GADD45B/KRI1	ENSG00000128585	GADD45B	YNL308C	KRI1
MADCAM1/DJP1	ENSG00000128590	MADCAM1	YIR004W	DJP1
MKNK2/NMA1	ENSG00000128591	MKNK2	YLR328W	NMA1
ENSG00000099882/MET8	ENSG00000128595	ENSG00000099882	YBR213W	MET8
ARVCF/TGL2	ENSG00000128604	ARVCF	YDR058C	TGL2
RANBP1/MRPS12	ENSG00000128626	RANBP1	YNR036C	MRPS12
KLHL22/YHR219W	ENSG00000128641	KLHL22	YHR219W	YHR219W
MED15/ALG3	ENSG00000128654	MED15	YBL082C	ALG3
SERPIND1/HAT1	ENSG00000128708	SERPIND1	YPL001W	HAT1
SNAP29/ADD66	ENSG00000128789	SNAP29	YKL206C	ADD66
CRKL/INO80	ENSG00000128908	CRKL	YGL150C	INO80
LZTR1/DAL82	ENSG00000128944	LZTR1	YNL314W	DAL82
MMP11/DUT1	ENSG00000128951	MMP11	YBR252W	DUT1
CECR2/YER163C	ENSG00000128965	CECR2	YER163C	YER163C
SMARCB1/LCP5	ENSG00000129071	SMARCB1	YER127W	LCP5
P2RX6/SEC26	ENSG00000129083	P2RX6	YDR238C	SEC26
DERL3/PRE5	ENSG00000129084	DERL3	YMR314W	PRE5
ENSG00000099964/ECM38	ENSG00000129103	ENSG00000099964	YLR299W	ECM38
BCL2L13/DCD1	ENSG00000129187	BCL2L13	YHR144C	DCD1
ENSG00000099972/SPO14	ENSG00000129219	ENSG00000099972	YKR031C	SPO14
DDT/DIA2	ENSG00000129221	DDT	YOR080W	DIA2
OSM/TRX3	ENSG00000129235	OSM	YCR083W	TRX3
CABIN1/MRM1	ENSG00000129282	CABIN1	YOR201C	MRM1
TBC1D10A/BUR2	ENSG00000129315	TBC1D10A	YLR226W	BUR2
SUSD2/APM2	ENSG00000129354	SUSD2	YHL019C	APM2
SF3A1/NUP60	ENSG00000129422	SF3A1	YAR002W	NUP60
SEC14L2/YNL122C	ENSG00000129451	SEC14L2	YNL122C	YNL122C
ENSG00000100010/GNP1	ENSG00000129473	ENSG00000100010	YDR508C	GNP1
PPIL2/SEC6	ENSG00000129484	PPIL2	YIL068C	SEC6
SNRPD3/TMT1	ENSG00000129515	SNRPD3	YER175C	TMT1
PES1/RPS26A	ENSG00000129518	PES1	YGL189C	RPS26A
MAPK1/WSC3	ENSG00000129538	MAPK1	YOL105C	WSC3
GGT1/RUB1	ENSG00000129559	GGT1	YDR139C	RUB1
PPM1F/OST2	ENSG00000129562	PPM1F	YOR103C	OST2
TOP3B/PAA1	ENSG00000129673	TOP3B	YDR071C	PAA1
DGCR14/CYK3	ENSG00000129675	DGCR14	YDL117W	CYK3
CRYBB2P1/BRE2	ENSG00000129691	CRYBB2P1	YLR015W	BRE2
MFNG/RPS4B	ENSG00000129824	MFNG	YHR203C	RPS4B
CARD10/THI20	ENSG00000129946	CARD10	YOL055C	THI20
SLC25A1/DPP1	ENSG00000129951	SLC25A1	YDR284C	DPP1
ADRBK2/TCB1	ENSG00000129990	ADRBK2	YOR086C	TCB1
LGALS2/HPA3	ENSG00000130066	LGALS2	YEL066W	HPA3
GGA1/NOG2	ENSG00000130119	GGA1	YNR053C	NOG2
HIRA/ANT1	ENSG00000130147	HIRA	YPR128C	ANT1
SH3BP1/ORT1	ENSG00000130158	SH3BP1	YOR130C	ORT1
LGALS1/YNR065C	ENSG00000130164	LGALS1	YNR065C	YNR065C
HPS4/ELF1	ENSG00000130165	HPS4	YKL160W	ELF1
ENSG00000100101/GTB1	ENSG00000130175	ENSG00000100101	YDR221W	GTB1
PATZ1/CDC16	ENSG00000130177	PATZ1	YKL022C	CDC16
TRIOBP/MNT4	ENSG00000130203	TRIOBP	YNR059W	MNT4
TFIP11/DAP2	ENSG00000130226	TFIP11	YHR028C	DAP2
GCAT/YMR185W	ENSG00000130227	GCAT	YMR185W	YMR185W
ENSG00000100118/THO1	ENSG00000130254	ENSG00000100118	YER063W	THO1
CRYBB1/MSS1	ENSG00000130299	CRYBB1	YMR023C	MSS1
EIF3L/YDR115W	ENSG00000130312	EIF3L	YDR115W	YDR115W
NHP2L1/SOL4	ENSG00000130313	NHP2L1	YGR248W	SOL4
MICALL1/LSM7	ENSG00000130332	MICALL1	YNL147W	LSM7
ENSG00000100141/YIM1	ENSG00000130347	ENSG00000100141	YMR152W	YIM1
POLR2F/YGL185C	ENSG00000130414	POLR2F	YGL185C	YGL185C
SOX10/ARC40	ENSG00000130429	SOX10	YBR234C	ARC40
CCDC134/SMD3	ENSG00000130520	CCDC134	YLR147C	SMD3
PICK1/RUP1	ENSG00000130560	PICK1	YOR138C	RUP1
TTC28/SSD1	ENSG00000130589	TTC28	YDR293C	SSD1
SLC16A8/YDL086W	ENSG00000130635	SLC16A8	YDL086W	YDL086W
CENPM/CTR86	ENSG00000130638	CENPM	YCR054C	CTR86
SEPT3/SPC97	ENSG00000130640	SEPT3	YHR172W	SPC97
SLC5A1/AKL1	ENSG00000130669	SLC5A1	YBR059C	AKL1
TPTEP1/ADH6	ENSG00000130684	TPTEP1	YMR318C	ADH6
DDX17/RPN13	ENSG00000130706	DDX17	YLR421C	RPN13
DMC1/ARG1	ENSG00000130707	DMC1	YOL058W	ARG1
TCF20/UBC12	ENSG00000130725	TCF20	YLR306W	UBC12
CBY1/SPP1	ENSG00000130726	CBY1	YPL138C	SPP1
TOMM22/SIR3	ENSG00000130762	TOMM22	YLR442C	SIR3
RTDR1/FRS1	ENSG00000130764	RTDR1	YLR060W	FRS1
XBP1/INH1	ENSG00000130770	XBP1	YDL181W	INH1
FBXO7/BIK1	ENSG00000130779	FBXO7	YCL029C	BIK1
GTPBP1/SLA2	ENSG00000130787	GTPBP1	YNL243W	SLA2
POLDIP3/RPF1	ENSG00000130810	POLDIP3	YHR088W	RPF1
TIMP3/TIF35	ENSG00000130811	TIMP3	YDR429C	TIF35
PPP6R2/YML053C	ENSG00000130816	PPP6R2	YML053C	YML053C
SBF1/CBF5	ENSG00000130826	SBF1	YLR175W	CBF5
SUN2/OCA6	ENSG00000130829	SUN2	YDR067C	OCA6
CYB5R3/PHO8	ENSG00000130830	CYB5R3	YDR481C	PHO8
DNAL4/UFD2	ENSG00000130939	DNAL4	YDL190C	UFD2
ENSG00000100262/UBA1	ENSG00000130985	ENSG00000100262	YKL210W	UBA1
PACSIN2/NUM1	ENSG00000131016	PACSIN2	YDR150W	NUM1
AP1B1/AAR2	ENSG00000131043	AP1B1	YBL074C	AAR2
HMGXB4/ACS1	ENSG00000131069	HMGXB4	YAL054C	ACS1
TOM1/COX5A	ENSG00000131143	TOM1	YNL052W	COX5A
NEFH/INO2	ENSG00000131149	NEFH	YDR123C	INO2
BIK/PSF2	ENSG00000131153	BIK	YJL072C	PSF2
HMOX1/AIM13	ENSG00000131165	HMOX1	YFR011C	AIM13
THOC5/BNA2	ENSG00000131203	THOC5	YJR078W	BNA2
MCM5/BIT2	ENSG00000131233	MCM5	YBR270C	BIT2
ARSA/ATM1	ENSG00000131269	ARSA	YMR301C	ATM1
TSPO/MCM22	ENSG00000131323	TSPO	YJR135C	MCM22
RASD2/IDP1	ENSG00000131370	RASD2	YDL066W	IDP1
CBX7/GYP6	ENSG00000131374	CBX7	YJL044C	GYP6
PDGFB/RIM13	ENSG00000131375	PDGFB	YMR154C	RIM13
ACR/SMY1	ENSG00000131437	ACR	YKL079W	SMY1
RPL3/DOG1	ENSG00000131462	RPL3	YHR044C	DOG1
ZMAT5/GRC3	ENSG00000131467	ZMAT5	YLL035W	GRC3
RBFOX2/RPL27B	ENSG00000131469	RBFOX2	YDR471W	RPL27B
TAB1/MSC1	ENSG00000131470	TAB1	YML128C	MSC1
ASCC2/VPS25	ENSG00000131475	ASCC2	YJR102C	VPS25
MTMR3/MRPL51	ENSG00000131495	MTMR3	YPR100W	MRPL51
SMCR7L/YEL020C	ENSG00000131503	SMCR7L	YEL020C	YEL020C
APOL1/BNI1	ENSG00000131504	APOL1	YNL271C	BNI1
MYH9/BSD2	ENSG00000131507	MYH9	YBR290W	BSD2
SAMM50/UBC5	ENSG00000131508	SAMM50	YDR059C	UBC5
GRAP2/SEC8	ENSG00000131558	GRAP2	YPR055W	SEC8
EIF3D/ADY3	ENSG00000131626	EIF3D	YDL239C	ADY3
TNRC6B/MRS4	ENSG00000131653	TNRC6B	YKR052C	MRS4
ENSG00000100357/DGR2	ENSG00000131725	ENSG00000100357	YKL121W	DGR2
SGSM3/ACO2	ENSG00000131730	SGSM3	YJL200C	ACO2
IFT27/TOP2	ENSG00000131747	IFT27	YNL088W	TOP2
KIAA0930/PEX11	ENSG00000131779	KIAA0930	YOL147C	PEX11
NCF4/GAL83	ENSG00000131791	NCF4	YER027C	GAL83
CSF2RB/LHP1	ENSG00000131795	CSF2RB	YDL051W	LHP1
SLC25A17/PDA1	ENSG00000131828	SLC25A17	YER178W	PDA1
UPK3A/RSF2	ENSG00000131849	UPK3A	YJR127C	RSF2
KCTD17/BRO1	ENSG00000131941	KCTD17	YPL084W	BRO1
ST13/FOL2	ENSG00000131979	ST13	YGR267C	FOL2
IL2RB/JJJ3	ENSG00000132002	IL2RB	YJR097W	JJJ3
RBX1/HMI1	ENSG00000132017	RBX1	YOL095C	HMI1
EP300/SDS24	ENSG00000132024	EP300	YBR214W	SDS24
L3MBTL2/ACC1	ENSG00000132142	L3MBTL2	YNR016C	ACC1
RANGAP1/ECM16	ENSG00000132153	RANGAP1	YMR128W	ECM16
ZC3H7B/STE20	ENSG00000132155	ZC3H7B	YHL007C	STE20
PHF5A/ERG27	ENSG00000132196	PHF5A	YLR100W	ERG27
ACO2/PEP5	ENSG00000132256	ACO2	YMR231W	PEP5
POLR3H/MUC1	ENSG00000132274	POLR3H	YIR019C	MUC1
PMM1/BUD32	ENSG00000132275	PMM1	YGR262C	BUD32
BRD1/TNA1	ENSG00000132326	BRD1	YGR260W	TNA1
MLC1/PTP3	ENSG00000132334	MLC1	YER075C	PTP3
HDAC10/GSP1	ENSG00000132341	HDAC10	YLR293C	GSP1
FKBP3/CLU1	ENSG00000132361	FKBP3	YMR012W	CLU1
CTSG/INP54	ENSG00000132376	CTSG	YOL065C	INP54
GZMB/RFA1	ENSG00000132383	GZMB	YAR007C	RFA1
RBM23/YCR043C	ENSG00000132424	RBM23	YCR043C	YCR043C
PRMT5/RPL26B	ENSG00000132463	PRMT5	YGR034W	RPL26B
AP4S1/SAS10	ENSG00000132467	AP4S1	YDL153C	SAS10
POLE2/MEH1	ENSG00000132470	POLE2	YKR007W	MEH1
SOS2/HHT1	ENSG00000132475	SOS2	YBR010W	HHT1
CDKL1/AST2	ENSG00000132535	CDKL1	YER101C	AST2
NIN/MMF1	ENSG00000132541	NIN	YIL051C	MMF1
PYGL/SWM1	ENSG00000132604	PYGL	YDR260C	SWM1
TRIM9/YTA6	ENSG00000132612	TRIM9	YPL074W	YTA6
PSMC6/SEC9	ENSG00000132639	PSMC6	YGR009C	SEC9
CDKN3/POL30	ENSG00000132646	CDKN3	YBR088C	POL30
ATP6V1D/RPC34	ENSG00000132664	ATP6V1D	YNR003C	RPC34
PIGH/RSM23	ENSG00000132676	PIGH	YGL129C	RSM23
PSMA3/PRP5	ENSG00000132680	PSMA3	YBR237W	PRP5
VTI1B/CRC1	ENSG00000132703	VTI1B	YOR100C	CRC1
TIMM9/HCS1	ENSG00000132740	TIMM9	YKL017C	HCS1
GSTZ1/DPH1	ENSG00000132768	GSTZ1	YIL103W	DPH1
AHSA1/YKL133C	ENSG00000132792	AHSA1	YKL133C	YKL133C
DAAM1/GIP2	ENSG00000132825	DAAM1	YER054C	GIP2
SPTLC2/APL6	ENSG00000132842	SPTLC2	YGR261C	APL6
RIN3/PHM6	ENSG00000132912	RIN3	YDR281C	PHM6
SNW1/SSN3	ENSG00000132964	SNW1	YPL042C	SSN3
CHGA/VIK1	ENSG00000133020	CHGA	YPL253C	VIK1
ITPK1/MYO1	ENSG00000133026	ITPK1	YHR023W	MYO1
PPM1A/YHR113W	ENSG00000133059	PPM1A	YHR113W	YHR113W
SIX4/POP3	ENSG00000133069	SIX4	YNL282W	POP3
ASB2/CLB5	ENSG00000133101	ASB2	YPR120C	CLB5
ERH/TMA19	ENSG00000133112	ERH	YKL056C	TMA19
HIF1A/RFC5	ENSG00000133119	HIF1A	YBR087W	RFC5
SRSF5/LPX1	ENSG00000133121	SRSF5	YOR084W	LPX1
EIF5/DMA2	ENSG00000133135	EIF5	YNL116W	DMA2
SERPINA4/SUN4	ENSG00000133216	SERPINA4	YNL066W	SUN4
SLC8A3/FES1	ENSG00000133265	SLC8A3	YBR101C	FES1
DICER1/YCK3	ENSG00000133275	DICER1	YER123W	YCK3
MTHFD1/DUG1	ENSG00000133313	MTHFD1	YFR044C	DUG1
TCL1A/NSA1	ENSG00000133316	TCL1A	YGL111W	NSA1
ZC3H14/TVP15	ENSG00000133318	ZC3H14	YDR100W	TVP15
TELO2/NUT2	ENSG00000133398	TELO2	YPR168W	NUT2
BDKRB1/BST1	ENSG00000133424	BDKRB1	YFL025C	BST1
GSKIP/LEE1	ENSG00000133606	GSKIP	YPL054W	LEE1
VRK1/RAS2	ENSG00000133703	VRK1	YNL098C	RAS2
PSMC1/SXM1	ENSG00000133704	PSMC1	YDR395W	SXM1
RPS6KA5/CDC60	ENSG00000133706	RPS6KA5	YPL160W	CDC60
PSMB5/INM1	ENSG00000133731	PSMB5	YHR046C	INM1
YY1/RAS1	ENSG00000133818	YY1	YOR101W	RAS1
ACIN1/YMR226C	ENSG00000133835	ACIN1	YMR226C	YMR226C
CCNB1IP1/ERG28	ENSG00000133935	CCNB1IP1	YER044C	ERG28
TRIP11/COX16	ENSG00000133983	TRIP11	YJL003W	COX16
APEX1/MED6	ENSG00000133997	APEX1	YHR058C	MED6
ENSG00000100829/SUI2	ENSG00000134001	ENSG00000100829	YJR007W	SUI2
PABPN1/ELP3	ENSG00000134014	PABPN1	YPL086C	ELP3
EFS/CLB3	ENSG00000134057	EFS	YDL155W	CLB3
ARHGAP5/SSK22	ENSG00000134072	ARHGAP5	YCR073C	SSK22
CINP/MNL1	ENSG00000134109	CINP	YHR204W	MNL1
SRP54/AAD6	ENSG00000134152	SRP54	YFL056C	AAD6
CPNE6/VTH2	ENSG00000134243	CPNE6	YJL222W	VTH2
CHD8/SWI6	ENSG00000134250	CHD8	YLR182W	SWI6
PSMA6/RIB4	ENSG00000134262	PSMA6	YOL143C	RIB4
NFKBIA/ARF2	ENSG00000134287	NFKBIA	YDL137W	ARF2
EMC9/AVT2	ENSG00000134294	EMC9	YEL064C	AVT2
PSME2/SRS2	ENSG00000134313	PSME2	YJL092W	SRS2
BRMS1L/RIM15	ENSG00000134318	BRMS1L	YFL033C	RIM15
ENSG00000100931/PRM7	ENSG00000134352	ENSG00000100931	YDL039C	PRM7
SEC23A/CDC73	ENSG00000134371	SEC23A	YLR418C	CDC73
PNN/TIM17	ENSG00000134375	PNN	YJL143W	TIM17
RABGGTA/DED81	ENSG00000134440	RABGGTA	YHR019C	DED81
NFATC4/PXR1	ENSG00000134453	NFATC4	YGR280C	PXR1
PLTP/CCL1	ENSG00000134480	PLTP	YPR025C	CCL1
PCIF1/TAT1	ENSG00000134489	PCIF1	YBR069C	TAT1
GSS/VRG4	ENSG00000134490	GSS	YGL225W	VRG4
MMP9/YNR040W	ENSG00000134571	MMP9	YNR040W	YNR040W
TRPC4AP/SAR1	ENSG00000134594	TRPC4AP	YPL218W	SAR1
PYGB/CIN1	ENSG00000134627	PYGB	YOR349W	CIN1
PROCR/MPT5	ENSG00000134644	PROCR	YGL178W	MPT5
GINS1/NOG1	ENSG00000134697	GINS1	YPL093W	NOG1
NINL/PRP38	ENSG00000134748	NINL	YGR075C	PRP38
CD40/AIM44	ENSG00000134757	CD40	YPL158C	AIM44
UQCC/SIP5	ENSG00000134758	UQCC	YMR140W	SIP5
ZMYND8/GDT1	ENSG00000134851	ZMYND8	YBR187W	GDT1
SGK2/FUS3	ENSG00000134853	SGK2	YBL016W	FUS3
IFT52/YOL073C	ENSG00000134882	IFT52	YOL073C	YOL073C
MYBL2/RAD2	ENSG00000134899	MYBL2	YGR258C	RAD2
HNF4A/RRT12	ENSG00000134900	HNF4A	YCR045C	RRT12
SLA2/TRM112	ENSG00000134909	SLA2	YNR046W	TRM112
C20orf24/STT3	ENSG00000134910	C20orf24	YGL022W	STT3
NFATC2/ATF1	ENSG00000134954	NFATC2	YOR377W	ATF1
STK4/YGL242C	ENSG00000134996	STK4	YGL242C	YGL242C
PFDN4/FMN1	ENSG00000135002	PFDN4	YDR236C	FMN1
DOK5/DSK2	ENSG00000135018	DOK5	YMR276W	DSK2
CSTF1/PDH1	ENSG00000135046	CSTF1	YPR002W	PDH1
BMP7/SNF3	ENSG00000135047	BMP7	YDL194W	SNF3
RAE1/URE2	ENSG00000135049	RAE1	YNL229C	URE2
TPD52L2/SER1	ENSG00000135069	TPD52L2	YOR184W	SER1
DNAJC5/RGI2	ENSG00000135090	DNAJC5	YIL057C	RGI2
NELFCD/MSB1	ENSG00000135148	NELFCD	YOR188W	MSB1
PRPF6/TIP20	ENSG00000135249	PRPF6	YGL145W	TIP20
TUBB1/MTO1	ENSG00000135297	TUBB1	YGL236C	MTO1
PSMA7/SPO75	ENSG00000135312	PSMA7	YLL005C	SPO75
NTSR1/CAR1	ENSG00000135318	NTSR1	YPL111W	CAR1
MRGBP/ORC3	ENSG00000135336	MRGBP	YLL004W	ORC3
DIDO1/MCK1	ENSG00000135341	DIDO1	YNL307C	MCK1
GID8/PEX22	ENSG00000135363	GID8	YAL055W	PEX22
BIRC7/KRE33	ENSG00000135372	BIRC7	YNL132W	KRE33
ARFGAP1/YPR196W	ENSG00000135373	ARFGAP1	YPR196W	YPR196W
AVP/HLJ1	ENSG00000135392	AVP	YMR161W	HLJ1
COL20A1/DGA1	ENSG00000135407	COL20A1	YOR245C	DGA1
CHRNA4/YLR426W	ENSG00000135437	CHRNA4	YLR426W	YLR426W
EEF1A2/GTS1	ENSG00000135439	EEF1A2	YGL181W	GTS1
PTK6/YNL305C	ENSG00000135472	PTK6	YNL305C	YNL305C
GMEB2/NOP4	ENSG00000135486	GMEB2	YPL043W	NOP4
C20orf27/SUL1	ENSG00000135502	C20orf27	YBR294W	SUL1
SPEF1/YOS9	ENSG00000135506	SPEF1	YDR057W	YOS9
CDC25B/YFL054C	ENSG00000135517	CDC25B	YFL054C	YFL054C
ARFRP1/SWD1	ENSG00000135541	ARFRP1	YAR003W	SWD1
NDUFAF5/MIM1	ENSG00000135596	NDUFAF5	YOL026C	MIM1
TRIB3/CCT3	ENSG00000135624	TRIB3	YJL014W	CCT3
RASSF2/UBP12	ENSG00000135655	RASSF2	YJL197W	UBP12
CSNK2A1/YGR283C	ENSG00000135679	CSNK2A1	YGR283C	YGR283C
ANGPT4/YDR042C	ENSG00000135720	ANGPT4	YDR042C	YDR042C
HM13/HPM1	ENSG00000135744	HM13	YIL110W	HPM1
SNPH/TOK1	ENSG00000135750	SNPH	YJL093C	TOK1
MYLK2/LST4	ENSG00000135763	MYLK2	YKL176C	LST4
SIRPB1/RFC4	ENSG00000135778	SIRPB1	YOL094C	RFC4
SEC23B/SPT8	ENSG00000135801	SEC23B	YLR055C	SPT8
FERMT1/GLN1	ENSG00000135821	FERMT1	YPR035W	GLN1
HAO1/VAM7	ENSG00000135823	HAO1	YGL212W	VAM7
PDYN/MAK32	ENSG00000135828	PDYN	YCR019W	MAK32
PLCB4/PRP22	ENSG00000135829	PLCB4	YER013W	PRP22
MYL9/NIP100	ENSG00000135837	MYL9	YPL174C	NIP100
HCK/GPI2	ENSG00000135845	HCK	YPL076W	GPI2
CRNKL1/NOP53	ENSG00000135862	CRNKL1	YPL146C	NOP53
POFUT1/MRPL3	ENSG00000135900	POFUT1	YMR024W	MRPL3
SAMHD1/YML083C	ENSG00000135903	SAMHD1	YML083C	YML083C
PAK7/CAJ1	ENSG00000135924	PAK7	YER048C	CAJ1
KIF3B/PKR1	ENSG00000135930	KIF3B	YMR123W	PKR1
NOP56/HYM1	ENSG00000135932	NOP56	YKL189W	HYM1
IDH3B/COX4	ENSG00000135940	IDH3B	YGL187C	COX4
MAPRE1/ISU2	ENSG00000136003	MAPRE1	YOR226C	ISU2
JAG1/SGV1	ENSG00000136021	JAG1	YPR161C	SGV1
CDK5RAP1/BUD21	ENSG00000136026	CDK5RAP1	YOR078W	BUD21
SNTA1/YGR117C	ENSG00000136040	SNTA1	YGR117C	YGR117C
OXT/NUR1	ENSG00000136044	OXT	YDL089W	NUR1
TTI1/PWP1	ENSG00000136045	TTI1	YLR196W	PWP1
E2F1/PLB2	ENSG00000136068	E2F1	YMR006C	PLB2
RPRD1B/RRN7	ENSG00000136098	RPRD1B	YJL025W	RRN7
PXMP4/YMR086W	ENSG00000136108	PXMP4	YMR086W	YMR086W
CHMP4B/GYL1	ENSG00000136111	CHMP4B	YMR192W	GYL1
BPI/YNL134C	ENSG00000136143	BPI	YNL134C	YNL134C
CST3/YIL001W	ENSG00000136144	CST3	YIL001W	YIL001W
ASIP/YJL107C	ENSG00000136155	ASIP	YJL107C	YJL107C
CST4/STE18	ENSG00000136158	CST4	YJR086W	STE18
ACTR5/ADE2	ENSG00000136197	ACTR5	YOR128C	ADE2
WFDC2/CDC42	ENSG00000136238	WFDC2	YLR229C	CDC42
AHCY/SWF1	ENSG00000136247	AHCY	YDR126W	SWF1
DHX35/DBP9	ENSG00000136271	DHX35	YLR276C	DBP9
DNTTIP1/YOX1	ENSG00000136352	DNTTIP1	YML027W	YOX1
MAP1LC3A/FAU1	ENSG00000136371	MAP1LC3A	YER183C	FAU1
SYNDIG1/YHR192W	ENSG00000136436	SYNDIG1	YHR192W	YHR192W
PIGU/NMT1	ENSG00000136448	PIGU	YLR195C	NMT1
TNNC2/NOP6	ENSG00000136450	TNNC2	YDL213C	NOP6
APMAP/YGR021W	ENSG00000136463	APMAP	YGR021W	YGR021W
ZNF516/YPL247C	ENSG00000136485	ZNF516	YPL247C	YPL247C
USP14/KTR4	ENSG00000136504	USP14	YBR199W	KTR4
VAPA/GAP1	ENSG00000136521	VAPA	YKR039W	GAP1
MYOM1/MRPL4	ENSG00000136522	MYOM1	YLR439W	MRPL4
MYL12A/NGR1	ENSG00000136527	MYL12A	YBR212W	NGR1
CEP76/EMP47	ENSG00000136560	CEP76	YFL048C	EMP47
CEP192/YHR020W	ENSG00000136628	CEP192	YHR020W	YHR020W
RNMT/VPS33	ENSG00000136631	RNMT	YLR396C	VPS33
SMAD7/QDR3	ENSG00000136636	SMAD7	YBR043C	QDR3
LAMA1/SNX3	ENSG00000136643	LAMA1	YOR357C	SNX3
RNF125/YAP1801	ENSG00000136715	RNF125	YHR161C	YAP1801
ANKRD12/RVS161	ENSG00000136717	ANKRD12	YCR009C	RVS161
NOL4/IMP4	ENSG00000136718	NOL4	YNL075W	IMP4
POLI/KRE5	ENSG00000136731	POLI	YOR336W	KRE5
MIB1/HSE1	ENSG00000136738	MIB1	YHL002W	HSE1
RBBP8/YME1	ENSG00000136758	RBBP8	YPR024W	YME1
RIOK3/SIS1	ENSG00000136770	RIOK3	YNL007C	SIS1
CSTF2/SNF1	ENSG00000136807	CSTF2	YDR477W	SNF1
PSMD10/TRX2	ENSG00000136810	PSMD10	YGR209C	TRX2
ATG4A/ECM29	ENSG00000136813	ATG4A	YHL030W	ECM29
TBL1X/SMC2	ENSG00000136824	TBL1X	YFR031C	SMC2
GPR143/JSN1	ENSG00000136827	GPR143	YJR091C	JSN1
PGRMC1/IRA1	ENSG00000136848	PGRMC1	YBR140C	IRA1
POLA1/SEC1	ENSG00000136854	POLA1	YDR164C	SEC1
MID1/YPL260W	ENSG00000136861	MID1	YPL260W	YPL260W
NKAP/PRP4	ENSG00000136875	NKAP	YPR178W	PRP4
NXT2/VMA10	ENSG00000136888	NXT2	YHR039C-A	VMA10
GUCY2F/IPI1	ENSG00000136891	GUCY2F	YHR085W	IPI1
ENSG00000101898/PUP1	ENSG00000136930	ENSG00000101898	YOR157C	PUP1
ALG13/KEL3	ENSG00000136933	ALG13	YPL263C	KEL3
PRPS2/PLP2	ENSG00000136940	PRPS2	YOR281C	PLP2
TLR8/RPL35B	ENSG00000136942	TLR8	YDL136W	RPL35B
AMMECR1/DFM1	ENSG00000136986	AMMECR1	YDR411C	DFM1
CHRDL1/RPA49	ENSG00000137054	CHRDL1	YNL248C	RPA49
WDR13/DOA1	ENSG00000137055	WDR13	YKL213C	DOA1
SUV39H1/HNT3	ENSG00000137074	SUV39H1	YOR258W	HNT3
GLRA2/FDH1	ENSG00000137106	GLRA2	YOR388C	FDH1
XIAP/RPS6B	ENSG00000137154	XIAP	YBR181C	RPS6B
STAG2/CWC27	ENSG00000137168	STAG2	YPL064C	CWC27
MCF2/STB4	ENSG00000137203	MCF2	YMR019W	STB4
F9/POP8	ENSG00000137265	F9	YBL018C	POP8
ABCD1/PRR1	ENSG00000137275	ABCD1	YKL116C	PRR1
CCDC22/BMS1	ENSG00000137312	CCDC22	YPL217C	BMS1
CACNA1F/SNF5	ENSG00000137337	CACNA1F	YBR289W	SNF5
SYP/FLX1	ENSG00000137409	SYP	YIL134W	FLX1
PLP2/YGR130C	ENSG00000137497	PLP2	YGR130C	YGR130C
BMX/FMP32	ENSG00000137500	BMX	YFL046W	FMP32
PLS3/SIR4	ENSG00000137501	PLS3	YDR227W	SIR4
NAA10/YIP5	ENSG00000137502	NAA10	YGL161C	YIP5
RENBP/YGR015C	ENSG00000137509	RENBP	YGR015C	YGR015C
ELF4/MRPL10	ENSG00000137547	ELF4	YNL284C	MRPL10
SMARCA1/TGS1	ENSG00000137574	SMARCA1	YPL157W	TGS1
MTMR8/PEP1	ENSG00000137642	MTMR8	YBL017C	PEP1
ASB9/YNL176C	ENSG00000137693	ASB9	YNL176C	YNL176C
ENSG00000102050/TMA20	ENSG00000137699	ENSG00000102050	YER007C-A	TMA20
RBBP7/MRP1	ENSG00000137710	RBBP7	YDR347W	MRP1
PPP1R2P9/VAC14	ENSG00000137713	PPP1R2P9	YLR386W	VAC14
KCND1/YJL185C	ENSG00000137752	KCND1	YJL185C	YJL185C
OPN1LW/MKK2	ENSG00000137764	OPN1LW	YPL140C	MKK2
FMR1/ODC2	ENSG00000137801	FMR1	YOR222W	ODC2
PIM2/LST8	ENSG00000137802	PIM2	YNL006W	LST8
SLC35A2/GCR2	ENSG00000137806	SLC35A2	YNL199C	GCR2
PQBP1/RTF1	ENSG00000137815	PQBP1	YGL244W	RTF1
PCSK1N/SPC98	ENSG00000137822	PCSK1N	YNL126W	SPC98
EMD/BIO5	ENSG00000137842	EMD	YNR056C	BIO5
TAZ/RPC31	ENSG00000137845	TAZ	YNL151C	RPC31
PGK1/SLD2	ENSG00000137872	PGK1	YKL108W	SLD2
GATA1/RLP24	ENSG00000137876	GATA1	YLR009W	RLP24
MAGT1/COY1	ENSG00000137878	MAGT1	YKL179C	COY1
SMS/MRPL40	ENSG00000137942	SMS	YPL173W	MRPL40
PHEX/ALT1	ENSG00000137944	PHEX	YLR089C	ALT1
UBL4A/SUA7	ENSG00000137947	UBL4A	YPR086W	SUA7
EEA1/BET2	ENSG00000137955	EEA1	YPR176C	BET2
RP2/KGD2	ENSG00000137992	RP2	YDR148C	KGD2
PHF16/IMD2	ENSG00000138029	PHF16	YHR216W	IMD2
CDK16/PTC1	ENSG00000138032	CDK16	YDL006W	PTC1
USP11/YGR016W	ENSG00000138035	USP11	YGR016W	YGR016W
PCYT1B/DIN7	ENSG00000138036	PCYT1B	YDR263C	DIN7
HTATSF1/PSY2	ENSG00000138041	HTATSF1	YNL201C	PSY2
VGLL1/YPT1	ENSG00000138069	VGLL1	YFL038C	YPT1
CD40LG/ARP2	ENSG00000138071	CD40LG	YDL029W	ARP2
TIMP1/MAL12	ENSG00000138079	TIMP1	YGR292W	MAL12
FGD1/DAS1	ENSG00000138081	FGD1	YJL149W	DAS1
PIN4/PET309	ENSG00000138095	PIN4	YLR067C	PET309
PORCN/BIO4	ENSG00000138101	PORCN	YNR057C	BIO4
MAGED2/ARP1	ENSG00000138107	MAGED2	YHR129C	ARP1
KLF8/MYO2	ENSG00000138162	KLF8	YOR326W	MYO2
SYTL4/CIN4	ENSG00000138175	SYTL4	YMR138W	CIN4
CENPI/SPC110	ENSG00000138180	CENPI	YDR356W	SPC110
DRP2/YND1	ENSG00000138185	DRP2	YER005W	YND1
TAF7L/HMLALPHA1	ENSG00000138279	TAF7L	YCL066W	HMLALPHA1
PBDC1/TIM23	ENSG00000138297	PBDC1	YNR017W	TIM23
ENSG00000102391/RPS24A	ENSG00000138326	ENSG00000102391	YER074W	RPS24A
ARMCX3/DNA2	ENSG00000138346	ARMCX3	YHR164C	DNA2
HTR2A/ADE17	ENSG00000138363	HTR2A	YMR120C	ADE17
NDFIP2/KTR5	ENSG00000138378	NDFIP2	YNL029C	KTR5
TNFSF13B/SRO9	ENSG00000138385	TNFSF13B	YCL037C	SRO9
MLNR/CPR4	ENSG00000138398	MLNR	YCR069W	CPR4
CAB39L/IDP3	ENSG00000138413	CAB39L	YNL009W	IDP3
KLF5/YPL014W	ENSG00000138434	KLF5	YPL014W	YPL014W
STK24/YTM1	ENSG00000138442	STK24	YOR272W	YTM1
ACP5/MKC7	ENSG00000138448	ACP5	YDR144C	MKC7
DNAJC3/YKL100C	ENSG00000138600	DNAJC3	YKL100C	YKL100C
UGGT2/PTM1	ENSG00000138613	UGGT2	YKL039W	PTM1
ARHGEF7/CAB3	ENSG00000138621	ARHGEF7	YKL088W	CAB3
FGF9/ALG9	ENSG00000138641	FGF9	YNL219C	ALG9
SGCG/FMP25	ENSG00000138646	SGCG	YLR077W	FMP25
PARP4/IES2	ENSG00000138660	PARP4	YNL215W	IES2
SUPT20H/RIM4	ENSG00000138668	SUPT20H	YHL024W	RIM4
MRPS31/PSY4	ENSG00000138669	MRPS31	YBL046W	PSY4
KPNA3/SEC31	ENSG00000138674	KPNA3	YDL195W	SEC31
FLT1/YGL015C	ENSG00000138684	FLT1	YGL015C	YGL015C
RGCC/CSF1	ENSG00000138688	RGCC	YLR087C	CSF1
VWA8/YAR066W	ENSG00000138698	VWA8	YAR066W	YAR066W
DGKH/ATP12	ENSG00000138750	DGKH	YJL180C	ATP12
KATNAL1/BRE5	ENSG00000138757	KATNAL1	YNR051C	BRE5
INTS6/SHS1	ENSG00000138758	INTS6	YDL225W	SHS1
TSC22D1/YOR387C	ENSG00000138760	TSC22D1	YOR387C	YOR387C
CLN5/USO1	ENSG00000138768	CLN5	YDL058W	USO1
OLFM4/YOR021C	ENSG00000138772	OLFM4	YOR021C	YOR021C
MSLN/PPA2	ENSG00000138777	MSLN	YMR267W	PPA2
TRADD/YJR141W	ENSG00000138785	TRADD	YJR141W	YJR141W
HSF4/NDI1	ENSG00000138796	HSF4	YML120C	NDI1
CORO1A/SEC24	ENSG00000138802	CORO1A	YIL109C	SEC24
MAPK3/CMP2	ENSG00000138814	MAPK3	YML057W	CMP2
PHKB/COX12	ENSG00000138829	PHKB	YLR038C	COX12
NUTF2/SKO1	ENSG00000138835	NUTF2	YNL167C	SKO1
NUP93/ATG8	ENSG00000139112	NUP93	YBL078C	ATG8
CENPT/YLR290C	ENSG00000139180	CENPT	YLR290C	YLR290C
TSNAXIP1/PEX5	ENSG00000139197	TSNAXIP1	YDR244W	PEX5
NFAT5/SLX5	ENSG00000139218	NFAT5	YDL013W	SLX5
N4BP1/SMX3	ENSG00000139343	N4BP1	YPR182W	SMX3
CBLN1/AFT1	ENSG00000139350	CBLN1	YGL071W	AFT1
ARL2BP/COX7	ENSG00000139372	ARL2BP	YMR256C	COX7
ZNF423/YSR3	ENSG00000139496	ZNF423	YKR053C	YSR3
CCL22/YJR107W	ENSG00000139567	CCL22	YJR107W	YJR107W
CCL17/RPS8A	ENSG00000139610	CCL17	YBL072C	RPS8A
CTCF/SWI3	ENSG00000139613	CTCF	YJL176C	SWI3
ACD/YER156C	ENSG00000139637	ACD	YER156C	YER156C
POLR2C/YJL068C	ENSG00000139684	POLR2C	YJL068C	YJL068C
PARD6A/CNN1	ENSG00000139719	PARD6A	YFR046C	CNN1
ZNF821/TMA22	ENSG00000139726	ZNF821	YJR014W	TMA22
MMP15/FRE6	ENSG00000139908	MMP15	YLL051C	FRE6
USB1/MDV1	ENSG00000140006	USB1	YJL112W	MDV1
CCDC113/WRS1	ENSG00000140105	CCDC113	YOL097C	WRS1
NME3/UGA4	ENSG00000140199	NME3	YDL210W	UGA4
PSMD7/QRI5	ENSG00000140262	PSMD7	YLR204W	QRI5
VAC14/XYL2	ENSG00000140263	VAC14	YLR070C	XYL2
TANGO6/YDL085C-A	ENSG00000140264	TANGO6	YDL085C-A	YDL085C-A
COG4/ECM25	ENSG00000140299	COG4	YJL201W	ECM25
PLA2G15/TOA2	ENSG00000140307	PLA2G15	YKL058W	TOA2
[truncated: 1,431 more rows]
