# Supplementary material for: Scope and limitations of yeast as a model organism for studying human tissue-specific pathways
Source: BMC Syst Biol. 2015 Dec 29;9:96. doi: 10.1186/s12918-015-0253-0 (PMC4696342; doi:10.1186/s12918-015-0253-0)
Supplement: Additional file 1 — Network alignments. Compressed (*.zip) file containing individual tissue-specific alignments. (ZIP 5181 Kb) [file 12918_2015_253_MOESM1_ESM.zip › alignments/Bronchial Epithelial Cells_AlignGraph_edges.tsv]

First_ortholog_pair	Second_ortholog_pair
ZBTB24/HAT2	SEMA3F/FEN1
FAM188B/YFL034W	ARF5/APL4
HAGH/TEF2	MEOX1/SEE1
IFFO1/RAD51	LAMP2/NGL2
TSC2/CMK1	RALA/YHR182W
AMBP/CCH1	IFRD1/FAF1
KMT2C/ALA1	SPRTN/RSP5
GHRHR/YKR043C	GIPR/HFM1
CMAS/BMH1	FUZ/BUD3
PSD/CEF1	TYROBP/PRP46
GLI1/PDB1	TYROBP/PRP46
ELOVL1/CKA2	ACPP/UTP4
MLC1/PTP3	SRCIN1/SNF12
AEBP1/RPL30	IGF1/HAP5
PHPT1/ETP1	RUFY3/HDA2
NGEF/YCH1	AGPS/HEM15
CENPF/PBP1	MARCO/GIS2
CHIC2/NUP133	HGF/NUP100
LPHN1/TPK1	ZRANB1/RRP15
CLNK/SPB4	CPS1/YDJ1
NDRG1/GIC2	PLEKHO1/CKA1
PQBP1/RTF1	PHF20/PMA1
FBXO31/IPL1	SEC63/YNG2
LHX3/YPD1	ENSG00000032514/SLN1
XAB2/GAR1	ZCCHC8/TIF4632
AEBP1/RPL30	PEX3/SYF1
SOX10/ARC40	HOXC8/CAP2
PMM1/BUD32	USH2A/ARL1
CADPS2/ARP8	TG/MOT1
EFS/CLB3	BARX2/COQ5
POLR3E/MSH2	PHF15/SWR1
AEBP1/RPL30	MAP4/RPS5
ORC2/NOP12	LTBP1/ORC1
KAT6A/PWP2	FOXP3/DIM1
PXMP4/YMR086W	SIKE1/RPS2
CLDN16/RPP2B	MRTO4/RPL6A
CEP70/HCA4	NRIP2/ESF1
ACADVL/PRT1	ENTPD2/MET10
HES1/RRS1	SYNE2/YMR244W
EIF2B3/NOP1	MRPS24/NOP7
EXOSC7/SPB1	MRPS24/NOP7
HAND1/DNL4	MRPS24/NOP7
PATZ1/CDC16	ELMO2/CDC28
SALL1/REC107	EIF4B/LRG1
OLFML3/MTD1	AHRR/DMC1
PMM1/BUD32	CTSA/NPA3
GPC4/POM33	SNX24/HRT1
AEBP1/RPL30	PMS1/VMA6
CCNK/HHF1	ZNF76/PRE10
WIPI1/YJU2	GLP2R/ADE3
EMC2/PAN2	ME1/AIM9
SGK2/FUS3	SMARCD1/EAF7
PMM1/BUD32	ELOVL1/CKA2
GEMIN5/GPB2	NEO1/RIO1
MARK1/ENA2	RHOA/YOR342C
ERGIC1/MET12	LAPTM4A/DCC1
NLE1/SEC22	DRD4/STB2
CTSG/INP54	POLB/HSP82
DIDO1/MCK1	POLB/HSP82
SPOCK2/CDC25	POLB/HSP82
LGALS3BP/UBP10	POLB/HSP82
RBBP9/RAD6	TESK2/POP4
ACAT1/RPN3	EIF2B3/NOP1
EXOSC7/SPB1	EIF2B3/NOP1
DNASE2/TPT1	EIF2B3/NOP1
BAG1/FUN12	EIF2B3/NOP1
CLNK/SPB4	EIF2B3/NOP1
CEP70/HCA4	EIF2B3/NOP1
HSD11B1/SKI2	EIF2B3/NOP1
TBCE/MAK16	ATP6AP1/CAC2
C19orf10/FRA1	LPHN1/TPK1
TAF9/SDS22	LPHN1/TPK1
AARS/FZF1	LPHN1/TPK1
RAB18/VIP1	LPHN1/TPK1
SPOCK2/CDC25	LPHN1/TPK1
SLC9A3R1/MGA1	LPHN1/TPK1
EPB41L5/PIB2	LPHN1/TPK1
IL18R1/AZF1	LPHN1/TPK1
GEMIN2/NAB3	FBXW11/NOP15
PMM1/BUD32	AP1M1/KTR3
EDN1/KRR1	SDHA/RRP9
AEBP1/RPL30	NOTCH3/GAT1
RBMS2/RPN6	ACAT1/RPN3
ATRNL1/SNF8	ACAT1/RPN3
RPL6/YKT6	ARHGAP15/GOS1
SOS2/HHT1	KIFAP3/RSC6
ENSG00000118168/IME2	MCM6/YML108W
AEBP1/RPL30	TPD52/MSG5
NKAP/PRP4	XAB2/GAR1
WRAP73/SIC1	EXOSC5/CLB1
AEBP1/RPL30	APBB1IP/IRC20
HAS1/RPS3	LRCH4/PHO91
RUNX1T1/GIR2	SMC1B/CAX4
AURKA/WWM1	DNM2/MVP1
SF3A1/NUP60	RBL1/RAD53
PACSIN2/NUM1	RBL1/RAD53
SETX/PFK27	CACNA1S/SOL2
LEPRE1/COS111	PKP1/SKP1
RPF1/ERP5	ENSG00000081770/SMC4
CARD8/MDE1	GEMIN5/GPB2
OIP5/KEM1	GSK3B/NAM8
AEBP1/RPL30	ZNF8/HHT2
UQCC/SIP5	RPS5/KCC4
TNNT2/TFB2	APOB/BSC2
DYRK1B/BNS1	MAP3K4/DPS1
STAM2/RVB2	EPS15/SMT3
VGLL1/YPT1	PIR/PRX1
SOX6/ISY1	SULT2B1/UTP25
INO80B/CDC14	EDEM2/SPC72
CCNK/HHF1	NSFL1C/MOT3
SOS2/HHT1	NSFL1C/MOT3
TADA2A/YDL156W	XRN2/YPL067C
CEP70/HCA4	SLC23A2/CFT2
HNRNPL/BRR2	ERP29/CBC2
TOP3B/PAA1	CCNK/HHF1
CLNK/SPB4	CCNK/HHF1
ENSG00000099964/ECM38	APOH/CDC40
APEX1/MED6	TYRO3/PEP12
WWC1/CWC22	MYO9B/NUP82
CLNK/SPB4	TOP3B/PAA1
GARS/STM1	GGA1/NOG2
AEBP1/RPL30	TOMM22/SIR3
TSC2/CMK1	FBXO7/BIK1
PPP1R2P9/VAC14	GTPBP1/SLA2
NUP93/ATG8	VTI1B/CRC1
TBCB/WHI3	PTK6/YNL305C
PPP1R2P9/VAC14	KIF3B/PKR1
TNFSF13B/SRO9	RNMT/VPS33
ENSG00000102391/RPS24A	ATG4A/ECM29
CDKN1B/CPR2	GPR143/JSN1
HAS1/RPS3	TLR8/RPL35B
SUMO1/NHP10	HTATSF1/PSY2
DOCK7/COQ3	TNFSF13B/SRO9
GGCX/UBC4	TSNAXIP1/PEX5
LGALS3BP/UBP10	CCP110/ATG1
USP9Y/RPL40B	CCP110/ATG1
ZBTB24/HAT2	MAP4K1/SPA2
UMPS/ABP1	TJP3/MLC1
AEBP1/RPL30	LIM2/MNN10
AEBP1/RPL30	RAB3D/LRE1
MAG/YJL181W	RAB3A/CCT7
TLX2/HTB1	CBLL1/GIP3
SERPINC1/SSA2	VIPR2/VID30
MYCL/SPT20	AEBP1/RPL30
UBE4A/MRPL16	MPDZ/MRPL8
ALDH2/MDM38	MPDZ/MRPL8
TROVE2/SUI3	BAG1/FUN12
PEX12/CHO1	SHB/INP53
PMP22/PTC5	ZFAND5/ADE5,7
SLC29A1/RSC8	RASSF4/ARP7
NUP107/YPS5	GBF1/ADA2
ICMT/FBA1	TADA2A/YDL156W
EXOC8/VPS13	TADA2A/YDL156W
EFNB3/URB1	ASIC2/NUG1
LRP2BP/KAR5	DHX58/HTZ1
RPF1/ERP5	NUP98/SEC4
CLDN16/RPP2B	SRSF3/TPK3
ZBTB24/HAT2	CAP2/IRC18
TTC1/ALD6	SNX3/GPM1
HES1/RRS1	PCDHB5/PMA2
STXBP3/URN1	STAM2/RVB2
ZNHIT6/SKI3	AUP1/RPS17B
