# Supplementary material for: Scope and limitations of yeast as a model organism for studying human tissue-specific pathways
Source: BMC Syst Biol. 2015 Dec 29;9:96. doi: 10.1186/s12918-015-0253-0 (PMC4696342; doi:10.1186/s12918-015-0253-0)
Supplement: Additional file 1 — Network alignments. Compressed (*.zip) file containing individual tissue-specific alignments. (ZIP 5181 Kb) [file 12918_2015_253_MOESM1_ESM.zip › alignments/Adipocyte_AlignGraph_nodes.tsv]

ID	Human_EnsemblGeneID	Human_Symbol	Yeast_EnsemblGeneID	Yeast_Symbol
TSPAN6/DPM1	ENSG00000000419	TSPAN6	YPR183W	DPM1
DPM1/GSH1	ENSG00000001084	DPM1	YJL101C	GSH1
SCYL3/HAP2	ENSG00000001167	SCYL3	YGL237C	HAP2
FGR/CTR1	ENSG00000003147	FGR	YPR124W	CTR1
CFH/COS9	ENSG00000003402	CFH	YKL219W	COS9
GCLC/DFG5	ENSG00000003436	GCLC	YMR238W	DFG5
NFYA/SPP382	ENSG00000003756	NFYA	YLR424W	SPP382
SEMA3F/CSM4	ENSG00000004059	SEMA3F	YPL200W	CSM4
CFTR/FEN1	ENSG00000004399	CFTR	YCR034W	FEN1
KRIT1/ADK1	ENSG00000004455	KRIT1	YDR226W	ADK1
RAD52/FPR2	ENSG00000004478	RAD52	YDR519W	FPR2
BAD/YGK3	ENSG00000004660	BAD	YOL128C	YGK3
CD99/ACP1	ENSG00000004779	CD99	YKL192C	ACP1
AOC1/YGR201C	ENSG00000004838	AOC1	YGR201C	YGR201C
HECW1/YDR307W	ENSG00000004866	HECW1	YDR307W	YDR307W
MAD1L1/CDC27	ENSG00000004897	MAD1L1	YBL084C	CDC27
LASP1/BOR1	ENSG00000004939	LASP1	YNL275W	BOR1
M6PR/FCY2	ENSG00000004948	M6PR	YER056C	FCY2
ICA1/CYC3	ENSG00000004961	ICA1	YAL039C	CYC3
ALS2/SEN1	ENSG00000005007	ALS2	YLR430W	SEN1
CASP10/OSH3	ENSG00000005020	CASP10	YHR073W	OSH3
CFLAR/CDC9	ENSG00000005156	CFLAR	YDL164C	CDC9
TFPI/RET3	ENSG00000005243	TFPI	YPL010W	RET3
RBM5/PST2	ENSG00000005302	RBM5	YDR032C	PST2
MTMR7/BDF2	ENSG00000005339	MTMR7	YDL070W	BDF2
ARF5/YKR104W	ENSG00000005471	ARF5	YKR104W	YKR104W
POLDIP2/LOC1	ENSG00000005700	POLDIP2	YFR001W	LOC1
PLXND1/AMN1	ENSG00000005812	PLXND1	YBR158W	AMN1
AK2/YDR352W	ENSG00000005893	AK2	YDR352W	YDR352W
CD38/PGC1	ENSG00000006007	CD38	YPL206C	PGC1
FKBP4/LAA1	ENSG00000006125	FKBP4	YJL207C	LAA1
KDM1A/ADH7	ENSG00000006194	KDM1A	YCR105W	ADH7
CAMKK1/GRX6	ENSG00000006468	CAMKK1	YDL010W	GRX6
RECQL/LCB5	ENSG00000006530	RECQL	YLR260W	LCB5
HSPB6/YMR010W	ENSG00000006704	HSPB6	YMR010W	YMR010W
ARHGAP33/VPS41	ENSG00000006715	ARHGAP33	YDR080W	VPS41
NDUFAB1/SKN7	ENSG00000006788	NDUFAB1	YHR206W	SKN7
PDK4/IZH2	ENSG00000006831	PDK4	YOL002C	IZH2
ZMYND10/CMK2	ENSG00000007047	ZMYND10	YOL016C	CMK2
ST7/PAC1	ENSG00000007168	ST7	YOR269W	PAC1
CDC27/MET10	ENSG00000007171	CDC27	YFR030W	MET10
SLC4A1/HXK2	ENSG00000007174	SLC4A1	YGL253W	HXK2
CALCR/HOF1	ENSG00000007237	CALCR	YMR032W	HOF1
HCCS/TRS33	ENSG00000007255	HCCS	YOR115C	TRS33
DVL2/SRL1	ENSG00000007372	DVL2	YOR247W	SRL1
UPF1/GPI1	ENSG00000007541	UPF1	YGR216C	GPI1
SKAP2/FRE7	ENSG00000007952	SKAP2	YOL152W	FRE7
SLC25A5/IRE1	ENSG00000008118	SLC25A5	YHR079C	IRE1
CCDC109B/USA1	ENSG00000008130	CCDC109B	YML029W	USA1
HOXA11/DTR1	ENSG00000008282	HOXA11	YBR180W	DTR1
POLR2J/CNL1	ENSG00000008294	POLR2J	YDR357C	CNL1
DHX33/PHO3	ENSG00000008710	DHX33	YBR092C	PHO3
MEOX1/RPS20	ENSG00000008988	MEOX1	YHL015W	RPS20
LIG3/YBL055C	ENSG00000009335	LIG3	YBL055C	YBL055C
RPAP3/REV3	ENSG00000009413	RPAP3	YPL167C	REV3
ENSG00000005189/VTA1	ENSG00000009844	ENSG00000005189	YLR181C	VTA1
CIAPIN1/PHD1	ENSG00000009950	CIAPIN1	YKL043W	PHD1
FAM214B/ITC1	ENSG00000009954	FAM214B	YGL133W	ITC1
COPZ2/VID30	ENSG00000010017	COPZ2	YGL227W	VID30
PRKAR2B/SEE1	ENSG00000010165	PRKAR2B	YIL064W	SEE1
MSL3/COR1	ENSG00000010256	MSL3	YBL045C	COR1
CREBBP/YCS4	ENSG00000010292	CREBBP	YLR272C	YCS4
BZRAP1/NUD1	ENSG00000010322	BZRAP1	YOR373W	NUD1
MPO/YCK2	ENSG00000010810	MPO	YNL154C	YCK2
PON1/NDD1	ENSG00000010818	PON1	YOR372C	NDD1
GCFC2/ELA1	ENSG00000011007	GCFC2	YNL230C	ELA1
ABCB4/YNK1	ENSG00000011052	ABCB4	YKL067W	YNK1
SOX8/ICT1	ENSG00000011198	SOX8	YLR099C	ICT1
IBTK/UTP18	ENSG00000011260	IBTK	YJL069C	UTP18
MYCBP2/NAB2	ENSG00000011275	MYCBP2	YGL122C	NAB2
FBXL3/SCW4	ENSG00000011405	FBXL3	YGR279C	SCW4
ITGAL/GYP1	ENSG00000011454	ITGAL	YOR070C	GYP1
PDK2/PPH21	ENSG00000011485	PDK2	YDL134C	PPH21
ITGA3/RAD10	ENSG00000012061	ITGA3	YML095C	RAD10
LAMP2/NUP57	ENSG00000012822	LAMP2	YGR119C	NUP57
GGNBP2/MPS1	ENSG00000012983	GGNBP2	YDL028C	MPS1
ITGA2B/RPT3	ENSG00000013275	ITGA2B	YDR394W	RPT3
GDE1/KNS1	ENSG00000013441	GDE1	YLL019C	KNS1
C19orf60/RET1	ENSG00000013503	C19orf60	YOR207C	RET1
CRLF1/NGL2	ENSG00000013523	CRLF1	YMR285C	NGL2
MAP3K14/PMT6	ENSG00000014216	MAP3K14	YGR199W	PMT6
ABCC8/MDH3	ENSG00000014641	ABCC8	YDL078C	MDH3
CCL18/MMT1	ENSG00000014824	CCL18	YMR177W	MMT1
CCL3/TMT1	ENSG00000015171	CCL3	YER175C	TMT1
SYNRG/LAS17	ENSG00000015285	SYNRG	YOR181W	LAS17
CACNG3/GPG1	ENSG00000015413	CACNG3	YGL121C	GPG1
TMEM132A/MPP6	ENSG00000015479	TMEM132A	YNR024W	MPP6
AP2B1/BPL1	ENSG00000015592	AP2B1	YDL141W	BPL1
TAC1/PMR1	ENSG00000017260	TAC1	YGL167C	PMR1
ZNF263/BEM3	ENSG00000017797	ZNF263	YPL115C	BEM3
CX3CL1/DLD1	ENSG00000018510	CX3CL1	YDL174C	DLD1
SPATA20/PMA2	ENSG00000018625	SPATA20	YPL036W	PMA2
CACNA1G/EMW1	ENSG00000018699	CACNA1G	YNL313C	EMW1
TNFRSF12A/RGM1	ENSG00000020256	TNFRSF12A	YMR182C	RGM1
MAP3K9/NAM7	ENSG00000021776	MAP3K9	YMR080C	NAM7
RALA/CPA1	ENSG00000021826	RALA	YOR303W	CPA1
BAIAP2L1/DEG1	ENSG00000022267	BAIAP2L1	YFL001W	DEG1
ETV1/MAG2	ENSG00000022840	ETV1	YLR427W	MAG2
AGK/PFA4	ENSG00000023041	AGK	YOL003C	PFA4
CCL26/MPD2	ENSG00000023318	CCL26	YOL088C	MPD2
FARP2/HEM1	ENSG00000023330	FARP2	YDR232W	HEM1
USH1C/GRX2	ENSG00000023572	USH1C	YDR513W	GRX2
DBF4/SWD2	ENSG00000023734	DBF4	YKL018W	SWD2
TBXA2R/BPT1	ENSG00000023839	TBXA2R	YLL015W	BPT1
IFRD1/YDL124W	ENSG00000023909	IFRD1	YDL124W	YDL124W
GTF2IRD1/UBR1	ENSG00000024048	GTF2IRD1	YGR184C	UBR1
PAF1/PAN1	ENSG00000024422	PAF1	YIR006C	PAN1
VPS41/GTR2	ENSG00000025039	VPS41	YGR163W	GTR2
ARHGAP44/FAF1	ENSG00000025293	ARHGAP44	YIL019W	FAF1
ELAC2/GAL80	ENSG00000025434	ELAC2	YML051W	GAL80
SCIN/TAH1	ENSG00000025772	SCIN	YCR060W	TAH1
MYH13/DJP1	ENSG00000025796	MYH13	YIR004W	DJP1
ADIPOR2/SRP1	ENSG00000025800	ADIPOR2	YNL189W	SRP1
UPP2/YLR031W	ENSG00000026025	UPP2	YLR031W	YLR031W
MARK4/RAD3	ENSG00000026036	MARK4	YER171W	RAD3
PAFAH1B1/YCR023C	ENSG00000026103	PAFAH1B1	YCR023C	YCR023C
NOS2/YBR096W	ENSG00000026508	NOS2	YBR096W	YBR096W
DNAH9/OCT1	ENSG00000027001	DNAH9	YKL134C	OCT1
GAS7/PEX25	ENSG00000028203	GAS7	YPL112C	PEX25
TRAPPC6A/VPS5	ENSG00000028528	TRAPPC6A	YOR069W	VPS5
MATK/MTF1	ENSG00000029639	MATK	YMR228W	MTF1
CD79B/EIS1	ENSG00000029725	CD79B	YMR031C	EIS1
SCN4A/SES1	ENSG00000031698	SCN4A	YDR023W	SES1
PAX6/WTM2	ENSG00000032389	PAX6	YOR229W	WTM2
RHBDF1/ACK1	ENSG00000032742	RHBDF1	YDL203C	ACK1
LUC7L/ARB1	ENSG00000033050	LUC7L	YER036C	ARB1
BAIAP3/VPH1	ENSG00000033627	BAIAP3	YOR270C	VPH1
PIGQ/NFI1	ENSG00000033800	PIGQ	YOR156C	NFI1
TEAD3/VHT1	ENSG00000034053	TEAD3	YGR065C	VHT1
SELE/AIM9	ENSG00000034152	SELE	YER080W	AIM9
DNAJC11/PEX3	ENSG00000034693	DNAJC11	YDR329C	PEX3
MYLIP/CYK3	ENSG00000035115	MYLIP	YDL117W	CYK3
NOX1/SEC6	ENSG00000035403	NOX1	YIL068C	SEC6
E2F2/ADE12	ENSG00000035687	E2F2	YNL220W	ADE12
PSMB1/RFC1	ENSG00000035928	PSMB1	YOR217W	RFC1
SYN1/RTT101	ENSG00000036257	SYN1	YJL047C	RTT101
JARID2/UBP5	ENSG00000036672	JARID2	YER144C	UBP5
CAMK1G/MDS3	ENSG00000037637	CAMK1G	YGL197W	MDS3
CDK11A/MRI1	ENSG00000037757	CDK11A	YPR118W	MRI1
NADK/TRM8	ENSG00000037897	NADK	YDL201W	TRM8
TFAP2B/LSB6	ENSG00000038210	TFAP2B	YJL100W	LSB6
CYTH3/YNL193W	ENSG00000038382	CYTH3	YNL193W	YNL193W
ADAM22/YLR413W	ENSG00000038427	ADAM22	YLR413W	YLR413W
SYPL1/MSH4	ENSG00000038945	SYPL1	YFL003C	MSH4
SPAG9/MTR4	ENSG00000039123	SPAG9	YJL050W	MTR4
CELSR3/GDE1	ENSG00000039560	CELSR3	YPL110C	GDE1
MGST1/PRE9	ENSG00000041357	MGST1	YGR135W	PRE9
CRY1/MOD5	ENSG00000041515	CRY1	YOR274W	MOD5
NFIX/LSG1	ENSG00000041802	NFIX	YGL099W	LSG1
MMP25/ADP1	ENSG00000041982	MMP25	YCR011C	ADP1
IL32/APS2	ENSG00000042753	IL32	YJR058C	APS2
PKD1/FHN1	ENSG00000042832	PKD1	YGR131W	FHN1
MAPK8IP2/DCN1	ENSG00000043093	MAPK8IP2	YLR128W	DCN1
MED24/RDL1	ENSG00000043143	MED24	YOR285W	RDL1
SEC62/SCM3	ENSG00000044115	SEC62	YDL139C	SCM3
RPS20/YJR030C	ENSG00000044446	RPS20	YJR030C	YJR030C
CSDE1/GID7	ENSG00000047056	CSDE1	YCL039W	GID7
UBE3C/YLR419W	ENSG00000047188	UBE3C	YLR419W	YLR419W
REV3L/URA8	ENSG00000047230	REV3L	YJR103W	URA8
PAX7/VMA13	ENSG00000047249	PAX7	YPR036W	VMA13
MASP2/MLP1	ENSG00000047410	MASP2	YKR095W	MLP1
TRAF3IP3/FET5	ENSG00000047457	TRAF3IP3	YFL041W	FET5
POMT2/RPO41	ENSG00000047579	POMT2	YFL036W	RPO41
VTA1/SAC7	ENSG00000047648	VTA1	YDR389W	SAC7
MLXIPL/CSG2	ENSG00000047936	MLXIPL	YBR036C	CSG2
BAZ1B/RNR4	ENSG00000048392	BAZ1B	YGR180C	RNR4
RANBP9/RSM10	ENSG00000048544	RANBP9	YDR041W	RSM10
ETV7/MRN1	ENSG00000048740	ETV7	YPL184C	MRN1
SPRTN/RBS1	ENSG00000048991	SPRTN	YDL189W	RBS1
METTL13/YKT6	ENSG00000049245	METTL13	YKL196C	YKT6
ZNF207/YMR244W	ENSG00000049323	ZNF207	YMR244W	YMR244W
UQCRC1/RFC3	ENSG00000049541	UQCRC1	YNL290W	RFC3
CD9/RSP5	ENSG00000049759	CD9	YER125W	RSP5
NCAPD2/WBP1	ENSG00000049860	NCAPD2	YEL002C	WBP1
IFFO1/YLR257W	ENSG00000050405	IFFO1	YLR257W	YLR257W
GIPR/NAM2	ENSG00000050748	GIPR	YLR382C	NAM2
NISCH/PER33	ENSG00000051108	NISCH	YLR064W	PER33
STAB1/RAD51	ENSG00000051180	STAB1	YER095W	RAD51
FUZ/HFM1	ENSG00000051341	FUZ	YGL251C	HFM1
PRSS3/TEX1	ENSG00000051596	PRSS3	YNL253W	TEX1
CD4/TAF3	ENSG00000052723	CD4	YPL011C	TAF3
LRRC23/RRP12	ENSG00000052749	LRRC23	YPL012W	RRP12
BTK/ERG25	ENSG00000052802	BTK	YGR060W	ERG25
HFE/APD1	ENSG00000052841	HFE	YBR151W	APD1
SCMH1/SOD2	ENSG00000053254	SCMH1	YHR008C	SOD2
FYN/AAD10	ENSG00000053371	FYN	YJR155W	AAD10
HIVEP2/MRT4	ENSG00000053372	HIVEP2	YKL009W	MRT4
TCEB3/BET3	ENSG00000054116	TCEB3	YKR068C	BET3
LYPLA2/CDC53	ENSG00000055130	LYPLA2	YDL132W	CDC53
NME2/SPP1	ENSG00000055609	NME2	YPL138C	SPP1
APBA3/PUF3	ENSG00000055917	APBA3	YLL013C	PUF3
MKS1/FMP10	ENSG00000055955	MKS1	YER182W	FMP10
ABHD5/YDR114C	ENSG00000056558	ABHD5	YDR114C	YDR114C
KAL1/YKL070W	ENSG00000056972	KAL1	YKL070W	YKL070W
AKAP8L/GLG1	ENSG00000056998	AKAP8L	YKR058W	GLG1
UTP18/YKL077W	ENSG00000057149	UTP18	YKL077W	YKL077W
RNF216/MSH2	ENSG00000057468	RNF216	YOL090W	MSH2
TTC19/GDI1	ENSG00000057608	TTC19	YER136W	GDI1
PTBP1/ATG5	ENSG00000057663	PTBP1	YPL149W	ATG5
DPF1/ERG11	ENSG00000058056	DPF1	YHR007C	ERG11
SYT7/SEC61	ENSG00000058262	SYT7	YLR378C	SEC61
PIK3C2A/DIN7	ENSG00000058404	PIK3C2A	YDR263C	DIN7
PLAUR/RPC37	ENSG00000058600	PLAUR	YKR025W	RPC37
ANLN/ENA2	ENSG00000058668	ANLN	YDR039C	ENA2
WIZ/RIO2	ENSG00000058729	WIZ	YNL207W	RIO2
RABGAP1/CTH1	ENSG00000059145	RABGAP1	YDR151C	CTH1
DCN/PRO2	ENSG00000059573	DCN	YOR323C	PRO2
PPP5C/TRM3	ENSG00000059588	PPP5C	YDL112W	TRM3
MAP4K3/XDJ1	ENSG00000059769	MAP4K3	YLR090W	XDJ1
ZBTB32/PSR2	ENSG00000060069	ZBTB32	YLR019W	PSR2
TYROBP/IRC19	ENSG00000060237	TYROBP	YLL033W	IRC19
GABRA3/ERB1	ENSG00000060688	GABRA3	YMR049C	ERB1
BRCA1/FMP37	ENSG00000060762	BRCA1	YGL080W	FMP37
ERCC1/POT1	ENSG00000060971	ERCC1	YIL160C	POT1
CD22/BAT2	ENSG00000060982	CD22	YJR148W	BAT2
SEMA3B/SDH4	ENSG00000061794	SEMA3B	YDR178W	SDH4
MBTPS2/BUD3	ENSG00000062194	MBTPS2	YCL014W	BUD3
LTF/RSN1	ENSG00000062598	LTF	YMR266W	RSN1
NR1H4/POL1	ENSG00000062822	NR1H4	YNL102W	POL1
ALOX5/RPL18B	ENSG00000063177	ALOX5	YNL301C	RPL18B
CALCOCO1/SBP1	ENSG00000063244	CALCOCO1	YHL034C	SBP1
UBR7/ENT2	ENSG00000063245	UBR7	YLR206W	ENT2
MAP4K5/YIL165C	ENSG00000063438	MAP4K5	YIL165C	YIL165C
EHD3/GLO2	ENSG00000063854	EHD3	YDR272W	GLO2
PSMC4/YAF9	ENSG00000063978	PSMC4	YNL107W	YAF9
CLDN11/YPK1	ENSG00000064393	CLDN11	YKL126W	YPK1
MVP/MTR10	ENSG00000064419	MVP	YOR160W	MTR10
NUB1/DCP2	ENSG00000064490	NUB1	YNL118C	DCP2
CLK1/YLR271W	ENSG00000064607	CLK1	YLR271W	YLR271W
ENSG00000013455/YBR235W	ENSG00000064651	ENSG00000013455	YBR235W	YBR235W
POLR3B/PRY2	ENSG00000064655	POLR3B	YKR013W	PRY2
ANGEL1/YIG1	ENSG00000064666	ANGEL1	YPL201C	YIG1
RNF14/RRP3	ENSG00000064703	RNF14	YHR065C	RRP3
DDX11/MLH2	ENSG00000064933	DDX11	YLR035C	MLH2
CD6/HMO1	ENSG00000064961	CD6	YDR174W	HMO1
TACC3/GPA1	ENSG00000065135	TACC3	YHR005C	GPA1
UFL1/PSE1	ENSG00000065150	UFL1	YMR308C	PSE1
POLA2/CAR2	ENSG00000065154	POLA2	YLR438W	CAR2
CAPN1/PWP2	ENSG00000065183	CAPN1	YCR057C	PWP2
ACPP/SPS1	ENSG00000065243	ACPP	YDR523C	SPS1
MDH1/LAC1	ENSG00000065308	MDH1	YKL008C	LAC1
SLC30A9/EFT1	ENSG00000065357	SLC30A9	YOR133W	EFT1
MTMR11/KIN1	ENSG00000065361	MTMR11	YDR122W	KIN1
CCDC88C/SLM5	ENSG00000065427	CCDC88C	YCR024C	SLM5
YAF2/TRX2	ENSG00000065485	YAF2	YGR209C	TRX2
ZMYND11/YGR250C	ENSG00000065526	ZMYND11	YGR250C	YGR250C
WAS/KIN82	ENSG00000065534	WAS	YCR091W	KIN82
DPEP1/RLP7	ENSG00000065559	DPEP1	YNL002C	RLP7
BID/ISR1	ENSG00000065613	BID	YPR106W	ISR1
MATR3/ARK1	ENSG00000065675	MATR3	YNL020C	ARK1
RGPD5/HAT2	ENSG00000065717	RGPD5	YEL056W	HAT2
STMN4/VAC7	ENSG00000065809	STMN4	YNL054W	VAC7
NUDCD3/MAE1	ENSG00000065833	NUDCD3	YKL029C	MAE1
ISL1/MSB3	ENSG00000065882	ISL1	YNL293W	MSB3
IL20RA/YPL245W	ENSG00000065883	IL20RA	YPL245W	YPL245W
CLCA1/FHL1	ENSG00000065970	CLCA1	YPR104C	FHL1
ATP2C1/PDE2	ENSG00000065989	ATP2C1	YOR360C	PDE2
SRCIN1/RTS1	ENSG00000066027	SRCIN1	YOR014W	RTS1
IGF1/PUF2	ENSG00000066044	IGF1	YPR042C	PUF2
RALBP1/SNF12	ENSG00000066117	RALBP1	YNR023W	SNF12
RUFY3/HAP5	ENSG00000066136	RUFY3	YOR358W	HAP5
CNTN1/ENT1	ENSG00000066427	CNTN1	YDL161W	ENT1
WWTR1/SGM1	ENSG00000066455	WWTR1	YJR134C	SGM1
AGPS/DUO1	ENSG00000066629	AGPS	YGL061C	DUO1
ATP1A2/SEC7	ENSG00000066777	ATP1A2	YDR170C	SEC7
TTC27/HEM15	ENSG00000066926	TTC27	YOR176W	HEM15
MARCO/RGD2	ENSG00000066933	MARCO	YFL047W	RGD2
SYT13/NRG2	ENSG00000067082	SYT13	YBR066C	NRG2
SNAI2/LPP1	ENSG00000067113	SNAI2	YDR503C	LPP1
CD74/ILM1	ENSG00000067167	CD74	YJR118C	ILM1
HGF/GIS2	ENSG00000067182	HGF	YNL255C	GIS2
ZRANB1/EEB1	ENSG00000067191	ZRANB1	YPL095C	EEB1
NCDN/BFR1	ENSG00000067208	NCDN	YOR198C	BFR1
ZFP64/CDC19	ENSG00000067225	ZFP64	YAL038W	CDC19
MNAT1/FCF2	ENSG00000067334	MNAT1	YLR051C	FCF2
SAMD4A/RHO1	ENSG00000067560	SAMD4A	YPR165W	RHO1
RUNX3/TCB3	ENSG00000067715	RUNX3	YML072C	TCB3
MRE11A/PKP1	ENSG00000067992	MRE11A	YIL042C	PKP1
PLEKHB1/CAB4	ENSG00000068120	PLEKHB1	YGR277C	CAB4
SERPINB1/RTG3	ENSG00000068323	SERPINB1	YBL103C	RTG3
SPAST/MSB4	ENSG00000068354	SPAST	YOL112W	MSB4
ENSG00000021602/FAA1	ENSG00000068366	ENSG00000021602	YOR317W	FAA1
NRXN3/MRM2	ENSG00000068438	NRXN3	YGL136C	MRM2
AQR/KCS1	ENSG00000068745	AQR	YDR017C	KCS1
CPS1/TOA1	ENSG00000068781	CPS1	YOR194C	TOA1
C8B/KRE28	ENSG00000068793	C8B	YDR532C	KRE28
FHL1/HST1	ENSG00000068903	FHL1	YOL068C	HST1
RTFDC1/MUC1	ENSG00000069248	RTFDC1	YIR019C	MUC1
GABRA1/VPS35	ENSG00000069329	GABRA1	YJL154C	VPS35
NLRP2/YDJ1	ENSG00000069345	NLRP2	YNL064C	YDJ1
RNF10/MBP1	ENSG00000069399	RNF10	YDL056W	MBP1
ZDHHC6/NFT1	ENSG00000069431	ZDHHC6	YKR103W	NFT1
RNH1/BIT61	ENSG00000069667	RNH1	YJL058C	BIT61
NDUFS1/REF2	ENSG00000069849	NDUFS1	YDR195W	REF2
RB1CC1/HUL5	ENSG00000069869	RB1CC1	YGL141W	HUL5
ERP44/UTP4	ENSG00000069966	ERP44	YDR324C	UTP4
ALAS1/UFD1	ENSG00000070010	ALAS1	YGR048W	UFD1
BIRC3/NOP14	ENSG00000070019	BIRC3	YDL148C	NOP14
AKAP11/IKI3	ENSG00000070061	AKAP11	YLR384C	IKI3
GLRX2/SSP120	ENSG00000070081	GLRX2	YLR250W	SSP120
SNAPC1/PFY1	ENSG00000070087	SNAPC1	YOR122C	PFY1
STRAP/UIP3	ENSG00000070159	STRAP	YAR027W	UIP3
ABCC2/OSH2	ENSG00000070190	ABCC2	YDL019C	OSH2
DEF6/CBF1	ENSG00000070444	DEF6	YJR060W	CBF1
PLEKHO1/POL4	ENSG00000070501	PLEKHO1	YCR014C	POL4
GCLM/HSV2	ENSG00000070540	GCLM	YGR223C	HSV2
UBR2/ASN1	ENSG00000070669	UBR2	YPR145W	ASN1
EHD2/KAR2	ENSG00000070718	EHD2	YJL034W	KAR2
RRAGD/YAT2	ENSG00000070748	RRAGD	YER024W	YAT2
HSF2/MUD2	ENSG00000070756	HSF2	YKL074C	MUD2
PHF20/RPA190	ENSG00000070761	PHF20	YOR341W	RPA190
NR1H3/CKA1	ENSG00000070770	NR1H3	YIL035C	CKA1
NCAPH2/GCD6	ENSG00000070785	NCAPH2	YDR211W	GCD6
TOMM34/RHO2	ENSG00000070831	TOMM34	YNL090W	RHO2
SEC63/OSH6	ENSG00000070882	SEC63	YKR003W	OSH6
KPNA6/PUT4	ENSG00000070915	KPNA6	YOR348C	PUT4
VIM/PMA1	ENSG00000070961	VIM	YGL008C	PMA1
RTEL1-TNFRSF6B/GSH2	ENSG00000071051	RTEL1-TNFRSF6B	YOL049W	GSH2
FAS/AIP1	ENSG00000071127	FAS	YMR092C	AIP1
CD44/TPS3	ENSG00000071205	CD44	YMR261C	TPS3
KCNG1/YNG2	ENSG00000071243	KCNG1	YHR090C	YNG2
SLAMF7/BUD23	ENSG00000071462	SLAMF7	YCR047C	BUD23
MIPEP/HRD3	ENSG00000071537	MIPEP	YLR207W	HRD3
PRKCH/YTA6	ENSG00000071539	PRKCH	YPL074W	YTA6
INSRR/ULS1	ENSG00000071794	INSRR	YOR191W	ULS1
IFNGR1/TSR4	ENSG00000071994	IFNGR1	YOL022C	TSR4
SH2D2A/TPK1	ENSG00000072062	SH2D2A	YJL164C	TPK1
TNFRSF1B/YBL107C	ENSG00000072110	TNFRSF1B	YBL107C	YBL107C
VEZT/SKM1	ENSG00000072133	VEZT	YOL113W	SKM1
POU2F2/YAP1801	ENSG00000072134	POU2F2	YHR161C	YAP1801
SNX1/SIW14	ENSG00000072135	SNX1	YNL032W	SIW14
TBPL1/TRE1	ENSG00000072274	TBPL1	YPL176C	TRE1
ARNTL2/GUK1	ENSG00000072415	ARNTL2	YDR454C	GUK1
BCLAF1/SMC1	ENSG00000072501	BCLAF1	YFL008W	SMC1
ANK1/IMG1	ENSG00000072609	ANK1	YCR046C	IMG1
TFB1M/DBP1	ENSG00000072682	TFB1M	YPL119C	DBP1
RABEP1/ELP2	ENSG00000072803	RABEP1	YGR200C	ELP2
HMGB3/RRP4	ENSG00000072832	HMGB3	YHR069C	RRP4
NUP160/DER1	ENSG00000072849	NUP160	YBR201W	DER1
BAK1/LRS4	ENSG00000072864	BAK1	YDR439W	LRS4
MUSK/APM2	ENSG00000072958	MUSK	YHL019C	APM2
IKZF2/SEC2	ENSG00000073009	IKZF2	YNL272C	SEC2
GRN/STE50	ENSG00000073282	GRN	YCL032W	STE50
ARHGAP31/ECM5	ENSG00000073614	ARHGAP31	YMR176W	ECM5
NR2E3/STE6	ENSG00000073734	NR2E3	YKL209C	STE6
CENPQ/YAP1802	ENSG00000073921	CENPQ	YGR241C	YAP1802
SARS/SEC18	ENSG00000073969	SARS	YBR080C	SEC18
RANBP3/RSF2	ENSG00000074047	RANBP3	YJR127C	RSF2
ARID4A/YJU3	ENSG00000074416	ARID4A	YKL094W	YJU3
TSSC1/SNF1	ENSG00000074590	TSSC1	YDR477W	SNF1
ENSG00000032514/SBA1	ENSG00000074696	ENSG00000032514	YKL117W	SBA1
IFT88/DOC1	ENSG00000074755	IFT88	YGL240W	DOC1
ZCCHC8/ENO2	ENSG00000074800	ZCCHC8	YHR174W	ENO2
ABCF2/SLN1	ENSG00000074964	ABCF2	YIL147C	SLN1
LRRC7/ARP6	ENSG00000075089	LRRC7	YLR085C	ARP6
UBA6/TIF4632	ENSG00000075151	UBA6	YGL049C	TIF4632
GAB2/MTC5	ENSG00000075188	GAB2	YDR128W	MTC5
ATP6V0A1/CTT1	ENSG00000075213	ATP6V0A1	YGR088W	CTT1
PIAS1/RAX2	ENSG00000075223	PIAS1	YLR084C	RAX2
SLC4A7/ERG10	ENSG00000075239	SLC4A7	YPL028W	ERG10
APBA2/YNL095C	ENSG00000075292	APBA2	YNL095C	YNL095C
UHRF1/TOS2	ENSG00000075413	UHRF1	YGR221C	TOS2
MAP2K3/TAO3	ENSG00000075539	MAP2K3	YIL129C	TAO3
TMSB10/ARP9	ENSG00000075624	TMSB10	YMR033W	ARP9
RNF19A/SPO14	ENSG00000075651	RNF19A	YKR031C	SPO14
PEX3/SEC12	ENSG00000075702	PEX3	YNR026C	SEC12
GABARAPL2/YNL046W	ENSG00000075711	GABARAPL2	YNL046W	YNL046W
MYOC/YPT53	ENSG00000075785	MYOC	YNL093W	YPT53
SH3YL1/YET1	ENSG00000075790	SH3YL1	YKL065C	YET1
VCL/PRP39	ENSG00000075856	VCL	YML046W	PRP39
DAPK2/LRG1	ENSG00000075884	DAPK2	YDL240W	LRG1
NSMAF/RRP42	ENSG00000075914	NSMAF	YDL111C	RRP42
ADSS/NCL1	ENSG00000075945	ADSS	YBL024W	NCL1
STAP1/MCM6	ENSG00000076003	STAP1	YGL201C	MCM6
TIMP2/REX2	ENSG00000076043	TIMP2	YLR059C	REX2
RFC1/YIL077C	ENSG00000076053	RFC1	YIL077C	YIL077C
CUL3/MLH1	ENSG00000076242	CUL3	YMR167W	MLH1
MYOM2/UNG1	ENSG00000076248	MYOM2	YML021C	UNG1
OTC/CPA2	ENSG00000076555	OTC	YJR109C	CPA2
USP2/YAL064C-A	ENSG00000076662	USP2	YAL064C-A	YAL064C-A
CASR/MON1	ENSG00000076685	CASR	YGL124C	MON1
TUBG2/YIP1	ENSG00000076716	TUBG2	YGR172C	YIP1
RPL26L1/NRK1	ENSG00000077009	RPL26L1	YNL129W	NRK1
FLT4/AVO2	ENSG00000077063	FLT4	YMR068W	AVO2
NSUN2/TOP2	ENSG00000077097	NSUN2	YNL088W	TOP2
FBXO42/SKP2	ENSG00000077235	FBXO42	YNL311C	SKP2
MRI1/SAD1	ENSG00000077254	MRI1	YFR005C	SAD1
METTL1/MSL1	ENSG00000077312	METTL1	YIR009W	MSL1
HOXC8/SKI6	ENSG00000077348	HOXC8	YGR195W	SKI6
AGA/HST2	ENSG00000077463	AGA	YPL015C	HST2
ENSG00000038102/CUR1	ENSG00000077522	ENSG00000038102	YPR158W	CUR1
PI4K2B/CAP2	ENSG00000077549	PI4K2B	YIL034C	CAP2
MAT2B/UBC11	ENSG00000077721	MAT2B	YOR339C	UBC11
TLL1/KSS1	ENSG00000077782	TLL1	YGR040W	KSS1
EDC4/PDX3	ENSG00000077800	EDC4	YBR035C	PDX3
TRIO/RAD34	ENSG00000077809	TRIO	YDR314C	RAD34
VCAN/SIZ1	ENSG00000078043	VCAN	YDR409W	SIZ1
MSR1/RVS161	ENSG00000078053	MSR1	YCR009C	RVS161
CDH1/RAD53	ENSG00000078061	CDH1	YPL153C	RAD53
SKIV2L2/DUR1,2	ENSG00000078070	SKIV2L2	YBR208C	DUR1,2
DNAH5/YDL086W	ENSG00000078098	DNAH5	YDL086W	YDL086W
ZFYVE16/DRE2	ENSG00000078114	ZFYVE16	YKR071C	DRE2
C6/UBC13	ENSG00000078140	C6	YDR092W	UBC13
RAI14/VPS34	ENSG00000078142	RAI14	YLR240W	VPS34
SOX30/INP51	ENSG00000078269	SOX30	YIL002C	INP51
PNKP/FAA4	ENSG00000078304	PNKP	YMR246W	FAA4
SPDL1/YOR385W	ENSG00000078328	SPDL1	YOR385W	YOR385W
STAU2/SIF2	ENSG00000078369	STAU2	YBR103W	SIF2
RTN4R/SNT2	ENSG00000078403	RTN4R	YGL131C	SNT2
PHF23/POR1	ENSG00000078668	PHF23	YNL055C	POR1
CDH10/CST6	ENSG00000078674	CDH10	YIL036W	CST6
INPP4A/MET13	ENSG00000078747	INPP4A	YGL125W	MET13
RAB27B/INN1	ENSG00000078902	RAB27B	YNL152W	INN1
PSMA4/STP22	ENSG00000078967	PSMA4	YCL008C	STP22
MYO16/YKU80	ENSG00000079246	MYO16	YMR106C	YKU80
LSG1/CBK1	ENSG00000079277	LSG1	YNL161W	CBK1
PARP3/REX3	ENSG00000079313	PARP3	YLR107W	REX3
TNC/MRP49	ENSG00000079332	TNC	YKL167C	MRP49
TDP1/RGT2	ENSG00000079393	TDP1	YDL138W	RGT2
MED17/ERG9	ENSG00000079459	MED17	YHR190W	ERG9
CAPG/PGM2	ENSG00000079739	CAPG	YMR105C	PGM2
AP2S1/DBP3	ENSG00000079785	AP2S1	YGL078C	DBP3
USH2A/HAL1	ENSG00000079819	USH2A	YPR005C	HAL1
ZPBP/TCB2	ENSG00000079841	ZPBP	YNL087W	TCB2
TG/VAM3	ENSG00000079950	TG	YOR106W	VAM3
ADAM28/MTG2	ENSG00000080371	ADAM28	YHR168W	MTG2
BARX2/YEA4	ENSG00000080493	BARX2	YEL004W	YEA4
DCUN1D1/MOT1	ENSG00000080503	DCUN1D1	YPL082C	MOT1
PHF15/IRC6	ENSG00000080561	PHF15	YFR043C	IRC6
ZIC2/SWR1	ENSG00000080603	ZIC2	YDR334W	SWR1
LCP2/PUF6	ENSG00000080608	LCP2	YDR496C	PUF6
TRIT1/MOT2	ENSG00000080802	TRIT1	YER068W	MOT2
ADRB1/MRK1	ENSG00000080823	ADRB1	YDL079C	MRK1
ENSG00000043822/APL5	ENSG00000081014	ENSG00000043822	YPL195W	APL5
GUCA2B/PHO84	ENSG00000081019	GUCA2B	YML123C	PHO84
CUL7/YRB2	ENSG00000081026	CUL7	YIL063C	YRB2
CTNNA1/STE12	ENSG00000081189	CTNNA1	YHR084W	STE12
PHKA2/CYB2	ENSG00000081277	PHKA2	YML054C	CYB2
EPHA3/YKL027W	ENSG00000081307	EPHA3	YKL027W	YKL027W
HSPA5/HOP1	ENSG00000081320	HSPA5	YIL072W	HOP1
DSG2/RPA12	ENSG00000081386	DSG2	YJR063W	RPA12
GEMIN8/MTC1	ENSG00000081479	GEMIN8	YJL123C	MTC1
OFD1/SSL1	ENSG00000081665	OFD1	YLR005W	SSL1
PREX2/PDE1	ENSG00000081803	PREX2	YGL248W	PDE1
WDR37/TRI1	ENSG00000082014	WDR37	YMR233W	TRI1
YTHDC2/PMD1	ENSG00000082397	YTHDC2	YER132C	PMD1
CTPS2/YDL180W	ENSG00000082438	CTPS2	YDL180W	YDL180W
ATP6V1H/MED4	ENSG00000082512	ATP6V1H	YOR174W	MED4
POLR2B/MRPL22	ENSG00000082515	POLR2B	YNL177C	MRPL22
TPR/SWD1	ENSG00000082516	TPR	YAR003W	SWD1
CP/TMS1	ENSG00000082556	CP	YDR105C	TMS1
DTNBP1/YCK1	ENSG00000082701	DTNBP1	YHR135C	YCK1
XK/YLR156W	ENSG00000082781	XK	YLR156W	YLR156W
ARHGAP6/SLK19	ENSG00000082805	ARHGAP6	YOR195W	SLK19
MAP4/CRM1	ENSG00000082898	MAP4	YGR218W	CRM1
GOPC/SNO1	ENSG00000083123	GOPC	YMR095C	SNO1
ROS1/KAP104	ENSG00000083312	ROS1	YBR017C	KAP104
HDAC9/YMR018W	ENSG00000083457	HDAC9	YMR018W	YMR018W
RRM2B/YKL162C	ENSG00000083799	RRM2B	YKL162C	YKL162C
TNFRSF17/RPS5	ENSG00000083845	TNFRSF17	YJR123W	RPS5
LMO3/APT2	ENSG00000083857	LMO3	YDR441C	APT2
MRPS10/SLZ1	ENSG00000083896	MRPS10	YNL196C	SLZ1
GUCA1A/NOP8	ENSG00000084072	GUCA1A	YOL144W	NOP8
RSF1/STE24	ENSG00000084073	RSF1	YJR117W	STE24
VPS13D/TIF34	ENSG00000084623	VPS13D	YMR146C	TIF34
CELF2/SHE4	ENSG00000084674	CELF2	YOR035C	SHE4
R3HDM1/YKR018C	ENSG00000084754	R3HDM1	YKR018C	YKR018C
COL9A2/URA2	ENSG00000084774	COL9A2	YJL130C	URA2
KITLG/CGR1	ENSG00000085063	KITLG	YGL029W	CGR1
ERCC8/SEH1	ENSG00000085415	ERCC8	YGL100W	SEH1
VAMP3/CTS2	ENSG00000085465	VAMP3	YDR371W	CTS2
PER3/SSK2	ENSG00000085511	PER3	YNR031C	SSK2
UTS2/YPR1	ENSG00000085662	UTS2	YDR368W	YPR1
TNFRSF9/BZZ1	ENSG00000085733	TNFRSF9	YHR114W	BZZ1
EPN3/END3	ENSG00000085832	EPN3	YNL084C	END3
LTBP1/CDC6	ENSG00000085840	LTBP1	YJL194W	CDC6
RCN1/SQS1	ENSG00000085872	RCN1	YNL224C	SQS1
ELN/PTK1	ENSG00000086015	ELN	YKL198C	PTK1
RFC2/MDJ1	ENSG00000086061	RFC2	YFL016C	MDJ1
ARID1B/FAP1	ENSG00000086102	ARID1B	YNL023C	FAP1
NEDD4L/DIM1	ENSG00000086189	NEDD4L	YPL266W	DIM1
FOXP3/MRPL24	ENSG00000086504	FOXP3	YMR193W	MRPL24
HEXB/CIN5	ENSG00000086548	HEXB	YOR028C	CIN5
JKAMP/CWC2	ENSG00000086589	JKAMP	YDL209C	CWC2
DKK3/EMP24	ENSG00000086598	DKK3	YGL200C	EMP24
ARHGEF5/PPH3	ENSG00000086717	ARHGEF5	YDR075W	PPH3
NFE2L3/MRP10	ENSG00000086758	NFE2L3	YDL045W-A	MRP10
LIMA1/ALG7	ENSG00000086827	LIMA1	YBR243C	ALG7
SLC4A8/ALG9	ENSG00000086848	SLC4A8	YNL219C	ALG9
PTGER3/FRE1	ENSG00000086991	PTGER3	YLR214W	FRE1
MAPK9/VPS68	ENSG00000087008	MAPK9	YOL129W	VPS68
COL23A1/SPS19	ENSG00000087076	COL23A1	YNL202W	SPS19
BCAR1/PGS1	ENSG00000087157	BCAR1	YCL004W	PGS1
FAM160A2/ISA1	ENSG00000087206	FAM160A2	YLL027W	ISA1
HERPUD1/ATP18	ENSG00000087245	HERPUD1	YML081C-A	ATP18
HOMER3/TPA1	ENSG00000087263	HOMER3	YER049W	TPA1
RAD51/CDC50	ENSG00000087274	RAD51	YCR094W	CDC50
POLQ/EST1	ENSG00000087338	POLQ	YLR233C	EST1
PIK3CB/CUS1	ENSG00000087365	PIK3CB	YMR240C	CUS1
ENSG00000051415/VPS1	ENSG00000087470	ENSG00000051415	YKR001C	VPS1
CYBA/ERV46	ENSG00000087502	CYBA	YAL042W	ERV46
THOC3/GDS1	ENSG00000088179	THOC3	YOR355W	GDS1
HEBP2/HAS1	ENSG00000088205	HEBP2	YMR290C	HAS1
PLEKHA5/RPS2	ENSG00000088247	PLEKHA5	YGL123W	RPS2
PRSS8/FPR1	ENSG00000088832	PRSS8	YNL135C	FPR1
SIKE1/SHP1	ENSG00000088833	SIKE1	YBL058W	SHP1
RRP12/DYN2	ENSG00000088986	RRP12	YDR424C	DYN2
MSMO1/BRL1	ENSG00000089006	MSMO1	YHR036W	BRL1
TTC17/RPL6A	ENSG00000089009	TTC17	YML073C	RPL6A
ALX4/GIN4	ENSG00000089022	ALX4	YDR507C	GIN4
FOXN3/AIM17	ENSG00000089041	FOXN3	YHL021C	AIM17
AKR7A2/ESF1	ENSG00000089048	AKR7A2	YDR365C	ESF1
MRTO4/APC5	ENSG00000089053	MRTO4	YOR249C	APC5
USE1/REX4	ENSG00000089094	USE1	YOL080C	REX4
MCF2L2/GCN1	ENSG00000089154	MCF2L2	YGL195W	GCN1
NRIP2/PXL1	ENSG00000089159	NRIP2	YKR090W	PXL1
LAMA3/TFS1	ENSG00000089220	LAMA3	YLR178C	TFS1
ANAPC4/IGO1	ENSG00000089250	ANAPC4	YNL157W	IGO1
KCNQ1/TAP42	ENSG00000089289	KCNQ1	YMR028W	TAP42
TRAPPC3/ROT2	ENSG00000089597	TRAPPC3	YBR229C	ROT2
THRAP3/BIR1	ENSG00000089685	THRAP3	YJR089W	BIR1
PHPT1/MAK5	ENSG00000089737	PHPT1	YBR142W	MAK5
ENTPD2/YLL056C	ENSG00000090013	ENTPD2	YLL056C	YLL056C
ARID4B/LCB1	ENSG00000090054	ARID4B	YMR296C	LCB1
PTPRN/PAP1	ENSG00000090060	PTPRN	YKR002W	PAP1
KIF1B/FYV10	ENSG00000090316	KIF1B	YIL097W	FYV10
FOXC1/XBP1	ENSG00000090339	FOXC1	YIL101C	XBP1
SYNE2/IPI3	ENSG00000090372	SYNE2	YNL182C	IPI3
CBLN4/PEX12	ENSG00000090432	CBLN4	YMR026C	PEX12
CHRDL2/YNR064C	ENSG00000090487	CHRDL2	YNR064C	YNR064C
RELT/MPS2	ENSG00000090565	RELT	YGL075C	MPS2
NOP58/ALA1	ENSG00000090861	NOP58	YOR335C	ALA1
KCNH2/SEC3	ENSG00000090989	KCNH2	YER008C	SEC3
CUL1/LPD1	ENSG00000091140	CUL1	YFL018C	LPD1
CYFIP2/RPN14	ENSG00000091157	CYFIP2	YGL004C	RPN14
TAB2/SPR3	ENSG00000091409	TAB2	YGR059W	SPR3
EIF2AK2/FUM1	ENSG00000091483	EIF2AK2	YPL262W	FUM1
KMT2C/SKT5	ENSG00000091490	KMT2C	YBL061C	SKT5
PUM2/ECM30	ENSG00000091536	PUM2	YLR436C	ECM30
MRPL43/HER1	ENSG00000091592	MRPL43	YOR227W	HER1
ITIH4/BAP2	ENSG00000092068	ITIH4	YBR068C	BAP2
C4orf27/SLY1	ENSG00000092108	C4orf27	YDR189W	SLY1
ZFR/GVP36	ENSG00000092200	ZFR	YIL041W	GVP36
NPFFR2/SPT16	ENSG00000092201	NPFFR2	YGL207W	SPT16
ENSG00000056345/ERT1	ENSG00000092208	ENSG00000056345	YBR239C	ERT1
PHF21B/ADE16	ENSG00000092421	PHF21B	YLR028C	ADE16
TRAF1/YVC1	ENSG00000092439	TRAF1	YOR087W	YVC1
PCGF2/SOF1	ENSG00000092470	PCGF2	YLL011W	SOF1
IL17RB/SPO20	ENSG00000092531	IL17RB	YMR017W	SPO20
TRAF3IP2/GOR1	ENSG00000092621	TRAF3IP2	YNL274C	GOR1
GYG2/MLC2	ENSG00000092841	GYG2	YPR188C	MLC2
SERPINB3/HMF1	ENSG00000092847	SERPINB3	YER057C	HMF1
PKP2/AFT2	ENSG00000093010	PKP2	YPL202C	AFT2
MSH4/RSM22	ENSG00000093167	MSH4	YKL155C	RSM22
F7/ETP1	ENSG00000094631	F7	YHL010C	ETP1
GDI2/RPT6	ENSG00000094804	GDI2	YGL048C	RPT6
PRDM1/FUR1	ENSG00000094841	PRDM1	YHR128W	FUR1
ATG5/SLP1	ENSG00000094975	ATG5	YOR154W	SLP1
PITHD1/RET2	ENSG00000095139	PITHD1	YFR051C	RET2
MTA3/VAC8	ENSG00000095261	MTA3	YEL013W	VAC8
USP13/MSS51	ENSG00000095303	USP13	YLR203C	MSS51
LAMC2/CAT2	ENSG00000095321	LAMC2	YML042W	CAT2
CDK14/VMA7	ENSG00000095539	CDK14	YGR020C	VMA7
SEC61A1/ISW1	ENSG00000095564	SEC61A1	YBR245C	ISW1
PPP1R12A/EXO84	ENSG00000095637	PPP1R12A	YBR102C	EXO84
RASGRF1/HSP150	ENSG00000095794	RASGRF1	YJL159W	HSP150
CAMK2B/LEU2	ENSG00000096060	CAMK2B	YCL018W	LEU2
CROCC/SGV1	ENSG00000096063	CROCC	YPR161C	SGV1
POLR3E/CEF1	ENSG00000096401	POLR3E	YMR213W	CEF1
ATP2B4/NUF2	ENSG00000096696	ATP2B4	YOL069W	NUF2
ZC3H11A/SIR2	ENSG00000096717	ZC3H11A	YDL042C	SIR2
RIOK2/RXT3	ENSG00000096968	RIOK2	YDL076C	RXT3
NDC1/HRR25	ENSG00000097007	NDC1	YPL204W	HRR25
FLYWCH1/CDC7	ENSG00000097046	FLYWCH1	YDL017W	CDC7
UNKL/AIR1	ENSG00000099139	UNKL	YIL079C	AIR1
ALDH18A1/ERP2	ENSG00000099203	ALDH18A1	YAL007C	ERP2
TARBP1/MGR1	ENSG00000099204	TARBP1	YCL044C	MGR1
MXD1/COX23	ENSG00000099326	MXD1	YHR116W	COX23
CDK17/FRE8	ENSG00000099331	CDK17	YLR047C	FRE8
DNAJC25/RPN12	ENSG00000099341	DNAJC25	YFR052W	RPN12
PSD/CUS2	ENSG00000099622	PSD	YNL286W	CUS2
CTDP1/ATP16	ENSG00000099624	CTDP1	YDL004W	ATP16
YBX3/NOP12	ENSG00000099783	YBX3	YOL041C	NOP12
WNK1/CDC34	ENSG00000099804	WNK1	YDR054C	CDC34
CCAR1/RPB5	ENSG00000099817	CCAR1	YBR154C	RPB5
OGFR/GPD2	ENSG00000099875	OGFR	YOL059W	GPD2
GNA15/YRB1	ENSG00000099901	GNA15	YDR002W	YRB1
CREB3L3/GRS1	ENSG00000099917	CREB3L3	YBR121C	GRS1
PTPRU/RGC1	ENSG00000099940	PTPRU	YPR115W	RGC1
SNRNP40/SHO1	ENSG00000099942	SNRNP40	YER118C	SHO1
COL11A1/YNL181W	ENSG00000099958	COL11A1	YNL181W	YNL181W
MPC1/RPA34	ENSG00000099968	MPC1	YJL148W	RPA34
ACAA1/PRP21	ENSG00000099995	ACAA1	YJL203W	PRP21
BCAT1/LSM2	ENSG00000100028	BCAT1	YBL026W	LSM2
HDAC7/CDC28	ENSG00000100030	HDAC7	YBR160W	CDC28
LZTS1/PTC3	ENSG00000100034	LZTS1	YBL056W	PTC3
SPAG4/CTP1	ENSG00000100075	SPAG4	YBR291C	CTP1
NCKAP1/GGA1	ENSG00000100083	NCKAP1	YDR358W	GGA1
MRPS35/HIR2	ENSG00000100084	MRPS35	YOR038C	HIR2
GUCY1B3/SPC105	ENSG00000100106	GUCY1B3	YGL093W	SPC105
SFSWAP/NHP2	ENSG00000100138	SFSWAP	YDL208W	NHP2
TNK2/RPO26	ENSG00000100142	TNK2	YPR187W	RPO26
CDH3/YLR462W	ENSG00000100151	CDH3	YLR462W	YLR462W
ARSF/DBP7	ENSG00000100201	ARSF	YKR024C	DBP7
GPBP1/DMC1	ENSG00000100206	GPBP1	YER179W	DMC1
CS/BOP3	ENSG00000100207	CS	YNL042W	BOP3
LTK/BNA6	ENSG00000100219	LTK	YFR047C	BNA6
MRPS24/AIM33	ENSG00000100225	MRPS24	YML087C	AIM33
ELMO2/TEF2	ENSG00000100226	ELMO2	YBR118W	TEF2
WAPAL/YOR114W	ENSG00000100227	WAPAL	YOR114W	YOR114W
APPBP2/SAP190	ENSG00000100239	APPBP2	YKR028W	SAP190
POLD1/GSF2	ENSG00000100242	POLD1	YML048W	GSF2
SEZ6/PGA3	ENSG00000100243	SEZ6	YML125C	PGA3
EIF4B/BOI2	ENSG00000100266	EIF4B	YER114C	BOI2
GLTSCR1/APL2	ENSG00000100280	GLTSCR1	YKL135C	APL2
RPL18/SUT1	ENSG00000100284	RPL18	YGL162W	SUT1
ISOC2/HMX1	ENSG00000100292	ISOC2	YLR205C	HMX1
U2AF2/YJR011C	ENSG00000100296	U2AF2	YJR011C	YJR011C
EPN1/PET54	ENSG00000100320	EPN1	YGR222W	PET54
MED29/RGT1	ENSG00000100325	MED29	YKL038W	RGT1
AHRR/MYO3	ENSG00000100345	AHRR	YKL129C	MYO3
GSC2/HPT1	ENSG00000100353	GSC2	YDR399W	HPT1
GPC1/MDR1	ENSG00000100359	GPC1	YGR100W	MDR1
ADCK1/NPA3	ENSG00000100360	ADCK1	YJR072C	NPA3
HAGH/YIA6	ENSG00000100372	HAGH	YIL006W	YIA6
RNF4/HSP12	ENSG00000100380	RNF4	YFL014W	HSP12
CASP8/HRT1	ENSG00000100387	CASP8	YOL133W	HRT1
ASUN/GCN5	ENSG00000100393	ASUN	YGR252W	GCN5
DLX3/RNA1	ENSG00000100401	DLX3	YMR235C	RNA1
SPA17/APA2	ENSG00000100403	SPA17	YDR530C	APA2
WISP2/RPC25	ENSG00000100413	WISP2	YKL144C	RPC25
NGFR/NTO1	ENSG00000100425	NGFR	YPR031W	NTO1
CDON/FPR3	ENSG00000100442	CDON	YML074C	FPR3
TAF2/PAU15	ENSG00000100448	TAF2	YIR041W	PAU15
HIPK2/TIF3	ENSG00000100461	HIPK2	YPR163C	TIF3
TNPO3/VMA6	ENSG00000100462	TNPO3	YLR447C	VMA6
MEF2BNB-MEF2B/DPB2	ENSG00000100479	MEF2BNB-MEF2B	YPR175W	DPB2
RFXANK/GPH1	ENSG00000100504	RFXANK	YPR160W	GPH1
LPAR2/RAD27	ENSG00000100526	LPAR2	YKL113C	RAD27
CTSA/VMA8	ENSG00000100554	CTSA	YEL051W	VMA8
SUGP2/PRE6	ENSG00000100567	SUGP2	YOL038W	PRE6
SLC12A2/VTI1	ENSG00000100568	SLC12A2	YMR197C	VTI1
SNX24/AHA1	ENSG00000100591	SNX24	YDR214W	AHA1
EYA2/LCB2	ENSG00000100596	EYA2	YDR062W	LCB2
CNN2/RRT6	ENSG00000100605	CNN2	YGL146C	RRT6
SNCAIP/PTC6	ENSG00000100614	SNCAIP	YCR079W	PTC6
DDX20/PIN4	ENSG00000100650	DDX20	YBL051C	PIN4
BTBD1/TIF5	ENSG00000100664	BTBD1	YPR041W	TIF5
BCAS1/CYS3	ENSG00000100665	BCAS1	YAL012W	CYS3
POU1F1/MPH1	ENSG00000100697	POU1F1	YIR002C	MPH1
PMS1/MIS1	ENSG00000100714	PMS1	YBR084W	MIS1
HMG20B/YAP1	ENSG00000100722	HMG20B	YML007W	YAP1
CALCRL/RPT2	ENSG00000100764	CALCRL	YDL007W	RPT2
TAF11/RCK1	ENSG00000100784	TAF11	YGL158W	RCK1
ANKS1A/PRE7	ENSG00000100804	ANKS1A	YBL041W	PRE7
AP3D1/ACE2	ENSG00000100811	AP3D1	YLR131C	ACE2
ZNF76/YHR080C	ENSG00000100814	ZNF76	YHR080C	YHR080C
SLC9A3R2/NOT5	ENSG00000100815	SLC9A3R2	YPR072W	NOT5
NTHL1/SGN1	ENSG00000100836	NTHL1	YIR001C	SGN1
GNAI3/SRP54	ENSG00000100883	GNAI3	YPR088C	SRP54
IPO5/SCL1	ENSG00000100902	IPO5	YGL011C	SCL1
OAT/MGA2	ENSG00000100906	OAT	YIR033W	MGA2
WDR3/PCM1	ENSG00000100908	WDR3	YEL058W	PCM1
PKN2/YHR035W	ENSG00000100934	PKN2	YHR035W	YHR035W
WDR18/LEA1	ENSG00000100949	WDR18	YPL213W	LEA1
TRAM2/ART5	ENSG00000100979	TRAM2	YGR068C	ART5
NTN1/CIK1	ENSG00000101004	NTN1	YMR198W	CIK1
GLP2R/CBP3	ENSG00000101019	GLP2R	YPL215W	CBP3
MCM10/DIA1	ENSG00000101049	MCM10	YMR316W	DIA1
DGKA/GAL11	ENSG00000101057	DGKA	YOL051W	GAL11
ERBB3/GAT2	ENSG00000101076	ERBB3	YMR136W	GAT2
ROPN1/PET9	ENSG00000101084	ROPN1	YBL030C	PET9
KARS/GIM3	ENSG00000101132	KARS	YNL153C	GIM3
PDIA5/LYS9	ENSG00000101144	PDIA5	YNR050C	LYS9
NDUFB4/GLE2	ENSG00000101146	NDUFB4	YER107C	GLE2
SPEN/BIO2	ENSG00000101150	SPEN	YGR286C	BIO2
MYLK/PRE10	ENSG00000101182	MYLK	YOR362C	PRE10
MAP2K4/IOC2	ENSG00000101191	MAP2K4	YLR095C	IOC2
SNAP91/GID8	ENSG00000101193	SNAP91	YMR135C	GID8
SLK/GLO3	ENSG00000101199	SLK	YER122C	GLO3
COL17A1/YCH1	ENSG00000101224	COL17A1	YGR203W	YCH1
SEC61A2/ARL3	ENSG00000101246	SEC61A2	YPL051W	ARL3
PRKCQ/CKA2	ENSG00000101266	PRKCQ	YOR061W	CKA2
TLE2/SEC23	ENSG00000101310	TLE2	YPR181C	SEC23
ASB1/APC1	ENSG00000101347	ASB1	YNL172W	APC1
FAM107B/KIP3	ENSG00000101350	FAM107B	YGL216W	KIP3
ME1/IDH1	ENSG00000101365	ME1	YNL037C	IDH1
TBC1D1/MIR1	ENSG00000101367	TBC1D1	YJR077C	MIR1
CDK13/GAS2	ENSG00000101384	CDK13	YLR343W	GAS2
MTHFD2/UTR1	ENSG00000101391	MTHFD2	YJR049C	UTR1
SLC9A7/UTR2	ENSG00000101405	SLC9A7	YEL040W	UTR2
FOXJ2/ARP5	ENSG00000101442	FOXJ2	YNL059C	ARP5
YBX1/SAH1	ENSG00000101444	YBX1	YER043C	SAH1
PDE4A/YPL034W	ENSG00000101474	PDE4A	YPL034W	YPL034W
PPP2R5A/UBP6	ENSG00000101557	PPP2R5A	YFR010W	UBP6
CTNNA2/PRP45	ENSG00000101558	CTNNA2	YAL032C	PRP45
ELAVL1/ABD1	ENSG00000101654	ELAVL1	YBR236C	ABD1
TIE1/SPT23	ENSG00000101745	TIE1	YKL020C	SPT23
SMARCD1/RIO1	ENSG00000101782	SMARCD1	YOR119C	RIO1
KDM4A/PTI1	ENSG00000101811	KDM4A	YGR156W	PTI1
NFYC/NAS6	ENSG00000101843	NFYC	YGR232W	NAS6
SLC9A3/UTP7	ENSG00000101849	SLC9A3	YER082C	UTP7
NGEF/POL2	ENSG00000101868	NGEF	YNL262W	POL2
ASPM/MRS1	ENSG00000101871	ASPM	YIR021W	MRS1
CD84/PRS2	ENSG00000101911	CD84	YER099C	PRS2
ELOVL1/YOR289W	ENSG00000101935	ELOVL1	YOR289W	YOR289W
SPI1/SET3	ENSG00000101945	SPI1	YKR029C	SET3
ZNRD1/YOR342C	ENSG00000101972	ZNRD1	YOR342C	YOR342C
MPPED2/PXA2	ENSG00000101986	MPPED2	YKL188C	PXA2
ZBTB11/CPT1	ENSG00000102007	ZBTB11	YNL130C	CPT1
ATXN3/SAC6	ENSG00000102024	ATXN3	YDR129C	SAC6
GOLGA5/ARD1	ENSG00000102030	GOLGA5	YHR013C	ARD1
FGFR2/RAD16	ENSG00000102038	FGFR2	YBR114W	RAD16
EML1/YMR1	ENSG00000102043	EML1	YJR110W	YMR1
ARFGEF1/UME1	ENSG00000102054	ARFGEF1	YPL139C	UME1
MTFR1/SMF1	ENSG00000102096	MTFR1	YOL122C	SMF1
STAG3/TAZ1	ENSG00000102125	STAG3	YPR140W	TAZ1
FECH/PGK1	ENSG00000102144	FECH	YCR012W	PGK1
MYO9A/MDY2	ENSG00000102178	MYO9A	YOL111C	MDY2
DDX3Y/RIC1	ENSG00000102225	DDX3Y	YLR039C	RIC1
PFKP/UBP11	ENSG00000102226	PFKP	YKR098C	UBP11
SP100/PAB1	ENSG00000102241	SP100	YER165W	PAB1
KLF6/ESS1	ENSG00000102309	KLF6	YJR017C	ESS1
PPAP2A/ALE1	ENSG00000102312	PPAP2A	YOR175C	ALE1
NEO1/KTR1	ENSG00000102385	NEO1	YOR099W	KTR1
TRAM1/YPL225W	ENSG00000102390	TRAM1	YPL225W	YPL225W
PHKA1/CTR86	ENSG00000102401	PHKA1	YCR054C	CTR86
TNFRSF1A/YPR013C	ENSG00000102554	TNFRSF1A	YPR013C	YPR013C
CACNB1/IKS1	ENSG00000102572	CACNB1	YJL057C	IKS1
EVI5/CDC1	ENSG00000102575	EVI5	YDR182W	CDC1
PKM/YJL118W	ENSG00000102595	PKM	YJL118W	YJL118W
DHX29/FUS2	ENSG00000102606	DHX29	YMR232W	FUS2
DNTTIP2/YNL010W	ENSG00000102753	DNTTIP2	YNL010W	YNL010W
TP53BP1/CIT3	ENSG00000102786	TP53BP1	YPR001W	CIT3
TRO/HSF1	ENSG00000102878	TRO	YGL073W	HSF1
RRP15/STE11	ENSG00000102882	RRP15	YLR362W	STE11
RHOA/PPQ1	ENSG00000102893	RHOA	YPL179W	PPQ1
DHX8/NTF2	ENSG00000102898	DHX8	YER009W	NTF2
PRKCZ/STP2	ENSG00000102935	PRKCZ	YHR006W	STP2
SYT1/STP1	ENSG00000102974	SYT1	YDR463W	STP1
IDH3G/RPN8	ENSG00000103035	IDH3G	YOR261C	RPN8
ROGDI/LRO1	ENSG00000103066	ROGDI	YNR008W	LRO1
PDZD4/VMR1	ENSG00000103222	PDZD4	YHL035C	VMR1
ROCK1/MUP1	ENSG00000103257	ROCK1	YGR055W	MUP1
CBFB/NBP35	ENSG00000103274	CBFB	YGL091C	NBP35
PDK3/UBC9	ENSG00000103275	PDK3	YDL064W	UBC9
HYAL2/ARO2	ENSG00000103313	HYAL2	YGL148W	ARO2
HDAC4/ADH5	ENSG00000103326	HDAC4	YBR145W	ADH5
RASSF1/SUP35	ENSG00000103342	RASSF1	YDR172W	SUP35
FGFR3/RSM19	ENSG00000103363	FGFR3	YNR037C	RSM19
IFI35/SEC63	ENSG00000103423	IFI35	YOR254C	SEC63
COASY/PEP5	ENSG00000103429	COASY	YMR231W	PEP5
MEF2A/RPL36A	ENSG00000103479	MEF2A	YMR194W	RPL36A
OTUD5/SFP1	ENSG00000103495	OTUD5	YLR403W	SFP1
TFE3/SSO1	ENSG00000103496	TFE3	YPL232W	SSO1
TBC1D25/TAE1	ENSG00000103510	TBC1D25	YBR261C	TAE1
ACSL4/ICY2	ENSG00000103540	ACSL4	YPL250C	ICY2
INPP5A/AI4	ENSG00000103546	INPP5A	Q0065	AI4
GPKOW/BRE1	ENSG00000103549	GPKOW	YDL074C	BRE1
GRIPAP1/UTP15	ENSG00000103647	GRIPAP1	YMR093W	UTP15
FTSJ1/RTK1	ENSG00000103653	FTSJ1	YDL025C	RTK1
POLR1A/ATS1	ENSG00000103657	POLR1A	YAL020C	ATS1
LAPTM4A/YKR023W	ENSG00000103671	LAPTM4A	YKR023W	YKR023W
IP6K2/LIA1	ENSG00000103723	IP6K2	YJR070C	LIA1
STON1-GTF2A1L/YPT11	ENSG00000103769	STON1-GTF2A1L	YNL304W	YPT11
SRBD1/RBA50	ENSG00000103932	SRBD1	YDR527W	RBA50
CYFIP1/STB2	ENSG00000103942	CYFIP1	YMR053C	STB2
RASGRP2/YBR259W	ENSG00000103966	RASGRP2	YBR259W	YBR259W
PSME4/MXR1	ENSG00000104064	PSME4	YER042W	MXR1
IFT80/PEP3	ENSG00000104142	IFT80	YLR148W	PEP3
SIRT2/MSC2	ENSG00000104147	SIRT2	YDR205W	MSC2
ERLEC1/GND1	ENSG00000104221	ERLEC1	YHR183W	GND1
PPP2R5B/CFT2	ENSG00000104299	PPP2R5B	YLR115W	CFT2
PYGM/KIN28	ENSG00000104312	PYGM	YDL108W	KIN28
PITX1/POP1	ENSG00000104356	PITX1	YNL221C	POP1
TRPC7/SOH1	ENSG00000104368	TRPC7	YGL127C	SOH1
NUP133/GNA1	ENSG00000104408	NUP133	YFL017C	GNA1
NUCKS1/EMC2	ENSG00000104412	NUCKS1	YJR088C	EMC2
VPS35/UBS1	ENSG00000104415	VPS35	YBR165W	UBS1
DNAJA2/ARP10	ENSG00000104419	DNAJA2	YDR106W	ARP10
BCL3/PET123	ENSG00000104435	BCL3	YOR158W	PET123
KCNAB2/DAL80	ENSG00000104447	KCNAB2	YKR034W	DAL80
ABCC9/DAL81	ENSG00000104490	ABCC9	YIR023W	DAL81
GAL/EFB1	ENSG00000104529	GAL	YAL003W	EFB1
CLEC2D/PSA1	ENSG00000104549	CLEC2D	YDL055C	PSA1
RORA/EAF7	ENSG00000104611	RORA	YNL136W	EAF7
DRD4/BCH2	ENSG00000104613	DRD4	YKR027W	BCH2
TGFBR3/VPS55	ENSG00000104660	TGFBR3	YJR044C	VPS55
KIAA1107/GLR1	ENSG00000104687	KIAA1107	YPL091W	GLR1
PLA2G10/OST3	ENSG00000104723	PLA2G10	YOR085W	OST3
ATP1B3/MCM4	ENSG00000104738	ATP1B3	YPR019W	MCM4
NEDD4/YCL012C	ENSG00000104805	NEDD4	YCL012C	YCL012C
PIGB/GSY2	ENSG00000104812	PIGB	YLR258W	GSY2
MAPK6/ECI1	ENSG00000104823	MAPK6	YLR284C	ECI1
GNB5/TUB2	ENSG00000104833	GNB5	YFL037W	TUB2
RAB27A/DIA4	ENSG00000104835	RAB27A	YHR011W	DIA4
CECR5/SNP1	ENSG00000104852	CECR5	YIL061C	SNP1
UFD1L/YER184C	ENSG00000104863	UFD1L	YER184C	YER184C
LRP6/PIH1	ENSG00000104872	LRP6	YHR034C	PIH1
GUCY2C/PRP11	ENSG00000104897	GUCY2C	YDL043C	PRP11
SCT/TRM1	ENSG00000104907	SCT	YDR120C	TRM1
PHRF1/PMI40	ENSG00000104938	PHRF1	YER003C	PMI40
IKBKAP/YJU2	ENSG00000104957	IKBKAP	YKL095W	YJU2
NUCB2/RPL6B	ENSG00000104960	NUCB2	YLR448W	RPL6B
PFN2/CNS1	ENSG00000104969	PFN2	YBR155W	CNS1
PTPN3/TIM44	ENSG00000104980	PTPN3	YIL022W	TIM44
SPTB/MAS1	ENSG00000105088	SPTB	YLR163C	MAS1
DAPP1/CRH1	ENSG00000105127	DAPP1	YGR189C	CRH1
FGF10/POP4	ENSG00000105171	FGF10	YBR257W	POP4
SMG6/CLN2	ENSG00000105173	SMG6	YPL256C	CLN2
EXOC5/SWI4	ENSG00000105186	EXOC5	YER111C	SWI4
CLTCL1/NOP1	ENSG00000105202	CLTCL1	YDL014W	NOP1
FSTL3/PGI1	ENSG00000105220	FSTL3	YBR196C	PGI1
DGCR2/SLM2	ENSG00000105221	DGCR2	YNL047C	SLM2
RNF126/COQ9	ENSG00000105227	RNF126	YLR201C	COQ9
MNT/GFD2	ENSG00000105229	MNT	YCL036W	GFD2
ZXDC/ALF1	ENSG00000105254	ZXDC	YNL148C	ALF1
POLB/FCJ1	ENSG00000105281	POLB	YKR016W	FCJ1
WIPI1/PRO1	ENSG00000105323	WIPI1	YDR300C	PRO1
ASNS/CDH1	ENSG00000105325	ASNS	YGL003C	CDH1
AP3M2/YML6	ENSG00000105364	AP3M2	YML025C	YML6
CNGB1/RSC3	ENSG00000105369	CNGB1	YDR303C	RSC3
ST6GALNAC2/QDR1	ENSG00000105370	ST6GALNAC2	YIL120W	QDR1
CHAT/RPS19B	ENSG00000105372	CHAT	YNL302C	RPS19B
PABPC1/SPO13	ENSG00000105373	PABPC1	YHR014W	SPO13
TESK2/CIR1	ENSG00000105379	TESK2	YGR207C	CIR1
C16orf80/AVT7	ENSG00000105388	C16orf80	YIL088C	AVT7
CSNK2A2/KIN3	ENSG00000105397	CSNK2A2	YAR018C	KIN3
PTPN21/SEC17	ENSG00000105402	PTPN21	YBL050W	SEC17
EIF2B3/YIP3	ENSG00000105404	EIF2B3	YNL044W	YIP3
CAMK2A/PSD1	ENSG00000105426	CAMK2A	YNL169C	PSD1
TCOF1/ERD2	ENSG00000105438	TCOF1	YBL040C	ERD2
CDC42/GEA2	ENSG00000105443	CDC42	YEL022W	GEA2
OSBPL3/RSA4	ENSG00000105447	OSBPL3	YCR072C	RSA4
EPHA8/PLB3	ENSG00000105499	EPHA8	YOL011W	PLB3
SLC12A3/YHR022C	ENSG00000105514	SLC12A3	YHR022C	YHR022C
RAD18/TPD3	ENSG00000105568	RAD18	YAL016W	TPD3
ATP2B1/KAP95	ENSG00000105576	ATP2B1	YLR347C	KAP95
NCK2/CCC1	ENSG00000105607	NCK2	YLR220W	CCC1
MAP4K4/NRG1	ENSG00000105610	MAP4K4	YDR043C	NRG1
RPL31/PRP31	ENSG00000105618	RPL31	YGR091W	PRP31
WDR1/SEC28	ENSG00000105669	WDR1	YIL076W	SEC28
SNX13/DBP8	ENSG00000105671	SNX13	YHR169W	DBP8
ARHGAP10/SFG1	ENSG00000105676	ARHGAP10	YOR315W	SFG1
RPS6KA2/YRB30	ENSG00000105698	RPS6KA2	YGL164C	YRB30
ING3/CPR7	ENSG00000105701	ING3	YJR032W	CPR7
WBSCR22/PKH1	ENSG00000105723	WBSCR22	YDR490C	PKH1
SEL1L/SPF1	ENSG00000105726	SEL1L	YEL031W	SPF1
TRIP13/SPC1	ENSG00000105737	TRIP13	YJR010C-A	SPC1
ATP6AP1/GLO4	ENSG00000105755	ATP6AP1	YOR040W	GLO4
TCF3/ZUO1	ENSG00000105821	TCF3	YGR285C	ZUO1
TRIB2/BET1	ENSG00000105829	TRIB2	YIL004C	BET1
DAZAP1/DET1	ENSG00000105852	DAZAP1	YDR051C	DET1
MBD3/MUK1	ENSG00000105854	MBD3	YPL070W	MUK1
PRLH/YKL069W	ENSG00000105855	PRLH	YKL069W	YKL069W
HLTF/ZIM17	ENSG00000105866	HLTF	YNL310C	ZIM17
CPSF1/YIL001W	ENSG00000105887	CPSF1	YIL001W	YIL001W
CDH19/YGR066C	ENSG00000105939	CDH19	YGR066C	YGR066C
PDCD2/KGD1	ENSG00000105953	PDCD2	YIL125W	KGD1
PRKACA/YHR131C	ENSG00000105974	PRKACA	YHR131C	YHR131C
LPHN1/YPR091C	ENSG00000105976	LPHN1	YPR091C	YPR091C
ACTN1/JJJ1	ENSG00000105993	ACTN1	YNL227C	JJJ1
RPS6KA6/ATG17	ENSG00000106052	RPS6KA6	YLR423C	ATG17
EPN2/YCR099C	ENSG00000106069	EPN2	YCR099C	YCR099C
PTPN18/PEP12	ENSG00000106089	PTPN18	YOR036W	PEP12
LIMS2/GRS2	ENSG00000106105	LIMS2	YPR081C	GRS2
LNX1/GIS3	ENSG00000106125	LNX1	YLR094C	GIS3
TFRC/FCY22	ENSG00000106128	TFRC	YER060W-A	FCY22
SREBF1/RPL20B	ENSG00000106246	SREBF1	YOR312C	RPL20B
TRPC5/PRT1	ENSG00000106263	TRPC5	YOR361C	PRT1
AFF4/YLR179C	ENSG00000106333	AFF4	YLR179C	YLR179C
UBE2D1/NOP15	ENSG00000106344	UBE2D1	YNL110C	NOP15
MPP5/IMD3	ENSG00000106348	MPP5	YLR432W	IMD3
SMC1A/SPS18	ENSG00000106351	SMC1A	YNL204C	SPS18
HSD17B10/LSM5	ENSG00000106355	HSD17B10	YER146W	LSM5
MARK2/YOR152C	ENSG00000106366	MARK2	YOR152C	YOR152C
HMMR/APM1	ENSG00000106367	HMMR	YPL259C	APM1
CHFR/KTR3	ENSG00000106397	CHFR	YBR205W	KTR3
TRHDE/VPS71	ENSG00000106400	TRHDE	YML041C	VPS71
P4HA2/OPI3	ENSG00000106404	P4HA2	YJR073C	OPI3
FCGR2B/RIM101	ENSG00000106571	FCGR2B	YHL027W	RIM101
NFATC3/PRE8	ENSG00000106588	NFATC3	YML092C	PRE8
ACADVL/MRPL32	ENSG00000106591	ACADVL	YCR003W	MRPL32
FBXW11/RHB1	ENSG00000106615	FBXW11	YCR027C	RHB1
ACAP1/SDS23	ENSG00000106617	ACAP1	YGL056C	SDS23
CRMP1/POL31	ENSG00000106628	CRMP1	YJR006W	POL31
DERL2/VMA21	ENSG00000106688	DERL2	YGR105W	VMA21
NDE1/HMLALPHA2	ENSG00000106689	NDE1	YCL067C	HMLALPHA2
MRVI1/TUP1	ENSG00000106789	MRVI1	YCR084C	TUP1
AP1M1/DFG16	ENSG00000106952	AP1M1	YOR030W	DFG16
PVR/OAF1	ENSG00000106991	PVR	YAL051W	OAF1
IKBKG/ADK2	ENSG00000106992	IKBKG	YER170W	ADK2
XRCC1/SCP160	ENSG00000107164	XRCC1	YJL080C	SCP160
SCARB1/SPG4	ENSG00000107187	SCARB1	YMR107W	SPG4
MCM2/MBF1	ENSG00000107223	MCM2	YOR298C-A	MBF1
TP63/MRF1	ENSG00000107242	TP63	YGL143C	MRF1
LLGL2/SNL1	ENSG00000107262	LLGL2	YIL016W	SNL1
NLE1/YBR225W	ENSG00000107282	NLE1	YBR225W	YBR225W
SDHA/DNA2	ENSG00000107290	SDHA	YHR164C	DNA2
SMARCE1/PDR10	ENSG00000107331	SMARCE1	YOR328W	PDR10
KDM5A/YNL144C	ENSG00000107341	KDM5A	YNL144C	YNL144C
ADAM11/GAT1	ENSG00000107485	ADAM11	YFL021W	GAT1
PPP2R3A/SLM3	ENSG00000107521	PPP2R3A	YDL033C	SLM3
FERMT2/PEX13	ENSG00000107554	FERMT2	YLR191W	PEX13
ABCB11/DPB11	ENSG00000107560	ABCB11	YJL090C	DPB11
CD5L/PHB1	ENSG00000107566	CD5L	YGR132C	PHB1
PTGS2/RPG1	ENSG00000107581	PTGS2	YBR079C	RPG1
IGF2BP2/PET18	ENSG00000107611	IGF2BP2	YCR020C	PET18
MAP3K13/TIF1	ENSG00000107625	MAP3K13	YKR059W	TIF1
ST6GAL1/STE7	ENSG00000107643	ST6GAL1	YDL159W	STE7
VDAC1P1/YOR022C	ENSG00000107651	VDAC1P1	YOR022C	YOR022C
PICALM/NSE4	ENSG00000107672	PICALM	YDL105W	NSE4
NSF/ATG26	ENSG00000107679	NSF	YLR189C	ATG26
GLI2/CNA1	ENSG00000107758	GLI2	YLR433C	CNA1
CLASP1/MPM1	ENSG00000107771	CLASP1	YJL066C	MPM1
MRPS34/PHO5	ENSG00000107789	MRPS34	YBR093C	PHO5
NOTCH3/VMS1	ENSG00000107854	NOTCH3	YDR049W	VMS1
CLNS1A/GEA1	ENSG00000107862	CLNS1A	YJR031C	GEA1
PPP2R2C/PLM2	ENSG00000107863	PPP2R2C	YDR501W	PLM2
TEAD2/BCP1	ENSG00000107949	TEAD2	YDR361C	BCP1
EED/YOL098C	ENSG00000107959	EED	YOL098C	YOL098C
CDHR2/MPD1	ENSG00000108010	CDHR2	YOR288C	MPD1
SNCB/NUP159	ENSG00000108021	SNCB	YIL115C	NUP159
TSG101/FRA1	ENSG00000108039	TSG101	YLL029W	FRA1
ATP2A3/SMC3	ENSG00000108055	ATP2A3	YJL074C	SMC3
CA12/HEM13	ENSG00000108064	CA12	YDR044W	HEM13
MGLL/RTS3	ENSG00000108091	MGLL	YGR161C	RTS3
NTN4/PCL1	ENSG00000108100	NTN4	YNL289W	PCL1
BCS1L/CYC7	ENSG00000108107	BCS1L	YEL039C	CYC7
NUAK1/CAF120	ENSG00000108175	NUAK1	YNL278W	CAF120
SLC24A1/CPR5	ENSG00000108179	SLC24A1	YDR304C	CPR5
SCARF1/YHI9	ENSG00000108187	SCARF1	YHR029C	YHI9
LMAN1/HED1	ENSG00000108256	LMAN1	YDR014W-A	HED1
PTPLAD1/ADA2	ENSG00000108264	PTPLAD1	YDR448W	ADA2
IPCEF1/PUP3	ENSG00000108294	IPCEF1	YER094C	PUP3
ZZEF1/CWC25	ENSG00000108296	ZZEF1	YNL245C	CWC25
ENO1/NHP6A	ENSG00000108312	ENO1	YPR052C	NHP6A
SLC12A1/RPN3	ENSG00000108344	SLC12A1	YER021W	RPN3
C19orf10/TRK1	ENSG00000108349	C19orf10	YJL129C	TRK1
ANO8/RAD57	ENSG00000108384	ANO8	YDR004W	RAD57
ARHGEF10L/DMA1	ENSG00000108395	ARHGEF10L	YHR115C	DMA1
TXK/RPN10	ENSG00000108424	TXK	YHR200W	RPN10
KCNQ2/BOS1	ENSG00000108433	KCNQ2	YLR078C	BOS1
TACR2/RNH70	ENSG00000108443	TACR2	YGR276C	RNH70
ACTR6/ATG4	ENSG00000108510	ACTR6	YNL223W	ATG4
TIPIN/DMA2	ENSG00000108523	TIPIN	YNL116W	DMA2
SRI/DIC1	ENSG00000108528	SRI	YLR348C	DIC1
EIF4G3/VTC2	ENSG00000108551	EIF4G3	YFL004W	VTC2
NUP37/KRS1	ENSG00000108559	NUP37	YDR037W	KRS1
SEMA3A/DOP1	ENSG00000108576	SEMA3A	YDR141C	DOP1
SEMA3C/LAP3	ENSG00000108578	SEMA3C	YNL239W	LAP3
ACAT1/GOS1	ENSG00000108587	ACAT1	YHL031C	GOS1
CELSR1/SPB1	ENSG00000108592	CELSR1	YCL054W	SPB1
ZNF638/RSC6	ENSG00000108604	ZNF638	YCR052W	RSC6
ADD2/RRP5	ENSG00000108651	ADD2	YMR229C	RRP5
FGF4/SNU114	ENSG00000108654	FGF4	YKL173W	SNU114
RASAL2/RPN6	ENSG00000108671	RASAL2	YDL097C	RPN6
MARK3/SPT7	ENSG00000108773	MARK3	YBR081C	SPT7
SLC25A3/YPT6	ENSG00000108774	SLC25A3	YLR262C	YPT6
FOSL2/INO4	ENSG00000108788	FOSL2	YOL108C	INO4
FRYL/MRP7	ENSG00000108826	FRYL	YNL005C	MRP7
FSCN1/HOS2	ENSG00000108840	FSCN1	YGL194C	HOS2
ACTB/LUC7	ENSG00000108848	ACTB	YDL087C	LUC7
PLD1/CHS2	ENSG00000108854	PLD1	YBR038W	CHS2
WDR62/MSG5	ENSG00000108861	WDR62	YNL053W	MSG5
DLG1/FAA2	ENSG00000108946	DLG1	YER015W	FAA2
RAB7A/LOT5	ENSG00000108953	RAB7A	YKL183W	LOT5
BCAP29/YPL162C	ENSG00000108984	BCAP29	YPL162C	YPL162C
SART3/LST8	ENSG00000109046	SART3	YNL006W	LST8
ARHGAP15/YIR042C	ENSG00000109065	ARHGAP15	YIR042C	YIR042C
PAX2/SPT6	ENSG00000109111	PAX2	YGR116W	SPT6
EXOSC7/DEP1	ENSG00000109118	EXOSC7	YAL013W	DEP1
KIFAP3/POM33	ENSG00000109133	KIFAP3	YLL023C	POM33
MCM6/YGL242C	ENSG00000109320	MCM6	YGL242C	YGL242C
REXO2/SIN4	ENSG00000109339	REXO2	YNL236W	SIN4
RBM7/ECM14	ENSG00000109472	RBM7	YHR132C	ECM14
RBMS2/MGE1	ENSG00000109519	RBMS2	YOR232W	MGE1
BAZ2A/GAR1	ENSG00000109534	BAZ2A	YHR089C	GAR1
PTPN23/GEF1	ENSG00000109572	PTPN23	YJR040W	GEF1
MLH1/PRP43	ENSG00000109606	MLH1	YGL120C	PRP43
UNG/DRS2	ENSG00000109654	UNG	YAL026C	DRS2
KLHL20/CDC4	ENSG00000109670	KLHL20	YFL009W	CDC4
RGS11/TAH18	ENSG00000109756	RGS11	YPR048W	TAH18
PLXNA2/PEX28	ENSG00000109775	PLXNA2	YHR150W	PEX28
SPAG5/USV1	ENSG00000109787	SPAG5	YPL230W	USV1
ANKRD13A/GPM3	ENSG00000109814	ANKRD13A	YOL056W	GPM3
TPD52/FMP52	ENSG00000109854	TPD52	YER004W	FMP52
ACACB/LDB16	ENSG00000109861	ACACB	YCL005W	LDB16
TRAF4/ELP4	ENSG00000109911	TRAF4	YPL101W	ELP4
PAG1/ZPR1	ENSG00000109917	PAG1	YGR211W	ZPR1
GPATCH1/SSB1	ENSG00000109971	GPATCH1	YDL229W	SSB1
ICAM3/IRS4	ENSG00000110047	ICAM3	YKR019C	IRS4
NT5C2/SAP185	ENSG00000110075	NT5C2	YJL098W	SAP185
MCAM/YAT1	ENSG00000110090	MCAM	YAR035W	YAT1
GPC4/CLB1	ENSG00000110092	GPC4	YGR108W	CLB1
CAMSAP3/PRP19	ENSG00000110107	CAMSAP3	YLL036C	PRP19
RAP1GAP/RAD5	ENSG00000110171	RAP1GAP	YLR032W	RAD5
XAB2/PHO91	ENSG00000110344	XAB2	YNR013C	PHO91
ARHGEF1/REC104	ENSG00000110395	ARHGEF1	YHR157W	REC104
STXBP2/SED4	ENSG00000110427	STXBP2	YCR067C	SED4
MAP2K7/LAT1	ENSG00000110435	MAP2K7	YNL071W	LAT1
NMRK2/YNL247W	ENSG00000110619	NMRK2	YNL247W	YNL247W
DGKD/TOM70	ENSG00000110711	DGKD	YNL121C	TOM70
CTTNBP2/NUP116	ENSG00000110713	CTTNBP2	YMR047C	NUP116
ACTL6B/EKI1	ENSG00000110721	ACTL6B	YDR147W	EKI1
RARB/TFB1	ENSG00000110768	RARB	YDR311W	TFB1
TOP2B/NAS2	ENSG00000110801	TOP2B	YIL007C	NAS2
NFKB2/SPC19	ENSG00000110841	NFKB2	YDR201W	SPC19
PPP1R12B/PAR32	ENSG00000110851	PPP1R12B	YDL173W	PAR32
DNAJC10/CRN1	ENSG00000110880	DNAJC10	YLR429W	CRN1
GTF3C1/CHA4	ENSG00000110887	GTF3C1	YLR098C	CHA4
IL4R/ERG12	ENSG00000110921	IL4R	YMR208W	ERG12
USP33/KIN4	ENSG00000110931	USP33	YOR233W	KIN4
PAK3/ATP1	ENSG00000110955	PAK3	YBL099W	ATP1
DCX/MAP2	ENSG00000111142	DCX	YBL091C	MAP2
SNRPA/LAP2	ENSG00000111144	SNRPA	YNL045W	LAP2
SPAG6/FKH2	ENSG00000111206	SPAG6	YNL068C	FKH2
EXOSC5/RPS24B	ENSG00000111241	EXOSC5	YIL069C	RPS24B
DYNC1I2/ALD5	ENSG00000111275	DYNC1I2	YER073W	ALD5
APBB1IP/YHR177W	ENSG00000111321	APBB1IP	YHR177W	YHR177W
LRCH4/SSO2	ENSG00000111450	LRCH4	YMR183C	SSO2
FAM76B/SEC22	ENSG00000111481	FAM76B	YLR268W	SEC22
SIRT6/YJL163C	ENSG00000111530	SIRT6	YJL163C	YJL163C
TYR/NUP84	ENSG00000111581	TYR	YDL116W	NUP84
POLD3/CDC36	ENSG00000111596	POLD3	YDL165W	CDC36
ACTN2/TOF1	ENSG00000111602	ACTN2	YNL273W	TOF1
CAPZB/HRP1	ENSG00000111605	CAPZB	YOL123W	HRP1
PHF17/KRR1	ENSG00000111615	PHF17	YCL059C	KRR1
UBE2A/TDH3	ENSG00000111640	UBE2A	YGR192C	TDH3
FGFR1/NOP2	ENSG00000111641	FGFR1	YNL061W	NOP2
FKBP6/SNF2	ENSG00000111642	FKBP6	YOR290C	SNF2
GTF2I/YNG1	ENSG00000111653	GTF2I	YOR064C	YNG1
SMC1B/UBP8	ENSG00000111667	SMC1B	YMR223W	UBP8
FBLN1/YGR153W	ENSG00000111679	FBLN1	YGR153W	YGR153W
ITGA8/SPR1	ENSG00000111701	ITGA8	YOR190W	SPR1
CST7/GAL83	ENSG00000111725	CST7	YER027C	GAL83
MAP2/CTF19	ENSG00000111732	MAP2	YPL018W	CTF19
PIAS2/CDA1	ENSG00000111752	PIAS2	YLR307W	CDA1
AMPH/WHI4	ENSG00000111786	AMPH	YDL224C	WHI4
ARAF/KTR2	ENSG00000111802	ARAF	YKR061W	KTR2
MCCC1/GIR2	ENSG00000111832	MCCC1	YDR152W	GIR2
FAP/ASF1	ENSG00000111875	FAP	YJL115W	ASF1
NEBL/CEG1	ENSG00000111880	NEBL	YGL130W	CEG1
UBE2K/YER121W	ENSG00000111907	UBE2K	YER121W	YER121W
PIK3C3/RDS1	ENSG00000112033	PIK3C3	YCR106W	RDS1
N4BP2/STE3	ENSG00000112038	N4BP2	YKL178C	STE3
SYNJ2/YPR003C	ENSG00000112053	SYNJ2	YPR003C	YPR003C
ADCY2/MEK1	ENSG00000112062	ADCY2	YOR351C	MEK1
PPP2R5C/MEP3	ENSG00000112077	PPP2R5C	YPR138C	MEP3
RBFOX1/GAS1	ENSG00000112079	RBFOX1	YMR307W	GAS1
GNB1/NGR1	ENSG00000112081	GNB1	YBR212W	NGR1
HOXA9/YHR009C	ENSG00000112096	HOXA9	YHR009C	YHR009C
EDN1/MCM2	ENSG00000112118	EDN1	YBL023C	MCM2
MLLT10/FAR10	ENSG00000112130	MLLT10	YLR238W	FAR10
ADCYAP1R1/HRT3	ENSG00000112146	ADCYAP1R1	YLR097C	HRT3
NRD1/MDN1	ENSG00000112159	NRD1	YLR106C	MDN1
VDAC3/HUR1	ENSG00000112164	VDAC3	YGL168W	HUR1
PCM1/RPS15	ENSG00000112175	PCM1	YOL040C	RPS15
CBFA2T2/SRV2	ENSG00000112186	CBFA2T2	YNL138W	SRV2
DBC1/MET22	ENSG00000112200	DBC1	YOL064C	MET22
ITCH/SSN8	ENSG00000112237	ITCH	YNL025C	SSN8
TP73/XPT1	ENSG00000112242	TP73	YJR133W	XPT1
TOLLIP/SLH1	ENSG00000112249	TOLLIP	YGR271W	SLH1
UBE2D4/YJL132W	ENSG00000112293	UBE2D4	YJL132W	YJL132W
RUNX1T1/ZPS1	ENSG00000112319	RUNX1T1	YOL154W	ZPS1
THOC1/MVP1	ENSG00000112335	THOC1	YMR004W	MVP1
OSBPL6/SKI7	ENSG00000112339	OSBPL6	YOR076C	SKI7
SLC1A3/SPO21	ENSG00000112343	SLC1A3	YOL091W	SPO21
XRCC5/PEX7	ENSG00000112357	XRCC5	YDR142C	PEX7
LXN/MCH2	ENSG00000112394	LXN	YKL221W	MCH2
SP140/GON7	ENSG00000112531	SP140	YJL184W	GON7
MKNK1/ENP1	ENSG00000112578	MKNK1	YBR247C	ENP1
TNS1/SPT15	ENSG00000112592	TNS1	YER148W	SPT15
REXO1/RML2	ENSG00000112651	REXO1	YEL050C	RML2
SAR1A/ULP2	ENSG00000112701	SAR1A	YIL031W	ULP2
CDC14A/YHR213W-B	ENSG00000112715	CDC14A	YHR213W-B	YHR213W-B
RAPGEF3/FUN26	ENSG00000112759	RAPGEF3	YAL022C	FUN26
CEACAM1/HIS4	ENSG00000112769	CEACAM1	YCL030C	HIS4
SENP1/GTO3	ENSG00000112782	SENP1	YMR251W	GTO3
DUSP13/DIG1	ENSG00000112851	DUSP13	YPL049C	DIG1
CIC/PAP2	ENSG00000112941	CIC	YOL115W	PAP2
LIPE/FRE2	ENSG00000112964	LIPE	YKL220C	FRE2
FDFT1/ERG13	ENSG00000112972	FDFT1	YML126C	ERG13
PAFAH1B3/ERP4	ENSG00000112983	PAFAH1B3	YOR016C	ERP4
OPHN1/LYS1	ENSG00000112992	OPHN1	YIR034C	LYS1
KIF22/SSA3	ENSG00000113013	KIF22	YBL075C	SSA3
SCGN/AEP3	ENSG00000113048	SCGN	YPL005W	AEP3
PGM1/HMG2	ENSG00000113161	PGM1	YLR450W	HMG2
DDX1/SWH1	ENSG00000113163	DDX1	YAR042W	SWH1
DNM2/UBX3	ENSG00000113194	DNM2	YDL091C	UBX3
EPB41L2/YSC84	ENSG00000113263	EPB41L2	YHR016C	YSC84
RIMS1/THG1	ENSG00000113272	RIMS1	YGR024C	THG1
STX7/ENT5	ENSG00000113282	STX7	YDR153C	ENT5
RABL2B/CCR4	ENSG00000113300	RABL2B	YAL021C	CCR4
KEAP1/SAN1	ENSG00000113312	KEAP1	YDR143C	SAN1
PTPRH/MSH3	ENSG00000113318	PTPRH	YCR092C	MSH3
EPHA6/BUD5	ENSG00000113319	EPHA6	YCR038C	BUD5
SCTR/RNT1	ENSG00000113360	SCTR	YMR239C	RNT1
RFX3/SUB1	ENSG00000113387	RFX3	YMR039C	SUB1
RIF1/MST1	ENSG00000113407	RIF1	YKL194C	MST1
RAB21/RAD17	ENSG00000113456	RAB21	YOR368W	RAD17
SLC4A4/RPF2	ENSG00000113460	SLC4A4	YKR081C	RPF2
SMARCA2/SOL2	ENSG00000113552	SMARCA2	YCR073W-A	SOL2
RDH8/SKP1	ENSG00000113558	RDH8	YDR328C	SKP1
SESN1/PPH22	ENSG00000113575	SESN1	YDL188C	PPH22
MID2/FLO9	ENSG00000113580	MID2	YAL063C	FLO9
COL5A3/PRP46	ENSG00000113593	COL5A3	YPL151C	PRP46
SRCAP/MRPL1	ENSG00000113645	SRCAP	YDR116C	MRPL1
KIAA0020/PRP40	ENSG00000113649	KIAA0020	YKL012W	PRP40
CPB2/HSP10	ENSG00000113657	CPB2	YOR020C	HSP10
CHRNA3/CEM1	ENSG00000113719	CHRNA3	YER061C	CEM1
KCNN2/PKC1	ENSG00000113721	KCNN2	YBL105C	PKC1
CNOT4/SMC4	ENSG00000113810	CNOT4	YLR086W	SMC4
PSEN1/ARP8	ENSG00000113812	PSEN1	YOR141C	ARP8
CPOX/EST2	ENSG00000113889	CPOX	YLR318W	EST2
MOK/SWI5	ENSG00000113916	MOK	YDR146C	SWI5
HSP90AA1/OGG1	ENSG00000114026	HSP90AA1	YML060W	OGG1
RBL1/ERG1	ENSG00000114054	RBL1	YGR175C	ERG1
DLGAP4/UFD4	ENSG00000114062	DLGAP4	YKL010C	UFD4
CFHR2/VID28	ENSG00000114098	CFHR2	YIL017C	VID28
NDC80/AAD14	ENSG00000114115	NDC80	YNL331C	AAD14
AP4E1/RIM2	ENSG00000114120	AP4E1	YBR192W	RIM2
RSBN1/APC11	ENSG00000114125	RSBN1	YDL008W	APC11
MAGI3/BDF1	ENSG00000114166	MAGI3	YLR399C	BDF1
CXCL2/ARC19	ENSG00000114209	CXCL2	YKL013C	ARC19
AFP/BCY1	ENSG00000114302	AFP	YIL033C	BCY1
COL4A4/UBP3	ENSG00000114316	COL4A4	YER151C	UBP3
OSTM1/RPL24A	ENSG00000114391	OSTM1	YGL031C	RPL24A
CDH7/YMR315W	ENSG00000114416	CDH7	YMR315W	YMR315W
PCNP/GPB2	ENSG00000114423	PCNP	YAL056W	GPB2
ARG2/GLC3	ENSG00000114480	ARG2	YEL011W	GLC3
MEF2C/URA3	ENSG00000114491	MEF2C	YEL021W	URA3
PTPRC/NRD1	ENSG00000114503	PTPRC	YNL251C	NRD1
CACNA1S/VMA1	ENSG00000114573	CACNA1S	YDL185W	VMA1
PKP1/RRT13	ENSG00000114650	PKP1	YER066W	RRT13
UBA5/YDR415C	ENSG00000114738	UBA5	YDR415C	YDR415C
STK17B/HFI1	ENSG00000114745	STK17B	YPL254W	HFI1
CDC14B/SUI1	ENSG00000114784	CDC14B	YNL244C	SUI1
ZNF510/CPS1	ENSG00000114786	ZNF510	YJL172W	CPS1
LRP2/CPR4	ENSG00000114857	LRP2	YCR069W	CPR4
ZNF506/TIF4631	ENSG00000114867	ZNF506	YGR162W	TIF4631
DUSP12/ORM1	ENSG00000114978	DUSP12	YGR038W	ORM1
ENSG00000081770/TPP1	ENSG00000115008	ENSG00000081770	YMR156C	TPP1
CADPS2/ATM1	ENSG00000115073	CADPS2	YMR301C	ATM1
HSPB11/ARP3	ENSG00000115091	HSPB11	YJR065C	ARP3
IL12RB2/ARG8	ENSG00000115107	IL12RB2	YOL140W	ARG8
SMARCD3/NSR1	ENSG00000115128	SMARCD3	YGR159C	NSR1
FYB/ZTA1	ENSG00000115129	FYB	YBR046C	ZTA1
MPP4/YLR177W	ENSG00000115145	MPP4	YLR177W	YLR177W
STRADB/GUT2	ENSG00000115159	STRADB	YIL155C	GUT2
BZW1/HHT2	ENSG00000115163	BZW1	YNL031C	HHT2
PGR/HRK1	ENSG00000115170	PGR	YOR267C	HRK1
ME2/YML079W	ENSG00000115207	ME2	YML079W	YML079W
C5orf22/GCN3	ENSG00000115211	C5orf22	YKR026C	GCN3
CCNT2/RPN11	ENSG00000115233	CCNT2	YFR004W	RPN11
EPB41L3/CYR1	ENSG00000115241	EPB41L3	YJL005W	CYR1
COBLL1/YIM1	ENSG00000115252	COBLL1	YMR152W	YIM1
DLG3/PRB1	ENSG00000115257	DLG3	YEL060C	PRB1
TRAF5/CWH41	ENSG00000115275	TRAF5	YGL027C	CWH41
MRPL22/NUM1	ENSG00000115306	MRPL22	YDR150W	NUM1
GEMIN5/CUE4	ENSG00000115307	GEMIN5	YML101C	CUE4
OPRK1/HTB2	ENSG00000115350	OPRK1	YBL002W	HTB2
NFE2L1/TID3	ENSG00000115355	NFE2L1	YIL144W	TID3
GSK3B/SLX1	ENSG00000115392	GSK3B	YBR228W	SLX1
ITGB5/BSC2	ENSG00000115414	ITGB5	YDR275W	BSC2
ERC1/BLI1	ENSG00000115415	ERC1	YKL061W	BLI1
XPO1/GMH1	ENSG00000115446	XPO1	YKR030W	GMH1
PALB2/CCT4	ENSG00000115484	PALB2	YDL143W	CCT4
DOPEY1/PLP1	ENSG00000115514	DOPEY1	YDR183W	PLP1
BCKDHB/HSH155	ENSG00000115524	BCKDHB	YMR288W	HSH155
KAT6A/VPS24	ENSG00000115561	KAT6A	YKL041W	VPS24
ULK2/YDR266C	ENSG00000115568	ULK2	YDR266C	YDR266C
GRHL2/SPO12	ENSG00000115648	GRHL2	YHR152W	SPO12
TNPO1/CSR2	ENSG00000115652	TNPO1	YPR030W	CSR2
P2RX5/SDS22	ENSG00000115685	P2RX5	YKL193C	SDS22
ITGAE/CNB1	ENSG00000115756	ITGAE	YKL190W	CNB1
DIS3/SPE1	ENSG00000115758	DIS3	YKL184W	SPE1
PIBF1/RPL23A	ENSG00000115762	PIBF1	YBL087C	RPL23A
ENSG00000083622/GRH1	ENSG00000115806	ENSG00000083622	YDR517W	GRH1
NUFIP1/FAR8	ENSG00000115808	NUFIP1	YMR029C	FAR8
RRAGB/AAC1	ENSG00000115840	RRAGB	YMR056C	AAC1
CYLD/YMR114C	ENSG00000115850	CYLD	YMR114C	YMR114C
SLC27A5/DPS1	ENSG00000115866	SLC27A5	YLL018C	DPS1
ZNF324/NOP6	ENSG00000115875	ZNF324	YDL213C	NOP6
ZNF446/CDC25	ENSG00000115904	ZNF446	YLR310C	CDC25
ZNF8/BNA5	ENSG00000115919	ZNF8	YLR231C	BNA5
RPS5/VRP1	ENSG00000115935	RPS5	YLR337C	VRP1
FAT1/PNO1	ENSG00000115946	FAT1	YOR145C	PNO1
YTHDC1/ORC1	ENSG00000115947	YTHDC1	YML065W	ORC1
CHMP2B/MRPS18	ENSG00000115963	CHMP2B	YNL306W	MRPS18
PPIE/MRM1	ENSG00000115966	PPIE	YOR201C	MRM1
ZMPSTE24/RVB2	ENSG00000115993	ZMPSTE24	YPL235W	RVB2
NOA1/FKS1	ENSG00000116001	NOA1	YLR342W	FKS1
REST/SMT3	ENSG00000116030	REST	YDR510W	SMT3
SSH1/SSZ1	ENSG00000116044	SSH1	YHR064C	SSZ1
GSTP1/IRC24	ENSG00000116096	GSTP1	YIR036C	IRC24
APLP2/ERG8	ENSG00000116106	APLP2	YMR220W	ERG8
SLCO1A2/ALO1	ENSG00000116133	SLCO1A2	YML086C	ALO1
WBP11/PSK1	ENSG00000116141	WBP11	YAL017W	PSK1
EIF3I/RFA3	ENSG00000116147	EIF3I	YJL173C	RFA3
TXLNA/GPX1	ENSG00000116157	TXLNA	YKL026C	GPX1
APOB/STE14	ENSG00000116237	APOB	YDR410C	STE14
NCOA1/RPL22A	ENSG00000116251	NCOA1	YLR061W	RPL22A
KIF3C/RAD26	ENSG00000116254	KIF3C	YJR035W	RAD26
RAB10/DCG1	ENSG00000116266	RAB10	YIR030C	DCG1
GCKR/NPL3	ENSG00000116350	GCKR	YDR432W	NPL3
HADHA/ETR1	ENSG00000116353	HADHA	YBR026C	ETR1
MAPRE3/TFC6	ENSG00000116455	MAPRE3	YDR362C	TFC6
CAD/ATP4	ENSG00000116459	CAD	YPL078C	ATP4
CD59/YPT31	ENSG00000116473	CD59	YER031C	YPT31
CD82/BYE1	ENSG00000116539	CD82	YKL005C	BYE1
ATRX/SPE3	ENSG00000116649	ATRX	YPR069C	SPE3
TAF9/STB6	ENSG00000116661	TAF9	YKL072W	STB6
FCN1/REV7	ENSG00000116670	FCN1	YIL139C	REV7
MECOM/YEL023C	ENSG00000116678	MECOM	YEL023C	YEL023C
SCAMP1/YLH47	ENSG00000116679	SCAMP1	YPR125W	YLH47
PREP/FZO1	ENSG00000116688	PREP	YBR179C	FZO1
HACE1/EBS1	ENSG00000116698	HACE1	YDR206W	EBS1
SEH1L/GCD14	ENSG00000116731	SEH1L	YJL125C	GCD14
WDR47/YER077C	ENSG00000116750	WDR47	YER077C	YER077C
OVGP1/HSH49	ENSG00000116754	OVGP1	YOR319W	HSH49
MAP3K4/PSK2	ENSG00000116783	MAP3K4	YOL045W	PSK2
PILRA/SOR2	ENSG00000116791	PILRA	YDL246C	SOR2
IGSF9/MRPS28	ENSG00000116898	IGSF9	YDR337W	MRPS28
ABCB1/SLC1	ENSG00000116906	ABCB1	YDL052C	SLC1
AKR1B1/RPS12	ENSG00000116918	AKR1B1	YOR369C	RPS12
CPNE3/YBP1	ENSG00000116954	CPNE3	YBR216C	YBP1
RRN3/POS5	ENSG00000116962	RRN3	YPL188W	POS5
CTTN/YIL161W	ENSG00000116977	CTTN	YIL161W	YIL161W
MTIF2/RPS10A	ENSG00000116983	MTIF2	YOR293W	RPS10A
TTC39A/MHT1	ENSG00000116984	TTC39A	YLL062C	MHT1
EPS15/RIB5	ENSG00000117091	EPS15	YBR256C	RIB5
ORC1/MIF2	ENSG00000117114	ORC1	YKL089W	MIF2
MGST2/SDH2	ENSG00000117118	MGST2	YLL041C	SDH2
CHERP/SSF1	ENSG00000117133	CHERP	YHR066W	SSF1
ATG16L1/JHD2	ENSG00000117139	ATG16L1	YJR119C	JHD2
USP40/RPS13	ENSG00000117155	USP40	YDR064W	RPS13
RAD54L/BCD1	ENSG00000117174	RAD54L	YHR040W	BCD1
MAST2/YOR262W	ENSG00000117228	MAST2	YOR262W	YOR262W
DNAJA1/ROD1	ENSG00000117289	DNAJA1	YOR018W	ROD1
B4GALT1/GAL10	ENSG00000117308	B4GALT1	YBR019C	GAL10
CHMP5/YGL082W	ENSG00000117385	CHMP5	YGL082W	YGL082W
NFX1/GAL2	ENSG00000117394	NFX1	YLR081W	GAL2
DIMT1/EBP2	ENSG00000117395	DIMT1	YKL172W	EBP2
IPO11/CDC20	ENSG00000117399	IPO11	YGL116W	CDC20
EIF2AK1/KAP122	ENSG00000117408	EIF2AK1	YGL016W	KAP122
EPDR1/VMA16	ENSG00000117410	EPDR1	YHR026W	VMA16
SEPHS1/GRE3	ENSG00000117448	SEPHS1	YHR104W	GRE3
MRPL28/AHP1	ENSG00000117450	MRPL28	YLR109W	AHP1
CEACAM6/HDA2	ENSG00000117461	CEACAM6	YDR295C	HDA2
RBM22/PHO13	ENSG00000117519	RBM22	YDL236W	PHO13
TMED2/HEF3	ENSG00000117528	TMED2	YNL014W	HEF3
ERO1LB/NYV1	ENSG00000117533	ERO1LB	YLR093C	NYV1
ZFAND6/DPH5	ENSG00000117543	ZFAND6	YLR172C	DPH5
TXLNG/WWM1	ENSG00000117560	TXLNG	YFL010C	WWM1
PPEF1/PRX1	ENSG00000117592	PPEF1	YBL064C	PRX1
LAT2/YIR035C	ENSG00000117594	LAT2	YIR035C	YIR035C
HUWE1/UTP25	ENSG00000117597	HUWE1	YIL091C	UTP25
ZW10/RPC53	ENSG00000117614	ZW10	YDL150W	RPC53
ALG9/BDP1	ENSG00000117625	ALG9	YNL039W	BDP1
MYBPC2/ECM25	ENSG00000117676	MYBPC2	YJL201W	ECM25
NOX4/RER2	ENSG00000117682	NOX4	YBR002C	RER2
ACOX3/SWI1	ENSG00000117713	ACOX3	YPL016W	SWI1
MTMR2/ZIP1	ENSG00000117724	MTMR2	YDR285W	ZIP1
PPP1R15A/RFA2	ENSG00000117748	PPP1R15A	YNL312W	RFA2
HSD17B14/SNC1	ENSG00000117758	HSD17B14	YAL030W	SNC1
TRIP6/KES1	ENSG00000117859	TRIP6	YPL145C	KES1
ACHE/CRF1	ENSG00000117906	ACHE	YDR223W	CRF1
FTL/YCL068C	ENSG00000117971	FTL	YCL068C	YCL068C
SRRT/PEP4	ENSG00000117984	SRRT	YPL154C	PEP4
BAX/IRR1	ENSG00000118007	BAX	YIL026C	IRR1
NLK/NNK1	ENSG00000118046	NLK	YKL171W	NNK1
PIGS/SET1	ENSG00000118058	PIGS	YHR119W	SET1
ATXN7L3/NTH2	ENSG00000118094	ATXN7L3	YBR001C	NTH2
PGS1/STS1	ENSG00000118193	PGS1	YIR011C	STS1
PSMC5/MIG3	ENSG00000118263	PSMC5	YER028C	MIG3
UIMC1/MOT3	ENSG00000118495	UIMC1	YMR070W	MOT3
CETP/YDR374C	ENSG00000118503	CETP	YDR374C	YDR374C
MMP2/YJR154W	ENSG00000118507	MMP2	YJR154W	YJR154W
GNAO1/YPL067C	ENSG00000118508	GNAO1	YPL067C	YPL067C
OGFOD1/YDR026C	ENSG00000118513	OGFOD1	YDR026C	YDR026C
SH3BP2/NPR1	ENSG00000118515	SH3BP2	YNL183C	NPR1
ADD1/CAR1	ENSG00000118520	ADD1	YPL111W	CAR1
C14orf166/YLR352W	ENSG00000118564	C14orf166	YLR352W	YLR352W
NID2/SWP1	ENSG00000118705	NID2	YMR149W	SWP1
GMCL1/PCL9	ENSG00000118971	GMCL1	YDL179W	PCL9
SF3B2/TFC4	ENSG00000119041	SF3B2	YGR047C	TFC4
KLHL42/RAD6	ENSG00000119048	KLHL42	YGL058W	RAD6
GNAS/GUD1	ENSG00000119125	GNAS	YDL238C	GUD1
DNM1L/YPR015C	ENSG00000119138	DNM1L	YPR015C	YPR015C
PTHLH/UTP10	ENSG00000119285	PTHLH	YJL109C	UTP10
PHACTR3/RAD23	ENSG00000119318	PHACTR3	YEL037C	RAD23
ERGIC2/RTG1	ENSG00000119335	ERGIC2	YOL067C	RTG1
TFAP2C/RRD2	ENSG00000119383	TFAP2C	YPL152W	RRD2
AURKA/GLE1	ENSG00000119392	AURKA	YDL207W	GLE1
PIR/BRR1	ENSG00000119397	PIR	YPR057W	BRR1
RFX2/SWD3	ENSG00000119402	RFX2	YBR175W	SWD3
SULT2B1/KIC1	ENSG00000119408	SULT2B1	YHR102W	KIC1
CNOT3/SIT4	ENSG00000119414	CNOT3	YDL047W	SIT4
GP6/MIC14	ENSG00000119421	GP6	YDR031W	MIC14
PTPN4/VPS4	ENSG00000119541	PTPN4	YPR173C	VPS4
DDX18/VHS1	ENSG00000119638	DDX18	YDR247W	VHS1
KHSRP/MLH3	ENSG00000119684	KHSRP	YPL164C	MLH3
GNA11/MDL1	ENSG00000119688	GNA11	YLR188W	MDL1
EDEM2/CBC2	ENSG00000119707	EDEM2	YPL178W	CBC2
DNMT3B/ALD4	ENSG00000119711	DNMT3B	YOR374W	ALD4
REM1/GCD7	ENSG00000119718	REM1	YLR291C	GCD7
TPX2/COQ6	ENSG00000119723	TPX2	YGR255C	COQ6
PDRG1/TOM40	ENSG00000119725	PDRG1	YMR203W	TOM40
EPB41L1/RHO4	ENSG00000119729	EPB41L1	YKR055W	RHO4
DOCK9/CCT8	ENSG00000119760	DOCK9	YJL008C	CCT8
DOCK3/AXL1	ENSG00000119912	DOCK3	YPR122W	AXL1
COQ9/SWT1	ENSG00000119917	COQ9	YOR166C	SWT1
CRLS1/TSR3	ENSG00000119929	CRLS1	YOR006C	TSR3
PPP1R13B/PIG1	ENSG00000119938	PPP1R13B	YLR273C	PIG1
SIGLEC1/XKS1	ENSG00000119950	SIGLEC1	YGR194C	XKS1
FKBP1A/YHL042W	ENSG00000119965	FKBP1A	YHL042W	YHL042W
NSFL1C/MAK11	ENSG00000120008	NSFL1C	YKL021C	MAK11
MAVS/AAT2	ENSG00000120053	MAVS	YLR027C	AAT2
F11/MET17	ENSG00000120054	F11	YLR303W	MET17
XRN2/PIS1	ENSG00000120088	XRN2	YPR113W	PIS1
DYNLL1/RCL1	ENSG00000120158	DYNLL1	YOL010W	RCL1
TESC/MOB1	ENSG00000120162	TESC	YIL106W	MOB1
SNX5/MTR2	ENSG00000120253	SNX5	YKL186C	MTR2
RPL6/MRP2	ENSG00000120333	RPL6	YPR166C	MRP2
MAPKAPK5/CCT2	ENSG00000120438	MAPKAPK5	YIL142W	CCT2
P2RX7/RTA1	ENSG00000120457	P2RX7	YGR213C	RTA1
ESF1/HHF1	ENSG00000120656	ESF1	YBR009C	HHF1
RBBP9/DCR2	ENSG00000120659	RBBP9	YLR361C	DCR2
ANAPC5/DAN4	ENSG00000120690	ANAPC5	YJR151C	DAN4
SLC23A2/SSE2	ENSG00000120694	SLC23A2	YBR169C	SSE2
TMEM230/ALG5	ENSG00000120697	TMEM230	YPL227C	ALG5
DZANK1/RRP43	ENSG00000120699	DZANK1	YCR035C	RRP43
KDM2B/SUP45	ENSG00000120705	KDM2B	YBR143C	SUP45
TASP1/YLR001C	ENSG00000120708	TASP1	YLR001C	YLR001C
GCN1L1/MET31	ENSG00000120738	GCN1L1	YPL038W	MET31
RPLP0/UTP20	ENSG00000120800	RPLP0	YBL004W	UTP20
PXN/FUS1	ENSG00000120802	PXN	YCL027W	FUS1
RPH3A/CIN4	ENSG00000120805	RPH3A	YMR138W	CIN4
TRMT6/HAP3	ENSG00000120837	TRMT6	YBL021C	HAP3
CHGB/RAD28	ENSG00000120868	CHGB	YDR030C	RAD28
PEBP1/FIP1	ENSG00000120885	PEBP1	YJR093C	FIP1
TBX5/YAR064W	ENSG00000120907	TBX5	YAR064W	YAR064W
BRAP/PPZ2	ENSG00000120910	BRAP	YDR436W	PPZ2
ERP29/YLR118C	ENSG00000120992	ERP29	YLR118C	YLR118C
NOS1/RRI1	ENSG00000121022	NOS1	YDL216C	RRI1
FUS/YGR017W	ENSG00000121067	FUS	YGR017W	YGR017W
IGBP1/HUT1	ENSG00000121073	IGBP1	YPL244C	HUT1
FXYD3/RSB1	ENSG00000121361	FXYD3	YOR049C	RSB1
GANAB/POL12	ENSG00000121440	GANAB	YBL035C	POL12
GMIP/SPC2	ENSG00000121552	GMIP	YML055W	SPC2
RBM41/CTA1	ENSG00000121691	RBM41	YDR256C	CTA1
BIRC5/CST9	ENSG00000121741	BIRC5	YLR394W	CST9
LAG3/BUB2	ENSG00000121749	LAG3	YMR055C	BUB2
MLF2/IDS2	ENSG00000121753	MLF2	YJL146W	IDS2
OTUB2/TUL1	ENSG00000121848	OTUB2	YKL034W	TUL1
DDX24/BI4	ENSG00000121858	DDX24	Q0120	BI4
ZBTB25/STT4	ENSG00000121879	ZBTB25	YLR305C	STT4
ARHGAP4/TPI1	ENSG00000121957	ARHGAP4	YDR050C	TPI1
ANKRD24/YCR061W	ENSG00000121966	ANKRD24	YCR061W	YCR061W
RCOR1/NUP188	ENSG00000122025	RCOR1	YML103C	NUP188
LTBP4/FZF1	ENSG00000122034	LTBP4	YGL254W	FZF1
BLVRB/INP52	ENSG00000122126	BLVRB	YNL106C	INP52
SLC9A1/MRP4	ENSG00000122140	SLC9A1	YHL004W	MRP4
SPTLC1/COG5	ENSG00000122176	SPTLC1	YNL051W	COG5
PAPOLA/COP1	ENSG00000122218	PAPOLA	YDL145C	COP1
CCNK/MPE1	ENSG00000122257	CCNK	YKL059C	MPE1
PCBP4/CDC3	ENSG00000122545	PCBP4	YLR314C	CDC3
RGS1/YMR111C	ENSG00000122705	RGS1	YMR111C	YMR111C
MRPS33/WTM1	ENSG00000122741	MRPS33	YOR230W	WTM1
NDUFB2/YMR317W	ENSG00000122778	NDUFB2	YMR317W	YMR317W
ENSG00000090269/RSC4	ENSG00000122779	ENSG00000090269	YKR008W	RSC4
NUDC/YPR011C	ENSG00000122912	NUDC	YPR011C	YPR011C
MAEA/MF(ALPHA)1	ENSG00000122952	MAEA	YPL187W	MF(ALPHA)1
ICAM1/MRD1	ENSG00000122965	ICAM1	YPR112C	MRD1
STRN4/BBP1	ENSG00000122966	STRN4	YPL255W	BBP1
IRAK3/DBP10	ENSG00000123064	IRAK3	YDL031W	DBP10
LYZ/PIB1	ENSG00000123091	LYZ	YDR313C	PIB1
SI/YEL076C-A	ENSG00000123131	SI	YEL076C-A	YEL076C-A
MUL1/PET191	ENSG00000123146	MUL1	YJR034W	PET191
PDCD7/CCC2	ENSG00000123191	PDCD7	YDR270W	CCC2
SPG21/TMA17	ENSG00000123240	SPG21	YDL110C	TMA17
DNAJB11/GIM5	ENSG00000123349	DNAJB11	YML094W	GIM5
THPO/CDC5	ENSG00000123374	THPO	YMR001C	CDC5
CHRD/PRC1	ENSG00000123384	CHRD	YMR297W	PRC1
FLT3LG/MSN2	ENSG00000123411	FLT3LG	YMR037C	MSN2
RAB11FIP3/PPM2	ENSG00000123444	RAB11FIP3	YOL141W	PPM2
GNPTG/ATP11	ENSG00000123472	GNPTG	YNL315C	ATP11
ZNF268/AEP2	ENSG00000123562	ZNF268	YMR282C	AEP2
GOLGA3/YPT7	ENSG00000123595	GOLGA3	YML001W	YPT7
PABPC4/GAS4	ENSG00000123609	PABPC4	YOL132W	GAS4
CD209/RRP45	ENSG00000123737	CD209	YDR280W	RRP45
MCOLN1/PFK26	ENSG00000123836	MCOLN1	YIL107C	PFK26
EFNB1/SPC29	ENSG00000123933	EFNB1	YPL124W	SPC29
AARS/CKS1	ENSG00000123975	AARS	YBR135W	CKS1
GLG1/LAP4	ENSG00000123992	GLG1	YKL103C	LAP4
KIF4A/SPR6	ENSG00000123999	KIF4A	YER115C	SPR6
PLEKHG2/DIP5	ENSG00000124067	PLEKHG2	YPL265W	DIP5
PITPNM2/GPI16	ENSG00000124155	PITPNM2	YHR188C	GPI16
EXOC1/SCS2	ENSG00000124164	EXOC1	YER120W	SCS2
DTX2/ATP15	ENSG00000124172	DTX2	YPL271W	ATP15
NLRC4/RVS167	ENSG00000124181	NLRC4	YDR388W	RVS167
NRCAM/GBP2	ENSG00000124193	NRCAM	YCL011C	GBP2
LAMB1/CSE1	ENSG00000124207	LAMB1	YGL238W	CSE1
SLC26A3/MMS2	ENSG00000124208	SLC26A3	YGL087C	MMS2
DLD/TEM1	ENSG00000124209	DLD	YML064C	TEM1
WDR7/MDM34	ENSG00000124214	WDR7	YGL219C	MDM34
TXNL1/UBA4	ENSG00000124217	TXNL1	YHR111W	UBA4
IL5RA/TLG2	ENSG00000124222	IL5RA	YOL018C	TLG2
ITGA6/DRS1	ENSG00000124228	ITGA6	YLL008W	DRS1
RAPGEF4/HBT1	ENSG00000124233	RAPGEF4	YDL223C	HBT1
ENSG00000091436/YFR006W	ENSG00000124299	ENSG00000091436	YFR006W	YFR006W
FH/SNC2	ENSG00000124333	FH	YOR327C	SNC2
SEL1L3/RFU1	ENSG00000124356	SEL1L3	YLR073C	RFU1
TF/TOS1	ENSG00000124357	TF	YBR162C	TOS1
MYO15A/DOA4	ENSG00000124422	MYO15A	YDR069C	DOA4
APOH/UBP7	ENSG00000124486	APOH	YIL156W	UBP7
NLRP1/SAM37	ENSG00000124491	NLRP1	YMR060C	SAM37
ACKR6/YHC1	ENSG00000124562	ACKR6	YLR298C	YHC1
SPAG7/EMI1	ENSG00000124570	SPAG7	YDR512C	EMI1
ORC6/YBT1	ENSG00000124574	ORC6	YLL048C	YBT1
ZC3HC1/OST6	ENSG00000124641	ZC3HC1	YML019W	OST6
ESR1/KEL3	ENSG00000124702	ESR1	YPL263C	KEL3
RGS17/CRG1	ENSG00000124713	RGS17	YHR209W	CRG1
ANGPT2/MCM1	ENSG00000124762	ANGPT2	YMR043W	MCM1
CD200/ROX1	ENSG00000124766	CD200	YPR065W	ROX1
CMA1/MIG1	ENSG00000124782	CMA1	YGL035C	MIG1
PSME1/NUP1	ENSG00000124789	PSME1	YOR098C	NUP1
JPH4/FMP23	ENSG00000124802	JPH4	YBR047W	FMP23
MYH7/HDA3	ENSG00000124831	MYH7	YPR179C	HDA3
CEBPE/DSL1	ENSG00000124839	CEBPE	YNL258C	DSL1
SLC7A8/SPA2	ENSG00000124942	SLC7A8	YLL021W	SPA2
OSGEP/CDC39	ENSG00000125107	OSGEP	YCR093W	CDC39
RNF31/EMP70	ENSG00000125304	RNF31	YLR083C	EMP70
SCFD1/UPF3	ENSG00000125351	SCFD1	YGR072W	UPF3
G2E3/GGA2	ENSG00000125447	G2E3	YHR108W	GGA2
HECTD1/ADY2	ENSG00000125450	HECTD1	YCR010C	ADY2
HNRNPC/REB1	ENSG00000125482	HNRNPC	YBR049C	REB1
RPGRIP1/ESC2	ENSG00000125618	RPGRIP1	YDR363W	ESC2
SUPT16H/NSG2	ENSG00000125629	SUPT16H	YNL156C	NSG2
TOX4/RPA135	ENSG00000125630	TOX4	YPR010C	RPA135
GEMIN2/YKL047W	ENSG00000125651	GEMIN2	YKL047W	YKL047W
TGM1/THO2	ENSG00000125676	TGM1	YNL139C	THO2
TINF2/NSE5	ENSG00000125686	TINF2	YML023C	NSE5
DAZL/IST1	ENSG00000125726	DAZL	YNL265C	IST1
SEMA6A/RGD1	ENSG00000125733	SEMA6A	YBR260C	RGD1
TRPM7/PMT4	ENSG00000125734	TRPM7	YJR143C	PMT4
TYRO3/SMD2	ENSG00000125743	TYRO3	YLR275W	SMD2
WDR76/RTN2	ENSG00000125744	WDR76	YDL204W	RTN2
CAPN3/SQT1	ENSG00000125746	CAPN3	YIR012W	SQT1
SNAP23/RPL18A	ENSG00000125753	SNAP23	YOL120C	RPL18A
PHGDH/PDC2	ENSG00000125817	PHGDH	YDR081C	PDC2
COL9A3/YCR076C	ENSG00000125818	COL9A3	YCR076C	YCR076C
EZR/SMB1	ENSG00000125835	EZR	YER029C	SMB1
MYL6/SUR7	ENSG00000125841	MYL6	YML052W	SUR7
AGO1/YNL190W	ENSG00000125844	AGO1	YNL190W	YNL190W
TEKT2/PEX15	ENSG00000125863	TEKT2	YOL044W	PEX15
CLSPN/COF1	ENSG00000125868	CLSPN	YLL050C	COF1
UNC13D/MUD1	ENSG00000125870	UNC13D	YBR119W	MUD1
DPYSL2/NAB6	ENSG00000125944	DPYSL2	YML117W	NAB6
TGFB2/INO2	ENSG00000125952	TGFB2	YDR123C	INO2
NUP50/RAM1	ENSG00000125954	NUP50	YDL090C	RAM1
CDC45/IST3	ENSG00000125970	CDC45	YIR005W	IST3
COMT/ERV41	ENSG00000125991	COMT	YML067C	ERV41
LRRFIP2/ATG11	ENSG00000126001	LRRFIP2	YPR049C	ATG11
HDAC6/PRE1	ENSG00000126067	HDAC6	YER012W	PRE1
KRT31/YJR084W	ENSG00000126226	KRT31	YJR084W	YJR084W
CDC6/UBA2	ENSG00000126261	CDC6	YDR390C	UBA2
UPRT/DOT5	ENSG00000126432	UPRT	YIL010W	DOT5
CDC23/HMT1	ENSG00000126457	CDC23	YBR034C	HMT1
CBX5/SDO1	ENSG00000126524	CBX5	YLR022C	SDO1
SUCO/VPS30	ENSG00000126581	SUCO	YPL120W	VPS30
MSH2/ECM22	ENSG00000126746	MSH2	YLR228C	ECM22
MAP3K1/BUD27	ENSG00000126756	MAP3K1	YFL023W	BUD27
DHPS/TIM17	ENSG00000126768	DHPS	YJL143W	TIM17
HOOK2/SSC1	ENSG00000126803	HOOK2	YJR045C	SSC1
ARCN1/URB2	ENSG00000126838	ARCN1	YJR041C	URB2
PSMD5/GEM1	ENSG00000126858	PSMD5	YAL048C	GEM1
PTGS1/CAC2	ENSG00000126883	PTGS1	YML102W	CAC2
NUP188/PBS2	ENSG00000126934	NUP188	YJL128C	PBS2
CRAT/RPS16A	ENSG00000126945	CRAT	YMR143W	RPS16A
SH2D3C/SNT309	ENSG00000126970	SH2D3C	YPR101W	SNT309
NANS/CNE1	ENSG00000127022	NANS	YAL058W	CNE1
DFNB31/VIP1	ENSG00000127241	DFNB31	YLR410W	VIP1
CWF19L1/YOL075C	ENSG00000127412	CWF19L1	YOL075C	YOL075C
SEMA4G/SIN3	ENSG00000127511	SEMA4G	YOL004W	SIN3
BTAF1/SLY41	ENSG00000127526	BTAF1	YOR307C	SLY41
IKZF5/NUP82	ENSG00000127527	IKZF5	YJL061W	NUP82
BLNK/ERV1	ENSG00000127554	BLNK	YGR029W	ERV1
SORBS1/SPC110	ENSG00000127603	SORBS1	YDR356W	SPC110
BAMBI/RSC2	ENSG00000127616	BAMBI	YLR357W	RSC2
IL11/GIS1	ENSG00000127663	IL11	YDR096W	GIS1
MYO3A/TUB1	ENSG00000127824	MYO3A	YML085C	TUB1
WAC/UTP8	ENSG00000127914	WAC	YGR128C	UTP8
CREM/OCA1	ENSG00000127947	CREM	YNL099C	OCA1
NUBP2/GPA2	ENSG00000127955	NUBP2	YER020W	GPA2
HIVEP1/PEX1	ENSG00000127980	HIVEP1	YKL197C	PEX1
TREM2/DUS3	ENSG00000128016	TREM2	YLR401C	DUS3
CRISP3/ADE1	ENSG00000128050	CRISP3	YAR015W	ADE1
FKBP5/ADE4	ENSG00000128059	FKBP5	YMR300C	ADE4
SRPK1/TUM1	ENSG00000128309	SRPK1	YOR251C	TUM1
BRPF3/RHO5	ENSG00000128340	BRPF3	YNL180C	RHO5
MRPS18A/SME1	ENSG00000128534	MRPS18A	YOR159C	SME1
ENSG00000096087/KRI1	ENSG00000128585	ENSG00000096087	YNL308C	KRI1
EFHC1/ERJ5	ENSG00000128590	EFHC1	YFR041C	ERJ5
NCR2/NMA1	ENSG00000128591	NCR2	YLR328W	NMA1
HSP90AB1/MET8	ENSG00000128595	HSP90AB1	YBR213W	MET8
MLN/ANP1	ENSG00000128604	MLN	YEL036C	ANP1
CDC5L/MRPS12	ENSG00000128626	CDC5L	YNR036C	MRPS12
ITPR3/YHR219W	ENSG00000128641	ITPR3	YHR219W	YHR219W
ZNF184/ALG3	ENSG00000128654	ZNF184	YBL082C	ALG3
DSP/HAT1	ENSG00000128708	DSP	YPL001W	HAT1
SIRT1/ADD66	ENSG00000128789	SIRT1	YKL206C	ADD66
HNRNPH3/INO80	ENSG00000128908	HNRNPH3	YGL150C	INO80
JAK2/DAL82	ENSG00000128944	JAK2	YNL314W	DAL82
IL12RB1/DUT1	ENSG00000128951	IL12RB1	YBR252W	DUT1
ABL1/ARR3	ENSG00000129048	ABL1	YPR201W	ARR3
ACOT7/LCP5	ENSG00000129071	ACOT7	YER127W	LCP5
SH3GLB1/SEC26	ENSG00000129083	SH3GLB1	YDR238C	SEC26
CDC7/PRE5	ENSG00000129084	CDC7	YMR314W	PRE5
PCSK5/ECM38	ENSG00000129103	PCSK5	YLR299W	ECM38
SCD/DCD1	ENSG00000129187	SCD	YHR144C	DCD1
TMED1/GIP4	ENSG00000129219	TMED1	YAL031C	GIP4
ABLIM1/TRX3	ENSG00000129235	ABLIM1	YCR083W	TRX3
RAB18/MAD1	ENSG00000129422	RAB18	YGL086W	MAD1
NRP1/GNP1	ENSG00000129473	NRP1	YDR508C	GNP1
PRTFDC1/YDR249C	ENSG00000129484	PRTFDC1	YDR249C	YDR249C
TSPAN15/RPS26A	ENSG00000129518	TSPAN15	YGL189C	RPS26A
MAST3/WSC3	ENSG00000129538	MAST3	YOL105C	WSC3
MZF1/RUB1	ENSG00000129559	MZF1	YDR139C	RUB1
MYO9B/OST2	ENSG00000129562	MYO9B	YOR103C	OST2
PSMD8/YPR196W	ENSG00000129682	PSMD8	YPR196W	YPR196W
SETD1A/BRE2	ENSG00000129691	SETD1A	YLR015W	BRE2
MAGEB2/RPS4B	ENSG00000129824	MAGEB2	YHR203C	RPS4B
EFNA2/THI20	ENSG00000129946	EFNA2	YOL055C	THI20
CIRBP/DPP1	ENSG00000129951	CIRBP	YDR284C	DPP1
ATP5D/PSD2	ENSG00000129990	ATP5D	YGR170W	PSD2
IGFALS/HPA3	ENSG00000130066	IGFALS	YEL066W	HPA3
HNRNPM/NOG2	ENSG00000130119	HNRNPM	YNR053C	NOG2
MARCH2/NTE1	ENSG00000130147	MARCH2	YML059C	NTE1
NDUFB7/ORT1	ENSG00000130158	NDUFB7	YOR130C	ORT1
TECR/YNR065C	ENSG00000130164	TECR	YNR065C	YNR065C
TIMM13/ELF1	ENSG00000130165	TIMM13	YKL160W	ELF1
CDC34/GTB1	ENSG00000130175	CDC34	YDR221W	GTB1
MTAP/CDC16	ENSG00000130177	MTAP	YKL022C	CDC16
POLR2E/MNT4	ENSG00000130203	POLR2E	YNR059W	MNT4
POLRMT/STE13	ENSG00000130226	POLRMT	YOR219C	STE13
HCN2/YMR185W	ENSG00000130227	HCN2	YMR185W	YMR185W
GADD45B/THO1	ENSG00000130254	GADD45B	YER063W	THO1
MADCAM1/YDR115W	ENSG00000130312	MADCAM1	YDR115W	YDR115W
MKNK2/SOL4	ENSG00000130313	MKNK2	YGR248W	SOL4
ENSG00000099882/LSM7	ENSG00000130332	ENSG00000099882	YNL147W	LSM7
ARVCF/YGL185C	ENSG00000130414	ARVCF	YGL185C	YGL185C
RANBP1/ARC40	ENSG00000130429	RANBP1	YBR234C	ARC40
KLHL22/LSM4	ENSG00000130520	KLHL22	YER112W	LSM4
MED15/RUP1	ENSG00000130560	MED15	YOR138C	RUP1
SERPIND1/CLB3	ENSG00000130638	SERPIND1	YDL155W	CLB3
SNAP29/SPC97	ENSG00000130640	SNAP29	YHR172W	SPC97
CRKL/PRK1	ENSG00000130669	CRKL	YIL095W	PRK1
LZTR1/ADH6	ENSG00000130684	LZTR1	YMR318C	ADH6
MMP11/RPN13	ENSG00000130706	MMP11	YLR421C	RPN13
CECR2/ARG1	ENSG00000130707	CECR2	YOL058W	ARG1
SMARCB1/UBC12	ENSG00000130725	SMARCB1	YLR306W	UBC12
P2RX6/SIR3	ENSG00000130762	P2RX6	YLR442C	SIR3
DERL3/FRS1	ENSG00000130764	DERL3	YLR060W	FRS1
ENSG00000099964/INH1	ENSG00000130770	ENSG00000099964	YDL181W	INH1
BCL2L13/BIK1	ENSG00000130779	BCL2L13	YCL029C	BIK1
ENSG00000099972/SLA2	ENSG00000130787	ENSG00000099972	YNL243W	SLA2
DDT/RPF1	ENSG00000130810	DDT	YHR088W	RPF1
OSM/TIF35	ENSG00000130811	OSM	YDR429C	TIF35
CABIN1/YML053C	ENSG00000130816	CABIN1	YML053C	YML053C
TBC1D10A/TRM9	ENSG00000130829	TBC1D10A	YML014W	TRM9
SUSD2/YIL055C	ENSG00000130830	SUSD2	YIL055C	YIL055C
SF3A1/UFD2	ENSG00000130939	SF3A1	YDL190C	UFD2
SEC14L2/UBA1	ENSG00000130985	SEC14L2	YKL210W	UBA1
ENSG00000100010/YFR016C	ENSG00000131016	ENSG00000100010	YFR016C	YFR016C
PPIL2/AAR2	ENSG00000131043	PPIL2	YBL074C	AAR2
SNRPD3/ACS2	ENSG00000131069	SNRPD3	YLR153C	ACS2
PES1/AIM31	ENSG00000131097	PES1	YML030W	AIM31
MAPK1/COX5A	ENSG00000131143	MAPK1	YNL052W	COX5A
GGT1/PSF2	ENSG00000131153	GGT1	YJL072C	PSF2
PPM1F/AIM13	ENSG00000131165	PPM1F	YFR011C	AIM13
TOP3B/BNA2	ENSG00000131203	TOP3B	YJR078W	BNA2
DGCR14/BIT2	ENSG00000131233	DGCR14	YBR270C	BIT2
CRYBB2P1/TYW1	ENSG00000131323	CRYBB2P1	YPL207W	TYW1
MFNG/IDP1	ENSG00000131370	MFNG	YDL066W	IDP1
CARD10/GYP6	ENSG00000131374	CARD10	YJL044C	GYP6
SLC25A1/RIM13	ENSG00000131375	SLC25A1	YMR154C	RIM13
ADRBK2/DOG1	ENSG00000131462	ADRBK2	YHR044C	DOG1
LGALS2/GRC3	ENSG00000131467	LGALS2	YLL035W	GRC3
GGA1/RPL27B	ENSG00000131469	GGA1	YDR471W	RPL27B
HIRA/MSC1	ENSG00000131470	HIRA	YML128C	MSC1
SH3BP1/VPS25	ENSG00000131475	SH3BP1	YJR102C	VPS25
LGALS1/MRPL51	ENSG00000131495	LGALS1	YPR100W	MRPL51
HPS4/YEL020C	ENSG00000131503	HPS4	YEL020C	YEL020C
ENSG00000100101/BNI1	ENSG00000131504	ENSG00000100101	YNL271C	BNI1
PATZ1/BSD2	ENSG00000131507	PATZ1	YBR290W	BSD2
TRIOBP/UBC5	ENSG00000131508	TRIOBP	YDR059C	UBC5
TFIP11/SEC8	ENSG00000131558	TFIP11	YPR055W	SEC8
GCAT/FMP32	ENSG00000131626	GCAT	YFL046W	FMP32
ENSG00000100118/MRS4	ENSG00000131653	ENSG00000100118	YKR052C	MRS4
CRYBB1/GPI15	ENSG00000131711	CRYBB1	YNL038W	GPI15
EIF3L/CDC13	ENSG00000131724	EIF3L	YDL220C	CDC13
NHP2L1/ACO2	ENSG00000131730	NHP2L1	YJL200C	ACO2
MICALL1/PEX11	ENSG00000131779	MICALL1	YOL147C	PEX11
ENSG00000100141/SIP2	ENSG00000131791	ENSG00000100141	YGL208W	SIP2
POLR2F/LHP1	ENSG00000131795	POLR2F	YDL051W	LHP1
SOX10/PDA1	ENSG00000131828	SOX10	YER178W	PDA1
CCDC134/MET32	ENSG00000131849	CCDC134	YDR253C	MET32
PICK1/BRO1	ENSG00000131941	PICK1	YPL084W	BRO1
TTC28/APJ1	ENSG00000132002	TTC28	YNL077W	APJ1
SLC16A8/ACC1	ENSG00000132142	SLC16A8	YNR016C	ACC1
CENPM/ECM16	ENSG00000132153	CENPM	YMR128W	ECM16
SEPT3/FPK1	ENSG00000132155	SEPT3	YNR047W	FPK1
SLC5A1/ERG27	ENSG00000132196	SLC5A1	YLR100W	ERG27
TPTEP1/PIN2	ENSG00000132274	TPTEP1	YOR104W	PIN2
DDX17/TNA1	ENSG00000132326	DDX17	YGR260W	TNA1
DMC1/GSP1	ENSG00000132341	DMC1	YLR293C	GSP1
TCF20/CLU1	ENSG00000132361	TCF20	YMR012W	CLU1
CBY1/INP54	ENSG00000132376	CBY1	YOL065C	INP54
TOMM22/RFA1	ENSG00000132383	TOMM22	YAR007C	RFA1
RTDR1/PEX4	ENSG00000132388	RTDR1	YGR133W	PEX4
XBP1/YCR043C	ENSG00000132424	XBP1	YCR043C	YCR043C
FBXO7/RPL26B	ENSG00000132463	FBXO7	YGR034W	RPL26B
GTPBP1/HHT1	ENSG00000132475	GTPBP1	YBR010W	HHT1
POLDIP3/MMF1	ENSG00000132541	POLDIP3	YIL051C	MMF1
TIMP3/SWM1	ENSG00000132604	TIMP3	YDR260C	SWM1
PPP6R2/PEX6	ENSG00000132612	PPP6R2	YNL329C	PEX6
SBF1/SEC9	ENSG00000132639	SBF1	YGR009C	SEC9
SUN2/POL30	ENSG00000132646	SUN2	YBR088C	POL30
CYB5R3/RPC34	ENSG00000132664	CYB5R3	YNR003C	RPC34
DNAL4/RSM23	ENSG00000132676	DNAL4	YGL129C	RSM23
ENSG00000100262/MMS4	ENSG00000132688	ENSG00000100262	YBR098W	MMS4
PACSIN2/SUN4	ENSG00000132692	PACSIN2	YNL066W	SUN4
AP1B1/HCS1	ENSG00000132740	AP1B1	YKL017C	HCS1
HMGXB4/YKL133C	ENSG00000132792	HMGXB4	YKL133C	YKL133C
TOM1/GIP2	ENSG00000132825	TOM1	YER054C	GIP2
NEFH/APL6	ENSG00000132842	NEFH	YGR261C	APL6
BIK/PHM6	ENSG00000132912	BIK	YDR281C	PHM6
HMOX1/PCP1	ENSG00000133019	HMOX1	YGR101W	PCP1
THOC5/SPC72	ENSG00000133020	THOC5	YAL047C	SPC72
MCM5/MYO1	ENSG00000133026	MCM5	YHR023W	MYO1
ARSA/SCH9	ENSG00000133059	ARSA	YHR205W	SCH9
TSPO/HOS3	ENSG00000133083	TSPO	YPL116W	HOS3
RASD2/CLB5	ENSG00000133101	RASD2	YPR120C	CLB5
CBX7/TMA19	ENSG00000133112	CBX7	YKL056C	TMA19
PDGFB/CTF18	ENSG00000133119	PDGFB	YMR078C	CTF18
ACR/LPX1	ENSG00000133121	ACR	YOR084W	LPX1
RPL3/FRK1	ENSG00000133216	RPL3	YPL141C	FRK1
ZMAT5/DUG1	ENSG00000133313	ZMAT5	YFR044C	DUG1
RBFOX2/NSA1	ENSG00000133316	RBFOX2	YGL111W	NSA1
TAB1/TVP15	ENSG00000133318	TAB1	YDR100W	TVP15
ASCC2/NUT2	ENSG00000133398	ASCC2	YPR168W	NUT2
MTMR3/YNL134C	ENSG00000133424	MTMR3	YNL134C	YNL134C
SMCR7L/LEE1	ENSG00000133606	SMCR7L	YPL054W	LEE1
APOL1/RAS2	ENSG00000133703	APOL1	YNL098C	RAS2
MYH9/SXM1	ENSG00000133704	MYH9	YDR395W	SXM1
SAMM50/CDC60	ENSG00000133706	SAMM50	YPL160W	CDC60
GRAP2/INM1	ENSG00000133731	GRAP2	YHR046C	INM1
EIF3D/RAS1	ENSG00000133818	EIF3D	YOR101W	RAS1
TNRC6B/YMR226C	ENSG00000133835	TNRC6B	YMR226C	YMR226C
ENSG00000100357/DNF3	ENSG00000133858	ENSG00000100357	YMR162C	DNF3
SGSM3/ERG28	ENSG00000133935	SGSM3	YER044C	ERG28
IFT27/COX16	ENSG00000133983	IFT27	YJL003W	COX16
KIAA0930/MED6	ENSG00000133997	KIAA0930	YHR058C	MED6
NCF4/SUI2	ENSG00000134001	NCF4	YJR007W	SUI2
CSF2RB/ELP3	ENSG00000134014	CSF2RB	YPL086C	ELP3
SLC25A17/CLB4	ENSG00000134057	SLC25A17	YLR210W	CLB4
UPK3A/RIM11	ENSG00000134072	UPK3A	YMR139W	RIM11
KCTD17/MNL1	ENSG00000134109	KCTD17	YHR204W	MNL1
ST13/COA1	ENSG00000134138	ST13	YIL157C	COA1
IL2RB/AAD6	ENSG00000134152	IL2RB	YFL056C	AAD6
RBX1/VTH2	ENSG00000134243	RBX1	YJL222W	VTH2
EP300/RIB4	ENSG00000134262	EP300	YOL143C	RIB4
L3MBTL2/ARF2	ENSG00000134287	L3MBTL2	YDL137W	ARF2
RANGAP1/AVT2	ENSG00000134294	RANGAP1	YEL064C	AVT2
ZC3H7B/SRS2	ENSG00000134313	ZC3H7B	YJL092W	SRS2
PHF5A/RIM15	ENSG00000134318	PHF5A	YFL033C	RIM15
ACO2/YLR407W	ENSG00000134352	ACO2	YLR407W	YLR407W
POLR3H/TIM22	ENSG00000134375	POLR3H	YDL217C	TIM22
PMM1/SLX5	ENSG00000134376	PMM1	YDL013W	SLX5
BRD1/DED81	ENSG00000134440	BRD1	YHR019C	DED81
MLC1/IMP2	ENSG00000134452	MLC1	YIL154C	IMP2
HDAC10/PXR1	ENSG00000134453	HDAC10	YGR280C	PXR1
FKBP3/YKL105C	ENSG00000134470	FKBP3	YKL105C	YKL105C
CTSG/CCL1	ENSG00000134480	CTSG	YPR025C	CCL1
GZMB/TAT1	ENSG00000134489	GZMB	YBR069C	TAT1
RBM23/VRG4	ENSG00000134490	RBM23	YGL225W	VRG4
PRMT5/YNR040W	ENSG00000134571	PRMT5	YNR040W	YNR040W
AP4S1/SAR1	ENSG00000134594	AP4S1	YPL218W	SAR1
POLE2/CIN1	ENSG00000134627	POLE2	YOR349W	CIN1
SOS2/MPT5	ENSG00000134644	SOS2	YGL178W	MPT5
CDKL1/PRP38	ENSG00000134748	CDKL1	YGR075C	PRP38
NIN/AIM44	ENSG00000134757	NIN	YPL158C	AIM44
PYGL/CWC24	ENSG00000134758	PYGL	YLR323C	CWC24
TRIM9/GDT1	ENSG00000134851	TRIM9	YBR187W	GDT1
PSMC6/FUS3	ENSG00000134853	PSMC6	YBL016W	FUS3
CDKN3/YOL073C	ENSG00000134882	CDKN3	YOL073C	YOL073C
ATP6V1D/RAD2	ENSG00000134899	ATP6V1D	YGR258C	RAD2
PIGH/TRM112	ENSG00000134909	PIGH	YNR046W	TRM112
PSMA3/STT3	ENSG00000134910	PSMA3	YGL022W	STT3
VTI1B/ATF1	ENSG00000134954	VTI1B	YOR377W	ATF1
TIMM9/IES2	ENSG00000134982	TIMM9	YNL215W	IES2
GSTZ1/FMN1	ENSG00000135002	GSTZ1	YDR236C	FMN1
AHSA1/DSK2	ENSG00000135018	AHSA1	YMR276W	DSK2
DAAM1/PDH1	ENSG00000135046	DAAM1	YPR002W	PDH1
SPTLC2/SNF3	ENSG00000135047	SPTLC2	YDL194W	SNF3
RIN3/URE2	ENSG00000135049	RIN3	YNL229C	URE2
SNW1/SER1	ENSG00000135069	SNW1	YOR184W	SER1
CHGA/RGI2	ENSG00000135090	CHGA	YIL057C	RGI2
ITPK1/MSB1	ENSG00000135148	ITPK1	YOR188W	MSB1
PPM1A/UBX5	ENSG00000135218	PPM1A	YDR330W	UBX5
SIX4/SKY1	ENSG00000135250	SIX4	YMR216C	SKY1
ASB2/MTO1	ENSG00000135297	ASB2	YGL236C	MTO1
ERH/YHR202W	ENSG00000135318	ERH	YHR202W	YHR202W
HIF1A/HSL1	ENSG00000135341	HIF1A	YKL101W	HSL1
SRSF5/KRE33	ENSG00000135372	SRSF5	YNL132W	KRE33
EIF5/HLJ1	ENSG00000135392	EIF5	YMR161W	HLJ1
SERPINA4/DGA1	ENSG00000135407	SERPINA4	YOR245C	DGA1
SLC8A3/GTT1	ENSG00000135424	SLC8A3	YIR038C	GTT1
DICER1/YLR426W	ENSG00000135437	DICER1	YLR426W	YLR426W
MTHFD1/GTS1	ENSG00000135439	MTHFD1	YGL181W	GTS1
TCL1A/YNL305C	ENSG00000135472	TCL1A	YNL305C	YNL305C
ZC3H14/PAN2	ENSG00000135473	ZC3H14	YGL094C	PAN2
TELO2/NOP13	ENSG00000135486	TELO2	YNL175C	NOP13
BDKRB1/SUL1	ENSG00000135502	BDKRB1	YBR294W	SUL1
GSKIP/YOS9	ENSG00000135506	GSKIP	YDR057W	YOS9
VRK1/YFL054C	ENSG00000135517	VRK1	YFL054C	YFL054C
PSMC1/DGR2	ENSG00000135541	PSMC1	YKL121W	DGR2
RPS6KA5/MIM1	ENSG00000135596	RPS6KA5	YOL026C	MIM1
PSMB5/FAB1	ENSG00000135624	PSMB5	YFR019W	FAB1
YY1/UBP12	ENSG00000135655	YY1	YJL197W	UBP12
ACIN1/YGR283C	ENSG00000135679	ACIN1	YGR283C	YGR283C
CCNB1IP1/GPX2	ENSG00000135709	CCNB1IP1	YBR244W	GPX2
TRIP11/YDR042C	ENSG00000135720	TRIP11	YDR042C	YDR042C
APEX1/TOK1	ENSG00000135750	APEX1	YJL093C	TOK1
ENSG00000100829/RFC4	ENSG00000135778	ENSG00000100829	YOL094C	RFC4
PABPN1/SPT8	ENSG00000135801	PABPN1	YLR055C	SPT8
EFS/GLN1	ENSG00000135821	EFS	YPR035W	GLN1
ARHGAP5/VAM7	ENSG00000135823	ARHGAP5	YGL212W	VAM7
CINP/MAK32	ENSG00000135828	CINP	YCR019W	MAK32
SRP54/PRP16	ENSG00000135829	SRP54	YKR086W	PRP16
CPNE6/NIP100	ENSG00000135837	CPNE6	YPL174C	NIP100
CHD8/GPI2	ENSG00000135845	CHD8	YPL076W	GPI2
PSMA6/NOP53	ENSG00000135862	PSMA6	YPL146C	NOP53
NFKBIA/MRPL3	ENSG00000135900	NFKBIA	YMR024W	MRPL3
EMC9/CAJ1	ENSG00000135924	EMC9	YER048C	CAJ1
PSME2/CDC33	ENSG00000135930	PSME2	YOL139C	CDC33
BRMS1L/PKP2	ENSG00000135932	BRMS1L	YGL059W	PKP2
ENSG00000100931/COX4	ENSG00000135940	ENSG00000100931	YGL187C	COX4
SEC23A/ISU2	ENSG00000136003	SEC23A	YOR226C	ISU2
PNN/BCK1	ENSG00000136021	PNN	YJL095W	BCK1
RABGGTA/BUD21	ENSG00000136026	RABGGTA	YOR078W	BUD21
NFATC4/AIF1	ENSG00000136044	NFATC4	YNR074C	AIF1
PLTP/PWP1	ENSG00000136045	PLTP	YLR196W	PWP1
PCIF1/PLB2	ENSG00000136068	PCIF1	YMR006C	PLB2
GSS/RRN7	ENSG00000136098	GSS	YJL025W	RRN7
MMP9/BUD4	ENSG00000136108	MMP9	YJR092W	BUD4
TRPC4AP/GYL1	ENSG00000136111	TRPC4AP	YMR192W	GYL1
PYGB/SAM2	ENSG00000136143	PYGB	YDR502C	SAM2
PROCR/STE18	ENSG00000136158	PROCR	YJR086W	STE18
GINS1/ADE2	ENSG00000136197	GINS1	YOR128C	ADE2
NINL/CDC42	ENSG00000136238	NINL	YLR229C	CDC42
CD40/SWF1	ENSG00000136247	CD40	YDR126W	SWF1
UQCC/DBP9	ENSG00000136271	UQCC	YLR276C	DBP9
ZMYND8/FAU1	ENSG00000136371	ZMYND8	YER183C	FAU1
SGK2/YHR192W	ENSG00000136436	SGK2	YHR192W	YHR192W
IFT52/NMT1	ENSG00000136448	IFT52	YLR195C	NMT1
MYBL2/HRB1	ENSG00000136450	MYBL2	YNL004W	HRB1
HNF4A/YGR021W	ENSG00000136463	HNF4A	YGR021W	YGR021W
SLA2/YPL247C	ENSG00000136485	SLA2	YPL247C	YPL247C
C20orf24/SAS3	ENSG00000136504	C20orf24	YBL052C	SAS3
NFATC2/GAP1	ENSG00000136521	NFATC2	YKR039W	GAP1
STK4/MRPL4	ENSG00000136522	STK4	YLR439W	MRPL4
PFDN4/YRA1	ENSG00000136527	PFDN4	YDR381W	YRA1
DOK5/EMP47	ENSG00000136560	DOK5	YFL048C	EMP47
CSTF1/GUS1	ENSG00000136628	CSTF1	YGL245W	GUS1
BMP7/VPS45	ENSG00000136631	BMP7	YGL095C	VPS45
RAE1/TUF1	ENSG00000136636	RAE1	YOR187W	TUF1
TPD52L2/SNX3	ENSG00000136643	TPD52L2	YOR357C	SNX3
DNAJC5/YSP1	ENSG00000136653	DNAJC5	YHR155W	YSP1
NELFCD/PUF4	ENSG00000136715	NELFCD	YGL014W	PUF4
PRPF6/YPR174C	ENSG00000136717	PRPF6	YPR174C	YPR174C
TUBB1/IMP4	ENSG00000136718	TUBB1	YNL075W	IMP4
PSMA7/KRE5	ENSG00000136731	PSMA7	YOR336W	KRE5
NTSR1/HSE1	ENSG00000136738	NTSR1	YHL002W	HSE1
MRGBP/NFS1	ENSG00000136750	MRGBP	YCL017C	NFS1
DIDO1/YME1	ENSG00000136758	DIDO1	YPR024W	YME1
GID8/SIS1	ENSG00000136770	GID8	YNL007C	SIS1
BIRC7/GRX3	ENSG00000136810	BIRC7	YDR098C	GRX3
ARFGAP1/ECM29	ENSG00000136813	ARFGAP1	YHL030W	ECM29
AVP/MIG2	ENSG00000136826	AVP	YGL209W	MIG2
COL20A1/JSN1	ENSG00000136827	COL20A1	YJR091C	JSN1
CHRNA4/SEC1	ENSG00000136854	CHRNA4	YDR164C	SEC1
EEF1A2/YPL260W	ENSG00000136861	EEF1A2	YPL260W	YPL260W
PTK6/AGC1	ENSG00000136869	PTK6	YPR021C	AGC1
GMEB2/PRP4	ENSG00000136875	GMEB2	YPR178W	PRP4
C20orf27/VMA10	ENSG00000136888	C20orf27	YHR039C-A	VMA10
SPEF1/IPI1	ENSG00000136891	SPEF1	YHR085W	IPI1
CDC25B/PUP1	ENSG00000136930	CDC25B	YOR157C	PUP1
ARFRP1/KEL1	ENSG00000136933	ARFRP1	YHR158C	KEL1
NDUFAF5/RKM2	ENSG00000136937	NDUFAF5	YDR198C	RKM2
TRIB3/PLP2	ENSG00000136940	TRIB3	YOR281C	PLP2
RASSF2/RPL35B	ENSG00000136942	RASSF2	YDL136W	RPL35B
CSNK2A1/DCC1	ENSG00000136982	CSNK2A1	YCL016C	DCC1
ANGPT4/DFM1	ENSG00000136986	ANGPT4	YDR411C	DFM1
HM13/RPA49	ENSG00000137054	HM13	YNL248C	RPA49
SNPH/DOA1	ENSG00000137055	SNPH	YKL213C	DOA1
MYLK2/HNT3	ENSG00000137074	MYLK2	YOR258W	HNT3
SIRPB1/FDH1	ENSG00000137106	SIRPB1	YOR388C	FDH1
SEC23B/RPS6B	ENSG00000137154	SEC23B	YBR181C	RPS6B
FERMT1/HAL5	ENSG00000137193	FERMT1	YJL165C	HAL5
HAO1/STB4	ENSG00000137203	HAO1	YMR019W	STB4
PDYN/POP8	ENSG00000137265	PDYN	YBL018C	POP8
PLCB4/PRR1	ENSG00000137275	PLCB4	YKL116C	PRR1
MYL9/BMS1	ENSG00000137312	MYL9	YPL217C	BMS1
HCK/SNF5	ENSG00000137337	HCK	YBR289W	SNF5
CRNKL1/FLX1	ENSG00000137409	CRNKL1	YIL134W	FLX1
POFUT1/YGR130C	ENSG00000137497	POFUT1	YGR130C	YGR130C
SAMHD1/THP2	ENSG00000137500	SAMHD1	YHR167W	THP2
PAK7/NUP60	ENSG00000137501	PAK7	YAR002W	NUP60
KIF3B/YIP5	ENSG00000137502	KIF3B	YGL161C	YIP5
NOP56/YGR015C	ENSG00000137509	NOP56	YGR015C	YGR015C
IDH3B/MRPL10	ENSG00000137547	IDH3B	YNL284C	MRPL10
MAPRE1/TGS1	ENSG00000137574	MAPRE1	YPL157W	TGS1
JAG1/PEP1	ENSG00000137642	JAG1	YBL017C	PEP1
CDK5RAP1/XYL2	ENSG00000137673	CDK5RAP1	YLR070C	XYL2
SNTA1/YNL176C	ENSG00000137693	SNTA1	YNL176C	YNL176C
OXT/TMA20	ENSG00000137699	OXT	YER007C-A	TMA20
TTI1/MRP1	ENSG00000137710	TTI1	YDR347W	MRP1
E2F1/VAC14	ENSG00000137713	E2F1	YLR386W	VAC14
RPRD1B/YAH1	ENSG00000137714	RPRD1B	YPL252C	YAH1
PXMP4/YJL185C	ENSG00000137752	PXMP4	YJL185C	YJL185C
CHMP4B/MKK2	ENSG00000137764	CHMP4B	YPL140C	MKK2
BPI/ODC2	ENSG00000137801	BPI	YOR222W	ODC2
CST3/GCR2	ENSG00000137806	CST3	YNL199C	GCR2
ASIP/RTF1	ENSG00000137815	ASIP	YGL244W	RTF1
CST4/SPC98	ENSG00000137822	CST4	YNL126W	SPC98
ACTR5/BIO5	ENSG00000137842	ACTR5	YNR056C	BIO5
WFDC2/RPC31	ENSG00000137845	WFDC2	YNL151C	RPC31
AHCY/ALT1	ENSG00000137872	AHCY	YLR089C	ALT1
DHX35/RLP24	ENSG00000137876	DHX35	YLR009W	RLP24
DNTTIP1/COY1	ENSG00000137878	DNTTIP1	YKL179C	COY1
MAP1LC3A/ARO8	ENSG00000137944	MAP1LC3A	YGL202W	ARO8
SYNDIG1/SUA7	ENSG00000137947	SYNDIG1	YPR086W	SUA7
PIGU/BET2	ENSG00000137955	PIGU	YPR176C	BET2
TNNC2/KGD2	ENSG00000137992	TNNC2	YDR148C	KGD2
APMAP/IMD2	ENSG00000138029	APMAP	YHR216W	IMD2
ZNF516/PTC1	ENSG00000138032	ZNF516	YDL006W	PTC1
USP14/YGR016W	ENSG00000138035	USP14	YGR016W	YGR016W
VAPA/PSY2	ENSG00000138041	VAPA	YNL201C	PSY2
MYOM1/YPT1	ENSG00000138069	MYOM1	YFL038C	YPT1
MYL12A/ARP2	ENSG00000138071	MYL12A	YDL029W	ARP2
CEP76/MAL12	ENSG00000138079	CEP76	YGR292W	MAL12
CEP192/DAS1	ENSG00000138081	CEP192	YJL149W	DAS1
RNMT/PET309	ENSG00000138095	RNMT	YLR067C	PET309
SMAD7/BIO4	ENSG00000138101	SMAD7	YNR057C	BIO4
LAMA1/ARP1	ENSG00000138107	LAMA1	YHR129C	ARP1
RNF125/BSP1	ENSG00000138162	RNF125	YPR171W	BSP1
ANKRD12/PPS1	ENSG00000138166	ANKRD12	YBR276C	PPS1
NOL4/MSS1	ENSG00000138175	NOL4	YMR023C	MSS1
POLI/KAR3	ENSG00000138182	POLI	YPR141C	KAR3
MIB1/YND1	ENSG00000138185	MIB1	YER005W	YND1
RBBP8/HMLALPHA1	ENSG00000138279	RBBP8	YCL066W	HMLALPHA1
RIOK3/TIM23	ENSG00000138297	RIOK3	YNR017W	TIM23
CSTF2/TAF13	ENSG00000138303	CSTF2	YML098W	TAF13
PSMD10/RPS24A	ENSG00000138326	PSMD10	YER074W	RPS24A
ATG4A/ADE17	ENSG00000138363	ATG4A	YMR120C	ADE17
TBL1X/KTR5	ENSG00000138378	TBL1X	YNL029C	KTR5
GPR143/SRO9	ENSG00000138385	GPR143	YCL037C	SRO9
PGRMC1/CPR3	ENSG00000138398	PGRMC1	YML078W	CPR3
POLA1/IDP3	ENSG00000138413	POLA1	YNL009W	IDP3
MID1/YPL014W	ENSG00000138434	MID1	YPL014W	YPL014W
NKAP/YTM1	ENSG00000138442	NKAP	YOR272W	YTM1
NXT2/MKC7	ENSG00000138448	NXT2	YDR144C	MKC7
GUCY2F/YKL100C	ENSG00000138600	GUCY2F	YKL100C	YKL100C
ENSG00000101898/PTM1	ENSG00000138613	ENSG00000101898	YKL039W	PTM1
ALG13/HUL4	ENSG00000138641	ALG13	YJR036C	HUL4
PRPS2/FMP25	ENSG00000138646	PRPS2	YLR077W	FMP25
TLR8/RIM4	ENSG00000138668	TLR8	YHL024W	RIM4
AMMECR1/PSY4	ENSG00000138669	AMMECR1	YBL046W	PSY4
CHRDL1/SEC31	ENSG00000138674	CHRDL1	YDL195W	SEC31
WDR13/HYR1	ENSG00000138675	WDR13	YIR037W	HYR1
SUV39H1/YGL015C	ENSG00000138684	SUV39H1	YGL015C	YGL015C
GLRA2/CSF1	ENSG00000138688	GLRA2	YLR087C	CSF1
XIAP/YAR066W	ENSG00000138698	XIAP	YAR066W	YAR066W
STAG2/ATP12	ENSG00000138750	STAG2	YJL180C	ATP12
MCF2/BRE5	ENSG00000138757	MCF2	YNR051C	BRE5
F9/CDC12	ENSG00000138758	F9	YHR107C	CDC12
ABCD1/YOR387C	ENSG00000138760	ABCD1	YOR387C	YOR387C
CCDC22/USO1	ENSG00000138768	CCDC22	YDL058W	USO1
CACNA1F/YOR021C	ENSG00000138772	CACNA1F	YOR021C	YOR021C
SYP/PPA2	ENSG00000138777	SYP	YMR267W	PPA2
PLP2/YJR141W	ENSG00000138785	PLP2	YJR141W	YJR141W
BMX/NDI1	ENSG00000138796	BMX	YML120C	NDI1
PLS3/SEC24	ENSG00000138802	PLS3	YIL109C	SEC24
NAA10/CMP2	ENSG00000138814	NAA10	YML057W	CMP2
RENBP/COX12	ENSG00000138829	RENBP	YLR038C	COX12
ELF4/SKO1	ENSG00000138835	ELF4	YNL167C	SKO1
SMARCA1/YLR036C	ENSG00000139112	SMARCA1	YLR036C	YLR036C
MTMR8/YLR290C	ENSG00000139180	MTMR8	YLR290C	YLR290C
ASB9/PEX5	ENSG00000139197	ASB9	YDR244W	PEX5
ENSG00000102050/SYT1	ENSG00000139218	ENSG00000102050	YPR095C	SYT1
RBBP7/YVH1	ENSG00000139318	RBBP7	YIR026C	YVH1
PPP1R2P9/DIA2	ENSG00000139329	PPP1R2P9	YOR080W	DIA2
KCND1/SMX3	ENSG00000139343	KCND1	YPR182W	SMX3
OPN1LW/COX7	ENSG00000139372	OPN1LW	YMR256C	COX7
FMR1/KTR4	ENSG00000139505	FMR1	YBR199W	KTR4
PIM2/YJR107W	ENSG00000139567	PIM2	YJR107W	YJR107W
SLC35A2/RPS8A	ENSG00000139610	SLC35A2	YBL072C	RPS8A
PQBP1/RSC8	ENSG00000139613	PQBP1	YFR037C	RSC8
PCSK1N/MED8	ENSG00000139636	PCSK1N	YBR193C	MED8
EMD/YER156C	ENSG00000139637	EMD	YER156C	YER156C
TAZ/YJL068C	ENSG00000139684	TAZ	YJL068C	YJL068C
PGK1/VPS33	ENSG00000139719	PGK1	YLR396C	VPS33
GATA1/TMA22	ENSG00000139726	GATA1	YJR014W	TMA22
MAGT1/FRE6	ENSG00000139908	MAGT1	YLL051C	FRE6
SMS/YJL055W	ENSG00000139910	SMS	YJL055W	YJL055W
PHEX/YNL035C	ENSG00000140006	PHEX	YNL035C	YNL035C
UBL4A/PRY1	ENSG00000140092	UBL4A	YJL079C	PRY1
EEA1/TYS1	ENSG00000140105	EEA1	YGR185C	TYS1
RP2/UGA4	ENSG00000140199	RP2	YDL210W	UGA4
PHF16/QRI5	ENSG00000140262	PHF16	YLR204W	QRI5
CDK16/ADH2	ENSG00000140263	CDK16	YMR303C	ADH2
USP11/YDL085C-A	ENSG00000140264	USP11	YDL085C-A	YDL085C-A
PCYT1B/HXT14	ENSG00000140299	PCYT1B	YNL318C	HXT14
HTATSF1/TOA2	ENSG00000140307	HTATSF1	YKL058W	TOA2
VGLL1/SRP14	ENSG00000140319	VGLL1	YDL092W	SRP14
CD40LG/EDC3	ENSG00000140326	CD40LG	YEL015W	EDC3
TIMP1/AIM45	ENSG00000140374	TIMP1	YPR004C	AIM45
FGD1/SML1	ENSG00000140382	FGD1	YML058W	SML1
PIN4/ARG7	ENSG00000140386	PIN4	YMR062C	ARG7
PORCN/YGR079W	ENSG00000140391	PORCN	YGR079W	YGR079W
MAGED2/SKI8	ENSG00000140395	MAGED2	YGL213C	SKI8
KLF8/AMS1	ENSG00000140400	KLF8	YGL156W	AMS1
SYTL4/NNF2	ENSG00000140416	SYTL4	YGR089W	NNF2
CENPI/SLT2	ENSG00000140443	CENPI	YHR030C	SLT2
DRP2/DIT2	ENSG00000140459	DRP2	YDR402C	DIT2
TAF7L/YSP3	ENSG00000140479	TAF7L	YOR003W	YSP3
PBDC1/SSP2	ENSG00000140488	PBDC1	YOR242C	SSP2
ENSG00000102391/IPT1	ENSG00000140497	ENSG00000102391	YDR072C	IPT1
ARMCX3/YKL091C	ENSG00000140522	ARMCX3	YKL091C	YKL091C
HTR2A/YMR210W	ENSG00000140526	HTR2A	YMR210W	YMR210W
NDFIP2/KIP2	ENSG00000140538	NDFIP2	YPL155C	KIP2
TNFSF13B/LST7	ENSG00000140543	TNFSF13B	YGR057C	LST7
MLNR/OYE3	ENSG00000140564	MLNR	YPL171C	OYE3
CAB39L/IQG1	ENSG00000140575	CAB39L	YPL242C	IQG1
KLF5/SEC53	ENSG00000140650	KLF5	YFL045C	SEC53
STK24/HUA1	ENSG00000140682	STK24	YGR268C	HUA1
ACP5/YGR122W	ENSG00000140694	ACP5	YGR122W	YGR122W
DNAJC3/QCR2	ENSG00000140740	DNAJC3	YPR191W	QCR2
UGGT2/VIK1	ENSG00000140859	UGGT2	YPL253C	VIK1
ARHGEF7/RPL9A	ENSG00000140937	ARHGEF7	YGL147C	RPL9A
FGF9/RRT12	ENSG00000140943	FGF9	YCR045C	RRT12
SGCG/RPL3	ENSG00000140986	SGCG	YOR063W	RPL3
PARP4/YPK3	ENSG00000140992	PARP4	YBR028C	YPK3
SUPT20H/YDR333C	ENSG00000141002	SUPT20H	YDR333C	YDR333C
MRPS31/MCD4	ENSG00000141012	MRPS31	YKL165C	MCD4
KPNA3/REC107	ENSG00000141013	KPNA3	YJR021C	REC107
FLT1/SNT1	ENSG00000141027	FLT1	YCR033W	SNT1
RGCC/SSH4	ENSG00000141084	RGCC	YKL124W	SSH4
VWA8/PRS5	ENSG00000141127	VWA8	YOL061W	PRS5
DGKH/DBP6	ENSG00000141141	DGKH	YNR038W	DBP6
KATNAL1/VPS53	ENSG00000141252	KATNAL1	YJL029C	VPS53
INTS6/GYP7	ENSG00000141258	INTS6	YDL234C	GYP7
TSC22D1/APE2	ENSG00000141279	TSC22D1	YKL157W	APE2
CLN5/CHC1	ENSG00000141367	CLN5	YGL206C	CHC1
OLFM4/YTA7	ENSG00000141385	OLFM4	YGR270W	YTA7
MSLN/INM2	ENSG00000141401	MSLN	YDR287W	INM2
TRADD/RTT103	ENSG00000141425	TRADD	YDR289C	RTT103
HSF4/PRR2	ENSG00000141503	HSF4	YDL214C	PRR2
CORO1A/MRL1	ENSG00000141510	CORO1A	YPR079W	MRL1
MAPK3/RDI1	ENSG00000141522	MAPK3	YDL135C	RDI1
PHKB/MCH4	ENSG00000141526	PHKB	YOL119C	MCH4
NUTF2/DED1	ENSG00000141543	NUTF2	YOR204W	DED1
NUP93/NAR1	ENSG00000141562	NUP93	YNL240C	NAR1
CENPT/ATG18	ENSG00000141580	CENPT	YFR021W	ATG18
TSNAXIP1/SOK2	ENSG00000141646	TSNAXIP1	YMR016C	SOK2
NFAT5/DIB1	ENSG00000141759	NFAT5	YPR082C	DIB1
N4BP1/ZRT2	ENSG00000141873	N4BP1	YLR130C	ZRT2
CBLN1/PFK2	ENSG00000141959	CBLN1	YMR205C	PFK2
ARL2BP/YAR1	ENSG00000141965	ARL2BP	YPL239W	YAR1
ZNF423/CDC24	ENSG00000141968	ZNF423	YAL041W	CDC24
CCL22/NOP56	ENSG00000141985	CCL22	YLR197W	NOP56
CCL17/SOD1	ENSG00000142168	CCL17	YJR104C	SOD1
CTCF/RPL7A	ENSG00000142192	CTCF	YGL076C	RPL7A
ACD/PTK2	ENSG00000142208	ACD	YJR059W	PTK2
POLR2C/MYO5	ENSG00000142347	POLR2C	YMR109W	MYO5
PARD6A/SUR1	ENSG00000142453	PARD6A	YPL057C	SUR1
ZNF821/GYP5	ENSG00000142459	ZNF821	YPL249C	GYP5
MMP15/PRE3	ENSG00000142507	MMP15	YJL001W	PRE3
USB1/RPS11B	ENSG00000142534	USB1	YBR048W	RPS11B
CCDC113/CUE3	ENSG00000142552	CCDC113	YGL110C	CUE3
NME3/PEX14	ENSG00000142655	NME3	YGL153W	PEX14
PSMD7/RPL11B	ENSG00000142676	PSMD7	YGR085C	RPL11B
VAC14/BUD20	ENSG00000142684	VAC14	YLR074C	BUD20
TANGO6/RRD1	ENSG00000142875	TANGO6	YIL153W	RRD1
COG4/GPI8	ENSG00000142892	COG4	YDR331W	GPI8
PLA2G15/NUR1	ENSG00000142973	PLA2G15	YDL089W	NUR1
[truncated: 1,320 more rows]
