# Supplementary material for: Scope and limitations of yeast as a model organism for studying human tissue-specific pathways
Source: BMC Syst Biol. 2015 Dec 29;9:96. doi: 10.1186/s12918-015-0253-0 (PMC4696342; doi:10.1186/s12918-015-0253-0)
Supplement: Additional file 1 — Network alignments. Compressed (*.zip) file containing individual tissue-specific alignments. (ZIP 5181 Kb) [file 12918_2015_253_MOESM1_ESM.zip › alignments/Adipocyte_AlignGraph_edges.tsv]

First_ortholog_pair	Second_ortholog_pair
RCN1/SQS1	NFYA/SPP382
WNT5B/ACA1	SEMA3F/CSM4
BRMS1L/PKP2	ZMYND10/CMK2
AAK1/SPT20	SLC25A5/IRE1
HDAC7/CDC28	BZRAP1/NUD1
NPFFR2/SPT16	MPO/YCK2
RGS17/CRG1	GGNBP2/MPS1
SCMH1/SOD2	CCL3/TMT1
NLRC4/RVS167	SYNRG/LAS17
SLC7A8/SPA2	SYNRG/LAS17
GTPBP10/ADO1	ADIPOR2/SRP1
RPL19/CAF16	LUC7L/ARB1
MOB1A/AIM4	NFIX/LSG1
SLC24A1/CPR5	PAX7/VMA13
MEGF8/NUP2	FYN/AAD10
HEBP2/HAS1	HIVEP2/MRT4
EPB41L3/CYR1	RNF216/MSH2
CAV1/ATG1	GABRA3/ERB1
SUV420H1/PDB1	UFL1/PSE1
PIBF1/RPL23A	DPEP1/RLP7
POLR2F/LHP1	RALBP1/SNF12
MAG/OXA1	RUFY3/HAP5
KAT2B/HTB1	WWTR1/SGM1
MAP2K4/IOC2	ATP1A2/SEC7
NCALD/MUM2	C8B/KRE28
FA2H/KEM1	STRAP/UIP3
TG/VAM3	SARS/SEC18
GTPBP1/HHT1	TSSC1/SNF1
CRHR2/PFK27	TSSC1/SNF1
ENSG00000116148/PAH1	TSSC1/SNF1
MAG/OXA1	PIAS1/RAX2
CAMSAP3/PRP19	MRI1/SAD1
MICALL1/PEX11	RTN4R/SNT2
ATE1/ARC35	CAPG/PGM2
IFT20/VAM6	TG/VAM3
GPX7/SKI3	TNFRSF17/RPS5
SLC4A4/RPF2	GUCA1A/NOP8
GTPBP1/HHT1	VPS13D/TIF34
TOX4/RPA135	COL9A2/URA2
TBP/RVB1	COL9A2/URA2
ABHD14A-ACY1/GLC7	COL9A2/URA2
PAFAH1B3/ERP4	DKK3/EMP24
SLC8A3/GTT1	LIMA1/ALG7
SNAP23/RPL18A	HEBP2/HAS1
DNPH1/PEP7	TTC17/RPL6A
CORO2A/YEF3	MRTO4/APC5
NLRC4/RVS167	CUL1/LPD1
CUL2/AKL1	NPFFR2/SPT16
BAZ2A/GAR1	CCAR1/RPB5
TAF7L/YSP3	OGFR/GPD2
COL4A4/UBP3	MPC1/RPA34
PAPOLG/BUD9	ACAA1/PRP21
TNPO1/CSR2	HDAC7/CDC28
ZW10/RPC53	TNK2/RPO26
SRI/DIC1	RPL18/SUT1
TMED1/GIP4	U2AF2/YJR011C
MAG/OXA1	HAGH/YIA6
RORA/EAF7	SLC12A2/VTI1
FAF2/GCD11	BTBD1/TIF5
SCGN/AEP3	PMS1/MIS1
TANGO6/RRD1	OAT/MGA2
MICALL1/PEX11	SEC61A2/ARL3
KCNIP3/NAP1	ATXN3/SAC6
CAND1/URA7	IDH3G/RPN8
RPL22/TOR1	OTUD5/SFP1
NLRC4/RVS167	GRIPAP1/UTP15
SLC16A8/ACC1	CLEC2D/PSA1
LTBR/RPL1B	NUCB2/RPL6B
ZNF142/YLR063W	ZXDC/ALF1
TTC28/APJ1	CSNK2A2/KIN3
HSF4/PRR2	CSNK2A2/KIN3
MICALL1/PEX11	MBD3/MUK1
TELO2/NOP13	MPP5/IMD3
MAG/OXA1	CHFR/KTR3
TRIM62/MRS6	FCGR2B/RIM101
MEF2D/YKE2	MRVI1/TUP1
TOMM22/RFA1	SDHA/DNA2
MOB1A/AIM4	CD5L/PHB1
ZNF506/TIF4631	MAP3K13/TIF1
CDKN1B/CMD1	GLI2/CNA1
HSF4/PRR2	CLASP1/MPM1
CNOT3/SIT4	MGLL/RTS3
WDR77/YMR310C	BCS1L/CYC7
MAG/OXA1	ANO8/RAD57
TNFAIP1/MYO4	MARK3/SPT7
MAG/OXA1	ARHGAP15/YIR042C
GTF3C1/CHA4	RGS11/TAH18
DDX1/SWH1	GPATCH1/SSB1
COL4A4/UBP3	GPATCH1/SSB1
PFDN4/YRA1	NT5C2/SAP185
RAE1/TUF1	NT5C2/SAP185
MLPH/KSP1	GTF3C1/CHA4
G2E3/GGA2	STX7/ENT5
TELO2/NOP13	SLC4A4/RPF2
MAST1/SAT4	SLC4A4/RPF2
UBE2S/ABF2	SLC4A4/RPF2
CCNC/DNL4	SLC4A4/RPF2
SUMO1/SDA1	SLC4A4/RPF2
MAG/OXA1	CFHR2/VID28
FKBP5/ADE4	COL4A4/UBP3
NDRG1/SNU13	COL4A4/UBP3
SKP1/SNF4	COL4A4/UBP3
HDAC1/APT1	CACNA1S/VMA1
ZNF506/TIF4631	CDC14B/SUI1
MYL9/BMS1	BZW1/HHT2
CHRNE/CDC48	BZW1/HHT2
UBR5/ARF3	PGR/HRK1
DLX5/YNL208W	CCNT2/RPN11
LUC7L3/IDH2	CCNT2/RPN11
CEACAM6/HDA2	MRPL22/NUM1
HMGCS1/RPB10	YTHDC1/ORC1
NTSR1/HSE1	MECOM/YEL023C
AHCY/ALT1	ORC1/MIF2
SMURF2/HPF1	CHERP/SSF1
LHX2/RPT5	MYBPC2/ECM25
SLC16A8/ACC1	CNOT3/SIT4
KRT31/YJR084W	NOS1/RRI1
IL11/GIS1	LAG3/BUB2
CTSG/CCL1	SLC9A1/MRP4
GRAP2/INM1	LYZ/PIB1
TFIP11/SEC8	NLRC4/RVS167
LHX2/RPT5	NLRC4/RVS167
APOA4/CTI6	NLRC4/RVS167
CAP2/PRP8	SH2D3C/SNT309
RPS13/HEK2	SEMA4G/SIN3
MEOX2/LTE1	FKBP5/ADE4
MEFV/PHO4	ENSG00000096087/KRI1
MAG/OXA1	MKNK2/SOL4
OLFM4/YTA7	SLC16A8/ACC1
C20orf24/SAS3	GTPBP1/HHT1
CPVL/LSB1	GTPBP1/HHT1
PLOD3/PDR5	GTPBP1/HHT1
CRNKL1/FLX1	CINP/MAK32
CREB3/SHR3	CHD8/GPI2
WNT5B/ACA1	ENSG00000100931/COX4
SUMO1/SDA1	SPEF1/IPI1
GNB3/MRPL23	IDH3B/MRPL10
NKTR/RPS23A	WFDC2/RPC31
ACOT13/ALD6	MCF2/BRE5
TNFRSF10A/CYC8	ELF4/SKO1
GPX7/SKI3	MAGED2/SKI8
WNT5B/ACA1	MAZ/GRX5
KLF3/TSA2	BLOC1S6/CRS5
VRK3/ALK2	AES/ASH1
UBE2S/ABF2	PTPRS/ISW2
DDX50/PET8	HOXA1/OTU1
CHRNE/CDC48	SLC1A1/MCA1
PAPPA2/CTR9	CORO2A/YEF3
KPNA1/ACT1	GATA3/ARP4
CDK5RAP3/IOC4	MAPK8/IFM1
FBXO2/SLX8	UBE2S/ABF2
TNR/SCD5	BIRC2/SHE9
FBXO9/ROM2	RPS13/HEK2
WNT5B/ACA1	PRPF40B/PHR1
EPB41L5/SSA4	METAP2/SSA1
MOB1A/AIM4	TPI1/GPM1
DNPH1/PEP7	PHC1/RPL38
SLC22A2/SNU66	CAP2/PRP8
GPX7/SKI3	C7/RPP2B
GPX7/SKI3	IK/MTR3
