# Supplementary material for: Scope and limitations of yeast as a model organism for studying human tissue-specific pathways
Source: BMC Syst Biol. 2015 Dec 29;9:96. doi: 10.1186/s12918-015-0253-0 (PMC4696342; doi:10.1186/s12918-015-0253-0)
Supplement: Additional file 1 — Network alignments. Compressed (*.zip) file containing individual tissue-specific alignments. (ZIP 5181 Kb) [file 12918_2015_253_MOESM1_ESM.zip › alignments/Pancreas_AlignGraph_nodes.tsv]

ID	Human_EnsemblGeneID	Human_Symbol	Yeast_EnsemblGeneID	Yeast_Symbol
TSPAN6/DPM1	ENSG00000000419	TSPAN6	YPR183W	DPM1
DPM1/HAP2	ENSG00000001167	DPM1	YGL237C	HAP2
SCYL3/YKR104W	ENSG00000001626	SCYL3	YKR104W	YKR104W
FGR/CTR1	ENSG00000003147	FGR	YPR124W	CTR1
CFH/GIS4	ENSG00000003402	CFH	YML006C	GIS4
GCLC/NRP1	ENSG00000003756	GCLC	YDL167C	NRP1
NFYA/CSM4	ENSG00000004059	NFYA	YPL200W	CSM4
SEMA3F/FEN1	ENSG00000004399	SEMA3F	YCR034W	FEN1
CFTR/ADK1	ENSG00000004455	CFTR	YDR226W	ADK1
KRIT1/CPR7	ENSG00000004478	KRIT1	YJR032W	CPR7
RAD52/MSH3	ENSG00000004660	RAD52	YCR092C	MSH3
BAD/ACP1	ENSG00000004779	BAD	YKL192C	ACP1
CD99/PKP1	ENSG00000004799	CD99	YIL042C	PKP1
AOC1/YGR201C	ENSG00000004838	AOC1	YGR201C	YGR201C
HECW1/YDR307W	ENSG00000004866	HECW1	YDR307W	YDR307W
MAD1L1/CDC27	ENSG00000004897	MAD1L1	YBL084C	CDC27
LASP1/FCY2	ENSG00000004948	LASP1	YER056C	FCY2
M6PR/CYC3	ENSG00000004961	M6PR	YAL039C	CYC3
ICA1/DNL4	ENSG00000005156	ICA1	YOR005C	DNL4
ALS2/APM2	ENSG00000005243	ALS2	YHL019C	APM2
CASP10/PST2	ENSG00000005302	CASP10	YDR032C	PST2
CFLAR/BDF2	ENSG00000005339	CFLAR	YDL070W	BDF2
TFPI/PLB3	ENSG00000005421	TFPI	YOL011W	PLB3
RBM5/LOC1	ENSG00000005700	RBM5	YFR001W	LOC1
MTMR7/YDR352W	ENSG00000005893	MTMR7	YDR352W	YDR352W
ARF5/PGC1	ENSG00000006007	ARF5	YPL206C	PGC1
POLDIP2/ATM1	ENSG00000006071	POLDIP2	YMR301C	ATM1
PLXND1/APL1	ENSG00000006125	PLXND1	YJR005W	APL1
AK2/ADH7	ENSG00000006194	AK2	YCR105W	ADH7
CD38/MMS1	ENSG00000006468	CD38	YPR164W	MMS1
FKBP4/LCB5	ENSG00000006530	FKBP4	YLR260W	LCB5
KDM1A/YMR010W	ENSG00000006704	KDM1A	YMR010W	YMR010W
CAMKK1/VPS41	ENSG00000006715	CAMKK1	YDR080W	VPS41
RECQL/PAC1	ENSG00000007168	RECQL	YOR269W	PAC1
HSPB6/MET10	ENSG00000007171	HSPB6	YFR030W	MET10
ARHGAP33/HOF1	ENSG00000007237	ARHGAP33	YMR032W	HOF1
NDUFAB1/TRS33	ENSG00000007255	NDUFAB1	YOR115C	TRS33
PDK4/GPI1	ENSG00000007541	PDK4	YGR216C	GPI1
ZMYND10/FRE7	ENSG00000007952	ZMYND10	YOL152W	FRE7
ST7/PRE7	ENSG00000008018	ST7	YBL041W	PRE7
CDC27/RIM11	ENSG00000008118	CDC27	YMR139W	RIM11
SLC4A1/UTR1	ENSG00000008130	SLC4A1	YJR049C	UTR1
CALCR/DTR1	ENSG00000008282	CALCR	YBR180W	DTR1
HCCS/CNL1	ENSG00000008294	HCCS	YDR357C	CNL1
DVL2/MEP1	ENSG00000008838	DVL2	YGR121C	MEP1
UPF1/RPS20	ENSG00000008988	UPF1	YHL015W	RPS20
SKAP2/YBL055C	ENSG00000009335	SKAP2	YBL055C	YBL055C
SLC25A5/VTA1	ENSG00000009844	SLC25A5	YLR181C	VTA1
CCDC109B/SPE4	ENSG00000010165	CCDC109B	YLR146C	SPE4
HOXA11/YCS4	ENSG00000010292	HOXA11	YLR272C	YCS4
POLR2J/NUD1	ENSG00000010322	POLR2J	YOR373W	NUD1
DHX33/SHO1	ENSG00000010810	DHX33	YER118C	SHO1
MEOX1/NDD1	ENSG00000010818	MEOX1	YOR372C	NDD1
LIG3/ELA1	ENSG00000011007	LIG3	YNL230C	ELA1
RPAP3/YNK1	ENSG00000011052	RPAP3	YKL067W	YNK1
ENSG00000005189/ICT1	ENSG00000011198	ENSG00000005189	YLR099C	ICT1
CIAPIN1/UTP18	ENSG00000011260	CIAPIN1	YJL069C	UTP18
FAM214B/NAB2	ENSG00000011275	FAM214B	YGL122C	NAB2
COPZ2/STT4	ENSG00000011405	COPZ2	YLR305C	STT4
PRKAR2B/GYP1	ENSG00000011454	PRKAR2B	YOR070C	GYP1
MSL3/PPH21	ENSG00000011485	MSL3	YDL134C	PPH21
CREBBP/SAN1	ENSG00000012048	CREBBP	YDR143C	SAN1
BZRAP1/UBX5	ENSG00000012822	BZRAP1	YDR330W	UBX5
MPO/KNS1	ENSG00000013441	MPO	YLL019C	KNS1
PON1/RET1	ENSG00000013503	PON1	YOR207C	RET1
GCFC2/NGL2	ENSG00000013523	GCFC2	YMR285C	NGL2
ABCB4/ITT1	ENSG00000013561	ABCB4	YML068W	ITT1
SOX8/PMT6	ENSG00000014216	SOX8	YGR199W	PMT6
IBTK/MDH3	ENSG00000014641	IBTK	YDL078C	MDH3
MYCBP2/MMT1	ENSG00000014824	MYCBP2	YMR177W	MMT1
FBXL3/BRX1	ENSG00000015171	FBXL3	YOL077C	BRX1
ITGAL/LAS17	ENSG00000015285	ITGAL	YOR181W	LAS17
PDK2/GPG1	ENSG00000015413	PDK2	YGL121C	GPG1
ITGA3/MPP6	ENSG00000015479	ITGA3	YNR024W	MPP6
LAMP2/BPL1	ENSG00000015592	LAMP2	YDL141W	BPL1
GGNBP2/HPF1	ENSG00000016490	GGNBP2	YOL155C	HPF1
ITGA2B/PMR1	ENSG00000017260	ITGA2B	YGL167C	PMR1
GDE1/BEM3	ENSG00000017797	GDE1	YPL115C	BEM3
C19orf60/DLD1	ENSG00000018510	C19orf60	YDL174C	DLD1
CRLF1/DRS2	ENSG00000018625	CRLF1	YAL026C	DRS2
MAP3K14/EMW1	ENSG00000018699	MAP3K14	YNL313C	EMW1
ABCC8/RGM1	ENSG00000020256	ABCC8	YMR182C	RGM1
CCL18/NAM7	ENSG00000021776	CCL18	YMR080C	NAM7
CCL3/CPA1	ENSG00000021826	CCL3	YOR303W	CPA1
SYNRG/DEG1	ENSG00000022267	SYNRG	YFL001W	DEG1
CACNG3/MAG2	ENSG00000022840	CACNG3	YLR427W	MAG2
TMEM132A/PFA4	ENSG00000023041	TMEM132A	YOL003C	PFA4
AP2B1/RUD3	ENSG00000023287	AP2B1	YOR216C	RUD3
TAC1/HEM1	ENSG00000023330	TAC1	YDR232W	HEM1
ZNF263/GRX2	ENSG00000023572	ZNF263	YDR513W	GRX2
CX3CL1/ERB1	ENSG00000023734	CX3CL1	YMR049C	ERB1
SPATA20/BPT1	ENSG00000023839	SPATA20	YLL015W	BPT1
CACNA1G/UBR1	ENSG00000024048	CACNA1G	YGR184C	UBR1
TNFRSF12A/PAN1	ENSG00000024422	TNFRSF12A	YIR006C	PAN1
MAP3K9/FAF1	ENSG00000025293	MAP3K9	YIL019W	FAF1
RALA/GAL80	ENSG00000025434	RALA	YML051W	GAL80
BAIAP2L1/PPT1	ENSG00000025772	BAIAP2L1	YGR123C	PPT1
ETV1/APJ1	ENSG00000025796	ETV1	YNL077W	APJ1
AGK/SRP1	ENSG00000025800	AGK	YNL189W	SRP1
CCL26/SNX4	ENSG00000026025	CCL26	YJL036W	SNX4
FARP2/RAD3	ENSG00000026036	FARP2	YER171W	RAD3
USH1C/YCR023C	ENSG00000026103	USH1C	YCR023C	YCR023C
DBF4/YBR096W	ENSG00000026508	DBF4	YBR096W	YBR096W
TBXA2R/OCT1	ENSG00000027001	TBXA2R	YKL134C	OCT1
IFRD1/YOR296W	ENSG00000027075	IFRD1	YOR296W	YOR296W
GTF2IRD1/ALK2	ENSG00000028203	GTF2IRD1	YBL009W	ALK2
PAF1/VPS5	ENSG00000028528	PAF1	YOR069W	VPS5
VPS41/DNM1	ENSG00000029639	VPS41	YLL001W	DNM1
ARHGAP44/SES1	ENSG00000031698	ARHGAP44	YDR023W	SES1
ELAC2/WTM2	ENSG00000032389	ELAC2	YOR229W	WTM2
SCIN/ACK1	ENSG00000032742	SCIN	YDL203C	ACK1
MYH13/ARB1	ENSG00000033050	MYH13	YER036C	ARB1
ADIPOR2/VPH1	ENSG00000033627	ADIPOR2	YOR270C	VPH1
UPP2/NFI1	ENSG00000033800	UPP2	YOR156C	NFI1
MARK4/AIM9	ENSG00000034152	MARK4	YER080W	AIM9
PAFAH1B1/CYK3	ENSG00000035115	PAFAH1B1	YDL117W	CYK3
NOS2/ADE12	ENSG00000035687	NOS2	YNL220W	ADE12
DNAH9/RFC3	ENSG00000035928	DNAH9	YNL290W	RFC3
GAS7/RTT101	ENSG00000036257	GAS7	YJL047C	RTT101
TRAPPC6A/SUL2	ENSG00000036448	TRAPPC6A	YLR092W	SUL2
MATK/UBP5	ENSG00000036672	MATK	YER144C	UBP5
CD79B/NCL1	ENSG00000037474	CD79B	YBL024W	NCL1
SCN4A/MRI1	ENSG00000037757	SCN4A	YPR118W	MRI1
PAX6/TRM8	ENSG00000037897	PAX6	YDL201W	TRM8
RHBDF1/AYR1	ENSG00000038274	RHBDF1	YIL124W	AYR1
LUC7L/YNL193W	ENSG00000038382	LUC7L	YNL193W	YNL193W
BAIAP3/YLR413W	ENSG00000038427	BAIAP3	YLR413W	YLR413W
PIGQ/BRR2	ENSG00000039123	PIGQ	YER172C	BRR2
TEAD3/PRE9	ENSG00000041357	TEAD3	YGR135W	PRE9
SELE/YGL242C	ENSG00000041515	SELE	YGL242C	YGL242C
DNAJC11/LSG1	ENSG00000041802	DNAJC11	YGL099W	LSG1
MYLIP/TDP1	ENSG00000042088	MYLIP	YBR223C	TDP1
NOX1/APS2	ENSG00000042753	NOX1	YJR058C	APS2
E2F2/FHN1	ENSG00000042832	E2F2	YGR131W	FHN1
PSMB1/DCN1	ENSG00000043093	PSMB1	YLR128W	DCN1
SYN1/RDL1	ENSG00000043143	SYN1	YOR285W	RDL1
JARID2/SCM3	ENSG00000044115	JARID2	YDL139C	SCM3
CAMK1G/YJR030C	ENSG00000044446	CAMK1G	YJR030C	YJR030C
CDK11A/IML1	ENSG00000046889	CDK11A	YJR138W	IML1
NADK/SOF1	ENSG00000047056	NADK	YLL011W	SOF1
TFAP2B/URA8	ENSG00000047230	TFAP2B	YJR103W	URA8
CYTH3/VMA13	ENSG00000047249	CYTH3	YPR036W	VMA13
ADAM22/MLP1	ENSG00000047410	ADAM22	YKR095W	MLP1
SYPL1/FET5	ENSG00000047457	SYPL1	YFL041W	FET5
SPAG9/RPO41	ENSG00000047579	SPAG9	YFL036W	RPO41
CELSR3/PDR10	ENSG00000047597	CELSR3	YOR328W	PDR10
MGST1/CSG2	ENSG00000047936	MGST1	YBR036C	CSG2
CRY1/RSM10	ENSG00000048544	CRY1	YDR041W	RSM10
NFIX/RBS1	ENSG00000048991	NFIX	YDL189W	RBS1
MMP25/NYV1	ENSG00000049245	MMP25	YLR093C	NYV1
IL32/YMR244W	ENSG00000049323	IL32	YMR244W	YMR244W
PKD1/RSP5	ENSG00000049759	PKD1	YER125W	RSP5
MAPK8IP2/WBP1	ENSG00000049860	MAPK8IP2	YEL002C	WBP1
MED24/PIP2	ENSG00000050327	MED24	YOR363C	PIP2
SEC62/YLR257W	ENSG00000050405	SEC62	YLR257W	YLR257W
RPS20/CMK2	ENSG00000050748	RPS20	YOL016C	CMK2
CSDE1/PER33	ENSG00000051108	CSDE1	YLR064W	PER33
UBE3C/HFM1	ENSG00000051341	UBE3C	YGL251C	HFM1
REV3L/CKI1	ENSG00000051382	REV3L	YLR133W	CKI1
PAX7/CDC40	ENSG00000051596	PAX7	YDR364C	CDC40
MASP2/BUD3	ENSG00000052126	MASP2	YCL014W	BUD3
TRAF3IP3/TAF3	ENSG00000052723	TRAF3IP3	YPL011C	TAF3
POMT2/RRP12	ENSG00000052749	POMT2	YPL012W	RRP12
VTA1/ERG25	ENSG00000052802	VTA1	YGR060W	ERG25
MLXIPL/APD1	ENSG00000052841	MLXIPL	YBR151W	APD1
BAZ1B/SOD2	ENSG00000053254	BAZ1B	YHR008C	SOD2
RANBP9/AAD10	ENSG00000053371	RANBP9	YJR155W	AAD10
ETV7/HO	ENSG00000053747	ETV7	YDL227C	HO
SPRTN/YDR090C	ENSG00000053918	SPRTN	YDR090C	YDR090C
METTL13/BET3	ENSG00000054116	METTL13	YKR068C	BET3
ZNF207/GDA1	ENSG00000054179	ZNF207	YEL042W	GDA1
UQCRC1/YFR039C	ENSG00000054654	UQCRC1	YFR039C	YFR039C
CD9/CDC53	ENSG00000055130	CD9	YDL132W	CDC53
NCAPD2/SKY1	ENSG00000055332	NCAPD2	YMR216C	SKY1
IFFO1/SPP1	ENSG00000055609	IFFO1	YPL138C	SPP1
GIPR/PUF3	ENSG00000055917	GIPR	YLL013C	PUF3
NISCH/FMP10	ENSG00000055955	NISCH	YER182W	FMP10
STAB1/YDR114C	ENSG00000056558	STAB1	YDR114C	YDR114C
FUZ/YKL070W	ENSG00000056972	FUZ	YKL070W	YKL070W
PRSS3/GDI1	ENSG00000057608	PRSS3	YER136W	GDI1
CD4/YPR013C	ENSG00000057657	CD4	YPR013C	YPR013C
LRRC23/ATG5	ENSG00000057663	LRRC23	YPL149W	ATG5
BTK/ERG11	ENSG00000058056	BTK	YHR007C	ERG11
HFE/KCC4	ENSG00000058091	HFE	YCL024W	KCC4
SCMH1/SEC61	ENSG00000058262	SCMH1	YLR378C	SEC61
FYN/RAD2	ENSG00000058404	FYN	YGR258C	RAD2
HIVEP2/RPC37	ENSG00000058600	HIVEP2	YKR025W	RPC37
TCEB3/ENA5	ENSG00000058668	TCEB3	YDR038C	ENA5
LYPLA2/PRO2	ENSG00000059573	LYPLA2	YOR323C	PRO2
NME2/DJP1	ENSG00000059769	NME2	YIR004W	DJP1
APBA3/PSR2	ENSG00000060069	APBA3	YLR019W	PSR2
MKS1/PSK1	ENSG00000060237	MKS1	YAL017W	PSK1
ABHD5/PRP46	ENSG00000060688	ABHD5	YPL151C	PRP46
KAL1/FMP37	ENSG00000060762	KAL1	YGL080W	FMP37
AKAP8L/POT1	ENSG00000060971	AKAP8L	YIL160C	POT1
UTP18/RPO26	ENSG00000061337	UTP18	YPR187W	RPO26
RNF216/SDH4	ENSG00000061794	RNF216	YDR178W	SDH4
TTC19/NIT2	ENSG00000062038	TTC19	YJL126W	NIT2
PTBP1/AIF1	ENSG00000062096	PTBP1	YNR074C	AIF1
DPF1/REV3	ENSG00000062822	DPF1	YPL167C	REV3
SYT7/RKM2	ENSG00000063046	SYT7	YDR198C	RKM2
PIK3C2A/RPL18B	ENSG00000063177	PIK3C2A	YNL301C	RPL18B
PLAUR/NOP13	ENSG00000063244	PLAUR	YNL175C	NOP13
ANLN/ENT2	ENSG00000063245	ANLN	YLR206W	ENT2
WIZ/YIL165C	ENSG00000063438	WIZ	YIL165C	YIL165C
RABGAP1/GLO2	ENSG00000063854	RABGAP1	YDR272W	GLO2
DCN/YAF9	ENSG00000063978	DCN	YNL107W	YAF9
PPP5C/NUP85	ENSG00000064012	PPP5C	YJR042W	NUP85
MAP4K3/TAF2	ENSG00000064313	MAP4K3	YCR042C	TAF2
ZBTB32/YPK2	ENSG00000064393	ZBTB32	YMR104C	YPK2
TYROBP/MTR10	ENSG00000064419	TYROBP	YOR160W	MTR10
GABRA3/SWI6	ENSG00000064490	GABRA3	YLR182W	SWI6
BRCA1/YLR271W	ENSG00000064607	BRCA1	YLR271W	YLR271W
ERCC1/YBR235W	ENSG00000064651	ERCC1	YBR235W	YBR235W
CD22/YIG1	ENSG00000064666	CD22	YPL201C	YIG1
SEMA3B/TIF2	ENSG00000064703	SEMA3B	YJL138C	TIF2
MBTPS2/MLH2	ENSG00000064933	MBTPS2	YLR035C	MLH2
LTF/NHP6B	ENSG00000064961	LTF	YBR089C-A	NHP6B
NR1H4/GPA1	ENSG00000065135	NR1H4	YHR005C	GPA1
ALOX5/PSE1	ENSG00000065150	ALOX5	YMR308C	PSE1
CALCOCO1/CAR2	ENSG00000065154	CALCOCO1	YLR438W	CAR2
UBR7/PWP2	ENSG00000065183	UBR7	YCR057C	PWP2
MAP4K5/MPS1	ENSG00000065243	MAP4K5	YDL028C	MPS1
EHD3/LAC1	ENSG00000065308	EHD3	YKL008C	LAC1
PSMC4/SLM5	ENSG00000065427	PSMC4	YCR024C	SLM5
CLDN11/GRX3	ENSG00000065485	CLDN11	YDR098C	GRX3
MVP/SMK1	ENSG00000065534	MVP	YPR054W	SMK1
NUB1/RLP7	ENSG00000065559	NUB1	YNL002C	RLP7
CLK1/ISR1	ENSG00000065613	CLK1	YPR106W	ISR1
ENSG00000013455/NST1	ENSG00000065618	ENSG00000013455	YNL091W	NST1
POLR3B/PRK1	ENSG00000065675	POLR3B	YIL095W	PRK1
ANGEL1/UTP13	ENSG00000065717	ANGEL1	YLR222C	UTP13
RNF14/MAE1	ENSG00000065833	RNF14	YKL029C	MAE1
DDX11/MSB3	ENSG00000065882	DDX11	YNL293W	MSB3
CD6/YPL245W	ENSG00000065883	CD6	YPL245W	YPL245W
TACC3/PDE2	ENSG00000065989	TACC3	YOR360C	PDE2
UFL1/RTS1	ENSG00000066027	UFL1	YOR014W	RTS1
POLA2/SNF12	ENSG00000066117	POLA2	YNR023W	SNF12
CAPN1/RPH1	ENSG00000066135	CAPN1	YER169W	RPH1
ACPP/HAP5	ENSG00000066136	ACPP	YOR358W	HAP5
MDH1/SNX41	ENSG00000066294	MDH1	YDR425W	SNX41
SLC30A9/FOB1	ENSG00000066422	SLC30A9	YDR110W	FOB1
MTMR11/ENT1	ENSG00000066427	MTMR11	YDL161W	ENT1
CCDC88C/HDA2	ENSG00000066455	CCDC88C	YDR295C	HDA2
YAF2/SPS1	ENSG00000066468	YAF2	YDR523C	SPS1
ZMYND11/DUO1	ENSG00000066629	ZMYND11	YGL061C	DUO1
WAS/SEC7	ENSG00000066777	WAS	YDR170C	SEC7
DPEP1/HEM15	ENSG00000066926	DPEP1	YOR176W	HEM15
BID/RGD2	ENSG00000066933	BID	YFL047W	RGD2
MATR3/TIF1	ENSG00000067048	MATR3	YKR059W	TIF1
RGPD5/NRG2	ENSG00000067082	RGPD5	YBR066C	NRG2
STMN4/MAM33	ENSG00000067113	STMN4	YIL070C	MAM33
NUDCD3/LAG1	ENSG00000067167	NUDCD3	YHL003C	LAG1
ISL1/GIS2	ENSG00000067182	ISL1	YNL255C	GIS2
IL20RA/CDC19	ENSG00000067225	IL20RA	YAL038W	CDC19
CLCA1/FCF2	ENSG00000067334	CLCA1	YLR051C	FCF2
ATP2C1/NUP100	ENSG00000067445	ATP2C1	YKL068W	NUP100
SRCIN1/RHO1	ENSG00000067560	SRCIN1	YPR165W	RHO1
IGF1/TCB1	ENSG00000067715	IGF1	YOR086C	TCB1
RALBP1/YPS5	ENSG00000068078	RALBP1	YGL259W	YPS5
RUFY3/CAB4	ENSG00000068120	RUFY3	YGR277C	CAB4
CNTN1/PHO4	ENSG00000068323	CNTN1	YFR034C	PHO4
WWTR1/SPP2	ENSG00000068394	WWTR1	YOR148C	SPP2
AGPS/TRM7	ENSG00000068438	AGPS	YBR061C	TRM7
ATP1A2/RPO31	ENSG00000068654	ATP1A2	YOR116C	RPO31
TTC27/KCS1	ENSG00000068745	TTC27	YDR017C	KCS1
MARCO/TOA1	ENSG00000068781	MARCO	YOR194C	TOA1
SYT13/KRE28	ENSG00000068793	SYT13	YDR532C	KRE28
SNAI2/HST1	ENSG00000068903	SNAI2	YOL068C	HST1
CD74/GLT1	ENSG00000069248	CD74	YDL171C	GLT1
HGF/VPS35	ENSG00000069329	HGF	YJL154C	VPS35
ZRANB1/YDJ1	ENSG00000069345	ZRANB1	YNL064C	YDJ1
NCDN/AKR1	ENSG00000069399	NCDN	YDR264C	AKR1
ZFP64/YPL088W	ENSG00000069424	ZFP64	YPL088W	YPL088W
MNAT1/NFT1	ENSG00000069431	MNAT1	YKR103W	NFT1
SAMD4A/BIT61	ENSG00000069667	SAMD4A	YJL058C	BIT61
RUNX3/CDD1	ENSG00000069764	RUNX3	YLR245C	CDD1
MRE11A/REF2	ENSG00000069849	MRE11A	YDR195W	REF2
PLEKHB1/HUL5	ENSG00000069869	PLEKHB1	YGL141W	HUL5
SERPINB1/UFD1	ENSG00000070010	SERPINB1	YGR048W	UFD1
SPAST/NOP14	ENSG00000070019	SPAST	YDL148C	NOP14
ENSG00000021602/IKI3	ENSG00000070061	ENSG00000021602	YLR384C	IKI3
NRXN3/SSP120	ENSG00000070081	NRXN3	YLR250W	SSP120
AQR/PFY1	ENSG00000070087	AQR	YOR122C	PFY1
CPS1/UIP3	ENSG00000070159	CPS1	YAR027W	UIP3
C8B/POL4	ENSG00000070501	C8B	YCR014C	POL4
FHL1/HSV2	ENSG00000070540	FHL1	YGR223C	HSV2
RTFDC1/ASN1	ENSG00000070669	RTFDC1	YPR145W	ASN1
GABRA1/KAR2	ENSG00000070718	GABRA1	YJL034W	KAR2
NLRP2/YAT2	ENSG00000070748	NLRP2	YER024W	YAT2
RNF10/MUD2	ENSG00000070756	RNF10	YKL074C	MUD2
ZDHHC6/RPA190	ENSG00000070761	ZDHHC6	YOR341W	RPA190
RNH1/CKA1	ENSG00000070770	RNH1	YIL035C	CKA1
NDUFS1/FMC1	ENSG00000070778	NDUFS1	YIL098C	FMC1
RB1CC1/GCD6	ENSG00000070785	RB1CC1	YDR211W	GCD6
ERP44/SAT4	ENSG00000070808	ERP44	YCR008W	SAT4
ALAS1/CDC42	ENSG00000070831	ALAS1	YLR229C	CDC42
BIRC3/OSH3	ENSG00000070882	BIRC3	YHR073W	OSH3
AKAP11/PUT4	ENSG00000070915	AKAP11	YOR348C	PUT4
GLRX2/PMA1	ENSG00000070961	GLRX2	YGL008C	PMA1
SNAPC1/GSH2	ENSG00000071051	SNAPC1	YOL049W	GSH2
STRAP/AIP1	ENSG00000071127	STRAP	YMR092C	AIP1
ABCC2/CAK1	ENSG00000071242	ABCC2	YFL029C	CAK1
DEF6/YNG2	ENSG00000071243	DEF6	YHR090C	YNG2
PLEKHO1/BUD23	ENSG00000071462	PLEKHO1	YCR047C	BUD23
GCLM/MSP1	ENSG00000071539	GCLM	YGR028W	MSP1
UBR2/ULS1	ENSG00000071794	UBR2	YOR191W	ULS1
EHD2/CFT1	ENSG00000071894	EHD2	YDR301W	CFT1
RRAGD/TSR4	ENSG00000071994	RRAGD	YOL022C	TSR4
HSF2/PTK2	ENSG00000072062	HSF2	YJR059W	PTK2
PHF20/YBL107C	ENSG00000072110	PHF20	YBL107C	YBL107C
NR1H3/VPS70	ENSG00000072133	NR1H3	YJR126C	VPS70
NCAPH2/YAP1801	ENSG00000072134	NCAPH2	YHR161C	YAP1801
TOMM34/SIW14	ENSG00000072135	TOMM34	YNL032W	SIW14
SEC63/TRE1	ENSG00000072274	SEC63	YPL176C	TRE1
KPNA6/GUK1	ENSG00000072415	KPNA6	YDR454C	GUK1
VIM/SMC1	ENSG00000072501	VIM	YFL008W	SMC1
RTEL1-TNFRSF6B/SGM1	ENSG00000072571	RTEL1-TNFRSF6B	YJR134C	SGM1
FAS/IMG1	ENSG00000072609	FAS	YCR046C	IMG1
CD44/LST8	ENSG00000072803	CD44	YNL006W	LST8
KCNG1/RRP4	ENSG00000072832	KCNG1	YHR069C	RRP4
SLAMF7/DER1	ENSG00000072849	SLAMF7	YBR201W	DER1
MIPEP/LRS4	ENSG00000072864	MIPEP	YDR439W	LRS4
PRKCH/SEC2	ENSG00000073009	PRKCH	YNL272C	SEC2
INSRR/MCM2	ENSG00000073111	INSRR	YBL023C	MCM2
IFNGR1/SRO77	ENSG00000073350	IFNGR1	YBL106C	SRO77
SH2D2A/ECM5	ENSG00000073614	SH2D2A	YMR176W	ECM5
TNFRSF1B/YAP1802	ENSG00000073921	TNFRSF1B	YGR241C	YAP1802
VEZT/SEC18	ENSG00000073969	VEZT	YBR080C	SEC18
POU2F2/TEC1	ENSG00000074219	POU2F2	YBR083W	TEC1
SNX1/ENA1	ENSG00000074370	SNX1	YDR040C	ENA1
TBPL1/YJU3	ENSG00000074416	TBPL1	YKL094W	YJU3
ARNTL2/NPR1	ENSG00000074590	ARNTL2	YNL183C	NPR1
BCLAF1/SBA1	ENSG00000074696	BCLAF1	YKL117W	SBA1
ANK1/DOC1	ENSG00000074755	ANK1	YGL240W	DOC1
TFB1M/ENO2	ENSG00000074800	TFB1M	YHR174W	ENO2
RABEP1/IST2	ENSG00000074855	RABEP1	YBR086C	IST2
HMGB3/SLN1	ENSG00000074964	HMGB3	YIL147C	SLN1
NUP160/TIF4632	ENSG00000075151	NUP160	YGL049C	TIF4632
BAK1/MTC5	ENSG00000075188	BAK1	YDR128W	MTC5
MUSK/CTT1	ENSG00000075213	MUSK	YGR088W	CTT1
IKZF2/RAX2	ENSG00000075223	IKZF2	YLR084C	RAX2
GRN/ERG10	ENSG00000075239	GRN	YPL028W	ERG10
ARHGAP31/YNL095C	ENSG00000075292	ARHGAP31	YNL095C	YNL095C
NR2E3/ATG1	ENSG00000075413	NR2E3	YGL180W	ATG1
CENPQ/TAO3	ENSG00000075539	CENPQ	YIL129C	TAO3
SARS/ARP9	ENSG00000075624	SARS	YMR033W	ARP9
RANBP3/MRPL15	ENSG00000075651	RANBP3	YLR312W-A	MRPL15
ARID4A/YNL046W	ENSG00000075711	ARID4A	YNL046W	YNL046W
TSSC1/VPS21	ENSG00000075785	TSSC1	YOR089C	VPS21
ENSG00000032514/PRP39	ENSG00000075856	ENSG00000032514	YML046W	PRP39
IFT88/RRP45	ENSG00000075914	IFT88	YDR280W	RRP45
ZCCHC8/MCM6	ENSG00000076003	ZCCHC8	YGL201C	MCM6
ABCF2/REX2	ENSG00000076043	ABCF2	YLR059C	REX2
LRRC7/YIL077C	ENSG00000076053	LRRC7	YIL077C	YIL077C
UBA6/MLH1	ENSG00000076242	UBA6	YMR167W	MLH1
GAB2/UNG1	ENSG00000076248	GAB2	YML021C	UNG1
ATP6V0A1/SLX8	ENSG00000076604	ATP6V0A1	YER116C	SLX8
PIAS1/MON1	ENSG00000076685	PIAS1	YGL124C	MON1
SLC4A7/ROM1	ENSG00000076928	SLC4A7	YGR070W	ROM1
APBA2/SEC1	ENSG00000076944	APBA2	YDR164C	SEC1
UHRF1/SPT15	ENSG00000076984	UHRF1	YER148W	SPT15
MAP2K3/NRK1	ENSG00000077009	MAP2K3	YNL129W	NRK1
TMSB10/RRN5	ENSG00000077097	TMSB10	YLR141W	RRN5
RNF19A/SKP2	ENSG00000077235	RNF19A	YNL311C	SKP2
PEX3/DOA4	ENSG00000077254	PEX3	YDR069C	DOA4
GABARAPL2/STE7	ENSG00000077264	GABARAPL2	YDL159W	STE7
MYOC/MSL1	ENSG00000077312	MYOC	YIR009W	MSL1
SH3YL1/SKI6	ENSG00000077348	SH3YL1	YGR195W	SKI6
VCL/PAC11	ENSG00000077380	VCL	YDR488C	PAC11
DAPK2/HST2	ENSG00000077463	DAPK2	YPL015C	HST2
NSMAF/CUR1	ENSG00000077522	NSMAF	YPR158W	CUR1
ADSS/CAP2	ENSG00000077549	ADSS	YIL034C	CAP2
STAP1/UBC11	ENSG00000077721	STAP1	YOR339C	UBC11
TIMP2/KSS1	ENSG00000077782	TIMP2	YGR040W	KSS1
RFC1/PDX3	ENSG00000077800	RFC1	YBR035C	PDX3
CUL3/RAD34	ENSG00000077809	CUL3	YDR314C	RAD34
MYOM2/SIZ1	ENSG00000078043	MYOM2	YDR409W	SIZ1
OTC/DUR1,2	ENSG00000078070	OTC	YBR208C	DUR1,2
USP2/YDL086W	ENSG00000078098	USP2	YDL086W	YDL086W
CASR/DRE2	ENSG00000078114	CASR	YKR071C	DRE2
TUBG2/UBC12	ENSG00000078140	TUBG2	YLR306W	UBC12
RPL26L1/INP51	ENSG00000078269	RPL26L1	YIL002C	INP51
FLT4/CHA4	ENSG00000078304	FLT4	YLR098C	CHA4
NSUN2/SIF2	ENSG00000078369	NSUN2	YBR103W	SIF2
FBXO42/STE23	ENSG00000078618	FBXO42	YLR389C	STE23
MRI1/POR1	ENSG00000078668	MRI1	YNL055C	POR1
METTL1/CST6	ENSG00000078674	METTL1	YIL036W	CST6
HOXC8/MET13	ENSG00000078747	HOXC8	YGL125W	MET13
AGA/INN1	ENSG00000078902	AGA	YNL152W	INN1
ENSG00000038102/STP22	ENSG00000078967	ENSG00000038102	YCL008C	STP22
PI4K2B/MUB1	ENSG00000079102	PI4K2B	YMR100W	MUB1
MAT2B/YKU80	ENSG00000079246	MAT2B	YMR106C	YKU80
TLL1/CBK1	ENSG00000079277	TLL1	YNL161W	CBK1
EDC4/REX3	ENSG00000079313	EDC4	YLR107W	REX3
TRIO/MRP49	ENSG00000079332	TRIO	YKL167C	MRP49
VCAN/RGT2	ENSG00000079393	VCAN	YDL138W	RGT2
MSR1/ERG9	ENSG00000079459	MSR1	YHR190W	ERG9
CDH1/PIF1	ENSG00000079689	CDH1	YML061C	PIF1
SKIV2L2/PGM2	ENSG00000079739	SKIV2L2	YMR105C	PGM2
DNAH5/PRP28	ENSG00000079785	DNAH5	YDR243C	PRP28
ZFYVE16/NSE5	ENSG00000079805	ZFYVE16	YML023C	NSE5
C6/HAL1	ENSG00000079819	C6	YPR005C	HAL1
RAI14/VAM3	ENSG00000079950	RAI14	YOR106W	VAM3
SOX30/PTP3	ENSG00000080031	SOX30	YER075C	PTP3
PNKP/CIT2	ENSG00000080298	PNKP	YCR005C	CIT2
SPDL1/MTG2	ENSG00000080371	SPDL1	YHR168W	MTG2
STAU2/BOR1	ENSG00000080493	STAU2	YNL275W	BOR1
RTN4R/GCN5	ENSG00000080503	RTN4R	YGR252W	GCN5
PHF23/YLR426W	ENSG00000080511	PHF23	YLR426W	YLR426W
CDH10/IRC6	ENSG00000080561	CDH10	YFR043C	IRC6
INPP4A/SWR1	ENSG00000080603	INPP4A	YDR334W	SWR1
RAB27B/MOT2	ENSG00000080802	RAB27B	YER068W	MOT2
PSMA4/HEM13	ENSG00000080819	PSMA4	YDR044W	HEM13
MYO16/BI3	ENSG00000080823	MYO16	Q0115	BI3
LSG1/PHO84	ENSG00000081019	LSG1	YML123C	PHO84
PARP3/YMR086W	ENSG00000081026	PARP3	YMR086W	YMR086W
TNC/PCL7	ENSG00000081087	TNC	YIL050W	PCL7
TDP1/CYB2	ENSG00000081277	TDP1	YML054C	CYB2
MED17/UBA4	ENSG00000081307	MED17	YHR111W	UBA4
CAPG/RPA12	ENSG00000081386	CAPG	YJR063W	RPA12
AP2S1/YVH1	ENSG00000081721	AP2S1	YIR026C	YVH1
USH2A/PDE1	ENSG00000081803	USH2A	YGL248W	PDE1
ZPBP/TRI1	ENSG00000082014	ZPBP	YMR233W	TRI1
TG/YGR126W	ENSG00000082258	TG	YGR126W	YGR126W
ADAM28/YDL180W	ENSG00000082438	ADAM28	YDL180W	YDL180W
BARX2/MED4	ENSG00000082512	BARX2	YOR174W	MED4
DCUN1D1/MRPL22	ENSG00000082515	DCUN1D1	YNL177C	MRPL22
PHF15/UTP15	ENSG00000082516	PHF15	YMR093W	UTP15
ZIC2/TMS1	ENSG00000082556	ZIC2	YDR105C	TMS1
LCP2/YCK1	ENSG00000082701	LCP2	YHR135C	YCK1
TRIT1/YLR156W	ENSG00000082781	TRIT1	YLR156W	YLR156W
ADRB1/MPC54	ENSG00000082805	ADRB1	YOR177C	MPC54
ENSG00000043822/CRM1	ENSG00000082898	ENSG00000043822	YGR218W	CRM1
GUCA2B/KAP104	ENSG00000083312	GUCA2B	YBR017C	KAP104
CUL7/YMR018W	ENSG00000083457	CUL7	YMR018W	YMR018W
CTNNA1/MTF2	ENSG00000083535	CTNNA1	YDL044C	MTF2
PHKA2/GIP4	ENSG00000083799	PHKA2	YAL031C	GIP4
EPHA3/RPS5	ENSG00000083845	EPHA3	YJR123W	RPS5
HSPA5/APT2	ENSG00000083857	HSPA5	YDR441C	APT2
DSG2/SLZ1	ENSG00000083896	DSG2	YNL196C	SLZ1
GEMIN8/SBP1	ENSG00000084072	GEMIN8	YHL034C	SBP1
OFD1/STE24	ENSG00000084073	OFD1	YJR117W	STE24
PREX2/TIF34	ENSG00000084623	PREX2	YMR146C	TIF34
WDR37/SHE4	ENSG00000084674	WDR37	YOR035C	SHE4
YTHDC2/PEX1	ENSG00000084731	YTHDC2	YKL197C	PEX1
CTPS2/YKR018C	ENSG00000084754	CTPS2	YKR018C	YKR018C
ATP6V1H/CGR1	ENSG00000085063	ATP6V1H	YGL029W	CGR1
POLR2B/SPO74	ENSG00000085276	POLR2B	YGL170C	SPO74
TPR/SEH1	ENSG00000085415	TPR	YGL100W	SEH1
CP/SSK2	ENSG00000085511	CP	YNR031C	SSK2
DTNBP1/STE6	ENSG00000085563	DTNBP1	YKL209C	STE6
XK/YPR1	ENSG00000085662	XK	YDR368W	YPR1
ARHGAP6/IML2	ENSG00000085831	ARHGAP6	YJL082W	IML2
MAP4/END3	ENSG00000085832	MAP4	YNL084C	END3
GOPC/CTF19	ENSG00000085871	GOPC	YPL018W	CTF19
ROS1/SQS1	ENSG00000085872	ROS1	YNL224C	SQS1
HDAC9/PTK1	ENSG00000086015	HDAC9	YKL198C	PTK1
RRM2B/XDJ1	ENSG00000086061	RRM2B	YLR090W	XDJ1
TNFRSF17/FAP1	ENSG00000086102	TNFRSF17	YNL023C	FAP1
LMO3/DIM1	ENSG00000086189	LMO3	YPL266W	DIM1
MRPS10/MRPL24	ENSG00000086504	MRPS10	YMR193W	MRPL24
GUCA1A/CIN5	ENSG00000086548	GUCA1A	YOR028C	CIN5
RSF1/CWC2	ENSG00000086589	RSF1	YDL209C	CWC2
VPS13D/EMP24	ENSG00000086598	VPS13D	YGL200C	EMP24
CELF2/SIP4	ENSG00000086619	CELF2	YJL089W	SIP4
R3HDM1/PPH3	ENSG00000086717	R3HDM1	YDR075W	PPH3
COL9A2/MRP10	ENSG00000086758	COL9A2	YDL045W-A	MRP10
KITLG/ALG9	ENSG00000086848	KITLG	YNL219C	ALG9
ERCC8/FRE1	ENSG00000086991	ERCC8	YLR214W	FRE1
VAMP3/SPS19	ENSG00000087076	VAMP3	YNL202W	SPS19
PER3/SGF11	ENSG00000087152	PER3	YPL047W	SGF11
UTS2/ISA1	ENSG00000087206	UTS2	YLL027W	ISA1
TNFRSF9/ATP18	ENSG00000087245	TNFRSF9	YML081C-A	ATP18
EPN3/YJR039W	ENSG00000087258	EPN3	YJR039W	YJR039W
LTBP1/TPA1	ENSG00000087263	LTBP1	YER049W	TPA1
RCN1/BOI2	ENSG00000087266	RCN1	YER114C	BOI2
ELN/CDC50	ENSG00000087274	ELN	YCR094W	CDC50
RFC2/EST1	ENSG00000087338	RFC2	YLR233C	EST1
ARID1B/CUS1	ENSG00000087365	ARID1B	YMR240C	CUS1
NEDD4L/ERV46	ENSG00000087502	NEDD4L	YAL042W	ERV46
FOXP3/GDS1	ENSG00000088179	FOXP3	YOR355W	GDS1
HEXB/HAS1	ENSG00000088205	HEXB	YMR290C	HAS1
JKAMP/RPS2	ENSG00000088247	JKAMP	YGL123W	RPS2
DKK3/RPT6	ENSG00000088256	DKK3	YGL048C	RPT6
ARHGEF5/SYG1	ENSG00000088387	ARHGEF5	YIL047C	SYG1
NFE2L3/COQ9	ENSG00000088682	NFE2L3	YLR201C	COQ9
LIMA1/SHP1	ENSG00000088833	LIMA1	YBL058W	SHP1
SLC4A8/DYN2	ENSG00000088986	SLC4A8	YDR424C	DYN2
PTGER3/IRC19	ENSG00000088992	PTGER3	YLL033W	IRC19
MAPK9/BRL1	ENSG00000089006	MAPK9	YHR036W	BRL1
COL23A1/RPL6A	ENSG00000089009	COL23A1	YML073C	RPL6A
BCAR1/PKH2	ENSG00000089022	BCAR1	YOL100W	PKH2
FAM160A2/AIM17	ENSG00000089041	FAM160A2	YHL021C	AIM17
HERPUD1/ESF1	ENSG00000089048	HERPUD1	YDR365C	ESF1
HOMER3/APC5	ENSG00000089053	HOMER3	YOR249C	APC5
RAD51/REX4	ENSG00000089094	RAD51	YOL080C	REX4
POLQ/GCN1	ENSG00000089154	POLQ	YGL195W	GCN1
PIK3CB/PXL1	ENSG00000089159	PIK3CB	YKR090W	PXL1
ENSG00000051415/YLR179C	ENSG00000089220	ENSG00000051415	YLR179C	YLR179C
CYBA/NCP1	ENSG00000089250	CYBA	YHR042W	NCP1
THOC3/TAP42	ENSG00000089289	THOC3	YMR028W	TAP42
HEBP2/ROT2	ENSG00000089597	HEBP2	YBR229C	ROT2
PLEKHA5/BIR1	ENSG00000089685	PLEKHA5	YJR089W	BIR1
PRSS8/MAK5	ENSG00000089737	PRSS8	YBR142W	MAK5
SIKE1/LCB2	ENSG00000090054	SIKE1	YDR062W	LCB2
RRP12/PAP1	ENSG00000090060	RRP12	YKR002W	PAP1
MSMO1/AIM20	ENSG00000090104	MSMO1	YIL158W	AIM20
TTC17/FYV10	ENSG00000090316	TTC17	YIL097W	FYV10
ALX4/XBP1	ENSG00000090339	ALX4	YIL101C	XBP1
FOXN3/CAC2	ENSG00000090372	FOXN3	YML102W	CAC2
AKR7A2/PEX12	ENSG00000090432	AKR7A2	YMR026C	PEX12
MRTO4/YNR064C	ENSG00000090487	MRTO4	YNR064C	YNR064C
USE1/MPS2	ENSG00000090565	USE1	YGL075C	MPS2
MCF2L2/ALA1	ENSG00000090861	MCF2L2	YOR335C	ALA1
NRIP2/SEC3	ENSG00000090989	NRIP2	YER008C	SEC3
LAMA3/ADP1	ENSG00000091136	LAMA3	YCR011C	ADP1
ANAPC4/LPD1	ENSG00000091140	ANAPC4	YFL018C	LPD1
KCNQ1/RPN14	ENSG00000091157	KCNQ1	YGL004C	RPN14
TRAPPC3/SPR3	ENSG00000091409	TRAPPC3	YGR059W	SPR3
THRAP3/FUM1	ENSG00000091483	THRAP3	YPL262W	FUM1
PHPT1/SKT5	ENSG00000091490	PHPT1	YBL061C	SKT5
ENTPD2/ECM30	ENSG00000091536	ENTPD2	YLR436C	ECM30
ARID4B/AGA2	ENSG00000091583	ARID4B	YGL032C	AGA2
PTPRN/HER1	ENSG00000091592	PTPRN	YOR227W	HER1
KIF1B/CSI1	ENSG00000091879	KIF1B	YMR025W	CSI1
FOXC1/JNM1	ENSG00000092054	FOXC1	YMR294W	JNM1
SYNE2/BAP2	ENSG00000092068	SYNE2	YBR068C	BAP2
CBLN4/GDE1	ENSG00000092148	CBLN4	YPL110C	GDE1
CHRDL2/DAM1	ENSG00000092200	CHRDL2	YGR113W	DAM1
RELT/SPT16	ENSG00000092201	RELT	YGL207W	SPT16
NOP58/ERT1	ENSG00000092208	NOP58	YBR239C	ERT1
KCNH2/ADE16	ENSG00000092421	KCNH2	YLR028C	ADE16
CUL1/YVC1	ENSG00000092439	CUL1	YOR087W	YVC1
CYFIP2/SEC9	ENSG00000092531	CYFIP2	YGR009C	SEC9
TAB2/SER33	ENSG00000092621	TAB2	YIL074C	SER33
EIF2AK2/MLC2	ENSG00000092841	EIF2AK2	YPR188C	MLC2
KMT2C/HMF1	ENSG00000092847	KMT2C	YER057C	HMF1
PUM2/AFT2	ENSG00000093010	PUM2	YPL202C	AFT2
MRPL43/RSM22	ENSG00000093167	MRPL43	YKL155C	RSM22
ITIH4/HOS3	ENSG00000094631	ITIH4	YPL116W	HOS3
C4orf27/FUR1	ENSG00000094841	C4orf27	YHR128W	FUR1
ZFR/SLP1	ENSG00000094975	ZFR	YOR154W	SLP1
NPFFR2/RET2	ENSG00000095139	NPFFR2	YFR051C	RET2
ENSG00000056345/VAC8	ENSG00000095261	ENSG00000056345	YEL013W	VAC8
PHF21B/MSS51	ENSG00000095303	PHF21B	YLR203C	MSS51
TRAF1/CAT2	ENSG00000095321	TRAF1	YML042W	CAT2
PCGF2/VMA7	ENSG00000095539	PCGF2	YGR020C	VMA7
IL17RB/ISW1	ENSG00000095564	IL17RB	YBR245C	ISW1
TRAF3IP2/EXO84	ENSG00000095637	TRAF3IP2	YBR102C	EXO84
GYG2/HSP150	ENSG00000095794	GYG2	YJL159W	HSP150
SERPINB3/YBL081W	ENSG00000095951	SERPINB3	YBL081W	YBL081W
PKP2/SGV1	ENSG00000096063	PKP2	YPR161C	SGV1
MSH4/CEF1	ENSG00000096401	MSH4	YMR213W	CEF1
F7/ILV1	ENSG00000096433	F7	YER086W	ILV1
GDI2/TID3	ENSG00000096696	GDI2	YIL144W	TID3
PRDM1/SIR2	ENSG00000096717	PRDM1	YDL042C	SIR2
ATG5/HRR25	ENSG00000097007	ATG5	YPL204W	HRR25
PITHD1/CDC7	ENSG00000097046	PITHD1	YDL017W	CDC7
MTA3/ERP2	ENSG00000099203	MTA3	YAL007C	ERP2
USP13/MGR1	ENSG00000099204	USP13	YCL044C	MGR1
LAMC2/COX23	ENSG00000099326	LAMC2	YHR116W	COX23
CDK14/FRE8	ENSG00000099331	CDK14	YLR047C	FRE8
SEC61A1/RPN12	ENSG00000099341	SEC61A1	YFR052W	RPN12
PPP1R12A/CUS2	ENSG00000099622	PPP1R12A	YNL286W	CUS2
RASGRF1/ATP16	ENSG00000099624	RASGRF1	YDL004W	ATP16
CAMK2B/YRA1	ENSG00000099783	CAMK2B	YDR381W	YRA1
CROCC/CDC34	ENSG00000099804	CROCC	YDR054C	CDC34
POLR3E/RPB5	ENSG00000099817	POLR3E	YBR154C	RPB5
ATP2B4/YPL150W	ENSG00000099875	ATP2B4	YPL150W	YPL150W
ZC3H11A/YRB1	ENSG00000099901	ZC3H11A	YDR002W	YRB1
RIOK2/GRS1	ENSG00000099917	RIOK2	YBR121C	GRS1
NDC1/MYO5	ENSG00000099942	NDC1	YMR109W	MYO5
FLYWCH1/YNL181W	ENSG00000099958	FLYWCH1	YNL181W	YNL181W
UNKL/RPA34	ENSG00000099968	UNKL	YJL148W	RPA34
ALDH18A1/PRP21	ENSG00000099995	ALDH18A1	YJL203W	PRP21
TARBP1/SMD1	ENSG00000100028	TARBP1	YGR074W	SMD1
MXD1/CDC28	ENSG00000100030	MXD1	YBR160W	CDC28
CDK17/PTC3	ENSG00000100034	CDK17	YBL056W	PTC3
DNAJC25/CTP1	ENSG00000100075	DNAJC25	YBR291C	CTP1
PSD/GGA1	ENSG00000100083	PSD	YDR358W	GGA1
CTDP1/SPC105	ENSG00000100106	CTDP1	YGL093W	SPC105
YBX3/SPP382	ENSG00000100109	YBX3	YLR424W	SPP382
WNK1/NHP2	ENSG00000100138	WNK1	YDL208W	NHP2
CCAR1/YLR462W	ENSG00000100151	CCAR1	YLR462W	YLR462W
OGFR/DBP7	ENSG00000100201	OGFR	YKR024C	DBP7
GNA15/BOP3	ENSG00000100207	GNA15	YNL042W	BOP3
CREB3L3/BNA6	ENSG00000100219	CREB3L3	YFR047C	BNA6
PTPRU/AIM33	ENSG00000100225	PTPRU	YML087C	AIM33
SNRNP40/SAP185	ENSG00000100239	SNRNP40	YJL098W	SAP185
COL11A1/GSF2	ENSG00000100242	COL11A1	YML048W	GSF2
MPC1/PGA3	ENSG00000100243	MPC1	YML125C	PGA3
ACAA1/APL2	ENSG00000100280	ACAA1	YKL135C	APL2
BCAT1/HMX1	ENSG00000100292	BCAT1	YLR205C	HMX1
HDAC7/YJR011C	ENSG00000100296	HDAC7	YJR011C	YJR011C
LZTS1/PET54	ENSG00000100320	LZTS1	YGR222W	PET54
SPAG4/MYO3	ENSG00000100345	SPAG4	YKL129C	MYO3
NCKAP1/HPT1	ENSG00000100353	NCKAP1	YDR399W	HPT1
MRPS35/NPA3	ENSG00000100360	MRPS35	YJR072C	NPA3
GUCY1B3/YLR224W	ENSG00000100365	GUCY1B3	YLR224W	YLR224W
SFSWAP/YIA6	ENSG00000100372	SFSWAP	YIL006W	YIA6
TNK2/HSP12	ENSG00000100380	TNK2	YFL014W	HSP12
CDH3/HRT1	ENSG00000100387	CDH3	YOL133W	HRT1
ARSF/RNA1	ENSG00000100401	ARSF	YMR235C	RNA1
GPBP1/APA2	ENSG00000100403	GPBP1	YDR530C	APA2
CS/RPC25	ENSG00000100413	CS	YKL144C	RPC25
LTK/NTO1	ENSG00000100425	LTK	YPR031W	NTO1
MRPS24/FPR3	ENSG00000100442	MRPS24	YML074C	FPR3
ELMO2/PAU15	ENSG00000100448	ELMO2	YIR041W	PAU15
WAPAL/TIF3	ENSG00000100461	WAPAL	YPR163C	TIF3
APPBP2/CDC25	ENSG00000100485	APPBP2	YLR310C	CDC25
POLD1/GPH1	ENSG00000100504	POLD1	YPR160W	GPH1
SEZ6/VMA8	ENSG00000100554	SEZ6	YEL051W	VMA8
EIF4B/PRE10	ENSG00000100567	EIF4B	YOR362C	PRE10
GLTSCR1/VTI1	ENSG00000100568	GLTSCR1	YMR197C	VTI1
RPL18/AHA1	ENSG00000100591	RPL18	YDR214W	AHA1
ISOC2/LCB1	ENSG00000100596	ISOC2	YMR296C	LCB1
U2AF2/RRT6	ENSG00000100605	U2AF2	YGL146C	RRT6
EPN1/PTC2	ENSG00000100614	EPN1	YER089C	PTC2
MED29/NMA2	ENSG00000100628	MED29	YGR010W	NMA2
AHRR/NAB3	ENSG00000100650	AHRR	YPL190C	NAB3
GSC2/TIF5	ENSG00000100664	GSC2	YPR041W	TIF5
GPC1/MPH1	ENSG00000100697	GPC1	YIR002C	MPH1
ADCK1/MIS1	ENSG00000100714	ADCK1	YBR084W	MIS1
HAGH/YAP1	ENSG00000100722	HAGH	YML007W	YAP1
RNF4/RPT2	ENSG00000100764	RNF4	YDL007W	RPT2
CASP8/RIO2	ENSG00000100784	CASP8	YNL207W	RIO2
ASUN/PRE3	ENSG00000100804	ASUN	YJL001W	PRE3
DLX3/ADR1	ENSG00000100811	DLX3	YDR216W	ADR1
SPA17/YHR080C	ENSG00000100814	SPA17	YHR080C	YHR080C
WISP2/NOT5	ENSG00000100815	WISP2	YPR072W	NOT5
NGFR/SGN1	ENSG00000100836	NGFR	YIR001C	SGN1
CDON/YHR202W	ENSG00000100852	CDON	YHR202W	YHR202W
TAF2/SRP54	ENSG00000100883	TAF2	YPR088C	SRP54
HIPK2/RAD54	ENSG00000100888	HIPK2	YGL163C	RAD54
TNPO3/SCL1	ENSG00000100902	TNPO3	YGL011C	SCL1
MEF2BNB-MEF2B/MGA2	ENSG00000100906	MEF2BNB-MEF2B	YIR033W	MGA2
RFXANK/PCM1	ENSG00000100908	RFXANK	YEL058W	PCM1
LPAR2/YHR035W	ENSG00000100934	LPAR2	YHR035W	YHR035W
CTSA/LEA1	ENSG00000100949	CTSA	YPL213W	LEA1
SUGP2/ATP12	ENSG00000100979	SUGP2	YJL180C	ATP12
SLC12A2/ZIP1	ENSG00000101004	SLC12A2	YDR285W	ZIP1
SNX24/DIA1	ENSG00000101049	SNX24	YMR316W	DIA1
EYA2/DOT6	ENSG00000101057	EYA2	YER088C	DOT6
CNN2/PET9	ENSG00000101084	CNN2	YBL030C	PET9
SNCAIP/CDC15	ENSG00000101109	SNCAIP	YAR019C	CDC15
DDX20/GIM3	ENSG00000101132	DDX20	YNL153C	GIM3
BTBD1/LYS9	ENSG00000101144	BTBD1	YNR050C	LYS9
BCAS1/GLE2	ENSG00000101146	BCAS1	YER107C	GLE2
POU1F1/BIO2	ENSG00000101150	POU1F1	YGR286C	BIO2
PMS1/PRP6	ENSG00000101161	PMS1	YBR055C	PRP6
HMG20B/PRE6	ENSG00000101182	HMG20B	YOL038W	PRE6
CALCRL/EAF7	ENSG00000101189	CALCRL	YNL136W	EAF7
TAF11/IOC2	ENSG00000101191	TAF11	YLR095C	IOC2
ANKS1A/GID8	ENSG00000101193	ANKS1A	YMR135C	GID8
AP3D1/GLO3	ENSG00000101199	AP3D1	YER122C	GLO3
ZNF76/TEF2	ENSG00000101210	ZNF76	YBR118W	TEF2
SLC9A3R2/YCH1	ENSG00000101224	SLC9A3R2	YGR203W	YCH1
NTHL1/YFL066C	ENSG00000101246	NTHL1	YFL066C	YFL066C
GNAI3/CKA2	ENSG00000101266	GNAI3	YOR061W	CKA2
IPO5/SEC23	ENSG00000101310	IPO5	YPR181C	SEC23
OAT/LIA1	ENSG00000101335	OAT	YJR070C	LIA1
WDR3/APC1	ENSG00000101347	WDR3	YNL172W	APC1
PKN2/KIP3	ENSG00000101350	PKN2	YGL216W	KIP3
WDR18/IDH1	ENSG00000101365	WDR18	YNL037C	IDH1
TRAM2/MIR1	ENSG00000101367	TRAM2	YJR077C	MIR1
NTN1/UTR2	ENSG00000101405	NTN1	YEL040W	UTR2
GLP2R/TTI1	ENSG00000101407	GLP2R	YKL033W	TTI1
MCM10/ARP5	ENSG00000101442	MCM10	YNL059C	ARP5
DGKA/SAH1	ENSG00000101444	DGKA	YER043C	SAH1
ERBB3/YPL034W	ENSG00000101474	ERBB3	YPL034W	YPL034W
ROPN1/UBP6	ENSG00000101557	ROPN1	YFR010W	UBP6
KARS/SCS2	ENSG00000101558	KARS	YER120W	SCS2
PDIA5/YMR196W	ENSG00000101605	PDIA5	YMR196W	YMR196W
NDUFB4/ABD1	ENSG00000101654	NDUFB4	YBR236C	ABD1
SPEN/RIO1	ENSG00000101782	SPEN	YOR119C	RIO1
MYLK/PTI1	ENSG00000101811	MYLK	YGR156W	PTI1
MAP2K4/NAS6	ENSG00000101843	MAP2K4	YGR232W	NAS6
SNAP91/TUP1	ENSG00000101849	SNAP91	YCR084C	TUP1
SLK/DAP1	ENSG00000101856	SLK	YPL170W	DAP1
COL17A1/POL1	ENSG00000101868	COL17A1	YNL102W	POL1
SEC61A2/YPL039W	ENSG00000101888	SEC61A2	YPL039W	YPL039W
PRKCQ/ALG13	ENSG00000101901	PRKCQ	YGL047W	ALG13
TLE2/PRS3	ENSG00000101911	TLE2	YHL011C	PRS3
ASB1/YOR289W	ENSG00000101935	ASB1	YOR289W	YOR289W
FAM107B/SET3	ENSG00000101945	FAM107B	YKR029C	SET3
ME1/YOR342C	ENSG00000101972	ME1	YOR342C	YOR342C
TBC1D1/YBL036C	ENSG00000101981	TBC1D1	YBL036C	YBL036C
CDK13/PXA2	ENSG00000101986	CDK13	YKL188C	PXA2
MTHFD2/CPT1	ENSG00000102007	MTHFD2	YNL130C	CPT1
SLC9A7/SAC6	ENSG00000102024	SLC9A7	YDR129C	SAC6
FOXJ2/ARD1	ENSG00000102030	FOXJ2	YHR013C	ARD1
YBX1/SEC15	ENSG00000102038	YBX1	YGL233W	SEC15
PDE4A/YMR1	ENSG00000102043	PDE4A	YJR110W	YMR1
PPP2R5A/YDL156W	ENSG00000102054	PPP2R5A	YDL156W	YDL156W
CTNNA2/SMF1	ENSG00000102096	CTNNA2	YOL122C	SMF1
ELAVL1/TAZ1	ENSG00000102125	ELAVL1	YPR140W	TAZ1
TIE1/PGK1	ENSG00000102144	TIE1	YCR012W	PGK1
SMARCD1/MDY2	ENSG00000102178	SMARCD1	YOL111C	MDY2
KDM4A/PKH1	ENSG00000102225	KDM4A	YDR490C	PKH1
NFYC/UBP10	ENSG00000102226	NFYC	YNL186W	UBP10
SLC9A3/PAB1	ENSG00000102241	SLC9A3	YER165W	PAB1
NGEF/ESS1	ENSG00000102309	NGEF	YJR017C	ESS1
ASPM/ALE1	ENSG00000102312	ASPM	YOR175C	ALE1
CD84/KTR1	ENSG00000102385	CD84	YOR099W	KTR1
ELOVL1/CTR86	ENSG00000102401	ELOVL1	YCR054C	CTR86
SPI1/YER130C	ENSG00000102554	SPI1	YER130C	YER130C
ZNRD1/YPK1	ENSG00000102572	ZNRD1	YKL126W	YPK1
MPPED2/CDC1	ENSG00000102575	MPPED2	YDR182W	CDC1
ZBTB11/SEC63	ENSG00000102580	ZBTB11	YOR254C	SEC63
ATXN3/KRE5	ENSG00000102595	ATXN3	YOR336W	KRE5
GOLGA5/FUS2	ENSG00000102606	GOLGA5	YMR232W	FUS2
FGFR2/URA2	ENSG00000102699	FGFR2	YJL130C	URA2
EML1/YNL010W	ENSG00000102753	EML1	YNL010W	YNL010W
ARFGEF1/STE11	ENSG00000102755	ARFGEF1	YLR362W	STE11
MTFR1/DCC1	ENSG00000102893	MTFR1	YCL016C	DCC1
STAG3/NTF2	ENSG00000102898	STAG3	YER009W	NTF2
FECH/PHO3	ENSG00000102921	FECH	YBR092C	PHO3
MYO9A/STP1	ENSG00000102974	MYO9A	YDR463W	STP1
DDX3Y/RPN8	ENSG00000103035	DDX3Y	YOR261C	RPN8
PFKP/VMR1	ENSG00000103222	PFKP	YHL035C	VMR1
SP100/MUP1	ENSG00000103257	SP100	YGR055W	MUP1
KLF6/NBP35	ENSG00000103274	KLF6	YGL091C	NBP35
PPAP2A/UBC9	ENSG00000103275	PPAP2A	YDL064W	UBC9
NEO1/EXG1	ENSG00000103319	NEO1	YLR300W	EXG1
TRAM1/ADH5	ENSG00000103326	TRAM1	YBR145W	ADH5
PHKA1/SUP35	ENSG00000103342	PHKA1	YDR172W	SUP35
TNFRSF1A/RIM101	ENSG00000103343	TNFRSF1A	YHL027W	RIM101
CACNB1/RSM19	ENSG00000103363	CACNB1	YNR037C	RSM19
EVI5/JJJ1	ENSG00000103423	EVI5	YNL227C	JJJ1
PKM/PEP5	ENSG00000103429	PKM	YMR231W	PEP5
DHX29/SFP1	ENSG00000103495	DHX29	YLR403W	SFP1
DNTTIP2/SED5	ENSG00000103496	DNTTIP2	YLR026C	SED5
TP53BP1/PKP2	ENSG00000103507	TP53BP1	YGL059W	PKP2
TRO/TAE1	ENSG00000103510	TRO	YBR261C	TAE1
RRP15/ICY2	ENSG00000103540	RRP15	YPL250C	ICY2
RHOA/AI4	ENSG00000103546	RHOA	Q0065	AI4
DHX8/BRE1	ENSG00000103549	DHX8	YDL074C	BRE1
PRKCZ/KSP1	ENSG00000103653	PRKCZ	YHR082C	KSP1
SYT1/ATS1	ENSG00000103657	SYT1	YAL020C	ATS1
IDH3G/YKR023W	ENSG00000103671	IDH3G	YKR023W	YKR023W
ROGDI/YPT7	ENSG00000103769	ROGDI	YML001W	YPT7
PDZD4/RBA50	ENSG00000103932	PDZD4	YDR527W	RBA50
ROCK1/STB2	ENSG00000103942	ROCK1	YMR053C	STB2
CBFB/YBR259W	ENSG00000103966	CBFB	YBR259W	YBR259W
PDK3/MXR1	ENSG00000104064	PDK3	YER042W	MXR1
HYAL2/PEP3	ENSG00000104142	HYAL2	YLR148W	PEP3
HDAC4/GND1	ENSG00000104221	HDAC4	YHR183W	GND1
RASSF1/YOL159C	ENSG00000104299	RASSF1	YOL159C	YOL159C
FGFR3/KIN4	ENSG00000104312	FGFR3	YOR233W	KIN4
IFI35/YLR419W	ENSG00000104320	IFI35	YLR419W	YLR419W
COASY/TBF1	ENSG00000104327	COASY	YPL128C	TBF1
MEF2A/POP1	ENSG00000104356	MEF2A	YNL221C	POP1
OTUD5/MCK1	ENSG00000104365	OTUD5	YNL307C	MCK1
TFE3/SOH1	ENSG00000104368	TFE3	YGL127C	SOH1
TBC1D25/GNA1	ENSG00000104408	TBC1D25	YFL017C	GNA1
ACSL4/EMC2	ENSG00000104412	ACSL4	YJR088C	EMC2
INPP5A/ARP10	ENSG00000104419	INPP5A	YDR106W	ARP10
GPKOW/DAL80	ENSG00000104447	GPKOW	YKR034W	DAL80
GRIPAP1/DAL81	ENSG00000104490	GRIPAP1	YIR023W	DAL81
FTSJ1/EFB1	ENSG00000104529	FTSJ1	YAL003W	EFB1
POLR1A/PSA1	ENSG00000104549	POLR1A	YDL055C	PSA1
LAPTM4A/TMT1	ENSG00000104611	LAPTM4A	YER175C	TMT1
IP6K2/BCH2	ENSG00000104613	IP6K2	YKR027W	BCH2
STON1-GTF2A1L/VPS55	ENSG00000104660	STON1-GTF2A1L	YJR044C	VPS55
SRBD1/OST3	ENSG00000104723	SRBD1	YOR085W	OST3
CYFIP1/MCM4	ENSG00000104738	CYFIP1	YPR019W	MCM4
RASGRP2/YCL012C	ENSG00000104805	RASGRP2	YCL012C	YCL012C
PSME4/GSY2	ENSG00000104812	PSME4	YLR258W	GSY2
IFT80/ECI1	ENSG00000104823	IFT80	YLR284C	ECI1
SIRT2/TUB2	ENSG00000104833	SIRT2	YFL037W	TUB2
ERLEC1/DIA4	ENSG00000104835	ERLEC1	YHR011W	DIA4
PPP2R5B/SNP1	ENSG00000104852	PPP2R5B	YIL061C	SNP1
PYGM/PIH1	ENSG00000104872	PYGM	YHR034C	PIH1
PITX1/PRP11	ENSG00000104897	PITX1	YDL043C	PRP11
TRPC7/PMI40	ENSG00000104938	TRPC7	YER003C	PMI40
NUP133/YJU2	ENSG00000104957	NUP133	YKL095W	YJU2
NUCKS1/RPL6B	ENSG00000104960	NUCKS1	YLR448W	RPL6B
VPS35/CNS1	ENSG00000104969	VPS35	YBR155W	CNS1
DNAJA2/TIM44	ENSG00000104980	DNAJA2	YIL022W	TIM44
BCL3/ASF1	ENSG00000105011	BCL3	YJL115W	ASF1
KCNAB2/MAS1	ENSG00000105088	KCNAB2	YLR163C	MAS1
ABCC9/CRH1	ENSG00000105127	ABCC9	YGR189C	CRH1
GAL/POP4	ENSG00000105171	GAL	YBR257W	POP4
CLEC2D/SWI4	ENSG00000105186	CLEC2D	YER111C	SWI4
RORA/NOP1	ENSG00000105202	RORA	YDL014W	NOP1
DRD4/PGI1	ENSG00000105220	DRD4	YBR196C	PGI1
TGFBR3/GFD2	ENSG00000105229	TGFBR3	YCL036W	GFD2
KIAA1107/ALF1	ENSG00000105254	KIAA1107	YNL148C	ALF1
PLA2G10/FCJ1	ENSG00000105281	PLA2G10	YKR016W	FCJ1
ATP1B3/PRO1	ENSG00000105323	ATP1B3	YDR300C	PRO1
NEDD4/AMA1	ENSG00000105325	NEDD4	YGR225W	AMA1
PIGB/YML6	ENSG00000105364	PIGB	YML025C	YML6
MAPK6/RSC3	ENSG00000105369	MAPK6	YDR303C	RSC3
GNB5/RPS19B	ENSG00000105372	GNB5	YNL302C	RPS19B
RAB27A/SPO13	ENSG00000105373	RAB27A	YHR014W	SPO13
CECR5/CIR1	ENSG00000105379	CECR5	YGR207C	CIR1
UFD1L/AVT7	ENSG00000105388	UFD1L	YIL088C	AVT7
LRP6/KIN3	ENSG00000105397	LRP6	YAR018C	KIN3
GUCY2C/SEC17	ENSG00000105402	GUCY2C	YBL050W	SEC17
SCT/YIP3	ENSG00000105404	SCT	YNL044W	YIP3
PHRF1/PMA2	ENSG00000105409	PHRF1	YPL036W	PMA2
IKBKAP/ERD2	ENSG00000105438	IKBKAP	YBL040C	ERD2
NUCB2/SYT1	ENSG00000105443	NUCB2	YPR095C	SYT1
PFN2/UTP7	ENSG00000105447	PFN2	YER082C	UTP7
PTPN3/CDC9	ENSG00000105486	PTPN3	YDL164C	CDC9
SPTB/TPD3	ENSG00000105568	SPTB	YAL016W	TPD3
DAPP1/KAP95	ENSG00000105576	DAPP1	YLR347C	KAP95
FGF10/CCC1	ENSG00000105607	FGF10	YLR220W	CCC1
SMG6/NRG1	ENSG00000105610	SMG6	YDR043C	NRG1
EXOC5/PRP31	ENSG00000105618	EXOC5	YGR091W	PRP31
CLTCL1/PRM7	ENSG00000105662	CLTCL1	YDL039C	PRM7
FSTL3/SPC2	ENSG00000105668	FSTL3	YML055W	SPC2
DGCR2/SEC28	ENSG00000105669	DGCR2	YIL076W	SEC28
RNF126/DBP8	ENSG00000105671	RNF126	YHR169W	DBP8
MNT/SFG1	ENSG00000105676	MNT	YOR315W	SFG1
ZXDC/CBF1	ENSG00000105698	ZXDC	YJR060W	CBF1
POLB/FPR1	ENSG00000105701	POLB	YNL135C	FPR1
WIPI1/PXR1	ENSG00000105705	WIPI1	YGR280C	PXR1
ASNS/TPK2	ENSG00000105723	ASNS	YPL203W	TPK2
AP3M2/SPF1	ENSG00000105726	AP3M2	YEL031W	SPF1
CNGB1/PDR17	ENSG00000105737	CNGB1	YNL264C	PDR17
ST6GALNAC2/GLO4	ENSG00000105755	ST6GALNAC2	YOR040W	GLO4
CHAT/RBG2	ENSG00000105793	CHAT	YGR173W	RBG2
PABPC1/ZUO1	ENSG00000105821	PABPC1	YGR285C	ZUO1
TESK2/BET1	ENSG00000105829	TESK2	YIL004C	BET1
C16orf80/DET1	ENSG00000105852	C16orf80	YDR051C	DET1
CSNK2A2/YLR072W	ENSG00000105854	CSNK2A2	YLR072W	YLR072W
PTPN21/YKL069W	ENSG00000105855	PTPN21	YKL069W	YKL069W
EIF2B3/YIL001W	ENSG00000105887	EIF2B3	YIL001W	YIL001W
CAMK2A/YGR066C	ENSG00000105939	CAMK2A	YGR066C	YGR066C
TCOF1/KGD1	ENSG00000105953	TCOF1	YIL125W	KGD1
CDC42/YHR131C	ENSG00000105974	CDC42	YHR131C	YHR131C
OSBPL3/PRR2	ENSG00000105976	OSBPL3	YDL214C	PRR2
EPHA8/MDJ1	ENSG00000105993	EPHA8	YFL016C	MDJ1
SLC12A3/RIM1	ENSG00000106028	SLC12A3	YCR028C-A	RIM1
RAD18/ATG17	ENSG00000106052	RAD18	YLR423C	ATG17
ATP2B1/YCR099C	ENSG00000106069	ATP2B1	YCR099C	YCR099C
NCK2/PEP12	ENSG00000106089	NCK2	YOR036W	PEP12
MAP4K4/GRS2	ENSG00000106105	MAP4K4	YPR081C	GRS2
RPL31/GIS3	ENSG00000106125	RPL31	YLR094C	GIS3
WDR1/PRT1	ENSG00000106263	WDR1	YOR361C	PRT1
SNX13/NOP15	ENSG00000106344	SNX13	YNL110C	NOP15
ARHGAP10/IMD3	ENSG00000106348	ARHGAP10	YLR432W	IMD3
RPS6KA2/LSM5	ENSG00000106355	RPS6KA2	YER146W	LSM5
ING3/YOR152C	ENSG00000106366	ING3	YOR152C	YOR152C
WBSCR22/KTR3	ENSG00000106397	WBSCR22	YBR205W	KTR3
SEL1L/VPS71	ENSG00000106400	SEL1L	YML041C	VPS71
TRIP13/OPI3	ENSG00000106404	TRIP13	YJR073C	OPI3
ATP6AP1/YIL166C	ENSG00000106571	ATP6AP1	YIL166C	YIL166C
TCF3/PRE8	ENSG00000106588	TCF3	YML092C	PRE8
TRIB2/MRPL32	ENSG00000106591	TRIB2	YCR003W	MRPL32
DAZAP1/RHB1	ENSG00000106615	DAZAP1	YCR027C	RHB1
MBD3/SDS23	ENSG00000106617	MBD3	YGL056C	SDS23
PRLH/POL31	ENSG00000106628	PRLH	YJR006W	POL31
HLTF/HSP104	ENSG00000106665	HLTF	YLL026W	HSP104
CPSF1/VMA21	ENSG00000106688	CPSF1	YGR105W	VMA21
CDH19/HSL1	ENSG00000106799	CDH19	YKL101W	HSL1
PDCD2/DIP2	ENSG00000106829	PDCD2	YLR129W	DIP2
PRKACA/DFG16	ENSG00000106952	PRKACA	YOR030W	DFG16
LPHN1/OAF1	ENSG00000106991	LPHN1	YAL051W	OAF1
ACTN1/ADK2	ENSG00000106992	ACTN1	YER170W	ADK2
RPS6KA6/AZR1	ENSG00000107020	RPS6KA6	YGR224W	AZR1
EPN2/FRQ1	ENSG00000107130	EPN2	YDR373W	FRQ1
PTPN18/PSD1	ENSG00000107186	PTPN18	YNL169C	PSD1
LIMS2/SPG4	ENSG00000107187	LIMS2	YMR107W	SPG4
LNX1/MBF1	ENSG00000107223	LNX1	YOR298C-A	MBF1
TFRC/MRF1	ENSG00000107242	TFRC	YGL143C	MRF1
SREBF1/SNL1	ENSG00000107262	SREBF1	YIL016W	SNL1
TRPC5/PDR15	ENSG00000107331	TRPC5	YDR406W	PDR15
AFF4/YNL144C	ENSG00000107341	AFF4	YNL144C	YNL144C
UBE2D1/YNL155W	ENSG00000107372	UBE2D1	YNL155W	YNL155W
MPP5/GLN3	ENSG00000107485	MPP5	YER040W	GLN3
SMC1A/SLM3	ENSG00000107521	SMC1A	YDL033C	SLM3
HSD17B10/PEX13	ENSG00000107554	HSD17B10	YLR191W	PEX13
MARK2/DPB11	ENSG00000107560	MARK2	YJL090C	DPB11
HMMR/PHB1	ENSG00000107566	HMMR	YGR132C	PHB1
CHFR/RPG1	ENSG00000107581	CHFR	YBR079C	RPG1
TRHDE/PET18	ENSG00000107611	TRHDE	YCR020C	PET18
P4HA2/DBP1	ENSG00000107625	P4HA2	YPL119C	DBP1
FCGR2B/CLA4	ENSG00000107643	FCGR2B	YNL298W	CLA4
NFATC3/YOR022C	ENSG00000107651	NFATC3	YOR022C	YOR022C
ACADVL/NSE4	ENSG00000107672	ACADVL	YDL105W	NSE4
FBXW11/ATG26	ENSG00000107679	FBXW11	YLR189C	ATG26
ACAP1/CNA1	ENSG00000107758	ACAP1	YLR433C	CNA1
CRMP1/MPM1	ENSG00000107771	CRMP1	YJL066C	MPM1
DERL2/PHO5	ENSG00000107789	DERL2	YBR093C	PHO5
NDE1/YCR051W	ENSG00000107854	NDE1	YCR051W	YCR051W
MRVI1/GEA2	ENSG00000107862	MRVI1	YEL022W	GEA2
AP1M1/SAC7	ENSG00000107863	AP1M1	YDR389W	SAC7
PVR/BCP1	ENSG00000107949	PVR	YDR361C	BCP1
IKBKG/YOL098C	ENSG00000107959	IKBKG	YOL098C	YOL098C
XRCC1/PSF3	ENSG00000107960	XRCC1	YOL146W	PSF3
SCARB1/TRX1	ENSG00000108010	SCARB1	YLR043C	TRX1
MCM2/NUP159	ENSG00000108021	MCM2	YIL115C	NUP159
TP63/CDA1	ENSG00000108039	TP63	YLR307W	CDA1
LLGL2/SMC3	ENSG00000108055	LLGL2	YJL074C	SMC3
NLE1/SDS22	ENSG00000108061	NLE1	YKL193C	SDS22
SDHA/IXR1	ENSG00000108064	SDHA	YKL032C	IXR1
SMARCE1/RTS3	ENSG00000108091	SMARCE1	YGR161C	RTS3
KDM5A/CUL3	ENSG00000108094	KDM5A	YGR003W	CUL3
ADAM11/PCL1	ENSG00000108100	ADAM11	YNL289W	PCL1
PPP2R3A/OAC1	ENSG00000108107	PPP2R3A	YKL120W	OAC1
FERMT2/FKS1	ENSG00000108175	FERMT2	YLR342W	FKS1
ABCB11/CPR5	ENSG00000108179	ABCB11	YDR304C	CPR5
CD5L/YHI9	ENSG00000108187	CD5L	YHR029C	YHI9
PTGS2/HED1	ENSG00000108256	PTGS2	YDR014W-A	HED1
IGF2BP2/PUP3	ENSG00000108294	IGF2BP2	YER094C	PUP3
MAP3K13/CWC25	ENSG00000108296	MAP3K13	YNL245C	CWC25
ST6GAL1/RAD7	ENSG00000108306	ST6GAL1	YJR052W	RAD7
VDAC1P1/NHP6A	ENSG00000108312	VDAC1P1	YPR052C	NHP6A
PICALM/RPN3	ENSG00000108344	PICALM	YER021W	RPN3
NSF/NOP8	ENSG00000108349	NSF	YOL144W	NOP8
GLI2/SEE1	ENSG00000108370	GLI2	YIL064W	SEE1
CLASP1/FUN19	ENSG00000108375	CLASP1	YAL034C	FUN19
MRPS34/DMC1	ENSG00000108384	MRPS34	YER179W	DMC1
NOTCH3/RAD18	ENSG00000108395	NOTCH3	YCR066W	RAD18
CLNS1A/GPT2	ENSG00000108405	CLNS1A	YKR067W	GPT2
PPP2R2C/RPN10	ENSG00000108424	PPP2R2C	YHR200W	RPN10
TEAD2/BOS1	ENSG00000108433	TEAD2	YLR078C	BOS1
EED/ATG4	ENSG00000108510	EED	YNL223W	ATG4
CDHR2/ODC1	ENSG00000108528	CDHR2	YPL134C	ODC1
SNCB/VTC2	ENSG00000108551	SNCB	YFL004W	VTC2
TSG101/MRPL20	ENSG00000108557	TSG101	YKR085C	MRPL20
ATP2A3/KRS1	ENSG00000108559	ATP2A3	YDR037W	KRS1
CA12/DOP1	ENSG00000108576	CA12	YDR141C	DOP1
MGLL/GOS1	ENSG00000108587	MGLL	YHL031C	GOS1
NTN4/SPB1	ENSG00000108592	NTN4	YCL054W	SPB1
BCS1L/RSC6	ENSG00000108604	BCS1L	YCR052W	RSC6
NUAK1/RRP5	ENSG00000108651	NUAK1	YMR229C	RRP5
SLC24A1/SNU114	ENSG00000108654	SLC24A1	YKL173W	SNU114
SCARF1/RPN6	ENSG00000108671	SCARF1	YDL097C	RPN6
LMAN1/SPT7	ENSG00000108773	LMAN1	YBR081C	SPT7
PTPLAD1/YPT6	ENSG00000108774	PTPLAD1	YLR262C	YPT6
IPCEF1/INO4	ENSG00000108788	IPCEF1	YOL108C	INO4
ZZEF1/HOS2	ENSG00000108840	ZZEF1	YGL194C	HOS2
ENO1/LUC7	ENSG00000108848	ENO1	YDL087C	LUC7
SLC12A1/CHS2	ENSG00000108854	SLC12A1	YBR038W	CHS2
C19orf10/MSG5	ENSG00000108861	C19orf10	YNL053W	MSG5
ANO8/RNR4	ENSG00000108946	ANO8	YGR180C	RNR4
ARHGEF10L/LOT5	ENSG00000108953	ARHGEF10L	YKL183W	LOT5
TXK/YPL162C	ENSG00000108984	TXK	YPL162C	YPL162C
KCNQ2/UTP4	ENSG00000109046	KCNQ2	YDR324C	UTP4
TACR2/YIR042C	ENSG00000109065	TACR2	YIR042C	YIR042C
ACTR6/SPT6	ENSG00000109111	ACTR6	YGR116W	SPT6
TIPIN/DEP1	ENSG00000109118	TIPIN	YAL013W	DEP1
SRI/POM33	ENSG00000109133	SRI	YLL023C	POM33
EIF4G3/AVO2	ENSG00000109320	EIF4G3	YMR068W	AVO2
NUP37/SIN4	ENSG00000109339	NUP37	YNL236W	SIN4
SEMA3A/ECM14	ENSG00000109472	SEMA3A	YHR132C	ECM14
SEMA3C/MGE1	ENSG00000109519	SEMA3C	YOR232W	MGE1
ACAT1/GAR1	ENSG00000109534	ACAT1	YHR089C	GAR1
CELSR1/TRM9	ENSG00000109536	CELSR1	YML014W	TRM9
ZNF638/GEF1	ENSG00000109572	ZNF638	YJR040W	GEF1
ADD2/PRP43	ENSG00000109606	ADD2	YGL120C	PRP43
FGF4/CDC4	ENSG00000109670	FGF4	YFL009W	CDC4
RASAL2/HSP78	ENSG00000109689	RASAL2	YDR258C	HSP78
MARK3/TAH18	ENSG00000109756	MARK3	YPR048W	TAH18
SLC25A3/PEX28	ENSG00000109775	SLC25A3	YHR150W	PEX28
FOSL2/USV1	ENSG00000109787	FOSL2	YPL230W	USV1
FRYL/FMP52	ENSG00000109854	FRYL	YER004W	FMP52
FSCN1/LDB16	ENSG00000109861	FSCN1	YCL005W	LDB16
ACTB/ELP4	ENSG00000109911	ACTB	YPL101W	ELP4
PLD1/ZPR1	ENSG00000109917	PLD1	YGR211W	ZPR1
WDR62/SSB1	ENSG00000109971	WDR62	YDL229W	SSB1
DLG1/IRS4	ENSG00000110047	DLG1	YKR019C	IRS4
RAB7A/SWH1	ENSG00000110048	RAB7A	YAR042W	SWH1
BCAP29/SAP190	ENSG00000110075	BCAP29	YKR028W	SAP190
SART3/YAT1	ENSG00000110090	SART3	YAR035W	YAT1
ARHGAP15/CLB5	ENSG00000110092	ARHGAP15	YPR120C	CLB5
PAX2/PRP19	ENSG00000110107	PAX2	YLL036C	PRP19
EXOSC7/PHO91	ENSG00000110344	EXOSC7	YNR013C	PHO91
KIFAP3/DHH1	ENSG00000110367	KIFAP3	YDL160C	DHH1
MCM6/REC104	ENSG00000110395	MCM6	YHR157W	REC104
REXO2/SED4	ENSG00000110427	REXO2	YCR067C	SED4
RBM7/LAT1	ENSG00000110435	RBM7	YNL071W	LAT1
RBMS2/YNL247W	ENSG00000110619	RBMS2	YNL247W	YNL247W
BAZ2A/TOM70	ENSG00000110711	BAZ2A	YNL121C	TOM70
PTPN23/NUP116	ENSG00000110713	PTPN23	YMR047C	NUP116
MLH1/EKI1	ENSG00000110721	MLH1	YDR147W	EKI1
UNG/TFB1	ENSG00000110768	UNG	YDR311W	TFB1
KLHL20/NAS2	ENSG00000110801	KLHL20	YIL007C	NAS2
RGS11/SPC19	ENSG00000110841	RGS11	YDR201W	SPC19
PLXNA2/PAR32	ENSG00000110851	PLXNA2	YDL173W	PAR32
SPAG5/CRN1	ENSG00000110880	SPAG5	YLR429W	CRN1
ANKRD13A/CAX4	ENSG00000110881	ANKRD13A	YGR036C	CAX4
TPD52/ERG12	ENSG00000110921	TPD52	YMR208W	ERG12
ACACB/ATP1	ENSG00000110955	ACACB	YBL099W	ATP1
TRAF4/SHM1	ENSG00000111077	TRAF4	YBR263W	SHM1
PAG1/MAP2	ENSG00000111142	PAG1	YBL091C	MAP2
GPATCH1/LAP2	ENSG00000111144	GPATCH1	YNL045W	LAP2
ICAM3/FKH2	ENSG00000111206	ICAM3	YNL068C	FKH2
NT5C2/RPS24B	ENSG00000111241	NT5C2	YIL069C	RPS24B
MCAM/ALD5	ENSG00000111275	MCAM	YER073W	ALD5
GPC4/TAD2	ENSG00000111319	GPC4	YJL035C	TAD2
CAMSAP3/YHR177W	ENSG00000111321	CAMSAP3	YHR177W	YHR177W
RAP1GAP/SSO2	ENSG00000111450	RAP1GAP	YMR183C	SSO2
XAB2/RET3	ENSG00000111481	XAB2	YPL010W	RET3
ARHGEF1/MET18	ENSG00000111530	ARHGEF1	YIL128W	MET18
STXBP2/NUP84	ENSG00000111581	STXBP2	YDL116W	NUP84
MAP2K7/CDC36	ENSG00000111596	MAP2K7	YDL165W	CDC36
NMRK2/TOF1	ENSG00000111602	NMRK2	YNL273W	TOF1
DGKD/HRP1	ENSG00000111605	DGKD	YOL123W	HRP1
CTTNBP2/TDH3	ENSG00000111640	CTTNBP2	YGR192C	TDH3
ACTL6B/NOP2	ENSG00000111641	ACTL6B	YNL061W	NOP2
RARB/ISW2	ENSG00000111642	RARB	YOR304W	ISW2
TOP2B/UBP7	ENSG00000111667	TOP2B	YIL156W	UBP7
NFKB2/ENO1	ENSG00000111674	NFKB2	YGR254W	ENO1
PPP1R12B/YGR153W	ENSG00000111679	PPP1R12B	YGR153W	YGR153W
DNAJC10/SPR1	ENSG00000111701	DNAJC10	YOR190W	SPR1
GTF3C1/SIP2	ENSG00000111725	GTF3C1	YGL208W	SIP2
IL4R/YHR003C	ENSG00000111726	IL4R	YHR003C	YHR003C
USP33/WHI4	ENSG00000111786	USP33	YDL224C	WHI4
PAK3/MTF1	ENSG00000111802	PAK3	YMR228W	MTF1
DCX/GIR2	ENSG00000111832	DCX	YDR152W	GIR2
SNRPA/CEG1	ENSG00000111880	SNRPA	YGL130W	CEG1
SPAG6/YER121W	ENSG00000111907	SPAG6	YER121W	YER121W
EXOSC5/RDS1	ENSG00000112033	EXOSC5	YCR106W	RDS1
DYNC1I2/STE3	ENSG00000112038	DYNC1I2	YKL178C	STE3
APBB1IP/YPR003C	ENSG00000112053	APBB1IP	YPR003C	YPR003C
LRCH4/RAD53	ENSG00000112062	LRCH4	YPL153C	RAD53
FAM76B/MEP3	ENSG00000112077	FAM76B	YPR138C	MEP3
SIRT6/MRK1	ENSG00000112079	SIRT6	YDL079C	MRK1
TYR/YHR009C	ENSG00000112096	TYR	YHR009C	YHR009C
POLD3/MCM3	ENSG00000112118	POLD3	YEL032W	MCM3
ACTN2/FAR10	ENSG00000112130	ACTN2	YLR238W	FAR10
CAPZB/BNI4	ENSG00000112137	CAPZB	YNL233W	BNI4
PHF17/HRT3	ENSG00000112146	PHF17	YLR097C	HRT3
UBE2A/MDN1	ENSG00000112159	UBE2A	YLR106C	MDN1
FGFR1/HUR1	ENSG00000112164	FGFR1	YGL168W	HUR1
FKBP6/RPS15	ENSG00000112175	FKBP6	YOL040C	RPS15
GTF2I/SRV2	ENSG00000112186	GTF2I	YNL138W	SRV2
SMC1B/MET22	ENSG00000112200	SMC1B	YOL064C	MET22
FBLN1/CCL1	ENSG00000112237	FBLN1	YPR025C	CCL1
ITGA8/XPT1	ENSG00000112242	ITGA8	YJR133W	XPT1
CST7/SLH1	ENSG00000112249	CST7	YGR271W	SLH1
MAP2/FRE4	ENSG00000112282	MAP2	YNR060W	FRE4
PIAS2/YJL132W	ENSG00000112293	PIAS2	YJL132W	YJL132W
AMPH/MVP1	ENSG00000112335	AMPH	YMR004W	MVP1
ARAF/SKI7	ENSG00000112339	ARAF	YOR076C	SKI7
MCCC1/SPO21	ENSG00000112343	MCCC1	YOL091W	SPO21
FAP/PEX7	ENSG00000112357	FAP	YDR142C	PEX7
NEBL/AZF1	ENSG00000112365	NEBL	YOR113W	AZF1
UBE2K/MCH2	ENSG00000112394	UBE2K	YKL221W	MCH2
PIK3C3/CLB6	ENSG00000112576	PIK3C3	YGR109C	CLB6
N4BP2/RML2	ENSG00000112651	N4BP2	YEL050C	RML2
SYNJ2/MCM1	ENSG00000112658	SYNJ2	YMR043W	MCM1
ADCY2/ULP2	ENSG00000112701	ADCY2	YIL031W	ULP2
PPP2R5C/YHR213W-B	ENSG00000112715	PPP2R5C	YHR213W-B	YHR213W-B
RBFOX1/PRP45	ENSG00000112739	RBFOX1	YAL032C	PRP45
GNB1/FUN26	ENSG00000112759	GNB1	YAL022C	FUN26
HOXA9/HIS4	ENSG00000112769	HOXA9	YCL030C	HIS4
EDN1/GTO3	ENSG00000112782	EDN1	YMR251W	GTO3
MLLT10/DIG1	ENSG00000112851	MLLT10	YPL049C	DIG1
ADCYAP1R1/PAP2	ENSG00000112941	ADCYAP1R1	YOL115W	PAP2
NRD1/ERG13	ENSG00000112972	NRD1	YML126C	ERG13
VDAC3/ERP4	ENSG00000112983	VDAC3	YOR016C	ERP4
PCM1/SSA3	ENSG00000113013	PCM1	YBL075C	SSA3
CBFA2T2/AEP3	ENSG00000113048	CBFA2T2	YPL005W	AEP3
DBC1/UBX3	ENSG00000113194	DBC1	YDL091C	UBX3
ITCH/HSE1	ENSG00000113263	ITCH	YHL002W	HSE1
TP73/APE3	ENSG00000113269	TP73	YBR286W	APE3
TOLLIP/THG1	ENSG00000113272	TOLLIP	YGR024C	THG1
UBE2D4/ENT5	ENSG00000113282	UBE2D4	YDR153C	ENT5
RUNX1T1/MSH2	ENSG00000113318	RUNX1T1	YOL090W	MSH2
THOC1/BUD5	ENSG00000113319	THOC1	YCR038C	BUD5
OSBPL6/RNT1	ENSG00000113360	OSBPL6	YMR239C	RNT1
SLC1A3/BUD6	ENSG00000113368	SLC1A3	YLR319C	BUD6
XRCC5/SUB1	ENSG00000113387	XRCC5	YMR039C	SUB1
LXN/MST1	ENSG00000113407	LXN	YKL194C	MST1
SP140/RAD17	ENSG00000113456	SP140	YOR368W	RAD17
MKNK1/RAD50	ENSG00000113522	MKNK1	YNL250W	RAD50
TNS1/SOL2	ENSG00000113552	TNS1	YCR073W-A	SOL2
REXO1/SKP1	ENSG00000113558	REXO1	YDR328C	SKP1
SAR1A/PPH22	ENSG00000113575	SAR1A	YDL188C	PPH22
CDC14A/FLO9	ENSG00000113580	CDC14A	YAL063C	FLO9
RAPGEF3/MRPL1	ENSG00000113645	RAPGEF3	YDR116C	MRPL1
CEACAM1/PRP40	ENSG00000113649	CEACAM1	YKL012W	PRP40
SENP1/HSP10	ENSG00000113657	SENP1	YOR020C	HSP10
DUSP13/RNH70	ENSG00000113712	DUSP13	YGR276C	RNH70
CIC/CEM1	ENSG00000113719	CIC	YER061C	CEM1
LIPE/PKC1	ENSG00000113721	LIPE	YBL105C	PKC1
FDFT1/ARP8	ENSG00000113812	FDFT1	YOR141C	ARP8
PAFAH1B3/ACE2	ENSG00000113916	PAFAH1B3	YLR131C	ACE2
OPHN1/OGG1	ENSG00000114026	OPHN1	YML060W	OGG1
KIF22/ACC1	ENSG00000114054	KIF22	YNR016C	ACC1
SCGN/UFD4	ENSG00000114062	SCGN	YKL010C	UFD4
PGM1/VID28	ENSG00000114098	PGM1	YIL017C	VID28
DDX1/RIM2	ENSG00000114120	DDX1	YBR192W	RIM2
DNM2/APC11	ENSG00000114125	DNM2	YDL008W	APC11
EPB41L2/BDF1	ENSG00000114166	EPB41L2	YLR399C	BDF1
RIMS1/ARC19	ENSG00000114209	RIMS1	YKL013C	ARC19
STX7/BCY1	ENSG00000114302	STX7	YIL033C	BCY1
RABL2B/UBP3	ENSG00000114316	RABL2B	YER151C	UBP3
KEAP1/GPA2	ENSG00000114353	KEAP1	YER020W	GPA2
PTPRH/RPL24A	ENSG00000114391	PTPRH	YGL031C	RPL24A
EPHA6/YMR315W	ENSG00000114416	EPHA6	YMR315W	YMR315W
SCTR/GPB2	ENSG00000114423	SCTR	YAL056W	GPB2
RFX3/KEM1	ENSG00000114473	RFX3	YGL173C	KEM1
RIF1/GLC3	ENSG00000114480	RIF1	YEL011W	GLC3
RAB21/URA3	ENSG00000114491	RAB21	YEL021W	URA3
SLC4A4/CBC2	ENSG00000114503	SLC4A4	YPL178W	CBC2
SMARCA2/VMA1	ENSG00000114573	SMARCA2	YDL185W	VMA1
RDH8/TPN1	ENSG00000114638	RDH8	YGL186C	TPN1
SESN1/RRT13	ENSG00000114650	SESN1	YER066W	RRT13
MID2/YDR415C	ENSG00000114738	MID2	YDR415C	YDR415C
COL5A3/HFI1	ENSG00000114745	COL5A3	YPL254W	HFI1
SRCAP/SUI1	ENSG00000114784	SRCAP	YNL244C	SUI1
KIAA0020/CPR4	ENSG00000114857	KIAA0020	YCR069W	CPR4
CPB2/TIF4631	ENSG00000114867	CPB2	YGR162W	TIF4631
CHRNA3/ORM1	ENSG00000114978	CHRNA3	YGR038W	ORM1
KCNN2/FAB1	ENSG00000115020	KCNN2	YFR019W	FAB1
CNOT4/ARP7	ENSG00000115073	CNOT4	YPR034W	ARP7
PSEN1/ARP3	ENSG00000115091	PSEN1	YJR065C	ARP3
CPOX/ARG8	ENSG00000115107	CPOX	YOL140W	ARG8
MOK/IST3	ENSG00000115128	MOK	YIR005W	IST3
HSP90AA1/ZTA1	ENSG00000115129	HSP90AA1	YBR046C	ZTA1
RBL1/FES1	ENSG00000115145	RBL1	YBR101C	FES1
DLGAP4/GUT2	ENSG00000115159	DLGAP4	YIL155C	GUT2
CFHR2/HHT1	ENSG00000115163	CFHR2	YBR010W	HHT1
NDC80/PTC4	ENSG00000115165	NDC80	YBR125C	PTC4
AP4E1/HRK1	ENSG00000115170	AP4E1	YOR267C	HRK1
RSBN1/YML079W	ENSG00000115207	RSBN1	YML079W	YML079W
MAGI3/GCN3	ENSG00000115211	MAGI3	YKR026C	GCN3
CXCL2/RPN11	ENSG00000115233	CXCL2	YFR004W	RPN11
AFP/CYR1	ENSG00000115241	AFP	YJL005W	CYR1
COL4A4/YIM1	ENSG00000115252	COL4A4	YMR152W	YIM1
OSTM1/YOP1	ENSG00000115255	OSTM1	YPR028W	YOP1
CDH7/PRB1	ENSG00000115257	CDH7	YEL060C	PRB1
PCNP/PEF1	ENSG00000115271	PCNP	YGR058W	PEF1
ARG2/CWH41	ENSG00000115275	ARG2	YGL027C	CWH41
MEF2C/DNF3	ENSG00000115306	MEF2C	YMR162C	DNF3
PTPRC/CUE4	ENSG00000115307	PTPRC	YML101C	CUE4
CACNA1S/YDL218W	ENSG00000115353	CACNA1S	YDL218W	YDL218W
PKP1/SLX1	ENSG00000115392	PKP1	YBR228W	SLX1
UBA5/BSC2	ENSG00000115414	UBA5	YDR275W	BSC2
STK17B/BLI1	ENSG00000115415	STK17B	YKL061W	BLI1
CDC14B/GMH1	ENSG00000115446	CDC14B	YKR030W	GMH1
ZNF510/CCT4	ENSG00000115484	ZNF510	YDL143W	CCT4
LRP2/PLP1	ENSG00000115514	LRP2	YDR183W	PLP1
ZNF506/HSH155	ENSG00000115524	ZNF506	YMR288W	HSH155
DUSP12/VPS24	ENSG00000115561	DUSP12	YKL041W	VPS24
ENSG00000081770/YDR266C	ENSG00000115568	ENSG00000081770	YDR266C	YDR266C
CADPS2/SPO12	ENSG00000115648	CADPS2	YHR152W	SPO12
HSPB11/CSR2	ENSG00000115652	HSPB11	YPR030W	CSR2
IL12RB2/MCM7	ENSG00000115685	IL12RB2	YBR202W	MCM7
SMARCD3/CNB1	ENSG00000115756	SMARCD3	YKL190W	CNB1
FYB/SPE1	ENSG00000115758	FYB	YKL184W	SPE1
MPP4/RPL23A	ENSG00000115762	MPP4	YBL087C	RPL23A
STRADB/GRH1	ENSG00000115806	STRADB	YDR517W	GRH1
BZW1/SWD1	ENSG00000115808	BZW1	YAR003W	SWD1
PGR/AAC1	ENSG00000115840	PGR	YMR056C	AAC1
ME2/YMR114C	ENSG00000115850	ME2	YMR114C	YMR114C
C5orf22/DPS1	ENSG00000115866	C5orf22	YLL018C	DPS1
CCNT2/NOP6	ENSG00000115875	CCNT2	YDL213C	NOP6
EPB41L3/BNA5	ENSG00000115919	EPB41L3	YLR231C	BNA5
COBLL1/VRP1	ENSG00000115935	COBLL1	YLR337C	VRP1
DLG3/KRR1	ENSG00000115946	DLG3	YCL059C	KRR1
TRAF5/ORC1	ENSG00000115947	TRAF5	YML065W	ORC1
MRPL22/MRPS18	ENSG00000115963	MRPL22	YNL306W	MRPS18
GEMIN5/SRB5	ENSG00000115966	GEMIN5	YGR104C	SRB5
OPRK1/NRD1	ENSG00000116001	OPRK1	YNL251C	NRD1
NFE2L1/SMT3	ENSG00000116030	NFE2L1	YDR510W	SMT3
GSK3B/SSZ1	ENSG00000116044	GSK3B	YHR064C	SSZ1
ITGB5/IRC24	ENSG00000116096	ITGB5	YIR036C	IRC24
ERC1/YOX1	ENSG00000116132	ERC1	YML027W	YOX1
XPO1/ALO1	ENSG00000116133	XPO1	YML086C	ALO1
PALB2/GPX1	ENSG00000116157	PALB2	YKL026C	GPX1
DOPEY1/STE14	ENSG00000116237	DOPEY1	YDR410C	STE14
BCKDHB/RPL22A	ENSG00000116251	BCKDHB	YLR061W	RPL22A
KAT6A/RAD26	ENSG00000116254	KAT6A	YJR035W	RAD26
ULK2/SLY1	ENSG00000116266	ULK2	YDR189W	SLY1
GRHL2/NPL3	ENSG00000116350	GRHL2	YDR432W	NPL3
TNPO1/ELP2	ENSG00000116455	TNPO1	YGR200C	ELP2
P2RX5/ATP4	ENSG00000116459	P2RX5	YPL078C	ATP4
ITGAE/YPT31	ENSG00000116473	ITGAE	YER031C	YPT31
DIS3/BYE1	ENSG00000116539	DIS3	YKL005C	BYE1
PIBF1/WHI3	ENSG00000116560	PIBF1	YNL197C	WHI3
ENSG00000083622/RLM1	ENSG00000116604	ENSG00000083622	YPL089C	RLM1
NUFIP1/SPE3	ENSG00000116649	NUFIP1	YPR069C	SPE3
RRAGB/STB6	ENSG00000116661	RRAGB	YKL072W	STB6
CYLD/MAD2	ENSG00000116670	CYLD	YJL030W	MAD2
SLC27A5/YEL023C	ENSG00000116678	SLC27A5	YEL023C	YEL023C
ZNF324/YLH47	ENSG00000116679	ZNF324	YPR125W	YLH47
ZNF446/FZO1	ENSG00000116688	ZNF446	YBR179C	FZO1
ZNF8/EBS1	ENSG00000116698	ZNF8	YDR206W	EBS1
RPS5/GCD14	ENSG00000116731	RPS5	YJL125C	GCD14
FAT1/YER077C	ENSG00000116750	FAT1	YER077C	YER077C
YTHDC1/HSH49	ENSG00000116754	YTHDC1	YOR319W	HSH49
CHMP2B/CYS3	ENSG00000116761	CHMP2B	YAL012W	CYS3
PPIE/PSK2	ENSG00000116783	PPIE	YOL045W	PSK2
ZMPSTE24/SOR2	ENSG00000116791	ZMPSTE24	YDL246C	SOR2
NOA1/MIG1	ENSG00000116809	NOA1	YGL035C	MIG1
REST/MSW1	ENSG00000116874	REST	YDR268W	MSW1
SSH1/SLC1	ENSG00000116906	SSH1	YDL052C	SLC1
GSTP1/RPS12	ENSG00000116918	GSTP1	YOR369C	RPS12
APLP2/GTR2	ENSG00000116954	APLP2	YGR163W	GTR2
SLCO1A2/POS5	ENSG00000116962	SLCO1A2	YPL188W	POS5
WBP11/RPS10A	ENSG00000116983	WBP11	YOR293W	RPS10A
EIF3I/MHT1	ENSG00000116984	EIF3I	YLL062C	MHT1
TXLNA/SLM2	ENSG00000117020	TXLNA	YNL047C	SLM2
APOB/RIB5	ENSG00000117091	APOB	YBR256C	RIB5
NCOA1/SDH2	ENSG00000117118	NCOA1	YLL041C	SDH2
KIF3C/SSF1	ENSG00000117133	KIF3C	YHR066W	SSF1
RAB10/JHD2	ENSG00000117139	RAB10	YJR119C	JHD2
GCKR/MRPS28	ENSG00000117155	GCKR	YDR337W	MRPS28
HADHA/BCD1	ENSG00000117174	HADHA	YHR040W	BCD1
MAPRE3/ROD1	ENSG00000117289	MAPRE3	YOR018W	ROD1
CAD/GAL10	ENSG00000117308	CAD	YBR019C	GAL10
CD59/PRP3	ENSG00000117360	CD59	YDR473C	PRP3
CD82/YGL082W	ENSG00000117385	CD82	YGL082W	YGL082W
ATRX/GAL2	ENSG00000117394	ATRX	YLR081W	GAL2
TAF9/EBP2	ENSG00000117395	TAF9	YKL172W	EBP2
FCN1/CDC20	ENSG00000117399	FCN1	YGL116W	CDC20
MECOM/KAP122	ENSG00000117408	MECOM	YGL016W	KAP122
SCAMP1/VMA16	ENSG00000117410	SCAMP1	YHR026W	VMA16
PREP/GRE3	ENSG00000117448	PREP	YHR104W	GRE3
HACE1/TSA1	ENSG00000117450	HACE1	YML028W	TSA1
SEH1L/MSB4	ENSG00000117461	SEH1L	YOL112W	MSB4
WDR47/CTS2	ENSG00000117519	WDR47	YDR371W	CTS2
OVGP1/HEF3	ENSG00000117528	OVGP1	YNL014W	HEF3
MAP3K4/YKT6	ENSG00000117533	MAP3K4	YKL196C	YKT6
PILRA/DPH5	ENSG00000117543	PILRA	YLR172C	DPH5
IGSF9/WWM1	ENSG00000117560	IGSF9	YFL010C	WWM1
ABCB1/PRX1	ENSG00000117592	ABCB1	YBL064C	PRX1
AKR1B1/YIR035C	ENSG00000117594	AKR1B1	YIR035C	YIR035C
CPNE3/UTP25	ENSG00000117597	CPNE3	YIL091C	UTP25
RRN3/SSA4	ENSG00000117632	RRN3	YER103W	SSA4
CTTN/MEK1	ENSG00000117676	CTTN	YOR351C	MEK1
MTIF2/RER2	ENSG00000117682	MTIF2	YBR002C	RER2
TTC39A/YJR098C	ENSG00000117707	TTC39A	YJR098C	YJR098C
EPS15/SWI1	ENSG00000117713	EPS15	YPL016W	SWI1
ORC1/RFA2	ENSG00000117748	ORC1	YNL312W	RFA2
MGST2/SNC1	ENSG00000117758	MGST2	YAL030W	SNC1
CHERP/OSH2	ENSG00000117859	CHERP	YDL019C	OSH2
ATG16L1/TCB2	ENSG00000117868	ATG16L1	YNL087W	TCB2
USP40/OPY2	ENSG00000117983	USP40	YPR075C	OPY2
RAD54L/PEP4	ENSG00000117984	RAD54L	YPL154C	PEP4
MAST2/IRR1	ENSG00000118007	MAST2	YIL026C	IRR1
DNAJA1/ARG4	ENSG00000118046	DNAJA1	YHR018C	ARG4
B4GALT1/SET1	ENSG00000118058	B4GALT1	YHR119W	SET1
CHMP5/NTH2	ENSG00000118094	CHMP5	YBR001C	NTH2
NFX1/MIG3	ENSG00000118263	NFX1	YER028C	MIG3
DIMT1/MOT3	ENSG00000118495	DIMT1	YMR070W	MOT3
IPO11/YJR154W	ENSG00000118507	IPO11	YJR154W	YJR154W
EIF2AK1/YPL067C	ENSG00000118508	EIF2AK1	YPL067C	YPL067C
EPDR1/YDR026C	ENSG00000118513	EPDR1	YDR026C	YDR026C
SEPHS1/FMP48	ENSG00000118515	SEPHS1	YGR052W	FMP48
MRPL28/YLR352W	ENSG00000118564	MRPL28	YLR352W	YLR352W
CEACAM6/SEC22	ENSG00000118640	CEACAM6	YLR268W	SEC22
RBM22/SWP1	ENSG00000118705	RBM22	YMR149W	SWP1
TMED2/PCL9	ENSG00000118971	TMED2	YDL179W	PCL9
ERO1LB/TFC4	ENSG00000119041	ERO1LB	YGR047C	TFC4
ZFAND6/RAD6	ENSG00000119048	ZFAND6	YGL058W	RAD6
TXLNG/GUD1	ENSG00000119125	TXLNG	YDL238C	GUD1
PPEF1/YPR015C	ENSG00000119138	PPEF1	YPR015C	YPR015C
LAT2/CFT2	ENSG00000119203	LAT2	YLR115W	CFT2
HUWE1/UTP10	ENSG00000119285	HUWE1	YJL109C	UTP10
ZW10/RAD23	ENSG00000119318	ZW10	YEL037C	RAD23
ALG9/VPS75	ENSG00000119335	ALG9	YNL246W	VPS75
MYBPC2/RRD2	ENSG00000119383	MYBPC2	YPL152W	RRD2
NOX4/GLE1	ENSG00000119392	NOX4	YDL207W	GLE1
ACOX3/RHO3	ENSG00000119396	ACOX3	YIL118W	RHO3
MTMR2/BRR1	ENSG00000119397	MTMR2	YPR057W	BRR1
PPP1R15A/RMD5	ENSG00000119401	PPP1R15A	YDR255C	RMD5
HSD17B14/SWD3	ENSG00000119402	HSD17B14	YBR175W	SWD3
TRIP6/KIC1	ENSG00000119408	TRIP6	YHR102W	KIC1
ACHE/SIT4	ENSG00000119414	ACHE	YDL047W	SIT4
FTL/MIC14	ENSG00000119421	FTL	YDR031W	MIC14
SRRT/VPS4	ENSG00000119541	SRRT	YPR173C	VPS4
BAX/MLH3	ENSG00000119684	BAX	YPL164C	MLH3
NLK/MDL1	ENSG00000119688	NLK	YLR188W	MDL1
PIGS/YCR016W	ENSG00000119707	PIGS	YCR016W	YCR016W
ATXN7L3/ALD4	ENSG00000119711	ATXN7L3	YOR374W	ALD4
PGS1/GCD7	ENSG00000119718	PGS1	YLR291C	GCD7
PSMC5/COQ6	ENSG00000119723	PSMC5	YGR255C	COQ6
UIMC1/TOM40	ENSG00000119725	UIMC1	YMR203W	TOM40
CETP/CCT8	ENSG00000119760	CETP	YJL008C	CCT8
MMP2/AXL1	ENSG00000119912	MMP2	YPR122W	AXL1
GNAO1/SWT1	ENSG00000119917	GNAO1	YOR166C	SWT1
OGFOD1/TSR3	ENSG00000119929	OGFOD1	YOR006C	TSR3
SH3BP2/PIG2	ENSG00000119938	SH3BP2	YIL045W	PIG2
ADD1/XKS1	ENSG00000119950	ADD1	YGR194C	XKS1
C14orf166/MAK11	ENSG00000120008	C14orf166	YKL021C	MAK11
NID2/AAT2	ENSG00000120053	NID2	YLR027C	AAT2
GMCL1/MET17	ENSG00000120054	GMCL1	YLR303W	MET17
SF3B2/PIS1	ENSG00000120088	SF3B2	YPR113W	PIS1
KLHL42/PPS1	ENSG00000120129	KLHL42	YBR276C	PPS1
GNAS/HMRA1	ENSG00000120149	GNAS	YCR097W	HMRA1
DNM1L/TRM5	ENSG00000120158	DNM1L	YHR070W	TRM5
PTHLH/MOB1	ENSG00000120162	PTHLH	YIL106W	MOB1
PHACTR3/MTR2	ENSG00000120253	PHACTR3	YKL186C	MTR2
ERGIC2/MRP2	ENSG00000120333	ERGIC2	YPR166C	MRP2
TFAP2C/TCP1	ENSG00000120438	TFAP2C	YDR212W	TCP1
AURKA/RTA1	ENSG00000120457	AURKA	YGR213C	RTA1
PIR/TAF12	ENSG00000120656	PIR	YDR145W	TAF12
RFX2/SSE2	ENSG00000120694	RFX2	YBR169C	SSE2
SULT2B1/ALG5	ENSG00000120697	SULT2B1	YPL227C	ALG5
CNOT3/RRP43	ENSG00000120699	CNOT3	YCR035C	RRP43
GP6/SUP45	ENSG00000120705	GP6	YBR143C	SUP45
PTPN4/YLR001C	ENSG00000120708	PTPN4	YLR001C	YLR001C
DDX18/MET31	ENSG00000120738	DDX18	YPL038W	MET31
KHSRP/PPZ1	ENSG00000120756	KHSRP	YML016C	PPZ1
GNA11/UTP20	ENSG00000120800	GNA11	YBL004W	UTP20
EDEM2/FUS1	ENSG00000120802	EDEM2	YCL027W	FUS1
DNMT3B/HAP3	ENSG00000120837	DNMT3B	YBL021C	HAP3
REM1/MDS3	ENSG00000120860	REM1	YGL197W	MDS3
TPX2/RAD28	ENSG00000120868	TPX2	YDR030C	RAD28
PDRG1/FIP1	ENSG00000120885	PDRG1	YJR093C	FIP1
EPB41L1/YAR064W	ENSG00000120907	EPB41L1	YAR064W	YAR064W
DOCK9/PPZ2	ENSG00000120910	DOCK9	YDR436W	PPZ2
DOCK3/YLR118C	ENSG00000120992	DOCK3	YLR118C	YLR118C
COQ9/RRI1	ENSG00000121022	COQ9	YDL216C	RRI1
CRLS1/YGR017W	ENSG00000121067	CRLS1	YGR017W	YGR017W
PPP1R13B/HUT1	ENSG00000121073	PPP1R13B	YPL244C	HUT1
SIGLEC1/RSB1	ENSG00000121361	SIGLEC1	YOR049C	RSB1
FKBP1A/CTA1	ENSG00000121691	FKBP1A	YDR256C	CTA1
NSFL1C/CST9	ENSG00000121741	NSFL1C	YLR394W	CST9
MAVS/BUB2	ENSG00000121749	MAVS	YMR055C	BUB2
F11/IDS2	ENSG00000121753	F11	YJL146W	IDS2
XRN2/TUL1	ENSG00000121848	XRN2	YKL034W	TUL1
DYNLL1/BI4	ENSG00000121858	DYNLL1	Q0120	BI4
TESC/PEX3	ENSG00000121957	TESC	YDR329C	PEX3
SNX5/YCR061W	ENSG00000121966	SNX5	YCR061W	YCR061W
RPL6/NUP188	ENSG00000122025	RPL6	YML103C	NUP188
MAPKAPK5/FZF1	ENSG00000122034	MAPKAPK5	YGL254W	FZF1
P2RX7/INP52	ENSG00000122126	P2RX7	YNL106C	INP52
ESF1/MRP4	ENSG00000122140	ESF1	YHL004W	MRP4
RBBP9/COG5	ENSG00000122176	RBBP9	YNL051W	COG5
ANAPC5/COP1	ENSG00000122218	ANAPC5	YDL145C	COP1
SLC23A2/AUS1	ENSG00000122223	SLC23A2	YOR011W	AUS1
TMEM230/MPE1	ENSG00000122257	TMEM230	YKL059C	MPE1
DZANK1/CIT3	ENSG00000122367	DZANK1	YPR001W	CIT3
KDM2B/RTR1	ENSG00000122484	KDM2B	YER139C	RTR1
TASP1/CDC3	ENSG00000122545	TASP1	YLR314C	CDC3
GCN1L1/YMR111C	ENSG00000122705	GCN1L1	YMR111C	YMR111C
RPLP0/WTM1	ENSG00000122741	RPLP0	YOR230W	WTM1
PXN/YMR317W	ENSG00000122778	PXN	YMR317W	YMR317W
RPH3A/RSC2	ENSG00000122779	RPH3A	YLR357W	RSC2
TRMT6/MF(ALPHA)1	ENSG00000122952	TRMT6	YPL187W	MF(ALPHA)1
CHGB/PEP8	ENSG00000122958	CHGB	YJL053W	PEP8
PEBP1/MRD1	ENSG00000122965	PEBP1	YPR112C	MRD1
TBX5/BBP1	ENSG00000122966	TBX5	YPL255W	BBP1
BRAP/DRS1	ENSG00000123064	BRAP	YLL008W	DRS1
ERP29/DMA1	ENSG00000123091	ERP29	YHR115C	DMA1
NOS1/YEL076C-A	ENSG00000123131	NOS1	YEL076C-A	YEL076C-A
FUS/PET191	ENSG00000123146	FUS	YJR034W	PET191
IGBP1/SWD2	ENSG00000123154	IGBP1	YKL018W	SWD2
FXYD3/CCC2	ENSG00000123191	FXYD3	YDR270W	CCC2
GANAB/TIS11	ENSG00000123200	GANAB	YLR136C	TIS11
GMIP/TMA17	ENSG00000123240	GMIP	YDL110C	TMA17
RBM41/GIM5	ENSG00000123349	RBM41	YML094W	GIM5
BIRC5/CDC5	ENSG00000123374	BIRC5	YMR001C	CDC5
LAG3/PRC1	ENSG00000123384	LAG3	YMR297W	PRC1
MLF2/STP2	ENSG00000123411	MLF2	YHR006W	STP2
OTUB2/ATP11	ENSG00000123472	OTUB2	YNL315C	ATP11
DDX24/LGE1	ENSG00000123562	DDX24	YPL055C	LGE1
ZBTB25/YPT11	ENSG00000123595	ZBTB25	YNL304W	YPT11
ARHGAP4/AVT4	ENSG00000123643	ARHGAP4	YNL101W	AVT4
ANKRD24/PFK26	ENSG00000123836	ANKRD24	YIL107C	PFK26
RCOR1/SPC29	ENSG00000123933	RCOR1	YPL124W	SPC29
LTBP4/CKS1	ENSG00000123975	LTBP4	YBR135W	CKS1
BLVRB/LAP4	ENSG00000123992	BLVRB	YKL103C	LAP4
SLC9A1/SPR6	ENSG00000123999	SLC9A1	YER115C	SPR6
SPTLC1/DIP5	ENSG00000124067	SPTLC1	YPL265W	DIP5
PAPOLA/YKL091C	ENSG00000124120	PAPOLA	YKL091C	YKL091C
CCNK/GPI16	ENSG00000124155	CCNK	YHR188C	GPI16
PCBP4/RVS167	ENSG00000124181	PCBP4	YDR388W	RVS167
RGS1/GBP2	ENSG00000124193	RGS1	YCL011C	GBP2
MRPS33/CSE1	ENSG00000124207	MRPS33	YGL238W	CSE1
NDUFB2/TEM1	ENSG00000124209	NDUFB2	YML064C	TEM1
ENSG00000090269/MDM34	ENSG00000124214	ENSG00000090269	YGL219C	MDM34
NUDC/SSO1	ENSG00000124222	NUDC	YPL232W	SSO1
MAEA/DBP10	ENSG00000124228	MAEA	YDL031W	DBP10
ICAM1/YFR006W	ENSG00000124299	ICAM1	YFR006W	YFR006W
STRN4/SNC2	ENSG00000124333	STRN4	YOR327C	SNC2
IRAK3/RFU1	ENSG00000124356	IRAK3	YLR073C	RFU1
LYZ/TOS1	ENSG00000124357	LYZ	YBR162C	TOS1
SI/UBP11	ENSG00000124422	SI	YKR098C	UBP11
MUL1/UBP8	ENSG00000124486	MUL1	YMR223W	UBP8
PDCD7/SAM37	ENSG00000124491	PDCD7	YMR060C	SAM37
SPG21/YHC1	ENSG00000124562	SPG21	YLR298C	YHC1
DNAJB11/TFB2	ENSG00000124570	DNAJB11	YPL122C	TFB2
THPO/MSN5	ENSG00000124571	THPO	YDR335W	MSN5
CHRD/YBT1	ENSG00000124574	CHRD	YLL048C	YBT1
FLT3LG/OST6	ENSG00000124641	FLT3LG	YML019W	OST6
RAB11FIP3/KEL3	ENSG00000124702	RAB11FIP3	YPL263C	KEL3
GNPTG/CRG1	ENSG00000124713	GNPTG	YHR209W	CRG1
ZNF268/MMR1	ENSG00000124731	ZNF268	YLR190W	MMR1
GOLGA3/ROX1	ENSG00000124766	GOLGA3	YPR065W	ROX1
PABPC4/SRL2	ENSG00000124782	PABPC4	YLR082C	SRL2
CD209/NUP1	ENSG00000124789	CD209	YOR098C	NUP1
MCOLN1/FMP23	ENSG00000124802	MCOLN1	YBR047W	FMP23
EFNB1/HDA3	ENSG00000124831	EFNB1	YPR179C	HDA3
AARS/NSG2	ENSG00000124942	AARS	YNL156C	NSG2
GLG1/CDC39	ENSG00000125107	GLG1	YCR093W	CDC39
KIF4A/EMP70	ENSG00000125304	KIF4A	YLR083C	EMP70
PLEKHG2/UPF3	ENSG00000125351	PLEKHG2	YGR072W	UPF3
PITPNM2/GGA2	ENSG00000125447	PITPNM2	YHR108W	GGA2
EXOC1/ADY2	ENSG00000125450	EXOC1	YCR010C	ADY2
DTX2/REB1	ENSG00000125482	DTX2	YBR049C	REB1
NLRC4/NSG1	ENSG00000125629	NLRC4	YHR133C	NSG1
NRCAM/RPA135	ENSG00000125630	NRCAM	YPR010C	RPA135
LAMB1/YKL047W	ENSG00000125651	LAMB1	YKL047W	YKL047W
SLC26A3/THO2	ENSG00000125676	SLC26A3	YNL139C	THO2
DLD/GPI15	ENSG00000125730	DLD	YNL038W	GPI15
WDR7/RGD1	ENSG00000125733	WDR7	YBR260C	RGD1
TXNL1/PMT4	ENSG00000125734	TXNL1	YJR143C	PMT4
IL5RA/SMD2	ENSG00000125743	IL5RA	YLR275W	SMD2
ITGA6/RTN2	ENSG00000125744	ITGA6	YDL204W	RTN2
RAPGEF4/SQT1	ENSG00000125746	RAPGEF4	YIR012W	SQT1
ENSG00000091436/RPL18A	ENSG00000125753	ENSG00000091436	YOL120C	RPL18A
FH/PDC2	ENSG00000125817	FH	YDR081C	PDC2
SEL1L3/YCR076C	ENSG00000125818	SEL1L3	YCR076C	YCR076C
TF/SMB1	ENSG00000125835	TF	YER029C	SMB1
MYO15A/SUR7	ENSG00000125841	MYO15A	YML052W	SUR7
APOH/SGD1	ENSG00000125844	APOH	YLR336C	SGD1
NLRP1/YDR222W	ENSG00000125845	NLRP1	YDR222W	YDR222W
ACKR6/YSP3	ENSG00000125851	ACKR6	YOR003W	YSP3
SPAG7/PEX15	ENSG00000125863	SPAG7	YOL044W	PEX15
ORC6/COF1	ENSG00000125868	ORC6	YLL050C	COF1
ZC3HC1/MUD1	ENSG00000125870	ZC3HC1	YBR119W	MUD1
ESR1/NAB6	ENSG00000125944	ESR1	YML117W	NAB6
RGS17/RTG3	ENSG00000125952	RGS17	YBL103C	RTG3
ANGPT2/RAM1	ENSG00000125954	ANGPT2	YDL090C	RAM1
CD200/ERV41	ENSG00000125991	CD200	YML067C	ERV41
CMA1/ATG11	ENSG00000126001	CMA1	YPR049C	ATG11
PSME1/PRE1	ENSG00000126067	PSME1	YER012W	PRE1
JPH4/YJR084W	ENSG00000126226	JPH4	YJR084W	YJR084W
MYH7/UBA2	ENSG00000126261	MYH7	YDR390C	UBA2
CEBPE/DOT5	ENSG00000126432	CEBPE	YIL010W	DOT5
SLC7A8/HMT1	ENSG00000126457	SLC7A8	YBR034C	HMT1
OSGEP/SDO1	ENSG00000126524	OSGEP	YLR022C	SDO1
RNF31/VPS30	ENSG00000126581	RNF31	YPL120W	VPS30
SCFD1/ECM22	ENSG00000126746	SCFD1	YLR228C	ECM22
G2E3/BUD27	ENSG00000126756	G2E3	YFL023W	BUD27
HECTD1/TIM17	ENSG00000126768	HECTD1	YJL143W	TIM17
HNRNPC/SNT309	ENSG00000126777	HNRNPC	YPR101W	SNT309
RPGRIP1/SSC1	ENSG00000126803	RPGRIP1	YJR045C	SSC1
SUPT16H/URB2	ENSG00000126838	SUPT16H	YJR041C	URB2
TOX4/GEM1	ENSG00000126858	TOX4	YAL048C	GEM1
GEMIN2/PBS2	ENSG00000126934	GEMIN2	YJL128C	PBS2
TGM1/CNE1	ENSG00000127022	TGM1	YAL058W	CNE1
TINF2/YLR036C	ENSG00000127124	TINF2	YLR036C	YLR036C
DAZL/VIP1	ENSG00000127241	DAZL	YLR410W	VIP1
SEMA6A/JID1	ENSG00000127328	SEMA6A	YPR061C	JID1
TRPM7/YOL075C	ENSG00000127412	TRPM7	YOL075C	YOL075C
TYRO3/SVF1	ENSG00000127415	TYRO3	YDR346C	SVF1
WDR76/EMC1	ENSG00000127463	WDR76	YCL045C	EMC1
CAPN3/SIN3	ENSG00000127511	CAPN3	YOL004W	SIN3
SNAP23/SLY41	ENSG00000127526	SNAP23	YOR307C	SLY41
PHGDH/NUP82	ENSG00000127527	PHGDH	YJL061W	NUP82
COL9A3/ERV1	ENSG00000127554	COL9A3	YGR029W	ERV1
EZR/SLK19	ENSG00000127603	EZR	YOR195W	SLK19
MYL6/MOT1	ENSG00000127616	MYL6	YPL082C	MOT1
AGO1/SNT2	ENSG00000127663	AGO1	YGL131C	SNT2
TEKT2/TUB1	ENSG00000127824	TEKT2	YML085C	TUB1
CLSPN/SCW11	ENSG00000127831	CLSPN	YGL028C	SCW11
UNC13D/DCI1	ENSG00000127884	UNC13D	YOR180C	DCI1
DPYSL2/UTP8	ENSG00000127914	DPYSL2	YGR128C	UTP8
TGFB2/EIS1	ENSG00000127946	TGFB2	YMR031C	EIS1
NUP50/OCA1	ENSG00000127947	NUP50	YNL099C	OCA1
CDC45/DUS3	ENSG00000128016	CDC45	YLR401C	DUS3
COMT/ADE1	ENSG00000128050	COMT	YAR015W	ADE1
LRRFIP2/ADE4	ENSG00000128059	LRRFIP2	YMR300C	ADE4
HDAC6/RDL2	ENSG00000128309	HDAC6	YOR286W	RDL2
KRT31/TUM1	ENSG00000128311	KRT31	YOR251C	TUM1
CDC6/RHO4	ENSG00000128340	CDC6	YKR055W	RHO4
UPRT/SME1	ENSG00000128534	UPRT	YOR159C	SME1
CDC23/KRI1	ENSG00000128585	CDC23	YNL308C	KRI1
CBX5/ERJ5	ENSG00000128590	CBX5	YFR041C	ERJ5
SUCO/NMA1	ENSG00000128591	SUCO	YLR328W	NMA1
MSH2/MET8	ENSG00000128595	MSH2	YBR213W	MET8
MAP3K1/TGL2	ENSG00000128604	MAP3K1	YDR058C	TGL2
DHPS/MRPS12	ENSG00000128626	DHPS	YNR036C	MRPS12
HOOK2/YHR219W	ENSG00000128641	HOOK2	YHR219W	YHR219W
ARCN1/ALG3	ENSG00000128654	ARCN1	YBL082C	ALG3
PSMD5/ADD66	ENSG00000128789	PSMD5	YKL206C	ADD66
PTGS1/INO80	ENSG00000128908	PTGS1	YGL150C	INO80
NUP188/DAL82	ENSG00000128944	NUP188	YNL314W	DAL82
CRAT/DUT1	ENSG00000128951	CRAT	YBR252W	DUT1
SH2D3C/YER163C	ENSG00000128965	SH2D3C	YER163C	YER163C
NANS/LCP5	ENSG00000129071	NANS	YER127W	LCP5
DFNB31/SEC26	ENSG00000129083	DFNB31	YDR238C	SEC26
CWF19L1/PRE5	ENSG00000129084	CWF19L1	YMR314W	PRE5
SEMA4G/ECM38	ENSG00000129103	SEMA4G	YLR299W	ECM38
BTAF1/DCD1	ENSG00000129187	BTAF1	YHR144C	DCD1
IKZF5/SPO14	ENSG00000129219	IKZF5	YKR031C	SPO14
BLNK/DIA2	ENSG00000129221	BLNK	YOR080W	DIA2
SORBS1/TRX3	ENSG00000129235	SORBS1	YCR083W	TRX3
BAMBI/MRM1	ENSG00000129282	BAMBI	YOR201C	MRM1
IL11/SSN8	ENSG00000129315	IL11	YNL025C	SSN8
MYO3A/APM1	ENSG00000129354	MYO3A	YPL259C	APM1
WAC/NUP60	ENSG00000129422	WAC	YAR002W	NUP60
CREM/GNP1	ENSG00000129473	CREM	YDR508C	GNP1
NUBP2/SEC6	ENSG00000129484	NUBP2	YIL068C	SEC6
HIVEP1/ENP2	ENSG00000129521	HIVEP1	YGR145W	ENP2
TREM2/WSC3	ENSG00000129538	TREM2	YOL105C	WSC3
CRISP3/RUB1	ENSG00000129559	CRISP3	YDR139C	RUB1
FKBP5/OST2	ENSG00000129562	FKBP5	YOR103C	OST2
SRPK1/NBP2	ENSG00000129675	SRPK1	YDR162C	NBP2
BRPF3/BRE2	ENSG00000129691	BRPF3	YLR015W	BRE2
MRPS18A/RPS4B	ENSG00000129824	MRPS18A	YHR203C	RPS4B
ENSG00000096087/THI20	ENSG00000129946	ENSG00000096087	YOL055C	THI20
EFHC1/DPP1	ENSG00000129951	EFHC1	YDR284C	DPP1
NCR2/TCB3	ENSG00000129990	NCR2	YML072C	TCB3
HSP90AB1/RMT2	ENSG00000130005	HSP90AB1	YDR465C	RMT2
MLN/HPA3	ENSG00000130066	MLN	YEL066W	HPA3
CDC5L/NOG2	ENSG00000130119	CDC5L	YNR053C	NOG2
ITPR3/NTE1	ENSG00000130147	ITPR3	YML059C	NTE1
ZNF184/ORT1	ENSG00000130158	ZNF184	YOR130C	ORT1
DSP/YNR065C	ENSG00000130164	DSP	YNR065C	YNR065C
SIRT1/ELF1	ENSG00000130165	SIRT1	YKL160W	ELF1
HNRNPH3/GTB1	ENSG00000130175	HNRNPH3	YDR221W	GTB1
JAK2/CDC16	ENSG00000130177	JAK2	YKL022C	CDC16
IL12RB1/MNT4	ENSG00000130203	IL12RB1	YNR059W	MNT4
ABL1/STE13	ENSG00000130226	ABL1	YOR219C	STE13
ACOT7/YMR185W	ENSG00000130227	ACOT7	YMR185W	YMR185W
SH3GLB1/THO1	ENSG00000130254	SH3GLB1	YER063W	THO1
CDC7/MSS1	ENSG00000130299	CDC7	YMR023C	MSS1
PCSK5/YDR115W	ENSG00000130312	PCSK5	YDR115W	YDR115W
SCD/SOL4	ENSG00000130313	SCD	YGR248W	SOL4
TMED1/LSM7	ENSG00000130332	TMED1	YNL147W	LSM7
ABLIM1/YGL140C	ENSG00000130414	ABLIM1	YGL140C	YGL140C
RAB18/ARC40	ENSG00000130429	RAB18	YBR234C	ARC40
NRP1/LSM4	ENSG00000130520	NRP1	YER112W	LSM4
PRTFDC1/ECM32	ENSG00000130589	PRTFDC1	YER176W	ECM32
TSPAN15/CLB3	ENSG00000130638	TSPAN15	YDL155W	CLB3
MAST3/SPC97	ENSG00000130640	MAST3	YHR172W	SPC97
MZF1/ADH6	ENSG00000130684	MZF1	YMR318C	ADH6
MYO9B/RPN13	ENSG00000130706	MYO9B	YLR421C	RPN13
PSMD8/ARG1	ENSG00000130707	PSMD8	YOL058W	ARG1
SETD1A/RCO1	ENSG00000130726	SETD1A	YMR075W	RCO1
MAGEB2/SIR3	ENSG00000130762	MAGEB2	YLR442C	SIR3
EFNA2/FRS1	ENSG00000130764	EFNA2	YLR060W	FRS1
CIRBP/INH1	ENSG00000130770	CIRBP	YDL181W	INH1
ATP5D/BIK1	ENSG00000130779	ATP5D	YCL029C	BIK1
IGFALS/SLA2	ENSG00000130787	IGFALS	YNL243W	SLA2
HNRNPM/RPF1	ENSG00000130810	HNRNPM	YHR088W	RPF1
MARCH2/TIF35	ENSG00000130811	MARCH2	YDR429C	TIF35
NDUFB7/YIL055C	ENSG00000130830	NDUFB7	YIL055C	YIL055C
TECR/UFD2	ENSG00000130939	TECR	YDL190C	UFD2
TIMM13/UBA1	ENSG00000130985	TIMM13	YKL210W	UBA1
CDC34/YFR016C	ENSG00000131016	CDC34	YFR016C	YFR016C
MTAP/ICY1	ENSG00000131023	MTAP	YMR195W	ICY1
POLR2E/AAR2	ENSG00000131043	POLR2E	YBL074C	AAR2
POLRMT/COX5A	ENSG00000131143	POLRMT	YNL052W	COX5A
HCN2/INO2	ENSG00000131149	HCN2	YDR123C	INO2
GADD45B/PSF2	ENSG00000131153	GADD45B	YJL072C	PSF2
MADCAM1/AIM13	ENSG00000131165	MADCAM1	YFR011C	AIM13
MKNK2/BNA2	ENSG00000131203	MKNK2	YJR078W	BNA2
ENSG00000099882/BIT2	ENSG00000131233	ENSG00000099882	YBR270C	BIT2
ARVCF/ETP1	ENSG00000131263	ARVCF	YHL010C	ETP1
RANBP1/PZF1	ENSG00000131323	RANBP1	YPR186C	PZF1
KLHL22/IDP1	ENSG00000131370	KLHL22	YDL066W	IDP1
MED15/GYP6	ENSG00000131374	MED15	YJL044C	GYP6
SERPIND1/RIM13	ENSG00000131375	SERPIND1	YMR154C	RIM13
SNAP29/GRC3	ENSG00000131467	SNAP29	YLL035W	GRC3
CRKL/RPL27B	ENSG00000131469	CRKL	YDR471W	RPL27B
LZTR1/MSC1	ENSG00000131470	LZTR1	YML128C	MSC1
MMP11/VPS25	ENSG00000131475	MMP11	YJR102C	VPS25
CECR2/MRPL51	ENSG00000131495	CECR2	YPR100W	MRPL51
SMARCB1/YEL020C	ENSG00000131503	SMARCB1	YEL020C	YEL020C
P2RX6/BNI1	ENSG00000131504	P2RX6	YNL271C	BNI1
DERL3/BSD2	ENSG00000131507	DERL3	YBR290W	BSD2
ENSG00000099964/UBC5	ENSG00000131508	ENSG00000099964	YDR059C	UBC5
BCL2L13/SEC8	ENSG00000131558	BCL2L13	YPR055W	SEC8
ENSG00000099972/ADY3	ENSG00000131626	ENSG00000099972	YDL239C	ADY3
DDT/MRS4	ENSG00000131653	DDT	YKR052C	MRS4
OSM/ACO2	ENSG00000131730	OSM	YJL200C	ACO2
CABIN1/TOP2	ENSG00000131747	CABIN1	YNL088W	TOP2
TBC1D10A/PEX11	ENSG00000131779	TBC1D10A	YOL147C	PEX11
SUSD2/GAL83	ENSG00000131791	SUSD2	YER027C	GAL83
SF3A1/LHP1	ENSG00000131795	SF3A1	YDL051W	LHP1
SEC14L2/PDA1	ENSG00000131828	SEC14L2	YER178W	PDA1
ENSG00000100010/BRO1	ENSG00000131941	ENSG00000100010	YPL084W	BRO1
PPIL2/FOL2	ENSG00000131979	PPIL2	YGR267C	FOL2
SNRPD3/JJJ3	ENSG00000132002	SNRPD3	YJR097W	JJJ3
PES1/SDS24	ENSG00000132024	PES1	YBR214W	SDS24
MAPK1/ECM16	ENSG00000132153	MAPK1	YMR128W	ECM16
GGT1/SNF1	ENSG00000132155	GGT1	YDR477W	SNF1
PPM1F/ERG27	ENSG00000132196	PPM1F	YLR100W	ERG27
TOP3B/MUC1	ENSG00000132274	TOP3B	YIR019C	MUC1
DGCR14/BUD32	ENSG00000132275	DGCR14	YGR262C	BUD32
CRYBB2P1/TNA1	ENSG00000132326	CRYBB2P1	YGR260W	TNA1
MFNG/GSP1	ENSG00000132341	MFNG	YLR293C	GSP1
CARD10/CLU1	ENSG00000132361	CARD10	YMR012W	CLU1
SLC25A1/INP54	ENSG00000132376	SLC25A1	YOL065C	INP54
ADRBK2/RFA1	ENSG00000132383	ADRBK2	YAR007C	RFA1
LGALS2/PEX4	ENSG00000132388	LGALS2	YGR133W	PEX4
GGA1/YCR043C	ENSG00000132424	GGA1	YCR043C	YCR043C
HIRA/RPL26B	ENSG00000132463	HIRA	YGR034W	RPL26B
SH3BP1/MEH1	ENSG00000132470	SH3BP1	YKR007W	MEH1
LGALS1/AST2	ENSG00000132535	LGALS1	YER101C	AST2
HPS4/MMF1	ENSG00000132541	HPS4	YIL051C	MMF1
ENSG00000100101/SWM1	ENSG00000132604	ENSG00000100101	YDR260C	SWM1
PATZ1/SAP1	ENSG00000132612	PATZ1	YER047C	SAP1
TRIOBP/SPO20	ENSG00000132639	TRIOBP	YMR017W	SPO20
TFIP11/POL30	ENSG00000132646	TFIP11	YBR088C	POL30
GCAT/RSM23	ENSG00000132676	GCAT	YGL129C	RSM23
ENSG00000100118/SUN4	ENSG00000132692	ENSG00000100118	YNL066W	SUN4
CRYBB1/CPS1	ENSG00000132694	CRYBB1	YJL172W	CPS1
EIF3L/CRC1	ENSG00000132703	EIF3L	YOR100C	CRC1
NHP2L1/HCS1	ENSG00000132740	NHP2L1	YKL017C	HCS1
MICALL1/DPH1	ENSG00000132768	MICALL1	YIL103W	DPH1
ENSG00000100141/APL6	ENSG00000132842	ENSG00000100141	YGR261C	APL6
POLR2F/PHM6	ENSG00000132912	POLR2F	YDR281C	PHM6
SOX10/SSN3	ENSG00000132964	SOX10	YPL042C	SSN3
CCDC134/RPL1A	ENSG00000133019	CCDC134	YPL220W	RPL1A
PICK1/SPC72	ENSG00000133020	PICK1	YAL047C	SPC72
TTC28/MYO2	ENSG00000133026	TTC28	YOR326W	MYO2
SLC16A8/TEL1	ENSG00000133056	SLC16A8	YBL088C	TEL1
CENPM/SCH9	ENSG00000133059	CENPM	YHR205W	SCH9
SEPT3/TMA19	ENSG00000133112	SEPT3	YKL056C	TMA19
SLC5A1/RFC5	ENSG00000133119	SLC5A1	YBR087W	RFC5
TPTEP1/DMA2	ENSG00000133135	TPTEP1	YNL116W	DMA2
DDX17/ZRT3	ENSG00000133195	DDX17	YKL175W	ZRT3
DMC1/FRK1	ENSG00000133216	DMC1	YPL141C	FRK1
TCF20/MKS1	ENSG00000133246	TCF20	YNL076W	MKS1
CBY1/DUG1	ENSG00000133313	CBY1	YFR044C	DUG1
TOMM22/NSA1	ENSG00000133316	TOMM22	YGL111W	NSA1
RTDR1/TVP15	ENSG00000133318	RTDR1	YDR100W	TVP15
XBP1/SMC5	ENSG00000133392	XBP1	YOL034W	SMC5
FBXO7/NUT2	ENSG00000133398	FBXO7	YPR168W	NUT2
GTPBP1/YNL134C	ENSG00000133424	GTPBP1	YNL134C	YNL134C
POLDIP3/LEE1	ENSG00000133606	POLDIP3	YPL054W	LEE1
TIMP3/SXM1	ENSG00000133704	TIMP3	YDR395W	SXM1
PPP6R2/CDC60	ENSG00000133706	PPP6R2	YPL160W	CDC60
SBF1/INM1	ENSG00000133731	SBF1	YHR046C	INM1
SUN2/FLD1	ENSG00000133818	SUN2	YLR404W	FLD1
CYB5R3/YMR226C	ENSG00000133835	CYB5R3	YMR226C	YMR226C
DNAL4/CTI6	ENSG00000133884	DNAL4	YPL181W	CTI6
ENSG00000100262/COX16	ENSG00000133983	ENSG00000100262	YJL003W	COX16
PACSIN2/SUI2	ENSG00000134001	PACSIN2	YJR007W	SUI2
AP1B1/ELP3	ENSG00000134014	AP1B1	YPL086C	ELP3
HMGXB4/CLB1	ENSG00000134057	HMGXB4	YGR108W	CLB1
TOM1/SSK22	ENSG00000134072	TOM1	YCR073C	SSK22
NEFH/MNL1	ENSG00000134109	NEFH	YHR204W	MNL1
BIK/COA1	ENSG00000134138	BIK	YIL157C	COA1
HMOX1/VTH2	ENSG00000134243	HMOX1	YJL222W	VTH2
THOC5/RIB4	ENSG00000134262	THOC5	YOL143C	RIB4
MCM5/ARF2	ENSG00000134287	MCM5	YDL137W	ARF2
ARSA/AVT2	ENSG00000134294	ARSA	YEL064C	AVT2
TSPO/SRS2	ENSG00000134313	TSPO	YJL092W	SRS2
RASD2/RIM15	ENSG00000134318	RASD2	YFL033C	RIM15
CBX7/YLR407W	ENSG00000134352	CBX7	YLR407W	YLR407W
PDGFB/CDC73	ENSG00000134371	PDGFB	YLR418C	CDC73
ACR/TIM22	ENSG00000134375	ACR	YDL217C	TIM22
RPL3/DED81	ENSG00000134440	RPL3	YHR019C	DED81
ZMAT5/NSR1	ENSG00000134453	ZMAT5	YGR159C	NSR1
RBFOX2/YKL105C	ENSG00000134470	RBFOX2	YKL105C	YKL105C
TAB1/TAT1	ENSG00000134489	TAB1	YBR069C	TAT1
ASCC2/YNR040W	ENSG00000134571	ASCC2	YNR040W	YNR040W
MTMR3/SAR1	ENSG00000134594	MTMR3	YPL218W	SAR1
SMCR7L/CIN1	ENSG00000134627	SMCR7L	YOR349W	CIN1
APOL1/MPT5	ENSG00000134644	APOL1	YGL178W	MPT5
MYH9/PRP38	ENSG00000134748	MYH9	YGR075C	PRP38
SAMM50/AIM44	ENSG00000134757	SAMM50	YPL158C	AIM44
GRAP2/GDT1	ENSG00000134851	GRAP2	YBR187W	GDT1
EIF3D/FUS3	ENSG00000134853	EIF3D	YBL016W	FUS3
TNRC6B/YOL073C	ENSG00000134882	TNRC6B	YOL073C	YOL073C
ENSG00000100357/RAD27	ENSG00000134899	ENSG00000100357	YKL113C	RAD27
SGSM3/TRM112	ENSG00000134909	SGSM3	YNR046W	TRM112
IFT27/STT3	ENSG00000134910	IFT27	YGL022W	STT3
KIAA0930/IES2	ENSG00000134982	KIAA0930	YNL215W	IES2
NCF4/FMN1	ENSG00000135002	NCF4	YDR236C	FMN1
CSF2RB/DSK2	ENSG00000135018	CSF2RB	YMR276W	DSK2
SLC25A17/PDH1	ENSG00000135046	SLC25A17	YPR002W	PDH1
UPK3A/SNF3	ENSG00000135047	UPK3A	YDL194W	SNF3
KCTD17/SER1	ENSG00000135069	KCTD17	YOR184W	SER1
ST13/RGI2	ENSG00000135090	ST13	YIL057C	RGI2
IL2RB/MSB1	ENSG00000135148	IL2RB	YOR188W	MSB1
RBX1/ALG2	ENSG00000135218	RBX1	YGL065C	ALG2
EP300/MTO1	ENSG00000135297	EP300	YGL236C	MTO1
L3MBTL2/VHS1	ENSG00000135341	L3MBTL2	YDR247W	VHS1
RANGAP1/PEX22	ENSG00000135363	RANGAP1	YAL055W	PEX22
ZC3H7B/KRE33	ENSG00000135372	ZC3H7B	YNL132W	KRE33
PHF5A/HLJ1	ENSG00000135392	PHF5A	YMR161W	HLJ1
ACO2/YOR246C	ENSG00000135437	ACO2	YOR246C	YOR246C
POLR3H/YNL305C	ENSG00000135472	POLR3H	YNL305C	YNL305C
PMM1/PAN2	ENSG00000135473	PMM1	YGL094C	PAN2
BRD1/NOP4	ENSG00000135486	BRD1	YPL043W	NOP4
MLC1/SUL1	ENSG00000135502	MLC1	YBR294W	SUL1
HDAC10/YOS9	ENSG00000135506	HDAC10	YDR057W	YOS9
FKBP3/DGR2	ENSG00000135541	FKBP3	YKL121W	DGR2
CTSG/CCT2	ENSG00000135624	CTSG	YIL142W	CCT2
GZMB/UBP12	ENSG00000135655	GZMB	YJL197W	UBP12
RBM23/YGR283C	ENSG00000135679	RBM23	YGR283C	YGR283C
PRMT5/GPX2	ENSG00000135709	PRMT5	YBR244W	GPX2
AP4S1/YDR042C	ENSG00000135720	AP4S1	YDR042C	YDR042C
POLE2/HPM1	ENSG00000135744	POLE2	YIL110W	HPM1
SOS2/TOK1	ENSG00000135750	SOS2	YJL093C	TOK1
CDKL1/LST4	ENSG00000135763	CDKL1	YKL176C	LST4
NIN/RFC4	ENSG00000135778	NIN	YOL094C	RFC4
PYGL/SPT8	ENSG00000135801	PYGL	YLR055C	SPT8
TRIM9/GLN1	ENSG00000135821	TRIM9	YPR035W	GLN1
PSMC6/VAM7	ENSG00000135823	PSMC6	YGL212W	VAM7
CDKN3/MAK32	ENSG00000135828	CDKN3	YCR019W	MAK32
ATP6V1D/PRP16	ENSG00000135829	ATP6V1D	YKR086W	PRP16
PIGH/MBA1	ENSG00000135837	PIGH	YBR185C	MBA1
PSMA3/GPI2	ENSG00000135845	PSMA3	YPL076W	GPI2
VTI1B/NOP53	ENSG00000135862	VTI1B	YPL146C	NOP53
TIMM9/YML083C	ENSG00000135903	TIMM9	YML083C	YML083C
GSTZ1/CAJ1	ENSG00000135924	GSTZ1	YER048C	CAJ1
AHSA1/CDC33	ENSG00000135930	AHSA1	YOL139C	CDC33
DAAM1/HYM1	ENSG00000135932	DAAM1	YKL189W	HYM1
SPTLC2/COX4	ENSG00000135940	SPTLC2	YGL187C	COX4
RIN3/VPS3	ENSG00000135966	RIN3	YDR495C	VPS3
SNW1/ISU2	ENSG00000136003	SNW1	YOR226C	ISU2
CHGA/BCK1	ENSG00000136021	CHGA	YJL095W	BCK1
ITPK1/BUD21	ENSG00000136026	ITPK1	YOR078W	BUD21
PPM1A/NUR1	ENSG00000136044	PPM1A	YDL089W	NUR1
SIX4/PWP1	ENSG00000136045	SIX4	YLR196W	PWP1
ASB2/PLB2	ENSG00000136068	ASB2	YMR006C	PLB2
ERH/RRN7	ENSG00000136098	ERH	YJL025W	RRN7
HIF1A/VPS36	ENSG00000136100	HIF1A	YLR417W	VPS36
SRSF5/BUD4	ENSG00000136108	SRSF5	YJR092W	BUD4
EIF5/GYL1	ENSG00000136111	EIF5	YMR192W	GYL1
SERPINA4/SAM2	ENSG00000136143	SERPINA4	YDR502C	SAM2
SLC8A3/STE18	ENSG00000136158	SLC8A3	YJR086W	STE18
DICER1/FMP25	ENSG00000136161	DICER1	YLR077W	FMP25
MTHFD1/RSR1	ENSG00000136238	MTHFD1	YGR152C	RSR1
TCL1A/SWF1	ENSG00000136247	TCL1A	YDR126W	SWF1
ZC3H14/SRP68	ENSG00000136261	ZC3H14	YPL243W	SRP68
TELO2/DBP9	ENSG00000136271	TELO2	YLR276C	DBP9
BDKRB1/FAU1	ENSG00000136371	BDKRB1	YER183C	FAU1
GSKIP/MLP2	ENSG00000136436	GSKIP	YIL149C	MLP2
VRK1/NMT1	ENSG00000136448	VRK1	YLR195C	NMT1
PSMC1/HTD2	ENSG00000136449	PSMC1	YHR067W	HTD2
RPS6KA5/HRB1	ENSG00000136450	RPS6KA5	YNL004W	HRB1
PSMB5/YGR021W	ENSG00000136463	PSMB5	YGR021W	YGR021W
YY1/YPL247C	ENSG00000136485	YY1	YPL247C	YPL247C
ACIN1/SAS3	ENSG00000136504	ACIN1	YBL052C	SAS3
CCNB1IP1/GAP1	ENSG00000136521	CCNB1IP1	YKR039W	GAP1
TRIP11/YGR250C	ENSG00000136527	TRIP11	YGR250C	YGR250C
APEX1/EMP47	ENSG00000136560	APEX1	YFL048C	EMP47
ENSG00000100829/GAT1	ENSG00000136574	ENSG00000100829	YFL021W	GAT1
PABPN1/YHR020W	ENSG00000136628	PABPN1	YHR020W	YHR020W
EFS/YSP1	ENSG00000136653	EFS	YHR155W	YSP1
ARHGAP5/PUF4	ENSG00000136715	ARHGAP5	YGL014W	PUF4
CINP/RVS161	ENSG00000136717	CINP	YCR009C	RVS161
SRP54/IMP4	ENSG00000136718	SRP54	YNL075W	IMP4
CPNE6/NFS1	ENSG00000136750	CPNE6	YCL017C	NFS1
CHD8/YME1	ENSG00000136758	CHD8	YPR024W	YME1
PSMA6/SIS1	ENSG00000136770	PSMA6	YNL007C	SIS1
NFKBIA/KIN28	ENSG00000136807	NFKBIA	YDL108W	KIN28
EMC9/TRX2	ENSG00000136810	EMC9	YGR209C	TRX2
PSME2/ECM29	ENSG00000136813	PSME2	YHL030W	ECM29
BRMS1L/MIG2	ENSG00000136826	BRMS1L	YGL209W	MIG2
ENSG00000100931/JSN1	ENSG00000136827	ENSG00000100931	YJR091C	JSN1
SEC23A/VPS45	ENSG00000136854	SEC23A	YGL095C	VPS45
PNN/REC107	ENSG00000136861	PNN	YJR021C	REC107
RABGGTA/AGC1	ENSG00000136869	RABGGTA	YPR021C	AGC1
NFATC4/PRP4	ENSG00000136875	NFATC4	YPR178W	PRP4
PLTP/VMA10	ENSG00000136888	PLTP	YHR039C-A	VMA10
PCIF1/IPI1	ENSG00000136891	PCIF1	YHR085W	IPI1
GSS/PUP1	ENSG00000136930	GSS	YOR157C	PUP1
MMP9/KEL1	ENSG00000136933	MMP9	YHR158C	KEL1
TRPC4AP/RPL35B	ENSG00000136942	TRPC4AP	YDL136W	RPL35B
PYGB/DFM1	ENSG00000136986	PYGB	YDR411C	DFM1
PROCR/RPA49	ENSG00000137054	PROCR	YNL248C	RPA49
GINS1/DOA1	ENSG00000137055	GINS1	YKL213C	DOA1
NINL/HNT3	ENSG00000137074	NINL	YOR258W	HNT3
CD40/GOR1	ENSG00000137106	CD40	YNL274C	GOR1
UQCC/RPS6B	ENSG00000137154	UQCC	YBR181C	RPS6B
ZMYND8/STB4	ENSG00000137203	ZMYND8	YMR019W	STB4
SGK2/PRR1	ENSG00000137275	SGK2	YKL116C	PRR1
IFT52/BMS1	ENSG00000137312	IFT52	YPL217C	BMS1
MYBL2/SEC16	ENSG00000137337	MYBL2	YPL085W	SEC16
HNF4A/FLX1	ENSG00000137409	HNF4A	YIL134W	FLX1
SLA2/YGR130C	ENSG00000137497	SLA2	YGR130C	YGR130C
C20orf24/FMP32	ENSG00000137500	C20orf24	YFL046W	FMP32
NFATC2/SIR4	ENSG00000137501	NFATC2	YDR227W	SIR4
STK4/YIP5	ENSG00000137502	STK4	YGL161C	YIP5
PFDN4/YGR015C	ENSG00000137509	PFDN4	YGR015C	YGR015C
DOK5/MRPL10	ENSG00000137547	DOK5	YNL284C	MRPL10
CSTF1/TGS1	ENSG00000137574	CSTF1	YPL157W	TGS1
BMP7/PEP1	ENSG00000137642	BMP7	YBL017C	PEP1
RAE1/BUD13	ENSG00000137656	RAE1	YGL174W	BUD13
TPD52L2/XYL2	ENSG00000137673	TPD52L2	YLR070C	XYL2
DNAJC5/YNL176C	ENSG00000137693	DNAJC5	YNL176C	YNL176C
NELFCD/TMA20	ENSG00000137699	NELFCD	YER007C-A	TMA20
PRPF6/PUF6	ENSG00000137710	PRPF6	YDR496C	PUF6
TUBB1/VAC14	ENSG00000137713	TUBB1	YLR386W	VAC14
PSMA7/YJL185C	ENSG00000137752	PSMA7	YJL185C	YJL185C
NTSR1/MKK2	ENSG00000137764	NTSR1	YPL140C	MKK2
MRGBP/ODC2	ENSG00000137801	MRGBP	YOR222W	ODC2
DIDO1/GCR2	ENSG00000137806	DIDO1	YNL199C	GCR2
GID8/RTF1	ENSG00000137815	GID8	YGL244W	RTF1
BIRC7/SPC98	ENSG00000137822	BIRC7	YNL126W	SPC98
ARFGAP1/BIO5	ENSG00000137842	ARFGAP1	YNR056C	BIO5
AVP/RPC31	ENSG00000137845	AVP	YNL151C	RPC31
COL20A1/SLD2	ENSG00000137872	COL20A1	YKL108W	SLD2
CHRNA4/RLP24	ENSG00000137876	CHRNA4	YLR009W	RLP24
EEF1A2/COY1	ENSG00000137878	EEF1A2	YKL179C	COY1
PTK6/MRPL40	ENSG00000137942	PTK6	YPL173W	MRPL40
GMEB2/ALT1	ENSG00000137944	GMEB2	YLR089C	ALT1
C20orf27/SUA7	ENSG00000137947	C20orf27	YPR086W	SUA7
SPEF1/BET2	ENSG00000137955	SPEF1	YPR176C	BET2
CDC25B/KGD2	ENSG00000137992	CDC25B	YDR148C	KGD2
ARFRP1/RCL1	ENSG00000137996	ARFRP1	YOL010W	RCL1
NDUFAF5/IMD2	ENSG00000138029	NDUFAF5	YHR216W	IMD2
TRIB3/PTC1	ENSG00000138032	TRIB3	YDL006W	PTC1
RASSF2/YGR016W	ENSG00000138035	RASSF2	YGR016W	YGR016W
CSNK2A1/DIN7	ENSG00000138036	CSNK2A1	YDR263C	DIN7
ANGPT4/PSY2	ENSG00000138041	ANGPT4	YNL201C	PSY2
HM13/YPT1	ENSG00000138069	HM13	YFL038C	YPT1
SNPH/ARP2	ENSG00000138071	SNPH	YDL029W	ARP2
MYLK2/MAL12	ENSG00000138079	MYLK2	YGR292W	MAL12
SIRPB1/DAS1	ENSG00000138081	SIRPB1	YJL149W	DAS1
SEC23B/PET309	ENSG00000138095	SEC23B	YLR067C	PET309
FERMT1/BIO4	ENSG00000138101	FERMT1	YNR057C	BIO4
HAO1/ARP1	ENSG00000138107	HAO1	YHR129C	ARP1
PDYN/BSP1	ENSG00000138162	PDYN	YPR171W	BSP1
PLCB4/SRP102	ENSG00000138175	PLCB4	YKL154W	SRP102
MYL9/YND1	ENSG00000138185	MYL9	YER005W	YND1
HCK/FET3	ENSG00000138193	HCK	YMR058W	FET3
CRNKL1/HMLALPHA1	ENSG00000138279	CRNKL1	YCL066W	HMLALPHA1
POFUT1/TIM23	ENSG00000138297	POFUT1	YNR017W	TIM23
SAMHD1/TAF13	ENSG00000138303	SAMHD1	YML098W	TAF13
PAK7/RPS24A	ENSG00000138326	PAK7	YER074W	RPS24A
KIF3B/ADE17	ENSG00000138363	KIF3B	YMR120C	ADE17
NOP56/KTR5	ENSG00000138378	NOP56	YNL029C	KTR5
IDH3B/SRO9	ENSG00000138385	IDH3B	YCL037C	SRO9
MAPRE1/CPR3	ENSG00000138398	MAPRE1	YML078W	CPR3
JAG1/IDP2	ENSG00000138413	JAG1	YLR174W	IDP2
CDK5RAP1/YPL014W	ENSG00000138434	CDK5RAP1	YPL014W	YPL014W
SNTA1/YTM1	ENSG00000138442	SNTA1	YOR272W	YTM1
OXT/MKC7	ENSG00000138448	OXT	YDR144C	MKC7
TTI1/YKL100C	ENSG00000138600	TTI1	YKL100C	YKL100C
E2F1/PTM1	ENSG00000138613	E2F1	YKL039W	PTM1
RPRD1B/HUL4	ENSG00000138646	RPRD1B	YJR036C	HUL4
PXMP4/RIM4	ENSG00000138668	PXMP4	YHL024W	RIM4
CHMP4B/PSY4	ENSG00000138669	CHMP4B	YBL046W	PSY4
BPI/SEC31	ENSG00000138674	BPI	YDL195W	SEC31
CST3/CSF1	ENSG00000138688	CST3	YLR087C	CSF1
ASIP/YAR066W	ENSG00000138698	ASIP	YAR066W	YAR066W
CST4/NUP57	ENSG00000138750	CST4	YGR119C	NUP57
ACTR5/BRE5	ENSG00000138757	ACTR5	YNR051C	BRE5
WFDC2/SHS1	ENSG00000138758	WFDC2	YDL225W	SHS1
AHCY/YOR387C	ENSG00000138760	AHCY	YOR387C	YOR387C
DHX35/USO1	ENSG00000138768	DHX35	YDL058W	USO1
DNTTIP1/YOR021C	ENSG00000138772	DNTTIP1	YOR021C	YOR021C
MAP1LC3A/PPA2	ENSG00000138777	MAP1LC3A	YMR267W	PPA2
SYNDIG1/YJR141W	ENSG00000138785	SYNDIG1	YJR141W	YJR141W
PIGU/ABF2	ENSG00000138795	PIGU	YMR072W	ABF2
TNNC2/NDI1	ENSG00000138796	TNNC2	YML120C	NDI1
APMAP/MET14	ENSG00000138801	APMAP	YKL001C	MET14
ZNF516/SEC24	ENSG00000138802	ZNF516	YIL109C	SEC24
USP14/CMP2	ENSG00000138814	USP14	YML057W	CMP2
VAPA/IML3	ENSG00000138823	VAPA	YBR107C	IML3
MYOM1/SKO1	ENSG00000138835	MYOM1	YNL167C	SKO1
MYL12A/ATG8	ENSG00000139112	MYL12A	YBL078C	ATG8
CEP76/YLR290C	ENSG00000139180	CEP76	YLR290C	YLR290C
CEP192/PEX5	ENSG00000139197	CEP192	YDR244W	PEX5
RNMT/SLX5	ENSG00000139218	RNMT	YDL013W	SLX5
SMAD7/PAC2	ENSG00000139329	SMAD7	YER007W	PAC2
LAMA1/SMX3	ENSG00000139343	LAMA1	YPR182W	SMX3
RNF125/COX7	ENSG00000139372	RNF125	YMR256C	COX7
ANKRD12/YSR3	ENSG00000139496	ANKRD12	YKR053C	YSR3
NOL4/KTR4	ENSG00000139505	NOL4	YBR199W	KTR4
POLI/YJR107W	ENSG00000139567	POLI	YJR107W	YJR107W
MIB1/RPS8A	ENSG00000139610	MIB1	YBL072C	RPS8A
RBBP8/POL12	ENSG00000139618	RBBP8	YBL035C	POL12
RIOK3/MED8	ENSG00000139636	RIOK3	YBR193C	MED8
CSTF2/YER156C	ENSG00000139637	CSTF2	YER156C	YER156C
PSMD10/YJL068C	ENSG00000139684	PSMD10	YJL068C	YJL068C
ATG4A/TMA22	ENSG00000139726	ATG4A	YJR014W	TMA22
TBL1X/FRE6	ENSG00000139908	TBL1X	YLL051C	FRE6
GPR143/YJL055W	ENSG00000139910	GPR143	YJL055W	YJL055W
PGRMC1/RMA1	ENSG00000139926	PGRMC1	YKL132C	RMA1
POLA1/HAT1	ENSG00000139998	POLA1	YPL001W	HAT1
MID1/YNL035C	ENSG00000140006	MID1	YNL035C	YNL035C
NKAP/PRY1	ENSG00000140092	NKAP	YJL079C	PRY1
NXT2/TYS1	ENSG00000140105	NXT2	YGR185C	TYS1
GUCY2F/UGA4	ENSG00000140199	GUCY2F	YDL210W	UGA4
ENSG00000101898/QRI5	ENSG00000140262	ENSG00000101898	YLR204W	QRI5
ALG13/ADH2	ENSG00000140263	ALG13	YMR303C	ADH2
PRPS2/YDL085C-A	ENSG00000140264	PRPS2	YDL085C-A	YDL085C-A
TLR8/TOA2	ENSG00000140307	TLR8	YKL058W	TOA2
AMMECR1/SRP14	ENSG00000140319	AMMECR1	YDL092W	SRP14
CHRDL1/EDC3	ENSG00000140326	CHRDL1	YEL015W	EDC3
WDR13/NAN1	ENSG00000140332	WDR13	YPL126W	NAN1
SUV39H1/BUD14	ENSG00000140368	SUV39H1	YAR014C	BUD14
GLRA2/AIM45	ENSG00000140374	GLRA2	YPR004C	AIM45
XIAP/ARG7	ENSG00000140386	XIAP	YMR062C	ARG7
STAG2/YGR079W	ENSG00000140391	STAG2	YGR079W	YGR079W
MCF2/SKI8	ENSG00000140395	MCF2	YGL213C	SKI8
F9/AMS1	ENSG00000140400	F9	YGL156W	AMS1
ABCD1/NNF2	ENSG00000140416	ABCD1	YGR089W	NNF2
CCDC22/RPS26A	ENSG00000140443	CCDC22	YGL189C	RPS26A
CACNA1F/DIT2	ENSG00000140459	CACNA1F	YDR402C	DIT2
SYP/RAD16	ENSG00000140464	SYP	YBR114W	RAD16
PLP2/HOC1	ENSG00000140481	PLP2	YJR075W	HOC1
BMX/SSP2	ENSG00000140488	BMX	YOR242C	SSP2
PLS3/CSR1	ENSG00000140522	PLS3	YLR380W	CSR1
NAA10/KIP2	ENSG00000140538	NAA10	YPL155C	KIP2
RENBP/SER3	ENSG00000140543	RENBP	YER081W	SER3
ELF4/OYE3	ENSG00000140564	ELF4	YPL171C	OYE3
SMARCA1/BUD2	ENSG00000140575	SMARCA1	YKL092C	BUD2
MTMR8/SEC53	ENSG00000140650	MTMR8	YFL045C	SEC53
ASB9/HUA1	ENSG00000140682	ASB9	YGR268C	HUA1
ENSG00000102050/YGR122W	ENSG00000140694	ENSG00000102050	YGR122W	YGR122W
RBBP7/QCR2	ENSG00000140740	RBBP7	YPR191W	QCR2
PPP1R2P9/GRX4	ENSG00000140830	PPP1R2P9	YER174C	GRX4
KCND1/VIK1	ENSG00000140859	KCND1	YPL253C	VIK1
OPN1LW/RPL9B	ENSG00000140937	OPN1LW	YNL067W	RPL9B
FMR1/RRT12	ENSG00000140943	FMR1	YCR045C	RRT12
PIM2/OXR1	ENSG00000140950	PIM2	YPL196W	OXR1
SLC35A2/RPL3	ENSG00000140986	SLC35A2	YOR063W	RPL3
PQBP1/YPK3	ENSG00000140992	PQBP1	YBR028C	YPK3
PCSK1N/YDR333C	ENSG00000141002	PCSK1N	YDR333C	YDR333C
EMD/MCD4	ENSG00000141012	EMD	YKL165C	MCD4
TAZ/ATG16	ENSG00000141013	TAZ	YMR159C	ATG16
PGK1/ECM11	ENSG00000141027	PGK1	YDR446W	ECM11
GATA1/SSH4	ENSG00000141084	GATA1	YKL124W	SSH4
MAGT1/PRS2	ENSG00000141127	MAGT1	YER099C	PRS2
SMS/DBP3	ENSG00000141141	SMS	YGL078C	DBP3
PHEX/VPS53	ENSG00000141252	PHEX	YJL029C	VPS53
UBL4A/MDR1	ENSG00000141258	UBL4A	YGR100W	MDR1
EEA1/APE2	ENSG00000141279	EEA1	YKL157W	APE2
RP2/CHC1	ENSG00000141367	RP2	YGL206C	CHC1
PHF16/RPT1	ENSG00000141385	PHF16	YKL145W	RPT1
CDK16/INM2	ENSG00000141401	CDK16	YDR287W	INM2
USP11/GAT2	ENSG00000141448	USP11	YMR136W	GAT2
PCYT1B/ORC2	ENSG00000141503	PCYT1B	YBR060C	ORC2
HTATSF1/MRL1	ENSG00000141510	HTATSF1	YPR079W	MRL1
VGLL1/RDI1	ENSG00000141522	VGLL1	YDL135C	RDI1
CD40LG/MCH4	ENSG00000141526	CD40LG	YOL119C	MCH4
TIMP1/DED1	ENSG00000141543	TIMP1	YOR204W	DED1
FGD1/NAR1	ENSG00000141562	FGD1	YNL240C	NAR1
PIN4/ATG18	ENSG00000141580	PIN4	YFR021W	ATG18
PORCN/TRP1	ENSG00000141696	PORCN	YDR007W	TRP1
MAGED2/FPR2	ENSG00000141756	MAGED2	YDR519W	FPR2
KLF8/DIB1	ENSG00000141759	KLF8	YPR082C	DIB1
SYTL4/ZRT2	ENSG00000141873	SYTL4	YLR130C	ZRT2
CENPI/PFK2	ENSG00000141959	CENPI	YMR205C	PFK2
DRP2/CDC24	ENSG00000141968	DRP2	YAL041W	CDC24
TAF7L/GLN4	ENSG00000142166	TAF7L	YOR168W	GLN4
PBDC1/SOD1	ENSG00000142168	PBDC1	YJR104C	SOD1
ENSG00000102391/ARN2	ENSG00000142185	ENSG00000102391	YHL047C	ARN2
ARMCX3/RPL7A	ENSG00000142192	ARMCX3	YGL076C	RPL7A
HTR2A/NNK1	ENSG00000142208	HTR2A	YKL171W	NNK1
NDFIP2/ASI3	ENSG00000142273	NDFIP2	YNL008C	ASI3
TNFSF13B/MYO4	ENSG00000142347	TNFSF13B	YAL029C	MYO4
MLNR/SUR1	ENSG00000142453	MLNR	YPL057C	SUR1
CAB39L/PRE2	ENSG00000142507	CAB39L	YPR103W	PRE2
KLF5/YPR022C	ENSG00000142528	KLF5	YPR022C	YPR022C
STK24/RPS11B	ENSG00000142534	STK24	YBR048W	RPS11B
ACP5/PEX14	ENSG00000142655	ACP5	YGL153W	PEX14
DNAJC3/RPL11B	ENSG00000142676	DNAJC3	YGR085C	RPL11B
UGGT2/BUD20	ENSG00000142684	UGGT2	YLR074C	BUD20
ARHGEF7/PSD2	ENSG00000142765	ARHGEF7	YGR170W	PSD2
FGF9/DEF1	ENSG00000142784	FGF9	YKL054C	DEF1
SGCG/YGK3	ENSG00000142875	SGCG	YOL128C	YGK3
PARP4/PTP1	ENSG00000142949	PARP4	YDL230W	PTP1
SUPT20H/MSN1	ENSG00000143033	SUPT20H	YOL116W	MSN1
MRPS31/FAR11	ENSG00000143093	MRPS31	YNL127W	FAR11
KPNA3/PUP2	ENSG00000143106	KPNA3	YGR253C	PUP2
FLT1/GID7	ENSG00000143164	FLT1	YCL039W	GID7
RGCC/URK1	ENSG00000143179	RGCC	YNR012W	URK1
VWA8/PHO2	ENSG00000143190	VWA8	YDL106C	PHO2
DGKH/TPI1	ENSG00000143198	DGKH	YDR050C	TPI1
KATNAL1/RPL14A	ENSG00000143314	KATNAL1	YKL006W	RPL14A
INTS6/GIC2	ENSG00000143322	INTS6	YDR309C	GIC2
TSC22D1/RGS2	ENSG00000143333	TSC22D1	YOR107W	RGS2
CLN5/RAD10	ENSG00000143337	CLN5	YML095C	RAD10
OLFM4/ALR1	ENSG00000143355	OLFM4	YOL130W	ALR1
MSLN/PPX1	ENSG00000143363	MSLN	YHR201C	PPX1
TRADD/PEX19	ENSG00000143367	TRADD	YDL065C	PEX19
HSF4/PUB1	ENSG00000143368	HSF4	YNL016W	PUB1
CORO1A/SET2	ENSG00000143379	CORO1A	YJL168C	SET2
MAPK3/PIK1	ENSG00000143393	MAPK3	YNL267W	PIK1
PHKB/NCA2	ENSG00000143398	PHKB	YPR155C	NCA2
NUTF2/HEM12	ENSG00000143412	NUTF2	YDR047W	HEM12
NUP93/STR3	ENSG00000143416	NUP93	YGL184C	STR3
CENPT/GSH1	ENSG00000143418	CENPT	YJL101C	GSH1
TSNAXIP1/IGO1	ENSG00000143420	TSNAXIP1	YNL157W	IGO1
NFAT5/PHO85	ENSG00000143466	NFAT5	YPL031C	PHO85
N4BP1/VBA4	ENSG00000143469	N4BP1	YDR119W	VBA4
CBLN1/TMA64	ENSG00000143486	CBLN1	YDR117C	TMA64
ARL2BP/SET5	ENSG00000143499	ARL2BP	YHR207C	SET5
ZNF423/FYV7	ENSG00000143549	ZNF423	YLR068W	FYV7
CCL22/ZRT1	ENSG00000143570	CCL22	YGL255W	ZRT1
CCL17/GIC1	ENSG00000143575	CCL17	YHR061C	GIC1
CTCF/RPC17	ENSG00000143578	CTCF	YJL011C	RPC17
ACD/CYT2	ENSG00000143621	ACD	YKL087C	CYT2
POLR2C/RAS1	ENSG00000143622	POLR2C	YOR101W	RAS1
PARD6A/YCL047C	ENSG00000143641	PARD6A	YCL047C	YCL047C
ZNF821/TEX1	ENSG00000143669	ZNF821	YNL253W	TEX1
MMP15/LTP1	ENSG00000143727	MMP15	YPR073C	LTP1
USB1/ARF1	ENSG00000143761	USB1	YDL192W	ARF1
CCDC113/ATG23	ENSG00000143776	CCDC113	YLR431C	ATG23
NME3/MRPS5	ENSG00000143799	NME3	YBR251W	MRPS5
PSMD7/GRX5	ENSG00000143801	PSMD7	YPL059W	GRX5
VAC14/ERG24	ENSG00000143815	VAC14	YNL280C	ERG24
TANGO6/YPS3	ENSG00000143839	TANGO6	YLR121C	YPS3
COG4/YNL024C	ENSG00000143878	COG4	YNL024C	YNL024C
PLA2G15/RRP9	ENSG00000143924	PLA2G15	YPR137W	RRP9
[truncated: 1,240 more rows]
