# Supplementary material for: Scope and limitations of yeast as a model organism for studying human tissue-specific pathways
Source: BMC Syst Biol. 2015 Dec 29;9:96. doi: 10.1186/s12918-015-0253-0 (PMC4696342; doi:10.1186/s12918-015-0253-0)
Supplement: Additional file 1 — Network alignments. Compressed (*.zip) file containing individual tissue-specific alignments. (ZIP 5181 Kb) [file 12918_2015_253_MOESM1_ESM.zip › alignments/Pancreas_AlignGraph_edges.tsv]

First_ortholog_pair	Second_ortholog_pair
STRADB/GRH1	DPM1/HAP2
KIAA1377/LSM2	SEMA3F/FEN1
PSMC6/VAM7	CAMKK1/VPS41
FOXC1/JNM1	FAM214B/NAB2
SH3BP2/PIG2	FAM214B/NAB2
SNPH/ARP2	CREBBP/SAN1
ETV7/HO	GGNBP2/HPF1
NEO1/EXG1	CX3CL1/ERB1
GLTSCR2/MUP3	CCL26/SNX4
CACNB1/RSM19	CRY1/RSM10
SF3B1/TOR2	PKD1/RSP5
AES/MAD1	SPRTN/YDR090C
ATG5/HRR25	GABRA3/SWI6
DERL3/BSD2	CAPN1/RPH1
PRKD2/NPY1	ACPP/HAP5
TAF11/IOC2	MTMR11/ENT1
APOBEC1/RPN1	ZRANB1/YDJ1
KLF8/DIB1	CPS1/UIP3
MYBL2/SEC16	GABRA1/KAR2
TMSB10/RRN5	RNF10/MUD2
G2E3/BUD27	ERP44/SAT4
MAPK1/ECM16	PLEKHO1/BUD23
GAB1/MET28	VIM/SMC1
XRCC1/PSF3	INSRR/MCM2
CD59/PRP3	INSRR/MCM2
AXIN1/UBI4	SH2D2A/ECM5
EIF1B/ADH1	TFB1M/ENO2
PRKD2/NPY1	BAK1/MTC5
AXIN1/UBI4	SARS/ARP9
SMARCB1/YEL020C	PI4K2B/MUB1
RAPGEF3/MRPL1	DCUN1D1/MRPL22
AXIN1/UBI4	YTHDC2/PEX1
AXIN1/UBI4	CTPS2/YKR018C
RHAG/CAF120	MAPK9/BRL1
PRKCZ/KSP1	MCF2L2/ALA1
SEPHS1/FMP48	PRDM1/SIR2
AXIN1/UBI4	PRDM1/SIR2
PPP1R7/DOT1	PRDM1/SIR2
AICDA/CLC1	ATG5/HRR25
AMMECR1/SRP14	CDK14/FRE8
MSH2/MET8	ACAA1/APL2
PRKD2/NPY1	GUCY1B3/YLR224W
AXIN1/UBI4	CDH3/HRT1
GRIPAP1/DAL81	EPN1/PTC2
SMAP1/HOG1	EPN1/PTC2
SMARCB1/YEL020C	ZNF76/TEF2
PPP2R2C/RPN10	MAP2K4/NAS6
GRK7/ADH3	ME1/YOR342C
AXIN1/UBI4	TIE1/PGK1
AXIN1/UBI4	ZNRD1/YPK1
PSME4/GSY2	TP53BP1/PKP2
IDH3B/SRO9	PDK3/MXR1
HSPA9/APL3	OTUD5/MCK1
XPNPEP1/GCN20	ERLEC1/DIA4
TFCP2L1/RPN5	ATP1B3/PRO1
ITGAE/YPT31	SCT/YIP3
CD59/PRP3	EXOC5/PRP31
ACTR3/CSE4	EPHA8/MDJ1
NUAK1/RRP5	SNX13/NOP15
PRKD2/NPY1	ING3/YOR152C
PPARGC1A/RPS22B	CPSF1/VMA21
TAF7L/GLN4	CDH19/HSL1
CADPS2/SPO12	RPS6KA6/AZR1
AXIN1/UBI4	CHFR/RPG1
AXIN1/UBI4	PVR/BCP1
AXIN1/UBI4	XRCC1/PSF3
BIRC6/SSK1	SCARB1/TRX1
PRKD2/NPY1	PPP2R3A/OAC1
ELF2/RPS16B	PPP2R2C/RPN10
PRKD2/NPY1	BCS1L/RSC6
TESK1/ATP22	NUAK1/RRP5
OTX1/RPL1B	NUAK1/RRP5
LIG1/RPL30	LMAN1/SPT7
EXOSC7/PHO91	ARHGEF10L/LOT5
AXIN1/UBI4	ACAT1/GAR1
AXIN1/UBI4	PLD1/ZPR1
GANAB/TIS11	KIFAP3/DHH1
STRN/SSA2	ACACB/ATP1
AXIN1/UBI4	RAP1GAP/SSO2
PPM1G/ERG28	UBE2K/MCH2
TCEB2/TPK1	SLC1A3/BUD6
KLHL22/IDP1	MKNK1/RAD50
RPL18A/YAK1	MKNK1/RAD50
PRKD2/NPY1	DNM2/APC11
LIG1/RPL30	PTPRH/RPL24A
DNAJA3/RPL37A	CFHR2/HHT1
GPLD1/GCD11	MAGI3/GCN3
CENPA/CBF5	CXCL2/RPN11
CEBPZ/SMD3	ZNF506/HSH155
KRT18/RPL38	MPP4/RPL23A
SDC1/ASC1	DLG3/KRR1
RAD51AP1/RSC8	TRAF5/ORC1
PAK1IP1/BOI1	NOA1/MIG1
NTSR1/MKK2	REST/MSW1
TRIM37/MCM5	SSH1/SLC1
CENPA/CBF5	TAF9/EBP2
HOXA5/ERG20	FCN1/CDC20
AXIN1/UBI4	HACE1/TSA1
IDH3B/SRO9	AKR1B1/YIR035C
PAK1IP1/BOI1	SEPHS1/FMP48
PAK1IP1/BOI1	DDX18/MET31
SUPT16H/URB2	KHSRP/PPZ1
STRN/SSA2	EDEM2/FUS1
ARL6/TYE7	RPL6/NUP188
ACTR3/CSE4	RPH3A/RSC2
EIF1B/ADH1	LAG3/PRC1
AXIN1/UBI4	KIF4A/EMP70
AXIN1/UBI4	EXOC1/ADY2
AXIN1/UBI4	APOH/SGD1
ACTR5/BRE5	PSME1/PRE1
DNM1/NGG1	MYL6/MOT1
AXIN1/UBI4	TGFB2/EIS1
TRIP4/YCK2	TGFB2/EIS1
PRKD2/NPY1	MRPS18A/RPS4B
GINS1/DOA1	EFHC1/DPP1
AURKC/PHO23	SETD1A/RCO1
SLC35A2/RPL3	HNRNPM/RPF1
AXIN1/UBI4	KLHL22/IDP1
NDUFAF5/IMD2	DGCR14/BUD32
AXIN1/UBI4	ST13/RGI2
GINS1/DOA1	MLC1/SUL1
KIAA1377/LSM2	SOS2/TOK1
STRN/SSA2	PSMC6/VAM7
MYL2/ERV29	PSMA3/GPI2
PCSK4/SFA1	DICER1/FMP25
AXIN1/UBI4	CINP/RVS161
GORASP1/URN1	PROCR/RPA49
CCDC22/RPS26A	IDH3B/SRO9
GCK/IES6	IDH3B/SRO9
GTF2H1/TIM12	IDH3B/SRO9
MYL2/ERV29	IDH3B/SRO9
IL1RL2/EMC6	IDH3B/SRO9
KIAA1377/LSM2	OLFM4/ALR1
AXIN1/UBI4	CCL22/ZRT1
CCDC130/SRP101	AXIN1/UBI4
ENSG00000105066/ANP1	AXIN1/UBI4
CCNE1/BDH1	AXIN1/UBI4
GRIN2D/ALK1	AXIN1/UBI4
RPL18A/YAK1	AXIN1/UBI4
GATA3/ARC18	AXIN1/UBI4
MLLT6/CCT7	AXIN1/UBI4
PPARGC1A/RPS22B	AXIN1/UBI4
PAK1IP1/BOI1	AXIN1/UBI4
ALDH5A1/DNF1	AXIN1/UBI4
SSR3/IRA2	AXIN1/UBI4
OTX1/RPL1B	AXIN1/UBI4
SLC1A4/PNO1	AXIN1/UBI4
KYNU/DCW1	AXIN1/UBI4
HOXA5/ERG20	TCEB2/TPK1
SQLE/RPS3	STMN2/CLF1
EVA1A/GET3	GYS1/DCP1
PFKFB4/HTA1	RETN/GIP3
CLINT1/ACT1	IL4I1/PFK1
ACTR3/CSE4	IL4I1/PFK1
LIMK1/IFM1	PPP2R1A/SEC13
SMARCD2/BZZ1	NUDT1/TLG2
LIPA/FBP1	SLC1A1/RPL33A
STIM2/HEK2	RPS6KB1/ASG1
PPM1G/ERG28	TRIM16L/BFR2
BIRC6/SSK1	STIM2/HEK2
OTX1/RPL1B	PPARGC1A/RPS22B
KIAA1377/LSM2	ZNF259/YAE1
CEBPZ/SMD3	KIAA1377/LSM2
RHAG/CAF120	METAP2/ERG4
LIFR/STR2	STK38/ELM1
EPAS1/YOR365C	SRSF3/RDH54
STRN/SSA2	EYA4/DIS3
ATP6V1B1/SPT4	TBP/RPO21
