# Supplementary material for: Scope and limitations of yeast as a model organism for studying human tissue-specific pathways
Source: BMC Syst Biol. 2015 Dec 29;9:96. doi: 10.1186/s12918-015-0253-0 (PMC4696342; doi:10.1186/s12918-015-0253-0)
Supplement: Additional file 1 — Network alignments. Compressed (*.zip) file containing individual tissue-specific alignments. (ZIP 5181 Kb) [file 12918_2015_253_MOESM1_ESM.zip › alignments/Pancreatic Islets_AlignGraph_nodes.tsv]

ID	Human_EnsemblGeneID	Human_Symbol	Yeast_EnsemblGeneID	Yeast_Symbol
TSPAN6/DPM1	ENSG00000000419	TSPAN6	YPR183W	DPM1
DPM1/GSH1	ENSG00000001084	DPM1	YJL101C	GSH1
SCYL3/HAP2	ENSG00000001167	SCYL3	YGL237C	HAP2
FGR/YOR1	ENSG00000001626	FGR	YGR281W	YOR1
CFH/TOM1	ENSG00000002746	CFH	YDR457W	TOM1
GCLC/CTR1	ENSG00000003147	GCLC	YPR124W	CTR1
NFYA/GIS4	ENSG00000003402	NFYA	YML006C	GIS4
SEMA3F/DFG5	ENSG00000003436	SEMA3F	YMR238W	DFG5
CFTR/CSM4	ENSG00000004059	CFTR	YPL200W	CSM4
KRIT1/FEN1	ENSG00000004399	KRIT1	YCR034W	FEN1
RAD52/ADK1	ENSG00000004455	RAD52	YDR226W	ADK1
BAD/GUP2	ENSG00000004468	BAD	YPL189W	GUP2
CD99/FPR2	ENSG00000004478	CD99	YDR519W	FPR2
AOC1/ACP1	ENSG00000004779	AOC1	YKL192C	ACP1
HECW1/PKP2	ENSG00000004799	HECW1	YGL059W	PKP2
MAD1L1/YGR201C	ENSG00000004838	MAD1L1	YGR201C	YGR201C
LASP1/YDR307W	ENSG00000004866	LASP1	YDR307W	YDR307W
M6PR/CDC27	ENSG00000004897	M6PR	YBL084C	CDC27
ICA1/BOR1	ENSG00000004939	ICA1	YNL275W	BOR1
ALS2/FCY2	ENSG00000004948	ALS2	YER056C	FCY2
CASP10/CYC3	ENSG00000004961	CASP10	YAL039C	CYC3
CFLAR/SEN1	ENSG00000005007	CFLAR	YLR430W	SEN1
TFPI/DNL4	ENSG00000005156	TFPI	YOR005C	DNL4
RBM5/TAH1	ENSG00000005175	RBM5	YCR060W	TAH1
MTMR7/PST2	ENSG00000005302	MTMR7	YDR032C	PST2
ARF5/BDF2	ENSG00000005339	ARF5	YDL070W	BDF2
POLDIP2/SIA1	ENSG00000005421	POLDIP2	YOR137C	SIA1
PLXND1/LOC1	ENSG00000005700	PLXND1	YFR001W	LOC1
AK2/COQ4	ENSG00000005884	AK2	YDR204W	COQ4
CD38/YDR352W	ENSG00000005893	CD38	YDR352W	YDR352W
FKBP4/PGC1	ENSG00000006007	FKBP4	YPL206C	PGC1
KDM1A/YKR104W	ENSG00000006071	KDM1A	YKR104W	YKR104W
CAMKK1/APL4	ENSG00000006125	CAMKK1	YPR029C	APL4
RECQL/ADH7	ENSG00000006194	RECQL	YCR105W	ADH7
HSPB6/GRX6	ENSG00000006468	HSPB6	YDL010W	GRX6
ARHGAP33/LCB5	ENSG00000006530	ARHGAP33	YLR260W	LCB5
NDUFAB1/YMR010W	ENSG00000006704	NDUFAB1	YMR010W	YMR010W
PDK4/VPS41	ENSG00000006715	PDK4	YDR080W	VPS41
ZMYND10/TRZ1	ENSG00000006744	ZMYND10	YKR079C	TRZ1
ST7/TID3	ENSG00000006788	ST7	YIL144W	TID3
CDC27/CMK2	ENSG00000007047	CDC27	YOL016C	CMK2
SLC4A1/PAC1	ENSG00000007168	SLC4A1	YOR269W	PAC1
CALCR/MET10	ENSG00000007171	CALCR	YFR030W	MET10
HCCS/HOF1	ENSG00000007237	HCCS	YMR032W	HOF1
DVL2/TRS33	ENSG00000007255	DVL2	YOR115C	TRS33
UPF1/SRL1	ENSG00000007372	UPF1	YOR247W	SRL1
SKAP2/GPI1	ENSG00000007541	SKAP2	YGR216C	GPI1
SLC25A5/FRE7	ENSG00000007952	SLC25A5	YOL152W	FRE7
CCDC109B/PRE3	ENSG00000008018	CCDC109B	YJL001W	PRE3
HOXA11/HAL5	ENSG00000008118	HOXA11	YJL165C	HAL5
POLR2J/UTR1	ENSG00000008130	POLR2J	YJR049C	UTR1
DHX33/DTR1	ENSG00000008282	DHX33	YBR180W	DTR1
MEOX1/CNL1	ENSG00000008294	MEOX1	YDR357C	CNL1
LIG3/PHO3	ENSG00000008710	LIG3	YBR092C	PHO3
RPAP3/RPS20	ENSG00000008988	RPAP3	YHL015W	RPS20
ENSG00000005189/YBL055C	ENSG00000009335	ENSG00000005189	YBL055C	YBL055C
CIAPIN1/REV3	ENSG00000009413	CIAPIN1	YPL167C	REV3
FAM214B/VTA1	ENSG00000009844	FAM214B	YLR181C	VTA1
COPZ2/PHD1	ENSG00000009950	COPZ2	YKL043W	PHD1
PRKAR2B/ITC1	ENSG00000009954	PRKAR2B	YGL133W	ITC1
MSL3/VID30	ENSG00000010017	MSL3	YGL227W	VID30
CREBBP/MSC7	ENSG00000010030	CREBBP	YHR039C	MSC7
BZRAP1/SPE4	ENSG00000010165	BZRAP1	YLR146C	SPE4
MPO/COR1	ENSG00000010256	MPO	YBL045C	COR1
PON1/YCK2	ENSG00000010810	PON1	YNL154C	YCK2
GCFC2/NDD1	ENSG00000010818	GCFC2	YOR372C	NDD1
ABCB4/ELA1	ENSG00000011007	ABCB4	YNL230C	ELA1
SOX8/YNK1	ENSG00000011052	SOX8	YKL067W	YNK1
IBTK/ICT1	ENSG00000011198	IBTK	YLR099C	ICT1
MYCBP2/UTP18	ENSG00000011260	MYCBP2	YJL069C	UTP18
FBXL3/NAB2	ENSG00000011275	FBXL3	YGL122C	NAB2
ITGAL/STT4	ENSG00000011405	ITGAL	YLR305C	STT4
PDK2/GYP1	ENSG00000011454	PDK2	YOR070C	GYP1
ITGA3/PPH21	ENSG00000011485	ITGA3	YDL134C	PPH21
LAMP2/RAD10	ENSG00000012061	LAMP2	YML095C	RAD10
GGNBP2/NUP57	ENSG00000012822	GGNBP2	YGR119C	NUP57
ITGA2B/MPS1	ENSG00000012983	ITGA2B	YDL028C	MPS1
GDE1/RPT3	ENSG00000013275	GDE1	YDR394W	RPT3
C19orf60/CTK1	ENSG00000013441	C19orf60	YKL139W	CTK1
CRLF1/RET1	ENSG00000013503	CRLF1	YOR207C	RET1
MAP3K14/NGL2	ENSG00000013523	MAP3K14	YMR285C	NGL2
ABCC8/ITT1	ENSG00000013561	ABCC8	YML068W	ITT1
CCL18/POL12	ENSG00000014138	CCL18	YBL035C	POL12
CCL3/PMT6	ENSG00000014216	CCL3	YGR199W	PMT6
SYNRG/MDH3	ENSG00000014641	SYNRG	YDL078C	MDH3
CACNG3/MMT1	ENSG00000014824	CACNG3	YMR177W	MMT1
TMEM132A/IMP2	ENSG00000015171	TMEM132A	YIL154C	IMP2
AP2B1/LAS17	ENSG00000015285	AP2B1	YOR181W	LAS17
TAC1/GPG1	ENSG00000015413	TAC1	YGL121C	GPG1
ZNF263/MPP6	ENSG00000015479	ZNF263	YNR024W	MPP6
CX3CL1/BPL1	ENSG00000015592	CX3CL1	YDL141W	BPL1
SPATA20/MCM21	ENSG00000016402	SPATA20	YDR318W	MCM21
CACNA1G/PMR1	ENSG00000017260	CACNA1G	YGL167C	PMR1
TNFRSF12A/BEM3	ENSG00000017797	TNFRSF12A	YPL115C	BEM3
MAP3K9/DLD1	ENSG00000018510	MAP3K9	YDL174C	DLD1
RALA/EMW1	ENSG00000018699	RALA	YNL313C	EMW1
BAIAP2L1/RGM1	ENSG00000020256	BAIAP2L1	YMR182C	RGM1
ETV1/YTA6	ENSG00000021574	ETV1	YPL074W	YTA6
AGK/NAM7	ENSG00000021776	AGK	YMR080C	NAM7
CCL26/CPA1	ENSG00000021826	CCL26	YOR303W	CPA1
FARP2/DEG1	ENSG00000022267	FARP2	YFL001W	DEG1
USH1C/GPM2	ENSG00000022556	USH1C	YDL021W	GPM2
DBF4/MAG2	ENSG00000022840	DBF4	YLR427W	MAG2
TBXA2R/PFA4	ENSG00000023041	TBXA2R	YOL003C	PFA4
IFRD1/HEM1	ENSG00000023330	IFRD1	YDR232W	HEM1
GTF2IRD1/ASI3	ENSG00000023445	GTF2IRD1	YNL008C	ASI3
PAF1/GRX2	ENSG00000023572	PAF1	YDR513W	GRX2
VPS41/ERB1	ENSG00000023734	VPS41	YMR049C	ERB1
ARHGAP44/BPT1	ENSG00000023839	ARHGAP44	YLL015W	BPT1
ELAC2/YDL124W	ENSG00000023909	ELAC2	YDL124W	YDL124W
SCIN/UBR2	ENSG00000024048	SCIN	YLR024C	UBR2
MYH13/IRS4	ENSG00000024422	MYH13	YKR019C	IRS4
ADIPOR2/GTR2	ENSG00000025039	ADIPOR2	YGR163W	GTR2
UPP2/HSF1	ENSG00000025156	UPP2	YGL073W	HSF1
MARK4/FAF1	ENSG00000025293	MARK4	YIL019W	FAF1
PAFAH1B1/GAL80	ENSG00000025434	PAFAH1B1	YML051W	GAL80
NOS2/PPT1	ENSG00000025772	NOS2	YGR123C	PPT1
DNAH9/ERJ5	ENSG00000025796	DNAH9	YFR041C	ERJ5
GAS7/SRP1	ENSG00000025800	GAS7	YNL189W	SRP1
TRAPPC6A/KEL1	ENSG00000026025	TRAPPC6A	YHR158C	KEL1
MATK/RAD3	ENSG00000026036	MATK	YER171W	RAD3
CD79B/YCR023C	ENSG00000026103	CD79B	YCR023C	YCR023C
SCN4A/YBR096W	ENSG00000026508	SCN4A	YBR096W	YBR096W
PAX6/OCT1	ENSG00000027001	PAX6	YKL134C	OCT1
RHBDF1/YOR296W	ENSG00000027075	RHBDF1	YOR296W	YOR296W
LUC7L/PEX25	ENSG00000028203	LUC7L	YPL112C	PEX25
BAIAP3/VPS5	ENSG00000028528	BAIAP3	YOR069W	VPS5
PIGQ/MTF1	ENSG00000029639	PIGQ	YMR228W	MTF1
TEAD3/YHR078W	ENSG00000029725	TEAD3	YHR078W	YHR078W
SELE/SES1	ENSG00000031698	SELE	YDR023W	SES1
DNAJC11/NDT80	ENSG00000032742	DNAJC11	YHR124W	NDT80
MYLIP/ARB1	ENSG00000033050	MYLIP	YER036C	ARB1
NOX1/VPH1	ENSG00000033627	NOX1	YOR270C	VPH1
E2F2/NFI1	ENSG00000033800	E2F2	YOR156C	NFI1
PSMB1/AIM9	ENSG00000034152	PSMB1	YER080W	AIM9
SYN1/PEX3	ENSG00000034693	SYN1	YDR329C	PEX3
JARID2/CYK3	ENSG00000035115	JARID2	YDL117W	CYK3
CAMK1G/ADE12	ENSG00000035687	CAMK1G	YNL220W	ADE12
CDK11A/RFC1	ENSG00000035928	CDK11A	YOR217W	RFC1
NADK/RTT101	ENSG00000036257	NADK	YJL047C	RTT101
TFAP2B/UBP5	ENSG00000036672	TFAP2B	YER144C	UBP5
CYTH3/MDS3	ENSG00000037637	CYTH3	YGL197W	MDS3
ADAM22/MRI1	ENSG00000037757	ADAM22	YPR118W	MRI1
SYPL1/TRM8	ENSG00000037897	SYPL1	YDL201W	TRM8
SPAG9/AYR1	ENSG00000038274	SPAG9	YIL124W	AYR1
CELSR3/YNL193W	ENSG00000038382	CELSR3	YNL193W	YNL193W
MGST1/YLR413W	ENSG00000038427	MGST1	YLR413W	YLR413W
CRY1/MTR4	ENSG00000039123	CRY1	YJL050W	MTR4
NFIX/TCO89	ENSG00000039319	NFIX	YPL180W	TCO89
MMP25/GDE1	ENSG00000039560	MMP25	YPL110C	GDE1
IL32/PRE9	ENSG00000041357	IL32	YGR135W	PRE9
PKD1/LSG1	ENSG00000041802	PKD1	YGL099W	LSG1
MAPK8IP2/TDP1	ENSG00000042088	MAPK8IP2	YBR223C	TDP1
MED24/MFB1	ENSG00000042429	MED24	YDR219C	MFB1
SEC62/APS2	ENSG00000042753	SEC62	YJR058C	APS2
RPS20/FHN1	ENSG00000042832	RPS20	YGR131W	FHN1
CSDE1/DCN1	ENSG00000043093	CSDE1	YLR128W	DCN1
UBE3C/RDL1	ENSG00000043143	UBE3C	YOR285W	RDL1
REV3L/SCM3	ENSG00000044115	REV3L	YDL139C	SCM3
PAX7/YJR030C	ENSG00000044446	PAX7	YJR030C	YJR030C
MASP2/IML1	ENSG00000046889	MASP2	YJR138W	IML1
TRAF3IP3/RAD28	ENSG00000047056	TRAF3IP3	YDR030C	RAD28
POMT2/URA7	ENSG00000047230	POMT2	YBL039C	URA7
VTA1/VMA13	ENSG00000047249	VTA1	YPR036W	VMA13
MLXIPL/MLP1	ENSG00000047410	MLXIPL	YKR095W	MLP1
BAZ1B/FET5	ENSG00000047457	BAZ1B	YFL041W	FET5
RANBP9/RPO41	ENSG00000047579	RANBP9	YFL036W	RPO41
ETV7/CSG2	ENSG00000047936	ETV7	YBR036C	CSG2
SPRTN/RNR4	ENSG00000048392	SPRTN	YGR180C	RNR4
METTL13/RSM10	ENSG00000048544	METTL13	YDR041W	RSM10
ZNF207/RBS1	ENSG00000048991	ZNF207	YDL189W	RBS1
UQCRC1/NYV1	ENSG00000049245	UQCRC1	YLR093C	NYV1
CD9/YMR244W	ENSG00000049323	CD9	YMR244W	YMR244W
NCAPD2/RFC3	ENSG00000049541	NCAPD2	YNL290W	RFC3
IFFO1/RSP5	ENSG00000049759	IFFO1	YER125W	RSP5
GIPR/WBP1	ENSG00000049860	GIPR	YEL002C	WBP1
NISCH/PIP2	ENSG00000050327	NISCH	YOR363C	PIP2
STAB1/YLR257W	ENSG00000050405	STAB1	YLR257W	YLR257W
FUZ/SMK1	ENSG00000050748	FUZ	YPR054W	SMK1
PRSS3/PER33	ENSG00000051108	PRSS3	YLR064W	PER33
CD4/RAD51	ENSG00000051180	CD4	YER095W	RAD51
LRRC23/HFM1	ENSG00000051341	LRRC23	YGL251C	HFM1
BTK/CKI1	ENSG00000051382	BTK	YLR133W	CKI1
HFE/NAN1	ENSG00000051596	HFE	YPL126W	NAN1
SCMH1/BUD3	ENSG00000052126	SCMH1	YCL014W	BUD3
FYN/TAF3	ENSG00000052723	FYN	YPL011C	TAF3
HIVEP2/ERG25	ENSG00000052802	HIVEP2	YGR060W	ERG25
TCEB3/APD1	ENSG00000052841	TCEB3	YBR151W	APD1
LYPLA2/SOD2	ENSG00000053254	LYPLA2	YHR008C	SOD2
NME2/AAD10	ENSG00000053371	NME2	YJR155W	AAD10
APBA3/MRT4	ENSG00000053372	APBA3	YKL009W	MRT4
MKS1/USE1	ENSG00000053501	MKS1	YGL098W	USE1
ABHD5/YDR090C	ENSG00000053918	ABHD5	YDR090C	YDR090C
KAL1/BET3	ENSG00000054116	KAL1	YKR068C	BET3
AKAP8L/GDA1	ENSG00000054179	AKAP8L	YEL042W	GDA1
UTP18/FHL1	ENSG00000054598	UTP18	YPR104C	FHL1
RNF216/MSR1	ENSG00000054654	RNF216	YHR091C	MSR1
TTC19/CCW14	ENSG00000054938	TTC19	YLR390W-A	CCW14
PTBP1/CDC53	ENSG00000055130	PTBP1	YDL132W	CDC53
DPF1/PEX11	ENSG00000055163	DPF1	YOL147C	PEX11
SYT7/SPP1	ENSG00000055609	SYT7	YPL138C	SPP1
PIK3C2A/PUF3	ENSG00000055917	PIK3C2A	YLL013C	PUF3
PLAUR/FMP10	ENSG00000055955	PLAUR	YER182W	FMP10
ANLN/YDR114C	ENSG00000056558	ANLN	YDR114C	YDR114C
WIZ/YKL070W	ENSG00000056972	WIZ	YKL070W	YKL070W
RABGAP1/GLG2	ENSG00000056998	RABGAP1	YJL137C	GLG2
DCN/MSH6	ENSG00000057468	DCN	YDR097C	MSH6
PPP5C/GDI1	ENSG00000057608	PPP5C	YER136W	GDI1
MAP4K3/ATG5	ENSG00000057663	MAP4K3	YPL149W	ATG5
ZBTB32/KCC4	ENSG00000058091	ZBTB32	YCL024W	KCC4
TYROBP/SEC61	ENSG00000058262	TYROBP	YLR378C	SEC61
GABRA3/RAD2	ENSG00000058404	GABRA3	YGR258C	RAD2
BRCA1/RPC37	ENSG00000058600	BRCA1	YKR025W	RPC37
ERCC1/NEO1	ENSG00000058668	ERCC1	YIL048W	NEO1
CD22/RIO2	ENSG00000058729	CD22	YNL207W	RIO2
SEMA3B/DUS3	ENSG00000059145	SEMA3B	YLR401C	DUS3
MBTPS2/PRO2	ENSG00000059573	MBTPS2	YOR323C	PRO2
LTF/TRM3	ENSG00000059588	LTF	YDL112W	TRM3
NR1H4/XDJ1	ENSG00000059769	NR1H4	YLR090W	XDJ1
ALOX5/PSR2	ENSG00000060069	ALOX5	YLR019W	PSR2
CALCOCO1/YLR312C	ENSG00000060237	CALCOCO1	YLR312C	YLR312C
UBR7/TEX1	ENSG00000060688	UBR7	YNL253W	TEX1
MAP4K5/FMP37	ENSG00000060762	MAP4K5	YGL080W	FMP37
EHD3/POT1	ENSG00000060971	EHD3	YIL160C	POT1
PSMC4/BAT2	ENSG00000060982	PSMC4	YJR148W	BAT2
CLDN11/SDH4	ENSG00000061794	CLDN11	YDR178W	SDH4
MVP/AIF1	ENSG00000062096	MVP	YNR074C	AIF1
NUB1/RSN1	ENSG00000062598	NUB1	YMR266W	RSN1
CLK1/POL1	ENSG00000062822	CLK1	YNL102W	POL1
ENSG00000013455/RKM2	ENSG00000063046	ENSG00000013455	YDR198C	RKM2
POLR3B/RPL18B	ENSG00000063177	POLR3B	YNL301C	RPL18B
ANGEL1/SBP1	ENSG00000063244	ANGEL1	YHL034C	SBP1
RNF14/ENT1	ENSG00000063245	RNF14	YDL161W	ENT1
DDX11/YIL165C	ENSG00000063438	DDX11	YIL165C	YIL165C
CD6/YFR039C	ENSG00000064012	CD6	YFR039C	YFR039C
TACC3/ATG33	ENSG00000064309	TACC3	YLR356W	ATG33
UFL1/TAF2	ENSG00000064313	UFL1	YCR042C	TAF2
POLA2/MTR10	ENSG00000064419	POLA2	YOR160W	MTR10
CAPN1/YLR271W	ENSG00000064607	CAPN1	YLR271W	YLR271W
ACPP/YBR235W	ENSG00000064651	ACPP	YBR235W	YBR235W
MDH1/YIG1	ENSG00000064666	MDH1	YPL201C	YIG1
SLC30A9/DBP5	ENSG00000064703	SLC30A9	YOR046C	DBP5
MTMR11/PMS1	ENSG00000064933	MTMR11	YNL082W	PMS1
CCDC88C/GPA2	ENSG00000065135	CCDC88C	YER020W	GPA2
YAF2/PSE1	ENSG00000065150	YAF2	YMR308C	PSE1
ZMYND11/CAR2	ENSG00000065154	ZMYND11	YLR438W	CAR2
WAS/PWP2	ENSG00000065183	WAS	YCR057C	PWP2
DPEP1/RCK2	ENSG00000065243	DPEP1	YLR248W	RCK2
BID/LAC1	ENSG00000065308	BID	YKL008C	LAC1
MATR3/EFT1	ENSG00000065357	MATR3	YOR133W	EFT1
RGPD5/SLM5	ENSG00000065427	RGPD5	YCR024C	SLM5
STMN4/GRX3	ENSG00000065485	STMN4	YDR098C	GRX3
NUDCD3/CUS2	ENSG00000065526	NUDCD3	YNL286W	CUS2
ISL1/KIN82	ENSG00000065534	ISL1	YCR091W	KIN82
IL20RA/RLP7	ENSG00000065559	IL20RA	YNL002C	RLP7
CLCA1/ENT3	ENSG00000065609	CLCA1	YJR125C	ENT3
ATP2C1/ISR1	ENSG00000065613	ATP2C1	YPR106W	ISR1
SRCIN1/ARK1	ENSG00000065675	SRCIN1	YNL020C	ARK1
IGF1/UTP13	ENSG00000065717	IGF1	YLR222C	UTP13
RALBP1/VAC7	ENSG00000065809	RALBP1	YNL054W	VAC7
RUFY3/MAE1	ENSG00000065833	RUFY3	YKL029C	MAE1
CNTN1/MSB3	ENSG00000065882	CNTN1	YNL293W	MSB3
WWTR1/YPL245W	ENSG00000065883	WWTR1	YPL245W	YPL245W
AGPS/RTS1	ENSG00000066027	AGPS	YOR014W	RTS1
ATP1A2/MIP6	ENSG00000066044	ATP1A2	YHR015W	MIP6
TTC27/SNF12	ENSG00000066117	TTC27	YNR023W	SNF12
MARCO/RPH1	ENSG00000066135	MARCO	YER169W	RPH1
SYT13/HAP5	ENSG00000066136	SYT13	YOR358W	HAP5
SNAI2/FOB1	ENSG00000066422	SNAI2	YDR110W	FOB1
CD74/BFR1	ENSG00000066455	CD74	YOR198C	BFR1
HGF/DUO1	ENSG00000066629	HGF	YGL061C	DUO1
ZRANB1/SEC7	ENSG00000066777	ZRANB1	YDR170C	SEC7
NCDN/HEM15	ENSG00000066926	NCDN	YOR176W	HEM15
ZFP64/RGD2	ENSG00000066933	ZFP64	YFL047W	RGD2
MNAT1/TIF1	ENSG00000067048	MNAT1	YKR059W	TIF1
SAMD4A/RIM101	ENSG00000067082	SAMD4A	YHL027W	RIM101
RUNX3/MAM33	ENSG00000067113	RUNX3	YIL070C	MAM33
MRE11A/ILM1	ENSG00000067167	MRE11A	YJR118C	ILM1
PLEKHB1/GIS2	ENSG00000067182	PLEKHB1	YNL255C	GIS2
SERPINB1/EEB1	ENSG00000067191	SERPINB1	YPL095C	EEB1
SPAST/CDC19	ENSG00000067225	SPAST	YAL038W	CDC19
ENSG00000021602/FCF2	ENSG00000067334	ENSG00000021602	YLR051C	FCF2
NRXN3/NUP100	ENSG00000067445	NRXN3	YKL068W	NUP100
AQR/RHO1	ENSG00000067560	AQR	YPR165W	RHO1
CPS1/TCB3	ENSG00000067715	CPS1	YML072C	TCB3
C8B/PKP1	ENSG00000067992	C8B	YIL042C	PKP1
FHL1/HOS3	ENSG00000068024	FHL1	YPL116W	HOS3
RTFDC1/YPS5	ENSG00000068078	RTFDC1	YGL259W	YPS5
GABRA1/CAB4	ENSG00000068120	GABRA1	YGR277C	CAB4
NLRP2/PHO4	ENSG00000068323	NLRP2	YFR034C	PHO4
RNF10/GYP7	ENSG00000068354	RNF10	YDL234C	GYP7
ZDHHC6/SPP2	ENSG00000068394	ZDHHC6	YOR148C	SPP2
RNH1/TRM7	ENSG00000068438	RNH1	YBR061C	TRM7
NDUFS1/RPO31	ENSG00000068654	NDUFS1	YOR116C	RPO31
RB1CC1/KCS1	ENSG00000068745	RB1CC1	YDR017C	KCS1
ERP44/TOA1	ENSG00000068781	ERP44	YOR194C	TOA1
ALAS1/KRE28	ENSG00000068793	ALAS1	YDR532C	KRE28
BIRC3/HST2	ENSG00000068903	BIRC3	YPL015C	HST2
AKAP11/MUC1	ENSG00000069248	AKAP11	YIR019C	MUC1
GLRX2/VPS35	ENSG00000069329	GLRX2	YJL154C	VPS35
SNAPC1/YDJ1	ENSG00000069345	SNAPC1	YNL064C	YDJ1
STRAP/MBP1	ENSG00000069399	STRAP	YDL056W	MBP1
ABCC2/YBT1	ENSG00000069431	ABCC2	YLL048C	YBT1
DEF6/BIT61	ENSG00000069667	DEF6	YJL058C	BIT61
PLEKHO1/SDT1	ENSG00000069712	PLEKHO1	YGL224C	SDT1
GCLM/CDD1	ENSG00000069764	GCLM	YLR245C	CDD1
UBR2/REF2	ENSG00000069849	UBR2	YDR195W	REF2
EHD2/HUL5	ENSG00000069869	EHD2	YGL141W	HUL5
RRAGD/AMA1	ENSG00000069966	RRAGD	YGR225W	AMA1
HSF2/UFD1	ENSG00000070010	HSF2	YGR048W	UFD1
PHF20/IKI3	ENSG00000070061	PHF20	YLR384C	IKI3
NR1H3/SSP120	ENSG00000070081	NR1H3	YLR250W	SSP120
NCAPH2/PFY1	ENSG00000070087	NCAPH2	YOR122C	PFY1
TOMM34/UIP3	ENSG00000070159	TOMM34	YAR027W	UIP3
SEC63/NIC96	ENSG00000070182	SEC63	YFR002W	NIC96
KPNA6/OSH2	ENSG00000070190	KPNA6	YDL019C	OSH2
VIM/AIM38	ENSG00000070423	VIM	YNR018W	AIM38
RTEL1-TNFRSF6B/CBF1	ENSG00000070444	RTEL1-TNFRSF6B	YJR060W	CBF1
FAS/POL4	ENSG00000070501	FAS	YCR014C	POL4
CD44/HSV2	ENSG00000070540	CD44	YGR223C	HSV2
KCNG1/ASN1	ENSG00000070669	KCNG1	YPR145W	ASN1
SLAMF7/KAR2	ENSG00000070718	SLAMF7	YJL034W	KAR2
MIPEP/YAT2	ENSG00000070748	MIPEP	YER024W	YAT2
PRKCH/MUD2	ENSG00000070756	PRKCH	YKL074C	MUD2
INSRR/RPA190	ENSG00000070761	INSRR	YOR341W	RPA190
IFNGR1/CKA1	ENSG00000070770	IFNGR1	YIL035C	CKA1
SH2D2A/GCD6	ENSG00000070785	SH2D2A	YDR211W	GCD6
TNFRSF1B/CAK1	ENSG00000070808	TNFRSF1B	YFL029C	CAK1
VEZT/RHO4	ENSG00000070831	VEZT	YKR055W	RHO4
POU2F2/OSH3	ENSG00000070882	POU2F2	YHR073W	OSH3
SNX1/PUT4	ENSG00000070915	SNX1	YOR348C	PUT4
TBPL1/PMA1	ENSG00000070961	TBPL1	YGL008C	PMA1
ARNTL2/PIN3	ENSG00000071051	ARNTL2	YPR154W	PIN3
BCLAF1/AIP1	ENSG00000071127	BCLAF1	YMR092C	AIP1
ANK1/YKL023W	ENSG00000071205	ANK1	YKL023W	YKL023W
TFB1M/YNG2	ENSG00000071243	TFB1M	YHR090C	YNG2
RABEP1/BUD23	ENSG00000071462	RABEP1	YCR047C	BUD23
HMGB3/HRD3	ENSG00000071537	HMGB3	YLR207W	HRD3
NUP160/MSP1	ENSG00000071539	NUP160	YGR028W	MSP1
BAK1/ULS1	ENSG00000071794	BAK1	YOR191W	ULS1
MUSK/CFT1	ENSG00000071894	MUSK	YDR301W	CFT1
IKZF2/TSR4	ENSG00000071994	IKZF2	YOL022C	TSR4
GRN/TPK1	ENSG00000072062	GRN	YJL164C	TPK1
ARHGAP31/YBL107C	ENSG00000072110	ARHGAP31	YBL107C	YBL107C
NR2E3/VPS70	ENSG00000072133	NR2E3	YJR126C	VPS70
CENPQ/YAP1801	ENSG00000072134	CENPQ	YHR161C	YAP1801
SARS/SIW14	ENSG00000072135	SARS	YNL032W	SIW14
RANBP3/TRE1	ENSG00000072274	RANBP3	YPL176C	TRE1
ARID4A/PEX4	ENSG00000072401	ARID4A	YGR133W	PEX4
TSSC1/GUK1	ENSG00000072415	TSSC1	YDR454C	GUK1
ENSG00000032514/SMC1	ENSG00000072501	ENSG00000032514	YFL008W	SMC1
IFT88/IMG1	ENSG00000072609	IFT88	YCR046C	IMG1
ZCCHC8/SWD3	ENSG00000072803	ZCCHC8	YBR175W	SWD3
ABCF2/YSP1	ENSG00000072818	ABCF2	YHR155W	YSP1
LRRC7/RRP4	ENSG00000072832	LRRC7	YHR069C	RRP4
UBA6/DER1	ENSG00000072849	UBA6	YBR201W	DER1
GAB2/BNI4	ENSG00000072864	GAB2	YNL233W	BNI4
ATP6V0A1/APM2	ENSG00000072958	ATP6V0A1	YHL019C	APM2
PIAS1/SEC2	ENSG00000073009	PIAS1	YNL272C	SEC2
SLC4A7/MCM2	ENSG00000073111	SLC4A7	YBL023C	MCM2
APBA2/SRO77	ENSG00000073350	APBA2	YBL106C	SRO77
UHRF1/STE6	ENSG00000073734	UHRF1	YKL209C	STE6
MAP2K3/YAP1802	ENSG00000073921	MAP2K3	YGR241C	YAP1802
TMSB10/SEC18	ENSG00000073969	TMSB10	YBR080C	SEC18
RNF19A/SFP1	ENSG00000074047	RNF19A	YLR403W	SFP1
PEX3/TEC1	ENSG00000074219	PEX3	YBR083W	TEC1
GABARAPL2/ENA1	ENSG00000074370	GABARAPL2	YDR040C	ENA1
MYOC/YJU3	ENSG00000074416	MYOC	YKL094W	YJU3
SH3YL1/NPR1	ENSG00000074590	SH3YL1	YNL183C	NPR1
VCL/SBA1	ENSG00000074696	VCL	YKL117W	SBA1
DAPK2/DOC1	ENSG00000074755	DAPK2	YGL240W	DOC1
NSMAF/ENO2	ENSG00000074800	NSMAF	YHR174W	ENO2
ADSS/SLN1	ENSG00000074964	ADSS	YIL147C	SLN1
STAP1/ARP6	ENSG00000075089	STAP1	YLR085C	ARP6
TIMP2/TIF4632	ENSG00000075151	TIMP2	YGL049C	TIF4632
RFC1/MTC5	ENSG00000075188	RFC1	YDR128W	MTC5
CUL3/CTT1	ENSG00000075213	CUL3	YGR088W	CTT1
MYOM2/RAX2	ENSG00000075223	MYOM2	YLR084C	RAX2
OTC/ERG10	ENSG00000075239	OTC	YPL028W	ERG10
USP2/YNL095C	ENSG00000075292	USP2	YNL095C	YNL095C
CASR/GIN4	ENSG00000075413	CASR	YDR507C	GIN4
TUBG2/TAO3	ENSG00000075539	TUBG2	YIL129C	TAO3
RPL26L1/ARP9	ENSG00000075624	RPL26L1	YMR033W	ARP9
FLT4/SPO14	ENSG00000075651	FLT4	YKR031C	SPO14
NSUN2/YNL046W	ENSG00000075711	NSUN2	YNL046W	YNL046W
FBXO42/YPT53	ENSG00000075785	FBXO42	YNL093W	YPT53
MRI1/YET1	ENSG00000075790	MRI1	YKL065C	YET1
METTL1/YJR084W	ENSG00000075856	METTL1	YJR084W	YJR084W
HOXC8/RRP42	ENSG00000075914	HOXC8	YDL111C	RRP42
AGA/NCL1	ENSG00000075945	AGA	YBL024W	NCL1
ENSG00000038102/MCM6	ENSG00000076003	ENSG00000038102	YGL201C	MCM6
PI4K2B/REX2	ENSG00000076043	PI4K2B	YLR059C	REX2
MAT2B/YIL077C	ENSG00000076053	MAT2B	YIL077C	YIL077C
TLL1/MLH1	ENSG00000076242	TLL1	YMR167W	MLH1
EDC4/UNG1	ENSG00000076248	EDC4	YML021C	UNG1
TRIO/YAL064C-A	ENSG00000076662	TRIO	YAL064C-A	YAL064C-A
VCAN/MON1	ENSG00000076685	VCAN	YGL124C	MON1
MSR1/YIP1	ENSG00000076716	MSR1	YGR172C	YIP1
CDH1/CLF1	ENSG00000076924	CDH1	YLR117C	CLF1
SKIV2L2/ROM1	ENSG00000076928	SKIV2L2	YGR070W	ROM1
DNAH5/SEC1	ENSG00000076944	DNAH5	YDR164C	SEC1
ZFYVE16/COS12	ENSG00000077063	ZFYVE16	YGL263W	COS12
C6/TOP2	ENSG00000077097	C6	YNL088W	TOP2
RAI14/SKP2	ENSG00000077235	RAI14	YNL311C	SKP2
SOX30/UBP1	ENSG00000077254	SOX30	YDL122W	UBP1
PNKP/MSL1	ENSG00000077312	PNKP	YIR009W	MSL1
SPDL1/SKI6	ENSG00000077348	SPDL1	YGR195W	SKI6
STAU2/HST3	ENSG00000077463	STAU2	YOR025W	HST3
RTN4R/CUR1	ENSG00000077522	RTN4R	YPR158W	CUR1
PHF23/CAP2	ENSG00000077549	PHF23	YIL034C	CAP2
CDH10/UBC11	ENSG00000077721	CDH10	YOR339C	UBC11
INPP4A/IRE1	ENSG00000077782	INPP4A	YHR079C	IRE1
RAB27B/PDX3	ENSG00000077800	RAB27B	YBR035C	PDX3
PSMA4/RAD34	ENSG00000077809	PSMA4	YDR314C	RAD34
MYO16/SIZ1	ENSG00000078043	MYO16	YDR409W	SIZ1
LSG1/NBP2	ENSG00000078053	LSG1	YDR162C	NBP2
PARP3/RAD53	ENSG00000078061	PARP3	YPL153C	RAD53
TNC/DUR1,2	ENSG00000078070	TNC	YBR208C	DUR1,2
TDP1/YDL086W	ENSG00000078098	TDP1	YDL086W	YDL086W
MED17/DRE2	ENSG00000078114	MED17	YKR071C	DRE2
CAPG/UPS3	ENSG00000078140	CAPG	YDR185C	UPS3
AP2S1/VPS34	ENSG00000078142	AP2S1	YLR240W	VPS34
USH2A/INP51	ENSG00000078269	USH2A	YIL002C	INP51
ZPBP/FAA4	ENSG00000078304	ZPBP	YMR246W	FAA4
TG/PET54	ENSG00000078328	TG	YGR222W	PET54
ADAM28/SKI8	ENSG00000078369	ADAM28	YGL213C	SKI8
BARX2/SNT2	ENSG00000078403	BARX2	YGL131C	SNT2
DCUN1D1/STE23	ENSG00000078618	DCUN1D1	YLR389C	STE23
PHF15/POR1	ENSG00000078668	PHF15	YNL055C	POR1
ZIC2/CST6	ENSG00000078674	ZIC2	YIL036W	CST6
LCP2/MET13	ENSG00000078747	LCP2	YGL125W	MET13
TRIT1/INN1	ENSG00000078902	TRIT1	YNL152W	INN1
ADRB1/STP22	ENSG00000078967	ADRB1	YCL008C	STP22
ENSG00000043822/YKU80	ENSG00000079246	ENSG00000043822	YMR106C	YKU80
GUCA2B/CBK1	ENSG00000079277	GUCA2B	YNL161W	CBK1
CUL7/REX3	ENSG00000079313	CUL7	YLR107W	REX3
CTNNA1/MRP49	ENSG00000079332	CTNNA1	YKL167C	MRP49
PHKA2/RGT2	ENSG00000079393	PHKA2	YDL138W	RGT2
EPHA3/ERG9	ENSG00000079459	EPHA3	YHR190W	ERG9
HSPA5/PIF1	ENSG00000079689	HSPA5	YML061C	PIF1
DSG2/PGM2	ENSG00000079739	DSG2	YMR105C	PGM2
GEMIN8/DBP1	ENSG00000079785	GEMIN8	YPL119C	DBP1
OFD1/MGM1	ENSG00000079805	OFD1	YOR211C	MGM1
PREX2/HAL1	ENSG00000079819	PREX2	YPR005C	HAL1
WDR37/VAM3	ENSG00000079950	WDR37	YOR106W	VAM3
YTHDC2/CIT2	ENSG00000080298	YTHDC2	YCR005C	CIT2
CTPS2/ARL1	ENSG00000080371	CTPS2	YBR164C	ARL1
ATP6V1H/YEA4	ENSG00000080493	ATP6V1H	YEL004W	YEA4
POLR2B/MOT1	ENSG00000080503	POLR2B	YPL082C	MOT1
TPR/YLR426W	ENSG00000080511	TPR	YLR426W	YLR426W
CP/IRC6	ENSG00000080561	CP	YFR043C	IRC6
DTNBP1/SWR1	ENSG00000080603	DTNBP1	YDR334W	SWR1
XK/PUF6	ENSG00000080608	XK	YDR496C	PUF6
ARHGAP6/MOT2	ENSG00000080802	ARHGAP6	YER068W	MOT2
MAP4/HEM13	ENSG00000080819	MAP4	YDR044W	HEM13
GOPC/YMR086W	ENSG00000081026	GOPC	YMR086W	YMR086W
ROS1/PCL7	ENSG00000081087	ROS1	YIL050W	PCL7
HDAC9/STE12	ENSG00000081189	HDAC9	YHR084W	STE12
RRM2B/GUT2	ENSG00000081277	RRM2B	YIL155C	GUT2
TNFRSF17/YKL027W	ENSG00000081307	TNFRSF17	YKL027W	YKL027W
LMO3/RPA12	ENSG00000081386	LMO3	YJR063W	RPA12
MRPS10/MTC1	ENSG00000081479	MRPS10	YJL123C	MTC1
GUCA1A/SSL1	ENSG00000081665	GUCA1A	YLR005W	SSL1
RSF1/YVH1	ENSG00000081721	RSF1	YIR026C	YVH1
VPS13D/PDE1	ENSG00000081803	VPS13D	YGL248W	PDE1
CELF2/TRI1	ENSG00000082014	CELF2	YMR233W	TRI1
R3HDM1/YGR126W	ENSG00000082258	R3HDM1	YGR126W	YGR126W
COL9A2/PMD1	ENSG00000082397	COL9A2	YER132C	PMD1
KITLG/YDL180W	ENSG00000082438	KITLG	YDL180W	YDL180W
ERCC8/MED4	ENSG00000082512	ERCC8	YOR174W	MED4
VAMP3/MRPL22	ENSG00000082515	VAMP3	YNL177C	MRPL22
PER3/MAK11	ENSG00000082516	PER3	YKL021C	MAK11
UTS2/YCK1	ENSG00000082701	UTS2	YHR135C	YCK1
TNFRSF9/YLR156W	ENSG00000082781	TNFRSF9	YLR156W	YLR156W
EPN3/MPC54	ENSG00000082805	EPN3	YOR177C	MPC54
LTBP1/CRM1	ENSG00000082898	LTBP1	YGR218W	CRM1
RCN1/YDR179W-A	ENSG00000083168	RCN1	YDR179W-A	YDR179W-A
ELN/KAP104	ENSG00000083312	ELN	YBR017C	KAP104
RFC2/YMR018W	ENSG00000083457	RFC2	YMR018W	YMR018W
ARID1B/MTF2	ENSG00000083535	ARID1B	YDL044C	MTF2
NEDD4L/AEP2	ENSG00000083750	NEDD4L	YMR282C	AEP2
FOXP3/YKL162C	ENSG00000083799	FOXP3	YKL162C	YKL162C
HEXB/RPS5	ENSG00000083845	HEXB	YJR123W	RPS5
JKAMP/APT2	ENSG00000083857	JKAMP	YDR441C	APT2
DKK3/SLZ1	ENSG00000083896	DKK3	YNL196C	SLZ1
ARHGEF5/NOP8	ENSG00000084072	ARHGEF5	YOL144W	NOP8
NFE2L3/STE24	ENSG00000084073	NFE2L3	YJR117W	STE24
LIMA1/TIF34	ENSG00000084623	LIMA1	YMR146C	TIF34
SLC4A8/SHE4	ENSG00000084674	SLC4A8	YOR035C	SHE4
PTGER3/YKR018C	ENSG00000084754	PTGER3	YKR018C	YKR018C
MAPK9/UBX4	ENSG00000084764	MAPK9	YMR067C	UBX4
COL23A1/URA2	ENSG00000084774	COL23A1	YJL130C	URA2
BCAR1/CGR1	ENSG00000085063	BCAR1	YGL029W	CGR1
FAM160A2/SPO74	ENSG00000085276	FAM160A2	YGL170C	SPO74
HERPUD1/SEH1	ENSG00000085415	HERPUD1	YGL100W	SEH1
HOMER3/CTS2	ENSG00000085465	HOMER3	YDR371W	CTS2
RAD51/SSK2	ENSG00000085511	RAD51	YNR031C	SSK2
POLQ/ATM1	ENSG00000085563	POLQ	YMR301C	ATM1
PIK3CB/YPR1	ENSG00000085662	PIK3CB	YDR368W	YPR1
ENSG00000051415/RRN3	ENSG00000085721	ENSG00000051415	YKL125W	RRN3
CYBA/BZZ1	ENSG00000085733	CYBA	YHR114W	BZZ1
THOC3/IML2	ENSG00000085831	THOC3	YJL082W	IML2
HEBP2/PAN1	ENSG00000085832	HEBP2	YIR006C	PAN1
PLEKHA5/ORC1	ENSG00000085840	PLEKHA5	YML065W	ORC1
PRSS8/CTF19	ENSG00000085871	PRSS8	YPL018W	CTF19
SIKE1/SQS1	ENSG00000085872	SIKE1	YNL224C	SQS1
RRP12/PTK1	ENSG00000086015	RRP12	YKL198C	PTK1
MSMO1/MDJ1	ENSG00000086061	MSMO1	YFL016C	MDJ1
TTC17/VPS20	ENSG00000086065	TTC17	YMR077C	VPS20
ALX4/FAP1	ENSG00000086102	ALX4	YNL023C	FAP1
FOXN3/DIM1	ENSG00000086189	FOXN3	YPL266W	DIM1
AKR7A2/MRPL24	ENSG00000086504	AKR7A2	YMR193W	MRPL24
MRTO4/CIN5	ENSG00000086548	MRTO4	YOR028C	CIN5
USE1/CWC2	ENSG00000086589	USE1	YDL209C	CWC2
MCF2L2/EMP24	ENSG00000086598	MCF2L2	YGL200C	EMP24
NRIP2/ERO1	ENSG00000086619	NRIP2	YML130C	ERO1
LAMA3/RPS1B	ENSG00000086712	LAMA3	YML063W	RPS1B
ANAPC4/PPH3	ENSG00000086717	ANAPC4	YDR075W	PPH3
KCNQ1/MRP10	ENSG00000086758	KCNQ1	YDL045W-A	MRP10
TRAPPC3/ALG9	ENSG00000086848	TRAPPC3	YNL219C	ALG9
THRAP3/FRE1	ENSG00000086991	THRAP3	YLR214W	FRE1
PHPT1/VPS68	ENSG00000087008	PHPT1	YOL129W	VPS68
ENTPD2/YMR1	ENSG00000087053	ENTPD2	YJR110W	YMR1
ARID4B/SPS19	ENSG00000087076	ARID4B	YNL202W	SPS19
PTPRN/SGF11	ENSG00000087152	PTPRN	YPL047W	SGF11
KIF1B/PGS1	ENSG00000087157	KIF1B	YCL004W	PGS1
FOXC1/ISA1	ENSG00000087206	FOXC1	YLL027W	ISA1
SYNE2/ATP18	ENSG00000087245	SYNE2	YML081C-A	ATP18
CBLN4/TPA1	ENSG00000087263	CBLN4	YER049W	TPA1
CHRDL2/APA1	ENSG00000087266	CHRDL2	YCL050C	APA1
RELT/CDC50	ENSG00000087274	RELT	YCR094W	CDC50
NOP58/EST1	ENSG00000087338	NOP58	YLR233C	EST1
KCNH2/CUS1	ENSG00000087365	KCNH2	YMR240C	CUS1
CUL1/VPS1	ENSG00000087470	CUL1	YKR001C	VPS1
CYFIP2/ERV46	ENSG00000087502	CYFIP2	YAL042W	ERV46
TAB2/GDS1	ENSG00000088179	TAB2	YOR355W	GDS1
EIF2AK2/HAS1	ENSG00000088205	EIF2AK2	YMR290C	HAS1
KMT2C/RPS2	ENSG00000088247	KMT2C	YGL123W	RPS2
PUM2/SFK1	ENSG00000088305	PUM2	YKL051W	SFK1
MRPL43/GAS2	ENSG00000088367	MRPL43	YLR343W	GAS2
ITIH4/FPR1	ENSG00000088832	ITIH4	YNL135C	FPR1
C4orf27/SHP1	ENSG00000088833	C4orf27	YBL058W	SHP1
ZFR/DYN2	ENSG00000088986	ZFR	YDR424C	DYN2
NPFFR2/IRC19	ENSG00000088992	NPFFR2	YLL033W	IRC19
ENSG00000056345/YKR078W	ENSG00000089006	ENSG00000056345	YKR078W	YKR078W
PHF21B/RPL6A	ENSG00000089009	PHF21B	YML073C	RPL6A
TRAF1/AIM17	ENSG00000089041	TRAF1	YHL021C	AIM17
PCGF2/APC5	ENSG00000089053	PCGF2	YOR249C	APC5
IL17RB/REX4	ENSG00000089094	IL17RB	YOL080C	REX4
TRAF3IP2/GCN1	ENSG00000089154	TRAF3IP2	YGL195W	GCN1
GYG2/PXL1	ENSG00000089159	GYG2	YKR090W	PXL1
SERPINB3/YLR179C	ENSG00000089220	SERPINB3	YLR179C	YLR179C
PKP2/IGO1	ENSG00000089250	PKP2	YNL157W	IGO1
MSH4/TAP42	ENSG00000089289	MSH4	YMR028W	TAP42
F7/ROT2	ENSG00000089597	F7	YBR229C	ROT2
GDI2/BIR1	ENSG00000089685	GDI2	YJR089W	BIR1
PRDM1/MAK5	ENSG00000089737	PRDM1	YBR142W	MAK5
ATG5/LCB1	ENSG00000090054	ATG5	YMR296C	LCB1
PITHD1/PAP1	ENSG00000090060	PITHD1	YKR002W	PAP1
MTA3/AIM20	ENSG00000090104	MTA3	YIL158W	AIM20
USP13/FYV10	ENSG00000090316	USP13	YIL097W	FYV10
LAMC2/XBP1	ENSG00000090339	LAMC2	YIL101C	XBP1
CDK14/IPI3	ENSG00000090372	CDK14	YNL182C	IPI3
SEC61A1/PEX12	ENSG00000090432	SEC61A1	YMR026C	PEX12
PPP1R12A/YNR064C	ENSG00000090487	PPP1R12A	YNR064C	YNR064C
RASGRF1/MPS2	ENSG00000090565	RASGRF1	YGL075C	MPS2
CAMK2B/YLR036C	ENSG00000090612	CAMK2B	YLR036C	YLR036C
CROCC/ALA1	ENSG00000090861	CROCC	YOR335C	ALA1
POLR3E/SEC3	ENSG00000090989	POLR3E	YER008C	SEC3
ATP2B4/ADP1	ENSG00000091136	ATP2B4	YCR011C	ADP1
ZC3H11A/LPD1	ENSG00000091140	ZC3H11A	YFL018C	LPD1
RIOK2/TRS65	ENSG00000091409	RIOK2	YGR166W	TRS65
NDC1/FUM1	ENSG00000091483	NDC1	YPL262W	FUM1
FLYWCH1/SKT5	ENSG00000091490	FLYWCH1	YBL061C	SKT5
UNKL/ECM30	ENSG00000091536	UNKL	YLR436C	ECM30
ALDH18A1/AGA2	ENSG00000091583	ALDH18A1	YGL032C	AGA2
TARBP1/HER1	ENSG00000091592	TARBP1	YOR227W	HER1
MXD1/BAP2	ENSG00000092068	MXD1	YBR068C	BAP2
CDK17/GVP36	ENSG00000092200	CDK17	YIL041W	GVP36
DNAJC25/SPT16	ENSG00000092201	DNAJC25	YGL207W	SPT16
PSD/ERT1	ENSG00000092208	PSD	YBR239C	ERT1
CTDP1/ADE16	ENSG00000092421	CTDP1	YLR028C	ADE16
YBX3/SOF1	ENSG00000092470	YBX3	YLL011W	SOF1
WNK1/SEC9	ENSG00000092531	WNK1	YGR009C	SEC9
CCAR1/GOR1	ENSG00000092621	CCAR1	YNL274C	GOR1
OGFR/MLC2	ENSG00000092841	OGFR	YPR188C	MLC2
GNA15/HMF1	ENSG00000092847	GNA15	YER057C	HMF1
CREB3L3/CDC45	ENSG00000093009	CREB3L3	YLR103C	CDC45
PTPRU/AFT2	ENSG00000093010	PTPRU	YPL202C	AFT2
SNRNP40/RSM22	ENSG00000093167	SNRNP40	YKL155C	RSM22
COL11A1/ETP1	ENSG00000094631	COL11A1	YHL010C	ETP1
MPC1/RPT6	ENSG00000094804	MPC1	YGL048C	RPT6
ACAA1/FUR1	ENSG00000094841	ACAA1	YHR128W	FUR1
BCAT1/SLP1	ENSG00000094975	BCAT1	YOR154W	SLP1
HDAC7/MSH2	ENSG00000095002	HDAC7	YOL090W	MSH2
LZTS1/RET2	ENSG00000095139	LZTS1	YFR051C	RET2
SPAG4/VAC8	ENSG00000095261	SPAG4	YEL013W	VAC8
NCKAP1/MSS51	ENSG00000095303	NCKAP1	YLR203C	MSS51
MRPS35/CAT2	ENSG00000095321	MRPS35	YML042W	CAT2
GUCY1B3/VMA7	ENSG00000095539	GUCY1B3	YGR020C	VMA7
SFSWAP/ISW1	ENSG00000095564	SFSWAP	YBR245C	ISW1
TNK2/HSP150	ENSG00000095794	TNK2	YJL159W	HSP150
CDH3/SGV1	ENSG00000096063	CDH3	YPR161C	SGV1
ARSF/CEF1	ENSG00000096401	ARSF	YMR213W	CEF1
GPBP1/ILV1	ENSG00000096433	GPBP1	YER086W	ILV1
CS/NUF2	ENSG00000096696	CS	YOL069W	NUF2
LTK/SIR2	ENSG00000096717	LTK	YDL042C	SIR2
MRPS24/CKA2	ENSG00000096968	MRPS24	YOR061W	CKA2
ELMO2/HRR25	ENSG00000097007	ELMO2	YPL204W	HRR25
WAPAL/CDC7	ENSG00000097046	WAPAL	YDL017W	CDC7
APPBP2/ERP2	ENSG00000099203	APPBP2	YAL007C	ERP2
POLD1/MGR1	ENSG00000099204	POLD1	YCL044C	MGR1
SEZ6/NRG2	ENSG00000099326	SEZ6	YBR066C	NRG2
EIF4B/FRE8	ENSG00000099331	EIF4B	YLR047C	FRE8
GLTSCR1/RPN12	ENSG00000099341	GLTSCR1	YFR052W	RPN12
RPL18/NSE3	ENSG00000099399	RPL18	YDR288W	NSE3
ISOC2/YGR250C	ENSG00000099622	ISOC2	YGR250C	YGR250C
U2AF2/ATP16	ENSG00000099624	U2AF2	YDL004W	ATP16
EPN1/NOP4	ENSG00000099783	EPN1	YPL043W	NOP4
MED29/CDC34	ENSG00000099804	MED29	YDR054C	CDC34
AHRR/RPB5	ENSG00000099817	AHRR	YBR154C	RPB5
GSC2/GPD2	ENSG00000099875	GSC2	YOL059W	GPD2
GPC1/YRB1	ENSG00000099901	GPC1	YDR002W	YRB1
ADCK1/GRS1	ENSG00000099917	ADCK1	YBR121C	GRS1
HAGH/RGC1	ENSG00000099940	HAGH	YPR115W	RGC1
RNF4/SHO1	ENSG00000099942	RNF4	YER118C	SHO1
CASP8/YNL181W	ENSG00000099958	CASP8	YNL181W	YNL181W
ASUN/RPA34	ENSG00000099968	ASUN	YJL148W	RPA34
DLX3/PRP21	ENSG00000099995	DLX3	YJL203W	PRP21
SPA17/SMD3	ENSG00000100028	SPA17	YLR147C	SMD3
WISP2/NOP7	ENSG00000100029	WISP2	YGR103W	NOP7
NGFR/KSS1	ENSG00000100030	NGFR	YGR040W	KSS1
CDON/PTC3	ENSG00000100034	CDON	YBL056W	PTC3
TAF2/CTP1	ENSG00000100075	TAF2	YBR291C	CTP1
HIPK2/GGA1	ENSG00000100083	HIPK2	YDR358W	GGA1
TNPO3/HIR2	ENSG00000100084	TNPO3	YOR038C	HIR2
MEF2BNB-MEF2B/STP3	ENSG00000100105	MEF2BNB-MEF2B	YLR375W	STP3
RFXANK/SPC105	ENSG00000100106	RFXANK	YGL093W	SPC105
LPAR2/SPP382	ENSG00000100109	LPAR2	YLR424W	SPP382
CTSA/NHP2	ENSG00000100138	CTSA	YDL208W	NHP2
SUGP2/RPO26	ENSG00000100142	SUGP2	YPR187W	RPO26
SLC12A2/IXR1	ENSG00000100146	SLC12A2	YKL032C	IXR1
SNX24/YLR462W	ENSG00000100151	SNX24	YLR462W	YLR462W
EYA2/DBP7	ENSG00000100201	EYA2	YKR024C	DBP7
CNN2/DMC1	ENSG00000100206	CNN2	YER179W	DMC1
SNCAIP/BOP3	ENSG00000100207	SNCAIP	YNL042W	BOP3
DDX20/BNA6	ENSG00000100219	DDX20	YFR047C	BNA6
BTBD1/AIM33	ENSG00000100225	BTBD1	YML087C	AIM33
BCAS1/TUF1	ENSG00000100226	BCAS1	YOR187W	TUF1
POU1F1/SAP190	ENSG00000100239	POU1F1	YKR028W	SAP190
PMS1/CSH1	ENSG00000100242	PMS1	YBR161W	CSH1
HMG20B/PGA3	ENSG00000100243	HMG20B	YML125C	PGA3
CALCRL/BOI2	ENSG00000100266	CALCRL	YER114C	BOI2
TAF11/APL1	ENSG00000100280	TAF11	YJR005W	APL1
ANKS1A/SUT1	ENSG00000100284	ANKS1A	YGL162W	SUT1
AP3D1/HMX1	ENSG00000100292	AP3D1	YLR205C	HMX1
ZNF76/YJR011C	ENSG00000100296	ZNF76	YJR011C	YJR011C
SLC9A3R2/RGT1	ENSG00000100325	SLC9A3R2	YKL038W	RGT1
NTHL1/MYO3	ENSG00000100345	NTHL1	YKL129C	MYO3
GNAI3/HPT1	ENSG00000100353	GNAI3	YDR399W	HPT1
IPO5/MSB4	ENSG00000100359	IPO5	YOL112W	MSB4
OAT/YLR224W	ENSG00000100365	OAT	YLR224W	YLR224W
WDR3/YIA6	ENSG00000100372	WDR3	YIL006W	YIA6
PKN2/HSP12	ENSG00000100380	PKN2	YFL014W	HSP12
WDR18/HRT1	ENSG00000100387	WDR18	YOL133W	HRT1
TRAM2/GCN5	ENSG00000100393	TRAM2	YGR252W	GCN5
NTN1/RNA1	ENSG00000100401	NTN1	YMR235C	RNA1
GLP2R/APA2	ENSG00000100403	GLP2R	YDR530C	APA2
MCM10/RPC25	ENSG00000100413	MCM10	YKL144C	RPC25
DGKA/NTO1	ENSG00000100425	DGKA	YPR031W	NTO1
ERBB3/FPR3	ENSG00000100442	ERBB3	YML074C	FPR3
ROPN1/PAU15	ENSG00000100448	ROPN1	YIR041W	PAU15
KARS/TIF3	ENSG00000100461	KARS	YPR163C	TIF3
PDIA5/HSL7	ENSG00000100462	PDIA5	YBR133C	HSL7
NDUFB4/DPB2	ENSG00000100479	NDUFB4	YPR175W	DPB2
SPEN/GPH1	ENSG00000100504	SPEN	YPR160W	GPH1
MYLK/VMA8	ENSG00000100554	MYLK	YEL051W	VMA8
MAP2K4/GPI15	ENSG00000100564	MAP2K4	YNL038W	GPI15
SNAP91/PRE10	ENSG00000100567	SNAP91	YOR362C	PRE10
SLK/VTI1	ENSG00000100568	SLK	YMR197C	VTI1
COL17A1/AHA1	ENSG00000100591	COL17A1	YDR214W	AHA1
SEC61A2/BNR1	ENSG00000100592	SEC61A2	YIL159W	BNR1
PRKCQ/LCB2	ENSG00000100596	PRKCQ	YDR062W	LCB2
TLE2/YIR024C	ENSG00000100604	TLE2	YIR024C	YIR024C
ASB1/RRT6	ENSG00000100605	ASB1	YGL146C	RRT6
FAM107B/PTC6	ENSG00000100614	FAM107B	YCR079W	PTC6
ME1/NMA2	ENSG00000100628	ME1	YGR010W	NMA2
TBC1D1/NAB3	ENSG00000100650	TBC1D1	YPL190C	NAB3
CDK13/TIF5	ENSG00000100664	CDK13	YPR041W	TIF5
MTHFD2/CYS3	ENSG00000100665	MTHFD2	YAL012W	CYS3
SLC9A7/FAL1	ENSG00000100697	SLC9A7	YDR021W	FAL1
FOXJ2/ADE3	ENSG00000100714	FOXJ2	YGR204W	ADE3
YBX1/YAP1	ENSG00000100722	YBX1	YML007W	YAP1
PDE4A/RPT2	ENSG00000100764	PDE4A	YDL007W	RPT2
PPP2R5A/PRE7	ENSG00000100804	PPP2R5A	YBL041W	PRE7
CTNNA2/ACE2	ENSG00000100811	CTNNA2	YLR131C	ACE2
ELAVL1/YHR080C	ENSG00000100814	ELAVL1	YHR080C	YHR080C
TIE1/PAF1	ENSG00000100815	TIE1	YBR279W	PAF1
SMARCD1/SGN1	ENSG00000100836	SMARCD1	YIR001C	SGN1
KDM4A/YHR202W	ENSG00000100852	KDM4A	YHR202W	YHR202W
NFYC/SRP54	ENSG00000100883	NFYC	YPR088C	SRP54
SLC9A3/FUN30	ENSG00000100888	SLC9A3	YAL019W	FUN30
NGEF/SCL1	ENSG00000100902	NGEF	YGL011C	SCL1
ASPM/MGA2	ENSG00000100906	ASPM	YIR033W	MGA2
CD84/PCM1	ENSG00000100908	CD84	YEL058W	PCM1
ELOVL1/YHR035W	ENSG00000100934	ELOVL1	YHR035W	YHR035W
SPI1/LEA1	ENSG00000100949	SPI1	YPL213W	LEA1
ZNRD1/ART5	ENSG00000100979	ZNRD1	YGR068C	ART5
MPPED2/CIK1	ENSG00000101004	MPPED2	YMR198W	CIK1
ZBTB11/CBP3	ENSG00000101019	ZBTB11	YPL215W	CBP3
ATXN3/DIA1	ENSG00000101049	ATXN3	YMR316W	DIA1
GOLGA5/GAL11	ENSG00000101057	GOLGA5	YOL051W	GAL11
FGFR2/GAT2	ENSG00000101076	FGFR2	YMR136W	GAT2
EML1/PET9	ENSG00000101084	EML1	YBL030C	PET9
ARFGEF1/CDC15	ENSG00000101109	ARFGEF1	YAR019C	CDC15
MTFR1/GIM3	ENSG00000101132	MTFR1	YNL153C	GIM3
STAG3/LYS9	ENSG00000101144	STAG3	YNR050C	LYS9
FECH/GLE2	ENSG00000101146	FECH	YER107C	GLE2
MYO9A/BIO2	ENSG00000101150	MYO9A	YGR286C	BIO2
DDX3Y/PRP6	ENSG00000101161	DDX3Y	YBR055C	PRP6
PFKP/PRE6	ENSG00000101182	PFKP	YOL038W	PRE6
SP100/EAF7	ENSG00000101189	SP100	YNL136W	EAF7
KLF6/IOC2	ENSG00000101191	KLF6	YLR095C	IOC2
PPAP2A/GID8	ENSG00000101193	PPAP2A	YMR135C	GID8
NEO1/GLO3	ENSG00000101199	NEO1	YER122C	GLO3
TRAM1/TEF2	ENSG00000101210	TRAM1	YBR118W	TEF2
PHKA1/YCH1	ENSG00000101224	PHKA1	YGR203W	YCH1
TNFRSF1A/ARL3	ENSG00000101246	TNFRSF1A	YPL051W	ARL3
CACNB1/FRK1	ENSG00000101266	CACNB1	YPL141C	FRK1
EVI5/SEC23	ENSG00000101310	EVI5	YPR181C	SEC23
PKM/CYB2	ENSG00000101323	PKM	YML054C	CYB2
DHX29/PRK1	ENSG00000101336	DHX29	YIL095W	PRK1
DNTTIP2/IDH1	ENSG00000101365	DNTTIP2	YNL037C	IDH1
TP53BP1/MIR1	ENSG00000101367	TP53BP1	YJR077C	MIR1
TRO/TTI1	ENSG00000101407	TRO	YKL033W	TTI1
RRP15/ARP5	ENSG00000101442	RRP15	YNL059C	ARP5
RHOA/SAH1	ENSG00000101444	RHOA	YER043C	SAH1
DHX8/YPL034W	ENSG00000101474	DHX8	YPL034W	YPL034W
PRKCZ/UBP6	ENSG00000101557	PRKCZ	YFR010W	UBP6
SYT1/SCS2	ENSG00000101558	SYT1	YER120W	SCS2
IDH3G/YMR196W	ENSG00000101605	IDH3G	YMR196W	YMR196W
ROGDI/ABD1	ENSG00000101654	ROGDI	YBR236C	ABD1
PDZD4/RAD30	ENSG00000101751	PDZD4	YDR419W	RAD30
ROCK1/RIO1	ENSG00000101782	ROCK1	YOR119C	RIO1
CBFB/PTI1	ENSG00000101811	CBFB	YGR156W	PTI1
PDK3/NAS6	ENSG00000101843	PDK3	YGR232W	NAS6
HYAL2/UTP7	ENSG00000101849	HYAL2	YER082C	UTP7
HDAC4/POL2	ENSG00000101868	HDAC4	YNL262W	POL2
RASSF1/MRS1	ENSG00000101871	RASSF1	YIR021W	MRS1
FGFR3/ALG13	ENSG00000101901	FGFR3	YGL047W	ALG13
IFI35/PRS2	ENSG00000101911	IFI35	YER099C	PRS2
COASY/YOR289W	ENSG00000101935	COASY	YOR289W	YOR289W
MEF2A/SET3	ENSG00000101945	MEF2A	YKR029C	SET3
OTUD5/YOR342C	ENSG00000101972	OTUD5	YOR342C	YOR342C
TFE3/PXA2	ENSG00000101986	TFE3	YKL188C	PXA2
TBC1D25/CPT1	ENSG00000102007	TBC1D25	YNL130C	CPT1
ACSL4/SAC6	ENSG00000102024	ACSL4	YDR129C	SAC6
INPP5A/ARD1	ENSG00000102030	INPP5A	YHR013C	ARD1
GPKOW/MPH1	ENSG00000102038	GPKOW	YIR002C	MPH1
GRIPAP1/YGL242C	ENSG00000102048	GRIPAP1	YGL242C	YGL242C
FTSJ1/YDL156W	ENSG00000102054	FTSJ1	YDL156W	YDL156W
POLR1A/SMF1	ENSG00000102096	POLR1A	YOL122C	SMF1
LAPTM4A/TAZ1	ENSG00000102125	LAPTM4A	YPR140W	TAZ1
IP6K2/PGK1	ENSG00000102144	IP6K2	YCR012W	PGK1
STON1-GTF2A1L/MDY2	ENSG00000102178	STON1-GTF2A1L	YOL111C	MDY2
SRBD1/ATG17	ENSG00000102189	SRBD1	YLR423C	ATG17
CYFIP1/RIC1	ENSG00000102225	CYFIP1	YLR039C	RIC1
RASGRP2/UBP7	ENSG00000102226	RASGRP2	YIL156W	UBP7
PSME4/PAB1	ENSG00000102241	PSME4	YER165W	PAB1
IFT80/ESS1	ENSG00000102309	IFT80	YJR017C	ESS1
SIRT2/ALE1	ENSG00000102312	SIRT2	YOR175C	ALE1
ERLEC1/YDL073W	ENSG00000102384	ERLEC1	YDL073W	YDL073W
PPP2R5B/KTR1	ENSG00000102385	PPP2R5B	YOR099W	KTR1
PYGM/YPL225W	ENSG00000102390	PYGM	YPL225W	YPL225W
PITX1/CTR86	ENSG00000102401	PITX1	YCR054C	CTR86
TRPC7/YPR013C	ENSG00000102554	TRPC7	YPR013C	YPR013C
NUP133/YPK1	ENSG00000102572	NUP133	YKL126W	YPK1
NUCKS1/CDC1	ENSG00000102575	NUCKS1	YDR182W	CDC1
VPS35/SEC63	ENSG00000102580	VPS35	YOR254C	SEC63
DNAJA2/YJL118W	ENSG00000102595	DNAJA2	YJL118W	YJL118W
BCL3/FUS2	ENSG00000102606	BCL3	YMR232W	FUS2
KCNAB2/YNL010W	ENSG00000102753	KCNAB2	YNL010W	YNL010W
ABCC9/SRV2	ENSG00000102755	ABCC9	YNL138W	SRV2
GAL/CIT3	ENSG00000102786	GAL	YPR001W	CIT3
CLEC2D/FUS3	ENSG00000102882	CLEC2D	YBL016W	FUS3
RORA/DCC1	ENSG00000102893	RORA	YCL016C	DCC1
DRD4/NTF2	ENSG00000102898	DRD4	YER009W	NTF2
TGFBR3/STP1	ENSG00000102974	TGFBR3	YDR463W	STP1
KIAA1107/RPN8	ENSG00000103035	KIAA1107	YOR261C	RPN8
PLA2G10/VMR1	ENSG00000103222	PLA2G10	YHL035C	VMR1
ATP1B3/MUP1	ENSG00000103257	ATP1B3	YGR055W	MUP1
NEDD4/NBP35	ENSG00000103274	NEDD4	YGL091C	NBP35
PIGB/UBC9	ENSG00000103275	PIGB	YDL064W	UBC9
MAPK6/ARO2	ENSG00000103313	MAPK6	YGL148W	ARO2
GNB5/SUP35	ENSG00000103342	GNB5	YDR172W	SUP35
RAB27A/RSM19	ENSG00000103363	RAB27A	YNR037C	RSM19
CECR5/APJ1	ENSG00000103423	CECR5	YNL077W	APJ1
UFD1L/PEP5	ENSG00000103429	UFD1L	YMR231W	PEP5
LRP6/MSS11	ENSG00000103495	LRP6	YMR164C	MSS11
GUCY2C/SED5	ENSG00000103496	GUCY2C	YLR026C	SED5
SCT/TAE1	ENSG00000103510	SCT	YBR261C	TAE1
PHRF1/ICY2	ENSG00000103540	PHRF1	YPL250C	ICY2
IKBKAP/AI4	ENSG00000103546	IKBKAP	Q0065	AI4
NUCB2/BRE1	ENSG00000103549	NUCB2	YDL074C	BRE1
PFN2/NNK1	ENSG00000103653	PFN2	YKL171W	NNK1
PTPN3/ATS1	ENSG00000103657	PTPN3	YAL020C	ATS1
SPTB/YKR023W	ENSG00000103671	SPTB	YKR023W	YKR023W
DAPP1/LIA1	ENSG00000103723	DAPP1	YJR070C	LIA1
FGF10/YPT11	ENSG00000103769	FGF10	YNL304W	YPT11
SMG6/RBA50	ENSG00000103932	SMG6	YDR527W	RBA50
EXOC5/STB2	ENSG00000103942	EXOC5	YMR053C	STB2
CLTCL1/YBR259W	ENSG00000103966	CLTCL1	YBR259W	YBR259W
FSTL3/MXR1	ENSG00000104064	FSTL3	YER042W	MXR1
DGCR2/VAN1	ENSG00000104112	DGCR2	YML115C	VAN1
RNF126/PEP3	ENSG00000104142	RNF126	YLR148W	PEP3
MNT/BRF1	ENSG00000104221	MNT	YGR246C	BRF1
ZXDC/YOL159C	ENSG00000104299	ZXDC	YOL159C	YOL159C
POLB/YNL190W	ENSG00000104313	POLB	YNL190W	YNL190W
WIPI1/AIM31	ENSG00000104320	WIPI1	YML030W	AIM31
ASNS/SNF1	ENSG00000104365	ASNS	YDR477W	SNF1
AP3M2/SOH1	ENSG00000104368	AP3M2	YGL127C	SOH1
CNGB1/YBR271W	ENSG00000104375	CNGB1	YBR271W	YBR271W
ST6GALNAC2/VPS21	ENSG00000104388	ST6GALNAC2	YOR089C	VPS21
CHAT/GNA1	ENSG00000104408	CHAT	YFL017C	GNA1
PABPC1/EMC2	ENSG00000104412	PABPC1	YJR088C	EMC2
TESK2/UBS1	ENSG00000104415	TESK2	YBR165W	UBS1
C16orf80/ARP10	ENSG00000104419	C16orf80	YDR106W	ARP10
CSNK2A2/PET123	ENSG00000104435	CSNK2A2	YOR158W	PET123
PTPN21/DAL80	ENSG00000104447	PTPN21	YKR034W	DAL80
EIF2B3/DAL81	ENSG00000104490	EIF2B3	YIR023W	DAL81
CAMK2A/EFB1	ENSG00000104529	CAMK2A	YAL003W	EFB1
TCOF1/PSA1	ENSG00000104549	TCOF1	YDL055C	PSA1
CDC42/TMT1	ENSG00000104611	CDC42	YER175C	TMT1
OSBPL3/BCH2	ENSG00000104613	OSBPL3	YKR027W	BCH2
EPHA8/VPS55	ENSG00000104660	EPHA8	YJR044C	VPS55
SLC12A3/NDE1	ENSG00000104687	SLC12A3	YMR145C	NDE1
RAD18/OST3	ENSG00000104723	RAD18	YOR085W	OST3
ATP2B1/YCL012C	ENSG00000104805	ATP2B1	YCL012C	YCL012C
NCK2/GSY2	ENSG00000104812	NCK2	YLR258W	GSY2
MAP4K4/ECI1	ENSG00000104823	MAP4K4	YLR284C	ECI1
RPL31/TUB2	ENSG00000104833	RPL31	YFL037W	TUB2
WDR1/DIA4	ENSG00000104835	WDR1	YHR011W	DIA4
SNX13/SNP1	ENSG00000104852	SNX13	YIL061C	SNP1
ARHGAP10/YER184C	ENSG00000104863	ARHGAP10	YER184C	YER184C
RPS6KA2/PIH1	ENSG00000104872	RPS6KA2	YHR034C	PIH1
ING3/TPO2	ENSG00000104888	ING3	YGR138C	TPO2
WBSCR22/PRP11	ENSG00000104897	WBSCR22	YDL043C	PRP11
SEL1L/TRM1	ENSG00000104907	SEL1L	YDR120C	TRM1
TRIP13/HSC82	ENSG00000104938	TRIP13	YMR186W	HSC82
ATP6AP1/YJU2	ENSG00000104957	ATP6AP1	YKL095W	YJU2
TCF3/RPL6B	ENSG00000104960	TCF3	YLR448W	RPL6B
TRIB2/CNS1	ENSG00000104969	TRIB2	YBR155W	CNS1
DAZAP1/TIM44	ENSG00000104980	DAZAP1	YIL022W	TIM44
MBD3/MAS1	ENSG00000105088	MBD3	YLR163C	MAS1
PRLH/CRH1	ENSG00000105127	PRLH	YGR189C	CRH1
HLTF/POP4	ENSG00000105171	HLTF	YBR257W	POP4
CPSF1/CLN2	ENSG00000105173	CPSF1	YPL256C	CLN2
CDH19/SWI4	ENSG00000105186	CDH19	YER111C	SWI4
PDCD2/TIM50	ENSG00000105197	PDCD2	YPL063W	TIM50
PRKACA/NOP1	ENSG00000105202	PRKACA	YDL014W	NOP1
LPHN1/PGI1	ENSG00000105220	LPHN1	YBR196C	PGI1
ACTN1/YPK3	ENSG00000105221	ACTN1	YBR028C	YPK3
RPS6KA6/COQ9	ENSG00000105227	RPS6KA6	YLR201C	COQ9
EPN2/GFD2	ENSG00000105229	EPN2	YCL036W	GFD2
PTPN18/ALF1	ENSG00000105254	PTPN18	YNL148C	ALF1
LIMS2/FCJ1	ENSG00000105281	LIMS2	YKR016W	FCJ1
LNX1/ASE1	ENSG00000105290	LNX1	YOR058C	ASE1
TFRC/PRO1	ENSG00000105323	TFRC	YDR300C	PRO1
SREBF1/CDH1	ENSG00000105325	SREBF1	YGL003C	CDH1
TRPC5/RSC3	ENSG00000105369	TRPC5	YDR303C	RSC3
AFF4/QDR1	ENSG00000105370	AFF4	YIL120W	QDR1
UBE2D1/RPS19B	ENSG00000105372	UBE2D1	YNL302C	RPS19B
MPP5/NOP53	ENSG00000105373	MPP5	YPL146C	NOP53
SMC1A/CIR1	ENSG00000105379	SMC1A	YGR207C	CIR1
HSD17B10/AVT7	ENSG00000105388	HSD17B10	YIL088C	AVT7
MARK2/KIN3	ENSG00000105397	MARK2	YAR018C	KIN3
HMMR/SEC17	ENSG00000105402	HMMR	YBL050W	SEC17
CHFR/YIP3	ENSG00000105404	CHFR	YNL044W	YIP3
TRHDE/PMA2	ENSG00000105409	TRHDE	YPL036W	PMA2
P4HA2/ERD2	ENSG00000105438	P4HA2	YBL040C	ERD2
FCGR2B/GEA2	ENSG00000105443	FCGR2B	YEL022W	GEA2
NFATC3/RSA4	ENSG00000105447	NFATC3	YCR072C	RSA4
ACADVL/CDC9	ENSG00000105486	ACADVL	YDL164C	CDC9
FBXW11/PLB3	ENSG00000105499	FBXW11	YOL011W	PLB3
ACAP1/YHR022C	ENSG00000105514	ACAP1	YHR022C	YHR022C
CRMP1/TPD3	ENSG00000105568	CRMP1	YAL016W	TPD3
DERL2/CTK3	ENSG00000105576	DERL2	YML112W	CTK3
NDE1/CCC1	ENSG00000105607	NDE1	YLR220W	CCC1
MRVI1/PRP31	ENSG00000105618	MRVI1	YGR091W	PRP31
AP1M1/SPC2	ENSG00000105668	AP1M1	YML055W	SPC2
PVR/SEC28	ENSG00000105669	PVR	YIL076W	SEC28
IKBKG/DBP8	ENSG00000105671	IKBKG	YHR169W	DBP8
XRCC1/SFG1	ENSG00000105676	XRCC1	YOR315W	SFG1
SCARB1/YRB30	ENSG00000105698	SCARB1	YGL164C	YRB30
MCM2/PXR1	ENSG00000105705	MCM2	YGR280C	PXR1
TP63/PKH1	ENSG00000105723	TP63	YDR490C	PKH1
LLGL2/SPF1	ENSG00000105726	LLGL2	YEL031W	SPF1
NLE1/PDR17	ENSG00000105737	NLE1	YNL264C	PDR17
SDHA/GLO4	ENSG00000105755	SDHA	YOR040W	GLO4
SMARCE1/YGR210C	ENSG00000105793	SMARCE1	YGR210C	YGR210C
KDM5A/ZUO1	ENSG00000105821	KDM5A	YGR285C	ZUO1
ADAM11/BET1	ENSG00000105829	ADAM11	YIL004C	BET1
PPP2R3A/DET1	ENSG00000105852	PPP2R3A	YDR051C	DET1
FERMT2/MUK1	ENSG00000105854	FERMT2	YPL070W	MUK1
ABCB11/ZIM17	ENSG00000105866	ABCB11	YNL310C	ZIM17
CD5L/WTM1	ENSG00000105875	CD5L	YOR230W	WTM1
PTGS2/HOS4	ENSG00000105887	PTGS2	YIL112W	HOS4
IGF2BP2/STV1	ENSG00000105929	IGF2BP2	YMR054W	STV1
MAP3K13/YGR066C	ENSG00000105939	MAP3K13	YGR066C	YGR066C
ST6GAL1/KGD1	ENSG00000105953	ST6GAL1	YIL125W	KGD1
VDAC1P1/YHR131C	ENSG00000105974	VDAC1P1	YHR131C	YHR131C
PICALM/YPL150W	ENSG00000105976	PICALM	YPL150W	YPL150W
NSF/DJP1	ENSG00000105993	NSF	YIR004W	DJP1
GLI2/RIM1	ENSG00000106028	GLI2	YCR028C-A	RIM1
CLASP1/ARO3	ENSG00000106052	CLASP1	YDR035W	ARO3
MRPS34/YCR099C	ENSG00000106069	MRPS34	YCR099C	YCR099C
NOTCH3/SSO1	ENSG00000106089	NOTCH3	YPL232W	SSO1
CLNS1A/GRS2	ENSG00000106105	CLNS1A	YPR081C	GRS2
PPP2R2C/GIS3	ENSG00000106125	PPP2R2C	YLR094C	GIS3
TEAD2/FCY22	ENSG00000106128	TEAD2	YER060W-A	FCY22
EED/RPL20B	ENSG00000106246	EED	YOR312C	RPL20B
CDHR2/PRT1	ENSG00000106263	CDHR2	YOR361C	PRT1
SNCB/NOP15	ENSG00000106344	SNCB	YNL110C	NOP15
TSG101/IMD3	ENSG00000106348	TSG101	YLR432W	IMD3
ATP2A3/GTS1	ENSG00000106351	ATP2A3	YGL181W	GTS1
CA12/LSM5	ENSG00000106355	CA12	YER146W	LSM5
MGLL/YOR152C	ENSG00000106366	MGLL	YOR152C	YOR152C
NTN4/KTR3	ENSG00000106397	NTN4	YBR205W	KTR3
BCS1L/VPS71	ENSG00000106400	BCS1L	YML041C	VPS71
NUAK1/OPI3	ENSG00000106404	NUAK1	YJR073C	OPI3
SLC24A1/YML083C	ENSG00000106571	SLC24A1	YML083C	YML083C
SCARF1/PRE8	ENSG00000106588	SCARF1	YML092C	PRE8
LMAN1/MRPL32	ENSG00000106591	LMAN1	YCR003W	MRPL32
PTPLAD1/RHB1	ENSG00000106615	PTPLAD1	YCR027C	RHB1
IPCEF1/SDS23	ENSG00000106617	IPCEF1	YGL056C	SDS23
ZZEF1/POL31	ENSG00000106628	ZZEF1	YJR006W	POL31
ENO1/GLK1	ENSG00000106633	ENO1	YCL040W	GLK1
SLC12A1/SEC22	ENSG00000106636	SLC12A1	YLR268W	SEC22
C19orf10/NIP100	ENSG00000106665	C19orf10	YPL174C	NIP100
ANO8/VMA21	ENSG00000106688	ANO8	YGR105W	VMA21
ARHGEF10L/CKS1	ENSG00000106723	ARHGEF10L	YBR135W	CKS1
TXK/HRK1	ENSG00000106799	TXK	YOR267C	HRK1
KCNQ2/DIP2	ENSG00000106829	KCNQ2	YLR129W	DIP2
TACR2/YPS1	ENSG00000106927	TACR2	YLR120C	YPS1
ACTR6/DFG16	ENSG00000106952	ACTR6	YOR030W	DFG16
TIPIN/OAF1	ENSG00000106991	TIPIN	YAL051W	OAF1
SRI/ADK2	ENSG00000106992	SRI	YER170W	ADK2
EIF4G3/AZR1	ENSG00000107020	EIF4G3	YGR224W	AZR1
NUP37/FRQ1	ENSG00000107130	NUP37	YDR373W	FRQ1
SEMA3A/SCP160	ENSG00000107164	SEMA3A	YJL080C	SCP160
SEMA3C/PSD1	ENSG00000107186	SEMA3C	YNL169C	PSD1
ACAT1/SPG4	ENSG00000107187	ACAT1	YMR107W	SPG4
CELSR1/MBF1	ENSG00000107223	CELSR1	YOR298C-A	MBF1
ZNF638/MRF1	ENSG00000107242	ZNF638	YGL143C	MRF1
ADD2/SNL1	ENSG00000107262	ADD2	YIL016W	SNL1
FGF4/YFH7	ENSG00000107290	FGF4	YFR007W	YFH7
RASAL2/RVS161	ENSG00000107295	RASAL2	YCR009C	RVS161
MARK3/PDR10	ENSG00000107331	MARK3	YOR328W	PDR10
SLC25A3/YNL144C	ENSG00000107341	SLC25A3	YNL144C	YNL144C
FOSL2/YNL155W	ENSG00000107372	FOSL2	YNL155W	YNL155W
FRYL/GAT3	ENSG00000107485	FRYL	YLR013W	GAT3
FSCN1/SLM3	ENSG00000107521	FSCN1	YDL033C	SLM3
ACTB/PEX13	ENSG00000107554	ACTB	YLR191W	PEX13
PLD1/DPB11	ENSG00000107560	PLD1	YJL090C	DPB11
WDR62/PHB1	ENSG00000107566	WDR62	YGR132C	PHB1
DLG1/RPG1	ENSG00000107581	DLG1	YBR079C	RPG1
RAB7A/PET18	ENSG00000107611	RAB7A	YCR020C	PET18
BCAP29/PRP28	ENSG00000107625	BCAP29	YDR243C	PRP28
SART3/STE7	ENSG00000107643	SART3	YDL159W	STE7
ARHGAP15/YOR022C	ENSG00000107651	ARHGAP15	YOR022C	YOR022C
PAX2/NSE4	ENSG00000107672	PAX2	YDL105W	NSE4
EXOSC7/ATG26	ENSG00000107679	EXOSC7	YLR189C	ATG26
KIFAP3/CMP2	ENSG00000107758	KIFAP3	YML057W	CMP2
MCM6/MPM1	ENSG00000107771	MCM6	YJL066C	MPM1
REXO2/PHO5	ENSG00000107789	REXO2	YBR093C	PHO5
RBM7/GEA1	ENSG00000107862	RBM7	YJR031C	GEA1
RBMS2/BAG7	ENSG00000107863	RBMS2	YOR134W	BAG7
BAZ2A/BCP1	ENSG00000107949	BAZ2A	YDR361C	BCP1
PTPN23/YOL098C	ENSG00000107959	PTPN23	YOL098C	YOL098C
MLH1/TRX1	ENSG00000108010	MLH1	YLR043C	TRX1
UNG/NUP159	ENSG00000108021	UNG	YIL115C	NUP159
KLHL20/FRA1	ENSG00000108039	KLHL20	YLL029W	FRA1
RGS11/SMC3	ENSG00000108055	RGS11	YJL074C	SMC3
PLXNA2/RTS3	ENSG00000108091	PLXNA2	YGR161C	RTS3
SPAG5/CUL3	ENSG00000108094	SPAG5	YGR003W	CUL3
ANKRD13A/PCL1	ENSG00000108100	ANKRD13A	YNL289W	PCL1
TPD52/CYC7	ENSG00000108107	TPD52	YEL039C	CYC7
ACACB/CPR5	ENSG00000108179	ACACB	YDR304C	CPR5
TRAF4/YHI9	ENSG00000108187	TRAF4	YHR029C	YHI9
PAG1/HED1	ENSG00000108256	PAG1	YDR014W-A	HED1
GPATCH1/ADA2	ENSG00000108264	GPATCH1	YDR448W	ADA2
ICAM3/PUP3	ENSG00000108294	ICAM3	YER094C	PUP3
NT5C2/CWC25	ENSG00000108296	NT5C2	YNL245C	CWC25
MCAM/NHP6A	ENSG00000108312	MCAM	YPR052C	NHP6A
GPC4/YNL019C	ENSG00000108342	GPC4	YNL019C	YNL019C
CAMSAP3/RPN3	ENSG00000108344	CAMSAP3	YER021W	RPN3
RAP1GAP/TRK1	ENSG00000108349	RAP1GAP	YJL129C	TRK1
XAB2/SEE1	ENSG00000108370	XAB2	YIL064W	SEE1
ARHGEF1/FUN19	ENSG00000108375	ARHGEF1	YAL034C	FUN19
STXBP2/SPR28	ENSG00000108387	STXBP2	YDR218C	SPR28
MAP2K7/RAD18	ENSG00000108395	MAP2K7	YCR066W	RAD18
NMRK2/GPT2	ENSG00000108405	NMRK2	YKR067W	GPT2
DGKD/KAP95	ENSG00000108424	DGKD	YLR347C	KAP95
CTTNBP2/BOS1	ENSG00000108433	CTTNBP2	YLR078C	BOS1
ACTL6B/RNH70	ENSG00000108443	ACTL6B	YGR276C	RNH70
RARB/HRQ1	ENSG00000108469	RARB	YDR291W	HRQ1
TOP2B/ATG4	ENSG00000108510	TOP2B	YNL223W	ATG4
NFKB2/SAM2	ENSG00000108523	NFKB2	YDR502C	SAM2
PPP1R12B/SFC1	ENSG00000108528	PPP1R12B	YJR095W	SFC1
DNAJC10/VTC2	ENSG00000108551	DNAJC10	YFL004W	VTC2
GTF3C1/MRPL20	ENSG00000108557	GTF3C1	YKR085C	MRPL20
IL4R/KRS1	ENSG00000108559	IL4R	YDR037W	KRS1
USP33/DOP1	ENSG00000108576	USP33	YDR141C	DOP1
PAK3/LAP3	ENSG00000108578	PAK3	YNL239W	LAP3
DCX/GOS1	ENSG00000108587	DCX	YHL031C	GOS1
SNRPA/RBG2	ENSG00000108591	SNRPA	YGR173W	RBG2
SPAG6/SPB1	ENSG00000108592	SPAG6	YCL054W	SPB1
EXOSC5/RSC6	ENSG00000108604	EXOSC5	YCR052W	RSC6
DYNC1I2/YML108W	ENSG00000108641	DYNC1I2	YML108W	YML108W
APBB1IP/RRP5	ENSG00000108651	APBB1IP	YMR229C	RRP5
LRCH4/DED1	ENSG00000108654	LRCH4	YOR204W	DED1
FAM76B/SYT1	ENSG00000108669	FAM76B	YPR095C	SYT1
SIRT6/RPN6	ENSG00000108671	SIRT6	YDL097C	RPN6
TYR/SPT7	ENSG00000108773	TYR	YBR081C	SPT7
POLD3/YPT6	ENSG00000108774	POLD3	YLR262C	YPT6
ACTN2/INO4	ENSG00000108788	ACTN2	YOL108C	INO4
CAPZB/MRP7	ENSG00000108826	CAPZB	YNL005C	MRP7
PHF17/HOS2	ENSG00000108840	PHF17	YGL194C	HOS2
UBE2A/LUC7	ENSG00000108848	UBE2A	YDL087C	LUC7
FGFR1/CHS2	ENSG00000108854	FGFR1	YBR038W	CHS2
FKBP6/MSG5	ENSG00000108861	FKBP6	YNL053W	MSG5
GTF2I/SNU114	ENSG00000108883	GTF2I	YKL173W	SNU114
SMC1B/FAA2	ENSG00000108946	SMC1B	YER015W	FAA2
FBLN1/LOT5	ENSG00000108953	FBLN1	YKL183W	LOT5
ITGA8/YPL162C	ENSG00000108984	ITGA8	YPL162C	YPL162C
CST7/YNL035C	ENSG00000109046	CST7	YNL035C	YNL035C
MAP2/YIR042C	ENSG00000109065	MAP2	YIR042C	YIR042C
PIAS2/SPT6	ENSG00000109111	PIAS2	YGR116W	SPT6
AMPH/DEP1	ENSG00000109118	AMPH	YAL013W	DEP1
ARAF/POM33	ENSG00000109133	ARAF	YLL023C	POM33
MCCC1/AVO2	ENSG00000109320	MCCC1	YMR068W	AVO2
FAP/SIN4	ENSG00000109339	FAP	YNL236W	SIN4
NEBL/OAC1	ENSG00000109424	NEBL	YKL120W	OAC1
UBE2K/ECM14	ENSG00000109472	UBE2K	YHR132C	ECM14
PIK3C3/MGE1	ENSG00000109519	PIK3C3	YOR232W	MGE1
N4BP2/GAR1	ENSG00000109534	N4BP2	YHR089C	GAR1
SYNJ2/TRM9	ENSG00000109536	SYNJ2	YML014W	TRM9
ADCY2/GEF1	ENSG00000109572	ADCY2	YJR040W	GEF1
PPP2R5C/PRP43	ENSG00000109606	PPP2R5C	YGL120C	PRP43
RBFOX1/DRS2	ENSG00000109654	RBFOX1	YAL026C	DRS2
GNB1/CDC4	ENSG00000109670	GNB1	YFL009W	CDC4
HOXA9/HSP78	ENSG00000109689	HOXA9	YDR258C	HSP78
EDN1/TAH18	ENSG00000109756	EDN1	YPR048W	TAH18
MLLT10/PEX28	ENSG00000109775	MLLT10	YHR150W	PEX28
ADCYAP1R1/USV1	ENSG00000109787	ADCYAP1R1	YPL230W	USV1
NRD1/GPM3	ENSG00000109814	NRD1	YOL056W	GPM3
VDAC3/FMP52	ENSG00000109854	VDAC3	YER004W	FMP52
PCM1/LDB16	ENSG00000109861	PCM1	YCL005W	LDB16
CBFA2T2/ELP4	ENSG00000109911	CBFA2T2	YPL101W	ELP4
DBC1/ZPR1	ENSG00000109917	DBC1	YGR211W	ZPR1
ITCH/SSB1	ENSG00000109971	ITCH	YDL229W	SSB1
TP73/HUA1	ENSG00000110031	TP73	YGR268C	HUA1
TOLLIP/TPS3	ENSG00000110047	TOLLIP	YMR261C	TPS3
UBE2D4/OSH6	ENSG00000110048	UBE2D4	YKR003W	OSH6
RUNX1T1/SAP185	ENSG00000110075	RUNX1T1	YJL098W	SAP185
THOC1/YAT1	ENSG00000110090	THOC1	YAR035W	YAT1
OSBPL6/CLB1	ENSG00000110092	OSBPL6	YGR108W	CLB1
SLC1A3/PRP19	ENSG00000110107	SLC1A3	YLL036C	PRP19
XRCC5/IRC20	ENSG00000110171	XRCC5	YLR247C	IRC20
LXN/PHO91	ENSG00000110344	LXN	YNR013C	PHO91
SP140/DHH1	ENSG00000110367	SP140	YDL160C	DHH1
MKNK1/REC104	ENSG00000110395	MKNK1	YHR157W	REC104
TNS1/KNS1	ENSG00000110422	TNS1	YLL019C	KNS1
REXO1/SED4	ENSG00000110427	REXO1	YCR067C	SED4
SAR1A/LAT1	ENSG00000110435	SAR1A	YNL071W	LAT1
CDC14A/YNL247W	ENSG00000110619	CDC14A	YNL247W	YNL247W
RAPGEF3/TOM70	ENSG00000110711	RAPGEF3	YNL121C	TOM70
CEACAM1/NUP116	ENSG00000110713	CEACAM1	YMR047C	NUP116
SENP1/EKI1	ENSG00000110721	SENP1	YDR147W	EKI1
DUSP13/TFB1	ENSG00000110768	DUSP13	YDR311W	TFB1
CIC/NAS2	ENSG00000110801	CIC	YIL007C	NAS2
LIPE/SPC19	ENSG00000110841	LIPE	YDR201W	SPC19
FDFT1/PAR32	ENSG00000110851	FDFT1	YDL173W	PAR32
PAFAH1B3/CRN1	ENSG00000110880	PAFAH1B3	YLR429W	CRN1
OPHN1/CAX4	ENSG00000110881	OPHN1	YGR036C	CAX4
KIF22/CHA4	ENSG00000110887	KIF22	YLR098C	CHA4
SCGN/ERG12	ENSG00000110921	SCGN	YMR208W	ERG12
PGM1/ATP1	ENSG00000110955	PGM1	YBL099W	ATP1
DDX1/YFL067W	ENSG00000111011	DDX1	YFL067W	YFL067W
DNM2/MAP2	ENSG00000111142	DNM2	YBL091C	MAP2
EPB41L2/LAP2	ENSG00000111144	EPB41L2	YNL045W	LAP2
RIMS1/CAT8	ENSG00000111206	RIMS1	YMR280C	CAT8
STX7/RPS24B	ENSG00000111241	STX7	YIL069C	RPS24B
RABL2B/ALD5	ENSG00000111275	RABL2B	YER073W	ALD5
KEAP1/TAD2	ENSG00000111319	KEAP1	YJL035C	TAD2
PTPRH/YHR177W	ENSG00000111321	PTPRH	YHR177W	YHR177W
EPHA6/TFB4	ENSG00000111358	EPHA6	YPR056W	TFB4
SCTR/SSO2	ENSG00000111450	SCTR	YMR183C	SSO2
RFX3/RET3	ENSG00000111481	RFX3	YPL010W	RET3
RIF1/MET18	ENSG00000111530	RIF1	YIL128W	MET18
RAB21/RHO2	ENSG00000111540	RAB21	YNL090W	RHO2
SLC4A4/NUP84	ENSG00000111581	SLC4A4	YDL116W	NUP84
SMARCA2/CDC36	ENSG00000111596	SMARCA2	YDL165W	CDC36
RDH8/TOF1	ENSG00000111602	RDH8	YNL273W	TOF1
SESN1/KRR1	ENSG00000111615	SESN1	YCL059C	KRR1
MID2/TDH3	ENSG00000111640	MID2	YGR192C	TDH3
COL5A3/NOP2	ENSG00000111641	COL5A3	YNL061W	NOP2
SRCAP/SNF2	ENSG00000111642	SRCAP	YOR290C	SNF2
KIAA0020/YNG1	ENSG00000111653	KIAA0020	YOR064C	YNG1
CPB2/ENO1	ENSG00000111674	CPB2	YGR254W	ENO1
CHRNA3/YGR153W	ENSG00000111679	CHRNA3	YGR153W	YGR153W
KCNN2/SPR1	ENSG00000111701	KCNN2	YOR190W	SPR1
CNOT4/SIP2	ENSG00000111725	CNOT4	YGL208W	SIP2
PSEN1/YHR003C	ENSG00000111726	PSEN1	YHR003C	YHR003C
CPOX/CDA1	ENSG00000111752	CPOX	YLR307W	CDA1
MOK/WHI4	ENSG00000111786	MOK	YDL224C	WHI4
HSP90AA1/KTR2	ENSG00000111802	HSP90AA1	YKR061W	KTR2
RBL1/GIR2	ENSG00000111832	RBL1	YDR152W	GIR2
DLGAP4/ASF1	ENSG00000111875	DLGAP4	YJL115W	ASF1
CFHR2/CEG1	ENSG00000111880	CFHR2	YGL130W	CEG1
NDC80/YER121W	ENSG00000111907	NDC80	YER121W	YER121W
AP4E1/RDS1	ENSG00000112033	AP4E1	YCR106W	RDS1
RSBN1/STE3	ENSG00000112038	RSBN1	YKL178C	STE3
MAGI3/STE11	ENSG00000112062	MAGI3	YLR362W	STE11
CXCL2/MEP3	ENSG00000112077	CXCL2	YPR138C	MEP3
AFP/MRK1	ENSG00000112079	AFP	YDL079C	MRK1
COL4A4/NGR1	ENSG00000112081	COL4A4	YBR212W	NGR1
OSTM1/YHR009C	ENSG00000112096	OSTM1	YHR009C	YHR009C
CDH7/MCM3	ENSG00000112118	CDH7	YEL032W	MCM3
PCNP/FAR10	ENSG00000112130	PCNP	YLR238W	FAR10
ARG2/HRT3	ENSG00000112146	ARG2	YLR097C	HRT3
MEF2C/MDN1	ENSG00000112159	MEF2C	YLR106C	MDN1
PTPRC/HUR1	ENSG00000112164	PTPRC	YGL168W	HUR1
CACNA1S/RPS15	ENSG00000112175	CACNA1S	YOL040C	RPS15
PKP1/RPN10	ENSG00000112186	PKP1	YHR200W	RPN10
UBA5/MET22	ENSG00000112200	UBA5	YOL064C	MET22
STK17B/AIR1	ENSG00000112214	STK17B	YIL079C	AIR1
CDC14B/RAD7	ENSG00000112234	CDC14B	YJR052W	RAD7
ZNF510/CCL1	ENSG00000112237	ZNF510	YPR025C	CCL1
LRP2/XPT1	ENSG00000112242	LRP2	YJR133W	XPT1
ZNF506/SLH1	ENSG00000112249	ZNF506	YGR271W	SLH1
DUSP12/FRE4	ENSG00000112282	DUSP12	YNR060W	FRE4
ENSG00000081770/YJL132W	ENSG00000112293	ENSG00000081770	YJL132W	YJL132W
CADPS2/MVP1	ENSG00000112335	CADPS2	YMR004W	MVP1
HSPB11/SKI7	ENSG00000112339	HSPB11	YOR076C	SKI7
IL12RB2/SPO21	ENSG00000112343	IL12RB2	YOL091W	SPO21
SMARCD3/PEX7	ENSG00000112357	SMARCD3	YDR142C	PEX7
FYB/PZF1	ENSG00000112365	FYB	YPR186C	PZF1
MPP4/PHO84	ENSG00000112499	MPP4	YML123C	PHO84
STRADB/GON7	ENSG00000112531	STRADB	YJL184W	GON7
BZW1/SPT15	ENSG00000112592	BZW1	YER148W	SPT15
PGR/PEX14	ENSG00000112624	PGR	YGL153W	PEX14
ME2/RML2	ENSG00000112651	ME2	YEL050C	RML2
C5orf22/ARG80	ENSG00000112658	C5orf22	YMR042W	ARG80
CCNT2/ULP2	ENSG00000112701	CCNT2	YIL031W	ULP2
EPB41L3/YHR213W-B	ENSG00000112715	EPB41L3	YHR213W-B	YHR213W-B
COBLL1/PRP45	ENSG00000112739	COBLL1	YAL032C	PRP45
DLG3/FUN26	ENSG00000112759	DLG3	YAL022C	FUN26
TRAF5/HIS4	ENSG00000112769	TRAF5	YCL030C	HIS4
MRPL22/GTO3	ENSG00000112782	MRPL22	YMR251W	GTO3
GEMIN5/NUD1	ENSG00000112851	GEMIN5	YOR373W	NUD1
OPRK1/PAP2	ENSG00000112941	OPRK1	YOL115W	PAP2
NFE2L1/ERG13	ENSG00000112972	NFE2L1	YML126C	ERG13
GSK3B/BDF1	ENSG00000112983	GSK3B	YLR399C	BDF1
ITGB5/LYS1	ENSG00000112992	ITGB5	YIR034C	LYS1
ERC1/SSZ1	ENSG00000113013	ERC1	YHR064C	SSZ1
XPO1/AEP3	ENSG00000113048	XPO1	YPL005W	AEP3
PALB2/HMG1	ENSG00000113161	PALB2	YML075C	HMG1
DOPEY1/UBX3	ENSG00000113194	DOPEY1	YDL091C	UBX3
BCKDHB/YSC84	ENSG00000113263	BCKDHB	YHR016C	YSC84
KAT6A/APE3	ENSG00000113269	KAT6A	YBR286W	APE3
ULK2/THG1	ENSG00000113272	ULK2	YGR024C	THG1
GRHL2/ENT5	ENSG00000113282	GRHL2	YDR153C	ENT5
TNPO1/CCR4	ENSG00000113300	TNPO1	YAL021C	CCR4
P2RX5/SAN1	ENSG00000113312	P2RX5	YDR143C	SAN1
ITGAE/MSH3	ENSG00000113318	ITGAE	YCR092C	MSH3
DIS3/BUD5	ENSG00000113319	DIS3	YCR038C	BUD5
PIBF1/RNT1	ENSG00000113360	PIBF1	YMR239C	RNT1
ENSG00000083622/SUB1	ENSG00000113387	ENSG00000083622	YMR039C	SUB1
NUFIP1/MST1	ENSG00000113407	NUFIP1	YKL194C	MST1
RRAGB/DIA3	ENSG00000113448	RRAGB	YDL024C	DIA3
CYLD/RAD17	ENSG00000113456	CYLD	YOR368W	RAD17
SLC27A5/RPF2	ENSG00000113460	SLC27A5	YKR081C	RPF2
ZNF324/SOL2	ENSG00000113552	ZNF324	YCR073W-A	SOL2
ZNF446/SKP1	ENSG00000113558	ZNF446	YDR328C	SKP1
ZNF8/GLC7	ENSG00000113575	ZNF8	YER133W	GLC7
RPS5/FLO9	ENSG00000113580	RPS5	YAL063C	FLO9
FAT1/PRP46	ENSG00000113593	FAT1	YPL151C	PRP46
YTHDC1/MRPL1	ENSG00000113645	YTHDC1	YDR116C	MRPL1
CHMP2B/PRP40	ENSG00000113649	CHMP2B	YKL012W	PRP40
PPIE/HSP10	ENSG00000113657	PPIE	YOR020C	HSP10
ZMPSTE24/PKH2	ENSG00000113712	ZMPSTE24	YOL100W	PKH2
NOA1/CEM1	ENSG00000113719	NOA1	YER061C	CEM1
REST/PKC1	ENSG00000113721	REST	YBL105C	PKC1
SSH1/ATG23	ENSG00000113734	SSH1	YLR431C	ATG23
GSTP1/SMC4	ENSG00000113810	GSTP1	YLR086W	SMC4
APLP2/ARP8	ENSG00000113812	APLP2	YOR141C	ARP8
SLCO1A2/EST2	ENSG00000113889	SLCO1A2	YLR318W	EST2
WBP11/GIS1	ENSG00000113916	WBP11	YDR096W	GIS1
EIF3I/OGG1	ENSG00000114026	EIF3I	YML060W	OGG1
TXLNA/ACC1	ENSG00000114054	TXLNA	YNR016C	ACC1
APOB/UFD4	ENSG00000114062	APOB	YKL010C	UFD4
NCOA1/VID28	ENSG00000114098	NCOA1	YIL017C	VID28
KIF3C/AAD14	ENSG00000114115	KIF3C	YNL331C	AAD14
RAB10/RIM2	ENSG00000114120	RAB10	YBR192W	RIM2
GCKR/APC11	ENSG00000114125	GCKR	YDL008W	APC11
HADHA/RSC2	ENSG00000114166	HADHA	YLR357W	RSC2
MAPRE3/ARC19	ENSG00000114209	MAPRE3	YKL013C	ARC19
CAD/BCY1	ENSG00000114302	CAD	YIL033C	BCY1
CD59/UBP3	ENSG00000114374	CD59	YER151C	UBP3
CD82/GND1	ENSG00000114388	CD82	YHR183W	GND1
ATRX/RPL24A	ENSG00000114391	ATRX	YGL031C	RPL24A
TAF9/YMR315W	ENSG00000114416	TAF9	YMR315W	YMR315W
FCN1/GPB2	ENSG00000114423	FCN1	YAL056W	GPB2
MECOM/GLC3	ENSG00000114480	MECOM	YEL011W	GLC3
SCAMP1/URA3	ENSG00000114491	SCAMP1	YEL021W	URA3
PREP/NRD1	ENSG00000114503	PREP	YNL251C	NRD1
HACE1/VMA1	ENSG00000114573	HACE1	YDL185W	VMA1
SEH1L/RRT13	ENSG00000114650	SEH1L	YER066W	RRT13
WDR47/YDR415C	ENSG00000114738	WDR47	YDR415C	YDR415C
OVGP1/HFI1	ENSG00000114745	OVGP1	YPL254W	HFI1
MAP3K4/SUI1	ENSG00000114784	MAP3K4	YNL244C	SUI1
PILRA/CPR7	ENSG00000114857	PILRA	YJR032W	CPR7
IGSF9/TIF4631	ENSG00000114867	IGSF9	YGR162W	TIF4631
ABCB1/ORM1	ENSG00000114978	ABCB1	YGR038W	ORM1
AKR1B1/TPP1	ENSG00000115008	AKR1B1	YMR156C	TPP1
CPNE3/FAB1	ENSG00000115020	CPNE3	YFR019W	FAB1
RRN3/ARP4	ENSG00000115073	RRN3	YJL081C	ARP4
CTTN/ARP3	ENSG00000115091	CTTN	YJR065C	ARP3
MTIF2/ARG8	ENSG00000115107	MTIF2	YOL140W	ARG8
TTC39A/IST3	ENSG00000115128	TTC39A	YIR005W	IST3
EPS15/ZTA1	ENSG00000115129	EPS15	YBR046C	ZTA1
ORC1/YLR177W	ENSG00000115145	ORC1	YLR177W	YLR177W
MGST2/HHT2	ENSG00000115163	MGST2	YNL031C	HHT2
CHERP/SWE1	ENSG00000115170	CHERP	YJL187C	SWE1
ATG16L1/YML079W	ENSG00000115207	ATG16L1	YML079W	YML079W
USP40/GCN3	ENSG00000115211	USP40	YKR026C	GCN3
RAD54L/RPN11	ENSG00000115233	RAD54L	YFR004W	RPN11
MAST2/CYR1	ENSG00000115241	MAST2	YJL005W	CYR1
DNAJA1/PRB1	ENSG00000115257	DNAJA1	YEL060C	PRB1
B4GALT1/CWH41	ENSG00000115275	B4GALT1	YGL027C	CWH41
CHMP5/DNF3	ENSG00000115306	CHMP5	YMR162C	DNF3
NFX1/CUE4	ENSG00000115307	NFX1	YML101C	CUE4
DIMT1/HTB2	ENSG00000115350	DIMT1	YBL002W	HTB2
IPO11/SLX1	ENSG00000115392	IPO11	YBR228W	SLX1
EIF2AK1/BSC2	ENSG00000115414	EIF2AK1	YDR275W	BSC2
EPDR1/BLI1	ENSG00000115415	EPDR1	YKL061W	BLI1
SEPHS1/GMH1	ENSG00000115446	SEPHS1	YKR030W	GMH1
MRPL28/CCT4	ENSG00000115484	MRPL28	YDL143W	CCT4
CEACAM6/PLP1	ENSG00000115514	CEACAM6	YDR183W	PLP1
RBM22/HSH155	ENSG00000115524	RBM22	YMR288W	HSH155
TMED2/VPS24	ENSG00000115561	TMED2	YKL041W	VPS24
ERO1LB/SPO12	ENSG00000115648	ERO1LB	YHR152W	SPO12
ZFAND6/CSR2	ENSG00000115652	ZFAND6	YPR030W	CSR2
TXLNG/DUR3	ENSG00000115665	TXLNG	YHL016C	DUR3
PPEF1/SDS22	ENSG00000115685	PPEF1	YKL193C	SDS22
LAT2/RFS1	ENSG00000115756	LAT2	YBR052C	RFS1
HUWE1/SPE1	ENSG00000115758	HUWE1	YKL184W	SPE1
ZW10/RPL23A	ENSG00000115762	ZW10	YBL087C	RPL23A
ALG9/GRH1	ENSG00000115806	ALG9	YDR517W	GRH1
MYBPC2/STE4	ENSG00000115808	MYBPC2	YOR212W	STE4
NOX4/IPL1	ENSG00000115825	NOX4	YPL209C	IPL1
ACOX3/AAC1	ENSG00000115840	ACOX3	YMR056C	AAC1
MTMR2/YMR114C	ENSG00000115850	MTMR2	YMR114C	YMR114C
PPP1R15A/DPS1	ENSG00000115866	PPP1R15A	YLL018C	DPS1
HSD17B14/NOP6	ENSG00000115875	HSD17B14	YDL213C	NOP6
TRIP6/CDC25	ENSG00000115904	TRIP6	YLR310C	CDC25
ACHE/BNA5	ENSG00000115919	ACHE	YLR231C	BNA5
FTL/VRP1	ENSG00000115935	FTL	YLR337C	VRP1
SRRT/PNO1	ENSG00000115946	SRRT	YOR145C	PNO1
BAX/CDC6	ENSG00000115947	BAX	YJL194W	CDC6
NLK/MRPS18	ENSG00000115963	NLK	YNL306W	MRPS18
PIGS/MRM1	ENSG00000115966	PIGS	YOR201C	MRM1
ATXN7L3/RVB2	ENSG00000115993	ATXN7L3	YPL235W	RVB2
PGS1/FKS1	ENSG00000116001	PGS1	YLR342W	FKS1
PSMC5/SMT3	ENSG00000116030	PSMC5	YDR510W	SMT3
UIMC1/YLR297W	ENSG00000116044	UIMC1	YLR297W	YLR297W
CETP/IRC24	ENSG00000116096	CETP	YIR036C	IRC24
MMP2/ALO1	ENSG00000116133	MMP2	YML086C	ALO1
GNAO1/RFA3	ENSG00000116147	GNAO1	YJL173C	RFA3
OGFOD1/GPX1	ENSG00000116157	OGFOD1	YKL026C	GPX1
SH3BP2/STE14	ENSG00000116237	SH3BP2	YDR410C	STE14
ADD1/RPL22A	ENSG00000116251	ADD1	YLR061W	RPL22A
C14orf166/RAD26	ENSG00000116254	C14orf166	YJR035W	RAD26
NID2/SLY1	ENSG00000116266	NID2	YDR189W	SLY1
GMCL1/PUB1	ENSG00000116350	GMCL1	YNL016W	PUB1
SF3B2/ETR1	ENSG00000116353	SF3B2	YBR026C	ETR1
KLHL42/ELP2	ENSG00000116455	KLHL42	YGR200C	ELP2
GNAS/ATP4	ENSG00000116459	GNAS	YPL078C	ATP4
DNM1L/YPT31	ENSG00000116473	DNM1L	YER031C	YPT31
PTHLH/BYE1	ENSG00000116539	PTHLH	YKL005C	BYE1
PHACTR3/RLM1	ENSG00000116604	PHACTR3	YPL089C	RLM1
ERGIC2/SPE3	ENSG00000116649	ERGIC2	YPR069C	SPE3
TFAP2C/STB6	ENSG00000116661	TFAP2C	YKL072W	STB6
AURKA/REV7	ENSG00000116670	AURKA	YIL139C	REV7
PIR/YEL023C	ENSG00000116678	PIR	YEL023C	YEL023C
RFX2/KEL2	ENSG00000116679	RFX2	YGR238C	KEL2
SULT2B1/FZO1	ENSG00000116688	SULT2B1	YBR179C	FZO1
CNOT3/EBS1	ENSG00000116698	CNOT3	YDR206W	EBS1
GP6/GCD14	ENSG00000116731	GP6	YJL125C	GCD14
PTPN4/AMD1	ENSG00000116748	PTPN4	YML035C	AMD1
DDX18/YER077C	ENSG00000116750	DDX18	YER077C	YER077C
KHSRP/HSH49	ENSG00000116754	KHSRP	YOR319W	HSH49
GNA11/PSK2	ENSG00000116783	GNA11	YOL045W	PSK2
EDEM2/SOR2	ENSG00000116791	EDEM2	YDL246C	SOR2
DNMT3B/MSW1	ENSG00000116874	DNMT3B	YDR268W	MSW1
REM1/SLC1	ENSG00000116906	REM1	YDL052C	SLC1
TPX2/RPS12	ENSG00000116918	TPX2	YOR369C	RPS12
PDRG1/NRK1	ENSG00000116954	PDRG1	YNL129W	NRK1
EPB41L1/POS5	ENSG00000116962	EPB41L1	YPL188W	POS5
DOCK9/YIL161W	ENSG00000116977	DOCK9	YIL161W	YIL161W
DOCK3/RPS10B	ENSG00000116983	DOCK3	YMR230W	RPS10B
COQ9/MHT1	ENSG00000116984	COQ9	YLL062C	MHT1
CRLS1/FMP48	ENSG00000117020	CRLS1	YGR052W	FMP48
PPP1R13B/RIB5	ENSG00000117091	PPP1R13B	YBR256C	RIB5
SIGLEC1/MIF2	ENSG00000117114	SIGLEC1	YKL089W	MIF2
FKBP1A/SDH2	ENSG00000117118	FKBP1A	YLL041C	SDH2
NSFL1C/SSF1	ENSG00000117133	NSFL1C	YHR066W	SSF1
MAVS/ECM5	ENSG00000117139	MAVS	YMR176W	ECM5
F11/MRPS28	ENSG00000117155	F11	YDR337W	MRPS28
XRN2/BCD1	ENSG00000117174	XRN2	YHR040W	BCD1
DYNLL1/ROD1	ENSG00000117289	DYNLL1	YOR018W	ROD1
TESC/DYS1	ENSG00000117298	TESC	YHR068W	DYS1
SNX5/GAL10	ENSG00000117308	SNX5	YBR019C	GAL10
RPL6/PRP3	ENSG00000117360	RPL6	YDR473C	PRP3
MAPKAPK5/YGL082W	ENSG00000117385	MAPKAPK5	YGL082W	YGL082W
P2RX7/GAL2	ENSG00000117394	P2RX7	YLR081W	GAL2
ESF1/EBP2	ENSG00000117395	ESF1	YKL172W	EBP2
RBBP9/CDC20	ENSG00000117399	RBBP9	YGL116W	CDC20
ANAPC5/KAP122	ENSG00000117408	ANAPC5	YGL016W	KAP122
SLC23A2/VMA16	ENSG00000117410	SLC23A2	YHR026W	VMA16
TMEM230/GRE3	ENSG00000117448	TMEM230	YHR104W	GRE3
DZANK1/AHP1	ENSG00000117450	DZANK1	YLR109W	AHP1
KDM2B/HDA2	ENSG00000117461	KDM2B	YDR295C	HDA2
TASP1/PHO13	ENSG00000117519	TASP1	YDL236W	PHO13
GCN1L1/HEF3	ENSG00000117528	GCN1L1	YNL014W	HEF3
RPLP0/DPH5	ENSG00000117543	RPLP0	YLR172C	DPH5
PXN/WWM1	ENSG00000117560	PXN	YFL010C	WWM1
RPH3A/PRX1	ENSG00000117592	RPH3A	YBL064C	PRX1
TRMT6/YIR035C	ENSG00000117594	TRMT6	YIR035C	YIR035C
CHGB/UTP25	ENSG00000117597	CHGB	YIL091C	UTP25
PEBP1/RPC53	ENSG00000117614	PEBP1	YDL150W	RPC53
TBX5/BDP1	ENSG00000117625	TBX5	YNL039W	BDP1
BRAP/YAP3	ENSG00000117632	BRAP	YHL009C	YAP3
ERP29/MEK1	ENSG00000117676	ERP29	YOR351C	MEK1
NOS1/RER2	ENSG00000117682	NOS1	YBR002C	RER2
FUS/SWI1	ENSG00000117713	FUS	YPL016W	SWI1
IGBP1/RFA2	ENSG00000117748	IGBP1	YNL312W	RFA2
FXYD3/SNC1	ENSG00000117758	FXYD3	YAL030W	SNC1
GANAB/KES1	ENSG00000117859	GANAB	YPL145C	KES1
GMIP/YCL068C	ENSG00000117971	GMIP	YCL068C	YCL068C
RBM41/PEP4	ENSG00000117984	RBM41	YPL154C	PEP4
BIRC5/IRR1	ENSG00000118007	BIRC5	YIL026C	IRR1
LAG3/RIM15	ENSG00000118046	LAG3	YFL033C	RIM15
MLF2/SET1	ENSG00000118058	MLF2	YHR119W	SET1
OTUB2/NTH2	ENSG00000118094	OTUB2	YBR001C	NTH2
DDX24/SIM1	ENSG00000118160	DDX24	YIL123W	SIM1
ZBTB25/MIG3	ENSG00000118263	ZBTB25	YER028C	MIG3
ARHGAP4/MOT3	ENSG00000118495	ARHGAP4	YMR070W	MOT3
ANKRD24/POC4	ENSG00000118503	ANKRD24	YPL144W	POC4
RCOR1/YJR154W	ENSG00000118507	RCOR1	YJR154W	YJR154W
LTBP4/YPL067C	ENSG00000118508	LTBP4	YPL067C	YPL067C
BLVRB/KIC1	ENSG00000118515	BLVRB	YHR102W	KIC1
SLC9A1/CAR1	ENSG00000118520	SLC9A1	YPL111W	CAR1
SPTLC1/YLR352W	ENSG00000118564	SPTLC1	YLR352W	YLR352W
PAPOLA/YKT6	ENSG00000118640	PAPOLA	YKL196C	YKT6
CCNK/SWP1	ENSG00000118705	CCNK	YMR149W	SWP1
PCBP4/TOS8	ENSG00000118707	PCBP4	YGL096W	TOS8
RGS1/NRG1	ENSG00000118922	RGS1	YDR043C	NRG1
MRPS33/PCL9	ENSG00000118971	MRPS33	YDL179W	PCL9
NDUFB2/TFC4	ENSG00000119041	NDUFB2	YGR047C	TFC4
ENSG00000090269/RAD6	ENSG00000119048	ENSG00000090269	YGL058W	RAD6
NUDC/GUD1	ENSG00000119125	NUDC	YDL238C	GUD1
MAEA/YPR015C	ENSG00000119138	MAEA	YPR015C	YPR015C
ICAM1/CFT2	ENSG00000119203	ICAM1	YLR115W	CFT2
STRN4/UTP10	ENSG00000119285	STRN4	YJL109C	UTP10
IRAK3/RAD23	ENSG00000119318	IRAK3	YEL037C	RAD23
LYZ/RTG1	ENSG00000119335	LYZ	YOL067C	RTG1
SI/RRD2	ENSG00000119383	SI	YPL152W	RRD2
MUL1/GLE1	ENSG00000119392	MUL1	YDL207W	GLE1
PDCD7/MTG2	ENSG00000119396	PDCD7	YHR168W	MTG2
SPG21/GID7	ENSG00000119402	SPG21	YCL039W	GID7
DNAJB11/MKK2	ENSG00000119408	DNAJB11	YPL140C	MKK2
THPO/SIT4	ENSG00000119414	THPO	YDL047W	SIT4
CHRD/MIC14	ENSG00000119421	CHRD	YDR031W	MIC14
FLT3LG/YMR130W	ENSG00000119431	FLT3LG	YMR130W	YMR130W
RAB11FIP3/SUC2	ENSG00000119535	RAB11FIP3	YIL162W	SUC2
GNPTG/HSP104	ENSG00000119541	GNPTG	YLL026W	HSP104
ZNF268/MLH3	ENSG00000119684	ZNF268	YPL164C	MLH3
GOLGA3/MDL1	ENSG00000119688	GOLGA3	YLR188W	MDL1
PABPC4/CBC2	ENSG00000119707	PABPC4	YPL178W	CBC2
CD209/ALD4	ENSG00000119711	CD209	YOR374W	ALD4
MCOLN1/GCD7	ENSG00000119718	MCOLN1	YLR291C	GCD7
EFNB1/COQ6	ENSG00000119723	EFNB1	YGR255C	COQ6
AARS/CCT8	ENSG00000119760	AARS	YJL008C	CCT8
GLG1/AXL1	ENSG00000119912	GLG1	YPR122W	AXL1
KIF4A/SWT1	ENSG00000119917	KIF4A	YOR166C	SWT1
PLEKHG2/TSR3	ENSG00000119929	PLEKHG2	YOR006C	TSR3
PITPNM2/PIG2	ENSG00000119938	PITPNM2	YIL045W	PIG2
EXOC1/XKS1	ENSG00000119950	EXOC1	YGR194C	XKS1
DTX2/SIF2	ENSG00000120008	DTX2	YBR103W	SIF2
NLRC4/AAT2	ENSG00000120053	NLRC4	YLR027C	AAT2
NRCAM/MET17	ENSG00000120054	NRCAM	YLR303W	MET17
LAMB1/PIS1	ENSG00000120088	LAMB1	YPR113W	PIS1
SLC26A3/PPS1	ENSG00000120129	SLC26A3	YBR276C	PPS1
DLD/TRM5	ENSG00000120158	DLD	YHR070W	TRM5
WDR7/MOB1	ENSG00000120162	WDR7	YIL106W	MOB1
TXNL1/MTR2	ENSG00000120253	TXNL1	YKL186C	MTR2
IL5RA/MRP2	ENSG00000120333	IL5RA	YPR166C	MRP2
ITGA6/TCP1	ENSG00000120438	ITGA6	YDR212W	TCP1
RAPGEF4/RTA1	ENSG00000120457	RAPGEF4	YGR213C	RTA1
ENSG00000091436/HHF1	ENSG00000120656	ENSG00000091436	YBR009C	HHF1
FH/SSE2	ENSG00000120694	FH	YBR169C	SSE2
SEL1L3/ALG5	ENSG00000120697	SEL1L3	YPL227C	ALG5
TF/RRP43	ENSG00000120699	TF	YCR035C	RRP43
MYO15A/SUP45	ENSG00000120705	MYO15A	YBR143C	SUP45
APOH/YLR001C	ENSG00000120708	APOH	YLR001C	YLR001C
NLRP1/MET31	ENSG00000120738	NLRP1	YPL038W	MET31
ACKR6/MLS1	ENSG00000120756	ACKR6	YNL117W	MLS1
SPAG7/UTP20	ENSG00000120800	SPAG7	YBL004W	UTP20
ORC6/SUE1	ENSG00000120802	ORC6	YPR151C	SUE1
ZC3HC1/HAP3	ENSG00000120837	ZC3HC1	YBL021C	HAP3
ESR1/LST8	ENSG00000120868	ESR1	YNL006W	LST8
RGS17/UGA3	ENSG00000120885	RGS17	YDL170W	UGA3
ANGPT2/YAR064W	ENSG00000120907	ANGPT2	YAR064W	YAR064W
CD200/PPZ2	ENSG00000120910	CD200	YDR436W	PPZ2
CMA1/YLR118C	ENSG00000120992	CMA1	YLR118C	YLR118C
PSME1/RRI1	ENSG00000121022	PSME1	YDL216C	RRI1
JPH4/YGR017W	ENSG00000121067	JPH4	YGR017W	YGR017W
MYH7/RSB1	ENSG00000121361	MYH7	YOR049C	RSB1
CEBPE/CTA1	ENSG00000121691	CEBPE	YDR256C	CTA1
SLC7A8/CST9	ENSG00000121741	SLC7A8	YLR394W	CST9
OSGEP/BUB2	ENSG00000121749	OSGEP	YMR055C	BUB2
RNF31/TUL1	ENSG00000121848	RNF31	YKL034W	TUL1
SCFD1/BI4	ENSG00000121858	SCFD1	Q0120	BI4
G2E3/MLH2	ENSG00000121864	G2E3	YLR035C	MLH2
HECTD1/YER140W	ENSG00000121931	HECTD1	YER140W	YER140W
HNRNPC/YCR061W	ENSG00000121966	HNRNPC	YCR061W	YCR061W
RPGRIP1/NUP188	ENSG00000122025	RPGRIP1	YML103C	NUP188
SUPT16H/FZF1	ENSG00000122034	SUPT16H	YGL254W	FZF1
TOX4/INP52	ENSG00000122126	TOX4	YNL106C	INP52
GEMIN2/MRP4	ENSG00000122140	GEMIN2	YHL004W	MRP4
TGM1/COG5	ENSG00000122176	TGM1	YNL051W	COG5
TINF2/COP1	ENSG00000122218	TINF2	YDL145C	COP1
DAZL/AUS1	ENSG00000122223	DAZL	YOR011W	AUS1
SEMA6A/MPE1	ENSG00000122257	SEMA6A	YKL059C	MPE1
TRPM7/MDM31	ENSG00000122299	TRPM7	YHR194W	MDM31
TYRO3/CDC3	ENSG00000122545	TYRO3	YLR314C	CDC3
WDR76/YMR111C	ENSG00000122705	WDR76	YMR111C	YMR111C
CAPN3/WTM2	ENSG00000122741	CAPN3	YOR229W	WTM2
SNAP23/YMR317W	ENSG00000122778	SNAP23	YMR317W	YMR317W
PHGDH/MF(ALPHA)1	ENSG00000122952	PHGDH	YPL187W	MF(ALPHA)1
COL9A3/MRD1	ENSG00000122965	COL9A3	YPR112C	MRD1
EZR/BBP1	ENSG00000122966	EZR	YPL255W	BBP1
MYL6/DRS1	ENSG00000123064	MYL6	YLL008W	DRS1
AGO1/DMA1	ENSG00000123091	AGO1	YHR115C	DMA1
TEKT2/EDC2	ENSG00000123094	TEKT2	YER035W	EDC2
CLSPN/YEL076C-A	ENSG00000123131	CLSPN	YEL076C-A	YEL076C-A
UNC13D/PET191	ENSG00000123146	UNC13D	YJR034W	PET191
DPYSL2/CDC40	ENSG00000123154	DPYSL2	YDR364C	CDC40
TGFB2/CCC2	ENSG00000123191	TGFB2	YDR270W	CCC2
NUP50/TMA17	ENSG00000123240	NUP50	YDL110C	TMA17
CDC45/VPS66	ENSG00000123268	CDC45	YPR139C	VPS66
COMT/GIM5	ENSG00000123349	COMT	YML094W	GIM5
LRRFIP2/MCK1	ENSG00000123374	LRRFIP2	YNL307C	MCK1
HDAC6/PRC1	ENSG00000123384	HDAC6	YMR297W	PRC1
KRT31/MSN2	ENSG00000123411	KRT31	YMR037C	MSN2
CDC6/PPM2	ENSG00000123444	CDC6	YOL141W	PPM2
UPRT/ATP11	ENSG00000123472	UPRT	YNL315C	ATP11
CDC23/LGE1	ENSG00000123562	CDC23	YPL055C	LGE1
CBX5/YPT7	ENSG00000123595	CBX5	YML001W	YPT7
SUCO/GAS4	ENSG00000123609	SUCO	YOL132W	GAS4
MSH2/AVT4	ENSG00000123643	MSH2	YNL101W	AVT4
MAP3K1/RRP45	ENSG00000123737	MAP3K1	YDR280W	RRP45
DHPS/PFK26	ENSG00000123836	DHPS	YIL107C	PFK26
HOOK2/SPC29	ENSG00000123933	HOOK2	YPL124W	SPC29
ARCN1/LAP4	ENSG00000123992	ARCN1	YKL103C	LAP4
PSMD5/SPR6	ENSG00000123999	PSMD5	YER115C	SPR6
PTGS1/DIP5	ENSG00000124067	PTGS1	YPL265W	DIP5
NUP188/YKL091C	ENSG00000124120	NUP188	YKL091C	YKL091C
CRAT/GPI16	ENSG00000124155	CRAT	YHR188C	GPI16
SH2D3C/RVS167	ENSG00000124181	SH2D3C	YDR388W	RVS167
NANS/GBP2	ENSG00000124193	NANS	YCL011C	GBP2
DFNB31/CSE1	ENSG00000124207	DFNB31	YGL238W	CSE1
CWF19L1/TEM1	ENSG00000124209	CWF19L1	YML064C	TEM1
SEMA4G/MDM34	ENSG00000124214	SEMA4G	YGL219C	MDM34
BTAF1/UBA4	ENSG00000124217	BTAF1	YHR111W	UBA4
IKZF5/PEP12	ENSG00000124222	IKZF5	YOR036W	PEP12
BLNK/DBP10	ENSG00000124228	BLNK	YDL031W	DBP10
SORBS1/YFR006W	ENSG00000124299	SORBS1	YFR006W	YFR006W
BAMBI/SNC2	ENSG00000124333	BAMBI	YOR327C	SNC2
IL11/RFU1	ENSG00000124356	IL11	YLR073C	RFU1
MYO3A/TOS1	ENSG00000124357	MYO3A	YBR162C	TOS1
WAC/SAD1	ENSG00000124422	WAC	YFR005C	SAD1
CREM/UBP8	ENSG00000124486	CREM	YMR223W	UBP8
NUBP2/SAM37	ENSG00000124491	NUBP2	YMR060C	SAM37
HIVEP1/YHC1	ENSG00000124562	HIVEP1	YLR298C	YHC1
TREM2/EMI1	ENSG00000124570	TREM2	YDR512C	EMI1
CRISP3/NFT1	ENSG00000124574	CRISP3	YKR103W	NFT1
FKBP5/OST6	ENSG00000124641	FKBP5	YML019W	OST6
SRPK1/YGR266W	ENSG00000124702	SRPK1	YGR266W	YGR266W
BRPF3/CRG1	ENSG00000124713	BRPF3	YHR209W	CRG1
MRPS18A/MMR1	ENSG00000124731	MRPS18A	YLR190W	MMR1
ENSG00000096087/MCM1	ENSG00000124762	ENSG00000096087	YMR043W	MCM1
EFHC1/ROX1	ENSG00000124766	EFHC1	YPR065W	ROX1
NCR2/SRL2	ENSG00000124782	NCR2	YLR082C	SRL2
HSP90AB1/NUP1	ENSG00000124789	HSP90AB1	YOR098C	NUP1
MLN/FMP23	ENSG00000124802	MLN	YBR047W	FMP23
CDC5L/MSA1	ENSG00000124813	CDC5L	YOR066W	MSA1
ITPR3/HDA3	ENSG00000124831	ITPR3	YPR179C	HDA3
ZNF184/DSL1	ENSG00000124839	ZNF184	YNL258C	DSL1
DSP/SPA2	ENSG00000124942	DSP	YLL021W	SPA2
SIRT1/CDC39	ENSG00000125107	SIRT1	YCR093W	CDC39
HNRNPH3/EMP70	ENSG00000125304	HNRNPH3	YLR083C	EMP70
JAK2/UPF3	ENSG00000125351	JAK2	YGR072W	UPF3
IL12RB1/CWC24	ENSG00000125352	IL12RB1	YLR323C	CWC24
ABL1/SPR3	ENSG00000125354	ABL1	YGR059W	SPR3
ACOT7/SYC1	ENSG00000125414	ACOT7	YOR179C	SYC1
SH3GLB1/GGA2	ENSG00000125447	SH3GLB1	YHR108W	GGA2
CDC7/ADY2	ENSG00000125450	CDC7	YCR010C	ADY2
PCSK5/REB1	ENSG00000125482	PCSK5	YBR049C	REB1
SCD/NSG2	ENSG00000125629	SCD	YNL156C	NSG2
TMED1/RPA135	ENSG00000125630	TMED1	YPR010C	RPA135
ABLIM1/YKL047W	ENSG00000125651	ABLIM1	YKL047W	YKL047W
RAB18/THO2	ENSG00000125676	RAB18	YNL139C	THO2
NRP1/NSE5	ENSG00000125686	NRP1	YML023C	NSE5
PRTFDC1/RGD1	ENSG00000125733	PRTFDC1	YBR260C	RGD1
TSPAN15/PMT4	ENSG00000125734	TSPAN15	YJR143C	PMT4
MAST3/SMD2	ENSG00000125743	MAST3	YLR275W	SMD2
MZF1/RTN2	ENSG00000125744	MZF1	YDL204W	RTN2
MYO9B/SQT1	ENSG00000125746	MYO9B	YIR012W	SQT1
PSMD8/RPL18A	ENSG00000125753	PSMD8	YOL120C	RPL18A
SETD1A/PDC2	ENSG00000125817	SETD1A	YDR081C	PDC2
MAGEB2/YCR076C	ENSG00000125818	MAGEB2	YCR076C	YCR076C
EFNA2/SMB1	ENSG00000125835	EFNA2	YER029C	SMB1
CIRBP/SUR7	ENSG00000125841	CIRBP	YML052W	SUR7
ATP5D/SGD1	ENSG00000125844	ATP5D	YLR336C	SGD1
IGFALS/YDR222W	ENSG00000125845	IGFALS	YDR222W	YDR222W
HNRNPM/YSP3	ENSG00000125851	HNRNPM	YOR003W	YSP3
MARCH2/PEX15	ENSG00000125863	MARCH2	YOL044W	PEX15
NDUFB7/COF1	ENSG00000125868	NDUFB7	YLL050C	COF1
TECR/MUD1	ENSG00000125870	TECR	YBR119W	MUD1
TIMM13/NAB6	ENSG00000125944	TIMM13	YML117W	NAB6
CDC34/RTG3	ENSG00000125952	CDC34	YBL103C	RTG3
MTAP/RAM1	ENSG00000125954	MTAP	YDL090C	RAM1
POLR2E/ERV41	ENSG00000125991	POLR2E	YML067C	ERV41
POLRMT/ATG11	ENSG00000126001	POLRMT	YPR049C	ATG11
HCN2/PRE1	ENSG00000126067	HCN2	YER012W	PRE1
GADD45B/THP1	ENSG00000126226	GADD45B	YOL072W	THP1
MADCAM1/UBA2	ENSG00000126261	MADCAM1	YDR390C	UBA2
MKNK2/DOT5	ENSG00000126432	MKNK2	YIL010W	DOT5
ENSG00000099882/HMT1	ENSG00000126457	ENSG00000099882	YBR034C	HMT1
ARVCF/RSR1	ENSG00000126458	ARVCF	YGR152C	RSR1
RANBP1/SDO1	ENSG00000126524	RANBP1	YLR022C	SDO1
KLHL22/VPS30	ENSG00000126581	KLHL22	YPL120W	VPS30
MED15/ECM22	ENSG00000126746	MED15	YLR228C	ECM22
SERPIND1/BUD27	ENSG00000126756	SERPIND1	YFL023W	BUD27
SNAP29/TIM22	ENSG00000126768	SNAP29	YDL217C	TIM22
CRKL/YCS4	ENSG00000126777	CRKL	YLR272C	YCS4
LZTR1/SSA3	ENSG00000126803	LZTR1	YBL075C	SSA3
MMP11/URB2	ENSG00000126838	MMP11	YJR041C	URB2
CECR2/GEM1	ENSG00000126858	CECR2	YAL048C	GEM1
SMARCB1/CAC2	ENSG00000126883	SMARCB1	YML102W	CAC2
P2RX6/PBS2	ENSG00000126934	P2RX6	YJL128C	PBS2
DERL3/RPS16A	ENSG00000126945	DERL3	YMR143W	RPS16A
ENSG00000099964/TIM8	ENSG00000126953	ENSG00000099964	YJR135W-A	TIM8
BCL2L13/CNE1	ENSG00000127022	BCL2L13	YAL058W	CNE1
ENSG00000099972/VIP1	ENSG00000127241	ENSG00000099972	YLR410W	VIP1
DDT/NUP85	ENSG00000127311	DDT	YJR042W	NUP85
OSM/TGL5	ENSG00000127329	OSM	YOR081C	TGL5
CABIN1/YAF9	ENSG00000127337	CABIN1	YNL107W	YAF9
TBC1D10A/PNS1	ENSG00000127412	TBC1D10A	YOR161C	PNS1
SUSD2/SIN3	ENSG00000127511	SUSD2	YOL004W	SIN3
SF3A1/SLY41	ENSG00000127526	SF3A1	YOR307C	SLY41
SEC14L2/NUP82	ENSG00000127527	SEC14L2	YJL061W	NUP82
ENSG00000100010/ERV1	ENSG00000127554	ENSG00000100010	YGR029W	ERV1
PPIL2/RTC1	ENSG00000127580	PPIL2	YOL138C	RTC1
SNRPD3/SLK19	ENSG00000127603	SNRPD3	YOR195W	SLK19
PES1/RSC4	ENSG00000127616	PES1	YKR008W	RSC4
MAPK1/TUB1	ENSG00000127824	MAPK1	YML085C	TUB1
GGT1/UTP8	ENSG00000127914	GGT1	YGR128C	UTP8
PPM1F/EIS1	ENSG00000127946	PPM1F	YMR031C	EIS1
TOP3B/OCA1	ENSG00000127947	TOP3B	YNL099C	OCA1
DGCR14/GPA1	ENSG00000127955	DGCR14	YHR005C	GPA1
CRYBB2P1/PEX1	ENSG00000127980	CRYBB2P1	YKL197C	PEX1
MFNG/LEE1	ENSG00000128016	MFNG	YPL054W	LEE1
CARD10/ADE1	ENSG00000128050	CARD10	YAR015W	ADE1
SLC25A1/ADE4	ENSG00000128059	SLC25A1	YMR300C	ADE4
ADRBK2/RDL2	ENSG00000128309	ADRBK2	YOR286W	RDL2
LGALS2/TUM1	ENSG00000128311	LGALS2	YOR251C	TUM1
GGA1/RHO5	ENSG00000128340	GGA1	YNL180C	RHO5
HIRA/SME1	ENSG00000128534	HIRA	YOR159C	SME1
SH3BP1/JID1	ENSG00000128590	SH3BP1	YPR061C	JID1
LGALS1/NMA1	ENSG00000128591	LGALS1	YLR328W	NMA1
HPS4/ANP1	ENSG00000128604	HPS4	YEL036C	ANP1
ENSG00000100101/MRPS12	ENSG00000128626	ENSG00000100101	YNR036C	MRPS12
PATZ1/YHR219W	ENSG00000128641	PATZ1	YHR219W	YHR219W
TRIOBP/ALG3	ENSG00000128654	TRIOBP	YBL082C	ALG3
TFIP11/LRG1	ENSG00000128656	TFIP11	YDL240W	LRG1
GCAT/HAT1	ENSG00000128708	GCAT	YPL001W	HAT1
ENSG00000100118/ADD66	ENSG00000128789	ENSG00000100118	YKL206C	ADD66
CRYBB1/INO80	ENSG00000128908	CRYBB1	YGL150C	INO80
EIF3L/DAL82	ENSG00000128944	EIF3L	YNL314W	DAL82
NHP2L1/DUT1	ENSG00000128951	NHP2L1	YBR252W	DUT1
MICALL1/YER163C	ENSG00000128965	MICALL1	YER163C	YER163C
ENSG00000100141/LCP5	ENSG00000129071	ENSG00000100141	YER127W	LCP5
POLR2F/SEC26	ENSG00000129083	POLR2F	YDR238C	SEC26
SOX10/PRE5	ENSG00000129084	SOX10	YMR314W	PRE5
CCDC134/ECM38	ENSG00000129103	CCDC134	YLR299W	ECM38
PICK1/DCD1	ENSG00000129187	PICK1	YHR144C	DCD1
TTC28/GIP4	ENSG00000129219	TTC28	YAL031C	GIP4
SLC16A8/DIA2	ENSG00000129221	SLC16A8	YOR080W	DIA2
CENPM/TRX3	ENSG00000129235	CENPM	YCR083W	TRX3
SEPT3/SSN8	ENSG00000129315	SEPT3	YNL025C	SSN8
SLC5A1/APM1	ENSG00000129354	SLC5A1	YPL259C	APM1
TPTEP1/ASF2	ENSG00000129422	TPTEP1	YDL197C	ASF2
DDX17/YNL122C	ENSG00000129451	DDX17	YNL122C	YNL122C
DMC1/GNP1	ENSG00000129473	DMC1	YDR508C	GNP1
TCF20/SEC6	ENSG00000129484	TCF20	YIL068C	SEC6
CBY1/RPS26A	ENSG00000129518	CBY1	YGL189C	RPS26A
TOMM22/YGL159W	ENSG00000129521	TOMM22	YGL159W	YGL159W
RTDR1/WSC3	ENSG00000129538	RTDR1	YOL105C	WSC3
XBP1/RUB1	ENSG00000129559	XBP1	YDR139C	RUB1
FBXO7/OST2	ENSG00000129562	FBXO7	YOR103C	OST2
GTPBP1/PAA1	ENSG00000129673	GTPBP1	YDR071C	PAA1
POLDIP3/YLR243W	ENSG00000129675	POLDIP3	YLR243W	YLR243W
TIMP3/BRE2	ENSG00000129691	TIMP3	YLR015W	BRE2
PPP6R2/RPS4B	ENSG00000129824	PPP6R2	YHR203C	RPS4B
SBF1/THI20	ENSG00000129946	SBF1	YOL055C	THI20
SUN2/DPP1	ENSG00000129951	SUN2	YDR284C	DPP1
CYB5R3/HPA3	ENSG00000130066	CYB5R3	YEL066W	HPA3
DNAL4/NOG2	ENSG00000130119	DNAL4	YNR053C	NOG2
ENSG00000100262/NTE1	ENSG00000130147	ENSG00000100262	YML059C	NTE1
PACSIN2/YLR422W	ENSG00000130158	PACSIN2	YLR422W	YLR422W
AP1B1/ELF1	ENSG00000130165	AP1B1	YKL160W	ELF1
HMGXB4/GTB1	ENSG00000130175	HMGXB4	YDR221W	GTB1
TOM1/CDC16	ENSG00000130177	TOM1	YKL022C	CDC16
NEFH/MNT4	ENSG00000130203	NEFH	YNR059W	MNT4
BIK/STE13	ENSG00000130226	BIK	YOR219C	STE13
HMOX1/YMR185W	ENSG00000130227	HMOX1	YMR185W	YMR185W
THOC5/THO1	ENSG00000130254	THOC5	YER063W	THO1
MCM5/MSS1	ENSG00000130299	MCM5	YMR023C	MSS1
ARSA/YDR115W	ENSG00000130312	ARSA	YDR115W	YDR115W
TSPO/SOL4	ENSG00000130313	TSPO	YGR248W	SOL4
RASD2/LSM7	ENSG00000130332	RASD2	YNL147W	LSM7
CBX7/YIM1	ENSG00000130347	CBX7	YMR152W	YIM1
PDGFB/YGL185C	ENSG00000130414	PDGFB	YGL185C	YGL185C
ACR/ARC40	ENSG00000130429	ACR	YBR234C	ARC40
RPL3/LSM4	ENSG00000130520	RPL3	YER112W	LSM4
ZMAT5/ECM32	ENSG00000130589	ZMAT5	YER176W	ECM32
RBFOX2/CLB3	ENSG00000130638	RBFOX2	YDL155W	CLB3
TAB1/SPC97	ENSG00000130640	TAB1	YHR172W	SPC97
ASCC2/PRR2	ENSG00000130669	ASCC2	YDL214C	PRR2
MTMR3/ADH6	ENSG00000130684	MTMR3	YMR318C	ADH6
SMCR7L/RPN13	ENSG00000130706	SMCR7L	YLR421C	RPN13
APOL1/ARG1	ENSG00000130707	APOL1	YOL058W	ARG1
MYH9/UBC12	ENSG00000130725	MYH9	YLR306W	UBC12
SAMM50/SIR3	ENSG00000130762	SAMM50	YLR442C	SIR3
GRAP2/FRS1	ENSG00000130764	GRAP2	YLR060W	FRS1
EIF3D/INH1	ENSG00000130770	EIF3D	YDL181W	INH1
TNRC6B/ZIP1	ENSG00000130779	TNRC6B	YDR285W	ZIP1
ENSG00000100357/SLA2	ENSG00000130787	ENSG00000100357	YNL243W	SLA2
SGSM3/RPF1	ENSG00000130810	SGSM3	YHR088W	RPF1
IFT27/TIF35	ENSG00000130811	IFT27	YDR429C	TIF35
KIAA0930/BRE5	ENSG00000130816	KIAA0930	YNR051C	BRE5
NCF4/YIL055C	ENSG00000130830	NCF4	YIL055C	YIL055C
CSF2RB/UFD2	ENSG00000130939	CSF2RB	YDL190C	UFD2
SLC25A17/MET12	ENSG00000130956	SLC25A17	YPL023C	MET12
UPK3A/UBA1	ENSG00000130985	UPK3A	YKL210W	UBA1
KCTD17/CPR8	ENSG00000131013	KCTD17	YNR028W	CPR8
ST13/YFR016C	ENSG00000131016	ST13	YFR016C	YFR016C
IL2RB/BUB1	ENSG00000131023	IL2RB	YGR188C	BUB1
RBX1/AAR2	ENSG00000131043	RBX1	YBL074C	AAR2
EP300/ACS1	ENSG00000131069	EP300	YAL054C	ACS1
L3MBTL2/SFH5	ENSG00000131089	L3MBTL2	YJL145W	SFH5
RANGAP1/COX5A	ENSG00000131143	RANGAP1	YNL052W	COX5A
ZC3H7B/INO2	ENSG00000131149	ZC3H7B	YDR123C	INO2
PHF5A/PSF2	ENSG00000131153	PHF5A	YJL072C	PSF2
ACO2/AIM13	ENSG00000131165	ACO2	YFR011C	AIM13
POLR3H/BNA2	ENSG00000131203	POLR3H	YJR078W	BNA2
PMM1/BIT2	ENSG00000131233	PMM1	YBR270C	BIT2
BRD1/TYW1	ENSG00000131323	BRD1	YPL207W	TYW1
MLC1/IDP1	ENSG00000131370	MLC1	YDL066W	IDP1
HDAC10/GYP6	ENSG00000131374	HDAC10	YJL044C	GYP6
FKBP3/RIM13	ENSG00000131375	FKBP3	YMR154C	RIM13
CTSG/KIP1	ENSG00000131437	CTSG	YBL063W	KIP1
GZMB/DOG1	ENSG00000131462	GZMB	YHR044C	DOG1
RBM23/GRC3	ENSG00000131467	RBM23	YLL035W	GRC3
PRMT5/RPL27B	ENSG00000131469	PRMT5	YDR471W	RPL27B
AP4S1/MSC1	ENSG00000131470	AP4S1	YML128C	MSC1
POLE2/VPS25	ENSG00000131475	POLE2	YJR102C	VPS25
SOS2/MRPL51	ENSG00000131495	SOS2	YPR100W	MRPL51
CDKL1/YEL020C	ENSG00000131503	CDKL1	YEL020C	YEL020C
NIN/BNI1	ENSG00000131504	NIN	YNL271C	BNI1
PYGL/BSD2	ENSG00000131507	PYGL	YBR290W	BSD2
TRIM9/UBC5	ENSG00000131508	TRIM9	YDR059C	UBC5
PSMC6/SEC8	ENSG00000131558	PSMC6	YPR055W	SEC8
CDKN3/ADY3	ENSG00000131626	CDKN3	YDL239C	ADY3
ATP6V1D/MRS4	ENSG00000131653	ATP6V1D	YKR052C	MRS4
PIGH/ACO2	ENSG00000131730	PIGH	YJL200C	ACO2
PSMA3/GAL83	ENSG00000131791	PSMA3	YER027C	GAL83
VTI1B/LHP1	ENSG00000131795	VTI1B	YDL051W	LHP1
TIMM9/PDA1	ENSG00000131828	TIMM9	YER178W	PDA1
GSTZ1/YGL114W	ENSG00000131941	GSTZ1	YGL114W	YGL114W
AHSA1/FOL2	ENSG00000131979	AHSA1	YGR267C	FOL2
DAAM1/JJJ1	ENSG00000132002	DAAM1	YNL227C	JJJ1
SPTLC2/HMI1	ENSG00000132017	SPTLC2	YOL095C	HMI1
RIN3/SDS24	ENSG00000132024	RIN3	YBR214W	SDS24
SNW1/YLR419W	ENSG00000132153	SNW1	YLR419W	YLR419W
CHGA/FPK1	ENSG00000132155	CHGA	YNR047W	FPK1
ITPK1/ERG27	ENSG00000132196	ITPK1	YLR100W	ERG27
PPM1A/PIN2	ENSG00000132274	PPM1A	YOR104W	PIN2
SIX4/BUD32	ENSG00000132275	SIX4	YGR262C	BUD32
ASB2/TNA1	ENSG00000132326	ASB2	YGR260W	TNA1
ERH/GSP1	ENSG00000132341	ERH	YLR293C	GSP1
HIF1A/CLU1	ENSG00000132361	HIF1A	YMR012W	CLU1
SRSF5/INP54	ENSG00000132376	SRSF5	YOL065C	INP54
EIF5/RFA1	ENSG00000132383	EIF5	YAR007C	RFA1
SERPINA4/YCR043C	ENSG00000132424	SERPINA4	YCR043C	YCR043C
SLC8A3/RPL26B	ENSG00000132463	SLC8A3	YGR034W	RPL26B
DICER1/SAS10	ENSG00000132467	DICER1	YDL153C	SAS10
MTHFD1/MEH1	ENSG00000132470	MTHFD1	YKR007W	MEH1
TCL1A/HHT1	ENSG00000132475	TCL1A	YBR010W	HHT1
ZC3H14/MMF1	ENSG00000132541	ZC3H14	YIL051C	MMF1
TELO2/SWM1	ENSG00000132604	TELO2	YDR260C	SWM1
BDKRB1/VPS4	ENSG00000132612	BDKRB1	YPR173C	VPS4
GSKIP/YIL001W	ENSG00000132623	GSKIP	YIL001W	YIL001W
VRK1/SPO20	ENSG00000132639	VRK1	YMR017W	SPO20
PSMC1/POL30	ENSG00000132646	PSMC1	YBR088C	POL30
RPS6KA5/MNN11	ENSG00000132669	RPS6KA5	YJL183W	MNN11
PSMB5/RSM23	ENSG00000132676	PSMB5	YGL129C	RSM23
YY1/MMS4	ENSG00000132688	YY1	YBR098W	MMS4
ACIN1/CPS1	ENSG00000132694	ACIN1	YJL172W	CPS1
CCNB1IP1/HCS1	ENSG00000132740	CCNB1IP1	YKL017C	HCS1
TRIP11/DPH1	ENSG00000132768	TRIP11	YIL103W	DPH1
APEX1/YKL133C	ENSG00000132792	APEX1	YKL133C	YKL133C
ENSG00000100829/GIP2	ENSG00000132825	ENSG00000100829	YER054C	GIP2
PABPN1/APL6	ENSG00000132842	PABPN1	YGR261C	APL6
EFS/TCB1	ENSG00000132872	EFS	YOR086C	TCB1
ARHGAP5/PHM6	ENSG00000132912	ARHGAP5	YDR281C	PHM6
CINP/MYO1	ENSG00000133026	CINP	YHR023W	MYO1
SRP54/TEL1	ENSG00000133056	SRP54	YBL088C	TEL1
CPNE6/SCH9	ENSG00000133059	CPNE6	YHR205W	SCH9
CHD8/POP3	ENSG00000133069	CHD8	YNL282W	POP3
PSMA6/SCY1	ENSG00000133083	PSMA6	YGL083W	SCY1
NFKBIA/TMA19	ENSG00000133112	NFKBIA	YKL056C	TMA19
EMC9/RFC5	ENSG00000133119	EMC9	YBR087W	RFC5
PSME2/LPX1	ENSG00000133121	PSME2	YOR084W	LPX1
BRMS1L/DMA2	ENSG00000133135	BRMS1L	YNL116W	DMA2
ENSG00000100931/SUN4	ENSG00000133216	ENSG00000100931	YNL066W	SUN4
SEC23A/FES1	ENSG00000133265	SEC23A	YBR101C	FES1
PNN/DUG1	ENSG00000133313	PNN	YFR044C	DUG1
RABGGTA/NSA1	ENSG00000133316	RABGGTA	YGL111W	NSA1
NFATC4/TVP15	ENSG00000133318	NFATC4	YDR100W	TVP15
PLTP/MFT1	ENSG00000133392	PLTP	YML062C	MFT1
PCIF1/NUT2	ENSG00000133398	PCIF1	YPR168W	NUT2
GSS/BST1	ENSG00000133424	GSS	YFL025C	BST1
MMP9/TIS11	ENSG00000133606	MMP9	YLR136C	TIS11
TRPC4AP/RAS2	ENSG00000133703	TRPC4AP	YNL098C	RAS2
PYGB/SXM1	ENSG00000133704	PYGB	YDR395W	SXM1
PROCR/CDC60	ENSG00000133706	PROCR	YPL160W	CDC60
GINS1/INM1	ENSG00000133731	GINS1	YHR046C	INM1
NINL/RAS1	ENSG00000133818	NINL	YOR101W	RAS1
CD40/YMR226C	ENSG00000133835	CD40	YMR226C	YMR226C
UQCC/ERG28	ENSG00000133935	UQCC	YER044C	ERG28
ZMYND8/YOX1	ENSG00000133937	ZMYND8	YML027W	YOX1
SGK2/COX16	ENSG00000133983	SGK2	YJL003W	COX16
IFT52/MED6	ENSG00000133997	IFT52	YHR058C	MED6
MYBL2/SUI2	ENSG00000134001	MYBL2	YJR007W	SUI2
HNF4A/ELP3	ENSG00000134014	HNF4A	YPL086C	ELP3
SLA2/CLN3	ENSG00000134057	SLA2	YAL040C	CLN3
C20orf24/SSK22	ENSG00000134072	C20orf24	YCR073C	SSK22
NFATC2/MNL1	ENSG00000134109	NFATC2	YHR204W	MNL1
STK4/CDC24	ENSG00000134215	STK4	YAL041W	CDC24
PFDN4/VTH2	ENSG00000134243	PFDN4	YJL222W	VTH2
DOK5/RIB4	ENSG00000134262	DOK5	YOL143C	RIB4
CSTF1/ARF2	ENSG00000134287	CSTF1	YDL137W	ARF2
BMP7/AVT2	ENSG00000134294	BMP7	YEL064C	AVT2
RAE1/SWI6	ENSG00000134313	RAE1	YLR182W	SWI6
TPD52L2/YGR130C	ENSG00000134318	TPD52L2	YGR130C	YGR130C
DNAJC5/YLR407W	ENSG00000134352	DNAJC5	YLR407W	YLR407W
NELFCD/CDC73	ENSG00000134371	NELFCD	YLR418C	CDC73
PRPF6/TIM17	ENSG00000134375	PRPF6	YJL143W	TIM17
TUBB1/DED81	ENSG00000134440	TUBB1	YHR019C	DED81
PSMA7/NSR1	ENSG00000134453	PSMA7	YGR159C	NSR1
NTSR1/YKL105C	ENSG00000134470	NTSR1	YKL105C	YKL105C
MRGBP/TAT1	ENSG00000134489	MRGBP	YBR069C	TAT1
DIDO1/VRG4	ENSG00000134490	DIDO1	YGL225W	VRG4
GID8/YNR040W	ENSG00000134571	GID8	YNR040W	YNR040W
BIRC7/SAR1	ENSG00000134594	BIRC7	YPL218W	SAR1
ARFGAP1/CIN1	ENSG00000134627	ARFGAP1	YOR349W	CIN1
AVP/MPT5	ENSG00000134644	AVP	YGL178W	MPT5
COL20A1/NOG1	ENSG00000134697	COL20A1	YPL093W	NOG1
CHRNA4/PRP38	ENSG00000134748	CHRNA4	YGR075C	PRP38
EEF1A2/AIM44	ENSG00000134757	EEF1A2	YPL158C	AIM44
PTK6/SLX8	ENSG00000134758	PTK6	YER116C	SLX8
GMEB2/YOR192C-C	ENSG00000134812	GMEB2	YOR192C-C	YOR192C-C
C20orf27/DHR2	ENSG00000134815	C20orf27	YKL078W	DHR2
SPEF1/GDT1	ENSG00000134851	SPEF1	YBR187W	GDT1
CDC25B/YOL073C	ENSG00000134882	CDC25B	YOL073C	YOL073C
ARFRP1/RAD27	ENSG00000134899	ARFRP1	YKL113C	RAD27
NDUFAF5/RGA2	ENSG00000134909	NDUFAF5	YDR379W	RGA2
TRIB3/STT3	ENSG00000134910	TRIB3	YGL022W	STT3
RASSF2/ATF1	ENSG00000134954	RASSF2	YOR377W	ATF1
CSNK2A1/FMN1	ENSG00000135002	CSNK2A1	YDR236C	FMN1
ANGPT4/DSK2	ENSG00000135018	ANGPT4	YMR276W	DSK2
HM13/PDH1	ENSG00000135046	HM13	YPR002W	PDH1
SNPH/SNF3	ENSG00000135047	SNPH	YDL194W	SNF3
MYLK2/URE2	ENSG00000135049	MYLK2	YNL229C	URE2
SIRPB1/LRS4	ENSG00000135052	SIRPB1	YDR439W	LRS4
SEC23B/SER1	ENSG00000135069	SEC23B	YOR184W	SER1
FERMT1/RGI2	ENSG00000135090	FERMT1	YIL057C	RGI2
HAO1/MSB1	ENSG00000135148	HAO1	YOR188W	MSB1
PDYN/UBX5	ENSG00000135218	PDYN	YDR330W	UBX5
PLCB4/TIP20	ENSG00000135249	PLCB4	YGL145W	TIP20
MYL9/SKY1	ENSG00000135250	MYL9	YMR216C	SKY1
HCK/MTO1	ENSG00000135297	HCK	YGL236C	MTO1
CRNKL1/SPO75	ENSG00000135312	CRNKL1	YLL005C	SPO75
POFUT1/HRP1	ENSG00000135316	POFUT1	YOL123W	HRP1
SAMHD1/ORC3	ENSG00000135336	SAMHD1	YLL004W	ORC3
PAK7/VHS1	ENSG00000135341	PAK7	YDR247W	VHS1
KIF3B/PEX22	ENSG00000135363	KIF3B	YAL055W	PEX22
NOP56/KRE33	ENSG00000135372	NOP56	YNL132W	KRE33
IDH3B/HLJ1	ENSG00000135392	IDH3B	YMR161W	HLJ1
MAPRE1/DGA1	ENSG00000135407	MAPRE1	YOR245C	DGA1
JAG1/YOR246C	ENSG00000135437	JAG1	YOR246C	YOR246C
CDK5RAP1/YNL305C	ENSG00000135472	CDK5RAP1	YNL305C	YNL305C
SNTA1/PAN2	ENSG00000135473	SNTA1	YGL094C	PAN2
OXT/NOP13	ENSG00000135486	OXT	YNL175C	NOP13
TTI1/SUL1	ENSG00000135502	TTI1	YBR294W	SUL1
E2F1/YOS9	ENSG00000135506	E2F1	YDR057W	YOS9
RPRD1B/YFL054C	ENSG00000135517	RPRD1B	YFL054C	YFL054C
PXMP4/DGR2	ENSG00000135541	PXMP4	YKL121W	DGR2
CHMP4B/MIM1	ENSG00000135596	CHMP4B	YOL026C	MIM1
BPI/CCT3	ENSG00000135624	BPI	YJL014W	CCT3
CST3/UBP12	ENSG00000135655	CST3	YJL197W	UBP12
ASIP/YGR283C	ENSG00000135679	ASIP	YGR283C	YGR283C
CST4/GPX2	ENSG00000135709	CST4	YBR244W	GPX2
ACTR5/YDR042C	ENSG00000135720	ACTR5	YDR042C	YDR042C
WFDC2/TOK1	ENSG00000135750	WFDC2	YJL093C	TOK1
AHCY/RFC4	ENSG00000135778	AHCY	YOL094C	RFC4
DHX35/SPT8	ENSG00000135801	DHX35	YLR055C	SPT8
DNTTIP1/GLN1	ENSG00000135821	DNTTIP1	YPR035W	GLN1
MAP1LC3A/VAM7	ENSG00000135823	MAP1LC3A	YGL212W	VAM7
SYNDIG1/MAK32	ENSG00000135828	SYNDIG1	YCR019W	MAK32
PIGU/PRP16	ENSG00000135829	PIGU	YKR086W	PRP16
TNNC2/GPI2	ENSG00000135845	TNNC2	YPL076W	GPI2
APMAP/MRPL3	ENSG00000135900	APMAP	YMR024W	MRPL3
ZNF516/CAJ1	ENSG00000135924	ZNF516	YER048C	CAJ1
USP14/CDC33	ENSG00000135930	USP14	YOL139C	CDC33
VAPA/HYM1	ENSG00000135932	VAPA	YKL189W	HYM1
MYOM1/COX4	ENSG00000135940	MYOM1	YGL187C	COX4
MYL12A/ISU2	ENSG00000136003	MYL12A	YOR226C	ISU2
CEP76/BCK1	ENSG00000136021	CEP76	YJL095W	BCK1
CEP192/BUD21	ENSG00000136026	CEP192	YOR078W	BUD21
RNMT/SRS2	ENSG00000136044	RNMT	YJL092W	SRS2
SMAD7/PWP1	ENSG00000136045	SMAD7	YLR196W	PWP1
LAMA1/PLB2	ENSG00000136068	LAMA1	YMR006C	PLB2
RNF125/RRN7	ENSG00000136098	RNF125	YJL025W	RRN7
ANKRD12/VPS36	ENSG00000136100	ANKRD12	YLR417W	VPS36
NOL4/BUD4	ENSG00000136108	NOL4	YJR092W	BUD4
POLI/GYL1	ENSG00000136111	POLI	YMR192W	GYL1
MIB1/YNL134C	ENSG00000136143	MIB1	YNL134C	YNL134C
RBBP8/STE18	ENSG00000136158	RBBP8	YJR086W	STE18
RIOK3/ADE2	ENSG00000136197	RIOK3	YOR128C	ADE2
CSTF2/CDC42	ENSG00000136238	CSTF2	YLR229C	CDC42
PSMD10/SWF1	ENSG00000136247	PSMD10	YDR126W	SWF1
ATG4A/SRP68	ENSG00000136261	ATG4A	YPL243W	SRP68
TBL1X/DBP9	ENSG00000136271	TBL1X	YLR276C	DBP9
GPR143/FAU1	ENSG00000136371	GPR143	YER183C	FAU1
PGRMC1/BIK1	ENSG00000136436	PGRMC1	YCL029C	BIK1
POLA1/NMT1	ENSG00000136448	POLA1	YLR195C	NMT1
MID1/HTD2	ENSG00000136449	MID1	YHR067W	HTD2
NKAP/NPL3	ENSG00000136450	NKAP	YDR432W	NPL3
NXT2/YGR021W	ENSG00000136463	NXT2	YGR021W	YGR021W
GUCY2F/YPL247C	ENSG00000136485	GUCY2F	YPL247C	YPL247C
ENSG00000101898/SAS3	ENSG00000136504	ENSG00000101898	YBL052C	SAS3
ALG13/GAP1	ENSG00000136521	ALG13	YKR039W	GAP1
PRPS2/MRPL4	ENSG00000136522	PRPS2	YLR439W	MRPL4
TLR8/HRB1	ENSG00000136527	TLR8	YNL004W	HRB1
AMMECR1/EMP47	ENSG00000136560	AMMECR1	YFL048C	EMP47
CHRDL1/GAT1	ENSG00000136574	CHRDL1	YFL021W	GAT1
WDR13/GUS1	ENSG00000136628	WDR13	YGL245W	GUS1
SUV39H1/VPS33	ENSG00000136631	SUV39H1	YLR396C	VPS33
GLRA2/QDR3	ENSG00000136636	GLRA2	YBR043C	QDR3
XIAP/SNX3	ENSG00000136643	XIAP	YOR357C	SNX3
STAG2/PUF4	ENSG00000136715	STAG2	YGL014W	PUF4
MCF2/IMP4	ENSG00000136718	MCF2	YNL075W	IMP4
F9/KRE5	ENSG00000136731	F9	YOR336W	KRE5
ABCD1/HSE1	ENSG00000136738	ABCD1	YHL002W	HSE1
CCDC22/NFS1	ENSG00000136750	CCDC22	YCL017C	NFS1
CACNA1F/YME1	ENSG00000136758	CACNA1F	YPR024W	YME1
SYP/SIS1	ENSG00000136770	SYP	YNL007C	SIS1
PLP2/SSN3	ENSG00000136807	PLP2	YPL042C	SSN3
BMX/TRX2	ENSG00000136810	BMX	YGR209C	TRX2
PLS3/ECM29	ENSG00000136813	PLS3	YHL030W	ECM29
NAA10/SMC2	ENSG00000136824	NAA10	YFR031C	SMC2
RENBP/JSN1	ENSG00000136827	RENBP	YJR091C	JSN1
ELF4/BUD2	ENSG00000136848	ELF4	YKL092C	BUD2
SMARCA1/VPS45	ENSG00000136854	SMARCA1	YGL095C	VPS45
MTMR8/YPL260W	ENSG00000136861	MTMR8	YPL260W	YPL260W
ASB9/AGC1	ENSG00000136869	ASB9	YPR021C	AGC1
ENSG00000102050/PRP4	ENSG00000136875	ENSG00000102050	YPR178W	PRP4
RBBP7/VMA10	ENSG00000136888	RBBP7	YHR039C-A	VMA10
PPP1R2P9/IPI1	ENSG00000136891	PPP1R2P9	YHR085W	IPI1
KCND1/SUR4	ENSG00000136928	KCND1	YLR372W	SUR4
OPN1LW/PUP1	ENSG00000136930	OPN1LW	YOR157C	PUP1
FMR1/KEL3	ENSG00000136933	FMR1	YPL263C	KEL3
PIM2/PLP2	ENSG00000136940	PIM2	YOR281C	PLP2
SLC35A2/RPL35B	ENSG00000136942	SLC35A2	YDL136W	RPL35B
PQBP1/DFM1	ENSG00000136986	PQBP1	YDR411C	DFM1
PCSK1N/RPA49	ENSG00000137054	PCSK1N	YNL248C	RPA49
EMD/DOA1	ENSG00000137055	EMD	YKL213C	DOA1
TAZ/HNT3	ENSG00000137074	TAZ	YOR258W	HNT3
PGK1/FDH1	ENSG00000137106	PGK1	YOR388C	FDH1
GATA1/RPS6B	ENSG00000137154	GATA1	YBR181C	RPS6B
MAGT1/KIN4	ENSG00000137193	MAGT1	YOR233W	KIN4
SMS/STB4	ENSG00000137203	SMS	YMR019W	STB4
PHEX/POP8	ENSG00000137265	PHEX	YBL018C	POP8
UBL4A/PRR1	ENSG00000137275	UBL4A	YKL116C	PRR1
EEA1/BMS1	ENSG00000137312	EEA1	YPL217C	BMS1
RP2/SNF5	ENSG00000137337	RP2	YBR289W	SNF5
PHF16/FLX1	ENSG00000137409	PHF16	YIL134W	FLX1
CDK16/RPC31	ENSG00000137478	CDK16	YNL151C	RPC31
USP11/SPC110	ENSG00000137497	USP11	YDR356W	SPC110
PCYT1B/FMP32	ENSG00000137500	PCYT1B	YFL046W	FMP32
HTATSF1/NUP60	ENSG00000137501	HTATSF1	YAR002W	NUP60
VGLL1/YIP5	ENSG00000137502	VGLL1	YGL161C	YIP5
CD40LG/YGR015C	ENSG00000137509	CD40LG	YGR015C	YGR015C
TIMP1/MRPL10	ENSG00000137547	TIMP1	YNL284C	MRPL10
FGD1/TGS1	ENSG00000137574	FGD1	YPL157W	TGS1
PIN4/YNR065C	ENSG00000137642	PIN4	YNR065C	YNR065C
PORCN/XYL2	ENSG00000137673	PORCN	YLR070C	XYL2
MAGED2/YNL176C	ENSG00000137693	MAGED2	YNL176C	YNL176C
KLF8/TMA20	ENSG00000137699	KLF8	YER007C-A	TMA20
SYTL4/MRP1	ENSG00000137710	SYTL4	YDR347W	MRP1
CENPI/TOR2	ENSG00000137713	CENPI	YKL203C	TOR2
DRP2/YAH1	ENSG00000137714	DRP2	YPL252C	YAH1
TAF7L/YJL185C	ENSG00000137752	TAF7L	YJL185C	YJL185C
PBDC1/ODC2	ENSG00000137801	PBDC1	YOR222W	ODC2
ENSG00000102391/GCR2	ENSG00000137806	ENSG00000102391	YNL199C	GCR2
ARMCX3/RTF1	ENSG00000137815	ARMCX3	YGL244W	RTF1
HTR2A/SPC98	ENSG00000137822	HTR2A	YNL126W	SPC98
NDFIP2/BIO5	ENSG00000137842	NDFIP2	YNR056C	BIO5
TNFSF13B/RAD59	ENSG00000137845	TNFSF13B	YDL059C	RAD59
MLNR/RLP24	ENSG00000137876	MLNR	YLR009W	RLP24
CAB39L/COY1	ENSG00000137878	CAB39L	YKL179C	COY1
KLF5/MRPL40	ENSG00000137942	KLF5	YPL173W	MRPL40
STK24/ALT1	ENSG00000137944	STK24	YLR089C	ALT1
ACP5/SUA7	ENSG00000137947	ACP5	YPR086W	SUA7
DNAJC3/BET2	ENSG00000137955	DNAJC3	YPR176C	BET2
UGGT2/KGD2	ENSG00000137992	UGGT2	YDR148C	KGD2
ARHGEF7/RCL1	ENSG00000137996	ARHGEF7	YOL010W	RCL1
FGF9/IMD2	ENSG00000138029	FGF9	YHR216W	IMD2
SGCG/PTC1	ENSG00000138032	SGCG	YDL006W	PTC1
PARP4/YGR016W	ENSG00000138035	PARP4	YGR016W	YGR016W
SUPT20H/DIN7	ENSG00000138036	SUPT20H	YDR263C	DIN7
MRPS31/PSY2	ENSG00000138041	MRPS31	YNL201C	PSY2
KPNA3/YPT1	ENSG00000138069	KPNA3	YFL038C	YPT1
FLT1/ARP2	ENSG00000138071	FLT1	YDL029W	ARP2
RGCC/MAL12	ENSG00000138079	RGCC	YGR292W	MAL12
VWA8/DAS1	ENSG00000138081	VWA8	YJL149W	DAS1
DGKH/PET309	ENSG00000138095	DGKH	YLR067C	PET309
KATNAL1/BIO4	ENSG00000138101	KATNAL1	YNR057C	BIO4
INTS6/ARP1	ENSG00000138107	INTS6	YHR129C	ARP1
TSC22D1/MYO2	ENSG00000138162	TSC22D1	YOR326W	MYO2
CLN5/YND1	ENSG00000138185	CLN5	YER005W	YND1
OLFM4/FET3	ENSG00000138193	OLFM4	YMR058W	FET3
MSLN/HMLALPHA1	ENSG00000138279	MSLN	YCL066W	HMLALPHA1
TRADD/TIM23	ENSG00000138297	TRADD	YNR017W	TIM23
HSF4/TAF13	ENSG00000138303	HSF4	YML098W	TAF13
CORO1A/RPS24A	ENSG00000138326	CORO1A	YER074W	RPS24A
MAPK3/ADE17	ENSG00000138363	MAPK3	YMR120C	ADE17
PHKB/KTR5	ENSG00000138378	PHKB	YNL029C	KTR5
NUTF2/SRO9	ENSG00000138385	NUTF2	YCL037C	SRO9
NUP93/CPR3	ENSG00000138398	NUP93	YML078W	CPR3
CENPT/IDP3	ENSG00000138413	CENPT	YNL009W	IDP3
TSNAXIP1/YPL014W	ENSG00000138434	TSNAXIP1	YPL014W	YPL014W
NFAT5/YTM1	ENSG00000138442	NFAT5	YOR272W	YTM1
N4BP1/MKC7	ENSG00000138448	N4BP1	YDR144C	MKC7
CBLN1/YKL100C	ENSG00000138600	CBLN1	YKL100C	YKL100C
ARL2BP/PTM1	ENSG00000138613	ARL2BP	YKL039W	PTM1
ZNF423/FMP25	ENSG00000138646	ZNF423	YLR077W	FMP25
CCL22/RIM4	ENSG00000138668	CCL22	YHL024W	RIM4
CCL17/PSY4	ENSG00000138669	CCL17	YBL046W	PSY4
CTCF/SEC31	ENSG00000138674	CTCF	YDL195W	SEC31
ACD/YGL015C	ENSG00000138684	ACD	YGL015C	YGL015C
POLR2C/CSF1	ENSG00000138688	POLR2C	YLR087C	CSF1
PARD6A/YAR066W	ENSG00000138698	PARD6A	YAR066W	YAR066W
ZNF821/ATP12	ENSG00000138750	ZNF821	YJL180C	ATP12
MMP15/SHS1	ENSG00000138758	MMP15	YDL225W	SHS1
USB1/YOR387C	ENSG00000138760	USB1	YOR387C	YOR387C
CCDC113/USO1	ENSG00000138768	CCDC113	YDL058W	USO1
NME3/YOR021C	ENSG00000138772	NME3	YOR021C	YOR021C
PSMD7/PPA2	ENSG00000138777	PSMD7	YMR267W	PPA2
VAC14/YJR141W	ENSG00000138785	VAC14	YJR141W	YJR141W
TANGO6/ABF2	ENSG00000138795	TANGO6	YMR072W	ABF2
COG4/NDI1	ENSG00000138796	COG4	YML120C	NDI1
PLA2G15/MET14	ENSG00000138801	PLA2G15	YKL001C	MET14
[truncated: 1,474 more rows]
