# Supplementary material for: Scope and limitations of yeast as a model organism for studying human tissue-specific pathways
Source: BMC Syst Biol. 2015 Dec 29;9:96. doi: 10.1186/s12918-015-0253-0 (PMC4696342; doi:10.1186/s12918-015-0253-0)
Supplement: Additional file 1 — Network alignments. Compressed (*.zip) file containing individual tissue-specific alignments. (ZIP 5181 Kb) [file 12918_2015_253_MOESM1_ESM.zip › alignments/Pancreatic Islets_AlignGraph_edges.tsv]

First_ortholog_pair	Second_ortholog_pair
BRIX1/NUP42	CFTR/CSM4
IL12RB2/SPO21	ST7/TID3
RFX2/KEL2	ST7/TID3
CDKN3/ADY3	ST7/TID3
NUTF2/SRO9	CCDC109B/PRE3
MMP25/GDE1	FBXL3/NAB2
TRDMT1/SNT309	FBXL3/NAB2
PITPNM1/ASG1	FBXL3/NAB2
KLHDC4/FAR11	ITGA3/PPH21
KXD1/SSE1	AP2B1/LAS17
TTC19/CCW14	CX3CL1/BPL1
ZNF8/GLC7	ETV1/YTA6
EIF2AK2/HAS1	VPS41/ERB1
APBB3/MUS81	VPS41/ERB1
ACTA2/GCV1	TRAPPC6A/KEL1
TACR1/RPL33B	MYLIP/ARB1
MAP1LC3A/VAM7	UQCRC1/NYV1
DOCK8/GDH2	PTBP1/CDC53
CLEC4M/UBI4	DPF1/PEX11
PHC1/RPS16B	POLR3B/RPL18B
PLS3/ECM29	RUFY3/MAE1
C14orf166/RAD26	RUNX3/MAM33
CUBN/BRO1	SERPINB1/EEB1
DNTTIP2/IDH1	AQR/RHO1
PTGS1/DIP5	CPS1/TCB3
PLEKHA5/ORC1	SNAPC1/YDJ1
GIT1/MCA1	SNAPC1/YDJ1
SLAMF1/KSP1	SNAPC1/YDJ1
CHMP2B/PRP40	PRKCH/MUD2
IFNGR1/CKA1	INSRR/RPA190
CENPI/TOR2	TBPL1/PMA1
PTOV1/TVP18	ARNTL2/PIN3
STK3/DBP2	GRN/TPK1
GIT1/MCA1	APBA2/SRO77
PPARD/HEK2	TIMP2/TIF4632
CUBN/BRO1	MAT2B/YIL077C
RABGGTA/NSA1	PREX2/HAL1
ARID1A/RPL1A	HDAC9/STE12
TCF3/RPL6B	PLEKHA5/ORC1
TXLNA/ACC1	PLEKHA5/ORC1
SYTL4/MRP1	PLEKHA5/ORC1
RGS9/TAF6	PLEKHA5/ORC1
GHRH/MRPL25	PLEKHA5/ORC1
RTKN/NNF1	PRSS8/CTF19
PPARD/HEK2	TTC17/VPS20
FKBP5/OST6	MRPL43/GAS2
PPARD/HEK2	F7/ROT2
TACR1/RPL33B	F7/ROT2
SNCB/NOP15	PRDM1/MAK5
PHC1/RPS16B	PRDM1/MAK5
CCL2/CCT5	YBX3/SOF1
GRPEL1/MCD1	CS/NUF2
ATP6AP1/YJU2	SPA17/SMD3
UBE2A/LUC7	SPA17/SMD3
AAGAB/RAD16	SPA17/SMD3
SH2D4A/PRE4	MEF2BNB-MEF2B/STP3
KPTN/LEO1	EYA2/DBP7
CAPZB/MRP7	GLP2R/APA2
TNRC6B/ZIP1	DGKA/NTO1
PPARD/HEK2	ROPN1/PAU15
CUBN/BRO1	MYLK/VMA8
CD2/URN1	YBX1/YAP1
C11orf58/HSP82	ELAVL1/YHR080C
COMT/GIM5	MTFR1/GIM3
IL4I1/DBP3	MTFR1/GIM3
KIAA0930/BRE5	TRAM1/TEF2
GYS2/TIF2	CACNB1/FRK1
RABGGTA/NSA1	RRP15/ARP5
PAFAH1B3/CRN1	PRKCZ/UBP6
ZMPSTE24/PKH2	ACSL4/SAC6
PSMC5/SMT3	FTSJ1/YDL156W
POFUT1/HRP1	FTSJ1/YDL156W
ORC2/RBG1	SRBD1/ATG17
CR2/NHX1	ERLEC1/YDL073W
MAGI3/STE11	CLEC2D/FUS3
KIAA0930/BRE5	KIAA1107/RPN8
NLK/MRPS18	RAB27A/RSM19
MAP1LC3A/VAM7	UFD1L/PEP5
RLN2/HSP60	IKBKAP/AI4
RAD51AP1/TEF1	CAMK2A/EFB1
ARID1A/RPL1A	TCF3/RPL6B
DDX5/SSL2	ACTN1/YPK3
TPD52/CYC7	LIMS2/FCJ1
NOMO3/COX7	LIMS2/FCJ1
RAD51AP1/TEF1	LIMS2/FCJ1
AKAP7/SMD1	AP1M1/SPC2
AP4S1/MSC1	VDAC1P1/YHR131C
PPARD/HEK2	SLC24A1/YML083C
PBLD/PPH22	SCARF1/PRE8
PLCB4/TIP20	SLC12A1/SEC22
CLEC4M/UBI4	ARHGEF10L/CKS1
CUBN/BRO1	SEMA3C/PSD1
RAD51AP1/TEF1	RAP1GAP/TRK1
CUBN/BRO1	DYNC1I2/YML108W
KIAA1199/YBR016W	PPP2R5C/PRP43
EYA1/YTA7	PPP2R5C/PRP43
MAG/RPS3	PPP2R5C/PRP43
BCCIP/HTA2	PPP2R5C/PRP43
TCF21/ASC1	PPP2R5C/PRP43
CUBN/BRO1	GNB1/CDC4
EPHA6/TFB4	RUNX1T1/SAP185
GMCL1/PUB1	SP140/DHH1
ALMS1/AIM4	CEACAM1/NUP116
USP11/SPC110	LIPE/SPC19
DNAJA1/PRB1	RIF1/MET18
LHB/PIN4	SMARCA2/CDC36
P2RX6/PBS2	MAGI3/STE11
FAM47E-STBD1/PHS1	GRHL2/ENT5
CLEC4A/MDM38	YTHDC1/MRPL1
TFEC/HST4	ZMPSTE24/PKH2
CUBN/BRO1	MAP3K4/SUI1
ISYNA1/GTT2	TXLNG/DUR3
EEF1A2/AIM44	PSMC5/SMT3
PAPOLA/YKT6	NID2/SLY1
FAM32A/RPL32	NSFL1C/SSF1
AXIN1/CNA1	RPLP0/DPH5
USP5/ACS2	RPH3A/PRX1
COL1A1/NAM8	BLVRB/KIC1
PPARD/HEK2	GOLGA3/MDL1
KLF5/MRPL40	DTX2/SIF2
REG1A/PRP2	DPYSL2/CDC40
POLDIP3/YLR243W	COMT/GIM5
SEC23B/SER1	TREM2/EMI1
CLEC4M/UBI4	BRPF3/CRG1
KIAA0930/BRE5	TMED1/RPA135
KIAA0930/BRE5	TECR/MUD1
COL1A1/NAM8	TECR/MUD1
CSTF2/CDC42	ARVCF/RSR1
CLEC4M/UBI4	PES1/RSC4
HDAC5/UTP5	GGT1/UTP8
DIEXF/CTF4	SLC16A8/DIA2
HRG/LSM1	RASD2/LSM7
ETFB/SPC72	TNRC6B/ZIP1
GYS1/RPL14A	KIAA0930/BRE5
C10orf54/ADE5,7	KIAA0930/BRE5
FRG1/VMA6	KIAA0930/BRE5
USP5/ACS2	KIAA0930/BRE5
PHF1/RPC40	KIAA0930/BRE5
ARID1A/RPL1A	KIAA0930/BRE5
CUBN/BRO1	POLE2/VPS25
NUP93/CPR3	NIN/BNI1
PMPCB/DUG2	DICER1/SAS10
CLEC4M/UBI4	GID8/YNR040W
CLEC4M/UBI4	POFUT1/HRP1
CCL2/CCT5	BPI/CCT3
GRWD1/YJL049W	MAP1LC3A/VAM7
PPARD/HEK2	POLI/GYL1
CLEC4M/UBI4	POLA1/NMT1
NUP93/CPR3	PLP2/SSN3
UGDH/CDC48	PLS3/ECM29
BRIX1/NUP42	ENSG00000102050/PRP4
NUTF2/SRO9	KCND1/SUR4
RAD51AP1/TEF1	SYTL4/MRP1
APOBEC1/MAM3	SYTL4/MRP1
PCSK4/MRPS16	SYTL4/MRP1
PPARD/HEK2	OLFM4/FET3
SGK1/RPS31	NUTF2/SRO9
ICAM4/CCT6	CTCF/SEC31
RBBP5/SUI3	FA2H/SEC24
ALMS1/AIM4	STUB1/SWI3
CARS/TFG1	TNFRSF10A/TPK2
SLAMF1/KSP1	TNFRSF10A/TPK2
HRG/LSM1	TUSC3/KEM1
SGK1/RPS31	TULP2/TAF5
DLX4/ABZ1	PPP1R37/PHO85
ORC2/RBG1	CLEC4M/UBI4
TCF21/ASC1	CLEC4M/UBI4
CD79A/CDC28	TIMM44/FCP1
BRIX1/NUP42	CCDC94/IRA1
SLAMF1/KSP1	ICAM4/CCT6
RTKN/NNF1	GRWD1/YJL049W
SERPINI2/ATG19	MAST1/SOG2
CUBN/BRO1	PMPCB/DUG2
TACR1/RPL33B	ADAP1/PEP8
CUBN/BRO1	RNF32/MRS3
CCL24/RAD24	GRB10/CLB4
ARTN/DNM1	DOCK8/GDH2
NCAPG/FPS1	PPIF/VPS28
IL5/YHR020W	TADA2A/RPT5
EYA4/PDR18	CCDC47/SMC6
FGF23/TFB2	DDX5/SSL2
CD2/URN1	DLX4/ABZ1
BCL7A/PHB2	UGDH/CDC48
HRG/LSM1	RAD51AP1/TEF1
FAM47E-STBD1/PHS1	PTPN6/POP1
GPLD1/PTR3	PPARD/HEK2
BRIX1/NUP42	PCDHB5/ERG4
TACR1/RPL33B	FGF12/ACN9
OLFM3/END3	IFT57/GCN4
DIEXF/CTF4	RLF/CSE4
TCF21/ASC1	RLF/CSE4
