# Supplementary material for: Scope and limitations of yeast as a model organism for studying human tissue-specific pathways
Source: BMC Syst Biol. 2015 Dec 29;9:96. doi: 10.1186/s12918-015-0253-0 (PMC4696342; doi:10.1186/s12918-015-0253-0)
Supplement: Additional file 1 — Network alignments. Compressed (*.zip) file containing individual tissue-specific alignments. (ZIP 5181 Kb) [file 12918_2015_253_MOESM1_ESM.zip › alignments/Testis_AlignGraph_nodes.tsv]

ID	Human_EnsemblGeneID	Human_Symbol	Yeast_EnsemblGeneID	Yeast_Symbol
TSPAN6/DPM1	ENSG00000000419	TSPAN6	YPR183W	DPM1
DPM1/BEM1	ENSG00000000938	DPM1	YBR200W	BEM1
SCYL3/HAP2	ENSG00000001167	SCYL3	YGL237C	HAP2
FGR/PPN1	ENSG00000002726	FGR	YDR452W	PPN1
CFH/CTR1	ENSG00000003147	CFH	YPR124W	CTR1
GCLC/COS9	ENSG00000003402	GCLC	YKL219W	COS9
NFYA/NRP1	ENSG00000003756	NFYA	YDL167C	NRP1
SEMA3F/CSM4	ENSG00000004059	SEMA3F	YPL200W	CSM4
CFTR/FEN1	ENSG00000004399	CFTR	YCR034W	FEN1
KRIT1/ADK1	ENSG00000004455	KRIT1	YDR226W	ADK1
RAD52/GUP2	ENSG00000004468	RAD52	YPL189W	GUP2
BAD/FPR2	ENSG00000004478	BAD	YDR519W	FPR2
CD99/ACP1	ENSG00000004779	CD99	YKL192C	ACP1
AOC1/YGR201C	ENSG00000004838	AOC1	YGR201C	YGR201C
HECW1/YDR307W	ENSG00000004866	HECW1	YDR307W	YDR307W
MAD1L1/CDC27	ENSG00000004897	MAD1L1	YBL084C	CDC27
LASP1/BOR1	ENSG00000004939	LASP1	YNL275W	BOR1
M6PR/SEN1	ENSG00000005007	M6PR	YLR430W	SEN1
ICA1/DNL4	ENSG00000005156	ICA1	YOR005C	DNL4
ALS2/ERV15	ENSG00000005189	ALS2	YBR210W	ERV15
CASP10/PEX8	ENSG00000005243	CASP10	YGR077C	PEX8
CFLAR/PST2	ENSG00000005302	CFLAR	YDR032C	PST2
TFPI/BDF2	ENSG00000005339	TFPI	YDL070W	BDF2
RBM5/SIA1	ENSG00000005421	RBM5	YOR137C	SIA1
MTMR7/ATM1	ENSG00000005471	MTMR7	YMR301C	ATM1
ARF5/YDR352W	ENSG00000005893	ARF5	YDR352W	YDR352W
POLDIP2/PGC1	ENSG00000006007	POLDIP2	YPL206C	PGC1
PLXND1/APL4	ENSG00000006125	PLXND1	YPR029C	APL4
AK2/ADH7	ENSG00000006194	AK2	YCR105W	ADH7
CD38/GRX6	ENSG00000006468	CD38	YDL010W	GRX6
FKBP4/LCB5	ENSG00000006530	FKBP4	YLR260W	LCB5
KDM1A/DBF4	ENSG00000006634	KDM1A	YDR052C	DBF4
CAMKK1/YMR010W	ENSG00000006704	CAMKK1	YMR010W	YMR010W
RECQL/VPS41	ENSG00000006715	RECQL	YDR080W	VPS41
HSPB6/SKN7	ENSG00000006788	HSPB6	YHR206W	SKN7
ARHGAP33/PAC1	ENSG00000007168	ARHGAP33	YOR269W	PAC1
NDUFAB1/MET10	ENSG00000007171	NDUFAB1	YFR030W	MET10
PDK4/HXK2	ENSG00000007174	PDK4	YGL253W	HXK2
ZMYND10/TRS33	ENSG00000007255	ZMYND10	YOR115C	TRS33
ST7/GPI1	ENSG00000007541	ST7	YGR216C	GPI1
CDC27/FRE7	ENSG00000007952	CDC27	YOL152W	FRE7
SLC4A1/PRE7	ENSG00000008018	SLC4A1	YBL041W	PRE7
CALCR/DPL1	ENSG00000008118	CALCR	YDR294C	DPL1
HCCS/UTR1	ENSG00000008130	HCCS	YJR049C	UTR1
DVL2/DTR1	ENSG00000008282	DVL2	YBR180W	DTR1
UPF1/CNL1	ENSG00000008294	UPF1	YDR357C	CNL1
SKAP2/PHR1	ENSG00000008405	SKAP2	YOR386W	PHR1
SLC25A5/PHO3	ENSG00000008710	SLC25A5	YBR092C	PHO3
CCDC109B/RPS20	ENSG00000008988	CCDC109B	YHL015W	RPS20
HOXA11/YBL055C	ENSG00000009335	HOXA11	YBL055C	YBL055C
POLR2J/VTA1	ENSG00000009844	POLR2J	YLR181C	VTA1
DHX33/PHD1	ENSG00000009950	DHX33	YKL043W	PHD1
MEOX1/ITC1	ENSG00000009954	MEOX1	YGL133W	ITC1
LIG3/VID30	ENSG00000010017	LIG3	YGL227W	VID30
RPAP3/SPE4	ENSG00000010165	RPAP3	YLR146C	SPE4
ENSG00000005189/ZAP1	ENSG00000010244	ENSG00000005189	YJL056C	ZAP1
CIAPIN1/COR1	ENSG00000010256	CIAPIN1	YBL045C	COR1
FAM214B/YCS4	ENSG00000010292	FAM214B	YLR272C	YCS4
COPZ2/NUD1	ENSG00000010322	COPZ2	YOR373W	NUD1
PRKAR2B/YCK2	ENSG00000010810	PRKAR2B	YNL154C	YCK2
MSL3/NDD1	ENSG00000010818	MSL3	YOR372C	NDD1
CREBBP/RDS2	ENSG00000011007	CREBBP	YPL133C	RDS2
BZRAP1/YNK1	ENSG00000011052	BZRAP1	YKL067W	YNK1
MPO/ICT1	ENSG00000011198	MPO	YLR099C	ICT1
PON1/UTP18	ENSG00000011260	PON1	YJL069C	UTP18
GCFC2/DCR2	ENSG00000011275	GCFC2	YLR361C	DCR2
ABCB4/STT4	ENSG00000011405	ABCB4	YLR305C	STT4
SOX8/GYP1	ENSG00000011454	SOX8	YOR070C	GYP1
IBTK/NUP57	ENSG00000012822	IBTK	YGR119C	NUP57
MYCBP2/RPT3	ENSG00000013275	MYCBP2	YDR394W	RPT3
FBXL3/RET1	ENSG00000013503	FBXL3	YOR207C	RET1
ITGAL/NGL2	ENSG00000013523	ITGAL	YMR285C	NGL2
PDK2/ITT1	ENSG00000013561	PDK2	YML068W	ITT1
ITGA3/YAL064C-A	ENSG00000013810	ITGA3	YAL064C-A	YAL064C-A
LAMP2/POL12	ENSG00000014138	LAMP2	YBL035C	POL12
GGNBP2/PMT6	ENSG00000014216	GGNBP2	YGR199W	PMT6
ITGA2B/MDH3	ENSG00000014641	ITGA2B	YDL078C	MDH3
GDE1/MMT1	ENSG00000014824	GDE1	YMR177W	MMT1
C19orf60/BRX1	ENSG00000015171	C19orf60	YOL077C	BRX1
CRLF1/LAS17	ENSG00000015285	CRLF1	YOR181W	LAS17
MAP3K14/GPG1	ENSG00000015413	MAP3K14	YGL121C	GPG1
ABCC8/MPP6	ENSG00000015479	ABCC8	YNR024W	MPP6
CCL18/PMR1	ENSG00000017260	CCL18	YGL167C	PMR1
CCL3/LRG1	ENSG00000017797	CCL3	YDL240W	LRG1
SYNRG/DLD1	ENSG00000018510	SYNRG	YDL174C	DLD1
CACNG3/ENA5	ENSG00000018625	CACNG3	YDR038C	ENA5
TMEM132A/EMW1	ENSG00000018699	TMEM132A	YNL313C	EMW1
AP2B1/PCD1	ENSG00000020256	AP2B1	YLR151C	PCD1
TAC1/NAM7	ENSG00000021776	TAC1	YMR080C	NAM7
ZNF263/CPA1	ENSG00000021826	ZNF263	YOR303W	CPA1
CX3CL1/DEG1	ENSG00000022267	CX3CL1	YFL001W	DEG1
SPATA20/GPM2	ENSG00000022556	SPATA20	YDL021W	GPM2
CACNA1G/MAG2	ENSG00000022840	CACNA1G	YLR427W	MAG2
TNFRSF12A/PFA4	ENSG00000023041	TNFRSF12A	YOL003C	PFA4
MAP3K9/HEM1	ENSG00000023330	MAP3K9	YDR232W	HEM1
RALA/GRX2	ENSG00000023572	RALA	YDR513W	GRX2
BAIAP2L1/ERB1	ENSG00000023734	BAIAP2L1	YMR049C	ERB1
ETV1/SPT2	ENSG00000023902	ETV1	YER161C	SPT2
AGK/UBR1	ENSG00000024048	AGK	YGR184C	UBR1
CCL26/PAN1	ENSG00000024422	CCL26	YIR006C	PAN1
FARP2/HSF1	ENSG00000025156	FARP2	YGL073W	HSF1
USH1C/FAF1	ENSG00000025293	USH1C	YIL019W	FAF1
DBF4/GAL80	ENSG00000025434	DBF4	YML051W	GAL80
TBXA2R/CNS1	ENSG00000025772	TBXA2R	YBR155W	CNS1
IFRD1/SEC63	ENSG00000025796	IFRD1	YOR254C	SEC63
GTF2IRD1/SRP1	ENSG00000025800	GTF2IRD1	YNL189W	SRP1
PAF1/KEL1	ENSG00000026025	PAF1	YHR158C	KEL1
VPS41/RAD3	ENSG00000026036	VPS41	YER171W	RAD3
ARHGAP44/YBR096W	ENSG00000026508	ARHGAP44	YBR096W	YBR096W
ELAC2/OCT1	ENSG00000027001	ELAC2	YKL134C	OCT1
SCIN/VPS5	ENSG00000028528	SCIN	YOR069W	VPS5
MYH13/MTF1	ENSG00000029639	MYH13	YMR228W	MTF1
ADIPOR2/YOR097C	ENSG00000030419	ADIPOR2	YOR097C	YOR097C
UPP2/SES1	ENSG00000031698	UPP2	YDR023W	SES1
MARK4/YNL035C	ENSG00000032389	MARK4	YNL035C	YNL035C
PAFAH1B1/TFC4	ENSG00000032742	PAFAH1B1	YGR047C	TFC4
NOS2/ARB1	ENSG00000033050	NOS2	YER036C	ARB1
DNAH9/VPH1	ENSG00000033627	DNAH9	YOR270C	VPH1
GAS7/NFI1	ENSG00000033800	GAS7	YOR156C	NFI1
TRAPPC6A/VHT1	ENSG00000034053	TRAPPC6A	YGR065C	VHT1
MATK/KIN28	ENSG00000034152	MATK	YDL108W	KIN28
CD79B/PEX3	ENSG00000034693	CD79B	YDR329C	PEX3
SCN4A/ADE12	ENSG00000035687	SCN4A	YNL220W	ADE12
PAX6/RFC1	ENSG00000035928	PAX6	YOR217W	RFC1
RHBDF1/RTT101	ENSG00000036257	RHBDF1	YJL047C	RTT101
LUC7L/SUL2	ENSG00000036448	LUC7L	YLR092W	SUL2
BAIAP3/UBP5	ENSG00000036672	BAIAP3	YER144C	UBP5
PIGQ/MDS3	ENSG00000037637	PIGQ	YGL197W	MDS3
TEAD3/TRM8	ENSG00000037897	TEAD3	YDL201W	TRM8
SELE/AYR1	ENSG00000038274	SELE	YIL124W	AYR1
DNAJC11/YNL193W	ENSG00000038382	DNAJC11	YNL193W	YNL193W
MYLIP/YLR413W	ENSG00000038427	MYLIP	YLR413W	YLR413W
NOX1/BRR2	ENSG00000039123	NOX1	YER172C	BRR2
E2F2/GDE1	ENSG00000039560	E2F2	YPL110C	GDE1
PSMB1/YAP6	ENSG00000039600	PSMB1	YDR259C	YAP6
SYN1/GUF1	ENSG00000041353	SYN1	YLR289W	GUF1
JARID2/PRE9	ENSG00000041357	JARID2	YGR135W	PRE9
CAMK1G/MOD5	ENSG00000041515	CAMK1G	YOR274W	MOD5
CDK11A/LSG1	ENSG00000041802	CDK11A	YGL099W	LSG1
NADK/TDP1	ENSG00000042088	NADK	YBR223C	TDP1
TFAP2B/TSR2	ENSG00000042493	TFAP2B	YLR435W	TSR2
CYTH3/APS2	ENSG00000042753	CYTH3	YJR058C	APS2
ADAM22/FHN1	ENSG00000042832	ADAM22	YGR131W	FHN1
SYPL1/DCN1	ENSG00000043093	SYPL1	YLR128W	DCN1
SPAG9/RDL1	ENSG00000043143	SPAG9	YOR285W	RDL1
CELSR3/SCM3	ENSG00000044115	CELSR3	YDL139C	SCM3
MGST1/YJR030C	ENSG00000044446	MGST1	YJR030C	YJR030C
CRY1/SQT1	ENSG00000047056	CRY1	YIR012W	SQT1
NFIX/URA8	ENSG00000047230	NFIX	YJR103W	URA8
MMP25/VMA13	ENSG00000047249	MMP25	YPR036W	VMA13
IL32/SGM1	ENSG00000047410	IL32	YJR134C	SGM1
PKD1/CSG2	ENSG00000047936	PKD1	YBR036C	CSG2
MAPK8IP2/RSM10	ENSG00000048544	MAPK8IP2	YDR041W	RSM10
MED24/RBS1	ENSG00000048991	MED24	YDL189W	RBS1
SEC62/YKT6	ENSG00000049245	SEC62	YKL196C	YKT6
RPS20/RFC4	ENSG00000049541	RPS20	YOL094C	RFC4
CSDE1/RSP5	ENSG00000049759	CSDE1	YER125W	RSP5
UBE3C/WBP1	ENSG00000049860	UBE3C	YEL002C	WBP1
REV3L/PIP2	ENSG00000050327	REV3L	YOR363C	PIP2
PAX7/YLR257W	ENSG00000050405	PAX7	YLR257W	YLR257W
MASP2/NAM2	ENSG00000050748	MASP2	YLR382C	NAM2
TRAF3IP3/PER33	ENSG00000051108	TRAF3IP3	YLR064W	PER33
POMT2/RAD51	ENSG00000051180	POMT2	YER095W	RAD51
VTA1/SLH1	ENSG00000051341	VTA1	YGR271W	SLH1
MLXIPL/CKI1	ENSG00000051382	MLXIPL	YLR133W	CKI1
BAZ1B/YDL156W	ENSG00000051596	BAZ1B	YDL156W	YDL156W
RANBP9/BUD3	ENSG00000052126	RANBP9	YCL014W	BUD3
ETV7/TAF3	ENSG00000052723	ETV7	YPL011C	TAF3
SPRTN/RRP12	ENSG00000052749	SPRTN	YPL012W	RRP12
METTL13/ERG25	ENSG00000052802	METTL13	YGR060W	ERG25
ZNF207/APD1	ENSG00000052841	ZNF207	YBR151W	APD1
UQCRC1/SOD2	ENSG00000053254	UQCRC1	YHR008C	SOD2
CD9/AAD10	ENSG00000053371	CD9	YJR155W	AAD10
NCAPD2/MRT4	ENSG00000053372	NCAPD2	YKL009W	MRT4
IFFO1/USE1	ENSG00000053501	IFFO1	YGL098W	USE1
GIPR/BET3	ENSG00000054116	GIPR	YKR068C	BET3
NISCH/YFR039C	ENSG00000054654	NISCH	YFR039C	YFR039C
STAB1/CDC53	ENSG00000055130	STAB1	YDL132W	CDC53
FUZ/PKH2	ENSG00000055332	FUZ	YOL100W	PKH2
PRSS3/PUF3	ENSG00000055917	PRSS3	YLL013C	PUF3
CD4/YDR114C	ENSG00000056558	CD4	YDR114C	YDR114C
LRRC23/GLG2	ENSG00000056998	LRRC23	YJL137C	GLG2
BTK/GDI1	ENSG00000057608	BTK	YER136W	GDI1
HFE/ATG5	ENSG00000057663	HFE	YPL149W	ATG5
SCMH1/ERG11	ENSG00000058056	SCMH1	YHR007C	ERG11
FYN/SEC61	ENSG00000058262	FYN	YLR378C	SEC61
HIVEP2/YKL075C	ENSG00000058404	HIVEP2	YKL075C	YKL075C
TCEB3/RPC37	ENSG00000058600	TCEB3	YKR025W	RPC37
LYPLA2/NEO1	ENSG00000058668	LYPLA2	YIL048W	NEO1
NME2/MRPL7	ENSG00000058804	NME2	YDR237W	MRPL7
APBA3/DUS3	ENSG00000059145	APBA3	YLR401C	DUS3
MKS1/PRO2	ENSG00000059573	MKS1	YOR323C	PRO2
ABHD5/XDJ1	ENSG00000059769	ABHD5	YLR090W	XDJ1
KAL1/PSR2	ENSG00000060069	KAL1	YLR019W	PSR2
AKAP8L/YLR312C	ENSG00000060237	AKAP8L	YLR312C	YLR312C
UTP18/CDC13	ENSG00000060558	UTP18	YDL220C	CDC13
RNF216/DIP2	ENSG00000060688	RNF216	YLR129W	DIP2
TTC19/FMP37	ENSG00000060762	TTC19	YGL080W	FMP37
PTBP1/POT1	ENSG00000060971	PTBP1	YIL160C	POT1
DPF1/BAT1	ENSG00000060982	DPF1	YHR208W	BAT1
SYT7/SDH4	ENSG00000061794	SYT7	YDR178W	SDH4
PIK3C2A/AIF1	ENSG00000062096	PIK3C2A	YNR074C	AIF1
PLAUR/RSN1	ENSG00000062598	PLAUR	YMR266W	RSN1
ANLN/POL1	ENSG00000062822	ANLN	YNL102W	POL1
WIZ/RPL18B	ENSG00000063177	WIZ	YNL301C	RPL18B
RABGAP1/NOP4	ENSG00000063244	RABGAP1	YPL043W	NOP4
DCN/YIL165C	ENSG00000063438	DCN	YIL165C	YIL165C
PPP5C/GLO2	ENSG00000063854	PPP5C	YDR272W	GLO2
MAP4K3/YAF9	ENSG00000063978	MAP4K3	YNL107W	YAF9
ZBTB32/ATG33	ENSG00000064309	ZBTB32	YLR356W	ATG33
TYROBP/TAF2	ENSG00000064313	TYROBP	YCR042C	TAF2
GABRA3/MTR10	ENSG00000064419	GABRA3	YOR160W	MTR10
BRCA1/YLR271W	ENSG00000064607	BRCA1	YLR271W	YLR271W
ERCC1/YBR235W	ENSG00000064651	ERCC1	YBR235W	YBR235W
CD22/PRY2	ENSG00000064655	CD22	YKR013W	PRY2
SEMA3B/YIG1	ENSG00000064666	SEMA3B	YPL201C	YIG1
MBTPS2/TIF2	ENSG00000064703	MBTPS2	YJL138C	TIF2
LTF/MLH2	ENSG00000064933	LTF	YLR035C	MLH2
NR1H4/HMO1	ENSG00000064961	NR1H4	YDR174W	HMO1
ALOX5/GPA2	ENSG00000065135	ALOX5	YER020W	GPA2
CALCOCO1/PSE1	ENSG00000065150	CALCOCO1	YMR308C	PSE1
UBR7/CAR2	ENSG00000065154	UBR7	YLR438W	CAR2
MAP4K5/PWP2	ENSG00000065183	MAP4K5	YCR057C	PWP2
EHD3/LAC1	ENSG00000065308	EHD3	YKL008C	LAC1
PSMC4/EFT1	ENSG00000065357	PSMC4	YOR133W	EFT1
CLDN11/SLM5	ENSG00000065427	CLDN11	YCR024C	SLM5
MVP/CUS2	ENSG00000065526	MVP	YNL286W	CUS2
NUB1/GIN4	ENSG00000065534	NUB1	YDR507C	GIN4
CLK1/RLP7	ENSG00000065559	CLK1	YNL002C	RLP7
ENSG00000013455/ENT3	ENSG00000065609	ENSG00000013455	YJR125C	ENT3
POLR3B/ISR1	ENSG00000065613	POLR3B	YPR106W	ISR1
ANGEL1/ARK1	ENSG00000065675	ANGEL1	YNL020C	ARK1
RNF14/RRP9	ENSG00000065717	RNF14	YPR137W	RRP9
DDX11/VAC7	ENSG00000065809	DDX11	YNL054W	VAC7
CD6/MAE1	ENSG00000065833	CD6	YKL029C	MAE1
TACC3/GAL83	ENSG00000065882	TACC3	YER027C	GAL83
UFL1/YPL245W	ENSG00000065883	UFL1	YPL245W	YPL245W
POLA2/FHL1	ENSG00000065970	POLA2	YPR104C	FHL1
CAPN1/PDE2	ENSG00000065989	CAPN1	YOR360C	PDE2
ACPP/RTS1	ENSG00000066027	ACPP	YOR014W	RTS1
MDH1/SEY1	ENSG00000066032	MDH1	YOR165W	SEY1
SLC30A9/SNF12	ENSG00000066117	SLC30A9	YNR023W	SNF12
MTMR11/RPH1	ENSG00000066135	MTMR11	YER169W	RPH1
CCDC88C/HAP5	ENSG00000066136	CCDC88C	YOR358W	HAP5
YAF2/SNX41	ENSG00000066294	YAF2	YDR425W	SNX41
ZMYND11/ELG1	ENSG00000066455	ZMYND11	YOR144C	ELG1
WAS/DUO1	ENSG00000066629	WAS	YGL061C	DUO1
DPEP1/SEC7	ENSG00000066777	DPEP1	YDR170C	SEC7
BID/HEM15	ENSG00000066926	BID	YOR176W	HEM15
MATR3/TIF1	ENSG00000067048	MATR3	YKR059W	TIF1
RGPD5/LPP1	ENSG00000067113	RGPD5	YDR503C	LPP1
STMN4/LAG1	ENSG00000067167	STMN4	YHL003C	LAG1
NUDCD3/GIS2	ENSG00000067182	NUDCD3	YNL255C	GIS2
ISL1/EEB1	ENSG00000067191	ISL1	YPL095C	EEB1
IL20RA/CDC19	ENSG00000067225	IL20RA	YAL038W	CDC19
CLCA1/FCF2	ENSG00000067334	CLCA1	YLR051C	FCF2
ATP2C1/NUP100	ENSG00000067445	ATP2C1	YKL068W	NUP100
SRCIN1/RHO1	ENSG00000067560	SRCIN1	YPR165W	RHO1
IGF1/TCB3	ENSG00000067715	IGF1	YML072C	TCB3
RALBP1/PKP1	ENSG00000067992	RALBP1	YIL042C	PKP1
RUFY3/HOS2	ENSG00000068024	RUFY3	YGL194C	HOS2
CNTN1/YPS5	ENSG00000068078	CNTN1	YGL259W	YPS5
WWTR1/PHO4	ENSG00000068323	WWTR1	YFR034C	PHO4
AGPS/SPP2	ENSG00000068394	AGPS	YOR148C	SPP2
ATP1A2/TRM7	ENSG00000068438	ATP1A2	YBR061C	TRM7
TTC27/KCS1	ENSG00000068745	TTC27	YDR017C	KCS1
MARCO/KRE28	ENSG00000068793	MARCO	YDR532C	KRE28
SYT13/HST1	ENSG00000068903	SYT13	YOL068C	HST1
SNAI2/GLT1	ENSG00000069248	SNAI2	YDL171C	GLT1
CD74/VPS35	ENSG00000069329	CD74	YJL154C	VPS35
HGF/YDJ1	ENSG00000069345	HGF	YNL064C	YDJ1
ZRANB1/MBP1	ENSG00000069399	ZRANB1	YDL056W	MBP1
NCDN/YBT1	ENSG00000069431	NCDN	YLL048C	YBT1
ZFP64/BIT61	ENSG00000069667	ZFP64	YJL058C	BIT61
MNAT1/CDD1	ENSG00000069764	MNAT1	YLR245C	CDD1
SAMD4A/REF2	ENSG00000069849	SAMD4A	YDR195W	REF2
RUNX3/UTP5	ENSG00000069966	RUNX3	YDR398W	UTP5
MRE11A/UFD1	ENSG00000070010	MRE11A	YGR048W	UFD1
PLEKHB1/IKI3	ENSG00000070061	PLEKHB1	YLR384C	IKI3
SERPINB1/SSP120	ENSG00000070081	SERPINB1	YLR250W	SSP120
SPAST/PFY1	ENSG00000070087	SPAST	YOR122C	PFY1
ENSG00000021602/UIP3	ENSG00000070159	ENSG00000021602	YAR027W	UIP3
NRXN3/ERO1	ENSG00000070371	NRXN3	YML130C	ERO1
AQR/AIM38	ENSG00000070423	AQR	YNR018W	AIM38
CPS1/POL4	ENSG00000070501	CPS1	YCR014C	POL4
C8B/HSV2	ENSG00000070540	C8B	YGR223C	HSV2
FHL1/ASN1	ENSG00000070669	FHL1	YPR145W	ASN1
RTFDC1/KAR2	ENSG00000070718	RTFDC1	YJL034W	KAR2
GABRA1/YAT2	ENSG00000070748	GABRA1	YER024W	YAT2
NLRP2/MUD2	ENSG00000070756	NLRP2	YKL074C	MUD2
RNF10/RPA190	ENSG00000070761	RNF10	YOR341W	RPA190
ZDHHC6/CKA1	ENSG00000070770	ZDHHC6	YIL035C	CKA1
RNH1/FMC1	ENSG00000070778	RNH1	YIL098C	FMC1
NDUFS1/GCD6	ENSG00000070785	NDUFS1	YDR211W	GCD6
RB1CC1/MEK1	ENSG00000070808	RB1CC1	YOR351C	MEK1
ERP44/RHO2	ENSG00000070831	ERP44	YNL090W	RHO2
ALAS1/OSH3	ENSG00000070882	ALAS1	YHR073W	OSH3
BIRC3/PUT4	ENSG00000070915	BIRC3	YOR348C	PUT4
AKAP11/PMA1	ENSG00000070961	AKAP11	YGL008C	PMA1
GLRX2/PIN3	ENSG00000071051	GLRX2	YPR154W	PIN3
SNAPC1/AIP1	ENSG00000071127	SNAPC1	YMR092C	AIP1
STRAP/CAK1	ENSG00000071242	STRAP	YFL029C	CAK1
ABCC2/YNG2	ENSG00000071243	ABCC2	YHR090C	YNG2
DEF6/BUD23	ENSG00000071462	DEF6	YCR047C	BUD23
PLEKHO1/HRD3	ENSG00000071537	PLEKHO1	YLR207W	HRD3
GCLM/MSP1	ENSG00000071539	GCLM	YGR028W	MSP1
UBR2/ULS1	ENSG00000071794	UBR2	YOR191W	ULS1
EHD2/TSR4	ENSG00000071994	EHD2	YOL022C	TSR4
RRAGD/PTK2	ENSG00000072062	RRAGD	YJR059W	PTK2
HSF2/YBL107C	ENSG00000072110	HSF2	YBL107C	YBL107C
PHF20/VPS70	ENSG00000072133	PHF20	YJR126C	VPS70
NR1H3/YAP1801	ENSG00000072134	NR1H3	YHR161C	YAP1801
NCAPH2/SIW14	ENSG00000072135	NCAPH2	YNL032W	SIW14
TOMM34/TRE1	ENSG00000072274	TOMM34	YPL176C	TRE1
SEC63/GUK1	ENSG00000072415	SEC63	YDR454C	GUK1
KPNA6/MLP1	ENSG00000072571	KPNA6	YKR095W	MLP1
VIM/IMG1	ENSG00000072609	VIM	YCR046C	IMG1
RTEL1-TNFRSF6B/CDC4	ENSG00000072803	RTEL1-TNFRSF6B	YFL009W	CDC4
FAS/RRP4	ENSG00000072832	FAS	YHR069C	RRP4
CD44/BNI4	ENSG00000072864	CD44	YNL233W	BNI4
KCNG1/APM1	ENSG00000072958	KCNG1	YPL259C	APM1
SLAMF7/SEC2	ENSG00000073009	SLAMF7	YNL272C	SEC2
MIPEP/MCM2	ENSG00000073111	MIPEP	YBL023C	MCM2
PRKCH/SRO77	ENSG00000073350	PRKCH	YBL106C	SRO77
INSRR/ECM5	ENSG00000073614	INSRR	YMR176W	ECM5
IFNGR1/STE6	ENSG00000073734	IFNGR1	YKL209C	STE6
SH2D2A/YAP1802	ENSG00000073921	SH2D2A	YGR241C	YAP1802
TNFRSF1B/SEC18	ENSG00000073969	TNFRSF1B	YBR080C	SEC18
VEZT/LCL2	ENSG00000074181	VEZT	YLR104W	LCL2
POU2F2/YJU3	ENSG00000074416	POU2F2	YKL094W	YJU3
SNX1/NPR1	ENSG00000074590	SNX1	YNL183C	NPR1
TBPL1/SBA1	ENSG00000074696	TBPL1	YKL117W	SBA1
ARNTL2/DOC1	ENSG00000074755	ARNTL2	YGL240W	DOC1
BCLAF1/ENO2	ENSG00000074800	BCLAF1	YHR174W	ENO2
ANK1/SLN1	ENSG00000074964	ANK1	YIL147C	SLN1
TFB1M/THO2	ENSG00000075043	TFB1M	YNL139C	THO2
RABEP1/ARP6	ENSG00000075089	RABEP1	YLR085C	ARP6
HMGB3/CSM3	ENSG00000075131	HMGB3	YMR048W	CSM3
NUP160/TIF4632	ENSG00000075151	NUP160	YGL049C	TIF4632
BAK1/MTC5	ENSG00000075188	BAK1	YDR128W	MTC5
MUSK/RAX2	ENSG00000075223	MUSK	YLR084C	RAX2
IKZF2/ERG10	ENSG00000075239	IKZF2	YPL028W	ERG10
GRN/YNL095C	ENSG00000075292	GRN	YNL095C	YNL095C
ARHGAP31/ATG1	ENSG00000075413	ARHGAP31	YGL180W	ATG1
NR2E3/ARP9	ENSG00000075624	NR2E3	YMR033W	ARP9
CENPQ/SPO14	ENSG00000075651	CENPQ	YKR031C	SPO14
SARS/SEC12	ENSG00000075702	SARS	YNR026C	SEC12
RANBP3/YNL046W	ENSG00000075711	RANBP3	YNL046W	YNL046W
ARID4A/VPS21	ENSG00000075785	ARID4A	YOR089C	VPS21
TSSC1/YET1	ENSG00000075790	TSSC1	YKL065C	YET1
ENSG00000032514/PRP39	ENSG00000075856	ENSG00000032514	YML046W	PRP39
IFT88/YOR223W	ENSG00000075891	IFT88	YOR223W	YOR223W
ZCCHC8/RRP42	ENSG00000075914	ZCCHC8	YDL111C	RRP42
ABCF2/NCL1	ENSG00000075945	ABCF2	YBL024W	NCL1
LRRC7/MCM6	ENSG00000076003	LRRC7	YGL201C	MCM6
UBA6/REX2	ENSG00000076043	UBA6	YLR059C	REX2
GAB2/YIL077C	ENSG00000076053	GAB2	YIL077C	YIL077C
ATP6V0A1/SET3	ENSG00000076108	ATP6V0A1	YKR029C	SET3
PIAS1/MLH1	ENSG00000076242	PIAS1	YMR167W	MLH1
SLC4A7/UNG1	ENSG00000076248	SLC4A7	YML021C	UNG1
APBA2/ACC1	ENSG00000076555	APBA2	YNR016C	ACC1
UHRF1/SLX8	ENSG00000076604	UHRF1	YER116C	SLX8
MAP2K3/MON1	ENSG00000076685	MAP2K3	YGL124C	MON1
TMSB10/YIP1	ENSG00000076716	TMSB10	YGR172C	YIP1
RNF19A/ROM1	ENSG00000076928	RNF19A	YGR070W	ROM1
PEX3/VPS45	ENSG00000076944	PEX3	YGL095C	VPS45
GABARAPL2/NRK1	ENSG00000077009	GABARAPL2	YNL129W	NRK1
MYOC/COS12	ENSG00000077063	MYOC	YGL263W	COS12
SH3YL1/YGL101W	ENSG00000077097	SH3YL1	YGL101W	YGL101W
VCL/SKP2	ENSG00000077235	VCL	YNL311C	SKP2
DAPK2/YTP1	ENSG00000077238	DAPK2	YNL237W	YTP1
NSMAF/UBP1	ENSG00000077254	NSMAF	YDL122W	UBP1
ADSS/NAM8	ENSG00000077312	ADSS	YHR086W	NAM8
STAP1/SKI6	ENSG00000077348	STAP1	YGR195W	SKI6
TIMP2/WTM2	ENSG00000077380	TIMP2	YOR229W	WTM2
RFC1/HST4	ENSG00000077463	RFC1	YDR191W	HST4
CUL3/CUR1	ENSG00000077522	CUL3	YPR158W	CUR1
MYOM2/CAP2	ENSG00000077549	MYOM2	YIL034C	CAP2
OTC/UBC11	ENSG00000077721	OTC	YOR339C	UBC11
USP2/IRE1	ENSG00000077782	USP2	YHR079C	IRE1
CASR/PDX3	ENSG00000077800	CASR	YBR035C	PDX3
TUBG2/RAD34	ENSG00000077809	TUBG2	YDR314C	RAD34
RPL26L1/SIZ1	ENSG00000078043	RPL26L1	YDR409W	SIZ1
FLT4/SSK22	ENSG00000078061	FLT4	YCR073C	SSK22
NSUN2/DUR1,2	ENSG00000078070	NSUN2	YBR208C	DUR1,2
FBXO42/DRE2	ENSG00000078114	FBXO42	YKR071C	DRE2
MRI1/UBC1	ENSG00000078140	MRI1	YDR177W	UBC1
METTL1/INP51	ENSG00000078269	METTL1	YIL002C	INP51
HOXC8/FAA4	ENSG00000078304	HOXC8	YMR246W	FAA4
AGA/SKI8	ENSG00000078369	AGA	YGL213C	SKI8
ENSG00000038102/SNT2	ENSG00000078403	ENSG00000038102	YGL131C	SNT2
PI4K2B/STE23	ENSG00000078618	PI4K2B	YLR389C	STE23
MAT2B/POR1	ENSG00000078668	MAT2B	YNL055C	POR1
TLL1/CST6	ENSG00000078674	TLL1	YIL036W	CST6
EDC4/MET13	ENSG00000078747	EDC4	YGL125W	MET13
TRIO/INN1	ENSG00000078902	TRIO	YNL152W	INN1
VCAN/STP22	ENSG00000078967	VCAN	YCL008C	STP22
MSR1/YKU80	ENSG00000079246	MSR1	YMR106C	YKU80
CDH1/CBK1	ENSG00000079277	CDH1	YNL161W	CBK1
SKIV2L2/REX3	ENSG00000079313	SKIV2L2	YLR107W	REX3
DNAH5/MRP49	ENSG00000079332	DNAH5	YKL167C	MRP49
ZFYVE16/FET4	ENSG00000079335	ZFYVE16	YMR319C	FET4
C6/RGT2	ENSG00000079393	C6	YDL138W	RGT2
RAI14/PFS1	ENSG00000079435	RAI14	YHR185C	PFS1
SOX30/ERG9	ENSG00000079459	SOX30	YHR190W	ERG9
PNKP/PGM2	ENSG00000079739	PNKP	YMR105C	PGM2
SPDL1/IMD2	ENSG00000079785	SPDL1	YHR216W	IMD2
STAU2/HAL1	ENSG00000079819	STAU2	YPR005C	HAL1
RTN4R/YEA4	ENSG00000080493	RTN4R	YEL004W	YEA4
PHF23/MOT1	ENSG00000080503	PHF23	YPL082C	MOT1
CDH10/IRC6	ENSG00000080561	CDH10	YFR043C	IRC6
INPP4A/SWR1	ENSG00000080603	INPP4A	YDR334W	SWR1
RAB27B/PUF6	ENSG00000080608	RAB27B	YDR496C	PUF6
PSMA4/MOT2	ENSG00000080802	PSMA4	YER068W	MOT2
MYO16/TFG2	ENSG00000080823	MYO16	YGR005C	TFG2
LSG1/YMR086W	ENSG00000081026	LSG1	YMR086W	YMR086W
PARP3/STE12	ENSG00000081189	PARP3	YHR084W	STE12
TNC/CCH1	ENSG00000081248	TNC	YGR217W	CCH1
TDP1/GUT2	ENSG00000081277	TDP1	YIL155C	GUT2
MED17/YKL027W	ENSG00000081307	MED17	YKL027W	YKL027W
CAPG/HOP1	ENSG00000081320	CAPG	YIL072W	HOP1
AP2S1/RLP24	ENSG00000081386	AP2S1	YLR009W	RLP24
USH2A/SSL1	ENSG00000081665	USH2A	YLR005W	SSL1
ZPBP/YVH1	ENSG00000081721	ZPBP	YIR026C	YVH1
TG/PDE1	ENSG00000081803	TG	YGL248W	PDE1
ADAM28/TRI1	ENSG00000082014	ADAM28	YMR233W	TRI1
BARX2/BAT2	ENSG00000082175	BARX2	YJR148W	BAT2
DCUN1D1/PMD1	ENSG00000082397	DCUN1D1	YER132C	PMD1
PHF15/YDL180W	ENSG00000082438	PHF15	YDL180W	YDL180W
ZIC2/MRPL22	ENSG00000082515	ZIC2	YNL177C	MRPL22
LCP2/SWD1	ENSG00000082516	LCP2	YAR003W	SWD1
TRIT1/TMS1	ENSG00000082556	TRIT1	YDR105C	TMS1
ADRB1/YCK1	ENSG00000082701	ADRB1	YHR135C	YCK1
ENSG00000043822/YLR156W	ENSG00000082781	ENSG00000043822	YLR156W	YLR156W
GUCA2B/ATG11	ENSG00000082805	GUCA2B	YPR049C	ATG11
CUL7/CRM1	ENSG00000082898	CUL7	YGR218W	CRM1
CTNNA1/DOP1	ENSG00000083097	CTNNA1	YDR141C	DOP1
PHKA2/SNO1	ENSG00000083123	PHKA2	YMR095C	SNO1
EPHA3/YDR179W-A	ENSG00000083168	EPHA3	YDR179W-A	YDR179W-A
HSPA5/MET22	ENSG00000083290	HSPA5	YOL064C	MET22
DSG2/KAP104	ENSG00000083312	DSG2	YBR017C	KAP104
GEMIN8/YMR018W	ENSG00000083457	GEMIN8	YMR018W	YMR018W
OFD1/YKL162C	ENSG00000083799	OFD1	YKL162C	YKL162C
PREX2/MSN2	ENSG00000083842	PREX2	YMR037C	MSN2
WDR37/RPS5	ENSG00000083845	WDR37	YJR123W	RPS5
YTHDC2/APT2	ENSG00000083857	YTHDC2	YDR441C	APT2
CTPS2/SLZ1	ENSG00000083896	CTPS2	YNL196C	SLZ1
ATP6V1H/SBP1	ENSG00000084072	ATP6V1H	YHL034C	SBP1
POLR2B/STE24	ENSG00000084073	POLR2B	YJR117W	STE24
TPR/DER1	ENSG00000084463	TPR	YBR201W	DER1
CP/TIF34	ENSG00000084623	CP	YMR146C	TIF34
DTNBP1/SHE4	ENSG00000084674	DTNBP1	YOR035C	SHE4
XK/PEX1	ENSG00000084731	XK	YKL197C	PEX1
ARHGAP6/YKR018C	ENSG00000084754	ARHGAP6	YKR018C	YKR018C
MAP4/UBX4	ENSG00000084764	MAP4	YMR067C	UBX4
GOPC/URA2	ENSG00000084774	GOPC	YJL130C	URA2
ROS1/CGR1	ENSG00000085063	ROS1	YGL029W	CGR1
HDAC9/DAP2	ENSG00000085377	HDAC9	YHR028C	DAP2
RRM2B/TAF5	ENSG00000085415	RRM2B	YBR198C	TAF5
TNFRSF17/CTS2	ENSG00000085465	TNFRSF17	YDR371W	CTS2
LMO3/SSK2	ENSG00000085511	LMO3	YNR031C	SSK2
MRPS10/MDL1	ENSG00000085563	MRPS10	YLR188W	MDL1
GUCA1A/GRE3	ENSG00000085662	GUCA1A	YHR104W	GRE3
RSF1/RRN3	ENSG00000085721	RSF1	YKL125W	RRN3
VPS13D/BZZ1	ENSG00000085733	VPS13D	YHR114W	BZZ1
CELF2/IML2	ENSG00000085831	CELF2	YJL082W	IML2
R3HDM1/END3	ENSG00000085832	R3HDM1	YNL084C	END3
COL9A2/CTF19	ENSG00000085871	COL9A2	YPL018W	CTF19
KITLG/SQS1	ENSG00000085872	KITLG	YNL224C	SQS1
ERCC8/MDJ1	ENSG00000086061	ERCC8	YFL016C	MDJ1
VAMP3/FAP1	ENSG00000086102	VAMP3	YNL023C	FAP1
PER3/DIM1	ENSG00000086189	PER3	YPL266W	DIM1
UTS2/MRPL24	ENSG00000086504	UTS2	YMR193W	MRPL24
TNFRSF9/CIN5	ENSG00000086548	TNFRSF9	YOR028C	CIN5
EPN3/CWC2	ENSG00000086589	EPN3	YDL209C	CWC2
LTBP1/EMP24	ENSG00000086598	LTBP1	YGL200C	EMP24
RCN1/CMP2	ENSG00000086717	RCN1	YML057W	CMP2
ELN/TOM1	ENSG00000086758	ELN	YDR457W	TOM1
RFC2/ALG9	ENSG00000086848	RFC2	YNL219C	ALG9
ARID1B/POX1	ENSG00000087008	ARID1B	YGL205W	POX1
NEDD4L/FOX2	ENSG00000087076	NEDD4L	YKR009C	FOX2
FOXP3/SGF11	ENSG00000087152	FOXP3	YPL047W	SGF11
HEXB/PGS1	ENSG00000087157	HEXB	YCL004W	PGS1
JKAMP/ISA1	ENSG00000087206	JKAMP	YLL027W	ISA1
DKK3/ATP18	ENSG00000087245	DKK3	YML081C-A	ATP18
ARHGEF5/YJR039W	ENSG00000087258	ARHGEF5	YJR039W	YJR039W
NFE2L3/TPA1	ENSG00000087263	NFE2L3	YER049W	TPA1
LIMA1/APA1	ENSG00000087266	LIMA1	YCL050C	APA1
SLC4A8/CDC50	ENSG00000087274	SLC4A8	YCR094W	CDC50
PTGER3/EST1	ENSG00000087338	PTGER3	YLR233C	EST1
MAPK9/CUS1	ENSG00000087365	MAPK9	YMR240C	CUS1
COL23A1/VPS1	ENSG00000087470	COL23A1	YKR001C	VPS1
BCAR1/ERV46	ENSG00000087502	BCAR1	YAL042W	ERV46
FAM160A2/RFX1	ENSG00000087903	FAM160A2	YLR176C	RFX1
HERPUD1/GDS1	ENSG00000088179	HERPUD1	YOR355W	GDS1
HOMER3/HAS1	ENSG00000088205	HOMER3	YMR290C	HAS1
RAD51/RPS2	ENSG00000088247	RAD51	YGL123W	RPS2
POLQ/SFK1	ENSG00000088305	POLQ	YKL051W	SFK1
PIK3CB/FPR1	ENSG00000088832	PIK3CB	YNL135C	FPR1
ENSG00000051415/SHP1	ENSG00000088833	ENSG00000051415	YBL058W	SHP1
CYBA/DYN2	ENSG00000088986	CYBA	YDR424C	DYN2
THOC3/IRC19	ENSG00000088992	THOC3	YLL033W	IRC19
HEBP2/BRL1	ENSG00000089006	HEBP2	YHR036W	BRL1
PLEKHA5/RPL6A	ENSG00000089009	PLEKHA5	YML073C	RPL6A
PRSS8/AIM17	ENSG00000089041	PRSS8	YHL021C	AIM17
SIKE1/APC5	ENSG00000089053	SIKE1	YOR249C	APC5
RRP12/REX4	ENSG00000089094	RRP12	YOL080C	REX4
MSMO1/GCN1	ENSG00000089154	MSMO1	YGL195W	GCN1
TTC17/PXL1	ENSG00000089159	TTC17	YKR090W	PXL1
ALX4/TFS1	ENSG00000089220	ALX4	YLR178C	TFS1
FOXN3/ETP1	ENSG00000089234	FOXN3	YHL010C	ETP1
AKR7A2/NCP1	ENSG00000089250	AKR7A2	YHR042W	NCP1
MRTO4/PUB1	ENSG00000089280	MRTO4	YNL016W	PUB1
USE1/TAP42	ENSG00000089289	USE1	YMR028W	TAP42
MCF2L2/ROT2	ENSG00000089597	MCF2L2	YBR229C	ROT2
NRIP2/MAK5	ENSG00000089737	NRIP2	YBR142W	MAK5
LAMA3/YMR244W	ENSG00000090006	LAMA3	YMR244W	YMR244W
ANAPC4/YLL056C	ENSG00000090013	ANAPC4	YLL056C	YLL056C
KCNQ1/LCB2	ENSG00000090054	KCNQ1	YDR062W	LCB2
TRAPPC3/PAP1	ENSG00000090060	TRAPPC3	YKR002W	PAP1
THRAP3/FYV10	ENSG00000090316	THRAP3	YIL097W	FYV10
PHPT1/XBP1	ENSG00000090339	PHPT1	YIL101C	XBP1
ENTPD2/IPI3	ENSG00000090372	ENTPD2	YNL182C	IPI3
ARID4B/PEX12	ENSG00000090432	ARID4B	YMR026C	PEX12
PTPRN/YNR064C	ENSG00000090487	PTPRN	YNR064C	YNR064C
KIF1B/MPS2	ENSG00000090565	KIF1B	YGL075C	MPS2
FOXC1/ALA1	ENSG00000090861	FOXC1	YOR335C	ALA1
SYNE2/POM33	ENSG00000090975	SYNE2	YLL023C	POM33
CBLN4/SEC3	ENSG00000090989	CBLN4	YER008C	SEC3
CHRDL2/LPD1	ENSG00000091140	CHRDL2	YFL018C	LPD1
RELT/CTL1	ENSG00000091436	RELT	YMR180C	CTL1
NOP58/FUM1	ENSG00000091483	NOP58	YPL262W	FUM1
KCNH2/ECM30	ENSG00000091536	KCNH2	YLR436C	ECM30
CUL1/JNM1	ENSG00000092054	CUL1	YMR294W	JNM1
CYFIP2/BAP2	ENSG00000092068	CYFIP2	YBR068C	BAP2
TAB2/SLY1	ENSG00000092108	TAB2	YDR189W	SLY1
EIF2AK2/GVP36	ENSG00000092200	EIF2AK2	YIL041W	GVP36
KMT2C/SPT16	ENSG00000092201	KMT2C	YGL207W	SPT16
PUM2/ERT1	ENSG00000092208	PUM2	YBR239C	ERT1
MRPL43/ADE16	ENSG00000092421	MRPL43	YLR028C	ADE16
ITIH4/SOF1	ENSG00000092470	ITIH4	YLL011W	SOF1
C4orf27/SPO20	ENSG00000092531	C4orf27	YMR017W	SPO20
ZFR/GOR1	ENSG00000092621	ZFR	YNL274C	GOR1
NPFFR2/MLC2	ENSG00000092841	NPFFR2	YPR188C	MLC2
ENSG00000056345/HMF1	ENSG00000092847	ENSG00000056345	YER057C	HMF1
PHF21B/CDC45	ENSG00000093009	PHF21B	YLR103C	CDC45
TRAF1/AFT2	ENSG00000093010	TRAF1	YPL202C	AFT2
PCGF2/RSM22	ENSG00000093167	PCGF2	YKL155C	RSM22
IL17RB/HOS1	ENSG00000094631	IL17RB	YPR068C	HOS1
TRAF3IP2/RPT6	ENSG00000094804	TRAF3IP2	YGL048C	RPT6
GYG2/SLP1	ENSG00000094975	GYG2	YOR154W	SLP1
SERPINB3/DYS1	ENSG00000095059	SERPINB3	YHR068W	DYS1
PKP2/RET2	ENSG00000095139	PKP2	YFR051C	RET2
MSH4/VAC8	ENSG00000095261	MSH4	YEL013W	VAC8
F7/MSS51	ENSG00000095303	F7	YLR203C	MSS51
GDI2/CAT2	ENSG00000095321	GDI2	YML042W	CAT2
PRDM1/VMA7	ENSG00000095539	PRDM1	YGR020C	VMA7
ATG5/ISW2	ENSG00000095564	ATG5	YOR304W	ISW2
PITHD1/HSP150	ENSG00000095794	PITHD1	YJL159W	HSP150
MTA3/YBL081W	ENSG00000095951	MTA3	YBL081W	YBL081W
USP13/SGV1	ENSG00000096063	USP13	YPR161C	SGV1
LAMC2/CEF1	ENSG00000096401	LAMC2	YMR213W	CEF1
CDK14/ILV1	ENSG00000096433	CDK14	YER086W	ILV1
SEC61A1/TID3	ENSG00000096696	SEC61A1	YIL144W	TID3
PPP1R12A/HST2	ENSG00000096717	PPP1R12A	YPL015C	HST2
RASGRF1/HRR25	ENSG00000097007	RASGRF1	YPL204W	HRR25
CAMK2B/CDC7	ENSG00000097046	CAMK2B	YDL017W	CDC7
CROCC/ERP2	ENSG00000099203	CROCC	YAL007C	ERP2
POLR3E/MGR1	ENSG00000099204	POLR3E	YCL044C	MGR1
ATP2B4/NRG2	ENSG00000099326	ATP2B4	YBR066C	NRG2
ZC3H11A/FRE8	ENSG00000099331	ZC3H11A	YLR047C	FRE8
RIOK2/RPN12	ENSG00000099341	RIOK2	YFR052W	RPN12
NDC1/SET2	ENSG00000099381	NDC1	YJL168C	SET2
FLYWCH1/NSE3	ENSG00000099399	FLYWCH1	YDR288W	NSE3
UNKL/EMP70	ENSG00000099622	UNKL	YLR083C	EMP70
ALDH18A1/ATP16	ENSG00000099624	ALDH18A1	YDL004W	ATP16
TARBP1/YRA1	ENSG00000099783	TARBP1	YDR381W	YRA1
MXD1/CDC34	ENSG00000099804	MXD1	YDR054C	CDC34
CDK17/RPB5	ENSG00000099817	CDK17	YBR154C	RPB5
DNAJC25/RPO41	ENSG00000099821	DNAJC25	YFL036W	RPO41
PSD/GPD2	ENSG00000099875	PSD	YOL059W	GPD2
CTDP1/YRB1	ENSG00000099901	CTDP1	YDR002W	YRB1
YBX3/GRS1	ENSG00000099917	YBX3	YBR121C	GRS1
WNK1/RGC1	ENSG00000099940	WNK1	YPR115W	RGC1
CCAR1/SHO1	ENSG00000099942	CCAR1	YER118C	SHO1
OGFR/RPA34	ENSG00000099968	OGFR	YJL148W	RPA34
GNA15/UBI4	ENSG00000099995	GNA15	YLL039C	UBI4
CREB3L3/SMD1	ENSG00000100028	CREB3L3	YGR074W	SMD1
PTPRU/NOP7	ENSG00000100029	PTPRU	YGR103W	NOP7
SNRNP40/KSS1	ENSG00000100030	SNRNP40	YGR040W	KSS1
COL11A1/PTC3	ENSG00000100034	COL11A1	YBL056W	PTC3
MPC1/CTP1	ENSG00000100075	MPC1	YBR291C	CTP1
ACAA1/GGA1	ENSG00000100083	ACAA1	YDR358W	GGA1
BCAT1/HIR2	ENSG00000100084	BCAT1	YOR038C	HIR2
HDAC7/RGA1	ENSG00000100092	HDAC7	YOR127W	RGA1
LZTS1/SPC105	ENSG00000100106	LZTS1	YGL093W	SPC105
SPAG4/SPP382	ENSG00000100109	SPAG4	YLR424W	SPP382
NCKAP1/NHP2	ENSG00000100138	NCKAP1	YDL208W	NHP2
MRPS35/RPO26	ENSG00000100142	MRPS35	YPR187W	RPO26
GUCY1B3/IXR1	ENSG00000100146	GUCY1B3	YKL032C	IXR1
SFSWAP/YLR462W	ENSG00000100151	SFSWAP	YLR462W	YLR462W
TNK2/DBP3	ENSG00000100201	TNK2	YGL078C	DBP3
CDH3/DMC1	ENSG00000100206	CDH3	YER179W	DMC1
ARSF/BOP3	ENSG00000100207	ARSF	YNL042W	BOP3
GPBP1/BNA6	ENSG00000100219	GPBP1	YFR047C	BNA6
CS/AIM33	ENSG00000100225	CS	YML087C	AIM33
LTK/YOR114W	ENSG00000100227	LTK	YOR114W	YOR114W
MRPS24/SAP190	ENSG00000100239	MRPS24	YKR028W	SAP190
ELMO2/CSH1	ENSG00000100242	ELMO2	YBR161W	CSH1
WAPAL/PGA3	ENSG00000100243	WAPAL	YML125C	PGA3
APPBP2/LSB1	ENSG00000100266	APPBP2	YGR136W	LSB1
POLD1/APL1	ENSG00000100280	POLD1	YJR005W	APL1
SEZ6/SUT1	ENSG00000100284	SEZ6	YGL162W	SUT1
EIF4B/HMX1	ENSG00000100292	EIF4B	YLR205C	HMX1
GLTSCR1/YJR011C	ENSG00000100296	GLTSCR1	YJR011C	YJR011C
RPL18/MCM5	ENSG00000100297	RPL18	YLR274W	MCM5
ISOC2/PET54	ENSG00000100320	ISOC2	YGR222W	PET54
U2AF2/RGT1	ENSG00000100325	U2AF2	YKL038W	RGT1
EPN1/MYO3	ENSG00000100345	EPN1	YKL129C	MYO3
MED29/YLR224W	ENSG00000100365	MED29	YLR224W	YLR224W
AHRR/YIA6	ENSG00000100372	AHRR	YIL006W	YIA6
GSC2/HSP12	ENSG00000100380	GSC2	YFL014W	HSP12
GPC1/HRT1	ENSG00000100387	GPC1	YOL133W	HRT1
ADCK1/GCN5	ENSG00000100393	ADCK1	YGR252W	GCN5
HAGH/RNA1	ENSG00000100401	HAGH	YMR235C	RNA1
RNF4/APA2	ENSG00000100403	RNF4	YDR530C	APA2
CASP8/RPC25	ENSG00000100413	CASP8	YKL144C	RPC25
ASUN/RPL12A	ENSG00000100427	ASUN	YEL054C	RPL12A
DLX3/FPR3	ENSG00000100442	DLX3	YML074C	FPR3
SPA17/PAU15	ENSG00000100448	SPA17	YIR041W	PAU15
WISP2/TIF3	ENSG00000100461	WISP2	YPR163C	TIF3
NGFR/HSL7	ENSG00000100462	NGFR	YBR133C	HSL7
CDON/DPB2	ENSG00000100479	CDON	YPR175W	DPB2
TAF2/GPH1	ENSG00000100504	TAF2	YPR160W	GPH1
HIPK2/RAD27	ENSG00000100526	HIPK2	YKL113C	RAD27
TNPO3/VMA8	ENSG00000100554	TNPO3	YEL051W	VMA8
MEF2BNB-MEF2B/GPI15	ENSG00000100564	MEF2BNB-MEF2B	YNL038W	GPI15
RFXANK/PRE10	ENSG00000100567	RFXANK	YOR362C	PRE10
LPAR2/VTI1	ENSG00000100568	LPAR2	YMR197C	VTI1
CTSA/AHA1	ENSG00000100591	CTSA	YDR214W	AHA1
SUGP2/LCB1	ENSG00000100596	SUGP2	YMR296C	LCB1
SLC12A2/RRT6	ENSG00000100605	SLC12A2	YGL146C	RRT6
SNX24/PTC2	ENSG00000100614	SNX24	YER089C	PTC2
EYA2/YIL001W	ENSG00000100628	EYA2	YIL001W	YIL001W
CNN2/PIN4	ENSG00000100650	CNN2	YBL051C	PIN4
SNCAIP/TIF5	ENSG00000100664	SNCAIP	YPR041W	TIF5
DDX20/CYS3	ENSG00000100665	DDX20	YAL012W	CYS3
BTBD1/MPH1	ENSG00000100697	BTBD1	YIR002C	MPH1
BCAS1/ADE3	ENSG00000100714	BCAS1	YGR204W	ADE3
POU1F1/YLR456W	ENSG00000100744	POU1F1	YLR456W	YLR456W
PMS1/RPT2	ENSG00000100764	PMS1	YDL007W	RPT2
HMG20B/PRE3	ENSG00000100804	HMG20B	YJL001W	PRE3
CALCRL/ACE2	ENSG00000100811	CALCRL	YLR131C	ACE2
TAF11/YHR080C	ENSG00000100814	TAF11	YHR080C	YHR080C
ANKS1A/NOT5	ENSG00000100815	ANKS1A	YPR072W	NOT5
AP3D1/SRP54	ENSG00000100883	AP3D1	YPR088C	SRP54
ZNF76/RAD54	ENSG00000100888	ZNF76	YGL163C	RAD54
SLC9A3R2/SCL1	ENSG00000100902	SLC9A3R2	YGL011C	SCL1
NTHL1/MGA2	ENSG00000100906	NTHL1	YIR033W	MGA2
GNAI3/PCM1	ENSG00000100908	GNAI3	YEL058W	PCM1
IPO5/YHR035W	ENSG00000100934	IPO5	YHR035W	YHR035W
OAT/LEA1	ENSG00000100949	OAT	YPL213W	LEA1
WDR3/ART5	ENSG00000100979	WDR3	YGR068C	ART5
PKN2/PSF1	ENSG00000101003	PKN2	YDR013W	PSF1
WDR18/CBP3	ENSG00000101019	WDR18	YPL215W	CBP3
TRAM2/NMD3	ENSG00000101040	TRAM2	YHR170W	NMD3
NTN1/DIA1	ENSG00000101049	NTN1	YMR316W	DIA1
GLP2R/GAL11	ENSG00000101057	GLP2R	YOL051W	GAL11
MCM10/GAT2	ENSG00000101076	MCM10	YMR136W	GAT2
DGKA/PET9	ENSG00000101084	DGKA	YBL030C	PET9
ERBB3/CDC15	ENSG00000101109	ERBB3	YAR019C	CDC15
ROPN1/GIM3	ENSG00000101132	ROPN1	YNL153C	GIM3
KARS/LYS9	ENSG00000101144	KARS	YNR050C	LYS9
PDIA5/GLE2	ENSG00000101146	PDIA5	YER107C	GLE2
NDUFB4/PRP6	ENSG00000101161	NDUFB4	YBR055C	PRP6
SPEN/PRE6	ENSG00000101182	SPEN	YOL038W	PRE6
MYLK/EAF7	ENSG00000101189	MYLK	YNL136W	EAF7
MAP2K4/BYE1	ENSG00000101191	MAP2K4	YKL005C	BYE1
SNAP91/GID8	ENSG00000101193	SNAP91	YMR135C	GID8
SLK/GLO3	ENSG00000101199	SLK	YER122C	GLO3
COL17A1/TEF2	ENSG00000101210	COL17A1	YBR118W	TEF2
SEC61A2/YCH1	ENSG00000101224	SEC61A2	YGR203W	YCH1
PRKCQ/YFL066C	ENSG00000101246	PRKCQ	YFL066C	YFL066C
TLE2/CKA2	ENSG00000101266	TLE2	YOR061W	CKA2
ASB1/GFD2	ENSG00000101307	ASB1	YCL036W	GFD2
FAM107B/SEC23	ENSG00000101310	FAM107B	YPR181C	SEC23
ME1/APC1	ENSG00000101347	ME1	YNL172W	APC1
TBC1D1/KIP3	ENSG00000101350	TBC1D1	YGL216W	KIP3
CDK13/IDH1	ENSG00000101365	CDK13	YNL037C	IDH1
MTHFD2/BIM1	ENSG00000101367	MTHFD2	YER016W	BIM1
SLC9A7/UTR2	ENSG00000101405	SLC9A7	YEL040W	UTR2
FOXJ2/TTI1	ENSG00000101407	FOXJ2	YKL033W	TTI1
YBX1/ARP5	ENSG00000101442	YBX1	YNL059C	ARP5
PDE4A/SAH1	ENSG00000101444	PDE4A	YER043C	SAH1
PPP2R5A/PRP16	ENSG00000101452	PPP2R5A	YKR086W	PRP16
CTNNA2/YPL034W	ENSG00000101474	CTNNA2	YPL034W	YPL034W
ELAVL1/UBP6	ENSG00000101557	ELAVL1	YFR010W	UBP6
TIE1/ABD1	ENSG00000101654	TIE1	YBR236C	ABD1
SMARCD1/RAD30	ENSG00000101751	SMARCD1	YDR419W	RAD30
KDM4A/RIO1	ENSG00000101782	KDM4A	YOR119C	RIO1
NFYC/PTI1	ENSG00000101811	NFYC	YGR156W	PTI1
SLC9A3/NAS6	ENSG00000101843	SLC9A3	YGR232W	NAS6
NGEF/SIF2	ENSG00000101849	NGEF	YBR103W	SIF2
ASPM/MRS1	ENSG00000101871	ASPM	YIR021W	MRS1
CD84/YPL039W	ENSG00000101888	CD84	YPL039W	YPL039W
ELOVL1/ALG13	ENSG00000101901	ELOVL1	YGL047W	ALG13
SPI1/PRS2	ENSG00000101911	SPI1	YER099C	PRS2
ZNRD1/BIR1	ENSG00000101966	ZNRD1	YJR089W	BIR1
MPPED2/EPL1	ENSG00000101977	MPPED2	YFL024C	EPL1
ZBTB11/PXA2	ENSG00000101986	ZBTB11	YKL188C	PXA2
ATXN3/CPT1	ENSG00000102007	ATXN3	YNL130C	CPT1
GOLGA5/SAC6	ENSG00000102024	GOLGA5	YDR129C	SAC6
FGFR2/ARD1	ENSG00000102030	FGFR2	YHR013C	ARD1
EML1/ISW1	ENSG00000102038	EML1	YBR245C	ISW1
ARFGEF1/YMR1	ENSG00000102043	ARFGEF1	YJR110W	YMR1
MTFR1/YGL242C	ENSG00000102048	MTFR1	YGL242C	YGL242C
STAG3/UME1	ENSG00000102054	STAG3	YPL139C	UME1
FECH/SMF1	ENSG00000102096	FECH	YOL122C	SMF1
MYO9A/TAZ1	ENSG00000102125	MYO9A	YPR140W	TAZ1
DDX3Y/PGK1	ENSG00000102144	DDX3Y	YCR012W	PGK1
PFKP/GZF3	ENSG00000102145	PFKP	YJL110C	GZF3
SP100/MDY2	ENSG00000102178	SP100	YOL111C	MDY2
KLF6/PKH1	ENSG00000102225	KLF6	YDR490C	PKH1
PPAP2A/UBP7	ENSG00000102226	PPAP2A	YIL156W	UBP7
NEO1/PAB1	ENSG00000102241	NEO1	YER165W	PAB1
TRAM1/ALE1	ENSG00000102312	TRAM1	YOR175C	ALE1
PHKA1/KTR1	ENSG00000102385	PHKA1	YOR099W	KTR1
TNFRSF1A/YPL225W	ENSG00000102390	TNFRSF1A	YPL225W	YPL225W
CACNB1/CTR86	ENSG00000102401	CACNB1	YCR054C	CTR86
EVI5/RGM1	ENSG00000102554	EVI5	YMR182C	RGM1
PKM/YPK1	ENSG00000102572	PKM	YKL126W	YPK1
DHX29/CDC1	ENSG00000102575	DHX29	YDR182W	CDC1
DNTTIP2/YJL118W	ENSG00000102595	DNTTIP2	YJL118W	YJL118W
TP53BP1/FUS2	ENSG00000102606	TP53BP1	YMR232W	FUS2
TRO/YNL010W	ENSG00000102753	TRO	YNL010W	YNL010W
RRP15/CIT3	ENSG00000102786	RRP15	YPR001W	CIT3
RHOA/CDC28	ENSG00000102882	RHOA	YBR160W	CDC28
DHX8/DCC1	ENSG00000102893	DHX8	YCL016C	DCC1
PRKCZ/NTF2	ENSG00000102898	PRKCZ	YER009W	NTF2
SYT1/NIC96	ENSG00000102900	SYT1	YFR002W	NIC96
IDH3G/STP1	ENSG00000102974	IDH3G	YDR463W	STP1
ROGDI/RPN8	ENSG00000103035	ROGDI	YOR261C	RPN8
PDZD4/LRO1	ENSG00000103066	PDZD4	YNR008W	LRO1
ROCK1/SEC24	ENSG00000103145	ROCK1	YIL109C	SEC24
CBFB/YNL176C	ENSG00000103152	CBFB	YNL176C	YNL176C
PDK3/VMR1	ENSG00000103222	PDK3	YHL035C	VMR1
HYAL2/MUP1	ENSG00000103257	HYAL2	YGR055W	MUP1
HDAC4/NBP35	ENSG00000103274	HDAC4	YGL091C	NBP35
RASSF1/UBC9	ENSG00000103275	RASSF1	YDL064W	UBC9
FGFR3/ARO2	ENSG00000103313	FGFR3	YGL148W	ARO2
IFI35/EXG1	ENSG00000103319	IFI35	YLR300W	EXG1
COASY/ADH5	ENSG00000103326	COASY	YBR145W	ADH5
MEF2A/SUP35	ENSG00000103342	MEF2A	YDR172W	SUP35
OTUD5/RSM19	ENSG00000103363	OTUD5	YNR037C	RSM19
TFE3/SIS1	ENSG00000103423	TFE3	YNL007C	SIS1
TBC1D25/PEP5	ENSG00000103429	TBC1D25	YMR231W	PEP5
ACSL4/RPL36A	ENSG00000103479	ACSL4	YMR194W	RPL36A
INPP5A/SFP1	ENSG00000103495	INPP5A	YLR403W	SFP1
GPKOW/SSO1	ENSG00000103496	GPKOW	YPL232W	SSO1
GRIPAP1/TAE1	ENSG00000103510	GRIPAP1	YBR261C	TAE1
FTSJ1/ICY2	ENSG00000103540	FTSJ1	YPL250C	ICY2
POLR1A/SPB1	ENSG00000103549	POLR1A	YCL054W	SPB1
LAPTM4A/LYS12	ENSG00000103591	LAPTM4A	YIL094C	LYS12
IP6K2/UTP15	ENSG00000103647	IP6K2	YMR093W	UTP15
STON1-GTF2A1L/FPK1	ENSG00000103653	STON1-GTF2A1L	YNR047W	FPK1
SRBD1/ATS1	ENSG00000103657	SRBD1	YAL020C	ATS1
CYFIP1/YKR023W	ENSG00000103671	CYFIP1	YKR023W	YKR023W
RASGRP2/LIA1	ENSG00000103723	RASGRP2	YJR070C	LIA1
PSME4/YPT7	ENSG00000103769	PSME4	YML001W	YPT7
IFT80/RBA50	ENSG00000103932	IFT80	YDR527W	RBA50
SIRT2/STB2	ENSG00000103942	SIRT2	YMR053C	STB2
ERLEC1/YKL070W	ENSG00000103966	ERLEC1	YKL070W	YKL070W
PPP2R5B/MXR1	ENSG00000104064	PPP2R5B	YER042W	MXR1
PYGM/PEP3	ENSG00000104142	PYGM	YLR148W	PEP3
PITX1/MSC2	ENSG00000104147	PITX1	YDR205W	MSC2
TRPC7/GND1	ENSG00000104221	TRPC7	YHR183W	GND1
NUP133/YOL159C	ENSG00000104299	NUP133	YOL159C	YOL159C
NUCKS1/SMK1	ENSG00000104312	NUCKS1	YPR054W	SMK1
VPS35/AIM31	ENSG00000104320	VPS35	YML030W	AIM31
DNAJA2/TBF1	ENSG00000104327	DNAJA2	YPL128C	TBF1
BCL3/MCK1	ENSG00000104365	BCL3	YNL307C	MCK1
KCNAB2/SOH1	ENSG00000104368	KCNAB2	YGL127C	SOH1
ABCC9/YPT32	ENSG00000104388	ABCC9	YGL210W	YPT32
GAL/GNA1	ENSG00000104408	GAL	YFL017C	GNA1
CLEC2D/EMC2	ENSG00000104412	CLEC2D	YJR088C	EMC2
RORA/DAL81	ENSG00000104490	RORA	YIR023W	DAL81
DRD4/HUL5	ENSG00000104517	DRD4	YGL141W	HUL5
TGFBR3/EFB1	ENSG00000104529	TGFBR3	YAL003W	EFB1
KIAA1107/PSA1	ENSG00000104549	KIAA1107	YDL055C	PSA1
PLA2G10/TMT1	ENSG00000104611	PLA2G10	YER175C	TMT1
ATP1B3/BCH2	ENSG00000104613	ATP1B3	YKR027W	BCH2
NEDD4/VPS55	ENSG00000104660	NEDD4	YJR044C	VPS55
PIGB/OST3	ENSG00000104723	PIGB	YOR085W	OST3
MAPK6/MCM4	ENSG00000104738	MAPK6	YPR019W	MCM4
GNB5/YPR172W	ENSG00000104755	GNB5	YPR172W	YPR172W
RAB27A/YCL012C	ENSG00000104805	RAB27A	YCL012C	YCL012C
CECR5/GSY2	ENSG00000104812	CECR5	YLR258W	GSY2
UFD1L/ECI1	ENSG00000104823	UFD1L	YLR284C	ECI1
LRP6/JSN1	ENSG00000104824	LRP6	YJR091C	JSN1
GUCY2C/TUB2	ENSG00000104833	GUCY2C	YFL037W	TUB2
SCT/DIA4	ENSG00000104835	SCT	YHR011W	DIA4
PHRF1/SNP1	ENSG00000104852	PHRF1	YIL061C	SNP1
IKBKAP/YER184C	ENSG00000104863	IKBKAP	YER184C	YER184C
NUCB2/MHP1	ENSG00000104866	NUCB2	YJL042W	MHP1
PFN2/PIH1	ENSG00000104872	PFN2	YHR034C	PIH1
PTPN3/TPO2	ENSG00000104888	PTPN3	YGR138C	TPO2
SPTB/PRP11	ENSG00000104897	SPTB	YDL043C	PRP11
DAPP1/HSC82	ENSG00000104938	DAPP1	YMR186W	HSC82
FGF10/YJU2	ENSG00000104957	FGF10	YKL095W	YJU2
SMG6/RPL6B	ENSG00000104960	SMG6	YLR448W	RPL6B
EXOC5/SGT2	ENSG00000104969	EXOC5	YOR007C	SGT2
CLTCL1/TIM44	ENSG00000104980	CLTCL1	YIL022W	TIM44
FSTL3/MAS1	ENSG00000105088	FSTL3	YLR163C	MAS1
DGCR2/CRH1	ENSG00000105127	DGCR2	YGR189C	CRH1
RNF126/SCY1	ENSG00000105146	RNF126	YGL083W	SCY1
MNT/POP4	ENSG00000105171	MNT	YBR257W	POP4
ZXDC/CLN2	ENSG00000105173	ZXDC	YPL256C	CLN2
POLB/MUK1	ENSG00000105186	POLB	YPL070W	MUK1
WIPI1/TIM50	ENSG00000105197	WIPI1	YPL063W	TIM50
ASNS/NOP1	ENSG00000105202	ASNS	YDL014W	NOP1
AP3M2/STE7	ENSG00000105204	AP3M2	YDL159W	STE7
CNGB1/SAM2	ENSG00000105220	CNGB1	YDR502C	SAM2
ST6GALNAC2/ELM1	ENSG00000105221	ST6GALNAC2	YKL048C	ELM1
CHAT/COQ9	ENSG00000105227	CHAT	YLR201C	COQ9
PABPC1/ALF1	ENSG00000105254	PABPC1	YNL148C	ALF1
TESK2/FCJ1	ENSG00000105281	TESK2	YKR016W	FCJ1
C16orf80/PRO1	ENSG00000105323	C16orf80	YDR300C	PRO1
CSNK2A2/AMA1	ENSG00000105325	CSNK2A2	YGR225W	AMA1
PTPN21/YML6	ENSG00000105364	PTPN21	YML025C	YML6
EIF2B3/RSC3	ENSG00000105369	EIF2B3	YDR303C	RSC3
CAMK2A/QDR1	ENSG00000105370	CAMK2A	YIL120W	QDR1
TCOF1/RPS19B	ENSG00000105372	TCOF1	YNL302C	RPS19B
CDC42/SPO13	ENSG00000105373	CDC42	YHR014W	SPO13
OSBPL3/CIR1	ENSG00000105379	OSBPL3	YGR207C	CIR1
EPHA8/AVT7	ENSG00000105388	EPHA8	YIL088C	AVT7
SLC12A3/SEC17	ENSG00000105402	SLC12A3	YBL050W	SEC17
RAD18/YIP3	ENSG00000105404	RAD18	YNL044W	YIP3
ATP2B1/PMA2	ENSG00000105409	ATP2B1	YPL036W	PMA2
NCK2/ERD2	ENSG00000105438	NCK2	YBL040C	ERD2
MAP4K4/SYT1	ENSG00000105443	MAP4K4	YPR095C	SYT1
RPL31/RSA4	ENSG00000105447	RPL31	YCR072C	RSA4
WDR1/CDA1	ENSG00000105483	WDR1	YLR307W	CDA1
SNX13/CDC9	ENSG00000105486	SNX13	YDL164C	CDC9
ARHGAP10/PLB3	ENSG00000105499	ARHGAP10	YOL011W	PLB3
RPS6KA2/TPD3	ENSG00000105568	RPS6KA2	YAL016W	TPD3
ING3/KAP95	ENSG00000105576	ING3	YLR347C	KAP95
WBSCR22/CCC1	ENSG00000105607	WBSCR22	YLR220W	CCC1
SEL1L/NRG1	ENSG00000105610	SEL1L	YDR043C	NRG1
TRIP13/PRP31	ENSG00000105618	TRIP13	YGR091W	PRP31
ATP6AP1/SPC2	ENSG00000105668	ATP6AP1	YML055W	SPC2
TCF3/SEC28	ENSG00000105669	TCF3	YIL076W	SEC28
TRIB2/DBP8	ENSG00000105671	TRIB2	YHR169W	DBP8
DAZAP1/SFG1	ENSG00000105676	DAZAP1	YOR315W	SFG1
MBD3/YRB30	ENSG00000105698	MBD3	YGL164C	YRB30
PRLH/CPR7	ENSG00000105701	PRLH	YJR032W	CPR7
HLTF/RAD53	ENSG00000105723	HLTF	YPL153C	RAD53
CPSF1/SPF1	ENSG00000105726	CPSF1	YEL031W	SPF1
CDH19/PDR17	ENSG00000105737	CDH19	YNL264C	PDR17
PDCD2/GLO4	ENSG00000105755	PDCD2	YOR040W	GLO4
PRKACA/ZUO1	ENSG00000105821	PRKACA	YGR285C	ZUO1
LPHN1/BET1	ENSG00000105829	LPHN1	YIL004C	BET1
ACTN1/DET1	ENSG00000105852	ACTN1	YDR051C	DET1
RPS6KA6/POL31	ENSG00000105854	RPS6KA6	YJR006W	POL31
EPN2/YKL069W	ENSG00000105855	EPN2	YKL069W	YKL069W
PTPN18/ZIM17	ENSG00000105866	PTPN18	YNL310C	ZIM17
LIMS2/WTM1	ENSG00000105875	LIMS2	YOR230W	WTM1
LNX1/HOS4	ENSG00000105887	LNX1	YIL112W	HOS4
TFRC/YGR066C	ENSG00000105939	TFRC	YGR066C	YGR066C
SREBF1/KGD1	ENSG00000105953	SREBF1	YIL125W	KGD1
TRPC5/YHR131C	ENSG00000105974	TRPC5	YHR131C	YHR131C
AFF4/SAT4	ENSG00000105976	AFF4	YCR008W	SAT4
UBE2D1/JJJ1	ENSG00000105993	UBE2D1	YNL227C	JJJ1
MPP5/SOV1	ENSG00000106013	MPP5	YMR066W	SOV1
SMC1A/RIM1	ENSG00000106028	SMC1A	YCR028C-A	RIM1
HSD17B10/RAD1	ENSG00000106052	HSD17B10	YPL022W	RAD1
MARK2/YBR139W	ENSG00000106066	MARK2	YBR139W	YBR139W
HMMR/YCR099C	ENSG00000106069	HMMR	YCR099C	YCR099C
CHFR/TLG2	ENSG00000106089	CHFR	YOL018C	TLG2
TRHDE/GRS2	ENSG00000106105	TRHDE	YPR081C	GRS2
P4HA2/GIS3	ENSG00000106125	P4HA2	YLR094C	GIS3
FCGR2B/RPL20B	ENSG00000106246	FCGR2B	YOR312C	RPL20B
NFATC3/PRT1	ENSG00000106263	NFATC3	YOR361C	PRT1
ACADVL/YLR179C	ENSG00000106333	ACADVL	YLR179C	YLR179C
FBXW11/NOP15	ENSG00000106344	FBXW11	YNL110C	NOP15
ACAP1/IMD3	ENSG00000106348	ACAP1	YLR432W	IMD3
CRMP1/SPS18	ENSG00000106351	CRMP1	YNL204C	SPS18
DERL2/LSM5	ENSG00000106355	DERL2	YER146W	LSM5
NDE1/YLR036C	ENSG00000106367	NDE1	YLR036C	YLR036C
MRVI1/KTR3	ENSG00000106397	MRVI1	YBR205W	KTR3
AP1M1/VPS71	ENSG00000106400	AP1M1	YML041C	VPS71
PVR/YML083C	ENSG00000106571	PVR	YML083C	YML083C
IKBKG/PRE8	ENSG00000106588	IKBKG	YML092C	PRE8
XRCC1/MRPL32	ENSG00000106591	XRCC1	YCR003W	MRPL32
SCARB1/RHB1	ENSG00000106615	SCARB1	YCR027C	RHB1
MCM2/SDS23	ENSG00000106617	MCM2	YGL056C	SDS23
TP63/YDL157C	ENSG00000106628	TP63	YDL157C	YDL157C
LLGL2/HIR1	ENSG00000106789	LLGL2	YBL008W	HIR1
NLE1/HRK1	ENSG00000106799	NLE1	YOR267C	HRK1
SDHA/UTP13	ENSG00000106829	SDHA	YLR222C	UTP13
SMARCE1/DFG16	ENSG00000106952	SMARCE1	YOR030W	DFG16
KDM5A/OAF1	ENSG00000106991	KDM5A	YAL051W	OAF1
ADAM11/URA6	ENSG00000106992	ADAM11	YKL024C	URA6
PPP2R3A/FRQ1	ENSG00000107130	PPP2R3A	YDR373W	FRQ1
FERMT2/SCP160	ENSG00000107164	FERMT2	YJL080C	SCP160
ABCB11/PSD1	ENSG00000107186	ABCB11	YNL169C	PSD1
CD5L/SPG4	ENSG00000107187	CD5L	YMR107W	SPG4
PTGS2/MBF1	ENSG00000107223	PTGS2	YOR298C-A	MBF1
IGF2BP2/MRF1	ENSG00000107242	IGF2BP2	YGL143C	MRF1
MAP3K13/SNL1	ENSG00000107262	MAP3K13	YIL016W	SNL1
ST6GAL1/DNA2	ENSG00000107290	ST6GAL1	YHR164C	DNA2
VDAC1P1/RVS161	ENSG00000107295	VDAC1P1	YCR009C	RVS161
PICALM/PDR10	ENSG00000107331	PICALM	YOR328W	PDR10
NSF/YNL144C	ENSG00000107341	NSF	YNL144C	YNL144C
GLI2/GAT1	ENSG00000107485	GLI2	YFL021W	GAT1
CLASP1/SLM3	ENSG00000107521	CLASP1	YDL033C	SLM3
MRPS34/EFR3	ENSG00000107554	MRPS34	YMR212C	EFR3
NOTCH3/DPB11	ENSG00000107560	NOTCH3	YJL090C	DPB11
CLNS1A/PHB1	ENSG00000107566	CLNS1A	YGR132C	PHB1
PPP2R2C/RPG1	ENSG00000107581	PPP2R2C	YBR079C	RPG1
TEAD2/PRR1	ENSG00000107643	TEAD2	YKL116C	PRR1
EED/YOR022C	ENSG00000107651	EED	YOR022C	YOR022C
CDHR2/ATG26	ENSG00000107679	CDHR2	YLR189C	ATG26
SNCB/CNA1	ENSG00000107758	SNCB	YLR433C	CNA1
TSG101/MPM1	ENSG00000107771	TSG101	YJL066C	MPM1
ATP2A3/GEA1	ENSG00000107862	ATP2A3	YJR031C	GEA1
CA12/SAC7	ENSG00000107863	CA12	YDR389W	SAC7
MGLL/BCP1	ENSG00000107949	MGLL	YDR361C	BCP1
NTN4/YOL098C	ENSG00000107959	NTN4	YOL098C	YOL098C
BCS1L/TRX1	ENSG00000108010	BCS1L	YLR043C	TRX1
NUAK1/NUP159	ENSG00000108021	NUAK1	YIL115C	NUP159
SLC24A1/FRA1	ENSG00000108039	SLC24A1	YLL029W	FRA1
SCARF1/SMC3	ENSG00000108055	SCARF1	YJL074C	SMC3
LMAN1/RTS3	ENSG00000108091	LMAN1	YGR161C	RTS3
PTPLAD1/PCL1	ENSG00000108100	PTPLAD1	YNL289W	PCL1
IPCEF1/ADH2	ENSG00000108107	IPCEF1	YMR303C	ADH2
ZZEF1/CAF120	ENSG00000108175	ZZEF1	YNL278W	CAF120
ENO1/CPR3	ENSG00000108179	ENO1	YML078W	CPR3
SLC12A1/YHI9	ENSG00000108187	SLC12A1	YHR029C	YHI9
C19orf10/HED1	ENSG00000108256	C19orf10	YDR014W-A	HED1
ANO8/ADA2	ENSG00000108264	ANO8	YDR448W	ADA2
ARHGEF10L/PUP3	ENSG00000108294	ARHGEF10L	YER094C	PUP3
TXK/CWC25	ENSG00000108296	TXK	YNL245C	CWC25
KCNQ2/RAD7	ENSG00000108306	KCNQ2	YJR052W	RAD7
TACR2/NHP6A	ENSG00000108312	TACR2	YPR052C	NHP6A
ACTR6/RPN3	ENSG00000108344	ACTR6	YER021W	RPN3
TIPIN/NOP8	ENSG00000108349	TIPIN	YOL144W	NOP8
SRI/SEE1	ENSG00000108370	SRI	YIL064W	SEE1
EIF4G3/FUN19	ENSG00000108375	EIF4G3	YAL034C	FUN19
NUP37/SPR28	ENSG00000108387	NUP37	YDR218C	SPR28
SEMA3A/SGO1	ENSG00000108395	SEMA3A	YOR073W	SGO1
SEMA3C/GPT2	ENSG00000108405	SEMA3C	YKR067W	GPT2
ACAT1/RPN10	ENSG00000108424	ACAT1	YHR200W	RPN10
CELSR1/BOS1	ENSG00000108433	CELSR1	YLR078C	BOS1
ZNF638/HRQ1	ENSG00000108469	ZNF638	YDR291W	HRQ1
ADD2/ATG4	ENSG00000108510	ADD2	YNL223W	ATG4
FGF4/ENO1	ENSG00000108515	FGF4	YGR254W	ENO1
RASAL2/DMA1	ENSG00000108523	RASAL2	YHR115C	DMA1
MARK3/DIC1	ENSG00000108528	MARK3	YLR348C	DIC1
SLC25A3/VTC2	ENSG00000108551	SLC25A3	YFL004W	VTC2
FOSL2/MRPL20	ENSG00000108557	FOSL2	YKR085C	MRPL20
FRYL/KRS1	ENSG00000108559	FRYL	YDR037W	KRS1
FSCN1/HXT10	ENSG00000108576	FSCN1	YFL011W	HXT10
ACTB/LAP3	ENSG00000108578	ACTB	YNL239W	LAP3
PLD1/GOS1	ENSG00000108587	PLD1	YHL031C	GOS1
WDR62/RBG2	ENSG00000108591	WDR62	YGR173W	RBG2
DLG1/RSC6	ENSG00000108604	DLG1	YCR052W	RSC6
RAB7A/YML108W	ENSG00000108641	RAB7A	YML108W	YML108W
BCAP29/RRP5	ENSG00000108651	BCAP29	YMR229C	RRP5
SART3/SNU114	ENSG00000108654	SART3	YKL173W	SNU114
ARHGAP15/GEA2	ENSG00000108669	ARHGAP15	YEL022W	GEA2
PAX2/RPN6	ENSG00000108671	PAX2	YDL097C	RPN6
EXOSC7/ERG13	ENSG00000108679	EXOSC7	YML126C	ERG13
KIFAP3/SPT7	ENSG00000108773	KIFAP3	YBR081C	SPT7
MCM6/YPT6	ENSG00000108774	MCM6	YLR262C	YPT6
REXO2/MRP7	ENSG00000108826	REXO2	YNL005C	MRP7
RBM7/RHO5	ENSG00000108830	RBM7	YNL180C	RHO5
RBMS2/HDA1	ENSG00000108840	RBMS2	YNL021W	HDA1
BAZ2A/LUC7	ENSG00000108848	BAZ2A	YDL087C	LUC7
PTPN23/YOR296W	ENSG00000108854	PTPN23	YOR296W	YOR296W
MLH1/MSG5	ENSG00000108861	MLH1	YNL053W	MSG5
UNG/RNR4	ENSG00000108946	UNG	YGR180C	RNR4
KLHL20/LOT5	ENSG00000108953	KLHL20	YKL183W	LOT5
RGS11/PKH3	ENSG00000108984	RGS11	YDR466W	PKH3
PLXNA2/KTI12	ENSG00000109046	PLXNA2	YKL110C	KTI12
SPAG5/YDR248C	ENSG00000109047	SPAG5	YDR248C	YDR248C
ANKRD13A/SMC2	ENSG00000109061	ANKRD13A	YFR031C	SMC2
TPD52/YIR042C	ENSG00000109065	TPD52	YIR042C	YIR042C
ACACB/SPT6	ENSG00000109111	ACACB	YGR116W	SPT6
TRAF4/DEP1	ENSG00000109118	TRAF4	YAL013W	DEP1
PAG1/AVO2	ENSG00000109320	PAG1	YMR068W	AVO2
GPATCH1/SIN4	ENSG00000109339	GPATCH1	YNL236W	SIN4
ICAM3/PET8	ENSG00000109424	ICAM3	YNL003C	PET8
NT5C2/ECM14	ENSG00000109472	NT5C2	YHR132C	ECM14
MCAM/MGE1	ENSG00000109519	MCAM	YOR232W	MGE1
GPC4/GAR1	ENSG00000109534	GPC4	YHR089C	GAR1
CAMSAP3/PRP43	ENSG00000109606	CAMSAP3	YGL120C	PRP43
RAP1GAP/YLR455W	ENSG00000109685	RAP1GAP	YLR455W	YLR455W
XAB2/SKT5	ENSG00000109771	XAB2	YBL061C	SKT5
ARHGEF1/PEX28	ENSG00000109775	ARHGEF1	YHR150W	PEX28
STXBP2/USV1	ENSG00000109787	STXBP2	YPL230W	USV1
MAP2K7/FMP52	ENSG00000109854	MAP2K7	YER004W	FMP52
NMRK2/ELP4	ENSG00000109911	NMRK2	YPL101W	ELP4
DGKD/ZPR1	ENSG00000109917	DGKD	YGR211W	ZPR1
CTTNBP2/SSB1	ENSG00000109971	CTTNBP2	YDL229W	SSB1
ACTL6B/IRS4	ENSG00000110047	ACTL6B	YKR019C	IRS4
RARB/OSH7	ENSG00000110048	RARB	YHR001W	OSH7
TOP2B/SAP185	ENSG00000110075	TOP2B	YJL098W	SAP185
NFKB2/YAT1	ENSG00000110090	NFKB2	YAR035W	YAT1
PPP1R12B/PRP19	ENSG00000110107	PPP1R12B	YLL036C	PRP19
DNAJC10/IRC20	ENSG00000110171	DNAJC10	YLR247C	IRC20
GTF3C1/PHO91	ENSG00000110344	GTF3C1	YNR013C	PHO91
IL4R/REC104	ENSG00000110395	IL4R	YHR157W	REC104
USP33/KNS1	ENSG00000110422	USP33	YLL019C	KNS1
PAK3/SED4	ENSG00000110427	PAK3	YCR067C	SED4
DCX/LAT1	ENSG00000110435	DCX	YNL071W	LAT1
SNRPA/YNL247W	ENSG00000110619	SNRPA	YNL247W	YNL247W
SPAG6/TOM70	ENSG00000110711	SPAG6	YNL121C	TOM70
EXOSC5/NUP116	ENSG00000110713	EXOSC5	YMR047C	NUP116
DYNC1I2/EKI1	ENSG00000110721	DYNC1I2	YDR147W	EKI1
APBB1IP/TFB1	ENSG00000110768	APBB1IP	YDR311W	TFB1
LRCH4/NAS2	ENSG00000110801	LRCH4	YIL007C	NAS2
FAM76B/SPC19	ENSG00000110841	FAM76B	YDR201W	SPC19
SIRT6/PAR32	ENSG00000110851	SIRT6	YDL173W	PAR32
TYR/CRN1	ENSG00000110880	TYR	YLR429W	CRN1
POLD3/CHA4	ENSG00000110887	POLD3	YLR098C	CHA4
ACTN2/ERG12	ENSG00000110921	ACTN2	YMR208W	ERG12
CAPZB/HAL5	ENSG00000110931	CAPZB	YJL165C	HAL5
PHF17/ATP1	ENSG00000110955	PHF17	YBL099W	ATP1
UBE2A/YFL067W	ENSG00000111011	UBE2A	YFL067W	YFL067W
FGFR1/MSK1	ENSG00000111052	FGFR1	YNL073W	MSK1
FKBP6/LAP2	ENSG00000111144	FKBP6	YNL045W	LAP2
GTF2I/YCR023C	ENSG00000111181	GTF2I	YCR023C	YCR023C
SMC1B/CAT8	ENSG00000111206	SMC1B	YMR280C	CAT8
FBLN1/ALD5	ENSG00000111275	FBLN1	YER073W	ALD5
ITGA8/TAD2	ENSG00000111319	ITGA8	YJL035C	TAD2
CST7/YHR177W	ENSG00000111321	CST7	YHR177W	YHR177W
MAP2/TFB4	ENSG00000111358	MAP2	YPR056W	TFB4
PIAS2/SSO2	ENSG00000111450	PIAS2	YMR183C	SSO2
AMPH/RET3	ENSG00000111481	AMPH	YPL010W	RET3
ARAF/MET18	ENSG00000111530	ARAF	YIL128W	MET18
MCCC1/NUP84	ENSG00000111581	MCCC1	YDL116W	NUP84
FAP/CDC36	ENSG00000111596	FAP	YDL165W	CDC36
NEBL/TOF1	ENSG00000111602	NEBL	YNL273W	TOF1
UBE2K/HRP1	ENSG00000111605	UBE2K	YOL123W	HRP1
PIK3C3/TDH3	ENSG00000111640	PIK3C3	YGR192C	TDH3
N4BP2/NOP2	ENSG00000111641	N4BP2	YNL061W	NOP2
SYNJ2/NHP6B	ENSG00000111642	SYNJ2	YBR089C-A	NHP6B
ADCY2/YNG1	ENSG00000111653	ADCY2	YOR064C	YNG1
PPP2R5C/ERR3	ENSG00000111674	PPP2R5C	YMR323W	ERR3
RBFOX1/YGR153W	ENSG00000111679	RBFOX1	YGR153W	YGR153W
GNB1/SPR1	ENSG00000111701	GNB1	YOR190W	SPR1
HOXA9/MDG1	ENSG00000111725	HOXA9	YNL173C	MDG1
EDN1/WHI4	ENSG00000111786	EDN1	YDL224C	WHI4
MLLT10/KTR2	ENSG00000111802	MLLT10	YKR061W	KTR2
ADCYAP1R1/GIR2	ENSG00000111832	ADCYAP1R1	YDR152W	GIR2
NRD1/ASF1	ENSG00000111875	NRD1	YJL115W	ASF1
VDAC3/CEG1	ENSG00000111880	VDAC3	YGL130W	CEG1
PCM1/YER121W	ENSG00000111907	PCM1	YER121W	YER121W
CBFA2T2/YJL028W	ENSG00000112033	CBFA2T2	YJL028W	YJL028W
DBC1/STE3	ENSG00000112038	DBC1	YKL178C	STE3
ITCH/YPR003C	ENSG00000112053	ITCH	YPR003C	YPR003C
TP73/HOG1	ENSG00000112062	TP73	YLR113W	HOG1
TOLLIP/MEP3	ENSG00000112077	TOLLIP	YPR138C	MEP3
UBE2D4/ALK2	ENSG00000112079	UBE2D4	YBL009W	ALK2
RUNX1T1/YHR009C	ENSG00000112096	RUNX1T1	YHR009C	YHR009C
THOC1/MCM3	ENSG00000112118	THOC1	YEL032W	MCM3
OSBPL6/FAR10	ENSG00000112130	OSBPL6	YLR238W	FAR10
SLC1A3/HRT3	ENSG00000112146	SLC1A3	YLR097C	HRT3
XRCC5/MDN1	ENSG00000112159	XRCC5	YLR106C	MDN1
LXN/HUR1	ENSG00000112164	LXN	YGL168W	HUR1
SP140/RPS15	ENSG00000112175	SP140	YOL040C	RPS15
MKNK1/SRV2	ENSG00000112186	MKNK1	YNL138W	SRV2
TNS1/CCL1	ENSG00000112237	TNS1	YPR025C	CCL1
REXO1/XPT1	ENSG00000112242	REXO1	YJR133W	XPT1
SAR1A/YJL132W	ENSG00000112293	SAR1A	YJL132W	YJL132W
CDC14A/FAS1	ENSG00000112319	CDC14A	YKL182W	FAS1
RAPGEF3/MVP1	ENSG00000112335	RAPGEF3	YMR004W	MVP1
CEACAM1/SKI7	ENSG00000112339	CEACAM1	YOR076C	SKI7
SENP1/PEX7	ENSG00000112357	SENP1	YDR142C	PEX7
DUSP13/MCH2	ENSG00000112394	DUSP13	YKL221W	MCH2
CIC/PHO84	ENSG00000112499	CIC	YML123C	PHO84
LIPE/GON7	ENSG00000112531	LIPE	YJL184W	GON7
FDFT1/CLB6	ENSG00000112576	FDFT1	YGR109C	CLB6
PAFAH1B3/ENP1	ENSG00000112578	PAFAH1B3	YBR247C	ENP1
OPHN1/SPT15	ENSG00000112592	OPHN1	YER148W	SPT15
KIF22/RML2	ENSG00000112651	KIF22	YEL050C	RML2
SCGN/SEC5	ENSG00000112685	SCGN	YDR166C	SEC5
PGM1/ULP2	ENSG00000112701	PGM1	YIL031W	ULP2
DDX1/YHR213W-B	ENSG00000112715	DDX1	YHR213W-B	YHR213W-B
DNM2/PRP45	ENSG00000112739	DNM2	YAL032C	PRP45
EPB41L2/FUN26	ENSG00000112759	EPB41L2	YAL022C	FUN26
RIMS1/HIS4	ENSG00000112769	RIMS1	YCL030C	HIS4
STX7/GTO3	ENSG00000112782	STX7	YMR251W	GTO3
RABL2B/YMR124W	ENSG00000112851	RABL2B	YMR124W	YMR124W
KEAP1/PAP2	ENSG00000112941	KEAP1	YOL115W	PAP2
PTPRH/BDF1	ENSG00000112983	PTPRH	YLR399C	BDF1
EPHA6/SSZ1	ENSG00000113013	EPHA6	YHR064C	SSZ1
SCTR/AEP3	ENSG00000113048	SCTR	YPL005W	AEP3
RFX3/SWH1	ENSG00000113163	RFX3	YAR042W	SWH1
RIF1/UBX3	ENSG00000113194	RIF1	YDL091C	UBX3
RAB21/APE3	ENSG00000113269	RAB21	YBR286W	APE3
SLC4A4/THG1	ENSG00000113272	SLC4A4	YGR024C	THG1
SMARCA2/ENT5	ENSG00000113282	SMARCA2	YDR153C	ENT5
RDH8/CCR4	ENSG00000113300	RDH8	YAL021C	CCR4
SESN1/SAN1	ENSG00000113312	SESN1	YDR143C	SAN1
MID2/MSH3	ENSG00000113318	MID2	YCR092C	MSH3
COL5A3/BUD5	ENSG00000113319	COL5A3	YCR038C	BUD5
SRCAP/RNT1	ENSG00000113360	SRCAP	YMR239C	RNT1
KIAA0020/SUB1	ENSG00000113387	KIAA0020	YMR039C	SUB1
CPB2/FAT1	ENSG00000113396	CPB2	YBR041W	FAT1
CHRNA3/MST1	ENSG00000113407	CHRNA3	YKL194C	MST1
KCNN2/RAD17	ENSG00000113456	KCNN2	YOR368W	RAD17
CNOT4/SOL2	ENSG00000113552	CNOT4	YCR073W-A	SOL2
PSEN1/SKP1	ENSG00000113558	PSEN1	YDR328C	SKP1
CPOX/NUP170	ENSG00000113569	CPOX	YBL079W	NUP170
MOK/PPH21	ENSG00000113575	MOK	YDL134C	PPH21
HSP90AA1/FLO9	ENSG00000113580	HSP90AA1	YAL063C	FLO9
RBL1/SFB2	ENSG00000113615	RBL1	YNL049C	SFB2
DLGAP4/MRPL1	ENSG00000113645	DLGAP4	YDR116C	MRPL1
CFHR2/PRP40	ENSG00000113649	CFHR2	YKL012W	PRP40
NDC80/HSP10	ENSG00000113657	NDC80	YOR020C	HSP10
AP4E1/RNH70	ENSG00000113712	AP4E1	YGR276C	RNH70
RSBN1/CEM1	ENSG00000113719	RSBN1	YER061C	CEM1
MAGI3/PKC1	ENSG00000113721	MAGI3	YBL105C	PKC1
CXCL2/ARP4	ENSG00000113812	CXCL2	YJL081C	ARP4
AFP/MIG1	ENSG00000113916	AFP	YGL035C	MIG1
COL4A4/OGG1	ENSG00000114026	COL4A4	YML060W	OGG1
OSTM1/UFD4	ENSG00000114062	OSTM1	YKL010C	UFD4
CDH7/VID28	ENSG00000114098	CDH7	YIL017C	VID28
PCNP/AAD14	ENSG00000114115	PCNP	YNL331C	AAD14
ARG2/RIM2	ENSG00000114120	ARG2	YBR192W	RIM2
MEF2C/APC11	ENSG00000114125	MEF2C	YDL008W	APC11
PTPRC/LYS1	ENSG00000114126	PTPRC	YIR034C	LYS1
CACNA1S/ARC19	ENSG00000114209	CACNA1S	YKL013C	ARC19
PKP1/BCY1	ENSG00000114302	PKP1	YIL033C	BCY1
UBA5/UBP3	ENSG00000114316	UBA5	YER151C	UBP3
STK17B/YMR134W	ENSG00000114346	STK17B	YMR134W	YMR134W
CDC14B/RPL24A	ENSG00000114391	CDC14B	YGL031C	RPL24A
ZNF510/YMR315W	ENSG00000114416	ZNF510	YMR315W	YMR315W
LRP2/GPB2	ENSG00000114423	LRP2	YAL056W	GPB2
ZNF506/MPC54	ENSG00000114473	ZNF506	YOR177C	MPC54
DUSP12/GLC3	ENSG00000114480	DUSP12	YEL011W	GLC3
ENSG00000081770/URA3	ENSG00000114491	ENSG00000081770	YEL021W	URA3
CADPS2/CBC2	ENSG00000114503	CADPS2	YPL178W	CBC2
HSPB11/VMA1	ENSG00000114573	HSPB11	YDL185W	VMA1
IL12RB2/TPN1	ENSG00000114638	IL12RB2	YGL186C	TPN1
SMARCD3/RRT13	ENSG00000114650	SMARCD3	YER066W	RRT13
FYB/YDR415C	ENSG00000114738	FYB	YDR415C	YDR415C
MPP4/HFI1	ENSG00000114745	MPP4	YPL254W	HFI1
STRADB/SUI1	ENSG00000114784	STRADB	YNL244C	SUI1
BZW1/CPS1	ENSG00000114786	BZW1	YJL172W	CPS1
PGR/TIF4631	ENSG00000114867	PGR	YGR162W	TIF4631
ME2/ORM1	ENSG00000114978	ME2	YGR038W	ORM1
C5orf22/TPP1	ENSG00000115008	C5orf22	YMR156C	TPP1
CCNT2/ARP7	ENSG00000115073	CCNT2	YPR034W	ARP7
EPB41L3/ARP3	ENSG00000115091	EPB41L3	YJR065C	ARP3
COBLL1/ARG8	ENSG00000115107	COBLL1	YOL140W	ARG8
DLG3/IST3	ENSG00000115128	DLG3	YIR005W	IST3
TRAF5/ZTA1	ENSG00000115129	TRAF5	YBR046C	ZTA1
MRPL22/CTA1	ENSG00000115145	MRPL22	YDR256C	CTA1
GEMIN5/HHT2	ENSG00000115163	GEMIN5	YNL031C	HHT2
OPRK1/COT1	ENSG00000115194	OPRK1	YOR316C	COT1
NFE2L1/YML079W	ENSG00000115207	NFE2L1	YML079W	YML079W
GSK3B/GCN3	ENSG00000115211	GSK3B	YKR026C	GCN3
ITGB5/RPN11	ENSG00000115233	ITGB5	YFR004W	RPN11
ERC1/CYR1	ENSG00000115241	ERC1	YJL005W	CYR1
XPO1/YIM1	ENSG00000115252	XPO1	YMR152W	YIM1
PALB2/YOP1	ENSG00000115255	PALB2	YPR028W	YOP1
DOPEY1/PRB1	ENSG00000115257	DOPEY1	YEL060C	PRB1
BCKDHB/CWH41	ENSG00000115275	BCKDHB	YGL027C	CWH41
KAT6A/RAD5	ENSG00000115289	KAT6A	YLR032W	RAD5
ULK2/DNF3	ENSG00000115306	ULK2	YMR162C	DNF3
GRHL2/CUE4	ENSG00000115307	GRHL2	YML101C	CUE4
TNPO1/HTB2	ENSG00000115350	TNPO1	YBL002W	HTB2
P2RX5/NAB2	ENSG00000115380	P2RX5	YGL122C	NAB2
ITGAE/SLX1	ENSG00000115392	ITGAE	YBR228W	SLX1
DIS3/BSC2	ENSG00000115414	DIS3	YDR275W	BSC2
PIBF1/BLI1	ENSG00000115415	PIBF1	YKL061W	BLI1
ENSG00000083622/GMH1	ENSG00000115446	ENSG00000083622	YKR030W	GMH1
NUFIP1/CCT4	ENSG00000115484	NUFIP1	YDL143W	CCT4
RRAGB/PLP1	ENSG00000115514	RRAGB	YDR183W	PLP1
CYLD/HSH155	ENSG00000115524	CYLD	YMR288W	HSH155
SLC27A5/VPS24	ENSG00000115561	SLC27A5	YKL041W	VPS24
ZNF324/YJR096W	ENSG00000115594	ZNF324	YJR096W	YJR096W
ZNF446/FLO1	ENSG00000115602	ZNF446	YAR050W	FLO1
ZNF8/SPO12	ENSG00000115648	ZNF8	YHR152W	SPO12
RPS5/SDS22	ENSG00000115685	RPS5	YKL193C	SDS22
FAT1/SPE1	ENSG00000115758	FAT1	YKL184W	SPE1
YTHDC1/RPL23A	ENSG00000115762	YTHDC1	YBL087C	RPL23A
CHMP2B/GRH1	ENSG00000115806	CHMP2B	YDR517W	GRH1
PPIE/STE4	ENSG00000115808	PPIE	YOR212W	STE4
ZMPSTE24/AAC1	ENSG00000115840	ZMPSTE24	YMR056C	AAC1
NOA1/YMR114C	ENSG00000115850	NOA1	YMR114C	YMR114C
REST/DPS1	ENSG00000115866	REST	YLL018C	DPS1
SSH1/NOP6	ENSG00000115875	SSH1	YDL213C	NOP6
GSTP1/CDC25	ENSG00000115904	GSTP1	YLR310C	CDC25
APLP2/BNA5	ENSG00000115919	APLP2	YLR231C	BNA5
SLCO1A2/VRP1	ENSG00000115935	SLCO1A2	YLR337C	VRP1
WBP11/ORC2	ENSG00000115942	WBP11	YBR060C	ORC2
EIF3I/KRR1	ENSG00000115946	EIF3I	YCL059C	KRR1
TXLNA/ORC1	ENSG00000115947	TXLNA	YML065W	ORC1
APOB/SLD2	ENSG00000115966	APOB	YKL108W	SLD2
NCOA1/FKS1	ENSG00000116001	NCOA1	YLR342W	FKS1
KIF3C/SMT3	ENSG00000116030	KIF3C	YDR510W	SMT3
RAB10/YLR297W	ENSG00000116044	RAB10	YLR297W	YLR297W
GCKR/MSH6	ENSG00000116062	GCKR	YDR097C	MSH6
HADHA/IRC24	ENSG00000116096	HADHA	YIR036C	IRC24
MAPRE3/RPL4A	ENSG00000116106	MAPRE3	YBR031W	RPL4A
CAD/ALO1	ENSG00000116133	CAD	YML086C	ALO1
CD59/RFA3	ENSG00000116147	CD59	YJL173C	RFA3
CD82/GPX2	ENSG00000116157	CD82	YBR244W	GPX2
ATRX/STE14	ENSG00000116237	ATRX	YDR410C	STE14
TAF9/RPL22A	ENSG00000116251	TAF9	YLR061W	RPL22A
FCN1/RAD26	ENSG00000116254	FCN1	YJR035W	RAD26
MECOM/DCG1	ENSG00000116266	MECOM	YIR030C	DCG1
SCAMP1/AMD1	ENSG00000116337	SCAMP1	YML035C	AMD1
PREP/SGN1	ENSG00000116350	PREP	YIR001C	SGN1
HACE1/SEH1	ENSG00000116455	HACE1	YGL100W	SEH1
SEH1L/ATP4	ENSG00000116459	SEH1L	YPL078C	ATP4
WDR47/YPT31	ENSG00000116473	WDR47	YER031C	YPT31
OVGP1/RLM1	ENSG00000116604	OVGP1	YPL089C	RLM1
MAP3K4/SPE3	ENSG00000116649	MAP3K4	YPR069C	SPE3
PILRA/STB6	ENSG00000116661	PILRA	YKL072W	STB6
IGSF9/REV7	ENSG00000116670	IGSF9	YIL139C	REV7
ABCB1/YEL023C	ENSG00000116678	ABCB1	YEL023C	YEL023C
AKR1B1/KEL2	ENSG00000116679	AKR1B1	YGR238C	KEL2
CPNE3/FZO1	ENSG00000116688	CPNE3	YBR179C	FZO1
RRN3/EBS1	ENSG00000116698	RRN3	YDR206W	EBS1
CTTN/GCD14	ENSG00000116731	CTTN	YJL125C	GCD14
MTIF2/YBR284W	ENSG00000116748	MTIF2	YBR284W	YBR284W
TTC39A/YER077C	ENSG00000116750	TTC39A	YER077C	YER077C
EPS15/HSH49	ENSG00000116754	EPS15	YOR319W	HSH49
ORC1/SOR2	ENSG00000116791	ORC1	YDL246C	SOR2
MGST2/PZF1	ENSG00000116809	MGST2	YPR186C	PZF1
CHERP/MSW1	ENSG00000116874	CHERP	YDR268W	MSW1
ATG16L1/MRPS28	ENSG00000116898	ATG16L1	YDR337W	MRPS28
USP40/SLC1	ENSG00000116906	USP40	YDL052C	SLC1
RAD54L/RPS12	ENSG00000116918	RAD54L	YOR369C	RPS12
MAST2/GTR2	ENSG00000116954	MAST2	YGR163W	GTR2
DNAJA1/POS5	ENSG00000116962	DNAJA1	YPL188W	POS5
B4GALT1/YIL161W	ENSG00000116977	B4GALT1	YIL161W	YIL161W
CHMP5/RPS10A	ENSG00000116983	CHMP5	YOR293W	RPS10A
NFX1/MHT1	ENSG00000116984	NFX1	YLL062C	MHT1
DIMT1/SLM2	ENSG00000117020	DIMT1	YNL047C	SLM2
IPO11/RIB5	ENSG00000117091	IPO11	YBR256C	RIB5
EIF2AK1/SDH2	ENSG00000117118	EIF2AK1	YLL041C	SDH2
EPDR1/SSF1	ENSG00000117133	EPDR1	YHR066W	SSF1
SEPHS1/JHD2	ENSG00000117139	SEPHS1	YJR119C	JHD2
MRPL28/RPS13	ENSG00000117155	MRPL28	YDR064W	RPS13
CEACAM6/KIP1	ENSG00000117245	CEACAM6	YBL063W	KIP1
RBM22/ROD1	ENSG00000117289	RBM22	YOR018W	ROD1
TMED2/GAL10	ENSG00000117308	TMED2	YBR019C	GAL10
ERO1LB/YGL082W	ENSG00000117385	ERO1LB	YGL082W	YGL082W
ZFAND6/GAL2	ENSG00000117394	ZFAND6	YLR081W	GAL2
TXLNG/EBP2	ENSG00000117395	TXLNG	YKL172W	EBP2
PPEF1/CDC20	ENSG00000117399	PPEF1	YGL116W	CDC20
LAT2/KAP122	ENSG00000117408	LAT2	YGL016W	KAP122
HUWE1/VMA16	ENSG00000117410	HUWE1	YHR026W	VMA16
ZW10/YPR1	ENSG00000117448	ZW10	YDR368W	YPR1
ALG9/TSA1	ENSG00000117450	ALG9	YML028W	TSA1
MYBPC2/HDA2	ENSG00000117461	MYBPC2	YDR295C	HDA2
NOX4/PHO13	ENSG00000117519	NOX4	YDL236W	PHO13
ACOX3/HEF3	ENSG00000117528	ACOX3	YNL014W	HEF3
MTMR2/NYV1	ENSG00000117533	MTMR2	YLR093C	NYV1
PPP1R15A/DPH5	ENSG00000117543	PPP1R15A	YLR172C	DPH5
HSD17B14/WWM1	ENSG00000117560	HSD17B14	YFL010C	WWM1
TRIP6/YIR035C	ENSG00000117594	TRIP6	YIR035C	YIR035C
ACHE/UTP25	ENSG00000117597	ACHE	YIL091C	UTP25
FTL/BDP1	ENSG00000117625	FTL	YNL039W	BDP1
SRRT/YAP3	ENSG00000117632	SRRT	YHL009C	YAP3
BAX/KIN3	ENSG00000117650	BAX	YAR018C	KIN3
NLK/CLA4	ENSG00000117676	NLK	YNL298W	CLA4
PIGS/RER2	ENSG00000117682	PIGS	YBR002C	RER2
ATXN7L3/YJR098C	ENSG00000117707	ATXN7L3	YJR098C	YJR098C
PGS1/SWI1	ENSG00000117713	PGS1	YPL016W	SWI1
PSMC5/SPC72	ENSG00000117724	PSMC5	YAL047C	SPC72
UIMC1/RFA2	ENSG00000117748	UIMC1	YNL312W	RFA2
CETP/PEP12	ENSG00000117758	CETP	YOR036W	PEP12
MMP2/OSH2	ENSG00000117859	MMP2	YDL019C	OSH2
GNAO1/TCB2	ENSG00000117868	GNAO1	YNL087W	TCB2
OGFOD1/CRF1	ENSG00000117906	OGFOD1	YDR223W	CRF1
SH3BP2/PEP4	ENSG00000117984	SH3BP2	YPL154C	PEP4
ADD1/IRR1	ENSG00000118007	ADD1	YIL026C	IRR1
C14orf166/YPK3	ENSG00000118046	C14orf166	YBR028C	YPK3
NID2/SET1	ENSG00000118058	NID2	YHR119W	SET1
GMCL1/NTH2	ENSG00000118094	GMCL1	YBR001C	NTH2
SF3B2/SIM1	ENSG00000118160	SF3B2	YIL123W	SIM1
KLHL42/MIG3	ENSG00000118263	KLHL42	YER028C	MIG3
GNAS/MOT3	ENSG00000118495	GNAS	YMR070W	MOT3
DNM1L/POC4	ENSG00000118503	DNM1L	YPL144W	POC4
PTHLH/YJR154W	ENSG00000118507	PTHLH	YJR154W	YJR154W
PHACTR3/YPL067C	ENSG00000118508	PHACTR3	YPL067C	YPL067C
ERGIC2/IPL1	ENSG00000118515	ERGIC2	YPL209C	IPL1
TFAP2C/CAR1	ENSG00000118520	TFAP2C	YPL111W	CAR1
AURKA/YLR352W	ENSG00000118564	AURKA	YLR352W	YLR352W
PIR/SEC22	ENSG00000118640	PIR	YLR268W	SEC22
RFX2/SWP1	ENSG00000118705	RFX2	YMR149W	SWP1
SULT2B1/YUH1	ENSG00000118939	SULT2B1	YJR099W	YUH1
CNOT3/SNX4	ENSG00000118960	CNOT3	YJL036W	SNX4
GP6/PCL9	ENSG00000118971	GP6	YDL179W	PCL9
PTPN4/RAD6	ENSG00000119048	PTPN4	YGL058W	RAD6
DDX18/GUD1	ENSG00000119125	DDX18	YDL238C	GUD1
KHSRP/YPR015C	ENSG00000119138	KHSRP	YPR015C	YPR015C
GNA11/CFT2	ENSG00000119203	GNA11	YLR115W	CFT2
EDEM2/UTP10	ENSG00000119285	EDEM2	YJL109C	UTP10
DNMT3B/RAD23	ENSG00000119318	DNMT3B	YEL037C	RAD23
REM1/RTG1	ENSG00000119335	REM1	YOL067C	RTG1
TPX2/RRD2	ENSG00000119383	TPX2	YPL152W	RRD2
PDRG1/GLE1	ENSG00000119392	PDRG1	YDL207W	GLE1
EPB41L1/MTG2	ENSG00000119396	EPB41L1	YHR168W	MTG2
DOCK9/BRR1	ENSG00000119397	DOCK9	YPR057W	BRR1
DOCK3/SWD3	ENSG00000119402	DOCK3	YBR175W	SWD3
COQ9/MRK1	ENSG00000119408	COQ9	YDL079C	MRK1
CRLS1/SIT4	ENSG00000119414	CRLS1	YDL047W	SIT4
PPP1R13B/MIC14	ENSG00000119421	PPP1R13B	YDR031W	MIC14
SIGLEC1/VPS4	ENSG00000119541	SIGLEC1	YPR173C	VPS4
FKBP1A/VHS1	ENSG00000119638	FKBP1A	YDR247W	VHS1
NSFL1C/MLH3	ENSG00000119684	NSFL1C	YPL164C	MLH3
MAVS/PXA1	ENSG00000119688	MAVS	YPL147W	PXA1
F11/MSO1	ENSG00000119703	F11	YNR049C	MSO1
XRN2/YCR016W	ENSG00000119707	XRN2	YCR016W	YCR016W
DYNLL1/ALD4	ENSG00000119711	DYNLL1	YOR374W	ALD4
TESC/GCD7	ENSG00000119718	TESC	YLR291C	GCD7
SNX5/COQ6	ENSG00000119723	SNX5	YGR255C	COQ6
RPL6/TOM40	ENSG00000119725	RPL6	YMR203W	TOM40
MAPKAPK5/CCT8	ENSG00000119760	MAPKAPK5	YJL008C	CCT8
P2RX7/AXL1	ENSG00000119912	P2RX7	YPR122W	AXL1
ESF1/SWT1	ENSG00000119917	ESF1	YOR166C	SWT1
RBBP9/TSR3	ENSG00000119929	RBBP9	YOR006C	TSR3
ANAPC5/GIP2	ENSG00000119938	ANAPC5	YER054C	GIP2
SLC23A2/XKS1	ENSG00000119950	SLC23A2	YGR194C	XKS1
TMEM230/YHL042W	ENSG00000119965	TMEM230	YHL042W	YHL042W
DZANK1/MAK11	ENSG00000120008	DZANK1	YKL021C	MAK11
KDM2B/NUC1	ENSG00000120049	KDM2B	YJL208C	NUC1
TASP1/AAT2	ENSG00000120053	TASP1	YLR027C	AAT2
GCN1L1/MET17	ENSG00000120054	GCN1L1	YLR303W	MET17
RPLP0/PIS1	ENSG00000120088	RPLP0	YPR113W	PIS1
PXN/PPS1	ENSG00000120129	PXN	YBR276C	PPS1
RPH3A/RCL1	ENSG00000120158	RPH3A	YOL010W	RCL1
TRMT6/MOB1	ENSG00000120162	TRMT6	YIL106W	MOB1
CHGB/MRP2	ENSG00000120333	CHGB	YPR166C	MRP2
PEBP1/TCP1	ENSG00000120438	PEBP1	YDR212W	TCP1
TBX5/SSE2	ENSG00000120694	TBX5	YBR169C	SSE2
BRAP/ALG5	ENSG00000120697	BRAP	YPL227C	ALG5
ERP29/RRP43	ENSG00000120699	ERP29	YCR035C	RRP43
NOS1/SUP45	ENSG00000120705	NOS1	YBR143C	SUP45
FUS/YLR001C	ENSG00000120708	FUS	YLR001C	YLR001C
IGBP1/MET31	ENSG00000120738	IGBP1	YPL038W	MET31
FXYD3/UTP20	ENSG00000120800	FXYD3	YBL004W	UTP20
GANAB/FUS1	ENSG00000120802	GANAB	YCL027W	FUS1
GMIP/HAP3	ENSG00000120837	GMIP	YBL021C	HAP3
RBM41/RAD28	ENSG00000120868	RBM41	YDR030C	RAD28
BIRC5/FIP1	ENSG00000120885	BIRC5	YJR093C	FIP1
LAG3/HOF1	ENSG00000120896	LAG3	YMR032W	HOF1
MLF2/PPZ2	ENSG00000120910	MLF2	YDR436W	PPZ2
OTUB2/YLR118C	ENSG00000120992	OTUB2	YLR118C	YLR118C
DDX24/RRI1	ENSG00000121022	DDX24	YDL216C	RRI1
ZBTB25/YGR017W	ENSG00000121067	ZBTB25	YGR017W	YGR017W
ARHGAP4/HUT1	ENSG00000121073	ARHGAP4	YPL244C	HUT1
ANKRD24/YML082W	ENSG00000121152	ANKRD24	YML082W	YML082W
RCOR1/RSB1	ENSG00000121361	RCOR1	YOR049C	RSB1
LTBP4/CTT1	ENSG00000121691	LTBP4	YGR088W	CTT1
BLVRB/CST9	ENSG00000121741	BLVRB	YLR394W	CST9
SLC9A1/BUB2	ENSG00000121749	SLC9A1	YMR055C	BUB2
SPTLC1/IDS2	ENSG00000121753	SPTLC1	YJL146W	IDS2
PAPOLA/TUL1	ENSG00000121848	PAPOLA	YKL034W	TUL1
CCNK/YER140W	ENSG00000121931	CCNK	YER140W	YER140W
PCBP4/TPI1	ENSG00000121957	PCBP4	YDR050C	TPI1
RGS1/YCR061W	ENSG00000121966	RGS1	YCR061W	YCR061W
MRPS33/NUP188	ENSG00000122025	MRPS33	YML103C	NUP188
NDUFB2/YPR013C	ENSG00000122034	NDUFB2	YPR013C	YPR013C
ENSG00000090269/INP53	ENSG00000122126	ENSG00000090269	YOR109W	INP53
NUDC/MRP4	ENSG00000122140	NUDC	YHL004W	MRP4
MAEA/COG5	ENSG00000122176	MAEA	YNL051W	COG5
ICAM1/COP1	ENSG00000122218	ICAM1	YDL145C	COP1
STRN4/CDC3	ENSG00000122545	STRN4	YLR314C	CDC3
IRAK3/YMR111C	ENSG00000122705	IRAK3	YMR111C	YMR111C
LYZ/YMR317W	ENSG00000122778	LYZ	YMR317W	YMR317W
SI/RSC2	ENSG00000122779	SI	YLR357W	RSC2
MUL1/LSC2	ENSG00000122786	MUL1	YGR244C	LSC2
PDCD7/YER130C	ENSG00000122877	PDCD7	YER130C	YER130C
SPG21/MF(ALPHA)1	ENSG00000122952	SPG21	YPL187W	MF(ALPHA)1
DNAJB11/GBP2	ENSG00000122965	DNAJB11	YCL011C	GBP2
THPO/BBP1	ENSG00000122966	THPO	YPL255W	BBP1
CHRD/DRS1	ENSG00000123064	CHRD	YLL008W	DRS1
FLT3LG/DMA2	ENSG00000123091	FLT3LG	YNL116W	DMA2
RAB11FIP3/EDC2	ENSG00000123094	RAB11FIP3	YER035W	EDC2
GNPTG/YEL076C-A	ENSG00000123131	GNPTG	YEL076C-A	YEL076C-A
ZNF268/PET191	ENSG00000123146	ZNF268	YJR034W	PET191
GOLGA3/CDC40	ENSG00000123154	GOLGA3	YDR364C	CDC40
PABPC4/FMP45	ENSG00000123179	PABPC4	YDL222C	FMP45
CD209/CCC2	ENSG00000123191	CD209	YDR270W	CCC2
MCOLN1/NQM1	ENSG00000123213	MCOLN1	YGR043C	NQM1
EFNB1/TMA17	ENSG00000123240	EFNB1	YDL110C	TMA17
AARS/GIM5	ENSG00000123349	AARS	YML094W	GIM5
GLG1/KIN1	ENSG00000123374	GLG1	YDR122W	KIN1
KIF4A/PRC1	ENSG00000123384	KIF4A	YMR297W	PRC1
PLEKHG2/STP2	ENSG00000123411	PLEKHG2	YHR006W	STP2
PITPNM2/PPM2	ENSG00000123444	PITPNM2	YOL141W	PPM2
EXOC1/ATP11	ENSG00000123472	EXOC1	YNL315C	ATP11
DTX2/FRE1	ENSG00000123473	DTX2	YLR214W	FRE1
NLRC4/LGE1	ENSG00000123562	NLRC4	YPL055C	LGE1
NRCAM/YPT53	ENSG00000123595	NRCAM	YNL093W	YPT53
LAMB1/AVT4	ENSG00000123643	LAMB1	YNL101W	AVT4
SLC26A3/RRP45	ENSG00000123737	SLC26A3	YDR280W	RRP45
DLD/PFK26	ENSG00000123836	DLD	YIL107C	PFK26
WDR7/SPC29	ENSG00000123933	WDR7	YPL124W	SPC29
TXNL1/CKS1	ENSG00000123975	TXNL1	YBR135W	CKS1
IL5RA/LAP4	ENSG00000123992	IL5RA	YKL103C	LAP4
ITGA6/SPR6	ENSG00000123999	ITGA6	YER115C	SPR6
RAPGEF4/DIP5	ENSG00000124067	RAPGEF4	YPL265W	DIP5
ENSG00000091436/YKL091C	ENSG00000124120	ENSG00000091436	YKL091C	YKL091C
FH/GPI16	ENSG00000124155	FH	YHR188C	GPI16
SEL1L3/SCS2	ENSG00000124164	SEL1L3	YER120W	SCS2
TF/ATP15	ENSG00000124172	TF	YPL271W	ATP15
MYO15A/RVS167	ENSG00000124181	MYO15A	YDR388W	RVS167
APOH/NAB3	ENSG00000124193	APOH	YPL190C	NAB3
NLRP1/CSE1	ENSG00000124207	NLRP1	YGL238W	CSE1
ACKR6/MMS2	ENSG00000124208	ACKR6	YGL087C	MMS2
SPAG7/TEM1	ENSG00000124209	SPAG7	YML064C	TEM1
ORC6/MDM34	ENSG00000124214	ORC6	YGL219C	MDM34
ZC3HC1/UBA4	ENSG00000124217	ZC3HC1	YHR111W	UBA4
ESR1/VAM3	ENSG00000124222	ESR1	YOR106W	VAM3
RGS17/DBP10	ENSG00000124228	RGS17	YDL031W	DBP10
ANGPT2/HBT1	ENSG00000124233	ANGPT2	YDL223C	HBT1
CD200/YFR006W	ENSG00000124299	CD200	YFR006W	YFR006W
CMA1/SNC2	ENSG00000124333	CMA1	YOR327C	SNC2
PSME1/RFU1	ENSG00000124356	PSME1	YLR073C	RFU1
JPH4/TOS1	ENSG00000124357	JPH4	YBR162C	TOS1
MYH7/DOA4	ENSG00000124422	MYH7	YDR069C	DOA4
CEBPE/UBP8	ENSG00000124486	CEBPE	YMR223W	UBP8
SLC7A8/SAM37	ENSG00000124491	SLC7A8	YMR060C	SAM37
OSGEP/YHC1	ENSG00000124562	OSGEP	YLR298C	YHC1
RNF31/TFB2	ENSG00000124570	RNF31	YPL122C	TFB2
SCFD1/MSN5	ENSG00000124571	SCFD1	YDR335W	MSN5
G2E3/BPT1	ENSG00000124574	G2E3	YLL015W	BPT1
HECTD1/OST6	ENSG00000124641	HECTD1	YML019W	OST6
HNRNPC/YGR266W	ENSG00000124702	HNRNPC	YGR266W	YGR266W
RPGRIP1/CRG1	ENSG00000124713	RPGRIP1	YHR209W	CRG1
SUPT16H/MCM1	ENSG00000124762	SUPT16H	YMR043W	MCM1
TOX4/ROX1	ENSG00000124766	TOX4	YPR065W	ROX1
GEMIN2/SRL2	ENSG00000124782	GEMIN2	YLR082C	SRL2
TGM1/RIO2	ENSG00000124784	TGM1	YNL207W	RIO2
TINF2/NUP1	ENSG00000124789	TINF2	YOR098C	NUP1
DAZL/FMP23	ENSG00000124802	DAZL	YBR047W	FMP23
SEMA6A/MSA1	ENSG00000124813	SEMA6A	YOR066W	MSA1
TRPM7/HDA3	ENSG00000124831	TRPM7	YPR179C	HDA3
TYRO3/DSL1	ENSG00000124839	TYRO3	YNL258C	DSL1
WDR76/NSG2	ENSG00000124942	WDR76	YNL156C	NSG2
CAPN3/CDC39	ENSG00000125107	CAPN3	YCR093W	CDC39
SNAP23/TMN2	ENSG00000125304	SNAP23	YDR107C	TMN2
PHGDH/SPR3	ENSG00000125354	PHGDH	YGR059W	SPR3
COL9A3/KIN82	ENSG00000125388	COL9A3	YCR091W	KIN82
EZR/VIK1	ENSG00000125414	EZR	YPL253C	VIK1
MYL6/GGA2	ENSG00000125447	MYL6	YHR108W	GGA2
AGO1/ADY2	ENSG00000125450	AGO1	YCR010C	ADY2
TEKT2/REB1	ENSG00000125482	TEKT2	YBR049C	REB1
CLSPN/ESC2	ENSG00000125618	CLSPN	YDR363W	ESC2
UNC13D/RPA135	ENSG00000125630	UNC13D	YPR010C	RPA135
DPYSL2/YKL047W	ENSG00000125651	DPYSL2	YKL047W	YKL047W
TGFB2/NSE5	ENSG00000125686	TGFB2	YML023C	NSE5
NUP50/RGD1	ENSG00000125733	NUP50	YBR260C	RGD1
CDC45/YHL017W	ENSG00000125734	CDC45	YHL017W	YHL017W
COMT/SMD2	ENSG00000125743	COMT	YLR275W	SMD2
LRRFIP2/RTN2	ENSG00000125744	LRRFIP2	YDL204W	RTN2
HDAC6/ELP2	ENSG00000125746	HDAC6	YGR200C	ELP2
KRT31/RPL18A	ENSG00000125753	KRT31	YOL120C	RPL18A
CDC6/PTA1	ENSG00000125755	CDC6	YAL043C	PTA1
UPRT/HCM1	ENSG00000125798	UPRT	YCR065W	HCM1
CDC23/PDC2	ENSG00000125817	CDC23	YDR081C	PDC2
CBX5/YCR076C	ENSG00000125818	CBX5	YCR076C	YCR076C
SUCO/VPS36	ENSG00000125826	SUCO	YLR417W	VPS36
MSH2/SMB1	ENSG00000125835	MSH2	YER029C	SMB1
MAP3K1/YNL190W	ENSG00000125844	MAP3K1	YNL190W	YNL190W
DHPS/YSP3	ENSG00000125851	DHPS	YOR003W	YSP3
HOOK2/PEX15	ENSG00000125863	HOOK2	YOL044W	PEX15
ARCN1/COF1	ENSG00000125868	ARCN1	YLL050C	COF1
PSMD5/MUD1	ENSG00000125870	PSMD5	YBR119W	MUD1
PTGS1/NAB6	ENSG00000125944	PTGS1	YML117W	NAB6
NUP188/RTG3	ENSG00000125952	NUP188	YBL103C	RTG3
CRAT/RAM1	ENSG00000125954	CRAT	YDL090C	RAM1
SH2D3C/ERV41	ENSG00000125991	SH2D3C	YML067C	ERV41
NANS/SMC5	ENSG00000126001	NANS	YOL034W	SMC5
DFNB31/PRE1	ENSG00000126067	DFNB31	YER012W	PRE1
CWF19L1/SPC98	ENSG00000126216	CWF19L1	YNL126W	SPC98
SEMA4G/YJR084W	ENSG00000126226	SEMA4G	YJR084W	YJR084W
BTAF1/UBA2	ENSG00000126261	BTAF1	YDR390C	UBA2
IKZF5/DOT5	ENSG00000126432	IKZF5	YIL010W	DOT5
BLNK/HMT1	ENSG00000126457	BLNK	YBR034C	HMT1
SORBS1/SDO1	ENSG00000126524	SORBS1	YLR022C	SDO1
BAMBI/VPS30	ENSG00000126581	BAMBI	YPL120W	VPS30
IL11/ECM22	ENSG00000126746	IL11	YLR228C	ECM22
MYO3A/BUD27	ENSG00000126756	MYO3A	YFL023W	BUD27
WAC/TIM22	ENSG00000126768	WAC	YDL217C	TIM22
CREM/SPO21	ENSG00000126777	CREM	YOL091W	SPO21
NUBP2/SSA3	ENSG00000126803	NUBP2	YBL075C	SSA3
HIVEP1/URB2	ENSG00000126838	HIVEP1	YJR041C	URB2
TREM2/GEM1	ENSG00000126858	TREM2	YAL048C	GEM1
CRISP3/CAC2	ENSG00000126883	CRISP3	YML102W	CAC2
FKBP5/PBS2	ENSG00000126934	FKBP5	YJL128C	PBS2
SRPK1/SNT309	ENSG00000126970	SRPK1	YPR101W	SNT309
BRPF3/YOL057W	ENSG00000127022	BRPF3	YOL057W	YOL057W
MRPS18A/VIP1	ENSG00000127241	MRPS18A	YLR410W	VIP1
ENSG00000096087/NUP85	ENSG00000127311	ENSG00000096087	YJR042W	NUP85
EFHC1/JID1	ENSG00000127328	EFHC1	YPR061C	JID1
NCR2/YOL075C	ENSG00000127412	NCR2	YOL075C	YOL075C
HSP90AB1/SVF1	ENSG00000127415	HSP90AB1	YDR346C	SVF1
MLN/ESS1	ENSG00000127445	MLN	YJR017C	ESS1
CDC5L/EMC1	ENSG00000127463	CDC5L	YCL045C	EMC1
ITPR3/SIN3	ENSG00000127511	ITPR3	YOL004W	SIN3
ZNF184/SLY41	ENSG00000127526	ZNF184	YOR307C	SLY41
DSP/NUP82	ENSG00000127527	DSP	YJL061W	NUP82
SIRT1/RIM101	ENSG00000127528	SIRT1	YHL027W	RIM101
HNRNPH3/ERV1	ENSG00000127554	HNRNPH3	YGR029W	ERV1
JAK2/CTF18	ENSG00000127586	JAK2	YMR078C	CTF18
IL12RB1/SLK19	ENSG00000127603	IL12RB1	YOR195W	SLK19
ABL1/RSC4	ENSG00000127616	ABL1	YKR008W	RSC4
ACOT7/GIS1	ENSG00000127663	ACOT7	YDR096W	GIS1
SH3GLB1/TUB1	ENSG00000127824	SH3GLB1	YML085C	TUB1
CDC7/EIS1	ENSG00000127946	CDC7	YMR031C	EIS1
PCSK5/OCA1	ENSG00000127947	PCSK5	YNL099C	OCA1
SCD/GPA1	ENSG00000127955	SCD	YHR005C	GPA1
TMED1/LEE1	ENSG00000128016	TMED1	YPL054W	LEE1
ABLIM1/ADE1	ENSG00000128050	ABLIM1	YAR015W	ADE1
RAB18/ADE4	ENSG00000128059	RAB18	YMR300C	ADE4
NRP1/HXT7	ENSG00000128285	NRP1	YDR342C	HXT7
PRTFDC1/TUM1	ENSG00000128309	PRTFDC1	YOR251C	TUM1
TSPAN15/SME1	ENSG00000128534	TSPAN15	YOR159C	SME1
MAST3/CAJ1	ENSG00000128590	MAST3	YER048C	CAJ1
MZF1/NMA1	ENSG00000128591	MZF1	YLR328W	NMA1
MYO9B/MET8	ENSG00000128595	MYO9B	YBR213W	MET8
PSMD8/ANP1	ENSG00000128604	PSMD8	YEL036C	ANP1
SETD1A/MRPS12	ENSG00000128626	SETD1A	YNR036C	MRPS12
MAGEB2/YHR219W	ENSG00000128641	MAGEB2	YHR219W	YHR219W
EFNA2/IRC3	ENSG00000128656	EFNA2	YDR332W	IRC3
CIRBP/CYB5	ENSG00000128731	CIRBP	YNL111C	CYB5
ATP5D/ADD66	ENSG00000128789	ATP5D	YKL206C	ADD66
IGFALS/RNY1	ENSG00000128881	IGFALS	YPL123C	RNY1
HNRNPM/INO80	ENSG00000128908	HNRNPM	YGL150C	INO80
MARCH2/DAL82	ENSG00000128944	MARCH2	YNL314W	DAL82
NDUFB7/DUT1	ENSG00000128951	NDUFB7	YBR252W	DUT1
TECR/LCP5	ENSG00000129071	TECR	YER127W	LCP5
TIMM13/SEC26	ENSG00000129083	TIMM13	YDR238C	SEC26
CDC34/PRE5	ENSG00000129084	CDC34	YMR314W	PRE5
MTAP/ECM38	ENSG00000129103	MTAP	YLR299W	ECM38
POLR2E/DCD1	ENSG00000129187	POLR2E	YHR144C	DCD1
POLRMT/GIP4	ENSG00000129219	POLRMT	YAL031C	GIP4
HCN2/DIA2	ENSG00000129221	HCN2	YOR080W	DIA2
GADD45B/TRX3	ENSG00000129235	GADD45B	YCR083W	TRX3
MADCAM1/TRM3	ENSG00000129282	MADCAM1	YDL112W	TRM3
MKNK2/SSN8	ENSG00000129315	MKNK2	YNL025C	SSN8
ENSG00000099882/APM2	ENSG00000129354	ENSG00000099882	YHL019C	APM2
ARVCF/NUP60	ENSG00000129422	ARVCF	YAR002W	NUP60
RANBP1/YNL122C	ENSG00000129451	RANBP1	YNL122C	YNL122C
KLHL22/GNP1	ENSG00000129473	KLHL22	YDR508C	GNP1
MED15/SEC6	ENSG00000129484	MED15	YIL068C	SEC6
SERPIND1/RPS26A	ENSG00000129518	SERPIND1	YGL189C	RPS26A
SNAP29/WSC3	ENSG00000129538	SNAP29	YOL105C	WSC3
CRKL/RUB1	ENSG00000129559	CRKL	YDR139C	RUB1
LZTR1/OST2	ENSG00000129562	LZTR1	YOR103C	OST2
MMP11/FKH2	ENSG00000129654	MMP11	YNL068C	FKH2
CECR2/CYK3	ENSG00000129675	CECR2	YDL117W	CYK3
SMARCB1/YPR196W	ENSG00000129682	SMARCB1	YPR196W	YPR196W
P2RX6/BRE2	ENSG00000129691	P2RX6	YLR015W	BRE2
DERL3/RPS4B	ENSG00000129824	DERL3	YHR203C	RPS4B
ENSG00000099964/THI20	ENSG00000129946	ENSG00000099964	YOL055C	THI20
BCL2L13/DPP1	ENSG00000129951	BCL2L13	YDR284C	DPP1
ENSG00000099972/TCB1	ENSG00000129990	ENSG00000099972	YOR086C	TCB1
DDT/RMT2	ENSG00000130005	DDT	YDR465C	RMT2
OSM/HPA3	ENSG00000130066	OSM	YEL066W	HPA3
CABIN1/NTE1	ENSG00000130147	CABIN1	YML059C	NTE1
TBC1D10A/YLR422W	ENSG00000130158	TBC1D10A	YLR422W	YLR422W
SUSD2/YNR065C	ENSG00000130164	SUSD2	YNR065C	YNR065C
SF3A1/ELF1	ENSG00000130165	SF3A1	YKL160W	ELF1
SEC14L2/GTB1	ENSG00000130175	SEC14L2	YDR221W	GTB1
ENSG00000100010/CDC16	ENSG00000130177	ENSG00000100010	YKL022C	CDC16
PPIL2/MNT4	ENSG00000130203	PPIL2	YNR059W	MNT4
SNRPD3/STE13	ENSG00000130226	SNRPD3	YOR219C	STE13
PES1/YMR185W	ENSG00000130227	PES1	YMR185W	YMR185W
MAPK1/THO1	ENSG00000130254	MAPK1	YER063W	THO1
GGT1/MSS1	ENSG00000130299	GGT1	YMR023C	MSS1
PPM1F/YDR115W	ENSG00000130312	PPM1F	YDR115W	YDR115W
TOP3B/SOL4	ENSG00000130313	TOP3B	YGR248W	SOL4
DGCR14/LSM7	ENSG00000130332	DGCR14	YNL147W	LSM7
CRYBB2P1/AST1	ENSG00000130347	CRYBB2P1	YBL069W	AST1
MFNG/YGL185C	ENSG00000130414	MFNG	YGL185C	YGL185C
CARD10/ARC40	ENSG00000130429	CARD10	YBR234C	ARC40
SLC25A1/LSM4	ENSG00000130520	SLC25A1	YER112W	LSM4
ADRBK2/RUP1	ENSG00000130560	ADRBK2	YOR138C	RUP1
LGALS2/YDL086W	ENSG00000130635	LGALS2	YDL086W	YDL086W
GGA1/CLB3	ENSG00000130638	GGA1	YDL155W	CLB3
HIRA/SPC97	ENSG00000130640	HIRA	YHR172W	SPC97
SH3BP1/PRK1	ENSG00000130669	SH3BP1	YIL095W	PRK1
LGALS1/ADH6	ENSG00000130684	LGALS1	YMR318C	ADH6
HPS4/RPN13	ENSG00000130706	HPS4	YLR421C	RPN13
ENSG00000100101/ARG1	ENSG00000130707	ENSG00000100101	YOL058W	ARG1
PATZ1/UBC12	ENSG00000130725	PATZ1	YLR306W	UBC12
TRIOBP/SIR3	ENSG00000130762	TRIOBP	YLR442C	SIR3
TFIP11/FRS1	ENSG00000130764	TFIP11	YLR060W	FRS1
GCAT/INH1	ENSG00000130770	GCAT	YDL181W	INH1
ENSG00000100118/SLA2	ENSG00000130787	ENSG00000100118	YNL243W	SLA2
CRYBB1/RPF1	ENSG00000130810	CRYBB1	YHR088W	RPF1
EIF3L/TIF35	ENSG00000130811	EIF3L	YDR429C	TIF35
NHP2L1/YML053C	ENSG00000130816	NHP2L1	YML053C	YML053C
MICALL1/TRM9	ENSG00000130829	MICALL1	YML014W	TRM9
ENSG00000100141/YIL055C	ENSG00000130830	ENSG00000100141	YIL055C	YIL055C
POLR2F/UFD2	ENSG00000130939	POLR2F	YDL190C	UFD2
SOX10/MET12	ENSG00000130956	SOX10	YPL023C	MET12
CCDC134/UBA1	ENSG00000130985	CCDC134	YKL210W	UBA1
PICK1/YFR016C	ENSG00000131016	PICK1	YFR016C	YFR016C
TTC28/AAR2	ENSG00000131043	TTC28	YBL074C	AAR2
SLC16A8/ACS1	ENSG00000131069	SLC16A8	YAL054C	ACS1
CENPM/TIM13	ENSG00000131142	CENPM	YGR181W	TIM13
SEPT3/COX5A	ENSG00000131143	SEPT3	YNL052W	COX5A
SLC5A1/INO2	ENSG00000131149	SLC5A1	YDR123C	INO2
TPTEP1/PSF2	ENSG00000131153	TPTEP1	YJL072C	PSF2
DDX17/AIM13	ENSG00000131165	DDX17	YFR011C	AIM13
DMC1/BNA2	ENSG00000131203	DMC1	YJR078W	BNA2
TCF20/BIT2	ENSG00000131233	TCF20	YBR270C	BIT2
CBY1/TYW1	ENSG00000131323	CBY1	YPL207W	TYW1
TOMM22/IDP1	ENSG00000131370	TOMM22	YDL066W	IDP1
RTDR1/GYP6	ENSG00000131374	RTDR1	YJL044C	GYP6
XBP1/RIM13	ENSG00000131375	XBP1	YMR154C	RIM13
FBXO7/DOG1	ENSG00000131462	FBXO7	YHR044C	DOG1
GTPBP1/GRC3	ENSG00000131467	GTPBP1	YLL035W	GRC3
POLDIP3/RPL27B	ENSG00000131469	POLDIP3	YDR471W	RPL27B
TIMP3/MSC1	ENSG00000131470	TIMP3	YML128C	MSC1
PPP6R2/LSC1	ENSG00000131473	PPP6R2	YOR142W	LSC1
SBF1/VPS25	ENSG00000131475	SBF1	YJR102C	VPS25
SUN2/MRPL51	ENSG00000131495	SUN2	YPR100W	MRPL51
CYB5R3/YEL020C	ENSG00000131503	CYB5R3	YEL020C	YEL020C
DNAL4/BNI1	ENSG00000131504	DNAL4	YNL271C	BNI1
ENSG00000100262/UBC5	ENSG00000131508	ENSG00000100262	YDR059C	UBC5
PACSIN2/SEC8	ENSG00000131558	PACSIN2	YPR055W	SEC8
AP1B1/COY1	ENSG00000131626	AP1B1	YKL179C	COY1
HMGXB4/MRS4	ENSG00000131653	HMGXB4	YKR052C	MRS4
TOM1/ACO2	ENSG00000131730	TOM1	YJL200C	ACO2
NEFH/TOP2	ENSG00000131747	NEFH	YNL088W	TOP2
BIK/PEX11	ENSG00000131779	BIK	YOL147C	PEX11
HMOX1/SIP2	ENSG00000131791	HMOX1	YGL208W	SIP2
THOC5/LHP1	ENSG00000131795	THOC5	YDL051W	LHP1
MCM5/PDA1	ENSG00000131828	MCM5	YER178W	PDA1
ARSA/BRO1	ENSG00000131941	ARSA	YPL084W	BRO1
TSPO/ARP10	ENSG00000131966	TSPO	YDR106W	ARP10
RASD2/FOL2	ENSG00000131979	RASD2	YGR267C	FOL2
CBX7/APJ1	ENSG00000132002	CBX7	YNL077W	APJ1
PDGFB/HMI1	ENSG00000132017	PDGFB	YOL095C	HMI1
ACR/SDS24	ENSG00000132024	ACR	YBR214W	SDS24
RPL3/YLR419W	ENSG00000132153	RPL3	YLR419W	YLR419W
ZMAT5/KKQ8	ENSG00000132155	ZMAT5	YKL168C	KKQ8
RBFOX2/ERG27	ENSG00000132196	RBFOX2	YLR100W	ERG27
TAB1/PIN2	ENSG00000132274	TAB1	YOR104W	PIN2
ASCC2/BUD32	ENSG00000132275	ASCC2	YGR262C	BUD32
MTMR3/TNA1	ENSG00000132326	MTMR3	YGR260W	TNA1
SMCR7L/PTP2	ENSG00000132334	SMCR7L	YOR208W	PTP2
APOL1/GSP1	ENSG00000132341	APOL1	YLR293C	GSP1
MYH9/YDR336W	ENSG00000132357	MYH9	YDR336W	YDR336W
SAMM50/CLU1	ENSG00000132361	SAMM50	YMR012W	CLU1
GRAP2/INP54	ENSG00000132376	GRAP2	YOL065C	INP54
EIF3D/RFA1	ENSG00000132383	EIF3D	YAR007C	RFA1
TNRC6B/PEX4	ENSG00000132388	TNRC6B	YGR133W	PEX4
ENSG00000100357/RPL26B	ENSG00000132463	ENSG00000100357	YGR034W	RPL26B
SGSM3/HHT1	ENSG00000132475	SGSM3	YBR010W	HHT1
IFT27/AST2	ENSG00000132535	IFT27	YER101C	AST2
KIAA0930/MMF1	ENSG00000132541	KIAA0930	YIL051C	MMF1
NCF4/SWM1	ENSG00000132604	NCF4	YDR260C	SWM1
CSF2RB/YTA6	ENSG00000132612	CSF2RB	YPL074W	YTA6
SLC25A17/SEC9	ENSG00000132639	SLC25A17	YGR009C	SEC9
UPK3A/POL30	ENSG00000132646	UPK3A	YBR088C	POL30
KCTD17/RPC34	ENSG00000132664	KCTD17	YNR003C	RPC34
ST13/RSM23	ENSG00000132676	ST13	YGL129C	RSM23
IL2RB/PRP5	ENSG00000132680	IL2RB	YBR237W	PRP5
RBX1/MMS4	ENSG00000132688	RBX1	YBR098W	MMS4
EP300/SUN4	ENSG00000132692	EP300	YNL066W	SUN4
L3MBTL2/CRC1	ENSG00000132703	L3MBTL2	YOR100C	CRC1
RANGAP1/HCS1	ENSG00000132740	RANGAP1	YKL017C	HCS1
ZC3H7B/DPH1	ENSG00000132768	ZC3H7B	YIL103W	DPH1
PHF5A/CHS5	ENSG00000132780	PHF5A	YLR330W	CHS5
ACO2/YKL133C	ENSG00000132792	ACO2	YKL133C	YKL133C
POLR3H/APL6	ENSG00000132842	POLR3H	YGR261C	APL6
PMM1/PHM6	ENSG00000132912	PMM1	YDR281C	PHM6
BRD1/OM45	ENSG00000133020	BRD1	YIL136W	OM45
MLC1/MYO1	ENSG00000133026	MLC1	YHR023W	MYO1
HDAC10/YHR113W	ENSG00000133059	HDAC10	YHR113W	YHR113W
FKBP3/POP3	ENSG00000133069	FKBP3	YNL282W	POP3
CTSG/NNK1	ENSG00000133083	CTSG	YKL171W	NNK1
GZMB/CLB5	ENSG00000133101	GZMB	YPR120C	CLB5
RBM23/TMA19	ENSG00000133112	RBM23	YKL056C	TMA19
PRMT5/RFC5	ENSG00000133119	PRMT5	YBR087W	RFC5
AP4S1/LPX1	ENSG00000133121	AP4S1	YOR084W	LPX1
POLE2/ZRT3	ENSG00000133195	POLE2	YKL175W	ZRT3
SOS2/FRK1	ENSG00000133216	SOS2	YPL141C	FRK1
CDKL1/FES1	ENSG00000133265	CDKL1	YBR101C	FES1
NIN/DUG1	ENSG00000133313	NIN	YFR044C	DUG1
PYGL/NSA1	ENSG00000133316	PYGL	YGL111W	NSA1
TRIM9/TVP15	ENSG00000133318	TRIM9	YDR100W	TVP15
PSMC6/NUT2	ENSG00000133398	PSMC6	YPR168W	NUT2
CDKN3/YNL134C	ENSG00000133424	CDKN3	YNL134C	YNL134C
ATP6V1D/TIS11	ENSG00000133606	ATP6V1D	YLR136C	TIS11
PIGH/RAS2	ENSG00000133703	PIGH	YNL098C	RAS2
PSMA3/SXM1	ENSG00000133704	PSMA3	YDR395W	SXM1
VTI1B/CDC60	ENSG00000133706	VTI1B	YPL160W	CDC60
TIMM9/INM1	ENSG00000133731	TIMM9	YHR046C	INM1
GSTZ1/RAS1	ENSG00000133818	GSTZ1	YOR101W	RAS1
AHSA1/YMR226C	ENSG00000133835	AHSA1	YMR226C	YMR226C
DAAM1/ERG28	ENSG00000133935	DAAM1	YER044C	ERG28
SPTLC2/COX16	ENSG00000133983	SPTLC2	YJL003W	COX16
RIN3/SUI2	ENSG00000134001	RIN3	YJR007W	SUI2
SNW1/ELP3	ENSG00000134014	SNW1	YPL086C	ELP3
CHGA/CLB1	ENSG00000134057	CHGA	YGR108W	CLB1
ITPK1/RIM11	ENSG00000134072	ITPK1	YMR139W	RIM11
PPM1A/MNL1	ENSG00000134109	PPM1A	YHR204W	MNL1
SIX4/VTH2	ENSG00000134243	SIX4	YJL222W	VTH2
ASB2/ADP1	ENSG00000134250	ASB2	YCR011C	ADP1
ERH/RIB4	ENSG00000134262	ERH	YOL143C	RIB4
HIF1A/BUD7	ENSG00000134287	HIF1A	YOR299W	BUD7
SRSF5/AVT2	ENSG00000134294	SRSF5	YEL064C	AVT2
EIF5/RIM15	ENSG00000134318	EIF5	YFL033C	RIM15
SERPINA4/TIM17	ENSG00000134375	SERPINA4	YJL143W	TIM17
SLC8A3/SLX5	ENSG00000134376	SLC8A3	YDL013W	SLX5
DICER1/DED81	ENSG00000134440	DICER1	YHR019C	DED81
MTHFD1/NSR1	ENSG00000134453	MTHFD1	YGR159C	NSR1
TCL1A/YKL105C	ENSG00000134470	TCL1A	YKL105C	YKL105C
ZC3H14/TAT1	ENSG00000134489	ZC3H14	YBR069C	TAT1
TELO2/VRG4	ENSG00000134490	TELO2	YGL225W	VRG4
BDKRB1/SPL2	ENSG00000134532	BDKRB1	YHR136C	SPL2
GSKIP/YNR040W	ENSG00000134571	GSKIP	YNR040W	YNR040W
VRK1/SAR1	ENSG00000134594	VRK1	YPL218W	SAR1
PSMC1/CIN1	ENSG00000134627	PSMC1	YOR349W	CIN1
RPS6KA5/MPT5	ENSG00000134644	RPS6KA5	YGL178W	MPT5
PSMB5/PRP38	ENSG00000134748	PSMB5	YGR075C	PRP38
YY1/AIM44	ENSG00000134757	YY1	YPL158C	AIM44
ACIN1/CWC24	ENSG00000134758	ACIN1	YLR323C	CWC24
CCNB1IP1/DHR2	ENSG00000134815	CCNB1IP1	YKL078W	DHR2
TRIP11/GDT1	ENSG00000134851	TRIP11	YBR187W	GDT1
APEX1/FUS3	ENSG00000134853	APEX1	YBL016W	FUS3
ENSG00000100829/YOL073C	ENSG00000134882	ENSG00000100829	YOL073C	YOL073C
PABPN1/RAD2	ENSG00000134899	PABPN1	YGR258C	RAD2
EFS/TRM112	ENSG00000134909	EFS	YNR046W	TRM112
ARHGAP5/STT3	ENSG00000134910	ARHGAP5	YGL022W	STT3
CINP/ATF1	ENSG00000134954	CINP	YOR377W	ATF1
SRP54/FMN1	ENSG00000135002	SRP54	YDR236C	FMN1
CPNE6/RPL40A	ENSG00000135018	CPNE6	YIL148W	RPL40A
CHD8/PDH1	ENSG00000135046	CHD8	YPR002W	PDH1
PSMA6/SNF3	ENSG00000135047	PSMA6	YDL194W	SNF3
NFKBIA/SER1	ENSG00000135069	NFKBIA	YOR184W	SER1
EMC9/MSB1	ENSG00000135148	EMC9	YOR188W	MSB1
PSME2/SKY1	ENSG00000135250	PSME2	YMR216C	SKY1
BRMS1L/MTO1	ENSG00000135297	BRMS1L	YGL236C	MTO1
ENSG00000100931/SPO75	ENSG00000135312	ENSG00000100931	YLL005C	SPO75
SEC23A/HSL1	ENSG00000135341	SEC23A	YKL101W	HSL1
PNN/YJL213W	ENSG00000135363	PNN	YJL213W	YJL213W
RABGGTA/KRE33	ENSG00000135372	RABGGTA	YNL132W	KRE33
NFATC4/HLJ1	ENSG00000135392	NFATC4	YMR161W	HLJ1
PLTP/DGA1	ENSG00000135407	PLTP	YOR245C	DGA1
PCIF1/YLR426W	ENSG00000135437	PCIF1	YLR426W	YLR426W
GSS/GTS1	ENSG00000135439	GSS	YGL181W	GTS1
MMP9/YNL305C	ENSG00000135472	MMP9	YNL305C	YNL305C
TRPC4AP/PAN2	ENSG00000135473	TRPC4AP	YGL094C	PAN2
PYGB/NOP13	ENSG00000135486	PYGB	YNL175C	NOP13
PROCR/SUL1	ENSG00000135502	PROCR	YBR294W	SUL1
GINS1/YOS9	ENSG00000135506	GINS1	YDR057W	YOS9
NINL/YFL054C	ENSG00000135517	NINL	YFL054C	YFL054C
CD40/DGR2	ENSG00000135541	CD40	YKL121W	DGR2
UQCC/MIM1	ENSG00000135596	UQCC	YOL026C	MIM1
ZMYND8/FAB1	ENSG00000135624	ZMYND8	YFR019W	FAB1
SGK2/UBP12	ENSG00000135655	SGK2	YJL197W	UBP12
IFT52/YGR283C	ENSG00000135679	IFT52	YGR283C	YGR283C
MYBL2/YDR042C	ENSG00000135720	MYBL2	YDR042C	YDR042C
HNF4A/YBL059W	ENSG00000135740	HNF4A	YBL059W	YBL059W
SLA2/TOK1	ENSG00000135750	SLA2	YJL093C	TOK1
C20orf24/LST4	ENSG00000135763	C20orf24	YKL176C	LST4
NFATC2/SPT8	ENSG00000135801	NFATC2	YLR055C	SPT8
STK4/GLN1	ENSG00000135821	STK4	YPR035W	GLN1
PFDN4/VAM7	ENSG00000135823	PFDN4	YGL212W	VAM7
DOK5/PRP22	ENSG00000135829	DOK5	YER013W	PRP22
CSTF1/NIP100	ENSG00000135837	CSTF1	YPL174C	NIP100
BMP7/GPI2	ENSG00000135845	BMP7	YPL076W	GPI2
RAE1/NOP53	ENSG00000135862	RAE1	YPL146C	NOP53
TPD52L2/MRPL3	ENSG00000135900	TPD52L2	YMR024W	MRPL3
DNAJC5/JJJ3	ENSG00000135924	DNAJC5	YJR097W	JJJ3
NELFCD/CDC33	ENSG00000135930	NELFCD	YOL139C	CDC33
PRPF6/PKP2	ENSG00000135932	PRPF6	YGL059W	PKP2
TUBB1/COX4	ENSG00000135940	TUBB1	YGL187C	COX4
PSMA7/ISU1	ENSG00000136003	PSMA7	YPL135W	ISU1
NTSR1/BCK1	ENSG00000136021	NTSR1	YJL095W	BCK1
MRGBP/BUD21	ENSG00000136026	MRGBP	YOR078W	BUD21
DIDO1/SRS2	ENSG00000136044	DIDO1	YJL092W	SRS2
GID8/PWP1	ENSG00000136045	GID8	YLR196W	PWP1
BIRC7/PLB2	ENSG00000136068	BIRC7	YMR006C	PLB2
ARFGAP1/RRN7	ENSG00000136098	ARFGAP1	YJL025W	RRN7
AVP/BUD4	ENSG00000136108	AVP	YJR092W	BUD4
COL20A1/GYL1	ENSG00000136111	COL20A1	YMR192W	GYL1
CHRNA4/STE18	ENSG00000136158	CHRNA4	YJR086W	STE18
EEF1A2/ADE2	ENSG00000136197	EEF1A2	YOR128C	ADE2
PTK6/CDC42	ENSG00000136238	PTK6	YLR229C	CDC42
GMEB2/SWF1	ENSG00000136247	GMEB2	YDR126W	SWF1
C20orf27/SRP68	ENSG00000136261	C20orf27	YPL243W	SRP68
SPEF1/DBP9	ENSG00000136271	SPEF1	YLR276C	DBP9
CDC25B/FAU1	ENSG00000136371	CDC25B	YER183C	FAU1
ARFRP1/YHR192W	ENSG00000136436	ARFRP1	YHR192W	YHR192W
NDUFAF5/NMT1	ENSG00000136448	NDUFAF5	YLR195C	NMT1
TRIB3/HTD2	ENSG00000136449	TRIB3	YHR067W	HTD2
RASSF2/NPL3	ENSG00000136450	RASSF2	YDR432W	NPL3
CSNK2A1/YGR021W	ENSG00000136463	CSNK2A1	YGR021W	YGR021W
ANGPT4/YPL247C	ENSG00000136485	ANGPT4	YPL247C	YPL247C
HM13/SAS3	ENSG00000136504	HM13	YBL052C	SAS3
SNPH/GAP1	ENSG00000136521	SNPH	YKR039W	GAP1
MYLK2/MRPL4	ENSG00000136522	MYLK2	YLR439W	MRPL4
SIRPB1/YGR250C	ENSG00000136527	SIRPB1	YGR250C	YGR250C
SEC23B/EMP47	ENSG00000136560	SEC23B	YFL048C	EMP47
FERMT1/GLN3	ENSG00000136574	FERMT1	YER040W	GLN3
HAO1/MSE1	ENSG00000136628	HAO1	YOL033W	MSE1
PDYN/VPS33	ENSG00000136631	PDYN	YLR396C	VPS33
PLCB4/SNX3	ENSG00000136643	PLCB4	YOR357C	SNX3
MYL9/YLR194C	ENSG00000136715	MYL9	YLR194C	YLR194C
HCK/IMP4	ENSG00000136718	HCK	YNL075W	IMP4
CRNKL1/KRE5	ENSG00000136731	CRNKL1	YOR336W	KRE5
POFUT1/HSE1	ENSG00000136738	POFUT1	YHL002W	HSE1
SAMHD1/NFS1	ENSG00000136750	SAMHD1	YCL017C	NFS1
PAK7/YME1	ENSG00000136758	PAK7	YPR024W	YME1
KIF3B/SSN3	ENSG00000136807	KIF3B	YPL042C	SSN3
NOP56/TRX2	ENSG00000136810	NOP56	YGR209C	TRX2
IDH3B/SMC1	ENSG00000136811	IDH3B	YFL008W	SMC1
MAPRE1/ECM29	ENSG00000136813	MAPRE1	YHL030W	ECM29
JAG1/HSP104	ENSG00000136827	JAG1	YLL026W	HSP104
CDK5RAP1/IRA2	ENSG00000136848	CDK5RAP1	YOL081W	IRA2
SNTA1/SEC1	ENSG00000136854	SNTA1	YDR164C	SEC1
OXT/REC107	ENSG00000136861	OXT	YJR021C	REC107
TTI1/GAS3	ENSG00000136869	TTI1	YMR215W	GAS3
E2F1/PRP4	ENSG00000136875	E2F1	YPR178W	PRP4
RPRD1B/SAD1	ENSG00000136878	RPRD1B	YFR005C	SAD1
PXMP4/VMA10	ENSG00000136888	PXMP4	YHR039C-A	VMA10
CHMP4B/IPI1	ENSG00000136891	CHMP4B	YHR085W	IPI1
BPI/PUP1	ENSG00000136930	BPI	YOR157C	PUP1
CST3/KEL3	ENSG00000136933	CST3	YPL263C	KEL3
ASIP/RKM2	ENSG00000136937	ASIP	YDR198C	RKM2
CST4/PLP2	ENSG00000136940	CST4	YOR281C	PLP2
ACTR5/RPL35B	ENSG00000136942	ACTR5	YDL136W	RPL35B
WFDC2/DFM1	ENSG00000136986	WFDC2	YDR411C	DFM1
AHCY/RPA49	ENSG00000137054	AHCY	YNL248C	RPA49
DHX35/DOA1	ENSG00000137055	DHX35	YKL213C	DOA1
DNTTIP1/HNT3	ENSG00000137074	DNTTIP1	YOR258W	HNT3
MAP1LC3A/FDH1	ENSG00000137106	MAP1LC3A	YOR388C	FDH1
SYNDIG1/RPS6B	ENSG00000137154	SYNDIG1	YBR181C	RPS6B
PIGU/NAT2	ENSG00000137185	PIGU	YGR147C	NAT2
TNNC2/STB4	ENSG00000137203	TNNC2	YMR019W	STB4
APMAP/POP8	ENSG00000137265	APMAP	YBL018C	POP8
ZNF516/BMS1	ENSG00000137312	ZNF516	YPL217C	BMS1
USP14/SNF5	ENSG00000137337	USP14	YBR289W	SNF5
VAPA/FLX1	ENSG00000137409	VAPA	YIL134W	FLX1
MYOM1/CIK1	ENSG00000137497	MYOM1	YMR198W	CIK1
MYL12A/FMP32	ENSG00000137500	MYL12A	YFL046W	FMP32
CEP76/SIR4	ENSG00000137501	CEP76	YDR227W	SIR4
CEP192/YIP5	ENSG00000137502	CEP192	YGL161C	YIP5
RNMT/YGR015C	ENSG00000137509	RNMT	YGR015C	YGR015C
SMAD7/MRPL10	ENSG00000137547	SMAD7	YNL284C	MRPL10
LAMA1/TGS1	ENSG00000137574	LAMA1	YPL157W	TGS1
RNF125/PEP1	ENSG00000137642	RNF125	YBL017C	PEP1
ANKRD12/BUD13	ENSG00000137656	ANKRD12	YGL174W	BUD13
NOL4/TMA20	ENSG00000137699	NOL4	YER007C-A	TMA20
POLI/MRP1	ENSG00000137710	POLI	YDR347W	MRP1
MIB1/VAC14	ENSG00000137713	MIB1	YLR386W	VAC14
RBBP8/YAH1	ENSG00000137714	RBBP8	YPL252C	YAH1
RIOK3/YJL185C	ENSG00000137752	RIOK3	YJL185C	YJL185C
CSTF2/MKK2	ENSG00000137764	CSTF2	YPL140C	MKK2
PSMD10/ODC2	ENSG00000137801	PSMD10	YOR222W	ODC2
ATG4A/UTP30	ENSG00000137802	ATG4A	YKR060W	UTP30
TBL1X/GCR2	ENSG00000137806	TBL1X	YNL199C	GCR2
GPR143/RTF1	ENSG00000137815	GPR143	YGL244W	RTF1
PGRMC1/YKR078W	ENSG00000137822	PGRMC1	YKR078W	YKR078W
POLA1/HHF2	ENSG00000137841	POLA1	YNL030W	HHF2
MID1/BIO5	ENSG00000137842	MID1	YNR056C	BIO5
NKAP/RPC31	ENSG00000137845	NKAP	YNL151C	RPC31
NXT2/ALT1	ENSG00000137872	NXT2	YLR089C	ALT1
GUCY2F/YGR130C	ENSG00000137878	GUCY2F	YGR130C	YGR130C
ENSG00000101898/MRPL40	ENSG00000137942	ENSG00000101898	YPL173W	MRPL40
ALG13/SUA7	ENSG00000137947	ALG13	YPR086W	SUA7
PRPS2/ACK1	ENSG00000137948	PRPS2	YDL203C	ACK1
TLR8/BET2	ENSG00000137955	TLR8	YPR176C	BET2
AMMECR1/KGD2	ENSG00000137992	AMMECR1	YDR148C	KGD2
CHRDL1/PTC1	ENSG00000138032	CHRDL1	YDL006W	PTC1
WDR13/YGR016W	ENSG00000138035	WDR13	YGR016W	YGR016W
SUV39H1/DIN7	ENSG00000138036	SUV39H1	YDR263C	DIN7
GLRA2/PSY2	ENSG00000138041	GLRA2	YNL201C	PSY2
XIAP/YPT1	ENSG00000138069	XIAP	YFL038C	YPT1
STAG2/ARP2	ENSG00000138071	STAG2	YDL029W	ARP2
MCF2/MAL12	ENSG00000138079	MCF2	YGR292W	MAL12
F9/DAS1	ENSG00000138081	F9	YJL149W	DAS1
ABCD1/PET309	ENSG00000138095	ABCD1	YLR067C	PET309
CCDC22/BIO4	ENSG00000138101	CCDC22	YNR057C	BIO4
CACNA1F/ARP1	ENSG00000138107	CACNA1F	YHR129C	ARP1
SYP/MYO2	ENSG00000138162	SYP	YOR326W	MYO2
PLP2/YLR063W	ENSG00000138166	PLP2	YLR063W	YLR063W
BMX/SRP102	ENSG00000138175	BMX	YKL154W	SRP102
PLS3/SPC110	ENSG00000138180	PLS3	YDR356W	SPC110
NAA10/YND1	ENSG00000138185	NAA10	YER005W	YND1
RENBP/HMLALPHA1	ENSG00000138279	RENBP	YCL066W	HMLALPHA1
ELF4/TIM23	ENSG00000138297	ELF4	YNR017W	TIM23
SMARCA1/TAF13	ENSG00000138303	SMARCA1	YML098W	TAF13
MTMR8/RPS24A	ENSG00000138326	MTMR8	YER074W	RPS24A
ASB9/ADE17	ENSG00000138363	ASB9	YMR120C	ADE17
ENSG00000102050/KTR5	ENSG00000138378	ENSG00000102050	YNL029C	KTR5
RBBP7/CPR5	ENSG00000138398	RBBP7	YDR304C	CPR5
PPP1R2P9/IDP2	ENSG00000138413	PPP1R2P9	YLR174W	IDP2
KCND1/YPL014W	ENSG00000138434	KCND1	YPL014W	YPL014W
OPN1LW/YTM1	ENSG00000138442	OPN1LW	YOR272W	YTM1
FMR1/MKC7	ENSG00000138448	FMR1	YDR144C	MKC7
PIM2/YKL100C	ENSG00000138600	PIM2	YKL100C	YKL100C
SLC35A2/PTM1	ENSG00000138613	SLC35A2	YKL039W	PTM1
PQBP1/CAB3	ENSG00000138621	PQBP1	YKL088W	CAB3
PCSK1N/DSK2	ENSG00000138629	PCSK1N	YMR276W	DSK2
EMD/FMP25	ENSG00000138646	EMD	YLR077W	FMP25
TAZ/PGI1	ENSG00000138663	TAZ	YBR196C	PGI1
PGK1/RIM4	ENSG00000138668	PGK1	YHL024W	RIM4
GATA1/PSY4	ENSG00000138669	GATA1	YBL046W	PSY4
MAGT1/SEC31	ENSG00000138674	MAGT1	YDL195W	SEC31
SMS/YGL015C	ENSG00000138684	SMS	YGL015C	YGL015C
PHEX/CSF1	ENSG00000138688	PHEX	YLR087C	CSF1
UBL4A/YAR066W	ENSG00000138698	UBL4A	YAR066W	YAR066W
EEA1/ATP12	ENSG00000138750	EEA1	YJL180C	ATP12
RP2/BRE5	ENSG00000138757	RP2	YNR051C	BRE5
PHF16/CDC12	ENSG00000138758	PHF16	YHR107C	CDC12
CDK16/YOR387C	ENSG00000138760	CDK16	YOR387C	YOR387C
USP11/USO1	ENSG00000138768	USP11	YDL058W	USO1
PCYT1B/PPA2	ENSG00000138777	PCYT1B	YMR267W	PPA2
HTATSF1/ABF2	ENSG00000138795	HTATSF1	YMR072W	ABF2
VGLL1/NDI1	ENSG00000138796	VGLL1	YML120C	NDI1
CD40LG/MET14	ENSG00000138801	CD40LG	YKL001C	MET14
TIMP1/COX12	ENSG00000138829	TIMP1	YLR038C	COX12
FGD1/SKO1	ENSG00000138835	FGD1	YNL167C	SKO1
PIN4/PEP7	ENSG00000139132	PIN4	YDR323C	PEP7
PORCN/DIE2	ENSG00000139133	PORCN	YGR227W	DIE2
MAGED2/YLR290C	ENSG00000139180	MAGED2	YLR290C	YLR290C
KLF8/PEX5	ENSG00000139197	KLF8	YDR244W	PEX5
SYTL4/SMX3	ENSG00000139343	SYTL4	YPR182W	SMX3
CENPI/RRF1	ENSG00000139351	CENPI	YHR038W	RRF1
DRP2/KTR4	ENSG00000139505	DRP2	YBR199W	KTR4
TAF7L/YJR107W	ENSG00000139567	TAF7L	YJR107W	YJR107W
PBDC1/RPS8A	ENSG00000139610	PBDC1	YBL072C	RPS8A
ENSG00000102391/SWI3	ENSG00000139613	ENSG00000102391	YJL176C	SWI3
ARMCX3/MED8	ENSG00000139636	ARMCX3	YBR193C	MED8
HTR2A/YER156C	ENSG00000139637	HTR2A	YER156C	YER156C
NDFIP2/YJL068C	ENSG00000139684	NDFIP2	YJL068C	YJL068C
TNFSF13B/CNN1	ENSG00000139719	TNFSF13B	YFR046C	CNN1
MLNR/TMA22	ENSG00000139726	MLNR	YJR014W	TMA22
CAB39L/YJL055W	ENSG00000139910	CAB39L	YJL055W	YJL055W
KLF5/HAT1	ENSG00000139998	KLF5	YPL001W	HAT1
STK24/ASP3-4	ENSG00000140006	STK24	YLR160C	ASP3-4
ACP5/PRY1	ENSG00000140092	ACP5	YJL079C	PRY1
DNAJC3/TYS1	ENSG00000140105	DNAJC3	YGR185C	TYS1
UGGT2/HNM1	ENSG00000140199	UGGT2	YGL077C	HNM1
ARHGEF7/QRI5	ENSG00000140262	ARHGEF7	YLR204W	QRI5
FGF9/XYL2	ENSG00000140263	FGF9	YLR070C	XYL2
SGCG/YDL085C-A	ENSG00000140264	SGCG	YDL085C-A	YDL085C-A
PARP4/TOA2	ENSG00000140307	PARP4	YKL058W	TOA2
SUPT20H/SRP14	ENSG00000140319	SUPT20H	YDL092W	SRP14
MRPS31/NAN1	ENSG00000140332	MRPS31	YPL126W	NAN1
KPNA3/BUD14	ENSG00000140368	KPNA3	YAR014C	BUD14
FLT1/AIM45	ENSG00000140374	FLT1	YPR004C	AIM45
RGCC/SML1	ENSG00000140382	RGCC	YML058W	SML1
VWA8/ARG7	ENSG00000140386	VWA8	YMR062C	ARG7
DGKH/YGR079W	ENSG00000140391	DGKH	YGR079W	YGR079W
KATNAL1/TUP1	ENSG00000140395	KATNAL1	YCR084C	TUP1
INTS6/AMS1	ENSG00000140400	INTS6	YGL156W	AMS1
TSC22D1/NNF2	ENSG00000140416	TSC22D1	YGR089W	NNF2
CLN5/SNF1	ENSG00000140443	CLN5	YDR477W	SNF1
OLFM4/DIT2	ENSG00000140459	OLFM4	YDR402C	DIT2
MSLN/RAD16	ENSG00000140464	MSLN	YBR114W	RAD16
TRADD/HO	ENSG00000140479	TRADD	YDL227C	HO
HSF4/SSP2	ENSG00000140488	HSF4	YOR242C	SSP2
CORO1A/CSR1	ENSG00000140522	CORO1A	YLR380W	CSR1
MAPK3/YMR210W	ENSG00000140526	MAPK3	YMR210W	YMR210W
PHKB/GSF2	ENSG00000140538	PHKB	YML048W	GSF2
NUTF2/LST7	ENSG00000140543	NUTF2	YGR057C	LST7
NUP93/HUA1	ENSG00000140682	NUP93	YGR268C	HUA1
CENPT/YGR122W	ENSG00000140694	CENPT	YGR122W	YGR122W
TSNAXIP1/QCR2	ENSG00000140740	TSNAXIP1	YPR191W	QCR2
NFAT5/ECM16	ENSG00000140829	NFAT5	YMR128W	ECM16
N4BP1/GRX3	ENSG00000140830	N4BP1	YDR098C	GRX3
CBLN1/RPL9A	ENSG00000140937	CBLN1	YGL147C	RPL9A
ARL2BP/RRT12	ENSG00000140943	ARL2BP	YCR045C	RRT12
ZNF423/RPL3	ENSG00000140986	ZNF423	YOR063W	RPL3
CCL22/FMP48	ENSG00000140992	CCL22	YGR052W	FMP48
CCL17/YDR333C	ENSG00000141002	CCL17	YDR333C	YDR333C
CTCF/MCD4	ENSG00000141012	CTCF	YKL165C	MCD4
ACD/ATG16	ENSG00000141013	ACD	YMR159C	ATG16
POLR2C/SNT1	ENSG00000141027	POLR2C	YCR033W	SNT1
PARD6A/SSH4	ENSG00000141084	PARD6A	YKL124W	SSH4
ZNF821/PRS3	ENSG00000141127	ZNF821	YHL011C	PRS3
MMP15/DBP7	ENSG00000141141	MMP15	YKR024C	DBP7
USB1/VPS53	ENSG00000141252	USB1	YJL029C	VPS53
CCDC113/MDR1	ENSG00000141258	CCDC113	YGR100W	MDR1
NME3/APE2	ENSG00000141279	NME3	YKL157W	APE2
PSMD7/CHC1	ENSG00000141367	PSMD7	YGL206C	CHC1
VAC14/YTA7	ENSG00000141385	VAC14	YGR270W	YTA7
TANGO6/RTT103	ENSG00000141425	TANGO6	YDR289C	RTT103
COG4/GAT3	ENSG00000141448	COG4	YLR013W	GAT3
PLA2G15/PRR2	ENSG00000141503	PLA2G15	YDL214C	PRR2
[truncated: 1,342 more rows]
