# Supplementary material for: Scope and limitations of yeast as a model organism for studying human tissue-specific pathways
Source: BMC Syst Biol. 2015 Dec 29;9:96. doi: 10.1186/s12918-015-0253-0 (PMC4696342; doi:10.1186/s12918-015-0253-0)
Supplement: Additional file 1 — Network alignments. Compressed (*.zip) file containing individual tissue-specific alignments. (ZIP 5181 Kb) [file 12918_2015_253_MOESM1_ESM.zip › alignments/Testis_AlignGraph_edges.tsv]

First_ortholog_pair	Second_ortholog_pair
CDCA3/YMR178W	NFYA/NRP1
GEMIN2/SRL2	ARHGAP33/PAC1
LHPP/RPN7	MYCBP2/RPT3
YWHAE/IDH2	MYCBP2/RPT3
PRSS3/PUF3	MAP3K14/GPG1
TARS/NNF1	CCL26/PAN1
FHL2/URN1	CCL26/PAN1
PCGF1/RTT106	MATK/KIN28
GNA15/UBI4	SELE/AYR1
MEOX2/ADE5,7	RPS20/RFC4
MRPS35/RPO26	CSDE1/RSP5
DDX49/TFA1	CD4/YDR114C
NOS1/SUP45	BID/HEM15
TAB1/PIN2	CLCA1/FCF2
ADAP1/NTG1	ATP2C1/NUP100
ERBB3/CDC15	RUFY3/HOS2
MTHFD2/BIM1	MRE11A/UFD1
DHX35/DOA1	MRE11A/UFD1
BCKDK/URK1	DEF6/BUD23
CCNC/RPN2	TNFRSF1B/SEC18
BCL2L13/DPP1	BCLAF1/ENO2
CFHR3/SSK1	ANK1/SLN1
ADAP1/NTG1	ATP6V0A1/SET3
SYP/MYO2	STAP1/SKI6
APOA4/STI1	MSR1/YKU80
RBFOX2/ERG27	SOX30/ERG9
ZMAT5/KKQ8	PNKP/PGM2
DAAM1/ERG28	RTN4R/YEA4
FOXP3/SGF11	PHF23/MOT1
FN1/VPS75	AP2S1/RLP24
KDM4A/RIO1	ADRB1/YCK1
TXLNG/EBP2	ROS1/CGR1
ERC1/CYR1	RRM2B/TAF5
STRN4/CDC3	RRM2B/TAF5
ADCK1/GCN5	FOXP3/SGF11
TXNDC9/SPT3	FOXP3/SGF11
CLINT1/COX6	HEBP2/BRL1
STX1A/PMC1	MSH4/VAC8
RNF31/TFB2	GNA15/UBI4
ARL2BP/RRT12	GNA15/UBI4
TBC1D17/ERG2	GNA15/UBI4
DYRK1B/ASH1	GNA15/UBI4
ABI3/RPT1	GNA15/UBI4
DLX2/MER1	BCAT1/HIR2
ADD2/ATG4	SEZ6/SUT1
SMARCB1/YPR196W	GLTSCR1/YJR011C
ADAP1/NTG1	MED29/YLR224W
IFT80/RBA50	ADCK1/GCN5
KIAA1107/PSA1	MEF2BNB-MEF2B/GPI15
BCL3/MCK1	ERBB3/CDC15
VPS29/SSA1	KARS/LYS9
ZMAT5/KKQ8	SPEN/PRE6
MEP1A/SFB3	FAM107B/SEC23
KIAA0020/SUB1	CTNNA2/YPL034W
ASCC2/BUD32	NGEF/SIF2
TACR1/BSC5	ZNRD1/BIR1
SH3GL2/TAF6	NEO1/PAB1
CDC14A/FAS1	PKM/YPK1
IL12RB2/TPN1	BCL3/MCK1
ERLIN1/CSE2	KCNAB2/SOH1
TFAP2C/CAR1	GNB5/YPR172W
ELF4/TIM23	TESK2/FCJ1
NAPA/AAC3	TESK2/FCJ1
GGA1/CLB3	EPHA8/AVT7
SEMA4G/YJR084W	TRIP13/PRP31
RASGRF2/GCD11	AFF4/SAT4
ADAP1/NTG1	CHFR/TLG2
MSH2/SMB1	DERL2/LSM5
C6orf62/MRPL19	XRCC1/MRPL32
PLEKHM2/SSB2	MAP3K13/SNL1
NTN4/YOL098C	VDAC1P1/RVS161
PLEKHM2/SSB2	VDAC1P1/RVS161
CCNC/RPN2	NTN4/YOL098C
APOL1/GSP1	NUAK1/NUP159
KCNQ4/ELA1	LMAN1/RTS3
ADAP1/NTG1	TIPIN/NOP8
EIF3E/OSW5	MARK3/DIC1
ADAP1/NTG1	KLHL20/LOT5
NID1/BIK1	RGS11/PKH3
USP33/KNS1	CAMSAP3/PRP43
FAM76B/SPC19	CAMSAP3/PRP43
MSH2/SMB1	CAMSAP3/PRP43
AHCY/RPA49	CAMSAP3/PRP43
BCL2L13/DPP1	CTTNBP2/SSB1
FCER2/MNN10	CTTNBP2/SSB1
GHRHR/CLB2	CTTNBP2/SSB1
TXLNG/EBP2	N4BP2/NOP2
OPN1LW/YTM1	N4BP2/NOP2
RPS13/APN2	SP140/RPS15
TAF6/STE50	KIF22/RML2
BCL9/HIS3	STX7/GTO3
FGF6/RPA12	SRCAP/RNT1
OLFM2/NOG2	KIAA0020/SUB1
ADAP1/NTG1	CDC14B/RPL24A
KLC3/VMA2	HSPB11/VMA1
CYTIP/SWI5	MPP4/HFI1
SLAMF1/YOR365C	C5orf22/TPP1
DMXL2/RPC17	GEMIN5/HHT2
RELB/BUL2	TNPO1/HTB2
PIH1D1/TAF1	TNPO1/HTB2
STRN4/CDC3	KIF3C/SMT3
ENSG00000109716/SEC4	CAD/ALO1
CD58/SMD3	IGSF9/REV7
CA2/GRX5	DIMT1/SLM2
OPN1LW/YTM1	TXLNG/EBP2
WDR13/YGR016W	LAT2/KAP122
GRPEL1/RPN4	HUWE1/VMA16
ABCA2/SED5	GMCL1/NTH2
SEMA4G/YJR084W	DDX24/RRI1
VTI1B/CDC60	ACKR6/MMS2
RANGRF/RPL28	KRT31/RPL18A
SULT1E1/MYO4	PSMD5/MUD1
THOC5/LHP1	MLN/ESS1
ISYNA1/OPT2	MLN/ESS1
APEX1/FUS3	ENSG00000099882/APM2
SUPT6H/APL2	ENSG00000099882/APM2
ADAP1/NTG1	HIRA/SPC97
TNFAIP1/HSP82	POLR2F/UFD2
CBLN1/RPL9A	POLDIP3/RPL27B
E2F1/PRP4	THOC5/LHP1
TBC1D17/ERG2	DAAM1/ERG28
EXOC2/BOI2	APEX1/FUS3
ANKRD12/BUD13	DNAJC5/JJJ3
CDCA3/YMR178W	GID8/PWP1
ERI1/TPK2	ANGPT4/YPL247C
MRPS15/ASC1	MAPRE1/ECM29
USP10/DIB1	E2F1/PRP4
RANGRF/RPL28	ACTR5/RPL35B
MOGS/ANT1	CHRDL1/PTC1
PTPMT1/RPS16B	CBLN1/RPL9A
P2RX1/URB1	MMP15/DBP7
DFNA5/GTR1	ENSG00000103200/PFK2
CDCA3/YMR178W	BLOC1S6/LTP1
RAB3GAP1/TWF1	CA2/GRX5
HAND1/HCA4	TULP2/ESF2
ADAP1/NTG1	TBC1D17/ERG2
ADAP1/NTG1	POP4/YJR008W
POLR2I/DLT1	PIAS4/RPS30A
SCAMP3/HUL4	CDC37/GCS1
CCNY/TKL1	PCOLCE/MRPL8
CARS/PEX22	AK1/RSM27
PTPN6/TAF14	SUFU/SGF73
EZH1/YSH1	UBE2S/UBP10
PLEKHM2/SSB2	UTP6/TAE2
TMCO6/SLA1	RANGRF/RPL28
PCDHB5/RPS10B	RANGRF/RPL28
DNPH1/RVB1	RCVRN/PSK1
BCL9/HIS3	DHX15/STP4
PLEKHM2/SSB2	VPS29/SSA1
CDCA3/YMR178W	OGFOD2/PGU1
MRPL2/RPN14	CCNC/RPN2
CLINT1/COX6	E2F3/TOM20
NID1/BIK1	QKI/STU2
RGS4/SNF2	NRBP1/TYE7
