# Supplementary material for: Scope and limitations of yeast as a model organism for studying human tissue-specific pathways
Source: BMC Syst Biol. 2015 Dec 29;9:96. doi: 10.1186/s12918-015-0253-0 (PMC4696342; doi:10.1186/s12918-015-0253-0)
Supplement: Additional file 1 — Network alignments. Compressed (*.zip) file containing individual tissue-specific alignments. (ZIP 5181 Kb) [file 12918_2015_253_MOESM1_ESM.zip › alignments/Testis Leydig Cell_AlignGraph_nodes.tsv]

ID	Human_EnsemblGeneID	Human_Symbol	Yeast_EnsemblGeneID	Yeast_Symbol
TSPAN6/DPM1	ENSG00000000419	TSPAN6	YPR183W	DPM1
DPM1/HAP2	ENSG00000001167	DPM1	YGL237C	HAP2
SCYL3/RAD59	ENSG00000002016	SCYL3	YDL059C	RAD59
FGR/PPN1	ENSG00000002726	FGR	YDR452W	PPN1
CFH/CTR1	ENSG00000003147	CFH	YPR124W	CTR1
GCLC/GIS4	ENSG00000003402	GCLC	YML006C	GIS4
NFYA/DFG5	ENSG00000003436	NFYA	YMR238W	DFG5
SEMA3F/NRP1	ENSG00000003756	SEMA3F	YDL167C	NRP1
CFTR/CSM4	ENSG00000004059	CFTR	YPL200W	CSM4
KRIT1/FEN1	ENSG00000004399	KRIT1	YCR034W	FEN1
RAD52/ADK1	ENSG00000004455	RAD52	YDR226W	ADK1
BAD/FPR4	ENSG00000004478	BAD	YLR449W	FPR4
CD99/PKH1	ENSG00000004660	CD99	YDR490C	PKH1
AOC1/ACP1	ENSG00000004779	AOC1	YKL192C	ACP1
HECW1/PKP2	ENSG00000004799	HECW1	YGL059W	PKP2
MAD1L1/YGR201C	ENSG00000004838	MAD1L1	YGR201C	YGR201C
LASP1/YDR307W	ENSG00000004866	LASP1	YDR307W	YDR307W
M6PR/CDC27	ENSG00000004897	M6PR	YBL084C	CDC27
ICA1/FCY2	ENSG00000004948	ICA1	YER056C	FCY2
ALS2/NAM7	ENSG00000005007	ALS2	YMR080C	NAM7
CASP10/DHR2	ENSG00000005100	CASP10	YKL078W	DHR2
CFLAR/MEF1	ENSG00000005156	CFLAR	YLR069C	MEF1
TFPI/TAH1	ENSG00000005175	TFPI	YCR060W	TAH1
RBM5/ERV15	ENSG00000005189	RBM5	YBR210W	ERV15
MTMR7/PST2	ENSG00000005302	MTMR7	YDR032C	PST2
ARF5/BDF2	ENSG00000005339	ARF5	YDL070W	BDF2
POLDIP2/SIA1	ENSG00000005421	POLDIP2	YOR137C	SIA1
PLXND1/YDR352W	ENSG00000005893	PLXND1	YDR352W	YDR352W
AK2/PGC1	ENSG00000006007	AK2	YPL206C	PGC1
CD38/APL4	ENSG00000006125	CD38	YPR029C	APL4
FKBP4/ADH7	ENSG00000006194	FKBP4	YCR105W	ADH7
KDM1A/GRX6	ENSG00000006468	KDM1A	YDL010W	GRX6
CAMKK1/LCB5	ENSG00000006530	CAMKK1	YLR260W	LCB5
RECQL/DBF4	ENSG00000006634	RECQL	YDR052C	DBF4
HSPB6/YMR010W	ENSG00000006704	HSPB6	YMR010W	YMR010W
ARHGAP33/VPS41	ENSG00000006715	ARHGAP33	YDR080W	VPS41
NDUFAB1/SKN7	ENSG00000006788	NDUFAB1	YHR206W	SKN7
PDK4/IZH2	ENSG00000006831	PDK4	YOL002C	IZH2
ZMYND10/PAC1	ENSG00000007168	ZMYND10	YOR269W	PAC1
ST7/MET10	ENSG00000007171	ST7	YFR030W	MET10
CDC27/HOF1	ENSG00000007237	CDC27	YMR032W	HOF1
SLC4A1/TRS33	ENSG00000007255	SLC4A1	YOR115C	TRS33
CALCR/SRL1	ENSG00000007372	CALCR	YOR247W	SRL1
HCCS/GPI1	ENSG00000007541	HCCS	YGR216C	GPI1
DVL2/FRE7	ENSG00000007952	DVL2	YOL152W	FRE7
UPF1/PRE7	ENSG00000008018	UPF1	YBL041W	PRE7
SKAP2/SAT4	ENSG00000008118	SKAP2	YCR008W	SAT4
SLC25A5/USA1	ENSG00000008130	SLC25A5	YML029W	USA1
CCDC109B/DTR1	ENSG00000008282	CCDC109B	YBR180W	DTR1
HOXA11/CNL1	ENSG00000008294	HOXA11	YDR357C	CNL1
POLR2J/NSE5	ENSG00000008300	POLR2J	YML023C	NSE5
DHX33/PHR1	ENSG00000008405	DHX33	YOR386W	PHR1
MEOX1/RPS20	ENSG00000008988	MEOX1	YHL015W	RPS20
LIG3/YBL055C	ENSG00000009335	LIG3	YBL055C	YBL055C
RPAP3/REV3	ENSG00000009413	RPAP3	YPL167C	REV3
ENSG00000005189/VTA1	ENSG00000009844	ENSG00000005189	YLR181C	VTA1
CIAPIN1/INO4	ENSG00000009950	CIAPIN1	YOL108C	INO4
FAM214B/ITC1	ENSG00000009954	FAM214B	YGL133W	ITC1
COPZ2/MSC7	ENSG00000010030	COPZ2	YHR039C	MSC7
PRKAR2B/SPE4	ENSG00000010165	PRKAR2B	YLR146C	SPE4
MSL3/ZAP1	ENSG00000010244	MSL3	YJL056C	ZAP1
CREBBP/COR1	ENSG00000010256	CREBBP	YBL045C	COR1
BZRAP1/YCS4	ENSG00000010292	BZRAP1	YLR272C	YCS4
MPO/YCK2	ENSG00000010810	MPO	YNL154C	YCK2
PON1/NDD1	ENSG00000010818	PON1	YOR372C	NDD1
GCFC2/ELA1	ENSG00000011007	GCFC2	YNL230C	ELA1
ABCB4/YNK1	ENSG00000011052	ABCB4	YKL067W	YNK1
SOX8/ICT1	ENSG00000011198	SOX8	YLR099C	ICT1
IBTK/UTP18	ENSG00000011260	IBTK	YJL069C	UTP18
MYCBP2/NAB2	ENSG00000011275	MYCBP2	YGL122C	NAB2
FBXL3/STT4	ENSG00000011405	FBXL3	YLR305C	STT4
ITGAL/SKG3	ENSG00000011426	ITGAL	YLR187W	SKG3
PDK2/GYP1	ENSG00000011454	PDK2	YOR070C	GYP1
ITGA3/PPH21	ENSG00000011485	ITGA3	YDL134C	PPH21
LAMP2/NUP57	ENSG00000012822	LAMP2	YGR119C	NUP57
GGNBP2/MPS1	ENSG00000012983	GGNBP2	YDL028C	MPS1
ITGA2B/RET1	ENSG00000013503	ITGA2B	YOR207C	RET1
GDE1/NGL2	ENSG00000013523	GDE1	YMR285C	NGL2
C19orf60/ITT1	ENSG00000013561	C19orf60	YML068W	ITT1
CRLF1/YAL064C-A	ENSG00000013810	CRLF1	YAL064C-A	YAL064C-A
MAP3K14/PMT6	ENSG00000014216	MAP3K14	YGR199W	PMT6
ABCC8/MDH3	ENSG00000014641	ABCC8	YDL078C	MDH3
CCL18/MMT1	ENSG00000014824	CCL18	YMR177W	MMT1
CCL3/IMP2	ENSG00000015171	CCL3	YIL154C	IMP2
SYNRG/LAS17	ENSG00000015285	SYNRG	YOR181W	LAS17
CACNG3/GPG1	ENSG00000015413	CACNG3	YGL121C	GPG1
TMEM132A/MPP6	ENSG00000015479	TMEM132A	YNR024W	MPP6
AP2B1/BPL1	ENSG00000015592	AP2B1	YDL141W	BPL1
TAC1/HPF1	ENSG00000016490	TAC1	YOL155C	HPF1
ZNF263/PMR1	ENSG00000017260	ZNF263	YGL167C	PMR1
CX3CL1/LRG1	ENSG00000017797	CX3CL1	YDL240W	LRG1
SPATA20/DLD1	ENSG00000018510	SPATA20	YDL174C	DLD1
CACNA1G/DRS2	ENSG00000018625	CACNA1G	YAL026C	DRS2
TNFRSF12A/EMW1	ENSG00000018699	TNFRSF12A	YNL313C	EMW1
MAP3K9/RGM1	ENSG00000020256	MAP3K9	YMR182C	RGM1
RALA/YTA6	ENSG00000021574	RALA	YPL074W	YTA6
BAIAP2L1/SEN1	ENSG00000021776	BAIAP2L1	YLR430W	SEN1
ETV1/CPA1	ENSG00000021826	ETV1	YOR303W	CPA1
AGK/DEG1	ENSG00000022267	AGK	YFL001W	DEG1
CCL26/GPM2	ENSG00000022556	CCL26	YDL021W	GPM2
FARP2/MAG2	ENSG00000022840	FARP2	YLR427W	MAG2
USH1C/PFA4	ENSG00000023041	USH1C	YOL003C	PFA4
DBF4/RUD3	ENSG00000023287	DBF4	YOR216C	RUD3
TBXA2R/MPD2	ENSG00000023318	TBXA2R	YOL088C	MPD2
IFRD1/HEM1	ENSG00000023330	IFRD1	YDR232W	HEM1
GTF2IRD1/GRX2	ENSG00000023572	GTF2IRD1	YDR513W	GRX2
PAF1/CDH1	ENSG00000023734	PAF1	YGL003C	CDH1
VPS41/SPT2	ENSG00000023902	VPS41	YER161C	SPT2
ARHGAP44/UBR1	ENSG00000024048	ARHGAP44	YGR184C	UBR1
ELAC2/PAN1	ENSG00000024422	ELAC2	YIR006C	PAN1
SCIN/GTR2	ENSG00000025039	SCIN	YGR163W	GTR2
MYH13/HSF1	ENSG00000025156	MYH13	YGL073W	HSF1
ADIPOR2/SPP1	ENSG00000025293	ADIPOR2	YPL138C	SPP1
UPP2/GAL80	ENSG00000025434	UPP2	YML051W	GAL80
MARK4/PPT1	ENSG00000025772	MARK4	YGR123C	PPT1
PAFAH1B1/XDJ1	ENSG00000025796	PAFAH1B1	YLR090W	XDJ1
NOS2/SRP1	ENSG00000025800	NOS2	YNL189W	SRP1
DNAH9/YLR031W	ENSG00000026025	DNAH9	YLR031W	YLR031W
GAS7/RAD3	ENSG00000026036	GAS7	YER171W	RAD3
TRAPPC6A/YBR096W	ENSG00000026508	TRAPPC6A	YBR096W	YBR096W
MATK/OCT1	ENSG00000027001	MATK	YKL134C	OCT1
CD79B/YOR296W	ENSG00000027075	CD79B	YOR296W	YOR296W
SCN4A/ALK2	ENSG00000028203	SCN4A	YBL009W	ALK2
PAX6/VPS5	ENSG00000028528	PAX6	YOR069W	VPS5
RHBDF1/MTF1	ENSG00000029639	RHBDF1	YMR228W	MTF1
LUC7L/EIS1	ENSG00000029725	LUC7L	YMR031C	EIS1
BAIAP3/SES1	ENSG00000031698	BAIAP3	YDR023W	SES1
PIGQ/WTM1	ENSG00000032389	PIGQ	YOR230W	WTM1
TEAD3/PRP6	ENSG00000032742	TEAD3	YBR055C	PRP6
SELE/CUS1	ENSG00000033030	SELE	YMR240C	CUS1
DNAJC11/ARB1	ENSG00000033050	DNAJC11	YER036C	ARB1
MYLIP/VPH1	ENSG00000033627	MYLIP	YOR270C	VPH1
NOX1/NFI1	ENSG00000033800	NOX1	YOR156C	NFI1
E2F2/BOR1	ENSG00000033867	E2F2	YNL275W	BOR1
PSMB1/AIM9	ENSG00000034152	PSMB1	YER080W	AIM9
SYN1/PEX3	ENSG00000034693	SYN1	YDR329C	PEX3
JARID2/CYK3	ENSG00000035115	JARID2	YDL117W	CYK3
CAMK1G/ADE12	ENSG00000035687	CAMK1G	YNL220W	ADE12
CDK11A/RFC1	ENSG00000035928	CDK11A	YOR217W	RFC1
NADK/RTT101	ENSG00000036257	NADK	YJL047C	RTT101
TFAP2B/SUL2	ENSG00000036448	TFAP2B	YLR092W	SUL2
CYTH3/UBP7	ENSG00000036672	CYTH3	YIL156W	UBP7
ADAM22/MDS3	ENSG00000037637	ADAM22	YGL197W	MDS3
SYPL1/MRI1	ENSG00000037757	SYPL1	YPR118W	MRI1
SPAG9/TRM8	ENSG00000037897	SPAG9	YDL201W	TRM8
CELSR3/ERG26	ENSG00000038274	CELSR3	YGL001C	ERG26
MGST1/YNL193W	ENSG00000038382	MGST1	YNL193W	YNL193W
CRY1/YLR413W	ENSG00000038427	CRY1	YLR413W	YLR413W
NFIX/BRR2	ENSG00000039123	NFIX	YER172C	BRR2
MMP25/GDE1	ENSG00000039560	MMP25	YPL110C	GDE1
IL32/YAP6	ENSG00000039600	IL32	YDR259C	YAP6
PKD1/GUF1	ENSG00000041353	PKD1	YLR289W	GUF1
MAPK8IP2/PRE9	ENSG00000041357	MAPK8IP2	YGR135W	PRE9
MED24/MOD5	ENSG00000041515	MED24	YOR274W	MOD5
SEC62/LSG1	ENSG00000041802	SEC62	YGL099W	LSG1
RPS20/TDP1	ENSG00000042088	RPS20	YBR223C	TDP1
CSDE1/TSR2	ENSG00000042493	CSDE1	YLR435W	TSR2
UBE3C/APS2	ENSG00000042753	UBE3C	YJR058C	APS2
REV3L/FHN1	ENSG00000042832	REV3L	YGR131W	FHN1
PAX7/DCN1	ENSG00000043093	PAX7	YLR128W	DCN1
MASP2/RDL1	ENSG00000043143	MASP2	YOR285W	RDL1
TRAF3IP3/SCM3	ENSG00000044115	TRAF3IP3	YDL139C	SCM3
POMT2/YJR030C	ENSG00000044446	POMT2	YJR030C	YJR030C
VTA1/CIA1	ENSG00000047056	VTA1	YDR267C	CIA1
MLXIPL/URA7	ENSG00000047230	MLXIPL	YBL039C	URA7
BAZ1B/VMA13	ENSG00000047249	BAZ1B	YPR036W	VMA13
RANBP9/RPB2	ENSG00000047315	RANBP9	YOR151C	RPB2
ETV7/MLP1	ENSG00000047410	ETV7	YKR095W	MLP1
SPRTN/RPL3	ENSG00000047457	SPRTN	YOR063W	RPL3
METTL13/RPO41	ENSG00000047579	METTL13	YFL036W	RPO41
ZNF207/CSG2	ENSG00000047936	ZNF207	YBR036C	CSG2
UQCRC1/RSM10	ENSG00000048544	UQCRC1	YDR041W	RSM10
CD9/RBS1	ENSG00000048991	CD9	YDL189W	RBS1
NCAPD2/YKT6	ENSG00000049245	NCAPD2	YKL196C	YKT6
IFFO1/APJ1	ENSG00000049323	IFFO1	YNL077W	APJ1
GIPR/RFC5	ENSG00000049541	GIPR	YBR087W	RFC5
NISCH/RSP5	ENSG00000049759	NISCH	YER125W	RSP5
STAB1/WBP1	ENSG00000049860	STAB1	YEL002C	WBP1
FUZ/YLR257W	ENSG00000050405	FUZ	YLR257W	YLR257W
PRSS3/NAM2	ENSG00000050748	PRSS3	YLR382C	NAM2
CD4/RVS167	ENSG00000050820	CD4	YDR388W	RVS167
LRRC23/PER33	ENSG00000051108	LRRC23	YLR064W	PER33
BTK/RAD51	ENSG00000051180	BTK	YER095W	RAD51
HFE/HFM1	ENSG00000051341	HFE	YGL251C	HFM1
SCMH1/CKI1	ENSG00000051382	SCMH1	YLR133W	CKI1
FYN/CDC40	ENSG00000051596	FYN	YDR364C	CDC40
HIVEP2/BUD3	ENSG00000052126	HIVEP2	YCL014W	BUD3
TCEB3/TAF3	ENSG00000052723	TCEB3	YPL011C	TAF3
LYPLA2/RRP12	ENSG00000052749	LYPLA2	YPL012W	RRP12
NME2/ERG25	ENSG00000052802	NME2	YGR060W	ERG25
APBA3/APD1	ENSG00000052841	APBA3	YBR151W	APD1
MKS1/SOD2	ENSG00000053254	MKS1	YHR008C	SOD2
ABHD5/AAD10	ENSG00000053371	ABHD5	YJR155W	AAD10
KAL1/TRS31	ENSG00000054116	KAL1	YDR472W	TRS31
AKAP8L/FHL1	ENSG00000054598	AKAP8L	YPR104C	FHL1
UTP18/MSR1	ENSG00000054654	UTP18	YHR091C	MSR1
RNF216/CDC53	ENSG00000055130	RNF216	YDL132W	CDC53
TTC19/RTC5	ENSG00000055163	TTC19	YOR118W	RTC5
PTBP1/VHS1	ENSG00000055332	PTBP1	YDR247W	VHS1
DPF1/DIG1	ENSG00000055609	DPF1	YPL049C	DIG1
SYT7/PUF3	ENSG00000055917	SYT7	YLL013C	PUF3
PIK3C2A/FMP10	ENSG00000055955	PIK3C2A	YER182W	FMP10
PLAUR/YDR114C	ENSG00000056558	PLAUR	YDR114C	YDR114C
ANLN/YKL070W	ENSG00000056972	ANLN	YKL070W	YKL070W
WIZ/GLG2	ENSG00000056998	WIZ	YJL137C	GLG2
RABGAP1/MSH4	ENSG00000057468	RABGAP1	YFL003C	MSH4
DCN/GDI1	ENSG00000057608	DCN	YER136W	GDI1
PPP5C/ATG5	ENSG00000057663	PPP5C	YPL149W	ATG5
MAP4K3/KNS1	ENSG00000058091	MAP4K3	YLL019C	KNS1
ZBTB32/SEC61	ENSG00000058262	ZBTB32	YLR378C	SEC61
TYROBP/NNF2	ENSG00000058272	TYROBP	YGR089W	NNF2
GABRA3/DIN7	ENSG00000058404	GABRA3	YDR263C	DIN7
BRCA1/RPC37	ENSG00000058600	BRCA1	YKR025W	RPC37
ERCC1/ENA5	ENSG00000058668	ERCC1	YDR038C	ENA5
CD22/RIO2	ENSG00000058729	CD22	YNL207W	RIO2
SEMA3B/CTH1	ENSG00000059145	SEMA3B	YDR151C	CTH1
MBTPS2/PRO2	ENSG00000059573	MBTPS2	YOR323C	PRO2
LTF/PSR2	ENSG00000060069	LTF	YLR019W	PSR2
NR1H4/YGK3	ENSG00000060237	NR1H4	YOL128C	YGK3
ALOX5/PRP46	ENSG00000060688	ALOX5	YPL151C	PRP46
CALCOCO1/FMP37	ENSG00000060762	CALCOCO1	YGL080W	FMP37
UBR7/POT1	ENSG00000060971	UBR7	YIL160C	POT1
MAP4K5/BAT2	ENSG00000060982	MAP4K5	YJR148W	BAT2
EHD3/SDH4	ENSG00000061794	EHD3	YDR178W	SDH4
PSMC4/AIF1	ENSG00000062096	PSMC4	YNR074C	AIF1
CLDN11/RSN1	ENSG00000062598	CLDN11	YMR266W	RSN1
MVP/POL1	ENSG00000062822	MVP	YNL102W	POL1
NUB1/RKM2	ENSG00000063046	NUB1	YDR198C	RKM2
CLK1/RPL18B	ENSG00000063177	CLK1	YNL301C	RPL18B
ENSG00000013455/SBP1	ENSG00000063244	ENSG00000013455	YHL034C	SBP1
POLR3B/ENT1	ENSG00000063245	POLR3B	YDL161W	ENT1
ANGEL1/YIL165C	ENSG00000063438	ANGEL1	YIL165C	YIL165C
RNF14/YFR039C	ENSG00000064012	RNF14	YFR039C	YFR039C
DDX11/TAF2	ENSG00000064313	DDX11	YCR042C	TAF2
CD6/MTR10	ENSG00000064419	CD6	YOR160W	MTR10
TACC3/YLR271W	ENSG00000064607	TACC3	YLR271W	YLR271W
UFL1/YBR235W	ENSG00000064651	UFL1	YBR235W	YBR235W
POLA2/YIG1	ENSG00000064666	POLA2	YPL201C	YIG1
CAPN1/TIF2	ENSG00000064703	CAPN1	YJL138C	TIF2
ACPP/PMS1	ENSG00000064933	ACPP	YNL082W	PMS1
MDH1/GPA2	ENSG00000065135	MDH1	YER020W	GPA2
SLC30A9/PSE1	ENSG00000065150	SLC30A9	YMR308C	PSE1
MTMR11/CAR2	ENSG00000065154	MTMR11	YLR438W	CAR2
CCDC88C/PWP2	ENSG00000065183	CCDC88C	YCR057C	PWP2
YAF2/FRK1	ENSG00000065243	YAF2	YPL141C	FRK1
ZMYND11/LAC1	ENSG00000065308	ZMYND11	YKL008C	LAC1
WAS/EFT1	ENSG00000065357	WAS	YOR133W	EFT1
DPEP1/KIN1	ENSG00000065361	DPEP1	YDR122W	KIN1
BID/SLM5	ENSG00000065427	BID	YCR024C	SLM5
MATR3/GRX3	ENSG00000065485	MATR3	YDR098C	GRX3
RGPD5/YGR250C	ENSG00000065526	RGPD5	YGR250C	YGR250C
STMN4/HSL1	ENSG00000065534	STMN4	YKL101W	HSL1
NUDCD3/RLP7	ENSG00000065559	NUDCD3	YNL002C	RLP7
ISL1/ENT3	ENSG00000065609	ISL1	YJR125C	ENT3
IL20RA/ISR1	ENSG00000065613	IL20RA	YPR106W	ISR1
CLCA1/ARK1	ENSG00000065675	CLCA1	YNL020C	ARK1
ATP2C1/UTP21	ENSG00000065717	ATP2C1	YLR409C	UTP21
SRCIN1/VAC7	ENSG00000065809	SRCIN1	YNL054W	VAC7
IGF1/MAE1	ENSG00000065833	IGF1	YKL029C	MAE1
RALBP1/GYP5	ENSG00000065882	RALBP1	YPL249C	GYP5
RUFY3/YPL245W	ENSG00000065883	RUFY3	YPL245W	YPL245W
CNTN1/NHX1	ENSG00000065923	CNTN1	YDR456W	NHX1
WWTR1/PDE2	ENSG00000065989	WWTR1	YOR360C	PDE2
AGPS/RTS1	ENSG00000066027	AGPS	YOR014W	RTS1
ATP1A2/SEY1	ENSG00000066032	ATP1A2	YOR165W	SEY1
TTC27/SNF12	ENSG00000066117	TTC27	YNR023W	SNF12
MARCO/HAP5	ENSG00000066136	MARCO	YOR358W	HAP5
SYT13/HEM2	ENSG00000066382	SYT13	YGL040C	HEM2
SNAI2/SGA1	ENSG00000066427	SNAI2	YIL099W	SGA1
CD74/BFR1	ENSG00000066455	CD74	YOR198C	BFR1
HGF/DUO1	ENSG00000066629	HGF	YGL061C	DUO1
ZRANB1/SEC7	ENSG00000066777	ZRANB1	YDR170C	SEC7
NCDN/HEM15	ENSG00000066926	NCDN	YOR176W	HEM15
ZFP64/TIF1	ENSG00000067048	ZFP64	YKR059W	TIF1
MNAT1/MAM33	ENSG00000067113	MNAT1	YIL070C	MAM33
SAMD4A/LAG1	ENSG00000067167	SAMD4A	YHL003C	LAG1
RUNX3/GIS2	ENSG00000067182	RUNX3	YNL255C	GIS2
MRE11A/EEB1	ENSG00000067191	MRE11A	YPL095C	EEB1
PLEKHB1/CDC19	ENSG00000067225	PLEKHB1	YAL038W	CDC19
SERPINB1/FCF2	ENSG00000067334	SERPINB1	YLR051C	FCF2
SPAST/RHO1	ENSG00000067560	SPAST	YPR165W	RHO1
ENSG00000021602/TCB3	ENSG00000067715	ENSG00000021602	YML072C	TCB3
NRXN3/PKP1	ENSG00000067992	NRXN3	YIL042C	PKP1
AQR/YPS5	ENSG00000068078	AQR	YGL259W	YPS5
CPS1/GYP7	ENSG00000068354	CPS1	YDL234C	GYP7
C8B/TRM7	ENSG00000068438	C8B	YBR061C	TRM7
FHL1/KCS1	ENSG00000068745	FHL1	YDR017C	KCS1
RTFDC1/BUD4	ENSG00000068781	RTFDC1	YJR092W	BUD4
GABRA1/PEP1	ENSG00000068784	GABRA1	YBL017C	PEP1
NLRP2/KRE28	ENSG00000068793	NLRP2	YDR532C	KRE28
RNF10/HST2	ENSG00000068903	RNF10	YPL015C	HST2
ZDHHC6/GLT1	ENSG00000069248	ZDHHC6	YDL171C	GLT1
RNH1/VPS35	ENSG00000069329	RNH1	YJL154C	VPS35
NDUFS1/YDJ1	ENSG00000069345	NDUFS1	YNL064C	YDJ1
RB1CC1/MBP1	ENSG00000069399	RB1CC1	YDL056W	MBP1
ERP44/YBT1	ENSG00000069431	ERP44	YLL048C	YBT1
ALAS1/BIT61	ENSG00000069667	ALAS1	YJL058C	BIT61
BIRC3/SDT1	ENSG00000069712	BIRC3	YGL224C	SDT1
AKAP11/CDD1	ENSG00000069764	AKAP11	YLR245C	CDD1
GLRX2/REF2	ENSG00000069849	GLRX2	YDR195W	REF2
SNAPC1/HUL5	ENSG00000069869	SNAPC1	YGL141W	HUL5
STRAP/AMA1	ENSG00000069966	STRAP	YGR225W	AMA1
ABCC2/UFD1	ENSG00000070010	ABCC2	YGR048W	UFD1
DEF6/IKI3	ENSG00000070061	DEF6	YLR384C	IKI3
PLEKHO1/SSP120	ENSG00000070081	PLEKHO1	YLR250W	SSP120
GCLM/PFY1	ENSG00000070087	GCLM	YOR122C	PFY1
UBR2/UIP3	ENSG00000070159	UBR2	YAR027W	UIP3
EHD2/AIM38	ENSG00000070423	EHD2	YNR018W	AIM38
RRAGD/POL4	ENSG00000070501	RRAGD	YCR014C	POL4
HSF2/ASN1	ENSG00000070669	HSF2	YPR145W	ASN1
PHF20/KAR2	ENSG00000070718	PHF20	YJL034W	KAR2
NR1H3/MUD2	ENSG00000070756	NR1H3	YKL074C	MUD2
NCAPH2/RPA190	ENSG00000070761	NCAPH2	YOR341W	RPA190
TOMM34/CKA1	ENSG00000070770	TOMM34	YIL035C	CKA1
SEC63/FMC1	ENSG00000070778	SEC63	YIL098C	FMC1
KPNA6/GCD6	ENSG00000070785	KPNA6	YDR211W	GCD6
VIM/VPS15	ENSG00000070808	VIM	YBR097W	VPS15
RTEL1-TNFRSF6B/PUT4	ENSG00000070915	RTEL1-TNFRSF6B	YOR348C	PUT4
FAS/PMA1	ENSG00000070961	FAS	YGL008C	PMA1
CD44/GSH2	ENSG00000071051	CD44	YOL049W	GSH2
KCNG1/AIP1	ENSG00000071127	KCNG1	YMR092C	AIP1
SLAMF7/YNG2	ENSG00000071243	SLAMF7	YHR090C	YNG2
MIPEP/BUD23	ENSG00000071462	MIPEP	YCR047C	BUD23
PRKCH/HRD3	ENSG00000071537	PRKCH	YLR207W	HRD3
INSRR/MSP1	ENSG00000071539	INSRR	YGR028W	MSP1
IFNGR1/ULS1	ENSG00000071794	IFNGR1	YOR191W	ULS1
SH2D2A/TSR4	ENSG00000071994	SH2D2A	YOL022C	TSR4
TNFRSF1B/TPK2	ENSG00000072062	TNFRSF1B	YPL203W	TPK2
VEZT/YBL107C	ENSG00000072110	VEZT	YBL107C	YBL107C
POU2F2/VPS70	ENSG00000072133	POU2F2	YJR126C	VPS70
SNX1/YAP1801	ENSG00000072134	SNX1	YHR161C	YAP1801
TBPL1/SIW14	ENSG00000072135	TBPL1	YNL032W	SIW14
ARNTL2/TRE1	ENSG00000072274	ARNTL2	YPL176C	TRE1
BCLAF1/YVC1	ENSG00000072315	BCLAF1	YOR087W	YVC1
ANK1/GUK1	ENSG00000072415	ANK1	YDR454C	GUK1
TFB1M/IMG1	ENSG00000072609	TFB1M	YCR046C	IMG1
RABEP1/GID7	ENSG00000072803	RABEP1	YCL039W	GID7
HMGB3/AGE1	ENSG00000072818	HMGB3	YDR524C	AGE1
NUP160/DAL1	ENSG00000072832	NUP160	YIR027C	DAL1
BAK1/DER1	ENSG00000072849	BAK1	YBR201W	DER1
MUSK/LRS4	ENSG00000072864	MUSK	YDR439W	LRS4
IKZF2/APM2	ENSG00000072958	IKZF2	YHL019C	APM2
GRN/SEC2	ENSG00000073009	GRN	YNL272C	SEC2
ARHGAP31/MCM2	ENSG00000073111	ARHGAP31	YBL023C	MCM2
NR2E3/SRO77	ENSG00000073350	NR2E3	YBL106C	SRO77
CENPQ/ECM5	ENSG00000073614	CENPQ	YMR176W	ECM5
SARS/STE6	ENSG00000073734	SARS	YKL209C	STE6
RANBP3/YAP1802	ENSG00000073921	RANBP3	YGR241C	YAP1802
ARID4A/SEC18	ENSG00000073969	ARID4A	YBR080C	SEC18
TSSC1/YJU3	ENSG00000074416	TSSC1	YKL094W	YJU3
ENSG00000032514/DOC1	ENSG00000074755	ENSG00000032514	YGL240W	DOC1
IFT88/ENO2	ENSG00000074800	IFT88	YHR174W	ENO2
ZCCHC8/SLN1	ENSG00000074964	ZCCHC8	YIL147C	SLN1
ABCF2/ARP6	ENSG00000075089	ABCF2	YLR085C	ARP6
LRRC7/CSM3	ENSG00000075131	LRRC7	YMR048W	CSM3
UBA6/TIF4632	ENSG00000075151	UBA6	YGL049C	TIF4632
GAB2/MTC5	ENSG00000075188	GAB2	YDR128W	MTC5
ATP6V0A1/CTT1	ENSG00000075223	ATP6V0A1	YGR088W	CTT1
PIAS1/ERG10	ENSG00000075239	PIAS1	YPL028W	ERG10
SLC4A7/YNL095C	ENSG00000075292	SLC4A7	YNL095C	YNL095C
APBA2/IPL1	ENSG00000075413	APBA2	YPL209C	IPL1
UHRF1/TAO3	ENSG00000075539	UHRF1	YIL129C	TAO3
MAP2K3/ARP9	ENSG00000075624	MAP2K3	YMR033W	ARP9
TMSB10/SPO14	ENSG00000075651	TMSB10	YKR031C	SPO14
RNF19A/UTP4	ENSG00000075702	RNF19A	YDR324C	UTP4
PEX3/YNL046W	ENSG00000075711	PEX3	YNL046W	YNL046W
GABARAPL2/VPS21	ENSG00000075785	GABARAPL2	YOR089C	VPS21
MYOC/YET1	ENSG00000075790	MYOC	YKL065C	YET1
SH3YL1/PRP39	ENSG00000075856	SH3YL1	YML046W	PRP39
VCL/RGA1	ENSG00000075884	VCL	YOR127W	RGA1
DAPK2/RRP42	ENSG00000075914	DAPK2	YDL111C	RRP42
NSMAF/TAF13	ENSG00000075945	NSMAF	YML098W	TAF13
ADSS/MCM6	ENSG00000076003	ADSS	YGL201C	MCM6
STAP1/REX2	ENSG00000076043	STAP1	YLR059C	REX2
TIMP2/YIL077C	ENSG00000076053	TIMP2	YIL077C	YIL077C
RFC1/MLH1	ENSG00000076242	RFC1	YMR167W	MLH1
CUL3/UNG1	ENSG00000076248	CUL3	YML021C	UNG1
MYOM2/PYC1	ENSG00000076555	MYOM2	YGL062W	PYC1
OTC/MON1	ENSG00000076685	OTC	YGL124C	MON1
USP2/YIP1	ENSG00000076716	USP2	YGR172C	YIP1
CASR/ROM1	ENSG00000076928	CASR	YGR070W	ROM1
TUBG2/VPS45	ENSG00000076944	TUBG2	YGL095C	VPS45
RPL26L1/NRK1	ENSG00000077009	RPL26L1	YNL129W	NRK1
FLT4/YGL101W	ENSG00000077097	FLT4	YGL101W	YGL101W
NSUN2/SKP2	ENSG00000077235	NSUN2	YNL311C	SKP2
FBXO42/YTP1	ENSG00000077238	FBXO42	YNL237W	YTP1
MRI1/UBP1	ENSG00000077254	MRI1	YDL122W	UBP1
METTL1/MSL1	ENSG00000077312	METTL1	YIR009W	MSL1
HOXC8/SKI6	ENSG00000077348	HOXC8	YGR195W	SKI6
AGA/WTM2	ENSG00000077380	AGA	YOR229W	WTM2
ENSG00000038102/GAT3	ENSG00000077458	ENSG00000038102	YLR013W	GAT3
PI4K2B/HST4	ENSG00000077463	PI4K2B	YDR191W	HST4
MAT2B/CUR1	ENSG00000077522	MAT2B	YPR158W	CUR1
TLL1/CAP2	ENSG00000077549	TLL1	YIL034C	CAP2
EDC4/UBC11	ENSG00000077721	EDC4	YOR339C	UBC11
TRIO/KSS1	ENSG00000077782	TRIO	YGR040W	KSS1
VCAN/FPR2	ENSG00000077800	VCAN	YDR519W	FPR2
MSR1/RAD34	ENSG00000077809	MSR1	YDR314C	RAD34
CDH1/SIZ1	ENSG00000078043	CDH1	YDR409W	SIZ1
SKIV2L2/RVS161	ENSG00000078053	SKIV2L2	YCR009C	RVS161
DNAH5/RAD53	ENSG00000078061	DNAH5	YPL153C	RAD53
ZFYVE16/DUR1,2	ENSG00000078070	ZFYVE16	YBR208C	DUR1,2
C6/DAP2	ENSG00000078098	C6	YHR028C	DAP2
RAI14/DRE2	ENSG00000078114	RAI14	YKR071C	DRE2
SOX30/UBC12	ENSG00000078140	SOX30	YLR306W	UBC12
PNKP/VPS34	ENSG00000078142	PNKP	YLR240W	VPS34
SPDL1/INP51	ENSG00000078269	SPDL1	YIL002C	INP51
STAU2/FAA4	ENSG00000078304	STAU2	YMR246W	FAA4
RTN4R/YRA2	ENSG00000078328	RTN4R	YKL214C	YRA2
PHF23/STE4	ENSG00000078369	PHF23	YOR212W	STE4
CDH10/SNT2	ENSG00000078403	CDH10	YGL131C	SNT2
INPP4A/STE23	ENSG00000078618	INPP4A	YLR389C	STE23
RAB27B/POR1	ENSG00000078668	RAB27B	YNL055C	POR1
PSMA4/CST6	ENSG00000078674	PSMA4	YIL036W	CST6
MYO16/MET13	ENSG00000078747	MYO16	YGL125W	MET13
LSG1/INN1	ENSG00000078902	LSG1	YNL152W	INN1
PARP3/STP22	ENSG00000078967	PARP3	YCL008C	STP22
TNC/MUB1	ENSG00000079102	TNC	YMR100W	MUB1
TDP1/YKU80	ENSG00000079246	TDP1	YMR106C	YKU80
MED17/CBK1	ENSG00000079277	MED17	YNL161W	CBK1
CAPG/PUF4	ENSG00000079308	CAPG	YGL014W	PUF4
AP2S1/REX3	ENSG00000079313	AP2S1	YLR107W	REX3
USH2A/MRP49	ENSG00000079332	USH2A	YKL167C	MRP49
ZPBP/FET4	ENSG00000079335	ZPBP	YMR319C	FET4
TG/RGT2	ENSG00000079393	TG	YDL138W	RGT2
ADAM28/ERG9	ENSG00000079459	ADAM28	YHR190W	ERG9
BARX2/PGM2	ENSG00000079739	BARX2	YMR105C	PGM2
DCUN1D1/FAL1	ENSG00000079785	DCUN1D1	YDR021W	FAL1
PHF15/HAL1	ENSG00000079819	PHF15	YPR005C	HAL1
ZIC2/TCB2	ENSG00000079841	ZIC2	YNL087W	TCB2
LCP2/VAM3	ENSG00000079950	LCP2	YOR106W	VAM3
TRIT1/CIT2	ENSG00000080298	TRIT1	YCR005C	CIT2
ADRB1/MTG2	ENSG00000080371	ADRB1	YHR168W	MTG2
ENSG00000043822/YEA4	ENSG00000080493	ENSG00000043822	YEL004W	YEA4
GUCA2B/MOT1	ENSG00000080503	GUCA2B	YPL082C	MOT1
CUL7/IRC6	ENSG00000080561	CUL7	YFR043C	IRC6
CTNNA1/SWR1	ENSG00000080603	CTNNA1	YDR334W	SWR1
PHKA2/PUF6	ENSG00000080608	PHKA2	YDR496C	PUF6
EPHA3/ECM14	ENSG00000080618	EPHA3	YHR132C	ECM14
HSPA5/MOT2	ENSG00000080802	HSPA5	YER068W	MOT2
DSG2/TFG2	ENSG00000080823	DSG2	YGR005C	TFG2
GEMIN8/YMR086W	ENSG00000081026	GEMIN8	YMR086W	YMR086W
OFD1/STE12	ENSG00000081189	OFD1	YHR084W	STE12
PREX2/CCH1	ENSG00000081248	PREX2	YGR217W	CCH1
WDR37/UBA4	ENSG00000081307	WDR37	YHR111W	UBA4
YTHDC2/RPA12	ENSG00000081386	YTHDC2	YJR063W	RPA12
CTPS2/SSL1	ENSG00000081665	CTPS2	YLR005W	SSL1
ATP6V1H/YVH1	ENSG00000081721	ATP6V1H	YIR026C	YVH1
POLR2B/PDE1	ENSG00000081803	POLR2B	YGL248W	PDE1
TPR/TRI1	ENSG00000082014	TPR	YMR233W	TRI1
CP/YGR126W	ENSG00000082258	CP	YGR126W	YGR126W
DTNBP1/PMD1	ENSG00000082397	DTNBP1	YER132C	PMD1
XK/YDL180W	ENSG00000082438	XK	YDL180W	YDL180W
ARHGAP6/MED4	ENSG00000082512	ARHGAP6	YOR174W	MED4
MAP4/MRPL22	ENSG00000082515	MAP4	YNL177C	MRPL22
GOPC/MAK11	ENSG00000082516	GOPC	YKL021C	MAK11
ROS1/TMS1	ENSG00000082556	ROS1	YDR105C	TMS1
HDAC9/YCK1	ENSG00000082701	HDAC9	YHR135C	YCK1
RRM2B/YLR156W	ENSG00000082781	RRM2B	YLR156W	YLR156W
TNFRSF17/MPC54	ENSG00000082805	TNFRSF17	YOR177C	MPC54
LMO3/CRM1	ENSG00000082898	LMO3	YGR218W	CRM1
MRPS10/DOP1	ENSG00000083097	MRPS10	YDR141C	DOP1
GUCA1A/KAP104	ENSG00000083312	GUCA1A	YBR017C	KAP104
RSF1/YMR018W	ENSG00000083457	RSF1	YMR018W	YMR018W
VPS13D/MTF2	ENSG00000083535	VPS13D	YDL044C	MTF2
CELF2/SFC1	ENSG00000083842	CELF2	YJR095W	SFC1
R3HDM1/RPS5	ENSG00000083845	R3HDM1	YJR123W	RPS5
COL9A2/APT2	ENSG00000083857	COL9A2	YDR441C	APT2
KITLG/CPR7	ENSG00000084072	KITLG	YJR032W	CPR7
ERCC8/STE24	ENSG00000084073	ERCC8	YJR117W	STE24
VAMP3/SDP1	ENSG00000084112	VAMP3	YIL113W	SDP1
PER3/TIF34	ENSG00000084623	PER3	YMR146C	TIF34
UTS2/SHE4	ENSG00000084674	UTS2	YOR035C	SHE4
TNFRSF9/YKR018C	ENSG00000084754	TNFRSF9	YKR018C	YKR018C
EPN3/UBX4	ENSG00000084764	EPN3	YMR067C	UBX4
LTBP1/CGR1	ENSG00000085063	LTBP1	YGL029W	CGR1
RCN1/RAD54	ENSG00000085224	RCN1	YGL163C	RAD54
ELN/HSP26	ENSG00000085382	ELN	YBR072W	HSP26
RFC2/SEH1	ENSG00000085415	RFC2	YGL100W	SEH1
ARID1B/TEX1	ENSG00000085433	ARID1B	YNL253W	TEX1
NEDD4L/CTS2	ENSG00000085465	NEDD4L	YDR371W	CTS2
FOXP3/SSK2	ENSG00000085511	FOXP3	YNR031C	SSK2
HEXB/MDL1	ENSG00000085563	HEXB	YLR188W	MDL1
JKAMP/GRE3	ENSG00000085662	JKAMP	YHR104W	GRE3
DKK3/ABP1	ENSG00000085733	DKK3	YCR088W	ABP1
ARHGEF5/IML2	ENSG00000085831	ARHGEF5	YJL082W	IML2
NFE2L3/END3	ENSG00000085832	NFE2L3	YNL084C	END3
LIMA1/CTF19	ENSG00000085871	LIMA1	YPL018W	CTF19
SLC4A8/SQS1	ENSG00000085872	SLC4A8	YNL224C	SQS1
PTGER3/MDJ1	ENSG00000086061	PTGER3	YFL016C	MDJ1
MAPK9/VPS20	ENSG00000086065	MAPK9	YMR077C	VPS20
COL23A1/FAP1	ENSG00000086102	COL23A1	YNL023C	FAP1
BCAR1/DIM1	ENSG00000086189	BCAR1	YPL266W	DIM1
FAM160A2/KAP120	ENSG00000086200	FAM160A2	YPL125W	KAP120
HERPUD1/MRPL24	ENSG00000086504	HERPUD1	YMR193W	MRPL24
HOMER3/CIN5	ENSG00000086548	HOMER3	YOR028C	CIN5
RAD51/CWC2	ENSG00000086589	RAD51	YDL209C	CWC2
POLQ/EMP24	ENSG00000086598	POLQ	YGL200C	EMP24
PIK3CB/ERO1	ENSG00000086619	PIK3CB	YML130C	ERO1
ENSG00000051415/RPS1B	ENSG00000086712	ENSG00000051415	YML063W	RPS1B
CYBA/CMP2	ENSG00000086717	CYBA	YML057W	CMP2
THOC3/TOM1	ENSG00000086758	THOC3	YDR457W	TOM1
HEBP2/ALG9	ENSG00000086848	HEBP2	YNL219C	ALG9
PLEKHA5/FRE1	ENSG00000086991	PLEKHA5	YLR214W	FRE1
PRSS8/POX1	ENSG00000087008	PRSS8	YGL205W	POX1
SIKE1/YMR1	ENSG00000087053	SIKE1	YJR110W	YMR1
RRP12/FOX2	ENSG00000087076	RRP12	YKR009C	FOX2
MSMO1/ISA1	ENSG00000087206	MSMO1	YLL027W	ISA1
TTC17/ATP18	ENSG00000087245	TTC17	YML081C-A	ATP18
ALX4/APA1	ENSG00000087266	ALX4	YCL050C	APA1
FOXN3/CDC50	ENSG00000087274	FOXN3	YCR094W	CDC50
AKR7A2/EST1	ENSG00000087338	AKR7A2	YLR233C	EST1
MRTO4/VPS1	ENSG00000087470	MRTO4	YKR001C	VPS1
USE1/ERV46	ENSG00000087502	USE1	YAL042W	ERV46
MCF2L2/RFX1	ENSG00000087903	MCF2L2	YLR176C	RFX1
NRIP2/GDS1	ENSG00000088179	NRIP2	YOR355W	GDS1
LAMA3/HAS1	ENSG00000088205	LAMA3	YMR290C	HAS1
ANAPC4/RPS2	ENSG00000088247	ANAPC4	YGL123W	RPS2
KCNQ1/SFK1	ENSG00000088305	KCNQ1	YKL051W	SFK1
TRAPPC3/FPR1	ENSG00000088832	TRAPPC3	YNL135C	FPR1
THRAP3/SHP1	ENSG00000088833	THRAP3	YBL058W	SHP1
PHPT1/DYN2	ENSG00000088986	PHPT1	YDR424C	DYN2
ENTPD2/IRC19	ENSG00000088992	ENTPD2	YLL033W	IRC19
ARID4B/BRL1	ENSG00000089006	ARID4B	YHR036W	BRL1
PTPRN/RPL6A	ENSG00000089009	PTPRN	YML073C	RPL6A
KIF1B/ESF1	ENSG00000089048	KIF1B	YDR365C	ESF1
FOXC1/APC5	ENSG00000089053	FOXC1	YOR249C	APC5
SYNE2/JEN1	ENSG00000089057	SYNE2	YKL217W	JEN1
CBLN4/REX4	ENSG00000089094	CBLN4	YOL080C	REX4
CHRDL2/GCN1	ENSG00000089154	CHRDL2	YGL195W	GCN1
RELT/PXL1	ENSG00000089159	RELT	YKR090W	PXL1
NOP58/YLR179C	ENSG00000089220	NOP58	YLR179C	YLR179C
KCNH2/ETP1	ENSG00000089234	KCNH2	YHL010C	ETP1
CUL1/NCP1	ENSG00000089250	CUL1	YHR042W	NCP1
CYFIP2/CUS2	ENSG00000089280	CYFIP2	YNL286W	CUS2
TAB2/TAP42	ENSG00000089289	TAB2	YMR028W	TAP42
EIF2AK2/ROT2	ENSG00000089597	EIF2AK2	YBR229C	ROT2
KMT2C/BIR1	ENSG00000089685	KMT2C	YJR089W	BIR1
PUM2/MAK5	ENSG00000089737	PUM2	YBR142W	MAK5
MRPL43/YMR244W	ENSG00000090006	MRPL43	YMR244W	YMR244W
ITIH4/YLL056C	ENSG00000090013	ITIH4	YLL056C	YLL056C
C4orf27/LCB2	ENSG00000090054	C4orf27	YDR062W	LCB2
ZFR/PAP1	ENSG00000090060	ZFR	YKR002W	PAP1
NPFFR2/YPR117W	ENSG00000090316	NPFFR2	YPR117W	YPR117W
ENSG00000056345/XBP1	ENSG00000090339	ENSG00000056345	YIL101C	XBP1
PHF21B/IPI3	ENSG00000090372	PHF21B	YNL182C	IPI3
TRAF1/PEX12	ENSG00000090432	TRAF1	YMR026C	PEX12
PCGF2/YNR064C	ENSG00000090487	PCGF2	YNR064C	YNR064C
IL17RB/MPS2	ENSG00000090565	IL17RB	YGL075C	MPS2
TRAF3IP2/TIM44	ENSG00000090659	TRAF3IP2	YIL022W	TIM44
GYG2/ALA1	ENSG00000090861	GYG2	YOR335C	ALA1
SERPINB3/POM33	ENSG00000090975	SERPINB3	YLL023C	POM33
PKP2/SEC3	ENSG00000090989	PKP2	YER008C	SEC3
MSH4/LPD1	ENSG00000091140	MSH4	YFL018C	LPD1
F7/TRS65	ENSG00000091409	F7	YGR166W	TRS65
GDI2/FUM1	ENSG00000091483	GDI2	YPL262W	FUM1
PRDM1/SKT5	ENSG00000091490	PRDM1	YBL061C	SKT5
ATG5/ECM30	ENSG00000091536	ATG5	YLR436C	ECM30
PITHD1/SPO20	ENSG00000092054	PITHD1	YMR017W	SPO20
MTA3/BAP2	ENSG00000092068	MTA3	YBR068C	BAP2
USP13/SLY1	ENSG00000092108	USP13	YDR189W	SLY1
LAMC2/GVP36	ENSG00000092200	LAMC2	YIL041W	GVP36
CDK14/SPT16	ENSG00000092201	CDK14	YGL207W	SPT16
SEC61A1/ERT1	ENSG00000092208	SEC61A1	YBR239C	ERT1
PPP1R12A/ADE16	ENSG00000092421	PPP1R12A	YLR028C	ADE16
RASGRF1/YDL156W	ENSG00000092470	RASGRF1	YDL156W	YDL156W
CAMK2B/GOR1	ENSG00000092621	CAMK2B	YNL274C	GOR1
CROCC/MLC2	ENSG00000092841	CROCC	YPR188C	MLC2
POLR3E/HMF1	ENSG00000092847	POLR3E	YER057C	HMF1
ATP2B4/AFT2	ENSG00000093010	ATP2B4	YPL202C	AFT2
ZC3H11A/RSM22	ENSG00000093167	ZC3H11A	YKL155C	RSM22
RIOK2/HDA1	ENSG00000094631	RIOK2	YNL021W	HDA1
NDC1/SLP1	ENSG00000094975	NDC1	YOR154W	SLP1
FLYWCH1/MSH2	ENSG00000095002	FLYWCH1	YOL090W	MSH2
UNKL/RET2	ENSG00000095139	UNKL	YFR051C	RET2
ALDH18A1/VAC8	ENSG00000095261	ALDH18A1	YEL013W	VAC8
TARBP1/MSS51	ENSG00000095303	TARBP1	YLR203C	MSS51
MXD1/CAT2	ENSG00000095321	MXD1	YML042W	CAT2
CDK17/VMA7	ENSG00000095539	CDK17	YGR020C	VMA7
DNAJC25/ISW1	ENSG00000095564	DNAJC25	YBR245C	ISW1
PSD/HSP150	ENSG00000095794	PSD	YJL159W	HSP150
CTDP1/SGV1	ENSG00000096063	CTDP1	YPR161C	SGV1
YBX3/YJL147C	ENSG00000096093	YBX3	YJL147C	YJL147C
WNK1/CEF1	ENSG00000096401	WNK1	YMR213W	CEF1
CCAR1/ILV1	ENSG00000096433	CCAR1	YER086W	ILV1
OGFR/NUF2	ENSG00000096696	OGFR	YOL069W	NUF2
GNA15/HST1	ENSG00000096717	GNA15	YOL068C	HST1
CREB3L3/HRR25	ENSG00000097007	CREB3L3	YPL204W	HRR25
PTPRU/CDC7	ENSG00000097046	PTPRU	YDL017W	CDC7
SNRNP40/ERP2	ENSG00000099203	SNRNP40	YAL007C	ERP2
COL11A1/MGR1	ENSG00000099204	COL11A1	YCL044C	MGR1
MPC1/NRG2	ENSG00000099326	MPC1	YBR066C	NRG2
ACAA1/FRE8	ENSG00000099331	ACAA1	YLR047C	FRE8
BCAT1/RPN12	ENSG00000099341	BCAT1	YFR052W	RPN12
HDAC7/SET1	ENSG00000099381	HDAC7	YHR119W	SET1
LZTS1/NSE3	ENSG00000099399	LZTS1	YDR288W	NSE3
SPAG4/WHI3	ENSG00000099622	SPAG4	YNL197C	WHI3
NCKAP1/ATP16	ENSG00000099624	NCKAP1	YDL004W	ATP16
MRPS35/NOP4	ENSG00000099783	MRPS35	YPL043W	NOP4
GUCY1B3/CDC34	ENSG00000099804	GUCY1B3	YDR054C	CDC34
SFSWAP/MEU1	ENSG00000099810	SFSWAP	YLR017W	MEU1
TNK2/RPB5	ENSG00000099817	TNK2	YBR154C	RPB5
CDH3/YRB1	ENSG00000099901	CDH3	YDR002W	YRB1
ARSF/RGC1	ENSG00000099940	ARSF	YPR115W	RGC1
GPBP1/SHO1	ENSG00000099942	GPBP1	YER118C	SHO1
CS/YNL181W	ENSG00000099958	CS	YNL181W	YNL181W
LTK/RPA34	ENSG00000099968	LTK	YJL148W	RPA34
MRPS24/UBI4	ENSG00000099995	MRPS24	YLL039C	UBI4
ELMO2/SMD1	ENSG00000100028	ELMO2	YGR074W	SMD1
WAPAL/CDC28	ENSG00000100030	WAPAL	YBR160W	CDC28
APPBP2/PTC3	ENSG00000100034	APPBP2	YBL056W	PTC3
POLD1/CTP1	ENSG00000100075	POLD1	YBR291C	CTP1
SEZ6/GGA1	ENSG00000100083	SEZ6	YDR358W	GGA1
EIF4B/YDR348C	ENSG00000100106	EIF4B	YDR348C	YDR348C
GLTSCR1/SPP382	ENSG00000100109	GLTSCR1	YLR424W	SPP382
RPL18/MNN9	ENSG00000100129	RPL18	YPL050C	MNN9
ISOC2/NHP2	ENSG00000100138	ISOC2	YDL208W	NHP2
U2AF2/RPO26	ENSG00000100142	U2AF2	YPR187W	RPO26
EPN1/IXR1	ENSG00000100146	EPN1	YKL032C	IXR1
MED29/YLR462W	ENSG00000100151	MED29	YLR462W	YLR462W
AHRR/DBP3	ENSG00000100201	AHRR	YGL078C	DBP3
GSC2/DMC1	ENSG00000100206	GSC2	YER179W	DMC1
GPC1/BOP3	ENSG00000100207	GPC1	YNL042W	BOP3
ADCK1/BNA6	ENSG00000100219	ADCK1	YFR047C	BNA6
HAGH/AIM33	ENSG00000100225	HAGH	YML087C	AIM33
RNF4/SAP185	ENSG00000100239	RNF4	YJL098W	SAP185
CASP8/GSF2	ENSG00000100242	CASP8	YML048W	GSF2
ASUN/PGA3	ENSG00000100243	ASUN	YML125C	PGA3
DLX3/BOI2	ENSG00000100266	DLX3	YER114C	BOI2
SPA17/APL1	ENSG00000100280	SPA17	YJR005W	APL1
WISP2/SUT1	ENSG00000100284	WISP2	YGL162W	SUT1
NGFR/HMX1	ENSG00000100292	NGFR	YLR205C	HMX1
CDON/YJR011C	ENSG00000100296	CDON	YJR011C	YJR011C
TAF2/PET54	ENSG00000100320	TAF2	YGR222W	PET54
HIPK2/RGT1	ENSG00000100325	HIPK2	YKL038W	RGT1
TNPO3/PIB1	ENSG00000100330	TNPO3	YDR313C	PIB1
MEF2BNB-MEF2B/MYO3	ENSG00000100345	MEF2BNB-MEF2B	YKL129C	MYO3
RFXANK/NPA3	ENSG00000100360	RFXANK	YJR072C	NPA3
LPAR2/YLR224W	ENSG00000100365	LPAR2	YLR224W	YLR224W
CTSA/YIA6	ENSG00000100372	CTSA	YIL006W	YIA6
SUGP2/HSP12	ENSG00000100380	SUGP2	YFL014W	HSP12
SLC12A2/HRT1	ENSG00000100387	SLC12A2	YOL133W	HRT1
SNX24/GCN5	ENSG00000100393	SNX24	YGR252W	GCN5
EYA2/RNA1	ENSG00000100401	EYA2	YMR235C	RNA1
CNN2/APA2	ENSG00000100403	CNN2	YDR530C	APA2
SNCAIP/RPC25	ENSG00000100413	SNCAIP	YKL144C	RPC25
DDX20/NTO1	ENSG00000100425	DDX20	YPR031W	NTO1
BTBD1/FPR3	ENSG00000100442	BTBD1	YML074C	FPR3
BCAS1/PAU15	ENSG00000100448	BCAS1	YIR041W	PAU15
POU1F1/TIF3	ENSG00000100461	POU1F1	YPR163C	TIF3
PMS1/YDR366C	ENSG00000100478	PMS1	YDR366C	YDR366C
HMG20B/DPB2	ENSG00000100479	HMG20B	YPR175W	DPB2
CALCRL/GPH1	ENSG00000100504	CALCRL	YPR160W	GPH1
TAF11/RAD27	ENSG00000100526	TAF11	YKL113C	RAD27
ANKS1A/VMA8	ENSG00000100554	ANKS1A	YEL051W	VMA8
AP3D1/PRE8	ENSG00000100567	AP3D1	YML092C	PRE8
ZNF76/VTI1	ENSG00000100568	ZNF76	YMR197C	VTI1
SLC9A3R2/AHA1	ENSG00000100591	SLC9A3R2	YDR214W	AHA1
NTHL1/BNR1	ENSG00000100592	NTHL1	YIL159W	BNR1
GNAI3/LCB1	ENSG00000100596	GNAI3	YMR296C	LCB1
IPO5/RRT6	ENSG00000100605	IPO5	YGL146C	RRT6
OAT/PTC6	ENSG00000100614	OAT	YCR079W	PTC6
WDR3/NMA2	ENSG00000100628	WDR3	YGR010W	NMA2
PKN2/NAB3	ENSG00000100650	PKN2	YPL190C	NAB3
WDR18/TIF5	ENSG00000100664	WDR18	YPR041W	TIF5
TRAM2/CYS3	ENSG00000100665	TRAM2	YAL012W	CYS3
NTN1/MIS1	ENSG00000100714	NTN1	YBR084W	MIS1
GLP2R/YAP1	ENSG00000100722	GLP2R	YML007W	YAP1
MCM10/YLR456W	ENSG00000100744	MCM10	YLR456W	YLR456W
DGKA/RPT2	ENSG00000100764	DGKA	YDL007W	RPT2
ERBB3/RCK1	ENSG00000100784	ERBB3	YGL158W	RCK1
ROPN1/PUP3	ENSG00000100804	ROPN1	YER094C	PUP3
KARS/YHR080C	ENSG00000100814	KARS	YHR080C	YHR080C
PDIA5/NOT5	ENSG00000100815	PDIA5	YPR072W	NOT5
NDUFB4/SGN1	ENSG00000100836	NDUFB4	YIR001C	SGN1
SPEN/YHR202W	ENSG00000100852	SPEN	YHR202W	YHR202W
MYLK/SRP54	ENSG00000100883	MYLK	YPR088C	SRP54
MAP2K4/RAD26	ENSG00000100888	MAP2K4	YJR035W	RAD26
SNAP91/SCL1	ENSG00000100902	SNAP91	YGL011C	SCL1
SLK/MGA2	ENSG00000100906	SLK	YIR033W	MGA2
COL17A1/PCM1	ENSG00000100908	COL17A1	YEL058W	PCM1
SEC61A2/PSF1	ENSG00000101003	SEC61A2	YDR013W	PSF1
PRKCQ/CIK1	ENSG00000101004	PRKCQ	YMR198W	CIK1
TLE2/MKK1	ENSG00000101049	TLE2	YOR231W	MKK1
ASB1/PET9	ENSG00000101084	ASB1	YBL030C	PET9
FAM107B/ELM1	ENSG00000101109	FAM107B	YKL048C	ELM1
ME1/GIM3	ENSG00000101132	ME1	YNL153C	GIM3
TBC1D1/LYS9	ENSG00000101144	TBC1D1	YNR050C	LYS9
CDK13/GLE2	ENSG00000101146	CDK13	YER107C	GLE2
MTHFD2/PRE10	ENSG00000101182	MTHFD2	YOR362C	PRE10
SLC9A7/EAF7	ENSG00000101189	SLC9A7	YNL136W	EAF7
FOXJ2/BYE1	ENSG00000101191	FOXJ2	YKL005C	BYE1
YBX1/GID8	ENSG00000101193	YBX1	YMR135C	GID8
PDE4A/GLO3	ENSG00000101199	PDE4A	YER122C	GLO3
PPP2R5A/TEF2	ENSG00000101210	PPP2R5A	YBR118W	TEF2
CTNNA2/YCH1	ENSG00000101224	CTNNA2	YGR203W	YCH1
ELAVL1/YFL066C	ENSG00000101246	ELAVL1	YFL066C	YFL066C
TIE1/CKA2	ENSG00000101266	TIE1	YOR061W	CKA2
SMARCD1/SEC23	ENSG00000101310	SMARCD1	YPR181C	SEC23
KDM4A/CYB2	ENSG00000101323	KDM4A	YML054C	CYB2
NFYC/MZM1	ENSG00000101327	NFYC	YDR493W	MZM1
SLC9A3/KIP3	ENSG00000101350	SLC9A3	YGL216W	KIP3
NGEF/IDH1	ENSG00000101365	NGEF	YNL037C	IDH1
ASPM/MIR1	ENSG00000101367	ASPM	YJR077C	MIR1
CD84/GAS2	ENSG00000101384	CD84	YLR343W	GAS2
ELOVL1/TTI1	ENSG00000101407	ELOVL1	YKL033W	TTI1
SPI1/ARP5	ENSG00000101442	SPI1	YNL059C	ARP5
ZNRD1/SAH1	ENSG00000101444	ZNRD1	YER043C	SAH1
MPPED2/YPL034W	ENSG00000101474	MPPED2	YPL034W	YPL034W
ZBTB11/UBP6	ENSG00000101557	ZBTB11	YFR010W	UBP6
ATXN3/YMR196W	ENSG00000101605	ATXN3	YMR196W	YMR196W
GOLGA5/ABD1	ENSG00000101654	GOLGA5	YBR236C	ABD1
FGFR2/RAD30	ENSG00000101751	FGFR2	YDR419W	RAD30
EML1/RIO1	ENSG00000101782	EML1	YOR119C	RIO1
ARFGEF1/PTI1	ENSG00000101811	ARFGEF1	YGR156W	PTI1
MTFR1/NAS6	ENSG00000101843	MTFR1	YGR232W	NAS6
STAG3/SIF2	ENSG00000101849	STAG3	YBR103W	SIF2
FECH/POL2	ENSG00000101868	FECH	YNL262W	POL2
MYO9A/MRS1	ENSG00000101871	MYO9A	YIR021W	MRS1
DDX3Y/YPL039W	ENSG00000101888	DDX3Y	YPL039W	YPL039W
PFKP/ALG13	ENSG00000101901	PFKP	YGL047W	ALG13
SP100/PRS2	ENSG00000101911	SP100	YER099C	PRS2
KLF6/SET3	ENSG00000101945	KLF6	YKR029C	SET3
PPAP2A/YOR342C	ENSG00000101972	PPAP2A	YOR342C	YOR342C
NEO1/EPL1	ENSG00000101977	NEO1	YFL024C	EPL1
TRAM1/YBL036C	ENSG00000101981	TRAM1	YBL036C	YBL036C
PHKA1/PXA2	ENSG00000101986	PHKA1	YKL188C	PXA2
TNFRSF1A/SAC6	ENSG00000102024	TNFRSF1A	YDR129C	SAC6
CACNB1/ISW2	ENSG00000102038	CACNB1	YOR304W	ISW2
EVI5/YGL242C	ENSG00000102048	EVI5	YGL242C	YGL242C
PKM/UME1	ENSG00000102054	PKM	YPL139C	UME1
DHX29/SMF1	ENSG00000102096	DHX29	YOL122C	SMF1
DNTTIP2/TAZ1	ENSG00000102125	DNTTIP2	YPR140W	TAZ1
TP53BP1/PGK1	ENSG00000102144	TP53BP1	YCR012W	PGK1
TRO/MDY2	ENSG00000102178	TRO	YOL111C	MDY2
RRP15/RIC1	ENSG00000102225	RRP15	YLR039C	RIC1
RHOA/UBP12	ENSG00000102226	RHOA	YJL197W	UBP12
DHX8/ECT1	ENSG00000102230	DHX8	YGR007W	ECT1
PRKCZ/PAB1	ENSG00000102241	PRKCZ	YER165W	PAB1
SYT1/DCD1	ENSG00000102265	SYT1	YHR144C	DCD1
IDH3G/ALE1	ENSG00000102312	IDH3G	YOR175C	ALE1
ROGDI/KTR1	ENSG00000102385	ROGDI	YOR099W	KTR1
PDZD4/YPK1	ENSG00000102572	PDZD4	YKL126W	YPK1
ROCK1/CDC1	ENSG00000102575	ROCK1	YDR182W	CDC1
CBFB/YJL118W	ENSG00000102595	CBFB	YJL118W	YJL118W
PDK3/FUS2	ENSG00000102606	PDK3	YMR232W	FUS2
HYAL2/YNL010W	ENSG00000102753	HYAL2	YNL010W	YNL010W
HDAC4/AIM14	ENSG00000102755	HDAC4	YGL160W	AIM14
RASSF1/CIT3	ENSG00000102786	RASSF1	YPR001W	CIT3
FGFR3/FUS3	ENSG00000102882	FGFR3	YBL016W	FUS3
IFI35/PPQ1	ENSG00000102893	IFI35	YPL179W	PPQ1
COASY/NTF2	ENSG00000102898	COASY	YER009W	NTF2
MEF2A/PHO3	ENSG00000102921	MEF2A	YBR092C	PHO3
OTUD5/STP2	ENSG00000102935	OTUD5	YHR006W	STP2
TFE3/STP1	ENSG00000102974	TFE3	YDR463W	STP1
TBC1D25/RPN8	ENSG00000103035	TBC1D25	YOR261C	RPN8
ACSL4/VMR1	ENSG00000103222	ACSL4	YHL035C	VMR1
INPP5A/MUP1	ENSG00000103257	INPP5A	YGR055W	MUP1
GPKOW/NBP35	ENSG00000103274	GPKOW	YGL091C	NBP35
GRIPAP1/UBC9	ENSG00000103275	GRIPAP1	YDL064W	UBC9
FTSJ1/ARO2	ENSG00000103313	FTSJ1	YGL148W	ARO2
POLR1A/ADH5	ENSG00000103326	POLR1A	YBR145W	ADH5
LAPTM4A/SUP35	ENSG00000103342	LAPTM4A	YDR172W	SUP35
IP6K2/RPL40B	ENSG00000103363	IP6K2	YKR094C	RPL40B
STON1-GTF2A1L/SEC63	ENSG00000103423	STON1-GTF2A1L	YOR254C	SEC63
SRBD1/PEP5	ENSG00000103429	SRBD1	YMR231W	PEP5
CYFIP1/RPL36A	ENSG00000103479	CYFIP1	YMR194W	RPL36A
RASGRP2/SFP1	ENSG00000103495	RASGRP2	YLR403W	SFP1
PSME4/SED5	ENSG00000103496	PSME4	YLR026C	SED5
IFT80/TAE1	ENSG00000103510	IFT80	YBR261C	TAE1
SIRT2/ICY2	ENSG00000103540	SIRT2	YPL250C	ICY2
ERLEC1/AI4	ENSG00000103546	ERLEC1	Q0065	AI4
PPP2R5B/BRE1	ENSG00000103549	PPP2R5B	YDL074C	BRE1
PYGM/KSP1	ENSG00000103653	PYGM	YHR082C	KSP1
PITX1/ATS1	ENSG00000103657	PITX1	YAL020C	ATS1
TRPC7/YKR023W	ENSG00000103671	TRPC7	YKR023W	YKR023W
NUP133/LIA1	ENSG00000103723	NUP133	YJR070C	LIA1
NUCKS1/YPT11	ENSG00000103769	NUCKS1	YNL304W	YPT11
VPS35/RBA50	ENSG00000103932	VPS35	YDR527W	RBA50
DNAJA2/STB2	ENSG00000103942	DNAJA2	YMR053C	STB2
BCL3/YBR259W	ENSG00000103966	BCL3	YBR259W	YBR259W
KCNAB2/MXR1	ENSG00000104064	KCNAB2	YER042W	MXR1
ABCC9/HSP10	ENSG00000104067	ABCC9	YOR020C	HSP10
GAL/HCR1	ENSG00000104131	GAL	YLR192C	HCR1
CLEC2D/PEP3	ENSG00000104142	CLEC2D	YLR148W	PEP3
RORA/MSC2	ENSG00000104147	RORA	YDR205W	MSC2
DRD4/BRF1	ENSG00000104221	DRD4	YGR246C	BRF1
TGFBR3/YOL159C	ENSG00000104299	TGFBR3	YOL159C	YOL159C
KIAA1107/YNL190W	ENSG00000104313	KIAA1107	YNL190W	YNL190W
PLA2G10/AIM31	ENSG00000104320	PLA2G10	YML030W	AIM31
ATP1B3/TBF1	ENSG00000104327	ATP1B3	YPL128C	TBF1
NEDD4/SNF1	ENSG00000104365	NEDD4	YDR477W	SNF1
PIGB/SOH1	ENSG00000104368	PIGB	YGL127C	SOH1
MAPK6/GNA1	ENSG00000104408	MAPK6	YFL017C	GNA1
GNB5/EMC2	ENSG00000104412	GNB5	YJR088C	EMC2
RAB27A/DAL80	ENSG00000104447	RAB27A	YKR034W	DAL80
CECR5/TOM70	ENSG00000104450	CECR5	YNL121C	TOM70
UFD1L/DAL81	ENSG00000104490	UFD1L	YIR023W	DAL81
LRP6/PRP21	ENSG00000104529	LRP6	YJL203W	PRP21
GUCY2C/PSA1	ENSG00000104549	GUCY2C	YDL055C	PSA1
SCT/TMT1	ENSG00000104611	SCT	YER175C	TMT1
PHRF1/BCH2	ENSG00000104613	PHRF1	YKR027W	BCH2
IKBKAP/VPS55	ENSG00000104660	IKBKAP	YJR044C	VPS55
NUCB2/OST3	ENSG00000104723	NUCB2	YOR085W	OST3
PFN2/MCM4	ENSG00000104738	PFN2	YPR019W	MCM4
PTPN3/YPR172W	ENSG00000104755	PTPN3	YPR172W	YPR172W
SPTB/YCL012C	ENSG00000104805	SPTB	YCL012C	YCL012C
DAPP1/GSY2	ENSG00000104812	DAPP1	YLR258W	GSY2
FGF10/ECI1	ENSG00000104823	FGF10	YLR284C	ECI1
SMG6/JSN1	ENSG00000104824	SMG6	YJR091C	JSN1
EXOC5/TUB2	ENSG00000104833	EXOC5	YFL037W	TUB2
CLTCL1/DIA4	ENSG00000104835	CLTCL1	YHR011W	DIA4
FSTL3/SNP1	ENSG00000104852	FSTL3	YIL061C	SNP1
DGCR2/YER184C	ENSG00000104863	DGCR2	YER184C	YER184C
RNF126/PIH1	ENSG00000104872	RNF126	YHR034C	PIH1
MNT/PRP11	ENSG00000104897	MNT	YDL043C	PRP11
ZXDC/TRM1	ENSG00000104907	ZXDC	YDR120C	TRM1
POLB/HSC82	ENSG00000104938	POLB	YMR186W	HSC82
WIPI1/YJU2	ENSG00000104957	WIPI1	YKL095W	YJU2
ASNS/RPL6B	ENSG00000104960	ASNS	YLR448W	RPL6B
AP3M2/CNS1	ENSG00000104969	AP3M2	YBR155W	CNS1
CNGB1/CCA1	ENSG00000105011	CNGB1	YER168C	CCA1
ST6GALNAC2/CRH1	ENSG00000105127	ST6GALNAC2	YGR189C	CRH1
CHAT/POP4	ENSG00000105171	CHAT	YBR257W	POP4
PABPC1/CLN2	ENSG00000105173	PABPC1	YPL256C	CLN2
TESK2/YOR385W	ENSG00000105186	TESK2	YOR385W	YOR385W
C16orf80/TIM50	ENSG00000105197	C16orf80	YPL063W	TIM50
CSNK2A2/NOP1	ENSG00000105202	CSNK2A2	YDL014W	NOP1
PTPN21/SAM2	ENSG00000105220	PTPN21	YDR502C	SAM2
EIF2B3/YPK3	ENSG00000105221	EIF2B3	YBR028C	YPK3
CAMK2A/COQ9	ENSG00000105227	CAMK2A	YLR201C	COQ9
TCOF1/GFD2	ENSG00000105229	TCOF1	YCL036W	GFD2
CDC42/ALF1	ENSG00000105254	CDC42	YNL148C	ALF1
OSBPL3/FCJ1	ENSG00000105281	OSBPL3	YKR016W	FCJ1
EPHA8/PRO1	ENSG00000105323	EPHA8	YDR300C	PRO1
SLC12A3/YML6	ENSG00000105364	SLC12A3	YML025C	YML6
RAD18/RSC3	ENSG00000105369	RAD18	YDR303C	RSC3
ATP2B1/QDR1	ENSG00000105370	ATP2B1	YIL120W	QDR1
NCK2/RPS19B	ENSG00000105372	NCK2	YNL302C	RPS19B
MAP4K4/AVT7	ENSG00000105388	MAP4K4	YIL088C	AVT7
RPL31/SEC17	ENSG00000105402	RPL31	YBL050W	SEC17
WDR1/YIP3	ENSG00000105404	WDR1	YNL044W	YIP3
SNX13/PMA2	ENSG00000105409	SNX13	YPL036W	PMA2
ARHGAP10/ERD2	ENSG00000105438	ARHGAP10	YBL040C	ERD2
RPS6KA2/SYT1	ENSG00000105443	RPS6KA2	YPR095C	SYT1
ING3/CDA1	ENSG00000105483	ING3	YLR307W	CDA1
WBSCR22/CDC9	ENSG00000105486	WBSCR22	YDL164C	CDC9
SEL1L/PLB3	ENSG00000105499	SEL1L	YOL011W	PLB3
TRIP13/TPD3	ENSG00000105568	TRIP13	YAL016W	TPD3
ATP6AP1/KAP95	ENSG00000105576	ATP6AP1	YLR347C	KAP95
TCF3/CCC1	ENSG00000105607	TCF3	YLR220W	CCC1
TRIB2/PRP31	ENSG00000105618	TRIB2	YGR091W	PRP31
DAZAP1/SPC2	ENSG00000105668	DAZAP1	YML055W	SPC2
MBD3/SEC28	ENSG00000105669	MBD3	YIL076W	SEC28
PRLH/DBP8	ENSG00000105671	PRLH	YHR169W	DBP8
HLTF/SFG1	ENSG00000105676	HLTF	YOR315W	SFG1
CPSF1/YRB30	ENSG00000105698	CPSF1	YGL164C	YRB30
CDH19/PXR1	ENSG00000105705	CDH19	YGR280C	PXR1
PDCD2/YAK1	ENSG00000105723	PDCD2	YJL141C	YAK1
PRKACA/SPF1	ENSG00000105726	PRKACA	YEL031W	SPF1
LPHN1/SPC1	ENSG00000105737	LPHN1	YJR010C-A	SPC1
ACTN1/GLO4	ENSG00000105755	ACTN1	YOR040W	GLO4
RPS6KA6/ZUO1	ENSG00000105821	RPS6KA6	YGR285C	ZUO1
EPN2/BET1	ENSG00000105829	EPN2	YIL004C	BET1
PTPN18/DET1	ENSG00000105852	PTPN18	YDR051C	DET1
LIMS2/LCD1	ENSG00000105854	LIMS2	YDR499W	LCD1
LNX1/YKL069W	ENSG00000105855	LNX1	YKL069W	YKL069W
TFRC/ZIM17	ENSG00000105866	TFRC	YNL310C	ZIM17
SREBF1/YGR066C	ENSG00000105939	SREBF1	YGR066C	YGR066C
TRPC5/KGD1	ENSG00000105953	TRPC5	YIL125W	KGD1
AFF4/YHR131C	ENSG00000105974	AFF4	YHR131C	YHR131C
UBE2D1/PRR2	ENSG00000105976	UBE2D1	YDL214C	PRR2
MPP5/ERJ5	ENSG00000105993	MPP5	YFR041C	ERJ5
SMC1A/SOV1	ENSG00000106013	SMC1A	YMR066W	SOV1
HSD17B10/ATG17	ENSG00000106052	HSD17B10	YLR423C	ATG17
MARK2/YBR139W	ENSG00000106066	MARK2	YBR139W	YBR139W
HMMR/YCR099C	ENSG00000106069	HMMR	YCR099C	YCR099C
CHFR/SSO1	ENSG00000106089	CHFR	YPL232W	SSO1
TRHDE/GRS2	ENSG00000106105	TRHDE	YPR081C	GRS2
P4HA2/GIS3	ENSG00000106125	P4HA2	YLR094C	GIS3
FCGR2B/PRT1	ENSG00000106263	FCGR2B	YOR361C	PRT1
NFATC3/NOP15	ENSG00000106344	NFATC3	YNL110C	NOP15
ACADVL/IMD3	ENSG00000106348	ACADVL	YLR432W	IMD3
FBXW11/SPS18	ENSG00000106351	FBXW11	YNL204C	SPS18
ACAP1/LSM5	ENSG00000106355	ACAP1	YER146W	LSM5
CRMP1/KTR3	ENSG00000106397	CRMP1	YBR205W	KTR3
DERL2/RIM101	ENSG00000106571	DERL2	YHL027W	RIM101
NDE1/PRE6	ENSG00000106588	NDE1	YOL038W	PRE6
MRVI1/MRPL32	ENSG00000106591	MRVI1	YCR003W	MRPL32
AP1M1/RHB1	ENSG00000106615	AP1M1	YCR027C	RHB1
PVR/POL31	ENSG00000106628	PVR	YJR006W	POL31
IKBKG/VMA21	ENSG00000106688	IKBKG	YGR105W	VMA21
XRCC1/UTP7	ENSG00000106829	XRCC1	YER082C	UTP7
SCARB1/DFG16	ENSG00000106952	SCARB1	YOR030W	DFG16
MCM2/OAF1	ENSG00000106991	MCM2	YAL051W	OAF1
TP63/URA6	ENSG00000106992	TP63	YKL024C	URA6
LLGL2/ART10	ENSG00000107105	LLGL2	YLR392C	ART10
NLE1/FRQ1	ENSG00000107130	NLE1	YDR373W	FRQ1
SDHA/PSD1	ENSG00000107186	SDHA	YNL169C	PSD1
SMARCE1/SPG4	ENSG00000107187	SMARCE1	YMR107W	SPG4
KDM5A/MBF1	ENSG00000107223	KDM5A	YOR298C-A	MBF1
ADAM11/MRF1	ENSG00000107242	ADAM11	YGL143C	MRF1
PPP2R3A/SNL1	ENSG00000107262	PPP2R3A	YIL016W	SNL1
FERMT2/YFH7	ENSG00000107290	FERMT2	YFR007W	YFH7
ABCB11/PDR10	ENSG00000107331	ABCB11	YOR328W	PDR10
CD5L/YNL144C	ENSG00000107341	CD5L	YNL144C	YNL144C
PTGS2/GAT1	ENSG00000107485	PTGS2	YFL021W	GAT1
IGF2BP2/SLG1	ENSG00000107518	IGF2BP2	YOR008C	SLG1
MAP3K13/SLM3	ENSG00000107521	MAP3K13	YDL033C	SLM3
ST6GAL1/TKL2	ENSG00000107537	ST6GAL1	YBR117C	TKL2
VDAC1P1/HEM3	ENSG00000107554	VDAC1P1	YDL205C	HEM3
PICALM/DPB11	ENSG00000107560	PICALM	YJL090C	DPB11
NSF/PHB1	ENSG00000107566	NSF	YGR132C	PHB1
GLI2/RPG1	ENSG00000107581	GLI2	YBR079C	RPG1
CLASP1/PET18	ENSG00000107611	CLASP1	YCR020C	PET18
MRPS34/YKL162C	ENSG00000107614	MRPS34	YKL162C	YKL162C
NOTCH3/RRP3	ENSG00000107625	NOTCH3	YHR065C	RRP3
CLNS1A/PRR1	ENSG00000107643	CLNS1A	YKL116C	PRR1
PPP2R2C/YOR022C	ENSG00000107651	PPP2R2C	YOR022C	YOR022C
TEAD2/NSE4	ENSG00000107672	TEAD2	YDL105W	NSE4
EED/ATG26	ENSG00000107679	EED	YLR189C	ATG26
CDHR2/CNA1	ENSG00000107758	CDHR2	YLR433C	CNA1
SNCB/MPM1	ENSG00000107771	SNCB	YJL066C	MPM1
TSG101/PHO5	ENSG00000107789	TSG101	YBR093C	PHO5
ATP2A3/GEA2	ENSG00000107862	ATP2A3	YEL022W	GEA2
CA12/SAC7	ENSG00000107863	CA12	YDR389W	SAC7
MGLL/BCP1	ENSG00000107949	MGLL	YDR361C	BCP1
NTN4/YOL098C	ENSG00000107959	NTN4	YOL098C	YOL098C
BCS1L/PSF3	ENSG00000107960	BCS1L	YOL146W	PSF3
NUAK1/MPD1	ENSG00000108010	NUAK1	YOR288C	MPD1
SLC24A1/NUP159	ENSG00000108021	SLC24A1	YIL115C	NUP159
SCARF1/FRA1	ENSG00000108039	SCARF1	YLL029W	FRA1
LMAN1/SMC3	ENSG00000108055	LMAN1	YJL074C	SMC3
PTPLAD1/CYR1	ENSG00000108061	PTPLAD1	YJL005W	CYR1
IPCEF1/RTS3	ENSG00000108091	IPCEF1	YGR161C	RTS3
ZZEF1/CUL3	ENSG00000108094	ZZEF1	YGR003W	CUL3
ENO1/PCL1	ENSG00000108100	ENO1	YNL289W	PCL1
SLC12A1/ADH2	ENSG00000108107	SLC12A1	YMR303C	ADH2
C19orf10/CAF120	ENSG00000108175	C19orf10	YNL278W	CAF120
ANO8/CPR3	ENSG00000108179	ANO8	YML078W	CPR3
ARHGEF10L/YHI9	ENSG00000108187	ARHGEF10L	YHR029C	YHI9
TXK/HED1	ENSG00000108256	TXK	YDR014W-A	HED1
KCNQ2/ADA2	ENSG00000108264	KCNQ2	YDR448W	ADA2
TACR2/PRE2	ENSG00000108294	TACR2	YPR103W	PRE2
ACTR6/CWC25	ENSG00000108296	ACTR6	YNL245C	CWC25
TIPIN/RAD7	ENSG00000108306	TIPIN	YJR052W	RAD7
SRI/NHP6A	ENSG00000108312	SRI	YPR052C	NHP6A
EIF4G3/YNL019C	ENSG00000108342	EIF4G3	YNL019C	YNL019C
NUP37/RPN3	ENSG00000108344	NUP37	YER021W	RPN3
SEMA3A/TRK1	ENSG00000108349	SEMA3A	YJL129C	TRK1
SEMA3C/SEE1	ENSG00000108370	SEMA3C	YIL064W	SEE1
ACAT1/FUN19	ENSG00000108375	ACAT1	YAL034C	FUN19
CELSR1/RAD57	ENSG00000108384	CELSR1	YDR004W	RAD57
ZNF638/SPR28	ENSG00000108387	ZNF638	YDR218C	SPR28
ADD2/SGO1	ENSG00000108395	ADD2	YOR073W	SGO1
FGF4/GPT2	ENSG00000108405	FGF4	YKR067W	GPT2
RASAL2/RPN10	ENSG00000108424	RASAL2	YHR200W	RPN10
MARK3/BOS1	ENSG00000108433	MARK3	YLR078C	BOS1
SLC25A3/HRQ1	ENSG00000108469	SLC25A3	YDR291W	HRQ1
FOSL2/ATG4	ENSG00000108510	FOSL2	YNL223W	ATG4
FRYL/DMA1	ENSG00000108523	FRYL	YHR115C	DMA1
FSCN1/DIC1	ENSG00000108528	FSCN1	YLR348C	DIC1
ACTB/VTC2	ENSG00000108551	ACTB	YFL004W	VTC2
PLD1/MRPL20	ENSG00000108557	PLD1	YKR085C	MRPL20
WDR62/KRS1	ENSG00000108559	WDR62	YDR037W	KRS1
DLG1/HXT10	ENSG00000108576	DLG1	YFL011W	HXT10
RAB7A/LAP3	ENSG00000108578	RAB7A	YNL239W	LAP3
BCAP29/GOS1	ENSG00000108587	BCAP29	YHL031C	GOS1
SART3/SPB1	ENSG00000108592	SART3	YCL054W	SPB1
ARHGAP15/RSC6	ENSG00000108604	ARHGAP15	YCR052W	RSC6
PAX2/YML108W	ENSG00000108641	PAX2	YML108W	YML108W
EXOSC7/RRP5	ENSG00000108651	EXOSC7	YMR229C	RRP5
KIFAP3/SNU114	ENSG00000108654	KIFAP3	YKL173W	SNU114
MCM6/RPN6	ENSG00000108671	MCM6	YDL097C	RPN6
REXO2/SPT7	ENSG00000108773	REXO2	YBR081C	SPT7
RBM7/YPT6	ENSG00000108774	RBM7	YLR262C	YPT6
RBMS2/RTG3	ENSG00000108788	RBMS2	YBL103C	RTG3
BAZ2A/MRP7	ENSG00000108826	BAZ2A	YNL005C	MRP7
PTPN23/RHO5	ENSG00000108830	PTPN23	YNL180C	RHO5
MLH1/HOS2	ENSG00000108840	MLH1	YGL194C	HOS2
UNG/LUC7	ENSG00000108848	UNG	YDL087C	LUC7
KLHL20/CHS2	ENSG00000108854	KLHL20	YBR038W	CHS2
RGS11/MSG5	ENSG00000108861	RGS11	YNL053W	MSG5
PLXNA2/RNR4	ENSG00000108946	PLXNA2	YGR180C	RNR4
SPAG5/LOT5	ENSG00000108953	SPAG5	YKL183W	LOT5
ANKRD13A/YPL162C	ENSG00000108984	ANKRD13A	YPL162C	YPL162C
TPD52/UTP15	ENSG00000109046	TPD52	YMR093W	UTP15
ACACB/YIR042C	ENSG00000109065	ACACB	YIR042C	YIR042C
TRAF4/SPT6	ENSG00000109111	TRAF4	YGR116W	SPT6
PAG1/BET5	ENSG00000109320	PAG1	YML077W	BET5
GPATCH1/SIN4	ENSG00000109339	GPATCH1	YNL236W	SIN4
ICAM3/SPP41	ENSG00000109458	ICAM3	YDR464W	SPP41
NT5C2/MGE1	ENSG00000109519	NT5C2	YOR232W	MGE1
MCAM/GAR1	ENSG00000109534	MCAM	YHR089C	GAR1
GPC4/GEF1	ENSG00000109572	GPC4	YJR040W	GEF1
CAMSAP3/PRP43	ENSG00000109606	CAMSAP3	YGL120C	PRP43
RAP1GAP/CDC4	ENSG00000109670	RAP1GAP	YFL009W	CDC4
XAB2/TAH18	ENSG00000109756	XAB2	YPR048W	TAH18
ARHGEF1/ACK1	ENSG00000109771	ARHGEF1	YDL203C	ACK1
STXBP2/PEX28	ENSG00000109775	STXBP2	YHR150W	PEX28
MAP2K7/USV1	ENSG00000109787	MAP2K7	YPL230W	USV1
NMRK2/FMP52	ENSG00000109854	NMRK2	YER004W	FMP52
DGKD/YPR013C	ENSG00000109906	DGKD	YPR013C	YPR013C
CTTNBP2/ELP4	ENSG00000109911	CTTNBP2	YPL101W	ELP4
ACTL6B/ZPR1	ENSG00000109917	ACTL6B	YGR211W	ZPR1
RARB/SSB1	ENSG00000109971	RARB	YDL229W	SSB1
TOP2B/IRS4	ENSG00000110047	TOP2B	YKR019C	IRS4
NFKB2/OSH3	ENSG00000110048	NFKB2	YHR073W	OSH3
PPP1R12B/DCS2	ENSG00000110063	PPP1R12B	YOR173W	DCS2
DNAJC10/SAP190	ENSG00000110075	DNAJC10	YKR028W	SAP190
GTF3C1/YAT2	ENSG00000110090	GTF3C1	YER024W	YAT2
IL4R/PHO91	ENSG00000110344	IL4R	YNR013C	PHO91
USP33/DHH1	ENSG00000110367	USP33	YDL160C	DHH1
PAK3/PEX10	ENSG00000110395	PAK3	YDR265W	PEX10
DCX/YPK2	ENSG00000110422	DCX	YMR104C	YPK2
SNRPA/SED4	ENSG00000110427	SNRPA	YCR067C	SED4
SPAG6/LAT1	ENSG00000110435	SPAG6	YNL071W	LAT1
EXOSC5/YNL247W	ENSG00000110619	EXOSC5	YNL247W	YNL247W
DYNC1I2/NUP116	ENSG00000110713	DYNC1I2	YMR047C	NUP116
APBB1IP/EKI1	ENSG00000110721	APBB1IP	YDR147W	EKI1
LRCH4/TFB1	ENSG00000110768	LRCH4	YDR311W	TFB1
FAM76B/NAS2	ENSG00000110801	FAM76B	YIL007C	NAS2
SIRT6/SPC19	ENSG00000110841	SIRT6	YDR201W	SPC19
TYR/PAR32	ENSG00000110851	TYR	YDL173W	PAR32
POLD3/CRN1	ENSG00000110880	POLD3	YLR429W	CRN1
ACTN2/CAX4	ENSG00000110881	ACTN2	YGR036C	CAX4
CAPZB/CHA4	ENSG00000110887	CAPZB	YLR098C	CHA4
PHF17/ERG12	ENSG00000110921	PHF17	YMR208W	ERG12
UBE2A/HAL5	ENSG00000110931	UBE2A	YJL165C	HAL5
FGFR1/ATP1	ENSG00000110955	FGFR1	YBL099W	ATP1
FKBP6/YFL067W	ENSG00000111011	FKBP6	YFL067W	YFL067W
GTF2I/MAP2	ENSG00000111142	GTF2I	YBL091C	MAP2
SMC1B/LAP2	ENSG00000111144	SMC1B	YNL045W	LAP2
FBLN1/YCR023C	ENSG00000111181	FBLN1	YCR023C	YCR023C
ITGA8/FKH2	ENSG00000111206	ITGA8	YNL068C	FKH2
CST7/ALD5	ENSG00000111275	CST7	YER073W	ALD5
MAP2/TAD2	ENSG00000111319	MAP2	YJL035C	TAD2
PIAS2/TFB4	ENSG00000111358	PIAS2	YPR056W	TFB4
AMPH/SSO2	ENSG00000111450	AMPH	YMR183C	SSO2
ARAF/RET3	ENSG00000111481	ARAF	YPL010W	RET3
MCCC1/MET18	ENSG00000111530	MCCC1	YIL128W	MET18
FAP/NUP84	ENSG00000111581	FAP	YDL116W	NUP84
NEBL/CDC36	ENSG00000111596	NEBL	YDL165W	CDC36
UBE2K/TOF1	ENSG00000111602	UBE2K	YNL273W	TOF1
PIK3C3/HRP1	ENSG00000111605	PIK3C3	YOL123W	HRP1
N4BP2/TDH3	ENSG00000111640	N4BP2	YGR192C	TDH3
SYNJ2/NOP2	ENSG00000111641	SYNJ2	YNL061W	NOP2
ADCY2/SNF2	ENSG00000111642	ADCY2	YOR290C	SNF2
PPP2R5C/UBP8	ENSG00000111667	PPP2R5C	YMR223W	UBP8
RBFOX1/ENO1	ENSG00000111674	RBFOX1	YGR254W	ENO1
GNB1/SPR1	ENSG00000111701	GNB1	YOR190W	SPR1
HOXA9/GSY1	ENSG00000111713	HOXA9	YFR015C	GSY1
EDN1/SIP2	ENSG00000111725	EDN1	YGL208W	SIP2
MLLT10/YHR003C	ENSG00000111726	MLLT10	YHR003C	YHR003C
ADCYAP1R1/WHI4	ENSG00000111786	ADCYAP1R1	YDL224C	WHI4
NRD1/GIR2	ENSG00000111832	NRD1	YDR152W	GIR2
VDAC3/ASF1	ENSG00000111875	VDAC3	YJL115W	ASF1
PCM1/CEG1	ENSG00000111880	PCM1	YGL130W	CEG1
CBFA2T2/YER121W	ENSG00000111907	CBFA2T2	YER121W	YER121W
DBC1/STE3	ENSG00000112038	DBC1	YKL178C	STE3
ITCH/YPR003C	ENSG00000112053	ITCH	YPR003C	YPR003C
TP73/STE11	ENSG00000112062	TP73	YLR362W	STE11
TOLLIP/MEP3	ENSG00000112077	TOLLIP	YPR138C	MEP3
UBE2D4/MRK1	ENSG00000112079	UBE2D4	YDL079C	MRK1
RUNX1T1/YHR009C	ENSG00000112096	RUNX1T1	YHR009C	YHR009C
THOC1/MCM3	ENSG00000112118	THOC1	YEL032W	MCM3
OSBPL6/BNI4	ENSG00000112137	OSBPL6	YNL233W	BNI4
SLC1A3/HRT3	ENSG00000112146	SLC1A3	YLR097C	HRT3
XRCC5/MDN1	ENSG00000112159	XRCC5	YLR106C	MDN1
LXN/HUR1	ENSG00000112164	LXN	YGL168W	HUR1
SP140/RPS15	ENSG00000112175	SP140	YOL040C	RPS15
MKNK1/SRV2	ENSG00000112186	MKNK1	YNL138W	SRV2
TNS1/MET22	ENSG00000112200	TNS1	YOL064C	MET22
REXO1/AIR1	ENSG00000112214	REXO1	YIL079C	AIR1
SAR1A/SSN8	ENSG00000112237	SAR1A	YNL025C	SSN8
CDC14A/XPT1	ENSG00000112242	CDC14A	YJR133W	XPT1
RAPGEF3/SLH1	ENSG00000112249	RAPGEF3	YGR271W	SLH1
CEACAM1/YJL132W	ENSG00000112293	CEACAM1	YJL132W	YJL132W
SENP1/ZPS1	ENSG00000112319	SENP1	YOL154W	ZPS1
DUSP13/MVP1	ENSG00000112335	DUSP13	YMR004W	MVP1
CIC/SKI7	ENSG00000112339	CIC	YOR076C	SKI7
LIPE/PEX7	ENSG00000112357	LIPE	YDR142C	PEX7
FDFT1/PZF1	ENSG00000112365	FDFT1	YPR186C	PZF1
PAFAH1B3/MCH2	ENSG00000112394	PAFAH1B3	YKL221W	MCH2
OPHN1/PHO84	ENSG00000112499	OPHN1	YML123C	PHO84
KIF22/GON7	ENSG00000112531	KIF22	YJL184W	GON7
SCGN/CBF1	ENSG00000112561	SCGN	YJR060W	CBF1
PGM1/ENP1	ENSG00000112578	PGM1	YBR247C	ENP1
DDX1/SPT15	ENSG00000112592	DDX1	YER148W	SPT15
DNM2/RML2	ENSG00000112651	DNM2	YEL050C	RML2
EPB41L2/ULP2	ENSG00000112701	EPB41L2	YIL031W	ULP2
RIMS1/PRP45	ENSG00000112739	RIMS1	YAL032C	PRP45
STX7/FUN26	ENSG00000112759	STX7	YAL022C	FUN26
RABL2B/HIS4	ENSG00000112769	RABL2B	YCL030C	HIS4
KEAP1/GTO3	ENSG00000112782	KEAP1	YMR251W	GTO3
PTPRH/PAP2	ENSG00000112941	PTPRH	YOL115W	PAP2
EPHA6/FRE2	ENSG00000112964	EPHA6	YKL220C	FRE2
SCTR/ERG13	ENSG00000112972	SCTR	YML126C	ERG13
RFX3/ERP4	ENSG00000112983	RFX3	YOR016C	ERP4
RIF1/SSA3	ENSG00000113013	RIF1	YBL075C	SSA3
RAB21/AEP3	ENSG00000113048	RAB21	YPL005W	AEP3
SLC4A4/UBX3	ENSG00000113194	SLC4A4	YDL091C	UBX3
SMARCA2/LSB1	ENSG00000113263	SMARCA2	YGR136W	LSB1
RDH8/THG1	ENSG00000113272	RDH8	YGR024C	THG1
SESN1/ENT5	ENSG00000113282	SESN1	YDR153C	ENT5
MID2/CCR4	ENSG00000113300	MID2	YAL021C	CCR4
COL5A3/MSH3	ENSG00000113318	COL5A3	YCR092C	MSH3
SRCAP/BUD5	ENSG00000113319	SRCAP	YCR038C	BUD5
KIAA0020/SUB1	ENSG00000113387	KIAA0020	YMR039C	SUB1
CPB2/FAT1	ENSG00000113396	CPB2	YBR041W	FAT1
CHRNA3/MST1	ENSG00000113407	CHRNA3	YKL194C	MST1
KCNN2/RAD17	ENSG00000113456	KCNN2	YOR368W	RAD17
CNOT4/RPF2	ENSG00000113460	CNOT4	YKR081C	RPF2
PSEN1/SKP1	ENSG00000113558	PSEN1	YDR328C	SKP1
CPOX/NUP170	ENSG00000113569	CPOX	YBL079W	NUP170
MOK/PPH22	ENSG00000113575	MOK	YDL188C	PPH22
HSP90AA1/YJL028W	ENSG00000113580	HSP90AA1	YJL028W	YJL028W
RBL1/ERB1	ENSG00000113593	RBL1	YMR049C	ERB1
DLGAP4/NUD1	ENSG00000113594	DLGAP4	YOR373W	NUD1
CFHR2/ARL3	ENSG00000113595	CFHR2	YPL051W	ARL3
NDC80/SFB2	ENSG00000113615	NDC80	YNL049C	SFB2
AP4E1/MRPL1	ENSG00000113645	AP4E1	YDR116C	MRPL1
RSBN1/PRP40	ENSG00000113649	RSBN1	YKL012W	PRP40
MAGI3/PKH2	ENSG00000113712	MAGI3	YOL100W	PKH2
CXCL2/CEM1	ENSG00000113719	CXCL2	YER061C	CEM1
AFP/PKC1	ENSG00000113721	AFP	YBL105C	PKC1
COL4A4/ATG11	ENSG00000113734	COL4A4	YPR049C	ATG11
OSTM1/SMC4	ENSG00000113810	OSTM1	YLR086W	SMC4
CDH7/ARP4	ENSG00000113812	CDH7	YJL081C	ARP4
PCNP/EST2	ENSG00000113889	PCNP	YLR318W	EST2
ARG2/SWI5	ENSG00000113916	ARG2	YDR146C	SWI5
MEF2C/OGG1	ENSG00000114026	MEF2C	YML060W	OGG1
PTPRC/ERG1	ENSG00000114054	PTPRC	YGR175C	ERG1
CACNA1S/UFD4	ENSG00000114062	CACNA1S	YKL010C	UFD4
PKP1/VID28	ENSG00000114098	PKP1	YIL017C	VID28
UBA5/AAD14	ENSG00000114115	UBA5	YNL331C	AAD14
STK17B/RIM2	ENSG00000114120	STK17B	YBR192W	RIM2
CDC14B/APC11	ENSG00000114125	CDC14B	YDL008W	APC11
ZNF510/LYS1	ENSG00000114126	ZNF510	YIR034C	LYS1
LRP2/BDF1	ENSG00000114166	LRP2	YLR399C	BDF1
ZNF506/ARC19	ENSG00000114209	ZNF506	YKL013C	ARC19
DUSP12/BCY1	ENSG00000114302	DUSP12	YIL033C	BCY1
ENSG00000081770/UBP3	ENSG00000114316	ENSG00000081770	YER151C	UBP3
CADPS2/GPA1	ENSG00000114353	CADPS2	YHR005C	GPA1
HSPB11/UBP5	ENSG00000114374	HSPB11	YER144C	UBP5
IL12RB2/RPL24A	ENSG00000114391	IL12RB2	YGL031C	RPL24A
SMARCD3/YMR315W	ENSG00000114416	SMARCD3	YMR315W	YMR315W
FYB/GPB2	ENSG00000114423	FYB	YAL056W	GPB2
MPP4/GLC3	ENSG00000114480	MPP4	YEL011W	GLC3
STRADB/URA3	ENSG00000114491	STRADB	YEL021W	URA3
BZW1/NRD1	ENSG00000114503	BZW1	YNL251C	NRD1
PGR/SNX41	ENSG00000114520	PGR	YDR425W	SNX41
ME2/VMA1	ENSG00000114573	ME2	YDL185W	VMA1
C5orf22/TPN1	ENSG00000114638	C5orf22	YGL186C	TPN1
CCNT2/RRT13	ENSG00000114650	CCNT2	YER066W	RRT13
EPB41L3/YDR415C	ENSG00000114738	EPB41L3	YDR415C	YDR415C
COBLL1/HFI1	ENSG00000114745	COBLL1	YPL254W	HFI1
DLG3/SUI1	ENSG00000114784	DLG3	YNL244C	SUI1
TRAF5/CPR5	ENSG00000114857	TRAF5	YDR304C	CPR5
MRPL22/TIF4631	ENSG00000114867	MRPL22	YGR162W	TIF4631
GEMIN5/ORM1	ENSG00000114978	GEMIN5	YGR038W	ORM1
OPRK1/TPP1	ENSG00000115008	OPRK1	YMR156C	TPP1
NFE2L1/ATM1	ENSG00000115073	NFE2L1	YMR301C	ATM1
GSK3B/ARP3	ENSG00000115091	GSK3B	YJR065C	ARP3
ITGB5/ARG8	ENSG00000115107	ITGB5	YOL140W	ARG8
ERC1/IST3	ENSG00000115128	ERC1	YIR005W	IST3
XPO1/ZTA1	ENSG00000115129	XPO1	YBR046C	ZTA1
PALB2/YLR177W	ENSG00000115145	PALB2	YLR177W	YLR177W
DOPEY1/GUT2	ENSG00000115159	DOPEY1	YIL155C	GUT2
BCKDHB/HHT2	ENSG00000115163	BCKDHB	YNL031C	HHT2
KAT6A/YML079W	ENSG00000115207	KAT6A	YML079W	YML079W
ULK2/GCN3	ENSG00000115211	ULK2	YKR026C	GCN3
GRHL2/RPN11	ENSG00000115233	GRHL2	YFR004W	RPN11
TNPO1/PTC2	ENSG00000115241	TNPO1	YER089C	PTC2
P2RX5/YIM1	ENSG00000115252	P2RX5	YMR152W	YIM1
ITGAE/YOP1	ENSG00000115255	ITGAE	YPR028W	YOP1
DIS3/YSP3	ENSG00000115257	DIS3	YOR003W	YSP3
PIBF1/CWH41	ENSG00000115275	PIBF1	YGL027C	CWH41
ENSG00000083622/DNF3	ENSG00000115306	ENSG00000083622	YMR162C	DNF3
NUFIP1/CUE4	ENSG00000115307	NUFIP1	YML101C	CUE4
RRAGB/HTB2	ENSG00000115350	RRAGB	YBL002W	HTB2
CYLD/TID3	ENSG00000115355	CYLD	YIL144W	TID3
SLC27A5/SLX1	ENSG00000115392	SLC27A5	YBR228W	SLX1
ZNF324/BSC2	ENSG00000115414	ZNF324	YDR275W	BSC2
ZNF446/BLI1	ENSG00000115415	ZNF446	YKL061W	BLI1
ZNF8/GMH1	ENSG00000115446	ZNF8	YKR030W	GMH1
RPS5/CCT4	ENSG00000115484	RPS5	YDL143W	CCT4
FAT1/PLP1	ENSG00000115514	FAT1	YDR183W	PLP1
YTHDC1/HSH155	ENSG00000115524	YTHDC1	YMR288W	HSH155
CHMP2B/VPS24	ENSG00000115561	CHMP2B	YKL041W	VPS24
PPIE/YJR096W	ENSG00000115594	PPIE	YJR096W	YJR096W
ZMPSTE24/SPO12	ENSG00000115648	ZMPSTE24	YHR152W	SPO12
NOA1/CSR2	ENSG00000115652	NOA1	YPR030W	CSR2
REST/DUR3	ENSG00000115665	REST	YHL016C	DUR3
SSH1/SDS22	ENSG00000115685	SSH1	YKL193C	SDS22
GSTP1/SPE1	ENSG00000115758	GSTP1	YKL184W	SPE1
APLP2/RPL23A	ENSG00000115762	APLP2	YBL087C	RPL23A
SLCO1A2/GRH1	ENSG00000115806	SLCO1A2	YDR517W	GRH1
WBP11/CAC2	ENSG00000115808	WBP11	YML102W	CAC2
EIF3I/FMP48	ENSG00000115825	EIF3I	YGR052W	FMP48
TXLNA/AAC1	ENSG00000115840	TXLNA	YMR056C	AAC1
APOB/YMR114C	ENSG00000115850	APOB	YMR114C	YMR114C
NCOA1/DPS1	ENSG00000115866	NCOA1	YLL018C	DPS1
KIF3C/NOP6	ENSG00000115875	KIF3C	YDL213C	NOP6
RAB10/CDC25	ENSG00000115904	RAB10	YLR310C	CDC25
GCKR/BNA5	ENSG00000115919	GCKR	YLR231C	BNA5
HADHA/VRP1	ENSG00000115935	HADHA	YLR337C	VRP1
MAPRE3/ORC2	ENSG00000115942	MAPRE3	YBR060C	ORC2
CAD/KRR1	ENSG00000115946	CAD	YCL059C	KRR1
CD59/ORC1	ENSG00000115947	CD59	YML065W	ORC1
CD82/MRPS18	ENSG00000115963	CD82	YNL306W	MRPS18
ATRX/SLD2	ENSG00000115966	ATRX	YKL108W	SLD2
TAF9/FKS1	ENSG00000116001	TAF9	YLR342W	FKS1
FCN1/SMT3	ENSG00000116030	FCN1	YDR510W	SMT3
MECOM/YBR197C	ENSG00000116039	MECOM	YBR197C	YBR197C
SCAMP1/YLR297W	ENSG00000116044	SCAMP1	YLR297W	YLR297W
PREP/MSH6	ENSG00000116062	PREP	YDR097C	MSH6
HACE1/IRC24	ENSG00000116096	HACE1	YIR036C	IRC24
SEH1L/STE7	ENSG00000116106	SEH1L	YDL159W	STE7
WDR47/SNU56	ENSG00000116127	WDR47	YDR240C	SNU56
OVGP1/YHR177W	ENSG00000116128	OVGP1	YHR177W	YHR177W
MAP3K4/ALO1	ENSG00000116133	MAP3K4	YML086C	ALO1
PILRA/RFA3	ENSG00000116147	PILRA	YJL173C	RFA3
IGSF9/GPX2	ENSG00000116157	IGSF9	YBR244W	GPX2
ABCB1/STE14	ENSG00000116237	ABCB1	YDR410C	STE14
AKR1B1/RPL22A	ENSG00000116251	AKR1B1	YLR061W	RPL22A
CPNE3/AMD1	ENSG00000116337	CPNE3	YML035C	AMD1
RRN3/NPL3	ENSG00000116350	RRN3	YDR432W	NPL3
CTTN/ELP2	ENSG00000116455	CTTN	YGR200C	ELP2
MTIF2/ATP4	ENSG00000116459	MTIF2	YPL078C	ATP4
TTC39A/YPT31	ENSG00000116473	TTC39A	YER031C	YPT31
EPS15/CAP1	ENSG00000116489	EPS15	YKL007W	CAP1
ORC1/SPE3	ENSG00000116649	ORC1	YPR069C	SPE3
MGST2/STB6	ENSG00000116661	MGST2	YKL072W	STB6
CHERP/REV7	ENSG00000116670	CHERP	YIL139C	REV7
ATG16L1/YEL023C	ENSG00000116678	ATG16L1	YEL023C	YEL023C
USP40/YLH47	ENSG00000116679	USP40	YPR125W	YLH47
RAD54L/FZO1	ENSG00000116688	RAD54L	YBR179C	FZO1
MAST2/EBS1	ENSG00000116698	MAST2	YDR206W	EBS1
DNAJA1/TRX1	ENSG00000116703	DNAJA1	YLR043C	TRX1
B4GALT1/GCD14	ENSG00000116731	B4GALT1	YJL125C	GCD14
CHMP5/YBR284W	ENSG00000116748	CHMP5	YBR284W	YBR284W
NFX1/MCR1	ENSG00000116750	NFX1	YKL150W	MCR1
DIMT1/HSH49	ENSG00000116754	DIMT1	YOR319W	HSH49
IPO11/PKH3	ENSG00000116783	IPO11	YDR466W	PKH3
EIF2AK1/SOR2	ENSG00000116791	EIF2AK1	YDL246C	SOR2
EPDR1/MSW1	ENSG00000116874	EPDR1	YDR268W	MSW1
SEPHS1/MRPS28	ENSG00000116898	SEPHS1	YDR337W	MRPS28
MRPL28/SLC1	ENSG00000116906	MRPL28	YDL052C	SLC1
CEACAM6/RPS12	ENSG00000116918	CEACAM6	YOR369C	RPS12
RBM22/YBP1	ENSG00000116954	RBM22	YBR216C	YBP1
TMED2/POS5	ENSG00000116962	TMED2	YPL188W	POS5
ERO1LB/YIL161W	ENSG00000116977	ERO1LB	YIL161W	YIL161W
ZFAND6/RPS10A	ENSG00000116983	ZFAND6	YOR293W	RPS10A
TXLNG/MHT1	ENSG00000116984	TXLNG	YLL062C	MHT1
PPEF1/RIB5	ENSG00000117091	PPEF1	YBR256C	RIB5
LAT2/SDH2	ENSG00000117118	LAT2	YLL041C	SDH2
HUWE1/SSF1	ENSG00000117133	HUWE1	YHR066W	SSF1
ZW10/JHD2	ENSG00000117139	ZW10	YJR119C	JHD2
ALG9/RPS13	ENSG00000117155	ALG9	YDR064W	RPS13
MYBPC2/ROD1	ENSG00000117289	MYBPC2	YOR018W	ROD1
NOX4/GAL10	ENSG00000117308	NOX4	YBR019C	GAL10
ACOX3/PRP3	ENSG00000117360	ACOX3	YDR473C	PRP3
MTMR2/YGL082W	ENSG00000117385	MTMR2	YGL082W	YGL082W
PPP1R15A/GAL2	ENSG00000117394	PPP1R15A	YLR081W	GAL2
HSD17B14/EBP2	ENSG00000117395	HSD17B14	YKL172W	EBP2
TRIP6/CDC20	ENSG00000117399	TRIP6	YGL116W	CDC20
ACHE/KAP122	ENSG00000117408	ACHE	YGL016W	KAP122
FTL/VMA16	ENSG00000117410	FTL	YHR026W	VMA16
SRRT/YPR1	ENSG00000117448	SRRT	YDR368W	YPR1
BAX/AHP1	ENSG00000117450	BAX	YLR109W	AHP1
NLK/MSB4	ENSG00000117461	NLK	YOL112W	MSB4
PIGS/PHO13	ENSG00000117519	PIGS	YDL236W	PHO13
ATXN7L3/HEF3	ENSG00000117528	ATXN7L3	YNL014W	HEF3
PGS1/NYV1	ENSG00000117533	PGS1	YLR093C	NYV1
PSMC5/DPH5	ENSG00000117543	PSMC5	YLR172C	DPH5
UIMC1/WWM1	ENSG00000117560	UIMC1	YFL010C	WWM1
CETP/PRX1	ENSG00000117592	CETP	YBL064C	PRX1
MMP2/YIR035C	ENSG00000117594	MMP2	YIR035C	YIR035C
GNAO1/UTP25	ENSG00000117597	GNAO1	YIL091C	UTP25
OGFOD1/BDP1	ENSG00000117625	OGFOD1	YNL039W	BDP1
SH3BP2/YAP3	ENSG00000117632	SH3BP2	YHL009C	YAP3
ADD1/KIN3	ENSG00000117650	ADD1	YAR018C	KIN3
C14orf166/IRE1	ENSG00000117676	C14orf166	YHR079C	IRE1
NID2/RER2	ENSG00000117682	NID2	YBR002C	RER2
GMCL1/YJR098C	ENSG00000117707	GMCL1	YJR098C	YJR098C
SF3B2/SWI1	ENSG00000117713	SF3B2	YPL016W	SWI1
KLHL42/SPC72	ENSG00000117724	KLHL42	YAL047C	SPC72
GNAS/RFA2	ENSG00000117748	GNAS	YNL312W	RFA2
DNM1L/SNC1	ENSG00000117758	DNM1L	YAL030W	SNC1
PTHLH/OSH6	ENSG00000117859	PTHLH	YKR003W	OSH6
PHACTR3/NOP56	ENSG00000117906	PHACTR3	YLR197W	NOP56
ERGIC2/PEP4	ENSG00000117984	ERGIC2	YPL154C	PEP4
TFAP2C/IRR1	ENSG00000118007	TFAP2C	YIL026C	IRR1
AURKA/RPL16B	ENSG00000118058	AURKA	YNL069C	RPL16B
PIR/NTH2	ENSG00000118094	PIR	YBR001C	NTH2
RFX2/STS1	ENSG00000118193	RFX2	YIR011C	STS1
SULT2B1/MIG3	ENSG00000118263	SULT2B1	YER028C	MIG3
CNOT3/MOT3	ENSG00000118495	CNOT3	YMR070W	MOT3
GP6/YDR374C	ENSG00000118503	GP6	YDR374C	YDR374C
PTPN4/YJR154W	ENSG00000118507	PTPN4	YJR154W	YJR154W
DDX18/YPT53	ENSG00000118508	DDX18	YNL093W	YPT53
KHSRP/YDR026C	ENSG00000118513	KHSRP	YDR026C	YDR026C
GNA11/NPR1	ENSG00000118515	GNA11	YNL183C	NPR1
EDEM2/CAR1	ENSG00000118520	EDEM2	YPL111W	CAR1
DNMT3B/YLR352W	ENSG00000118564	DNMT3B	YLR352W	YLR352W
REM1/SEC22	ENSG00000118640	REM1	YLR268W	SEC22
TPX2/SWP1	ENSG00000118705	TPX2	YMR149W	SWP1
PDRG1/PDI1	ENSG00000118729	PDRG1	YCL043C	PDI1
EPB41L1/NRG1	ENSG00000118922	EPB41L1	YDR043C	NRG1
DOCK9/YUH1	ENSG00000118939	DOCK9	YJR099W	YUH1
DOCK3/PCL9	ENSG00000118971	DOCK3	YDL179W	PCL9
COQ9/TFC4	ENSG00000119041	COQ9	YGR047C	TFC4
CRLS1/UBC5	ENSG00000119048	CRLS1	YDR059C	UBC5
PPP1R13B/GUD1	ENSG00000119125	PPP1R13B	YDL238C	GUD1
SIGLEC1/YPR015C	ENSG00000119138	SIGLEC1	YPR015C	YPR015C
FKBP1A/CFT2	ENSG00000119203	FKBP1A	YLR115W	CFT2
NSFL1C/UTP10	ENSG00000119285	NSFL1C	YJL109C	UTP10
MAVS/RAD23	ENSG00000119318	MAVS	YEL037C	RAD23
F11/VPS75	ENSG00000119335	F11	YNL246W	VPS75
XRN2/RRD2	ENSG00000119383	XRN2	YPL152W	RRD2
DYNLL1/GLE1	ENSG00000119392	DYNLL1	YDL207W	GLE1
TESC/BRR1	ENSG00000119397	TESC	YPR057W	BRR1
SNX5/TFB3	ENSG00000119401	SNX5	YDR460W	TFB3
RPL6/SWD3	ENSG00000119402	RPL6	YBR175W	SWD3
MAPKAPK5/YPL236C	ENSG00000119408	MAPKAPK5	YPL236C	YPL236C
P2RX7/SIT4	ENSG00000119414	P2RX7	YDL047W	SIT4
ESF1/MIC14	ENSG00000119421	ESF1	YDR031W	MIC14
RBBP9/SWI4	ENSG00000119509	RBBP9	YER111C	SWI4
ANAPC5/SUC2	ENSG00000119535	ANAPC5	YIL162W	SUC2
SLC23A2/HSP104	ENSG00000119541	SLC23A2	YLL026W	HSP104
TMEM230/MLH3	ENSG00000119684	TMEM230	YPL164C	MLH3
DZANK1/PXA1	ENSG00000119688	DZANK1	YPL147W	PXA1
KDM2B/MSO1	ENSG00000119703	KDM2B	YNR049C	MSO1
TASP1/YCR016W	ENSG00000119707	TASP1	YCR016W	YCR016W
GCN1L1/ALD4	ENSG00000119711	GCN1L1	YOR374W	ALD4
RPLP0/GCD7	ENSG00000119718	RPLP0	YLR291C	GCD7
PXN/COQ6	ENSG00000119723	PXN	YGR255C	COQ6
RPH3A/TOM40	ENSG00000119725	RPH3A	YMR203W	TOM40
TRMT6/CCT8	ENSG00000119760	TRMT6	YJL008C	CCT8
CHGB/AXL1	ENSG00000119912	CHGB	YPR122W	AXL1
PEBP1/SWT1	ENSG00000119917	PEBP1	YOR166C	SWT1
TBX5/TSR3	ENSG00000119929	TBX5	YOR006C	TSR3
BRAP/XKS1	ENSG00000119950	BRAP	YGR194C	XKS1
ERP29/YHL042W	ENSG00000119965	ERP29	YHL042W	YHL042W
NOS1/AAT2	ENSG00000120053	NOS1	YLR027C	AAT2
FUS/MET17	ENSG00000120054	FUS	YLR303W	MET17
IGBP1/PIS1	ENSG00000120088	IGBP1	YPR113W	PIS1
FXYD3/RCL1	ENSG00000120158	FXYD3	YOL010W	RCL1
GANAB/MOB1	ENSG00000120162	GANAB	YIL106W	MOB1
GMIP/EMG1	ENSG00000120289	GMIP	YLR186W	EMG1
RBM41/MRP2	ENSG00000120333	RBM41	YPR166C	MRP2
BIRC5/CCT2	ENSG00000120438	BIRC5	YIL142W	CCT2
LAG3/UTP5	ENSG00000120457	LAG3	YDR398W	UTP5
MLF2/DCR2	ENSG00000120659	MLF2	YLR361C	DCR2
OTUB2/SSE2	ENSG00000120694	OTUB2	YBR169C	SSE2
DDX24/ALG5	ENSG00000120697	DDX24	YPL227C	ALG5
ZBTB25/RRP43	ENSG00000120699	ZBTB25	YCR035C	RRP43
ARHGAP4/SUP45	ENSG00000120705	ARHGAP4	YBR143C	SUP45
ANKRD24/YLR001C	ENSG00000120708	ANKRD24	YLR001C	YLR001C
RCOR1/MET31	ENSG00000120738	RCOR1	YPL038W	MET31
LTBP4/UTP20	ENSG00000120800	LTBP4	YBL004W	UTP20
BLVRB/FUS1	ENSG00000120802	BLVRB	YCL027W	FUS1
SLC9A1/HAP3	ENSG00000120837	SLC9A1	YBL021C	HAP3
SPTLC1/LST8	ENSG00000120868	SPTLC1	YNL006W	LST8
PAPOLA/SFH5	ENSG00000120885	PAPOLA	YJL145W	SFH5
CCNK/YAR064W	ENSG00000120907	CCNK	YAR064W	YAR064W
PCBP4/PPZ1	ENSG00000120910	PCBP4	YML016C	PPZ1
RGS1/YLR118C	ENSG00000120992	RGS1	YLR118C	YLR118C
MRPS33/RRI1	ENSG00000121022	MRPS33	YDL216C	RRI1
NDUFB2/YGR017W	ENSG00000121067	NDUFB2	YGR017W	YGR017W
ENSG00000090269/HUT1	ENSG00000121073	ENSG00000090269	YPL244C	HUT1
NUDC/YML082W	ENSG00000121152	NUDC	YML082W	YML082W
MAEA/RSB1	ENSG00000121361	MAEA	YOR049C	RSB1
ICAM1/CTA1	ENSG00000121691	ICAM1	YDR256C	CTA1
STRN4/CST9	ENSG00000121741	STRN4	YLR394W	CST9
IRAK3/BUB2	ENSG00000121749	IRAK3	YMR055C	BUB2
LYZ/IDS2	ENSG00000121753	LYZ	YJL146W	IDS2
SI/SAN1	ENSG00000121848	SI	YDR143C	SAN1
MUL1/YCR061W	ENSG00000121966	MUL1	YCR061W	YCR061W
PDCD7/NUP188	ENSG00000122025	PDCD7	YML103C	NUP188
SPG21/FZF1	ENSG00000122034	SPG21	YGL254W	FZF1
DNAJB11/INP52	ENSG00000122126	DNAJB11	YNL106C	INP52
THPO/MRP4	ENSG00000122140	THPO	YHL004W	MRP4
CHRD/COG5	ENSG00000122176	CHRD	YNL051W	COG5
FLT3LG/COP1	ENSG00000122218	FLT3LG	YDL145C	COP1
RAB11FIP3/MPE1	ENSG00000122257	RAB11FIP3	YKL059C	MPE1
GNPTG/MDM31	ENSG00000122299	GNPTG	YHR194W	MDM31
ZNF268/SCD5	ENSG00000122367	ZNF268	YOR329C	SCD5
GOLGA3/CDC3	ENSG00000122545	GOLGA3	YLR314C	CDC3
PABPC4/RNA15	ENSG00000122566	PABPC4	YGL044C	RNA15
CD209/SLZ1	ENSG00000122705	CD209	YNL196C	SLZ1
MCOLN1/YMR317W	ENSG00000122778	MCOLN1	YMR317W	YMR317W
EFNB1/RSC2	ENSG00000122779	EFNB1	YLR357W	RSC2
AARS/YPR011C	ENSG00000122912	AARS	YPR011C	YPR011C
GLG1/MF(ALPHA)1	ENSG00000122952	GLG1	YPL187W	MF(ALPHA)1
KIF4A/PEP8	ENSG00000122958	KIF4A	YJL053W	PEP8
PLEKHG2/MRD1	ENSG00000122965	PLEKHG2	YPR112C	MRD1
PITPNM2/BBP1	ENSG00000122966	PITPNM2	YPL255W	BBP1
EXOC1/DBP10	ENSG00000123064	EXOC1	YDL031W	DBP10
DTX2/DMA2	ENSG00000123091	DTX2	YNL116W	DMA2
NLRC4/EDC2	ENSG00000123094	NLRC4	YER035W	EDC2
NRCAM/YEL076C-A	ENSG00000123131	NRCAM	YEL076C-A	YEL076C-A
LAMB1/PET191	ENSG00000123146	LAMB1	YJR034W	PET191
SLC26A3/DIP2	ENSG00000123154	SLC26A3	YLR129W	DIP2
DLD/CCC2	ENSG00000123191	DLD	YDR270W	CCC2
WDR7/TMA17	ENSG00000123240	WDR7	YDL110C	TMA17
TXNL1/GIM5	ENSG00000123349	TXNL1	YML094W	GIM5
IL5RA/CDC5	ENSG00000123374	IL5RA	YMR001C	CDC5
ITGA6/PRC1	ENSG00000123384	ITGA6	YMR297W	PRC1
RAPGEF4/MSN2	ENSG00000123411	RAPGEF4	YMR037C	MSN2
ENSG00000091436/PPM2	ENSG00000123444	ENSG00000091436	YOL141W	PPM2
FH/ATP11	ENSG00000123472	FH	YNL315C	ATP11
SEL1L3/MAC1	ENSG00000123473	SEL1L3	YMR021C	MAC1
TF/LGE1	ENSG00000123562	TF	YPL055C	LGE1
MYO15A/YPT7	ENSG00000123595	MYO15A	YML001W	YPT7
APOH/AVT4	ENSG00000123643	APOH	YNL101W	AVT4
NLRP1/RRP45	ENSG00000123737	NLRP1	YDR280W	RRP45
ACKR6/PFK26	ENSG00000123836	ACKR6	YIL107C	PFK26
SPAG7/CKS1	ENSG00000123975	SPAG7	YBR135W	CKS1
ORC6/LAP4	ENSG00000123992	ORC6	YKL103C	LAP4
ZC3HC1/SPR6	ENSG00000123999	ZC3HC1	YER115C	SPR6
ESR1/DIP5	ENSG00000124067	ESR1	YPL265W	DIP5
RGS17/GPI16	ENSG00000124155	RGS17	YHR188C	GPI16
ANGPT2/SCS2	ENSG00000124164	ANGPT2	YER120W	SCS2
CD200/ATP15	ENSG00000124172	CD200	YPL271W	ATP15
CMA1/PUB1	ENSG00000124193	CMA1	YNL016W	PUB1
PSME1/CSE1	ENSG00000124207	PSME1	YGL238W	CSE1
JPH4/TEM1	ENSG00000124209	JPH4	YML064C	TEM1
MYH7/MDM34	ENSG00000124214	MYH7	YGL219C	MDM34
CEBPE/TLG2	ENSG00000124222	CEBPE	YOL018C	TLG2
SLC7A8/DRS1	ENSG00000124228	SLC7A8	YLL008W	DRS1
OSGEP/HBT1	ENSG00000124233	OSGEP	YDL223C	HBT1
RNF31/YFR006W	ENSG00000124299	RNF31	YFR006W	YFR006W
SCFD1/SNC2	ENSG00000124333	SCFD1	YOR327C	SNC2
G2E3/RFU1	ENSG00000124356	G2E3	YLR073C	RFU1
HECTD1/TOS1	ENSG00000124357	HECTD1	YBR162C	TOS1
HNRNPC/SAD1	ENSG00000124422	HNRNPC	YFR005C	SAD1
RPGRIP1/UBP9	ENSG00000124486	RPGRIP1	YER098W	UBP9
SUPT16H/SAM37	ENSG00000124491	SUPT16H	YMR060C	SAM37
TOX4/YHC1	ENSG00000124562	TOX4	YLR298C	YHC1
GEMIN2/EMI1	ENSG00000124570	GEMIN2	YDR512C	EMI1
TGM1/MSN5	ENSG00000124571	TGM1	YDR335W	MSN5
TINF2/BPT1	ENSG00000124574	TINF2	YLL015W	BPT1
DAZL/YNL040W	ENSG00000124608	DAZL	YNL040W	YNL040W
SEMA6A/OST6	ENSG00000124641	SEMA6A	YML019W	OST6
TRPM7/KEL3	ENSG00000124702	TRPM7	YPL263C	KEL3
TYRO3/CRG1	ENSG00000124713	TYRO3	YHR209W	CRG1
WDR76/MCM1	ENSG00000124762	WDR76	YMR043W	MCM1
CAPN3/ROX1	ENSG00000124766	CAPN3	YPR065W	ROX1
SNAP23/SRL2	ENSG00000124782	SNAP23	YLR082C	SRL2
PHGDH/NUP1	ENSG00000124789	PHGDH	YOR098C	NUP1
COL9A3/EFB1	ENSG00000124802	COL9A3	YAL003W	EFB1
EZR/MSA1	ENSG00000124813	EZR	YOR066W	MSA1
MYL6/SPC105	ENSG00000124831	MYL6	YGL093W	SPC105
AGO1/DSL1	ENSG00000124839	AGO1	YNL258C	DSL1
TEKT2/SPA2	ENSG00000124942	TEKT2	YLL021W	SPA2
CLSPN/CDC39	ENSG00000125107	CLSPN	YCR093W	CDC39
UNC13D/TMN2	ENSG00000125304	UNC13D	YDR107C	TMN2
DPYSL2/UPF3	ENSG00000125351	DPYSL2	YGR072W	UPF3
TGFB2/SPR3	ENSG00000125354	TGFB2	YGR059W	SPR3
NUP50/KIN82	ENSG00000125388	NUP50	YCR091W	KIN82
CDC45/SYC1	ENSG00000125414	CDC45	YOR179C	SYC1
COMT/GGA2	ENSG00000125447	COMT	YHR108W	GGA2
LRRFIP2/ADY2	ENSG00000125450	LRRFIP2	YCR010C	ADY2
HDAC6/REB1	ENSG00000125482	HDAC6	YBR049C	REB1
KRT31/ESC2	ENSG00000125618	KRT31	YDR363W	ESC2
CDC6/RPA135	ENSG00000125630	CDC6	YPR010C	RPA135
UPRT/YKL047W	ENSG00000125651	UPRT	YKL047W	YKL047W
CDC23/THO2	ENSG00000125676	CDC23	YNL139C	THO2
CBX5/GPI15	ENSG00000125730	CBX5	YNL038W	GPI15
SUCO/RGD1	ENSG00000125733	SUCO	YBR260C	RGD1
MSH2/YHL017W	ENSG00000125734	MSH2	YHL017W	YHL017W
MAP3K1/SMD2	ENSG00000125743	MAP3K1	YLR275W	SMD2
DHPS/RTN2	ENSG00000125744	DHPS	YDL204W	RTN2
HOOK2/SQT1	ENSG00000125746	HOOK2	YIR012W	SQT1
ARCN1/RPL18A	ENSG00000125753	ARCN1	YOL120C	RPL18A
PSMD5/HCM1	ENSG00000125798	PSMD5	YCR065W	HCM1
PTGS1/YCR076C	ENSG00000125818	PTGS1	YCR076C	YCR076C
NUP188/SMB1	ENSG00000125835	NUP188	YER029C	SMB1
CRAT/SGD1	ENSG00000125844	CRAT	YLR336C	SGD1
SH2D3C/YDR222W	ENSG00000125845	SH2D3C	YDR222W	YDR222W
NANS/PEX15	ENSG00000125863	NANS	YOL044W	PEX15
DFNB31/COF1	ENSG00000125868	DFNB31	YLL050C	COF1
CWF19L1/MUD1	ENSG00000125870	CWF19L1	YBR119W	MUD1
SEMA4G/NAB6	ENSG00000125944	SEMA4G	YML117W	NAB6
BTAF1/PHO4	ENSG00000125952	BTAF1	YFR034C	PHO4
IKZF5/RAM1	ENSG00000125954	IKZF5	YDL090C	RAM1
BLNK/ERV41	ENSG00000125991	BLNK	YML067C	ERV41
SORBS1/COY1	ENSG00000126001	SORBS1	YKL179C	COY1
BAMBI/PRE1	ENSG00000126067	BAMBI	YER012W	PRE1
IL11/CIR1	ENSG00000126214	IL11	YGR207C	CIR1
MYO3A/YJR084W	ENSG00000126226	MYO3A	YJR084W	YJR084W
WAC/UBA2	ENSG00000126261	WAC	YDR390C	UBA2
CREM/DOT5	ENSG00000126432	CREM	YIL010W	DOT5
NUBP2/HMT1	ENSG00000126457	NUBP2	YBR034C	HMT1
HIVEP1/RSR1	ENSG00000126458	HIVEP1	YGR152C	RSR1
TREM2/SDO1	ENSG00000126524	TREM2	YLR022C	SDO1
CRISP3/VPS30	ENSG00000126581	CRISP3	YPL120W	VPS30
FKBP5/ECM22	ENSG00000126746	FKBP5	YLR228C	ECM22
SRPK1/BUD27	ENSG00000126756	SRPK1	YFL023W	BUD27
BRPF3/SPO21	ENSG00000126777	BRPF3	YOL091W	SPO21
MRPS18A/YDL206W	ENSG00000126787	MRPS18A	YDL206W	YDL206W
ENSG00000096087/SSC1	ENSG00000126803	ENSG00000096087	YJR045C	SSC1
EFHC1/URB2	ENSG00000126838	EFHC1	YJR041C	URB2
NCR2/GEM1	ENSG00000126858	NCR2	YAL048C	GEM1
HSP90AB1/PBS2	ENSG00000126934	HSP90AB1	YJL128C	PBS2
MLN/YOL057W	ENSG00000127022	MLN	YOL057W	YOL057W
CDC5L/VIP1	ENSG00000127241	CDC5L	YLR410W	VIP1
ITPR3/JID1	ENSG00000127328	ITPR3	YPR061C	JID1
ZNF184/YAF9	ENSG00000127337	ZNF184	YNL107W	YAF9
DSP/YOL075C	ENSG00000127412	DSP	YOL075C	YOL075C
SIRT1/SVF1	ENSG00000127415	SIRT1	YDR346C	SVF1
HNRNPH3/ESS1	ENSG00000127445	HNRNPH3	YJR017C	ESS1
JAK2/EMC1	ENSG00000127463	JAK2	YCL045C	EMC1
IL12RB1/SIN3	ENSG00000127511	IL12RB1	YOL004W	SIN3
ABL1/SLY41	ENSG00000127526	ABL1	YOR307C	SLY41
ACOT7/NUP82	ENSG00000127527	ACOT7	YJL061W	NUP82
SH3GLB1/ERV1	ENSG00000127554	SH3GLB1	YGR029W	ERV1
CDC7/SLK19	ENSG00000127603	CDC7	YOR195W	SLK19
PCSK5/RSC4	ENSG00000127616	PCSK5	YKR008W	RSC4
SCD/GIS1	ENSG00000127663	SCD	YDR096W	GIS1
TMED1/TUB1	ENSG00000127824	TMED1	YML085C	TUB1
ABLIM1/DCI1	ENSG00000127884	ABLIM1	YOR180C	DCI1
RAB18/UTP8	ENSG00000127914	RAB18	YGR128C	UTP8
NRP1/VIK1	ENSG00000127946	NRP1	YPL253C	VIK1
PRTFDC1/OCA1	ENSG00000127947	PRTFDC1	YNL099C	OCA1
TSPAN15/PEX1	ENSG00000127980	TSPAN15	YKL197C	PEX1
MAST3/DUS3	ENSG00000128016	MAST3	YLR401C	DUS3
MZF1/ADE1	ENSG00000128050	MZF1	YAR015W	ADE1
MYO9B/ADE4	ENSG00000128059	MYO9B	YMR300C	ADE4
PSMD8/TUM1	ENSG00000128309	PSMD8	YOR251C	TUM1
SETD1A/RHO4	ENSG00000128340	SETD1A	YKR055W	RHO4
MAGEB2/SME1	ENSG00000128534	MAGEB2	YOR159C	SME1
EFNA2/DAN4	ENSG00000128567	EFNA2	YJR151C	DAN4
CIRBP/KRI1	ENSG00000128585	CIRBP	YNL308C	KRI1
ATP5D/JJJ1	ENSG00000128590	ATP5D	YNL227C	JJJ1
IGFALS/NMA1	ENSG00000128591	IGFALS	YLR328W	NMA1
HNRNPM/YSP1	ENSG00000128595	HNRNPM	YHR155W	YSP1
MARCH2/TGL2	ENSG00000128604	MARCH2	YDR058C	TGL2
NDUFB7/MRPS12	ENSG00000128626	NDUFB7	YNR036C	MRPS12
TECR/YHR219W	ENSG00000128641	TECR	YHR219W	YHR219W
TIMM13/HAT1	ENSG00000128708	TIMM13	YPL001W	HAT1
CDC34/ADD66	ENSG00000128789	CDC34	YKL206C	ADD66
MTAP/INO80	ENSG00000128908	MTAP	YGL150C	INO80
POLR2E/DAL82	ENSG00000128944	POLR2E	YNL314W	DAL82
POLRMT/DUT1	ENSG00000128951	POLRMT	YBR252W	DUT1
HCN2/ARR3	ENSG00000129048	HCN2	YPR201W	ARR3
GADD45B/LCP5	ENSG00000129071	GADD45B	YER127W	LCP5
MADCAM1/SEC26	ENSG00000129083	MADCAM1	YDR238C	SEC26
MKNK2/PRE5	ENSG00000129084	MKNK2	YMR314W	PRE5
ENSG00000099882/GIP4	ENSG00000129219	ENSG00000099882	YAL031C	GIP4
ARVCF/DIA2	ENSG00000129221	ARVCF	YOR080W	DIA2
RANBP1/TRX3	ENSG00000129235	RANBP1	YCR083W	TRX3
KLHL22/MRM1	ENSG00000129282	KLHL22	YOR201C	MRM1
MED15/BUR2	ENSG00000129315	MED15	YLR226W	BUR2
SERPIND1/NUP60	ENSG00000129422	SERPIND1	YAR002W	NUP60
SNAP29/GNP1	ENSG00000129473	SNAP29	YDR508C	GNP1
CRKL/SEC6	ENSG00000129484	CRKL	YIL068C	SEC6
LZTR1/RPS26A	ENSG00000129518	LZTR1	YGL189C	RPS26A
MMP11/WSC3	ENSG00000129538	MMP11	YOL105C	WSC3
CECR2/RUB1	ENSG00000129559	CECR2	YDR139C	RUB1
SMARCB1/OST2	ENSG00000129562	SMARCB1	YOR103C	OST2
P2RX6/YLR243W	ENSG00000129675	P2RX6	YLR243W	YLR243W
DERL3/BRE2	ENSG00000129691	DERL3	YLR015W	BRE2
ENSG00000099964/RPS4B	ENSG00000129824	ENSG00000099964	YHR203C	RPS4B
BCL2L13/THI20	ENSG00000129946	BCL2L13	YOL055C	THI20
ENSG00000099972/DPP1	ENSG00000129951	ENSG00000099972	YDR284C	DPP1
DDT/HPA3	ENSG00000130066	DDT	YEL066W	HPA3
OSM/NOG2	ENSG00000130119	OSM	YNR053C	NOG2
CABIN1/NTE1	ENSG00000130147	CABIN1	YML059C	NTE1
TBC1D10A/ORT1	ENSG00000130158	TBC1D10A	YOR130C	ORT1
SUSD2/ELF1	ENSG00000130165	SUSD2	YKL160W	ELF1
SF3A1/GTB1	ENSG00000130175	SF3A1	YDR221W	GTB1
SEC14L2/CDC16	ENSG00000130177	SEC14L2	YKL022C	CDC16
ENSG00000100010/MNT4	ENSG00000130203	ENSG00000100010	YNR059W	MNT4
PPIL2/STE13	ENSG00000130226	PPIL2	YOR219C	STE13
SNRPD3/YMR185W	ENSG00000130227	SNRPD3	YMR185W	YMR185W
PES1/THO1	ENSG00000130254	PES1	YER063W	THO1
MAPK1/MSS1	ENSG00000130299	MAPK1	YMR023C	MSS1
GGT1/YDR115W	ENSG00000130312	GGT1	YDR115W	YDR115W
PPM1F/SOL2	ENSG00000130313	PPM1F	YCR073W-A	SOL2
TOP3B/LSM7	ENSG00000130332	TOP3B	YNL147W	LSM7
DGCR14/AST1	ENSG00000130347	DGCR14	YBL069W	AST1
CRYBB2P1/YGL185C	ENSG00000130414	CRYBB2P1	YGL185C	YGL185C
MFNG/ARC40	ENSG00000130429	MFNG	YBR234C	ARC40
CARD10/LSM4	ENSG00000130520	CARD10	YER112W	LSM4
SLC25A1/RUP1	ENSG00000130560	SLC25A1	YOR138C	RUP1
ADRBK2/YDL086W	ENSG00000130635	ADRBK2	YDL086W	YDL086W
LGALS2/CLB3	ENSG00000130638	LGALS2	YDL155W	CLB3
GGA1/SPC97	ENSG00000130640	GGA1	YHR172W	SPC97
HIRA/PRK1	ENSG00000130669	HIRA	YIL095W	PRK1
SH3BP1/ADH6	ENSG00000130684	SH3BP1	YMR318C	ADH6
LGALS1/RPN13	ENSG00000130706	LGALS1	YLR421C	RPN13
HPS4/ARG1	ENSG00000130707	HPS4	YOL058W	ARG1
ENSG00000100101/RRP4	ENSG00000130713	ENSG00000100101	YHR069C	RRP4
PATZ1/RAD6	ENSG00000130725	PATZ1	YGL058W	RAD6
TRIOBP/SIR3	ENSG00000130762	TRIOBP	YLR442C	SIR3
TFIP11/FRS1	ENSG00000130764	TFIP11	YLR060W	FRS1
GCAT/INH1	ENSG00000130770	GCAT	YDL181W	INH1
ENSG00000100118/BIK1	ENSG00000130779	ENSG00000100118	YCL029C	BIK1
CRYBB1/SLA2	ENSG00000130787	CRYBB1	YNL243W	SLA2
EIF3L/RPF1	ENSG00000130810	EIF3L	YHR088W	RPF1
NHP2L1/TIF35	ENSG00000130811	NHP2L1	YDR429C	TIF35
MICALL1/BRE5	ENSG00000130816	MICALL1	YNR051C	BRE5
ENSG00000100141/TRM9	ENSG00000130829	ENSG00000100141	YML014W	TRM9
POLR2F/PHO8	ENSG00000130830	POLR2F	YDR481C	PHO8
SOX10/UFD2	ENSG00000130939	SOX10	YDL190C	UFD2
CCDC134/MET12	ENSG00000130956	CCDC134	YPL023C	MET12
PICK1/UBA1	ENSG00000130985	PICK1	YKL210W	UBA1
TTC28/YFR016C	ENSG00000131016	TTC28	YFR016C	YFR016C
SLC16A8/SKY1	ENSG00000131023	SLC16A8	YMR216C	SKY1
CENPM/AAR2	ENSG00000131043	CENPM	YBL074C	AAR2
SEPT3/ACS1	ENSG00000131069	SEPT3	YAL054C	ACS1
SLC5A1/COX5A	ENSG00000131143	SLC5A1	YNL052W	COX5A
TPTEP1/INO2	ENSG00000131149	TPTEP1	YDR123C	INO2
DDX17/PSF2	ENSG00000131153	DDX17	YJL072C	PSF2
DMC1/AIM13	ENSG00000131165	DMC1	YFR011C	AIM13
TCF20/BNA2	ENSG00000131203	TCF20	YJR078W	BNA2
CBY1/BIT2	ENSG00000131233	CBY1	YBR270C	BIT2
TOMM22/MCM22	ENSG00000131323	TOMM22	YJR135C	MCM22
RTDR1/IDP1	ENSG00000131370	RTDR1	YDL066W	IDP1
XBP1/GYP6	ENSG00000131374	XBP1	YJL044C	GYP6
FBXO7/RIM13	ENSG00000131375	FBXO7	YMR154C	RIM13
GTPBP1/DOG1	ENSG00000131462	GTPBP1	YHR044C	DOG1
POLDIP3/GRC3	ENSG00000131467	POLDIP3	YLL035W	GRC3
TIMP3/RPL27B	ENSG00000131469	TIMP3	YDR471W	RPL27B
PPP6R2/MSC1	ENSG00000131470	PPP6R2	YML128C	MSC1
SBF1/MRPL51	ENSG00000131495	SBF1	YPR100W	MRPL51
SUN2/YEL020C	ENSG00000131503	SUN2	YEL020C	YEL020C
CYB5R3/BNI1	ENSG00000131504	CYB5R3	YNL271C	BNI1
DNAL4/BSD2	ENSG00000131507	DNAL4	YBR290W	BSD2
ENSG00000100262/UBC4	ENSG00000131508	ENSG00000100262	YBR082C	UBC4
PACSIN2/SEC8	ENSG00000131558	PACSIN2	YPR055W	SEC8
AP1B1/ADY3	ENSG00000131626	AP1B1	YDL239C	ADY3
HMGXB4/ACO2	ENSG00000131730	HMGXB4	YJL200C	ACO2
TOM1/TOP2	ENSG00000131747	TOM1	YNL088W	TOP2
NEFH/PEX11	ENSG00000131779	NEFH	YOL147C	PEX11
BIK/GAL83	ENSG00000131791	BIK	YER027C	GAL83
HMOX1/LHP1	ENSG00000131795	HMOX1	YDL051W	LHP1
THOC5/PDA1	ENSG00000131828	THOC5	YER178W	PDA1
MCM5/YGL114W	ENSG00000131941	MCM5	YGL114W	YGL114W
ARSA/ARP10	ENSG00000131966	ARSA	YDR106W	ARP10
TSPO/CAJ1	ENSG00000132002	TSPO	YER048C	CAJ1
RASD2/HMI1	ENSG00000132017	RASD2	YOL095C	HMI1
CBX7/ACC1	ENSG00000132142	CBX7	YNR016C	ACC1
PDGFB/YLR419W	ENSG00000132153	PDGFB	YLR419W	YLR419W
ACR/KKQ8	ENSG00000132155	ACR	YKL168C	KKQ8
RPL3/ERG27	ENSG00000132196	RPL3	YLR100W	ERG27
ZMAT5/SLX8	ENSG00000132256	ZMAT5	YER116C	SLX8
RBFOX2/MUC1	ENSG00000132274	RBFOX2	YIR019C	MUC1
TAB1/BUD32	ENSG00000132275	TAB1	YGR262C	BUD32
ASCC2/TNA1	ENSG00000132326	ASCC2	YGR260W	TNA1
MTMR3/GSP1	ENSG00000132341	MTMR3	YLR293C	GSP1
SMCR7L/SKS1	ENSG00000132356	SMCR7L	YPL026C	SKS1
APOL1/CLU1	ENSG00000132361	APOL1	YMR012W	CLU1
MYH9/INP54	ENSG00000132376	MYH9	YOL065C	INP54
SAMM50/RFA1	ENSG00000132383	SAMM50	YAR007C	RFA1
GRAP2/UBC1	ENSG00000132388	GRAP2	YDR177W	UBC1
EIF3D/YCR043C	ENSG00000132424	EIF3D	YCR043C	YCR043C
TNRC6B/RPL26B	ENSG00000132463	TNRC6B	YGR034W	RPL26B
ENSG00000100357/YBL081W	ENSG00000132535	ENSG00000100357	YBL081W	YBL081W
SGSM3/MMF1	ENSG00000132541	SGSM3	YIL051C	MMF1
IFT27/SWM1	ENSG00000132604	IFT27	YDR260C	SWM1
KIAA0930/VPS4	ENSG00000132612	KIAA0930	YPR173C	VPS4
NCF4/SEC9	ENSG00000132639	NCF4	YGR009C	SEC9
CSF2RB/POL30	ENSG00000132646	CSF2RB	YBR088C	POL30
SLC25A17/RPC34	ENSG00000132664	SLC25A17	YNR003C	RPC34
UPK3A/MMS4	ENSG00000132688	UPK3A	YBR098W	MMS4
KCTD17/CPS1	ENSG00000132694	KCTD17	YJL172W	CPS1
ST13/RBG2	ENSG00000132698	ST13	YGR173W	RBG2
IL2RB/CRC1	ENSG00000132703	IL2RB	YOR100C	CRC1
RBX1/HCS1	ENSG00000132740	RBX1	YKL017C	HCS1
EP300/DPH1	ENSG00000132768	EP300	YIL103W	DPH1
L3MBTL2/CHS5	ENSG00000132780	L3MBTL2	YLR330W	CHS5
RANGAP1/CTR86	ENSG00000132792	RANGAP1	YCR054C	CTR86
ZC3H7B/APL6	ENSG00000132842	ZC3H7B	YGR261C	APL6
PHF5A/TCB1	ENSG00000132872	PHF5A	YOR086C	TCB1
ACO2/PHM6	ENSG00000132912	ACO2	YDR281C	PHM6
POLR3H/MYO2	ENSG00000133026	POLR3H	YOR326W	MYO2
PMM1/SCH9	ENSG00000133059	PMM1	YHR205W	SCH9
BRD1/POP3	ENSG00000133069	BRD1	YNL282W	POP3
MLC1/CLB6	ENSG00000133101	MLC1	YGR109C	CLB6
HDAC10/TMA19	ENSG00000133112	HDAC10	YKL056C	TMA19
FKBP3/CTF18	ENSG00000133119	FKBP3	YMR078C	CTF18
CTSG/SUN4	ENSG00000133216	CTSG	YNL066W	SUN4
GZMB/DUG1	ENSG00000133313	GZMB	YFR044C	DUG1
RBM23/NSA1	ENSG00000133316	RBM23	YGL111W	NSA1
PRMT5/TVP15	ENSG00000133318	PRMT5	YDR100W	TVP15
AP4S1/NUT2	ENSG00000133398	AP4S1	YPR168W	NUT2
POLE2/BST1	ENSG00000133424	POLE2	YFL025C	BST1
SOS2/LEE1	ENSG00000133606	SOS2	YPL054W	LEE1
CDKL1/RAS2	ENSG00000133703	CDKL1	YNL098C	RAS2
NIN/SXM1	ENSG00000133704	NIN	YDR395W	SXM1
PYGL/CDC60	ENSG00000133706	PYGL	YPL160W	CDC60
TRIM9/INM1	ENSG00000133731	TRIM9	YHR046C	INM1
PSMC6/RAS1	ENSG00000133818	PSMC6	YOR101W	RAS1
CDKN3/YMR226C	ENSG00000133835	CDKN3	YMR226C	YMR226C
ATP6V1D/ERG28	ENSG00000133935	ATP6V1D	YER044C	ERG28
PIGH/COX16	ENSG00000133983	PIGH	YJL003W	COX16
PSMA3/SUI2	ENSG00000134001	PSMA3	YJR007W	SUI2
VTI1B/ELP3	ENSG00000134014	VTI1B	YPL086C	ELP3
TIMM9/CLB1	ENSG00000134057	TIMM9	YGR108W	CLB1
GSTZ1/SSK22	ENSG00000134072	GSTZ1	YCR073C	SSK22
AHSA1/MNL1	ENSG00000134109	AHSA1	YHR204W	MNL1
DAAM1/AAD6	ENSG00000134152	DAAM1	YFL056C	AAD6
SPTLC2/CDC24	ENSG00000134215	SPTLC2	YAL041W	CDC24
RIN3/VTH2	ENSG00000134243	RIN3	YJL222W	VTH2
SNW1/ADP1	ENSG00000134250	SNW1	YCR011C	ADP1
CHGA/RIB4	ENSG00000134262	CHGA	YOL143C	RIB4
ITPK1/BUD7	ENSG00000134287	ITPK1	YOR299W	BUD7
PPM1A/AVT2	ENSG00000134294	PPM1A	YEL064C	AVT2
SIX4/SWI6	ENSG00000134313	SIX4	YLR182W	SWI6
ASB2/SMC1	ENSG00000134318	ASB2	YFL008W	SMC1
ERH/YLR407W	ENSG00000134352	ERH	YLR407W	YLR407W
HIF1A/TIM17	ENSG00000134375	HIF1A	YJL143W	TIM17
SRSF5/SLX5	ENSG00000134376	SRSF5	YDL013W	SLX5
EIF5/DED81	ENSG00000134440	EIF5	YHR019C	DED81
SERPINA4/NSR1	ENSG00000134453	SERPINA4	YGR159C	NSR1
SLC8A3/CCL1	ENSG00000134480	SLC8A3	YPR025C	CCL1
DICER1/SPL2	ENSG00000134532	DICER1	YHR136C	SPL2
MTHFD1/YNR040W	ENSG00000134571	MTHFD1	YNR040W	YNR040W
TCL1A/SAR1	ENSG00000134594	TCL1A	YPL218W	SAR1
ZC3H14/MPT5	ENSG00000134644	ZC3H14	YGL178W	MPT5
TELO2/PRP38	ENSG00000134748	TELO2	YGR075C	PRP38
BDKRB1/AIM44	ENSG00000134757	BDKRB1	YPL158C	AIM44
GSKIP/RPS27B	ENSG00000134758	GSKIP	YHR021C	RPS27B
VRK1/GDT1	ENSG00000134851	VRK1	YBR187W	GDT1
PSMC1/YOL073C	ENSG00000134882	PSMC1	YOL073C	YOL073C
RPS6KA5/RAD2	ENSG00000134899	RPS6KA5	YGR258C	RAD2
PSMB5/RRT12	ENSG00000134900	PSMB5	YCR045C	RRT12
YY1/TRM112	ENSG00000134909	YY1	YNR046W	TRM112
ACIN1/STT3	ENSG00000134910	ACIN1	YGL022W	STT3
CCNB1IP1/IES2	ENSG00000134982	CCNB1IP1	YNL215W	IES2
TRIP11/FMN1	ENSG00000135002	TRIP11	YDR236C	FMN1
APEX1/DSK2	ENSG00000135018	APEX1	YMR276W	DSK2
ENSG00000100829/PDH1	ENSG00000135046	ENSG00000100829	YPR002W	PDH1
PABPN1/SNF3	ENSG00000135047	PABPN1	YDL194W	SNF3
EFS/URE2	ENSG00000135049	EFS	YNL229C	URE2
ARHGAP5/SER1	ENSG00000135069	ARHGAP5	YOR184W	SER1
CINP/RGI2	ENSG00000135090	CINP	YIL057C	RGI2
SRP54/MSB1	ENSG00000135148	SRP54	YOR188W	MSB1
CPNE6/UBX5	ENSG00000135218	CPNE6	YDR330W	UBX5
CHD8/TIP20	ENSG00000135249	CHD8	YGL145W	TIP20
PSMA6/MTO1	ENSG00000135297	PSMA6	YGL236C	MTO1
NFKBIA/YIL001W	ENSG00000135299	NFKBIA	YIL001W	YIL001W
EMC9/ORC3	ENSG00000135336	EMC9	YLL004W	ORC3
PSME2/MCK1	ENSG00000135341	PSME2	YNL307C	MCK1
BRMS1L/PEX22	ENSG00000135363	BRMS1L	YAL055W	PEX22
ENSG00000100931/KRE33	ENSG00000135372	ENSG00000100931	YNL132W	KRE33
SEC23A/HLJ1	ENSG00000135392	SEC23A	YMR161W	HLJ1
PNN/YLR426W	ENSG00000135437	PNN	YLR426W	YLR426W
RABGGTA/PAN2	ENSG00000135473	RABGGTA	YGL094C	PAN2
NFATC4/NOP13	ENSG00000135486	NFATC4	YNL175C	NOP13
PLTP/SUL1	ENSG00000135502	PLTP	YBR294W	SUL1
PCIF1/YOS9	ENSG00000135506	PCIF1	YDR057W	YOS9
GSS/DGR2	ENSG00000135541	GSS	YKL121W	DGR2
MMP9/CCT3	ENSG00000135624	MMP9	YJL014W	CCT3
TRPC4AP/DOA4	ENSG00000135655	TRPC4AP	YDR069C	DOA4
PYGB/YDR042C	ENSG00000135720	PYGB	YDR042C	YDR042C
PROCR/TOK1	ENSG00000135750	PROCR	YJL093C	TOK1
GINS1/RPT3	ENSG00000135778	GINS1	YDR394W	RPT3
NINL/SPT8	ENSG00000135801	NINL	YLR055C	SPT8
CD40/GLN1	ENSG00000135821	CD40	YPR035W	GLN1
UQCC/VAM7	ENSG00000135823	UQCC	YGL212W	VAM7
ZMYND8/PRP16	ENSG00000135829	ZMYND8	YKR086W	PRP16
SGK2/NIP100	ENSG00000135837	SGK2	YPL174C	NIP100
IFT52/GPI2	ENSG00000135845	IFT52	YPL076W	GPI2
MYBL2/PEX14	ENSG00000135862	MYBL2	YGL153W	PEX14
HNF4A/MRPL3	ENSG00000135900	HNF4A	YMR024W	MRPL3
SLA2/YML083C	ENSG00000135903	SLA2	YML083C	YML083C
C20orf24/DJP1	ENSG00000135924	C20orf24	YIR004W	DJP1
NFATC2/HYM1	ENSG00000135932	NFATC2	YKL189W	HYM1
STK4/COX4	ENSG00000135940	STK4	YGL187C	COX4
PFDN4/OM45	ENSG00000135951	PFDN4	YIL136W	OM45
DOK5/ISU1	ENSG00000136003	DOK5	YPL135W	ISU1
CSTF1/BCK1	ENSG00000136021	CSTF1	YJL095W	BCK1
BMP7/BUD21	ENSG00000136026	BMP7	YOR078W	BUD21
RAE1/SRS2	ENSG00000136044	RAE1	YJL092W	SRS2
TPD52L2/PWP1	ENSG00000136045	TPD52L2	YLR196W	PWP1
DNAJC5/PLB2	ENSG00000136068	DNAJC5	YMR006C	PLB2
NELFCD/RRN7	ENSG00000136098	NELFCD	YJL025W	RRN7
PRPF6/FLO8	ENSG00000136108	PRPF6	YER109C	FLO8
TUBB1/GYL1	ENSG00000136111	TUBB1	YMR192W	GYL1
PSMA7/QDR3	ENSG00000136141	PSMA7	YBR043C	QDR3
NTSR1/YNL134C	ENSG00000136143	NTSR1	YNL134C	YNL134C
MRGBP/YKL077W	ENSG00000136153	MRGBP	YKL077W	YKL077W
DIDO1/ADE2	ENSG00000136197	DIDO1	YOR128C	ADE2
GID8/CDC42	ENSG00000136238	GID8	YLR229C	CDC42
BIRC7/SWF1	ENSG00000136247	BIRC7	YDR126W	SWF1
ARFGAP1/DBP9	ENSG00000136271	ARFGAP1	YLR276C	DBP9
AVP/FAU1	ENSG00000136371	AVP	YER183C	FAU1
COL20A1/YHR192W	ENSG00000136436	COL20A1	YHR192W	YHR192W
CHRNA4/NMT1	ENSG00000136448	CHRNA4	YLR195C	NMT1
EEF1A2/HTD2	ENSG00000136449	EEF1A2	YHR067W	HTD2
PTK6/HRB1	ENSG00000136450	PTK6	YNL004W	HRB1
GMEB2/YGR021W	ENSG00000136463	GMEB2	YGR021W	YGR021W
C20orf27/YPL247C	ENSG00000136485	C20orf27	YPL247C	YPL247C
SPEF1/SAS3	ENSG00000136504	SPEF1	YBL052C	SAS3
CDC25B/GAP1	ENSG00000136521	CDC25B	YKR039W	GAP1
ARFRP1/MRPL4	ENSG00000136522	ARFRP1	YLR439W	MRPL4
NDUFAF5/PPZ2	ENSG00000136531	NDUFAF5	YDR436W	PPZ2
TRIB3/EMP47	ENSG00000136560	TRIB3	YFL048C	EMP47
RASSF2/GLN3	ENSG00000136574	RASSF2	YER040W	GLN3
CSNK2A1/GUS1	ENSG00000136628	CSNK2A1	YGL245W	GUS1
ANGPT4/VPS33	ENSG00000136631	ANGPT4	YLR396C	VPS33
HM13/YLR194C	ENSG00000136715	HM13	YLR194C	YLR194C
SNPH/IMP4	ENSG00000136718	SNPH	YNL075W	IMP4
MYLK2/KRE5	ENSG00000136731	MYLK2	YOR336W	KRE5
SIRPB1/HSE1	ENSG00000136738	SIRPB1	YHL002W	HSE1
SEC23B/NFS1	ENSG00000136750	SEC23B	YCL017C	NFS1
FERMT1/YME1	ENSG00000136758	FERMT1	YPR024W	YME1
HAO1/SIS1	ENSG00000136770	HAO1	YNL007C	SIS1
PDYN/HRK1	ENSG00000136807	PDYN	YOR267C	HRK1
PLCB4/TRX2	ENSG00000136810	PLCB4	YGR209C	TRX2
MYL9/HSP78	ENSG00000136811	MYL9	YDR258C	HSP78
HCK/ECM29	ENSG00000136813	HCK	YHL030W	ECM29
CRNKL1/SMC2	ENSG00000136824	CRNKL1	YFR031C	SMC2
POFUT1/MIG2	ENSG00000136826	POFUT1	YGL209W	MIG2
SAMHD1/BUD2	ENSG00000136848	SAMHD1	YKL092C	BUD2
PAK7/SEC1	ENSG00000136854	PAK7	YDR164C	SEC1
KIF3B/YPL260W	ENSG00000136861	KIF3B	YPL260W	YPL260W
NOP56/AGC1	ENSG00000136869	NOP56	YPR021C	AGC1
IDH3B/PRP4	ENSG00000136875	IDH3B	YPR178W	PRP4
MAPRE1/VMA10	ENSG00000136888	MAPRE1	YHR039C-A	VMA10
JAG1/IPI1	ENSG00000136891	JAG1	YHR085W	IPI1
CDK5RAP1/PUP1	ENSG00000136930	CDK5RAP1	YOR157C	PUP1
SNTA1/KEL1	ENSG00000136933	SNTA1	YHR158C	KEL1
OXT/PLP2	ENSG00000136940	OXT	YOR281C	PLP2
TTI1/RPL35B	ENSG00000136942	TTI1	YDL136W	RPL35B
E2F1/DCC1	ENSG00000136982	E2F1	YCL016C	DCC1
RPRD1B/DFM1	ENSG00000136986	RPRD1B	YDR411C	DFM1
PXMP4/RPA49	ENSG00000137054	PXMP4	YNL248C	RPA49
CHMP4B/DOA1	ENSG00000137055	CHMP4B	YKL213C	DOA1
BPI/HNT3	ENSG00000137074	BPI	YOR258W	HNT3
CST3/FDH1	ENSG00000137106	CST3	YOR388C	FDH1
ASIP/RPS6B	ENSG00000137154	ASIP	YBR181C	RPS6B
CST4/STB4	ENSG00000137203	CST4	YMR019W	STB4
ACTR5/POP8	ENSG00000137265	ACTR5	YBL018C	POP8
WFDC2/BMS1	ENSG00000137312	WFDC2	YPL217C	BMS1
AHCY/SNF5	ENSG00000137337	AHCY	YBR289W	SNF5
DHX35/FLX1	ENSG00000137409	DHX35	YIL134W	FLX1
DNTTIP1/YPL229W	ENSG00000137478	DNTTIP1	YPL229W	YPL229W
MAP1LC3A/FMP32	ENSG00000137500	MAP1LC3A	YFL046W	FMP32
SYNDIG1/SIR4	ENSG00000137501	SYNDIG1	YDR227W	SIR4
PIGU/YIP5	ENSG00000137502	PIGU	YGL161C	YIP5
TNNC2/YGR015C	ENSG00000137509	TNNC2	YGR015C	YGR015C
APMAP/MRPL10	ENSG00000137547	APMAP	YNL284C	MRPL10
ZNF516/TGS1	ENSG00000137574	ZNF516	YPL157W	TGS1
USP14/YNR065C	ENSG00000137642	USP14	YNR065C	YNR065C
VAPA/BUD13	ENSG00000137656	VAPA	YGL174W	BUD13
MYOM1/YNL176C	ENSG00000137693	MYOM1	YNL176C	YNL176C
MYL12A/TMA20	ENSG00000137699	MYL12A	YER007C-A	TMA20
CEP76/MRP1	ENSG00000137710	CEP76	YDR347W	MRP1
CEP192/VAC14	ENSG00000137713	CEP192	YLR386W	VAC14
RNMT/YAH1	ENSG00000137714	RNMT	YPL252C	YAH1
SMAD7/YJL185C	ENSG00000137752	SMAD7	YJL185C	YJL185C
LAMA1/MKK2	ENSG00000137764	LAMA1	YPL140C	MKK2
RNF125/ODC2	ENSG00000137801	RNF125	YOR222W	ODC2
ANKRD12/GCR2	ENSG00000137806	ANKRD12	YNL199C	GCR2
NOL4/SPC98	ENSG00000137822	NOL4	YNL126W	SPC98
POLI/BIO5	ENSG00000137842	POLI	YNR056C	BIO5
MIB1/RPC31	ENSG00000137845	MIB1	YNL151C	RPC31
RBBP8/ALT1	ENSG00000137872	RBBP8	YLR089C	ALT1
RIOK3/RLP24	ENSG00000137876	RIOK3	YLR009W	RLP24
CSTF2/YGR130C	ENSG00000137878	CSTF2	YGR130C	YGR130C
PSMD10/MRPL40	ENSG00000137942	PSMD10	YPL173W	MRPL40
ATG4A/ARO8	ENSG00000137944	ATG4A	YGL202W	ARO8
TBL1X/SUA7	ENSG00000137947	TBL1X	YPR086W	SUA7
GPR143/BET2	ENSG00000137955	GPR143	YPR176C	BET2
PGRMC1/KGD2	ENSG00000137992	PGRMC1	YDR148C	KGD2
POLA1/IMD2	ENSG00000138029	POLA1	YHR216W	IMD2
MID1/PTC1	ENSG00000138032	MID1	YDL006W	PTC1
NKAP/YGR016W	ENSG00000138035	NKAP	YGR016W	YGR016W
NXT2/YKR078W	ENSG00000138036	NXT2	YKR078W	YKR078W
GUCY2F/PSY2	ENSG00000138041	GUCY2F	YNL201C	PSY2
ENSG00000101898/YPT1	ENSG00000138069	ENSG00000101898	YFL038C	YPT1
ALG13/ARP2	ENSG00000138071	ALG13	YDL029W	ARP2
PRPS2/MAL12	ENSG00000138079	PRPS2	YGR292W	MAL12
TLR8/DAS1	ENSG00000138081	TLR8	YJL149W	DAS1
AMMECR1/PET309	ENSG00000138095	AMMECR1	YLR067C	PET309
CHRDL1/BIO4	ENSG00000138101	CHRDL1	YNR057C	BIO4
WDR13/ARP1	ENSG00000138107	WDR13	YHR129C	ARP1
SUV39H1/MYO4	ENSG00000138162	SUV39H1	YAL029C	MYO4
GLRA2/PPS1	ENSG00000138166	GLRA2	YBR276C	PPS1
XIAP/SPC110	ENSG00000138180	XIAP	YDR356W	SPC110
STAG2/HDA2	ENSG00000138182	STAG2	YDR295C	HDA2
MCF2/YND1	ENSG00000138185	MCF2	YER005W	YND1
F9/FET3	ENSG00000138193	F9	YMR058W	FET3
ABCD1/HMLALPHA1	ENSG00000138279	ABCD1	YCL066W	HMLALPHA1
CCDC22/TIM23	ENSG00000138297	CCDC22	YNR017W	TIM23
CACNA1F/RPS24A	ENSG00000138326	CACNA1F	YER074W	RPS24A
SYP/DNA2	ENSG00000138346	SYP	YHR164C	DNA2
PLP2/ADE17	ENSG00000138363	PLP2	YMR120C	ADE17
BMX/KTR5	ENSG00000138378	BMX	YNL029C	KTR5
PLS3/IBA57	ENSG00000138380	PLS3	YJR122W	IBA57
NAA10/CPR8	ENSG00000138398	NAA10	YNR028W	CPR8
RENBP/IDP2	ENSG00000138413	RENBP	YLR174W	IDP2
ELF4/YPL014W	ENSG00000138434	ELF4	YPL014W	YPL014W
SMARCA1/YTM1	ENSG00000138442	SMARCA1	YOR272W	YTM1
MTMR8/MKC7	ENSG00000138448	MTMR8	YDR144C	MKC7
ASB9/YKL100C	ENSG00000138600	ASB9	YKL100C	YKL100C
ENSG00000102050/PTM1	ENSG00000138613	ENSG00000102050	YKL039W	PTM1
RBBP7/FMP25	ENSG00000138646	RBBP7	YLR077W	FMP25
PPP1R2P9/PGI1	ENSG00000138663	PPP1R2P9	YBR196C	PGI1
KCND1/RIM4	ENSG00000138668	KCND1	YHL024W	RIM4
OPN1LW/PSY4	ENSG00000138669	OPN1LW	YBL046W	PSY4
FMR1/SEC31	ENSG00000138674	FMR1	YDL195W	SEC31
PIM2/HYR1	ENSG00000138675	PIM2	YIR037W	HYR1
SLC35A2/YGL015C	ENSG00000138684	SLC35A2	YGL015C	YGL015C
PQBP1/CSF1	ENSG00000138688	PQBP1	YLR087C	CSF1
PCSK1N/YAR066W	ENSG00000138698	PCSK1N	YAR066W	YAR066W
EMD/ATP12	ENSG00000138750	EMD	YJL180C	ATP12
TAZ/CDC12	ENSG00000138758	TAZ	YHR107C	CDC12
PGK1/YOR387C	ENSG00000138760	PGK1	YOR387C	YOR387C
GATA1/USO1	ENSG00000138768	GATA1	YDL058W	USO1
MAGT1/PPA2	ENSG00000138777	MAGT1	YMR267W	PPA2
SMS/IVY1	ENSG00000138778	SMS	YDR229W	IVY1
PHEX/YJR141W	ENSG00000138785	PHEX	YJR141W	YJR141W
UBL4A/APE2	ENSG00000138792	UBL4A	YKL157W	APE2
EEA1/ABF2	ENSG00000138795	EEA1	YMR072W	ABF2
RP2/NDI1	ENSG00000138796	RP2	YML120C	NDI1
PHF16/MET14	ENSG00000138801	PHF16	YKL001C	MET14
CDK16/SEC24	ENSG00000138802	CDK16	YIL109C	SEC24
USP11/YNL217W	ENSG00000138814	USP11	YNL217W	YNL217W
PCYT1B/IML3	ENSG00000138823	PCYT1B	YBR107C	IML3
HTATSF1/COX12	ENSG00000138829	HTATSF1	YLR038C	COX12
VGLL1/SKO1	ENSG00000138835	VGLL1	YNL167C	SKO1
CD40LG/YLR036C	ENSG00000139112	CD40LG	YLR036C	YLR036C
TIMP1/PEP7	ENSG00000139132	TIMP1	YDR323C	PEP7
FGD1/YLR290C	ENSG00000139180	FGD1	YLR290C	YLR290C
PIN4/UTR2	ENSG00000139193	PIN4	YEL040W	UTR2
PORCN/PEX5	ENSG00000139197	PORCN	YDR244W	PEX5
MAGED2/PAC2	ENSG00000139329	MAGED2	YER007W	PAC2
KLF8/SMX3	ENSG00000139343	KLF8	YPR182W	SMX3
SYTL4/AFT1	ENSG00000139350	SYTL4	YGL071W	AFT1
CENPI/RRF1	ENSG00000139351	CENPI	YHR038W	RRF1
DRP2/KTR4	ENSG00000139505	DRP2	YBR199W	KTR4
TAF7L/YJR107W	ENSG00000139567	TAF7L	YJR107W	YJR107W
PBDC1/RPS8A	ENSG00000139610	PBDC1	YBL072C	RPS8A
ENSG00000102391/SWI3	ENSG00000139613	ENSG00000102391	YJL176C	SWI3
ARMCX3/MED8	ENSG00000139636	ARMCX3	YBR193C	MED8
HTR2A/YER156C	ENSG00000139637	HTR2A	YER156C	YER156C
NDFIP2/YJL068C	ENSG00000139684	NDFIP2	YJL068C	YJL068C
TNFSF13B/CNN1	ENSG00000139719	TNFSF13B	YFR046C	CNN1
MLNR/TMA22	ENSG00000139726	MLNR	YJR014W	TMA22
CAB39L/FRE6	ENSG00000139908	CAB39L	YLL051C	FRE6
KLF5/YJL055W	ENSG00000139910	KLF5	YJL055W	YJL055W
STK24/YNL035C	ENSG00000140006	STK24	YNL035C	YNL035C
ACP5/APM1	ENSG00000140022	ACP5	YPL259C	APM1
DNAJC3/PRY1	ENSG00000140092	DNAJC3	YJL079C	PRY1
UGGT2/TYS1	ENSG00000140105	UGGT2	YGR185C	TYS1
ARHGEF7/UGA4	ENSG00000140199	ARHGEF7	YDL210W	UGA4
FGF9/QRI5	ENSG00000140262	FGF9	YLR204W	QRI5
SGCG/XYL2	ENSG00000140263	SGCG	YLR070C	XYL2
PARP4/YDL085C-A	ENSG00000140264	PARP4	YDL085C-A	YDL085C-A
SUPT20H/ECM25	ENSG00000140299	SUPT20H	YJL201W	ECM25
MRPS31/TOA2	ENSG00000140307	MRPS31	YKL058W	TOA2
KPNA3/SRP14	ENSG00000140319	KPNA3	YDL092W	SRP14
FLT1/NAN1	ENSG00000140332	FLT1	YPL126W	NAN1
RGCC/AIM45	ENSG00000140374	RGCC	YPR004C	AIM45
VWA8/SML1	ENSG00000140382	VWA8	YML058W	SML1
DGKH/ARG7	ENSG00000140386	DGKH	YMR062C	ARG7
KATNAL1/SKI8	ENSG00000140395	KATNAL1	YGL213C	SKI8
INTS6/AMS1	ENSG00000140400	INTS6	YGL156W	AMS1
TSC22D1/TPM2	ENSG00000140416	TSC22D1	YIL138C	TPM2
CLN5/DIT2	ENSG00000140459	CLN5	YDR402C	DIT2
OLFM4/RAD16	ENSG00000140464	OLFM4	YBR114W	RAD16
MSLN/ERG11	ENSG00000140465	MSLN	YHR007C	ERG11
TRADD/HOC1	ENSG00000140481	TRADD	YJR075W	HOC1
HSF4/SSP2	ENSG00000140488	HSF4	YOR242C	SSP2
CORO1A/YKL091C	ENSG00000140522	CORO1A	YKL091C	YKL091C
MAPK3/YMR210W	ENSG00000140526	MAPK3	YMR210W	YMR210W
PHKB/KIP2	ENSG00000140538	PHKB	YPL155C	KIP2
NUTF2/LST7	ENSG00000140543	NUTF2	YGR057C	LST7
NUP93/OYE3	ENSG00000140564	NUP93	YPL171C	OYE3
CENPT/YME2	ENSG00000140575	CENPT	YMR302C	YME2
TSNAXIP1/HUA1	ENSG00000140682	TSNAXIP1	YGR268C	HUA1
NFAT5/YGR122W	ENSG00000140694	NFAT5	YGR122W	YGR122W
N4BP1/QCR2	ENSG00000140740	N4BP1	YPR191W	QCR2
CBLN1/ECM16	ENSG00000140829	CBLN1	YMR128W	ECM16
ARL2BP/RMI1	ENSG00000140859	ARL2BP	YPL024W	RMI1
ZNF423/RPL9B	ENSG00000140937	ZNF423	YNL067W	RPL9B
CCL22/PRB1	ENSG00000140943	CCL22	YEL060C	PRB1
CCL17/CDC15	ENSG00000140992	CCL17	YAR019C	CDC15
CTCF/YDR333C	ENSG00000141002	CTCF	YDR333C	YDR333C
ACD/MCD4	ENSG00000141012	ACD	YKL165C	MCD4
POLR2C/SNT1	ENSG00000141027	POLR2C	YCR033W	SNT1
PARD6A/KIC1	ENSG00000141068	PARD6A	YHR102W	KIC1
ZNF821/SSH4	ENSG00000141084	ZNF821	YKL124W	SSH4
MMP15/PRS5	ENSG00000141127	MMP15	YOL061W	PRS5
USB1/DBP6	ENSG00000141141	USB1	YNR038W	DBP6
CCDC113/VPS53	ENSG00000141252	CCDC113	YJL029C	VPS53
NME3/MDR1	ENSG00000141258	NME3	YGR100W	MDR1
PSMD7/AAP1	ENSG00000141279	PSMD7	YHR047C	AAP1
VAC14/CHC1	ENSG00000141367	VAC14	YGL206C	CHC1
TANGO6/RPT1	ENSG00000141385	TANGO6	YKL145W	RPT1
COG4/RTT103	ENSG00000141425	COG4	YDR289C	RTT103
PLA2G15/MRL1	ENSG00000141510	PLA2G15	YPR079W	MRL1
[truncated: 1,345 more rows]
