# Supplementary material for: Scope and limitations of yeast as a model organism for studying human tissue-specific pathways
Source: BMC Syst Biol. 2015 Dec 29;9:96. doi: 10.1186/s12918-015-0253-0 (PMC4696342; doi:10.1186/s12918-015-0253-0)
Supplement: Additional file 1 — Network alignments. Compressed (*.zip) file containing individual tissue-specific alignments. (ZIP 5181 Kb) [file 12918_2015_253_MOESM1_ESM.zip › alignments/Testis Leydig Cell_AlignGraph_edges.tsv]

First_ortholog_pair	Second_ortholog_pair
CDKN1B/SMX2	NFYA/DFG5
NFATC3/NOP15	BAD/FPR4
ATP5F1/PAH1	HECW1/PKP2
PAF1/CDH1	M6PR/CDC27
NUP98/NMD3	ALS2/NAM7
UQCC/VAM7	ARHGAP33/VPS41
ENSG00000081770/UBP3	UPF1/PRE7
SOS1/RPN5	UPF1/PRE7
MLLT10/YHR003C	CREBBP/COR1
RASGRF2/TAF7	MYCBP2/NAB2
NME2/ERG25	CCL18/MMT1
UTP18/MSR1	TBXA2R/MPD2
CLSPN/CDC39	PAF1/CDH1
MET/ALK1	MYH13/HSF1
YTHDC1/HSH155	SELE/CUS1
STK16/URN1	NFIX/BRR2
PCDHB5/RPS9B	SPRTN/RPL3
RPL18A/VID30	APBA3/APD1
VAMP3/SDP1	MAP4K3/KNS1
RALBP1/GYP5	TYROBP/NNF2
OAT/PTC6	MBTPS2/PRO2
CCAR1/ILV1	CD6/MTR10
ZMPSTE24/SPO12	MARCO/HAP5
CBY1/BIT2	CD74/BFR1
HBP1/POP2	HGF/DUO1
SEC61A2/PSF1	MNAT1/MAM33
IL1R1/TOR1	SPAST/RHO1
MEF2A/PHO3	ENSG00000021602/TCB3
COPZ1/RPC40	TOMM34/CKA1
MEFV/YPR022C	SEC63/FMC1
COL4A4/ATG11	TMSB10/SPO14
HBP1/POP2	VCL/RGA1
RPL22/GET3	RAB27B/POR1
TCF20/BNA2	ZPBP/FET4
FCN1/SMT3	CTNNA1/SWR1
WDR76/MCM1	OFD1/STE12
PTGES3/KDX1	VAMP3/SDP1
FANCL/TEF4	COL23A1/FAP1
NFATC3/NOP15	BCAR1/DIM1
MINPP1/MDM38	HERPUD1/MRPL24
NUP188/SMB1	WNK1/CEF1
TFR2/SNT309	WNK1/CEF1
CPE/PHB2	SNRNP40/ERP2
CLN5/DIT2	COL11A1/MGR1
FHL2/FAR7	NCKAP1/ATP16
LAMTOR2/TOR2	MRPS24/UBI4
RASAL2/RPN10	AHRR/DBP3
PSMD8/TUM1	GPC1/BOP3
HBP1/POP2	DLX3/BOI2
TNKS2/CLA4	MEF2BNB-MEF2B/MYO3
LRP6/PRP21	DDX20/NTO1
TCF20/BNA2	FAM107B/ELM1
DYNC1I2/NUP116	CDK13/GLE2
SP4/NUP192	CDK13/GLE2
TPX2/SWP1	PPP2R5A/TEF2
GHRHR/SBA1	PPP2R5A/TEF2
IL23A/RPS22B	PPP2R5A/TEF2
COL5A3/MSH3	ELOVL1/TTI1
REEP6/ACH1	STAG3/SIF2
SGK2/NIP100	TRO/MDY2
CEBPE/TLG2	CLEC2D/PEP3
PIGS/PHO13	PTPN3/YPR172W
ENSG00000081770/UBP3	EPHA8/PRO1
TCF20/BNA2	ACTN1/GLO4
HBP1/POP2	ACAP1/LSM5
EXOSC3/PTK1	KDM5A/MBF1
MOK/PPH22	IPCEF1/RTS3
UCHL5/SYH1	SLC12A1/ADH2
HBP1/POP2	EIF4G3/YNL019C
P2RX3/CFT1	REXO2/SPT7
HBP1/POP2	MLH1/HOS2
SIRT6/SPC19	MCAM/GAR1
CIRBP/KRI1	MCAM/GAR1
PTK6/HRB1	RARB/SSB1
CIRBP/KRI1	SIRT6/SPC19
FCN1/SMT3	ADCY2/SNF2
RANGRF/ERG6	MLLT10/YHR003C
MMP12/RAM2	XRCC5/MDN1
SDC1/CSE4	OPHN1/PHO84
WIPF1/RSC1	RIMS1/PRP45
HBP1/POP2	MID2/CCR4
HBP1/POP2	PTPRC/ERG1
NPRL2/ACT1	LRP2/BDF1
VAC14/CHC1	ENSG00000081770/UBP3
TRIM16L/GPM1	ENSG00000081770/UBP3
CTH/YKE2	STRADB/URA3
MAN2B1/MRPS17	XPO1/ZTA1
NINL/SPT8	BCKDHB/HHT2
NPM3/LSC1	BCKDHB/HHT2
VAC14/CHC1	FCN1/SMT3
RIOK3/RLP24	NFX1/MCR1
GNRHR/DAK1	IPO11/PKH3
ITGB8/SLF1	ZFAND6/RPS10A
CIRBP/KRI1	ALG9/RPS13
LHX3/BEM2	HSD17B14/EBP2
PSMD3/TSC11	PGS1/NYV1
TSNAX/ASC1	ADD1/KIN3
BIRC5/CCT2	P2RX7/SIT4
USP5/RNR2	P2RX7/SIT4
GHRHR/SBA1	CD209/SLZ1
MYO3A/YJR084W	NUP188/SMB1
TFR2/SNT309	NUP188/SMB1
NR5A2/LSM2	NUP188/SMB1
PSMD3/TSC11	SORBS1/COY1
HBP1/POP2	MMP11/WSC3
WFDC2/BMS1	P2RX6/YLR243W
JAG1/IPI1	OSM/NOG2
PDYN/HRK1	EIF3L/RPF1
ICMT/HHF2	PSMA3/SUI2
WFDC2/BMS1	PCIF1/YOS9
CDKN1B/SMX2	ZMYND8/PRP16
USP14/YNR065C	TUBB1/GYL1
DHCR24/MAK16	PDYN/HRK1
SLC9A3R1/SWE1	POFUT1/MIG2
UBE2W/YPT52	PIGU/YIP5
ENSG00000115128/RPC82	MIB1/RPC31
GTF3C2/GTS1	RBBP8/ALT1
ZNF174/PSD2	STUB1/PTK2
CDKN1B/SMX2	EHD4/GZF3
NR5A2/LSM2	SPAG1/SRO7
HBP1/POP2	ERCC2/TOM71
AKT2/CRF1	PDCD5/FMO1
PPP1R17/FUN12	ANKRD27/RPS3
MED23/RPL4A	ANKRD27/RPS3
MARK1/YPL071C	RPS19/PHO89
RBP3/PEX13	WNT2/CDC55
PIP5K1B/MDG1	EPHB6/ATG1
MED23/RPL4A	GHRHR/SBA1
MED23/RPL4A	PPP1R17/FUN12
GNPDA1/NGR1	GLI3/MRN1
PSMD11/RPL42A	SUFU/ABZ1
WIPF1/RSC1	LAMTOR3/MYO1
CDKN1B/SMX2	TENC1/RIM20
CEP72/CDC21	NEDD9/SAK1
SDC1/CSE4	VEGFA/RVB1
MTR/YPT35	PAPD7/ACN9
IFT57/RSE1	PDCD10/PRP2
SPR/VPS13	SDC1/CSE4
