# Supplementary material for: Scope and limitations of yeast as a model organism for studying human tissue-specific pathways
Source: BMC Syst Biol. 2015 Dec 29;9:96. doi: 10.1186/s12918-015-0253-0 (PMC4696342; doi:10.1186/s12918-015-0253-0)
Supplement: Additional file 1 — Network alignments. Compressed (*.zip) file containing individual tissue-specific alignments. (ZIP 5181 Kb) [file 12918_2015_253_MOESM1_ESM.zip › alignments/Testis Germ Cell_AlignGraph_nodes.tsv]

ID	Human_EnsemblGeneID	Human_Symbol	Yeast_EnsemblGeneID	Yeast_Symbol
TSPAN6/DPM1	ENSG00000000419	TSPAN6	YPR183W	DPM1
DPM1/HAP2	ENSG00000001167	DPM1	YGL237C	HAP2
SCYL3/CTR1	ENSG00000003147	SCYL3	YPR124W	CTR1
FGR/COS9	ENSG00000003402	FGR	YKL219W	COS9
CFH/DFG5	ENSG00000003436	CFH	YMR238W	DFG5
GCLC/NRP1	ENSG00000003756	GCLC	YDL167C	NRP1
NFYA/CSM4	ENSG00000004059	NFYA	YPL200W	CSM4
SEMA3F/FEN1	ENSG00000004399	SEMA3F	YCR034W	FEN1
CFTR/ADK1	ENSG00000004455	CFTR	YDR226W	ADK1
KRIT1/FPR2	ENSG00000004478	KRIT1	YDR519W	FPR2
RAD52/ACP1	ENSG00000004779	RAD52	YKL192C	ACP1
BAD/YGR201C	ENSG00000004838	BAD	YGR201C	YGR201C
CD99/YDR307W	ENSG00000004866	CD99	YDR307W	YDR307W
AOC1/CDC27	ENSG00000004897	AOC1	YBL084C	CDC27
HECW1/FCY2	ENSG00000004948	HECW1	YER056C	FCY2
MAD1L1/NAM7	ENSG00000005007	MAD1L1	YMR080C	NAM7
LASP1/MEF1	ENSG00000005156	LASP1	YLR069C	MEF1
M6PR/TAH1	ENSG00000005175	M6PR	YCR060W	TAH1
ICA1/ERV15	ENSG00000005189	ICA1	YBR210W	ERV15
ALS2/RET3	ENSG00000005243	ALS2	YPL010W	RET3
CASP10/PST2	ENSG00000005302	CASP10	YDR032C	PST2
CFLAR/BDF2	ENSG00000005339	CFLAR	YDL070W	BDF2
TFPI/SIA1	ENSG00000005421	TFPI	YOR137C	SIA1
RBM5/YDR352W	ENSG00000005893	RBM5	YDR352W	YDR352W
MTMR7/PGC1	ENSG00000006007	MTMR7	YPL206C	PGC1
ARF5/APL4	ENSG00000006125	ARF5	YPR029C	APL4
POLDIP2/ADH7	ENSG00000006194	POLDIP2	YCR105W	ADH7
PLXND1/GRX6	ENSG00000006468	PLXND1	YDL010W	GRX6
AK2/LCB5	ENSG00000006530	AK2	YLR260W	LCB5
CD38/DBF4	ENSG00000006634	CD38	YDR052C	DBF4
FKBP4/YMR010W	ENSG00000006704	FKBP4	YMR010W	YMR010W
KDM1A/VPS41	ENSG00000006715	KDM1A	YDR080W	VPS41
CAMKK1/IZH2	ENSG00000006831	CAMKK1	YOL002C	IZH2
RECQL/PAC1	ENSG00000007168	RECQL	YOR269W	PAC1
HSPB6/MET10	ENSG00000007171	HSPB6	YFR030W	MET10
ARHGAP33/HXK2	ENSG00000007174	ARHGAP33	YGL253W	HXK2
NDUFAB1/HOF1	ENSG00000007237	NDUFAB1	YMR032W	HOF1
PDK4/TRS33	ENSG00000007255	PDK4	YOR115C	TRS33
ZMYND10/SRL1	ENSG00000007372	ZMYND10	YOR247W	SRL1
ST7/GPI1	ENSG00000007541	ST7	YGR216C	GPI1
CDC27/YLR446W	ENSG00000007908	CDC27	YLR446W	YLR446W
SLC4A1/PRE4	ENSG00000008018	SLC4A1	YFR050C	PRE4
CALCR/CMK2	ENSG00000008118	CALCR	YOL016C	CMK2
HCCS/UTR1	ENSG00000008130	HCCS	YJR049C	UTR1
DVL2/DTR1	ENSG00000008282	DVL2	YBR180W	DTR1
UPF1/CNL1	ENSG00000008294	UPF1	YDR357C	CNL1
SKAP2/NSE5	ENSG00000008300	SKAP2	YML023C	NSE5
SLC25A5/RPS20	ENSG00000008988	SLC25A5	YHL015W	RPS20
CCDC109B/YBL055C	ENSG00000009335	CCDC109B	YBL055C	YBL055C
HOXA11/REV3	ENSG00000009413	HOXA11	YPL167C	REV3
POLR2J/VTA1	ENSG00000009844	POLR2J	YLR181C	VTA1
DHX33/PHD1	ENSG00000009950	DHX33	YKL043W	PHD1
MEOX1/RSC2	ENSG00000009954	MEOX1	YLR357W	RSC2
LIG3/MSC7	ENSG00000010030	LIG3	YHR039C	MSC7
RPAP3/SEE1	ENSG00000010165	RPAP3	YIL064W	SEE1
ENSG00000005189/COR1	ENSG00000010256	ENSG00000005189	YBL045C	COR1
CIAPIN1/YCS4	ENSG00000010292	CIAPIN1	YLR272C	YCS4
FAM214B/NUD1	ENSG00000010322	FAM214B	YOR373W	NUD1
COPZ2/BEM1	ENSG00000010810	COPZ2	YBR200W	BEM1
PRKAR2B/NDD1	ENSG00000010818	PRKAR2B	YOR372C	NDD1
MSL3/ELA1	ENSG00000011007	MSL3	YNL230C	ELA1
CREBBP/YNK1	ENSG00000011052	CREBBP	YKL067W	YNK1
BZRAP1/ICT1	ENSG00000011198	BZRAP1	YLR099C	ICT1
MPO/UTP18	ENSG00000011260	MPO	YJL069C	UTP18
PON1/NAB2	ENSG00000011275	PON1	YGL122C	NAB2
GCFC2/STT4	ENSG00000011405	GCFC2	YLR305C	STT4
ABCB4/SKG3	ENSG00000011426	ABCB4	YLR187W	SKG3
SOX8/GYP1	ENSG00000011454	SOX8	YOR070C	GYP1
IBTK/PPH21	ENSG00000011485	IBTK	YDL134C	PPH21
MYCBP2/TFB3	ENSG00000012048	MYCBP2	YDR460W	TFB3
FBXL3/NUP57	ENSG00000012822	FBXL3	YGR119C	NUP57
ITGAL/RIM15	ENSG00000012983	ITGAL	YFL033C	RIM15
PDK2/KNS1	ENSG00000013441	PDK2	YLL019C	KNS1
ITGA3/RET1	ENSG00000013503	ITGA3	YOR207C	RET1
LAMP2/NGL2	ENSG00000013523	LAMP2	YMR285C	NGL2
GGNBP2/YAL064C-A	ENSG00000013810	GGNBP2	YAL064C-A	YAL064C-A
ITGA2B/MDH3	ENSG00000014641	ITGA2B	YDL078C	MDH3
GDE1/MMT1	ENSG00000014824	GDE1	YMR177W	MMT1
C19orf60/BRX1	ENSG00000015171	C19orf60	YOL077C	BRX1
CRLF1/LAS17	ENSG00000015285	CRLF1	YOR181W	LAS17
MAP3K14/GPG1	ENSG00000015413	MAP3K14	YGL121C	GPG1
ABCC8/MPP6	ENSG00000015479	ABCC8	YNR024W	MPP6
CCL18/BPL1	ENSG00000015592	CCL18	YDL141W	BPL1
CCL3/PMR1	ENSG00000017260	CCL3	YGL167C	PMR1
SYNRG/LRG1	ENSG00000017797	SYNRG	YDL240W	LRG1
CACNG3/MGR3	ENSG00000018189	CACNG3	YMR115W	MGR3
TMEM132A/DLD1	ENSG00000018510	TMEM132A	YDL174C	DLD1
AP2B1/ENA1	ENSG00000018625	AP2B1	YDR040C	ENA1
TAC1/EMW1	ENSG00000018699	TAC1	YNL313C	EMW1
ZNF263/PCD1	ENSG00000020256	ZNF263	YLR151C	PCD1
CX3CL1/SEN1	ENSG00000021776	CX3CL1	YLR430W	SEN1
SPATA20/CPA1	ENSG00000021826	SPATA20	YOR303W	CPA1
CACNA1G/DEG1	ENSG00000022267	CACNA1G	YFL001W	DEG1
TNFRSF12A/GPM2	ENSG00000022556	TNFRSF12A	YDL021W	GPM2
MAP3K9/MAG2	ENSG00000022840	MAP3K9	YLR427W	MAG2
RALA/PFA4	ENSG00000023041	RALA	YOL003C	PFA4
BAIAP2L1/RUD3	ENSG00000023287	BAIAP2L1	YOR216C	RUD3
ETV1/MPD2	ENSG00000023318	ETV1	YOL088C	MPD2
AGK/HEM1	ENSG00000023330	AGK	YDR232W	HEM1
CCL26/GRX2	ENSG00000023572	CCL26	YDR513W	GRX2
FARP2/RSA4	ENSG00000023734	FARP2	YCR072C	RSA4
USH1C/SPT2	ENSG00000023902	USH1C	YER161C	SPT2
DBF4/UBR1	ENSG00000024048	DBF4	YGR184C	UBR1
TBXA2R/END3	ENSG00000024422	TBXA2R	YNL084C	END3
IFRD1/GTR2	ENSG00000025039	IFRD1	YGR163W	GTR2
GTF2IRD1/HSF1	ENSG00000025156	GTF2IRD1	YGL073W	HSF1
PAF1/FAF1	ENSG00000025293	PAF1	YIL019W	FAF1
VPS41/GAL80	ENSG00000025434	VPS41	YML051W	GAL80
ARHGAP44/PPT1	ENSG00000025772	ARHGAP44	YGR123C	PPT1
ELAC2/APJ1	ENSG00000025796	ELAC2	YNL077W	APJ1
SCIN/SRP1	ENSG00000025800	SCIN	YNL189W	SRP1
MYH13/KEL1	ENSG00000026025	MYH13	YHR158C	KEL1
ADIPOR2/RAD3	ENSG00000026036	ADIPOR2	YER171W	RAD3
UPP2/YBR096W	ENSG00000026508	UPP2	YBR096W	YBR096W
MARK4/OCT1	ENSG00000027001	MARK4	YKL134C	OCT1
PAFAH1B1/CAK1	ENSG00000027075	PAFAH1B1	YFL029C	CAK1
NOS2/PEX25	ENSG00000028203	NOS2	YPL112C	PEX25
DNAH9/VPS5	ENSG00000028528	DNAH9	YOR069W	VPS5
GAS7/MTF1	ENSG00000029639	GAS7	YMR228W	MTF1
TRAPPC6A/EIS1	ENSG00000029725	TRAPPC6A	YMR031C	EIS1
MATK/SNF11	ENSG00000030304	MATK	YDR073W	SNF11
CD79B/SES1	ENSG00000031698	CD79B	YDR023W	SES1
SCN4A/WTM2	ENSG00000032389	SCN4A	YOR229W	WTM2
PAX6/NDT80	ENSG00000032742	PAX6	YHR124W	NDT80
RHBDF1/ARB1	ENSG00000033050	RHBDF1	YER036C	ARB1
LUC7L/VPH1	ENSG00000033627	LUC7L	YOR270C	VPH1
BAIAP3/NFI1	ENSG00000033800	BAIAP3	YOR156C	NFI1
PIGQ/BOR1	ENSG00000033867	PIGQ	YNL275W	BOR1
TEAD3/VHT1	ENSG00000034053	TEAD3	YGR065C	VHT1
SELE/AIM9	ENSG00000034152	SELE	YER080W	AIM9
DNAJC11/CYK3	ENSG00000035115	DNAJC11	YDL117W	CYK3
MYLIP/ADE12	ENSG00000035687	MYLIP	YNL220W	ADE12
NOX1/RFC1	ENSG00000035928	NOX1	YOR217W	RFC1
E2F2/RTT101	ENSG00000036257	E2F2	YJL047C	RTT101
PSMB1/SUL2	ENSG00000036448	PSMB1	YLR092W	SUL2
SYN1/DOA4	ENSG00000036672	SYN1	YDR069C	DOA4
JARID2/MDS3	ENSG00000037637	JARID2	YGL197W	MDS3
CAMK1G/TRM8	ENSG00000037897	CAMK1G	YDL201W	TRM8
CDK11A/AYR1	ENSG00000038274	CDK11A	YIL124W	AYR1
NADK/YNL193W	ENSG00000038382	NADK	YNL193W	YNL193W
TFAP2B/YLR413W	ENSG00000038427	TFAP2B	YLR413W	YLR413W
CYTH3/MTR4	ENSG00000039123	CYTH3	YJL050W	MTR4
ADAM22/TCO89	ENSG00000039319	ADAM22	YPL180W	TCO89
SYPL1/GDE1	ENSG00000039560	SYPL1	YPL110C	GDE1
SPAG9/YAP6	ENSG00000039600	SPAG9	YDR259C	YAP6
CELSR3/PRE9	ENSG00000041357	CELSR3	YGR135W	PRE9
MGST1/LSG1	ENSG00000041802	MGST1	YGL099W	LSG1
CRY1/ADP1	ENSG00000041982	CRY1	YCR011C	ADP1
NFIX/TDP1	ENSG00000042088	NFIX	YBR223C	TDP1
MMP25/MFB1	ENSG00000042429	MMP25	YDR219C	MFB1
IL32/TSR2	ENSG00000042493	IL32	YLR435W	TSR2
PKD1/APS2	ENSG00000042753	PKD1	YJR058C	APS2
MAPK8IP2/FHN1	ENSG00000042832	MAPK8IP2	YGR131W	FHN1
MED24/DCN1	ENSG00000043093	MED24	YLR128W	DCN1
SEC62/RDL1	ENSG00000043143	SEC62	YOR285W	RDL1
RPS20/SCM3	ENSG00000044115	RPS20	YDL139C	SCM3
CSDE1/YJR030C	ENSG00000044446	CSDE1	YJR030C	YJR030C
UBE3C/SOF1	ENSG00000047056	UBE3C	YLL011W	SOF1
REV3L/YLR419W	ENSG00000047188	REV3L	YLR419W	YLR419W
PAX7/VMA13	ENSG00000047249	PAX7	YPR036W	VMA13
MASP2/MLP1	ENSG00000047410	MASP2	YKR095W	MLP1
TRAF3IP3/RPO41	ENSG00000047579	TRAF3IP3	YFL036W	RPO41
POMT2/CSG2	ENSG00000047936	POMT2	YBR036C	CSG2
VTA1/RNR4	ENSG00000048392	VTA1	YGR180C	RNR4
MLXIPL/RSM10	ENSG00000048544	MLXIPL	YDR041W	RSM10
BAZ1B/MRN1	ENSG00000048740	BAZ1B	YPL184C	MRN1
RANBP9/RBS1	ENSG00000048991	RANBP9	YDL189W	RBS1
ETV7/YKT6	ENSG00000049245	ETV7	YKL196C	YKT6
SPRTN/RSP5	ENSG00000049759	SPRTN	YER125W	RSP5
METTL13/WBP1	ENSG00000049860	METTL13	YEL002C	WBP1
ZNF207/CET1	ENSG00000050405	ZNF207	YPL228W	CET1
UQCRC1/MRK1	ENSG00000050748	UQCRC1	YDL079C	MRK1
CD9/PER33	ENSG00000051108	CD9	YLR064W	PER33
NCAPD2/RAD51	ENSG00000051180	NCAPD2	YER095W	RAD51
IFFO1/HFM1	ENSG00000051341	IFFO1	YGL251C	HFM1
GIPR/CKI1	ENSG00000051382	GIPR	YLR133W	CKI1
NISCH/TEX1	ENSG00000051596	NISCH	YNL253W	TEX1
STAB1/BUD3	ENSG00000052126	STAB1	YCL014W	BUD3
FUZ/TAF3	ENSG00000052723	FUZ	YPL011C	TAF3
PRSS3/ERG25	ENSG00000052802	PRSS3	YGR060W	ERG25
CD4/APD1	ENSG00000052841	CD4	YBR151W	APD1
LRRC23/SOD2	ENSG00000053254	LRRC23	YHR008C	SOD2
BTK/AAD10	ENSG00000053371	BTK	YJR155W	AAD10
HFE/USE1	ENSG00000053501	HFE	YGL098W	USE1
SCMH1/HO	ENSG00000053747	SCMH1	YDL227C	HO
FYN/BET3	ENSG00000054116	FYN	YKR068C	BET3
HIVEP2/FHL1	ENSG00000054598	HIVEP2	YPR104C	FHL1
TCEB3/MSR1	ENSG00000054654	TCEB3	YHR091C	MSR1
LYPLA2/CDC53	ENSG00000055130	LYPLA2	YDL132W	CDC53
NME2/PEX11	ENSG00000055163	NME2	YOL147C	PEX11
APBA3/SPP1	ENSG00000055609	APBA3	YPL138C	SPP1
MKS1/PUF3	ENSG00000055917	MKS1	YLL013C	PUF3
ABHD5/FMP10	ENSG00000055955	ABHD5	YER182W	FMP10
KAL1/YDR114C	ENSG00000056558	KAL1	YDR114C	YDR114C
AKAP8L/GLG2	ENSG00000056998	AKAP8L	YJL137C	GLG2
UTP18/MSH4	ENSG00000057468	UTP18	YFL003C	MSH4
RNF216/GDI1	ENSG00000057608	RNF216	YER136W	GDI1
TTC19/ATG5	ENSG00000057663	TTC19	YPL149W	ATG5
PTBP1/ERG11	ENSG00000058056	PTBP1	YHR007C	ERG11
DPF1/KKQ8	ENSG00000058091	DPF1	YKL168C	KKQ8
SYT7/SEC61	ENSG00000058262	SYT7	YLR378C	SEC61
PIK3C2A/DIN7	ENSG00000058404	PIK3C2A	YDR263C	DIN7
PLAUR/RPC37	ENSG00000058600	PLAUR	YKR025W	RPC37
ANLN/DNF2	ENSG00000058668	ANLN	YDR093W	DNF2
WIZ/RIO2	ENSG00000058729	WIZ	YNL207W	RIO2
RABGAP1/MRPL7	ENSG00000058804	RABGAP1	YDR237W	MRPL7
DCN/CTH1	ENSG00000059145	DCN	YDR151C	CTH1
PPP5C/PRO2	ENSG00000059573	PPP5C	YOR323C	PRO2
MAP4K3/TRM3	ENSG00000059588	MAP4K3	YDL112W	TRM3
ZBTB32/XDJ1	ENSG00000059769	ZBTB32	YLR090W	XDJ1
TYROBP/PSR2	ENSG00000060069	TYROBP	YLR019W	PSR2
GABRA3/HSP12	ENSG00000060237	GABRA3	YFL014W	HSP12
BRCA1/PRP46	ENSG00000060688	BRCA1	YPL151C	PRP46
ERCC1/FMP37	ENSG00000060762	ERCC1	YGL080W	FMP37
CD22/POT1	ENSG00000060971	CD22	YIL160C	POT1
SEMA3B/BAT2	ENSG00000060982	SEMA3B	YJR148W	BAT2
MBTPS2/SDH4	ENSG00000061794	MBTPS2	YDR178W	SDH4
LTF/FRK1	ENSG00000061938	LTF	YPL141C	FRK1
NR1H4/AIF1	ENSG00000062096	NR1H4	YNR074C	AIF1
ALOX5/RSN1	ENSG00000062598	ALOX5	YMR266W	RSN1
CALCOCO1/POL1	ENSG00000062822	CALCOCO1	YNL102W	POL1
UBR7/RKM2	ENSG00000063046	UBR7	YDR198C	RKM2
MAP4K5/RPL18B	ENSG00000063177	MAP4K5	YNL301C	RPL18B
EHD3/NOP13	ENSG00000063244	EHD3	YNL175C	NOP13
PSMC4/ENT1	ENSG00000063245	PSMC4	YDL161W	ENT1
CLDN11/YIL165C	ENSG00000063438	CLDN11	YIL165C	YIL165C
MVP/GLO2	ENSG00000063854	MVP	YDR272W	GLO2
NUB1/YAF9	ENSG00000063978	NUB1	YNL107W	YAF9
CLK1/YFR039C	ENSG00000064012	CLK1	YFR039C	YFR039C
ENSG00000013455/TAF2	ENSG00000064313	ENSG00000013455	YCR042C	TAF2
POLR3B/MTR10	ENSG00000064419	POLR3B	YOR160W	MTR10
ANGEL1/YLR271W	ENSG00000064607	ANGEL1	YLR271W	YLR271W
RNF14/YBR235W	ENSG00000064651	RNF14	YBR235W	YBR235W
DDX11/YIG1	ENSG00000064666	DDX11	YPL201C	YIG1
CD6/DBP5	ENSG00000064703	CD6	YOR046C	DBP5
TACC3/PMS1	ENSG00000064933	TACC3	YNL082W	PMS1
UFL1/YJR120W	ENSG00000064961	UFL1	YJR120W	YJR120W
POLA2/GPA1	ENSG00000065135	POLA2	YHR005C	GPA1
CAPN1/PSE1	ENSG00000065150	CAPN1	YMR308C	PSE1
ACPP/CAR2	ENSG00000065154	ACPP	YLR438W	CAR2
MDH1/PWP2	ENSG00000065183	MDH1	YCR057C	PWP2
SLC30A9/YPK3	ENSG00000065243	SLC30A9	YBR028C	YPK3
MTMR11/MAK11	ENSG00000065268	MTMR11	YKL021C	MAK11
CCDC88C/LAC1	ENSG00000065308	CCDC88C	YKL008C	LAC1
YAF2/EFT1	ENSG00000065357	YAF2	YOR133W	EFT1
ZMYND11/KIN1	ENSG00000065361	ZMYND11	YDR122W	KIN1
WAS/SLM5	ENSG00000065427	WAS	YCR024C	SLM5
DPEP1/TRX1	ENSG00000065485	DPEP1	YLR043C	TRX1
BID/HSL1	ENSG00000065534	BID	YKL101W	HSL1
MATR3/YGK3	ENSG00000065559	MATR3	YOL128C	YGK3
RGPD5/ENT3	ENSG00000065609	RGPD5	YJR125C	ENT3
STMN4/ISR1	ENSG00000065613	STMN4	YPR106W	ISR1
NUDCD3/FPK1	ENSG00000065675	NUDCD3	YNR047W	FPK1
ISL1/UTP15	ENSG00000065717	ISL1	YMR093W	UTP15
IL20RA/VAC7	ENSG00000065809	IL20RA	YNL054W	VAC7
CLCA1/MAE1	ENSG00000065833	CLCA1	YKL029C	MAE1
ATP2C1/GYP7	ENSG00000065882	ATP2C1	YDL234C	GYP7
SRCIN1/YPL245W	ENSG00000065883	SRCIN1	YPL245W	YPL245W
IGF1/NHX1	ENSG00000065923	IGF1	YDR456W	NHX1
RALBP1/PDE2	ENSG00000065989	RALBP1	YOR360C	PDE2
RUFY3/RTS1	ENSG00000066027	RUFY3	YOR014W	RTS1
CNTN1/SEY1	ENSG00000066032	CNTN1	YOR165W	SEY1
WWTR1/HRP1	ENSG00000066044	WWTR1	YOL123W	HRP1
AGPS/SNF12	ENSG00000066117	AGPS	YNR023W	SNF12
ATP1A2/HAP5	ENSG00000066136	ATP1A2	YOR358W	HAP5
TTC27/FOB1	ENSG00000066422	TTC27	YDR110W	FOB1
MARCO/BFR1	ENSG00000066455	MARCO	YOR198C	BFR1
SYT13/DUO1	ENSG00000066629	SYT13	YGL061C	DUO1
SNAI2/SEC7	ENSG00000066777	SNAI2	YDR170C	SEC7
CD74/HEM15	ENSG00000066926	CD74	YOR176W	HEM15
HGF/TIF1	ENSG00000067048	HGF	YKR059W	TIF1
ZRANB1/LPP1	ENSG00000067113	ZRANB1	YDR503C	LPP1
NCDN/LAG1	ENSG00000067167	NCDN	YHL003C	LAG1
ZFP64/GIS2	ENSG00000067182	ZFP64	YNL255C	GIS2
MNAT1/EEB1	ENSG00000067191	MNAT1	YPL095C	EEB1
SAMD4A/CDC19	ENSG00000067225	SAMD4A	YAL038W	CDC19
RUNX3/FCF2	ENSG00000067334	RUNX3	YLR051C	FCF2
MRE11A/NUP100	ENSG00000067445	MRE11A	YKL068W	NUP100
PLEKHB1/RHO1	ENSG00000067560	PLEKHB1	YPR165W	RHO1
SERPINB1/TCB1	ENSG00000067715	SERPINB1	YOR086C	TCB1
SPAST/PKP1	ENSG00000067992	SPAST	YIL042C	PKP1
ENSG00000021602/YPS5	ENSG00000068078	ENSG00000021602	YGL259W	YPS5
NRXN3/RTG3	ENSG00000068323	NRXN3	YBL103C	RTG3
AQR/SPP2	ENSG00000068394	AQR	YOR148C	SPP2
CPS1/TRM7	ENSG00000068438	CPS1	YBR061C	TRM7
C8B/KCS1	ENSG00000068745	C8B	YDR017C	KCS1
FHL1/TOA1	ENSG00000068781	FHL1	YOR194C	TOA1
RTFDC1/PEP1	ENSG00000068784	RTFDC1	YBL017C	PEP1
GABRA1/KRE28	ENSG00000068793	GABRA1	YDR532C	KRE28
NLRP2/HST2	ENSG00000068903	NLRP2	YPL015C	HST2
RNF10/GLT1	ENSG00000069248	RNF10	YDL171C	GLT1
ZDHHC6/VPS35	ENSG00000069329	ZDHHC6	YJL154C	VPS35
RNH1/YDJ1	ENSG00000069345	RNH1	YNL064C	YDJ1
NDUFS1/MBP1	ENSG00000069399	NDUFS1	YDL056W	MBP1
RB1CC1/YBT1	ENSG00000069431	RB1CC1	YLL048C	YBT1
ERP44/BIT61	ENSG00000069667	ERP44	YJL058C	BIT61
ALAS1/SDT1	ENSG00000069712	ALAS1	YGL224C	SDT1
BIRC3/CDD1	ENSG00000069764	BIRC3	YLR245C	CDD1
AKAP11/REF2	ENSG00000069849	AKAP11	YDR195W	REF2
GLRX2/HUL5	ENSG00000069869	GLRX2	YGL141W	HUL5
SNAPC1/SWD3	ENSG00000069966	SNAPC1	YBR175W	SWD3
STRAP/UFD1	ENSG00000070010	STRAP	YGR048W	UFD1
ABCC2/IKI3	ENSG00000070061	ABCC2	YLR384C	IKI3
DEF6/SSP120	ENSG00000070081	DEF6	YLR250W	SSP120
PLEKHO1/PFY1	ENSG00000070087	PLEKHO1	YOR122C	PFY1
GCLM/UIP3	ENSG00000070159	GCLM	YAR027W	UIP3
UBR2/AIM38	ENSG00000070423	UBR2	YNR018W	AIM38
EHD2/ATG16	ENSG00000070444	EHD2	YMR159C	ATG16
RRAGD/POL4	ENSG00000070501	RRAGD	YCR014C	POL4
HSF2/HSV2	ENSG00000070540	HSF2	YGR223C	HSV2
PHF20/ASN1	ENSG00000070669	PHF20	YPR145W	ASN1
NR1H3/APM2	ENSG00000070718	NR1H3	YHL019C	APM2
NCAPH2/MUD2	ENSG00000070756	NCAPH2	YKL074C	MUD2
TOMM34/RPA190	ENSG00000070761	TOMM34	YOR341W	RPA190
SEC63/CKA1	ENSG00000070770	SEC63	YIL035C	CKA1
KPNA6/FMC1	ENSG00000070778	KPNA6	YIL098C	FMC1
VIM/GCD6	ENSG00000070785	VIM	YDR211W	GCD6
RTEL1-TNFRSF6B/RHO2	ENSG00000070831	RTEL1-TNFRSF6B	YNL090W	RHO2
FAS/OSH3	ENSG00000070882	FAS	YHR073W	OSH3
CD44/PUT4	ENSG00000070915	CD44	YOR348C	PUT4
KCNG1/PMA1	ENSG00000070961	KCNG1	YGL008C	PMA1
SLAMF7/GSH2	ENSG00000071051	SLAMF7	YOL049W	GSH2
MIPEP/AIP1	ENSG00000071127	MIPEP	YMR092C	AIP1
PRKCH/YKL023W	ENSG00000071205	PRKCH	YKL023W	YKL023W
INSRR/YNG2	ENSG00000071243	INSRR	YHR090C	YNG2
IFNGR1/BUD23	ENSG00000071462	IFNGR1	YCR047C	BUD23
SH2D2A/HRD3	ENSG00000071537	SH2D2A	YLR207W	HRD3
TNFRSF1B/MSP1	ENSG00000071539	TNFRSF1B	YGR028W	MSP1
VEZT/ULS1	ENSG00000071794	VEZT	YOR191W	ULS1
POU2F2/TSR4	ENSG00000071994	POU2F2	YOL022C	TSR4
SNX1/TPK1	ENSG00000072062	SNX1	YJL164C	TPK1
TBPL1/YBL107C	ENSG00000072110	TBPL1	YBL107C	YBL107C
ARNTL2/VPS70	ENSG00000072133	ARNTL2	YJR126C	VPS70
BCLAF1/YAP1801	ENSG00000072134	BCLAF1	YHR161C	YAP1801
ANK1/SIW14	ENSG00000072135	ANK1	YNL032W	SIW14
TFB1M/TRE1	ENSG00000072274	TFB1M	YPL176C	TRE1
RABEP1/GUK1	ENSG00000072415	RABEP1	YDR454C	GUK1
HMGB3/IMG1	ENSG00000072609	HMGB3	YCR046C	IMG1
NUP160/RAD28	ENSG00000072803	NUP160	YDR030C	RAD28
BAK1/RRP4	ENSG00000072832	BAK1	YHR069C	RRP4
MUSK/DER1	ENSG00000072849	MUSK	YBR201W	DER1
IKZF2/NDL1	ENSG00000072864	IKZF2	YLR254C	NDL1
GRN/APM1	ENSG00000072958	GRN	YPL259C	APM1
ARHGAP31/SEC2	ENSG00000073009	ARHGAP31	YNL272C	SEC2
NR2E3/MCM2	ENSG00000073111	NR2E3	YBL023C	MCM2
CENPQ/ECM5	ENSG00000073614	CENPQ	YMR176W	ECM5
SARS/STE6	ENSG00000073734	SARS	YKL209C	STE6
RANBP3/YAP1802	ENSG00000073921	RANBP3	YGR241C	YAP1802
ARID4A/SEC18	ENSG00000073969	ARID4A	YBR080C	SEC18
TSSC1/TUP1	ENSG00000074266	TSSC1	YCR084C	TUP1
ENSG00000032514/YJU3	ENSG00000074416	ENSG00000032514	YKL094W	YJU3
IFT88/YLR257W	ENSG00000074590	IFT88	YLR257W	YLR257W
ZCCHC8/VCX1	ENSG00000074621	ZCCHC8	YDL128W	VCX1
ABCF2/SBA1	ENSG00000074696	ABCF2	YKL117W	SBA1
LRRC7/DOC1	ENSG00000074755	LRRC7	YGL240W	DOC1
UBA6/ENO2	ENSG00000074800	UBA6	YHR174W	ENO2
GAB2/IST2	ENSG00000074855	GAB2	YBR086C	IST2
ATP6V0A1/SLN1	ENSG00000074964	ATP6V0A1	YIL147C	SLN1
PIAS1/ARP6	ENSG00000075089	PIAS1	YLR085C	ARP6
SLC4A7/TIF4632	ENSG00000075151	SLC4A7	YGL049C	TIF4632
APBA2/MTC5	ENSG00000075188	APBA2	YDR128W	MTC5
UHRF1/RAX2	ENSG00000075223	UHRF1	YLR084C	RAX2
MAP2K3/ERG10	ENSG00000075239	MAP2K3	YPL028W	ERG10
TMSB10/YNL095C	ENSG00000075292	TMSB10	YNL095C	YNL095C
RNF19A/ATG1	ENSG00000075413	RNF19A	YGL180W	ATG1
PEX3/TAO3	ENSG00000075539	PEX3	YIL129C	TAO3
GABARAPL2/ARP9	ENSG00000075624	GABARAPL2	YMR033W	ARP9
MYOC/SPO14	ENSG00000075651	MYOC	YKR031C	SPO14
SH3YL1/UTP4	ENSG00000075702	SH3YL1	YDR324C	UTP4
VCL/YNL046W	ENSG00000075711	VCL	YNL046W	YNL046W
DAPK2/VPS21	ENSG00000075785	DAPK2	YOR089C	VPS21
NSMAF/YET1	ENSG00000075790	NSMAF	YKL065C	YET1
ADSS/YJR084W	ENSG00000075856	ADSS	YJR084W	YJR084W
STAP1/YOR223W	ENSG00000075891	STAP1	YOR223W	YOR223W
TIMP2/RRP42	ENSG00000075914	TIMP2	YDL111C	RRP42
RFC1/NCL1	ENSG00000075945	RFC1	YBL024W	NCL1
CUL3/MCM7	ENSG00000076003	CUL3	YBR202W	MCM7
MYOM2/REX2	ENSG00000076043	MYOM2	YLR059C	REX2
OTC/YIL077C	ENSG00000076053	OTC	YIL077C	YIL077C
USP2/MLH1	ENSG00000076242	USP2	YMR167W	MLH1
CASR/UNG1	ENSG00000076248	CASR	YML021C	UNG1
TUBG2/ACC1	ENSG00000076555	TUBG2	YNR016C	ACC1
RPL26L1/SLX8	ENSG00000076604	RPL26L1	YER116C	SLX8
FLT4/MON1	ENSG00000076685	FLT4	YGL124C	MON1
NSUN2/YIP1	ENSG00000076716	NSUN2	YGR172C	YIP1
FBXO42/CLF1	ENSG00000076924	FBXO42	YLR117C	CLF1
MRI1/ROM1	ENSG00000076928	MRI1	YGR070W	ROM1
METTL1/SEC1	ENSG00000076944	METTL1	YDR164C	SEC1
HOXC8/NRK1	ENSG00000077009	HOXC8	YNL129W	NRK1
AGA/COS12	ENSG00000077063	AGA	YGL263W	COS12
ENSG00000038102/YGL101W	ENSG00000077097	ENSG00000038102	YGL101W	YGL101W
PI4K2B/SKP2	ENSG00000077235	PI4K2B	YNL311C	SKP2
MAT2B/YTP1	ENSG00000077238	MAT2B	YNL237W	YTP1
TLL1/UBP1	ENSG00000077254	TLL1	YDL122W	UBP1
EDC4/MKK1	ENSG00000077264	EDC4	YOR231W	MKK1
TRIO/MSL1	ENSG00000077312	TRIO	YIR009W	MSL1
VCAN/SKI6	ENSG00000077348	VCAN	YGR195W	SKI6
MSR1/HST4	ENSG00000077463	MSR1	YDR191W	HST4
CDH1/CUR1	ENSG00000077522	CDH1	YPR158W	CUR1
SKIV2L2/CAP2	ENSG00000077549	SKIV2L2	YIL034C	CAP2
DNAH5/UBC1	ENSG00000077721	DNAH5	YDR177W	UBC1
ZFYVE16/IRE1	ENSG00000077782	ZFYVE16	YHR079C	IRE1
C6/PDX3	ENSG00000077800	C6	YBR035C	PDX3
RAI14/RAD34	ENSG00000077809	RAI14	YDR314C	RAD34
SOX30/SIZ1	ENSG00000078043	SOX30	YDR409W	SIZ1
PNKP/RVS161	ENSG00000078053	PNKP	YCR009C	RVS161
SPDL1/RAD53	ENSG00000078061	SPDL1	YPL153C	RAD53
STAU2/DUR1,2	ENSG00000078070	STAU2	YBR208C	DUR1,2
RTN4R/DRE2	ENSG00000078114	RTN4R	YKR071C	DRE2
PHF23/MTM1	ENSG00000078140	PHF23	YGR257C	MTM1
CDH10/VPS34	ENSG00000078142	CDH10	YLR240W	VPS34
INPP4A/INP51	ENSG00000078269	INPP4A	YIL002C	INP51
RAB27B/CHA4	ENSG00000078304	RAB27B	YLR098C	CHA4
PSMA4/SNT2	ENSG00000078403	PSMA4	YGL131C	SNT2
MYO16/STE23	ENSG00000078618	MYO16	YLR389C	STE23
LSG1/POR1	ENSG00000078668	LSG1	YNL055C	POR1
PARP3/CST6	ENSG00000078674	PARP3	YIL036W	CST6
TNC/MET13	ENSG00000078747	TNC	YGL125W	MET13
TDP1/INN1	ENSG00000078902	TDP1	YNL152W	INN1
MED17/STP22	ENSG00000078967	MED17	YCL008C	STP22
CAPG/YKU80	ENSG00000079246	CAPG	YMR106C	YKU80
AP2S1/CBK1	ENSG00000079277	AP2S1	YNL161W	CBK1
USH2A/PUF4	ENSG00000079308	USH2A	YGL014W	PUF4
ZPBP/REX3	ENSG00000079313	ZPBP	YLR107W	REX3
TG/MRP49	ENSG00000079332	TG	YKL167C	MRP49
ADAM28/FET4	ENSG00000079335	ADAM28	YMR319C	FET4
BARX2/RGT2	ENSG00000079393	BARX2	YDL138W	RGT2
DCUN1D1/ERG9	ENSG00000079459	DCUN1D1	YHR190W	ERG9
PHF15/PGM2	ENSG00000079739	PHF15	YMR105C	PGM2
ZIC2/DBP3	ENSG00000079785	ZIC2	YGL078C	DBP3
LCP2/HAL1	ENSG00000079819	LCP2	YPR005C	HAL1
TRIT1/TCB2	ENSG00000079841	TRIT1	YNL087W	TCB2
ADRB1/VAM3	ENSG00000079950	ADRB1	YOR106W	VAM3
ENSG00000043822/ARL1	ENSG00000080371	ENSG00000043822	YBR164C	ARL1
GUCA2B/YEA4	ENSG00000080493	GUCA2B	YEL004W	YEA4
CUL7/MOT1	ENSG00000080503	CUL7	YPL082C	MOT1
CTNNA1/IRC6	ENSG00000080561	CTNNA1	YFR043C	IRC6
PHKA2/SWR1	ENSG00000080603	PHKA2	YDR334W	SWR1
EPHA3/PUF6	ENSG00000080608	EPHA3	YDR496C	PUF6
HSPA5/MOT2	ENSG00000080802	HSPA5	YER068W	MOT2
DSG2/HEM13	ENSG00000080819	DSG2	YDR044W	HEM13
GEMIN8/TFG2	ENSG00000080823	GEMIN8	YGR005C	TFG2
OFD1/YMR086W	ENSG00000081026	OFD1	YMR086W	YMR086W
PREX2/STE12	ENSG00000081189	PREX2	YHR084W	STE12
WDR37/CCH1	ENSG00000081248	WDR37	YGR217W	CCH1
YTHDC2/YKL027W	ENSG00000081307	YTHDC2	YKL027W	YKL027W
CTPS2/RPA12	ENSG00000081386	CTPS2	YJR063W	RPA12
ATP6V1H/MTC1	ENSG00000081479	ATP6V1H	YJL123C	MTC1
POLR2B/SSL1	ENSG00000081665	POLR2B	YLR005W	SSL1
TPR/PDE1	ENSG00000081803	TPR	YGL248W	PDE1
CP/TRI1	ENSG00000082014	CP	YMR233W	TRI1
DTNBP1/PCL1	ENSG00000082258	DTNBP1	YNL289W	PCL1
XK/PMD1	ENSG00000082397	XK	YER132C	PMD1
ARHGAP6/YDL180W	ENSG00000082438	ARHGAP6	YDL180W	YDL180W
MAP4/MED4	ENSG00000082512	MAP4	YOR174W	MED4
GOPC/MRPL22	ENSG00000082515	GOPC	YNL177C	MRPL22
ROS1/SWD1	ENSG00000082516	ROS1	YAR003W	SWD1
HDAC9/YCK1	ENSG00000082701	HDAC9	YHR135C	YCK1
RRM2B/YLR156W	ENSG00000082781	RRM2B	YLR156W	YLR156W
TNFRSF17/MPC54	ENSG00000082805	TNFRSF17	YOR177C	MPC54
LMO3/CRM1	ENSG00000082898	LMO3	YGR218W	CRM1
MRPS10/SPO71	ENSG00000083093	MRPS10	YDR104C	SPO71
GUCA1A/DOP1	ENSG00000083097	GUCA1A	YDR141C	DOP1
RSF1/SNO1	ENSG00000083123	RSF1	YMR095C	SNO1
VPS13D/KAP104	ENSG00000083312	VPS13D	YBR017C	KAP104
CELF2/YMR018W	ENSG00000083457	CELF2	YMR018W	YMR018W
R3HDM1/MTF2	ENSG00000083535	R3HDM1	YDL044C	MTF2
COL9A2/RPS5	ENSG00000083845	COL9A2	YJR123W	RPS5
KITLG/APT2	ENSG00000083857	KITLG	YDR441C	APT2
ERCC8/SLZ1	ENSG00000083896	ERCC8	YNL196C	SLZ1
VAMP3/NOP8	ENSG00000084072	VAMP3	YOL144W	NOP8
PER3/STE24	ENSG00000084073	PER3	YJR117W	STE24
UTS2/TIF34	ENSG00000084623	UTS2	YMR146C	TIF34
TNFRSF9/SHE4	ENSG00000084674	TNFRSF9	YOR035C	SHE4
EPN3/YKR018C	ENSG00000084754	EPN3	YKR018C	YKR018C
LTBP1/UBX4	ENSG00000084764	LTBP1	YMR067C	UBX4
RCN1/URA2	ENSG00000084774	RCN1	YJL130C	URA2
ELN/CGR1	ENSG00000085063	ELN	YGL029W	CGR1
RFC2/HSP26	ENSG00000085382	RFC2	YBR072W	HSP26
ARID1B/SEH1	ENSG00000085415	ARID1B	YGL100W	SEH1
NEDD4L/CTS2	ENSG00000085465	NEDD4L	YDR371W	CTS2
FOXP3/SSK2	ENSG00000085511	FOXP3	YNR031C	SSK2
HEXB/MDL1	ENSG00000085563	HEXB	YLR188W	MDL1
JKAMP/YPR1	ENSG00000085662	JKAMP	YDR368W	YPR1
DKK3/YMC1	ENSG00000085719	DKK3	YPR058W	YMC1
ARHGEF5/RRN3	ENSG00000085721	ARHGEF5	YKL125W	RRN3
NFE2L3/BZZ1	ENSG00000085733	NFE2L3	YHR114W	BZZ1
LIMA1/PAN1	ENSG00000085832	LIMA1	YIR006C	PAN1
SLC4A8/SQS1	ENSG00000085872	SLC4A8	YNL224C	SQS1
PTGER3/GCN2	ENSG00000086015	PTGER3	YDR283C	GCN2
MAPK9/MDJ1	ENSG00000086061	MAPK9	YFL016C	MDJ1
COL23A1/VPS20	ENSG00000086065	COL23A1	YMR077C	VPS20
BCAR1/FAP1	ENSG00000086102	BCAR1	YNL023C	FAP1
FAM160A2/DIM1	ENSG00000086189	FAM160A2	YPL266W	DIM1
HERPUD1/KAP120	ENSG00000086200	HERPUD1	YPL125W	KAP120
HOMER3/MRPL24	ENSG00000086504	HOMER3	YMR193W	MRPL24
RAD51/CIN5	ENSG00000086548	RAD51	YOR028C	CIN5
POLQ/CWC2	ENSG00000086589	POLQ	YDL209C	CWC2
PIK3CB/EMP24	ENSG00000086598	PIK3CB	YGL200C	EMP24
ENSG00000051415/ERO1	ENSG00000086619	ENSG00000051415	YML130C	ERO1
CYBA/PPH3	ENSG00000086717	CYBA	YDR075W	PPH3
THOC3/TOM1	ENSG00000086758	THOC3	YDR457W	TOM1
HEBP2/GPI10	ENSG00000086848	HEBP2	YGL142C	GPI10
PLEKHA5/FRE7	ENSG00000086991	PLEKHA5	YOL152W	FRE7
PRSS8/YMR1	ENSG00000087053	PRSS8	YJR110W	YMR1
SIKE1/FOX2	ENSG00000087076	SIKE1	YKR009C	FOX2
RRP12/SGF11	ENSG00000087152	RRP12	YPL047W	SGF11
MSMO1/PGS1	ENSG00000087157	MSMO1	YCL004W	PGS1
TTC17/ISA1	ENSG00000087206	TTC17	YLL027W	ISA1
ALX4/ATP18	ENSG00000087245	ALX4	YML081C-A	ATP18
FOXN3/TPA1	ENSG00000087263	FOXN3	YER049W	TPA1
AKR7A2/BOI2	ENSG00000087266	AKR7A2	YER114C	BOI2
MRTO4/CDC50	ENSG00000087274	MRTO4	YCR094W	CDC50
USE1/EST1	ENSG00000087338	USE1	YLR233C	EST1
MCF2L2/CUS1	ENSG00000087365	MCF2L2	YMR240C	CUS1
NRIP2/VPS1	ENSG00000087470	NRIP2	YKR001C	VPS1
LAMA3/ERV46	ENSG00000087502	LAMA3	YAL042W	ERV46
ANAPC4/RFX1	ENSG00000087903	ANAPC4	YLR176C	RFX1
KCNQ1/GDS1	ENSG00000088179	KCNQ1	YOR355W	GDS1
TRAPPC3/HAS1	ENSG00000088205	TRAPPC3	YMR290C	HAS1
THRAP3/RPS2	ENSG00000088247	THRAP3	YGL123W	RPS2
PHPT1/RPT6	ENSG00000088256	PHPT1	YGL048C	RPT6
ENTPD2/SFK1	ENSG00000088305	ENTPD2	YKL051W	SFK1
ARID4B/GAS2	ENSG00000088367	ARID4B	YLR343W	GAS2
PTPRN/COQ9	ENSG00000088682	PTPRN	YLR201C	COQ9
KIF1B/FPR1	ENSG00000088832	KIF1B	YNL135C	FPR1
FOXC1/UBX5	ENSG00000088833	FOXC1	YDR330W	UBX5
SYNE2/DYN2	ENSG00000088986	SYNE2	YDR424C	DYN2
CBLN4/IRC19	ENSG00000088992	CBLN4	YLL033W	IRC19
CHRDL2/BRL1	ENSG00000089006	CHRDL2	YHR036W	BRL1
RELT/RPL6A	ENSG00000089009	RELT	YML073C	RPL6A
NOP58/CHK1	ENSG00000089022	NOP58	YBR274W	CHK1
KCNH2/ESF1	ENSG00000089048	KCNH2	YDR365C	ESF1
CUL1/APC5	ENSG00000089053	CUL1	YOR249C	APC5
CYFIP2/REX4	ENSG00000089094	CYFIP2	YOL080C	REX4
TAB2/GCN1	ENSG00000089154	TAB2	YGL195W	GCN1
EIF2AK2/PXL1	ENSG00000089159	EIF2AK2	YKR090W	PXL1
KMT2C/TFS1	ENSG00000089220	KMT2C	YLR178C	TFS1
PUM2/ETP1	ENSG00000089234	PUM2	YHL010C	ETP1
MRPL43/IGO1	ENSG00000089250	MRPL43	YNL157W	IGO1
ITIH4/TAP42	ENSG00000089289	ITIH4	YMR028W	TAP42
C4orf27/ROT2	ENSG00000089597	C4orf27	YBR229C	ROT2
ZFR/BIR1	ENSG00000089685	ZFR	YJR089W	BIR1
NPFFR2/MAK5	ENSG00000089737	NPFFR2	YBR142W	MAK5
ENSG00000056345/YMR244W	ENSG00000090006	ENSG00000056345	YMR244W	YMR244W
PHF21B/YLL056C	ENSG00000090013	PHF21B	YLL056C	YLL056C
TRAF1/LCB1	ENSG00000090054	TRAF1	YMR296C	LCB1
PCGF2/PAP1	ENSG00000090060	PCGF2	YKR002W	PAP1
IL17RB/AIM20	ENSG00000090104	IL17RB	YIL158W	AIM20
TRAF3IP2/FYV10	ENSG00000090316	TRAF3IP2	YIL097W	FYV10
GYG2/XBP1	ENSG00000090339	GYG2	YIL101C	XBP1
SERPINB3/IPI3	ENSG00000090372	SERPINB3	YNL182C	IPI3
PKP2/PEX12	ENSG00000090432	PKP2	YMR026C	PEX12
MSH4/YNR064C	ENSG00000090487	MSH4	YNR064C	YNR064C
F7/MPS2	ENSG00000090565	F7	YGL075C	MPS2
GDI2/ALA1	ENSG00000090861	GDI2	YOR335C	ALA1
PRDM1/SEC3	ENSG00000090989	PRDM1	YER008C	SEC3
ATG5/LPD1	ENSG00000091140	ATG5	YFL018C	LPD1
PITHD1/SPR3	ENSG00000091409	PITHD1	YGR059W	SPR3
MTA3/CTL1	ENSG00000091436	MTA3	YMR180C	CTL1
USP13/FUM1	ENSG00000091483	USP13	YPL262W	FUM1
LAMC2/SKT5	ENSG00000091490	LAMC2	YBL061C	SKT5
CDK14/ECM30	ENSG00000091536	CDK14	YLR436C	ECM30
SEC61A1/HER1	ENSG00000091592	SEC61A1	YOR227W	HER1
PPP1R12A/JNM1	ENSG00000092054	PPP1R12A	YMR294W	JNM1
RASGRF1/BAP2	ENSG00000092068	RASGRF1	YBR068C	BAP2
CAMK2B/SLY1	ENSG00000092108	CAMK2B	YDR189W	SLY1
CROCC/GVP36	ENSG00000092200	CROCC	YIL041W	GVP36
POLR3E/SPT16	ENSG00000092201	POLR3E	YGL207W	SPT16
ATP2B4/ERT1	ENSG00000092208	ATP2B4	YBR239C	ERT1
ZC3H11A/ADE16	ENSG00000092421	ZC3H11A	YLR028C	ADE16
RIOK2/YVC1	ENSG00000092439	RIOK2	YOR087W	YVC1
NDC1/RTK1	ENSG00000092445	NDC1	YDL025C	RTK1
FLYWCH1/YDL156W	ENSG00000092470	FLYWCH1	YDL156W	YDL156W
UNKL/SPS4	ENSG00000092529	UNKL	YOR313C	SPS4
ALDH18A1/SEC9	ENSG00000092531	ALDH18A1	YGR009C	SEC9
TARBP1/GOR1	ENSG00000092621	TARBP1	YNL274C	GOR1
MXD1/MLC2	ENSG00000092841	MXD1	YPR188C	MLC2
CDK17/HMF1	ENSG00000092847	CDK17	YER057C	HMF1
DNAJC25/DAL1	ENSG00000092964	DNAJC25	YIR027C	DAL1
PSD/AFT2	ENSG00000093010	PSD	YPL202C	AFT2
CTDP1/RSM22	ENSG00000093167	CTDP1	YKL155C	RSM22
YBX3/HOS3	ENSG00000094631	YBX3	YPL116W	HOS3
WNK1/SLP1	ENSG00000094975	WNK1	YOR154W	SLP1
CCAR1/MSH2	ENSG00000095002	CCAR1	YOL090W	MSH2
OGFR/RET2	ENSG00000095139	OGFR	YFR051C	RET2
GNA15/VAC8	ENSG00000095261	GNA15	YEL013W	VAC8
CREB3L3/MSS51	ENSG00000095303	CREB3L3	YLR203C	MSS51
PTPRU/NUP188	ENSG00000095319	PTPRU	YML103C	NUP188
SNRNP40/CAT2	ENSG00000095321	SNRNP40	YML042W	CAT2
COL11A1/VMA7	ENSG00000095539	COL11A1	YGR020C	VMA7
MPC1/ISW1	ENSG00000095564	MPC1	YBR245C	ISW1
ACAA1/EXO84	ENSG00000095637	ACAA1	YBR102C	EXO84
BCAT1/HSP150	ENSG00000095794	BCAT1	YJL159W	HSP150
HDAC7/YBL081W	ENSG00000095951	HDAC7	YBL081W	YBL081W
LZTS1/CTK1	ENSG00000096063	LZTS1	YKL139W	CTK1
SPAG4/CEF1	ENSG00000096401	SPAG4	YMR213W	CEF1
NCKAP1/ILV1	ENSG00000096433	NCKAP1	YER086W	ILV1
MRPS35/COY1	ENSG00000096696	MRPS35	YKL179C	COY1
GUCY1B3/SIR2	ENSG00000096717	GUCY1B3	YDL042C	SIR2
SFSWAP/HRR25	ENSG00000097007	SFSWAP	YPL204W	HRR25
TNK2/CDC7	ENSG00000097046	TNK2	YDL017W	CDC7
CDH3/ERP2	ENSG00000099203	CDH3	YAL007C	ERP2
ARSF/MGR1	ENSG00000099204	ARSF	YCL044C	MGR1
GPBP1/NRG2	ENSG00000099326	GPBP1	YBR066C	NRG2
CS/FRE8	ENSG00000099331	CS	YLR047C	FRE8
LTK/RPN12	ENSG00000099341	LTK	YFR052W	RPN12
MRPS24/SET2	ENSG00000099381	MRPS24	YJL168C	SET2
ELMO2/NSE3	ENSG00000099399	ELMO2	YDR288W	NSE3
WAPAL/CUS2	ENSG00000099622	WAPAL	YNL286W	CUS2
APPBP2/ATP16	ENSG00000099624	APPBP2	YDL004W	ATP16
POLD1/NOP4	ENSG00000099783	POLD1	YPL043W	NOP4
SEZ6/CDC34	ENSG00000099804	SEZ6	YDR054C	CDC34
EIF4B/RPB5	ENSG00000099817	EIF4B	YBR154C	RPB5
GLTSCR1/GPD2	ENSG00000099875	GLTSCR1	YOL059W	GPD2
RPL18/YRB1	ENSG00000099901	RPL18	YDR002W	YRB1
ISOC2/GRS1	ENSG00000099917	ISOC2	YBR121C	GRS1
U2AF2/RGC1	ENSG00000099940	U2AF2	YPR115W	RGC1
EPN1/BUD14	ENSG00000099942	EPN1	YAR014C	BUD14
MED29/YNL181W	ENSG00000099958	MED29	YNL181W	YNL181W
AHRR/RPA34	ENSG00000099968	AHRR	YJL148W	RPA34
GSC2/PRP21	ENSG00000099995	GSC2	YJL203W	PRP21
GPC1/LSM2	ENSG00000100028	GPC1	YBL026W	LSM2
ADCK1/NOP7	ENSG00000100029	ADCK1	YGR103W	NOP7
HAGH/KSS1	ENSG00000100030	HAGH	YGR040W	KSS1
RNF4/PTC2	ENSG00000100034	RNF4	YER089C	PTC2
CASP8/CTP1	ENSG00000100075	CASP8	YBR291C	CTP1
ASUN/GGA1	ENSG00000100083	ASUN	YDR358W	GGA1
DLX3/SPC105	ENSG00000100106	DLX3	YGL093W	SPC105
SPA17/SPP382	ENSG00000100109	SPA17	YLR424W	SPP382
WISP2/NHP2	ENSG00000100138	WISP2	YDL208W	NHP2
NGFR/RPO26	ENSG00000100142	NGFR	YPR187W	RPO26
CDON/IXR1	ENSG00000100146	CDON	YKL032C	IXR1
TAF2/YLR462W	ENSG00000100151	TAF2	YLR462W	YLR462W
HIPK2/DBP7	ENSG00000100201	HIPK2	YKR024C	DBP7
TNPO3/DMC1	ENSG00000100206	TNPO3	YER179W	DMC1
MEF2BNB-MEF2B/BOP3	ENSG00000100207	MEF2BNB-MEF2B	YNL042W	BOP3
RFXANK/BNA6	ENSG00000100219	RFXANK	YFR047C	BNA6
LPAR2/AIM33	ENSG00000100225	LPAR2	YML087C	AIM33
CTSA/YOR114W	ENSG00000100227	CTSA	YOR114W	YOR114W
SUGP2/SAP190	ENSG00000100239	SUGP2	YKR028W	SAP190
SLC12A2/CSH1	ENSG00000100242	SLC12A2	YBR161W	CSH1
SNX24/PGA3	ENSG00000100243	SNX24	YML125C	PGA3
EYA2/LSB1	ENSG00000100266	EYA2	YGR136W	LSB1
CNN2/APL1	ENSG00000100280	CNN2	YJR005W	APL1
SNCAIP/HMX1	ENSG00000100292	SNCAIP	YLR205C	HMX1
DDX20/YJR011C	ENSG00000100296	DDX20	YJR011C	YJR011C
BTBD1/MCM6	ENSG00000100297	BTBD1	YGL201C	MCM6
BCAS1/PET54	ENSG00000100320	BCAS1	YGR222W	PET54
POU1F1/RGT1	ENSG00000100325	POU1F1	YKL038W	RGT1
PMS1/MYO3	ENSG00000100345	PMS1	YKL129C	MYO3
HMG20B/HPT1	ENSG00000100353	HMG20B	YDR399W	HPT1
CALCRL/NPA3	ENSG00000100360	CALCRL	YJR072C	NPA3
TAF11/YLR224W	ENSG00000100365	TAF11	YLR224W	YLR224W
ANKS1A/MPH2	ENSG00000100380	ANKS1A	YDL247W	MPH2
AP3D1/HRT1	ENSG00000100387	AP3D1	YOL133W	HRT1
ZNF76/GCN5	ENSG00000100393	ZNF76	YGR252W	GCN5
SLC9A3R2/RNA1	ENSG00000100401	SLC9A3R2	YMR235C	RNA1
NTHL1/APA2	ENSG00000100403	NTHL1	YDR530C	APA2
GNAI3/RPC25	ENSG00000100413	GNAI3	YKL144C	RPC25
IPO5/NTO1	ENSG00000100425	IPO5	YPR031W	NTO1
OAT/RPL12A	ENSG00000100427	OAT	YEL054C	RPL12A
WDR3/FPR3	ENSG00000100442	WDR3	YML074C	FPR3
PKN2/TIF3	ENSG00000100461	PKN2	YPR163C	TIF3
WDR18/HSL7	ENSG00000100462	WDR18	YBR133C	HSL7
TRAM2/DPB2	ENSG00000100479	TRAM2	YPR175W	DPB2
NTN1/GPH1	ENSG00000100504	NTN1	YPR160W	GPH1
GLP2R/RAD27	ENSG00000100526	GLP2R	YKL113C	RAD27
MCM10/VMA8	ENSG00000100554	MCM10	YEL051W	VMA8
DGKA/GPI15	ENSG00000100564	DGKA	YNL038W	GPI15
ERBB3/PRE6	ENSG00000100567	ERBB3	YOL038W	PRE6
ROPN1/VTI1	ENSG00000100568	ROPN1	YMR197C	VTI1
KARS/AHA1	ENSG00000100591	KARS	YDR214W	AHA1
PDIA5/BNR1	ENSG00000100592	PDIA5	YIL159W	BNR1
NDUFB4/LCB2	ENSG00000100596	NDUFB4	YDR062W	LCB2
SPEN/RRT6	ENSG00000100605	SPEN	YGL146C	RRT6
MYLK/PTC6	ENSG00000100614	MYLK	YCR079W	PTC6
MAP2K4/NMA2	ENSG00000100628	MAP2K4	YGR010W	NMA2
SNAP91/NAB3	ENSG00000100650	SNAP91	YPL190C	NAB3
SLK/TIF5	ENSG00000100664	SLK	YPR041W	TIF5
COL17A1/CYS3	ENSG00000100665	COL17A1	YAL012W	CYS3
SEC61A2/MPH1	ENSG00000100697	SEC61A2	YIR002C	MPH1
PRKCQ/ADE3	ENSG00000100714	PRKCQ	YGR204W	ADE3
TLE2/YAP1	ENSG00000100722	TLE2	YML007W	YAP1
ASB1/YLR456W	ENSG00000100744	ASB1	YLR456W	YLR456W
FAM107B/YGR093W	ENSG00000100749	FAM107B	YGR093W	YGR093W
ME1/RPT2	ENSG00000100764	ME1	YDL007W	RPT2
TBC1D1/RCK1	ENSG00000100784	TBC1D1	YGL158W	RCK1
CDK13/PRE7	ENSG00000100804	CDK13	YBL041W	PRE7
MTHFD2/ACE2	ENSG00000100811	MTHFD2	YLR131C	ACE2
SLC9A7/YHR080C	ENSG00000100814	SLC9A7	YHR080C	YHR080C
FOXJ2/PAF1	ENSG00000100815	FOXJ2	YBR279W	PAF1
YBX1/SGN1	ENSG00000100836	YBX1	YIR001C	SGN1
PDE4A/SRP54	ENSG00000100883	PDE4A	YPR088C	SRP54
PPP2R5A/DBP6	ENSG00000100888	PPP2R5A	YNR038W	DBP6
CTNNA2/SCL1	ENSG00000100902	CTNNA2	YGL011C	SCL1
ELAVL1/MGA2	ENSG00000100906	ELAVL1	YIR033W	MGA2
TIE1/PCM1	ENSG00000100908	TIE1	YEL058W	PCM1
SMARCD1/YHR035W	ENSG00000100934	SMARCD1	YHR035W	YHR035W
KDM4A/ART5	ENSG00000100979	KDM4A	YGR068C	ART5
NFYC/PSF1	ENSG00000101003	NFYC	YDR013W	PSF1
SLC9A3/CIK1	ENSG00000101004	SLC9A3	YMR198W	CIK1
NGEF/CBP3	ENSG00000101019	NGEF	YPL215W	CBP3
ASPM/DIA1	ENSG00000101049	ASPM	YMR316W	DIA1
CD84/PET9	ENSG00000101084	CD84	YBL030C	PET9
ELOVL1/GIM3	ENSG00000101132	ELOVL1	YNL153C	GIM3
SPI1/PFS2	ENSG00000101138	SPI1	YNL317W	PFS2
ZNRD1/LYS9	ENSG00000101144	ZNRD1	YNR050C	LYS9
MPPED2/GLE2	ENSG00000101146	MPPED2	YER107C	GLE2
ZBTB11/BIO2	ENSG00000101150	ZBTB11	YGR286C	BIO2
ATXN3/PRP6	ENSG00000101161	ATXN3	YBR055C	PRP6
GOLGA5/PRE10	ENSG00000101182	GOLGA5	YOR362C	PRE10
FGFR2/EAF7	ENSG00000101189	FGFR2	YNL136W	EAF7
EML1/IOC2	ENSG00000101191	EML1	YLR095C	IOC2
ARFGEF1/GID8	ENSG00000101193	ARFGEF1	YMR135C	GID8
MTFR1/GLO3	ENSG00000101199	MTFR1	YER122C	GLO3
STAG3/TEF2	ENSG00000101210	STAG3	YBR118W	TEF2
FECH/YCH1	ENSG00000101224	FECH	YGR203W	YCH1
MYO9A/ARL3	ENSG00000101246	MYO9A	YPL051W	ARL3
DDX3Y/CKA2	ENSG00000101266	DDX3Y	YOR061W	CKA2
PFKP/SEC23	ENSG00000101310	PFKP	YPR181C	SEC23
SP100/CYB2	ENSG00000101323	SP100	YML054C	CYB2
KLF6/TRL1	ENSG00000101333	KLF6	YJL087C	TRL1
PPAP2A/LIA1	ENSG00000101335	PPAP2A	YJR070C	LIA1
NEO1/SMY1	ENSG00000101350	NEO1	YKL079W	SMY1
TRAM1/IDH1	ENSG00000101365	TRAM1	YNL037C	IDH1
PHKA1/MIR1	ENSG00000101367	PHKA1	YJR077C	MIR1
TNFRSF1A/UTR2	ENSG00000101405	TNFRSF1A	YEL040W	UTR2
CACNB1/TTI1	ENSG00000101407	CACNB1	YKL033W	TTI1
EVI5/ARP5	ENSG00000101442	EVI5	YNL059C	ARP5
PKM/SAH1	ENSG00000101444	PKM	YER043C	SAH1
DHX29/YPL034W	ENSG00000101474	DHX29	YPL034W	YPL034W
DNTTIP2/UBP6	ENSG00000101557	DNTTIP2	YFR010W	UBP6
TP53BP1/ABD1	ENSG00000101654	TP53BP1	YBR236C	ABD1
TRO/RAD30	ENSG00000101751	TRO	YDR419W	RAD30
RRP15/RIO1	ENSG00000101782	RRP15	YOR119C	RIO1
RHOA/PTI1	ENSG00000101811	RHOA	YGR156W	PTI1
DHX8/NAS6	ENSG00000101843	DHX8	YGR232W	NAS6
PRKCZ/UTP7	ENSG00000101849	PRKCZ	YER082C	UTP7
SYT1/POL2	ENSG00000101868	SYT1	YNL262W	POL2
IDH3G/MRS1	ENSG00000101871	IDH3G	YIR021W	MRS1
ROGDI/YPL039W	ENSG00000101888	ROGDI	YPL039W	YPL039W
PDZD4/ALG13	ENSG00000101901	PDZD4	YGL047W	ALG13
ROCK1/PRS3	ENSG00000101911	ROCK1	YHL011C	PRS3
CBFB/SET3	ENSG00000101945	CBFB	YKR029C	SET3
PDK3/YOR342C	ENSG00000101972	PDK3	YOR342C	YOR342C
HYAL2/EPL1	ENSG00000101977	HYAL2	YFL024C	EPL1
HDAC4/YBL036C	ENSG00000101981	HDAC4	YBL036C	YBL036C
RASSF1/PXA2	ENSG00000101986	RASSF1	YKL188C	PXA2
FGFR3/CPT1	ENSG00000102007	FGFR3	YNL130C	CPT1
IFI35/SAC6	ENSG00000102024	IFI35	YDR129C	SAC6
COASY/ARD1	ENSG00000102030	COASY	YHR013C	ARD1
MEF2A/ISW2	ENSG00000102038	MEF2A	YOR304W	ISW2
OTUD5/YGL242C	ENSG00000102048	OTUD5	YGL242C	YGL242C
TFE3/UME1	ENSG00000102054	TFE3	YPL139C	UME1
TBC1D25/SMF1	ENSG00000102096	TBC1D25	YOL122C	SMF1
ACSL4/TAZ1	ENSG00000102125	ACSL4	YPR140W	TAZ1
INPP5A/PGK1	ENSG00000102144	INPP5A	YCR012W	PGK1
GPKOW/MDY2	ENSG00000102178	GPKOW	YOL111C	MDY2
GRIPAP1/RIC1	ENSG00000102225	GRIPAP1	YLR039C	RIC1
FTSJ1/PAB1	ENSG00000102241	FTSJ1	YER165W	PAB1
POLR1A/ALE1	ENSG00000102312	POLR1A	YOR175C	ALE1
LAPTM4A/KTR1	ENSG00000102385	LAPTM4A	YOR099W	KTR1
IP6K2/CTR86	ENSG00000102401	IP6K2	YCR054C	CTR86
STON1-GTF2A1L/YPR013C	ENSG00000102554	STON1-GTF2A1L	YPR013C	YPR013C
SRBD1/YPK1	ENSG00000102572	SRBD1	YKL126W	YPK1
CYFIP1/CDC1	ENSG00000102575	CYFIP1	YDR182W	CDC1
RASGRP2/YJL118W	ENSG00000102595	RASGRP2	YJL118W	YJL118W
PSME4/FUS2	ENSG00000102606	PSME4	YMR232W	FUS2
IFT80/YNL010W	ENSG00000102753	IFT80	YNL010W	YNL010W
SIRT2/KSP1	ENSG00000102755	SIRT2	YHR082C	KSP1
ERLEC1/CIT3	ENSG00000102786	ERLEC1	YPR001W	CIT3
PPP2R5B/IKS1	ENSG00000102882	PPP2R5B	YJL057C	IKS1
PYGM/PPQ1	ENSG00000102893	PYGM	YPL179W	PPQ1
PITX1/NTF2	ENSG00000102898	PITX1	YER009W	NTF2
TRPC7/NIC96	ENSG00000102900	TRPC7	YFR002W	NIC96
NUP133/PHO3	ENSG00000102921	NUP133	YBR092C	PHO3
NUCKS1/STP2	ENSG00000102935	NUCKS1	YHR006W	STP2
VPS35/STP1	ENSG00000102974	VPS35	YDR463W	STP1
DNAJA2/RPN8	ENSG00000103035	DNAJA2	YOR261C	RPN8
BCL3/LRO1	ENSG00000103066	BCL3	YNR008W	LRO1
KCNAB2/YNL176C	ENSG00000103152	KCNAB2	YNL176C	YNL176C
ABCC9/VMR1	ENSG00000103222	ABCC9	YHL035C	VMR1
GAL/MUP1	ENSG00000103257	GAL	YGR055W	MUP1
CLEC2D/NBP35	ENSG00000103274	CLEC2D	YGL091C	NBP35
RORA/UBC9	ENSG00000103275	RORA	YDL064W	UBC9
DRD4/ARO2	ENSG00000103313	DRD4	YGL148W	ARO2
TGFBR3/SUP35	ENSG00000103342	TGFBR3	YDR172W	SUP35
KIAA1107/RSM19	ENSG00000103363	KIAA1107	YNR037C	RSM19
PLA2G10/SEC63	ENSG00000103423	PLA2G10	YOR254C	SEC63
ATP1B3/RPL36A	ENSG00000103479	ATP1B3	YMR194W	RPL36A
NEDD4/SFP1	ENSG00000103495	NEDD4	YLR403W	SFP1
PIGB/SSO1	ENSG00000103496	PIGB	YPL232W	SSO1
MAPK6/PKP2	ENSG00000103507	MAPK6	YGL059W	PKP2
GNB5/TAE1	ENSG00000103510	GNB5	YBR261C	TAE1
RAB27A/ICY2	ENSG00000103540	RAB27A	YPL250C	ICY2
CECR5/AI4	ENSG00000103546	CECR5	Q0065	AI4
UFD1L/BRE1	ENSG00000103549	UFD1L	YDL074C	BRE1
LRP6/BCK1	ENSG00000103653	LRP6	YJL095W	BCK1
GUCY2C/ATS1	ENSG00000103657	GUCY2C	YAL020C	ATS1
SCT/YKR023W	ENSG00000103671	SCT	YKR023W	YKR023W
PHRF1/CTF19	ENSG00000103723	PHRF1	YPL018W	CTF19
IKBKAP/YPT11	ENSG00000103769	IKBKAP	YNL304W	YPT11
NUCB2/RBA50	ENSG00000103932	NUCB2	YDR527W	RBA50
PFN2/STB2	ENSG00000103942	PFN2	YMR053C	STB2
PTPN3/YKL070W	ENSG00000103966	PTPN3	YKL070W	YKL070W
SPTB/MXR1	ENSG00000104064	SPTB	YER042W	MXR1
DAPP1/PEP3	ENSG00000104142	DAPP1	YLR148W	PEP3
FGF10/MSC2	ENSG00000104147	FGF10	YDR205W	MSC2
SMG6/GND1	ENSG00000104221	SMG6	YHR183W	GND1
EXOC5/YOL159C	ENSG00000104299	EXOC5	YOL159C	YOL159C
CLTCL1/AIM31	ENSG00000104320	CLTCL1	YML030W	AIM31
FSTL3/MCK1	ENSG00000104365	FSTL3	YNL307C	MCK1
DGCR2/SOH1	ENSG00000104368	DGCR2	YGL127C	SOH1
RNF126/GNA1	ENSG00000104408	RNF126	YFL017C	GNA1
MNT/EMC2	ENSG00000104412	MNT	YJR088C	EMC2
ZXDC/KEX1	ENSG00000104447	ZXDC	YGL203C	KEX1
POLB/TOM70	ENSG00000104450	POLB	YNL121C	TOM70
WIPI1/DAL81	ENSG00000104490	WIPI1	YIR023W	DAL81
ASNS/EFB1	ENSG00000104529	ASNS	YAL003W	EFB1
AP3M2/PSA1	ENSG00000104549	AP3M2	YDL055C	PSA1
CNGB1/BCH2	ENSG00000104613	CNGB1	YKR027W	BCH2
ST6GALNAC2/VPS55	ENSG00000104660	ST6GALNAC2	YJR044C	VPS55
CHAT/OST3	ENSG00000104723	CHAT	YOR085W	OST3
PABPC1/MCM4	ENSG00000104738	PABPC1	YPR019W	MCM4
TESK2/YPR172W	ENSG00000104755	TESK2	YPR172W	YPR172W
C16orf80/YCL012C	ENSG00000104805	C16orf80	YCL012C	YCL012C
CSNK2A2/GSY2	ENSG00000104812	CSNK2A2	YLR258W	GSY2
PTPN21/ECI1	ENSG00000104823	PTPN21	YLR284C	ECI1
EIF2B3/TUB2	ENSG00000104833	EIF2B3	YFL037W	TUB2
CAMK2A/DIA4	ENSG00000104835	CAMK2A	YHR011W	DIA4
TCOF1/SNP1	ENSG00000104852	TCOF1	YIL061C	SNP1
CDC42/YER184C	ENSG00000104863	CDC42	YER184C	YER184C
OSBPL3/PIH1	ENSG00000104872	OSBPL3	YHR034C	PIH1
EPHA8/PRP11	ENSG00000104897	EPHA8	YDL043C	PRP11
SLC12A3/TRM1	ENSG00000104907	SLC12A3	YDR120C	TRM1
RAD18/HSC82	ENSG00000104938	RAD18	YMR186W	HSC82
ATP2B1/YJU2	ENSG00000104957	ATP2B1	YKL095W	YJU2
NCK2/RPL6B	ENSG00000104960	NCK2	YLR448W	RPL6B
MAP4K4/CNS1	ENSG00000104969	MAP4K4	YBR155W	CNS1
RPL31/TIM44	ENSG00000104980	RPL31	YIL022W	TIM44
WDR1/MAS1	ENSG00000105088	WDR1	YLR163C	MAS1
SNX13/CRH1	ENSG00000105127	SNX13	YGR189C	CRH1
ARHGAP10/POP4	ENSG00000105171	ARHGAP10	YBR257W	POP4
RPS6KA2/CLN2	ENSG00000105173	RPS6KA2	YPL256C	CLN2
ING3/SWI4	ENSG00000105186	ING3	YER111C	SWI4
WBSCR22/TIM50	ENSG00000105197	WBSCR22	YPL063W	TIM50
SEL1L/NOP1	ENSG00000105202	SEL1L	YDL014W	NOP1
TRIP13/STE7	ENSG00000105204	TRIP13	YDL159W	STE7
ATP6AP1/SAM2	ENSG00000105220	ATP6AP1	YDR502C	SAM2
TCF3/GFD2	ENSG00000105229	TCF3	YCL036W	GFD2
TRIB2/ALF1	ENSG00000105254	TRIB2	YNL148C	ALF1
DAZAP1/FCJ1	ENSG00000105281	DAZAP1	YKR016W	FCJ1
MBD3/PRO1	ENSG00000105323	MBD3	YDR300C	PRO1
PRLH/AMA1	ENSG00000105325	PRLH	YGR225W	AMA1
HLTF/YML6	ENSG00000105364	HLTF	YML025C	YML6
CPSF1/RSC3	ENSG00000105369	CPSF1	YDR303C	RSC3
CDH19/NOP53	ENSG00000105373	CDH19	YPL146C	NOP53
PDCD2/CIR1	ENSG00000105379	PDCD2	YGR207C	CIR1
PRKACA/AVT7	ENSG00000105388	PRKACA	YIL088C	AVT7
LPHN1/DYS1	ENSG00000105397	LPHN1	YHR068W	DYS1
ACTN1/SEC17	ENSG00000105402	ACTN1	YBL050W	SEC17
RPS6KA6/YIP3	ENSG00000105404	RPS6KA6	YNL044W	YIP3
EPN2/PMA2	ENSG00000105409	EPN2	YPL036W	PMA2
PTPN18/ERD2	ENSG00000105438	PTPN18	YBL040C	ERD2
LIMS2/GEA2	ENSG00000105443	LIMS2	YEL022W	GEA2
LNX1/CDC9	ENSG00000105486	LNX1	YDL164C	CDC9
TFRC/PLB3	ENSG00000105499	TFRC	YOL011W	PLB3
SREBF1/YHR022C	ENSG00000105514	SREBF1	YHR022C	YHR022C
TRPC5/TPD3	ENSG00000105568	TRPC5	YAL016W	TPD3
AFF4/KAP95	ENSG00000105576	AFF4	YLR347C	KAP95
UBE2D1/NRG1	ENSG00000105610	UBE2D1	YDR043C	NRG1
MPP5/PRP31	ENSG00000105618	MPP5	YGR091W	PRP31
SMC1A/PRM7	ENSG00000105662	SMC1A	YDL039C	PRM7
HSD17B10/SEC28	ENSG00000105669	HSD17B10	YIL076W	SEC28
MARK2/DBP8	ENSG00000105671	MARK2	YHR169W	DBP8
HMMR/SFG1	ENSG00000105676	HMMR	YOR315W	SFG1
CHFR/PXR1	ENSG00000105705	CHFR	YGR280C	PXR1
TRHDE/PKH1	ENSG00000105723	TRHDE	YDR490C	PKH1
P4HA2/SPF1	ENSG00000105726	P4HA2	YEL031W	SPF1
FCGR2B/SPC1	ENSG00000105737	FCGR2B	YJR010C-A	SPC1
NFATC3/GLO4	ENSG00000105755	NFATC3	YOR040W	GLO4
ACADVL/YGR210C	ENSG00000105793	ACADVL	YGR210C	YGR210C
FBXW11/ZUO1	ENSG00000105821	FBXW11	YGR285C	ZUO1
ACAP1/BET1	ENSG00000105829	ACAP1	YIL004C	BET1
CRMP1/DET1	ENSG00000105852	CRMP1	YDR051C	DET1
DERL2/MUK1	ENSG00000105854	DERL2	YPL070W	MUK1
NDE1/YKL069W	ENSG00000105855	NDE1	YKL069W	YKL069W
MRVI1/ZIM17	ENSG00000105866	MRVI1	YNL310C	ZIM17
AP1M1/WTM1	ENSG00000105875	AP1M1	YOR230W	WTM1
PVR/YGR066C	ENSG00000105939	PVR	YGR066C	YGR066C
IKBKG/KGD1	ENSG00000105953	IKBKG	YIL125W	KGD1
XRCC1/YHR131C	ENSG00000105974	XRCC1	YHR131C	YHR131C
SCARB1/YPR091C	ENSG00000105976	SCARB1	YPR091C	YPR091C
MCM2/ERJ5	ENSG00000105993	MCM2	YFR041C	ERJ5
TP63/SOV1	ENSG00000106013	TP63	YMR066W	SOV1
LLGL2/RIM1	ENSG00000106028	LLGL2	YCR028C-A	RIM1
NLE1/ATG17	ENSG00000106052	NLE1	YLR423C	ATG17
SDHA/YBR139W	ENSG00000106066	SDHA	YBR139W	YBR139W
SMARCE1/YCR099C	ENSG00000106069	SMARCE1	YCR099C	YCR099C
KDM5A/PEP12	ENSG00000106089	KDM5A	YOR036W	PEP12
ADAM11/GRS2	ENSG00000106105	ADAM11	YPR081C	GRS2
PPP2R3A/GIS3	ENSG00000106125	PPP2R3A	YLR094C	GIS3
FERMT2/PRT1	ENSG00000106263	FERMT2	YOR361C	PRT1
ABCB11/YLR179C	ENSG00000106333	ABCB11	YLR179C	YLR179C
CD5L/NOP15	ENSG00000106344	CD5L	YNL110C	NOP15
PTGS2/IMD3	ENSG00000106348	PTGS2	YLR432W	IMD3
IGF2BP2/LSM5	ENSG00000106355	IGF2BP2	YER146W	LSM5
MAP3K13/KTR3	ENSG00000106397	MAP3K13	YBR205W	KTR3
ST6GAL1/OPI3	ENSG00000106404	ST6GAL1	YJR073C	OPI3
VDAC1P1/YML083C	ENSG00000106571	VDAC1P1	YML083C	YML083C
PICALM/PRE8	ENSG00000106588	PICALM	YML092C	PRE8
NSF/MRPL32	ENSG00000106591	NSF	YCR003W	MRPL32
GLI2/RHB1	ENSG00000106615	GLI2	YCR027C	RHB1
CLASP1/SDS23	ENSG00000106617	CLASP1	YGL056C	SDS23
MRPS34/POL31	ENSG00000106628	MRPS34	YJR006W	POL31
NOTCH3/NIP100	ENSG00000106665	NOTCH3	YPL174C	NIP100
CLNS1A/VMA21	ENSG00000106688	CLNS1A	YGR105W	VMA21
PPP2R2C/HIR1	ENSG00000106789	PPP2R2C	YBL008W	HIR1
TEAD2/PBA1	ENSG00000106829	TEAD2	YLR199C	PBA1
EED/DFG16	ENSG00000106952	EED	YOR030W	DFG16
CDHR2/OAF1	ENSG00000106991	CDHR2	YAL051W	OAF1
SNCB/ADK2	ENSG00000106992	SNCB	YER170W	ADK2
TSG101/ART10	ENSG00000107105	TSG101	YLR392C	ART10
ATP2A3/FRQ1	ENSG00000107130	ATP2A3	YDR373W	FRQ1
CA12/SCP160	ENSG00000107164	CA12	YJL080C	SCP160
MGLL/PSD1	ENSG00000107186	MGLL	YNL169C	PSD1
NTN4/SPG4	ENSG00000107187	NTN4	YMR107W	SPG4
BCS1L/MBF1	ENSG00000107223	BCS1L	YOR298C-A	MBF1
NUAK1/MRF1	ENSG00000107242	NUAK1	YGL143C	MRF1
SLC24A1/SNL1	ENSG00000107262	SLC24A1	YIL016W	SNL1
SCARF1/DNA2	ENSG00000107290	SCARF1	YHR164C	DNA2
LMAN1/PDR10	ENSG00000107331	LMAN1	YOR328W	PDR10
PTPLAD1/YNL144C	ENSG00000107341	PTPLAD1	YNL144C	YNL144C
IPCEF1/GAT2	ENSG00000107485	IPCEF1	YMR136W	GAT2
ZZEF1/VBA5	ENSG00000107518	ZZEF1	YKR105C	VBA5
ENO1/SLM3	ENSG00000107521	ENO1	YDL033C	SLM3
SLC12A1/PEX13	ENSG00000107554	SLC12A1	YLR191W	PEX13
C19orf10/DPB11	ENSG00000107560	C19orf10	YJL090C	DPB11
ANO8/PHB1	ENSG00000107566	ANO8	YGR132C	PHB1
ARHGEF10L/RPG1	ENSG00000107581	ARHGEF10L	YBR079C	RPG1
TXK/PET18	ENSG00000107611	TXK	YCR020C	PET18
KCNQ2/YKL162C	ENSG00000107614	KCNQ2	YKL162C	YKL162C
TACR2/TIF2	ENSG00000107625	TACR2	YJL138C	TIF2
ACTR6/YOR022C	ENSG00000107651	ACTR6	YOR022C	YOR022C
TIPIN/NSE4	ENSG00000107672	TIPIN	YDL105W	NSE4
SRI/ATG26	ENSG00000107679	SRI	YLR189C	ATG26
EIF4G3/CNA1	ENSG00000107758	EIF4G3	YLR433C	CNA1
NUP37/MPM1	ENSG00000107771	NUP37	YJL066C	MPM1
SEMA3A/PHO5	ENSG00000107789	SEMA3A	YBR093C	PHO5
SEMA3C/GEA1	ENSG00000107862	SEMA3C	YJR031C	GEA1
ACAT1/BAG7	ENSG00000107863	ACAT1	YOR134W	BAG7
CELSR1/BCP1	ENSG00000107949	CELSR1	YDR361C	BCP1
ZNF638/YOL098C	ENSG00000107959	ZNF638	YOL098C	YOL098C
ADD2/PSF3	ENSG00000107960	ADD2	YOL146W	PSF3
FGF4/MPD1	ENSG00000108010	FGF4	YOR288C	MPD1
RASAL2/NUP159	ENSG00000108021	RASAL2	YIL115C	NUP159
MARK3/FRA1	ENSG00000108039	MARK3	YLL029W	FRA1
SLC25A3/SMC3	ENSG00000108055	SLC25A3	YJL074C	SMC3
FOSL2/RTS3	ENSG00000108091	FOSL2	YGR161C	RTS3
FRYL/CUL3	ENSG00000108094	FRYL	YGR003W	CUL3
FSCN1/SSN2	ENSG00000108100	FSCN1	YDR443C	SSN2
ACTB/CYC7	ENSG00000108107	ACTB	YEL039C	CYC7
PLD1/CPR5	ENSG00000108179	PLD1	YDR304C	CPR5
WDR62/YHI9	ENSG00000108187	WDR62	YHR029C	YHI9
DLG1/HED1	ENSG00000108256	DLG1	YDR014W-A	HED1
RAB7A/ADA2	ENSG00000108264	RAB7A	YDR448W	ADA2
BCAP29/PUP3	ENSG00000108294	BCAP29	YER094C	PUP3
SART3/CWC25	ENSG00000108296	SART3	YNL245C	CWC25
ARHGAP15/RAD7	ENSG00000108306	ARHGAP15	YJR052W	RAD7
PAX2/NHP6A	ENSG00000108312	PAX2	YPR052C	NHP6A
EXOSC7/RPN3	ENSG00000108344	EXOSC7	YER021W	RPN3
KIFAP3/TRK1	ENSG00000108349	KIFAP3	YJL129C	TRK1
MCM6/FUN19	ENSG00000108375	MCM6	YAL034C	FUN19
REXO2/RAD18	ENSG00000108395	REXO2	YCR066W	RAD18
RBM7/GPT2	ENSG00000108405	RBM7	YKR067W	GPT2
RBMS2/RPN10	ENSG00000108424	RBMS2	YHR200W	RPN10
BAZ2A/BOS1	ENSG00000108433	BAZ2A	YLR078C	BOS1
PTPN23/ATG4	ENSG00000108510	PTPN23	YNL223W	ATG4
MLH1/DMA2	ENSG00000108523	MLH1	YNL116W	DMA2
UNG/OAC1	ENSG00000108528	UNG	YKL120W	OAC1
KLHL20/VTC2	ENSG00000108551	KLHL20	YFL004W	VTC2
RGS11/MRPL20	ENSG00000108557	RGS11	YKR085C	MRPL20
PLXNA2/KRS1	ENSG00000108559	PLXNA2	YDR037W	KRS1
SPAG5/CAN1	ENSG00000108576	SPAG5	YEL063C	CAN1
ANKRD13A/LAP3	ENSG00000108578	ANKRD13A	YNL239W	LAP3
TPD52/GOS1	ENSG00000108587	TPD52	YHL031C	GOS1
ACACB/RBG2	ENSG00000108591	ACACB	YGR173W	RBG2
TRAF4/SPB1	ENSG00000108592	TRAF4	YCL054W	SPB1
PAG1/RSC6	ENSG00000108604	PAG1	YCR052W	RSC6
GPATCH1/YML108W	ENSG00000108641	GPATCH1	YML108W	YML108W
ICAM3/RRP5	ENSG00000108651	ICAM3	YMR229C	RRP5
NT5C2/SNU114	ENSG00000108654	NT5C2	YKL173W	SNU114
MCAM/RPN6	ENSG00000108671	MCAM	YDL097C	RPN6
GPC4/SPT7	ENSG00000108773	GPC4	YBR081C	SPT7
CAMSAP3/YPT6	ENSG00000108774	CAMSAP3	YLR262C	YPT6
RAP1GAP/INO4	ENSG00000108788	RAP1GAP	YOL108C	INO4
XAB2/MAM1	ENSG00000108799	XAB2	YER106W	MAM1
ARHGEF1/MRP7	ENSG00000108826	ARHGEF1	YNL005C	MRP7
STXBP2/RHO5	ENSG00000108830	STXBP2	YNL180C	RHO5
MAP2K7/HOS2	ENSG00000108840	MAP2K7	YGL194C	HOS2
NMRK2/LUC7	ENSG00000108848	NMRK2	YDL087C	LUC7
DGKD/CHS2	ENSG00000108854	DGKD	YBR038W	CHS2
CTTNBP2/MSG5	ENSG00000108861	CTTNBP2	YNL053W	MSG5
ACTL6B/FAA2	ENSG00000108946	ACTL6B	YER015W	FAA2
RARB/LOT5	ENSG00000108953	RARB	YKL183W	LOT5
TOP2B/YPL162C	ENSG00000108984	TOP2B	YPL162C	YPL162C
NFKB2/KTI12	ENSG00000109046	NFKB2	YKL110C	KTI12
PPP1R12B/YIR042C	ENSG00000109065	PPP1R12B	YIR042C	YIR042C
DNAJC10/SPT6	ENSG00000109111	DNAJC10	YGR116W	SPT6
GTF3C1/DEP1	ENSG00000109118	GTF3C1	YAL013W	DEP1
IL4R/POM33	ENSG00000109133	IL4R	YLL023C	POM33
USP33/SIN4	ENSG00000109339	USP33	YNL236W	SIN4
PAK3/ECM14	ENSG00000109472	PAK3	YHR132C	ECM14
DCX/MGE1	ENSG00000109519	DCX	YOR232W	MGE1
SNRPA/GAR1	ENSG00000109534	SNRPA	YHR089C	GAR1
SPAG6/TRM9	ENSG00000109536	SPAG6	YML014W	TRM9
EXOSC5/GEF1	ENSG00000109572	EXOSC5	YJR040W	GEF1
DYNC1I2/PRP43	ENSG00000109606	DYNC1I2	YGL120C	PRP43
APBB1IP/DRS2	ENSG00000109654	APBB1IP	YAL026C	DRS2
LRCH4/CDC4	ENSG00000109670	LRCH4	YFL009W	CDC4
FAM76B/YLR455W	ENSG00000109685	FAM76B	YLR455W	YLR455W
SIRT6/TAH18	ENSG00000109756	SIRT6	YPR048W	TAH18
TYR/ACK1	ENSG00000109771	TYR	YDL203C	ACK1
POLD3/USV1	ENSG00000109787	POLD3	YPL230W	USV1
ACTN2/YCG1	ENSG00000109805	ACTN2	YDR325W	YCG1
CAPZB/FMP52	ENSG00000109854	CAPZB	YER004W	FMP52
PHF17/LDB16	ENSG00000109861	PHF17	YCL005W	LDB16
UBE2A/CRZ1	ENSG00000109906	UBE2A	YNL027W	CRZ1
FGFR1/ELP4	ENSG00000109911	FGFR1	YPL101W	ELP4
FKBP6/ZPR1	ENSG00000109917	FKBP6	YGR211W	ZPR1
GTF2I/SSB1	ENSG00000109971	GTF2I	YDL229W	SSB1
SMC1B/IRS4	ENSG00000110047	SMC1B	YKR019C	IRS4
FBLN1/OSH7	ENSG00000110048	FBLN1	YHR001W	OSH7
ITGA8/DCS2	ENSG00000110063	ITGA8	YOR173W	DCS2
CST7/SAP185	ENSG00000110075	CST7	YJL098W	SAP185
MAP2/YAT2	ENSG00000110090	MAP2	YER024W	YAT2
PIAS2/PRP19	ENSG00000110107	PIAS2	YLL036C	PRP19
AMPH/PHO91	ENSG00000110344	AMPH	YNR013C	PHO91
ARAF/DHH1	ENSG00000110367	ARAF	YDL160C	DHH1
MCCC1/REC104	ENSG00000110395	MCCC1	YHR157W	REC104
FAP/PDX1	ENSG00000110435	FAP	YGR193C	PDX1
NEBL/ALT1	ENSG00000110455	NEBL	YLR089C	ALT1
UBE2K/YNL247W	ENSG00000110619	UBE2K	YNL247W	YNL247W
PIK3C3/NUP116	ENSG00000110713	PIK3C3	YMR047C	NUP116
N4BP2/EKI1	ENSG00000110721	N4BP2	YDR147W	EKI1
SYNJ2/TFB1	ENSG00000110768	SYNJ2	YDR311W	TFB1
ADCY2/NAS2	ENSG00000110801	ADCY2	YIL007C	NAS2
PPP2R5C/SPC19	ENSG00000110841	PPP2R5C	YDR201W	SPC19
RBFOX1/PAR32	ENSG00000110851	RBFOX1	YDL173W	PAR32
GNB1/CRN1	ENSG00000110880	GNB1	YLR429W	CRN1
HOXA9/ERG12	ENSG00000110921	HOXA9	YMR208W	ERG12
EDN1/HAL5	ENSG00000110931	EDN1	YJL165C	HAL5
MLLT10/ATP1	ENSG00000110955	MLLT10	YBL099W	ATP1
ADCYAP1R1/YFL067W	ENSG00000111011	ADCYAP1R1	YFL067W	YFL067W
NRD1/MSK1	ENSG00000111052	NRD1	YNL073W	MSK1
VDAC3/MAP2	ENSG00000111142	VDAC3	YBL091C	MAP2
PCM1/LAP2	ENSG00000111144	PCM1	YNL045W	LAP2
CBFA2T2/YCR023C	ENSG00000111181	CBFA2T2	YCR023C	YCR023C
DBC1/CAT8	ENSG00000111206	DBC1	YMR280C	CAT8
ITCH/ALD6	ENSG00000111275	ITCH	YPL061W	ALD6
TP73/TAD2	ENSG00000111319	TP73	YJL035C	TAD2
TOLLIP/YHR177W	ENSG00000111321	TOLLIP	YHR177W	YHR177W
UBE2D4/TFB4	ENSG00000111358	UBE2D4	YPR056W	TFB4
RUNX1T1/SSO2	ENSG00000111450	RUNX1T1	YMR183C	SSO2
THOC1/SEC22	ENSG00000111481	THOC1	YLR268W	SEC22
OSBPL6/MET18	ENSG00000111530	OSBPL6	YIL128W	MET18
SLC1A3/NUP84	ENSG00000111581	SLC1A3	YDL116W	NUP84
XRCC5/CDC36	ENSG00000111596	XRCC5	YDL165W	CDC36
LXN/TOF1	ENSG00000111602	LXN	YNL273W	TOF1
SP140/TDH3	ENSG00000111640	SP140	YGR192C	TDH3
MKNK1/NOP2	ENSG00000111641	MKNK1	YNL061W	NOP2
TNS1/SNF2	ENSG00000111642	TNS1	YOR290C	SNF2
REXO1/YNG1	ENSG00000111653	REXO1	YOR064C	YNG1
SAR1A/UBP5	ENSG00000111667	SAR1A	YER144C	UBP5
CDC14A/YGR153W	ENSG00000111679	CDC14A	YGR153W	YGR153W
RAPGEF3/SPR1	ENSG00000111701	RAPGEF3	YOR190W	SPR1
CEACAM1/SIP2	ENSG00000111725	CEACAM1	YGL208W	SIP2
SENP1/CDA1	ENSG00000111752	SENP1	YLR307W	CDA1
DUSP13/WHI4	ENSG00000111786	DUSP13	YDL224C	WHI4
CIC/KTR2	ENSG00000111802	CIC	YKR061W	KTR2
LIPE/GIR2	ENSG00000111832	LIPE	YDR152W	GIR2
FDFT1/ASF1	ENSG00000111875	FDFT1	YJL115W	ASF1
PAFAH1B3/CEG1	ENSG00000111880	PAFAH1B3	YGL130W	CEG1
OPHN1/YER121W	ENSG00000111907	OPHN1	YER121W	YER121W
KIF22/STE3	ENSG00000112038	KIF22	YKL178C	STE3
SCGN/YPR003C	ENSG00000112053	SCGN	YPR003C	YPR003C
PGM1/STE11	ENSG00000112062	PGM1	YLR362W	STE11
DDX1/MEP3	ENSG00000112077	DDX1	YPR138C	MEP3
DNM2/ALK2	ENSG00000112079	DNM2	YBL009W	ALK2
EPB41L2/NGR1	ENSG00000112081	EPB41L2	YBR212W	NGR1
RIMS1/YHR009C	ENSG00000112096	RIMS1	YHR009C	YHR009C
STX7/MCM3	ENSG00000112118	STX7	YEL032W	MCM3
RABL2B/FAR10	ENSG00000112130	RABL2B	YLR238W	FAR10
KEAP1/BNI4	ENSG00000112137	KEAP1	YNL233W	BNI4
PTPRH/HRT3	ENSG00000112146	PTPRH	YLR097C	HRT3
EPHA6/MDN1	ENSG00000112159	EPHA6	YLR106C	MDN1
SCTR/HUR1	ENSG00000112164	SCTR	YGL168W	HUR1
RFX3/RPS15	ENSG00000112175	RFX3	YOL040C	RPS15
RIF1/SRV2	ENSG00000112186	RIF1	YNL138W	SRV2
RAB21/MET22	ENSG00000112200	RAB21	YOL064C	MET22
SLC4A4/SSN8	ENSG00000112237	SLC4A4	YNL025C	SSN8
SMARCA2/XPT1	ENSG00000112242	SMARCA2	YJR133W	XPT1
RDH8/SLH1	ENSG00000112249	RDH8	YGR271W	SLH1
SESN1/YJL132W	ENSG00000112293	SESN1	YJL132W	YJL132W
MID2/MVP1	ENSG00000112335	MID2	YMR004W	MVP1
COL5A3/SKI7	ENSG00000112339	COL5A3	YOR076C	SKI7
SRCAP/PEX7	ENSG00000112357	SRCAP	YDR142C	PEX7
KIAA0020/PZF1	ENSG00000112365	KIAA0020	YPR186C	PZF1
CPB2/MCH2	ENSG00000112394	CPB2	YKL221W	MCH2
CHRNA3/PHO84	ENSG00000112499	CHRNA3	YML123C	PHO84
KCNN2/GON7	ENSG00000112531	KCNN2	YJL184W	GON7
CNOT4/ENP1	ENSG00000112578	CNOT4	YBR247C	ENP1
PSEN1/SPT15	ENSG00000112592	PSEN1	YER148W	SPT15
CPOX/RML2	ENSG00000112651	CPOX	YEL050C	RML2
MOK/SEC5	ENSG00000112685	MOK	YDR166C	SEC5
HSP90AA1/ULP2	ENSG00000112701	HSP90AA1	YIL031W	ULP2
RBL1/YHR213W-B	ENSG00000112715	RBL1	YHR213W-B	YHR213W-B
DLGAP4/PRP45	ENSG00000112739	DLGAP4	YAL032C	PRP45
CFHR2/FUN26	ENSG00000112759	CFHR2	YAL022C	FUN26
NDC80/HIS4	ENSG00000112769	NDC80	YCL030C	HIS4
AP4E1/GTO3	ENSG00000112782	AP4E1	YMR251W	GTO3
RSBN1/DIG1	ENSG00000112851	RSBN1	YPL049C	DIG1
MAGI3/PAP2	ENSG00000112941	MAGI3	YOL115W	PAP2
CXCL2/ERG13	ENSG00000112972	CXCL2	YML126C	ERG13
AFP/BDF1	ENSG00000112983	AFP	YLR399C	BDF1
COL4A4/SSA3	ENSG00000113013	COL4A4	YBL075C	SSA3
OSTM1/AEP3	ENSG00000113048	OSTM1	YPL005W	AEP3
CDH7/HMG1	ENSG00000113161	CDH7	YML075C	HMG1
PCNP/SWH1	ENSG00000113163	PCNP	YAR042W	SWH1
ARG2/UBX3	ENSG00000113194	ARG2	YDL091C	UBX3
MEF2C/YSC84	ENSG00000113263	MEF2C	YHR016C	YSC84
PTPRC/APE3	ENSG00000113269	PTPRC	YBR286W	APE3
CACNA1S/THG1	ENSG00000113272	CACNA1S	YGR024C	THG1
PKP1/ENT5	ENSG00000113282	PKP1	YDR153C	ENT5
UBA5/CCR4	ENSG00000113300	UBA5	YAL021C	CCR4
STK17B/SAN1	ENSG00000113312	STK17B	YDR143C	SAN1
CDC14B/MSH3	ENSG00000113318	CDC14B	YCR092C	MSH3
ZNF510/BUD5	ENSG00000113319	ZNF510	YCR038C	BUD5
LRP2/RNT1	ENSG00000113360	LRP2	YMR239C	RNT1
ZNF506/SUB1	ENSG00000113387	ZNF506	YMR039C	SUB1
DUSP12/MST1	ENSG00000113407	DUSP12	YKL194C	MST1
ENSG00000081770/RAD17	ENSG00000113456	ENSG00000081770	YOR368W	RAD17
CADPS2/RAD50	ENSG00000113522	CADPS2	YNL250W	RAD50
HSPB11/SOL2	ENSG00000113552	HSPB11	YCR073W-A	SOL2
IL12RB2/SKP1	ENSG00000113558	IL12RB2	YDR328C	SKP1
SMARCD3/NUP170	ENSG00000113569	SMARCD3	YBL079W	NUP170
FYB/PPH22	ENSG00000113575	FYB	YDL188C	PPH22
MPP4/YJL028W	ENSG00000113580	MPP4	YJL028W	YJL028W
STRADB/ERB1	ENSG00000113593	STRADB	YMR049C	ERB1
BZW1/SFB2	ENSG00000113615	BZW1	YNL049C	SFB2
PGR/MRPL1	ENSG00000113645	PGR	YDR116C	MRPL1
ME2/PRP40	ENSG00000113649	ME2	YKL012W	PRP40
C5orf22/PKH2	ENSG00000113712	C5orf22	YOL100W	PKH2
CCNT2/CEM1	ENSG00000113719	CCNT2	YER061C	CEM1
EPB41L3/PKC1	ENSG00000113721	EPB41L3	YBL105C	PKC1
COBLL1/SMC4	ENSG00000113810	COBLL1	YLR086W	SMC4
DLG3/ARP4	ENSG00000113812	DLG3	YJL081C	ARP4
TRAF5/EST2	ENSG00000113889	TRAF5	YLR318W	EST2
MRPL22/MIG1	ENSG00000113916	MRPL22	YGL035C	MIG1
GEMIN5/OGG1	ENSG00000114026	GEMIN5	YML060W	OGG1
OPRK1/UFD4	ENSG00000114062	OPRK1	YKL010C	UFD4
NFE2L1/VID28	ENSG00000114098	NFE2L1	YIL017C	VID28
GSK3B/AAD14	ENSG00000114115	GSK3B	YNL331C	AAD14
ITGB5/YIA6	ENSG00000114120	ITGB5	YIL006W	YIA6
ERC1/APC11	ENSG00000114125	ERC1	YDL008W	APC11
XPO1/LYS1	ENSG00000114126	XPO1	YIR034C	LYS1
PALB2/ARC19	ENSG00000114209	PALB2	YKL013C	ARC19
DOPEY1/BCY1	ENSG00000114302	DOPEY1	YIL033C	BCY1
BCKDHB/UBP3	ENSG00000114316	BCKDHB	YER151C	UBP3
KAT6A/GPA2	ENSG00000114353	KAT6A	YER020W	GPA2
ULK2/RPL24A	ENSG00000114391	ULK2	YGL031C	RPL24A
GRHL2/YMR315W	ENSG00000114416	GRHL2	YMR315W	YMR315W
TNPO1/GPB2	ENSG00000114423	TNPO1	YAL056W	GPB2
P2RX5/GLC3	ENSG00000114480	P2RX5	YEL011W	GLC3
ITGAE/URA3	ENSG00000114491	ITGAE	YEL021W	URA3
DIS3/NRD1	ENSG00000114503	DIS3	YNL251C	NRD1
PIBF1/VMA1	ENSG00000114573	PIBF1	YDL185W	VMA1
ENSG00000083622/YDR415C	ENSG00000114738	ENSG00000083622	YDR415C	YDR415C
NUFIP1/HFI1	ENSG00000114745	NUFIP1	YPL254W	HFI1
RRAGB/SUI1	ENSG00000114784	RRAGB	YNL244C	SUI1
CYLD/CPR7	ENSG00000114857	CYLD	YJR032W	CPR7
SLC27A5/TIF4631	ENSG00000114867	SLC27A5	YGR162W	TIF4631
ZNF324/ORM1	ENSG00000114978	ZNF324	YGR038W	ORM1
ZNF446/TPP1	ENSG00000115008	ZNF446	YMR156C	TPP1
ZNF8/FAB1	ENSG00000115020	ZNF8	YFR019W	FAB1
RPS5/ATM1	ENSG00000115073	RPS5	YMR301C	ATM1
FAT1/NPL6	ENSG00000115091	FAT1	YMR091C	NPL6
YTHDC1/ARG8	ENSG00000115107	YTHDC1	YOL140W	ARG8
CHMP2B/SBP1	ENSG00000115128	CHMP2B	YHL034C	SBP1
PPIE/ZTA1	ENSG00000115129	PPIE	YBR046C	ZTA1
ZMPSTE24/YLR177W	ENSG00000115145	ZMPSTE24	YLR177W	YLR177W
NOA1/GUT2	ENSG00000115159	NOA1	YIL155C	GUT2
REST/HHT1	ENSG00000115163	REST	YBR010W	HHT1
SSH1/PTK1	ENSG00000115170	SSH1	YKL198C	PTK1
GSTP1/COT1	ENSG00000115194	GSTP1	YOR316C	COT1
APLP2/YML079W	ENSG00000115207	APLP2	YML079W	YML079W
SLCO1A2/GCN3	ENSG00000115211	SLCO1A2	YKR026C	GCN3
WBP11/RPN11	ENSG00000115233	WBP11	YFR004W	RPN11
EIF3I/CYR1	ENSG00000115241	EIF3I	YJL005W	CYR1
TXLNA/YIM1	ENSG00000115252	TXLNA	YMR152W	YIM1
APOB/YOP1	ENSG00000115255	APOB	YPR028W	YOP1
NCOA1/PRB1	ENSG00000115257	NCOA1	YEL060C	PRB1
KIF3C/CWH41	ENSG00000115275	KIF3C	YGL027C	CWH41
RAB10/DNF3	ENSG00000115306	RAB10	YMR162C	DNF3
GCKR/CUE4	ENSG00000115307	GCKR	YML101C	CUE4
HADHA/HTB2	ENSG00000115350	HADHA	YBL002W	HTB2
MAPRE3/TID3	ENSG00000115355	MAPRE3	YIL144W	TID3
CAD/SLX1	ENSG00000115392	CAD	YBR228W	SLX1
CD59/BSC2	ENSG00000115414	CD59	YDR275W	BSC2
CD82/BLI1	ENSG00000115415	CD82	YKL061W	BLI1
ATRX/GMH1	ENSG00000115446	ATRX	YKR030W	GMH1
TAF9/CCT4	ENSG00000115484	TAF9	YDL143W	CCT4
FCN1/PLP1	ENSG00000115514	FCN1	YDR183W	PLP1
MECOM/HSH155	ENSG00000115524	MECOM	YMR288W	HSH155
SCAMP1/VPS24	ENSG00000115561	SCAMP1	YKL041W	VPS24
PREP/YJR096W	ENSG00000115594	PREP	YJR096W	YJR096W
HACE1/RIM21	ENSG00000115616	HACE1	YNL294C	RIM21
SEH1L/SPO12	ENSG00000115648	SEH1L	YHR152W	SPO12
WDR47/GAL10	ENSG00000115652	WDR47	YBR019C	GAL10
OVGP1/SDS22	ENSG00000115685	OVGP1	YKL193C	SDS22
MAP3K4/RFS1	ENSG00000115756	MAP3K4	YBR052C	RFS1
PILRA/SPE1	ENSG00000115758	PILRA	YKL184W	SPE1
IGSF9/RPL23A	ENSG00000115762	IGSF9	YBL087C	RPL23A
ABCB1/GRH1	ENSG00000115806	ABCB1	YDR517W	GRH1
AKR1B1/UTP13	ENSG00000115808	AKR1B1	YLR222C	UTP13
CPNE3/AAC1	ENSG00000115840	CPNE3	YMR056C	AAC1
RRN3/YMR114C	ENSG00000115850	RRN3	YMR114C	YMR114C
CTTN/DPS1	ENSG00000115866	CTTN	YLL018C	DPS1
MTIF2/NOP6	ENSG00000115875	MTIF2	YDL213C	NOP6
TTC39A/CDC25	ENSG00000115904	TTC39A	YLR310C	CDC25
EPS15/BNA5	ENSG00000115919	EPS15	YLR231C	BNA5
ORC1/VRP1	ENSG00000115935	ORC1	YLR337C	VRP1
MGST2/ORC2	ENSG00000115942	MGST2	YBR060C	ORC2
CHERP/KRR1	ENSG00000115946	CHERP	YCL059C	KRR1
ATG16L1/ORC1	ENSG00000115947	ATG16L1	YML065W	ORC1
USP40/MRPS18	ENSG00000115963	USP40	YNL306W	MRPS18
RAD54L/MRM1	ENSG00000115966	RAD54L	YOR201C	MRM1
MAST2/RVB2	ENSG00000115993	MAST2	YPL235W	RVB2
DNAJA1/FKS1	ENSG00000116001	DNAJA1	YLR342W	FKS1
B4GALT1/SMT3	ENSG00000116030	B4GALT1	YDR510W	SMT3
CHMP5/SSZ1	ENSG00000116044	CHMP5	YHR064C	SSZ1
NFX1/MSH6	ENSG00000116062	NFX1	YDR097C	MSH6
DIMT1/IRC24	ENSG00000116096	DIMT1	YIR036C	IRC24
IPO11/RPL4A	ENSG00000116106	IPO11	YBR031W	RPL4A
EIF2AK1/ALO1	ENSG00000116133	EIF2AK1	YML086C	ALO1
EPDR1/PSK1	ENSG00000116141	EPDR1	YAL017W	PSK1
SEPHS1/RFA3	ENSG00000116147	SEPHS1	YJL173C	RFA3
MRPL28/GPX2	ENSG00000116157	MRPL28	YBR244W	GPX2
CEACAM6/STE14	ENSG00000116237	CEACAM6	YDR410C	STE14
RBM22/RPL22A	ENSG00000116251	RBM22	YLR061W	RPL22A
TMED2/RAD26	ENSG00000116254	TMED2	YJR035W	RAD26
ERO1LB/DCG1	ENSG00000116266	ERO1LB	YIR030C	DCG1
ZFAND6/NPL3	ENSG00000116350	ZFAND6	YDR432W	NPL3
TXLNG/ETR1	ENSG00000116353	TXLNG	YBR026C	ETR1
PPEF1/TFC6	ENSG00000116455	PPEF1	YDR362C	TFC6
LAT2/ATP4	ENSG00000116459	LAT2	YPL078C	ATP4
HUWE1/YPT31	ENSG00000116473	HUWE1	YER031C	YPT31
ZW10/BYE1	ENSG00000116539	ZW10	YKL005C	BYE1
ALG9/SPE3	ENSG00000116649	ALG9	YPR069C	SPE3
MYBPC2/REV7	ENSG00000116670	MYBPC2	YIL139C	REV7
NOX4/YEL023C	ENSG00000116678	NOX4	YEL023C	YEL023C
ACOX3/YLH47	ENSG00000116679	ACOX3	YPR125W	YLH47
MTMR2/FZO1	ENSG00000116688	MTMR2	YBR179C	FZO1
PPP1R15A/EBS1	ENSG00000116698	PPP1R15A	YDR206W	EBS1
HSD17B14/GCD14	ENSG00000116731	HSD17B14	YJL125C	GCD14
TRIP6/MCR1	ENSG00000116750	TRIP6	YKL150W	MCR1
ACHE/HSH49	ENSG00000116754	ACHE	YOR319W	HSH49
FTL/SOR2	ENSG00000116791	FTL	YDL246C	SOR2
SRRT/MRPS28	ENSG00000116898	SRRT	YDR337W	MRPS28
BAX/SLC1	ENSG00000116906	BAX	YDL052C	SLC1
NLK/RPS12	ENSG00000116918	NLK	YOR369C	RPS12
PIGS/YBP1	ENSG00000116954	PIGS	YBR216C	YBP1
ATXN7L3/POS5	ENSG00000116962	ATXN7L3	YPL188W	POS5
PGS1/YIL161W	ENSG00000116977	PGS1	YIL161W	YIL161W
PSMC5/RPS10A	ENSG00000116983	PSMC5	YOR293W	RPS10A
UIMC1/MHT1	ENSG00000116984	UIMC1	YLL062C	MHT1
CETP/SKM1	ENSG00000117020	CETP	YOL113W	SKM1
MMP2/RIB5	ENSG00000117091	MMP2	YBR256C	RIB5
GNAO1/SDH2	ENSG00000117118	GNAO1	YLL041C	SDH2
OGFOD1/SSF1	ENSG00000117133	OGFOD1	YHR066W	SSF1
SH3BP2/OAR1	ENSG00000117139	SH3BP2	YKL055C	OAR1
ADD1/RPS13	ENSG00000117155	ADD1	YDR064W	RPS13
C14orf166/BCD1	ENSG00000117174	C14orf166	YHR040W	BCD1
NID2/ROD1	ENSG00000117289	NID2	YOR018W	ROD1
GMCL1/PRP3	ENSG00000117360	GMCL1	YDR473C	PRP3
SF3B2/YGL082W	ENSG00000117385	SF3B2	YGL082W	YGL082W
KLHL42/GAL2	ENSG00000117394	KLHL42	YLR081W	GAL2
GNAS/EBP2	ENSG00000117395	GNAS	YKL172W	EBP2
DNM1L/CDC20	ENSG00000117399	DNM1L	YGL116W	CDC20
PTHLH/KAP122	ENSG00000117408	PTHLH	YGL016W	KAP122
PHACTR3/VMA16	ENSG00000117410	PHACTR3	YHR026W	VMA16
ERGIC2/GRE3	ENSG00000117448	ERGIC2	YHR104W	GRE3
TFAP2C/AHP1	ENSG00000117450	TFAP2C	YLR109W	AHP1
AURKA/MSB4	ENSG00000117461	AURKA	YOL112W	MSB4
PIR/HEF3	ENSG00000117528	PIR	YNL014W	HEF3
RFX2/NYV1	ENSG00000117533	RFX2	YLR093C	NYV1
SULT2B1/DPH5	ENSG00000117543	SULT2B1	YLR172C	DPH5
CNOT3/WWM1	ENSG00000117560	CNOT3	YFL010C	WWM1
GP6/PRX1	ENSG00000117592	GP6	YBL064C	PRX1
PTPN4/YIR035C	ENSG00000117594	PTPN4	YIR035C	YIR035C
DDX18/UTP25	ENSG00000117597	DDX18	YIL091C	UTP25
KHSRP/BDP1	ENSG00000117625	KHSRP	YNL039W	BDP1
GNA11/YAP3	ENSG00000117632	GNA11	YHL009C	YAP3
EDEM2/KIN3	ENSG00000117650	EDEM2	YAR018C	KIN3
DNMT3B/ECM25	ENSG00000117676	DNMT3B	YJL201W	ECM25
REM1/RER2	ENSG00000117682	REM1	YBR002C	RER2
TPX2/SWI1	ENSG00000117713	TPX2	YPL016W	SWI1
PDRG1/SPC72	ENSG00000117724	PDRG1	YAL047C	SPC72
EPB41L1/RFA2	ENSG00000117748	EPB41L1	YNL312W	RFA2
DOCK9/SNC1	ENSG00000117758	DOCK9	YAL030W	SNC1
DOCK3/OSH2	ENSG00000117859	DOCK3	YDL019C	OSH2
COQ9/NOP56	ENSG00000117906	COQ9	YLR197W	NOP56
CRLS1/YCL068C	ENSG00000117971	CRLS1	YCL068C	YCL068C
PPP1R13B/PEP4	ENSG00000117984	PPP1R13B	YPL154C	PEP4
SIGLEC1/IRR1	ENSG00000118007	SIGLEC1	YIL026C	IRR1
FKBP1A/PSK2	ENSG00000118046	FKBP1A	YOL045W	PSK2
NSFL1C/SET1	ENSG00000118058	NSFL1C	YHR119W	SET1
MAVS/NTH2	ENSG00000118094	MAVS	YBR001C	NTH2
F11/SIM1	ENSG00000118160	F11	YIL123W	SIM1
XRN2/MIG3	ENSG00000118263	XRN2	YER028C	MIG3
DYNLL1/MOT3	ENSG00000118495	DYNLL1	YMR070W	MOT3
TESC/YJR154W	ENSG00000118507	TESC	YJR154W	YJR154W
SNX5/YPL067C	ENSG00000118508	SNX5	YPL067C	YPL067C
RPL6/FMP48	ENSG00000118515	RPL6	YGR052W	FMP48
MAPKAPK5/YLR352W	ENSG00000118564	MAPKAPK5	YLR352W	YLR352W
P2RX7/SWP1	ENSG00000118705	P2RX7	YMR149W	SWP1
ESF1/RIM101	ENSG00000118922	ESF1	YHL027W	RIM101
RBBP9/TFC4	ENSG00000119041	RBBP9	YGR047C	TFC4
ANAPC5/RAD6	ENSG00000119048	ANAPC5	YGL058W	RAD6
SLC23A2/GUD1	ENSG00000119125	SLC23A2	YDL238C	GUD1
TMEM230/CFT2	ENSG00000119203	TMEM230	YLR115W	CFT2
DZANK1/UTP10	ENSG00000119285	DZANK1	YJL109C	UTP10
KDM2B/RAD23	ENSG00000119318	KDM2B	YEL037C	RAD23
TASP1/RTG1	ENSG00000119335	TASP1	YOL067C	RTG1
GCN1L1/RRD2	ENSG00000119383	GCN1L1	YPL152W	RRD2
RPLP0/GLE1	ENSG00000119392	RPLP0	YDL207W	GLE1
PXN/MTG2	ENSG00000119396	PXN	YHR168W	MTG2
RPH3A/RRT13	ENSG00000119402	RPH3A	YER066W	RRT13
TRMT6/KIC1	ENSG00000119408	TRMT6	YHR102W	KIC1
CHGB/SIT4	ENSG00000119414	CHGB	YDL047W	SIT4
PEBP1/MIC14	ENSG00000119421	PEBP1	YDR031W	MIC14
TBX5/HSP104	ENSG00000119541	TBX5	YLL026W	HSP104
BRAP/MLH3	ENSG00000119684	BRAP	YPL164C	MLH3
ERP29/PXA1	ENSG00000119688	ERP29	YPL147W	PXA1
NOS1/MSO1	ENSG00000119703	NOS1	YNR049C	MSO1
FUS/CBC2	ENSG00000119707	FUS	YPL178W	CBC2
IGBP1/ALD4	ENSG00000119711	IGBP1	YOR374W	ALD4
FXYD3/GCD7	ENSG00000119718	FXYD3	YLR291C	GCD7
GANAB/COQ6	ENSG00000119723	GANAB	YGR255C	COQ6
GMIP/TOM40	ENSG00000119725	GMIP	YMR203W	TOM40
RBM41/CCT8	ENSG00000119760	RBM41	YJL008C	CCT8
BIRC5/AXL1	ENSG00000119912	BIRC5	YPR122W	AXL1
LAG3/SWT1	ENSG00000119917	LAG3	YOR166C	SWT1
MLF2/TSR3	ENSG00000119929	MLF2	YOR006C	TSR3
OTUB2/GIP2	ENSG00000119938	OTUB2	YER054C	GIP2
DDX24/XKS1	ENSG00000119950	DDX24	YGR194C	XKS1
ZBTB25/YHL042W	ENSG00000119965	ZBTB25	YHL042W	YHL042W
ARHGAP4/SIF2	ENSG00000120008	ARHGAP4	YBR103W	SIF2
ANKRD24/AAT2	ENSG00000120053	ANKRD24	YLR027C	AAT2
RCOR1/MET17	ENSG00000120054	RCOR1	YLR303W	MET17
LTBP4/HMRA1	ENSG00000120068	LTBP4	YCR097W	HMRA1
BLVRB/PIS1	ENSG00000120088	BLVRB	YPR113W	PIS1
SLC9A1/PPS1	ENSG00000120129	SLC9A1	YBR276C	PPS1
SPTLC1/RCL1	ENSG00000120158	SPTLC1	YOL010W	RCL1
PAPOLA/MOB1	ENSG00000120162	PAPOLA	YIL106W	MOB1
CCNK/MTR2	ENSG00000120253	CCNK	YKL186C	MTR2
PCBP4/MRP2	ENSG00000120333	PCBP4	YPR166C	MRP2
RGS1/TCP1	ENSG00000120438	RGS1	YDR212W	TCP1
MRPS33/RTA1	ENSG00000120457	MRPS33	YGR213C	RTA1
NDUFB2/DCR2	ENSG00000120659	NDUFB2	YLR361C	DCR2
ENSG00000090269/DAN4	ENSG00000120690	ENSG00000090269	YJR151C	DAN4
NUDC/SSE2	ENSG00000120694	NUDC	YBR169C	SSE2
MAEA/ALG5	ENSG00000120697	MAEA	YPL227C	ALG5
ICAM1/RRP43	ENSG00000120699	ICAM1	YCR035C	RRP43
STRN4/SUP45	ENSG00000120705	STRN4	YBR143C	SUP45
IRAK3/YLR001C	ENSG00000120708	IRAK3	YLR001C	YLR001C
LYZ/SIL1	ENSG00000120725	LYZ	YOL031C	SIL1
SI/MET31	ENSG00000120738	SI	YPL038W	MET31
MUL1/UTP20	ENSG00000120800	MUL1	YBL004W	UTP20
PDCD7/FUS1	ENSG00000120802	PDCD7	YCL027W	FUS1
SPG21/HAP3	ENSG00000120837	SPG21	YBL021C	HAP3
DNAJB11/LST8	ENSG00000120868	DNAJB11	YNL006W	LST8
THPO/SFH5	ENSG00000120885	THPO	YJL145W	SFH5
CHRD/PPZ1	ENSG00000120910	CHRD	YML016C	PPZ1
FLT3LG/YLR118C	ENSG00000120992	FLT3LG	YLR118C	YLR118C
RAB11FIP3/RRI1	ENSG00000121022	RAB11FIP3	YDL216C	RRI1
GNPTG/YGR017W	ENSG00000121067	GNPTG	YGR017W	YGR017W
ZNF268/YML082W	ENSG00000121152	ZNF268	YML082W	YML082W
GOLGA3/RSB1	ENSG00000121361	GOLGA3	YOR049C	RSB1
PABPC4/CTT1	ENSG00000121691	PABPC4	YGR088W	CTT1
CD209/CST9	ENSG00000121741	CD209	YLR394W	CST9
MCOLN1/BUB2	ENSG00000121749	MCOLN1	YMR055C	BUB2
EFNB1/TUL1	ENSG00000121848	EFNB1	YKL034W	TUL1
AARS/BI4	ENSG00000121858	AARS	Q0120	BI4
GLG1/YER140W	ENSG00000121931	GLG1	YER140W	YER140W
KIF4A/PEX3	ENSG00000121957	KIF4A	YDR329C	PEX3
PLEKHG2/YCR061W	ENSG00000121966	PLEKHG2	YCR061W	YCR061W
PITPNM2/NCE102	ENSG00000122025	PITPNM2	YPR149W	NCE102
EXOC1/YPR015C	ENSG00000122034	EXOC1	YPR015C	YPR015C
DTX2/INP52	ENSG00000122126	DTX2	YNL106C	INP52
NLRC4/MRP4	ENSG00000122140	NLRC4	YHL004W	MRP4
NRCAM/COG5	ENSG00000122176	NRCAM	YNL051W	COG5
LAMB1/COP1	ENSG00000122218	LAMB1	YDL145C	COP1
SLC26A3/MPE1	ENSG00000122257	SLC26A3	YKL059C	MPE1
DLD/MDM31	ENSG00000122299	DLD	YHR194W	MDM31
WDR7/CDC3	ENSG00000122545	WDR7	YLR314C	CDC3
TXNL1/NAN1	ENSG00000122692	TXNL1	YPL126W	NAN1
IL5RA/YMR111C	ENSG00000122705	IL5RA	YMR111C	YMR111C
ITGA6/YMR317W	ENSG00000122778	ITGA6	YMR317W	YMR317W
RAPGEF4/YER130C	ENSG00000122877	RAPGEF4	YER130C	YER130C
ENSG00000091436/MF(ALPHA)1	ENSG00000122952	ENSG00000091436	YPL187W	MF(ALPHA)1
FH/MRD1	ENSG00000122965	FH	YPR112C	MRD1
SEL1L3/BBP1	ENSG00000122966	SEL1L3	YPL255W	BBP1
TF/DBP10	ENSG00000123064	TF	YDL031W	DBP10
MYO15A/DMA1	ENSG00000123091	MYO15A	YHR115C	DMA1
APOH/EDC2	ENSG00000123094	APOH	YER035W	EDC2
NLRP1/YEL076C-A	ENSG00000123131	NLRP1	YEL076C-A	YEL076C-A
ACKR6/PET191	ENSG00000123146	ACKR6	YJR034W	PET191
SPAG7/DIP2	ENSG00000123154	SPAG7	YLR129W	DIP2
ORC6/CCC2	ENSG00000123191	ORC6	YDR270W	CCC2
ZC3HC1/SFH1	ENSG00000123219	ZC3HC1	YLR321C	SFH1
ESR1/TMA17	ENSG00000123240	ESR1	YDL110C	TMA17
RGS17/GIM5	ENSG00000123349	RGS17	YML094W	GIM5
ANGPT2/KIN28	ENSG00000123374	ANGPT2	YDL108W	KIN28
CD200/PRC1	ENSG00000123384	CD200	YMR297W	PRC1
CMA1/MSN2	ENSG00000123411	CMA1	YMR037C	MSN2
PSME1/PPM2	ENSG00000123444	PSME1	YOL141W	PPM2
JPH4/ATP11	ENSG00000123472	JPH4	YNL315C	ATP11
MYH7/FRE1	ENSG00000123473	MYH7	YLR214W	FRE1
CEBPE/AEP2	ENSG00000123562	CEBPE	YMR282C	AEP2
SLC7A8/YPT7	ENSG00000123595	SLC7A8	YML001W	YPT7
OSGEP/AVT4	ENSG00000123643	OSGEP	YNL101W	AVT4
RNF31/RRP45	ENSG00000123737	RNF31	YDR280W	RRP45
SCFD1/PFK26	ENSG00000123836	SCFD1	YIL107C	PFK26
G2E3/SPC29	ENSG00000123933	G2E3	YPL124W	SPC29
HECTD1/CKS1	ENSG00000123975	HECTD1	YBR135W	CKS1
HNRNPC/LAP4	ENSG00000123992	HNRNPC	YKL103C	LAP4
RPGRIP1/SPR6	ENSG00000123999	RPGRIP1	YER115C	SPR6
SUPT16H/DIP5	ENSG00000124067	SUPT16H	YPL265W	DIP5
TOX4/GPI16	ENSG00000124155	TOX4	YHR188C	GPI16
GEMIN2/SCS2	ENSG00000124164	GEMIN2	YER120W	SCS2
TGM1/RVS167	ENSG00000124181	TGM1	YDR388W	RVS167
TINF2/GBP2	ENSG00000124193	TINF2	YCL011C	GBP2
DAZL/CSE1	ENSG00000124207	DAZL	YGL238W	CSE1
SEMA6A/TEM1	ENSG00000124209	SEMA6A	YML064C	TEM1
TRPM7/MDM34	ENSG00000124214	TRPM7	YGL219C	MDM34
TYRO3/UBA4	ENSG00000124217	TYRO3	YHR111W	UBA4
WDR76/TLG2	ENSG00000124222	WDR76	YOL018C	TLG2
CAPN3/DRS1	ENSG00000124228	CAPN3	YLL008W	DRS1
SNAP23/YFR006W	ENSG00000124299	SNAP23	YFR006W	YFR006W
PHGDH/SNC2	ENSG00000124333	PHGDH	YOR327C	SNC2
COL9A3/RFU1	ENSG00000124356	COL9A3	YLR073C	RFU1
EZR/TOS1	ENSG00000124357	EZR	YBR162C	TOS1
MYL6/MPP10	ENSG00000124383	MYL6	YJR002W	MPP10
AGO1/SAD1	ENSG00000124422	AGO1	YFR005C	SAD1
TEKT2/UBP8	ENSG00000124486	TEKT2	YMR223W	UBP8
CLSPN/SAM37	ENSG00000124491	CLSPN	YMR060C	SAM37
UNC13D/YHC1	ENSG00000124562	UNC13D	YLR298C	YHC1
DPYSL2/TFB2	ENSG00000124570	DPYSL2	YPL122C	TFB2
TGFB2/MSN5	ENSG00000124571	TGFB2	YDR335W	MSN5
NUP50/BPT1	ENSG00000124574	NUP50	YLL015W	BPT1
CDC45/OST6	ENSG00000124641	CDC45	YML019W	OST6
COMT/YGR266W	ENSG00000124702	COMT	YGR266W	YGR266W
LRRFIP2/CRG1	ENSG00000124713	LRRFIP2	YHR209W	CRG1
HDAC6/MCM1	ENSG00000124762	HDAC6	YMR043W	MCM1
KRT31/ROX1	ENSG00000124766	KRT31	YPR065W	ROX1
CDC6/SRL2	ENSG00000124782	CDC6	YLR082C	SRL2
UPRT/NUP1	ENSG00000124789	UPRT	YOR098C	NUP1
CDC23/FMP23	ENSG00000124802	CDC23	YBR047W	FMP23
CBX5/MSA1	ENSG00000124813	CBX5	YOR066W	MSA1
SUCO/HDA3	ENSG00000124831	SUCO	YPR179C	HDA3
MSH2/DSL1	ENSG00000124839	MSH2	YNL258C	DSL1
MAP3K1/SPA2	ENSG00000124942	MAP3K1	YLL021W	SPA2
DHPS/CDC39	ENSG00000125107	DHPS	YCR093W	CDC39
HOOK2/KOG1	ENSG00000125124	HOOK2	YHR186C	KOG1
ARCN1/EMP70	ENSG00000125304	ARCN1	YLR083C	EMP70
PSMD5/UPF3	ENSG00000125351	PSMD5	YGR072W	UPF3
PTGS1/SPR28	ENSG00000125354	PTGS1	YDR218C	SPR28
NUP188/GGA2	ENSG00000125447	NUP188	YHR108W	GGA2
CRAT/ADY2	ENSG00000125450	CRAT	YCR010C	ADY2
SH2D3C/REB1	ENSG00000125482	SH2D3C	YBR049C	REB1
NANS/NSG2	ENSG00000125629	NANS	YNL156C	NSG2
DFNB31/RPA135	ENSG00000125630	DFNB31	YPR010C	RPA135
CWF19L1/YKL047W	ENSG00000125651	CWF19L1	YKL047W	YKL047W
SEMA4G/THO2	ENSG00000125676	SEMA4G	YNL139C	THO2
BTAF1/RGD1	ENSG00000125733	BTAF1	YBR260C	RGD1
IKZF5/YHL017W	ENSG00000125734	IKZF5	YHL017W	YHL017W
BLNK/SPS100	ENSG00000125740	BLNK	YHR139C	SPS100
SORBS1/SMD2	ENSG00000125743	SORBS1	YLR275W	SMD2
BAMBI/RTN2	ENSG00000125744	BAMBI	YDL204W	RTN2
IL11/SQT1	ENSG00000125746	IL11	YIR012W	SQT1
MYO3A/RPL18A	ENSG00000125753	MYO3A	YOL120C	RPL18A
WAC/PTA1	ENSG00000125755	WAC	YAL043C	PTA1
CREM/PDC2	ENSG00000125817	CREM	YDR081C	PDC2
NUBP2/YCR076C	ENSG00000125818	NUBP2	YCR076C	YCR076C
HIVEP1/SMB1	ENSG00000125835	HIVEP1	YER029C	SMB1
TREM2/YNL190W	ENSG00000125844	TREM2	YNL190W	YNL190W
CRISP3/YDR222W	ENSG00000125845	CRISP3	YDR222W	YDR222W
FKBP5/YSP3	ENSG00000125851	FKBP5	YOR003W	YSP3
SRPK1/PEX15	ENSG00000125863	SRPK1	YOL044W	PEX15
BRPF3/COF1	ENSG00000125868	BRPF3	YLL050C	COF1
MRPS18A/MUD1	ENSG00000125870	MRPS18A	YBR119W	MUD1
ENSG00000096087/NAB6	ENSG00000125944	ENSG00000096087	YML117W	NAB6
EFHC1/PHO4	ENSG00000125952	EFHC1	YFR034C	PHO4
NCR2/RAM1	ENSG00000125954	NCR2	YDL090C	RAM1
HSP90AB1/ERV41	ENSG00000125991	HSP90AB1	YML067C	ERV41
MLN/ATG11	ENSG00000126001	MLN	YPR049C	ATG11
CDC5L/SUT1	ENSG00000126012	CDC5L	YGL162W	SUT1
ITPR3/PRE1	ENSG00000126067	ITPR3	YER012W	PRE1
ZNF184/SPC98	ENSG00000126216	ZNF184	YNL126W	SPC98
DSP/THP1	ENSG00000126226	DSP	YOL072W	THP1
SIRT1/UBA2	ENSG00000126261	SIRT1	YDR390C	UBA2
HNRNPH3/DOT5	ENSG00000126432	HNRNPH3	YIL010W	DOT5
JAK2/HMT1	ENSG00000126457	JAK2	YBR034C	HMT1
IL12RB1/SDO1	ENSG00000126524	IL12RB1	YLR022C	SDO1
ABL1/VPS30	ENSG00000126581	ABL1	YPL120W	VPS30
ACOT7/ECM22	ENSG00000126746	ACOT7	YLR228C	ECM22
SH3GLB1/BUD27	ENSG00000126756	SH3GLB1	YFL023W	BUD27
CDC7/TIM22	ENSG00000126768	CDC7	YDL217C	TIM22
PCSK5/EDE1	ENSG00000126777	PCSK5	YBL047C	EDE1
SCD/YDL206W	ENSG00000126787	SCD	YDL206W	YDL206W
TMED1/SSC1	ENSG00000126803	TMED1	YJR045C	SSC1
ABLIM1/URB2	ENSG00000126838	ABLIM1	YJR041C	URB2
RAB18/GEM1	ENSG00000126858	RAB18	YAL048C	GEM1
NRP1/CAC2	ENSG00000126883	NRP1	YML102W	CAC2
PRTFDC1/PBS2	ENSG00000126934	PRTFDC1	YJL128C	PBS2
TSPAN15/YOL057W	ENSG00000127022	TSPAN15	YOL057W	YOL057W
MAST3/VIP1	ENSG00000127241	MAST3	YLR410W	VIP1
MZF1/NUP85	ENSG00000127311	MZF1	YJR042W	NUP85
MYO9B/JID1	ENSG00000127328	MYO9B	YPR061C	JID1
PSMD8/TGL5	ENSG00000127329	PSMD8	YOR081C	TGL5
SETD1A/SVF1	ENSG00000127415	SETD1A	YDR346C	SVF1
MAGEB2/ESS1	ENSG00000127445	MAGEB2	YJR017C	ESS1
EFNA2/EMC1	ENSG00000127463	EFNA2	YCL045C	EMC1
CIRBP/SIN3	ENSG00000127511	CIRBP	YOL004W	SIN3
ATP5D/SLY41	ENSG00000127526	ATP5D	YOR307C	SLY41
IGFALS/NUP82	ENSG00000127527	IGFALS	YJL061W	NUP82
HNRNPM/RGM1	ENSG00000127528	HNRNPM	YMR182C	RGM1
MARCH2/ERV1	ENSG00000127554	MARCH2	YGR029W	ERV1
NDUFB7/CTF18	ENSG00000127586	NDUFB7	YMR078C	CTF18
TECR/SLK19	ENSG00000127603	TECR	YOR195W	SLK19
TIMM13/RSC4	ENSG00000127616	TIMM13	YKR008W	RSC4
CDC34/TUB1	ENSG00000127824	CDC34	YML085C	TUB1
MTAP/DCI1	ENSG00000127884	MTAP	YOR180C	DCI1
POLR2E/UTP8	ENSG00000127914	POLR2E	YGR128C	UTP8
POLRMT/OCA1	ENSG00000127947	POLRMT	YNL099C	OCA1
HCN2/PEX1	ENSG00000127980	HCN2	YKL197C	PEX1
GADD45B/LEE1	ENSG00000128016	GADD45B	YPL054W	LEE1
MADCAM1/ADE1	ENSG00000128050	MADCAM1	YAR015W	ADE1
MKNK2/FUS3	ENSG00000128052	MKNK2	YBL016W	FUS3
ENSG00000099882/ADE4	ENSG00000128059	ENSG00000099882	YMR300C	ADE4
ARVCF/HXT7	ENSG00000128285	ARVCF	YDR342C	HXT7
RANBP1/TUM1	ENSG00000128309	RANBP1	YOR251C	TUM1
KLHL22/SME1	ENSG00000128534	KLHL22	YOR159C	SME1
MED15/KRI1	ENSG00000128585	MED15	YNL308C	KRI1
SERPIND1/JJJ1	ENSG00000128590	SERPIND1	YNL227C	JJJ1
SNAP29/NMA1	ENSG00000128591	SNAP29	YLR328W	NMA1
CRKL/MET8	ENSG00000128595	CRKL	YBR213W	MET8
LZTR1/TGL2	ENSG00000128604	LZTR1	YDR058C	TGL2
MMP11/MRPS12	ENSG00000128626	MMP11	YNR036C	MRPS12
CECR2/YHR219W	ENSG00000128641	CECR2	YHR219W	YHR219W
SMARCB1/IRC3	ENSG00000128656	SMARCB1	YDR332W	IRC3
P2RX6/HAT1	ENSG00000128708	P2RX6	YPL001W	HAT1
DERL3/ADD66	ENSG00000128789	DERL3	YKL206C	ADD66
ENSG00000099964/INO80	ENSG00000128908	ENSG00000099964	YGL150C	INO80
BCL2L13/DAL82	ENSG00000128944	BCL2L13	YNL314W	DAL82
ENSG00000099972/DUT1	ENSG00000128951	ENSG00000099972	YBR252W	DUT1
DDT/LCP5	ENSG00000129071	DDT	YER127W	LCP5
OSM/SEC26	ENSG00000129083	OSM	YDR238C	SEC26
CABIN1/PRE5	ENSG00000129084	CABIN1	YMR314W	PRE5
TBC1D10A/DCD1	ENSG00000129187	TBC1D10A	YHR144C	DCD1
SUSD2/GIP4	ENSG00000129219	SUSD2	YAL031C	GIP4
SF3A1/DIA2	ENSG00000129221	SF3A1	YOR080W	DIA2
SEC14L2/TRX3	ENSG00000129235	SEC14L2	YCR083W	TRX3
ENSG00000100010/BUR2	ENSG00000129315	ENSG00000100010	YLR226W	BUR2
PPIL2/NUP60	ENSG00000129422	PPIL2	YAR002W	NUP60
SNRPD3/YNL122C	ENSG00000129451	SNRPD3	YNL122C	YNL122C
PES1/GNP1	ENSG00000129473	PES1	YDR508C	GNP1
MAPK1/SEC6	ENSG00000129484	MAPK1	YIL068C	SEC6
GGT1/RPS26A	ENSG00000129518	GGT1	YGL189C	RPS26A
PPM1F/ENP2	ENSG00000129521	PPM1F	YGR145W	ENP2
TOP3B/WSC3	ENSG00000129538	TOP3B	YOL105C	WSC3
DGCR14/RUB1	ENSG00000129559	DGCR14	YDR139C	RUB1
CRYBB2P1/OST2	ENSG00000129562	CRYBB2P1	YOR103C	OST2
MFNG/YLR243W	ENSG00000129675	MFNG	YLR243W	YLR243W
CARD10/BRE2	ENSG00000129691	CARD10	YLR015W	BRE2
SLC25A1/RPS4B	ENSG00000129824	SLC25A1	YHR203C	RPS4B
ADRBK2/THI20	ENSG00000129946	ADRBK2	YOL055C	THI20
LGALS2/DPP1	ENSG00000129951	LGALS2	YDR284C	DPP1
GGA1/RMT2	ENSG00000130005	GGA1	YDR465C	RMT2
HIRA/HPA3	ENSG00000130066	HIRA	YEL066W	HPA3
SH3BP1/NOG2	ENSG00000130119	SH3BP1	YNR053C	NOG2
LGALS1/NTE1	ENSG00000130147	LGALS1	YML059C	NTE1
HPS4/ORT1	ENSG00000130158	HPS4	YOR130C	ORT1
ENSG00000100101/ELF1	ENSG00000130165	ENSG00000100101	YKL160W	ELF1
PATZ1/GTB1	ENSG00000130175	PATZ1	YDR221W	GTB1
TRIOBP/CDC16	ENSG00000130177	TRIOBP	YKL022C	CDC16
TFIP11/MNT4	ENSG00000130203	TFIP11	YNR059W	MNT4
GCAT/STE13	ENSG00000130226	GCAT	YOR219C	STE13
ENSG00000100118/YMR185W	ENSG00000130227	ENSG00000100118	YMR185W	YMR185W
CRYBB1/THO1	ENSG00000130254	CRYBB1	YER063W	THO1
EIF3L/MSS1	ENSG00000130299	EIF3L	YMR023C	MSS1
NHP2L1/YDR115W	ENSG00000130312	NHP2L1	YDR115W	YDR115W
MICALL1/SOL4	ENSG00000130313	MICALL1	YGR248W	SOL4
ENSG00000100141/LSM7	ENSG00000130332	ENSG00000100141	YNL147W	LSM7
POLR2F/AST1	ENSG00000130347	POLR2F	YBL069W	AST1
SOX10/YGL185C	ENSG00000130414	SOX10	YGL185C	YGL185C
CCDC134/ARC40	ENSG00000130429	CCDC134	YBR234C	ARC40
PICK1/LSM4	ENSG00000130520	PICK1	YER112W	LSM4
TTC28/RUP1	ENSG00000130560	TTC28	YOR138C	RUP1
SLC16A8/YDL086W	ENSG00000130635	SLC16A8	YDL086W	YDL086W
CENPM/CLB3	ENSG00000130638	CENPM	YDL155W	CLB3
SEPT3/SPC97	ENSG00000130640	SEPT3	YHR172W	SPC97
SLC5A1/SNF1	ENSG00000130669	SLC5A1	YDR477W	SNF1
TPTEP1/ADH6	ENSG00000130684	TPTEP1	YMR318C	ADH6
DDX17/RPN13	ENSG00000130706	DDX17	YLR421C	RPN13
DMC1/ARG1	ENSG00000130707	DMC1	YOL058W	ARG1
TCF20/UBC12	ENSG00000130725	TCF20	YLR306W	UBC12
CBY1/JHD2	ENSG00000130726	CBY1	YJR119C	JHD2
TOMM22/SIR3	ENSG00000130762	TOMM22	YLR442C	SIR3
RTDR1/FRS1	ENSG00000130764	RTDR1	YLR060W	FRS1
XBP1/INH1	ENSG00000130770	XBP1	YDL181W	INH1
FBXO7/BIK1	ENSG00000130779	FBXO7	YCL029C	BIK1
GTPBP1/SLA2	ENSG00000130787	GTPBP1	YNL243W	SLA2
POLDIP3/RPF1	ENSG00000130810	POLDIP3	YHR088W	RPF1
TIMP3/TIF35	ENSG00000130811	TIMP3	YDR429C	TIF35
PPP6R2/BRE5	ENSG00000130816	PPP6R2	YNR051C	BRE5
SBF1/OCA6	ENSG00000130829	SBF1	YDR067C	OCA6
SUN2/YIL055C	ENSG00000130830	SUN2	YIL055C	YIL055C
CYB5R3/UFD2	ENSG00000130939	CYB5R3	YDL190C	UFD2
DNAL4/MET12	ENSG00000130956	DNAL4	YPL023C	MET12
ENSG00000100262/UBA1	ENSG00000130985	ENSG00000100262	YKL210W	UBA1
PACSIN2/CPR3	ENSG00000131013	PACSIN2	YML078W	CPR3
AP1B1/YFR016C	ENSG00000131016	AP1B1	YFR016C	YFR016C
HMGXB4/YKL133C	ENSG00000131018	HMGXB4	YKL133C	YKL133C
TOM1/AAR2	ENSG00000131043	TOM1	YBL074C	AAR2
NEFH/ACS1	ENSG00000131069	NEFH	YAL054C	ACS1
BIK/RPL24B	ENSG00000131089	BIK	YGR148C	RPL24B
HMOX1/COX5A	ENSG00000131143	HMOX1	YNL052W	COX5A
THOC5/INO2	ENSG00000131149	THOC5	YDR123C	INO2
MCM5/PSF2	ENSG00000131153	MCM5	YJL072C	PSF2
ARSA/AIM13	ENSG00000131165	ARSA	YFR011C	AIM13
TSPO/BNA2	ENSG00000131203	TSPO	YJR078W	BNA2
RASD2/BIT2	ENSG00000131233	RASD2	YBR270C	BIT2
CBX7/KAR3	ENSG00000131323	CBX7	YPR141C	KAR3
PDGFB/IDP1	ENSG00000131370	PDGFB	YDL066W	IDP1
ACR/GYP6	ENSG00000131374	ACR	YJL044C	GYP6
RPL3/RIM13	ENSG00000131375	RPL3	YMR154C	RIM13
ZMAT5/KIP1	ENSG00000131437	ZMAT5	YBL063W	KIP1
RBFOX2/DOG1	ENSG00000131462	RBFOX2	YHR044C	DOG1
TAB1/GRC3	ENSG00000131467	TAB1	YLL035W	GRC3
ASCC2/RPL27B	ENSG00000131469	ASCC2	YDR471W	RPL27B
MTMR3/MSC1	ENSG00000131470	MTMR3	YML128C	MSC1
SMCR7L/VPS25	ENSG00000131475	SMCR7L	YJR102C	VPS25
APOL1/MRPL51	ENSG00000131495	APOL1	YPR100W	MRPL51
MYH9/YEL020C	ENSG00000131503	MYH9	YEL020C	YEL020C
SAMM50/BNI1	ENSG00000131504	SAMM50	YNL271C	BNI1
GRAP2/BSD2	ENSG00000131507	GRAP2	YBR290W	BSD2
EIF3D/UBC5	ENSG00000131508	EIF3D	YDR059C	UBC5
TNRC6B/SEC8	ENSG00000131558	TNRC6B	YPR055W	SEC8
ENSG00000100357/ADY3	ENSG00000131626	ENSG00000100357	YDL239C	ADY3
SGSM3/DGR2	ENSG00000131725	SGSM3	YKL121W	DGR2
IFT27/ACO2	ENSG00000131730	IFT27	YJL200C	ACO2
KIAA0930/TOP2	ENSG00000131747	KIAA0930	YNL088W	TOP2
NCF4/YPS7	ENSG00000131773	NCF4	YDR349C	YPS7
CSF2RB/GAL83	ENSG00000131791	CSF2RB	YER027C	GAL83
SLC25A17/LHP1	ENSG00000131795	SLC25A17	YDL051W	LHP1
UPK3A/PDA1	ENSG00000131828	UPK3A	YER178W	PDA1
KCTD17/STP3	ENSG00000131849	KCTD17	YLR375W	STP3
ST13/BRO1	ENSG00000131941	ST13	YPL084W	BRO1
IL2RB/ARP10	ENSG00000131966	IL2RB	YDR106W	ARP10
RBX1/FOL2	ENSG00000131979	RBX1	YGR267C	FOL2
EP300/JJJ3	ENSG00000132002	EP300	YJR097W	JJJ3
L3MBTL2/HMI1	ENSG00000132017	L3MBTL2	YOL095C	HMI1
RANGAP1/SDS24	ENSG00000132024	RANGAP1	YBR214W	SDS24
ZC3H7B/DHR2	ENSG00000132153	ZC3H7B	YKL078W	DHR2
PHF5A/CDC15	ENSG00000132155	PHF5A	YAR019C	CDC15
ACO2/ERG27	ENSG00000132196	ACO2	YLR100W	ERG27
POLR3H/PEP5	ENSG00000132256	POLR3H	YMR231W	PEP5
PMM1/PIN2	ENSG00000132274	PMM1	YOR104W	PIN2
BRD1/BUD32	ENSG00000132275	BRD1	YGR262C	BUD32
MLC1/TNA1	ENSG00000132326	MLC1	YGR260W	TNA1
HDAC10/PTP3	ENSG00000132334	HDAC10	YER075C	PTP3
FKBP3/GSP1	ENSG00000132341	FKBP3	YLR293C	GSP1
CTSG/NPR1	ENSG00000132356	CTSG	YNL183C	NPR1
GZMB/CLU1	ENSG00000132361	GZMB	YMR012W	CLU1
RBM23/INP54	ENSG00000132376	RBM23	YOL065C	INP54
PRMT5/RFA1	ENSG00000132383	PRMT5	YAR007C	RFA1
AP4S1/PEX4	ENSG00000132388	AP4S1	YGR133W	PEX4
POLE2/YCR043C	ENSG00000132424	POLE2	YCR043C	YCR043C
SOS2/RPL26B	ENSG00000132463	SOS2	YGR034W	RPL26B
CDKL1/HHT2	ENSG00000132475	CDKL1	YNL031C	HHT2
NIN/MMF1	ENSG00000132541	NIN	YIL051C	MMF1
PYGL/SWM1	ENSG00000132604	PYGL	YDR260C	SWM1
TRIM9/VPS4	ENSG00000132612	TRIM9	YPR173C	VPS4
PSMC6/SPO20	ENSG00000132639	PSMC6	YMR017W	SPO20
CDKN3/POL30	ENSG00000132646	CDKN3	YBR088C	POL30
ATP6V1D/RSM23	ENSG00000132676	ATP6V1D	YGL129C	RSM23
PIGH/MMS4	ENSG00000132688	PIGH	YBR098W	MMS4
PSMA3/SUN4	ENSG00000132692	PSMA3	YNL066W	SUN4
VTI1B/CPS1	ENSG00000132694	VTI1B	YJL172W	CPS1
TIMM9/CRC1	ENSG00000132703	TIMM9	YOR100C	CRC1
GSTZ1/HCS1	ENSG00000132740	GSTZ1	YKL017C	HCS1
AHSA1/DPH1	ENSG00000132768	AHSA1	YIL103W	DPH1
DAAM1/YDR124W	ENSG00000132792	DAAM1	YDR124W	YDR124W
SPTLC2/APL6	ENSG00000132842	SPTLC2	YGR261C	APL6
RIN3/PHM6	ENSG00000132912	RIN3	YDR281C	PHM6
SNW1/MYO1	ENSG00000133026	SNW1	YHR023W	MYO1
CHGA/YHR113W	ENSG00000133059	CHGA	YHR113W	YHR113W
ITPK1/POP3	ENSG00000133069	ITPK1	YNL282W	POP3
PPM1A/YPR202W	ENSG00000133083	PPM1A	YPR202W	YPR202W
SIX4/CLN1	ENSG00000133101	SIX4	YMR199W	CLN1
ASB2/TMA19	ENSG00000133112	ASB2	YKL056C	TMA19
ERH/RFC5	ENSG00000133119	ERH	YBR087W	RFC5
HIF1A/MEK1	ENSG00000133216	HIF1A	YOR351C	MEK1
SRSF5/YCK3	ENSG00000133275	SRSF5	YER123W	YCK3
EIF5/DUG1	ENSG00000133313	EIF5	YFR044C	DUG1
SERPINA4/NSA1	ENSG00000133316	SERPINA4	YGL111W	NSA1
SLC8A3/TVP15	ENSG00000133318	SLC8A3	YDR100W	TVP15
DICER1/MFT1	ENSG00000133392	DICER1	YML062C	MFT1
MTHFD1/NUT2	ENSG00000133398	MTHFD1	YPR168W	NUT2
TCL1A/HBT1	ENSG00000133401	TCL1A	YDL223C	HBT1
ZC3H14/BST1	ENSG00000133424	ZC3H14	YFL025C	BST1
TELO2/TIS11	ENSG00000133606	TELO2	YLR136C	TIS11
BDKRB1/ARP3	ENSG00000133627	BDKRB1	YJR065C	ARP3
GSKIP/RAS2	ENSG00000133703	GSKIP	YNL098C	RAS2
VRK1/SXM1	ENSG00000133704	VRK1	YDR395W	SXM1
PSMC1/CDC60	ENSG00000133706	PSMC1	YPL160W	CDC60
RPS6KA5/RAS1	ENSG00000133818	RPS6KA5	YOR101W	RAS1
PSMB5/YMR226C	ENSG00000133835	PSMB5	YMR226C	YMR226C
YY1/RIM2	ENSG00000133884	YY1	YBR192W	RIM2
ACIN1/ERG28	ENSG00000133935	ACIN1	YER044C	ERG28
CCNB1IP1/YOX1	ENSG00000133937	CCNB1IP1	YML027W	YOX1
TRIP11/COX16	ENSG00000133983	TRIP11	YJL003W	COX16
APEX1/SUI2	ENSG00000134001	APEX1	YJR007W	SUI2
ENSG00000100829/ELP3	ENSG00000134014	ENSG00000100829	YPL086C	ELP3
PABPN1/CLB1	ENSG00000134057	PABPN1	YGR108W	CLB1
EFS/KRE27	ENSG00000134061	EFS	YIL027C	KRE27
ARHGAP5/RIM11	ENSG00000134072	ARHGAP5	YMR139W	RIM11
CINP/CBF1	ENSG00000134107	CINP	YJR060W	CBF1
SRP54/MNL1	ENSG00000134109	SRP54	YHR204W	MNL1
CPNE6/COA1	ENSG00000134138	CPNE6	YIL157C	COA1
CHD8/AAD6	ENSG00000134152	CHD8	YFL056C	AAD6
PSMA6/VTH2	ENSG00000134243	PSMA6	YJL222W	VTH2
NFKBIA/AKR1	ENSG00000134250	NFKBIA	YDR264C	AKR1
EMC9/RIB4	ENSG00000134262	EMC9	YOL143C	RIB4
PSME2/ARF2	ENSG00000134287	PSME2	YDL137W	ARF2
BRMS1L/AVT2	ENSG00000134294	BRMS1L	YEL064C	AVT2
ENSG00000100931/SRS2	ENSG00000134313	ENSG00000100931	YJL092W	SRS2
SEC23A/YGR130C	ENSG00000134318	SEC23A	YGR130C	YGR130C
PNN/YLR407W	ENSG00000134352	PNN	YLR407W	YLR407W
RABGGTA/TIM17	ENSG00000134375	RABGGTA	YJL143W	TIM17
NFATC4/SLX5	ENSG00000134376	NFATC4	YDL013W	SLX5
PLTP/DED81	ENSG00000134440	PLTP	YHR019C	DED81
PCIF1/NSR1	ENSG00000134453	PCIF1	YGR159C	NSR1
GSS/CCL1	ENSG00000134480	GSS	YPR025C	CCL1
MMP9/VRG4	ENSG00000134490	MMP9	YGL225W	VRG4
TRPC4AP/SPL2	ENSG00000134532	TRPC4AP	YHR136C	SPL2
PYGB/YNR040W	ENSG00000134571	PYGB	YNR040W	YNR040W
PROCR/SAR1	ENSG00000134594	PROCR	YPL218W	SAR1
GINS1/CIN1	ENSG00000134627	GINS1	YOR349W	CIN1
NINL/MPT5	ENSG00000134644	NINL	YGL178W	MPT5
CD40/NOG1	ENSG00000134697	CD40	YPL093W	NOG1
UQCC/PRP38	ENSG00000134748	UQCC	YGR075C	PRP38
ZMYND8/AIM44	ENSG00000134757	ZMYND8	YPL158C	AIM44
SGK2/CWC24	ENSG00000134758	SGK2	YLR323C	CWC24
IFT52/YOL073C	ENSG00000134882	IFT52	YOL073C	YOL073C
MYBL2/RAD2	ENSG00000134899	MYBL2	YGR258C	RAD2
HNF4A/RGA1	ENSG00000134909	HNF4A	YOR127W	RGA1
SLA2/STT3	ENSG00000134910	SLA2	YGL022W	STT3
C20orf24/FMN1	ENSG00000135002	C20orf24	YDR236C	FMN1
NFATC2/DSK2	ENSG00000135018	NFATC2	YMR276W	DSK2
STK4/PDH1	ENSG00000135046	STK4	YPR002W	PDH1
PFDN4/SNF3	ENSG00000135047	PFDN4	YDL194W	SNF3
DOK5/URE2	ENSG00000135049	DOK5	YNL229C	URE2
CSTF1/SER1	ENSG00000135069	CSTF1	YOR184W	SER1
BMP7/RGI2	ENSG00000135090	BMP7	YIL057C	RGI2
RAE1/MSB1	ENSG00000135148	RAE1	YOR188W	MSB1
TPD52L2/POM152	ENSG00000135218	TPD52L2	YMR129W	POM152
DNAJC5/TIP20	ENSG00000135249	DNAJC5	YGL145W	TIP20
NELFCD/MTO1	ENSG00000135297	NELFCD	YGL236C	MTO1
PRPF6/YHR202W	ENSG00000135318	PRPF6	YHR202W	YHR202W
TUBB1/ORC3	ENSG00000135336	TUBB1	YLL004W	ORC3
PSMA7/GIN4	ENSG00000135341	PSMA7	YDR507C	GIN4
NTSR1/PEX22	ENSG00000135363	NTSR1	YAL055W	PEX22
MRGBP/PHO23	ENSG00000135365	MRGBP	YNL097C	PHO23
DIDO1/KRE33	ENSG00000135372	DIDO1	YNL132W	KRE33
GID8/HLJ1	ENSG00000135392	GID8	YMR161W	HLJ1
BIRC7/DGA1	ENSG00000135407	BIRC7	YOR245C	DGA1
ARFGAP1/YOR246C	ENSG00000135437	ARFGAP1	YOR246C	YOR246C
AVP/GTS1	ENSG00000135439	AVP	YGL181W	GTS1
COL20A1/YNL305C	ENSG00000135472	COL20A1	YNL305C	YNL305C
CHRNA4/PAN2	ENSG00000135473	CHRNA4	YGL094C	PAN2
EEF1A2/TPS2	ENSG00000135486	EEF1A2	YDR074W	TPS2
PTK6/SUL1	ENSG00000135502	PTK6	YBR294W	SUL1
GMEB2/YOS9	ENSG00000135506	GMEB2	YDR057W	YOS9
C20orf27/MIM1	ENSG00000135596	C20orf27	YOL026C	MIM1
SPEF1/CCT2	ENSG00000135624	SPEF1	YIL142W	CCT2
CDC25B/UBP12	ENSG00000135655	CDC25B	YJL197W	UBP12
ARFRP1/YDR042C	ENSG00000135720	ARFRP1	YDR042C	YDR042C
NDUFAF5/YBL059W	ENSG00000135740	NDUFAF5	YBL059W	YBL059W
TRIB3/TOK1	ENSG00000135750	TRIB3	YJL093C	TOK1
RASSF2/LST4	ENSG00000135763	RASSF2	YKL176C	LST4
CSNK2A1/RFC4	ENSG00000135778	CSNK2A1	YOL094C	RFC4
ANGPT4/SPT8	ENSG00000135801	ANGPT4	YLR055C	SPT8
HM13/GLN1	ENSG00000135821	HM13	YPR035W	GLN1
SNPH/VAM7	ENSG00000135823	SNPH	YGL212W	VAM7
MYLK2/MAK32	ENSG00000135828	MYLK2	YCR019W	MAK32
SIRPB1/PRP16	ENSG00000135829	SIRPB1	YKR086W	PRP16
SEC23B/GPI2	ENSG00000135845	SEC23B	YPL076W	GPI2
FERMT1/CAJ1	ENSG00000135924	FERMT1	YER048C	CAJ1
HAO1/CDC33	ENSG00000135930	HAO1	YOL139C	CDC33
PDYN/HYM1	ENSG00000135932	PDYN	YKL189W	HYM1
PLCB4/COX4	ENSG00000135940	PLCB4	YGL187C	COX4
MYL9/OM45	ENSG00000135951	MYL9	YIL136W	OM45
HCK/ISU2	ENSG00000136003	HCK	YOR226C	ISU2
CRNKL1/SGV1	ENSG00000136021	CRNKL1	YPR161C	SGV1
POFUT1/BUD21	ENSG00000136026	POFUT1	YOR078W	BUD21
SAMHD1/YGR117C	ENSG00000136040	SAMHD1	YGR117C	YGR117C
PAK7/NUR1	ENSG00000136044	PAK7	YDL089W	NUR1
KIF3B/PWP1	ENSG00000136045	KIF3B	YLR196W	PWP1
NOP56/PLB2	ENSG00000136068	NOP56	YMR006C	PLB2
IDH3B/RRN7	ENSG00000136098	IDH3B	YJL025W	RRN7
MAPRE1/QRI5	ENSG00000136108	MAPRE1	YLR204W	QRI5
JAG1/GYL1	ENSG00000136111	JAG1	YMR192W	GYL1
CDK5RAP1/YNL134C	ENSG00000136143	CDK5RAP1	YNL134C	YNL134C
SNTA1/YIL001W	ENSG00000136144	SNTA1	YIL001W	YIL001W
OXT/STE18	ENSG00000136158	OXT	YJR086W	STE18
TTI1/ADE2	ENSG00000136197	TTI1	YOR128C	ADE2
E2F1/CDC42	ENSG00000136238	E2F1	YLR229C	CDC42
RPRD1B/SWF1	ENSG00000136247	RPRD1B	YDR126W	SWF1
PXMP4/DBP9	ENSG00000136271	PXMP4	YLR276C	DBP9
CHMP4B/FAU1	ENSG00000136371	CHMP4B	YER183C	FAU1
BPI/YHR192W	ENSG00000136436	BPI	YHR192W	YHR192W
CST3/NMT1	ENSG00000136448	CST3	YLR195C	NMT1
ASIP/HTD2	ENSG00000136449	ASIP	YHR067W	HTD2
CST4/HRB1	ENSG00000136450	CST4	YNL004W	HRB1
ACTR5/YGR021W	ENSG00000136463	ACTR5	YGR021W	YGR021W
WFDC2/YPL247C	ENSG00000136485	WFDC2	YPL247C	YPL247C
AHCY/SAS3	ENSG00000136504	AHCY	YBL052C	SAS3
DHX35/GAP1	ENSG00000136521	DHX35	YKR039W	GAP1
DNTTIP1/MRPL4	ENSG00000136522	DNTTIP1	YLR439W	MRPL4
MAP1LC3A/YGR250C	ENSG00000136527	MAP1LC3A	YGR250C	YGR250C
SYNDIG1/EMP47	ENSG00000136560	SYNDIG1	YFL048C	EMP47
PIGU/GAT1	ENSG00000136574	PIGU	YFL021W	GAT1
TNNC2/GUS1	ENSG00000136628	TNNC2	YGL245W	GUS1
APMAP/TUF1	ENSG00000136636	APMAP	YOR187W	TUF1
ZNF516/SNX3	ENSG00000136643	ZNF516	YOR357C	SNX3
USP14/YSP1	ENSG00000136653	USP14	YHR155W	YSP1
VAPA/YLR194C	ENSG00000136715	VAPA	YLR194C	YLR194C
MYOM1/YPR174C	ENSG00000136717	MYOM1	YPR174C	YPR174C
MYL12A/IMP4	ENSG00000136718	MYL12A	YNL075W	IMP4
CEP76/KRE5	ENSG00000136731	CEP76	YOR336W	KRE5
CEP192/HSE1	ENSG00000136738	CEP192	YHL002W	HSE1
RNMT/NFS1	ENSG00000136750	RNMT	YCL017C	NFS1
SMAD7/YME1	ENSG00000136758	SMAD7	YPR024W	YME1
LAMA1/SIS1	ENSG00000136770	LAMA1	YNL007C	SIS1
RNF125/HRK1	ENSG00000136807	RNF125	YOR267C	HRK1
ANKRD12/TRX2	ENSG00000136810	ANKRD12	YGR209C	TRX2
NOL4/FMP40	ENSG00000136811	NOL4	YPL222W	FMP40
POLI/ECM29	ENSG00000136813	POLI	YHL030W	ECM29
MIB1/SMC2	ENSG00000136824	MIB1	YFR031C	SMC2
RBBP8/IRA2	ENSG00000136848	RBBP8	YOL081W	IRA2
RIOK3/VPS45	ENSG00000136854	RIOK3	YGL095C	VPS45
CSTF2/YPL260W	ENSG00000136861	CSTF2	YPL260W	YPL260W
PSMD10/AGC1	ENSG00000136869	PSMD10	YPR021C	AGC1
ATG4A/PRP4	ENSG00000136875	ATG4A	YPR178W	PRP4
TBL1X/VMA10	ENSG00000136888	TBL1X	YHR039C-A	VMA10
GPR143/IPI1	ENSG00000136891	GPR143	YHR085W	IPI1
PGRMC1/PUP1	ENSG00000136930	PGRMC1	YOR157C	PUP1
POLA1/KEL3	ENSG00000136933	POLA1	YPL263C	KEL3
MID1/PLP2	ENSG00000136940	MID1	YOR281C	PLP2
NKAP/RPL35B	ENSG00000136942	NKAP	YDL136W	RPL35B
NXT2/DCC1	ENSG00000136982	NXT2	YCL016C	DCC1
GUCY2F/DFM1	ENSG00000136986	GUCY2F	YDR411C	DFM1
ENSG00000101898/RPA49	ENSG00000137054	ENSG00000101898	YNL248C	RPA49
ALG13/HNT3	ENSG00000137074	ALG13	YOR258W	HNT3
PRPS2/FDH1	ENSG00000137106	PRPS2	YOR388C	FDH1
TLR8/RPS6B	ENSG00000137154	TLR8	YBR181C	RPS6B
AMMECR1/STB4	ENSG00000137203	AMMECR1	YMR019W	STB4
CHRDL1/POP8	ENSG00000137265	CHRDL1	YBL018C	POP8
WDR13/BMS1	ENSG00000137312	WDR13	YPL217C	BMS1
SUV39H1/SNF5	ENSG00000137337	SUV39H1	YBR289W	SNF5
GLRA2/FLX1	ENSG00000137409	GLRA2	YIL134W	FLX1
XIAP/RPC31	ENSG00000137478	XIAP	YNL151C	RPC31
STAG2/LAG2	ENSG00000137497	STAG2	YOL025W	LAG2
MCF2/THP2	ENSG00000137500	MCF2	YHR167W	THP2
F9/SIR4	ENSG00000137501	F9	YDR227W	SIR4
ABCD1/YIP5	ENSG00000137502	ABCD1	YGL161C	YIP5
CCDC22/YGR015C	ENSG00000137509	CCDC22	YGR015C	YGR015C
CACNA1F/MRPL10	ENSG00000137547	CACNA1F	YNL284C	MRPL10
SYP/TGS1	ENSG00000137574	SYP	YPL157W	TGS1
PLP2/YNR065C	ENSG00000137642	PLP2	YNR065C	YNR065C
BMX/BUD13	ENSG00000137656	BMX	YGL174W	BUD13
PLS3/TVP38	ENSG00000137672	PLS3	YKR088C	TVP38
NAA10/XYL2	ENSG00000137673	NAA10	YLR070C	XYL2
RENBP/TMA20	ENSG00000137699	RENBP	YER007C-A	TMA20
ELF4/MRP1	ENSG00000137710	ELF4	YDR347W	MRP1
SMARCA1/VAC14	ENSG00000137713	SMARCA1	YLR386W	VAC14
MTMR8/YJL185C	ENSG00000137752	MTMR8	YJL185C	YJL185C
ASB9/MKK2	ENSG00000137764	ASB9	YPL140C	MKK2
ENSG00000102050/ODC2	ENSG00000137801	ENSG00000102050	YOR222W	ODC2
RBBP7/ELP2	ENSG00000137802	RBBP7	YGR200C	ELP2
PPP1R2P9/GCR2	ENSG00000137806	PPP1R2P9	YNL199C	GCR2
KCND1/RTF1	ENSG00000137815	KCND1	YGL244W	RTF1
OPN1LW/IOC3	ENSG00000137822	OPN1LW	YFR013W	IOC3
FMR1/BIO5	ENSG00000137842	FMR1	YNR056C	BIO5
PIM2/RAD59	ENSG00000137845	PIM2	YDL059C	RAD59
SLC35A2/SLD2	ENSG00000137872	SLC35A2	YKL108W	SLD2
PQBP1/RLP24	ENSG00000137876	PQBP1	YLR009W	RLP24
PCSK1N/YNL217W	ENSG00000137878	PCSK1N	YNL217W	YNL217W
EMD/MRPL40	ENSG00000137942	EMD	YPL173W	MRPL40
TAZ/ARO8	ENSG00000137944	TAZ	YGL202W	ARO8
PGK1/SUA7	ENSG00000137947	PGK1	YPR086W	SUA7
GATA1/BET2	ENSG00000137955	GATA1	YPR176C	BET2
MAGT1/KGD2	ENSG00000137992	MAGT1	YDR148C	KGD2
SMS/IMD2	ENSG00000138029	SMS	YHR216W	IMD2
PHEX/RBK1	ENSG00000138030	PHEX	YCR036W	RBK1
UBL4A/PTC1	ENSG00000138032	UBL4A	YDL006W	PTC1
EEA1/YGR016W	ENSG00000138035	EEA1	YGR016W	YGR016W
RP2/YKR078W	ENSG00000138036	RP2	YKR078W	YKR078W
PHF16/PSY2	ENSG00000138041	PHF16	YNL201C	PSY2
CDK16/YPT1	ENSG00000138069	CDK16	YFL038C	YPT1
USP11/ARP2	ENSG00000138071	USP11	YDL029W	ARP2
PCYT1B/MAL12	ENSG00000138079	PCYT1B	YGR292W	MAL12
HTATSF1/DAS1	ENSG00000138081	HTATSF1	YJL149W	DAS1
VGLL1/PET309	ENSG00000138095	VGLL1	YLR067C	PET309
CD40LG/BIO4	ENSG00000138101	CD40LG	YNR057C	BIO4
TIMP1/ARP1	ENSG00000138107	TIMP1	YHR129C	ARP1
FGD1/MYO2	ENSG00000138162	FGD1	YOR326W	MYO2
PIN4/SPC110	ENSG00000138180	PIN4	YDR356W	SPC110
PORCN/HDA2	ENSG00000138182	PORCN	YDR295C	HDA2
MAGED2/YND1	ENSG00000138185	MAGED2	YER005W	YND1
KLF8/HMLALPHA1	ENSG00000138279	KLF8	YCL066W	HMLALPHA1
SYTL4/TIM23	ENSG00000138297	SYTL4	YNR017W	TIM23
CENPI/TAF13	ENSG00000138303	CENPI	YML098W	TAF13
DRP2/RPS24A	ENSG00000138326	DRP2	YER074W	RPS24A
TAF7L/ADE17	ENSG00000138363	TAF7L	YMR120C	ADE17
PBDC1/SWI6	ENSG00000138376	PBDC1	YLR182W	SWI6
ENSG00000102391/KTR5	ENSG00000138378	ENSG00000102391	YNL029C	KTR5
ARMCX3/IBA57	ENSG00000138380	ARMCX3	YJR122W	IBA57
HTR2A/SRO9	ENSG00000138385	HTR2A	YCL037C	SRO9
NDFIP2/CPR4	ENSG00000138398	NDFIP2	YCR069W	CPR4
TNFSF13B/IDP2	ENSG00000138413	TNFSF13B	YLR174W	IDP2
MLNR/YPL014W	ENSG00000138434	MLNR	YPL014W	YPL014W
CAB39L/YTM1	ENSG00000138442	CAB39L	YOR272W	YTM1
KLF5/MKC7	ENSG00000138448	KLF5	YDR144C	MKC7
STK24/YKL100C	ENSG00000138600	STK24	YKL100C	YKL100C
ACP5/PTM1	ENSG00000138613	ACP5	YKL039W	PTM1
DNAJC3/ALG9	ENSG00000138641	DNAJC3	YNL219C	ALG9
UGGT2/FMP25	ENSG00000138646	UGGT2	YLR077W	FMP25
ARHGEF7/PGI1	ENSG00000138663	ARHGEF7	YBR196C	PGI1
FGF9/RIM4	ENSG00000138668	FGF9	YHL024W	RIM4
SGCG/PSY4	ENSG00000138669	SGCG	YBL046W	PSY4
PARP4/SEC31	ENSG00000138674	PARP4	YDL195W	SEC31
SUPT20H/YGL015C	ENSG00000138684	SUPT20H	YGL015C	YGL015C
MRPS31/CSF1	ENSG00000138688	MRPS31	YLR087C	CSF1
KPNA3/YAR066W	ENSG00000138698	KPNA3	YAR066W	YAR066W
FLT1/VPS52	ENSG00000138722	FLT1	YDR484W	VPS52
RGCC/ATP12	ENSG00000138750	RGCC	YJL180C	ATP12
VWA8/CDC12	ENSG00000138758	VWA8	YHR107C	CDC12
DGKH/YOR387C	ENSG00000138760	DGKH	YOR387C	YOR387C
KATNAL1/USO1	ENSG00000138768	KATNAL1	YDL058W	USO1
INTS6/IPP1	ENSG00000138777	INTS6	YBR011C	IPP1
TSC22D1/YJR141W	ENSG00000138785	TSC22D1	YJR141W	YJR141W
CLN5/ABF2	ENSG00000138795	CLN5	YMR072W	ABF2
OLFM4/NDI1	ENSG00000138796	OLFM4	YML120C	NDI1
MSLN/MET14	ENSG00000138801	MSLN	YKL001C	MET14
TRADD/SEC24	ENSG00000138802	TRADD	YIL109C	SEC24
HSF4/CMP2	ENSG00000138814	HSF4	YML057W	CMP2
CORO1A/COX12	ENSG00000138829	CORO1A	YLR038C	COX12
MAPK3/SKO1	ENSG00000138835	MAPK3	YNL167C	SKO1
PHKB/YLR036C	ENSG00000139112	PHKB	YLR036C	YLR036C
NUTF2/PEP7	ENSG00000139132	NUTF2	YDR323C	PEP7
NUP93/DIE2	ENSG00000139133	NUP93	YGR227W	DIE2
CENPT/YLR290C	ENSG00000139180	CENPT	YLR290C	YLR290C
TSNAXIP1/PEX5	ENSG00000139197	TSNAXIP1	YDR244W	PEX5
NFAT5/SYT1	ENSG00000139218	NFAT5	YPR095C	SYT1
N4BP1/FMP32	ENSG00000139220	N4BP1	YFL046W	FMP32
CBLN1/PAC2	ENSG00000139329	CBLN1	YER007W	PAC2
ARL2BP/SMX3	ENSG00000139343	ARL2BP	YPR182W	SMX3
ZNF423/AFT1	ENSG00000139350	ZNF423	YGL071W	AFT1
CCL22/RRF1	ENSG00000139351	CCL22	YHR038W	RRF1
CCL17/COX7	ENSG00000139372	CCL17	YMR256C	COX7
CTCF/YSR3	ENSG00000139496	CTCF	YKR053C	YSR3
ACD/KTR4	ENSG00000139505	ACD	YBR199W	KTR4
POLR2C/YJR107W	ENSG00000139567	POLR2C	YJR107W	YJR107W
PARD6A/RPS8A	ENSG00000139610	PARD6A	YBL072C	RPS8A
ZNF821/SWI3	ENSG00000139613	ZNF821	YJL176C	SWI3
MMP15/POL12	ENSG00000139618	MMP15	YBL035C	POL12
USB1/MED8	ENSG00000139636	USB1	YBR193C	MED8
CCDC113/YER156C	ENSG00000139637	CCDC113	YER156C	YER156C
NME3/YJL068C	ENSG00000139684	NME3	YJL068C	YJL068C
PSMD7/VPS33	ENSG00000139719	PSMD7	YLR396C	VPS33
VAC14/TMA22	ENSG00000139726	VAC14	YJR014W	TMA22
TANGO6/FRE6	ENSG00000139908	TANGO6	YLL051C	FRE6
COG4/YJL055W	ENSG00000139910	COG4	YJL055W	YJL055W
PLA2G15/YNL035C	ENSG00000140006	PLA2G15	YNL035C	YNL035C
[truncated: 1,423 more rows]
