# Supplementary material for: Scope and limitations of yeast as a model organism for studying human tissue-specific pathways
Source: BMC Syst Biol. 2015 Dec 29;9:96. doi: 10.1186/s12918-015-0253-0 (PMC4696342; doi:10.1186/s12918-015-0253-0)
Supplement: Additional file 1 — Network alignments. Compressed (*.zip) file containing individual tissue-specific alignments. (ZIP 5181 Kb) [file 12918_2015_253_MOESM1_ESM.zip › alignments/Testis Germ Cell_AlignGraph_edges.tsv]

First_ortholog_pair	Second_ortholog_pair
CAP2/YMR291W	NFYA/CSM4
USB1/MED8	ARHGAP33/HXK2
NADK/YNL193W	PON1/NAB2
RBM28/OXA1	PON1/NAB2
TNFAIP1/YDR286C	PON1/NAB2
SIRT2/KSP1	CRLF1/LAS17
FYN/BET3	ABCC8/MPP6
SERPINA4/NSA1	FARP2/RSA4
AHR/THI2	SCIN/SRP1
STAM2/IST3	MATK/SNF11
HTATIP2/SRP40	SPRTN/RSP5
RNF32/SEC65	HIVEP2/FHL1
INTS10/PHO85	ACPP/CAR2
SKP1/RAD1	ACPP/CAR2
DGKD/CHS2	STMN4/ISR1
RANGAP1/SDS24	SYT13/DUO1
PPP1R17/PFS1	SNAI2/SEC7
SLC9A7/YHR080C	ZRANB1/LPP1
TNFSF4/SSA2	ZFP64/GIS2
TRIB3/TOK1	GCLM/UIP3
NBN/MSN1	NCAPH2/MUD2
GUCY2F/DFM1	MUSK/DER1
NRBP1/YPK2	ATP6V0A1/SLN1
PICK1/LSM4	SLC4A7/TIF4632
GTPBP4/POX1	APBA2/MTC5
PPP1R17/PFS1	NSMAF/YET1
ENO3/CCT5	TUBG2/ACC1
HOXB6/ARC35	SKIV2L2/CAP2
ESR1/TMA17	MED17/STP22
EP300/JJJ3	AP2S1/CBK1
YY1/RIM2	TG/MRP49
MEF2D/CSE4	ADAM28/FET4
SLC1A4/HTA1	PHKA2/SWR1
MTHFD2/ACE2	LMO3/CRM1
SLC25A3/SMC3	LMO3/CRM1
LMNB1/RPN1	PER3/STE24
PSMD7/VPS33	RCN1/URA2
NPHP3/RPB10	ENTPD2/SFK1
PSMD9/SEC4	ALDH18A1/SEC9
PORCN/HDA2	CCAR1/MSH2
ZP2/YKL091C	GPBP1/NRG2
LMNB1/RPN1	LTK/RPN12
MFN2/LRP1	POLD1/NOP4
MLH1/DMA2	CDON/IXR1
MFNG/YLR243W	HIPK2/DBP7
PPP1R17/PFS1	SUGP2/SAP190
PKM/SAH1	ZNF76/GCN5
EIF3J/PTK2	ZNF76/GCN5
CLTCL1/AIM31	NTHL1/APA2
RIPK2/TPK2	SPEN/RRT6
RAB11A/DED1	SLK/TIF5
PARD3B/SPT3	TLE2/YAP1
EP300/JJJ3	ELAVL1/MGA2
CADPS2/RAD50	STAG3/TEF2
ERP29/PXA1	STAG3/TEF2
ABCB1/GRH1	PFKP/SEC23
ATF2/YML053C	TNFRSF1A/UTR2
TOMM22/SIR3	PKM/SAH1
ZXDC/KEX1	GAL/MUP1
MAP3K1/SPA2	LRP6/BCK1
FKBP1A/PSK2	ASNS/EFB1
MMP8/MRP20	DAZAP1/FCJ1
IL4R/POM33	RPS6KA6/YIP3
PSMD8/TGL5	TRPC5/TPD3
NT5C2/SNU114	MPP5/PRP31
B4GALT1/SMT3	FBXW11/ZUO1
MUL1/UTP20	CD5L/NOP15
PPP1R17/PFS1	PTGS2/IMD3
DLGAP4/PRP45	NOTCH3/NIP100
KLHL12/ITC1	NOTCH3/NIP100
CABIN1/PRE5	TEAD2/PBA1
PGM1/STE11	TACR2/TIF2
ESYT2/YRA1	FRYL/CUL3
PPP1R17/PFS1	PAX2/NHP6A
PGR/MRPL1	RGS11/MRPL20
C5orf22/PKH2	PAG1/RSC6
PPP1R17/PFS1	RARB/LOT5
GNB1/CRN1	DYNC1I2/PRP43
DLGAP4/PRP45	DYNC1I2/PRP43
HIVEP1/SMB1	DYNC1I2/PRP43
PPP6R2/BRE5	DYNC1I2/PRP43
SKP1/RAD1	GNB1/CRN1
PNO1/YGR012W	SP140/TDH3
CMA1/MSN2	TNS1/SNF2
CD82/BLI1	PGM1/STE11
AKAP3/YDR336W	RIF1/SRV2
ENO3/CCT5	SRCAP/PEX7
AK1/HUT1	RBL1/YHR213W-B
HIVEP1/SMB1	DLGAP4/PRP45
TBCE/SEC53	COL4A4/SSA3
CD79A/ERG2	CADPS2/RAD50
TRIP6/MCR1	ME2/PRP40
PPP1R17/PFS1	BCKDHB/UBP3
MAP3K4/RFS1	KAT6A/GPA2
STAG1/DBF2	PIBF1/VMA1
RCN2/SAC1	ZNF8/FAB1
ENSG00000104637/SET5	REST/HHT1
ENO3/CCT5	REST/HHT1
SLC1A4/HTA1	REST/HHT1
MED26/MRPS17	GCKR/CUE4
PTOV1/YCP4	MAP3K4/RFS1
CNOT3/WWM1	B4GALT1/SMT3
RP2/YKR078W	SH3BP2/OAR1
UBE4A/CPR1	C14orf166/BCD1
UQCC/PRP38	GMCL1/PRP3
GLRX3/UBX7	PDRG1/SPC72
RCVRN/URB1	COQ9/NOP56
SLC27A6/RRP12	COQ9/NOP56
DIDO1/KRE33	DZANK1/UTP10
ICMT/KAP123	TRMT6/KIC1
SCGB2A2/MIA40	CHGB/SIT4
CDKL1/HHT2	OTUB2/GIP2
ITGA4/SEC27	RGS1/TCP1
PICK1/LSM4	LAMB1/COP1
GSKIP/RAS2	SLC7A8/YPT7
APOA1/SUB2	SEMA4G/THO2
PPP6R2/BRE5	HIVEP1/SMB1
CPNE6/COA1	MADCAM1/ADE1
SP4/PHO88	ARVCF/HXT7
CPT1A/SWI5	CENPM/CLB3
ENO3/CCT5	PPP6R2/BRE5
APOA1/SUB2	PPP6R2/BRE5
INTS10/PHO85	SLC25A17/LHP1
STAG1/DBF2	CDKL1/HHT2
EEF2K/GSF2	CHGA/YHR113W
NAA10/XYL2	PDYN/HYM1
CAP2/YMR291W	KIF3B/PWP1
SOS1/TEF4	EEA1/YGR016W
ATP6V0E1/SFB3	TRADD/SEC24
BCL6/RPP2B	QPRT/RPL3
NCS1/ATG21	INTS10/PHO85
CAP2/YMR291W	NEFM/RPC17
RASGRF2/PGA2	HNRNPL/UBI4
PPP1R17/PFS1	CCDC94/TAF1
RAI1/SGF73	CCDC94/TAF1
PPP1R17/PFS1	ETFB/BTT1
RAB3D/TRA1	GRWD1/NAT2
PINK1-AS/MPA43	MAG/SAM1
IFNG/YMR295C	RLN2/YAK1
CCDC47/REV1	DOCK8/CAB1
AKR1A1/SLU7	MPDZ/SNT309
HSD11B1/SMD3	MPDZ/SNT309
MTR/SFI1	SEC23IP/MLP2
TNR/SWD2	ACTA2/YTH1
WFS1/RPL42A	MED31/SKS1
PTBP2/SSB2	ARHGEF17/HSP82
TBCE/SEC53	PVRL1/ATP23
CAP2/YMR291W	GABRR2/SYN8
NPHP3/RPB10	LY86/YDL233W
ICMT/KAP123	PCSK4/HTB1
ENSG00000117600/CKB1	LAMTOR2/APL5
