# Supplementary material for: Scope and limitations of yeast as a model organism for studying human tissue-specific pathways
Source: BMC Syst Biol. 2015 Dec 29;9:96. doi: 10.1186/s12918-015-0253-0 (PMC4696342; doi:10.1186/s12918-015-0253-0)
Supplement: Additional file 1 — Network alignments. Compressed (*.zip) file containing individual tissue-specific alignments. (ZIP 5181 Kb) [file 12918_2015_253_MOESM1_ESM.zip › alignments/Testis Interstitial_AlignGraph_nodes.tsv]

ID	Human_EnsemblGeneID	Human_Symbol	Yeast_EnsemblGeneID	Yeast_Symbol
TSPAN6/DPM1	ENSG00000000419	TSPAN6	YPR183W	DPM1
DPM1/HAP2	ENSG00000001167	DPM1	YGL237C	HAP2
SCYL3/RAD59	ENSG00000002016	SCYL3	YDL059C	RAD59
FGR/PPN1	ENSG00000002726	FGR	YDR452W	PPN1
CFH/CTR1	ENSG00000003147	CFH	YPR124W	CTR1
GCLC/COS9	ENSG00000003402	GCLC	YKL219W	COS9
NFYA/DFG5	ENSG00000003436	NFYA	YMR238W	DFG5
SEMA3F/NRP1	ENSG00000003756	SEMA3F	YDL167C	NRP1
CFTR/CSM4	ENSG00000004059	CFTR	YPL200W	CSM4
KRIT1/FEN1	ENSG00000004399	KRIT1	YCR034W	FEN1
RAD52/ADK1	ENSG00000004455	RAD52	YDR226W	ADK1
BAD/FPR4	ENSG00000004478	BAD	YLR449W	FPR4
CD99/HAL5	ENSG00000004660	CD99	YJL165C	HAL5
AOC1/ACP1	ENSG00000004779	AOC1	YKL192C	ACP1
HECW1/YGR201C	ENSG00000004838	HECW1	YGR201C	YGR201C
MAD1L1/YDR307W	ENSG00000004866	MAD1L1	YDR307W	YDR307W
LASP1/CDC27	ENSG00000004897	LASP1	YBL084C	CDC27
M6PR/BOR1	ENSG00000004939	M6PR	YNL275W	BOR1
ICA1/SEC61	ENSG00000004948	ICA1	YLR378C	SEC61
ALS2/NAM7	ENSG00000005007	ALS2	YMR080C	NAM7
CASP10/MEF1	ENSG00000005156	CASP10	YLR069C	MEF1
CFLAR/PET112	ENSG00000005175	CFLAR	YBL080C	PET112
TFPI/ERV15	ENSG00000005189	TFPI	YBR210W	ERV15
RBM5/PST2	ENSG00000005302	RBM5	YDR032C	PST2
MTMR7/BDF2	ENSG00000005339	MTMR7	YDL070W	BDF2
ARF5/YDR352W	ENSG00000005893	ARF5	YDR352W	YDR352W
POLDIP2/PGC1	ENSG00000006007	POLDIP2	YPL206C	PGC1
PLXND1/APL4	ENSG00000006125	PLXND1	YPR029C	APL4
AK2/ADH7	ENSG00000006194	AK2	YCR105W	ADH7
CD38/GRX6	ENSG00000006468	CD38	YDL010W	GRX6
FKBP4/LCB5	ENSG00000006530	FKBP4	YLR260W	LCB5
KDM1A/DBF4	ENSG00000006634	KDM1A	YDR052C	DBF4
CAMKK1/YMR010W	ENSG00000006704	CAMKK1	YMR010W	YMR010W
RECQL/VPS41	ENSG00000006715	RECQL	YDR080W	VPS41
HSPB6/IZH2	ENSG00000006831	HSPB6	YOL002C	IZH2
ARHGAP33/PAC1	ENSG00000007168	ARHGAP33	YOR269W	PAC1
NDUFAB1/MET10	ENSG00000007171	NDUFAB1	YFR030W	MET10
PDK4/HXK2	ENSG00000007174	PDK4	YGL253W	HXK2
ZMYND10/HOF1	ENSG00000007237	ZMYND10	YMR032W	HOF1
ST7/TRS33	ENSG00000007255	ST7	YOR115C	TRS33
CDC27/GPI1	ENSG00000007541	CDC27	YGR216C	GPI1
SLC4A1/FRE7	ENSG00000007952	SLC4A1	YOL152W	FRE7
CALCR/PRE7	ENSG00000008018	CALCR	YBL041W	PRE7
HCCS/SCH9	ENSG00000008118	HCCS	YHR205W	SCH9
DVL2/UTR1	ENSG00000008130	DVL2	YJR049C	UTR1
UPF1/DTR1	ENSG00000008282	UPF1	YBR180W	DTR1
SKAP2/CNL1	ENSG00000008294	SKAP2	YDR357C	CNL1
SLC25A5/RPS20	ENSG00000008988	SLC25A5	YHL015W	RPS20
CCDC109B/YBL055C	ENSG00000009335	CCDC109B	YBL055C	YBL055C
HOXA11/POL3	ENSG00000009413	HOXA11	YDL102W	POL3
POLR2J/VTA1	ENSG00000009844	POLR2J	YLR181C	VTA1
DHX33/PHD1	ENSG00000009950	DHX33	YKL043W	PHD1
MEOX1/VID30	ENSG00000010017	MEOX1	YGL227W	VID30
LIG3/MSC7	ENSG00000010030	LIG3	YHR039C	MSC7
RPAP3/SEE1	ENSG00000010165	RPAP3	YIL064W	SEE1
ENSG00000005189/COR1	ENSG00000010256	ENSG00000005189	YBL045C	COR1
CIAPIN1/YCS4	ENSG00000010292	CIAPIN1	YLR272C	YCS4
FAM214B/NUD1	ENSG00000010322	FAM214B	YOR373W	NUD1
COPZ2/FUS3	ENSG00000010810	COPZ2	YBL016W	FUS3
PRKAR2B/NDD1	ENSG00000010818	PRKAR2B	YOR372C	NDD1
MSL3/ELA1	ENSG00000011007	MSL3	YNL230C	ELA1
CREBBP/YNK1	ENSG00000011052	CREBBP	YKL067W	YNK1
BZRAP1/ICT1	ENSG00000011198	BZRAP1	YLR099C	ICT1
MPO/UTP18	ENSG00000011260	MPO	YJL069C	UTP18
PON1/DCR2	ENSG00000011275	PON1	YLR361C	DCR2
GCFC2/STT4	ENSG00000011405	GCFC2	YLR305C	STT4
ABCB4/SKG3	ENSG00000011426	ABCB4	YLR187W	SKG3
SOX8/GYP1	ENSG00000011454	SOX8	YOR070C	GYP1
IBTK/PPH21	ENSG00000011485	IBTK	YDL134C	PPH21
MYCBP2/TFB3	ENSG00000012048	MYCBP2	YDR460W	TFB3
FBXL3/NUP57	ENSG00000012822	FBXL3	YGR119C	NUP57
ITGAL/RPT3	ENSG00000013275	ITGAL	YDR394W	RPT3
PDK2/RET1	ENSG00000013503	PDK2	YOR207C	RET1
ITGA3/NGL2	ENSG00000013523	ITGA3	YMR285C	NGL2
LAMP2/ITT1	ENSG00000013561	LAMP2	YML068W	ITT1
GGNBP2/YAL064C-A	ENSG00000013810	GGNBP2	YAL064C-A	YAL064C-A
ITGA2B/PMT6	ENSG00000014216	ITGA2B	YGR199W	PMT6
GDE1/MDH3	ENSG00000014641	GDE1	YDL078C	MDH3
C19orf60/MMT1	ENSG00000014824	C19orf60	YMR177W	MMT1
CRLF1/BRX1	ENSG00000015171	CRLF1	YOL077C	BRX1
MAP3K14/LAS17	ENSG00000015285	MAP3K14	YOR181W	LAS17
ABCC8/GPG1	ENSG00000015413	ABCC8	YGL121C	GPG1
CCL18/MPP6	ENSG00000015479	CCL18	YNR024W	MPP6
CCL3/BPL1	ENSG00000015592	CCL3	YDL141W	BPL1
SYNRG/HPF1	ENSG00000016490	SYNRG	YOL155C	HPF1
CACNG3/PMR1	ENSG00000017260	CACNG3	YGL167C	PMR1
TMEM132A/DLD1	ENSG00000018510	TMEM132A	YDL174C	DLD1
AP2B1/ENA2	ENSG00000018625	AP2B1	YDR039C	ENA2
TAC1/EMW1	ENSG00000018699	TAC1	YNL313C	EMW1
ZNF263/RGM1	ENSG00000020256	ZNF263	YMR182C	RGM1
CX3CL1/SEN1	ENSG00000021776	CX3CL1	YLR430W	SEN1
SPATA20/CPA1	ENSG00000021826	SPATA20	YOR303W	CPA1
CACNA1G/DEG1	ENSG00000022267	CACNA1G	YFL001W	DEG1
TNFRSF12A/MAG2	ENSG00000022840	TNFRSF12A	YLR427W	MAG2
MAP3K9/PFA4	ENSG00000023041	MAP3K9	YOL003C	PFA4
RALA/PDI1	ENSG00000023318	RALA	YCL043C	PDI1
BAIAP2L1/HEM1	ENSG00000023330	BAIAP2L1	YDR232W	HEM1
ETV1/GRX2	ENSG00000023572	ETV1	YDR513W	GRX2
AGK/ERB1	ENSG00000023734	AGK	YMR049C	ERB1
CCL26/SPT2	ENSG00000023902	CCL26	YER161C	SPT2
FARP2/UBR2	ENSG00000024048	FARP2	YLR024C	UBR2
USH1C/PAN1	ENSG00000024422	USH1C	YIR006C	PAN1
DBF4/HSF1	ENSG00000025156	DBF4	YGL073W	HSF1
TBXA2R/TAF1	ENSG00000025293	TBXA2R	YGR274C	TAF1
IFRD1/GAL80	ENSG00000025434	IFRD1	YML051W	GAL80
GTF2IRD1/CNS1	ENSG00000025772	GTF2IRD1	YBR155W	CNS1
PAF1/DJP1	ENSG00000025796	PAF1	YIR004W	DJP1
VPS41/SRP1	ENSG00000025800	VPS41	YNL189W	SRP1
ARHGAP44/YLR031W	ENSG00000026025	ARHGAP44	YLR031W	YLR031W
ELAC2/RAD3	ENSG00000026036	ELAC2	YER171W	RAD3
SCIN/YBR096W	ENSG00000026508	SCIN	YBR096W	YBR096W
MYH13/OCT1	ENSG00000027001	MYH13	YKL134C	OCT1
ADIPOR2/YOR296W	ENSG00000027075	ADIPOR2	YOR296W	YOR296W
UPP2/VPS5	ENSG00000028528	UPP2	YOR069W	VPS5
MARK4/DSE3	ENSG00000029639	MARK4	YOR264W	DSE3
PAFAH1B1/EIS1	ENSG00000029725	PAFAH1B1	YMR031C	EIS1
NOS2/YBR242W	ENSG00000030066	NOS2	YBR242W	YBR242W
DNAH9/SES1	ENSG00000031698	DNAH9	YDR023W	SES1
GAS7/WTM2	ENSG00000032389	GAS7	YOR229W	WTM2
TRAPPC6A/NDT80	ENSG00000032742	TRAPPC6A	YHR124W	NDT80
MATK/ARB1	ENSG00000033050	MATK	YER036C	ARB1
CD79B/VPH1	ENSG00000033627	CD79B	YOR270C	VPH1
SCN4A/NFI1	ENSG00000033800	SCN4A	YOR156C	NFI1
PAX6/VHT1	ENSG00000034053	PAX6	YGR065C	VHT1
RHBDF1/AIM9	ENSG00000034152	RHBDF1	YER080W	AIM9
LUC7L/ATG8	ENSG00000034713	LUC7L	YBL078C	ATG8
BAIAP3/CYK3	ENSG00000035115	BAIAP3	YDL117W	CYK3
PIGQ/ADE12	ENSG00000035687	PIGQ	YNL220W	ADE12
TEAD3/RFC1	ENSG00000035928	TEAD3	YOR217W	RFC1
SELE/RTT101	ENSG00000036257	SELE	YJL047C	RTT101
DNAJC11/UBP5	ENSG00000036672	DNAJC11	YER144C	UBP5
MYLIP/KEL3	ENSG00000037637	MYLIP	YPL263C	KEL3
NOX1/MRI1	ENSG00000037757	NOX1	YPR118W	MRI1
E2F2/TRM8	ENSG00000037897	E2F2	YDL201W	TRM8
PSMB1/ERG26	ENSG00000038274	PSMB1	YGL001C	ERG26
SYN1/YNL193W	ENSG00000038382	SYN1	YNL193W	YNL193W
JARID2/YLR413W	ENSG00000038427	JARID2	YLR413W	YLR413W
CAMK1G/YCL057C-A	ENSG00000038945	CAMK1G	YCL057C-A	YCL057C-A
CDK11A/MTR4	ENSG00000039123	CDK11A	YJL050W	MTR4
NADK/YAP6	ENSG00000039600	NADK	YDR259C	YAP6
TFAP2B/GUF1	ENSG00000041353	TFAP2B	YLR289W	GUF1
CYTH3/PRE9	ENSG00000041357	CYTH3	YGR135W	PRE9
ADAM22/MOD5	ENSG00000041515	ADAM22	YOR274W	MOD5
SYPL1/LSG1	ENSG00000041802	SYPL1	YGL099W	LSG1
SPAG9/TDP1	ENSG00000042088	SPAG9	YBR223C	TDP1
CELSR3/TSR2	ENSG00000042493	CELSR3	YLR435W	TSR2
MGST1/APS2	ENSG00000042753	MGST1	YJR058C	APS2
CRY1/FHN1	ENSG00000042832	CRY1	YGR131W	FHN1
NFIX/DCN1	ENSG00000043093	NFIX	YLR128W	DCN1
MMP25/RDL1	ENSG00000043143	MMP25	YOR285W	RDL1
IL32/SCM3	ENSG00000044115	IL32	YDL139C	SCM3
PKD1/YJR030C	ENSG00000044446	PKD1	YJR030C	YJR030C
MAPK8IP2/UTP13	ENSG00000047056	MAPK8IP2	YLR222C	UTP13
MED24/URA8	ENSG00000047230	MED24	YJR103W	URA8
SEC62/VMA13	ENSG00000047249	SEC62	YPR036W	VMA13
RPS20/MLP1	ENSG00000047410	RPS20	YKR095W	MLP1
CSDE1/FET5	ENSG00000047457	CSDE1	YFL041W	FET5
UBE3C/RPO41	ENSG00000047579	UBE3C	YFL036W	RPO41
REV3L/CSG2	ENSG00000047936	REV3L	YBR036C	CSG2
PAX7/RNR4	ENSG00000048392	PAX7	YGR180C	RNR4
MASP2/RSM10	ENSG00000048544	MASP2	YDR041W	RSM10
TRAF3IP3/MRN1	ENSG00000048740	TRAF3IP3	YPL184C	MRN1
POMT2/RBS1	ENSG00000048991	POMT2	YDL189W	RBS1
VTA1/YKT6	ENSG00000049245	VTA1	YKL196C	YKT6
MLXIPL/RSP5	ENSG00000049759	MLXIPL	YER125W	RSP5
BAZ1B/WBP1	ENSG00000049860	BAZ1B	YEL002C	WBP1
RANBP9/YLR257W	ENSG00000050405	RANBP9	YLR257W	YLR257W
ETV7/YLR108C	ENSG00000050438	ETV7	YLR108C	YLR108C
SPRTN/NAM2	ENSG00000050748	SPRTN	YLR382C	NAM2
METTL13/PER33	ENSG00000051108	METTL13	YLR064W	PER33
ZNF207/RAD51	ENSG00000051180	ZNF207	YER095W	RAD51
UQCRC1/HFM1	ENSG00000051341	UQCRC1	YGL251C	HFM1
CD9/CKI1	ENSG00000051382	CD9	YLR133W	CKI1
NCAPD2/CDC40	ENSG00000051596	NCAPD2	YDR364C	CDC40
IFFO1/PDC2	ENSG00000052126	IFFO1	YDR081C	PDC2
GIPR/RRP12	ENSG00000052749	GIPR	YPL012W	RRP12
NISCH/ERG25	ENSG00000052802	NISCH	YGR060W	ERG25
STAB1/APD1	ENSG00000052841	STAB1	YBR151W	APD1
FUZ/SOD2	ENSG00000053254	FUZ	YHR008C	SOD2
PRSS3/AAD10	ENSG00000053371	PRSS3	YJR155W	AAD10
CD4/BET3	ENSG00000054116	CD4	YKR068C	BET3
LRRC23/MSR1	ENSG00000054654	LRRC23	YHR091C	MSR1
BTK/CDC53	ENSG00000055130	BTK	YDL132W	CDC53
HFE/PEX11	ENSG00000055163	HFE	YOL147C	PEX11
SCMH1/IKS1	ENSG00000055332	SCMH1	YJL057C	IKS1
FYN/SPP1	ENSG00000055609	FYN	YPL138C	SPP1
HIVEP2/PUF3	ENSG00000055917	HIVEP2	YLL013C	PUF3
TCEB3/FMP10	ENSG00000055955	TCEB3	YER182W	FMP10
LYPLA2/YDR114C	ENSG00000056558	LYPLA2	YDR114C	YDR114C
NME2/MSH4	ENSG00000057468	NME2	YFL003C	MSH4
APBA3/GDI1	ENSG00000057608	APBA3	YER136W	GDI1
MKS1/ATG5	ENSG00000057663	MKS1	YPL149W	ATG5
ABHD5/ERG11	ENSG00000058056	ABHD5	YHR007C	ERG11
KAL1/KCC4	ENSG00000058091	KAL1	YCL024W	KCC4
AKAP8L/RPL3	ENSG00000058404	AKAP8L	YOR063W	RPL3
UTP18/RPC37	ENSG00000058600	UTP18	YKR025W	RPC37
RNF216/PMC1	ENSG00000058668	RNF216	YGL006W	PMC1
TTC19/RIO2	ENSG00000058729	TTC19	YNL207W	RIO2
PTBP1/MRPL7	ENSG00000058804	PTBP1	YDR237W	MRPL7
DPF1/TIS11	ENSG00000059145	DPF1	YLR136C	TIS11
SYT7/PRO2	ENSG00000059573	SYT7	YOR323C	PRO2
PIK3C2A/TRM3	ENSG00000059588	PIK3C2A	YDL112W	TRM3
PLAUR/HOG1	ENSG00000059758	PLAUR	YLR113W	HOG1
ANLN/XDJ1	ENSG00000059769	ANLN	YLR090W	XDJ1
WIZ/PSR2	ENSG00000060069	WIZ	YLR019W	PSR2
RABGAP1/YLR312C	ENSG00000060237	RABGAP1	YLR312C	YLR312C
DCN/TEX1	ENSG00000060688	DCN	YNL253W	TEX1
PPP5C/FMP37	ENSG00000060762	PPP5C	YGL080W	FMP37
MAP4K3/POT1	ENSG00000060971	MAP4K3	YIL160C	POT1
ZBTB32/BAT2	ENSG00000060982	ZBTB32	YJR148W	BAT2
TYROBP/SDH4	ENSG00000061794	TYROBP	YDR178W	SDH4
GABRA3/RSN1	ENSG00000062598	GABRA3	YMR266W	RSN1
BRCA1/REV3	ENSG00000062822	BRCA1	YPL167C	REV3
ERCC1/RPL18B	ENSG00000063177	ERCC1	YNL301C	RPL18B
CD22/SBP1	ENSG00000063244	CD22	YHL034C	SBP1
SEMA3B/YIL165C	ENSG00000063438	SEMA3B	YIL165C	YIL165C
MBTPS2/GLO2	ENSG00000063854	MBTPS2	YDR272W	GLO2
LTF/YAF9	ENSG00000063978	LTF	YNL107W	YAF9
NR1H4/YFR039C	ENSG00000064012	NR1H4	YFR039C	YFR039C
ALOX5/TAF2	ENSG00000064313	ALOX5	YCR042C	TAF2
CALCOCO1/MTR10	ENSG00000064419	CALCOCO1	YOR160W	MTR10
UBR7/YLR271W	ENSG00000064607	UBR7	YLR271W	YLR271W
MAP4K5/YBR235W	ENSG00000064651	MAP4K5	YBR235W	YBR235W
EHD3/PRY2	ENSG00000064655	EHD3	YKR013W	PRY2
PSMC4/YIG1	ENSG00000064666	PSMC4	YPL201C	YIG1
CLDN11/RRP3	ENSG00000064703	CLDN11	YHR065C	RRP3
MVP/PMS1	ENSG00000064933	MVP	YNL082W	PMS1
NUB1/HMO1	ENSG00000064961	NUB1	YDR174W	HMO1
CLK1/GPA1	ENSG00000065135	CLK1	YHR005C	GPA1
ENSG00000013455/PSE1	ENSG00000065150	ENSG00000013455	YMR308C	PSE1
POLR3B/CAR2	ENSG00000065154	POLR3B	YLR438W	CAR2
ANGEL1/PWP2	ENSG00000065183	ANGEL1	YCR057C	PWP2
RNF14/PRR2	ENSG00000065243	RNF14	YDL214C	PRR2
DDX11/LAC1	ENSG00000065308	DDX11	YKL008C	LAC1
CD6/EFT2	ENSG00000065357	CD6	YDR385W	EFT2
TACC3/SLM5	ENSG00000065427	TACC3	YCR024C	SLM5
UFL1/MPD1	ENSG00000065485	UFL1	YOR288C	MPD1
POLA2/FRK1	ENSG00000065534	POLA2	YPL141C	FRK1
CAPN1/RLP7	ENSG00000065559	CAPN1	YNL002C	RLP7
ACPP/ENT3	ENSG00000065609	ACPP	YJR125C	ENT3
MDH1/ISR1	ENSG00000065613	MDH1	YPR106W	ISR1
SLC30A9/ARK1	ENSG00000065675	SLC30A9	YNL020C	ARK1
MTMR11/UTP15	ENSG00000065717	MTMR11	YMR093W	UTP15
CCDC88C/VAC7	ENSG00000065809	CCDC88C	YNL054W	VAC7
YAF2/MAE1	ENSG00000065833	YAF2	YKL029C	MAE1
ZMYND11/YBR141C	ENSG00000065882	ZMYND11	YBR141C	YBR141C
WAS/YPL245W	ENSG00000065883	WAS	YPL245W	YPL245W
DPEP1/FHL1	ENSG00000065970	DPEP1	YPR104C	FHL1
BID/PDE2	ENSG00000065989	BID	YOR360C	PDE2
MATR3/HRP1	ENSG00000066044	MATR3	YOL123W	HRP1
RGPD5/SNF12	ENSG00000066117	RGPD5	YNR023W	SNF12
STMN4/HAP5	ENSG00000066136	STMN4	YOR358W	HAP5
NUDCD3/ELG1	ENSG00000066455	NUDCD3	YOR144C	ELG1
ISL1/SEC7	ENSG00000066777	ISL1	YDR170C	SEC7
IL20RA/HEM15	ENSG00000066926	IL20RA	YOR176W	HEM15
CLCA1/TIF1	ENSG00000067048	CLCA1	YKR059W	TIF1
ATP2C1/LPP1	ENSG00000067113	ATP2C1	YDR503C	LPP1
SRCIN1/LAG1	ENSG00000067167	SRCIN1	YHL003C	LAG1
IGF1/GIS2	ENSG00000067182	IGF1	YNL255C	GIS2
RALBP1/EEB1	ENSG00000067191	RALBP1	YPL095C	EEB1
RUFY3/CDC19	ENSG00000067225	RUFY3	YAL038W	CDC19
CNTN1/FCF2	ENSG00000067334	CNTN1	YLR051C	FCF2
WWTR1/NUP100	ENSG00000067445	WWTR1	YKL068W	NUP100
AGPS/RRP15	ENSG00000067533	AGPS	YPR143W	RRP15
ATP1A2/RHO1	ENSG00000067560	ATP1A2	YPR165W	RHO1
TTC27/TCB1	ENSG00000067715	TTC27	YOR086C	TCB1
MARCO/PKP1	ENSG00000067992	MARCO	YIL042C	PKP1
SYT13/STE11	ENSG00000068078	SYT13	YLR362W	STE11
SNAI2/PHO4	ENSG00000068323	SNAI2	YFR034C	PHO4
CD74/GYP7	ENSG00000068354	CD74	YDL234C	GYP7
HGF/TRM7	ENSG00000068438	HGF	YBR061C	TRM7
ZRANB1/KCS1	ENSG00000068745	ZRANB1	YDR017C	KCS1
NCDN/KRE28	ENSG00000068793	NCDN	YDR532C	KRE28
ZFP64/HST2	ENSG00000068903	ZFP64	YPL015C	HST2
MNAT1/GLT1	ENSG00000069248	MNAT1	YDL171C	GLT1
SAMD4A/VPS35	ENSG00000069329	SAMD4A	YJL154C	VPS35
RUNX3/YDJ1	ENSG00000069345	RUNX3	YNL064C	YDJ1
MRE11A/BIT61	ENSG00000069667	MRE11A	YJL058C	BIT61
PLEKHB1/SDT1	ENSG00000069712	PLEKHB1	YGL224C	SDT1
SERPINB1/CDD1	ENSG00000069764	SERPINB1	YLR245C	CDD1
SPAST/REF2	ENSG00000069849	SPAST	YDR195W	REF2
ENSG00000021602/ELP2	ENSG00000069966	ENSG00000021602	YGR200C	ELP2
NRXN3/UFD1	ENSG00000070010	NRXN3	YGR048W	UFD1
AQR/IKI3	ENSG00000070061	AQR	YLR384C	IKI3
CPS1/SSP120	ENSG00000070081	CPS1	YLR250W	SSP120
C8B/PFY1	ENSG00000070087	C8B	YOR122C	PFY1
FHL1/UIP3	ENSG00000070159	FHL1	YAR027W	UIP3
RTFDC1/AIM38	ENSG00000070423	RTFDC1	YNR018W	AIM38
GABRA1/POL4	ENSG00000070501	GABRA1	YCR014C	POL4
NLRP2/ASN1	ENSG00000070669	NLRP2	YPR145W	ASN1
RNF10/APM3	ENSG00000070718	RNF10	YBR288C	APM3
ZDHHC6/YAT2	ENSG00000070748	ZDHHC6	YER024W	YAT2
RNH1/MUD2	ENSG00000070756	RNH1	YKL074C	MUD2
NDUFS1/RPA190	ENSG00000070761	NDUFS1	YOR341W	RPA190
RB1CC1/CKA1	ENSG00000070770	RB1CC1	YIL035C	CKA1
ERP44/FMC1	ENSG00000070778	ERP44	YIL098C	FMC1
ALAS1/GCD6	ENSG00000070785	ALAS1	YDR211W	GCD6
BIRC3/YPT32	ENSG00000070831	BIRC3	YGL210W	YPT32
AKAP11/PUT4	ENSG00000070915	AKAP11	YOR348C	PUT4
GLRX2/PMA1	ENSG00000070961	GLRX2	YGL008C	PMA1
SNAPC1/GSH2	ENSG00000071051	SNAPC1	YOL049W	GSH2
STRAP/AIP1	ENSG00000071127	STRAP	YMR092C	AIP1
ABCC2/KIN2	ENSG00000071242	ABCC2	YLR096W	KIN2
DEF6/YNG2	ENSG00000071243	DEF6	YHR090C	YNG2
PLEKHO1/BUD23	ENSG00000071462	PLEKHO1	YCR047C	BUD23
GCLM/HRD3	ENSG00000071537	GCLM	YLR207W	HRD3
UBR2/MSP1	ENSG00000071539	UBR2	YGR028W	MSP1
EHD2/ULS1	ENSG00000071794	EHD2	YOR191W	ULS1
RRAGD/TSR4	ENSG00000071994	RRAGD	YOL022C	TSR4
HSF2/TPK1	ENSG00000072062	HSF2	YJL164C	TPK1
PHF20/YBL107C	ENSG00000072110	PHF20	YBL107C	YBL107C
NR1H3/VPS70	ENSG00000072133	NR1H3	YJR126C	VPS70
NCAPH2/YAP1801	ENSG00000072134	NCAPH2	YHR161C	YAP1801
TOMM34/SIW14	ENSG00000072135	TOMM34	YNL032W	SIW14
SEC63/TRE1	ENSG00000072274	SEC63	YPL176C	TRE1
KPNA6/GUK1	ENSG00000072415	KPNA6	YDR454C	GUK1
VIM/SMC1	ENSG00000072501	VIM	YFL008W	SMC1
RTEL1-TNFRSF6B/BUD3	ENSG00000072518	RTEL1-TNFRSF6B	YCL014W	BUD3
FAS/IMG1	ENSG00000072609	FAS	YCR046C	IMG1
CD44/RAD28	ENSG00000072803	CD44	YDR030C	RAD28
KCNG1/YSP1	ENSG00000072818	KCNG1	YHR155W	YSP1
SLAMF7/RRP4	ENSG00000072832	SLAMF7	YHR069C	RRP4
MIPEP/LRS4	ENSG00000072864	MIPEP	YDR439W	LRS4
PRKCH/APM1	ENSG00000072958	PRKCH	YPL259C	APM1
INSRR/SEC2	ENSG00000073009	INSRR	YNL272C	SEC2
IFNGR1/MCM2	ENSG00000073111	IFNGR1	YBL023C	MCM2
SH2D2A/ECM5	ENSG00000073614	SH2D2A	YMR176W	ECM5
TNFRSF1B/STE6	ENSG00000073734	TNFRSF1B	YKL209C	STE6
VEZT/YAP1802	ENSG00000073921	VEZT	YGR241C	YAP1802
POU2F2/SEC18	ENSG00000073969	POU2F2	YBR080C	SEC18
SNX1/TEC1	ENSG00000074219	SNX1	YBR083W	TEC1
TBPL1/YJU3	ENSG00000074416	TBPL1	YKL094W	YJU3
ARNTL2/NPR1	ENSG00000074590	ARNTL2	YNL183C	NPR1
BCLAF1/DOC1	ENSG00000074755	BCLAF1	YGL240W	DOC1
ANK1/ENO2	ENSG00000074800	ANK1	YHR174W	ENO2
TFB1M/ARP6	ENSG00000075089	TFB1M	YLR085C	ARP6
RABEP1/CSM3	ENSG00000075131	RABEP1	YMR048W	CSM3
HMGB3/TIF4632	ENSG00000075151	HMGB3	YGL049C	TIF4632
NUP160/MTC5	ENSG00000075188	NUP160	YDR128W	MTC5
BAK1/CTT1	ENSG00000075213	BAK1	YGR088W	CTT1
MUSK/RAX2	ENSG00000075223	MUSK	YLR084C	RAX2
IKZF2/ERG10	ENSG00000075239	IKZF2	YPL028W	ERG10
GRN/YNL095C	ENSG00000075292	GRN	YNL095C	YNL095C
ARHGAP31/TOS2	ENSG00000075413	ARHGAP31	YGR221C	TOS2
NR2E3/TAO3	ENSG00000075539	NR2E3	YIL129C	TAO3
CENPQ/ARP9	ENSG00000075624	CENPQ	YMR033W	ARP9
SARS/SPO14	ENSG00000075651	SARS	YKR031C	SPO14
RANBP3/UTP4	ENSG00000075702	RANBP3	YDR324C	UTP4
ARID4A/YNL046W	ENSG00000075711	ARID4A	YNL046W	YNL046W
TSSC1/VPS21	ENSG00000075785	TSSC1	YOR089C	VPS21
ENSG00000032514/YET1	ENSG00000075790	ENSG00000032514	YKL065C	YET1
IFT88/PRP39	ENSG00000075856	IFT88	YML046W	PRP39
ZCCHC8/LRG1	ENSG00000075884	ZCCHC8	YDL240W	LRG1
ABCF2/RRP42	ENSG00000075914	ABCF2	YDL111C	RRP42
LRRC7/TAF13	ENSG00000075945	LRRC7	YML098W	TAF13
UBA6/MCM6	ENSG00000076003	UBA6	YGL201C	MCM6
GAB2/REX2	ENSG00000076043	GAB2	YLR059C	REX2
ATP6V0A1/YIL077C	ENSG00000076053	ATP6V0A1	YIL077C	YIL077C
PIAS1/MLH1	ENSG00000076242	PIAS1	YMR167W	MLH1
SLC4A7/UNG1	ENSG00000076248	SLC4A7	YML021C	UNG1
APBA2/MON1	ENSG00000076685	APBA2	YGL124C	MON1
UHRF1/CLF1	ENSG00000076924	UHRF1	YLR117C	CLF1
MAP2K3/ROM1	ENSG00000076928	MAP2K3	YGR070W	ROM1
TMSB10/SEC1	ENSG00000076944	TMSB10	YDR164C	SEC1
RNF19A/MRPS16	ENSG00000076984	RNF19A	YPL013C	MRPS16
PEX3/NRK1	ENSG00000077009	PEX3	YNL129W	NRK1
GABARAPL2/COS12	ENSG00000077063	GABARAPL2	YGL263W	COS12
MYOC/YGL101W	ENSG00000077097	MYOC	YGL101W	YGL101W
SH3YL1/SKP2	ENSG00000077235	SH3YL1	YNL311C	SKP2
VCL/UBP1	ENSG00000077254	VCL	YDL122W	UBP1
DAPK2/STE7	ENSG00000077264	DAPK2	YDL159W	STE7
NSMAF/MSL1	ENSG00000077312	NSMAF	YIR009W	MSL1
ADSS/SKI6	ENSG00000077348	ADSS	YGR195W	SKI6
STAP1/SIF2	ENSG00000077380	STAP1	YBR103W	SIF2
TIMP2/GAT3	ENSG00000077458	TIMP2	YLR013W	GAT3
RFC1/HST3	ENSG00000077463	RFC1	YOR025W	HST3
CUL3/CUR1	ENSG00000077522	CUL3	YPR158W	CUR1
MYOM2/CAP2	ENSG00000077549	MYOM2	YIL034C	CAP2
OTC/UBC6	ENSG00000077721	OTC	YER100W	UBC6
USP2/KSS1	ENSG00000077782	USP2	YGR040W	KSS1
CASR/FPR2	ENSG00000077800	CASR	YDR519W	FPR2
TUBG2/RAD34	ENSG00000077809	TUBG2	YDR314C	RAD34
RPL26L1/SIZ1	ENSG00000078043	RPL26L1	YDR409W	SIZ1
FLT4/KIN1	ENSG00000078061	FLT4	YDR122W	KIN1
NSUN2/DUR1,2	ENSG00000078070	NSUN2	YBR208C	DUR1,2
FBXO42/UBC1	ENSG00000078140	FBXO42	YDR177W	UBC1
MRI1/VPS34	ENSG00000078142	MRI1	YLR240W	VPS34
METTL1/FAA4	ENSG00000078304	METTL1	YMR246W	FAA4
HOXC8/YRA2	ENSG00000078328	HOXC8	YKL214C	YRA2
AGA/SKI8	ENSG00000078369	AGA	YGL213C	SKI8
ENSG00000038102/SNT2	ENSG00000078403	ENSG00000038102	YGL131C	SNT2
PI4K2B/STE23	ENSG00000078618	PI4K2B	YLR389C	STE23
MAT2B/POR1	ENSG00000078668	MAT2B	YNL055C	POR1
TLL1/MRE11	ENSG00000078674	TLL1	YMR224C	MRE11
EDC4/MET13	ENSG00000078747	EDC4	YGL125W	MET13
TRIO/INN1	ENSG00000078902	TRIO	YNL152W	INN1
VCAN/STP22	ENSG00000078967	VCAN	YCL008C	STP22
MSR1/YKU80	ENSG00000079246	MSR1	YMR106C	YKU80
CDH1/CBK1	ENSG00000079277	CDH1	YNL161W	CBK1
SKIV2L2/REX3	ENSG00000079313	SKIV2L2	YLR107W	REX3
DNAH5/MRP49	ENSG00000079332	DNAH5	YKL167C	MRP49
ZFYVE16/FET4	ENSG00000079335	ZFYVE16	YMR319C	FET4
C6/RGT2	ENSG00000079393	C6	YDL138W	RGT2
RAI14/ERG9	ENSG00000079459	RAI14	YHR190W	ERG9
SOX30/PGM2	ENSG00000079739	SOX30	YMR105C	PGM2
PNKP/DBP3	ENSG00000079785	PNKP	YGL078C	DBP3
SPDL1/HAL1	ENSG00000079819	SPDL1	YPR005C	HAL1
STAU2/TCB2	ENSG00000079841	STAU2	YNL087W	TCB2
RTN4R/VAM3	ENSG00000079950	RTN4R	YOR106W	VAM3
PHF23/CIT2	ENSG00000080298	PHF23	YCR005C	CIT2
CDH10/YEA4	ENSG00000080493	CDH10	YEL004W	YEA4
INPP4A/MOT1	ENSG00000080503	INPP4A	YPL082C	MOT1
RAB27B/IRC6	ENSG00000080561	RAB27B	YFR043C	IRC6
PSMA4/SWR1	ENSG00000080603	PSMA4	YDR334W	SWR1
MYO16/PUF6	ENSG00000080608	MYO16	YDR496C	PUF6
LSG1/MOT2	ENSG00000080802	LSG1	YER068W	MOT2
PARP3/TFG2	ENSG00000080823	PARP3	YGR005C	TFG2
TNC/COS8	ENSG00000080839	TNC	YHL048W	COS8
TDP1/APL5	ENSG00000081014	TDP1	YPL195W	APL5
MED17/PHO84	ENSG00000081019	MED17	YML123C	PHO84
CAPG/YMR086W	ENSG00000081026	CAPG	YMR086W	YMR086W
AP2S1/STE12	ENSG00000081189	AP2S1	YHR084W	STE12
USH2A/CYB2	ENSG00000081277	USH2A	YML054C	CYB2
ZPBP/RPA12	ENSG00000081386	ZPBP	YJR063W	RPA12
TG/MTC1	ENSG00000081479	TG	YJL123C	MTC1
ADAM28/YVH1	ENSG00000081721	ADAM28	YIR026C	YVH1
BARX2/PDE1	ENSG00000081803	BARX2	YGL248W	PDE1
DCUN1D1/TRI1	ENSG00000082014	DCUN1D1	YMR233W	TRI1
PHF15/YGR126W	ENSG00000082258	PHF15	YGR126W	YGR126W
ZIC2/PMD1	ENSG00000082397	ZIC2	YER132C	PMD1
LCP2/YDL180W	ENSG00000082438	LCP2	YDL180W	YDL180W
TRIT1/MED4	ENSG00000082512	TRIT1	YOR174W	MED4
ADRB1/MRPL22	ENSG00000082515	ADRB1	YNL177C	MRPL22
ENSG00000043822/MAK11	ENSG00000082516	ENSG00000043822	YKL021C	MAK11
GUCA2B/TMS1	ENSG00000082556	GUCA2B	YDR105C	TMS1
CUL7/YCK1	ENSG00000082701	CUL7	YHR135C	YCK1
CTNNA1/YLR156W	ENSG00000082781	CTNNA1	YLR156W	YLR156W
PHKA2/ATG11	ENSG00000082805	PHKA2	YPR049C	ATG11
EPHA3/CRM1	ENSG00000082898	EPHA3	YGR218W	CRM1
HSPA5/SNO1	ENSG00000083123	HSPA5	YMR095C	SNO1
DSG2/KAP104	ENSG00000083312	DSG2	YBR017C	KAP104
GEMIN8/YMR018W	ENSG00000083457	GEMIN8	YMR018W	YMR018W
OFD1/MTF2	ENSG00000083535	OFD1	YDL044C	MTF2
PREX2/RPS5	ENSG00000083845	PREX2	YJR123W	RPS5
WDR37/APT2	ENSG00000083857	WDR37	YDR441C	APT2
YTHDC2/SLZ1	ENSG00000083896	YTHDC2	YNL196C	SLZ1
CTPS2/CPR7	ENSG00000084072	CTPS2	YJR032W	CPR7
ATP6V1H/STE24	ENSG00000084073	ATP6V1H	YJR117W	STE24
POLR2B/DER1	ENSG00000084463	POLR2B	YBR201W	DER1
TPR/TIF34	ENSG00000084623	TPR	YMR146C	TIF34
CP/SHE4	ENSG00000084674	CP	YOR035C	SHE4
DTNBP1/KIP3	ENSG00000084731	DTNBP1	YGL216W	KIP3
XK/YKR018C	ENSG00000084754	XK	YKR018C	YKR018C
ARHGAP6/UBX4	ENSG00000084764	ARHGAP6	YMR067C	UBX4
MAP4/URA2	ENSG00000084774	MAP4	YJL130C	URA2
GOPC/CGR1	ENSG00000085063	GOPC	YGL029W	CGR1
ROS1/SPO74	ENSG00000085276	ROS1	YGL170C	SPO74
HDAC9/DAP2	ENSG00000085377	HDAC9	YHR028C	DAP2
RRM2B/SEH1	ENSG00000085415	RRM2B	YGL100W	SEH1
TNFRSF17/CTS2	ENSG00000085465	TNFRSF17	YDR371W	CTS2
LMO3/SSK2	ENSG00000085511	LMO3	YNR031C	SSK2
MRPS10/YBT1	ENSG00000085563	MRPS10	YLL048C	YBT1
GUCA1A/GRE3	ENSG00000085662	GUCA1A	YHR104W	GRE3
RSF1/BZZ1	ENSG00000085733	RSF1	YHR114W	BZZ1
VPS13D/IML2	ENSG00000085831	VPS13D	YJL082W	IML2
CELF2/END3	ENSG00000085832	CELF2	YNL084C	END3
R3HDM1/CTF19	ENSG00000085871	R3HDM1	YPL018W	CTF19
COL9A2/SQS1	ENSG00000085872	COL9A2	YNL224C	SQS1
KITLG/PTK1	ENSG00000086015	KITLG	YKL198C	PTK1
ERCC8/MDJ1	ENSG00000086061	ERCC8	YFL016C	MDJ1
VAMP3/VPS20	ENSG00000086065	VAMP3	YMR077C	VPS20
PER3/FAP1	ENSG00000086102	PER3	YNL023C	FAP1
UTS2/DIM1	ENSG00000086189	UTS2	YPL266W	DIM1
TNFRSF9/KAP120	ENSG00000086200	TNFRSF9	YPL125W	KAP120
EPN3/MRPL24	ENSG00000086504	EPN3	YMR193W	MRPL24
LTBP1/CIN5	ENSG00000086548	LTBP1	YOR028C	CIN5
RCN1/CWC2	ENSG00000086589	RCN1	YDL209C	CWC2
ELN/EMP24	ENSG00000086598	ELN	YGL200C	EMP24
RFC2/ERO1	ENSG00000086619	RFC2	YML130C	ERO1
ARID1B/PPH3	ENSG00000086717	ARID1B	YDR075W	PPH3
NEDD4L/TOM1	ENSG00000086758	NEDD4L	YDR457W	TOM1
FOXP3/ALG9	ENSG00000086848	FOXP3	YNL219C	ALG9
HEXB/YMR1	ENSG00000087053	HEXB	YJR110W	YMR1
JKAMP/SGF11	ENSG00000087152	JKAMP	YPL047W	SGF11
DKK3/ISA1	ENSG00000087206	DKK3	YLL027W	ISA1
ARHGEF5/ATP18	ENSG00000087245	ARHGEF5	YML081C-A	ATP18
NFE2L3/TPA1	ENSG00000087263	NFE2L3	YER049W	TPA1
LIMA1/BOI2	ENSG00000087266	LIMA1	YER114C	BOI2
SLC4A8/CDC50	ENSG00000087274	SLC4A8	YCR094W	CDC50
PTGER3/EST1	ENSG00000087338	PTGER3	YLR233C	EST1
MAPK9/CUS1	ENSG00000087365	MAPK9	YMR240C	CUS1
COL23A1/VPS1	ENSG00000087470	COL23A1	YKR001C	VPS1
BCAR1/ERV46	ENSG00000087502	BCAR1	YAL042W	ERV46
FAM160A2/RFX1	ENSG00000087903	FAM160A2	YLR176C	RFX1
HERPUD1/HAS1	ENSG00000088205	HERPUD1	YMR290C	HAS1
HOMER3/RPS2	ENSG00000088247	HOMER3	YGL123W	RPS2
RAD51/SFK1	ENSG00000088305	RAD51	YKL051W	SFK1
POLQ/SYG1	ENSG00000088387	POLQ	YIL047C	SYG1
PIK3CB/FPR1	ENSG00000088832	PIK3CB	YNL135C	FPR1
ENSG00000051415/SHP1	ENSG00000088833	ENSG00000051415	YBL058W	SHP1
CYBA/DYN2	ENSG00000088986	CYBA	YDR424C	DYN2
THOC3/IRC19	ENSG00000088992	THOC3	YLL033W	IRC19
HEBP2/BRL1	ENSG00000089006	HEBP2	YHR036W	BRL1
PLEKHA5/RPL6A	ENSG00000089009	PLEKHA5	YML073C	RPL6A
PRSS8/AIM17	ENSG00000089041	PRSS8	YHL021C	AIM17
SIKE1/ESF1	ENSG00000089048	SIKE1	YDR365C	ESF1
RRP12/APC5	ENSG00000089053	RRP12	YOR249C	APC5
MSMO1/REX4	ENSG00000089094	MSMO1	YOL080C	REX4
TTC17/GCN1	ENSG00000089154	TTC17	YGL195W	GCN1
ALX4/PXL1	ENSG00000089159	ALX4	YKR090W	PXL1
FOXN3/TFS1	ENSG00000089220	FOXN3	YLR178C	TFS1
AKR7A2/ETP1	ENSG00000089234	AKR7A2	YHL010C	ETP1
MRTO4/IGO1	ENSG00000089250	MRTO4	YNL157W	IGO1
USE1/HRB1	ENSG00000089280	USE1	YNL004W	HRB1
MCF2L2/TAP42	ENSG00000089289	MCF2L2	YMR028W	TAP42
NRIP2/ROT2	ENSG00000089597	NRIP2	YBR229C	ROT2
LAMA3/BIR1	ENSG00000089685	LAMA3	YJR089W	BIR1
ANAPC4/MAK5	ENSG00000089737	ANAPC4	YBR142W	MAK5
KCNQ1/YMR244W	ENSG00000090006	KCNQ1	YMR244W	YMR244W
TRAPPC3/LCB1	ENSG00000090054	TRAPPC3	YMR296C	LCB1
THRAP3/PAP1	ENSG00000090060	THRAP3	YKR002W	PAP1
PHPT1/RMD5	ENSG00000090316	PHPT1	YDR255C	RMD5
ENTPD2/XBP1	ENSG00000090339	ENTPD2	YIL101C	XBP1
ARID4B/IPI3	ENSG00000090372	ARID4B	YNL182C	IPI3
PTPRN/PEX12	ENSG00000090432	PTPRN	YMR026C	PEX12
KIF1B/YNR064C	ENSG00000090487	KIF1B	YNR064C	YNR064C
FOXC1/MPS2	ENSG00000090565	FOXC1	YGL075C	MPS2
SYNE2/ALA1	ENSG00000090861	SYNE2	YOR335C	ALA1
CBLN4/POM33	ENSG00000090975	CBLN4	YLL023C	POM33
CHRDL2/SEC3	ENSG00000090989	CHRDL2	YER008C	SEC3
RELT/ADP1	ENSG00000091136	RELT	YCR011C	ADP1
NOP58/LPD1	ENSG00000091140	NOP58	YFL018C	LPD1
KCNH2/FUM1	ENSG00000091483	KCNH2	YPL262W	FUM1
CUL1/SKT5	ENSG00000091490	CUL1	YBL061C	SKT5
CYFIP2/ECM30	ENSG00000091536	CYFIP2	YLR436C	ECM30
TAB2/HER1	ENSG00000091592	TAB2	YOR227W	HER1
EIF2AK2/BAP2	ENSG00000092068	EIF2AK2	YBR068C	BAP2
KMT2C/SLY1	ENSG00000092108	KMT2C	YDR189W	SLY1
PUM2/GDE1	ENSG00000092148	PUM2	YPL110C	GDE1
MRPL43/GVP36	ENSG00000092200	MRPL43	YIL041W	GVP36
ITIH4/SPT16	ENSG00000092201	ITIH4	YGL207W	SPT16
C4orf27/ERT1	ENSG00000092208	C4orf27	YBR239C	ERT1
ZFR/ADE16	ENSG00000092421	ZFR	YLR028C	ADE16
NPFFR2/YVC1	ENSG00000092439	NPFFR2	YOR087W	YVC1
ENSG00000056345/SOF1	ENSG00000092470	ENSG00000056345	YLL011W	SOF1
PHF21B/SOL4	ENSG00000092529	PHF21B	YGR248W	SOL4
TRAF1/SEC9	ENSG00000092531	TRAF1	YGR009C	SEC9
PCGF2/GOR1	ENSG00000092621	PCGF2	YNL274C	GOR1
IL17RB/MLC2	ENSG00000092841	IL17RB	YPR188C	MLC2
TRAF3IP2/HMF1	ENSG00000092847	TRAF3IP2	YER057C	HMF1
GYG2/AFT2	ENSG00000093010	GYG2	YPL202C	AFT2
SERPINB3/RSM22	ENSG00000093167	SERPINB3	YKL155C	RSM22
PKP2/HOS3	ENSG00000094631	PKP2	YPL116W	HOS3
MSH4/RPT6	ENSG00000094804	MSH4	YGL048C	RPT6
F7/FUR1	ENSG00000094841	F7	YHR128W	FUR1
GDI2/SLP1	ENSG00000094975	GDI2	YOR154W	SLP1
PRDM1/MSH2	ENSG00000095002	PRDM1	YOL090W	MSH2
ATG5/RET2	ENSG00000095139	ATG5	YFR051C	RET2
PITHD1/VAC8	ENSG00000095261	PITHD1	YEL013W	VAC8
MTA3/MSS51	ENSG00000095303	MTA3	YLR203C	MSS51
USP13/NUP188	ENSG00000095319	USP13	YML103C	NUP188
LAMC2/CAT2	ENSG00000095321	LAMC2	YML042W	CAT2
CDK14/VMA7	ENSG00000095539	CDK14	YGR020C	VMA7
SEC61A1/ISW1	ENSG00000095564	SEC61A1	YBR245C	ISW1
PPP1R12A/HSP150	ENSG00000095794	PPP1R12A	YJL159W	HSP150
RASGRF1/SGV1	ENSG00000096063	RASGRF1	YPR161C	SGV1
CAMK2B/CEF1	ENSG00000096401	CAMK2B	YMR213W	CEF1
CROCC/ILV1	ENSG00000096433	CROCC	YER086W	ILV1
POLR3E/NUF2	ENSG00000096696	POLR3E	YOL069W	NUF2
ATP2B4/SIR2	ENSG00000096717	ATP2B4	YDL042C	SIR2
ZC3H11A/RPM2	ENSG00000096968	ZC3H11A	YML091C	RPM2
RIOK2/HRR25	ENSG00000097007	RIOK2	YPL204W	HRR25
NDC1/CDC7	ENSG00000097046	NDC1	YDL017W	CDC7
FLYWCH1/MGR1	ENSG00000099204	FLYWCH1	YCL044C	MGR1
UNKL/NRG2	ENSG00000099326	UNKL	YBR066C	NRG2
ALDH18A1/FRE8	ENSG00000099331	ALDH18A1	YLR047C	FRE8
TARBP1/RPN12	ENSG00000099341	TARBP1	YFR052W	RPN12
MXD1/NSE3	ENSG00000099399	MXD1	YDR288W	NSE3
CDK17/CUS2	ENSG00000099622	CDK17	YNL286W	CUS2
DNAJC25/ATP16	ENSG00000099624	DNAJC25	YDL004W	ATP16
PSD/NOP4	ENSG00000099783	PSD	YPL043W	NOP4
CTDP1/CDC34	ENSG00000099804	CTDP1	YDR054C	CDC34
YBX3/RPB5	ENSG00000099817	YBX3	YBR154C	RPB5
WNK1/YPL150W	ENSG00000099875	WNK1	YPL150W	YPL150W
CCAR1/YRB1	ENSG00000099901	CCAR1	YDR002W	YRB1
OGFR/GRS1	ENSG00000099917	OGFR	YBR121C	GRS1
GNA15/RGC1	ENSG00000099940	GNA15	YPR115W	RGC1
CREB3L3/MYO5	ENSG00000099942	CREB3L3	YMR109W	MYO5
PTPRU/RPA34	ENSG00000099968	PTPRU	YJL148W	RPA34
SNRNP40/PRP21	ENSG00000099995	SNRNP40	YJL203W	PRP21
COL11A1/SMD1	ENSG00000100028	COL11A1	YGR074W	SMD1
MPC1/CDC28	ENSG00000100030	MPC1	YBR160W	CDC28
ACAA1/PTC2	ENSG00000100034	ACAA1	YER089C	PTC2
BCAT1/CTP1	ENSG00000100075	BCAT1	YBR291C	CTP1
HDAC7/GGA1	ENSG00000100083	HDAC7	YDR358W	GGA1
LZTS1/YDR348C	ENSG00000100106	LZTS1	YDR348C	YDR348C
SPAG4/SPP382	ENSG00000100109	SPAG4	YLR424W	SPP382
NCKAP1/NHP2	ENSG00000100138	NCKAP1	YDL208W	NHP2
MRPS35/RPO26	ENSG00000100142	MRPS35	YPR187W	RPO26
GUCY1B3/IXR1	ENSG00000100146	GUCY1B3	YKL032C	IXR1
SFSWAP/YLR462W	ENSG00000100151	SFSWAP	YLR462W	YLR462W
TNK2/DBP7	ENSG00000100201	TNK2	YKR024C	DBP7
CDH3/DMC1	ENSG00000100206	CDH3	YER179W	DMC1
ARSF/BOP3	ENSG00000100207	ARSF	YNL042W	BOP3
GPBP1/BNA6	ENSG00000100219	GPBP1	YFR047C	BNA6
CS/FAU1	ENSG00000100225	CS	YER183C	FAU1
LTK/TUF1	ENSG00000100226	LTK	YOR187W	TUF1
MRPS24/SAP190	ENSG00000100239	MRPS24	YKR028W	SAP190
ELMO2/GSF2	ENSG00000100242	ELMO2	YML048W	GSF2
WAPAL/PGA3	ENSG00000100243	WAPAL	YML125C	PGA3
APPBP2/LSB1	ENSG00000100266	APPBP2	YGR136W	LSB1
POLD1/APL1	ENSG00000100280	POLD1	YJR005W	APL1
SEZ6/SUT1	ENSG00000100284	SEZ6	YGL162W	SUT1
EIF4B/HMX1	ENSG00000100292	EIF4B	YLR205C	HMX1
GLTSCR1/YJR011C	ENSG00000100296	GLTSCR1	YJR011C	YJR011C
RPL18/MCM5	ENSG00000100297	RPL18	YLR274W	MCM5
ISOC2/PET54	ENSG00000100320	ISOC2	YGR222W	PET54
U2AF2/RGT1	ENSG00000100325	U2AF2	YKL038W	RGT1
EPN1/MYO3	ENSG00000100345	EPN1	YKL129C	MYO3
MED29/HPT1	ENSG00000100353	MED29	YDR399W	HPT1
AHRR/NPA3	ENSG00000100360	AHRR	YJR072C	NPA3
GSC2/YLR224W	ENSG00000100365	GSC2	YLR224W	YLR224W
GPC1/HSP12	ENSG00000100380	GPC1	YFL014W	HSP12
ADCK1/HRT1	ENSG00000100387	ADCK1	YOL133W	HRT1
HAGH/GCN5	ENSG00000100393	HAGH	YGR252W	GCN5
RNF4/RNA1	ENSG00000100401	RNF4	YMR235C	RNA1
CASP8/APA2	ENSG00000100403	CASP8	YDR530C	APA2
ASUN/RPC25	ENSG00000100413	ASUN	YKL144C	RPC25
DLX3/NTO1	ENSG00000100425	DLX3	YPR031W	NTO1
SPA17/FPR3	ENSG00000100442	SPA17	YML074C	FPR3
WISP2/PAU15	ENSG00000100448	WISP2	YIR041W	PAU15
NGFR/TIF3	ENSG00000100461	NGFR	YPR163C	TIF3
CDON/HSL7	ENSG00000100462	CDON	YBR133C	HSL7
TAF2/DPB2	ENSG00000100479	TAF2	YPR175W	DPB2
HIPK2/GPH1	ENSG00000100504	HIPK2	YPR160W	GPH1
TNPO3/RAD27	ENSG00000100526	TNPO3	YKL113C	RAD27
MEF2BNB-MEF2B/VMA8	ENSG00000100554	MEF2BNB-MEF2B	YEL051W	VMA8
RFXANK/GPI15	ENSG00000100564	RFXANK	YNL038W	GPI15
LPAR2/PRE6	ENSG00000100567	LPAR2	YOL038W	PRE6
CTSA/VTI1	ENSG00000100568	CTSA	YMR197C	VTI1
SUGP2/AHA1	ENSG00000100591	SUGP2	YDR214W	AHA1
SLC12A2/LCB2	ENSG00000100596	SLC12A2	YDR062W	LCB2
SNX24/RRT6	ENSG00000100605	SNX24	YGL146C	RRT6
EYA2/PTC6	ENSG00000100614	EYA2	YCR079W	PTC6
CNN2/NAB3	ENSG00000100650	CNN2	YPL190C	NAB3
SNCAIP/TIF5	ENSG00000100664	SNCAIP	YPR041W	TIF5
DDX20/CYS3	ENSG00000100665	DDX20	YAL012W	CYS3
BTBD1/ADE3	ENSG00000100714	BTBD1	YGR204W	ADE3
BCAS1/YAP1	ENSG00000100722	BCAS1	YML007W	YAP1
POU1F1/YLR456W	ENSG00000100744	POU1F1	YLR456W	YLR456W
PMS1/RPT2	ENSG00000100764	PMS1	YDL007W	RPT2
HMG20B/RCK1	ENSG00000100784	HMG20B	YGL158W	RCK1
CALCRL/PRE3	ENSG00000100804	CALCRL	YJL001W	PRE3
TAF11/CST9	ENSG00000100814	TAF11	YLR394W	CST9
ANKS1A/NOT5	ENSG00000100815	ANKS1A	YPR072W	NOT5
AP3D1/SGN1	ENSG00000100836	AP3D1	YIR001C	SGN1
ZNF76/YHR202W	ENSG00000100852	ZNF76	YHR202W	YHR202W
SLC9A3R2/SRP54	ENSG00000100883	SLC9A3R2	YPR088C	SRP54
NTHL1/FUN30	ENSG00000100888	NTHL1	YAL019W	FUN30
GNAI3/SCL1	ENSG00000100902	GNAI3	YGL011C	SCL1
IPO5/MGA2	ENSG00000100906	IPO5	YIR033W	MGA2
OAT/PCM1	ENSG00000100908	OAT	YEL058W	PCM1
WDR3/YHR035W	ENSG00000100934	WDR3	YHR035W	YHR035W
PKN2/PSF1	ENSG00000101003	PKN2	YDR013W	PSF1
WDR18/CIK1	ENSG00000101004	WDR18	YMR198W	CIK1
TRAM2/KIN82	ENSG00000101049	TRAM2	YCR091W	KIN82
NTN1/GAL11	ENSG00000101057	NTN1	YOL051W	GAL11
GLP2R/GAT2	ENSG00000101076	GLP2R	YMR136W	GAT2
MCM10/PET9	ENSG00000101084	MCM10	YBL030C	PET9
DGKA/ELM1	ENSG00000101109	DGKA	YKL048C	ELM1
ERBB3/GIM3	ENSG00000101132	ERBB3	YNL153C	GIM3
ROPN1/PFS2	ENSG00000101138	ROPN1	YNL317W	PFS2
KARS/LYS9	ENSG00000101144	KARS	YNR050C	LYS9
PDIA5/GLE2	ENSG00000101146	PDIA5	YER107C	GLE2
NDUFB4/PRP6	ENSG00000101161	NDUFB4	YBR055C	PRP6
SPEN/PRE10	ENSG00000101182	SPEN	YOR362C	PRE10
MYLK/EAF7	ENSG00000101189	MYLK	YNL136W	EAF7
MAP2K4/BYE1	ENSG00000101191	MAP2K4	YKL005C	BYE1
SNAP91/GID8	ENSG00000101193	SNAP91	YMR135C	GID8
SLK/GLO3	ENSG00000101199	SLK	YER122C	GLO3
COL17A1/TEF2	ENSG00000101210	COL17A1	YBR118W	TEF2
SEC61A2/YCH1	ENSG00000101224	SEC61A2	YGR203W	YCH1
PRKCQ/YFL066C	ENSG00000101246	PRKCQ	YFL066C	YFL066C
TLE2/CKA2	ENSG00000101266	TLE2	YOR061W	CKA2
ASB1/GFD2	ENSG00000101307	ASB1	YCL036W	GFD2
FAM107B/SEC23	ENSG00000101310	FAM107B	YPR181C	SEC23
ME1/PRK1	ENSG00000101336	ME1	YIL095W	PRK1
TBC1D1/APC1	ENSG00000101347	TBC1D1	YNL172W	APC1
CDK13/KIP2	ENSG00000101350	CDK13	YPL155C	KIP2
MTHFD2/IDH1	ENSG00000101365	MTHFD2	YNL037C	IDH1
SLC9A7/MIR1	ENSG00000101367	SLC9A7	YJR077C	MIR1
FOXJ2/TTI1	ENSG00000101407	FOXJ2	YKL033W	TTI1
YBX1/ARP5	ENSG00000101442	YBX1	YNL059C	ARP5
PDE4A/SAH1	ENSG00000101444	PDE4A	YER043C	SAH1
PPP2R5A/YPL034W	ENSG00000101474	PPP2R5A	YPL034W	YPL034W
CTNNA2/UBP6	ENSG00000101557	CTNNA2	YFR010W	UBP6
ELAVL1/SCS2	ENSG00000101558	ELAVL1	YER120W	SCS2
TIE1/ABD1	ENSG00000101654	TIE1	YBR236C	ABD1
SMARCD1/RAD30	ENSG00000101751	SMARCD1	YDR419W	RAD30
KDM4A/MBP1	ENSG00000101752	KDM4A	YDL056W	MBP1
NFYC/RIO1	ENSG00000101782	NFYC	YOR119C	RIO1
SLC9A3/PTI1	ENSG00000101811	SLC9A3	YGR156W	PTI1
NGEF/NAS6	ENSG00000101843	NGEF	YGR232W	NAS6
ASPM/UTP7	ENSG00000101849	ASPM	YER082C	UTP7
CD84/MRS1	ENSG00000101871	CD84	YIR021W	MRS1
ELOVL1/YPL039W	ENSG00000101888	ELOVL1	YPL039W	YPL039W
SPI1/ALG13	ENSG00000101901	SPI1	YGL047W	ALG13
ZNRD1/PRS2	ENSG00000101911	ZNRD1	YER099C	PRS2
MPPED2/YOR289W	ENSG00000101935	MPPED2	YOR289W	YOR289W
ZBTB11/SET3	ENSG00000101945	ZBTB11	YKR029C	SET3
ATXN3/EPL1	ENSG00000101977	ATXN3	YFL024C	EPL1
GOLGA5/YBL036C	ENSG00000101981	GOLGA5	YBL036C	YBL036C
FGFR2/PXA1	ENSG00000101986	FGFR2	YPL147W	PXA1
EML1/CPT1	ENSG00000102007	EML1	YNL130C	CPT1
ARFGEF1/SAC6	ENSG00000102024	ARFGEF1	YDR129C	SAC6
MTFR1/ARD1	ENSG00000102030	MTFR1	YHR013C	ARD1
STAG3/ISW2	ENSG00000102038	STAG3	YOR304W	ISW2
FECH/YGL242C	ENSG00000102048	FECH	YGL242C	YGL242C
MYO9A/YDL156W	ENSG00000102054	MYO9A	YDL156W	YDL156W
DDX3Y/SMF1	ENSG00000102096	DDX3Y	YOL122C	SMF1
PFKP/TAZ1	ENSG00000102125	PFKP	YPR140W	TAZ1
SP100/PGK1	ENSG00000102144	SP100	YCR012W	PGK1
KLF6/MDY2	ENSG00000102178	KLF6	YOL111C	MDY2
PPAP2A/RIC1	ENSG00000102225	PPAP2A	YLR039C	RIC1
NEO1/UBP7	ENSG00000102226	NEO1	YIL156W	UBP7
TRAM1/PAB1	ENSG00000102241	TRAM1	YER165W	PAB1
PHKA1/DCD1	ENSG00000102265	PHKA1	YHR144C	DCD1
TNFRSF1A/ALE1	ENSG00000102312	TNFRSF1A	YOR175C	ALE1
CACNB1/YPL225W	ENSG00000102390	CACNB1	YPL225W	YPL225W
EVI5/YPR013C	ENSG00000102554	EVI5	YPR013C	YPR013C
PKM/CMK2	ENSG00000102572	PKM	YOL016C	CMK2
DHX29/YJL118W	ENSG00000102595	DHX29	YJL118W	YJL118W
DNTTIP2/BOI1	ENSG00000102606	DNTTIP2	YBL085W	BOI1
TP53BP1/YNL010W	ENSG00000102753	TP53BP1	YNL010W	YNL010W
TRO/CIT3	ENSG00000102786	TRO	YPR001W	CIT3
RRP15/DCC1	ENSG00000102893	RRP15	YCL016C	DCC1
RHOA/NTF2	ENSG00000102898	RHOA	YER009W	NTF2
DHX8/NIC96	ENSG00000102900	DHX8	YFR002W	NIC96
PRKCZ/PHO3	ENSG00000102921	PRKCZ	YBR092C	PHO3
SYT1/STP2	ENSG00000102935	SYT1	YHR006W	STP2
IDH3G/STP1	ENSG00000102974	IDH3G	YDR463W	STP1
ROGDI/RPN8	ENSG00000103035	ROGDI	YOR261C	RPN8
PDZD4/YNL176C	ENSG00000103152	PDZD4	YNL176C	YNL176C
ROCK1/VMR1	ENSG00000103222	ROCK1	YHL035C	VMR1
CBFB/MUP1	ENSG00000103257	CBFB	YGR055W	MUP1
PDK3/NBP35	ENSG00000103274	PDK3	YGL091C	NBP35
HYAL2/UBC9	ENSG00000103275	HYAL2	YDL064W	UBC9
HDAC4/ARO2	ENSG00000103313	HDAC4	YGL148W	ARO2
RASSF1/ADH5	ENSG00000103326	RASSF1	YBR145W	ADH5
FGFR3/SUP35	ENSG00000103342	FGFR3	YDR172W	SUP35
IFI35/RSM19	ENSG00000103363	IFI35	YNR037C	RSM19
COASY/SEC63	ENSG00000103423	COASY	YOR254C	SEC63
MEF2A/PET127	ENSG00000103479	MEF2A	YOR017W	PET127
OTUD5/SFP1	ENSG00000103495	OTUD5	YLR403W	SFP1
TFE3/TLG2	ENSG00000103496	TFE3	YOL018C	TLG2
TBC1D25/TAE1	ENSG00000103510	TBC1D25	YBR261C	TAE1
ACSL4/ICY2	ENSG00000103540	ACSL4	YPL250C	ICY2
INPP5A/AI4	ENSG00000103546	INPP5A	Q0065	AI4
GPKOW/BRE1	ENSG00000103549	GPKOW	YDL074C	BRE1
GRIPAP1/NNK1	ENSG00000103653	GRIPAP1	YKL171W	NNK1
FTSJ1/ATS1	ENSG00000103657	FTSJ1	YAL020C	ATS1
POLR1A/YKR023W	ENSG00000103671	POLR1A	YKR023W	YKR023W
LAPTM4A/LIA1	ENSG00000103723	LAPTM4A	YJR070C	LIA1
IP6K2/YPT11	ENSG00000103769	IP6K2	YNL304W	YPT11
STON1-GTF2A1L/RBA50	ENSG00000103932	STON1-GTF2A1L	YDR527W	RBA50
SRBD1/STB2	ENSG00000103942	SRBD1	YMR053C	STB2
CYFIP1/YKL070W	ENSG00000103966	CYFIP1	YKL070W	YKL070W
RASGRP2/PEP3	ENSG00000104142	RASGRP2	YLR148W	PEP3
PSME4/MSC2	ENSG00000104147	PSME4	YDR205W	MSC2
IFT80/GND1	ENSG00000104221	IFT80	YHR183W	GND1
SIRT2/YOL159C	ENSG00000104299	SIRT2	YOL159C	YOL159C
ERLEC1/AIM31	ENSG00000104320	ERLEC1	YML030W	AIM31
PPP2R5B/TBF1	ENSG00000104327	PPP2R5B	YPL128C	TBF1
PYGM/MCK1	ENSG00000104365	PYGM	YNL307C	MCK1
PITX1/SOH1	ENSG00000104368	PITX1	YGL127C	SOH1
TRPC7/YPT7	ENSG00000104388	TRPC7	YML001W	YPT7
NUP133/GNA1	ENSG00000104408	NUP133	YFL017C	GNA1
NUCKS1/EMC2	ENSG00000104412	NUCKS1	YJR088C	EMC2
VPS35/DAL80	ENSG00000104447	VPS35	YKR034W	DAL80
DNAJA2/DAL81	ENSG00000104490	DNAJA2	YIR023W	DAL81
BCL3/HUL5	ENSG00000104517	BCL3	YGL141W	HUL5
KCNAB2/EFB1	ENSG00000104529	KCNAB2	YAL003W	EFB1
ABCC9/PSA1	ENSG00000104549	ABCC9	YDL055C	PSA1
GAL/TMT1	ENSG00000104611	GAL	YER175C	TMT1
CLEC2D/BCH2	ENSG00000104613	CLEC2D	YKR027W	BCH2
RORA/VPS55	ENSG00000104660	RORA	YJR044C	VPS55
DRD4/NDE1	ENSG00000104687	DRD4	YMR145C	NDE1
TGFBR3/OST3	ENSG00000104723	TGFBR3	YOR085W	OST3
KIAA1107/MCM7	ENSG00000104738	KIAA1107	YBR202W	MCM7
PLA2G10/YPR172W	ENSG00000104755	PLA2G10	YPR172W	YPR172W
ATP1B3/YCL012C	ENSG00000104805	ATP1B3	YCL012C	YCL012C
NEDD4/GSY2	ENSG00000104812	NEDD4	YLR258W	GSY2
PIGB/ECI1	ENSG00000104823	PIGB	YLR284C	ECI1
MAPK6/TUB2	ENSG00000104833	MAPK6	YFL037W	TUB2
GNB5/DIA4	ENSG00000104835	GNB5	YHR011W	DIA4
RAB27A/SNP1	ENSG00000104852	RAB27A	YIL061C	SNP1
CECR5/YER184C	ENSG00000104863	CECR5	YER184C	YER184C
UFD1L/PIH1	ENSG00000104872	UFD1L	YHR034C	PIH1
LRP6/TPO2	ENSG00000104888	LRP6	YGR138C	TPO2
GUCY2C/PRP11	ENSG00000104897	GUCY2C	YDL043C	PRP11
SCT/TRM1	ENSG00000104907	SCT	YDR120C	TRM1
PHRF1/HSC82	ENSG00000104938	PHRF1	YMR186W	HSC82
IKBKAP/YJU2	ENSG00000104957	IKBKAP	YKL095W	YJU2
NUCB2/RPL6B	ENSG00000104960	NUCB2	YLR448W	RPL6B
PFN2/SGT2	ENSG00000104969	PFN2	YOR007C	SGT2
PTPN3/TIM44	ENSG00000104980	PTPN3	YIL022W	TIM44
SPTB/CCA1	ENSG00000105011	SPTB	YER168C	CCA1
DAPP1/CRH1	ENSG00000105127	DAPP1	YGR189C	CRH1
FGF10/BI4	ENSG00000105143	FGF10	Q0120	BI4
SMG6/POP4	ENSG00000105171	SMG6	YBR257W	POP4
EXOC5/CLN2	ENSG00000105173	EXOC5	YPL256C	CLN2
CLTCL1/MUK1	ENSG00000105186	CLTCL1	YPL070W	MUK1
FSTL3/TIM50	ENSG00000105197	FSTL3	YPL063W	TIM50
DGCR2/NOP1	ENSG00000105202	DGCR2	YDL014W	NOP1
RNF126/PGI1	ENSG00000105220	RNF126	YBR196C	PGI1
MNT/SLM2	ENSG00000105221	MNT	YNL047C	SLM2
ZXDC/ALF1	ENSG00000105254	ZXDC	YNL148C	ALF1
POLB/FCJ1	ENSG00000105281	POLB	YKR016W	FCJ1
WIPI1/AMA1	ENSG00000105325	WIPI1	YGR225W	AMA1
ASNS/YML6	ENSG00000105364	ASNS	YML025C	YML6
AP3M2/RSC3	ENSG00000105369	AP3M2	YDR303C	RSC3
CNGB1/NOP53	ENSG00000105373	CNGB1	YPL146C	NOP53
ST6GALNAC2/AVT7	ENSG00000105388	ST6GALNAC2	YIL088C	AVT7
CHAT/SEC17	ENSG00000105402	CHAT	YBL050W	SEC17
PABPC1/YIP3	ENSG00000105404	PABPC1	YNL044W	YIP3
TESK2/PMA2	ENSG00000105409	TESK2	YPL036W	PMA2
C16orf80/ERD2	ENSG00000105438	C16orf80	YBL040C	ERD2
CSNK2A2/SYT1	ENSG00000105443	CSNK2A2	YPR095C	SYT1
PTPN21/RSA4	ENSG00000105447	PTPN21	YCR072C	RSA4
EIF2B3/CDA1	ENSG00000105483	EIF2B3	YLR307W	CDA1
CAMK2A/CDC9	ENSG00000105486	CAMK2A	YDL164C	CDC9
TCOF1/TPD3	ENSG00000105568	TCOF1	YAL016W	TPD3
CDC42/KAP95	ENSG00000105576	CDC42	YLR347C	KAP95
OSBPL3/NRG1	ENSG00000105610	OSBPL3	YDR043C	NRG1
EPHA8/PRP31	ENSG00000105618	EPHA8	YGR091W	PRP31
SLC12A3/SEC28	ENSG00000105669	SLC12A3	YIL076W	SEC28
RAD18/DBP8	ENSG00000105671	RAD18	YHR169W	DBP8
ATP2B1/SFG1	ENSG00000105676	ATP2B1	YOR315W	SFG1
NCK2/PXR1	ENSG00000105705	NCK2	YGR280C	PXR1
MAP4K4/PKH1	ENSG00000105723	MAP4K4	YDR490C	PKH1
RPL31/SPF1	ENSG00000105726	RPL31	YEL031W	SPF1
WDR1/SPC1	ENSG00000105737	WDR1	YJR010C-A	SPC1
SNX13/GLO4	ENSG00000105755	SNX13	YOR040W	GLO4
ARHGAP10/ZUO1	ENSG00000105821	ARHGAP10	YGR285C	ZUO1
RPS6KA2/BET1	ENSG00000105829	RPS6KA2	YIL004C	BET1
ING3/DET1	ENSG00000105852	ING3	YDR051C	DET1
WBSCR22/LCD1	ENSG00000105854	WBSCR22	YDR499W	LCD1
SEL1L/ZIM17	ENSG00000105866	SEL1L	YNL310C	ZIM17
TRIP13/WTM1	ENSG00000105875	TRIP13	YOR230W	WTM1
ATP6AP1/YIL001W	ENSG00000105887	ATP6AP1	YIL001W	YIL001W
TCF3/YGR066C	ENSG00000105939	TCF3	YGR066C	YGR066C
TRIB2/YHR131C	ENSG00000105974	TRIB2	YHR131C	YHR131C
DAZAP1/SAT4	ENSG00000105976	DAZAP1	YCR008W	SAT4
MBD3/ERJ5	ENSG00000105993	MBD3	YFR041C	ERJ5
PRLH/SOV1	ENSG00000106013	PRLH	YMR066W	SOV1
HLTF/RIM1	ENSG00000106028	HLTF	YCR028C-A	RIM1
CPSF1/ATG17	ENSG00000106052	CPSF1	YLR423C	ATG17
CDH19/YBR139W	ENSG00000106066	CDH19	YBR139W	YBR139W
PDCD2/YCR099C	ENSG00000106069	PDCD2	YCR099C	YCR099C
PRKACA/SSO1	ENSG00000106089	PRKACA	YPL232W	SSO1
LPHN1/GRS2	ENSG00000106105	LPHN1	YPR081C	GRS2
ACTN1/GIS3	ENSG00000106125	ACTN1	YLR094C	GIS3
RPS6KA6/RPL20B	ENSG00000106246	RPS6KA6	YOR312C	RPL20B
EPN2/PRT1	ENSG00000106263	EPN2	YOR361C	PRT1
PTPN18/YLR179C	ENSG00000106333	PTPN18	YLR179C	YLR179C
LIMS2/NOP15	ENSG00000106344	LIMS2	YNL110C	NOP15
LNX1/IMD3	ENSG00000106348	LNX1	YLR432W	IMD3
TFRC/SPS18	ENSG00000106351	TFRC	YNL204C	SPS18
SREBF1/LSM5	ENSG00000106355	SREBF1	YER146W	LSM5
TRPC5/KTR3	ENSG00000106397	TRPC5	YBR205W	KTR3
AFF4/VPS71	ENSG00000106400	AFF4	YML041C	VPS71
UBE2D1/YIL166C	ENSG00000106571	UBE2D1	YIL166C	YIL166C
MPP5/PRE8	ENSG00000106588	MPP5	YML092C	PRE8
SMC1A/MRPL32	ENSG00000106591	SMC1A	YCR003W	MRPL32
HSD17B10/RHB1	ENSG00000106615	HSD17B10	YCR027C	RHB1
MARK2/SDS23	ENSG00000106617	MARK2	YGL056C	SDS23
HMMR/POL31	ENSG00000106628	HMMR	YJR006W	POL31
CHFR/HSL1	ENSG00000106799	CHFR	YKL101W	HSL1
TRHDE/UTP21	ENSG00000106829	TRHDE	YLR409C	UTP21
P4HA2/DFG16	ENSG00000106952	P4HA2	YOR030W	DFG16
FCGR2B/OAF1	ENSG00000106991	FCGR2B	YAL051W	OAF1
NFATC3/URA6	ENSG00000106992	NFATC3	YKL024C	URA6
ACADVL/ART10	ENSG00000107105	ACADVL	YLR392C	ART10
FBXW11/FRQ1	ENSG00000107130	FBXW11	YDR373W	FRQ1
ACAP1/PSD1	ENSG00000107186	ACAP1	YNL169C	PSD1
CRMP1/SPG4	ENSG00000107187	CRMP1	YMR107W	SPG4
DERL2/MBF1	ENSG00000107223	DERL2	YOR298C-A	MBF1
NDE1/MRF1	ENSG00000107242	NDE1	YGL143C	MRF1
MRVI1/SNL1	ENSG00000107262	MRVI1	YIL016W	SNL1
AP1M1/DNA2	ENSG00000107290	AP1M1	YHR164C	DNA2
PVR/RVS161	ENSG00000107295	PVR	YCR009C	RVS161
IKBKG/PDR10	ENSG00000107331	IKBKG	YOR328W	PDR10
XRCC1/YNL144C	ENSG00000107341	XRCC1	YNL144C	YNL144C
SCARB1/GAT1	ENSG00000107485	SCARB1	YFL021W	GAT1
MCM2/MDS3	ENSG00000107518	MCM2	YGL197W	MDS3
TP63/HEM3	ENSG00000107554	TP63	YDL205C	HEM3
LLGL2/DPB11	ENSG00000107560	LLGL2	YJL090C	DPB11
NLE1/PHB1	ENSG00000107566	NLE1	YGR132C	PHB1
SDHA/RPG1	ENSG00000107581	SDHA	YBR079C	RPG1
SMARCE1/PET18	ENSG00000107611	SMARCE1	YCR020C	PET18
KDM5A/YKL162C	ENSG00000107614	KDM5A	YKL162C	YKL162C
ADAM11/TIF2	ENSG00000107625	ADAM11	YJL138C	TIF2
PPP2R3A/PRR1	ENSG00000107643	PPP2R3A	YKL116C	PRR1
FERMT2/YOR022C	ENSG00000107651	FERMT2	YOR022C	YOR022C
ABCB11/NSE4	ENSG00000107672	ABCB11	YDL105W	NSE4
CD5L/ATG26	ENSG00000107679	CD5L	YLR189C	ATG26
PTGS2/CNA1	ENSG00000107758	PTGS2	YLR433C	CNA1
IGF2BP2/MPM1	ENSG00000107771	IGF2BP2	YJL066C	MPM1
MAP3K13/YHK8	ENSG00000107779	MAP3K13	YHR048W	YHK8
ST6GAL1/PHO5	ENSG00000107789	ST6GAL1	YBR093C	PHO5
VDAC1P1/GEA1	ENSG00000107862	VDAC1P1	YJR031C	GEA1
PICALM/SAC7	ENSG00000107863	PICALM	YDR389W	SAC7
NSF/BCP1	ENSG00000107949	NSF	YDR361C	BCP1
GLI2/YOL098C	ENSG00000107959	GLI2	YOL098C	YOL098C
CLASP1/PSF3	ENSG00000107960	CLASP1	YOL146W	PSF3
MRPS34/TRX1	ENSG00000108010	MRPS34	YLR043C	TRX1
NOTCH3/NUP159	ENSG00000108021	NOTCH3	YIL115C	NUP159
CLNS1A/FRA1	ENSG00000108039	CLNS1A	YLL029W	FRA1
PPP2R2C/SMC3	ENSG00000108055	PPP2R2C	YJL074C	SMC3
TEAD2/RTS3	ENSG00000108091	TEAD2	YGR161C	RTS3
EED/CUL3	ENSG00000108094	EED	YGR003W	CUL3
CDHR2/SSN2	ENSG00000108100	CDHR2	YDR443C	SSN2
SNCB/ADH2	ENSG00000108107	SNCB	YMR303C	ADH2
TSG101/CAF120	ENSG00000108175	TSG101	YNL278W	CAF120
ATP2A3/CPR3	ENSG00000108179	ATP2A3	YML078W	CPR3
CA12/YHI9	ENSG00000108187	CA12	YHR029C	YHI9
MGLL/HED1	ENSG00000108256	MGLL	YDR014W-A	HED1
NTN4/ADA2	ENSG00000108264	NTN4	YDR448W	ADA2
BCS1L/PUP3	ENSG00000108294	BCS1L	YER094C	PUP3
NUAK1/CWC25	ENSG00000108296	NUAK1	YNL245C	CWC25
SLC24A1/RAD7	ENSG00000108306	SLC24A1	YJR052W	RAD7
SCARF1/YNL019C	ENSG00000108342	SCARF1	YNL019C	YNL019C
LMAN1/RPN3	ENSG00000108344	LMAN1	YER021W	RPN3
PTPLAD1/TRK1	ENSG00000108349	PTPLAD1	YJL129C	TRK1
IPCEF1/RAD57	ENSG00000108384	IPCEF1	YDR004W	RAD57
ZZEF1/RAD18	ENSG00000108395	ZZEF1	YCR066W	RAD18
ENO1/GPT2	ENSG00000108405	ENO1	YKR067W	GPT2
SLC12A1/RPN10	ENSG00000108424	SLC12A1	YHR200W	RPN10
C19orf10/BOS1	ENSG00000108433	C19orf10	YLR078C	BOS1
ANO8/ATG4	ENSG00000108510	ANO8	YNL223W	ATG4
ARHGEF10L/DMA2	ENSG00000108523	ARHGEF10L	YNL116W	DMA2
TXK/DIC1	ENSG00000108528	TXK	YLR348C	DIC1
KCNQ2/VTC2	ENSG00000108551	KCNQ2	YFL004W	VTC2
TACR2/MRPL20	ENSG00000108557	TACR2	YKR085C	MRPL20
ACTR6/KRS1	ENSG00000108559	ACTR6	YDR037W	KRS1
TIPIN/DOP1	ENSG00000108576	TIPIN	YDR141C	DOP1
SRI/LAP3	ENSG00000108578	SRI	YNL239W	LAP3
EIF4G3/GOS1	ENSG00000108587	EIF4G3	YHL031C	GOS1
NUP37/RBG2	ENSG00000108591	NUP37	YGR173W	RBG2
SEMA3A/SPB1	ENSG00000108592	SEMA3A	YCL054W	SPB1
SEMA3C/RSC6	ENSG00000108604	SEMA3C	YCR052W	RSC6
ACAT1/YML108W	ENSG00000108641	ACAT1	YML108W	YML108W
CELSR1/RRP5	ENSG00000108651	CELSR1	YMR229C	RRP5
ZNF638/SNU114	ENSG00000108654	ZNF638	YKL173W	SNU114
ADD2/RPN6	ENSG00000108671	ADD2	YDL097C	RPN6
FGF4/YDL057W	ENSG00000108700	FGF4	YDL057W	YDL057W
RASAL2/SPT7	ENSG00000108773	RASAL2	YBR081C	SPT7
MARK3/YPT6	ENSG00000108774	MARK3	YLR262C	YPT6
SLC25A3/MRP7	ENSG00000108826	SLC25A3	YNL005C	MRP7
FOSL2/RHO5	ENSG00000108830	FOSL2	YNL180C	RHO5
FRYL/HOS2	ENSG00000108840	FRYL	YGL194C	HOS2
FSCN1/LUC7	ENSG00000108848	FSCN1	YDL087C	LUC7
ACTB/CHS2	ENSG00000108854	ACTB	YBR038W	CHS2
PLD1/MSG5	ENSG00000108861	PLD1	YNL053W	MSG5
WDR62/FAA2	ENSG00000108946	WDR62	YER015W	FAA2
DLG1/LOT5	ENSG00000108953	DLG1	YKL183W	LOT5
RAB7A/YPL162C	ENSG00000108984	RAB7A	YPL162C	YPL162C
BCAP29/HIR1	ENSG00000109046	BCAP29	YBL008W	HIR1
SART3/YIR042C	ENSG00000109065	SART3	YIR042C	YIR042C
ARHGAP15/SPT6	ENSG00000109111	ARHGAP15	YGR116W	SPT6
PAX2/PHO23	ENSG00000109118	PAX2	YNL097C	PHO23
EXOSC7/HOS4	ENSG00000109320	EXOSC7	YIL112W	HOS4
KIFAP3/SIN4	ENSG00000109339	KIFAP3	YNL236W	SIN4
MCM6/ECM14	ENSG00000109472	MCM6	YHR132C	ECM14
REXO2/MGE1	ENSG00000109519	REXO2	YOR232W	MGE1
RBM7/GAR1	ENSG00000109534	RBM7	YHR089C	GAR1
RBMS2/TRM9	ENSG00000109536	RBMS2	YML014W	TRM9
BAZ2A/GEF1	ENSG00000109572	BAZ2A	YJR040W	GEF1
PTPN23/PRP43	ENSG00000109606	PTPN23	YGL120C	PRP43
MLH1/CDC4	ENSG00000109670	MLH1	YFL009W	CDC4
UNG/YLR455W	ENSG00000109685	UNG	YLR455W	YLR455W
KLHL20/HSP78	ENSG00000109689	KLHL20	YDR258C	HSP78
RGS11/TAH18	ENSG00000109756	RGS11	YPR048W	TAH18
PLXNA2/ACK1	ENSG00000109771	PLXNA2	YDL203C	ACK1
SPAG5/PEX28	ENSG00000109775	SPAG5	YHR150W	PEX28
ANKRD13A/USV1	ENSG00000109787	ANKRD13A	YPL230W	USV1
TPD52/YCG1	ENSG00000109805	TPD52	YDR325W	YCG1
ACACB/PIL1	ENSG00000109819	ACACB	YGR086C	PIL1
TRAF4/FMP52	ENSG00000109854	TRAF4	YER004W	FMP52
PAG1/ELP4	ENSG00000109911	PAG1	YPL101W	ELP4
GPATCH1/ZPR1	ENSG00000109917	GPATCH1	YGR211W	ZPR1
ICAM3/SSB1	ENSG00000109971	ICAM3	YDL229W	SSB1
NT5C2/IRS4	ENSG00000110047	NT5C2	YKR019C	IRS4
MCAM/OSH7	ENSG00000110048	MCAM	YHR001W	OSH7
GPC4/SAP185	ENSG00000110075	GPC4	YJL098W	SAP185
CAMSAP3/PHO91	ENSG00000110344	CAMSAP3	YNR013C	PHO91
RAP1GAP/DHH1	ENSG00000110367	RAP1GAP	YDL160C	DHH1
XAB2/PEX10	ENSG00000110395	XAB2	YDR265W	PEX10
ARHGEF1/CHK1	ENSG00000110422	ARHGEF1	YBR274W	CHK1
STXBP2/LAT1	ENSG00000110435	STXBP2	YNL071W	LAT1
MAP2K7/YNL247W	ENSG00000110619	MAP2K7	YNL247W	YNL247W
NMRK2/TOM70	ENSG00000110711	NMRK2	YNL121C	TOM70
DGKD/NUP116	ENSG00000110713	DGKD	YMR047C	NUP116
CTTNBP2/EKI1	ENSG00000110721	CTTNBP2	YDR147W	EKI1
ACTL6B/TFB1	ENSG00000110768	ACTL6B	YDR311W	TFB1
RARB/NAS2	ENSG00000110801	RARB	YIL007C	NAS2
TOP2B/SPC19	ENSG00000110841	TOP2B	YDR201W	SPC19
NFKB2/PAR32	ENSG00000110851	NFKB2	YDL173W	PAR32
PPP1R12B/CRN1	ENSG00000110880	PPP1R12B	YLR429W	CRN1
DNAJC10/CHA4	ENSG00000110887	DNAJC10	YLR098C	CHA4
GTF3C1/ERG12	ENSG00000110921	GTF3C1	YMR208W	ERG12
IL4R/ATP1	ENSG00000110955	IL4R	YBL099W	ATP1
USP33/YFL067W	ENSG00000111011	USP33	YFL067W	YFL067W
PAK3/MSK1	ENSG00000111052	PAK3	YNL073W	MSK1
DCX/MAP2	ENSG00000111142	DCX	YBL091C	MAP2
SNRPA/LAP2	ENSG00000111144	SNRPA	YNL045W	LAP2
SPAG6/YCR023C	ENSG00000111181	SPAG6	YCR023C	YCR023C
EXOSC5/CAT8	ENSG00000111206	EXOSC5	YMR280C	CAT8
DYNC1I2/RPS24B	ENSG00000111241	DYNC1I2	YIL069C	RPS24B
APBB1IP/ALD5	ENSG00000111275	APBB1IP	YER073W	ALD5
LRCH4/TFB4	ENSG00000111358	LRCH4	YPR056W	TFB4
FAM76B/SSO2	ENSG00000111450	FAM76B	YMR183C	SSO2
SIRT6/RET3	ENSG00000111481	SIRT6	YPL010W	RET3
TYR/MET18	ENSG00000111530	TYR	YIL128W	MET18
POLD3/NUP84	ENSG00000111581	POLD3	YDL116W	NUP84
ACTN2/CDC36	ENSG00000111596	ACTN2	YDL165W	CDC36
CAPZB/TOF1	ENSG00000111602	CAPZB	YNL273W	TOF1
PHF17/TDH3	ENSG00000111640	PHF17	YGR192C	TDH3
UBE2A/NOP2	ENSG00000111641	UBE2A	YNL061W	NOP2
FGFR1/SNF2	ENSG00000111642	FGFR1	YOR290C	SNF2
FKBP6/YNG1	ENSG00000111653	FKBP6	YOR064C	YNG1
GTF2I/YGR153W	ENSG00000111679	GTF2I	YGR153W	YGR153W
SMC1B/SPR1	ENSG00000111701	SMC1B	YOR190W	SPR1
FBLN1/SIP2	ENSG00000111725	FBLN1	YGL208W	SIP2
ITGA8/WHI4	ENSG00000111786	ITGA8	YDL224C	WHI4
CST7/MTF1	ENSG00000111802	CST7	YMR228W	MTF1
MAP2/GIR2	ENSG00000111832	MAP2	YDR152W	GIR2
PIAS2/HSE1	ENSG00000111859	PIAS2	YHL002W	HSE1
AMPH/ASF1	ENSG00000111875	AMPH	YJL115W	ASF1
ARAF/CEG1	ENSG00000111880	ARAF	YGL130W	CEG1
MCCC1/YER121W	ENSG00000111907	MCCC1	YER121W	YER121W
FAP/SER2	ENSG00000112029	FAP	YGR208W	SER2
NEBL/STE3	ENSG00000112038	NEBL	YKL178C	STE3
UBE2K/YPR003C	ENSG00000112053	UBE2K	YPR003C	YPR003C
PIK3C3/RAD53	ENSG00000112062	PIK3C3	YPL153C	RAD53
N4BP2/MEP3	ENSG00000112077	N4BP2	YPR138C	MEP3
SYNJ2/ALK2	ENSG00000112079	SYNJ2	YBL009W	ALK2
ADCY2/NGR1	ENSG00000112081	ADCY2	YBR212W	NGR1
PPP2R5C/YHR009C	ENSG00000112096	PPP2R5C	YHR009C	YHR009C
RBFOX1/MCM3	ENSG00000112118	RBFOX1	YEL032W	MCM3
GNB1/VPS64	ENSG00000112130	GNB1	YDR200C	VPS64
HOXA9/BNI4	ENSG00000112137	HOXA9	YNL233W	BNI4
EDN1/HRT3	ENSG00000112146	EDN1	YLR097C	HRT3
MLLT10/MDN1	ENSG00000112159	MLLT10	YLR106C	MDN1
ADCYAP1R1/HUR1	ENSG00000112164	ADCYAP1R1	YGL168W	HUR1
NRD1/RPS15	ENSG00000112175	NRD1	YOL040C	RPS15
VDAC3/SRV2	ENSG00000112186	VDAC3	YNL138W	SRV2
PCM1/MET22	ENSG00000112200	PCM1	YOL064C	MET22
CBFA2T2/AIR1	ENSG00000112214	CBFA2T2	YIL079C	AIR1
DBC1/SSN8	ENSG00000112237	DBC1	YNL025C	SSN8
ITCH/XPT1	ENSG00000112242	ITCH	YJR133W	XPT1
TP73/SLH1	ENSG00000112249	TP73	YGR271W	SLH1
TOLLIP/YJL132W	ENSG00000112293	TOLLIP	YJL132W	YJL132W
UBE2D4/MVP1	ENSG00000112335	UBE2D4	YMR004W	MVP1
RUNX1T1/SKI7	ENSG00000112339	RUNX1T1	YOR076C	SKI7
THOC1/PEX7	ENSG00000112357	THOC1	YDR142C	PEX7
OSBPL6/MCH2	ENSG00000112394	OSBPL6	YKL221W	MCH2
SLC1A3/GON7	ENSG00000112531	SLC1A3	YJL184W	GON7
XRCC5/ENP1	ENSG00000112578	XRCC5	YBR247C	ENP1
LXN/SPT15	ENSG00000112592	LXN	YER148W	SPT15
SP140/RML2	ENSG00000112651	SP140	YEL050C	RML2
MKNK1/SEC5	ENSG00000112685	MKNK1	YDR166C	SEC5
TNS1/ULP2	ENSG00000112701	TNS1	YIL031W	ULP2
REXO1/YHR213W-B	ENSG00000112715	REXO1	YHR213W-B	YHR213W-B
SAR1A/PRP45	ENSG00000112739	SAR1A	YAL032C	PRP45
CDC14A/FUN26	ENSG00000112759	CDC14A	YAL022C	FUN26
RAPGEF3/HIS4	ENSG00000112769	RAPGEF3	YCL030C	HIS4
CEACAM1/GTO3	ENSG00000112782	CEACAM1	YMR251W	GTO3
SENP1/DIG1	ENSG00000112851	SENP1	YPL049C	DIG1
DUSP13/PAP2	ENSG00000112941	DUSP13	YOL115W	PAP2
CIC/ERG13	ENSG00000112972	CIC	YML126C	ERG13
LIPE/BDF1	ENSG00000112983	LIPE	YLR399C	BDF1
FDFT1/LYS1	ENSG00000112992	FDFT1	YIR034C	LYS1
PAFAH1B3/SSA3	ENSG00000113013	PAFAH1B3	YBL075C	SSA3
OPHN1/AEP3	ENSG00000113048	OPHN1	YPL005W	AEP3
KIF22/HMG2	ENSG00000113161	KIF22	YLR450W	HMG2
SCGN/SWH1	ENSG00000113163	SCGN	YAR042W	SWH1
PGM1/UBX3	ENSG00000113194	PGM1	YDL091C	UBX3
DDX1/YSC84	ENSG00000113263	DDX1	YHR016C	YSC84
DNM2/THG1	ENSG00000113272	DNM2	YGR024C	THG1
EPB41L2/ENT5	ENSG00000113282	EPB41L2	YDR153C	ENT5
RIMS1/CCR4	ENSG00000113300	RIMS1	YAL021C	CCR4
STX7/SAN1	ENSG00000113312	STX7	YDR143C	SAN1
RABL2B/MSH3	ENSG00000113318	RABL2B	YCR092C	MSH3
KEAP1/BUD5	ENSG00000113319	KEAP1	YCR038C	BUD5
PTPRH/RNT1	ENSG00000113360	PTPRH	YMR239C	RNT1
EPHA6/SUB1	ENSG00000113387	EPHA6	YMR039C	SUB1
SCTR/FAT1	ENSG00000113396	SCTR	YBR041W	FAT1
RFX3/DIA3	ENSG00000113448	RFX3	YDL024C	DIA3
RIF1/RAD17	ENSG00000113456	RIF1	YOR368W	RAD17
RAB21/RAD50	ENSG00000113522	RAB21	YNL250W	RAD50
SLC4A4/SKP1	ENSG00000113558	SLC4A4	YDR328C	SKP1
SMARCA2/NUP170	ENSG00000113569	SMARCA2	YBL079W	NUP170
RDH8/PPH22	ENSG00000113575	RDH8	YDL188C	PPH22
SESN1/YJL028W	ENSG00000113580	SESN1	YJL028W	YJL028W
MID2/PRP4	ENSG00000113593	MID2	YPR178W	PRP4
COL5A3/SFB3	ENSG00000113615	COL5A3	YHR098C	SFB3
SRCAP/MRPL1	ENSG00000113645	SRCAP	YDR116C	MRPL1
KIAA0020/PRP40	ENSG00000113649	KIAA0020	YKL012W	PRP40
CPB2/HSP10	ENSG00000113657	CPB2	YOR020C	HSP10
CHRNA3/RNH70	ENSG00000113712	CHRNA3	YGR276C	RNH70
KCNN2/CEM1	ENSG00000113719	KCNN2	YER061C	CEM1
CNOT4/PKC1	ENSG00000113721	CNOT4	YBL105C	PKC1
PSEN1/SMC4	ENSG00000113810	PSEN1	YLR086W	SMC4
CPOX/ARP4	ENSG00000113812	CPOX	YJL081C	ARP4
MOK/SWI5	ENSG00000113916	MOK	YDR146C	SWI5
HSP90AA1/OGG1	ENSG00000114026	HSP90AA1	YML060W	OGG1
RBL1/ACC1	ENSG00000114054	RBL1	YNR016C	ACC1
DLGAP4/UFD4	ENSG00000114062	DLGAP4	YKL010C	UFD4
CFHR2/VID28	ENSG00000114098	CFHR2	YIL017C	VID28
NDC80/AAD14	ENSG00000114115	NDC80	YNL331C	AAD14
AP4E1/YIA6	ENSG00000114120	AP4E1	YIL006W	YIA6
RSBN1/APC11	ENSG00000114125	RSBN1	YDL008W	APC11
MAGI3/MRP21	ENSG00000114126	MAGI3	YBL090W	MRP21
CXCL2/ARC19	ENSG00000114209	CXCL2	YKL013C	ARC19
AFP/BCY1	ENSG00000114302	AFP	YIL033C	BCY1
COL4A4/UBP3	ENSG00000114316	COL4A4	YER151C	UBP3
OSTM1/YMR134W	ENSG00000114346	OSTM1	YMR134W	YMR134W
CDH7/GPA2	ENSG00000114353	CDH7	YER020W	GPA2
PCNP/RPL24A	ENSG00000114391	PCNP	YGL031C	RPL24A
ARG2/YMR315W	ENSG00000114416	ARG2	YMR315W	YMR315W
MEF2C/GPB2	ENSG00000114423	MEF2C	YAL056W	GPB2
PTPRC/GLC3	ENSG00000114480	PTPRC	YEL011W	GLC3
CACNA1S/URA3	ENSG00000114491	CACNA1S	YEL021W	URA3
PKP1/NRD1	ENSG00000114503	PKP1	YNL251C	NRD1
UBA5/SNX41	ENSG00000114520	UBA5	YDR425W	SNX41
STK17B/VMA1	ENSG00000114573	STK17B	YDL185W	VMA1
CDC14B/RRT13	ENSG00000114650	CDC14B	YER066W	RRT13
ZNF510/BSD2	ENSG00000114738	ZNF510	YBR290W	BSD2
LRP2/HFI1	ENSG00000114745	LRP2	YPL254W	HFI1
ZNF506/SUI1	ENSG00000114784	ZNF506	YNL244C	SUI1
DUSP12/TIF4631	ENSG00000114867	DUSP12	YGR162W	TIF4631
ENSG00000081770/ORM1	ENSG00000114978	ENSG00000081770	YGR038W	ORM1
CADPS2/TPP1	ENSG00000115008	CADPS2	YMR156C	TPP1
HSPB11/FAB1	ENSG00000115020	HSPB11	YFR019W	FAB1
IL12RB2/ATM1	ENSG00000115073	IL12RB2	YMR301C	ATM1
SMARCD3/ARG8	ENSG00000115107	SMARCD3	YOL140W	ARG8
FYB/ZTA1	ENSG00000115129	FYB	YBR046C	ZTA1
MPP4/GUT2	ENSG00000115159	MPP4	YIL155C	GUT2
STRADB/HHT2	ENSG00000115163	STRADB	YNL031C	HHT2
BZW1/MKK1	ENSG00000115170	BZW1	YOR231W	MKK1
PGR/YML079W	ENSG00000115207	PGR	YML079W	YML079W
ME2/GCN3	ENSG00000115211	ME2	YKR026C	GCN3
C5orf22/RPN11	ENSG00000115233	C5orf22	YFR004W	RPN11
CCNT2/CYR1	ENSG00000115241	CCNT2	YJL005W	CYR1
EPB41L3/YIM1	ENSG00000115252	EPB41L3	YMR152W	YIM1
COBLL1/YOP1	ENSG00000115255	COBLL1	YPR028W	YOP1
DLG3/YSP3	ENSG00000115257	DLG3	YOR003W	YSP3
TRAF5/CWH41	ENSG00000115275	TRAF5	YGL027C	CWH41
MRPL22/NUM1	ENSG00000115306	MRPL22	YDR150W	NUM1
GEMIN5/CUE4	ENSG00000115307	GEMIN5	YML101C	CUE4
OPRK1/HTB2	ENSG00000115350	OPRK1	YBL002W	HTB2
NFE2L1/TID3	ENSG00000115355	NFE2L1	YIL144W	TID3
GSK3B/NAB2	ENSG00000115380	GSK3B	YGL122C	NAB2
ITGB5/SLX1	ENSG00000115392	ITGB5	YBR228W	SLX1
ERC1/BSC2	ENSG00000115414	ERC1	YDR275W	BSC2
XPO1/BLI1	ENSG00000115415	XPO1	YKL061W	BLI1
PALB2/GMH1	ENSG00000115446	PALB2	YKR030W	GMH1
DOPEY1/CCT4	ENSG00000115484	DOPEY1	YDL143W	CCT4
BCKDHB/PLP1	ENSG00000115514	BCKDHB	YDR183W	PLP1
KAT6A/HSH155	ENSG00000115524	KAT6A	YMR288W	HSH155
ULK2/VPS24	ENSG00000115561	ULK2	YKL041W	VPS24
GRHL2/YJR096W	ENSG00000115594	GRHL2	YJR096W	YJR096W
TNPO1/ZAP1	ENSG00000115641	TNPO1	YJL056C	ZAP1
P2RX5/SPO12	ENSG00000115648	P2RX5	YHR152W	SPO12
ITGAE/GAL10	ENSG00000115652	ITGAE	YBR019C	GAL10
DIS3/DUR3	ENSG00000115665	DIS3	YHL016C	DUR3
PIBF1/SDS22	ENSG00000115685	PIBF1	YKL193C	SDS22
ENSG00000083622/TGS1	ENSG00000115694	ENSG00000083622	YPL157W	TGS1
NUFIP1/CNB1	ENSG00000115756	NUFIP1	YKL190W	CNB1
RRAGB/SPE1	ENSG00000115758	RRAGB	YKL184W	SPE1
CYLD/RPL23A	ENSG00000115762	CYLD	YBL087C	RPL23A
SLC27A5/GRH1	ENSG00000115806	SLC27A5	YDR517W	GRH1
ZNF324/CAC2	ENSG00000115808	ZNF324	YML102W	CAC2
ZNF446/AAC1	ENSG00000115840	ZNF446	YMR056C	AAC1
ZNF8/YMR114C	ENSG00000115850	ZNF8	YMR114C	YMR114C
RPS5/DPS1	ENSG00000115866	RPS5	YLL018C	DPS1
FAT1/LTE1	ENSG00000115904	FAT1	YAL024C	LTE1
YTHDC1/BNA5	ENSG00000115919	YTHDC1	YLR231C	BNA5
CHMP2B/VRP1	ENSG00000115935	CHMP2B	YLR337C	VRP1
PPIE/ORC2	ENSG00000115942	PPIE	YBR060C	ORC2
ZMPSTE24/KRR1	ENSG00000115946	ZMPSTE24	YCL059C	KRR1
NOA1/ORC1	ENSG00000115947	NOA1	YML065W	ORC1
REST/MRPS18	ENSG00000115963	REST	YNL306W	MRPS18
SSH1/CST6	ENSG00000115966	SSH1	YIL036W	CST6
GSTP1/RVB2	ENSG00000115993	GSTP1	YPL235W	RVB2
APLP2/FKS1	ENSG00000116001	APLP2	YLR342W	FKS1
SLCO1A2/SMT3	ENSG00000116030	SLCO1A2	YDR510W	SMT3
WBP11/YLR297W	ENSG00000116044	WBP11	YLR297W	YLR297W
EIF3I/MSH6	ENSG00000116062	EIF3I	YDR097C	MSH6
TXLNA/IRC24	ENSG00000116096	TXLNA	YIR036C	IRC24
APOB/ALO1	ENSG00000116133	APOB	YML086C	ALO1
NCOA1/RFA3	ENSG00000116147	NCOA1	YJL173C	RFA3
KIF3C/GPX2	ENSG00000116157	KIF3C	YBR244W	GPX2
RAB10/STE14	ENSG00000116237	RAB10	YDR410C	STE14
GCKR/RPL22A	ENSG00000116251	GCKR	YLR061W	RPL22A
HADHA/VPS45	ENSG00000116266	HADHA	YGL095C	VPS45
MAPRE3/AMD1	ENSG00000116337	MAPRE3	YML035C	AMD1
CAD/NPL3	ENSG00000116350	CAD	YDR432W	NPL3
CD59/CDH1	ENSG00000116455	CD59	YGL003C	CDH1
CD82/ATP4	ENSG00000116459	CD82	YPL078C	ATP4
ATRX/YPT31	ENSG00000116473	ATRX	YER031C	YPT31
TAF9/WHI3	ENSG00000116560	TAF9	YNL197C	WHI3
FCN1/MCM1	ENSG00000116604	FCN1	YMR043W	MCM1
MECOM/SPE3	ENSG00000116649	MECOM	YPR069C	SPE3
SCAMP1/STB6	ENSG00000116661	SCAMP1	YKL072W	STB6
PREP/REV7	ENSG00000116670	PREP	YIL139C	REV7
HACE1/YEL023C	ENSG00000116678	HACE1	YEL023C	YEL023C
SEH1L/YLH47	ENSG00000116679	SEH1L	YPR125W	YLH47
WDR47/FZO1	ENSG00000116688	WDR47	YBR179C	FZO1
OVGP1/EBS1	ENSG00000116698	OVGP1	YDR206W	EBS1
MAP3K4/GCD14	ENSG00000116731	MAP3K4	YJL125C	GCD14
PILRA/YBR284W	ENSG00000116748	PILRA	YBR284W	YBR284W
IGSF9/HSH49	ENSG00000116754	IGSF9	YOR319W	HSH49
ABCB1/PSK2	ENSG00000116783	ABCB1	YOL045W	PSK2
AKR1B1/SOR2	ENSG00000116791	AKR1B1	YDL246C	SOR2
CPNE3/MSW1	ENSG00000116874	CPNE3	YDR268W	MSW1
RRN3/MRPS28	ENSG00000116898	RRN3	YDR337W	MRPS28
CTTN/SLC1	ENSG00000116906	CTTN	YDL052C	SLC1
MTIF2/RPS12	ENSG00000116918	MTIF2	YOR369C	RPS12
TTC39A/GTR2	ENSG00000116954	TTC39A	YGR163W	GTR2
EPS15/POS5	ENSG00000116962	EPS15	YPL188W	POS5
ORC1/YIL161W	ENSG00000116977	ORC1	YIL161W	YIL161W
MGST2/MHT1	ENSG00000116984	MGST2	YLL062C	MHT1
CHERP/KNS1	ENSG00000117020	CHERP	YLL019C	KNS1
ATG16L1/RIB5	ENSG00000117091	ATG16L1	YBR256C	RIB5
USP40/MIF2	ENSG00000117114	USP40	YKL089W	MIF2
RAD54L/SDH2	ENSG00000117118	RAD54L	YLL041C	SDH2
MAST2/SSF1	ENSG00000117133	MAST2	YHR066W	SSF1
DNAJA1/JHD2	ENSG00000117139	DNAJA1	YJR119C	JHD2
B4GALT1/RPS13	ENSG00000117155	B4GALT1	YDR064W	RPS13
CHMP5/BCD1	ENSG00000117174	CHMP5	YHR040W	BCD1
NFX1/KIP1	ENSG00000117245	NFX1	YBL063W	KIP1
DIMT1/ROD1	ENSG00000117289	DIMT1	YOR018W	ROD1
IPO11/YGL039W	ENSG00000117308	IPO11	YGL039W	YGL039W
EIF2AK1/PRP3	ENSG00000117360	EIF2AK1	YDR473C	PRP3
EPDR1/YGL082W	ENSG00000117385	EPDR1	YGL082W	YGL082W
SEPHS1/GAL2	ENSG00000117394	SEPHS1	YLR081W	GAL2
MRPL28/EBP2	ENSG00000117395	MRPL28	YKL172W	EBP2
CEACAM6/CDC20	ENSG00000117399	CEACAM6	YGL116W	CDC20
RBM22/KAP122	ENSG00000117408	RBM22	YGL016W	KAP122
TMED2/VMA16	ENSG00000117410	TMED2	YHR026W	VMA16
ERO1LB/YPR1	ENSG00000117448	ERO1LB	YDR368W	YPR1
ZFAND6/TSA1	ENSG00000117450	ZFAND6	YML028W	TSA1
TXLNG/MSB4	ENSG00000117461	TXLNG	YOL112W	MSB4
PPEF1/HEF3	ENSG00000117528	PPEF1	YNL014W	HEF3
LAT2/DPH5	ENSG00000117543	LAT2	YLR172C	DPH5
HUWE1/WWM1	ENSG00000117560	HUWE1	YFL010C	WWM1
ZW10/YIR035C	ENSG00000117594	ZW10	YIR035C	YIR035C
ALG9/UTP25	ENSG00000117597	ALG9	YIL091C	UTP25
MYBPC2/BDP1	ENSG00000117625	MYBPC2	YNL039W	BDP1
NOX4/YAP3	ENSG00000117632	NOX4	YHL009C	YAP3
ACOX3/KIN3	ENSG00000117650	ACOX3	YAR018C	KIN3
MTMR2/RER2	ENSG00000117682	MTMR2	YBR002C	RER2
PPP1R15A/SWI1	ENSG00000117713	PPP1R15A	YPL016W	SWI1
HSD17B14/FAR10	ENSG00000117724	HSD17B14	YLR238W	FAR10
TRIP6/RFA2	ENSG00000117748	TRIP6	YNL312W	RFA2
ACHE/SNC1	ENSG00000117758	ACHE	YAL030W	SNC1
FTL/OSH3	ENSG00000117859	FTL	YHR073W	OSH3
SRRT/CRF1	ENSG00000117906	SRRT	YDR223W	CRF1
BAX/YCL068C	ENSG00000117971	BAX	YCL068C	YCL068C
NLK/PEP4	ENSG00000117984	NLK	YPL154C	PEP4
PIGS/IRR1	ENSG00000118007	PIGS	YIL026C	IRR1
ATXN7L3/YPK3	ENSG00000118046	ATXN7L3	YBR028C	YPK3
PGS1/SET1	ENSG00000118058	PGS1	YHR119W	SET1
PSMC5/NTH2	ENSG00000118094	PSMC5	YBR001C	NTH2
UIMC1/MIG3	ENSG00000118263	UIMC1	YER028C	MIG3
CETP/MOT3	ENSG00000118495	CETP	YMR070W	MOT3
MMP2/YDR374C	ENSG00000118503	MMP2	YDR374C	YDR374C
GNAO1/YJR154W	ENSG00000118507	GNAO1	YJR154W	YJR154W
OGFOD1/YPL067C	ENSG00000118508	OGFOD1	YPL067C	YPL067C
SH3BP2/FMP48	ENSG00000118515	SH3BP2	YGR052W	FMP48
ADD1/YLR352W	ENSG00000118564	ADD1	YLR352W	YLR352W
C14orf166/NYV1	ENSG00000118640	C14orf166	YLR093C	NYV1
NID2/SWP1	ENSG00000118705	NID2	YMR149W	SWP1
GMCL1/CUP9	ENSG00000118707	GMCL1	YPL177C	CUP9
SF3B2/YGL036W	ENSG00000118873	SF3B2	YGL036W	YGL036W
KLHL42/PCL9	ENSG00000118971	KLHL42	YDL179W	PCL9
GNAS/TFC4	ENSG00000119041	GNAS	YGR047C	TFC4
DNM1L/RAD6	ENSG00000119048	DNM1L	YGL058W	RAD6
PTHLH/YPR015C	ENSG00000119138	PTHLH	YPR015C	YPR015C
PHACTR3/CFT2	ENSG00000119203	PHACTR3	YLR115W	CFT2
ERGIC2/UTP10	ENSG00000119285	ERGIC2	YJL109C	UTP10
TFAP2C/RAD23	ENSG00000119318	TFAP2C	YEL037C	RAD23
AURKA/RTG1	ENSG00000119335	AURKA	YOL067C	RTG1
PIR/RRD2	ENSG00000119383	PIR	YPL152W	RRD2
RFX2/GLE1	ENSG00000119392	RFX2	YDL207W	GLE1
SULT2B1/MTG2	ENSG00000119396	SULT2B1	YHR168W	MTG2
CNOT3/SWD3	ENSG00000119402	CNOT3	YBR175W	SWD3
GP6/YPL236C	ENSG00000119408	GP6	YPL236C	YPL236C
PTPN4/SIT4	ENSG00000119414	PTPN4	YDL047W	SIT4
DDX18/MIC14	ENSG00000119421	DDX18	YDR031W	MIC14
KHSRP/SUC2	ENSG00000119535	KHSRP	YIL162W	SUC2
GNA11/HSP104	ENSG00000119541	GNA11	YLL026W	HSP104
EDEM2/KSP1	ENSG00000119638	EDEM2	YHR082C	KSP1
DNMT3B/MLH3	ENSG00000119684	DNMT3B	YPL164C	MLH3
REM1/PXA2	ENSG00000119688	REM1	YKL188C	PXA2
TPX2/MSO1	ENSG00000119703	TPX2	YNR049C	MSO1
PDRG1/YCR016W	ENSG00000119707	PDRG1	YCR016W	YCR016W
EPB41L1/ALD4	ENSG00000119711	EPB41L1	YOR374W	ALD4
DOCK9/GCD7	ENSG00000119718	DOCK9	YLR291C	GCD7
DOCK3/COQ6	ENSG00000119723	DOCK3	YGR255C	COQ6
COQ9/TOM40	ENSG00000119725	COQ9	YMR203W	TOM40
CRLS1/CCT8	ENSG00000119760	CRLS1	YJL008C	CCT8
PPP1R13B/AXL1	ENSG00000119912	PPP1R13B	YPR122W	AXL1
SIGLEC1/SWT1	ENSG00000119917	SIGLEC1	YOR166C	SWT1
FKBP1A/TSR3	ENSG00000119929	FKBP1A	YOR006C	TSR3
NSFL1C/GIP2	ENSG00000119938	NSFL1C	YER054C	GIP2
MAVS/XKS1	ENSG00000119950	MAVS	YGR194C	XKS1
F11/YHL042W	ENSG00000119965	F11	YHL042W	YHL042W
XRN2/AAT2	ENSG00000120053	XRN2	YLR027C	AAT2
DYNLL1/MET17	ENSG00000120054	DYNLL1	YLR303W	MET17
TESC/PIS1	ENSG00000120088	TESC	YPR113W	PIS1
SNX5/PPS1	ENSG00000120129	SNX5	YBR276C	PPS1
RPL6/RCL1	ENSG00000120158	RPL6	YOL010W	RCL1
MAPKAPK5/MOB1	ENSG00000120162	MAPKAPK5	YIL106W	MOB1
P2RX7/MTR2	ENSG00000120253	P2RX7	YKL186C	MTR2
ESF1/MRP2	ENSG00000120333	ESF1	YPR166C	MRP2
RBBP9/CCT2	ENSG00000120438	RBBP9	YIL142W	CCT2
ANAPC5/RTA1	ENSG00000120457	ANAPC5	YGR213C	RTA1
SLC23A2/SSE2	ENSG00000120694	SLC23A2	YBR169C	SSE2
TMEM230/ALG5	ENSG00000120697	TMEM230	YPL227C	ALG5
DZANK1/RRP43	ENSG00000120699	DZANK1	YCR035C	RRP43
KDM2B/SUP45	ENSG00000120705	KDM2B	YBR143C	SUP45
TASP1/YLR001C	ENSG00000120708	TASP1	YLR001C	YLR001C
GCN1L1/MET31	ENSG00000120738	GCN1L1	YPL038W	MET31
RPLP0/UTP20	ENSG00000120800	RPLP0	YBL004W	UTP20
PXN/FUS1	ENSG00000120802	PXN	YCL027W	FUS1
RPH3A/HAP3	ENSG00000120837	RPH3A	YBL021C	HAP3
TRMT6/LST8	ENSG00000120868	TRMT6	YNL006W	LST8
CHGB/SFH5	ENSG00000120885	CHGB	YJL145W	SFH5
PEBP1/YAR064W	ENSG00000120907	PEBP1	YAR064W	YAR064W
TBX5/PPZ2	ENSG00000120910	TBX5	YDR436W	PPZ2
BRAP/YLR118C	ENSG00000120992	BRAP	YLR118C	YLR118C
ERP29/RRI1	ENSG00000121022	ERP29	YDL216C	RRI1
NOS1/YGR017W	ENSG00000121067	NOS1	YGR017W	YGR017W
FUS/HUT1	ENSG00000121073	FUS	YPL244C	HUT1
IGBP1/YML082W	ENSG00000121152	IGBP1	YML082W	YML082W
FXYD3/POL12	ENSG00000121440	FXYD3	YBL035C	POL12
GANAB/CTA1	ENSG00000121691	GANAB	YDR256C	CTA1
GMIP/ASH1	ENSG00000121741	GMIP	YKL185W	ASH1
RBM41/BUB2	ENSG00000121749	RBM41	YMR055C	BUB2
BIRC5/IDS2	ENSG00000121753	BIRC5	YJL146W	IDS2
LAG3/TUL1	ENSG00000121848	LAG3	YKL034W	TUL1
MLF2/MLH2	ENSG00000121864	MLF2	YLR035C	MLH2
OTUB2/YER140W	ENSG00000121931	OTUB2	YER140W	YER140W
DDX24/PEX3	ENSG00000121957	DDX24	YDR329C	PEX3
ZBTB25/YCR061W	ENSG00000121966	ZBTB25	YCR061W	YCR061W
ARHGAP4/NCE102	ENSG00000122025	ARHGAP4	YPR149W	NCE102
ANKRD24/FZF1	ENSG00000122034	ANKRD24	YGL254W	FZF1
RCOR1/INP52	ENSG00000122126	RCOR1	YNL106C	INP52
LTBP4/MRP4	ENSG00000122140	LTBP4	YHL004W	MRP4
BLVRB/COG5	ENSG00000122176	BLVRB	YNL051W	COG5
SLC9A1/COP1	ENSG00000122218	SLC9A1	YDL145C	COP1
SPTLC1/MPE1	ENSG00000122257	SPTLC1	YKL059C	MPE1
PAPOLA/LRO1	ENSG00000122367	PAPOLA	YNR008W	LRO1
CCNK/CDC3	ENSG00000122545	CCNK	YLR314C	CDC3
PCBP4/YMR111C	ENSG00000122705	PCBP4	YMR111C	YMR111C
RGS1/DSE1	ENSG00000122741	RGS1	YER124C	DSE1
MRPS33/YMR317W	ENSG00000122778	MRPS33	YMR317W	YMR317W
NDUFB2/RSC2	ENSG00000122779	NDUFB2	YLR357W	RSC2
ENSG00000090269/YER130C	ENSG00000122877	ENSG00000090269	YER130C	YER130C
NUDC/MF(ALPHA)1	ENSG00000122952	NUDC	YPL187W	MF(ALPHA)1
MAEA/MRD1	ENSG00000122965	MAEA	YPR112C	MRD1
ICAM1/BBP1	ENSG00000122966	ICAM1	YPL255W	BBP1
STRN4/DMA1	ENSG00000123091	STRN4	YHR115C	DMA1
IRAK3/EDC2	ENSG00000123094	IRAK3	YER035W	EDC2
LYZ/ACO2	ENSG00000123124	LYZ	YJL200C	ACO2
SI/YEL076C-A	ENSG00000123131	SI	YEL076C-A	YEL076C-A
MUL1/PET191	ENSG00000123146	MUL1	YJR034W	PET191
PDCD7/CCC2	ENSG00000123191	PDCD7	YDR270W	CCC2
SPG21/NQM1	ENSG00000123213	SPG21	YGR043C	NQM1
DNAJB11/TMA17	ENSG00000123240	DNAJB11	YDL110C	TMA17
THPO/BUD14	ENSG00000123329	THPO	YAR014C	BUD14
CHRD/GIM5	ENSG00000123349	CHRD	YML094W	GIM5
FLT3LG/KIN28	ENSG00000123374	FLT3LG	YDL108W	KIN28
RAB11FIP3/PRC1	ENSG00000123384	RAB11FIP3	YMR297W	PRC1
GNPTG/MSN2	ENSG00000123411	GNPTG	YMR037C	MSN2
ZNF268/PPM2	ENSG00000123444	ZNF268	YOL141W	PPM2
GOLGA3/ATP11	ENSG00000123472	GOLGA3	YNL315C	ATP11
PABPC4/FRE1	ENSG00000123473	PABPC4	YLR214W	FRE1
CD209/LGE1	ENSG00000123562	CD209	YPL055C	LGE1
MCOLN1/AVT4	ENSG00000123643	MCOLN1	YNL101W	AVT4
EFNB1/RRP45	ENSG00000123737	EFNB1	YDR280W	RRP45
AARS/PFK26	ENSG00000123836	AARS	YIL107C	PFK26
GLG1/SPC29	ENSG00000123933	GLG1	YPL124W	SPC29
KIF4A/CKS1	ENSG00000123975	KIF4A	YBR135W	CKS1
PLEKHG2/LAP4	ENSG00000123992	PLEKHG2	YKL103C	LAP4
PITPNM2/SPR6	ENSG00000123999	PITPNM2	YER115C	SPR6
EXOC1/YKL091C	ENSG00000124120	EXOC1	YKL091C	YKL091C
DTX2/GPI16	ENSG00000124155	DTX2	YHR188C	GPI16
NLRC4/ATP15	ENSG00000124172	NLRC4	YPL271W	ATP15
NRCAM/RVS167	ENSG00000124181	NRCAM	YDR388W	RVS167
LAMB1/GBP2	ENSG00000124193	LAMB1	YCL011C	GBP2
SLC26A3/GEA2	ENSG00000124198	SLC26A3	YEL022W	GEA2
DLD/CSE1	ENSG00000124207	DLD	YGL238W	CSE1
WDR7/TEM1	ENSG00000124209	WDR7	YML064C	TEM1
TXNL1/MDM34	ENSG00000124214	TXNL1	YGL219C	MDM34
IL5RA/PEP12	ENSG00000124222	IL5RA	YOR036W	PEP12
ITGA6/DRS1	ENSG00000124228	ITGA6	YLL008W	DRS1
RAPGEF4/YFR006W	ENSG00000124299	RAPGEF4	YFR006W	YFR006W
ENSG00000091436/SNC2	ENSG00000124333	ENSG00000091436	YOR327C	SNC2
FH/RFU1	ENSG00000124356	FH	YLR073C	RFU1
SEL1L3/TOS1	ENSG00000124357	SEL1L3	YBR162C	TOS1
TF/PGS1	ENSG00000124422	TF	YCL004W	PGS1
MYO15A/UBP8	ENSG00000124486	MYO15A	YMR223W	UBP8
APOH/SAM37	ENSG00000124491	APOH	YMR060C	SAM37
NLRP1/YHC1	ENSG00000124562	NLRP1	YLR298C	YHC1
ACKR6/TFB2	ENSG00000124570	ACKR6	YPL122C	TFB2
SPAG7/MSN5	ENSG00000124571	SPAG7	YDR335W	MSN5
ORC6/BPT1	ENSG00000124574	ORC6	YLL015W	BPT1
ZC3HC1/OST6	ENSG00000124641	ZC3HC1	YML019W	OST6
ESR1/YGR266W	ENSG00000124702	ESR1	YGR266W	YGR266W
RGS17/CRG1	ENSG00000124713	RGS17	YHR209W	CRG1
ANGPT2/ROX1	ENSG00000124766	ANGPT2	YPR065W	ROX1
CD200/MIG1	ENSG00000124782	CD200	YGL035C	MIG1
CMA1/NUP1	ENSG00000124789	CMA1	YOR098C	NUP1
PSME1/FMP23	ENSG00000124802	PSME1	YBR047W	FMP23
JPH4/SPC105	ENSG00000124831	JPH4	YGL093W	SPC105
MYH7/SPA2	ENSG00000124942	MYH7	YLL021W	SPA2
CEBPE/CDC39	ENSG00000125107	CEBPE	YCR093W	CDC39
SLC7A8/EMP70	ENSG00000125304	SLC7A8	YLR083C	EMP70
OSGEP/UPF3	ENSG00000125351	OSGEP	YGR072W	UPF3
RNF31/SPR3	ENSG00000125354	RNF31	YGR059W	SPR3
SCFD1/RUD3	ENSG00000125414	SCFD1	YOR216C	RUD3
G2E3/GGA2	ENSG00000125447	G2E3	YHR108W	GGA2
HECTD1/ADY2	ENSG00000125450	HECTD1	YCR010C	ADY2
HNRNPC/REB1	ENSG00000125482	HNRNPC	YBR049C	REB1
RPGRIP1/RPA135	ENSG00000125630	RPGRIP1	YPR010C	RPA135
SUPT16H/YKL047W	ENSG00000125651	SUPT16H	YKL047W	YKL047W
TOX4/THO2	ENSG00000125676	TOX4	YNL139C	THO2
GEMIN2/NSE5	ENSG00000125686	GEMIN2	YML023C	NSE5
TGM1/RGD1	ENSG00000125733	TGM1	YBR260C	RGD1
TINF2/YHL017W	ENSG00000125734	TINF2	YHL017W	YHL017W
DAZL/SMD2	ENSG00000125743	DAZL	YLR275W	SMD2
SEMA6A/RTN2	ENSG00000125744	SEMA6A	YDL204W	RTN2
TRPM7/SQT1	ENSG00000125746	TRPM7	YIR012W	SQT1
TYRO3/RPL18A	ENSG00000125753	TYRO3	YOL120C	RPL18A
WDR76/PTA1	ENSG00000125755	WDR76	YAL043C	PTA1
CAPN3/YCR076C	ENSG00000125818	CAPN3	YCR076C	YCR076C
SNAP23/SMB1	ENSG00000125835	SNAP23	YER029C	SMB1
PHGDH/YNL190W	ENSG00000125844	PHGDH	YNL190W	YNL190W
COL9A3/PEX15	ENSG00000125863	COL9A3	YOL044W	PEX15
EZR/COF1	ENSG00000125868	EZR	YLL050C	COF1
MYL6/MUD1	ENSG00000125870	MYL6	YBR119W	MUD1
AGO1/YDR415C	ENSG00000125912	AGO1	YDR415C	YDR415C
TEKT2/NAB6	ENSG00000125944	TEKT2	YML117W	NAB6
CLSPN/RTG3	ENSG00000125952	CLSPN	YBL103C	RTG3
UNC13D/RAM1	ENSG00000125954	UNC13D	YDL090C	RAM1
DPYSL2/ERV41	ENSG00000125991	DPYSL2	YML067C	ERV41
TGFB2/ZIP1	ENSG00000126001	TGFB2	YDR285W	ZIP1
NUP50/PRE1	ENSG00000126067	NUP50	YER012W	PRE1
CDC45/CIR1	ENSG00000126214	CDC45	YGR207C	CIR1
COMT/SPC98	ENSG00000126216	COMT	YNL126W	SPC98
LRRFIP2/THP1	ENSG00000126226	LRRFIP2	YOL072W	THP1
HDAC6/UBA2	ENSG00000126261	HDAC6	YDR390C	UBA2
KRT31/DOT5	ENSG00000126432	KRT31	YIL010W	DOT5
CDC6/HMT1	ENSG00000126457	CDC6	YBR034C	HMT1
UPRT/SDO1	ENSG00000126524	UPRT	YLR022C	SDO1
CDC23/VPS30	ENSG00000126581	CDC23	YPL120W	VPS30
CBX5/ECM22	ENSG00000126746	CBX5	YLR228C	ECM22
SUCO/BUD27	ENSG00000126756	SUCO	YFL023W	BUD27
MSH2/TIM22	ENSG00000126768	MSH2	YDL217C	TIM22
MAP3K1/SPO21	ENSG00000126777	MAP3K1	YOL091W	SPO21
DHPS/YDL206W	ENSG00000126787	DHPS	YDL206W	YDL206W
HOOK2/SSC1	ENSG00000126803	HOOK2	YJR045C	SSC1
ARCN1/URB2	ENSG00000126838	ARCN1	YJR041C	URB2
PSMD5/GEM1	ENSG00000126858	PSMD5	YAL048C	GEM1
PTGS1/PBS2	ENSG00000126934	PTGS1	YJL128C	PBS2
NUP188/RNA15	ENSG00000126945	NUP188	YGL044C	RNA15
CRAT/YOL057W	ENSG00000127022	CRAT	YOL057W	YOL057W
SH2D3C/VIP1	ENSG00000127241	SH2D3C	YLR410W	VIP1
NANS/JID1	ENSG00000127328	NANS	YPR061C	JID1
DFNB31/TGL5	ENSG00000127329	DFNB31	YOR081C	TGL5
CWF19L1/SVF1	ENSG00000127415	CWF19L1	YDR346C	SVF1
SEMA4G/ESS1	ENSG00000127445	SEMA4G	YJR017C	ESS1
BTAF1/EMC1	ENSG00000127463	BTAF1	YCL045C	EMC1
IKZF5/SIN3	ENSG00000127511	IKZF5	YOL004W	SIN3
BLNK/SLY41	ENSG00000127526	BLNK	YOR307C	SLY41
SORBS1/NUP82	ENSG00000127527	SORBS1	YJL061W	NUP82
BAMBI/RIM101	ENSG00000127528	BAMBI	YHL027W	RIM101
IL11/ERV1	ENSG00000127554	IL11	YGR029W	ERV1
MYO3A/SLK19	ENSG00000127603	MYO3A	YOR195W	SLK19
WAC/RSC4	ENSG00000127616	WAC	YKR008W	RSC4
CREM/TUB1	ENSG00000127824	CREM	YML085C	TUB1
NUBP2/DCI1	ENSG00000127884	NUBP2	YOR180C	DCI1
HIVEP1/UTP8	ENSG00000127914	HIVEP1	YGR128C	UTP8
TREM2/OM45	ENSG00000127946	TREM2	YIL136W	OM45
CRISP3/OCA1	ENSG00000127947	CRISP3	YNL099C	OCA1
FKBP5/PEX1	ENSG00000127980	FKBP5	YKL197C	PEX1
SRPK1/DUS3	ENSG00000128016	SRPK1	YLR401C	DUS3
BRPF3/ADE1	ENSG00000128050	BRPF3	YAR015W	ADE1
MRPS18A/ADE4	ENSG00000128059	MRPS18A	YMR300C	ADE4
ENSG00000096087/TUM1	ENSG00000128309	ENSG00000096087	YOR251C	TUM1
EFHC1/RHO4	ENSG00000128340	EFHC1	YKR055W	RHO4
NCR2/SME1	ENSG00000128534	NCR2	YOR159C	SME1
HSP90AB1/KRI1	ENSG00000128585	HSP90AB1	YNL308C	KRI1
MLN/JJJ1	ENSG00000128590	MLN	YNL227C	JJJ1
CDC5L/NMA1	ENSG00000128591	CDC5L	YLR328W	NMA1
ITPR3/MET8	ENSG00000128595	ITPR3	YBR213W	MET8
ZNF184/ANP1	ENSG00000128604	ZNF184	YEL036C	ANP1
DSP/MRPS12	ENSG00000128626	DSP	YNR036C	MRPS12
SIRT1/YHR219W	ENSG00000128641	SIRT1	YHR219W	YHR219W
HNRNPH3/HAT1	ENSG00000128708	HNRNPH3	YPL001W	HAT1
JAK2/ADD66	ENSG00000128789	JAK2	YKL206C	ADD66
IL12RB1/INO80	ENSG00000128908	IL12RB1	YGL150C	INO80
ABL1/DAL82	ENSG00000128944	ABL1	YNL314W	DAL82
ACOT7/DUT1	ENSG00000128951	ACOT7	YBR252W	DUT1
SH3GLB1/LCP5	ENSG00000129071	SH3GLB1	YER127W	LCP5
CDC7/SEC26	ENSG00000129083	CDC7	YDR238C	SEC26
PCSK5/PRE5	ENSG00000129084	PCSK5	YMR314W	PRE5
SCD/GIP4	ENSG00000129219	SCD	YAL031C	GIP4
TMED1/DIA2	ENSG00000129221	TMED1	YOR080W	DIA2
ABLIM1/TRX3	ENSG00000129235	ABLIM1	YCR083W	TRX3
RAB18/MRM1	ENSG00000129282	RAB18	YOR201C	MRM1
NRP1/BUR2	ENSG00000129315	NRP1	YLR226W	BUR2
PRTFDC1/APM2	ENSG00000129354	PRTFDC1	YHL019C	APM2
TSPAN15/NUP60	ENSG00000129422	TSPAN15	YAR002W	NUP60
MAST3/YNL122C	ENSG00000129451	MAST3	YNL122C	YNL122C
MZF1/GNP1	ENSG00000129473	MZF1	YDR508C	GNP1
MYO9B/SEC6	ENSG00000129484	MYO9B	YIL068C	SEC6
PSMD8/PRO1	ENSG00000129515	PSMD8	YDR300C	PRO1
SETD1A/RPS26A	ENSG00000129518	SETD1A	YGL189C	RPS26A
MAGEB2/WSC3	ENSG00000129538	MAGEB2	YOL105C	WSC3
EFNA2/RUB1	ENSG00000129559	EFNA2	YDR139C	RUB1
CIRBP/OST2	ENSG00000129562	CIRBP	YOR103C	OST2
ATP5D/FKH2	ENSG00000129654	ATP5D	YNL068C	FKH2
IGFALS/NBP2	ENSG00000129675	IGFALS	YDR162C	NBP2
HNRNPM/BRE2	ENSG00000129691	HNRNPM	YLR015W	BRE2
MARCH2/RPS4B	ENSG00000129824	MARCH2	YHR203C	RPS4B
NDUFB7/THI20	ENSG00000129946	NDUFB7	YOL055C	THI20
TECR/DPP1	ENSG00000129951	TECR	YDR284C	DPP1
TIMM13/RMT2	ENSG00000130005	TIMM13	YDR465C	RMT2
CDC34/HPA3	ENSG00000130066	CDC34	YEL066W	HPA3
MTAP/ORT1	ENSG00000130158	MTAP	YOR130C	ORT1
POLR2E/ELF1	ENSG00000130165	POLR2E	YKL160W	ELF1
POLRMT/GTB1	ENSG00000130175	POLRMT	YDR221W	GTB1
HCN2/CDC16	ENSG00000130177	HCN2	YKL022C	CDC16
GADD45B/MNT4	ENSG00000130203	GADD45B	YNR059W	MNT4
MADCAM1/STE13	ENSG00000130226	MADCAM1	YOR219C	STE13
MKNK2/YMR185W	ENSG00000130227	MKNK2	YMR185W	YMR185W
ENSG00000099882/THO1	ENSG00000130254	ENSG00000099882	YER063W	THO1
ARVCF/MSS1	ENSG00000130299	ARVCF	YMR023C	MSS1
RANBP1/YDR115W	ENSG00000130312	RANBP1	YDR115W	YDR115W
KLHL22/SOL2	ENSG00000130313	KLHL22	YCR073W-A	SOL2
MED15/LSM7	ENSG00000130332	MED15	YNL147W	LSM7
SERPIND1/AST1	ENSG00000130347	SERPIND1	YBL069W	AST1
SNAP29/YGL185C	ENSG00000130414	SNAP29	YGL185C	YGL185C
CRKL/ARC40	ENSG00000130429	CRKL	YBR234C	ARC40
LZTR1/LSM4	ENSG00000130520	LZTR1	YER112W	LSM4
MMP11/RUP1	ENSG00000130560	MMP11	YOR138C	RUP1
CECR2/YDL086W	ENSG00000130635	CECR2	YDL086W	YDL086W
SMARCB1/CLB3	ENSG00000130638	SMARCB1	YDL155W	CLB3
P2RX6/SPC97	ENSG00000130640	P2RX6	YHR172W	SPC97
DERL3/ADH6	ENSG00000130684	DERL3	YMR318C	ADH6
ENSG00000099964/RPN13	ENSG00000130706	ENSG00000099964	YLR421C	RPN13
BCL2L13/ARG1	ENSG00000130707	BCL2L13	YOL058W	ARG1
ENSG00000099972/UBC12	ENSG00000130725	ENSG00000099972	YLR306W	UBC12
DDT/SIR3	ENSG00000130762	DDT	YLR442C	SIR3
OSM/FRS1	ENSG00000130764	OSM	YLR060W	FRS1
CABIN1/INH1	ENSG00000130770	CABIN1	YDL181W	INH1
TBC1D10A/BIK1	ENSG00000130779	TBC1D10A	YCL029C	BIK1
SUSD2/SLA2	ENSG00000130787	SUSD2	YNL243W	SLA2
SF3A1/TIF35	ENSG00000130811	SF3A1	YDR429C	TIF35
SEC14L2/YML053C	ENSG00000130816	SEC14L2	YML053C	YML053C
ENSG00000100010/OCA6	ENSG00000130829	ENSG00000100010	YDR067C	OCA6
PPIL2/PHO8	ENSG00000130830	PPIL2	YDR481C	PHO8
SNRPD3/UFD2	ENSG00000130939	SNRPD3	YDL190C	UFD2
PES1/MET12	ENSG00000130956	PES1	YPL023C	MET12
MAPK1/UBA1	ENSG00000130985	MAPK1	YKL210W	UBA1
GGT1/CPR8	ENSG00000131013	GGT1	YNR028W	CPR8
PPM1F/YFR016C	ENSG00000131016	PPM1F	YFR016C	YFR016C
TOP3B/AAR2	ENSG00000131043	TOP3B	YBL074C	AAR2
DGCR14/ACS1	ENSG00000131069	DGCR14	YAL054C	ACS1
CRYBB2P1/COX5A	ENSG00000131143	CRYBB2P1	YNL052W	COX5A
MFNG/INO2	ENSG00000131149	MFNG	YDR123C	INO2
CARD10/PSF2	ENSG00000131153	CARD10	YJL072C	PSF2
SLC25A1/BNA2	ENSG00000131203	SLC25A1	YJR078W	BNA2
ADRBK2/BIT2	ENSG00000131233	ADRBK2	YBR270C	BIT2
LGALS2/PZF1	ENSG00000131323	LGALS2	YPR186C	PZF1
GGA1/IDP1	ENSG00000131370	GGA1	YDL066W	IDP1
HIRA/GYP6	ENSG00000131374	HIRA	YJL044C	GYP6
SH3BP1/RIM13	ENSG00000131375	SH3BP1	YMR154C	RIM13
LGALS1/DOG1	ENSG00000131462	LGALS1	YHR044C	DOG1
HPS4/GRC3	ENSG00000131467	HPS4	YLL035W	GRC3
ENSG00000100101/RPL27B	ENSG00000131469	ENSG00000100101	YDR471W	RPL27B
PATZ1/MSC1	ENSG00000131470	PATZ1	YML128C	MSC1
TRIOBP/VPS25	ENSG00000131475	TRIOBP	YJR102C	VPS25
TFIP11/MRPL51	ENSG00000131495	TFIP11	YPR100W	MRPL51
GCAT/YEL020C	ENSG00000131503	GCAT	YEL020C	YEL020C
ENSG00000100118/BNI1	ENSG00000131504	ENSG00000100118	YNL271C	BNI1
CRYBB1/UBC5	ENSG00000131508	CRYBB1	YDR059C	UBC5
EIF3L/SEC8	ENSG00000131558	EIF3L	YPR055W	SEC8
NHP2L1/SPC72	ENSG00000131626	NHP2L1	YAL047C	SPC72
MICALL1/TOP2	ENSG00000131747	MICALL1	YNL088W	TOP2
ENSG00000100141/YPS7	ENSG00000131773	ENSG00000100141	YDR349C	YPS7
POLR2F/GAL83	ENSG00000131791	POLR2F	YER027C	GAL83
SOX10/LHP1	ENSG00000131795	SOX10	YDL051W	LHP1
CCDC134/PDA1	ENSG00000131828	CCDC134	YER178W	PDA1
PICK1/STP3	ENSG00000131849	PICK1	YLR375W	STP3
TTC28/BRO1	ENSG00000131941	TTC28	YPL084W	BRO1
SLC16A8/ARP10	ENSG00000131966	SLC16A8	YDR106W	ARP10
CENPM/FOL2	ENSG00000131979	CENPM	YGR267C	FOL2
SEPT3/APJ1	ENSG00000132002	SEPT3	YNL077W	APJ1
SLC5A1/HMI1	ENSG00000132017	SLC5A1	YOL095C	HMI1
TPTEP1/SDS24	ENSG00000132024	TPTEP1	YBR214W	SDS24
DDX17/DHR2	ENSG00000132153	DDX17	YKL078W	DHR2
DMC1/YAK1	ENSG00000132155	DMC1	YJL141C	YAK1
TCF20/ERG27	ENSG00000132196	TCF20	YLR100W	ERG27
CBY1/PEP5	ENSG00000132256	CBY1	YMR231W	PEP5
TOMM22/PIN2	ENSG00000132274	TOMM22	YOR104W	PIN2
RTDR1/BUD32	ENSG00000132275	RTDR1	YGR262C	BUD32
XBP1/TNA1	ENSG00000132326	XBP1	YGR260W	TNA1
FBXO7/PTP3	ENSG00000132334	FBXO7	YER075C	PTP3
GTPBP1/GSP1	ENSG00000132341	GTPBP1	YLR293C	GSP1
POLDIP3/SNF1	ENSG00000132356	POLDIP3	YDR477W	SNF1
TIMP3/SSD1	ENSG00000132357	TIMP3	YDR293C	SSD1
PPP6R2/CLU1	ENSG00000132361	PPP6R2	YMR012W	CLU1
SBF1/INP54	ENSG00000132376	SBF1	YOL065C	INP54
SUN2/RFA1	ENSG00000132383	SUN2	YAR007C	RFA1
CYB5R3/PEX4	ENSG00000132388	CYB5R3	YGR133W	PEX4
DNAL4/YCR043C	ENSG00000132424	DNAL4	YCR043C	YCR043C
ENSG00000100262/RPL26B	ENSG00000132463	ENSG00000100262	YGR034W	RPL26B
PACSIN2/CSE4	ENSG00000132475	PACSIN2	YKL049C	CSE4
AP1B1/MMF1	ENSG00000132541	AP1B1	YIL051C	MMF1
HMGXB4/SWM1	ENSG00000132604	HMGXB4	YDR260C	SWM1
TOM1/VPS4	ENSG00000132612	TOM1	YPR173C	VPS4
NEFH/SPO20	ENSG00000132639	NEFH	YMR017W	SPO20
BIK/POL30	ENSG00000132646	BIK	YBR088C	POL30
HMOX1/MMS4	ENSG00000132688	HMOX1	YBR098W	MMS4
THOC5/SUN4	ENSG00000132692	THOC5	YNL066W	SUN4
MCM5/CPS1	ENSG00000132694	MCM5	YJL172W	CPS1
ARSA/CRC1	ENSG00000132703	ARSA	YOR100C	CRC1
TSPO/HCS1	ENSG00000132740	TSPO	YKL017C	HCS1
RASD2/DPH1	ENSG00000132768	RASD2	YIL103W	DPH1
CBX7/CHS5	ENSG00000132780	CBX7	YLR330W	CHS5
PDGFB/CTR86	ENSG00000132792	PDGFB	YCR054C	CTR86
ACR/APL6	ENSG00000132842	ACR	YGR261C	APL6
RPL3/PHM6	ENSG00000132912	RPL3	YDR281C	PHM6
ZMAT5/SYC1	ENSG00000133020	ZMAT5	YOR179C	SYC1
RBFOX2/MYO1	ENSG00000133026	RBFOX2	YHR023W	MYO1
TAB1/YHR113W	ENSG00000133059	TAB1	YHR113W	YHR113W
ASCC2/POP3	ENSG00000133069	ASCC2	YNL282W	POP3
MTMR3/CLN1	ENSG00000133101	MTMR3	YMR199W	CLN1
SMCR7L/TMA19	ENSG00000133112	SMCR7L	YKL056C	TMA19
APOL1/RFC5	ENSG00000133119	APOL1	YBR087W	RFC5
MYH9/MPS1	ENSG00000133216	MYH9	YDL028C	MPS1
SAMM50/DUG1	ENSG00000133313	SAMM50	YFR044C	DUG1
GRAP2/NSA1	ENSG00000133316	GRAP2	YGL111W	NSA1
EIF3D/TVP15	ENSG00000133318	EIF3D	YDR100W	TVP15
TNRC6B/NUT2	ENSG00000133398	TNRC6B	YPR168W	NUT2
ENSG00000100357/HBT1	ENSG00000133401	ENSG00000100357	YDL223C	HBT1
SGSM3/YNL134C	ENSG00000133424	SGSM3	YNL134C	YNL134C
IFT27/LEE1	ENSG00000133606	IFT27	YPL054W	LEE1
KIAA0930/ARP3	ENSG00000133627	KIAA0930	YJR065C	ARP3
NCF4/RAS2	ENSG00000133703	NCF4	YNL098C	RAS2
CSF2RB/SXM1	ENSG00000133704	CSF2RB	YDR395W	SXM1
SLC25A17/CDC60	ENSG00000133706	SLC25A17	YPL160W	CDC60
UPK3A/INM1	ENSG00000133731	UPK3A	YHR046C	INM1
KCTD17/RAS1	ENSG00000133818	KCTD17	YOR101W	RAS1
ST13/YMR226C	ENSG00000133835	ST13	YMR226C	YMR226C
IL2RB/DNF3	ENSG00000133858	IL2RB	YMR162C	DNF3
RBX1/RIM2	ENSG00000133884	RBX1	YBR192W	RIM2
EP300/ERG28	ENSG00000133935	EP300	YER044C	ERG28
L3MBTL2/YOX1	ENSG00000133937	L3MBTL2	YML027W	YOX1
RANGAP1/COX16	ENSG00000133983	RANGAP1	YJL003W	COX16
ZC3H7B/SUI2	ENSG00000134001	ZC3H7B	YJR007W	SUI2
PHF5A/ELP3	ENSG00000134014	PHF5A	YPL086C	ELP3
ACO2/CLB1	ENSG00000134057	ACO2	YGR108W	CLB1
POLR3H/SSK22	ENSG00000134072	POLR3H	YCR073C	SSK22
PMM1/AAD6	ENSG00000134152	PMM1	YFL056C	AAD6
BRD1/VTH2	ENSG00000134243	BRD1	YJL222W	VTH2
MLC1/RIB4	ENSG00000134262	MLC1	YOL143C	RIB4
HDAC10/ARF2	ENSG00000134287	HDAC10	YDL137W	ARF2
FKBP3/AVT2	ENSG00000134294	FKBP3	YEL064C	AVT2
CTSG/SRS2	ENSG00000134313	CTSG	YJL092W	SRS2
GZMB/RIM15	ENSG00000134318	GZMB	YFL033C	RIM15
RBM23/PRM7	ENSG00000134352	RBM23	YDL039C	PRM7
PRMT5/TIM17	ENSG00000134375	PRMT5	YJL143W	TIM17
AP4S1/DED81	ENSG00000134440	AP4S1	YHR019C	DED81
POLE2/NSR1	ENSG00000134453	POLE2	YGR159C	NSR1
SOS2/CCL1	ENSG00000134480	SOS2	YPR025C	CCL1
CDKL1/VRG4	ENSG00000134490	CDKL1	YGL225W	VRG4
NIN/SPL2	ENSG00000134532	NIN	YHR136C	SPL2
PYGL/YNR040W	ENSG00000134571	PYGL	YNR040W	YNR040W
TRIM9/SAR1	ENSG00000134594	TRIM9	YPL218W	SAR1
PSMC6/MPT5	ENSG00000134644	PSMC6	YGL178W	MPT5
CDKN3/NOG1	ENSG00000134697	CDKN3	YPL093W	NOG1
ATP6V1D/PRP38	ENSG00000134748	ATP6V1D	YGR075C	PRP38
PIGH/AIM44	ENSG00000134757	PIGH	YPL158C	AIM44
PSMA3/CWC24	ENSG00000134758	PSMA3	YLR323C	CWC24
VTI1B/GDT1	ENSG00000134851	VTI1B	YBR187W	GDT1
TIMM9/PKH2	ENSG00000134853	TIMM9	YOL100W	PKH2
GSTZ1/YOL073C	ENSG00000134882	GSTZ1	YOL073C	YOL073C
AHSA1/RAD2	ENSG00000134899	AHSA1	YGR258C	RAD2
DAAM1/RRT12	ENSG00000134900	DAAM1	YCR045C	RRT12
SPTLC2/TRM112	ENSG00000134909	SPTLC2	YNR046W	TRM112
RIN3/STT3	ENSG00000134910	RIN3	YGL022W	STT3
SNW1/FMN1	ENSG00000135002	SNW1	YDR236C	FMN1
CHGA/PDH1	ENSG00000135046	CHGA	YPR002W	PDH1
ITPK1/SNF3	ENSG00000135047	ITPK1	YDL194W	SNF3
PPM1A/URE2	ENSG00000135049	PPM1A	YNL229C	URE2
SIX4/SER1	ENSG00000135069	SIX4	YOR184W	SER1
ASB2/MSB1	ENSG00000135148	ASB2	YOR188W	MSB1
ERH/ALG2	ENSG00000135218	ERH	YGL065C	ALG2
HIF1A/TIP20	ENSG00000135249	HIF1A	YGL145W	TIP20
SRSF5/SKY1	ENSG00000135250	SRSF5	YMR216C	SKY1
EIF5/MTO1	ENSG00000135297	EIF5	YGL236C	MTO1
SERPINA4/ORC3	ENSG00000135336	SERPINA4	YLL004W	ORC3
SLC8A3/VHS1	ENSG00000135341	SLC8A3	YDR247W	VHS1
DICER1/PEX22	ENSG00000135363	DICER1	YAL055W	PEX22
MTHFD1/KRE33	ENSG00000135372	MTHFD1	YNL132W	KRE33
TCL1A/HLJ1	ENSG00000135392	TCL1A	YMR161W	HLJ1
ZC3H14/DGA1	ENSG00000135407	ZC3H14	YOR245C	DGA1
TELO2/FOX2	ENSG00000135437	TELO2	YKR009C	FOX2
BDKRB1/GTS1	ENSG00000135439	BDKRB1	YGL181W	GTS1
GSKIP/YNL305C	ENSG00000135472	GSKIP	YNL305C	YNL305C
VRK1/PAN2	ENSG00000135473	VRK1	YGL094C	PAN2
PSMC1/NOP13	ENSG00000135486	PSMC1	YNL175C	NOP13
RPS6KA5/SUL1	ENSG00000135502	RPS6KA5	YBR294W	SUL1
PSMB5/YOS9	ENSG00000135506	PSMB5	YDR057W	YOS9
YY1/YFL054C	ENSG00000135517	YY1	YFL054C	YFL054C
ACIN1/DGR2	ENSG00000135541	ACIN1	YKL121W	DGR2
CCNB1IP1/MIM1	ENSG00000135596	CCNB1IP1	YOL026C	MIM1
TRIP11/CCT7	ENSG00000135624	TRIP11	YJL111W	CCT7
APEX1/UBP12	ENSG00000135655	APEX1	YJL197W	UBP12
ENSG00000100829/YDR042C	ENSG00000135720	ENSG00000100829	YDR042C	YDR042C
PABPN1/TOK1	ENSG00000135750	PABPN1	YJL093C	TOK1
EFS/LST4	ENSG00000135763	EFS	YKL176C	LST4
ARHGAP5/PBY1	ENSG00000135766	ARHGAP5	YBR094W	PBY1
CINP/RFC4	ENSG00000135778	CINP	YOL094C	RFC4
SRP54/SPT8	ENSG00000135801	SRP54	YLR055C	SPT8
CPNE6/GLN1	ENSG00000135821	CPNE6	YPR035W	GLN1
CHD8/VAM7	ENSG00000135823	CHD8	YGL212W	VAM7
PSMA6/MAK32	ENSG00000135828	PSMA6	YCR019W	MAK32
NFKBIA/PRP16	ENSG00000135829	NFKBIA	YKR086W	PRP16
EMC9/NIP100	ENSG00000135837	EMC9	YPL174C	NIP100
PSME2/GPI2	ENSG00000135845	PSME2	YPL076W	GPI2
BRMS1L/MRPL3	ENSG00000135900	BRMS1L	YMR024W	MRPL3
ENSG00000100931/YML083C	ENSG00000135903	ENSG00000100931	YML083C	YML083C
SEC23A/CAJ1	ENSG00000135924	SEC23A	YER048C	CAJ1
PNN/CDC33	ENSG00000135930	PNN	YOL139C	CDC33
RABGGTA/PKP2	ENSG00000135932	RABGGTA	YGL059W	PKP2
NFATC4/COX4	ENSG00000135940	NFATC4	YGL187C	COX4
PLTP/MPC54	ENSG00000135951	PLTP	YOR177C	MPC54
PCIF1/ISU2	ENSG00000136003	PCIF1	YOR226C	ISU2
GSS/BUD21	ENSG00000136026	GSS	YOR078W	BUD21
MMP9/YGR117C	ENSG00000136040	MMP9	YGR117C	YGR117C
TRPC4AP/AIF1	ENSG00000136044	TRPC4AP	YNR074C	AIF1
PYGB/PWP1	ENSG00000136045	PYGB	YLR196W	PWP1
PROCR/PLB2	ENSG00000136068	PROCR	YMR006C	PLB2
GINS1/RRN7	ENSG00000136098	GINS1	YJL025W	RRN7
NINL/VPS36	ENSG00000136100	NINL	YLR417W	VPS36
CD40/BUD4	ENSG00000136108	CD40	YJR092W	BUD4
UQCC/GYL1	ENSG00000136111	UQCC	YMR192W	GYL1
ZMYND8/SAM2	ENSG00000136143	ZMYND8	YDR502C	SAM2
SGK2/CDC42	ENSG00000136238	SGK2	YLR229C	CDC42
IFT52/SWF1	ENSG00000136247	IFT52	YDR126W	SWF1
MYBL2/DBP9	ENSG00000136271	MYBL2	YLR276C	DBP9
HNF4A/YHR192W	ENSG00000136436	HNF4A	YHR192W	YHR192W
SLA2/NMT1	ENSG00000136448	SLA2	YLR195C	NMT1
C20orf24/HTD2	ENSG00000136449	C20orf24	YHR067W	HTD2
NFATC2/NOP6	ENSG00000136450	NFATC2	YDL213C	NOP6
STK4/YGR021W	ENSG00000136463	STK4	YGR021W	YGR021W
PFDN4/YPL247C	ENSG00000136485	PFDN4	YPL247C	YPL247C
DOK5/SAS3	ENSG00000136504	DOK5	YBL052C	SAS3
CSTF1/GAP1	ENSG00000136521	CSTF1	YKR039W	GAP1
BMP7/MRPL4	ENSG00000136522	BMP7	YLR439W	MRPL4
RAE1/EMP47	ENSG00000136560	RAE1	YFL048C	EMP47
TPD52L2/YHR020W	ENSG00000136628	TPD52L2	YHR020W	YHR020W
DNAJC5/VPS33	ENSG00000136631	DNAJC5	YLR396C	VPS33
NELFCD/SNX3	ENSG00000136643	NELFCD	YOR357C	SNX3
PRPF6/PUF4	ENSG00000136715	PRPF6	YGL014W	PUF4
TUBB1/YPR174C	ENSG00000136717	TUBB1	YPR174C	YPR174C
PSMA7/IMP4	ENSG00000136718	PSMA7	YNL075W	IMP4
NTSR1/KRE5	ENSG00000136731	NTSR1	YOR336W	KRE5
MRGBP/NFS1	ENSG00000136750	MRGBP	YCL017C	NFS1
DIDO1/YME1	ENSG00000136758	DIDO1	YPR024W	YME1
GID8/SIS1	ENSG00000136770	GID8	YNL007C	SIS1
BIRC7/TRX2	ENSG00000136810	BIRC7	YGR209C	TRX2
ARFGAP1/NOP56	ENSG00000136811	ARFGAP1	YLR197W	NOP56
AVP/ECM29	ENSG00000136813	AVP	YHL030W	ECM29
COL20A1/SMC2	ENSG00000136824	COL20A1	YFR031C	SMC2
CHRNA4/IRA2	ENSG00000136848	CHRNA4	YOL081W	IRA2
EEF1A2/YPL260W	ENSG00000136861	EEF1A2	YPL260W	YPL260W
PTK6/GAS3	ENSG00000136869	PTK6	YMR215W	GAS3
GMEB2/SAD1	ENSG00000136878	GMEB2	YFR005C	SAD1
C20orf27/VMA10	ENSG00000136888	C20orf27	YHR039C-A	VMA10
SPEF1/IPI1	ENSG00000136891	SPEF1	YHR085W	IPI1
CDC25B/PUP1	ENSG00000136930	CDC25B	YOR157C	PUP1
ARFRP1/KEL1	ENSG00000136933	ARFRP1	YHR158C	KEL1
NDUFAF5/RKM2	ENSG00000136937	NDUFAF5	YDR198C	RKM2
TRIB3/RPL35B	ENSG00000136942	TRIB3	YDL136W	RPL35B
RASSF2/DFM1	ENSG00000136986	RASSF2	YDR411C	DFM1
CSNK2A1/RPA49	ENSG00000137054	CSNK2A1	YNL248C	RPA49
ANGPT4/DOA1	ENSG00000137055	ANGPT4	YKL213C	DOA1
HM13/HNT3	ENSG00000137074	HM13	YOR258W	HNT3
SNPH/FDH1	ENSG00000137106	SNPH	YOR388C	FDH1
MYLK2/RPS6B	ENSG00000137154	MYLK2	YBR181C	RPS6B
SIRPB1/STB4	ENSG00000137203	SIRPB1	YMR019W	STB4
SEC23B/POP8	ENSG00000137265	SEC23B	YBL018C	POP8
FERMT1/BMS1	ENSG00000137312	FERMT1	YPL217C	BMS1
HAO1/SNF5	ENSG00000137337	HAO1	YBR289W	SNF5
PDYN/FLX1	ENSG00000137409	PDYN	YIL134W	FLX1
PLCB4/YGR130C	ENSG00000137497	PLCB4	YGR130C	YGR130C
MYL9/FMP32	ENSG00000137500	MYL9	YFL046W	FMP32
HCK/SIR4	ENSG00000137501	HCK	YDR227W	SIR4
CRNKL1/YIP5	ENSG00000137502	CRNKL1	YGL161C	YIP5
POFUT1/YGR015C	ENSG00000137509	POFUT1	YGR015C	YGR015C
SAMHD1/MRPL10	ENSG00000137547	SAMHD1	YNL284C	MRPL10
PAK7/YNR065C	ENSG00000137642	PAK7	YNR065C	YNR065C
KIF3B/BUD13	ENSG00000137656	KIF3B	YGL174W	BUD13
NOP56/TVP38	ENSG00000137672	NOP56	YKR088C	TVP38
IDH3B/XYL2	ENSG00000137673	IDH3B	YLR070C	XYL2
MAPRE1/TMA20	ENSG00000137699	MAPRE1	YER007C-A	TMA20
JAG1/MRP1	ENSG00000137710	JAG1	YDR347W	MRP1
CDK5RAP1/VAC14	ENSG00000137713	CDK5RAP1	YLR386W	VAC14
SNTA1/YJL185C	ENSG00000137752	SNTA1	YJL185C	YJL185C
OXT/MKK2	ENSG00000137764	OXT	YPL140C	MKK2
TTI1/ODC2	ENSG00000137801	TTI1	YOR222W	ODC2
E2F1/DIP2	ENSG00000137802	E2F1	YLR129W	DIP2
RPRD1B/GCR2	ENSG00000137806	RPRD1B	YNL199C	GCR2
PXMP4/RTF1	ENSG00000137815	PXMP4	YGL244W	RTF1
CHMP4B/YKR078W	ENSG00000137822	CHMP4B	YKR078W	YKR078W
BPI/BIO5	ENSG00000137842	BPI	YNR056C	BIO5
CST3/RPC31	ENSG00000137845	CST3	YNL151C	RPC31
ASIP/SLD2	ENSG00000137872	ASIP	YKL108W	SLD2
CST4/RLP24	ENSG00000137876	CST4	YLR009W	RLP24
ACTR5/COY1	ENSG00000137878	ACTR5	YKL179C	COY1
WFDC2/MRPL40	ENSG00000137942	WFDC2	YPL173W	MRPL40
AHCY/ALT1	ENSG00000137944	AHCY	YLR089C	ALT1
DHX35/SUA7	ENSG00000137947	DHX35	YPR086W	SUA7
DNTTIP1/SLD3	ENSG00000137948	DNTTIP1	YGL113W	SLD3
MAP1LC3A/BET2	ENSG00000137955	MAP1LC3A	YPR176C	BET2
SYNDIG1/IMD2	ENSG00000138029	SYNDIG1	YHR216W	IMD2
PIGU/RBK1	ENSG00000138030	PIGU	YCR036W	RBK1
TNNC2/PTC1	ENSG00000138032	TNNC2	YDL006W	PTC1
APMAP/YGR016W	ENSG00000138035	APMAP	YGR016W	YGR016W
ZNF516/DIN7	ENSG00000138036	ZNF516	YDR263C	DIN7
USP14/PSY2	ENSG00000138041	USP14	YNL201C	PSY2
VAPA/YPT1	ENSG00000138069	VAPA	YFL038C	YPT1
MYOM1/ARP2	ENSG00000138071	MYOM1	YDL029W	ARP2
MYL12A/MAL12	ENSG00000138079	MYL12A	YGR292W	MAL12
CEP76/DAS1	ENSG00000138081	CEP76	YJL149W	DAS1
CEP192/PET309	ENSG00000138095	CEP192	YLR067C	PET309
RNMT/BIO4	ENSG00000138101	RNMT	YNR057C	BIO4
SMAD7/ARP1	ENSG00000138107	SMAD7	YHR129C	ARP1
LAMA1/MYO2	ENSG00000138162	LAMA1	YOR326W	MYO2
RNF125/SDP1	ENSG00000138166	RNF125	YIL113W	SDP1
ANKRD12/SRP102	ENSG00000138175	ANKRD12	YKL154W	SRP102
NOL4/SPC110	ENSG00000138180	NOL4	YDR356W	SPC110
POLI/HDA2	ENSG00000138182	POLI	YDR295C	HDA2
MIB1/YND1	ENSG00000138185	MIB1	YER005W	YND1
RBBP8/HMLALPHA1	ENSG00000138279	RBBP8	YCL066W	HMLALPHA1
RIOK3/TIM23	ENSG00000138297	RIOK3	YNR017W	TIM23
CSTF2/RPS24A	ENSG00000138326	CSTF2	YER074W	RPS24A
PSMD10/ADE17	ENSG00000138363	PSMD10	YMR120C	ADE17
ATG4A/KTR5	ENSG00000138378	ATG4A	YNL029C	KTR5
TBL1X/IBA57	ENSG00000138380	TBL1X	YJR122W	IBA57
GPR143/CPR4	ENSG00000138398	GPR143	YCR069W	CPR4
PGRMC1/IDP2	ENSG00000138413	PGRMC1	YLR174W	IDP2
POLA1/YPL014W	ENSG00000138434	POLA1	YPL014W	YPL014W
MID1/YTM1	ENSG00000138442	MID1	YOR272W	YTM1
NKAP/YKL100C	ENSG00000138600	NKAP	YKL100C	YKL100C
NXT2/PTM1	ENSG00000138613	NXT2	YKL039W	PTM1
GUCY2F/DSK2	ENSG00000138629	GUCY2F	YMR276W	DSK2
ENSG00000101898/FMP25	ENSG00000138646	ENSG00000101898	YLR077W	FMP25
ALG13/IES2	ENSG00000138660	ALG13	YNL215W	IES2
PRPS2/RIM4	ENSG00000138668	PRPS2	YHL024W	RIM4
TLR8/PSY4	ENSG00000138669	TLR8	YBL046W	PSY4
AMMECR1/SEC31	ENSG00000138674	AMMECR1	YDL195W	SEC31
CHRDL1/YGL015C	ENSG00000138684	CHRDL1	YGL015C	YGL015C
WDR13/CSF1	ENSG00000138688	WDR13	YLR087C	CSF1
SUV39H1/YAR066W	ENSG00000138698	SUV39H1	YAR066W	YAR066W
GLRA2/VPS52	ENSG00000138722	GLRA2	YDR484W	VPS52
XIAP/ATP12	ENSG00000138750	XIAP	YJL180C	ATP12
STAG2/BRE5	ENSG00000138757	STAG2	YNR051C	BRE5
MCF2/SHS1	ENSG00000138758	MCF2	YDL225W	SHS1
F9/YOR387C	ENSG00000138760	F9	YOR387C	YOR387C
ABCD1/USO1	ENSG00000138768	ABCD1	YDL058W	USO1
CCDC22/YOR021C	ENSG00000138772	CCDC22	YOR021C	YOR021C
CACNA1F/PPA2	ENSG00000138777	CACNA1F	YMR267W	PPA2
SYP/YJR141W	ENSG00000138785	SYP	YJR141W	YJR141W
PLP2/YEL043W	ENSG00000138795	PLP2	YEL043W	YEL043W
BMX/NDI1	ENSG00000138796	BMX	YML120C	NDI1
PLS3/SEC24	ENSG00000138802	PLS3	YIL109C	SEC24
NAA10/CMP2	ENSG00000138814	NAA10	YML057W	CMP2
RENBP/COX12	ENSG00000138829	RENBP	YLR038C	COX12
ELF4/SKO1	ENSG00000138835	ELF4	YNL167C	SKO1
SMARCA1/YLR036C	ENSG00000139112	SMARCA1	YLR036C	YLR036C
MTMR8/PEP7	ENSG00000139132	MTMR8	YDR323C	PEP7
ASB9/YLL056C	ENSG00000139180	ASB9	YLL056C	YLL056C
ENSG00000102050/PEX5	ENSG00000139197	ENSG00000102050	YDR244W	PEX5
RBBP7/SLX5	ENSG00000139218	RBBP7	YDL013W	SLX5
PPP1R2P9/IVY1	ENSG00000139220	PPP1R2P9	YDR229W	IVY1
KCND1/PAC2	ENSG00000139329	KCND1	YER007W	PAC2
OPN1LW/SMX3	ENSG00000139343	OPN1LW	YPR182W	SMX3
FMR1/AFT1	ENSG00000139350	FMR1	YGL071W	AFT1
PIM2/RRF1	ENSG00000139351	PIM2	YHR038W	RRF1
SLC35A2/YSR3	ENSG00000139496	SLC35A2	YKR053C	YSR3
PQBP1/KTR4	ENSG00000139505	PQBP1	YBR199W	KTR4
PCSK1N/YJR107W	ENSG00000139567	PCSK1N	YJR107W	YJR107W
EMD/RPS8A	ENSG00000139610	EMD	YBL072C	RPS8A
TAZ/RSC8	ENSG00000139613	TAZ	YFR037C	RSC8
PGK1/MED8	ENSG00000139636	PGK1	YBR193C	MED8
GATA1/YER156C	ENSG00000139637	GATA1	YER156C	YER156C
MAGT1/YJL068C	ENSG00000139684	MAGT1	YJL068C	YJL068C
SMS/CNN1	ENSG00000139719	SMS	YFR046C	CNN1
PHEX/TMA22	ENSG00000139726	PHEX	YJR014W	TMA22
UBL4A/YJL055W	ENSG00000139910	UBL4A	YJL055W	YJL055W
EEA1/YNL035C	ENSG00000140006	EEA1	YNL035C	YNL035C
RP2/PRY1	ENSG00000140092	RP2	YJL079C	PRY1
PHF16/TYS1	ENSG00000140105	PHF16	YGR185C	TYS1
CDK16/UGA4	ENSG00000140199	CDK16	YDL210W	UGA4
USP11/QRI5	ENSG00000140262	USP11	YLR204W	QRI5
PCYT1B/ADH3	ENSG00000140263	PCYT1B	YMR083W	ADH3
HTATSF1/YDL085C-A	ENSG00000140264	HTATSF1	YDL085C-A	YDL085C-A
VGLL1/ECM25	ENSG00000140299	VGLL1	YJL201W	ECM25
CD40LG/TOA2	ENSG00000140307	CD40LG	YKL058W	TOA2
TIMP1/SRP14	ENSG00000140319	TIMP1	YDL092W	SRP14
FGD1/AIM45	ENSG00000140374	FGD1	YPR004C	AIM45
PIN4/SML1	ENSG00000140382	PIN4	YML058W	SML1
PORCN/ARG7	ENSG00000140386	PORCN	YMR062C	ARG7
MAGED2/UTP5	ENSG00000140395	MAGED2	YDR398W	UTP5
KLF8/AMS1	ENSG00000140400	KLF8	YGL156W	AMS1
SYTL4/NNF2	ENSG00000140416	SYTL4	YGR089W	NNF2
CENPI/DIT2	ENSG00000140459	CENPI	YDR402C	DIT2
DRP2/RAD16	ENSG00000140464	DRP2	YBR114W	RAD16
TAF7L/HOC1	ENSG00000140481	TAF7L	YJR075W	HOC1
PBDC1/SSP2	ENSG00000140488	PBDC1	YOR242C	SSP2
ENSG00000102391/CSR1	ENSG00000140522	ENSG00000102391	YLR380W	CSR1
ARMCX3/YMR210W	ENSG00000140526	ARMCX3	YMR210W	YMR210W
HTR2A/IPL1	ENSG00000140538	HTR2A	YPL209C	IPL1
NDFIP2/LST7	ENSG00000140543	NDFIP2	YGR057C	LST7
TNFSF13B/OYE3	ENSG00000140564	TNFSF13B	YPL171C	OYE3
MLNR/HUA1	ENSG00000140682	MLNR	YGR268C	HUA1
CAB39L/YGR122W	ENSG00000140694	CAB39L	YGR122W	YGR122W
KLF5/QCR2	ENSG00000140740	KLF5	YPR191W	QCR2
STK24/ECM16	ENSG00000140829	STK24	YMR128W	ECM16
ACP5/GRX4	ENSG00000140830	ACP5	YER174C	GRX4
DNAJC3/RMI1	ENSG00000140859	DNAJC3	YPL024W	RMI1
UGGT2/PRB1	ENSG00000140943	UGGT2	YEL060C	PRB1
ARHGEF7/CDC15	ENSG00000140992	ARHGEF7	YAR019C	CDC15
FGF9/YDR333C	ENSG00000141002	FGF9	YDR333C	YDR333C
SGCG/MCD4	ENSG00000141012	SGCG	YKL165C	MCD4
PARP4/ATG16	ENSG00000141013	PARP4	YMR159C	ATG16
SUPT20H/SSH4	ENSG00000141084	SUPT20H	YKL124W	SSH4
MRPS31/PRS5	ENSG00000141127	MRPS31	YOL061W	PRS5
KPNA3/DBP6	ENSG00000141141	KPNA3	YNR038W	DBP6
FLT1/VPS53	ENSG00000141252	FLT1	YJL029C	VPS53
RGCC/MDR1	ENSG00000141258	RGCC	YGR100W	MDR1
VWA8/APE2	ENSG00000141279	VWA8	YKL157W	APE2
DGKH/CHC1	ENSG00000141367	DGKH	YGL206C	CHC1
KATNAL1/YTA12	ENSG00000141385	KATNAL1	YMR089C	YTA12
INTS6/INM2	ENSG00000141401	INTS6	YDR287W	INM2
TSC22D1/MRL1	ENSG00000141510	TSC22D1	YPR079W	MRL1
CLN5/RDI1	ENSG00000141522	CLN5	YDL135C	RDI1
OLFM4/MCH4	ENSG00000141526	OLFM4	YOL119C	MCH4
MSLN/DED1	ENSG00000141543	MSLN	YOR204W	DED1
TRADD/KIN4	ENSG00000141551	TRADD	YOR233W	KIN4
HSF4/SEC22	ENSG00000141556	HSF4	YLR268W	SEC22
CORO1A/NAR1	ENSG00000141562	CORO1A	YNL240C	NAR1
MAPK3/ATG18	ENSG00000141580	MAPK3	YFR021W	ATG18
PHKB/RDS3	ENSG00000141644	PHKB	YPR094W	RDS3
NUTF2/SOK2	ENSG00000141646	NUTF2	YMR016C	SOK2
NUP93/DIB1	ENSG00000141759	NUP93	YPR082C	DIB1
CENPT/ZRT2	ENSG00000141873	CENPT	YLR130C	ZRT2
TSNAXIP1/PFK2	ENSG00000141959	TSNAXIP1	YMR205C	PFK2
NFAT5/YAR1	ENSG00000141965	NFAT5	YPL239W	YAR1
N4BP1/CDC24	ENSG00000141968	N4BP1	YAL041W	CDC24
CBLN1/SOD1	ENSG00000142168	CBLN1	YJR104C	SOD1
ARL2BP/ARN2	ENSG00000142185	ARL2BP	YHL047C	ARN2
ZNF423/RPL7A	ENSG00000142192	ZNF423	YGL076C	RPL7A
CCL22/PTK2	ENSG00000142208	CCL22	YJR059W	PTK2
CCL17/SUR1	ENSG00000142453	CCL17	YPL057C	SUR1
CTCF/GYP5	ENSG00000142459	CTCF	YPL249C	GYP5
ACD/PRE4	ENSG00000142507	ACD	YFR050C	PRE4
POLR2C/YPR022C	ENSG00000142528	POLR2C	YPR022C	YPR022C
PARD6A/RPS11B	ENSG00000142534	PARD6A	YBR048W	RPS11B
ZNF821/KEM1	ENSG00000142599	ZNF821	YGL173C	KEM1
MMP15/RPL11B	ENSG00000142676	MMP15	YGR085C	RPL11B
USB1/BUD20	ENSG00000142684	USB1	YLR074C	BUD20
CCDC113/MCR1	ENSG00000142731	CCDC113	YKL150W	MCR1
NME3/PSD2	ENSG00000142765	NME3	YGR170W	PSD2
PSMD7/TPK2	ENSG00000142875	PSMD7	YPL203W	TPK2
VAC14/MSN1	ENSG00000143033	VAC14	YOL116W	MSN1
TANGO6/FAR11	ENSG00000143093	TANGO6	YNL127W	FAR11
COG4/PUP2	ENSG00000143106	COG4	YGR253C	PUP2
PLA2G15/GID7	ENSG00000143164	PLA2G15	YCL039W	GID7
[truncated: 1,299 more rows]
