# Supplementary material for: Scope and limitations of yeast as a model organism for studying human tissue-specific pathways
Source: BMC Syst Biol. 2015 Dec 29;9:96. doi: 10.1186/s12918-015-0253-0 (PMC4696342; doi:10.1186/s12918-015-0253-0)
Supplement: Additional file 1 — Network alignments. Compressed (*.zip) file containing individual tissue-specific alignments. (ZIP 5181 Kb) [file 12918_2015_253_MOESM1_ESM.zip › alignments/Testis Interstitial_AlignGraph_edges.tsv]

First_ortholog_pair	Second_ortholog_pair
PPFIBP1/CRZ1	CFH/CTR1
NUDT1/HTA2	KDM1A/DBF4
FUZ/SOD2	ITGA2B/PMT6
USP2/KSS1	RALA/PDI1
ENSG00000043822/MAK11	AGK/ERB1
USF2/ADO1	IFRD1/GAL80
CHFR/HSL1	MATK/ARB1
HOXB6/GCN20	MATK/ARB1
SYT17/UBI4	MED24/URA8
PSME2/GPI2	BAZ1B/WBP1
RSF1/BZZ1	METTL13/PER33
CD33/STH1	PRSS3/AAD10
DDX24/PEX3	HFE/PEX11
SDHA/RPG1	TTC19/RIO2
TFIP11/MRPL51	CLCA1/TIF1
JAK3/ESBP6	ATP2C1/LPP1
TYK2/BDH1	IGF1/GIS2
CAND1/POP7	IGF1/GIS2
SMC4/SKI3	IGF1/GIS2
COX7A2L/ITC1	IGF1/GIS2
GLP2R/GAT2	RUFY3/CDC19
SYT17/UBI4	SAMD4A/VPS35
MMP15/RPL11B	GLRX2/PMA1
SYT17/UBI4	IFNGR1/MCM2
JAK3/ESBP6	LRRC7/TAF13
ENSG00000112478/ZDS1	STAP1/SIF2
ARFGEF1/SAC6	MYOM2/CAP2
PATZ1/MSC1	SPDL1/HAL1
MTMR3/CLN1	PHF23/CIT2
SYT17/UBI4	HDAC9/DAP2
SMARCA2/NUP170	RRM2B/SEH1
GSK3B/NAB2	FOXP3/ALG9
MMP15/RPL11B	PLEKHA5/RPL6A
SLC25A3/MRP7	RRP12/APC5
LPAR2/PRE6	TTC17/GCN1
HSD17B14/FAR10	AKR7A2/ETP1
FLT1/VPS53	THRAP3/PAP1
SYT17/UBI4	ATG5/RET2
PSEN1/SMC4	POLR3E/NUF2
SLC8A3/VHS1	ATP2B4/SIR2
SYT17/UBI4	ATP2B4/SIR2
SYTL4/NNF2	MXD1/NSE3
APC2/ENA5	CCAR1/YRB1
CYTIP/NOP12	PTPRU/RPA34
SLC12A1/RPN10	CDH3/DMC1
SIRT1/YHR219W	GPBP1/BNA6
JAK3/ESBP6	POLD1/APL1
BCL3/HUL5	WISP2/PAU15
PARD6A/RPS11B	BCAS1/YAP1
ITGA4/SSL1	NTN1/GAL11
PATZ1/MSC1	ROPN1/PFS2
EIF2AK1/PRP3	NDUFB4/PRP6
RIMS1/CCR4	SLC9A7/MIR1
SYT17/UBI4	SLC9A7/MIR1
SCAP/RPC82	ASPM/UTP7
KIAA0020/PRP40	TRAM1/PAB1
STAG2/BRE5	HDAC4/ARO2
SYT17/UBI4	HDAC4/ARO2
PXN/FUS1	MEF2A/PET127
HUWE1/WWM1	TGFBR3/OST3
DOK1/FBA1	FGF10/BI4
ZFAND5/LSC1	POLB/FCJ1
HNRNPM/BRE2	C16orf80/ERD2
STAG2/BRE5	RPS6KA6/RPL20B
ME2/GCN3	SREBF1/LSM5
YKT6/SED5	TRPC5/KTR3
JAK3/ESBP6	AFF4/VPS71
MMP12/HEK2	CHFR/HSL1
CD59/CDH1	SDHA/RPG1
STAG2/BRE5	SDHA/RPG1
SYT17/UBI4	SDHA/RPG1
SYT17/UBI4	PICALM/SAC7
SYT17/UBI4	GLI2/YOL098C
RNGTT/RPN2	GLI2/YOL098C
ALMS1/ASE1	NOTCH3/NUP159
JAK3/ESBP6	BCS1L/PUP3
PACSIN2/CSE4	LMAN1/RPN3
MSLN/DED1	SLC25A3/MRP7
JAK3/ESBP6	FRYL/HOS2
IFT20/TAF4	BCAP29/HIR1
DGKD/NUP116	MCM6/ECM14
CASP14/MNN2	ICAM3/SSB1
SYT17/UBI4	GPC4/SAP185
SSR3/TYE7	FAM76B/SSO2
SYT17/UBI4	POLD3/NUP84
FBXO5/NUP85	POLD3/NUP84
KATNAL1/YTA12	PIAS2/HSE1
STIM2/PRP46	HOXA9/BNI4
PTN/ATG1	THOC1/PEX7
UNC50/GAS5	TNS1/ULP2
MAP4K1/PHO81	RIMS1/CCR4
SYT17/UBI4	RIF1/RAD17
JAK3/ESBP6	MOK/SWI5
MARK1/YBR238C	PCNP/RPL24A
POP1/AST2	SMARCD3/ARG8
MYO15A/UBP8	STRADB/HHT2
CINP/RFC4	STRADB/HHT2
ZFAND5/LSC1	STRADB/HHT2
DNAL4/YCR043C	OPRK1/HTB2
YKT6/SED5	GSK3B/NAB2
PLEKHB2/ECO1	GSK3B/NAB2
POLD2/TAF6	GSTP1/RVB2
RBP2/HTB1	SLCO1A2/SMT3
DHX35/SUA7	ABCB1/PSK2
RAB5C/VMA9	CPNE3/MSW1
MRPL32/BEM2	CEACAM6/CDC20
STAG2/BRE5	ZFAND6/TSA1
SYT17/UBI4	ZFAND6/TSA1
CIRBP/OST2	NID2/SWP1
SYT17/UBI4	NID2/SWP1
WDR91/AYR1	NID2/SWP1
NUDT1/HTA2	RPL6/RCL1
STUB1/NCA2	JPH4/SPC105
MSLN/DED1	MYL6/MUD1
SYT17/UBI4	EIF3L/SEC8
ANKRD12/SRP102	XBP1/TNA1
MMP12/HEK2	TIMP3/SSD1
PXMP4/RTF1	PACSIN2/CSE4
DRP2/RAD16	PACSIN2/CSE4
ACD/PRE4	PACSIN2/CSE4
SYT17/UBI4	NCF4/RAS2
MEFV/PHO85	SIX4/SER1
SYT17/UBI4	HIF1A/TIP20
AVP/ECM29	MTHFD1/KRE33
HCK/SIR4	CCNB1IP1/MIM1
PPFIBP1/CRZ1	CPNE6/GLN1
WFDC2/MRPL40	BRMS1L/MRPL3
PTP4A1/RPN1	ZMYND8/SAM2
SYT17/UBI4	GMEB2/SAD1
IFT20/TAF4	SIRPB1/STB4
SYT17/UBI4	CDK5RAP1/VAC14
NCBP2/EAF3	AHCY/ALT1
STAG2/BRE5	CSTF2/RPS24A
SYT17/UBI4	STAG2/BRE5
ENSG00000112664/RPP2B	STAG2/BRE5
CDH6/SNF4	STAG2/BRE5
ABHD14A-ACY1/CHA1	STAG2/BRE5
SYT17/UBI4	FMR1/AFT1
DHX15/CHL4	FMR1/AFT1
SYT17/UBI4	ARMCX3/YMR210W
KISS1R/RPL1B	MSLN/DED1
PPFIBP1/CRZ1	CAPN15/TMA64
HOMER2/ATG3	SYT17/UBI4
KDELR1/RAD26	SYT17/UBI4
PLA2G4C/RTK1	SYT17/UBI4
RAB5B/PDR12	SYT17/UBI4
RNGTT/RPN2	SYT17/UBI4
FBXO5/NUP85	SYT17/UBI4
ENSG00000112664/RPP2B	SYT17/UBI4
JAK3/ESBP6	ERI1/PIN3
PHYH/ABZ1	ERI1/PIN3
EVA1A/URN1	MCM4/VMA2
GMNN/SNU66	GYS1/YDL186W
TRMT1/BCK1	DOT1L/YEH1
FHL2/RPE1	CASP14/MNN2
AMPD2/SSA2	CRTC1/NUP192
COX7A2L/ITC1	CAV2/STE50
RNF43/GPI13	RASSF4/ALY2
SSR3/TYE7	SEC23IP/ULP1
IL1RL2/RPF2	CDH23/NHP6A
UNC50/GAS5	DLX4/CPR5
PPFIBP1/CRZ1	SCGB2A2/RPS22B
MRPS30/FMP45	RAB5B/PDR12
GMNN/SNU66	NUP107/KOG1
CYTIP/NOP12	MDN1/RPL15A
EVA1A/URN1	HBEGF/EDC3
GPR75-ASB3/FAR3	SSR3/TYE7
