# Supplementary material for: Scope and limitations of yeast as a model organism for studying human tissue-specific pathways
Source: BMC Syst Biol. 2015 Dec 29;9:96. doi: 10.1186/s12918-015-0253-0 (PMC4696342; doi:10.1186/s12918-015-0253-0)
Supplement: Additional file 1 — Network alignments. Compressed (*.zip) file containing individual tissue-specific alignments. (ZIP 5181 Kb) [file 12918_2015_253_MOESM1_ESM.zip › alignments/Testis Seminiferous Tubule_AlignGraph_nodes.tsv]

ID	Human_EnsemblGeneID	Human_Symbol	Yeast_EnsemblGeneID	Yeast_Symbol
TSPAN6/DPM1	ENSG00000000419	TSPAN6	YPR183W	DPM1
DPM1/HAP2	ENSG00000001167	DPM1	YGL237C	HAP2
SCYL3/PPN1	ENSG00000002726	SCYL3	YDR452W	PPN1
FGR/CTR1	ENSG00000003147	FGR	YPR124W	CTR1
CFH/COS9	ENSG00000003402	CFH	YKL219W	COS9
GCLC/DFG5	ENSG00000003436	GCLC	YMR238W	DFG5
NFYA/NRP1	ENSG00000003756	NFYA	YDL167C	NRP1
SEMA3F/CSM4	ENSG00000004059	SEMA3F	YPL200W	CSM4
CFTR/FEN1	ENSG00000004399	CFTR	YCR034W	FEN1
KRIT1/ADK1	ENSG00000004455	KRIT1	YDR226W	ADK1
RAD52/FPR4	ENSG00000004478	RAD52	YLR449W	FPR4
BAD/CMK2	ENSG00000004660	BAD	YOL016C	CMK2
CD99/ACP1	ENSG00000004779	CD99	YKL192C	ACP1
AOC1/YGR201C	ENSG00000004838	AOC1	YGR201C	YGR201C
HECW1/YDR307W	ENSG00000004866	HECW1	YDR307W	YDR307W
MAD1L1/CDC27	ENSG00000004897	MAD1L1	YBL084C	CDC27
LASP1/FCY2	ENSG00000004948	LASP1	YER056C	FCY2
M6PR/NAM7	ENSG00000005007	M6PR	YMR080C	NAM7
ICA1/MEF1	ENSG00000005156	ICA1	YLR069C	MEF1
ALS2/ERV15	ENSG00000005189	ALS2	YBR210W	ERV15
CASP10/PST2	ENSG00000005302	CASP10	YDR032C	PST2
CFLAR/BDF2	ENSG00000005339	CFLAR	YDL070W	BDF2
TFPI/SIA1	ENSG00000005421	TFPI	YOR137C	SIA1
RBM5/YDR352W	ENSG00000005893	RBM5	YDR352W	YDR352W
MTMR7/PGC1	ENSG00000006007	MTMR7	YPL206C	PGC1
ARF5/APL4	ENSG00000006125	ARF5	YPR029C	APL4
POLDIP2/ADH7	ENSG00000006194	POLDIP2	YCR105W	ADH7
PLXND1/GRX6	ENSG00000006468	PLXND1	YDL010W	GRX6
AK2/LCB5	ENSG00000006530	AK2	YLR260W	LCB5
CD38/DBF4	ENSG00000006634	CD38	YDR052C	DBF4
FKBP4/YMR010W	ENSG00000006704	FKBP4	YMR010W	YMR010W
KDM1A/VPS41	ENSG00000006715	KDM1A	YDR080W	VPS41
CAMKK1/NNK1	ENSG00000007047	CAMKK1	YKL171W	NNK1
RECQL/PAC1	ENSG00000007168	RECQL	YOR269W	PAC1
HSPB6/MET10	ENSG00000007171	HSPB6	YFR030W	MET10
ARHGAP33/HXK2	ENSG00000007174	ARHGAP33	YGL253W	HXK2
NDUFAB1/HOF1	ENSG00000007237	NDUFAB1	YMR032W	HOF1
PDK4/TRS33	ENSG00000007255	PDK4	YOR115C	TRS33
ZMYND10/SRL1	ENSG00000007372	ZMYND10	YOR247W	SRL1
ST7/GPI1	ENSG00000007541	ST7	YGR216C	GPI1
CDC27/FRE7	ENSG00000007952	CDC27	YOL152W	FRE7
SLC4A1/PUP2	ENSG00000008018	SLC4A1	YGR253C	PUP2
CALCR/SCH9	ENSG00000008118	CALCR	YHR205W	SCH9
HCCS/UTR1	ENSG00000008130	HCCS	YJR049C	UTR1
DVL2/DTR1	ENSG00000008282	DVL2	YBR180W	DTR1
UPF1/CNL1	ENSG00000008294	UPF1	YDR357C	CNL1
SKAP2/PHR1	ENSG00000008405	SKAP2	YOR386W	PHR1
SLC25A5/RPS20	ENSG00000008988	SLC25A5	YHL015W	RPS20
CCDC109B/YBL055C	ENSG00000009335	CCDC109B	YBL055C	YBL055C
HOXA11/REV3	ENSG00000009413	HOXA11	YPL167C	REV3
POLR2J/VTA1	ENSG00000009844	POLR2J	YLR181C	VTA1
DHX33/PHD1	ENSG00000009950	DHX33	YKL043W	PHD1
MEOX1/ITC1	ENSG00000009954	MEOX1	YGL133W	ITC1
LIG3/VID30	ENSG00000010017	LIG3	YGL227W	VID30
RPAP3/MSC7	ENSG00000010030	RPAP3	YHR039C	MSC7
ENSG00000005189/SEE1	ENSG00000010165	ENSG00000005189	YIL064W	SEE1
CIAPIN1/COR1	ENSG00000010256	CIAPIN1	YBL045C	COR1
FAM214B/YCS4	ENSG00000010292	FAM214B	YLR272C	YCS4
COPZ2/NUD1	ENSG00000010322	COPZ2	YOR373W	NUD1
PRKAR2B/YCK2	ENSG00000010810	PRKAR2B	YNL154C	YCK2
MSL3/NDD1	ENSG00000010818	MSL3	YOR372C	NDD1
CREBBP/ELA1	ENSG00000011007	CREBBP	YNL230C	ELA1
BZRAP1/YNK1	ENSG00000011052	BZRAP1	YKL067W	YNK1
MPO/ICT1	ENSG00000011198	MPO	YLR099C	ICT1
PON1/UTP18	ENSG00000011260	PON1	YJL069C	UTP18
GCFC2/DCR2	ENSG00000011275	GCFC2	YLR361C	DCR2
ABCB4/SKG3	ENSG00000011426	ABCB4	YLR187W	SKG3
SOX8/GYP1	ENSG00000011454	SOX8	YOR070C	GYP1
IBTK/PPH21	ENSG00000011485	IBTK	YDL134C	PPH21
MYCBP2/RPS15	ENSG00000011566	MYCBP2	YOL040C	RPS15
FBXL3/TFB3	ENSG00000012048	FBXL3	YDR460W	TFB3
ITGAL/NUP57	ENSG00000012822	ITGAL	YGR119C	NUP57
PDK2/SKY1	ENSG00000013441	PDK2	YMR216C	SKY1
ITGA3/RET1	ENSG00000013503	ITGA3	YOR207C	RET1
LAMP2/NGL2	ENSG00000013523	LAMP2	YMR285C	NGL2
GGNBP2/ITT1	ENSG00000013561	GGNBP2	YML068W	ITT1
ITGA2B/YAL064C-A	ENSG00000013810	ITGA2B	YAL064C-A	YAL064C-A
GDE1/MDH3	ENSG00000014641	GDE1	YDL078C	MDH3
C19orf60/MMT1	ENSG00000014824	C19orf60	YMR177W	MMT1
CRLF1/IMP2	ENSG00000015171	CRLF1	YIL154C	IMP2
MAP3K14/LAS17	ENSG00000015285	MAP3K14	YOR181W	LAS17
ABCC8/GPG1	ENSG00000015413	ABCC8	YGL121C	GPG1
CCL18/MPP6	ENSG00000015479	CCL18	YNR024W	MPP6
CCL3/BPL1	ENSG00000015592	CCL3	YDL141W	BPL1
SYNRG/HPF1	ENSG00000016490	SYNRG	YOL155C	HPF1
CACNG3/PMR1	ENSG00000017260	CACNG3	YGL167C	PMR1
TMEM132A/LRG1	ENSG00000017797	TMEM132A	YDL240W	LRG1
AP2B1/DLD1	ENSG00000018510	AP2B1	YDL174C	DLD1
TAC1/EMW1	ENSG00000018699	TAC1	YNL313C	EMW1
ZNF263/RGM1	ENSG00000020256	ZNF263	YMR182C	RGM1
CX3CL1/SEN1	ENSG00000021776	CX3CL1	YLR430W	SEN1
SPATA20/CPA1	ENSG00000021826	SPATA20	YOR303W	CPA1
CACNA1G/DEG1	ENSG00000022267	CACNA1G	YFL001W	DEG1
TNFRSF12A/GPM2	ENSG00000022556	TNFRSF12A	YDL021W	GPM2
MAP3K9/MAG2	ENSG00000022840	MAP3K9	YLR427W	MAG2
RALA/PFA4	ENSG00000023041	RALA	YOL003C	PFA4
BAIAP2L1/HEM1	ENSG00000023330	BAIAP2L1	YDR232W	HEM1
ETV1/GRX2	ENSG00000023572	ETV1	YDR513W	GRX2
AGK/ERB1	ENSG00000023734	AGK	YMR049C	ERB1
CCL26/SPT2	ENSG00000023902	CCL26	YER161C	SPT2
FARP2/UBR1	ENSG00000024048	FARP2	YGR184C	UBR1
USH1C/IRS4	ENSG00000024422	USH1C	YKR019C	IRS4
DBF4/GTR2	ENSG00000025039	DBF4	YGR163W	GTR2
TBXA2R/HSF1	ENSG00000025156	TBXA2R	YGL073W	HSF1
IFRD1/FAF1	ENSG00000025293	IFRD1	YIL019W	FAF1
GTF2IRD1/GAL80	ENSG00000025434	GTF2IRD1	YML051W	GAL80
PAF1/CNS1	ENSG00000025772	PAF1	YBR155W	CNS1
VPS41/APJ1	ENSG00000025796	VPS41	YNL077W	APJ1
ARHGAP44/SRP1	ENSG00000025800	ARHGAP44	YNL189W	SRP1
ELAC2/KEL1	ENSG00000026025	ELAC2	YHR158C	KEL1
SCIN/RAD3	ENSG00000026036	SCIN	YER171W	RAD3
MYH13/OCT1	ENSG00000027001	MYH13	YKL134C	OCT1
ADIPOR2/YOR296W	ENSG00000027075	ADIPOR2	YOR296W	YOR296W
UPP2/PEX25	ENSG00000028203	UPP2	YPL112C	PEX25
MARK4/VPS5	ENSG00000028528	MARK4	YOR069W	VPS5
PAFAH1B1/MTF1	ENSG00000029639	PAFAH1B1	YMR228W	MTF1
NOS2/EIS1	ENSG00000029725	NOS2	YMR031C	EIS1
DNAH9/AIM43	ENSG00000031691	DNAH9	YPL099C	AIM43
GAS7/SES1	ENSG00000031698	GAS7	YDR023W	SES1
TRAPPC6A/WTM2	ENSG00000032389	TRAPPC6A	YOR229W	WTM2
MATK/NDT80	ENSG00000032742	MATK	YHR124W	NDT80
CD79B/ARB1	ENSG00000033050	CD79B	YER036C	ARB1
SCN4A/VPH1	ENSG00000033627	SCN4A	YOR270C	VPH1
PAX6/NFI1	ENSG00000033800	PAX6	YOR156C	NFI1
RHBDF1/BOR1	ENSG00000033867	RHBDF1	YNL275W	BOR1
LUC7L/VHT1	ENSG00000034053	LUC7L	YGR065C	VHT1
BAIAP3/ATG8	ENSG00000034713	BAIAP3	YBL078C	ATG8
PIGQ/CYK3	ENSG00000035115	PIGQ	YDL117W	CYK3
TEAD3/ADE12	ENSG00000035687	TEAD3	YNL220W	ADE12
SELE/RFC1	ENSG00000035928	SELE	YOR217W	RFC1
DNAJC11/RTT101	ENSG00000036257	DNAJC11	YJL047C	RTT101
MYLIP/UBP5	ENSG00000036672	MYLIP	YER144C	UBP5
NOX1/MDS3	ENSG00000037637	NOX1	YGL197W	MDS3
E2F2/MRI1	ENSG00000037757	E2F2	YPR118W	MRI1
PSMB1/TRM8	ENSG00000037897	PSMB1	YDL201W	TRM8
SYN1/ERG26	ENSG00000038274	SYN1	YGL001C	ERG26
JARID2/YNL193W	ENSG00000038382	JARID2	YNL193W	YNL193W
CAMK1G/YLR413W	ENSG00000038427	CAMK1G	YLR413W	YLR413W
CDK11A/MTR4	ENSG00000039123	CDK11A	YJL050W	MTR4
NADK/TCO89	ENSG00000039319	NADK	YPL180W	TCO89
TFAP2B/GDE1	ENSG00000039560	TFAP2B	YPL110C	GDE1
CYTH3/YAP6	ENSG00000039600	CYTH3	YDR259C	YAP6
ADAM22/PRE9	ENSG00000041357	ADAM22	YGR135W	PRE9
SYPL1/MOD5	ENSG00000041515	SYPL1	YOR274W	MOD5
SPAG9/LSG1	ENSG00000041802	SPAG9	YGL099W	LSG1
CELSR3/TDP1	ENSG00000042088	CELSR3	YBR223C	TDP1
MGST1/TSR2	ENSG00000042493	MGST1	YLR435W	TSR2
CRY1/APS2	ENSG00000042753	CRY1	YJR058C	APS2
NFIX/FHN1	ENSG00000042832	NFIX	YGR131W	FHN1
MMP25/DCN1	ENSG00000043093	MMP25	YLR128W	DCN1
IL32/ZAP1	ENSG00000043355	IL32	YJL056C	ZAP1
PKD1/SCM3	ENSG00000044115	PKD1	YDL139C	SCM3
MAPK8IP2/YJR030C	ENSG00000044446	MAPK8IP2	YJR030C	YJR030C
MED24/UTP13	ENSG00000047056	MED24	YLR222C	UTP13
SEC62/DHR2	ENSG00000047188	SEC62	YKL078W	DHR2
RPS20/VMA13	ENSG00000047249	RPS20	YPR036W	VMA13
CSDE1/MLP1	ENSG00000047410	CSDE1	YKR095W	MLP1
UBE3C/YLR253W	ENSG00000047579	UBE3C	YLR253W	YLR253W
REV3L/CSG2	ENSG00000047936	REV3L	YBR036C	CSG2
PAX7/RNR4	ENSG00000048392	PAX7	YGR180C	RNR4
MASP2/RSM10	ENSG00000048544	MASP2	YDR041W	RSM10
TRAF3IP3/RBS1	ENSG00000048991	TRAF3IP3	YDL189W	RBS1
POMT2/YKT6	ENSG00000049245	POMT2	YKL196C	YKT6
VTA1/RFC4	ENSG00000049541	VTA1	YOL094C	RFC4
MLXIPL/RSP5	ENSG00000049759	MLXIPL	YER125W	RSP5
BAZ1B/WBP1	ENSG00000049860	BAZ1B	YEL002C	WBP1
RANBP9/YLR257W	ENSG00000050405	RANBP9	YLR257W	YLR257W
ETV7/YLR108C	ENSG00000050438	ETV7	YLR108C	YLR108C
SPRTN/NAM2	ENSG00000050748	SPRTN	YLR382C	NAM2
METTL13/HSE1	ENSG00000050820	METTL13	YHL002W	HSE1
ZNF207/PER33	ENSG00000051108	ZNF207	YLR064W	PER33
UQCRC1/RAD51	ENSG00000051180	UQCRC1	YER095W	RAD51
CD9/HFM1	ENSG00000051341	CD9	YGL251C	HFM1
NCAPD2/CKI1	ENSG00000051382	NCAPD2	YLR133W	CKI1
IFFO1/NAN1	ENSG00000051596	IFFO1	YPL126W	NAN1
GIPR/BUD9	ENSG00000052126	GIPR	YGR041W	BUD9
NISCH/TAF3	ENSG00000052723	NISCH	YPL011C	TAF3
STAB1/RRP12	ENSG00000052749	STAB1	YPL012W	RRP12
FUZ/ERG25	ENSG00000052802	FUZ	YGR060W	ERG25
PRSS3/APD1	ENSG00000052841	PRSS3	YBR151W	APD1
CD4/SOD2	ENSG00000053254	CD4	YHR008C	SOD2
LRRC23/AAD10	ENSG00000053371	LRRC23	YJR155W	AAD10
BTK/MRT4	ENSG00000053372	BTK	YKL009W	MRT4
HFE/TRS31	ENSG00000054116	HFE	YDR472W	TRS31
SCMH1/YFR039C	ENSG00000054654	SCMH1	YFR039C	YFR039C
FYN/CDC53	ENSG00000055130	FYN	YDL132W	CDC53
HIVEP2/PEX11	ENSG00000055163	HIVEP2	YOL147C	PEX11
TCEB3/SPP1	ENSG00000055609	TCEB3	YPL138C	SPP1
LYPLA2/PUF3	ENSG00000055917	LYPLA2	YLL013C	PUF3
NME2/FMP10	ENSG00000055955	NME2	YER182W	FMP10
APBA3/YDR114C	ENSG00000056558	APBA3	YDR114C	YDR114C
MKS1/GLG2	ENSG00000056998	MKS1	YJL137C	GLG2
ABHD5/MSH4	ENSG00000057468	ABHD5	YFL003C	MSH4
KAL1/GDI1	ENSG00000057608	KAL1	YER136W	GDI1
AKAP8L/YPR013C	ENSG00000057657	AKAP8L	YPR013C	YPR013C
UTP18/ATG5	ENSG00000057663	UTP18	YPL149W	ATG5
RNF216/SEC61	ENSG00000058262	RNF216	YLR378C	SEC61
TTC19/DIN7	ENSG00000058404	TTC19	YDR263C	DIN7
PTBP1/RPC37	ENSG00000058600	PTBP1	YKR025W	RPC37
DPF1/PMC1	ENSG00000058668	DPF1	YGL006W	PMC1
SYT7/RIO2	ENSG00000058729	SYT7	YNL207W	RIO2
PIK3C2A/MRPL7	ENSG00000058804	PIK3C2A	YDR237W	MRPL7
PLAUR/TIS11	ENSG00000059145	PLAUR	YLR136C	TIS11
ANLN/PRO2	ENSG00000059573	ANLN	YOR323C	PRO2
WIZ/TRM3	ENSG00000059588	WIZ	YDL112W	TRM3
RABGAP1/XDJ1	ENSG00000059769	RABGAP1	YLR090W	XDJ1
DCN/PSR2	ENSG00000060069	DCN	YLR019W	PSR2
PPP5C/IRC19	ENSG00000060237	PPP5C	YLL033W	IRC19
MAP4K3/CDC13	ENSG00000060558	MAP4K3	YDL220C	CDC13
ZBTB32/TEX1	ENSG00000060688	ZBTB32	YNL253W	TEX1
TYROBP/FMP37	ENSG00000060762	TYROBP	YGL080W	FMP37
GABRA3/POT1	ENSG00000060971	GABRA3	YIL160C	POT1
BRCA1/SDH4	ENSG00000061794	BRCA1	YDR178W	SDH4
ERCC1/AIF1	ENSG00000062096	ERCC1	YNR074C	AIF1
CD22/RSN1	ENSG00000062598	CD22	YMR266W	RSN1
SEMA3B/RKM2	ENSG00000063046	SEMA3B	YDR198C	RKM2
MBTPS2/RPL18B	ENSG00000063177	MBTPS2	YNL301C	RPL18B
LTF/NOP13	ENSG00000063244	LTF	YNL175C	NOP13
NR1H4/ENT3	ENSG00000063245	NR1H4	YJR125C	ENT3
ALOX5/YIL165C	ENSG00000063438	ALOX5	YIL165C	YIL165C
CALCOCO1/YAF9	ENSG00000063978	CALCOCO1	YNL107W	YAF9
UBR7/ATG33	ENSG00000064309	UBR7	YLR356W	ATG33
MAP4K5/TAF2	ENSG00000064313	MAP4K5	YCR042C	TAF2
EHD3/KNS1	ENSG00000064393	EHD3	YLL019C	KNS1
PSMC4/MTR10	ENSG00000064419	PSMC4	YOR160W	MTR10
CLDN11/YLR271W	ENSG00000064607	CLDN11	YLR271W	YLR271W
MVP/AGP2	ENSG00000064651	MVP	YBR132C	AGP2
NUB1/PRY2	ENSG00000064655	NUB1	YKR013W	PRY2
CLK1/YIG1	ENSG00000064666	CLK1	YPL201C	YIG1
ENSG00000013455/RRP3	ENSG00000064703	ENSG00000013455	YHR065C	RRP3
POLR3B/PMS1	ENSG00000064933	POLR3B	YNL082W	PMS1
ANGEL1/YJR120W	ENSG00000064961	ANGEL1	YJR120W	YJR120W
RNF14/OSH2	ENSG00000064999	RNF14	YDL019C	OSH2
DDX11/GPA1	ENSG00000065135	DDX11	YHR005C	GPA1
CD6/PSE1	ENSG00000065150	CD6	YMR308C	PSE1
TACC3/CAR2	ENSG00000065154	TACC3	YLR438W	CAR2
UFL1/PWP2	ENSG00000065183	UFL1	YCR057C	PWP2
POLA2/MEK1	ENSG00000065243	POLA2	YOR351C	MEK1
CAPN1/LAC1	ENSG00000065308	CAPN1	YKL008C	LAC1
ACPP/EFT1	ENSG00000065357	ACPP	YOR133W	EFT1
MDH1/SLM5	ENSG00000065427	MDH1	YCR024C	SLM5
SLC30A9/GRX3	ENSG00000065485	SLC30A9	YDR098C	GRX3
MTMR11/RLP7	ENSG00000065559	MTMR11	YNL002C	RLP7
CCDC88C/SLA2	ENSG00000065609	CCDC88C	YNL243W	SLA2
YAF2/ISR1	ENSG00000065613	YAF2	YPR106W	ISR1
ZMYND11/ARK1	ENSG00000065675	ZMYND11	YNL020C	ARK1
WAS/UTP15	ENSG00000065717	WAS	YMR093W	UTP15
DPEP1/RGI2	ENSG00000065809	DPEP1	YIL057C	RGI2
BID/MAE1	ENSG00000065833	BID	YKL029C	MAE1
MATR3/GYP8	ENSG00000065882	MATR3	YFL027C	GYP8
RGPD5/YPL245W	ENSG00000065883	RGPD5	YPL245W	YPL245W
STMN4/FHL1	ENSG00000065970	STMN4	YPR104C	FHL1
NUDCD3/PDE2	ENSG00000065989	NUDCD3	YOR360C	PDE2
ISL1/RTS1	ENSG00000066027	ISL1	YOR014W	RTS1
IL20RA/PUF2	ENSG00000066044	IL20RA	YPR042C	PUF2
CLCA1/SNF12	ENSG00000066117	CLCA1	YNR023W	SNF12
ATP2C1/HAP5	ENSG00000066136	ATP2C1	YOR358W	HAP5
SRCIN1/ENT1	ENSG00000066427	SRCIN1	YDL161W	ENT1
IGF1/USE1	ENSG00000066455	IGF1	YGL098W	USE1
RALBP1/DUO1	ENSG00000066629	RALBP1	YGL061C	DUO1
RUFY3/SEC7	ENSG00000066777	RUFY3	YDR170C	SEC7
CNTN1/HEM15	ENSG00000066926	CNTN1	YOR176W	HEM15
WWTR1/TIF1	ENSG00000067048	WWTR1	YKR059W	TIF1
AGPS/MAM33	ENSG00000067113	AGPS	YIL070C	MAM33
ATP1A2/LAG1	ENSG00000067167	ATP1A2	YHL003C	LAG1
TTC27/GIS2	ENSG00000067182	TTC27	YNL255C	GIS2
MARCO/EEB1	ENSG00000067191	MARCO	YPL095C	EEB1
SYT13/GYP7	ENSG00000067208	SYT13	YDL234C	GYP7
SNAI2/CDC19	ENSG00000067225	SNAI2	YAL038W	CDC19
CD74/FCF2	ENSG00000067334	CD74	YLR051C	FCF2
HGF/NUP100	ENSG00000067445	HGF	YKL068W	NUP100
ZRANB1/RHO1	ENSG00000067560	ZRANB1	YPR165W	RHO1
NCDN/TCB1	ENSG00000067715	NCDN	YOR086C	TCB1
ZFP64/PKP1	ENSG00000067992	ZFP64	YIL042C	PKP1
MNAT1/RAD53	ENSG00000068078	MNAT1	YPL153C	RAD53
SAMD4A/PHO4	ENSG00000068323	SAMD4A	YFR034C	PHO4
RUNX3/SPP2	ENSG00000068394	RUNX3	YOR148C	SPP2
MRE11A/TRM7	ENSG00000068438	MRE11A	YBR061C	TRM7
PLEKHB1/RPO31	ENSG00000068654	PLEKHB1	YOR116C	RPO31
SERPINB1/KCS1	ENSG00000068745	SERPINB1	YDR017C	KCS1
SPAST/PLB2	ENSG00000068781	SPAST	YMR006C	PLB2
ENSG00000021602/KRE28	ENSG00000068793	ENSG00000021602	YDR532C	KRE28
NRXN3/HST1	ENSG00000068903	NRXN3	YOL068C	HST1
AQR/GLT1	ENSG00000069248	AQR	YDL171C	GLT1
CPS1/VPS35	ENSG00000069329	CPS1	YJL154C	VPS35
C8B/YDJ1	ENSG00000069345	C8B	YNL064C	YDJ1
FHL1/MBP1	ENSG00000069399	FHL1	YDL056W	MBP1
RTFDC1/NFT1	ENSG00000069431	RTFDC1	YKR103W	NFT1
GABRA1/BIT61	ENSG00000069667	GABRA1	YJL058C	BIT61
NLRP2/SDT1	ENSG00000069712	NLRP2	YGL224C	SDT1
RNF10/REF2	ENSG00000069849	RNF10	YDR195W	REF2
ZDHHC6/HUL5	ENSG00000069869	ZDHHC6	YGL141W	HUL5
RNH1/AMA1	ENSG00000069966	RNH1	YGR225W	AMA1
NDUFS1/UFD1	ENSG00000070010	NDUFS1	YGR048W	UFD1
RB1CC1/IKI3	ENSG00000070061	RB1CC1	YLR384C	IKI3
ERP44/RPC53	ENSG00000070081	ERP44	YDL150W	RPC53
ALAS1/PFY1	ENSG00000070087	ALAS1	YOR122C	PFY1
BIRC3/UIP3	ENSG00000070159	BIRC3	YAR027W	UIP3
AKAP11/AIM38	ENSG00000070423	AKAP11	YNR018W	AIM38
GLRX2/POL4	ENSG00000070501	GLRX2	YCR014C	POL4
SNAPC1/ASN1	ENSG00000070669	SNAPC1	YPR145W	ASN1
STRAP/APM2	ENSG00000070718	STRAP	YHL019C	APM2
ABCC2/YAT2	ENSG00000070748	ABCC2	YER024W	YAT2
DEF6/MUD2	ENSG00000070756	DEF6	YKL074C	MUD2
PLEKHO1/RPA190	ENSG00000070761	PLEKHO1	YOR341W	RPA190
GCLM/CKA1	ENSG00000070770	GCLM	YIL035C	CKA1
UBR2/FMC1	ENSG00000070778	UBR2	YIL098C	FMC1
EHD2/GCD6	ENSG00000070785	EHD2	YDR211W	GCD6
RRAGD/RHO4	ENSG00000070831	RRAGD	YKR055W	RHO4
HSF2/PUT4	ENSG00000070915	HSF2	YOR348C	PUT4
PHF20/PMA1	ENSG00000070961	PHF20	YGL008C	PMA1
NR1H3/GSH2	ENSG00000071051	NR1H3	YOL049W	GSH2
NCAPH2/AIP1	ENSG00000071127	NCAPH2	YMR092C	AIP1
TOMM34/YKL023W	ENSG00000071205	TOMM34	YKL023W	YKL023W
SEC63/YPL150W	ENSG00000071242	SEC63	YPL150W	YPL150W
KPNA6/YNG2	ENSG00000071243	KPNA6	YHR090C	YNG2
VIM/BUD23	ENSG00000071462	VIM	YCR047C	BUD23
RTEL1-TNFRSF6B/HRD3	ENSG00000071537	RTEL1-TNFRSF6B	YLR207W	HRD3
FAS/MSP1	ENSG00000071539	FAS	YGR028W	MSP1
CD44/ULS1	ENSG00000071794	CD44	YOR191W	ULS1
KCNG1/CFT1	ENSG00000071894	KCNG1	YDR301W	CFT1
SLAMF7/TSR4	ENSG00000071994	SLAMF7	YOL022C	TSR4
MIPEP/PTK2	ENSG00000072062	MIPEP	YJR059W	PTK2
PRKCH/YBL107C	ENSG00000072110	PRKCH	YBL107C	YBL107C
INSRR/VPS70	ENSG00000072133	INSRR	YJR126C	VPS70
IFNGR1/YAP1801	ENSG00000072134	IFNGR1	YHR161C	YAP1801
SH2D2A/SIW14	ENSG00000072135	SH2D2A	YNL032W	SIW14
TNFRSF1B/TRE1	ENSG00000072274	TNFRSF1B	YPL176C	TRE1
VEZT/GUK1	ENSG00000072415	VEZT	YDR454C	GUK1
POU2F2/BUD3	ENSG00000072518	POU2F2	YCL014W	BUD3
SNX1/IMG1	ENSG00000072609	SNX1	YCR046C	IMG1
TBPL1/LST8	ENSG00000072803	TBPL1	YNL006W	LST8
ARNTL2/RRP4	ENSG00000072832	ARNTL2	YHR069C	RRP4
BCLAF1/DER1	ENSG00000072849	BCLAF1	YBR201W	DER1
ANK1/LRS4	ENSG00000072864	ANK1	YDR439W	LRS4
TFB1M/APM1	ENSG00000072958	TFB1M	YPL259C	APM1
RABEP1/SEC2	ENSG00000073009	RABEP1	YNL272C	SEC2
HMGB3/MCM2	ENSG00000073111	HMGB3	YBL023C	MCM2
NUP160/SRO77	ENSG00000073350	NUP160	YBL106C	SRO77
BAK1/ECM5	ENSG00000073614	BAK1	YMR176W	ECM5
MUSK/STE6	ENSG00000073734	MUSK	YKL209C	STE6
IKZF2/YAP1802	ENSG00000073921	IKZF2	YGR241C	YAP1802
GRN/SEC18	ENSG00000073969	GRN	YBR080C	SEC18
ARHGAP31/LCL2	ENSG00000074181	ARHGAP31	YLR104W	LCL2
NR2E3/YJU3	ENSG00000074416	NR2E3	YKL094W	YJU3
CENPQ/VCX1	ENSG00000074621	CENPQ	YDL128W	VCX1
SARS/SBA1	ENSG00000074696	SARS	YKL117W	SBA1
RANBP3/DOC1	ENSG00000074755	RANBP3	YGL240W	DOC1
ARID4A/ENO2	ENSG00000074800	ARID4A	YHR174W	ENO2
TSSC1/SLN1	ENSG00000074964	TSSC1	YIL147C	SLN1
ENSG00000032514/ARP6	ENSG00000075089	ENSG00000032514	YLR085C	ARP6
IFT88/CSM3	ENSG00000075131	IFT88	YMR048W	CSM3
ZCCHC8/TIF4632	ENSG00000075151	ZCCHC8	YGL049C	TIF4632
ABCF2/MTC5	ENSG00000075188	ABCF2	YDR128W	MTC5
LRRC7/CTT1	ENSG00000075223	LRRC7	YGR088W	CTT1
UBA6/ERG10	ENSG00000075239	UBA6	YPL028W	ERG10
GAB2/YNL095C	ENSG00000075292	GAB2	YNL095C	YNL095C
ATP6V0A1/ATG1	ENSG00000075413	ATP6V0A1	YGL180W	ATG1
PIAS1/TAO3	ENSG00000075539	PIAS1	YIL129C	TAO3
SLC4A7/ARP9	ENSG00000075624	SLC4A7	YMR033W	ARP9
APBA2/SPO14	ENSG00000075651	APBA2	YKR031C	SPO14
UHRF1/YNL046W	ENSG00000075711	UHRF1	YNL046W	YNL046W
MAP2K3/VPS21	ENSG00000075785	MAP2K3	YOR089C	VPS21
TMSB10/YET1	ENSG00000075790	TMSB10	YKL065C	YET1
RNF19A/SYF1	ENSG00000075856	RNF19A	YDR416W	SYF1
PEX3/YOR223W	ENSG00000075891	PEX3	YOR223W	YOR223W
GABARAPL2/RRP42	ENSG00000075914	GABARAPL2	YDL111C	RRP42
MYOC/TAF13	ENSG00000075945	MYOC	YML098W	TAF13
SH3YL1/MCM7	ENSG00000076003	SH3YL1	YBR202W	MCM7
VCL/REX2	ENSG00000076043	VCL	YLR059C	REX2
DAPK2/YIL077C	ENSG00000076053	DAPK2	YIL077C	YIL077C
NSMAF/MLH1	ENSG00000076242	NSMAF	YMR167W	MLH1
ADSS/UNG1	ENSG00000076248	ADSS	YML021C	UNG1
STAP1/ACC1	ENSG00000076555	STAP1	YNR016C	ACC1
TIMP2/MON1	ENSG00000076685	TIMP2	YGL124C	MON1
RFC1/YIP1	ENSG00000076716	RFC1	YGR172C	YIP1
CUL3/CLF1	ENSG00000076924	CUL3	YLR117C	CLF1
MYOM2/SEC1	ENSG00000076944	MYOM2	YDR164C	SEC1
OTC/NRK1	ENSG00000077009	OTC	YNL129W	NRK1
USP2/YGL101W	ENSG00000077097	USP2	YGL101W	YGL101W
CASR/SKP2	ENSG00000077235	CASR	YNL311C	SKP2
TUBG2/UBP1	ENSG00000077254	TUBG2	YDL122W	UBP1
RPL26L1/MSL1	ENSG00000077312	RPL26L1	YIR009W	MSL1
FLT4/SKI6	ENSG00000077348	FLT4	YGR195W	SKI6
NSUN2/PAC11	ENSG00000077380	NSUN2	YDR488C	PAC11
FBXO42/HST4	ENSG00000077463	FBXO42	YDR191W	HST4
MRI1/CUR1	ENSG00000077522	MRI1	YPR158W	CUR1
METTL1/CAP2	ENSG00000077549	METTL1	YIL034C	CAP2
HOXC8/UBC6	ENSG00000077721	HOXC8	YER100W	UBC6
AGA/KSS1	ENSG00000077782	AGA	YGR040W	KSS1
ENSG00000038102/FPR2	ENSG00000077800	ENSG00000038102	YDR519W	FPR2
PI4K2B/RAD34	ENSG00000077809	PI4K2B	YDR314C	RAD34
MAT2B/SIZ1	ENSG00000078043	MAT2B	YDR409W	SIZ1
TLL1/RVS161	ENSG00000078053	TLL1	YCR009C	RVS161
EDC4/PSK1	ENSG00000078061	EDC4	YAL017W	PSK1
TRIO/DUR1,2	ENSG00000078070	TRIO	YBR208C	DUR1,2
VCAN/YDL086W	ENSG00000078098	VCAN	YDL086W	YDL086W
MSR1/UBC1	ENSG00000078140	MSR1	YDR177W	UBC1
CDH1/VPS34	ENSG00000078142	CDH1	YLR240W	VPS34
SKIV2L2/INP51	ENSG00000078269	SKIV2L2	YIL002C	INP51
DNAH5/FAA4	ENSG00000078304	DNAH5	YMR246W	FAA4
ZFYVE16/SKI8	ENSG00000078369	ZFYVE16	YGL213C	SKI8
C6/HMRA1	ENSG00000078399	C6	YCR097W	HMRA1
RAI14/SNT2	ENSG00000078403	RAI14	YGL131C	SNT2
SOX30/STE23	ENSG00000078618	SOX30	YLR389C	STE23
PNKP/POR1	ENSG00000078668	PNKP	YNL055C	POR1
SPDL1/CST6	ENSG00000078674	SPDL1	YIL036W	CST6
STAU2/MET13	ENSG00000078747	STAU2	YGL125W	MET13
RTN4R/INN1	ENSG00000078902	RTN4R	YNL152W	INN1
PHF23/STP22	ENSG00000078967	PHF23	YCL008C	STP22
CDH10/YKU80	ENSG00000079246	CDH10	YMR106C	YKU80
INPP4A/CBK1	ENSG00000079277	INPP4A	YNL161W	CBK1
RAB27B/PUF4	ENSG00000079308	RAB27B	YGL014W	PUF4
PSMA4/REX3	ENSG00000079313	PSMA4	YLR107W	REX3
MYO16/MRP49	ENSG00000079332	MYO16	YKL167C	MRP49
LSG1/FET4	ENSG00000079335	LSG1	YMR319C	FET4
PARP3/RGT2	ENSG00000079393	PARP3	YDL138W	RGT2
TNC/ERG9	ENSG00000079459	TNC	YHR190W	ERG9
TDP1/PGM2	ENSG00000079739	TDP1	YMR105C	PGM2
MED17/PRP28	ENSG00000079785	MED17	YDR243C	PRP28
CAPG/HAL1	ENSG00000079819	CAPG	YPR005C	HAL1
AP2S1/TCB2	ENSG00000079841	AP2S1	YNL087W	TCB2
USH2A/VAM3	ENSG00000079950	USH2A	YOR106W	VAM3
ZPBP/CIT2	ENSG00000080298	ZPBP	YCR005C	CIT2
TG/MTG2	ENSG00000080371	TG	YHR168W	MTG2
ADAM28/YEA4	ENSG00000080493	ADAM28	YEL004W	YEA4
BARX2/MOT1	ENSG00000080503	BARX2	YPL082C	MOT1
DCUN1D1/IRC6	ENSG00000080561	DCUN1D1	YFR043C	IRC6
PHF15/SWR1	ENSG00000080603	PHF15	YDR334W	SWR1
ZIC2/PUF6	ENSG00000080608	ZIC2	YDR496C	PUF6
LCP2/ECM14	ENSG00000080618	LCP2	YHR132C	ECM14
TRIT1/MOT2	ENSG00000080802	TRIT1	YER068W	MOT2
ADRB1/TFG2	ENSG00000080823	ADRB1	YGR005C	TFG2
ENSG00000043822/ZIP1	ENSG00000080986	ENSG00000043822	YDR285W	ZIP1
GUCA2B/PHO84	ENSG00000081019	GUCA2B	YML123C	PHO84
CUL7/YMR086W	ENSG00000081026	CUL7	YMR086W	YMR086W
CTNNA1/STE12	ENSG00000081189	CTNNA1	YHR084W	STE12
PHKA2/GUT2	ENSG00000081277	PHKA2	YIL155C	GUT2
EPHA3/UBA4	ENSG00000081307	EPHA3	YHR111W	UBA4
HSPA5/HOP1	ENSG00000081320	HSPA5	YIL072W	HOP1
DSG2/RPA12	ENSG00000081386	DSG2	YJR063W	RPA12
GEMIN8/MTC1	ENSG00000081479	GEMIN8	YJL123C	MTC1
OFD1/SSL1	ENSG00000081665	OFD1	YLR005W	SSL1
PREX2/YVH1	ENSG00000081721	PREX2	YIR026C	YVH1
WDR37/PDE1	ENSG00000081803	WDR37	YGL248W	PDE1
YTHDC2/TRI1	ENSG00000082014	YTHDC2	YMR233W	TRI1
CTPS2/SHE1	ENSG00000082258	CTPS2	YBL031W	SHE1
ATP6V1H/PMD1	ENSG00000082397	ATP6V1H	YER132C	PMD1
POLR2B/YDL180W	ENSG00000082438	POLR2B	YDL180W	YDL180W
TPR/MRPL22	ENSG00000082515	TPR	YNL177C	MRPL22
CP/MAK11	ENSG00000082516	CP	YKL021C	MAK11
DTNBP1/TMS1	ENSG00000082556	DTNBP1	YDR105C	TMS1
XK/YCK1	ENSG00000082701	XK	YHR135C	YCK1
ARHGAP6/YLR156W	ENSG00000082781	ARHGAP6	YLR156W	YLR156W
MAP4/MPC54	ENSG00000082805	MAP4	YOR177C	MPC54
GOPC/CRM1	ENSG00000082898	GOPC	YGR218W	CRM1
ROS1/DOP1	ENSG00000083097	ROS1	YDR141C	DOP1
HDAC9/KAP104	ENSG00000083312	HDAC9	YBR017C	KAP104
RRM2B/YMR018W	ENSG00000083457	RRM2B	YMR018W	YMR018W
TNFRSF17/MTF2	ENSG00000083535	TNFRSF17	YDL044C	MTF2
LMO3/YKL162C	ENSG00000083799	LMO3	YKL162C	YKL162C
MRPS10/RPS5	ENSG00000083845	MRPS10	YJR123W	RPS5
GUCA1A/APT2	ENSG00000083857	GUCA1A	YDR441C	APT2
RSF1/SLZ1	ENSG00000083896	RSF1	YNL196C	SLZ1
VPS13D/SBP1	ENSG00000084072	VPS13D	YHL034C	SBP1
CELF2/STE24	ENSG00000084073	CELF2	YJR117W	STE24
R3HDM1/TIF34	ENSG00000084623	R3HDM1	YMR146C	TIF34
COL9A2/SHE4	ENSG00000084674	COL9A2	YOR035C	SHE4
KITLG/PEX1	ENSG00000084731	KITLG	YKL197C	PEX1
ERCC8/YKR018C	ENSG00000084754	ERCC8	YKR018C	YKR018C
VAMP3/UBX4	ENSG00000084764	VAMP3	YMR067C	UBX4
PER3/CGR1	ENSG00000085063	PER3	YGL029W	CGR1
UTS2/SEH1	ENSG00000085415	UTS2	YGL100W	SEH1
TNFRSF9/CTS2	ENSG00000085465	TNFRSF9	YDR371W	CTS2
EPN3/SSK2	ENSG00000085511	EPN3	YNR031C	SSK2
LTBP1/MDL1	ENSG00000085563	LTBP1	YLR188W	MDL1
RCN1/GRE3	ENSG00000085662	RCN1	YHR104W	GRE3
ELN/BZZ1	ENSG00000085733	ELN	YHR114W	BZZ1
RFC2/IML2	ENSG00000085831	RFC2	YJL082W	IML2
ARID1B/PAN1	ENSG00000085832	ARID1B	YIR006C	PAN1
NEDD4L/ORC1	ENSG00000085840	NEDD4L	YML065W	ORC1
FOXP3/CTF19	ENSG00000085871	FOXP3	YPL018W	CTF19
HEXB/SQS1	ENSG00000085872	HEXB	YNL224C	SQS1
JKAMP/PTK1	ENSG00000086015	JKAMP	YKL198C	PTK1
DKK3/MDJ1	ENSG00000086061	DKK3	YFL016C	MDJ1
ARHGEF5/VPS20	ENSG00000086065	ARHGEF5	YMR077C	VPS20
NFE2L3/FAP1	ENSG00000086102	NFE2L3	YNL023C	FAP1
LIMA1/DIM1	ENSG00000086189	LIMA1	YPL266W	DIM1
SLC4A8/KAP120	ENSG00000086200	SLC4A8	YPL125W	KAP120
PTGER3/MRPL24	ENSG00000086504	PTGER3	YMR193W	MRPL24
MAPK9/CIN5	ENSG00000086548	MAPK9	YOR028C	CIN5
COL23A1/CWC2	ENSG00000086589	COL23A1	YDL209C	CWC2
BCAR1/EMP24	ENSG00000086598	BCAR1	YGL200C	EMP24
FAM160A2/SIP4	ENSG00000086619	FAM160A2	YJL089W	SIP4
HERPUD1/PPH3	ENSG00000086717	HERPUD1	YDR075W	PPH3
HOMER3/TOM1	ENSG00000086758	HOMER3	YDR457W	TOM1
RAD51/FRE1	ENSG00000086991	RAD51	YLR214W	FRE1
POLQ/FOX2	ENSG00000087076	POLQ	YKR009C	FOX2
PIK3CB/SGF11	ENSG00000087152	PIK3CB	YPL047W	SGF11
ENSG00000051415/PGS1	ENSG00000087157	ENSG00000051415	YCL004W	PGS1
CYBA/ISA1	ENSG00000087206	CYBA	YLL027W	ISA1
THOC3/ATP18	ENSG00000087245	THOC3	YML081C-A	ATP18
HEBP2/TPA1	ENSG00000087263	HEBP2	YER049W	TPA1
PLEKHA5/APA1	ENSG00000087266	PLEKHA5	YCL050C	APA1
PRSS8/CDC50	ENSG00000087274	PRSS8	YCR094W	CDC50
SIKE1/EST1	ENSG00000087338	SIKE1	YLR233C	EST1
RRP12/CUS1	ENSG00000087365	RRP12	YMR240C	CUS1
MSMO1/VPS1	ENSG00000087470	MSMO1	YKR001C	VPS1
TTC17/ERV46	ENSG00000087502	TTC17	YAL042W	ERV46
ALX4/RFX1	ENSG00000087903	ALX4	YLR176C	RFX1
FOXN3/GDS1	ENSG00000088179	FOXN3	YOR355W	GDS1
AKR7A2/HAS1	ENSG00000088205	AKR7A2	YMR290C	HAS1
MRTO4/RPS2	ENSG00000088247	MRTO4	YGL123W	RPS2
USE1/SFK1	ENSG00000088305	USE1	YKL051W	SFK1
MCF2L2/GAS2	ENSG00000088367	MCF2L2	YLR343W	GAS2
NRIP2/FPR1	ENSG00000088832	NRIP2	YNL135C	FPR1
LAMA3/SHP1	ENSG00000088833	LAMA3	YBL058W	SHP1
ANAPC4/DYN2	ENSG00000088986	ANAPC4	YDR424C	DYN2
KCNQ1/VAC7	ENSG00000088992	KCNQ1	YNL054W	VAC7
TRAPPC3/BRL1	ENSG00000089006	TRAPPC3	YHR036W	BRL1
THRAP3/RPL6A	ENSG00000089009	THRAP3	YML073C	RPL6A
PHPT1/ESF1	ENSG00000089048	PHPT1	YDR365C	ESF1
ENTPD2/APC5	ENSG00000089053	ENTPD2	YOR249C	APC5
ARID4B/REX4	ENSG00000089094	ARID4B	YOL080C	REX4
PTPRN/GCN1	ENSG00000089154	PTPRN	YGL195W	GCN1
KIF1B/PXL1	ENSG00000089159	KIF1B	YKR090W	PXL1
FOXC1/TFS1	ENSG00000089220	FOXC1	YLR178C	TFS1
SYNE2/ETP1	ENSG00000089234	SYNE2	YHL010C	ETP1
CBLN4/NCP1	ENSG00000089250	CBLN4	YHR042W	NCP1
CHRDL2/TAP42	ENSG00000089289	CHRDL2	YMR028W	TAP42
RELT/ROT2	ENSG00000089597	RELT	YBR229C	ROT2
NOP58/BIR1	ENSG00000089685	NOP58	YJR089W	BIR1
KCNH2/MAK5	ENSG00000089737	KCNH2	YBR142W	MAK5
CUL1/YMR244W	ENSG00000090006	CUL1	YMR244W	YMR244W
CYFIP2/LCB1	ENSG00000090054	CYFIP2	YMR296C	LCB1
TAB2/PAP1	ENSG00000090060	TAB2	YKR002W	PAP1
EIF2AK2/RMD5	ENSG00000090316	EIF2AK2	YDR255C	RMD5
KMT2C/XBP1	ENSG00000090339	KMT2C	YIL101C	XBP1
PUM2/IPI3	ENSG00000090372	PUM2	YNL182C	IPI3
MRPL43/PEX12	ENSG00000090432	MRPL43	YMR026C	PEX12
ITIH4/YNR064C	ENSG00000090487	ITIH4	YNR064C	YNR064C
C4orf27/MPS2	ENSG00000090565	C4orf27	YGL075C	MPS2
ZFR/TIM44	ENSG00000090659	ZFR	YIL022W	TIM44
NPFFR2/ALA1	ENSG00000090861	NPFFR2	YOR335C	ALA1
ENSG00000056345/SEC3	ENSG00000090989	ENSG00000056345	YER008C	SEC3
PHF21B/LPD1	ENSG00000091140	PHF21B	YFL018C	LPD1
TRAF1/SPR3	ENSG00000091409	TRAF1	YGR059W	SPR3
PCGF2/FUM1	ENSG00000091483	PCGF2	YPL262W	FUM1
IL17RB/ECM30	ENSG00000091536	IL17RB	YLR436C	ECM30
TRAF3IP2/BAP2	ENSG00000092068	TRAF3IP2	YBR068C	BAP2
GYG2/SLY1	ENSG00000092108	GYG2	YDR189W	SLY1
SERPINB3/HCR1	ENSG00000092200	SERPINB3	YLR192C	HCR1
PKP2/SPT16	ENSG00000092201	PKP2	YGL207W	SPT16
MSH4/ERT1	ENSG00000092208	MSH4	YBR239C	ERT1
F7/ADE16	ENSG00000092421	F7	YLR028C	ADE16
GDI2/YVC1	ENSG00000092439	GDI2	YOR087W	YVC1
PRDM1/SOF1	ENSG00000092470	PRDM1	YLL011W	SOF1
ATG5/SEC9	ENSG00000092531	ATG5	YGR009C	SEC9
PITHD1/GOR1	ENSG00000092621	PITHD1	YNL274C	GOR1
MTA3/MLC2	ENSG00000092841	MTA3	YPR188C	MLC2
USP13/HMF1	ENSG00000092847	USP13	YER057C	HMF1
LAMC2/DAL1	ENSG00000092964	LAMC2	YIR027C	DAL1
CDK14/AFT2	ENSG00000093010	CDK14	YPL202C	AFT2
SEC61A1/RSM22	ENSG00000093167	SEC61A1	YKL155C	RSM22
PPP1R12A/HOS3	ENSG00000094631	PPP1R12A	YPL116W	HOS3
RASGRF1/RPT6	ENSG00000094804	RASGRF1	YGL048C	RPT6
CAMK2B/SLP1	ENSG00000094975	CAMK2B	YOR154W	SLP1
CROCC/MSH2	ENSG00000095002	CROCC	YOL090W	MSH2
POLR3E/RET2	ENSG00000095139	POLR3E	YFR051C	RET2
ATP2B4/VAC8	ENSG00000095261	ATP2B4	YEL013W	VAC8
ZC3H11A/MSS51	ENSG00000095303	ZC3H11A	YLR203C	MSS51
RIOK2/NUP188	ENSG00000095319	RIOK2	YML103C	NUP188
NDC1/CAT2	ENSG00000095321	NDC1	YML042W	CAT2
FLYWCH1/VMA7	ENSG00000095539	FLYWCH1	YGR020C	VMA7
UNKL/ISW1	ENSG00000095564	UNKL	YBR245C	ISW1
ALDH18A1/HSP150	ENSG00000095794	ALDH18A1	YJL159W	HSP150
TARBP1/SGV1	ENSG00000096063	TARBP1	YPR161C	SGV1
MXD1/CEF1	ENSG00000096401	MXD1	YMR213W	CEF1
CDK17/COY1	ENSG00000096696	CDK17	YKL179C	COY1
DNAJC25/HST2	ENSG00000096717	DNAJC25	YPL015C	HST2
PSD/RPM2	ENSG00000096968	PSD	YML091C	RPM2
CTDP1/HRR25	ENSG00000097007	CTDP1	YPL204W	HRR25
YBX3/CDC7	ENSG00000097046	YBX3	YDL017W	CDC7
WNK1/ERP2	ENSG00000099203	WNK1	YAL007C	ERP2
CCAR1/MGR1	ENSG00000099204	CCAR1	YCL044C	MGR1
OGFR/NRG2	ENSG00000099326	OGFR	YBR066C	NRG2
GNA15/FRE8	ENSG00000099331	GNA15	YLR047C	FRE8
CREB3L3/RPN12	ENSG00000099341	CREB3L3	YFR052W	RPN12
PTPRU/SET1	ENSG00000099381	PTPRU	YHR119W	SET1
SNRNP40/NSE3	ENSG00000099399	SNRNP40	YDR288W	NSE3
COL11A1/CUS2	ENSG00000099622	COL11A1	YNL286W	CUS2
MPC1/ATP16	ENSG00000099624	MPC1	YDL004W	ATP16
ACAA1/YRA1	ENSG00000099783	ACAA1	YDR381W	YRA1
BCAT1/CDC34	ENSG00000099804	BCAT1	YDR054C	CDC34
HDAC7/RPB5	ENSG00000099817	HDAC7	YBR154C	RPB5
LZTS1/RPO41	ENSG00000099821	LZTS1	YFL036W	RPO41
SPAG4/YRB1	ENSG00000099901	SPAG4	YDR002W	YRB1
NCKAP1/GRS1	ENSG00000099917	NCKAP1	YBR121C	GRS1
MRPS35/RGC1	ENSG00000099940	MRPS35	YPR115W	RGC1
GUCY1B3/SHO1	ENSG00000099942	GUCY1B3	YER118C	SHO1
SFSWAP/RPA34	ENSG00000099968	SFSWAP	YJL148W	RPA34
TNK2/PRP21	ENSG00000099995	TNK2	YJL203W	PRP21
CDH3/SMD1	ENSG00000100028	CDH3	YGR074W	SMD1
ARSF/NOP7	ENSG00000100029	ARSF	YGR103W	NOP7
GPBP1/CDC28	ENSG00000100030	GPBP1	YBR160W	CDC28
CS/PTC3	ENSG00000100034	CS	YBL056W	PTC3
LTK/CTP1	ENSG00000100075	LTK	YBR291C	CTP1
MRPS24/GGA1	ENSG00000100083	MRPS24	YDR358W	GGA1
ELMO2/SPC105	ENSG00000100106	ELMO2	YGL093W	SPC105
WAPAL/SPP382	ENSG00000100109	WAPAL	YLR424W	SPP382
APPBP2/NHP2	ENSG00000100138	APPBP2	YDL208W	NHP2
POLD1/RPO26	ENSG00000100142	POLD1	YPR187W	RPO26
SEZ6/YLR462W	ENSG00000100151	SEZ6	YLR462W	YLR462W
EIF4B/DBP7	ENSG00000100201	EIF4B	YKR024C	DBP7
GLTSCR1/DMC1	ENSG00000100206	GLTSCR1	YER179W	DMC1
RPL18/BOP3	ENSG00000100207	RPL18	YNL042W	BOP3
ISOC2/BNA6	ENSG00000100219	ISOC2	YFR047C	BNA6
U2AF2/AIM33	ENSG00000100225	U2AF2	YML087C	AIM33
EPN1/YOR114W	ENSG00000100227	EPN1	YOR114W	YOR114W
MED29/SAP190	ENSG00000100239	MED29	YKR028W	SAP190
AHRR/GSF2	ENSG00000100242	AHRR	YML048W	GSF2
GSC2/PGA3	ENSG00000100243	GSC2	YML125C	PGA3
GPC1/LSB1	ENSG00000100266	GPC1	YGR136W	LSB1
ADCK1/APL1	ENSG00000100280	ADCK1	YJR005W	APL1
HAGH/SUT1	ENSG00000100284	HAGH	YGL162W	SUT1
RNF4/HMX1	ENSG00000100292	RNF4	YLR205C	HMX1
CASP8/YJR011C	ENSG00000100296	CASP8	YJR011C	YJR011C
ASUN/MCM6	ENSG00000100297	ASUN	YGL201C	MCM6
DLX3/PET54	ENSG00000100320	DLX3	YGR222W	PET54
SPA17/PIB1	ENSG00000100330	SPA17	YDR313C	PIB1
WISP2/MYO3	ENSG00000100345	WISP2	YKL129C	MYO3
NGFR/HPT1	ENSG00000100353	NGFR	YDR399W	HPT1
CDON/NPA3	ENSG00000100360	CDON	YJR072C	NPA3
TAF2/YLR224W	ENSG00000100365	TAF2	YLR224W	YLR224W
HIPK2/HSP12	ENSG00000100380	HIPK2	YFL014W	HSP12
TNPO3/HRT1	ENSG00000100387	TNPO3	YOL133W	HRT1
MEF2BNB-MEF2B/GCN5	ENSG00000100393	MEF2BNB-MEF2B	YGR252W	GCN5
RFXANK/RNA1	ENSG00000100401	RFXANK	YMR235C	RNA1
LPAR2/APA2	ENSG00000100403	LPAR2	YDR530C	APA2
CTSA/RPC25	ENSG00000100413	CTSA	YKL144C	RPC25
SUGP2/NTO1	ENSG00000100425	SUGP2	YPR031W	NTO1
SLC12A2/FPR3	ENSG00000100442	SLC12A2	YML074C	FPR3
SNX24/PAU15	ENSG00000100448	SNX24	YIR041W	PAU15
EYA2/TIF3	ENSG00000100461	EYA2	YPR163C	TIF3
CNN2/DPB2	ENSG00000100479	CNN2	YPR175W	DPB2
SNCAIP/GPH1	ENSG00000100504	SNCAIP	YPR160W	GPH1
DDX20/RAD27	ENSG00000100526	DDX20	YKL113C	RAD27
BTBD1/VMA8	ENSG00000100554	BTBD1	YEL051W	VMA8
BCAS1/GPI15	ENSG00000100564	BCAS1	YNL038W	GPI15
POU1F1/PRE10	ENSG00000100567	POU1F1	YOR362C	PRE10
PMS1/VTI1	ENSG00000100568	PMS1	YMR197C	VTI1
HMG20B/AHA1	ENSG00000100591	HMG20B	YDR214W	AHA1
CALCRL/BNR1	ENSG00000100592	CALCRL	YIL159W	BNR1
TAF11/LCB2	ENSG00000100596	TAF11	YDR062W	LCB2
ANKS1A/RRT6	ENSG00000100605	ANKS1A	YGL146C	RRT6
AP3D1/HRB1	ENSG00000100650	AP3D1	YNL004W	HRB1
ZNF76/TIF5	ENSG00000100664	ZNF76	YPR041W	TIF5
SLC9A3R2/CYS3	ENSG00000100665	SLC9A3R2	YAL012W	CYS3
NTHL1/MPH1	ENSG00000100697	NTHL1	YIR002C	MPH1
GNAI3/MIS1	ENSG00000100714	GNAI3	YBR084W	MIS1
IPO5/YAP1	ENSG00000100722	IPO5	YML007W	YAP1
OAT/YLR456W	ENSG00000100744	OAT	YLR456W	YLR456W
WDR3/YGR093W	ENSG00000100749	WDR3	YGR093W	YGR093W
PKN2/RPT2	ENSG00000100764	PKN2	YDL007W	RPT2
WDR18/RCK1	ENSG00000100784	WDR18	YGL158W	RCK1
TRAM2/PRE7	ENSG00000100804	TRAM2	YBL041W	PRE7
NTN1/CST9	ENSG00000100814	NTN1	YLR394W	CST9
GLP2R/NOT5	ENSG00000100815	GLP2R	YPR072W	NOT5
MCM10/SGN1	ENSG00000100836	MCM10	YIR001C	SGN1
DGKA/YHR202W	ENSG00000100852	DGKA	YHR202W	YHR202W
ERBB3/SRP54	ENSG00000100883	ERBB3	YPR088C	SRP54
ROPN1/FUN30	ENSG00000100888	ROPN1	YAL019W	FUN30
KARS/SCL1	ENSG00000100902	KARS	YGL011C	SCL1
PDIA5/MGA2	ENSG00000100906	PDIA5	YIR033W	MGA2
NDUFB4/PCM1	ENSG00000100908	NDUFB4	YEL058W	PCM1
SPEN/LEA1	ENSG00000100949	SPEN	YPL213W	LEA1
MYLK/ART5	ENSG00000100979	MYLK	YGR068C	ART5
MAP2K4/PSF1	ENSG00000101003	MAP2K4	YDR013W	PSF1
SNAP91/CIK1	ENSG00000101004	SNAP91	YMR198W	CIK1
SLK/DIA1	ENSG00000101049	SLK	YMR316W	DIA1
COL17A1/GAT2	ENSG00000101076	COL17A1	YMR136W	GAT2
SEC61A2/PET9	ENSG00000101084	SEC61A2	YBL030C	PET9
PRKCQ/CDC15	ENSG00000101109	PRKCQ	YAR019C	CDC15
TLE2/GIM3	ENSG00000101132	TLE2	YNL153C	GIM3
ASB1/SWD2	ENSG00000101138	ASB1	YKL018W	SWD2
FAM107B/LYS9	ENSG00000101144	FAM107B	YNR050C	LYS9
ME1/GLE2	ENSG00000101146	ME1	YER107C	GLE2
TBC1D1/PRP6	ENSG00000101161	TBC1D1	YBR055C	PRP6
CDK13/PRE6	ENSG00000101182	CDK13	YOL038W	PRE6
MTHFD2/EAF7	ENSG00000101189	MTHFD2	YNL136W	EAF7
SLC9A7/BYE1	ENSG00000101191	SLC9A7	YKL005C	BYE1
FOXJ2/GID8	ENSG00000101193	FOXJ2	YMR135C	GID8
YBX1/GLO3	ENSG00000101199	YBX1	YER122C	GLO3
PDE4A/TEF2	ENSG00000101210	PDE4A	YBR118W	TEF2
PPP2R5A/YCH1	ENSG00000101224	PPP2R5A	YGR203W	YCH1
CTNNA2/ARL3	ENSG00000101246	CTNNA2	YPL051W	ARL3
ELAVL1/CKA2	ENSG00000101266	ELAVL1	YOR061W	CKA2
TIE1/CPR8	ENSG00000101298	TIE1	YNR028W	CPR8
SMARCD1/SEC23	ENSG00000101310	SMARCD1	YPR181C	SEC23
KDM4A/CYB2	ENSG00000101323	KDM4A	YML054C	CYB2
NFYC/MZM1	ENSG00000101327	NFYC	YDR493W	MZM1
SLC9A3/TRL1	ENSG00000101333	SLC9A3	YJL087C	TRL1
NGEF/BEM1	ENSG00000101336	NGEF	YBR200W	BEM1
ASPM/KIP3	ENSG00000101350	ASPM	YGL216W	KIP3
CD84/IDH1	ENSG00000101365	CD84	YNL037C	IDH1
ELOVL1/BIM1	ENSG00000101367	ELOVL1	YER016W	BIM1
SPI1/TTI1	ENSG00000101407	SPI1	YKL033W	TTI1
ZNRD1/ARP5	ENSG00000101442	ZNRD1	YNL059C	ARP5
MPPED2/SAH1	ENSG00000101444	MPPED2	YER043C	SAH1
ZBTB11/YPL034W	ENSG00000101474	ZBTB11	YPL034W	YPL034W
ATXN3/UBP6	ENSG00000101557	ATXN3	YFR010W	UBP6
GOLGA5/ABD1	ENSG00000101654	GOLGA5	YBR236C	ABD1
FGFR2/UBX5	ENSG00000101745	FGFR2	YDR330W	UBX5
EML1/RAD30	ENSG00000101751	EML1	YDR419W	RAD30
ARFGEF1/RIO1	ENSG00000101782	ARFGEF1	YOR119C	RIO1
MTFR1/PTI1	ENSG00000101811	MTFR1	YGR156W	PTI1
STAG3/NAS6	ENSG00000101843	STAG3	YGR232W	NAS6
FECH/UTP7	ENSG00000101849	FECH	YER082C	UTP7
MYO9A/POL2	ENSG00000101868	MYO9A	YNL262W	POL2
DDX3Y/MRS1	ENSG00000101871	DDX3Y	YIR021W	MRS1
PFKP/YPL039W	ENSG00000101888	PFKP	YPL039W	YPL039W
SP100/ALG13	ENSG00000101901	SP100	YGL047W	ALG13
KLF6/PRS2	ENSG00000101911	KLF6	YER099C	PRS2
PPAP2A/SET3	ENSG00000101945	PPAP2A	YKR029C	SET3
NEO1/EPL1	ENSG00000101977	NEO1	YFL024C	EPL1
TRAM1/PXA2	ENSG00000101986	TRAM1	YKL188C	PXA2
PHKA1/CPT1	ENSG00000102007	PHKA1	YNL130C	CPT1
TNFRSF1A/SAC6	ENSG00000102024	TNFRSF1A	YDR129C	SAC6
CACNB1/ISW2	ENSG00000102038	CACNB1	YOR304W	ISW2
EVI5/YMR1	ENSG00000102043	EVI5	YJR110W	YMR1
PKM/YGL242C	ENSG00000102048	PKM	YGL242C	YGL242C
DHX29/UME1	ENSG00000102054	DHX29	YPL139C	UME1
DNTTIP2/SMF1	ENSG00000102096	DNTTIP2	YOL122C	SMF1
TP53BP1/TAZ1	ENSG00000102125	TP53BP1	YPR140W	TAZ1
TRO/PGK1	ENSG00000102144	TRO	YCR012W	PGK1
RRP15/MDY2	ENSG00000102178	RRP15	YOL111C	MDY2
RHOA/ATG17	ENSG00000102189	RHOA	YLR423C	ATG17
DHX8/YAK1	ENSG00000102225	DHX8	YJL141C	YAK1
PRKCZ/UBP7	ENSG00000102226	PRKCZ	YIL156W	UBP7
SYT1/PAB1	ENSG00000102241	SYT1	YER165W	PAB1
IDH3G/ALE1	ENSG00000102312	IDH3G	YOR175C	ALE1
ROGDI/KTR1	ENSG00000102385	ROGDI	YOR099W	KTR1
PDZD4/CTR86	ENSG00000102401	PDZD4	YCR054C	CTR86
ROCK1/YER130C	ENSG00000102554	ROCK1	YER130C	YER130C
CBFB/YPK1	ENSG00000102572	CBFB	YKL126W	YPK1
PDK3/CDC1	ENSG00000102575	PDK3	YDR182W	CDC1
HYAL2/YJL118W	ENSG00000102595	HYAL2	YJL118W	YJL118W
HDAC4/FUS2	ENSG00000102606	HDAC4	YMR232W	FUS2
RASSF1/URA2	ENSG00000102699	RASSF1	YJL130C	URA2
FGFR3/YNL010W	ENSG00000102753	FGFR3	YNL010W	YNL010W
IFI35/CIT3	ENSG00000102786	IFI35	YPR001W	CIT3
COASY/RCK2	ENSG00000102882	COASY	YLR248W	RCK2
MEF2A/NTF2	ENSG00000102898	MEF2A	YER009W	NTF2
OTUD5/NIC96	ENSG00000102900	OTUD5	YFR002W	NIC96
TFE3/PHO3	ENSG00000102921	TFE3	YBR092C	PHO3
TBC1D25/STP1	ENSG00000102974	TBC1D25	YDR463W	STP1
ACSL4/RPN8	ENSG00000103035	ACSL4	YOR261C	RPN8
INPP5A/LRO1	ENSG00000103066	INPP5A	YNR008W	LRO1
GPKOW/YNL176C	ENSG00000103152	GPKOW	YNL176C	YNL176C
GRIPAP1/VMR1	ENSG00000103222	GRIPAP1	YHL035C	VMR1
FTSJ1/MUP1	ENSG00000103257	FTSJ1	YGR055W	MUP1
POLR1A/NBP35	ENSG00000103274	POLR1A	YGL091C	NBP35
LAPTM4A/UBC9	ENSG00000103275	LAPTM4A	YDL064W	UBC9
IP6K2/ARO2	ENSG00000103313	IP6K2	YGL148W	ARO2
STON1-GTF2A1L/SUP35	ENSG00000103342	STON1-GTF2A1L	YDR172W	SUP35
SRBD1/RPL40B	ENSG00000103363	SRBD1	YKR094C	RPL40B
CYFIP1/SEC63	ENSG00000103423	CYFIP1	YOR254C	SEC63
RASGRP2/PEP5	ENSG00000103429	RASGRP2	YMR231W	PEP5
PSME4/RPL36A	ENSG00000103479	PSME4	YMR194W	RPL36A
IFT80/SFP1	ENSG00000103495	IFT80	YLR403W	SFP1
SIRT2/SSO1	ENSG00000103496	SIRT2	YPL232W	SSO1
ERLEC1/TAE1	ENSG00000103510	ERLEC1	YBR261C	TAE1
PPP2R5B/ICY2	ENSG00000103540	PPP2R5B	YPL250C	ICY2
PYGM/AI4	ENSG00000103546	PYGM	Q0065	AI4
PITX1/BRE1	ENSG00000103549	PITX1	YDL074C	BRE1
TRPC7/KSP1	ENSG00000103653	TRPC7	YHR082C	KSP1
NUP133/YKR023W	ENSG00000103671	NUP133	YKR023W	YKR023W
NUCKS1/LIA1	ENSG00000103723	NUCKS1	YJR070C	LIA1
VPS35/YPT11	ENSG00000103769	VPS35	YNL304W	YPT11
DNAJA2/RBA50	ENSG00000103932	DNAJA2	YDR527W	RBA50
BCL3/STB2	ENSG00000103942	BCL3	YMR053C	STB2
KCNAB2/YKL070W	ENSG00000103966	KCNAB2	YKL070W	YKL070W
ABCC9/MXR1	ENSG00000104064	ABCC9	YER042W	MXR1
GAL/HSP10	ENSG00000104067	GAL	YOR020C	HSP10
CLEC2D/PEP3	ENSG00000104142	CLEC2D	YLR148W	PEP3
RORA/MSC2	ENSG00000104147	RORA	YDR205W	MSC2
DRD4/GND1	ENSG00000104221	DRD4	YHR183W	GND1
TGFBR3/YOL159C	ENSG00000104299	TGFBR3	YOL159C	YOL159C
KIAA1107/MCK1	ENSG00000104312	KIAA1107	YNL307C	MCK1
PLA2G10/AIM31	ENSG00000104320	PLA2G10	YML030W	AIM31
ATP1B3/POP1	ENSG00000104356	ATP1B3	YNL221C	POP1
NEDD4/SOH1	ENSG00000104368	NEDD4	YGL127C	SOH1
PIGB/YPT7	ENSG00000104388	PIGB	YML001W	YPT7
MAPK6/GNA1	ENSG00000104408	MAPK6	YFL017C	GNA1
GNB5/EMC2	ENSG00000104412	GNB5	YJR088C	EMC2
RAB27A/UBS1	ENSG00000104415	RAB27A	YBR165W	UBS1
CECR5/DAL80	ENSG00000104447	CECR5	YKR034W	DAL80
UFD1L/TAH1	ENSG00000104450	UFD1L	YCR060W	TAH1
LRP6/DAL81	ENSG00000104490	LRP6	YIR023W	DAL81
GUCY2C/EFB1	ENSG00000104529	GUCY2C	YAL003W	EFB1
SCT/PSA1	ENSG00000104549	SCT	YDL055C	PSA1
PHRF1/TMT1	ENSG00000104611	PHRF1	YER175C	TMT1
IKBKAP/BCH2	ENSG00000104613	IKBKAP	YKR027W	BCH2
NUCB2/VPS55	ENSG00000104660	NUCB2	YJR044C	VPS55
PFN2/OST3	ENSG00000104723	PFN2	YOR085W	OST3
PTPN3/MCM4	ENSG00000104738	PTPN3	YPR019W	MCM4
SPTB/YPR172W	ENSG00000104755	SPTB	YPR172W	YPR172W
DAPP1/SSP120	ENSG00000104805	DAPP1	YLR250W	SSP120
FGF10/GSY2	ENSG00000104812	FGF10	YLR258W	GSY2
SMG6/ECI1	ENSG00000104823	SMG6	YLR284C	ECI1
EXOC5/TUB2	ENSG00000104833	EXOC5	YFL037W	TUB2
CLTCL1/DIA4	ENSG00000104835	CLTCL1	YHR011W	DIA4
FSTL3/SNP1	ENSG00000104852	FSTL3	YIL061C	SNP1
DGCR2/YER184C	ENSG00000104863	DGCR2	YER184C	YER184C
RNF126/PIH1	ENSG00000104872	RNF126	YHR034C	PIH1
MNT/PRP11	ENSG00000104897	MNT	YDL043C	PRP11
ZXDC/TRM1	ENSG00000104907	ZXDC	YDR120C	TRM1
POLB/HSC82	ENSG00000104938	POLB	YMR186W	HSC82
WIPI1/YJU2	ENSG00000104957	WIPI1	YKL095W	YJU2
ASNS/RPL6B	ENSG00000104960	ASNS	YLR448W	RPL6B
AP3M2/SGT2	ENSG00000104969	AP3M2	YOR007C	SGT2
CNGB1/CCA1	ENSG00000105011	CNGB1	YER168C	CCA1
ST6GALNAC2/MAS1	ENSG00000105088	ST6GALNAC2	YLR163C	MAS1
CHAT/CRH1	ENSG00000105127	CHAT	YGR189C	CRH1
PABPC1/POP4	ENSG00000105171	PABPC1	YBR257W	POP4
TESK2/CLN2	ENSG00000105173	TESK2	YPL256C	CLN2
C16orf80/MUK1	ENSG00000105186	C16orf80	YPL070W	MUK1
CSNK2A2/TIM50	ENSG00000105197	CSNK2A2	YPL063W	TIM50
PTPN21/NOP1	ENSG00000105202	PTPN21	YDL014W	NOP1
EIF2B3/KIN28	ENSG00000105204	EIF2B3	YDL108W	KIN28
CAMK2A/PGI1	ENSG00000105220	CAMK2A	YBR196C	PGI1
TCOF1/COQ9	ENSG00000105227	TCOF1	YLR201C	COQ9
CDC42/GFD2	ENSG00000105229	CDC42	YCL036W	GFD2
OSBPL3/ALF1	ENSG00000105254	OSBPL3	YNL148C	ALF1
EPHA8/FCJ1	ENSG00000105281	EPHA8	YKR016W	FCJ1
SLC12A3/PRO1	ENSG00000105323	SLC12A3	YDR300C	PRO1
RAD18/CDH1	ENSG00000105325	RAD18	YGL003C	CDH1
ATP2B1/YML6	ENSG00000105364	ATP2B1	YML025C	YML6
NCK2/RSC3	ENSG00000105369	NCK2	YDR303C	RSC3
MAP4K4/QDR1	ENSG00000105370	MAP4K4	YIL120W	QDR1
RPL31/RPS19B	ENSG00000105372	RPL31	YNL302C	RPS19B
WDR1/NOP53	ENSG00000105373	WDR1	YPL146C	NOP53
SNX13/AVT7	ENSG00000105388	SNX13	YIL088C	AVT7
ARHGAP10/SEC17	ENSG00000105402	ARHGAP10	YBL050W	SEC17
RPS6KA2/YIP3	ENSG00000105404	RPS6KA2	YNL044W	YIP3
ING3/PMA2	ENSG00000105409	ING3	YPL036W	PMA2
WBSCR22/ERD2	ENSG00000105438	WBSCR22	YBL040C	ERD2
SEL1L/SYT1	ENSG00000105443	SEL1L	YPR095C	SYT1
TRIP13/RSA4	ENSG00000105447	TRIP13	YCR072C	RSA4
ATP6AP1/CDC9	ENSG00000105486	ATP6AP1	YDL164C	CDC9
TCF3/PLB3	ENSG00000105499	TCF3	YOL011W	PLB3
TRIB2/TPD3	ENSG00000105568	TRIB2	YAL016W	TPD3
DAZAP1/POX1	ENSG00000105607	DAZAP1	YGL205W	POX1
MBD3/NRG1	ENSG00000105610	MBD3	YDR043C	NRG1
PRLH/PRP31	ENSG00000105618	PRLH	YGR091W	PRP31
HLTF/SPC2	ENSG00000105668	HLTF	YML055W	SPC2
CPSF1/SEC28	ENSG00000105669	CPSF1	YIL076W	SEC28
CDH19/DBP8	ENSG00000105671	CDH19	YHR169W	DBP8
PDCD2/SFG1	ENSG00000105676	PDCD2	YOR315W	SFG1
PRKACA/YRB30	ENSG00000105698	PRKACA	YGL164C	YRB30
LPHN1/PKH1	ENSG00000105723	LPHN1	YDR490C	PKH1
ACTN1/SPF1	ENSG00000105726	ACTN1	YEL031W	SPF1
RPS6KA6/SPC1	ENSG00000105737	RPS6KA6	YJR010C-A	SPC1
EPN2/GLO4	ENSG00000105755	EPN2	YOR040W	GLO4
PTPN18/YGR210C	ENSG00000105793	PTPN18	YGR210C	YGR210C
LIMS2/ZUO1	ENSG00000105821	LIMS2	YGR285C	ZUO1
LNX1/BET1	ENSG00000105829	LNX1	YIL004C	BET1
TFRC/DET1	ENSG00000105852	TFRC	YDR051C	DET1
SREBF1/POL31	ENSG00000105854	SREBF1	YJR006W	POL31
TRPC5/YKL069W	ENSG00000105855	TRPC5	YKL069W	YKL069W
AFF4/ZIM17	ENSG00000105866	AFF4	YNL310C	ZIM17
UBE2D1/WTM1	ENSG00000105875	UBE2D1	YOR230W	WTM1
MPP5/HOS4	ENSG00000105887	MPP5	YIL112W	HOS4
SMC1A/YGR066C	ENSG00000105939	SMC1A	YGR066C	YGR066C
HSD17B10/KGD1	ENSG00000105953	HSD17B10	YIL125W	KGD1
MARK2/YHR131C	ENSG00000105974	MARK2	YHR131C	YHR131C
HMMR/SAT4	ENSG00000105976	HMMR	YCR008W	SAT4
CHFR/JJJ1	ENSG00000105993	CHFR	YNL227C	JJJ1
TRHDE/SOV1	ENSG00000106013	TRHDE	YMR066W	SOV1
P4HA2/RIM1	ENSG00000106028	P4HA2	YCR028C-A	RIM1
FCGR2B/ARO3	ENSG00000106052	FCGR2B	YDR035W	ARO3
NFATC3/YBR139W	ENSG00000106066	NFATC3	YBR139W	YBR139W
ACADVL/YCR099C	ENSG00000106069	ACADVL	YCR099C	YCR099C
FBXW11/PEP12	ENSG00000106089	FBXW11	YOR036W	PEP12
ACAP1/GRS2	ENSG00000106105	ACAP1	YPR081C	GRS2
CRMP1/GIS3	ENSG00000106125	CRMP1	YLR094C	GIS3
DERL2/PRT1	ENSG00000106263	DERL2	YOR361C	PRT1
NDE1/YLR179C	ENSG00000106333	NDE1	YLR179C	YLR179C
MRVI1/NOP15	ENSG00000106344	MRVI1	YNL110C	NOP15
AP1M1/IMD3	ENSG00000106348	AP1M1	YLR432W	IMD3
PVR/LSM5	ENSG00000106355	PVR	YER146W	LSM5
IKBKG/KTR3	ENSG00000106397	IKBKG	YBR205W	KTR3
XRCC1/RIM101	ENSG00000106571	XRCC1	YHL027W	RIM101
SCARB1/PRE8	ENSG00000106588	SCARB1	YML092C	PRE8
MCM2/MRPL32	ENSG00000106591	MCM2	YCR003W	MRPL32
TP63/RHB1	ENSG00000106615	TP63	YCR027C	RHB1
LLGL2/SDS23	ENSG00000106617	LLGL2	YGL056C	SDS23
NLE1/YDL157C	ENSG00000106628	NLE1	YDL157C	YDL157C
SDHA/VMA21	ENSG00000106688	SDHA	YGR105W	VMA21
SMARCE1/HIR1	ENSG00000106789	SMARCE1	YBL008W	HIR1
KDM5A/DIP2	ENSG00000106829	KDM5A	YLR129W	DIP2
ADAM11/DFG16	ENSG00000106952	ADAM11	YOR030W	DFG16
PPP2R3A/OAF1	ENSG00000106991	PPP2R3A	YAL051W	OAF1
FERMT2/ADK2	ENSG00000106992	FERMT2	YER170W	ADK2
ABCB11/FRQ1	ENSG00000107130	ABCB11	YDR373W	FRQ1
CD5L/PSD1	ENSG00000107186	CD5L	YNL169C	PSD1
PTGS2/SPG4	ENSG00000107187	PTGS2	YMR107W	SPG4
IGF2BP2/MBF1	ENSG00000107223	IGF2BP2	YOR298C-A	MBF1
MAP3K13/MRF1	ENSG00000107242	MAP3K13	YGL143C	MRF1
ST6GAL1/SNL1	ENSG00000107262	ST6GAL1	YIL016W	SNL1
VDAC1P1/DNA2	ENSG00000107290	VDAC1P1	YHR164C	DNA2
PICALM/PDR10	ENSG00000107331	PICALM	YOR328W	PDR10
NSF/YNL144C	ENSG00000107341	NSF	YNL144C	YNL144C
GLI2/GAT1	ENSG00000107485	GLI2	YFL021W	GAT1
CLASP1/VBA5	ENSG00000107518	CLASP1	YKR105C	VBA5
MRPS34/SLM3	ENSG00000107521	MRPS34	YDL033C	SLM3
NOTCH3/TKL2	ENSG00000107537	NOTCH3	YBR117C	TKL2
CLNS1A/PEX13	ENSG00000107554	CLNS1A	YLR191W	PEX13
PPP2R2C/DPB11	ENSG00000107560	PPP2R2C	YJL090C	DPB11
TEAD2/PHB1	ENSG00000107566	TEAD2	YGR132C	PHB1
EED/RPG1	ENSG00000107581	EED	YBR079C	RPG1
CDHR2/PET18	ENSG00000107611	CDHR2	YCR020C	PET18
SNCB/TIF2	ENSG00000107625	SNCB	YJL138C	TIF2
TSG101/PRR1	ENSG00000107643	TSG101	YKL116C	PRR1
ATP2A3/YOR022C	ENSG00000107651	ATP2A3	YOR022C	YOR022C
CA12/NSE4	ENSG00000107672	CA12	YDL105W	NSE4
MGLL/ATG26	ENSG00000107679	MGLL	YLR189C	ATG26
NTN4/CNA1	ENSG00000107758	NTN4	YLR433C	CNA1
BCS1L/MPM1	ENSG00000107771	BCS1L	YJL066C	MPM1
NUAK1/PHO5	ENSG00000107789	NUAK1	YBR093C	PHO5
SLC24A1/GEA2	ENSG00000107862	SLC24A1	YEL022W	GEA2
SCARF1/BAG7	ENSG00000107863	SCARF1	YOR134W	BAG7
LMAN1/BCP1	ENSG00000107949	LMAN1	YDR361C	BCP1
PTPLAD1/YOL098C	ENSG00000107959	PTPLAD1	YOL098C	YOL098C
IPCEF1/PSF3	ENSG00000107960	IPCEF1	YOL146W	PSF3
ZZEF1/TRX1	ENSG00000108010	ZZEF1	YLR043C	TRX1
ENO1/NUP159	ENSG00000108021	ENO1	YIL115C	NUP159
SLC12A1/FRA1	ENSG00000108039	SLC12A1	YLL029W	FRA1
C19orf10/SMC3	ENSG00000108055	C19orf10	YJL074C	SMC3
ANO8/CYR1	ENSG00000108061	ANO8	YJL005W	CYR1
ARHGEF10L/IXR1	ENSG00000108064	ARHGEF10L	YKL032C	IXR1
TXK/RTS3	ENSG00000108091	TXK	YGR161C	RTS3
KCNQ2/CUL3	ENSG00000108094	KCNQ2	YGR003W	CUL3
TACR2/SSN2	ENSG00000108100	TACR2	YDR443C	SSN2
ACTR6/CYC7	ENSG00000108107	ACTR6	YEL039C	CYC7
TIPIN/CAF120	ENSG00000108175	TIPIN	YNL278W	CAF120
SRI/CPR5	ENSG00000108179	SRI	YDR304C	CPR5
EIF4G3/YHI9	ENSG00000108187	EIF4G3	YHR029C	YHI9
NUP37/HED1	ENSG00000108256	NUP37	YDR014W-A	HED1
SEMA3A/ADA2	ENSG00000108264	SEMA3A	YDR448W	ADA2
SEMA3C/PRE4	ENSG00000108294	SEMA3C	YFR050C	PRE4
ACAT1/CWC25	ENSG00000108296	ACAT1	YNL245C	CWC25
CELSR1/RAD7	ENSG00000108306	CELSR1	YJR052W	RAD7
ZNF638/NHP6A	ENSG00000108312	ZNF638	YPR052C	NHP6A
ADD2/RPN3	ENSG00000108344	ADD2	YER021W	RPN3
FGF4/NOP8	ENSG00000108349	FGF4	YOL144W	NOP8
RASAL2/FUN19	ENSG00000108375	RASAL2	YAL034C	FUN19
MARK3/RAD57	ENSG00000108384	MARK3	YDR004W	RAD57
SLC25A3/RAD18	ENSG00000108395	SLC25A3	YCR066W	RAD18
FOSL2/GPT2	ENSG00000108405	FOSL2	YKR067W	GPT2
FRYL/KAP95	ENSG00000108424	FRYL	YLR347C	KAP95
FSCN1/BOS1	ENSG00000108433	FSCN1	YLR078C	BOS1
ACTB/HRQ1	ENSG00000108469	ACTB	YDR291W	HRQ1
PLD1/ATG4	ENSG00000108510	PLD1	YNL223W	ATG4
WDR62/DMA2	ENSG00000108523	WDR62	YNL116W	DMA2
DLG1/OAC1	ENSG00000108528	DLG1	YKL120W	OAC1
RAB7A/VTC2	ENSG00000108551	RAB7A	YFL004W	VTC2
BCAP29/MRPL20	ENSG00000108557	BCAP29	YKR085C	MRPL20
SART3/KRS1	ENSG00000108559	SART3	YDR037W	KRS1
ARHGAP15/SRO9	ENSG00000108561	ARHGAP15	YCL037C	SRO9
PAX2/HXT10	ENSG00000108576	PAX2	YFL011W	HXT10
EXOSC7/LAP3	ENSG00000108578	EXOSC7	YNL239W	LAP3
KIFAP3/GOS1	ENSG00000108587	KIFAP3	YHL031C	GOS1
MCM6/RBG2	ENSG00000108591	MCM6	YGR173W	RBG2
REXO2/SPB1	ENSG00000108592	REXO2	YCL054W	SPB1
RBM7/RSC6	ENSG00000108604	RBM7	YCR052W	RSC6
RBMS2/YML108W	ENSG00000108641	RBMS2	YML108W	YML108W
BAZ2A/RRP5	ENSG00000108651	BAZ2A	YMR229C	RRP5
PTPN23/SNU114	ENSG00000108654	PTPN23	YKL173W	SNU114
MLH1/RPN6	ENSG00000108671	MLH1	YDL097C	RPN6
UNG/YDL057W	ENSG00000108700	UNG	YDL057W	YDL057W
KLHL20/SPT7	ENSG00000108773	KLHL20	YBR081C	SPT7
RGS11/YPT6	ENSG00000108774	RGS11	YLR262C	YPT6
PLXNA2/MRP7	ENSG00000108826	PLXNA2	YNL005C	MRP7
SPAG5/RHO5	ENSG00000108830	SPAG5	YNL180C	RHO5
ANKRD13A/HOS2	ENSG00000108840	ANKRD13A	YGL194C	HOS2
TPD52/LUC7	ENSG00000108848	TPD52	YDL087C	LUC7
ACACB/CHS2	ENSG00000108854	ACACB	YBR038W	CHS2
TRAF4/MSG5	ENSG00000108861	TRAF4	YNL053W	MSG5
PAG1/FAA2	ENSG00000108946	PAG1	YER015W	FAA2
GPATCH1/LOT5	ENSG00000108953	GPATCH1	YKL183W	LOT5
ICAM3/GIN4	ENSG00000108984	ICAM3	YDR507C	GIN4
NT5C2/KTI12	ENSG00000109046	NT5C2	YKL110C	KTI12
MCAM/YIR042C	ENSG00000109065	MCAM	YIR042C	YIR042C
GPC4/SPT6	ENSG00000109111	GPC4	YGR116W	SPT6
CAMSAP3/POM33	ENSG00000109133	CAMSAP3	YLL023C	POM33
RAP1GAP/AVO2	ENSG00000109320	RAP1GAP	YMR068W	AVO2
XAB2/SIN4	ENSG00000109339	XAB2	YNL236W	SIN4
ARHGEF1/MGE1	ENSG00000109519	ARHGEF1	YOR232W	MGE1
STXBP2/GAR1	ENSG00000109534	STXBP2	YHR089C	GAR1
MAP2K7/AIM45	ENSG00000109536	MAP2K7	YPR004C	AIM45
NMRK2/GEF1	ENSG00000109572	NMRK2	YJR040W	GEF1
DGKD/PRP43	ENSG00000109606	DGKD	YGL120C	PRP43
CTTNBP2/CDC4	ENSG00000109670	CTTNBP2	YFL009W	CDC4
ACTL6B/SKT5	ENSG00000109771	ACTL6B	YBL061C	SKT5
RARB/USV1	ENSG00000109787	RARB	YPL230W	USV1
TOP2B/FMP52	ENSG00000109854	TOP2B	YER004W	FMP52
NFKB2/ELP4	ENSG00000109911	NFKB2	YPL101W	ELP4
PPP1R12B/ZPR1	ENSG00000109917	PPP1R12B	YGR211W	ZPR1
DNAJC10/SSB1	ENSG00000109971	DNAJC10	YDL229W	SSB1
GTF3C1/TPS3	ENSG00000110047	GTF3C1	YMR261C	TPS3
IL4R/OSH3	ENSG00000110048	IL4R	YHR073W	OSH3
USP33/SAP185	ENSG00000110075	USP33	YJL098W	SAP185
PAK3/YAT1	ENSG00000110090	PAK3	YAR035W	YAT1
DCX/PRP19	ENSG00000110107	DCX	YLL036C	PRP19
SNRPA/PHO91	ENSG00000110344	SNRPA	YNR013C	PHO91
SPAG6/DHH1	ENSG00000110367	SPAG6	YDL160C	DHH1
EXOSC5/REC104	ENSG00000110395	EXOSC5	YHR157W	REC104
DYNC1I2/SED4	ENSG00000110427	DYNC1I2	YCR067C	SED4
APBB1IP/LAT1	ENSG00000110435	APBB1IP	YNL071W	LAT1
LRCH4/YNL247W	ENSG00000110619	LRCH4	YNL247W	YNL247W
FAM76B/TOM70	ENSG00000110711	FAM76B	YNL121C	TOM70
SIRT6/NUP116	ENSG00000110713	SIRT6	YMR047C	NUP116
TYR/EKI1	ENSG00000110721	TYR	YDR147W	EKI1
POLD3/TFB1	ENSG00000110768	POLD3	YDR311W	TFB1
ACTN2/NAS2	ENSG00000110801	ACTN2	YIL007C	NAS2
CAPZB/SPC19	ENSG00000110841	CAPZB	YDR201W	SPC19
PHF17/PAR32	ENSG00000110851	PHF17	YDL173W	PAR32
UBE2A/CRN1	ENSG00000110880	UBE2A	YLR429W	CRN1
FGFR1/CAX4	ENSG00000110881	FGFR1	YGR036C	CAX4
FKBP6/CHA4	ENSG00000110887	FKBP6	YLR098C	CHA4
GTF2I/ERG12	ENSG00000110921	GTF2I	YMR208W	ERG12
SMC1B/ATP1	ENSG00000110955	SMC1B	YBL099W	ATP1
FBLN1/YFL067W	ENSG00000111011	FBLN1	YFL067W	YFL067W
ITGA8/MSK1	ENSG00000111052	ITGA8	YNL073W	MSK1
CST7/MAP2	ENSG00000111142	CST7	YBL091C	MAP2
MAP2/LAP2	ENSG00000111144	MAP2	YNL045W	LAP2
PIAS2/YCR023C	ENSG00000111181	PIAS2	YCR023C	YCR023C
AMPH/FKH2	ENSG00000111206	AMPH	YNL068C	FKH2
ARAF/VPH2	ENSG00000111224	ARAF	YKL119C	VPH2
MCCC1/RPS24B	ENSG00000111241	MCCC1	YIL069C	RPS24B
FAP/ALD5	ENSG00000111275	FAP	YER073W	ALD5
NEBL/TFB4	ENSG00000111358	NEBL	YPR056W	TFB4
UBE2K/SSO2	ENSG00000111450	UBE2K	YMR183C	SSO2
PIK3C3/RET3	ENSG00000111481	PIK3C3	YPL010W	RET3
N4BP2/YJL163C	ENSG00000111530	N4BP2	YJL163C	YJL163C
SYNJ2/RHO2	ENSG00000111540	SYNJ2	YNL090W	RHO2
ADCY2/NUP84	ENSG00000111581	ADCY2	YDL116W	NUP84
PPP2R5C/CDC36	ENSG00000111596	PPP2R5C	YDL165W	CDC36
RBFOX1/TOF1	ENSG00000111602	RBFOX1	YNL273W	TOF1
GNB1/TDH3	ENSG00000111640	GNB1	YGR192C	TDH3
HOXA9/NOP2	ENSG00000111641	HOXA9	YNL061W	NOP2
EDN1/SNF2	ENSG00000111642	EDN1	YOR290C	SNF2
MLLT10/YOR387C	ENSG00000111652	MLLT10	YOR387C	YOR387C
ADCYAP1R1/UBP2	ENSG00000111667	ADCYAP1R1	YOR124C	UBP2
NRD1/YGR153W	ENSG00000111679	NRD1	YGR153W	YGR153W
VDAC3/SPR1	ENSG00000111701	VDAC3	YOR190W	SPR1
PCM1/SIP2	ENSG00000111725	PCM1	YGL208W	SIP2
CBFA2T2/YHR003C	ENSG00000111726	CBFA2T2	YHR003C	YHR003C
DBC1/CDA1	ENSG00000111752	DBC1	YLR307W	CDA1
ITCH/NRD1	ENSG00000111786	ITCH	YNL251C	NRD1
TP73/KTR2	ENSG00000111802	TP73	YKR061W	KTR2
TOLLIP/GIR2	ENSG00000111832	TOLLIP	YDR152W	GIR2
UBE2D4/ASF1	ENSG00000111875	UBE2D4	YJL115W	ASF1
RUNX1T1/CEG1	ENSG00000111880	RUNX1T1	YGL130W	CEG1
THOC1/YER121W	ENSG00000111907	THOC1	YER121W	YER121W
OSBPL6/STE3	ENSG00000112038	OSBPL6	YKL178C	STE3
SLC1A3/YPR003C	ENSG00000112053	SLC1A3	YPR003C	YPR003C
XRCC5/HOG1	ENSG00000112062	XRCC5	YLR113W	HOG1
LXN/MEP3	ENSG00000112077	LXN	YPR138C	MEP3
SP140/ALK2	ENSG00000112079	SP140	YBL009W	ALK2
MKNK1/YHR009C	ENSG00000112096	MKNK1	YHR009C	YHR009C
TNS1/MCM3	ENSG00000112118	TNS1	YEL032W	MCM3
REXO1/BNI4	ENSG00000112137	REXO1	YNL233W	BNI4
SAR1A/HRT3	ENSG00000112146	SAR1A	YLR097C	HRT3
CDC14A/MDN1	ENSG00000112159	CDC14A	YLR106C	MDN1
RAPGEF3/HUR1	ENSG00000112164	RAPGEF3	YGL168W	HUR1
CEACAM1/SRV2	ENSG00000112186	CEACAM1	YNL138W	SRV2
SENP1/MET22	ENSG00000112200	SENP1	YOL064C	MET22
DUSP13/AIR1	ENSG00000112214	DUSP13	YIL079C	AIR1
CIC/SSN8	ENSG00000112237	CIC	YNL025C	SSN8
LIPE/XPT1	ENSG00000112242	LIPE	YJR133W	XPT1
FDFT1/SLH1	ENSG00000112249	FDFT1	YGR271W	SLH1
PAFAH1B3/FRE4	ENSG00000112282	PAFAH1B3	YNR060W	FRE4
OPHN1/YJL132W	ENSG00000112293	OPHN1	YJL132W	YJL132W
KIF22/MVP1	ENSG00000112335	KIF22	YMR004W	MVP1
SCGN/SKI7	ENSG00000112339	SCGN	YOR076C	SKI7
PGM1/PEX7	ENSG00000112357	PGM1	YDR142C	PEX7
DDX1/PZF1	ENSG00000112365	DDX1	YPR186C	PZF1
DNM2/MCH2	ENSG00000112394	DNM2	YKL221W	MCH2
EPB41L2/GON7	ENSG00000112531	EPB41L2	YJL184W	GON7
RIMS1/ENP1	ENSG00000112578	RIMS1	YBR247C	ENP1
STX7/SPT15	ENSG00000112592	STX7	YER148W	SPT15
RABL2B/RML2	ENSG00000112651	RABL2B	YEL050C	RML2
KEAP1/SEC5	ENSG00000112685	KEAP1	YDR166C	SEC5
PTPRH/ULP2	ENSG00000112701	PTPRH	YIL031W	ULP2
EPHA6/PRP45	ENSG00000112739	EPHA6	YAL032C	PRP45
SCTR/FUN26	ENSG00000112759	SCTR	YAL022C	FUN26
RFX3/GTO3	ENSG00000112782	RFX3	YMR251W	GTO3
RIF1/YMR124W	ENSG00000112851	RIF1	YMR124W	YMR124W
RAB21/PAP2	ENSG00000112941	RAB21	YOL115W	PAP2
SLC4A4/FRE2	ENSG00000112964	SLC4A4	YKL220C	FRE2
SMARCA2/ERG13	ENSG00000112972	SMARCA2	YML126C	ERG13
RDH8/BDF1	ENSG00000112983	RDH8	YLR399C	BDF1
SESN1/SSZ1	ENSG00000113013	SESN1	YHR064C	SSZ1
MID2/AEP3	ENSG00000113048	MID2	YPL005W	AEP3
COL5A3/SWH1	ENSG00000113163	COL5A3	YAR042W	SWH1
SRCAP/UBX3	ENSG00000113194	SRCAP	YDL091C	UBX3
KIAA0020/THG1	ENSG00000113272	KIAA0020	YGR024C	THG1
CPB2/ENT5	ENSG00000113282	CPB2	YDR153C	ENT5
CHRNA3/CCR4	ENSG00000113300	CHRNA3	YAL021C	CCR4
KCNN2/SAN1	ENSG00000113312	KCNN2	YDR143C	SAN1
CNOT4/MSH3	ENSG00000113318	CNOT4	YCR092C	MSH3
PSEN1/BUD5	ENSG00000113319	PSEN1	YCR038C	BUD5
CPOX/NSE5	ENSG00000113327	CPOX	YML023C	NSE5
MOK/RNT1	ENSG00000113360	MOK	YMR239C	RNT1
HSP90AA1/SUB1	ENSG00000113387	HSP90AA1	YMR039C	SUB1
RBL1/FAT1	ENSG00000113396	RBL1	YBR041W	FAT1
DLGAP4/DIA3	ENSG00000113448	DLGAP4	YDL024C	DIA3
CFHR2/RAD17	ENSG00000113456	CFHR2	YOR368W	RAD17
NDC80/RPF2	ENSG00000113460	NDC80	YKR081C	RPF2
AP4E1/RAD50	ENSG00000113522	AP4E1	YNL250W	RAD50
RSBN1/SOL2	ENSG00000113552	RSBN1	YCR073W-A	SOL2
MAGI3/SKP1	ENSG00000113558	MAGI3	YDR328C	SKP1
CXCL2/NUP170	ENSG00000113569	CXCL2	YBL079W	NUP170
AFP/PPH22	ENSG00000113575	AFP	YDL188C	PPH22
COL4A4/CKB1	ENSG00000113578	COL4A4	YGL019W	CKB1
OSTM1/YJL028W	ENSG00000113580	OSTM1	YJL028W	YJL028W
CDH7/PRP46	ENSG00000113593	CDH7	YPL151C	PRP46
PCNP/SFB2	ENSG00000113615	PCNP	YNL049C	SFB2
ARG2/MRPL1	ENSG00000113645	ARG2	YDR116C	MRPL1
MEF2C/PRP40	ENSG00000113649	MEF2C	YKL012W	PRP40
PTPRC/RIM15	ENSG00000113712	PTPRC	YFL033C	RIM15
CACNA1S/CEM1	ENSG00000113719	CACNA1S	YER061C	CEM1
PKP1/PKC1	ENSG00000113721	PKP1	YBL105C	PKC1
UBA5/ATG11	ENSG00000113734	UBA5	YPR049C	ATG11
STK17B/SMC4	ENSG00000113810	STK17B	YLR086W	SMC4
CDC14B/ARP8	ENSG00000113812	CDC14B	YOR141C	ARP8
ZNF510/EST2	ENSG00000113889	ZNF510	YLR318W	EST2
LRP2/SWI5	ENSG00000113916	LRP2	YDR146C	SWI5
ZNF506/EMP46	ENSG00000114013	ZNF506	YLR080W	EMP46
DUSP12/OGG1	ENSG00000114026	DUSP12	YML060W	OGG1
ENSG00000081770/UFD4	ENSG00000114062	ENSG00000081770	YKL010C	UFD4
CADPS2/VID28	ENSG00000114098	CADPS2	YIL017C	VID28
HSPB11/AAD14	ENSG00000114115	HSPB11	YNL331C	AAD14
IL12RB2/YIA6	ENSG00000114120	IL12RB2	YIL006W	YIA6
SMARCD3/APC11	ENSG00000114125	SMARCD3	YDL008W	APC11
FYB/LYS1	ENSG00000114126	FYB	YIR034C	LYS1
MPP4/ARC19	ENSG00000114209	MPP4	YKL013C	ARC19
STRADB/BCY1	ENSG00000114302	STRADB	YIL033C	BCY1
BZW1/UBP3	ENSG00000114316	BZW1	YER151C	UBP3
PGR/GPA2	ENSG00000114353	PGR	YER020W	GPA2
ME2/RPL24A	ENSG00000114391	ME2	YGL031C	RPL24A
C5orf22/YMR315W	ENSG00000114416	C5orf22	YMR315W	YMR315W
CCNT2/GPB2	ENSG00000114423	CCNT2	YAL056W	GPB2
EPB41L3/GLC3	ENSG00000114480	EPB41L3	YEL011W	GLC3
COBLL1/URA3	ENSG00000114491	COBLL1	YEL021W	URA3
DLG3/CBC2	ENSG00000114503	DLG3	YPL178W	CBC2
TRAF5/SNX4	ENSG00000114520	TRAF5	YJL036W	SNX4
MRPL22/VMA1	ENSG00000114573	MRPL22	YDL185W	VMA1
GEMIN5/RRT13	ENSG00000114650	GEMIN5	YER066W	RRT13
OPRK1/HFI1	ENSG00000114745	OPRK1	YPL254W	HFI1
NFE2L1/SUI1	ENSG00000114784	NFE2L1	YNL244C	SUI1
GSK3B/CPR4	ENSG00000114857	GSK3B	YCR069W	CPR4
ITGB5/TIF4631	ENSG00000114867	ITGB5	YGR162W	TIF4631
ERC1/ORM1	ENSG00000114978	ERC1	YGR038W	ORM1
XPO1/TPP1	ENSG00000115008	XPO1	YMR156C	TPP1
PALB2/FAB1	ENSG00000115020	PALB2	YFR019W	FAB1
DOPEY1/ATM1	ENSG00000115073	DOPEY1	YMR301C	ATM1
BCKDHB/ARP10	ENSG00000115091	BCKDHB	YDR106W	ARP10
KAT6A/ARG8	ENSG00000115107	KAT6A	YOL140W	ARG8
ULK2/DIG2	ENSG00000115112	ULK2	YDR480W	DIG2
GRHL2/ZTA1	ENSG00000115129	GRHL2	YBR046C	ZTA1
TNPO1/POL1	ENSG00000115145	TNPO1	YNL102W	POL1
P2RX5/HHT2	ENSG00000115163	P2RX5	YNL031C	HHT2
ITGAE/YPK2	ENSG00000115170	ITGAE	YMR104C	YPK2
DIS3/YML079W	ENSG00000115207	DIS3	YML079W	YML079W
PIBF1/GCN3	ENSG00000115211	PIBF1	YKR026C	GCN3
ENSG00000083622/RPN11	ENSG00000115233	ENSG00000083622	YFR004W	RPN11
NUFIP1/PTC2	ENSG00000115241	NUFIP1	YER089C	PTC2
RRAGB/YIM1	ENSG00000115252	RRAGB	YMR152W	YIM1
CYLD/YOP1	ENSG00000115255	CYLD	YPR028W	YOP1
SLC27A5/PRB1	ENSG00000115257	SLC27A5	YEL060C	PRB1
ZNF324/PEF1	ENSG00000115271	ZNF324	YGR058W	PEF1
ZNF446/CWH41	ENSG00000115275	ZNF446	YGL027C	CWH41
ZNF8/DNF3	ENSG00000115306	ZNF8	YMR162C	DNF3
RPS5/CUE4	ENSG00000115307	RPS5	YML101C	CUE4
FAT1/HTB2	ENSG00000115350	FAT1	YBL002W	HTB2
YTHDC1/NAB2	ENSG00000115380	YTHDC1	YGL122C	NAB2
CHMP2B/SLX1	ENSG00000115392	CHMP2B	YBR228W	SLX1
PPIE/BSC2	ENSG00000115414	PPIE	YDR275W	BSC2
ZMPSTE24/BLI1	ENSG00000115415	ZMPSTE24	YKL061W	BLI1
NOA1/GMH1	ENSG00000115446	NOA1	YKR030W	GMH1
REST/CCT4	ENSG00000115484	REST	YDL143W	CCT4
SSH1/PLP1	ENSG00000115514	SSH1	YDR183W	PLP1
GSTP1/HSH155	ENSG00000115524	GSTP1	YMR288W	HSH155
APLP2/VPS24	ENSG00000115561	APLP2	YKL041W	VPS24
SLCO1A2/YDR266C	ENSG00000115568	SLCO1A2	YDR266C	YDR266C
WBP11/YJR096W	ENSG00000115594	WBP11	YJR096W	YJR096W
EIF3I/FLO1	ENSG00000115602	EIF3I	YAR050W	FLO1
TXLNA/RIM21	ENSG00000115616	TXLNA	YNL294C	RIM21
APOB/SPO12	ENSG00000115648	APOB	YHR152W	SPO12
NCOA1/CSR2	ENSG00000115652	NCOA1	YPR030W	CSR2
KIF3C/SDS22	ENSG00000115685	KIF3C	YKL193C	SDS22
RAB10/RFS1	ENSG00000115756	RAB10	YBR052C	RFS1
GCKR/SPE1	ENSG00000115758	GCKR	YKL184W	SPE1
HADHA/RPL23A	ENSG00000115762	HADHA	YBL087C	RPL23A
MAPRE3/GRH1	ENSG00000115806	MAPRE3	YDR517W	GRH1
CAD/CAC2	ENSG00000115808	CAD	YML102W	CAC2
CD59/AAC1	ENSG00000115840	CD59	YMR056C	AAC1
CD82/YMR114C	ENSG00000115850	CD82	YMR114C	YMR114C
ATRX/DPS1	ENSG00000115866	ATRX	YLL018C	DPS1
TAF9/NOP6	ENSG00000115875	TAF9	YDL213C	NOP6
FCN1/CDC25	ENSG00000115904	FCN1	YLR310C	CDC25
MECOM/BNA5	ENSG00000115919	MECOM	YLR231C	BNA5
SCAMP1/VRP1	ENSG00000115935	SCAMP1	YLR337C	VRP1
PREP/KRR1	ENSG00000115946	PREP	YCL059C	KRR1
HACE1/CDC6	ENSG00000115947	HACE1	YJL194W	CDC6
SEH1L/MRPS18	ENSG00000115963	SEH1L	YNL306W	MRPS18
WDR47/MRM1	ENSG00000115966	WDR47	YOR201C	MRM1
OVGP1/FKS1	ENSG00000116001	OVGP1	YLR342W	FKS1
MAP3K4/SMT3	ENSG00000116030	MAP3K4	YDR510W	SMT3
PILRA/YLR297W	ENSG00000116044	PILRA	YLR297W	YLR297W
IGSF9/MSH6	ENSG00000116062	IGSF9	YDR097C	MSH6
ABCB1/IRC24	ENSG00000116096	ABCB1	YIR036C	IRC24
AKR1B1/STE7	ENSG00000116106	AKR1B1	YDL159W	STE7
CPNE3/YHR177W	ENSG00000116128	CPNE3	YHR177W	YHR177W
RRN3/ALO1	ENSG00000116133	RRN3	YML086C	ALO1
CTTN/RFA3	ENSG00000116147	CTTN	YJL173C	RFA3
MTIF2/GPX2	ENSG00000116157	MTIF2	YBR244W	GPX2
TTC39A/STE14	ENSG00000116237	TTC39A	YDR410C	STE14
EPS15/RPL22A	ENSG00000116251	EPS15	YLR061W	RPL22A
ORC1/DCG1	ENSG00000116266	ORC1	YIR030C	DCG1
MGST2/PUB1	ENSG00000116350	MGST2	YNL016W	PUB1
CHERP/TFC6	ENSG00000116455	CHERP	YDR362C	TFC6
ATG16L1/ATP4	ENSG00000116459	ATG16L1	YPL078C	ATP4
USP40/YPT31	ENSG00000116473	USP40	YER031C	YPT31
RAD54L/SPE3	ENSG00000116649	RAD54L	YPR069C	SPE3
MAST2/STB6	ENSG00000116661	MAST2	YKL072W	STB6
DNAJA1/REV7	ENSG00000116670	DNAJA1	YIL139C	REV7
B4GALT1/YEL023C	ENSG00000116678	B4GALT1	YEL023C	YEL023C
CHMP5/KEL2	ENSG00000116679	CHMP5	YGR238C	KEL2
NFX1/FZO1	ENSG00000116688	NFX1	YBR179C	FZO1
DIMT1/EBS1	ENSG00000116698	DIMT1	YDR206W	EBS1
IPO11/GCD14	ENSG00000116731	IPO11	YJL125C	GCD14
EIF2AK1/MCR1	ENSG00000116750	EIF2AK1	YKL150W	MCR1
EPDR1/HSH49	ENSG00000116754	EPDR1	YOR319W	HSH49
SEPHS1/PSK2	ENSG00000116783	SEPHS1	YOL045W	PSK2
MRPL28/SOR2	ENSG00000116791	MRPL28	YDL246C	SOR2
CEACAM6/MRPS28	ENSG00000116898	CEACAM6	YDR337W	MRPS28
RBM22/SLC1	ENSG00000116906	RBM22	YDL052C	SLC1
TMED2/RPS12	ENSG00000116918	TMED2	YOR369C	RPS12
ERO1LB/YBP1	ENSG00000116954	ERO1LB	YBR216C	YBP1
ZFAND6/POS5	ENSG00000116962	ZFAND6	YPL188W	POS5
TXLNG/YIL161W	ENSG00000116977	TXLNG	YIL161W	YIL161W
PPEF1/RPS10A	ENSG00000116983	PPEF1	YOR293W	RPS10A
LAT2/MHT1	ENSG00000116984	LAT2	YLL062C	MHT1
HUWE1/SLM2	ENSG00000117020	HUWE1	YNL047C	SLM2
ZW10/RIB5	ENSG00000117091	ZW10	YBR256C	RIB5
ALG9/MIF2	ENSG00000117114	ALG9	YKL089W	MIF2
MYBPC2/SDH2	ENSG00000117118	MYBPC2	YLL041C	SDH2
NOX4/SSF1	ENSG00000117133	NOX4	YHR066W	SSF1
ACOX3/JHD2	ENSG00000117139	ACOX3	YJR119C	JHD2
MTMR2/RPS13	ENSG00000117155	MTMR2	YDR064W	RPS13
PPP1R15A/MAK3	ENSG00000117280	PPP1R15A	YPR051W	MAK3
HSD17B14/ROD1	ENSG00000117289	HSD17B14	YOR018W	ROD1
TRIP6/GAL10	ENSG00000117308	TRIP6	YBR019C	GAL10
ACHE/PRP3	ENSG00000117360	ACHE	YDR473C	PRP3
FTL/YGL082W	ENSG00000117385	FTL	YGL082W	YGL082W
SRRT/GAL2	ENSG00000117394	SRRT	YLR081W	GAL2
BAX/EBP2	ENSG00000117395	BAX	YKL172W	EBP2
NLK/CDC20	ENSG00000117399	NLK	YGL116W	CDC20
PIGS/KAP122	ENSG00000117408	PIGS	YGL016W	KAP122
ATXN7L3/VMA16	ENSG00000117410	ATXN7L3	YHR026W	VMA16
PGS1/YPR1	ENSG00000117448	PGS1	YDR368W	YPR1
PSMC5/TSA1	ENSG00000117450	PSMC5	YML028W	TSA1
UIMC1/MSB4	ENSG00000117461	UIMC1	YOL112W	MSB4
CETP/PHO13	ENSG00000117519	CETP	YDL236W	PHO13
MMP2/HEF3	ENSG00000117528	MMP2	YNL014W	HEF3
GNAO1/NYV1	ENSG00000117533	GNAO1	YLR093C	NYV1
OGFOD1/DPH5	ENSG00000117543	OGFOD1	YLR172C	DPH5
SH3BP2/WWM1	ENSG00000117560	SH3BP2	YFL010C	WWM1
ADD1/YIR035C	ENSG00000117594	ADD1	YIR035C	YIR035C
C14orf166/UTP25	ENSG00000117597	C14orf166	YIL091C	UTP25
NID2/BDP1	ENSG00000117625	NID2	YNL039W	BDP1
GMCL1/YAP3	ENSG00000117632	GMCL1	YHL009C	YAP3
SF3B2/KIN3	ENSG00000117650	SF3B2	YAR018C	KIN3
KLHL42/ECM25	ENSG00000117676	KLHL42	YJL201W	ECM25
GNAS/RER2	ENSG00000117682	GNAS	YBR002C	RER2
DNM1L/YJR098C	ENSG00000117707	DNM1L	YJR098C	YJR098C
PTHLH/SWI1	ENSG00000117713	PTHLH	YPL016W	SWI1
PHACTR3/SPC72	ENSG00000117724	PHACTR3	YAL047C	SPC72
ERGIC2/RFA2	ENSG00000117748	ERGIC2	YNL312W	RFA2
TFAP2C/OSH6	ENSG00000117859	TFAP2C	YKR003W	OSH6
AURKA/NOP56	ENSG00000117906	AURKA	YLR197W	NOP56
PIR/PEP4	ENSG00000117984	PIR	YPL154C	PEP4
RFX2/IRR1	ENSG00000118007	RFX2	YIL026C	IRR1
SULT2B1/YPK3	ENSG00000118046	SULT2B1	YBR028C	YPK3
CNOT3/RPL16B	ENSG00000118058	CNOT3	YNL069C	RPL16B
GP6/NTH2	ENSG00000118094	GP6	YBR001C	NTH2
PTPN4/STS1	ENSG00000118193	PTPN4	YIR011C	STS1
DDX18/MIG3	ENSG00000118263	DDX18	YER028C	MIG3
KHSRP/MOT3	ENSG00000118495	KHSRP	YMR070W	MOT3
GNA11/POC4	ENSG00000118503	GNA11	YPL144W	POC4
EDEM2/YJR154W	ENSG00000118507	EDEM2	YJR154W	YJR154W
DNMT3B/YPL067C	ENSG00000118508	DNMT3B	YPL067C	YPL067C
REM1/NPR1	ENSG00000118515	REM1	YNL183C	NPR1
TPX2/CAR1	ENSG00000118520	TPX2	YPL111W	CAR1
PDRG1/YLR352W	ENSG00000118564	PDRG1	YLR352W	YLR352W
EPB41L1/SWP1	ENSG00000118705	EPB41L1	YMR149W	SWP1
DOCK9/MIG1	ENSG00000118922	DOCK9	YGL035C	MIG1
DOCK3/PCL9	ENSG00000118971	DOCK3	YDL179W	PCL9
COQ9/TFC4	ENSG00000119041	COQ9	YGR047C	TFC4
CRLS1/RAD6	ENSG00000119048	CRLS1	YGL058W	RAD6
PPP1R13B/GUD1	ENSG00000119125	PPP1R13B	YDL238C	GUD1
SIGLEC1/YPR015C	ENSG00000119138	SIGLEC1	YPR015C	YPR015C
FKBP1A/CFT2	ENSG00000119203	FKBP1A	YLR115W	CFT2
NSFL1C/UTP10	ENSG00000119285	NSFL1C	YJL109C	UTP10
MAVS/RAD23	ENSG00000119318	MAVS	YEL037C	RAD23
F11/RTG1	ENSG00000119335	F11	YOL067C	RTG1
XRN2/RRD2	ENSG00000119383	XRN2	YPL152W	RRD2
DYNLL1/GLE1	ENSG00000119392	DYNLL1	YDL207W	GLE1
TESC/ARL1	ENSG00000119396	TESC	YBR164C	ARL1
SNX5/BRR1	ENSG00000119397	SNX5	YPR057W	BRR1
RPL6/DOA1	ENSG00000119402	RPL6	YKL213C	DOA1
MAPKAPK5/MRK1	ENSG00000119408	MAPKAPK5	YDL079C	MRK1
P2RX7/SIT4	ENSG00000119414	P2RX7	YDL047W	SIT4
ESF1/MIC14	ENSG00000119421	ESF1	YDR031W	MIC14
RBBP9/HSP104	ENSG00000119541	RBBP9	YLL026W	HSP104
ANAPC5/MLH3	ENSG00000119684	ANAPC5	YPL164C	MLH3
SLC23A2/YOR1	ENSG00000119688	SLC23A2	YGR281W	YOR1
TMEM230/MSO1	ENSG00000119703	TMEM230	YNR049C	MSO1
DZANK1/YCR016W	ENSG00000119707	DZANK1	YCR016W	YCR016W
KDM2B/ALD4	ENSG00000119711	KDM2B	YOR374W	ALD4
TASP1/GCD7	ENSG00000119718	TASP1	YLR291C	GCD7
GCN1L1/COQ6	ENSG00000119723	GCN1L1	YGR255C	COQ6
RPLP0/TOM40	ENSG00000119725	RPLP0	YMR203W	TOM40
PXN/CCT8	ENSG00000119760	PXN	YJL008C	CCT8
RPH3A/AXL1	ENSG00000119912	RPH3A	YPR122W	AXL1
TRMT6/SWT1	ENSG00000119917	TRMT6	YOR166C	SWT1
CHGB/TSR3	ENSG00000119929	CHGB	YOR006C	TSR3
PEBP1/GIP2	ENSG00000119938	PEBP1	YER054C	GIP2
TBX5/XKS1	ENSG00000119950	TBX5	YGR194C	XKS1
BRAP/YHL042W	ENSG00000119965	BRAP	YHL042W	YHL042W
ERP29/AAT2	ENSG00000120053	ERP29	YLR027C	AAT2
NOS1/MET17	ENSG00000120054	NOS1	YLR303W	MET17
FUS/PIS1	ENSG00000120088	FUS	YPR113W	PIS1
IGBP1/PPS1	ENSG00000120129	IGBP1	YBR276C	PPS1
FXYD3/RCL1	ENSG00000120158	FXYD3	YOL010W	RCL1
GANAB/MOB1	ENSG00000120162	GANAB	YIL106W	MOB1
GMIP/MTR2	ENSG00000120253	GMIP	YKL186C	MTR2
RBM41/MRP2	ENSG00000120333	RBM41	YPR166C	MRP2
BIRC5/CCT2	ENSG00000120438	BIRC5	YIL142W	CCT2
LAG3/RTA1	ENSG00000120457	LAG3	YGR213C	RTA1
MLF2/TAF12	ENSG00000120656	MLF2	YDR145W	TAF12
OTUB2/SSE2	ENSG00000120694	OTUB2	YBR169C	SSE2
DDX24/ALG5	ENSG00000120697	DDX24	YPL227C	ALG5
ZBTB25/RRP43	ENSG00000120699	ZBTB25	YCR035C	RRP43
ARHGAP4/SUP45	ENSG00000120705	ARHGAP4	YBR143C	SUP45
ANKRD24/YLR001C	ENSG00000120708	ANKRD24	YLR001C	YLR001C
RCOR1/MET31	ENSG00000120738	RCOR1	YPL038W	MET31
LTBP4/AIM17	ENSG00000120756	LTBP4	YHL021C	AIM17
BLVRB/UTP20	ENSG00000120800	BLVRB	YBL004W	UTP20
SLC9A1/FUS1	ENSG00000120802	SLC9A1	YCL027W	FUS1
SPTLC1/HAP3	ENSG00000120837	SPTLC1	YBL021C	HAP3
PAPOLA/RAD28	ENSG00000120868	PAPOLA	YDR030C	RAD28
CCNK/SFH5	ENSG00000120885	CCNK	YJL145W	SFH5
PCBP4/YAR064W	ENSG00000120907	PCBP4	YAR064W	YAR064W
RGS1/PPQ1	ENSG00000120910	RGS1	YPL179W	PPQ1
MRPS33/YLR118C	ENSG00000120992	MRPS33	YLR118C	YLR118C
NDUFB2/RRI1	ENSG00000121022	NDUFB2	YDL216C	RRI1
ENSG00000090269/YGR017W	ENSG00000121067	ENSG00000090269	YGR017W	YGR017W
NUDC/YML082W	ENSG00000121152	NUDC	YML082W	YML082W
MAEA/CTA1	ENSG00000121691	MAEA	YDR256C	CTA1
ICAM1/ASH1	ENSG00000121741	ICAM1	YKL185W	ASH1
STRN4/BUB2	ENSG00000121749	STRN4	YMR055C	BUB2
IRAK3/IDS2	ENSG00000121753	IRAK3	YJL146W	IDS2
LYZ/TUL1	ENSG00000121848	LYZ	YKL034W	TUL1
SI/BI4	ENSG00000121858	SI	Q0120	BI4
MUL1/MLH2	ENSG00000121864	MUL1	YLR035C	MLH2
PDCD7/YER140W	ENSG00000121931	PDCD7	YER140W	YER140W
SPG21/PEX3	ENSG00000121957	SPG21	YDR329C	PEX3
DNAJB11/YCR061W	ENSG00000121966	DNAJB11	YCR061W	YCR061W
THPO/NCE102	ENSG00000122025	THPO	YPR149W	NCE102
CHRD/FZF1	ENSG00000122034	CHRD	YGL254W	FZF1
FLT3LG/INP52	ENSG00000122126	FLT3LG	YNL106C	INP52
RAB11FIP3/MRP4	ENSG00000122140	RAB11FIP3	YHL004W	MRP4
GNPTG/COG5	ENSG00000122176	GNPTG	YNL051W	COG5
ZNF268/COP1	ENSG00000122218	ZNF268	YDL145C	COP1
GOLGA3/MPE1	ENSG00000122257	GOLGA3	YKL059C	MPE1
PABPC4/MDM31	ENSG00000122299	PABPC4	YHR194W	MDM31
CD209/CDC3	ENSG00000122545	CD209	YLR314C	CDC3
MCOLN1/YMR111C	ENSG00000122705	MCOLN1	YMR111C	YMR111C
EFNB1/YMR317W	ENSG00000122778	EFNB1	YMR317W	YMR317W
AARS/MF(ALPHA)1	ENSG00000122952	AARS	YPL187W	MF(ALPHA)1
GLG1/MRD1	ENSG00000122965	GLG1	YPR112C	MRD1
KIF4A/BBP1	ENSG00000122966	KIF4A	YPL255W	BBP1
PLEKHG2/DRS1	ENSG00000123064	PLEKHG2	YLL008W	DRS1
PITPNM2/DMA1	ENSG00000123091	PITPNM2	YHR115C	DMA1
EXOC1/EDC2	ENSG00000123094	EXOC1	YER035W	EDC2
DTX2/YEL076C-A	ENSG00000123131	DTX2	YEL076C-A	YEL076C-A
NLRC4/PET191	ENSG00000123146	NLRC4	YJR034W	PET191
NRCAM/CDC40	ENSG00000123154	NRCAM	YDR364C	CDC40
LAMB1/CCC2	ENSG00000123191	LAMB1	YDR270W	CCC2
SLC26A3/TMA17	ENSG00000123240	SLC26A3	YDL110C	TMA17
DLD/BUD14	ENSG00000123329	DLD	YAR014C	BUD14
WDR7/GIM5	ENSG00000123349	WDR7	YML094W	GIM5
TXNL1/CDC5	ENSG00000123374	TXNL1	YMR001C	CDC5
IL5RA/MSN2	ENSG00000123411	IL5RA	YMR037C	MSN2
ITGA6/PPM2	ENSG00000123444	ITGA6	YOL141W	PPM2
RAPGEF4/ATP11	ENSG00000123472	RAPGEF4	YNL315C	ATP11
ENSG00000091436/MAC1	ENSG00000123473	ENSG00000091436	YMR021C	MAC1
FH/LGE1	ENSG00000123562	FH	YPL055C	LGE1
SEL1L3/AVT4	ENSG00000123643	SEL1L3	YNL101W	AVT4
TF/RRP45	ENSG00000123737	TF	YDR280W	RRP45
MYO15A/PFK26	ENSG00000123836	MYO15A	YIL107C	PFK26
APOH/SPC29	ENSG00000123933	APOH	YPL124W	SPC29
NLRP1/CKS1	ENSG00000123975	NLRP1	YBR135W	CKS1
ACKR6/LAP4	ENSG00000123992	ACKR6	YKL103C	LAP4
SPAG7/SPR6	ENSG00000123999	SPAG7	YER115C	SPR6
ORC6/DIP5	ENSG00000124067	ORC6	YPL265W	DIP5
ZC3HC1/GPI16	ENSG00000124155	ZC3HC1	YHR188C	GPI16
ESR1/SCS2	ENSG00000124164	ESR1	YER120W	SCS2
RGS17/RVS167	ENSG00000124181	RGS17	YDR388W	RVS167
ANGPT2/GBP2	ENSG00000124193	ANGPT2	YCL011C	GBP2
CD200/CSE1	ENSG00000124207	CD200	YGL238W	CSE1
CMA1/TEM1	ENSG00000124209	CMA1	YML064C	TEM1
PSME1/MDM34	ENSG00000124214	PSME1	YGL219C	MDM34
JPH4/TLG2	ENSG00000124222	JPH4	YOL018C	TLG2
MYH7/DBP10	ENSG00000124228	MYH7	YDL031W	DBP10
CEBPE/YFR006W	ENSG00000124299	CEBPE	YFR006W	YFR006W
SLC7A8/SNC1	ENSG00000124333	SLC7A8	YAL030W	SNC1
OSGEP/RFU1	ENSG00000124356	OSGEP	YLR073C	RFU1
RNF31/TOS1	ENSG00000124357	RNF31	YBR162C	TOS1
SCFD1/SAD1	ENSG00000124422	SCFD1	YFR005C	SAD1
G2E3/UBP8	ENSG00000124486	G2E3	YMR223W	UBP8
HECTD1/SAM37	ENSG00000124491	HECTD1	YMR060C	SAM37
HNRNPC/YHC1	ENSG00000124562	HNRNPC	YLR298C	YHC1
RPGRIP1/EMI1	ENSG00000124570	RPGRIP1	YDR512C	EMI1
SUPT16H/MSN5	ENSG00000124571	SUPT16H	YDR335W	MSN5
TOX4/BPT1	ENSG00000124574	TOX4	YLL015W	BPT1
GEMIN2/OST6	ENSG00000124641	GEMIN2	YML019W	OST6
TGM1/YGR266W	ENSG00000124702	TGM1	YGR266W	YGR266W
TINF2/CRG1	ENSG00000124713	TINF2	YHR209W	CRG1
DAZL/MCM1	ENSG00000124762	DAZL	YMR043W	MCM1
SEMA6A/ROX1	ENSG00000124766	SEMA6A	YPR065W	ROX1
TRPM7/SRL2	ENSG00000124782	TRPM7	YLR082C	SRL2
TYRO3/NUP1	ENSG00000124789	TYRO3	YOR098C	NUP1
WDR76/FMP23	ENSG00000124802	WDR76	YBR047W	FMP23
CAPN3/MSA1	ENSG00000124813	CAPN3	YOR066W	MSA1
SNAP23/TID3	ENSG00000124831	SNAP23	YIL144W	TID3
PHGDH/NSG2	ENSG00000124942	PHGDH	YNL156C	NSG2
COL9A3/CDC39	ENSG00000125107	COL9A3	YCR093W	CDC39
EZR/EMP70	ENSG00000125304	EZR	YLR083C	EMP70
MYL6/UPF3	ENSG00000125351	MYL6	YGR072W	UPF3
AGO1/SHS1	ENSG00000125354	AGO1	YDL225W	SHS1
TEKT2/GGA2	ENSG00000125447	TEKT2	YHR108W	GGA2
CLSPN/ADY2	ENSG00000125450	CLSPN	YCR010C	ADY2
UNC13D/REB1	ENSG00000125482	UNC13D	YBR049C	REB1
DPYSL2/ESC2	ENSG00000125618	DPYSL2	YDR363W	ESC2
TGFB2/RPA135	ENSG00000125630	TGFB2	YPR010C	RPA135
NUP50/YKL047W	ENSG00000125651	NUP50	YKL047W	YKL047W
CDC45/THO2	ENSG00000125676	CDC45	YNL139C	THO2
COMT/RGD1	ENSG00000125733	COMT	YBR260C	RGD1
LRRFIP2/YHL017W	ENSG00000125734	LRRFIP2	YHL017W	YHL017W
HDAC6/SMD2	ENSG00000125743	HDAC6	YLR275W	SMD2
KRT31/RTN2	ENSG00000125744	KRT31	YDL204W	RTN2
CDC6/SQT1	ENSG00000125746	CDC6	YIR012W	SQT1
UPRT/RPL18A	ENSG00000125753	UPRT	YOL120C	RPL18A
CDC23/PTA1	ENSG00000125755	CDC23	YAL043C	PTA1
CBX5/PDC2	ENSG00000125817	CBX5	YDR081C	PDC2
SUCO/YCR076C	ENSG00000125818	SUCO	YCR076C	YCR076C
MSH2/SMB1	ENSG00000125835	MSH2	YER029C	SMB1
MAP3K1/YNL190W	ENSG00000125844	MAP3K1	YNL190W	YNL190W
DHPS/YDR222W	ENSG00000125845	DHPS	YDR222W	YDR222W
HOOK2/YSP3	ENSG00000125851	HOOK2	YOR003W	YSP3
ARCN1/PEX15	ENSG00000125863	ARCN1	YOL044W	PEX15
PSMD5/COF1	ENSG00000125868	PSMD5	YLL050C	COF1
PTGS1/MUD1	ENSG00000125870	PTGS1	YBR119W	MUD1
NUP188/NAB6	ENSG00000125944	NUP188	YML117W	NAB6
CRAT/RTG3	ENSG00000125952	CRAT	YBL103C	RTG3
SH2D3C/RAM1	ENSG00000125954	SH2D3C	YDL090C	RAM1
NANS/NAB3	ENSG00000125970	NANS	YPL190C	NAB3
DFNB31/ERV41	ENSG00000125991	DFNB31	YML067C	ERV41
CWF19L1/SMC5	ENSG00000126001	CWF19L1	YOL034W	SMC5
SEMA4G/PRE1	ENSG00000126067	SEMA4G	YER012W	PRE1
BTAF1/CIR1	ENSG00000126214	BTAF1	YGR207C	CIR1
IKZF5/YJR084W	ENSG00000126226	IKZF5	YJR084W	YJR084W
BLNK/UBA2	ENSG00000126261	BLNK	YDR390C	UBA2
SORBS1/DOT5	ENSG00000126432	SORBS1	YIL010W	DOT5
BAMBI/HMT1	ENSG00000126457	BAMBI	YBR034C	HMT1
IL11/SDO1	ENSG00000126524	IL11	YLR022C	SDO1
MYO3A/VPS30	ENSG00000126581	MYO3A	YPL120W	VPS30
WAC/ECM22	ENSG00000126746	WAC	YLR228C	ECM22
CREM/BUD27	ENSG00000126756	CREM	YFL023W	BUD27
NUBP2/EDE1	ENSG00000126777	NUBP2	YBL047C	EDE1
HIVEP1/YDL206W	ENSG00000126787	HIVEP1	YDL206W	YDL206W
TREM2/SSC1	ENSG00000126803	TREM2	YJR045C	SSC1
CRISP3/URB2	ENSG00000126838	CRISP3	YJR041C	URB2
FKBP5/GEM1	ENSG00000126858	FKBP5	YAL048C	GEM1
SRPK1/PBS2	ENSG00000126934	SRPK1	YJL128C	PBS2
BRPF3/YOL057W	ENSG00000127022	BRPF3	YOL057W	YOL057W
MRPS18A/VIP1	ENSG00000127241	MRPS18A	YLR410W	VIP1
ENSG00000096087/JID1	ENSG00000127328	ENSG00000096087	YPR061C	JID1
EFHC1/YOL075C	ENSG00000127412	EFHC1	YOL075C	YOL075C
NCR2/SVF1	ENSG00000127415	NCR2	YDR346C	SVF1
HSP90AB1/ESS1	ENSG00000127445	HSP90AB1	YJR017C	ESS1
MLN/EMC1	ENSG00000127463	MLN	YCL045C	EMC1
CDC5L/SIN3	ENSG00000127511	CDC5L	YOL004W	SIN3
ITPR3/SLY41	ENSG00000127526	ITPR3	YOR307C	SLY41
ZNF184/NUP82	ENSG00000127527	ZNF184	YJL061W	NUP82
DSP/ERV1	ENSG00000127554	DSP	YGR029W	ERV1
SIRT1/CTF18	ENSG00000127586	SIRT1	YMR078C	CTF18
HNRNPH3/SLK19	ENSG00000127603	HNRNPH3	YOR195W	SLK19
JAK2/RSC4	ENSG00000127616	JAK2	YKR008W	RSC4
IL12RB1/GIS1	ENSG00000127663	IL12RB1	YDR096W	GIS1
ABL1/TUB1	ENSG00000127824	ABL1	YML085C	TUB1
ACOT7/DCI1	ENSG00000127884	ACOT7	YOR180C	DCI1
SH3GLB1/UTP8	ENSG00000127914	SH3GLB1	YGR128C	UTP8
CDC7/YNL019C	ENSG00000127946	CDC7	YNL019C	YNL019C
PCSK5/OCA1	ENSG00000127947	PCSK5	YNL099C	OCA1
SCD/DUS3	ENSG00000128016	SCD	YLR401C	DUS3
TMED1/ADE1	ENSG00000128050	TMED1	YAR015W	ADE1
ABLIM1/FUS3	ENSG00000128052	ABLIM1	YBL016W	FUS3
RAB18/ADE4	ENSG00000128059	RAB18	YMR300C	ADE4
NRP1/HXT7	ENSG00000128285	NRP1	YDR342C	HXT7
PRTFDC1/TUM1	ENSG00000128309	PRTFDC1	YOR251C	TUM1
TSPAN15/SME1	ENSG00000128534	TSPAN15	YOR159C	SME1
MAST3/KRI1	ENSG00000128585	MAST3	YNL308C	KRI1
MZF1/DJP1	ENSG00000128590	MZF1	YIR004W	DJP1
MYO9B/NMA1	ENSG00000128591	MYO9B	YLR328W	NMA1
PSMD8/LIN1	ENSG00000128595	PSMD8	YHR156C	LIN1
SETD1A/TGL2	ENSG00000128604	SETD1A	YDR058C	TGL2
MAGEB2/MRPS12	ENSG00000128626	MAGEB2	YNR036C	MRPS12
EFNA2/YHR219W	ENSG00000128641	EFNA2	YHR219W	YHR219W
CIRBP/ALG3	ENSG00000128654	CIRBP	YBL082C	ALG3
ATP5D/BEM3	ENSG00000128656	ATP5D	YPL115C	BEM3
IGFALS/ADD66	ENSG00000128789	IGFALS	YKL206C	ADD66
HNRNPM/INO80	ENSG00000128908	HNRNPM	YGL150C	INO80
MARCH2/DAL82	ENSG00000128944	MARCH2	YNL314W	DAL82
NDUFB7/DUT1	ENSG00000128951	NDUFB7	YBR252W	DUT1
TECR/LCP5	ENSG00000129071	TECR	YER127W	LCP5
TIMM13/SEC26	ENSG00000129083	TIMM13	YDR238C	SEC26
CDC34/PRE5	ENSG00000129084	CDC34	YMR314W	PRE5
MTAP/ATS1	ENSG00000129158	MTAP	YAL020C	ATS1
POLR2E/DCD1	ENSG00000129187	POLR2E	YHR144C	DCD1
POLRMT/GIP4	ENSG00000129219	POLRMT	YAL031C	GIP4
HCN2/DIA2	ENSG00000129221	HCN2	YOR080W	DIA2
GADD45B/TRX3	ENSG00000129235	GADD45B	YCR083W	TRX3
MADCAM1/BUR2	ENSG00000129315	MADCAM1	YLR226W	BUR2
MKNK2/NUP60	ENSG00000129422	MKNK2	YAR002W	NUP60
ENSG00000099882/YNL122C	ENSG00000129451	ENSG00000099882	YNL122C	YNL122C
ARVCF/GNP1	ENSG00000129473	ARVCF	YDR508C	GNP1
RANBP1/SEC6	ENSG00000129484	RANBP1	YIL068C	SEC6
KLHL22/RPS26A	ENSG00000129518	KLHL22	YGL189C	RPS26A
MED15/ENP2	ENSG00000129521	MED15	YGR145W	ENP2
SERPIND1/WSC3	ENSG00000129538	SERPIND1	YOL105C	WSC3
SNAP29/RUB1	ENSG00000129559	SNAP29	YDR139C	RUB1
CRKL/OST2	ENSG00000129562	CRKL	YOR103C	OST2
LZTR1/HCM1	ENSG00000129654	LZTR1	YCR065W	HCM1
MMP11/NBP2	ENSG00000129675	MMP11	YDR162C	NBP2
CECR2/BRE2	ENSG00000129691	CECR2	YLR015W	BRE2
SMARCB1/RPS4B	ENSG00000129824	SMARCB1	YHR203C	RPS4B
P2RX6/THI20	ENSG00000129946	P2RX6	YOL055C	THI20
DERL3/DPP1	ENSG00000129951	DERL3	YDR284C	DPP1
ENSG00000099964/PSD2	ENSG00000129990	ENSG00000099964	YGR170W	PSD2
BCL2L13/RMT2	ENSG00000130005	BCL2L13	YDR465C	RMT2
ENSG00000099972/HPA3	ENSG00000130066	ENSG00000099972	YEL066W	HPA3
DDT/NOG2	ENSG00000130119	DDT	YNR053C	NOG2
OSM/NTE1	ENSG00000130147	OSM	YML059C	NTE1
CABIN1/ORT1	ENSG00000130158	CABIN1	YOR130C	ORT1
TBC1D10A/ELF1	ENSG00000130165	TBC1D10A	YKL160W	ELF1
SUSD2/GTB1	ENSG00000130175	SUSD2	YDR221W	GTB1
SF3A1/CDC16	ENSG00000130177	SF3A1	YKL022C	CDC16
SEC14L2/MNT4	ENSG00000130203	SEC14L2	YNR059W	MNT4
ENSG00000100010/STE13	ENSG00000130226	ENSG00000100010	YOR219C	STE13
PPIL2/YMR185W	ENSG00000130227	PPIL2	YMR185W	YMR185W
SNRPD3/THO1	ENSG00000130254	SNRPD3	YER063W	THO1
PES1/MSS1	ENSG00000130299	PES1	YMR023C	MSS1
MAPK1/YDR115W	ENSG00000130312	MAPK1	YDR115W	YDR115W
GGT1/SOL4	ENSG00000130313	GGT1	YGR248W	SOL4
PPM1F/LSM7	ENSG00000130332	PPM1F	YNL147W	LSM7
TOP3B/AST1	ENSG00000130347	TOP3B	YBL069W	AST1
DGCR14/YGL185C	ENSG00000130414	DGCR14	YGL185C	YGL185C
CRYBB2P1/ARC40	ENSG00000130429	CRYBB2P1	YBR234C	ARC40
MFNG/LSM4	ENSG00000130520	MFNG	YER112W	LSM4
CARD10/RUP1	ENSG00000130560	CARD10	YOR138C	RUP1
SLC25A1/CLB3	ENSG00000130638	SLC25A1	YDL155W	CLB3
ADRBK2/SPC97	ENSG00000130640	ADRBK2	YHR172W	SPC97
LGALS2/PRK1	ENSG00000130669	LGALS2	YIL095W	PRK1
GGA1/ADH6	ENSG00000130684	GGA1	YMR318C	ADH6
HIRA/RPN13	ENSG00000130706	HIRA	YLR421C	RPN13
SH3BP1/ARG1	ENSG00000130707	SH3BP1	YOL058W	ARG1
LGALS1/UBC12	ENSG00000130725	LGALS1	YLR306W	UBC12
HPS4/SIR3	ENSG00000130762	HPS4	YLR442C	SIR3
ENSG00000100101/FRS1	ENSG00000130764	ENSG00000100101	YLR060W	FRS1
PATZ1/INH1	ENSG00000130770	PATZ1	YDL181W	INH1
TRIOBP/JNM1	ENSG00000130779	TRIOBP	YMR294W	JNM1
TFIP11/RPF1	ENSG00000130810	TFIP11	YHR088W	RPF1
GCAT/TIF35	ENSG00000130811	GCAT	YDR429C	TIF35
ENSG00000100118/BRE5	ENSG00000130816	ENSG00000100118	YNR051C	BRE5
CRYBB1/TRM9	ENSG00000130829	CRYBB1	YML014W	TRM9
EIF3L/PHO8	ENSG00000130830	EIF3L	YDR481C	PHO8
NHP2L1/UFD2	ENSG00000130939	NHP2L1	YDL190C	UFD2
MICALL1/MET12	ENSG00000130956	MICALL1	YPL023C	MET12
ENSG00000100141/UBA1	ENSG00000130985	ENSG00000100141	YKL210W	UBA1
POLR2F/CPR2	ENSG00000131013	POLR2F	YHR057C	CPR2
SOX10/NUM1	ENSG00000131016	SOX10	YDR150W	NUM1
CCDC134/AAR2	ENSG00000131043	CCDC134	YBL074C	AAR2
PICK1/ACS1	ENSG00000131069	PICK1	YAL054C	ACS1
TTC28/COX5A	ENSG00000131143	TTC28	YNL052W	COX5A
SLC16A8/INO2	ENSG00000131149	SLC16A8	YDR123C	INO2
CENPM/PSF2	ENSG00000131153	CENPM	YJL072C	PSF2
SEPT3/AIM13	ENSG00000131165	SEPT3	YFR011C	AIM13
SLC5A1/BIT2	ENSG00000131233	SLC5A1	YBR270C	BIT2
TPTEP1/MCM22	ENSG00000131323	TPTEP1	YJR135C	MCM22
DDX17/IDP1	ENSG00000131370	DDX17	YDL066W	IDP1
DMC1/GYP6	ENSG00000131374	DMC1	YJL044C	GYP6
TCF20/RIM13	ENSG00000131375	TCF20	YMR154C	RIM13
CBY1/DOG1	ENSG00000131462	CBY1	YHR044C	DOG1
TOMM22/GRC3	ENSG00000131467	TOMM22	YLL035W	GRC3
RTDR1/RPL27B	ENSG00000131469	RTDR1	YDR471W	RPL27B
XBP1/MSC1	ENSG00000131470	XBP1	YML128C	MSC1
FBXO7/VPS25	ENSG00000131475	FBXO7	YJR102C	VPS25
GTPBP1/MRPL51	ENSG00000131495	GTPBP1	YPR100W	MRPL51
POLDIP3/YEL020C	ENSG00000131503	POLDIP3	YEL020C	YEL020C
TIMP3/BNI1	ENSG00000131504	TIMP3	YNL271C	BNI1
PPP6R2/BSD2	ENSG00000131507	PPP6R2	YBR290W	BSD2
SBF1/UBC5	ENSG00000131508	SBF1	YDR059C	UBC5
SUN2/SEC8	ENSG00000131558	SUN2	YPR055W	SEC8
CYB5R3/ADY3	ENSG00000131626	CYB5R3	YDL239C	ADY3
DNAL4/MRS4	ENSG00000131653	DNAL4	YKR052C	MRS4
ENSG00000100262/ACO2	ENSG00000131730	ENSG00000100262	YJL200C	ACO2
PACSIN2/TOP2	ENSG00000131747	PACSIN2	YNL088W	TOP2
AP1B1/GAL83	ENSG00000131791	AP1B1	YER027C	GAL83
HMGXB4/LHP1	ENSG00000131795	HMGXB4	YDL051W	LHP1
TOM1/PDA1	ENSG00000131828	TOM1	YER178W	PDA1
NEFH/BRO1	ENSG00000131941	NEFH	YPL084W	BRO1
BIK/FOL2	ENSG00000131979	BIK	YGR267C	FOL2
HMOX1/JJJ3	ENSG00000132002	HMOX1	YJR097W	JJJ3
THOC5/HMI1	ENSG00000132017	THOC5	YOL095C	HMI1
MCM5/SDS24	ENSG00000132024	MCM5	YBR214W	SDS24
ARSA/ECM16	ENSG00000132153	ARSA	YMR128W	ECM16
TSPO/KKQ8	ENSG00000132155	TSPO	YKL168C	KKQ8
RASD2/ERG27	ENSG00000132196	RASD2	YLR100W	ERG27
CBX7/PIN2	ENSG00000132274	CBX7	YOR104W	PIN2
PDGFB/BUD32	ENSG00000132275	PDGFB	YGR262C	BUD32
ACR/TNA1	ENSG00000132326	ACR	YGR260W	TNA1
RPL3/PTP2	ENSG00000132334	RPL3	YOR208W	PTP2
ZMAT5/GSP1	ENSG00000132341	ZMAT5	YLR293C	GSP1
RBFOX2/PRR2	ENSG00000132356	RBFOX2	YDL214C	PRR2
TAB1/SSD1	ENSG00000132357	TAB1	YDR293C	SSD1
ASCC2/CLU1	ENSG00000132361	ASCC2	YMR012W	CLU1
MTMR3/INP54	ENSG00000132376	MTMR3	YOL065C	INP54
SMCR7L/RFA1	ENSG00000132383	SMCR7L	YAR007C	RFA1
APOL1/PEX4	ENSG00000132388	APOL1	YGR133W	PEX4
MYH9/YCR043C	ENSG00000132424	MYH9	YCR043C	YCR043C
SAMM50/RPL26B	ENSG00000132463	SAMM50	YGR034W	RPL26B
GRAP2/SNC2	ENSG00000132475	GRAP2	YOR327C	SNC2
EIF3D/YBL081W	ENSG00000132535	EIF3D	YBL081W	YBL081W
TNRC6B/MMF1	ENSG00000132541	TNRC6B	YIL051C	MMF1
ENSG00000100357/SWM1	ENSG00000132604	ENSG00000100357	YDR260C	SWM1
SGSM3/VPS4	ENSG00000132612	SGSM3	YPR173C	VPS4
IFT27/SPO20	ENSG00000132639	IFT27	YMR017W	SPO20
KIAA0930/POL30	ENSG00000132646	KIAA0930	YBR088C	POL30
NCF4/RPC34	ENSG00000132664	NCF4	YNR003C	RPC34
CSF2RB/MMS4	ENSG00000132688	CSF2RB	YBR098W	MMS4
SLC25A17/CPS1	ENSG00000132694	SLC25A17	YJL172W	CPS1
UPK3A/CRC1	ENSG00000132703	UPK3A	YOR100C	CRC1
KCTD17/HCS1	ENSG00000132740	KCTD17	YKL017C	HCS1
ST13/DPH1	ENSG00000132768	ST13	YIL103W	DPH1
IL2RB/CHS5	ENSG00000132780	IL2RB	YLR330W	CHS5
RBX1/YKL133C	ENSG00000132792	RBX1	YKL133C	YKL133C
EP300/APL6	ENSG00000132842	EP300	YGR261C	APL6
L3MBTL2/PHM6	ENSG00000132912	L3MBTL2	YDR281C	PHM6
RANGAP1/MYO2	ENSG00000133026	RANGAP1	YOR326W	MYO2
ZC3H7B/YHR113W	ENSG00000133059	ZC3H7B	YHR113W	YHR113W
PHF5A/POP3	ENSG00000133069	PHF5A	YNL282W	POP3
ACO2/CLN1	ENSG00000133101	ACO2	YMR199W	CLN1
POLR3H/YDL199C	ENSG00000133105	POLR3H	YDL199C	YDL199C
PMM1/TMA19	ENSG00000133112	PMM1	YKL056C	TMA19
BRD1/RFC5	ENSG00000133119	BRD1	YBR087W	RFC5
MLC1/SUN4	ENSG00000133216	MLC1	YNL066W	SUN4
HDAC10/FES1	ENSG00000133265	HDAC10	YBR101C	FES1
FKBP3/DUG1	ENSG00000133313	FKBP3	YFR044C	DUG1
CTSG/NSA1	ENSG00000133316	CTSG	YGL111W	NSA1
GZMB/TVP15	ENSG00000133318	GZMB	YDR100W	TVP15
RBM23/NUT2	ENSG00000133398	RBM23	YPR168W	NUT2
PRMT5/HBT1	ENSG00000133401	PRMT5	YDL223C	HBT1
AP4S1/YNL134C	ENSG00000133424	AP4S1	YNL134C	YNL134C
POLE2/LEE1	ENSG00000133606	POLE2	YPL054W	LEE1
SOS2/ARP3	ENSG00000133627	SOS2	YJR065C	ARP3
CDKL1/RAS2	ENSG00000133703	CDKL1	YNL098C	RAS2
NIN/SXM1	ENSG00000133704	NIN	YDR395W	SXM1
PYGL/CDC60	ENSG00000133706	PYGL	YPL160W	CDC60
TRIM9/INM1	ENSG00000133731	TRIM9	YHR046C	INM1
PSMC6/RAS1	ENSG00000133818	PSMC6	YOR101W	RAS1
CDKN3/YMR226C	ENSG00000133835	CDKN3	YMR226C	YMR226C
ATP6V1D/RIM2	ENSG00000133884	ATP6V1D	YBR192W	RIM2
PIGH/ERG28	ENSG00000133935	PIGH	YER044C	ERG28
PSMA3/COX16	ENSG00000133983	PSMA3	YJL003W	COX16
VTI1B/SUI2	ENSG00000134001	VTI1B	YJR007W	SUI2
TIMM9/ELP3	ENSG00000134014	TIMM9	YPL086C	ELP3
GSTZ1/CLB1	ENSG00000134057	GSTZ1	YGR108W	CLB1
AHSA1/SSK22	ENSG00000134072	AHSA1	YCR073C	SSK22
DAAM1/MNL1	ENSG00000134109	DAAM1	YHR204W	MNL1
SPTLC2/COA1	ENSG00000134138	SPTLC2	YIL157C	COA1
RIN3/AAD6	ENSG00000134152	RIN3	YFL056C	AAD6
SNW1/VTH2	ENSG00000134243	SNW1	YJL222W	VTH2
CHGA/ADP1	ENSG00000134250	CHGA	YCR011C	ADP1
ITPK1/RIB4	ENSG00000134262	ITPK1	YOL143C	RIB4
PPM1A/ARF2	ENSG00000134287	PPM1A	YDL137W	ARF2
SIX4/AVT2	ENSG00000134294	SIX4	YEL064C	AVT2
ASB2/SRS2	ENSG00000134313	ASB2	YJL092W	SRS2
ERH/YGR130C	ENSG00000134318	ERH	YGR130C	YGR130C
HIF1A/YLR407W	ENSG00000134352	HIF1A	YLR407W	YLR407W
SRSF5/TIM17	ENSG00000134375	SRSF5	YJL143W	TIM17
EIF5/PEA2	ENSG00000134376	EIF5	YER149C	PEA2
SERPINA4/DED81	ENSG00000134440	SERPINA4	YHR019C	DED81
SLC8A3/NSR1	ENSG00000134453	SLC8A3	YGR159C	NSR1
DICER1/YKL105C	ENSG00000134470	DICER1	YKL105C	YKL105C
MTHFD1/CCL1	ENSG00000134480	MTHFD1	YPR025C	CCL1
TCL1A/TAT1	ENSG00000134489	TCL1A	YBR069C	TAT1
ZC3H14/VRG4	ENSG00000134490	ZC3H14	YGL225W	VRG4
TELO2/SPL2	ENSG00000134532	TELO2	YHR136C	SPL2
BDKRB1/YNR040W	ENSG00000134571	BDKRB1	YNR040W	YNR040W
GSKIP/SAR1	ENSG00000134594	GSKIP	YPL218W	SAR1
VRK1/CIN1	ENSG00000134627	VRK1	YOR349W	CIN1
PSMC1/MPT5	ENSG00000134644	PSMC1	YGL178W	MPT5
RPS6KA5/NOG1	ENSG00000134697	RPS6KA5	YPL093W	NOG1
PSMB5/PRP38	ENSG00000134748	PSMB5	YGR075C	PRP38
YY1/AIM44	ENSG00000134757	YY1	YPL158C	AIM44
ACIN1/CWC24	ENSG00000134758	ACIN1	YLR323C	CWC24
CCNB1IP1/PKH2	ENSG00000134853	CCNB1IP1	YOL100W	PKH2
TRIP11/YOL073C	ENSG00000134882	TRIP11	YOL073C	YOL073C
APEX1/RAD2	ENSG00000134899	APEX1	YGR258C	RAD2
ENSG00000100829/TRM112	ENSG00000134909	ENSG00000100829	YNR046W	TRM112
PABPN1/STT3	ENSG00000134910	PABPN1	YGL022W	STT3
EFS/ATF1	ENSG00000134954	EFS	YOR377W	ATF1
ARHGAP5/FMN1	ENSG00000135002	ARHGAP5	YDR236C	FMN1
CINP/PDH1	ENSG00000135046	CINP	YPR002W	PDH1
SRP54/SNF3	ENSG00000135047	SRP54	YDL194W	SNF3
CPNE6/URE2	ENSG00000135049	CPNE6	YNL229C	URE2
CHD8/SER1	ENSG00000135069	CHD8	YOR184W	SER1
PSMA6/MSB1	ENSG00000135148	PSMA6	YOR188W	MSB1
NFKBIA/TIP20	ENSG00000135249	NFKBIA	YGL145W	TIP20
EMC9/MTO1	ENSG00000135297	EMC9	YGL236C	MTO1
PSME2/YIL001W	ENSG00000135299	PSME2	YIL001W	YIL001W
BRMS1L/ORC3	ENSG00000135336	BRMS1L	YLL004W	ORC3
ENSG00000100931/HSL1	ENSG00000135341	ENSG00000100931	YKL101W	HSL1
SEC23A/PEX22	ENSG00000135363	SEC23A	YAL055W	PEX22
PNN/KRE33	ENSG00000135372	PNN	YNL132W	KRE33
RABGGTA/HLJ1	ENSG00000135392	RABGGTA	YMR161W	HLJ1
NFATC4/DGA1	ENSG00000135407	NFATC4	YOR245C	DGA1
PLTP/YLR426W	ENSG00000135437	PLTP	YLR426W	YLR426W
PCIF1/GTS1	ENSG00000135439	PCIF1	YGL181W	GTS1
GSS/YNL305C	ENSG00000135472	GSS	YNL305C	YNL305C
MMP9/PAN2	ENSG00000135473	MMP9	YGL094C	PAN2
TRPC4AP/NOP4	ENSG00000135486	TRPC4AP	YPL043W	NOP4
PYGB/SUL1	ENSG00000135502	PYGB	YBR294W	SUL1
PROCR/YOS9	ENSG00000135506	PROCR	YDR057W	YOS9
GINS1/DGR2	ENSG00000135541	GINS1	YKL121W	DGR2
NINL/CCT3	ENSG00000135624	NINL	YJL014W	CCT3
CD40/UBP12	ENSG00000135655	CD40	YJL197W	UBP12
UQCC/YDR042C	ENSG00000135720	UQCC	YDR042C	YDR042C
ZMYND8/TOK1	ENSG00000135750	ZMYND8	YJL093C	TOK1
SGK2/LST4	ENSG00000135763	SGK2	YKL176C	LST4
IFT52/SPT8	ENSG00000135801	IFT52	YLR055C	SPT8
MYBL2/GLN1	ENSG00000135821	MYBL2	YPR035W	GLN1
HNF4A/VAM7	ENSG00000135823	HNF4A	YGL212W	VAM7
SLA2/PRP16	ENSG00000135829	SLA2	YKR086W	PRP16
C20orf24/GPI2	ENSG00000135845	C20orf24	YPL076W	GPI2
NFATC2/PEX14	ENSG00000135862	NFATC2	YGL153W	PEX14
STK4/MRPL3	ENSG00000135900	STK4	YMR024W	MRPL3
PFDN4/CAJ1	ENSG00000135924	PFDN4	YER048C	CAJ1
DOK5/CDC33	ENSG00000135930	DOK5	YOL139C	CDC33
CSTF1/PKP2	ENSG00000135932	CSTF1	YGL059W	PKP2
BMP7/COX4	ENSG00000135940	BMP7	YGL187C	COX4
RAE1/OM45	ENSG00000135951	RAE1	YIL136W	OM45
TPD52L2/ISU2	ENSG00000136003	TPD52L2	YOR226C	ISU2
DNAJC5/BCK1	ENSG00000136021	DNAJC5	YJL095W	BCK1
NELFCD/BUD21	ENSG00000136026	NELFCD	YOR078W	BUD21
PRPF6/NUR1	ENSG00000136044	PRPF6	YDL089W	NUR1
TUBB1/PWP1	ENSG00000136045	TUBB1	YLR196W	PWP1
PSMA7/RRN7	ENSG00000136098	PSMA7	YJL025W	RRN7
NTSR1/QRI5	ENSG00000136108	NTSR1	YLR204W	QRI5
MRGBP/GYL1	ENSG00000136111	MRGBP	YMR192W	GYL1
DIDO1/SAM2	ENSG00000136143	DIDO1	YDR502C	SAM2
GID8/STE18	ENSG00000136158	GID8	YJR086W	STE18
BIRC7/ADE2	ENSG00000136197	BIRC7	YOR128C	ADE2
ARFGAP1/CDC42	ENSG00000136238	ARFGAP1	YLR229C	CDC42
AVP/SWF1	ENSG00000136247	AVP	YDR126W	SWF1
COL20A1/DBP9	ENSG00000136271	COL20A1	YLR276C	DBP9
CHRNA4/BIK1	ENSG00000136436	CHRNA4	YCL029C	BIK1
EEF1A2/NMT1	ENSG00000136448	EEF1A2	YLR195C	NMT1
PTK6/HTD2	ENSG00000136449	PTK6	YHR067W	HTD2
GMEB2/NPL3	ENSG00000136450	GMEB2	YDR432W	NPL3
C20orf27/YGR021W	ENSG00000136463	C20orf27	YGR021W	YGR021W
SPEF1/YPL247C	ENSG00000136485	SPEF1	YPL247C	YPL247C
CDC25B/SAS3	ENSG00000136504	CDC25B	YBL052C	SAS3
ARFRP1/GAP1	ENSG00000136521	ARFRP1	YKR039W	GAP1
NDUFAF5/MRPL4	ENSG00000136522	NDUFAF5	YLR439W	MRPL4
TRIB3/YGR250C	ENSG00000136527	TRIB3	YGR250C	YGR250C
RASSF2/PPZ2	ENSG00000136531	RASSF2	YDR436W	PPZ2
CSNK2A1/EMP47	ENSG00000136560	CSNK2A1	YFL048C	EMP47
ANGPT4/GUS1	ENSG00000136628	ANGPT4	YGL245W	GUS1
HM13/YLR194C	ENSG00000136715	HM13	YLR194C	YLR194C
SNPH/YPR174C	ENSG00000136717	SNPH	YPR174C	YPR174C
MYLK2/IMP4	ENSG00000136718	MYLK2	YNL075W	IMP4
SIRPB1/KRE5	ENSG00000136731	SIRPB1	YOR336W	KRE5
SEC23B/NFS1	ENSG00000136750	SEC23B	YCL017C	NFS1
FERMT1/YME1	ENSG00000136758	FERMT1	YPR024W	YME1
HAO1/SIS1	ENSG00000136770	HAO1	YNL007C	SIS1
PDYN/SNF1	ENSG00000136807	PDYN	YDR477W	SNF1
PLCB4/TRX2	ENSG00000136810	PLCB4	YGR209C	TRX2
MYL9/HSP78	ENSG00000136811	MYL9	YDR258C	HSP78
HCK/ECM29	ENSG00000136813	HCK	YHL030W	ECM29
CRNKL1/SMC2	ENSG00000136824	CRNKL1	YFR031C	SMC2
POFUT1/MIG2	ENSG00000136826	POFUT1	YGL209W	MIG2
SAMHD1/JSN1	ENSG00000136827	SAMHD1	YJR091C	JSN1
PAK7/YCG1	ENSG00000136828	PAK7	YDR325W	YCG1
KIF3B/BUD2	ENSG00000136848	KIF3B	YKL092C	BUD2
NOP56/VPS45	ENSG00000136854	NOP56	YGL095C	VPS45
IDH3B/YPL260W	ENSG00000136861	IDH3B	YPL260W	YPL260W
MAPRE1/GAS3	ENSG00000136869	MAPRE1	YMR215W	GAS3
JAG1/PRP4	ENSG00000136875	JAG1	YPR178W	PRP4
CDK5RAP1/VMA10	ENSG00000136888	CDK5RAP1	YHR039C-A	VMA10
SNTA1/IPI1	ENSG00000136891	SNTA1	YHR085W	IPI1
OXT/PUP1	ENSG00000136930	OXT	YOR157C	PUP1
TTI1/KEL3	ENSG00000136933	TTI1	YPL263C	KEL3
E2F1/RPL35B	ENSG00000136942	E2F1	YDL136W	RPL35B
RPRD1B/DCC1	ENSG00000136982	RPRD1B	YCL016C	DCC1
PXMP4/DFM1	ENSG00000136986	PXMP4	YDR411C	DFM1
CHMP4B/RPA49	ENSG00000137054	CHMP4B	YNL248C	RPA49
BPI/HNT3	ENSG00000137074	BPI	YOR258W	HNT3
CST3/FDH1	ENSG00000137106	CST3	YOR388C	FDH1
ASIP/RPS6B	ENSG00000137154	ASIP	YBR181C	RPS6B
CST4/CWC27	ENSG00000137168	CST4	YPL064C	CWC27
ACTR5/STB4	ENSG00000137203	ACTR5	YMR019W	STB4
WFDC2/POP8	ENSG00000137265	WFDC2	YBL018C	POP8
AHCY/BMS1	ENSG00000137312	AHCY	YPL217C	BMS1
DHX35/SNF5	ENSG00000137337	DHX35	YBR289W	SNF5
DNTTIP1/FLX1	ENSG00000137409	DNTTIP1	YIL134W	FLX1
MAP1LC3A/RPC31	ENSG00000137478	MAP1LC3A	YNL151C	RPC31
SYNDIG1/LAG2	ENSG00000137497	SYNDIG1	YOL025W	LAG2
PIGU/FMP32	ENSG00000137500	PIGU	YFL046W	FMP32
TNNC2/SIR4	ENSG00000137501	TNNC2	YDR227W	SIR4
APMAP/YIP5	ENSG00000137502	APMAP	YGL161C	YIP5
ZNF516/YGR015C	ENSG00000137509	ZNF516	YGR015C	YGR015C
USP14/MRPL10	ENSG00000137547	USP14	YNL284C	MRPL10
VAPA/TGS1	ENSG00000137574	VAPA	YPL157W	TGS1
MYOM1/YNR065C	ENSG00000137642	MYOM1	YNR065C	YNR065C
MYL12A/BUD13	ENSG00000137656	MYL12A	YGL174W	BUD13
CEP76/XYL2	ENSG00000137673	CEP76	YLR070C	XYL2
CEP192/TMA20	ENSG00000137699	CEP192	YER007C-A	TMA20
RNMT/MRP1	ENSG00000137710	RNMT	YDR347W	MRP1
SMAD7/VAC14	ENSG00000137713	SMAD7	YLR386W	VAC14
LAMA1/YJL185C	ENSG00000137752	LAMA1	YJL185C	YJL185C
RNF125/MKK2	ENSG00000137764	RNF125	YPL140C	MKK2
ANKRD12/ODC2	ENSG00000137801	ANKRD12	YOR222W	ODC2
NOL4/SIF2	ENSG00000137802	NOL4	YBR103W	SIF2
POLI/GCR2	ENSG00000137806	POLI	YNL199C	GCR2
MIB1/RTF1	ENSG00000137815	MIB1	YGL244W	RTF1
RBBP8/SPC98	ENSG00000137822	RBBP8	YNL126W	SPC98
RIOK3/BIO5	ENSG00000137842	RIOK3	YNR056C	BIO5
CSTF2/RAD59	ENSG00000137845	CSTF2	YDL059C	RAD59
PSMD10/SLD2	ENSG00000137872	PSMD10	YKL108W	SLD2
ATG4A/RLP24	ENSG00000137876	ATG4A	YLR009W	RLP24
TBL1X/SMC1	ENSG00000137878	TBL1X	YFL008W	SMC1
GPR143/MRPL40	ENSG00000137942	GPR143	YPL173W	MRPL40
PGRMC1/ALT1	ENSG00000137944	PGRMC1	YLR089C	ALT1
POLA1/SUA7	ENSG00000137947	POLA1	YPR086W	SUA7
MID1/ACK1	ENSG00000137948	MID1	YDL203C	ACK1
NKAP/BET2	ENSG00000137955	NKAP	YPR176C	BET2
NXT2/KGD2	ENSG00000137992	NXT2	YDR148C	KGD2
GUCY2F/IMD2	ENSG00000138029	GUCY2F	YHR216W	IMD2
ENSG00000101898/RBK1	ENSG00000138030	ENSG00000101898	YCR036W	RBK1
ALG13/PTC1	ENSG00000138032	ALG13	YDL006W	PTC1
PRPS2/YGR016W	ENSG00000138035	PRPS2	YGR016W	YGR016W
TLR8/YKR078W	ENSG00000138036	TLR8	YKR078W	YKR078W
AMMECR1/PSY2	ENSG00000138041	AMMECR1	YNL201C	PSY2
CHRDL1/YPT1	ENSG00000138069	CHRDL1	YFL038C	YPT1
WDR13/ARP2	ENSG00000138071	WDR13	YDL029W	ARP2
SUV39H1/MAL12	ENSG00000138079	SUV39H1	YGR292W	MAL12
GLRA2/DAS1	ENSG00000138081	GLRA2	YJL149W	DAS1
XIAP/PET309	ENSG00000138095	XIAP	YLR067C	PET309
STAG2/BIO4	ENSG00000138101	STAG2	YNR057C	BIO4
MCF2/ARP1	ENSG00000138107	MCF2	YHR129C	ARP1
F9/BSP1	ENSG00000138162	F9	YPR171W	BSP1
ABCD1/YLR063W	ENSG00000138166	ABCD1	YLR063W	YLR063W
CCDC22/SPC110	ENSG00000138180	CCDC22	YDR356W	SPC110
CACNA1F/HDA2	ENSG00000138182	CACNA1F	YDR295C	HDA2
SYP/YND1	ENSG00000138185	SYP	YER005W	YND1
PLP2/HMLALPHA1	ENSG00000138279	PLP2	YCL066W	HMLALPHA1
BMX/TIM23	ENSG00000138297	BMX	YNR017W	TIM23
PLS3/RPS24A	ENSG00000138326	PLS3	YER074W	RPS24A
NAA10/ADE17	ENSG00000138363	NAA10	YMR120C	ADE17
RENBP/KTR5	ENSG00000138378	RENBP	YNL029C	KTR5
ELF4/CPR3	ENSG00000138398	ELF4	YML078W	CPR3
SMARCA1/IDP2	ENSG00000138413	SMARCA1	YLR174W	IDP2
MTMR8/YPL014W	ENSG00000138434	MTMR8	YPL014W	YPL014W
ASB9/YTM1	ENSG00000138442	ASB9	YOR272W	YTM1
ENSG00000102050/MKC7	ENSG00000138448	ENSG00000102050	YDR144C	MKC7
RBBP7/YKL100C	ENSG00000138600	RBBP7	YKL100C	YKL100C
PPP1R2P9/PTM1	ENSG00000138613	PPP1R2P9	YKL039W	PTM1
KCND1/DSK2	ENSG00000138629	KCND1	YMR276W	DSK2
OPN1LW/ALG9	ENSG00000138641	OPN1LW	YNL219C	ALG9
FMR1/FMP25	ENSG00000138646	FMR1	YLR077W	FMP25
PIM2/RIM4	ENSG00000138668	PIM2	YHL024W	RIM4
SLC35A2/PSY4	ENSG00000138669	SLC35A2	YBL046W	PSY4
PQBP1/SEC31	ENSG00000138674	PQBP1	YDL195W	SEC31
PCSK1N/HYR1	ENSG00000138675	PCSK1N	YIR037W	HYR1
EMD/YGL015C	ENSG00000138684	EMD	YGL015C	YGL015C
TAZ/CSF1	ENSG00000138688	TAZ	YLR087C	CSF1
PGK1/KCC4	ENSG00000138696	PGK1	YCL024W	KCC4
GATA1/YAR066W	ENSG00000138698	GATA1	YAR066W	YAR066W
MAGT1/ATP12	ENSG00000138750	MAGT1	YJL180C	ATP12
SMS/CDC11	ENSG00000138758	SMS	YJR076C	CDC11
PHEX/USO1	ENSG00000138768	PHEX	YDL058W	USO1
UBL4A/PPA2	ENSG00000138777	UBL4A	YMR267W	PPA2
EEA1/YJR141W	ENSG00000138785	EEA1	YJR141W	YJR141W
RP2/ABF2	ENSG00000138795	RP2	YMR072W	ABF2
PHF16/NDI1	ENSG00000138796	PHF16	YML120C	NDI1
CDK16/SEC24	ENSG00000138802	CDK16	YIL109C	SEC24
USP11/CMP2	ENSG00000138814	USP11	YML057W	CMP2
PCYT1B/COX12	ENSG00000138829	PCYT1B	YLR038C	COX12
HTATSF1/SKO1	ENSG00000138835	HTATSF1	YNL167C	SKO1
VGLL1/YLR036C	ENSG00000139112	VGLL1	YLR036C	YLR036C
CD40LG/YLL056C	ENSG00000139180	CD40LG	YLL056C	YLL056C
TIMP1/PEX5	ENSG00000139197	TIMP1	YDR244W	PEX5
FGD1/SLX5	ENSG00000139218	FGD1	YDL013W	SLX5
PIN4/SMX3	ENSG00000139343	PIN4	YPR182W	SMX3
PORCN/AFT1	ENSG00000139350	PORCN	YGL071W	AFT1
MAGED2/RRF1	ENSG00000139351	MAGED2	YHR038W	RRF1
KLF8/YSR3	ENSG00000139496	KLF8	YKR053C	YSR3
SYTL4/KTR4	ENSG00000139505	SYTL4	YBR199W	KTR4
CENPI/YJR107W	ENSG00000139567	CENPI	YJR107W	YJR107W
DRP2/RPS8A	ENSG00000139610	DRP2	YBL072C	RPS8A
TAF7L/RSC8	ENSG00000139613	TAF7L	YFR037C	RSC8
PBDC1/MED8	ENSG00000139636	PBDC1	YBR193C	MED8
ENSG00000102391/YER156C	ENSG00000139637	ENSG00000102391	YER156C	YER156C
ARMCX3/YJL068C	ENSG00000139684	ARMCX3	YJL068C	YJL068C
HTR2A/VPS33	ENSG00000139719	HTR2A	YLR396C	VPS33
NDFIP2/TMA22	ENSG00000139726	NDFIP2	YJR014W	TMA22
TNFSF13B/YJL055W	ENSG00000139910	TNFSF13B	YJL055W	YJL055W
MLNR/RTN1	ENSG00000139970	MLNR	YDR233C	RTN1
CAB39L/HAT1	ENSG00000139998	CAB39L	YPL001W	HAT1
KLF5/YNL035C	ENSG00000140006	KLF5	YNL035C	YNL035C
STK24/PRY1	ENSG00000140092	STK24	YJL079C	PRY1
ACP5/TYS1	ENSG00000140105	ACP5	YGR185C	TYS1
DNAJC3/UGA4	ENSG00000140199	DNAJC3	YDL210W	UGA4
UGGT2/ADH2	ENSG00000140263	UGGT2	YMR303C	ADH2
ARHGEF7/YDL085C-A	ENSG00000140264	ARHGEF7	YDL085C-A	YDL085C-A
FGF9/TOA2	ENSG00000140307	FGF9	YKL058W	TOA2
SGCG/SRP14	ENSG00000140319	SGCG	YDL092W	SRP14
PARP4/SML1	ENSG00000140382	PARP4	YML058W	SML1
SUPT20H/ARG7	ENSG00000140386	SUPT20H	YMR062C	ARG7
MRPS31/YGR079W	ENSG00000140391	MRPS31	YGR079W	YGR079W
KPNA3/TUP1	ENSG00000140395	KPNA3	YCR084C	TUP1
FLT1/AMS1	ENSG00000140400	FLT1	YGL156W	AMS1
RGCC/NNF2	ENSG00000140416	RGCC	YGR089W	NNF2
VWA8/STE20	ENSG00000140443	VWA8	YHL007C	STE20
DGKH/DIT2	ENSG00000140459	DGKH	YDR402C	DIT2
KATNAL1/RAD16	ENSG00000140464	KATNAL1	YBR114W	RAD16
INTS6/ERG5	ENSG00000140465	INTS6	YMR015C	ERG5
TSC22D1/HO	ENSG00000140479	TSC22D1	YDL227C	HO
CLN5/HOC1	ENSG00000140481	CLN5	YJR075W	HOC1
OLFM4/SSP2	ENSG00000140488	OLFM4	YOR242C	SSP2
MSLN/YKL091C	ENSG00000140522	MSLN	YKL091C	YKL091C
TRADD/YMR210W	ENSG00000140526	TRADD	YMR210W	YMR210W
HSF4/IPL1	ENSG00000140538	HSF4	YPL209C	IPL1
CORO1A/LST7	ENSG00000140543	CORO1A	YGR057C	LST7
MAPK3/OYE3	ENSG00000140564	MAPK3	YPL171C	OYE3
PHKB/SEC53	ENSG00000140650	PHKB	YFL045C	SEC53
NUTF2/HUA1	ENSG00000140682	NUTF2	YGR268C	HUA1
NUP93/YGR122W	ENSG00000140694	NUP93	YGR122W	YGR122W
CENPT/QCR2	ENSG00000140740	CENPT	YPR191W	QCR2
TSNAXIP1/GRX4	ENSG00000140830	TSNAXIP1	YER174C	GRX4
NFAT5/RPL9A	ENSG00000140937	NFAT5	YGL147C	RPL9A
N4BP1/RRT12	ENSG00000140943	N4BP1	YCR045C	RRT12
CBLN1/RPL3	ENSG00000140986	CBLN1	YOR063W	RPL3
ARL2BP/KIN4	ENSG00000140992	ARL2BP	YOR233W	KIN4
ZNF423/YDR333C	ENSG00000141002	ZNF423	YDR333C	YDR333C
CCL22/MCD4	ENSG00000141012	CCL22	YKL165C	MCD4
CCL17/REC107	ENSG00000141013	CCL17	YJR021C	REC107
CTCF/ECM11	ENSG00000141027	CTCF	YDR446W	ECM11
ACD/MKK1	ENSG00000141068	ACD	YOR231W	MKK1
POLR2C/SSH4	ENSG00000141084	POLR2C	YKL124W	SSH4
PARD6A/PRS5	ENSG00000141127	PARD6A	YOL061W	PRS5
ZNF821/DBP3	ENSG00000141141	ZNF821	YGL078C	DBP3
MMP15/VPS53	ENSG00000141252	MMP15	YJL029C	VPS53
USB1/MDR1	ENSG00000141258	USB1	YGR100W	MDR1
CCDC113/APE2	ENSG00000141279	CCDC113	YKL157W	APE2
NME3/CHC1	ENSG00000141367	NME3	YGL206C	CHC1
PSMD7/RPT1	ENSG00000141385	PSMD7	YKL145W	RPT1
VAC14/RTT103	ENSG00000141425	VAC14	YDR289C	RTT103
TANGO6/MRL1	ENSG00000141510	TANGO6	YPR079W	MRL1
COG4/RDI1	ENSG00000141522	COG4	YDL135C	RDI1
PLA2G15/MCH4	ENSG00000141526	PLA2G15	YOL119C	MCH4
[truncated: 1,330 more rows]
