# Supplementary material for: Scope and limitations of yeast as a model organism for studying human tissue-specific pathways
Source: BMC Syst Biol. 2015 Dec 29;9:96. doi: 10.1186/s12918-015-0253-0 (PMC4696342; doi:10.1186/s12918-015-0253-0)
Supplement: Additional file 1 — Network alignments. Compressed (*.zip) file containing individual tissue-specific alignments. (ZIP 5181 Kb) [file 12918_2015_253_MOESM1_ESM.zip › alignments/Testis Seminiferous Tubule_AlignGraph_edges.tsv]

First_ortholog_pair	Second_ortholog_pair
COPZ1/YER085C	NFYA/NRP1
CBFA2T2/YHR003C	CIAPIN1/COR1
PSMB1/TRM8	PRKAR2B/YCK2
BTK/MRT4	ITGA2B/YAL064C-A
ARHGDIB/RPL1B	AGK/ERB1
NFE2L2/SDA1	AGK/ERB1
RNF32/FAP7	VPS41/APJ1
TTC27/GIS2	DNAH9/AIM43
DGKD/PRP43	SPAG9/LSG1
NUP98/HEK2	IL32/ZAP1
SDHA/VMA21	RPS20/VMA13
RAB3A/MET28	HFE/TRS31
PCSK1N/HYR1	HIVEP2/PEX11
ENSG00000083622/RPN11	RNF216/SEC61
CFHR3/PNO1	SYT7/RIO2
THOC5/HMI1	RALBP1/DUO1
WDR91/SMY1	RUFY3/SEC7
CDK13/PRE6	ATP1A2/LAG1
LNX1/BET1	TTC27/GIS2
SNCB/TIF2	TTC27/GIS2
RIMS1/ENP1	TTC27/GIS2
CAD/CAC2	TTC27/GIS2
RABGGTA/HLJ1	TTC27/GIS2
TAZ/CSF1	TTC27/GIS2
MPDZ/RPP1A	TTC27/GIS2
SOD3/ISY1	TTC27/GIS2
HTATIP2/CWC21	TTC27/GIS2
KIAA1377/CTI6	TTC27/GIS2
RBL2/NUF2	EHD2/GCD6
PI4K2B/RAD34	TOMM34/YKL023W
LTA4H/SSA1	HMGB3/MCM2
SNCB/TIF2	ZCCHC8/TIF4632
ITCH/NRD1	ZCCHC8/TIF4632
ATXN7L3/VMA16	TMSB10/YET1
WDR91/SMY1	PEX3/YOR223W
CPB2/ENT5	ZFYVE16/SKI8
BIK/FOL2	TNC/ERG9
ACAA1/YRA1	MED17/PRP28
PSMC6/RAS1	AP2S1/TCB2
SUFU/RPB8	ADRB1/TFG2
MAP3K4/SMT3	ENSG00000043822/ZIP1
SUV420H1/KAR3	ENSG00000043822/ZIP1
FRYL/KAP95	UTS2/SEH1
JPH4/TLG2	ELN/BZZ1
NDUFAF5/MRPL4	NEDD4L/ORC1
AP1B1/GAL83	FAM160A2/SIP4
CLTCL1/DIA4	HERPUD1/PPH3
BAZ2A/RRP5	AKR7A2/HAS1
PLEKHB2/BRX1	AKR7A2/HAS1
BRD8/YGL159W	KCNQ1/VAC7
AP1M1/IMD3	THRAP3/RPL6A
MTMR2/RPS13	THRAP3/RPL6A
NUP98/HEK2	CBLN4/NCP1
NFE2L1/SUI1	SERPINB3/HCR1
GLTSCR1L/RAD1	ACAA1/YRA1
NFAT5/RPL9A	MRPS35/RGC1
HES1/LOS1	CDH3/SMD1
SMS/CDC11	GPBP1/CDC28
MLPH/HHT1	CS/PTC3
SLC25A3/RAD18	CASP8/YJR011C
MADCAM1/BUR2	DLX3/PET54
WDR91/SMY1	TAF2/YLR224W
GADD45A/SSB2	SLC12A2/FPR3
ARHGAP10/SEC17	PMS1/VTI1
PHRF1/TMT1	CALCRL/BNR1
BZW1/UBP3	SEC61A2/PET9
BIK/FOL2	YBX1/GLO3
CNOT4/MSH3	GOLGA5/ABD1
KIAA1107/MCK1	FGFR2/UBX5
REEP6/AIM25	KLF6/PRS2
LTA4H/SSA1	RRP15/MDY2
SMARCB1/RPS4B	PSME4/RPL36A
IKBKB/RPL32	PSME4/RPL36A
CREM/BUD27	TRPC7/KSP1
ANGPT4/GUS1	KIAA1107/MCK1
PRKAR2A/CDC14	KIAA1107/MCK1
LSM5/ARP7	SCT/PSA1
GMCL1/YAP3	SMG6/ECI1
BIK/FOL2	EPN2/GLO4
WDR91/SMY1	NDE1/YLR179C
LTA4H/SSA1	SDHA/VMA21
WARS2/END3	EED/RPG1
DZANK1/YCR016W	TSG101/PRR1
CSTF1/PKP2	TSG101/PRR1
CTH/NEW1	ANO8/CYR1
WDR91/SMY1	SEMA3A/ADA2
LTA4H/SSA1	FRYL/KAP95
PRMT8/PTC4	ARHGAP15/SRO9
DGKD/PRP43	PTPN23/SNU114
HTATIP2/CWC21	PTPN23/SNU114
MLPH/HHT1	PTPN23/SNU114
WDR91/SMY1	UNG/YDL057W
CRHR2/STE50	SPAG5/RHO5
POLD3/TFB1	MCAM/YIR042C
HDAC6/SMD2	DCX/PRP19
GRAP2/SNC2	UBE2K/SSO2
RPAP1/GZF3	UBE2K/SSO2
MAP3K4/SMT3	EDN1/SNF2
ARCN1/PEX15	OSBPL6/STE3
HERC1/PHO85	MKNK1/YHR009C
KIAA1549L/SLT2	TNS1/MCM3
NPTX2/SNT309	PGM1/PEX7
FXR1/NOC4	RIMS1/ENP1
CFHR3/PNO1	RIMS1/ENP1
PNO1/RPL20B	EPHA6/PRP45
FAM32A/YJR008W	CNOT4/MSH3
GLTSCR1L/RAD1	CFHR2/RAD17
ERF/ECM10	AP4E1/RAD50
WARS2/END3	AP4E1/RAD50
WDR91/SMY1	LRP2/SWI5
EIF3B/NCL1	BZW1/UBP3
CFHR3/PNO1	EPB41L3/GLC3
FLT3LG/INP52	MRPL22/VMA1
HPS4/SIR3	MRPL22/VMA1
CGB/CLB6	P2RX5/HHT2
LIN7B/PRS3	P2RX5/HHT2
DAO/BMH2	ENSG00000083622/RPN11
CTH/NEW1	ENSG00000083622/RPN11
EPB41L1/SWP1	YTHDC1/NAB2
BLOC1S6/UBI4	NFX1/FZO1
LTA4H/SSA1	CEACAM6/MRPS28
STAG2/BIO4	TMED2/RPS12
MAPK10/OCH1	ZFAND6/POS5
CEP72/DBF2	NLK/CDC20
GLIS3/YCR090C	CETP/PHO13
NUP98/HEK2	ADD1/YIR035C
EIF5/PEA2	SLC9A1/FUS1
DLGAP3/SLU7	NRCAM/CDC40
ZMAT5/GSP1	CD200/CSE1
EEF1B2/IFA38	EZR/EMP70
MLPH/HHT1	MYL6/UPF3
CCNC/BUD4	AGO1/SHS1
SOBP/NRT1	SEMA4G/PRE1
PPP6R3/PSH1	NUBP2/EDE1
WARS2/END3	NUBP2/EDE1
WDR91/SMY1	SNRPD3/THO1
NOL4/SIF2	GGT1/SOL4
RPL34/MYO5	CRYBB2P1/ARC40
ALMS1/SAE2	HPS4/SIR3
MAP2K6/CMK1	ENSG00000100101/FRS1
BLOC1S6/UBI4	NHP2L1/UFD2
PFKFB4/SEC27	TOM1/PDA1
EIF2B1/CPR6	PDGFB/BUD32
FCER2/AKR1	PSMC6/RAS1
LTA4H/SSA1	CHGA/ADP1
MLPH/HHT1	ERH/YGR130C
NOL4/SIF2	DNAJC5/BCK1
COPZ1/YER085C	GID8/STE18
MLPH/HHT1	COL20A1/DBP9
NUP98/HEK2	GMEB2/NPL3
PAK7/YCG1	CRNKL1/SMC2
EXOSC3/CSE2	POLA1/SUA7
ACVR1/SSA4	XIAP/PET309
BLOC1S6/UBI4	SMARCA1/IDP2
MED25/ERG11	PCSK1N/HYR1
OGG1/PRP9	FGD1/SLX5
NUP98/HEK2	DNAJA3/PHO2
LMNB1/NNF1	RNF40/SET2
WARS2/END3	RPAP1/GZF3
COPZ1/YER085C	EIF3J/PTP3
SLC27A6/RPL21A	BLOC1S6/UBI4
WDR91/SMY1	FCER2/AKR1
BRD8/YGL159W	VRK3/NAT2
WDR91/SMY1	CASP14/TRA1
POLR2I/SCY1	PRX/PDX1
CISH/MPD2	RPS19/MAD1
GPX7/ODC1	BABAM1/BUG1
SMYD1/YCR051W	CDK6/SLF1
PITRM1/CLA4	EIF3B/NCL1
MMP12/CTF8	TLE4/MCA1
BACH2/NUP42	LHPP/ULP1
GADD45A/SSB2	LHPP/ULP1
PEX12/IME4	OBFC1/NUG1
SLC29A1/APC2	KPNB1/FMP48
PNO1/RPL20B	ZNF330/PHB2
HTATIP2/CWC21	SOD3/ISY1
IVNS1ABP/YBT1	NUP98/HEK2
IL1RL2/UTP4	LTA4H/SSA1
COPZ1/YER085C	PARP11/MDM35
BRD8/YGL159W	SRSF3/VMS1
GADD45A/SSB2	GLTSCR1L/RAD1
RAP1A/HMS1	ATP6V1A/YHR022C
WARS2/END3	CISH/MPD2
