# Supplementary material for: Scope and limitations of yeast as a model organism for studying human tissue-specific pathways
Source: BMC Syst Biol. 2015 Dec 29;9:96. doi: 10.1186/s12918-015-0253-0 (PMC4696342; doi:10.1186/s12918-015-0253-0)
Supplement: Additional file 1 — Network alignments. Compressed (*.zip) file containing individual tissue-specific alignments. (ZIP 5181 Kb) [file 12918_2015_253_MOESM1_ESM.zip › alignments/Salivary Gland_AlignGraph_nodes.tsv]

ID	Human_EnsemblGeneID	Human_Symbol	Yeast_EnsemblGeneID	Yeast_Symbol
TSPAN6/DPM1	ENSG00000000419	TSPAN6	YPR183W	DPM1
DPM1/GSH1	ENSG00000001084	DPM1	YJL101C	GSH1
SCYL3/HAP2	ENSG00000001167	SCYL3	YGL237C	HAP2
FGR/BPT1	ENSG00000001626	FGR	YLL015W	BPT1
CFH/RAD59	ENSG00000002016	CFH	YDL059C	RAD59
GCLC/CTR1	ENSG00000003147	GCLC	YPR124W	CTR1
NFYA/GIS4	ENSG00000003402	NFYA	YML006C	GIS4
SEMA3F/NRP1	ENSG00000003756	SEMA3F	YDL167C	NRP1
CFTR/CSM4	ENSG00000004059	CFTR	YPL200W	CSM4
KRIT1/FEN1	ENSG00000004399	KRIT1	YCR034W	FEN1
RAD52/ADK1	ENSG00000004455	RAD52	YDR226W	ADK1
BAD/GUP2	ENSG00000004468	BAD	YPL189W	GUP2
CD99/FPR2	ENSG00000004478	CD99	YDR519W	FPR2
AOC1/YCK1	ENSG00000004660	AOC1	YHR135C	YCK1
HECW1/ACP1	ENSG00000004779	HECW1	YKL192C	ACP1
MAD1L1/YDR307W	ENSG00000004866	MAD1L1	YDR307W	YDR307W
LASP1/CDC27	ENSG00000004897	LASP1	YBL084C	CDC27
M6PR/BOR1	ENSG00000004939	M6PR	YNL275W	BOR1
ICA1/SEC61	ENSG00000004948	ICA1	YLR378C	SEC61
ALS2/NAM7	ENSG00000005007	ALS2	YMR080C	NAM7
CASP10/DNL4	ENSG00000005156	CASP10	YOR005C	DNL4
CFLAR/PST2	ENSG00000005302	CFLAR	YDR032C	PST2
TFPI/BDF2	ENSG00000005339	TFPI	YDL070W	BDF2
RBM5/LOC1	ENSG00000005700	RBM5	YFR001W	LOC1
MTMR7/YDR352W	ENSG00000005893	MTMR7	YDR352W	YDR352W
ARF5/PGC1	ENSG00000006007	ARF5	YPL206C	PGC1
POLDIP2/APL4	ENSG00000006125	POLDIP2	YPR029C	APL4
PLXND1/PIB1	ENSG00000006194	PLXND1	YDR313C	PIB1
AK2/CSI2	ENSG00000006432	AK2	YOL007C	CSI2
CD38/GRX6	ENSG00000006468	CD38	YDL010W	GRX6
FKBP4/LCB5	ENSG00000006530	FKBP4	YLR260W	LCB5
KDM1A/YMR010W	ENSG00000006704	KDM1A	YMR010W	YMR010W
CAMKK1/VPS41	ENSG00000006715	CAMKK1	YDR080W	VPS41
RECQL/SKN7	ENSG00000006788	RECQL	YHR206W	SKN7
HSPB6/IZH2	ENSG00000006831	HSPB6	YOL002C	IZH2
ARHGAP33/CMK2	ENSG00000007047	ARHGAP33	YOL016C	CMK2
NDUFAB1/PAC1	ENSG00000007168	NDUFAB1	YOR269W	PAC1
PDK4/HXK2	ENSG00000007174	PDK4	YGL253W	HXK2
ZMYND10/HOF1	ENSG00000007237	ZMYND10	YMR032W	HOF1
ST7/TRS33	ENSG00000007255	ST7	YOR115C	TRS33
CDC27/FRE7	ENSG00000007952	CDC27	YOL152W	FRE7
SLC4A1/PRE4	ENSG00000008018	SLC4A1	YFR050C	PRE4
CALCR/SKS1	ENSG00000008118	CALCR	YPL026C	SKS1
HCCS/USA1	ENSG00000008130	HCCS	YML029W	USA1
DVL2/DTR1	ENSG00000008282	DVL2	YBR180W	DTR1
UPF1/CNL1	ENSG00000008294	UPF1	YDR357C	CNL1
SKAP2/NSE5	ENSG00000008300	SKAP2	YML023C	NSE5
SLC25A5/PHO3	ENSG00000008710	SLC25A5	YBR092C	PHO3
CCDC109B/RPS20	ENSG00000008988	CCDC109B	YHL015W	RPS20
HOXA11/YBL055C	ENSG00000009335	HOXA11	YBL055C	YBL055C
POLR2J/REV3	ENSG00000009413	POLR2J	YPL167C	REV3
DHX33/VTA1	ENSG00000009844	DHX33	YLR181C	VTA1
MEOX1/RSC4	ENSG00000009954	MEOX1	YKR008W	RSC4
LIG3/VID30	ENSG00000010017	LIG3	YGL227W	VID30
RPAP3/MSC7	ENSG00000010030	RPAP3	YHR039C	MSC7
ENSG00000005189/SEE1	ENSG00000010165	ENSG00000005189	YIL064W	SEE1
CIAPIN1/COR1	ENSG00000010256	CIAPIN1	YBL045C	COR1
FAM214B/YCS4	ENSG00000010292	FAM214B	YLR272C	YCS4
COPZ2/NUD1	ENSG00000010322	COPZ2	YOR373W	NUD1
PRKAR2B/NNK1	ENSG00000010671	PRKAR2B	YKL171W	NNK1
MSL3/KSP1	ENSG00000010810	MSL3	YHR082C	KSP1
CREBBP/NDD1	ENSG00000010818	CREBBP	YOR372C	NDD1
BZRAP1/ELA1	ENSG00000011007	BZRAP1	YNL230C	ELA1
MPO/YNK1	ENSG00000011052	MPO	YKL067W	YNK1
PON1/ICT1	ENSG00000011198	PON1	YLR099C	ICT1
GCFC2/UTP18	ENSG00000011260	GCFC2	YJL069C	UTP18
ABCB4/NAB2	ENSG00000011275	ABCB4	YGL122C	NAB2
SOX8/GYP5	ENSG00000011454	SOX8	YPL249C	GYP5
IBTK/PPH21	ENSG00000011485	IBTK	YDL134C	PPH21
MYCBP2/RPS15	ENSG00000011566	MYCBP2	YOL040C	RPS15
FBXL3/UBX5	ENSG00000012822	FBXL3	YDR330W	UBX5
ITGAL/PKH1	ENSG00000012983	ITGAL	YDR490C	PKH1
PDK2/COQ4	ENSG00000013441	PDK2	YDR204W	COQ4
ITGA3/RET1	ENSG00000013503	ITGA3	YOR207C	RET1
LAMP2/ITT1	ENSG00000013561	LAMP2	YML068W	ITT1
GGNBP2/MDH3	ENSG00000014641	GGNBP2	YDL078C	MDH3
ITGA2B/MMT1	ENSG00000014824	ITGA2B	YMR177W	MMT1
GDE1/BRX1	ENSG00000015171	GDE1	YOL077C	BRX1
C19orf60/LAS17	ENSG00000015285	C19orf60	YOR181W	LAS17
CRLF1/GPG1	ENSG00000015413	CRLF1	YGL121C	GPG1
MAP3K14/MPP6	ENSG00000015479	MAP3K14	YNR024W	MPP6
ABCC8/BPL1	ENSG00000015592	ABCC8	YDL141W	BPL1
CCL18/HPF1	ENSG00000016490	CCL18	YOL155C	HPF1
CCL3/PMR1	ENSG00000017260	CCL3	YGL167C	PMR1
SYNRG/LRG1	ENSG00000017797	SYNRG	YDL240W	LRG1
CACNG3/DLD1	ENSG00000018510	CACNG3	YDL174C	DLD1
TMEM132A/PCD1	ENSG00000020256	TMEM132A	YLR151C	PCD1
AP2B1/YTA6	ENSG00000021574	AP2B1	YPL074W	YTA6
TAC1/SEN1	ENSG00000021776	TAC1	YLR430W	SEN1
ZNF263/CPA1	ENSG00000021826	ZNF263	YOR303W	CPA1
CX3CL1/DEG1	ENSG00000022267	CX3CL1	YFL001W	DEG1
SPATA20/MAG2	ENSG00000022840	SPATA20	YLR427W	MAG2
CACNA1G/PFA4	ENSG00000023041	CACNA1G	YOL003C	PFA4
TNFRSF12A/MPD2	ENSG00000023318	TNFRSF12A	YOL088C	MPD2
MAP3K9/HEM1	ENSG00000023330	MAP3K9	YDR232W	HEM1
RALA/ASI3	ENSG00000023445	RALA	YNL008C	ASI3
BAIAP2L1/GRX2	ENSG00000023572	BAIAP2L1	YDR513W	GRX2
ETV1/SWD2	ENSG00000023734	ETV1	YKL018W	SWD2
AGK/YDL124W	ENSG00000023909	AGK	YDL124W	YDL124W
CCL26/UBR1	ENSG00000024048	CCL26	YGR184C	UBR1
FARP2/PAN1	ENSG00000024422	FARP2	YIR006C	PAN1
USH1C/MRS2	ENSG00000025039	USH1C	YOR334W	MRS2
DBF4/HSF1	ENSG00000025156	DBF4	YGL073W	HSF1
TBXA2R/SPP1	ENSG00000025293	TBXA2R	YPL138C	SPP1
IFRD1/GAL80	ENSG00000025434	IFRD1	YML051W	GAL80
GTF2IRD1/CNS1	ENSG00000025772	GTF2IRD1	YBR155W	CNS1
PAF1/APJ1	ENSG00000025796	PAF1	YNL077W	APJ1
VPS41/SRP1	ENSG00000025800	VPS41	YNL189W	SRP1
ARHGAP44/YLR031W	ENSG00000026025	ARHGAP44	YLR031W	YLR031W
ELAC2/RAD3	ENSG00000026036	ELAC2	YER171W	RAD3
SCIN/YCR023C	ENSG00000026103	SCIN	YCR023C	YCR023C
MYH13/YBR096W	ENSG00000026508	MYH13	YBR096W	YBR096W
ADIPOR2/VPS5	ENSG00000028528	ADIPOR2	YOR069W	VPS5
UPP2/EIS1	ENSG00000029725	UPP2	YMR031C	EIS1
MARK4/SNF11	ENSG00000030304	MARK4	YDR073W	SNF11
PAFAH1B1/SES1	ENSG00000031698	PAFAH1B1	YDR023W	SES1
NOS2/CPR7	ENSG00000032742	NOS2	YJR032W	CPR7
DNAH9/CUS1	ENSG00000033030	DNAH9	YMR240C	CUS1
GAS7/ARB1	ENSG00000033050	GAS7	YER036C	ARB1
TRAPPC6A/VPH1	ENSG00000033627	TRAPPC6A	YOR270C	VPH1
MATK/NFI1	ENSG00000033800	MATK	YOR156C	NFI1
CD79B/VHT1	ENSG00000034053	CD79B	YGR065C	VHT1
SCN4A/PBS2	ENSG00000034152	SCN4A	YJL128C	PBS2
PAX6/CYK3	ENSG00000035115	PAX6	YDL117W	CYK3
RHBDF1/ADE12	ENSG00000035687	RHBDF1	YNL220W	ADE12
LUC7L/CTF18	ENSG00000035928	LUC7L	YMR078C	CTF18
BAIAP3/RTT101	ENSG00000036257	BAIAP3	YJL047C	RTT101
PIGQ/UBP5	ENSG00000036672	PIGQ	YER144C	UBP5
TEAD3/MDS3	ENSG00000037637	TEAD3	YGL197W	MDS3
SELE/TRM8	ENSG00000037897	SELE	YDL201W	TRM8
DNAJC11/ERG26	ENSG00000038274	DNAJC11	YGL001C	ERG26
MYLIP/CDC37	ENSG00000038382	MYLIP	YDR168W	CDC37
NOX1/YLR413W	ENSG00000038427	NOX1	YLR413W	YLR413W
E2F2/BRR2	ENSG00000039123	E2F2	YER172C	BRR2
PSMB1/TCO89	ENSG00000039319	PSMB1	YPL180W	TCO89
SYN1/GDE1	ENSG00000039560	SYN1	YPL110C	GDE1
JARID2/PRE9	ENSG00000041357	JARID2	YGR135W	PRE9
CAMK1G/MOD5	ENSG00000041515	CAMK1G	YOR274W	MOD5
CDK11A/LSG1	ENSG00000041802	CDK11A	YGL099W	LSG1
NADK/TDP1	ENSG00000042088	NADK	YBR223C	TDP1
TFAP2B/APS2	ENSG00000042753	TFAP2B	YJR058C	APS2
CYTH3/FHN1	ENSG00000042832	CYTH3	YGR131W	FHN1
ADAM22/DCN1	ENSG00000043093	ADAM22	YLR128W	DCN1
SYPL1/RDL1	ENSG00000043143	SYPL1	YOR285W	RDL1
SPAG9/PDR1	ENSG00000043462	SPAG9	YGL013C	PDR1
CELSR3/SCM3	ENSG00000044115	CELSR3	YDL139C	SCM3
MGST1/YJR030C	ENSG00000044446	MGST1	YJR030C	YJR030C
CRY1/UTP13	ENSG00000047056	CRY1	YLR222C	UTP13
NFIX/YLR419W	ENSG00000047188	NFIX	YLR419W	YLR419W
MMP25/URA8	ENSG00000047230	MMP25	YJR103W	URA8
IL32/VMA13	ENSG00000047249	IL32	YPR036W	VMA13
PKD1/MLP1	ENSG00000047410	PKD1	YKR095W	MLP1
MAPK8IP2/FET5	ENSG00000047457	MAPK8IP2	YFL041W	FET5
MED24/RPO41	ENSG00000047579	MED24	YFL036W	RPO41
SEC62/YPK3	ENSG00000047936	SEC62	YBR028C	YPK3
RPS20/RNR4	ENSG00000048392	RPS20	YGR180C	RNR4
CSDE1/ADH7	ENSG00000048540	CSDE1	YCR105W	ADH7
UBE3C/RSM10	ENSG00000048544	UBE3C	YDR041W	RSM10
REV3L/MRN1	ENSG00000048740	REV3L	YPL184C	MRN1
PAX7/RBS1	ENSG00000048991	PAX7	YDL189W	RBS1
MASP2/YKT6	ENSG00000049245	MASP2	YKL196C	YKT6
TRAF3IP3/YMR244W	ENSG00000049323	TRAF3IP3	YMR244W	YMR244W
POMT2/RSP5	ENSG00000049759	POMT2	YER125W	RSP5
VTA1/WBP1	ENSG00000049860	VTA1	YEL002C	WBP1
MLXIPL/PIP2	ENSG00000050327	MLXIPL	YOR363C	PIP2
BAZ1B/CET1	ENSG00000050405	BAZ1B	YPL228W	CET1
RANBP9/NAM2	ENSG00000050748	RANBP9	YLR382C	NAM2
ETV7/PER33	ENSG00000051108	ETV7	YLR064W	PER33
SPRTN/HFM1	ENSG00000051341	SPRTN	YGL251C	HFM1
METTL13/TOR2	ENSG00000051382	METTL13	YKL203C	TOR2
ZNF207/CDC40	ENSG00000051596	ZNF207	YDR364C	CDC40
UQCRC1/BUD3	ENSG00000052126	UQCRC1	YCL014W	BUD3
CD9/TAF3	ENSG00000052723	CD9	YPL011C	TAF3
NCAPD2/ERG25	ENSG00000052802	NCAPD2	YGR060W	ERG25
IFFO1/APD1	ENSG00000052841	IFFO1	YBR151W	APD1
GIPR/FHL1	ENSG00000053254	GIPR	YPR104C	FHL1
NISCH/AAD10	ENSG00000053371	NISCH	YJR155W	AAD10
STAB1/MRT4	ENSG00000053372	STAB1	YKL009W	MRT4
FUZ/TRS31	ENSG00000054116	FUZ	YDR472W	TRS31
PRSS3/MSR1	ENSG00000054654	PRSS3	YHR091C	MSR1
CD4/CDC53	ENSG00000055130	CD4	YDL132W	CDC53
LRRC23/PEX11	ENSG00000055163	LRRC23	YOL147C	PEX11
BTK/HSL1	ENSG00000055332	BTK	YKL101W	HSL1
HFE/SET2	ENSG00000055609	HFE	YJL168C	SET2
SCMH1/PUF3	ENSG00000055917	SCMH1	YLL013C	PUF3
FYN/FMP10	ENSG00000055955	FYN	YER182W	FMP10
HIVEP2/YKL070W	ENSG00000056972	HIVEP2	YKL070W	YKL070W
TCEB3/GLG2	ENSG00000056998	TCEB3	YJL137C	GLG2
LYPLA2/MSH6	ENSG00000057468	LYPLA2	YDR097C	MSH6
NME2/GDI1	ENSG00000057608	NME2	YER136W	GDI1
APBA3/ATG5	ENSG00000057663	APBA3	YPL149W	ATG5
MKS1/RAD2	ENSG00000058404	MKS1	YGR258C	RAD2
ABHD5/RPC37	ENSG00000058600	ABHD5	YKR025W	RPC37
KAL1/ENA5	ENSG00000058668	KAL1	YDR038C	ENA5
AKAP8L/RIO2	ENSG00000058729	AKAP8L	YNL207W	RIO2
UTP18/CTH1	ENSG00000059145	UTP18	YDR151C	CTH1
RNF216/TRM3	ENSG00000059588	RNF216	YDL112W	TRM3
TTC19/XDJ1	ENSG00000059769	TTC19	YLR090W	XDJ1
PTBP1/PSR2	ENSG00000060069	PTBP1	YLR019W	PSR2
DPF1/IRC19	ENSG00000060237	DPF1	YLL033W	IRC19
SYT7/CDC13	ENSG00000060558	SYT7	YDL220C	CDC13
PIK3C2A/PRP46	ENSG00000060688	PIK3C2A	YPL151C	PRP46
PLAUR/FMP37	ENSG00000060762	PLAUR	YGL080W	FMP37
ANLN/POT1	ENSG00000060971	ANLN	YIL160C	POT1
WIZ/SDH4	ENSG00000061794	WIZ	YDR178W	SDH4
RABGAP1/AIF1	ENSG00000062096	RABGAP1	YNR074C	AIF1
DCN/RKM2	ENSG00000063046	DCN	YDR198C	RKM2
PPP5C/RPL18B	ENSG00000063177	PPP5C	YNL301C	RPL18B
MAP4K3/SBP1	ENSG00000063244	MAP4K3	YHL034C	SBP1
ZBTB32/ENT2	ENSG00000063245	ZBTB32	YLR206W	ENT2
TYROBP/YIL165C	ENSG00000063438	TYROBP	YIL165C	YIL165C
GABRA3/GLO2	ENSG00000063854	GABRA3	YDR272W	GLO2
BRCA1/YAF9	ENSG00000063978	BRCA1	YNL107W	YAF9
ERCC1/YFR039C	ENSG00000064012	ERCC1	YFR039C	YFR039C
CD22/TAF2	ENSG00000064313	CD22	YCR042C	TAF2
SEMA3B/MTR10	ENSG00000064419	SEMA3B	YOR160W	MTR10
MBTPS2/SWI6	ENSG00000064490	MBTPS2	YLR182W	SWI6
LTF/YLR271W	ENSG00000064607	LTF	YLR271W	YLR271W
NR1H4/YBR235W	ENSG00000064651	NR1H4	YBR235W	YBR235W
ALOX5/PRY2	ENSG00000064655	ALOX5	YKR013W	PRY2
CALCOCO1/YIG1	ENSG00000064666	CALCOCO1	YPL201C	YIG1
UBR7/RRP3	ENSG00000064703	UBR7	YHR065C	RRP3
MAP4K5/MLH2	ENSG00000064933	MAP4K5	YLR035C	MLH2
EHD3/HMO1	ENSG00000064961	EHD3	YDR174W	HMO1
PSMC4/PSE1	ENSG00000065150	PSMC4	YMR308C	PSE1
CLDN11/CAR2	ENSG00000065154	CLDN11	YLR438W	CAR2
MVP/PWP2	ENSG00000065183	MVP	YCR057C	PWP2
NUB1/MPS1	ENSG00000065243	NUB1	YDL028C	MPS1
CLK1/LAC1	ENSG00000065308	CLK1	YKL008C	LAC1
ENSG00000013455/MCM10	ENSG00000065328	ENSG00000013455	YIL150C	MCM10
POLR3B/EFT1	ENSG00000065357	POLR3B	YOR133W	EFT1
ANGEL1/SLM5	ENSG00000065427	ANGEL1	YCR024C	SLM5
RNF14/SKY1	ENSG00000065534	RNF14	YMR216C	SKY1
DDX11/RLP7	ENSG00000065559	DDX11	YNL002C	RLP7
CD6/ISR1	ENSG00000065613	CD6	YPR106W	ISR1
TACC3/PRK1	ENSG00000065675	TACC3	YIL095W	PRK1
UFL1/DOA1	ENSG00000065717	UFL1	YKL213C	DOA1
POLA2/MAE1	ENSG00000065833	POLA2	YKL029C	MAE1
CAPN1/MSB3	ENSG00000065882	CAPN1	YNL293W	MSB3
ACPP/YPL245W	ENSG00000065883	ACPP	YPL245W	YPL245W
MDH1/NHX1	ENSG00000065923	MDH1	YDR456W	NHX1
SLC30A9/PDE2	ENSG00000065989	SLC30A9	YOR360C	PDE2
MTMR11/RTS1	ENSG00000066027	MTMR11	YOR014W	RTS1
CCDC88C/HRP1	ENSG00000066044	CCDC88C	YOL123W	HRP1
YAF2/SNF12	ENSG00000066117	YAF2	YNR023W	SNF12
ZMYND11/RPH1	ENSG00000066135	ZMYND11	YER169W	RPH1
WAS/HAP5	ENSG00000066136	WAS	YOR358W	HAP5
DPEP1/SNX41	ENSG00000066294	DPEP1	YDR425W	SNX41
BID/FOB1	ENSG00000066422	BID	YDR110W	FOB1
MATR3/ENT1	ENSG00000066427	MATR3	YDL161W	ENT1
RGPD5/BFR1	ENSG00000066455	RGPD5	YOR198C	BFR1
STMN4/DUO1	ENSG00000066629	STMN4	YGL061C	DUO1
NUDCD3/SEC7	ENSG00000066777	NUDCD3	YDR170C	SEC7
ISL1/HEM15	ENSG00000066926	ISL1	YOR176W	HEM15
IL20RA/RGD2	ENSG00000066933	IL20RA	YFL047W	RGD2
CLCA1/TIF1	ENSG00000067048	CLCA1	YKR059W	TIF1
ATP2C1/MAM33	ENSG00000067113	ATP2C1	YIL070C	MAM33
SRCIN1/ILM1	ENSG00000067167	SRCIN1	YJR118C	ILM1
IGF1/GIS2	ENSG00000067182	IGF1	YNL255C	GIS2
RALBP1/CDC19	ENSG00000067225	RALBP1	YAL038W	CDC19
RUFY3/FCF2	ENSG00000067334	RUFY3	YLR051C	FCF2
CNTN1/NUP100	ENSG00000067445	CNTN1	YKL068W	NUP100
WWTR1/RHO1	ENSG00000067560	WWTR1	YPR165W	RHO1
AGPS/TCB3	ENSG00000067715	AGPS	YML072C	TCB3
ATP1A2/PKP1	ENSG00000067992	ATP1A2	YIL042C	PKP1
TTC27/RTG3	ENSG00000068323	TTC27	YBL103C	RTG3
MARCO/TRM7	ENSG00000068438	MARCO	YBR061C	TRM7
SYT13/KCS1	ENSG00000068745	SYT13	YDR017C	KCS1
SNAI2/KRE28	ENSG00000068793	SNAI2	YDR532C	KRE28
CD74/SIR2	ENSG00000068903	CD74	YDL042C	SIR2
HGF/YOS9	ENSG00000068912	HGF	YDR057W	YOS9
ZRANB1/MUC1	ENSG00000069248	ZRANB1	YIR019C	MUC1
NCDN/VPS35	ENSG00000069329	NCDN	YJL154C	VPS35
ZFP64/YDJ1	ENSG00000069345	ZFP64	YNL064C	YDJ1
MNAT1/NFT1	ENSG00000069431	MNAT1	YKR103W	NFT1
SAMD4A/SDT1	ENSG00000069712	SAMD4A	YGL224C	SDT1
RUNX3/CDD1	ENSG00000069764	RUNX3	YLR245C	CDD1
MRE11A/REF2	ENSG00000069849	MRE11A	YDR195W	REF2
PLEKHB1/HUL5	ENSG00000069869	PLEKHB1	YGL141W	HUL5
SERPINB1/AMA1	ENSG00000069966	SERPINB1	YGR225W	AMA1
SPAST/UFD1	ENSG00000070010	SPAST	YGR048W	UFD1
ENSG00000021602/IKI3	ENSG00000070061	ENSG00000021602	YLR384C	IKI3
NRXN3/SSP120	ENSG00000070081	NRXN3	YLR250W	SSP120
AQR/PFY1	ENSG00000070087	AQR	YOR122C	PFY1
CPS1/UIP3	ENSG00000070159	CPS1	YAR027W	UIP3
C8B/NIC96	ENSG00000070182	C8B	YFR002W	NIC96
FHL1/POL4	ENSG00000070501	FHL1	YCR014C	POL4
RTFDC1/HSV2	ENSG00000070540	RTFDC1	YGR223C	HSV2
GABRA1/ASN1	ENSG00000070669	GABRA1	YPR145W	ASN1
NLRP2/KAR2	ENSG00000070718	NLRP2	YJL034W	KAR2
RNF10/YAT2	ENSG00000070748	RNF10	YER024W	YAT2
ZDHHC6/MUD2	ENSG00000070756	ZDHHC6	YKL074C	MUD2
RNH1/RPA190	ENSG00000070761	RNH1	YOR341W	RPA190
NDUFS1/CKA1	ENSG00000070770	NDUFS1	YIL035C	CKA1
RB1CC1/GCD1	ENSG00000070785	RB1CC1	YOR260W	GCD1
ERP44/PRR2	ENSG00000070808	ERP44	YDL214C	PRR2
ALAS1/RHO5	ENSG00000070831	ALAS1	YNL180C	RHO5
BIRC3/PUT4	ENSG00000070915	BIRC3	YOR348C	PUT4
AKAP11/PMC1	ENSG00000070961	AKAP11	YGL006W	PMC1
GLRX2/AIP1	ENSG00000071127	GLRX2	YMR092C	AIP1
SNAPC1/TPS3	ENSG00000071205	SNAPC1	YMR261C	TPS3
STRAP/KDX1	ENSG00000071242	STRAP	YKL161C	KDX1
ABCC2/YNG2	ENSG00000071243	ABCC2	YHR090C	YNG2
DEF6/BUD23	ENSG00000071462	DEF6	YCR047C	BUD23
PLEKHO1/HRD3	ENSG00000071537	PLEKHO1	YLR207W	HRD3
GCLM/MSP1	ENSG00000071539	GCLM	YGR028W	MSP1
UBR2/ULS1	ENSG00000071794	UBR2	YOR191W	ULS1
EHD2/YOR296W	ENSG00000071991	EHD2	YOR296W	YOR296W
RRAGD/TSR4	ENSG00000071994	RRAGD	YOL022C	TSR4
HSF2/VPS70	ENSG00000072133	HSF2	YJR126C	VPS70
PHF20/SIW14	ENSG00000072135	PHF20	YNL032W	SIW14
NR1H3/TRE1	ENSG00000072274	NR1H3	YPL176C	TRE1
NCAPH2/PEX4	ENSG00000072401	NCAPH2	YGR133W	PEX4
TOMM34/SMC1	ENSG00000072501	TOMM34	YFL008W	SMC1
SEC63/IMG1	ENSG00000072609	SEC63	YCR046C	IMG1
KPNA6/DBP1	ENSG00000072682	KPNA6	YPL119C	DBP1
VIM/YDL156W	ENSG00000072803	VIM	YDL156W	YDL156W
RTEL1-TNFRSF6B/AKR1	ENSG00000072818	RTEL1-TNFRSF6B	YDR264C	AKR1
FAS/RRP4	ENSG00000072832	FAS	YHR069C	RRP4
CD44/APM1	ENSG00000072958	CD44	YPL259C	APM1
KCNG1/SEC2	ENSG00000073009	KCNG1	YNL272C	SEC2
SLAMF7/MCM2	ENSG00000073111	SLAMF7	YBL023C	MCM2
MIPEP/STE50	ENSG00000073282	MIPEP	YCL032W	STE50
PRKCH/SRO77	ENSG00000073350	PRKCH	YBL106C	SRO77
INSRR/ECM5	ENSG00000073614	INSRR	YMR176W	ECM5
IFNGR1/YAP1802	ENSG00000073921	IFNGR1	YGR241C	YAP1802
SH2D2A/SEC18	ENSG00000073969	SH2D2A	YBR080C	SEC18
TNFRSF1B/AZF1	ENSG00000074047	TNFRSF1B	YOR113W	AZF1
VEZT/LCL2	ENSG00000074181	VEZT	YLR104W	LCL2
POU2F2/RAD28	ENSG00000074266	POU2F2	YDR030C	RAD28
SNX1/ENA1	ENSG00000074370	SNX1	YDR040C	ENA1
TBPL1/YJU3	ENSG00000074416	TBPL1	YKL094W	YJU3
ARNTL2/YLR257W	ENSG00000074590	ARNTL2	YLR257W	YLR257W
BCLAF1/YDL206W	ENSG00000074621	BCLAF1	YDL206W	YDL206W
ANK1/DOC1	ENSG00000074755	ANK1	YGL240W	DOC1
TFB1M/ENO2	ENSG00000074800	TFB1M	YHR174W	ENO2
RABEP1/SLN1	ENSG00000074964	RABEP1	YIL147C	SLN1
HMGB3/IKS1	ENSG00000074966	HMGB3	YJL057C	IKS1
NUP160/ARP6	ENSG00000075089	NUP160	YLR085C	ARP6
BAK1/MTC5	ENSG00000075188	BAK1	YDR128W	MTC5
MUSK/CTT1	ENSG00000075213	MUSK	YGR088W	CTT1
IKZF2/RAX2	ENSG00000075223	IKZF2	YLR084C	RAX2
GRN/ERG10	ENSG00000075239	GRN	YPL028W	ERG10
ARHGAP31/YNL095C	ENSG00000075292	ARHGAP31	YNL095C	YNL095C
NR2E3/ATG1	ENSG00000075413	NR2E3	YGL180W	ATG1
CENPQ/TAO3	ENSG00000075539	CENPQ	YIL129C	TAO3
SARS/ARP9	ENSG00000075624	SARS	YMR033W	ARP9
RANBP3/MRPL15	ENSG00000075651	RANBP3	YLR312W-A	MRPL15
ARID4A/UTP4	ENSG00000075702	ARID4A	YDR324C	UTP4
TSSC1/YNL046W	ENSG00000075711	TSSC1	YNL046W	YNL046W
ENSG00000032514/YPT53	ENSG00000075785	ENSG00000032514	YNL093W	YPT53
IFT88/CLF1	ENSG00000075856	IFT88	YLR117C	CLF1
ZCCHC8/BEM2	ENSG00000075884	ZCCHC8	YER155C	BEM2
ABCF2/YOR223W	ENSG00000075891	ABCF2	YOR223W	YOR223W
LRRC7/RRP45	ENSG00000075914	LRRC7	YDR280W	RRP45
UBA6/MCM6	ENSG00000076003	UBA6	YGL201C	MCM6
GAB2/REX2	ENSG00000076043	GAB2	YLR059C	REX2
ATP6V0A1/YIL077C	ENSG00000076053	ATP6V0A1	YIL077C	YIL077C
PIAS1/MLH1	ENSG00000076242	PIAS1	YMR167W	MLH1
SLC4A7/PYC1	ENSG00000076555	SLC4A7	YGL062W	PYC1
APBA2/YAL064C-A	ENSG00000076662	APBA2	YAL064C-A	YAL064C-A
UHRF1/MON1	ENSG00000076685	UHRF1	YGL124C	MON1
MAP2K3/YIP1	ENSG00000076716	MAP2K3	YGR172C	YIP1
TMSB10/ROM1	ENSG00000076928	TMSB10	YGR070W	ROM1
RNF19A/MRPS16	ENSG00000076984	RNF19A	YPL013C	MRPS16
PEX3/TOP2	ENSG00000077097	PEX3	YNL088W	TOP2
GABARAPL2/YTP1	ENSG00000077238	GABARAPL2	YNL237W	YTP1
MYOC/UBP1	ENSG00000077254	MYOC	YDL122W	UBP1
SH3YL1/MSL1	ENSG00000077312	SH3YL1	YIR009W	MSL1
VCL/SKI6	ENSG00000077348	VCL	YGR195W	SKI6
DAPK2/WTM2	ENSG00000077380	DAPK2	YOR229W	WTM2
NSMAF/HST3	ENSG00000077463	NSMAF	YOR025W	HST3
ADSS/LYS21	ENSG00000077522	ADSS	YDL131W	LYS21
STAP1/CAP2	ENSG00000077549	STAP1	YIL034C	CAP2
TIMP2/UBC12	ENSG00000077721	TIMP2	YLR306W	UBC12
RFC1/IRE1	ENSG00000077782	RFC1	YHR079C	IRE1
CUL3/RAD34	ENSG00000077809	CUL3	YDR314C	RAD34
MYOM2/SIZ1	ENSG00000078043	MYOM2	YDR409W	SIZ1
OTC/SCH9	ENSG00000078061	OTC	YHR205W	SCH9
USP2/DUR1,2	ENSG00000078070	USP2	YBR208C	DUR1,2
CASR/YDL086W	ENSG00000078098	CASR	YDL086W	YDL086W
TUBG2/DRE2	ENSG00000078114	TUBG2	YKR071C	DRE2
RPL26L1/INP51	ENSG00000078269	RPL26L1	YIL002C	INP51
FLT4/CHA4	ENSG00000078304	FLT4	YLR098C	CHA4
NSUN2/PET54	ENSG00000078328	NSUN2	YGR222W	PET54
FBXO42/LST8	ENSG00000078369	FBXO42	YNL006W	LST8
MRI1/SNT2	ENSG00000078403	MRI1	YGL131C	SNT2
METTL1/STE23	ENSG00000078618	METTL1	YLR389C	STE23
HOXC8/POR1	ENSG00000078668	HOXC8	YNL055C	POR1
AGA/CST6	ENSG00000078674	AGA	YIL036W	CST6
ENSG00000038102/MET13	ENSG00000078747	ENSG00000038102	YGL125W	MET13
PI4K2B/INN1	ENSG00000078902	PI4K2B	YNL152W	INN1
MAT2B/UBC1	ENSG00000078967	MAT2B	YDR177W	UBC1
TLL1/YKU80	ENSG00000079246	TLL1	YMR106C	YKU80
EDC4/CBK1	ENSG00000079277	EDC4	YNL161W	CBK1
TRIO/PUF4	ENSG00000079308	TRIO	YGL014W	PUF4
VCAN/REX3	ENSG00000079313	VCAN	YLR107W	REX3
MSR1/SRP102	ENSG00000079332	MSR1	YKL154W	SRP102
CDH1/RGT2	ENSG00000079393	CDH1	YDL138W	RGT2
SKIV2L2/ERG9	ENSG00000079459	SKIV2L2	YHR190W	ERG9
DNAH5/PIF1	ENSG00000079689	DNAH5	YML061C	PIF1
ZFYVE16/PGM2	ENSG00000079739	ZFYVE16	YMR105C	PGM2
C6/PRP28	ENSG00000079785	C6	YDR243C	PRP28
RAI14/HAL1	ENSG00000079819	RAI14	YPR005C	HAL1
SOX30/TCB2	ENSG00000079841	SOX30	YNL087W	TCB2
PNKP/VAM3	ENSG00000079950	PNKP	YOR106W	VAM3
SPDL1/PTP3	ENSG00000080031	SPDL1	YER075C	PTP3
STAU2/CIT2	ENSG00000080298	STAU2	YCR005C	CIT2
RTN4R/YHR003C	ENSG00000080345	RTN4R	YHR003C	YHR003C
PHF23/GSP1	ENSG00000080371	PHF23	YLR293C	GSP1
CDH10/YEA4	ENSG00000080493	CDH10	YEL004W	YEA4
INPP4A/MOT1	ENSG00000080503	INPP4A	YPL082C	MOT1
RAB27B/IRC6	ENSG00000080561	RAB27B	YFR043C	IRC6
PSMA4/SWR1	ENSG00000080603	PSMA4	YDR334W	SWR1
MYO16/PUF6	ENSG00000080608	MYO16	YDR496C	PUF6
LSG1/MCM16	ENSG00000080709	LSG1	YPR046W	MCM16
PARP3/HEM13	ENSG00000080819	PARP3	YDR044W	HEM13
TNC/YMR086W	ENSG00000081026	TNC	YMR086W	YMR086W
TDP1/STE12	ENSG00000081189	TDP1	YHR084W	STE12
MED17/CCH1	ENSG00000081248	MED17	YGR217W	CCH1
CAPG/CYB2	ENSG00000081277	CAPG	YML054C	CYB2
AP2S1/YKL027W	ENSG00000081307	AP2S1	YKL027W	YKL027W
USH2A/KES1	ENSG00000081320	USH2A	YPL145C	KES1
ZPBP/AIR1	ENSG00000081386	ZPBP	YIL079C	AIR1
TG/MIG2	ENSG00000081665	TG	YGL209W	MIG2
ADAM28/YVH1	ENSG00000081721	ADAM28	YIR026C	YVH1
BARX2/PDE1	ENSG00000081803	BARX2	YGL248W	PDE1
DCUN1D1/TRI1	ENSG00000082014	DCUN1D1	YMR233W	TRI1
PHF15/PCL1	ENSG00000082258	PHF15	YNL289W	PCL1
ZIC2/PMD1	ENSG00000082397	ZIC2	YER132C	PMD1
LCP2/YDL180W	ENSG00000082438	LCP2	YDL180W	YDL180W
TRIT1/MED4	ENSG00000082512	TRIT1	YOR174W	MED4
ADRB1/MRPL22	ENSG00000082515	ADRB1	YNL177C	MRPL22
ENSG00000043822/SWD1	ENSG00000082516	ENSG00000043822	YAR003W	SWD1
GUCA2B/TMS1	ENSG00000082556	GUCA2B	YDR105C	TMS1
CUL7/HRR25	ENSG00000082701	CUL7	YPL204W	HRR25
CTNNA1/YLR156W	ENSG00000082781	CTNNA1	YLR156W	YLR156W
PHKA2/MPC54	ENSG00000082805	PHKA2	YOR177C	MPC54
EPHA3/CRM1	ENSG00000082898	EPHA3	YGR218W	CRM1
HSPA5/DOP1	ENSG00000083097	HSPA5	YDR141C	DOP1
DSG2/KAP104	ENSG00000083312	DSG2	YBR017C	KAP104
GEMIN8/AI5_BETA	ENSG00000083454	GEMIN8	Q0075	AI5_BETA
OFD1/YMR018W	ENSG00000083457	OFD1	YMR018W	YMR018W
PREX2/GIP4	ENSG00000083799	PREX2	YAL031C	GIP4
WDR37/SFC1	ENSG00000083842	WDR37	YJR095W	SFC1
YTHDC2/RPS5	ENSG00000083845	YTHDC2	YJR123W	RPS5
CTPS2/APT2	ENSG00000083857	CTPS2	YDR441C	APT2
ATP6V1H/SLZ1	ENSG00000083896	ATP6V1H	YNL196C	SLZ1
POLR2B/NAM8	ENSG00000084072	POLR2B	YHR086W	NAM8
TPR/STE24	ENSG00000084073	TPR	YJR117W	STE24
CP/TIF34	ENSG00000084623	CP	YMR146C	TIF34
DTNBP1/SHE4	ENSG00000084674	DTNBP1	YOR035C	SHE4
XK/PEX1	ENSG00000084731	XK	YKL197C	PEX1
ARHGAP6/YKR018C	ENSG00000084754	ARHGAP6	YKR018C	YKR018C
MAP4/CGR1	ENSG00000085063	MAP4	YGL029W	CGR1
GOPC/SPO74	ENSG00000085276	GOPC	YGL170C	SPO74
ROS1/HSP26	ENSG00000085382	ROS1	YBR072W	HSP26
HDAC9/SEH1	ENSG00000085415	HDAC9	YGL100W	SEH1
RRM2B/CTS2	ENSG00000085465	RRM2B	YDR371W	CTS2
TNFRSF17/SSK2	ENSG00000085511	TNFRSF17	YNR031C	SSK2
LMO3/STE6	ENSG00000085563	LMO3	YKL209C	STE6
MRPS10/GRE3	ENSG00000085662	MRPS10	YHR104W	GRE3
GUCA1A/IML2	ENSG00000085831	GUCA1A	YJL082W	IML2
RSF1/END3	ENSG00000085832	RSF1	YNL084C	END3
VPS13D/SQS1	ENSG00000085872	VPS13D	YNL224C	SQS1
CELF2/PTK1	ENSG00000086015	CELF2	YKL198C	PTK1
R3HDM1/MDJ1	ENSG00000086061	R3HDM1	YFL016C	MDJ1
COL9A2/VPS20	ENSG00000086065	COL9A2	YMR077C	VPS20
KITLG/FAP1	ENSG00000086102	KITLG	YNL023C	FAP1
ERCC8/DIM1	ENSG00000086189	ERCC8	YPL266W	DIM1
VAMP3/MRPL24	ENSG00000086504	VAMP3	YMR193W	MRPL24
PER3/CIN5	ENSG00000086548	PER3	YOR028C	CIN5
UTS2/CWC2	ENSG00000086589	UTS2	YDL209C	CWC2
TNFRSF9/EMP24	ENSG00000086598	TNFRSF9	YGL200C	EMP24
EPN3/ERO1	ENSG00000086619	EPN3	YML130C	ERO1
LTBP1/RPS1B	ENSG00000086712	LTBP1	YML063W	RPS1B
RCN1/MRP10	ENSG00000086758	RCN1	YDL045W-A	MRP10
ELN/ALG9	ENSG00000086848	ELN	YNL219C	ALG9
RFC2/FRE1	ENSG00000086991	RFC2	YLR214W	FRE1
ARID1B/VPS68	ENSG00000087008	ARID1B	YOL129W	VPS68
NEDD4L/SPS19	ENSG00000087076	NEDD4L	YNL202W	SPS19
FOXP3/ISA1	ENSG00000087206	FOXP3	YLL027W	ISA1
HEXB/ATP18	ENSG00000087245	HEXB	YML081C-A	ATP18
JKAMP/TPA1	ENSG00000087263	JKAMP	YER049W	TPA1
DKK3/CDC50	ENSG00000087274	DKK3	YCR094W	CDC50
ARHGEF5/EST1	ENSG00000087338	ARHGEF5	YLR233C	EST1
NFE2L3/VPS1	ENSG00000087470	NFE2L3	YKR001C	VPS1
LIMA1/GDS1	ENSG00000088179	LIMA1	YOR355W	GDS1
SLC4A8/HAS1	ENSG00000088205	SLC4A8	YMR290C	HAS1
PTGER3/RPS2	ENSG00000088247	PTGER3	YGL123W	RPS2
MAPK9/SFK1	ENSG00000088305	MAPK9	YKL051W	SFK1
COL23A1/RFC1	ENSG00000088320	COL23A1	YOR217W	RFC1
BCAR1/GAS2	ENSG00000088367	BCAR1	YLR343W	GAS2
FAM160A2/SYG1	ENSG00000088387	FAM160A2	YIL047C	SYG1
HERPUD1/FPR1	ENSG00000088832	HERPUD1	YNL135C	FPR1
HOMER3/SHP1	ENSG00000088833	HOMER3	YBL058W	SHP1
RAD51/DYN2	ENSG00000088986	RAD51	YDR424C	DYN2
POLQ/VAC7	ENSG00000088992	POLQ	YNL054W	VAC7
PIK3CB/YKR078W	ENSG00000089006	PIK3CB	YKR078W	YKR078W
ENSG00000051415/RPL6A	ENSG00000089009	ENSG00000051415	YML073C	RPL6A
CYBA/ESF1	ENSG00000089048	CYBA	YDR365C	ESF1
THOC3/APC5	ENSG00000089053	THOC3	YOR249C	APC5
HEBP2/REX4	ENSG00000089094	HEBP2	YOL080C	REX4
PLEKHA5/GCN1	ENSG00000089154	PLEKHA5	YGL195W	GCN1
PRSS8/PXL1	ENSG00000089159	PRSS8	YKR090W	PXL1
SIKE1/YLR179C	ENSG00000089220	SIKE1	YLR179C	YLR179C
RRP12/MET10	ENSG00000089250	RRP12	YFR030W	MET10
MSMO1/HRB1	ENSG00000089280	MSMO1	YNL004W	HRB1
TTC17/TAP42	ENSG00000089289	TTC17	YMR028W	TAP42
ALX4/ROT2	ENSG00000089597	ALX4	YBR229C	ROT2
FOXN3/BIR1	ENSG00000089685	FOXN3	YJR089W	BIR1
AKR7A2/MAK5	ENSG00000089737	AKR7A2	YBR142W	MAK5
MRTO4/HDA1	ENSG00000090006	MRTO4	YNL021W	HDA1
USE1/YLL056C	ENSG00000090013	USE1	YLL056C	YLL056C
MCF2L2/LCB1	ENSG00000090054	MCF2L2	YMR296C	LCB1
NRIP2/PAP1	ENSG00000090060	NRIP2	YKR002W	PAP1
LAMA3/AIM20	ENSG00000090104	LAMA3	YIL158W	AIM20
ANAPC4/FYV10	ENSG00000090316	ANAPC4	YIL097W	FYV10
KCNQ1/XBP1	ENSG00000090339	KCNQ1	YIL101C	XBP1
TRAPPC3/PEX12	ENSG00000090432	TRAPPC3	YMR026C	PEX12
THRAP3/YNR064C	ENSG00000090487	THRAP3	YNR064C	YNR064C
PHPT1/MPS2	ENSG00000090565	PHPT1	YGL075C	MPS2
ENTPD2/TIM44	ENSG00000090659	ENTPD2	YIL022W	TIM44
ARID4B/ALA1	ENSG00000090861	ARID4B	YOR335C	ALA1
PTPRN/SEC3	ENSG00000090989	PTPRN	YER008C	SEC3
KIF1B/LPD1	ENSG00000091140	KIF1B	YFL018C	LPD1
FOXC1/RPN14	ENSG00000091157	FOXC1	YGL004C	RPN14
SYNE2/TRS65	ENSG00000091409	SYNE2	YGR166W	TRS65
CBLN4/CTL1	ENSG00000091436	CBLN4	YMR180C	CTL1
CHRDL2/FUM1	ENSG00000091483	CHRDL2	YPL262W	FUM1
RELT/SKT5	ENSG00000091490	RELT	YBL061C	SKT5
NOP58/ECM30	ENSG00000091536	NOP58	YLR436C	ECM30
KCNH2/HER1	ENSG00000091592	KCNH2	YOR227W	HER1
CUL1/JNM1	ENSG00000092054	CUL1	YMR294W	JNM1
CYFIP2/BAP2	ENSG00000092068	CYFIP2	YBR068C	BAP2
TAB2/YGR071C	ENSG00000092140	TAB2	YGR071C	YGR071C
EIF2AK2/GVP36	ENSG00000092200	EIF2AK2	YIL041W	GVP36
KMT2C/SPT16	ENSG00000092201	KMT2C	YGL207W	SPT16
PUM2/ERT1	ENSG00000092208	PUM2	YBR239C	ERT1
MRPL43/ADE16	ENSG00000092421	MRPL43	YLR028C	ADE16
ITIH4/YVC1	ENSG00000092439	ITIH4	YOR087W	YVC1
C4orf27/SOF1	ENSG00000092470	C4orf27	YLL011W	SOF1
ZFR/SPO20	ENSG00000092531	ZFR	YMR017W	SPO20
NPFFR2/GOR1	ENSG00000092621	NPFFR2	YNL274C	GOR1
ENSG00000056345/MLC2	ENSG00000092841	ENSG00000056345	YPR188C	MLC2
PHF21B/HMF1	ENSG00000092847	PHF21B	YER057C	HMF1
TRAF1/AFT2	ENSG00000093010	TRAF1	YPL202C	AFT2
PCGF2/RSM22	ENSG00000093167	PCGF2	YKL155C	RSM22
IL17RB/ETP1	ENSG00000094631	IL17RB	YHL010C	ETP1
TRAF3IP2/RPT6	ENSG00000094804	TRAF3IP2	YGL048C	RPT6
GYG2/FUR1	ENSG00000094841	GYG2	YHR128W	FUR1
SERPINB3/SLP1	ENSG00000094975	SERPINB3	YOR154W	SLP1
PKP2/RET2	ENSG00000095139	PKP2	YFR051C	RET2
MSH4/VAC8	ENSG00000095261	MSH4	YEL013W	VAC8
F7/MSS51	ENSG00000095303	F7	YLR203C	MSS51
GDI2/CAT2	ENSG00000095321	GDI2	YML042W	CAT2
PRDM1/VMA7	ENSG00000095539	PRDM1	YGR020C	VMA7
ATG5/ISW1	ENSG00000095564	ATG5	YBR245C	ISW1
PITHD1/MET4	ENSG00000095787	PITHD1	YNL103W	MET4
MTA3/HSP150	ENSG00000095794	MTA3	YJL159W	HSP150
USP13/SGV1	ENSG00000096063	USP13	YPR161C	SGV1
LAMC2/CEF1	ENSG00000096401	LAMC2	YMR213W	CEF1
CDK14/ILV1	ENSG00000096433	CDK14	YER086W	ILV1
SEC61A1/NUF2	ENSG00000096696	SEC61A1	YOL069W	NUF2
PPP1R12A/HST2	ENSG00000096717	PPP1R12A	YPL015C	HST2
RASGRF1/TPK2	ENSG00000096968	RASGRF1	YPL203W	TPK2
CAMK2B/TPK1	ENSG00000097007	CAMK2B	YJL164C	TPK1
CROCC/CDC7	ENSG00000097046	CROCC	YDL017W	CDC7
POLR3E/ERP2	ENSG00000099203	POLR3E	YAL007C	ERP2
ATP2B4/MGR1	ENSG00000099204	ATP2B4	YCL044C	MGR1
ZC3H11A/NRG2	ENSG00000099326	ZC3H11A	YBR066C	NRG2
RIOK2/FRE8	ENSG00000099331	RIOK2	YLR047C	FRE8
NDC1/RPN12	ENSG00000099341	NDC1	YFR052W	RPN12
FLYWCH1/NSE3	ENSG00000099399	FLYWCH1	YDR288W	NSE3
UNKL/CUS2	ENSG00000099622	UNKL	YNL286W	CUS2
ALDH18A1/ATP16	ENSG00000099624	ALDH18A1	YDL004W	ATP16
TARBP1/YRA1	ENSG00000099783	TARBP1	YDR381W	YRA1
MXD1/CAK1	ENSG00000099875	MXD1	YFL029C	CAK1
CDK17/YRB1	ENSG00000099901	CDK17	YDR002W	YRB1
DNAJC25/GRS1	ENSG00000099917	DNAJC25	YBR121C	GRS1
PSD/SYN8	ENSG00000099940	PSD	YAL014C	SYN8
CTDP1/MYO5	ENSG00000099942	CTDP1	YMR109W	MYO5
YBX3/DER1	ENSG00000099958	YBX3	YBR201W	DER1
WNK1/RPA34	ENSG00000099968	WNK1	YJL148W	RPA34
CCAR1/PRP21	ENSG00000099995	CCAR1	YJL203W	PRP21
OGFR/SMD1	ENSG00000100028	OGFR	YGR074W	SMD1
GNA15/CDC28	ENSG00000100030	GNA15	YBR160W	CDC28
CREB3L3/PTC6	ENSG00000100034	CREB3L3	YCR079W	PTC6
PTPRU/CTP1	ENSG00000100075	PTPRU	YBR291C	CTP1
SNRNP40/GGA1	ENSG00000100083	SNRNP40	YDR358W	GGA1
COL11A1/HIR2	ENSG00000100084	COL11A1	YOR038C	HIR2
MPC1/YDR348C	ENSG00000100106	MPC1	YDR348C	YDR348C
ACAA1/SPP382	ENSG00000100109	ACAA1	YLR424W	SPP382
BCAT1/NHP2	ENSG00000100138	BCAT1	YDL208W	NHP2
HDAC7/RPO26	ENSG00000100142	HDAC7	YPR187W	RPO26
LZTS1/IXR1	ENSG00000100146	LZTS1	YKL032C	IXR1
SPAG4/YLR462W	ENSG00000100151	SPAG4	YLR462W	YLR462W
NCKAP1/DBP3	ENSG00000100201	NCKAP1	YGL078C	DBP3
MRPS35/DMC1	ENSG00000100206	MRPS35	YER179W	DMC1
GUCY1B3/BOP3	ENSG00000100207	GUCY1B3	YNL042W	BOP3
SFSWAP/BNA6	ENSG00000100219	SFSWAP	YFR047C	BNA6
TNK2/FAU1	ENSG00000100225	TNK2	YER183C	FAU1
CDH3/SAP185	ENSG00000100239	CDH3	YJL098W	SAP185
ARSF/GSF2	ENSG00000100242	ARSF	YML048W	GSF2
GPBP1/PGA3	ENSG00000100243	GPBP1	YML125C	PGA3
CS/BOI2	ENSG00000100266	CS	YER114C	BOI2
LTK/APL1	ENSG00000100280	LTK	YJR005W	APL1
MRPS24/SUT1	ENSG00000100284	MRPS24	YGL162W	SUT1
ELMO2/HMX1	ENSG00000100292	ELMO2	YLR205C	HMX1
WAPAL/YJR011C	ENSG00000100296	WAPAL	YJR011C	YJR011C
APPBP2/MYO3	ENSG00000100345	APPBP2	YKL129C	MYO3
POLD1/HPT1	ENSG00000100353	POLD1	YDR399W	HPT1
SEZ6/NPA3	ENSG00000100360	SEZ6	YJR072C	NPA3
EIF4B/YLR224W	ENSG00000100365	EIF4B	YLR224W	YLR224W
GLTSCR1/HSP12	ENSG00000100380	GLTSCR1	YFL014W	HSP12
RPL18/HRT1	ENSG00000100387	RPL18	YOL133W	HRT1
ISOC2/RNA1	ENSG00000100401	ISOC2	YMR235C	RNA1
U2AF2/APA2	ENSG00000100403	U2AF2	YDR530C	APA2
EPN1/RPC25	ENSG00000100413	EPN1	YKL144C	RPC25
MED29/NTO1	ENSG00000100425	MED29	YPR031W	NTO1
AHRR/FPR3	ENSG00000100442	AHRR	YML074C	FPR3
GSC2/PAU15	ENSG00000100448	GSC2	YIR041W	PAU15
GPC1/TIF3	ENSG00000100461	GPC1	YPR163C	TIF3
ADCK1/DPB2	ENSG00000100479	ADCK1	YPR175W	DPB2
HAGH/GPH1	ENSG00000100504	HAGH	YPR160W	GPH1
RNF4/VMA8	ENSG00000100554	RNF4	YEL051W	VMA8
CASP8/PRE10	ENSG00000100567	CASP8	YOR362C	PRE10
ASUN/VTI1	ENSG00000100568	ASUN	YMR197C	VTI1
DLX3/AHA1	ENSG00000100591	DLX3	YDR214W	AHA1
SPA17/LCB2	ENSG00000100596	SPA17	YDR062W	LCB2
WISP2/RRT6	ENSG00000100605	WISP2	YGL146C	RRT6
NGFR/PTC2	ENSG00000100614	NGFR	YER089C	PTC2
CDON/NMA2	ENSG00000100628	CDON	YGR010W	NMA2
TAF2/PIN4	ENSG00000100650	TAF2	YBL051C	PIN4
HIPK2/TIF5	ENSG00000100664	HIPK2	YPR041W	TIF5
TNPO3/CYS3	ENSG00000100665	TNPO3	YAL012W	CYS3
MEF2BNB-MEF2B/MPH1	ENSG00000100697	MEF2BNB-MEF2B	YIR002C	MPH1
RFXANK/MIS1	ENSG00000100714	RFXANK	YBR084W	MIS1
LPAR2/YAP1	ENSG00000100722	LPAR2	YML007W	YAP1
CTSA/GUP1	ENSG00000100739	CTSA	YGL084C	GUP1
SUGP2/RPT1	ENSG00000100764	SUGP2	YKL145W	RPT1
SLC12A2/PRE7	ENSG00000100804	SLC12A2	YBL041W	PRE7
SNX24/ACE2	ENSG00000100811	SNX24	YLR131C	ACE2
EYA2/YHR080C	ENSG00000100814	EYA2	YHR080C	YHR080C
CNN2/PAF1	ENSG00000100815	CNN2	YBR279W	PAF1
SNCAIP/YHR202W	ENSG00000100852	SNCAIP	YHR202W	YHR202W
DDX20/SRP54	ENSG00000100883	DDX20	YPR088C	SRP54
BTBD1/RAD54	ENSG00000100888	BTBD1	YGL163C	RAD54
BCAS1/SCL1	ENSG00000100902	BCAS1	YGL011C	SCL1
POU1F1/MGA2	ENSG00000100906	POU1F1	YIR033W	MGA2
PMS1/PCM1	ENSG00000100908	PMS1	YEL058W	PCM1
HMG20B/YHR035W	ENSG00000100934	HMG20B	YHR035W	YHR035W
CALCRL/ATP12	ENSG00000100979	CALCRL	YJL180C	ATP12
TAF11/PSF1	ENSG00000101003	TAF11	YDR013W	PSF1
ANKS1A/CIK1	ENSG00000101004	ANKS1A	YMR198W	CIK1
AP3D1/DIA1	ENSG00000101049	AP3D1	YMR316W	DIA1
ZNF76/TOD6	ENSG00000101057	ZNF76	YBL054W	TOD6
SLC9A3R2/GAT2	ENSG00000101076	SLC9A3R2	YMR136W	GAT2
NTHL1/PET9	ENSG00000101084	NTHL1	YBL030C	PET9
GNAI3/CDC15	ENSG00000101109	GNAI3	YAR019C	CDC15
IPO5/GIM3	ENSG00000101132	IPO5	YNL153C	GIM3
OAT/LYS9	ENSG00000101144	OAT	YNR050C	LYS9
WDR3/GLE2	ENSG00000101146	WDR3	YER107C	GLE2
PKN2/PRE6	ENSG00000101182	PKN2	YOL038W	PRE6
WDR18/EAF7	ENSG00000101189	WDR18	YNL136W	EAF7
TRAM2/IOC2	ENSG00000101191	TRAM2	YLR095C	IOC2
NTN1/GID8	ENSG00000101193	NTN1	YMR135C	GID8
GLP2R/GLO3	ENSG00000101199	GLP2R	YER122C	GLO3
MCM10/TEF2	ENSG00000101210	MCM10	YBR118W	TEF2
DGKA/YCH1	ENSG00000101224	DGKA	YGR203W	YCH1
ERBB3/YFL066C	ENSG00000101246	ERBB3	YFL066C	YFL066C
ROPN1/CKA2	ENSG00000101266	ROPN1	YOR061W	CKA2
KARS/SEC23	ENSG00000101310	KARS	YPR181C	SEC23
PDIA5/CLA4	ENSG00000101336	PDIA5	YNL298W	CLA4
NDUFB4/KIP3	ENSG00000101350	NDUFB4	YGL216W	KIP3
SPEN/IDH1	ENSG00000101365	SPEN	YNL037C	IDH1
MYLK/MIR1	ENSG00000101367	MYLK	YJR077C	MIR1
MAP2K4/TTI1	ENSG00000101407	MAP2K4	YKL033W	TTI1
SNAP91/ARP5	ENSG00000101442	SNAP91	YNL059C	ARP5
SLK/SAH1	ENSG00000101444	SLK	YER043C	SAH1
COL17A1/YPL034W	ENSG00000101474	COL17A1	YPL034W	YPL034W
SEC61A2/UBP6	ENSG00000101557	SEC61A2	YFR010W	UBP6
PRKCQ/SCS2	ENSG00000101558	PRKCQ	YER120W	SCS2
TLE2/ABD1	ENSG00000101654	TLE2	YBR236C	ABD1
ASB1/RIO1	ENSG00000101782	ASB1	YOR119C	RIO1
FAM107B/PTI1	ENSG00000101811	FAM107B	YGR156W	PTI1
ME1/NAS6	ENSG00000101843	ME1	YGR232W	NAS6
TBC1D1/SIF2	ENSG00000101849	TBC1D1	YBR103W	SIF2
CDK13/DAP1	ENSG00000101856	CDK13	YPL170W	DAP1
MTHFD2/POL2	ENSG00000101868	MTHFD2	YNL262W	POL2
SLC9A7/MRS1	ENSG00000101871	SLC9A7	YIR021W	MRS1
FOXJ2/ALG13	ENSG00000101901	FOXJ2	YGL047W	ALG13
YBX1/PRS2	ENSG00000101911	YBX1	YER099C	PRS2
PDE4A/YOR289W	ENSG00000101935	PDE4A	YOR289W	YOR289W
PPP2R5A/SET4	ENSG00000101945	PPP2R5A	YJL105W	SET4
CTNNA2/YOR342C	ENSG00000101972	CTNNA2	YOR342C	YOR342C
ELAVL1/YRB30	ENSG00000101977	ELAVL1	YGL164C	YRB30
TIE1/PXA2	ENSG00000101986	TIE1	YKL188C	PXA2
SMARCD1/CPT1	ENSG00000102007	SMARCD1	YNL130C	CPT1
KDM4A/SAC6	ENSG00000102024	KDM4A	YDR129C	SAC6
NFYC/ARD1	ENSG00000102030	NFYC	YHR013C	ARD1
SLC9A3/ISW2	ENSG00000102038	SLC9A3	YOR304W	ISW2
NGEF/YMR1	ENSG00000102043	NGEF	YJR110W	YMR1
ASPM/UME1	ENSG00000102054	ASPM	YPL139C	UME1
CD84/SMF1	ENSG00000102096	CD84	YOL122C	SMF1
ELOVL1/TAZ1	ENSG00000102125	ELOVL1	YPR140W	TAZ1
SPI1/PGK1	ENSG00000102144	SPI1	YCR012W	PGK1
ZNRD1/MNN1	ENSG00000102174	ZNRD1	YER001W	MNN1
MPPED2/MDY2	ENSG00000102178	MPPED2	YOL111C	MDY2
ZBTB11/PEP7	ENSG00000102189	ZBTB11	YDR323C	PEP7
ATXN3/RIC1	ENSG00000102225	ATXN3	YLR039C	RIC1
GOLGA5/UBP12	ENSG00000102226	GOLGA5	YJL197W	UBP12
FGFR2/PAB1	ENSG00000102241	FGFR2	YER165W	PAB1
EML1/ESS1	ENSG00000102309	EML1	YJR017C	ESS1
ARFGEF1/ALE1	ENSG00000102312	ARFGEF1	YOR175C	ALE1
MTFR1/KTR1	ENSG00000102385	MTFR1	YOR099W	KTR1
STAG3/CTR86	ENSG00000102401	STAG3	YCR054C	CTR86
FECH/YPR013C	ENSG00000102554	FECH	YPR013C	YPR013C
MYO9A/YPK1	ENSG00000102572	MYO9A	YKL126W	YPK1
DDX3Y/CDC1	ENSG00000102575	DDX3Y	YDR182W	CDC1
PFKP/FUS2	ENSG00000102606	PFKP	YMR232W	FUS2
SP100/YNL010W	ENSG00000102753	SP100	YNL010W	YNL010W
KLF6/CIT3	ENSG00000102786	KLF6	YPR001W	CIT3
PPAP2A/DUG2	ENSG00000102879	PPAP2A	YBR281C	DUG2
NEO1/PPQ1	ENSG00000102893	NEO1	YPL179W	PPQ1
TRAM1/NTF2	ENSG00000102898	TRAM1	YER009W	NTF2
PHKA1/MSN2	ENSG00000102935	PHKA1	YMR037C	MSN2
TNFRSF1A/STP1	ENSG00000102974	TNFRSF1A	YDR463W	STP1
CACNB1/RPN8	ENSG00000103035	CACNB1	YOR261C	RPN8
EVI5/VAC14	ENSG00000103043	EVI5	YLR386W	VAC14
PKM/VMR1	ENSG00000103222	PKM	YHL035C	VMR1
DHX29/MUP1	ENSG00000103257	DHX29	YGR055W	MUP1
DNTTIP2/NBP35	ENSG00000103274	DNTTIP2	YGL091C	NBP35
TP53BP1/UBC9	ENSG00000103275	TP53BP1	YDL064W	UBC9
TRO/ARO2	ENSG00000103313	TRO	YGL148W	ARO2
RRP15/ADH5	ENSG00000103326	RRP15	YBR145W	ADH5
RHOA/SUP35	ENSG00000103342	RHOA	YDR172W	SUP35
DHX8/RPL40B	ENSG00000103363	DHX8	YKR094C	RPL40B
PRKCZ/SEC63	ENSG00000103423	PRKCZ	YOR254C	SEC63
SYT1/SFP1	ENSG00000103495	SYT1	YLR403W	SFP1
IDH3G/SED5	ENSG00000103496	IDH3G	YLR026C	SED5
ROGDI/PKP2	ENSG00000103507	ROGDI	YGL059W	PKP2
PDZD4/TAE1	ENSG00000103510	PDZD4	YBR261C	TAE1
ROCK1/AI4	ENSG00000103546	ROCK1	Q0065	AI4
CBFB/SPB1	ENSG00000103549	CBFB	YCL054W	SPB1
PDK3/UTP15	ENSG00000103647	PDK3	YMR093W	UTP15
HYAL2/TOS3	ENSG00000103653	HYAL2	YGL179C	TOS3
HDAC4/ATS1	ENSG00000103657	HDAC4	YAL020C	ATS1
RASSF1/YKR023W	ENSG00000103671	RASSF1	YKR023W	YKR023W
FGFR3/LIA1	ENSG00000103723	FGFR3	YJR070C	LIA1
IFI35/YPT7	ENSG00000103769	IFI35	YML001W	YPT7
COASY/RBA50	ENSG00000103932	COASY	YDR527W	RBA50
MEF2A/STB2	ENSG00000103942	MEF2A	YMR053C	STB2
OTUD5/YBR259W	ENSG00000103966	OTUD5	YBR259W	YBR259W
TFE3/HCR1	ENSG00000104131	TFE3	YLR192C	HCR1
TBC1D25/PEP3	ENSG00000104142	TBC1D25	YLR148W	PEP3
ACSL4/MSC2	ENSG00000104147	ACSL4	YDR205W	MSC2
INPP5A/BRF1	ENSG00000104221	INPP5A	YGR246C	BRF1
GPKOW/CFT2	ENSG00000104299	GPKOW	YLR115W	CFT2
GRIPAP1/AIM31	ENSG00000104320	GRIPAP1	YML030W	AIM31
FTSJ1/POP1	ENSG00000104356	FTSJ1	YNL221C	POP1
POLR1A/MCK1	ENSG00000104365	POLR1A	YNL307C	MCK1
LAPTM4A/GSP2	ENSG00000104388	LAPTM4A	YOR185C	GSP2
IP6K2/GNA1	ENSG00000104408	IP6K2	YFL017C	GNA1
STON1-GTF2A1L/EMC2	ENSG00000104412	STON1-GTF2A1L	YJR088C	EMC2
SRBD1/UBS1	ENSG00000104415	SRBD1	YBR165W	UBS1
CYFIP1/DAL80	ENSG00000104447	CYFIP1	YKR034W	DAL80
RASGRP2/DAL81	ENSG00000104490	RASGRP2	YIR023W	DAL81
PSME4/EFB1	ENSG00000104529	PSME4	YAL003W	EFB1
IFT80/ERG1	ENSG00000104549	IFT80	YGR175C	ERG1
SIRT2/TMT1	ENSG00000104611	SIRT2	YER175C	TMT1
ERLEC1/BCH2	ENSG00000104613	ERLEC1	YKR027W	BCH2
PPP2R5B/VPS55	ENSG00000104660	PPP2R5B	YJR044C	VPS55
PYGM/OST3	ENSG00000104723	PYGM	YOR085W	OST3
PITX1/UBX3	ENSG00000104805	PITX1	YDL091C	UBX3
TRPC7/GSY1	ENSG00000104812	TRPC7	YFR015C	GSY1
NUP133/ECI1	ENSG00000104823	NUP133	YLR284C	ECI1
NUCKS1/TUB2	ENSG00000104833	NUCKS1	YFL037W	TUB2
VPS35/DIA4	ENSG00000104835	VPS35	YHR011W	DIA4
DNAJA2/SNP1	ENSG00000104852	DNAJA2	YIL061C	SNP1
BCL3/YER184C	ENSG00000104863	BCL3	YER184C	YER184C
KCNAB2/PIH1	ENSG00000104872	KCNAB2	YHR034C	PIH1
ABCC9/PRP11	ENSG00000104897	ABCC9	YDL043C	PRP11
GAL/HSC82	ENSG00000104938	GAL	YMR186W	HSC82
CLEC2D/CCA1	ENSG00000105011	CLEC2D	YER168C	CCA1
RORA/MAS1	ENSG00000105088	RORA	YLR163C	MAS1
DRD4/CRH1	ENSG00000105127	DRD4	YGR189C	CRH1
TGFBR3/POP4	ENSG00000105171	TGFBR3	YBR257W	POP4
KIAA1107/MUK1	ENSG00000105186	KIAA1107	YPL070W	MUK1
PLA2G10/NOP1	ENSG00000105202	PLA2G10	YDL014W	NOP1
ATP1B3/SAM2	ENSG00000105220	ATP1B3	YDR502C	SAM2
NEDD4/IBA57	ENSG00000105221	NEDD4	YJR122W	IBA57
PIGB/COQ9	ENSG00000105227	PIGB	YLR201C	COQ9
MAPK6/GFD2	ENSG00000105229	MAPK6	YCL036W	GFD2
GNB5/FCJ1	ENSG00000105281	GNB5	YKR016W	FCJ1
RAB27A/PRO1	ENSG00000105323	RAB27A	YDR300C	PRO1
CECR5/CDH1	ENSG00000105325	CECR5	YGL003C	CDH1
UFD1L/RSC3	ENSG00000105369	UFD1L	YDR303C	RSC3
LRP6/QDR1	ENSG00000105370	LRP6	YIL120W	QDR1
GUCY2C/RPS19B	ENSG00000105372	GUCY2C	YNL302C	RPS19B
SCT/NOP53	ENSG00000105373	SCT	YPL146C	NOP53
PHRF1/AVT7	ENSG00000105388	PHRF1	YIL088C	AVT7
IKBKAP/PKH3	ENSG00000105397	IKBKAP	YDR466W	PKH3
NUCB2/YIP3	ENSG00000105404	NUCB2	YNL044W	YIP3
PFN2/ERD2	ENSG00000105438	PFN2	YBL040C	ERD2
PTPN3/SYT1	ENSG00000105443	PTPN3	YPR095C	SYT1
SPTB/RSA4	ENSG00000105447	SPTB	YCR072C	RSA4
DAPP1/CDA1	ENSG00000105483	DAPP1	YLR307W	CDA1
FGF10/TPD3	ENSG00000105568	FGF10	YAL016W	TPD3
SMG6/CTK3	ENSG00000105576	SMG6	YML112W	CTK3
EXOC5/CCC1	ENSG00000105607	EXOC5	YLR220W	CCC1
CLTCL1/NRG1	ENSG00000105610	CLTCL1	YDR043C	NRG1
FSTL3/PRP31	ENSG00000105618	FSTL3	YGR091W	PRP31
DGCR2/GPI1	ENSG00000105647	DGCR2	YGR216C	GPI1
RNF126/SET3	ENSG00000105663	RNF126	YKR029C	SET3
MNT/DBP8	ENSG00000105671	MNT	YHR169W	DBP8
ZXDC/SFG1	ENSG00000105676	ZXDC	YOR315W	SFG1
POLB/VPS54	ENSG00000105698	POLB	YDR027C	VPS54
WIPI1/FPR4	ENSG00000105701	WIPI1	YLR449W	FPR4
ASNS/PAN3	ENSG00000105723	ASNS	YKL025C	PAN3
AP3M2/SPF1	ENSG00000105726	AP3M2	YEL031W	SPF1
CNGB1/SPC1	ENSG00000105737	CNGB1	YJR010C-A	SPC1
ST6GALNAC2/GLO4	ENSG00000105755	ST6GALNAC2	YOR040W	GLO4
CHAT/KSS1	ENSG00000105810	CHAT	YGR040W	KSS1
PABPC1/ZUO1	ENSG00000105821	PABPC1	YGR285C	ZUO1
TESK2/BET1	ENSG00000105829	TESK2	YIL004C	BET1
C16orf80/DET1	ENSG00000105852	C16orf80	YDR051C	DET1
CSNK2A2/POL31	ENSG00000105854	CSNK2A2	YJR006W	POL31
PTPN21/YKL069W	ENSG00000105855	PTPN21	YKL069W	YKL069W
EIF2B3/ZIM17	ENSG00000105866	EIF2B3	YNL310C	ZIM17
CAMK2A/STV1	ENSG00000105929	CAMK2A	YMR054W	STV1
TCOF1/YGR066C	ENSG00000105939	TCOF1	YGR066C	YGR066C
CDC42/KGD1	ENSG00000105953	CDC42	YIL125W	KGD1
OSBPL3/YHR131C	ENSG00000105974	OSBPL3	YHR131C	YHR131C
EPHA8/ERJ5	ENSG00000105993	EPHA8	YFR041C	ERJ5
SLC12A3/RIM1	ENSG00000106028	SLC12A3	YCR028C-A	RIM1
RAD18/ATG17	ENSG00000106052	RAD18	YLR423C	ATG17
ATP2B1/YBR139W	ENSG00000106066	ATP2B1	YBR139W	YBR139W
NCK2/YCR099C	ENSG00000106069	NCK2	YCR099C	YCR099C
MAP4K4/SSO1	ENSG00000106089	MAP4K4	YPL232W	SSO1
RPL31/GRS2	ENSG00000106105	RPL31	YPR081C	GRS2
WDR1/GIS3	ENSG00000106125	WDR1	YLR094C	GIS3
SNX13/FCY22	ENSG00000106128	SNX13	YER060W-A	FCY22
ARHGAP10/PRT1	ENSG00000106263	ARHGAP10	YOR361C	PRT1
RPS6KA2/NOP15	ENSG00000106344	RPS6KA2	YNL110C	NOP15
ING3/IMD3	ENSG00000106348	ING3	YLR432W	IMD3
WBSCR22/LSM5	ENSG00000106355	WBSCR22	YER146W	LSM5
SEL1L/KTR3	ENSG00000106397	SEL1L	YBR205W	KTR3
TRIP13/VPS71	ENSG00000106400	TRIP13	YML041C	VPS71
ATP6AP1/YIL166C	ENSG00000106571	ATP6AP1	YIL166C	YIL166C
TCF3/PRE8	ENSG00000106588	TCF3	YML092C	PRE8
TRIB2/MRPL32	ENSG00000106591	TRIB2	YCR003W	MRPL32
DAZAP1/RHB1	ENSG00000106615	DAZAP1	YCR027C	RHB1
MBD3/SNF4	ENSG00000106617	MBD3	YGL115W	SNF4
PRLH/YDL157C	ENSG00000106628	PRLH	YDL157C	YDL157C
HLTF/HAL5	ENSG00000106683	HLTF	YJL165C	HAL5
CPSF1/VMA21	ENSG00000106688	CPSF1	YGR105W	VMA21
CDH19/DFG16	ENSG00000106952	CDH19	YOR030W	DFG16
PDCD2/ADK2	ENSG00000106992	PDCD2	YER170W	ADK2
PRKACA/FRQ1	ENSG00000107130	PRKACA	YDR373W	FRQ1
LPHN1/PSD1	ENSG00000107186	LPHN1	YNL169C	PSD1
ACTN1/SPG4	ENSG00000107187	ACTN1	YMR107W	SPG4
RPS6KA6/MBF1	ENSG00000107223	RPS6KA6	YOR298C-A	MBF1
EPN2/MRF1	ENSG00000107242	EPN2	YGL143C	MRF1
PTPN18/SNL1	ENSG00000107262	PTPN18	YIL016W	SNL1
LIMS2/YBR225W	ENSG00000107282	LIMS2	YBR225W	YBR225W
LNX1/DNA2	ENSG00000107290	LNX1	YHR164C	DNA2
TFRC/PDR10	ENSG00000107331	TFRC	YOR328W	PDR10
SREBF1/CDC34	ENSG00000107341	SREBF1	YDR054C	CDC34
TRPC5/GAT1	ENSG00000107485	TRPC5	YFL021W	GAT1
AFF4/VBA5	ENSG00000107518	AFF4	YKR105C	VBA5
UBE2D1/SLM3	ENSG00000107521	UBE2D1	YDL033C	SLM3
MPP5/TKL2	ENSG00000107537	MPP5	YBR117C	TKL2
SMC1A/PEX13	ENSG00000107554	SMC1A	YLR191W	PEX13
HSD17B10/DPB11	ENSG00000107560	HSD17B10	YJL090C	DPB11
MARK2/PHB1	ENSG00000107566	MARK2	YGR132C	PHB1
HMMR/RPG1	ENSG00000107581	HMMR	YBR079C	RPG1
CHFR/PET18	ENSG00000107611	CHFR	YCR020C	PET18
TRHDE/TIF2	ENSG00000107625	TRHDE	YJL138C	TIF2
P4HA2/KIN28	ENSG00000107643	P4HA2	YDL108W	KIN28
FCGR2B/YOR022C	ENSG00000107651	FCGR2B	YOR022C	YOR022C
NFATC3/NSE4	ENSG00000107672	NFATC3	YDL105W	NSE4
ACADVL/CNA1	ENSG00000107758	ACADVL	YLR433C	CNA1
FBXW11/MPM1	ENSG00000107771	FBXW11	YJL066C	MPM1
ACAP1/PHO5	ENSG00000107789	ACAP1	YBR093C	PHO5
CRMP1/YCR051W	ENSG00000107854	CRMP1	YCR051W	YCR051W
DERL2/GEA1	ENSG00000107862	DERL2	YJR031C	GEA1
NDE1/SAC7	ENSG00000107863	NDE1	YDR389W	SAC7
MRVI1/BCP1	ENSG00000107949	MRVI1	YDR361C	BCP1
AP1M1/YOL098C	ENSG00000107959	AP1M1	YOL098C	YOL098C
PVR/MPD1	ENSG00000108010	PVR	YOR288C	MPD1
IKBKG/NUP159	ENSG00000108021	IKBKG	YIL115C	NUP159
XRCC1/FRA1	ENSG00000108039	XRCC1	YLL029W	FRA1
SCARB1/SMC3	ENSG00000108055	SCARB1	YJL074C	SMC3
MCM2/CYR1	ENSG00000108061	MCM2	YJL005W	CYR1
TP63/RTS3	ENSG00000108091	TP63	YGR161C	RTS3
LLGL2/CUL3	ENSG00000108094	LLGL2	YGR003W	CUL3
NLE1/SSN2	ENSG00000108100	NLE1	YDR443C	SSN2
SDHA/CYC7	ENSG00000108107	SDHA	YEL039C	CYC7
SMARCE1/CAF120	ENSG00000108175	SMARCE1	YNL278W	CAF120
KDM5A/CPR5	ENSG00000108179	KDM5A	YDR304C	CPR5
ADAM11/HED1	ENSG00000108256	ADAM11	YDR014W-A	HED1
PPP2R3A/PUP3	ENSG00000108294	PPP2R3A	YER094C	PUP3
FERMT2/NHP6A	ENSG00000108312	FERMT2	YPR052C	NHP6A
ABCB11/YNL019C	ENSG00000108342	ABCB11	YNL019C	YNL019C
CD5L/NOP8	ENSG00000108349	CD5L	YOL144W	NOP8
PTGS2/FUN19	ENSG00000108375	PTGS2	YAL034C	FUN19
IGF2BP2/RAD18	ENSG00000108395	IGF2BP2	YCR066W	RAD18
MAP3K13/KAP95	ENSG00000108424	MAP3K13	YLR347C	KAP95
ST6GAL1/BOS1	ENSG00000108433	ST6GAL1	YLR078C	BOS1
VDAC1P1/ATG4	ENSG00000108510	VDAC1P1	YNL223W	ATG4
PICALM/DIC1	ENSG00000108528	PICALM	YLR348C	DIC1
NSF/MRPL20	ENSG00000108557	NSF	YKR085C	MRPL20
GLI2/KRS1	ENSG00000108559	GLI2	YDR037W	KRS1
CLASP1/SRO9	ENSG00000108561	CLASP1	YCL037C	SRO9
MRPS34/HXT10	ENSG00000108576	MRPS34	YFL011W	HXT10
NOTCH3/LAP3	ENSG00000108578	NOTCH3	YNL239W	LAP3
CLNS1A/GOS1	ENSG00000108587	CLNS1A	YHL031C	GOS1
PPP2R2C/RSC6	ENSG00000108604	PPP2R2C	YCR052W	RSC6
TEAD2/YML108W	ENSG00000108641	TEAD2	YML108W	YML108W
EED/RRP5	ENSG00000108651	EED	YMR229C	RRP5
CDHR2/SNU114	ENSG00000108654	CDHR2	YKL173W	SNU114
SNCB/GEA2	ENSG00000108669	SNCB	YEL022W	GEA2
TSG101/RPN6	ENSG00000108671	TSG101	YDL097C	RPN6
ATP2A3/SPT7	ENSG00000108773	ATP2A3	YBR081C	SPT7
CA12/YPT6	ENSG00000108774	CA12	YLR262C	YPT6
MGLL/MAM1	ENSG00000108799	MGLL	YER106W	MAM1
NTN4/MRP7	ENSG00000108826	NTN4	YNL005C	MRP7
BCS1L/LUC7	ENSG00000108848	BCS1L	YDL087C	LUC7
NUAK1/CHS2	ENSG00000108854	NUAK1	YBR038W	CHS2
SLC24A1/MSG5	ENSG00000108861	SLC24A1	YNL053W	MSG5
SCARF1/FAA2	ENSG00000108946	SCARF1	YER015W	FAA2
LMAN1/LOT5	ENSG00000108953	LMAN1	YKL183W	LOT5
PTPLAD1/YPL162C	ENSG00000108984	PTPLAD1	YPL162C	YPL162C
IPCEF1/YNL035C	ENSG00000109046	IPCEF1	YNL035C	YNL035C
ZZEF1/YIR042C	ENSG00000109065	ZZEF1	YIR042C	YIR042C
ENO1/SPT6	ENSG00000109111	ENO1	YGR116W	SPT6
SLC12A1/DEP1	ENSG00000109118	SLC12A1	YAL013W	DEP1
C19orf10/POM33	ENSG00000109133	C19orf10	YLL023C	POM33
ANO8/PHO81	ENSG00000109320	ANO8	YGR233C	PHO81
ARHGEF10L/ECM14	ENSG00000109472	ARHGEF10L	YHR132C	ECM14
TXK/MGE1	ENSG00000109519	TXK	YOR232W	MGE1
KCNQ2/GAR1	ENSG00000109534	KCNQ2	YHR089C	GAR1
TACR2/TRM9	ENSG00000109536	TACR2	YML014W	TRM9
ACTR6/GEF1	ENSG00000109572	ACTR6	YJR040W	GEF1
TIPIN/PRP43	ENSG00000109606	TIPIN	YGL120C	PRP43
SRI/DRS2	ENSG00000109654	SRI	YAL026C	DRS2
EIF4G3/CDC4	ENSG00000109670	EIF4G3	YFL009W	CDC4
NUP37/HSP78	ENSG00000109689	NUP37	YDR258C	HSP78
SEMA3A/TAH18	ENSG00000109756	SEMA3A	YPR048W	TAH18
SEMA3C/YPR022C	ENSG00000109787	SEMA3C	YPR022C	YPR022C
ACAT1/PIL1	ENSG00000109819	ACAT1	YGR086C	PIL1
CELSR1/FMP52	ENSG00000109854	CELSR1	YER004W	FMP52
ZNF638/LDB16	ENSG00000109861	ZNF638	YCL005W	LDB16
ADD2/ELP4	ENSG00000109911	ADD2	YPL101W	ELP4
FGF4/ZPR1	ENSG00000109917	FGF4	YGR211W	ZPR1
RASAL2/SSB1	ENSG00000109971	RASAL2	YDL229W	SSB1
MARK3/IRS4	ENSG00000110047	MARK3	YKR019C	IRS4
SLC25A3/OSH2	ENSG00000110048	SLC25A3	YDL019C	OSH2
FOSL2/SAP190	ENSG00000110075	FOSL2	YKR028W	SAP190
FRYL/YAT1	ENSG00000110090	FRYL	YAR035W	YAT1
FSCN1/CLB1	ENSG00000110092	FSCN1	YGR108W	CLB1
ACTB/TIF4631	ENSG00000110321	ACTB	YGR162W	TIF4631
PLD1/PHO91	ENSG00000110344	PLD1	YNR013C	PHO91
WDR62/DHH1	ENSG00000110367	WDR62	YDL160C	DHH1
DLG1/REC104	ENSG00000110395	DLG1	YHR157W	REC104
RAB7A/KNS1	ENSG00000110422	RAB7A	YLL019C	KNS1
BCAP29/SED4	ENSG00000110427	BCAP29	YCR067C	SED4
SART3/LAT1	ENSG00000110435	SART3	YNL071W	LAT1
ARHGAP15/YNL247W	ENSG00000110619	ARHGAP15	YNL247W	YNL247W
PAX2/TOM70	ENSG00000110711	PAX2	YNL121C	TOM70
EXOSC7/NUP116	ENSG00000110713	EXOSC7	YMR047C	NUP116
KIFAP3/EKI1	ENSG00000110721	KIFAP3	YDR147W	EKI1
MCM6/TFB1	ENSG00000110768	MCM6	YDR311W	TFB1
REXO2/NAS2	ENSG00000110801	REXO2	YIL007C	NAS2
RBM7/SPC19	ENSG00000110841	RBM7	YDR201W	SPC19
RBMS2/PAR32	ENSG00000110851	RBMS2	YDL173W	PAR32
BAZ2A/CRN1	ENSG00000110880	BAZ2A	YLR429W	CRN1
PTPN23/CAX4	ENSG00000110881	PTPN23	YGR036C	CAX4
MLH1/ERG12	ENSG00000110921	MLH1	YMR208W	ERG12
UNG/KIN82	ENSG00000110931	UNG	YCR091W	KIN82
KLHL20/ATP1	ENSG00000110955	KLHL20	YBL099W	ATP1
RGS11/MAP2	ENSG00000111142	RGS11	YBL091C	MAP2
PLXNA2/LAP2	ENSG00000111144	PLXNA2	YNL045W	LAP2
SPAG5/HCM1	ENSG00000111206	SPAG5	YCR065W	HCM1
ANKRD13A/ALD5	ENSG00000111275	ANKRD13A	YER073W	ALD5
TPD52/TAD2	ENSG00000111319	TPD52	YJL035C	TAD2
ACACB/RDI1	ENSG00000111348	ACACB	YDL135C	RDI1
TRAF4/SSO2	ENSG00000111450	TRAF4	YMR183C	SSO2
PAG1/RET3	ENSG00000111481	PAG1	YPL010W	RET3
GPATCH1/MET18	ENSG00000111530	GPATCH1	YIL128W	MET18
ICAM3/NUP84	ENSG00000111581	ICAM3	YDL116W	NUP84
NT5C2/CDC36	ENSG00000111596	NT5C2	YDL165W	CDC36
MCAM/TOF1	ENSG00000111602	MCAM	YNL273W	TOF1
GPC4/KRR1	ENSG00000111615	GPC4	YCL059C	KRR1
CAMSAP3/TDH3	ENSG00000111640	CAMSAP3	YGR192C	TDH3
RAP1GAP/NOP2	ENSG00000111641	RAP1GAP	YNL061W	NOP2
XAB2/NHP6B	ENSG00000111642	XAB2	YBR089C-A	NHP6B
ARHGEF1/UBP2	ENSG00000111667	ARHGEF1	YOR124C	UBP2
STXBP2/YGR153W	ENSG00000111679	STXBP2	YGR153W	YGR153W
MAP2K7/SPR1	ENSG00000111701	MAP2K7	YOR190W	SPR1
NMRK2/GAL83	ENSG00000111725	NMRK2	YER027C	GAL83
DGKD/CTF19	ENSG00000111732	DGKD	YPL018W	CTF19
CTTNBP2/WHI4	ENSG00000111786	CTTNBP2	YDL224C	WHI4
ACTL6B/MTF1	ENSG00000111802	ACTL6B	YMR228W	MTF1
RARB/GIR2	ENSG00000111832	RARB	YDR152W	GIR2
TOP2B/SHO1	ENSG00000111859	TOP2B	YER118C	SHO1
NFKB2/ASF1	ENSG00000111875	NFKB2	YJL115W	ASF1
PPP1R12B/CEG1	ENSG00000111880	PPP1R12B	YGL130W	CEG1
DNAJC10/YER121W	ENSG00000111907	DNAJC10	YER121W	YER121W
GTF3C1/SER2	ENSG00000112029	GTF3C1	YGR208W	SER2
IL4R/STE3	ENSG00000112038	IL4R	YKL178C	STE3
USP33/RAD53	ENSG00000112062	USP33	YPL153C	RAD53
PAK3/MEP3	ENSG00000112077	PAK3	YPR138C	MEP3
DCX/MRK1	ENSG00000112079	DCX	YDL079C	MRK1
SNRPA/SGN1	ENSG00000112081	SNRPA	YIR001C	SGN1
SPAG6/YHR009C	ENSG00000112096	SPAG6	YHR009C	YHR009C
EXOSC5/MCM5	ENSG00000112118	EXOSC5	YLR274W	MCM5
DYNC1I2/FAR10	ENSG00000112130	DYNC1I2	YLR238W	FAR10
APBB1IP/BNI4	ENSG00000112137	APBB1IP	YNL233W	BNI4
LRCH4/HRT3	ENSG00000112146	LRCH4	YLR097C	HRT3
FAM76B/MDN1	ENSG00000112159	FAM76B	YLR106C	MDN1
SIRT6/HUR1	ENSG00000112164	SIRT6	YGL168W	HUR1
TYR/SRV2	ENSG00000112186	TYR	YNL138W	SRV2
POLD3/MET22	ENSG00000112200	POLD3	YOL064C	MET22
ACTN2/CCL1	ENSG00000112237	ACTN2	YPR025C	CCL1
CAPZB/XPT1	ENSG00000112242	CAPZB	YJR133W	XPT1
PHF17/YHI9	ENSG00000112245	PHF17	YHR029C	YHI9
UBE2A/SLH1	ENSG00000112249	UBE2A	YGR271W	SLH1
FGFR1/FRE4	ENSG00000112282	FGFR1	YNR060W	FRE4
FKBP6/YJL132W	ENSG00000112293	FKBP6	YJL132W	YJL132W
GTF2I/FAS1	ENSG00000112319	GTF2I	YKL182W	FAS1
SMC1B/MVP1	ENSG00000112335	SMC1B	YMR004W	MVP1
FBLN1/SKI7	ENSG00000112339	FBLN1	YOR076C	SKI7
ITGA8/MAK32	ENSG00000112343	ITGA8	YCR019W	MAK32
CST7/PEX7	ENSG00000112357	CST7	YDR142C	PEX7
MAP2/GON7	ENSG00000112531	MAP2	YJL184W	GON7
PIAS2/CLB6	ENSG00000112576	PIAS2	YGR109C	CLB6
AMPH/ENP1	ENSG00000112578	AMPH	YBR247C	ENP1
ARAF/SPT15	ENSG00000112592	ARAF	YER148W	SPT15
MCCC1/RML2	ENSG00000112651	MCCC1	YEL050C	RML2
FAP/SEC5	ENSG00000112685	FAP	YDR166C	SEC5
NEBL/ULP2	ENSG00000112701	NEBL	YIL031W	ULP2
UBE2K/YHR213W-B	ENSG00000112715	UBE2K	YHR213W-B	YHR213W-B
PIK3C3/PRP45	ENSG00000112739	PIK3C3	YAL032C	PRP45
N4BP2/FUN26	ENSG00000112759	N4BP2	YAL022C	FUN26
SYNJ2/HIS4	ENSG00000112769	SYNJ2	YCL030C	HIS4
ADCY2/GTO3	ENSG00000112782	ADCY2	YMR251W	GTO3
PPP2R5C/YMR124W	ENSG00000112851	PPP2R5C	YMR124W	YMR124W
RBFOX1/PAP2	ENSG00000112941	RBFOX1	YOL115W	PAP2
GNB1/FRE2	ENSG00000112964	GNB1	YKL220C	FRE2
HOXA9/ERG13	ENSG00000112972	HOXA9	YML126C	ERG13
EDN1/ERP4	ENSG00000112983	EDN1	YOR016C	ERP4
MLLT10/LYS1	ENSG00000112992	MLLT10	YIR034C	LYS1
ADCYAP1R1/SSA3	ENSG00000113013	ADCYAP1R1	YBL075C	SSA3
NRD1/AEP3	ENSG00000113048	NRD1	YPL005W	AEP3
VDAC3/YPL150W	ENSG00000113263	VDAC3	YPL150W	YPL150W
PCM1/APE3	ENSG00000113269	PCM1	YBR286W	APE3
CBFA2T2/THG1	ENSG00000113272	CBFA2T2	YGR024C	THG1
DBC1/ENT5	ENSG00000113282	DBC1	YDR153C	ENT5
ITCH/CCR4	ENSG00000113300	ITCH	YAL021C	CCR4
TP73/MSH2	ENSG00000113318	TP73	YOL090W	MSH2
TOLLIP/BUD5	ENSG00000113319	TOLLIP	YCR038C	BUD5
UBE2D4/CLB4	ENSG00000113328	UBE2D4	YLR210W	CLB4
RUNX1T1/RNT1	ENSG00000113360	RUNX1T1	YMR239C	RNT1
THOC1/GDA1	ENSG00000113361	THOC1	YEL042W	GDA1
OSBPL6/SUB1	ENSG00000113387	OSBPL6	YMR039C	SUB1
SLC1A3/MST1	ENSG00000113407	SLC1A3	YKL194C	MST1
XRCC5/RAD17	ENSG00000113456	XRCC5	YOR368W	RAD17
LXN/YDR514C	ENSG00000113532	LXN	YDR514C	YDR514C
SP140/SOL2	ENSG00000113552	SP140	YCR073W-A	SOL2
MKNK1/SKP1	ENSG00000113558	MKNK1	YDR328C	SKP1
TNS1/PPH22	ENSG00000113575	TNS1	YDL188C	PPH22
REXO1/YJL028W	ENSG00000113580	REXO1	YJL028W	YJL028W
SAR1A/ERB1	ENSG00000113593	SAR1A	YMR049C	ERB1
CDC14A/SFB2	ENSG00000113615	CDC14A	YNL049C	SFB2
RAPGEF3/MRPL1	ENSG00000113645	RAPGEF3	YDR116C	MRPL1
CEACAM1/PRP40	ENSG00000113649	CEACAM1	YKL012W	PRP40
SENP1/HSP10	ENSG00000113657	SENP1	YOR020C	HSP10
DUSP13/RIM15	ENSG00000113712	DUSP13	YFL033C	RIM15
CIC/ERV46	ENSG00000113719	CIC	YAL042W	ERV46
LIPE/PKC1	ENSG00000113721	LIPE	YBL105C	PKC1
FDFT1/SMC4	ENSG00000113810	FDFT1	YLR086W	SMC4
PAFAH1B3/DPH2	ENSG00000113812	PAFAH1B3	YKL191W	DPH2
OPHN1/EST2	ENSG00000113889	OPHN1	YLR318W	EST2
KIF22/GIS1	ENSG00000113916	KIF22	YDR096W	GIS1
SCGN/EMP46	ENSG00000114013	SCGN	YLR080W	EMP46
PGM1/OGG1	ENSG00000114026	PGM1	YML060W	OGG1
DDX1/ACC1	ENSG00000114054	DDX1	YNR016C	ACC1
DNM2/UFD4	ENSG00000114062	DNM2	YKL010C	UFD4
EPB41L2/VID28	ENSG00000114098	EPB41L2	YIL017C	VID28
RIMS1/AAD14	ENSG00000114115	RIMS1	YNL331C	AAD14
STX7/RIM2	ENSG00000114120	STX7	YBR192W	RIM2
RABL2B/APC11	ENSG00000114125	RABL2B	YDL008W	APC11
KEAP1/MRP21	ENSG00000114126	KEAP1	YBL090W	MRP21
PTPRH/BDF1	ENSG00000114166	PTPRH	YLR399C	BDF1
EPHA6/ARC19	ENSG00000114209	EPHA6	YKL013C	ARC19
SCTR/PFK26	ENSG00000114268	SCTR	YIL107C	PFK26
RFX3/BCY1	ENSG00000114302	RFX3	YIL033C	BCY1
RIF1/UBP3	ENSG00000114316	RIF1	YER151C	UBP3
RAB21/RPL24A	ENSG00000114391	RAB21	YGL031C	RPL24A
SLC4A4/YMR315W	ENSG00000114416	SLC4A4	YMR315W	YMR315W
SMARCA2/GPB2	ENSG00000114423	SMARCA2	YAL056W	GPB2
RDH8/GLC3	ENSG00000114480	RDH8	YEL011W	GLC3
SESN1/URA3	ENSG00000114491	SESN1	YEL021W	URA3
MID2/NRD1	ENSG00000114503	MID2	YNL251C	NRD1
COL5A3/SNX4	ENSG00000114520	COL5A3	YJL036W	SNX4
SRCAP/VMA1	ENSG00000114573	SRCAP	YDL185W	VMA1
KIAA0020/TPN1	ENSG00000114638	KIAA0020	YGL186C	TPN1
CPB2/RRT13	ENSG00000114650	CPB2	YER066W	RRT13
CHRNA3/YDR415C	ENSG00000114738	CHRNA3	YDR415C	YDR415C
KCNN2/HFI1	ENSG00000114745	KCNN2	YPL254W	HFI1
CNOT4/SUI1	ENSG00000114784	CNOT4	YNL244C	SUI1
PSEN1/MOB1	ENSG00000114978	PSEN1	YIL106W	MOB1
CPOX/ARP1	ENSG00000115073	CPOX	YHR129C	ARP1
MOK/ARP3	ENSG00000115091	MOK	YJR065C	ARP3
HSP90AA1/ARG8	ENSG00000115107	HSP90AA1	YOL140W	ARG8
RBL1/NSR1	ENSG00000115128	RBL1	YGR159C	NSR1
DLGAP4/YAP1801	ENSG00000115145	DLGAP4	YHR161C	YAP1801
CFHR2/HHT2	ENSG00000115163	CFHR2	YNL031C	HHT2
NDC80/FUS3	ENSG00000115170	NDC80	YBL016W	FUS3
AP4E1/YML079W	ENSG00000115207	AP4E1	YML079W	YML079W
RSBN1/GCN3	ENSG00000115211	RSBN1	YKR026C	GCN3
MAGI3/RPN11	ENSG00000115233	MAGI3	YFR004W	RPN11
CXCL2/YOP1	ENSG00000115255	CXCL2	YPR028W	YOP1
AFP/YSP3	ENSG00000115257	AFP	YOR003W	YSP3
COL4A4/CWH41	ENSG00000115275	COL4A4	YGL027C	CWH41
OSTM1/DNF3	ENSG00000115306	OSTM1	YMR162C	DNF3
CDH7/CUE4	ENSG00000115307	CDH7	YML101C	CUE4
PCNP/DPB3	ENSG00000115350	PCNP	YBR278W	DPB3
ARG2/SLX1	ENSG00000115392	ARG2	YBR228W	SLX1
MEF2C/BSC2	ENSG00000115414	MEF2C	YDR275W	BSC2
PTPRC/BLI1	ENSG00000115415	PTPRC	YKL061W	BLI1
CACNA1S/GMH1	ENSG00000115446	CACNA1S	YKR030W	GMH1
PKP1/CCT4	ENSG00000115484	PKP1	YDL143W	CCT4
UBA5/PLP1	ENSG00000115514	UBA5	YDR183W	PLP1
STK17B/HSH155	ENSG00000115524	STK17B	YMR288W	HSH155
CDC14B/VPS24	ENSG00000115561	CDC14B	YKL041W	VPS24
ZNF510/YJR096W	ENSG00000115594	ZNF510	YJR096W	YJR096W
LRP2/ZAP1	ENSG00000115641	LRP2	YJL056C	ZAP1
ZNF506/SPO12	ENSG00000115648	ZNF506	YHR152W	SPO12
DUSP12/GAL10	ENSG00000115652	DUSP12	YBR019C	GAL10
ENSG00000081770/SDS22	ENSG00000115685	ENSG00000081770	YKL193C	SDS22
CADPS2/CNB1	ENSG00000115756	CADPS2	YKL190W	CNB1
HSPB11/SPE1	ENSG00000115758	HSPB11	YKL184W	SPE1
IL12RB2/RPL23A	ENSG00000115762	IL12RB2	YBL087C	RPL23A
SMARCD3/GRH1	ENSG00000115806	SMARCD3	YDR517W	GRH1
FYB/STE4	ENSG00000115808	FYB	YOR212W	STE4
MPP4/AAC1	ENSG00000115840	MPP4	YMR056C	AAC1
STRADB/YMR114C	ENSG00000115850	STRADB	YMR114C	YMR114C
BZW1/DPS1	ENSG00000115866	BZW1	YLL018C	DPS1
PGR/NOP6	ENSG00000115875	PGR	YDL213C	NOP6
ME2/LTE1	ENSG00000115904	ME2	YAL024C	LTE1
C5orf22/BNA5	ENSG00000115919	C5orf22	YLR231C	BNA5
CCNT2/VRP1	ENSG00000115935	CCNT2	YLR337C	VRP1
EPB41L3/PNO1	ENSG00000115946	EPB41L3	YOR145C	PNO1
COBLL1/ORC1	ENSG00000115947	COBLL1	YML065W	ORC1
DLG3/MRPS18	ENSG00000115963	DLG3	YNL306W	MRPS18
TRAF5/MRM1	ENSG00000115966	TRAF5	YOR201C	MRM1
MRPL22/RVB2	ENSG00000115993	MRPL22	YPL235W	RVB2
GEMIN5/FKS1	ENSG00000116001	GEMIN5	YLR342W	FKS1
OPRK1/SMT3	ENSG00000116030	OPRK1	YDR510W	SMT3
NFE2L1/SSZ1	ENSG00000116044	NFE2L1	YHR064C	SSZ1
GSK3B/IRC24	ENSG00000116096	GSK3B	YIR036C	IRC24
ITGB5/PHD1	ENSG00000116127	ITGB5	YKL043W	PHD1
ERC1/YHR177W	ENSG00000116128	ERC1	YHR177W	YHR177W
XPO1/ALO1	ENSG00000116133	XPO1	YML086C	ALO1
PALB2/PSK1	ENSG00000116141	PALB2	YAL017W	PSK1
DOPEY1/RFA3	ENSG00000116147	DOPEY1	YJL173C	RFA3
BCKDHB/YCG1	ENSG00000116191	BCKDHB	YDR325W	YCG1
KAT6A/STE14	ENSG00000116237	KAT6A	YDR410C	STE14
ULK2/RPL22A	ENSG00000116251	ULK2	YLR061W	RPL22A
GRHL2/SLY1	ENSG00000116266	GRHL2	YDR189W	SLY1
TNPO1/YIP5	ENSG00000116329	TNPO1	YGL161C	YIP5
P2RX5/GBP2	ENSG00000116350	P2RX5	YCL011C	GBP2
ITGAE/ELP2	ENSG00000116455	ITGAE	YGR200C	ELP2
DIS3/ATP4	ENSG00000116459	DIS3	YPL078C	ATP4
PIBF1/YPT31	ENSG00000116473	PIBF1	YER031C	YPT31
ENSG00000083622/BYE1	ENSG00000116539	ENSG00000083622	YKL005C	BYE1
NUFIP1/WHI3	ENSG00000116560	NUFIP1	YNL197C	WHI3
RRAGB/MCM1	ENSG00000116604	RRAGB	YMR043W	MCM1
CYLD/SPE3	ENSG00000116649	CYLD	YPR069C	SPE3
SLC27A5/STB6	ENSG00000116661	SLC27A5	YKL072W	STB6
ZNF324/REV7	ENSG00000116670	ZNF324	YIL139C	REV7
ZNF446/YEL023C	ENSG00000116678	ZNF446	YEL023C	YEL023C
ZNF8/YLH47	ENSG00000116679	ZNF8	YPR125W	YLH47
RPS5/FZO1	ENSG00000116688	RPS5	YBR179C	FZO1
FAT1/EBS1	ENSG00000116698	FAT1	YDR206W	EBS1
YTHDC1/GCD14	ENSG00000116731	YTHDC1	YJL125C	GCD14
CHMP2B/YER077C	ENSG00000116750	CHMP2B	YER077C	YER077C
PPIE/HSH49	ENSG00000116754	PPIE	YOR319W	HSH49
ZMPSTE24/PSK2	ENSG00000116783	ZMPSTE24	YOL045W	PSK2
NOA1/SOR2	ENSG00000116791	NOA1	YDL246C	SOR2
REST/RME1	ENSG00000116809	REST	YGR044C	RME1
SSH1/SLC1	ENSG00000116906	SSH1	YDL052C	SLC1
GSTP1/RPS12	ENSG00000116918	GSTP1	YOR369C	RPS12
APLP2/GTR2	ENSG00000116954	APLP2	YGR163W	GTR2
SLCO1A2/POS5	ENSG00000116962	SLCO1A2	YPL188W	POS5
WBP11/YIL161W	ENSG00000116977	WBP11	YIL161W	YIL161W
EIF3I/RPS10B	ENSG00000116983	EIF3I	YMR230W	RPS10B
TXLNA/SLM2	ENSG00000117020	TXLNA	YNL047C	SLM2
APOB/RIB5	ENSG00000117091	APOB	YBR256C	RIB5
NCOA1/MIF2	ENSG00000117114	NCOA1	YKL089W	MIF2
KIF3C/SDH2	ENSG00000117118	KIF3C	YLL041C	SDH2
RAB10/SSF1	ENSG00000117133	RAB10	YHR066W	SSF1
GCKR/JHD2	ENSG00000117139	GCKR	YJR119C	JHD2
HADHA/MRPS28	ENSG00000117155	HADHA	YDR337W	MRPS28
MAPRE3/BCD1	ENSG00000117174	MAPRE3	YHR040W	BCD1
CAD/YOR262W	ENSG00000117228	CAD	YOR262W	YOR262W
CD59/ROD1	ENSG00000117289	CD59	YOR018W	ROD1
CD82/YGL039W	ENSG00000117308	CD82	YGL039W	YGL039W
ATRX/YGL082W	ENSG00000117385	ATRX	YGL082W	YGL082W
TAF9/GAL2	ENSG00000117394	TAF9	YLR081W	GAL2
FCN1/EBP2	ENSG00000117395	FCN1	YKL172W	EBP2
MECOM/CDC20	ENSG00000117399	MECOM	YGL116W	CDC20
SCAMP1/KAP122	ENSG00000117408	SCAMP1	YGL016W	KAP122
PREP/VMA16	ENSG00000117410	PREP	YHR026W	VMA16
HACE1/AHP1	ENSG00000117450	HACE1	YLR109W	AHP1
SEH1L/MSB4	ENSG00000117461	SEH1L	YOL112W	MSB4
WDR47/HEF3	ENSG00000117528	WDR47	YNL014W	HEF3
OVGP1/NYV1	ENSG00000117533	OVGP1	YLR093C	NYV1
MAP3K4/DPH5	ENSG00000117543	MAP3K4	YLR172C	DPH5
PILRA/WWM1	ENSG00000117560	PILRA	YFL010C	WWM1
IGSF9/PRX1	ENSG00000117592	IGSF9	YBL064C	PRX1
ABCB1/YIR035C	ENSG00000117594	ABCB1	YIR035C	YIR035C
AKR1B1/UTP25	ENSG00000117597	AKR1B1	YIL091C	UTP25
CPNE3/RPC53	ENSG00000117614	CPNE3	YDL150W	RPC53
RRN3/BDP1	ENSG00000117625	RRN3	YNL039W	BDP1
CTTN/BCK1	ENSG00000117676	CTTN	YJL095W	BCK1
MTIF2/RER2	ENSG00000117682	MTIF2	YBR002C	RER2
TTC39A/YJR098C	ENSG00000117707	TTC39A	YJR098C	YJR098C
EPS15/SWI1	ENSG00000117713	EPS15	YPL016W	SWI1
ORC1/SPC72	ENSG00000117724	ORC1	YAL047C	SPC72
MGST2/RFA2	ENSG00000117748	MGST2	YNL312W	RFA2
CHERP/PEP12	ENSG00000117758	CHERP	YOR036W	PEP12
ATG16L1/SWH1	ENSG00000117859	ATG16L1	YAR042W	SWH1
USP40/NOP56	ENSG00000117906	USP40	YLR197W	NOP56
RAD54L/PEP4	ENSG00000117984	RAD54L	YPL154C	PEP4
MAST2/IRR1	ENSG00000118007	MAST2	YIL026C	IRR1
DNAJA1/SET1	ENSG00000118058	DNAJA1	YHR119W	SET1
B4GALT1/NTH2	ENSG00000118094	B4GALT1	YBR001C	NTH2
CHMP5/MIG3	ENSG00000118263	CHMP5	YER028C	MIG3
NFX1/MOT3	ENSG00000118495	NFX1	YMR070W	MOT3
DIMT1/YJR154W	ENSG00000118507	DIMT1	YJR154W	YJR154W
IPO11/YPL067C	ENSG00000118508	IPO11	YPL067C	YPL067C
EIF2AK1/BAS1	ENSG00000118513	EIF2AK1	YKR099W	BAS1
EPDR1/IPL1	ENSG00000118515	EPDR1	YPL209C	IPL1
SEPHS1/CAR1	ENSG00000118520	SEPHS1	YPL111W	CAR1
MRPL28/YLR352W	ENSG00000118564	MRPL28	YLR352W	YLR352W
CEACAM6/SEC22	ENSG00000118640	CEACAM6	YLR268W	SEC22
RBM22/SWP1	ENSG00000118705	RBM22	YMR149W	SWP1
TMED2/YGL036W	ENSG00000118873	TMED2	YGL036W	YGL036W
ERO1LB/MIG1	ENSG00000118922	ERO1LB	YGL035C	MIG1
ZFAND6/PCL2	ENSG00000118971	ZFAND6	YDL127W	PCL2
TXLNG/SAY1	ENSG00000118972	TXLNG	YGR263C	SAY1
PPEF1/TFC4	ENSG00000119041	PPEF1	YGR047C	TFC4
LAT2/RAD6	ENSG00000119048	LAT2	YGL058W	RAD6
HUWE1/GUD1	ENSG00000119125	HUWE1	YDL238C	GUD1
ZW10/YPR015C	ENSG00000119138	ZW10	YPR015C	YPR015C
ALG9/UTP10	ENSG00000119285	ALG9	YJL109C	UTP10
MYBPC2/RAD23	ENSG00000119318	MYBPC2	YEL037C	RAD23
NOX4/RTG1	ENSG00000119335	NOX4	YOL067C	RTG1
ACOX3/RRD2	ENSG00000119383	ACOX3	YPL152W	RRD2
MTMR2/GLE1	ENSG00000119392	MTMR2	YDL207W	GLE1
PPP1R15A/MTG2	ENSG00000119396	PPP1R15A	YHR168W	MTG2
HSD17B14/BRR1	ENSG00000119397	HSD17B14	YPR057W	BRR1
TRIP6/SWD3	ENSG00000119402	TRIP6	YBR175W	SWD3
ACHE/KIC1	ENSG00000119408	ACHE	YHR102W	KIC1
FTL/SIT4	ENSG00000119414	FTL	YDL047W	SIT4
SRRT/MIC14	ENSG00000119421	SRRT	YDR031W	MIC14
BAX/SWI4	ENSG00000119509	BAX	YER111C	SWI4
NLK/SUC2	ENSG00000119535	NLK	YIL162W	SUC2
PIGS/HSP104	ENSG00000119541	PIGS	YLL026W	HSP104
ATXN7L3/MLH3	ENSG00000119684	ATXN7L3	YPL164C	MLH3
PGS1/PXA1	ENSG00000119688	PGS1	YPL147W	PXA1
PSMC5/CBC2	ENSG00000119707	PSMC5	YPL178W	CBC2
UIMC1/ALD4	ENSG00000119711	UIMC1	YOR374W	ALD4
CETP/GCD7	ENSG00000119718	CETP	YLR291C	GCD7
MMP2/COQ6	ENSG00000119723	MMP2	YGR255C	COQ6
GNAO1/TOM40	ENSG00000119725	GNAO1	YMR203W	TOM40
OGFOD1/AXL1	ENSG00000119912	OGFOD1	YPR122W	AXL1
SH3BP2/OCT1	ENSG00000119917	SH3BP2	YKL134C	OCT1
ADD1/TSR3	ENSG00000119929	ADD1	YOR006C	TSR3
C14orf166/PIG2	ENSG00000119938	C14orf166	YIL045W	PIG2
NID2/XKS1	ENSG00000119950	NID2	YGR194C	XKS1
GMCL1/YHL042W	ENSG00000119965	GMCL1	YHL042W	YHL042W
SF3B2/MAK11	ENSG00000120008	SF3B2	YKL021C	MAK11
KLHL42/NUC1	ENSG00000120049	KLHL42	YJL208C	NUC1
GNAS/AAT2	ENSG00000120053	GNAS	YLR027C	AAT2
DNM1L/MET17	ENSG00000120054	DNM1L	YLR303W	MET17
PTHLH/PIS1	ENSG00000120088	PTHLH	YPR113W	PIS1
PHACTR3/PPS1	ENSG00000120129	PHACTR3	YBR276C	PPS1
ERGIC2/RCL1	ENSG00000120158	ERGIC2	YOL010W	RCL1
TFAP2C/MTR2	ENSG00000120253	TFAP2C	YKL186C	MTR2
AURKA/MRP2	ENSG00000120333	AURKA	YPR166C	MRP2
PIR/TCP1	ENSG00000120438	PIR	YDR212W	TCP1
RFX2/DCR2	ENSG00000120659	RFX2	YLR361C	DCR2
SULT2B1/SSE2	ENSG00000120694	SULT2B1	YBR169C	SSE2
CNOT3/ALG5	ENSG00000120697	CNOT3	YPL227C	ALG5
GP6/RRP43	ENSG00000120699	GP6	YCR035C	RRP43
PTPN4/SUP45	ENSG00000120705	PTPN4	YBR143C	SUP45
DDX18/YLR001C	ENSG00000120708	DDX18	YLR001C	YLR001C
KHSRP/MET31	ENSG00000120738	KHSRP	YPL038W	MET31
GNA11/PPZ1	ENSG00000120756	GNA11	YML016C	PPZ1
EDEM2/UTP20	ENSG00000120800	EDEM2	YBL004W	UTP20
DNMT3B/FUS1	ENSG00000120802	DNMT3B	YCL027W	FUS1
REM1/CIN4	ENSG00000120805	REM1	YMR138W	CIN4
TPX2/HAP3	ENSG00000120837	TPX2	YBL021C	HAP3
PDRG1/DIP2	ENSG00000120868	PDRG1	YLR129W	DIP2
EPB41L1/FIP1	ENSG00000120885	EPB41L1	YJR093C	FIP1
DOCK9/YAR064W	ENSG00000120907	DOCK9	YAR064W	YAR064W
DOCK3/PPH3	ENSG00000120910	DOCK3	YDR075W	PPH3
COQ9/YLR118C	ENSG00000120992	COQ9	YLR118C	YLR118C
CRLS1/RRI1	ENSG00000121022	CRLS1	YDL216C	RRI1
PPP1R13B/YGR017W	ENSG00000121067	PPP1R13B	YGR017W	YGR017W
SIGLEC1/POL12	ENSG00000121440	SIGLEC1	YBL035C	POL12
FKBP1A/SPC2	ENSG00000121552	FKBP1A	YML055W	SPC2
NSFL1C/CTA1	ENSG00000121691	NSFL1C	YDR256C	CTA1
MAVS/CST9	ENSG00000121741	MAVS	YLR394W	CST9
F11/BUB2	ENSG00000121749	F11	YMR055C	BUB2
XRN2/IDS2	ENSG00000121753	XRN2	YJL146W	IDS2
DYNLL1/TUL1	ENSG00000121848	DYNLL1	YKL034W	TUL1
TESC/BI4	ENSG00000121858	TESC	Q0120	BI4
SNX5/VPS34	ENSG00000121879	SNX5	YLR240W	VPS34
RPL6/YER140W	ENSG00000121931	RPL6	YER140W	YER140W
MAPKAPK5/PEX3	ENSG00000121957	MAPKAPK5	YDR329C	PEX3
P2RX7/YCR061W	ENSG00000121966	P2RX7	YCR061W	YCR061W
ESF1/NUP188	ENSG00000122025	ESF1	YML103C	NUP188
RBBP9/FZF1	ENSG00000122034	RBBP9	YGL254W	FZF1
ANAPC5/INP53	ENSG00000122126	ANAPC5	YOR109W	INP53
SLC23A2/MRP4	ENSG00000122140	SLC23A2	YHL004W	MRP4
TMEM230/COG5	ENSG00000122176	TMEM230	YNL051W	COG5
DZANK1/COP1	ENSG00000122218	DZANK1	YDL145C	COP1
KDM2B/AUS1	ENSG00000122223	KDM2B	YOR011W	AUS1
TASP1/MPE1	ENSG00000122257	TASP1	YKL059C	MPE1
GCN1L1/MDM31	ENSG00000122299	GCN1L1	YHR194W	MDM31
RPLP0/LRO1	ENSG00000122367	RPLP0	YNR008W	LRO1
PXN/CDC3	ENSG00000122545	PXN	YLR314C	CDC3
RPH3A/RNA15	ENSG00000122566	RPH3A	YGL044C	RNA15
TRMT6/YMR111C	ENSG00000122705	TRMT6	YMR111C	YMR111C
CHGB/WTM1	ENSG00000122741	CHGB	YOR230W	WTM1
PEBP1/YMR317W	ENSG00000122778	PEBP1	YMR317W	YMR317W
TBX5/RSC2	ENSG00000122779	TBX5	YLR357W	RSC2
BRAP/YER130C	ENSG00000122877	BRAP	YER130C	YER130C
ERP29/MF(ALPHA)1	ENSG00000122952	ERP29	YPL187W	MF(ALPHA)1
NOS1/PEP8	ENSG00000122958	NOS1	YJL053W	PEP8
FUS/MRD1	ENSG00000122965	FUS	YPR112C	MRD1
IGBP1/BBP1	ENSG00000122966	IGBP1	YPL255W	BBP1
FXYD3/DRS1	ENSG00000123064	FXYD3	YLL008W	DRS1
GANAB/DMA1	ENSG00000123091	GANAB	YHR115C	DMA1
GMIP/SIN4	ENSG00000123124	GMIP	YNL236W	SIN4
RBM41/YEL076C-A	ENSG00000123131	RBM41	YEL076C-A	YEL076C-A
BIRC5/PET191	ENSG00000123146	BIRC5	YJR034W	PET191
LAG3/CCC2	ENSG00000123191	LAG3	YDR270W	CCC2
MLF2/TMA17	ENSG00000123240	MLF2	YDL110C	TMA17
OTUB2/GIM5	ENSG00000123349	OTUB2	YML094W	GIM5
DDX24/KIN1	ENSG00000123374	DDX24	YDR122W	KIN1
ZBTB25/PRC1	ENSG00000123384	ZBTB25	YMR297W	PRC1
ARHGAP4/STP2	ENSG00000123411	ARHGAP4	YHR006W	STP2
ANKRD24/PPM2	ENSG00000123444	ANKRD24	YOL141W	PPM2
RCOR1/ATP11	ENSG00000123472	RCOR1	YNL315C	ATP11
LTBP4/LGE1	ENSG00000123562	LTBP4	YPL055C	LGE1
BLVRB/YLR345W	ENSG00000123836	BLVRB	YLR345W	YLR345W
SLC9A1/CKS1	ENSG00000123975	SLC9A1	YBR135W	CKS1
SPTLC1/LAP4	ENSG00000123992	SPTLC1	YKL103C	LAP4
PAPOLA/SPR6	ENSG00000123999	PAPOLA	YER115C	SPR6
CCNK/GPI16	ENSG00000124155	CCNK	YHR188C	GPI16
PCBP4/RVS167	ENSG00000124181	PCBP4	YDR388W	RVS167
RGS1/NAB3	ENSG00000124193	RGS1	YPL190C	NAB3
MRPS33/YEL1	ENSG00000124198	MRPS33	YBL060W	YEL1
NDUFB2/CSE1	ENSG00000124207	NDUFB2	YGL238W	CSE1
ENSG00000090269/TEM1	ENSG00000124209	ENSG00000090269	YML064C	TEM1
NUDC/MDM34	ENSG00000124214	NUDC	YGL219C	MDM34
MAEA/UBA4	ENSG00000124217	MAEA	YHR111W	UBA4
ICAM1/TLG2	ENSG00000124222	ICAM1	YOL018C	TLG2
STRN4/DBP2	ENSG00000124228	STRN4	YNL112W	DBP2
IRAK3/YFR006W	ENSG00000124299	IRAK3	YFR006W	YFR006W
LYZ/SNC2	ENSG00000124333	LYZ	YOR327C	SNC2
SI/RFU1	ENSG00000124356	SI	YLR073C	RFU1
MUL1/TOS1	ENSG00000124357	MUL1	YBR162C	TOS1
PDCD7/PGS1	ENSG00000124422	PDCD7	YCL004W	PGS1
SPG21/UBP8	ENSG00000124486	SPG21	YMR223W	UBP8
DNAJB11/SAM37	ENSG00000124491	DNAJB11	YMR060C	SAM37
THPO/YHC1	ENSG00000124562	THPO	YLR298C	YHC1
CHRD/TFB2	ENSG00000124570	CHRD	YPL122C	TFB2
FLT3LG/YBT1	ENSG00000124574	FLT3LG	YLL048C	YBT1
RAB11FIP3/YNL040W	ENSG00000124608	RAB11FIP3	YNL040W	YNL040W
GNPTG/OST6	ENSG00000124641	GNPTG	YML019W	OST6
ZNF268/KEL3	ENSG00000124702	ZNF268	YPL263C	KEL3
GOLGA3/CRG1	ENSG00000124713	GOLGA3	YHR209W	CRG1
PABPC4/ROX1	ENSG00000124766	PABPC4	YPR065W	ROX1
CD209/NUP1	ENSG00000124789	CD209	YOR098C	NUP1
MCOLN1/FMP23	ENSG00000124802	MCOLN1	YBR047W	FMP23
EFNB1/SPC105	ENSG00000124831	EFNB1	YGL093W	SPC105
AARS/VPS21	ENSG00000124839	AARS	YOR089C	VPS21
GLG1/NSG2	ENSG00000124942	GLG1	YNL156C	NSG2
KIF4A/CDC39	ENSG00000125107	KIF4A	YCR093W	CDC39
PLEKHG2/EMP70	ENSG00000125304	PLEKHG2	YLR083C	EMP70
PITPNM2/UPF3	ENSG00000125351	PITPNM2	YGR072W	UPF3
EXOC1/SPR28	ENSG00000125354	EXOC1	YDR218C	SPR28
DTX2/GGA2	ENSG00000125447	DTX2	YHR108W	GGA2
NLRC4/ADY2	ENSG00000125450	NLRC4	YCR010C	ADY2
NRCAM/REB1	ENSG00000125482	NRCAM	YBR049C	REB1
LAMB1/NSG1	ENSG00000125629	LAMB1	YHR133C	NSG1
SLC26A3/RPA135	ENSG00000125630	SLC26A3	YPR010C	RPA135
DLD/YKL047W	ENSG00000125651	DLD	YKL047W	YKL047W
WDR7/THO2	ENSG00000125676	WDR7	YNL139C	THO2
TXNL1/IST1	ENSG00000125726	TXNL1	YNL265C	IST1
IL5RA/GPI15	ENSG00000125730	IL5RA	YNL038W	GPI15
ITGA6/RGD1	ENSG00000125733	ITGA6	YBR260C	RGD1
RAPGEF4/YHL017W	ENSG00000125734	RAPGEF4	YHL017W	YHL017W
ENSG00000091436/SMD2	ENSG00000125743	ENSG00000091436	YLR275W	SMD2
FH/RTN2	ENSG00000125744	FH	YDL204W	RTN2
SEL1L3/SQT1	ENSG00000125746	SEL1L3	YIR012W	SQT1
TF/RPL18A	ENSG00000125753	TF	YOL120C	RPL18A
MYO15A/PDC2	ENSG00000125817	MYO15A	YDR081C	PDC2
APOH/YCR076C	ENSG00000125818	APOH	YCR076C	YCR076C
NLRP1/SMB1	ENSG00000125835	NLRP1	YER029C	SMB1
ACKR6/YNL190W	ENSG00000125844	ACKR6	YNL190W	YNL190W
SPAG7/YDR222W	ENSG00000125845	SPAG7	YDR222W	YDR222W
ORC6/CCT5	ENSG00000125863	ORC6	YJR064W	CCT5
ZC3HC1/COF1	ENSG00000125868	ZC3HC1	YLL050C	COF1
ESR1/MUD1	ENSG00000125870	ESR1	YBR119W	MUD1
RGS17/NAB6	ENSG00000125944	RGS17	YML117W	NAB6
ANGPT2/PHO4	ENSG00000125952	ANGPT2	YFR034C	PHO4
CD200/RAM1	ENSG00000125954	CD200	YDL090C	RAM1
CMA1/RIM4	ENSG00000125970	CMA1	YHL024W	RIM4
PSME1/ERV41	ENSG00000125991	PSME1	YML067C	ERV41
JPH4/ATG11	ENSG00000126001	JPH4	YPR049C	ATG11
MYH7/PRE1	ENSG00000126067	MYH7	YER012W	PRE1
CEBPE/CIR1	ENSG00000126214	CEBPE	YGR207C	CIR1
SLC7A8/YJR084W	ENSG00000126226	SLC7A8	YJR084W	YJR084W
OSGEP/UBA2	ENSG00000126261	OSGEP	YDR390C	UBA2
RNF31/RTA1	ENSG00000126353	RNF31	YGR213C	RTA1
SCFD1/DOT5	ENSG00000126432	SCFD1	YIL010W	DOT5
G2E3/HMT1	ENSG00000126457	G2E3	YBR034C	HMT1
HECTD1/SDO1	ENSG00000126524	HECTD1	YLR022C	SDO1
HNRNPC/VPS30	ENSG00000126581	HNRNPC	YPL120W	VPS30
RPGRIP1/ECM22	ENSG00000126746	RPGRIP1	YLR228C	ECM22
SUPT16H/BUD27	ENSG00000126756	SUPT16H	YFL023W	BUD27
TOX4/SPO21	ENSG00000126777	TOX4	YOL091W	SPO21
GEMIN2/SSC1	ENSG00000126803	GEMIN2	YJR045C	SSC1
TGM1/URB2	ENSG00000126838	TGM1	YJR041C	URB2
TINF2/GEM1	ENSG00000126858	TINF2	YAL048C	GEM1
DAZL/CNE1	ENSG00000127022	DAZL	YAL058W	CNE1
SEMA6A/VIP1	ENSG00000127241	SEMA6A	YLR410W	VIP1
TRPM7/JID1	ENSG00000127328	TRPM7	YPR061C	JID1
TYRO3/YOL075C	ENSG00000127412	TYRO3	YOL075C	YOL075C
WDR76/SVF1	ENSG00000127415	WDR76	YDR346C	SVF1
CAPN3/EMC1	ENSG00000127463	CAPN3	YCL045C	EMC1
SNAP23/SIN3	ENSG00000127511	SNAP23	YOL004W	SIN3
PHGDH/SLY41	ENSG00000127526	PHGDH	YOR307C	SLY41
COL9A3/NUP82	ENSG00000127527	COL9A3	YJL061W	NUP82
EZR/RGM1	ENSG00000127528	EZR	YMR182C	RGM1
MYL6/ERV1	ENSG00000127554	MYL6	YGR029W	ERV1
AGO1/SLK19	ENSG00000127603	AGO1	YOR195W	SLK19
TEKT2/GCN5	ENSG00000127616	TEKT2	YGR252W	GCN5
CLSPN/TUB1	ENSG00000127824	CLSPN	YML085C	TUB1
UNC13D/EHD3	ENSG00000127884	UNC13D	YDR036C	EHD3
DPYSL2/UTP8	ENSG00000127914	DPYSL2	YGR128C	UTP8
TGFB2/SLA2	ENSG00000127946	TGFB2	YNL243W	SLA2
NUP50/OCA1	ENSG00000127947	NUP50	YNL099C	OCA1
CDC45/GPA1	ENSG00000127955	CDC45	YHR005C	GPA1
COMT/DUS3	ENSG00000128016	COMT	YLR401C	DUS3
LRRFIP2/ADE1	ENSG00000128050	LRRFIP2	YAR015W	ADE1
HDAC6/YCK2	ENSG00000128052	HDAC6	YNL154C	YCK2
KRT31/ADE4	ENSG00000128059	KRT31	YMR300C	ADE4
CDC6/TUM1	ENSG00000128309	CDC6	YOR251C	TUM1
UPRT/REC107	ENSG00000128335	UPRT	YJR021C	REC107
CDC23/SME1	ENSG00000128534	CDC23	YOR159C	SME1
CBX5/JJJ1	ENSG00000128590	CBX5	YNL227C	JJJ1
SUCO/NMA1	ENSG00000128591	SUCO	YLR328W	NMA1
MSH2/YSP1	ENSG00000128595	MSH2	YHR155W	YSP1
MAP3K1/ANP1	ENSG00000128604	MAP3K1	YEL036C	ANP1
DHPS/YHR219W	ENSG00000128641	DHPS	YHR219W	YHR219W
HOOK2/HAT1	ENSG00000128708	HOOK2	YPL001W	HAT1
ARCN1/CYB5	ENSG00000128731	ARCN1	YNL111C	CYB5
PSMD5/ADD66	ENSG00000128789	PSMD5	YKL206C	ADD66
PTGS1/INO80	ENSG00000128908	PTGS1	YGL150C	INO80
NUP188/DAL82	ENSG00000128944	NUP188	YNL314W	DAL82
CRAT/DUT1	ENSG00000128951	CRAT	YBR252W	DUT1
SH2D3C/SEC26	ENSG00000129083	SH2D3C	YDR238C	SEC26
NANS/PRE5	ENSG00000129084	NANS	YMR314W	PRE5
DFNB31/DCD1	ENSG00000129187	DFNB31	YHR144C	DCD1
CWF19L1/SPO14	ENSG00000129219	CWF19L1	YKR031C	SPO14
SEMA4G/DIA2	ENSG00000129221	SEMA4G	YOR080W	DIA2
BTAF1/TRX3	ENSG00000129235	BTAF1	YCR083W	TRX3
IKZF5/SSN8	ENSG00000129315	IKZF5	YNL025C	SSN8
BLNK/APM2	ENSG00000129354	BLNK	YHL019C	APM2
SORBS1/HDA2	ENSG00000129422	SORBS1	YDR295C	HDA2
BAMBI/YNL122C	ENSG00000129451	BAMBI	YNL122C	YNL122C
IL11/GNP1	ENSG00000129473	IL11	YDR508C	GNP1
MYO3A/SEC6	ENSG00000129484	MYO3A	YIL068C	SEC6
WAC/RPS26A	ENSG00000129518	WAC	YGL189C	RPS26A
CREM/WSC3	ENSG00000129538	CREM	YOL105C	WSC3
NUBP2/RUB1	ENSG00000129559	NUBP2	YDR139C	RUB1
HIVEP1/OST2	ENSG00000129562	HIVEP1	YOR103C	OST2
TREM2/FKH1	ENSG00000129654	TREM2	YIL131C	FKH1
CRISP3/YLR243W	ENSG00000129675	CRISP3	YLR243W	YLR243W
FKBP5/YKL077W	ENSG00000129682	FKBP5	YKL077W	YKL077W
SRPK1/BRE2	ENSG00000129691	SRPK1	YLR015W	BRE2
BRPF3/RPS4B	ENSG00000129824	BRPF3	YHR203C	RPS4B
MRPS18A/THI20	ENSG00000129946	MRPS18A	YOL055C	THI20
ENSG00000096087/DPP1	ENSG00000129951	ENSG00000096087	YDR284C	DPP1
EFHC1/PSD2	ENSG00000129990	EFHC1	YGR170W	PSD2
NCR2/HPA3	ENSG00000130066	NCR2	YEL066W	HPA3
HSP90AB1/NOG2	ENSG00000130119	HSP90AB1	YNR053C	NOG2
MLN/NTE1	ENSG00000130147	MLN	YML059C	NTE1
CDC5L/YNR065C	ENSG00000130164	CDC5L	YNR065C	YNR065C
ITPR3/ELF1	ENSG00000130165	ITPR3	YKL160W	ELF1
ZNF184/CDC16	ENSG00000130177	ZNF184	YKL022C	CDC16
DSP/MNT4	ENSG00000130203	DSP	YNR059W	MNT4
SIRT1/STE13	ENSG00000130226	SIRT1	YOR219C	STE13
HNRNPH3/YMR185W	ENSG00000130227	HNRNPH3	YMR185W	YMR185W
JAK2/THO1	ENSG00000130254	JAK2	YER063W	THO1
IL12RB1/YDR115W	ENSG00000130312	IL12RB1	YDR115W	YDR115W
ABL1/SOL4	ENSG00000130313	ABL1	YGR248W	SOL4
ACOT7/YGL185C	ENSG00000130414	ACOT7	YGL185C	YGL185C
SH3GLB1/ARC40	ENSG00000130429	SH3GLB1	YBR234C	ARC40
CDC7/LSM4	ENSG00000130520	CDC7	YER112W	LSM4
PCSK5/RUP1	ENSG00000130560	PCSK5	YOR138C	RUP1
SCD/CLB3	ENSG00000130638	SCD	YDL155W	CLB3
TMED1/SPC97	ENSG00000130640	TMED1	YHR172W	SPC97
ABLIM1/ARK1	ENSG00000130669	ABLIM1	YNL020C	ARK1
RAB18/ADH6	ENSG00000130684	RAB18	YMR318C	ADH6
NRP1/RPN13	ENSG00000130706	NRP1	YLR421C	RPN13
PRTFDC1/ARG1	ENSG00000130707	PRTFDC1	YOL058W	ARG1
TSPAN15/SIR3	ENSG00000130762	TSPAN15	YLR442C	SIR3
MAST3/FRS1	ENSG00000130764	MAST3	YLR060W	FRS1
MZF1/INH1	ENSG00000130770	MZF1	YDL181W	INH1
MYO9B/BIK1	ENSG00000130779	MYO9B	YCL029C	BIK1
PSMD8/RPF1	ENSG00000130810	PSMD8	YHR088W	RPF1
SETD1A/TIF35	ENSG00000130811	SETD1A	YDR429C	TIF35
MAGEB2/YML053C	ENSG00000130816	MAGEB2	YML053C	YML053C
EFNA2/PHO8	ENSG00000130830	EFNA2	YDR481C	PHO8
CIRBP/UFD2	ENSG00000130939	CIRBP	YDL190C	UFD2
ATP5D/UBA1	ENSG00000130985	ATP5D	YKL210W	UBA1
IGFALS/YFR016C	ENSG00000131016	IGFALS	YFR016C	YFR016C
HNRNPM/YKL133C	ENSG00000131018	HNRNPM	YKL133C	YKL133C
MARCH2/AAR2	ENSG00000131043	MARCH2	YBL074C	AAR2
NDUFB7/ACS1	ENSG00000131069	NDUFB7	YAL054C	ACS1
TECR/TIM13	ENSG00000131142	TECR	YGR181W	TIM13
TIMM13/COX5A	ENSG00000131143	TIMM13	YNL052W	COX5A
CDC34/INO2	ENSG00000131149	CDC34	YDR123C	INO2
MTAP/PSF2	ENSG00000131153	MTAP	YJL072C	PSF2
POLR2E/AIM13	ENSG00000131165	POLR2E	YFR011C	AIM13
POLRMT/BNA2	ENSG00000131203	POLRMT	YJR078W	BNA2
HCN2/BIT2	ENSG00000131233	HCN2	YBR270C	BIT2
GADD45B/PZF1	ENSG00000131323	GADD45B	YPR186C	PZF1
MADCAM1/IDP1	ENSG00000131370	MADCAM1	YDL066W	IDP1
MKNK2/GYP6	ENSG00000131374	MKNK2	YJL044C	GYP6
ENSG00000099882/RIM13	ENSG00000131375	ENSG00000099882	YMR154C	RIM13
ARVCF/GRC3	ENSG00000131467	ARVCF	YLL035W	GRC3
RANBP1/RPL27B	ENSG00000131469	RANBP1	YDR471W	RPL27B
KLHL22/MSC1	ENSG00000131470	KLHL22	YML128C	MSC1
MED15/VPS25	ENSG00000131475	MED15	YJR102C	VPS25
SERPIND1/TYW1	ENSG00000131477	SERPIND1	YPL207W	TYW1
SNAP29/MRPL51	ENSG00000131495	SNAP29	YPR100W	MRPL51
CRKL/YEL020C	ENSG00000131503	CRKL	YEL020C	YEL020C
LZTR1/BNI1	ENSG00000131504	LZTR1	YNL271C	BNI1
MMP11/BSD2	ENSG00000131507	MMP11	YBR290W	BSD2
CECR2/UBC5	ENSG00000131508	CECR2	YDR059C	UBC5
SMARCB1/SEC8	ENSG00000131558	SMARCB1	YPR055W	SEC8
P2RX6/ADY3	ENSG00000131626	P2RX6	YDL239C	ADY3
DERL3/MRS4	ENSG00000131653	DERL3	YKR052C	MRS4
ENSG00000099964/ACO2	ENSG00000131730	ENSG00000099964	YJL200C	ACO2
BCL2L13/SIP2	ENSG00000131791	BCL2L13	YGL208W	SIP2
ENSG00000099972/LHP1	ENSG00000131795	ENSG00000099972	YDL051W	LHP1
DDT/PDA1	ENSG00000131828	DDT	YER178W	PDA1
OSM/BRO1	ENSG00000131941	OSM	YPL084W	BRO1
CABIN1/ARP10	ENSG00000131966	CABIN1	YDR106W	ARP10
TBC1D10A/FOL2	ENSG00000131979	TBC1D10A	YGR267C	FOL2
SUSD2/CAJ1	ENSG00000132002	SUSD2	YER048C	CAJ1
SF3A1/ECM16	ENSG00000132153	SF3A1	YMR128W	ECM16
SEC14L2/SNF1	ENSG00000132155	SEC14L2	YDR477W	SNF1
ENSG00000100010/ERG27	ENSG00000132196	ENSG00000100010	YLR100W	ERG27
PPIL2/PEP5	ENSG00000132256	PPIL2	YMR231W	PEP5
SNRPD3/PIN2	ENSG00000132274	SNRPD3	YOR104W	PIN2
PES1/BUD32	ENSG00000132275	PES1	YGR262C	BUD32
MAPK1/TNA1	ENSG00000132326	MAPK1	YGR260W	TNA1
GGT1/YDR336W	ENSG00000132357	GGT1	YDR336W	YDR336W
PPM1F/CLU1	ENSG00000132361	PPM1F	YMR012W	CLU1
TOP3B/INP54	ENSG00000132376	TOP3B	YOL065C	INP54
DGCR14/RFA1	ENSG00000132383	DGCR14	YAR007C	RFA1
CRYBB2P1/GPM3	ENSG00000132388	CRYBB2P1	YOL056W	GPM3
MFNG/YCR043C	ENSG00000132424	MFNG	YCR043C	YCR043C
CARD10/RPL26B	ENSG00000132463	CARD10	YGR034W	RPL26B
SLC25A1/GSY2	ENSG00000132470	SLC25A1	YLR258W	GSY2
ADRBK2/HHT1	ENSG00000132475	ADRBK2	YBR010W	HHT1
LGALS2/GUK1	ENSG00000132535	LGALS2	YDR454C	GUK1
GGA1/MMF1	ENSG00000132541	GGA1	YIL051C	MMF1
HIRA/SWM1	ENSG00000132604	HIRA	YDR260C	SWM1
SH3BP1/VPS4	ENSG00000132612	SH3BP1	YPR173C	VPS4
LGALS1/SEC9	ENSG00000132639	LGALS1	YGR009C	SEC9
HPS4/POL30	ENSG00000132646	HPS4	YBR088C	POL30
ENSG00000100101/RPC34	ENSG00000132664	ENSG00000100101	YNR003C	RPC34
PATZ1/SUN4	ENSG00000132692	PATZ1	YNL066W	SUN4
TRIOBP/CPS1	ENSG00000132694	TRIOBP	YJL172W	CPS1
TFIP11/RBG2	ENSG00000132698	TFIP11	YGR173W	RBG2
GCAT/CRC1	ENSG00000132703	GCAT	YOR100C	CRC1
ENSG00000100118/HCS1	ENSG00000132740	ENSG00000100118	YKL017C	HCS1
CRYBB1/DPH1	ENSG00000132768	CRYBB1	YIL103W	DPH1
EIF3L/GAC1	ENSG00000132825	EIF3L	YOR178C	GAC1
NHP2L1/APL6	ENSG00000132842	NHP2L1	YGR261C	APL6
MICALL1/PHM6	ENSG00000132912	MICALL1	YDR281C	PHM6
ENSG00000100141/SSN3	ENSG00000132964	ENSG00000100141	YPL042C	SSN3
POLR2F/OM45	ENSG00000133020	POLR2F	YIL136W	OM45
SOX10/MYO1	ENSG00000133026	SOX10	YHR023W	MYO1
CCDC134/YHR113W	ENSG00000133059	CCDC134	YHR113W	YHR113W
PICK1/POP3	ENSG00000133069	PICK1	YNL282W	POP3
TTC28/HOS3	ENSG00000133083	TTC28	YPL116W	HOS3
SLC16A8/YDL199C	ENSG00000133105	SLC16A8	YDL199C	YDL199C
CENPM/TMA19	ENSG00000133112	CENPM	YKL056C	TMA19
SEPT3/RFC5	ENSG00000133119	SEPT3	YBR087W	RFC5
SLC5A1/LPX1	ENSG00000133121	SLC5A1	YOR084W	LPX1
TPTEP1/DMA2	ENSG00000133135	TPTEP1	YNL116W	DMA2
DDX17/DUG1	ENSG00000133313	DDX17	YFR044C	DUG1
DMC1/NSA1	ENSG00000133316	DMC1	YGL111W	NSA1
TCF20/TVP15	ENSG00000133318	TCF20	YDR100W	TVP15
CBY1/NUT2	ENSG00000133398	CBY1	YPR168W	NUT2
TOMM22/BST1	ENSG00000133424	TOMM22	YFL025C	BST1
RTDR1/LEE1	ENSG00000133606	RTDR1	YPL054W	LEE1
XBP1/RAS2	ENSG00000133703	XBP1	YNL098C	RAS2
FBXO7/CDC60	ENSG00000133706	FBXO7	YPL160W	CDC60
GTPBP1/INM1	ENSG00000133731	GTPBP1	YHR046C	INM1
POLDIP3/RAS1	ENSG00000133818	POLDIP3	YOR101W	RAS1
TIMP3/FOX2	ENSG00000133835	TIMP3	YKR009C	FOX2
PPP6R2/ERG28	ENSG00000133935	PPP6R2	YER044C	ERG28
SBF1/COX16	ENSG00000133983	SBF1	YJL003W	COX16
SUN2/SUI2	ENSG00000134001	SUN2	YJR007W	SUI2
CYB5R3/ELP3	ENSG00000134014	CYB5R3	YPL086C	ELP3
DNAL4/KRE27	ENSG00000134061	DNAL4	YIL027C	KRE27
ENSG00000100262/SSK22	ENSG00000134072	ENSG00000100262	YCR073C	SSK22
PACSIN2/MNL1	ENSG00000134109	PACSIN2	YHR204W	MNL1
AP1B1/AAD6	ENSG00000134152	AP1B1	YFL056C	AAD6
HMGXB4/VTH2	ENSG00000134243	HMGXB4	YJL222W	VTH2
TOM1/RIB4	ENSG00000134262	TOM1	YOL143C	RIB4
NEFH/SEC17	ENSG00000134265	NEFH	YBL050W	SEC17
BIK/SWT1	ENSG00000134278	BIK	YOR166C	SWT1
HMOX1/ARF2	ENSG00000134287	HMOX1	YDL137W	ARF2
THOC5/AVT2	ENSG00000134294	THOC5	YEL064C	AVT2
MCM5/SRS2	ENSG00000134313	MCM5	YJL092W	SRS2
ARSA/YGR130C	ENSG00000134318	ARSA	YGR130C	YGR130C
TSPO/PRM7	ENSG00000134352	TSPO	YDL039C	PRM7
RASD2/TIM17	ENSG00000134375	RASD2	YJL143W	TIM17
CBX7/SLX5	ENSG00000134376	CBX7	YDL013W	SLX5
PDGFB/DED81	ENSG00000134440	PDGFB	YHR019C	DED81
ACR/PXR1	ENSG00000134453	ACR	YGR280C	PXR1
RPL3/TAT1	ENSG00000134489	RPL3	YBR069C	TAT1
ZMAT5/VRG4	ENSG00000134490	ZMAT5	YGL225W	VRG4
RBFOX2/YNR040W	ENSG00000134571	RBFOX2	YNR040W	YNR040W
TAB1/YPT11	ENSG00000134594	TAB1	YNL304W	YPT11
ASCC2/CIN1	ENSG00000134627	ASCC2	YOR349W	CIN1
MTMR3/MPT5	ENSG00000134644	MTMR3	YGL178W	MPT5
SMCR7L/AIM44	ENSG00000134757	SMCR7L	YPL158C	AIM44
APOL1/CWC24	ENSG00000134758	APOL1	YLR323C	CWC24
MYH9/GDT1	ENSG00000134851	MYH9	YBR187W	GDT1
SAMM50/PKH2	ENSG00000134853	SAMM50	YOL100W	PKH2
GRAP2/YOL073C	ENSG00000134882	GRAP2	YOL073C	YOL073C
EIF3D/RAD27	ENSG00000134899	EIF3D	YKL113C	RAD27
TNRC6B/RRT12	ENSG00000134900	TNRC6B	YCR045C	RRT12
ENSG00000100357/TRM112	ENSG00000134909	ENSG00000100357	YNR046W	TRM112
SGSM3/STT3	ENSG00000134910	SGSM3	YGL022W	STT3
IFT27/FMN1	ENSG00000135002	IFT27	YDR236C	FMN1
KIAA0930/PDH1	ENSG00000135046	KIAA0930	YPR002W	PDH1
NCF4/SNF3	ENSG00000135047	NCF4	YDL194W	SNF3
CSF2RB/URE2	ENSG00000135049	CSF2RB	YNL229C	URE2
SLC25A17/SER1	ENSG00000135069	SLC25A17	YOR184W	SER1
UPK3A/MSB1	ENSG00000135148	UPK3A	YOR188W	MSB1
KCTD17/MTO1	ENSG00000135297	KCTD17	YGL236C	MTO1
ST13/VHS1	ENSG00000135341	ST13	YDR247W	VHS1
IL2RB/PEX22	ENSG00000135363	IL2RB	YAL055W	PEX22
RBX1/KRE33	ENSG00000135372	RBX1	YNL132W	KRE33
EP300/YPR196W	ENSG00000135373	EP300	YPR196W	YPR196W
L3MBTL2/APN1	ENSG00000135374	L3MBTL2	YKL114C	APN1
RANGAP1/HLJ1	ENSG00000135392	RANGAP1	YMR161W	HLJ1
ZC3H7B/DGA1	ENSG00000135407	ZC3H7B	YOR245C	DGA1
PHF5A/YMR226C	ENSG00000135437	PHF5A	YMR226C	YMR226C
ACO2/YNL305C	ENSG00000135472	ACO2	YNL305C	YNL305C
POLR3H/PAN2	ENSG00000135473	POLR3H	YGL094C	PAN2
PMM1/NOP13	ENSG00000135486	PMM1	YNL175C	NOP13
BRD1/SUL1	ENSG00000135502	BRD1	YBR294W	SUL1
MLC1/AQY1	ENSG00000135517	MLC1	YPR192W	AQY1
HDAC10/DGR2	ENSG00000135541	HDAC10	YKL121W	DGR2
FKBP3/CCT8	ENSG00000135624	FKBP3	YJL008C	CCT8
CTSG/DOA4	ENSG00000135655	CTSG	YDR069C	DOA4
GZMB/YBL059W	ENSG00000135740	GZMB	YBL059W	YBL059W
RBM23/TOK1	ENSG00000135750	RBM23	YJL093C	TOK1
PRMT5/LST4	ENSG00000135763	PRMT5	YKL176C	LST4
AP4S1/SPT8	ENSG00000135801	AP4S1	YLR055C	SPT8
POLE2/GLN1	ENSG00000135821	POLE2	YPR035W	GLN1
SOS2/VAM7	ENSG00000135823	SOS2	YGL212W	VAM7
CDKL1/PRP16	ENSG00000135829	CDKL1	YKR086W	PRP16
NIN/MBA1	ENSG00000135837	NIN	YBR185C	MBA1
PYGL/GPI2	ENSG00000135845	PYGL	YPL076W	GPI2
TRIM9/MRPL3	ENSG00000135900	TRIM9	YMR024W	MRPL3
PSMC6/YML083C	ENSG00000135903	PSMC6	YML083C	YML083C
CDKN3/CDC33	ENSG00000135930	CDKN3	YOL139C	CDC33
ATP6V1D/HYM1	ENSG00000135932	ATP6V1D	YKL189W	HYM1
PIGH/COX4	ENSG00000135940	PIGH	YGL187C	COX4
PSMA3/ISU2	ENSG00000136003	PSMA3	YOR226C	ISU2
VTI1B/CTK1	ENSG00000136021	VTI1B	YKL139W	CTK1
TIMM9/YGR117C	ENSG00000136040	TIMM9	YGR117C	YGR117C
GSTZ1/PWP1	ENSG00000136045	GSTZ1	YLR196W	PWP1
AHSA1/PLB2	ENSG00000136068	AHSA1	YMR006C	PLB2
DAAM1/RRN7	ENSG00000136098	DAAM1	YJL025W	RRN7
SPTLC2/VPS36	ENSG00000136100	SPTLC2	YLR417W	VPS36
RIN3/BUD4	ENSG00000136108	RIN3	YJR092W	BUD4
SNW1/GYL1	ENSG00000136111	SNW1	YMR192W	GYL1
CHGA/YNL134C	ENSG00000136143	CHGA	YNL134C	YNL134C
ITPK1/YIL001W	ENSG00000136144	ITPK1	YIL001W	YIL001W
PPM1A/STE18	ENSG00000136158	PPM1A	YJR086W	STE18
SIX4/CDC42	ENSG00000136238	SIX4	YLR229C	CDC42
ASB2/SWF1	ENSG00000136247	ASB2	YDR126W	SWF1
ERH/GCD6	ENSG00000136261	ERH	YDR211W	GCD6
HIF1A/DBP9	ENSG00000136271	HIF1A	YLR276C	DBP9
SRSF5/OKP1	ENSG00000136436	SRSF5	YGR179C	OKP1
EIF5/NMT1	ENSG00000136448	EIF5	YLR195C	NMT1
SERPINA4/NPL3	ENSG00000136450	SERPINA4	YDR432W	NPL3
SLC8A3/YGR021W	ENSG00000136463	SLC8A3	YGR021W	YGR021W
DICER1/YPL247C	ENSG00000136485	DICER1	YPL247C	YPL247C
MTHFD1/SAS3	ENSG00000136504	MTHFD1	YBL052C	SAS3
TCL1A/GAP1	ENSG00000136521	TCL1A	YKR039W	GAP1
ZC3H14/MRPL4	ENSG00000136522	ZC3H14	YLR439W	MRPL4
TELO2/NOP4	ENSG00000136527	TELO2	YPL043W	NOP4
BDKRB1/EMP47	ENSG00000136560	BDKRB1	YFL048C	EMP47
GSKIP/YHR020W	ENSG00000136628	GSKIP	YHR020W	YHR020W
VRK1/VPS45	ENSG00000136631	VRK1	YGL095C	VPS45
PSMC1/TUF1	ENSG00000136636	PSMC1	YOR187W	TUF1
RPS6KA5/SNX3	ENSG00000136643	RPS6KA5	YOR357C	SNX3
PSMB5/YLR194C	ENSG00000136715	PSMB5	YLR194C	YLR194C
YY1/YPR174C	ENSG00000136717	YY1	YPR174C	YPR174C
ACIN1/IMP4	ENSG00000136718	ACIN1	YNL075W	IMP4
CCNB1IP1/KRE5	ENSG00000136731	CCNB1IP1	YOR336W	KRE5
TRIP11/HSE1	ENSG00000136738	TRIP11	YHL002W	HSE1
APEX1/NFS1	ENSG00000136750	APEX1	YCL017C	NFS1
ENSG00000100829/YME1	ENSG00000136758	ENSG00000100829	YPR024W	YME1
PABPN1/SIS1	ENSG00000136770	PABPN1	YNL007C	SIS1
EFS/TRX2	ENSG00000136810	EFS	YGR209C	TRX2
ARHGAP5/ECM29	ENSG00000136813	ARHGAP5	YHL030W	ECM29
CINP/SMC2	ENSG00000136824	CINP	YFR031C	SMC2
SRP54/JSN1	ENSG00000136827	SRP54	YJR091C	JSN1
CPNE6/SEC1	ENSG00000136854	CPNE6	YDR164C	SEC1
CHD8/YPL260W	ENSG00000136861	CHD8	YPL260W	YPL260W
PSMA6/AGC1	ENSG00000136869	PSMA6	YPR021C	AGC1
NFKBIA/PRP4	ENSG00000136875	NFKBIA	YPR178W	PRP4
EMC9/SAD1	ENSG00000136878	EMC9	YFR005C	SAD1
PSME2/VMA10	ENSG00000136888	PSME2	YHR039C-A	VMA10
BRMS1L/IPI1	ENSG00000136891	BRMS1L	YHR085W	IPI1
ENSG00000100931/PUP1	ENSG00000136930	ENSG00000100931	YOR157C	PUP1
SEC23A/KEL1	ENSG00000136933	SEC23A	YHR158C	KEL1
PNN/LEA1	ENSG00000136938	PNN	YPL213W	LEA1
RABGGTA/RPL35B	ENSG00000136942	RABGGTA	YDL136W	RPL35B
NFATC4/DCC1	ENSG00000136982	NFATC4	YCL016C	DCC1
PLTP/DFM1	ENSG00000136986	PLTP	YDR411C	DFM1
PCIF1/RPA49	ENSG00000137054	PCIF1	YNL248C	RPA49
GSS/HNT3	ENSG00000137074	GSS	YOR258W	HNT3
MMP9/FDH1	ENSG00000137106	MMP9	YOR388C	FDH1
TRPC4AP/RPS6B	ENSG00000137154	TRPC4AP	YBR181C	RPS6B
PYGB/STB4	ENSG00000137203	PYGB	YMR019W	STB4
PROCR/POP8	ENSG00000137265	PROCR	YBL018C	POP8
GINS1/PRR1	ENSG00000137275	GINS1	YKL116C	PRR1
NINL/BMS1	ENSG00000137312	NINL	YPL217C	BMS1
CD40/SEC16	ENSG00000137337	CD40	YPL085W	SEC16
UQCC/FLX1	ENSG00000137409	UQCC	YIL134W	FLX1
ZMYND8/FMP32	ENSG00000137500	ZMYND8	YFL046W	FMP32
SGK2/NUP60	ENSG00000137501	SGK2	YAR002W	NUP60
IFT52/YGR015C	ENSG00000137509	IFT52	YGR015C	YGR015C
MYBL2/MRPL10	ENSG00000137547	MYBL2	YNL284C	MRPL10
HNF4A/TGS1	ENSG00000137574	HNF4A	YPL157W	TGS1
SLA2/PEP1	ENSG00000137642	SLA2	YBL017C	PEP1
C20orf24/BUD13	ENSG00000137656	C20orf24	YGL174W	BUD13
NFATC2/XYL2	ENSG00000137673	NFATC2	YLR070C	XYL2
STK4/TMA20	ENSG00000137699	STK4	YER007C-A	TMA20
PFDN4/MRP1	ENSG00000137710	PFDN4	YDR347W	MRP1
DOK5/YJL185C	ENSG00000137752	DOK5	YJL185C	YJL185C
CSTF1/MKK2	ENSG00000137764	CSTF1	YPL140C	MKK2
BMP7/ODC2	ENSG00000137801	BMP7	YOR222W	ODC2
RAE1/GCR2	ENSG00000137806	RAE1	YNL199C	GCR2
TPD52L2/RTF1	ENSG00000137815	TPD52L2	YGL244W	RTF1
DNAJC5/SPC98	ENSG00000137822	DNAJC5	YNL126W	SPC98
NELFCD/SMC6	ENSG00000137831	NELFCD	YLR383W	SMC6
PRPF6/BIO5	ENSG00000137842	PRPF6	YNR056C	BIO5
TUBB1/RPC31	ENSG00000137845	TUBB1	YNL151C	RPC31
PSMA7/SLD2	ENSG00000137872	PSMA7	YKL108W	SLD2
NTSR1/RLP24	ENSG00000137876	NTSR1	YLR009W	RLP24
MRGBP/COY1	ENSG00000137878	MRGBP	YKL179C	COY1
DIDO1/MRPL40	ENSG00000137942	DIDO1	YPL173W	MRPL40
GID8/ALT1	ENSG00000137944	GID8	YLR089C	ALT1
BIRC7/SUA7	ENSG00000137947	BIRC7	YPR086W	SUA7
ARFGAP1/BET2	ENSG00000137955	ARFGAP1	YPR176C	BET2
AVP/KGD2	ENSG00000137992	AVP	YDR148C	KGD2
COL20A1/IMD2	ENSG00000138029	COL20A1	YHR216W	IMD2
CHRNA4/RBK1	ENSG00000138030	CHRNA4	YCR036W	RBK1
EEF1A2/PTC1	ENSG00000138032	EEF1A2	YDL006W	PTC1
PTK6/YGR016W	ENSG00000138035	PTK6	YGR016W	YGR016W
GMEB2/DIN7	ENSG00000138036	GMEB2	YDR263C	DIN7
C20orf27/PSY2	ENSG00000138041	C20orf27	YNL201C	PSY2
SPEF1/YPT1	ENSG00000138069	SPEF1	YFL038C	YPT1
CDC25B/ARP2	ENSG00000138071	CDC25B	YDL029W	ARP2
ARFRP1/MAL12	ENSG00000138079	ARFRP1	YGR292W	MAL12
NDUFAF5/DAS1	ENSG00000138081	NDUFAF5	YJL149W	DAS1
TRIB3/MATALPHA2	ENSG00000138083	TRIB3	YCR039C	MATALPHA2
RASSF2/PET309	ENSG00000138095	RASSF2	YLR067C	PET309
CSNK2A1/BIO4	ENSG00000138101	CSNK2A1	YNR057C	BIO4
ANGPT4/ATM1	ENSG00000138107	ANGPT4	YMR301C	ATM1
HM13/BSP1	ENSG00000138162	HM13	YPR171W	BSP1
SNPH/YLR063W	ENSG00000138166	SNPH	YLR063W	YLR063W
MYLK2/MSS1	ENSG00000138175	MYLK2	YMR023C	MSS1
SIRPB1/KAR3	ENSG00000138182	SIRPB1	YPR141C	KAR3
SEC23B/YND1	ENSG00000138185	SEC23B	YER005W	YND1
FERMT1/HMLALPHA1	ENSG00000138279	FERMT1	YCL066W	HMLALPHA1
HAO1/TIM23	ENSG00000138297	HAO1	YNR017W	TIM23
PDYN/TAF13	ENSG00000138303	PDYN	YML098W	TAF13
PLCB4/RPS24A	ENSG00000138326	PLCB4	YER074W	RPS24A
MYL9/ADE17	ENSG00000138363	MYL9	YMR120C	ADE17
HCK/KTR5	ENSG00000138378	HCK	YNL029C	KTR5
CRNKL1/CPR3	ENSG00000138398	CRNKL1	YML078W	CPR3
POFUT1/IDP3	ENSG00000138413	POFUT1	YNL009W	IDP3
SAMHD1/YPL014W	ENSG00000138434	SAMHD1	YPL014W	YPL014W
PAK7/YTM1	ENSG00000138442	PAK7	YOR272W	YTM1
KIF3B/MKC7	ENSG00000138448	KIF3B	YDR144C	MKC7
NOP56/YKL100C	ENSG00000138600	NOP56	YKL100C	YKL100C
IDH3B/PTM1	ENSG00000138613	IDH3B	YKL039W	PTM1
MAPRE1/HUL4	ENSG00000138641	MAPRE1	YJR036C	HUL4
JAG1/FMP25	ENSG00000138646	JAG1	YLR077W	FMP25
CDK5RAP1/IES2	ENSG00000138660	CDK5RAP1	YNL215W	IES2
SNTA1/PGI1	ENSG00000138663	SNTA1	YBR196C	PGI1
OXT/NGR1	ENSG00000138668	OXT	YBR212W	NGR1
TTI1/PSY4	ENSG00000138669	TTI1	YBL046W	PSY4
E2F1/SEC31	ENSG00000138674	E2F1	YDL195W	SEC31
RPRD1B/YGL015C	ENSG00000138684	RPRD1B	YGL015C	YGL015C
PXMP4/CSF1	ENSG00000138688	PXMP4	YLR087C	CSF1
CHMP4B/YAR066W	ENSG00000138698	CHMP4B	YAR066W	YAR066W
BPI/TIP20	ENSG00000138722	BPI	YGL145W	TIP20
CST3/NUP57	ENSG00000138750	CST3	YGR119C	NUP57
ASIP/BRE5	ENSG00000138757	ASIP	YNR051C	BRE5
CST4/SPR3	ENSG00000138758	CST4	YGR059W	SPR3
ACTR5/YOR387C	ENSG00000138760	ACTR5	YOR387C	YOR387C
WFDC2/USO1	ENSG00000138768	WFDC2	YDL058W	USO1
AHCY/YOR021C	ENSG00000138772	AHCY	YOR021C	YOR021C
DHX35/PPA2	ENSG00000138777	DHX35	YMR267W	PPA2
DNTTIP1/YJR141W	ENSG00000138785	DNTTIP1	YJR141W	YJR141W
MAP1LC3A/YEL043W	ENSG00000138795	MAP1LC3A	YEL043W	YEL043W
SYNDIG1/NDI1	ENSG00000138796	SYNDIG1	YML120C	NDI1
PIGU/SEC24	ENSG00000138802	PIGU	YIL109C	SEC24
TNNC2/CMP2	ENSG00000138814	TNNC2	YML057W	CMP2
APMAP/IML3	ENSG00000138823	APMAP	YBR107C	IML3
ZNF516/COX12	ENSG00000138829	ZNF516	YLR038C	COX12
USP14/YLR036C	ENSG00000139112	USP14	YLR036C	YLR036C
VAPA/BTN2	ENSG00000139132	VAPA	YGR142W	BTN2
MYOM1/YLR290C	ENSG00000139180	MYOM1	YLR290C	YLR290C
MYL12A/UTR2	ENSG00000139193	MYL12A	YEL040W	UTR2
CEP76/PEX5	ENSG00000139197	CEP76	YDR244W	PEX5
CEP192/YDL233W	ENSG00000139329	CEP192	YDL233W	YDL233W
RNMT/SMX3	ENSG00000139343	RNMT	YPR182W	SMX3
SMAD7/COX7	ENSG00000139372	SMAD7	YMR256C	COX7
LAMA1/YSR3	ENSG00000139496	LAMA1	YKR053C	YSR3
RNF125/KTR4	ENSG00000139505	RNF125	YBR199W	KTR4
ANKRD12/YJR107W	ENSG00000139567	ANKRD12	YJR107W	YJR107W
NOL4/RPS8A	ENSG00000139610	NOL4	YBL072C	RPS8A
POLI/SWI3	ENSG00000139613	POLI	YJL176C	SWI3
MIB1/MED8	ENSG00000139636	MIB1	YBR193C	MED8
RBBP8/YER156C	ENSG00000139637	RBBP8	YER156C	YER156C
RIOK3/YJL068C	ENSG00000139684	RIOK3	YJL068C	YJL068C
CSTF2/GYP1	ENSG00000139687	CSTF2	YOR070C	GYP1
PSMD10/VPS33	ENSG00000139719	PSMD10	YLR396C	VPS33
ATG4A/TMA22	ENSG00000139726	ATG4A	YJR014W	TMA22
TBL1X/YJL055W	ENSG00000139910	TBL1X	YJL055W	YJL055W
GPR143/MDV1	ENSG00000140006	GPR143	YJL112W	MDV1
PGRMC1/PRY1	ENSG00000140092	PGRMC1	YJL079C	PRY1
POLA1/TYS1	ENSG00000140105	POLA1	YGR185C	TYS1
MID1/UGA4	ENSG00000140199	MID1	YDL210W	UGA4
NKAP/QRI5	ENSG00000140262	NKAP	YLR204W	QRI5
NXT2/ADH2	ENSG00000140263	NXT2	YMR303C	ADH2
GUCY2F/YDL085C-A	ENSG00000140264	GUCY2F	YDL085C-A	YDL085C-A
ENSG00000101898/ECM25	ENSG00000140299	ENSG00000101898	YJL201W	ECM25
ALG13/TOA2	ENSG00000140307	ALG13	YKL058W	TOA2
PRPS2/SRP14	ENSG00000140319	PRPS2	YDL092W	SRP14
TLR8/EDC3	ENSG00000140326	TLR8	YEL015W	EDC3
AMMECR1/BZZ1	ENSG00000140368	AMMECR1	YHR114W	BZZ1
CHRDL1/AIM45	ENSG00000140374	CHRDL1	YPR004C	AIM45
WDR13/SML1	ENSG00000140382	WDR13	YML058W	SML1
SUV39H1/ARG7	ENSG00000140386	SUV39H1	YMR062C	ARG7
GLRA2/SKI8	ENSG00000140395	GLRA2	YGL213C	SKI8
XIAP/AMS1	ENSG00000140400	XIAP	YGL156W	AMS1
STAG2/NNF2	ENSG00000140416	STAG2	YGR089W	NNF2
MCF2/DIT2	ENSG00000140459	MCF2	YDR402C	DIT2
F9/RAD16	ENSG00000140464	F9	YBR114W	RAD16
ABCD1/ERG5	ENSG00000140465	ABCD1	YMR015C	ERG5
CCDC22/HOC1	ENSG00000140481	CCDC22	YJR075W	HOC1
CACNA1F/SSP2	ENSG00000140488	CACNA1F	YOR242C	SSP2
SYP/YKL091C	ENSG00000140522	SYP	YKL091C	YKL091C
PLP2/YMR210W	ENSG00000140526	PLP2	YMR210W	YMR210W
BMX/KIP2	ENSG00000140538	BMX	YPL155C	KIP2
PLS3/LST7	ENSG00000140543	PLS3	YGR057C	LST7
NAA10/OYE3	ENSG00000140564	NAA10	YPL171C	OYE3
RENBP/YME2	ENSG00000140575	RENBP	YMR302C	YME2
ELF4/RVS161	ENSG00000140600	ELF4	YCR009C	RVS161
SMARCA1/SEC53	ENSG00000140650	SMARCA1	YFL045C	SEC53
MTMR8/HUA1	ENSG00000140682	MTMR8	YGR268C	HUA1
ASB9/YGR122W	ENSG00000140694	ASB9	YGR122W	YGR122W
ENSG00000102050/VAS1	ENSG00000140718	ENSG00000102050	YGR094W	VAS1
RBBP7/QCR2	ENSG00000140740	RBBP7	YPR191W	QCR2
PPP1R2P9/RPL9B	ENSG00000140937	PPP1R2P9	YNL067W	RPL9B
KCND1/PRB1	ENSG00000140943	KCND1	YEL060C	PRB1
OPN1LW/OXR1	ENSG00000140950	OPN1LW	YPL196W	OXR1
FMR1/RPL3	ENSG00000140986	FMR1	YOR063W	RPL3
PIM2/RIM11	ENSG00000140992	PIM2	YMR139W	RIM11
SLC35A2/YDR333C	ENSG00000141002	SLC35A2	YDR333C	YDR333C
PQBP1/MCD4	ENSG00000141012	PQBP1	YKL165C	MCD4
PCSK1N/SMC5	ENSG00000141013	PCSK1N	YOL034W	SMC5
EMD/DIG1	ENSG00000141027	EMD	YPL049C	DIG1
TAZ/RPN3	ENSG00000141030	TAZ	YER021W	RPN3
PGK1/SMK1	ENSG00000141068	PGK1	YPR054W	SMK1
GATA1/SSH4	ENSG00000141084	GATA1	YKL124W	SSH4
MAGT1/PRS3	ENSG00000141127	MAGT1	YHL011C	PRS3
SMS/DBP6	ENSG00000141141	SMS	YNR038W	DBP6
PHEX/ZTA1	ENSG00000141200	PHEX	YBR046C	ZTA1
UBL4A/VPS53	ENSG00000141252	UBL4A	YJL029C	VPS53
EEA1/GYP7	ENSG00000141258	EEA1	YDL234C	GYP7
RP2/APE2	ENSG00000141279	RP2	YKL157W	APE2
PHF16/CHC1	ENSG00000141367	PHF16	YGL206C	CHC1
CDK16/AFG3	ENSG00000141385	CDK16	YER017C	AFG3
USP11/RTT103	ENSG00000141425	USP11	YDR289C	RTT103
PCYT1B/MDL1	ENSG00000141429	PCYT1B	YLR188W	MDL1
HTATSF1/ORC2	ENSG00000141503	HTATSF1	YBR060C	ORC2
VGLL1/MRL1	ENSG00000141510	VGLL1	YPR079W	MRL1
CD40LG/DBP7	ENSG00000141543	CD40LG	YKR024C	DBP7
TIMP1/KIN4	ENSG00000141551	TIMP1	YOR233W	KIN4
FGD1/NAR1	ENSG00000141562	FGD1	YNL240C	NAR1
PIN4/ATG18	ENSG00000141580	PIN4	YFR021W	ATG18
PORCN/SOK2	ENSG00000141646	PORCN	YMR016C	SOK2
MAGED2/DIB1	ENSG00000141759	MAGED2	YPR082C	DIB1
KLF8/PFK2	ENSG00000141959	KLF8	YMR205C	PFK2
SYTL4/YAR1	ENSG00000141965	SYTL4	YPL239W	YAR1
CENPI/CDC24	ENSG00000141968	CENPI	YAL041W	CDC24
DRP2/GLN4	ENSG00000142166	DRP2	YOR168W	GLN4
TAF7L/SOD1	ENSG00000142168	TAF7L	YJR104C	SOD1
PBDC1/ARN2	ENSG00000142185	PBDC1	YHL047C	ARN2
ENSG00000102391/RPL7A	ENSG00000142192	ENSG00000102391	YGL076C	RPL7A
ARMCX3/NPR1	ENSG00000142208	ARMCX3	YNL183C	NPR1
HTR2A/MYO4	ENSG00000142347	HTR2A	YAL029C	MYO4
NDFIP2/HSL7	ENSG00000142453	NDFIP2	YBR133C	HSL7
TNFSF13B/YSW1	ENSG00000142459	TNFSF13B	YBR148W	YSW1
MLNR/PRE3	ENSG00000142507	MLNR	YJL001W	PRE3
CAB39L/RPS11B	ENSG00000142534	CAB39L	YBR048W	RPS11B
KLF5/PEX14	ENSG00000142655	KLF5	YGL153W	PEX14
STK24/RPL11B	ENSG00000142676	STK24	YGR085C	RPL11B
ACP5/BUD20	ENSG00000142684	ACP5	YLR074C	BUD20
DNAJC3/TAH1	ENSG00000142784	DNAJC3	YCR060W	TAH1
UGGT2/MNN11	ENSG00000142875	UGGT2	YJL183W	MNN11
ARHGEF7/PTP1	ENSG00000142949	ARHGEF7	YDL230W	PTP1
FGF9/NUR1	ENSG00000142973	FGF9	YDL089W	NUR1
SGCG/KEM1	ENSG00000143006	SGCG	YGL173C	KEM1
PARP4/MSN1	ENSG00000143033	PARP4	YOL116W	MSN1
SUPT20H/FAR11	ENSG00000143093	SUPT20H	YNL127W	FAR11
MRPS31/PUP2	ENSG00000143106	MRPS31	YGR253C	PUP2
KPNA3/GID7	ENSG00000143164	KPNA3	YCL039W	GID7
FLT1/PHO2	ENSG00000143190	FLT1	YDL106C	PHO2
RGCC/TPI1	ENSG00000143198	RGCC	YDR050C	TPI1
VWA8/UBP7	ENSG00000143258	VWA8	YIL156W	UBP7
DGKH/RPL14A	ENSG00000143314	DGKH	YKL006W	RPL14A
KATNAL1/RNH70	ENSG00000143319	KATNAL1	YGR276C	RNH70
INTS6/RFS1	ENSG00000143321	INTS6	YBR052C	RFS1
TSC22D1/GIC2	ENSG00000143322	TSC22D1	YDR309C	GIC2
CLN5/RAD10	ENSG00000143337	CLN5	YML095C	RAD10
OLFM4/PPX1	ENSG00000143363	OLFM4	YHR201C	PPX1
MSLN/MAD1	ENSG00000143367	MSLN	YGL086W	MAD1
TRADD/PUB1	ENSG00000143368	TRADD	YNL016W	PUB1
HSF4/PIK1	ENSG00000143393	HSF4	YNL267W	PIK1
CORO1A/NCA2	ENSG00000143398	CORO1A	YPR155C	NCA2
MAPK3/HEM12	ENSG00000143412	MAPK3	YDR047W	HEM12
PHKB/STR3	ENSG00000143416	PHKB	YGL184C	STR3
NUTF2/LAG1	ENSG00000143418	NUTF2	YHL003C	LAG1
NUP93/IGO1	ENSG00000143420	NUP93	YNL157W	IGO1
CENPT/VPS74	ENSG00000143457	CENPT	YDR372C	VPS74
TSNAXIP1/PHO85	ENSG00000143466	TSNAXIP1	YPL031C	PHO85
NFAT5/VBA4	ENSG00000143469	NFAT5	YDR119W	VBA4
N4BP1/TMA64	ENSG00000143486	N4BP1	YDR117C	TMA64
CBLN1/SET6	ENSG00000143499	CBLN1	YPL165C	SET6
ARL2BP/FMP30	ENSG00000143507	ARL2BP	YPL103C	FMP30
ZNF423/SFL1	ENSG00000143514	ZNF423	YOR140W	SFL1
CCL22/GIC1	ENSG00000143575	CCL22	YHR061C	GIC1
CCL17/RPC17	ENSG00000143578	CCL17	YJL011C	RPC17
CTCF/CYT2	ENSG00000143621	CTCF	YKL087C	CYT2
ACD/ARP8	ENSG00000143632	ACD	YOR141C	ARP8
POLR2C/YCL047C	ENSG00000143641	POLR2C	YCL047C	YCL047C
PARD6A/TEX1	ENSG00000143669	PARD6A	YNL253W	TEX1
ZNF821/LTP1	ENSG00000143727	ZNF821	YPR073C	LTP1
MMP15/ARF1	ENSG00000143761	MMP15	YDL192W	ARF1
USB1/BRE1	ENSG00000143776	USB1	YDL074C	BRE1
CCDC113/MRPS5	ENSG00000143799	CCDC113	YBR251W	MRPS5
NME3/ERG4	ENSG00000143815	NME3	YGL012W	ERG4
PSMD7/YNL024C	ENSG00000143878	PSMD7	YNL024C	YNL024C
VAC14/RRP9	ENSG00000143924	VAC14	YPR137W	RRP9
TANGO6/MLC1	ENSG00000143933	TANGO6	YGL106W	MLC1
COG4/UBI4	ENSG00000143947	COG4	YLL039C	UBI4
PLA2G15/TIF4632	ENSG00000143970	PLA2G15	YGL049C	TIF4632
[truncated: 1,225 more rows]
