# Supplementary material for: Scope and limitations of yeast as a model organism for studying human tissue-specific pathways
Source: BMC Syst Biol. 2015 Dec 29;9:96. doi: 10.1186/s12918-015-0253-0 (PMC4696342; doi:10.1186/s12918-015-0253-0)
Supplement: Additional file 1 — Network alignments. Compressed (*.zip) file containing individual tissue-specific alignments. (ZIP 5181 Kb) [file 12918_2015_253_MOESM1_ESM.zip › alignments/Salivary Gland_AlignGraph_edges.tsv]

First_ortholog_pair	Second_ortholog_pair
CD79A/RCK1	TFPI/BDF2
MAEA/UBA4	RECQL/SKN7
ZFAND5/LSM7	MSL3/KSP1
DDX11/RLP7	GDE1/BRX1
NCAPD2/ERG25	CRLF1/GPG1
CHD4/CLN3	VPS41/SRP1
MYH14/RPL4B	ARHGAP44/YLR031W
CFHR2/HHT2	MASP2/YKT6
CDKL1/PRP16	ZNF207/CDC40
DMPK/PEX27	IFFO1/APD1
RBX1/KRE33	BTK/HSL1
HGFAC/UBP10	HFE/SET2
POLRMT/BNA2	RGPD5/BFR1
EBI3/YFL034W	STMN4/DUO1
ANKS1A/CIK1	IL20RA/RGD2
TRMT1/TID3	SNAI2/KRE28
PITHD1/MET4	KCNG1/SEC2
TRMT1/TID3	KCNG1/SEC2
GSTZ1/PWP1	TFB1M/ENO2
ATP6V0A1/YIL077C	NR2E3/ATG1
EBI3/YFL034W	RANBP3/MRPL15
CHGB/WTM1	DAPK2/WTM2
MTAP/PSF2	CDH1/RGT2
MICALL1/PHM6	ZFYVE16/PGM2
CCL20/RSC1	INPP4A/MOT1
CARD8/ADO1	CUL7/HRR25
NUBP1/SWT21	POLR2B/NAM8
ORC1/SPC72	RSF1/END3
SETD1A/TIF35	LTBP1/RPS1B
ANGPT2/PHO4	NFE2L3/VPS1
MID1/UGA4	PPP1R12A/HST2
NAT9/YGR283C	CAMK2B/TPK1
PODXL2/RAD51	ZC3H11A/NRG2
PNN/LEA1	TARBP1/YRA1
RASGRP2/DAL81	GNA15/CDC28
PPP2R2C/RSC6	MPC1/YDR348C
UNC13D/EHD3	BCAT1/NHP2
EBI3/YFL034W	TNK2/FAU1
IKBKG/NUP159	ISOC2/RNA1
LAPTM4A/GSP2	EPN1/RPC25
TAF11/PSF1	ADCK1/DPB2
MTAP/PSF2	NTHL1/PET9
PRPF31/YTA7	ROPN1/CKA2
RNF8/HOG1	ROPN1/CKA2
ACTR8/OM14	ME1/NAS6
OAZ1/PES4	EML1/ESS1
VIPR1/NOP9	PDK3/UTP15
DGKD/CTF19	MEF2A/STB2
RPS6KA2/NOP15	POLR1A/MCK1
HSPE1/ATG9	POLR1A/MCK1
PREP/VMA16	SIRT2/TMT1
DOCK8/GLG1	TRPC7/GSY1
RPL34/HEK2	IKBKAP/PKH3
SEMA4G/DIA2	FSTL3/PRP31
MTAP/PSF2	EIF2B3/ZIM17
SRCAP/VMA1	CAMK2A/STV1
ERGIC1/RPS18A	CDC42/KGD1
NUDC/MDM34	SLC12A3/RIM1
FCN1/EBP2	RPS6KA2/NOP15
RGS1/NAB3	RPS6KA2/NOP15
ING4/LSM1	WBSCR22/LSM5
EBI3/YFL034W	DAZAP1/RHB1
TNNC2/CMP2	ACADVL/CNA1
IL1RL1/BIG1	ADAM11/HED1
EBI3/YFL034W	NSF/MRPL20
TF/RPL18A	EED/RRP5
ELF4/RVS161	EED/RRP5
EBI3/YFL034W	SLC12A1/DEP1
CALCA/GLC8	TXK/MGE1
UNG/KIN82	SEMA3A/TAH18
TRMT1/TID3	RBM7/SPC19
PLXNA2/LAP2	UNG/KIN82
NTSR1/RLP24	RAP1GAP/NOP2
HIPK3/RRP6	FBLN1/SKI7
NCL/NTH1	PIK3C3/PRP45
TJP1/MCH2	TOLLIP/BUD5
STK25/RPS31	MKNK1/SKP1
EBI3/YFL034W	PGM1/OGG1
SLC9A2/YOR1	SESN1/URA3
PTGS1/INO80	CFHR2/HHT2
MEFV/RAD14	CFHR2/HHT2
HPS1/AAP1	RSBN1/GCN3
CYB561D2/TAF5	NFE2L1/SSZ1
ENSG00000100357/TRM112	NUFIP1/WHI3
TYK2/FRK1	NUFIP1/WHI3
RAE1/GCR2	PPIE/HSH49
ZMIZ1/PCA1	ZMPSTE24/PSK2
TANGO6/MLC1	B4GALT1/NTH2
NDFIP2/HSL7	ALG9/UTP10
FGF6/MRPS12	MCOLN1/FMP23
FRMD4B/KAP123	TF/RPL18A
HAVCR1/HTB1	SEMA6A/VIP1
NINL/BMS1	HDAC6/YCK2
EBI3/YFL034W	BTAF1/TRX3
PLTP/DFM1	SORBS1/HDA2
GNPDA1/YET3	MYO9B/BIK1
ENSG00000100357/TRM112	SF3A1/ECM16
PLTP/DFM1	HDAC10/DGR2
HIPK3/RRP6	SERPINA4/NPL3
STX1A/RPL2A	TELO2/NOP4
FMR1/RPL3	RABGGTA/RPL35B
CDX1/GTS1	BMP7/ODC2
NDUFS8/CLP1	BIRC7/SUA7
DHX58/RUD3	ELF4/RVS161
STK25/RPS31	CAB39L/RPS11B
ZNHIT3/DPL1	COG4/UBI4
CYB561D2/TAF5	COG4/UBI4
PODXL2/RAD51	CTSH/RPT3
STMN2/YKL075C	IKBKB/LDB18
PRPF31/YTA7	PLAT/DPB4
MEST/YLR137W	PLA2G4C/CCT2
SSBP1/ERG20	PRPF31/YTA7
RPL34/HEK2	RAB3A/PMA2
PKD2L1/MSI1	MEOX2/USV1
PPP1R7/SMD3	RASSF4/CDC12
ACTR3/RPF2	SMC3/SPB4
NCL/NTH1	TADA2A/SRP40
IL1RL2/SYH1	RND2/MSL5
AICDA/VPS73	CHKA/MSN4
DLX2/EDE1	PHC1/ELG1
HSPE1/ATG9	STEAP3/ATG23
GTF3C2/GPI8	CYTIP/GAA1
