# Supplementary material for: Scope and limitations of yeast as a model organism for studying human tissue-specific pathways
Source: BMC Syst Biol. 2015 Dec 29;9:96. doi: 10.1186/s12918-015-0253-0 (PMC4696342; doi:10.1186/s12918-015-0253-0)
Supplement: Additional file 2 — HK genes. List of housekeeping genes and their classifications into conserved, human-specific, and unclassified subsets. (ZIP 12 Kb) [file 12918_2015_253_MOESM2_ESM.zip]

Archive with 5 entries (5 files):
- HK_Unclassified.txt
- HK_HumanSpecific.txt
- HK_genes.txt
- HK_Conserved_yeast.txt
- HK_Conserved_human.txt
