# Supplementary material for: Scope and limitations of yeast as a model organism for studying human tissue-specific pathways
Source: BMC Syst Biol. 2015 Dec 29;9:96. doi: 10.1186/s12918-015-0253-0 (PMC4696342; doi:10.1186/s12918-015-0253-0)
Supplement: Additional file 2 — HK genes. List of housekeeping genes and their classifications into conserved, human-specific, and unclassified subsets. (ZIP 12 Kb) [file 12918_2015_253_MOESM2_ESM.zip › HK_Unclassified.txt]

ENSG00000003402
ENSG00000004478
ENSG00000004660
ENSG00000006125
ENSG00000006194
ENSG00000006468
ENSG00000007237
ENSG00000008018
ENSG00000008118
ENSG00000010165
ENSG00000010244
ENSG00000010322
ENSG00000010810
ENSG00000011007
ENSG00000011454
ENSG00000012822
ENSG00000013561
ENSG00000015171
ENSG00000023734
ENSG00000025772
ENSG00000025796
ENSG00000026025
ENSG00000032742
ENSG00000034152
ENSG00000034713
ENSG00000038274
ENSG00000039123
ENSG00000043143
ENSG00000047410
ENSG00000047579
ENSG00000049245
ENSG00000051596
ENSG00000055208
ENSG00000058404
ENSG00000058668
ENSG00000060237
ENSG00000063046
ENSG00000064651
ENSG00000065135
ENSG00000065675
ENSG00000066455
ENSG00000067715
ENSG00000068903
ENSG00000069248
ENSG00000069974
ENSG00000070785
ENSG00000071242
ENSG00000072609
ENSG00000072803
ENSG00000073282
ENSG00000075188
ENSG00000075413
ENSG00000075624
ENSG00000075785
ENSG00000077312
ENSG00000077380
ENSG00000077684
ENSG00000077721
ENSG00000077782
ENSG00000077809
ENSG00000078061
ENSG00000078369
ENSG00000080371
ENSG00000080493
ENSG00000080546
ENSG00000082701
ENSG00000082805
ENSG00000083168
ENSG00000083842
ENSG00000083896
ENSG00000084072
ENSG00000084733
ENSG00000085662
ENSG00000086015
ENSG00000086061
ENSG00000086758
ENSG00000087274
ENSG00000088256
ENSG00000089220
ENSG00000089250
ENSG00000089280
ENSG00000089685
ENSG00000090316
ENSG00000092148
ENSG00000094631
ENSG00000096063
ENSG00000097007
ENSG00000099783
ENSG00000099875
ENSG00000099942
ENSG00000099995
ENSG00000100034
ENSG00000100106
ENSG00000100129
ENSG00000100201
ENSG00000100219
ENSG00000100266
ENSG00000100353
ENSG00000100380
ENSG00000100596
ENSG00000100650
ENSG00000100714
ENSG00000100804
ENSG00000100811
ENSG00000100836
ENSG00000100902
ENSG00000101040
ENSG00000101049
ENSG00000101191
ENSG00000101246
ENSG00000101310
ENSG00000101558
ENSG00000101856
ENSG00000102054
ENSG00000102225
ENSG00000102226
ENSG00000102265
ENSG00000102309
ENSG00000102572
ENSG00000102893
ENSG00000103363
ENSG00000103423
ENSG00000103653
ENSG00000103769
ENSG00000104221
ENSG00000104320
ENSG00000104388
ENSG00000104419
ENSG00000104517
ENSG00000104529
ENSG00000104812
ENSG00000104824
ENSG00000105011
ENSG00000105220
ENSG00000105355
ENSG00000105701
ENSG00000105723
ENSG00000105737
ENSG00000106052
ENSG00000106615
ENSG00000106617
ENSG00000107187
ENSG00000107341
ENSG00000107862
ENSG00000108010
ENSG00000108061
ENSG00000108100
ENSG00000108107
ENSG00000108175
ENSG00000108294
ENSG00000108424
ENSG00000108465
ENSG00000108523
ENSG00000108528
ENSG00000108654
ENSG00000108774
ENSG00000108798
ENSG00000108946
ENSG00000108984
ENSG00000109046
ENSG00000109320
ENSG00000109339
ENSG00000109906
ENSG00000110031
ENSG00000110048
ENSG00000110171
ENSG00000110321
ENSG00000110435
ENSG00000110931
ENSG00000111481
ENSG00000111540
ENSG00000111642
ENSG00000111667
ENSG00000111725
ENSG00000112062
ENSG00000112130
ENSG00000112237
ENSG00000112245
ENSG00000112335
ENSG00000112576
ENSG00000113013
ENSG00000113282
ENSG00000113575
ENSG00000113580
ENSG00000113712
ENSG00000113719
ENSG00000113734
ENSG00000114316
ENSG00000114503
ENSG00000115073
ENSG00000115091
ENSG00000115163
ENSG00000115257
ENSG00000115306
ENSG00000115762
ENSG00000115946
ENSG00000115993
ENSG00000116044
ENSG00000116350
ENSG00000116455
ENSG00000116670
ENSG00000116809
ENSG00000116954
ENSG00000117020
ENSG00000117450
ENSG00000118503
ENSG00000118873
ENSG00000118960
ENSG00000119396
ENSG00000119541
ENSG00000120129
ENSG00000120802
ENSG00000120805
ENSG00000120910
ENSG00000121691
ENSG00000121848
ENSG00000121957
ENSG00000122034
ENSG00000122566
ENSG00000122958
ENSG00000123091
ENSG00000123191
ENSG00000123374
ENSG00000123562
ENSG00000124208
ENSG00000124222
ENSG00000124228
ENSG00000124333
ENSG00000124422
ENSG00000124574
ENSG00000125304
ENSG00000125618
ENSG00000125733
ENSG00000125952
ENSG00000126001
ENSG00000126067
ENSG00000126214
ENSG00000126777
ENSG00000126883
ENSG00000127481
ENSG00000127603
ENSG00000127884
ENSG00000128340
ENSG00000128590
ENSG00000128604
ENSG00000129484
ENSG00000130164
ENSG00000130638
ENSG00000130787
ENSG00000131149
ENSG00000131263
ENSG00000131508
ENSG00000131791
ENSG00000132002
ENSG00000132153
ENSG00000132155
ENSG00000132388
ENSG00000132475
ENSG00000132692
ENSG00000132694
ENSG00000132718
ENSG00000133026
ENSG00000133059
ENSG00000133275
ENSG00000133937
ENSG00000134215
ENSG00000134250
ENSG00000134287
ENSG00000134308
ENSG00000134318
ENSG00000134375
ENSG00000134453
ENSG00000134480
ENSG00000135341
ENSG00000135506
ENSG00000136003
ENSG00000136436
ENSG00000136450
ENSG00000136504
ENSG00000136527
ENSG00000136560
ENSG00000136715
ENSG00000136717
ENSG00000136810
ENSG00000136933
ENSG00000137193
ENSG00000137642
ENSG00000137822
ENSG00000138107
ENSG00000138175
ENSG00000138398
ENSG00000138663
ENSG00000138668
ENSG00000138757
ENSG00000139218
ENSG00000140105
ENSG00000140199
ENSG00000140263
ENSG00000140464
ENSG00000140497
ENSG00000140538
ENSG00000140992
ENSG00000141027
ENSG00000141258
ENSG00000141279
ENSG00000141503
ENSG00000141543
ENSG00000141720
ENSG00000141959
ENSG00000142192
ENSG00000142599
ENSG00000142875
ENSG00000143119
ENSG00000143337
ENSG00000143368
ENSG00000143418
ENSG00000143575
ENSG00000143669
ENSG00000143878
ENSG00000143933
ENSG00000143970
ENSG00000144118
ENSG00000144867
ENSG00000145012
ENSG00000145191
ENSG00000145715
ENSG00000146872
ENSG00000147010
ENSG00000147140
ENSG00000147202
ENSG00000147224
ENSG00000147526
ENSG00000147677
ENSG00000148584
ENSG00000148843
ENSG00000149182
ENSG00000150760
ENSG00000151502
ENSG00000151655
ENSG00000152457
ENSG00000152556
ENSG00000152795
ENSG00000152818
ENSG00000153187
ENSG00000154174
ENSG00000154310
ENSG00000154832
ENSG00000154917
ENSG00000155366
ENSG00000155506
ENSG00000155827
ENSG00000155980
ENSG00000156711
ENSG00000157212
ENSG00000157514
ENSG00000157540
ENSG00000157601
ENSG00000157954
ENSG00000159086
ENSG00000159140
ENSG00000159251
ENSG00000159692
ENSG00000160179
ENSG00000160209
ENSG00000160271
ENSG00000160310
ENSG00000160584
ENSG00000160789
ENSG00000161011
ENSG00000161021
ENSG00000161202
ENSG00000162302
ENSG00000162407
ENSG00000162739
ENSG00000162889
ENSG00000163110
ENSG00000163344
ENSG00000163468
ENSG00000163558
ENSG00000163697
ENSG00000163788
ENSG00000163939
ENSG00000164032
ENSG00000164111
ENSG00000164167
ENSG00000165219
ENSG00000165704
ENSG00000165731
ENSG00000166233
ENSG00000166347
ENSG00000166387
ENSG00000166736
ENSG00000166913
ENSG00000166974
ENSG00000167193
ENSG00000167220
ENSG00000167770
ENSG00000167986
ENSG00000167996
ENSG00000168003
ENSG00000168090
ENSG00000168374
ENSG00000168385
ENSG00000169100
ENSG00000169245
ENSG00000169372
ENSG00000169756
ENSG00000170144
ENSG00000170296
ENSG00000170759
ENSG00000170776
ENSG00000171132
ENSG00000171307
ENSG00000171634
ENSG00000171680
ENSG00000171681
ENSG00000171720
ENSG00000172053
ENSG00000172350
ENSG00000172354
ENSG00000172534
ENSG00000172725
ENSG00000172939
ENSG00000173020
ENSG00000173039
ENSG00000173156
ENSG00000173273
ENSG00000173327
ENSG00000174100
ENSG00000174437
ENSG00000174483
ENSG00000175029
ENSG00000175216
ENSG00000175220
ENSG00000176986
ENSG00000177105
ENSG00000177479
ENSG00000177733
ENSG00000177889
ENSG00000178974
ENSG00000178982
ENSG00000179348
ENSG00000179950
ENSG00000180353
ENSG00000180957
ENSG00000181191
ENSG00000181444
ENSG00000181722
ENSG00000181817
ENSG00000182185
ENSG00000182606
ENSG00000182670
ENSG00000182899
ENSG00000182979
ENSG00000183735
ENSG00000183943
ENSG00000185010
ENSG00000185129
ENSG00000185359
ENSG00000185379
ENSG00000185624
ENSG00000185651
ENSG00000186153
ENSG00000186350
ENSG00000187122
ENSG00000187239
ENSG00000187838
ENSG00000189079
ENSG00000189298
ENSG00000196188
ENSG00000196230
ENSG00000196363
ENSG00000196365
ENSG00000196396
ENSG00000196470
ENSG00000196498
ENSG00000196655
ENSG00000196730
ENSG00000196781
ENSG00000196924
ENSG00000196966
ENSG00000197943
ENSG00000198060
ENSG00000198121
ENSG00000198131
ENSG00000198231
ENSG00000198431
ENSG00000198646
ENSG00000198755
ENSG00000198836
ENSG00000203879
ENSG00000204227
ENSG00000204267
ENSG00000204304
ENSG00000204351
ENSG00000204435
ENSG00000204560
ENSG00000204580
ENSG00000204632
ENSG00000204843
ENSG00000205726
ENSG00000205937
ENSG00000213619
ENSG00000215301
