# Supplementary material for: Scope and limitations of yeast as a model organism for studying human tissue-specific pathways
Source: BMC Syst Biol. 2015 Dec 29;9:96. doi: 10.1186/s12918-015-0253-0 (PMC4696342; doi:10.1186/s12918-015-0253-0)
Supplement: Additional file 2 — HK genes. List of housekeeping genes and their classifications into conserved, human-specific, and unclassified subsets. (ZIP 12 Kb) [file 12918_2015_253_MOESM2_ESM.zip › HK_HumanSpecific.txt]

ENSG00000001617
ENSG00000002586
ENSG00000002834
ENSG00000005812
ENSG00000006638
ENSG00000009307
ENSG00000010704
ENSG00000010803
ENSG00000011422
ENSG00000012124
ENSG00000013374
ENSG00000015676
ENSG00000022277
ENSG00000023516
ENSG00000029363
ENSG00000032514
ENSG00000049089
ENSG00000051009
ENSG00000056097
ENSG00000056661
ENSG00000065802
ENSG00000067836
ENSG00000067955
ENSG00000068878
ENSG00000073008
ENSG00000074842
ENSG00000075142
ENSG00000076321
ENSG00000076864
ENSG00000077157
ENSG00000079385
ENSG00000080815
ENSG00000081377
ENSG00000082641
ENSG00000083635
ENSG00000084112
ENSG00000084207
ENSG00000084234
ENSG00000084676
ENSG00000085365
ENSG00000086475
ENSG00000086827
ENSG00000087074
ENSG00000087086
ENSG00000088827
ENSG00000089693
ENSG00000090266
ENSG00000097033
ENSG00000099889
ENSG00000099964
ENSG00000100060
ENSG00000100300
ENSG00000100311
ENSG00000100357
ENSG00000100364
ENSG00000100385
ENSG00000100632
ENSG00000100644
ENSG00000100721
ENSG00000100991
ENSG00000101017
ENSG00000101216
ENSG00000101255
ENSG00000101400
ENSG00000101412
ENSG00000101443
ENSG00000102931
ENSG00000103365
ENSG00000103811
ENSG00000104643
ENSG00000104763
ENSG00000104765
ENSG00000104859
ENSG00000104881
ENSG00000104886
ENSG00000104904
ENSG00000105058
ENSG00000105298
ENSG00000105327
ENSG00000105613
ENSG00000105639
ENSG00000105647
ENSG00000105700
ENSG00000105894
ENSG00000105972
ENSG00000106305
ENSG00000106540
ENSG00000106803
ENSG00000107372
ENSG00000107438
ENSG00000107562
ENSG00000108516
ENSG00000109501
ENSG00000109920
ENSG00000110025
ENSG00000110330
ENSG00000110651
ENSG00000110717
ENSG00000110917
ENSG00000111276
ENSG00000111325
ENSG00000111652
ENSG00000111886
ENSG00000112110
ENSG00000112304
ENSG00000112664
ENSG00000113108
ENSG00000113648
ENSG00000114030
ENSG00000114554
ENSG00000114737
ENSG00000114948
ENSG00000115419
ENSG00000115540
ENSG00000115760
ENSG00000115839
ENSG00000115884
ENSG00000115953
ENSG00000115956
ENSG00000116161
ENSG00000116183
ENSG00000116288
ENSG00000116489
ENSG00000116584
ENSG00000116871
ENSG00000116990
ENSG00000117335
ENSG00000117697
ENSG00000117877
ENSG00000119401
ENSG00000119596
ENSG00000119699
ENSG00000119705
ENSG00000119844
ENSG00000120685
ENSG00000120896
ENSG00000120948
ENSG00000121057
ENSG00000121774
ENSG00000121989
ENSG00000122122
ENSG00000122188
ENSG00000122515
ENSG00000122565
ENSG00000123066
ENSG00000124074
ENSG00000124107
ENSG00000124493
ENSG00000124733
ENSG00000124783
ENSG00000125170
ENSG00000125249
ENSG00000125347
ENSG00000125356
ENSG00000125457
ENSG00000125484
ENSG00000125538
ENSG00000125695
ENSG00000125810
ENSG00000125971
ENSG00000125976
ENSG00000126005
ENSG00000126368
ENSG00000126767
ENSG00000127922
ENSG00000128245
ENSG00000128266
ENSG00000128272
ENSG00000129245
ENSG00000129255
ENSG00000129351
ENSG00000129757
ENSG00000130024
ENSG00000130385
ENSG00000130522
ENSG00000130935
ENSG00000131473
ENSG00000131981
ENSG00000132109
ENSG00000132305
ENSG00000132313
ENSG00000132485
ENSG00000132589
ENSG00000133226
ENSG00000133639
ENSG00000133872
ENSG00000134056
ENSG00000134108
ENSG00000134248
ENSG00000134508
ENSG00000134686
ENSG00000135063
ENSG00000135441
ENSG00000135457
ENSG00000135503
ENSG00000135631
ENSG00000135698
ENSG00000135775
ENSG00000135919
ENSG00000135960
ENSG00000136156
ENSG00000136167
ENSG00000136279
ENSG00000136950
ENSG00000137100
ENSG00000137101
ENSG00000137171
ENSG00000137575
ENSG00000137824
ENSG00000138085
ENSG00000138092
ENSG00000138443
ENSG00000138834
ENSG00000139187
ENSG00000140259
ENSG00000140835
ENSG00000140941
ENSG00000141026
ENSG00000141293
ENSG00000142546
ENSG00000142856
ENSG00000142864
ENSG00000143013
ENSG00000143126
ENSG00000143127
ENSG00000143344
ENSG00000143382
ENSG00000143384
ENSG00000143387
ENSG00000143569
ENSG00000143624
ENSG00000143793
ENSG00000144048
ENSG00000144791
ENSG00000145494
ENSG00000145868
ENSG00000145907
ENSG00000146278
ENSG00000146963
ENSG00000147130
ENSG00000147168
ENSG00000148090
ENSG00000148175
ENSG00000148180
ENSG00000148297
ENSG00000148444
ENSG00000148702
ENSG00000149295
ENSG00000149380
ENSG00000149532
ENSG00000149925
ENSG00000149930
ENSG00000150459
ENSG00000151366
ENSG00000152268
ENSG00000152270
ENSG00000152284
ENSG00000153071
ENSG00000154342
ENSG00000154370
ENSG00000154608
ENSG00000154723
ENSG00000154845
ENSG00000154920
ENSG00000154999
ENSG00000156675
ENSG00000157152
ENSG00000157227
ENSG00000157734
ENSG00000157978
ENSG00000158169
ENSG00000158747
ENSG00000158796
ENSG00000158850
ENSG00000158856
ENSG00000158864
ENSG00000158869
ENSG00000159128
ENSG00000159186
ENSG00000159388
ENSG00000159788
ENSG00000159840
ENSG00000160049
ENSG00000160213
ENSG00000160695
ENSG00000160741
ENSG00000160801
ENSG00000160999
ENSG00000161270
ENSG00000161647
ENSG00000162631
ENSG00000162650
ENSG00000162729
ENSG00000162896
ENSG00000162909
ENSG00000163235
ENSG00000163463
ENSG00000163481
ENSG00000163602
ENSG00000163634
ENSG00000163659
ENSG00000164056
ENSG00000164258
ENSG00000164404
ENSG00000164683
ENSG00000164818
ENSG00000164919
ENSG00000164944
ENSG00000165588
ENSG00000166086
ENSG00000166136
ENSG00000166189
ENSG00000166340
ENSG00000166530
ENSG00000166579
ENSG00000166685
ENSG00000166848
ENSG00000166863
ENSG00000166997
ENSG00000167613
ENSG00000167792
ENSG00000167987
ENSG00000167994
ENSG00000168175
ENSG00000168214
ENSG00000168243
ENSG00000168610
ENSG00000168765
ENSG00000169020
ENSG00000169180
ENSG00000169371
ENSG00000169393
ENSG00000169403
ENSG00000169439
ENSG00000170266
ENSG00000170290
ENSG00000170322
ENSG00000170581
ENSG00000170956
ENSG00000171462
ENSG00000171475
ENSG00000171867
ENSG00000172020
ENSG00000172239
ENSG00000172349
ENSG00000172465
ENSG00000172493
ENSG00000172936
ENSG00000173027
ENSG00000173153
ENSG00000173163
ENSG00000173402
ENSG00000173786
ENSG00000173812
ENSG00000173915
ENSG00000174059
ENSG00000174175
ENSG00000174780
ENSG00000174791
ENSG00000175130
ENSG00000175189
ENSG00000175197
ENSG00000175348
ENSG00000175793
ENSG00000175906
ENSG00000177370
ENSG00000177666
ENSG00000177963
ENSG00000178038
ENSG00000178188
ENSG00000178558
ENSG00000178773
ENSG00000178988
ENSG00000179036
ENSG00000179094
ENSG00000179222
ENSG00000179604
ENSG00000179833
ENSG00000180879
ENSG00000181274
ENSG00000182154
ENSG00000182165
ENSG00000182196
ENSG00000183283
ENSG00000183648
ENSG00000184047
ENSG00000184117
ENSG00000184205
ENSG00000184557
ENSG00000184900
ENSG00000184916
ENSG00000185043
ENSG00000185085
ENSG00000185245
ENSG00000185313
ENSG00000185602
ENSG00000185896
ENSG00000186395
ENSG00000186654
ENSG00000186676
ENSG00000186866
ENSG00000187189
ENSG00000188428
ENSG00000188612
ENSG00000189043
ENSG00000189231
ENSG00000196084
ENSG00000196126
ENSG00000196285
ENSG00000196547
ENSG00000196584
ENSG00000196743
ENSG00000197303
ENSG00000197696
ENSG00000197746
ENSG00000197879
ENSG00000197885
ENSG00000197965
ENSG00000198171
ENSG00000198353
ENSG00000198561
ENSG00000198802
ENSG00000198844
ENSG00000198855
ENSG00000204210
ENSG00000204231
ENSG00000204248
ENSG00000204256
ENSG00000204258
ENSG00000204261
ENSG00000204344
ENSG00000204469
ENSG00000204523
ENSG00000204525
ENSG00000204592
ENSG00000204941
ENSG00000205250
ENSG00000205542
ENSG00000205581
ENSG00000206580
ENSG00000212871
