# Supplementary material for: Scope and limitations of yeast as a model organism for studying human tissue-specific pathways
Source: BMC Syst Biol. 2015 Dec 29;9:96. doi: 10.1186/s12918-015-0253-0 (PMC4696342; doi:10.1186/s12918-015-0253-0)
Supplement: Additional file 2 — HK genes. List of housekeeping genes and their classifications into conserved, human-specific, and unclassified subsets. (ZIP 12 Kb) [file 12918_2015_253_MOESM2_ESM.zip › HK_genes.txt]

ENSG00000001617
ENSG00000002586
ENSG00000002834
ENSG00000003402
ENSG00000004399
ENSG00000004478
ENSG00000004660
ENSG00000004779
ENSG00000004866
ENSG00000005812
ENSG00000006125
ENSG00000006194
ENSG00000006468
ENSG00000006530
ENSG00000006638
ENSG00000006715
ENSG00000007237
ENSG00000008018
ENSG00000008118
ENSG00000008282
ENSG00000008294
ENSG00000009307
ENSG00000009335
ENSG00000010165
ENSG00000010244
ENSG00000010322
ENSG00000010704
ENSG00000010803
ENSG00000010810
ENSG00000010818
ENSG00000011007
ENSG00000011052
ENSG00000011422
ENSG00000011454
ENSG00000012124
ENSG00000012822
ENSG00000013374
ENSG00000013503
ENSG00000013561
ENSG00000014641
ENSG00000015171
ENSG00000015285
ENSG00000015676
ENSG00000017260
ENSG00000022267
ENSG00000022277
ENSG00000022840
ENSG00000023516
ENSG00000023734
ENSG00000025772
ENSG00000025796
ENSG00000025800
ENSG00000026025
ENSG00000028528
ENSG00000029363
ENSG00000031698
ENSG00000032514
ENSG00000032742
ENSG00000033050
ENSG00000033627
ENSG00000033800
ENSG00000034152
ENSG00000034713
ENSG00000036257
ENSG00000037897
ENSG00000038274
ENSG00000039123
ENSG00000042753
ENSG00000043093
ENSG00000043143
ENSG00000044446
ENSG00000047410
ENSG00000047579
ENSG00000048991
ENSG00000049089
ENSG00000049245
ENSG00000049860
ENSG00000051009
ENSG00000051108
ENSG00000051596
ENSG00000052841
ENSG00000055208
ENSG00000055917
ENSG00000056097
ENSG00000056661
ENSG00000057608
ENSG00000057663
ENSG00000058404
ENSG00000058600
ENSG00000058668
ENSG00000060237
ENSG00000060762
ENSG00000061794
ENSG00000063046
ENSG00000063177
ENSG00000063438
ENSG00000064419
ENSG00000064651
ENSG00000064666
ENSG00000065135
ENSG00000065427
ENSG00000065675
ENSG00000065802
ENSG00000065883
ENSG00000066117
ENSG00000066136
ENSG00000066455
ENSG00000066777
ENSG00000066926
ENSG00000067560
ENSG00000067715
ENSG00000067836
ENSG00000067955
ENSG00000068793
ENSG00000068878
ENSG00000068903
ENSG00000069248
ENSG00000069329
ENSG00000069849
ENSG00000069974
ENSG00000070756
ENSG00000070785
ENSG00000071127
ENSG00000071242
ENSG00000071243
ENSG00000071462
ENSG00000072135
ENSG00000072609
ENSG00000072803
ENSG00000073008
ENSG00000073009
ENSG00000073282
ENSG00000074755
ENSG00000074800
ENSG00000074842
ENSG00000075142
ENSG00000075188
ENSG00000075413
ENSG00000075624
ENSG00000075711
ENSG00000075785
ENSG00000076043
ENSG00000076242
ENSG00000076321
ENSG00000076864
ENSG00000077157
ENSG00000077312
ENSG00000077380
ENSG00000077549
ENSG00000077684
ENSG00000077721
ENSG00000077782
ENSG00000077809
ENSG00000078043
ENSG00000078061
ENSG00000078369
ENSG00000078668
ENSG00000078967
ENSG00000079246
ENSG00000079277
ENSG00000079385
ENSG00000079393
ENSG00000079459
ENSG00000079739
ENSG00000080371
ENSG00000080493
ENSG00000080503
ENSG00000080546
ENSG00000080561
ENSG00000080815
ENSG00000081377
ENSG00000082014
ENSG00000082438
ENSG00000082641
ENSG00000082701
ENSG00000082781
ENSG00000082805
ENSG00000082898
ENSG00000083168
ENSG00000083312
ENSG00000083457
ENSG00000083635
ENSG00000083842
ENSG00000083845
ENSG00000083896
ENSG00000084072
ENSG00000084112
ENSG00000084207
ENSG00000084234
ENSG00000084623
ENSG00000084676
ENSG00000084733
ENSG00000085063
ENSG00000085365
ENSG00000085662
ENSG00000086015
ENSG00000086061
ENSG00000086102
ENSG00000086475
ENSG00000086598
ENSG00000086758
ENSG00000086827
ENSG00000087074
ENSG00000087086
ENSG00000087206
ENSG00000087274
ENSG00000088205
ENSG00000088256
ENSG00000088827
ENSG00000088833
ENSG00000089009
ENSG00000089053
ENSG00000089094
ENSG00000089159
ENSG00000089220
ENSG00000089250
ENSG00000089280
ENSG00000089685
ENSG00000089693
ENSG00000089737
ENSG00000090060
ENSG00000090266
ENSG00000090316
ENSG00000090339
ENSG00000090487
ENSG00000090565
ENSG00000090861
ENSG00000090989
ENSG00000091140
ENSG00000091483
ENSG00000092148
ENSG00000092201
ENSG00000092208
ENSG00000092841
ENSG00000093010
ENSG00000094631
ENSG00000095794
ENSG00000096063
ENSG00000096401
ENSG00000097007
ENSG00000097033
ENSG00000099326
ENSG00000099331
ENSG00000099624
ENSG00000099783
ENSG00000099875
ENSG00000099889
ENSG00000099942
ENSG00000099964
ENSG00000099995
ENSG00000100034
ENSG00000100060
ENSG00000100083
ENSG00000100106
ENSG00000100129
ENSG00000100138
ENSG00000100151
ENSG00000100201
ENSG00000100207
ENSG00000100219
ENSG00000100225
ENSG00000100243
ENSG00000100266
ENSG00000100300
ENSG00000100311
ENSG00000100353
ENSG00000100357
ENSG00000100364
ENSG00000100380
ENSG00000100385
ENSG00000100387
ENSG00000100461
ENSG00000100554
ENSG00000100568
ENSG00000100591
ENSG00000100596
ENSG00000100605
ENSG00000100632
ENSG00000100644
ENSG00000100650
ENSG00000100664
ENSG00000100714
ENSG00000100721
ENSG00000100804
ENSG00000100811
ENSG00000100836
ENSG00000100902
ENSG00000100906
ENSG00000100991
ENSG00000101017
ENSG00000101040
ENSG00000101049
ENSG00000101084
ENSG00000101146
ENSG00000101191
ENSG00000101193
ENSG00000101199
ENSG00000101216
ENSG00000101224
ENSG00000101246
ENSG00000101255
ENSG00000101310
ENSG00000101365
ENSG00000101400
ENSG00000101412
ENSG00000101443
ENSG00000101444
ENSG00000101557
ENSG00000101558
ENSG00000101654
ENSG00000101782
ENSG00000101811
ENSG00000101856
ENSG00000102054
ENSG00000102125
ENSG00000102144
ENSG00000102178
ENSG00000102225
ENSG00000102226
ENSG00000102265
ENSG00000102309
ENSG00000102572
ENSG00000102606
ENSG00000102893
ENSG00000102898
ENSG00000102931
ENSG00000103275
ENSG00000103363
ENSG00000103365
ENSG00000103423
ENSG00000103495
ENSG00000103653
ENSG00000103671
ENSG00000103769
ENSG00000103811
ENSG00000104142
ENSG00000104221
ENSG00000104320
ENSG00000104388
ENSG00000104408
ENSG00000104419
ENSG00000104490
ENSG00000104517
ENSG00000104529
ENSG00000104613
ENSG00000104643
ENSG00000104660
ENSG00000104763
ENSG00000104765
ENSG00000104812
ENSG00000104823
ENSG00000104824
ENSG00000104852
ENSG00000104859
ENSG00000104872
ENSG00000104881
ENSG00000104886
ENSG00000104904
ENSG00000105011
ENSG00000105058
ENSG00000105171
ENSG00000105202
ENSG00000105220
ENSG00000105298
ENSG00000105323
ENSG00000105327
ENSG00000105355
ENSG00000105404
ENSG00000105568
ENSG00000105613
ENSG00000105618
ENSG00000105639
ENSG00000105647
ENSG00000105700
ENSG00000105701
ENSG00000105723
ENSG00000105737
ENSG00000105755
ENSG00000105894
ENSG00000105939
ENSG00000105972
ENSG00000106052
ENSG00000106069
ENSG00000106105
ENSG00000106263
ENSG00000106305
ENSG00000106397
ENSG00000106540
ENSG00000106588
ENSG00000106615
ENSG00000106617
ENSG00000106803
ENSG00000107187
ENSG00000107262
ENSG00000107341
ENSG00000107372
ENSG00000107438
ENSG00000107562
ENSG00000107581
ENSG00000107862
ENSG00000107949
ENSG00000108010
ENSG00000108061
ENSG00000108100
ENSG00000108107
ENSG00000108175
ENSG00000108294
ENSG00000108424
ENSG00000108433
ENSG00000108465
ENSG00000108516
ENSG00000108523
ENSG00000108528
ENSG00000108651
ENSG00000108654
ENSG00000108671
ENSG00000108773
ENSG00000108774
ENSG00000108798
ENSG00000108946
ENSG00000108953
ENSG00000108984
ENSG00000109046
ENSG00000109065
ENSG00000109111
ENSG00000109320
ENSG00000109339
ENSG00000109501
ENSG00000109756
ENSG00000109906
ENSG00000109917
ENSG00000109920
ENSG00000109971
ENSG00000110025
ENSG00000110031
ENSG00000110048
ENSG00000110075
ENSG00000110171
ENSG00000110321
ENSG00000110330
ENSG00000110344
ENSG00000110435
ENSG00000110619
ENSG00000110651
ENSG00000110711
ENSG00000110717
ENSG00000110841
ENSG00000110880
ENSG00000110917
ENSG00000110921
ENSG00000110931
ENSG00000110955
ENSG00000111276
ENSG00000111325
ENSG00000111450
ENSG00000111481
ENSG00000111540
ENSG00000111581
ENSG00000111596
ENSG00000111640
ENSG00000111641
ENSG00000111642
ENSG00000111652
ENSG00000111667
ENSG00000111725
ENSG00000111880
ENSG00000111886
ENSG00000112062
ENSG00000112077
ENSG00000112110
ENSG00000112130
ENSG00000112164
ENSG00000112237
ENSG00000112245
ENSG00000112304
ENSG00000112335
ENSG00000112339
ENSG00000112576
ENSG00000112664
ENSG00000112759
ENSG00000112941
ENSG00000113013
ENSG00000113108
ENSG00000113282
ENSG00000113575
ENSG00000113580
ENSG00000113648
ENSG00000113712
ENSG00000113719
ENSG00000113734
ENSG00000114030
ENSG00000114209
ENSG00000114302
ENSG00000114316
ENSG00000114391
ENSG00000114503
ENSG00000114554
ENSG00000114573
ENSG00000114737
ENSG00000114745
ENSG00000114784
ENSG00000114948
ENSG00000115073
ENSG00000115091
ENSG00000115163
ENSG00000115207
ENSG00000115233
ENSG00000115257
ENSG00000115306
ENSG00000115419
ENSG00000115484
ENSG00000115540
ENSG00000115561
ENSG00000115648
ENSG00000115758
ENSG00000115760
ENSG00000115762
ENSG00000115806
ENSG00000115839
ENSG00000115850
ENSG00000115884
ENSG00000115935
ENSG00000115946
ENSG00000115953
ENSG00000115956
ENSG00000115993
ENSG00000116001
ENSG00000116044
ENSG00000116161
ENSG00000116183
ENSG00000116237
ENSG00000116251
ENSG00000116288
ENSG00000116350
ENSG00000116455
ENSG00000116459
ENSG00000116489
ENSG00000116584
ENSG00000116649
ENSG00000116670
ENSG00000116688
ENSG00000116754
ENSG00000116809
ENSG00000116871
ENSG00000116954
ENSG00000116990
ENSG00000117020
ENSG00000117091
ENSG00000117133
ENSG00000117289
ENSG00000117335
ENSG00000117394
ENSG00000117399
ENSG00000117408
ENSG00000117450
ENSG00000117543
ENSG00000117597
ENSG00000117697
ENSG00000117748
ENSG00000117877
ENSG00000118263
ENSG00000118503
ENSG00000118705
ENSG00000118873
ENSG00000118960
ENSG00000118971
ENSG00000119383
ENSG00000119396
ENSG00000119401
ENSG00000119421
ENSG00000119541
ENSG00000119596
ENSG00000119684
ENSG00000119699
ENSG00000119705
ENSG00000119711
ENSG00000119718
ENSG00000119844
ENSG00000119912
ENSG00000119950
ENSG00000120129
ENSG00000120333
ENSG00000120685
ENSG00000120697
ENSG00000120802
ENSG00000120805
ENSG00000120837
ENSG00000120896
ENSG00000120910
ENSG00000120948
ENSG00000121022
ENSG00000121057
ENSG00000121067
ENSG00000121691
ENSG00000121774
ENSG00000121848
ENSG00000121957
ENSG00000121966
ENSG00000121989
ENSG00000122034
ENSG00000122122
ENSG00000122176
ENSG00000122188
ENSG00000122515
ENSG00000122545
ENSG00000122565
ENSG00000122566
ENSG00000122705
ENSG00000122952
ENSG00000122958
ENSG00000122965
ENSG00000122966
ENSG00000123066
ENSG00000123091
ENSG00000123191
ENSG00000123349
ENSG00000123374
ENSG00000123472
ENSG00000123562
ENSG00000123992
ENSG00000124074
ENSG00000124107
ENSG00000124207
ENSG00000124208
ENSG00000124214
ENSG00000124222
ENSG00000124228
ENSG00000124333
ENSG00000124356
ENSG00000124357
ENSG00000124422
ENSG00000124491
ENSG00000124493
ENSG00000124562
ENSG00000124574
ENSG00000124641
ENSG00000124733
ENSG00000124783
ENSG00000125107
ENSG00000125170
ENSG00000125249
ENSG00000125304
ENSG00000125347
ENSG00000125356
ENSG00000125447
ENSG00000125457
ENSG00000125484
ENSG00000125538
ENSG00000125618
ENSG00000125630
ENSG00000125651
ENSG00000125695
ENSG00000125733
ENSG00000125743
ENSG00000125810
ENSG00000125835
ENSG00000125868
ENSG00000125870
ENSG00000125944
ENSG00000125952
ENSG00000125971
ENSG00000125976
ENSG00000125991
ENSG00000126001
ENSG00000126005
ENSG00000126067
ENSG00000126214
ENSG00000126368
ENSG00000126432
ENSG00000126581
ENSG00000126767
ENSG00000126777
ENSG00000126838
ENSG00000126858
ENSG00000126883
ENSG00000127022
ENSG00000127481
ENSG00000127526
ENSG00000127527
ENSG00000127603
ENSG00000127884
ENSG00000127922
ENSG00000128050
ENSG00000128245
ENSG00000128266
ENSG00000128272
ENSG00000128340
ENSG00000128590
ENSG00000128604
ENSG00000128789
ENSG00000128908
ENSG00000129083
ENSG00000129084
ENSG00000129245
ENSG00000129255
ENSG00000129351
ENSG00000129473
ENSG00000129484
ENSG00000129559
ENSG00000129562
ENSG00000129691
ENSG00000129757
ENSG00000130024
ENSG00000130066
ENSG00000130164
ENSG00000130165
ENSG00000130227
ENSG00000130385
ENSG00000130414
ENSG00000130522
ENSG00000130638
ENSG00000130684
ENSG00000130706
ENSG00000130787
ENSG00000130935
ENSG00000130939
ENSG00000130985
ENSG00000131043
ENSG00000131149
ENSG00000131263
ENSG00000131374
ENSG00000131469
ENSG00000131470
ENSG00000131473
ENSG00000131495
ENSG00000131508
ENSG00000131558
ENSG00000131791
ENSG00000131795
ENSG00000131828
ENSG00000131981
ENSG00000132002
ENSG00000132109
ENSG00000132153
ENSG00000132155
ENSG00000132196
ENSG00000132305
ENSG00000132313
ENSG00000132376
ENSG00000132388
ENSG00000132475
ENSG00000132485
ENSG00000132541
ENSG00000132589
ENSG00000132604
ENSG00000132692
ENSG00000132694
ENSG00000132718
ENSG00000132842
ENSG00000133026
ENSG00000133059
ENSG00000133112
ENSG00000133226
ENSG00000133275
ENSG00000133316
ENSG00000133639
ENSG00000133703
ENSG00000133706
ENSG00000133872
ENSG00000133937
ENSG00000134001
ENSG00000134056
ENSG00000134108
ENSG00000134215
ENSG00000134243
ENSG00000134248
ENSG00000134250
ENSG00000134287
ENSG00000134308
ENSG00000134318
ENSG00000134375
ENSG00000134440
ENSG00000134453
ENSG00000134480
ENSG00000134508
ENSG00000134571
ENSG00000134686
ENSG00000135063
ENSG00000135341
ENSG00000135372
ENSG00000135392
ENSG00000135441
ENSG00000135457
ENSG00000135502
ENSG00000135503
ENSG00000135506
ENSG00000135631
ENSG00000135698
ENSG00000135775
ENSG00000135823
ENSG00000135919
ENSG00000135940
ENSG00000135960
ENSG00000136003
ENSG00000136156
ENSG00000136167
ENSG00000136238
ENSG00000136271
ENSG00000136279
ENSG00000136436
ENSG00000136450
ENSG00000136504
ENSG00000136521
ENSG00000136527
ENSG00000136560
ENSG00000136715
ENSG00000136717
ENSG00000136758
ENSG00000136810
ENSG00000136888
ENSG00000136891
ENSG00000136930
ENSG00000136933
ENSG00000136942
ENSG00000136950
ENSG00000137074
ENSG00000137100
ENSG00000137101
ENSG00000137154
ENSG00000137171
ENSG00000137193
ENSG00000137312
ENSG00000137409
ENSG00000137547
ENSG00000137575
ENSG00000137642
ENSG00000137752
ENSG00000137822
ENSG00000137824
ENSG00000137842
ENSG00000138029
ENSG00000138032
ENSG00000138069
ENSG00000138085
ENSG00000138092
ENSG00000138095
ENSG00000138107
ENSG00000138175
ENSG00000138279
ENSG00000138297
ENSG00000138326
ENSG00000138398
ENSG00000138442
ENSG00000138443
ENSG00000138663
ENSG00000138668
ENSG00000138674
ENSG00000138757
ENSG00000138834
ENSG00000139180
ENSG00000139187
ENSG00000139218
ENSG00000139343
ENSG00000139684
ENSG00000140105
ENSG00000140199
ENSG00000140259
ENSG00000140262
ENSG00000140263
ENSG00000140319
ENSG00000140400
ENSG00000140416
ENSG00000140464
ENSG00000140488
ENSG00000140497
ENSG00000140538
ENSG00000140694
ENSG00000140835
ENSG00000140941
ENSG00000140992
ENSG00000141002
ENSG00000141026
ENSG00000141027
ENSG00000141084
ENSG00000141258
ENSG00000141279
ENSG00000141293
ENSG00000141367
ENSG00000141503
ENSG00000141522
ENSG00000141543
ENSG00000141720
ENSG00000141759
ENSG00000141959
ENSG00000142168
ENSG00000142192
ENSG00000142534
ENSG00000142546
ENSG00000142599
ENSG00000142676
ENSG00000142684
ENSG00000142856
ENSG00000142864
ENSG00000142875
ENSG00000143013
ENSG00000143033
ENSG00000143093
ENSG00000143119
ENSG00000143126
ENSG00000143127
ENSG00000143337
ENSG00000143344
ENSG00000143363
ENSG00000143368
ENSG00000143382
ENSG00000143384
ENSG00000143387
ENSG00000143398
ENSG00000143418
ENSG00000143486
ENSG00000143569
ENSG00000143575
ENSG00000143621
ENSG00000143624
ENSG00000143669
ENSG00000143727
ENSG00000143761
ENSG00000143793
ENSG00000143799
ENSG00000143878
ENSG00000143933
ENSG00000143970
ENSG00000144048
ENSG00000144118
ENSG00000144566
ENSG00000144580
ENSG00000144791
ENSG00000144867
ENSG00000145012
ENSG00000145191
ENSG00000145391
ENSG00000145494
ENSG00000145592
ENSG00000145675
ENSG00000145715
ENSG00000145741
ENSG00000145868
ENSG00000145907
ENSG00000145912
ENSG00000146278
ENSG00000146535
ENSG00000146701
ENSG00000146872
ENSG00000146963
ENSG00000147010
ENSG00000147044
ENSG00000147123
ENSG00000147130
ENSG00000147140
ENSG00000147162
ENSG00000147168
ENSG00000147202
ENSG00000147224
ENSG00000147416
ENSG00000147526
ENSG00000147677
ENSG00000147684
ENSG00000147854
ENSG00000148090
ENSG00000148175
ENSG00000148180
ENSG00000148229
ENSG00000148297
ENSG00000148444
ENSG00000148584
ENSG00000148688
ENSG00000148702
ENSG00000148834
ENSG00000148843
ENSG00000148948
ENSG00000149182
ENSG00000149273
ENSG00000149295
ENSG00000149311
ENSG00000149380
ENSG00000149532
ENSG00000149806
ENSG00000149923
ENSG00000149925
ENSG00000149930
ENSG00000150093
ENSG00000150459
ENSG00000150760
ENSG00000151348
ENSG00000151366
ENSG00000151465
ENSG00000151502
ENSG00000151655
ENSG00000152234
ENSG00000152268
ENSG00000152270
ENSG00000152284
ENSG00000152457
ENSG00000152556
ENSG00000152795
ENSG00000152818
ENSG00000152942
ENSG00000152944
ENSG00000153037
ENSG00000153071
ENSG00000153187
ENSG00000153487
ENSG00000153786
ENSG00000154174
ENSG00000154310
ENSG00000154342
ENSG00000154370
ENSG00000154473
ENSG00000154582
ENSG00000154608
ENSG00000154710
ENSG00000154719
ENSG00000154723
ENSG00000154832
ENSG00000154845
ENSG00000154917
ENSG00000154920
ENSG00000154999
ENSG00000155097
ENSG00000155366
ENSG00000155506
ENSG00000155508
ENSG00000155827
ENSG00000155868
ENSG00000155876
ENSG00000155980
ENSG00000156482
ENSG00000156650
ENSG00000156675
ENSG00000156711
ENSG00000156738
ENSG00000157152
ENSG00000157212
ENSG00000157227
ENSG00000157514
ENSG00000157540
ENSG00000157601
ENSG00000157734
ENSG00000157823
ENSG00000157916
ENSG00000157954
ENSG00000157978
ENSG00000158019
ENSG00000158169
ENSG00000158747
ENSG00000158796
ENSG00000158850
ENSG00000158856
ENSG00000158864
ENSG00000158869
ENSG00000159086
ENSG00000159128
ENSG00000159140
ENSG00000159186
ENSG00000159210
ENSG00000159251
ENSG00000159322
ENSG00000159388
ENSG00000159692
ENSG00000159788
ENSG00000159840
ENSG00000160049
ENSG00000160179
ENSG00000160209
ENSG00000160213
ENSG00000160271
ENSG00000160310
ENSG00000160584
ENSG00000160633
ENSG00000160691
ENSG00000160695
ENSG00000160741
ENSG00000160789
ENSG00000160801
ENSG00000160999
ENSG00000161011
ENSG00000161016
ENSG00000161021
ENSG00000161057
ENSG00000161202
ENSG00000161203
ENSG00000161204
ENSG00000161217
ENSG00000161270
ENSG00000161542
ENSG00000161647
ENSG00000161980
ENSG00000162191
ENSG00000162227
ENSG00000162231
ENSG00000162298
ENSG00000162302
ENSG00000162407
ENSG00000162631
ENSG00000162650
ENSG00000162704
ENSG00000162729
ENSG00000162734
ENSG00000162739
ENSG00000162889
ENSG00000162896
ENSG00000162909
ENSG00000162961
ENSG00000163110
ENSG00000163159
ENSG00000163235
ENSG00000163344
ENSG00000163463
ENSG00000163466
ENSG00000163468
ENSG00000163481
ENSG00000163558
ENSG00000163602
ENSG00000163634
ENSG00000163636
ENSG00000163655
ENSG00000163659
ENSG00000163697
ENSG00000163788
ENSG00000163904
ENSG00000163931
ENSG00000163939
ENSG00000164032
ENSG00000164056
ENSG00000164076
ENSG00000164111
ENSG00000164163
ENSG00000164167
ENSG00000164258
ENSG00000164404
ENSG00000164615
ENSG00000164654
ENSG00000164683
ENSG00000164751
ENSG00000164754
ENSG00000164818
ENSG00000164919
ENSG00000164944
ENSG00000165030
ENSG00000165119
ENSG00000165219
ENSG00000165416
ENSG00000165525
ENSG00000165588
ENSG00000165629
ENSG00000165699
ENSG00000165704
ENSG00000165731
ENSG00000165732
ENSG00000165819
ENSG00000165934
ENSG00000166086
ENSG00000166136
ENSG00000166189
ENSG00000166197
ENSG00000166233
ENSG00000166337
ENSG00000166340
ENSG00000166347
ENSG00000166387
ENSG00000166441
ENSG00000166530
ENSG00000166579
ENSG00000166598
ENSG00000166685
ENSG00000166710
ENSG00000166736
ENSG00000166848
ENSG00000166863
ENSG00000166900
ENSG00000166902
ENSG00000166913
ENSG00000166963
ENSG00000166974
ENSG00000166997
ENSG00000167085
ENSG00000167186
ENSG00000167193
ENSG00000167220
ENSG00000167272
ENSG00000167283
ENSG00000167323
ENSG00000167325
ENSG00000167461
ENSG00000167552
ENSG00000167613
ENSG00000167658
ENSG00000167721
ENSG00000167770
ENSG00000167792
ENSG00000167978
ENSG00000167985
ENSG00000167986
ENSG00000167987
ENSG00000167994
ENSG00000167996
ENSG00000168002
ENSG00000168003
ENSG00000168036
ENSG00000168090
ENSG00000168175
ENSG00000168214
ENSG00000168243
ENSG00000168374
ENSG00000168385
ENSG00000168610
ENSG00000168653
ENSG00000168763
ENSG00000168765
ENSG00000168884
ENSG00000168906
ENSG00000169020
ENSG00000169045
ENSG00000169100
ENSG00000169180
ENSG00000169245
ENSG00000169371
ENSG00000169372
ENSG00000169393
ENSG00000169403
ENSG00000169410
ENSG00000169439
ENSG00000169564
ENSG00000169567
ENSG00000169756
ENSG00000169764
ENSG00000169902
ENSG00000170144
ENSG00000170248
ENSG00000170266
ENSG00000170290
ENSG00000170296
ENSG00000170310
ENSG00000170322
ENSG00000170348
ENSG00000170581
ENSG00000170633
ENSG00000170759
ENSG00000170776
ENSG00000170855
ENSG00000170876
ENSG00000170956
ENSG00000171097
ENSG00000171132
ENSG00000171307
ENSG00000171444
ENSG00000171453
ENSG00000171462
ENSG00000171475
ENSG00000171530
ENSG00000171634
ENSG00000171680
ENSG00000171681
ENSG00000171703
ENSG00000171720
ENSG00000171777
ENSG00000171793
ENSG00000171848
ENSG00000171858
ENSG00000171865
ENSG00000171867
ENSG00000172020
ENSG00000172053
ENSG00000172239
ENSG00000172349
ENSG00000172350
ENSG00000172354
ENSG00000172409
ENSG00000172465
ENSG00000172493
ENSG00000172534
ENSG00000172725
ENSG00000172732
ENSG00000172809
ENSG00000172936
ENSG00000172939
ENSG00000172977
ENSG00000173020
ENSG00000173027
ENSG00000173039
ENSG00000173153
ENSG00000173156
ENSG00000173163
ENSG00000173273
ENSG00000173327
ENSG00000173402
ENSG00000173674
ENSG00000173744
ENSG00000173757
ENSG00000173786
ENSG00000173812
ENSG00000173915
ENSG00000174059
ENSG00000174100
ENSG00000174175
ENSG00000174231
ENSG00000174437
ENSG00000174483
ENSG00000174748
ENSG00000174780
ENSG00000174791
ENSG00000175029
ENSG00000175130
ENSG00000175166
ENSG00000175189
ENSG00000175197
ENSG00000175216
ENSG00000175220
ENSG00000175348
ENSG00000175416
ENSG00000175606
ENSG00000175793
ENSG00000175906
ENSG00000176102
ENSG00000176890
ENSG00000176986
ENSG00000177105
ENSG00000177156
ENSG00000177370
ENSG00000177479
ENSG00000177600
ENSG00000177666
ENSG00000177700
ENSG00000177733
ENSG00000177885
ENSG00000177889
ENSG00000177954
ENSG00000177963
ENSG00000177971
ENSG00000178038
ENSG00000178105
ENSG00000178188
ENSG00000178252
ENSG00000178558
ENSG00000178773
ENSG00000178950
ENSG00000178974
ENSG00000178982
ENSG00000178988
ENSG00000179036
ENSG00000179094
ENSG00000179115
ENSG00000179218
ENSG00000179222
ENSG00000179348
ENSG00000179562
ENSG00000179604
ENSG00000179833
ENSG00000179889
ENSG00000179950
ENSG00000180353
ENSG00000180879
ENSG00000180957
ENSG00000181191
ENSG00000181274
ENSG00000181444
ENSG00000181722
ENSG00000181789
ENSG00000181817
ENSG00000182117
ENSG00000182154
ENSG00000182165
ENSG00000182185
ENSG00000182196
ENSG00000182287
ENSG00000182541
ENSG00000182551
ENSG00000182606
ENSG00000182670
ENSG00000182718
ENSG00000182890
ENSG00000182899
ENSG00000182979
ENSG00000183020
ENSG00000183283
ENSG00000183431
ENSG00000183527
ENSG00000183648
ENSG00000183668
ENSG00000183735
ENSG00000183943
ENSG00000184007
ENSG00000184009
ENSG00000184047
ENSG00000184117
ENSG00000184205
ENSG00000184432
ENSG00000184489
ENSG00000184557
ENSG00000184640
ENSG00000184678
ENSG00000184779
ENSG00000184840
ENSG00000184900
ENSG00000184916
ENSG00000184983
ENSG00000185009
ENSG00000185010
ENSG00000185043
ENSG00000185085
ENSG00000185129
ENSG00000185187
ENSG00000185245
ENSG00000185313
ENSG00000185359
ENSG00000185379
ENSG00000185602
ENSG00000185624
ENSG00000185627
ENSG00000185651
ENSG00000185721
ENSG00000185883
ENSG00000185885
ENSG00000185896
ENSG00000186141
ENSG00000186153
ENSG00000186298
ENSG00000186350
ENSG00000186395
ENSG00000186468
ENSG00000186654
ENSG00000186676
ENSG00000186866
ENSG00000187109
ENSG00000187122
ENSG00000187189
ENSG00000187239
ENSG00000187266
ENSG00000187838
ENSG00000188428
ENSG00000188486
ENSG00000188612
ENSG00000188846
ENSG00000189043
ENSG00000189079
ENSG00000189171
ENSG00000189231
ENSG00000189298
ENSG00000196084
ENSG00000196126
ENSG00000196188
ENSG00000196230
ENSG00000196235
ENSG00000196285
ENSG00000196296
ENSG00000196363
ENSG00000196365
ENSG00000196396
ENSG00000196419
ENSG00000196470
ENSG00000196498
ENSG00000196504
ENSG00000196510
ENSG00000196547
ENSG00000196584
ENSG00000196655
ENSG00000196730
ENSG00000196743
ENSG00000196776
ENSG00000196781
ENSG00000196924
ENSG00000196966
ENSG00000197111
ENSG00000197157
ENSG00000197170
ENSG00000197299
ENSG00000197303
ENSG00000197548
ENSG00000197696
ENSG00000197746
ENSG00000197756
ENSG00000197858
ENSG00000197879
ENSG00000197885
ENSG00000197943
ENSG00000197965
ENSG00000198060
ENSG00000198121
ENSG00000198131
ENSG00000198171
ENSG00000198231
ENSG00000198301
ENSG00000198353
ENSG00000198399
ENSG00000198431
ENSG00000198561
ENSG00000198646
ENSG00000198668
ENSG00000198730
ENSG00000198755
ENSG00000198791
ENSG00000198802
ENSG00000198805
ENSG00000198836
ENSG00000198844
ENSG00000198855
ENSG00000198925
ENSG00000203879
ENSG00000204120
ENSG00000204210
ENSG00000204227
ENSG00000204231
ENSG00000204248
ENSG00000204256
ENSG00000204258
ENSG00000204261
ENSG00000204267
ENSG00000204304
ENSG00000204344
ENSG00000204351
ENSG00000204435
ENSG00000204463
ENSG00000204469
ENSG00000204523
ENSG00000204525
ENSG00000204560
ENSG00000204574
ENSG00000204580
ENSG00000204592
ENSG00000204628
ENSG00000204632
ENSG00000204713
ENSG00000204842
ENSG00000204843
ENSG00000204941
ENSG00000205250
ENSG00000205339
ENSG00000205542
ENSG00000205581
ENSG00000205726
ENSG00000205937
ENSG00000206580
ENSG00000211455
ENSG00000211460
ENSG00000212871
ENSG00000213246
ENSG00000213619
ENSG00000213741
ENSG00000214026
ENSG00000215301
