# Supplementary material for: Scope and limitations of yeast as a model organism for studying human tissue-specific pathways
Source: BMC Syst Biol. 2015 Dec 29;9:96. doi: 10.1186/s12918-015-0253-0 (PMC4696342; doi:10.1186/s12918-015-0253-0)
Supplement: Additional file 2 — HK genes. List of housekeeping genes and their classifications into conserved, human-specific, and unclassified subsets. (ZIP 12 Kb) [file 12918_2015_253_MOESM2_ESM.zip › HK_Conserved_yeast.txt]

YCR034W
YKL192C
YDR307W
YLR260W
YDR080W
YBR180W
YDR357C
YBL055C
YOR372C
YKL067W
YOR207C
YDL078C
YOR181W
YGL167C
YFL001W
YLR427W
YNL189W
YOR069W
YDR023W
YER036C
YOR270C
YOR156C
YJL047C
YDL201W
YJR058C
YLR128W
YJR030C
YDL189W
YEL002C
YLR064W
YBR151W
YLL013C
YER136W
YPL149W
YKR025W
YGL080W
YDR178W
YNL301C
YIL165C
YOR160W
YPL201C
YCR024C
YPL245W
YNR023W
YOR358W
YDR170C
YOR176W
YPR165W
YDR532C
YJL154C
YDR195W
YKL074C
YMR092C
YHR090C
YCR047C
YNL032W
YNL272C
YGL240W
YHR174W
YNL046W
YLR059C
YMR167W
YIL034C
YDR409W
YNL055C
YCL008C
YMR106C
YNL161W
YDL138W
YHR190W
YMR105C
YPL082C
YFR043C
YMR233W
YDL180W
YLR156W
YGR218W
YBR017C
YMR018W
YJR123W
YMR146C
YGL029W
YNL023C
YGL200C
YLL027W
YMR290C
YBL058W
YML073C
YOR249C
YOL080C
YKR090W
YBR142W
YKR002W
YIL101C
YNR064C
YGL075C
YOR335C
YER008C
YFL018C
YPL262W
YGL207W
YBR239C
YPR188C
YPL202C
YJL159W
YMR213W
YBR066C
YLR047C
YDL004W
YDR358W
YDL208W
YLR462W
YNL042W
YML087C
YML125C
YOL133W
YPR163C
YEL051W
YMR197C
YDR214W
YGL146C
YPR041W
YIR033W
YBL030C
YER107C
YMR135C
YER122C
YGR203W
YNL037C
YER043C
YFR010W
YBR236C
YOR119C
YGR156W
YPR140W
YCR012W
YOL111C
YMR232W
YER009W
YDL064W
YLR403W
YKR023W
YLR148W
YFL017C
YIR023W
YKR027W
YJR044C
YLR284C
YIL061C
YHR034C
YBR257W
YDL014W
YDR300C
YNL044W
YAL016W
YGR091W
YOR040W
YGR066C
YCR099C
YPR081C
YOR361C
YBR205W
YML092C
YIL016W
YBR079C
YDR361C
YLR078C
YMR229C
YDL097C
YBR081C
YKL183W
YIR042C
YGR116W
YPR048W
YGR211W
YDL229W
YJL098W
YNR013C
YNL247W
YNL121C
YDR201W
YLR429W
YMR208W
YBL099W
YMR183C
YDL116W
YDL165W
YGR192C
YNL061W
YGL130W
YPR138C
YGL168W
YOR076C
YAL022C
YOL115W
YKL013C
YIL033C
YGL031C
YDL185W
YPL254W
YNL244C
YML079W
YFR004W
YDL143W
YKL041W
YHR152W
YKL184W
YDR517W
YMR114C
YLR337C
YLR342W
YDR410C
YLR061W
YPL078C
YPR069C
YBR179C
YOR319W
YBR256C
YHR066W
YOR018W
YLR081W
YGL116W
YGL016W
YLR172C
YIL091C
YNL312W
YER028C
YMR149W
YDL179W
YPL152W
YDR031W
YPL164C
YOR374W
YLR291C
YPR122W
YGR194C
YPR166C
YPL227C
YBL021C
YDL216C
YGR017W
YCR061W
YNL051W
YLR314C
YMR111C
YPL187W
YPR112C
YPL255W
YML094W
YNL315C
YKL103C
YGL238W
YGL219C
YLR073C
YBR162C
YMR060C
YLR298C
YML019W
YCR093W
YHR108W
YPR010C
YKL047W
YLR275W
YER029C
YLL050C
YBR119W
YML117W
YML067C
YIL010W
YPL120W
YJR041C
YAL048C
YAL058W
YOR307C
YJL061W
YAR015W
YKL206C
YGL150C
YDR238C
YMR314W
YDR508C
YDR139C
YOR103C
YLR015W
YEL066W
YKL160W
YMR185W
YGL185C
YMR318C
YLR421C
YDL190C
YKL210W
YBL074C
YJL044C
YDR471W
YML128C
YPR100W
YPR055W
YDL051W
YER178W
YLR100W
YOL065C
YIL051C
YDR260C
YGR261C
YKL056C
YGL111W
YNL098C
YPL160W
YJR007W
YJL222W
YHR019C
YNR040W
YNL132W
YMR161W
YBR294W
YGL212W
YGL187C
YLR229C
YLR276C
YKR039W
YPR024W
YHR039C-A
YHR085W
YOR157C
YDL136W
YOR258W
YBR181C
YPL217C
YIL134W
YNL284C
YJL185C
YNR056C
YHR216W
YDL006W
YFL038C
YLR067C
YCL066W
YNR017W
YER074W
YOR272W
YDL195W
YLR290C
YPR182W
YJL068C
YLR204W
YDL092W
YGL156W
YGR089W
YOR242C
YGR122W
YDR333C
YKL124W
YGL206C
YDL135C
YPR082C
YJR104C
YBR048W
YGR085C
YLR074C
YOL116W
YNL127W
YHR201C
YPR155C
YDR117C
YKL087C
YPR073C
YDL192W
YBR251W
YKR014C
YNL288W
YPR172W
YLR185W
YDR379W
YPL037C
YEL026W
YOR094W
YOL126C
YFR053C
YNR062C
YHR117W
YBR127C
YAR028W
YDL186W
YDR121W
YHR062C
YLL060C
YLL012W
YNL178W
YHR099W
YLR287C-A
YNR032W
YKR064W
YBR015C
YLR215C
YJR121W
YER173W
YDR308C
YML105C
YMR075W
YLR246W
YOR026W
YPL046C
YML097C
YIL078W
YKL080W
YNR052C
YOL135C
YML121W
YGL030W
YMR127C
YNL208W
YJL024C
YCL001W
YJL102W
YPL002C
YDR019C
YGR215W
YFR018C
YFR031C-A
YOR117W
YOL062C
YLR249W
YGR202C
YKL181W
YDR045C
YBR273C
YGL112C
YPL169C
YGL139W
YIL062C
YNR010W
YDR469W
YEL044W
YNR035C
YPR108W
YNR033W
YPL020C
YPR074C
YLR020C
YDR091C
YKL014C
YBR195C
YJL210W
YDL003W
YDR528W
YBR233W
YOR057W
YPL009C
YBR039W
YFR009W
YFL002C
YGL192W
YLR277C
YKR092C
YDR167W
YGL103W
YPL240C
YOR164C
YDR468C
YBL038W
YKL195W
YGR231C
YOR125C
YAL033W
YPR020W
YJR050W
YER070W
YFL005W
YML124C
YPR080W
YDL060W
YDR482C
YOL071W
YDR404C
YNL033W
YLL018C-A
YOL060C
YDR393W
YLR180W
YDL083C
YMR079W
YBL032W
YDL125C
YKL035W
YLR367W
YOR275C
YAL014C
YML012W
YFR029W
YKL053C-A
YNR070W
YJL060W
YBR109C
YPR110C
YOR265W
YGL043W
YOR120W
YBL039C
YJL026W
YKR057W
YMR234W
YOR250C
YDR386W
YLR325C
YOR244W
YMR260C
YDR192C
YPL029W
YHR165C
YLR029C
YHR027C
YGR167W
YLR242C
YMR061W
YOR074C
YLR354C
YDR382W
YOR210W
YBL007C
YKL156W
YBR189W
YJL033W
YPL183C
YDR320C
YFL022C
YOL021C
YJR112W
YOR155C
YNL287W
YHR072W-A
YLR170C
YML002W
YMR009W
YNL137C
YOR375C
YBL037W
YDL030W
YOL048C
YEL001C
YNR030W
YFL039C
YGL137W
YFR028C
YCR002C
YDR224C
YDR447C
YAR002C-A
YPL159C
YBR288C
YJL144W
YDR427W
YAL036C
YEL027W
YPL234C
YPR190C
YER133W
YGR118W
YKR048C
YBR246W
YDR225W
YHL001W
YLL054C
YML010W
YDR039C
YMR284W
YPR152C
YHR166C
YOL030W
YNL210W
YGL085W
YDL147W
YMR190C
YHR171W
YJR094W-A
YLR088W
YGR245C
YJL083W
YMR165C
YOL145C
YDR522C
YLR209C
YDL149W
YPL105C
YLR167W
YPL226W
YMR116C
YNL159C
YGR178C
YJR132W
YPR111W
YOR365C
YGR063C
YLR388W
YDR405W
