# Supplementary material for: Scope and limitations of yeast as a model organism for studying human tissue-specific pathways
Source: BMC Syst Biol. 2015 Dec 29;9:96. doi: 10.1186/s12918-015-0253-0 (PMC4696342; doi:10.1186/s12918-015-0253-0)
Supplement: Additional file 2 — HK genes. List of housekeeping genes and their classifications into conserved, human-specific, and unclassified subsets. (ZIP 12 Kb) [file 12918_2015_253_MOESM2_ESM.zip › HK_Conserved_human.txt]

ENSG00000004399
ENSG00000004779
ENSG00000004866
ENSG00000006530
ENSG00000006715
ENSG00000008282
ENSG00000008294
ENSG00000009335
ENSG00000010818
ENSG00000011052
ENSG00000013503
ENSG00000014641
ENSG00000015285
ENSG00000017260
ENSG00000022267
ENSG00000022840
ENSG00000025800
ENSG00000028528
ENSG00000031698
ENSG00000033050
ENSG00000033627
ENSG00000033800
ENSG00000036257
ENSG00000037897
ENSG00000042753
ENSG00000043093
ENSG00000044446
ENSG00000048991
ENSG00000049860
ENSG00000051108
ENSG00000052841
ENSG00000055917
ENSG00000057608
ENSG00000057663
ENSG00000058600
ENSG00000060762
ENSG00000061794
ENSG00000063177
ENSG00000063438
ENSG00000064419
ENSG00000064666
ENSG00000065427
ENSG00000065883
ENSG00000066117
ENSG00000066136
ENSG00000066777
ENSG00000066926
ENSG00000067560
ENSG00000068793
ENSG00000069329
ENSG00000069849
ENSG00000070756
ENSG00000071127
ENSG00000071243
ENSG00000071462
ENSG00000072135
ENSG00000073009
ENSG00000074755
ENSG00000074800
ENSG00000075711
ENSG00000076043
ENSG00000076242
ENSG00000077549
ENSG00000078043
ENSG00000078668
ENSG00000078967
ENSG00000079246
ENSG00000079277
ENSG00000079393
ENSG00000079459
ENSG00000079739
ENSG00000080503
ENSG00000080561
ENSG00000082014
ENSG00000082438
ENSG00000082781
ENSG00000082898
ENSG00000083312
ENSG00000083457
ENSG00000083845
ENSG00000084623
ENSG00000085063
ENSG00000086102
ENSG00000086598
ENSG00000087206
ENSG00000088205
ENSG00000088833
ENSG00000089009
ENSG00000089053
ENSG00000089094
ENSG00000089159
ENSG00000089737
ENSG00000090060
ENSG00000090339
ENSG00000090487
ENSG00000090565
ENSG00000090861
ENSG00000090989
ENSG00000091140
ENSG00000091483
ENSG00000092201
ENSG00000092208
ENSG00000092841
ENSG00000093010
ENSG00000095794
ENSG00000096401
ENSG00000099326
ENSG00000099331
ENSG00000099624
ENSG00000100083
ENSG00000100138
ENSG00000100151
ENSG00000100207
ENSG00000100225
ENSG00000100243
ENSG00000100387
ENSG00000100461
ENSG00000100554
ENSG00000100568
ENSG00000100591
ENSG00000100605
ENSG00000100664
ENSG00000100906
ENSG00000101084
ENSG00000101146
ENSG00000101193
ENSG00000101199
ENSG00000101224
ENSG00000101365
ENSG00000101444
ENSG00000101557
ENSG00000101654
ENSG00000101782
ENSG00000101811
ENSG00000102125
ENSG00000102144
ENSG00000102178
ENSG00000102606
ENSG00000102898
ENSG00000103275
ENSG00000103495
ENSG00000103671
ENSG00000104142
ENSG00000104408
ENSG00000104490
ENSG00000104613
ENSG00000104660
ENSG00000104823
ENSG00000104852
ENSG00000104872
ENSG00000105171
ENSG00000105202
ENSG00000105323
ENSG00000105404
ENSG00000105568
ENSG00000105618
ENSG00000105755
ENSG00000105939
ENSG00000106069
ENSG00000106105
ENSG00000106263
ENSG00000106397
ENSG00000106588
ENSG00000107262
ENSG00000107581
ENSG00000107949
ENSG00000108433
ENSG00000108651
ENSG00000108671
ENSG00000108773
ENSG00000108953
ENSG00000109065
ENSG00000109111
ENSG00000109756
ENSG00000109917
ENSG00000109971
ENSG00000110075
ENSG00000110344
ENSG00000110619
ENSG00000110711
ENSG00000110841
ENSG00000110880
ENSG00000110921
ENSG00000110955
ENSG00000111450
ENSG00000111581
ENSG00000111596
ENSG00000111640
ENSG00000111641
ENSG00000111880
ENSG00000112077
ENSG00000112164
ENSG00000112339
ENSG00000112759
ENSG00000112941
ENSG00000114209
ENSG00000114302
ENSG00000114391
ENSG00000114573
ENSG00000114745
ENSG00000114784
ENSG00000115207
ENSG00000115233
ENSG00000115484
ENSG00000115561
ENSG00000115648
ENSG00000115758
ENSG00000115806
ENSG00000115850
ENSG00000115935
ENSG00000116001
ENSG00000116237
ENSG00000116251
ENSG00000116459
ENSG00000116649
ENSG00000116688
ENSG00000116754
ENSG00000117091
ENSG00000117133
ENSG00000117289
ENSG00000117394
ENSG00000117399
ENSG00000117408
ENSG00000117543
ENSG00000117597
ENSG00000117748
ENSG00000118263
ENSG00000118705
ENSG00000118971
ENSG00000119383
ENSG00000119421
ENSG00000119684
ENSG00000119711
ENSG00000119718
ENSG00000119912
ENSG00000119950
ENSG00000120333
ENSG00000120697
ENSG00000120837
ENSG00000121022
ENSG00000121067
ENSG00000121966
ENSG00000122176
ENSG00000122545
ENSG00000122705
ENSG00000122952
ENSG00000122965
ENSG00000122966
ENSG00000123349
ENSG00000123472
ENSG00000123992
ENSG00000124207
ENSG00000124214
ENSG00000124356
ENSG00000124357
ENSG00000124491
ENSG00000124562
ENSG00000124641
ENSG00000125107
ENSG00000125447
ENSG00000125630
ENSG00000125651
ENSG00000125743
ENSG00000125835
ENSG00000125868
ENSG00000125870
ENSG00000125944
ENSG00000125991
ENSG00000126432
ENSG00000126581
ENSG00000126838
ENSG00000126858
ENSG00000127022
ENSG00000127526
ENSG00000127527
ENSG00000128050
ENSG00000128789
ENSG00000128908
ENSG00000129083
ENSG00000129084
ENSG00000129473
ENSG00000129559
ENSG00000129562
ENSG00000129691
ENSG00000130066
ENSG00000130165
ENSG00000130227
ENSG00000130414
ENSG00000130684
ENSG00000130706
ENSG00000130939
ENSG00000130985
ENSG00000131043
ENSG00000131374
ENSG00000131469
ENSG00000131470
ENSG00000131495
ENSG00000131558
ENSG00000131795
ENSG00000131828
ENSG00000132196
ENSG00000132376
ENSG00000132541
ENSG00000132604
ENSG00000132842
ENSG00000133112
ENSG00000133316
ENSG00000133703
ENSG00000133706
ENSG00000134001
ENSG00000134243
ENSG00000134440
ENSG00000134571
ENSG00000135372
ENSG00000135392
ENSG00000135502
ENSG00000135823
ENSG00000135940
ENSG00000136238
ENSG00000136271
ENSG00000136521
ENSG00000136758
ENSG00000136888
ENSG00000136891
ENSG00000136930
ENSG00000136942
ENSG00000137074
ENSG00000137154
ENSG00000137312
ENSG00000137409
ENSG00000137547
ENSG00000137752
ENSG00000137842
ENSG00000138029
ENSG00000138032
ENSG00000138069
ENSG00000138095
ENSG00000138279
ENSG00000138297
ENSG00000138326
ENSG00000138442
ENSG00000138674
ENSG00000139180
ENSG00000139343
ENSG00000139684
ENSG00000140262
ENSG00000140319
ENSG00000140400
ENSG00000140416
ENSG00000140488
ENSG00000140694
ENSG00000141002
ENSG00000141084
ENSG00000141367
ENSG00000141522
ENSG00000141759
ENSG00000142168
ENSG00000142534
ENSG00000142676
ENSG00000142684
ENSG00000143033
ENSG00000143093
ENSG00000143363
ENSG00000143398
ENSG00000143486
ENSG00000143621
ENSG00000143727
ENSG00000143761
ENSG00000143799
ENSG00000144566
ENSG00000144580
ENSG00000145391
ENSG00000145592
ENSG00000145675
ENSG00000145741
ENSG00000145912
ENSG00000146535
ENSG00000146701
ENSG00000147044
ENSG00000147123
ENSG00000147162
ENSG00000147416
ENSG00000147684
ENSG00000147854
ENSG00000148229
ENSG00000148688
ENSG00000148834
ENSG00000148948
ENSG00000149273
ENSG00000149311
ENSG00000149806
ENSG00000149923
ENSG00000150093
ENSG00000151348
ENSG00000151465
ENSG00000152234
ENSG00000152942
ENSG00000152944
ENSG00000153037
ENSG00000153487
ENSG00000153786
ENSG00000154473
ENSG00000154582
ENSG00000154710
ENSG00000154719
ENSG00000155097
ENSG00000155508
ENSG00000155868
ENSG00000155876
ENSG00000156482
ENSG00000156650
ENSG00000156738
ENSG00000157823
ENSG00000157916
ENSG00000158019
ENSG00000159210
ENSG00000159322
ENSG00000160633
ENSG00000160691
ENSG00000161016
ENSG00000161057
ENSG00000161203
ENSG00000161204
ENSG00000161217
ENSG00000161542
ENSG00000161980
ENSG00000162191
ENSG00000162227
ENSG00000162231
ENSG00000162298
ENSG00000162704
ENSG00000162734
ENSG00000162961
ENSG00000163159
ENSG00000163466
ENSG00000163636
ENSG00000163655
ENSG00000163904
ENSG00000163931
ENSG00000164076
ENSG00000164163
ENSG00000164615
ENSG00000164654
ENSG00000164751
ENSG00000164754
ENSG00000165030
ENSG00000165119
ENSG00000165416
ENSG00000165525
ENSG00000165629
ENSG00000165699
ENSG00000165732
ENSG00000165819
ENSG00000165934
ENSG00000166197
ENSG00000166337
ENSG00000166441
ENSG00000166598
ENSG00000166710
ENSG00000166900
ENSG00000166902
ENSG00000166963
ENSG00000167085
ENSG00000167186
ENSG00000167272
ENSG00000167283
ENSG00000167323
ENSG00000167325
ENSG00000167461
ENSG00000167552
ENSG00000167658
ENSG00000167721
ENSG00000167978
ENSG00000167985
ENSG00000168002
ENSG00000168036
ENSG00000168653
ENSG00000168763
ENSG00000168884
ENSG00000168906
ENSG00000169045
ENSG00000169410
ENSG00000169564
ENSG00000169567
ENSG00000169764
ENSG00000169902
ENSG00000170248
ENSG00000170310
ENSG00000170348
ENSG00000170633
ENSG00000170855
ENSG00000170876
ENSG00000171097
ENSG00000171444
ENSG00000171453
ENSG00000171530
ENSG00000171703
ENSG00000171777
ENSG00000171793
ENSG00000171848
ENSG00000171858
ENSG00000171865
ENSG00000172409
ENSG00000172732
ENSG00000172809
ENSG00000172977
ENSG00000173674
ENSG00000173744
ENSG00000173757
ENSG00000174231
ENSG00000174748
ENSG00000175166
ENSG00000175416
ENSG00000175606
ENSG00000176102
ENSG00000176890
ENSG00000177156
ENSG00000177600
ENSG00000177700
ENSG00000177885
ENSG00000177954
ENSG00000177971
ENSG00000178105
ENSG00000178252
ENSG00000178950
ENSG00000179115
ENSG00000179218
ENSG00000179562
ENSG00000179889
ENSG00000181789
ENSG00000182117
ENSG00000182287
ENSG00000182541
ENSG00000182551
ENSG00000182718
ENSG00000182890
ENSG00000183020
ENSG00000183431
ENSG00000183527
ENSG00000183668
ENSG00000184007
ENSG00000184009
ENSG00000184432
ENSG00000184489
ENSG00000184640
ENSG00000184678
ENSG00000184779
ENSG00000184840
ENSG00000184983
ENSG00000185009
ENSG00000185187
ENSG00000185627
ENSG00000185721
ENSG00000185883
ENSG00000185885
ENSG00000186141
ENSG00000186298
ENSG00000186468
ENSG00000187109
ENSG00000187266
ENSG00000188486
ENSG00000188846
ENSG00000189171
ENSG00000196235
ENSG00000196296
ENSG00000196419
ENSG00000196504
ENSG00000196510
ENSG00000196776
ENSG00000197111
ENSG00000197157
ENSG00000197170
ENSG00000197299
ENSG00000197548
ENSG00000197756
ENSG00000197858
ENSG00000198301
ENSG00000198399
ENSG00000198668
ENSG00000198730
ENSG00000198791
ENSG00000198805
ENSG00000198925
ENSG00000204120
ENSG00000204463
ENSG00000204574
ENSG00000204628
ENSG00000204713
ENSG00000204842
ENSG00000205339
ENSG00000211455
ENSG00000211460
ENSG00000213246
ENSG00000213741
ENSG00000214026
