# Supplementary material for: Scope and limitations of yeast as a model organism for studying human tissue-specific pathways
Source: BMC Syst Biol. 2015 Dec 29;9:96. doi: 10.1186/s12918-015-0253-0 (PMC4696342; doi:10.1186/s12918-015-0253-0)
Supplement: Additional file 3 — Core gene alignment. Alignment graph of core housekeeping genes. (ZIP 32 Kb) [file 12918_2015_253_MOESM3_ESM.zip]

Archive with 2 entries (2 files):
- HK_Conserved_AlignGraph_nodes.tsv
- HK_Conserved_AlignGraph_edges.tsv
