# Supplementary material for: Scope and limitations of yeast as a model organism for studying human tissue-specific pathways
Source: BMC Syst Biol. 2015 Dec 29;9:96. doi: 10.1186/s12918-015-0253-0 (PMC4696342; doi:10.1186/s12918-015-0253-0)
Supplement: Additional file 3 — Core gene alignment. Alignment graph of core housekeeping genes. (ZIP 32 Kb) [file 12918_2015_253_MOESM3_ESM.zip › HK_Conserved_AlignGraph_nodes.tsv]

ID	Human_EnsemblGeneID	Human_Symbol	Yeast_EnsemblGeneID	Yeast_Symbol
PLXND1/FEN1	ENSG00000004399	PLXND1	YCR034W	FEN1
NDUFAB1/ACP1	ENSG00000004779	NDUFAB1	YKL192C	ACP1
ST7/YDR307W	ENSG00000004866	ST7	YDR307W	YDR307W
AGK/LCB5	ENSG00000006530	AGK	YLR260W	LCB5
VPS41/VPS41	ENSG00000006715	VPS41	YDR080W	VPS41
SYPL1/DTR1	ENSG00000008282	SYPL1	YBR180W	DTR1
SPAG9/CNL1	ENSG00000008294	SPAG9	YDR357C	CNL1
UBE3C/YBL055C	ENSG00000009335	UBE3C	YBL055C	YBL055C
HIVEP2/NDD1	ENSG00000010818	HIVEP2	YOR372C	NDD1
NME2/YNK1	ENSG00000011052	NME2	YKL067W	YNK1
POLR3B/RET1	ENSG00000013503	POLR3B	YOR207C	RET1
MDH1/MDH3	ENSG00000014641	MDH1	YDL078C	MDH3
WAS/LAS17	ENSG00000015285	WAS	YOR181W	LAS17
ATP2C1/PMR1	ENSG00000017260	ATP2C1	YGL167C	PMR1
FHL1/DEG1	ENSG00000022267	FHL1	YFL001W	DEG1
RNF10/MAG2	ENSG00000022840	RNF10	YLR427W	MAG2
KPNA6/SRP1	ENSG00000025800	KPNA6	YNL189W	SRP1
SNX1/VPS5	ENSG00000028528	SNX1	YOR069W	VPS5
SARS/SES1	ENSG00000031698	SARS	YDR023W	SES1
ABCF2/ARB1	ENSG00000033050	ABCF2	YER036C	ARB1
ATP6V0A1/VPH1	ENSG00000033627	ATP6V0A1	YOR270C	VPH1
PIAS1/NFI1	ENSG00000033800	PIAS1	YOR156C	NFI1
CUL3/RTT101	ENSG00000036257	CUL3	YJL047C	RTT101
METTL1/TRM8	ENSG00000037897	METTL1	YDL201W	TRM8
AP2S1/APS2	ENSG00000042753	AP2S1	YJR058C	APS2
DCUN1D1/DCN1	ENSG00000043093	DCUN1D1	YLR128W	DCN1
PHKA2/YJR030C	ENSG00000044446	PHKA2	YJR030C	YJR030C
R3HDM1/RBS1	ENSG00000048991	R3HDM1	YDL189W	RBS1
HEXB/WBP1	ENSG00000049860	HEXB	YEL002C	WBP1
HERPUD1/PER33	ENSG00000051108	HERPUD1	YLR064W	PER33
TTC17/APD1	ENSG00000052841	TTC17	YBR151W	APD1
PUM2/PUF3	ENSG00000055917	PUM2	YLL013C	PUF3
GDI2/GDI1	ENSG00000057608	GDI2	YER136W	GDI1
ATG5/ATG5	ENSG00000057663	ATG5	YPL149W	ATG5
POLR3E/RPC37	ENSG00000058600	POLR3E	YKR025W	RPC37
MPC1/FMP37	ENSG00000060762	MPC1	YGL080W	FMP37
MRPS35/SDH4	ENSG00000061794	MRPS35	YDR178W	SDH4
RPL18/RPL18B	ENSG00000063177	RPL18	YNL301C	RPL18B
AHRR/YIL165C	ENSG00000063438	AHRR	YIL165C	YIL165C
TNPO3/MTR10	ENSG00000064419	TNPO3	YOR160W	MTR10
CNN2/YIG1	ENSG00000064666	CNN2	YPL201C	YIG1
KARS/SLM5	ENSG00000065427	KARS	YCR024C	SLM5
CDK13/YPL245W	ENSG00000065883	CDK13	YPL245W	YPL245W
SMARCD1/SNF12	ENSG00000066117	SMARCD1	YNR023W	SNF12
NFYC/HAP5	ENSG00000066136	NFYC	YOR358W	HAP5
ARFGEF1/SEC7	ENSG00000066777	ARFGEF1	YDR170C	SEC7
FECH/HEM15	ENSG00000066926	FECH	YOR176W	HEM15
RHOA/RHO1	ENSG00000067560	RHOA	YPR165W	RHO1
CYFIP1/KRE28	ENSG00000068793	CYFIP1	YDR532C	KRE28
VPS35/VPS35	ENSG00000069329	VPS35	YJL154C	VPS35
ATP1B3/REF2	ENSG00000069849	ATP1B3	YDR195W	REF2
PABPC1/MUD2	ENSG00000070756	PABPC1	YKL074C	MUD2
WDR1/AIP1	ENSG00000071127	WDR1	YMR092C	AIP1
ING3/YNG2	ENSG00000071243	ING3	YHR090C	YNG2
WBSCR22/BUD23	ENSG00000071462	WBSCR22	YCR047C	BUD23
PTPN18/SIW14	ENSG00000072135	PTPN18	YNL032W	SIW14
IKBKG/SEC2	ENSG00000073009	IKBKG	YNL272C	SEC2
ZZEF1/DOC1	ENSG00000074755	ZZEF1	YGL240W	DOC1
ENO1/ENO2	ENSG00000074800	ENO1	YHR174W	ENO2
DLG1/YNL046W	ENSG00000075711	DLG1	YNL046W	YNL046W
REXO2/REX2	ENSG00000076043	REXO2	YLR059C	REX2
MLH1/MLH1	ENSG00000076242	MLH1	YMR167W	MLH1
CAPZB/CAP2	ENSG00000077549	CAPZB	YIL034C	CAP2
PIAS2/SIZ1	ENSG00000078043	PIAS2	YDR409W	SIZ1
VDAC3/POR1	ENSG00000078668	VDAC3	YNL055C	POR1
UBE2D4/STP22	ENSG00000078967	UBE2D4	YCL008C	STP22
XRCC5/YKU80	ENSG00000079246	XRCC5	YMR106C	YKU80
MKNK1/CBK1	ENSG00000079277	MKNK1	YNL161W	CBK1
DUSP13/RGT2	ENSG00000079393	DUSP13	YDL138W	RGT2
FDFT1/ERG9	ENSG00000079459	FDFT1	YHR190W	ERG9
PGM1/PGM2	ENSG00000079739	PGM1	YMR105C	PGM2
SMARCA2/MOT1	ENSG00000080503	SMARCA2	YPL082C	MOT1
MID2/IRC6	ENSG00000080561	MID2	YFR043C	IRC6
SMARCD3/TRI1	ENSG00000082014	SMARCD3	YMR233W	TRI1
COBLL1/YDL180W	ENSG00000082438	COBLL1	YDL180W	YDL180W
ITGB5/YLR156W	ENSG00000082781	ITGB5	YLR156W	YLR156W
XPO1/CRM1	ENSG00000082898	XPO1	YGR218W	CRM1
TNPO1/KAP104	ENSG00000083312	TNPO1	YBR017C	KAP104
ITGAE/YMR018W	ENSG00000083457	ITGAE	YMR018W	YMR018W
RPS5/RPS5	ENSG00000083845	RPS5	YJR123W	RPS5
EIF3I/TIF34	ENSG00000084623	EIF3I	YMR146C	TIF34
CD59/CGR1	ENSG00000085063	CD59	YGL029W	CGR1
NFX1/FAP1	ENSG00000086102	NFX1	YNL023C	FAP1
TMED2/EMP24	ENSG00000086598	TMED2	YGL200C	EMP24
UIMC1/ISA1	ENSG00000087206	UIMC1	YLL027W	ISA1
DDX18/HAS1	ENSG00000088205	DDX18	YMR290C	HAS1
NSFL1C/SHP1	ENSG00000088833	NSFL1C	YBL058W	SHP1
RPL6/RPL6A	ENSG00000089009	RPL6	YML073C	RPL6A
ANAPC5/APC5	ENSG00000089053	ANAPC5	YOR249C	APC5
KDM2B/REX4	ENSG00000089094	KDM2B	YOL080C	REX4
PXN/PXL1	ENSG00000089159	PXN	YKR090W	PXL1
DDX24/MAK5	ENSG00000089737	DDX24	YBR142W	MAK5
PAPOLA/PAP1	ENSG00000090060	PAPOLA	YKR002W	PAP1
ICAM1/XBP1	ENSG00000090339	ICAM1	YIL101C	XBP1
SPG21/YNR064C	ENSG00000090487	SPG21	YNR064C	YNR064C
RAB11FIP3/MPS2	ENSG00000090565	RAB11FIP3	YGL075C	MPS2
AARS/ALA1	ENSG00000090861	AARS	YOR335C	ALA1
EXOC1/SEC3	ENSG00000090989	EXOC1	YER008C	SEC3
DLD/LPD1	ENSG00000091140	DLD	YFL018C	LPD1
FH/FUM1	ENSG00000091483	FH	YPL262W	FUM1
SUPT16H/SPT16	ENSG00000092201	SUPT16H	YGL207W	SPT16
GEMIN2/ERT1	ENSG00000092208	GEMIN2	YBR239C	ERT1
MYL6/MLC2	ENSG00000092841	MYL6	YPR188C	MLC2
COMT/AFT2	ENSG00000093010	COMT	YPL202C	AFT2
CREM/HSP150	ENSG00000095794	CREM	YJL159W	HSP150
CDC5L/CEF1	ENSG00000096401	CDC5L	YMR213W	CEF1
MZF1/NRG2	ENSG00000099326	MZF1	YBR066C	NRG2
MYO9B/FRE8	ENSG00000099331	MYO9B	YLR047C	FRE8
ATP5D/ATP16	ENSG00000099624	ATP5D	YDL004W	ATP16
GGA1/GGA1	ENSG00000100083	GGA1	YDR358W	GGA1
NHP2L1/NHP2	ENSG00000100138	NHP2L1	YDL208W	NHP2
PICK1/YLR462W	ENSG00000100151	PICK1	YLR462W	YLR462W
TCF20/BOP3	ENSG00000100207	TCF20	YNL042W	BOP3
FBXO7/AIM33	ENSG00000100225	FBXO7	YML087C	AIM33
CYB5R3/PGA3	ENSG00000100243	CYB5R3	YML125C	PGA3
RBX1/HRT1	ENSG00000100387	RBX1	YOL133W	HRT1
RBM23/TIF3	ENSG00000100461	RBM23	YPR163C	TIF3
ATP6V1D/VMA8	ENSG00000100554	ATP6V1D	YEL051W	VMA8
VTI1B/VTI1	ENSG00000100568	VTI1B	YMR197C	VTI1
AHSA1/AHA1	ENSG00000100591	AHSA1	YDR214W	AHA1
ITPK1/RRT6	ENSG00000100605	ITPK1	YGL146C	RRT6
EIF5/TIF5	ENSG00000100664	EIF5	YPR041W	TIF5
NFKBIA/MGA2	ENSG00000100906	NFKBIA	YIR033W	MGA2
C20orf24/PET9	ENSG00000101084	C20orf24	YBL030C	PET9
RAE1/GLE2	ENSG00000101146	RAE1	YER107C	GLE2
GID8/GID8	ENSG00000101193	GID8	YMR135C	GID8
ARFGAP1/GLO3	ENSG00000101199	ARFGAP1	YER122C	GLO3
CDC25B/YCH1	ENSG00000101224	CDC25B	YGR203W	YCH1
IDH3B/IDH1	ENSG00000101365	IDH3B	YNL037C	IDH1
AHCY/SAH1	ENSG00000101444	AHCY	YER043C	SAH1
USP14/UBP6	ENSG00000101557	USP14	YFR010W	UBP6
RNMT/ABD1	ENSG00000101654	RNMT	YBR236C	ABD1
RIOK3/RIO1	ENSG00000101782	RIOK3	YOR119C	RIO1
CSTF2/PTI1	ENSG00000101811	CSTF2	YGR156W	PTI1
TAZ/TAZ1	ENSG00000102125	TAZ	YPR140W	TAZ1
PGK1/PGK1	ENSG00000102144	PGK1	YCR012W	PGK1
UBL4A/MDY2	ENSG00000102178	UBL4A	YOL111C	MDY2
ARHGEF7/FUS2	ENSG00000102606	ARHGEF7	YMR232W	FUS2
NUTF2/NTF2	ENSG00000102898	NUTF2	YER009W	NTF2
UBE2I/UBC9	ENSG00000103275	UBE2I	YDL064W	UBC9
MAZ/SFP1	ENSG00000103495	MAZ	YLR403W	SFP1
TRIP4/YKR023W	ENSG00000103671	TRIP4	YKR023W	YKR023W
VPS18/PEP3	ENSG00000104142	VPS18	YLR148W	PEP3
EIF3E/GNA1	ENSG00000104408	EIF3E	YFL017C	GNA1
NCALD/DAL81	ENSG00000104490	NCALD	YIR023W	DAL81
INTS10/BCH2	ENSG00000104613	INTS10	YKR027W	BCH2
LEPROTL1/VPS55	ENSG00000104660	LEPROTL1	YJR044C	VPS55
ECH1/ECI1	ENSG00000104823	ECH1	YLR284C	ECI1
SNRNP70/SNP1	ENSG00000104852	SNRNP70	YIL061C	SNP1
PIH1D1/PIH1	ENSG00000104872	PIH1D1	YHR034C	PIH1
POP4/POP4	ENSG00000105171	POP4	YBR257W	POP4
FBL/NOP1	ENSG00000105202	FBL	YDL014W	NOP1
HNRNPUL1/PRO1	ENSG00000105323	HNRNPUL1	YDR300C	PRO1
RABAC1/YIP3	ENSG00000105404	RABAC1	YNL044W	YIP3
PPP2R1A/TPD3	ENSG00000105568	PPP2R1A	YAL016W	TPD3
PRPF31/PRP31	ENSG00000105618	PRPF31	YGR091W	PRP31
ETHE1/GLO4	ENSG00000105755	ETHE1	YOR040W	GLO4
ZC3HAV1/YGR066C	ENSG00000105939	ZC3HAV1	YGR066C	YGR066C
CHN2/YCR099C	ENSG00000106069	CHN2	YCR099C	YCR099C
GARS/GRS2	ENSG00000106105	GARS	YPR081C	GRS2
EIF3B/PRT1	ENSG00000106263	EIF3B	YOR361C	PRT1
PLOD3/KTR3	ENSG00000106397	PLOD3	YBR205W	KTR3
PSMA2/PRE8	ENSG00000106588	PSMA2	YML092C	PRE8
BAG1/SNL1	ENSG00000107262	BAG1	YIL016W	SNL1
EIF3A/RPG1	ENSG00000107581	EIF3A	YBR079C	RPG1
BCCIP/BCP1	ENSG00000107949	BCCIP	YDR361C	BCP1
GOSR2/BOS1	ENSG00000108433	GOSR2	YLR078C	BOS1
UTP6/RRP5	ENSG00000108651	UTP6	YMR229C	RRP5
PSMD11/RPN6	ENSG00000108671	PSMD11	YDL097C	RPN6
KAT2A/SPT7	ENSG00000108773	KAT2A	YBR081C	SPT7
YWHAE/LOT5	ENSG00000108953	YWHAE	YKL183W	LOT5
NAT9/YIR042C	ENSG00000109065	NAT9	YIR042C	YIR042C
SUPT6H/SPT6	ENSG00000109111	SUPT6H	YGR116W	SPT6
RAPGEF2/TAH18	ENSG00000109756	RAPGEF2	YPR048W	TAH18
ZNF259/ZPR1	ENSG00000109917	ZNF259	YGR211W	ZPR1
HSPA8/SSB1	ENSG00000109971	HSPA8	YDL229W	SSB1
PPP6R3/SAP185	ENSG00000110075	PPP6R3	YJL098W	SAP185
UBE4A/PHO91	ENSG00000110344	UBE4A	YNR013C	PHO91
CARS/YNL247W	ENSG00000110619	CARS	YNL247W	YNL247W
AIP/TOM70	ENSG00000110711	AIP	YNL121C	TOM70
PPFIBP1/SPC19	ENSG00000110841	PPFIBP1	YDR201W	SPC19
CORO1C/CRN1	ENSG00000110880	CORO1C	YLR429W	CRN1
MVK/ERG12	ENSG00000110921	MVK	YMR208W	ERG12
ATP5B/ATP1	ENSG00000110955	ATP5B	YBL099W	ATP1
STX2/SSO2	ENSG00000111450	STX2	YMR183C	SSO2
NUP107/NUP84	ENSG00000111581	NUP107	YDL116W	NUP84
CNOT2/CDC36	ENSG00000111596	CNOT2	YDL165W	CDC36
GAPDH/TDH3	ENSG00000111640	GAPDH	YGR192C	TDH3
NOP2/NOP2	ENSG00000111641	NOP2	YNL061W	NOP2
RNGTT/CEG1	ENSG00000111880	RNGTT	YGL130W	CEG1
RHAG/MEP3	ENSG00000112077	RHAG	YPR138C	MEP3
GLP1R/HUR1	ENSG00000112164	GLP1R	YGL168W	HUR1
HBS1L/SKI7	ENSG00000112339	HBS1L	YOR076C	SKI7
SLC29A1/FUN26	ENSG00000112759	SLC29A1	YAL022C	FUN26
PAPD7/PAP2	ENSG00000112941	PAPD7	YOL115W	PAP2
PDCD10/ARC19	ENSG00000114209	PDCD10	YKL013C	ARC19
PRKAR2A/BCY1	ENSG00000114302	PRKAR2A	YIL033C	BCY1
RPL24/RPL24A	ENSG00000114391	RPL24	YGL031C	RPL24A
ATP6V1A/VMA1	ENSG00000114573	ATP6V1A	YDL185W	VMA1
GORASP1/HFI1	ENSG00000114745	GORASP1	YPL254W	HFI1
EIF1B/SUI1	ENSG00000114784	EIF1B	YNL244C	SUI1
GTF3C2/YML079W	ENSG00000115207	GTF3C2	YML079W	YML079W
PSMD14/RPN11	ENSG00000115233	PSMD14	YFR004W	RPN11
CCT4/CCT4	ENSG00000115484	CCT4	YDL143W	CCT4
CHMP3/VPS24	ENSG00000115561	CHMP3	YKL041W	VPS24
MLPH/SPO12	ENSG00000115648	MLPH	YHR152W	SPO12
ODC1/SPE1	ENSG00000115758	ODC1	YKL184W	SPE1
GORASP2/GRH1	ENSG00000115806	GORASP2	YDR517W	GRH1
LCT/YMR114C	ENSG00000115850	LCT	YMR114C	YMR114C
WIPF1/VRP1	ENSG00000115935	WIPF1	YLR337C	VRP1
TIA1/FKS1	ENSG00000116001	TIA1	YLR342W	FKS1
ICMT/STE14	ENSG00000116237	ICMT	YDR410C	STE14
RPL22/RPL22A	ENSG00000116251	RPL22	YLR061W	RPL22A
ATP5F1/ATP4	ENSG00000116459	ATP5F1	YPL078C	ATP4
SRM/SPE3	ENSG00000116649	SRM	YPR069C	SPE3
MFN2/FZO1	ENSG00000116688	MFN2	YBR179C	FZO1
SRSF11/HSH49	ENSG00000116754	SRSF11	YOR319W	HSH49
CD48/RIB5	ENSG00000117091	CD48	YBR256C	RIB5
RPF1/SSF1	ENSG00000117133	RPF1	YHR066W	SSF1
TXNIP/ROD1	ENSG00000117289	TXNIP	YOR018W	ROD1
SLC2A1/GAL2	ENSG00000117394	SLC2A1	YLR081W	GAL2
CDC20/CDC20	ENSG00000117399	CDC20	YGL116W	CDC20
IPO13/KAP122	ENSG00000117408	IPO13	YGL016W	KAP122
DPH5/DPH5	ENSG00000117543	DPH5	YLR172C	DPH5
DIEXF/UTP25	ENSG00000117597	DIEXF	YIL091C	UTP25
RPA2/RFA2	ENSG00000117748	RPA2	YNL312W	RFA2
KLF7/MIG3	ENSG00000118263	KLF7	YER028C	MIG3
RPN2/SWP1	ENSG00000118705	RPN2	YMR149W	SWP1
CCND2/PCL9	ENSG00000118971	CCND2	YDL179W	PCL9
PPP2R4/RRD2	ENSG00000119383	PPP2R4	YPL152W	RRD2
NDUFA8/MIC14	ENSG00000119421	NDUFA8	YDR031W	MIC14
MLH3/MLH3	ENSG00000119684	MLH3	YPL164C	MLH3
ALDH6A1/ALD4	ENSG00000119711	ALDH6A1	YOR374W	ALD4
EIF2B2/GCD7	ENSG00000119718	EIF2B2	YLR291C	GCD7
IDE/AXL1	ENSG00000119912	IDE	YPR122W	AXL1
MXI1/XKS1	ENSG00000119950	MXI1	YGR194C	XKS1
MRPS14/MRP2	ENSG00000120333	MRPS14	YPR166C	MRP2
ALG5/ALG5	ENSG00000120697	ALG5	YPL227C	ALG5
NFYB/HAP3	ENSG00000120837	NFYB	YBL021C	HAP3
COPS5/RRI1	ENSG00000121022	COPS5	YDL216C	RRI1
SPOP/YGR017W	ENSG00000121067	SPOP	YGR017W	YGR017W
CXCR4/YCR061W	ENSG00000121966	CXCR4	YCR061W	YCR061W
FMOD/COG5	ENSG00000122176	FMOD	YNL051W	COG5
SEPT7/CDC3	ENSG00000122545	SEPT7	YLR314C	CDC3
CLTA/YMR111C	ENSG00000122705	CLTA	YMR111C	YMR111C
ZWINT/MF(ALPHA)1	ENSG00000122952	ZWINT	YPL187W	MF(ALPHA)1
RBM19/MRD1	ENSG00000122965	RBM19	YPR112C	MRD1
CIT/BBP1	ENSG00000122966	CIT	YPL255W	BBP1
PFDN5/GIM5	ENSG00000123349	PFDN5	YML094W	GIM5
ATPAF1/ATP11	ENSG00000123472	ATPAF1	YNL315C	ATP11
DNPEP/LAP4	ENSG00000123992	DNPEP	YKL103C	LAP4
CSE1L/CSE1	ENSG00000124207	CSE1L	YGL238W	CSE1
STAU1/MDM34	ENSG00000124214	STAU1	YGL219C	MDM34
STAMBP/RFU1	ENSG00000124356	STAMBP	YLR073C	RFU1
NAGK/TOS1	ENSG00000124357	NAGK	YBR162C	TOS1
F13A1/SAM37	ENSG00000124491	F13A1	YMR060C	SAM37
SNRPC/YHC1	ENSG00000124562	SNRPC	YLR298C	YHC1
MED20/OST6	ENSG00000124641	MED20	YML019W	OST6
CNOT1/CDC39	ENSG00000125107	CNOT1	YCR093W	CDC39
GGA3/GGA2	ENSG00000125447	GGA3	YHR108W	GGA2
POLR1B/RPA135	ENSG00000125630	POLR1B	YPR010C	RPA135
GTF2F1/YKL047W	ENSG00000125651	GTF2F1	YKL047W	YKL047W
SNRPD2/SMD2	ENSG00000125743	SNRPD2	YLR275W	SMD2
SNRPB/SMB1	ENSG00000125835	SNRPB	YER029C	SMB1
DSTN/COF1	ENSG00000125868	DSTN	YLL050C	COF1
SNRPB2/MUD1	ENSG00000125870	SNRPB2	YBR119W	MUD1
HNRNPR/NAB6	ENSG00000125944	HNRNPR	YML117W	NAB6
ERGIC3/ERV41	ENSG00000125991	ERGIC3	YML067C	ERV41
PRDX5/DOT5	ENSG00000126432	PRDX5	YIL010W	DOT5
BECN1/VPS30	ENSG00000126581	BECN1	YPL120W	VPS30
PZP/URB2	ENSG00000126838	PZP	YJR041C	URB2
RHOT1/GEM1	ENSG00000126858	RHOT1	YAL048C	GEM1
CANX/CNE1	ENSG00000127022	CANX	YAL058W	CNE1
SLC35E1/SLY41	ENSG00000127526	SLC35E1	YOR307C	SLY41
EPS15L1/NUP82	ENSG00000127527	EPS15L1	YJL061W	NUP82
PAICS/ADE1	ENSG00000128050	PAICS	YAR015W	ADE1
PSMG2/ADD66	ENSG00000128789	PSMG2	YKL206C	ADD66
INO80/INO80	ENSG00000128908	INO80	YGL150C	INO80
COPB1/SEC26	ENSG00000129083	COPB1	YDR238C	SEC26
PSMA1/PRE5	ENSG00000129084	PSMA1	YMR314W	PRE5
BCL2L2/GNP1	ENSG00000129473	BCL2L2	YDR508C	GNP1
NEDD8/RUB1	ENSG00000129559	NEDD8	YDR139C	RUB1
DAD1/OST2	ENSG00000129562	DAD1	YOR103C	OST2
ASH2L/BRE2	ENSG00000129691	ASH2L	YLR015W	BRE2
SAT1/HPA3	ENSG00000130066	SAT1	YEL066W	HPA3
ELOF1/ELF1	ENSG00000130165	ELOF1	YKL160W	ELF1
XPO7/YMR185W	ENSG00000130227	XPO7	YMR185W	YMR185W
NDUFA10/YGL185C	ENSG00000130414	NDUFA10	YGL185C	YGL185C
ZNF337/ADH6	ENSG00000130684	ZNF337	YMR318C	ADH6
ADRM1/RPN13	ENSG00000130706	ADRM1	YLR421C	RPN13
UBE4B/UFD2	ENSG00000130939	UBE4B	YDL190C	UFD2
UBA1/UBA1	ENSG00000130985	UBA1	YKL210W	UBA1
AAR2/AAR2	ENSG00000131043	AAR2	YBL074C	AAR2
TBC1D5/GYP6	ENSG00000131374	TBC1D5	YJL044C	GYP6
RPL27/RPL27B	ENSG00000131469	RPL27	YDR471W	RPL27B
PSMC3IP/MSC1	ENSG00000131470	PSMC3IP	YML128C	MSC1
NDUFA2/MRPL51	ENSG00000131495	NDUFA2	YPR100W	MRPL51
EXOC4/SEC8	ENSG00000131558	EXOC4	YPR055W	SEC8
RBM8A/LHP1	ENSG00000131795	RBM8A	YDL051W	LHP1
PDHA1/PDA1	ENSG00000131828	PDHA1	YER178W	PDA1
HSD17B7/ERG27	ENSG00000132196	HSD17B7	YLR100W	ERG27
INPP5K/INP54	ENSG00000132376	INPP5K	YOL065C	INP54
HRSP12/MMF1	ENSG00000132541	HRSP12	YIL051C	MMF1
TERF2/SWM1	ENSG00000132604	TERF2	YDR260C	SWM1
AP3B1/APL6	ENSG00000132842	AP3B1	YGR261C	APL6
TPT1/TMA19	ENSG00000133112	TPT1	YKL056C	TMA19
WDR74/NSA1	ENSG00000133316	WDR74	YGL111W	NSA1
KRAS/RAS2	ENSG00000133703	KRAS	YNL098C	RAS2
LARS/CDC60	ENSG00000133706	LARS	YPL160W	CDC60
EIF2S1/SUI2	ENSG00000134001	EIF2S1	YJR007W	SUI2
SORT1/VTH2	ENSG00000134243	SORT1	YJL222W	VTH2
NARS/DED81	ENSG00000134440	NARS	YHR019C	DED81
MYBPC3/YNR040W	ENSG00000134571	MYBPC3	YNR040W	YNR040W
NAT10/KRE33	ENSG00000135372	NAT10	YNL132W	KRE33
DNAJC14/HLJ1	ENSG00000135392	DNAJC14	YMR161W	HLJ1
SLC26A10/SUL1	ENSG00000135502	SLC26A10	YBR294W	SUL1
STX6/VAM7	ENSG00000135823	STX6	YGL212W	VAM7
COX5B/COX4	ENSG00000135940	COX5B	YGL187C	COX4
RAC1/CDC42	ENSG00000136238	RAC1	YLR229C	CDC42
DDX56/DBP9	ENSG00000136271	DDX56	YLR276C	DBP9
NDUFB5/GAP1	ENSG00000136521	NDUFB5	YKR039W	GAP1
YME1L1/YME1	ENSG00000136758	YME1L1	YPR024W	YME1
ATP6V1G1/VMA10	ENSG00000136888	ATP6V1G1	YHR039C-A	VMA10
TEX10/IPI1	ENSG00000136891	TEX10	YHR085W	IPI1
PSMB7/PUP1	ENSG00000136930	PSMB7	YOR157C	PUP1
RPL35/RPL35B	ENSG00000136942	RPL35	YDL136W	RPL35B
APTX/HNT3	ENSG00000137074	APTX	YOR258W	HNT3
RPS6/RPS6B	ENSG00000137154	RPS6	YBR181C	RPS6B
FLOT1/BMS1	ENSG00000137312	FLOT1	YPL217C	BMS1
MTCH1/FLX1	ENSG00000137409	MTCH1	YIL134W	FLX1
MRPL15/MRPL10	ENSG00000137547	MRPL15	YNL284C	MRPL10
CASP1/YJL185C	ENSG00000137752	CASP1	YJL185C	YJL185C
TMEM62/BIO5	ENSG00000137842	TMEM62	YNR056C	BIO5
HADHB/IMD2	ENSG00000138029	HADHB	YHR216W	IMD2
PPM1B/PTC1	ENSG00000138032	PPM1B	YDL006W	PTC1
RAB1A/YPT1	ENSG00000138069	RAB1A	YFL038C	YPT1
LRPPRC/PET309	ENSG00000138095	LRPPRC	YLR067C	PET309
ANXA7/HMLALPHA1	ENSG00000138279	ANXA7	YCL066W	HMLALPHA1
TIMM23/TIM23	ENSG00000138297	TIMM23	YNR017W	TIM23
RPS24/RPS24A	ENSG00000138326	RPS24	YER074W	RPS24A
WDR12/YTM1	ENSG00000138442	WDR12	YOR272W	YTM1
SEC31A/SEC31	ENSG00000138674	SEC31A	YDL195W	SEC31
NDUFA9/YLR290C	ENSG00000139180	NDUFA9	YLR290C	YLR290C
SNRPF/SMX3	ENSG00000139343	SNRPF	YPR182W	SMX3
ESD/YJL068C	ENSG00000139684	ESD	YJL068C	YJL068C
TCF12/QRI5	ENSG00000140262	TCF12	YLR204W	QRI5
SRP14/SRP14	ENSG00000140319	SRP14	YDL092W	SRP14
MAN2C1/AMS1	ENSG00000140400	MAN2C1	YGL156W	AMS1
TPM1/NNF2	ENSG00000140416	TPM1	YGR089W	NNF2
CELF6/SSP2	ENSG00000140488	CELF6	YOR242C	SSP2
PARN/YGR122W	ENSG00000140694	PARN	YGR122W	YGR122W
TCF25/YDR333C	ENSG00000141002	TCF25	YDR333C	YDR333C
RANBP10/SSH4	ENSG00000141084	RANBP10	YKL124W	SSH4
CLTC/CHC1	ENSG00000141367	CLTC	YGL206C	CHC1
ARHGDIA/RDI1	ENSG00000141522	ARHGDIA	YDL135C	RDI1
TXNL4A/DIB1	ENSG00000141759	TXNL4A	YPR082C	DIB1
SOD1/SOD1	ENSG00000142168	SOD1	YJR104C	SOD1
RPS11/RPS11B	ENSG00000142534	RPS11	YBR048W	RPS11B
RPL11/RPL11B	ENSG00000142676	RPL11	YGR085C	RPL11B
ZNF593/BUD20	ENSG00000142684	ZNF593	YLR074C	BUD20
MTF2/MSN1	ENSG00000143033	MTF2	YOL116W	MSN1
STRIP1/FAR11	ENSG00000143093	STRIP1	YNL127W	FAR11
PRUNE/PPX1	ENSG00000143363	PRUNE	YHR201C	PPX1
PIP5K1A/NCA2	ENSG00000143398	PIP5K1A	YPR155C	NCA2
EIF2D/TMA64	ENSG00000143486	EIF2D	YDR117C	TMA64
ILF2/CYT2	ENSG00000143621	ILF2	YKL087C	CYT2
ACP1/LTP1	ENSG00000143727	ACP1	YPR073C	LTP1
ARF1/ARF1	ENSG00000143761	ARF1	YDL192W	ARF1
PARP1/MRPS5	ENSG00000143799	PARP1	YBR251W	MRPS5
RAB5A/YPT52	ENSG00000144566	RAB5A	YKR014C	YPT52
RQCD1/CAF40	ENSG00000144580	RQCD1	YNL288W	CAF40
SETD7/YPR172W	ENSG00000145391	SETD7	YPR172W	YPR172W
RPL37/RPL37A	ENSG00000145592	RPL37	YLR185W	RPL37A
PIK3R1/RGA2	ENSG00000145675	PIK3R1	YDR379W	RGA2
BTF3/EGD1	ENSG00000145741	BTF3	YPL037C	EGD1
NHP2/SNU13	ENSG00000145912	NHP2	YEL026W	SNU13
GNA12/ARF3	ENSG00000146535	GNA12	YOR094W	ARF3
MDH2/MDH2	ENSG00000146701	MDH2	YOL126C	MDH2
CASK/HXK1	ENSG00000147044	CASK	YFR053C	HXK1
NDUFB11/YNR062C	ENSG00000147123	NDUFB11	YNR062C	YNR062C
OGT/TOM71	ENSG00000147162	OGT	YHR117W	TOM71
ATP6V1B2/VMA2	ENSG00000147416	ATP6V1B2	YBR127C	VMA2
NDUFB9/YAR028W	ENSG00000147684	NDUFB9	YAR028W	YAR028W
UHRF2/YDL186W	ENSG00000147854	UHRF2	YDL186W	YDL186W
POLE3/DPB4	ENSG00000148229	POLE3	YDR121W	DPB4
RPP30/RPP1	ENSG00000148688	RPP30	YHR062C	RPP1
GSTO1/GTT2	ENSG00000148834	GSTO1	YLL060C	GTT2
LRRC4C/YEH1	ENSG00000148948	LRRC4C	YLL012W	YEH1
RPS3/RPS3	ENSG00000149273	RPS3	YNL178W	RPS3
ATM/TRA1	ENSG00000149311	ATM	YHR099W	TRA1
FAU/RPS30A	ENSG00000149806	FAU	YLR287C-A	RPS30A
PPP4C/PPG1	ENSG00000149923	PPP4C	YNR032W	PPG1
ITGB1/OAF3	ENSG00000150093	ITGB1	YKR064W	OAF3
EXT2/MNN2	ENSG00000151348	EXT2	YBR015C	MNN2
CDC123/CDC123	ENSG00000151465	CDC123	YLR215C	CDC123
ATP5A1/ATP2	ENSG00000152234	ATP5A1	YJR121W	ATP2
RAD17/RAD24	ENSG00000152942	RAD17	YER173W	RAD24
MED21/SRB7	ENSG00000152944	MED21	YDR308C	SRB7
SRP19/SEC65	ENSG00000153037	SRP19	YML105C	SEC65
ING1/RCO1	ENSG00000153487	ING1	YMR075W	RCO1
ZDHHC7/ERF2	ENSG00000153786	ZDHHC7	YLR246W	ERF2
BUB3/BUB3	ENSG00000154473	BUB3	YOR026W	BUB3
TCEB1/ELC1	ENSG00000154582	TCEB1	YPL046C	ELC1
RABGEF1/VPS9	ENSG00000154710	RABGEF1	YML097C	VPS9
MRPL39/THS1	ENSG00000154719	MRPL39	YIL078W	THS1
ATP6V1C1/VMA5	ENSG00000155097	ATP6V1C1	YKL080W	VMA5
CNOT8/POP2	ENSG00000155508	CNOT8	YNR052C	POP2
MED7/MED7	ENSG00000155868	MED7	YOL135C	MED7
RRAGA/GTR1	ENSG00000155876	RRAGA	YML121W	GTR1
RPL30/RPL30	ENSG00000156482	RPL30	YGL030W	RPL30
KAT6B/SAS2	ENSG00000156650	KAT6B	YMR127C	SAS2
MS4A1/YNL208W	ENSG00000156738	MS4A1	YNL208W	YNL208W
AP3S2/APS3	ENSG00000157823	AP3S2	YJL024C	APS3
RER1/RER1	ENSG00000157916	RER1	YCL001W	RER1
BRE/MEF2	ENSG00000158019	BRE	YJL102W	MEF2
SNF8/SNF8	ENSG00000159210	SNF8	YPL002C	SNF8
ADPGK/GCV1	ENSG00000159322	ADPGK	YDR019C	GCV1
SAFB/RSM27	ENSG00000160633	SAFB	YGR215W	RSM27
SHC1/YFR018C	ENSG00000160691	SHC1	YFR018C	YFR018C
RPL8/RPL2A	ENSG00000161016	RPL8	YFR031C-A	RPL2A
PSMC2/RPT5	ENSG00000161057	PSMC2	YOR117W	RPT5
AP2M1/APM4	ENSG00000161203	AP2M1	YOL062C	APM4
ABCF3/YEF3	ENSG00000161204	ABCF3	YLR249W	YEF3
PCYT1A/PCT1	ENSG00000161217	PCYT1A	YGR202C	PCT1
PRPSAP1/PRS1	ENSG00000161542	PRPSAP1	YKL181W	PRS1
POLR3K/RPC11	ENSG00000161980	POLR3K	YDR045C	RPC11
UBXN1/UBX7	ENSG00000162191	UBXN1	YBR273C	UBX7
TAF6L/TAF6	ENSG00000162227	TAF6L	YGL112C	TAF6
NXF1/MEX67	ENSG00000162231	NXF1	YPL169C	MEX67
SYVN1/FLC3	ENSG00000162298	SYVN1	YGL139W	FLC3
ARPC5/ARC15	ENSG00000162704	ARPC5	YIL062C	ARC15
PEA15/CSE2	ENSG00000162734	PEA15	YNR010W	CSE2
DPY30/SDC1	ENSG00000162961	DPY30	YDR469W	SDC1
VPS72/IES6	ENSG00000163159	VPS72	YEL044W	IES6
ARPC2/ARC35	ENSG00000163466	ARPC2	YNR035C	ARC35
PSMD6/RPN7	ENSG00000163636	PSMD6	YPR108W	RPN7
GMPS/ABZ1	ENSG00000163655	GMPS	YNR033W	ABZ1
SENP2/ULP1	ENSG00000163904	SENP2	YPL020C	ULP1
TKT/TKL1	ENSG00000163931	TKT	YPR074C	TKL1
CAMKV/YEH2	ENSG00000164076	CAMKV	YLR020C	YEH2
ABCE1/RLI1	ENSG00000164163	ABCE1	YDR091C	RLI1
CAMLG/URB1	ENSG00000164615	CAMLG	YKL014C	URB1
MIOS/MSI1	ENSG00000164654	MIOS	YBR195C	MSI1
PEX2/PEX2	ENSG00000164751	PEX2	YJL210W	PEX2
RAD21/MCD1	ENSG00000164754	RAD21	YDL003W	MCD1
NFIL3/HLR1	ENSG00000165030	NFIL3	YDR528W	HLR1
HNRNPK/PBP2	ENSG00000165119	HNRNPK	YBR233W	PBP2
SUGT1/SGT1	ENSG00000165416	SUGT1	YOR057W	SGT1
NEMF/TAE2	ENSG00000165525	NEMF	YPL009C	TAE2
ATP5C1/ATP3	ENSG00000165629	ATP5C1	YBR039W	ATP3
TSC1/GCN20	ENSG00000165699	TSC1	YFR009W	GCN20
DDX21/SPB4	ENSG00000165732	DDX21	YFL002C	SPB4
METTL3/IME4	ENSG00000165819	METTL3	YGL192W	IME4
CPSF2/YSH1	ENSG00000165934	CPSF2	YLR277C	YSH1
NOLC1/SRP40	ENSG00000166197	NOLC1	YKR092C	SRP40
TAF10/TAF10	ENSG00000166337	TAF10	YDR167W	TAF10
RPL27A/RPL28	ENSG00000166441	RPL27A	YGL103W	RPL28
HSP90B1/HSP82	ENSG00000166598	HSP90B1	YPL240C	HSP82
B2M/GET4	ENSG00000166710	B2M	YOR164C	GET4
STX3/TLG1	ENSG00000166900	STX3	YDR468C	TLG1
MRPL16/MRPL16	ENSG00000166902	MRPL16	YBL038W	MRPL16
MAP1A/MIA40	ENSG00000166963	MAP1A	YKL195W	MIA40
PHB/PHB2	ENSG00000167085	PHB	YGR231C	PHB2
COQ7/CAT5	ENSG00000167186	COQ7	YOR125C	CAT5
POP5/POP5	ENSG00000167272	POP5	YAL033W	POP5
ATP5L/ATP20	ENSG00000167283	ATP5L	YPR020W	ATP20
STIM1/ISY1	ENSG00000167323	STIM1	YJR050W	ISY1
RRM1/RNR1	ENSG00000167325	RRM1	YER070W	RNR1
RAB8A/SEC4	ENSG00000167461	RAB8A	YFL005W	SEC4
TUBA1A/TUB3	ENSG00000167552	TUBA1A	YML124C	TUB3
EEF2/TEF1	ENSG00000167658	EEF2	YPR080W	TEF1
TSR1/TSR1	ENSG00000167721	TSR1	YDL060W	TSR1
SRRM2/CWC21	ENSG00000167978	SRRM2	YDR482C	CWC21
SDHAF2/EMI5	ENSG00000167985	SDHAF2	YOL071W	EMI5
POLR2G/RPB7	ENSG00000168002	POLR2G	YDR404C	RPB7
CTNNB1/YNL033W	ENSG00000168036	CTNNB1	YNL033W	YNL033W
NDUFS5/COX19	ENSG00000168653	NDUFS5	YLL018C-A	COX19
CNNM3/MAM3	ENSG00000168763	CNNM3	YOL060C	MAM3
TNIP2/SHE9	ENSG00000168884	TNIP2	YDR393W	SHE9
MAT2A/SAM1	ENSG00000168906	MAT2A	YLR180W	SAM1
HNRNPH1/RPS16B	ENSG00000169045	HNRNPH1	YDL083C	RPS16B
PTPN9/SEC14	ENSG00000169410	PTPN9	YMR079W	SEC14
PCBP1/HEK2	ENSG00000169564	PCBP1	YBL032W	HEK2
HINT1/HNT1	ENSG00000169567	HINT1	YDL125C	HNT1
UGP2/UGP1	ENSG00000169764	UGP2	YKL035W	UGP1
TPST1/RPS22B	ENSG00000169902	TPST1	YLR367W	RPS22B
PDCD6IP/RIM20	ENSG00000170248	PDCD6IP	YOR275C	RIM20
STX8/SYN8	ENSG00000170310	STX8	YAL014C	SYN8
TMED10/ERV25	ENSG00000170348	TMED10	YML012W	ERV25
RNF34/PTR3	ENSG00000170633	RNF34	YFR029W	PTR3
TRIAP1/MDM35	ENSG00000170855	TRIAP1	YKL053C-A	MDM35
TMEM43/PDR18	ENSG00000170876	TMEM43	YNR070W	PDR18
CCBL1/BNA3	ENSG00000171097	CCBL1	YJL060W	BNA3
MCC/CMD1	ENSG00000171444	MCC	YBR109C	CMD1
POLR1C/RPC40	ENSG00000171453	POLR1C	YPR110C	RPC40
TBCA/RBL2	ENSG00000171530	TBCA	YOR265W	RBL2
TCEA2/DST1	ENSG00000171703	TCEA2	YGL043W	DST1
RASGRP4/GCY1	ENSG00000171777	RASGRP4	YOR120W	GCY1
CTPS1/URA7	ENSG00000171793	CTPS1	YBL039C	URA7
RRM2/RNR2	ENSG00000171848	RRM2	YJL026W	RNR2
RPS21/RPS21A	ENSG00000171858	RPS21	YKR057W	RPS21A
RNASEH1/RNH1	ENSG00000171865	RNASEH1	YMR234W	RNH1
CLP1/CLP1	ENSG00000172409	CLP1	YOR250C	CLP1
MUS81/MUS81	ENSG00000172732	MUS81	YDR386W	MUS81
RPL38/RPL38	ENSG00000172809	RPL38	YLR325C	RPL38
KAT5/ESA1	ENSG00000172977	KAT5	YOR244W	ESA1
EIF1AX/TIF11	ENSG00000173674	EIF1AX	YMR260C	TIF11
AGFG1/NUP42	ENSG00000173744	AGFG1	YDR192C	NUP42
STAT5B/SUV3	ENSG00000173757	STAT5B	YPL029W	SUV3
PRPF8/PRP8	ENSG00000174231	PRPF8	YHR165C	PRP8
RPL15/RPL15A	ENSG00000174748	RPL15	YLR029C	RPL15A
PSMD2/RPN1	ENSG00000175166	PSMD2	YHR027C	RPN1
CLTB/CLC1	ENSG00000175416	CLTB	YGR167W	CLC1
TMEM70/ARV1	ENSG00000175606	TMEM70	YLR242C	ARV1
CSTF3/RNA14	ENSG00000176102	CSTF3	YMR061W	RNA14
TYMS/CDC21	ENSG00000176890	TYMS	YOR074C	CDC21
TALDO1/TAL1	ENSG00000177156	TALDO1	YLR354C	TAL1
RPLP2/RPP2B	ENSG00000177600	RPLP2	YDR382W	RPP2B
POLR2L/RPB10	ENSG00000177700	POLR2L	YOR210W	RPB10
GRB2/SLA1	ENSG00000177885	GRB2	YBL007C	SLA1
RPS27/RPS27A	ENSG00000177954	RPS27	YKL156W	RPS27A
IMP3/RPS9B	ENSG00000177971	IMP3	YBR189W	RPS9B
DDX10/HCA4	ENSG00000178105	DDX10	YJL033W	HCA4
WDR6/RTT10	ENSG00000178252	WDR6	YPL183C	RTT10
GAK/SWA2	ENSG00000178950	GAK	YDR320C	SWA2
FARSA/FRS2	ENSG00000179115	FARSA	YFL022C	FRS2
CALR/DIS3	ENSG00000179218	CALR	YOL021C	DIS3
GCC1/NNF1	ENSG00000179562	GCC1	YJR112W	NNF1
PDXDC1/ISN1	ENSG00000179889	PDXDC1	YOR155C	ISN1
COPG1/SEC21	ENSG00000181789	COPG1	YNL287W	SEC21
NOP10/NOP10	ENSG00000182117	NOP10	YHR072W-A	NOP10
AP1S2/APS1	ENSG00000182287	AP1S2	YLR170C	APS1
LIMK2/YML002W	ENSG00000182541	LIMK2	YML002W	YML002W
ADI1/ADI1	ENSG00000182551	ADI1	YMR009W	ADI1
ANXA2/NAM9	ENSG00000182718	ANXA2	YNL137C	NAM9
GLUD2/GDH1	ENSG00000182890	GLUD2	YOR375C	GDH1
AP2A2/APL3	ENSG00000183020	AP2A2	YBL037W	APL3
SF3A3/PRP9	ENSG00000183431	SF3A3	YDL030W	PRP9
PSMG1/RRT8	ENSG00000183527	PSMG1	YOL048C	RRT8
PSG9/IRC22	ENSG00000183668	PSG9	YEL001C	IRC22
PTP4A2/ALG12	ENSG00000184007	PTP4A2	YNR030W	ALG12
ACTG1/ACT1	ENSG00000184009	ACTG1	YFL039C	ACT1
COPB2/SEC27	ENSG00000184432	COPB2	YGL137W	SEC27
PTP4A3/CDC14	ENSG00000184489	PTP4A3	YFR028C	CDC14
SEPT9/CDC10	ENSG00000184640	SEPT9	YCR002C	CDC10
HIST2H2BE/HTB1	ENSG00000184678	HIST2H2BE	YDR224C	HTB1
RPS17/RPS17B	ENSG00000184779	RPS17	YDR447C	RPS17B
TMED9/ERP1	ENSG00000184840	TMED9	YAR002C-A	ERP1
NDUFA6/PET20	ENSG00000184983	NDUFA6	YPL159C	PET20
AP3M1/APM3	ENSG00000185009	AP3M1	YBR288C	APM3
SIGIRR/YJL144W	ENSG00000185187	SIGIRR	YJL144W	YJL144W
PSMD13/RPN9	ENSG00000185627	PSMD13	YDR427W	RPN9
DRG1/RBG1	ENSG00000185721	DRG1	YAL036C	RBG1
ATP6V0C/VMA3	ENSG00000185883	ATP6V0C	YEL027W	VMA3
IFITM1/VMA11	ENSG00000185885	IFITM1	YPL234C	VMA11
POLR3C/RPC82	ENSG00000186141	POLR3C	YPR190C	RPC82
PPP1CC/GLC7	ENSG00000186298	PPP1CC	YER133W	GLC7
RPS23/RPS23A	ENSG00000186468	RPS23	YGR118W	RPS23A
NAP1L1/NAP1	ENSG00000187109	NAP1L1	YKR048C	NAP1
EPOR/RRT2	ENSG00000187266	EPOR	YBR246W	RRT2
H2AFX/HTA1	ENSG00000188486	H2AFX	YDR225W	HTA1
RPL14/RPL14B	ENSG00000188846	RPL14	YHL001W	RPL14B
S100A13/YLL054C	ENSG00000189171	S100A13	YLL054C	YLL054C
SUPT5H/SPT5	ENSG00000196235	SUPT5H	YML010W	SPT5
ATP2A1/ENA2	ENSG00000196296	ATP2A1	YDR039C	ENA2
XRCC6/YKU70	ENSG00000196419	XRCC6	YMR284W	YKU70
PRPF40A/URN1	ENSG00000196504	PRPF40A	YPR152C	URN1
ANAPC7/CDC23	ENSG00000196510	ANAPC7	YHR166C	CDC23
CD47/GAS5	ENSG00000196776	CD47	YOL030W	GAS5
PCBP2/MER1	ENSG00000197111	PCBP2	YNL210W	MER1
SND1/LCL3	ENSG00000197157	SND1	YGL085W	LCL3
PSMD12/RPN5	ENSG00000197170	PSMD12	YDL147W	RPN5
BLM/SGS1	ENSG00000197299	BLM	YMR190C	SGS1
ATG7/ATG7	ENSG00000197548	ATG7	YHR171W	ATG7
RPL37A/RPL43B	ENSG00000197756	RPL37A	YJR094W-A	RPL43B
GPAA1/GAA1	ENSG00000197858	GPAA1	YLR088W	GAA1
SDAD1/SDA1	ENSG00000198301	SDAD1	YGR245C	SDA1
ITSN2/TAX4	ENSG00000198399	ITSN2	YJL083W	TAX4
CALM1/PAH1	ENSG00000198668	CALM1	YMR165C	PAH1
CTR9/CTR9	ENSG00000198730	CTR9	YOL145C	CTR9
CNOT7/SPS2	ENSG00000198791	CNOT7	YDR522C	SPS2
PNP/PNP1	ENSG00000198805	PNP	YLR209C	PNP1
ATG9A/ATG9	ENSG00000198925	ATG9A	YDL149W	ATG9
GIGYF2/SYH1	ENSG00000204120	GIGYF2	YPL105C	SYH1
BAG6/RPS31	ENSG00000204463	BAG6	YLR167W	RPS31
ABCF1/NEW1	ENSG00000204574	ABCF1	YPL226W	NEW1
GNB2L1/ASC1	ENSG00000204628	GNB2L1	YMR116C	ASC1
TRIM27/ASI2	ENSG00000204713	TRIM27	YNL159C	ASI2
ATXN2/PBP1	ENSG00000204842	ATXN2	YGR178C	PBP1
IPO7/NMD5	ENSG00000205339	IPO7	YJR132W	NMD5
STK38L/DBF20	ENSG00000211455	STK38L	YPR111W	DBF20
TSN/YOR365C	ENSG00000211460	TSN	YOR365C	YOR365C
SUPT4H1/SPT4	ENSG00000213246	SUPT4H1	YGR063C	SPT4
RPS29/RPS29A	ENSG00000213741	RPS29	YLR388W	RPS29A
MRPL23/MRP20	ENSG00000214026	MRPL23	YDR405W	MRP20
