# Supplementary material for: Scope and limitations of yeast as a model organism for studying human tissue-specific pathways
Source: BMC Syst Biol. 2015 Dec 29;9:96. doi: 10.1186/s12918-015-0253-0 (PMC4696342; doi:10.1186/s12918-015-0253-0)
Supplement: Additional file 3 — Core gene alignment. Alignment graph of core housekeeping genes. (ZIP 32 Kb) [file 12918_2015_253_MOESM3_ESM.zip › HK_Conserved_AlignGraph_edges.tsv]

First_ortholog_pair	Second_ortholog_pair	Edge_type
KPNA6/SRP1	NME2/YNK1	conserved
RPS3/RPS3	NME2/YNK1	conserved
RPL30/RPL30	NME2/YNK1	conserved
POLR3E/RPC37	POLR3B/RET1	conserved
POLR1C/RPC40	POLR3B/RET1	conserved
POLR2L/RPB10	POLR3B/RET1	conserved
H2AFX/HTA1	POLR3B/RET1	conserved
SNX1/VPS5	WAS/LAS17	conserved
CAPZB/CAP2	WAS/LAS17	conserved
WIPF1/VRP1	WAS/LAS17	conserved
CLTC/CHC1	WAS/LAS17	conserved
GRB2/SLA1	WAS/LAS17	conserved
ACTG1/ACT1	WAS/LAS17	conserved
ITSN2/TAX4	WAS/LAS17	conserved
DDX18/HAS1	RNF10/MAG2	conserved
DDX18/HAS1	KPNA6/SRP1	conserved
RAE1/GLE2	KPNA6/SRP1	conserved
SNRNP70/SNP1	KPNA6/SRP1	conserved
GAPDH/TDH3	KPNA6/SRP1	conserved
MED7/MED7	KPNA6/SRP1	conserved
PCYT1A/PCT1	KPNA6/SRP1	conserved
PNP/PNP1	KPNA6/SRP1	conserved
VPS35/VPS35	SNX1/VPS5	conserved
RPL6/RPL6A	ABCF2/ARB1	conserved
RPL27A/RPL28	ABCF2/ARB1	conserved
ATP6V1D/VMA8	ATP6V0A1/VPH1	conserved
ATP6V1A/VMA1	ATP6V0A1/VPH1	conserved
ATP6V1G1/VMA10	ATP6V0A1/VPH1	conserved
ATP6V1B2/VMA2	ATP6V0A1/VPH1	conserved
ATP6V1C1/VMA5	ATP6V0A1/VPH1	conserved
UBE2I/UBC9	PIAS1/NFI1	conserved
RBX1/HRT1	CUL3/RTT101	conserved
NEDD8/RUB1	CUL3/RTT101	conserved
AP2M1/APM4	AP2S1/APS2	conserved
AP2A2/APL3	AP2S1/APS2	conserved
XPO1/CRM1	R3HDM1/RBS1	conserved
TUBA1A/TUB3	PUM2/PUF3	conserved
RAB1A/YPT1	GDI2/GDI1	conserved
RAB5A/YPT52	GDI2/GDI1	conserved
RAB8A/SEC4	GDI2/GDI1	conserved
POLR2L/RPB10	POLR3E/RPC37	conserved
RPS5/RPS5	RPL18/RPL18B	conserved
DDX18/HAS1	RPL18/RPL18B	conserved
RPL6/RPL6A	RPL18/RPL18B	conserved
RPL24/RPL24A	RPL18/RPL18B	conserved
RPL27/RPL27B	RPL18/RPL18B	conserved
RPS6/RPS6B	RPL18/RPL18B	conserved
RPS24/RPS24A	RPL18/RPL18B	conserved
RPS11/RPS11B	RPL18/RPL18B	conserved
RPL11/RPL11B	RPL18/RPL18B	conserved
RPS3/RPS3	RPL18/RPL18B	conserved
FAU/RPS30A	RPL18/RPL18B	conserved
RPL30/RPL30	RPL18/RPL18B	conserved
RPL8/RPL2A	RPL18/RPL18B	conserved
RPL27A/RPL28	RPL18/RPL18B	conserved
RPL15/RPL15A	RPL18/RPL18B	conserved
RPLP2/RPP2B	RPL18/RPL18B	conserved
RPS17/RPS17B	RPL18/RPL18B	conserved
RPL14/RPL14B	RPL18/RPL18B	conserved
TNPO1/KAP104	TNPO3/MTR10	conserved
NFYB/HAP3	NFYC/HAP5	conserved
CSE1L/CSE1	ARFGEF1/SEC7	conserved
FH/FUM1	RHOA/RHO1	conserved
ARHGDIA/RDI1	RHOA/RHO1	conserved
PTP4A3/CDC14	ATP1B3/REF2	conserved
SNRNP70/SNP1	PABPC1/MUD2	conserved
SNRPC/YHC1	PABPC1/MUD2	conserved
SNRPD2/SMD2	PABPC1/MUD2	conserved
SNRPB2/MUD1	PABPC1/MUD2	conserved
HNRNPK/PBP2	PABPC1/MUD2	conserved
PCBP2/MER1	PABPC1/MUD2	conserved
ACTG1/ACT1	WDR1/AIP1	conserved
KAT5/ESA1	ING3/YNG2	conserved
TNIP2/SHE9	IKBKG/SEC2	conserved
PGK1/PGK1	ENO1/ENO2	conserved
GAPDH/TDH3	ENO1/ENO2	conserved
AP3B1/APL6	ENO1/ENO2	conserved
MED7/MED7	ENO1/ENO2	conserved
MLH3/MLH3	MLH1/MLH1	conserved
BLM/SGS1	MLH1/MLH1	conserved
CORO1C/CRN1	CAPZB/CAP2	conserved
UBE2I/UBC9	PIAS2/SIZ1	conserved
PSMD2/RPN1	VDAC3/POR1	conserved
XRCC6/YKU70	XRCC5/YKU80	conserved
TNPO1/KAP104	PGM1/PGM2	conserved
SUPT16H/SPT16	SMARCA2/MOT1	conserved
KAT5/ESA1	SMARCA2/MOT1	conserved
CCT4/CCT4	XPO1/CRM1	conserved
GGA3/GGA2	XPO1/CRM1	conserved
BECN1/VPS30	XPO1/CRM1	conserved
NARS/DED81	XPO1/CRM1	conserved
AGFG1/NUP42	XPO1/CRM1	conserved
ATXN2/PBP1	XPO1/CRM1	conserved
HIST2H2BE/HTB1	TNPO1/KAP104	conserved
RPL6/RPL6A	RPS5/RPS5	conserved
EIF5/TIF5	RPS5/RPS5	conserved
FBL/NOP1	RPS5/RPS5	conserved
EIF3B/PRT1	RPS5/RPS5	conserved
RPL24/RPL24A	RPS5/RPS5	conserved
RPL27/RPL27B	RPS5/RPS5	conserved
NARS/DED81	RPS5/RPS5	conserved
NAT10/KRE33	RPS5/RPS5	conserved
RPL35/RPL35B	RPS5/RPS5	conserved
RPS6/RPS6B	RPS5/RPS5	conserved
RPS24/RPS24A	RPS5/RPS5	conserved
RPS11/RPS11B	RPS5/RPS5	conserved
RPL11/RPL11B	RPS5/RPS5	conserved
RPS3/RPS3	RPS5/RPS5	conserved
FAU/RPS30A	RPS5/RPS5	conserved
RPL30/RPL30	RPS5/RPS5	conserved
RPL8/RPL2A	RPS5/RPS5	conserved
RPL27A/RPL28	RPS5/RPS5	conserved
RPL15/RPL15A	RPS5/RPS5	conserved
RPLP2/RPP2B	RPS5/RPS5	conserved
IMP3/RPS9B	RPS5/RPS5	conserved
RPS17/RPS17B	RPS5/RPS5	conserved
RPL14/RPL14B	RPS5/RPS5	conserved
GNB2L1/ASC1	RPS5/RPS5	conserved
EIF5/TIF5	EIF3I/TIF34	conserved
EIF3B/PRT1	EIF3I/TIF34	conserved
EIF3A/RPG1	EIF3I/TIF34	conserved
EIF1B/SUI1	EIF3I/TIF34	conserved
EIF2S1/SUI2	EIF3I/TIF34	conserved
ABCE1/RLI1	EIF3I/TIF34	conserved
COPB2/SEC27	EIF3I/TIF34	conserved
GNB2L1/ASC1	EIF3I/TIF34	conserved
HSPA8/SSB1	NFX1/FAP1	conserved
ARFGAP1/GLO3	TMED2/EMP24	conserved
TMED10/ERV25	TMED2/EMP24	conserved
PSMD12/RPN5	TMED2/EMP24	conserved
RPL6/RPL6A	DDX18/HAS1	conserved
DDX24/MAK5	DDX18/HAS1	conserved
SNRNP70/SNP1	DDX18/HAS1	conserved
FBL/NOP1	DDX18/HAS1	conserved
UTP6/RRP5	DDX18/HAS1	conserved
NOP2/NOP2	DDX18/HAS1	conserved
RPF1/SSF1	DDX18/HAS1	conserved
RPL27/RPL27B	DDX18/HAS1	conserved
NAT10/KRE33	DDX18/HAS1	conserved
DDX56/DBP9	DDX18/HAS1	conserved
WDR12/YTM1	DDX18/HAS1	conserved
RPL11/RPL11B	DDX18/HAS1	conserved
RPL27A/RPL28	DDX18/HAS1	conserved
RPL15/RPL15A	DDX18/HAS1	conserved
DDX10/HCA4	DDX18/HAS1	conserved
SDAD1/SDA1	DDX18/HAS1	conserved
DDX24/MAK5	RPL6/RPL6A	conserved
EIF5/TIF5	RPL6/RPL6A	conserved
NOP2/NOP2	RPL6/RPL6A	conserved
RPL24/RPL24A	RPL6/RPL6A	conserved
PSMD14/RPN11	RPL6/RPL6A	conserved
RPL27/RPL27B	RPL6/RPL6A	conserved
TEX10/IPI1	RPL6/RPL6A	conserved
RPL35/RPL35B	RPL6/RPL6A	conserved
RPS6/RPS6B	RPL6/RPL6A	conserved
RPS24/RPS24A	RPL6/RPL6A	conserved
SEC31A/SEC31	RPL6/RPL6A	conserved
RPS11/RPS11B	RPL6/RPL6A	conserved
RPL11/RPL11B	RPL6/RPL6A	conserved
RPS3/RPS3	RPL6/RPL6A	conserved
FAU/RPS30A	RPL6/RPL6A	conserved
RPL30/RPL30	RPL6/RPL6A	conserved
RPL8/RPL2A	RPL6/RPL6A	conserved
RPL27A/RPL28	RPL6/RPL6A	conserved
RPL38/RPL38	RPL6/RPL6A	conserved
RPL15/RPL15A	RPL6/RPL6A	conserved
RPLP2/RPP2B	RPL6/RPL6A	conserved
RPS17/RPS17B	RPL6/RPL6A	conserved
RPS23/RPS23A	RPL6/RPL6A	conserved
RPL14/RPL14B	RPL6/RPL6A	conserved
ANAPC7/CDC23	ANAPC5/APC5	conserved
HSPA8/SSB1	KDM2B/REX4	conserved
FBL/NOP1	DDX24/MAK5	conserved
NOP2/NOP2	DDX24/MAK5	conserved
RPL11/RPL11B	DDX24/MAK5	conserved
RPL30/RPL30	DDX24/MAK5	conserved
CSTF2/PTI1	PAPOLA/PAP1	conserved
HNRNPR/NAB6	PAPOLA/PAP1	conserved
CPSF2/YSH1	PAPOLA/PAP1	conserved
CSTF3/RNA14	PAPOLA/PAP1	conserved
DDX10/HCA4	PAPOLA/PAP1	conserved
EIF1B/SUI1	AARS/ALA1	conserved
EIF2B2/GCD7	AARS/ALA1	conserved
PSMC2/RPT5	AARS/ALA1	conserved
EXOC4/SEC8	EXOC1/SEC3	conserved
PDHA1/PDA1	DLD/LPD1	conserved
SUPT6H/SPT6	SUPT16H/SPT16	conserved
HSPA8/SSB1	SUPT16H/SPT16	conserved
RNGTT/CEG1	SUPT16H/SPT16	conserved
PSMC2/RPT5	SUPT16H/SPT16	conserved
H2AFX/HTA1	SUPT16H/SPT16	conserved
CTR9/CTR9	SUPT16H/SPT16	conserved
SNRPD2/SMD2	CDC5L/CEF1	conserved
SNRPB/SMB1	CDC5L/CEF1	conserved
SNRPF/SMX3	CDC5L/CEF1	conserved
SRRM2/CWC21	CDC5L/CEF1	conserved
PRPF8/PRP8	CDC5L/CEF1	conserved
SF3A3/PRP9	CDC5L/CEF1	conserved
PRPF40A/URN1	CDC5L/CEF1	conserved
ATP5F1/ATP4	ATP5D/ATP16	conserved
ATP5A1/ATP2	ATP5D/ATP16	conserved
CLTC/CHC1	GGA1/GGA1	conserved
ARF1/ARF1	GGA1/GGA1	conserved
FBL/NOP1	NHP2L1/NHP2	conserved
SNRPB/SMB1	NHP2L1/NHP2	conserved
RPS11/RPS11B	NHP2L1/NHP2	conserved
DDX21/SPB4	NHP2L1/NHP2	conserved
RPS29/RPS29A	NHP2L1/NHP2	conserved
ARF1/ARF1	PICK1/YLR462W	conserved
PSMD2/RPN1	RBX1/HRT1	conserved
COPB2/SEC27	RBX1/HRT1	conserved
HSPA8/SSB1	RBM23/TIF3	conserved
ATP6V1A/VMA1	ATP6V1D/VMA8	conserved
EIF2B2/GCD7	ATP6V1D/VMA8	conserved
ATP6V1B2/VMA2	ATP6V1D/VMA8	conserved
ATP6V1C1/VMA5	ATP6V1D/VMA8	conserved
STX6/VAM7	VTI1B/VTI1	conserved
STX8/SYN8	VTI1B/VTI1	conserved
EIF3B/PRT1	EIF5/TIF5	conserved
EIF3A/RPG1	EIF5/TIF5	conserved
HSPA8/SSB1	EIF5/TIF5	conserved
EIF1B/SUI1	EIF5/TIF5	conserved
EIF2S1/SUI2	EIF5/TIF5	conserved
RPS3/RPS3	EIF5/TIF5	conserved
ABCE1/RLI1	EIF5/TIF5	conserved
EIF1AX/TIF11	EIF5/TIF5	conserved
SUPT5H/SPT5	EIF5/TIF5	conserved
NXF1/MEX67	RAE1/GLE2	conserved
ARF1/ARF1	ARFGAP1/GLO3	conserved
PSMD11/RPN6	USP14/UBP6	conserved
PSMD14/RPN11	USP14/UBP6	conserved
PSMA1/PRE5	USP14/UBP6	conserved
PSMC2/RPT5	USP14/UBP6	conserved
PSMD6/RPN7	USP14/UBP6	conserved
PSMD2/RPN1	USP14/UBP6	conserved
PSMD13/RPN9	USP14/UBP6	conserved
PSMD12/RPN5	USP14/UBP6	conserved
SUPT5H/SPT5	RNMT/ABD1	conserved
CALM1/PAH1	RIOK3/RIO1	conserved
CPSF2/YSH1	CSTF2/PTI1	conserved
CSTF3/RNA14	CSTF2/PTI1	conserved
PSMD11/RPN6	PGK1/PGK1	conserved
GAPDH/TDH3	PGK1/PGK1	conserved
MED7/MED7	PGK1/PGK1	conserved
COPB2/SEC27	PGK1/PGK1	conserved
RAC1/CDC42	ARHGEF7/FUS2	conserved
STX6/VAM7	VPS18/PEP3	conserved
RAB5A/YPT52	VPS18/PEP3	conserved
SNRPC/YHC1	SNRNP70/SNP1	conserved
SNRPD2/SMD2	SNRNP70/SNP1	conserved
SNRPB/SMB1	SNRNP70/SNP1	conserved
SNRPB2/MUD1	SNRNP70/SNP1	conserved
SNRPF/SMX3	SNRNP70/SNP1	conserved
PRPF8/PRP8	SNRNP70/SNP1	conserved
ADI1/ADI1	SNRNP70/SNP1	conserved
RPP30/RPP1	POP4/POP4	conserved
POP5/POP5	POP4/POP4	conserved
UTP6/RRP5	FBL/NOP1	conserved
NOP2/NOP2	FBL/NOP1	conserved
RNGTT/CEG1	FBL/NOP1	conserved
RPF1/SSF1	FBL/NOP1	conserved
RPL27/RPL27B	FBL/NOP1	conserved
NAT10/KRE33	FBL/NOP1	conserved
WDR12/YTM1	FBL/NOP1	conserved
RPS11/RPS11B	FBL/NOP1	conserved
RPL11/RPL11B	FBL/NOP1	conserved
NHP2/SNU13	FBL/NOP1	conserved
RPS3/RPS3	FBL/NOP1	conserved
RPL30/RPL30	FBL/NOP1	conserved
DDX21/SPB4	FBL/NOP1	conserved
NOLC1/SRP40	FBL/NOP1	conserved
TSR1/TSR1	FBL/NOP1	conserved
RPL15/RPL15A	FBL/NOP1	conserved
IMP3/RPS9B	FBL/NOP1	conserved
DDX10/HCA4	FBL/NOP1	conserved
NOP10/NOP10	FBL/NOP1	conserved
RPS17/RPS17B	FBL/NOP1	conserved
RAB1A/YPT1	RABAC1/YIP3	conserved
RAB5A/YPT52	RABAC1/YIP3	conserved
GNA12/ARF3	PPP2R1A/TPD3	conserved
PPP4C/PPG1	PPP2R1A/TPD3	conserved
SNRPD2/SMD2	PRPF31/PRP31	conserved
SNRPB/SMB1	PRPF31/PRP31	conserved
SNRPB2/MUD1	PRPF31/PRP31	conserved
SNRPF/SMX3	PRPF31/PRP31	conserved
PRPF8/PRP8	PRPF31/PRP31	conserved
SF3A3/PRP9	PRPF31/PRP31	conserved
EIF3A/RPG1	EIF3B/PRT1	conserved
HSPA8/SSB1	EIF3B/PRT1	conserved
EIF1B/SUI1	EIF3B/PRT1	conserved
EIF2S1/SUI2	EIF3B/PRT1	conserved
ABCE1/RLI1	EIF3B/PRT1	conserved
GNB2L1/ASC1	EIF3B/PRT1	conserved
PSMD11/RPN6	PSMA2/PRE8	conserved
PSMD14/RPN11	PSMA2/PRE8	conserved
PSMA1/PRE5	PSMA2/PRE8	conserved
PSMB7/PUP1	PSMA2/PRE8	conserved
PSMC2/RPT5	PSMA2/PRE8	conserved
PSMD2/RPN1	PSMA2/PRE8	conserved
PSMD12/RPN5	PSMA2/PRE8	conserved
HSPA8/SSB1	BAG1/SNL1	conserved
RNGTT/CEG1	EIF3A/RPG1	conserved
EIF1B/SUI1	EIF3A/RPG1	conserved
EIF2S1/SUI2	EIF3A/RPG1	conserved
RPS3/RPS3	EIF3A/RPG1	conserved
ABCE1/RLI1	EIF3A/RPG1	conserved
RPS23/RPS23A	EIF3A/RPG1	conserved
ARF1/ARF1	GOSR2/BOS1	conserved
HSPA8/SSB1	UTP6/RRP5	conserved
DDX10/HCA4	UTP6/RRP5	conserved
SUPT5H/SPT5	UTP6/RRP5	conserved
PSMD14/RPN11	PSMD11/RPN6	conserved
PSMA1/PRE5	PSMD11/RPN6	conserved
PSMC2/RPT5	PSMD11/RPN6	conserved
PSMD6/RPN7	PSMD11/RPN6	conserved
PSMD2/RPN1	PSMD11/RPN6	conserved
PSMD13/RPN9	PSMD11/RPN6	conserved
PSMD12/RPN5	PSMD11/RPN6	conserved
TAF6L/TAF6	KAT2A/SPT7	conserved
TAF10/TAF10	KAT2A/SPT7	conserved
GAPDH/TDH3	HSPA8/SSB1	conserved
PSMD14/RPN11	HSPA8/SSB1	conserved
ASH2L/BRE2	HSPA8/SSB1	conserved
OGT/TOM71	HSPA8/SSB1	conserved
PSMC2/RPT5	HSPA8/SSB1	conserved
HSP90B1/HSP82	HSPA8/SSB1	conserved
PRPF8/PRP8	HSPA8/SSB1	conserved
GAK/SWA2	HSPA8/SSB1	conserved
CALR/DIS3	HSPA8/SSB1	conserved
ABCF1/NEW1	HSPA8/SSB1	conserved
ACTG1/ACT1	CORO1C/CRN1	conserved
ATP5F1/ATP4	ATP5B/ATP1	conserved
ATPAF1/ATP11	ATP5B/ATP1	conserved
ATP5A1/ATP2	ATP5B/ATP1	conserved
PSMC2/RPT5	ATP5B/ATP1	conserved
ATP5C1/ATP3	ATP5B/ATP1	conserved
RBM19/MRD1	CNOT2/CDC36	conserved
CNOT1/CDC39	CNOT2/CDC36	conserved
RPF1/SSF1	NOP2/NOP2	conserved
RPL27/RPL27B	NOP2/NOP2	conserved
DDX56/DBP9	NOP2/NOP2	conserved
WDR12/YTM1	NOP2/NOP2	conserved
RPL11/RPL11B	NOP2/NOP2	conserved
RPL8/RPL2A	NOP2/NOP2	conserved
NEMF/TAE2	NOP2/NOP2	conserved
MUS81/MUS81	NOP2/NOP2	conserved
POLR2G/RPB7	RNGTT/CEG1	conserved
CTR9/CTR9	RNGTT/CEG1	conserved
NAP1L1/NAP1	PAPD7/PAP2	conserved
RPL27/RPL27B	RPL24/RPL24A	conserved
RPL35/RPL35B	RPL24/RPL24A	conserved
RPS6/RPS6B	RPL24/RPL24A	conserved
RPS24/RPS24A	RPL24/RPL24A	conserved
RPS11/RPS11B	RPL24/RPL24A	conserved
RPL11/RPL11B	RPL24/RPL24A	conserved
FAU/RPS30A	RPL24/RPL24A	conserved
RPL30/RPL30	RPL24/RPL24A	conserved
RPL8/RPL2A	RPL24/RPL24A	conserved
RPL27A/RPL28	RPL24/RPL24A	conserved
RPL15/RPL15A	RPL24/RPL24A	conserved
RPS17/RPS17B	RPL24/RPL24A	conserved
RPS23/RPS23A	RPL24/RPL24A	conserved
RPL37A/RPL43B	RPL24/RPL24A	conserved
ATP6V1G1/VMA10	ATP6V1A/VMA1	conserved
ATP6V1B2/VMA2	ATP6V1A/VMA1	conserved
ATP5A1/ATP2	ATP6V1A/VMA1	conserved
ATP6V1C1/VMA5	ATP6V1A/VMA1	conserved
CNOT8/POP2	ATP6V1A/VMA1	conserved
PSMD2/RPN1	ATP6V1A/VMA1	conserved
NARS/DED81	EIF1B/SUI1	conserved
PSMD2/RPN1	EIF1B/SUI1	conserved
PSMD13/RPN9	EIF1B/SUI1	conserved
PSMA1/PRE5	PSMD14/RPN11	conserved
PDHA1/PDA1	PSMD14/RPN11	conserved
PSMB7/PUP1	PSMD14/RPN11	conserved
PSMC2/RPT5	PSMD14/RPN11	conserved
PSMD6/RPN7	PSMD14/RPN11	conserved
MCC/CMD1	PSMD14/RPN11	conserved
PSMD2/RPN1	PSMD14/RPN11	conserved
COPB2/SEC27	PSMD14/RPN11	conserved
PSMD13/RPN9	PSMD14/RPN11	conserved
PSMD12/RPN5	PSMD14/RPN11	conserved
CDC20/CDC20	CCT4/CCT4	conserved
NARS/DED81	CCT4/CCT4	conserved
PSMC2/RPT5	CCT4/CCT4	conserved
HSP90B1/HSP82	CCT4/CCT4	conserved
RPS17/RPS17B	TIA1/FKS1	conserved
DDX21/SPB4	RPL22/RPL22A	conserved
ATP5A1/ATP2	ATP5F1/ATP4	conserved
ATP5C1/ATP3	ATP5F1/ATP4	conserved
ATP5L/ATP20	ATP5F1/ATP4	conserved
XRCC6/YKU70	ATP5F1/ATP4	conserved
SNRPB/SMB1	SRSF11/HSH49	conserved
SNRPB2/MUD1	SRSF11/HSH49	conserved
SF3A3/PRP9	SRSF11/HSH49	conserved
PRPF40A/URN1	SRSF11/HSH49	conserved
RPL30/RPL30	RPF1/SSF1	conserved
BUB3/BUB3	CDC20/CDC20	conserved
SEPT9/CDC10	RPA2/RFA2	conserved
DAD1/OST2	RPN2/SWP1	conserved
EIF2S1/SUI2	EIF2B2/GCD7	conserved
IPO7/NMD5	EIF2B2/GCD7	conserved
STK38L/DBF20	IDE/AXL1	conserved
PSMD12/RPN5	COPS5/RRI1	conserved
CCBL1/BNA3	SEPT7/CDC3	conserved
SEPT9/CDC10	SEPT7/CDC3	conserved
RPS3/RPS3	RBM19/MRD1	conserved
MAN2C1/AMS1	DNPEP/LAP4	conserved
SNRPD2/SMD2	SNRPC/YHC1	conserved
SNRPB/SMB1	SNRPC/YHC1	conserved
SNRPB2/MUD1	SNRPC/YHC1	conserved
RQCD1/CAF40	CNOT1/CDC39	conserved
CNOT8/POP2	CNOT1/CDC39	conserved
COPB2/SEC27	CNOT1/CDC39	conserved
CLTC/CHC1	GGA3/GGA2	conserved
ARF1/ARF1	GGA3/GGA2	conserved
AP1S2/APS1	GGA3/GGA2	conserved
POLR1C/RPC40	POLR1B/RPA135	conserved
SNRPB/SMB1	SNRPD2/SMD2	conserved
SNRPB2/MUD1	SNRPD2/SMD2	conserved
AAR2/AAR2	SNRPD2/SMD2	conserved
SNRPF/SMX3	SNRPD2/SMD2	conserved
TXNL4A/DIB1	SNRPD2/SMD2	conserved
SRRM2/CWC21	SNRPD2/SMD2	conserved
PRPF8/PRP8	SNRPD2/SMD2	conserved
SF3A3/PRP9	SNRPD2/SMD2	conserved
SNRPB2/MUD1	SNRPB/SMB1	conserved
AAR2/AAR2	SNRPB/SMB1	conserved
RBM8A/LHP1	SNRPB/SMB1	conserved
SNRPF/SMX3	SNRPB/SMB1	conserved
NHP2/SNU13	SNRPB/SMB1	conserved
SRRM2/CWC21	SNRPB/SMB1	conserved
PRPF8/PRP8	SNRPB/SMB1	conserved
SF3A3/PRP9	SNRPB/SMB1	conserved
PRPF40A/URN1	SNRPB/SMB1	conserved
GNB2L1/ASC1	SNRPB/SMB1	conserved
ACTG1/ACT1	DSTN/COF1	conserved
RBM8A/LHP1	SNRPB2/MUD1	conserved
SNRPF/SMX3	SNRPB2/MUD1	conserved
PCBP1/HEK2	SNRPB2/MUD1	conserved
PRPF8/PRP8	SNRPB2/MUD1	conserved
SF3A3/PRP9	SNRPB2/MUD1	conserved
PCBP1/HEK2	HNRNPR/NAB6	conserved
COPB1/SEC26	ERGIC3/ERV41	conserved
COPB2/SEC27	ERGIC3/ERV41	conserved
AGFG1/NUP42	EPS15L1/NUP82	conserved
MRPL15/MRPL10	COPB1/SEC26	conserved
ARF1/ARF1	COPB1/SEC26	conserved
COPG1/SEC21	COPB1/SEC26	conserved
COPB2/SEC27	COPB1/SEC26	conserved
PSMB7/PUP1	PSMA1/PRE5	conserved
PSMC2/RPT5	PSMA1/PRE5	conserved
PSMD6/RPN7	PSMA1/PRE5	conserved
PSMD2/RPN1	PSMA1/PRE5	conserved
PSMD13/RPN9	PSMA1/PRE5	conserved
PSMD12/RPN5	PSMA1/PRE5	conserved
DPY30/SDC1	ASH2L/BRE2	conserved
NAT10/KRE33	RPL27/RPL27B	conserved
RPL35/RPL35B	RPL27/RPL27B	conserved
RPS6/RPS6B	RPL27/RPL27B	conserved
RPS24/RPS24A	RPL27/RPL27B	conserved
RPS11/RPS11B	RPL27/RPL27B	conserved
RPL11/RPL11B	RPL27/RPL27B	conserved
RPS3/RPS3	RPL27/RPL27B	conserved
FAU/RPS30A	RPL27/RPL27B	conserved
RPL30/RPL30	RPL27/RPL27B	conserved
RPL8/RPL2A	RPL27/RPL27B	conserved
RPL27A/RPL28	RPL27/RPL27B	conserved
RPL38/RPL38	RPL27/RPL27B	conserved
RPL15/RPL15A	RPL27/RPL27B	conserved
RPLP2/RPP2B	RPL27/RPL27B	conserved
RPS17/RPS17B	RPL27/RPL27B	conserved
RPS23/RPS23A	RPL27/RPL27B	conserved
RPL14/RPL14B	RPL27/RPL27B	conserved
RPL37A/RPL43B	RPL27/RPL27B	conserved
COPB2/SEC27	PDHA1/PDA1	conserved
COPB2/SEC27	HSD17B7/ERG27	conserved
AP3S2/APS3	AP3B1/APL6	conserved
AP3M1/APM3	AP3B1/APL6	conserved
TSR1/TSR1	KRAS/RAS2	conserved
POLR1C/RPC40	LARS/CDC60	conserved
PSMC2/RPT5	EIF2S1/SUI2	conserved
ATP5C1/ATP3	EIF2S1/SUI2	conserved
PPP1CC/GLC7	EIF2S1/SUI2	conserved
PSMC2/RPT5	NARS/DED81	conserved
PSMD13/RPN9	NARS/DED81	conserved
ABCF1/NEW1	NARS/DED81	conserved
RPS6/RPS6B	NAT10/KRE33	conserved
RPS24/RPS24A	NAT10/KRE33	conserved
RPL11/RPL11B	NAT10/KRE33	conserved
RPS3/RPS3	NAT10/KRE33	conserved
RPL30/RPL30	NAT10/KRE33	conserved
DDX10/HCA4	NAT10/KRE33	conserved
RPS17/RPS17B	NAT10/KRE33	conserved
ARHGDIA/RDI1	RAC1/CDC42	conserved
PIK3R1/RGA2	RAC1/CDC42	conserved
ATP6V1B2/VMA2	ATP6V1G1/VMA10	conserved
ATP6V1C1/VMA5	ATP6V1G1/VMA10	conserved
RPL8/RPL2A	TEX10/IPI1	conserved
PSMD12/RPN5	PSMB7/PUP1	conserved
RPS6/RPS6B	RPL35/RPL35B	conserved
RPS24/RPS24A	RPL35/RPL35B	conserved
RPL11/RPL11B	RPL35/RPL35B	conserved
RPS3/RPS3	RPL35/RPL35B	conserved
FAU/RPS30A	RPL35/RPL35B	conserved
RPL30/RPL30	RPL35/RPL35B	conserved
RPL8/RPL2A	RPL35/RPL35B	conserved
RPL27A/RPL28	RPL35/RPL35B	conserved
RPL15/RPL15A	RPL35/RPL35B	conserved
RPLP2/RPP2B	RPL35/RPL35B	conserved
RPS17/RPS17B	RPL35/RPL35B	conserved
RPS23/RPS23A	RPL35/RPL35B	conserved
RPL14/RPL14B	RPL35/RPL35B	conserved
RPL37A/RPL43B	RPL35/RPL35B	conserved
RPS24/RPS24A	RPS6/RPS6B	conserved
RPS11/RPS11B	RPS6/RPS6B	conserved
RPL11/RPL11B	RPS6/RPS6B	conserved
RPS3/RPS3	RPS6/RPS6B	conserved
FAU/RPS30A	RPS6/RPS6B	conserved
RPL30/RPL30	RPS6/RPS6B	conserved
RPL8/RPL2A	RPS6/RPS6B	conserved
DDX21/SPB4	RPS6/RPS6B	conserved
RPL27A/RPL28	RPS6/RPS6B	conserved
RPL15/RPL15A	RPS6/RPS6B	conserved
RPLP2/RPP2B	RPS6/RPS6B	conserved
IMP3/RPS9B	RPS6/RPS6B	conserved
RPS17/RPS17B	RPS6/RPS6B	conserved
RPS23/RPS23A	RPS6/RPS6B	conserved
RPL14/RPL14B	RPS6/RPS6B	conserved
MRPL16/MRPL16	MRPL15/MRPL10	conserved
COPB2/SEC27	MRPL15/MRPL10	conserved
MRPL23/MRP20	MRPL15/MRPL10	conserved
TAF10/TAF10	PPM1B/PTC1	conserved
RAB8A/SEC4	RAB1A/YPT1	conserved
RPS11/RPS11B	RPS24/RPS24A	conserved
RPL11/RPL11B	RPS24/RPS24A	conserved
RPS3/RPS3	RPS24/RPS24A	conserved
FAU/RPS30A	RPS24/RPS24A	conserved
RPL30/RPL30	RPS24/RPS24A	conserved
RPL8/RPL2A	RPS24/RPS24A	conserved
DDX21/SPB4	RPS24/RPS24A	conserved
RPL27A/RPL28	RPS24/RPS24A	conserved
TSR1/TSR1	RPS24/RPS24A	conserved
RPL15/RPL15A	RPS24/RPS24A	conserved
RPLP2/RPP2B	RPS24/RPS24A	conserved
IMP3/RPS9B	RPS24/RPS24A	conserved
RPS17/RPS17B	RPS24/RPS24A	conserved
RPS23/RPS23A	RPS24/RPS24A	conserved
RPL14/RPL14B	RPS24/RPS24A	conserved
TXNL4A/DIB1	SNRPF/SMX3	conserved
SRRM2/CWC21	SNRPF/SMX3	conserved
PRPF8/PRP8	SNRPF/SMX3	conserved
SF3A3/PRP9	SNRPF/SMX3	conserved
COQ7/CAT5	ESD/YJL068C	conserved
TALDO1/TAL1	ESD/YJL068C	conserved
DDX21/SPB4	SRP14/SRP14	conserved
POLR1C/RPC40	MAN2C1/AMS1	conserved
CLTB/CLC1	CLTC/CHC1	conserved
GAK/SWA2	CLTC/CHC1	conserved
RPL11/RPL11B	RPS11/RPS11B	conserved
RPL37/RPL37A	RPS11/RPS11B	conserved
RPS3/RPS3	RPS11/RPS11B	conserved
FAU/RPS30A	RPS11/RPS11B	conserved
RPL30/RPL30	RPS11/RPS11B	conserved
RPL8/RPL2A	RPS11/RPS11B	conserved
DDX21/SPB4	RPS11/RPS11B	conserved
RPL27A/RPL28	RPS11/RPS11B	conserved
RPL38/RPL38	RPS11/RPS11B	conserved
RPL15/RPL15A	RPS11/RPS11B	conserved
RPS17/RPS17B	RPS11/RPS11B	conserved
RPS23/RPS23A	RPS11/RPS11B	conserved
RPL14/RPL14B	RPS11/RPS11B	conserved
RPL37A/RPL43B	RPS11/RPS11B	conserved
RPS29/RPS29A	RPS11/RPS11B	conserved
RPS3/RPS3	RPL11/RPL11B	conserved
FAU/RPS30A	RPL11/RPL11B	conserved
RPL30/RPL30	RPL11/RPL11B	conserved
RPL8/RPL2A	RPL11/RPL11B	conserved
DDX21/SPB4	RPL11/RPL11B	conserved
RPL27A/RPL28	RPL11/RPL11B	conserved
RPL15/RPL15A	RPL11/RPL11B	conserved
RPLP2/RPP2B	RPL11/RPL11B	conserved
IMP3/RPS9B	RPL11/RPL11B	conserved
RPS17/RPS17B	RPL11/RPL11B	conserved
RPS23/RPS23A	RPL11/RPL11B	conserved
RPL14/RPL14B	RPL11/RPL11B	conserved
RPL37A/RPL43B	RPL11/RPL11B	conserved
RPL30/RPL30	ZNF593/BUD20	conserved
RPL8/RPL2A	ZNF593/BUD20	conserved
RPL27A/RPL28	ZNF593/BUD20	conserved
RPL38/RPL38	ZNF593/BUD20	conserved
H2AFX/HTA1	ZNF593/BUD20	conserved
TMED10/ERV25	ARF1/ARF1	conserved
POLR1C/RPC40	ARF1/ARF1	conserved
COPG1/SEC21	ARF1/ARF1	conserved
COPB2/SEC27	ARF1/ARF1	conserved
PSMD12/RPN5	MDH2/MDH2	conserved
ATP6V1C1/VMA5	ATP6V1B2/VMA2	conserved
POP5/POP5	RPP30/RPP1	conserved
FAU/RPS30A	RPS3/RPS3	conserved
RPL8/RPL2A	RPS3/RPS3	conserved
RPL27A/RPL28	RPS3/RPS3	conserved
RPL15/RPL15A	RPS3/RPS3	conserved
IMP3/RPS9B	RPS3/RPS3	conserved
RPS17/RPS17B	RPS3/RPS3	conserved
RPL14/RPL14B	RPS3/RPS3	conserved
GNB2L1/ASC1	RPS3/RPS3	conserved
KAT5/ESA1	ATM/TRA1	conserved
H2AFX/HTA1	ATM/TRA1	conserved
RPL30/RPL30	FAU/RPS30A	conserved
RPL8/RPL2A	FAU/RPS30A	conserved
RPL27A/RPL28	FAU/RPS30A	conserved
RPL15/RPL15A	FAU/RPS30A	conserved
RPLP2/RPP2B	FAU/RPS30A	conserved
RPS17/RPS17B	FAU/RPS30A	conserved
RPS23/RPS23A	FAU/RPS30A	conserved
RPL14/RPL14B	FAU/RPS30A	conserved
RPL37A/RPL43B	FAU/RPS30A	conserved
ATP5C1/ATP3	ATP5A1/ATP2	conserved
MED7/MED7	MED21/SRB7	conserved
RPL30/RPL30	MED7/MED7	conserved
RPL8/RPL2A	RPL30/RPL30	conserved
DDX21/SPB4	RPL30/RPL30	conserved
RPL27A/RPL28	RPL30/RPL30	conserved
RPL38/RPL38	RPL30/RPL30	conserved
RPL15/RPL15A	RPL30/RPL30	conserved
RPLP2/RPP2B	RPL30/RPL30	conserved
RPS17/RPS17B	RPL30/RPL30	conserved
RPL14/RPL14B	RPL30/RPL30	conserved
SDAD1/SDA1	RPL30/RPL30	conserved
TAF10/TAF10	KAT6B/SAS2	conserved
AP3M1/APM3	AP3S2/APS3	conserved
NEMF/TAE2	RPL8/RPL2A	conserved
DDX21/SPB4	RPL8/RPL2A	conserved
RPL27A/RPL28	RPL8/RPL2A	conserved
RPL15/RPL15A	RPL8/RPL2A	conserved
RPLP2/RPP2B	RPL8/RPL2A	conserved
IMP3/RPS9B	RPL8/RPL2A	conserved
DDX10/HCA4	RPL8/RPL2A	conserved
RPS17/RPS17B	RPL8/RPL2A	conserved
RPL14/RPL14B	RPL8/RPL2A	conserved
RPL37A/RPL43B	RPL8/RPL2A	conserved
PSMD6/RPN7	PSMC2/RPT5	conserved
ABCE1/RLI1	PSMC2/RPT5	conserved
PSMD2/RPN1	PSMC2/RPT5	conserved
COPB2/SEC27	PSMC2/RPT5	conserved
PSMD13/RPN9	PSMC2/RPT5	conserved
PSMD12/RPN5	PSMC2/RPT5	conserved
ABCF1/NEW1	PSMC2/RPT5	conserved
AP2A2/APL3	AP2M1/APM4	conserved
ABCF1/NEW1	ABCF3/YEF3	conserved
COPB2/SEC27	PCYT1A/PCT1	conserved
POLR1C/RPC40	POLR3K/RPC11	conserved
TAF10/TAF10	TAF6L/TAF6	conserved
ARPC2/ARC35	ARPC5/ARC15	conserved
PSMD2/RPN1	PSMD6/RPN7	conserved
COPB2/SEC27	PSMD6/RPN7	conserved
PSMD13/RPN9	PSMD6/RPN7	conserved
PSMD12/RPN5	PSMD6/RPN7	conserved
SUPT5H/SPT5	ABCE1/RLI1	conserved
PCBP1/HEK2	HNRNPK/PBP2	conserved
TUBA1A/TUB3	DDX21/SPB4	conserved
RPL15/RPL15A	DDX21/SPB4	conserved
RPLP2/RPP2B	DDX21/SPB4	conserved
RPS23/RPS23A	DDX21/SPB4	conserved
NAP1L1/NAP1	DDX21/SPB4	conserved
CLP1/CLP1	CPSF2/YSH1	conserved
CSTF3/RNA14	CPSF2/YSH1	conserved
RPL38/RPL38	RPL27A/RPL28	conserved
RPL15/RPL15A	RPL27A/RPL28	conserved
RPLP2/RPP2B	RPL27A/RPL28	conserved
RPS17/RPS17B	RPL27A/RPL28	conserved
RPS23/RPS23A	RPL27A/RPL28	conserved
RPL14/RPL14B	RPL27A/RPL28	conserved
COPB2/SEC27	HSP90B1/HSP82	conserved
IPO7/NMD5	HSP90B1/HSP82	conserved
RRM2/RNR2	RRM1/RNR1	conserved
ABCF1/NEW1	EEF2/TEF1	conserved
RPS17/RPS17B	TSR1/TSR1	conserved
PRPF8/PRP8	SRRM2/CWC21	conserved
SF3A3/PRP9	SRRM2/CWC21	conserved
POLR2L/RPB10	POLR2G/RPB7	conserved
SUPT5H/SPT5	POLR2G/RPB7	conserved
PTP4A3/CDC14	PDCD6IP/RIM20	conserved
POLR2L/RPB10	POLR1C/RPC40	conserved
COPB2/SEC27	POLR1C/RPC40	conserved
POLR3C/RPC82	POLR1C/RPC40	conserved
COPB2/SEC27	RRM2/RNR2	conserved
CSTF3/RNA14	CLP1/CLP1	conserved
RPL37A/RPL43B	RPL38/RPL38	conserved
RPS29/RPS29A	RPL38/RPL38	conserved
ACTG1/ACT1	KAT5/ESA1	conserved
SF3A3/PRP9	PRPF8/PRP8	conserved
PRPF40A/URN1	PRPF8/PRP8	conserved
RPLP2/RPP2B	RPL15/RPL15A	conserved
RPS17/RPS17B	RPL15/RPL15A	conserved
RPS23/RPS23A	RPL15/RPL15A	conserved
COPB2/SEC27	PSMD2/RPN1	conserved
TMED9/ERP1	PSMD2/RPN1	conserved
PSMD13/RPN9	PSMD2/RPN1	conserved
DRG1/RBG1	PSMD2/RPN1	conserved
PSMD12/RPN5	PSMD2/RPN1	conserved
ABCF1/NEW1	PSMD2/RPN1	conserved
DDX10/HCA4	CSTF3/RNA14	conserved
ACTG1/ACT1	CSTF3/RNA14	conserved
H2AFX/HTA1	CSTF3/RNA14	conserved
RPS17/RPS17B	RPLP2/RPP2B	conserved
RPS23/RPS23A	RPLP2/RPP2B	conserved
RPL14/RPL14B	RPLP2/RPP2B	conserved
POLR3C/RPC82	POLR2L/RPB10	conserved
STK38L/DBF20	POLR2L/RPB10	conserved
RPS17/RPS17B	IMP3/RPS9B	conserved
XRCC6/YKU70	FARSA/FRS2	conserved
COPB2/SEC27	COPG1/SEC21	conserved
PRPF40A/URN1	SF3A3/PRP9	conserved
PCBP2/MER1	SF3A3/PRP9	conserved
RPS23/RPS23A	RPS17/RPS17B	conserved
RPL14/RPL14B	RPS17/RPS17B	conserved
PSMD12/RPN5	PSMD13/RPN9	conserved
H2AFX/HTA1	POLR3C/RPC82	conserved
RPL37A/RPL43B	RPS23/RPS23A	conserved
H2AFX/HTA1	NAP1L1/NAP1	conserved
SDAD1/SDA1	NAP1L1/NAP1	conserved
CTR9/CTR9	SUPT5H/SPT5	conserved
SUPT4H1/SPT4	SUPT5H/SPT5	conserved
BAG6/RPS31	PRPF40A/URN1	conserved
RPS29/RPS29A	RPL37A/RPL43B	conserved
ATXN2/PBP1	BAG6/RPS31	conserved
NDUFA8/MIC14	NDUFAB1/ACP1	gap_in_yeast
NDUFA10/YGL185C	NDUFAB1/ACP1	gap_in_yeast
NDUFA2/MRPL51	NDUFAB1/ACP1	gap_in_yeast
NDUFB5/GAP1	NDUFAB1/ACP1	gap_in_yeast
NDUFA9/YLR290C	NDUFAB1/ACP1	gap_in_yeast
NDUFB11/YNR062C	NDUFAB1/ACP1	gap_in_yeast
NDUFB9/YAR028W	NDUFAB1/ACP1	gap_in_yeast
NDUFS5/COX19	NDUFAB1/ACP1	gap_in_yeast
NDUFA6/PET20	NDUFAB1/ACP1	gap_in_yeast
GNB2L1/ASC1	ST7/YDR307W	gap_in_yeast
AP2M1/APM4	VPS41/VPS41	gap_in_yeast
PSMD2/RPN1	UBE3C/YBL055C	gap_in_yeast
PTP4A3/CDC14	UBE3C/YBL055C	gap_in_yeast
PPP4C/PPG1	HIVEP2/NDD1	gap_in_yeast
GEMIN2/ERT1	NME2/YNK1	gap_in_yeast
PPP2R1A/TPD3	NME2/YNK1	gap_in_yeast
PSMA2/PRE8	NME2/YNK1	gap_in_yeast
ATP5B/ATP1	NME2/YNK1	gap_in_yeast
GORASP2/GRH1	NME2/YNK1	gap_in_yeast
RPN2/SWP1	NME2/YNK1	gap_in_yeast
CSE1L/CSE1	NME2/YNK1	gap_in_yeast
COPB1/SEC26	NME2/YNK1	gap_in_yeast
RPS6/RPS6B	NME2/YNK1	gap_in_yeast
RPS24/RPS24A	NME2/YNK1	gap_in_yeast
PRUNE/PPX1	NME2/YNK1	gap_in_yeast
ITGB1/OAF3	NME2/YNK1	gap_in_yeast
RPL8/RPL2A	NME2/YNK1	gap_in_yeast
ABCE1/RLI1	NME2/YNK1	gap_in_yeast
RRM1/RNR1	NME2/YNK1	gap_in_yeast
PCBP1/HEK2	NME2/YNK1	gap_in_yeast
POLR1C/RPC40	NME2/YNK1	gap_in_yeast
RRM2/RNR2	NME2/YNK1	gap_in_yeast
RPL38/RPL38	NME2/YNK1	gap_in_yeast
COPB2/SEC27	NME2/YNK1	gap_in_yeast
PSMD12/RPN5	NME2/YNK1	gap_in_yeast
GNB2L1/ASC1	NME2/YNK1	gap_in_yeast
DLG1/YNL046W	WAS/LAS17	gap_in_yeast
MYL6/MLC2	WAS/LAS17	gap_in_yeast
ATP6V1A/VMA1	WAS/LAS17	gap_in_yeast
RAC1/CDC42	WAS/LAS17	gap_in_yeast
RPL11/RPL11B	WAS/LAS17	gap_in_yeast
PIK3R1/RGA2	WAS/LAS17	gap_in_yeast
RPL30/RPL30	WAS/LAS17	gap_in_yeast
ATP6V1B2/VMA2	ATP2C1/PMR1	gap_in_yeast
MCC/CMD1	FHL1/DEG1	gap_in_yeast
PSMA2/PRE8	KPNA6/SRP1	gap_in_yeast
YWHAE/LOT5	KPNA6/SRP1	gap_in_yeast
PRKAR2A/BCY1	KPNA6/SRP1	gap_in_yeast
TIA1/FKS1	KPNA6/SRP1	gap_in_yeast
ALDH6A1/ALD4	KPNA6/SRP1	gap_in_yeast
SPOP/YGR017W	KPNA6/SRP1	gap_in_yeast
SNRPF/SMX3	KPNA6/SRP1	gap_in_yeast
COPB2/SEC27	KPNA6/SRP1	gap_in_yeast
ABCF1/NEW1	KPNA6/SRP1	gap_in_yeast
RPS24/RPS24A	ABCF2/ARB1	gap_in_yeast
EEF2/TEF1	ABCF2/ARB1	gap_in_yeast
RPS17/RPS17B	ABCF2/ARB1	gap_in_yeast
ABCF1/NEW1	ABCF2/ARB1	gap_in_yeast
PIAS2/SIZ1	PIAS1/NFI1	gap_in_yeast
DDX21/SPB4	PIAS1/NFI1	gap_in_yeast
PRPF40A/URN1	PIAS1/NFI1	gap_in_yeast
SPOP/YGR017W	CUL3/RTT101	gap_in_yeast
MCC/CMD1	AP2S1/APS2	gap_in_yeast
PTP4A3/CDC14	AP2S1/APS2	gap_in_yeast
CALM1/PAH1	PHKA2/YJR030C	gap_in_yeast
EIF2D/TMA64	HEXB/WBP1	gap_in_yeast
RPA2/RFA2	HERPUD1/PER33	gap_in_yeast
RNGTT/CEG1	GDI2/GDI1	gap_in_yeast
ATP6V1A/VMA1	GDI2/GDI1	gap_in_yeast
PSMD2/RPN1	GDI2/GDI1	gap_in_yeast
MRPS14/MRP2	MRPS35/SDH4	gap_in_yeast
MRPL15/MRPL10	MRPS35/SDH4	gap_in_yeast
MRPL39/THS1	MRPS35/SDH4	gap_in_yeast
MRPL16/MRPL16	MRPS35/SDH4	gap_in_yeast
MRPL23/MRP20	MRPS35/SDH4	gap_in_yeast
EIF3I/TIF34	RPL18/RPL18B	gap_in_yeast
NHP2L1/NHP2	RPL18/RPL18B	gap_in_yeast
EIF5/TIF5	RPL18/RPL18B	gap_in_yeast
FBL/NOP1	RPL18/RPL18B	gap_in_yeast
HNRNPUL1/PRO1	RPL18/RPL18B	gap_in_yeast
EIF3B/PRT1	RPL18/RPL18B	gap_in_yeast
EIF3A/RPG1	RPL18/RPL18B	gap_in_yeast
NOP2/NOP2	RPL18/RPL18B	gap_in_yeast
RPL22/RPL22A	RPL18/RPL18B	gap_in_yeast
ADRM1/RPN13	RPL18/RPL18B	gap_in_yeast
NAT10/KRE33	RPL18/RPL18B	gap_in_yeast
DDX56/DBP9	RPL18/RPL18B	gap_in_yeast
RPL35/RPL35B	RPL18/RPL18B	gap_in_yeast
WDR12/YTM1	RPL18/RPL18B	gap_in_yeast
SEC31A/SEC31	RPL18/RPL18B	gap_in_yeast
SRP14/SRP14	RPL18/RPL18B	gap_in_yeast
ILF2/CYT2	RPL18/RPL18B	gap_in_yeast
RPL37/RPL37A	RPL18/RPL18B	gap_in_yeast
DDX21/SPB4	RPL18/RPL18B	gap_in_yeast
NOLC1/SRP40	RPL18/RPL18B	gap_in_yeast
TUBA1A/TUB3	RPL18/RPL18B	gap_in_yeast
EEF2/TEF1	RPL18/RPL18B	gap_in_yeast
RPS21/RPS21A	RPL18/RPL18B	gap_in_yeast
RPL38/RPL38	RPL18/RPL18B	gap_in_yeast
RPS23/RPS23A	RPL18/RPL18B	gap_in_yeast
NAP1L1/NAP1	RPL18/RPL18B	gap_in_yeast
RPL37A/RPL43B	RPL18/RPL18B	gap_in_yeast
SDAD1/SDA1	RPL18/RPL18B	gap_in_yeast
RPS29/RPS29A	RPL18/RPL18B	gap_in_yeast
ANXA7/HMLALPHA1	AHRR/YIL165C	gap_in_yeast
TAF10/TAF10	AHRR/YIL165C	gap_in_yeast
PDCD6IP/RIM20	AHRR/YIL165C	gap_in_yeast
C20orf24/PET9	TNPO3/MTR10	gap_in_yeast
CHMP3/VPS24	TNPO3/MTR10	gap_in_yeast
PSMC2/RPT5	TNPO3/MTR10	gap_in_yeast
CSTF3/RNA14	TNPO3/MTR10	gap_in_yeast
PTP4A3/CDC14	TNPO3/MTR10	gap_in_yeast
LARS/CDC60	KARS/SLM5	gap_in_yeast
PRPF40A/URN1	CDK13/YPL245W	gap_in_yeast
SMARCA2/MOT1	SMARCD1/SNF12	gap_in_yeast
SMARCD3/TRI1	SMARCD1/SNF12	gap_in_yeast
SUPT16H/SPT16	SMARCD1/SNF12	gap_in_yeast
ING1/RCO1	SMARCD1/SNF12	gap_in_yeast
TNIP2/SHE9	SMARCD1/SNF12	gap_in_yeast
POLR2L/RPB10	SMARCD1/SNF12	gap_in_yeast
STAT5B/SUV3	NFYC/HAP5	gap_in_yeast
MYO9B/FRE8	ARFGEF1/SEC7	gap_in_yeast
AP3B1/APL6	ARFGEF1/SEC7	gap_in_yeast
RPS6/RPS6B	ARFGEF1/SEC7	gap_in_yeast
RPS24/RPS24A	ARFGEF1/SEC7	gap_in_yeast
RPL30/RPL30	ARFGEF1/SEC7	gap_in_yeast
AP1S2/APS1	ARFGEF1/SEC7	gap_in_yeast
PTP4A3/CDC14	ARFGEF1/SEC7	gap_in_yeast
RPP30/RPP1	FECH/HEM15	gap_in_yeast
RABAC1/YIP3	RHOA/RHO1	gap_in_yeast
ICMT/STE14	RHOA/RHO1	gap_in_yeast
CIT/BBP1	RHOA/RHO1	gap_in_yeast
SLC26A10/SUL1	RHOA/RHO1	gap_in_yeast
HSPA8/SSB1	CYFIP1/KRE28	gap_in_yeast
RAC1/CDC42	CYFIP1/KRE28	gap_in_yeast
MCC/CMD1	VPS35/VPS35	gap_in_yeast
ANAPC5/APC5	PABPC1/MUD2	gap_in_yeast
PXN/PXL1	PABPC1/MUD2	gap_in_yeast
SUPT16H/SPT16	PABPC1/MUD2	gap_in_yeast
CDC5L/CEF1	PABPC1/MUD2	gap_in_yeast
NHP2L1/NHP2	PABPC1/MUD2	gap_in_yeast
PRPF31/PRP31	PABPC1/MUD2	gap_in_yeast
SRSF11/HSH49	PABPC1/MUD2	gap_in_yeast
STAU1/MDM34	PABPC1/MUD2	gap_in_yeast
SNRPB/SMB1	PABPC1/MUD2	gap_in_yeast
HNRNPR/NAB6	PABPC1/MUD2	gap_in_yeast
RBM8A/LHP1	PABPC1/MUD2	gap_in_yeast
SNRPF/SMX3	PABPC1/MUD2	gap_in_yeast
SRRM2/CWC21	PABPC1/MUD2	gap_in_yeast
HNRNPH1/RPS16B	PABPC1/MUD2	gap_in_yeast
PCBP1/HEK2	PABPC1/MUD2	gap_in_yeast
PRPF8/PRP8	PABPC1/MUD2	gap_in_yeast
CALR/DIS3	PABPC1/MUD2	gap_in_yeast
SF3A3/PRP9	PABPC1/MUD2	gap_in_yeast
H2AFX/HTA1	PABPC1/MUD2	gap_in_yeast
PRPF40A/URN1	PABPC1/MUD2	gap_in_yeast
GNB2L1/ASC1	PABPC1/MUD2	gap_in_yeast
VPS72/IES6	ING3/YNG2	gap_in_yeast
NFKBIA/MGA2	IKBKG/SEC2	gap_in_yeast
PPM1B/PTC1	IKBKG/SEC2	gap_in_yeast
DIEXF/UTP25	ENO1/ENO2	gap_in_yeast
RPL15/RPL15A	ENO1/ENO2	gap_in_yeast
CASK/HXK1	DLG1/YNL046W	gap_in_yeast
MAP1A/MIA40	DLG1/YNL046W	gap_in_yeast
CTNNB1/YNL033W	DLG1/YNL046W	gap_in_yeast
RPA2/RFA2	MLH1/MLH1	gap_in_yeast
ATM/TRA1	MLH1/MLH1	gap_in_yeast
BCCIP/BCP1	CAPZB/CAP2	gap_in_yeast
CNOT2/CDC36	CAPZB/CAP2	gap_in_yeast
MCC/CMD1	CAPZB/CAP2	gap_in_yeast
ACTG1/ACT1	CAPZB/CAP2	gap_in_yeast
TNPO1/KAP104	VDAC3/POR1	gap_in_yeast
DDX24/MAK5	VDAC3/POR1	gap_in_yeast
EIF3B/PRT1	VDAC3/POR1	gap_in_yeast
HSPA8/SSB1	VDAC3/POR1	gap_in_yeast
RPS17/RPS17B	VDAC3/POR1	gap_in_yeast
TERF2/SWM1	XRCC5/YKU80	gap_in_yeast
PARP1/MRPS5	XRCC5/YKU80	gap_in_yeast
ATM/TRA1	XRCC5/YKU80	gap_in_yeast
SUPT5H/SPT5	XRCC5/YKU80	gap_in_yeast
TMEM43/PDR18	FDFT1/ERG9	gap_in_yeast
MDH2/MDH2	PGM1/PGM2	gap_in_yeast
SMARCD3/TRI1	SMARCA2/MOT1	gap_in_yeast
GTF2F1/YKL047W	SMARCA2/MOT1	gap_in_yeast
ATP6V1B2/VMA2	SMARCA2/MOT1	gap_in_yeast
MED21/SRB7	SMARCA2/MOT1	gap_in_yeast
CPSF2/YSH1	SMARCA2/MOT1	gap_in_yeast
PHB/PHB2	SMARCA2/MOT1	gap_in_yeast
KAT5/ESA1	SMARCD3/TRI1	gap_in_yeast
SUPT16H/SPT16	COBLL1/YDL180W	gap_in_yeast
FBL/NOP1	COBLL1/YDL180W	gap_in_yeast
HSPA8/SSB1	COBLL1/YDL180W	gap_in_yeast
PXN/PXL1	ITGB5/YLR156W	gap_in_yeast
ITGB1/OAF3	ITGB5/YLR156W	gap_in_yeast
GNB2L1/ASC1	ITGB5/YLR156W	gap_in_yeast
TNPO1/KAP104	XPO1/CRM1	gap_in_yeast
EIF3B/PRT1	XPO1/CRM1	gap_in_yeast
YWHAE/LOT5	XPO1/CRM1	gap_in_yeast
CSE1L/CSE1	XPO1/CRM1	gap_in_yeast
ATP6V1B2/VMA2	XPO1/CRM1	gap_in_yeast
PSMC2/RPT5	XPO1/CRM1	gap_in_yeast
PEX2/PEX2	XPO1/CRM1	gap_in_yeast
HSP90B1/HSP82	XPO1/CRM1	gap_in_yeast
PPP1CC/GLC7	XPO1/CRM1	gap_in_yeast
NAT10/KRE33	TNPO1/KAP104	gap_in_yeast
SRP19/SEC65	TNPO1/KAP104	gap_in_yeast
NXF1/MEX67	TNPO1/KAP104	gap_in_yeast
HSP90B1/HSP82	TNPO1/KAP104	gap_in_yeast
TCEA2/DST1	TNPO1/KAP104	gap_in_yeast
PSMD2/RPN1	TNPO1/KAP104	gap_in_yeast
CSTF3/RNA14	TNPO1/KAP104	gap_in_yeast
COPB2/SEC27	TNPO1/KAP104	gap_in_yeast
PPP1CC/GLC7	TNPO1/KAP104	gap_in_yeast
IPO7/NMD5	TNPO1/KAP104	gap_in_yeast
EIF3I/TIF34	RPS5/RPS5	gap_in_yeast
DDX18/HAS1	RPS5/RPS5	gap_in_yeast
EIF3A/RPG1	RPS5/RPS5	gap_in_yeast
UTP6/RRP5	RPS5/RPS5	gap_in_yeast
CCT4/CCT4	RPS5/RPS5	gap_in_yeast
RPL22/RPL22A	RPS5/RPS5	gap_in_yeast
EIF2B2/GCD7	RPS5/RPS5	gap_in_yeast
RBM19/MRD1	RPS5/RPS5	gap_in_yeast
SNRPD2/SMD2	RPS5/RPS5	gap_in_yeast
EIF2S1/SUI2	RPS5/RPS5	gap_in_yeast
RPL37/RPL37A	RPS5/RPS5	gap_in_yeast
ABCE1/RLI1	RPS5/RPS5	gap_in_yeast
EEF2/TEF1	RPS5/RPS5	gap_in_yeast
RPS21/RPS21A	RPS5/RPS5	gap_in_yeast
RPL38/RPL38	RPS5/RPS5	gap_in_yeast
DDX10/HCA4	RPS5/RPS5	gap_in_yeast
RPS23/RPS23A	RPS5/RPS5	gap_in_yeast
RPL37A/RPL43B	RPS5/RPS5	gap_in_yeast
RPS29/RPS29A	RPS5/RPS5	gap_in_yeast
RPL6/RPL6A	EIF3I/TIF34	gap_in_yeast
EIF3E/GNA1	EIF3I/TIF34	gap_in_yeast
UTP6/RRP5	EIF3I/TIF34	gap_in_yeast
RPS6/RPS6B	EIF3I/TIF34	gap_in_yeast
RPS24/RPS24A	EIF3I/TIF34	gap_in_yeast
RPS11/RPS11B	EIF3I/TIF34	gap_in_yeast
RPL11/RPL11B	EIF3I/TIF34	gap_in_yeast
RPS3/RPS3	EIF3I/TIF34	gap_in_yeast
FAU/RPS30A	EIF3I/TIF34	gap_in_yeast
RPL30/RPL30	EIF3I/TIF34	gap_in_yeast
RPL8/RPL2A	EIF3I/TIF34	gap_in_yeast
PSMC2/RPT5	EIF3I/TIF34	gap_in_yeast
RPL27A/RPL28	EIF3I/TIF34	gap_in_yeast
RPS21/RPS21A	EIF3I/TIF34	gap_in_yeast
RPL38/RPL38	EIF3I/TIF34	gap_in_yeast
RPS27/RPS27A	EIF3I/TIF34	gap_in_yeast
RPS17/RPS17B	EIF3I/TIF34	gap_in_yeast
RPS23/RPS23A	EIF3I/TIF34	gap_in_yeast
SUPT5H/SPT5	EIF3I/TIF34	gap_in_yeast
RPS3/RPS3	NFX1/FAP1	gap_in_yeast
GNB2L1/ASC1	NFX1/FAP1	gap_in_yeast
RPL6/RPL6A	TMED2/EMP24	gap_in_yeast
GORASP1/HFI1	TMED2/EMP24	gap_in_yeast
GORASP2/GRH1	TMED2/EMP24	gap_in_yeast
RPL27/RPL27B	TMED2/EMP24	gap_in_yeast
ARF1/ARF1	TMED2/EMP24	gap_in_yeast
PHB/PHB2	TMED2/EMP24	gap_in_yeast
PAPOLA/PAP1	DDX18/HAS1	gap_in_yeast
RBM23/TIF3	DDX18/HAS1	gap_in_yeast
EIF3B/PRT1	DDX18/HAS1	gap_in_yeast
EIF3A/RPG1	DDX18/HAS1	gap_in_yeast
HSPA8/SSB1	DDX18/HAS1	gap_in_yeast
SNRPB/SMB1	DDX18/HAS1	gap_in_yeast
RPL35/RPL35B	DDX18/HAS1	gap_in_yeast
RPS24/RPS24A	DDX18/HAS1	gap_in_yeast
NHP2/SNU13	DDX18/HAS1	gap_in_yeast
RPL30/RPL30	DDX18/HAS1	gap_in_yeast
RPL8/RPL2A	DDX18/HAS1	gap_in_yeast
CSTF3/RNA14	DDX18/HAS1	gap_in_yeast
IMP3/RPS9B	DDX18/HAS1	gap_in_yeast
RPS17/RPS17B	DDX18/HAS1	gap_in_yeast
RPL22/RPL22A	NSFL1C/SHP1	gap_in_yeast
SRP14/SRP14	NSFL1C/SHP1	gap_in_yeast
PAPOLA/PAP1	RPL6/RPL6A	gap_in_yeast
NHP2L1/NHP2	RPL6/RPL6A	gap_in_yeast
RBM23/TIF3	RPL6/RPL6A	gap_in_yeast
SNRNP70/SNP1	RPL6/RPL6A	gap_in_yeast
FBL/NOP1	RPL6/RPL6A	gap_in_yeast
EIF3B/PRT1	RPL6/RPL6A	gap_in_yeast
EIF3A/RPG1	RPL6/RPL6A	gap_in_yeast
BCCIP/BCP1	RPL6/RPL6A	gap_in_yeast
UTP6/RRP5	RPL6/RPL6A	gap_in_yeast
HSPA8/SSB1	RPL6/RPL6A	gap_in_yeast
RPL22/RPL22A	RPL6/RPL6A	gap_in_yeast
RPF1/SSF1	RPL6/RPL6A	gap_in_yeast
STAU1/MDM34	RPL6/RPL6A	gap_in_yeast
SNRPC/YHC1	RPL6/RPL6A	gap_in_yeast
SNRPD2/SMD2	RPL6/RPL6A	gap_in_yeast
SNRPB/SMB1	RPL6/RPL6A	gap_in_yeast
DDX56/DBP9	RPL6/RPL6A	gap_in_yeast
SRP14/SRP14	RPL6/RPL6A	gap_in_yeast
ZNF593/BUD20	RPL6/RPL6A	gap_in_yeast
ILF2/CYT2	RPL6/RPL6A	gap_in_yeast
ARF1/ARF1	RPL6/RPL6A	gap_in_yeast
RPL37/RPL37A	RPL6/RPL6A	gap_in_yeast
MED7/MED7	RPL6/RPL6A	gap_in_yeast
ABCE1/RLI1	RPL6/RPL6A	gap_in_yeast
NEMF/TAE2	RPL6/RPL6A	gap_in_yeast
DDX21/SPB4	RPL6/RPL6A	gap_in_yeast
NOLC1/SRP40	RPL6/RPL6A	gap_in_yeast
TUBA1A/TUB3	RPL6/RPL6A	gap_in_yeast
EEF2/TEF1	RPL6/RPL6A	gap_in_yeast
TMED10/ERV25	RPL6/RPL6A	gap_in_yeast
RPS21/RPS21A	RPL6/RPL6A	gap_in_yeast
CSTF3/RNA14	RPL6/RPL6A	gap_in_yeast
DDX10/HCA4	RPL6/RPL6A	gap_in_yeast
ACTG1/ACT1	RPL6/RPL6A	gap_in_yeast
NAP1L1/NAP1	RPL6/RPL6A	gap_in_yeast
SUPT5H/SPT5	RPL6/RPL6A	gap_in_yeast
RPL37A/RPL43B	RPL6/RPL6A	gap_in_yeast
GNB2L1/ASC1	RPL6/RPL6A	gap_in_yeast
RPS29/RPS29A	RPL6/RPL6A	gap_in_yeast
ARHGEF7/FUS2	PXN/PXL1	gap_in_yeast
CLTC/CHC1	PXN/PXL1	gap_in_yeast
ITGB1/OAF3	PXN/PXL1	gap_in_yeast
RAE1/GLE2	DDX24/MAK5	gap_in_yeast
EIF3E/GNA1	DDX24/MAK5	gap_in_yeast
RPS24/RPS24A	DDX24/MAK5	gap_in_yeast
RPL8/RPL2A	DDX24/MAK5	gap_in_yeast
NHP2L1/NHP2	PAPOLA/PAP1	gap_in_yeast
SNRNP70/SNP1	PAPOLA/PAP1	gap_in_yeast
FBL/NOP1	PAPOLA/PAP1	gap_in_yeast
YWHAE/LOT5	PAPOLA/PAP1	gap_in_yeast
SRSF11/HSH49	PAPOLA/PAP1	gap_in_yeast
SNRPD2/SMD2	PAPOLA/PAP1	gap_in_yeast
SNRPB/SMB1	PAPOLA/PAP1	gap_in_yeast
SNRPB2/MUD1	PAPOLA/PAP1	gap_in_yeast
RPL27/RPL27B	PAPOLA/PAP1	gap_in_yeast
SNRPF/SMX3	PAPOLA/PAP1	gap_in_yeast
RPL8/RPL2A	PAPOLA/PAP1	gap_in_yeast
TKT/TKL1	PAPOLA/PAP1	gap_in_yeast
HNRNPK/PBP2	PAPOLA/PAP1	gap_in_yeast
HNRNPH1/RPS16B	PAPOLA/PAP1	gap_in_yeast
PCBP1/HEK2	PAPOLA/PAP1	gap_in_yeast
CLP1/CLP1	PAPOLA/PAP1	gap_in_yeast
RPS17/RPS17B	PAPOLA/PAP1	gap_in_yeast
PCBP2/MER1	PAPOLA/PAP1	gap_in_yeast
RABAC1/YIP3	SPG21/YNR064C	gap_in_yeast
EIF2S1/SUI2	AARS/ALA1	gap_in_yeast
IDH3B/IDH1	DLD/LPD1	gap_in_yeast
MDH2/MDH2	FH/FUM1	gap_in_yeast
FBL/NOP1	SUPT16H/SPT16	gap_in_yeast
EIF3B/PRT1	SUPT16H/SPT16	gap_in_yeast
EIF3A/RPG1	SUPT16H/SPT16	gap_in_yeast
HNRNPR/NAB6	SUPT16H/SPT16	gap_in_yeast
INPP5K/INP54	SUPT16H/SPT16	gap_in_yeast
MCC/CMD1	SUPT16H/SPT16	gap_in_yeast
CALR/DIS3	SUPT16H/SPT16	gap_in_yeast
SNRNP70/SNP1	GEMIN2/ERT1	gap_in_yeast
SNRPD2/SMD2	GEMIN2/ERT1	gap_in_yeast
SNRPB/SMB1	GEMIN2/ERT1	gap_in_yeast
SNRPB2/MUD1	GEMIN2/ERT1	gap_in_yeast
SNRPF/SMX3	GEMIN2/ERT1	gap_in_yeast
CNOT8/POP2	GEMIN2/ERT1	gap_in_yeast
MCC/CMD1	GEMIN2/ERT1	gap_in_yeast
WIPF1/VRP1	MYL6/MLC2	gap_in_yeast
MCC/CMD1	COMT/AFT2	gap_in_yeast
NHP2L1/NHP2	CDC5L/CEF1	gap_in_yeast
SNRNP70/SNP1	CDC5L/CEF1	gap_in_yeast
PRPF31/PRP31	CDC5L/CEF1	gap_in_yeast
HSPA8/SSB1	CDC5L/CEF1	gap_in_yeast
SRSF11/HSH49	CDC5L/CEF1	gap_in_yeast
SNRPC/YHC1	CDC5L/CEF1	gap_in_yeast
SNRPB2/MUD1	CDC5L/CEF1	gap_in_yeast
HNRNPR/NAB6	CDC5L/CEF1	gap_in_yeast
RBM8A/LHP1	CDC5L/CEF1	gap_in_yeast
ILF2/CYT2	CDC5L/CEF1	gap_in_yeast
HNRNPK/PBP2	CDC5L/CEF1	gap_in_yeast
HNRNPH1/RPS16B	CDC5L/CEF1	gap_in_yeast
CALM1/PAH1	MYO9B/FRE8	gap_in_yeast
ATP5B/ATP1	ATP5D/ATP16	gap_in_yeast
ATP5C1/ATP3	ATP5D/ATP16	gap_in_yeast
ATP5L/ATP20	ATP5D/ATP16	gap_in_yeast
SORT1/VTH2	GGA1/GGA1	gap_in_yeast
RABGEF1/VPS9	GGA1/GGA1	gap_in_yeast
SNRNP70/SNP1	NHP2L1/NHP2	gap_in_yeast
PRPF31/PRP31	NHP2L1/NHP2	gap_in_yeast
EIF3B/PRT1	NHP2L1/NHP2	gap_in_yeast
RPL24/RPL24A	NHP2L1/NHP2	gap_in_yeast
RPL22/RPL22A	NHP2L1/NHP2	gap_in_yeast
SRSF11/HSH49	NHP2L1/NHP2	gap_in_yeast
SNRPC/YHC1	NHP2L1/NHP2	gap_in_yeast
SNRPD2/SMD2	NHP2L1/NHP2	gap_in_yeast
SNRPB2/MUD1	NHP2L1/NHP2	gap_in_yeast
HNRNPR/NAB6	NHP2L1/NHP2	gap_in_yeast
RPL27/RPL27B	NHP2L1/NHP2	gap_in_yeast
RBM8A/LHP1	NHP2L1/NHP2	gap_in_yeast
RPL35/RPL35B	NHP2L1/NHP2	gap_in_yeast
RPS6/RPS6B	NHP2L1/NHP2	gap_in_yeast
RPS24/RPS24A	NHP2L1/NHP2	gap_in_yeast
SNRPF/SMX3	NHP2L1/NHP2	gap_in_yeast
SRP14/SRP14	NHP2L1/NHP2	gap_in_yeast
RPL11/RPL11B	NHP2L1/NHP2	gap_in_yeast
ILF2/CYT2	NHP2L1/NHP2	gap_in_yeast
RAD17/RAD24	NHP2L1/NHP2	gap_in_yeast
RPL30/RPL30	NHP2L1/NHP2	gap_in_yeast
RPL8/RPL2A	NHP2L1/NHP2	gap_in_yeast
CPSF2/YSH1	NHP2L1/NHP2	gap_in_yeast
NOLC1/SRP40	NHP2L1/NHP2	gap_in_yeast
RPL27A/RPL28	NHP2L1/NHP2	gap_in_yeast
TUBA1A/TUB3	NHP2L1/NHP2	gap_in_yeast
EEF2/TEF1	NHP2L1/NHP2	gap_in_yeast
SRRM2/CWC21	NHP2L1/NHP2	gap_in_yeast
PCBP1/HEK2	NHP2L1/NHP2	gap_in_yeast
CLP1/CLP1	NHP2L1/NHP2	gap_in_yeast
PRPF8/PRP8	NHP2L1/NHP2	gap_in_yeast
RPL15/RPL15A	NHP2L1/NHP2	gap_in_yeast
RPLP2/RPP2B	NHP2L1/NHP2	gap_in_yeast
SF3A3/PRP9	NHP2L1/NHP2	gap_in_yeast
RPS17/RPS17B	NHP2L1/NHP2	gap_in_yeast
RPS23/RPS23A	NHP2L1/NHP2	gap_in_yeast
NAP1L1/NAP1	NHP2L1/NHP2	gap_in_yeast
RPL14/RPL14B	NHP2L1/NHP2	gap_in_yeast
XRCC6/YKU70	NHP2L1/NHP2	gap_in_yeast
PRPF40A/URN1	NHP2L1/NHP2	gap_in_yeast
PCBP2/MER1	NHP2L1/NHP2	gap_in_yeast
RPL37A/RPL43B	NHP2L1/NHP2	gap_in_yeast
APTX/HNT3	PICK1/YLR462W	gap_in_yeast
ZNF259/ZPR1	RBX1/HRT1	gap_in_yeast
COPS5/RRI1	RBX1/HRT1	gap_in_yeast
NEDD8/RUB1	RBX1/HRT1	gap_in_yeast
TCEB1/ELC1	RBX1/HRT1	gap_in_yeast
C20orf24/PET9	AHSA1/AHA1	gap_in_yeast
ZNF259/ZPR1	AHSA1/AHA1	gap_in_yeast
PTP4A3/CDC14	AHSA1/AHA1	gap_in_yeast
UTP6/RRP5	EIF5/TIF5	gap_in_yeast
RPS6/RPS6B	EIF5/TIF5	gap_in_yeast
RPS24/RPS24A	EIF5/TIF5	gap_in_yeast
RPL11/RPL11B	EIF5/TIF5	gap_in_yeast
RPL30/RPL30	EIF5/TIF5	gap_in_yeast
RPL8/RPL2A	EIF5/TIF5	gap_in_yeast
PSMC2/RPT5	EIF5/TIF5	gap_in_yeast
RPL27A/RPL28	EIF5/TIF5	gap_in_yeast
RPS17/RPS17B	EIF5/TIF5	gap_in_yeast
PIK3R1/RGA2	NFKBIA/MGA2	gap_in_yeast
RPN2/SWP1	C20orf24/PET9	gap_in_yeast
XPO7/YMR185W	C20orf24/PET9	gap_in_yeast
KRAS/RAS2	ARFGAP1/GLO3	gap_in_yeast
YWHAE/LOT5	CDC25B/YCH1	gap_in_yeast
ATXN2/PBP1	IDH3B/IDH1	gap_in_yeast
MCC/CMD1	AHCY/SAH1	gap_in_yeast
RNGTT/CEG1	RNMT/ABD1	gap_in_yeast
FBL/NOP1	RIOK3/RIO1	gap_in_yeast
ECH1/ECI1	CSTF2/PTI1	gap_in_yeast
CLP1/CLP1	CSTF2/PTI1	gap_in_yeast
KAT5/ESA1	CSTF2/PTI1	gap_in_yeast
DRG1/RBG1	CSTF2/PTI1	gap_in_yeast
BAG6/RPS31	CSTF2/PTI1	gap_in_yeast
YWHAE/LOT5	TAZ/TAZ1	gap_in_yeast
RPA2/RFA2	PGK1/PGK1	gap_in_yeast
RPL27A/RPL28	PGK1/PGK1	gap_in_yeast
BAG6/RPS31	UBL4A/MDY2	gap_in_yeast
SLC2A1/GAL2	UBE2I/UBC9	gap_in_yeast
IPO13/KAP122	UBE2I/UBC9	gap_in_yeast
HNRNPK/PBP2	UBE2I/UBC9	gap_in_yeast
PRPF40A/URN1	UBE2I/UBC9	gap_in_yeast
STX8/SYN8	VPS18/PEP3	gap_in_yeast
EIF3B/PRT1	EIF3E/GNA1	gap_in_yeast
EIF3A/RPG1	EIF3E/GNA1	gap_in_yeast
PAPD7/PAP2	EIF3E/GNA1	gap_in_yeast
EIF2S1/SUI2	EIF3E/GNA1	gap_in_yeast
FAU/RPS30A	EIF3E/GNA1	gap_in_yeast
GPAA1/GAA1	EIF3E/GNA1	gap_in_yeast
TRIM27/ASI2	EIF3E/GNA1	gap_in_yeast
CLTC/CHC1	NCALD/DAL81	gap_in_yeast
PNP/PNP1	NCALD/DAL81	gap_in_yeast
MCC/CMD1	ECH1/ECI1	gap_in_yeast
PRPF31/PRP31	SNRNP70/SNP1	gap_in_yeast
TIA1/FKS1	SNRNP70/SNP1	gap_in_yeast
SRSF11/HSH49	SNRNP70/SNP1	gap_in_yeast
HNRNPR/NAB6	SNRNP70/SNP1	gap_in_yeast
RBM8A/LHP1	SNRNP70/SNP1	gap_in_yeast
TXNL4A/DIB1	SNRNP70/SNP1	gap_in_yeast
CPSF2/YSH1	SNRNP70/SNP1	gap_in_yeast
SRRM2/CWC21	SNRNP70/SNP1	gap_in_yeast
TCEA2/DST1	SNRNP70/SNP1	gap_in_yeast
CLP1/CLP1	SNRNP70/SNP1	gap_in_yeast
SF3A3/PRP9	SNRNP70/SNP1	gap_in_yeast
PPP1CC/GLC7	SNRNP70/SNP1	gap_in_yeast
PRPF40A/URN1	SNRNP70/SNP1	gap_in_yeast
EIF3B/PRT1	FBL/NOP1	gap_in_yeast
EIF3A/RPG1	FBL/NOP1	gap_in_yeast
HSPA8/SSB1	FBL/NOP1	gap_in_yeast
RPL24/RPL24A	FBL/NOP1	gap_in_yeast
RPL22/RPL22A	FBL/NOP1	gap_in_yeast
RBM19/MRD1	FBL/NOP1	gap_in_yeast
SNRPB/SMB1	FBL/NOP1	gap_in_yeast
AAR2/AAR2	FBL/NOP1	gap_in_yeast
DDX56/DBP9	FBL/NOP1	gap_in_yeast
TEX10/IPI1	FBL/NOP1	gap_in_yeast
RPL35/RPL35B	FBL/NOP1	gap_in_yeast
RPS6/RPS6B	FBL/NOP1	gap_in_yeast
RPS24/RPS24A	FBL/NOP1	gap_in_yeast
SRP14/SRP14	FBL/NOP1	gap_in_yeast
ILF2/CYT2	FBL/NOP1	gap_in_yeast
RPL8/RPL2A	FBL/NOP1	gap_in_yeast
RPL27A/RPL28	FBL/NOP1	gap_in_yeast
TUBA1A/TUB3	FBL/NOP1	gap_in_yeast
EEF2/TEF1	FBL/NOP1	gap_in_yeast
CSTF3/RNA14	FBL/NOP1	gap_in_yeast
RPLP2/RPP2B	FBL/NOP1	gap_in_yeast
RPS23/RPS23A	FBL/NOP1	gap_in_yeast
NAP1L1/NAP1	FBL/NOP1	gap_in_yeast
RPL14/RPL14B	FBL/NOP1	gap_in_yeast
RPL37A/RPL43B	FBL/NOP1	gap_in_yeast
SDAD1/SDA1	FBL/NOP1	gap_in_yeast
CTR9/CTR9	FBL/NOP1	gap_in_yeast
GIGYF2/SYH1	FBL/NOP1	gap_in_yeast
RPS29/RPS29A	FBL/NOP1	gap_in_yeast
ILF2/CYT2	HNRNPUL1/PRO1	gap_in_yeast
NXF1/MEX67	HNRNPUL1/PRO1	gap_in_yeast
HNRNPH1/RPS16B	HNRNPUL1/PRO1	gap_in_yeast
PRPF40A/URN1	HNRNPUL1/PRO1	gap_in_yeast
EEF2/TEF1	PPP2R1A/TPD3	gap_in_yeast
MCC/CMD1	PPP2R1A/TPD3	gap_in_yeast
SRSF11/HSH49	PRPF31/PRP31	gap_in_yeast
SNRPC/YHC1	PRPF31/PRP31	gap_in_yeast
RBM8A/LHP1	PRPF31/PRP31	gap_in_yeast
TAF10/TAF10	PRPF31/PRP31	gap_in_yeast
SRRM2/CWC21	PRPF31/PRP31	gap_in_yeast
PRPF40A/URN1	PRPF31/PRP31	gap_in_yeast
TAF10/TAF10	ZC3HAV1/YGR066C	gap_in_yeast
BAG6/RPS31	CHN2/YCR099C	gap_in_yeast
UTP6/RRP5	EIF3B/PRT1	gap_in_yeast
NOP2/NOP2	EIF3B/PRT1	gap_in_yeast
CCT4/CCT4	EIF3B/PRT1	gap_in_yeast
CNOT1/CDC39	EIF3B/PRT1	gap_in_yeast
RPL27/RPL27B	EIF3B/PRT1	gap_in_yeast
NARS/DED81	EIF3B/PRT1	gap_in_yeast
RPS6/RPS6B	EIF3B/PRT1	gap_in_yeast
RPS24/RPS24A	EIF3B/PRT1	gap_in_yeast
WDR12/YTM1	EIF3B/PRT1	gap_in_yeast
RPS11/RPS11B	EIF3B/PRT1	gap_in_yeast
RPL11/RPL11B	EIF3B/PRT1	gap_in_yeast
RPS3/RPS3	EIF3B/PRT1	gap_in_yeast
FAU/RPS30A	EIF3B/PRT1	gap_in_yeast
RPL30/RPL30	EIF3B/PRT1	gap_in_yeast
RPL8/RPL2A	EIF3B/PRT1	gap_in_yeast
PSMC2/RPT5	EIF3B/PRT1	gap_in_yeast
ARPC2/ARC35	EIF3B/PRT1	gap_in_yeast
RPL27A/RPL28	EIF3B/PRT1	gap_in_yeast
EEF2/TEF1	EIF3B/PRT1	gap_in_yeast
TSR1/TSR1	EIF3B/PRT1	gap_in_yeast
RPS21/RPS21A	EIF3B/PRT1	gap_in_yeast
RPL38/RPL38	EIF3B/PRT1	gap_in_yeast
RPS27/RPS27A	EIF3B/PRT1	gap_in_yeast
RPS17/RPS17B	EIF3B/PRT1	gap_in_yeast
RPS23/RPS23A	EIF3B/PRT1	gap_in_yeast
NAP1L1/NAP1	EIF3B/PRT1	gap_in_yeast
SUPT5H/SPT5	EIF3B/PRT1	gap_in_yeast
SDAD1/SDA1	EIF3B/PRT1	gap_in_yeast
CTR9/CTR9	EIF3B/PRT1	gap_in_yeast
ABCF1/NEW1	EIF3B/PRT1	gap_in_yeast
PDHA1/PDA1	PSMA2/PRE8	gap_in_yeast
DDX56/DBP9	PSMA2/PRE8	gap_in_yeast
RPL8/RPL2A	PSMA2/PRE8	gap_in_yeast
PSMD6/RPN7	PSMA2/PRE8	gap_in_yeast
PSMD13/RPN9	PSMA2/PRE8	gap_in_yeast
UTP6/RRP5	EIF3A/RPG1	gap_in_yeast
HSPA8/SSB1	EIF3A/RPG1	gap_in_yeast
NOP2/NOP2	EIF3A/RPG1	gap_in_yeast
RPF1/SSF1	EIF3A/RPG1	gap_in_yeast
RPS6/RPS6B	EIF3A/RPG1	gap_in_yeast
RPS24/RPS24A	EIF3A/RPG1	gap_in_yeast
WDR12/YTM1	EIF3A/RPG1	gap_in_yeast
RPS11/RPS11B	EIF3A/RPG1	gap_in_yeast
RPL11/RPL11B	EIF3A/RPG1	gap_in_yeast
FAU/RPS30A	EIF3A/RPG1	gap_in_yeast
MED7/MED7	EIF3A/RPG1	gap_in_yeast
RPL30/RPL30	EIF3A/RPG1	gap_in_yeast
RPL8/RPL2A	EIF3A/RPG1	gap_in_yeast
RPL27A/RPL28	EIF3A/RPG1	gap_in_yeast
TSR1/TSR1	EIF3A/RPG1	gap_in_yeast
RPS21/RPS21A	EIF3A/RPG1	gap_in_yeast
RPL38/RPL38	EIF3A/RPG1	gap_in_yeast
RPS27/RPS27A	EIF3A/RPG1	gap_in_yeast
RPS17/RPS17B	EIF3A/RPG1	gap_in_yeast
SUPT5H/SPT5	EIF3A/RPG1	gap_in_yeast
SDAD1/SDA1	EIF3A/RPG1	gap_in_yeast
CTR9/CTR9	EIF3A/RPG1	gap_in_yeast
GNB2L1/ASC1	EIF3A/RPG1	gap_in_yeast
HSPA8/SSB1	BCCIP/BCP1	gap_in_yeast
RPS3/RPS3	BCCIP/BCP1	gap_in_yeast
PSMC2/RPT5	BCCIP/BCP1	gap_in_yeast
PSMD2/RPN1	BCCIP/BCP1	gap_in_yeast
ITSN2/TAX4	BCCIP/BCP1	gap_in_yeast
RBM19/MRD1	UTP6/RRP5	gap_in_yeast
RPS6/RPS6B	UTP6/RRP5	gap_in_yeast
RPS24/RPS24A	UTP6/RRP5	gap_in_yeast
RPL11/RPL11B	UTP6/RRP5	gap_in_yeast
RPS3/RPS3	UTP6/RRP5	gap_in_yeast
RPL30/RPL30	UTP6/RRP5	gap_in_yeast
RPL8/RPL2A	UTP6/RRP5	gap_in_yeast
ABCE1/RLI1	UTP6/RRP5	gap_in_yeast
RPS17/RPS17B	UTP6/RRP5	gap_in_yeast
GAPDH/TDH3	PSMD11/RPN6	gap_in_yeast
PSMB7/PUP1	PSMD11/RPN6	gap_in_yeast
XRCC6/YKU70	KAT2A/SPT7	gap_in_yeast
CLTC/CHC1	YWHAE/LOT5	gap_in_yeast
ING1/RCO1	YWHAE/LOT5	gap_in_yeast
TSC1/GCN20	YWHAE/LOT5	gap_in_yeast
CALM1/PAH1	YWHAE/LOT5	gap_in_yeast
INPP5K/INP54	SUPT6H/SPT6	gap_in_yeast
CTNNB1/YNL033W	RAPGEF2/TAH18	gap_in_yeast
HBS1L/SKI7	HSPA8/SSB1	gap_in_yeast
EIF1B/SUI1	HSPA8/SSB1	gap_in_yeast
DPH5/DPH5	HSPA8/SSB1	gap_in_yeast
CXCR4/YCR061W	HSPA8/SSB1	gap_in_yeast
CLTA/YMR111C	HSPA8/SSB1	gap_in_yeast
SNRPD2/SMD2	HSPA8/SSB1	gap_in_yeast
PSMA1/PRE5	HSPA8/SSB1	gap_in_yeast
LARS/CDC60	HSPA8/SSB1	gap_in_yeast
RPL35/RPL35B	HSPA8/SSB1	gap_in_yeast
RPS6/RPS6B	HSPA8/SSB1	gap_in_yeast
RPS24/RPS24A	HSPA8/SSB1	gap_in_yeast
CLTC/CHC1	HSPA8/SSB1	gap_in_yeast
ILF2/CYT2	HSPA8/SSB1	gap_in_yeast
RPS3/RPS3	HSPA8/SSB1	gap_in_yeast
ABCE1/RLI1	HSPA8/SSB1	gap_in_yeast
ACTG1/ACT1	HSPA8/SSB1	gap_in_yeast
RPS17/RPS17B	HSPA8/SSB1	gap_in_yeast
CTR9/CTR9	HSPA8/SSB1	gap_in_yeast
ASH2L/BRE2	PPP6R3/SAP185	gap_in_yeast
PTP4A3/CDC14	UBE4A/PHO91	gap_in_yeast
ATP6V1A/VMA1	ATP5B/ATP1	gap_in_yeast
CSE1L/CSE1	ATP5B/ATP1	gap_in_yeast
ATP6V1B2/VMA2	ATP5B/ATP1	gap_in_yeast
ABCF3/YEF3	ATP5B/ATP1	gap_in_yeast
ATP5L/ATP20	ATP5B/ATP1	gap_in_yeast
GLUD2/GDH1	ATP5B/ATP1	gap_in_yeast
RPS3/RPS3	CNOT2/CDC36	gap_in_yeast
SLC2A1/GAL2	GAPDH/TDH3	gap_in_yeast
RPA2/RFA2	GAPDH/TDH3	gap_in_yeast
KAT5/ESA1	GAPDH/TDH3	gap_in_yeast
COPB2/SEC27	GAPDH/TDH3	gap_in_yeast
NAT10/KRE33	NOP2/NOP2	gap_in_yeast
RPS24/RPS24A	NOP2/NOP2	gap_in_yeast
RPL30/RPL30	NOP2/NOP2	gap_in_yeast
PSMD2/RPN1	NOP2/NOP2	gap_in_yeast
SDAD1/SDA1	NOP2/NOP2	gap_in_yeast
ATP6V1A/VMA1	RNGTT/CEG1	gap_in_yeast
GTF2F1/YKL047W	RNGTT/CEG1	gap_in_yeast
POLR2L/RPB10	RNGTT/CEG1	gap_in_yeast
CD47/GAS5	RHAG/MEP3	gap_in_yeast
CALM1/PAH1	GLP1R/HUR1	gap_in_yeast
RPL27/RPL27B	HBS1L/SKI7	gap_in_yeast
RPS17/RPS17B	PAPD7/PAP2	gap_in_yeast
MCC/CMD1	PDCD10/ARC19	gap_in_yeast
RPL22/RPL22A	RPL24/RPL24A	gap_in_yeast
SRP14/SRP14	RPL24/RPL24A	gap_in_yeast
ILF2/CYT2	RPL24/RPL24A	gap_in_yeast
RPL37/RPL37A	RPL24/RPL24A	gap_in_yeast
RPS3/RPS3	RPL24/RPL24A	gap_in_yeast
DDX21/SPB4	RPL24/RPL24A	gap_in_yeast
NOLC1/SRP40	RPL24/RPL24A	gap_in_yeast
TUBA1A/TUB3	RPL24/RPL24A	gap_in_yeast
EEF2/TEF1	RPL24/RPL24A	gap_in_yeast
MCC/CMD1	RPL24/RPL24A	gap_in_yeast
RPS21/RPS21A	RPL24/RPL24A	gap_in_yeast
RPL38/RPL38	RPL24/RPL24A	gap_in_yeast
RPLP2/RPP2B	RPL24/RPL24A	gap_in_yeast
NAP1L1/NAP1	RPL24/RPL24A	gap_in_yeast
RPL14/RPL14B	RPL24/RPL24A	gap_in_yeast
RPS29/RPS29A	RPL24/RPL24A	gap_in_yeast
TAF10/TAF10	GTF3C2/YML079W	gap_in_yeast
EIF2B2/GCD7	CCT4/CCT4	gap_in_yeast
RBM19/MRD1	CCT4/CCT4	gap_in_yeast
CLTC/CHC1	CCT4/CCT4	gap_in_yeast
RPS3/RPS3	CCT4/CCT4	gap_in_yeast
EEF2/TEF1	CCT4/CCT4	gap_in_yeast
HNRNPH1/RPS16B	CCT4/CCT4	gap_in_yeast
PSMD2/RPN1	CCT4/CCT4	gap_in_yeast
PSMD13/RPN9	CCT4/CCT4	gap_in_yeast
ABCF1/NEW1	CCT4/CCT4	gap_in_yeast
STAMBP/RFU1	CHMP3/VPS24	gap_in_yeast
RAB1A/YPT1	GORASP2/GRH1	gap_in_yeast
CANX/CNE1	LCT/YMR114C	gap_in_yeast
SNRPC/YHC1	TIA1/FKS1	gap_in_yeast
SNRPD2/SMD2	TIA1/FKS1	gap_in_yeast
SNRPB/SMB1	TIA1/FKS1	gap_in_yeast
RPS24/RPS24A	TIA1/FKS1	gap_in_yeast
MIOS/MSI1	TIA1/FKS1	gap_in_yeast
PRPF8/PRP8	TIA1/FKS1	gap_in_yeast
SF3A3/PRP9	TIA1/FKS1	gap_in_yeast
RAC1/CDC42	ICMT/STE14	gap_in_yeast
CSE1L/CSE1	RPL22/RPL22A	gap_in_yeast
RPL27/RPL27B	RPL22/RPL22A	gap_in_yeast
RPL35/RPL35B	RPL22/RPL22A	gap_in_yeast
RPS6/RPS6B	RPL22/RPL22A	gap_in_yeast
RPS24/RPS24A	RPL22/RPL22A	gap_in_yeast
SRP14/SRP14	RPL22/RPL22A	gap_in_yeast
RPS11/RPS11B	RPL22/RPL22A	gap_in_yeast
RPL11/RPL11B	RPL22/RPL22A	gap_in_yeast
ILF2/CYT2	RPL22/RPL22A	gap_in_yeast
RPL37/RPL37A	RPL22/RPL22A	gap_in_yeast
RPS3/RPS3	RPL22/RPL22A	gap_in_yeast
FAU/RPS30A	RPL22/RPL22A	gap_in_yeast
RPL30/RPL30	RPL22/RPL22A	gap_in_yeast
RPL8/RPL2A	RPL22/RPL22A	gap_in_yeast
AP2M1/APM4	RPL22/RPL22A	gap_in_yeast
NOLC1/SRP40	RPL22/RPL22A	gap_in_yeast
RPL27A/RPL28	RPL22/RPL22A	gap_in_yeast
TUBA1A/TUB3	RPL22/RPL22A	gap_in_yeast
EEF2/TEF1	RPL22/RPL22A	gap_in_yeast
RPS21/RPS21A	RPL22/RPL22A	gap_in_yeast
RPL38/RPL38	RPL22/RPL22A	gap_in_yeast
RPL15/RPL15A	RPL22/RPL22A	gap_in_yeast
RPLP2/RPP2B	RPL22/RPL22A	gap_in_yeast
RPS17/RPS17B	RPL22/RPL22A	gap_in_yeast
RPS23/RPS23A	RPL22/RPL22A	gap_in_yeast
NAP1L1/NAP1	RPL22/RPL22A	gap_in_yeast
RPL14/RPL14B	RPL22/RPL22A	gap_in_yeast
RPL37A/RPL43B	RPL22/RPL22A	gap_in_yeast
RPS29/RPS29A	RPL22/RPL22A	gap_in_yeast
SNRPC/YHC1	SRSF11/HSH49	gap_in_yeast
HNRNPR/NAB6	SRSF11/HSH49	gap_in_yeast
RBM8A/LHP1	SRSF11/HSH49	gap_in_yeast
CPSF2/YSH1	SRSF11/HSH49	gap_in_yeast
SRRM2/CWC21	SRSF11/HSH49	gap_in_yeast
CLP1/CLP1	SRSF11/HSH49	gap_in_yeast
PRPF8/PRP8	SRSF11/HSH49	gap_in_yeast
RPL27/RPL27B	RPF1/SSF1	gap_in_yeast
RPL11/RPL11B	RPF1/SSF1	gap_in_yeast
RPL8/RPL2A	RPF1/SSF1	gap_in_yeast
RPL15/RPL15A	RPF1/SSF1	gap_in_yeast
CANX/CNE1	SLC2A1/GAL2	gap_in_yeast
CALR/DIS3	SLC2A1/GAL2	gap_in_yeast
RBM8A/LHP1	IPO13/KAP122	gap_in_yeast
EIF1AX/TIF11	IPO13/KAP122	gap_in_yeast
PARP1/MRPS5	RPA2/RFA2	gap_in_yeast
BLM/SGS1	RPA2/RFA2	gap_in_yeast
NDUFA10/YGL185C	NDUFA8/MIC14	gap_in_yeast
NDUFA2/MRPL51	NDUFA8/MIC14	gap_in_yeast
NDUFB5/GAP1	NDUFA8/MIC14	gap_in_yeast
NDUFA9/YLR290C	NDUFA8/MIC14	gap_in_yeast
NDUFB11/YNR062C	NDUFA8/MIC14	gap_in_yeast
NDUFB9/YAR028W	NDUFA8/MIC14	gap_in_yeast
NDUFS5/COX19	NDUFA8/MIC14	gap_in_yeast
NDUFA6/PET20	NDUFA8/MIC14	gap_in_yeast
RPL27/RPL27B	EIF2B2/GCD7	gap_in_yeast
RPL35/RPL35B	EIF2B2/GCD7	gap_in_yeast
RPS24/RPS24A	EIF2B2/GCD7	gap_in_yeast
RPS3/RPS3	EIF2B2/GCD7	gap_in_yeast
CDC123/CDC123	EIF2B2/GCD7	gap_in_yeast
RPS17/RPS17B	EIF2B2/GCD7	gap_in_yeast
DDX56/DBP9	MRPS14/MRP2	gap_in_yeast
MRPL15/MRPL10	MRPS14/MRP2	gap_in_yeast
MRPL39/THS1	MRPS14/MRP2	gap_in_yeast
MRPL16/MRPL16	MRPS14/MRP2	gap_in_yeast
MRPL23/MRP20	MRPS14/MRP2	gap_in_yeast
RRM2/RNR2	ALG5/ALG5	gap_in_yeast
STAT5B/SUV3	CXCR4/YCR061W	gap_in_yeast
CLTC/CHC1	CLTA/YMR111C	gap_in_yeast
NAT10/KRE33	RBM19/MRD1	gap_in_yeast
GRB2/SLA1	RBM19/MRD1	gap_in_yeast
IMP3/RPS9B	RBM19/MRD1	gap_in_yeast
RPS17/RPS17B	RBM19/MRD1	gap_in_yeast
GNB2L1/ASC1	RBM19/MRD1	gap_in_yeast
GRB2/SLA1	PFDN5/GIM5	gap_in_yeast
SAT1/HPA3	DNPEP/LAP4	gap_in_yeast
COPB1/SEC26	CSE1L/CSE1	gap_in_yeast
TMEM62/BIO5	CSE1L/CSE1	gap_in_yeast
RPS24/RPS24A	CSE1L/CSE1	gap_in_yeast
ATP6V1B2/VMA2	CSE1L/CSE1	gap_in_yeast
PSMC2/RPT5	CSE1L/CSE1	gap_in_yeast
HSP90B1/HSP82	CSE1L/CSE1	gap_in_yeast
COPB2/SEC27	CSE1L/CSE1	gap_in_yeast
RAC1/CDC42	STAU1/MDM34	gap_in_yeast
RPS6/RPS6B	STAU1/MDM34	gap_in_yeast
TAF10/TAF10	STAMBP/RFU1	gap_in_yeast
GRB2/SLA1	STAMBP/RFU1	gap_in_yeast
AAR2/AAR2	SNRPC/YHC1	gap_in_yeast
RBM8A/LHP1	SNRPC/YHC1	gap_in_yeast
RPS24/RPS24A	SNRPC/YHC1	gap_in_yeast
RPL8/RPL2A	SNRPC/YHC1	gap_in_yeast
MIOS/MSI1	SNRPC/YHC1	gap_in_yeast
SRRM2/CWC21	SNRPC/YHC1	gap_in_yeast
PRPF8/PRP8	SNRPC/YHC1	gap_in_yeast
SF3A3/PRP9	SNRPC/YHC1	gap_in_yeast
RPS17/RPS17B	SNRPC/YHC1	gap_in_yeast
PRPF40A/URN1	SNRPC/YHC1	gap_in_yeast
MED21/SRB7	MED20/OST6	gap_in_yeast
MED7/MED7	MED20/OST6	gap_in_yeast
RPS24/RPS24A	CNOT1/CDC39	gap_in_yeast
TAF10/TAF10	CNOT1/CDC39	gap_in_yeast
POLR1C/RPC40	CNOT1/CDC39	gap_in_yeast
NHP2/SNU13	GTF2F1/YKL047W	gap_in_yeast
MED21/SRB7	GTF2F1/YKL047W	gap_in_yeast
TCEB1/ELC1	GTF2F1/YKL047W	gap_in_yeast
PSMC2/RPT5	GTF2F1/YKL047W	gap_in_yeast
METTL3/IME4	GTF2F1/YKL047W	gap_in_yeast
POLR2G/RPB7	GTF2F1/YKL047W	gap_in_yeast
POLR2L/RPB10	GTF2F1/YKL047W	gap_in_yeast
HNRNPR/NAB6	SNRPD2/SMD2	gap_in_yeast
RBM8A/LHP1	SNRPD2/SMD2	gap_in_yeast
RPS24/RPS24A	SNRPD2/SMD2	gap_in_yeast
ILF2/CYT2	SNRPD2/SMD2	gap_in_yeast
RPS3/RPS3	SNRPD2/SMD2	gap_in_yeast
RPL8/RPL2A	SNRPD2/SMD2	gap_in_yeast
MIOS/MSI1	SNRPD2/SMD2	gap_in_yeast
HNRNPK/PBP2	SNRPD2/SMD2	gap_in_yeast
CPSF2/YSH1	SNRPD2/SMD2	gap_in_yeast
HNRNPH1/RPS16B	SNRPD2/SMD2	gap_in_yeast
CLP1/CLP1	SNRPD2/SMD2	gap_in_yeast
KAT5/ESA1	SNRPD2/SMD2	gap_in_yeast
RPS17/RPS17B	SNRPD2/SMD2	gap_in_yeast
H2AFX/HTA1	SNRPD2/SMD2	gap_in_yeast
HNRNPR/NAB6	SNRPB/SMB1	gap_in_yeast
RPS3/RPS3	SNRPB/SMB1	gap_in_yeast
RPL8/RPL2A	SNRPB/SMB1	gap_in_yeast
MIOS/MSI1	SNRPB/SMB1	gap_in_yeast
HNRNPK/PBP2	SNRPB/SMB1	gap_in_yeast
CPSF2/YSH1	SNRPB/SMB1	gap_in_yeast
HNRNPH1/RPS16B	SNRPB/SMB1	gap_in_yeast
CLP1/CLP1	SNRPB/SMB1	gap_in_yeast
RPS17/RPS17B	SNRPB/SMB1	gap_in_yeast
HNRNPR/NAB6	SNRPB2/MUD1	gap_in_yeast
TXNL4A/DIB1	SNRPB2/MUD1	gap_in_yeast
HNRNPK/PBP2	SNRPB2/MUD1	gap_in_yeast
CPSF2/YSH1	SNRPB2/MUD1	gap_in_yeast
SRRM2/CWC21	SNRPB2/MUD1	gap_in_yeast
HNRNPH1/RPS16B	SNRPB2/MUD1	gap_in_yeast
MCC/CMD1	SNRPB2/MUD1	gap_in_yeast
CLP1/CLP1	SNRPB2/MUD1	gap_in_yeast
PRPF40A/URN1	SNRPB2/MUD1	gap_in_yeast
PCBP2/MER1	SNRPB2/MUD1	gap_in_yeast
RBM8A/LHP1	HNRNPR/NAB6	gap_in_yeast
SNRPF/SMX3	HNRNPR/NAB6	gap_in_yeast
HNRNPK/PBP2	HNRNPR/NAB6	gap_in_yeast
CPSF2/YSH1	HNRNPR/NAB6	gap_in_yeast
SRRM2/CWC21	HNRNPR/NAB6	gap_in_yeast
HNRNPH1/RPS16B	HNRNPR/NAB6	gap_in_yeast
CLP1/CLP1	HNRNPR/NAB6	gap_in_yeast
PRPF8/PRP8	HNRNPR/NAB6	gap_in_yeast
FARSA/FRS2	HNRNPR/NAB6	gap_in_yeast
CALR/DIS3	HNRNPR/NAB6	gap_in_yeast
SF3A3/PRP9	HNRNPR/NAB6	gap_in_yeast
H2AFX/HTA1	HNRNPR/NAB6	gap_in_yeast
PCBP2/MER1	HNRNPR/NAB6	gap_in_yeast
ITGB1/OAF3	CANX/CNE1	gap_in_yeast
ABCF3/YEF3	SLC35E1/SLY41	gap_in_yeast
MCC/CMD1	PAICS/ADE1	gap_in_yeast
PSMG1/RRT8	PSMG2/ADD66	gap_in_yeast
TAF10/TAF10	INO80/INO80	gap_in_yeast
PDHA1/PDA1	PSMA1/PRE5	gap_in_yeast
DDX56/DBP9	PSMA1/PRE5	gap_in_yeast
RPS3/RPS3	PSMA1/PRE5	gap_in_yeast
RPL8/RPL2A	PSMA1/PRE5	gap_in_yeast
MCC/CMD1	PSMA1/PRE5	gap_in_yeast
PARP1/MRPS5	NEDD8/RUB1	gap_in_yeast
OGT/TOM71	ASH2L/BRE2	gap_in_yeast
TAF10/TAF10	ASH2L/BRE2	gap_in_yeast
TCF25/YDR333C	SAT1/HPA3	gap_in_yeast
KAT5/ESA1	SAT1/HPA3	gap_in_yeast
ATP5C1/ATP3	ELOF1/ELF1	gap_in_yeast
PTP4A3/CDC14	XPO7/YMR185W	gap_in_yeast
NDUFA2/MRPL51	NDUFA10/YGL185C	gap_in_yeast
NDUFB5/GAP1	NDUFA10/YGL185C	gap_in_yeast
NDUFA9/YLR290C	NDUFA10/YGL185C	gap_in_yeast
NDUFB11/YNR062C	NDUFA10/YGL185C	gap_in_yeast
NDUFB9/YAR028W	NDUFA10/YGL185C	gap_in_yeast
NDUFS5/COX19	NDUFA10/YGL185C	gap_in_yeast
NDUFA6/PET20	NDUFA10/YGL185C	gap_in_yeast
ATP5C1/ATP3	ZNF337/ADH6	gap_in_yeast
RPS17/RPS17B	AAR2/AAR2	gap_in_yeast
AP2M1/APM4	TBC1D5/GYP6	gap_in_yeast
TEX10/IPI1	RPL27/RPL27B	gap_in_yeast
WDR12/YTM1	RPL27/RPL27B	gap_in_yeast
SRP14/SRP14	RPL27/RPL27B	gap_in_yeast
ZNF593/BUD20	RPL27/RPL27B	gap_in_yeast
ILF2/CYT2	RPL27/RPL27B	gap_in_yeast
RPL37/RPL37A	RPL27/RPL27B	gap_in_yeast
NEMF/TAE2	RPL27/RPL27B	gap_in_yeast
DDX21/SPB4	RPL27/RPL27B	gap_in_yeast
NOLC1/SRP40	RPL27/RPL27B	gap_in_yeast
TUBA1A/TUB3	RPL27/RPL27B	gap_in_yeast
EEF2/TEF1	RPL27/RPL27B	gap_in_yeast
TMED10/ERV25	RPL27/RPL27B	gap_in_yeast
RPS21/RPS21A	RPL27/RPL27B	gap_in_yeast
DDX10/HCA4	RPL27/RPL27B	gap_in_yeast
NAP1L1/NAP1	RPL27/RPL27B	gap_in_yeast
SDAD1/SDA1	RPL27/RPL27B	gap_in_yeast
GNB2L1/ASC1	RPL27/RPL27B	gap_in_yeast
RPS29/RPS29A	RPL27/RPL27B	gap_in_yeast
NDUFB5/GAP1	NDUFA2/MRPL51	gap_in_yeast
NDUFA9/YLR290C	NDUFA2/MRPL51	gap_in_yeast
NDUFB11/YNR062C	NDUFA2/MRPL51	gap_in_yeast
NDUFB9/YAR028W	NDUFA2/MRPL51	gap_in_yeast
NDUFS5/COX19	NDUFA2/MRPL51	gap_in_yeast
NDUFA6/PET20	NDUFA2/MRPL51	gap_in_yeast
SNRPF/SMX3	RBM8A/LHP1	gap_in_yeast
NXF1/MEX67	RBM8A/LHP1	gap_in_yeast
HNRNPK/PBP2	RBM8A/LHP1	gap_in_yeast
SRRM2/CWC21	RBM8A/LHP1	gap_in_yeast
HNRNPH1/RPS16B	RBM8A/LHP1	gap_in_yeast
PRPF8/PRP8	RBM8A/LHP1	gap_in_yeast
SF3A3/PRP9	RBM8A/LHP1	gap_in_yeast
PRPF40A/URN1	RBM8A/LHP1	gap_in_yeast
DDX56/DBP9	PDHA1/PDA1	gap_in_yeast
RPL8/RPL2A	PDHA1/PDA1	gap_in_yeast
PARP1/MRPS5	TERF2/SWM1	gap_in_yeast
XRCC6/YKU70	TERF2/SWM1	gap_in_yeast
BLM/SGS1	TERF2/SWM1	gap_in_yeast
CLTC/CHC1	AP3B1/APL6	gap_in_yeast
ARF1/ARF1	AP3B1/APL6	gap_in_yeast
CALR/DIS3	WDR74/NSA1	gap_in_yeast
CALM1/PAH1	KRAS/RAS2	gap_in_yeast
RPS24/RPS24A	EIF2S1/SUI2	gap_in_yeast
CDC123/CDC123	EIF2S1/SUI2	gap_in_yeast
ABCE1/RLI1	EIF2S1/SUI2	gap_in_yeast
EIF1AX/TIF11	EIF2S1/SUI2	gap_in_yeast
EEF2/TEF1	NARS/DED81	gap_in_yeast
CALM1/PAH1	NARS/DED81	gap_in_yeast
RAC1/CDC42	SLC26A10/SUL1	gap_in_yeast
PTPN9/SEC14	STX6/VAM7	gap_in_yeast
SRP14/SRP14	DDX56/DBP9	gap_in_yeast
RPS11/RPS11B	DDX56/DBP9	gap_in_yeast
RPL37/RPL37A	DDX56/DBP9	gap_in_yeast
RPS3/RPS3	DDX56/DBP9	gap_in_yeast
RPL8/RPL2A	DDX56/DBP9	gap_in_yeast
RPL27A/RPL28	DDX56/DBP9	gap_in_yeast
NDUFA9/YLR290C	NDUFB5/GAP1	gap_in_yeast
NDUFB11/YNR062C	NDUFB5/GAP1	gap_in_yeast
NDUFB9/YAR028W	NDUFB5/GAP1	gap_in_yeast
NDUFS5/COX19	NDUFB5/GAP1	gap_in_yeast
NDUFA6/PET20	NDUFB5/GAP1	gap_in_yeast
RPL11/RPL11B	TEX10/IPI1	gap_in_yeast
PSMC2/RPT5	PSMB7/PUP1	gap_in_yeast
PSMD6/RPN7	PSMB7/PUP1	gap_in_yeast
PSMD2/RPN1	PSMB7/PUP1	gap_in_yeast
PSMD13/RPN9	PSMB7/PUP1	gap_in_yeast
SRP14/SRP14	RPL35/RPL35B	gap_in_yeast
RPS11/RPS11B	RPL35/RPL35B	gap_in_yeast
ILF2/CYT2	RPL35/RPL35B	gap_in_yeast
RPL37/RPL37A	RPL35/RPL35B	gap_in_yeast
MED7/MED7	RPL35/RPL35B	gap_in_yeast
DDX21/SPB4	RPL35/RPL35B	gap_in_yeast
NOLC1/SRP40	RPL35/RPL35B	gap_in_yeast
TUBA1A/TUB3	RPL35/RPL35B	gap_in_yeast
EEF2/TEF1	RPL35/RPL35B	gap_in_yeast
RPS21/RPS21A	RPL35/RPL35B	gap_in_yeast
RPL38/RPL38	RPL35/RPL35B	gap_in_yeast
RPS27/RPS27A	RPL35/RPL35B	gap_in_yeast
NAP1L1/NAP1	RPL35/RPL35B	gap_in_yeast
RPS29/RPS29A	RPL35/RPL35B	gap_in_yeast
PARP1/MRPS5	APTX/HNT3	gap_in_yeast
SRP14/SRP14	RPS6/RPS6B	gap_in_yeast
ILF2/CYT2	RPS6/RPS6B	gap_in_yeast
RPL37/RPL37A	RPS6/RPS6B	gap_in_yeast
POLE3/DPB4	RPS6/RPS6B	gap_in_yeast
ABCE1/RLI1	RPS6/RPS6B	gap_in_yeast
NOLC1/SRP40	RPS6/RPS6B	gap_in_yeast
TUBA1A/TUB3	RPS6/RPS6B	gap_in_yeast
EEF2/TEF1	RPS6/RPS6B	gap_in_yeast
TSR1/TSR1	RPS6/RPS6B	gap_in_yeast
RPS21/RPS21A	RPS6/RPS6B	gap_in_yeast
RPL38/RPL38	RPS6/RPS6B	gap_in_yeast
NAP1L1/NAP1	RPS6/RPS6B	gap_in_yeast
SUPT5H/SPT5	RPS6/RPS6B	gap_in_yeast
RPL37A/RPL43B	RPS6/RPS6B	gap_in_yeast
RPS29/RPS29A	RPS6/RPS6B	gap_in_yeast
RPS3/RPS3	MRPL15/MRPL10	gap_in_yeast
MRPL39/THS1	MRPL15/MRPL10	gap_in_yeast
PARP1/MRPS5	CASP1/YJL185C	gap_in_yeast
ANXA2/NAM9	PPM1B/PTC1	gap_in_yeast
ZNF593/BUD20	RAB1A/YPT1	gap_in_yeast
MCC/CMD1	LRPPRC/PET309	gap_in_yeast
PTP4A3/CDC14	LRPPRC/PET309	gap_in_yeast
PTP4A3/CDC14	TIMM23/TIM23	gap_in_yeast
SEC31A/SEC31	RPS24/RPS24A	gap_in_yeast
SRP14/SRP14	RPS24/RPS24A	gap_in_yeast
ILF2/CYT2	RPS24/RPS24A	gap_in_yeast
RPL37/RPL37A	RPS24/RPS24A	gap_in_yeast
CDC123/CDC123	RPS24/RPS24A	gap_in_yeast
ABCE1/RLI1	RPS24/RPS24A	gap_in_yeast
NOLC1/SRP40	RPS24/RPS24A	gap_in_yeast
TUBA1A/TUB3	RPS24/RPS24A	gap_in_yeast
EEF2/TEF1	RPS24/RPS24A	gap_in_yeast
RPS21/RPS21A	RPS24/RPS24A	gap_in_yeast
RPL38/RPL38	RPS24/RPS24A	gap_in_yeast
RPS27/RPS27A	RPS24/RPS24A	gap_in_yeast
DDX10/HCA4	RPS24/RPS24A	gap_in_yeast
GAK/SWA2	RPS24/RPS24A	gap_in_yeast
ACTG1/ACT1	RPS24/RPS24A	gap_in_yeast
NAP1L1/NAP1	RPS24/RPS24A	gap_in_yeast
RPL37A/RPL43B	RPS24/RPS24A	gap_in_yeast
ABCF1/NEW1	RPS24/RPS24A	gap_in_yeast
GNB2L1/ASC1	RPS24/RPS24A	gap_in_yeast
RPS29/RPS29A	RPS24/RPS24A	gap_in_yeast
RPL11/RPL11B	WDR12/YTM1	gap_in_yeast
RPL8/RPL2A	WDR12/YTM1	gap_in_yeast
CSTF3/RNA14	SEC31A/SEC31	gap_in_yeast
NDUFB11/YNR062C	NDUFA9/YLR290C	gap_in_yeast
NDUFB9/YAR028W	NDUFA9/YLR290C	gap_in_yeast
NDUFS5/COX19	NDUFA9/YLR290C	gap_in_yeast
NDUFA6/PET20	NDUFA9/YLR290C	gap_in_yeast
HNRNPK/PBP2	SNRPF/SMX3	gap_in_yeast
CPSF2/YSH1	SNRPF/SMX3	gap_in_yeast
HNRNPH1/RPS16B	SNRPF/SMX3	gap_in_yeast
CLP1/CLP1	SNRPF/SMX3	gap_in_yeast
MCC/CMD1	ESD/YJL068C	gap_in_yeast
RPS11/RPS11B	SRP14/SRP14	gap_in_yeast
RPL11/RPL11B	SRP14/SRP14	gap_in_yeast
ILF2/CYT2	SRP14/SRP14	gap_in_yeast
RPL30/RPL30	SRP14/SRP14	gap_in_yeast
RPL8/RPL2A	SRP14/SRP14	gap_in_yeast
NOLC1/SRP40	SRP14/SRP14	gap_in_yeast
RPL27A/RPL28	SRP14/SRP14	gap_in_yeast
TUBA1A/TUB3	SRP14/SRP14	gap_in_yeast
EEF2/TEF1	SRP14/SRP14	gap_in_yeast
RPL15/RPL15A	SRP14/SRP14	gap_in_yeast
RPLP2/RPP2B	SRP14/SRP14	gap_in_yeast
RPS17/RPS17B	SRP14/SRP14	gap_in_yeast
RPS23/RPS23A	SRP14/SRP14	gap_in_yeast
NAP1L1/NAP1	SRP14/SRP14	gap_in_yeast
RPL14/RPL14B	SRP14/SRP14	gap_in_yeast
RPL37A/RPL43B	SRP14/SRP14	gap_in_yeast
RPS29/RPS29A	SRP14/SRP14	gap_in_yeast
HSP90B1/HSP82	CLTC/CHC1	gap_in_yeast
MCC/CMD1	CLTC/CHC1	gap_in_yeast
ACTG1/ACT1	CLTC/CHC1	gap_in_yeast
COPB2/SEC27	CLTC/CHC1	gap_in_yeast
XRCC6/YKU70	CLTC/CHC1	gap_in_yeast
ILF2/CYT2	RPS11/RPS11B	gap_in_yeast
ING1/RCO1	RPS11/RPS11B	gap_in_yeast
NOLC1/SRP40	RPS11/RPS11B	gap_in_yeast
TUBA1A/TUB3	RPS11/RPS11B	gap_in_yeast
EEF2/TEF1	RPS11/RPS11B	gap_in_yeast
RPS21/RPS21A	RPS11/RPS11B	gap_in_yeast
RPLP2/RPP2B	RPS11/RPS11B	gap_in_yeast
RPS27/RPS27A	RPS11/RPS11B	gap_in_yeast
NAP1L1/NAP1	RPS11/RPS11B	gap_in_yeast
GNB2L1/ASC1	RPS11/RPS11B	gap_in_yeast
ILF2/CYT2	RPL11/RPL11B	gap_in_yeast
RPL37/RPL37A	RPL11/RPL11B	gap_in_yeast
NOLC1/SRP40	RPL11/RPL11B	gap_in_yeast
TUBA1A/TUB3	RPL11/RPL11B	gap_in_yeast
EEF2/TEF1	RPL11/RPL11B	gap_in_yeast
TSR1/TSR1	RPL11/RPL11B	gap_in_yeast
RPS21/RPS21A	RPL11/RPL11B	gap_in_yeast
RPL38/RPL38	RPL11/RPL11B	gap_in_yeast
NAP1L1/NAP1	RPL11/RPL11B	gap_in_yeast
SDAD1/SDA1	RPL11/RPL11B	gap_in_yeast
RPS29/RPS29A	RPL11/RPL11B	gap_in_yeast
NAP1L1/NAP1	ZNF593/BUD20	gap_in_yeast
TAF10/TAF10	STRIP1/FAR11	gap_in_yeast
MCC/CMD1	STRIP1/FAR11	gap_in_yeast
ARF1/ARF1	PIP5K1A/NCA2	gap_in_yeast
RPL30/RPL30	ILF2/CYT2	gap_in_yeast
RPL8/RPL2A	ILF2/CYT2	gap_in_yeast
DDX21/SPB4	ILF2/CYT2	gap_in_yeast
NOLC1/SRP40	ILF2/CYT2	gap_in_yeast
RPL27A/RPL28	ILF2/CYT2	gap_in_yeast
TUBA1A/TUB3	ILF2/CYT2	gap_in_yeast
EEF2/TEF1	ILF2/CYT2	gap_in_yeast
HNRNPH1/RPS16B	ILF2/CYT2	gap_in_yeast
RPL15/RPL15A	ILF2/CYT2	gap_in_yeast
RPLP2/RPP2B	ILF2/CYT2	gap_in_yeast
RPS17/RPS17B	ILF2/CYT2	gap_in_yeast
RPS23/RPS23A	ILF2/CYT2	gap_in_yeast
NAP1L1/NAP1	ILF2/CYT2	gap_in_yeast
RPL14/RPL14B	ILF2/CYT2	gap_in_yeast
RPL37A/RPL43B	ILF2/CYT2	gap_in_yeast
RPS29/RPS29A	ILF2/CYT2	gap_in_yeast
CTNNB1/YNL033W	ACP1/LTP1	gap_in_yeast
BUB3/BUB3	PARP1/MRPS5	gap_in_yeast
TCEA2/DST1	PARP1/MRPS5	gap_in_yeast
CALR/DIS3	PARP1/MRPS5	gap_in_yeast
H2AFX/HTA1	PARP1/MRPS5	gap_in_yeast
XRCC6/YKU70	PARP1/MRPS5	gap_in_yeast
HNRNPH1/RPS16B	RQCD1/CAF40	gap_in_yeast
TAF10/TAF10	SETD7/YPR172W	gap_in_yeast
RPS3/RPS3	RPL37/RPL37A	gap_in_yeast
FAU/RPS30A	RPL37/RPL37A	gap_in_yeast
RPL30/RPL30	RPL37/RPL37A	gap_in_yeast
RPL8/RPL2A	RPL37/RPL37A	gap_in_yeast
RPL27A/RPL28	RPL37/RPL37A	gap_in_yeast
RPS21/RPS21A	RPL37/RPL37A	gap_in_yeast
RPL38/RPL38	RPL37/RPL37A	gap_in_yeast
RPL15/RPL15A	RPL37/RPL37A	gap_in_yeast
RPLP2/RPP2B	RPL37/RPL37A	gap_in_yeast
RPS17/RPS17B	RPL37/RPL37A	gap_in_yeast
RPS23/RPS23A	RPL37/RPL37A	gap_in_yeast
RPL14/RPL14B	RPL37/RPL37A	gap_in_yeast
RPL37A/RPL43B	RPL37/RPL37A	gap_in_yeast
RPS29/RPS29A	RPL37/RPL37A	gap_in_yeast
SHC1/YFR018C	PIK3R1/RGA2	gap_in_yeast
CTNNB1/YNL033W	PIK3R1/RGA2	gap_in_yeast
GRB2/SLA1	PIK3R1/RGA2	gap_in_yeast
EPOR/RRT2	PIK3R1/RGA2	gap_in_yeast
MED21/SRB7	BTF3/EGD1	gap_in_yeast
EEF2/TEF1	NHP2/SNU13	gap_in_yeast
NDUFB9/YAR028W	NDUFB11/YNR062C	gap_in_yeast
NDUFS5/COX19	NDUFB11/YNR062C	gap_in_yeast
NDUFA6/PET20	NDUFB11/YNR062C	gap_in_yeast
ATP5A1/ATP2	ATP6V1B2/VMA2	gap_in_yeast
CNOT8/POP2	ATP6V1B2/VMA2	gap_in_yeast
AP1S2/APS1	ATP6V1B2/VMA2	gap_in_yeast
CALM1/PAH1	ATP6V1B2/VMA2	gap_in_yeast
NDUFS5/COX19	NDUFB9/YAR028W	gap_in_yeast
NDUFA6/PET20	NDUFB9/YAR028W	gap_in_yeast
RPL8/RPL2A	POLE3/DPB4	gap_in_yeast
PSMC2/RPT5	POLE3/DPB4	gap_in_yeast
NAP1L1/NAP1	POLE3/DPB4	gap_in_yeast
KAT5/ESA1	GSTO1/GTT2	gap_in_yeast
RPL30/RPL30	RPS3/RPS3	gap_in_yeast
ABCE1/RLI1	RPS3/RPS3	gap_in_yeast
NEMF/TAE2	RPS3/RPS3	gap_in_yeast
EEF2/TEF1	RPS3/RPS3	gap_in_yeast
TSR1/TSR1	RPS3/RPS3	gap_in_yeast
PDCD6IP/RIM20	RPS3/RPS3	gap_in_yeast
RPS21/RPS21A	RPS3/RPS3	gap_in_yeast
RPL38/RPL38	RPS3/RPS3	gap_in_yeast
RPLP2/RPP2B	RPS3/RPS3	gap_in_yeast
DDX10/HCA4	RPS3/RPS3	gap_in_yeast
SF3A3/PRP9	RPS3/RPS3	gap_in_yeast
DRG1/RBG1	RPS3/RPS3	gap_in_yeast
RPS23/RPS23A	RPS3/RPS3	gap_in_yeast
NAP1L1/NAP1	RPS3/RPS3	gap_in_yeast
RPL37A/RPL43B	RPS3/RPS3	gap_in_yeast
ABCF1/NEW1	RPS3/RPS3	gap_in_yeast
RPS29/RPS29A	RPS3/RPS3	gap_in_yeast
RAD17/RAD24	ATM/TRA1	gap_in_yeast
HINT1/HNT1	ATM/TRA1	gap_in_yeast
BLM/SGS1	ATM/TRA1	gap_in_yeast
RPS21/RPS21A	FAU/RPS30A	gap_in_yeast
RPL38/RPL38	FAU/RPS30A	gap_in_yeast
RPS29/RPS29A	FAU/RPS30A	gap_in_yeast
HSP90B1/HSP82	PPP4C/PPG1	gap_in_yeast
BAG6/RPS31	PPP4C/PPG1	gap_in_yeast
CD47/GAS5	ITGB1/OAF3	gap_in_yeast
GNB2L1/ASC1	ITGB1/OAF3	gap_in_yeast
TCEB1/ELC1	EXT2/MNN2	gap_in_yeast
RPL30/RPL30	ATP5A1/ATP2	gap_in_yeast
ATP5L/ATP20	ATP5A1/ATP2	gap_in_yeast
POLR2G/RPB7	MED21/SRB7	gap_in_yeast
POLR2L/RPB10	MED21/SRB7	gap_in_yeast
PSMC2/RPT5	SRP19/SEC65	gap_in_yeast
PSMD13/RPN9	SRP19/SEC65	gap_in_yeast
IPO7/NMD5	SRP19/SEC65	gap_in_yeast
KAT5/ESA1	ING1/RCO1	gap_in_yeast
POLR2G/RPB7	TCEB1/ELC1	gap_in_yeast
POLR2L/RPB10	TCEB1/ELC1	gap_in_yeast
MRPL16/MRPL16	MRPL39/THS1	gap_in_yeast
MRPL23/MRP20	MRPL39/THS1	gap_in_yeast
RPL8/RPL2A	MED7/MED7	gap_in_yeast
POLR3K/RPC11	RPL30/RPL30	gap_in_yeast
NOLC1/SRP40	RPL30/RPL30	gap_in_yeast
TUBA1A/TUB3	RPL30/RPL30	gap_in_yeast
EEF2/TEF1	RPL30/RPL30	gap_in_yeast
RPS21/RPS21A	RPL30/RPL30	gap_in_yeast
ACTG1/ACT1	RPL30/RPL30	gap_in_yeast
RPS23/RPS23A	RPL30/RPL30	gap_in_yeast
NAP1L1/NAP1	RPL30/RPL30	gap_in_yeast
RPL37A/RPL43B	RPL30/RPL30	gap_in_yeast
GNB2L1/ASC1	RPL30/RPL30	gap_in_yeast
RPS29/RPS29A	RPL30/RPL30	gap_in_yeast
HNRNPK/PBP2	SAFB/RSM27	gap_in_yeast
STAT5B/SUV3	SHC1/YFR018C	gap_in_yeast
GRB2/SLA1	SHC1/YFR018C	gap_in_yeast
AP2A2/APL3	SHC1/YFR018C	gap_in_yeast
EPOR/RRT2	SHC1/YFR018C	gap_in_yeast
MIOS/MSI1	RPL8/RPL2A	gap_in_yeast
NOLC1/SRP40	RPL8/RPL2A	gap_in_yeast
TAF10/TAF10	RPL8/RPL2A	gap_in_yeast
TUBA1A/TUB3	RPL8/RPL2A	gap_in_yeast
EEF2/TEF1	RPL8/RPL2A	gap_in_yeast
RPS21/RPS21A	RPL8/RPL2A	gap_in_yeast
RPL38/RPL38	RPL8/RPL2A	gap_in_yeast
CSTF3/RNA14	RPL8/RPL2A	gap_in_yeast
RPS23/RPS23A	RPL8/RPL2A	gap_in_yeast
NAP1L1/NAP1	RPL8/RPL2A	gap_in_yeast
SDAD1/SDA1	RPL8/RPL2A	gap_in_yeast
RPS29/RPS29A	RPL8/RPL2A	gap_in_yeast
TMED10/ERV25	PSMC2/RPT5	gap_in_yeast
TMED9/ERP1	PSMC2/RPT5	gap_in_yeast
CTR9/CTR9	PSMC2/RPT5	gap_in_yeast
GAK/SWA2	AP2M1/APM4	gap_in_yeast
TCEA2/DST1	ABCF3/YEF3	gap_in_yeast
PTP4A3/CDC14	PRPSAP1/PRS1	gap_in_yeast
MCC/CMD1	UBXN1/UBX7	gap_in_yeast
MAP1A/MIA40	NXF1/MEX67	gap_in_yeast
KAT5/ESA1	VPS72/IES6	gap_in_yeast
CALR/DIS3	ARPC2/ARC35	gap_in_yeast
MCC/CMD1	TKT/TKL1	gap_in_yeast
TCEA2/DST1	CAMKV/YEH2	gap_in_yeast
RPS17/RPS17B	ABCE1/RLI1	gap_in_yeast
GNB2L1/ASC1	ABCE1/RLI1	gap_in_yeast
RPS17/RPS17B	MIOS/MSI1	gap_in_yeast
CPSF2/YSH1	HNRNPK/PBP2	gap_in_yeast
SRRM2/CWC21	HNRNPK/PBP2	gap_in_yeast
CNNM3/MAM3	HNRNPK/PBP2	gap_in_yeast
HNRNPH1/RPS16B	HNRNPK/PBP2	gap_in_yeast
TCEA2/DST1	HNRNPK/PBP2	gap_in_yeast
CLP1/CLP1	HNRNPK/PBP2	gap_in_yeast
PRPF8/PRP8	HNRNPK/PBP2	gap_in_yeast
SF3A3/PRP9	HNRNPK/PBP2	gap_in_yeast
PCBP2/MER1	HNRNPK/PBP2	gap_in_yeast
ATP5L/ATP20	ATP5C1/ATP3	gap_in_yeast
NOLC1/SRP40	DDX21/SPB4	gap_in_yeast
RPL27A/RPL28	DDX21/SPB4	gap_in_yeast
EEF2/TEF1	DDX21/SPB4	gap_in_yeast
MCC/CMD1	DDX21/SPB4	gap_in_yeast
PRPF8/PRP8	DDX21/SPB4	gap_in_yeast
RPS17/RPS17B	DDX21/SPB4	gap_in_yeast
RPL14/RPL14B	DDX21/SPB4	gap_in_yeast
RPL37A/RPL43B	DDX21/SPB4	gap_in_yeast
RPS29/RPS29A	DDX21/SPB4	gap_in_yeast
POLR2G/RPB7	METTL3/IME4	gap_in_yeast
POLR2L/RPB10	METTL3/IME4	gap_in_yeast
HNRNPH1/RPS16B	CPSF2/YSH1	gap_in_yeast
PCBP1/HEK2	CPSF2/YSH1	gap_in_yeast
SF3A3/PRP9	CPSF2/YSH1	gap_in_yeast
PCBP2/MER1	CPSF2/YSH1	gap_in_yeast
RPL27A/RPL28	NOLC1/SRP40	gap_in_yeast
TUBA1A/TUB3	NOLC1/SRP40	gap_in_yeast
EEF2/TEF1	NOLC1/SRP40	gap_in_yeast
RPL15/RPL15A	NOLC1/SRP40	gap_in_yeast
RPLP2/RPP2B	NOLC1/SRP40	gap_in_yeast
RPS17/RPS17B	NOLC1/SRP40	gap_in_yeast
RPS23/RPS23A	NOLC1/SRP40	gap_in_yeast
NAP1L1/NAP1	NOLC1/SRP40	gap_in_yeast
RPL14/RPL14B	NOLC1/SRP40	gap_in_yeast
RPL37A/RPL43B	NOLC1/SRP40	gap_in_yeast
RPS29/RPS29A	NOLC1/SRP40	gap_in_yeast
STIM1/ISY1	TAF10/TAF10	gap_in_yeast
PCBP1/HEK2	TAF10/TAF10	gap_in_yeast
PDCD6IP/RIM20	TAF10/TAF10	gap_in_yeast
CLP1/CLP1	TAF10/TAF10	gap_in_yeast
ABCF1/NEW1	TAF10/TAF10	gap_in_yeast
TUBA1A/TUB3	RPL27A/RPL28	gap_in_yeast
EEF2/TEF1	RPL27A/RPL28	gap_in_yeast
RPS21/RPS21A	RPL27A/RPL28	gap_in_yeast
NAP1L1/NAP1	RPL27A/RPL28	gap_in_yeast
RPL37A/RPL43B	RPL27A/RPL28	gap_in_yeast
GNB2L1/ASC1	RPL27A/RPL28	gap_in_yeast
RPS29/RPS29A	RPL27A/RPL28	gap_in_yeast
CALM1/PAH1	HSP90B1/HSP82	gap_in_yeast
CALR/DIS3	B2M/GET4	gap_in_yeast
BAG6/RPS31	B2M/GET4	gap_in_yeast
MRPL23/MRP20	MRPL16/MRPL16	gap_in_yeast
ACTG1/ACT1	MAP1A/MIA40	gap_in_yeast
TMED10/ERV25	PHB/PHB2	gap_in_yeast
ANXA2/NAM9	PHB/PHB2	gap_in_yeast
COPB2/SEC27	PHB/PHB2	gap_in_yeast
MCC/CMD1	RRM1/RNR1	gap_in_yeast
PSMD13/RPN9	RRM1/RNR1	gap_in_yeast
BAG6/RPS31	RAB8A/SEC4	gap_in_yeast
EEF2/TEF1	TUBA1A/TUB3	gap_in_yeast
RPL15/RPL15A	TUBA1A/TUB3	gap_in_yeast
RPLP2/RPP2B	TUBA1A/TUB3	gap_in_yeast
RPS17/RPS17B	TUBA1A/TUB3	gap_in_yeast
RPS23/RPS23A	TUBA1A/TUB3	gap_in_yeast
NAP1L1/NAP1	TUBA1A/TUB3	gap_in_yeast
RPL14/RPL14B	TUBA1A/TUB3	gap_in_yeast
RPL37A/RPL43B	TUBA1A/TUB3	gap_in_yeast
RPS29/RPS29A	TUBA1A/TUB3	gap_in_yeast
RPL15/RPL15A	EEF2/TEF1	gap_in_yeast
RPLP2/RPP2B	EEF2/TEF1	gap_in_yeast
RPS17/RPS17B	EEF2/TEF1	gap_in_yeast
RPS23/RPS23A	EEF2/TEF1	gap_in_yeast
NAP1L1/NAP1	EEF2/TEF1	gap_in_yeast
RPL14/RPL14B	EEF2/TEF1	gap_in_yeast
SUPT5H/SPT5	EEF2/TEF1	gap_in_yeast
RPL37A/RPL43B	EEF2/TEF1	gap_in_yeast
GNB2L1/ASC1	EEF2/TEF1	gap_in_yeast
RPS29/RPS29A	EEF2/TEF1	gap_in_yeast
RPS21/RPS21A	TSR1/TSR1	gap_in_yeast
[truncated: 1,585 more rows]
