# Supplementary material for: Scope and limitations of yeast as a model organism for studying human tissue-specific pathways
Source: BMC Syst Biol. 2015 Dec 29;9:96. doi: 10.1186/s12918-015-0253-0 (PMC4696342; doi:10.1186/s12918-015-0253-0)
Supplement: Additional file 4 — HK Enrichment. Functional enrichment analysis of different subsets of HK genes. (ZIP 358 Kb) [file 12918_2015_253_MOESM4_ESM.zip]

Archive with 13 entries (13 files):
- HK_unique_EM.txt
- HK_unique.tsv
- HK_HumanSpecific_unfiltered.tsv
- HK_HumanSpecific_moderate.tsv
- HK_HumanSpecific_EM.txt
- HK_genes_unfiltered.tsv
- HK_genes_moderate.tsv
- HK_genes_EM.txt
- HK_Conserved_human_unfiltered.tsv
- HK_Conserved_human_moderate.tsv
- HK_Conserved_human_EM.txt
- Core_unique_EM.txt
- Core_unique.tsv
