# Supplementary material for: Scope and limitations of yeast as a model organism for studying human tissue-specific pathways
Source: BMC Syst Biol. 2015 Dec 29;9:96. doi: 10.1186/s12918-015-0253-0 (PMC4696342; doi:10.1186/s12918-015-0253-0)
Supplement: Additional file 4 — HK Enrichment. Functional enrichment analysis of different subsets of HK genes. (ZIP 358 Kb) [file 12918_2015_253_MOESM4_ESM.zip › HK_unique_EM.txt]

term.id	term.name	p.value	FDR	Phenotype
GO:0019941	modification-dependent protein catabolic process	5.7342e-09	5.7342e-09	1
GO:0051603	proteolysis involved in cellular protein catabolic process	6.2198e-09	6.2198e-09	1
GO:0043632	modification-dependent macromolecule catabolic process	8.8325e-09	8.8325e-09	1
GO:0006511	ubiquitin-dependent protein catabolic process	1.3901e-08	1.3901e-08	1
GO:0038179	neurotrophin signaling pathway	5.91e-08	5.91e-08	1
KEGG:05131	Shigellosis	1.301e-07	1.301e-07	1
GO:0048011	neurotrophin TRK receptor signaling pathway	1.33e-07	1.33e-07	1
KEGG:04910	Insulin signaling pathway	1.91e-07	1.91e-07	1
GO:0000209	protein polyubiquitination	3.3022e-07	3.3022e-07	1
GO:0048193	Golgi vesicle transport	7.4571e-07	7.4571e-07	1
GO:0006987	activation of signaling protein activity involved in unfolded protein response	1.0048e-06	1.0048e-06	1
KEGG:04722	Neurotrophin signaling pathway	1.59e-06	1.59e-06	1
GO:0032075	positive regulation of nuclease activity	1.6311e-06	1.6311e-06	1
GO:0034976	response to endoplasmic reticulum stress	1.8782e-06	1.8782e-06	1
GO:0035967	cellular response to topologically incorrect protein	2.22e-06	2.22e-06	1
GO:0030968	endoplasmic reticulum unfolded protein response	3.5915e-06	3.5915e-06	1
GO:0034620	cellular response to unfolded protein	4.3689e-06	4.3689e-06	1
GO:0032069	regulation of nuclease activity	6.1413e-06	6.1413e-06	1
GO:0006984	ER-nucleus signaling pathway	1.136e-05	1.136e-05	1
GO:1901652	response to peptide	2.062e-05	2.062e-05	1
GO:0010608	posttranscriptional regulation of gene expression	2.6882e-05	2.6882e-05	1
GO:0006120	mitochondrial electron transport, NADH to ubiquinone	3.25e-05	3.25e-05	1
GO:0030168	platelet activation	4.15e-05	4.15e-05	1
GO:0006986	response to unfolded protein	4.16e-05	4.16e-05	1
GO:0043434	response to peptide hormone stimulus	4.2831e-05	4.2831e-05	1
GO:0051236	establishment of RNA localization	4.71e-05	4.71e-05	1
GO:0050657	nucleic acid transport	4.71e-05	4.71e-05	1
GO:0050658	RNA transport	4.71e-05	4.71e-05	1
GO:0006892	post-Golgi vesicle-mediated transport	4.92e-05	4.92e-05	1
GO:0008380	RNA splicing	6.0748e-05	6.0748e-05	1
GO:0030522	intracellular receptor signaling pathway	8.61e-05	8.61e-05	1
GO:0097193	intrinsic apoptotic signaling pathway	8.9e-05	8.9e-05	1
KEGG:05215	Prostate cancer	0.00012	0.00012	1
GO:0006403	RNA localization	0.000124	0.000124	1
GO:0043161	proteasomal ubiquitin-dependent protein catabolic process	0.00015488	0.00015488	1
GO:0010498	proteasomal protein catabolic process	0.00015984	0.00015984	1
KEGG:03013	RNA transport	0.00016292	0.00016292	1
KEGG:05220	Chronic myeloid leukemia	0.000172	0.000172	1
KEGG:05132	Salmonella infection	0.000178	0.000178	1
GO:0006839	mitochondrial transport	0.000193	0.000193	1
GO:0000910	cytokinesis	0.00023379	0.00023379	1
GO:0006446	regulation of translational initiation	0.000261	0.000261	1
GO:0042773	ATP synthesis coupled electron transport	0.00026914	0.00026914	1
GO:0042775	mitochondrial ATP synthesis coupled electron transport	0.00026914	0.00026914	1
GO:0032870	cellular response to hormone stimulus	0.000293	0.000293	1
GO:0035966	response to topologically incorrect protein	0.000295	0.000295	1
KEGG:05169	Epstein-Barr virus infection	0.000314	0.000314	1
GO:1901653	cellular response to peptide	0.00031704	0.00031704	1
GO:0071375	cellular response to peptide hormone stimulus	0.00031704	0.00031704	1
KEGG:05211	Renal cell carcinoma	0.000331	0.000331	1
KEGG:05162	Measles	0.000339	0.000339	1
GO:0017148	negative regulation of translation	0.000357	0.000357	1
GO:0016574	histone ubiquitination	0.000372	0.000372	1
GO:0051301	cell division	0.000475	0.000475	1
GO:0016197	endosomal transport	0.000504	0.000504	1
GO:0038093	Fc receptor signaling pathway	0.000533	0.000533	1
GO:0080135	regulation of cellular response to stress	0.000541	0.000541	1
GO:1901069	guanosine-containing compound catabolic process	0.000632	0.000632	1
GO:0006397	mRNA processing	0.00070256	0.00070256	1
GO:0015931	nucleobase-containing compound transport	0.000786	0.000786	1
GO:0090150	establishment of protein localization to membrane	0.000801	0.000801	1
GO:0007265	Ras protein signal transduction	0.00084	0.00084	1
GO:0016570	histone modification	0.00092	0.00092	1
