# Supplementary material for: Scope and limitations of yeast as a model organism for studying human tissue-specific pathways
Source: BMC Syst Biol. 2015 Dec 29;9:96. doi: 10.1186/s12918-015-0253-0 (PMC4696342; doi:10.1186/s12918-015-0253-0)
Supplement: Additional file 4 — HK Enrichment. Functional enrichment analysis of different subsets of HK genes. (ZIP 358 Kb) [file 12918_2015_253_MOESM4_ESM.zip › HK_unique.tsv]

query_number	significant	p_value	term_size	query_size	overlap_size	precision	recall	term_id	domain	subgraph_number	term_name	relative_depth	intersection
V1	TRUE	5.73417721518987e-09	334	1519	76	0.05	0.228	GO:0019941	BP	3	modification-dependent protein catabolic process	7	ENSG00000005812,ENSG00000008018,ENSG00000009335,ENSG00000013374,ENSG00000033800,ENSG00000036257,ENSG00000051108,ENSG00000068878,ENSG00000068903,ENSG00000072609,ENSG00000072803,ENSG00000076321,ENSG00000077721,ENSG00000080815,ENSG00000086758,ENSG00000089053,ENSG00000092148,ENSG00000094631,ENSG00000100225,ENSG00000100387,ENSG00000100804,ENSG00000100902,ENSG00000100991,ENSG00000101557,ENSG00000102226…
V1	TRUE	6.21978021978022e-09	347	1519	79	0.052	0.228	GO:0051603	BP	3	proteolysis involved in cellular protein catabolic process	6	ENSG00000005812,ENSG00000008018,ENSG00000009335,ENSG00000013374,ENSG00000033800,ENSG00000034713,ENSG00000036257,ENSG00000051108,ENSG00000068878,ENSG00000068903,ENSG00000072609,ENSG00000072803,ENSG00000076321,ENSG00000077721,ENSG00000080815,ENSG00000086758,ENSG00000089053,ENSG00000092148,ENSG00000094631,ENSG00000100225,ENSG00000100387,ENSG00000100804,ENSG00000100902,ENSG00000100991,ENSG00000101557…
V1	TRUE	8.83248730964467e-09	338	1519	76	0.05	0.225	GO:0043632	BP	3	modification-dependent macromolecule catabolic process	5	ENSG00000005812,ENSG00000008018,ENSG00000009335,ENSG00000013374,ENSG00000033800,ENSG00000036257,ENSG00000051108,ENSG00000068878,ENSG00000068903,ENSG00000072609,ENSG00000072803,ENSG00000076321,ENSG00000077721,ENSG00000080815,ENSG00000086758,ENSG00000089053,ENSG00000092148,ENSG00000094631,ENSG00000100225,ENSG00000100387,ENSG00000100804,ENSG00000100902,ENSG00000100991,ENSG00000101557,ENSG00000102226…
V1	TRUE	1.39007092198582e-08	332	1519	75	0.049	0.226	GO:0006511	BP	3	ubiquitin-dependent protein catabolic process	8	ENSG00000005812,ENSG00000008018,ENSG00000009335,ENSG00000013374,ENSG00000033800,ENSG00000036257,ENSG00000051108,ENSG00000068878,ENSG00000068903,ENSG00000072609,ENSG00000072803,ENSG00000076321,ENSG00000077721,ENSG00000080815,ENSG00000086758,ENSG00000089053,ENSG00000092148,ENSG00000094631,ENSG00000100225,ENSG00000100387,ENSG00000100804,ENSG00000100902,ENSG00000100991,ENSG00000101557,ENSG00000102226…
V1	TRUE	5.91e-08	291	1519	59	0.039	0.203	GO:0038179	BP	3	neurotrophin signaling pathway	5	ENSG00000006125,ENSG00000010810,ENSG00000042753,ENSG00000067560,ENSG00000071242,ENSG00000077782,ENSG00000082701,ENSG00000099942,ENSG00000100311,ENSG00000100906,ENSG00000101255,ENSG00000102606,ENSG00000105647,ENSG00000105723,ENSG00000108946,ENSG00000108953,ENSG00000109320,ENSG00000111276,ENSG00000112062,ENSG00000114302,ENSG00000116584,ENSG00000122705,ENSG00000126767,ENSG00000132155,ENSG00000132694…
V1	TRUE	1.30100334448161e-07	64	1519	26	0.017	0.406	KEGG:05131	ke	18	Shigellosis	1	ENSG00000015285,ENSG00000057663,ENSG00000072803,ENSG00000073009,ENSG00000075624,ENSG00000097007,ENSG00000099942,ENSG00000100906,ENSG00000109320,ENSG00000109339,ENSG00000112062,ENSG00000116670,ENSG00000131508,ENSG00000134318,ENSG00000136238,ENSG00000136950,ENSG00000150093,ENSG00000150760,ENSG00000156711,ENSG00000162704,ENSG00000163466,ENSG00000167193,ENSG00000173039,ENSG00000177105,ENSG00000180353…
V1	TRUE	1.33e-07	290	1519	58	0.038	0.2	GO:0048011	BP	3	neurotrophin TRK receptor signaling pathway	6	ENSG00000006125,ENSG00000010810,ENSG00000042753,ENSG00000067560,ENSG00000071242,ENSG00000077782,ENSG00000082701,ENSG00000099942,ENSG00000100311,ENSG00000100906,ENSG00000101255,ENSG00000102606,ENSG00000105647,ENSG00000105723,ENSG00000108946,ENSG00000108953,ENSG00000109320,ENSG00000111276,ENSG00000112062,ENSG00000114302,ENSG00000116584,ENSG00000122705,ENSG00000126767,ENSG00000132155,ENSG00000132694…
V1	TRUE	1.91e-07	154	1519	41	0.027	0.266	KEGG:04910	ke	93	Insulin signaling pathway	1	ENSG00000044446,ENSG00000078061,ENSG00000079277,ENSG00000082701,ENSG00000099875,ENSG00000099942,ENSG00000102893,ENSG00000104812,ENSG00000105647,ENSG00000106615,ENSG00000106617,ENSG00000108946,ENSG00000109339,ENSG00000111725,ENSG00000114302,ENSG00000117020,ENSG00000125733,ENSG00000126767,ENSG00000131791,ENSG00000132155,ENSG00000132376,ENSG00000132589,ENSG00000133703,ENSG00000137154,ENSG00000137312…
V1	TRUE	3.30218068535826e-07	185	1519	45	0.03	0.243	GO:0000209	BP	3	protein polyubiquitination	9	ENSG00000008018,ENSG00000009335,ENSG00000036257,ENSG00000068878,ENSG00000072609,ENSG00000072803,ENSG00000077721,ENSG00000078967,ENSG00000086758,ENSG00000089053,ENSG00000094631,ENSG00000100804,ENSG00000100902,ENSG00000104517,ENSG00000106588,ENSG00000107341,ENSG00000108294,ENSG00000108523,ENSG00000108671,ENSG00000110330,ENSG00000110344,ENSG00000112130,ENSG00000115233,ENSG00000118503,ENSG00000119401…
V1	TRUE	7.45714285714286e-07	159	1519	47	0.031	0.296	GO:0048193	BP	3	Golgi vesicle transport	4	ENSG00000006715,ENSG00000028528,ENSG00000034713,ENSG00000036257,ENSG00000047579,ENSG00000049245,ENSG00000066455,ENSG00000084733,ENSG00000085365,ENSG00000086598,ENSG00000086827,ENSG00000087086,ENSG00000100151,ENSG00000101199,ENSG00000101246,ENSG00000101310,ENSG00000103653,ENSG00000104388,ENSG00000107862,ENSG00000108433,ENSG00000109971,ENSG00000111481,ENSG00000113282,ENSG00000113719,ENSG00000115306…
V1	TRUE	1.00477897252091e-06	69	1519	25	0.016	0.362	GO:0006987	BP	3	activation of signaling protein activity involved in unfolded protein response	8	ENSG00000051108,ENSG00000074842,ENSG00000087274,ENSG00000100219,ENSG00000101199,ENSG00000105723,ENSG00000108433,ENSG00000109501,ENSG00000116809,ENSG00000124783,ENSG00000128272,ENSG00000128590,ENSG00000134001,ENSG00000138674,ENSG00000144867,ENSG00000154832,ENSG00000160691,ENSG00000160789,ENSG00000162298,ENSG00000166340,ENSG00000166598,ENSG00000175197,ENSG00000179218,ENSG00000184205,ENSG00000204843
V1	TRUE	1.59e-06	125	1519	34	0.022	0.272	KEGG:04722	ke	68	Neurotrophin signaling pathway	1	ENSG00000058404,ENSG00000067560,ENSG00000071242,ENSG00000080815,ENSG00000082701,ENSG00000097007,ENSG00000099942,ENSG00000100906,ENSG00000105647,ENSG00000108953,ENSG00000109320,ENSG00000109339,ENSG00000112062,ENSG00000117020,ENSG00000128272,ENSG00000132155,ENSG00000133703,ENSG00000134243,ENSG00000136238,ENSG00000140538,ENSG00000141522,ENSG00000143933,ENSG00000145675,ENSG00000156711,ENSG00000160691…
V1	TRUE	1.63106796116505e-06	71	1519	25	0.016	0.352	GO:0032075	BP	3	positive regulation of nuclease activity	6	ENSG00000051108,ENSG00000074842,ENSG00000087274,ENSG00000100219,ENSG00000101199,ENSG00000105723,ENSG00000108433,ENSG00000109501,ENSG00000116809,ENSG00000124783,ENSG00000128272,ENSG00000128590,ENSG00000134001,ENSG00000138674,ENSG00000144867,ENSG00000154832,ENSG00000160691,ENSG00000160789,ENSG00000162298,ENSG00000166340,ENSG00000166598,ENSG00000175197,ENSG00000179218,ENSG00000184205,ENSG00000204843
V1	TRUE	1.87822878228782e-06	113	1519	32	0.021	0.283	GO:0034976	BP	3	response to endoplasmic reticulum stress	5	ENSG00000051108,ENSG00000074842,ENSG00000082701,ENSG00000087074,ENSG00000087274,ENSG00000090861,ENSG00000100219,ENSG00000101199,ENSG00000101255,ENSG00000105327,ENSG00000105723,ENSG00000108433,ENSG00000109501,ENSG00000116044,ENSG00000116809,ENSG00000124783,ENSG00000128272,ENSG00000128590,ENSG00000134001,ENSG00000135506,ENSG00000138674,ENSG00000144867,ENSG00000154832,ENSG00000160691,ENSG00000160789…
V1	TRUE	2.22e-06	94	1519	26	0.017	0.277	GO:0035967	BP	3	cellular response to topologically incorrect protein	6	ENSG00000051108,ENSG00000074842,ENSG00000087074,ENSG00000087274,ENSG00000090861,ENSG00000094631,ENSG00000100219,ENSG00000101199,ENSG00000105723,ENSG00000108433,ENSG00000109501,ENSG00000116044,ENSG00000116809,ENSG00000124783,ENSG00000128272,ENSG00000128590,ENSG00000134001,ENSG00000138674,ENSG00000144867,ENSG00000154832,ENSG00000160691,ENSG00000160789,ENSG00000162298,ENSG00000166340,ENSG00000166598…
V1	TRUE	3.59154929577465e-06	82	1519	26	0.017	0.317	GO:0030968	BP	3	endoplasmic reticulum unfolded protein response	5	ENSG00000051108,ENSG00000074842,ENSG00000087074,ENSG00000087274,ENSG00000090861,ENSG00000100219,ENSG00000101199,ENSG00000105723,ENSG00000108433,ENSG00000109501,ENSG00000116044,ENSG00000116809,ENSG00000124783,ENSG00000128272,ENSG00000128590,ENSG00000134001,ENSG00000138674,ENSG00000144867,ENSG00000154832,ENSG00000160691,ENSG00000160789,ENSG00000162298,ENSG00000166340,ENSG00000166598,ENSG00000175197…
V1	TRUE	4.36893203883495e-06	83	1519	26	0.017	0.313	GO:0034620	BP	3	cellular response to unfolded protein	7	ENSG00000051108,ENSG00000074842,ENSG00000087074,ENSG00000087274,ENSG00000090861,ENSG00000100219,ENSG00000101199,ENSG00000105723,ENSG00000108433,ENSG00000109501,ENSG00000116044,ENSG00000116809,ENSG00000124783,ENSG00000128272,ENSG00000128590,ENSG00000134001,ENSG00000138674,ENSG00000144867,ENSG00000154832,ENSG00000160691,ENSG00000160789,ENSG00000162298,ENSG00000166340,ENSG00000166598,ENSG00000175197…
V1	TRUE	6.14130434782609e-06	77	1519	25	0.016	0.325	GO:0032069	BP	3	regulation of nuclease activity	5	ENSG00000051108,ENSG00000074842,ENSG00000087274,ENSG00000100219,ENSG00000101199,ENSG00000105723,ENSG00000108433,ENSG00000109501,ENSG00000116809,ENSG00000124783,ENSG00000128272,ENSG00000128590,ENSG00000134001,ENSG00000138674,ENSG00000144867,ENSG00000154832,ENSG00000160691,ENSG00000160789,ENSG00000162298,ENSG00000166340,ENSG00000166598,ENSG00000175197,ENSG00000179218,ENSG00000184205,ENSG00000204843
V1	TRUE	1.1359649122807e-05	88	1519	26	0.017	0.295	GO:0006984	BP	3	ER-nucleus signaling pathway	4	ENSG00000051108,ENSG00000074842,ENSG00000082701,ENSG00000087074,ENSG00000087274,ENSG00000090861,ENSG00000100219,ENSG00000101199,ENSG00000105723,ENSG00000108433,ENSG00000109501,ENSG00000116044,ENSG00000116809,ENSG00000124783,ENSG00000128272,ENSG00000128590,ENSG00000134001,ENSG00000138674,ENSG00000144867,ENSG00000154832,ENSG00000160691,ENSG00000160789,ENSG00000162298,ENSG00000166340,ENSG00000166598…
V1	TRUE	2.06201550387597e-05	262	1519	55	0.036	0.21	GO:1901652	BP	3	response to peptide	5	ENSG00000010810,ENSG00000033627,ENSG00000063046,ENSG00000065135,ENSG00000065675,ENSG00000070785,ENSG00000077782,ENSG00000078369,ENSG00000084733,ENSG00000089159,ENSG00000100311,ENSG00000100554,ENSG00000100906,ENSG00000101255,ENSG00000102265,ENSG00000103653,ENSG00000105639,ENSG00000105647,ENSG00000105723,ENSG00000106615,ENSG00000106617,ENSG00000108946,ENSG00000111725,ENSG00000112062,ENSG00000114302…
V1	TRUE	2.68817204301075e-05	324	1519	63	0.041	0.194	GO:0010608	BP	3	posttranscriptional regulation of gene expression	6	ENSG00000047410,ENSG00000055917,ENSG00000063046,ENSG00000066926,ENSG00000067560,ENSG00000070756,ENSG00000070785,ENSG00000072803,ENSG00000079277,ENSG00000083845,ENSG00000084623,ENSG00000087074,ENSG00000099875,ENSG00000100129,ENSG00000100225,ENSG00000100353,ENSG00000100664,ENSG00000101412,ENSG00000103423,ENSG00000103811,ENSG00000104408,ENSG00000106263,ENSG00000107581,ENSG00000108773,ENSG00000109501…
V1	TRUE	3.25e-05	54	1519	21	0.014	0.389	GO:0006120	BP	3	mitochondrial electron transport, NADH to ubiquinone	4	ENSG00000004779,ENSG00000090266,ENSG00000091140,ENSG00000110717,ENSG00000119421,ENSG00000125356,ENSG00000130414,ENSG00000131495,ENSG00000136521,ENSG00000139180,ENSG00000145494,ENSG00000147684,ENSG00000151366,ENSG00000158864,ENSG00000164258,ENSG00000166136,ENSG00000167792,ENSG00000168653,ENSG00000183648,ENSG00000184983,ENSG00000189043
V1	TRUE	4.15e-05	227	1519	43	0.028	0.189	GO:0030168	BP	3	platelet activation	6	ENSG00000006638,ENSG00000010810,ENSG00000065135,ENSG00000065675,ENSG00000067560,ENSG00000071127,ENSG00000078369,ENSG00000088256,ENSG00000100311,ENSG00000101017,ENSG00000102265,ENSG00000103653,ENSG00000112062,ENSG00000115956,ENSG00000119699,ENSG00000124491,ENSG00000128340,ENSG00000132155,ENSG00000134215,ENSG00000135919,ENSG00000136238,ENSG00000140992,ENSG00000142168,ENSG00000142192,ENSG00000143878…
V1	TRUE	4.16e-05	128	1519	29	0.019	0.227	GO:0006986	BP	3	response to unfolded protein	4	ENSG00000051108,ENSG00000074842,ENSG00000086061,ENSG00000087074,ENSG00000087274,ENSG00000090861,ENSG00000100219,ENSG00000101199,ENSG00000105723,ENSG00000108433,ENSG00000109501,ENSG00000109971,ENSG00000116044,ENSG00000116809,ENSG00000124783,ENSG00000128272,ENSG00000128590,ENSG00000132002,ENSG00000134001,ENSG00000138674,ENSG00000144867,ENSG00000154832,ENSG00000160691,ENSG00000160789,ENSG00000162298…
V1	TRUE	4.28310502283105e-05	259	1519	54	0.036	0.208	GO:0043434	BP	3	response to peptide hormone stimulus	6	ENSG00000010810,ENSG00000033627,ENSG00000063046,ENSG00000065135,ENSG00000065675,ENSG00000070785,ENSG00000077782,ENSG00000078369,ENSG00000084733,ENSG00000089159,ENSG00000100311,ENSG00000100554,ENSG00000101255,ENSG00000102265,ENSG00000103653,ENSG00000105639,ENSG00000105647,ENSG00000105723,ENSG00000106615,ENSG00000106617,ENSG00000108946,ENSG00000111725,ENSG00000114302,ENSG00000114573,ENSG00000114737…
V1	TRUE	4.71e-05	90	1519	23	0.015	0.256	GO:0051236	BP	3	establishment of RNA localization	2	ENSG00000047410,ENSG00000051596,ENSG00000069248,ENSG00000075188,ENSG00000082898,ENSG00000100650,ENSG00000100836,ENSG00000101146,ENSG00000111581,ENSG00000112110,ENSG00000114503,ENSG00000116350,ENSG00000116754,ENSG00000121774,ENSG00000122566,ENSG00000126883,ENSG00000130227,ENSG00000131795,ENSG00000133226,ENSG00000136450,ENSG00000138095,ENSG00000138757,ENSG00000141543
V1	TRUE	4.71e-05	90	1519	23	0.015	0.256	GO:0050657	BP	3	nucleic acid transport	2	ENSG00000047410,ENSG00000051596,ENSG00000069248,ENSG00000075188,ENSG00000082898,ENSG00000100650,ENSG00000100836,ENSG00000101146,ENSG00000111581,ENSG00000112110,ENSG00000114503,ENSG00000116350,ENSG00000116754,ENSG00000121774,ENSG00000122566,ENSG00000126883,ENSG00000130227,ENSG00000131795,ENSG00000133226,ENSG00000136450,ENSG00000138095,ENSG00000138757,ENSG00000141543
V1	TRUE	4.71e-05	90	1519	23	0.015	0.256	GO:0050658	BP	3	RNA transport	3	ENSG00000047410,ENSG00000051596,ENSG00000069248,ENSG00000075188,ENSG00000082898,ENSG00000100650,ENSG00000100836,ENSG00000101146,ENSG00000111581,ENSG00000112110,ENSG00000114503,ENSG00000116350,ENSG00000116754,ENSG00000121774,ENSG00000122566,ENSG00000126883,ENSG00000130227,ENSG00000131795,ENSG00000133226,ENSG00000136450,ENSG00000138095,ENSG00000138757,ENSG00000141543
V1	TRUE	4.92e-05	78	1519	21	0.014	0.269	GO:0006892	BP	3	post-Golgi vesicle-mediated transport	5	ENSG00000047579,ENSG00000049245,ENSG00000084733,ENSG00000085365,ENSG00000087086,ENSG00000101246,ENSG00000103653,ENSG00000107862,ENSG00000109971,ENSG00000113282,ENSG00000115306,ENSG00000119396,ENSG00000122705,ENSG00000124333,ENSG00000127603,ENSG00000134243,ENSG00000135441,ENSG00000140497,ENSG00000141367,ENSG00000143761,ENSG00000167996
V1	TRUE	6.07476635514019e-05	290	1519	69	0.045	0.238	GO:0008380	BP	3	RNA splicing	8	ENSG00000023734,ENSG00000039123,ENSG00000051596,ENSG00000065883,ENSG00000070756,ENSG00000077312,ENSG00000083896,ENSG00000084072,ENSG00000089280,ENSG00000090060,ENSG00000092208,ENSG00000096063,ENSG00000096401,ENSG00000099783,ENSG00000099995,ENSG00000100138,ENSG00000100650,ENSG00000100836,ENSG00000101811,ENSG00000104824,ENSG00000104852,ENSG00000104859,ENSG00000105298,ENSG00000105323,ENSG00000105568…
V1	TRUE	8.61e-05	211	1519	40	0.026	0.19	GO:0030522	BP	3	intracellular receptor signaling pathway	4	ENSG00000004478,ENSG00000012822,ENSG00000013561,ENSG00000033800,ENSG00000055208,ENSG00000067560,ENSG00000073009,ENSG00000078043,ENSG00000084676,ENSG00000086061,ENSG00000094631,ENSG00000100201,ENSG00000100906,ENSG00000103275,ENSG00000104517,ENSG00000105939,ENSG00000108654,ENSG00000108984,ENSG00000110330,ENSG00000111596,ENSG00000116288,ENSG00000117289,ENSG00000118503,ENSG00000124208,ENSG00000125107…
V1	TRUE	8.9e-05	182	1519	36	0.024	0.198	GO:0097193	BP	3	intrinsic apoptotic signaling pathway	6	ENSG00000029363,ENSG00000036257,ENSG00000073282,ENSG00000076242,ENSG00000097007,ENSG00000100034,ENSG00000101255,ENSG00000101412,ENSG00000102572,ENSG00000105327,ENSG00000107562,ENSG00000108654,ENSG00000108953,ENSG00000109501,ENSG00000116044,ENSG00000116584,ENSG00000119401,ENSG00000120910,ENSG00000128245,ENSG00000128272,ENSG00000133112,ENSG00000133703,ENSG00000134308,ENSG00000140464,ENSG00000142168…
V1	TRUE	0.00012	90	1519	24	0.016	0.267	KEGG:05215	ke	84	Prostate cancer	1	ENSG00000073009,ENSG00000077782,ENSG00000078061,ENSG00000082701,ENSG00000084207,ENSG00000100311,ENSG00000100906,ENSG00000101412,ENSG00000105647,ENSG00000109320,ENSG00000111276,ENSG00000117020,ENSG00000123374,ENSG00000128272,ENSG00000132155,ENSG00000133703,ENSG00000140992,ENSG00000145675,ENSG00000152284,ENSG00000163235,ENSG00000166598,ENSG00000168036,ENSG00000173039,ENSG00000177885
V1	TRUE	0.000124	95	1519	23	0.015	0.242	GO:0006403	BP	3	RNA localization	3	ENSG00000047410,ENSG00000051596,ENSG00000069248,ENSG00000075188,ENSG00000082898,ENSG00000100650,ENSG00000100811,ENSG00000100836,ENSG00000101146,ENSG00000111581,ENSG00000112110,ENSG00000114503,ENSG00000116350,ENSG00000116754,ENSG00000121774,ENSG00000122566,ENSG00000124214,ENSG00000126883,ENSG00000130227,ENSG00000131795,ENSG00000133226,ENSG00000136450,ENSG00000138095
V1	TRUE	0.000154878048780488	250	1519	54	0.036	0.216	GO:0043161	BP	3	proteasomal ubiquitin-dependent protein catabolic process	9	ENSG00000005812,ENSG00000008018,ENSG00000013374,ENSG00000033800,ENSG00000036257,ENSG00000068878,ENSG00000068903,ENSG00000072803,ENSG00000076321,ENSG00000080815,ENSG00000089053,ENSG00000100387,ENSG00000100804,ENSG00000100902,ENSG00000103275,ENSG00000106588,ENSG00000106803,ENSG00000108294,ENSG00000108671,ENSG00000109501,ENSG00000110330,ENSG00000111667,ENSG00000115233,ENSG00000116044,ENSG00000116670…
V1	TRUE	0.00015983606557377	262	1519	56	0.037	0.214	GO:0010498	BP	3	proteasomal protein catabolic process	7	ENSG00000005812,ENSG00000008018,ENSG00000013374,ENSG00000033800,ENSG00000034713,ENSG00000036257,ENSG00000068878,ENSG00000068903,ENSG00000072803,ENSG00000076321,ENSG00000080815,ENSG00000089053,ENSG00000100387,ENSG00000100804,ENSG00000100902,ENSG00000101557,ENSG00000103275,ENSG00000106588,ENSG00000106803,ENSG00000108294,ENSG00000108671,ENSG00000109501,ENSG00000110330,ENSG00000111667,ENSG00000115233…
V1	TRUE	0.000162921348314607	186	1519	47	0.031	0.253	KEGG:03013	ke	142	RNA transport	1	ENSG00000023734,ENSG00000047410,ENSG00000051596,ENSG00000063046,ENSG00000068793,ENSG00000069248,ENSG00000070756,ENSG00000070785,ENSG00000075188,ENSG00000082898,ENSG00000084623,ENSG00000092208,ENSG00000100353,ENSG00000100664,ENSG00000101146,ENSG00000103275,ENSG00000104408,ENSG00000105171,ENSG00000106263,ENSG00000107581,ENSG00000108424,ENSG00000110321,ENSG00000111581,ENSG00000114503,ENSG00000114784…
V1	TRUE	0.000172	75	1519	21	0.014	0.28	KEGG:05220	ke	139	Chronic myeloid leukemia	1	ENSG00000073009,ENSG00000078061,ENSG00000097007,ENSG00000099942,ENSG00000100906,ENSG00000101412,ENSG00000105647,ENSG00000109320,ENSG00000111276,ENSG00000117020,ENSG00000119699,ENSG00000132155,ENSG00000133703,ENSG00000145675,ENSG00000159692,ENSG00000160691,ENSG00000167193,ENSG00000173039,ENSG00000173757,ENSG00000175029,ENSG00000177885
V1	TRUE	0.000178	92	1519	24	0.016	0.261	KEGG:05132	ke	44	Salmonella infection	1	ENSG00000015285,ENSG00000075624,ENSG00000075785,ENSG00000077380,ENSG00000109320,ENSG00000109339,ENSG00000112062,ENSG00000125538,ENSG00000126214,ENSG00000133026,ENSG00000134318,ENSG00000136238,ENSG00000136950,ENSG00000137171,ENSG00000137752,ENSG00000156711,ENSG00000159128,ENSG00000162704,ENSG00000163466,ENSG00000172936,ENSG00000173039,ENSG00000177105,ENSG00000184009,ENSG00000196924
V1	TRUE	0.000193	138	1519	29	0.019	0.21	GO:0006839	BP	3	mitochondrial transport	4	ENSG00000025772,ENSG00000060762,ENSG00000080815,ENSG00000097033,ENSG00000099624,ENSG00000100300,ENSG00000105327,ENSG00000106617,ENSG00000108953,ENSG00000110711,ENSG00000110955,ENSG00000112110,ENSG00000113013,ENSG00000116459,ENSG00000116688,ENSG00000120910,ENSG00000126858,ENSG00000128245,ENSG00000131791,ENSG00000134308,ENSG00000134375,ENSG00000138297,ENSG00000152234,ENSG00000154174,ENSG00000154723…
V1	TRUE	0.0002337899543379	110	1519	28	0.018	0.255	GO:0000910	BP	3	cytokinesis	4	ENSG00000036257,ENSG00000067560,ENSG00000089685,ENSG00000090565,ENSG00000101224,ENSG00000103769,ENSG00000115091,ENSG00000115306,ENSG00000115760,ENSG00000122545,ENSG00000122966,ENSG00000124356,ENSG00000125868,ENSG00000126581,ENSG00000132694,ENSG00000133026,ENSG00000134318,ENSG00000137100,ENSG00000138175,ENSG00000143878,ENSG00000143933,ENSG00000144118,ENSG00000145715,ENSG00000147202,ENSG00000155366…
V1	TRUE	0.000261	50	1519	15	0.01	0.3	GO:0006446	BP	3	regulation of translational initiation	6	ENSG00000047410,ENSG00000063046,ENSG00000066926,ENSG00000070785,ENSG00000084623,ENSG00000100129,ENSG00000100353,ENSG00000100664,ENSG00000104408,ENSG00000106263,ENSG00000107581,ENSG00000110321,ENSG00000114503,ENSG00000114784,ENSG00000119718
V1	TRUE	0.000269142857142857	64	1519	23	0.015	0.359	GO:0042773	BP	3	ATP synthesis coupled electron transport	4	ENSG00000004779,ENSG00000090266,ENSG00000091140,ENSG00000102125,ENSG00000110717,ENSG00000119421,ENSG00000125356,ENSG00000130414,ENSG00000131495,ENSG00000136521,ENSG00000139180,ENSG00000145494,ENSG00000147684,ENSG00000151366,ENSG00000158864,ENSG00000164258,ENSG00000166136,ENSG00000167186,ENSG00000167792,ENSG00000167985,ENSG00000168653,ENSG00000183648,ENSG00000184983
V1	TRUE	0.000269142857142857	64	1519	23	0.015	0.359	GO:0042775	BP	3	mitochondrial ATP synthesis coupled electron transport	5	ENSG00000004779,ENSG00000090266,ENSG00000091140,ENSG00000102125,ENSG00000110717,ENSG00000119421,ENSG00000125356,ENSG00000130414,ENSG00000131495,ENSG00000136521,ENSG00000139180,ENSG00000145494,ENSG00000147684,ENSG00000151366,ENSG00000158864,ENSG00000164258,ENSG00000166136,ENSG00000167186,ENSG00000167792,ENSG00000167985,ENSG00000168653,ENSG00000183648,ENSG00000184983
V1	TRUE	0.000293	316	1519	52	0.034	0.165	GO:0032870	BP	3	cellular response to hormone stimulus	6	ENSG00000010810,ENSG00000033627,ENSG00000063046,ENSG00000065675,ENSG00000077782,ENSG00000078369,ENSG00000084733,ENSG00000089159,ENSG00000100554,ENSG00000101255,ENSG00000103653,ENSG00000103811,ENSG00000105639,ENSG00000105647,ENSG00000105723,ENSG00000106397,ENSG00000106615,ENSG00000106617,ENSG00000108946,ENSG00000111725,ENSG00000114302,ENSG00000114573,ENSG00000114737,ENSG00000119912,ENSG00000120129…
V1	TRUE	0.000295	141	1519	29	0.019	0.206	GO:0035966	BP	3	response to topologically incorrect protein	3	ENSG00000051108,ENSG00000074842,ENSG00000086061,ENSG00000087074,ENSG00000087274,ENSG00000090861,ENSG00000094631,ENSG00000100219,ENSG00000101199,ENSG00000105723,ENSG00000108433,ENSG00000109501,ENSG00000109971,ENSG00000116044,ENSG00000116809,ENSG00000124783,ENSG00000128272,ENSG00000128590,ENSG00000132002,ENSG00000134001,ENSG00000138674,ENSG00000144867,ENSG00000154832,ENSG00000160691,ENSG00000160789…
V1	TRUE	0.000314	312	1519	57	0.038	0.183	KEGG:05169	ke	154	Epstein-Barr virus infection	1	ENSG00000013503,ENSG00000026025,ENSG00000034152,ENSG00000055208,ENSG00000058600,ENSG00000073009,ENSG00000082701,ENSG00000082898,ENSG00000090339,ENSG00000100906,ENSG00000101017,ENSG00000105639,ENSG00000105647,ENSG00000108671,ENSG00000108953,ENSG00000108984,ENSG00000109320,ENSG00000109339,ENSG00000109971,ENSG00000111276,ENSG00000112062,ENSG00000115233,ENSG00000117020,ENSG00000118503,ENSG00000123374…
V1	TRUE	0.000317042606516291	248	1519	49	0.032	0.198	GO:1901653	BP	3	cellular response to peptide	7	ENSG00000010810,ENSG00000033627,ENSG00000063046,ENSG00000065675,ENSG00000077782,ENSG00000078369,ENSG00000084733,ENSG00000089159,ENSG00000100554,ENSG00000101255,ENSG00000103653,ENSG00000105639,ENSG00000105647,ENSG00000105723,ENSG00000106615,ENSG00000106617,ENSG00000108946,ENSG00000111725,ENSG00000114302,ENSG00000114573,ENSG00000114737,ENSG00000119912,ENSG00000125538,ENSG00000125952,ENSG00000131791…
V1	TRUE	0.000317042606516291	248	1519	49	0.032	0.198	GO:0071375	BP	3	cellular response to peptide hormone stimulus	8	ENSG00000010810,ENSG00000033627,ENSG00000063046,ENSG00000065675,ENSG00000077782,ENSG00000078369,ENSG00000084733,ENSG00000089159,ENSG00000100554,ENSG00000101255,ENSG00000103653,ENSG00000105639,ENSG00000105647,ENSG00000105723,ENSG00000106615,ENSG00000106617,ENSG00000108946,ENSG00000111725,ENSG00000114302,ENSG00000114573,ENSG00000114737,ENSG00000119912,ENSG00000125538,ENSG00000125952,ENSG00000131791…
V1	TRUE	0.000331	67	1519	19	0.013	0.284	KEGG:05211	ke	182	Renal cell carcinoma	1	ENSG00000078061,ENSG00000091483,ENSG00000099942,ENSG00000100311,ENSG00000100387,ENSG00000100644,ENSG00000103363,ENSG00000105647,ENSG00000117020,ENSG00000117394,ENSG00000119699,ENSG00000132155,ENSG00000133703,ENSG00000136238,ENSG00000145675,ENSG00000154582,ENSG00000163235,ENSG00000167193,ENSG00000177885
V1	TRUE	0.000339	157	1519	34	0.022	0.217	KEGG:05162	ke	90	Measles	1	ENSG00000010810,ENSG00000055208,ENSG00000065675,ENSG00000082701,ENSG00000100385,ENSG00000100906,ENSG00000105327,ENSG00000105639,ENSG00000105647,ENSG00000109320,ENSG00000109971,ENSG00000111276,ENSG00000112576,ENSG00000117020,ENSG00000117335,ENSG00000118503,ENSG00000118971,ENSG00000123374,ENSG00000125538,ENSG00000134001,ENSG00000135341,ENSG00000145675,ENSG00000147168,ENSG00000147677,ENSG00000157601…
V1	TRUE	0.000357	57	1519	16	0.011	0.281	GO:0017148	BP	3	negative regulation of translation	5	ENSG00000047410,ENSG00000070785,ENSG00000104408,ENSG00000111640,ENSG00000112130,ENSG00000116001,ENSG00000129351,ENSG00000140464,ENSG00000141543,ENSG00000145191,ENSG00000159388,ENSG00000165699,ENSG00000179218,ENSG00000196730,ENSG00000204120,ENSG00000204628
V1	TRUE	0.000372	35	1519	12	0.008	0.343	GO:0016574	BP	3	histone ubiquitination	7	ENSG00000077721,ENSG00000086758,ENSG00000089094,ENSG00000104517,ENSG00000112130,ENSG00000124422,ENSG00000155827,ENSG00000163602,ENSG00000167770,ENSG00000177889,ENSG00000198730,ENSG00000204227
V1	TRUE	0.000475	159	1519	31	0.02	0.195	GO:0051301	BP	3	cell division	3	ENSG00000036257,ENSG00000047410,ENSG00000065135,ENSG00000067560,ENSG00000068903,ENSG00000072609,ENSG00000073282,ENSG00000075188,ENSG00000077782,ENSG00000084733,ENSG00000086827,ENSG00000089053,ENSG00000089685,ENSG00000090316,ENSG00000090565,ENSG00000100106,ENSG00000100311,ENSG00000101224,ENSG00000103275,ENSG00000103769,ENSG00000105894,ENSG00000108100,ENSG00000109906,ENSG00000112130,ENSG00000112576…
V1	TRUE	0.000504	145	1519	29	0.019	0.2	GO:0016197	BP	3	endosomal transport	4	ENSG00000008294,ENSG00000015285,ENSG00000028528,ENSG00000049245,ENSG00000051009,ENSG00000069329,ENSG00000075785,ENSG00000082805,ENSG00000084733,ENSG00000090565,ENSG00000101246,ENSG00000103769,ENSG00000115561,ENSG00000119396,ENSG00000119541,ENSG00000120805,ENSG00000122958,ENSG00000124222,ENSG00000124333,ENSG00000134243,ENSG00000135823,ENSG00000143669,ENSG00000143878,ENSG00000153071,ENSG00000159210…
V1	TRUE	0.000533	259	1519	44	0.029	0.17	GO:0038093	BP	3	Fc receptor signaling pathway	1	ENSG00000010810,ENSG00000015285,ENSG00000055208,ENSG00000065675,ENSG00000073009,ENSG00000075624,ENSG00000077782,ENSG00000082701,ENSG00000097007,ENSG00000100311,ENSG00000100906,ENSG00000101255,ENSG00000105647,ENSG00000105723,ENSG00000109320,ENSG00000109339,ENSG00000111276,ENSG00000115091,ENSG00000115935,ENSG00000124208,ENSG00000132155,ENSG00000133703,ENSG00000134215,ENSG00000135341,ENSG00000136238…
V1	TRUE	0.000541	275	1519	46	0.03	0.167	GO:0080135	BP	3	regulation of cellular response to stress	3	ENSG00000008294,ENSG00000015171,ENSG00000029363,ENSG00000066926,ENSG00000084207,ENSG00000087206,ENSG00000094631,ENSG00000097007,ENSG00000100219,ENSG00000102572,ENSG00000104517,ENSG00000107562,ENSG00000108654,ENSG00000109501,ENSG00000112130,ENSG00000116044,ENSG00000117450,ENSG00000117748,ENSG00000119401,ENSG00000121022,ENSG00000124208,ENSG00000125249,ENSG00000125538,ENSG00000126581,ENSG00000133112…
V1	TRUE	0.000632	317	1519	51	0.034	0.161	GO:1901069	BP	3	guanosine-containing compound catabolic process	7	ENSG00000011454,ENSG00000066777,ENSG00000075785,ENSG00000076864,ENSG00000078369,ENSG00000080371,ENSG00000082701,ENSG00000084733,ENSG00000086598,ENSG00000100664,ENSG00000101017,ENSG00000101199,ENSG00000101246,ENSG00000102606,ENSG00000103769,ENSG00000104388,ENSG00000106069,ENSG00000108774,ENSG00000109756,ENSG00000111540,ENSG00000115839,ENSG00000116954,ENSG00000118873,ENSG00000119396,ENSG00000120805…
V1	TRUE	0.000702564102564103	319	1519	76	0.05	0.238	GO:0006397	BP	3	mRNA processing	8	ENSG00000023734,ENSG00000039123,ENSG00000051596,ENSG00000063046,ENSG00000065883,ENSG00000070756,ENSG00000076242,ENSG00000077312,ENSG00000083896,ENSG00000084072,ENSG00000089280,ENSG00000090060,ENSG00000092208,ENSG00000096063,ENSG00000096401,ENSG00000099783,ENSG00000099995,ENSG00000100138,ENSG00000100461,ENSG00000100650,ENSG00000100836,ENSG00000101654,ENSG00000101811,ENSG00000104824,ENSG00000104852…
V1	TRUE	0.000786	106	1519	23	0.015	0.217	GO:0015931	BP	3	nucleobase-containing compound transport	1	ENSG00000047410,ENSG00000051596,ENSG00000069248,ENSG00000075188,ENSG00000082898,ENSG00000100650,ENSG00000100836,ENSG00000101146,ENSG00000111581,ENSG00000112110,ENSG00000112759,ENSG00000114503,ENSG00000116350,ENSG00000116754,ENSG00000121774,ENSG00000122566,ENSG00000126883,ENSG00000130227,ENSG00000131795,ENSG00000133226,ENSG00000136450,ENSG00000138095,ENSG00000138757
V1	TRUE	0.000801	43	1519	13	0.009	0.302	GO:0090150	BP	3	establishment of protein localization to membrane	3	ENSG00000075711,ENSG00000084733,ENSG00000086598,ENSG00000115306,ENSG00000124333,ENSG00000132376,ENSG00000140992,ENSG00000143398,ENSG00000145675,ENSG00000157978,ENSG00000163558,ENSG00000170759,ENSG00000177105
V1	TRUE	0.00084	256	1519	43	0.028	0.168	GO:0007265	BP	3	Ras protein signal transduction	6	ENSG00000010322,ENSG00000036257,ENSG00000066777,ENSG00000067560,ENSG00000076864,ENSG00000078369,ENSG00000082701,ENSG00000099331,ENSG00000099942,ENSG00000101017,ENSG00000101199,ENSG00000102606,ENSG00000107862,ENSG00000108061,ENSG00000109756,ENSG00000112062,ENSG00000115839,ENSG00000116237,ENSG00000116584,ENSG00000116688,ENSG00000123374,ENSG00000125249,ENSG00000132155,ENSG00000132694,ENSG00000133703…
V1	TRUE	0.00092	257	1519	43	0.028	0.167	GO:0016570	BP	3	histone modification	6	ENSG00000043143,ENSG00000056661,ENSG00000068903,ENSG00000071243,ENSG00000077684,ENSG00000077721,ENSG00000083168,ENSG00000084676,ENSG00000086758,ENSG00000087206,ENSG00000089094,ENSG00000089250,ENSG00000094631,ENSG00000104517,ENSG00000108773,ENSG00000112130,ENSG00000123374,ENSG00000124422,ENSG00000125484,ENSG00000125538,ENSG00000129691,ENSG00000135341,ENSG00000136504,ENSG00000136715,ENSG00000140464…
