# Supplementary material for: Scope and limitations of yeast as a model organism for studying human tissue-specific pathways
Source: BMC Syst Biol. 2015 Dec 29;9:96. doi: 10.1186/s12918-015-0253-0 (PMC4696342; doi:10.1186/s12918-015-0253-0)
Supplement: Additional file 4 — HK Enrichment. Functional enrichment analysis of different subsets of HK genes. (ZIP 358 Kb) [file 12918_2015_253_MOESM4_ESM.zip › HK_HumanSpecific_unfiltered.tsv]

query.number	significant	p.value	term.size	query.size	overlap.size	precision	recall	term.id	domain	subgraph.number	term.name	relative.depth	intersection
V1	TRUE	0.021	6	420	3	0.007	0.5	GO:0060547	BP	18	negative regulation of necrotic cell death	1	ENSG00000084207,ENSG00000116584,ENSG00000174059
V1	TRUE	0.00241	1093	420	49	0.117	0.045	GO:0016310	BP	14	phosphorylation	1	ENSG00000074842,ENSG00000080815,ENSG00000084207,ENSG00000084234,ENSG00000090266,ENSG00000100311,ENSG00000101017,ENSG00000101255,ENSG00000102931,ENSG00000105298,ENSG00000105613,ENSG00000105639,ENSG00000109501,ENSG00000110651,ENSG00000110717,ENSG00000111276,ENSG00000115760,ENSG00000119699,ENSG00000121989,ENSG00000122188,ENSG00000124493,ENSG00000124783,ENSG00000125249,ENSG00000125356,ENSG00000125538…
V1	TRUE	0.000124	121	420	14	0.033	0.116	GO:0022900	BP	14	electron transport chain	1	ENSG00000090266,ENSG00000110717,ENSG00000125356,ENSG00000145494,ENSG00000151366,ENSG00000154723,ENSG00000158864,ENSG00000164258,ENSG00000164919,ENSG00000166136,ENSG00000167792,ENSG00000169020,ENSG00000183648,ENSG00000189043
V1	TRUE	0.000587	157	420	15	0.036	0.096	GO:0045333	BP	14	cellular respiration	1	ENSG00000090266,ENSG00000110717,ENSG00000125356,ENSG00000135441,ENSG00000145494,ENSG00000151366,ENSG00000154723,ENSG00000158864,ENSG00000164258,ENSG00000164919,ENSG00000166136,ENSG00000167792,ENSG00000169020,ENSG00000183648,ENSG00000189043
V1	TRUE	0.000112	120	420	14	0.033	0.117	GO:0022904	BP	14	respiratory electron transport chain	2	ENSG00000090266,ENSG00000110717,ENSG00000125356,ENSG00000145494,ENSG00000151366,ENSG00000154723,ENSG00000158864,ENSG00000164258,ENSG00000164919,ENSG00000166136,ENSG00000167792,ENSG00000169020,ENSG00000183648,ENSG00000189043
V1	TRUE	0.000204	77	420	11	0.026	0.143	GO:0006119	BP	14	oxidative phosphorylation	1	ENSG00000090266,ENSG00000110717,ENSG00000125356,ENSG00000145494,ENSG00000151366,ENSG00000158864,ENSG00000164258,ENSG00000166136,ENSG00000167792,ENSG00000183648,ENSG00000189043
V1	TRUE	3.02e-05	64	420	11	0.026	0.172	GO:0042773	BP	14	ATP synthesis coupled electron transport	2	ENSG00000090266,ENSG00000110717,ENSG00000125356,ENSG00000145494,ENSG00000151366,ENSG00000158864,ENSG00000164258,ENSG00000166136,ENSG00000167792,ENSG00000183648,ENSG00000189043
V1	TRUE	3.02e-05	64	420	11	0.026	0.172	GO:0042775	BP	14	mitochondrial ATP synthesis coupled electron transport	3	ENSG00000090266,ENSG00000110717,ENSG00000125356,ENSG00000145494,ENSG00000151366,ENSG00000158864,ENSG00000164258,ENSG00000166136,ENSG00000167792,ENSG00000183648,ENSG00000189043
V1	TRUE	4.85e-06	54	420	11	0.026	0.204	GO:0006120	BP	14	mitochondrial electron transport, NADH to ubiquinone	4	ENSG00000090266,ENSG00000110717,ENSG00000125356,ENSG00000145494,ENSG00000151366,ENSG00000158864,ENSG00000164258,ENSG00000166136,ENSG00000167792,ENSG00000183648,ENSG00000189043
V1	TRUE	0.0454	2	420	2	0.005	1	GO:0038001	BP	41	paracrine signaling	1	ENSG00000100311,ENSG00000174059
V1	TRUE	0.05	2262	420	79	0.188	0.035	GO:0048583	BP	12	regulation of response to stimulus	1	ENSG00000001617,ENSG00000010704,ENSG00000011422,ENSG00000029363,ENSG00000073008,ENSG00000075142,ENSG00000076864,ENSG00000080815,ENSG00000084207,ENSG00000084234,ENSG00000084676,ENSG00000087074,ENSG00000097033,ENSG00000100060,ENSG00000100311,ENSG00000100644,ENSG00000101017,ENSG00000101255,ENSG00000102931,ENSG00000103811,ENSG00000105298,ENSG00000105327,ENSG00000105639,ENSG00000105647,ENSG00000107562…
V1	TRUE	0.00343	1682	420	67	0.16	0.04	GO:0023051	BP	12	regulation of signaling	1	ENSG00000029363,ENSG00000075142,ENSG00000076864,ENSG00000080815,ENSG00000084207,ENSG00000084234,ENSG00000087074,ENSG00000097033,ENSG00000100060,ENSG00000100311,ENSG00000100644,ENSG00000101017,ENSG00000101255,ENSG00000102931,ENSG00000105298,ENSG00000105327,ENSG00000105647,ENSG00000107562,ENSG00000109501,ENSG00000110330,ENSG00000110651,ENSG00000114737,ENSG00000115760,ENSG00000115839,ENSG00000115956…
V1	TRUE	0.00376	1687	420	67	0.16	0.04	GO:0010646	BP	12	regulation of cell communication	1	ENSG00000029363,ENSG00000075142,ENSG00000076864,ENSG00000080815,ENSG00000084207,ENSG00000084234,ENSG00000087074,ENSG00000097033,ENSG00000100060,ENSG00000100311,ENSG00000100644,ENSG00000101017,ENSG00000101255,ENSG00000102931,ENSG00000105298,ENSG00000105327,ENSG00000105647,ENSG00000107562,ENSG00000109501,ENSG00000110330,ENSG00000110651,ENSG00000114737,ENSG00000115760,ENSG00000115839,ENSG00000115956…
V1	TRUE	0.035	3643	420	118	0.281	0.032	GO:0007165	BP	12	signal transduction	1	ENSG00000006638,ENSG00000011422,ENSG00000023516,ENSG00000029363,ENSG00000065802,ENSG00000068878,ENSG00000074842,ENSG00000075142,ENSG00000076864,ENSG00000077157,ENSG00000079385,ENSG00000080815,ENSG00000084207,ENSG00000084234,ENSG00000084676,ENSG00000087074,ENSG00000097033,ENSG00000100060,ENSG00000100311,ENSG00000100385,ENSG00000100644,ENSG00000101017,ENSG00000101255,ENSG00000101412,ENSG00000102931…
V1	TRUE	0.0445	1532	420	58	0.138	0.038	GO:0035556	BP	12	intracellular signal transduction	2	ENSG00000006638,ENSG00000023516,ENSG00000029363,ENSG00000065802,ENSG00000068878,ENSG00000076864,ENSG00000080815,ENSG00000084207,ENSG00000100311,ENSG00000100644,ENSG00000101017,ENSG00000101255,ENSG00000101412,ENSG00000102931,ENSG00000103811,ENSG00000105327,ENSG00000105613,ENSG00000105639,ENSG00000105647,ENSG00000107562,ENSG00000109501,ENSG00000110330,ENSG00000110651,ENSG00000111276,ENSG00000113108…
V1	TRUE	0.000834	1545	420	65	0.155	0.042	GO:0009966	BP	12	regulation of signal transduction	2	ENSG00000029363,ENSG00000076864,ENSG00000080815,ENSG00000084207,ENSG00000084234,ENSG00000087074,ENSG00000097033,ENSG00000100060,ENSG00000100311,ENSG00000100644,ENSG00000101017,ENSG00000101255,ENSG00000102931,ENSG00000105298,ENSG00000105327,ENSG00000105647,ENSG00000107562,ENSG00000109501,ENSG00000110330,ENSG00000110651,ENSG00000114737,ENSG00000115760,ENSG00000115839,ENSG00000115956,ENSG00000116288…
V1	TRUE	0.0302	428	420	23	0.055	0.054	GO:0097190	BP	12	apoptotic signaling pathway	1	ENSG00000029363,ENSG00000084207,ENSG00000097033,ENSG00000101255,ENSG00000101412,ENSG00000105327,ENSG00000107562,ENSG00000109501,ENSG00000115760,ENSG00000116288,ENSG00000116584,ENSG00000119401,ENSG00000125538,ENSG00000128245,ENSG00000128272,ENSG00000135503,ENSG00000142856,ENSG00000143384,ENSG00000158796,ENSG00000175197,ENSG00000175793,ENSG00000179222,ENSG00000184047
V1	TRUE	0.0438	182	420	13	0.031	0.071	GO:0097193	BP	12	intrinsic apoptotic signaling pathway	2	ENSG00000029363,ENSG00000101255,ENSG00000101412,ENSG00000105327,ENSG00000107562,ENSG00000109501,ENSG00000116584,ENSG00000119401,ENSG00000128245,ENSG00000128272,ENSG00000175197,ENSG00000175793,ENSG00000184047
V1	TRUE	0.0191	24	420	5	0.012	0.208	GO:0070059	BP	12	intrinsic apoptotic signaling pathway in response to endoplasmic reticulum stress	3	ENSG00000101255,ENSG00000105327,ENSG00000109501,ENSG00000128272,ENSG00000175197
V1	TRUE	0.0454	2	420	2	0.005	1	GO:0072209	BP	8	metanephric mesangial cell differentiation	1	ENSG00000100311,ENSG00000174059
V1	TRUE	0.0454	2	420	2	0.005	1	GO:0072254	BP	8	metanephric glomerular mesangial cell differentiation	1	ENSG00000100311,ENSG00000174059
V1	TRUE	0.0132	3122	420	106	0.252	0.034	GO:0016020	CC	20	membrane	1	ENSG00000001617,ENSG00000002586,ENSG00000006638,ENSG00000009307,ENSG00000010704,ENSG00000011422,ENSG00000012124,ENSG00000023516,ENSG00000073008,ENSG00000075142,ENSG00000076864,ENSG00000077157,ENSG00000079385,ENSG00000080815,ENSG00000081377,ENSG00000082641,ENSG00000084112,ENSG00000084234,ENSG00000085365,ENSG00000086475,ENSG00000086827,ENSG00000088827,ENSG00000090266,ENSG00000097033,ENSG00000099889…
V1	TRUE	0.0369	6222	420	185	0.44	0.03	GO:0005737	CC	10	cytoplasm	1	ENSG00000002586,ENSG00000002834,ENSG00000005812,ENSG00000006638,ENSG00000009307,ENSG00000010704,ENSG00000011422,ENSG00000023516,ENSG00000029363,ENSG00000049089,ENSG00000051009,ENSG00000056097,ENSG00000068878,ENSG00000073008,ENSG00000074842,ENSG00000075142,ENSG00000076321,ENSG00000076864,ENSG00000077157,ENSG00000080815,ENSG00000082641,ENSG00000083635,ENSG00000084112,ENSG00000084207,ENSG00000085365…
V1	TRUE	1.8e-05	497	420	33	0.079	0.066	GO:0031975	CC	38	envelope	1	ENSG00000009307,ENSG00000067836,ENSG00000080815,ENSG00000081377,ENSG00000086475,ENSG00000090266,ENSG00000097033,ENSG00000100300,ENSG00000102931,ENSG00000104765,ENSG00000105327,ENSG00000110717,ENSG00000114030,ENSG00000116161,ENSG00000121057,ENSG00000122565,ENSG00000125356,ENSG00000128266,ENSG00000131981,ENSG00000132305,ENSG00000135441,ENSG00000135631,ENSG00000137824,ENSG00000138085,ENSG00000143384…
V1	TRUE	0.0085	2731	420	96	0.229	0.035	GO:0032991	CC	38	macromolecular complex	1	ENSG00000005812,ENSG00000009307,ENSG00000010704,ENSG00000051009,ENSG00000056661,ENSG00000068878,ENSG00000076321,ENSG00000080815,ENSG00000083635,ENSG00000084207,ENSG00000086827,ENSG00000087086,ENSG00000090266,ENSG00000097033,ENSG00000100644,ENSG00000100991,ENSG00000101017,ENSG00000101412,ENSG00000102931,ENSG00000103365,ENSG00000105298,ENSG00000105647,ENSG00000105700,ENSG00000106803,ENSG00000107438…
V1	TRUE	0.00654	2259	420	83	0.198	0.037	GO:0043234	CC	38	protein complex	2	ENSG00000005812,ENSG00000009307,ENSG00000010704,ENSG00000051009,ENSG00000056661,ENSG00000068878,ENSG00000076321,ENSG00000080815,ENSG00000083635,ENSG00000084207,ENSG00000086827,ENSG00000087086,ENSG00000090266,ENSG00000097033,ENSG00000100644,ENSG00000100991,ENSG00000101017,ENSG00000101412,ENSG00000102931,ENSG00000103365,ENSG00000105647,ENSG00000105700,ENSG00000106803,ENSG00000107438,ENSG00000110330…
V1	TRUE	0.0159	4660	420	147	0.35	0.032	GO:0044422	CC	38	organelle part	1	ENSG00000002834,ENSG00000009307,ENSG00000010803,ENSG00000011422,ENSG00000023516,ENSG00000029363,ENSG00000049089,ENSG00000056661,ENSG00000067836,ENSG00000068878,ENSG00000074842,ENSG00000075142,ENSG00000076321,ENSG00000076864,ENSG00000077157,ENSG00000080815,ENSG00000081377,ENSG00000082641,ENSG00000083635,ENSG00000084676,ENSG00000085365,ENSG00000086475,ENSG00000086827,ENSG00000090266,ENSG00000097033…
V1	TRUE	0.0129	4603	420	146	0.348	0.032	GO:0044446	CC	38	intracellular organelle part	2	ENSG00000002834,ENSG00000009307,ENSG00000010803,ENSG00000011422,ENSG00000023516,ENSG00000029363,ENSG00000049089,ENSG00000056661,ENSG00000067836,ENSG00000068878,ENSG00000074842,ENSG00000075142,ENSG00000076321,ENSG00000076864,ENSG00000077157,ENSG00000080815,ENSG00000081377,ENSG00000082641,ENSG00000083635,ENSG00000084676,ENSG00000085365,ENSG00000086475,ENSG00000086827,ENSG00000090266,ENSG00000097033…
V1	TRUE	1.72e-05	496	420	33	0.079	0.067	GO:0031967	CC	38	organelle envelope	3	ENSG00000009307,ENSG00000067836,ENSG00000080815,ENSG00000081377,ENSG00000086475,ENSG00000090266,ENSG00000097033,ENSG00000100300,ENSG00000102931,ENSG00000104765,ENSG00000105327,ENSG00000110717,ENSG00000114030,ENSG00000116161,ENSG00000121057,ENSG00000122565,ENSG00000125356,ENSG00000128266,ENSG00000131981,ENSG00000132305,ENSG00000135441,ENSG00000135631,ENSG00000137824,ENSG00000138085,ENSG00000143384…
V1	TRUE	0.000346	231	420	19	0.045	0.082	GO:0019866	CC	38	organelle inner membrane	4	ENSG00000009307,ENSG00000080815,ENSG00000090266,ENSG00000110717,ENSG00000122565,ENSG00000125356,ENSG00000131981,ENSG00000132305,ENSG00000145494,ENSG00000151366,ENSG00000154723,ENSG00000158864,ENSG00000164258,ENSG00000164919,ENSG00000166136,ENSG00000167792,ENSG00000169020,ENSG00000173786,ENSG00000173915
V1	TRUE	9.93e-05	58	420	10	0.024	0.172	GO:0030964	CC	38	NADH dehydrogenase complex	1	ENSG00000090266,ENSG00000110717,ENSG00000125356,ENSG00000145494,ENSG00000151366,ENSG00000158864,ENSG00000164258,ENSG00000166136,ENSG00000167792,ENSG00000183648
V1	TRUE	0.000752	72	420	10	0.024	0.139	GO:0070469	CC	38	respiratory chain	1	ENSG00000090266,ENSG00000110717,ENSG00000125356,ENSG00000145494,ENSG00000151366,ENSG00000158864,ENSG00000164258,ENSG00000166136,ENSG00000167792,ENSG00000183648
V1	TRUE	9.93e-05	58	420	10	0.024	0.172	GO:0045271	CC	38	respiratory chain complex I	2	ENSG00000090266,ENSG00000110717,ENSG00000125356,ENSG00000145494,ENSG00000151366,ENSG00000158864,ENSG00000164258,ENSG00000166136,ENSG00000167792,ENSG00000183648
V1	TRUE	0.000987	544	420	31	0.074	0.057	GO:0044429	CC	38	mitochondrial part	1	ENSG00000009307,ENSG00000080815,ENSG00000090266,ENSG00000097033,ENSG00000100300,ENSG00000102931,ENSG00000104765,ENSG00000105327,ENSG00000110717,ENSG00000112110,ENSG00000115419,ENSG00000121057,ENSG00000125356,ENSG00000131981,ENSG00000132305,ENSG00000132313,ENSG00000134056,ENSG00000135441,ENSG00000135631,ENSG00000137824,ENSG00000143384,ENSG00000145494,ENSG00000148090,ENSG00000151366,ENSG00000154723…
V1	TRUE	3.13e-06	306	420	26	0.062	0.085	GO:0005740	CC	38	mitochondrial envelope	2	ENSG00000009307,ENSG00000080815,ENSG00000090266,ENSG00000097033,ENSG00000100300,ENSG00000102931,ENSG00000104765,ENSG00000105327,ENSG00000110717,ENSG00000121057,ENSG00000125356,ENSG00000131981,ENSG00000132305,ENSG00000135441,ENSG00000135631,ENSG00000137824,ENSG00000143384,ENSG00000145494,ENSG00000151366,ENSG00000154723,ENSG00000158864,ENSG00000164258,ENSG00000164919,ENSG00000166136,ENSG00000167792…
V1	TRUE	6.49e-05	290	420	23	0.055	0.079	GO:0031966	CC	38	mitochondrial membrane	1	ENSG00000009307,ENSG00000080815,ENSG00000090266,ENSG00000097033,ENSG00000100300,ENSG00000104765,ENSG00000105327,ENSG00000110717,ENSG00000121057,ENSG00000125356,ENSG00000131981,ENSG00000132305,ENSG00000135631,ENSG00000137824,ENSG00000143384,ENSG00000145494,ENSG00000151366,ENSG00000154723,ENSG00000158864,ENSG00000164258,ENSG00000164919,ENSG00000166136,ENSG00000167792
V1	TRUE	0.00274	138	420	13	0.031	0.094	GO:0044455	CC	38	mitochondrial membrane part	2	ENSG00000090266,ENSG00000110717,ENSG00000125356,ENSG00000145494,ENSG00000151366,ENSG00000154723,ENSG00000158864,ENSG00000164258,ENSG00000166136,ENSG00000167792,ENSG00000169020,ENSG00000173915,ENSG00000183648
V1	TRUE	0.000584	218	420	18	0.043	0.083	GO:0005743	CC	38	mitochondrial inner membrane	2	ENSG00000009307,ENSG00000080815,ENSG00000090266,ENSG00000110717,ENSG00000125356,ENSG00000131981,ENSG00000132305,ENSG00000145494,ENSG00000151366,ENSG00000154723,ENSG00000158864,ENSG00000164258,ENSG00000164919,ENSG00000166136,ENSG00000167792,ENSG00000169020,ENSG00000173786,ENSG00000173915
V1	TRUE	0.000752	72	420	10	0.024	0.139	GO:0005746	CC	38	mitochondrial respiratory chain	3	ENSG00000090266,ENSG00000110717,ENSG00000125356,ENSG00000145494,ENSG00000151366,ENSG00000158864,ENSG00000164258,ENSG00000166136,ENSG00000167792,ENSG00000183648
V1	TRUE	9.93e-05	58	420	10	0.024	0.172	GO:0005747	CC	38	mitochondrial respiratory chain complex I	4	ENSG00000090266,ENSG00000110717,ENSG00000125356,ENSG00000145494,ENSG00000151366,ENSG00000158864,ENSG00000164258,ENSG00000166136,ENSG00000167792,ENSG00000183648
V1	TRUE	0.00784	94	420	10	0.024	0.106	GO:0016651	MF	26	oxidoreductase activity, acting on NAD(P)H	1	ENSG00000090266,ENSG00000110717,ENSG00000125356,ENSG00000145494,ENSG00000151366,ENSG00000158864,ENSG00000164258,ENSG00000166136,ENSG00000167792,ENSG00000183648
V1	TRUE	4.14e-05	53	420	10	0.024	0.189	GO:0003954	MF	26	NADH dehydrogenase activity	2	ENSG00000090266,ENSG00000110717,ENSG00000125356,ENSG00000145494,ENSG00000151366,ENSG00000158864,ENSG00000164258,ENSG00000166136,ENSG00000167792,ENSG00000183648
V1	TRUE	0.000581	70	420	10	0.024	0.143	GO:0016655	MF	26	oxidoreductase activity, acting on NAD(P)H, quinone or similar compound as acceptor	2	ENSG00000090266,ENSG00000110717,ENSG00000125356,ENSG00000145494,ENSG00000151366,ENSG00000158864,ENSG00000164258,ENSG00000166136,ENSG00000167792,ENSG00000183648
V1	TRUE	4.14e-05	53	420	10	0.024	0.189	GO:0050136	MF	26	NADH dehydrogenase (quinone) activity	3	ENSG00000090266,ENSG00000110717,ENSG00000125356,ENSG00000145494,ENSG00000151366,ENSG00000158864,ENSG00000164258,ENSG00000166136,ENSG00000167792,ENSG00000183648
V1	TRUE	4.14e-05	53	420	10	0.024	0.189	GO:0008137	MF	26	NADH dehydrogenase (ubiquinone) activity	4	ENSG00000090266,ENSG00000110717,ENSG00000125356,ENSG00000145494,ENSG00000151366,ENSG00000158864,ENSG00000164258,ENSG00000166136,ENSG00000167792,ENSG00000183648
V1	TRUE	0.0454	2	420	2	0.005	1	GO:0015266	MF	2	protein channel activity	1	ENSG00000143384,ENSG00000177370
V1	TRUE	0.000217	7517	420	229	0.545	0.03	GO:0003674	MF	30	molecular_function	1	ENSG00000001617,ENSG00000002834,ENSG00000005812,ENSG00000006638,ENSG00000009307,ENSG00000010704,ENSG00000010803,ENSG00000011422,ENSG00000012124,ENSG00000013374,ENSG00000022277,ENSG00000023516,ENSG00000029363,ENSG00000049089,ENSG00000051009,ENSG00000056097,ENSG00000056661,ENSG00000065802,ENSG00000067955,ENSG00000068878,ENSG00000073008,ENSG00000075142,ENSG00000076321,ENSG00000076864,ENSG00000077157…
V1	TRUE	1.94e-05	5888	420	193	0.46	0.033	GO:0005488	MF	30	binding	2	ENSG00000002834,ENSG00000005812,ENSG00000006638,ENSG00000009307,ENSG00000010704,ENSG00000010803,ENSG00000011422,ENSG00000012124,ENSG00000013374,ENSG00000023516,ENSG00000029363,ENSG00000051009,ENSG00000056097,ENSG00000056661,ENSG00000067955,ENSG00000068878,ENSG00000073008,ENSG00000075142,ENSG00000076321,ENSG00000076864,ENSG00000079385,ENSG00000080815,ENSG00000082641,ENSG00000083635,ENSG00000084112…
V1	TRUE	4.95e-07	6465	420	214	0.51	0.033	GO:0005515	MF	30	protein binding	3	ENSG00000002834,ENSG00000005812,ENSG00000006638,ENSG00000010704,ENSG00000011422,ENSG00000012124,ENSG00000013374,ENSG00000023516,ENSG00000029363,ENSG00000051009,ENSG00000056097,ENSG00000056661,ENSG00000067955,ENSG00000068878,ENSG00000073008,ENSG00000075142,ENSG00000076321,ENSG00000076864,ENSG00000079385,ENSG00000080815,ENSG00000083635,ENSG00000084112,ENSG00000084207,ENSG00000084234,ENSG00000084676…
V1	TRUE	0.0212	126	420	11	0.026	0.087	GO:0060090	MF	30	binding, bridging	3	ENSG00000002834,ENSG00000083635,ENSG00000121774,ENSG00000137575,ENSG00000138443,ENSG00000138834,ENSG00000141293,ENSG00000153071,ENSG00000157978,ENSG00000160999,ENSG00000204248
V1	TRUE	0.0439	116	420	10	0.024	0.086	GO:0030674	MF	30	protein binding, bridging	4	ENSG00000002834,ENSG00000083635,ENSG00000121774,ENSG00000137575,ENSG00000138443,ENSG00000141293,ENSG00000153071,ENSG00000157978,ENSG00000160999,ENSG00000204248
V1	TRUE	0.0454	2	420	2	0.005	1	GO:0035615	MF	30	clathrin adaptor activity	5	ENSG00000153071,ENSG00000157978
V1	TRUE	0.0454	2	420	2	0.005	1	GO:0019976	MF	9	interleukin-2 binding	1	ENSG00000100385,ENSG00000147168
V1	TRUE	0.05	4763	420	222	0.529	0.047	BIOGRID:00000	bi	22	BioGRID interaction data	1	ENSG00000001617,ENSG00000002586,ENSG00000002834,ENSG00000005812,ENSG00000006638,ENSG00000009307,ENSG00000010704,ENSG00000010803,ENSG00000011422,ENSG00000012124,ENSG00000013374,ENSG00000015676,ENSG00000022277,ENSG00000023516,ENSG00000029363,ENSG00000049089,ENSG00000051009,ENSG00000056097,ENSG00000056661,ENSG00000065802,ENSG00000067836,ENSG00000067955,ENSG00000068878,ENSG00000073008,ENSG00000074842…
V1	TRUE	0.05	16	420	5	0.012	0.312	CORUM:2920	co	1	Respiratory chain complex I (lambda subunit) mitochondrial	1	ENSG00000110717,ENSG00000145494,ENSG00000158864,ENSG00000164258,ENSG00000167792
V1	TRUE	0.000262	46	420	11	0.026	0.239	CORUM:178	co	42	Respiratory chain complex I (holoenzyme), mitochondrial	1	ENSG00000090266,ENSG00000110717,ENSG00000125356,ENSG00000145494,ENSG00000151366,ENSG00000158864,ENSG00000164258,ENSG00000166136,ENSG00000167792,ENSG00000183648,ENSG00000189043
V1	TRUE	0.05	16	420	5	0.012	0.312	CORUM:2914	co	13	Respiratory chain complex I (beta subunit) mitochondrial	1	ENSG00000090266,ENSG00000151366,ENSG00000166136,ENSG00000183648,ENSG00000189043
V1	TRUE	0.00629	11	420	5	0.012	0.455	CORUM:2948	co	3	Respiratory chain complex I (incomplete intermediate), mitochondrial	1	ENSG00000145494,ENSG00000158864,ENSG00000164258,ENSG00000166136,ENSG00000167792
V1	TRUE	0.0268	21	412	5	0.012	0.238	HP:0006846	hp	21	Acute encephalopathy	1	ENSG00000125356,ENSG00000145494,ENSG00000158864,ENSG00000164258,ENSG00000167792
V1	TRUE	0.00882	17	412	5	0.012	0.294	HP:0006965	hp	21	Acute necrotizing encephalopathy	2	ENSG00000125356,ENSG00000145494,ENSG00000158864,ENSG00000164258,ENSG00000167792
V1	TRUE	0.0323	34	412	6	0.015	0.176	HP:0001427	hp	17	Mitochondrial inheritance	1	ENSG00000110717,ENSG00000125356,ENSG00000145494,ENSG00000158864,ENSG00000164258,ENSG00000167792
V1	TRUE	0.0159	19	412	5	0.012	0.263	HP:0008316	hp	40	Abnormal mitochondria in muscle tissue	1	ENSG00000125356,ENSG00000145494,ENSG00000158864,ENSG00000164258,ENSG00000167792
V1	TRUE	0.0208	20	412	5	0.012	0.25	HP:0004481	hp	11	Macrocephaly, progressive	1	ENSG00000125356,ENSG00000145494,ENSG00000158864,ENSG00000164258,ENSG00000167792
V1	TRUE	0.0323	34	412	6	0.015	0.176	HP:0002415	hp	15	Leukodystrophy	1	ENSG00000125356,ENSG00000145494,ENSG00000158864,ENSG00000164258,ENSG00000167792,ENSG00000197746
V1	TRUE	0.0283	119	412	11	0.027	0.092	HP:0002376	hp	34	Developmental regression	1	ENSG00000067836,ENSG00000087086,ENSG00000109501,ENSG00000125356,ENSG00000145494,ENSG00000158864,ENSG00000164258,ENSG00000166340,ENSG00000167792,ENSG00000170266,ENSG00000197746
V1	TRUE	0.05	270	412	17	0.041	0.063	HP:0001257	hp	43	Spasticity	1	ENSG00000067836,ENSG00000080815,ENSG00000087086,ENSG00000110717,ENSG00000115839,ENSG00000120948,ENSG00000125356,ENSG00000136156,ENSG00000145494,ENSG00000148090,ENSG00000158864,ENSG00000164258,ENSG00000166086,ENSG00000167792,ENSG00000170266,ENSG00000171867,ENSG00000197746
V1	TRUE	0.05	90	420	8	0.019	0.089	KEGG:05215	ke	33	Prostate cancer	1	ENSG00000084207,ENSG00000100311,ENSG00000101412,ENSG00000105647,ENSG00000111276,ENSG00000128272,ENSG00000152284,ENSG00000163235
V1	TRUE	0.0166	157	420	12	0.029	0.076	KEGG:05162	ke	32	Measles	1	ENSG00000100385,ENSG00000105327,ENSG00000105639,ENSG00000105647,ENSG00000111276,ENSG00000117335,ENSG00000125538,ENSG00000147168,ENSG00000159128,ENSG00000168610,ENSG00000170581,ENSG00000172936
V1	TRUE	0.00055	147	420	14	0.033	0.095	KEGG:05012	ke	16	Parkinson's disease	1	ENSG00000090266,ENSG00000110717,ENSG00000116288,ENSG00000125356,ENSG00000145494,ENSG00000151366,ENSG00000154723,ENSG00000158864,ENSG00000164258,ENSG00000164919,ENSG00000166136,ENSG00000167792,ENSG00000183648,ENSG00000189043
V1	TRUE	0.017	203	420	14	0.033	0.069	KEGG:05016	ke	27	Huntington's disease	1	ENSG00000090266,ENSG00000105327,ENSG00000110717,ENSG00000125356,ENSG00000145494,ENSG00000151366,ENSG00000154723,ENSG00000158864,ENSG00000164258,ENSG00000164919,ENSG00000166136,ENSG00000167792,ENSG00000183648,ENSG00000189043
V1	TRUE	0.000985	196	420	16	0.038	0.082	KEGG:05010	ke	28	Alzheimer's disease	1	ENSG00000080815,ENSG00000090266,ENSG00000110717,ENSG00000125356,ENSG00000125538,ENSG00000145494,ENSG00000151366,ENSG00000154723,ENSG00000158864,ENSG00000162909,ENSG00000164258,ENSG00000164919,ENSG00000166136,ENSG00000167792,ENSG00000183648,ENSG00000189043
V1	TRUE	0.00193	56	420	8	0.019	0.143	KEGG:05144	ke	35	Malaria	1	ENSG00000101017,ENSG00000110651,ENSG00000115884,ENSG00000119699,ENSG00000125538,ENSG00000169439,ENSG00000172936,ENSG00000174175
V1	TRUE	0.00107	156	420	14	0.033	0.09	KEGG:00190	ke	36	Oxidative phosphorylation	1	ENSG00000090266,ENSG00000110717,ENSG00000125356,ENSG00000145494,ENSG00000151366,ENSG00000154723,ENSG00000158864,ENSG00000164258,ENSG00000164919,ENSG00000166136,ENSG00000167792,ENSG00000169020,ENSG00000183648,ENSG00000189043
V1	TRUE	0.05	676	420	29	0.069	0.043	MI:hsa-miR-191	mi	19	MI:hsa-miR-191	1	ENSG00000015676,ENSG00000100991,ENSG00000105298,ENSG00000110651,ENSG00000111652,ENSG00000116489,ENSG00000119596,ENSG00000119844,ENSG00000125971,ENSG00000128245,ENSG00000129255,ENSG00000134248,ENSG00000135919,ENSG00000137100,ENSG00000137824,ENSG00000142864,ENSG00000144048,ENSG00000146963,ENSG00000147168,ENSG00000148090,ENSG00000153071,ENSG00000162729,ENSG00000164683,ENSG00000170322,ENSG00000172020…
V1	TRUE	0.05	244	413	17	0.041	0.07	REAC:163685	re	37	Integration of energy metabolism	1	ENSG00000090266,ENSG00000110717,ENSG00000125356,ENSG00000131473,ENSG00000145494,ENSG00000149925,ENSG00000151366,ENSG00000154723,ENSG00000158864,ENSG00000164258,ENSG00000164919,ENSG00000166136,ENSG00000167792,ENSG00000168243,ENSG00000169020,ENSG00000183648,ENSG00000189043
V1	TRUE	0.000591	238	413	20	0.048	0.084	REAC:381150	re	37	Diabetes pathways	1	ENSG00000090266,ENSG00000106803,ENSG00000110717,ENSG00000116183,ENSG00000124783,ENSG00000125356,ENSG00000145494,ENSG00000149925,ENSG00000151366,ENSG00000154723,ENSG00000158864,ENSG00000164258,ENSG00000164919,ENSG00000166136,ENSG00000167792,ENSG00000169020,ENSG00000174780,ENSG00000180879,ENSG00000183648,ENSG00000189043
V1	TRUE	0.0101	172	413	15	0.036	0.087	REAC:265764	re	37	Glucose Regulation of Insulin Secretion	2	ENSG00000090266,ENSG00000110717,ENSG00000125356,ENSG00000145494,ENSG00000149925,ENSG00000151366,ENSG00000154723,ENSG00000158864,ENSG00000164258,ENSG00000164919,ENSG00000166136,ENSG00000167792,ENSG00000169020,ENSG00000183648,ENSG00000189043
V1	TRUE	0.000938	90	413	12	0.029	0.133	REAC:163200	re	37	Electron Transport Chain	3	ENSG00000090266,ENSG00000110717,ENSG00000125356,ENSG00000145494,ENSG00000151366,ENSG00000158864,ENSG00000164258,ENSG00000164919,ENSG00000166136,ENSG00000167792,ENSG00000183648,ENSG00000189043
V1	TRUE	6.6e-05	58	413	11	0.027	0.19	REAC:163217	re	37	NADH enters the respiratory chain at Complex I	4	ENSG00000090266,ENSG00000110717,ENSG00000125356,ENSG00000145494,ENSG00000151366,ENSG00000158864,ENSG00000164258,ENSG00000166136,ENSG00000167792,ENSG00000183648,ENSG00000189043
V1	TRUE	0.05	1231	420	47	0.112	0.038	TF:M01035_2	tf	7	Factor: YY1; motif: NYNKCCATNTT; match class: 2	1	ENSG00000010803,ENSG00000015676,ENSG00000029363,ENSG00000077157,ENSG00000082641,ENSG00000086475,ENSG00000097033,ENSG00000100632,ENSG00000105639,ENSG00000106305,ENSG00000110717,ENSG00000113108,ENSG00000114030,ENSG00000116161,ENSG00000116489,ENSG00000119705,ENSG00000119844,ENSG00000120685,ENSG00000125356,ENSG00000129351,ENSG00000132485,ENSG00000134686,ENSG00000135775,ENSG00000138085,ENSG00000138092…
V1	TRUE	0.0152	846	420	37	0.088	0.044	TF:M01035_1	tf	7	Factor: YY1; motif: NYNKCCATNTT; match class: 1	2	ENSG00000010803,ENSG00000015676,ENSG00000077157,ENSG00000082641,ENSG00000086475,ENSG00000100632,ENSG00000106305,ENSG00000110717,ENSG00000113108,ENSG00000116161,ENSG00000116489,ENSG00000119705,ENSG00000119844,ENSG00000125356,ENSG00000129351,ENSG00000132485,ENSG00000135775,ENSG00000138085,ENSG00000138092,ENSG00000145868,ENSG00000149532,ENSG00000158796,ENSG00000158856,ENSG00000158869,ENSG00000159128…
V1	TRUE	0.0333	345	420	19	0.045	0.055	TF:M01035_0	tf	7	Factor: YY1; motif: NYNKCCATNTT; match class: 0	3	ENSG00000015676,ENSG00000082641,ENSG00000100632,ENSG00000110717,ENSG00000113108,ENSG00000116161,ENSG00000116489,ENSG00000119844,ENSG00000129351,ENSG00000138085,ENSG00000138092,ENSG00000149532,ENSG00000158796,ENSG00000166685,ENSG00000166848,ENSG00000168175,ENSG00000180879,ENSG00000183648,ENSG00000204231
V1	TRUE	6.15e-05	6687	420	207	0.493	0.031	TF:M00931_4	tf	25	Factor: Sp1; motif: GGGGCGGGGC; match class: 4	1	ENSG00000001617,ENSG00000002586,ENSG00000005812,ENSG00000006638,ENSG00000010704,ENSG00000010803,ENSG00000013374,ENSG00000022277,ENSG00000023516,ENSG00000029363,ENSG00000049089,ENSG00000051009,ENSG00000067836,ENSG00000067955,ENSG00000068878,ENSG00000074842,ENSG00000075142,ENSG00000076864,ENSG00000079385,ENSG00000080815,ENSG00000082641,ENSG00000084112,ENSG00000084234,ENSG00000086475,ENSG00000087086…
V1	TRUE	9.43e-06	6340	420	202	0.481	0.032	TF:M00931_3	tf	25	Factor: Sp1; motif: GGGGCGGGGC; match class: 3	2	ENSG00000001617,ENSG00000002586,ENSG00000005812,ENSG00000006638,ENSG00000010704,ENSG00000010803,ENSG00000013374,ENSG00000022277,ENSG00000023516,ENSG00000029363,ENSG00000049089,ENSG00000051009,ENSG00000067836,ENSG00000067955,ENSG00000068878,ENSG00000074842,ENSG00000075142,ENSG00000076864,ENSG00000079385,ENSG00000080815,ENSG00000082641,ENSG00000084112,ENSG00000084234,ENSG00000086475,ENSG00000087086…
V1	TRUE	6.45e-05	5615	420	180	0.429	0.032	TF:M00931_2	tf	25	Factor: Sp1; motif: GGGGCGGGGC; match class: 2	3	ENSG00000001617,ENSG00000002586,ENSG00000005812,ENSG00000006638,ENSG00000010704,ENSG00000010803,ENSG00000013374,ENSG00000022277,ENSG00000029363,ENSG00000049089,ENSG00000051009,ENSG00000067836,ENSG00000067955,ENSG00000068878,ENSG00000074842,ENSG00000075142,ENSG00000076864,ENSG00000079385,ENSG00000080815,ENSG00000082641,ENSG00000084112,ENSG00000084234,ENSG00000086475,ENSG00000087086,ENSG00000089693…
V1	TRUE	2.52e-05	5002	420	166	0.395	0.033	TF:M00931_1	tf	25	Factor: Sp1; motif: GGGGCGGGGC; match class: 1	4	ENSG00000001617,ENSG00000002586,ENSG00000005812,ENSG00000006638,ENSG00000010704,ENSG00000010803,ENSG00000013374,ENSG00000022277,ENSG00000049089,ENSG00000051009,ENSG00000067836,ENSG00000067955,ENSG00000068878,ENSG00000074842,ENSG00000075142,ENSG00000076864,ENSG00000079385,ENSG00000080815,ENSG00000082641,ENSG00000084112,ENSG00000084234,ENSG00000086475,ENSG00000087086,ENSG00000089693,ENSG00000099889…
V1	TRUE	1.24e-05	3006	420	113	0.269	0.038	TF:M00931_0	tf	25	Factor: Sp1; motif: GGGGCGGGGC; match class: 0	5	ENSG00000001617,ENSG00000002586,ENSG00000006638,ENSG00000010803,ENSG00000013374,ENSG00000022277,ENSG00000049089,ENSG00000068878,ENSG00000074842,ENSG00000075142,ENSG00000076864,ENSG00000080815,ENSG00000084234,ENSG00000089693,ENSG00000099889,ENSG00000100060,ENSG00000100300,ENSG00000100364,ENSG00000100721,ENSG00000101400,ENSG00000101412,ENSG00000102931,ENSG00000103365,ENSG00000104763,ENSG00000104881…
V1	TRUE	0.000292	6940	420	210	0.5	0.03	TF:M00933_4	tf	24	Factor: Sp1; motif: CCCCGCCCCN; match class: 4	1	ENSG00000001617,ENSG00000002586,ENSG00000005812,ENSG00000006638,ENSG00000010704,ENSG00000010803,ENSG00000013374,ENSG00000022277,ENSG00000029363,ENSG00000049089,ENSG00000051009,ENSG00000056661,ENSG00000067836,ENSG00000067955,ENSG00000068878,ENSG00000074842,ENSG00000075142,ENSG00000076864,ENSG00000077157,ENSG00000079385,ENSG00000080815,ENSG00000082641,ENSG00000084112,ENSG00000084234,ENSG00000086475…
V1	TRUE	0.000334	6025	420	187	0.445	0.031	TF:M00933_3	tf	24	Factor: Sp1; motif: CCCCGCCCCN; match class: 3	2	ENSG00000001617,ENSG00000002586,ENSG00000005812,ENSG00000006638,ENSG00000010704,ENSG00000010803,ENSG00000013374,ENSG00000022277,ENSG00000029363,ENSG00000049089,ENSG00000051009,ENSG00000056661,ENSG00000067836,ENSG00000067955,ENSG00000068878,ENSG00000074842,ENSG00000075142,ENSG00000076864,ENSG00000077157,ENSG00000079385,ENSG00000080815,ENSG00000082641,ENSG00000084112,ENSG00000084234,ENSG00000086475…
V1	TRUE	6.54e-05	4995	420	164	0.39	0.033	TF:M00933_2	tf	24	Factor: Sp1; motif: CCCCGCCCCN; match class: 2	3	ENSG00000001617,ENSG00000002586,ENSG00000005812,ENSG00000006638,ENSG00000010704,ENSG00000010803,ENSG00000013374,ENSG00000022277,ENSG00000049089,ENSG00000051009,ENSG00000067836,ENSG00000067955,ENSG00000068878,ENSG00000074842,ENSG00000075142,ENSG00000076864,ENSG00000079385,ENSG00000080815,ENSG00000082641,ENSG00000084112,ENSG00000084234,ENSG00000086475,ENSG00000087086,ENSG00000089693,ENSG00000099889…
V1	TRUE	0.000322	4581	420	150	0.357	0.033	TF:M00933_1	tf	24	Factor: Sp1; motif: CCCCGCCCCN; match class: 1	4	ENSG00000001617,ENSG00000002586,ENSG00000005812,ENSG00000006638,ENSG00000010704,ENSG00000010803,ENSG00000013374,ENSG00000022277,ENSG00000049089,ENSG00000051009,ENSG00000067836,ENSG00000067955,ENSG00000068878,ENSG00000074842,ENSG00000075142,ENSG00000076864,ENSG00000080815,ENSG00000082641,ENSG00000084112,ENSG00000084234,ENSG00000086475,ENSG00000089693,ENSG00000100060,ENSG00000100300,ENSG00000100364…
V1	TRUE	0.00953	11684	420	312	0.743	0.027	TF:M00444_4	tf	31	Factor: VDR; motif: GGGKNARNRRGGWSA; match class: 4	1	ENSG00000001617,ENSG00000002586,ENSG00000002834,ENSG00000005812,ENSG00000006638,ENSG00000009307,ENSG00000010704,ENSG00000010803,ENSG00000012124,ENSG00000013374,ENSG00000015676,ENSG00000023516,ENSG00000029363,ENSG00000049089,ENSG00000051009,ENSG00000056097,ENSG00000056661,ENSG00000067836,ENSG00000067955,ENSG00000068878,ENSG00000073008,ENSG00000074842,ENSG00000076321,ENSG00000076864,ENSG00000079385…
V1	TRUE	0.00953	8653	420	243	0.579	0.028	TF:M00803_0	tf	23	Factor: E2F; motif: GGCGSG; match class: 0	1	ENSG00000001617,ENSG00000002834,ENSG00000005812,ENSG00000009307,ENSG00000010803,ENSG00000013374,ENSG00000015676,ENSG00000022277,ENSG00000023516,ENSG00000051009,ENSG00000056097,ENSG00000056661,ENSG00000067955,ENSG00000073008,ENSG00000074842,ENSG00000076864,ENSG00000080815,ENSG00000081377,ENSG00000082641,ENSG00000084112,ENSG00000084207,ENSG00000084234,ENSG00000086475,ENSG00000086827,ENSG00000087074…
V1	TRUE	1.2e-05	7046	420	219	0.521	0.031	TF:M00932_4	tf	29	Factor: Sp1; motif: NNGGGGCGGGGNN; match class: 4	1	ENSG00000001617,ENSG00000002586,ENSG00000005812,ENSG00000006638,ENSG00000010704,ENSG00000010803,ENSG00000013374,ENSG00000022277,ENSG00000023516,ENSG00000029363,ENSG00000049089,ENSG00000051009,ENSG00000067836,ENSG00000067955,ENSG00000068878,ENSG00000074842,ENSG00000075142,ENSG00000076864,ENSG00000079385,ENSG00000080815,ENSG00000082641,ENSG00000084112,ENSG00000084234,ENSG00000086475,ENSG00000087086…
V1	TRUE	0.000283	6572	420	201	0.479	0.031	TF:M00932_3	tf	29	Factor: Sp1; motif: NNGGGGCGGGGNN; match class: 3	2	ENSG00000001617,ENSG00000002586,ENSG00000005812,ENSG00000006638,ENSG00000010704,ENSG00000010803,ENSG00000013374,ENSG00000022277,ENSG00000023516,ENSG00000029363,ENSG00000049089,ENSG00000051009,ENSG00000067836,ENSG00000067955,ENSG00000068878,ENSG00000074842,ENSG00000075142,ENSG00000076864,ENSG00000079385,ENSG00000080815,ENSG00000082641,ENSG00000084112,ENSG00000084234,ENSG00000086475,ENSG00000087086…
V1	TRUE	0.000273	5652	420	178	0.424	0.031	TF:M00932_2	tf	29	Factor: Sp1; motif: NNGGGGCGGGGNN; match class: 2	3	ENSG00000001617,ENSG00000002586,ENSG00000005812,ENSG00000006638,ENSG00000010704,ENSG00000010803,ENSG00000013374,ENSG00000022277,ENSG00000029363,ENSG00000049089,ENSG00000051009,ENSG00000067836,ENSG00000067955,ENSG00000068878,ENSG00000074842,ENSG00000075142,ENSG00000076864,ENSG00000079385,ENSG00000080815,ENSG00000082641,ENSG00000084112,ENSG00000084234,ENSG00000086475,ENSG00000087086,ENSG00000089693…
V1	TRUE	0.000944	4060	420	134	0.319	0.033	TF:M00932_1	tf	29	Factor: Sp1; motif: NNGGGGCGGGGNN; match class: 1	4	ENSG00000001617,ENSG00000002586,ENSG00000005812,ENSG00000006638,ENSG00000010704,ENSG00000010803,ENSG00000013374,ENSG00000022277,ENSG00000049089,ENSG00000067836,ENSG00000067955,ENSG00000068878,ENSG00000074842,ENSG00000075142,ENSG00000076864,ENSG00000080815,ENSG00000082641,ENSG00000084112,ENSG00000084234,ENSG00000086475,ENSG00000089693,ENSG00000099889,ENSG00000100060,ENSG00000100300,ENSG00000100364…
V1	TRUE	0.0204	1413	420	54	0.129	0.038	TF:M00932_0	tf	29	Factor: Sp1; motif: NNGGGGCGGGGNN; match class: 0	5	ENSG00000001617,ENSG00000006638,ENSG00000010803,ENSG00000013374,ENSG00000049089,ENSG00000074842,ENSG00000080815,ENSG00000084234,ENSG00000089693,ENSG00000100364,ENSG00000101400,ENSG00000104904,ENSG00000105327,ENSG00000106803,ENSG00000109501,ENSG00000110651,ENSG00000110917,ENSG00000114948,ENSG00000115540,ENSG00000120948,ENSG00000123066,ENSG00000125170,ENSG00000125249,ENSG00000125347,ENSG00000129351…
V1	TRUE	0.00181	8524	420	244	0.581	0.029	TF:M00428_4	tf	6	Factor: E2F-1; motif: NKTSSCGC; match class: 4	1	ENSG00000001617,ENSG00000002586,ENSG00000005812,ENSG00000009307,ENSG00000010803,ENSG00000011422,ENSG00000013374,ENSG00000022277,ENSG00000029363,ENSG00000049089,ENSG00000051009,ENSG00000056097,ENSG00000056661,ENSG00000067955,ENSG00000068878,ENSG00000073008,ENSG00000074842,ENSG00000075142,ENSG00000076321,ENSG00000076864,ENSG00000080815,ENSG00000081377,ENSG00000082641,ENSG00000084112,ENSG00000084207…
V1	TRUE	0.00826	7260	420	210	0.5	0.029	TF:M00428_3	tf	6	Factor: E2F-1; motif: NKTSSCGC; match class: 3	2	ENSG00000001617,ENSG00000002586,ENSG00000005812,ENSG00000009307,ENSG00000010803,ENSG00000011422,ENSG00000013374,ENSG00000022277,ENSG00000029363,ENSG00000049089,ENSG00000051009,ENSG00000056097,ENSG00000056661,ENSG00000067955,ENSG00000068878,ENSG00000073008,ENSG00000074842,ENSG00000075142,ENSG00000076321,ENSG00000076864,ENSG00000080815,ENSG00000081377,ENSG00000082641,ENSG00000084112,ENSG00000084207…
V1	TRUE	0.0493	33	420	5	0.012	0.152	TF:M00539_2	tf	39	Factor: Arnt; motif: NNNNNRTCACGTGAYNNNNN; match class: 2	1	ENSG00000015676,ENSG00000100311,ENSG00000123066,ENSG00000129351,ENSG00000154920
V1	TRUE	2.73e-05	8835	420	260	0.619	0.029	TF:M00008_4	tf	4	Factor: Sp1; motif: GGGGCGGGGT; match class: 4	1	ENSG00000001617,ENSG00000002586,ENSG00000002834,ENSG00000005812,ENSG00000006638,ENSG00000010704,ENSG00000010803,ENSG00000013374,ENSG00000022277,ENSG00000023516,ENSG00000029363,ENSG00000049089,ENSG00000051009,ENSG00000056661,ENSG00000067836,ENSG00000067955,ENSG00000068878,ENSG00000074842,ENSG00000075142,ENSG00000076864,ENSG00000079385,ENSG00000080815,ENSG00000082641,ENSG00000084112,ENSG00000084234…
V1	TRUE	6.45e-05	8180	420	243	0.579	0.03	TF:M00008_3	tf	4	Factor: Sp1; motif: GGGGCGGGGT; match class: 3	2	ENSG00000001617,ENSG00000002586,ENSG00000002834,ENSG00000005812,ENSG00000006638,ENSG00000010704,ENSG00000010803,ENSG00000013374,ENSG00000022277,ENSG00000029363,ENSG00000049089,ENSG00000051009,ENSG00000056661,ENSG00000067836,ENSG00000067955,ENSG00000068878,ENSG00000074842,ENSG00000075142,ENSG00000076864,ENSG00000079385,ENSG00000080815,ENSG00000082641,ENSG00000084112,ENSG00000084234,ENSG00000086475…
V1	TRUE	4.8e-05	5126	420	168	0.4	0.033	TF:M00008_2	tf	4	Factor: Sp1; motif: GGGGCGGGGT; match class: 2	3	ENSG00000001617,ENSG00000002586,ENSG00000002834,ENSG00000006638,ENSG00000010704,ENSG00000010803,ENSG00000013374,ENSG00000022277,ENSG00000049089,ENSG00000051009,ENSG00000067836,ENSG00000067955,ENSG00000068878,ENSG00000074842,ENSG00000075142,ENSG00000076864,ENSG00000079385,ENSG00000080815,ENSG00000082641,ENSG00000084234,ENSG00000087074,ENSG00000089693,ENSG00000099889,ENSG00000100060,ENSG00000100300…
V1	TRUE	1.2e-05	6883	420	215	0.512	0.031	TF:M00196_4	tf	5	Factor: Sp1; motif: NGGGGGCGGGGYN; match class: 4	1	ENSG00000001617,ENSG00000002586,ENSG00000005812,ENSG00000006638,ENSG00000010704,ENSG00000010803,ENSG00000013374,ENSG00000022277,ENSG00000023516,ENSG00000029363,ENSG00000049089,ENSG00000051009,ENSG00000067836,ENSG00000067955,ENSG00000068878,ENSG00000074842,ENSG00000075142,ENSG00000076864,ENSG00000079385,ENSG00000080815,ENSG00000082641,ENSG00000084112,ENSG00000084207,ENSG00000084234,ENSG00000086475…
V1	TRUE	2.13e-06	6312	420	204	0.486	0.032	TF:M00196_3	tf	5	Factor: Sp1; motif: NGGGGGCGGGGYN; match class: 3	2	ENSG00000001617,ENSG00000002586,ENSG00000005812,ENSG00000006638,ENSG00000010704,ENSG00000010803,ENSG00000013374,ENSG00000022277,ENSG00000023516,ENSG00000029363,ENSG00000049089,ENSG00000051009,ENSG00000067836,ENSG00000067955,ENSG00000068878,ENSG00000074842,ENSG00000075142,ENSG00000076864,ENSG00000079385,ENSG00000080815,ENSG00000082641,ENSG00000084112,ENSG00000084234,ENSG00000086475,ENSG00000087086…
V1	TRUE	0.00204	5042	420	158	0.376	0.031	TF:M00196_2	tf	5	Factor: Sp1; motif: NGGGGGCGGGGYN; match class: 2	3	ENSG00000001617,ENSG00000002586,ENSG00000005812,ENSG00000006638,ENSG00000010704,ENSG00000010803,ENSG00000013374,ENSG00000022277,ENSG00000029363,ENSG00000049089,ENSG00000051009,ENSG00000067836,ENSG00000067955,ENSG00000068878,ENSG00000074842,ENSG00000075142,ENSG00000076864,ENSG00000079385,ENSG00000080815,ENSG00000082641,ENSG00000084112,ENSG00000084234,ENSG00000086475,ENSG00000089693,ENSG00000099889…
V1	TRUE	5.64e-05	3563	420	126	0.3	0.035	TF:M00196_1	tf	5	Factor: Sp1; motif: NGGGGGCGGGGYN; match class: 1	4	ENSG00000001617,ENSG00000002586,ENSG00000005812,ENSG00000006638,ENSG00000010803,ENSG00000013374,ENSG00000022277,ENSG00000049089,ENSG00000067836,ENSG00000067955,ENSG00000068878,ENSG00000074842,ENSG00000075142,ENSG00000076864,ENSG00000080815,ENSG00000084112,ENSG00000084234,ENSG00000086475,ENSG00000089693,ENSG00000099889,ENSG00000100060,ENSG00000100300,ENSG00000100364,ENSG00000100721,ENSG00000101400…
V1	TRUE	0.0262	1428	420	54	0.129	0.038	TF:M00196_0	tf	5	Factor: Sp1; motif: NGGGGGCGGGGYN; match class: 0	5	ENSG00000001617,ENSG00000006638,ENSG00000010803,ENSG00000013374,ENSG00000049089,ENSG00000074842,ENSG00000080815,ENSG00000084234,ENSG00000089693,ENSG00000100364,ENSG00000101400,ENSG00000104904,ENSG00000105327,ENSG00000106803,ENSG00000109501,ENSG00000110651,ENSG00000110917,ENSG00000114948,ENSG00000115540,ENSG00000120948,ENSG00000123066,ENSG00000125170,ENSG00000125249,ENSG00000125347,ENSG00000129351…
