# Supplementary material for: Scope and limitations of yeast as a model organism for studying human tissue-specific pathways
Source: BMC Syst Biol. 2015 Dec 29;9:96. doi: 10.1186/s12918-015-0253-0 (PMC4696342; doi:10.1186/s12918-015-0253-0)
Supplement: Additional file 4 — HK Enrichment. Functional enrichment analysis of different subsets of HK genes. (ZIP 358 Kb) [file 12918_2015_253_MOESM4_ESM.zip › HK_HumanSpecific_moderate.tsv]

query.number	significant	p.value	term.size	query.size	overlap.size	precision	recall	term.id	domain	subgraph.number	term.name	relative.depth	intersection
V1	TRUE	4.85e-06	54	420	11	0.026	0.204	GO:0006120	BP	44	mitochondrial electron transport, NADH to ubiquinone	1	ENSG00000090266,ENSG00000110717,ENSG00000125356,ENSG00000145494,ENSG00000151366,ENSG00000158864,ENSG00000164258,ENSG00000166136,ENSG00000167792,ENSG00000183648,ENSG00000189043
V1	TRUE	0.000834	1545	420	65	0.155	0.042	GO:0009966	BP	27	regulation of signal transduction	1	ENSG00000029363,ENSG00000076864,ENSG00000080815,ENSG00000084207,ENSG00000084234,ENSG00000087074,ENSG00000097033,ENSG00000100060,ENSG00000100311,ENSG00000100644,ENSG00000101017,ENSG00000101255,ENSG00000102931,ENSG00000105298,ENSG00000105327,ENSG00000105647,ENSG00000107562,ENSG00000109501,ENSG00000110330,ENSG00000110651,ENSG00000114737,ENSG00000115760,ENSG00000115839,ENSG00000115956,ENSG00000116288…
V1	TRUE	0.0454	2	420	2	0.005	1	GO:0038001	BP	3	paracrine signaling	1	ENSG00000100311,ENSG00000174059
V1	TRUE	0.0454	2	420	2	0.005	1	GO:0072209	BP	52	metanephric mesangial cell differentiation	1	ENSG00000100311,ENSG00000174059
V1	TRUE	0.021	6	420	3	0.007	0.5	GO:0060547	BP	37	negative regulation of necrotic cell death	1	ENSG00000084207,ENSG00000116584,ENSG00000174059
V1	TRUE	9.93e-05	58	420	10	0.024	0.172	GO:0005747	CC	48	mitochondrial respiratory chain complex I	1	ENSG00000090266,ENSG00000110717,ENSG00000125356,ENSG00000145494,ENSG00000151366,ENSG00000158864,ENSG00000164258,ENSG00000166136,ENSG00000167792,ENSG00000183648
V1	TRUE	3.13e-06	306	420	26	0.062	0.085	GO:0005740	CC	46	mitochondrial envelope	1	ENSG00000009307,ENSG00000080815,ENSG00000090266,ENSG00000097033,ENSG00000100300,ENSG00000102931,ENSG00000104765,ENSG00000105327,ENSG00000110717,ENSG00000121057,ENSG00000125356,ENSG00000131981,ENSG00000132305,ENSG00000135441,ENSG00000135631,ENSG00000137824,ENSG00000143384,ENSG00000145494,ENSG00000151366,ENSG00000154723,ENSG00000158864,ENSG00000164258,ENSG00000164919,ENSG00000166136,ENSG00000167792…
V1	TRUE	0.0132	3122	420	106	0.252	0.034	GO:0016020	CC	9	membrane	1	ENSG00000001617,ENSG00000002586,ENSG00000006638,ENSG00000009307,ENSG00000010704,ENSG00000011422,ENSG00000012124,ENSG00000023516,ENSG00000073008,ENSG00000075142,ENSG00000076864,ENSG00000077157,ENSG00000079385,ENSG00000080815,ENSG00000081377,ENSG00000082641,ENSG00000084112,ENSG00000084234,ENSG00000085365,ENSG00000086475,ENSG00000086827,ENSG00000088827,ENSG00000090266,ENSG00000097033,ENSG00000099889…
V1	TRUE	0.0369	6222	420	185	0.44	0.03	GO:0005737	CC	15	cytoplasm	1	ENSG00000002586,ENSG00000002834,ENSG00000005812,ENSG00000006638,ENSG00000009307,ENSG00000010704,ENSG00000011422,ENSG00000023516,ENSG00000029363,ENSG00000049089,ENSG00000051009,ENSG00000056097,ENSG00000068878,ENSG00000073008,ENSG00000074842,ENSG00000075142,ENSG00000076321,ENSG00000076864,ENSG00000077157,ENSG00000080815,ENSG00000082641,ENSG00000083635,ENSG00000084112,ENSG00000084207,ENSG00000085365…
V1	TRUE	0.0454	2	420	2	0.005	1	GO:0019976	MF	16	interleukin-2 binding	1	ENSG00000100385,ENSG00000147168
V1	TRUE	4.95e-07	6465	420	214	0.51	0.033	GO:0005515	MF	49	protein binding	1	ENSG00000002834,ENSG00000005812,ENSG00000006638,ENSG00000010704,ENSG00000011422,ENSG00000012124,ENSG00000013374,ENSG00000023516,ENSG00000029363,ENSG00000051009,ENSG00000056097,ENSG00000056661,ENSG00000067955,ENSG00000068878,ENSG00000073008,ENSG00000075142,ENSG00000076321,ENSG00000076864,ENSG00000079385,ENSG00000080815,ENSG00000083635,ENSG00000084112,ENSG00000084207,ENSG00000084234,ENSG00000084676…
V1	TRUE	0.0454	2	420	2	0.005	1	GO:0015266	MF	35	protein channel activity	1	ENSG00000143384,ENSG00000177370
V1	TRUE	4.14e-05	53	420	10	0.024	0.189	GO:0008137	MF	5	NADH dehydrogenase (ubiquinone) activity	1	ENSG00000090266,ENSG00000110717,ENSG00000125356,ENSG00000145494,ENSG00000151366,ENSG00000158864,ENSG00000164258,ENSG00000166136,ENSG00000167792,ENSG00000183648
V1	TRUE	0.05	4763	420	222	0.529	0.047	BIOGRID:00000	bi	26	BioGRID interaction data	1	ENSG00000001617,ENSG00000002586,ENSG00000002834,ENSG00000005812,ENSG00000006638,ENSG00000009307,ENSG00000010704,ENSG00000010803,ENSG00000011422,ENSG00000012124,ENSG00000013374,ENSG00000015676,ENSG00000022277,ENSG00000023516,ENSG00000029363,ENSG00000049089,ENSG00000051009,ENSG00000056097,ENSG00000056661,ENSG00000065802,ENSG00000067836,ENSG00000067955,ENSG00000068878,ENSG00000073008,ENSG00000074842…
V1	TRUE	0.00629	11	420	5	0.012	0.455	CORUM:2948	co	21	Respiratory chain complex I (incomplete intermediate), mitochondrial	1	ENSG00000145494,ENSG00000158864,ENSG00000164258,ENSG00000166136,ENSG00000167792
V1	TRUE	0.05	16	420	5	0.012	0.312	CORUM:2914	co	18	Respiratory chain complex I (beta subunit) mitochondrial	1	ENSG00000090266,ENSG00000151366,ENSG00000166136,ENSG00000183648,ENSG00000189043
V1	TRUE	0.000262	46	420	11	0.026	0.239	CORUM:178	co	30	Respiratory chain complex I (holoenzyme), mitochondrial	1	ENSG00000090266,ENSG00000110717,ENSG00000125356,ENSG00000145494,ENSG00000151366,ENSG00000158864,ENSG00000164258,ENSG00000166136,ENSG00000167792,ENSG00000183648,ENSG00000189043
V1	TRUE	0.05	16	420	5	0.012	0.312	CORUM:2920	co	51	Respiratory chain complex I (lambda subunit) mitochondrial	1	ENSG00000110717,ENSG00000145494,ENSG00000158864,ENSG00000164258,ENSG00000167792
V1	TRUE	0.05	270	412	17	0.041	0.063	HP:0001257	hp	17	Spasticity	1	ENSG00000067836,ENSG00000080815,ENSG00000087086,ENSG00000110717,ENSG00000115839,ENSG00000120948,ENSG00000125356,ENSG00000136156,ENSG00000145494,ENSG00000148090,ENSG00000158864,ENSG00000164258,ENSG00000166086,ENSG00000167792,ENSG00000170266,ENSG00000171867,ENSG00000197746
V1	TRUE	0.0208	20	412	5	0.012	0.25	HP:0004481	hp	1	Macrocephaly, progressive	1	ENSG00000125356,ENSG00000145494,ENSG00000158864,ENSG00000164258,ENSG00000167792
V1	TRUE	0.0323	34	412	6	0.015	0.176	HP:0001427	hp	25	Mitochondrial inheritance	1	ENSG00000110717,ENSG00000125356,ENSG00000145494,ENSG00000158864,ENSG00000164258,ENSG00000167792
V1	TRUE	0.0283	119	412	11	0.027	0.092	HP:0002376	hp	42	Developmental regression	1	ENSG00000067836,ENSG00000087086,ENSG00000109501,ENSG00000125356,ENSG00000145494,ENSG00000158864,ENSG00000164258,ENSG00000166340,ENSG00000167792,ENSG00000170266,ENSG00000197746
V1	TRUE	0.00882	17	412	5	0.012	0.294	HP:0006965	hp	8	Acute necrotizing encephalopathy	1	ENSG00000125356,ENSG00000145494,ENSG00000158864,ENSG00000164258,ENSG00000167792
V1	TRUE	0.0323	34	412	6	0.015	0.176	HP:0002415	hp	43	Leukodystrophy	1	ENSG00000125356,ENSG00000145494,ENSG00000158864,ENSG00000164258,ENSG00000167792,ENSG00000197746
V1	TRUE	0.0159	19	412	5	0.012	0.263	HP:0008316	hp	19	Abnormal mitochondria in muscle tissue	1	ENSG00000125356,ENSG00000145494,ENSG00000158864,ENSG00000164258,ENSG00000167792
V1	TRUE	0.000985	196	420	16	0.038	0.082	KEGG:05010	ke	33	Alzheimer's disease	1	ENSG00000080815,ENSG00000090266,ENSG00000110717,ENSG00000125356,ENSG00000125538,ENSG00000145494,ENSG00000151366,ENSG00000154723,ENSG00000158864,ENSG00000162909,ENSG00000164258,ENSG00000164919,ENSG00000166136,ENSG00000167792,ENSG00000183648,ENSG00000189043
V1	TRUE	0.05	90	420	8	0.019	0.089	KEGG:05215	ke	40	Prostate cancer	1	ENSG00000084207,ENSG00000100311,ENSG00000101412,ENSG00000105647,ENSG00000111276,ENSG00000128272,ENSG00000152284,ENSG00000163235
V1	TRUE	0.00107	156	420	14	0.033	0.09	KEGG:00190	ke	14	Oxidative phosphorylation	1	ENSG00000090266,ENSG00000110717,ENSG00000125356,ENSG00000145494,ENSG00000151366,ENSG00000154723,ENSG00000158864,ENSG00000164258,ENSG00000164919,ENSG00000166136,ENSG00000167792,ENSG00000169020,ENSG00000183648,ENSG00000189043
V1	TRUE	0.00193	56	420	8	0.019	0.143	KEGG:05144	ke	39	Malaria	1	ENSG00000101017,ENSG00000110651,ENSG00000115884,ENSG00000119699,ENSG00000125538,ENSG00000169439,ENSG00000172936,ENSG00000174175
V1	TRUE	0.0166	157	420	12	0.029	0.076	KEGG:05162	ke	12	Measles	1	ENSG00000100385,ENSG00000105327,ENSG00000105639,ENSG00000105647,ENSG00000111276,ENSG00000117335,ENSG00000125538,ENSG00000147168,ENSG00000159128,ENSG00000168610,ENSG00000170581,ENSG00000172936
V1	TRUE	0.017	203	420	14	0.033	0.069	KEGG:05016	ke	47	Huntington's disease	1	ENSG00000090266,ENSG00000105327,ENSG00000110717,ENSG00000125356,ENSG00000145494,ENSG00000151366,ENSG00000154723,ENSG00000158864,ENSG00000164258,ENSG00000164919,ENSG00000166136,ENSG00000167792,ENSG00000183648,ENSG00000189043
V1	TRUE	0.00055	147	420	14	0.033	0.095	KEGG:05012	ke	38	Parkinson's disease	1	ENSG00000090266,ENSG00000110717,ENSG00000116288,ENSG00000125356,ENSG00000145494,ENSG00000151366,ENSG00000154723,ENSG00000158864,ENSG00000164258,ENSG00000164919,ENSG00000166136,ENSG00000167792,ENSG00000183648,ENSG00000189043
V1	TRUE	0.05	676	420	29	0.069	0.043	MI:hsa-miR-191	mi	28	MI:hsa-miR-191	1	ENSG00000015676,ENSG00000100991,ENSG00000105298,ENSG00000110651,ENSG00000111652,ENSG00000116489,ENSG00000119596,ENSG00000119844,ENSG00000125971,ENSG00000128245,ENSG00000129255,ENSG00000134248,ENSG00000135919,ENSG00000137100,ENSG00000137824,ENSG00000142864,ENSG00000144048,ENSG00000146963,ENSG00000147168,ENSG00000148090,ENSG00000153071,ENSG00000162729,ENSG00000164683,ENSG00000170322,ENSG00000172020…
V1	TRUE	6.6e-05	58	413	11	0.027	0.19	REAC:163217	re	32	NADH enters the respiratory chain at Complex I	1	ENSG00000090266,ENSG00000110717,ENSG00000125356,ENSG00000145494,ENSG00000151366,ENSG00000158864,ENSG00000164258,ENSG00000166136,ENSG00000167792,ENSG00000183648,ENSG00000189043
V1	TRUE	2.13e-06	6312	420	204	0.486	0.032	TF:M00196_3	tf	7	Factor: Sp1; motif: NGGGGGCGGGGYN; match class: 3	1	ENSG00000001617,ENSG00000002586,ENSG00000005812,ENSG00000006638,ENSG00000010704,ENSG00000010803,ENSG00000013374,ENSG00000022277,ENSG00000023516,ENSG00000029363,ENSG00000049089,ENSG00000051009,ENSG00000067836,ENSG00000067955,ENSG00000068878,ENSG00000074842,ENSG00000075142,ENSG00000076864,ENSG00000079385,ENSG00000080815,ENSG00000082641,ENSG00000084112,ENSG00000084234,ENSG00000086475,ENSG00000087086…
V1	TRUE	9.43e-06	6340	420	202	0.481	0.032	TF:M00931_3	tf	2	Factor: Sp1; motif: GGGGCGGGGC; match class: 3	1	ENSG00000001617,ENSG00000002586,ENSG00000005812,ENSG00000006638,ENSG00000010704,ENSG00000010803,ENSG00000013374,ENSG00000022277,ENSG00000023516,ENSG00000029363,ENSG00000049089,ENSG00000051009,ENSG00000067836,ENSG00000067955,ENSG00000068878,ENSG00000074842,ENSG00000075142,ENSG00000076864,ENSG00000079385,ENSG00000080815,ENSG00000082641,ENSG00000084112,ENSG00000084234,ENSG00000086475,ENSG00000087086…
V1	TRUE	6.54e-05	4995	420	164	0.39	0.033	TF:M00933_2	tf	20	Factor: Sp1; motif: CCCCGCCCCN; match class: 2	1	ENSG00000001617,ENSG00000002586,ENSG00000005812,ENSG00000006638,ENSG00000010704,ENSG00000010803,ENSG00000013374,ENSG00000022277,ENSG00000049089,ENSG00000051009,ENSG00000067836,ENSG00000067955,ENSG00000068878,ENSG00000074842,ENSG00000075142,ENSG00000076864,ENSG00000079385,ENSG00000080815,ENSG00000082641,ENSG00000084112,ENSG00000084234,ENSG00000086475,ENSG00000087086,ENSG00000089693,ENSG00000099889…
V1	TRUE	1.2e-05	7046	420	219	0.521	0.031	TF:M00932_4	tf	24	Factor: Sp1; motif: NNGGGGCGGGGNN; match class: 4	1	ENSG00000001617,ENSG00000002586,ENSG00000005812,ENSG00000006638,ENSG00000010704,ENSG00000010803,ENSG00000013374,ENSG00000022277,ENSG00000023516,ENSG00000029363,ENSG00000049089,ENSG00000051009,ENSG00000067836,ENSG00000067955,ENSG00000068878,ENSG00000074842,ENSG00000075142,ENSG00000076864,ENSG00000079385,ENSG00000080815,ENSG00000082641,ENSG00000084112,ENSG00000084234,ENSG00000086475,ENSG00000087086…
V1	TRUE	0.0493	33	420	5	0.012	0.152	TF:M00539_2	tf	10	Factor: Arnt; motif: NNNNNRTCACGTGAYNNNNN; match class: 2	1	ENSG00000015676,ENSG00000100311,ENSG00000123066,ENSG00000129351,ENSG00000154920
V1	TRUE	0.00953	8653	420	243	0.579	0.028	TF:M00803_0	tf	22	Factor: E2F; motif: GGCGSG; match class: 0	1	ENSG00000001617,ENSG00000002834,ENSG00000005812,ENSG00000009307,ENSG00000010803,ENSG00000013374,ENSG00000015676,ENSG00000022277,ENSG00000023516,ENSG00000051009,ENSG00000056097,ENSG00000056661,ENSG00000067955,ENSG00000073008,ENSG00000074842,ENSG00000076864,ENSG00000080815,ENSG00000081377,ENSG00000082641,ENSG00000084112,ENSG00000084207,ENSG00000084234,ENSG00000086475,ENSG00000086827,ENSG00000087074…
V1	TRUE	0.0152	846	420	37	0.088	0.044	TF:M01035_1	tf	29	Factor: YY1; motif: NYNKCCATNTT; match class: 1	1	ENSG00000010803,ENSG00000015676,ENSG00000077157,ENSG00000082641,ENSG00000086475,ENSG00000100632,ENSG00000106305,ENSG00000110717,ENSG00000113108,ENSG00000116161,ENSG00000116489,ENSG00000119705,ENSG00000119844,ENSG00000125356,ENSG00000129351,ENSG00000132485,ENSG00000135775,ENSG00000138085,ENSG00000138092,ENSG00000145868,ENSG00000149532,ENSG00000158796,ENSG00000158856,ENSG00000158869,ENSG00000159128…
V1	TRUE	0.00953	11684	420	312	0.743	0.027	TF:M00444_4	tf	6	Factor: VDR; motif: GGGKNARNRRGGWSA; match class: 4	1	ENSG00000001617,ENSG00000002586,ENSG00000002834,ENSG00000005812,ENSG00000006638,ENSG00000009307,ENSG00000010704,ENSG00000010803,ENSG00000012124,ENSG00000013374,ENSG00000015676,ENSG00000023516,ENSG00000029363,ENSG00000049089,ENSG00000051009,ENSG00000056097,ENSG00000056661,ENSG00000067836,ENSG00000067955,ENSG00000068878,ENSG00000073008,ENSG00000074842,ENSG00000076321,ENSG00000076864,ENSG00000079385…
V1	TRUE	0.00181	8524	420	244	0.581	0.029	TF:M00428_4	tf	50	Factor: E2F-1; motif: NKTSSCGC; match class: 4	1	ENSG00000001617,ENSG00000002586,ENSG00000005812,ENSG00000009307,ENSG00000010803,ENSG00000011422,ENSG00000013374,ENSG00000022277,ENSG00000029363,ENSG00000049089,ENSG00000051009,ENSG00000056097,ENSG00000056661,ENSG00000067955,ENSG00000068878,ENSG00000073008,ENSG00000074842,ENSG00000075142,ENSG00000076321,ENSG00000076864,ENSG00000080815,ENSG00000081377,ENSG00000082641,ENSG00000084112,ENSG00000084207…
V1	TRUE	2.73e-05	8835	420	260	0.619	0.029	TF:M00008_4	tf	36	Factor: Sp1; motif: GGGGCGGGGT; match class: 4	1	ENSG00000001617,ENSG00000002586,ENSG00000002834,ENSG00000005812,ENSG00000006638,ENSG00000010704,ENSG00000010803,ENSG00000013374,ENSG00000022277,ENSG00000023516,ENSG00000029363,ENSG00000049089,ENSG00000051009,ENSG00000056661,ENSG00000067836,ENSG00000067955,ENSG00000068878,ENSG00000074842,ENSG00000075142,ENSG00000076864,ENSG00000079385,ENSG00000080815,ENSG00000082641,ENSG00000084112,ENSG00000084234…
