# Supplementary material for: Scope and limitations of yeast as a model organism for studying human tissue-specific pathways
Source: BMC Syst Biol. 2015 Dec 29;9:96. doi: 10.1186/s12918-015-0253-0 (PMC4696342; doi:10.1186/s12918-015-0253-0)
Supplement: Additional file 4 — HK Enrichment. Functional enrichment analysis of different subsets of HK genes. (ZIP 358 Kb) [file 12918_2015_253_MOESM4_ESM.zip › HK_HumanSpecific_EM.txt]

term.id	term.name	p.value	FDR	Phenotype
GO:0005740	mitochondrial envelope	3.13e-06	3.13e-06	1
GO:0006120	mitochondrial electron transport, NADH to ubiquinone	4.85e-06	4.85e-06	1
GO:0008137	NADH dehydrogenase (ubiquinone) activity	4.14e-05	4.14e-05	1
REAC:163217	NADH enters the respiratory chain at Complex I	6.6e-05	6.6e-05	1
GO:0005747	mitochondrial respiratory chain complex I	9.93e-05	9.93e-05	1
CORUM:178	Respiratory chain complex I (holoenzyme), mitochondrial	0.000262	0.000262	1
KEGG:05012	Parkinson's disease	0.00055	0.00055	1
KEGG:05010	Alzheimer's disease	0.000985	0.000985	1
KEGG:00190	Oxidative phosphorylation	0.00107	0.00107	1
KEGG:05144	Malaria	0.00193	0.00193	1
CORUM:2948	Respiratory chain complex I (incomplete intermediate), mitochondrial	0.00629	0.00629	1
HP:0006965	Acute necrotizing encephalopathy	0.00882	0.00882	1
HP:0008316	Abnormal mitochondria in muscle tissue	0.0159	0.0159	1
KEGG:05162	Measles	0.0166	0.0166	1
KEGG:05016	Huntington's disease	0.017	0.017	1
HP:0004481	Macrocephaly, progressive	0.0208	0.0208	1
GO:0060547	negative regulation of necrotic cell death	0.021	0.021	1
HP:0002376	Developmental regression	0.0283	0.0283	1
HP:0001427	Mitochondrial inheritance	0.0323	0.0323	1
HP:0002415	Leukodystrophy	0.0323	0.0323	1
GO:0038001	paracrine signaling	0.0454	0.0454	1
GO:0072209	metanephric mesangial cell differentiation	0.0454	0.0454	1
GO:0019976	interleukin-2 binding	0.0454	0.0454	1
GO:0015266	protein channel activity	0.0454	0.0454	1
CORUM:2914	Respiratory chain complex I (beta subunit) mitochondrial	0.05	0.05	1
CORUM:2920	Respiratory chain complex I (lambda subunit) mitochondrial	0.05	0.05	1
HP:0001257	Spasticity	0.05	0.05	1
KEGG:05215	Prostate cancer	0.05	0.05	1
