# Supplementary material for: Scope and limitations of yeast as a model organism for studying human tissue-specific pathways
Source: BMC Syst Biol. 2015 Dec 29;9:96. doi: 10.1186/s12918-015-0253-0 (PMC4696342; doi:10.1186/s12918-015-0253-0)
Supplement: Additional file 4 — HK Enrichment. Functional enrichment analysis of different subsets of HK genes. (ZIP 358 Kb) [file 12918_2015_253_MOESM4_ESM.zip › HK_genes_unfiltered.tsv]

query.number	significant	p.value	term.size	query.size	overlap.size	precision	recall	term.id	domain	subgraph.number	term.name	relative.depth	intersection
V1	TRUE	0.0377	18	1519	6	0.004	0.333	GO:0043981	BP	102	histone H4-K5 acetylation	1	ENSG00000043143,ENSG00000077684,ENSG00000136504,ENSG00000147162,ENSG00000172534,ENSG00000196363
V1	TRUE	0.013	15	1519	6	0.004	0.4	GO:0048490	BP	95	anterograde synaptic vesicle transport	1	ENSG00000047579,ENSG00000132842,ENSG00000135441,ENSG00000157823,ENSG00000185009,ENSG00000188428
V1	TRUE	0.00947	937	1519	115	0.076	0.123	GO:0045087	BP	29	innate immune response	1	ENSG00000010810,ENSG00000013374,ENSG00000013503,ENSG00000015285,ENSG00000033800,ENSG00000034152,ENSG00000055208,ENSG00000057663,ENSG00000058404,ENSG00000058600,ENSG00000065675,ENSG00000069974,ENSG00000071242,ENSG00000073008,ENSG00000073009,ENSG00000075624,ENSG00000077782,ENSG00000079246,ENSG00000082701,ENSG00000085063,ENSG00000090339,ENSG00000096063,ENSG00000097007,ENSG00000100311,ENSG00000100906…
V1	TRUE	0.0167	11	1519	5	0.003	0.455	GO:0055070	BP	81	copper ion homeostasis	1	ENSG00000084234,ENSG00000123191,ENSG00000142192,ENSG00000143761,ENSG00000171867
V1	TRUE	0.0175	7	1519	4	0.003	0.571	GO:0006878	BP	81	cellular copper ion homeostasis	1	ENSG00000084234,ENSG00000123191,ENSG00000142192,ENSG00000143761
V1	TRUE	5.12e-05	116	1519	27	0.018	0.233	GO:0006302	BP	47	double-strand break repair	1	ENSG00000076242,ENSG00000079246,ENSG00000087206,ENSG00000100811,ENSG00000104320,ENSG00000104517,ENSG00000112130,ENSG00000112941,ENSG00000115233,ENSG00000116670,ENSG00000117748,ENSG00000127922,ENSG00000128908,ENSG00000137074,ENSG00000140464,ENSG00000142168,ENSG00000143799,ENSG00000149311,ENSG00000149923,ENSG00000152457,ENSG00000158019,ENSG00000164754,ENSG00000166848,ENSG00000167770,ENSG00000172977…
V1	TRUE	0.0189	155	1519	26	0.017	0.168	GO:0002224	BP	8	toll-like receptor signaling pathway	1	ENSG00000034152,ENSG00000055208,ENSG00000071242,ENSG00000073009,ENSG00000100906,ENSG00000105298,ENSG00000108984,ENSG00000109320,ENSG00000109339,ENSG00000110330,ENSG00000112062,ENSG00000118503,ENSG00000124208,ENSG00000125347,ENSG00000126368,ENSG00000126767,ENSG00000131508,ENSG00000135341,ENSG00000140992,ENSG00000143387,ENSG00000162889,ENSG00000166598,ENSG00000168884,ENSG00000171132,ENSG00000172936…
V1	TRUE	0.0478	94	1519	17	0.011	0.181	GO:0002755	BP	8	MyD88-dependent toll-like receptor signaling pathway	2	ENSG00000034152,ENSG00000055208,ENSG00000071242,ENSG00000073009,ENSG00000100906,ENSG00000108984,ENSG00000109320,ENSG00000109339,ENSG00000112062,ENSG00000124208,ENSG00000125347,ENSG00000126767,ENSG00000135341,ENSG00000162889,ENSG00000172936,ENSG00000173039,ENSG00000177889
V1	TRUE	0.00568	71	1519	16	0.011	0.225	GO:0034146	BP	8	toll-like receptor 5 signaling pathway	2	ENSG00000034152,ENSG00000055208,ENSG00000071242,ENSG00000073009,ENSG00000100906,ENSG00000108984,ENSG00000109320,ENSG00000109339,ENSG00000112062,ENSG00000118503,ENSG00000124208,ENSG00000126767,ENSG00000135341,ENSG00000162889,ENSG00000172936,ENSG00000173039
V1	TRUE	0.0164	78	1519	16	0.011	0.205	GO:0038123	BP	8	toll-like receptor TLR1:TLR2 signaling pathway	2	ENSG00000034152,ENSG00000055208,ENSG00000071242,ENSG00000073009,ENSG00000100906,ENSG00000108984,ENSG00000109320,ENSG00000109339,ENSG00000112062,ENSG00000124208,ENSG00000126767,ENSG00000135341,ENSG00000162889,ENSG00000172936,ENSG00000173039,ENSG00000177889
V1	TRUE	0.00552	113	1519	22	0.014	0.195	GO:0034142	BP	8	toll-like receptor 4 signaling pathway	2	ENSG00000034152,ENSG00000055208,ENSG00000071242,ENSG00000073009,ENSG00000100906,ENSG00000108984,ENSG00000109320,ENSG00000109339,ENSG00000110330,ENSG00000112062,ENSG00000118503,ENSG00000124208,ENSG00000126368,ENSG00000126767,ENSG00000131508,ENSG00000135341,ENSG00000162889,ENSG00000171132,ENSG00000172936,ENSG00000173039,ENSG00000177889,ENSG00000183735
V1	TRUE	0.00914	88	1519	18	0.012	0.205	GO:0034138	BP	8	toll-like receptor 3 signaling pathway	2	ENSG00000034152,ENSG00000055208,ENSG00000071242,ENSG00000073009,ENSG00000100906,ENSG00000108984,ENSG00000109320,ENSG00000109339,ENSG00000110330,ENSG00000112062,ENSG00000118503,ENSG00000126767,ENSG00000131508,ENSG00000135341,ENSG00000162889,ENSG00000168884,ENSG00000173039,ENSG00000183735
V1	TRUE	0.0164	78	1519	16	0.011	0.205	GO:0038124	BP	8	toll-like receptor TLR6:TLR2 signaling pathway	2	ENSG00000034152,ENSG00000055208,ENSG00000071242,ENSG00000073009,ENSG00000100906,ENSG00000108984,ENSG00000109320,ENSG00000109339,ENSG00000112062,ENSG00000124208,ENSG00000126767,ENSG00000135341,ENSG00000162889,ENSG00000172936,ENSG00000173039,ENSG00000177889
V1	TRUE	0.00568	71	1519	16	0.011	0.225	GO:0034166	BP	8	toll-like receptor 10 signaling pathway	2	ENSG00000034152,ENSG00000055208,ENSG00000071242,ENSG00000073009,ENSG00000100906,ENSG00000108984,ENSG00000109320,ENSG00000109339,ENSG00000112062,ENSG00000124208,ENSG00000126767,ENSG00000135341,ENSG00000162889,ENSG00000172936,ENSG00000173039,ENSG00000177889
V1	TRUE	0.00441	83	1519	18	0.012	0.217	GO:0034134	BP	8	toll-like receptor 2 signaling pathway	2	ENSG00000034152,ENSG00000055208,ENSG00000071242,ENSG00000073009,ENSG00000100906,ENSG00000108984,ENSG00000109320,ENSG00000109339,ENSG00000112062,ENSG00000118503,ENSG00000124208,ENSG00000126767,ENSG00000135341,ENSG00000162889,ENSG00000168884,ENSG00000172936,ENSG00000173039,ENSG00000177889
V1	TRUE	0.00796	80	1519	17	0.011	0.212	GO:0034162	BP	8	toll-like receptor 9 signaling pathway	2	ENSG00000034152,ENSG00000055208,ENSG00000071242,ENSG00000073009,ENSG00000100906,ENSG00000108984,ENSG00000109320,ENSG00000109339,ENSG00000112062,ENSG00000124208,ENSG00000126767,ENSG00000135341,ENSG00000162889,ENSG00000168884,ENSG00000172936,ENSG00000173039,ENSG00000177889
V1	TRUE	0.0161	85	1519	17	0.011	0.2	GO:0002756	BP	8	MyD88-independent toll-like receptor signaling pathway	2	ENSG00000034152,ENSG00000055208,ENSG00000071242,ENSG00000073009,ENSG00000100906,ENSG00000108984,ENSG00000109320,ENSG00000109339,ENSG00000110330,ENSG00000112062,ENSG00000126767,ENSG00000131508,ENSG00000135341,ENSG00000162889,ENSG00000171132,ENSG00000173039,ENSG00000183735
V1	TRUE	0.0246	81	1519	16	0.011	0.198	GO:0035666	BP	8	TRIF-dependent toll-like receptor signaling pathway	3	ENSG00000034152,ENSG00000055208,ENSG00000071242,ENSG00000073009,ENSG00000100906,ENSG00000108984,ENSG00000109320,ENSG00000109339,ENSG00000110330,ENSG00000112062,ENSG00000126767,ENSG00000131508,ENSG00000135341,ENSG00000162889,ENSG00000173039,ENSG00000183735
V1	TRUE	0.0028	1785	1519	207	0.136	0.116	GO:0002376	BP	43	immune system process	1	ENSG00000006125,ENSG00000008018,ENSG00000010704,ENSG00000010810,ENSG00000011052,ENSG00000013374,ENSG00000013503,ENSG00000015285,ENSG00000033800,ENSG00000034152,ENSG00000042753,ENSG00000055208,ENSG00000057663,ENSG00000058404,ENSG00000058600,ENSG00000064666,ENSG00000065675,ENSG00000065883,ENSG00000066926,ENSG00000067836,ENSG00000067955,ENSG00000068878,ENSG00000069849,ENSG00000069974,ENSG00000071242…
V1	TRUE	0.00165	288	1519	46	0.03	0.16	GO:0019882	BP	43	antigen processing and presentation	2	ENSG00000006125,ENSG00000008018,ENSG00000010704,ENSG00000042753,ENSG00000068878,ENSG00000075785,ENSG00000077380,ENSG00000077721,ENSG00000082781,ENSG00000090339,ENSG00000100804,ENSG00000100902,ENSG00000103811,ENSG00000106588,ENSG00000106803,ENSG00000108294,ENSG00000108671,ENSG00000115073,ENSG00000115233,ENSG00000122705,ENSG00000126067,ENSG00000126214,ENSG00000127022,ENSG00000129084,ENSG00000132842…
V1	TRUE	0.05	330	1519	45	0.03	0.136	GO:0019884	BP	43	antigen processing and presentation of exogenous antigen	3	ENSG00000006125,ENSG00000008018,ENSG00000042753,ENSG00000068878,ENSG00000075785,ENSG00000077380,ENSG00000082781,ENSG00000100804,ENSG00000100902,ENSG00000106588,ENSG00000106803,ENSG00000108294,ENSG00000108671,ENSG00000115073,ENSG00000115233,ENSG00000122705,ENSG00000126067,ENSG00000126214,ENSG00000127022,ENSG00000129084,ENSG00000132842,ENSG00000136930,ENSG00000137100,ENSG00000138107,ENSG00000138674…
V1	TRUE	0.0208	315	1519	45	0.03	0.143	GO:0048002	BP	43	antigen processing and presentation of peptide antigen	3	ENSG00000006125,ENSG00000008018,ENSG00000010704,ENSG00000042753,ENSG00000068878,ENSG00000075785,ENSG00000077380,ENSG00000077721,ENSG00000082781,ENSG00000100804,ENSG00000100902,ENSG00000106588,ENSG00000106803,ENSG00000108294,ENSG00000108671,ENSG00000115073,ENSG00000115233,ENSG00000122705,ENSG00000126067,ENSG00000126214,ENSG00000127022,ENSG00000129084,ENSG00000136930,ENSG00000137100,ENSG00000138107…
V1	TRUE	0.05	330	1519	45	0.03	0.136	GO:0002478	BP	43	antigen processing and presentation of exogenous peptide antigen	4	ENSG00000006125,ENSG00000008018,ENSG00000042753,ENSG00000068878,ENSG00000075785,ENSG00000077380,ENSG00000082781,ENSG00000100804,ENSG00000100902,ENSG00000106588,ENSG00000106803,ENSG00000108294,ENSG00000108671,ENSG00000115073,ENSG00000115233,ENSG00000122705,ENSG00000126067,ENSG00000126214,ENSG00000127022,ENSG00000129084,ENSG00000136930,ENSG00000137100,ENSG00000138107,ENSG00000138674,ENSG00000141367…
V1	TRUE	0.00341	146	1519	27	0.018	0.185	GO:0002474	BP	43	antigen processing and presentation of peptide antigen via MHC class I	4	ENSG00000008018,ENSG00000010704,ENSG00000068878,ENSG00000077721,ENSG00000082781,ENSG00000100804,ENSG00000100902,ENSG00000106588,ENSG00000106803,ENSG00000108294,ENSG00000108671,ENSG00000115233,ENSG00000126067,ENSG00000127022,ENSG00000129084,ENSG00000136930,ENSG00000138674,ENSG00000141279,ENSG00000158869,ENSG00000161057,ENSG00000163636,ENSG00000166710,ENSG00000175166,ENSG00000176986,ENSG00000179218…
V1	TRUE	0.0296	68	1519	14	0.009	0.206	GO:0010827	BP	5	regulation of glucose transport	1	ENSG00000047410,ENSG00000069248,ENSG00000075188,ENSG00000101146,ENSG00000101255,ENSG00000105723,ENSG00000106617,ENSG00000111581,ENSG00000125538,ENSG00000126883,ENSG00000132376,ENSG00000145675,ENSG00000162734,ENSG00000163558
V1	TRUE	0.00679	3	1519	3	0.002	1	GO:2000466	BP	123	negative regulation of glycogen (starch) synthase activity	1	ENSG00000082701,ENSG00000105723,ENSG00000132376
V1	TRUE	2.09e-05	111	1519	27	0.018	0.243	GO:0032606	BP	39	type I interferon production	1	ENSG00000013503,ENSG00000057663,ENSG00000058600,ENSG00000073009,ENSG00000079246,ENSG00000100906,ENSG00000105298,ENSG00000105939,ENSG00000106052,ENSG00000109320,ENSG00000118503,ENSG00000119401,ENSG00000125347,ENSG00000128604,ENSG00000131508,ENSG00000132109,ENSG00000138032,ENSG00000161980,ENSG00000168036,ENSG00000171453,ENSG00000172936,ENSG00000173039,ENSG00000177700,ENSG00000183735,ENSG00000186141…
V1	TRUE	2.52e-05	112	1519	27	0.018	0.241	GO:0032479	BP	39	regulation of type I interferon production	2	ENSG00000013503,ENSG00000057663,ENSG00000058600,ENSG00000073009,ENSG00000079246,ENSG00000100906,ENSG00000105298,ENSG00000105939,ENSG00000106052,ENSG00000109320,ENSG00000118503,ENSG00000119401,ENSG00000125347,ENSG00000128604,ENSG00000131508,ENSG00000132109,ENSG00000138032,ENSG00000161980,ENSG00000168036,ENSG00000171453,ENSG00000172936,ENSG00000173039,ENSG00000177700,ENSG00000183735,ENSG00000186141…
V1	TRUE	6.13e-05	79	1519	21	0.014	0.266	GO:0032481	BP	39	positive regulation of type I interferon production	1	ENSG00000013503,ENSG00000058600,ENSG00000073009,ENSG00000079246,ENSG00000100906,ENSG00000105939,ENSG00000109320,ENSG00000119401,ENSG00000125347,ENSG00000128604,ENSG00000132109,ENSG00000161980,ENSG00000168036,ENSG00000171453,ENSG00000172936,ENSG00000173039,ENSG00000177700,ENSG00000183735,ENSG00000186141,ENSG00000196419,ENSG00000215301
V1	TRUE	0.0421	24	1519	7	0.005	0.292	GO:0032728	BP	39	positive regulation of interferon-beta production	1	ENSG00000013503,ENSG00000105939,ENSG00000125347,ENSG00000128604,ENSG00000183735,ENSG00000186141,ENSG00000215301
V1	TRUE	0.0245	22	1519	7	0.005	0.318	GO:0051568	BP	97	histone H3-K4 methylation	1	ENSG00000129691,ENSG00000147162,ENSG00000154832,ENSG00000157212,ENSG00000162961,ENSG00000196363,ENSG00000198730
V1	TRUE	0.034	69	1519	14	0.009	0.203	GO:0010212	BP	1	response to ionizing radiation	1	ENSG00000073282,ENSG00000087206,ENSG00000090339,ENSG00000112062,ENSG00000112130,ENSG00000128908,ENSG00000140464,ENSG00000143624,ENSG00000143878,ENSG00000146872,ENSG00000149311,ENSG00000150093,ENSG00000152457,ENSG00000157212
V1	TRUE	0.00258	8	1519	5	0.003	0.625	GO:0032469	BP	88	endoplasmic reticulum calcium ion homeostasis	1	ENSG00000080815,ENSG00000105327,ENSG00000109501,ENSG00000140464,ENSG00000142192
V1	TRUE	0.0265	12	1519	5	0.003	0.417	GO:0090075	BP	25	relaxation of muscle	1	ENSG00000075142,ENSG00000142168,ENSG00000170290,ENSG00000174437,ENSG00000196296
V1	TRUE	0.00679	3	1519	3	0.002	1	GO:0035305	BP	156	negative regulation of dephosphorylation	1	ENSG00000108953,ENSG00000119383,ENSG00000132376
V1	TRUE	0.0426	78	1519	15	0.01	0.192	GO:0007568	BP	134	aging	1	ENSG00000025796,ENSG00000073282,ENSG00000083168,ENSG00000090339,ENSG00000100300,ENSG00000102265,ENSG00000103423,ENSG00000105327,ENSG00000108175,ENSG00000112062,ENSG00000116161,ENSG00000118705,ENSG00000119699,ENSG00000119912,ENSG00000121691
V1	TRUE	0.0305	41	1519	10	0.007	0.244	GO:0042542	BP	75	response to hydrogen peroxide	1	ENSG00000094631,ENSG00000115884,ENSG00000116044,ENSG00000116288,ENSG00000117289,ENSG00000117450,ENSG00000118503,ENSG00000120129,ENSG00000121691,ENSG00000126432
V1	TRUE	0.0377	18	1519	6	0.004	0.333	GO:0043982	BP	130	histone H4-K8 acetylation	1	ENSG00000043143,ENSG00000077684,ENSG00000136504,ENSG00000147162,ENSG00000172534,ENSG00000196363
V1	TRUE	1.12e-10	832	1519	137	0.09	0.165	GO:0051704	BP	3	multi-organism process	1	ENSG00000003402,ENSG00000004478,ENSG00000006125,ENSG00000006638,ENSG00000008018,ENSG00000010704,ENSG00000010810,ENSG00000011007,ENSG00000013503,ENSG00000015171,ENSG00000025800,ENSG00000026025,ENSG00000033627,ENSG00000042753,ENSG00000047410,ENSG00000049860,ENSG00000051596,ENSG00000057663,ENSG00000058600,ENSG00000063177,ENSG00000065427,ENSG00000065883,ENSG00000067560,ENSG00000068878,ENSG00000069248…
V1	TRUE	3.03e-16	501	1519	108	0.071	0.216	GO:0044419	BP	3	interspecies interaction between organisms	2	ENSG00000003402,ENSG00000006125,ENSG00000008018,ENSG00000010810,ENSG00000011007,ENSG00000015171,ENSG00000026025,ENSG00000033627,ENSG00000042753,ENSG00000047410,ENSG00000051596,ENSG00000063177,ENSG00000065427,ENSG00000065883,ENSG00000067560,ENSG00000068878,ENSG00000069248,ENSG00000073008,ENSG00000073009,ENSG00000075188,ENSG00000075711,ENSG00000077380,ENSG00000079246,ENSG00000082898,ENSG00000083312…
V1	TRUE	3.03e-16	501	1519	108	0.071	0.216	GO:0044403	BP	3	symbiosis, encompassing mutualism through parasitism	3	ENSG00000003402,ENSG00000006125,ENSG00000008018,ENSG00000010810,ENSG00000011007,ENSG00000015171,ENSG00000026025,ENSG00000033627,ENSG00000042753,ENSG00000047410,ENSG00000051596,ENSG00000063177,ENSG00000065427,ENSG00000065883,ENSG00000067560,ENSG00000068878,ENSG00000069248,ENSG00000073008,ENSG00000073009,ENSG00000075188,ENSG00000075711,ENSG00000077380,ENSG00000079246,ENSG00000082898,ENSG00000083312…
V1	TRUE	1.62e-15	450	1519	99	0.065	0.22	GO:0016032	BP	3	viral process	4	ENSG00000003402,ENSG00000006125,ENSG00000008018,ENSG00000010810,ENSG00000011007,ENSG00000015171,ENSG00000026025,ENSG00000042753,ENSG00000047410,ENSG00000051596,ENSG00000063177,ENSG00000065427,ENSG00000065883,ENSG00000067560,ENSG00000068878,ENSG00000069248,ENSG00000073008,ENSG00000073009,ENSG00000075188,ENSG00000075711,ENSG00000077380,ENSG00000079246,ENSG00000082898,ENSG00000083312,ENSG00000083845…
V1	TRUE	5.49e-09	288	1519	61	0.04	0.212	GO:0019058	BP	3	viral infectious cycle	5	ENSG00000011007,ENSG00000063177,ENSG00000082898,ENSG00000083845,ENSG00000084072,ENSG00000089009,ENSG00000092201,ENSG00000096063,ENSG00000100836,ENSG00000103363,ENSG00000105939,ENSG00000108107,ENSG00000108424,ENSG00000108654,ENSG00000114030,ENSG00000114391,ENSG00000114503,ENSG00000115561,ENSG00000116251,ENSG00000119541,ENSG00000120948,ENSG00000124107,ENSG00000125651,ENSG00000129351,ENSG00000131469…
V1	TRUE	0.0155	424	1519	58	0.038	0.137	GO:0044723	BP	3	single-organism carbohydrate metabolic process	1	ENSG00000010322,ENSG00000014641,ENSG00000038274,ENSG00000044446,ENSG00000049860,ENSG00000066777,ENSG00000068903,ENSG00000074800,ENSG00000079739,ENSG00000080815,ENSG00000082701,ENSG00000100243,ENSG00000100311,ENSG00000100644,ENSG00000102144,ENSG00000102893,ENSG00000104812,ENSG00000105220,ENSG00000105723,ENSG00000106617,ENSG00000108528,ENSG00000109320,ENSG00000110917,ENSG00000111640,ENSG00000112062…
V1	TRUE	0.00145	199	1519	35	0.023	0.176	GO:0005996	BP	3	monosaccharide metabolic process	2	ENSG00000010322,ENSG00000014641,ENSG00000044446,ENSG00000074800,ENSG00000079739,ENSG00000082701,ENSG00000100243,ENSG00000100644,ENSG00000102144,ENSG00000102893,ENSG00000104812,ENSG00000105220,ENSG00000105723,ENSG00000106617,ENSG00000108528,ENSG00000111640,ENSG00000112062,ENSG00000113580,ENSG00000117394,ENSG00000128272,ENSG00000131828,ENSG00000132376,ENSG00000140263,ENSG00000140400,ENSG00000141027…
V1	TRUE	0.00472	172	1519	30	0.02	0.174	GO:0019318	BP	3	hexose metabolic process	3	ENSG00000010322,ENSG00000014641,ENSG00000044446,ENSG00000074800,ENSG00000079739,ENSG00000082701,ENSG00000100644,ENSG00000102144,ENSG00000102893,ENSG00000104812,ENSG00000105220,ENSG00000105723,ENSG00000106617,ENSG00000108528,ENSG00000111640,ENSG00000112062,ENSG00000113580,ENSG00000128272,ENSG00000131828,ENSG00000132376,ENSG00000140263,ENSG00000140400,ENSG00000141027,ENSG00000141959,ENSG00000142875…
V1	TRUE	0.000715	155	1519	30	0.02	0.194	GO:0006006	BP	3	glucose metabolic process	4	ENSG00000010322,ENSG00000014641,ENSG00000044446,ENSG00000074800,ENSG00000079739,ENSG00000082701,ENSG00000100644,ENSG00000102144,ENSG00000102893,ENSG00000104812,ENSG00000105220,ENSG00000105723,ENSG00000106617,ENSG00000108528,ENSG00000111640,ENSG00000112062,ENSG00000113580,ENSG00000128272,ENSG00000131828,ENSG00000132376,ENSG00000140263,ENSG00000141027,ENSG00000141959,ENSG00000142875,ENSG00000143933…
V1	TRUE	2.41e-06	510	1519	83	0.055	0.163	GO:0050817	BP	3	coagulation	1	ENSG00000006638,ENSG00000010810,ENSG00000011422,ENSG00000015285,ENSG00000047579,ENSG00000058668,ENSG00000065135,ENSG00000065675,ENSG00000067560,ENSG00000069849,ENSG00000069974,ENSG00000071127,ENSG00000075624,ENSG00000077549,ENSG00000078369,ENSG00000080815,ENSG00000085063,ENSG00000088256,ENSG00000089250,ENSG00000097007,ENSG00000100311,ENSG00000100605,ENSG00000101017,ENSG00000102265,ENSG00000103653…
V1	TRUE	1.4e-20	6926	1519	815	0.537	0.118	GO:0008152	BP	3	metabolic process	1	ENSG00000003402,ENSG00000004478,ENSG00000004779,ENSG00000005812,ENSG00000006194,ENSG00000006468,ENSG00000006530,ENSG00000007237,ENSG00000008018,ENSG00000008294,ENSG00000009307,ENSG00000009335,ENSG00000010244,ENSG00000010322,ENSG00000010704,ENSG00000010803,ENSG00000010810,ENSG00000010818,ENSG00000011007,ENSG00000011052,ENSG00000011422,ENSG00000011454,ENSG00000012822,ENSG00000013374,ENSG00000013503…
V1	TRUE	6.97e-19	6151	1519	734	0.483	0.119	GO:0044238	BP	3	primary metabolic process	2	ENSG00000003402,ENSG00000004478,ENSG00000004779,ENSG00000005812,ENSG00000006194,ENSG00000006468,ENSG00000006530,ENSG00000007237,ENSG00000008018,ENSG00000008294,ENSG00000009307,ENSG00000009335,ENSG00000010244,ENSG00000010322,ENSG00000010803,ENSG00000010810,ENSG00000010818,ENSG00000011007,ENSG00000011052,ENSG00000011422,ENSG00000011454,ENSG00000012822,ENSG00000013374,ENSG00000013503,ENSG00000013561…
V1	TRUE	8.86e-19	6386	1519	756	0.498	0.118	GO:0071704	BP	3	organic substance metabolic process	2	ENSG00000003402,ENSG00000004478,ENSG00000004779,ENSG00000005812,ENSG00000006194,ENSG00000006468,ENSG00000006530,ENSG00000007237,ENSG00000008018,ENSG00000008294,ENSG00000009307,ENSG00000009335,ENSG00000010244,ENSG00000010322,ENSG00000010803,ENSG00000010810,ENSG00000010818,ENSG00000011007,ENSG00000011052,ENSG00000011422,ENSG00000011454,ENSG00000012822,ENSG00000013374,ENSG00000013503,ENSG00000013561…
V1	TRUE	2.59e-19	3798	1519	501	0.33	0.132	GO:1901360	BP	3	organic cyclic compound metabolic process	3	ENSG00000003402,ENSG00000006194,ENSG00000006468,ENSG00000007237,ENSG00000008018,ENSG00000009307,ENSG00000010244,ENSG00000010803,ENSG00000010818,ENSG00000011007,ENSG00000011052,ENSG00000011454,ENSG00000012822,ENSG00000013503,ENSG00000013561,ENSG00000014641,ENSG00000015171,ENSG00000022840,ENSG00000023734,ENSG00000025800,ENSG00000029363,ENSG00000031698,ENSG00000033800,ENSG00000034152,ENSG00000034713…
V1	TRUE	3.99e-21	5099	1519	641	0.422	0.126	GO:0043170	BP	3	macromolecule metabolic process	3	ENSG00000003402,ENSG00000004478,ENSG00000004779,ENSG00000005812,ENSG00000006194,ENSG00000006468,ENSG00000007237,ENSG00000008018,ENSG00000008294,ENSG00000009307,ENSG00000009335,ENSG00000010244,ENSG00000010803,ENSG00000010810,ENSG00000010818,ENSG00000011007,ENSG00000011052,ENSG00000011422,ENSG00000012822,ENSG00000013374,ENSG00000013503,ENSG00000013561,ENSG00000015171,ENSG00000022840,ENSG00000023734…
V1	TRUE	1.18e-22	2902	1519	418	0.275	0.144	GO:0010467	BP	3	gene expression	4	ENSG00000003402,ENSG00000006194,ENSG00000006468,ENSG00000007237,ENSG00000008018,ENSG00000009307,ENSG00000010244,ENSG00000010803,ENSG00000010810,ENSG00000010818,ENSG00000011007,ENSG00000011052,ENSG00000012822,ENSG00000013503,ENSG00000013561,ENSG00000015171,ENSG00000022840,ENSG00000023734,ENSG00000025800,ENSG00000029363,ENSG00000031698,ENSG00000032742,ENSG00000033800,ENSG00000034152,ENSG00000037897…
V1	TRUE	3.02e-07	198	1519	44	0.029	0.222	GO:0019080	BP	3	viral genome expression	5	ENSG00000011007,ENSG00000063177,ENSG00000083845,ENSG00000089009,ENSG00000092201,ENSG00000103363,ENSG00000108107,ENSG00000114391,ENSG00000114503,ENSG00000116251,ENSG00000120948,ENSG00000125651,ENSG00000131469,ENSG00000132376,ENSG00000134480,ENSG00000136942,ENSG00000137154,ENSG00000138326,ENSG00000142534,ENSG00000142676,ENSG00000145592,ENSG00000149273,ENSG00000149806,ENSG00000154582,ENSG00000156482…
V1	TRUE	8.87e-12	2198	1519	298	0.196	0.136	GO:0043412	BP	3	macromolecule modification	4	ENSG00000004478,ENSG00000004779,ENSG00000005812,ENSG00000008018,ENSG00000008294,ENSG00000009335,ENSG00000010810,ENSG00000011422,ENSG00000013374,ENSG00000013561,ENSG00000033800,ENSG00000034152,ENSG00000036257,ENSG00000037897,ENSG00000043143,ENSG00000044446,ENSG00000051108,ENSG00000055208,ENSG00000056661,ENSG00000057663,ENSG00000058404,ENSG00000060237,ENSG00000063438,ENSG00000065675,ENSG00000065802…
V1	TRUE	2.62e-17	3062	1519	415	0.273	0.136	GO:0019538	BP	3	protein metabolic process	4	ENSG00000003402,ENSG00000004478,ENSG00000004779,ENSG00000005812,ENSG00000008018,ENSG00000008294,ENSG00000009335,ENSG00000010810,ENSG00000011422,ENSG00000013374,ENSG00000013561,ENSG00000028528,ENSG00000031698,ENSG00000032742,ENSG00000033800,ENSG00000034152,ENSG00000034713,ENSG00000036257,ENSG00000043143,ENSG00000044446,ENSG00000047410,ENSG00000049860,ENSG00000051108,ENSG00000055208,ENSG00000055917…
V1	TRUE	4.47e-12	2113	1519	290	0.191	0.137	GO:0036211	BP	3	protein modification process	5	ENSG00000004478,ENSG00000004779,ENSG00000005812,ENSG00000008018,ENSG00000008294,ENSG00000009335,ENSG00000010810,ENSG00000011422,ENSG00000013374,ENSG00000013561,ENSG00000033800,ENSG00000034152,ENSG00000036257,ENSG00000043143,ENSG00000044446,ENSG00000051108,ENSG00000055208,ENSG00000056661,ENSG00000057663,ENSG00000058404,ENSG00000060237,ENSG00000063438,ENSG00000065675,ENSG00000065802,ENSG00000065883…
V1	TRUE	7.85e-09	551	1519	96	0.063	0.174	GO:0006508	BP	3	proteolysis	5	ENSG00000003402,ENSG00000005812,ENSG00000008018,ENSG00000009335,ENSG00000011422,ENSG00000013374,ENSG00000032742,ENSG00000033800,ENSG00000034713,ENSG00000036257,ENSG00000051108,ENSG00000065675,ENSG00000068878,ENSG00000068903,ENSG00000072609,ENSG00000072803,ENSG00000076321,ENSG00000077721,ENSG00000080815,ENSG00000086758,ENSG00000089053,ENSG00000091140,ENSG00000092148,ENSG00000094631,ENSG00000100225…
V1	TRUE	0.0163	1143	1519	135	0.089	0.118	GO:1901135	BP	3	carbohydrate derivative metabolic process	3	ENSG00000011052,ENSG00000011422,ENSG00000011454,ENSG00000034713,ENSG00000038274,ENSG00000049860,ENSG00000065135,ENSG00000066777,ENSG00000068903,ENSG00000075785,ENSG00000076242,ENSG00000076864,ENSG00000078369,ENSG00000080371,ENSG00000080815,ENSG00000082701,ENSG00000084733,ENSG00000085662,ENSG00000086598,ENSG00000089250,ENSG00000095794,ENSG00000099624,ENSG00000100151,ENSG00000100311,ENSG00000100591…
V1	TRUE	1.02e-05	536	1519	84	0.055	0.157	GO:1901657	BP	3	glycosyl compound metabolic process	3	ENSG00000011052,ENSG00000011454,ENSG00000034713,ENSG00000038274,ENSG00000066777,ENSG00000075785,ENSG00000076242,ENSG00000076864,ENSG00000078369,ENSG00000080371,ENSG00000082701,ENSG00000084733,ENSG00000085662,ENSG00000086598,ENSG00000099624,ENSG00000100151,ENSG00000100591,ENSG00000100632,ENSG00000100664,ENSG00000101017,ENSG00000101199,ENSG00000101246,ENSG00000101444,ENSG00000102606,ENSG00000103769…
V1	TRUE	4.61e-18	4159	1519	533	0.351	0.128	GO:0006807	BP	3	nitrogen compound metabolic process	2	ENSG00000003402,ENSG00000006194,ENSG00000006468,ENSG00000006530,ENSG00000007237,ENSG00000008018,ENSG00000009307,ENSG00000010244,ENSG00000010803,ENSG00000010818,ENSG00000011007,ENSG00000011052,ENSG00000011454,ENSG00000012822,ENSG00000013503,ENSG00000013561,ENSG00000014641,ENSG00000015171,ENSG00000022840,ENSG00000023734,ENSG00000025796,ENSG00000025800,ENSG00000029363,ENSG00000031698,ENSG00000033800…
V1	TRUE	0.00927	1386	1519	162	0.107	0.117	GO:1901564	BP	3	organonitrogen compound metabolic process	3	ENSG00000006530,ENSG00000008018,ENSG00000011052,ENSG00000011454,ENSG00000014641,ENSG00000031698,ENSG00000034713,ENSG00000038274,ENSG00000047410,ENSG00000049860,ENSG00000061794,ENSG00000065135,ENSG00000065427,ENSG00000066777,ENSG00000066926,ENSG00000068878,ENSG00000075785,ENSG00000076242,ENSG00000076864,ENSG00000078369,ENSG00000080371,ENSG00000080815,ENSG00000082641,ENSG00000082701,ENSG00000084207…
V1	TRUE	8.09e-10	3391	1519	414	0.273	0.122	GO:0009058	BP	3	biosynthetic process	2	ENSG00000003402,ENSG00000004779,ENSG00000006194,ENSG00000006468,ENSG00000006530,ENSG00000007237,ENSG00000009307,ENSG00000010244,ENSG00000010704,ENSG00000010803,ENSG00000010818,ENSG00000011007,ENSG00000011052,ENSG00000011422,ENSG00000012822,ENSG00000013503,ENSG00000013561,ENSG00000014641,ENSG00000015171,ENSG00000022840,ENSG00000023734,ENSG00000025800,ENSG00000029363,ENSG00000031698,ENSG00000033800…
V1	TRUE	5.11e-10	3351	1519	411	0.271	0.123	GO:1901576	BP	3	organic substance biosynthetic process	3	ENSG00000003402,ENSG00000004779,ENSG00000006194,ENSG00000006468,ENSG00000006530,ENSG00000007237,ENSG00000009307,ENSG00000010244,ENSG00000010803,ENSG00000010818,ENSG00000011007,ENSG00000011052,ENSG00000011422,ENSG00000012822,ENSG00000013503,ENSG00000013561,ENSG00000014641,ENSG00000015171,ENSG00000022840,ENSG00000023734,ENSG00000025800,ENSG00000029363,ENSG00000031698,ENSG00000033800,ENSG00000034152…
V1	TRUE	5.38e-11	2249	1519	300	0.197	0.133	GO:1901362	BP	3	organic cyclic compound biosynthetic process	4	ENSG00000003402,ENSG00000006194,ENSG00000006468,ENSG00000007237,ENSG00000009307,ENSG00000010244,ENSG00000010803,ENSG00000010818,ENSG00000011007,ENSG00000011052,ENSG00000012822,ENSG00000013503,ENSG00000013561,ENSG00000015171,ENSG00000022840,ENSG00000023734,ENSG00000025800,ENSG00000029363,ENSG00000031698,ENSG00000033800,ENSG00000034152,ENSG00000038274,ENSG00000047410,ENSG00000049860,ENSG00000055208…
V1	TRUE	1.24e-11	2678	1519	349	0.23	0.13	GO:0009059	BP	3	macromolecule biosynthetic process	4	ENSG00000003402,ENSG00000006194,ENSG00000006468,ENSG00000007237,ENSG00000009307,ENSG00000010244,ENSG00000010803,ENSG00000010818,ENSG00000011007,ENSG00000011052,ENSG00000011422,ENSG00000012822,ENSG00000013503,ENSG00000013561,ENSG00000015171,ENSG00000022840,ENSG00000023734,ENSG00000025800,ENSG00000029363,ENSG00000031698,ENSG00000033800,ENSG00000034152,ENSG00000038274,ENSG00000047410,ENSG00000049860…
V1	TRUE	3.02e-05	113	1519	27	0.018	0.239	GO:0016051	BP	3	carbohydrate biosynthetic process	4	ENSG00000014641,ENSG00000038274,ENSG00000074800,ENSG00000079739,ENSG00000082701,ENSG00000100311,ENSG00000102144,ENSG00000104812,ENSG00000105220,ENSG00000105723,ENSG00000108528,ENSG00000109320,ENSG00000111640,ENSG00000113580,ENSG00000115956,ENSG00000128272,ENSG00000129255,ENSG00000132376,ENSG00000135775,ENSG00000140263,ENSG00000142875,ENSG00000146701,ENSG00000149925,ENSG00000151348,ENSG00000160741…
V1	TRUE	0.00372	62	1519	15	0.01	0.242	GO:0046364	BP	3	monosaccharide biosynthetic process	5	ENSG00000014641,ENSG00000074800,ENSG00000079739,ENSG00000102144,ENSG00000105220,ENSG00000108528,ENSG00000111640,ENSG00000113580,ENSG00000128272,ENSG00000140263,ENSG00000142875,ENSG00000146701,ENSG00000149925,ENSG00000160741,ENSG00000163931
V1	TRUE	0.0185	58	1519	13	0.009	0.224	GO:0019319	BP	3	hexose biosynthetic process	6	ENSG00000014641,ENSG00000074800,ENSG00000079739,ENSG00000102144,ENSG00000105220,ENSG00000108528,ENSG00000111640,ENSG00000113580,ENSG00000128272,ENSG00000140263,ENSG00000142875,ENSG00000146701,ENSG00000149925
V1	TRUE	0.0399	56	1519	12	0.008	0.214	GO:0006094	BP	3	gluconeogenesis	7	ENSG00000014641,ENSG00000074800,ENSG00000079739,ENSG00000102144,ENSG00000105220,ENSG00000108528,ENSG00000111640,ENSG00000113580,ENSG00000128272,ENSG00000142875,ENSG00000146701,ENSG00000149925
V1	TRUE	5.97e-20	1769	1519	280	0.184	0.158	GO:0009056	BP	3	catabolic process	2	ENSG00000005812,ENSG00000008018,ENSG00000009307,ENSG00000009335,ENSG00000010810,ENSG00000011454,ENSG00000013374,ENSG00000028528,ENSG00000033800,ENSG00000034713,ENSG00000036257,ENSG00000044446,ENSG00000049089,ENSG00000049860,ENSG00000051108,ENSG00000057663,ENSG00000063046,ENSG00000063177,ENSG00000066777,ENSG00000068878,ENSG00000068903,ENSG00000070756,ENSG00000072609,ENSG00000072803,ENSG00000074800…
V1	TRUE	1.69e-21	1595	1519	264	0.174	0.166	GO:1901575	BP	3	organic substance catabolic process	3	ENSG00000005812,ENSG00000008018,ENSG00000009307,ENSG00000009335,ENSG00000010810,ENSG00000011454,ENSG00000013374,ENSG00000028528,ENSG00000033800,ENSG00000034713,ENSG00000036257,ENSG00000044446,ENSG00000049860,ENSG00000051108,ENSG00000063046,ENSG00000063177,ENSG00000066777,ENSG00000068878,ENSG00000068903,ENSG00000070756,ENSG00000072609,ENSG00000072803,ENSG00000074800,ENSG00000075785,ENSG00000076242…
V1	TRUE	6.89e-06	531	1519	84	0.055	0.158	GO:1901136	BP	3	carbohydrate derivative catabolic process	4	ENSG00000011454,ENSG00000049860,ENSG00000066777,ENSG00000075785,ENSG00000076242,ENSG00000076864,ENSG00000078369,ENSG00000080371,ENSG00000082701,ENSG00000084733,ENSG00000086598,ENSG00000099624,ENSG00000100151,ENSG00000100664,ENSG00000101017,ENSG00000101199,ENSG00000101246,ENSG00000101444,ENSG00000102606,ENSG00000103769,ENSG00000104388,ENSG00000105723,ENSG00000106069,ENSG00000108774,ENSG00000109756…
V1	TRUE	6.76e-19	831	1519	160	0.105	0.193	GO:0009057	BP	3	macromolecule catabolic process	4	ENSG00000005812,ENSG00000008018,ENSG00000009307,ENSG00000009335,ENSG00000010810,ENSG00000013374,ENSG00000028528,ENSG00000033800,ENSG00000034713,ENSG00000036257,ENSG00000044446,ENSG00000049860,ENSG00000051108,ENSG00000063046,ENSG00000063177,ENSG00000068878,ENSG00000068903,ENSG00000070756,ENSG00000072609,ENSG00000072803,ENSG00000075785,ENSG00000076242,ENSG00000076321,ENSG00000077721,ENSG00000079739…
V1	TRUE	6.47e-12	430	1519	88	0.058	0.205	GO:0030163	BP	3	protein catabolic process	5	ENSG00000005812,ENSG00000008018,ENSG00000009335,ENSG00000010810,ENSG00000013374,ENSG00000028528,ENSG00000033800,ENSG00000034713,ENSG00000036257,ENSG00000051108,ENSG00000068878,ENSG00000068903,ENSG00000072609,ENSG00000072803,ENSG00000075785,ENSG00000076321,ENSG00000077721,ENSG00000080815,ENSG00000082701,ENSG00000082898,ENSG00000086758,ENSG00000089053,ENSG00000092148,ENSG00000094631,ENSG00000100083…
V1	TRUE	1.91e-05	671	1519	99	0.065	0.148	GO:1901565	BP	3	organonitrogen compound catabolic process	4	ENSG00000011454,ENSG00000034713,ENSG00000049860,ENSG00000066777,ENSG00000075785,ENSG00000076242,ENSG00000076864,ENSG00000078369,ENSG00000080371,ENSG00000082701,ENSG00000084733,ENSG00000086598,ENSG00000089250,ENSG00000091140,ENSG00000093010,ENSG00000099624,ENSG00000100151,ENSG00000100591,ENSG00000100664,ENSG00000101017,ENSG00000101199,ENSG00000101246,ENSG00000101444,ENSG00000102606,ENSG00000103769…
V1	TRUE	1.26e-06	431	1519	74	0.049	0.172	GO:1901658	BP	3	glycosyl compound catabolic process	4	ENSG00000011454,ENSG00000066777,ENSG00000075785,ENSG00000076242,ENSG00000076864,ENSG00000078369,ENSG00000080371,ENSG00000082701,ENSG00000084733,ENSG00000086598,ENSG00000099624,ENSG00000100151,ENSG00000100664,ENSG00000101017,ENSG00000101199,ENSG00000101246,ENSG00000101444,ENSG00000102606,ENSG00000103769,ENSG00000104388,ENSG00000106069,ENSG00000108774,ENSG00000109756,ENSG00000110955,ENSG00000111540…
V1	TRUE	1.73e-13	843	1519	147	0.097	0.174	GO:1901361	BP	3	organic cyclic compound catabolic process	4	ENSG00000009307,ENSG00000011454,ENSG00000034713,ENSG00000063046,ENSG00000063177,ENSG00000066777,ENSG00000070756,ENSG00000075785,ENSG00000076242,ENSG00000076864,ENSG00000078369,ENSG00000080371,ENSG00000082701,ENSG00000083845,ENSG00000084733,ENSG00000086598,ENSG00000089009,ENSG00000093010,ENSG00000099624,ENSG00000100151,ENSG00000100591,ENSG00000100664,ENSG00000101017,ENSG00000101199,ENSG00000101246…
V1	TRUE	2.31e-19	3359	1519	455	0.3	0.135	GO:0071840	BP	3	cellular component organization or biogenesis	1	ENSG00000001617,ENSG00000003402,ENSG00000004399,ENSG00000004478,ENSG00000006125,ENSG00000006468,ENSG00000007237,ENSG00000008294,ENSG00000010322,ENSG00000010704,ENSG00000010803,ENSG00000010810,ENSG00000011052,ENSG00000015171,ENSG00000015285,ENSG00000017260,ENSG00000022267,ENSG00000025772,ENSG00000026025,ENSG00000029363,ENSG00000032742,ENSG00000033627,ENSG00000033800,ENSG00000036257,ENSG00000039123…
V1	TRUE	0.000643	1405	1519	172	0.113	0.122	GO:0044085	BP	3	cellular component biogenesis	2	ENSG00000003402,ENSG00000004399,ENSG00000004478,ENSG00000006125,ENSG00000007237,ENSG00000008294,ENSG00000010704,ENSG00000015285,ENSG00000029363,ENSG00000033800,ENSG00000036257,ENSG00000039123,ENSG00000042753,ENSG00000047410,ENSG00000049245,ENSG00000055917,ENSG00000057663,ENSG00000066777,ENSG00000066926,ENSG00000067560,ENSG00000067715,ENSG00000068793,ENSG00000073008,ENSG00000073282,ENSG00000075624…
V1	TRUE	0.00158	613	1519	84	0.055	0.137	GO:0070271	BP	3	protein complex biogenesis	3	ENSG00000004478,ENSG00000006125,ENSG00000007237,ENSG00000008294,ENSG00000010704,ENSG00000015285,ENSG00000029363,ENSG00000036257,ENSG00000042753,ENSG00000047410,ENSG00000049245,ENSG00000066777,ENSG00000067560,ENSG00000067715,ENSG00000073282,ENSG00000075711,ENSG00000076242,ENSG00000077549,ENSG00000082701,ENSG00000086598,ENSG00000086827,ENSG00000087274,ENSG00000089159,ENSG00000094631,ENSG00000097033…
V1	TRUE	2.57e-05	194	1519	39	0.026	0.201	GO:0022613	BP	3	ribonucleoprotein complex biogenesis	3	ENSG00000039123,ENSG00000055917,ENSG00000083635,ENSG00000084623,ENSG00000092208,ENSG00000099995,ENSG00000100129,ENSG00000100138,ENSG00000100353,ENSG00000100650,ENSG00000102309,ENSG00000104408,ENSG00000104872,ENSG00000105171,ENSG00000105202,ENSG00000105618,ENSG00000106263,ENSG00000107581,ENSG00000108651,ENSG00000111596,ENSG00000111641,ENSG00000114503,ENSG00000116455,ENSG00000117133,ENSG00000124562…
V1	TRUE	0.0381	92	1519	17	0.011	0.185	GO:0042254	BP	3	ribosome biogenesis	4	ENSG00000039123,ENSG00000100138,ENSG00000102309,ENSG00000105171,ENSG00000105202,ENSG00000108651,ENSG00000111641,ENSG00000117133,ENSG00000135698,ENSG00000136271,ENSG00000137154,ENSG00000138326,ENSG00000138442,ENSG00000141543,ENSG00000142676,ENSG00000145912,ENSG00000148843
V1	TRUE	1.19e-18	3320	1519	448	0.295	0.135	GO:0016043	BP	3	cellular component organization	2	ENSG00000001617,ENSG00000003402,ENSG00000004399,ENSG00000004478,ENSG00000006125,ENSG00000006468,ENSG00000007237,ENSG00000008294,ENSG00000010322,ENSG00000010704,ENSG00000010803,ENSG00000010810,ENSG00000011052,ENSG00000015171,ENSG00000015285,ENSG00000017260,ENSG00000022267,ENSG00000025772,ENSG00000026025,ENSG00000029363,ENSG00000032742,ENSG00000033627,ENSG00000033800,ENSG00000036257,ENSG00000042753…
V1	TRUE	1.78e-10	1120	1519	171	0.113	0.153	GO:0043933	BP	3	macromolecular complex subunit organization	3	ENSG00000004478,ENSG00000006125,ENSG00000007237,ENSG00000008294,ENSG00000010704,ENSG00000015285,ENSG00000026025,ENSG00000029363,ENSG00000033800,ENSG00000036257,ENSG00000042753,ENSG00000047410,ENSG00000049245,ENSG00000055917,ENSG00000063177,ENSG00000066117,ENSG00000066777,ENSG00000066926,ENSG00000067560,ENSG00000067715,ENSG00000068878,ENSG00000069248,ENSG00000073282,ENSG00000075711,ENSG00000076242…
V1	TRUE	0.000393	129	1519	27	0.018	0.209	GO:0071826	BP	3	ribonucleoprotein complex subunit organization	4	ENSG00000055917,ENSG00000083635,ENSG00000084623,ENSG00000092208,ENSG00000099995,ENSG00000100129,ENSG00000100353,ENSG00000100650,ENSG00000104408,ENSG00000104872,ENSG00000105618,ENSG00000106263,ENSG00000107581,ENSG00000111596,ENSG00000114503,ENSG00000116455,ENSG00000124562,ENSG00000125107,ENSG00000125743,ENSG00000125835,ENSG00000126214,ENSG00000136450,ENSG00000137154,ENSG00000139218,ENSG00000139343…
V1	TRUE	6.66e-08	862	1519	131	0.086	0.152	GO:0071822	BP	3	protein complex subunit organization	4	ENSG00000004478,ENSG00000006125,ENSG00000007237,ENSG00000008294,ENSG00000010704,ENSG00000015285,ENSG00000026025,ENSG00000029363,ENSG00000036257,ENSG00000042753,ENSG00000047410,ENSG00000049245,ENSG00000063177,ENSG00000066777,ENSG00000067560,ENSG00000067715,ENSG00000069248,ENSG00000073282,ENSG00000075711,ENSG00000076242,ENSG00000077549,ENSG00000082701,ENSG00000083845,ENSG00000084112,ENSG00000086598…
V1	TRUE	3.23e-12	475	1519	95	0.063	0.2	GO:0061024	BP	3	membrane organization	3	ENSG00000006125,ENSG00000036257,ENSG00000042753,ENSG00000047410,ENSG00000047579,ENSG00000049245,ENSG00000065135,ENSG00000066777,ENSG00000069248,ENSG00000075188,ENSG00000075624,ENSG00000075711,ENSG00000075785,ENSG00000084733,ENSG00000086598,ENSG00000087086,ENSG00000090989,ENSG00000097033,ENSG00000100151,ENSG00000100266,ENSG00000100568,ENSG00000101146,ENSG00000101199,ENSG00000101558,ENSG00000102125…
V1	TRUE	0.00492	1328	1519	158	0.104	0.119	GO:0022607	BP	3	cellular component assembly	3	ENSG00000003402,ENSG00000004399,ENSG00000004478,ENSG00000006125,ENSG00000007237,ENSG00000008294,ENSG00000010704,ENSG00000015285,ENSG00000029363,ENSG00000033800,ENSG00000036257,ENSG00000042753,ENSG00000047410,ENSG00000049245,ENSG00000055917,ENSG00000057663,ENSG00000066777,ENSG00000066926,ENSG00000067560,ENSG00000067715,ENSG00000068793,ENSG00000073008,ENSG00000073282,ENSG00000075624,ENSG00000075711…
V1	TRUE	5.7e-05	837	1519	116	0.076	0.139	GO:0065003	BP	3	macromolecular complex assembly	4	ENSG00000004478,ENSG00000006125,ENSG00000007237,ENSG00000008294,ENSG00000010704,ENSG00000015285,ENSG00000029363,ENSG00000033800,ENSG00000036257,ENSG00000042753,ENSG00000047410,ENSG00000049245,ENSG00000055917,ENSG00000066777,ENSG00000066926,ENSG00000067560,ENSG00000067715,ENSG00000073282,ENSG00000075711,ENSG00000076242,ENSG00000077549,ENSG00000082701,ENSG00000083168,ENSG00000083635,ENSG00000084623…
V1	TRUE	0.0079	465	1519	64	0.042	0.138	GO:0034622	BP	3	cellular macromolecular complex assembly	5	ENSG00000004478,ENSG00000006125,ENSG00000007237,ENSG00000015285,ENSG00000033800,ENSG00000042753,ENSG00000055917,ENSG00000066777,ENSG00000067560,ENSG00000075711,ENSG00000076242,ENSG00000077549,ENSG00000083168,ENSG00000083635,ENSG00000084623,ENSG00000086598,ENSG00000087274,ENSG00000089159,ENSG00000092208,ENSG00000094631,ENSG00000099995,ENSG00000100106,ENSG00000100129,ENSG00000100353,ENSG00000100650…
V1	TRUE	0.00106	122	1519	25	0.016	0.205	GO:0022618	BP	3	ribonucleoprotein complex assembly	6	ENSG00000055917,ENSG00000083635,ENSG00000084623,ENSG00000092208,ENSG00000099995,ENSG00000100129,ENSG00000100353,ENSG00000100650,ENSG00000104408,ENSG00000104872,ENSG00000105618,ENSG00000106263,ENSG00000107581,ENSG00000111596,ENSG00000114503,ENSG00000116455,ENSG00000124562,ENSG00000125107,ENSG00000125743,ENSG00000125835,ENSG00000136450,ENSG00000137154,ENSG00000139218,ENSG00000139343,ENSG00000141759
V1	TRUE	0.00217	610	1519	83	0.055	0.136	GO:0006461	BP	3	protein complex assembly	5	ENSG00000004478,ENSG00000006125,ENSG00000007237,ENSG00000008294,ENSG00000010704,ENSG00000015285,ENSG00000029363,ENSG00000036257,ENSG00000042753,ENSG00000047410,ENSG00000049245,ENSG00000066777,ENSG00000067560,ENSG00000067715,ENSG00000073282,ENSG00000075711,ENSG00000076242,ENSG00000077549,ENSG00000082701,ENSG00000086598,ENSG00000086827,ENSG00000087274,ENSG00000089159,ENSG00000094631,ENSG00000097033…
V1	TRUE	0.00144	6198	1519	641	0.422	0.103	GO:0065007	BP	3	biological regulation	1	ENSG00000001617,ENSG00000003402,ENSG00000004399,ENSG00000004478,ENSG00000005812,ENSG00000006125,ENSG00000006194,ENSG00000006468,ENSG00000006530,ENSG00000006638,ENSG00000007237,ENSG00000008018,ENSG00000008294,ENSG00000009307,ENSG00000010244,ENSG00000010322,ENSG00000010704,ENSG00000010803,ENSG00000010810,ENSG00000010818,ENSG00000011007,ENSG00000011052,ENSG00000011422,ENSG00000011454,ENSG00000012822…
V1	TRUE	0.0245	1863	1519	207	0.136	0.111	GO:0065008	BP	3	regulation of biological quality	2	ENSG00000001617,ENSG00000003402,ENSG00000006638,ENSG00000007237,ENSG00000008018,ENSG00000010322,ENSG00000010704,ENSG00000010810,ENSG00000011052,ENSG00000011422,ENSG00000015171,ENSG00000015285,ENSG00000017260,ENSG00000022267,ENSG00000022840,ENSG00000026025,ENSG00000033627,ENSG00000047579,ENSG00000049860,ENSG00000051108,ENSG00000057663,ENSG00000058404,ENSG00000058668,ENSG00000060237,ENSG00000065135…
V1	TRUE	8.55e-06	542	1519	85	0.056	0.157	GO:0050878	BP	3	regulation of body fluid levels	3	ENSG00000006638,ENSG00000010810,ENSG00000011052,ENSG00000011422,ENSG00000015285,ENSG00000047579,ENSG00000058668,ENSG00000060237,ENSG00000065135,ENSG00000065675,ENSG00000067560,ENSG00000069849,ENSG00000069974,ENSG00000071127,ENSG00000075624,ENSG00000077549,ENSG00000078369,ENSG00000085063,ENSG00000088256,ENSG00000089250,ENSG00000097007,ENSG00000100311,ENSG00000100605,ENSG00000100644,ENSG00000101017…
V1	TRUE	1.56e-06	513	1519	84	0.055	0.164	GO:0007599	BP	3	hemostasis	4	ENSG00000006638,ENSG00000010810,ENSG00000011422,ENSG00000015285,ENSG00000047579,ENSG00000058668,ENSG00000065135,ENSG00000065675,ENSG00000067560,ENSG00000069849,ENSG00000069974,ENSG00000071127,ENSG00000075624,ENSG00000077549,ENSG00000078369,ENSG00000085063,ENSG00000088256,ENSG00000089250,ENSG00000097007,ENSG00000100311,ENSG00000100605,ENSG00000101017,ENSG00000102265,ENSG00000103653,ENSG00000105220…
V1	TRUE	0.000127	1676	1519	205	0.135	0.122	GO:0065009	BP	3	regulation of molecular function	2	ENSG00000003402,ENSG00000008018,ENSG00000008294,ENSG00000011052,ENSG00000011454,ENSG00000022267,ENSG00000034152,ENSG00000034713,ENSG00000051108,ENSG00000055208,ENSG00000060237,ENSG00000065135,ENSG00000065675,ENSG00000066777,ENSG00000067560,ENSG00000068878,ENSG00000073009,ENSG00000074842,ENSG00000075142,ENSG00000075711,ENSG00000076864,ENSG00000077157,ENSG00000077782,ENSG00000080815,ENSG00000081377…
V1	TRUE	2.07e-07	1042	1519	150	0.099	0.144	GO:0044093	BP	3	positive regulation of molecular function	3	ENSG00000003402,ENSG00000008018,ENSG00000008294,ENSG00000011052,ENSG00000011454,ENSG00000034152,ENSG00000034713,ENSG00000051108,ENSG00000055208,ENSG00000065675,ENSG00000067560,ENSG00000068878,ENSG00000073009,ENSG00000074842,ENSG00000075711,ENSG00000076864,ENSG00000077157,ENSG00000077782,ENSG00000080815,ENSG00000081377,ENSG00000082701,ENSG00000082805,ENSG00000087274,ENSG00000089053,ENSG00000089159…
V1	TRUE	0.00464	661	1519	87	0.057	0.132	GO:0044092	BP	3	negative regulation of molecular function	3	ENSG00000008018,ENSG00000008294,ENSG00000051108,ENSG00000060237,ENSG00000065135,ENSG00000066777,ENSG00000075142,ENSG00000080815,ENSG00000082701,ENSG00000083168,ENSG00000084207,ENSG00000086598,ENSG00000089053,ENSG00000089250,ENSG00000089685,ENSG00000094631,ENSG00000097007,ENSG00000100034,ENSG00000100804,ENSG00000100902,ENSG00000100906,ENSG00000101255,ENSG00000101443,ENSG00000101557,ENSG00000103423…
V1	TRUE	0.000172	5921	1519	624	0.411	0.105	GO:0050789	BP	3	regulation of biological process	2	ENSG00000001617,ENSG00000003402,ENSG00000004399,ENSG00000004478,ENSG00000005812,ENSG00000006125,ENSG00000006194,ENSG00000006468,ENSG00000006530,ENSG00000006638,ENSG00000007237,ENSG00000008018,ENSG00000008294,ENSG00000009307,ENSG00000010244,ENSG00000010322,ENSG00000010704,ENSG00000010803,ENSG00000010810,ENSG00000010818,ENSG00000011007,ENSG00000011052,ENSG00000011422,ENSG00000011454,ENSG00000012822…
V1	TRUE	0.0357	289	1519	41	0.027	0.142	GO:0044087	BP	3	regulation of cellular component biogenesis	3	ENSG00000004478,ENSG00000029363,ENSG00000047410,ENSG00000066777,ENSG00000067560,ENSG00000075711,ENSG00000077549,ENSG00000082701,ENSG00000084112,ENSG00000087274,ENSG00000094631,ENSG00000097033,ENSG00000100034,ENSG00000100106,ENSG00000105327,ENSG00000111276,ENSG00000111596,ENSG00000115091,ENSG00000115306,ENSG00000115956,ENSG00000116489,ENSG00000119699,ENSG00000119912,ENSG00000120896,ENSG00000125107…
V1	TRUE	0.00734	241	1519	38	0.025	0.158	GO:0043900	BP	3	regulation of multi-organism process	3	ENSG00000006125,ENSG00000010810,ENSG00000011007,ENSG00000042753,ENSG00000084072,ENSG00000092201,ENSG00000096063,ENSG00000102265,ENSG00000103363,ENSG00000105298,ENSG00000105939,ENSG00000108654,ENSG00000110330,ENSG00000114503,ENSG00000118503,ENSG00000120948,ENSG00000124107,ENSG00000125651,ENSG00000129351,ENSG00000132376,ENSG00000134480,ENSG00000135503,ENSG00000136238,ENSG00000138032,ENSG00000140464…
V1	TRUE	2.75e-11	3528	1519	436	0.287	0.124	GO:0019222	BP	3	regulation of metabolic process	3	ENSG00000003402,ENSG00000006194,ENSG00000006468,ENSG00000007237,ENSG00000008018,ENSG00000008294,ENSG00000009307,ENSG00000010244,ENSG00000010803,ENSG00000010810,ENSG00000010818,ENSG00000011007,ENSG00000011052,ENSG00000011422,ENSG00000011454,ENSG00000012822,ENSG00000013374,ENSG00000013561,ENSG00000015171,ENSG00000022840,ENSG00000023734,ENSG00000025800,ENSG00000028528,ENSG00000029363,ENSG00000032742…
V1	TRUE	1.44e-06	2144	1519	266	0.175	0.124	GO:0009889	BP	3	regulation of biosynthetic process	4	ENSG00000003402,ENSG00000006194,ENSG00000006468,ENSG00000007237,ENSG00000009307,ENSG00000010244,ENSG00000010803,ENSG00000010818,ENSG00000011007,ENSG00000011052,ENSG00000012822,ENSG00000013561,ENSG00000015171,ENSG00000022840,ENSG00000023734,ENSG00000025800,ENSG00000029363,ENSG00000033800,ENSG00000034152,ENSG00000047410,ENSG00000049860,ENSG00000055208,ENSG00000055917,ENSG00000056661,ENSG00000063046…
V1	TRUE	4.74e-11	3047	1519	385	0.253	0.126	GO:0080090	BP	3	regulation of primary metabolic process	4	ENSG00000003402,ENSG00000006194,ENSG00000006468,ENSG00000007237,ENSG00000008018,ENSG00000008294,ENSG00000009307,ENSG00000010244,ENSG00000010803,ENSG00000010810,ENSG00000010818,ENSG00000011007,ENSG00000011052,ENSG00000011422,ENSG00000011454,ENSG00000012822,ENSG00000013374,ENSG00000013561,ENSG00000015171,ENSG00000022840,ENSG00000023734,ENSG00000025800,ENSG00000028528,ENSG00000029363,ENSG00000032742…
V1	TRUE	4.74e-12	2914	1519	376	0.248	0.129	GO:0060255	BP	3	regulation of macromolecule metabolic process	4	ENSG00000003402,ENSG00000006194,ENSG00000006468,ENSG00000007237,ENSG00000008018,ENSG00000008294,ENSG00000009307,ENSG00000010244,ENSG00000010803,ENSG00000010810,ENSG00000010818,ENSG00000011007,ENSG00000011052,ENSG00000011422,ENSG00000012822,ENSG00000013374,ENSG00000013561,ENSG00000015171,ENSG00000022840,ENSG00000023734,ENSG00000025800,ENSG00000028528,ENSG00000029363,ENSG00000032742,ENSG00000033800…
V1	TRUE	3.85e-07	2000	1519	254	0.167	0.127	GO:0010556	BP	3	regulation of macromolecule biosynthetic process	5	ENSG00000003402,ENSG00000006194,ENSG00000006468,ENSG00000007237,ENSG00000009307,ENSG00000010244,ENSG00000010803,ENSG00000010818,ENSG00000011007,ENSG00000011052,ENSG00000012822,ENSG00000013561,ENSG00000015171,ENSG00000022840,ENSG00000023734,ENSG00000025800,ENSG00000029363,ENSG00000033800,ENSG00000034152,ENSG00000047410,ENSG00000049860,ENSG00000055208,ENSG00000055917,ENSG00000056661,ENSG00000063046…
V1	TRUE	1.38e-08	2172	1519	280	0.184	0.129	GO:0010468	BP	3	regulation of gene expression	5	ENSG00000003402,ENSG00000006194,ENSG00000006468,ENSG00000007237,ENSG00000009307,ENSG00000010244,ENSG00000010803,ENSG00000010810,ENSG00000010818,ENSG00000011007,ENSG00000011052,ENSG00000012822,ENSG00000013561,ENSG00000015171,ENSG00000022840,ENSG00000023734,ENSG00000025800,ENSG00000029363,ENSG00000033800,ENSG00000034152,ENSG00000047410,ENSG00000047579,ENSG00000049860,ENSG00000055208,ENSG00000055917…
V1	TRUE	1e-07	324	1519	63	0.041	0.194	GO:0010608	BP	3	posttranscriptional regulation of gene expression	6	ENSG00000047410,ENSG00000055917,ENSG00000063046,ENSG00000066926,ENSG00000067560,ENSG00000070756,ENSG00000070785,ENSG00000072803,ENSG00000079277,ENSG00000083845,ENSG00000084623,ENSG00000087074,ENSG00000099875,ENSG00000100129,ENSG00000100225,ENSG00000100353,ENSG00000100664,ENSG00000101412,ENSG00000103423,ENSG00000103811,ENSG00000104408,ENSG00000106263,ENSG00000107581,ENSG00000108773,ENSG00000109501…
V1	TRUE	0.0065	107	1519	21	0.014	0.196	GO:0031647	BP	3	regulation of protein stability	7	ENSG00000072803,ENSG00000100225,ENSG00000103423,ENSG00000103811,ENSG00000108773,ENSG00000109501,ENSG00000111640,ENSG00000114316,ENSG00000116288,ENSG00000132109,ENSG00000137074,ENSG00000140464,ENSG00000148584,ENSG00000162407,ENSG00000164751,ENSG00000165699,ENSG00000168884,ENSG00000172534,ENSG00000179218,ENSG00000196470,ENSG00000196924
V1	TRUE	0.0166	38	1519	10	0.007	0.263	GO:0043487	BP	3	regulation of RNA stability	7	ENSG00000070756,ENSG00000101412,ENSG00000112062,ENSG00000120948,ENSG00000138668,ENSG00000142864,ENSG00000153187,ENSG00000162889,ENSG00000172239,ENSG00000172936
V1	TRUE	0.00155	24	1519	9	0.006	0.375	GO:0043489	BP	3	RNA stabilization	8	ENSG00000070756,ENSG00000101412,ENSG00000112062,ENSG00000120948,ENSG00000153187,ENSG00000162889,ENSG00000172239,ENSG00000172936,ENSG00000177733
V1	TRUE	0.00285	31	1519	10	0.007	0.323	GO:0043488	BP	3	regulation of mRNA stability	8	ENSG00000070756,ENSG00000101412,ENSG00000112062,ENSG00000120948,ENSG00000138668,ENSG00000142864,ENSG00000153187,ENSG00000162889,ENSG00000172239,ENSG00000172936
V1	TRUE	0.00155	24	1519	9	0.006	0.375	GO:0048255	BP	3	mRNA stabilization	9	ENSG00000070756,ENSG00000101412,ENSG00000112062,ENSG00000120948,ENSG00000153187,ENSG00000162889,ENSG00000172239,ENSG00000172936,ENSG00000177733
V1	TRUE	0.0167	11	1519	5	0.003	0.455	GO:0070935	BP	3	3'-UTR-mediated mRNA stabilization	10	ENSG00000112062,ENSG00000120948,ENSG00000162889,ENSG00000172936,ENSG00000177733
V1	TRUE	1.29e-09	1286	1519	187	0.123	0.145	GO:0051246	BP	3	regulation of protein metabolic process	5	ENSG00000008018,ENSG00000008294,ENSG00000010810,ENSG00000011422,ENSG00000013374,ENSG00000028528,ENSG00000032742,ENSG00000033800,ENSG00000034152,ENSG00000034713,ENSG00000047410,ENSG00000051108,ENSG00000055208,ENSG00000055917,ENSG00000057663,ENSG00000063046,ENSG00000063438,ENSG00000065675,ENSG00000065802,ENSG00000066777,ENSG00000066926,ENSG00000067560,ENSG00000068878,ENSG00000070756,ENSG00000070785…
V1	TRUE	0.000511	464	1519	69	0.045	0.149	GO:0009894	BP	3	regulation of catabolic process	4	ENSG00000010810,ENSG00000011454,ENSG00000013374,ENSG00000028528,ENSG00000033800,ENSG00000034713,ENSG00000066777,ENSG00000070756,ENSG00000076864,ENSG00000080815,ENSG00000082701,ENSG00000082898,ENSG00000086598,ENSG00000097007,ENSG00000100083,ENSG00000100591,ENSG00000100644,ENSG00000101017,ENSG00000101199,ENSG00000101557,ENSG00000102265,ENSG00000102606,ENSG00000105723,ENSG00000105939,ENSG00000106069…
V1	TRUE	0.0111	134	1519	24	0.016	0.179	GO:0042176	BP	3	regulation of protein catabolic process	5	ENSG00000010810,ENSG00000013374,ENSG00000028528,ENSG00000033800,ENSG00000034713,ENSG00000080815,ENSG00000082701,ENSG00000082898,ENSG00000100083,ENSG00000101557,ENSG00000102265,ENSG00000105723,ENSG00000111276,ENSG00000111667,ENSG00000113575,ENSG00000115233,ENSG00000116670,ENSG00000118503,ENSG00000119401,ENSG00000125447,ENSG00000125538,ENSG00000135919,ENSG00000138085,ENSG00000140464
V1	TRUE	5.43e-05	1345	1519	172	0.113	0.128	GO:0050790	BP	3	regulation of catalytic activity	4	ENSG00000003402,ENSG00000008018,ENSG00000008294,ENSG00000011454,ENSG00000034152,ENSG00000034713,ENSG00000051108,ENSG00000055208,ENSG00000060237,ENSG00000065135,ENSG00000066777,ENSG00000067560,ENSG00000068878,ENSG00000073009,ENSG00000074842,ENSG00000075711,ENSG00000076864,ENSG00000077157,ENSG00000077782,ENSG00000080815,ENSG00000081377,ENSG00000082701,ENSG00000084207,ENSG00000084234,ENSG00000086598…
V1	TRUE	0.0017	722	1519	96	0.063	0.133	GO:0051336	BP	3	regulation of hydrolase activity	5	ENSG00000011454,ENSG00000034713,ENSG00000051108,ENSG00000060237,ENSG00000066777,ENSG00000067560,ENSG00000068878,ENSG00000074842,ENSG00000076864,ENSG00000077782,ENSG00000082701,ENSG00000086598,ENSG00000087274,ENSG00000089250,ENSG00000089685,ENSG00000100034,ENSG00000100219,ENSG00000100591,ENSG00000101017,ENSG00000101199,ENSG00000101443,ENSG00000101557,ENSG00000102606,ENSG00000103423,ENSG00000103811…
V1	TRUE	0.00121	123	1519	25	0.016	0.203	GO:0051340	BP	3	regulation of ligase activity	5	ENSG00000008018,ENSG00000068878,ENSG00000080815,ENSG00000081377,ENSG00000089053,ENSG00000100804,ENSG00000100902,ENSG00000101255,ENSG00000106588,ENSG00000108294,ENSG00000108671,ENSG00000115233,ENSG00000116670,ENSG00000117399,ENSG00000123374,ENSG00000126067,ENSG00000129084,ENSG00000136930,ENSG00000154473,ENSG00000161057,ENSG00000163636,ENSG00000175166,ENSG00000177889,ENSG00000185627,ENSG00000196510
V1	TRUE	8.68e-05	574	1519	85	0.056	0.148	GO:0051338	BP	3	regulation of transferase activity	5	ENSG00000008294,ENSG00000034152,ENSG00000051108,ENSG00000055208,ENSG00000073009,ENSG00000074842,ENSG00000075711,ENSG00000077782,ENSG00000080815,ENSG00000082701,ENSG00000084207,ENSG00000084234,ENSG00000087274,ENSG00000089159,ENSG00000097007,ENSG00000099942,ENSG00000100034,ENSG00000100219,ENSG00000100311,ENSG00000101017,ENSG00000101199,ENSG00000101224,ENSG00000101255,ENSG00000103423,ENSG00000103653…
V1	TRUE	9.91e-08	876	1519	132	0.087	0.151	GO:0043085	BP	3	positive regulation of catalytic activity	5	ENSG00000003402,ENSG00000008018,ENSG00000008294,ENSG00000011454,ENSG00000034152,ENSG00000034713,ENSG00000051108,ENSG00000055208,ENSG00000067560,ENSG00000068878,ENSG00000073009,ENSG00000074842,ENSG00000075711,ENSG00000076864,ENSG00000077157,ENSG00000077782,ENSG00000080815,ENSG00000081377,ENSG00000082701,ENSG00000087274,ENSG00000089053,ENSG00000089159,ENSG00000089250,ENSG00000097007,ENSG00000099942…
V1	TRUE	0.0025	107	1519	22	0.014	0.206	GO:0051351	BP	3	positive regulation of ligase activity	6	ENSG00000008018,ENSG00000068878,ENSG00000081377,ENSG00000089053,ENSG00000100804,ENSG00000100902,ENSG00000101255,ENSG00000106588,ENSG00000108294,ENSG00000108671,ENSG00000115233,ENSG00000117399,ENSG00000126067,ENSG00000129084,ENSG00000136930,ENSG00000161057,ENSG00000163636,ENSG00000175166,ENSG00000177889,ENSG00000185627,ENSG00000196510,ENSG00000197170
V1	TRUE	0.000108	385	1519	62	0.041	0.161	GO:0051347	BP	3	positive regulation of transferase activity	6	ENSG00000008294,ENSG00000034152,ENSG00000051108,ENSG00000055208,ENSG00000073009,ENSG00000074842,ENSG00000075711,ENSG00000077782,ENSG00000080815,ENSG00000087274,ENSG00000089159,ENSG00000099942,ENSG00000100219,ENSG00000100311,ENSG00000101017,ENSG00000101199,ENSG00000101224,ENSG00000103653,ENSG00000104320,ENSG00000105723,ENSG00000106617,ENSG00000108100,ENSG00000108433,ENSG00000108946,ENSG00000108984…
V1	TRUE	4.33e-05	472	1519	74	0.049	0.157	GO:0051345	BP	3	positive regulation of hydrolase activity	6	ENSG00000011454,ENSG00000034713,ENSG00000051108,ENSG00000067560,ENSG00000068878,ENSG00000074842,ENSG00000076864,ENSG00000077782,ENSG00000082701,ENSG00000087274,ENSG00000100034,ENSG00000100219,ENSG00000100591,ENSG00000101017,ENSG00000101199,ENSG00000102606,ENSG00000103423,ENSG00000103811,ENSG00000105327,ENSG00000105723,ENSG00000106069,ENSG00000108433,ENSG00000108946,ENSG00000109501,ENSG00000109756…
V1	TRUE	0.037	523	1519	67	0.044	0.128	GO:0043086	BP	3	negative regulation of catalytic activity	5	ENSG00000008018,ENSG00000051108,ENSG00000060237,ENSG00000065135,ENSG00000066777,ENSG00000080815,ENSG00000082701,ENSG00000084207,ENSG00000086598,ENSG00000089053,ENSG00000089250,ENSG00000089685,ENSG00000094631,ENSG00000097007,ENSG00000100034,ENSG00000100804,ENSG00000100902,ENSG00000101255,ENSG00000101443,ENSG00000101557,ENSG00000103423,ENSG00000103653,ENSG00000105220,ENSG00000105568,ENSG00000105723…
V1	TRUE	0.00214	92	1519	20	0.013	0.217	GO:0051352	BP	3	negative regulation of ligase activity	6	ENSG00000008018,ENSG00000080815,ENSG00000089053,ENSG00000100804,ENSG00000100902,ENSG00000106588,ENSG00000108294,ENSG00000108671,ENSG00000115233,ENSG00000116670,ENSG00000117399,ENSG00000126067,ENSG00000129084,ENSG00000136930,ENSG00000154473,ENSG00000161057,ENSG00000163636,ENSG00000175166,ENSG00000185627,ENSG00000196510
V1	TRUE	4.05e-11	2327	1519	309	0.203	0.133	GO:0051171	BP	3	regulation of nitrogen compound metabolic process	4	ENSG00000003402,ENSG00000006194,ENSG00000006468,ENSG00000007237,ENSG00000008018,ENSG00000009307,ENSG00000010244,ENSG00000010803,ENSG00000010818,ENSG00000011007,ENSG00000011052,ENSG00000011454,ENSG00000012822,ENSG00000013561,ENSG00000015171,ENSG00000022840,ENSG00000023734,ENSG00000025800,ENSG00000029363,ENSG00000033800,ENSG00000034152,ENSG00000034713,ENSG00000047410,ENSG00000049860,ENSG00000051108…
V1	TRUE	2.37e-07	1018	1519	147	0.097	0.144	GO:0051128	BP	3	regulation of cellular component organization	3	ENSG00000001617,ENSG00000003402,ENSG00000004478,ENSG00000007237,ENSG00000010810,ENSG00000011052,ENSG00000022267,ENSG00000026025,ENSG00000029363,ENSG00000042753,ENSG00000047410,ENSG00000049860,ENSG00000058404,ENSG00000064666,ENSG00000065675,ENSG00000065883,ENSG00000066777,ENSG00000067560,ENSG00000068793,ENSG00000068903,ENSG00000074800,ENSG00000075711,ENSG00000077549,ENSG00000077684,ENSG00000077782…
V1	TRUE	0.0326	145	1519	24	0.016	0.166	GO:0043254	BP	3	regulation of protein complex assembly	4	ENSG00000004478,ENSG00000029363,ENSG00000047410,ENSG00000066777,ENSG00000067560,ENSG00000075711,ENSG00000077549,ENSG00000082701,ENSG00000087274,ENSG00000094631,ENSG00000097033,ENSG00000100106,ENSG00000105327,ENSG00000111276,ENSG00000115091,ENSG00000115306,ENSG00000115956,ENSG00000116489,ENSG00000119912,ENSG00000132155,ENSG00000136238,ENSG00000136950,ENSG00000143013,ENSG00000143575
V1	TRUE	4.9e-07	3221	1519	380	0.25	0.118	GO:0051179	BP	3	localization	1	ENSG00000001617,ENSG00000002834,ENSG00000004399,ENSG00000004478,ENSG00000006125,ENSG00000006715,ENSG00000008294,ENSG00000010322,ENSG00000010704,ENSG00000010810,ENSG00000011052,ENSG00000015285,ENSG00000017260,ENSG00000022267,ENSG00000025772,ENSG00000025796,ENSG00000025800,ENSG00000028528,ENSG00000032742,ENSG00000033050,ENSG00000033627,ENSG00000034713,ENSG00000036257,ENSG00000042753,ENSG00000047410…
V1	TRUE	1.27e-16	1257	1519	208	0.137	0.165	GO:0033036	BP	3	macromolecule localization	2	ENSG00000004478,ENSG00000006125,ENSG00000006715,ENSG00000025772,ENSG00000025796,ENSG00000025800,ENSG00000028528,ENSG00000032742,ENSG00000033627,ENSG00000034713,ENSG00000042753,ENSG00000047410,ENSG00000049245,ENSG00000049860,ENSG00000051009,ENSG00000051596,ENSG00000057608,ENSG00000057663,ENSG00000063177,ENSG00000064419,ENSG00000066777,ENSG00000067560,ENSG00000069248,ENSG00000069329,ENSG00000069974…
V1	TRUE	0.000124	95	1519	23	0.015	0.242	GO:0006403	BP	3	RNA localization	3	ENSG00000047410,ENSG00000051596,ENSG00000069248,ENSG00000075188,ENSG00000082898,ENSG00000100650,ENSG00000100811,ENSG00000100836,ENSG00000101146,ENSG00000111581,ENSG00000112110,ENSG00000114503,ENSG00000116350,ENSG00000116754,ENSG00000121774,ENSG00000122566,ENSG00000124214,ENSG00000126883,ENSG00000130227,ENSG00000131795,ENSG00000133226,ENSG00000136450,ENSG00000138095
V1	TRUE	4.03e-15	1051	1519	178	0.117	0.169	GO:0008104	BP	3	protein localization	3	ENSG00000004478,ENSG00000006125,ENSG00000006715,ENSG00000025772,ENSG00000025796,ENSG00000025800,ENSG00000028528,ENSG00000032742,ENSG00000033627,ENSG00000034713,ENSG00000042753,ENSG00000047410,ENSG00000049245,ENSG00000051009,ENSG00000057608,ENSG00000057663,ENSG00000063177,ENSG00000064419,ENSG00000066777,ENSG00000067560,ENSG00000069248,ENSG00000069329,ENSG00000069974,ENSG00000072803,ENSG00000075142…
V1	TRUE	8.84e-05	5016	1519	540	0.355	0.108	GO:0050896	BP	3	response to stimulus	1	ENSG00000001617,ENSG00000003402,ENSG00000004399,ENSG00000004478,ENSG00000005812,ENSG00000006125,ENSG00000006468,ENSG00000006530,ENSG00000006638,ENSG00000008018,ENSG00000008294,ENSG00000010322,ENSG00000010704,ENSG00000010810,ENSG00000011052,ENSG00000011422,ENSG00000012822,ENSG00000013374,ENSG00000013503,ENSG00000013561,ENSG00000015171,ENSG00000015285,ENSG00000017260,ENSG00000023516,ENSG00000023734…
V1	TRUE	0.00458	688	1519	90	0.059	0.131	GO:0009719	BP	3	response to endogenous stimulus	2	ENSG00000010810,ENSG00000011052,ENSG00000013561,ENSG00000023734,ENSG00000033627,ENSG00000047410,ENSG00000063046,ENSG00000065135,ENSG00000065675,ENSG00000067560,ENSG00000070785,ENSG00000077782,ENSG00000078369,ENSG00000079277,ENSG00000082701,ENSG00000082898,ENSG00000084112,ENSG00000084733,ENSG00000087074,ENSG00000089159,ENSG00000090339,ENSG00000090861,ENSG00000100300,ENSG00000100311,ENSG00000100554…
V1	TRUE	0.00298	634	1519	85	0.056	0.134	GO:0071495	BP	3	cellular response to endogenous stimulus	3	ENSG00000010810,ENSG00000023734,ENSG00000033627,ENSG00000063046,ENSG00000065675,ENSG00000067560,ENSG00000077782,ENSG00000078369,ENSG00000079277,ENSG00000082701,ENSG00000082898,ENSG00000084112,ENSG00000084733,ENSG00000087074,ENSG00000089159,ENSG00000090339,ENSG00000100311,ENSG00000100554,ENSG00000101255,ENSG00000103653,ENSG00000103811,ENSG00000105568,ENSG00000105639,ENSG00000105647,ENSG00000105723…
V1	TRUE	0.0015	2255	1519	257	0.169	0.114	GO:0042221	BP	3	response to chemical stimulus	2	ENSG00000001617,ENSG00000004399,ENSG00000006125,ENSG00000006468,ENSG00000006638,ENSG00000010810,ENSG00000011052,ENSG00000011422,ENSG00000013374,ENSG00000013561,ENSG00000023734,ENSG00000033627,ENSG00000033800,ENSG00000038274,ENSG00000042753,ENSG00000047410,ENSG00000049089,ENSG00000051108,ENSG00000057663,ENSG00000058404,ENSG00000063046,ENSG00000065135,ENSG00000065675,ENSG00000067560,ENSG00000067715…
V1	TRUE	1.85e-05	611	1519	92	0.061	0.151	GO:1901700	BP	3	response to oxygen-containing compound	3	ENSG00000006638,ENSG00000010810,ENSG00000011052,ENSG00000013561,ENSG00000033627,ENSG00000063046,ENSG00000065135,ENSG00000065675,ENSG00000067560,ENSG00000070785,ENSG00000071242,ENSG00000075142,ENSG00000077782,ENSG00000078369,ENSG00000084112,ENSG00000084207,ENSG00000084733,ENSG00000087274,ENSG00000089159,ENSG00000090339,ENSG00000090861,ENSG00000093010,ENSG00000094631,ENSG00000100300,ENSG00000100311…
V1	TRUE	5.96e-05	378	1519	62	0.041	0.164	GO:1901698	BP	3	response to nitrogen compound	3	ENSG00000010810,ENSG00000011052,ENSG00000033627,ENSG00000063046,ENSG00000065135,ENSG00000065675,ENSG00000067560,ENSG00000070785,ENSG00000077782,ENSG00000078369,ENSG00000084112,ENSG00000084733,ENSG00000089159,ENSG00000090339,ENSG00000090861,ENSG00000100300,ENSG00000100311,ENSG00000100554,ENSG00000100906,ENSG00000101255,ENSG00000102265,ENSG00000103653,ENSG00000105639,ENSG00000105647,ENSG00000105723…
V1	TRUE	9.09e-06	1556	1519	199	0.131	0.128	GO:0010033	BP	3	response to organic substance	3	ENSG00000006125,ENSG00000006638,ENSG00000010810,ENSG00000011052,ENSG00000013374,ENSG00000013561,ENSG00000023734,ENSG00000033627,ENSG00000033800,ENSG00000042753,ENSG00000047410,ENSG00000051108,ENSG00000058404,ENSG00000063046,ENSG00000065135,ENSG00000065675,ENSG00000067560,ENSG00000069248,ENSG00000070785,ENSG00000071242,ENSG00000074842,ENSG00000075142,ENSG00000075188,ENSG00000076321,ENSG00000077782…
V1	TRUE	3.45e-06	547	1519	87	0.057	0.159	GO:0070848	BP	3	response to growth factor stimulus	4	ENSG00000006125,ENSG00000010810,ENSG00000023734,ENSG00000042753,ENSG00000047410,ENSG00000067560,ENSG00000071242,ENSG00000077782,ENSG00000079277,ENSG00000082701,ENSG00000082898,ENSG00000087074,ENSG00000089250,ENSG00000094631,ENSG00000099942,ENSG00000100311,ENSG00000100644,ENSG00000100906,ENSG00000101255,ENSG00000102606,ENSG00000105568,ENSG00000105647,ENSG00000105723,ENSG00000108061,ENSG00000108946…
V1	TRUE	5.96e-05	378	1519	62	0.041	0.164	GO:0009725	BP	3	response to hormone stimulus	4	ENSG00000010810,ENSG00000011052,ENSG00000013561,ENSG00000033627,ENSG00000063046,ENSG00000065135,ENSG00000065675,ENSG00000067560,ENSG00000070785,ENSG00000077782,ENSG00000078369,ENSG00000084733,ENSG00000089159,ENSG00000090339,ENSG00000100300,ENSG00000100311,ENSG00000100554,ENSG00000100811,ENSG00000101255,ENSG00000102265,ENSG00000103653,ENSG00000103811,ENSG00000105639,ENSG00000105647,ENSG00000105723…
V1	TRUE	1.03e-05	351	1519	61	0.04	0.174	GO:0010243	BP	3	response to organonitrogen compound	4	ENSG00000010810,ENSG00000011052,ENSG00000033627,ENSG00000063046,ENSG00000065135,ENSG00000065675,ENSG00000067560,ENSG00000070785,ENSG00000077782,ENSG00000078369,ENSG00000084112,ENSG00000084733,ENSG00000089159,ENSG00000090339,ENSG00000090861,ENSG00000100300,ENSG00000100311,ENSG00000100554,ENSG00000100906,ENSG00000101255,ENSG00000102265,ENSG00000103653,ENSG00000105639,ENSG00000105647,ENSG00000105723…
V1	TRUE	5.32e-08	262	1519	55	0.036	0.21	GO:1901652	BP	3	response to peptide	5	ENSG00000010810,ENSG00000033627,ENSG00000063046,ENSG00000065135,ENSG00000065675,ENSG00000070785,ENSG00000077782,ENSG00000078369,ENSG00000084733,ENSG00000089159,ENSG00000100311,ENSG00000100554,ENSG00000100906,ENSG00000101255,ENSG00000102265,ENSG00000103653,ENSG00000105639,ENSG00000105647,ENSG00000105723,ENSG00000106615,ENSG00000106617,ENSG00000108946,ENSG00000111725,ENSG00000112062,ENSG00000114302…
V1	TRUE	9.38e-08	259	1519	54	0.036	0.208	GO:0043434	BP	3	response to peptide hormone stimulus	6	ENSG00000010810,ENSG00000033627,ENSG00000063046,ENSG00000065135,ENSG00000065675,ENSG00000070785,ENSG00000077782,ENSG00000078369,ENSG00000084733,ENSG00000089159,ENSG00000100311,ENSG00000100554,ENSG00000101255,ENSG00000102265,ENSG00000103653,ENSG00000105639,ENSG00000105647,ENSG00000105723,ENSG00000106615,ENSG00000106617,ENSG00000108946,ENSG00000111725,ENSG00000114302,ENSG00000114573,ENSG00000114737…
V1	TRUE	3.42e-05	189	1519	38	0.025	0.201	GO:0032868	BP	3	response to insulin stimulus	7	ENSG00000033627,ENSG00000063046,ENSG00000065675,ENSG00000077782,ENSG00000084733,ENSG00000100311,ENSG00000100554,ENSG00000101255,ENSG00000105647,ENSG00000105723,ENSG00000106615,ENSG00000106617,ENSG00000111725,ENSG00000114573,ENSG00000119912,ENSG00000125538,ENSG00000125952,ENSG00000131791,ENSG00000132155,ENSG00000132376,ENSG00000133703,ENSG00000134243,ENSG00000136888,ENSG00000137154,ENSG00000140992…
V1	TRUE	2.43e-06	2262	1519	277	0.182	0.122	GO:0048583	BP	3	regulation of response to stimulus	2	ENSG00000001617,ENSG00000003402,ENSG00000006125,ENSG00000008294,ENSG00000010704,ENSG00000010810,ENSG00000011422,ENSG00000013503,ENSG00000013561,ENSG00000015171,ENSG00000015285,ENSG00000017260,ENSG00000023734,ENSG00000029363,ENSG00000033800,ENSG00000034152,ENSG00000036257,ENSG00000042753,ENSG00000047579,ENSG00000055208,ENSG00000057608,ENSG00000057663,ENSG00000058404,ENSG00000065675,ENSG00000066777…
V1	TRUE	1.25e-07	2659	1519	326	0.215	0.123	GO:0006950	BP	3	response to stress	2	ENSG00000003402,ENSG00000006125,ENSG00000006638,ENSG00000008018,ENSG00000008294,ENSG00000010704,ENSG00000010810,ENSG00000011422,ENSG00000013374,ENSG00000013503,ENSG00000015171,ENSG00000015285,ENSG00000029363,ENSG00000033800,ENSG00000034152,ENSG00000042753,ENSG00000047410,ENSG00000047579,ENSG00000051108,ENSG00000055208,ENSG00000057663,ENSG00000058404,ENSG00000058600,ENSG00000058668,ENSG00000061794…
V1	TRUE	0.000295	141	1519	29	0.019	0.206	GO:0035966	BP	3	response to topologically incorrect protein	3	ENSG00000051108,ENSG00000074842,ENSG00000086061,ENSG00000087074,ENSG00000087274,ENSG00000090861,ENSG00000094631,ENSG00000100219,ENSG00000101199,ENSG00000105723,ENSG00000108433,ENSG00000109501,ENSG00000109971,ENSG00000116044,ENSG00000116809,ENSG00000124783,ENSG00000128272,ENSG00000128590,ENSG00000132002,ENSG00000134001,ENSG00000138674,ENSG00000144867,ENSG00000154832,ENSG00000160691,ENSG00000160789…
V1	TRUE	4.16e-05	128	1519	29	0.019	0.227	GO:0006986	BP	3	response to unfolded protein	4	ENSG00000051108,ENSG00000074842,ENSG00000086061,ENSG00000087074,ENSG00000087274,ENSG00000090861,ENSG00000100219,ENSG00000101199,ENSG00000105723,ENSG00000108433,ENSG00000109501,ENSG00000109971,ENSG00000116044,ENSG00000116809,ENSG00000124783,ENSG00000128272,ENSG00000128590,ENSG00000132002,ENSG00000134001,ENSG00000138674,ENSG00000144867,ENSG00000154832,ENSG00000160691,ENSG00000160789,ENSG00000162298…
V1	TRUE	0.00373	895	1519	113	0.074	0.126	GO:0009611	BP	3	response to wounding	3	ENSG00000003402,ENSG00000006638,ENSG00000010810,ENSG00000011422,ENSG00000015285,ENSG00000034152,ENSG00000047579,ENSG00000058668,ENSG00000064666,ENSG00000065135,ENSG00000065675,ENSG00000066777,ENSG00000067560,ENSG00000069849,ENSG00000069974,ENSG00000071127,ENSG00000073009,ENSG00000075624,ENSG00000077549,ENSG00000078369,ENSG00000082641,ENSG00000084207,ENSG00000085063,ENSG00000086102,ENSG00000088256…
V1	TRUE	2.58e-06	568	1519	90	0.059	0.158	GO:0042060	BP	3	wound healing	4	ENSG00000003402,ENSG00000006638,ENSG00000010810,ENSG00000011422,ENSG00000015285,ENSG00000047579,ENSG00000058668,ENSG00000064666,ENSG00000065135,ENSG00000065675,ENSG00000066777,ENSG00000067560,ENSG00000069849,ENSG00000069974,ENSG00000071127,ENSG00000075624,ENSG00000077549,ENSG00000078369,ENSG00000085063,ENSG00000088256,ENSG00000089250,ENSG00000097007,ENSG00000100311,ENSG00000100605,ENSG00000100644…
V1	TRUE	2.03e-06	508	1519	83	0.055	0.163	GO:0007596	BP	3	blood coagulation	5	ENSG00000006638,ENSG00000010810,ENSG00000011422,ENSG00000015285,ENSG00000047579,ENSG00000058668,ENSG00000065135,ENSG00000065675,ENSG00000067560,ENSG00000069849,ENSG00000069974,ENSG00000071127,ENSG00000075624,ENSG00000077549,ENSG00000078369,ENSG00000085063,ENSG00000088256,ENSG00000089250,ENSG00000097007,ENSG00000100311,ENSG00000100605,ENSG00000101017,ENSG00000102265,ENSG00000103653,ENSG00000105647…
V1	TRUE	4.15e-05	227	1519	43	0.028	0.189	GO:0030168	BP	3	platelet activation	6	ENSG00000006638,ENSG00000010810,ENSG00000065135,ENSG00000065675,ENSG00000067560,ENSG00000071127,ENSG00000078369,ENSG00000088256,ENSG00000100311,ENSG00000101017,ENSG00000102265,ENSG00000103653,ENSG00000112062,ENSG00000115956,ENSG00000119699,ENSG00000124491,ENSG00000128340,ENSG00000132155,ENSG00000134215,ENSG00000135919,ENSG00000136238,ENSG00000140992,ENSG00000142168,ENSG00000142192,ENSG00000143878…
V1	TRUE	0.000117	770	1519	107	0.07	0.139	GO:0080134	BP	3	regulation of response to stress	3	ENSG00000006125,ENSG00000008294,ENSG00000010810,ENSG00000011422,ENSG00000013503,ENSG00000015171,ENSG00000029363,ENSG00000033800,ENSG00000034152,ENSG00000042753,ENSG00000055208,ENSG00000065675,ENSG00000066777,ENSG00000066926,ENSG00000071242,ENSG00000073008,ENSG00000073009,ENSG00000084207,ENSG00000085063,ENSG00000087206,ENSG00000094631,ENSG00000097007,ENSG00000100219,ENSG00000100311,ENSG00000100902…
V1	TRUE	8.74e-07	3945	1519	451	0.297	0.114	GO:0023052	BP	3	signaling	1	ENSG00000003402,ENSG00000004399,ENSG00000004478,ENSG00000004660,ENSG00000006125,ENSG00000006530,ENSG00000006638,ENSG00000008018,ENSG00000008282,ENSG00000008294,ENSG00000010322,ENSG00000010810,ENSG00000011052,ENSG00000011422,ENSG00000012822,ENSG00000013561,ENSG00000015171,ENSG00000015285,ENSG00000017260,ENSG00000022840,ENSG00000023516,ENSG00000023734,ENSG00000029363,ENSG00000032742,ENSG00000033627…
V1	TRUE	8.74e-07	3945	1519	451	0.297	0.114	GO:0044700	BP	3	single organism signaling	2	ENSG00000003402,ENSG00000004399,ENSG00000004478,ENSG00000004660,ENSG00000006125,ENSG00000006530,ENSG00000006638,ENSG00000008018,ENSG00000008282,ENSG00000008294,ENSG00000010322,ENSG00000010810,ENSG00000011052,ENSG00000011422,ENSG00000012822,ENSG00000013561,ENSG00000015171,ENSG00000015285,ENSG00000017260,ENSG00000022840,ENSG00000023516,ENSG00000023734,ENSG00000029363,ENSG00000032742,ENSG00000033627…
V1	TRUE	2.19e-08	1682	1519	226	0.149	0.134	GO:0023051	BP	3	regulation of signaling	3	ENSG00000003402,ENSG00000006125,ENSG00000008294,ENSG00000010322,ENSG00000010810,ENSG00000013561,ENSG00000015171,ENSG00000017260,ENSG00000022840,ENSG00000023734,ENSG00000029363,ENSG00000033800,ENSG00000034152,ENSG00000036257,ENSG00000042753,ENSG00000047579,ENSG00000049245,ENSG00000055208,ENSG00000057608,ENSG00000058404,ENSG00000065675,ENSG00000066777,ENSG00000067560,ENSG00000072803,ENSG00000073009…
V1	TRUE	2.22e-07	8945	1519	929	0.612	0.104	GO:0009987	BP	3	cellular process	1	ENSG00000001617,ENSG00000002586,ENSG00000003402,ENSG00000004399,ENSG00000004478,ENSG00000004660,ENSG00000004779,ENSG00000005812,ENSG00000006125,ENSG00000006194,ENSG00000006468,ENSG00000006530,ENSG00000006638,ENSG00000006715,ENSG00000007237,ENSG00000008018,ENSG00000008282,ENSG00000008294,ENSG00000009307,ENSG00000009335,ENSG00000010244,ENSG00000010322,ENSG00000010704,ENSG00000010803,ENSG00000010810…
V1	TRUE	0.00016	6956	1519	722	0.475	0.104	GO:0044763	BP	3	single-organism cellular process	2	ENSG00000001617,ENSG00000002586,ENSG00000003402,ENSG00000004399,ENSG00000004478,ENSG00000004660,ENSG00000006125,ENSG00000006468,ENSG00000006530,ENSG00000006638,ENSG00000006715,ENSG00000007237,ENSG00000008018,ENSG00000008282,ENSG00000008294,ENSG00000010322,ENSG00000010704,ENSG00000010803,ENSG00000010810,ENSG00000011052,ENSG00000011422,ENSG00000011454,ENSG00000012124,ENSG00000012822,ENSG00000013561…
V1	TRUE	2.92e-05	410	1519	67	0.044	0.163	GO:0022411	BP	3	cellular component disassembly	3	ENSG00000026025,ENSG00000047410,ENSG00000049089,ENSG00000063177,ENSG00000065675,ENSG00000066117,ENSG00000069248,ENSG00000075188,ENSG00000077549,ENSG00000082014,ENSG00000083845,ENSG00000087274,ENSG00000089009,ENSG00000092201,ENSG00000094631,ENSG00000100106,ENSG00000101146,ENSG00000102265,ENSG00000102572,ENSG00000108107,ENSG00000108424,ENSG00000110330,ENSG00000111581,ENSG00000114030,ENSG00000114391…
V1	TRUE	9.62e-08	191	1519	44	0.029	0.23	GO:0032984	BP	3	macromolecular complex disassembly	4	ENSG00000063177,ENSG00000066117,ENSG00000077549,ENSG00000082014,ENSG00000083845,ENSG00000087274,ENSG00000089009,ENSG00000092201,ENSG00000094631,ENSG00000100106,ENSG00000108107,ENSG00000114391,ENSG00000115306,ENSG00000115956,ENSG00000116251,ENSG00000116489,ENSG00000116584,ENSG00000125868,ENSG00000126214,ENSG00000131469,ENSG00000132541,ENSG00000136942,ENSG00000137154,ENSG00000138326,ENSG00000142534…
V1	TRUE	1.33e-06	167	1519	38	0.025	0.228	GO:0043241	BP	3	protein complex disassembly	5	ENSG00000063177,ENSG00000077549,ENSG00000083845,ENSG00000087274,ENSG00000089009,ENSG00000094631,ENSG00000100106,ENSG00000108107,ENSG00000114391,ENSG00000115306,ENSG00000115956,ENSG00000116251,ENSG00000116489,ENSG00000116584,ENSG00000125868,ENSG00000131469,ENSG00000132541,ENSG00000136942,ENSG00000137154,ENSG00000138326,ENSG00000142534,ENSG00000142676,ENSG00000145592,ENSG00000148180,ENSG00000149273…
V1	TRUE	5.22e-07	155	1519	37	0.024	0.239	GO:0043624	BP	3	cellular protein complex disassembly	6	ENSG00000063177,ENSG00000077549,ENSG00000083845,ENSG00000087274,ENSG00000089009,ENSG00000094631,ENSG00000100106,ENSG00000108107,ENSG00000114391,ENSG00000115306,ENSG00000115956,ENSG00000116251,ENSG00000116489,ENSG00000116584,ENSG00000125868,ENSG00000131469,ENSG00000132541,ENSG00000136942,ENSG00000137154,ENSG00000138326,ENSG00000142534,ENSG00000142676,ENSG00000145592,ENSG00000148180,ENSG00000149273…
V1	TRUE	1.44e-23	1726	1519	286	0.188	0.166	GO:0051641	BP	3	cellular localization	3	ENSG00000006125,ENSG00000006715,ENSG00000008294,ENSG00000010322,ENSG00000015285,ENSG00000017260,ENSG00000025772,ENSG00000025796,ENSG00000025800,ENSG00000028528,ENSG00000034713,ENSG00000036257,ENSG00000042753,ENSG00000047410,ENSG00000047579,ENSG00000049245,ENSG00000051009,ENSG00000051596,ENSG00000057663,ENSG00000060762,ENSG00000063177,ENSG00000064419,ENSG00000066455,ENSG00000066777,ENSG00000067560…
V1	TRUE	0.000214	160	1519	32	0.021	0.2	GO:0051640	BP	3	organelle localization	4	ENSG00000036257,ENSG00000047579,ENSG00000067715,ENSG00000069974,ENSG00000076242,ENSG00000080815,ENSG00000086598,ENSG00000086827,ENSG00000089685,ENSG00000094631,ENSG00000101199,ENSG00000103769,ENSG00000105737,ENSG00000107862,ENSG00000111481,ENSG00000115091,ENSG00000115163,ENSG00000115648,ENSG00000116584,ENSG00000116688,ENSG00000121957,ENSG00000126858,ENSG00000127022,ENSG00000129083,ENSG00000132842…
V1	TRUE	0.000136	102	1519	24	0.016	0.235	GO:0051648	BP	3	vesicle localization	5	ENSG00000036257,ENSG00000047579,ENSG00000067715,ENSG00000069974,ENSG00000080815,ENSG00000086598,ENSG00000101199,ENSG00000103769,ENSG00000105737,ENSG00000107862,ENSG00000111481,ENSG00000115648,ENSG00000127022,ENSG00000129083,ENSG00000132842,ENSG00000135441,ENSG00000138674,ENSG00000143761,ENSG00000157823,ENSG00000166579,ENSG00000168036,ENSG00000170348,ENSG00000170759,ENSG00000176986
V1	TRUE	4.1e-17	805	1519	152	0.1	0.189	GO:0070727	BP	3	cellular macromolecule localization	4	ENSG00000006125,ENSG00000006715,ENSG00000025772,ENSG00000025796,ENSG00000025800,ENSG00000028528,ENSG00000042753,ENSG00000047410,ENSG00000049245,ENSG00000063177,ENSG00000064419,ENSG00000067560,ENSG00000069974,ENSG00000072803,ENSG00000075142,ENSG00000075711,ENSG00000075785,ENSG00000082701,ENSG00000082898,ENSG00000083312,ENSG00000083845,ENSG00000084733,ENSG00000086598,ENSG00000086827,ENSG00000089009…
V1	TRUE	2.87e-17	802	1519	152	0.1	0.19	GO:0034613	BP	3	cellular protein localization	5	ENSG00000006125,ENSG00000006715,ENSG00000025772,ENSG00000025796,ENSG00000025800,ENSG00000028528,ENSG00000042753,ENSG00000047410,ENSG00000049245,ENSG00000063177,ENSG00000064419,ENSG00000067560,ENSG00000069974,ENSG00000072803,ENSG00000075142,ENSG00000075711,ENSG00000075785,ENSG00000082701,ENSG00000082898,ENSG00000083312,ENSG00000083845,ENSG00000084733,ENSG00000086598,ENSG00000086827,ENSG00000089009…
V1	TRUE	8.59e-13	501	1519	100	0.066	0.2	GO:0033365	BP	3	protein localization to organelle	6	ENSG00000025772,ENSG00000025796,ENSG00000025800,ENSG00000047410,ENSG00000063177,ENSG00000064419,ENSG00000067560,ENSG00000072803,ENSG00000075142,ENSG00000075785,ENSG00000082701,ENSG00000082898,ENSG00000083312,ENSG00000083845,ENSG00000086827,ENSG00000089009,ENSG00000097033,ENSG00000100300,ENSG00000100554,ENSG00000100906,ENSG00000101246,ENSG00000101558,ENSG00000102178,ENSG00000102931,ENSG00000104517…
V1	TRUE	6.21e-10	141	1519	40	0.026	0.284	GO:0070972	BP	3	protein localization to endoplasmic reticulum	7	ENSG00000025796,ENSG00000063177,ENSG00000083845,ENSG00000089009,ENSG00000101558,ENSG00000105737,ENSG00000106803,ENSG00000108107,ENSG00000114391,ENSG00000116251,ENSG00000118705,ENSG00000124783,ENSG00000127603,ENSG00000131469,ENSG00000135506,ENSG00000136942,ENSG00000137154,ENSG00000138326,ENSG00000140319,ENSG00000142534,ENSG00000142676,ENSG00000144867,ENSG00000145592,ENSG00000149273,ENSG00000149806…
V1	TRUE	0.00116	75	1519	18	0.012	0.24	GO:0070585	BP	3	protein localization to mitochondrion	7	ENSG00000025772,ENSG00000097033,ENSG00000100300,ENSG00000105327,ENSG00000108953,ENSG00000110711,ENSG00000113013,ENSG00000116688,ENSG00000120910,ENSG00000128245,ENSG00000134308,ENSG00000134375,ENSG00000138297,ENSG00000154174,ENSG00000166913,ENSG00000169100,ENSG00000175793,ENSG00000177370
V1	TRUE	5.1e-07	3989	1519	457	0.301	0.115	GO:0007154	BP	3	cell communication	3	ENSG00000003402,ENSG00000004399,ENSG00000004478,ENSG00000004660,ENSG00000006125,ENSG00000006530,ENSG00000006638,ENSG00000008018,ENSG00000008282,ENSG00000008294,ENSG00000010322,ENSG00000010704,ENSG00000010810,ENSG00000011052,ENSG00000011422,ENSG00000012822,ENSG00000013561,ENSG00000015171,ENSG00000015285,ENSG00000017260,ENSG00000022840,ENSG00000023516,ENSG00000023734,ENSG00000028528,ENSG00000029363…
V1	TRUE	0.000475	159	1519	31	0.02	0.195	GO:0051301	BP	3	cell division	3	ENSG00000036257,ENSG00000047410,ENSG00000065135,ENSG00000067560,ENSG00000068903,ENSG00000072609,ENSG00000073282,ENSG00000075188,ENSG00000077782,ENSG00000084733,ENSG00000086827,ENSG00000089053,ENSG00000089685,ENSG00000090316,ENSG00000090565,ENSG00000100106,ENSG00000100311,ENSG00000101224,ENSG00000103275,ENSG00000103769,ENSG00000105894,ENSG00000108100,ENSG00000109906,ENSG00000112130,ENSG00000112576…
V1	TRUE	0.0181	21	1519	7	0.005	0.333	GO:0022406	BP	3	membrane docking	3	ENSG00000049245,ENSG00000090339,ENSG00000100568,ENSG00000115956,ENSG00000131558,ENSG00000136933,ENSG00000144118
V1	TRUE	0.0116	375	1519	53	0.035	0.141	GO:0030029	BP	3	actin filament-based process	3	ENSG00000003402,ENSG00000007237,ENSG00000010322,ENSG00000015285,ENSG00000017260,ENSG00000026025,ENSG00000036257,ENSG00000047579,ENSG00000064666,ENSG00000066777,ENSG00000067560,ENSG00000075142,ENSG00000075624,ENSG00000075711,ENSG00000077549,ENSG00000084112,ENSG00000087274,ENSG00000092841,ENSG00000097007,ENSG00000099331,ENSG00000100034,ENSG00000100106,ENSG00000100266,ENSG00000100311,ENSG00000107562…
V1	TRUE	0.00354	306	1519	47	0.031	0.154	GO:0007017	BP	3	microtubule-based process	3	ENSG00000004478,ENSG00000047410,ENSG00000047579,ENSG00000067560,ENSG00000076242,ENSG00000077380,ENSG00000077549,ENSG00000082701,ENSG00000082898,ENSG00000086827,ENSG00000089685,ENSG00000094631,ENSG00000100644,ENSG00000111276,ENSG00000111640,ENSG00000115163,ENSG00000116584,ENSG00000119383,ENSG00000121957,ENSG00000122952,ENSG00000123374,ENSG00000125971,ENSG00000126001,ENSG00000126214,ENSG00000126777…
V1	TRUE	0.019	101	1519	19	0.013	0.188	GO:0007018	BP	3	microtubule-based movement	4	ENSG00000047579,ENSG00000077380,ENSG00000094631,ENSG00000100644,ENSG00000125971,ENSG00000126214,ENSG00000126777,ENSG00000126858,ENSG00000132842,ENSG00000135441,ENSG00000138095,ENSG00000138175,ENSG00000142168,ENSG00000142192,ENSG00000143126,ENSG00000155980,ENSG00000157823,ENSG00000166579,ENSG00000170759
V1	TRUE	1.98e-11	1083	1519	170	0.112	0.157	GO:0007049	BP	3	cell cycle	3	ENSG00000007237,ENSG00000008018,ENSG00000011454,ENSG00000015171,ENSG00000022267,ENSG00000036257,ENSG00000047410,ENSG00000058404,ENSG00000065135,ENSG00000065883,ENSG00000067560,ENSG00000068878,ENSG00000068903,ENSG00000069248,ENSG00000071242,ENSG00000072609,ENSG00000072803,ENSG00000073282,ENSG00000075188,ENSG00000075711,ENSG00000076242,ENSG00000077157,ENSG00000077380,ENSG00000077782,ENSG00000079393…
V1	TRUE	1.68e-07	682	1519	108	0.071	0.158	GO:0000278	BP	3	mitotic cell cycle	4	ENSG00000008018,ENSG00000022267,ENSG00000036257,ENSG00000047410,ENSG00000058404,ENSG00000065883,ENSG00000067560,ENSG00000068878,ENSG00000068903,ENSG00000069248,ENSG00000072609,ENSG00000073282,ENSG00000075188,ENSG00000075711,ENSG00000077157,ENSG00000077380,ENSG00000082898,ENSG00000086827,ENSG00000089053,ENSG00000089685,ENSG00000090316,ENSG00000097007,ENSG00000100106,ENSG00000100311,ENSG00000100804…
V1	TRUE	1.2e-09	918	1519	144	0.095	0.157	GO:0022402	BP	3	cell cycle process	3	ENSG00000007237,ENSG00000008018,ENSG00000022267,ENSG00000036257,ENSG00000047410,ENSG00000058404,ENSG00000065883,ENSG00000067560,ENSG00000068878,ENSG00000068903,ENSG00000069248,ENSG00000071242,ENSG00000072609,ENSG00000073282,ENSG00000075188,ENSG00000075711,ENSG00000076242,ENSG00000077157,ENSG00000077380,ENSG00000079393,ENSG00000080546,ENSG00000081377,ENSG00000082701,ENSG00000082898,ENSG00000086827…
V1	TRUE	0.0041	308	1519	47	0.031	0.153	GO:0022403	BP	3	cell cycle phase	4	ENSG00000008018,ENSG00000022267,ENSG00000036257,ENSG00000058404,ENSG00000068878,ENSG00000073282,ENSG00000089053,ENSG00000097007,ENSG00000100804,ENSG00000100902,ENSG00000101412,ENSG00000106588,ENSG00000108294,ENSG00000108671,ENSG00000111276,ENSG00000115233,ENSG00000117748,ENSG00000123374,ENSG00000126067,ENSG00000128908,ENSG00000129084,ENSG00000129351,ENSG00000129757,ENSG00000132604,ENSG00000134480…
V1	TRUE	0.0012	268	1519	44	0.029	0.164	GO:0051325	BP	3	interphase	5	ENSG00000008018,ENSG00000022267,ENSG00000036257,ENSG00000058404,ENSG00000068878,ENSG00000073282,ENSG00000097007,ENSG00000100804,ENSG00000100902,ENSG00000101412,ENSG00000106588,ENSG00000108294,ENSG00000108671,ENSG00000111276,ENSG00000115233,ENSG00000117748,ENSG00000123374,ENSG00000126067,ENSG00000128908,ENSG00000129084,ENSG00000129757,ENSG00000132604,ENSG00000134480,ENSG00000135503,ENSG00000136930…
V1	TRUE	0.0011	251	1519	42	0.028	0.167	GO:0051329	BP	3	interphase of mitotic cell cycle	6	ENSG00000008018,ENSG00000022267,ENSG00000036257,ENSG00000058404,ENSG00000068878,ENSG00000073282,ENSG00000097007,ENSG00000100804,ENSG00000100902,ENSG00000101412,ENSG00000106588,ENSG00000108294,ENSG00000108671,ENSG00000111276,ENSG00000115233,ENSG00000117748,ENSG00000123374,ENSG00000126067,ENSG00000128908,ENSG00000129084,ENSG00000129757,ENSG00000134480,ENSG00000135503,ENSG00000136930,ENSG00000137193…
V1	TRUE	9.87e-06	470	1519	76	0.05	0.162	GO:0044770	BP	3	cell cycle phase transition	4	ENSG00000008018,ENSG00000022267,ENSG00000036257,ENSG00000047410,ENSG00000058404,ENSG00000068878,ENSG00000072609,ENSG00000073282,ENSG00000075711,ENSG00000077157,ENSG00000077380,ENSG00000081377,ENSG00000086827,ENSG00000087206,ENSG00000089053,ENSG00000089685,ENSG00000100804,ENSG00000100902,ENSG00000101224,ENSG00000101412,ENSG00000104320,ENSG00000104419,ENSG00000105568,ENSG00000106588,ENSG00000108100…
V1	TRUE	3.49e-05	404	1519	66	0.043	0.163	GO:0044772	BP	3	mitotic cell cycle phase transition	5	ENSG00000008018,ENSG00000022267,ENSG00000036257,ENSG00000047410,ENSG00000058404,ENSG00000068878,ENSG00000072609,ENSG00000073282,ENSG00000075711,ENSG00000077157,ENSG00000077380,ENSG00000086827,ENSG00000089053,ENSG00000089685,ENSG00000100804,ENSG00000100902,ENSG00000101224,ENSG00000101412,ENSG00000104320,ENSG00000105568,ENSG00000106588,ENSG00000108100,ENSG00000108294,ENSG00000108671,ENSG00000108953…
V1	TRUE	0.00756	225	1519	36	0.024	0.16	GO:0000082	BP	3	G1/S transition of mitotic cell cycle	6	ENSG00000008018,ENSG00000022267,ENSG00000036257,ENSG00000058404,ENSG00000068878,ENSG00000073282,ENSG00000100804,ENSG00000100902,ENSG00000101412,ENSG00000106588,ENSG00000108294,ENSG00000108671,ENSG00000111276,ENSG00000115233,ENSG00000117748,ENSG00000123374,ENSG00000126067,ENSG00000128908,ENSG00000129084,ENSG00000134480,ENSG00000135503,ENSG00000136930,ENSG00000137193,ENSG00000140464,ENSG00000149311…
V1	TRUE	5.12e-06	110	1519	28	0.018	0.255	GO:0000910	BP	3	cytokinesis	4	ENSG00000036257,ENSG00000067560,ENSG00000089685,ENSG00000090565,ENSG00000101224,ENSG00000103769,ENSG00000115091,ENSG00000115306,ENSG00000115760,ENSG00000122545,ENSG00000122966,ENSG00000124356,ENSG00000125868,ENSG00000126581,ENSG00000132694,ENSG00000133026,ENSG00000134318,ENSG00000137100,ENSG00000138175,ENSG00000143878,ENSG00000143933,ENSG00000144118,ENSG00000145715,ENSG00000147202,ENSG00000155366…
V1	TRUE	6.62e-06	4314	1519	481	0.317	0.111	GO:0051716	BP	3	cellular response to stimulus	3	ENSG00000003402,ENSG00000004399,ENSG00000004478,ENSG00000006125,ENSG00000006530,ENSG00000006638,ENSG00000008018,ENSG00000008294,ENSG00000010322,ENSG00000010704,ENSG00000010810,ENSG00000011052,ENSG00000011422,ENSG00000012822,ENSG00000013561,ENSG00000015171,ENSG00000015285,ENSG00000017260,ENSG00000023516,ENSG00000023734,ENSG00000029363,ENSG00000032742,ENSG00000033627,ENSG00000033800,ENSG00000034152…
V1	TRUE	8.16e-12	1097	1519	173	0.114	0.158	GO:0033554	BP	3	cellular response to stress	4	ENSG00000008018,ENSG00000008294,ENSG00000010704,ENSG00000015171,ENSG00000029363,ENSG00000034152,ENSG00000047410,ENSG00000051108,ENSG00000055208,ENSG00000057663,ENSG00000061794,ENSG00000066926,ENSG00000067560,ENSG00000068878,ENSG00000070785,ENSG00000071242,ENSG00000073009,ENSG00000073282,ENSG00000074842,ENSG00000076242,ENSG00000077721,ENSG00000078369,ENSG00000079246,ENSG00000080546,ENSG00000080815…
V1	TRUE	1.07e-05	595	1519	91	0.06	0.153	GO:0006974	BP	3	response to DNA damage stimulus	5	ENSG00000008018,ENSG00000029363,ENSG00000061794,ENSG00000068878,ENSG00000073009,ENSG00000073282,ENSG00000076242,ENSG00000077721,ENSG00000079246,ENSG00000080546,ENSG00000080815,ENSG00000081377,ENSG00000086758,ENSG00000087074,ENSG00000087206,ENSG00000092201,ENSG00000097007,ENSG00000100387,ENSG00000100804,ENSG00000100811,ENSG00000100902,ENSG00000101412,ENSG00000104320,ENSG00000104419,ENSG00000104517…
V1	TRUE	5.09e-08	113	1519	32	0.021	0.283	GO:0034976	BP	3	response to endoplasmic reticulum stress	5	ENSG00000051108,ENSG00000074842,ENSG00000082701,ENSG00000087074,ENSG00000087274,ENSG00000090861,ENSG00000100219,ENSG00000101199,ENSG00000101255,ENSG00000105327,ENSG00000105723,ENSG00000108433,ENSG00000109501,ENSG00000116044,ENSG00000116809,ENSG00000124783,ENSG00000128272,ENSG00000128590,ENSG00000134001,ENSG00000135506,ENSG00000138674,ENSG00000144867,ENSG00000154832,ENSG00000160691,ENSG00000160789…
V1	TRUE	7.45e-06	1701	1519	215	0.142	0.126	GO:0070887	BP	3	cellular response to chemical stimulus	4	ENSG00000006125,ENSG00000010810,ENSG00000011052,ENSG00000023734,ENSG00000033627,ENSG00000033800,ENSG00000038274,ENSG00000042753,ENSG00000047410,ENSG00000051108,ENSG00000058404,ENSG00000063046,ENSG00000065675,ENSG00000067560,ENSG00000069248,ENSG00000071242,ENSG00000074842,ENSG00000075142,ENSG00000075188,ENSG00000077782,ENSG00000078369,ENSG00000079277,ENSG00000082701,ENSG00000082898,ENSG00000084112…
V1	TRUE	7.02e-05	495	1519	76	0.05	0.154	GO:1901701	BP	3	cellular response to oxygen-containing compound	5	ENSG00000010810,ENSG00000011052,ENSG00000033627,ENSG00000063046,ENSG00000065675,ENSG00000071242,ENSG00000075142,ENSG00000077782,ENSG00000078369,ENSG00000084112,ENSG00000084207,ENSG00000084733,ENSG00000087274,ENSG00000089159,ENSG00000090339,ENSG00000094631,ENSG00000100300,ENSG00000100311,ENSG00000100554,ENSG00000100644,ENSG00000100906,ENSG00000101255,ENSG00000101412,ENSG00000102225,ENSG00000103653…
V1	TRUE	0.000158	341	1519	56	0.037	0.164	GO:1901699	BP	3	cellular response to nitrogen compound	5	ENSG00000010810,ENSG00000033627,ENSG00000063046,ENSG00000065675,ENSG00000077782,ENSG00000078369,ENSG00000084112,ENSG00000084733,ENSG00000089159,ENSG00000090339,ENSG00000100554,ENSG00000101255,ENSG00000103653,ENSG00000105639,ENSG00000105647,ENSG00000105723,ENSG00000105939,ENSG00000106615,ENSG00000106617,ENSG00000108946,ENSG00000111725,ENSG00000114302,ENSG00000114573,ENSG00000114737,ENSG00000116954…
V1	TRUE	7.9e-07	1377	1519	185	0.122	0.134	GO:0071310	BP	3	cellular response to organic substance	5	ENSG00000006125,ENSG00000010810,ENSG00000011052,ENSG00000023734,ENSG00000033627,ENSG00000033800,ENSG00000042753,ENSG00000047410,ENSG00000051108,ENSG00000058404,ENSG00000063046,ENSG00000065675,ENSG00000067560,ENSG00000069248,ENSG00000071242,ENSG00000074842,ENSG00000075142,ENSG00000075188,ENSG00000077782,ENSG00000078369,ENSG00000079277,ENSG00000082701,ENSG00000082898,ENSG00000084112,ENSG00000084207…
V1	TRUE	7.32e-06	540	1519	85	0.056	0.157	GO:0071363	BP	3	cellular response to growth factor stimulus	6	ENSG00000006125,ENSG00000010810,ENSG00000023734,ENSG00000042753,ENSG00000067560,ENSG00000071242,ENSG00000077782,ENSG00000079277,ENSG00000082701,ENSG00000082898,ENSG00000087074,ENSG00000089250,ENSG00000099942,ENSG00000100311,ENSG00000100644,ENSG00000100906,ENSG00000101255,ENSG00000102606,ENSG00000105568,ENSG00000105647,ENSG00000105723,ENSG00000108061,ENSG00000108946,ENSG00000108953,ENSG00000109320…
V1	TRUE	0.000293	316	1519	52	0.034	0.165	GO:0032870	BP	3	cellular response to hormone stimulus	6	ENSG00000010810,ENSG00000033627,ENSG00000063046,ENSG00000065675,ENSG00000077782,ENSG00000078369,ENSG00000084733,ENSG00000089159,ENSG00000100554,ENSG00000101255,ENSG00000103653,ENSG00000103811,ENSG00000105639,ENSG00000105647,ENSG00000105723,ENSG00000106397,ENSG00000106615,ENSG00000106617,ENSG00000108946,ENSG00000111725,ENSG00000114302,ENSG00000114573,ENSG00000114737,ENSG00000119912,ENSG00000120129…
V1	TRUE	2.22e-06	94	1519	26	0.017	0.277	GO:0035967	BP	3	cellular response to topologically incorrect protein	6	ENSG00000051108,ENSG00000074842,ENSG00000087074,ENSG00000087274,ENSG00000090861,ENSG00000094631,ENSG00000100219,ENSG00000101199,ENSG00000105723,ENSG00000108433,ENSG00000109501,ENSG00000116044,ENSG00000116809,ENSG00000124783,ENSG00000128272,ENSG00000128590,ENSG00000134001,ENSG00000138674,ENSG00000144867,ENSG00000154832,ENSG00000160691,ENSG00000160789,ENSG00000162298,ENSG00000166340,ENSG00000166598…
V1	TRUE	1.35e-07	83	1519	26	0.017	0.313	GO:0034620	BP	3	cellular response to unfolded protein	7	ENSG00000051108,ENSG00000074842,ENSG00000087074,ENSG00000087274,ENSG00000090861,ENSG00000100219,ENSG00000101199,ENSG00000105723,ENSG00000108433,ENSG00000109501,ENSG00000116044,ENSG00000116809,ENSG00000124783,ENSG00000128272,ENSG00000128590,ENSG00000134001,ENSG00000138674,ENSG00000144867,ENSG00000154832,ENSG00000160691,ENSG00000160789,ENSG00000162298,ENSG00000166340,ENSG00000166598,ENSG00000175197…
V1	TRUE	3.96e-05	318	1519	55	0.036	0.173	GO:0071417	BP	3	cellular response to organonitrogen compound	6	ENSG00000010810,ENSG00000033627,ENSG00000063046,ENSG00000065675,ENSG00000077782,ENSG00000078369,ENSG00000084112,ENSG00000084733,ENSG00000089159,ENSG00000090339,ENSG00000100554,ENSG00000101255,ENSG00000103653,ENSG00000105639,ENSG00000105647,ENSG00000105723,ENSG00000106615,ENSG00000106617,ENSG00000108946,ENSG00000111725,ENSG00000114302,ENSG00000114573,ENSG00000114737,ENSG00000116954,ENSG00000119912…
V1	TRUE	2.53e-06	248	1519	49	0.032	0.198	GO:1901653	BP	3	cellular response to peptide	7	ENSG00000010810,ENSG00000033627,ENSG00000063046,ENSG00000065675,ENSG00000077782,ENSG00000078369,ENSG00000084733,ENSG00000089159,ENSG00000100554,ENSG00000101255,ENSG00000103653,ENSG00000105639,ENSG00000105647,ENSG00000105723,ENSG00000106615,ENSG00000106617,ENSG00000108946,ENSG00000111725,ENSG00000114302,ENSG00000114573,ENSG00000114737,ENSG00000119912,ENSG00000125538,ENSG00000125952,ENSG00000131791…
V1	TRUE	2.53e-06	248	1519	49	0.032	0.198	GO:0071375	BP	3	cellular response to peptide hormone stimulus	8	ENSG00000010810,ENSG00000033627,ENSG00000063046,ENSG00000065675,ENSG00000077782,ENSG00000078369,ENSG00000084733,ENSG00000089159,ENSG00000100554,ENSG00000101255,ENSG00000103653,ENSG00000105639,ENSG00000105647,ENSG00000105723,ENSG00000106615,ENSG00000106617,ENSG00000108946,ENSG00000111725,ENSG00000114302,ENSG00000114573,ENSG00000114737,ENSG00000119912,ENSG00000125538,ENSG00000125952,ENSG00000131791…
V1	TRUE	5.89e-05	186	1519	37	0.024	0.199	GO:0032869	BP	3	cellular response to insulin stimulus	9	ENSG00000033627,ENSG00000063046,ENSG00000065675,ENSG00000077782,ENSG00000084733,ENSG00000100554,ENSG00000101255,ENSG00000105647,ENSG00000105723,ENSG00000106615,ENSG00000106617,ENSG00000111725,ENSG00000114573,ENSG00000119912,ENSG00000125538,ENSG00000131791,ENSG00000132155,ENSG00000132376,ENSG00000133703,ENSG00000136888,ENSG00000137154,ENSG00000140992,ENSG00000143799,ENSG00000145675,ENSG00000147162…
V1	TRUE	1.08e-10	1796	1519	249	0.164	0.139	GO:0006996	BP	3	organelle organization	3	ENSG00000003402,ENSG00000004478,ENSG00000006125,ENSG00000007237,ENSG00000010322,ENSG00000010803,ENSG00000015171,ENSG00000015285,ENSG00000017260,ENSG00000025772,ENSG00000026025,ENSG00000033627,ENSG00000036257,ENSG00000042753,ENSG00000043143,ENSG00000047410,ENSG00000047579,ENSG00000049860,ENSG00000051009,ENSG00000055917,ENSG00000056661,ENSG00000057663,ENSG00000064666,ENSG00000065135,ENSG00000065883…
V1	TRUE	0.00292	571	1519	78	0.051	0.137	GO:0051276	BP	3	chromosome organization	4	ENSG00000010803,ENSG00000015171,ENSG00000043143,ENSG00000047410,ENSG00000056661,ENSG00000066117,ENSG00000068878,ENSG00000068903,ENSG00000071243,ENSG00000073282,ENSG00000076242,ENSG00000077684,ENSG00000077721,ENSG00000079246,ENSG00000080503,ENSG00000082014,ENSG00000083168,ENSG00000084676,ENSG00000086758,ENSG00000086827,ENSG00000087206,ENSG00000089094,ENSG00000089250,ENSG00000092201,ENSG00000094631…
V1	TRUE	4.06e-05	422	1519	68	0.045	0.161	GO:0006325	BP	3	chromatin organization	5	ENSG00000010803,ENSG00000015171,ENSG00000043143,ENSG00000047410,ENSG00000056661,ENSG00000066117,ENSG00000068878,ENSG00000068903,ENSG00000071243,ENSG00000073282,ENSG00000077684,ENSG00000077721,ENSG00000080503,ENSG00000082014,ENSG00000083168,ENSG00000084676,ENSG00000086758,ENSG00000087206,ENSG00000089094,ENSG00000089250,ENSG00000092201,ENSG00000094631,ENSG00000096063,ENSG00000102054,ENSG00000104517…
V1	TRUE	1.4e-05	362	1519	62	0.041	0.171	GO:0016568	BP	3	chromatin modification	6	ENSG00000010803,ENSG00000015171,ENSG00000043143,ENSG00000047410,ENSG00000056661,ENSG00000066117,ENSG00000068878,ENSG00000068903,ENSG00000071243,ENSG00000073282,ENSG00000077684,ENSG00000077721,ENSG00000080503,ENSG00000082014,ENSG00000083168,ENSG00000084676,ENSG00000086758,ENSG00000087206,ENSG00000089094,ENSG00000089250,ENSG00000094631,ENSG00000102054,ENSG00000104517,ENSG00000105011,ENSG00000108773…
V1	TRUE	0.00238	268	1519	43	0.028	0.16	GO:0016569	BP	3	covalent chromatin modification	7	ENSG00000043143,ENSG00000056661,ENSG00000068903,ENSG00000071243,ENSG00000077684,ENSG00000077721,ENSG00000083168,ENSG00000084676,ENSG00000086758,ENSG00000087206,ENSG00000089094,ENSG00000089250,ENSG00000094631,ENSG00000104517,ENSG00000108773,ENSG00000112130,ENSG00000123374,ENSG00000124422,ENSG00000125484,ENSG00000125538,ENSG00000129691,ENSG00000135341,ENSG00000136504,ENSG00000136715,ENSG00000140464…
V1	TRUE	0.0299	105	1519	19	0.013	0.181	GO:0006338	BP	3	chromatin remodeling	7	ENSG00000010803,ENSG00000047410,ENSG00000066117,ENSG00000068878,ENSG00000073282,ENSG00000080503,ENSG00000082014,ENSG00000102054,ENSG00000108773,ENSG00000109111,ENSG00000112130,ENSG00000115163,ENSG00000122565,ENSG00000128908,ENSG00000138092,ENSG00000142599,ENSG00000142856,ENSG00000162227,ENSG00000163939
V1	TRUE	8.22e-06	82	1519	23	0.015	0.28	GO:0016050	BP	3	vesicle organization	4	ENSG00000006125,ENSG00000036257,ENSG00000042753,ENSG00000047579,ENSG00000065135,ENSG00000075785,ENSG00000086598,ENSG00000101199,ENSG00000105737,ENSG00000107862,ENSG00000111481,ENSG00000124333,ENSG00000129083,ENSG00000132842,ENSG00000134215,ENSG00000134243,ENSG00000135441,ENSG00000135823,ENSG00000135919,ENSG00000138674,ENSG00000143669,ENSG00000143761,ENSG00000153071
V1	TRUE	0.0371	597	1519	75	0.049	0.126	GO:0007010	BP	3	cytoskeleton organization	4	ENSG00000003402,ENSG00000004478,ENSG00000007237,ENSG00000010322,ENSG00000015285,ENSG00000017260,ENSG00000026025,ENSG00000036257,ENSG00000047410,ENSG00000047579,ENSG00000064666,ENSG00000066777,ENSG00000067560,ENSG00000075624,ENSG00000075711,ENSG00000076242,ENSG00000076321,ENSG00000077549,ENSG00000082898,ENSG00000084112,ENSG00000086827,ENSG00000087274,ENSG00000089159,ENSG00000089685,ENSG00000090316…
V1	TRUE	0.0022	308	1519	48	0.032	0.156	GO:0030036	BP	3	actin cytoskeleton organization	5	ENSG00000003402,ENSG00000007237,ENSG00000010322,ENSG00000015285,ENSG00000017260,ENSG00000036257,ENSG00000047579,ENSG00000064666,ENSG00000066777,ENSG00000067560,ENSG00000075624,ENSG00000075711,ENSG00000077549,ENSG00000084112,ENSG00000087274,ENSG00000097007,ENSG00000100034,ENSG00000100106,ENSG00000100266,ENSG00000100311,ENSG00000107562,ENSG00000108946,ENSG00000110880,ENSG00000115091,ENSG00000115306…
V1	TRUE	0.004	56	1519	14	0.009	0.25	GO:0031532	BP	3	actin cytoskeleton reorganization	6	ENSG00000017260,ENSG00000047579,ENSG00000097007,ENSG00000115956,ENSG00000125249,ENSG00000133703,ENSG00000140538,ENSG00000141503,ENSG00000143398,ENSG00000143575,ENSG00000154310,ENSG00000160691,ENSG00000180353,ENSG00000196396
V1	TRUE	0.0227	157	1519	26	0.017	0.166	GO:0007015	BP	3	actin filament organization	6	ENSG00000007237,ENSG00000015285,ENSG00000036257,ENSG00000066777,ENSG00000067560,ENSG00000075711,ENSG00000077549,ENSG00000084112,ENSG00000087274,ENSG00000100034,ENSG00000100106,ENSG00000107562,ENSG00000115091,ENSG00000115306,ENSG00000115935,ENSG00000115956,ENSG00000116489,ENSG00000116584,ENSG00000116670,ENSG00000120896,ENSG00000125868,ENSG00000132376,ENSG00000134318,ENSG00000136167,ENSG00000136238…
V1	TRUE	0.00198	662	1519	89	0.059	0.134	GO:0030030	BP	3	cell projection organization	3	ENSG00000001617,ENSG00000004399,ENSG00000004478,ENSG00000006125,ENSG00000006468,ENSG00000007237,ENSG00000010810,ENSG00000011052,ENSG00000026025,ENSG00000032742,ENSG00000042753,ENSG00000047579,ENSG00000049089,ENSG00000058404,ENSG00000065675,ENSG00000067560,ENSG00000068793,ENSG00000071242,ENSG00000075624,ENSG00000075711,ENSG00000077549,ENSG00000077782,ENSG00000080815,ENSG00000082701,ENSG00000084112…
V1	TRUE	1.91e-12	471	1519	95	0.063	0.202	GO:0016044	BP	3	cellular membrane organization	3	ENSG00000006125,ENSG00000036257,ENSG00000042753,ENSG00000047410,ENSG00000047579,ENSG00000049245,ENSG00000065135,ENSG00000066777,ENSG00000069248,ENSG00000075188,ENSG00000075624,ENSG00000075711,ENSG00000075785,ENSG00000084733,ENSG00000086598,ENSG00000087086,ENSG00000090989,ENSG00000097033,ENSG00000100151,ENSG00000100266,ENSG00000100568,ENSG00000101146,ENSG00000101199,ENSG00000101558,ENSG00000102125…
V1	TRUE	0.00441	83	1519	18	0.012	0.217	GO:0007009	BP	3	plasma membrane organization	4	ENSG00000075711,ENSG00000084733,ENSG00000086598,ENSG00000100266,ENSG00000103769,ENSG00000104419,ENSG00000115306,ENSG00000121966,ENSG00000132376,ENSG00000133026,ENSG00000137312,ENSG00000140992,ENSG00000142168,ENSG00000143398,ENSG00000145675,ENSG00000157978,ENSG00000163558,ENSG00000170759
V1	TRUE	0.0106	82	1519	17	0.011	0.207	GO:0072657	BP	3	protein localization to membrane	4	ENSG00000075711,ENSG00000084733,ENSG00000086598,ENSG00000100151,ENSG00000103423,ENSG00000103769,ENSG00000105737,ENSG00000115306,ENSG00000124333,ENSG00000132376,ENSG00000137312,ENSG00000140992,ENSG00000143398,ENSG00000145675,ENSG00000157978,ENSG00000163558,ENSG00000170759
V1	TRUE	0.0118	62	1519	14	0.009	0.226	GO:0072659	BP	3	protein localization to plasma membrane	5	ENSG00000075711,ENSG00000084733,ENSG00000086598,ENSG00000103769,ENSG00000115306,ENSG00000132376,ENSG00000137312,ENSG00000140992,ENSG00000143398,ENSG00000145675,ENSG00000157978,ENSG00000163558,ENSG00000170759,ENSG00000177105
V1	TRUE	2.47e-23	6318	1519	769	0.506	0.122	GO:0044237	BP	3	cellular metabolic process	2	ENSG00000003402,ENSG00000004478,ENSG00000004779,ENSG00000005812,ENSG00000006194,ENSG00000006468,ENSG00000006530,ENSG00000007237,ENSG00000008018,ENSG00000008294,ENSG00000009307,ENSG00000009335,ENSG00000010244,ENSG00000010803,ENSG00000010810,ENSG00000010818,ENSG00000011007,ENSG00000011052,ENSG00000011422,ENSG00000011454,ENSG00000012822,ENSG00000013374,ENSG00000013503,ENSG00000013561,ENSG00000014641…
V1	TRUE	5.53e-10	2108	1519	280	0.184	0.133	GO:0006793	BP	3	phosphorus metabolic process	3	ENSG00000004779,ENSG00000008294,ENSG00000010810,ENSG00000011052,ENSG00000011422,ENSG00000011454,ENSG00000014641,ENSG00000034152,ENSG00000034713,ENSG00000049860,ENSG00000051108,ENSG00000055208,ENSG00000058404,ENSG00000060237,ENSG00000065135,ENSG00000065427,ENSG00000065675,ENSG00000065883,ENSG00000066777,ENSG00000066926,ENSG00000068903,ENSG00000071242,ENSG00000072135,ENSG00000072803,ENSG00000073009…
V1	TRUE	3.02e-10	2069	1519	277	0.182	0.134	GO:0006796	BP	3	phosphate-containing compound metabolic process	4	ENSG00000004779,ENSG00000008294,ENSG00000010810,ENSG00000011052,ENSG00000011422,ENSG00000011454,ENSG00000014641,ENSG00000034152,ENSG00000034713,ENSG00000049860,ENSG00000051108,ENSG00000055208,ENSG00000058404,ENSG00000060237,ENSG00000065135,ENSG00000065427,ENSG00000065675,ENSG00000065883,ENSG00000066777,ENSG00000066926,ENSG00000068903,ENSG00000071242,ENSG00000072135,ENSG00000072803,ENSG00000073009…
V1	TRUE	8.3e-11	1093	1519	169	0.111	0.155	GO:0016310	BP	3	phosphorylation	5	ENSG00000004779,ENSG00000008294,ENSG00000010810,ENSG00000034152,ENSG00000051108,ENSG00000055208,ENSG00000058404,ENSG00000060237,ENSG00000065675,ENSG00000065883,ENSG00000066926,ENSG00000068903,ENSG00000071242,ENSG00000073009,ENSG00000074842,ENSG00000075711,ENSG00000077782,ENSG00000078061,ENSG00000079277,ENSG00000080815,ENSG00000082701,ENSG00000082805,ENSG00000084207,ENSG00000084234,ENSG00000086015…
V1	TRUE	0.00135	964	1519	123	0.081	0.128	GO:0019637	BP	3	organophosphate metabolic process	4	ENSG00000011052,ENSG00000011422,ENSG00000011454,ENSG00000014641,ENSG00000034713,ENSG00000049860,ENSG00000065135,ENSG00000065427,ENSG00000066777,ENSG00000075785,ENSG00000076043,ENSG00000076242,ENSG00000076864,ENSG00000078369,ENSG00000079459,ENSG00000080371,ENSG00000082701,ENSG00000084733,ENSG00000086598,ENSG00000089250,ENSG00000097033,ENSG00000099624,ENSG00000100151,ENSG00000100311,ENSG00000100591…
V1	TRUE	0.000201	561	1519	82	0.054	0.146	GO:0019693	BP	3	ribose phosphate metabolic process	5	ENSG00000011052,ENSG00000011454,ENSG00000065135,ENSG00000066777,ENSG00000075785,ENSG00000076242,ENSG00000076864,ENSG00000078369,ENSG00000080371,ENSG00000082701,ENSG00000084733,ENSG00000086598,ENSG00000089250,ENSG00000099624,ENSG00000100151,ENSG00000100664,ENSG00000101017,ENSG00000101199,ENSG00000101246,ENSG00000102606,ENSG00000103769,ENSG00000104388,ENSG00000105723,ENSG00000106069,ENSG00000106617…
V1	TRUE	3.82e-08	489	1519	86	0.057	0.176	GO:0046434	BP	3	organophosphate catabolic process	5	ENSG00000011454,ENSG00000034713,ENSG00000066777,ENSG00000075785,ENSG00000076242,ENSG00000076864,ENSG00000078369,ENSG00000080371,ENSG00000082701,ENSG00000084733,ENSG00000086598,ENSG00000099624,ENSG00000100151,ENSG00000100591,ENSG00000100664,ENSG00000101017,ENSG00000101199,ENSG00000101246,ENSG00000102606,ENSG00000103769,ENSG00000104388,ENSG00000105723,ENSG00000106069,ENSG00000108774,ENSG00000109756…
V1	TRUE	1.7e-25	4698	1519	618	0.407	0.132	GO:0044260	BP	3	cellular macromolecule metabolic process	3	ENSG00000003402,ENSG00000004478,ENSG00000004779,ENSG00000005812,ENSG00000006194,ENSG00000006468,ENSG00000007237,ENSG00000008018,ENSG00000008294,ENSG00000009307,ENSG00000009335,ENSG00000010244,ENSG00000010803,ENSG00000010810,ENSG00000010818,ENSG00000011007,ENSG00000011052,ENSG00000011422,ENSG00000012822,ENSG00000013374,ENSG00000013503,ENSG00000013561,ENSG00000015171,ENSG00000022840,ENSG00000023734…
V1	TRUE	1.35e-22	2714	1519	397	0.261	0.146	GO:0044267	BP	3	cellular protein metabolic process	4	ENSG00000004478,ENSG00000004779,ENSG00000005812,ENSG00000008018,ENSG00000008294,ENSG00000009335,ENSG00000010810,ENSG00000011422,ENSG00000013374,ENSG00000013561,ENSG00000031698,ENSG00000032742,ENSG00000033800,ENSG00000034152,ENSG00000034713,ENSG00000036257,ENSG00000043143,ENSG00000044446,ENSG00000047410,ENSG00000049860,ENSG00000051108,ENSG00000055208,ENSG00000055917,ENSG00000056661,ENSG00000057663…
V1	TRUE	4.47e-12	2113	1519	290	0.191	0.137	GO:0006464	BP	3	cellular protein modification process	5	ENSG00000004478,ENSG00000004779,ENSG00000005812,ENSG00000008018,ENSG00000008294,ENSG00000009335,ENSG00000010810,ENSG00000011422,ENSG00000013374,ENSG00000013561,ENSG00000033800,ENSG00000034152,ENSG00000036257,ENSG00000043143,ENSG00000044446,ENSG00000051108,ENSG00000055208,ENSG00000056661,ENSG00000057663,ENSG00000058404,ENSG00000060237,ENSG00000063438,ENSG00000065675,ENSG00000065802,ENSG00000065883…
V1	TRUE	1.03e-09	562	1519	100	0.066	0.178	GO:0070647	BP	3	protein modification by small protein conjugation or removal	6	ENSG00000005812,ENSG00000008018,ENSG00000009335,ENSG00000013374,ENSG00000013561,ENSG00000033800,ENSG00000036257,ENSG00000051108,ENSG00000057663,ENSG00000063438,ENSG00000065675,ENSG00000065802,ENSG00000068878,ENSG00000072609,ENSG00000072803,ENSG00000076321,ENSG00000077721,ENSG00000078043,ENSG00000078967,ENSG00000080561,ENSG00000080815,ENSG00000081377,ENSG00000086758,ENSG00000087206,ENSG00000089053…
V1	TRUE	0.0405	85	1519	16	0.011	0.188	GO:0070646	BP	3	protein modification by small protein removal	7	ENSG00000087206,ENSG00000102226,ENSG00000108773,ENSG00000111652,ENSG00000111667,ENSG00000114316,ENSG00000115233,ENSG00000118503,ENSG00000121022,ENSG00000124356,ENSG00000124422,ENSG00000132109,ENSG00000138663,ENSG00000163904,ENSG00000166337,ENSG00000167770
V1	TRUE	5.75e-10	488	1519	91	0.06	0.186	GO:0032446	BP	3	protein modification by small protein conjugation	7	ENSG00000005812,ENSG00000008018,ENSG00000009335,ENSG00000013374,ENSG00000013561,ENSG00000033800,ENSG00000036257,ENSG00000051108,ENSG00000057663,ENSG00000063438,ENSG00000065675,ENSG00000065802,ENSG00000068878,ENSG00000072609,ENSG00000072803,ENSG00000076321,ENSG00000077721,ENSG00000078043,ENSG00000078967,ENSG00000080561,ENSG00000080815,ENSG00000081377,ENSG00000086758,ENSG00000089053,ENSG00000089094…
V1	TRUE	5.91e-09	456	1519	84	0.055	0.184	GO:0016567	BP	3	protein ubiquitination	8	ENSG00000005812,ENSG00000008018,ENSG00000009335,ENSG00000013374,ENSG00000013561,ENSG00000036257,ENSG00000051108,ENSG00000057663,ENSG00000065675,ENSG00000065802,ENSG00000068878,ENSG00000072609,ENSG00000072803,ENSG00000076321,ENSG00000077721,ENSG00000078967,ENSG00000080561,ENSG00000080815,ENSG00000081377,ENSG00000086758,ENSG00000089053,ENSG00000089094,ENSG00000092148,ENSG00000094631,ENSG00000100387…
V1	TRUE	0.0105	42	1519	11	0.007	0.262	GO:0006513	BP	3	protein monoubiquitination	9	ENSG00000036257,ENSG00000086758,ENSG00000089094,ENSG00000100387,ENSG00000107341,ENSG00000131508,ENSG00000132109,ENSG00000155827,ENSG00000163602,ENSG00000198730,ENSG00000204227
V1	TRUE	1.06e-08	185	1519	45	0.03	0.243	GO:0000209	BP	3	protein polyubiquitination	9	ENSG00000008018,ENSG00000009335,ENSG00000036257,ENSG00000068878,ENSG00000072609,ENSG00000072803,ENSG00000077721,ENSG00000078967,ENSG00000086758,ENSG00000089053,ENSG00000094631,ENSG00000100804,ENSG00000100902,ENSG00000104517,ENSG00000106588,ENSG00000107341,ENSG00000108294,ENSG00000108523,ENSG00000108671,ENSG00000110330,ENSG00000110344,ENSG00000112130,ENSG00000115233,ENSG00000118503,ENSG00000119401…
V1	TRUE	0.00864	147	1519	26	0.017	0.177	GO:0043543	BP	3	protein acylation	6	ENSG00000043143,ENSG00000056661,ENSG00000071243,ENSG00000077684,ENSG00000083168,ENSG00000084676,ENSG00000089250,ENSG00000108773,ENSG00000124422,ENSG00000125484,ENSG00000125538,ENSG00000135341,ENSG00000135441,ENSG00000136504,ENSG00000136715,ENSG00000138032,ENSG00000146701,ENSG00000147162,ENSG00000148229,ENSG00000153786,ENSG00000156650,ENSG00000157212,ENSG00000159692,ENSG00000162227,ENSG00000162302…
V1	TRUE	0.0111	134	1519	24	0.016	0.179	GO:0006473	BP	3	protein acetylation	7	ENSG00000043143,ENSG00000056661,ENSG00000071243,ENSG00000077684,ENSG00000083168,ENSG00000084676,ENSG00000089250,ENSG00000108773,ENSG00000124422,ENSG00000125484,ENSG00000125538,ENSG00000135341,ENSG00000135441,ENSG00000136504,ENSG00000136715,ENSG00000146701,ENSG00000147162,ENSG00000148229,ENSG00000156650,ENSG00000157212,ENSG00000159692,ENSG00000162227,ENSG00000162302,ENSG00000166337
V1	TRUE	0.00469	119	1519	23	0.015	0.193	GO:0006475	BP	3	internal protein amino acid acetylation	8	ENSG00000043143,ENSG00000056661,ENSG00000071243,ENSG00000077684,ENSG00000083168,ENSG00000084676,ENSG00000089250,ENSG00000108773,ENSG00000124422,ENSG00000125484,ENSG00000125538,ENSG00000135341,ENSG00000136504,ENSG00000136715,ENSG00000146701,ENSG00000147162,ENSG00000148229,ENSG00000156650,ENSG00000157212,ENSG00000159692,ENSG00000162227,ENSG00000162302,ENSG00000166337
V1	TRUE	0.00776	590	1519	78	0.051	0.132	GO:0018193	BP	3	peptidyl-amino acid modification	6	ENSG00000004478,ENSG00000010810,ENSG00000043143,ENSG00000056661,ENSG00000058404,ENSG00000071242,ENSG00000071243,ENSG00000077684,ENSG00000077782,ENSG00000078061,ENSG00000079277,ENSG00000080815,ENSG00000082701,ENSG00000083168,ENSG00000084072,ENSG00000084676,ENSG00000089159,ENSG00000089250,ENSG00000094631,ENSG00000097007,ENSG00000100034,ENSG00000100311,ENSG00000101017,ENSG00000102931,ENSG00000105568…
V1	TRUE	0.0151	114	1519	21	0.014	0.184	GO:0018209	BP	3	peptidyl-serine modification	7	ENSG00000058404,ENSG00000071242,ENSG00000078061,ENSG00000079277,ENSG00000082701,ENSG00000100034,ENSG00000100311,ENSG00000105723,ENSG00000112062,ENSG00000116670,ENSG00000132155,ENSG00000132376,ENSG00000140538,ENSG00000143575,ENSG00000146872,ENSG00000149311,ENSG00000154342,ENSG00000156711,ENSG00000157540,ENSG00000162302,ENSG00000162889
V1	TRUE	0.0117	150	1519	26	0.017	0.173	GO:0018205	BP	3	peptidyl-lysine modification	7	ENSG00000043143,ENSG00000056661,ENSG00000071243,ENSG00000077684,ENSG00000083168,ENSG00000084676,ENSG00000089250,ENSG00000094631,ENSG00000108773,ENSG00000124422,ENSG00000125484,ENSG00000125538,ENSG00000135341,ENSG00000135441,ENSG00000136504,ENSG00000136715,ENSG00000145391,ENSG00000147162,ENSG00000148229,ENSG00000156650,ENSG00000157212,ENSG00000159692,ENSG00000162227,ENSG00000162302,ENSG00000166337…
V1	TRUE	0.00247	114	1519	23	0.015	0.202	GO:0018394	BP	3	peptidyl-lysine acetylation	8	ENSG00000043143,ENSG00000056661,ENSG00000071243,ENSG00000077684,ENSG00000083168,ENSG00000084676,ENSG00000089250,ENSG00000108773,ENSG00000124422,ENSG00000125484,ENSG00000125538,ENSG00000135341,ENSG00000135441,ENSG00000136504,ENSG00000136715,ENSG00000147162,ENSG00000148229,ENSG00000156650,ENSG00000157212,ENSG00000159692,ENSG00000162227,ENSG00000162302,ENSG00000166337
V1	TRUE	0.00428	111	1519	22	0.014	0.198	GO:0018393	BP	3	internal peptidyl-lysine acetylation	9	ENSG00000043143,ENSG00000056661,ENSG00000071243,ENSG00000077684,ENSG00000083168,ENSG00000084676,ENSG00000089250,ENSG00000108773,ENSG00000124422,ENSG00000125484,ENSG00000125538,ENSG00000135341,ENSG00000136504,ENSG00000136715,ENSG00000147162,ENSG00000148229,ENSG00000156650,ENSG00000157212,ENSG00000159692,ENSG00000162227,ENSG00000162302,ENSG00000166337
V1	TRUE	4.27e-06	960	1519	135	0.089	0.141	GO:0006468	BP	3	protein phosphorylation	6	ENSG00000008294,ENSG00000010810,ENSG00000034152,ENSG00000051108,ENSG00000055208,ENSG00000058404,ENSG00000060237,ENSG00000065675,ENSG00000065883,ENSG00000066926,ENSG00000071242,ENSG00000073009,ENSG00000074842,ENSG00000075711,ENSG00000077782,ENSG00000078061,ENSG00000079277,ENSG00000080815,ENSG00000082701,ENSG00000082805,ENSG00000084207,ENSG00000084234,ENSG00000086015,ENSG00000087274,ENSG00000089159…
V1	TRUE	0.00738	108	1519	21	0.014	0.194	GO:0018105	BP	3	peptidyl-serine phosphorylation	7	ENSG00000058404,ENSG00000071242,ENSG00000078061,ENSG00000079277,ENSG00000082701,ENSG00000100034,ENSG00000100311,ENSG00000105723,ENSG00000112062,ENSG00000116670,ENSG00000132155,ENSG00000132376,ENSG00000140538,ENSG00000143575,ENSG00000146872,ENSG00000149311,ENSG00000154342,ENSG00000156711,ENSG00000157540,ENSG00000162302,ENSG00000162889
V1	TRUE	0.00092	257	1519	43	0.028	0.167	GO:0016570	BP	3	histone modification	6	ENSG00000043143,ENSG00000056661,ENSG00000068903,ENSG00000071243,ENSG00000077684,ENSG00000077721,ENSG00000083168,ENSG00000084676,ENSG00000086758,ENSG00000087206,ENSG00000089094,ENSG00000089250,ENSG00000094631,ENSG00000104517,ENSG00000108773,ENSG00000112130,ENSG00000123374,ENSG00000124422,ENSG00000125484,ENSG00000125538,ENSG00000129691,ENSG00000135341,ENSG00000136504,ENSG00000136715,ENSG00000140464…
V1	TRUE	0.000372	35	1519	12	0.008	0.343	GO:0016574	BP	3	histone ubiquitination	7	ENSG00000077721,ENSG00000086758,ENSG00000089094,ENSG00000104517,ENSG00000112130,ENSG00000124422,ENSG00000155827,ENSG00000163602,ENSG00000167770,ENSG00000177889,ENSG00000198730,ENSG00000204227
V1	TRUE	0.0131	20	1519	7	0.005	0.35	GO:0033522	BP	3	histone H2A ubiquitination	8	ENSG00000077721,ENSG00000089094,ENSG00000104517,ENSG00000112130,ENSG00000163602,ENSG00000167770,ENSG00000204227
V1	TRUE	0.00439	104	1519	21	0.014	0.202	GO:0016573	BP	3	histone acetylation	7	ENSG00000043143,ENSG00000056661,ENSG00000071243,ENSG00000077684,ENSG00000083168,ENSG00000084676,ENSG00000089250,ENSG00000108773,ENSG00000124422,ENSG00000125484,ENSG00000125538,ENSG00000135341,ENSG00000136504,ENSG00000136715,ENSG00000147162,ENSG00000148229,ENSG00000156650,ENSG00000157212,ENSG00000159692,ENSG00000162227,ENSG00000162302
V1	TRUE	0.0192	45	1519	11	0.007	0.244	GO:0043966	BP	3	histone H3 acetylation	8	ENSG00000043143,ENSG00000077684,ENSG00000083168,ENSG00000108773,ENSG00000135341,ENSG00000136504,ENSG00000136715,ENSG00000148229,ENSG00000156650,ENSG00000162227,ENSG00000166337
V1	TRUE	9.89e-22	1540	1519	258	0.17	0.168	GO:0044248	BP	3	cellular catabolic process	3	ENSG00000005812,ENSG00000008018,ENSG00000009307,ENSG00000009335,ENSG00000011454,ENSG00000013374,ENSG00000033800,ENSG00000034713,ENSG00000036257,ENSG00000049860,ENSG00000051108,ENSG00000057663,ENSG00000063046,ENSG00000063177,ENSG00000066777,ENSG00000068878,ENSG00000068903,ENSG00000070756,ENSG00000072609,ENSG00000072803,ENSG00000075785,ENSG00000076242,ENSG00000076321,ENSG00000076864,ENSG00000077721…
V1	TRUE	5.49e-20	688	1519	143	0.094	0.208	GO:0044265	BP	3	cellular macromolecule catabolic process	4	ENSG00000005812,ENSG00000008018,ENSG00000009307,ENSG00000009335,ENSG00000013374,ENSG00000033800,ENSG00000034713,ENSG00000036257,ENSG00000051108,ENSG00000063046,ENSG00000063177,ENSG00000068878,ENSG00000068903,ENSG00000070756,ENSG00000072609,ENSG00000072803,ENSG00000075785,ENSG00000076242,ENSG00000076321,ENSG00000077721,ENSG00000080815,ENSG00000083845,ENSG00000086758,ENSG00000089009,ENSG00000089053…
V1	TRUE	1.74e-12	338	1519	76	0.05	0.225	GO:0043632	BP	3	modification-dependent macromolecule catabolic process	5	ENSG00000005812,ENSG00000008018,ENSG00000009335,ENSG00000013374,ENSG00000033800,ENSG00000036257,ENSG00000051108,ENSG00000068878,ENSG00000068903,ENSG00000072609,ENSG00000072803,ENSG00000076321,ENSG00000077721,ENSG00000080815,ENSG00000086758,ENSG00000089053,ENSG00000092148,ENSG00000094631,ENSG00000100225,ENSG00000100387,ENSG00000100804,ENSG00000100902,ENSG00000100991,ENSG00000101557,ENSG00000102226…
V1	TRUE	4.3e-13	363	1519	81	0.053	0.223	GO:0044257	BP	3	cellular protein catabolic process	5	ENSG00000005812,ENSG00000008018,ENSG00000009335,ENSG00000013374,ENSG00000033800,ENSG00000034713,ENSG00000036257,ENSG00000051108,ENSG00000068878,ENSG00000068903,ENSG00000072609,ENSG00000072803,ENSG00000075785,ENSG00000076321,ENSG00000077721,ENSG00000080815,ENSG00000086758,ENSG00000089053,ENSG00000092148,ENSG00000094631,ENSG00000100225,ENSG00000100387,ENSG00000100804,ENSG00000100902,ENSG00000100991…
V1	TRUE	2.83e-13	347	1519	79	0.052	0.228	GO:0051603	BP	3	proteolysis involved in cellular protein catabolic process	6	ENSG00000005812,ENSG00000008018,ENSG00000009335,ENSG00000013374,ENSG00000033800,ENSG00000034713,ENSG00000036257,ENSG00000051108,ENSG00000068878,ENSG00000068903,ENSG00000072609,ENSG00000072803,ENSG00000076321,ENSG00000077721,ENSG00000080815,ENSG00000086758,ENSG00000089053,ENSG00000092148,ENSG00000094631,ENSG00000100225,ENSG00000100387,ENSG00000100804,ENSG00000100902,ENSG00000100991,ENSG00000101557…
V1	TRUE	1.95e-08	262	1519	56	0.037	0.214	GO:0010498	BP	3	proteasomal protein catabolic process	7	ENSG00000005812,ENSG00000008018,ENSG00000013374,ENSG00000033800,ENSG00000034713,ENSG00000036257,ENSG00000068878,ENSG00000068903,ENSG00000072803,ENSG00000076321,ENSG00000080815,ENSG00000089053,ENSG00000100387,ENSG00000100804,ENSG00000100902,ENSG00000101557,ENSG00000103275,ENSG00000106588,ENSG00000106803,ENSG00000108294,ENSG00000108671,ENSG00000109501,ENSG00000110330,ENSG00000111667,ENSG00000115233…
V1	TRUE	9.06e-13	334	1519	76	0.05	0.228	GO:0019941	BP	3	modification-dependent protein catabolic process	7	ENSG00000005812,ENSG00000008018,ENSG00000009335,ENSG00000013374,ENSG00000033800,ENSG00000036257,ENSG00000051108,ENSG00000068878,ENSG00000068903,ENSG00000072609,ENSG00000072803,ENSG00000076321,ENSG00000077721,ENSG00000080815,ENSG00000086758,ENSG00000089053,ENSG00000092148,ENSG00000094631,ENSG00000100225,ENSG00000100387,ENSG00000100804,ENSG00000100902,ENSG00000100991,ENSG00000101557,ENSG00000102226…
V1	TRUE	1.96e-12	332	1519	75	0.049	0.226	GO:0006511	BP	3	ubiquitin-dependent protein catabolic process	8	ENSG00000005812,ENSG00000008018,ENSG00000009335,ENSG00000013374,ENSG00000033800,ENSG00000036257,ENSG00000051108,ENSG00000068878,ENSG00000068903,ENSG00000072609,ENSG00000072803,ENSG00000076321,ENSG00000077721,ENSG00000080815,ENSG00000086758,ENSG00000089053,ENSG00000092148,ENSG00000094631,ENSG00000100225,ENSG00000100387,ENSG00000100804,ENSG00000100902,ENSG00000100991,ENSG00000101557,ENSG00000102226…
V1	TRUE	2.54e-08	250	1519	54	0.036	0.216	GO:0043161	BP	3	proteasomal ubiquitin-dependent protein catabolic process	9	ENSG00000005812,ENSG00000008018,ENSG00000013374,ENSG00000033800,ENSG00000036257,ENSG00000068878,ENSG00000068903,ENSG00000072803,ENSG00000076321,ENSG00000080815,ENSG00000089053,ENSG00000100387,ENSG00000100804,ENSG00000100902,ENSG00000103275,ENSG00000106588,ENSG00000106803,ENSG00000108294,ENSG00000108671,ENSG00000109501,ENSG00000110330,ENSG00000111667,ENSG00000115233,ENSG00000116044,ENSG00000116670…
V1	TRUE	0.00104	101	1519	22	0.014	0.218	GO:0031145	BP	3	anaphase-promoting complex-dependent proteasomal ubiquitin-dependent protein catabolic process	10	ENSG00000008018,ENSG00000068878,ENSG00000089053,ENSG00000100804,ENSG00000100902,ENSG00000106588,ENSG00000108294,ENSG00000108671,ENSG00000115233,ENSG00000116670,ENSG00000117399,ENSG00000123374,ENSG00000126067,ENSG00000129084,ENSG00000136930,ENSG00000154473,ENSG00000161057,ENSG00000163636,ENSG00000175166,ENSG00000185627,ENSG00000196510,ENSG00000197170
V1	TRUE	0.0291	54	1519	12	0.008	0.222	GO:0042787	BP	3	protein ubiquitination involved in ubiquitin-dependent protein catabolic process	9	ENSG00000009335,ENSG00000080815,ENSG00000086758,ENSG00000092148,ENSG00000104517,ENSG00000119401,ENSG00000123091,ENSG00000130939,ENSG00000135506,ENSG00000140464,ENSG00000167986,ENSG00000177479
V1	TRUE	1.22e-22	3654	1519	499	0.329	0.137	GO:0046483	BP	3	heterocycle metabolic process	3	ENSG00000003402,ENSG00000006194,ENSG00000006468,ENSG00000007237,ENSG00000008018,ENSG00000009307,ENSG00000010244,ENSG00000010803,ENSG00000010818,ENSG00000011007,ENSG00000011052,ENSG00000011454,ENSG00000012822,ENSG00000013503,ENSG00000013561,ENSG00000014641,ENSG00000015171,ENSG00000022840,ENSG00000023734,ENSG00000025800,ENSG00000029363,ENSG00000031698,ENSG00000033800,ENSG00000034152,ENSG00000034713…
V1	TRUE	1.99e-14	822	1519	147	0.097	0.179	GO:0046700	BP	3	heterocycle catabolic process	4	ENSG00000009307,ENSG00000011454,ENSG00000034713,ENSG00000063046,ENSG00000063177,ENSG00000066777,ENSG00000070756,ENSG00000075785,ENSG00000076242,ENSG00000076864,ENSG00000078369,ENSG00000080371,ENSG00000082701,ENSG00000083845,ENSG00000084733,ENSG00000086598,ENSG00000089009,ENSG00000099624,ENSG00000100151,ENSG00000100591,ENSG00000100664,ENSG00000101017,ENSG00000101199,ENSG00000101246,ENSG00000101444…
V1	TRUE	3.96e-22	3644	1519	496	0.327	0.136	GO:0006725	BP	3	cellular aromatic compound metabolic process	3	ENSG00000003402,ENSG00000006194,ENSG00000006468,ENSG00000007237,ENSG00000008018,ENSG00000009307,ENSG00000010244,ENSG00000010803,ENSG00000010818,ENSG00000011007,ENSG00000011052,ENSG00000011454,ENSG00000012822,ENSG00000013503,ENSG00000013561,ENSG00000014641,ENSG00000015171,ENSG00000022840,ENSG00000023734,ENSG00000025800,ENSG00000029363,ENSG00000031698,ENSG00000033800,ENSG00000034152,ENSG00000034713…
V1	TRUE	4.49e-14	822	1519	146	0.096	0.178	GO:0019439	BP	3	aromatic compound catabolic process	4	ENSG00000009307,ENSG00000011454,ENSG00000034713,ENSG00000063046,ENSG00000063177,ENSG00000066777,ENSG00000070756,ENSG00000075785,ENSG00000076242,ENSG00000076864,ENSG00000078369,ENSG00000080371,ENSG00000082701,ENSG00000083845,ENSG00000084733,ENSG00000086598,ENSG00000089009,ENSG00000093010,ENSG00000099624,ENSG00000100151,ENSG00000100591,ENSG00000100664,ENSG00000101017,ENSG00000101199,ENSG00000101246…
V1	TRUE	5.55e-09	381	1519	74	0.049	0.194	GO:0006091	BP	3	generation of precursor metabolites and energy	3	ENSG00000004779,ENSG00000014641,ENSG00000044446,ENSG00000066926,ENSG00000074800,ENSG00000078369,ENSG00000079739,ENSG00000082701,ENSG00000090266,ENSG00000091140,ENSG00000091483,ENSG00000099624,ENSG00000100644,ENSG00000101365,ENSG00000102125,ENSG00000102144,ENSG00000102893,ENSG00000104812,ENSG00000105220,ENSG00000105723,ENSG00000106617,ENSG00000108946,ENSG00000110717,ENSG00000110955,ENSG00000111640…
V1	TRUE	1.13e-07	77	1519	25	0.016	0.325	GO:0006119	BP	3	oxidative phosphorylation	4	ENSG00000004779,ENSG00000090266,ENSG00000091140,ENSG00000099624,ENSG00000102125,ENSG00000110717,ENSG00000119421,ENSG00000125356,ENSG00000130414,ENSG00000131495,ENSG00000136521,ENSG00000139180,ENSG00000145494,ENSG00000147684,ENSG00000151366,ENSG00000158864,ENSG00000164258,ENSG00000165629,ENSG00000166136,ENSG00000167186,ENSG00000167792,ENSG00000167985,ENSG00000168653,ENSG00000183648,ENSG00000184983
V1	TRUE	3.58e-10	3265	1519	403	0.265	0.123	GO:0044249	BP	3	cellular biosynthetic process	3	ENSG00000003402,ENSG00000004779,ENSG00000006194,ENSG00000006468,ENSG00000006530,ENSG00000007237,ENSG00000009307,ENSG00000010244,ENSG00000010803,ENSG00000010818,ENSG00000011007,ENSG00000011052,ENSG00000011422,ENSG00000012822,ENSG00000013503,ENSG00000013561,ENSG00000015171,ENSG00000022840,ENSG00000023734,ENSG00000025800,ENSG00000029363,ENSG00000031698,ENSG00000033800,ENSG00000034152,ENSG00000038274…
V1	TRUE	2.24e-12	2165	1519	297	0.196	0.137	GO:0018130	BP	3	heterocycle biosynthetic process	4	ENSG00000003402,ENSG00000006194,ENSG00000006468,ENSG00000007237,ENSG00000009307,ENSG00000010244,ENSG00000010803,ENSG00000010818,ENSG00000011007,ENSG00000011052,ENSG00000012822,ENSG00000013503,ENSG00000013561,ENSG00000015171,ENSG00000022840,ENSG00000023734,ENSG00000025800,ENSG00000029363,ENSG00000031698,ENSG00000033800,ENSG00000034152,ENSG00000038274,ENSG00000047410,ENSG00000049860,ENSG00000055208…
V1	TRUE	0.0325	8	1519	4	0.003	0.5	GO:0046112	BP	3	nucleobase biosynthetic process	5	ENSG00000128050,ENSG00000147224,ENSG00000163655,ENSG00000165704
V1	TRUE	2.24e-12	2165	1519	297	0.196	0.137	GO:0019438	BP	3	aromatic compound biosynthetic process	4	ENSG00000003402,ENSG00000006194,ENSG00000006468,ENSG00000007237,ENSG00000009307,ENSG00000010244,ENSG00000010803,ENSG00000010818,ENSG00000011007,ENSG00000011052,ENSG00000012822,ENSG00000013503,ENSG00000013561,ENSG00000015171,ENSG00000022840,ENSG00000023734,ENSG00000025800,ENSG00000029363,ENSG00000031698,ENSG00000033800,ENSG00000034152,ENSG00000038274,ENSG00000047410,ENSG00000049860,ENSG00000055208…
V1	TRUE	1.38e-12	2571	1519	342	0.225	0.133	GO:0034645	BP	3	cellular macromolecule biosynthetic process	4	ENSG00000003402,ENSG00000006194,ENSG00000006468,ENSG00000007237,ENSG00000009307,ENSG00000010244,ENSG00000010803,ENSG00000010818,ENSG00000011007,ENSG00000011052,ENSG00000011422,ENSG00000012822,ENSG00000013503,ENSG00000013561,ENSG00000015171,ENSG00000022840,ENSG00000023734,ENSG00000025800,ENSG00000029363,ENSG00000031698,ENSG00000033800,ENSG00000034152,ENSG00000038274,ENSG00000047410,ENSG00000049860…
V1	TRUE	2e-12	366	1519	80	0.053	0.219	GO:0006412	BP	3	translation	5	ENSG00000031698,ENSG00000047410,ENSG00000055917,ENSG00000063046,ENSG00000063177,ENSG00000065427,ENSG00000066926,ENSG00000067560,ENSG00000070756,ENSG00000070785,ENSG00000079277,ENSG00000083845,ENSG00000084623,ENSG00000087074,ENSG00000089009,ENSG00000090861,ENSG00000099875,ENSG00000100129,ENSG00000100353,ENSG00000100664,ENSG00000104408,ENSG00000104529,ENSG00000106105,ENSG00000106263,ENSG00000106305…
V1	TRUE	1.59e-07	112	1519	31	0.02	0.277	GO:0006415	BP	3	translational termination	6	ENSG00000063177,ENSG00000083845,ENSG00000089009,ENSG00000108107,ENSG00000114391,ENSG00000116251,ENSG00000131469,ENSG00000132541,ENSG00000136942,ENSG00000137154,ENSG00000138326,ENSG00000142534,ENSG00000142676,ENSG00000145592,ENSG00000149273,ENSG00000149806,ENSG00000156482,ENSG00000161016,ENSG00000166441,ENSG00000171858,ENSG00000172809,ENSG00000174748,ENSG00000177600,ENSG00000177954,ENSG00000182899…
V1	TRUE	4.58e-07	129	1519	33	0.022	0.256	GO:0006414	BP	3	translational elongation	5	ENSG00000063177,ENSG00000083845,ENSG00000089009,ENSG00000104529,ENSG00000108107,ENSG00000112130,ENSG00000114391,ENSG00000116251,ENSG00000131469,ENSG00000136942,ENSG00000137154,ENSG00000138326,ENSG00000142534,ENSG00000142676,ENSG00000145592,ENSG00000149273,ENSG00000149806,ENSG00000156482,ENSG00000161016,ENSG00000166441,ENSG00000167658,ENSG00000171858,ENSG00000172809,ENSG00000174748,ENSG00000177600…
V1	TRUE	1.16e-20	3899	1519	517	0.34	0.133	GO:0034641	BP	3	cellular nitrogen compound metabolic process	3	ENSG00000003402,ENSG00000006194,ENSG00000006468,ENSG00000007237,ENSG00000008018,ENSG00000009307,ENSG00000010244,ENSG00000010803,ENSG00000010818,ENSG00000011007,ENSG00000011052,ENSG00000011454,ENSG00000012822,ENSG00000013503,ENSG00000013561,ENSG00000014641,ENSG00000015171,ENSG00000022840,ENSG00000023734,ENSG00000025800,ENSG00000029363,ENSG00000031698,ENSG00000033800,ENSG00000034152,ENSG00000034713…
V1	TRUE	2.45e-14	824	1519	147	0.097	0.178	GO:0044270	BP	3	cellular nitrogen compound catabolic process	4	ENSG00000009307,ENSG00000011454,ENSG00000034713,ENSG00000063046,ENSG00000063177,ENSG00000066777,ENSG00000070756,ENSG00000075785,ENSG00000076242,ENSG00000076864,ENSG00000078369,ENSG00000080371,ENSG00000082701,ENSG00000083845,ENSG00000084733,ENSG00000086598,ENSG00000089009,ENSG00000099624,ENSG00000100151,ENSG00000100591,ENSG00000100664,ENSG00000101017,ENSG00000101199,ENSG00000101246,ENSG00000101444…
V1	TRUE	9.12e-12	2226	1519	301	0.198	0.135	GO:0044271	BP	3	cellular nitrogen compound biosynthetic process	4	ENSG00000003402,ENSG00000006194,ENSG00000006468,ENSG00000007237,ENSG00000009307,ENSG00000010244,ENSG00000010803,ENSG00000010818,ENSG00000011007,ENSG00000011052,ENSG00000012822,ENSG00000013503,ENSG00000013561,ENSG00000015171,ENSG00000022840,ENSG00000023734,ENSG00000025800,ENSG00000029363,ENSG00000031698,ENSG00000033800,ENSG00000034152,ENSG00000038274,ENSG00000047410,ENSG00000049860,ENSG00000055208…
V1	TRUE	5.87e-05	628	1519	92	0.061	0.146	GO:0072521	BP	3	purine-containing compound metabolic process	4	ENSG00000011052,ENSG00000011454,ENSG00000034713,ENSG00000038274,ENSG00000065135,ENSG00000066777,ENSG00000075785,ENSG00000076242,ENSG00000076864,ENSG00000078369,ENSG00000080371,ENSG00000082701,ENSG00000084733,ENSG00000086598,ENSG00000089250,ENSG00000099624,ENSG00000100151,ENSG00000100591,ENSG00000100664,ENSG00000100714,ENSG00000101017,ENSG00000101199,ENSG00000101246,ENSG00000101444,ENSG00000102606…
V1	TRUE	2e-08	452	1519	82	0.054	0.181	GO:0072523	BP	3	purine-containing compound catabolic process	5	ENSG00000011454,ENSG00000034713,ENSG00000066777,ENSG00000075785,ENSG00000076242,ENSG00000076864,ENSG00000078369,ENSG00000080371,ENSG00000082701,ENSG00000084733,ENSG00000086598,ENSG00000099624,ENSG00000100151,ENSG00000100591,ENSG00000100664,ENSG00000101017,ENSG00000101199,ENSG00000101246,ENSG00000101444,ENSG00000102606,ENSG00000103769,ENSG00000104388,ENSG00000106069,ENSG00000108774,ENSG00000109756…
V1	TRUE	2.07e-24	3536	1519	493	0.325	0.139	GO:0006139	BP	3	nucleobase-containing compound metabolic process	4	ENSG00000003402,ENSG00000006194,ENSG00000006468,ENSG00000007237,ENSG00000008018,ENSG00000009307,ENSG00000010244,ENSG00000010803,ENSG00000010818,ENSG00000011007,ENSG00000011052,ENSG00000011454,ENSG00000012822,ENSG00000013503,ENSG00000013561,ENSG00000014641,ENSG00000015171,ENSG00000022840,ENSG00000023734,ENSG00000025800,ENSG00000029363,ENSG00000031698,ENSG00000033800,ENSG00000034152,ENSG00000034713…
V1	TRUE	1.8e-17	2870	1519	395	0.26	0.138	GO:0090304	BP	3	nucleic acid metabolic process	5	ENSG00000003402,ENSG00000006194,ENSG00000006468,ENSG00000007237,ENSG00000008018,ENSG00000009307,ENSG00000010244,ENSG00000010803,ENSG00000010818,ENSG00000011007,ENSG00000011052,ENSG00000012822,ENSG00000013503,ENSG00000013561,ENSG00000015171,ENSG00000022840,ENSG00000023734,ENSG00000025800,ENSG00000029363,ENSG00000031698,ENSG00000033800,ENSG00000034152,ENSG00000037897,ENSG00000039123,ENSG00000047410…
V1	TRUE	2.43e-21	2467	1519	365	0.24	0.148	GO:0016070	BP	3	RNA metabolic process	6	ENSG00000003402,ENSG00000006194,ENSG00000006468,ENSG00000007237,ENSG00000008018,ENSG00000009307,ENSG00000010244,ENSG00000010803,ENSG00000010818,ENSG00000011007,ENSG00000011052,ENSG00000012822,ENSG00000013503,ENSG00000013561,ENSG00000015171,ENSG00000022840,ENSG00000023734,ENSG00000025800,ENSG00000029363,ENSG00000031698,ENSG00000033800,ENSG00000034152,ENSG00000037897,ENSG00000039123,ENSG00000047410…
V1	TRUE	0.00191	171	1519	31	0.02	0.181	GO:0034660	BP	3	ncRNA metabolic process	7	ENSG00000031698,ENSG00000037897,ENSG00000039123,ENSG00000047410,ENSG00000065427,ENSG00000090861,ENSG00000092208,ENSG00000102309,ENSG00000104613,ENSG00000105171,ENSG00000105202,ENSG00000106105,ENSG00000106305,ENSG00000108651,ENSG00000110619,ENSG00000111641,ENSG00000114503,ENSG00000116455,ENSG00000117133,ENSG00000125743,ENSG00000125835,ENSG00000133703,ENSG00000133706,ENSG00000134440,ENSG00000135698…
V1	TRUE	0.0297	61	1519	13	0.009	0.213	GO:0016072	BP	3	rRNA metabolic process	8	ENSG00000039123,ENSG00000102309,ENSG00000105171,ENSG00000105202,ENSG00000108651,ENSG00000111641,ENSG00000117133,ENSG00000135698,ENSG00000136271,ENSG00000137154,ENSG00000138326,ENSG00000138442,ENSG00000141543
V1	TRUE	4.77e-24	594	1519	138	0.091	0.232	GO:0016071	BP	3	mRNA metabolic process	7	ENSG00000008018,ENSG00000009307,ENSG00000023734,ENSG00000039123,ENSG00000051596,ENSG00000063046,ENSG00000063177,ENSG00000065883,ENSG00000068878,ENSG00000070756,ENSG00000076242,ENSG00000077312,ENSG00000082898,ENSG00000083312,ENSG00000083845,ENSG00000083896,ENSG00000084072,ENSG00000089009,ENSG00000089280,ENSG00000090060,ENSG00000092208,ENSG00000096063,ENSG00000096401,ENSG00000099783,ENSG00000099995…
V1	TRUE	4.26e-15	498	1519	105	0.069	0.211	GO:0006396	BP	3	RNA processing	7	ENSG00000023734,ENSG00000031698,ENSG00000037897,ENSG00000039123,ENSG00000051596,ENSG00000063046,ENSG00000065427,ENSG00000065883,ENSG00000070756,ENSG00000076242,ENSG00000077312,ENSG00000083635,ENSG00000083896,ENSG00000084072,ENSG00000089280,ENSG00000090060,ENSG00000090861,ENSG00000092208,ENSG00000096063,ENSG00000096401,ENSG00000099783,ENSG00000099995,ENSG00000100138,ENSG00000100201,ENSG00000100461…
V1	TRUE	0.00944	110	1519	21	0.014	0.191	GO:0034470	BP	3	ncRNA processing	8	ENSG00000031698,ENSG00000037897,ENSG00000039123,ENSG00000065427,ENSG00000090861,ENSG00000102309,ENSG00000104613,ENSG00000105171,ENSG00000105202,ENSG00000108651,ENSG00000111641,ENSG00000117133,ENSG00000135698,ENSG00000136271,ENSG00000137154,ENSG00000138326,ENSG00000138442,ENSG00000141543,ENSG00000142676,ENSG00000143624,ENSG00000145912
V1	TRUE	0.0132	56	1519	13	0.009	0.232	GO:0006364	BP	3	rRNA processing	9	ENSG00000039123,ENSG00000102309,ENSG00000105171,ENSG00000105202,ENSG00000108651,ENSG00000111641,ENSG00000117133,ENSG00000135698,ENSG00000136271,ENSG00000137154,ENSG00000138326,ENSG00000138442,ENSG00000141543
V1	TRUE	1.3e-12	290	1519	69	0.045	0.238	GO:0008380	BP	3	RNA splicing	8	ENSG00000023734,ENSG00000039123,ENSG00000051596,ENSG00000065883,ENSG00000070756,ENSG00000077312,ENSG00000083896,ENSG00000084072,ENSG00000089280,ENSG00000090060,ENSG00000092208,ENSG00000096063,ENSG00000096401,ENSG00000099783,ENSG00000099995,ENSG00000100138,ENSG00000100650,ENSG00000100836,ENSG00000101811,ENSG00000104824,ENSG00000104852,ENSG00000104859,ENSG00000105298,ENSG00000105323,ENSG00000105568…
V1	TRUE	2.29e-12	242	1519	61	0.04	0.252	GO:0000375	BP	3	RNA splicing, via transesterification reactions	9	ENSG00000039123,ENSG00000065883,ENSG00000070756,ENSG00000077312,ENSG00000084072,ENSG00000089280,ENSG00000090060,ENSG00000092208,ENSG00000096063,ENSG00000096401,ENSG00000099783,ENSG00000099995,ENSG00000100138,ENSG00000100650,ENSG00000100836,ENSG00000101811,ENSG00000104824,ENSG00000104852,ENSG00000105298,ENSG00000105323,ENSG00000105618,ENSG00000108654,ENSG00000114503,ENSG00000116001,ENSG00000116350…
V1	TRUE	8.39e-13	237	1519	61	0.04	0.257	GO:0000377	BP	3	RNA splicing, via transesterification reactions with bulged adenosine as nucleophile	10	ENSG00000039123,ENSG00000065883,ENSG00000070756,ENSG00000077312,ENSG00000084072,ENSG00000089280,ENSG00000090060,ENSG00000092208,ENSG00000096063,ENSG00000096401,ENSG00000099783,ENSG00000099995,ENSG00000100138,ENSG00000100650,ENSG00000100836,ENSG00000101811,ENSG00000104824,ENSG00000104852,ENSG00000105298,ENSG00000105323,ENSG00000105618,ENSG00000108654,ENSG00000114503,ENSG00000116001,ENSG00000116350…
V1	TRUE	1.59e-07	112	1519	31	0.02	0.277	GO:0031123	BP	3	RNA 3'-end processing	8	ENSG00000063046,ENSG00000070756,ENSG00000076242,ENSG00000090060,ENSG00000100650,ENSG00000100836,ENSG00000101811,ENSG00000111596,ENSG00000114503,ENSG00000116350,ENSG00000116754,ENSG00000125107,ENSG00000125835,ENSG00000131795,ENSG00000133226,ENSG00000136450,ENSG00000139343,ENSG00000140694,ENSG00000141543,ENSG00000142192,ENSG00000144580,ENSG00000149532,ENSG00000155508,ENSG00000159388,ENSG00000165934…
V1	TRUE	6.85e-14	319	1519	76	0.05	0.238	GO:0006397	BP	3	mRNA processing	8	ENSG00000023734,ENSG00000039123,ENSG00000051596,ENSG00000063046,ENSG00000065883,ENSG00000070756,ENSG00000076242,ENSG00000077312,ENSG00000083896,ENSG00000084072,ENSG00000089280,ENSG00000090060,ENSG00000092208,ENSG00000096063,ENSG00000096401,ENSG00000099783,ENSG00000099995,ENSG00000100138,ENSG00000100461,ENSG00000100650,ENSG00000100836,ENSG00000101654,ENSG00000101811,ENSG00000104824,ENSG00000104852…
V1	TRUE	2.62e-08	99	1519	30	0.02	0.303	GO:0031124	BP	3	mRNA 3'-end processing	9	ENSG00000063046,ENSG00000070756,ENSG00000076242,ENSG00000090060,ENSG00000100650,ENSG00000100836,ENSG00000101811,ENSG00000111596,ENSG00000114503,ENSG00000116350,ENSG00000116754,ENSG00000125107,ENSG00000125835,ENSG00000131795,ENSG00000133226,ENSG00000136450,ENSG00000139343,ENSG00000140694,ENSG00000141543,ENSG00000142192,ENSG00000144580,ENSG00000149532,ENSG00000155508,ENSG00000159388,ENSG00000165934…
V1	TRUE	8.39e-13	237	1519	61	0.04	0.257	GO:0000398	BP	3	mRNA splicing, via spliceosome	9	ENSG00000039123,ENSG00000065883,ENSG00000070756,ENSG00000077312,ENSG00000084072,ENSG00000089280,ENSG00000090060,ENSG00000092208,ENSG00000096063,ENSG00000096401,ENSG00000099783,ENSG00000099995,ENSG00000100138,ENSG00000100650,ENSG00000100836,ENSG00000101811,ENSG00000104824,ENSG00000104852,ENSG00000105298,ENSG00000105323,ENSG00000105618,ENSG00000108654,ENSG00000114503,ENSG00000116001,ENSG00000116350…
V1	TRUE	3.8e-15	799	1519	146	0.096	0.183	GO:0034655	BP	3	nucleobase-containing compound catabolic process	5	ENSG00000009307,ENSG00000011454,ENSG00000034713,ENSG00000063046,ENSG00000063177,ENSG00000066777,ENSG00000070756,ENSG00000075785,ENSG00000076242,ENSG00000076864,ENSG00000078369,ENSG00000080371,ENSG00000082701,ENSG00000083845,ENSG00000084733,ENSG00000086598,ENSG00000089009,ENSG00000099624,ENSG00000100151,ENSG00000100591,ENSG00000100664,ENSG00000101017,ENSG00000101199,ENSG00000101246,ENSG00000101444…
V1	TRUE	7.06e-08	264	1519	55	0.036	0.208	GO:0006401	BP	3	RNA catabolic process	6	ENSG00000009307,ENSG00000063046,ENSG00000063177,ENSG00000070756,ENSG00000076242,ENSG00000083845,ENSG00000089009,ENSG00000104408,ENSG00000105568,ENSG00000105939,ENSG00000108107,ENSG00000111596,ENSG00000113575,ENSG00000114391,ENSG00000114503,ENSG00000116251,ENSG00000119705,ENSG00000125107,ENSG00000131469,ENSG00000131795,ENSG00000136942,ENSG00000137154,ENSG00000138095,ENSG00000138326,ENSG00000138668…
V1	TRUE	3.82e-08	239	1519	52	0.034	0.218	GO:0006402	BP	3	mRNA catabolic process	7	ENSG00000009307,ENSG00000063046,ENSG00000063177,ENSG00000070756,ENSG00000076242,ENSG00000083845,ENSG00000089009,ENSG00000104408,ENSG00000105568,ENSG00000105939,ENSG00000108107,ENSG00000111596,ENSG00000113575,ENSG00000114391,ENSG00000114503,ENSG00000116251,ENSG00000125107,ENSG00000131469,ENSG00000131795,ENSG00000136942,ENSG00000137154,ENSG00000138326,ENSG00000140694,ENSG00000141543,ENSG00000142534…
V1	TRUE	1.36e-08	219	1519	50	0.033	0.228	GO:0000956	BP	3	nuclear-transcribed mRNA catabolic process	8	ENSG00000009307,ENSG00000063046,ENSG00000063177,ENSG00000070756,ENSG00000076242,ENSG00000083845,ENSG00000089009,ENSG00000104408,ENSG00000105568,ENSG00000108107,ENSG00000111596,ENSG00000113575,ENSG00000114391,ENSG00000114503,ENSG00000116251,ENSG00000125107,ENSG00000131469,ENSG00000131795,ENSG00000136942,ENSG00000137154,ENSG00000138326,ENSG00000140694,ENSG00000141543,ENSG00000142534,ENSG00000142676…
V1	TRUE	1.94e-09	140	1519	39	0.026	0.279	GO:0000184	BP	3	nuclear-transcribed mRNA catabolic process, nonsense-mediated decay	9	ENSG00000063177,ENSG00000070756,ENSG00000083845,ENSG00000089009,ENSG00000104408,ENSG00000105568,ENSG00000108107,ENSG00000113575,ENSG00000114391,ENSG00000114503,ENSG00000116251,ENSG00000131469,ENSG00000131795,ENSG00000136942,ENSG00000137154,ENSG00000138326,ENSG00000140694,ENSG00000141543,ENSG00000142534,ENSG00000142676,ENSG00000145592,ENSG00000149273,ENSG00000149806,ENSG00000156482,ENSG00000161016…
V1	TRUE	0.00323	37	1519	11	0.007	0.297	GO:0000289	BP	3	nuclear-transcribed mRNA poly(A) tail shortening	9	ENSG00000063046,ENSG00000070756,ENSG00000076242,ENSG00000111596,ENSG00000125107,ENSG00000140694,ENSG00000141543,ENSG00000144580,ENSG00000155508,ENSG00000159388,ENSG00000172239
V1	TRUE	2.16e-12	2137	1519	294	0.194	0.138	GO:0034654	BP	3	nucleobase-containing compound biosynthetic process	5	ENSG00000003402,ENSG00000006194,ENSG00000006468,ENSG00000007237,ENSG00000009307,ENSG00000010244,ENSG00000010803,ENSG00000010818,ENSG00000011007,ENSG00000011052,ENSG00000012822,ENSG00000013503,ENSG00000013561,ENSG00000015171,ENSG00000022840,ENSG00000023734,ENSG00000025800,ENSG00000029363,ENSG00000031698,ENSG00000033800,ENSG00000034152,ENSG00000038274,ENSG00000047410,ENSG00000049860,ENSG00000055208…
V1	TRUE	2.1e-13	1946	1519	277	0.182	0.142	GO:0032774	BP	3	RNA biosynthetic process	6	ENSG00000003402,ENSG00000006194,ENSG00000006468,ENSG00000007237,ENSG00000009307,ENSG00000010244,ENSG00000010803,ENSG00000010818,ENSG00000011007,ENSG00000011052,ENSG00000012822,ENSG00000013503,ENSG00000013561,ENSG00000015171,ENSG00000022840,ENSG00000023734,ENSG00000025800,ENSG00000029363,ENSG00000031698,ENSG00000033800,ENSG00000034152,ENSG00000047410,ENSG00000049860,ENSG00000055208,ENSG00000056661…
V1	TRUE	1.2e-09	1829	1519	248	0.163	0.136	GO:0006351	BP	3	transcription, DNA-dependent	7	ENSG00000003402,ENSG00000006194,ENSG00000006468,ENSG00000007237,ENSG00000009307,ENSG00000010244,ENSG00000010803,ENSG00000010818,ENSG00000011007,ENSG00000011052,ENSG00000012822,ENSG00000013503,ENSG00000013561,ENSG00000015171,ENSG00000022840,ENSG00000023734,ENSG00000025800,ENSG00000029363,ENSG00000033800,ENSG00000034152,ENSG00000047410,ENSG00000049860,ENSG00000055208,ENSG00000056661,ENSG00000058600…
V1	TRUE	1.22e-05	1185	1519	158	0.104	0.133	GO:0006366	BP	3	transcription from RNA polymerase II promoter	8	ENSG00000006468,ENSG00000011007,ENSG00000011052,ENSG00000012822,ENSG00000013561,ENSG00000015171,ENSG00000022840,ENSG00000023734,ENSG00000025800,ENSG00000033800,ENSG00000047410,ENSG00000049860,ENSG00000056661,ENSG00000063438,ENSG00000065883,ENSG00000066117,ENSG00000066136,ENSG00000067560,ENSG00000067955,ENSG00000073282,ENSG00000074800,ENSG00000077782,ENSG00000077809,ENSG00000078043,ENSG00000080503…
V1	TRUE	4.35e-07	93	1519	27	0.018	0.29	GO:0006353	BP	3	DNA-dependent transcription, termination	7	ENSG00000013503,ENSG00000058600,ENSG00000090060,ENSG00000100650,ENSG00000100836,ENSG00000101811,ENSG00000103495,ENSG00000114503,ENSG00000116350,ENSG00000116754,ENSG00000125630,ENSG00000125835,ENSG00000131795,ENSG00000133226,ENSG00000134480,ENSG00000136450,ENSG00000139343,ENSG00000149532,ENSG00000161980,ENSG00000165934,ENSG00000171453,ENSG00000172409,ENSG00000176102,ENSG00000177700,ENSG00000181817…
V1	TRUE	1.59e-07	48	1519	19	0.013	0.396	GO:0006369	BP	3	termination of RNA polymerase II transcription	8	ENSG00000090060,ENSG00000100650,ENSG00000100836,ENSG00000101811,ENSG00000103495,ENSG00000114503,ENSG00000116350,ENSG00000116754,ENSG00000125835,ENSG00000131795,ENSG00000133226,ENSG00000136450,ENSG00000139343,ENSG00000149532,ENSG00000165934,ENSG00000172409,ENSG00000176102,ENSG00000181817,ENSG00000205937
V1	TRUE	1.49e-07	187	1519	43	0.028	0.23	GO:0019083	BP	3	viral transcription	7	ENSG00000011007,ENSG00000063177,ENSG00000083845,ENSG00000089009,ENSG00000092201,ENSG00000103363,ENSG00000108107,ENSG00000114391,ENSG00000114503,ENSG00000116251,ENSG00000120948,ENSG00000125651,ENSG00000131469,ENSG00000132376,ENSG00000134480,ENSG00000136942,ENSG00000137154,ENSG00000138326,ENSG00000142534,ENSG00000142676,ENSG00000145592,ENSG00000149273,ENSG00000149806,ENSG00000154582,ENSG00000156482…
V1	TRUE	5.67e-13	170	1519	50	0.033	0.294	GO:0006413	BP	3	translational initiation	3	ENSG00000047410,ENSG00000063046,ENSG00000063177,ENSG00000066926,ENSG00000070756,ENSG00000070785,ENSG00000083845,ENSG00000084623,ENSG00000089009,ENSG00000100129,ENSG00000100353,ENSG00000100664,ENSG00000104408,ENSG00000106263,ENSG00000107581,ENSG00000108107,ENSG00000110321,ENSG00000114391,ENSG00000114503,ENSG00000114784,ENSG00000116251,ENSG00000119718,ENSG00000121022,ENSG00000121774,ENSG00000131469…
V1	TRUE	2.83e-06	5593	1519	608	0.4	0.109	GO:0050794	BP	3	regulation of cellular process	2	ENSG00000001617,ENSG00000003402,ENSG00000004399,ENSG00000004478,ENSG00000006125,ENSG00000006194,ENSG00000006468,ENSG00000006530,ENSG00000006638,ENSG00000007237,ENSG00000008018,ENSG00000008294,ENSG00000009307,ENSG00000010244,ENSG00000010322,ENSG00000010803,ENSG00000010810,ENSG00000010818,ENSG00000011007,ENSG00000011052,ENSG00000011422,ENSG00000011454,ENSG00000012822,ENSG00000013374,ENSG00000013561…
V1	TRUE	0.00508	466	1519	65	0.043	0.139	GO:0033043	BP	3	regulation of organelle organization	3	ENSG00000004478,ENSG00000047410,ENSG00000065883,ENSG00000066777,ENSG00000067560,ENSG00000068903,ENSG00000075711,ENSG00000077549,ENSG00000082898,ENSG00000084112,ENSG00000086827,ENSG00000087274,ENSG00000089053,ENSG00000089250,ENSG00000089685,ENSG00000094631,ENSG00000097007,ENSG00000097033,ENSG00000100034,ENSG00000100106,ENSG00000100311,ENSG00000104517,ENSG00000105327,ENSG00000105737,ENSG00000107562…
V1	TRUE	0.000541	275	1519	46	0.03	0.167	GO:0080135	BP	3	regulation of cellular response to stress	3	ENSG00000008294,ENSG00000015171,ENSG00000029363,ENSG00000066926,ENSG00000084207,ENSG00000087206,ENSG00000094631,ENSG00000097007,ENSG00000100219,ENSG00000102572,ENSG00000104517,ENSG00000107562,ENSG00000108654,ENSG00000109501,ENSG00000112130,ENSG00000116044,ENSG00000117450,ENSG00000117748,ENSG00000119401,ENSG00000121022,ENSG00000124208,ENSG00000125249,ENSG00000125538,ENSG00000126581,ENSG00000133112…
V1	TRUE	0.00163	104	1519	22	0.014	0.212	GO:2001020	BP	3	regulation of response to DNA damage stimulus	4	ENSG00000029363,ENSG00000087206,ENSG00000097007,ENSG00000104517,ENSG00000107562,ENSG00000108654,ENSG00000112130,ENSG00000117748,ENSG00000119401,ENSG00000124208,ENSG00000133112,ENSG00000140464,ENSG00000143384,ENSG00000149273,ENSG00000149311,ENSG00000149923,ENSG00000157540,ENSG00000158019,ENSG00000166848,ENSG00000167770,ENSG00000170855,ENSG00000177889
V1	TRUE	3.37e-09	613	1519	105	0.069	0.171	GO:0051726	BP	3	regulation of cell cycle	3	ENSG00000007237,ENSG00000008018,ENSG00000022267,ENSG00000036257,ENSG00000047410,ENSG00000058404,ENSG00000065883,ENSG00000067560,ENSG00000068878,ENSG00000068903,ENSG00000071242,ENSG00000072609,ENSG00000073282,ENSG00000075711,ENSG00000077782,ENSG00000080546,ENSG00000081377,ENSG00000082898,ENSG00000086827,ENSG00000087074,ENSG00000087206,ENSG00000089053,ENSG00000089685,ENSG00000090316,ENSG00000097007…
V1	TRUE	6.48e-06	409	1519	69	0.045	0.169	GO:0010564	BP	3	regulation of cell cycle process	4	ENSG00000008018,ENSG00000022267,ENSG00000036257,ENSG00000047410,ENSG00000058404,ENSG00000065883,ENSG00000067560,ENSG00000068878,ENSG00000068903,ENSG00000071242,ENSG00000072609,ENSG00000073282,ENSG00000075711,ENSG00000081377,ENSG00000082898,ENSG00000086827,ENSG00000087206,ENSG00000089053,ENSG00000089685,ENSG00000100311,ENSG00000100804,ENSG00000100902,ENSG00000101224,ENSG00000101412,ENSG00000104320…
V1	TRUE	1.64e-06	281	1519	54	0.036	0.192	GO:1901987	BP	3	regulation of cell cycle phase transition	5	ENSG00000008018,ENSG00000022267,ENSG00000047410,ENSG00000068878,ENSG00000072609,ENSG00000073282,ENSG00000075711,ENSG00000081377,ENSG00000086827,ENSG00000087206,ENSG00000089053,ENSG00000089685,ENSG00000100804,ENSG00000100902,ENSG00000101412,ENSG00000104320,ENSG00000104419,ENSG00000106588,ENSG00000108294,ENSG00000108671,ENSG00000111276,ENSG00000112062,ENSG00000115233,ENSG00000116670,ENSG00000117399…
V1	TRUE	6.57e-06	293	1519	54	0.036	0.184	GO:0007346	BP	3	regulation of mitotic cell cycle	4	ENSG00000008018,ENSG00000022267,ENSG00000047410,ENSG00000065883,ENSG00000068878,ENSG00000068903,ENSG00000072609,ENSG00000073282,ENSG00000075711,ENSG00000086827,ENSG00000089053,ENSG00000089685,ENSG00000090316,ENSG00000100311,ENSG00000100804,ENSG00000100902,ENSG00000101224,ENSG00000101412,ENSG00000104320,ENSG00000106588,ENSG00000108294,ENSG00000108671,ENSG00000111276,ENSG00000115233,ENSG00000116670…
V1	TRUE	2.78e-06	206	1519	43	0.028	0.209	GO:1901990	BP	3	regulation of mitotic cell cycle phase transition	5	ENSG00000008018,ENSG00000022267,ENSG00000047410,ENSG00000068878,ENSG00000072609,ENSG00000073282,ENSG00000075711,ENSG00000086827,ENSG00000089053,ENSG00000100804,ENSG00000100902,ENSG00000101412,ENSG00000104320,ENSG00000106588,ENSG00000108294,ENSG00000108671,ENSG00000111276,ENSG00000115233,ENSG00000116670,ENSG00000117399,ENSG00000122952,ENSG00000123374,ENSG00000126067,ENSG00000128789,ENSG00000128908…
V1	TRUE	3.16e-05	133	1519	30	0.02	0.226	GO:2000045	BP	3	regulation of G1/S transition of mitotic cell cycle	6	ENSG00000008018,ENSG00000022267,ENSG00000068878,ENSG00000073282,ENSG00000100804,ENSG00000100902,ENSG00000101412,ENSG00000106588,ENSG00000108294,ENSG00000108671,ENSG00000111276,ENSG00000115233,ENSG00000123374,ENSG00000126067,ENSG00000128908,ENSG00000129084,ENSG00000136930,ENSG00000137193,ENSG00000140464,ENSG00000149311,ENSG00000160310,ENSG00000161057,ENSG00000163636,ENSG00000169372,ENSG00000170855…
V1	TRUE	1.08e-08	1687	1519	228	0.15	0.135	GO:0010646	BP	3	regulation of cell communication	3	ENSG00000003402,ENSG00000006125,ENSG00000008294,ENSG00000010322,ENSG00000010810,ENSG00000013561,ENSG00000015171,ENSG00000017260,ENSG00000022840,ENSG00000023734,ENSG00000029363,ENSG00000033800,ENSG00000034152,ENSG00000036257,ENSG00000042753,ENSG00000047579,ENSG00000055208,ENSG00000057608,ENSG00000058404,ENSG00000065675,ENSG00000066777,ENSG00000067560,ENSG00000072803,ENSG00000073009,ENSG00000073282…
V1	TRUE	5.73e-11	3099	1519	390	0.257	0.126	GO:0031323	BP	3	regulation of cellular metabolic process	3	ENSG00000003402,ENSG00000006194,ENSG00000006468,ENSG00000007237,ENSG00000008018,ENSG00000008294,ENSG00000009307,ENSG00000010244,ENSG00000010803,ENSG00000010818,ENSG00000011007,ENSG00000011052,ENSG00000011454,ENSG00000012822,ENSG00000013374,ENSG00000013561,ENSG00000015171,ENSG00000022840,ENSG00000023734,ENSG00000025800,ENSG00000029363,ENSG00000032742,ENSG00000033800,ENSG00000034152,ENSG00000034713…
V1	TRUE	7.81e-07	2120	1519	265	0.174	0.125	GO:0031326	BP	3	regulation of cellular biosynthetic process	4	ENSG00000003402,ENSG00000006194,ENSG00000006468,ENSG00000007237,ENSG00000009307,ENSG00000010244,ENSG00000010803,ENSG00000010818,ENSG00000011007,ENSG00000011052,ENSG00000012822,ENSG00000013561,ENSG00000015171,ENSG00000022840,ENSG00000023734,ENSG00000025800,ENSG00000029363,ENSG00000033800,ENSG00000034152,ENSG00000047410,ENSG00000049860,ENSG00000055208,ENSG00000055917,ENSG00000056661,ENSG00000063046…
V1	TRUE	6.24e-08	1905	1519	248	0.163	0.13	GO:2000112	BP	3	regulation of cellular macromolecule biosynthetic process	5	ENSG00000003402,ENSG00000006194,ENSG00000006468,ENSG00000007237,ENSG00000009307,ENSG00000010244,ENSG00000010803,ENSG00000010818,ENSG00000011007,ENSG00000011052,ENSG00000012822,ENSG00000013561,ENSG00000015171,ENSG00000022840,ENSG00000023734,ENSG00000025800,ENSG00000029363,ENSG00000033800,ENSG00000034152,ENSG00000047410,ENSG00000049860,ENSG00000055208,ENSG00000055917,ENSG00000056661,ENSG00000063046…
V1	TRUE	0.000644	425	1519	64	0.042	0.151	GO:0031329	BP	3	regulation of cellular catabolic process	4	ENSG00000011454,ENSG00000013374,ENSG00000033800,ENSG00000034713,ENSG00000066777,ENSG00000070756,ENSG00000076864,ENSG00000080815,ENSG00000082701,ENSG00000086598,ENSG00000097007,ENSG00000100591,ENSG00000100644,ENSG00000101017,ENSG00000101199,ENSG00000101557,ENSG00000102265,ENSG00000102606,ENSG00000105723,ENSG00000105939,ENSG00000106069,ENSG00000106617,ENSG00000109756,ENSG00000111667,ENSG00000115233…
V1	TRUE	0.00014	83	1519	21	0.014	0.253	GO:0033238	BP	3	regulation of cellular amine metabolic process	4	ENSG00000008018,ENSG00000068878,ENSG00000093010,ENSG00000100804,ENSG00000100902,ENSG00000104904,ENSG00000106588,ENSG00000108294,ENSG00000108671,ENSG00000115233,ENSG00000115758,ENSG00000125618,ENSG00000126067,ENSG00000129084,ENSG00000130164,ENSG00000136930,ENSG00000161057,ENSG00000163636,ENSG00000165704,ENSG00000175166,ENSG00000185627
V1	TRUE	4.28e-09	2232	1519	289	0.19	0.129	GO:0019219	BP	3	regulation of nucleobase-containing compound metabolic process	4	ENSG00000003402,ENSG00000006194,ENSG00000006468,ENSG00000007237,ENSG00000009307,ENSG00000010244,ENSG00000010803,ENSG00000010818,ENSG00000011007,ENSG00000011052,ENSG00000011454,ENSG00000012822,ENSG00000013561,ENSG00000015171,ENSG00000022840,ENSG00000023734,ENSG00000025800,ENSG00000029363,ENSG00000033800,ENSG00000034152,ENSG00000034713,ENSG00000047410,ENSG00000049860,ENSG00000051108,ENSG00000055208…
V1	TRUE	1.13e-07	77	1519	25	0.016	0.325	GO:0032069	BP	3	regulation of nuclease activity	5	ENSG00000051108,ENSG00000074842,ENSG00000087274,ENSG00000100219,ENSG00000101199,ENSG00000105723,ENSG00000108433,ENSG00000109501,ENSG00000116809,ENSG00000124783,ENSG00000128272,ENSG00000128590,ENSG00000134001,ENSG00000138674,ENSG00000144867,ENSG00000154832,ENSG00000160691,ENSG00000160789,ENSG00000162298,ENSG00000166340,ENSG00000166598,ENSG00000175197,ENSG00000179218,ENSG00000184205,ENSG00000204843
V1	TRUE	1.68e-08	71	1519	25	0.016	0.352	GO:0032075	BP	3	positive regulation of nuclease activity	6	ENSG00000051108,ENSG00000074842,ENSG00000087274,ENSG00000100219,ENSG00000101199,ENSG00000105723,ENSG00000108433,ENSG00000109501,ENSG00000116809,ENSG00000124783,ENSG00000128272,ENSG00000128590,ENSG00000134001,ENSG00000138674,ENSG00000144867,ENSG00000154832,ENSG00000160691,ENSG00000160789,ENSG00000162298,ENSG00000166340,ENSG00000166598,ENSG00000175197,ENSG00000179218,ENSG00000184205,ENSG00000204843
V1	TRUE	0.00575	174	1519	30	0.02	0.172	GO:0051052	BP	3	regulation of DNA metabolic process	5	ENSG00000047410,ENSG00000076242,ENSG00000082701,ENSG00000087206,ENSG00000100311,ENSG00000101017,ENSG00000104320,ENSG00000104517,ENSG00000105568,ENSG00000105723,ENSG00000112130,ENSG00000113575,ENSG00000114030,ENSG00000116161,ENSG00000117748,ENSG00000119699,ENSG00000123374,ENSG00000124208,ENSG00000128908,ENSG00000132604,ENSG00000133703,ENSG00000136238,ENSG00000140464,ENSG00000149273,ENSG00000149923…
V1	TRUE	0.00339	49	1519	13	0.009	0.265	GO:0006282	BP	3	regulation of DNA repair	6	ENSG00000087206,ENSG00000104517,ENSG00000112130,ENSG00000117748,ENSG00000124208,ENSG00000140464,ENSG00000149273,ENSG00000149923,ENSG00000158019,ENSG00000166848,ENSG00000167770,ENSG00000177889,ENSG00000188486
V1	TRUE	4.45e-07	1816	1519	234	0.154	0.129	GO:0051252	BP	3	regulation of RNA metabolic process	5	ENSG00000003402,ENSG00000006194,ENSG00000006468,ENSG00000007237,ENSG00000009307,ENSG00000010244,ENSG00000010803,ENSG00000010818,ENSG00000011007,ENSG00000011052,ENSG00000012822,ENSG00000013561,ENSG00000015171,ENSG00000022840,ENSG00000023734,ENSG00000025800,ENSG00000029363,ENSG00000033800,ENSG00000034152,ENSG00000047410,ENSG00000049860,ENSG00000055208,ENSG00000056661,ENSG00000063438,ENSG00000065675…
V1	TRUE	0.0265	12	1519	5	0.003	0.417	GO:0061013	BP	3	regulation of mRNA catabolic process	6	ENSG00000070756,ENSG00000105939,ENSG00000125107,ENSG00000159388,ENSG00000198791
V1	TRUE	4.56e-06	1746	1519	221	0.145	0.127	GO:2001141	BP	3	regulation of RNA biosynthetic process	6	ENSG00000003402,ENSG00000006194,ENSG00000006468,ENSG00000007237,ENSG00000009307,ENSG00000010244,ENSG00000010803,ENSG00000010818,ENSG00000011007,ENSG00000011052,ENSG00000012822,ENSG00000013561,ENSG00000015171,ENSG00000022840,ENSG00000023734,ENSG00000025800,ENSG00000029363,ENSG00000033800,ENSG00000034152,ENSG00000047410,ENSG00000049860,ENSG00000055208,ENSG00000056661,ENSG00000063438,ENSG00000065675…
V1	TRUE	4.26e-06	1707	1519	217	0.143	0.127	GO:0006355	BP	3	regulation of transcription, DNA-dependent	7	ENSG00000003402,ENSG00000006194,ENSG00000006468,ENSG00000007237,ENSG00000009307,ENSG00000010244,ENSG00000010803,ENSG00000010818,ENSG00000011007,ENSG00000011052,ENSG00000012822,ENSG00000013561,ENSG00000015171,ENSG00000022840,ENSG00000023734,ENSG00000025800,ENSG00000029363,ENSG00000033800,ENSG00000034152,ENSG00000047410,ENSG00000049860,ENSG00000055208,ENSG00000056661,ENSG00000063438,ENSG00000065675…
V1	TRUE	0.00379	970	1519	121	0.08	0.125	GO:0006357	BP	3	regulation of transcription from RNA polymerase II promoter	8	ENSG00000011007,ENSG00000011052,ENSG00000012822,ENSG00000013561,ENSG00000015171,ENSG00000022840,ENSG00000023734,ENSG00000025800,ENSG00000033800,ENSG00000047410,ENSG00000049860,ENSG00000056661,ENSG00000063438,ENSG00000065883,ENSG00000066117,ENSG00000066136,ENSG00000067560,ENSG00000067955,ENSG00000073282,ENSG00000074800,ENSG00000077782,ENSG00000078043,ENSG00000080503,ENSG00000080815,ENSG00000082014…
V1	TRUE	0.00309	1068	1519	132	0.087	0.124	GO:0051174	BP	3	regulation of phosphorus metabolic process	4	ENSG00000008294,ENSG00000011454,ENSG00000034152,ENSG00000034713,ENSG00000051108,ENSG00000055208,ENSG00000060237,ENSG00000065135,ENSG00000066777,ENSG00000066926,ENSG00000068903,ENSG00000073009,ENSG00000074842,ENSG00000075711,ENSG00000076864,ENSG00000077782,ENSG00000078061,ENSG00000080815,ENSG00000082701,ENSG00000084207,ENSG00000084234,ENSG00000086598,ENSG00000087274,ENSG00000089159,ENSG00000089250…
V1	TRUE	0.00555	1055	1519	129	0.085	0.122	GO:0019220	BP	3	regulation of phosphate metabolic process	5	ENSG00000008294,ENSG00000011454,ENSG00000034152,ENSG00000034713,ENSG00000051108,ENSG00000055208,ENSG00000060237,ENSG00000065135,ENSG00000066777,ENSG00000066926,ENSG00000068903,ENSG00000073009,ENSG00000074842,ENSG00000075711,ENSG00000076864,ENSG00000077782,ENSG00000078061,ENSG00000080815,ENSG00000082701,ENSG00000084207,ENSG00000084234,ENSG00000086598,ENSG00000087274,ENSG00000089159,ENSG00000089250…
V1	TRUE	0.000418	722	1519	99	0.065	0.137	GO:0042325	BP	3	regulation of phosphorylation	6	ENSG00000008294,ENSG00000034152,ENSG00000051108,ENSG00000055208,ENSG00000066926,ENSG00000068903,ENSG00000073009,ENSG00000074842,ENSG00000075711,ENSG00000077782,ENSG00000078061,ENSG00000080815,ENSG00000082701,ENSG00000084207,ENSG00000084234,ENSG00000087274,ENSG00000089159,ENSG00000097007,ENSG00000099942,ENSG00000100034,ENSG00000100219,ENSG00000100311,ENSG00000101017,ENSG00000101199,ENSG00000101224…
V1	TRUE	8.12e-05	556	1519	83	0.055	0.149	GO:0043549	BP	3	regulation of kinase activity	7	ENSG00000008294,ENSG00000034152,ENSG00000051108,ENSG00000055208,ENSG00000073009,ENSG00000074842,ENSG00000075711,ENSG00000077782,ENSG00000080815,ENSG00000082701,ENSG00000084207,ENSG00000084234,ENSG00000087274,ENSG00000089159,ENSG00000097007,ENSG00000099942,ENSG00000100034,ENSG00000100219,ENSG00000100311,ENSG00000101017,ENSG00000101199,ENSG00000101224,ENSG00000101255,ENSG00000103423,ENSG00000103653…
V1	TRUE	5.46e-05	377	1519	62	0.041	0.164	GO:0033674	BP	3	positive regulation of kinase activity	8	ENSG00000008294,ENSG00000034152,ENSG00000051108,ENSG00000055208,ENSG00000073009,ENSG00000074842,ENSG00000075711,ENSG00000077782,ENSG00000080815,ENSG00000087274,ENSG00000089159,ENSG00000099942,ENSG00000100219,ENSG00000100311,ENSG00000101017,ENSG00000101199,ENSG00000101224,ENSG00000103653,ENSG00000104320,ENSG00000105723,ENSG00000106617,ENSG00000108100,ENSG00000108433,ENSG00000108946,ENSG00000108984…
V1	TRUE	3.29e-13	1108	1519	179	0.118	0.162	GO:0032268	BP	3	regulation of cellular protein metabolic process	4	ENSG00000008018,ENSG00000008294,ENSG00000013374,ENSG00000032742,ENSG00000033800,ENSG00000034152,ENSG00000034713,ENSG00000047410,ENSG00000051108,ENSG00000055208,ENSG00000055917,ENSG00000057663,ENSG00000063046,ENSG00000063438,ENSG00000066777,ENSG00000066926,ENSG00000067560,ENSG00000068878,ENSG00000070756,ENSG00000070785,ENSG00000072803,ENSG00000073009,ENSG00000074842,ENSG00000075711,ENSG00000077782…
V1	TRUE	4.06e-08	889	1519	135	0.089	0.152	GO:0031399	BP	3	regulation of protein modification process	5	ENSG00000008018,ENSG00000008294,ENSG00000033800,ENSG00000034152,ENSG00000051108,ENSG00000055208,ENSG00000057663,ENSG00000063438,ENSG00000066777,ENSG00000066926,ENSG00000068878,ENSG00000073009,ENSG00000074842,ENSG00000075711,ENSG00000077782,ENSG00000078061,ENSG00000080815,ENSG00000081377,ENSG00000082701,ENSG00000084207,ENSG00000084234,ENSG00000087274,ENSG00000089053,ENSG00000089159,ENSG00000089250…
V1	TRUE	0.000622	191	1519	35	0.023	0.183	GO:0031396	BP	3	regulation of protein ubiquitination	6	ENSG00000008018,ENSG00000051108,ENSG00000057663,ENSG00000068878,ENSG00000080815,ENSG00000081377,ENSG00000089053,ENSG00000100804,ENSG00000100902,ENSG00000101255,ENSG00000103423,ENSG00000104517,ENSG00000106305,ENSG00000106588,ENSG00000108294,ENSG00000108671,ENSG00000109501,ENSG00000114316,ENSG00000115233,ENSG00000116670,ENSG00000117399,ENSG00000118503,ENSG00000123374,ENSG00000126067,ENSG00000129084…
V1	TRUE	0.000801	120	1519	25	0.016	0.208	GO:0051438	BP	3	regulation of ubiquitin-protein ligase activity	7	ENSG00000008018,ENSG00000068878,ENSG00000080815,ENSG00000081377,ENSG00000089053,ENSG00000100804,ENSG00000100902,ENSG00000101255,ENSG00000106588,ENSG00000108294,ENSG00000108671,ENSG00000115233,ENSG00000116670,ENSG00000117399,ENSG00000123374,ENSG00000126067,ENSG00000129084,ENSG00000136930,ENSG00000154473,ENSG00000161057,ENSG00000163636,ENSG00000175166,ENSG00000177889,ENSG00000185627,ENSG00000196510
V1	TRUE	0.000466	96	1519	22	0.014	0.229	GO:0051439	BP	3	regulation of ubiquitin-protein ligase activity involved in mitotic cell cycle	8	ENSG00000008018,ENSG00000068878,ENSG00000089053,ENSG00000100804,ENSG00000100902,ENSG00000106588,ENSG00000108294,ENSG00000108671,ENSG00000115233,ENSG00000116670,ENSG00000117399,ENSG00000123374,ENSG00000126067,ENSG00000129084,ENSG00000136930,ENSG00000154473,ENSG00000161057,ENSG00000163636,ENSG00000175166,ENSG00000185627,ENSG00000196510,ENSG00000197170
V1	TRUE	0.0253	4	1519	3	0.002	0.75	GO:0033182	BP	3	regulation of histone ubiquitination	7	ENSG00000104517,ENSG00000167770,ENSG00000177889
V1	TRUE	0.000272	679	1519	95	0.063	0.14	GO:0001932	BP	3	regulation of protein phosphorylation	6	ENSG00000008294,ENSG00000034152,ENSG00000051108,ENSG00000055208,ENSG00000066926,ENSG00000073009,ENSG00000074842,ENSG00000075711,ENSG00000077782,ENSG00000078061,ENSG00000080815,ENSG00000082701,ENSG00000084207,ENSG00000084234,ENSG00000087274,ENSG00000089159,ENSG00000097007,ENSG00000099942,ENSG00000100034,ENSG00000100219,ENSG00000100311,ENSG00000101017,ENSG00000101199,ENSG00000101224,ENSG00000101255…
V1	TRUE	4.57e-05	531	1519	81	0.053	0.153	GO:0045859	BP	3	regulation of protein kinase activity	7	ENSG00000008294,ENSG00000034152,ENSG00000051108,ENSG00000055208,ENSG00000073009,ENSG00000074842,ENSG00000075711,ENSG00000077782,ENSG00000080815,ENSG00000082701,ENSG00000084207,ENSG00000084234,ENSG00000087274,ENSG00000089159,ENSG00000097007,ENSG00000099942,ENSG00000100034,ENSG00000100219,ENSG00000100311,ENSG00000101017,ENSG00000101199,ENSG00000101224,ENSG00000101255,ENSG00000103423,ENSG00000103653…
V1	TRUE	4.69e-05	163	1519	34	0.022	0.209	GO:0006417	BP	3	regulation of translation	5	ENSG00000047410,ENSG00000055917,ENSG00000063046,ENSG00000066926,ENSG00000067560,ENSG00000070756,ENSG00000070785,ENSG00000079277,ENSG00000083845,ENSG00000084623,ENSG00000087074,ENSG00000099875,ENSG00000100129,ENSG00000100353,ENSG00000100664,ENSG00000104408,ENSG00000106263,ENSG00000107581,ENSG00000110321,ENSG00000111596,ENSG00000111640,ENSG00000112130,ENSG00000114503,ENSG00000114784,ENSG00000116001…
V1	TRUE	0.000261	50	1519	15	0.01	0.3	GO:0006446	BP	3	regulation of translational initiation	6	ENSG00000047410,ENSG00000063046,ENSG00000066926,ENSG00000070785,ENSG00000084623,ENSG00000100129,ENSG00000100353,ENSG00000100664,ENSG00000104408,ENSG00000106263,ENSG00000107581,ENSG00000110321,ENSG00000114503,ENSG00000114784,ENSG00000119718
V1	TRUE	0.0142	70	1519	15	0.01	0.214	GO:0061136	BP	3	regulation of proteasomal protein catabolic process	5	ENSG00000013374,ENSG00000033800,ENSG00000034713,ENSG00000080815,ENSG00000101557,ENSG00000111667,ENSG00000115233,ENSG00000116670,ENSG00000138085,ENSG00000146872,ENSG00000153071,ENSG00000162191,ENSG00000173163,ENSG00000188612,ENSG00000204463
V1	TRUE	1.04e-07	3643	1519	427	0.281	0.117	GO:0007165	BP	3	signal transduction	3	ENSG00000003402,ENSG00000004399,ENSG00000004478,ENSG00000006125,ENSG00000006530,ENSG00000006638,ENSG00000008018,ENSG00000008294,ENSG00000010322,ENSG00000010810,ENSG00000011052,ENSG00000011422,ENSG00000012822,ENSG00000013561,ENSG00000015171,ENSG00000015285,ENSG00000017260,ENSG00000023516,ENSG00000023734,ENSG00000029363,ENSG00000032742,ENSG00000033627,ENSG00000033800,ENSG00000034152,ENSG00000036257…
V1	TRUE	8.61e-05	211	1519	40	0.026	0.19	GO:0030522	BP	3	intracellular receptor signaling pathway	4	ENSG00000004478,ENSG00000012822,ENSG00000013561,ENSG00000033800,ENSG00000055208,ENSG00000067560,ENSG00000073009,ENSG00000078043,ENSG00000084676,ENSG00000086061,ENSG00000094631,ENSG00000100201,ENSG00000100906,ENSG00000103275,ENSG00000104517,ENSG00000105939,ENSG00000108654,ENSG00000108984,ENSG00000110330,ENSG00000111596,ENSG00000116288,ENSG00000117289,ENSG00000118503,ENSG00000124208,ENSG00000125107…
V1	TRUE	0.00516	51	1519	13	0.009	0.255	GO:0035872	BP	3	nucleotide-binding domain, leucine rich repeat containing receptor signaling pathway	5	ENSG00000055208,ENSG00000073009,ENSG00000100906,ENSG00000108984,ENSG00000110330,ENSG00000117289,ENSG00000118503,ENSG00000124208,ENSG00000135341,ENSG00000136810,ENSG00000137752,ENSG00000142192,ENSG00000165416
V1	TRUE	0.00161	97	1519	21	0.014	0.216	GO:0030518	BP	3	intracellular steroid hormone receptor signaling pathway	5	ENSG00000004478,ENSG00000012822,ENSG00000013561,ENSG00000033800,ENSG00000067560,ENSG00000078043,ENSG00000084676,ENSG00000086061,ENSG00000094631,ENSG00000100201,ENSG00000103275,ENSG00000104517,ENSG00000108654,ENSG00000111596,ENSG00000116288,ENSG00000125107,ENSG00000128245,ENSG00000144580,ENSG00000153071,ENSG00000160310,ENSG00000160633
V1	TRUE	0.0175	7	1519	4	0.003	0.571	GO:0031958	BP	3	corticosteroid receptor signaling pathway	6	ENSG00000128245,ENSG00000167085,ENSG00000179218,ENSG00000198646
V1	TRUE	0.0175	7	1519	4	0.003	0.571	GO:0042921	BP	3	glucocorticoid receptor signaling pathway	7	ENSG00000128245,ENSG00000167085,ENSG00000179218,ENSG00000198646
V1	TRUE	0.00151	2206	1519	252	0.166	0.114	GO:0007166	BP	3	cell surface receptor signaling pathway	4	ENSG00000003402,ENSG00000004399,ENSG00000006125,ENSG00000006530,ENSG00000006638,ENSG00000010810,ENSG00000011052,ENSG00000012822,ENSG00000015171,ENSG00000015285,ENSG00000023734,ENSG00000032742,ENSG00000033627,ENSG00000033800,ENSG00000036257,ENSG00000042753,ENSG00000047410,ENSG00000047579,ENSG00000055208,ENSG00000058404,ENSG00000063046,ENSG00000065135,ENSG00000065675,ENSG00000067560,ENSG00000069248…
V1	TRUE	6.58e-07	835	1519	124	0.082	0.149	GO:0007167	BP	3	enzyme linked receptor protein signaling pathway	5	ENSG00000006125,ENSG00000010810,ENSG00000023734,ENSG00000033627,ENSG00000042753,ENSG00000063046,ENSG00000065675,ENSG00000067560,ENSG00000071242,ENSG00000075785,ENSG00000077782,ENSG00000079277,ENSG00000080815,ENSG00000082701,ENSG00000082898,ENSG00000083842,ENSG00000084234,ENSG00000087074,ENSG00000089159,ENSG00000097007,ENSG00000099942,ENSG00000100311,ENSG00000100554,ENSG00000100644,ENSG00000100906…
V1	TRUE	1.16e-09	602	1519	105	0.069	0.174	GO:0007169	BP	3	transmembrane receptor protein tyrosine kinase signaling pathway	6	ENSG00000006125,ENSG00000010810,ENSG00000033627,ENSG00000042753,ENSG00000063046,ENSG00000065675,ENSG00000067560,ENSG00000071242,ENSG00000075785,ENSG00000077782,ENSG00000079277,ENSG00000080815,ENSG00000082701,ENSG00000084234,ENSG00000089159,ENSG00000097007,ENSG00000099942,ENSG00000100311,ENSG00000100554,ENSG00000100644,ENSG00000100906,ENSG00000101255,ENSG00000102606,ENSG00000103653,ENSG00000105568…
V1	TRUE	0.00127	221	1519	38	0.025	0.172	GO:0038127	BP	3	ERBB signaling pathway	7	ENSG00000006125,ENSG00000010810,ENSG00000042753,ENSG00000075785,ENSG00000077782,ENSG00000080815,ENSG00000082701,ENSG00000084234,ENSG00000089159,ENSG00000100311,ENSG00000101255,ENSG00000102606,ENSG00000103653,ENSG00000105647,ENSG00000105723,ENSG00000108946,ENSG00000111276,ENSG00000114302,ENSG00000122705,ENSG00000127527,ENSG00000132155,ENSG00000133703,ENSG00000140992,ENSG00000142192,ENSG00000142875…
V1	TRUE	0.00221	219	1519	37	0.024	0.169	GO:0007173	BP	3	epidermal growth factor receptor signaling pathway	8	ENSG00000006125,ENSG00000010810,ENSG00000042753,ENSG00000075785,ENSG00000077782,ENSG00000080815,ENSG00000082701,ENSG00000084234,ENSG00000089159,ENSG00000100311,ENSG00000101255,ENSG00000102606,ENSG00000103653,ENSG00000105647,ENSG00000105723,ENSG00000108946,ENSG00000111276,ENSG00000114302,ENSG00000122705,ENSG00000127527,ENSG00000132155,ENSG00000133703,ENSG00000140992,ENSG00000142192,ENSG00000142875…
V1	TRUE	6.2e-05	165	1519	34	0.022	0.206	GO:0008286	BP	3	insulin receptor signaling pathway	7	ENSG00000033627,ENSG00000063046,ENSG00000065675,ENSG00000077782,ENSG00000100554,ENSG00000101255,ENSG00000105647,ENSG00000105723,ENSG00000106615,ENSG00000106617,ENSG00000111725,ENSG00000114573,ENSG00000119912,ENSG00000125538,ENSG00000131791,ENSG00000132155,ENSG00000132376,ENSG00000133703,ENSG00000136888,ENSG00000137154,ENSG00000140992,ENSG00000145675,ENSG00000147162,ENSG00000147416,ENSG00000152270…
V1	TRUE	5.91e-08	291	1519	59	0.039	0.203	GO:0038179	BP	3	neurotrophin signaling pathway	5	ENSG00000006125,ENSG00000010810,ENSG00000042753,ENSG00000067560,ENSG00000071242,ENSG00000077782,ENSG00000082701,ENSG00000099942,ENSG00000100311,ENSG00000100906,ENSG00000101255,ENSG00000102606,ENSG00000105647,ENSG00000105723,ENSG00000108946,ENSG00000108953,ENSG00000109320,ENSG00000111276,ENSG00000112062,ENSG00000114302,ENSG00000116584,ENSG00000122705,ENSG00000126767,ENSG00000132155,ENSG00000132694…
V1	TRUE	1.33e-07	290	1519	58	0.038	0.2	GO:0048011	BP	3	neurotrophin TRK receptor signaling pathway	6	ENSG00000006125,ENSG00000010810,ENSG00000042753,ENSG00000067560,ENSG00000071242,ENSG00000077782,ENSG00000082701,ENSG00000099942,ENSG00000100311,ENSG00000100906,ENSG00000101255,ENSG00000102606,ENSG00000105647,ENSG00000105723,ENSG00000108946,ENSG00000108953,ENSG00000109320,ENSG00000111276,ENSG00000112062,ENSG00000114302,ENSG00000116584,ENSG00000122705,ENSG00000126767,ENSG00000132155,ENSG00000132694…
V1	TRUE	3.62e-13	1532	1519	229	0.151	0.149	GO:0035556	BP	3	intracellular signal transduction	4	ENSG00000003402,ENSG00000006638,ENSG00000008018,ENSG00000008294,ENSG00000010322,ENSG00000010810,ENSG00000015171,ENSG00000017260,ENSG00000023516,ENSG00000029363,ENSG00000033800,ENSG00000034152,ENSG00000036257,ENSG00000047410,ENSG00000055208,ENSG00000057608,ENSG00000060237,ENSG00000065675,ENSG00000065802,ENSG00000066777,ENSG00000067560,ENSG00000068878,ENSG00000069974,ENSG00000071242,ENSG00000072803…
V1	TRUE	0.000501	355	1519	56	0.037	0.158	GO:0007264	BP	3	small GTPase mediated signal transduction	5	ENSG00000010322,ENSG00000036257,ENSG00000057608,ENSG00000066777,ENSG00000067560,ENSG00000069974,ENSG00000075785,ENSG00000076864,ENSG00000078369,ENSG00000080371,ENSG00000082701,ENSG00000084733,ENSG00000099331,ENSG00000099942,ENSG00000101017,ENSG00000101199,ENSG00000101246,ENSG00000102606,ENSG00000103423,ENSG00000103769,ENSG00000104388,ENSG00000105647,ENSG00000106069,ENSG00000106615,ENSG00000107862…
V1	TRUE	0.00084	256	1519	43	0.028	0.168	GO:0007265	BP	3	Ras protein signal transduction	6	ENSG00000010322,ENSG00000036257,ENSG00000066777,ENSG00000067560,ENSG00000076864,ENSG00000078369,ENSG00000082701,ENSG00000099331,ENSG00000099942,ENSG00000101017,ENSG00000101199,ENSG00000102606,ENSG00000107862,ENSG00000108061,ENSG00000109756,ENSG00000112062,ENSG00000115839,ENSG00000116237,ENSG00000116584,ENSG00000116688,ENSG00000123374,ENSG00000125249,ENSG00000132155,ENSG00000132694,ENSG00000133703…
V1	TRUE	5.6e-07	731	1519	112	0.074	0.153	GO:0007243	BP	3	intracellular protein kinase cascade	5	ENSG00000003402,ENSG00000008294,ENSG00000010810,ENSG00000015171,ENSG00000017260,ENSG00000023516,ENSG00000033800,ENSG00000034152,ENSG00000047410,ENSG00000055208,ENSG00000060237,ENSG00000067560,ENSG00000071242,ENSG00000072803,ENSG00000073009,ENSG00000077782,ENSG00000079277,ENSG00000080815,ENSG00000082701,ENSG00000082805,ENSG00000084207,ENSG00000089159,ENSG00000096063,ENSG00000099875,ENSG00000099942…
V1	TRUE	0.00221	219	1519	37	0.024	0.169	GO:0007249	BP	3	I-kappaB kinase/NF-kappaB cascade	6	ENSG00000003402,ENSG00000015171,ENSG00000017260,ENSG00000055208,ENSG00000067560,ENSG00000072803,ENSG00000073009,ENSG00000082805,ENSG00000084207,ENSG00000100906,ENSG00000101017,ENSG00000101558,ENSG00000103423,ENSG00000104529,ENSG00000105939,ENSG00000110330,ENSG00000117450,ENSG00000118503,ENSG00000124208,ENSG00000125538,ENSG00000135341,ENSG00000135960,ENSG00000136560,ENSG00000137752,ENSG00000138032…
V1	TRUE	0.00123	167	1519	31	0.02	0.186	GO:0072331	BP	3	signal transduction by p53 class mediator	5	ENSG00000008018,ENSG00000068878,ENSG00000073282,ENSG00000100804,ENSG00000100902,ENSG00000104320,ENSG00000104419,ENSG00000106588,ENSG00000108294,ENSG00000108654,ENSG00000108671,ENSG00000111276,ENSG00000115233,ENSG00000123374,ENSG00000126067,ENSG00000129084,ENSG00000136930,ENSG00000140464,ENSG00000149311,ENSG00000157212,ENSG00000157540,ENSG00000161057,ENSG00000163636,ENSG00000169372,ENSG00000169567…
V1	TRUE	7.98e-06	138	1519	32	0.021	0.232	GO:0042770	BP	3	signal transduction in response to DNA damage	5	ENSG00000008018,ENSG00000068878,ENSG00000073282,ENSG00000097007,ENSG00000100804,ENSG00000100902,ENSG00000104320,ENSG00000104419,ENSG00000106588,ENSG00000108294,ENSG00000108654,ENSG00000108671,ENSG00000111276,ENSG00000112062,ENSG00000115233,ENSG00000116670,ENSG00000123374,ENSG00000126067,ENSG00000129084,ENSG00000136930,ENSG00000140464,ENSG00000149311,ENSG00000157212,ENSG00000157540,ENSG00000161057…
V1	TRUE	0.000104	127	1519	28	0.018	0.22	GO:0030330	BP	3	DNA damage response, signal transduction by p53 class mediator	6	ENSG00000008018,ENSG00000068878,ENSG00000073282,ENSG00000100804,ENSG00000100902,ENSG00000104320,ENSG00000104419,ENSG00000106588,ENSG00000108294,ENSG00000108654,ENSG00000108671,ENSG00000111276,ENSG00000115233,ENSG00000123374,ENSG00000126067,ENSG00000129084,ENSG00000136930,ENSG00000140464,ENSG00000149311,ENSG00000157212,ENSG00000157540,ENSG00000161057,ENSG00000163636,ENSG00000169372,ENSG00000170855…
V1	TRUE	5.18e-07	88	1519	26	0.017	0.295	GO:0006984	BP	3	ER-nucleus signaling pathway	4	ENSG00000051108,ENSG00000074842,ENSG00000082701,ENSG00000087074,ENSG00000087274,ENSG00000090861,ENSG00000100219,ENSG00000101199,ENSG00000105723,ENSG00000108433,ENSG00000109501,ENSG00000116044,ENSG00000116809,ENSG00000124783,ENSG00000128272,ENSG00000128590,ENSG00000134001,ENSG00000138674,ENSG00000144867,ENSG00000154832,ENSG00000160691,ENSG00000160789,ENSG00000162298,ENSG00000166340,ENSG00000166598…
V1	TRUE	1.02e-07	82	1519	26	0.017	0.317	GO:0030968	BP	3	endoplasmic reticulum unfolded protein response	5	ENSG00000051108,ENSG00000074842,ENSG00000087074,ENSG00000087274,ENSG00000090861,ENSG00000100219,ENSG00000101199,ENSG00000105723,ENSG00000108433,ENSG00000109501,ENSG00000116044,ENSG00000116809,ENSG00000124783,ENSG00000128272,ENSG00000128590,ENSG00000134001,ENSG00000138674,ENSG00000144867,ENSG00000154832,ENSG00000160691,ENSG00000160789,ENSG00000162298,ENSG00000166340,ENSG00000166598,ENSG00000175197…
V1	TRUE	1.26e-08	1545	1519	212	0.14	0.137	GO:0009966	BP	3	regulation of signal transduction	4	ENSG00000003402,ENSG00000006125,ENSG00000008294,ENSG00000010810,ENSG00000013561,ENSG00000015171,ENSG00000017260,ENSG00000023734,ENSG00000029363,ENSG00000033800,ENSG00000034152,ENSG00000036257,ENSG00000042753,ENSG00000047579,ENSG00000055208,ENSG00000057608,ENSG00000058404,ENSG00000065675,ENSG00000066777,ENSG00000067560,ENSG00000072803,ENSG00000073009,ENSG00000073282,ENSG00000075785,ENSG00000076864…
V1	TRUE	0.000566	59	1519	16	0.011	0.271	GO:1901184	BP	3	regulation of ERBB signaling pathway	5	ENSG00000006125,ENSG00000042753,ENSG00000075785,ENSG00000080815,ENSG00000084234,ENSG00000102606,ENSG00000122705,ENSG00000127527,ENSG00000142192,ENSG00000147010,ENSG00000160691,ENSG00000161203,ENSG00000163235,ENSG00000164056,ENSG00000168214,ENSG00000177885
V1	TRUE	0.00169	58	1519	15	0.01	0.259	GO:0042058	BP	3	regulation of epidermal growth factor receptor signaling pathway	6	ENSG00000006125,ENSG00000042753,ENSG00000075785,ENSG00000080815,ENSG00000084234,ENSG00000102606,ENSG00000122705,ENSG00000127527,ENSG00000142192,ENSG00000147010,ENSG00000160691,ENSG00000161203,ENSG00000163235,ENSG00000164056,ENSG00000177885
V1	TRUE	0.0188	262	1519	39	0.026	0.149	GO:0051056	BP	3	regulation of small GTPase mediated signal transduction	5	ENSG00000036257,ENSG00000057608,ENSG00000066777,ENSG00000067560,ENSG00000076864,ENSG00000082701,ENSG00000099331,ENSG00000101017,ENSG00000101199,ENSG00000102606,ENSG00000105647,ENSG00000106069,ENSG00000107862,ENSG00000108061,ENSG00000109756,ENSG00000115839,ENSG00000116237,ENSG00000116584,ENSG00000116688,ENSG00000125733,ENSG00000126858,ENSG00000128340,ENSG00000132155,ENSG00000132694,ENSG00000133703…
V1	TRUE	0.000133	37	1519	13	0.009	0.351	GO:0033143	BP	3	regulation of intracellular steroid hormone receptor signaling pathway	5	ENSG00000013561,ENSG00000067560,ENSG00000078043,ENSG00000094631,ENSG00000100201,ENSG00000103275,ENSG00000108654,ENSG00000111596,ENSG00000116288,ENSG00000125107,ENSG00000144580,ENSG00000153071,ENSG00000160310
V1	TRUE	0.0146	585	1519	76	0.05	0.13	GO:0010627	BP	3	regulation of intracellular protein kinase cascade	5	ENSG00000003402,ENSG00000008294,ENSG00000015171,ENSG00000017260,ENSG00000034152,ENSG00000055208,ENSG00000067560,ENSG00000072803,ENSG00000073009,ENSG00000077782,ENSG00000080815,ENSG00000082701,ENSG00000084207,ENSG00000089159,ENSG00000099942,ENSG00000100311,ENSG00000100906,ENSG00000101017,ENSG00000101255,ENSG00000101558,ENSG00000102931,ENSG00000103423,ENSG00000103653,ENSG00000104529,ENSG00000105568…
V1	TRUE	0.00237	204	1519	35	0.023	0.172	GO:0043122	BP	3	regulation of I-kappaB kinase/NF-kappaB cascade	6	ENSG00000003402,ENSG00000015171,ENSG00000017260,ENSG00000055208,ENSG00000067560,ENSG00000072803,ENSG00000073009,ENSG00000084207,ENSG00000100906,ENSG00000101017,ENSG00000101558,ENSG00000103423,ENSG00000104529,ENSG00000105939,ENSG00000110330,ENSG00000117450,ENSG00000118503,ENSG00000124208,ENSG00000125538,ENSG00000135341,ENSG00000135960,ENSG00000137752,ENSG00000138032,ENSG00000138757,ENSG00000140992…
V1	TRUE	0.0296	160	1519	26	0.017	0.163	GO:0043123	BP	3	positive regulation of I-kappaB kinase/NF-kappaB cascade	7	ENSG00000003402,ENSG00000017260,ENSG00000055208,ENSG00000067560,ENSG00000073009,ENSG00000101017,ENSG00000101558,ENSG00000104529,ENSG00000105939,ENSG00000110330,ENSG00000124208,ENSG00000125538,ENSG00000135341,ENSG00000137752,ENSG00000155366,ENSG00000166848,ENSG00000168036,ENSG00000168884,ENSG00000171132,ENSG00000171680,ENSG00000172936,ENSG00000173039,ENSG00000175348,ENSG00000177889,ENSG00000183735…
V1	TRUE	7.27e-09	2938	1519	362	0.238	0.123	GO:0048518	BP	3	positive regulation of biological process	1	ENSG00000003402,ENSG00000006468,ENSG00000006638,ENSG00000008018,ENSG00000008294,ENSG00000010704,ENSG00000010810,ENSG00000011007,ENSG00000011052,ENSG00000012822,ENSG00000013374,ENSG00000013503,ENSG00000013561,ENSG00000015285,ENSG00000017260,ENSG00000022267,ENSG00000022840,ENSG00000025800,ENSG00000028528,ENSG00000029363,ENSG00000032742,ENSG00000033800,ENSG00000034152,ENSG00000036257,ENSG00000047410…
V1	TRUE	0.00311	423	1519	61	0.04	0.144	GO:0051130	BP	3	positive regulation of cellular component organization	2	ENSG00000010810,ENSG00000011052,ENSG00000029363,ENSG00000047410,ENSG00000058404,ENSG00000067560,ENSG00000075711,ENSG00000077782,ENSG00000082701,ENSG00000087274,ENSG00000089250,ENSG00000094631,ENSG00000097033,ENSG00000100034,ENSG00000100106,ENSG00000100311,ENSG00000103769,ENSG00000105327,ENSG00000108953,ENSG00000111276,ENSG00000111596,ENSG00000115091,ENSG00000115956,ENSG00000117399,ENSG00000119699…
V1	TRUE	4.75e-08	2607	1519	323	0.213	0.124	GO:0048522	BP	3	positive regulation of cellular process	2	ENSG00000003402,ENSG00000006468,ENSG00000008018,ENSG00000008294,ENSG00000010810,ENSG00000011007,ENSG00000011052,ENSG00000012822,ENSG00000013374,ENSG00000013561,ENSG00000017260,ENSG00000022840,ENSG00000025800,ENSG00000029363,ENSG00000032742,ENSG00000033800,ENSG00000034152,ENSG00000036257,ENSG00000047410,ENSG00000047579,ENSG00000049245,ENSG00000049860,ENSG00000051108,ENSG00000055208,ENSG00000058404…
V1	TRUE	0.000118	177	1519	35	0.023	0.198	GO:0090068	BP	3	positive regulation of cell cycle process	3	ENSG00000008018,ENSG00000036257,ENSG00000047410,ENSG00000058404,ENSG00000067560,ENSG00000068878,ENSG00000089685,ENSG00000100311,ENSG00000100804,ENSG00000100902,ENSG00000101224,ENSG00000106588,ENSG00000108294,ENSG00000108671,ENSG00000111276,ENSG00000115233,ENSG00000123374,ENSG00000125538,ENSG00000126067,ENSG00000128908,ENSG00000129084,ENSG00000134318,ENSG00000136930,ENSG00000137193,ENSG00000140464…
V1	TRUE	0.0109	205	1519	33	0.022	0.161	GO:0010638	BP	3	positive regulation of organelle organization	3	ENSG00000047410,ENSG00000067560,ENSG00000075711,ENSG00000089250,ENSG00000097033,ENSG00000100034,ENSG00000100311,ENSG00000105327,ENSG00000108953,ENSG00000111276,ENSG00000115091,ENSG00000115956,ENSG00000120896,ENSG00000120910,ENSG00000125538,ENSG00000125868,ENSG00000128245,ENSG00000133703,ENSG00000134308,ENSG00000134318,ENSG00000136238,ENSG00000140416,ENSG00000140464,ENSG00000140538,ENSG00000141027…
V1	TRUE	1.07e-09	1691	1519	233	0.153	0.138	GO:0009893	BP	3	positive regulation of metabolic process	2	ENSG00000006468,ENSG00000008018,ENSG00000008294,ENSG00000011007,ENSG00000011052,ENSG00000012822,ENSG00000013374,ENSG00000013561,ENSG00000022840,ENSG00000025800,ENSG00000028528,ENSG00000029363,ENSG00000032742,ENSG00000033800,ENSG00000034152,ENSG00000047579,ENSG00000049245,ENSG00000049860,ENSG00000051108,ENSG00000055208,ENSG00000063438,ENSG00000064666,ENSG00000065675,ENSG00000066117,ENSG00000066136…
V1	TRUE	0.0021	965	1519	122	0.08	0.126	GO:0051173	BP	3	positive regulation of nitrogen compound metabolic process	3	ENSG00000006468,ENSG00000011007,ENSG00000011052,ENSG00000012822,ENSG00000013561,ENSG00000022840,ENSG00000025800,ENSG00000029363,ENSG00000033800,ENSG00000034152,ENSG00000049860,ENSG00000066117,ENSG00000066136,ENSG00000067955,ENSG00000070756,ENSG00000072803,ENSG00000073282,ENSG00000078043,ENSG00000080503,ENSG00000082014,ENSG00000082701,ENSG00000083168,ENSG00000083635,ENSG00000084676,ENSG00000087206…
V1	TRUE	3.72e-10	1557	1519	220	0.145	0.141	GO:0010604	BP	3	positive regulation of macromolecule metabolic process	3	ENSG00000006468,ENSG00000008018,ENSG00000008294,ENSG00000011007,ENSG00000011052,ENSG00000012822,ENSG00000013374,ENSG00000013561,ENSG00000022840,ENSG00000025800,ENSG00000028528,ENSG00000029363,ENSG00000032742,ENSG00000033800,ENSG00000034152,ENSG00000047579,ENSG00000049245,ENSG00000049860,ENSG00000051108,ENSG00000055208,ENSG00000063438,ENSG00000064666,ENSG00000065675,ENSG00000066117,ENSG00000066136…
V1	TRUE	0.00981	816	1519	102	0.067	0.125	GO:0010628	BP	3	positive regulation of gene expression	4	ENSG00000006468,ENSG00000011052,ENSG00000012822,ENSG00000013561,ENSG00000022840,ENSG00000025800,ENSG00000029363,ENSG00000033800,ENSG00000034152,ENSG00000047579,ENSG00000049860,ENSG00000064666,ENSG00000066117,ENSG00000066136,ENSG00000067955,ENSG00000071242,ENSG00000072803,ENSG00000073282,ENSG00000078043,ENSG00000080503,ENSG00000082014,ENSG00000082701,ENSG00000083168,ENSG00000083635,ENSG00000084676…
V1	TRUE	1.31e-08	807	1519	127	0.084	0.157	GO:0051247	BP	3	positive regulation of protein metabolic process	4	ENSG00000008018,ENSG00000008294,ENSG00000013374,ENSG00000028528,ENSG00000032742,ENSG00000033800,ENSG00000034152,ENSG00000051108,ENSG00000055208,ENSG00000063438,ENSG00000065675,ENSG00000066777,ENSG00000067560,ENSG00000068878,ENSG00000070756,ENSG00000072803,ENSG00000073009,ENSG00000074842,ENSG00000075711,ENSG00000077782,ENSG00000078061,ENSG00000080815,ENSG00000081377,ENSG00000082701,ENSG00000087274…
V1	TRUE	0.0104	949	1519	116	0.076	0.122	GO:0010557	BP	3	positive regulation of macromolecule biosynthetic process	4	ENSG00000006468,ENSG00000011007,ENSG00000011052,ENSG00000012822,ENSG00000013561,ENSG00000022840,ENSG00000025800,ENSG00000029363,ENSG00000033800,ENSG00000034152,ENSG00000049860,ENSG00000065675,ENSG00000066117,ENSG00000066136,ENSG00000066777,ENSG00000067560,ENSG00000067955,ENSG00000070756,ENSG00000072803,ENSG00000073282,ENSG00000078043,ENSG00000080503,ENSG00000082014,ENSG00000082701,ENSG00000083168…
V1	TRUE	1.24e-08	1626	1519	221	0.145	0.136	GO:0031325	BP	3	positive regulation of cellular metabolic process	3	ENSG00000006468,ENSG00000008018,ENSG00000008294,ENSG00000011007,ENSG00000011052,ENSG00000012822,ENSG00000013374,ENSG00000013561,ENSG00000022840,ENSG00000025800,ENSG00000029363,ENSG00000032742,ENSG00000033800,ENSG00000034152,ENSG00000049245,ENSG00000049860,ENSG00000051108,ENSG00000055208,ENSG00000063438,ENSG00000065675,ENSG00000066117,ENSG00000066136,ENSG00000066777,ENSG00000067560,ENSG00000067955…
V1	TRUE	0.000908	568	1519	80	0.053	0.141	GO:0010562	BP	3	positive regulation of phosphorus metabolic process	4	ENSG00000008294,ENSG00000034152,ENSG00000051108,ENSG00000055208,ENSG00000073009,ENSG00000074842,ENSG00000075711,ENSG00000077782,ENSG00000078061,ENSG00000080815,ENSG00000082701,ENSG00000087274,ENSG00000089159,ENSG00000097007,ENSG00000099942,ENSG00000100219,ENSG00000100311,ENSG00000101017,ENSG00000101199,ENSG00000101224,ENSG00000102931,ENSG00000103653,ENSG00000104320,ENSG00000105723,ENSG00000106617…
V1	TRUE	0.000908	568	1519	80	0.053	0.141	GO:0045937	BP	3	positive regulation of phosphate metabolic process	5	ENSG00000008294,ENSG00000034152,ENSG00000051108,ENSG00000055208,ENSG00000073009,ENSG00000074842,ENSG00000075711,ENSG00000077782,ENSG00000078061,ENSG00000080815,ENSG00000082701,ENSG00000087274,ENSG00000089159,ENSG00000097007,ENSG00000099942,ENSG00000100219,ENSG00000100311,ENSG00000101017,ENSG00000101199,ENSG00000101224,ENSG00000102931,ENSG00000103653,ENSG00000104320,ENSG00000105723,ENSG00000106617…
V1	TRUE	0.000139	496	1519	75	0.049	0.151	GO:0042327	BP	3	positive regulation of phosphorylation	6	ENSG00000008294,ENSG00000034152,ENSG00000051108,ENSG00000055208,ENSG00000073009,ENSG00000074842,ENSG00000075711,ENSG00000077782,ENSG00000078061,ENSG00000080815,ENSG00000082701,ENSG00000087274,ENSG00000089159,ENSG00000097007,ENSG00000099942,ENSG00000100219,ENSG00000100311,ENSG00000101017,ENSG00000101199,ENSG00000101224,ENSG00000102931,ENSG00000103653,ENSG00000104320,ENSG00000105723,ENSG00000106617…
V1	TRUE	0.00181	943	1519	120	0.079	0.127	GO:0045935	BP	3	positive regulation of nucleobase-containing compound metabolic process	4	ENSG00000006468,ENSG00000011007,ENSG00000011052,ENSG00000012822,ENSG00000013561,ENSG00000022840,ENSG00000025800,ENSG00000029363,ENSG00000033800,ENSG00000034152,ENSG00000049860,ENSG00000066117,ENSG00000066136,ENSG00000067955,ENSG00000070756,ENSG00000072803,ENSG00000073282,ENSG00000078043,ENSG00000080503,ENSG00000082014,ENSG00000082701,ENSG00000083168,ENSG00000083635,ENSG00000084676,ENSG00000087206…
V1	TRUE	0.00153	838	1519	109	0.072	0.13	GO:0051254	BP	3	positive regulation of RNA metabolic process	5	ENSG00000006468,ENSG00000011007,ENSG00000011052,ENSG00000012822,ENSG00000013561,ENSG00000022840,ENSG00000025800,ENSG00000029363,ENSG00000033800,ENSG00000034152,ENSG00000049860,ENSG00000066117,ENSG00000066136,ENSG00000067955,ENSG00000070756,ENSG00000072803,ENSG00000073282,ENSG00000078043,ENSG00000080503,ENSG00000082014,ENSG00000082701,ENSG00000083168,ENSG00000083635,ENSG00000084676,ENSG00000089250…
V1	TRUE	0.0305	770	1519	94	0.062	0.122	GO:0045893	BP	3	positive regulation of transcription, DNA-dependent	6	ENSG00000006468,ENSG00000011052,ENSG00000012822,ENSG00000013561,ENSG00000022840,ENSG00000025800,ENSG00000029363,ENSG00000033800,ENSG00000034152,ENSG00000049860,ENSG00000066117,ENSG00000066136,ENSG00000067955,ENSG00000072803,ENSG00000073282,ENSG00000078043,ENSG00000080503,ENSG00000082014,ENSG00000082701,ENSG00000083168,ENSG00000083635,ENSG00000084676,ENSG00000089250,ENSG00000095794,ENSG00000100201…
V1	TRUE	7.95e-10	749	1519	124	0.082	0.166	GO:0032270	BP	3	positive regulation of cellular protein metabolic process	4	ENSG00000008018,ENSG00000008294,ENSG00000013374,ENSG00000032742,ENSG00000033800,ENSG00000034152,ENSG00000051108,ENSG00000055208,ENSG00000063438,ENSG00000066777,ENSG00000067560,ENSG00000068878,ENSG00000070756,ENSG00000072803,ENSG00000073009,ENSG00000074842,ENSG00000075711,ENSG00000077782,ENSG00000078061,ENSG00000080815,ENSG00000081377,ENSG00000082701,ENSG00000087274,ENSG00000089053,ENSG00000089159…
V1	TRUE	7.18e-09	661	1519	110	0.072	0.166	GO:0031401	BP	3	positive regulation of protein modification process	5	ENSG00000008018,ENSG00000008294,ENSG00000033800,ENSG00000034152,ENSG00000051108,ENSG00000055208,ENSG00000063438,ENSG00000066777,ENSG00000068878,ENSG00000073009,ENSG00000074842,ENSG00000075711,ENSG00000077782,ENSG00000078061,ENSG00000080815,ENSG00000081377,ENSG00000082701,ENSG00000087274,ENSG00000089053,ENSG00000089159,ENSG00000089250,ENSG00000097007,ENSG00000099942,ENSG00000100219,ENSG00000100311…
V1	TRUE	0.00701	145	1519	26	0.017	0.179	GO:0031398	BP	3	positive regulation of protein ubiquitination	6	ENSG00000008018,ENSG00000068878,ENSG00000081377,ENSG00000089053,ENSG00000100804,ENSG00000100902,ENSG00000101255,ENSG00000103423,ENSG00000106305,ENSG00000106588,ENSG00000108294,ENSG00000108671,ENSG00000109501,ENSG00000115233,ENSG00000117399,ENSG00000126067,ENSG00000129084,ENSG00000136930,ENSG00000157212,ENSG00000161057,ENSG00000163636,ENSG00000173163,ENSG00000175166,ENSG00000177889,ENSG00000184900…
V1	TRUE	0.00163	104	1519	22	0.014	0.212	GO:0051443	BP	3	positive regulation of ubiquitin-protein ligase activity	7	ENSG00000008018,ENSG00000068878,ENSG00000081377,ENSG00000089053,ENSG00000100804,ENSG00000100902,ENSG00000101255,ENSG00000106588,ENSG00000108294,ENSG00000108671,ENSG00000115233,ENSG00000117399,ENSG00000126067,ENSG00000129084,ENSG00000136930,ENSG00000161057,ENSG00000163636,ENSG00000175166,ENSG00000177889,ENSG00000185627,ENSG00000196510,ENSG00000197170
V1	TRUE	0.00447	90	1519	19	0.013	0.211	GO:0051437	BP	3	positive regulation of ubiquitin-protein ligase activity involved in mitotic cell cycle	8	ENSG00000008018,ENSG00000068878,ENSG00000089053,ENSG00000100804,ENSG00000100902,ENSG00000106588,ENSG00000108294,ENSG00000108671,ENSG00000115233,ENSG00000117399,ENSG00000126067,ENSG00000129084,ENSG00000136930,ENSG00000161057,ENSG00000163636,ENSG00000175166,ENSG00000185627,ENSG00000196510,ENSG00000197170
V1	TRUE	0.000133	487	1519	74	0.049	0.152	GO:0001934	BP	3	positive regulation of protein phosphorylation	6	ENSG00000008294,ENSG00000034152,ENSG00000051108,ENSG00000055208,ENSG00000073009,ENSG00000074842,ENSG00000075711,ENSG00000077782,ENSG00000078061,ENSG00000080815,ENSG00000082701,ENSG00000087274,ENSG00000089159,ENSG00000097007,ENSG00000099942,ENSG00000100219,ENSG00000100311,ENSG00000101017,ENSG00000101199,ENSG00000101224,ENSG00000102931,ENSG00000103653,ENSG00000104320,ENSG00000105723,ENSG00000106617…
V1	TRUE	2.92e-05	362	1519	61	0.04	0.169	GO:0045860	BP	3	positive regulation of protein kinase activity	7	ENSG00000008294,ENSG00000034152,ENSG00000051108,ENSG00000055208,ENSG00000073009,ENSG00000074842,ENSG00000075711,ENSG00000077782,ENSG00000080815,ENSG00000087274,ENSG00000089159,ENSG00000099942,ENSG00000100219,ENSG00000100311,ENSG00000101017,ENSG00000101199,ENSG00000101224,ENSG00000103653,ENSG00000105723,ENSG00000106617,ENSG00000108100,ENSG00000108433,ENSG00000108946,ENSG00000108984,ENSG00000109339…
V1	TRUE	8.41e-09	69	1519	25	0.016	0.362	GO:0006987	BP	3	activation of signaling protein activity involved in unfolded protein response	8	ENSG00000051108,ENSG00000074842,ENSG00000087274,ENSG00000100219,ENSG00000101199,ENSG00000105723,ENSG00000108433,ENSG00000109501,ENSG00000116809,ENSG00000124783,ENSG00000128272,ENSG00000128590,ENSG00000134001,ENSG00000138674,ENSG00000144867,ENSG00000154832,ENSG00000160691,ENSG00000160789,ENSG00000162298,ENSG00000166340,ENSG00000166598,ENSG00000175197,ENSG00000179218,ENSG00000184205,ENSG00000204843
V1	TRUE	0.00423	17	1519	7	0.005	0.412	GO:0015985	BP	3	energy coupled proton transport, down electrochemical gradient	1	ENSG00000099624,ENSG00000110955,ENSG00000116459,ENSG00000152234,ENSG00000154723,ENSG00000165629,ENSG00000167283
V1	TRUE	3.78e-07	1184	1519	165	0.109	0.139	GO:0016265	BP	3	death	1	ENSG00000003402,ENSG00000008018,ENSG00000010322,ENSG00000010810,ENSG00000011052,ENSG00000015171,ENSG00000026025,ENSG00000029363,ENSG00000036257,ENSG00000049860,ENSG00000051108,ENSG00000056661,ENSG00000057663,ENSG00000058404,ENSG00000065675,ENSG00000067560,ENSG00000068878,ENSG00000069329,ENSG00000071242,ENSG00000071243,ENSG00000073009,ENSG00000073282,ENSG00000076242,ENSG00000076321,ENSG00000077684…
V1	TRUE	3.56e-07	1183	1519	165	0.109	0.139	GO:0008219	BP	3	cell death	2	ENSG00000003402,ENSG00000008018,ENSG00000010322,ENSG00000010810,ENSG00000011052,ENSG00000015171,ENSG00000026025,ENSG00000029363,ENSG00000036257,ENSG00000049860,ENSG00000051108,ENSG00000056661,ENSG00000057663,ENSG00000058404,ENSG00000065675,ENSG00000067560,ENSG00000068878,ENSG00000069329,ENSG00000071242,ENSG00000071243,ENSG00000073009,ENSG00000073282,ENSG00000076242,ENSG00000076321,ENSG00000077684…
V1	TRUE	2.16e-07	1148	1519	162	0.107	0.141	GO:0012501	BP	3	programmed cell death	3	ENSG00000003402,ENSG00000008018,ENSG00000010322,ENSG00000010810,ENSG00000011052,ENSG00000015171,ENSG00000026025,ENSG00000029363,ENSG00000036257,ENSG00000051108,ENSG00000056661,ENSG00000057663,ENSG00000058404,ENSG00000065675,ENSG00000067560,ENSG00000068878,ENSG00000071242,ENSG00000071243,ENSG00000073009,ENSG00000073282,ENSG00000076242,ENSG00000076321,ENSG00000077684,ENSG00000077782,ENSG00000078061…
V1	TRUE	1.78e-07	1136	1519	161	0.106	0.142	GO:0006915	BP	3	apoptotic process	4	ENSG00000003402,ENSG00000008018,ENSG00000010322,ENSG00000010810,ENSG00000011052,ENSG00000015171,ENSG00000026025,ENSG00000029363,ENSG00000036257,ENSG00000051108,ENSG00000056661,ENSG00000057663,ENSG00000058404,ENSG00000065675,ENSG00000067560,ENSG00000068878,ENSG00000071242,ENSG00000071243,ENSG00000073009,ENSG00000073282,ENSG00000076242,ENSG00000076321,ENSG00000077684,ENSG00000077782,ENSG00000078061…
V1	TRUE	3.4e-05	428	1519	69	0.045	0.161	GO:0097190	BP	3	apoptotic signaling pathway	5	ENSG00000003402,ENSG00000010810,ENSG00000015171,ENSG00000029363,ENSG00000036257,ENSG00000058404,ENSG00000073282,ENSG00000076242,ENSG00000084207,ENSG00000097007,ENSG00000097033,ENSG00000100034,ENSG00000101255,ENSG00000101412,ENSG00000102572,ENSG00000102606,ENSG00000105327,ENSG00000107562,ENSG00000108654,ENSG00000108953,ENSG00000109501,ENSG00000115760,ENSG00000116044,ENSG00000116288,ENSG00000116584…
V1	TRUE	8.9e-05	182	1519	36	0.024	0.198	GO:0097193	BP	3	intrinsic apoptotic signaling pathway	6	ENSG00000029363,ENSG00000036257,ENSG00000073282,ENSG00000076242,ENSG00000097007,ENSG00000100034,ENSG00000101255,ENSG00000101412,ENSG00000102572,ENSG00000105327,ENSG00000107562,ENSG00000108654,ENSG00000108953,ENSG00000109501,ENSG00000116044,ENSG00000116584,ENSG00000119401,ENSG00000120910,ENSG00000128245,ENSG00000128272,ENSG00000133112,ENSG00000133703,ENSG00000134308,ENSG00000140464,ENSG00000142168…
V1	TRUE	0.0421	24	1519	7	0.005	0.292	GO:0070059	BP	3	intrinsic apoptotic signaling pathway in response to endoplasmic reticulum stress	7	ENSG00000101255,ENSG00000105327,ENSG00000109501,ENSG00000128272,ENSG00000175197,ENSG00000196296,ENSG00000204463
V1	TRUE	9.85e-06	939	1519	131	0.086	0.14	GO:0010941	BP	3	regulation of cell death	3	ENSG00000003402,ENSG00000008018,ENSG00000010810,ENSG00000011052,ENSG00000015171,ENSG00000029363,ENSG00000051108,ENSG00000056661,ENSG00000057663,ENSG00000058404,ENSG00000065675,ENSG00000067560,ENSG00000068878,ENSG00000071242,ENSG00000071243,ENSG00000073009,ENSG00000073282,ENSG00000076321,ENSG00000077782,ENSG00000078061,ENSG00000079246,ENSG00000080815,ENSG00000082701,ENSG00000084207,ENSG00000084676…
V1	TRUE	3.77e-06	914	1519	130	0.086	0.142	GO:0043067	BP	3	regulation of programmed cell death	4	ENSG00000003402,ENSG00000008018,ENSG00000010810,ENSG00000011052,ENSG00000015171,ENSG00000029363,ENSG00000051108,ENSG00000056661,ENSG00000057663,ENSG00000058404,ENSG00000065675,ENSG00000067560,ENSG00000068878,ENSG00000071242,ENSG00000071243,ENSG00000073009,ENSG00000073282,ENSG00000076321,ENSG00000077782,ENSG00000078061,ENSG00000079246,ENSG00000080815,ENSG00000082701,ENSG00000084207,ENSG00000084676…
V1	TRUE	3.95e-06	906	1519	129	0.085	0.142	GO:0042981	BP	3	regulation of apoptotic process	5	ENSG00000003402,ENSG00000008018,ENSG00000010810,ENSG00000011052,ENSG00000015171,ENSG00000029363,ENSG00000051108,ENSG00000056661,ENSG00000057663,ENSG00000058404,ENSG00000065675,ENSG00000067560,ENSG00000068878,ENSG00000071242,ENSG00000071243,ENSG00000073009,ENSG00000073282,ENSG00000076321,ENSG00000077782,ENSG00000078061,ENSG00000079246,ENSG00000080815,ENSG00000082701,ENSG00000084207,ENSG00000084676…
V1	TRUE	0.00543	205	1519	34	0.022	0.166	GO:2001233	BP	3	regulation of apoptotic signaling pathway	6	ENSG00000003402,ENSG00000010810,ENSG00000015171,ENSG00000029363,ENSG00000058404,ENSG00000084207,ENSG00000097033,ENSG00000105327,ENSG00000107562,ENSG00000108953,ENSG00000109501,ENSG00000115760,ENSG00000116044,ENSG00000116288,ENSG00000116584,ENSG00000118503,ENSG00000119401,ENSG00000120910,ENSG00000125538,ENSG00000128245,ENSG00000133112,ENSG00000134308,ENSG00000140464,ENSG00000142168,ENSG00000143384…
V1	TRUE	0.0444	71	1519	14	0.009	0.197	GO:2001242	BP	3	regulation of intrinsic apoptotic signaling pathway	7	ENSG00000029363,ENSG00000105327,ENSG00000107562,ENSG00000109501,ENSG00000116044,ENSG00000116584,ENSG00000119401,ENSG00000133112,ENSG00000142168,ENSG00000170855,ENSG00000196470,ENSG00000204628,ENSG00000213619,ENSG00000215301
V1	TRUE	0.0347	350	1519	48	0.032	0.137	GO:0010942	BP	3	positive regulation of cell death	3	ENSG00000029363,ENSG00000067560,ENSG00000071242,ENSG00000071243,ENSG00000073009,ENSG00000073282,ENSG00000080815,ENSG00000082701,ENSG00000084676,ENSG00000094631,ENSG00000097007,ENSG00000100300,ENSG00000101017,ENSG00000102606,ENSG00000103423,ENSG00000104765,ENSG00000105327,ENSG00000105568,ENSG00000105737,ENSG00000107262,ENSG00000108984,ENSG00000109906,ENSG00000111276,ENSG00000113575,ENSG00000113580…
V1	TRUE	0.0258	336	1519	47	0.031	0.14	GO:0043068	BP	3	positive regulation of programmed cell death	4	ENSG00000029363,ENSG00000067560,ENSG00000071242,ENSG00000071243,ENSG00000073009,ENSG00000073282,ENSG00000080815,ENSG00000082701,ENSG00000084676,ENSG00000094631,ENSG00000097007,ENSG00000100300,ENSG00000101017,ENSG00000102606,ENSG00000103423,ENSG00000104765,ENSG00000105327,ENSG00000105568,ENSG00000105737,ENSG00000107262,ENSG00000108984,ENSG00000109906,ENSG00000111276,ENSG00000113575,ENSG00000113580…
V1	TRUE	0.0188	322	1519	46	0.03	0.143	GO:0043065	BP	3	positive regulation of apoptotic process	5	ENSG00000029363,ENSG00000067560,ENSG00000071242,ENSG00000071243,ENSG00000073009,ENSG00000073282,ENSG00000080815,ENSG00000082701,ENSG00000084676,ENSG00000097007,ENSG00000100300,ENSG00000101017,ENSG00000102606,ENSG00000103423,ENSG00000104765,ENSG00000105327,ENSG00000105568,ENSG00000105737,ENSG00000107262,ENSG00000108984,ENSG00000109906,ENSG00000111276,ENSG00000113575,ENSG00000113580,ENSG00000113734…
V1	TRUE	4.12e-08	2642	1519	327	0.215	0.124	GO:0051234	BP	3	establishment of localization	1	ENSG00000002834,ENSG00000004478,ENSG00000006125,ENSG00000006715,ENSG00000008294,ENSG00000010322,ENSG00000010704,ENSG00000010810,ENSG00000011052,ENSG00000015285,ENSG00000017260,ENSG00000022267,ENSG00000025772,ENSG00000025796,ENSG00000025800,ENSG00000028528,ENSG00000033050,ENSG00000033627,ENSG00000034713,ENSG00000036257,ENSG00000042753,ENSG00000047410,ENSG00000047579,ENSG00000049245,ENSG00000051009…
V1	TRUE	4.71e-05	90	1519	23	0.015	0.256	GO:0051236	BP	3	establishment of RNA localization	2	ENSG00000047410,ENSG00000051596,ENSG00000069248,ENSG00000075188,ENSG00000082898,ENSG00000100650,ENSG00000100836,ENSG00000101146,ENSG00000111581,ENSG00000112110,ENSG00000114503,ENSG00000116350,ENSG00000116754,ENSG00000121774,ENSG00000122566,ENSG00000126883,ENSG00000130227,ENSG00000131795,ENSG00000133226,ENSG00000136450,ENSG00000138095,ENSG00000138757,ENSG00000141543
V1	TRUE	6.45e-05	124	1519	28	0.018	0.226	GO:0051656	BP	3	establishment of organelle localization	2	ENSG00000036257,ENSG00000047579,ENSG00000067715,ENSG00000069974,ENSG00000076242,ENSG00000080815,ENSG00000086598,ENSG00000086827,ENSG00000089685,ENSG00000101199,ENSG00000103769,ENSG00000105737,ENSG00000107862,ENSG00000111481,ENSG00000115163,ENSG00000116584,ENSG00000121957,ENSG00000126858,ENSG00000127022,ENSG00000129083,ENSG00000132842,ENSG00000133026,ENSG00000135441,ENSG00000138095,ENSG00000138674…
V1	TRUE	1.91e-07	2602	1519	319	0.21	0.123	GO:0006810	BP	3	transport	2	ENSG00000002834,ENSG00000004478,ENSG00000006125,ENSG00000006715,ENSG00000008294,ENSG00000010322,ENSG00000010704,ENSG00000010810,ENSG00000011052,ENSG00000015285,ENSG00000017260,ENSG00000022267,ENSG00000025772,ENSG00000025796,ENSG00000025800,ENSG00000028528,ENSG00000033050,ENSG00000033627,ENSG00000034713,ENSG00000036257,ENSG00000042753,ENSG00000047410,ENSG00000047579,ENSG00000049245,ENSG00000051009…
V1	TRUE	9.22e-09	1308	1519	186	0.122	0.142	GO:0071702	BP	3	organic substance transport	3	ENSG00000006125,ENSG00000006715,ENSG00000010322,ENSG00000025772,ENSG00000025796,ENSG00000025800,ENSG00000028528,ENSG00000033627,ENSG00000034713,ENSG00000042753,ENSG00000047410,ENSG00000047579,ENSG00000049245,ENSG00000051009,ENSG00000051596,ENSG00000057608,ENSG00000057663,ENSG00000060762,ENSG00000063177,ENSG00000064419,ENSG00000066777,ENSG00000067560,ENSG00000067715,ENSG00000069248,ENSG00000069329…
V1	TRUE	1.16e-07	2389	1519	298	0.196	0.125	GO:0044765	BP	3	single-organism transport	3	ENSG00000002834,ENSG00000004478,ENSG00000006125,ENSG00000006715,ENSG00000008294,ENSG00000010322,ENSG00000010704,ENSG00000010810,ENSG00000011052,ENSG00000015285,ENSG00000017260,ENSG00000022267,ENSG00000025772,ENSG00000025796,ENSG00000025800,ENSG00000028528,ENSG00000033627,ENSG00000034713,ENSG00000036257,ENSG00000042753,ENSG00000047410,ENSG00000047579,ENSG00000049245,ENSG00000051009,ENSG00000057663…
V1	TRUE	2.55e-13	707	1519	129	0.085	0.182	GO:0016192	BP	3	vesicle-mediated transport	3	ENSG00000006125,ENSG00000006715,ENSG00000008294,ENSG00000010810,ENSG00000011052,ENSG00000015285,ENSG00000028528,ENSG00000034713,ENSG00000036257,ENSG00000042753,ENSG00000047579,ENSG00000049245,ENSG00000051009,ENSG00000064666,ENSG00000065135,ENSG00000066455,ENSG00000066777,ENSG00000067715,ENSG00000069329,ENSG00000069974,ENSG00000071127,ENSG00000075624,ENSG00000075785,ENSG00000080815,ENSG00000082805…
V1	TRUE	0.00326	330	1519	50	0.033	0.152	GO:0006897	BP	3	endocytosis	4	ENSG00000010810,ENSG00000011052,ENSG00000015285,ENSG00000028528,ENSG00000042753,ENSG00000064666,ENSG00000075624,ENSG00000075785,ENSG00000087274,ENSG00000088827,ENSG00000097007,ENSG00000100266,ENSG00000103653,ENSG00000105647,ENSG00000108774,ENSG00000110880,ENSG00000111540,ENSG00000112335,ENSG00000113282,ENSG00000115091,ENSG00000115935,ENSG00000122705,ENSG00000124333,ENSG00000125733,ENSG00000125810…
V1	TRUE	0.00724	153	1519	27	0.018	0.176	GO:0006909	BP	3	phagocytosis	5	ENSG00000010810,ENSG00000015285,ENSG00000064666,ENSG00000075624,ENSG00000075785,ENSG00000097007,ENSG00000103653,ENSG00000105647,ENSG00000110880,ENSG00000115091,ENSG00000115935,ENSG00000124333,ENSG00000125810,ENSG00000134215,ENSG00000136238,ENSG00000143398,ENSG00000145675,ENSG00000150760,ENSG00000158869,ENSG00000162704,ENSG00000163466,ENSG00000167193,ENSG00000171132,ENSG00000171475,ENSG00000177885…
V1	TRUE	0.00512	98	1519	20	0.013	0.204	GO:0002433	BP	3	immune response-regulating cell surface receptor signaling pathway involved in phagocytosis	6	ENSG00000010810,ENSG00000015285,ENSG00000075624,ENSG00000097007,ENSG00000105647,ENSG00000115091,ENSG00000115935,ENSG00000134215,ENSG00000136238,ENSG00000145675,ENSG00000150760,ENSG00000162704,ENSG00000163466,ENSG00000167193,ENSG00000171132,ENSG00000171475,ENSG00000177885,ENSG00000184009,ENSG00000197879,ENSG00000197943
V1	TRUE	0.00845	14	1519	6	0.004	0.429	GO:0048278	BP	3	vesicle docking	4	ENSG00000049245,ENSG00000100568,ENSG00000115956,ENSG00000131558,ENSG00000136933,ENSG00000144118
V1	TRUE	0.0188	179	1519	29	0.019	0.162	GO:0006887	BP	3	exocytosis	4	ENSG00000049245,ENSG00000066777,ENSG00000067715,ENSG00000069974,ENSG00000071127,ENSG00000080815,ENSG00000090989,ENSG00000100311,ENSG00000100568,ENSG00000102225,ENSG00000102265,ENSG00000105737,ENSG00000111450,ENSG00000115257,ENSG00000115956,ENSG00000119699,ENSG00000124333,ENSG00000124491,ENSG00000131558,ENSG00000133026,ENSG00000136933,ENSG00000140992,ENSG00000142168,ENSG00000142192,ENSG00000143933…
V1	TRUE	0.00306	12	1519	6	0.004	0.5	GO:0006904	BP	3	vesicle docking involved in exocytosis	5	ENSG00000049245,ENSG00000100568,ENSG00000115956,ENSG00000131558,ENSG00000136933,ENSG00000144118
V1	TRUE	2.27e-05	37	1519	14	0.009	0.378	GO:0006900	BP	3	membrane budding	4	ENSG00000006125,ENSG00000036257,ENSG00000042753,ENSG00000086598,ENSG00000101199,ENSG00000107862,ENSG00000111481,ENSG00000129083,ENSG00000138674,ENSG00000143761,ENSG00000153071,ENSG00000163558,ENSG00000170348,ENSG00000176986
V1	TRUE	6.76e-06	34	1519	14	0.009	0.412	GO:0006901	BP	3	vesicle coating	5	ENSG00000006125,ENSG00000036257,ENSG00000042753,ENSG00000086598,ENSG00000101199,ENSG00000107862,ENSG00000111481,ENSG00000129083,ENSG00000138674,ENSG00000143761,ENSG00000153071,ENSG00000170348,ENSG00000176986,ENSG00000181789
V1	TRUE	1.61e-14	820	1519	147	0.097	0.179	GO:0045184	BP	3	establishment of protein localization	2	ENSG00000006125,ENSG00000006715,ENSG00000025772,ENSG00000025796,ENSG00000025800,ENSG00000028528,ENSG00000033627,ENSG00000034713,ENSG00000042753,ENSG00000047410,ENSG00000049245,ENSG00000051009,ENSG00000057608,ENSG00000057663,ENSG00000063177,ENSG00000064419,ENSG00000066777,ENSG00000067560,ENSG00000069248,ENSG00000069329,ENSG00000069974,ENSG00000072803,ENSG00000075142,ENSG00000075188,ENSG00000075711…
V1	TRUE	2.37e-12	767	1519	134	0.088	0.175	GO:0015031	BP	3	protein transport	3	ENSG00000006125,ENSG00000006715,ENSG00000025772,ENSG00000025796,ENSG00000025800,ENSG00000028528,ENSG00000033627,ENSG00000034713,ENSG00000042753,ENSG00000047410,ENSG00000049245,ENSG00000051009,ENSG00000057608,ENSG00000057663,ENSG00000063177,ENSG00000064419,ENSG00000066777,ENSG00000067560,ENSG00000069248,ENSG00000069329,ENSG00000069974,ENSG00000072803,ENSG00000075142,ENSG00000075188,ENSG00000075785…
V1	TRUE	7.54e-11	235	1519	57	0.038	0.243	GO:0072594	BP	3	establishment of protein localization to organelle	3	ENSG00000025772,ENSG00000025796,ENSG00000063177,ENSG00000075785,ENSG00000083845,ENSG00000089009,ENSG00000097033,ENSG00000100300,ENSG00000105327,ENSG00000106803,ENSG00000108107,ENSG00000108953,ENSG00000110711,ENSG00000113013,ENSG00000114391,ENSG00000116251,ENSG00000116688,ENSG00000118705,ENSG00000120910,ENSG00000124333,ENSG00000124783,ENSG00000127603,ENSG00000128245,ENSG00000131469,ENSG00000132842…
V1	TRUE	0.00307	74	1519	17	0.011	0.23	GO:0072655	BP	3	establishment of protein localization to mitochondrion	4	ENSG00000025772,ENSG00000097033,ENSG00000100300,ENSG00000105327,ENSG00000108953,ENSG00000110711,ENSG00000113013,ENSG00000116688,ENSG00000120910,ENSG00000128245,ENSG00000134308,ENSG00000134375,ENSG00000138297,ENSG00000154174,ENSG00000166913,ENSG00000169100,ENSG00000175793
V1	TRUE	3.65e-09	131	1519	37	0.024	0.282	GO:0072599	BP	3	establishment of protein localization to endoplasmic reticulum	4	ENSG00000025796,ENSG00000063177,ENSG00000083845,ENSG00000089009,ENSG00000106803,ENSG00000108107,ENSG00000114391,ENSG00000116251,ENSG00000118705,ENSG00000124783,ENSG00000127603,ENSG00000131469,ENSG00000136942,ENSG00000137154,ENSG00000138326,ENSG00000140319,ENSG00000142534,ENSG00000142676,ENSG00000144867,ENSG00000145592,ENSG00000149273,ENSG00000149806,ENSG00000153037,ENSG00000156482,ENSG00000161016…
V1	TRUE	0.000801	43	1519	13	0.009	0.302	GO:0090150	BP	3	establishment of protein localization to membrane	3	ENSG00000075711,ENSG00000084733,ENSG00000086598,ENSG00000115306,ENSG00000124333,ENSG00000132376,ENSG00000140992,ENSG00000143398,ENSG00000145675,ENSG00000157978,ENSG00000163558,ENSG00000170759,ENSG00000177105
V1	TRUE	0.00208	41	1519	12	0.008	0.293	GO:0090002	BP	3	establishment of protein localization to plasma membrane	4	ENSG00000075711,ENSG00000086598,ENSG00000115306,ENSG00000132376,ENSG00000140992,ENSG00000143398,ENSG00000145675,ENSG00000157978,ENSG00000163558,ENSG00000170759,ENSG00000177105,ENSG00000185043
V1	TRUE	1.75e-21	1546	1519	258	0.17	0.167	GO:0051649	BP	3	establishment of localization in cell	2	ENSG00000006125,ENSG00000006715,ENSG00000008294,ENSG00000010322,ENSG00000015285,ENSG00000017260,ENSG00000025772,ENSG00000025796,ENSG00000025800,ENSG00000028528,ENSG00000034713,ENSG00000036257,ENSG00000042753,ENSG00000047410,ENSG00000047579,ENSG00000049245,ENSG00000051009,ENSG00000051596,ENSG00000057663,ENSG00000060762,ENSG00000063177,ENSG00000064419,ENSG00000066455,ENSG00000066777,ENSG00000067560…
V1	TRUE	1.04e-05	83	1519	23	0.015	0.277	GO:0051650	BP	3	establishment of vesicle localization	3	ENSG00000036257,ENSG00000047579,ENSG00000067715,ENSG00000069974,ENSG00000080815,ENSG00000086598,ENSG00000101199,ENSG00000103769,ENSG00000105737,ENSG00000107862,ENSG00000111481,ENSG00000127022,ENSG00000129083,ENSG00000132842,ENSG00000135441,ENSG00000138674,ENSG00000143761,ENSG00000157823,ENSG00000168036,ENSG00000170348,ENSG00000176986,ENSG00000181789,ENSG00000184432
V1	TRUE	6.56e-05	35	1519	13	0.009	0.371	GO:0006903	BP	3	vesicle targeting	4	ENSG00000036257,ENSG00000080815,ENSG00000086598,ENSG00000101199,ENSG00000107862,ENSG00000111481,ENSG00000129083,ENSG00000138674,ENSG00000143761,ENSG00000170348,ENSG00000176986,ENSG00000181789,ENSG00000184432
V1	TRUE	7.54e-27	1134	1519	220	0.145	0.194	GO:0046907	BP	3	intracellular transport	3	ENSG00000006125,ENSG00000006715,ENSG00000008294,ENSG00000015285,ENSG00000017260,ENSG00000025772,ENSG00000025796,ENSG00000025800,ENSG00000028528,ENSG00000034713,ENSG00000036257,ENSG00000042753,ENSG00000047410,ENSG00000047579,ENSG00000049245,ENSG00000051009,ENSG00000051596,ENSG00000060762,ENSG00000063177,ENSG00000064419,ENSG00000066455,ENSG00000067560,ENSG00000069248,ENSG00000069329,ENSG00000069974…
V1	TRUE	4.23e-14	691	1519	129	0.085	0.187	GO:0016482	BP	3	cytoplasmic transport	4	ENSG00000025772,ENSG00000025796,ENSG00000025800,ENSG00000028528,ENSG00000036257,ENSG00000047410,ENSG00000049245,ENSG00000051009,ENSG00000051596,ENSG00000063177,ENSG00000064419,ENSG00000067560,ENSG00000069248,ENSG00000072803,ENSG00000075142,ENSG00000075785,ENSG00000082701,ENSG00000082898,ENSG00000083312,ENSG00000083845,ENSG00000084733,ENSG00000086598,ENSG00000086827,ENSG00000089009,ENSG00000089250…
V1	TRUE	0.00276	311	1519	48	0.032	0.154	GO:0051169	BP	3	nuclear transport	4	ENSG00000025800,ENSG00000047410,ENSG00000051596,ENSG00000064419,ENSG00000067560,ENSG00000069248,ENSG00000072803,ENSG00000075142,ENSG00000082701,ENSG00000082898,ENSG00000083312,ENSG00000100650,ENSG00000100836,ENSG00000100906,ENSG00000101146,ENSG00000102898,ENSG00000104517,ENSG00000105639,ENSG00000106803,ENSG00000108424,ENSG00000111581,ENSG00000112062,ENSG00000113013,ENSG00000114030,ENSG00000114503…
V1	TRUE	0.0022	308	1519	48	0.032	0.156	GO:0006913	BP	3	nucleocytoplasmic transport	5	ENSG00000025800,ENSG00000047410,ENSG00000051596,ENSG00000064419,ENSG00000067560,ENSG00000069248,ENSG00000072803,ENSG00000075142,ENSG00000082701,ENSG00000082898,ENSG00000083312,ENSG00000100650,ENSG00000100836,ENSG00000100906,ENSG00000101146,ENSG00000102898,ENSG00000104517,ENSG00000105639,ENSG00000106803,ENSG00000108424,ENSG00000111581,ENSG00000112062,ENSG00000113013,ENSG00000114030,ENSG00000114503…
V1	TRUE	0.000117	121	1519	27	0.018	0.223	GO:0051168	BP	3	nuclear export	6	ENSG00000047410,ENSG00000051596,ENSG00000069248,ENSG00000082701,ENSG00000082898,ENSG00000100650,ENSG00000100836,ENSG00000101146,ENSG00000102898,ENSG00000111581,ENSG00000113013,ENSG00000114503,ENSG00000115935,ENSG00000116350,ENSG00000116754,ENSG00000121774,ENSG00000125538,ENSG00000126883,ENSG00000130227,ENSG00000131795,ENSG00000133226,ENSG00000136450,ENSG00000136810,ENSG00000162231,ENSG00000163634…
V1	TRUE	0.000504	145	1519	29	0.019	0.2	GO:0016197	BP	3	endosomal transport	4	ENSG00000008294,ENSG00000015285,ENSG00000028528,ENSG00000049245,ENSG00000051009,ENSG00000069329,ENSG00000075785,ENSG00000082805,ENSG00000084733,ENSG00000090565,ENSG00000101246,ENSG00000103769,ENSG00000115561,ENSG00000119396,ENSG00000119541,ENSG00000120805,ENSG00000122958,ENSG00000124222,ENSG00000124333,ENSG00000134243,ENSG00000135823,ENSG00000143669,ENSG00000143878,ENSG00000153071,ENSG00000159210…
V1	TRUE	0.00679	3	1519	3	0.002	1	GO:0032509	BP	3	endosome transport via multivesicular body sorting pathway	5	ENSG00000119541,ENSG00000134243,ENSG00000143669
V1	TRUE	0.0401	36	1519	9	0.006	0.25	GO:0042147	BP	3	retrograde transport, endosome to Golgi	5	ENSG00000008294,ENSG00000028528,ENSG00000049245,ENSG00000069329,ENSG00000082805,ENSG00000101246,ENSG00000120805,ENSG00000122958,ENSG00000124222
V1	TRUE	0.0034	68	1519	16	0.011	0.235	GO:0030705	BP	3	cytoskeleton-dependent intracellular transport	4	ENSG00000047579,ENSG00000100644,ENSG00000126858,ENSG00000132842,ENSG00000135441,ENSG00000138095,ENSG00000138175,ENSG00000142168,ENSG00000142192,ENSG00000157823,ENSG00000166579,ENSG00000167552,ENSG00000170759,ENSG00000181789,ENSG00000185009,ENSG00000188428
V1	TRUE	0.00216	53	1519	14	0.009	0.264	GO:0010970	BP	3	microtubule-based transport	5	ENSG00000047579,ENSG00000100644,ENSG00000126858,ENSG00000132842,ENSG00000135441,ENSG00000138095,ENSG00000138175,ENSG00000142168,ENSG00000142192,ENSG00000157823,ENSG00000166579,ENSG00000170759,ENSG00000181789,ENSG00000185009
V1	TRUE	0.00153	29	1519	10	0.007	0.345	GO:0008088	BP	3	axon cargo transport	6	ENSG00000047579,ENSG00000100644,ENSG00000132842,ENSG00000135441,ENSG00000142168,ENSG00000142192,ENSG00000157823,ENSG00000166579,ENSG00000185009,ENSG00000188428
V1	TRUE	0.0245	22	1519	7	0.005	0.318	GO:0008089	BP	3	anterograde axon cargo transport	7	ENSG00000047579,ENSG00000132842,ENSG00000135441,ENSG00000142168,ENSG00000157823,ENSG00000185009,ENSG00000188428
V1	TRUE	0.000193	138	1519	29	0.019	0.21	GO:0006839	BP	3	mitochondrial transport	4	ENSG00000025772,ENSG00000060762,ENSG00000080815,ENSG00000097033,ENSG00000099624,ENSG00000100300,ENSG00000105327,ENSG00000106617,ENSG00000108953,ENSG00000110711,ENSG00000110955,ENSG00000112110,ENSG00000113013,ENSG00000116459,ENSG00000116688,ENSG00000120910,ENSG00000126858,ENSG00000128245,ENSG00000131791,ENSG00000134308,ENSG00000134375,ENSG00000138297,ENSG00000152234,ENSG00000154174,ENSG00000154723…
V1	TRUE	2.61e-12	159	1519	47	0.031	0.296	GO:0048193	BP	3	Golgi vesicle transport	4	ENSG00000006715,ENSG00000028528,ENSG00000034713,ENSG00000036257,ENSG00000047579,ENSG00000049245,ENSG00000066455,ENSG00000084733,ENSG00000085365,ENSG00000086598,ENSG00000086827,ENSG00000087086,ENSG00000100151,ENSG00000101199,ENSG00000101246,ENSG00000101310,ENSG00000103653,ENSG00000104388,ENSG00000107862,ENSG00000108433,ENSG00000109971,ENSG00000111481,ENSG00000113282,ENSG00000113719,ENSG00000115306…
V1	TRUE	0.0131	20	1519	7	0.005	0.35	GO:0006891	BP	3	intra-Golgi vesicle-mediated transport	5	ENSG00000034713,ENSG00000111481,ENSG00000124222,ENSG00000129083,ENSG00000135775,ENSG00000166685,ENSG00000179562
V1	TRUE	0.00038	30	1519	11	0.007	0.367	GO:0006890	BP	3	retrograde vesicle-mediated transport, Golgi to ER	5	ENSG00000100151,ENSG00000101199,ENSG00000107862,ENSG00000111481,ENSG00000129083,ENSG00000143761,ENSG00000154917,ENSG00000157916,ENSG00000170348,ENSG00000181789,ENSG00000184432
V1	TRUE	4.92e-05	78	1519	21	0.014	0.269	GO:0006892	BP	3	post-Golgi vesicle-mediated transport	5	ENSG00000047579,ENSG00000049245,ENSG00000084733,ENSG00000085365,ENSG00000087086,ENSG00000101246,ENSG00000103653,ENSG00000107862,ENSG00000109971,ENSG00000113282,ENSG00000115306,ENSG00000119396,ENSG00000122705,ENSG00000124333,ENSG00000127603,ENSG00000134243,ENSG00000135441,ENSG00000140497,ENSG00000141367,ENSG00000143761,ENSG00000167996
V1	TRUE	0.0251	40	1519	10	0.007	0.25	GO:0006888	BP	3	ER to Golgi vesicle-mediated transport	5	ENSG00000036257,ENSG00000086598,ENSG00000086827,ENSG00000101310,ENSG00000104388,ENSG00000108433,ENSG00000113719,ENSG00000124333,ENSG00000138674,ENSG00000170348
V1	TRUE	1.03e-06	26	1519	13	0.009	0.5	GO:0048199	BP	3	vesicle targeting, to, from or within Golgi	5	ENSG00000036257,ENSG00000086598,ENSG00000101199,ENSG00000107862,ENSG00000111481,ENSG00000129083,ENSG00000138674,ENSG00000143761,ENSG00000170348,ENSG00000176986,ENSG00000181789,ENSG00000184432,ENSG00000184840
V1	TRUE	0.0398	13	1519	5	0.003	0.385	GO:0048207	BP	3	vesicle targeting, rough ER to cis-Golgi	6	ENSG00000036257,ENSG00000086598,ENSG00000138674,ENSG00000170348,ENSG00000176986
V1	TRUE	0.0398	13	1519	5	0.003	0.385	GO:0048208	BP	3	COPII vesicle coating	7	ENSG00000036257,ENSG00000086598,ENSG00000138674,ENSG00000170348,ENSG00000176986
V1	TRUE	3.21e-14	570	1519	113	0.074	0.198	GO:0006886	BP	3	intracellular protein transport	4	ENSG00000006125,ENSG00000006715,ENSG00000025772,ENSG00000025796,ENSG00000025800,ENSG00000028528,ENSG00000042753,ENSG00000047410,ENSG00000049245,ENSG00000063177,ENSG00000064419,ENSG00000067560,ENSG00000069974,ENSG00000072803,ENSG00000075142,ENSG00000075785,ENSG00000082701,ENSG00000082898,ENSG00000083312,ENSG00000083845,ENSG00000084733,ENSG00000086598,ENSG00000089009,ENSG00000094631,ENSG00000100083…
V1	TRUE	1.63e-10	433	1519	85	0.056	0.196	GO:0006605	BP	3	protein targeting	5	ENSG00000025772,ENSG00000025796,ENSG00000025800,ENSG00000047410,ENSG00000063177,ENSG00000064419,ENSG00000067560,ENSG00000069974,ENSG00000072803,ENSG00000075142,ENSG00000075785,ENSG00000082701,ENSG00000083312,ENSG00000083845,ENSG00000086598,ENSG00000089009,ENSG00000100151,ENSG00000100300,ENSG00000100906,ENSG00000104517,ENSG00000105639,ENSG00000106803,ENSG00000108107,ENSG00000108424,ENSG00000108953…
V1	TRUE	1.44e-10	170	1519	46	0.03	0.271	GO:0006612	BP	3	protein targeting to membrane	6	ENSG00000025796,ENSG00000063177,ENSG00000083845,ENSG00000086598,ENSG00000089009,ENSG00000106803,ENSG00000108107,ENSG00000114391,ENSG00000115306,ENSG00000116237,ENSG00000116251,ENSG00000118705,ENSG00000124783,ENSG00000127603,ENSG00000131469,ENSG00000132376,ENSG00000136942,ENSG00000137154,ENSG00000137575,ENSG00000138326,ENSG00000140319,ENSG00000142534,ENSG00000142676,ENSG00000143398,ENSG00000144867…
V1	TRUE	2.87e-09	130	1519	37	0.024	0.285	GO:0006613	BP	3	cotranslational protein targeting to membrane	7	ENSG00000063177,ENSG00000083845,ENSG00000089009,ENSG00000106803,ENSG00000108107,ENSG00000114391,ENSG00000116251,ENSG00000118705,ENSG00000124783,ENSG00000131469,ENSG00000136942,ENSG00000137154,ENSG00000138326,ENSG00000140319,ENSG00000142534,ENSG00000142676,ENSG00000144867,ENSG00000145592,ENSG00000149273,ENSG00000149806,ENSG00000153037,ENSG00000156482,ENSG00000161016,ENSG00000166441,ENSG00000171858…
V1	TRUE	2.87e-09	130	1519	37	0.024	0.285	GO:0045047	BP	3	protein targeting to ER	6	ENSG00000025796,ENSG00000063177,ENSG00000083845,ENSG00000089009,ENSG00000106803,ENSG00000108107,ENSG00000114391,ENSG00000116251,ENSG00000118705,ENSG00000124783,ENSG00000127603,ENSG00000131469,ENSG00000136942,ENSG00000137154,ENSG00000138326,ENSG00000140319,ENSG00000142534,ENSG00000142676,ENSG00000144867,ENSG00000145592,ENSG00000149273,ENSG00000149806,ENSG00000153037,ENSG00000156482,ENSG00000161016…
V1	TRUE	2.25e-09	129	1519	37	0.024	0.287	GO:0006614	BP	3	SRP-dependent cotranslational protein targeting to membrane	7	ENSG00000063177,ENSG00000083845,ENSG00000089009,ENSG00000106803,ENSG00000108107,ENSG00000114391,ENSG00000116251,ENSG00000118705,ENSG00000124783,ENSG00000131469,ENSG00000136942,ENSG00000137154,ENSG00000138326,ENSG00000140319,ENSG00000142534,ENSG00000142676,ENSG00000144867,ENSG00000145592,ENSG00000149273,ENSG00000149806,ENSG00000153037,ENSG00000156482,ENSG00000161016,ENSG00000166441,ENSG00000171858…
V1	TRUE	2.82e-07	14	1519	10	0.007	0.714	GO:0048194	BP	3	Golgi vesicle budding	4	ENSG00000086598,ENSG00000101199,ENSG00000107862,ENSG00000111481,ENSG00000129083,ENSG00000143761,ENSG00000163558,ENSG00000170348,ENSG00000181789,ENSG00000184432
V1	TRUE	2.82e-07	14	1519	10	0.007	0.714	GO:0048200	BP	3	Golgi transport vesicle coating	5	ENSG00000086598,ENSG00000101199,ENSG00000107862,ENSG00000111481,ENSG00000129083,ENSG00000143761,ENSG00000170348,ENSG00000181789,ENSG00000184432,ENSG00000184840
V1	TRUE	2.82e-07	14	1519	10	0.007	0.714	GO:0035964	BP	3	COPI-coated vesicle budding	5	ENSG00000086598,ENSG00000101199,ENSG00000107862,ENSG00000111481,ENSG00000129083,ENSG00000143761,ENSG00000170348,ENSG00000181789,ENSG00000184432,ENSG00000184840
V1	TRUE	2.82e-07	14	1519	10	0.007	0.714	GO:0048205	BP	3	COPI coating of Golgi vesicle	6	ENSG00000086598,ENSG00000101199,ENSG00000107862,ENSG00000111481,ENSG00000129083,ENSG00000143761,ENSG00000170348,ENSG00000181789,ENSG00000184432,ENSG00000184840
V1	TRUE	0.000786	106	1519	23	0.015	0.217	GO:0015931	BP	3	nucleobase-containing compound transport	1	ENSG00000047410,ENSG00000051596,ENSG00000069248,ENSG00000075188,ENSG00000082898,ENSG00000100650,ENSG00000100836,ENSG00000101146,ENSG00000111581,ENSG00000112110,ENSG00000112759,ENSG00000114503,ENSG00000116350,ENSG00000116754,ENSG00000121774,ENSG00000122566,ENSG00000126883,ENSG00000130227,ENSG00000131795,ENSG00000133226,ENSG00000136450,ENSG00000138095,ENSG00000138757
V1	TRUE	4.71e-05	90	1519	23	0.015	0.256	GO:0050657	BP	3	nucleic acid transport	2	ENSG00000047410,ENSG00000051596,ENSG00000069248,ENSG00000075188,ENSG00000082898,ENSG00000100650,ENSG00000100836,ENSG00000101146,ENSG00000111581,ENSG00000112110,ENSG00000114503,ENSG00000116350,ENSG00000116754,ENSG00000121774,ENSG00000122566,ENSG00000126883,ENSG00000130227,ENSG00000131795,ENSG00000133226,ENSG00000136450,ENSG00000138095,ENSG00000138757,ENSG00000141543
V1	TRUE	4.71e-05	90	1519	23	0.015	0.256	GO:0050658	BP	3	RNA transport	3	ENSG00000047410,ENSG00000051596,ENSG00000069248,ENSG00000075188,ENSG00000082898,ENSG00000100650,ENSG00000100836,ENSG00000101146,ENSG00000111581,ENSG00000112110,ENSG00000114503,ENSG00000116350,ENSG00000116754,ENSG00000121774,ENSG00000122566,ENSG00000126883,ENSG00000130227,ENSG00000131795,ENSG00000133226,ENSG00000136450,ENSG00000138095,ENSG00000138757,ENSG00000141543
V1	TRUE	0.00307	74	1519	17	0.011	0.23	GO:0051028	BP	3	mRNA transport	4	ENSG00000047410,ENSG00000051596,ENSG00000069248,ENSG00000075188,ENSG00000082898,ENSG00000100650,ENSG00000100836,ENSG00000101146,ENSG00000111581,ENSG00000114503,ENSG00000116350,ENSG00000116754,ENSG00000126883,ENSG00000130227,ENSG00000131795,ENSG00000133226,ENSG00000136450
V1	TRUE	0.00176	84	1519	19	0.013	0.226	GO:0006405	BP	3	RNA export from nucleus	4	ENSG00000047410,ENSG00000051596,ENSG00000069248,ENSG00000100650,ENSG00000100836,ENSG00000101146,ENSG00000111581,ENSG00000114503,ENSG00000116350,ENSG00000116754,ENSG00000121774,ENSG00000126883,ENSG00000131795,ENSG00000133226,ENSG00000136450,ENSG00000162231,ENSG00000163634,ENSG00000165699,ENSG00000165934
V1	TRUE	0.00259	73	1519	17	0.011	0.233	GO:0006406	BP	3	mRNA export from nucleus	5	ENSG00000047410,ENSG00000051596,ENSG00000069248,ENSG00000100650,ENSG00000100836,ENSG00000101146,ENSG00000111581,ENSG00000114503,ENSG00000116350,ENSG00000116754,ENSG00000126883,ENSG00000131795,ENSG00000133226,ENSG00000136450,ENSG00000162231,ENSG00000163634,ENSG00000165934
V1	TRUE	2.67e-09	2476	1519	316	0.208	0.128	GO:0048519	BP	3	negative regulation of biological process	1	ENSG00000001617,ENSG00000003402,ENSG00000004478,ENSG00000006125,ENSG00000006194,ENSG00000007237,ENSG00000008018,ENSG00000010322,ENSG00000010803,ENSG00000010810,ENSG00000011052,ENSG00000011422,ENSG00000015171,ENSG00000022267,ENSG00000022840,ENSG00000023734,ENSG00000026025,ENSG00000029363,ENSG00000033800,ENSG00000034713,ENSG00000036257,ENSG00000042753,ENSG00000047410,ENSG00000056661,ENSG00000057663…
V1	TRUE	0.0143	695	1519	88	0.058	0.127	GO:0048585	BP	3	negative regulation of response to stimulus	2	ENSG00000001617,ENSG00000003402,ENSG00000006125,ENSG00000010810,ENSG00000015171,ENSG00000023734,ENSG00000036257,ENSG00000042753,ENSG00000058404,ENSG00000065675,ENSG00000067560,ENSG00000075785,ENSG00000078043,ENSG00000080815,ENSG00000082701,ENSG00000082898,ENSG00000084207,ENSG00000085063,ENSG00000087074,ENSG00000100644,ENSG00000100906,ENSG00000102606,ENSG00000103423,ENSG00000103653,ENSG00000104517…
V1	TRUE	1.02e-09	2287	1519	298	0.196	0.13	GO:0048523	BP	3	negative regulation of cellular process	2	ENSG00000001617,ENSG00000003402,ENSG00000004478,ENSG00000006125,ENSG00000006194,ENSG00000007237,ENSG00000008018,ENSG00000010322,ENSG00000010803,ENSG00000010810,ENSG00000011052,ENSG00000015171,ENSG00000022267,ENSG00000022840,ENSG00000023734,ENSG00000026025,ENSG00000029363,ENSG00000033800,ENSG00000034713,ENSG00000036257,ENSG00000042753,ENSG00000047410,ENSG00000056661,ENSG00000057663,ENSG00000058404…
V1	TRUE	8.24e-06	280	1519	52	0.034	0.186	GO:0010948	BP	3	negative regulation of cell cycle process	3	ENSG00000008018,ENSG00000022267,ENSG00000047410,ENSG00000068878,ENSG00000071242,ENSG00000072609,ENSG00000073282,ENSG00000075711,ENSG00000081377,ENSG00000086827,ENSG00000087206,ENSG00000089053,ENSG00000089685,ENSG00000100804,ENSG00000100902,ENSG00000101412,ENSG00000104320,ENSG00000104419,ENSG00000106588,ENSG00000108294,ENSG00000108671,ENSG00000108946,ENSG00000111276,ENSG00000112062,ENSG00000115233…
V1	TRUE	9.73e-07	255	1519	51	0.034	0.2	GO:1901988	BP	3	negative regulation of cell cycle phase transition	4	ENSG00000008018,ENSG00000022267,ENSG00000047410,ENSG00000068878,ENSG00000072609,ENSG00000073282,ENSG00000075711,ENSG00000081377,ENSG00000086827,ENSG00000087206,ENSG00000089053,ENSG00000089685,ENSG00000100804,ENSG00000100902,ENSG00000101412,ENSG00000104320,ENSG00000104419,ENSG00000106588,ENSG00000108294,ENSG00000108671,ENSG00000111276,ENSG00000112062,ENSG00000115233,ENSG00000116670,ENSG00000117399…
V1	TRUE	6.74e-07	238	1519	49	0.032	0.206	GO:0000075	BP	3	cell cycle checkpoint	5	ENSG00000008018,ENSG00000047410,ENSG00000068878,ENSG00000072609,ENSG00000073282,ENSG00000075711,ENSG00000081377,ENSG00000086827,ENSG00000087206,ENSG00000089053,ENSG00000089685,ENSG00000100804,ENSG00000100902,ENSG00000101412,ENSG00000104320,ENSG00000104419,ENSG00000106588,ENSG00000108294,ENSG00000108671,ENSG00000111276,ENSG00000112062,ENSG00000115233,ENSG00000116670,ENSG00000117399,ENSG00000122952…
V1	TRUE	3.53e-05	161	1519	34	0.022	0.211	GO:0031570	BP	3	DNA integrity checkpoint	6	ENSG00000008018,ENSG00000068878,ENSG00000073282,ENSG00000081377,ENSG00000087206,ENSG00000100804,ENSG00000100902,ENSG00000101412,ENSG00000104320,ENSG00000106588,ENSG00000108294,ENSG00000108671,ENSG00000111276,ENSG00000112062,ENSG00000115233,ENSG00000123374,ENSG00000126067,ENSG00000129084,ENSG00000136930,ENSG00000140464,ENSG00000149311,ENSG00000149930,ENSG00000152942,ENSG00000158019,ENSG00000161057…
V1	TRUE	1.44e-05	155	1519	34	0.022	0.219	GO:0000077	BP	3	DNA damage checkpoint	7	ENSG00000008018,ENSG00000068878,ENSG00000073282,ENSG00000081377,ENSG00000087206,ENSG00000100804,ENSG00000100902,ENSG00000101412,ENSG00000104320,ENSG00000106588,ENSG00000108294,ENSG00000108671,ENSG00000111276,ENSG00000112062,ENSG00000115233,ENSG00000123374,ENSG00000126067,ENSG00000129084,ENSG00000136930,ENSG00000140464,ENSG00000149311,ENSG00000149930,ENSG00000152942,ENSG00000158019,ENSG00000161057…
V1	TRUE	2.46e-05	93	1519	24	0.016	0.258	GO:0044783	BP	3	G1 DNA damage checkpoint	8	ENSG00000008018,ENSG00000068878,ENSG00000073282,ENSG00000100804,ENSG00000100902,ENSG00000106588,ENSG00000108294,ENSG00000108671,ENSG00000111276,ENSG00000115233,ENSG00000123374,ENSG00000126067,ENSG00000129084,ENSG00000136930,ENSG00000140464,ENSG00000149311,ENSG00000161057,ENSG00000163636,ENSG00000169372,ENSG00000170855,ENSG00000175166,ENSG00000177954,ENSG00000185627,ENSG00000197170
V1	TRUE	0.0423	30	1519	8	0.005	0.267	GO:0031572	BP	3	G2 DNA damage checkpoint	8	ENSG00000081377,ENSG00000087206,ENSG00000104320,ENSG00000149311,ENSG00000149930,ENSG00000158019,ENSG00000162889,ENSG00000197299
V1	TRUE	8.99e-05	87	1519	22	0.014	0.253	GO:0072395	BP	3	signal transduction involved in cell cycle checkpoint	6	ENSG00000008018,ENSG00000068878,ENSG00000100804,ENSG00000100902,ENSG00000106588,ENSG00000108294,ENSG00000108671,ENSG00000111276,ENSG00000115233,ENSG00000123374,ENSG00000126067,ENSG00000129084,ENSG00000136930,ENSG00000140464,ENSG00000149311,ENSG00000161057,ENSG00000163636,ENSG00000169372,ENSG00000170855,ENSG00000175166,ENSG00000185627,ENSG00000197170
V1	TRUE	7.35e-05	86	1519	22	0.014	0.256	GO:0072401	BP	3	signal transduction involved in DNA integrity checkpoint	7	ENSG00000008018,ENSG00000068878,ENSG00000100804,ENSG00000100902,ENSG00000106588,ENSG00000108294,ENSG00000108671,ENSG00000111276,ENSG00000115233,ENSG00000123374,ENSG00000126067,ENSG00000129084,ENSG00000136930,ENSG00000140464,ENSG00000149311,ENSG00000161057,ENSG00000163636,ENSG00000169372,ENSG00000170855,ENSG00000175166,ENSG00000185627,ENSG00000197170
V1	TRUE	7.35e-05	86	1519	22	0.014	0.256	GO:0072422	BP	3	signal transduction involved in DNA damage checkpoint	8	ENSG00000008018,ENSG00000068878,ENSG00000100804,ENSG00000100902,ENSG00000106588,ENSG00000108294,ENSG00000108671,ENSG00000111276,ENSG00000115233,ENSG00000123374,ENSG00000126067,ENSG00000129084,ENSG00000136930,ENSG00000140464,ENSG00000149311,ENSG00000161057,ENSG00000163636,ENSG00000169372,ENSG00000170855,ENSG00000175166,ENSG00000185627,ENSG00000197170
V1	TRUE	1.64e-06	175	1519	39	0.026	0.223	GO:1901991	BP	3	negative regulation of mitotic cell cycle phase transition	5	ENSG00000008018,ENSG00000022267,ENSG00000047410,ENSG00000068878,ENSG00000072609,ENSG00000073282,ENSG00000075711,ENSG00000086827,ENSG00000089053,ENSG00000100804,ENSG00000100902,ENSG00000104320,ENSG00000106588,ENSG00000108294,ENSG00000108671,ENSG00000111276,ENSG00000115233,ENSG00000116670,ENSG00000117399,ENSG00000122952,ENSG00000123374,ENSG00000126067,ENSG00000128789,ENSG00000129084,ENSG00000133703…
V1	TRUE	8.86e-07	158	1519	37	0.024	0.234	GO:0007093	BP	3	mitotic cell cycle checkpoint	6	ENSG00000008018,ENSG00000047410,ENSG00000068878,ENSG00000072609,ENSG00000073282,ENSG00000075711,ENSG00000086827,ENSG00000089053,ENSG00000100804,ENSG00000100902,ENSG00000104320,ENSG00000106588,ENSG00000108294,ENSG00000108671,ENSG00000111276,ENSG00000115233,ENSG00000116670,ENSG00000117399,ENSG00000122952,ENSG00000123374,ENSG00000126067,ENSG00000128789,ENSG00000129084,ENSG00000133703,ENSG00000136930…
V1	TRUE	5.99e-05	85	1519	22	0.014	0.259	GO:0072413	BP	3	signal transduction involved in mitotic cell cycle checkpoint	7	ENSG00000008018,ENSG00000068878,ENSG00000100804,ENSG00000100902,ENSG00000106588,ENSG00000108294,ENSG00000108671,ENSG00000111276,ENSG00000115233,ENSG00000123374,ENSG00000126067,ENSG00000129084,ENSG00000136930,ENSG00000140464,ENSG00000149311,ENSG00000161057,ENSG00000163636,ENSG00000169372,ENSG00000170855,ENSG00000175166,ENSG00000185627,ENSG00000197170
V1	TRUE	2.88e-05	100	1519	25	0.016	0.25	GO:0044774	BP	3	mitotic DNA integrity checkpoint	7	ENSG00000008018,ENSG00000068878,ENSG00000073282,ENSG00000100804,ENSG00000100902,ENSG00000104320,ENSG00000106588,ENSG00000108294,ENSG00000108671,ENSG00000111276,ENSG00000115233,ENSG00000123374,ENSG00000126067,ENSG00000129084,ENSG00000136930,ENSG00000140464,ENSG00000149311,ENSG00000161057,ENSG00000163636,ENSG00000169372,ENSG00000170855,ENSG00000175166,ENSG00000177954,ENSG00000185627,ENSG00000197170
V1	TRUE	1.58e-05	97	1519	25	0.016	0.258	GO:0044773	BP	3	mitotic DNA damage checkpoint	8	ENSG00000008018,ENSG00000068878,ENSG00000073282,ENSG00000100804,ENSG00000100902,ENSG00000104320,ENSG00000106588,ENSG00000108294,ENSG00000108671,ENSG00000111276,ENSG00000115233,ENSG00000123374,ENSG00000126067,ENSG00000129084,ENSG00000136930,ENSG00000140464,ENSG00000149311,ENSG00000161057,ENSG00000163636,ENSG00000169372,ENSG00000170855,ENSG00000175166,ENSG00000177954,ENSG00000185627,ENSG00000197170
V1	TRUE	4.7e-05	109	1519	26	0.017	0.239	GO:2000134	BP	3	negative regulation of G1/S transition of mitotic cell cycle	6	ENSG00000008018,ENSG00000022267,ENSG00000068878,ENSG00000073282,ENSG00000100804,ENSG00000100902,ENSG00000106588,ENSG00000108294,ENSG00000108671,ENSG00000111276,ENSG00000115233,ENSG00000123374,ENSG00000126067,ENSG00000129084,ENSG00000136930,ENSG00000140464,ENSG00000149311,ENSG00000160310,ENSG00000161057,ENSG00000163636,ENSG00000169372,ENSG00000170855,ENSG00000175166,ENSG00000177954,ENSG00000185627…
V1	TRUE	2.46e-05	93	1519	24	0.016	0.258	GO:0031571	BP	3	mitotic G1 DNA damage checkpoint	7	ENSG00000008018,ENSG00000068878,ENSG00000073282,ENSG00000100804,ENSG00000100902,ENSG00000106588,ENSG00000108294,ENSG00000108671,ENSG00000111276,ENSG00000115233,ENSG00000123374,ENSG00000126067,ENSG00000129084,ENSG00000136930,ENSG00000140464,ENSG00000149311,ENSG00000161057,ENSG00000163636,ENSG00000169372,ENSG00000170855,ENSG00000175166,ENSG00000177954,ENSG00000185627,ENSG00000197170
V1	TRUE	5.99e-05	85	1519	22	0.014	0.259	GO:0072431	BP	3	signal transduction involved in mitotic G1 DNA damage checkpoint	8	ENSG00000008018,ENSG00000068878,ENSG00000100804,ENSG00000100902,ENSG00000106588,ENSG00000108294,ENSG00000108671,ENSG00000111276,ENSG00000115233,ENSG00000123374,ENSG00000126067,ENSG00000129084,ENSG00000136930,ENSG00000140464,ENSG00000149311,ENSG00000161057,ENSG00000163636,ENSG00000169372,ENSG00000170855,ENSG00000175166,ENSG00000185627,ENSG00000197170
V1	TRUE	0.00363	593	1519	80	0.053	0.135	GO:0010648	BP	3	negative regulation of cell communication	3	ENSG00000003402,ENSG00000006125,ENSG00000010810,ENSG00000015171,ENSG00000023734,ENSG00000036257,ENSG00000042753,ENSG00000058404,ENSG00000065675,ENSG00000067560,ENSG00000075785,ENSG00000078043,ENSG00000080815,ENSG00000082701,ENSG00000082898,ENSG00000084207,ENSG00000087074,ENSG00000100644,ENSG00000100906,ENSG00000102606,ENSG00000103423,ENSG00000103653,ENSG00000105298,ENSG00000105568,ENSG00000105723…
V1	TRUE	1.5e-06	295	1519	56	0.037	0.19	GO:0045786	BP	3	negative regulation of cell cycle	3	ENSG00000007237,ENSG00000008018,ENSG00000022267,ENSG00000036257,ENSG00000047410,ENSG00000068878,ENSG00000071242,ENSG00000075711,ENSG00000080546,ENSG00000087074,ENSG00000089053,ENSG00000100804,ENSG00000100902,ENSG00000104320,ENSG00000106588,ENSG00000106615,ENSG00000106617,ENSG00000108294,ENSG00000108523,ENSG00000108671,ENSG00000108984,ENSG00000110321,ENSG00000111276,ENSG00000111725,ENSG00000115233…
V1	TRUE	7.36e-06	206	1519	42	0.028	0.204	GO:0007050	BP	3	cell cycle arrest	4	ENSG00000007237,ENSG00000008018,ENSG00000036257,ENSG00000068878,ENSG00000080546,ENSG00000087074,ENSG00000100804,ENSG00000100902,ENSG00000104320,ENSG00000106588,ENSG00000106615,ENSG00000106617,ENSG00000108294,ENSG00000108671,ENSG00000108984,ENSG00000110321,ENSG00000111276,ENSG00000111725,ENSG00000115233,ENSG00000121774,ENSG00000123374,ENSG00000125347,ENSG00000126067,ENSG00000127603,ENSG00000129084…
V1	TRUE	0.00188	112	1519	23	0.015	0.205	GO:0071156	BP	3	regulation of cell cycle arrest	5	ENSG00000008018,ENSG00000068878,ENSG00000100804,ENSG00000100902,ENSG00000106588,ENSG00000108294,ENSG00000108671,ENSG00000111276,ENSG00000115233,ENSG00000123374,ENSG00000126067,ENSG00000129084,ENSG00000136930,ENSG00000140464,ENSG00000147854,ENSG00000149311,ENSG00000161057,ENSG00000163636,ENSG00000169372,ENSG00000170855,ENSG00000175166,ENSG00000185627,ENSG00000197170
V1	TRUE	0.000253	99	1519	23	0.015	0.232	GO:0071158	BP	3	positive regulation of cell cycle arrest	5	ENSG00000008018,ENSG00000068878,ENSG00000100804,ENSG00000100902,ENSG00000106588,ENSG00000108294,ENSG00000108671,ENSG00000111276,ENSG00000115233,ENSG00000123374,ENSG00000126067,ENSG00000129084,ENSG00000136930,ENSG00000140464,ENSG00000147854,ENSG00000149311,ENSG00000161057,ENSG00000163636,ENSG00000169372,ENSG00000170855,ENSG00000175166,ENSG00000185627,ENSG00000197170
V1	TRUE	5.99e-05	85	1519	22	0.014	0.259	GO:0006977	BP	3	DNA damage response, signal transduction by p53 class mediator resulting in cell cycle arrest	6	ENSG00000008018,ENSG00000068878,ENSG00000100804,ENSG00000100902,ENSG00000106588,ENSG00000108294,ENSG00000108671,ENSG00000111276,ENSG00000115233,ENSG00000123374,ENSG00000126067,ENSG00000129084,ENSG00000136930,ENSG00000140464,ENSG00000149311,ENSG00000161057,ENSG00000163636,ENSG00000169372,ENSG00000170855,ENSG00000175166,ENSG00000185627,ENSG00000197170
V1	TRUE	2.15e-05	455	1519	73	0.048	0.16	GO:0060548	BP	3	negative regulation of cell death	3	ENSG00000003402,ENSG00000008018,ENSG00000011052,ENSG00000056661,ENSG00000057663,ENSG00000065675,ENSG00000067560,ENSG00000068878,ENSG00000073282,ENSG00000076321,ENSG00000077782,ENSG00000078061,ENSG00000079246,ENSG00000080815,ENSG00000082701,ENSG00000084207,ENSG00000085063,ENSG00000089094,ENSG00000089685,ENSG00000090316,ENSG00000090861,ENSG00000100385,ENSG00000100644,ENSG00000100804,ENSG00000100902…
V1	TRUE	1.31e-05	441	1519	72	0.047	0.163	GO:0043069	BP	3	negative regulation of programmed cell death	4	ENSG00000003402,ENSG00000008018,ENSG00000011052,ENSG00000056661,ENSG00000057663,ENSG00000065675,ENSG00000067560,ENSG00000068878,ENSG00000073282,ENSG00000076321,ENSG00000077782,ENSG00000078061,ENSG00000079246,ENSG00000080815,ENSG00000082701,ENSG00000084207,ENSG00000085063,ENSG00000089094,ENSG00000089685,ENSG00000090316,ENSG00000090861,ENSG00000100385,ENSG00000100644,ENSG00000100804,ENSG00000100902…
V1	TRUE	8.53e-06	436	1519	72	0.047	0.165	GO:0043066	BP	3	negative regulation of apoptotic process	5	ENSG00000003402,ENSG00000008018,ENSG00000011052,ENSG00000056661,ENSG00000057663,ENSG00000065675,ENSG00000067560,ENSG00000068878,ENSG00000073282,ENSG00000076321,ENSG00000077782,ENSG00000078061,ENSG00000079246,ENSG00000080815,ENSG00000082701,ENSG00000084207,ENSG00000085063,ENSG00000089094,ENSG00000089685,ENSG00000090316,ENSG00000090861,ENSG00000100385,ENSG00000100644,ENSG00000100804,ENSG00000100902…
V1	TRUE	1.72e-06	1265	1519	171	0.113	0.135	GO:0009892	BP	3	negative regulation of metabolic process	2	ENSG00000006194,ENSG00000008018,ENSG00000010803,ENSG00000010810,ENSG00000011052,ENSG00000015171,ENSG00000023734,ENSG00000029363,ENSG00000033800,ENSG00000034713,ENSG00000047410,ENSG00000056661,ENSG00000057663,ENSG00000063438,ENSG00000065135,ENSG00000065802,ENSG00000068903,ENSG00000070756,ENSG00000070785,ENSG00000072803,ENSG00000073282,ENSG00000074800,ENSG00000076242,ENSG00000077782,ENSG00000079246…
V1	TRUE	0.00662	788	1519	100	0.066	0.127	GO:0051172	BP	3	negative regulation of nitrogen compound metabolic process	3	ENSG00000006194,ENSG00000010803,ENSG00000015171,ENSG00000023734,ENSG00000029363,ENSG00000033800,ENSG00000047410,ENSG00000056661,ENSG00000063438,ENSG00000065135,ENSG00000068903,ENSG00000070756,ENSG00000072803,ENSG00000073282,ENSG00000074800,ENSG00000076242,ENSG00000077782,ENSG00000079246,ENSG00000080503,ENSG00000080815,ENSG00000082701,ENSG00000082898,ENSG00000083168,ENSG00000083842,ENSG00000086102…
V1	TRUE	8.56e-08	1168	1519	166	0.109	0.142	GO:0010605	BP	3	negative regulation of macromolecule metabolic process	3	ENSG00000006194,ENSG00000008018,ENSG00000010803,ENSG00000010810,ENSG00000011052,ENSG00000015171,ENSG00000023734,ENSG00000029363,ENSG00000033800,ENSG00000034713,ENSG00000047410,ENSG00000056661,ENSG00000057663,ENSG00000063438,ENSG00000065802,ENSG00000068903,ENSG00000070756,ENSG00000070785,ENSG00000072803,ENSG00000073282,ENSG00000074800,ENSG00000076242,ENSG00000077782,ENSG00000079246,ENSG00000080503…
V1	TRUE	0.0168	736	1519	92	0.061	0.125	GO:0010629	BP	3	negative regulation of gene expression	4	ENSG00000006194,ENSG00000010803,ENSG00000010810,ENSG00000011052,ENSG00000015171,ENSG00000023734,ENSG00000029363,ENSG00000033800,ENSG00000047410,ENSG00000056661,ENSG00000063438,ENSG00000068903,ENSG00000070756,ENSG00000072803,ENSG00000073282,ENSG00000074800,ENSG00000077782,ENSG00000079246,ENSG00000080503,ENSG00000080815,ENSG00000082701,ENSG00000082898,ENSG00000083168,ENSG00000083842,ENSG00000086102…
V1	TRUE	3.6e-07	465	1519	80	0.053	0.172	GO:0051248	BP	3	negative regulation of protein metabolic process	4	ENSG00000008018,ENSG00000010810,ENSG00000034713,ENSG00000047410,ENSG00000057663,ENSG00000065802,ENSG00000070785,ENSG00000080815,ENSG00000082701,ENSG00000084207,ENSG00000085063,ENSG00000089053,ENSG00000094631,ENSG00000097007,ENSG00000100034,ENSG00000100380,ENSG00000100804,ENSG00000100902,ENSG00000101255,ENSG00000102265,ENSG00000103423,ENSG00000104408,ENSG00000104517,ENSG00000105298,ENSG00000105568…
V1	TRUE	0.000895	854	1519	112	0.074	0.131	GO:0009890	BP	3	negative regulation of biosynthetic process	3	ENSG00000006194,ENSG00000010803,ENSG00000015171,ENSG00000023734,ENSG00000029363,ENSG00000033800,ENSG00000047410,ENSG00000056661,ENSG00000063438,ENSG00000065135,ENSG00000065802,ENSG00000068903,ENSG00000070785,ENSG00000072803,ENSG00000073282,ENSG00000074800,ENSG00000077782,ENSG00000079246,ENSG00000080503,ENSG00000080815,ENSG00000082701,ENSG00000082898,ENSG00000083168,ENSG00000083842,ENSG00000084207…
V1	TRUE	0.000368	800	1519	108	0.071	0.135	GO:0010558	BP	3	negative regulation of macromolecule biosynthetic process	4	ENSG00000006194,ENSG00000010803,ENSG00000015171,ENSG00000023734,ENSG00000029363,ENSG00000033800,ENSG00000047410,ENSG00000056661,ENSG00000063438,ENSG00000065802,ENSG00000068903,ENSG00000070785,ENSG00000072803,ENSG00000073282,ENSG00000074800,ENSG00000077782,ENSG00000079246,ENSG00000080503,ENSG00000080815,ENSG00000082701,ENSG00000082898,ENSG00000083168,ENSG00000083842,ENSG00000084207,ENSG00000086102…
V1	TRUE	8.37e-07	1189	1519	164	0.108	0.138	GO:0031324	BP	3	negative regulation of cellular metabolic process	3	ENSG00000006194,ENSG00000008018,ENSG00000010803,ENSG00000015171,ENSG00000023734,ENSG00000029363,ENSG00000033800,ENSG00000034713,ENSG00000047410,ENSG00000056661,ENSG00000057663,ENSG00000063438,ENSG00000065135,ENSG00000065802,ENSG00000068903,ENSG00000070756,ENSG00000070785,ENSG00000072803,ENSG00000073282,ENSG00000074800,ENSG00000076242,ENSG00000077782,ENSG00000079246,ENSG00000080503,ENSG00000080815…
V1	TRUE	0.00115	841	1519	110	0.072	0.131	GO:0031327	BP	3	negative regulation of cellular biosynthetic process	4	ENSG00000006194,ENSG00000010803,ENSG00000015171,ENSG00000023734,ENSG00000029363,ENSG00000033800,ENSG00000047410,ENSG00000056661,ENSG00000063438,ENSG00000065135,ENSG00000065802,ENSG00000068903,ENSG00000070785,ENSG00000072803,ENSG00000073282,ENSG00000074800,ENSG00000077782,ENSG00000079246,ENSG00000080503,ENSG00000080815,ENSG00000082701,ENSG00000082898,ENSG00000083168,ENSG00000083842,ENSG00000086102…
V1	TRUE	0.000153	766	1519	106	0.07	0.138	GO:2000113	BP	3	negative regulation of cellular macromolecule biosynthetic process	5	ENSG00000006194,ENSG00000010803,ENSG00000015171,ENSG00000023734,ENSG00000029363,ENSG00000033800,ENSG00000047410,ENSG00000056661,ENSG00000063438,ENSG00000068903,ENSG00000070785,ENSG00000072803,ENSG00000073282,ENSG00000074800,ENSG00000077782,ENSG00000079246,ENSG00000080503,ENSG00000080815,ENSG00000082701,ENSG00000082898,ENSG00000083168,ENSG00000083842,ENSG00000086102,ENSG00000087206,ENSG00000089094…
V1	TRUE	0.00699	780	1519	99	0.065	0.127	GO:0045934	BP	3	negative regulation of nucleobase-containing compound metabolic process	4	ENSG00000006194,ENSG00000010803,ENSG00000015171,ENSG00000023734,ENSG00000029363,ENSG00000033800,ENSG00000047410,ENSG00000056661,ENSG00000063438,ENSG00000065135,ENSG00000068903,ENSG00000070756,ENSG00000072803,ENSG00000073282,ENSG00000074800,ENSG00000076242,ENSG00000077782,ENSG00000079246,ENSG00000080503,ENSG00000080815,ENSG00000082701,ENSG00000082898,ENSG00000083168,ENSG00000083842,ENSG00000086102…
V1	TRUE	0.02	703	1519	88	0.058	0.125	GO:0051253	BP	3	negative regulation of RNA metabolic process	5	ENSG00000006194,ENSG00000010803,ENSG00000015171,ENSG00000023734,ENSG00000029363,ENSG00000033800,ENSG00000047410,ENSG00000056661,ENSG00000063438,ENSG00000068903,ENSG00000070756,ENSG00000072803,ENSG00000073282,ENSG00000074800,ENSG00000077782,ENSG00000079246,ENSG00000080503,ENSG00000080815,ENSG00000082701,ENSG00000082898,ENSG00000083168,ENSG00000083842,ENSG00000086102,ENSG00000087206,ENSG00000089094…
V1	TRUE	0.0129	674	1519	86	0.057	0.128	GO:0045892	BP	3	negative regulation of transcription, DNA-dependent	6	ENSG00000006194,ENSG00000010803,ENSG00000015171,ENSG00000023734,ENSG00000029363,ENSG00000033800,ENSG00000047410,ENSG00000056661,ENSG00000063438,ENSG00000068903,ENSG00000072803,ENSG00000073282,ENSG00000074800,ENSG00000077782,ENSG00000079246,ENSG00000080503,ENSG00000080815,ENSG00000082701,ENSG00000082898,ENSG00000083168,ENSG00000083842,ENSG00000086102,ENSG00000087206,ENSG00000089094,ENSG00000089685…
V1	TRUE	4.56e-08	414	1519	76	0.05	0.184	GO:0032269	BP	3	negative regulation of cellular protein metabolic process	4	ENSG00000008018,ENSG00000034713,ENSG00000047410,ENSG00000057663,ENSG00000070785,ENSG00000080815,ENSG00000082701,ENSG00000084207,ENSG00000089053,ENSG00000094631,ENSG00000097007,ENSG00000100034,ENSG00000100380,ENSG00000100804,ENSG00000100902,ENSG00000101255,ENSG00000102265,ENSG00000103423,ENSG00000104408,ENSG00000104517,ENSG00000105298,ENSG00000105568,ENSG00000106588,ENSG00000106617,ENSG00000108294…
V1	TRUE	0.000121	322	1519	54	0.036	0.168	GO:0031400	BP	3	negative regulation of protein modification process	5	ENSG00000008018,ENSG00000057663,ENSG00000080815,ENSG00000082701,ENSG00000084207,ENSG00000089053,ENSG00000097007,ENSG00000100034,ENSG00000100804,ENSG00000100902,ENSG00000101255,ENSG00000103423,ENSG00000104517,ENSG00000105298,ENSG00000105568,ENSG00000106588,ENSG00000106617,ENSG00000108294,ENSG00000108671,ENSG00000108946,ENSG00000108953,ENSG00000111276,ENSG00000113575,ENSG00000114302,ENSG00000114316…
V1	TRUE	0.000112	114	1519	26	0.017	0.228	GO:0031397	BP	3	negative regulation of protein ubiquitination	6	ENSG00000008018,ENSG00000057663,ENSG00000080815,ENSG00000089053,ENSG00000100804,ENSG00000100902,ENSG00000104517,ENSG00000106588,ENSG00000108294,ENSG00000108671,ENSG00000114316,ENSG00000115233,ENSG00000116670,ENSG00000117399,ENSG00000118503,ENSG00000126067,ENSG00000129084,ENSG00000136930,ENSG00000140464,ENSG00000154473,ENSG00000161057,ENSG00000162191,ENSG00000163636,ENSG00000167770,ENSG00000175166…
V1	TRUE	0.00214	92	1519	20	0.013	0.217	GO:0051444	BP	3	negative regulation of ubiquitin-protein ligase activity	7	ENSG00000008018,ENSG00000080815,ENSG00000089053,ENSG00000100804,ENSG00000100902,ENSG00000106588,ENSG00000108294,ENSG00000108671,ENSG00000115233,ENSG00000116670,ENSG00000117399,ENSG00000126067,ENSG00000129084,ENSG00000136930,ENSG00000154473,ENSG00000161057,ENSG00000163636,ENSG00000175166,ENSG00000185627,ENSG00000196510
V1	TRUE	0.000676	85	1519	20	0.013	0.235	GO:0051436	BP	3	negative regulation of ubiquitin-protein ligase activity involved in mitotic cell cycle	8	ENSG00000008018,ENSG00000089053,ENSG00000100804,ENSG00000100902,ENSG00000106588,ENSG00000108294,ENSG00000108671,ENSG00000115233,ENSG00000116670,ENSG00000117399,ENSG00000126067,ENSG00000129084,ENSG00000136930,ENSG00000154473,ENSG00000161057,ENSG00000163636,ENSG00000175166,ENSG00000185627,ENSG00000196510,ENSG00000197170
V1	TRUE	0.000357	57	1519	16	0.011	0.281	GO:0017148	BP	3	negative regulation of translation	5	ENSG00000047410,ENSG00000070785,ENSG00000104408,ENSG00000111640,ENSG00000112130,ENSG00000116001,ENSG00000129351,ENSG00000140464,ENSG00000141543,ENSG00000145191,ENSG00000159388,ENSG00000165699,ENSG00000179218,ENSG00000196730,ENSG00000204120,ENSG00000204628
V1	TRUE	0.00327	591	1519	80	0.053	0.135	GO:0023057	BP	3	negative regulation of signaling	2	ENSG00000003402,ENSG00000006125,ENSG00000010810,ENSG00000015171,ENSG00000023734,ENSG00000036257,ENSG00000042753,ENSG00000058404,ENSG00000065675,ENSG00000067560,ENSG00000075785,ENSG00000078043,ENSG00000080815,ENSG00000082701,ENSG00000082898,ENSG00000084207,ENSG00000087074,ENSG00000100644,ENSG00000100906,ENSG00000102606,ENSG00000103423,ENSG00000103653,ENSG00000105298,ENSG00000105568,ENSG00000105723…
V1	TRUE	0.00469	580	1519	78	0.051	0.134	GO:0009968	BP	3	negative regulation of signal transduction	3	ENSG00000003402,ENSG00000006125,ENSG00000010810,ENSG00000015171,ENSG00000023734,ENSG00000036257,ENSG00000042753,ENSG00000058404,ENSG00000065675,ENSG00000067560,ENSG00000075785,ENSG00000078043,ENSG00000080815,ENSG00000082701,ENSG00000082898,ENSG00000084207,ENSG00000087074,ENSG00000100644,ENSG00000100906,ENSG00000102606,ENSG00000103423,ENSG00000103653,ENSG00000105298,ENSG00000105568,ENSG00000105723…
V1	TRUE	0.00208	41	1519	12	0.008	0.293	GO:1901185	BP	3	negative regulation of ERBB signaling pathway	4	ENSG00000006125,ENSG00000042753,ENSG00000075785,ENSG00000080815,ENSG00000102606,ENSG00000122705,ENSG00000127527,ENSG00000147010,ENSG00000161203,ENSG00000164056,ENSG00000177885,ENSG00000183020
V1	TRUE	0.00208	41	1519	12	0.008	0.293	GO:0042059	BP	3	negative regulation of epidermal growth factor receptor signaling pathway	5	ENSG00000006125,ENSG00000042753,ENSG00000075785,ENSG00000080815,ENSG00000102606,ENSG00000122705,ENSG00000127527,ENSG00000147010,ENSG00000161203,ENSG00000164056,ENSG00000177885,ENSG00000183020
V1	TRUE	0.0181	21	1519	7	0.005	0.333	GO:0033144	BP	3	negative regulation of intracellular steroid hormone receptor signaling pathway	4	ENSG00000067560,ENSG00000078043,ENSG00000111596,ENSG00000125107,ENSG00000144580,ENSG00000153071,ENSG00000167085
V1	TRUE	0.0299	105	1519	19	0.013	0.181	GO:2001234	BP	3	negative regulation of apoptotic signaling pathway	4	ENSG00000003402,ENSG00000010810,ENSG00000015171,ENSG00000084207,ENSG00000107562,ENSG00000109501,ENSG00000115760,ENSG00000116044,ENSG00000116288,ENSG00000116584,ENSG00000118503,ENSG00000119401,ENSG00000125538,ENSG00000133112,ENSG00000143384,ENSG00000162734,ENSG00000170855,ENSG00000173039,ENSG00000213619
V1	TRUE	0.00417	38	1519	11	0.007	0.289	GO:2001252	BP	3	positive regulation of chromosome organization	1	ENSG00000047410,ENSG00000089250,ENSG00000125538,ENSG00000140464,ENSG00000141027,ENSG00000143033,ENSG00000147162,ENSG00000155827,ENSG00000157212,ENSG00000159086,ENSG00000159692
V1	TRUE	0.0101	30	1519	9	0.006	0.3	GO:0031058	BP	3	positive regulation of histone modification	2	ENSG00000089250,ENSG00000125538,ENSG00000140464,ENSG00000141027,ENSG00000143033,ENSG00000147162,ENSG00000155827,ENSG00000157212,ENSG00000159086
V1	TRUE	0.000919	2337	1519	267	0.176	0.114	GO:0044281	BP	3	small molecule metabolic process	1	ENSG00000004779,ENSG00000008018,ENSG00000011052,ENSG00000011454,ENSG00000014641,ENSG00000031698,ENSG00000034713,ENSG00000038274,ENSG00000044446,ENSG00000047410,ENSG00000049860,ENSG00000060762,ENSG00000065135,ENSG00000065427,ENSG00000066136,ENSG00000066777,ENSG00000066926,ENSG00000068878,ENSG00000069248,ENSG00000074800,ENSG00000075188,ENSG00000075785,ENSG00000076043,ENSG00000076242,ENSG00000076864…
V1	TRUE	0.0341	178	1519	28	0.018	0.157	GO:0042180	BP	3	cellular ketone metabolic process	2	ENSG00000008018,ENSG00000068878,ENSG00000091140,ENSG00000093010,ENSG00000100804,ENSG00000100902,ENSG00000101255,ENSG00000104904,ENSG00000106588,ENSG00000106617,ENSG00000108294,ENSG00000108671,ENSG00000110435,ENSG00000113580,ENSG00000115233,ENSG00000115758,ENSG00000125618,ENSG00000126067,ENSG00000129084,ENSG00000131791,ENSG00000131828,ENSG00000136930,ENSG00000161057,ENSG00000163636,ENSG00000167186…
V1	TRUE	0.00381	147	1519	27	0.018	0.184	GO:0010565	BP	3	regulation of cellular ketone metabolic process	3	ENSG00000008018,ENSG00000068878,ENSG00000091140,ENSG00000093010,ENSG00000100804,ENSG00000100902,ENSG00000101255,ENSG00000104904,ENSG00000106588,ENSG00000106617,ENSG00000108294,ENSG00000108671,ENSG00000110435,ENSG00000113580,ENSG00000115233,ENSG00000115758,ENSG00000125618,ENSG00000126067,ENSG00000129084,ENSG00000131791,ENSG00000131828,ENSG00000136930,ENSG00000161057,ENSG00000163636,ENSG00000171132…
V1	TRUE	0.000228	73	1519	19	0.013	0.26	GO:0006521	BP	3	regulation of cellular amino acid metabolic process	4	ENSG00000008018,ENSG00000068878,ENSG00000093010,ENSG00000100804,ENSG00000100902,ENSG00000104904,ENSG00000106588,ENSG00000108294,ENSG00000108671,ENSG00000115233,ENSG00000115758,ENSG00000125618,ENSG00000126067,ENSG00000129084,ENSG00000136930,ENSG00000161057,ENSG00000163636,ENSG00000175166,ENSG00000185627
V1	TRUE	2.98e-05	747	1519	107	0.07	0.143	GO:0055086	BP	3	nucleobase-containing small molecule metabolic process	2	ENSG00000011052,ENSG00000011454,ENSG00000014641,ENSG00000034713,ENSG00000038274,ENSG00000065135,ENSG00000065427,ENSG00000066777,ENSG00000075785,ENSG00000076043,ENSG00000076242,ENSG00000076864,ENSG00000078369,ENSG00000080371,ENSG00000082701,ENSG00000084733,ENSG00000086598,ENSG00000089250,ENSG00000099624,ENSG00000100151,ENSG00000100591,ENSG00000100632,ENSG00000100664,ENSG00000100714,ENSG00000101017…
V1	TRUE	1.35e-05	683	1519	101	0.066	0.148	GO:0006753	BP	3	nucleoside phosphate metabolic process	3	ENSG00000011052,ENSG00000011454,ENSG00000014641,ENSG00000034713,ENSG00000065135,ENSG00000065427,ENSG00000066777,ENSG00000075785,ENSG00000076043,ENSG00000076242,ENSG00000076864,ENSG00000078369,ENSG00000080371,ENSG00000082701,ENSG00000084733,ENSG00000086598,ENSG00000089250,ENSG00000099624,ENSG00000100151,ENSG00000100591,ENSG00000100664,ENSG00000100714,ENSG00000101017,ENSG00000101199,ENSG00000101246…
V1	TRUE	9.31e-07	420	1519	73	0.048	0.174	GO:0009141	BP	3	nucleoside triphosphate metabolic process	4	ENSG00000011052,ENSG00000011454,ENSG00000066777,ENSG00000075785,ENSG00000076242,ENSG00000076864,ENSG00000078369,ENSG00000080371,ENSG00000082701,ENSG00000084733,ENSG00000086598,ENSG00000099624,ENSG00000100151,ENSG00000100664,ENSG00000101017,ENSG00000101199,ENSG00000101246,ENSG00000102606,ENSG00000103769,ENSG00000104388,ENSG00000106069,ENSG00000106617,ENSG00000108774,ENSG00000109756,ENSG00000110955…
V1	TRUE	6.26e-07	416	1519	73	0.048	0.175	GO:0009144	BP	3	purine nucleoside triphosphate metabolic process	5	ENSG00000011052,ENSG00000011454,ENSG00000066777,ENSG00000075785,ENSG00000076242,ENSG00000076864,ENSG00000078369,ENSG00000080371,ENSG00000082701,ENSG00000084733,ENSG00000086598,ENSG00000099624,ENSG00000100151,ENSG00000100664,ENSG00000101017,ENSG00000101199,ENSG00000101246,ENSG00000102606,ENSG00000103769,ENSG00000104388,ENSG00000106069,ENSG00000106617,ENSG00000108774,ENSG00000109756,ENSG00000110955…
V1	TRUE	5.67e-07	415	1519	73	0.048	0.176	GO:0009199	BP	3	ribonucleoside triphosphate metabolic process	5	ENSG00000011052,ENSG00000011454,ENSG00000066777,ENSG00000075785,ENSG00000076242,ENSG00000076864,ENSG00000078369,ENSG00000080371,ENSG00000082701,ENSG00000084733,ENSG00000086598,ENSG00000099624,ENSG00000100151,ENSG00000100664,ENSG00000101017,ENSG00000101199,ENSG00000101246,ENSG00000102606,ENSG00000103769,ENSG00000104388,ENSG00000106069,ENSG00000106617,ENSG00000108774,ENSG00000109756,ENSG00000110955…
V1	TRUE	5.67e-07	415	1519	73	0.048	0.176	GO:0009205	BP	3	purine ribonucleoside triphosphate metabolic process	6	ENSG00000011052,ENSG00000011454,ENSG00000066777,ENSG00000075785,ENSG00000076242,ENSG00000076864,ENSG00000078369,ENSG00000080371,ENSG00000082701,ENSG00000084733,ENSG00000086598,ENSG00000099624,ENSG00000100151,ENSG00000100664,ENSG00000101017,ENSG00000101199,ENSG00000101246,ENSG00000102606,ENSG00000103769,ENSG00000104388,ENSG00000106069,ENSG00000106617,ENSG00000108774,ENSG00000109756,ENSG00000110955…
V1	TRUE	0.0101	30	1519	9	0.006	0.3	GO:0009142	BP	3	nucleoside triphosphate biosynthetic process	5	ENSG00000011052,ENSG00000099624,ENSG00000106617,ENSG00000110955,ENSG00000116459,ENSG00000149925,ENSG00000152234,ENSG00000154723,ENSG00000165629
V1	TRUE	0.00773	29	1519	9	0.006	0.31	GO:0009145	BP	3	purine nucleoside triphosphate biosynthetic process	6	ENSG00000011052,ENSG00000099624,ENSG00000106617,ENSG00000110955,ENSG00000116459,ENSG00000149925,ENSG00000152234,ENSG00000154723,ENSG00000165629
V1	TRUE	0.00773	29	1519	9	0.006	0.31	GO:0009201	BP	3	ribonucleoside triphosphate biosynthetic process	6	ENSG00000011052,ENSG00000099624,ENSG00000106617,ENSG00000110955,ENSG00000116459,ENSG00000149925,ENSG00000152234,ENSG00000154723,ENSG00000165629
V1	TRUE	0.00773	29	1519	9	0.006	0.31	GO:0009206	BP	3	purine ribonucleoside triphosphate biosynthetic process	7	ENSG00000011052,ENSG00000099624,ENSG00000106617,ENSG00000110955,ENSG00000116459,ENSG00000149925,ENSG00000152234,ENSG00000154723,ENSG00000165629
V1	TRUE	1.14e-08	462	1519	84	0.055	0.182	GO:1901292	BP	3	nucleoside phosphate catabolic process	4	ENSG00000011454,ENSG00000034713,ENSG00000066777,ENSG00000075785,ENSG00000076242,ENSG00000076864,ENSG00000078369,ENSG00000080371,ENSG00000082701,ENSG00000084733,ENSG00000086598,ENSG00000099624,ENSG00000100151,ENSG00000100591,ENSG00000100664,ENSG00000101017,ENSG00000101199,ENSG00000101246,ENSG00000102606,ENSG00000103769,ENSG00000104388,ENSG00000105723,ENSG00000106069,ENSG00000108774,ENSG00000109756…
V1	TRUE	1.74e-07	396	1519	72	0.047	0.182	GO:0009143	BP	3	nucleoside triphosphate catabolic process	5	ENSG00000011454,ENSG00000066777,ENSG00000075785,ENSG00000076242,ENSG00000076864,ENSG00000078369,ENSG00000080371,ENSG00000082701,ENSG00000084733,ENSG00000086598,ENSG00000099624,ENSG00000100151,ENSG00000100664,ENSG00000101017,ENSG00000101199,ENSG00000101246,ENSG00000102606,ENSG00000103769,ENSG00000104388,ENSG00000106069,ENSG00000108774,ENSG00000109756,ENSG00000110955,ENSG00000111540,ENSG00000115839…
V1	TRUE	1.13e-07	392	1519	72	0.047	0.184	GO:0009203	BP	3	ribonucleoside triphosphate catabolic process	6	ENSG00000011454,ENSG00000066777,ENSG00000075785,ENSG00000076242,ENSG00000076864,ENSG00000078369,ENSG00000080371,ENSG00000082701,ENSG00000084733,ENSG00000086598,ENSG00000099624,ENSG00000100151,ENSG00000100664,ENSG00000101017,ENSG00000101199,ENSG00000101246,ENSG00000102606,ENSG00000103769,ENSG00000104388,ENSG00000106069,ENSG00000108774,ENSG00000109756,ENSG00000110955,ENSG00000111540,ENSG00000115839…
V1	TRUE	1.26e-07	393	1519	72	0.047	0.183	GO:0009146	BP	3	purine nucleoside triphosphate catabolic process	6	ENSG00000011454,ENSG00000066777,ENSG00000075785,ENSG00000076242,ENSG00000076864,ENSG00000078369,ENSG00000080371,ENSG00000082701,ENSG00000084733,ENSG00000086598,ENSG00000099624,ENSG00000100151,ENSG00000100664,ENSG00000101017,ENSG00000101199,ENSG00000101246,ENSG00000102606,ENSG00000103769,ENSG00000104388,ENSG00000106069,ENSG00000108774,ENSG00000109756,ENSG00000110955,ENSG00000111540,ENSG00000115839…
V1	TRUE	1.13e-07	392	1519	72	0.047	0.184	GO:0009207	BP	3	purine ribonucleoside triphosphate catabolic process	7	ENSG00000011454,ENSG00000066777,ENSG00000075785,ENSG00000076242,ENSG00000076864,ENSG00000078369,ENSG00000080371,ENSG00000082701,ENSG00000084733,ENSG00000086598,ENSG00000099624,ENSG00000100151,ENSG00000100664,ENSG00000101017,ENSG00000101199,ENSG00000101246,ENSG00000102606,ENSG00000103769,ENSG00000104388,ENSG00000106069,ENSG00000108774,ENSG00000109756,ENSG00000110955,ENSG00000111540,ENSG00000115839…
V1	TRUE	1.23e-05	673	1519	100	0.066	0.149	GO:0009117	BP	3	nucleotide metabolic process	4	ENSG00000011052,ENSG00000011454,ENSG00000014641,ENSG00000034713,ENSG00000065135,ENSG00000065427,ENSG00000066777,ENSG00000075785,ENSG00000076043,ENSG00000076242,ENSG00000076864,ENSG00000078369,ENSG00000080371,ENSG00000082701,ENSG00000084733,ENSG00000086598,ENSG00000089250,ENSG00000099624,ENSG00000100151,ENSG00000100591,ENSG00000100664,ENSG00000100714,ENSG00000101017,ENSG00000101199,ENSG00000101246…
V1	TRUE	0.000288	558	1519	81	0.053	0.145	GO:0009259	BP	3	ribonucleotide metabolic process	5	ENSG00000011052,ENSG00000011454,ENSG00000065135,ENSG00000066777,ENSG00000075785,ENSG00000076242,ENSG00000076864,ENSG00000078369,ENSG00000080371,ENSG00000082701,ENSG00000084733,ENSG00000086598,ENSG00000089250,ENSG00000099624,ENSG00000100151,ENSG00000100664,ENSG00000101017,ENSG00000101199,ENSG00000101246,ENSG00000102606,ENSG00000103769,ENSG00000104388,ENSG00000105723,ENSG00000106069,ENSG00000106617…
V1	TRUE	5.37e-05	601	1519	89	0.059	0.148	GO:0006163	BP	3	purine nucleotide metabolic process	5	ENSG00000011052,ENSG00000011454,ENSG00000034713,ENSG00000065135,ENSG00000066777,ENSG00000075785,ENSG00000076242,ENSG00000076864,ENSG00000078369,ENSG00000080371,ENSG00000082701,ENSG00000084733,ENSG00000086598,ENSG00000089250,ENSG00000099624,ENSG00000100151,ENSG00000100591,ENSG00000100664,ENSG00000100714,ENSG00000101017,ENSG00000101199,ENSG00000101246,ENSG00000102606,ENSG00000103769,ENSG00000104388…
V1	TRUE	0.00027	557	1519	81	0.053	0.145	GO:0009150	BP	3	purine ribonucleotide metabolic process	6	ENSG00000011052,ENSG00000011454,ENSG00000065135,ENSG00000066777,ENSG00000075785,ENSG00000076242,ENSG00000076864,ENSG00000078369,ENSG00000080371,ENSG00000082701,ENSG00000084733,ENSG00000086598,ENSG00000089250,ENSG00000099624,ENSG00000100151,ENSG00000100664,ENSG00000101017,ENSG00000101199,ENSG00000101246,ENSG00000102606,ENSG00000103769,ENSG00000104388,ENSG00000105723,ENSG00000106069,ENSG00000106617…
V1	TRUE	7.37e-09	458	1519	84	0.055	0.183	GO:0009166	BP	3	nucleotide catabolic process	5	ENSG00000011454,ENSG00000034713,ENSG00000066777,ENSG00000075785,ENSG00000076242,ENSG00000076864,ENSG00000078369,ENSG00000080371,ENSG00000082701,ENSG00000084733,ENSG00000086598,ENSG00000099624,ENSG00000100151,ENSG00000100591,ENSG00000100664,ENSG00000101017,ENSG00000101199,ENSG00000101246,ENSG00000102606,ENSG00000103769,ENSG00000104388,ENSG00000105723,ENSG00000106069,ENSG00000108774,ENSG00000109756…
V1	TRUE	8.37e-08	412	1519	75	0.049	0.182	GO:0009261	BP	3	ribonucleotide catabolic process	6	ENSG00000011454,ENSG00000066777,ENSG00000075785,ENSG00000076242,ENSG00000076864,ENSG00000078369,ENSG00000080371,ENSG00000082701,ENSG00000084733,ENSG00000086598,ENSG00000099624,ENSG00000100151,ENSG00000100664,ENSG00000101017,ENSG00000101199,ENSG00000101246,ENSG00000102606,ENSG00000103769,ENSG00000104388,ENSG00000106069,ENSG00000108774,ENSG00000109756,ENSG00000110955,ENSG00000111540,ENSG00000115839…
V1	TRUE	1.45e-08	449	1519	82	0.054	0.183	GO:0006195	BP	3	purine nucleotide catabolic process	6	ENSG00000011454,ENSG00000034713,ENSG00000066777,ENSG00000075785,ENSG00000076242,ENSG00000076864,ENSG00000078369,ENSG00000080371,ENSG00000082701,ENSG00000084733,ENSG00000086598,ENSG00000099624,ENSG00000100151,ENSG00000100591,ENSG00000100664,ENSG00000101017,ENSG00000101199,ENSG00000101246,ENSG00000102606,ENSG00000103769,ENSG00000104388,ENSG00000106069,ENSG00000108774,ENSG00000109756,ENSG00000110955…
V1	TRUE	7.51e-08	411	1519	75	0.049	0.182	GO:0009154	BP	3	purine ribonucleotide catabolic process	7	ENSG00000011454,ENSG00000066777,ENSG00000075785,ENSG00000076242,ENSG00000076864,ENSG00000078369,ENSG00000080371,ENSG00000082701,ENSG00000084733,ENSG00000086598,ENSG00000099624,ENSG00000100151,ENSG00000100664,ENSG00000101017,ENSG00000101199,ENSG00000101246,ENSG00000102606,ENSG00000103769,ENSG00000104388,ENSG00000106069,ENSG00000108774,ENSG00000109756,ENSG00000110955,ENSG00000111540,ENSG00000115839…
V1	TRUE	3.66e-06	515	1519	83	0.055	0.161	GO:0009116	BP	3	nucleoside metabolic process	3	ENSG00000011052,ENSG00000011454,ENSG00000034713,ENSG00000038274,ENSG00000066777,ENSG00000075785,ENSG00000076242,ENSG00000076864,ENSG00000078369,ENSG00000080371,ENSG00000082701,ENSG00000084733,ENSG00000086598,ENSG00000099624,ENSG00000100151,ENSG00000100591,ENSG00000100632,ENSG00000100664,ENSG00000101017,ENSG00000101199,ENSG00000101246,ENSG00000101444,ENSG00000102606,ENSG00000103769,ENSG00000104388…
V1	TRUE	6.47e-06	465	1519	76	0.05	0.163	GO:0009119	BP	3	ribonucleoside metabolic process	4	ENSG00000011052,ENSG00000011454,ENSG00000038274,ENSG00000066777,ENSG00000075785,ENSG00000076242,ENSG00000076864,ENSG00000078369,ENSG00000080371,ENSG00000082701,ENSG00000084733,ENSG00000086598,ENSG00000099624,ENSG00000100151,ENSG00000100664,ENSG00000101017,ENSG00000101199,ENSG00000101246,ENSG00000101444,ENSG00000102606,ENSG00000103769,ENSG00000104388,ENSG00000106069,ENSG00000106617,ENSG00000108774…
V1	TRUE	5.8e-07	423	1519	74	0.049	0.175	GO:0009164	BP	3	nucleoside catabolic process	4	ENSG00000011454,ENSG00000066777,ENSG00000075785,ENSG00000076242,ENSG00000076864,ENSG00000078369,ENSG00000080371,ENSG00000082701,ENSG00000084733,ENSG00000086598,ENSG00000099624,ENSG00000100151,ENSG00000100664,ENSG00000101017,ENSG00000101199,ENSG00000101246,ENSG00000101444,ENSG00000102606,ENSG00000103769,ENSG00000104388,ENSG00000106069,ENSG00000108774,ENSG00000109756,ENSG00000110955,ENSG00000111540…
V1	TRUE	1.7e-07	411	1519	74	0.049	0.18	GO:0042454	BP	3	ribonucleoside catabolic process	5	ENSG00000011454,ENSG00000066777,ENSG00000075785,ENSG00000076242,ENSG00000076864,ENSG00000078369,ENSG00000080371,ENSG00000082701,ENSG00000084733,ENSG00000086598,ENSG00000099624,ENSG00000100151,ENSG00000100664,ENSG00000101017,ENSG00000101199,ENSG00000101246,ENSG00000101444,ENSG00000102606,ENSG00000103769,ENSG00000104388,ENSG00000106069,ENSG00000108774,ENSG00000109756,ENSG00000110955,ENSG00000111540…
V1	TRUE	2.94e-06	456	1519	76	0.05	0.167	GO:0042278	BP	3	purine nucleoside metabolic process	4	ENSG00000011052,ENSG00000011454,ENSG00000038274,ENSG00000066777,ENSG00000075785,ENSG00000076242,ENSG00000076864,ENSG00000078369,ENSG00000080371,ENSG00000082701,ENSG00000084733,ENSG00000086598,ENSG00000099624,ENSG00000100151,ENSG00000100664,ENSG00000101017,ENSG00000101199,ENSG00000101246,ENSG00000101444,ENSG00000102606,ENSG00000103769,ENSG00000104388,ENSG00000106069,ENSG00000106617,ENSG00000108774…
V1	TRUE	2.25e-06	453	1519	76	0.05	0.168	GO:0046128	BP	3	purine ribonucleoside metabolic process	5	ENSG00000011052,ENSG00000011454,ENSG00000038274,ENSG00000066777,ENSG00000075785,ENSG00000076242,ENSG00000076864,ENSG00000078369,ENSG00000080371,ENSG00000082701,ENSG00000084733,ENSG00000086598,ENSG00000099624,ENSG00000100151,ENSG00000100664,ENSG00000101017,ENSG00000101199,ENSG00000101246,ENSG00000101444,ENSG00000102606,ENSG00000103769,ENSG00000104388,ENSG00000106069,ENSG00000106617,ENSG00000108774…
V1	TRUE	0.00103	323	1519	51	0.034	0.158	GO:1901068	BP	3	guanosine-containing compound metabolic process	6	ENSG00000011052,ENSG00000011454,ENSG00000066777,ENSG00000075785,ENSG00000076864,ENSG00000078369,ENSG00000080371,ENSG00000082701,ENSG00000084733,ENSG00000086598,ENSG00000100664,ENSG00000101017,ENSG00000101199,ENSG00000101246,ENSG00000102606,ENSG00000103769,ENSG00000104388,ENSG00000106069,ENSG00000108774,ENSG00000109756,ENSG00000111540,ENSG00000115839,ENSG00000116954,ENSG00000118873,ENSG00000119396…
V1	TRUE	0.00132	318	1519	50	0.033	0.157	GO:0046039	BP	3	GTP metabolic process	7	ENSG00000011052,ENSG00000011454,ENSG00000066777,ENSG00000075785,ENSG00000076864,ENSG00000078369,ENSG00000080371,ENSG00000082701,ENSG00000084733,ENSG00000086598,ENSG00000100664,ENSG00000101017,ENSG00000101199,ENSG00000101246,ENSG00000102606,ENSG00000103769,ENSG00000104388,ENSG00000106069,ENSG00000108774,ENSG00000109756,ENSG00000111540,ENSG00000115839,ENSG00000116954,ENSG00000118873,ENSG00000119396…
V1	TRUE	3e-04	100	1519	23	0.015	0.23	GO:0046034	BP	3	ATP metabolic process	6	ENSG00000076242,ENSG00000099624,ENSG00000100151,ENSG00000106617,ENSG00000110955,ENSG00000114573,ENSG00000116459,ENSG00000119383,ENSG00000119541,ENSG00000119684,ENSG00000127603,ENSG00000128908,ENSG00000131473,ENSG00000147416,ENSG00000149925,ENSG00000152234,ENSG00000154723,ENSG00000159251,ENSG00000161057,ENSG00000163636,ENSG00000165629,ENSG00000167283,ENSG00000169020
V1	TRUE	5.15e-08	400	1519	74	0.049	0.185	GO:0006152	BP	3	purine nucleoside catabolic process	5	ENSG00000011454,ENSG00000066777,ENSG00000075785,ENSG00000076242,ENSG00000076864,ENSG00000078369,ENSG00000080371,ENSG00000082701,ENSG00000084733,ENSG00000086598,ENSG00000099624,ENSG00000100151,ENSG00000100664,ENSG00000101017,ENSG00000101199,ENSG00000101246,ENSG00000101444,ENSG00000102606,ENSG00000103769,ENSG00000104388,ENSG00000106069,ENSG00000108774,ENSG00000109756,ENSG00000110955,ENSG00000111540…
V1	TRUE	5.75e-08	401	1519	74	0.049	0.185	GO:0046130	BP	3	purine ribonucleoside catabolic process	6	ENSG00000011454,ENSG00000066777,ENSG00000075785,ENSG00000076242,ENSG00000076864,ENSG00000078369,ENSG00000080371,ENSG00000082701,ENSG00000084733,ENSG00000086598,ENSG00000099624,ENSG00000100151,ENSG00000100664,ENSG00000101017,ENSG00000101199,ENSG00000101246,ENSG00000101444,ENSG00000102606,ENSG00000103769,ENSG00000104388,ENSG00000106069,ENSG00000108774,ENSG00000109756,ENSG00000110955,ENSG00000111540…
V1	TRUE	0.000632	317	1519	51	0.034	0.161	GO:1901069	BP	3	guanosine-containing compound catabolic process	7	ENSG00000011454,ENSG00000066777,ENSG00000075785,ENSG00000076864,ENSG00000078369,ENSG00000080371,ENSG00000082701,ENSG00000084733,ENSG00000086598,ENSG00000100664,ENSG00000101017,ENSG00000101199,ENSG00000101246,ENSG00000102606,ENSG00000103769,ENSG00000104388,ENSG00000106069,ENSG00000108774,ENSG00000109756,ENSG00000111540,ENSG00000115839,ENSG00000116954,ENSG00000118873,ENSG00000119396,ENSG00000120805…
V1	TRUE	0.00104	315	1519	50	0.033	0.159	GO:0006184	BP	3	GTP catabolic process	8	ENSG00000011454,ENSG00000066777,ENSG00000075785,ENSG00000076864,ENSG00000078369,ENSG00000080371,ENSG00000082701,ENSG00000084733,ENSG00000086598,ENSG00000100664,ENSG00000101017,ENSG00000101199,ENSG00000101246,ENSG00000102606,ENSG00000103769,ENSG00000104388,ENSG00000106069,ENSG00000108774,ENSG00000109756,ENSG00000111540,ENSG00000115839,ENSG00000116954,ENSG00000118873,ENSG00000119396,ENSG00000120805…
V1	TRUE	1.61e-05	79	1519	22	0.014	0.278	GO:0006200	BP	3	ATP catabolic process	7	ENSG00000076242,ENSG00000099624,ENSG00000100151,ENSG00000110955,ENSG00000116459,ENSG00000119383,ENSG00000119541,ENSG00000119684,ENSG00000127603,ENSG00000128908,ENSG00000131473,ENSG00000152234,ENSG00000154723,ENSG00000159251,ENSG00000161057,ENSG00000163636,ENSG00000165629,ENSG00000167283,ENSG00000169020,ENSG00000196296,ENSG00000197299,ENSG00000215301
V1	TRUE	0.00142	497	1519	71	0.047	0.143	GO:0055114	BP	3	oxidation-reduction process	1	ENSG00000004779,ENSG00000014641,ENSG00000044446,ENSG00000078369,ENSG00000079739,ENSG00000082701,ENSG00000090266,ENSG00000091140,ENSG00000091483,ENSG00000099624,ENSG00000101365,ENSG00000102125,ENSG00000102893,ENSG00000104812,ENSG00000104823,ENSG00000105723,ENSG00000105755,ENSG00000106617,ENSG00000108946,ENSG00000110717,ENSG00000110955,ENSG00000112062,ENSG00000112164,ENSG00000114302,ENSG00000116459…
V1	TRUE	1.26e-08	308	1519	63	0.041	0.205	GO:0015980	BP	3	energy derivation by oxidation of organic compounds	2	ENSG00000004779,ENSG00000014641,ENSG00000044446,ENSG00000078369,ENSG00000079739,ENSG00000082701,ENSG00000090266,ENSG00000091140,ENSG00000091483,ENSG00000099624,ENSG00000101365,ENSG00000102125,ENSG00000102893,ENSG00000104812,ENSG00000105723,ENSG00000106617,ENSG00000108946,ENSG00000110717,ENSG00000110955,ENSG00000112164,ENSG00000114302,ENSG00000116459,ENSG00000117394,ENSG00000119421,ENSG00000121691…
V1	TRUE	0.0463	149	1519	24	0.016	0.161	GO:0006112	BP	3	energy reserve metabolic process	3	ENSG00000044446,ENSG00000078369,ENSG00000079739,ENSG00000082701,ENSG00000102893,ENSG00000104812,ENSG00000105723,ENSG00000106617,ENSG00000108946,ENSG00000112164,ENSG00000114302,ENSG00000117394,ENSG00000131473,ENSG00000131791,ENSG00000132376,ENSG00000142875,ENSG00000143933,ENSG00000163931,ENSG00000168243,ENSG00000169100,ENSG00000169764,ENSG00000172354,ENSG00000177156,ENSG00000186298
V1	TRUE	7.07e-08	157	1519	39	0.026	0.248	GO:0045333	BP	3	cellular respiration	3	ENSG00000004779,ENSG00000014641,ENSG00000090266,ENSG00000091140,ENSG00000091483,ENSG00000099624,ENSG00000101365,ENSG00000102125,ENSG00000110717,ENSG00000110955,ENSG00000116459,ENSG00000119421,ENSG00000121691,ENSG00000125356,ENSG00000130414,ENSG00000131495,ENSG00000131828,ENSG00000135441,ENSG00000135940,ENSG00000136521,ENSG00000139180,ENSG00000145494,ENSG00000146701,ENSG00000147123,ENSG00000147684…
V1	TRUE	2.14e-08	121	1519	34	0.022	0.281	GO:0022900	BP	3	electron transport chain	2	ENSG00000004779,ENSG00000090266,ENSG00000091140,ENSG00000099624,ENSG00000102125,ENSG00000110717,ENSG00000110955,ENSG00000116459,ENSG00000119421,ENSG00000125356,ENSG00000130414,ENSG00000131495,ENSG00000135940,ENSG00000136521,ENSG00000136810,ENSG00000139180,ENSG00000145494,ENSG00000147123,ENSG00000147684,ENSG00000151366,ENSG00000152234,ENSG00000154723,ENSG00000158864,ENSG00000164258,ENSG00000164919…
V1	TRUE	1.69e-08	120	1519	34	0.022	0.283	GO:0022904	BP	3	respiratory electron transport chain	3	ENSG00000004779,ENSG00000090266,ENSG00000091140,ENSG00000099624,ENSG00000102125,ENSG00000110717,ENSG00000110955,ENSG00000116459,ENSG00000119421,ENSG00000125356,ENSG00000130414,ENSG00000131495,ENSG00000135940,ENSG00000136521,ENSG00000139180,ENSG00000145494,ENSG00000147123,ENSG00000147684,ENSG00000151366,ENSG00000152234,ENSG00000154723,ENSG00000158864,ENSG00000164258,ENSG00000164919,ENSG00000165629…
V1	TRUE	4.71e-08	64	1519	23	0.015	0.359	GO:0042773	BP	3	ATP synthesis coupled electron transport	4	ENSG00000004779,ENSG00000090266,ENSG00000091140,ENSG00000102125,ENSG00000110717,ENSG00000119421,ENSG00000125356,ENSG00000130414,ENSG00000131495,ENSG00000136521,ENSG00000139180,ENSG00000145494,ENSG00000147684,ENSG00000151366,ENSG00000158864,ENSG00000164258,ENSG00000166136,ENSG00000167186,ENSG00000167792,ENSG00000167985,ENSG00000168653,ENSG00000183648,ENSG00000184983
V1	TRUE	4.71e-08	64	1519	23	0.015	0.359	GO:0042775	BP	3	mitochondrial ATP synthesis coupled electron transport	5	ENSG00000004779,ENSG00000090266,ENSG00000091140,ENSG00000102125,ENSG00000110717,ENSG00000119421,ENSG00000125356,ENSG00000130414,ENSG00000131495,ENSG00000136521,ENSG00000139180,ENSG00000145494,ENSG00000147684,ENSG00000151366,ENSG00000158864,ENSG00000164258,ENSG00000166136,ENSG00000167186,ENSG00000167792,ENSG00000167985,ENSG00000168653,ENSG00000183648,ENSG00000184983
V1	TRUE	4.16e-08	54	1519	21	0.014	0.389	GO:0006120	BP	3	mitochondrial electron transport, NADH to ubiquinone	4	ENSG00000004779,ENSG00000090266,ENSG00000091140,ENSG00000110717,ENSG00000119421,ENSG00000125356,ENSG00000130414,ENSG00000131495,ENSG00000136521,ENSG00000139180,ENSG00000145494,ENSG00000147684,ENSG00000151366,ENSG00000158864,ENSG00000164258,ENSG00000166136,ENSG00000167792,ENSG00000168653,ENSG00000183648,ENSG00000184983,ENSG00000189043
V1	TRUE	0.00279	714	1519	94	0.062	0.132	GO:0032989	BP	3	cellular component morphogenesis	1	ENSG00000001617,ENSG00000003402,ENSG00000004399,ENSG00000006125,ENSG00000006468,ENSG00000007237,ENSG00000010810,ENSG00000032742,ENSG00000036257,ENSG00000042753,ENSG00000047579,ENSG00000049089,ENSG00000049245,ENSG00000049860,ENSG00000058404,ENSG00000065675,ENSG00000067560,ENSG00000068793,ENSG00000071242,ENSG00000075624,ENSG00000075711,ENSG00000077549,ENSG00000077782,ENSG00000080815,ENSG00000082701…
V1	TRUE	0.0037	531	1519	73	0.048	0.137	GO:0032990	BP	3	cell part morphogenesis	2	ENSG00000001617,ENSG00000004399,ENSG00000006125,ENSG00000006468,ENSG00000007237,ENSG00000010810,ENSG00000032742,ENSG00000042753,ENSG00000047579,ENSG00000049089,ENSG00000058404,ENSG00000065675,ENSG00000067560,ENSG00000068793,ENSG00000071242,ENSG00000075624,ENSG00000075711,ENSG00000077782,ENSG00000080815,ENSG00000082701,ENSG00000084112,ENSG00000084733,ENSG00000092841,ENSG00000097007,ENSG00000099331…
V1	TRUE	0.000628	685	1519	94	0.062	0.137	GO:0000902	BP	3	cell morphogenesis	2	ENSG00000001617,ENSG00000004399,ENSG00000006125,ENSG00000006468,ENSG00000007237,ENSG00000010810,ENSG00000032742,ENSG00000036257,ENSG00000042753,ENSG00000047579,ENSG00000049089,ENSG00000049245,ENSG00000049860,ENSG00000058404,ENSG00000065675,ENSG00000067560,ENSG00000068793,ENSG00000071242,ENSG00000075624,ENSG00000075711,ENSG00000077549,ENSG00000077782,ENSG00000080815,ENSG00000082701,ENSG00000084112…
V1	TRUE	0.00223	522	1519	73	0.048	0.14	GO:0048858	BP	3	cell projection morphogenesis	3	ENSG00000001617,ENSG00000004399,ENSG00000006125,ENSG00000006468,ENSG00000007237,ENSG00000010810,ENSG00000032742,ENSG00000042753,ENSG00000047579,ENSG00000049089,ENSG00000058404,ENSG00000065675,ENSG00000067560,ENSG00000068793,ENSG00000071242,ENSG00000075624,ENSG00000075711,ENSG00000077782,ENSG00000080815,ENSG00000082701,ENSG00000084112,ENSG00000084733,ENSG00000092841,ENSG00000097007,ENSG00000099331…
V1	TRUE	0.00658	281	1519	43	0.028	0.153	GO:0016049	BP	3	cell growth	1	ENSG00000001617,ENSG00000022267,ENSG00000065675,ENSG00000067560,ENSG00000068793,ENSG00000074800,ENSG00000077684,ENSG00000080503,ENSG00000100311,ENSG00000101049,ENSG00000102054,ENSG00000103769,ENSG00000105568,ENSG00000105723,ENSG00000108654,ENSG00000111276,ENSG00000113575,ENSG00000114737,ENSG00000116183,ENSG00000116670,ENSG00000116954,ENSG00000119401,ENSG00000119699,ENSG00000123562,ENSG00000128908…
V1	TRUE	0.0259	119	1519	21	0.014	0.176	GO:0030308	BP	3	negative regulation of cell growth	2	ENSG00000001617,ENSG00000022267,ENSG00000074800,ENSG00000077684,ENSG00000080503,ENSG00000102054,ENSG00000105568,ENSG00000105723,ENSG00000111276,ENSG00000113575,ENSG00000133639,ENSG00000135503,ENSG00000135919,ENSG00000140464,ENSG00000153487,ENSG00000154342,ENSG00000163697,ENSG00000164404,ENSG00000167085,ENSG00000168243,ENSG00000179833
V1	TRUE	0.0464	57	1519	12	0.008	0.211	GO:0009163	BP	3	nucleoside biosynthetic process	1	ENSG00000011052,ENSG00000038274,ENSG00000099624,ENSG00000106617,ENSG00000110955,ENSG00000116459,ENSG00000149925,ENSG00000152234,ENSG00000154723,ENSG00000163655,ENSG00000165629,ENSG00000165704
V1	TRUE	0.0192	45	1519	11	0.007	0.244	GO:0042455	BP	3	ribonucleoside biosynthetic process	2	ENSG00000011052,ENSG00000038274,ENSG00000099624,ENSG00000106617,ENSG00000110955,ENSG00000116459,ENSG00000149925,ENSG00000152234,ENSG00000154723,ENSG00000163655,ENSG00000165629
V1	TRUE	0.0158	44	1519	11	0.007	0.25	GO:0042451	BP	3	purine nucleoside biosynthetic process	2	ENSG00000011052,ENSG00000038274,ENSG00000099624,ENSG00000106617,ENSG00000110955,ENSG00000116459,ENSG00000149925,ENSG00000152234,ENSG00000154723,ENSG00000163655,ENSG00000165629
V1	TRUE	0.0158	44	1519	11	0.007	0.25	GO:0046129	BP	3	purine ribonucleoside biosynthetic process	3	ENSG00000011052,ENSG00000038274,ENSG00000099624,ENSG00000106617,ENSG00000110955,ENSG00000116459,ENSG00000149925,ENSG00000152234,ENSG00000154723,ENSG00000163655,ENSG00000165629
V1	TRUE	0.019	65	1519	14	0.009	0.215	GO:0005976	BP	3	polysaccharide metabolic process	1	ENSG00000038274,ENSG00000044446,ENSG00000079739,ENSG00000082701,ENSG00000100311,ENSG00000102893,ENSG00000104812,ENSG00000105723,ENSG00000106617,ENSG00000109320,ENSG00000132376,ENSG00000143933,ENSG00000151348,ENSG00000169764
V1	TRUE	0.039	49	1519	11	0.007	0.224	GO:0044042	BP	3	glucan metabolic process	2	ENSG00000044446,ENSG00000079739,ENSG00000082701,ENSG00000102893,ENSG00000104812,ENSG00000105723,ENSG00000106617,ENSG00000132376,ENSG00000143933,ENSG00000169764,ENSG00000186298
V1	TRUE	0.039	49	1519	11	0.007	0.224	GO:0006073	BP	3	cellular glucan metabolic process	3	ENSG00000044446,ENSG00000079739,ENSG00000082701,ENSG00000102893,ENSG00000104812,ENSG00000105723,ENSG00000106617,ENSG00000132376,ENSG00000143933,ENSG00000169764,ENSG00000186298
V1	TRUE	0.0277	47	1519	11	0.007	0.234	GO:0005977	BP	3	glycogen metabolic process	4	ENSG00000044446,ENSG00000079739,ENSG00000082701,ENSG00000102893,ENSG00000104812,ENSG00000105723,ENSG00000106617,ENSG00000132376,ENSG00000143933,ENSG00000169764,ENSG00000186298
V1	TRUE	0.0142	106	1519	20	0.013	0.189	GO:0016052	BP	3	carbohydrate catabolic process	1	ENSG00000044446,ENSG00000049860,ENSG00000074800,ENSG00000079739,ENSG00000100644,ENSG00000102144,ENSG00000102893,ENSG00000105220,ENSG00000105723,ENSG00000106617,ENSG00000111640,ENSG00000131828,ENSG00000140263,ENSG00000141027,ENSG00000141959,ENSG00000143933,ENSG00000147162,ENSG00000149925,ENSG00000152556,ENSG00000159322
V1	TRUE	0.00986	103	1519	20	0.013	0.194	GO:0044724	BP	3	single-organism carbohydrate catabolic process	2	ENSG00000044446,ENSG00000049860,ENSG00000074800,ENSG00000079739,ENSG00000100644,ENSG00000102144,ENSG00000102893,ENSG00000105220,ENSG00000105723,ENSG00000106617,ENSG00000111640,ENSG00000131828,ENSG00000140263,ENSG00000141027,ENSG00000141959,ENSG00000143933,ENSG00000147162,ENSG00000149925,ENSG00000152556,ENSG00000159322
V1	TRUE	0.0277	47	1519	11	0.007	0.234	GO:0044275	BP	3	cellular carbohydrate catabolic process	3	ENSG00000044446,ENSG00000079739,ENSG00000100644,ENSG00000102893,ENSG00000105723,ENSG00000106617,ENSG00000140263,ENSG00000141027,ENSG00000143933,ENSG00000147162,ENSG00000186298
V1	TRUE	0.00168	840	1519	109	0.072	0.13	GO:0048468	BP	3	cell development	1	ENSG00000001617,ENSG00000003402,ENSG00000004399,ENSG00000004478,ENSG00000006125,ENSG00000006468,ENSG00000007237,ENSG00000008294,ENSG00000010810,ENSG00000011052,ENSG00000022840,ENSG00000026025,ENSG00000032742,ENSG00000036257,ENSG00000042753,ENSG00000047579,ENSG00000049089,ENSG00000049245,ENSG00000057663,ENSG00000058404,ENSG00000060237,ENSG00000065675,ENSG00000067560,ENSG00000067955,ENSG00000068793…
V1	TRUE	0.00181	501	1519	71	0.047	0.142	GO:0000904	BP	3	cell morphogenesis involved in differentiation	2	ENSG00000001617,ENSG00000004399,ENSG00000006125,ENSG00000006468,ENSG00000010810,ENSG00000032742,ENSG00000036257,ENSG00000042753,ENSG00000049089,ENSG00000049245,ENSG00000058404,ENSG00000065675,ENSG00000067560,ENSG00000068793,ENSG00000071242,ENSG00000075624,ENSG00000075711,ENSG00000077782,ENSG00000080815,ENSG00000082701,ENSG00000084112,ENSG00000084733,ENSG00000092841,ENSG00000097007,ENSG00000100106…
V1	TRUE	0.0253	4	1519	3	0.002	0.75	GO:0051343	BP	3	positive regulation of cyclic-nucleotide phosphodiesterase activity	1	ENSG00000143933,ENSG00000198668,ENSG00000204628
V1	TRUE	0.00269	659	1519	88	0.058	0.134	GO:0022008	BP	3	neurogenesis	1	ENSG00000001617,ENSG00000004399,ENSG00000004478,ENSG00000006125,ENSG00000006468,ENSG00000007237,ENSG00000008294,ENSG00000010810,ENSG00000011052,ENSG00000022840,ENSG00000026025,ENSG00000042753,ENSG00000047579,ENSG00000049089,ENSG00000049860,ENSG00000058404,ENSG00000060237,ENSG00000065675,ENSG00000067560,ENSG00000068793,ENSG00000070785,ENSG00000071242,ENSG00000075624,ENSG00000075711,ENSG00000077549…
V1	TRUE	0.00491	644	1519	85	0.056	0.132	GO:0048699	BP	3	generation of neurons	2	ENSG00000001617,ENSG00000004399,ENSG00000004478,ENSG00000006125,ENSG00000006468,ENSG00000007237,ENSG00000008294,ENSG00000010810,ENSG00000011052,ENSG00000022840,ENSG00000026025,ENSG00000042753,ENSG00000047579,ENSG00000049089,ENSG00000058404,ENSG00000060237,ENSG00000065675,ENSG00000067560,ENSG00000068793,ENSG00000071242,ENSG00000075624,ENSG00000075711,ENSG00000077549,ENSG00000077782,ENSG00000079246…
V1	TRUE	0.0124	609	1519	79	0.052	0.13	GO:0030182	BP	3	neuron differentiation	3	ENSG00000001617,ENSG00000004399,ENSG00000004478,ENSG00000006125,ENSG00000006468,ENSG00000007237,ENSG00000008294,ENSG00000010810,ENSG00000011052,ENSG00000026025,ENSG00000042753,ENSG00000047579,ENSG00000049089,ENSG00000058404,ENSG00000060237,ENSG00000065675,ENSG00000067560,ENSG00000068793,ENSG00000071242,ENSG00000075624,ENSG00000075711,ENSG00000077549,ENSG00000077782,ENSG00000080815,ENSG00000082701…
V1	TRUE	0.001	526	1519	75	0.049	0.143	GO:0048666	BP	3	neuron development	4	ENSG00000001617,ENSG00000004399,ENSG00000004478,ENSG00000006125,ENSG00000006468,ENSG00000007237,ENSG00000010810,ENSG00000011052,ENSG00000026025,ENSG00000042753,ENSG00000047579,ENSG00000049089,ENSG00000058404,ENSG00000060237,ENSG00000065675,ENSG00000067560,ENSG00000068793,ENSG00000071242,ENSG00000075624,ENSG00000075711,ENSG00000077549,ENSG00000077782,ENSG00000080815,ENSG00000082701,ENSG00000084112…
V1	TRUE	0.00126	495	1519	71	0.047	0.143	GO:0031175	BP	3	neuron projection development	5	ENSG00000001617,ENSG00000004399,ENSG00000004478,ENSG00000006125,ENSG00000006468,ENSG00000007237,ENSG00000010810,ENSG00000011052,ENSG00000026025,ENSG00000042753,ENSG00000047579,ENSG00000049089,ENSG00000058404,ENSG00000065675,ENSG00000067560,ENSG00000068793,ENSG00000071242,ENSG00000075624,ENSG00000075711,ENSG00000077549,ENSG00000077782,ENSG00000080815,ENSG00000082701,ENSG00000084112,ENSG00000084733…
V1	TRUE	0.000712	418	1519	63	0.041	0.151	GO:0048812	BP	3	neuron projection morphogenesis	6	ENSG00000001617,ENSG00000004399,ENSG00000006125,ENSG00000006468,ENSG00000007237,ENSG00000010810,ENSG00000042753,ENSG00000047579,ENSG00000049089,ENSG00000058404,ENSG00000065675,ENSG00000067560,ENSG00000068793,ENSG00000071242,ENSG00000075624,ENSG00000075711,ENSG00000077782,ENSG00000080815,ENSG00000082701,ENSG00000084112,ENSG00000084733,ENSG00000092841,ENSG00000097007,ENSG00000100300,ENSG00000101856…
V1	TRUE	0.00623	297	1519	45	0.03	0.152	GO:0097485	BP	3	neuron projection guidance	7	ENSG00000001617,ENSG00000004399,ENSG00000006125,ENSG00000006468,ENSG00000010810,ENSG00000042753,ENSG00000049089,ENSG00000065675,ENSG00000067560,ENSG00000071242,ENSG00000075624,ENSG00000075711,ENSG00000077782,ENSG00000082701,ENSG00000092841,ENSG00000097007,ENSG00000101856,ENSG00000107187,ENSG00000107562,ENSG00000109971,ENSG00000114554,ENSG00000115306,ENSG00000118263,ENSG00000121966,ENSG00000122705…
V1	TRUE	0.00108	407	1519	61	0.04	0.15	GO:0048667	BP	3	cell morphogenesis involved in neuron differentiation	5	ENSG00000001617,ENSG00000004399,ENSG00000006125,ENSG00000006468,ENSG00000010810,ENSG00000042753,ENSG00000049089,ENSG00000058404,ENSG00000065675,ENSG00000067560,ENSG00000068793,ENSG00000071242,ENSG00000075624,ENSG00000075711,ENSG00000077782,ENSG00000080815,ENSG00000082701,ENSG00000084112,ENSG00000084733,ENSG00000092841,ENSG00000097007,ENSG00000100300,ENSG00000101856,ENSG00000102572,ENSG00000103769…
V1	TRUE	0.00639	374	1519	54	0.036	0.144	GO:0007409	BP	3	axonogenesis	6	ENSG00000001617,ENSG00000004399,ENSG00000006125,ENSG00000006468,ENSG00000010810,ENSG00000042753,ENSG00000049089,ENSG00000065675,ENSG00000067560,ENSG00000068793,ENSG00000071242,ENSG00000075624,ENSG00000075711,ENSG00000077782,ENSG00000080815,ENSG00000082701,ENSG00000084112,ENSG00000084733,ENSG00000092841,ENSG00000097007,ENSG00000100300,ENSG00000101856,ENSG00000102572,ENSG00000103769,ENSG00000107187…
V1	TRUE	0.00623	297	1519	45	0.03	0.152	GO:0007411	BP	3	axon guidance	7	ENSG00000001617,ENSG00000004399,ENSG00000006125,ENSG00000006468,ENSG00000010810,ENSG00000042753,ENSG00000049089,ENSG00000065675,ENSG00000067560,ENSG00000071242,ENSG00000075624,ENSG00000075711,ENSG00000077782,ENSG00000082701,ENSG00000092841,ENSG00000097007,ENSG00000101856,ENSG00000107187,ENSG00000107562,ENSG00000109971,ENSG00000114554,ENSG00000115306,ENSG00000118263,ENSG00000121966,ENSG00000122705…
V1	TRUE	0.00839	60	1519	14	0.009	0.233	GO:0006007	BP	3	glucose catabolic process	1	ENSG00000074800,ENSG00000079739,ENSG00000100644,ENSG00000102144,ENSG00000105220,ENSG00000106617,ENSG00000111640,ENSG00000131828,ENSG00000141027,ENSG00000141959,ENSG00000147162,ENSG00000149925,ENSG00000152556,ENSG00000159322
V1	TRUE	0.0175	51	1519	12	0.008	0.235	GO:0006096	BP	3	glycolysis	2	ENSG00000074800,ENSG00000079739,ENSG00000100644,ENSG00000102144,ENSG00000105220,ENSG00000106617,ENSG00000111640,ENSG00000131828,ENSG00000141027,ENSG00000141959,ENSG00000147162,ENSG00000149925
V1	TRUE	0.0325	8	1519	4	0.003	0.5	GO:0019852	BP	3	L-ascorbic acid metabolic process	1	ENSG00000100243,ENSG00000117394,ENSG00000148834,ENSG00000166347
V1	TRUE	0.039	131	1519	22	0.014	0.168	GO:0032956	BP	3	regulation of actin cytoskeleton organization	1	ENSG00000066777,ENSG00000067560,ENSG00000075711,ENSG00000077549,ENSG00000084112,ENSG00000087274,ENSG00000097007,ENSG00000100034,ENSG00000100106,ENSG00000107562,ENSG00000115091,ENSG00000115306,ENSG00000115956,ENSG00000116489,ENSG00000120896,ENSG00000125868,ENSG00000132376,ENSG00000133703,ENSG00000134318,ENSG00000136238,ENSG00000136950,ENSG00000140416
V1	TRUE	0.000533	259	1519	44	0.029	0.17	GO:0038093	BP	3	Fc receptor signaling pathway	1	ENSG00000010810,ENSG00000015285,ENSG00000055208,ENSG00000065675,ENSG00000073009,ENSG00000075624,ENSG00000077782,ENSG00000082701,ENSG00000097007,ENSG00000100311,ENSG00000100906,ENSG00000101255,ENSG00000105647,ENSG00000105723,ENSG00000109320,ENSG00000109339,ENSG00000111276,ENSG00000115091,ENSG00000115935,ENSG00000124208,ENSG00000132155,ENSG00000133703,ENSG00000134215,ENSG00000135341,ENSG00000136238…
V1	TRUE	0.00512	98	1519	20	0.013	0.204	GO:0038094	BP	3	Fc-gamma receptor signaling pathway	2	ENSG00000010810,ENSG00000015285,ENSG00000075624,ENSG00000097007,ENSG00000105647,ENSG00000115091,ENSG00000115935,ENSG00000134215,ENSG00000136238,ENSG00000145675,ENSG00000150760,ENSG00000162704,ENSG00000163466,ENSG00000167193,ENSG00000171132,ENSG00000171475,ENSG00000177885,ENSG00000184009,ENSG00000197879,ENSG00000197943
V1	TRUE	0.0143	192	1519	31	0.02	0.161	GO:0038095	BP	3	Fc-epsilon receptor signaling pathway	2	ENSG00000010810,ENSG00000055208,ENSG00000065675,ENSG00000073009,ENSG00000077782,ENSG00000082701,ENSG00000100311,ENSG00000100906,ENSG00000101255,ENSG00000105647,ENSG00000105723,ENSG00000109320,ENSG00000109339,ENSG00000111276,ENSG00000124208,ENSG00000132155,ENSG00000133703,ENSG00000134215,ENSG00000135341,ENSG00000136238,ENSG00000140992,ENSG00000143933,ENSG00000145675,ENSG00000158869,ENSG00000160691…
V1	TRUE	0.00453	22	1519	8	0.005	0.364	GO:0060765	BP	3	regulation of androgen receptor signaling pathway	1	ENSG00000013561,ENSG00000078043,ENSG00000094631,ENSG00000108654,ENSG00000116288,ENSG00000153071,ENSG00000160310,ENSG00000167085
V1	TRUE	0.0421	24	1519	7	0.005	0.292	GO:0051204	BP	3	protein insertion into mitochondrial membrane	1	ENSG00000097033,ENSG00000105327,ENSG00000108953,ENSG00000120910,ENSG00000128245,ENSG00000134308,ENSG00000166913
V1	TRUE	0.0324	23	1519	7	0.005	0.304	GO:0001844	BP	3	protein insertion into mitochondrial membrane involved in apoptotic signaling pathway	2	ENSG00000097033,ENSG00000105327,ENSG00000108953,ENSG00000120910,ENSG00000128245,ENSG00000134308,ENSG00000166913
V1	TRUE	0.0324	23	1519	7	0.005	0.304	GO:1900739	BP	3	regulation of protein insertion into mitochondrial membrane involved in apoptotic signaling pathway	3	ENSG00000097033,ENSG00000105327,ENSG00000108953,ENSG00000120910,ENSG00000128245,ENSG00000134308,ENSG00000166913
V1	TRUE	0.0346	170	1519	27	0.018	0.159	GO:0008543	BP	3	fibroblast growth factor receptor signaling pathway	1	ENSG00000010810,ENSG00000077782,ENSG00000079277,ENSG00000082701,ENSG00000100311,ENSG00000101255,ENSG00000105568,ENSG00000105647,ENSG00000105723,ENSG00000108061,ENSG00000108946,ENSG00000111276,ENSG00000113575,ENSG00000114302,ENSG00000119396,ENSG00000132155,ENSG00000133703,ENSG00000140992,ENSG00000142875,ENSG00000143933,ENSG00000145675,ENSG00000160691,ENSG00000164056,ENSG00000165588,ENSG00000166913…
V1	TRUE	0.00586	99	1519	20	0.013	0.202	GO:0002431	BP	3	Fc receptor mediated stimulatory signaling pathway	1	ENSG00000010810,ENSG00000015285,ENSG00000075624,ENSG00000097007,ENSG00000103653,ENSG00000105647,ENSG00000115091,ENSG00000115935,ENSG00000134215,ENSG00000136238,ENSG00000145675,ENSG00000150760,ENSG00000158869,ENSG00000162704,ENSG00000163466,ENSG00000167193,ENSG00000171132,ENSG00000171475,ENSG00000177885,ENSG00000184009
V1	TRUE	0.00512	98	1519	20	0.013	0.204	GO:0038096	BP	3	Fc-gamma receptor signaling pathway involved in phagocytosis	2	ENSG00000010810,ENSG00000015285,ENSG00000075624,ENSG00000097007,ENSG00000105647,ENSG00000115091,ENSG00000115935,ENSG00000134215,ENSG00000136238,ENSG00000145675,ENSG00000150760,ENSG00000162704,ENSG00000163466,ENSG00000167193,ENSG00000171132,ENSG00000171475,ENSG00000177885,ENSG00000184009,ENSG00000197879,ENSG00000197943
V1	TRUE	0.0119	25	1519	8	0.005	0.32	GO:0090003	BP	3	regulation of establishment of protein localization to plasma membrane	1	ENSG00000075711,ENSG00000140992,ENSG00000145675,ENSG00000157978,ENSG00000163558,ENSG00000170759,ENSG00000177105,ENSG00000185043
V1	TRUE	0.00423	17	1519	7	0.005	0.412	GO:0090004	BP	3	positive regulation of establishment of protein localization to plasma membrane	2	ENSG00000075711,ENSG00000140992,ENSG00000145675,ENSG00000163558,ENSG00000170759,ENSG00000177105,ENSG00000185043
V1	TRUE	0.00811	6	1519	4	0.003	0.667	GO:0009113	BP	3	purine nucleobase biosynthetic process	1	ENSG00000128050,ENSG00000147224,ENSG00000163655,ENSG00000165704
V1	TRUE	0.0167	11	1519	5	0.003	0.455	GO:0061014	BP	3	positive regulation of mRNA catabolic process	1	ENSG00000070756,ENSG00000105939,ENSG00000125107,ENSG00000159388,ENSG00000198791
V1	TRUE	0.00773	29	1519	9	0.006	0.31	GO:0006754	BP	3	ATP biosynthetic process	1	ENSG00000099624,ENSG00000106617,ENSG00000110955,ENSG00000116459,ENSG00000149925,ENSG00000152234,ENSG00000154723,ENSG00000165629,ENSG00000167283
V1	TRUE	0.00423	17	1519	7	0.005	0.412	GO:0015986	BP	3	ATP synthesis coupled proton transport	2	ENSG00000099624,ENSG00000110955,ENSG00000116459,ENSG00000152234,ENSG00000154723,ENSG00000165629,ENSG00000167283
V1	TRUE	0.000526	17	1519	8	0.005	0.471	GO:0042776	BP	3	mitochondrial ATP synthesis coupled proton transport	3	ENSG00000099624,ENSG00000110955,ENSG00000116459,ENSG00000152234,ENSG00000154723,ENSG00000165629,ENSG00000167283,ENSG00000169020
V1	TRUE	0.0325	8	1519	4	0.003	0.5	GO:0060213	BP	3	positive regulation of nuclear-transcribed mRNA poly(A) tail shortening	1	ENSG00000070756,ENSG00000125107,ENSG00000159388,ENSG00000198791
V1	TRUE	0.0324	23	1519	7	0.005	0.304	GO:1900740	BP	3	positive regulation of protein insertion into mitochondrial membrane involved in apoptotic signaling pathway	1	ENSG00000097033,ENSG00000105327,ENSG00000108953,ENSG00000120910,ENSG00000128245,ENSG00000134308,ENSG00000166913
V1	TRUE	0.000694	37	1519	12	0.008	0.324	GO:0048475	CC	11	coated membrane	1	ENSG00000006125,ENSG00000042753,ENSG00000100083,ENSG00000101310,ENSG00000103365,ENSG00000104490,ENSG00000111481,ENSG00000119844,ENSG00000122705,ENSG00000125447,ENSG00000129083,ENSG00000132842
V1	TRUE	3.91e-08	497	1519	87	0.057	0.175	GO:0031975	CC	11	envelope	1	ENSG00000004779,ENSG00000006530,ENSG00000009307,ENSG00000025772,ENSG00000033050,ENSG00000047410,ENSG00000060762,ENSG00000066926,ENSG00000067836,ENSG00000069248,ENSG00000075188,ENSG00000078668,ENSG00000080815,ENSG00000081377,ENSG00000082898,ENSG00000086475,ENSG00000090266,ENSG00000097007,ENSG00000097033,ENSG00000099624,ENSG00000100243,ENSG00000100300,ENSG00000101146,ENSG00000101199,ENSG00000102125…
V1	TRUE	0.00219	8645	1519	867	0.571	0.1	GO:0005575	CC	11	cellular_component	1	ENSG00000001617,ENSG00000002586,ENSG00000002834,ENSG00000003402,ENSG00000004399,ENSG00000004478,ENSG00000004660,ENSG00000004779,ENSG00000004866,ENSG00000005812,ENSG00000006125,ENSG00000006194,ENSG00000006468,ENSG00000006530,ENSG00000006638,ENSG00000006715,ENSG00000007237,ENSG00000008018,ENSG00000008118,ENSG00000008282,ENSG00000008294,ENSG00000009307,ENSG00000009335,ENSG00000010244,ENSG00000010322…
V1	TRUE	7.63e-43	2731	1519	459	0.302	0.168	GO:0032991	CC	11	macromolecular complex	2	ENSG00000003402,ENSG00000004478,ENSG00000004779,ENSG00000005812,ENSG00000006125,ENSG00000006715,ENSG00000007237,ENSG00000008018,ENSG00000008118,ENSG00000009307,ENSG00000009335,ENSG00000010704,ENSG00000011454,ENSG00000023734,ENSG00000026025,ENSG00000032742,ENSG00000033050,ENSG00000033627,ENSG00000036257,ENSG00000038274,ENSG00000039123,ENSG00000042753,ENSG00000043093,ENSG00000043143,ENSG00000044446…
V1	TRUE	4.79e-33	2259	1519	377	0.248	0.167	GO:0043234	CC	11	protein complex	3	ENSG00000003402,ENSG00000004478,ENSG00000004779,ENSG00000005812,ENSG00000006125,ENSG00000006715,ENSG00000007237,ENSG00000008018,ENSG00000008118,ENSG00000009307,ENSG00000009335,ENSG00000010704,ENSG00000011454,ENSG00000026025,ENSG00000032742,ENSG00000033050,ENSG00000033627,ENSG00000036257,ENSG00000038274,ENSG00000042753,ENSG00000043093,ENSG00000043143,ENSG00000044446,ENSG00000047410,ENSG00000047579…
V1	TRUE	7.71e-24	2507	1519	378	0.249	0.151	GO:0031974	CC	11	membrane-enclosed lumen	2	ENSG00000004779,ENSG00000008018,ENSG00000011007,ENSG00000011422,ENSG00000012822,ENSG00000013503,ENSG00000023516,ENSG00000029363,ENSG00000033800,ENSG00000034152,ENSG00000039123,ENSG00000043143,ENSG00000047410,ENSG00000049089,ENSG00000049860,ENSG00000056661,ENSG00000058404,ENSG00000058600,ENSG00000061794,ENSG00000065427,ENSG00000065883,ENSG00000066136,ENSG00000066777,ENSG00000066926,ENSG00000068878…
V1	TRUE	9.9e-16	6824	1519	783	0.515	0.115	GO:0043226	CC	11	organelle	2	ENSG00000002834,ENSG00000004478,ENSG00000004660,ENSG00000004779,ENSG00000005812,ENSG00000006125,ENSG00000006194,ENSG00000006468,ENSG00000006530,ENSG00000006638,ENSG00000006715,ENSG00000007237,ENSG00000008018,ENSG00000008118,ENSG00000008282,ENSG00000008294,ENSG00000009307,ENSG00000009335,ENSG00000010244,ENSG00000010322,ENSG00000010704,ENSG00000010803,ENSG00000010810,ENSG00000010818,ENSG00000011007…
V1	TRUE	5.91e-12	2036	1519	281	0.185	0.138	GO:0043228	CC	11	non-membrane-bounded organelle	3	ENSG00000002834,ENSG00000004478,ENSG00000006194,ENSG00000006715,ENSG00000007237,ENSG00000010803,ENSG00000010810,ENSG00000011052,ENSG00000011454,ENSG00000012822,ENSG00000014641,ENSG00000015171,ENSG00000015285,ENSG00000023516,ENSG00000026025,ENSG00000029363,ENSG00000032742,ENSG00000036257,ENSG00000039123,ENSG00000047410,ENSG00000047579,ENSG00000055917,ENSG00000056097,ENSG00000056661,ENSG00000058404…
V1	TRUE	0.011	698	1519	89	0.059	0.128	GO:0031982	CC	11	vesicle	3	ENSG00000006125,ENSG00000006638,ENSG00000006715,ENSG00000008282,ENSG00000008294,ENSG00000010704,ENSG00000015285,ENSG00000026025,ENSG00000033627,ENSG00000034713,ENSG00000042753,ENSG00000047579,ENSG00000049245,ENSG00000049860,ENSG00000058404,ENSG00000065135,ENSG00000067715,ENSG00000069849,ENSG00000069974,ENSG00000074800,ENSG00000075624,ENSG00000075785,ENSG00000077380,ENSG00000077549,ENSG00000077782…
V1	TRUE	0.0442	648	1519	80	0.053	0.123	GO:0031988	CC	11	membrane-bounded vesicle	4	ENSG00000006125,ENSG00000006638,ENSG00000006715,ENSG00000008282,ENSG00000008294,ENSG00000015285,ENSG00000026025,ENSG00000033627,ENSG00000042753,ENSG00000047579,ENSG00000049245,ENSG00000049860,ENSG00000058404,ENSG00000065135,ENSG00000067715,ENSG00000069849,ENSG00000069974,ENSG00000074800,ENSG00000075624,ENSG00000075785,ENSG00000077549,ENSG00000077782,ENSG00000080371,ENSG00000082781,ENSG00000084733…
V1	TRUE	9.01e-15	6389	1519	737	0.485	0.115	GO:0043227	CC	11	membrane-bounded organelle	3	ENSG00000004478,ENSG00000004660,ENSG00000004779,ENSG00000005812,ENSG00000006125,ENSG00000006194,ENSG00000006468,ENSG00000006530,ENSG00000006638,ENSG00000006715,ENSG00000008018,ENSG00000008118,ENSG00000008282,ENSG00000008294,ENSG00000009307,ENSG00000009335,ENSG00000010244,ENSG00000010322,ENSG00000010704,ENSG00000010803,ENSG00000010810,ENSG00000010818,ENSG00000011007,ENSG00000011052,ENSG00000011422…
V1	TRUE	5.37e-26	4660	1519	616	0.406	0.132	GO:0044422	CC	11	organelle part	2	ENSG00000002834,ENSG00000004478,ENSG00000004779,ENSG00000006125,ENSG00000006530,ENSG00000006715,ENSG00000007237,ENSG00000008018,ENSG00000008118,ENSG00000008282,ENSG00000009307,ENSG00000010803,ENSG00000010810,ENSG00000011007,ENSG00000011052,ENSG00000011422,ENSG00000011454,ENSG00000012822,ENSG00000013503,ENSG00000014641,ENSG00000015285,ENSG00000017260,ENSG00000023516,ENSG00000023734,ENSG00000025772…
V1	TRUE	2.49e-23	2469	1519	372	0.245	0.151	GO:0043233	CC	11	organelle lumen	3	ENSG00000004779,ENSG00000008018,ENSG00000011007,ENSG00000011422,ENSG00000012822,ENSG00000013503,ENSG00000023516,ENSG00000029363,ENSG00000033800,ENSG00000034152,ENSG00000039123,ENSG00000043143,ENSG00000047410,ENSG00000049089,ENSG00000049860,ENSG00000056661,ENSG00000058404,ENSG00000058600,ENSG00000061794,ENSG00000065427,ENSG00000065883,ENSG00000066136,ENSG00000066777,ENSG00000066926,ENSG00000068878…
V1	TRUE	0.000284	1488	1519	183	0.12	0.123	GO:0031090	CC	11	organelle membrane	3	ENSG00000004779,ENSG00000006125,ENSG00000006530,ENSG00000006715,ENSG00000008118,ENSG00000008282,ENSG00000009307,ENSG00000011422,ENSG00000015285,ENSG00000017260,ENSG00000025772,ENSG00000025796,ENSG00000028528,ENSG00000033627,ENSG00000034713,ENSG00000042753,ENSG00000047410,ENSG00000047579,ENSG00000049245,ENSG00000051108,ENSG00000055208,ENSG00000058404,ENSG00000060762,ENSG00000066455,ENSG00000066777…
V1	TRUE	0.00165	77	1519	18	0.012	0.234	GO:0043230	CC	11	extracellular organelle	1	ENSG00000026025,ENSG00000074800,ENSG00000075624,ENSG00000109971,ENSG00000111640,ENSG00000126838,ENSG00000137575,ENSG00000141367,ENSG00000148175,ENSG00000148180,ENSG00000149925,ENSG00000159251,ENSG00000164111,ENSG00000182718,ENSG00000184009,ENSG00000196230,ENSG00000196776,ENSG00000196924
V1	TRUE	0.00165	77	1519	18	0.012	0.234	GO:0065010	CC	11	extracellular membrane-bounded organelle	2	ENSG00000026025,ENSG00000074800,ENSG00000075624,ENSG00000109971,ENSG00000111640,ENSG00000126838,ENSG00000137575,ENSG00000141367,ENSG00000148175,ENSG00000148180,ENSG00000149925,ENSG00000159251,ENSG00000164111,ENSG00000182718,ENSG00000184009,ENSG00000196230,ENSG00000196776,ENSG00000196924
V1	TRUE	0.00116	75	1519	18	0.012	0.24	GO:0070062	CC	11	extracellular vesicular exosome	3	ENSG00000026025,ENSG00000074800,ENSG00000075624,ENSG00000109971,ENSG00000111640,ENSG00000126838,ENSG00000137575,ENSG00000141367,ENSG00000148175,ENSG00000148180,ENSG00000149925,ENSG00000159251,ENSG00000164111,ENSG00000182718,ENSG00000184009,ENSG00000196230,ENSG00000196776,ENSG00000196924
V1	TRUE	0.0405	85	1519	16	0.011	0.188	GO:0019867	CC	11	outer membrane	1	ENSG00000025772,ENSG00000078668,ENSG00000080815,ENSG00000097033,ENSG00000100243,ENSG00000100300,ENSG00000101146,ENSG00000104765,ENSG00000105327,ENSG00000116688,ENSG00000121057,ENSG00000126858,ENSG00000132155,ENSG00000135631,ENSG00000137824,ENSG00000138029
V1	TRUE	1.86e-07	58	1519	21	0.014	0.362	GO:0030964	CC	11	NADH dehydrogenase complex	1	ENSG00000004779,ENSG00000090266,ENSG00000110717,ENSG00000119421,ENSG00000125356,ENSG00000130414,ENSG00000131495,ENSG00000136521,ENSG00000139180,ENSG00000145494,ENSG00000147123,ENSG00000147684,ENSG00000151366,ENSG00000158864,ENSG00000164258,ENSG00000166136,ENSG00000167792,ENSG00000168653,ENSG00000183648,ENSG00000184983,ENSG00000189043
V1	TRUE	1.74e-15	7927	1519	884	0.582	0.112	GO:0005622	CC	11	intracellular	1	ENSG00000002586,ENSG00000002834,ENSG00000003402,ENSG00000004399,ENSG00000004478,ENSG00000004660,ENSG00000004779,ENSG00000005812,ENSG00000006125,ENSG00000006194,ENSG00000006468,ENSG00000006530,ENSG00000006638,ENSG00000006715,ENSG00000007237,ENSG00000008018,ENSG00000008118,ENSG00000008282,ENSG00000008294,ENSG00000009307,ENSG00000009335,ENSG00000010244,ENSG00000010322,ENSG00000010704,ENSG00000010803…
V1	TRUE	1.2e-05	72	1519	21	0.014	0.292	GO:0070469	CC	11	respiratory chain	1	ENSG00000004779,ENSG00000090266,ENSG00000110717,ENSG00000119421,ENSG00000125356,ENSG00000130414,ENSG00000131495,ENSG00000136521,ENSG00000139180,ENSG00000145494,ENSG00000147123,ENSG00000147684,ENSG00000151366,ENSG00000158864,ENSG00000164258,ENSG00000166136,ENSG00000167792,ENSG00000168653,ENSG00000183648,ENSG00000184983,ENSG00000189043
V1	TRUE	1.86e-07	58	1519	21	0.014	0.362	GO:0045271	CC	11	respiratory chain complex I	2	ENSG00000004779,ENSG00000090266,ENSG00000110717,ENSG00000119421,ENSG00000125356,ENSG00000130414,ENSG00000131495,ENSG00000136521,ENSG00000139180,ENSG00000145494,ENSG00000147123,ENSG00000147684,ENSG00000151366,ENSG00000158864,ENSG00000164258,ENSG00000166136,ENSG00000167792,ENSG00000168653,ENSG00000183648,ENSG00000184983,ENSG00000189043
V1	TRUE	6.78e-16	7883	1519	882	0.581	0.112	GO:0044424	CC	11	intracellular part	1	ENSG00000002586,ENSG00000002834,ENSG00000003402,ENSG00000004478,ENSG00000004660,ENSG00000004779,ENSG00000005812,ENSG00000006125,ENSG00000006194,ENSG00000006468,ENSG00000006530,ENSG00000006638,ENSG00000006715,ENSG00000007237,ENSG00000008018,ENSG00000008118,ENSG00000008282,ENSG00000008294,ENSG00000009307,ENSG00000009335,ENSG00000010244,ENSG00000010322,ENSG00000010704,ENSG00000010803,ENSG00000010810…
V1	TRUE	3.4e-17	6222	1519	733	0.483	0.118	GO:0005737	CC	11	cytoplasm	2	ENSG00000002586,ENSG00000002834,ENSG00000003402,ENSG00000004478,ENSG00000004660,ENSG00000004779,ENSG00000005812,ENSG00000006125,ENSG00000006194,ENSG00000006530,ENSG00000006638,ENSG00000006715,ENSG00000007237,ENSG00000008018,ENSG00000008118,ENSG00000008282,ENSG00000008294,ENSG00000009307,ENSG00000009335,ENSG00000010322,ENSG00000010704,ENSG00000010810,ENSG00000011052,ENSG00000011422,ENSG00000011454…
V1	TRUE	1.53e-15	491	1519	105	0.069	0.214	GO:0030529	CC	11	ribonucleoprotein complex	2	ENSG00000023734,ENSG00000039123,ENSG00000055917,ENSG00000061794,ENSG00000063177,ENSG00000066777,ENSG00000070756,ENSG00000071242,ENSG00000075624,ENSG00000077312,ENSG00000082701,ENSG00000082898,ENSG00000083635,ENSG00000083845,ENSG00000084072,ENSG00000084623,ENSG00000089009,ENSG00000092208,ENSG00000096401,ENSG00000099783,ENSG00000099995,ENSG00000100129,ENSG00000100138,ENSG00000100353,ENSG00000100836…
V1	TRUE	2.4e-14	6782	1519	772	0.508	0.114	GO:0043229	CC	11	intracellular organelle	2	ENSG00000002834,ENSG00000004478,ENSG00000004660,ENSG00000004779,ENSG00000005812,ENSG00000006125,ENSG00000006194,ENSG00000006468,ENSG00000006530,ENSG00000006638,ENSG00000006715,ENSG00000007237,ENSG00000008018,ENSG00000008118,ENSG00000008282,ENSG00000008294,ENSG00000009307,ENSG00000009335,ENSG00000010244,ENSG00000010322,ENSG00000010704,ENSG00000010803,ENSG00000010810,ENSG00000010818,ENSG00000011007…
V1	TRUE	5.91e-12	2036	1519	281	0.185	0.138	GO:0043232	CC	11	intracellular non-membrane-bounded organelle	3	ENSG00000002834,ENSG00000004478,ENSG00000006194,ENSG00000006715,ENSG00000007237,ENSG00000010803,ENSG00000010810,ENSG00000011052,ENSG00000011454,ENSG00000012822,ENSG00000014641,ENSG00000015171,ENSG00000015285,ENSG00000023516,ENSG00000026025,ENSG00000029363,ENSG00000032742,ENSG00000036257,ENSG00000039123,ENSG00000047410,ENSG00000047579,ENSG00000055917,ENSG00000056097,ENSG00000056661,ENSG00000058404…
V1	TRUE	0.0013	991	1519	126	0.083	0.127	GO:0005856	CC	11	cytoskeleton	4	ENSG00000002834,ENSG00000004478,ENSG00000006194,ENSG00000006715,ENSG00000007237,ENSG00000010810,ENSG00000011052,ENSG00000011454,ENSG00000014641,ENSG00000015285,ENSG00000023516,ENSG00000026025,ENSG00000032742,ENSG00000036257,ENSG00000047410,ENSG00000047579,ENSG00000058404,ENSG00000064666,ENSG00000065135,ENSG00000065427,ENSG00000067560,ENSG00000068903,ENSG00000071127,ENSG00000071242,ENSG00000072803…
V1	TRUE	0.00665	614	1519	81	0.053	0.132	GO:0015630	CC	11	microtubule cytoskeleton	5	ENSG00000004478,ENSG00000006194,ENSG00000006715,ENSG00000011052,ENSG00000011454,ENSG00000014641,ENSG00000023516,ENSG00000032742,ENSG00000036257,ENSG00000047410,ENSG00000058404,ENSG00000065135,ENSG00000065427,ENSG00000068903,ENSG00000071242,ENSG00000072803,ENSG00000075711,ENSG00000077380,ENSG00000080561,ENSG00000080815,ENSG00000082701,ENSG00000086015,ENSG00000086827,ENSG00000089159,ENSG00000089685…
V1	TRUE	7.62e-05	255	1519	46	0.03	0.18	GO:0015629	CC	11	actin cytoskeleton	5	ENSG00000002834,ENSG00000007237,ENSG00000015285,ENSG00000064666,ENSG00000071127,ENSG00000075624,ENSG00000076321,ENSG00000077157,ENSG00000077549,ENSG00000079739,ENSG00000087274,ENSG00000090316,ENSG00000092841,ENSG00000097007,ENSG00000099331,ENSG00000100106,ENSG00000104142,ENSG00000110031,ENSG00000110880,ENSG00000113108,ENSG00000115073,ENSG00000115091,ENSG00000115306,ENSG00000115648,ENSG00000115935…
V1	TRUE	0.0253	4	1519	3	0.002	0.75	GO:0005869	CC	11	dynactin complex	6	ENSG00000115073,ENSG00000137100,ENSG00000138107
V1	TRUE	1.16e-13	6345	1519	727	0.479	0.115	GO:0043231	CC	11	intracellular membrane-bounded organelle	3	ENSG00000004478,ENSG00000004660,ENSG00000004779,ENSG00000005812,ENSG00000006125,ENSG00000006194,ENSG00000006468,ENSG00000006530,ENSG00000006638,ENSG00000006715,ENSG00000008018,ENSG00000008118,ENSG00000008282,ENSG00000008294,ENSG00000009307,ENSG00000009335,ENSG00000010244,ENSG00000010322,ENSG00000010704,ENSG00000010803,ENSG00000010810,ENSG00000010818,ENSG00000011007,ENSG00000011052,ENSG00000011422…
V1	TRUE	1.79e-20	3964	1519	523	0.344	0.132	GO:0005634	CC	11	nucleus	4	ENSG00000004478,ENSG00000004660,ENSG00000005812,ENSG00000006194,ENSG00000006468,ENSG00000008018,ENSG00000009335,ENSG00000010244,ENSG00000010803,ENSG00000010810,ENSG00000010818,ENSG00000011007,ENSG00000011052,ENSG00000012822,ENSG00000013374,ENSG00000013503,ENSG00000013561,ENSG00000015171,ENSG00000022267,ENSG00000022840,ENSG00000023516,ENSG00000023734,ENSG00000025800,ENSG00000029363,ENSG00000033627…
V1	TRUE	7.29e-20	4922	1519	618	0.407	0.126	GO:0044444	CC	11	cytoplasmic part	2	ENSG00000002834,ENSG00000003402,ENSG00000004478,ENSG00000004660,ENSG00000004779,ENSG00000005812,ENSG00000006125,ENSG00000006530,ENSG00000006638,ENSG00000006715,ENSG00000008018,ENSG00000008118,ENSG00000008282,ENSG00000008294,ENSG00000009307,ENSG00000010322,ENSG00000010704,ENSG00000010810,ENSG00000011052,ENSG00000011422,ENSG00000011454,ENSG00000013503,ENSG00000014641,ENSG00000015285,ENSG00000017260…
V1	TRUE	2.22e-51	2514	1519	454	0.299	0.181	GO:0005829	CC	11	cytosol	3	ENSG00000003402,ENSG00000004478,ENSG00000004660,ENSG00000005812,ENSG00000006125,ENSG00000006715,ENSG00000008018,ENSG00000008294,ENSG00000010322,ENSG00000010810,ENSG00000011052,ENSG00000011454,ENSG00000013503,ENSG00000014641,ENSG00000015285,ENSG00000022267,ENSG00000023734,ENSG00000026025,ENSG00000028528,ENSG00000031698,ENSG00000034152,ENSG00000034713,ENSG00000038274,ENSG00000042753,ENSG00000044446…
V1	TRUE	0.0105	279	1519	42	0.028	0.151	GO:0048471	CC	11	perinuclear region of cytoplasm	3	ENSG00000004478,ENSG00000008294,ENSG00000010704,ENSG00000011052,ENSG00000055917,ENSG00000066777,ENSG00000068793,ENSG00000075711,ENSG00000076321,ENSG00000080815,ENSG00000082701,ENSG00000087274,ENSG00000089250,ENSG00000094631,ENSG00000097007,ENSG00000099331,ENSG00000100034,ENSG00000100151,ENSG00000100568,ENSG00000101310,ENSG00000103769,ENSG00000104419,ENSG00000110031,ENSG00000111640,ENSG00000113282…
V1	TRUE	4.31e-09	174	1519	44	0.029	0.253	GO:0044445	CC	11	cytosolic part	3	ENSG00000047579,ENSG00000063177,ENSG00000073009,ENSG00000074800,ENSG00000082805,ENSG00000083635,ENSG00000083845,ENSG00000089009,ENSG00000100243,ENSG00000102178,ENSG00000105647,ENSG00000105700,ENSG00000108107,ENSG00000114391,ENSG00000115484,ENSG00000116251,ENSG00000119912,ENSG00000123349,ENSG00000129245,ENSG00000131469,ENSG00000135441,ENSG00000136942,ENSG00000137154,ENSG00000138326,ENSG00000141959…
V1	TRUE	2.7e-05	16	1519	9	0.006	0.562	GO:0005852	CC	11	eukaryotic translation initiation factor 3 complex	3	ENSG00000084623,ENSG00000100129,ENSG00000100353,ENSG00000104408,ENSG00000106263,ENSG00000107581,ENSG00000121022,ENSG00000147677,ENSG00000178982
V1	TRUE	0.00989	10	1519	5	0.003	0.5	GO:0030877	CC	11	beta-catenin destruction complex	3	ENSG00000082701,ENSG00000105723,ENSG00000116161,ENSG00000168036,ENSG00000196470
V1	TRUE	2.84e-05	869	1519	121	0.08	0.139	GO:0005739	CC	11	mitochondrion	3	ENSG00000004478,ENSG00000004779,ENSG00000006530,ENSG00000009307,ENSG00000010810,ENSG00000011052,ENSG00000014641,ENSG00000023734,ENSG00000025772,ENSG00000031698,ENSG00000033050,ENSG00000038274,ENSG00000060762,ENSG00000061794,ENSG00000065427,ENSG00000066926,ENSG00000067560,ENSG00000076043,ENSG00000077684,ENSG00000078061,ENSG00000078668,ENSG00000080815,ENSG00000084207,ENSG00000090266,ENSG00000091140…
V1	TRUE	0.000694	37	1519	12	0.008	0.324	GO:0030117	CC	11	membrane coat	3	ENSG00000006125,ENSG00000042753,ENSG00000100083,ENSG00000101310,ENSG00000103365,ENSG00000104490,ENSG00000111481,ENSG00000119844,ENSG00000122705,ENSG00000125447,ENSG00000129083,ENSG00000132842
V1	TRUE	0.0038	32	1519	10	0.007	0.312	GO:0030120	CC	11	vesicle coat	4	ENSG00000042753,ENSG00000101310,ENSG00000104490,ENSG00000111481,ENSG00000119844,ENSG00000122705,ENSG00000129083,ENSG00000138674,ENSG00000141367,ENSG00000175416
V1	TRUE	1.74e-05	177	1519	37	0.024	0.209	GO:0005840	CC	11	ribosome	3	ENSG00000061794,ENSG00000063177,ENSG00000071242,ENSG00000083635,ENSG00000083845,ENSG00000089009,ENSG00000108107,ENSG00000112110,ENSG00000114391,ENSG00000116251,ENSG00000120333,ENSG00000127022,ENSG00000129245,ENSG00000131469,ENSG00000132313,ENSG00000134056,ENSG00000136942,ENSG00000137154,ENSG00000137547,ENSG00000138326,ENSG00000142534,ENSG00000142676,ENSG00000145592,ENSG00000149273,ENSG00000149806…
V1	TRUE	5.09e-08	113	1519	32	0.021	0.283	GO:0022626	CC	11	cytosolic ribosome	4	ENSG00000063177,ENSG00000083635,ENSG00000083845,ENSG00000089009,ENSG00000108107,ENSG00000114391,ENSG00000116251,ENSG00000129245,ENSG00000131469,ENSG00000136942,ENSG00000137154,ENSG00000138326,ENSG00000142534,ENSG00000142676,ENSG00000145592,ENSG00000149273,ENSG00000149806,ENSG00000156482,ENSG00000161016,ENSG00000166441,ENSG00000171858,ENSG00000172809,ENSG00000174748,ENSG00000177600,ENSG00000177954…
V1	TRUE	0.0325	8	1519	4	0.003	0.5	GO:0031588	CC	11	AMP-activated protein kinase complex	2	ENSG00000106617,ENSG00000108946,ENSG00000111725,ENSG00000114302
V1	TRUE	0.00701	145	1519	26	0.017	0.179	GO:0000151	CC	11	ubiquitin ligase complex	2	ENSG00000005812,ENSG00000036257,ENSG00000043093,ENSG00000072803,ENSG00000076321,ENSG00000077721,ENSG00000089053,ENSG00000100225,ENSG00000100387,ENSG00000100991,ENSG00000103363,ENSG00000110344,ENSG00000112130,ENSG00000121067,ENSG00000123091,ENSG00000124208,ENSG00000130939,ENSG00000135506,ENSG00000154582,ENSG00000155827,ENSG00000158019,ENSG00000165416,ENSG00000166233,ENSG00000167986,ENSG00000173163…
V1	TRUE	0.00524	13	1519	6	0.004	0.462	GO:0000307	CC	11	cyclin-dependent protein kinase holoenzyme complex	2	ENSG00000065883,ENSG00000107949,ENSG00000108100,ENSG00000112576,ENSG00000118971,ENSG00000123374
V1	TRUE	1.65e-05	41	1519	15	0.01	0.366	GO:0000502	CC	11	proteasome complex	2	ENSG00000008018,ENSG00000009335,ENSG00000068878,ENSG00000100804,ENSG00000100902,ENSG00000101557,ENSG00000106588,ENSG00000108294,ENSG00000108671,ENSG00000115233,ENSG00000119912,ENSG00000126067,ENSG00000127922,ENSG00000129084,ENSG00000130706
V1	TRUE	0.0377	18	1519	6	0.004	0.333	GO:0005839	CC	11	proteasome core complex	2	ENSG00000008018,ENSG00000100804,ENSG00000100902,ENSG00000106588,ENSG00000108294,ENSG00000126067
V1	TRUE	7.28e-28	4603	1519	617	0.406	0.134	GO:0044446	CC	11	intracellular organelle part	2	ENSG00000002834,ENSG00000004478,ENSG00000004779,ENSG00000006125,ENSG00000006530,ENSG00000006715,ENSG00000007237,ENSG00000008018,ENSG00000008118,ENSG00000008282,ENSG00000009307,ENSG00000010803,ENSG00000010810,ENSG00000011007,ENSG00000011052,ENSG00000011422,ENSG00000011454,ENSG00000012822,ENSG00000013503,ENSG00000014641,ENSG00000017260,ENSG00000023516,ENSG00000023734,ENSG00000025772,ENSG00000025796…
V1	TRUE	5.25e-23	2408	1519	364	0.24	0.151	GO:0070013	CC	11	intracellular organelle lumen	3	ENSG00000004779,ENSG00000008018,ENSG00000011007,ENSG00000011422,ENSG00000012822,ENSG00000013503,ENSG00000023516,ENSG00000029363,ENSG00000033800,ENSG00000034152,ENSG00000039123,ENSG00000043143,ENSG00000047410,ENSG00000049089,ENSG00000049860,ENSG00000056661,ENSG00000058404,ENSG00000058600,ENSG00000061794,ENSG00000065427,ENSG00000065883,ENSG00000066136,ENSG00000066777,ENSG00000066926,ENSG00000068878…
V1	TRUE	3.54e-08	496	1519	87	0.057	0.175	GO:0031967	CC	11	organelle envelope	3	ENSG00000004779,ENSG00000006530,ENSG00000009307,ENSG00000025772,ENSG00000033050,ENSG00000047410,ENSG00000060762,ENSG00000066926,ENSG00000067836,ENSG00000069248,ENSG00000075188,ENSG00000078668,ENSG00000080815,ENSG00000081377,ENSG00000082898,ENSG00000086475,ENSG00000090266,ENSG00000097007,ENSG00000097033,ENSG00000099624,ENSG00000100243,ENSG00000100300,ENSG00000101146,ENSG00000101199,ENSG00000102125…
V1	TRUE	0.028	82	1519	16	0.011	0.195	GO:0031968	CC	11	organelle outer membrane	4	ENSG00000025772,ENSG00000078668,ENSG00000080815,ENSG00000097033,ENSG00000100243,ENSG00000100300,ENSG00000101146,ENSG00000104765,ENSG00000105327,ENSG00000116688,ENSG00000121057,ENSG00000126858,ENSG00000132155,ENSG00000135631,ENSG00000137824,ENSG00000138029
V1	TRUE	1.16e-06	153	1519	36	0.024	0.235	GO:0044391	CC	11	ribosomal subunit	3	ENSG00000061794,ENSG00000063177,ENSG00000083845,ENSG00000089009,ENSG00000108107,ENSG00000114391,ENSG00000116251,ENSG00000129245,ENSG00000131469,ENSG00000134056,ENSG00000136942,ENSG00000137154,ENSG00000137547,ENSG00000138326,ENSG00000142534,ENSG00000142676,ENSG00000145592,ENSG00000149273,ENSG00000149806,ENSG00000156482,ENSG00000161016,ENSG00000166441,ENSG00000171858,ENSG00000172809,ENSG00000174748…
V1	TRUE	4.71e-06	74	1519	22	0.014	0.297	GO:0015934	CC	11	large ribosomal subunit	4	ENSG00000063177,ENSG00000089009,ENSG00000108107,ENSG00000114391,ENSG00000116251,ENSG00000129245,ENSG00000131469,ENSG00000136942,ENSG00000137547,ENSG00000142676,ENSG00000145592,ENSG00000156482,ENSG00000161016,ENSG00000166441,ENSG00000172809,ENSG00000174748,ENSG00000177600,ENSG00000182154,ENSG00000182899,ENSG00000188846,ENSG00000197756,ENSG00000198755
V1	TRUE	1.42e-06	59	1519	20	0.013	0.339	GO:0022625	CC	11	cytosolic large ribosomal subunit	5	ENSG00000063177,ENSG00000089009,ENSG00000108107,ENSG00000114391,ENSG00000116251,ENSG00000129245,ENSG00000131469,ENSG00000136942,ENSG00000142676,ENSG00000145592,ENSG00000156482,ENSG00000161016,ENSG00000166441,ENSG00000172809,ENSG00000174748,ENSG00000177600,ENSG00000182899,ENSG00000188846,ENSG00000197756,ENSG00000198755
V1	TRUE	6.27e-26	2137	1519	342	0.225	0.16	GO:0044428	CC	11	nuclear part	3	ENSG00000008018,ENSG00000011007,ENSG00000012822,ENSG00000013503,ENSG00000023516,ENSG00000023734,ENSG00000029363,ENSG00000033800,ENSG00000034152,ENSG00000039123,ENSG00000043143,ENSG00000047410,ENSG00000051596,ENSG00000056661,ENSG00000058404,ENSG00000058600,ENSG00000065883,ENSG00000066117,ENSG00000066136,ENSG00000066777,ENSG00000067836,ENSG00000068878,ENSG00000068903,ENSG00000069248,ENSG00000070756…
V1	TRUE	3.87e-05	141	1519	31	0.02	0.22	GO:0005681	CC	11	spliceosomal complex	4	ENSG00000023734,ENSG00000039123,ENSG00000070756,ENSG00000077312,ENSG00000084072,ENSG00000092208,ENSG00000096401,ENSG00000099783,ENSG00000099995,ENSG00000100138,ENSG00000104852,ENSG00000105298,ENSG00000105618,ENSG00000106615,ENSG00000108654,ENSG00000109971,ENSG00000122566,ENSG00000124562,ENSG00000125743,ENSG00000125835,ENSG00000125870,ENSG00000125944,ENSG00000131795,ENSG00000131981,ENSG00000133226…
V1	TRUE	2.72e-06	89	1519	25	0.016	0.281	GO:0071013	CC	11	catalytic step 2 spliceosome	5	ENSG00000039123,ENSG00000070756,ENSG00000084072,ENSG00000096401,ENSG00000099783,ENSG00000099995,ENSG00000105298,ENSG00000108654,ENSG00000122566,ENSG00000125743,ENSG00000125835,ENSG00000125870,ENSG00000125944,ENSG00000131795,ENSG00000133226,ENSG00000136450,ENSG00000139343,ENSG00000141543,ENSG00000153187,ENSG00000165119,ENSG00000167978,ENSG00000169045,ENSG00000170144,ENSG00000174231,ENSG00000183431
V1	TRUE	1e-23	1847	1519	301	0.198	0.163	GO:0031981	CC	11	nuclear lumen	4	ENSG00000008018,ENSG00000011007,ENSG00000012822,ENSG00000013503,ENSG00000023516,ENSG00000029363,ENSG00000033800,ENSG00000034152,ENSG00000039123,ENSG00000043143,ENSG00000047410,ENSG00000056661,ENSG00000058404,ENSG00000058600,ENSG00000065883,ENSG00000066136,ENSG00000066777,ENSG00000068878,ENSG00000071242,ENSG00000071243,ENSG00000072609,ENSG00000073282,ENSG00000075624,ENSG00000076043,ENSG00000076242…
V1	TRUE	0.0352	195	1519	30	0.02	0.154	GO:0005635	CC	11	nuclear envelope	4	ENSG00000047410,ENSG00000067836,ENSG00000069248,ENSG00000075188,ENSG00000080815,ENSG00000081377,ENSG00000082898,ENSG00000086475,ENSG00000097007,ENSG00000101146,ENSG00000101199,ENSG00000102898,ENSG00000104765,ENSG00000108424,ENSG00000111581,ENSG00000113734,ENSG00000114030,ENSG00000116161,ENSG00000118971,ENSG00000120333,ENSG00000120802,ENSG00000122565,ENSG00000126883,ENSG00000128266,ENSG00000128340…
V1	TRUE	1.41e-20	1348	1519	231	0.152	0.171	GO:0005654	CC	11	nucleoplasm	4	ENSG00000008018,ENSG00000011007,ENSG00000013503,ENSG00000033800,ENSG00000034152,ENSG00000043143,ENSG00000047410,ENSG00000056661,ENSG00000058404,ENSG00000058600,ENSG00000065883,ENSG00000066136,ENSG00000068878,ENSG00000071242,ENSG00000071243,ENSG00000072609,ENSG00000073282,ENSG00000075624,ENSG00000076321,ENSG00000077157,ENSG00000077312,ENSG00000077684,ENSG00000078043,ENSG00000079246,ENSG00000080503…
V1	TRUE	1.74e-06	596	1519	94	0.062	0.158	GO:0044451	CC	11	nucleoplasm part	4	ENSG00000033800,ENSG00000043143,ENSG00000056661,ENSG00000065883,ENSG00000066136,ENSG00000068878,ENSG00000071243,ENSG00000072609,ENSG00000073282,ENSG00000075624,ENSG00000076321,ENSG00000077684,ENSG00000078043,ENSG00000082898,ENSG00000083168,ENSG00000083635,ENSG00000092208,ENSG00000094631,ENSG00000095794,ENSG00000096401,ENSG00000099783,ENSG00000099875,ENSG00000100644,ENSG00000100650,ENSG00000100811…
V1	TRUE	0.0269	167	1519	27	0.018	0.162	GO:0016604	CC	11	nuclear body	5	ENSG00000033800,ENSG00000056661,ENSG00000065883,ENSG00000068878,ENSG00000072609,ENSG00000076321,ENSG00000078043,ENSG00000082898,ENSG00000083168,ENSG00000092208,ENSG00000096401,ENSG00000099783,ENSG00000099875,ENSG00000100650,ENSG00000101811,ENSG00000103275,ENSG00000104320,ENSG00000104408,ENSG00000104852,ENSG00000105202,ENSG00000105618,ENSG00000108175,ENSG00000109906,ENSG00000113712,ENSG00000116350…
V1	TRUE	0.00116	75	1519	18	0.012	0.24	GO:0000123	CC	11	histone acetyltransferase complex	5	ENSG00000043143,ENSG00000071243,ENSG00000075624,ENSG00000077684,ENSG00000083168,ENSG00000108773,ENSG00000124422,ENSG00000135341,ENSG00000136504,ENSG00000136715,ENSG00000147162,ENSG00000148229,ENSG00000156650,ENSG00000162227,ENSG00000166337,ENSG00000172534,ENSG00000172977,ENSG00000196363
V1	TRUE	1.87e-05	519	1519	81	0.053	0.156	GO:0005730	CC	11	nucleolus	4	ENSG00000023516,ENSG00000029363,ENSG00000039123,ENSG00000066777,ENSG00000076043,ENSG00000081377,ENSG00000082898,ENSG00000083168,ENSG00000083635,ENSG00000088205,ENSG00000089094,ENSG00000089737,ENSG00000096401,ENSG00000097007,ENSG00000100129,ENSG00000100138,ENSG00000100201,ENSG00000100644,ENSG00000100650,ENSG00000101654,ENSG00000101856,ENSG00000102309,ENSG00000103275,ENSG00000104320,ENSG00000105058…
V1	TRUE	0.0353	661	1519	82	0.054	0.124	GO:0044430	CC	11	cytoskeletal part	3	ENSG00000002834,ENSG00000004478,ENSG00000006715,ENSG00000007237,ENSG00000010810,ENSG00000011052,ENSG00000011454,ENSG00000014641,ENSG00000023516,ENSG00000026025,ENSG00000032742,ENSG00000036257,ENSG00000047410,ENSG00000047579,ENSG00000058404,ENSG00000064666,ENSG00000065135,ENSG00000068903,ENSG00000071127,ENSG00000071242,ENSG00000072803,ENSG00000075624,ENSG00000075711,ENSG00000077380,ENSG00000077549…
V1	TRUE	0.0119	127	1519	23	0.015	0.181	GO:0005874	CC	11	microtubule	4	ENSG00000004478,ENSG00000006715,ENSG00000036257,ENSG00000068903,ENSG00000075711,ENSG00000077380,ENSG00000086827,ENSG00000089685,ENSG00000094631,ENSG00000101558,ENSG00000104419,ENSG00000115484,ENSG00000115648,ENSG00000116584,ENSG00000124074,ENSG00000125971,ENSG00000126214,ENSG00000127603,ENSG00000128908,ENSG00000137171,ENSG00000137822,ENSG00000137824,ENSG00000138095
V1	TRUE	1.38e-06	544	1519	88	0.058	0.162	GO:0044429	CC	11	mitochondrial part	3	ENSG00000004779,ENSG00000006530,ENSG00000009307,ENSG00000025772,ENSG00000033050,ENSG00000060762,ENSG00000061794,ENSG00000065427,ENSG00000066926,ENSG00000078668,ENSG00000080815,ENSG00000090266,ENSG00000091140,ENSG00000091483,ENSG00000097033,ENSG00000099624,ENSG00000100243,ENSG00000100300,ENSG00000101365,ENSG00000102125,ENSG00000102309,ENSG00000102931,ENSG00000103423,ENSG00000104765,ENSG00000105327…
V1	TRUE	3.98e-07	306	1519	59	0.039	0.193	GO:0005740	CC	11	mitochondrial envelope	4	ENSG00000004779,ENSG00000006530,ENSG00000009307,ENSG00000025772,ENSG00000033050,ENSG00000060762,ENSG00000066926,ENSG00000078668,ENSG00000080815,ENSG00000090266,ENSG00000097033,ENSG00000099624,ENSG00000100243,ENSG00000100300,ENSG00000102125,ENSG00000102931,ENSG00000104765,ENSG00000105327,ENSG00000105701,ENSG00000108528,ENSG00000110717,ENSG00000110955,ENSG00000116459,ENSG00000116688,ENSG00000117289…
V1	TRUE	0.0108	271	1519	41	0.027	0.151	GO:0005759	CC	11	mitochondrial matrix	4	ENSG00000004779,ENSG00000061794,ENSG00000065427,ENSG00000066926,ENSG00000091140,ENSG00000091483,ENSG00000099624,ENSG00000101365,ENSG00000102309,ENSG00000103423,ENSG00000105755,ENSG00000106105,ENSG00000110435,ENSG00000110955,ENSG00000112110,ENSG00000113013,ENSG00000113580,ENSG00000115419,ENSG00000116459,ENSG00000117450,ENSG00000119711,ENSG00000120333,ENSG00000127884,ENSG00000130414,ENSG00000131828…
V1	TRUE	8.26e-07	290	1519	56	0.037	0.193	GO:0031966	CC	11	mitochondrial membrane	4	ENSG00000004779,ENSG00000006530,ENSG00000009307,ENSG00000025772,ENSG00000060762,ENSG00000066926,ENSG00000078668,ENSG00000080815,ENSG00000090266,ENSG00000097033,ENSG00000099624,ENSG00000100243,ENSG00000100300,ENSG00000102125,ENSG00000104765,ENSG00000105327,ENSG00000105701,ENSG00000108528,ENSG00000110717,ENSG00000110955,ENSG00000116459,ENSG00000116688,ENSG00000119421,ENSG00000121057,ENSG00000125356…
V1	TRUE	6.57e-08	138	1519	36	0.024	0.261	GO:0044455	CC	11	mitochondrial membrane part	5	ENSG00000004779,ENSG00000090266,ENSG00000099624,ENSG00000110717,ENSG00000110955,ENSG00000116459,ENSG00000116688,ENSG00000119421,ENSG00000125356,ENSG00000126858,ENSG00000130414,ENSG00000131495,ENSG00000134375,ENSG00000136521,ENSG00000138297,ENSG00000139180,ENSG00000145494,ENSG00000147123,ENSG00000147684,ENSG00000151366,ENSG00000152234,ENSG00000154174,ENSG00000154723,ENSG00000158864,ENSG00000164258…
V1	TRUE	0.0444	71	1519	14	0.009	0.197	GO:0005741	CC	11	mitochondrial outer membrane	5	ENSG00000025772,ENSG00000078668,ENSG00000097033,ENSG00000100243,ENSG00000100300,ENSG00000104765,ENSG00000105327,ENSG00000116688,ENSG00000121057,ENSG00000126858,ENSG00000132155,ENSG00000135631,ENSG00000137824,ENSG00000138029
V1	TRUE	0.00928	19	1519	7	0.005	0.368	GO:0022624	CC	11	proteasome accessory complex	2	ENSG00000108671,ENSG00000115233,ENSG00000161057,ENSG00000163636,ENSG00000175166,ENSG00000185627,ENSG00000197170
V1	TRUE	1.14e-05	231	1519	45	0.03	0.195	GO:0019866	CC	11	organelle inner membrane	2	ENSG00000004779,ENSG00000009307,ENSG00000060762,ENSG00000066926,ENSG00000080815,ENSG00000090266,ENSG00000099624,ENSG00000100243,ENSG00000102125,ENSG00000108528,ENSG00000110717,ENSG00000110955,ENSG00000116459,ENSG00000119421,ENSG00000120802,ENSG00000122565,ENSG00000125356,ENSG00000130414,ENSG00000131495,ENSG00000131981,ENSG00000132305,ENSG00000134375,ENSG00000135940,ENSG00000136521,ENSG00000136758…
V1	TRUE	5.46e-06	218	1519	44	0.029	0.202	GO:0005743	CC	11	mitochondrial inner membrane	3	ENSG00000004779,ENSG00000009307,ENSG00000060762,ENSG00000066926,ENSG00000080815,ENSG00000090266,ENSG00000099624,ENSG00000100243,ENSG00000102125,ENSG00000108528,ENSG00000110717,ENSG00000110955,ENSG00000116459,ENSG00000119421,ENSG00000125356,ENSG00000130414,ENSG00000131495,ENSG00000131981,ENSG00000132305,ENSG00000134375,ENSG00000135940,ENSG00000136521,ENSG00000136758,ENSG00000137409,ENSG00000138029…
V1	TRUE	1.2e-05	72	1519	21	0.014	0.292	GO:0005746	CC	11	mitochondrial respiratory chain	4	ENSG00000004779,ENSG00000090266,ENSG00000110717,ENSG00000119421,ENSG00000125356,ENSG00000130414,ENSG00000131495,ENSG00000136521,ENSG00000139180,ENSG00000145494,ENSG00000147123,ENSG00000147684,ENSG00000151366,ENSG00000158864,ENSG00000164258,ENSG00000166136,ENSG00000167792,ENSG00000168653,ENSG00000183648,ENSG00000184983,ENSG00000189043
V1	TRUE	1.86e-07	58	1519	21	0.014	0.362	GO:0005747	CC	11	mitochondrial respiratory chain complex I	5	ENSG00000004779,ENSG00000090266,ENSG00000110717,ENSG00000119421,ENSG00000125356,ENSG00000130414,ENSG00000131495,ENSG00000136521,ENSG00000139180,ENSG00000145494,ENSG00000147123,ENSG00000147684,ENSG00000151366,ENSG00000158864,ENSG00000164258,ENSG00000166136,ENSG00000167792,ENSG00000168653,ENSG00000183648,ENSG00000184983,ENSG00000189043
V1	TRUE	0.000303	16	1519	8	0.005	0.5	GO:0016469	CC	11	proton-transporting two-sector ATPase complex	1	ENSG00000033627,ENSG00000099624,ENSG00000100554,ENSG00000110955,ENSG00000114573,ENSG00000116459,ENSG00000136888,ENSG00000147416
V1	TRUE	0.000959	14	1519	7	0.005	0.5	GO:0045259	CC	11	proton-transporting ATP synthase complex	2	ENSG00000099624,ENSG00000110955,ENSG00000116459,ENSG00000152234,ENSG00000154723,ENSG00000165629,ENSG00000167283
V1	TRUE	0.00138	19	1519	8	0.005	0.421	GO:0005753	CC	11	mitochondrial proton-transporting ATP synthase complex	3	ENSG00000099624,ENSG00000110955,ENSG00000116459,ENSG00000152234,ENSG00000154723,ENSG00000165629,ENSG00000167283,ENSG00000169020
V1	TRUE	0.0253	4	1519	3	0.002	0.75	GO:0033178	CC	11	proton-transporting two-sector ATPase complex, catalytic domain	2	ENSG00000099624,ENSG00000110955,ENSG00000114573
V1	TRUE	0.00679	3	1519	3	0.002	1	GO:0045261	CC	11	proton-transporting ATP synthase complex, catalytic core F(1)	3	ENSG00000099624,ENSG00000110955,ENSG00000152234
V1	TRUE	0.00679	3	1519	3	0.002	1	GO:0000275	CC	11	mitochondrial proton-transporting ATP synthase complex, catalytic core F(1)	4	ENSG00000099624,ENSG00000110955,ENSG00000165629
V1	TRUE	0.000171	43	1519	14	0.009	0.326	GO:0046930	CC	11	pore complex	1	ENSG00000047410,ENSG00000069248,ENSG00000075188,ENSG00000078668,ENSG00000101146,ENSG00000102898,ENSG00000108424,ENSG00000111581,ENSG00000114030,ENSG00000126883,ENSG00000130227,ENSG00000162231,ENSG00000163904,ENSG00000169371
V1	TRUE	9.4e-05	36	1519	13	0.009	0.361	GO:0005643	CC	11	nuclear pore	2	ENSG00000047410,ENSG00000069248,ENSG00000075188,ENSG00000101146,ENSG00000102898,ENSG00000108424,ENSG00000111581,ENSG00000114030,ENSG00000126883,ENSG00000130227,ENSG00000162231,ENSG00000163904,ENSG00000169371
V1	TRUE	0.0337	29	1519	8	0.005	0.276	GO:0000781	CC	112	chromosome, telomeric region	1	ENSG00000079246,ENSG00000104320,ENSG00000112130,ENSG00000123374,ENSG00000132604,ENSG00000166848,ENSG00000173273,ENSG00000185129
V1	TRUE	0.0245	22	1519	7	0.005	0.318	GO:0000784	CC	112	nuclear chromosome, telomeric region	1	ENSG00000079246,ENSG00000104320,ENSG00000132604,ENSG00000166848,ENSG00000173273,ENSG00000185129,ENSG00000196419
V1	TRUE	0.00928	19	1519	7	0.005	0.368	GO:0032153	CC	37	cell division site	1	ENSG00000067560,ENSG00000080371,ENSG00000084112,ENSG00000090316,ENSG00000090565,ENSG00000103769,ENSG00000122545
V1	TRUE	0.00928	19	1519	7	0.005	0.368	GO:0032155	CC	37	cell division site part	2	ENSG00000067560,ENSG00000080371,ENSG00000084112,ENSG00000090316,ENSG00000090565,ENSG00000103769,ENSG00000122545
V1	TRUE	0.0273	17	1519	6	0.004	0.353	GO:0032154	CC	37	cleavage furrow	3	ENSG00000067560,ENSG00000080371,ENSG00000084112,ENSG00000090565,ENSG00000103769,ENSG00000122545
V1	TRUE	0.0106	75	1519	16	0.011	0.213	GO:0030496	CC	108	midbody	1	ENSG00000065135,ENSG00000067560,ENSG00000084112,ENSG00000089685,ENSG00000090565,ENSG00000100106,ENSG00000100632,ENSG00000102931,ENSG00000112130,ENSG00000115760,ENSG00000117394,ENSG00000122545,ENSG00000133026,ENSG00000134108,ENSG00000137100,ENSG00000138175
V1	TRUE	0.00989	10	1519	5	0.003	0.5	GO:0048188	CC	149	Set1C/COMPASS complex	1	ENSG00000129691,ENSG00000154832,ENSG00000162961,ENSG00000172534,ENSG00000196363
V1	TRUE	0.0296	136	1519	23	0.015	0.169	GO:0031252	CC	173	cell leading edge	1	ENSG00000007237,ENSG00000011052,ENSG00000026025,ENSG00000067560,ENSG00000068793,ENSG00000077549,ENSG00000082781,ENSG00000084112,ENSG00000089159,ENSG00000094631,ENSG00000097007,ENSG00000099331,ENSG00000100266,ENSG00000102606,ENSG00000108798,ENSG00000115091,ENSG00000115306,ENSG00000115935,ENSG00000115956,ENSG00000116584,ENSG00000121966,ENSG00000122966,ENSG00000127603
V1	TRUE	0.0111	55	1519	13	0.009	0.236	GO:0005798	CC	19	Golgi-associated vesicle	1	ENSG00000006715,ENSG00000086598,ENSG00000090487,ENSG00000101199,ENSG00000104490,ENSG00000111481,ENSG00000119396,ENSG00000119844,ENSG00000122705,ENSG00000129083,ENSG00000134243,ENSG00000136156,ENSG00000141367
V1	TRUE	0.0377	18	1519	6	0.004	0.333	GO:0030140	CC	19	trans-Golgi network transport vesicle	2	ENSG00000090487,ENSG00000104490,ENSG00000119396,ENSG00000119844,ENSG00000122705,ENSG00000134243
V1	TRUE	0.0325	8	1519	4	0.003	0.5	GO:0070688	CC	141	MLL5-L complex	1	ENSG00000075624,ENSG00000147162,ENSG00000172534,ENSG00000186298
V1	TRUE	0.0253	4	1519	3	0.002	0.75	GO:0070061	MF	118	fructose binding	1	ENSG00000141959,ENSG00000149925,ENSG00000152556
V1	TRUE	0.00105	23	1519	9	0.006	0.391	GO:0042625	MF	76	ATPase activity, coupled to transmembrane movement of ions	1	ENSG00000017260,ENSG00000058668,ENSG00000069849,ENSG00000099624,ENSG00000110955,ENSG00000114573,ENSG00000116459,ENSG00000123191,ENSG00000147416
V1	TRUE	0.000324	6	1519	5	0.003	0.833	GO:0044769	MF	76	ATPase activity, coupled to transmembrane movement of ions, rotational mechanism	2	ENSG00000099624,ENSG00000110955,ENSG00000114573,ENSG00000116459,ENSG00000147416
V1	TRUE	0.000699	22	1519	9	0.006	0.409	GO:0019829	MF	76	cation-transporting ATPase activity	1	ENSG00000017260,ENSG00000058668,ENSG00000069849,ENSG00000099624,ENSG00000110955,ENSG00000114573,ENSG00000116459,ENSG00000123191,ENSG00000147416
V1	TRUE	0.0253	4	1519	3	0.002	0.75	GO:0005388	MF	76	calcium-transporting ATPase activity	2	ENSG00000017260,ENSG00000058668,ENSG00000174437
V1	TRUE	0.00679	3	1519	3	0.002	1	GO:0046933	MF	76	proton-transporting ATP synthase activity, rotational mechanism	1	ENSG00000099624,ENSG00000110955,ENSG00000116459
V1	TRUE	0.00292	5	1519	4	0.003	0.8	GO:0046961	MF	76	proton-transporting ATPase activity, rotational mechanism	1	ENSG00000099624,ENSG00000110955,ENSG00000114573,ENSG00000147416
V1	TRUE	0.0253	4	1519	3	0.002	0.75	GO:0030306	MF	181	ADP-ribosylation factor binding	1	ENSG00000090565,ENSG00000103365,ENSG00000125447
V1	TRUE	0.0398	13	1519	5	0.003	0.385	GO:0042162	MF	117	telomeric DNA binding	1	ENSG00000079246,ENSG00000122566,ENSG00000132604,ENSG00000138668,ENSG00000185129
V1	TRUE	0.000331	94	1519	22	0.014	0.234	GO:0016651	MF	33	oxidoreductase activity, acting on NAD(P)H	1	ENSG00000004779,ENSG00000089250,ENSG00000090266,ENSG00000091140,ENSG00000100243,ENSG00000110717,ENSG00000119421,ENSG00000125356,ENSG00000130414,ENSG00000131495,ENSG00000136521,ENSG00000139180,ENSG00000145494,ENSG00000147684,ENSG00000151366,ENSG00000158864,ENSG00000164258,ENSG00000166136,ENSG00000167792,ENSG00000168653,ENSG00000183648,ENSG00000184983
V1	TRUE	1.77e-07	53	1519	20	0.013	0.377	GO:0003954	MF	33	NADH dehydrogenase activity	2	ENSG00000004779,ENSG00000090266,ENSG00000110717,ENSG00000119421,ENSG00000125356,ENSG00000130414,ENSG00000131495,ENSG00000136521,ENSG00000139180,ENSG00000145494,ENSG00000147684,ENSG00000151366,ENSG00000158864,ENSG00000164258,ENSG00000166136,ENSG00000167792,ENSG00000168653,ENSG00000183648,ENSG00000184983,ENSG00000189043
V1	TRUE	3.03e-05	70	1519	20	0.013	0.286	GO:0016655	MF	33	oxidoreductase activity, acting on NAD(P)H, quinone or similar compound as acceptor	2	ENSG00000004779,ENSG00000090266,ENSG00000110717,ENSG00000119421,ENSG00000125356,ENSG00000130414,ENSG00000131495,ENSG00000136521,ENSG00000139180,ENSG00000145494,ENSG00000147684,ENSG00000151366,ENSG00000158864,ENSG00000164258,ENSG00000166136,ENSG00000167792,ENSG00000168653,ENSG00000183648,ENSG00000184983,ENSG00000189043
V1	TRUE	1.77e-07	53	1519	20	0.013	0.377	GO:0050136	MF	33	NADH dehydrogenase (quinone) activity	3	ENSG00000004779,ENSG00000090266,ENSG00000110717,ENSG00000119421,ENSG00000125356,ENSG00000130414,ENSG00000131495,ENSG00000136521,ENSG00000139180,ENSG00000145494,ENSG00000147684,ENSG00000151366,ENSG00000158864,ENSG00000164258,ENSG00000166136,ENSG00000167792,ENSG00000168653,ENSG00000183648,ENSG00000184983,ENSG00000189043
V1	TRUE	1.77e-07	53	1519	20	0.013	0.377	GO:0008137	MF	33	NADH dehydrogenase (ubiquinone) activity	4	ENSG00000004779,ENSG00000090266,ENSG00000110717,ENSG00000119421,ENSG00000125356,ENSG00000130414,ENSG00000131495,ENSG00000136521,ENSG00000139180,ENSG00000145494,ENSG00000147684,ENSG00000151366,ENSG00000158864,ENSG00000164258,ENSG00000166136,ENSG00000167792,ENSG00000168653,ENSG00000183648,ENSG00000184983,ENSG00000189043
V1	TRUE	0.0104	68	1519	15	0.01	0.221	GO:0035258	MF	26	steroid hormone receptor binding	1	ENSG00000004478,ENSG00000013561,ENSG00000033800,ENSG00000078043,ENSG00000084676,ENSG00000100201,ENSG00000108654,ENSG00000125107,ENSG00000128245,ENSG00000160310,ENSG00000166337,ENSG00000168036,ENSG00000168610,ENSG00000172977,ENSG00000173757
V1	TRUE	2.86e-07	416	1519	74	0.049	0.178	GO:0016817	MF	61	hydrolase activity, acting on acid anhydrides	1	ENSG00000017260,ENSG00000033050,ENSG00000039123,ENSG00000058668,ENSG00000065135,ENSG00000067560,ENSG00000069849,ENSG00000069974,ENSG00000075785,ENSG00000076242,ENSG00000076864,ENSG00000077380,ENSG00000078369,ENSG00000079246,ENSG00000080371,ENSG00000080503,ENSG00000084733,ENSG00000088205,ENSG00000088256,ENSG00000089737,ENSG00000092841,ENSG00000099331,ENSG00000099624,ENSG00000100151,ENSG00000100201…
V1	TRUE	3.17e-07	417	1519	74	0.049	0.177	GO:0016818	MF	61	hydrolase activity, acting on acid anhydrides, in phosphorus-containing anhydrides	2	ENSG00000017260,ENSG00000033050,ENSG00000039123,ENSG00000058668,ENSG00000065135,ENSG00000067560,ENSG00000069849,ENSG00000069974,ENSG00000075785,ENSG00000076242,ENSG00000076864,ENSG00000077380,ENSG00000078369,ENSG00000079246,ENSG00000080371,ENSG00000080503,ENSG00000084733,ENSG00000088205,ENSG00000088256,ENSG00000089737,ENSG00000092841,ENSG00000099331,ENSG00000099624,ENSG00000100151,ENSG00000100201…
V1	TRUE	3.17e-07	417	1519	74	0.049	0.177	GO:0016462	MF	61	pyrophosphatase activity	3	ENSG00000017260,ENSG00000033050,ENSG00000039123,ENSG00000058668,ENSG00000065135,ENSG00000067560,ENSG00000069849,ENSG00000069974,ENSG00000075785,ENSG00000076242,ENSG00000076864,ENSG00000077380,ENSG00000078369,ENSG00000079246,ENSG00000080371,ENSG00000080503,ENSG00000084733,ENSG00000088205,ENSG00000088256,ENSG00000089737,ENSG00000092841,ENSG00000099331,ENSG00000099624,ENSG00000100151,ENSG00000100201…
V1	TRUE	1.15e-08	387	1519	74	0.049	0.191	GO:0017111	MF	61	nucleoside-triphosphatase activity	4	ENSG00000017260,ENSG00000033050,ENSG00000039123,ENSG00000058668,ENSG00000065135,ENSG00000067560,ENSG00000069849,ENSG00000069974,ENSG00000075785,ENSG00000076242,ENSG00000076864,ENSG00000077380,ENSG00000078369,ENSG00000079246,ENSG00000080371,ENSG00000080503,ENSG00000084733,ENSG00000088205,ENSG00000088256,ENSG00000089737,ENSG00000092841,ENSG00000099331,ENSG00000099624,ENSG00000100151,ENSG00000100201…
V1	TRUE	2.07e-07	150	1519	37	0.024	0.247	GO:0003924	MF	61	GTPase activity	5	ENSG00000065135,ENSG00000067560,ENSG00000069974,ENSG00000075785,ENSG00000076864,ENSG00000078369,ENSG00000080371,ENSG00000084733,ENSG00000088256,ENSG00000100664,ENSG00000101246,ENSG00000103769,ENSG00000104388,ENSG00000106615,ENSG00000108774,ENSG00000111540,ENSG00000112339,ENSG00000116688,ENSG00000116954,ENSG00000119396,ENSG00000120805,ENSG00000125249,ENSG00000126858,ENSG00000128266,ENSG00000128340…
V1	TRUE	0.00191	194	1519	34	0.022	0.175	GO:0016887	MF	61	ATPase activity	5	ENSG00000017260,ENSG00000033050,ENSG00000039123,ENSG00000058668,ENSG00000069849,ENSG00000076242,ENSG00000079246,ENSG00000080503,ENSG00000088205,ENSG00000089737,ENSG00000092841,ENSG00000099331,ENSG00000099624,ENSG00000100151,ENSG00000100201,ENSG00000100554,ENSG00000108654,ENSG00000109971,ENSG00000110955,ENSG00000111642,ENSG00000114573,ENSG00000116459,ENSG00000119541,ENSG00000119684,ENSG00000119912…
V1	TRUE	0.0248	158	1519	26	0.017	0.165	GO:0042623	MF	61	ATPase activity, coupled	6	ENSG00000017260,ENSG00000039123,ENSG00000058668,ENSG00000069849,ENSG00000079246,ENSG00000080503,ENSG00000088205,ENSG00000089737,ENSG00000092841,ENSG00000099331,ENSG00000099624,ENSG00000100201,ENSG00000100554,ENSG00000108654,ENSG00000109971,ENSG00000110955,ENSG00000111642,ENSG00000114573,ENSG00000116459,ENSG00000119541,ENSG00000123191,ENSG00000124228,ENSG00000124574,ENSG00000132153,ENSG00000133026…
V1	TRUE	0.0265	34	1519	9	0.006	0.265	GO:0008186	MF	61	RNA-dependent ATPase activity	7	ENSG00000088205,ENSG00000089737,ENSG00000100201,ENSG00000108654,ENSG00000136271,ENSG00000141543,ENSG00000145907,ENSG00000165732,ENSG00000204351
V1	TRUE	0.033	48	1519	11	0.007	0.229	GO:0003724	MF	113	RNA helicase activity	1	ENSG00000088205,ENSG00000089737,ENSG00000100201,ENSG00000108654,ENSG00000136271,ENSG00000141543,ENSG00000145907,ENSG00000165732,ENSG00000178105,ENSG00000204351,ENSG00000204560
V1	TRUE	0.00473	456	1519	64	0.042	0.14	GO:0016772	MF	50	transferase activity, transferring phosphorus-containing groups	1	ENSG00000004660,ENSG00000006530,ENSG00000008118,ENSG00000010810,ENSG00000011052,ENSG00000013503,ENSG00000023734,ENSG00000034152,ENSG00000044446,ENSG00000055208,ENSG00000058404,ENSG00000058600,ENSG00000060237,ENSG00000065675,ENSG00000065883,ENSG00000070785,ENSG00000071242,ENSG00000075413,ENSG00000075711,ENSG00000077782,ENSG00000078061,ENSG00000079277,ENSG00000082701,ENSG00000086015,ENSG00000086475…
V1	TRUE	0.00413	393	1519	57	0.038	0.145	GO:0016301	MF	50	kinase activity	2	ENSG00000004660,ENSG00000006530,ENSG00000008118,ENSG00000010810,ENSG00000011052,ENSG00000023734,ENSG00000034152,ENSG00000044446,ENSG00000055208,ENSG00000058404,ENSG00000060237,ENSG00000065675,ENSG00000065883,ENSG00000071242,ENSG00000075413,ENSG00000075711,ENSG00000077782,ENSG00000078061,ENSG00000079277,ENSG00000082701,ENSG00000086015,ENSG00000086475,ENSG00000096063,ENSG00000097007,ENSG00000099875…
V1	TRUE	0.00531	354	1519	52	0.034	0.147	GO:0016773	MF	50	phosphotransferase activity, alcohol group as acceptor	2	ENSG00000004660,ENSG00000006530,ENSG00000008118,ENSG00000010810,ENSG00000011052,ENSG00000034152,ENSG00000044446,ENSG00000058404,ENSG00000060237,ENSG00000065675,ENSG00000065883,ENSG00000071242,ENSG00000075413,ENSG00000077782,ENSG00000078061,ENSG00000079277,ENSG00000082701,ENSG00000086015,ENSG00000096063,ENSG00000097007,ENSG00000099875,ENSG00000100605,ENSG00000101049,ENSG00000101255,ENSG00000101782…
V1	TRUE	0.00623	297	1519	45	0.03	0.152	GO:0004672	MF	50	protein kinase activity	3	ENSG00000004660,ENSG00000008118,ENSG00000010810,ENSG00000011052,ENSG00000034152,ENSG00000044446,ENSG00000058404,ENSG00000060237,ENSG00000065675,ENSG00000065883,ENSG00000071242,ENSG00000075413,ENSG00000077782,ENSG00000078061,ENSG00000079277,ENSG00000082701,ENSG00000086015,ENSG00000096063,ENSG00000097007,ENSG00000099875,ENSG00000101049,ENSG00000101255,ENSG00000101782,ENSG00000102225,ENSG00000102572…
V1	TRUE	0.000338	231	1519	41	0.027	0.177	GO:0004674	MF	50	protein serine/threonine kinase activity	4	ENSG00000004660,ENSG00000008118,ENSG00000034152,ENSG00000044446,ENSG00000058404,ENSG00000060237,ENSG00000065675,ENSG00000065883,ENSG00000071242,ENSG00000075413,ENSG00000078061,ENSG00000079277,ENSG00000082701,ENSG00000086015,ENSG00000096063,ENSG00000099875,ENSG00000101049,ENSG00000101782,ENSG00000102225,ENSG00000102572,ENSG00000105613,ENSG00000105723,ENSG00000108984,ENSG00000109339,ENSG00000110931…
V1	TRUE	0.0258	728	1519	90	0.059	0.124	GO:0043168	MF	53	anion binding	1	ENSG00000004478,ENSG00000004660,ENSG00000004779,ENSG00000006530,ENSG00000008118,ENSG00000010244,ENSG00000010322,ENSG00000010810,ENSG00000011052,ENSG00000017260,ENSG00000028528,ENSG00000031698,ENSG00000033050,ENSG00000034152,ENSG00000039123,ENSG00000047410,ENSG00000058404,ENSG00000058668,ENSG00000060237,ENSG00000065135,ENSG00000065427,ENSG00000065675,ENSG00000065883,ENSG00000067560,ENSG00000067715…
V1	TRUE	0.00821	7517	1519	756	0.498	0.101	GO:0003674	MF	53	molecular_function	1	ENSG00000001617,ENSG00000002834,ENSG00000003402,ENSG00000004399,ENSG00000004478,ENSG00000004660,ENSG00000004779,ENSG00000005812,ENSG00000006125,ENSG00000006194,ENSG00000006468,ENSG00000006530,ENSG00000006638,ENSG00000006715,ENSG00000007237,ENSG00000008018,ENSG00000008118,ENSG00000008282,ENSG00000008294,ENSG00000009307,ENSG00000009335,ENSG00000010165,ENSG00000010244,ENSG00000010322,ENSG00000010704…
V1	TRUE	0.0106	426	1519	59	0.039	0.138	GO:0005198	MF	53	structural molecule activity	2	ENSG00000026025,ENSG00000049089,ENSG00000063177,ENSG00000066117,ENSG00000075624,ENSG00000075711,ENSG00000083845,ENSG00000087274,ENSG00000089009,ENSG00000092841,ENSG00000101558,ENSG00000106263,ENSG00000107581,ENSG00000108107,ENSG00000111581,ENSG00000112110,ENSG00000114391,ENSG00000115306,ENSG00000116251,ENSG00000120333,ENSG00000120896,ENSG00000122545,ENSG00000122705,ENSG00000129083,ENSG00000131469…
V1	TRUE	5.12e-06	110	1519	28	0.018	0.255	GO:0003735	MF	53	structural constituent of ribosome	3	ENSG00000063177,ENSG00000083845,ENSG00000089009,ENSG00000108107,ENSG00000112110,ENSG00000114391,ENSG00000116251,ENSG00000120333,ENSG00000131469,ENSG00000132313,ENSG00000134056,ENSG00000136942,ENSG00000137154,ENSG00000137547,ENSG00000138326,ENSG00000142534,ENSG00000142676,ENSG00000145592,ENSG00000149273,ENSG00000149806,ENSG00000156482,ENSG00000161016,ENSG00000166441,ENSG00000166902,ENSG00000171858…
V1	TRUE	2.21e-16	5888	1519	697	0.459	0.118	GO:0005488	MF	53	binding	2	ENSG00000002834,ENSG00000003402,ENSG00000004478,ENSG00000004660,ENSG00000004779,ENSG00000005812,ENSG00000006125,ENSG00000006194,ENSG00000006468,ENSG00000006530,ENSG00000006638,ENSG00000006715,ENSG00000007237,ENSG00000008018,ENSG00000008118,ENSG00000008294,ENSG00000009307,ENSG00000009335,ENSG00000010244,ENSG00000010322,ENSG00000010704,ENSG00000010803,ENSG00000010810,ENSG00000010818,ENSG00000011007…
V1	TRUE	1.87e-08	1498	1519	206	0.136	0.138	GO:1901363	MF	53	heterocyclic compound binding	3	ENSG00000004478,ENSG00000004660,ENSG00000006194,ENSG00000006468,ENSG00000006530,ENSG00000008118,ENSG00000009307,ENSG00000010244,ENSG00000010803,ENSG00000010810,ENSG00000010818,ENSG00000011007,ENSG00000011052,ENSG00000011454,ENSG00000012822,ENSG00000013503,ENSG00000014641,ENSG00000015171,ENSG00000017260,ENSG00000022840,ENSG00000029363,ENSG00000031698,ENSG00000033050,ENSG00000033800,ENSG00000034152…
V1	TRUE	1.32e-07	1552	1519	208	0.137	0.134	GO:0097159	MF	53	organic cyclic compound binding	3	ENSG00000004478,ENSG00000004660,ENSG00000006194,ENSG00000006468,ENSG00000006530,ENSG00000008118,ENSG00000009307,ENSG00000010244,ENSG00000010803,ENSG00000010810,ENSG00000010818,ENSG00000011007,ENSG00000011052,ENSG00000011454,ENSG00000012822,ENSG00000013503,ENSG00000014641,ENSG00000015171,ENSG00000017260,ENSG00000022840,ENSG00000029363,ENSG00000031698,ENSG00000033050,ENSG00000033800,ENSG00000034152…
V1	TRUE	1.02e-05	438	1519	72	0.047	0.164	GO:1901265	MF	53	nucleoside phosphate binding	4	ENSG00000004478,ENSG00000004660,ENSG00000006530,ENSG00000008118,ENSG00000010810,ENSG00000011052,ENSG00000014641,ENSG00000017260,ENSG00000031698,ENSG00000033050,ENSG00000034152,ENSG00000039123,ENSG00000047410,ENSG00000058404,ENSG00000058668,ENSG00000060237,ENSG00000063046,ENSG00000065135,ENSG00000065427,ENSG00000065675,ENSG00000065883,ENSG00000067560,ENSG00000068903,ENSG00000069974,ENSG00000070756…
V1	TRUE	1.88e-07	344	1519	65	0.043	0.189	GO:0035639	MF	53	purine ribonucleoside triphosphate binding	5	ENSG00000004478,ENSG00000004660,ENSG00000006530,ENSG00000008118,ENSG00000010810,ENSG00000011052,ENSG00000017260,ENSG00000031698,ENSG00000033050,ENSG00000034152,ENSG00000039123,ENSG00000047410,ENSG00000058404,ENSG00000058668,ENSG00000060237,ENSG00000065135,ENSG00000065427,ENSG00000065675,ENSG00000065883,ENSG00000067560,ENSG00000069974,ENSG00000071242,ENSG00000075413,ENSG00000075624,ENSG00000075785…
V1	TRUE	6.77e-05	1083	1519	143	0.094	0.132	GO:0003676	MF	53	nucleic acid binding	4	ENSG00000006194,ENSG00000006468,ENSG00000009307,ENSG00000010244,ENSG00000010803,ENSG00000010818,ENSG00000011007,ENSG00000011052,ENSG00000011454,ENSG00000012822,ENSG00000013503,ENSG00000015171,ENSG00000022840,ENSG00000029363,ENSG00000031698,ENSG00000033800,ENSG00000037897,ENSG00000039123,ENSG00000047410,ENSG00000048991,ENSG00000051596,ENSG00000055917,ENSG00000056097,ENSG00000056661,ENSG00000063046…
V1	TRUE	2.58e-11	426	1519	86	0.057	0.202	GO:0003723	MF	53	RNA binding	5	ENSG00000009307,ENSG00000031698,ENSG00000037897,ENSG00000047410,ENSG00000051596,ENSG00000055917,ENSG00000056097,ENSG00000063046,ENSG00000063177,ENSG00000065427,ENSG00000066926,ENSG00000070756,ENSG00000077312,ENSG00000082898,ENSG00000083635,ENSG00000083845,ENSG00000084072,ENSG00000084623,ENSG00000088205,ENSG00000089009,ENSG00000089094,ENSG00000089280,ENSG00000089737,ENSG00000090060,ENSG00000090861…
V1	TRUE	0.012	90	1519	18	0.012	0.2	GO:0003729	MF	53	mRNA binding	6	ENSG00000047410,ENSG00000066926,ENSG00000070756,ENSG00000083845,ENSG00000116001,ENSG00000116288,ENSG00000120948,ENSG00000124562,ENSG00000131795,ENSG00000136527,ENSG00000136942,ENSG00000140694,ENSG00000141543,ENSG00000142864,ENSG00000145907,ENSG00000148090,ENSG00000149273,ENSG00000152795
V1	TRUE	0.0131	31	1519	9	0.006	0.29	GO:0003727	MF	53	single-stranded RNA binding	6	ENSG00000070756,ENSG00000116001,ENSG00000124562,ENSG00000141543,ENSG00000148584,ENSG00000152795,ENSG00000169045,ENSG00000196365,ENSG00000215301
V1	TRUE	0.0398	13	1519	5	0.003	0.385	GO:0070717	MF	53	poly-purine tract binding	7	ENSG00000070756,ENSG00000116001,ENSG00000141543,ENSG00000152795,ENSG00000215301
V1	TRUE	0.00535	9	1519	5	0.003	0.556	GO:0008143	MF	53	poly(A) RNA binding	8	ENSG00000070756,ENSG00000116001,ENSG00000141543,ENSG00000152795,ENSG00000215301
V1	TRUE	0.0175	51	1519	12	0.008	0.235	GO:0008135	MF	53	translation factor activity, nucleic acid binding	6	ENSG00000063046,ENSG00000084623,ENSG00000100129,ENSG00000100353,ENSG00000100664,ENSG00000103363,ENSG00000104408,ENSG00000104529,ENSG00000106263,ENSG00000107581,ENSG00000110321,ENSG00000112339
V1	TRUE	9.64e-05	18	1519	9	0.006	0.5	GO:0003743	MF	53	translation initiation factor activity	7	ENSG00000063046,ENSG00000084623,ENSG00000100129,ENSG00000100353,ENSG00000100664,ENSG00000104408,ENSG00000106263,ENSG00000107581,ENSG00000110321
V1	TRUE	6.89e-42	6465	1519	847	0.558	0.131	GO:0005515	MF	53	protein binding	3	ENSG00000002834,ENSG00000003402,ENSG00000004478,ENSG00000004660,ENSG00000005812,ENSG00000006125,ENSG00000006468,ENSG00000006638,ENSG00000006715,ENSG00000007237,ENSG00000008018,ENSG00000008118,ENSG00000008294,ENSG00000009335,ENSG00000010322,ENSG00000010704,ENSG00000010810,ENSG00000011052,ENSG00000011422,ENSG00000011454,ENSG00000012124,ENSG00000012822,ENSG00000013374,ENSG00000013561,ENSG00000015171…
V1	TRUE	0.0376	77	1519	15	0.01	0.195	GO:0032182	MF	53	small conjugating protein binding	4	ENSG00000055208,ENSG00000068903,ENSG00000087206,ENSG00000094631,ENSG00000104517,ENSG00000118503,ENSG00000119401,ENSG00000119912,ENSG00000121966,ENSG00000140464,ENSG00000158019,ENSG00000161011,ENSG00000162191,ENSG00000167770,ENSG00000168884
V1	TRUE	0.0221	66	1519	14	0.009	0.212	GO:0043130	MF	53	ubiquitin binding	5	ENSG00000055208,ENSG00000068903,ENSG00000087206,ENSG00000094631,ENSG00000104517,ENSG00000118503,ENSG00000119401,ENSG00000119912,ENSG00000121966,ENSG00000158019,ENSG00000161011,ENSG00000162191,ENSG00000167770,ENSG00000168884
V1	TRUE	0.00427	133	1519	25	0.016	0.188	GO:0008022	MF	53	protein C-terminus binding	4	ENSG00000012822,ENSG00000026025,ENSG00000070756,ENSG00000075711,ENSG00000079246,ENSG00000097007,ENSG00000100151,ENSG00000103275,ENSG00000103653,ENSG00000105404,ENSG00000110171,ENSG00000113575,ENSG00000115884,ENSG00000117399,ENSG00000119541,ENSG00000125457,ENSG00000126001,ENSG00000128272,ENSG00000132604,ENSG00000133703,ENSG00000136279,ENSG00000137575,ENSG00000142856,ENSG00000152556,ENSG00000153071
V1	TRUE	0.00811	6	1519	4	0.003	0.667	GO:0031369	MF	53	translation initiation factor binding	4	ENSG00000106263,ENSG00000119401,ENSG00000138326,ENSG00000145191
V1	TRUE	0.00803	369	1519	53	0.035	0.144	GO:0008092	MF	53	cytoskeletal protein binding	4	ENSG00000002834,ENSG00000004478,ENSG00000006715,ENSG00000007237,ENSG00000008294,ENSG00000010810,ENSG00000011052,ENSG00000011454,ENSG00000015285,ENSG00000034713,ENSG00000047410,ENSG00000058404,ENSG00000064666,ENSG00000066777,ENSG00000067560,ENSG00000068793,ENSG00000069974,ENSG00000071127,ENSG00000075624,ENSG00000075711,ENSG00000076321,ENSG00000077549,ENSG00000082438,ENSG00000082701,ENSG00000084112…
V1	TRUE	0.0387	123	1519	21	0.014	0.171	GO:0015631	MF	53	tubulin binding	5	ENSG00000006715,ENSG00000010810,ENSG00000011052,ENSG00000011454,ENSG00000034713,ENSG00000047410,ENSG00000077549,ENSG00000086015,ENSG00000089685,ENSG00000094631,ENSG00000101146,ENSG00000104419,ENSG00000104490,ENSG00000111640,ENSG00000115648,ENSG00000116584,ENSG00000127603,ENSG00000128908,ENSG00000134108,ENSG00000135631,ENSG00000138095
V1	TRUE	0.00138	19	1519	8	0.005	0.421	GO:0017022	MF	53	myosin binding	5	ENSG00000066777,ENSG00000067560,ENSG00000069974,ENSG00000084733,ENSG00000100106,ENSG00000115648,ENSG00000119401,ENSG00000121966
V1	TRUE	2.98e-15	913	1519	161	0.106	0.176	GO:0019899	MF	53	enzyme binding	4	ENSG00000003402,ENSG00000008294,ENSG00000011052,ENSG00000011422,ENSG00000023516,ENSG00000033627,ENSG00000033800,ENSG00000034152,ENSG00000034713,ENSG00000036257,ENSG00000047410,ENSG00000060237,ENSG00000066455,ENSG00000068793,ENSG00000068903,ENSG00000075142,ENSG00000075624,ENSG00000075711,ENSG00000075785,ENSG00000076864,ENSG00000077721,ENSG00000077809,ENSG00000078043,ENSG00000078369,ENSG00000079246…
V1	TRUE	6.81e-06	157	1519	35	0.023	0.223	GO:0044389	MF	53	small conjugating protein ligase binding	5	ENSG00000033800,ENSG00000036257,ENSG00000077721,ENSG00000078043,ENSG00000079246,ENSG00000082701,ENSG00000100106,ENSG00000100387,ENSG00000100644,ENSG00000100906,ENSG00000101017,ENSG00000101255,ENSG00000103363,ENSG00000108946,ENSG00000109501,ENSG00000112130,ENSG00000114302,ENSG00000116688,ENSG00000117289,ENSG00000121067,ENSG00000121966,ENSG00000129559,ENSG00000132388,ENSG00000135503,ENSG00000136560…
V1	TRUE	6.81e-06	157	1519	35	0.023	0.223	GO:0031625	MF	53	ubiquitin protein ligase binding	6	ENSG00000033800,ENSG00000036257,ENSG00000077721,ENSG00000078043,ENSG00000079246,ENSG00000082701,ENSG00000100106,ENSG00000100387,ENSG00000100644,ENSG00000100906,ENSG00000101017,ENSG00000101255,ENSG00000103363,ENSG00000108946,ENSG00000109501,ENSG00000112130,ENSG00000114302,ENSG00000116688,ENSG00000117289,ENSG00000121067,ENSG00000121966,ENSG00000129559,ENSG00000132388,ENSG00000135503,ENSG00000136560…
V1	TRUE	0.00738	108	1519	21	0.014	0.194	GO:0019902	MF	53	phosphatase binding	5	ENSG00000023516,ENSG00000060237,ENSG00000075711,ENSG00000086015,ENSG00000089053,ENSG00000100991,ENSG00000103653,ENSG00000105639,ENSG00000108061,ENSG00000110075,ENSG00000111276,ENSG00000112335,ENSG00000117748,ENSG00000119383,ENSG00000132842,ENSG00000142168,ENSG00000145675,ENSG00000166598,ENSG00000168036,ENSG00000168610,ENSG00000177885
V1	TRUE	0.00217	72	1519	17	0.011	0.236	GO:0019903	MF	53	protein phosphatase binding	6	ENSG00000023516,ENSG00000089053,ENSG00000103653,ENSG00000105639,ENSG00000108061,ENSG00000110075,ENSG00000111276,ENSG00000112335,ENSG00000117748,ENSG00000119383,ENSG00000132842,ENSG00000142168,ENSG00000145675,ENSG00000166598,ENSG00000168036,ENSG00000168610,ENSG00000177885
V1	TRUE	0.00684	93	1519	19	0.013	0.204	GO:0051020	MF	53	GTPase binding	5	ENSG00000066455,ENSG00000068793,ENSG00000075785,ENSG00000076864,ENSG00000078369,ENSG00000082805,ENSG00000082898,ENSG00000083312,ENSG00000089685,ENSG00000090565,ENSG00000100106,ENSG00000103365,ENSG00000104419,ENSG00000108424,ENSG00000115648,ENSG00000115839,ENSG00000116584,ENSG00000117408,ENSG00000124207
V1	TRUE	3.97e-06	296	1519	55	0.036	0.186	GO:0019900	MF	53	kinase binding	5	ENSG00000008294,ENSG00000011052,ENSG00000034152,ENSG00000047410,ENSG00000075624,ENSG00000075711,ENSG00000077809,ENSG00000082701,ENSG00000084207,ENSG00000087074,ENSG00000089159,ENSG00000097007,ENSG00000100151,ENSG00000100644,ENSG00000101224,ENSG00000101255,ENSG00000102606,ENSG00000103423,ENSG00000104812,ENSG00000105723,ENSG00000106052,ENSG00000106615,ENSG00000106617,ENSG00000108010,ENSG00000108100…
V1	TRUE	2.66e-05	268	1519	49	0.032	0.183	GO:0019901	MF	53	protein kinase binding	6	ENSG00000008294,ENSG00000011052,ENSG00000034152,ENSG00000047410,ENSG00000075624,ENSG00000075711,ENSG00000077809,ENSG00000082701,ENSG00000084207,ENSG00000087074,ENSG00000089159,ENSG00000097007,ENSG00000100151,ENSG00000100644,ENSG00000101224,ENSG00000101255,ENSG00000102606,ENSG00000103423,ENSG00000104812,ENSG00000105723,ENSG00000106615,ENSG00000106617,ENSG00000108010,ENSG00000108100,ENSG00000108465…
V1	TRUE	0.00524	13	1519	6	0.004	0.462	GO:0030276	MF	53	clathrin binding	4	ENSG00000006125,ENSG00000067715,ENSG00000104490,ENSG00000113282,ENSG00000119844,ENSG00000153071
V1	TRUE	0.001	406	1519	61	0.04	0.15	GO:0008134	MF	53	transcription factor binding	4	ENSG00000068903,ENSG00000075142,ENSG00000075624,ENSG00000082014,ENSG00000082701,ENSG00000083168,ENSG00000087206,ENSG00000087274,ENSG00000100644,ENSG00000100902,ENSG00000100906,ENSG00000101040,ENSG00000101412,ENSG00000103275,ENSG00000103423,ENSG00000104320,ENSG00000104881,ENSG00000109320,ENSG00000109501,ENSG00000110711,ENSG00000111596,ENSG00000111642,ENSG00000112062,ENSG00000116044,ENSG00000116584…
V1	TRUE	0.0134	37	1519	10	0.007	0.27	GO:0070491	MF	53	repressing transcription factor binding	5	ENSG00000075142,ENSG00000101040,ENSG00000111642,ENSG00000120837,ENSG00000133937,ENSG00000159692,ENSG00000168036,ENSG00000168214,ENSG00000168610,ENSG00000172977
V1	TRUE	0.0181	21	1519	7	0.005	0.333	GO:0051059	MF	53	NF-kappaB binding	5	ENSG00000082701,ENSG00000100902,ENSG00000100906,ENSG00000103423,ENSG00000149273,ENSG00000163481,ENSG00000173039
V1	TRUE	0.000805	86	1519	20	0.013	0.233	GO:0047485	MF	53	protein N-terminus binding	4	ENSG00000084676,ENSG00000104320,ENSG00000104408,ENSG00000110330,ENSG00000114209,ENSG00000117748,ENSG00000122952,ENSG00000131558,ENSG00000134308,ENSG00000137074,ENSG00000137575,ENSG00000143575,ENSG00000143799,ENSG00000143933,ENSG00000149311,ENSG00000163110,ENSG00000165699,ENSG00000167978,ENSG00000168214,ENSG00000171858
V1	TRUE	0.000307	499	1519	74	0.049	0.148	GO:0036094	MF	53	small molecule binding	3	ENSG00000004478,ENSG00000004660,ENSG00000006530,ENSG00000008118,ENSG00000010810,ENSG00000011052,ENSG00000013503,ENSG00000014641,ENSG00000017260,ENSG00000031698,ENSG00000033050,ENSG00000034152,ENSG00000039123,ENSG00000047410,ENSG00000058404,ENSG00000058668,ENSG00000060237,ENSG00000063046,ENSG00000065135,ENSG00000065427,ENSG00000065675,ENSG00000065883,ENSG00000067560,ENSG00000068903,ENSG00000069974…
V1	TRUE	1.69e-06	364	1519	65	0.043	0.179	GO:0001882	MF	53	nucleoside binding	4	ENSG00000004478,ENSG00000004660,ENSG00000006530,ENSG00000008118,ENSG00000010810,ENSG00000011052,ENSG00000013503,ENSG00000017260,ENSG00000031698,ENSG00000033050,ENSG00000034152,ENSG00000039123,ENSG00000047410,ENSG00000058404,ENSG00000058668,ENSG00000060237,ENSG00000065135,ENSG00000065427,ENSG00000065675,ENSG00000065883,ENSG00000067560,ENSG00000069974,ENSG00000071242,ENSG00000075413,ENSG00000075624…
V1	TRUE	2.47e-06	360	1519	64	0.042	0.178	GO:0032549	MF	53	ribonucleoside binding	5	ENSG00000004478,ENSG00000004660,ENSG00000006530,ENSG00000008118,ENSG00000010810,ENSG00000011052,ENSG00000013503,ENSG00000017260,ENSG00000031698,ENSG00000033050,ENSG00000034152,ENSG00000039123,ENSG00000047410,ENSG00000058404,ENSG00000058668,ENSG00000060237,ENSG00000065135,ENSG00000065427,ENSG00000065675,ENSG00000065883,ENSG00000067560,ENSG00000069974,ENSG00000071242,ENSG00000075413,ENSG00000075624…
V1	TRUE	2.74e-06	361	1519	64	0.042	0.177	GO:0001883	MF	53	purine nucleoside binding	5	ENSG00000004478,ENSG00000004660,ENSG00000006530,ENSG00000008118,ENSG00000010810,ENSG00000011052,ENSG00000017260,ENSG00000031698,ENSG00000033050,ENSG00000034152,ENSG00000039123,ENSG00000047410,ENSG00000058404,ENSG00000058668,ENSG00000060237,ENSG00000065135,ENSG00000065427,ENSG00000065675,ENSG00000065883,ENSG00000067560,ENSG00000069974,ENSG00000071242,ENSG00000075413,ENSG00000075624,ENSG00000075785…
V1	TRUE	2.47e-06	360	1519	64	0.042	0.178	GO:0032550	MF	53	purine ribonucleoside binding	6	ENSG00000004478,ENSG00000004660,ENSG00000006530,ENSG00000008118,ENSG00000010810,ENSG00000011052,ENSG00000017260,ENSG00000031698,ENSG00000033050,ENSG00000034152,ENSG00000039123,ENSG00000047410,ENSG00000058404,ENSG00000058668,ENSG00000060237,ENSG00000065135,ENSG00000065427,ENSG00000065675,ENSG00000065883,ENSG00000067560,ENSG00000069974,ENSG00000071242,ENSG00000075413,ENSG00000075624,ENSG00000075785…
V1	TRUE	1.86e-05	437	1519	71	0.047	0.162	GO:0000166	MF	53	nucleotide binding	4	ENSG00000004478,ENSG00000004660,ENSG00000006530,ENSG00000008118,ENSG00000010810,ENSG00000011052,ENSG00000014641,ENSG00000017260,ENSG00000031698,ENSG00000033050,ENSG00000034152,ENSG00000039123,ENSG00000047410,ENSG00000058404,ENSG00000058668,ENSG00000060237,ENSG00000063046,ENSG00000065135,ENSG00000065427,ENSG00000065675,ENSG00000065883,ENSG00000067560,ENSG00000068903,ENSG00000069974,ENSG00000070756…
V1	TRUE	5.11e-06	375	1519	65	0.043	0.173	GO:0032553	MF	53	ribonucleotide binding	5	ENSG00000004478,ENSG00000004660,ENSG00000006530,ENSG00000008118,ENSG00000010810,ENSG00000011052,ENSG00000017260,ENSG00000031698,ENSG00000033050,ENSG00000034152,ENSG00000039123,ENSG00000047410,ENSG00000058404,ENSG00000058668,ENSG00000060237,ENSG00000065135,ENSG00000065427,ENSG00000065675,ENSG00000065883,ENSG00000067560,ENSG00000069974,ENSG00000071242,ENSG00000075413,ENSG00000075624,ENSG00000075785…
V1	TRUE	7.39e-06	371	1519	64	0.042	0.173	GO:0017076	MF	53	purine nucleotide binding	5	ENSG00000004478,ENSG00000004660,ENSG00000006530,ENSG00000008118,ENSG00000010810,ENSG00000011052,ENSG00000017260,ENSG00000031698,ENSG00000033050,ENSG00000034152,ENSG00000039123,ENSG00000047410,ENSG00000058404,ENSG00000058668,ENSG00000060237,ENSG00000065135,ENSG00000065427,ENSG00000065675,ENSG00000065883,ENSG00000067560,ENSG00000069974,ENSG00000071242,ENSG00000075413,ENSG00000075624,ENSG00000075785…
V1	TRUE	6.09e-06	369	1519	64	0.042	0.173	GO:0032555	MF	53	purine ribonucleotide binding	6	ENSG00000004478,ENSG00000004660,ENSG00000006530,ENSG00000008118,ENSG00000010810,ENSG00000011052,ENSG00000017260,ENSG00000031698,ENSG00000033050,ENSG00000034152,ENSG00000039123,ENSG00000047410,ENSG00000058404,ENSG00000058668,ENSG00000060237,ENSG00000065135,ENSG00000065427,ENSG00000065675,ENSG00000065883,ENSG00000067560,ENSG00000069974,ENSG00000071242,ENSG00000075413,ENSG00000075624,ENSG00000075785…
V1	TRUE	0.0029	101	1519	21	0.014	0.208	GO:0019001	MF	53	guanyl nucleotide binding	6	ENSG00000004478,ENSG00000011052,ENSG00000065135,ENSG00000067560,ENSG00000069974,ENSG00000075785,ENSG00000080371,ENSG00000084733,ENSG00000086475,ENSG00000088256,ENSG00000100664,ENSG00000101246,ENSG00000103769,ENSG00000104388,ENSG00000106615,ENSG00000108774,ENSG00000111540,ENSG00000111880,ENSG00000112339,ENSG00000116688,ENSG00000116954
V1	TRUE	0.0029	101	1519	21	0.014	0.208	GO:0032561	MF	53	guanyl ribonucleotide binding	7	ENSG00000004478,ENSG00000011052,ENSG00000065135,ENSG00000067560,ENSG00000069974,ENSG00000075785,ENSG00000080371,ENSG00000084733,ENSG00000086475,ENSG00000088256,ENSG00000100664,ENSG00000101246,ENSG00000103769,ENSG00000104388,ENSG00000106615,ENSG00000108774,ENSG00000111540,ENSG00000111880,ENSG00000112339,ENSG00000116688,ENSG00000116954
V1	TRUE	0.000185	38	1519	13	0.009	0.342	GO:0019003	MF	53	GDP binding	8	ENSG00000069974,ENSG00000075785,ENSG00000080371,ENSG00000084733,ENSG00000104388,ENSG00000106615,ENSG00000108774,ENSG00000111540,ENSG00000116954,ENSG00000119396,ENSG00000133703,ENSG00000134108,ENSG00000138175
V1	TRUE	0.000433	89	1519	21	0.014	0.236	GO:0005525	MF	53	GTP binding	8	ENSG00000004478,ENSG00000011052,ENSG00000065135,ENSG00000067560,ENSG00000069974,ENSG00000075785,ENSG00000080371,ENSG00000084733,ENSG00000086475,ENSG00000088256,ENSG00000100664,ENSG00000101246,ENSG00000103769,ENSG00000104388,ENSG00000106615,ENSG00000108774,ENSG00000111540,ENSG00000111880,ENSG00000112339,ENSG00000116688,ENSG00000116954
V1	TRUE	0.000497	282	1519	47	0.031	0.167	GO:0030554	MF	53	adenyl nucleotide binding	6	ENSG00000004478,ENSG00000004660,ENSG00000006530,ENSG00000008118,ENSG00000010810,ENSG00000011052,ENSG00000017260,ENSG00000031698,ENSG00000033050,ENSG00000034152,ENSG00000039123,ENSG00000047410,ENSG00000058404,ENSG00000058668,ENSG00000060237,ENSG00000065427,ENSG00000065675,ENSG00000065883,ENSG00000071242,ENSG00000075413,ENSG00000075624,ENSG00000076242,ENSG00000077721,ENSG00000077782,ENSG00000078061…
V1	TRUE	0.000497	282	1519	47	0.031	0.167	GO:0032559	MF	53	adenyl ribonucleotide binding	7	ENSG00000004478,ENSG00000004660,ENSG00000006530,ENSG00000008118,ENSG00000010810,ENSG00000011052,ENSG00000017260,ENSG00000031698,ENSG00000033050,ENSG00000034152,ENSG00000039123,ENSG00000047410,ENSG00000058404,ENSG00000058668,ENSG00000060237,ENSG00000065427,ENSG00000065675,ENSG00000065883,ENSG00000071242,ENSG00000075413,ENSG00000075624,ENSG00000076242,ENSG00000077721,ENSG00000077782,ENSG00000078061…
V1	TRUE	0.000191	264	1519	46	0.03	0.174	GO:0005524	MF	53	ATP binding	8	ENSG00000004478,ENSG00000004660,ENSG00000006530,ENSG00000008118,ENSG00000010810,ENSG00000011052,ENSG00000017260,ENSG00000031698,ENSG00000033050,ENSG00000034152,ENSG00000039123,ENSG00000047410,ENSG00000058404,ENSG00000058668,ENSG00000060237,ENSG00000065427,ENSG00000065675,ENSG00000065883,ENSG00000071242,ENSG00000075413,ENSG00000075624,ENSG00000076242,ENSG00000077721,ENSG00000077782,ENSG00000078061…
V1	TRUE	0.024	126	1519	22	0.014	0.175	GO:0060090	MF	53	binding, bridging	3	ENSG00000002834,ENSG00000004478,ENSG00000083635,ENSG00000099942,ENSG00000100380,ENSG00000106069,ENSG00000121774,ENSG00000134215,ENSG00000137575,ENSG00000138443,ENSG00000138834,ENSG00000141293,ENSG00000145675,ENSG00000153071,ENSG00000157978,ENSG00000160691,ENSG00000160999,ENSG00000167193,ENSG00000169372,ENSG00000175220,ENSG00000177885,ENSG00000198399
V1	TRUE	0.0139	63	1519	14	0.009	0.222	GO:0035591	MF	53	signaling adaptor activity	4	ENSG00000002834,ENSG00000099942,ENSG00000106069,ENSG00000121774,ENSG00000134215,ENSG00000138834,ENSG00000141293,ENSG00000145675,ENSG00000157978,ENSG00000160691,ENSG00000160999,ENSG00000167193,ENSG00000175220,ENSG00000177885
V1	TRUE	0.0188	116	1519	21	0.014	0.181	GO:0030674	MF	53	protein binding, bridging	4	ENSG00000002834,ENSG00000004478,ENSG00000083635,ENSG00000099942,ENSG00000100380,ENSG00000106069,ENSG00000121774,ENSG00000134215,ENSG00000137575,ENSG00000138443,ENSG00000141293,ENSG00000145675,ENSG00000153071,ENSG00000157978,ENSG00000160691,ENSG00000160999,ENSG00000167193,ENSG00000169372,ENSG00000175220,ENSG00000177885,ENSG00000198399
V1	TRUE	1.19e-05	2546	1519	302	0.199	0.119	GO:0003824	MF	53	catalytic activity	2	ENSG00000003402,ENSG00000004478,ENSG00000004660,ENSG00000004779,ENSG00000005812,ENSG00000006530,ENSG00000008018,ENSG00000008118,ENSG00000009335,ENSG00000010165,ENSG00000010810,ENSG00000011052,ENSG00000013503,ENSG00000013561,ENSG00000014641,ENSG00000017260,ENSG00000023734,ENSG00000031698,ENSG00000033050,ENSG00000033800,ENSG00000034152,ENSG00000037897,ENSG00000038274,ENSG00000039123,ENSG00000044446…
V1	TRUE	0.000292	300	1519	50	0.033	0.167	GO:0016874	MF	53	ligase activity	3	ENSG00000005812,ENSG00000009335,ENSG00000013561,ENSG00000031698,ENSG00000033800,ENSG00000047410,ENSG00000056661,ENSG00000065427,ENSG00000065675,ENSG00000072609,ENSG00000072803,ENSG00000076321,ENSG00000077721,ENSG00000078043,ENSG00000078967,ENSG00000080561,ENSG00000086102,ENSG00000086758,ENSG00000089053,ENSG00000090861,ENSG00000092148,ENSG00000100225,ENSG00000100387,ENSG00000100714,ENSG00000102178…
V1	TRUE	0.000187	256	1519	45	0.03	0.176	GO:0016879	MF	53	ligase activity, forming carbon-nitrogen bonds	4	ENSG00000005812,ENSG00000009335,ENSG00000013561,ENSG00000033800,ENSG00000056661,ENSG00000065675,ENSG00000072609,ENSG00000072803,ENSG00000076321,ENSG00000077721,ENSG00000078043,ENSG00000078967,ENSG00000086758,ENSG00000089053,ENSG00000092148,ENSG00000100225,ENSG00000100387,ENSG00000100714,ENSG00000102178,ENSG00000103275,ENSG00000104517,ENSG00000107341,ENSG00000108523,ENSG00000110330,ENSG00000110344…
V1	TRUE	6.58e-05	231	1519	43	0.028	0.186	GO:0016881	MF	53	acid-amino acid ligase activity	5	ENSG00000005812,ENSG00000009335,ENSG00000013561,ENSG00000033800,ENSG00000056661,ENSG00000065675,ENSG00000072609,ENSG00000072803,ENSG00000076321,ENSG00000077721,ENSG00000078043,ENSG00000078967,ENSG00000086758,ENSG00000089053,ENSG00000092148,ENSG00000100225,ENSG00000100387,ENSG00000102178,ENSG00000103275,ENSG00000104517,ENSG00000107341,ENSG00000108523,ENSG00000110330,ENSG00000110344,ENSG00000112130…
V1	TRUE	0.000161	224	1519	41	0.027	0.183	GO:0019787	MF	53	small conjugating protein ligase activity	6	ENSG00000005812,ENSG00000009335,ENSG00000013561,ENSG00000033800,ENSG00000056661,ENSG00000065675,ENSG00000072609,ENSG00000072803,ENSG00000076321,ENSG00000077721,ENSG00000078043,ENSG00000078967,ENSG00000086758,ENSG00000089053,ENSG00000092148,ENSG00000100225,ENSG00000100387,ENSG00000102178,ENSG00000103275,ENSG00000104517,ENSG00000107341,ENSG00000108523,ENSG00000110330,ENSG00000110344,ENSG00000112130…
V1	TRUE	0.000923	210	1519	37	0.024	0.176	GO:0004842	MF	53	ubiquitin-protein ligase activity	7	ENSG00000005812,ENSG00000009335,ENSG00000056661,ENSG00000065675,ENSG00000072609,ENSG00000072803,ENSG00000076321,ENSG00000077721,ENSG00000078967,ENSG00000086758,ENSG00000089053,ENSG00000092148,ENSG00000100225,ENSG00000100387,ENSG00000103275,ENSG00000104517,ENSG00000107341,ENSG00000108523,ENSG00000110330,ENSG00000110344,ENSG00000112130,ENSG00000115760,ENSG00000118503,ENSG00000119401,ENSG00000121848…
V1	TRUE	2.36e-05	448	1519	72	0.047	0.161	GO:0000988	MF	53	protein binding transcription factor activity	2	ENSG00000012822,ENSG00000013561,ENSG00000033800,ENSG00000066117,ENSG00000066136,ENSG00000067955,ENSG00000074800,ENSG00000078043,ENSG00000080503,ENSG00000082014,ENSG00000082641,ENSG00000083168,ENSG00000084676,ENSG00000095794,ENSG00000100201,ENSG00000100207,ENSG00000100644,ENSG00000100811,ENSG00000101040,ENSG00000101216,ENSG00000101255,ENSG00000101412,ENSG00000102931,ENSG00000103671,ENSG00000104881…
V1	TRUE	4.29e-05	439	1519	70	0.046	0.159	GO:0000989	MF	53	transcription factor binding transcription factor activity	3	ENSG00000012822,ENSG00000013561,ENSG00000033800,ENSG00000066117,ENSG00000066136,ENSG00000067955,ENSG00000074800,ENSG00000078043,ENSG00000080503,ENSG00000082014,ENSG00000082641,ENSG00000083168,ENSG00000084676,ENSG00000095794,ENSG00000100201,ENSG00000100207,ENSG00000100644,ENSG00000100811,ENSG00000101040,ENSG00000101216,ENSG00000101255,ENSG00000101412,ENSG00000102931,ENSG00000103671,ENSG00000104881…
V1	TRUE	1.11e-05	423	1519	70	0.046	0.165	GO:0003712	MF	53	transcription cofactor activity	4	ENSG00000012822,ENSG00000013561,ENSG00000033800,ENSG00000066117,ENSG00000066136,ENSG00000067955,ENSG00000074800,ENSG00000078043,ENSG00000080503,ENSG00000082014,ENSG00000082641,ENSG00000083168,ENSG00000084676,ENSG00000095794,ENSG00000100201,ENSG00000100207,ENSG00000100811,ENSG00000101040,ENSG00000101216,ENSG00000101255,ENSG00000101412,ENSG00000102931,ENSG00000103671,ENSG00000104881,ENSG00000107438…
V1	TRUE	0.000104	258	1519	46	0.03	0.178	GO:0003713	MF	53	transcription coactivator activity	5	ENSG00000012822,ENSG00000013561,ENSG00000033800,ENSG00000066117,ENSG00000066136,ENSG00000067955,ENSG00000078043,ENSG00000080503,ENSG00000082014,ENSG00000083168,ENSG00000084676,ENSG00000095794,ENSG00000100201,ENSG00000100207,ENSG00000100811,ENSG00000101216,ENSG00000102931,ENSG00000103671,ENSG00000107438,ENSG00000108654,ENSG00000108773,ENSG00000110330,ENSG00000110711,ENSG00000116237,ENSG00000116455…
V1	TRUE	0.00673	40	1519	11	0.007	0.275	GO:0008565	MF	85	protein transporter activity	1	ENSG00000006125,ENSG00000025796,ENSG00000025800,ENSG00000028528,ENSG00000042753,ENSG00000082898,ENSG00000108424,ENSG00000110025,ENSG00000114030,ENSG00000122958,ENSG00000124207
V1	TRUE	0.05	46	1519	22	0.014	0.478	CORUM:178	co	17	Respiratory chain complex I (holoenzyme), mitochondrial	1	ENSG00000004779,ENSG00000090266,ENSG00000110717,ENSG00000119421,ENSG00000125356,ENSG00000130414,ENSG00000131495,ENSG00000136521,ENSG00000139180,ENSG00000145494,ENSG00000147123,ENSG00000147684,ENSG00000151366,ENSG00000158864,ENSG00000164258,ENSG00000166136,ENSG00000167792,ENSG00000168653,ENSG00000183648,ENSG00000184983,ENSG00000189043,ENSG00000213619
V1	TRUE	0.05	100	1507	22	0.015	0.22	HP:0003128	hp	179	Lactic acidosis	1	ENSG00000006530,ENSG00000060762,ENSG00000091140,ENSG00000091483,ENSG00000102125,ENSG00000105755,ENSG00000110435,ENSG00000110717,ENSG00000125356,ENSG00000130414,ENSG00000131495,ENSG00000131828,ENSG00000136003,ENSG00000138029,ENSG00000138095,ENSG00000139180,ENSG00000145494,ENSG00000158864,ENSG00000164258,ENSG00000167792,ENSG00000175606,ENSG00000213619
V1	TRUE	0.0308	129	1519	24	0.016	0.186	KEGG:04668	ke	32	TNF signaling pathway	1	ENSG00000003402,ENSG00000034152,ENSG00000055208,ENSG00000073009,ENSG00000090339,ENSG00000100906,ENSG00000105647,ENSG00000108984,ENSG00000109320,ENSG00000109339,ENSG00000110330,ENSG00000112062,ENSG00000117020,ENSG00000118503,ENSG00000125538,ENSG00000128272,ENSG00000135341,ENSG00000145675,ENSG00000156711,ENSG00000157227,ENSG00000162302,ENSG00000169245,ENSG00000173039,ENSG00000184557
V1	TRUE	0.000339	157	1519	34	0.022	0.217	KEGG:05162	ke	90	Measles	1	ENSG00000010810,ENSG00000055208,ENSG00000065675,ENSG00000082701,ENSG00000100385,ENSG00000100906,ENSG00000105327,ENSG00000105639,ENSG00000105647,ENSG00000109320,ENSG00000109971,ENSG00000111276,ENSG00000112576,ENSG00000117020,ENSG00000117335,ENSG00000118503,ENSG00000118971,ENSG00000123374,ENSG00000125538,ENSG00000134001,ENSG00000135341,ENSG00000145675,ENSG00000147168,ENSG00000147677,ENSG00000157601…
V1	TRUE	3.89e-09	64	1519	26	0.017	0.406	KEGG:05131	ke	18	Shigellosis	1	ENSG00000015285,ENSG00000057663,ENSG00000072803,ENSG00000073009,ENSG00000075624,ENSG00000097007,ENSG00000099942,ENSG00000100906,ENSG00000109320,ENSG00000109339,ENSG00000112062,ENSG00000116670,ENSG00000131508,ENSG00000134318,ENSG00000136238,ENSG00000136950,ENSG00000150093,ENSG00000150760,ENSG00000156711,ENSG00000162704,ENSG00000163466,ENSG00000167193,ENSG00000173039,ENSG00000177105,ENSG00000180353…
V1	TRUE	0.000178	92	1519	24	0.016	0.261	KEGG:05132	ke	44	Salmonella infection	1	ENSG00000015285,ENSG00000075624,ENSG00000075785,ENSG00000077380,ENSG00000109320,ENSG00000109339,ENSG00000112062,ENSG00000125538,ENSG00000126214,ENSG00000133026,ENSG00000134318,ENSG00000136238,ENSG00000136950,ENSG00000137171,ENSG00000137752,ENSG00000156711,ENSG00000159128,ENSG00000162704,ENSG00000163466,ENSG00000172936,ENSG00000173039,ENSG00000177105,ENSG00000184009,ENSG00000196924
V1	TRUE	0.00012	90	1519	24	0.016	0.267	KEGG:05215	ke	84	Prostate cancer	1	ENSG00000073009,ENSG00000077782,ENSG00000078061,ENSG00000082701,ENSG00000084207,ENSG00000100311,ENSG00000100906,ENSG00000101412,ENSG00000105647,ENSG00000109320,ENSG00000111276,ENSG00000117020,ENSG00000123374,ENSG00000128272,ENSG00000132155,ENSG00000133703,ENSG00000140992,ENSG00000145675,ENSG00000152284,ENSG00000163235,ENSG00000166598,ENSG00000168036,ENSG00000173039,ENSG00000177885
V1	TRUE	0.0136	29	1519	9	0.006	0.31	KEGG:03440	ke	57	Homologous recombination	1	ENSG00000104320,ENSG00000117748,ENSG00000127922,ENSG00000154920,ENSG00000172732,ENSG00000182185,ENSG00000185379,ENSG00000196584,ENSG00000197299
V1	TRUE	0.00131	343	1519	59	0.039	0.172	KEGG:05200	ke	20	Pathways in cancer	1	ENSG00000047410,ENSG00000067560,ENSG00000073009,ENSG00000076242,ENSG00000077782,ENSG00000078043,ENSG00000078061,ENSG00000082701,ENSG00000084207,ENSG00000089685,ENSG00000091483,ENSG00000097007,ENSG00000099942,ENSG00000100311,ENSG00000100387,ENSG00000100644,ENSG00000100906,ENSG00000101412,ENSG00000103363,ENSG00000105647,ENSG00000109320,ENSG00000109339,ENSG00000109906,ENSG00000110330,ENSG00000111276…
V1	TRUE	0.0186	53	1519	13	0.009	0.245	KEGG:05213	ke	109	Endometrial cancer	1	ENSG00000076242,ENSG00000078061,ENSG00000082701,ENSG00000105647,ENSG00000117020,ENSG00000126767,ENSG00000132155,ENSG00000133703,ENSG00000140992,ENSG00000145675,ENSG00000152284,ENSG00000168036,ENSG00000177885
V1	TRUE	0.00875	200	1519	36	0.024	0.18	KEGG:04062	ke	89	Chemokine signaling pathway	1	ENSG00000015285,ENSG00000065135,ENSG00000067560,ENSG00000073009,ENSG00000078369,ENSG00000082701,ENSG00000089159,ENSG00000099942,ENSG00000100906,ENSG00000105639,ENSG00000105647,ENSG00000105723,ENSG00000107562,ENSG00000109320,ENSG00000117020,ENSG00000121966,ENSG00000128340,ENSG00000132155,ENSG00000133703,ENSG00000134215,ENSG00000134318,ENSG00000136238,ENSG00000142875,ENSG00000145675,ENSG00000160691…
V1	TRUE	0.019	152	1519	28	0.018	0.184	KEGG:05160	ke	35	Hepatitis C	1	ENSG00000033800,ENSG00000073009,ENSG00000078061,ENSG00000082701,ENSG00000100906,ENSG00000104408,ENSG00000105568,ENSG00000105647,ENSG00000109320,ENSG00000109339,ENSG00000110651,ENSG00000112062,ENSG00000113575,ENSG00000117020,ENSG00000125347,ENSG00000130164,ENSG00000132155,ENSG00000133703,ENSG00000134001,ENSG00000145675,ENSG00000156711,ENSG00000168610,ENSG00000170581,ENSG00000173039,ENSG00000177885…
V1	TRUE	1.91e-07	154	1519	41	0.027	0.266	KEGG:04910	ke	93	Insulin signaling pathway	1	ENSG00000044446,ENSG00000078061,ENSG00000079277,ENSG00000082701,ENSG00000099875,ENSG00000099942,ENSG00000102893,ENSG00000104812,ENSG00000105647,ENSG00000106615,ENSG00000106617,ENSG00000108946,ENSG00000109339,ENSG00000111725,ENSG00000114302,ENSG00000117020,ENSG00000125733,ENSG00000126767,ENSG00000131791,ENSG00000132155,ENSG00000132376,ENSG00000132589,ENSG00000133703,ENSG00000137154,ENSG00000137312…
V1	TRUE	0.0368	51	1519	12	0.008	0.235	KEGG:04961	ke	106	Endocrine and other factor-regulated calcium reabsorption	1	ENSG00000006125,ENSG00000042753,ENSG00000069849,ENSG00000103769,ENSG00000122705,ENSG00000141367,ENSG00000142875,ENSG00000160801,ENSG00000161203,ENSG00000175416,ENSG00000183020,ENSG00000183943
V1	TRUE	0.0171	289	1519	47	0.031	0.163	KEGG:04010	ke	157	MAPK signaling pathway	1	ENSG00000034152,ENSG00000055208,ENSG00000071242,ENSG00000073009,ENSG00000077782,ENSG00000079277,ENSG00000099875,ENSG00000099942,ENSG00000100311,ENSG00000101224,ENSG00000108984,ENSG00000109320,ENSG00000109339,ENSG00000109756,ENSG00000109971,ENSG00000112062,ENSG00000117020,ENSG00000119699,ENSG00000120129,ENSG00000120910,ENSG00000125538,ENSG00000125952,ENSG00000126767,ENSG00000128272,ENSG00000128340…
V1	TRUE	3e-05	203	1519	44	0.029	0.217	KEGG:05016	ke	114	Huntington's disease	1	ENSG00000004779,ENSG00000006125,ENSG00000042753,ENSG00000078668,ENSG00000090266,ENSG00000099624,ENSG00000105327,ENSG00000110717,ENSG00000110955,ENSG00000116459,ENSG00000119421,ENSG00000122705,ENSG00000125356,ENSG00000130414,ENSG00000131495,ENSG00000135940,ENSG00000136521,ENSG00000139180,ENSG00000141367,ENSG00000142168,ENSG00000145494,ENSG00000147123,ENSG00000147684,ENSG00000151366,ENSG00000152234…
V1	TRUE	0.0259	100	1519	20	0.013	0.2	KEGG:04666	ke	58	Fc gamma R-mediated phagocytosis	1	ENSG00000015285,ENSG00000099942,ENSG00000105647,ENSG00000117020,ENSG00000128340,ENSG00000132155,ENSG00000134215,ENSG00000136238,ENSG00000136950,ENSG00000143398,ENSG00000145675,ENSG00000148180,ENSG00000162407,ENSG00000162704,ENSG00000163466,ENSG00000167193,ENSG00000171132,ENSG00000175130,ENSG00000182541,ENSG00000197943
V1	TRUE	2.76e-05	196	1519	43	0.028	0.219	KEGG:05010	ke	153	Alzheimer's disease	1	ENSG00000004779,ENSG00000080815,ENSG00000082701,ENSG00000089250,ENSG00000090266,ENSG00000099624,ENSG00000110717,ENSG00000110955,ENSG00000111640,ENSG00000116459,ENSG00000119421,ENSG00000119912,ENSG00000120910,ENSG00000125356,ENSG00000125538,ENSG00000130414,ENSG00000131495,ENSG00000135940,ENSG00000136521,ENSG00000139180,ENSG00000142192,ENSG00000143933,ENSG00000145494,ENSG00000147123,ENSG00000147684…
V1	TRUE	0.00395	68	1519	17	0.011	0.25	KEGG:05130	ke	15	Pathogenic Escherichia coli infection	1	ENSG00000010810,ENSG00000015285,ENSG00000067560,ENSG00000075624,ENSG00000097007,ENSG00000116584,ENSG00000134308,ENSG00000134318,ENSG00000136950,ENSG00000150093,ENSG00000162704,ENSG00000163466,ENSG00000167552,ENSG00000168036,ENSG00000180353,ENSG00000184009,ENSG00000196230
V1	TRUE	0.00151	63	1519	17	0.011	0.27	KEGG:05210	ke	101	Colorectal cancer	1	ENSG00000067560,ENSG00000076242,ENSG00000078061,ENSG00000082701,ENSG00000089685,ENSG00000105647,ENSG00000109339,ENSG00000117020,ENSG00000119699,ENSG00000128340,ENSG00000132155,ENSG00000133703,ENSG00000136238,ENSG00000145675,ENSG00000152284,ENSG00000160271,ENSG00000168036
V1	TRUE	0.000172	75	1519	21	0.014	0.28	KEGG:05220	ke	139	Chronic myeloid leukemia	1	ENSG00000073009,ENSG00000078061,ENSG00000097007,ENSG00000099942,ENSG00000100906,ENSG00000101412,ENSG00000105647,ENSG00000109320,ENSG00000111276,ENSG00000117020,ENSG00000119699,ENSG00000132155,ENSG00000133703,ENSG00000145675,ENSG00000159692,ENSG00000160691,ENSG00000167193,ENSG00000173039,ENSG00000173757,ENSG00000175029,ENSG00000177885
V1	TRUE	0.00316	61	1519	16	0.011	0.262	KEGG:05221	ke	129	Acute myeloid leukemia	1	ENSG00000073009,ENSG00000078061,ENSG00000105647,ENSG00000109320,ENSG00000109906,ENSG00000117020,ENSG00000132155,ENSG00000133703,ENSG00000137193,ENSG00000140464,ENSG00000145675,ENSG00000152284,ENSG00000168610,ENSG00000173039,ENSG00000173757,ENSG00000177885
V1	TRUE	0.0194	91	1519	19	0.013	0.209	KEGG:04914	ke	145	Progesterone-mediated oocyte maturation	1	ENSG00000065135,ENSG00000071242,ENSG00000078061,ENSG00000089053,ENSG00000101224,ENSG00000105647,ENSG00000109339,ENSG00000112062,ENSG00000116670,ENSG00000117020,ENSG00000123374,ENSG00000132155,ENSG00000133703,ENSG00000142875,ENSG00000145675,ENSG00000152270,ENSG00000156711,ENSG00000183943,ENSG00000196510
V1	TRUE	0.000314	312	1519	57	0.038	0.183	KEGG:05169	ke	154	Epstein-Barr virus infection	1	ENSG00000013503,ENSG00000026025,ENSG00000034152,ENSG00000055208,ENSG00000058600,ENSG00000073009,ENSG00000082701,ENSG00000082898,ENSG00000090339,ENSG00000100906,ENSG00000101017,ENSG00000105639,ENSG00000105647,ENSG00000108671,ENSG00000108953,ENSG00000108984,ENSG00000109320,ENSG00000109339,ENSG00000109971,ENSG00000111276,ENSG00000112062,ENSG00000115233,ENSG00000117020,ENSG00000118503,ENSG00000123374…
V1	TRUE	0.0157	150	1519	28	0.018	0.187	KEGG:04310	ke	23	Wnt signaling pathway	1	ENSG00000058404,ENSG00000067560,ENSG00000072803,ENSG00000080815,ENSG00000082701,ENSG00000100387,ENSG00000109339,ENSG00000112576,ENSG00000113712,ENSG00000116161,ENSG00000118971,ENSG00000120910,ENSG00000128340,ENSG00000134318,ENSG00000135341,ENSG00000136238,ENSG00000142875,ENSG00000152284,ENSG00000154342,ENSG00000159692,ENSG00000161202,ENSG00000163904,ENSG00000168036,ENSG00000175029,ENSG00000181274…
V1	TRUE	0.0032	129	1519	27	0.018	0.209	KEGG:04110	ke	160	Cell cycle	1	ENSG00000081377,ENSG00000082701,ENSG00000089053,ENSG00000097007,ENSG00000100387,ENSG00000101224,ENSG00000101412,ENSG00000108953,ENSG00000111276,ENSG00000112576,ENSG00000116670,ENSG00000116809,ENSG00000117399,ENSG00000118971,ENSG00000119699,ENSG00000123374,ENSG00000128245,ENSG00000129757,ENSG00000134308,ENSG00000134480,ENSG00000149311,ENSG00000154473,ENSG00000164754,ENSG00000166913,ENSG00000175793…
V1	TRUE	4.15e-05	155	1519	36	0.024	0.232	KEGG:03010	ke	176	Ribosome	1	ENSG00000063177,ENSG00000083845,ENSG00000089009,ENSG00000108107,ENSG00000112110,ENSG00000114391,ENSG00000116251,ENSG00000120333,ENSG00000131469,ENSG00000132313,ENSG00000136942,ENSG00000137154,ENSG00000137547,ENSG00000138326,ENSG00000142534,ENSG00000142676,ENSG00000145592,ENSG00000149273,ENSG00000149806,ENSG00000156482,ENSG00000161016,ENSG00000166441,ENSG00000166902,ENSG00000171858,ENSG00000172809…
V1	TRUE	0.00451	221	1519	40	0.026	0.181	KEGG:04810	ke	98	Regulation of actin cytoskeleton	1	ENSG00000015285,ENSG00000067560,ENSG00000068793,ENSG00000075624,ENSG00000077157,ENSG00000077782,ENSG00000078061,ENSG00000082781,ENSG00000083457,ENSG00000084112,ENSG00000089159,ENSG00000099942,ENSG00000100311,ENSG00000102606,ENSG00000105647,ENSG00000128340,ENSG00000132155,ENSG00000133026,ENSG00000133703,ENSG00000134215,ENSG00000134318,ENSG00000136238,ENSG00000136950,ENSG00000138443,ENSG00000141720…
V1	TRUE	0.00139	74	1519	19	0.013	0.257	KEGG:04917	ke	21	Prolactin signaling pathway	1	ENSG00000082701,ENSG00000105647,ENSG00000109320,ENSG00000109339,ENSG00000112062,ENSG00000114737,ENSG00000117020,ENSG00000118971,ENSG00000125347,ENSG00000132155,ENSG00000133703,ENSG00000145675,ENSG00000156711,ENSG00000160691,ENSG00000168610,ENSG00000173039,ENSG00000173757,ENSG00000177885,ENSG00000184557
V1	TRUE	0.00916	73	1519	17	0.011	0.233	KEGG:04721	ke	180	Synaptic vesicle cycle	1	ENSG00000006125,ENSG00000033627,ENSG00000042753,ENSG00000067715,ENSG00000100554,ENSG00000111450,ENSG00000114573,ENSG00000122705,ENSG00000136888,ENSG00000141367,ENSG00000147416,ENSG00000155097,ENSG00000161203,ENSG00000166900,ENSG00000175416,ENSG00000183020,ENSG00000185883
V1	TRUE	0.0442	98	1519	19	0.013	0.194	KEGG:04210	ke	99	Apoptosis	1	ENSG00000003402,ENSG00000073009,ENSG00000100906,ENSG00000105647,ENSG00000108946,ENSG00000109320,ENSG00000110330,ENSG00000114302,ENSG00000117020,ENSG00000120910,ENSG00000125538,ENSG00000142875,ENSG00000145675,ENSG00000149311,ENSG00000160049,ENSG00000162909,ENSG00000172936,ENSG00000173039,ENSG00000183943
V1	TRUE	0.000331	67	1519	19	0.013	0.284	KEGG:05211	ke	182	Renal cell carcinoma	1	ENSG00000078061,ENSG00000091483,ENSG00000099942,ENSG00000100311,ENSG00000100387,ENSG00000100644,ENSG00000103363,ENSG00000105647,ENSG00000117020,ENSG00000117394,ENSG00000119699,ENSG00000132155,ENSG00000133703,ENSG00000136238,ENSG00000145675,ENSG00000154582,ENSG00000163235,ENSG00000167193,ENSG00000177885
V1	TRUE	2.45e-06	156	1519	39	0.026	0.25	KEGG:00190	ke	115	Oxidative phosphorylation	1	ENSG00000004779,ENSG00000033627,ENSG00000090266,ENSG00000099624,ENSG00000100554,ENSG00000110717,ENSG00000110955,ENSG00000114573,ENSG00000116459,ENSG00000119421,ENSG00000125356,ENSG00000130414,ENSG00000131495,ENSG00000135940,ENSG00000136521,ENSG00000136888,ENSG00000139180,ENSG00000145494,ENSG00000147123,ENSG00000147416,ENSG00000147684,ENSG00000151366,ENSG00000152234,ENSG00000154723,ENSG00000155097…
V1	TRUE	0.00654	77	1519	18	0.012	0.234	KEGG:05120	ke	152	Epithelial cell signaling in Helicobacter pylori infection	1	ENSG00000033627,ENSG00000073009,ENSG00000100554,ENSG00000100906,ENSG00000103653,ENSG00000109320,ENSG00000109339,ENSG00000112062,ENSG00000114573,ENSG00000136238,ENSG00000136888,ENSG00000147416,ENSG00000155097,ENSG00000156711,ENSG00000166086,ENSG00000173039,ENSG00000185883,ENSG00000197943
V1	TRUE	1.16e-07	186	1519	47	0.031	0.253	KEGG:03013	ke	142	RNA transport	1	ENSG00000023734,ENSG00000047410,ENSG00000051596,ENSG00000063046,ENSG00000068793,ENSG00000069248,ENSG00000070756,ENSG00000070785,ENSG00000075188,ENSG00000082898,ENSG00000084623,ENSG00000092208,ENSG00000100353,ENSG00000100664,ENSG00000101146,ENSG00000103275,ENSG00000104408,ENSG00000105171,ENSG00000106263,ENSG00000107581,ENSG00000108424,ENSG00000110321,ENSG00000111581,ENSG00000114503,ENSG00000114784…
V1	TRUE	0.05	120	1519	22	0.014	0.183	KEGG:04620	ke	167	Toll-like receptor signaling pathway	1	ENSG00000034152,ENSG00000055208,ENSG00000073009,ENSG00000100906,ENSG00000101017,ENSG00000105647,ENSG00000108984,ENSG00000109320,ENSG00000109339,ENSG00000112062,ENSG00000117020,ENSG00000125538,ENSG00000128604,ENSG00000135341,ENSG00000136238,ENSG00000143387,ENSG00000145675,ENSG00000156711,ENSG00000169245,ENSG00000172936,ENSG00000173039,ENSG00000183735
V1	TRUE	0.0228	161	1519	29	0.019	0.18	KEGG:05161	ke	87	Hepatitis B	1	ENSG00000073009,ENSG00000078668,ENSG00000089685,ENSG00000100906,ENSG00000101412,ENSG00000105647,ENSG00000109320,ENSG00000109339,ENSG00000111276,ENSG00000117020,ENSG00000119699,ENSG00000123374,ENSG00000126767,ENSG00000128272,ENSG00000132155,ENSG00000133703,ENSG00000134248,ENSG00000134308,ENSG00000145675,ENSG00000166913,ENSG00000167986,ENSG00000168610,ENSG00000170581,ENSG00000172936,ENSG00000173039…
V1	TRUE	0.0131	63	1519	15	0.01	0.238	KEGG:05110	ke	41	Vibrio cholerae infection	1	ENSG00000033627,ENSG00000064651,ENSG00000075624,ENSG00000100554,ENSG00000106803,ENSG00000114573,ENSG00000136888,ENSG00000142875,ENSG00000143761,ENSG00000147416,ENSG00000155097,ENSG00000183943,ENSG00000184009,ENSG00000185883,ENSG00000197943
V1	TRUE	0.0298	108	1519	21	0.014	0.194	KEGG:03015	ke	70	mRNA surveillance pathway	1	ENSG00000070756,ENSG00000090060,ENSG00000100836,ENSG00000101654,ENSG00000101811,ENSG00000105568,ENSG00000111880,ENSG00000112339,ENSG00000113575,ENSG00000114503,ENSG00000131795,ENSG00000133226,ENSG00000141543,ENSG00000149532,ENSG00000150459,ENSG00000162231,ENSG00000165934,ENSG00000172409,ENSG00000176102,ENSG00000186298,ENSG00000205937
V1	TRUE	1.59e-06	125	1519	34	0.022	0.272	KEGG:04722	ke	68	Neurotrophin signaling pathway	1	ENSG00000058404,ENSG00000067560,ENSG00000071242,ENSG00000080815,ENSG00000082701,ENSG00000097007,ENSG00000099942,ENSG00000100906,ENSG00000105647,ENSG00000108953,ENSG00000109320,ENSG00000109339,ENSG00000112062,ENSG00000117020,ENSG00000128272,ENSG00000132155,ENSG00000133703,ENSG00000134243,ENSG00000136238,ENSG00000140538,ENSG00000141522,ENSG00000143933,ENSG00000145675,ENSG00000156711,ENSG00000160691…
V1	TRUE	0.000795	60	1519	17	0.011	0.283	KEGG:03050	ke	166	Proteasome	1	ENSG00000008018,ENSG00000068878,ENSG00000100804,ENSG00000100902,ENSG00000106588,ENSG00000108294,ENSG00000108671,ENSG00000115233,ENSG00000126067,ENSG00000127922,ENSG00000129084,ENSG00000136930,ENSG00000161057,ENSG00000163636,ENSG00000175166,ENSG00000185627,ENSG00000197170
V1	TRUE	0.000325	144	1519	32	0.021	0.222	KEGG:04120	ke	136	Ubiquitin mediated proteolysis	1	ENSG00000009335,ENSG00000033800,ENSG00000036257,ENSG00000072803,ENSG00000077721,ENSG00000078043,ENSG00000078967,ENSG00000086758,ENSG00000089053,ENSG00000100387,ENSG00000103275,ENSG00000103363,ENSG00000104517,ENSG00000107341,ENSG00000110330,ENSG00000110344,ENSG00000115760,ENSG00000117399,ENSG00000119401,ENSG00000130939,ENSG00000130985,ENSG00000131508,ENSG00000132388,ENSG00000140464,ENSG00000154582…
V1	TRUE	0.0089	79	1519	18	0.012	0.228	KEGG:04664	ke	30	Fc epsilon RI signaling pathway	1	ENSG00000010810,ENSG00000034152,ENSG00000105647,ENSG00000108984,ENSG00000109339,ENSG00000112062,ENSG00000117020,ENSG00000128340,ENSG00000132155,ENSG00000133703,ENSG00000134215,ENSG00000136238,ENSG00000145675,ENSG00000156711,ENSG00000158869,ENSG00000171132,ENSG00000177885,ENSG00000197943
V1	TRUE	0.017	274	1519	45	0.03	0.164	KEGG:05203	ke	128	Viral carcinogenesis	1	ENSG00000067560,ENSG00000073009,ENSG00000075711,ENSG00000078668,ENSG00000089159,ENSG00000094631,ENSG00000100906,ENSG00000103423,ENSG00000105639,ENSG00000105647,ENSG00000108773,ENSG00000108953,ENSG00000109320,ENSG00000111276,ENSG00000111642,ENSG00000112576,ENSG00000117399,ENSG00000118971,ENSG00000123374,ENSG00000127481,ENSG00000128245,ENSG00000128272,ENSG00000133703,ENSG00000134308,ENSG00000136238…
V1	TRUE	0.00965	194	1519	35	0.023	0.18	KEGG:04141	ke	28	Protein processing in endoplasmic reticulum	1	ENSG00000025796,ENSG00000051108,ENSG00000078967,ENSG00000086061,ENSG00000087074,ENSG00000088833,ENSG00000100219,ENSG00000100387,ENSG00000101310,ENSG00000106803,ENSG00000107262,ENSG00000109339,ENSG00000109501,ENSG00000109971,ENSG00000116044,ENSG00000118705,ENSG00000124783,ENSG00000127022,ENSG00000128272,ENSG00000129562,ENSG00000130939,ENSG00000131508,ENSG00000132002,ENSG00000132388,ENSG00000134001…
V1	TRUE	0.017	90	1519	19	0.013	0.211	KEGG:04012	ke	155	ErbB signaling pathway	1	ENSG00000058404,ENSG00000078061,ENSG00000082701,ENSG00000097007,ENSG00000099942,ENSG00000105647,ENSG00000109339,ENSG00000111276,ENSG00000117020,ENSG00000126767,ENSG00000132155,ENSG00000133703,ENSG00000145675,ENSG00000160691,ENSG00000163235,ENSG00000167193,ENSG00000173757,ENSG00000177885,ENSG00000197943
V1	TRUE	0.0244	67	1519	15	0.01	0.224	KEGG:04621	ke	143	NOD-like receptor signaling pathway	1	ENSG00000055208,ENSG00000073009,ENSG00000100906,ENSG00000109320,ENSG00000109339,ENSG00000110330,ENSG00000112062,ENSG00000118503,ENSG00000125538,ENSG00000135341,ENSG00000137752,ENSG00000156711,ENSG00000165416,ENSG00000166598,ENSG00000173039
V1	TRUE	0.0302	38	1519	10	0.007	0.263	KEGG:04130	ke	158	SNARE interactions in vesicular transport	1	ENSG00000049245,ENSG00000100568,ENSG00000108433,ENSG00000111450,ENSG00000113734,ENSG00000124222,ENSG00000124333,ENSG00000135823,ENSG00000166900,ENSG00000170310
V1	TRUE	0.021	66	1519	15	0.01	0.227	KEGG:05214	ke	13	Glioma	1	ENSG00000058404,ENSG00000078061,ENSG00000100311,ENSG00000101412,ENSG00000105647,ENSG00000117020,ENSG00000132155,ENSG00000133703,ENSG00000143933,ENSG00000145675,ENSG00000160691,ENSG00000163235,ENSG00000177885,ENSG00000197943,ENSG00000198668
V1	TRUE	0.00158	111	1519	25	0.016	0.225	KEGG:04066	ke	105	HIF-1 signaling pathway	1	ENSG00000058404,ENSG00000074800,ENSG00000079277,ENSG00000099875,ENSG00000100387,ENSG00000100644,ENSG00000102144,ENSG00000102265,ENSG00000103363,ENSG00000105647,ENSG00000109320,ENSG00000111276,ENSG00000111640,ENSG00000117020,ENSG00000117394,ENSG00000131828,ENSG00000137154,ENSG00000141959,ENSG00000145675,ENSG00000149925,ENSG00000154582,ENSG00000159128,ENSG00000168610,ENSG00000173039,ENSG00000197943
V1	TRUE	4.51e-06	81	1519	25	0.016	0.309	KEGG:05100	ke	6	Bacterial invasion of epithelial cells	1	ENSG00000015285,ENSG00000067560,ENSG00000075624,ENSG00000089159,ENSG00000099942,ENSG00000105647,ENSG00000116670,ENSG00000122705,ENSG00000136238,ENSG00000136950,ENSG00000141367,ENSG00000145675,ENSG00000150093,ENSG00000150760,ENSG00000160691,ENSG00000162704,ENSG00000163466,ENSG00000167193,ENSG00000168036,ENSG00000168385,ENSG00000175416,ENSG00000177105,ENSG00000180353,ENSG00000184009,ENSG00000184640
V1	TRUE	0.00203	82	1519	20	0.013	0.244	KEGG:04662	ke	36	B cell receptor signaling pathway	1	ENSG00000012124,ENSG00000073009,ENSG00000082701,ENSG00000100906,ENSG00000105647,ENSG00000109320,ENSG00000110651,ENSG00000117020,ENSG00000120910,ENSG00000128340,ENSG00000132155,ENSG00000133703,ENSG00000134215,ENSG00000136238,ENSG00000137101,ENSG00000145675,ENSG00000173039,ENSG00000177885,ENSG00000185885,ENSG00000197943
V1	TRUE	0.0257	265	1519	43	0.028	0.162	KEGG:04144	ke	94	Endocytosis	1	ENSG00000006125,ENSG00000042753,ENSG00000067560,ENSG00000075785,ENSG00000090565,ENSG00000097033,ENSG00000100385,ENSG00000101199,ENSG00000103769,ENSG00000108774,ENSG00000109971,ENSG00000111540,ENSG00000115561,ENSG00000119541,ENSG00000119699,ENSG00000121966,ENSG00000122705,ENSG00000124356,ENSG00000130164,ENSG00000135631,ENSG00000140464,ENSG00000141367,ENSG00000143398,ENSG00000144566,ENSG00000147010…
V1	TRUE	0.00132	68	1519	18	0.012	0.265	KEGG:05212	ke	51	Pancreatic cancer	1	ENSG00000073009,ENSG00000078061,ENSG00000101412,ENSG00000105647,ENSG00000109320,ENSG00000109339,ENSG00000117020,ENSG00000119699,ENSG00000128340,ENSG00000132155,ENSG00000133703,ENSG00000136238,ENSG00000144118,ENSG00000145675,ENSG00000160271,ENSG00000163235,ENSG00000168610,ENSG00000173039
V1	TRUE	1.13e-05	147	1519	36	0.024	0.245	KEGG:05012	ke	9	Parkinson's disease	1	ENSG00000004779,ENSG00000078668,ENSG00000090266,ENSG00000099624,ENSG00000110717,ENSG00000110955,ENSG00000116288,ENSG00000116459,ENSG00000119421,ENSG00000125356,ENSG00000130414,ENSG00000130985,ENSG00000131495,ENSG00000132388,ENSG00000135940,ENSG00000136521,ENSG00000139180,ENSG00000145494,ENSG00000147123,ENSG00000147684,ENSG00000151366,ENSG00000152234,ENSG00000154723,ENSG00000158864,ENSG00000164258…
V1	TRUE	0.000469	179	1519	37	0.024	0.207	KEGG:03040	ke	4	Spliceosome	1	ENSG00000051596,ENSG00000077312,ENSG00000084072,ENSG00000096401,ENSG00000099783,ENSG00000099995,ENSG00000100138,ENSG00000100650,ENSG00000104852,ENSG00000105618,ENSG00000108654,ENSG00000109971,ENSG00000114503,ENSG00000116350,ENSG00000124562,ENSG00000125743,ENSG00000125835,ENSG00000125870,ENSG00000131795,ENSG00000134453,ENSG00000136450,ENSG00000136527,ENSG00000139343,ENSG00000141543,ENSG00000141759…
V1	TRUE	0.0188	528	1519	62	0.041	0.117	MI:hsa-miR-888*	mi	125	MI:hsa-miR-888*	1	ENSG00000010322,ENSG00000065883,ENSG00000069248,ENSG00000070756,ENSG00000076242,ENSG00000080503,ENSG00000084112,ENSG00000085662,ENSG00000089737,ENSG00000101084,ENSG00000103275,ENSG00000104142,ENSG00000105737,ENSG00000108671,ENSG00000109339,ENSG00000110171,ENSG00000112339,ENSG00000114503,ENSG00000114948,ENSG00000115163,ENSG00000125952,ENSG00000125971,ENSG00000127884,ENSG00000129559,ENSG00000130935…
V1	TRUE	0.00458	709	1519	82	0.054	0.116	MI:hsa-miR-103	mi	163	MI:hsa-miR-103	1	ENSG00000003402,ENSG00000010244,ENSG00000014641,ENSG00000015285,ENSG00000034152,ENSG00000065802,ENSG00000068793,ENSG00000073009,ENSG00000076043,ENSG00000078061,ENSG00000079739,ENSG00000083896,ENSG00000086827,ENSG00000090487,ENSG00000100225,ENSG00000100632,ENSG00000101443,ENSG00000101654,ENSG00000102226,ENSG00000103275,ENSG00000104859,ENSG00000107562,ENSG00000109920,ENSG00000110955,ENSG00000111652…
V1	TRUE	0.00647	770	1519	87	0.057	0.113	MI:hsa-miR-19a	mi	175	MI:hsa-miR-19a	1	ENSG00000004660,ENSG00000004866,ENSG00000008018,ENSG00000010818,ENSG00000015171,ENSG00000025772,ENSG00000034152,ENSG00000066777,ENSG00000067836,ENSG00000069248,ENSG00000071243,ENSG00000072609,ENSG00000080371,ENSG00000080503,ENSG00000083457,ENSG00000089737,ENSG00000090316,ENSG00000100591,ENSG00000100906,ENSG00000101654,ENSG00000104388,ENSG00000104824,ENSG00000105323,ENSG00000106588,ENSG00000108523…
V1	TRUE	0.0464	776	1519	83	0.055	0.107	MI:hsa-miR-132	mi	31	MI:hsa-miR-132	1	ENSG00000004660,ENSG00000009307,ENSG00000013561,ENSG00000015676,ENSG00000049860,ENSG00000055917,ENSG00000065802,ENSG00000068793,ENSG00000077684,ENSG00000080503,ENSG00000089009,ENSG00000089250,ENSG00000099783,ENSG00000101040,ENSG00000101146,ENSG00000101224,ENSG00000101365,ENSG00000101444,ENSG00000102893,ENSG00000105723,ENSG00000106263,ENSG00000106617,ENSG00000107949,ENSG00000108465,ENSG00000116809…
V1	TRUE	0.0181	795	1519	87	0.057	0.109	MI:hsa-let-7g*	mi	82	MI:hsa-let-7g*	1	ENSG00000008118,ENSG00000010818,ENSG00000055917,ENSG00000063438,ENSG00000066455,ENSG00000075624,ENSG00000075785,ENSG00000082781,ENSG00000083457,ENSG00000086061,ENSG00000086758,ENSG00000086827,ENSG00000090266,ENSG00000100300,ENSG00000105613,ENSG00000106263,ENSG00000108433,ENSG00000109917,ENSG00000110171,ENSG00000110651,ENSG00000111725,ENSG00000112664,ENSG00000112759,ENSG00000115758,ENSG00000116350…
V1	TRUE	0.0294	742	1519	81	0.053	0.109	MI:hsa-miR-320	mi	168	MI:hsa-miR-320	1	ENSG00000004866,ENSG00000010810,ENSG00000011422,ENSG00000026025,ENSG00000047579,ENSG00000065883,ENSG00000071127,ENSG00000077380,ENSG00000078061,ENSG00000080371,ENSG00000080503,ENSG00000089280,ENSG00000092208,ENSG00000099624,ENSG00000104823,ENSG00000105701,ENSG00000106803,ENSG00000107438,ENSG00000108953,ENSG00000111642,ENSG00000112335,ENSG00000114302,ENSG00000114784,ENSG00000115935,ENSG00000116459…
V1	TRUE	0.00726	666	1519	77	0.051	0.116	MI:hsa-miR-887	mi	184	MI:hsa-miR-887	1	ENSG00000002586,ENSG00000008018,ENSG00000009307,ENSG00000010810,ENSG00000012822,ENSG00000015171,ENSG00000023734,ENSG00000051108,ENSG00000071242,ENSG00000076864,ENSG00000077549,ENSG00000080503,ENSG00000085662,ENSG00000089280,ENSG00000100632,ENSG00000100714,ENSG00000101040,ENSG00000102226,ENSG00000103811,ENSG00000104142,ENSG00000104824,ENSG00000105323,ENSG00000105327,ENSG00000105723,ENSG00000106305…
[truncated: 238 more rows]
