# Supplementary material for: Scope and limitations of yeast as a model organism for studying human tissue-specific pathways
Source: BMC Syst Biol. 2015 Dec 29;9:96. doi: 10.1186/s12918-015-0253-0 (PMC4696342; doi:10.1186/s12918-015-0253-0)
Supplement: Additional file 4 — HK Enrichment. Functional enrichment analysis of different subsets of HK genes. (ZIP 358 Kb) [file 12918_2015_253_MOESM4_ESM.zip › HK_genes_moderate.tsv]

query.number	significant	p.value	term.size	query.size	overlap.size	precision	recall	term.id	domain	subgraph.number	term.name	relative.depth	intersection
V1	TRUE	0.000712	418	1519	63	0.041	0.151	GO:0048812	BP	127	neuron projection morphogenesis	1	ENSG00000001617,ENSG00000004399,ENSG00000006125,ENSG00000006468,ENSG00000007237,ENSG00000010810,ENSG00000042753,ENSG00000047579,ENSG00000049089,ENSG00000058404,ENSG00000065675,ENSG00000067560,ENSG00000068793,ENSG00000071242,ENSG00000075624,ENSG00000075711,ENSG00000077782,ENSG00000080815,ENSG00000082701,ENSG00000084112,ENSG00000084733,ENSG00000092841,ENSG00000097007,ENSG00000100300,ENSG00000101856…
V1	TRUE	0.00947	937	1519	115	0.076	0.123	GO:0045087	BP	90	innate immune response	1	ENSG00000010810,ENSG00000013374,ENSG00000013503,ENSG00000015285,ENSG00000033800,ENSG00000034152,ENSG00000055208,ENSG00000057663,ENSG00000058404,ENSG00000058600,ENSG00000065675,ENSG00000069974,ENSG00000071242,ENSG00000073008,ENSG00000073009,ENSG00000075624,ENSG00000077782,ENSG00000079246,ENSG00000082701,ENSG00000085063,ENSG00000090339,ENSG00000096063,ENSG00000097007,ENSG00000100311,ENSG00000100906…
V1	TRUE	0.034	69	1519	14	0.009	0.203	GO:0010212	BP	18	response to ionizing radiation	1	ENSG00000073282,ENSG00000087206,ENSG00000090339,ENSG00000112062,ENSG00000112130,ENSG00000128908,ENSG00000140464,ENSG00000143624,ENSG00000143878,ENSG00000146872,ENSG00000149311,ENSG00000150093,ENSG00000152457,ENSG00000157212
V1	TRUE	1.26e-08	308	1519	63	0.041	0.205	GO:0015980	BP	44	energy derivation by oxidation of organic compounds	1	ENSG00000004779,ENSG00000014641,ENSG00000044446,ENSG00000078369,ENSG00000079739,ENSG00000082701,ENSG00000090266,ENSG00000091140,ENSG00000091483,ENSG00000099624,ENSG00000101365,ENSG00000102125,ENSG00000102893,ENSG00000104812,ENSG00000105723,ENSG00000106617,ENSG00000108946,ENSG00000110717,ENSG00000110955,ENSG00000112164,ENSG00000114302,ENSG00000116459,ENSG00000117394,ENSG00000119421,ENSG00000121691…
V1	TRUE	3.29e-13	1108	1519	179	0.118	0.162	GO:0032268	BP	27	regulation of cellular protein metabolic process	1	ENSG00000008018,ENSG00000008294,ENSG00000013374,ENSG00000032742,ENSG00000033800,ENSG00000034152,ENSG00000034713,ENSG00000047410,ENSG00000051108,ENSG00000055208,ENSG00000055917,ENSG00000057663,ENSG00000063046,ENSG00000063438,ENSG00000066777,ENSG00000066926,ENSG00000067560,ENSG00000068878,ENSG00000070756,ENSG00000070785,ENSG00000072803,ENSG00000073009,ENSG00000074842,ENSG00000075711,ENSG00000077782…
V1	TRUE	3.62e-13	1532	1519	229	0.151	0.149	GO:0035556	BP	31	intracellular signal transduction	1	ENSG00000003402,ENSG00000006638,ENSG00000008018,ENSG00000008294,ENSG00000010322,ENSG00000010810,ENSG00000015171,ENSG00000017260,ENSG00000023516,ENSG00000029363,ENSG00000033800,ENSG00000034152,ENSG00000036257,ENSG00000047410,ENSG00000055208,ENSG00000057608,ENSG00000060237,ENSG00000065675,ENSG00000065802,ENSG00000066777,ENSG00000067560,ENSG00000068878,ENSG00000069974,ENSG00000071242,ENSG00000072803…
V1	TRUE	0.0265	12	1519	5	0.003	0.417	GO:0090075	BP	11	relaxation of muscle	1	ENSG00000075142,ENSG00000142168,ENSG00000170290,ENSG00000174437,ENSG00000196296
V1	TRUE	3.02e-05	113	1519	27	0.018	0.239	GO:0016051	BP	208	carbohydrate biosynthetic process	1	ENSG00000014641,ENSG00000038274,ENSG00000074800,ENSG00000079739,ENSG00000082701,ENSG00000100311,ENSG00000102144,ENSG00000104812,ENSG00000105220,ENSG00000105723,ENSG00000108528,ENSG00000109320,ENSG00000111640,ENSG00000113580,ENSG00000115956,ENSG00000128272,ENSG00000129255,ENSG00000132376,ENSG00000135775,ENSG00000140263,ENSG00000142875,ENSG00000146701,ENSG00000149925,ENSG00000151348,ENSG00000160741…
V1	TRUE	2.09e-05	111	1519	27	0.018	0.243	GO:0032606	BP	65	type I interferon production	1	ENSG00000013503,ENSG00000057663,ENSG00000058600,ENSG00000073009,ENSG00000079246,ENSG00000100906,ENSG00000105298,ENSG00000105939,ENSG00000106052,ENSG00000109320,ENSG00000118503,ENSG00000119401,ENSG00000125347,ENSG00000128604,ENSG00000131508,ENSG00000132109,ENSG00000138032,ENSG00000161980,ENSG00000168036,ENSG00000171453,ENSG00000172936,ENSG00000173039,ENSG00000177700,ENSG00000183735,ENSG00000186141…
V1	TRUE	0.00165	288	1519	46	0.03	0.16	GO:0019882	BP	165	antigen processing and presentation	1	ENSG00000006125,ENSG00000008018,ENSG00000010704,ENSG00000042753,ENSG00000068878,ENSG00000075785,ENSG00000077380,ENSG00000077721,ENSG00000082781,ENSG00000090339,ENSG00000100804,ENSG00000100902,ENSG00000103811,ENSG00000106588,ENSG00000106803,ENSG00000108294,ENSG00000108671,ENSG00000115073,ENSG00000115233,ENSG00000122705,ENSG00000126067,ENSG00000126214,ENSG00000127022,ENSG00000129084,ENSG00000132842…
V1	TRUE	0.00679	3	1519	3	0.002	1	GO:0035305	BP	2	negative regulation of dephosphorylation	1	ENSG00000108953,ENSG00000119383,ENSG00000132376
V1	TRUE	0.0426	78	1519	15	0.01	0.192	GO:0007568	BP	186	aging	1	ENSG00000025796,ENSG00000073282,ENSG00000083168,ENSG00000090339,ENSG00000100300,ENSG00000102265,ENSG00000103423,ENSG00000105327,ENSG00000108175,ENSG00000112062,ENSG00000116161,ENSG00000118705,ENSG00000119699,ENSG00000119912,ENSG00000121691
V1	TRUE	1.78e-07	1136	1519	161	0.106	0.142	GO:0006915	BP	202	apoptotic process	1	ENSG00000003402,ENSG00000008018,ENSG00000010322,ENSG00000010810,ENSG00000011052,ENSG00000015171,ENSG00000026025,ENSG00000029363,ENSG00000036257,ENSG00000051108,ENSG00000056661,ENSG00000057663,ENSG00000058404,ENSG00000065675,ENSG00000067560,ENSG00000068878,ENSG00000071242,ENSG00000071243,ENSG00000073009,ENSG00000073282,ENSG00000076242,ENSG00000076321,ENSG00000077684,ENSG00000077782,ENSG00000078061…
V1	TRUE	7.54e-27	1134	1519	220	0.145	0.194	GO:0046907	BP	135	intracellular transport	1	ENSG00000006125,ENSG00000006715,ENSG00000008294,ENSG00000015285,ENSG00000017260,ENSG00000025772,ENSG00000025796,ENSG00000025800,ENSG00000028528,ENSG00000034713,ENSG00000036257,ENSG00000042753,ENSG00000047410,ENSG00000047579,ENSG00000049245,ENSG00000051009,ENSG00000051596,ENSG00000060762,ENSG00000063177,ENSG00000064419,ENSG00000066455,ENSG00000067560,ENSG00000069248,ENSG00000069329,ENSG00000069974…
V1	TRUE	0.00258	8	1519	5	0.003	0.625	GO:0032469	BP	69	endoplasmic reticulum calcium ion homeostasis	1	ENSG00000080815,ENSG00000105327,ENSG00000109501,ENSG00000140464,ENSG00000142192
V1	TRUE	5.12e-05	116	1519	27	0.018	0.233	GO:0006302	BP	117	double-strand break repair	1	ENSG00000076242,ENSG00000079246,ENSG00000087206,ENSG00000100811,ENSG00000104320,ENSG00000104517,ENSG00000112130,ENSG00000112941,ENSG00000115233,ENSG00000116670,ENSG00000117748,ENSG00000127922,ENSG00000128908,ENSG00000137074,ENSG00000140464,ENSG00000142168,ENSG00000143799,ENSG00000149311,ENSG00000149923,ENSG00000152457,ENSG00000158019,ENSG00000164754,ENSG00000166848,ENSG00000167770,ENSG00000172977…
V1	TRUE	0.000533	259	1519	44	0.029	0.17	GO:0038093	BP	195	Fc receptor signaling pathway	1	ENSG00000010810,ENSG00000015285,ENSG00000055208,ENSG00000065675,ENSG00000073009,ENSG00000075624,ENSG00000077782,ENSG00000082701,ENSG00000097007,ENSG00000100311,ENSG00000100906,ENSG00000101255,ENSG00000105647,ENSG00000105723,ENSG00000109320,ENSG00000109339,ENSG00000111276,ENSG00000115091,ENSG00000115935,ENSG00000124208,ENSG00000132155,ENSG00000133703,ENSG00000134215,ENSG00000135341,ENSG00000136238…
V1	TRUE	0.0245	22	1519	7	0.005	0.318	GO:0051568	BP	80	histone H3-K4 methylation	1	ENSG00000129691,ENSG00000147162,ENSG00000154832,ENSG00000157212,ENSG00000162961,ENSG00000196363,ENSG00000198730
V1	TRUE	7.37e-09	458	1519	84	0.055	0.183	GO:0009166	BP	99	nucleotide catabolic process	1	ENSG00000011454,ENSG00000034713,ENSG00000066777,ENSG00000075785,ENSG00000076242,ENSG00000076864,ENSG00000078369,ENSG00000080371,ENSG00000082701,ENSG00000084733,ENSG00000086598,ENSG00000099624,ENSG00000100151,ENSG00000100591,ENSG00000100664,ENSG00000101017,ENSG00000101199,ENSG00000101246,ENSG00000102606,ENSG00000103769,ENSG00000104388,ENSG00000105723,ENSG00000106069,ENSG00000108774,ENSG00000109756…
V1	TRUE	0.013	15	1519	6	0.004	0.4	GO:0048490	BP	201	anterograde synaptic vesicle transport	1	ENSG00000047579,ENSG00000132842,ENSG00000135441,ENSG00000157823,ENSG00000185009,ENSG00000188428
V1	TRUE	0.00679	3	1519	3	0.002	1	GO:2000466	BP	91	negative regulation of glycogen (starch) synthase activity	1	ENSG00000082701,ENSG00000105723,ENSG00000132376
V1	TRUE	0.0305	41	1519	10	0.007	0.244	GO:0042542	BP	167	response to hydrogen peroxide	1	ENSG00000094631,ENSG00000115884,ENSG00000116044,ENSG00000116288,ENSG00000117289,ENSG00000117450,ENSG00000118503,ENSG00000120129,ENSG00000121691,ENSG00000126432
V1	TRUE	0.000526	17	1519	8	0.005	0.471	GO:0042776	BP	87	mitochondrial ATP synthesis coupled proton transport	1	ENSG00000099624,ENSG00000110955,ENSG00000116459,ENSG00000152234,ENSG00000154723,ENSG00000165629,ENSG00000167283,ENSG00000169020
V1	TRUE	0.00512	98	1519	20	0.013	0.204	GO:0038096	BP	174	Fc-gamma receptor signaling pathway involved in phagocytosis	1	ENSG00000010810,ENSG00000015285,ENSG00000075624,ENSG00000097007,ENSG00000105647,ENSG00000115091,ENSG00000115935,ENSG00000134215,ENSG00000136238,ENSG00000145675,ENSG00000150760,ENSG00000162704,ENSG00000163466,ENSG00000167193,ENSG00000171132,ENSG00000171475,ENSG00000177885,ENSG00000184009,ENSG00000197879,ENSG00000197943
V1	TRUE	0.0167	11	1519	5	0.003	0.455	GO:0055070	BP	41	copper ion homeostasis	1	ENSG00000084234,ENSG00000123191,ENSG00000142192,ENSG00000143761,ENSG00000171867
V1	TRUE	0.00441	83	1519	18	0.012	0.217	GO:0034134	BP	54	toll-like receptor 2 signaling pathway	1	ENSG00000034152,ENSG00000055208,ENSG00000071242,ENSG00000073009,ENSG00000100906,ENSG00000108984,ENSG00000109320,ENSG00000109339,ENSG00000112062,ENSG00000118503,ENSG00000124208,ENSG00000126767,ENSG00000135341,ENSG00000162889,ENSG00000168884,ENSG00000172936,ENSG00000173039,ENSG00000177889
V1	TRUE	0.0296	68	1519	14	0.009	0.206	GO:0010827	BP	141	regulation of glucose transport	1	ENSG00000047410,ENSG00000069248,ENSG00000075188,ENSG00000101146,ENSG00000101255,ENSG00000105723,ENSG00000106617,ENSG00000111581,ENSG00000125538,ENSG00000126883,ENSG00000132376,ENSG00000145675,ENSG00000162734,ENSG00000163558
V1	TRUE	0.0377	18	1519	6	0.004	0.333	GO:0043982	BP	59	histone H4-K8 acetylation	1	ENSG00000043143,ENSG00000077684,ENSG00000136504,ENSG00000147162,ENSG00000172534,ENSG00000196363
V1	TRUE	2.03e-06	508	1519	83	0.055	0.163	GO:0007596	BP	143	blood coagulation	1	ENSG00000006638,ENSG00000010810,ENSG00000011422,ENSG00000015285,ENSG00000047579,ENSG00000058668,ENSG00000065135,ENSG00000065675,ENSG00000067560,ENSG00000069849,ENSG00000069974,ENSG00000071127,ENSG00000075624,ENSG00000077549,ENSG00000078369,ENSG00000085063,ENSG00000088256,ENSG00000089250,ENSG00000097007,ENSG00000100311,ENSG00000100605,ENSG00000101017,ENSG00000102265,ENSG00000103653,ENSG00000105647…
V1	TRUE	3.03e-16	501	1519	108	0.071	0.216	GO:0044403	BP	105	symbiosis, encompassing mutualism through parasitism	1	ENSG00000003402,ENSG00000006125,ENSG00000008018,ENSG00000010810,ENSG00000011007,ENSG00000015171,ENSG00000026025,ENSG00000033627,ENSG00000042753,ENSG00000047410,ENSG00000051596,ENSG00000063177,ENSG00000065427,ENSG00000065883,ENSG00000067560,ENSG00000068878,ENSG00000069248,ENSG00000073008,ENSG00000073009,ENSG00000075188,ENSG00000075711,ENSG00000077380,ENSG00000079246,ENSG00000082898,ENSG00000083312…
V1	TRUE	1.7e-25	4698	1519	618	0.407	0.132	GO:0044260	BP	85	cellular macromolecule metabolic process	1	ENSG00000003402,ENSG00000004478,ENSG00000004779,ENSG00000005812,ENSG00000006194,ENSG00000006468,ENSG00000007237,ENSG00000008018,ENSG00000008294,ENSG00000009307,ENSG00000009335,ENSG00000010244,ENSG00000010803,ENSG00000010810,ENSG00000010818,ENSG00000011007,ENSG00000011052,ENSG00000011422,ENSG00000012822,ENSG00000013374,ENSG00000013503,ENSG00000013561,ENSG00000015171,ENSG00000022840,ENSG00000023734…
V1	TRUE	0.0377	18	1519	6	0.004	0.333	GO:0043981	BP	213	histone H4-K5 acetylation	1	ENSG00000043143,ENSG00000077684,ENSG00000136504,ENSG00000147162,ENSG00000172534,ENSG00000196363
V1	TRUE	2.31e-19	3359	1519	455	0.3	0.135	GO:0071840	BP	111	cellular component organization or biogenesis	1	ENSG00000001617,ENSG00000003402,ENSG00000004399,ENSG00000004478,ENSG00000006125,ENSG00000006468,ENSG00000007237,ENSG00000008294,ENSG00000010322,ENSG00000010704,ENSG00000010803,ENSG00000010810,ENSG00000011052,ENSG00000015171,ENSG00000015285,ENSG00000017260,ENSG00000022267,ENSG00000025772,ENSG00000026025,ENSG00000029363,ENSG00000032742,ENSG00000033627,ENSG00000033800,ENSG00000036257,ENSG00000039123…
V1	TRUE	2.22e-51	2514	1519	454	0.299	0.181	GO:0005829	CC	118	cytosol	1	ENSG00000003402,ENSG00000004478,ENSG00000004660,ENSG00000005812,ENSG00000006125,ENSG00000006715,ENSG00000008018,ENSG00000008294,ENSG00000010322,ENSG00000010810,ENSG00000011052,ENSG00000011454,ENSG00000013503,ENSG00000014641,ENSG00000015285,ENSG00000022267,ENSG00000023734,ENSG00000026025,ENSG00000028528,ENSG00000031698,ENSG00000034152,ENSG00000034713,ENSG00000038274,ENSG00000042753,ENSG00000044446…
V1	TRUE	0.0245	22	1519	7	0.005	0.318	GO:0000784	CC	109	nuclear chromosome, telomeric region	1	ENSG00000079246,ENSG00000104320,ENSG00000132604,ENSG00000166848,ENSG00000173273,ENSG00000185129,ENSG00000196419
V1	TRUE	0.0106	75	1519	16	0.011	0.213	GO:0030496	CC	15	midbody	1	ENSG00000065135,ENSG00000067560,ENSG00000084112,ENSG00000089685,ENSG00000090565,ENSG00000100106,ENSG00000100632,ENSG00000102931,ENSG00000112130,ENSG00000115760,ENSG00000117394,ENSG00000122545,ENSG00000133026,ENSG00000134108,ENSG00000137100,ENSG00000138175
V1	TRUE	0.0296	136	1519	23	0.015	0.169	GO:0031252	CC	67	cell leading edge	1	ENSG00000007237,ENSG00000011052,ENSG00000026025,ENSG00000067560,ENSG00000068793,ENSG00000077549,ENSG00000082781,ENSG00000084112,ENSG00000089159,ENSG00000094631,ENSG00000097007,ENSG00000099331,ENSG00000100266,ENSG00000102606,ENSG00000108798,ENSG00000115091,ENSG00000115306,ENSG00000115935,ENSG00000115956,ENSG00000116584,ENSG00000121966,ENSG00000122966,ENSG00000127603
V1	TRUE	0.0111	55	1519	13	0.009	0.236	GO:0005798	CC	198	Golgi-associated vesicle	1	ENSG00000006715,ENSG00000086598,ENSG00000090487,ENSG00000101199,ENSG00000104490,ENSG00000111481,ENSG00000119396,ENSG00000119844,ENSG00000122705,ENSG00000129083,ENSG00000134243,ENSG00000136156,ENSG00000141367
V1	TRUE	0.00989	10	1519	5	0.003	0.5	GO:0048188	CC	160	Set1C/COMPASS complex	1	ENSG00000129691,ENSG00000154832,ENSG00000162961,ENSG00000172534,ENSG00000196363
V1	TRUE	0.028	82	1519	16	0.011	0.195	GO:0031968	CC	63	organelle outer membrane	1	ENSG00000025772,ENSG00000078668,ENSG00000080815,ENSG00000097033,ENSG00000100243,ENSG00000100300,ENSG00000101146,ENSG00000104765,ENSG00000105327,ENSG00000116688,ENSG00000121057,ENSG00000126858,ENSG00000132155,ENSG00000135631,ENSG00000137824,ENSG00000138029
V1	TRUE	0.0325	8	1519	4	0.003	0.5	GO:0070688	CC	26	MLL5-L complex	1	ENSG00000075624,ENSG00000147162,ENSG00000172534,ENSG00000186298
V1	TRUE	1.86e-07	58	1519	21	0.014	0.362	GO:0005747	CC	119	mitochondrial respiratory chain complex I	1	ENSG00000004779,ENSG00000090266,ENSG00000110717,ENSG00000119421,ENSG00000125356,ENSG00000130414,ENSG00000131495,ENSG00000136521,ENSG00000139180,ENSG00000145494,ENSG00000147123,ENSG00000147684,ENSG00000151366,ENSG00000158864,ENSG00000164258,ENSG00000166136,ENSG00000167792,ENSG00000168653,ENSG00000183648,ENSG00000184983,ENSG00000189043
V1	TRUE	0.00928	19	1519	7	0.005	0.368	GO:0032153	CC	162	cell division site	1	ENSG00000067560,ENSG00000080371,ENSG00000084112,ENSG00000090316,ENSG00000090565,ENSG00000103769,ENSG00000122545
V1	TRUE	3.54e-08	496	1519	87	0.057	0.175	GO:0031967	CC	10	organelle envelope	1	ENSG00000004779,ENSG00000006530,ENSG00000009307,ENSG00000025772,ENSG00000033050,ENSG00000047410,ENSG00000060762,ENSG00000066926,ENSG00000067836,ENSG00000069248,ENSG00000075188,ENSG00000078668,ENSG00000080815,ENSG00000081377,ENSG00000082898,ENSG00000086475,ENSG00000090266,ENSG00000097007,ENSG00000097033,ENSG00000099624,ENSG00000100243,ENSG00000100300,ENSG00000101146,ENSG00000101199,ENSG00000102125…
V1	TRUE	0.000694	37	1519	12	0.008	0.324	GO:0030117	CC	113	membrane coat	1	ENSG00000006125,ENSG00000042753,ENSG00000100083,ENSG00000101310,ENSG00000103365,ENSG00000104490,ENSG00000111481,ENSG00000119844,ENSG00000122705,ENSG00000125447,ENSG00000129083,ENSG00000132842
V1	TRUE	7.63e-43	2731	1519	459	0.302	0.168	GO:0032991	CC	38	macromolecular complex	1	ENSG00000003402,ENSG00000004478,ENSG00000004779,ENSG00000005812,ENSG00000006125,ENSG00000006715,ENSG00000007237,ENSG00000008018,ENSG00000008118,ENSG00000009307,ENSG00000009335,ENSG00000010704,ENSG00000011454,ENSG00000023734,ENSG00000026025,ENSG00000032742,ENSG00000033050,ENSG00000033627,ENSG00000036257,ENSG00000038274,ENSG00000039123,ENSG00000042753,ENSG00000043093,ENSG00000043143,ENSG00000044446…
V1	TRUE	0.00673	40	1519	11	0.007	0.275	GO:0008565	MF	125	protein transporter activity	1	ENSG00000006125,ENSG00000025796,ENSG00000025800,ENSG00000028528,ENSG00000042753,ENSG00000082898,ENSG00000108424,ENSG00000110025,ENSG00000114030,ENSG00000122958,ENSG00000124207
V1	TRUE	0.0253	4	1519	3	0.002	0.75	GO:0030306	MF	17	ADP-ribosylation factor binding	1	ENSG00000090565,ENSG00000103365,ENSG00000125447
V1	TRUE	0.0398	13	1519	5	0.003	0.385	GO:0042162	MF	147	telomeric DNA binding	1	ENSG00000079246,ENSG00000122566,ENSG00000132604,ENSG00000138668,ENSG00000185129
V1	TRUE	0.0253	4	1519	3	0.002	0.75	GO:0070061	MF	178	fructose binding	1	ENSG00000141959,ENSG00000149925,ENSG00000152556
V1	TRUE	0.0104	68	1519	15	0.01	0.221	GO:0035258	MF	104	steroid hormone receptor binding	1	ENSG00000004478,ENSG00000013561,ENSG00000033800,ENSG00000078043,ENSG00000084676,ENSG00000100201,ENSG00000108654,ENSG00000125107,ENSG00000128245,ENSG00000160310,ENSG00000166337,ENSG00000168036,ENSG00000168610,ENSG00000172977,ENSG00000173757
V1	TRUE	1.88e-07	344	1519	65	0.043	0.189	GO:0035639	MF	179	purine ribonucleoside triphosphate binding	1	ENSG00000004478,ENSG00000004660,ENSG00000006530,ENSG00000008118,ENSG00000010810,ENSG00000011052,ENSG00000017260,ENSG00000031698,ENSG00000033050,ENSG00000034152,ENSG00000039123,ENSG00000047410,ENSG00000058404,ENSG00000058668,ENSG00000060237,ENSG00000065135,ENSG00000065427,ENSG00000065675,ENSG00000065883,ENSG00000067560,ENSG00000069974,ENSG00000071242,ENSG00000075413,ENSG00000075624,ENSG00000075785…
V1	TRUE	6.89e-42	6465	1519	847	0.558	0.131	GO:0005515	MF	182	protein binding	1	ENSG00000002834,ENSG00000003402,ENSG00000004478,ENSG00000004660,ENSG00000005812,ENSG00000006125,ENSG00000006468,ENSG00000006638,ENSG00000006715,ENSG00000007237,ENSG00000008018,ENSG00000008118,ENSG00000008294,ENSG00000009335,ENSG00000010322,ENSG00000010704,ENSG00000010810,ENSG00000011052,ENSG00000011422,ENSG00000011454,ENSG00000012124,ENSG00000012822,ENSG00000013374,ENSG00000013561,ENSG00000015171…
V1	TRUE	0.000338	231	1519	41	0.027	0.177	GO:0004674	MF	92	protein serine/threonine kinase activity	1	ENSG00000004660,ENSG00000008118,ENSG00000034152,ENSG00000044446,ENSG00000058404,ENSG00000060237,ENSG00000065675,ENSG00000065883,ENSG00000071242,ENSG00000075413,ENSG00000078061,ENSG00000079277,ENSG00000082701,ENSG00000086015,ENSG00000096063,ENSG00000099875,ENSG00000101049,ENSG00000101782,ENSG00000102225,ENSG00000102572,ENSG00000105613,ENSG00000105723,ENSG00000108984,ENSG00000109339,ENSG00000110931…
V1	TRUE	0.000324	6	1519	5	0.003	0.833	GO:0044769	MF	1	ATPase activity, coupled to transmembrane movement of ions, rotational mechanism	1	ENSG00000099624,ENSG00000110955,ENSG00000114573,ENSG00000116459,ENSG00000147416
V1	TRUE	1.77e-07	53	1519	20	0.013	0.377	GO:0008137	MF	136	NADH dehydrogenase (ubiquinone) activity	1	ENSG00000004779,ENSG00000090266,ENSG00000110717,ENSG00000119421,ENSG00000125356,ENSG00000130414,ENSG00000131495,ENSG00000136521,ENSG00000139180,ENSG00000145494,ENSG00000147684,ENSG00000151366,ENSG00000158864,ENSG00000164258,ENSG00000166136,ENSG00000167792,ENSG00000168653,ENSG00000183648,ENSG00000184983,ENSG00000189043
V1	TRUE	1.15e-08	387	1519	74	0.049	0.191	GO:0017111	MF	205	nucleoside-triphosphatase activity	1	ENSG00000017260,ENSG00000033050,ENSG00000039123,ENSG00000058668,ENSG00000065135,ENSG00000067560,ENSG00000069849,ENSG00000069974,ENSG00000075785,ENSG00000076242,ENSG00000076864,ENSG00000077380,ENSG00000078369,ENSG00000079246,ENSG00000080371,ENSG00000080503,ENSG00000084733,ENSG00000088205,ENSG00000088256,ENSG00000089737,ENSG00000092841,ENSG00000099331,ENSG00000099624,ENSG00000100151,ENSG00000100201…
V1	TRUE	0.033	48	1519	11	0.007	0.229	GO:0003724	MF	3	RNA helicase activity	1	ENSG00000088205,ENSG00000089737,ENSG00000100201,ENSG00000108654,ENSG00000136271,ENSG00000141543,ENSG00000145907,ENSG00000165732,ENSG00000178105,ENSG00000204351,ENSG00000204560
V1	TRUE	0.05	46	1519	22	0.014	0.478	CORUM:178	co	156	Respiratory chain complex I (holoenzyme), mitochondrial	1	ENSG00000004779,ENSG00000090266,ENSG00000110717,ENSG00000119421,ENSG00000125356,ENSG00000130414,ENSG00000131495,ENSG00000136521,ENSG00000139180,ENSG00000145494,ENSG00000147123,ENSG00000147684,ENSG00000151366,ENSG00000158864,ENSG00000164258,ENSG00000166136,ENSG00000167792,ENSG00000168653,ENSG00000183648,ENSG00000184983,ENSG00000189043,ENSG00000213619
V1	TRUE	0.05	100	1507	22	0.015	0.22	HP:0003128	hp	97	Lactic acidosis	1	ENSG00000006530,ENSG00000060762,ENSG00000091140,ENSG00000091483,ENSG00000102125,ENSG00000105755,ENSG00000110435,ENSG00000110717,ENSG00000125356,ENSG00000130414,ENSG00000131495,ENSG00000131828,ENSG00000136003,ENSG00000138029,ENSG00000138095,ENSG00000139180,ENSG00000145494,ENSG00000158864,ENSG00000164258,ENSG00000167792,ENSG00000175606,ENSG00000213619
V1	TRUE	0.0298	108	1519	21	0.014	0.194	KEGG:03015	ke	102	mRNA surveillance pathway	1	ENSG00000070756,ENSG00000090060,ENSG00000100836,ENSG00000101654,ENSG00000101811,ENSG00000105568,ENSG00000111880,ENSG00000112339,ENSG00000113575,ENSG00000114503,ENSG00000131795,ENSG00000133226,ENSG00000141543,ENSG00000149532,ENSG00000150459,ENSG00000162231,ENSG00000165934,ENSG00000172409,ENSG00000176102,ENSG00000186298,ENSG00000205937
V1	TRUE	0.00132	68	1519	18	0.012	0.265	KEGG:05212	ke	200	Pancreatic cancer	1	ENSG00000073009,ENSG00000078061,ENSG00000101412,ENSG00000105647,ENSG00000109320,ENSG00000109339,ENSG00000117020,ENSG00000119699,ENSG00000128340,ENSG00000132155,ENSG00000133703,ENSG00000136238,ENSG00000144118,ENSG00000145675,ENSG00000160271,ENSG00000163235,ENSG00000168610,ENSG00000173039
V1	TRUE	0.00203	82	1519	20	0.013	0.244	KEGG:04662	ke	55	B cell receptor signaling pathway	1	ENSG00000012124,ENSG00000073009,ENSG00000082701,ENSG00000100906,ENSG00000105647,ENSG00000109320,ENSG00000110651,ENSG00000117020,ENSG00000120910,ENSG00000128340,ENSG00000132155,ENSG00000133703,ENSG00000134215,ENSG00000136238,ENSG00000137101,ENSG00000145675,ENSG00000173039,ENSG00000177885,ENSG00000185885,ENSG00000197943
V1	TRUE	0.00451	221	1519	40	0.026	0.181	KEGG:04810	ke	84	Regulation of actin cytoskeleton	1	ENSG00000015285,ENSG00000067560,ENSG00000068793,ENSG00000075624,ENSG00000077157,ENSG00000077782,ENSG00000078061,ENSG00000082781,ENSG00000083457,ENSG00000084112,ENSG00000089159,ENSG00000099942,ENSG00000100311,ENSG00000102606,ENSG00000105647,ENSG00000128340,ENSG00000132155,ENSG00000133026,ENSG00000133703,ENSG00000134215,ENSG00000134318,ENSG00000136238,ENSG00000136950,ENSG00000138443,ENSG00000141720…
V1	TRUE	0.021	66	1519	15	0.01	0.227	KEGG:05214	ke	190	Glioma	1	ENSG00000058404,ENSG00000078061,ENSG00000100311,ENSG00000101412,ENSG00000105647,ENSG00000117020,ENSG00000132155,ENSG00000133703,ENSG00000143933,ENSG00000145675,ENSG00000160691,ENSG00000163235,ENSG00000177885,ENSG00000197943,ENSG00000198668
V1	TRUE	0.00875	200	1519	36	0.024	0.18	KEGG:04062	ke	163	Chemokine signaling pathway	1	ENSG00000015285,ENSG00000065135,ENSG00000067560,ENSG00000073009,ENSG00000078369,ENSG00000082701,ENSG00000089159,ENSG00000099942,ENSG00000100906,ENSG00000105639,ENSG00000105647,ENSG00000105723,ENSG00000107562,ENSG00000109320,ENSG00000117020,ENSG00000121966,ENSG00000128340,ENSG00000132155,ENSG00000133703,ENSG00000134215,ENSG00000134318,ENSG00000136238,ENSG00000142875,ENSG00000145675,ENSG00000160691…
V1	TRUE	0.0228	161	1519	29	0.019	0.18	KEGG:05161	ke	89	Hepatitis B	1	ENSG00000073009,ENSG00000078668,ENSG00000089685,ENSG00000100906,ENSG00000101412,ENSG00000105647,ENSG00000109320,ENSG00000109339,ENSG00000111276,ENSG00000117020,ENSG00000119699,ENSG00000123374,ENSG00000126767,ENSG00000128272,ENSG00000132155,ENSG00000133703,ENSG00000134248,ENSG00000134308,ENSG00000145675,ENSG00000166913,ENSG00000167986,ENSG00000168610,ENSG00000170581,ENSG00000172936,ENSG00000173039…
V1	TRUE	0.0257	265	1519	43	0.028	0.162	KEGG:04144	ke	175	Endocytosis	1	ENSG00000006125,ENSG00000042753,ENSG00000067560,ENSG00000075785,ENSG00000090565,ENSG00000097033,ENSG00000100385,ENSG00000101199,ENSG00000103769,ENSG00000108774,ENSG00000109971,ENSG00000111540,ENSG00000115561,ENSG00000119541,ENSG00000119699,ENSG00000121966,ENSG00000122705,ENSG00000124356,ENSG00000130164,ENSG00000135631,ENSG00000140464,ENSG00000141367,ENSG00000143398,ENSG00000144566,ENSG00000147010…
V1	TRUE	0.05	120	1519	22	0.014	0.183	KEGG:04620	ke	78	Toll-like receptor signaling pathway	1	ENSG00000034152,ENSG00000055208,ENSG00000073009,ENSG00000100906,ENSG00000101017,ENSG00000105647,ENSG00000108984,ENSG00000109320,ENSG00000109339,ENSG00000112062,ENSG00000117020,ENSG00000125538,ENSG00000128604,ENSG00000135341,ENSG00000136238,ENSG00000143387,ENSG00000145675,ENSG00000156711,ENSG00000169245,ENSG00000172936,ENSG00000173039,ENSG00000183735
V1	TRUE	2.45e-06	156	1519	39	0.026	0.25	KEGG:00190	ke	203	Oxidative phosphorylation	1	ENSG00000004779,ENSG00000033627,ENSG00000090266,ENSG00000099624,ENSG00000100554,ENSG00000110717,ENSG00000110955,ENSG00000114573,ENSG00000116459,ENSG00000119421,ENSG00000125356,ENSG00000130414,ENSG00000131495,ENSG00000135940,ENSG00000136521,ENSG00000136888,ENSG00000139180,ENSG00000145494,ENSG00000147123,ENSG00000147416,ENSG00000147684,ENSG00000151366,ENSG00000152234,ENSG00000154723,ENSG00000155097…
V1	TRUE	0.0308	129	1519	24	0.016	0.186	KEGG:04668	ke	199	TNF signaling pathway	1	ENSG00000003402,ENSG00000034152,ENSG00000055208,ENSG00000073009,ENSG00000090339,ENSG00000100906,ENSG00000105647,ENSG00000108984,ENSG00000109320,ENSG00000109339,ENSG00000110330,ENSG00000112062,ENSG00000117020,ENSG00000118503,ENSG00000125538,ENSG00000128272,ENSG00000135341,ENSG00000145675,ENSG00000156711,ENSG00000157227,ENSG00000162302,ENSG00000169245,ENSG00000173039,ENSG00000184557
V1	TRUE	1.59e-06	125	1519	34	0.022	0.272	KEGG:04722	ke	114	Neurotrophin signaling pathway	1	ENSG00000058404,ENSG00000067560,ENSG00000071242,ENSG00000080815,ENSG00000082701,ENSG00000097007,ENSG00000099942,ENSG00000100906,ENSG00000105647,ENSG00000108953,ENSG00000109320,ENSG00000109339,ENSG00000112062,ENSG00000117020,ENSG00000128272,ENSG00000132155,ENSG00000133703,ENSG00000134243,ENSG00000136238,ENSG00000140538,ENSG00000141522,ENSG00000143933,ENSG00000145675,ENSG00000156711,ENSG00000160691…
V1	TRUE	4.15e-05	155	1519	36	0.024	0.232	KEGG:03010	ke	58	Ribosome	1	ENSG00000063177,ENSG00000083845,ENSG00000089009,ENSG00000108107,ENSG00000112110,ENSG00000114391,ENSG00000116251,ENSG00000120333,ENSG00000131469,ENSG00000132313,ENSG00000136942,ENSG00000137154,ENSG00000137547,ENSG00000138326,ENSG00000142534,ENSG00000142676,ENSG00000145592,ENSG00000149273,ENSG00000149806,ENSG00000156482,ENSG00000161016,ENSG00000166441,ENSG00000166902,ENSG00000171858,ENSG00000172809…
V1	TRUE	0.00139	74	1519	19	0.013	0.257	KEGG:04917	ke	137	Prolactin signaling pathway	1	ENSG00000082701,ENSG00000105647,ENSG00000109320,ENSG00000109339,ENSG00000112062,ENSG00000114737,ENSG00000117020,ENSG00000118971,ENSG00000125347,ENSG00000132155,ENSG00000133703,ENSG00000145675,ENSG00000156711,ENSG00000160691,ENSG00000168610,ENSG00000173039,ENSG00000173757,ENSG00000177885,ENSG00000184557
V1	TRUE	0.0194	91	1519	19	0.013	0.209	KEGG:04914	ke	101	Progesterone-mediated oocyte maturation	1	ENSG00000065135,ENSG00000071242,ENSG00000078061,ENSG00000089053,ENSG00000101224,ENSG00000105647,ENSG00000109339,ENSG00000112062,ENSG00000116670,ENSG00000117020,ENSG00000123374,ENSG00000132155,ENSG00000133703,ENSG00000142875,ENSG00000145675,ENSG00000152270,ENSG00000156711,ENSG00000183943,ENSG00000196510
V1	TRUE	0.00654	77	1519	18	0.012	0.234	KEGG:05120	ke	86	Epithelial cell signaling in Helicobacter pylori infection	1	ENSG00000033627,ENSG00000073009,ENSG00000100554,ENSG00000100906,ENSG00000103653,ENSG00000109320,ENSG00000109339,ENSG00000112062,ENSG00000114573,ENSG00000136238,ENSG00000136888,ENSG00000147416,ENSG00000155097,ENSG00000156711,ENSG00000166086,ENSG00000173039,ENSG00000185883,ENSG00000197943
V1	TRUE	0.000331	67	1519	19	0.013	0.284	KEGG:05211	ke	62	Renal cell carcinoma	1	ENSG00000078061,ENSG00000091483,ENSG00000099942,ENSG00000100311,ENSG00000100387,ENSG00000100644,ENSG00000103363,ENSG00000105647,ENSG00000117020,ENSG00000117394,ENSG00000119699,ENSG00000132155,ENSG00000133703,ENSG00000136238,ENSG00000145675,ENSG00000154582,ENSG00000163235,ENSG00000167193,ENSG00000177885
V1	TRUE	0.0302	38	1519	10	0.007	0.263	KEGG:04130	ke	14	SNARE interactions in vesicular transport	1	ENSG00000049245,ENSG00000100568,ENSG00000108433,ENSG00000111450,ENSG00000113734,ENSG00000124222,ENSG00000124333,ENSG00000135823,ENSG00000166900,ENSG00000170310
V1	TRUE	3.89e-09	64	1519	26	0.017	0.406	KEGG:05131	ke	112	Shigellosis	1	ENSG00000015285,ENSG00000057663,ENSG00000072803,ENSG00000073009,ENSG00000075624,ENSG00000097007,ENSG00000099942,ENSG00000100906,ENSG00000109320,ENSG00000109339,ENSG00000112062,ENSG00000116670,ENSG00000131508,ENSG00000134318,ENSG00000136238,ENSG00000136950,ENSG00000150093,ENSG00000150760,ENSG00000156711,ENSG00000162704,ENSG00000163466,ENSG00000167193,ENSG00000173039,ENSG00000177105,ENSG00000180353…
V1	TRUE	0.0368	51	1519	12	0.008	0.235	KEGG:04961	ke	187	Endocrine and other factor-regulated calcium reabsorption	1	ENSG00000006125,ENSG00000042753,ENSG00000069849,ENSG00000103769,ENSG00000122705,ENSG00000141367,ENSG00000142875,ENSG00000160801,ENSG00000161203,ENSG00000175416,ENSG00000183020,ENSG00000183943
V1	TRUE	0.00131	343	1519	59	0.039	0.172	KEGG:05200	ke	212	Pathways in cancer	1	ENSG00000047410,ENSG00000067560,ENSG00000073009,ENSG00000076242,ENSG00000077782,ENSG00000078043,ENSG00000078061,ENSG00000082701,ENSG00000084207,ENSG00000089685,ENSG00000091483,ENSG00000097007,ENSG00000099942,ENSG00000100311,ENSG00000100387,ENSG00000100644,ENSG00000100906,ENSG00000101412,ENSG00000103363,ENSG00000105647,ENSG00000109320,ENSG00000109339,ENSG00000109906,ENSG00000110330,ENSG00000111276…
V1	TRUE	0.0244	67	1519	15	0.01	0.224	KEGG:04621	ke	126	NOD-like receptor signaling pathway	1	ENSG00000055208,ENSG00000073009,ENSG00000100906,ENSG00000109320,ENSG00000109339,ENSG00000110330,ENSG00000112062,ENSG00000118503,ENSG00000125538,ENSG00000135341,ENSG00000137752,ENSG00000156711,ENSG00000165416,ENSG00000166598,ENSG00000173039
V1	TRUE	0.00965	194	1519	35	0.023	0.18	KEGG:04141	ke	8	Protein processing in endoplasmic reticulum	1	ENSG00000025796,ENSG00000051108,ENSG00000078967,ENSG00000086061,ENSG00000087074,ENSG00000088833,ENSG00000100219,ENSG00000100387,ENSG00000101310,ENSG00000106803,ENSG00000107262,ENSG00000109339,ENSG00000109501,ENSG00000109971,ENSG00000116044,ENSG00000118705,ENSG00000124783,ENSG00000127022,ENSG00000128272,ENSG00000129562,ENSG00000130939,ENSG00000131508,ENSG00000132002,ENSG00000132388,ENSG00000134001…
V1	TRUE	0.000795	60	1519	17	0.011	0.283	KEGG:03050	ke	209	Proteasome	1	ENSG00000008018,ENSG00000068878,ENSG00000100804,ENSG00000100902,ENSG00000106588,ENSG00000108294,ENSG00000108671,ENSG00000115233,ENSG00000126067,ENSG00000127922,ENSG00000129084,ENSG00000136930,ENSG00000161057,ENSG00000163636,ENSG00000175166,ENSG00000185627,ENSG00000197170
V1	TRUE	0.0089	79	1519	18	0.012	0.228	KEGG:04664	ke	37	Fc epsilon RI signaling pathway	1	ENSG00000010810,ENSG00000034152,ENSG00000105647,ENSG00000108984,ENSG00000109339,ENSG00000112062,ENSG00000117020,ENSG00000128340,ENSG00000132155,ENSG00000133703,ENSG00000134215,ENSG00000136238,ENSG00000145675,ENSG00000156711,ENSG00000158869,ENSG00000171132,ENSG00000177885,ENSG00000197943
V1	TRUE	0.00012	90	1519	24	0.016	0.267	KEGG:05215	ke	43	Prostate cancer	1	ENSG00000073009,ENSG00000077782,ENSG00000078061,ENSG00000082701,ENSG00000084207,ENSG00000100311,ENSG00000100906,ENSG00000101412,ENSG00000105647,ENSG00000109320,ENSG00000111276,ENSG00000117020,ENSG00000123374,ENSG00000128272,ENSG00000132155,ENSG00000133703,ENSG00000140992,ENSG00000145675,ENSG00000152284,ENSG00000163235,ENSG00000166598,ENSG00000168036,ENSG00000173039,ENSG00000177885
V1	TRUE	3e-05	203	1519	44	0.029	0.217	KEGG:05016	ke	33	Huntington's disease	1	ENSG00000004779,ENSG00000006125,ENSG00000042753,ENSG00000078668,ENSG00000090266,ENSG00000099624,ENSG00000105327,ENSG00000110717,ENSG00000110955,ENSG00000116459,ENSG00000119421,ENSG00000122705,ENSG00000125356,ENSG00000130414,ENSG00000131495,ENSG00000135940,ENSG00000136521,ENSG00000139180,ENSG00000141367,ENSG00000142168,ENSG00000145494,ENSG00000147123,ENSG00000147684,ENSG00000151366,ENSG00000152234…
V1	TRUE	0.000178	92	1519	24	0.016	0.261	KEGG:05132	ke	72	Salmonella infection	1	ENSG00000015285,ENSG00000075624,ENSG00000075785,ENSG00000077380,ENSG00000109320,ENSG00000109339,ENSG00000112062,ENSG00000125538,ENSG00000126214,ENSG00000133026,ENSG00000134318,ENSG00000136238,ENSG00000136950,ENSG00000137171,ENSG00000137752,ENSG00000156711,ENSG00000159128,ENSG00000162704,ENSG00000163466,ENSG00000172936,ENSG00000173039,ENSG00000177105,ENSG00000184009,ENSG00000196924
V1	TRUE	0.00158	111	1519	25	0.016	0.225	KEGG:04066	ke	103	HIF-1 signaling pathway	1	ENSG00000058404,ENSG00000074800,ENSG00000079277,ENSG00000099875,ENSG00000100387,ENSG00000100644,ENSG00000102144,ENSG00000102265,ENSG00000103363,ENSG00000105647,ENSG00000109320,ENSG00000111276,ENSG00000111640,ENSG00000117020,ENSG00000117394,ENSG00000131828,ENSG00000137154,ENSG00000141959,ENSG00000145675,ENSG00000149925,ENSG00000154582,ENSG00000159128,ENSG00000168610,ENSG00000173039,ENSG00000197943
V1	TRUE	0.00316	61	1519	16	0.011	0.262	KEGG:05221	ke	107	Acute myeloid leukemia	1	ENSG00000073009,ENSG00000078061,ENSG00000105647,ENSG00000109320,ENSG00000109906,ENSG00000117020,ENSG00000132155,ENSG00000133703,ENSG00000137193,ENSG00000140464,ENSG00000145675,ENSG00000152284,ENSG00000168610,ENSG00000173039,ENSG00000173757,ENSG00000177885
V1	TRUE	0.0032	129	1519	27	0.018	0.209	KEGG:04110	ke	214	Cell cycle	1	ENSG00000081377,ENSG00000082701,ENSG00000089053,ENSG00000097007,ENSG00000100387,ENSG00000101224,ENSG00000101412,ENSG00000108953,ENSG00000111276,ENSG00000112576,ENSG00000116670,ENSG00000116809,ENSG00000117399,ENSG00000118971,ENSG00000119699,ENSG00000123374,ENSG00000128245,ENSG00000129757,ENSG00000134308,ENSG00000134480,ENSG00000149311,ENSG00000154473,ENSG00000164754,ENSG00000166913,ENSG00000175793…
V1	TRUE	1.16e-07	186	1519	47	0.031	0.253	KEGG:03013	ke	133	RNA transport	1	ENSG00000023734,ENSG00000047410,ENSG00000051596,ENSG00000063046,ENSG00000068793,ENSG00000069248,ENSG00000070756,ENSG00000070785,ENSG00000075188,ENSG00000082898,ENSG00000084623,ENSG00000092208,ENSG00000100353,ENSG00000100664,ENSG00000101146,ENSG00000103275,ENSG00000104408,ENSG00000105171,ENSG00000106263,ENSG00000107581,ENSG00000108424,ENSG00000110321,ENSG00000111581,ENSG00000114503,ENSG00000114784…
V1	TRUE	0.017	274	1519	45	0.03	0.164	KEGG:05203	ke	123	Viral carcinogenesis	1	ENSG00000067560,ENSG00000073009,ENSG00000075711,ENSG00000078668,ENSG00000089159,ENSG00000094631,ENSG00000100906,ENSG00000103423,ENSG00000105639,ENSG00000105647,ENSG00000108773,ENSG00000108953,ENSG00000109320,ENSG00000111276,ENSG00000111642,ENSG00000112576,ENSG00000117399,ENSG00000118971,ENSG00000123374,ENSG00000127481,ENSG00000128245,ENSG00000128272,ENSG00000133703,ENSG00000134308,ENSG00000136238…
V1	TRUE	1.13e-05	147	1519	36	0.024	0.245	KEGG:05012	ke	210	Parkinson's disease	1	ENSG00000004779,ENSG00000078668,ENSG00000090266,ENSG00000099624,ENSG00000110717,ENSG00000110955,ENSG00000116288,ENSG00000116459,ENSG00000119421,ENSG00000125356,ENSG00000130414,ENSG00000130985,ENSG00000131495,ENSG00000132388,ENSG00000135940,ENSG00000136521,ENSG00000139180,ENSG00000145494,ENSG00000147123,ENSG00000147684,ENSG00000151366,ENSG00000152234,ENSG00000154723,ENSG00000158864,ENSG00000164258…
V1	TRUE	0.0186	53	1519	13	0.009	0.245	KEGG:05213	ke	64	Endometrial cancer	1	ENSG00000076242,ENSG00000078061,ENSG00000082701,ENSG00000105647,ENSG00000117020,ENSG00000126767,ENSG00000132155,ENSG00000133703,ENSG00000140992,ENSG00000145675,ENSG00000152284,ENSG00000168036,ENSG00000177885
V1	TRUE	0.000314	312	1519	57	0.038	0.183	KEGG:05169	ke	12	Epstein-Barr virus infection	1	ENSG00000013503,ENSG00000026025,ENSG00000034152,ENSG00000055208,ENSG00000058600,ENSG00000073009,ENSG00000082701,ENSG00000082898,ENSG00000090339,ENSG00000100906,ENSG00000101017,ENSG00000105639,ENSG00000105647,ENSG00000108671,ENSG00000108953,ENSG00000108984,ENSG00000109320,ENSG00000109339,ENSG00000109971,ENSG00000111276,ENSG00000112062,ENSG00000115233,ENSG00000117020,ENSG00000118503,ENSG00000123374…
V1	TRUE	0.000172	75	1519	21	0.014	0.28	KEGG:05220	ke	173	Chronic myeloid leukemia	1	ENSG00000073009,ENSG00000078061,ENSG00000097007,ENSG00000099942,ENSG00000100906,ENSG00000101412,ENSG00000105647,ENSG00000109320,ENSG00000111276,ENSG00000117020,ENSG00000119699,ENSG00000132155,ENSG00000133703,ENSG00000145675,ENSG00000159692,ENSG00000160691,ENSG00000167193,ENSG00000173039,ENSG00000173757,ENSG00000175029,ENSG00000177885
V1	TRUE	0.00151	63	1519	17	0.011	0.27	KEGG:05210	ke	66	Colorectal cancer	1	ENSG00000067560,ENSG00000076242,ENSG00000078061,ENSG00000082701,ENSG00000089685,ENSG00000105647,ENSG00000109339,ENSG00000117020,ENSG00000119699,ENSG00000128340,ENSG00000132155,ENSG00000133703,ENSG00000136238,ENSG00000145675,ENSG00000152284,ENSG00000160271,ENSG00000168036
V1	TRUE	0.019	152	1519	28	0.018	0.184	KEGG:05160	ke	68	Hepatitis C	1	ENSG00000033800,ENSG00000073009,ENSG00000078061,ENSG00000082701,ENSG00000100906,ENSG00000104408,ENSG00000105568,ENSG00000105647,ENSG00000109320,ENSG00000109339,ENSG00000110651,ENSG00000112062,ENSG00000113575,ENSG00000117020,ENSG00000125347,ENSG00000130164,ENSG00000132155,ENSG00000133703,ENSG00000134001,ENSG00000145675,ENSG00000156711,ENSG00000168610,ENSG00000170581,ENSG00000173039,ENSG00000177885…
V1	TRUE	4.51e-06	81	1519	25	0.016	0.309	KEGG:05100	ke	166	Bacterial invasion of epithelial cells	1	ENSG00000015285,ENSG00000067560,ENSG00000075624,ENSG00000089159,ENSG00000099942,ENSG00000105647,ENSG00000116670,ENSG00000122705,ENSG00000136238,ENSG00000136950,ENSG00000141367,ENSG00000145675,ENSG00000150093,ENSG00000150760,ENSG00000160691,ENSG00000162704,ENSG00000163466,ENSG00000167193,ENSG00000168036,ENSG00000168385,ENSG00000175416,ENSG00000177105,ENSG00000180353,ENSG00000184009,ENSG00000184640
V1	TRUE	2.76e-05	196	1519	43	0.028	0.219	KEGG:05010	ke	30	Alzheimer's disease	1	ENSG00000004779,ENSG00000080815,ENSG00000082701,ENSG00000089250,ENSG00000090266,ENSG00000099624,ENSG00000110717,ENSG00000110955,ENSG00000111640,ENSG00000116459,ENSG00000119421,ENSG00000119912,ENSG00000120910,ENSG00000125356,ENSG00000125538,ENSG00000130414,ENSG00000131495,ENSG00000135940,ENSG00000136521,ENSG00000139180,ENSG00000142192,ENSG00000143933,ENSG00000145494,ENSG00000147123,ENSG00000147684…
V1	TRUE	1.91e-07	154	1519	41	0.027	0.266	KEGG:04910	ke	25	Insulin signaling pathway	1	ENSG00000044446,ENSG00000078061,ENSG00000079277,ENSG00000082701,ENSG00000099875,ENSG00000099942,ENSG00000102893,ENSG00000104812,ENSG00000105647,ENSG00000106615,ENSG00000106617,ENSG00000108946,ENSG00000109339,ENSG00000111725,ENSG00000114302,ENSG00000117020,ENSG00000125733,ENSG00000126767,ENSG00000131791,ENSG00000132155,ENSG00000132376,ENSG00000132589,ENSG00000133703,ENSG00000137154,ENSG00000137312…
V1	TRUE	0.0131	63	1519	15	0.01	0.238	KEGG:05110	ke	150	Vibrio cholerae infection	1	ENSG00000033627,ENSG00000064651,ENSG00000075624,ENSG00000100554,ENSG00000106803,ENSG00000114573,ENSG00000136888,ENSG00000142875,ENSG00000143761,ENSG00000147416,ENSG00000155097,ENSG00000183943,ENSG00000184009,ENSG00000185883,ENSG00000197943
V1	TRUE	0.000339	157	1519	34	0.022	0.217	KEGG:05162	ke	155	Measles	1	ENSG00000010810,ENSG00000055208,ENSG00000065675,ENSG00000082701,ENSG00000100385,ENSG00000100906,ENSG00000105327,ENSG00000105639,ENSG00000105647,ENSG00000109320,ENSG00000109971,ENSG00000111276,ENSG00000112576,ENSG00000117020,ENSG00000117335,ENSG00000118503,ENSG00000118971,ENSG00000123374,ENSG00000125538,ENSG00000134001,ENSG00000135341,ENSG00000145675,ENSG00000147168,ENSG00000147677,ENSG00000157601…
V1	TRUE	0.0442	98	1519	19	0.013	0.194	KEGG:04210	ke	130	Apoptosis	1	ENSG00000003402,ENSG00000073009,ENSG00000100906,ENSG00000105647,ENSG00000108946,ENSG00000109320,ENSG00000110330,ENSG00000114302,ENSG00000117020,ENSG00000120910,ENSG00000125538,ENSG00000142875,ENSG00000145675,ENSG00000149311,ENSG00000160049,ENSG00000162909,ENSG00000172936,ENSG00000173039,ENSG00000183943
V1	TRUE	0.0136	29	1519	9	0.006	0.31	KEGG:03440	ke	46	Homologous recombination	1	ENSG00000104320,ENSG00000117748,ENSG00000127922,ENSG00000154920,ENSG00000172732,ENSG00000182185,ENSG00000185379,ENSG00000196584,ENSG00000197299
V1	TRUE	0.00916	73	1519	17	0.011	0.233	KEGG:04721	ke	13	Synaptic vesicle cycle	1	ENSG00000006125,ENSG00000033627,ENSG00000042753,ENSG00000067715,ENSG00000100554,ENSG00000111450,ENSG00000114573,ENSG00000122705,ENSG00000136888,ENSG00000141367,ENSG00000147416,ENSG00000155097,ENSG00000161203,ENSG00000166900,ENSG00000175416,ENSG00000183020,ENSG00000185883
V1	TRUE	0.000325	144	1519	32	0.021	0.222	KEGG:04120	ke	6	Ubiquitin mediated proteolysis	1	ENSG00000009335,ENSG00000033800,ENSG00000036257,ENSG00000072803,ENSG00000077721,ENSG00000078043,ENSG00000078967,ENSG00000086758,ENSG00000089053,ENSG00000100387,ENSG00000103275,ENSG00000103363,ENSG00000104517,ENSG00000107341,ENSG00000110330,ENSG00000110344,ENSG00000115760,ENSG00000117399,ENSG00000119401,ENSG00000130939,ENSG00000130985,ENSG00000131508,ENSG00000132388,ENSG00000140464,ENSG00000154582…
V1	TRUE	0.0259	100	1519	20	0.013	0.2	KEGG:04666	ke	183	Fc gamma R-mediated phagocytosis	1	ENSG00000015285,ENSG00000099942,ENSG00000105647,ENSG00000117020,ENSG00000128340,ENSG00000132155,ENSG00000134215,ENSG00000136238,ENSG00000136950,ENSG00000143398,ENSG00000145675,ENSG00000148180,ENSG00000162407,ENSG00000162704,ENSG00000163466,ENSG00000167193,ENSG00000171132,ENSG00000175130,ENSG00000182541,ENSG00000197943
V1	TRUE	0.0157	150	1519	28	0.018	0.187	KEGG:04310	ke	146	Wnt signaling pathway	1	ENSG00000058404,ENSG00000067560,ENSG00000072803,ENSG00000080815,ENSG00000082701,ENSG00000100387,ENSG00000109339,ENSG00000112576,ENSG00000113712,ENSG00000116161,ENSG00000118971,ENSG00000120910,ENSG00000128340,ENSG00000134318,ENSG00000135341,ENSG00000136238,ENSG00000142875,ENSG00000152284,ENSG00000154342,ENSG00000159692,ENSG00000161202,ENSG00000163904,ENSG00000168036,ENSG00000175029,ENSG00000181274…
V1	TRUE	0.00395	68	1519	17	0.011	0.25	KEGG:05130	ke	9	Pathogenic Escherichia coli infection	1	ENSG00000010810,ENSG00000015285,ENSG00000067560,ENSG00000075624,ENSG00000097007,ENSG00000116584,ENSG00000134308,ENSG00000134318,ENSG00000136950,ENSG00000150093,ENSG00000162704,ENSG00000163466,ENSG00000167552,ENSG00000168036,ENSG00000180353,ENSG00000184009,ENSG00000196230
V1	TRUE	0.000469	179	1519	37	0.024	0.207	KEGG:03040	ke	4	Spliceosome	1	ENSG00000051596,ENSG00000077312,ENSG00000084072,ENSG00000096401,ENSG00000099783,ENSG00000099995,ENSG00000100138,ENSG00000100650,ENSG00000104852,ENSG00000105618,ENSG00000108654,ENSG00000109971,ENSG00000114503,ENSG00000116350,ENSG00000124562,ENSG00000125743,ENSG00000125835,ENSG00000125870,ENSG00000131795,ENSG00000134453,ENSG00000136450,ENSG00000136527,ENSG00000139343,ENSG00000141543,ENSG00000141759…
V1	TRUE	0.017	90	1519	19	0.013	0.211	KEGG:04012	ke	169	ErbB signaling pathway	1	ENSG00000058404,ENSG00000078061,ENSG00000082701,ENSG00000097007,ENSG00000099942,ENSG00000105647,ENSG00000109339,ENSG00000111276,ENSG00000117020,ENSG00000126767,ENSG00000132155,ENSG00000133703,ENSG00000145675,ENSG00000160691,ENSG00000163235,ENSG00000167193,ENSG00000173757,ENSG00000177885,ENSG00000197943
V1	TRUE	0.0171	289	1519	47	0.031	0.163	KEGG:04010	ke	196	MAPK signaling pathway	1	ENSG00000034152,ENSG00000055208,ENSG00000071242,ENSG00000073009,ENSG00000077782,ENSG00000079277,ENSG00000099875,ENSG00000099942,ENSG00000100311,ENSG00000101224,ENSG00000108984,ENSG00000109320,ENSG00000109339,ENSG00000109756,ENSG00000109971,ENSG00000112062,ENSG00000117020,ENSG00000119699,ENSG00000120129,ENSG00000120910,ENSG00000125538,ENSG00000125952,ENSG00000126767,ENSG00000128272,ENSG00000128340…
V1	TRUE	0.0188	528	1519	62	0.041	0.117	MI:hsa-miR-888*	mi	32	MI:hsa-miR-888*	1	ENSG00000010322,ENSG00000065883,ENSG00000069248,ENSG00000070756,ENSG00000076242,ENSG00000080503,ENSG00000084112,ENSG00000085662,ENSG00000089737,ENSG00000101084,ENSG00000103275,ENSG00000104142,ENSG00000105737,ENSG00000108671,ENSG00000109339,ENSG00000110171,ENSG00000112339,ENSG00000114503,ENSG00000114948,ENSG00000115163,ENSG00000125952,ENSG00000125971,ENSG00000127884,ENSG00000129559,ENSG00000130935…
V1	TRUE	0.00854	755	1519	85	0.056	0.113	MI:hsa-miR-214	mi	20	MI:hsa-miR-214	1	ENSG00000002586,ENSG00000010322,ENSG00000015285,ENSG00000031698,ENSG00000033800,ENSG00000065883,ENSG00000069849,ENSG00000071127,ENSG00000085662,ENSG00000099875,ENSG00000099889,ENSG00000099942,ENSG00000100151,ENSG00000100387,ENSG00000100591,ENSG00000100991,ENSG00000104852,ENSG00000105404,ENSG00000106263,ENSG00000106803,ENSG00000109111,ENSG00000110717,ENSG00000110921,ENSG00000114948,ENSG00000116649…
V1	TRUE	0.0246	608	1519	69	0.045	0.113	MI:hsa-miR-381	mi	157	MI:hsa-miR-381	1	ENSG00000004779,ENSG00000055917,ENSG00000076321,ENSG00000089737,ENSG00000090487,ENSG00000099783,ENSG00000100591,ENSG00000100811,ENSG00000100906,ENSG00000100991,ENSG00000101654,ENSG00000104660,ENSG00000104824,ENSG00000104904,ENSG00000105171,ENSG00000106305,ENSG00000107581,ENSG00000107949,ENSG00000108774,ENSG00000111642,ENSG00000115839,ENSG00000116251,ENSG00000119401,ENSG00000119596,ENSG00000119705…
V1	TRUE	3.86e-05	742	1519	94	0.062	0.127	MI:hsa-miR-885-3p	mi	211	MI:hsa-miR-885-3p	1	ENSG00000004399,ENSG00000004866,ENSG00000028528,ENSG00000031698,ENSG00000033050,ENSG00000033800,ENSG00000039123,ENSG00000042753,ENSG00000060762,ENSG00000067836,ENSG00000072609,ENSG00000076043,ENSG00000077312,ENSG00000078061,ENSG00000086827,ENSG00000088256,ENSG00000089053,ENSG00000099942,ENSG00000100836,ENSG00000101365,ENSG00000102225,ENSG00000103653,ENSG00000104824,ENSG00000104852,ENSG00000104881…
V1	TRUE	0.0464	776	1519	83	0.055	0.107	MI:hsa-miR-132	mi	153	MI:hsa-miR-132	1	ENSG00000004660,ENSG00000009307,ENSG00000013561,ENSG00000015676,ENSG00000049860,ENSG00000055917,ENSG00000065802,ENSG00000068793,ENSG00000077684,ENSG00000080503,ENSG00000089009,ENSG00000089250,ENSG00000099783,ENSG00000101040,ENSG00000101146,ENSG00000101224,ENSG00000101365,ENSG00000101444,ENSG00000102893,ENSG00000105723,ENSG00000106263,ENSG00000106617,ENSG00000107949,ENSG00000108465,ENSG00000116809…
V1	TRUE	0.0219	702	1519	78	0.051	0.111	MI:hsa-let-7c*	mi	81	MI:hsa-let-7c*	1	ENSG00000004779,ENSG00000004866,ENSG00000009307,ENSG00000010322,ENSG00000010810,ENSG00000010818,ENSG00000065135,ENSG00000065427,ENSG00000066455,ENSG00000068903,ENSG00000070756,ENSG00000070785,ENSG00000072609,ENSG00000076864,ENSG00000082781,ENSG00000084072,ENSG00000092208,ENSG00000100106,ENSG00000100714,ENSG00000101310,ENSG00000101365,ENSG00000101654,ENSG00000104823,ENSG00000104904,ENSG00000108010…
V1	TRUE	2.88e-06	691	1519	93	0.061	0.135	MI:hsa-miR-195	mi	73	MI:hsa-miR-195	1	ENSG00000010244,ENSG00000010322,ENSG00000011422,ENSG00000014641,ENSG00000022840,ENSG00000025772,ENSG00000033050,ENSG00000033800,ENSG00000057608,ENSG00000060762,ENSG00000065427,ENSG00000065802,ENSG00000079459,ENSG00000080546,ENSG00000086827,ENSG00000090989,ENSG00000091140,ENSG00000099942,ENSG00000100225,ENSG00000100387,ENSG00000100804,ENSG00000101017,ENSG00000103275,ENSG00000104221,ENSG00000104824…
V1	TRUE	0.00455	762	1519	87	0.057	0.114	MI:hsa-miR-16	mi	76	MI:hsa-miR-16	1	ENSG00000002586,ENSG00000010322,ENSG00000014641,ENSG00000025772,ENSG00000033050,ENSG00000033800,ENSG00000057608,ENSG00000060762,ENSG00000065427,ENSG00000065802,ENSG00000079459,ENSG00000080546,ENSG00000083896,ENSG00000086061,ENSG00000086827,ENSG00000090989,ENSG00000091140,ENSG00000099942,ENSG00000100387,ENSG00000100804,ENSG00000104142,ENSG00000104824,ENSG00000104859,ENSG00000104886,ENSG00000105220…
V1	TRUE	0.0349	681	1519	75	0.049	0.11	MI:hsa-miR-107	mi	139	MI:hsa-miR-107	1	ENSG00000014641,ENSG00000015285,ENSG00000034152,ENSG00000065802,ENSG00000068793,ENSG00000073009,ENSG00000076043,ENSG00000078061,ENSG00000083896,ENSG00000086827,ENSG00000090487,ENSG00000100225,ENSG00000100991,ENSG00000101654,ENSG00000102226,ENSG00000103275,ENSG00000103653,ENSG00000104859,ENSG00000106617,ENSG00000107562,ENSG00000109920,ENSG00000110711,ENSG00000111652,ENSG00000112335,ENSG00000112664…
V1	TRUE	0.0254	771	1519	84	0.055	0.109	MI:hsa-miR-337-5p	mi	110	MI:hsa-miR-337-5p	1	ENSG00000004478,ENSG00000004866,ENSG00000008282,ENSG00000017260,ENSG00000023734,ENSG00000025772,ENSG00000051108,ENSG00000077312,ENSG00000079277,ENSG00000083457,ENSG00000084733,ENSG00000100632,ENSG00000100836,ENSG00000101040,ENSG00000101654,ENSG00000102054,ENSG00000102125,ENSG00000105323,ENSG00000105404,ENSG00000109339,ENSG00000111652,ENSG00000112110,ENSG00000115993,ENSG00000116001,ENSG00000116288…
V1	TRUE	0.0192	560	1519	65	0.043	0.116	MI:mmu-miR-882	mi	82	MI:mmu-miR-882	1	ENSG00000010322,ENSG00000051596,ENSG00000063046,ENSG00000076043,ENSG00000086758,ENSG00000088256,ENSG00000089053,ENSG00000089693,ENSG00000100353,ENSG00000100461,ENSG00000100591,ENSG00000101400,ENSG00000102226,ENSG00000105701,ENSG00000106397,ENSG00000107438,ENSG00000110921,ENSG00000110955,ENSG00000112759,ENSG00000119421,ENSG00000122034,ENSG00000124357,ENSG00000124493,ENSG00000125538,ENSG00000125733…
V1	TRUE	0.0344	746	1519	81	0.053	0.109	MI:mmu-miR-883a-3p	mi	168	MI:mmu-miR-883a-3p	1	ENSG00000008282,ENSG00000023734,ENSG00000026025,ENSG00000058600,ENSG00000065802,ENSG00000065883,ENSG00000066455,ENSG00000069248,ENSG00000077157,ENSG00000084234,ENSG00000087206,ENSG00000090316,ENSG00000095794,ENSG00000100632,ENSG00000100804,ENSG00000102178,ENSG00000104142,ENSG00000104419,ENSG00000105323,ENSG00000105701,ENSG00000106069,ENSG00000108424,ENSG00000110921,ENSG00000111725,ENSG00000112110…
V1	TRUE	0.00342	745	1519	86	0.057	0.115	MI:hsa-miR-525-3p	mi	184	MI:hsa-miR-525-3p	1	ENSG00000006638,ENSG00000009307,ENSG00000017260,ENSG00000025772,ENSG00000026025,ENSG00000051108,ENSG00000065427,ENSG00000068793,ENSG00000074842,ENSG00000076242,ENSG00000077809,ENSG00000078061,ENSG00000082781,ENSG00000084112,ENSG00000085662,ENSG00000093010,ENSG00000099942,ENSG00000100804,ENSG00000102178,ENSG00000103811,ENSG00000104142,ENSG00000104852,ENSG00000104881,ENSG00000104886,ENSG00000106397…
V1	TRUE	0.00947	779	1519	87	0.057	0.112	MI:hsa-miR-199a-3p	mi	140	MI:hsa-miR-199a-3p	1	ENSG00000008282,ENSG00000058600,ENSG00000077157,ENSG00000087206,ENSG00000088205,ENSG00000089159,ENSG00000099326,ENSG00000102226,ENSG00000102606,ENSG00000105737,ENSG00000107438,ENSG00000108010,ENSG00000108953,ENSG00000110619,ENSG00000115935,ENSG00000116288,ENSG00000116459,ENSG00000117091,ENSG00000117408,ENSG00000117450,ENSG00000120685,ENSG00000120802,ENSG00000122188,ENSG00000123349,ENSG00000125457…
V1	TRUE	0.0182	676	1519	76	0.05	0.112	MI:hsa-miR-191	mi	181	MI:hsa-miR-191	1	ENSG00000012822,ENSG00000015676,ENSG00000075413,ENSG00000077721,ENSG00000080503,ENSG00000086061,ENSG00000089737,ENSG00000099783,ENSG00000099942,ENSG00000100151,ENSG00000100225,ENSG00000100991,ENSG00000105298,ENSG00000106263,ENSG00000107949,ENSG00000108671,ENSG00000109046,ENSG00000110651,ENSG00000111652,ENSG00000112077,ENSG00000116459,ENSG00000116489,ENSG00000116649,ENSG00000119596,ENSG00000119844…
V1	TRUE	0.0395	695	1519	76	0.05	0.109	MI:hsa-miR-184	mi	96	MI:hsa-miR-184	1	ENSG00000004866,ENSG00000012124,ENSG00000051108,ENSG00000072803,ENSG00000078369,ENSG00000089159,ENSG00000089280,ENSG00000089737,ENSG00000090861,ENSG00000100151,ENSG00000100836,ENSG00000101654,ENSG00000103811,ENSG00000104142,ENSG00000104881,ENSG00000105723,ENSG00000106069,ENSG00000106617,ENSG00000107562,ENSG00000107949,ENSG00000108528,ENSG00000108798,ENSG00000111641,ENSG00000112664,ENSG00000115648…
V1	TRUE	0.00726	666	1519	77	0.051	0.116	MI:hsa-miR-887	mi	47	MI:hsa-miR-887	1	ENSG00000002586,ENSG00000008018,ENSG00000009307,ENSG00000010810,ENSG00000012822,ENSG00000015171,ENSG00000023734,ENSG00000051108,ENSG00000071242,ENSG00000076864,ENSG00000077549,ENSG00000080503,ENSG00000085662,ENSG00000089280,ENSG00000100632,ENSG00000100714,ENSG00000101040,ENSG00000102226,ENSG00000103811,ENSG00000104142,ENSG00000104824,ENSG00000105323,ENSG00000105327,ENSG00000105723,ENSG00000106305…
V1	TRUE	0.00467	720	1519	83	0.055	0.115	MI:mmu-miR-714	mi	5	MI:mmu-miR-714	1	ENSG00000001617,ENSG00000006638,ENSG00000022277,ENSG00000034152,ENSG00000037897,ENSG00000042753,ENSG00000051596,ENSG00000058404,ENSG00000071127,ENSG00000074842,ENSG00000077549,ENSG00000084623,ENSG00000100034,ENSG00000100243,ENSG00000100266,ENSG00000100632,ENSG00000100991,ENSG00000101191,ENSG00000101216,ENSG00000101400,ENSG00000104823,ENSG00000104904,ENSG00000105220,ENSG00000105568,ENSG00000105618…
V1	TRUE	0.00351	735	1519	85	0.056	0.116	MI:hsa-let-7e*	mi	170	MI:hsa-let-7e*	1	ENSG00000004660,ENSG00000022267,ENSG00000047579,ENSG00000055917,ENSG00000065427,ENSG00000074800,ENSG00000075188,ENSG00000076864,ENSG00000077312,ENSG00000077380,ENSG00000082781,ENSG00000086061,ENSG00000089053,ENSG00000089280,ENSG00000100083,ENSG00000100804,ENSG00000100902,ENSG00000101084,ENSG00000101654,ENSG00000103671,ENSG00000104904,ENSG00000105613,ENSG00000109501,ENSG00000110435,ENSG00000110651…
V1	TRUE	0.0155	726	1519	81	0.053	0.112	MI:mmu-miR-666-5p	mi	21	MI:mmu-miR-666-5p	1	ENSG00000004399,ENSG00000023734,ENSG00000025772,ENSG00000031698,ENSG00000034152,ENSG00000042753,ENSG00000047579,ENSG00000058404,ENSG00000088256,ENSG00000089685,ENSG00000099326,ENSG00000100991,ENSG00000101199,ENSG00000101400,ENSG00000101654,ENSG00000102226,ENSG00000103653,ENSG00000103811,ENSG00000104904,ENSG00000105327,ENSG00000107438,ENSG00000107862,ENSG00000108465,ENSG00000108774,ENSG00000108798…
V1	TRUE	0.0475	667	1519	73	0.048	0.109	MI:mmu-miR-705	mi	7	MI:mmu-miR-705	1	ENSG00000008118,ENSG00000010322,ENSG00000056661,ENSG00000071242,ENSG00000073009,ENSG00000074800,ENSG00000077549,ENSG00000078061,ENSG00000089737,ENSG00000100902,ENSG00000102265,ENSG00000103495,ENSG00000103653,ENSG00000105298,ENSG00000105568,ENSG00000105737,ENSG00000105755,ENSG00000108798,ENSG00000108953,ENSG00000109917,ENSG00000112664,ENSG00000113734,ENSG00000115648,ENSG00000118960,ENSG00000124733…
V1	TRUE	0.0108	793	1519	88	0.058	0.111	MI:hsa-miR-15a	mi	61	MI:hsa-miR-15a	1	ENSG00000014641,ENSG00000033050,ENSG00000033800,ENSG00000049089,ENSG00000057608,ENSG00000060762,ENSG00000065427,ENSG00000065802,ENSG00000068793,ENSG00000072609,ENSG00000079277,ENSG00000080546,ENSG00000084072,ENSG00000086061,ENSG00000086827,ENSG00000090861,ENSG00000096063,ENSG00000099942,ENSG00000100804,ENSG00000101017,ENSG00000103275,ENSG00000104859,ENSG00000104886,ENSG00000105404,ENSG00000105568…
V1	TRUE	0.0162	738	1519	82	0.054	0.111	MI:hsa-miR-424	mi	207	MI:hsa-miR-424	1	ENSG00000009307,ENSG00000009335,ENSG00000010244,ENSG00000033050,ENSG00000033800,ENSG00000057608,ENSG00000060762,ENSG00000065427,ENSG00000065802,ENSG00000068793,ENSG00000077782,ENSG00000079739,ENSG00000082438,ENSG00000083896,ENSG00000084072,ENSG00000086015,ENSG00000090861,ENSG00000100387,ENSG00000100568,ENSG00000100804,ENSG00000101017,ENSG00000103275,ENSG00000104859,ENSG00000105171,ENSG00000105404…
V1	TRUE	0.0181	795	1519	87	0.057	0.109	MI:hsa-let-7g*	mi	50	MI:hsa-let-7g*	1	ENSG00000008118,ENSG00000010818,ENSG00000055917,ENSG00000063438,ENSG00000066455,ENSG00000075624,ENSG00000075785,ENSG00000082781,ENSG00000083457,ENSG00000086061,ENSG00000086758,ENSG00000086827,ENSG00000090266,ENSG00000100300,ENSG00000105613,ENSG00000106263,ENSG00000108433,ENSG00000109917,ENSG00000110171,ENSG00000110651,ENSG00000111725,ENSG00000112664,ENSG00000112759,ENSG00000115758,ENSG00000116350…
V1	TRUE	0.00788	721	1519	82	0.054	0.114	MI:mmu-miR-322	mi	39	MI:mmu-miR-322	1	ENSG00000010244,ENSG00000033050,ENSG00000033800,ENSG00000057608,ENSG00000060762,ENSG00000065802,ENSG00000068793,ENSG00000077782,ENSG00000079393,ENSG00000079739,ENSG00000082438,ENSG00000083896,ENSG00000084072,ENSG00000086015,ENSG00000089250,ENSG00000090861,ENSG00000100568,ENSG00000101017,ENSG00000103275,ENSG00000104859,ENSG00000105171,ENSG00000105404,ENSG00000105568,ENSG00000107581,ENSG00000107862…
V1	TRUE	0.0116	655	1519	75	0.049	0.115	MI:hsa-miR-300	mi	188	MI:hsa-miR-300	1	ENSG00000004779,ENSG00000005812,ENSG00000025772,ENSG00000055917,ENSG00000076321,ENSG00000087274,ENSG00000089737,ENSG00000090487,ENSG00000099783,ENSG00000100591,ENSG00000100804,ENSG00000100906,ENSG00000101017,ENSG00000101255,ENSG00000101654,ENSG00000102309,ENSG00000104824,ENSG00000105171,ENSG00000106305,ENSG00000108774,ENSG00000111642,ENSG00000115839,ENSG00000116251,ENSG00000117450,ENSG00000119401…
V1	TRUE	0.0294	742	1519	81	0.053	0.109	MI:hsa-miR-320	mi	100	MI:hsa-miR-320	1	ENSG00000004866,ENSG00000010810,ENSG00000011422,ENSG00000026025,ENSG00000047579,ENSG00000065883,ENSG00000071127,ENSG00000077380,ENSG00000078061,ENSG00000080371,ENSG00000080503,ENSG00000089280,ENSG00000092208,ENSG00000099624,ENSG00000104823,ENSG00000105701,ENSG00000106803,ENSG00000107438,ENSG00000108953,ENSG00000111642,ENSG00000112335,ENSG00000114302,ENSG00000114784,ENSG00000115935,ENSG00000116459…
V1	TRUE	0.00458	709	1519	82	0.054	0.116	MI:hsa-miR-103	mi	128	MI:hsa-miR-103	1	ENSG00000003402,ENSG00000010244,ENSG00000014641,ENSG00000015285,ENSG00000034152,ENSG00000065802,ENSG00000068793,ENSG00000073009,ENSG00000076043,ENSG00000078061,ENSG00000079739,ENSG00000083896,ENSG00000086827,ENSG00000090487,ENSG00000100225,ENSG00000100632,ENSG00000101443,ENSG00000101654,ENSG00000102226,ENSG00000103275,ENSG00000104859,ENSG00000107562,ENSG00000109920,ENSG00000110955,ENSG00000111652…
V1	TRUE	0.00647	770	1519	87	0.057	0.113	MI:hsa-miR-19a	mi	134	MI:hsa-miR-19a	1	ENSG00000004660,ENSG00000004866,ENSG00000008018,ENSG00000010818,ENSG00000015171,ENSG00000025772,ENSG00000034152,ENSG00000066777,ENSG00000067836,ENSG00000069248,ENSG00000071243,ENSG00000072609,ENSG00000080371,ENSG00000080503,ENSG00000083457,ENSG00000089737,ENSG00000090316,ENSG00000100591,ENSG00000100906,ENSG00000101654,ENSG00000104388,ENSG00000104824,ENSG00000105323,ENSG00000106588,ENSG00000108523…
V1	TRUE	0.05	723	1519	78	0.051	0.108	MI:mmu-miR-682	mi	177	MI:mmu-miR-682	1	ENSG00000010244,ENSG00000022277,ENSG00000031698,ENSG00000042753,ENSG00000047579,ENSG00000060237,ENSG00000086102,ENSG00000088827,ENSG00000089737,ENSG00000093010,ENSG00000099624,ENSG00000099783,ENSG00000100106,ENSG00000100300,ENSG00000100591,ENSG00000101040,ENSG00000104517,ENSG00000105618,ENSG00000105647,ENSG00000106052,ENSG00000106069,ENSG00000106263,ENSG00000106617,ENSG00000108433,ENSG00000108654…
V1	TRUE	0.0339	702	1519	77	0.051	0.11	MI:hsa-miR-194	mi	53	MI:hsa-miR-194	1	ENSG00000010818,ENSG00000011422,ENSG00000028528,ENSG00000051009,ENSG00000060762,ENSG00000075624,ENSG00000077684,ENSG00000077782,ENSG00000088827,ENSG00000099942,ENSG00000100387,ENSG00000101146,ENSG00000101310,ENSG00000105202,ENSG00000105404,ENSG00000106615,ENSG00000107862,ENSG00000108946,ENSG00000110435,ENSG00000111642,ENSG00000111667,ENSG00000111725,ENSG00000116754,ENSG00000117394,ENSG00000119711…
V1	TRUE	0.0465	754	1519	81	0.053	0.107	MI:hsa-miR-524-3p	mi	36	MI:hsa-miR-524-3p	1	ENSG00000006638,ENSG00000009307,ENSG00000017260,ENSG00000025772,ENSG00000026025,ENSG00000051108,ENSG00000065427,ENSG00000068793,ENSG00000076242,ENSG00000077809,ENSG00000078061,ENSG00000080815,ENSG00000085662,ENSG00000092841,ENSG00000093010,ENSG00000099942,ENSG00000100804,ENSG00000102178,ENSG00000103811,ENSG00000104852,ENSG00000104881,ENSG00000104886,ENSG00000106397,ENSG00000108424,ENSG00000110048…
V1	TRUE	0.0236	18	1516	8	0.005	0.444	REAC:159101	re	71	Recruitment of TAP to the EJC	1	ENSG00000086102,ENSG00000100650,ENSG00000114503,ENSG00000116754,ENSG00000131795,ENSG00000133226,ENSG00000162231,ENSG00000205937
V1	TRUE	0.0447	12	1516	6	0.004	0.5	REAC:75098	re	16	Release from the NPC and Disassembly of the mRNP	1	ENSG00000086102,ENSG00000114503,ENSG00000131795,ENSG00000133226,ENSG00000162231,ENSG00000205937
V1	TRUE	6.32e-05	58	1516	22	0.015	0.379	REAC:163217	re	161	NADH enters the respiratory chain at Complex I	1	ENSG00000004779,ENSG00000090266,ENSG00000110717,ENSG00000119421,ENSG00000125356,ENSG00000130414,ENSG00000131495,ENSG00000136521,ENSG00000139180,ENSG00000145494,ENSG00000147123,ENSG00000147684,ENSG00000151366,ENSG00000158864,ENSG00000164258,ENSG00000166136,ENSG00000167792,ENSG00000168653,ENSG00000183648,ENSG00000184983,ENSG00000189043,ENSG00000213619
V1	TRUE	2.09e-05	238	1516	60	0.04	0.252	REAC:381150	re	29	Diabetes pathways	1	ENSG00000004779,ENSG00000069974,ENSG00000074800,ENSG00000090266,ENSG00000090989,ENSG00000091140,ENSG00000091483,ENSG00000099624,ENSG00000101365,ENSG00000102144,ENSG00000105220,ENSG00000106803,ENSG00000110435,ENSG00000110717,ENSG00000110955,ENSG00000111640,ENSG00000116183,ENSG00000116459,ENSG00000118705,ENSG00000119421,ENSG00000124783,ENSG00000125356,ENSG00000129562,ENSG00000130414,ENSG00000131495…
V1	TRUE	3.07e-10	117	1516	45	0.03	0.385	REAC:72203	re	138	Processing of Capped Intron-Containing Pre-mRNA	1	ENSG00000077312,ENSG00000086102,ENSG00000089280,ENSG00000090060,ENSG00000099783,ENSG00000099995,ENSG00000100138,ENSG00000100650,ENSG00000100836,ENSG00000101811,ENSG00000104824,ENSG00000104852,ENSG00000105323,ENSG00000114503,ENSG00000116754,ENSG00000122566,ENSG00000125651,ENSG00000125743,ENSG00000125835,ENSG00000125870,ENSG00000125944,ENSG00000131795,ENSG00000133226,ENSG00000138668,ENSG00000139343…
V1	TRUE	0.00358	25	1516	11	0.007	0.44	REAC:195146	re	60	Dissociation of Rho GTP:GDP from GDI complex	1	ENSG00000057608,ENSG00000067560,ENSG00000126858,ENSG00000128340,ENSG00000136238,ENSG00000141522,ENSG00000143878,ENSG00000155366,ENSG00000173156,ENSG00000177105,ENSG00000203879
V1	TRUE	0.000393	215	1516	52	0.034	0.242	REAC:162906	re	204	HIV Infection	1	ENSG00000006125,ENSG00000008018,ENSG00000010810,ENSG00000011007,ENSG00000042753,ENSG00000047410,ENSG00000069248,ENSG00000075188,ENSG00000079246,ENSG00000082898,ENSG00000092201,ENSG00000100387,ENSG00000100804,ENSG00000100902,ENSG00000101146,ENSG00000101654,ENSG00000103363,ENSG00000106588,ENSG00000108294,ENSG00000108424,ENSG00000108671,ENSG00000111581,ENSG00000111880,ENSG00000114030,ENSG00000114503…
V1	TRUE	0.00529	4	1516	4	0.003	1	REAC:111752	re	191	Reduction of cytosolic ribonucleoside 5'-diphosphates to deoxyribonucleoside 5'-diphosphates by ribonucleotide reductase and thioredoxin	1	ENSG00000136810,ENSG00000167325,ENSG00000171848,ENSG00000198431
V1	TRUE	0.0236	18	1516	8	0.005	0.444	REAC:75096	re	172	Docking of the TAP:EJC Complex with the NPC	1	ENSG00000086102,ENSG00000100650,ENSG00000114503,ENSG00000116754,ENSG00000131795,ENSG00000133226,ENSG00000162231,ENSG00000205937
V1	TRUE	0.0042	46	1516	16	0.011	0.348	REAC:177929	re	145	Signaling by EGFR	1	ENSG00000089159,ENSG00000102606,ENSG00000103653,ENSG00000122705,ENSG00000127527,ENSG00000132155,ENSG00000133703,ENSG00000141367,ENSG00000145675,ENSG00000147010,ENSG00000160691,ENSG00000164056,ENSG00000166913,ENSG00000177885,ENSG00000183020,ENSG00000185359
V1	TRUE	0.0253	11	1516	6	0.004	0.545	REAC:75097	re	79	Transport of the export-competent complex through the NPC	1	ENSG00000086102,ENSG00000114503,ENSG00000131795,ENSG00000133226,ENSG00000162231,ENSG00000205937
V1	TRUE	0.00358	25	1516	11	0.007	0.44	REAC:194854	re	154	GDIs block activation of Rho GTPase:GDP	1	ENSG00000057608,ENSG00000067560,ENSG00000126858,ENSG00000128340,ENSG00000136238,ENSG00000141522,ENSG00000143878,ENSG00000155366,ENSG00000173156,ENSG00000177105,ENSG00000203879
V1	TRUE	0.0358	19	1516	8	0.005	0.421	REAC:194894	re	180	Rho GTPase:GTP activates downstream effectors	1	ENSG00000067560,ENSG00000126858,ENSG00000128340,ENSG00000136238,ENSG00000143878,ENSG00000155366,ENSG00000173156,ENSG00000177105
V1	TRUE	1.16e-07	146	1516	47	0.031	0.322	REAC:72766	re	74	Translation	1	ENSG00000063046,ENSG00000063177,ENSG00000070756,ENSG00000070785,ENSG00000083845,ENSG00000084623,ENSG00000089009,ENSG00000100353,ENSG00000100664,ENSG00000104408,ENSG00000104529,ENSG00000106263,ENSG00000107581,ENSG00000108107,ENSG00000114391,ENSG00000116251,ENSG00000119718,ENSG00000131469,ENSG00000134001,ENSG00000136942,ENSG00000137154,ENSG00000138326,ENSG00000142534,ENSG00000142676,ENSG00000145191…
V1	TRUE	1.94e-12	178	1516	63	0.042	0.354	REAC:168254	re	115	Influenza Infection	1	ENSG00000063177,ENSG00000077312,ENSG00000082898,ENSG00000083845,ENSG00000086102,ENSG00000089009,ENSG00000089280,ENSG00000099783,ENSG00000100650,ENSG00000100836,ENSG00000104824,ENSG00000104852,ENSG00000105323,ENSG00000108107,ENSG00000108424,ENSG00000114030,ENSG00000114391,ENSG00000114503,ENSG00000116251,ENSG00000122566,ENSG00000125651,ENSG00000125743,ENSG00000125835,ENSG00000125944,ENSG00000131469…
V1	TRUE	2.1e-06	130	1516	41	0.027	0.315	REAC:157279	re	152	3' -UTR-mediated translational regulation	1	ENSG00000063046,ENSG00000063177,ENSG00000070756,ENSG00000083845,ENSG00000084623,ENSG00000089009,ENSG00000100353,ENSG00000104408,ENSG00000106263,ENSG00000107581,ENSG00000108107,ENSG00000114391,ENSG00000116251,ENSG00000131469,ENSG00000134001,ENSG00000136942,ENSG00000137154,ENSG00000138326,ENSG00000142534,ENSG00000142676,ENSG00000145592,ENSG00000147677,ENSG00000149273,ENSG00000149806,ENSG00000156482…
V1	TRUE	7.51e-16	430	1516	122	0.08	0.284	REAC:74160	re	48	Gene Expression	1	ENSG00000011007,ENSG00000031698,ENSG00000063046,ENSG00000063177,ENSG00000065427,ENSG00000070756,ENSG00000070785,ENSG00000077312,ENSG00000083845,ENSG00000084623,ENSG00000086102,ENSG00000089009,ENSG00000089280,ENSG00000090060,ENSG00000090861,ENSG00000092201,ENSG00000099783,ENSG00000099995,ENSG00000100138,ENSG00000100353,ENSG00000100650,ENSG00000100664,ENSG00000100836,ENSG00000101654,ENSG00000101811…
V1	TRUE	0.00122	42	1516	16	0.011	0.381	REAC:199991	re	77	Membrane Trafficking	1	ENSG00000100568,ENSG00000101199,ENSG00000107862,ENSG00000109971,ENSG00000111481,ENSG00000122705,ENSG00000124333,ENSG00000129083,ENSG00000138674,ENSG00000141367,ENSG00000143761,ENSG00000170310,ENSG00000176986,ENSG00000181789,ENSG00000182287,ENSG00000184432
V1	TRUE	0.00927	40	1516	14	0.009	0.35	REAC:74751	re	149	Insulin receptor signalling cascade	1	ENSG00000063046,ENSG00000101255,ENSG00000105647,ENSG00000106615,ENSG00000132155,ENSG00000133703,ENSG00000137154,ENSG00000140992,ENSG00000145675,ENSG00000152270,ENSG00000160691,ENSG00000165699,ENSG00000166913,ENSG00000177885
V1	TRUE	0.0379	3	1516	3	0.002	1	REAC:112436	re	45	Formation of elongin complex	1	ENSG00000011007,ENSG00000103363,ENSG00000154582
V1	TRUE	0.000259	34	1516	15	0.01	0.441	REAC:74231	re	70	Purine biosynthesis	1	ENSG00000011052,ENSG00000099624,ENSG00000110955,ENSG00000116459,ENSG00000136810,ENSG00000152234,ENSG00000154723,ENSG00000163655,ENSG00000165629,ENSG00000167283,ENSG00000167325,ENSG00000169020,ENSG00000169100,ENSG00000171848,ENSG00000198431
V1	TRUE	0.000358	31	1516	14	0.009	0.452	REAC:109688	re	88	Cleavage of Growing Transcript in the Termination Region	1	ENSG00000086102,ENSG00000090060,ENSG00000100650,ENSG00000100836,ENSG00000101811,ENSG00000114503,ENSG00000116754,ENSG00000131795,ENSG00000133226,ENSG00000149532,ENSG00000165934,ENSG00000172409,ENSG00000176102,ENSG00000205937
V1	TRUE	0.000169	172	1516	45	0.03	0.262	REAC:166520	re	120	Signalling by NGF	1	ENSG00000067560,ENSG00000071242,ENSG00000080815,ENSG00000082701,ENSG00000100906,ENSG00000101255,ENSG00000105647,ENSG00000105723,ENSG00000108946,ENSG00000108953,ENSG00000109320,ENSG00000111276,ENSG00000112062,ENSG00000114302,ENSG00000122705,ENSG00000126767,ENSG00000132155,ENSG00000133703,ENSG00000136238,ENSG00000140992,ENSG00000141367,ENSG00000141522,ENSG00000142856,ENSG00000142875,ENSG00000143933…
V1	TRUE	0.0336	27	1516	10	0.007	0.37	REAC:167044	re	122	Signalling to RAS	1	ENSG00000112062,ENSG00000132155,ENSG00000133703,ENSG00000144118,ENSG00000156711,ENSG00000160271,ENSG00000160691,ENSG00000162889,ENSG00000166913,ENSG00000177885
V1	TRUE	0.02	14	1516	7	0.005	0.5	REAC:72231	re	185	Formation of the Cleavage and Polyadenylation Complex	1	ENSG00000090060,ENSG00000100836,ENSG00000101811,ENSG00000149532,ENSG00000165934,ENSG00000172409,ENSG00000176102
V1	TRUE	0.0336	27	1516	10	0.007	0.37	REAC:379716	re	51	Cytosolic tRNA aminoacylation	1	ENSG00000031698,ENSG00000065427,ENSG00000090861,ENSG00000106105,ENSG00000110619,ENSG00000133706,ENSG00000134440,ENSG00000140105,ENSG00000172053,ENSG00000179115
V1	TRUE	0.0359	36	1516	12	0.008	0.333	REAC:186763	re	132	Down-stream signal transduction	1	ENSG00000099942,ENSG00000100311,ENSG00000105647,ENSG00000132155,ENSG00000133703,ENSG00000145675,ENSG00000145715,ENSG00000166913,ENSG00000167193,ENSG00000168610,ENSG00000173757,ENSG00000177885
V1	TRUE	2.58e-11	2596	1519	330	0.217	0.127	TF:M00025_4	tf	206	Factor: Elk-1; motif: NNNNCCGGAARTNN; match class: 4	1	ENSG00000002834,ENSG00000006194,ENSG00000008018,ENSG00000008282,ENSG00000011052,ENSG00000015676,ENSG00000022277,ENSG00000023734,ENSG00000031698,ENSG00000034713,ENSG00000038274,ENSG00000043093,ENSG00000049245,ENSG00000051009,ENSG00000051596,ENSG00000052841,ENSG00000055208,ENSG00000057608,ENSG00000063046,ENSG00000064419,ENSG00000064651,ENSG00000065135,ENSG00000066117,ENSG00000068878,ENSG00000070756…
V1	TRUE	0.0333	53	1519	12	0.008	0.226	TF:M00281_1	tf	194	Factor: RFX1; motif: NNGTNRCNATRGYAACNN; match class: 1	1	ENSG00000083312,ENSG00000100151,ENSG00000109339,ENSG00000110921,ENSG00000125651,ENSG00000129562,ENSG00000130939,ENSG00000136930,ENSG00000149925,ENSG00000166598,ENSG00000166974,ENSG00000171680
V1	TRUE	0.0242	982	1519	115	0.076	0.117	TF:M00916_4	tf	95	Factor: CREB; motif: NNTKACGTCANNNS; match class: 4	1	ENSG00000006125,ENSG00000025796,ENSG00000047410,ENSG00000057663,ENSG00000063177,ENSG00000069248,ENSG00000071243,ENSG00000074755,ENSG00000081377,ENSG00000083845,ENSG00000083896,ENSG00000086102,ENSG00000087074,ENSG00000089693,ENSG00000090266,ENSG00000090565,ENSG00000091140,ENSG00000095794,ENSG00000096401,ENSG00000099942,ENSG00000100201,ENSG00000100364,ENSG00000100380,ENSG00000100811,ENSG00000101084…
V1	TRUE	0.000167	152	1519	31	0.02	0.204	TF:M00069_4	tf	57	Factor: YY1; motif: NNNCGGCCATCTTGNCTSNW; match class: 4	1	ENSG00000009335,ENSG00000010244,ENSG00000010322,ENSG00000072609,ENSG00000074755,ENSG00000075413,ENSG00000078043,ENSG00000080503,ENSG00000082641,ENSG00000091140,ENSG00000100129,ENSG00000100243,ENSG00000100632,ENSG00000100804,ENSG00000104517,ENSG00000104852,ENSG00000113013,ENSG00000116489,ENSG00000125447,ENSG00000129255,ENSG00000130985,ENSG00000154832,ENSG00000157916,ENSG00000158796,ENSG00000164615…
V1	TRUE	1.29e-14	1231	1519	194	0.128	0.158	TF:M01035_2	tf	151	Factor: YY1; motif: NYNKCCATNTT; match class: 2	1	ENSG00000007237,ENSG00000009335,ENSG00000010165,ENSG00000010244,ENSG00000010322,ENSG00000010803,ENSG00000015676,ENSG00000029363,ENSG00000033627,ENSG00000048991,ENSG00000051596,ENSG00000052841,ENSG00000055208,ENSG00000057608,ENSG00000064666,ENSG00000066117,ENSG00000066777,ENSG00000068903,ENSG00000071242,ENSG00000071462,ENSG00000072609,ENSG00000074755,ENSG00000075413,ENSG00000077157,ENSG00000077312…
V1	TRUE	0.000688	1327	1519	160	0.105	0.121	TF:M00187_3	tf	148	Factor: USF; motif: GYCACGTGNC; match class: 3	1	ENSG00000004866,ENSG00000006125,ENSG00000006194,ENSG00000015171,ENSG00000015676,ENSG00000033050,ENSG00000056661,ENSG00000057608,ENSG00000057663,ENSG00000058600,ENSG00000066455,ENSG00000068903,ENSG00000075785,ENSG00000077157,ENSG00000077312,ENSG00000078043,ENSG00000079459,ENSG00000080371,ENSG00000083168,ENSG00000083845,ENSG00000089280,ENSG00000100151,ENSG00000100219,ENSG00000100311,ENSG00000100380…
V1	TRUE	4.93e-05	1256	1519	159	0.105	0.127	TF:M00327_3	tf	35	Factor: Pax-3; motif: NNNNNNCGTCACGSTYNNNNN; match class: 3	1	ENSG00000006194,ENSG00000012822,ENSG00000013374,ENSG00000015676,ENSG00000017260,ENSG00000056097,ENSG00000060762,ENSG00000063046,ENSG00000063177,ENSG00000066117,ENSG00000066136,ENSG00000066777,ENSG00000069248,ENSG00000074755,ENSG00000075142,ENSG00000075785,ENSG00000081377,ENSG00000082805,ENSG00000083845,ENSG00000083896,ENSG00000087074,ENSG00000089693,ENSG00000090565,ENSG00000091140,ENSG00000096401…
V1	TRUE	1.15e-08	3045	1519	362	0.238	0.119	TF:M00427_4	tf	93	Factor: E2F; motif: TTTSGCGS; match class: 4	1	ENSG00000004660,ENSG00000010244,ENSG00000011454,ENSG00000013374,ENSG00000015171,ENSG00000023516,ENSG00000026025,ENSG00000029363,ENSG00000033800,ENSG00000037897,ENSG00000038274,ENSG00000042753,ENSG00000043143,ENSG00000044446,ENSG00000047579,ENSG00000052841,ENSG00000055917,ENSG00000058600,ENSG00000058668,ENSG00000063046,ENSG00000066117,ENSG00000066136,ENSG00000068793,ENSG00000069329,ENSG00000070756…
V1	TRUE	1.02e-14	7046	1519	777	0.512	0.11	TF:M00932_4	tf	106	Factor: Sp1; motif: NNGGGGCGGGGNN; match class: 4	1	ENSG00000001617,ENSG00000002586,ENSG00000004399,ENSG00000004478,ENSG00000004660,ENSG00000005812,ENSG00000006638,ENSG00000007237,ENSG00000008018,ENSG00000008282,ENSG00000008294,ENSG00000009335,ENSG00000010322,ENSG00000010704,ENSG00000010803,ENSG00000010810,ENSG00000011454,ENSG00000012822,ENSG00000013374,ENSG00000014641,ENSG00000017260,ENSG00000022267,ENSG00000022277,ENSG00000023516,ENSG00000025796…
V1	TRUE	1.46e-11	6940	1519	750	0.494	0.108	TF:M00933_4	tf	197	Factor: Sp1; motif: CCCCGCCCCN; match class: 4	1	ENSG00000001617,ENSG00000002586,ENSG00000004399,ENSG00000004478,ENSG00000004660,ENSG00000005812,ENSG00000006638,ENSG00000007237,ENSG00000008018,ENSG00000008282,ENSG00000008294,ENSG00000009335,ENSG00000010322,ENSG00000010704,ENSG00000010803,ENSG00000010810,ENSG00000011454,ENSG00000012822,ENSG00000013374,ENSG00000014641,ENSG00000022267,ENSG00000022277,ENSG00000026025,ENSG00000028528,ENSG00000029363…
V1	TRUE	0.00143	669	1519	89	0.059	0.133	TF:M00981_4	tf	129	Factor: CREB, ATF; motif: NTGACGTNA; match class: 4	1	ENSG00000006125,ENSG00000047410,ENSG00000057663,ENSG00000063177,ENSG00000069248,ENSG00000074755,ENSG00000081377,ENSG00000083896,ENSG00000086102,ENSG00000087074,ENSG00000089693,ENSG00000090266,ENSG00000090565,ENSG00000095794,ENSG00000096401,ENSG00000099942,ENSG00000100364,ENSG00000100380,ENSG00000100811,ENSG00000101084,ENSG00000101654,ENSG00000104490,ENSG00000106305,ENSG00000108946,ENSG00000109046…
V1	TRUE	0.0436	197	1519	30	0.02	0.152	TF:M00920_3	tf	49	Factor: E2F; motif: NKCGCGCSAAAN; match class: 3	1	ENSG00000043143,ENSG00000101412,ENSG00000103495,ENSG00000104763,ENSG00000105058,ENSG00000109065,ENSG00000110025,ENSG00000110435,ENSG00000116161,ENSG00000116237,ENSG00000116584,ENSG00000117748,ENSG00000122565,ENSG00000122566,ENSG00000128050,ENSG00000131981,ENSG00000136238,ENSG00000136450,ENSG00000138674,ENSG00000140259,ENSG00000147854,ENSG00000158169,ENSG00000159086,ENSG00000168385,ENSG00000170296…
V1	TRUE	1.22e-26	8653	1519	972	0.64	0.112	TF:M00803_0	tf	124	Factor: E2F; motif: GGCGSG; match class: 0	1	ENSG00000001617,ENSG00000002834,ENSG00000003402,ENSG00000004399,ENSG00000004660,ENSG00000004779,ENSG00000004866,ENSG00000005812,ENSG00000006194,ENSG00000007237,ENSG00000008282,ENSG00000008294,ENSG00000009307,ENSG00000009335,ENSG00000010244,ENSG00000010322,ENSG00000010803,ENSG00000010810,ENSG00000011007,ENSG00000011052,ENSG00000012822,ENSG00000013374,ENSG00000013561,ENSG00000015676,ENSG00000017260…
V1	TRUE	0.0302	33	1519	9	0.006	0.273	TF:M00539_2	tf	131	Factor: Arnt; motif: NNNNNRTCACGTGAYNNNNN; match class: 2	1	ENSG00000015676,ENSG00000100311,ENSG00000118873,ENSG00000119711,ENSG00000123066,ENSG00000129351,ENSG00000154920,ENSG00000165699,ENSG00000204120
V1	TRUE	0.0387	1115	1519	127	0.084	0.114	TF:M00938_4	tf	121	Factor: E2F-1; motif: TTGGCGCGRAANNGNM; match class: 4	1	ENSG00000004660,ENSG00000008282,ENSG00000022267,ENSG00000023516,ENSG00000047410,ENSG00000065675,ENSG00000068793,ENSG00000073008,ENSG00000074755,ENSG00000075142,ENSG00000076864,ENSG00000077312,ENSG00000084234,ENSG00000088256,ENSG00000089094,ENSG00000092148,ENSG00000095794,ENSG00000097007,ENSG00000100225,ENSG00000100266,ENSG00000100364,ENSG00000100554,ENSG00000100811,ENSG00000101084,ENSG00000101199…
V1	TRUE	1.72e-14	6687	1519	743	0.489	0.111	TF:M00931_4	tf	159	Factor: Sp1; motif: GGGGCGGGGC; match class: 4	1	ENSG00000001617,ENSG00000002586,ENSG00000004399,ENSG00000004478,ENSG00000004660,ENSG00000005812,ENSG00000006638,ENSG00000007237,ENSG00000008018,ENSG00000008282,ENSG00000008294,ENSG00000009335,ENSG00000010322,ENSG00000010704,ENSG00000010803,ENSG00000010810,ENSG00000011454,ENSG00000012822,ENSG00000013374,ENSG00000014641,ENSG00000017260,ENSG00000022267,ENSG00000022277,ENSG00000023516,ENSG00000025796…
V1	TRUE	1.65e-12	8180	1519	867	0.571	0.106	TF:M00008_3	tf	176	Factor: Sp1; motif: GGGGCGGGGT; match class: 3	1	ENSG00000001617,ENSG00000002586,ENSG00000002834,ENSG00000004399,ENSG00000004478,ENSG00000004660,ENSG00000004779,ENSG00000005812,ENSG00000006194,ENSG00000006638,ENSG00000007237,ENSG00000008018,ENSG00000008282,ENSG00000008294,ENSG00000009335,ENSG00000010322,ENSG00000010704,ENSG00000010803,ENSG00000010810,ENSG00000011454,ENSG00000012822,ENSG00000013374,ENSG00000014641,ENSG00000017260,ENSG00000022267…
V1	TRUE	0.0134	518	1519	68	0.045	0.131	TF:M00513_4	tf	98	Factor: ATF3; motif: CBCTGACGTCANCS; match class: 4	1	ENSG00000006125,ENSG00000057663,ENSG00000063177,ENSG00000069248,ENSG00000074755,ENSG00000081377,ENSG00000083896,ENSG00000087074,ENSG00000090266,ENSG00000090565,ENSG00000095794,ENSG00000096401,ENSG00000100364,ENSG00000100380,ENSG00000100811,ENSG00000104490,ENSG00000106305,ENSG00000108946,ENSG00000109046,ENSG00000109339,ENSG00000110330,ENSG00000110921,ENSG00000115561,ENSG00000115762,ENSG00000120129…
V1	TRUE	0.02	379	1519	52	0.034	0.137	TF:M00178_4	tf	193	Factor: CREB; motif: NSTGACGTMANN; match class: 4	1	ENSG00000006125,ENSG00000057663,ENSG00000063177,ENSG00000074755,ENSG00000081377,ENSG00000083896,ENSG00000086102,ENSG00000087074,ENSG00000089693,ENSG00000090266,ENSG00000096401,ENSG00000099942,ENSG00000100380,ENSG00000100811,ENSG00000101654,ENSG00000109046,ENSG00000110921,ENSG00000115762,ENSG00000120129,ENSG00000125651,ENSG00000126883,ENSG00000128245,ENSG00000133026,ENSG00000133059,ENSG00000133639…
V1	TRUE	3.78e-21	8524	1519	939	0.618	0.11	TF:M00428_4	tf	108	Factor: E2F-1; motif: NKTSSCGC; match class: 4	1	ENSG00000001617,ENSG00000002586,ENSG00000003402,ENSG00000004399,ENSG00000004478,ENSG00000004660,ENSG00000004866,ENSG00000005812,ENSG00000006194,ENSG00000006468,ENSG00000007237,ENSG00000008282,ENSG00000008294,ENSG00000009307,ENSG00000009335,ENSG00000010244,ENSG00000010322,ENSG00000010803,ENSG00000010810,ENSG00000011007,ENSG00000011052,ENSG00000011422,ENSG00000011454,ENSG00000012822,ENSG00000013374…
V1	TRUE	2.52e-08	5238	1519	572	0.377	0.109	TF:M00695_0	tf	189	Factor: ETF; motif: GVGGMGG; match class: 0	1	ENSG00000001617,ENSG00000004399,ENSG00000004478,ENSG00000004660,ENSG00000006638,ENSG00000007237,ENSG00000008282,ENSG00000008294,ENSG00000009335,ENSG00000010322,ENSG00000010803,ENSG00000011007,ENSG00000011052,ENSG00000013374,ENSG00000014641,ENSG00000017260,ENSG00000023516,ENSG00000026025,ENSG00000029363,ENSG00000034152,ENSG00000036257,ENSG00000043093,ENSG00000043143,ENSG00000044446,ENSG00000048991…
V1	TRUE	0.05	3008	1519	309	0.203	0.103	TF:M00807_4	tf	142	Factor: Egr; motif: GTGGGSGCRRS; match class: 4	1	ENSG00000001617,ENSG00000002834,ENSG00000004399,ENSG00000004660,ENSG00000006638,ENSG00000007237,ENSG00000008294,ENSG00000010322,ENSG00000011052,ENSG00000012822,ENSG00000013374,ENSG00000022267,ENSG00000023516,ENSG00000026025,ENSG00000032742,ENSG00000033627,ENSG00000043093,ENSG00000043143,ENSG00000044446,ENSG00000049089,ENSG00000049245,ENSG00000055208,ENSG00000056661,ENSG00000058404,ENSG00000058600…
V1	TRUE	0.0376	1124	1519	128	0.084	0.114	TF:M00426_4	tf	52	Factor: E2F; motif: TTTSGCGS; match class: 4	1	ENSG00000004660,ENSG00000015171,ENSG00000042753,ENSG00000043143,ENSG00000047579,ENSG00000052841,ENSG00000063046,ENSG00000071127,ENSG00000071243,ENSG00000073009,ENSG00000074800,ENSG00000075413,ENSG00000077782,ENSG00000078668,ENSG00000082438,ENSG00000082805,ENSG00000083896,ENSG00000088256,ENSG00000092148,ENSG00000100106,ENSG00000100266,ENSG00000100364,ENSG00000100461,ENSG00000100568,ENSG00000100714…
V1	TRUE	0.00998	699	1519	88	0.058	0.126	TF:M00917_3	tf	56	Factor: CREB; motif: CNNTGACGTMA; match class: 3	1	ENSG00000006125,ENSG00000047410,ENSG00000057663,ENSG00000063177,ENSG00000069248,ENSG00000074755,ENSG00000081377,ENSG00000082805,ENSG00000083896,ENSG00000086102,ENSG00000087074,ENSG00000089693,ENSG00000090266,ENSG00000090565,ENSG00000095794,ENSG00000096401,ENSG00000100364,ENSG00000100380,ENSG00000100811,ENSG00000101084,ENSG00000101654,ENSG00000104490,ENSG00000106305,ENSG00000107372,ENSG00000108946…
V1	TRUE	0.0456	48	1519	11	0.007	0.229	TF:M00539_4	tf	19	Factor: Arnt; motif: NNNNNRTCACGTGAYNNNNN; match class: 4	1	ENSG00000015676,ENSG00000100311,ENSG00000118503,ENSG00000118873,ENSG00000119711,ENSG00000123066,ENSG00000129351,ENSG00000144566,ENSG00000154920,ENSG00000165699,ENSG00000204120
V1	TRUE	4.5e-16	6883	1519	769	0.506	0.112	TF:M00196_4	tf	116	Factor: Sp1; motif: NGGGGGCGGGGYN; match class: 4	1	ENSG00000001617,ENSG00000002586,ENSG00000004399,ENSG00000004478,ENSG00000004660,ENSG00000005812,ENSG00000006638,ENSG00000007237,ENSG00000008018,ENSG00000008282,ENSG00000008294,ENSG00000009335,ENSG00000010165,ENSG00000010322,ENSG00000010704,ENSG00000010803,ENSG00000010810,ENSG00000011007,ENSG00000011454,ENSG00000013374,ENSG00000014641,ENSG00000017260,ENSG00000022267,ENSG00000022277,ENSG00000023516…
V1	TRUE	0.0375	740	1519	89	0.059	0.12	TF:M00041_0	tf	144	Factor: ATF2:c-Jun; motif: TGACGTYA; match class: 0	1	ENSG00000006125,ENSG00000010165,ENSG00000022267,ENSG00000025796,ENSG00000057663,ENSG00000063177,ENSG00000069248,ENSG00000074755,ENSG00000081377,ENSG00000083896,ENSG00000086102,ENSG00000087074,ENSG00000089693,ENSG00000090266,ENSG00000090565,ENSG00000095794,ENSG00000096401,ENSG00000100364,ENSG00000100380,ENSG00000100811,ENSG00000101084,ENSG00000104490,ENSG00000106305,ENSG00000108946,ENSG00000109046…
V1	TRUE	5.72e-05	5746	1519	594	0.391	0.103	TF:M00189_4	tf	28	Factor: AP-2; motif: MKCCCSCNGGCG; match class: 4	1	ENSG00000001617,ENSG00000002586,ENSG00000004399,ENSG00000004660,ENSG00000005812,ENSG00000006194,ENSG00000006638,ENSG00000007237,ENSG00000008282,ENSG00000008294,ENSG00000010322,ENSG00000010803,ENSG00000011007,ENSG00000013561,ENSG00000015171,ENSG00000017260,ENSG00000022267,ENSG00000023516,ENSG00000026025,ENSG00000029363,ENSG00000031698,ENSG00000034152,ENSG00000034713,ENSG00000036257,ENSG00000037897…
V1	TRUE	2.91e-07	2626	1519	312	0.205	0.119	TF:M00793_1	tf	75	Factor: YY1; motif: GCCATNTTN; match class: 1	1	ENSG00000005812,ENSG00000006468,ENSG00000007237,ENSG00000009335,ENSG00000010165,ENSG00000010244,ENSG00000010322,ENSG00000010803,ENSG00000015285,ENSG00000015676,ENSG00000029363,ENSG00000033627,ENSG00000043143,ENSG00000047579,ENSG00000048991,ENSG00000051596,ENSG00000052841,ENSG00000055208,ENSG00000056661,ENSG00000057608,ENSG00000064666,ENSG00000066117,ENSG00000066777,ENSG00000067715,ENSG00000068903…
V1	TRUE	0.0236	595	1519	75	0.049	0.126	TF:M00514_4	tf	83	Factor: ATF4; motif: CVTGACGYMABG; match class: 4	1	ENSG00000006125,ENSG00000008294,ENSG00000033050,ENSG00000033627,ENSG00000057663,ENSG00000063177,ENSG00000068903,ENSG00000074755,ENSG00000075785,ENSG00000081377,ENSG00000083896,ENSG00000086102,ENSG00000087074,ENSG00000089693,ENSG00000090266,ENSG00000090565,ENSG00000096401,ENSG00000100353,ENSG00000100380,ENSG00000100811,ENSG00000105202,ENSG00000105220,ENSG00000107581,ENSG00000109046,ENSG00000115762…
V1	TRUE	0.00466	590	1519	78	0.051	0.132	TF:M00039_0	tf	192	Factor: CREB; motif: TGACGTMA; match class: 0	1	ENSG00000006125,ENSG00000057663,ENSG00000063177,ENSG00000069248,ENSG00000074755,ENSG00000081377,ENSG00000083896,ENSG00000086102,ENSG00000087074,ENSG00000089693,ENSG00000090266,ENSG00000090565,ENSG00000095794,ENSG00000096401,ENSG00000100364,ENSG00000100380,ENSG00000100811,ENSG00000101084,ENSG00000104490,ENSG00000106305,ENSG00000108946,ENSG00000109046,ENSG00000109339,ENSG00000110330,ENSG00000110921…
V1	TRUE	0.00345	1164	1519	139	0.092	0.119	TF:M00940_4	tf	158	Factor: E2F-1; motif: NTTTCGCGCS; match class: 4	1	ENSG00000009335,ENSG00000010244,ENSG00000013374,ENSG00000043143,ENSG00000044446,ENSG00000071243,ENSG00000077782,ENSG00000078668,ENSG00000081377,ENSG00000082438,ENSG00000082805,ENSG00000083896,ENSG00000088256,ENSG00000090060,ENSG00000090266,ENSG00000090316,ENSG00000092148,ENSG00000092841,ENSG00000100461,ENSG00000100714,ENSG00000101146,ENSG00000101224,ENSG00000101412,ENSG00000101654,ENSG00000103495…
V1	TRUE	1.23e-07	3267	1519	378	0.249	0.116	TF:M00431_4	tf	42	Factor: E2F-1; motif: TTTSGCGS; match class: 4	1	ENSG00000001617,ENSG00000003402,ENSG00000004478,ENSG00000006194,ENSG00000008294,ENSG00000009335,ENSG00000010244,ENSG00000010803,ENSG00000010810,ENSG00000011454,ENSG00000013374,ENSG00000015171,ENSG00000017260,ENSG00000022277,ENSG00000033800,ENSG00000037897,ENSG00000039123,ENSG00000043143,ENSG00000044446,ENSG00000049089,ENSG00000056097,ENSG00000057608,ENSG00000057663,ENSG00000058668,ENSG00000064651…
V1	TRUE	0.000588	8726	1519	854	0.562	0.098	TF:M00800_4	tf	22	Factor: AP-2; motif: GSCCSCRGGCNRNRNN; match class: 4	1	ENSG00000001617,ENSG00000002586,ENSG00000002834,ENSG00000003402,ENSG00000004399,ENSG00000004478,ENSG00000004660,ENSG00000005812,ENSG00000006194,ENSG00000006638,ENSG00000006715,ENSG00000007237,ENSG00000008282,ENSG00000008294,ENSG00000010165,ENSG00000010322,ENSG00000011007,ENSG00000011052,ENSG00000013561,ENSG00000014641,ENSG00000015285,ENSG00000015676,ENSG00000017260,ENSG00000023516,ENSG00000025800…
V1	TRUE	2.1e-05	11197	1519	1082	0.712	0.097	TF:M01100_2	tf	94	Factor: LRF; motif: VNNRMCCCC; match class: 2	1	ENSG00000001617,ENSG00000002586,ENSG00000002834,ENSG00000004399,ENSG00000004478,ENSG00000004660,ENSG00000004866,ENSG00000005812,ENSG00000006194,ENSG00000006468,ENSG00000006638,ENSG00000007237,ENSG00000008282,ENSG00000008294,ENSG00000010165,ENSG00000010322,ENSG00000010704,ENSG00000010803,ENSG00000010810,ENSG00000011007,ENSG00000011454,ENSG00000012124,ENSG00000012822,ENSG00000013374,ENSG00000017260…
V1	TRUE	0.0258	11684	1519	1095	0.721	0.094	TF:M00444_4	tf	34	Factor: VDR; motif: GGGKNARNRRGGWSA; match class: 4	1	ENSG00000001617,ENSG00000002586,ENSG00000002834,ENSG00000004399,ENSG00000004478,ENSG00000004660,ENSG00000004866,ENSG00000005812,ENSG00000006125,ENSG00000006194,ENSG00000006468,ENSG00000006530,ENSG00000006638,ENSG00000007237,ENSG00000008118,ENSG00000008294,ENSG00000009307,ENSG00000009335,ENSG00000010322,ENSG00000010704,ENSG00000010803,ENSG00000010810,ENSG00000011007,ENSG00000011052,ENSG00000011454…
V1	TRUE	0.00621	6810	1519	671	0.442	0.099	TF:M00915_4	tf	164	Factor: AP-2; motif: SNNNCCNCAGGCN; match class: 4	1	ENSG00000001617,ENSG00000002586,ENSG00000002834,ENSG00000004399,ENSG00000004478,ENSG00000004660,ENSG00000005812,ENSG00000006638,ENSG00000007237,ENSG00000008294,ENSG00000010322,ENSG00000010803,ENSG00000010810,ENSG00000011007,ENSG00000013374,ENSG00000013561,ENSG00000015171,ENSG00000015285,ENSG00000015676,ENSG00000017260,ENSG00000022267,ENSG00000023516,ENSG00000025772,ENSG00000025800,ENSG00000029363…
V1	TRUE	2.2e-05	2102	1519	248	0.163	0.118	TF:M00801_0	tf	171	Factor: CREB; motif: CGTCAN; match class: 0	1	ENSG00000006125,ENSG00000008294,ENSG00000010244,ENSG00000011454,ENSG00000012822,ENSG00000015285,ENSG00000015676,ENSG00000023734,ENSG00000025772,ENSG00000031698,ENSG00000037897,ENSG00000043143,ENSG00000047410,ENSG00000049860,ENSG00000055917,ENSG00000057663,ENSG00000064666,ENSG00000069248,ENSG00000070785,ENSG00000071242,ENSG00000071243,ENSG00000074755,ENSG00000075785,ENSG00000076242,ENSG00000077721…
