# Supplementary material for: Scope and limitations of yeast as a model organism for studying human tissue-specific pathways
Source: BMC Syst Biol. 2015 Dec 29;9:96. doi: 10.1186/s12918-015-0253-0 (PMC4696342; doi:10.1186/s12918-015-0253-0)
Supplement: Additional file 4 — HK Enrichment. Functional enrichment analysis of different subsets of HK genes. (ZIP 358 Kb) [file 12918_2015_253_MOESM4_ESM.zip › HK_genes_EM.txt]

term.id	term.name	p.value	FDR	Phenotype
REAC:74160	Gene Expression	7.51e-16	7.51e-16	1
REAC:168254	Influenza Infection	1.94e-12	1.94e-12	1
REAC:72203	Processing of Capped Intron-Containing Pre-mRNA	3.07e-10	3.07e-10	1
KEGG:05131	Shigellosis	3.89e-09	3.89e-09	1
GO:0009166	nucleotide catabolic process	7.37e-09	7.37e-09	1
GO:0017111	nucleoside-triphosphatase activity	1.15e-08	1.15e-08	1
GO:0015980	energy derivation by oxidation of organic compounds	1.26e-08	1.26e-08	1
GO:0031967	organelle envelope	3.54e-08	3.54e-08	1
KEGG:03013	RNA transport	1.16e-07	1.16e-07	1
REAC:72766	Translation	1.16e-07	1.16e-07	1
GO:0008137	NADH dehydrogenase (ubiquinone) activity	1.77e-07	1.77e-07	1
GO:0005747	mitochondrial respiratory chain complex I	1.86e-07	1.86e-07	1
GO:0035639	purine ribonucleoside triphosphate binding	1.88e-07	1.88e-07	1
KEGG:04910	Insulin signaling pathway	1.91e-07	1.91e-07	1
KEGG:04722	Neurotrophin signaling pathway	1.59e-06	1.59e-06	1
REAC:157279	3' -UTR-mediated translational regulation	2.1e-06	2.1e-06	1
KEGG:00190	Oxidative phosphorylation	2.45e-06	2.45e-06	1
KEGG:05100	Bacterial invasion of epithelial cells	4.51e-06	4.51e-06	1
KEGG:05012	Parkinson's disease	1.13e-05	1.13e-05	1
GO:0032606	type I interferon production	2.09e-05	2.09e-05	1
REAC:381150	Diabetes pathways	2.09e-05	2.09e-05	1
KEGG:05010	Alzheimer's disease	2.76e-05	2.76e-05	1
KEGG:05016	Huntington's disease	3e-05	3e-05	1
GO:0016051	carbohydrate biosynthetic process	3.02e-05	3.02e-05	1
KEGG:03010	Ribosome	4.15e-05	4.15e-05	1
GO:0006302	double-strand break repair	5.12e-05	5.12e-05	1
REAC:163217	NADH enters the respiratory chain at Complex I	6.32e-05	6.32e-05	1
KEGG:05215	Prostate cancer	0.00012	0.00012	1
REAC:166520	Signalling by NGF	0.000169	0.000169	1
KEGG:05220	Chronic myeloid leukemia	0.000172	0.000172	1
KEGG:05132	Salmonella infection	0.000178	0.000178	1
REAC:74231	Purine biosynthesis	0.000259	0.000259	1
KEGG:05169	Epstein-Barr virus infection	0.000314	0.000314	1
GO:0044769	ATPase activity, coupled to transmembrane movement of ions, rotational mechanism	0.000324	0.000324	1
KEGG:04120	Ubiquitin mediated proteolysis	0.000325	0.000325	1
KEGG:05211	Renal cell carcinoma	0.000331	0.000331	1
GO:0004674	protein serine/threonine kinase activity	0.000338	0.000338	1
KEGG:05162	Measles	0.000339	0.000339	1
REAC:109688	Cleavage of Growing Transcript in the Termination Region	0.000358	0.000358	1
REAC:162906	HIV Infection	0.000393	0.000393	1
KEGG:03040	Spliceosome	0.000469	0.000469	1
GO:0042776	mitochondrial ATP synthesis coupled proton transport	0.000526	0.000526	1
GO:0038093	Fc receptor signaling pathway	0.000533	0.000533	1
GO:0030117	membrane coat	0.000694	0.000694	1
GO:0048812	neuron projection morphogenesis	0.000712	0.000712	1
KEGG:03050	Proteasome	0.000795	0.000795	1
REAC:199991	Membrane Trafficking	0.00122	0.00122	1
KEGG:05200	Pathways in cancer	0.00131	0.00131	1
KEGG:05212	Pancreatic cancer	0.00132	0.00132	1
KEGG:04917	Prolactin signaling pathway	0.00139	0.00139	1
KEGG:05210	Colorectal cancer	0.00151	0.00151	1
KEGG:04066	HIF-1 signaling pathway	0.00158	0.00158	1
GO:0019882	antigen processing and presentation	0.00165	0.00165	1
KEGG:04662	B cell receptor signaling pathway	0.00203	0.00203	1
GO:0032469	endoplasmic reticulum calcium ion homeostasis	0.00258	0.00258	1
KEGG:05221	Acute myeloid leukemia	0.00316	0.00316	1
KEGG:04110	Cell cycle	0.0032	0.0032	1
REAC:195146	Dissociation of Rho GTP:GDP from GDI complex	0.00358	0.00358	1
REAC:194854	GDIs block activation of Rho GTPase:GDP	0.00358	0.00358	1
KEGG:05130	Pathogenic Escherichia coli infection	0.00395	0.00395	1
REAC:177929	Signaling by EGFR	0.0042	0.0042	1
GO:0034134	toll-like receptor 2 signaling pathway	0.00441	0.00441	1
KEGG:04810	Regulation of actin cytoskeleton	0.00451	0.00451	1
GO:0038096	Fc-gamma receptor signaling pathway involved in phagocytosis	0.00512	0.00512	1
REAC:111752	Reduction of cytosolic ribonucleoside 5'-diphosphates to deoxyribonucleoside 5'-diphosphates by ribonucleotide reductase and thioredoxin	0.00529	0.00529	1
KEGG:05120	Epithelial cell signaling in Helicobacter pylori infection	0.00654	0.00654	1
GO:0008565	protein transporter activity	0.00673	0.00673	1
GO:0035305	negative regulation of dephosphorylation	0.00679	0.00679	1
GO:2000466	negative regulation of glycogen (starch) synthase activity	0.00679	0.00679	1
KEGG:04062	Chemokine signaling pathway	0.00875	0.00875	1
KEGG:04664	Fc epsilon RI signaling pathway	0.0089	0.0089	1
KEGG:04721	Synaptic vesicle cycle	0.00916	0.00916	1
REAC:74751	Insulin receptor signalling cascade	0.00927	0.00927	1
GO:0032153	cell division site	0.00928	0.00928	1
KEGG:04141	Protein processing in endoplasmic reticulum	0.00965	0.00965	1
GO:0048188	Set1C/COMPASS complex	0.00989	0.00989	1
GO:0035258	steroid hormone receptor binding	0.0104	0.0104	1
GO:0030496	midbody	0.0106	0.0106	1
GO:0005798	Golgi-associated vesicle	0.0111	0.0111	1
GO:0048490	anterograde synaptic vesicle transport	0.013	0.013	1
KEGG:05110	Vibrio cholerae infection	0.0131	0.0131	1
KEGG:03440	Homologous recombination	0.0136	0.0136	1
KEGG:04310	Wnt signaling pathway	0.0157	0.0157	1
GO:0055070	copper ion homeostasis	0.0167	0.0167	1
KEGG:05203	Viral carcinogenesis	0.017	0.017	1
KEGG:04012	ErbB signaling pathway	0.017	0.017	1
KEGG:04010	MAPK signaling pathway	0.0171	0.0171	1
KEGG:05213	Endometrial cancer	0.0186	0.0186	1
KEGG:05160	Hepatitis C	0.019	0.019	1
KEGG:04914	Progesterone-mediated oocyte maturation	0.0194	0.0194	1
REAC:72231	Formation of the Cleavage and Polyadenylation Complex	0.02	0.02	1
KEGG:05214	Glioma	0.021	0.021	1
KEGG:05161	Hepatitis B	0.0228	0.0228	1
REAC:159101	Recruitment of TAP to the EJC	0.0236	0.0236	1
REAC:75096	Docking of the TAP:EJC Complex with the NPC	0.0236	0.0236	1
KEGG:04621	NOD-like receptor signaling pathway	0.0244	0.0244	1
GO:0051568	histone H3-K4 methylation	0.0245	0.0245	1
GO:0000784	nuclear chromosome, telomeric region	0.0245	0.0245	1
GO:0030306	ADP-ribosylation factor binding	0.0253	0.0253	1
GO:0070061	fructose binding	0.0253	0.0253	1
REAC:75097	Transport of the export-competent complex through the NPC	0.0253	0.0253	1
KEGG:04144	Endocytosis	0.0257	0.0257	1
KEGG:04666	Fc gamma R-mediated phagocytosis	0.0259	0.0259	1
GO:0090075	relaxation of muscle	0.0265	0.0265	1
GO:0031968	organelle outer membrane	0.028	0.028	1
GO:0010827	regulation of glucose transport	0.0296	0.0296	1
GO:0031252	cell leading edge	0.0296	0.0296	1
KEGG:03015	mRNA surveillance pathway	0.0298	0.0298	1
KEGG:04130	SNARE interactions in vesicular transport	0.0302	0.0302	1
GO:0042542	response to hydrogen peroxide	0.0305	0.0305	1
KEGG:04668	TNF signaling pathway	0.0308	0.0308	1
GO:0070688	MLL5-L complex	0.0325	0.0325	1
GO:0003724	RNA helicase activity	0.033	0.033	1
REAC:167044	Signalling to RAS	0.0336	0.0336	1
REAC:379716	Cytosolic tRNA aminoacylation	0.0336	0.0336	1
GO:0010212	response to ionizing radiation	0.034	0.034	1
REAC:194894	Rho GTPase:GTP activates downstream effectors	0.0358	0.0358	1
REAC:186763	Down-stream signal transduction	0.0359	0.0359	1
KEGG:04961	Endocrine and other factor-regulated calcium reabsorption	0.0368	0.0368	1
GO:0043982	histone H4-K8 acetylation	0.0377	0.0377	1
GO:0043981	histone H4-K5 acetylation	0.0377	0.0377	1
REAC:112436	Formation of elongin complex	0.0379	0.0379	1
GO:0042162	telomeric DNA binding	0.0398	0.0398	1
GO:0007568	aging	0.0426	0.0426	1
KEGG:04210	Apoptosis	0.0442	0.0442	1
REAC:75098	Release from the NPC and Disassembly of the mRNP	0.0447	0.0447	1
CORUM:178	Respiratory chain complex I (holoenzyme), mitochondrial	0.05	0.05	1
HP:0003128	Lactic acidosis	0.05	0.05	1
KEGG:04620	Toll-like receptor signaling pathway	0.05	0.05	1
