# Supplementary material for: Scope and limitations of yeast as a model organism for studying human tissue-specific pathways
Source: BMC Syst Biol. 2015 Dec 29;9:96. doi: 10.1186/s12918-015-0253-0 (PMC4696342; doi:10.1186/s12918-015-0253-0)
Supplement: Additional file 4 — HK Enrichment. Functional enrichment analysis of different subsets of HK genes. (ZIP 358 Kb) [file 12918_2015_253_MOESM4_ESM.zip › HK_Conserved_human_unfiltered.tsv]

query.number	significant	p.value	term.size	query.size	overlap.size	precision	recall	term.id	domain	subgraph.number	term.name	relative.depth	intersection
V1	TRUE	0.034	100	595	10	0.017	0.1	GO:0055076	BP	95	transition metal ion homeostasis	1	ENSG00000017260,ENSG00000033627,ENSG00000066926,ENSG00000100554,ENSG00000114573,ENSG00000136888,ENSG00000142168,ENSG00000143761,ENSG00000147416,ENSG00000155097
V1	TRUE	0.0184	92	595	10	0.017	0.109	GO:0046916	BP	95	cellular transition metal ion homeostasis	2	ENSG00000017260,ENSG00000033627,ENSG00000100554,ENSG00000114573,ENSG00000136888,ENSG00000142168,ENSG00000143761,ENSG00000147416,ENSG00000155097,ENSG00000185883
V1	TRUE	0.0404	71	595	8	0.013	0.113	GO:0006879	BP	95	cellular iron ion homeostasis	3	ENSG00000033627,ENSG00000100554,ENSG00000114573,ENSG00000136888,ENSG00000142168,ENSG00000147416,ENSG00000155097,ENSG00000185883
V1	TRUE	0.0123	2	595	2	0.003	1	GO:0005999	BP	57	xylulose biosynthetic process	1	ENSG00000163931,ENSG00000177156
V1	TRUE	0.036	3	595	2	0.003	0.667	GO:0035305	BP	98	negative regulation of dephosphorylation	1	ENSG00000108953,ENSG00000119383
V1	TRUE	0.0193	37	595	6	0.01	0.162	GO:0033143	BP	37	regulation of intracellular steroid hormone receptor signaling pathway	1	ENSG00000067560,ENSG00000078043,ENSG00000103275,ENSG00000111596,ENSG00000125107,ENSG00000144580
V1	TRUE	0.000745	21	595	6	0.01	0.286	GO:0033144	BP	37	negative regulation of intracellular steroid hormone receptor signaling pathway	1	ENSG00000067560,ENSG00000078043,ENSG00000111596,ENSG00000125107,ENSG00000144580,ENSG00000167085
V1	TRUE	0.0321	9	595	3	0.005	0.333	GO:0033147	BP	37	negative regulation of intracellular estrogen receptor signaling pathway	1	ENSG00000111596,ENSG00000125107,ENSG00000144580
V1	TRUE	0.0209	26	595	5	0.008	0.192	GO:0031529	BP	33	ruffle organization	1	ENSG00000068793,ENSG00000132376,ENSG00000133703,ENSG00000136238,ENSG00000140416
V1	TRUE	0.0124	59	595	8	0.013	0.136	GO:1901184	BP	10	regulation of ERBB signaling pathway	1	ENSG00000042753,ENSG00000102606,ENSG00000122705,ENSG00000127527,ENSG00000160691,ENSG00000161203,ENSG00000177885,ENSG00000183020
V1	TRUE	0.00607	41	595	7	0.012	0.171	GO:1901185	BP	10	negative regulation of ERBB signaling pathway	2	ENSG00000042753,ENSG00000102606,ENSG00000122705,ENSG00000127527,ENSG00000161203,ENSG00000177885,ENSG00000183020
V1	TRUE	0.011	58	595	8	0.013	0.138	GO:0042058	BP	10	regulation of epidermal growth factor receptor signaling pathway	2	ENSG00000042753,ENSG00000102606,ENSG00000122705,ENSG00000127527,ENSG00000160691,ENSG00000161203,ENSG00000177885,ENSG00000183020
V1	TRUE	0.00607	41	595	7	0.012	0.171	GO:0042059	BP	10	negative regulation of epidermal growth factor receptor signaling pathway	3	ENSG00000042753,ENSG00000102606,ENSG00000122705,ENSG00000127527,ENSG00000161203,ENSG00000177885,ENSG00000183020
V1	TRUE	0.0222	214	595	17	0.029	0.079	GO:0009615	BP	133	response to virus	1	ENSG00000013503,ENSG00000042753,ENSG00000058600,ENSG00000073009,ENSG00000074800,ENSG00000105323,ENSG00000105939,ENSG00000106588,ENSG00000115758,ENSG00000121966,ENSG00000125651,ENSG00000126581,ENSG00000133112,ENSG00000136238,ENSG00000138032,ENSG00000143761,ENSG00000161203
V1	TRUE	0.00179	9	595	4	0.007	0.444	GO:0043248	BP	12	proteasome assembly	1	ENSG00000108671,ENSG00000128789,ENSG00000130706,ENSG00000183527
V1	TRUE	0.0353	422	595	27	0.045	0.064	GO:0006325	BP	136	chromatin organization	1	ENSG00000066117,ENSG00000071243,ENSG00000080503,ENSG00000082014,ENSG00000087206,ENSG00000089094,ENSG00000092201,ENSG00000108773,ENSG00000109111,ENSG00000128908,ENSG00000129691,ENSG00000132604,ENSG00000143033,ENSG00000145391,ENSG00000147162,ENSG00000148229,ENSG00000149311,ENSG00000156650,ENSG00000158019,ENSG00000160633,ENSG00000162227,ENSG00000162961,ENSG00000163159,ENSG00000166337,ENSG00000167085…
V1	TRUE	0.036	3	595	2	0.003	0.667	GO:0009263	BP	88	deoxyribonucleotide biosynthetic process	1	ENSG00000167325,ENSG00000171848
V1	TRUE	1.49e-14	832	595	80	0.134	0.096	GO:0051704	BP	25	multi-organism process	1	ENSG00000013503,ENSG00000025800,ENSG00000033627,ENSG00000042753,ENSG00000049860,ENSG00000057663,ENSG00000058600,ENSG00000063177,ENSG00000065427,ENSG00000065883,ENSG00000067560,ENSG00000073009,ENSG00000074800,ENSG00000075711,ENSG00000079246,ENSG00000082898,ENSG00000083312,ENSG00000083845,ENSG00000086102,ENSG00000086598,ENSG00000089009,ENSG00000090339,ENSG00000092201,ENSG00000093010,ENSG00000100387…
V1	TRUE	3.83e-22	501	595	71	0.119	0.142	GO:0044419	BP	25	interspecies interaction between organisms	2	ENSG00000033627,ENSG00000042753,ENSG00000063177,ENSG00000065427,ENSG00000065883,ENSG00000067560,ENSG00000073009,ENSG00000075711,ENSG00000079246,ENSG00000082898,ENSG00000083312,ENSG00000083845,ENSG00000086102,ENSG00000089009,ENSG00000090339,ENSG00000092201,ENSG00000100387,ENSG00000100554,ENSG00000100906,ENSG00000101146,ENSG00000101654,ENSG00000103275,ENSG00000105939,ENSG00000106588,ENSG00000108671…
V1	TRUE	3.83e-22	501	595	71	0.119	0.142	GO:0044403	BP	25	symbiosis, encompassing mutualism through parasitism	3	ENSG00000033627,ENSG00000042753,ENSG00000063177,ENSG00000065427,ENSG00000065883,ENSG00000067560,ENSG00000073009,ENSG00000075711,ENSG00000079246,ENSG00000082898,ENSG00000083312,ENSG00000083845,ENSG00000086102,ENSG00000089009,ENSG00000090339,ENSG00000092201,ENSG00000100387,ENSG00000100554,ENSG00000100906,ENSG00000101146,ENSG00000101654,ENSG00000103275,ENSG00000105939,ENSG00000106588,ENSG00000108671…
V1	TRUE	2.52e-19	450	595	63	0.106	0.14	GO:0016032	BP	25	viral process	4	ENSG00000042753,ENSG00000063177,ENSG00000065427,ENSG00000065883,ENSG00000067560,ENSG00000073009,ENSG00000075711,ENSG00000079246,ENSG00000082898,ENSG00000083312,ENSG00000083845,ENSG00000086102,ENSG00000089009,ENSG00000090339,ENSG00000092201,ENSG00000100387,ENSG00000100906,ENSG00000101146,ENSG00000101654,ENSG00000103275,ENSG00000105939,ENSG00000106588,ENSG00000108671,ENSG00000108773,ENSG00000108953…
V1	TRUE	3.55e-12	288	595	40	0.067	0.139	GO:0019058	BP	25	viral infectious cycle	5	ENSG00000063177,ENSG00000082898,ENSG00000083845,ENSG00000089009,ENSG00000092201,ENSG00000105939,ENSG00000114391,ENSG00000115561,ENSG00000116251,ENSG00000125651,ENSG00000131469,ENSG00000132376,ENSG00000136942,ENSG00000137154,ENSG00000138326,ENSG00000142534,ENSG00000142676,ENSG00000145592,ENSG00000149273,ENSG00000149806,ENSG00000154582,ENSG00000156482,ENSG00000161016,ENSG00000166441,ENSG00000168002…
V1	TRUE	0.0176	107	595	11	0.018	0.103	GO:0051701	BP	25	interaction with host	3	ENSG00000033627,ENSG00000065427,ENSG00000065883,ENSG00000067560,ENSG00000073009,ENSG00000075711,ENSG00000083312,ENSG00000086102,ENSG00000090339,ENSG00000100387,ENSG00000100554
V1	TRUE	0.00558	241	595	20	0.034	0.083	GO:0043900	BP	25	regulation of multi-organism process	2	ENSG00000042753,ENSG00000092201,ENSG00000105939,ENSG00000125651,ENSG00000132376,ENSG00000136238,ENSG00000138032,ENSG00000143761,ENSG00000154582,ENSG00000161203,ENSG00000166710,ENSG00000168002,ENSG00000177700,ENSG00000182287,ENSG00000183020,ENSG00000185187,ENSG00000185885,ENSG00000196235,ENSG00000197111,ENSG00000213246
V1	TRUE	0.00156	123	595	14	0.024	0.114	GO:0051340	BP	25	regulation of ligase activity	1	ENSG00000089053,ENSG00000106588,ENSG00000108671,ENSG00000115233,ENSG00000117399,ENSG00000129084,ENSG00000136930,ENSG00000154473,ENSG00000161057,ENSG00000163636,ENSG00000175166,ENSG00000185627,ENSG00000196510,ENSG00000197170
V1	TRUE	0.000729	3221	595	156	0.262	0.048	GO:0051179	BP	25	localization	1	ENSG00000004399,ENSG00000006715,ENSG00000008294,ENSG00000011052,ENSG00000015285,ENSG00000017260,ENSG00000022267,ENSG00000025800,ENSG00000028528,ENSG00000033050,ENSG00000033627,ENSG00000036257,ENSG00000042753,ENSG00000049860,ENSG00000057608,ENSG00000057663,ENSG00000060762,ENSG00000063177,ENSG00000064419,ENSG00000064666,ENSG00000066777,ENSG00000067560,ENSG00000069329,ENSG00000069849,ENSG00000071127…
V1	TRUE	4.69e-09	1257	595	90	0.151	0.072	GO:0033036	BP	25	macromolecule localization	2	ENSG00000006715,ENSG00000025800,ENSG00000028528,ENSG00000033627,ENSG00000042753,ENSG00000049860,ENSG00000057608,ENSG00000057663,ENSG00000063177,ENSG00000064419,ENSG00000066777,ENSG00000067560,ENSG00000069329,ENSG00000075711,ENSG00000082898,ENSG00000083312,ENSG00000083845,ENSG00000086598,ENSG00000089009,ENSG00000090989,ENSG00000100083,ENSG00000100151,ENSG00000100554,ENSG00000100568,ENSG00000100906…
V1	TRUE	2.02e-10	1051	595	83	0.139	0.079	GO:0008104	BP	25	protein localization	3	ENSG00000006715,ENSG00000025800,ENSG00000028528,ENSG00000033627,ENSG00000042753,ENSG00000057608,ENSG00000057663,ENSG00000063177,ENSG00000064419,ENSG00000066777,ENSG00000067560,ENSG00000069329,ENSG00000075711,ENSG00000082898,ENSG00000083312,ENSG00000083845,ENSG00000086598,ENSG00000089009,ENSG00000090989,ENSG00000100083,ENSG00000100151,ENSG00000100554,ENSG00000100568,ENSG00000100906,ENSG00000101199…
V1	TRUE	2.31e-16	1726	595	133	0.224	0.077	GO:0051641	BP	25	cellular localization	2	ENSG00000006715,ENSG00000008294,ENSG00000015285,ENSG00000017260,ENSG00000025800,ENSG00000028528,ENSG00000036257,ENSG00000042753,ENSG00000057663,ENSG00000060762,ENSG00000063177,ENSG00000064419,ENSG00000066777,ENSG00000067560,ENSG00000069329,ENSG00000071127,ENSG00000075711,ENSG00000076242,ENSG00000082898,ENSG00000083312,ENSG00000083845,ENSG00000086598,ENSG00000089009,ENSG00000090565,ENSG00000090989…
V1	TRUE	6.19e-05	160	595	19	0.032	0.119	GO:0051640	BP	25	organelle localization	3	ENSG00000036257,ENSG00000076242,ENSG00000086598,ENSG00000101199,ENSG00000115648,ENSG00000116688,ENSG00000126858,ENSG00000127022,ENSG00000129083,ENSG00000132842,ENSG00000138095,ENSG00000138674,ENSG00000143761,ENSG00000157823,ENSG00000168036,ENSG00000170348,ENSG00000181789,ENSG00000184432,ENSG00000184840
V1	TRUE	0.0211	16	595	4	0.007	0.25	GO:0051646	BP	25	mitochondrion localization	4	ENSG00000116688,ENSG00000126858,ENSG00000138095,ENSG00000196296
V1	TRUE	4.21e-05	102	595	15	0.025	0.147	GO:0051648	BP	25	vesicle localization	4	ENSG00000036257,ENSG00000086598,ENSG00000101199,ENSG00000115648,ENSG00000127022,ENSG00000129083,ENSG00000132842,ENSG00000138674,ENSG00000143761,ENSG00000157823,ENSG00000168036,ENSG00000170348,ENSG00000181789,ENSG00000184432,ENSG00000184840
V1	TRUE	1.64e-11	805	595	72	0.121	0.089	GO:0070727	BP	25	cellular macromolecule localization	3	ENSG00000006715,ENSG00000025800,ENSG00000028528,ENSG00000042753,ENSG00000063177,ENSG00000064419,ENSG00000067560,ENSG00000075711,ENSG00000082898,ENSG00000083312,ENSG00000083845,ENSG00000086598,ENSG00000089009,ENSG00000100083,ENSG00000100151,ENSG00000100554,ENSG00000100568,ENSG00000100906,ENSG00000102178,ENSG00000102898,ENSG00000104142,ENSG00000108953,ENSG00000110711,ENSG00000111450,ENSG00000114391…
V1	TRUE	1.37e-11	802	595	72	0.121	0.09	GO:0034613	BP	25	cellular protein localization	4	ENSG00000006715,ENSG00000025800,ENSG00000028528,ENSG00000042753,ENSG00000063177,ENSG00000064419,ENSG00000067560,ENSG00000075711,ENSG00000082898,ENSG00000083312,ENSG00000083845,ENSG00000086598,ENSG00000089009,ENSG00000100083,ENSG00000100151,ENSG00000100554,ENSG00000100568,ENSG00000100906,ENSG00000102178,ENSG00000102898,ENSG00000104142,ENSG00000108953,ENSG00000110711,ENSG00000111450,ENSG00000114391…
V1	TRUE	3.82e-10	501	595	51	0.086	0.102	GO:0033365	BP	25	protein localization to organelle	5	ENSG00000025800,ENSG00000063177,ENSG00000064419,ENSG00000067560,ENSG00000082898,ENSG00000083312,ENSG00000083845,ENSG00000089009,ENSG00000100554,ENSG00000100906,ENSG00000102178,ENSG00000108953,ENSG00000110711,ENSG00000114391,ENSG00000116251,ENSG00000116688,ENSG00000117289,ENSG00000117408,ENSG00000118705,ENSG00000119950,ENSG00000131469,ENSG00000132604,ENSG00000132842,ENSG00000136942,ENSG00000137154…
V1	TRUE	4.68e-15	141	595	31	0.052	0.22	GO:0070972	BP	25	protein localization to endoplasmic reticulum	6	ENSG00000063177,ENSG00000083845,ENSG00000089009,ENSG00000114391,ENSG00000116251,ENSG00000118705,ENSG00000131469,ENSG00000136942,ENSG00000137154,ENSG00000138326,ENSG00000140319,ENSG00000142534,ENSG00000142676,ENSG00000145592,ENSG00000149273,ENSG00000149806,ENSG00000153037,ENSG00000156482,ENSG00000161016,ENSG00000166441,ENSG00000171858,ENSG00000172809,ENSG00000174748,ENSG00000177600,ENSG00000177954…
V1	TRUE	3.52e-09	6926	595	327	0.55	0.047	GO:0008152	BP	25	metabolic process	1	ENSG00000004779,ENSG00000006530,ENSG00000008294,ENSG00000009335,ENSG00000010818,ENSG00000011052,ENSG00000013503,ENSG00000014641,ENSG00000022840,ENSG00000025800,ENSG00000028528,ENSG00000031698,ENSG00000033800,ENSG00000036257,ENSG00000037897,ENSG00000044446,ENSG00000049860,ENSG00000051108,ENSG00000055917,ENSG00000057663,ENSG00000058600,ENSG00000060762,ENSG00000061794,ENSG00000063177,ENSG00000063438…
V1	TRUE	5.47e-07	6151	595	288	0.484	0.047	GO:0044238	BP	25	primary metabolic process	2	ENSG00000004779,ENSG00000006530,ENSG00000008294,ENSG00000009335,ENSG00000010818,ENSG00000011052,ENSG00000013503,ENSG00000014641,ENSG00000022840,ENSG00000025800,ENSG00000028528,ENSG00000031698,ENSG00000033800,ENSG00000036257,ENSG00000037897,ENSG00000044446,ENSG00000049860,ENSG00000051108,ENSG00000055917,ENSG00000057663,ENSG00000058600,ENSG00000063177,ENSG00000063438,ENSG00000065427,ENSG00000065883…
V1	TRUE	1.98e-07	6386	595	299	0.503	0.047	GO:0071704	BP	25	organic substance metabolic process	2	ENSG00000004779,ENSG00000006530,ENSG00000008294,ENSG00000009335,ENSG00000010818,ENSG00000011052,ENSG00000013503,ENSG00000014641,ENSG00000022840,ENSG00000025800,ENSG00000028528,ENSG00000031698,ENSG00000033800,ENSG00000036257,ENSG00000037897,ENSG00000044446,ENSG00000049860,ENSG00000051108,ENSG00000055917,ENSG00000057663,ENSG00000058600,ENSG00000060762,ENSG00000061794,ENSG00000063177,ENSG00000063438…
V1	TRUE	4.07e-11	3798	595	212	0.356	0.056	GO:1901360	BP	25	organic cyclic compound metabolic process	3	ENSG00000010818,ENSG00000011052,ENSG00000013503,ENSG00000014641,ENSG00000022840,ENSG00000025800,ENSG00000031698,ENSG00000033800,ENSG00000037897,ENSG00000049860,ENSG00000051108,ENSG00000058600,ENSG00000063177,ENSG00000063438,ENSG00000065427,ENSG00000065883,ENSG00000066117,ENSG00000066136,ENSG00000066777,ENSG00000066926,ENSG00000067560,ENSG00000070756,ENSG00000071243,ENSG00000073009,ENSG00000074800…
V1	TRUE	5.86e-08	5099	595	252	0.424	0.049	GO:0043170	BP	25	macromolecule metabolic process	3	ENSG00000004779,ENSG00000008294,ENSG00000009335,ENSG00000010818,ENSG00000011052,ENSG00000013503,ENSG00000022840,ENSG00000025800,ENSG00000028528,ENSG00000031698,ENSG00000033800,ENSG00000036257,ENSG00000037897,ENSG00000044446,ENSG00000049860,ENSG00000051108,ENSG00000055917,ENSG00000057663,ENSG00000058600,ENSG00000063177,ENSG00000063438,ENSG00000064666,ENSG00000065427,ENSG00000065883,ENSG00000066117…
V1	TRUE	0.0317	2914	595	133	0.224	0.046	GO:0060255	BP	25	regulation of macromolecule metabolic process	4	ENSG00000008294,ENSG00000010818,ENSG00000011052,ENSG00000022840,ENSG00000025800,ENSG00000028528,ENSG00000033800,ENSG00000049860,ENSG00000051108,ENSG00000055917,ENSG00000057663,ENSG00000063438,ENSG00000064666,ENSG00000065883,ENSG00000066117,ENSG00000066136,ENSG00000066777,ENSG00000066926,ENSG00000067560,ENSG00000070756,ENSG00000071243,ENSG00000073009,ENSG00000074800,ENSG00000075711,ENSG00000076242…
V1	TRUE	0.031	1168	595	61	0.103	0.052	GO:0010605	BP	25	negative regulation of macromolecule metabolic process	4	ENSG00000011052,ENSG00000033800,ENSG00000057663,ENSG00000063438,ENSG00000070756,ENSG00000074800,ENSG00000076242,ENSG00000079246,ENSG00000080503,ENSG00000082898,ENSG00000085063,ENSG00000086102,ENSG00000087206,ENSG00000089053,ENSG00000089094,ENSG00000103275,ENSG00000104408,ENSG00000105568,ENSG00000106588,ENSG00000108671,ENSG00000108953,ENSG00000109971,ENSG00000111596,ENSG00000111640,ENSG00000114302…
V1	TRUE	1.68e-12	2902	595	178	0.299	0.061	GO:0010467	BP	25	gene expression	4	ENSG00000010818,ENSG00000011052,ENSG00000013503,ENSG00000022840,ENSG00000025800,ENSG00000031698,ENSG00000033800,ENSG00000037897,ENSG00000049860,ENSG00000055917,ENSG00000058600,ENSG00000063177,ENSG00000063438,ENSG00000064666,ENSG00000065427,ENSG00000065883,ENSG00000066117,ENSG00000066136,ENSG00000066926,ENSG00000067560,ENSG00000070756,ENSG00000071243,ENSG00000073009,ENSG00000074800,ENSG00000076242…
V1	TRUE	7.36e-14	198	595	35	0.059	0.177	GO:0019080	BP	25	viral genome expression	5	ENSG00000063177,ENSG00000083845,ENSG00000089009,ENSG00000092201,ENSG00000114391,ENSG00000116251,ENSG00000125651,ENSG00000131469,ENSG00000132376,ENSG00000136942,ENSG00000137154,ENSG00000138326,ENSG00000142534,ENSG00000142676,ENSG00000145592,ENSG00000149273,ENSG00000149806,ENSG00000154582,ENSG00000156482,ENSG00000161016,ENSG00000166441,ENSG00000168002,ENSG00000171858,ENSG00000172809,ENSG00000174748…
V1	TRUE	0.000398	3062	595	151	0.254	0.049	GO:0019538	BP	25	protein metabolic process	4	ENSG00000004779,ENSG00000008294,ENSG00000009335,ENSG00000028528,ENSG00000031698,ENSG00000033800,ENSG00000036257,ENSG00000044446,ENSG00000049860,ENSG00000051108,ENSG00000055917,ENSG00000057663,ENSG00000063177,ENSG00000063438,ENSG00000065427,ENSG00000065883,ENSG00000066136,ENSG00000066777,ENSG00000066926,ENSG00000067560,ENSG00000070756,ENSG00000071243,ENSG00000072135,ENSG00000073009,ENSG00000075711…
V1	TRUE	0.0069	536	595	35	0.059	0.065	GO:1901657	BP	25	glycosyl compound metabolic process	3	ENSG00000011052,ENSG00000066777,ENSG00000076242,ENSG00000086598,ENSG00000099624,ENSG00000100151,ENSG00000100591,ENSG00000100664,ENSG00000101199,ENSG00000101444,ENSG00000102606,ENSG00000106069,ENSG00000109756,ENSG00000110955,ENSG00000114573,ENSG00000116459,ENSG00000119383,ENSG00000119684,ENSG00000128908,ENSG00000133703,ENSG00000134571,ENSG00000138069,ENSG00000140416,ENSG00000142168,ENSG00000143398…
V1	TRUE	0.00715	964	595	55	0.092	0.057	GO:0019637	BP	25	organophosphate metabolic process	3	ENSG00000011052,ENSG00000014641,ENSG00000049860,ENSG00000065427,ENSG00000066777,ENSG00000076043,ENSG00000076242,ENSG00000079459,ENSG00000086598,ENSG00000099624,ENSG00000100151,ENSG00000100591,ENSG00000100605,ENSG00000100664,ENSG00000101199,ENSG00000101365,ENSG00000102125,ENSG00000102606,ENSG00000106069,ENSG00000106105,ENSG00000109756,ENSG00000110921,ENSG00000110955,ENSG00000112164,ENSG00000114573…
V1	TRUE	1.45e-05	3391	595	172	0.289	0.051	GO:0009058	BP	25	biosynthetic process	2	ENSG00000004779,ENSG00000006530,ENSG00000010818,ENSG00000011052,ENSG00000013503,ENSG00000014641,ENSG00000022840,ENSG00000025800,ENSG00000031698,ENSG00000033800,ENSG00000049860,ENSG00000055917,ENSG00000058600,ENSG00000061794,ENSG00000063177,ENSG00000063438,ENSG00000065427,ENSG00000065883,ENSG00000066117,ENSG00000066136,ENSG00000066777,ENSG00000066926,ENSG00000067560,ENSG00000070756,ENSG00000071243…
V1	TRUE	1.07e-05	3351	595	171	0.287	0.051	GO:1901576	BP	25	organic substance biosynthetic process	3	ENSG00000004779,ENSG00000006530,ENSG00000010818,ENSG00000011052,ENSG00000013503,ENSG00000014641,ENSG00000022840,ENSG00000025800,ENSG00000031698,ENSG00000033800,ENSG00000049860,ENSG00000055917,ENSG00000058600,ENSG00000061794,ENSG00000063177,ENSG00000063438,ENSG00000065427,ENSG00000065883,ENSG00000066117,ENSG00000066136,ENSG00000066777,ENSG00000066926,ENSG00000067560,ENSG00000070756,ENSG00000071243…
V1	TRUE	6.07e-05	2249	595	121	0.203	0.054	GO:1901362	BP	25	organic cyclic compound biosynthetic process	4	ENSG00000010818,ENSG00000011052,ENSG00000013503,ENSG00000022840,ENSG00000025800,ENSG00000031698,ENSG00000033800,ENSG00000049860,ENSG00000058600,ENSG00000063177,ENSG00000063438,ENSG00000065427,ENSG00000065883,ENSG00000066117,ENSG00000066136,ENSG00000066926,ENSG00000067560,ENSG00000071243,ENSG00000073009,ENSG00000074800,ENSG00000078043,ENSG00000079246,ENSG00000079459,ENSG00000080503,ENSG00000082014…
V1	TRUE	4.29e-05	2678	595	140	0.235	0.052	GO:0009059	BP	25	macromolecule biosynthetic process	4	ENSG00000010818,ENSG00000011052,ENSG00000013503,ENSG00000022840,ENSG00000025800,ENSG00000031698,ENSG00000033800,ENSG00000049860,ENSG00000055917,ENSG00000058600,ENSG00000063177,ENSG00000063438,ENSG00000065427,ENSG00000065883,ENSG00000066117,ENSG00000066136,ENSG00000066777,ENSG00000066926,ENSG00000067560,ENSG00000070756,ENSG00000071243,ENSG00000073009,ENSG00000074800,ENSG00000078043,ENSG00000079246…
V1	TRUE	0.0271	113	595	11	0.018	0.097	GO:0016051	BP	25	carbohydrate biosynthetic process	4	ENSG00000014641,ENSG00000074800,ENSG00000079739,ENSG00000102144,ENSG00000111640,ENSG00000132376,ENSG00000146701,ENSG00000151348,ENSG00000163931,ENSG00000169764,ENSG00000177156
V1	TRUE	0.00355	133	595	14	0.024	0.105	GO:0032259	BP	25	methylation	2	ENSG00000037897,ENSG00000093010,ENSG00000100151,ENSG00000101444,ENSG00000101654,ENSG00000116237,ENSG00000129691,ENSG00000143033,ENSG00000145391,ENSG00000147162,ENSG00000162961,ENSG00000165819,ENSG00000168906,ENSG00000198730
V1	TRUE	4.13e-11	4159	595	227	0.382	0.055	GO:0006807	BP	25	nitrogen compound metabolic process	2	ENSG00000006530,ENSG00000010818,ENSG00000011052,ENSG00000013503,ENSG00000014641,ENSG00000022840,ENSG00000025800,ENSG00000031698,ENSG00000033800,ENSG00000037897,ENSG00000049860,ENSG00000051108,ENSG00000058600,ENSG00000061794,ENSG00000063177,ENSG00000063438,ENSG00000065427,ENSG00000065883,ENSG00000066117,ENSG00000066136,ENSG00000066777,ENSG00000066926,ENSG00000067560,ENSG00000070756,ENSG00000071243…
V1	TRUE	2.63e-14	1769	595	130	0.218	0.073	GO:0009056	BP	25	catabolic process	2	ENSG00000009335,ENSG00000028528,ENSG00000033800,ENSG00000036257,ENSG00000044446,ENSG00000049860,ENSG00000051108,ENSG00000057663,ENSG00000063177,ENSG00000066777,ENSG00000070756,ENSG00000074800,ENSG00000076242,ENSG00000079739,ENSG00000082898,ENSG00000083845,ENSG00000086598,ENSG00000089009,ENSG00000089053,ENSG00000091140,ENSG00000093010,ENSG00000099624,ENSG00000100083,ENSG00000100151,ENSG00000100225…
V1	TRUE	1.95e-15	1595	595	124	0.208	0.078	GO:1901575	BP	25	organic substance catabolic process	3	ENSG00000009335,ENSG00000028528,ENSG00000033800,ENSG00000036257,ENSG00000044446,ENSG00000049860,ENSG00000051108,ENSG00000063177,ENSG00000066777,ENSG00000070756,ENSG00000074800,ENSG00000076242,ENSG00000079739,ENSG00000082898,ENSG00000083845,ENSG00000086598,ENSG00000089009,ENSG00000089053,ENSG00000091140,ENSG00000093010,ENSG00000099624,ENSG00000100083,ENSG00000100151,ENSG00000100225,ENSG00000100387…
V1	TRUE	4.31e-14	831	595	79	0.133	0.095	GO:0009057	BP	25	macromolecule catabolic process	4	ENSG00000009335,ENSG00000028528,ENSG00000033800,ENSG00000036257,ENSG00000044446,ENSG00000049860,ENSG00000051108,ENSG00000063177,ENSG00000070756,ENSG00000076242,ENSG00000079739,ENSG00000082898,ENSG00000083845,ENSG00000089009,ENSG00000089053,ENSG00000100083,ENSG00000100225,ENSG00000100387,ENSG00000101557,ENSG00000103275,ENSG00000104408,ENSG00000105568,ENSG00000105939,ENSG00000106588,ENSG00000108671…
V1	TRUE	0.00567	430	595	30	0.05	0.07	GO:0030163	BP	25	protein catabolic process	5	ENSG00000009335,ENSG00000028528,ENSG00000033800,ENSG00000036257,ENSG00000051108,ENSG00000082898,ENSG00000089053,ENSG00000100083,ENSG00000100225,ENSG00000100387,ENSG00000101557,ENSG00000103275,ENSG00000106588,ENSG00000108671,ENSG00000110344,ENSG00000115233,ENSG00000117399,ENSG00000119912,ENSG00000121067,ENSG00000125447,ENSG00000129084,ENSG00000129559,ENSG00000130939,ENSG00000136758,ENSG00000136930…
V1	TRUE	0.00124	431	595	32	0.054	0.074	GO:1901658	BP	25	glycosyl compound catabolic process	4	ENSG00000066777,ENSG00000076242,ENSG00000086598,ENSG00000099624,ENSG00000100151,ENSG00000100664,ENSG00000101199,ENSG00000101444,ENSG00000102606,ENSG00000106069,ENSG00000109756,ENSG00000110955,ENSG00000116459,ENSG00000119383,ENSG00000119684,ENSG00000128908,ENSG00000133703,ENSG00000138069,ENSG00000142168,ENSG00000143398,ENSG00000143761,ENSG00000144566,ENSG00000152234,ENSG00000161057,ENSG00000163636…
V1	TRUE	2.84e-13	843	595	78	0.131	0.093	GO:1901361	BP	25	organic cyclic compound catabolic process	4	ENSG00000063177,ENSG00000066777,ENSG00000070756,ENSG00000076242,ENSG00000083845,ENSG00000086598,ENSG00000089009,ENSG00000093010,ENSG00000099624,ENSG00000100151,ENSG00000100591,ENSG00000100664,ENSG00000101199,ENSG00000101444,ENSG00000102606,ENSG00000104408,ENSG00000105568,ENSG00000105939,ENSG00000106069,ENSG00000109756,ENSG00000110955,ENSG00000111596,ENSG00000114391,ENSG00000116251,ENSG00000116459…
V1	TRUE	0.000253	489	595	37	0.062	0.076	GO:0046434	BP	25	organophosphate catabolic process	4	ENSG00000066777,ENSG00000076242,ENSG00000086598,ENSG00000099624,ENSG00000100151,ENSG00000100591,ENSG00000100664,ENSG00000101199,ENSG00000102606,ENSG00000106069,ENSG00000109756,ENSG00000110955,ENSG00000116459,ENSG00000119383,ENSG00000119684,ENSG00000128908,ENSG00000132376,ENSG00000133703,ENSG00000134571,ENSG00000138069,ENSG00000140416,ENSG00000142168,ENSG00000143398,ENSG00000143761,ENSG00000144566…
V1	TRUE	1.22e-09	3359	595	188	0.316	0.056	GO:0071840	BP	25	cellular component organization or biogenesis	1	ENSG00000004399,ENSG00000008294,ENSG00000011052,ENSG00000015285,ENSG00000017260,ENSG00000022267,ENSG00000033627,ENSG00000033800,ENSG00000036257,ENSG00000042753,ENSG00000049860,ENSG00000055917,ENSG00000057663,ENSG00000063177,ENSG00000064666,ENSG00000065883,ENSG00000066117,ENSG00000066777,ENSG00000066926,ENSG00000067560,ENSG00000068793,ENSG00000071243,ENSG00000074800,ENSG00000075711,ENSG00000076242…
V1	TRUE	0.0219	1405	595	72	0.121	0.051	GO:0044085	BP	25	cellular component biogenesis	2	ENSG00000004399,ENSG00000008294,ENSG00000015285,ENSG00000033800,ENSG00000036257,ENSG00000042753,ENSG00000055917,ENSG00000057663,ENSG00000066777,ENSG00000066926,ENSG00000067560,ENSG00000068793,ENSG00000075711,ENSG00000076242,ENSG00000077549,ENSG00000084623,ENSG00000086598,ENSG00000089159,ENSG00000092208,ENSG00000100138,ENSG00000100554,ENSG00000102125,ENSG00000102606,ENSG00000104408,ENSG00000104872…
V1	TRUE	4.5e-07	194	595	25	0.042	0.129	GO:0022613	BP	25	ribonucleoprotein complex biogenesis	3	ENSG00000055917,ENSG00000084623,ENSG00000092208,ENSG00000100138,ENSG00000104408,ENSG00000104872,ENSG00000105171,ENSG00000105202,ENSG00000105618,ENSG00000106263,ENSG00000107581,ENSG00000108651,ENSG00000111596,ENSG00000111641,ENSG00000117133,ENSG00000124562,ENSG00000125107,ENSG00000125743,ENSG00000125835,ENSG00000136271,ENSG00000137154,ENSG00000138326,ENSG00000138442,ENSG00000139343,ENSG00000141759
V1	TRUE	0.00124	92	595	12	0.02	0.13	GO:0042254	BP	25	ribosome biogenesis	4	ENSG00000100138,ENSG00000105171,ENSG00000105202,ENSG00000108651,ENSG00000111641,ENSG00000117133,ENSG00000136271,ENSG00000137154,ENSG00000138326,ENSG00000138442,ENSG00000142676,ENSG00000145912
V1	TRUE	0.0412	19	595	4	0.007	0.211	GO:0042274	BP	25	ribosomal small subunit biogenesis	4	ENSG00000137154,ENSG00000138326,ENSG00000171858,ENSG00000172809
V1	TRUE	0.0163	15	595	4	0.007	0.267	GO:0042273	BP	25	ribosomal large subunit biogenesis	4	ENSG00000138442,ENSG00000142676,ENSG00000172809,ENSG00000188846
V1	TRUE	5.04e-09	3320	595	184	0.309	0.055	GO:0016043	BP	25	cellular component organization	2	ENSG00000004399,ENSG00000008294,ENSG00000011052,ENSG00000015285,ENSG00000017260,ENSG00000022267,ENSG00000033627,ENSG00000033800,ENSG00000036257,ENSG00000042753,ENSG00000049860,ENSG00000055917,ENSG00000057663,ENSG00000063177,ENSG00000064666,ENSG00000065883,ENSG00000066117,ENSG00000066777,ENSG00000066926,ENSG00000067560,ENSG00000068793,ENSG00000071243,ENSG00000074800,ENSG00000075711,ENSG00000076242…
V1	TRUE	1.11e-08	1120	595	82	0.138	0.073	GO:0043933	BP	25	macromolecular complex subunit organization	3	ENSG00000008294,ENSG00000015285,ENSG00000033800,ENSG00000036257,ENSG00000042753,ENSG00000055917,ENSG00000063177,ENSG00000066117,ENSG00000066777,ENSG00000066926,ENSG00000067560,ENSG00000075711,ENSG00000076242,ENSG00000077549,ENSG00000082014,ENSG00000083845,ENSG00000084623,ENSG00000086598,ENSG00000089009,ENSG00000089159,ENSG00000092201,ENSG00000092208,ENSG00000102125,ENSG00000104408,ENSG00000104872…
V1	TRUE	0.000725	129	595	15	0.025	0.116	GO:0071826	BP	25	ribonucleoprotein complex subunit organization	4	ENSG00000055917,ENSG00000084623,ENSG00000092208,ENSG00000104408,ENSG00000104872,ENSG00000105618,ENSG00000106263,ENSG00000107581,ENSG00000111596,ENSG00000124562,ENSG00000125107,ENSG00000125743,ENSG00000125835,ENSG00000137154,ENSG00000139343
V1	TRUE	2.71e-06	862	595	62	0.104	0.072	GO:0071822	BP	25	protein complex subunit organization	4	ENSG00000008294,ENSG00000015285,ENSG00000036257,ENSG00000042753,ENSG00000063177,ENSG00000066777,ENSG00000067560,ENSG00000075711,ENSG00000076242,ENSG00000077549,ENSG00000083845,ENSG00000086598,ENSG00000089009,ENSG00000089159,ENSG00000102125,ENSG00000105568,ENSG00000108671,ENSG00000111581,ENSG00000114391,ENSG00000115935,ENSG00000116251,ENSG00000117394,ENSG00000119383,ENSG00000119912,ENSG00000122176…
V1	TRUE	0.0234	837	595	47	0.079	0.056	GO:0065003	BP	25	macromolecular complex assembly	4	ENSG00000008294,ENSG00000015285,ENSG00000033800,ENSG00000036257,ENSG00000042753,ENSG00000055917,ENSG00000066777,ENSG00000066926,ENSG00000067560,ENSG00000075711,ENSG00000076242,ENSG00000077549,ENSG00000084623,ENSG00000086598,ENSG00000089159,ENSG00000092208,ENSG00000102125,ENSG00000104408,ENSG00000104872,ENSG00000105568,ENSG00000105618,ENSG00000106263,ENSG00000107581,ENSG00000108671,ENSG00000111581…
V1	TRUE	0.00104	465	595	34	0.057	0.073	GO:0034622	BP	25	cellular macromolecular complex assembly	5	ENSG00000015285,ENSG00000033800,ENSG00000042753,ENSG00000055917,ENSG00000066777,ENSG00000067560,ENSG00000075711,ENSG00000076242,ENSG00000077549,ENSG00000084623,ENSG00000086598,ENSG00000089159,ENSG00000092208,ENSG00000102125,ENSG00000104408,ENSG00000104872,ENSG00000105618,ENSG00000106263,ENSG00000107581,ENSG00000108671,ENSG00000111581,ENSG00000111596,ENSG00000117748,ENSG00000122176,ENSG00000124562…
V1	TRUE	0.000378	122	595	15	0.025	0.123	GO:0022618	BP	25	ribonucleoprotein complex assembly	6	ENSG00000055917,ENSG00000084623,ENSG00000092208,ENSG00000104408,ENSG00000104872,ENSG00000105618,ENSG00000106263,ENSG00000107581,ENSG00000111596,ENSG00000124562,ENSG00000125107,ENSG00000125743,ENSG00000125835,ENSG00000137154,ENSG00000139343
V1	TRUE	3.14e-05	410	595	35	0.059	0.085	GO:0022411	BP	25	cellular component disassembly	3	ENSG00000063177,ENSG00000066117,ENSG00000077549,ENSG00000082014,ENSG00000083845,ENSG00000089009,ENSG00000092201,ENSG00000101146,ENSG00000111581,ENSG00000114391,ENSG00000116251,ENSG00000125868,ENSG00000131469,ENSG00000132541,ENSG00000136942,ENSG00000137154,ENSG00000138326,ENSG00000142168,ENSG00000142534,ENSG00000142676,ENSG00000145592,ENSG00000149273,ENSG00000149806,ENSG00000156482,ENSG00000161016…
V1	TRUE	2.74e-11	191	595	31	0.052	0.162	GO:0032984	BP	25	macromolecular complex disassembly	4	ENSG00000063177,ENSG00000066117,ENSG00000077549,ENSG00000082014,ENSG00000083845,ENSG00000089009,ENSG00000092201,ENSG00000114391,ENSG00000116251,ENSG00000125868,ENSG00000131469,ENSG00000132541,ENSG00000136942,ENSG00000137154,ENSG00000138326,ENSG00000142534,ENSG00000142676,ENSG00000145592,ENSG00000149273,ENSG00000149806,ENSG00000156482,ENSG00000161016,ENSG00000166441,ENSG00000171858,ENSG00000172809…
V1	TRUE	1.41e-10	167	595	28	0.047	0.168	GO:0043241	BP	25	protein complex disassembly	5	ENSG00000063177,ENSG00000077549,ENSG00000083845,ENSG00000089009,ENSG00000114391,ENSG00000116251,ENSG00000125868,ENSG00000131469,ENSG00000132541,ENSG00000136942,ENSG00000137154,ENSG00000138326,ENSG00000142534,ENSG00000142676,ENSG00000145592,ENSG00000149273,ENSG00000149806,ENSG00000156482,ENSG00000161016,ENSG00000166441,ENSG00000171858,ENSG00000172809,ENSG00000174748,ENSG00000177600,ENSG00000177954…
V1	TRUE	2.17e-11	155	595	28	0.047	0.181	GO:0043624	BP	25	cellular protein complex disassembly	6	ENSG00000063177,ENSG00000077549,ENSG00000083845,ENSG00000089009,ENSG00000114391,ENSG00000116251,ENSG00000125868,ENSG00000131469,ENSG00000132541,ENSG00000136942,ENSG00000137154,ENSG00000138326,ENSG00000142534,ENSG00000142676,ENSG00000145592,ENSG00000149273,ENSG00000149806,ENSG00000156482,ENSG00000161016,ENSG00000166441,ENSG00000171858,ENSG00000172809,ENSG00000174748,ENSG00000177600,ENSG00000177954…
V1	TRUE	5.47e-08	475	595	45	0.076	0.095	GO:0061024	BP	25	membrane organization	3	ENSG00000036257,ENSG00000042753,ENSG00000066777,ENSG00000075711,ENSG00000086598,ENSG00000090989,ENSG00000100151,ENSG00000100568,ENSG00000101146,ENSG00000101199,ENSG00000102125,ENSG00000102178,ENSG00000105568,ENSG00000108433,ENSG00000108953,ENSG00000109971,ENSG00000111581,ENSG00000115561,ENSG00000116688,ENSG00000121966,ENSG00000122705,ENSG00000126858,ENSG00000129083,ENSG00000131558,ENSG00000132376…
V1	TRUE	4.21e-08	471	595	45	0.076	0.096	GO:0016044	BP	25	cellular membrane organization	4	ENSG00000036257,ENSG00000042753,ENSG00000066777,ENSG00000075711,ENSG00000086598,ENSG00000090989,ENSG00000100151,ENSG00000100568,ENSG00000101146,ENSG00000101199,ENSG00000102125,ENSG00000102178,ENSG00000105568,ENSG00000108433,ENSG00000108953,ENSG00000109971,ENSG00000111581,ENSG00000115561,ENSG00000116688,ENSG00000121966,ENSG00000122705,ENSG00000126858,ENSG00000129083,ENSG00000131558,ENSG00000132376…
V1	TRUE	2.15e-06	1796	595	107	0.18	0.06	GO:0006996	BP	25	organelle organization	3	ENSG00000015285,ENSG00000017260,ENSG00000033627,ENSG00000036257,ENSG00000042753,ENSG00000049860,ENSG00000055917,ENSG00000057663,ENSG00000064666,ENSG00000065883,ENSG00000066117,ENSG00000066777,ENSG00000067560,ENSG00000071243,ENSG00000075711,ENSG00000076242,ENSG00000077549,ENSG00000079246,ENSG00000080503,ENSG00000082014,ENSG00000082898,ENSG00000086598,ENSG00000087206,ENSG00000089053,ENSG00000089094…
V1	TRUE	3.66e-07	82	595	16	0.027	0.195	GO:0016050	BP	25	vesicle organization	4	ENSG00000036257,ENSG00000042753,ENSG00000086598,ENSG00000101199,ENSG00000129083,ENSG00000132842,ENSG00000134243,ENSG00000135823,ENSG00000138674,ENSG00000143761,ENSG00000167461,ENSG00000170310,ENSG00000170348,ENSG00000181789,ENSG00000182718,ENSG00000184432
V1	TRUE	0.0255	52	595	7	0.012	0.135	GO:0090382	BP	25	phagosome maturation	4	ENSG00000033627,ENSG00000100554,ENSG00000114573,ENSG00000136888,ENSG00000147416,ENSG00000155097,ENSG00000185883
V1	TRUE	1.9e-05	8945	595	382	0.642	0.043	GO:0009987	BP	25	cellular process	1	ENSG00000004399,ENSG00000004779,ENSG00000006530,ENSG00000006715,ENSG00000008282,ENSG00000008294,ENSG00000009335,ENSG00000010818,ENSG00000011052,ENSG00000013503,ENSG00000014641,ENSG00000015285,ENSG00000017260,ENSG00000022267,ENSG00000022840,ENSG00000025800,ENSG00000028528,ENSG00000031698,ENSG00000033627,ENSG00000033800,ENSG00000036257,ENSG00000037897,ENSG00000042753,ENSG00000044446,ENSG00000049860…
V1	TRUE	4.35e-11	6318	595	312	0.524	0.049	GO:0044237	BP	25	cellular metabolic process	2	ENSG00000004779,ENSG00000006530,ENSG00000008294,ENSG00000009335,ENSG00000010818,ENSG00000011052,ENSG00000013503,ENSG00000014641,ENSG00000022840,ENSG00000025800,ENSG00000031698,ENSG00000033800,ENSG00000036257,ENSG00000037897,ENSG00000044446,ENSG00000049860,ENSG00000051108,ENSG00000055917,ENSG00000057663,ENSG00000058600,ENSG00000060762,ENSG00000061794,ENSG00000063177,ENSG00000063438,ENSG00000065427…
V1	TRUE	1.36e-10	4698	595	247	0.415	0.053	GO:0044260	BP	25	cellular macromolecule metabolic process	3	ENSG00000004779,ENSG00000008294,ENSG00000009335,ENSG00000010818,ENSG00000011052,ENSG00000013503,ENSG00000022840,ENSG00000025800,ENSG00000031698,ENSG00000033800,ENSG00000036257,ENSG00000037897,ENSG00000044446,ENSG00000049860,ENSG00000051108,ENSG00000055917,ENSG00000057663,ENSG00000058600,ENSG00000063177,ENSG00000063438,ENSG00000065427,ENSG00000065883,ENSG00000066117,ENSG00000066136,ENSG00000066777…
V1	TRUE	0.043	120	595	11	0.018	0.092	GO:0043414	BP	25	macromolecule methylation	4	ENSG00000037897,ENSG00000100151,ENSG00000101654,ENSG00000116237,ENSG00000129691,ENSG00000143033,ENSG00000145391,ENSG00000147162,ENSG00000162961,ENSG00000165819,ENSG00000198730
V1	TRUE	1.58e-06	2714	595	148	0.249	0.055	GO:0044267	BP	25	cellular protein metabolic process	4	ENSG00000004779,ENSG00000008294,ENSG00000009335,ENSG00000031698,ENSG00000033800,ENSG00000036257,ENSG00000044446,ENSG00000049860,ENSG00000051108,ENSG00000055917,ENSG00000057663,ENSG00000063177,ENSG00000063438,ENSG00000065427,ENSG00000065883,ENSG00000066136,ENSG00000066777,ENSG00000066926,ENSG00000067560,ENSG00000070756,ENSG00000071243,ENSG00000072135,ENSG00000073009,ENSG00000075711,ENSG00000078043…
V1	TRUE	3.26e-16	1540	595	123	0.207	0.08	GO:0044248	BP	25	cellular catabolic process	3	ENSG00000009335,ENSG00000033800,ENSG00000036257,ENSG00000049860,ENSG00000051108,ENSG00000057663,ENSG00000063177,ENSG00000066777,ENSG00000070756,ENSG00000076242,ENSG00000083845,ENSG00000086598,ENSG00000089009,ENSG00000089053,ENSG00000091140,ENSG00000093010,ENSG00000099624,ENSG00000100151,ENSG00000100225,ENSG00000100387,ENSG00000100591,ENSG00000100664,ENSG00000101199,ENSG00000101444,ENSG00000101557…
V1	TRUE	1.36e-16	688	595	75	0.126	0.109	GO:0044265	BP	25	cellular macromolecule catabolic process	4	ENSG00000009335,ENSG00000033800,ENSG00000036257,ENSG00000051108,ENSG00000063177,ENSG00000070756,ENSG00000076242,ENSG00000083845,ENSG00000089009,ENSG00000089053,ENSG00000100225,ENSG00000100387,ENSG00000101557,ENSG00000103275,ENSG00000104408,ENSG00000105568,ENSG00000105939,ENSG00000106588,ENSG00000108671,ENSG00000110344,ENSG00000111596,ENSG00000114391,ENSG00000115233,ENSG00000116251,ENSG00000117399…
V1	TRUE	0.000197	338	595	29	0.049	0.086	GO:0043632	BP	25	modification-dependent macromolecule catabolic process	5	ENSG00000009335,ENSG00000033800,ENSG00000036257,ENSG00000051108,ENSG00000089053,ENSG00000100225,ENSG00000100387,ENSG00000101557,ENSG00000103275,ENSG00000106588,ENSG00000108671,ENSG00000110344,ENSG00000115233,ENSG00000117399,ENSG00000121067,ENSG00000129084,ENSG00000129559,ENSG00000130939,ENSG00000136930,ENSG00000147854,ENSG00000154473,ENSG00000154582,ENSG00000161057,ENSG00000162191,ENSG00000162298…
V1	TRUE	0.000113	363	595	31	0.052	0.085	GO:0044257	BP	25	cellular protein catabolic process	5	ENSG00000009335,ENSG00000033800,ENSG00000036257,ENSG00000051108,ENSG00000089053,ENSG00000100225,ENSG00000100387,ENSG00000101557,ENSG00000103275,ENSG00000106588,ENSG00000108671,ENSG00000110344,ENSG00000115233,ENSG00000117399,ENSG00000119912,ENSG00000121067,ENSG00000129084,ENSG00000129559,ENSG00000130939,ENSG00000136758,ENSG00000136930,ENSG00000147854,ENSG00000154473,ENSG00000154582,ENSG00000161057…
V1	TRUE	4.55e-05	347	595	31	0.052	0.089	GO:0051603	BP	25	proteolysis involved in cellular protein catabolic process	6	ENSG00000009335,ENSG00000033800,ENSG00000036257,ENSG00000051108,ENSG00000089053,ENSG00000100225,ENSG00000100387,ENSG00000101557,ENSG00000103275,ENSG00000106588,ENSG00000108671,ENSG00000110344,ENSG00000115233,ENSG00000117399,ENSG00000119912,ENSG00000121067,ENSG00000129084,ENSG00000129559,ENSG00000130939,ENSG00000136758,ENSG00000136930,ENSG00000147854,ENSG00000154473,ENSG00000154582,ENSG00000161057…
V1	TRUE	0.000122	262	595	25	0.042	0.095	GO:0010498	BP	25	proteasomal protein catabolic process	7	ENSG00000033800,ENSG00000036257,ENSG00000089053,ENSG00000100387,ENSG00000101557,ENSG00000103275,ENSG00000106588,ENSG00000108671,ENSG00000115233,ENSG00000117399,ENSG00000121067,ENSG00000129084,ENSG00000136930,ENSG00000154473,ENSG00000161057,ENSG00000162191,ENSG00000162298,ENSG00000163636,ENSG00000166598,ENSG00000175166,ENSG00000185627,ENSG00000196510,ENSG00000197111,ENSG00000197170,ENSG00000204463
V1	TRUE	0.000158	334	595	29	0.049	0.087	GO:0019941	BP	25	modification-dependent protein catabolic process	7	ENSG00000009335,ENSG00000033800,ENSG00000036257,ENSG00000051108,ENSG00000089053,ENSG00000100225,ENSG00000100387,ENSG00000101557,ENSG00000103275,ENSG00000106588,ENSG00000108671,ENSG00000110344,ENSG00000115233,ENSG00000117399,ENSG00000121067,ENSG00000129084,ENSG00000129559,ENSG00000130939,ENSG00000136930,ENSG00000147854,ENSG00000154473,ENSG00000154582,ENSG00000161057,ENSG00000162191,ENSG00000162298…
V1	TRUE	0.000141	332	595	29	0.049	0.087	GO:0006511	BP	25	ubiquitin-dependent protein catabolic process	8	ENSG00000009335,ENSG00000033800,ENSG00000036257,ENSG00000051108,ENSG00000089053,ENSG00000100225,ENSG00000100387,ENSG00000101557,ENSG00000103275,ENSG00000106588,ENSG00000108671,ENSG00000110344,ENSG00000115233,ENSG00000117399,ENSG00000121067,ENSG00000129084,ENSG00000129559,ENSG00000130939,ENSG00000136930,ENSG00000147854,ENSG00000154473,ENSG00000154582,ENSG00000161057,ENSG00000162191,ENSG00000162298…
V1	TRUE	0.000164	250	595	24	0.04	0.096	GO:0043161	BP	25	proteasomal ubiquitin-dependent protein catabolic process	9	ENSG00000033800,ENSG00000036257,ENSG00000089053,ENSG00000100387,ENSG00000103275,ENSG00000106588,ENSG00000108671,ENSG00000115233,ENSG00000117399,ENSG00000121067,ENSG00000129084,ENSG00000136930,ENSG00000154473,ENSG00000161057,ENSG00000162191,ENSG00000162298,ENSG00000163636,ENSG00000166598,ENSG00000175166,ENSG00000185627,ENSG00000196510,ENSG00000197111,ENSG00000197170,ENSG00000204463
V1	TRUE	0.000174	101	595	14	0.024	0.139	GO:0031145	BP	25	anaphase-promoting complex-dependent proteasomal ubiquitin-dependent protein catabolic process	10	ENSG00000089053,ENSG00000106588,ENSG00000108671,ENSG00000115233,ENSG00000117399,ENSG00000129084,ENSG00000136930,ENSG00000154473,ENSG00000161057,ENSG00000163636,ENSG00000175166,ENSG00000185627,ENSG00000196510,ENSG00000197170
V1	TRUE	7.09e-13	3654	595	212	0.356	0.058	GO:0046483	BP	25	heterocycle metabolic process	3	ENSG00000010818,ENSG00000011052,ENSG00000013503,ENSG00000014641,ENSG00000022840,ENSG00000025800,ENSG00000031698,ENSG00000033800,ENSG00000037897,ENSG00000049860,ENSG00000051108,ENSG00000058600,ENSG00000063177,ENSG00000063438,ENSG00000065427,ENSG00000065883,ENSG00000066117,ENSG00000066136,ENSG00000066777,ENSG00000066926,ENSG00000067560,ENSG00000070756,ENSG00000071243,ENSG00000073009,ENSG00000074800…
V1	TRUE	2.36e-14	822	595	79	0.133	0.096	GO:0046700	BP	25	heterocycle catabolic process	4	ENSG00000063177,ENSG00000066777,ENSG00000070756,ENSG00000076242,ENSG00000083845,ENSG00000086598,ENSG00000089009,ENSG00000099624,ENSG00000100151,ENSG00000100591,ENSG00000100664,ENSG00000101199,ENSG00000101444,ENSG00000102606,ENSG00000104408,ENSG00000105568,ENSG00000105939,ENSG00000106069,ENSG00000109756,ENSG00000110955,ENSG00000111596,ENSG00000114391,ENSG00000116251,ENSG00000116459,ENSG00000117748…
V1	TRUE	1.05e-12	3644	595	211	0.355	0.058	GO:0006725	BP	25	cellular aromatic compound metabolic process	3	ENSG00000010818,ENSG00000011052,ENSG00000013503,ENSG00000014641,ENSG00000022840,ENSG00000025800,ENSG00000031698,ENSG00000033800,ENSG00000037897,ENSG00000049860,ENSG00000051108,ENSG00000058600,ENSG00000063177,ENSG00000063438,ENSG00000065427,ENSG00000065883,ENSG00000066117,ENSG00000066136,ENSG00000066777,ENSG00000066926,ENSG00000067560,ENSG00000070756,ENSG00000071243,ENSG00000073009,ENSG00000074800…
V1	TRUE	7.28e-14	822	595	78	0.131	0.095	GO:0019439	BP	25	aromatic compound catabolic process	4	ENSG00000063177,ENSG00000066777,ENSG00000070756,ENSG00000076242,ENSG00000083845,ENSG00000086598,ENSG00000089009,ENSG00000093010,ENSG00000099624,ENSG00000100151,ENSG00000100591,ENSG00000100664,ENSG00000101199,ENSG00000101444,ENSG00000102606,ENSG00000104408,ENSG00000105568,ENSG00000105939,ENSG00000106069,ENSG00000109756,ENSG00000110955,ENSG00000111596,ENSG00000114391,ENSG00000116251,ENSG00000116459…
V1	TRUE	2.22e-07	381	595	38	0.064	0.1	GO:0006091	BP	25	generation of precursor metabolites and energy	3	ENSG00000004779,ENSG00000014641,ENSG00000044446,ENSG00000066926,ENSG00000074800,ENSG00000079739,ENSG00000091140,ENSG00000091483,ENSG00000099624,ENSG00000101365,ENSG00000102125,ENSG00000102144,ENSG00000110955,ENSG00000111640,ENSG00000112164,ENSG00000114302,ENSG00000116459,ENSG00000117394,ENSG00000119421,ENSG00000130414,ENSG00000131495,ENSG00000131828,ENSG00000132376,ENSG00000135940,ENSG00000136521…
V1	TRUE	3.81e-05	77	595	13	0.022	0.169	GO:0006119	BP	25	oxidative phosphorylation	4	ENSG00000004779,ENSG00000091140,ENSG00000099624,ENSG00000102125,ENSG00000119421,ENSG00000130414,ENSG00000131495,ENSG00000136521,ENSG00000139180,ENSG00000147684,ENSG00000165629,ENSG00000167186,ENSG00000167985
V1	TRUE	5.03e-06	3265	595	169	0.284	0.052	GO:0044249	BP	25	cellular biosynthetic process	3	ENSG00000004779,ENSG00000006530,ENSG00000010818,ENSG00000011052,ENSG00000013503,ENSG00000022840,ENSG00000025800,ENSG00000031698,ENSG00000033800,ENSG00000049860,ENSG00000055917,ENSG00000058600,ENSG00000061794,ENSG00000063177,ENSG00000063438,ENSG00000065427,ENSG00000065883,ENSG00000066117,ENSG00000066136,ENSG00000066777,ENSG00000066926,ENSG00000067560,ENSG00000070756,ENSG00000071243,ENSG00000073009…
V1	TRUE	2.62e-05	2165	595	119	0.2	0.055	GO:0018130	BP	25	heterocycle biosynthetic process	4	ENSG00000010818,ENSG00000011052,ENSG00000013503,ENSG00000022840,ENSG00000025800,ENSG00000031698,ENSG00000033800,ENSG00000049860,ENSG00000058600,ENSG00000063177,ENSG00000063438,ENSG00000065427,ENSG00000065883,ENSG00000066117,ENSG00000066136,ENSG00000066926,ENSG00000067560,ENSG00000071243,ENSG00000073009,ENSG00000074800,ENSG00000078043,ENSG00000079246,ENSG00000080503,ENSG00000082014,ENSG00000082898…
V1	TRUE	2.62e-05	2165	595	119	0.2	0.055	GO:0019438	BP	25	aromatic compound biosynthetic process	4	ENSG00000010818,ENSG00000011052,ENSG00000013503,ENSG00000022840,ENSG00000025800,ENSG00000031698,ENSG00000033800,ENSG00000049860,ENSG00000058600,ENSG00000063177,ENSG00000063438,ENSG00000065427,ENSG00000065883,ENSG00000066117,ENSG00000066136,ENSG00000066926,ENSG00000067560,ENSG00000071243,ENSG00000073009,ENSG00000074800,ENSG00000078043,ENSG00000079246,ENSG00000080503,ENSG00000082014,ENSG00000082898…
V1	TRUE	1.21e-05	2571	595	138	0.232	0.054	GO:0034645	BP	25	cellular macromolecule biosynthetic process	4	ENSG00000010818,ENSG00000011052,ENSG00000013503,ENSG00000022840,ENSG00000025800,ENSG00000031698,ENSG00000033800,ENSG00000049860,ENSG00000055917,ENSG00000058600,ENSG00000063177,ENSG00000063438,ENSG00000065427,ENSG00000065883,ENSG00000066117,ENSG00000066136,ENSG00000066777,ENSG00000066926,ENSG00000067560,ENSG00000070756,ENSG00000071243,ENSG00000073009,ENSG00000074800,ENSG00000078043,ENSG00000079246…
V1	TRUE	2.36e-12	366	595	46	0.077	0.126	GO:0006412	BP	25	translation	5	ENSG00000031698,ENSG00000055917,ENSG00000063177,ENSG00000065427,ENSG00000066926,ENSG00000067560,ENSG00000070756,ENSG00000079277,ENSG00000083845,ENSG00000084623,ENSG00000089009,ENSG00000090861,ENSG00000100664,ENSG00000104408,ENSG00000106105,ENSG00000106263,ENSG00000107581,ENSG00000110619,ENSG00000111596,ENSG00000111640,ENSG00000112339,ENSG00000114391,ENSG00000114784,ENSG00000116001,ENSG00000116251…
V1	TRUE	3.58e-15	112	595	28	0.047	0.25	GO:0006415	BP	25	translational termination	6	ENSG00000063177,ENSG00000083845,ENSG00000089009,ENSG00000114391,ENSG00000116251,ENSG00000131469,ENSG00000132541,ENSG00000136942,ENSG00000137154,ENSG00000138326,ENSG00000142534,ENSG00000142676,ENSG00000145592,ENSG00000149273,ENSG00000149806,ENSG00000156482,ENSG00000161016,ENSG00000166441,ENSG00000171858,ENSG00000172809,ENSG00000174748,ENSG00000177600,ENSG00000177954,ENSG00000184779,ENSG00000186468…
V1	TRUE	1.76e-13	129	595	28	0.047	0.217	GO:0006414	BP	25	translational elongation	5	ENSG00000063177,ENSG00000083845,ENSG00000089009,ENSG00000114391,ENSG00000116251,ENSG00000131469,ENSG00000136942,ENSG00000137154,ENSG00000138326,ENSG00000142534,ENSG00000142676,ENSG00000145592,ENSG00000149273,ENSG00000149806,ENSG00000156482,ENSG00000161016,ENSG00000166441,ENSG00000167658,ENSG00000171858,ENSG00000172809,ENSG00000174748,ENSG00000177600,ENSG00000177954,ENSG00000184779,ENSG00000186468…
V1	TRUE	1.16e-13	3899	595	225	0.378	0.058	GO:0034641	BP	25	cellular nitrogen compound metabolic process	3	ENSG00000010818,ENSG00000011052,ENSG00000013503,ENSG00000014641,ENSG00000022840,ENSG00000025800,ENSG00000031698,ENSG00000033800,ENSG00000037897,ENSG00000049860,ENSG00000051108,ENSG00000058600,ENSG00000061794,ENSG00000063177,ENSG00000063438,ENSG00000065427,ENSG00000065883,ENSG00000066117,ENSG00000066136,ENSG00000066777,ENSG00000066926,ENSG00000067560,ENSG00000070756,ENSG00000071243,ENSG00000073009…
V1	TRUE	2.7e-14	824	595	79	0.133	0.096	GO:0044270	BP	25	cellular nitrogen compound catabolic process	4	ENSG00000063177,ENSG00000066777,ENSG00000070756,ENSG00000076242,ENSG00000083845,ENSG00000086598,ENSG00000089009,ENSG00000099624,ENSG00000100151,ENSG00000100591,ENSG00000100664,ENSG00000101199,ENSG00000101444,ENSG00000102606,ENSG00000104408,ENSG00000105568,ENSG00000105939,ENSG00000106069,ENSG00000109756,ENSG00000110955,ENSG00000111596,ENSG00000114391,ENSG00000116251,ENSG00000116459,ENSG00000117748…
V1	TRUE	2.18e-05	2226	595	122	0.205	0.055	GO:0044271	BP	25	cellular nitrogen compound biosynthetic process	4	ENSG00000010818,ENSG00000011052,ENSG00000013503,ENSG00000022840,ENSG00000025800,ENSG00000031698,ENSG00000033800,ENSG00000049860,ENSG00000058600,ENSG00000061794,ENSG00000063177,ENSG00000063438,ENSG00000065427,ENSG00000065883,ENSG00000066117,ENSG00000066136,ENSG00000066926,ENSG00000067560,ENSG00000071243,ENSG00000073009,ENSG00000074800,ENSG00000078043,ENSG00000079246,ENSG00000080503,ENSG00000082014…
V1	TRUE	8.17e-14	3536	595	210	0.353	0.059	GO:0006139	BP	25	nucleobase-containing compound metabolic process	4	ENSG00000010818,ENSG00000011052,ENSG00000013503,ENSG00000014641,ENSG00000022840,ENSG00000025800,ENSG00000031698,ENSG00000033800,ENSG00000037897,ENSG00000049860,ENSG00000051108,ENSG00000058600,ENSG00000063177,ENSG00000063438,ENSG00000065427,ENSG00000065883,ENSG00000066117,ENSG00000066136,ENSG00000066777,ENSG00000067560,ENSG00000070756,ENSG00000071243,ENSG00000073009,ENSG00000074800,ENSG00000076043…
V1	TRUE	3.14e-10	2870	595	169	0.284	0.059	GO:0090304	BP	25	nucleic acid metabolic process	5	ENSG00000010818,ENSG00000011052,ENSG00000013503,ENSG00000022840,ENSG00000025800,ENSG00000031698,ENSG00000033800,ENSG00000037897,ENSG00000049860,ENSG00000058600,ENSG00000063177,ENSG00000063438,ENSG00000065427,ENSG00000065883,ENSG00000066117,ENSG00000066136,ENSG00000067560,ENSG00000070756,ENSG00000071243,ENSG00000073009,ENSG00000074800,ENSG00000076242,ENSG00000078043,ENSG00000079246,ENSG00000080503…
V1	TRUE	4.46e-12	2467	595	157	0.264	0.064	GO:0016070	BP	25	RNA metabolic process	6	ENSG00000010818,ENSG00000011052,ENSG00000013503,ENSG00000022840,ENSG00000025800,ENSG00000031698,ENSG00000033800,ENSG00000037897,ENSG00000049860,ENSG00000058600,ENSG00000063177,ENSG00000063438,ENSG00000065427,ENSG00000065883,ENSG00000066117,ENSG00000066136,ENSG00000067560,ENSG00000070756,ENSG00000071243,ENSG00000073009,ENSG00000074800,ENSG00000076242,ENSG00000078043,ENSG00000079246,ENSG00000080503…
V1	TRUE	4.5e-05	171	595	20	0.034	0.117	GO:0034660	BP	25	ncRNA metabolic process	7	ENSG00000031698,ENSG00000037897,ENSG00000065427,ENSG00000090861,ENSG00000092208,ENSG00000104613,ENSG00000105171,ENSG00000105202,ENSG00000106105,ENSG00000108651,ENSG00000110619,ENSG00000111641,ENSG00000117133,ENSG00000125743,ENSG00000125835,ENSG00000133703,ENSG00000133706,ENSG00000134440,ENSG00000136271,ENSG00000137154
V1	TRUE	0.00332	61	595	9	0.015	0.148	GO:0016072	BP	25	rRNA metabolic process	8	ENSG00000105171,ENSG00000105202,ENSG00000108651,ENSG00000111641,ENSG00000117133,ENSG00000136271,ENSG00000137154,ENSG00000138326,ENSG00000138442
V1	TRUE	2.86e-26	594	595	84	0.141	0.141	GO:0016071	BP	25	mRNA metabolic process	7	ENSG00000063177,ENSG00000065883,ENSG00000070756,ENSG00000076242,ENSG00000082898,ENSG00000083312,ENSG00000083845,ENSG00000089009,ENSG00000090060,ENSG00000092208,ENSG00000096401,ENSG00000100138,ENSG00000100461,ENSG00000101654,ENSG00000101811,ENSG00000104408,ENSG00000104852,ENSG00000105171,ENSG00000105323,ENSG00000105568,ENSG00000105618,ENSG00000105939,ENSG00000106588,ENSG00000108671,ENSG00000109971…
V1	TRUE	2.32e-12	498	595	55	0.092	0.11	GO:0006396	BP	25	RNA processing	7	ENSG00000031698,ENSG00000037897,ENSG00000065427,ENSG00000065883,ENSG00000070756,ENSG00000076242,ENSG00000090060,ENSG00000090861,ENSG00000092208,ENSG00000096401,ENSG00000100138,ENSG00000100461,ENSG00000101654,ENSG00000101811,ENSG00000104613,ENSG00000104852,ENSG00000105171,ENSG00000105202,ENSG00000105323,ENSG00000105568,ENSG00000105618,ENSG00000108651,ENSG00000109971,ENSG00000111596,ENSG00000111641…
V1	TRUE	0.0255	39	595	6	0.01	0.154	GO:0036260	BP	25	RNA capping	8	ENSG00000037897,ENSG00000101654,ENSG00000111880,ENSG00000125651,ENSG00000168002,ENSG00000177700
V1	TRUE	0.0223	38	595	6	0.01	0.158	GO:0009452	BP	25	7-methylguanosine RNA capping	9	ENSG00000037897,ENSG00000101654,ENSG00000111880,ENSG00000125651,ENSG00000168002,ENSG00000177700
V1	TRUE	0.000108	110	595	15	0.025	0.136	GO:0034470	BP	25	ncRNA processing	8	ENSG00000031698,ENSG00000037897,ENSG00000065427,ENSG00000090861,ENSG00000104613,ENSG00000105171,ENSG00000105202,ENSG00000108651,ENSG00000111641,ENSG00000117133,ENSG00000136271,ENSG00000137154,ENSG00000138326,ENSG00000138442,ENSG00000142676
V1	TRUE	0.00171	56	595	9	0.015	0.161	GO:0006364	BP	25	rRNA processing	9	ENSG00000105171,ENSG00000105202,ENSG00000108651,ENSG00000111641,ENSG00000117133,ENSG00000136271,ENSG00000137154,ENSG00000138326,ENSG00000138442
V1	TRUE	2.14e-08	290	595	34	0.057	0.117	GO:0008380	BP	25	RNA splicing	8	ENSG00000065883,ENSG00000070756,ENSG00000090060,ENSG00000092208,ENSG00000096401,ENSG00000100138,ENSG00000101811,ENSG00000104852,ENSG00000105323,ENSG00000105568,ENSG00000105618,ENSG00000109971,ENSG00000116001,ENSG00000116754,ENSG00000124562,ENSG00000125651,ENSG00000125743,ENSG00000125835,ENSG00000125870,ENSG00000125944,ENSG00000131795,ENSG00000139343,ENSG00000140488,ENSG00000141759,ENSG00000165119…
V1	TRUE	7.04e-10	242	595	33	0.055	0.136	GO:0000375	BP	25	RNA splicing, via transesterification reactions	9	ENSG00000065883,ENSG00000070756,ENSG00000090060,ENSG00000092208,ENSG00000096401,ENSG00000100138,ENSG00000101811,ENSG00000104852,ENSG00000105323,ENSG00000105618,ENSG00000116001,ENSG00000116754,ENSG00000124562,ENSG00000125651,ENSG00000125743,ENSG00000125835,ENSG00000125870,ENSG00000125944,ENSG00000131795,ENSG00000139343,ENSG00000140488,ENSG00000141759,ENSG00000165119,ENSG00000165934,ENSG00000167978…
V1	TRUE	3.99e-10	237	595	33	0.055	0.139	GO:0000377	BP	25	RNA splicing, via transesterification reactions with bulged adenosine as nucleophile	10	ENSG00000065883,ENSG00000070756,ENSG00000090060,ENSG00000092208,ENSG00000096401,ENSG00000100138,ENSG00000101811,ENSG00000104852,ENSG00000105323,ENSG00000105618,ENSG00000116001,ENSG00000116754,ENSG00000124562,ENSG00000125651,ENSG00000125743,ENSG00000125835,ENSG00000125870,ENSG00000125944,ENSG00000131795,ENSG00000139343,ENSG00000140488,ENSG00000141759,ENSG00000165119,ENSG00000165934,ENSG00000167978…
V1	TRUE	6.24e-06	112	595	17	0.029	0.152	GO:0031123	BP	25	RNA 3'-end processing	8	ENSG00000070756,ENSG00000076242,ENSG00000090060,ENSG00000101811,ENSG00000111596,ENSG00000116754,ENSG00000125107,ENSG00000125835,ENSG00000131795,ENSG00000139343,ENSG00000140694,ENSG00000144580,ENSG00000155508,ENSG00000165934,ENSG00000171858,ENSG00000172409,ENSG00000176102
V1	TRUE	9.75e-11	319	595	40	0.067	0.125	GO:0006397	BP	25	mRNA processing	8	ENSG00000065883,ENSG00000070756,ENSG00000076242,ENSG00000090060,ENSG00000092208,ENSG00000096401,ENSG00000100138,ENSG00000100461,ENSG00000101654,ENSG00000101811,ENSG00000104852,ENSG00000105171,ENSG00000105323,ENSG00000105618,ENSG00000109971,ENSG00000111596,ENSG00000111880,ENSG00000116001,ENSG00000116754,ENSG00000124562,ENSG00000125107,ENSG00000125651,ENSG00000125743,ENSG00000125835,ENSG00000125870…
V1	TRUE	5.56e-06	99	595	16	0.027	0.162	GO:0031124	BP	25	mRNA 3'-end processing	9	ENSG00000070756,ENSG00000076242,ENSG00000090060,ENSG00000101811,ENSG00000111596,ENSG00000116754,ENSG00000125107,ENSG00000125835,ENSG00000131795,ENSG00000139343,ENSG00000140694,ENSG00000144580,ENSG00000155508,ENSG00000165934,ENSG00000172409,ENSG00000176102
V1	TRUE	3.99e-10	237	595	33	0.055	0.139	GO:0000398	BP	25	mRNA splicing, via spliceosome	9	ENSG00000065883,ENSG00000070756,ENSG00000090060,ENSG00000092208,ENSG00000096401,ENSG00000100138,ENSG00000101811,ENSG00000104852,ENSG00000105323,ENSG00000105618,ENSG00000116001,ENSG00000116754,ENSG00000124562,ENSG00000125651,ENSG00000125743,ENSG00000125835,ENSG00000125870,ENSG00000125944,ENSG00000131795,ENSG00000139343,ENSG00000140488,ENSG00000141759,ENSG00000165119,ENSG00000165934,ENSG00000167978…
V1	TRUE	1.53e-14	799	595	78	0.131	0.098	GO:0034655	BP	25	nucleobase-containing compound catabolic process	5	ENSG00000063177,ENSG00000066777,ENSG00000070756,ENSG00000076242,ENSG00000083845,ENSG00000086598,ENSG00000089009,ENSG00000099624,ENSG00000100151,ENSG00000100591,ENSG00000100664,ENSG00000101199,ENSG00000101444,ENSG00000102606,ENSG00000104408,ENSG00000105568,ENSG00000105939,ENSG00000106069,ENSG00000109756,ENSG00000110955,ENSG00000111596,ENSG00000114391,ENSG00000116251,ENSG00000116459,ENSG00000117748…
V1	TRUE	3.71e-14	264	595	41	0.069	0.155	GO:0006401	BP	25	RNA catabolic process	6	ENSG00000063177,ENSG00000070756,ENSG00000076242,ENSG00000083845,ENSG00000089009,ENSG00000104408,ENSG00000105568,ENSG00000105939,ENSG00000111596,ENSG00000114391,ENSG00000116251,ENSG00000125107,ENSG00000131469,ENSG00000131795,ENSG00000136942,ENSG00000137154,ENSG00000138095,ENSG00000138326,ENSG00000140694,ENSG00000142534,ENSG00000142676,ENSG00000144580,ENSG00000145592,ENSG00000149273,ENSG00000149311…
V1	TRUE	3.31e-14	239	595	39	0.066	0.163	GO:0006402	BP	25	mRNA catabolic process	7	ENSG00000063177,ENSG00000070756,ENSG00000076242,ENSG00000083845,ENSG00000089009,ENSG00000104408,ENSG00000105568,ENSG00000105939,ENSG00000111596,ENSG00000114391,ENSG00000116251,ENSG00000125107,ENSG00000131469,ENSG00000131795,ENSG00000136942,ENSG00000137154,ENSG00000138326,ENSG00000140694,ENSG00000142534,ENSG00000142676,ENSG00000144580,ENSG00000145592,ENSG00000149273,ENSG00000149311,ENSG00000149806…
V1	TRUE	0.00646	12	595	4	0.007	0.333	GO:0061013	BP	25	regulation of mRNA catabolic process	8	ENSG00000070756,ENSG00000105939,ENSG00000125107,ENSG00000198791
V1	TRUE	9.49e-15	219	595	38	0.064	0.174	GO:0000956	BP	25	nuclear-transcribed mRNA catabolic process	8	ENSG00000063177,ENSG00000070756,ENSG00000076242,ENSG00000083845,ENSG00000089009,ENSG00000104408,ENSG00000105568,ENSG00000111596,ENSG00000114391,ENSG00000116251,ENSG00000125107,ENSG00000131469,ENSG00000131795,ENSG00000136942,ENSG00000137154,ENSG00000138326,ENSG00000140694,ENSG00000142534,ENSG00000142676,ENSG00000144580,ENSG00000145592,ENSG00000149273,ENSG00000149311,ENSG00000149806,ENSG00000155508…
V1	TRUE	4.66e-16	140	595	32	0.054	0.229	GO:0000184	BP	25	nuclear-transcribed mRNA catabolic process, nonsense-mediated decay	9	ENSG00000063177,ENSG00000070756,ENSG00000083845,ENSG00000089009,ENSG00000104408,ENSG00000105568,ENSG00000114391,ENSG00000116251,ENSG00000131469,ENSG00000131795,ENSG00000136942,ENSG00000137154,ENSG00000138326,ENSG00000140694,ENSG00000142534,ENSG00000142676,ENSG00000145592,ENSG00000149273,ENSG00000149806,ENSG00000156482,ENSG00000161016,ENSG00000166441,ENSG00000171858,ENSG00000172809,ENSG00000174748…
V1	TRUE	0.00315	37	595	7	0.012	0.189	GO:0000289	BP	25	nuclear-transcribed mRNA poly(A) tail shortening	9	ENSG00000070756,ENSG00000076242,ENSG00000111596,ENSG00000125107,ENSG00000140694,ENSG00000144580,ENSG00000155508
V1	TRUE	2.33e-05	2137	595	118	0.198	0.055	GO:0034654	BP	25	nucleobase-containing compound biosynthetic process	5	ENSG00000010818,ENSG00000011052,ENSG00000013503,ENSG00000022840,ENSG00000025800,ENSG00000031698,ENSG00000033800,ENSG00000049860,ENSG00000058600,ENSG00000063177,ENSG00000063438,ENSG00000065427,ENSG00000065883,ENSG00000066117,ENSG00000066136,ENSG00000067560,ENSG00000071243,ENSG00000073009,ENSG00000074800,ENSG00000078043,ENSG00000079246,ENSG00000080503,ENSG00000082014,ENSG00000082898,ENSG00000083845…
V1	TRUE	3.25e-05	1946	595	109	0.183	0.056	GO:0032774	BP	25	RNA biosynthetic process	6	ENSG00000010818,ENSG00000011052,ENSG00000013503,ENSG00000022840,ENSG00000025800,ENSG00000031698,ENSG00000033800,ENSG00000049860,ENSG00000058600,ENSG00000063177,ENSG00000063438,ENSG00000065883,ENSG00000066117,ENSG00000066136,ENSG00000067560,ENSG00000071243,ENSG00000073009,ENSG00000074800,ENSG00000078043,ENSG00000079246,ENSG00000080503,ENSG00000082014,ENSG00000082898,ENSG00000083845,ENSG00000086102…
V1	TRUE	1.19e-14	187	595	35	0.059	0.187	GO:0019083	BP	25	viral transcription	7	ENSG00000063177,ENSG00000083845,ENSG00000089009,ENSG00000092201,ENSG00000114391,ENSG00000116251,ENSG00000125651,ENSG00000131469,ENSG00000132376,ENSG00000136942,ENSG00000137154,ENSG00000138326,ENSG00000142534,ENSG00000142676,ENSG00000145592,ENSG00000149273,ENSG00000149806,ENSG00000154582,ENSG00000156482,ENSG00000161016,ENSG00000166441,ENSG00000168002,ENSG00000171858,ENSG00000172809,ENSG00000174748…
V1	TRUE	0.0478	3099	595	139	0.234	0.045	GO:0031323	BP	25	regulation of cellular metabolic process	3	ENSG00000008294,ENSG00000010818,ENSG00000011052,ENSG00000022840,ENSG00000025800,ENSG00000033800,ENSG00000049860,ENSG00000051108,ENSG00000055917,ENSG00000057663,ENSG00000063438,ENSG00000065883,ENSG00000066117,ENSG00000066136,ENSG00000066777,ENSG00000066926,ENSG00000067560,ENSG00000070756,ENSG00000071243,ENSG00000073009,ENSG00000074800,ENSG00000075711,ENSG00000076242,ENSG00000078043,ENSG00000079246…
V1	TRUE	7.1e-17	170	595	36	0.061	0.212	GO:0006413	BP	25	translational initiation	3	ENSG00000063177,ENSG00000066926,ENSG00000070756,ENSG00000083845,ENSG00000084623,ENSG00000089009,ENSG00000100664,ENSG00000104408,ENSG00000106263,ENSG00000107581,ENSG00000114391,ENSG00000114784,ENSG00000116251,ENSG00000119718,ENSG00000121022,ENSG00000131469,ENSG00000134001,ENSG00000136942,ENSG00000137154,ENSG00000138326,ENSG00000142534,ENSG00000142676,ENSG00000145592,ENSG00000149273,ENSG00000149806…
V1	TRUE	0.000438	37	595	8	0.013	0.216	GO:0072512	BP	25	trivalent inorganic cation transport	1	ENSG00000033627,ENSG00000100554,ENSG00000114573,ENSG00000136888,ENSG00000141367,ENSG00000147416,ENSG00000155097,ENSG00000185883
V1	TRUE	0.00837	69	595	9	0.015	0.13	GO:0000041	BP	25	transition metal ion transport	1	ENSG00000017260,ENSG00000033627,ENSG00000100554,ENSG00000114573,ENSG00000136888,ENSG00000141367,ENSG00000147416,ENSG00000155097,ENSG00000185883
V1	TRUE	0.003	48	595	8	0.013	0.167	GO:0006826	BP	25	iron ion transport	2	ENSG00000033627,ENSG00000100554,ENSG00000114573,ENSG00000136888,ENSG00000141367,ENSG00000147416,ENSG00000155097,ENSG00000185883
V1	TRUE	0.000438	37	595	8	0.013	0.216	GO:0015682	BP	25	ferric iron transport	3	ENSG00000033627,ENSG00000100554,ENSG00000114573,ENSG00000136888,ENSG00000141367,ENSG00000147416,ENSG00000155097,ENSG00000185883
V1	TRUE	0.0204	109	595	11	0.018	0.101	GO:0002831	BP	25	regulation of response to biotic stimulus	1	ENSG00000042753,ENSG00000105939,ENSG00000136238,ENSG00000138032,ENSG00000143761,ENSG00000161203,ENSG00000166710,ENSG00000182287,ENSG00000183020,ENSG00000185187,ENSG00000197111
V1	TRUE	0.00756	82	595	10	0.017	0.122	GO:0050688	BP	25	regulation of defense response to virus	2	ENSG00000042753,ENSG00000105939,ENSG00000136238,ENSG00000138032,ENSG00000143761,ENSG00000161203,ENSG00000166710,ENSG00000182287,ENSG00000183020,ENSG00000197111
V1	TRUE	0.00375	38	595	7	0.012	0.184	GO:0050690	BP	25	regulation of defense response to virus by virus	3	ENSG00000042753,ENSG00000136238,ENSG00000143761,ENSG00000161203,ENSG00000166710,ENSG00000182287,ENSG00000183020
V1	TRUE	0.0321	9	595	3	0.005	0.333	GO:1900151	BP	25	regulation of nuclear-transcribed mRNA catabolic process, deadenylation-dependent decay	1	ENSG00000070756,ENSG00000125107,ENSG00000198791
V1	TRUE	5.8e-05	92	595	14	0.024	0.152	GO:0051352	BP	25	negative regulation of ligase activity	1	ENSG00000089053,ENSG00000106588,ENSG00000108671,ENSG00000115233,ENSG00000117399,ENSG00000129084,ENSG00000136930,ENSG00000154473,ENSG00000161057,ENSG00000163636,ENSG00000175166,ENSG00000185627,ENSG00000196510,ENSG00000197170
V1	TRUE	2.03e-05	2642	595	140	0.235	0.053	GO:0051234	BP	25	establishment of localization	1	ENSG00000006715,ENSG00000008294,ENSG00000011052,ENSG00000015285,ENSG00000017260,ENSG00000022267,ENSG00000025800,ENSG00000028528,ENSG00000033050,ENSG00000033627,ENSG00000036257,ENSG00000042753,ENSG00000057608,ENSG00000057663,ENSG00000060762,ENSG00000063177,ENSG00000064419,ENSG00000064666,ENSG00000066777,ENSG00000067560,ENSG00000069329,ENSG00000069849,ENSG00000071127,ENSG00000075711,ENSG00000076242…
V1	TRUE	2.66e-05	124	595	17	0.029	0.137	GO:0051656	BP	25	establishment of organelle localization	2	ENSG00000036257,ENSG00000076242,ENSG00000086598,ENSG00000101199,ENSG00000126858,ENSG00000127022,ENSG00000129083,ENSG00000132842,ENSG00000138095,ENSG00000138674,ENSG00000143761,ENSG00000157823,ENSG00000168036,ENSG00000170348,ENSG00000181789,ENSG00000184432,ENSG00000184840
V1	TRUE	1.43e-05	2602	595	139	0.234	0.053	GO:0006810	BP	25	transport	2	ENSG00000006715,ENSG00000008294,ENSG00000011052,ENSG00000015285,ENSG00000017260,ENSG00000022267,ENSG00000025800,ENSG00000028528,ENSG00000033050,ENSG00000033627,ENSG00000036257,ENSG00000042753,ENSG00000057608,ENSG00000057663,ENSG00000060762,ENSG00000063177,ENSG00000064419,ENSG00000064666,ENSG00000066777,ENSG00000067560,ENSG00000069329,ENSG00000069849,ENSG00000071127,ENSG00000075711,ENSG00000078668…
V1	TRUE	3.2e-07	1308	595	87	0.146	0.067	GO:0071702	BP	25	organic substance transport	3	ENSG00000006715,ENSG00000025800,ENSG00000028528,ENSG00000033627,ENSG00000042753,ENSG00000057608,ENSG00000057663,ENSG00000060762,ENSG00000063177,ENSG00000064419,ENSG00000066777,ENSG00000067560,ENSG00000069329,ENSG00000078668,ENSG00000082898,ENSG00000083312,ENSG00000083845,ENSG00000086598,ENSG00000089009,ENSG00000090989,ENSG00000100083,ENSG00000100151,ENSG00000100554,ENSG00000100568,ENSG00000100906…
V1	TRUE	8.63e-07	2389	595	135	0.227	0.057	GO:0044765	BP	25	single-organism transport	3	ENSG00000006715,ENSG00000008294,ENSG00000011052,ENSG00000015285,ENSG00000017260,ENSG00000022267,ENSG00000025800,ENSG00000028528,ENSG00000033627,ENSG00000036257,ENSG00000042753,ENSG00000057663,ENSG00000060762,ENSG00000063177,ENSG00000064419,ENSG00000064666,ENSG00000066777,ENSG00000067560,ENSG00000069329,ENSG00000069849,ENSG00000071127,ENSG00000075711,ENSG00000078668,ENSG00000082898,ENSG00000083312…
V1	TRUE	0.00258	47	595	8	0.013	0.17	GO:0006818	BP	25	hydrogen transport	4	ENSG00000033627,ENSG00000099624,ENSG00000100554,ENSG00000110955,ENSG00000114573,ENSG00000116459,ENSG00000136888,ENSG00000147416
V1	TRUE	0.00189	45	595	8	0.013	0.178	GO:0015992	BP	25	proton transport	5	ENSG00000033627,ENSG00000099624,ENSG00000100554,ENSG00000110955,ENSG00000114573,ENSG00000116459,ENSG00000136888,ENSG00000147416
V1	TRUE	0.00258	17	595	5	0.008	0.294	GO:0015985	BP	25	energy coupled proton transport, down electrochemical gradient	6	ENSG00000099624,ENSG00000110955,ENSG00000116459,ENSG00000152234,ENSG00000165629
V1	TRUE	2.59e-06	707	595	54	0.091	0.076	GO:0016192	BP	25	vesicle-mediated transport	3	ENSG00000006715,ENSG00000008294,ENSG00000011052,ENSG00000015285,ENSG00000028528,ENSG00000036257,ENSG00000042753,ENSG00000064666,ENSG00000066777,ENSG00000069329,ENSG00000071127,ENSG00000086598,ENSG00000090565,ENSG00000090989,ENSG00000100083,ENSG00000100151,ENSG00000100568,ENSG00000101199,ENSG00000104142,ENSG00000104490,ENSG00000108433,ENSG00000109971,ENSG00000110880,ENSG00000111450,ENSG00000115935…
V1	TRUE	4.96e-07	37	595	11	0.018	0.297	GO:0006900	BP	25	membrane budding	4	ENSG00000036257,ENSG00000042753,ENSG00000086598,ENSG00000101199,ENSG00000129083,ENSG00000138674,ENSG00000143761,ENSG00000170348,ENSG00000181789,ENSG00000184432,ENSG00000184840
V1	TRUE	1.84e-07	34	595	11	0.018	0.324	GO:0006901	BP	25	vesicle coating	5	ENSG00000036257,ENSG00000042753,ENSG00000086598,ENSG00000101199,ENSG00000129083,ENSG00000138674,ENSG00000143761,ENSG00000170348,ENSG00000181789,ENSG00000184432,ENSG00000184840
V1	TRUE	4.97e-12	820	595	74	0.124	0.09	GO:0045184	BP	25	establishment of protein localization	2	ENSG00000006715,ENSG00000025800,ENSG00000028528,ENSG00000033627,ENSG00000042753,ENSG00000057608,ENSG00000057663,ENSG00000063177,ENSG00000064419,ENSG00000066777,ENSG00000067560,ENSG00000069329,ENSG00000075711,ENSG00000082898,ENSG00000083312,ENSG00000083845,ENSG00000086598,ENSG00000089009,ENSG00000090989,ENSG00000100083,ENSG00000100151,ENSG00000100554,ENSG00000100568,ENSG00000100906,ENSG00000101199…
V1	TRUE	4.57e-12	767	595	71	0.119	0.093	GO:0015031	BP	25	protein transport	3	ENSG00000006715,ENSG00000025800,ENSG00000028528,ENSG00000033627,ENSG00000042753,ENSG00000057608,ENSG00000057663,ENSG00000063177,ENSG00000064419,ENSG00000066777,ENSG00000067560,ENSG00000069329,ENSG00000082898,ENSG00000083312,ENSG00000083845,ENSG00000086598,ENSG00000089009,ENSG00000090989,ENSG00000100083,ENSG00000100151,ENSG00000100554,ENSG00000100568,ENSG00000100906,ENSG00000101199,ENSG00000102898…
V1	TRUE	0.000438	37	595	8	0.013	0.216	GO:0033572	BP	25	transferrin transport	4	ENSG00000033627,ENSG00000100554,ENSG00000114573,ENSG00000136888,ENSG00000141367,ENSG00000147416,ENSG00000155097,ENSG00000185883
V1	TRUE	2.82e-12	235	595	36	0.061	0.153	GO:0072594	BP	25	establishment of protein localization to organelle	3	ENSG00000063177,ENSG00000083845,ENSG00000089009,ENSG00000108953,ENSG00000110711,ENSG00000114391,ENSG00000116251,ENSG00000116688,ENSG00000118705,ENSG00000131469,ENSG00000132842,ENSG00000136942,ENSG00000137154,ENSG00000138297,ENSG00000138326,ENSG00000140319,ENSG00000142534,ENSG00000142676,ENSG00000145592,ENSG00000149273,ENSG00000149806,ENSG00000153037,ENSG00000156482,ENSG00000161016,ENSG00000164751…
V1	TRUE	4.25e-15	131	595	30	0.05	0.229	GO:0072599	BP	25	establishment of protein localization to endoplasmic reticulum	4	ENSG00000063177,ENSG00000083845,ENSG00000089009,ENSG00000114391,ENSG00000116251,ENSG00000118705,ENSG00000131469,ENSG00000136942,ENSG00000137154,ENSG00000138326,ENSG00000140319,ENSG00000142534,ENSG00000142676,ENSG00000145592,ENSG00000149273,ENSG00000149806,ENSG00000153037,ENSG00000156482,ENSG00000161016,ENSG00000166441,ENSG00000171858,ENSG00000172809,ENSG00000174748,ENSG00000177600,ENSG00000177954…
V1	TRUE	3.01e-15	1546	595	121	0.203	0.078	GO:0051649	BP	25	establishment of localization in cell	2	ENSG00000006715,ENSG00000008294,ENSG00000015285,ENSG00000017260,ENSG00000025800,ENSG00000028528,ENSG00000036257,ENSG00000042753,ENSG00000057663,ENSG00000060762,ENSG00000063177,ENSG00000064419,ENSG00000066777,ENSG00000067560,ENSG00000069329,ENSG00000071127,ENSG00000076242,ENSG00000082898,ENSG00000083312,ENSG00000083845,ENSG00000086598,ENSG00000089009,ENSG00000090565,ENSG00000090989,ENSG00000099624…
V1	TRUE	2.8e-06	83	595	15	0.025	0.181	GO:0051650	BP	25	establishment of vesicle localization	3	ENSG00000036257,ENSG00000086598,ENSG00000101199,ENSG00000127022,ENSG00000129083,ENSG00000132842,ENSG00000138674,ENSG00000143761,ENSG00000157823,ENSG00000168036,ENSG00000170348,ENSG00000181789,ENSG00000184432,ENSG00000184840,ENSG00000185009
V1	TRUE	3.06e-06	35	595	10	0.017	0.286	GO:0006903	BP	25	vesicle targeting	4	ENSG00000036257,ENSG00000086598,ENSG00000101199,ENSG00000129083,ENSG00000138674,ENSG00000143761,ENSG00000170348,ENSG00000181789,ENSG00000184432,ENSG00000184840
V1	TRUE	1.23e-18	1134	595	106	0.178	0.093	GO:0046907	BP	25	intracellular transport	3	ENSG00000006715,ENSG00000008294,ENSG00000015285,ENSG00000017260,ENSG00000025800,ENSG00000028528,ENSG00000036257,ENSG00000042753,ENSG00000060762,ENSG00000063177,ENSG00000064419,ENSG00000067560,ENSG00000069329,ENSG00000082898,ENSG00000083312,ENSG00000083845,ENSG00000086598,ENSG00000089009,ENSG00000090565,ENSG00000099624,ENSG00000100083,ENSG00000100151,ENSG00000100568,ENSG00000100906,ENSG00000101146…
V1	TRUE	0.0123	14	595	4	0.007	0.286	GO:0090114	BP	25	COPII-coated vesicle budding	4	ENSG00000036257,ENSG00000086598,ENSG00000138674,ENSG00000170348
V1	TRUE	2.05e-10	691	595	63	0.106	0.091	GO:0016482	BP	25	cytoplasmic transport	4	ENSG00000025800,ENSG00000028528,ENSG00000036257,ENSG00000063177,ENSG00000064419,ENSG00000067560,ENSG00000082898,ENSG00000083312,ENSG00000083845,ENSG00000086598,ENSG00000089009,ENSG00000100906,ENSG00000101146,ENSG00000102898,ENSG00000108433,ENSG00000110711,ENSG00000111581,ENSG00000114391,ENSG00000115935,ENSG00000116251,ENSG00000116688,ENSG00000116754,ENSG00000117289,ENSG00000117408,ENSG00000118705…
V1	TRUE	0.0458	121	595	11	0.018	0.091	GO:0051168	BP	25	nuclear export	5	ENSG00000082898,ENSG00000101146,ENSG00000102898,ENSG00000111581,ENSG00000115935,ENSG00000116754,ENSG00000130227,ENSG00000131795,ENSG00000162231,ENSG00000165525,ENSG00000165699
V1	TRUE	0.0309	68	595	8	0.013	0.118	GO:0030705	BP	25	cytoskeleton-dependent intracellular transport	4	ENSG00000126858,ENSG00000132842,ENSG00000138095,ENSG00000142168,ENSG00000157823,ENSG00000167552,ENSG00000181789,ENSG00000185009
V1	TRUE	0.0284	53	595	7	0.012	0.132	GO:0010970	BP	25	microtubule-based transport	5	ENSG00000126858,ENSG00000132842,ENSG00000138095,ENSG00000142168,ENSG00000157823,ENSG00000181789,ENSG00000185009
V1	TRUE	3.5e-06	159	595	21	0.035	0.132	GO:0048193	BP	25	Golgi vesicle transport	4	ENSG00000006715,ENSG00000028528,ENSG00000036257,ENSG00000086598,ENSG00000100151,ENSG00000101199,ENSG00000108433,ENSG00000109971,ENSG00000122705,ENSG00000129083,ENSG00000134243,ENSG00000135823,ENSG00000138674,ENSG00000141367,ENSG00000143761,ENSG00000157916,ENSG00000167461,ENSG00000170348,ENSG00000179562,ENSG00000181789,ENSG00000182287
V1	TRUE	8.33e-05	30	595	8	0.013	0.267	GO:0006890	BP	25	retrograde vesicle-mediated transport, Golgi to ER	5	ENSG00000100151,ENSG00000101199,ENSG00000129083,ENSG00000143761,ENSG00000157916,ENSG00000170348,ENSG00000181789,ENSG00000184432
V1	TRUE	1.2e-07	26	595	10	0.017	0.385	GO:0048199	BP	25	vesicle targeting, to, from or within Golgi	5	ENSG00000036257,ENSG00000086598,ENSG00000101199,ENSG00000129083,ENSG00000138674,ENSG00000143761,ENSG00000170348,ENSG00000181789,ENSG00000184432,ENSG00000184840
V1	TRUE	0.00905	13	595	4	0.007	0.308	GO:0048207	BP	25	vesicle targeting, rough ER to cis-Golgi	6	ENSG00000036257,ENSG00000086598,ENSG00000138674,ENSG00000170348
V1	TRUE	4.95e-12	570	595	59	0.099	0.104	GO:0006886	BP	25	intracellular protein transport	4	ENSG00000006715,ENSG00000025800,ENSG00000028528,ENSG00000042753,ENSG00000063177,ENSG00000064419,ENSG00000067560,ENSG00000082898,ENSG00000083312,ENSG00000083845,ENSG00000086598,ENSG00000089009,ENSG00000100083,ENSG00000100151,ENSG00000100568,ENSG00000100906,ENSG00000102898,ENSG00000104142,ENSG00000108953,ENSG00000110711,ENSG00000111450,ENSG00000114391,ENSG00000115648,ENSG00000115935,ENSG00000116237…
V1	TRUE	2.56e-10	433	595	47	0.079	0.109	GO:0006605	BP	25	protein targeting	5	ENSG00000025800,ENSG00000063177,ENSG00000064419,ENSG00000067560,ENSG00000083312,ENSG00000083845,ENSG00000086598,ENSG00000089009,ENSG00000100151,ENSG00000100906,ENSG00000108953,ENSG00000110711,ENSG00000114391,ENSG00000115648,ENSG00000116237,ENSG00000116251,ENSG00000116688,ENSG00000117289,ENSG00000117408,ENSG00000118705,ENSG00000119950,ENSG00000131469,ENSG00000132376,ENSG00000132842,ENSG00000136942…
V1	TRUE	3.76e-15	170	595	34	0.057	0.2	GO:0006612	BP	25	protein targeting to membrane	6	ENSG00000063177,ENSG00000083845,ENSG00000086598,ENSG00000089009,ENSG00000114391,ENSG00000116237,ENSG00000116251,ENSG00000118705,ENSG00000131469,ENSG00000132376,ENSG00000136942,ENSG00000137154,ENSG00000138326,ENSG00000140319,ENSG00000142534,ENSG00000142676,ENSG00000143398,ENSG00000145592,ENSG00000149273,ENSG00000149806,ENSG00000153037,ENSG00000156482,ENSG00000161016,ENSG00000166441,ENSG00000171858…
V1	TRUE	3.39e-15	130	595	30	0.05	0.231	GO:0006613	BP	25	cotranslational protein targeting to membrane	7	ENSG00000063177,ENSG00000083845,ENSG00000089009,ENSG00000114391,ENSG00000116251,ENSG00000118705,ENSG00000131469,ENSG00000136942,ENSG00000137154,ENSG00000138326,ENSG00000140319,ENSG00000142534,ENSG00000142676,ENSG00000145592,ENSG00000149273,ENSG00000149806,ENSG00000153037,ENSG00000156482,ENSG00000161016,ENSG00000166441,ENSG00000171858,ENSG00000172809,ENSG00000174748,ENSG00000177600,ENSG00000177954…
V1	TRUE	3.39e-15	130	595	30	0.05	0.231	GO:0045047	BP	25	protein targeting to ER	6	ENSG00000063177,ENSG00000083845,ENSG00000089009,ENSG00000114391,ENSG00000116251,ENSG00000118705,ENSG00000131469,ENSG00000136942,ENSG00000137154,ENSG00000138326,ENSG00000140319,ENSG00000142534,ENSG00000142676,ENSG00000145592,ENSG00000149273,ENSG00000149806,ENSG00000153037,ENSG00000156482,ENSG00000161016,ENSG00000166441,ENSG00000171858,ENSG00000172809,ENSG00000174748,ENSG00000177600,ENSG00000177954…
V1	TRUE	2.7e-15	129	595	30	0.05	0.233	GO:0006614	BP	25	SRP-dependent cotranslational protein targeting to membrane	7	ENSG00000063177,ENSG00000083845,ENSG00000089009,ENSG00000114391,ENSG00000116251,ENSG00000118705,ENSG00000131469,ENSG00000136942,ENSG00000137154,ENSG00000138326,ENSG00000140319,ENSG00000142534,ENSG00000142676,ENSG00000145592,ENSG00000149273,ENSG00000149806,ENSG00000153037,ENSG00000156482,ENSG00000161016,ENSG00000166441,ENSG00000171858,ENSG00000172809,ENSG00000174748,ENSG00000177600,ENSG00000177954…
V1	TRUE	7.2e-08	14	595	8	0.013	0.571	GO:0048194	BP	25	Golgi vesicle budding	4	ENSG00000086598,ENSG00000101199,ENSG00000129083,ENSG00000143761,ENSG00000170348,ENSG00000181789,ENSG00000184432,ENSG00000184840
V1	TRUE	7.2e-08	14	595	8	0.013	0.571	GO:0048200	BP	25	Golgi transport vesicle coating	5	ENSG00000086598,ENSG00000101199,ENSG00000129083,ENSG00000143761,ENSG00000170348,ENSG00000181789,ENSG00000184432,ENSG00000184840
V1	TRUE	7.2e-08	14	595	8	0.013	0.571	GO:0035964	BP	25	COPI-coated vesicle budding	5	ENSG00000086598,ENSG00000101199,ENSG00000129083,ENSG00000143761,ENSG00000170348,ENSG00000181789,ENSG00000184432,ENSG00000184840
V1	TRUE	7.2e-08	14	595	8	0.013	0.571	GO:0048205	BP	25	COPI coating of Golgi vesicle	6	ENSG00000086598,ENSG00000101199,ENSG00000129083,ENSG00000143761,ENSG00000170348,ENSG00000181789,ENSG00000184432,ENSG00000184840
V1	TRUE	0.00584	531	595	35	0.059	0.066	GO:1901136	BP	25	carbohydrate derivative catabolic process	1	ENSG00000049860,ENSG00000066777,ENSG00000076242,ENSG00000086598,ENSG00000099624,ENSG00000100151,ENSG00000100664,ENSG00000101199,ENSG00000101444,ENSG00000102606,ENSG00000106069,ENSG00000109756,ENSG00000110955,ENSG00000116459,ENSG00000119383,ENSG00000119684,ENSG00000122176,ENSG00000124357,ENSG00000128908,ENSG00000133703,ENSG00000138069,ENSG00000142168,ENSG00000143398,ENSG00000143761,ENSG00000144566…
V1	TRUE	0.00505	671	595	42	0.071	0.063	GO:1901565	BP	25	organonitrogen compound catabolic process	1	ENSG00000049860,ENSG00000066777,ENSG00000076242,ENSG00000086598,ENSG00000091140,ENSG00000093010,ENSG00000099624,ENSG00000100151,ENSG00000100591,ENSG00000100664,ENSG00000101199,ENSG00000101444,ENSG00000102606,ENSG00000105755,ENSG00000106069,ENSG00000109756,ENSG00000110955,ENSG00000116459,ENSG00000119383,ENSG00000119684,ENSG00000119711,ENSG00000119912,ENSG00000122176,ENSG00000128908,ENSG00000130066…
V1	TRUE	0.00138	2337	595	118	0.198	0.05	GO:0044281	BP	25	small molecule metabolic process	1	ENSG00000004779,ENSG00000011052,ENSG00000014641,ENSG00000031698,ENSG00000044446,ENSG00000049860,ENSG00000060762,ENSG00000065427,ENSG00000066136,ENSG00000066777,ENSG00000066926,ENSG00000074800,ENSG00000076043,ENSG00000076242,ENSG00000079459,ENSG00000079739,ENSG00000082014,ENSG00000086598,ENSG00000090861,ENSG00000091140,ENSG00000091483,ENSG00000093010,ENSG00000099624,ENSG00000100151,ENSG00000100243…
V1	TRUE	0.000568	747	595	49	0.082	0.066	GO:0055086	BP	25	nucleobase-containing small molecule metabolic process	2	ENSG00000011052,ENSG00000014641,ENSG00000065427,ENSG00000066777,ENSG00000076043,ENSG00000076242,ENSG00000086598,ENSG00000099624,ENSG00000100151,ENSG00000100591,ENSG00000100664,ENSG00000101199,ENSG00000101365,ENSG00000101444,ENSG00000102606,ENSG00000106069,ENSG00000106105,ENSG00000109756,ENSG00000110955,ENSG00000112164,ENSG00000114573,ENSG00000116459,ENSG00000119383,ENSG00000119684,ENSG00000119711…
V1	TRUE	0.000249	683	595	47	0.079	0.069	GO:0006753	BP	25	nucleoside phosphate metabolic process	3	ENSG00000011052,ENSG00000014641,ENSG00000065427,ENSG00000066777,ENSG00000076043,ENSG00000076242,ENSG00000086598,ENSG00000099624,ENSG00000100151,ENSG00000100591,ENSG00000100664,ENSG00000101199,ENSG00000101365,ENSG00000102606,ENSG00000106069,ENSG00000106105,ENSG00000109756,ENSG00000110955,ENSG00000112164,ENSG00000114573,ENSG00000116459,ENSG00000119383,ENSG00000119684,ENSG00000126432,ENSG00000128050…
V1	TRUE	0.00385	420	595	30	0.05	0.071	GO:0009141	BP	25	nucleoside triphosphate metabolic process	4	ENSG00000011052,ENSG00000066777,ENSG00000076242,ENSG00000086598,ENSG00000099624,ENSG00000100151,ENSG00000100664,ENSG00000101199,ENSG00000102606,ENSG00000106069,ENSG00000109756,ENSG00000110955,ENSG00000114573,ENSG00000116459,ENSG00000119383,ENSG00000119684,ENSG00000128908,ENSG00000133703,ENSG00000138069,ENSG00000142168,ENSG00000143398,ENSG00000143761,ENSG00000144566,ENSG00000147416,ENSG00000152234…
V1	TRUE	0.00328	416	595	30	0.05	0.072	GO:0009144	BP	25	purine nucleoside triphosphate metabolic process	5	ENSG00000011052,ENSG00000066777,ENSG00000076242,ENSG00000086598,ENSG00000099624,ENSG00000100151,ENSG00000100664,ENSG00000101199,ENSG00000102606,ENSG00000106069,ENSG00000109756,ENSG00000110955,ENSG00000114573,ENSG00000116459,ENSG00000119383,ENSG00000119684,ENSG00000128908,ENSG00000133703,ENSG00000138069,ENSG00000142168,ENSG00000143398,ENSG00000143761,ENSG00000144566,ENSG00000147416,ENSG00000152234…
V1	TRUE	0.00315	415	595	30	0.05	0.072	GO:0009199	BP	25	ribonucleoside triphosphate metabolic process	5	ENSG00000011052,ENSG00000066777,ENSG00000076242,ENSG00000086598,ENSG00000099624,ENSG00000100151,ENSG00000100664,ENSG00000101199,ENSG00000102606,ENSG00000106069,ENSG00000109756,ENSG00000110955,ENSG00000114573,ENSG00000116459,ENSG00000119383,ENSG00000119684,ENSG00000128908,ENSG00000133703,ENSG00000138069,ENSG00000142168,ENSG00000143398,ENSG00000143761,ENSG00000144566,ENSG00000147416,ENSG00000152234…
V1	TRUE	0.00315	415	595	30	0.05	0.072	GO:0009205	BP	25	purine ribonucleoside triphosphate metabolic process	6	ENSG00000011052,ENSG00000066777,ENSG00000076242,ENSG00000086598,ENSG00000099624,ENSG00000100151,ENSG00000100664,ENSG00000101199,ENSG00000102606,ENSG00000106069,ENSG00000109756,ENSG00000110955,ENSG00000114573,ENSG00000116459,ENSG00000119383,ENSG00000119684,ENSG00000128908,ENSG00000133703,ENSG00000138069,ENSG00000142168,ENSG00000143398,ENSG00000143761,ENSG00000144566,ENSG00000147416,ENSG00000152234…
V1	TRUE	0.0401	30	595	5	0.008	0.167	GO:0009142	BP	25	nucleoside triphosphate biosynthetic process	5	ENSG00000011052,ENSG00000099624,ENSG00000110955,ENSG00000116459,ENSG00000152234
V1	TRUE	0.0344	29	595	5	0.008	0.172	GO:0009145	BP	25	purine nucleoside triphosphate biosynthetic process	6	ENSG00000011052,ENSG00000099624,ENSG00000110955,ENSG00000116459,ENSG00000152234
V1	TRUE	0.0344	29	595	5	0.008	0.172	GO:0009201	BP	25	ribonucleoside triphosphate biosynthetic process	6	ENSG00000011052,ENSG00000099624,ENSG00000110955,ENSG00000116459,ENSG00000152234
V1	TRUE	0.0344	29	595	5	0.008	0.172	GO:0009206	BP	25	purine ribonucleoside triphosphate biosynthetic process	7	ENSG00000011052,ENSG00000099624,ENSG00000110955,ENSG00000116459,ENSG00000152234
V1	TRUE	0.000174	462	595	36	0.061	0.078	GO:1901292	BP	25	nucleoside phosphate catabolic process	4	ENSG00000066777,ENSG00000076242,ENSG00000086598,ENSG00000099624,ENSG00000100151,ENSG00000100591,ENSG00000100664,ENSG00000101199,ENSG00000102606,ENSG00000106069,ENSG00000109756,ENSG00000110955,ENSG00000116459,ENSG00000119383,ENSG00000119684,ENSG00000128908,ENSG00000133703,ENSG00000134571,ENSG00000138069,ENSG00000140416,ENSG00000142168,ENSG00000143398,ENSG00000143761,ENSG00000144566,ENSG00000152234…
V1	TRUE	0.000601	396	595	31	0.052	0.078	GO:0009143	BP	25	nucleoside triphosphate catabolic process	5	ENSG00000066777,ENSG00000076242,ENSG00000086598,ENSG00000099624,ENSG00000100151,ENSG00000100664,ENSG00000101199,ENSG00000102606,ENSG00000106069,ENSG00000109756,ENSG00000110955,ENSG00000116459,ENSG00000119383,ENSG00000119684,ENSG00000128908,ENSG00000133703,ENSG00000138069,ENSG00000142168,ENSG00000143398,ENSG00000143761,ENSG00000144566,ENSG00000152234,ENSG00000161057,ENSG00000163636,ENSG00000165629…
V1	TRUE	0.000498	392	595	31	0.052	0.079	GO:0009203	BP	25	ribonucleoside triphosphate catabolic process	6	ENSG00000066777,ENSG00000076242,ENSG00000086598,ENSG00000099624,ENSG00000100151,ENSG00000100664,ENSG00000101199,ENSG00000102606,ENSG00000106069,ENSG00000109756,ENSG00000110955,ENSG00000116459,ENSG00000119383,ENSG00000119684,ENSG00000128908,ENSG00000133703,ENSG00000138069,ENSG00000142168,ENSG00000143398,ENSG00000143761,ENSG00000144566,ENSG00000152234,ENSG00000161057,ENSG00000163636,ENSG00000165629…
V1	TRUE	0.000522	393	595	31	0.052	0.079	GO:0009146	BP	25	purine nucleoside triphosphate catabolic process	6	ENSG00000066777,ENSG00000076242,ENSG00000086598,ENSG00000099624,ENSG00000100151,ENSG00000100664,ENSG00000101199,ENSG00000102606,ENSG00000106069,ENSG00000109756,ENSG00000110955,ENSG00000116459,ENSG00000119383,ENSG00000119684,ENSG00000128908,ENSG00000133703,ENSG00000138069,ENSG00000142168,ENSG00000143398,ENSG00000143761,ENSG00000144566,ENSG00000152234,ENSG00000161057,ENSG00000163636,ENSG00000165629…
V1	TRUE	0.000498	392	595	31	0.052	0.079	GO:0009207	BP	25	purine ribonucleoside triphosphate catabolic process	7	ENSG00000066777,ENSG00000076242,ENSG00000086598,ENSG00000099624,ENSG00000100151,ENSG00000100664,ENSG00000101199,ENSG00000102606,ENSG00000106069,ENSG00000109756,ENSG00000110955,ENSG00000116459,ENSG00000119383,ENSG00000119684,ENSG00000128908,ENSG00000133703,ENSG00000138069,ENSG00000142168,ENSG00000143398,ENSG00000143761,ENSG00000144566,ENSG00000152234,ENSG00000161057,ENSG00000163636,ENSG00000165629…
V1	TRUE	0.000731	673	595	45	0.076	0.067	GO:0009117	BP	25	nucleotide metabolic process	4	ENSG00000011052,ENSG00000014641,ENSG00000065427,ENSG00000066777,ENSG00000076043,ENSG00000076242,ENSG00000086598,ENSG00000099624,ENSG00000100151,ENSG00000100591,ENSG00000100664,ENSG00000101199,ENSG00000101365,ENSG00000102606,ENSG00000106069,ENSG00000106105,ENSG00000109756,ENSG00000110955,ENSG00000112164,ENSG00000114573,ENSG00000116459,ENSG00000119383,ENSG00000119684,ENSG00000126432,ENSG00000128050…
V1	TRUE	0.000144	458	595	36	0.061	0.079	GO:0009166	BP	25	nucleotide catabolic process	5	ENSG00000066777,ENSG00000076242,ENSG00000086598,ENSG00000099624,ENSG00000100151,ENSG00000100591,ENSG00000100664,ENSG00000101199,ENSG00000102606,ENSG00000106069,ENSG00000109756,ENSG00000110955,ENSG00000116459,ENSG00000119383,ENSG00000119684,ENSG00000128908,ENSG00000133703,ENSG00000134571,ENSG00000138069,ENSG00000140416,ENSG00000142168,ENSG00000143398,ENSG00000143761,ENSG00000144566,ENSG00000152234…
V1	TRUE	0.000535	412	595	32	0.054	0.078	GO:0009261	BP	25	ribonucleotide catabolic process	6	ENSG00000066777,ENSG00000076242,ENSG00000086598,ENSG00000099624,ENSG00000100151,ENSG00000100664,ENSG00000101199,ENSG00000102606,ENSG00000106069,ENSG00000109756,ENSG00000110955,ENSG00000116459,ENSG00000119383,ENSG00000119684,ENSG00000128908,ENSG00000133703,ENSG00000138069,ENSG00000142168,ENSG00000143398,ENSG00000143761,ENSG00000144566,ENSG00000152234,ENSG00000161057,ENSG00000163636,ENSG00000165629…
V1	TRUE	0.0412	19	595	4	0.007	0.211	GO:0015949	BP	25	nucleobase-containing small molecule interconversion	3	ENSG00000011052,ENSG00000167325,ENSG00000171793,ENSG00000171848
V1	TRUE	0.0321	9	595	3	0.005	0.333	GO:0060211	BP	25	regulation of nuclear-transcribed mRNA poly(A) tail shortening	1	ENSG00000070756,ENSG00000125107,ENSG00000198791
V1	TRUE	0.0184	77	595	9	0.015	0.117	GO:0032069	BP	25	regulation of nuclease activity	1	ENSG00000051108,ENSG00000101199,ENSG00000108433,ENSG00000134001,ENSG00000138674,ENSG00000160691,ENSG00000162298,ENSG00000166598,ENSG00000179218
V1	TRUE	0.000156	497	595	38	0.064	0.076	GO:0055114	BP	25	oxidation-reduction process	1	ENSG00000004779,ENSG00000014641,ENSG00000044446,ENSG00000079739,ENSG00000091140,ENSG00000091483,ENSG00000099624,ENSG00000101365,ENSG00000102125,ENSG00000104823,ENSG00000105755,ENSG00000110955,ENSG00000112164,ENSG00000114302,ENSG00000116459,ENSG00000117394,ENSG00000119421,ENSG00000126432,ENSG00000130414,ENSG00000131495,ENSG00000131828,ENSG00000132376,ENSG00000135940,ENSG00000136521,ENSG00000138029…
V1	TRUE	3.44e-07	308	595	33	0.055	0.107	GO:0015980	BP	25	energy derivation by oxidation of organic compounds	2	ENSG00000004779,ENSG00000014641,ENSG00000044446,ENSG00000079739,ENSG00000091140,ENSG00000091483,ENSG00000099624,ENSG00000101365,ENSG00000102125,ENSG00000110955,ENSG00000112164,ENSG00000114302,ENSG00000116459,ENSG00000117394,ENSG00000119421,ENSG00000130414,ENSG00000131495,ENSG00000131828,ENSG00000132376,ENSG00000135940,ENSG00000136521,ENSG00000139180,ENSG00000146701,ENSG00000147123,ENSG00000147684…
V1	TRUE	1.37e-07	157	595	23	0.039	0.146	GO:0045333	BP	25	cellular respiration	3	ENSG00000004779,ENSG00000014641,ENSG00000091140,ENSG00000091483,ENSG00000099624,ENSG00000101365,ENSG00000102125,ENSG00000110955,ENSG00000116459,ENSG00000119421,ENSG00000130414,ENSG00000131495,ENSG00000131828,ENSG00000135940,ENSG00000136521,ENSG00000139180,ENSG00000146701,ENSG00000147123,ENSG00000147684,ENSG00000152234,ENSG00000165629,ENSG00000167186,ENSG00000167283
V1	TRUE	7.97e-07	121	595	19	0.032	0.157	GO:0022900	BP	25	electron transport chain	2	ENSG00000004779,ENSG00000091140,ENSG00000099624,ENSG00000102125,ENSG00000110955,ENSG00000116459,ENSG00000119421,ENSG00000130414,ENSG00000131495,ENSG00000135940,ENSG00000136521,ENSG00000139180,ENSG00000147123,ENSG00000147684,ENSG00000152234,ENSG00000165629,ENSG00000167186,ENSG00000167283,ENSG00000167985
V1	TRUE	6.95e-07	120	595	19	0.032	0.158	GO:0022904	BP	25	respiratory electron transport chain	3	ENSG00000004779,ENSG00000091140,ENSG00000099624,ENSG00000102125,ENSG00000110955,ENSG00000116459,ENSG00000119421,ENSG00000130414,ENSG00000131495,ENSG00000135940,ENSG00000136521,ENSG00000139180,ENSG00000147123,ENSG00000147684,ENSG00000152234,ENSG00000165629,ENSG00000167186,ENSG00000167283,ENSG00000167985
V1	TRUE	0.000175	64	595	11	0.018	0.172	GO:0042773	BP	25	ATP synthesis coupled electron transport	4	ENSG00000004779,ENSG00000091140,ENSG00000102125,ENSG00000119421,ENSG00000130414,ENSG00000131495,ENSG00000136521,ENSG00000139180,ENSG00000147684,ENSG00000167186,ENSG00000167985
V1	TRUE	0.000175	64	595	11	0.018	0.172	GO:0042775	BP	25	mitochondrial ATP synthesis coupled electron transport	5	ENSG00000004779,ENSG00000091140,ENSG00000102125,ENSG00000119421,ENSG00000130414,ENSG00000131495,ENSG00000136521,ENSG00000139180,ENSG00000147684,ENSG00000167186,ENSG00000167985
V1	TRUE	0.00128	54	595	9	0.015	0.167	GO:0006120	BP	25	mitochondrial electron transport, NADH to ubiquinone	4	ENSG00000004779,ENSG00000091140,ENSG00000119421,ENSG00000130414,ENSG00000131495,ENSG00000136521,ENSG00000139180,ENSG00000147684,ENSG00000168653
V1	TRUE	0.0461	174	595	14	0.024	0.08	GO:0051052	BP	25	regulation of DNA metabolic process	1	ENSG00000076242,ENSG00000087206,ENSG00000105568,ENSG00000117748,ENSG00000128908,ENSG00000132604,ENSG00000133703,ENSG00000136238,ENSG00000149273,ENSG00000149923,ENSG00000152942,ENSG00000158019,ENSG00000160691,ENSG00000179218
V1	TRUE	0.000304	1083	595	66	0.111	0.061	GO:0007049	BP	25	cell cycle	1	ENSG00000022267,ENSG00000036257,ENSG00000065883,ENSG00000067560,ENSG00000075711,ENSG00000076242,ENSG00000079393,ENSG00000082898,ENSG00000087206,ENSG00000089053,ENSG00000090565,ENSG00000096401,ENSG00000101146,ENSG00000101224,ENSG00000103275,ENSG00000105568,ENSG00000106588,ENSG00000107949,ENSG00000108671,ENSG00000108953,ENSG00000109971,ENSG00000111581,ENSG00000112941,ENSG00000114745,ENSG00000115233…
V1	TRUE	5.28e-05	682	595	49	0.082	0.072	GO:0000278	BP	25	mitotic cell cycle	2	ENSG00000022267,ENSG00000036257,ENSG00000065883,ENSG00000067560,ENSG00000075711,ENSG00000082898,ENSG00000089053,ENSG00000101146,ENSG00000101224,ENSG00000103275,ENSG00000105568,ENSG00000106588,ENSG00000108671,ENSG00000108953,ENSG00000111581,ENSG00000112941,ENSG00000114745,ENSG00000115233,ENSG00000115806,ENSG00000117399,ENSG00000117748,ENSG00000119383,ENSG00000122545,ENSG00000122952,ENSG00000122966…
V1	TRUE	0.00018	918	595	59	0.099	0.064	GO:0022402	BP	25	cell cycle process	2	ENSG00000022267,ENSG00000036257,ENSG00000065883,ENSG00000067560,ENSG00000075711,ENSG00000076242,ENSG00000079393,ENSG00000082898,ENSG00000087206,ENSG00000089053,ENSG00000090565,ENSG00000101146,ENSG00000101224,ENSG00000103275,ENSG00000105568,ENSG00000106588,ENSG00000108671,ENSG00000108953,ENSG00000111581,ENSG00000112941,ENSG00000115233,ENSG00000117399,ENSG00000117748,ENSG00000119383,ENSG00000119684…
V1	TRUE	0.0217	308	595	22	0.037	0.071	GO:0022403	BP	25	cell cycle phase	3	ENSG00000022267,ENSG00000036257,ENSG00000089053,ENSG00000106588,ENSG00000108671,ENSG00000115233,ENSG00000117748,ENSG00000128908,ENSG00000129084,ENSG00000132604,ENSG00000136930,ENSG00000149311,ENSG00000150093,ENSG00000161057,ENSG00000163636,ENSG00000170855,ENSG00000171848,ENSG00000175166,ENSG00000176890,ENSG00000177954,ENSG00000185627,ENSG00000197170
V1	TRUE	0.00867	268	595	21	0.035	0.078	GO:0051325	BP	25	interphase	4	ENSG00000022267,ENSG00000036257,ENSG00000106588,ENSG00000108671,ENSG00000115233,ENSG00000117748,ENSG00000128908,ENSG00000129084,ENSG00000132604,ENSG00000136930,ENSG00000149311,ENSG00000150093,ENSG00000161057,ENSG00000163636,ENSG00000170855,ENSG00000171848,ENSG00000175166,ENSG00000176890,ENSG00000177954,ENSG00000185627,ENSG00000197170
V1	TRUE	0.00925	251	595	20	0.034	0.08	GO:0051329	BP	25	interphase of mitotic cell cycle	5	ENSG00000022267,ENSG00000036257,ENSG00000106588,ENSG00000108671,ENSG00000115233,ENSG00000117748,ENSG00000128908,ENSG00000129084,ENSG00000136930,ENSG00000149311,ENSG00000150093,ENSG00000161057,ENSG00000163636,ENSG00000170855,ENSG00000171848,ENSG00000175166,ENSG00000176890,ENSG00000177954,ENSG00000185627,ENSG00000197170
V1	TRUE	0.00025	470	595	36	0.061	0.077	GO:0044770	BP	25	cell cycle phase transition	3	ENSG00000022267,ENSG00000036257,ENSG00000075711,ENSG00000087206,ENSG00000089053,ENSG00000101224,ENSG00000105568,ENSG00000106588,ENSG00000108671,ENSG00000108953,ENSG00000115233,ENSG00000117399,ENSG00000117748,ENSG00000122952,ENSG00000122966,ENSG00000128789,ENSG00000128908,ENSG00000129084,ENSG00000133703,ENSG00000136930,ENSG00000149311,ENSG00000150093,ENSG00000152942,ENSG00000154473,ENSG00000158019…
V1	TRUE	0.000367	404	595	32	0.054	0.079	GO:0044772	BP	25	mitotic cell cycle phase transition	4	ENSG00000022267,ENSG00000036257,ENSG00000075711,ENSG00000089053,ENSG00000101224,ENSG00000105568,ENSG00000106588,ENSG00000108671,ENSG00000108953,ENSG00000115233,ENSG00000117399,ENSG00000117748,ENSG00000122952,ENSG00000122966,ENSG00000128789,ENSG00000128908,ENSG00000129084,ENSG00000133703,ENSG00000136930,ENSG00000149311,ENSG00000150093,ENSG00000152942,ENSG00000154473,ENSG00000161057,ENSG00000163636…
V1	TRUE	0.00613	225	595	19	0.032	0.084	GO:0000082	BP	25	G1/S transition of mitotic cell cycle	5	ENSG00000022267,ENSG00000036257,ENSG00000106588,ENSG00000108671,ENSG00000115233,ENSG00000117748,ENSG00000128908,ENSG00000129084,ENSG00000136930,ENSG00000149311,ENSG00000150093,ENSG00000161057,ENSG00000163636,ENSG00000170855,ENSG00000171848,ENSG00000175166,ENSG00000176890,ENSG00000177954,ENSG00000185627
V1	TRUE	0.0219	110	595	11	0.018	0.1	GO:0000910	BP	25	cytokinesis	3	ENSG00000036257,ENSG00000067560,ENSG00000090565,ENSG00000101224,ENSG00000122545,ENSG00000122966,ENSG00000124356,ENSG00000125868,ENSG00000126581,ENSG00000164754,ENSG00000196504
V1	TRUE	0.000739	613	595	42	0.071	0.069	GO:0051726	BP	25	regulation of cell cycle	2	ENSG00000022267,ENSG00000036257,ENSG00000065883,ENSG00000067560,ENSG00000075711,ENSG00000082898,ENSG00000087206,ENSG00000089053,ENSG00000101224,ENSG00000106588,ENSG00000107949,ENSG00000108671,ENSG00000109971,ENSG00000115233,ENSG00000117399,ENSG00000118971,ENSG00000121022,ENSG00000122952,ENSG00000128789,ENSG00000128908,ENSG00000129084,ENSG00000132604,ENSG00000133703,ENSG00000136930,ENSG00000147854…
V1	TRUE	2.97e-05	409	595	35	0.059	0.086	GO:0010564	BP	25	regulation of cell cycle process	3	ENSG00000022267,ENSG00000036257,ENSG00000065883,ENSG00000067560,ENSG00000075711,ENSG00000082898,ENSG00000087206,ENSG00000089053,ENSG00000101224,ENSG00000106588,ENSG00000108671,ENSG00000115233,ENSG00000117399,ENSG00000122952,ENSG00000128789,ENSG00000128908,ENSG00000129084,ENSG00000132604,ENSG00000133703,ENSG00000136930,ENSG00000147854,ENSG00000149311,ENSG00000152942,ENSG00000154473,ENSG00000158019…
V1	TRUE	4.89e-05	281	595	27	0.045	0.096	GO:1901987	BP	25	regulation of cell cycle phase transition	4	ENSG00000022267,ENSG00000075711,ENSG00000087206,ENSG00000089053,ENSG00000106588,ENSG00000108671,ENSG00000115233,ENSG00000117399,ENSG00000122952,ENSG00000128789,ENSG00000128908,ENSG00000129084,ENSG00000133703,ENSG00000136930,ENSG00000149311,ENSG00000152942,ENSG00000154473,ENSG00000158019,ENSG00000161057,ENSG00000163636,ENSG00000170855,ENSG00000175166,ENSG00000177954,ENSG00000185627,ENSG00000188486…
V1	TRUE	4.58e-05	280	595	27	0.045	0.096	GO:0010948	BP	25	negative regulation of cell cycle process	4	ENSG00000022267,ENSG00000075711,ENSG00000087206,ENSG00000089053,ENSG00000106588,ENSG00000108671,ENSG00000115233,ENSG00000117399,ENSG00000122952,ENSG00000128789,ENSG00000129084,ENSG00000132604,ENSG00000133703,ENSG00000136930,ENSG00000149311,ENSG00000152942,ENSG00000154473,ENSG00000158019,ENSG00000161057,ENSG00000163636,ENSG00000170855,ENSG00000175166,ENSG00000177954,ENSG00000185627,ENSG00000188486…
V1	TRUE	2.46e-05	255	595	26	0.044	0.102	GO:1901988	BP	25	negative regulation of cell cycle phase transition	5	ENSG00000022267,ENSG00000075711,ENSG00000087206,ENSG00000089053,ENSG00000106588,ENSG00000108671,ENSG00000115233,ENSG00000117399,ENSG00000122952,ENSG00000128789,ENSG00000129084,ENSG00000133703,ENSG00000136930,ENSG00000149311,ENSG00000152942,ENSG00000154473,ENSG00000158019,ENSG00000161057,ENSG00000163636,ENSG00000170855,ENSG00000175166,ENSG00000177954,ENSG00000185627,ENSG00000188486,ENSG00000196510…
V1	TRUE	2.24e-05	238	595	25	0.042	0.105	GO:0000075	BP	25	cell cycle checkpoint	6	ENSG00000075711,ENSG00000087206,ENSG00000089053,ENSG00000106588,ENSG00000108671,ENSG00000115233,ENSG00000117399,ENSG00000122952,ENSG00000128789,ENSG00000129084,ENSG00000133703,ENSG00000136930,ENSG00000149311,ENSG00000152942,ENSG00000154473,ENSG00000158019,ENSG00000161057,ENSG00000163636,ENSG00000170855,ENSG00000175166,ENSG00000177954,ENSG00000185627,ENSG00000188486,ENSG00000196510,ENSG00000197170
V1	TRUE	0.000246	161	595	18	0.03	0.112	GO:0031570	BP	25	DNA integrity checkpoint	7	ENSG00000087206,ENSG00000106588,ENSG00000108671,ENSG00000115233,ENSG00000129084,ENSG00000136930,ENSG00000149311,ENSG00000152942,ENSG00000158019,ENSG00000161057,ENSG00000163636,ENSG00000170855,ENSG00000175166,ENSG00000177954,ENSG00000185627,ENSG00000188486,ENSG00000197170,ENSG00000197299
V1	TRUE	0.00266	177	595	17	0.029	0.096	GO:0090068	BP	25	positive regulation of cell cycle process	4	ENSG00000036257,ENSG00000067560,ENSG00000101224,ENSG00000106588,ENSG00000108671,ENSG00000115233,ENSG00000128908,ENSG00000129084,ENSG00000136930,ENSG00000147854,ENSG00000149311,ENSG00000161057,ENSG00000163636,ENSG00000170855,ENSG00000175166,ENSG00000185627,ENSG00000197170
V1	TRUE	0.000294	293	595	26	0.044	0.089	GO:0007346	BP	25	regulation of mitotic cell cycle	3	ENSG00000022267,ENSG00000065883,ENSG00000075711,ENSG00000089053,ENSG00000101224,ENSG00000106588,ENSG00000108671,ENSG00000115233,ENSG00000117399,ENSG00000122952,ENSG00000128789,ENSG00000128908,ENSG00000129084,ENSG00000133703,ENSG00000136930,ENSG00000149311,ENSG00000151465,ENSG00000152942,ENSG00000154473,ENSG00000161057,ENSG00000163636,ENSG00000170855,ENSG00000173757,ENSG00000175166,ENSG00000177954…
V1	TRUE	2e-05	206	595	23	0.039	0.112	GO:1901990	BP	25	regulation of mitotic cell cycle phase transition	4	ENSG00000022267,ENSG00000075711,ENSG00000089053,ENSG00000106588,ENSG00000108671,ENSG00000115233,ENSG00000117399,ENSG00000122952,ENSG00000128789,ENSG00000128908,ENSG00000129084,ENSG00000133703,ENSG00000136930,ENSG00000149311,ENSG00000152942,ENSG00000154473,ENSG00000161057,ENSG00000163636,ENSG00000170855,ENSG00000175166,ENSG00000177954,ENSG00000185627,ENSG00000196510
V1	TRUE	4.42e-06	175	595	22	0.037	0.126	GO:1901991	BP	25	negative regulation of mitotic cell cycle phase transition	5	ENSG00000022267,ENSG00000075711,ENSG00000089053,ENSG00000106588,ENSG00000108671,ENSG00000115233,ENSG00000117399,ENSG00000122952,ENSG00000128789,ENSG00000129084,ENSG00000133703,ENSG00000136930,ENSG00000149311,ENSG00000152942,ENSG00000154473,ENSG00000161057,ENSG00000163636,ENSG00000170855,ENSG00000175166,ENSG00000177954,ENSG00000185627,ENSG00000196510
V1	TRUE	3.15e-06	158	595	21	0.035	0.133	GO:0007093	BP	25	mitotic cell cycle checkpoint	6	ENSG00000075711,ENSG00000089053,ENSG00000106588,ENSG00000108671,ENSG00000115233,ENSG00000117399,ENSG00000122952,ENSG00000128789,ENSG00000129084,ENSG00000133703,ENSG00000136930,ENSG00000149311,ENSG00000152942,ENSG00000154473,ENSG00000161057,ENSG00000163636,ENSG00000170855,ENSG00000175166,ENSG00000177954,ENSG00000185627,ENSG00000196510
V1	TRUE	0.000681	100	595	13	0.022	0.13	GO:0044774	BP	25	mitotic DNA integrity checkpoint	7	ENSG00000106588,ENSG00000108671,ENSG00000115233,ENSG00000129084,ENSG00000136930,ENSG00000149311,ENSG00000161057,ENSG00000163636,ENSG00000170855,ENSG00000175166,ENSG00000177954,ENSG00000185627,ENSG00000197170
V1	TRUE	0.00103	133	595	15	0.025	0.113	GO:2000045	BP	25	regulation of G1/S transition of mitotic cell cycle	5	ENSG00000022267,ENSG00000106588,ENSG00000108671,ENSG00000115233,ENSG00000128908,ENSG00000129084,ENSG00000136930,ENSG00000149311,ENSG00000161057,ENSG00000163636,ENSG00000170855,ENSG00000175166,ENSG00000177954,ENSG00000185627,ENSG00000197170
V1	TRUE	0.000416	109	595	14	0.024	0.128	GO:2000134	BP	25	negative regulation of G1/S transition of mitotic cell cycle	6	ENSG00000022267,ENSG00000106588,ENSG00000108671,ENSG00000115233,ENSG00000129084,ENSG00000136930,ENSG00000149311,ENSG00000161057,ENSG00000163636,ENSG00000170855,ENSG00000175166,ENSG00000177954,ENSG00000185627,ENSG00000197170
V1	TRUE	0.000877	295	595	25	0.042	0.085	GO:0045786	BP	25	negative regulation of cell cycle	2	ENSG00000022267,ENSG00000036257,ENSG00000075711,ENSG00000089053,ENSG00000106588,ENSG00000108671,ENSG00000115233,ENSG00000117399,ENSG00000128789,ENSG00000129084,ENSG00000133703,ENSG00000136930,ENSG00000147854,ENSG00000149311,ENSG00000151465,ENSG00000154473,ENSG00000161057,ENSG00000163636,ENSG00000165699,ENSG00000170855,ENSG00000175166,ENSG00000178252,ENSG00000179218,ENSG00000185627,ENSG00000196510
V1	TRUE	0.00203	206	595	19	0.032	0.092	GO:0007050	BP	25	cell cycle arrest	3	ENSG00000036257,ENSG00000106588,ENSG00000108671,ENSG00000115233,ENSG00000129084,ENSG00000133703,ENSG00000136930,ENSG00000147854,ENSG00000149311,ENSG00000151465,ENSG00000161057,ENSG00000163636,ENSG00000165699,ENSG00000170855,ENSG00000175166,ENSG00000178252,ENSG00000179218,ENSG00000185627,ENSG00000197170
V1	TRUE	0.00218	112	595	13	0.022	0.116	GO:0071156	BP	25	regulation of cell cycle arrest	4	ENSG00000106588,ENSG00000108671,ENSG00000115233,ENSG00000129084,ENSG00000136930,ENSG00000147854,ENSG00000149311,ENSG00000161057,ENSG00000163636,ENSG00000170855,ENSG00000175166,ENSG00000185627,ENSG00000197170
V1	TRUE	0.000612	99	595	13	0.022	0.131	GO:0071158	BP	25	positive regulation of cell cycle arrest	4	ENSG00000106588,ENSG00000108671,ENSG00000115233,ENSG00000129084,ENSG00000136930,ENSG00000147854,ENSG00000149311,ENSG00000161057,ENSG00000163636,ENSG00000170855,ENSG00000175166,ENSG00000185627,ENSG00000197170
V1	TRUE	0.0168	628	595	38	0.064	0.061	GO:0072521	BP	25	purine-containing compound metabolic process	1	ENSG00000011052,ENSG00000066777,ENSG00000076242,ENSG00000086598,ENSG00000099624,ENSG00000100151,ENSG00000100591,ENSG00000100664,ENSG00000101199,ENSG00000101444,ENSG00000102606,ENSG00000106069,ENSG00000109756,ENSG00000110955,ENSG00000112164,ENSG00000114573,ENSG00000116459,ENSG00000119383,ENSG00000119684,ENSG00000128050,ENSG00000128908,ENSG00000133703,ENSG00000134571,ENSG00000138069,ENSG00000140416…
V1	TRUE	0.000108	452	595	36	0.061	0.08	GO:0072523	BP	25	purine-containing compound catabolic process	2	ENSG00000066777,ENSG00000076242,ENSG00000086598,ENSG00000099624,ENSG00000100151,ENSG00000100591,ENSG00000100664,ENSG00000101199,ENSG00000101444,ENSG00000102606,ENSG00000106069,ENSG00000109756,ENSG00000110955,ENSG00000116459,ENSG00000119383,ENSG00000119684,ENSG00000128908,ENSG00000133703,ENSG00000134571,ENSG00000138069,ENSG00000140416,ENSG00000142168,ENSG00000143398,ENSG00000143761,ENSG00000144566…
V1	TRUE	0.026	601	595	36	0.061	0.06	GO:0006163	BP	25	purine nucleotide metabolic process	2	ENSG00000011052,ENSG00000066777,ENSG00000076242,ENSG00000086598,ENSG00000099624,ENSG00000100151,ENSG00000100591,ENSG00000100664,ENSG00000101199,ENSG00000102606,ENSG00000106069,ENSG00000109756,ENSG00000110955,ENSG00000112164,ENSG00000114573,ENSG00000116459,ENSG00000119383,ENSG00000119684,ENSG00000128050,ENSG00000128908,ENSG00000133703,ENSG00000134571,ENSG00000138069,ENSG00000140416,ENSG00000142168…
V1	TRUE	9.33e-05	449	595	36	0.061	0.08	GO:0006195	BP	25	purine nucleotide catabolic process	3	ENSG00000066777,ENSG00000076242,ENSG00000086598,ENSG00000099624,ENSG00000100151,ENSG00000100591,ENSG00000100664,ENSG00000101199,ENSG00000102606,ENSG00000106069,ENSG00000109756,ENSG00000110955,ENSG00000116459,ENSG00000119383,ENSG00000119684,ENSG00000128908,ENSG00000133703,ENSG00000134571,ENSG00000138069,ENSG00000140416,ENSG00000142168,ENSG00000143398,ENSG00000143761,ENSG00000144566,ENSG00000152234…
V1	TRUE	0.00051	411	595	32	0.054	0.078	GO:0009154	BP	25	purine ribonucleotide catabolic process	4	ENSG00000066777,ENSG00000076242,ENSG00000086598,ENSG00000099624,ENSG00000100151,ENSG00000100664,ENSG00000101199,ENSG00000102606,ENSG00000106069,ENSG00000109756,ENSG00000110955,ENSG00000116459,ENSG00000119383,ENSG00000119684,ENSG00000128908,ENSG00000133703,ENSG00000138069,ENSG00000142168,ENSG00000143398,ENSG00000143761,ENSG00000144566,ENSG00000152234,ENSG00000161057,ENSG00000163636,ENSG00000165629…
V1	TRUE	0.0059	2327	595	114	0.192	0.049	GO:0051171	BP	25	regulation of nitrogen compound metabolic process	1	ENSG00000010818,ENSG00000011052,ENSG00000022840,ENSG00000025800,ENSG00000033800,ENSG00000049860,ENSG00000051108,ENSG00000063438,ENSG00000065883,ENSG00000066117,ENSG00000066136,ENSG00000066777,ENSG00000067560,ENSG00000070756,ENSG00000071243,ENSG00000073009,ENSG00000074800,ENSG00000076242,ENSG00000078043,ENSG00000079246,ENSG00000080503,ENSG00000082014,ENSG00000082898,ENSG00000086102,ENSG00000086598…
V1	TRUE	0.00202	83	595	11	0.018	0.133	GO:0033238	BP	25	regulation of cellular amine metabolic process	2	ENSG00000093010,ENSG00000106588,ENSG00000108671,ENSG00000115233,ENSG00000115758,ENSG00000129084,ENSG00000136930,ENSG00000161057,ENSG00000163636,ENSG00000175166,ENSG00000185627
V1	TRUE	0.026	199	595	16	0.027	0.08	GO:0005996	BP	25	monosaccharide metabolic process	1	ENSG00000014641,ENSG00000044446,ENSG00000074800,ENSG00000079739,ENSG00000100243,ENSG00000102144,ENSG00000111640,ENSG00000117394,ENSG00000131828,ENSG00000132376,ENSG00000140400,ENSG00000146701,ENSG00000147162,ENSG00000148834,ENSG00000159322,ENSG00000163931
V1	TRUE	0.0171	62	595	8	0.013	0.129	GO:0046364	BP	25	monosaccharide biosynthetic process	2	ENSG00000014641,ENSG00000074800,ENSG00000079739,ENSG00000102144,ENSG00000111640,ENSG00000146701,ENSG00000163931,ENSG00000177156
V1	TRUE	0.00708	1097	595	61	0.103	0.056	GO:0033554	BP	25	cellular response to stress	1	ENSG00000008294,ENSG00000051108,ENSG00000057663,ENSG00000061794,ENSG00000066926,ENSG00000067560,ENSG00000073009,ENSG00000076242,ENSG00000079246,ENSG00000087206,ENSG00000089159,ENSG00000090339,ENSG00000090861,ENSG00000092201,ENSG00000100387,ENSG00000100906,ENSG00000101199,ENSG00000106588,ENSG00000107949,ENSG00000108433,ENSG00000108671,ENSG00000112759,ENSG00000112941,ENSG00000115233,ENSG00000117394…
V1	TRUE	0.00163	595	595	40	0.067	0.067	GO:0006974	BP	25	response to DNA damage stimulus	2	ENSG00000061794,ENSG00000073009,ENSG00000076242,ENSG00000079246,ENSG00000087206,ENSG00000092201,ENSG00000100387,ENSG00000106588,ENSG00000107949,ENSG00000108671,ENSG00000112941,ENSG00000115233,ENSG00000117748,ENSG00000119684,ENSG00000128908,ENSG00000129084,ENSG00000129691,ENSG00000132604,ENSG00000133112,ENSG00000136930,ENSG00000137074,ENSG00000142168,ENSG00000143799,ENSG00000149273,ENSG00000149311…
V1	TRUE	0.00516	138	595	14	0.024	0.101	GO:0042770	BP	25	signal transduction in response to DNA damage	3	ENSG00000106588,ENSG00000108671,ENSG00000115233,ENSG00000129084,ENSG00000136930,ENSG00000149311,ENSG00000161057,ENSG00000163636,ENSG00000170855,ENSG00000172977,ENSG00000175166,ENSG00000177885,ENSG00000185627,ENSG00000197170
V1	TRUE	0.000147	155	595	18	0.03	0.116	GO:0000077	BP	25	DNA damage checkpoint	3	ENSG00000087206,ENSG00000106588,ENSG00000108671,ENSG00000115233,ENSG00000129084,ENSG00000136930,ENSG00000149311,ENSG00000152942,ENSG00000158019,ENSG00000161057,ENSG00000163636,ENSG00000170855,ENSG00000175166,ENSG00000177954,ENSG00000185627,ENSG00000188486,ENSG00000197170,ENSG00000197299
V1	TRUE	0.000314	93	595	13	0.022	0.14	GO:0044783	BP	25	G1 DNA damage checkpoint	4	ENSG00000106588,ENSG00000108671,ENSG00000115233,ENSG00000129084,ENSG00000136930,ENSG00000149311,ENSG00000161057,ENSG00000163636,ENSG00000170855,ENSG00000175166,ENSG00000177954,ENSG00000185627,ENSG00000197170
V1	TRUE	0.000493	97	595	13	0.022	0.134	GO:0044773	BP	25	mitotic DNA damage checkpoint	4	ENSG00000106588,ENSG00000108671,ENSG00000115233,ENSG00000129084,ENSG00000136930,ENSG00000149311,ENSG00000161057,ENSG00000163636,ENSG00000170855,ENSG00000175166,ENSG00000177954,ENSG00000185627,ENSG00000197170
V1	TRUE	0.000314	93	595	13	0.022	0.14	GO:0031571	BP	25	mitotic G1 DNA damage checkpoint	5	ENSG00000106588,ENSG00000108671,ENSG00000115233,ENSG00000129084,ENSG00000136930,ENSG00000149311,ENSG00000161057,ENSG00000163636,ENSG00000170855,ENSG00000175166,ENSG00000177954,ENSG00000185627,ENSG00000197170
V1	TRUE	0.0271	113	595	11	0.018	0.097	GO:0034976	BP	25	response to endoplasmic reticulum stress	2	ENSG00000051108,ENSG00000090861,ENSG00000101199,ENSG00000108433,ENSG00000134001,ENSG00000138674,ENSG00000160691,ENSG00000162298,ENSG00000166598,ENSG00000179218,ENSG00000196296
V1	TRUE	0.00459	51	595	8	0.013	0.157	GO:0051302	BP	25	regulation of cell division	1	ENSG00000036257,ENSG00000067560,ENSG00000101224,ENSG00000117289,ENSG00000196504,ENSG00000197299,ENSG00000198668,ENSG00000204628
V1	TRUE	0.0464	31	595	5	0.008	0.161	GO:0032465	BP	25	regulation of cytokinesis	2	ENSG00000036257,ENSG00000067560,ENSG00000101224,ENSG00000196504,ENSG00000198668
V1	TRUE	0.00372	324	595	25	0.042	0.077	GO:0010608	BP	25	posttranscriptional regulation of gene expression	1	ENSG00000055917,ENSG00000066926,ENSG00000067560,ENSG00000070756,ENSG00000079277,ENSG00000083845,ENSG00000084623,ENSG00000100225,ENSG00000100664,ENSG00000104408,ENSG00000106263,ENSG00000107581,ENSG00000108773,ENSG00000111596,ENSG00000111640,ENSG00000114784,ENSG00000116001,ENSG00000119718,ENSG00000125107,ENSG00000131795,ENSG00000132541,ENSG00000134001,ENSG00000137074,ENSG00000138095,ENSG00000144580
V1	TRUE	0.00137	107	595	13	0.022	0.121	GO:0051351	BP	25	positive regulation of ligase activity	1	ENSG00000089053,ENSG00000106588,ENSG00000108671,ENSG00000115233,ENSG00000117399,ENSG00000129084,ENSG00000136930,ENSG00000161057,ENSG00000163636,ENSG00000175166,ENSG00000185627,ENSG00000196510,ENSG00000197170
V1	TRUE	0.0143	24	595	5	0.008	0.208	GO:0006099	BP	25	tricarboxylic acid cycle	1	ENSG00000014641,ENSG00000091140,ENSG00000091483,ENSG00000101365,ENSG00000131828
V1	TRUE	0.0456	88	595	9	0.015	0.102	GO:0006984	BP	25	ER-nucleus signaling pathway	1	ENSG00000051108,ENSG00000090861,ENSG00000101199,ENSG00000108433,ENSG00000134001,ENSG00000138674,ENSG00000160691,ENSG00000162298,ENSG00000166598
V1	TRUE	0.0278	147	595	13	0.022	0.088	GO:0010565	BP	25	regulation of cellular ketone metabolic process	1	ENSG00000091140,ENSG00000093010,ENSG00000106588,ENSG00000108671,ENSG00000115233,ENSG00000115758,ENSG00000129084,ENSG00000131828,ENSG00000136930,ENSG00000161057,ENSG00000163636,ENSG00000175166,ENSG00000185627
V1	TRUE	0.000621	73	595	11	0.018	0.151	GO:0006521	BP	25	regulation of cellular amino acid metabolic process	2	ENSG00000093010,ENSG00000106588,ENSG00000108671,ENSG00000115233,ENSG00000115758,ENSG00000129084,ENSG00000136930,ENSG00000161057,ENSG00000163636,ENSG00000175166,ENSG00000185627
V1	TRUE	0.00409	167	595	16	0.027	0.096	GO:0072331	BP	25	signal transduction by p53 class mediator	1	ENSG00000106588,ENSG00000108671,ENSG00000115233,ENSG00000129084,ENSG00000136930,ENSG00000149311,ENSG00000161057,ENSG00000163636,ENSG00000169567,ENSG00000170855,ENSG00000172977,ENSG00000175166,ENSG00000177954,ENSG00000185627,ENSG00000197170,ENSG00000204463
V1	TRUE	0.00738	127	595	13	0.022	0.102	GO:0030330	BP	25	DNA damage response, signal transduction by p53 class mediator	2	ENSG00000106588,ENSG00000108671,ENSG00000115233,ENSG00000129084,ENSG00000136930,ENSG00000149311,ENSG00000161057,ENSG00000163636,ENSG00000170855,ENSG00000172977,ENSG00000175166,ENSG00000185627,ENSG00000197170
V1	TRUE	0.0309	83	595	9	0.015	0.108	GO:0034620	BP	25	cellular response to unfolded protein	1	ENSG00000051108,ENSG00000090861,ENSG00000101199,ENSG00000108433,ENSG00000134001,ENSG00000138674,ENSG00000160691,ENSG00000162298,ENSG00000166598
V1	TRUE	0.0284	82	595	9	0.015	0.11	GO:0030968	BP	25	endoplasmic reticulum unfolded protein response	2	ENSG00000051108,ENSG00000090861,ENSG00000101199,ENSG00000108433,ENSG00000134001,ENSG00000138674,ENSG00000160691,ENSG00000162298,ENSG00000166598
V1	TRUE	0.0193	465	595	30	0.05	0.065	GO:0051248	BP	25	negative regulation of protein metabolic process	1	ENSG00000057663,ENSG00000085063,ENSG00000089053,ENSG00000104408,ENSG00000105568,ENSG00000106588,ENSG00000108671,ENSG00000108953,ENSG00000111640,ENSG00000114302,ENSG00000115233,ENSG00000116001,ENSG00000117399,ENSG00000119383,ENSG00000119912,ENSG00000129084,ENSG00000132376,ENSG00000136930,ENSG00000143033,ENSG00000154473,ENSG00000161057,ENSG00000162191,ENSG00000163636,ENSG00000165699,ENSG00000168036…
V1	TRUE	0.022	8	595	3	0.005	0.375	GO:0019852	BP	25	L-ascorbic acid metabolic process	1	ENSG00000100243,ENSG00000117394,ENSG00000148834
V1	TRUE	0.0167	36	595	6	0.01	0.167	GO:0009451	BP	25	RNA modification	1	ENSG00000037897,ENSG00000090861,ENSG00000101654,ENSG00000140694,ENSG00000145912,ENSG00000165819
V1	TRUE	0.0123	2	595	2	0.003	1	GO:0001522	BP	25	pseudouridine synthesis	2	ENSG00000145912,ENSG00000182117
V1	TRUE	0.00335	515	595	35	0.059	0.068	GO:0009116	BP	25	nucleoside metabolic process	1	ENSG00000011052,ENSG00000066777,ENSG00000076242,ENSG00000086598,ENSG00000099624,ENSG00000100151,ENSG00000100591,ENSG00000100664,ENSG00000101199,ENSG00000101444,ENSG00000102606,ENSG00000106069,ENSG00000109756,ENSG00000110955,ENSG00000114573,ENSG00000116459,ENSG00000119383,ENSG00000119684,ENSG00000128908,ENSG00000133703,ENSG00000134571,ENSG00000138069,ENSG00000140416,ENSG00000142168,ENSG00000143398…
V1	TRUE	0.00977	465	595	31	0.052	0.067	GO:0009119	BP	25	ribonucleoside metabolic process	2	ENSG00000011052,ENSG00000066777,ENSG00000076242,ENSG00000086598,ENSG00000099624,ENSG00000100151,ENSG00000100664,ENSG00000101199,ENSG00000101444,ENSG00000102606,ENSG00000106069,ENSG00000109756,ENSG00000110955,ENSG00000114573,ENSG00000116459,ENSG00000119383,ENSG00000119684,ENSG00000128908,ENSG00000133703,ENSG00000138069,ENSG00000142168,ENSG00000143398,ENSG00000143761,ENSG00000144566,ENSG00000147416…
V1	TRUE	0.000879	423	595	32	0.054	0.076	GO:0009164	BP	25	nucleoside catabolic process	2	ENSG00000066777,ENSG00000076242,ENSG00000086598,ENSG00000099624,ENSG00000100151,ENSG00000100664,ENSG00000101199,ENSG00000101444,ENSG00000102606,ENSG00000106069,ENSG00000109756,ENSG00000110955,ENSG00000116459,ENSG00000119383,ENSG00000119684,ENSG00000128908,ENSG00000133703,ENSG00000138069,ENSG00000142168,ENSG00000143398,ENSG00000143761,ENSG00000144566,ENSG00000152234,ENSG00000161057,ENSG00000163636…
V1	TRUE	0.00051	411	595	32	0.054	0.078	GO:0042454	BP	25	ribonucleoside catabolic process	3	ENSG00000066777,ENSG00000076242,ENSG00000086598,ENSG00000099624,ENSG00000100151,ENSG00000100664,ENSG00000101199,ENSG00000101444,ENSG00000102606,ENSG00000106069,ENSG00000109756,ENSG00000110955,ENSG00000116459,ENSG00000119383,ENSG00000119684,ENSG00000128908,ENSG00000133703,ENSG00000138069,ENSG00000142168,ENSG00000143398,ENSG00000143761,ENSG00000144566,ENSG00000152234,ENSG00000161057,ENSG00000163636…
V1	TRUE	0.00711	456	595	31	0.052	0.068	GO:0042278	BP	25	purine nucleoside metabolic process	2	ENSG00000011052,ENSG00000066777,ENSG00000076242,ENSG00000086598,ENSG00000099624,ENSG00000100151,ENSG00000100664,ENSG00000101199,ENSG00000101444,ENSG00000102606,ENSG00000106069,ENSG00000109756,ENSG00000110955,ENSG00000114573,ENSG00000116459,ENSG00000119383,ENSG00000119684,ENSG00000128908,ENSG00000133703,ENSG00000138069,ENSG00000142168,ENSG00000143398,ENSG00000143761,ENSG00000144566,ENSG00000147416…
V1	TRUE	0.00638	453	595	31	0.052	0.068	GO:0046128	BP	25	purine ribonucleoside metabolic process	3	ENSG00000011052,ENSG00000066777,ENSG00000076242,ENSG00000086598,ENSG00000099624,ENSG00000100151,ENSG00000100664,ENSG00000101199,ENSG00000101444,ENSG00000102606,ENSG00000106069,ENSG00000109756,ENSG00000110955,ENSG00000114573,ENSG00000116459,ENSG00000119383,ENSG00000119684,ENSG00000128908,ENSG00000133703,ENSG00000138069,ENSG00000142168,ENSG00000143398,ENSG00000143761,ENSG00000144566,ENSG00000147416…
V1	TRUE	0.000302	400	595	32	0.054	0.08	GO:0006152	BP	25	purine nucleoside catabolic process	3	ENSG00000066777,ENSG00000076242,ENSG00000086598,ENSG00000099624,ENSG00000100151,ENSG00000100664,ENSG00000101199,ENSG00000101444,ENSG00000102606,ENSG00000106069,ENSG00000109756,ENSG00000110955,ENSG00000116459,ENSG00000119383,ENSG00000119684,ENSG00000128908,ENSG00000133703,ENSG00000138069,ENSG00000142168,ENSG00000143398,ENSG00000143761,ENSG00000144566,ENSG00000152234,ENSG00000161057,ENSG00000163636…
V1	TRUE	0.000317	401	595	32	0.054	0.08	GO:0046130	BP	25	purine ribonucleoside catabolic process	4	ENSG00000066777,ENSG00000076242,ENSG00000086598,ENSG00000099624,ENSG00000100151,ENSG00000100664,ENSG00000101199,ENSG00000101444,ENSG00000102606,ENSG00000106069,ENSG00000109756,ENSG00000110955,ENSG00000116459,ENSG00000119383,ENSG00000119684,ENSG00000128908,ENSG00000133703,ENSG00000138069,ENSG00000142168,ENSG00000143398,ENSG00000143761,ENSG00000144566,ENSG00000152234,ENSG00000161057,ENSG00000163636…
V1	TRUE	0.0294	28	595	5	0.008	0.179	GO:0008033	BP	25	tRNA processing	1	ENSG00000031698,ENSG00000037897,ENSG00000065427,ENSG00000090861,ENSG00000105171
V1	TRUE	0.0189	324	595	23	0.039	0.071	GO:0006281	BP	25	DNA repair	1	ENSG00000076242,ENSG00000079246,ENSG00000087206,ENSG00000092201,ENSG00000100387,ENSG00000107949,ENSG00000112941,ENSG00000115233,ENSG00000117748,ENSG00000119684,ENSG00000128908,ENSG00000137074,ENSG00000142168,ENSG00000143799,ENSG00000149273,ENSG00000149311,ENSG00000149923,ENSG00000152942,ENSG00000158019,ENSG00000164754,ENSG00000168002,ENSG00000172732,ENSG00000172977
V1	TRUE	1.04e-05	116	595	17	0.029	0.147	GO:0006302	BP	25	double-strand break repair	2	ENSG00000076242,ENSG00000079246,ENSG00000087206,ENSG00000112941,ENSG00000115233,ENSG00000117748,ENSG00000128908,ENSG00000137074,ENSG00000142168,ENSG00000143799,ENSG00000149311,ENSG00000149923,ENSG00000158019,ENSG00000164754,ENSG00000172977,ENSG00000188486,ENSG00000196419
V1	TRUE	0.036	3	595	2	0.003	0.667	GO:0036265	BP	25	RNA (guanine-N7)-methylation	1	ENSG00000037897,ENSG00000101654
V1	TRUE	0.00652	414	595	29	0.049	0.07	GO:0032269	BP	25	negative regulation of cellular protein metabolic process	1	ENSG00000057663,ENSG00000089053,ENSG00000104408,ENSG00000105568,ENSG00000106588,ENSG00000108671,ENSG00000108953,ENSG00000111640,ENSG00000114302,ENSG00000115233,ENSG00000116001,ENSG00000117399,ENSG00000119383,ENSG00000119912,ENSG00000129084,ENSG00000132376,ENSG00000136930,ENSG00000143033,ENSG00000154473,ENSG00000161057,ENSG00000162191,ENSG00000163636,ENSG00000165699,ENSG00000168036,ENSG00000175166…
V1	TRUE	0.0175	322	595	23	0.039	0.071	GO:0031400	BP	25	negative regulation of protein modification process	2	ENSG00000057663,ENSG00000089053,ENSG00000105568,ENSG00000106588,ENSG00000108671,ENSG00000108953,ENSG00000114302,ENSG00000115233,ENSG00000117399,ENSG00000119383,ENSG00000129084,ENSG00000132376,ENSG00000136930,ENSG00000143033,ENSG00000154473,ENSG00000161057,ENSG00000162191,ENSG00000163636,ENSG00000168036,ENSG00000175166,ENSG00000185627,ENSG00000196510,ENSG00000197170
V1	TRUE	0.000714	87	595	12	0.02	0.138	GO:0072395	BP	25	signal transduction involved in cell cycle checkpoint	1	ENSG00000106588,ENSG00000108671,ENSG00000115233,ENSG00000129084,ENSG00000136930,ENSG00000149311,ENSG00000161057,ENSG00000163636,ENSG00000170855,ENSG00000175166,ENSG00000185627,ENSG00000197170
V1	TRUE	0.000567	85	595	12	0.02	0.141	GO:0072413	BP	25	signal transduction involved in mitotic cell cycle checkpoint	2	ENSG00000106588,ENSG00000108671,ENSG00000115233,ENSG00000129084,ENSG00000136930,ENSG00000149311,ENSG00000161057,ENSG00000163636,ENSG00000170855,ENSG00000175166,ENSG00000185627,ENSG00000197170
V1	TRUE	0.000637	86	595	12	0.02	0.14	GO:0072401	BP	25	signal transduction involved in DNA integrity checkpoint	2	ENSG00000106588,ENSG00000108671,ENSG00000115233,ENSG00000129084,ENSG00000136930,ENSG00000149311,ENSG00000161057,ENSG00000163636,ENSG00000170855,ENSG00000175166,ENSG00000185627,ENSG00000197170
V1	TRUE	0.000637	86	595	12	0.02	0.14	GO:0072422	BP	25	signal transduction involved in DNA damage checkpoint	3	ENSG00000106588,ENSG00000108671,ENSG00000115233,ENSG00000129084,ENSG00000136930,ENSG00000149311,ENSG00000161057,ENSG00000163636,ENSG00000170855,ENSG00000175166,ENSG00000185627,ENSG00000197170
V1	TRUE	0.000567	85	595	12	0.02	0.141	GO:0072431	BP	25	signal transduction involved in mitotic G1 DNA damage checkpoint	4	ENSG00000106588,ENSG00000108671,ENSG00000115233,ENSG00000129084,ENSG00000136930,ENSG00000149311,ENSG00000161057,ENSG00000163636,ENSG00000170855,ENSG00000175166,ENSG00000185627,ENSG00000197170
V1	TRUE	0.000567	85	595	12	0.02	0.141	GO:0006977	BP	25	DNA damage response, signal transduction by p53 class mediator resulting in cell cycle arrest	5	ENSG00000106588,ENSG00000108671,ENSG00000115233,ENSG00000129084,ENSG00000136930,ENSG00000149311,ENSG00000161057,ENSG00000163636,ENSG00000170855,ENSG00000175166,ENSG00000185627,ENSG00000197170
V1	TRUE	0.0432	191	595	15	0.025	0.079	GO:0031396	BP	25	regulation of protein ubiquitination	1	ENSG00000051108,ENSG00000057663,ENSG00000089053,ENSG00000106588,ENSG00000108671,ENSG00000115233,ENSG00000117399,ENSG00000129084,ENSG00000136930,ENSG00000154473,ENSG00000161057,ENSG00000162191,ENSG00000163636,ENSG00000175166,ENSG00000185627
V1	TRUE	0.0012	120	595	14	0.024	0.117	GO:0051438	BP	25	regulation of ubiquitin-protein ligase activity	2	ENSG00000089053,ENSG00000106588,ENSG00000108671,ENSG00000115233,ENSG00000117399,ENSG00000129084,ENSG00000136930,ENSG00000154473,ENSG00000161057,ENSG00000163636,ENSG00000175166,ENSG00000185627,ENSG00000196510,ENSG00000197170
V1	TRUE	9.63e-05	96	595	14	0.024	0.146	GO:0051439	BP	25	regulation of ubiquitin-protein ligase activity involved in mitotic cell cycle	3	ENSG00000089053,ENSG00000106588,ENSG00000108671,ENSG00000115233,ENSG00000117399,ENSG00000129084,ENSG00000136930,ENSG00000154473,ENSG00000161057,ENSG00000163636,ENSG00000175166,ENSG00000185627,ENSG00000196510,ENSG00000197170
V1	TRUE	0.000168	114	595	15	0.025	0.132	GO:0031397	BP	25	negative regulation of protein ubiquitination	2	ENSG00000057663,ENSG00000089053,ENSG00000106588,ENSG00000108671,ENSG00000115233,ENSG00000117399,ENSG00000129084,ENSG00000136930,ENSG00000154473,ENSG00000161057,ENSG00000162191,ENSG00000163636,ENSG00000175166,ENSG00000185627,ENSG00000196510
V1	TRUE	5.8e-05	92	595	14	0.024	0.152	GO:0051444	BP	25	negative regulation of ubiquitin-protein ligase activity	3	ENSG00000089053,ENSG00000106588,ENSG00000108671,ENSG00000115233,ENSG00000117399,ENSG00000129084,ENSG00000136930,ENSG00000154473,ENSG00000161057,ENSG00000163636,ENSG00000175166,ENSG00000185627,ENSG00000196510,ENSG00000197170
V1	TRUE	2.22e-05	85	595	14	0.024	0.165	GO:0051436	BP	25	negative regulation of ubiquitin-protein ligase activity involved in mitotic cell cycle	4	ENSG00000089053,ENSG00000106588,ENSG00000108671,ENSG00000115233,ENSG00000117399,ENSG00000129084,ENSG00000136930,ENSG00000154473,ENSG00000161057,ENSG00000163636,ENSG00000175166,ENSG00000185627,ENSG00000196510,ENSG00000197170
V1	TRUE	0.00681	54	595	8	0.013	0.148	GO:0006383	BP	25	transcription from RNA polymerase III promoter	1	ENSG00000013503,ENSG00000058600,ENSG00000115207,ENSG00000126432,ENSG00000161980,ENSG00000171453,ENSG00000177700,ENSG00000186141
V1	TRUE	0.0103	71	595	9	0.015	0.127	GO:0032075	BP	25	positive regulation of nuclease activity	1	ENSG00000051108,ENSG00000101199,ENSG00000108433,ENSG00000134001,ENSG00000138674,ENSG00000160691,ENSG00000162298,ENSG00000166598,ENSG00000179218
V1	TRUE	0.00837	69	595	9	0.015	0.13	GO:0006987	BP	25	activation of signaling protein activity involved in unfolded protein response	2	ENSG00000051108,ENSG00000101199,ENSG00000108433,ENSG00000134001,ENSG00000138674,ENSG00000160691,ENSG00000162298,ENSG00000166598,ENSG00000179218
V1	TRUE	0.00137	107	595	13	0.022	0.121	GO:0006354	BP	25	DNA-dependent transcription, elongation	1	ENSG00000013503,ENSG00000058600,ENSG00000092201,ENSG00000109111,ENSG00000125630,ENSG00000125651,ENSG00000130706,ENSG00000154582,ENSG00000161980,ENSG00000166337,ENSG00000168002,ENSG00000171453,ENSG00000171703
V1	TRUE	0.000549	20	595	6	0.01	0.3	GO:0006385	BP	25	transcription elongation from RNA polymerase III promoter	2	ENSG00000013503,ENSG00000058600,ENSG00000161980,ENSG00000171453,ENSG00000177700,ENSG00000186141
V1	TRUE	3.83e-07	93	595	17	0.029	0.183	GO:0006353	BP	25	DNA-dependent transcription, termination	1	ENSG00000013503,ENSG00000058600,ENSG00000090060,ENSG00000101811,ENSG00000103495,ENSG00000116754,ENSG00000125630,ENSG00000125835,ENSG00000131795,ENSG00000139343,ENSG00000161980,ENSG00000165934,ENSG00000171453,ENSG00000172409,ENSG00000176102,ENSG00000177700,ENSG00000186141
V1	TRUE	0.000549	20	595	6	0.01	0.3	GO:0006386	BP	25	termination of RNA polymerase III transcription	2	ENSG00000013503,ENSG00000058600,ENSG00000161980,ENSG00000171453,ENSG00000177700,ENSG00000186141
V1	TRUE	0.00143	1185	595	68	0.114	0.057	GO:0006366	BP	25	transcription from RNA polymerase II promoter	1	ENSG00000011052,ENSG00000022840,ENSG00000025800,ENSG00000033800,ENSG00000049860,ENSG00000063438,ENSG00000065883,ENSG00000066117,ENSG00000066136,ENSG00000067560,ENSG00000074800,ENSG00000078043,ENSG00000080503,ENSG00000082014,ENSG00000082898,ENSG00000086102,ENSG00000089094,ENSG00000090060,ENSG00000092201,ENSG00000095794,ENSG00000100207,ENSG00000100387,ENSG00000100906,ENSG00000101654,ENSG00000101811…
V1	TRUE	7.09e-05	48	595	10	0.017	0.208	GO:0006369	BP	25	termination of RNA polymerase II transcription	2	ENSG00000090060,ENSG00000101811,ENSG00000103495,ENSG00000116754,ENSG00000125835,ENSG00000131795,ENSG00000139343,ENSG00000165934,ENSG00000172409,ENSG00000176102
V1	TRUE	0.00311	163	595	16	0.027	0.098	GO:0006417	BP	25	regulation of translation	1	ENSG00000055917,ENSG00000066926,ENSG00000067560,ENSG00000070756,ENSG00000079277,ENSG00000083845,ENSG00000084623,ENSG00000100664,ENSG00000104408,ENSG00000106263,ENSG00000107581,ENSG00000111596,ENSG00000111640,ENSG00000114784,ENSG00000116001,ENSG00000119718
V1	TRUE	0.0247	145	595	13	0.022	0.09	GO:0031398	BP	25	positive regulation of protein ubiquitination	1	ENSG00000089053,ENSG00000106588,ENSG00000108671,ENSG00000115233,ENSG00000117399,ENSG00000129084,ENSG00000136930,ENSG00000161057,ENSG00000163636,ENSG00000175166,ENSG00000185627,ENSG00000196510,ENSG00000197170
V1	TRUE	0.00102	104	595	13	0.022	0.125	GO:0051443	BP	25	positive regulation of ubiquitin-protein ligase activity	2	ENSG00000089053,ENSG00000106588,ENSG00000108671,ENSG00000115233,ENSG00000117399,ENSG00000129084,ENSG00000136930,ENSG00000161057,ENSG00000163636,ENSG00000175166,ENSG00000185627,ENSG00000196510,ENSG00000197170
V1	TRUE	0.00022	90	595	13	0.022	0.144	GO:0051437	BP	25	positive regulation of ubiquitin-protein ligase activity involved in mitotic cell cycle	3	ENSG00000089053,ENSG00000106588,ENSG00000108671,ENSG00000115233,ENSG00000117399,ENSG00000129084,ENSG00000136930,ENSG00000161057,ENSG00000163636,ENSG00000175166,ENSG00000185627,ENSG00000196510,ENSG00000197170
V1	TRUE	0.000155	100	595	14	0.024	0.14	GO:0046034	BP	25	ATP metabolic process	1	ENSG00000076242,ENSG00000099624,ENSG00000100151,ENSG00000110955,ENSG00000114573,ENSG00000116459,ENSG00000119383,ENSG00000119684,ENSG00000128908,ENSG00000147416,ENSG00000152234,ENSG00000161057,ENSG00000163636,ENSG00000165629
V1	TRUE	1.42e-06	79	595	15	0.025	0.19	GO:0006200	BP	25	ATP catabolic process	2	ENSG00000076242,ENSG00000099624,ENSG00000100151,ENSG00000110955,ENSG00000116459,ENSG00000119383,ENSG00000119684,ENSG00000128908,ENSG00000152234,ENSG00000161057,ENSG00000163636,ENSG00000165629,ENSG00000167283,ENSG00000196296,ENSG00000197299
V1	TRUE	0.00905	13	595	4	0.007	0.308	GO:0048208	BP	25	COPII vesicle coating	1	ENSG00000036257,ENSG00000086598,ENSG00000138674,ENSG00000170348
V1	TRUE	0.00443	11	595	4	0.007	0.364	GO:0061014	BP	25	positive regulation of mRNA catabolic process	1	ENSG00000070756,ENSG00000105939,ENSG00000125107,ENSG00000198791
V1	TRUE	0.0141	7	595	3	0.005	0.429	GO:1900153	BP	25	positive regulation of nuclear-transcribed mRNA catabolic process, deadenylation-dependent decay	2	ENSG00000070756,ENSG00000125107,ENSG00000198791
V1	TRUE	0.0344	29	595	5	0.008	0.172	GO:0006754	BP	25	ATP biosynthetic process	1	ENSG00000099624,ENSG00000110955,ENSG00000116459,ENSG00000152234,ENSG00000165629
V1	TRUE	0.00258	17	595	5	0.008	0.294	GO:0015986	BP	25	ATP synthesis coupled proton transport	2	ENSG00000099624,ENSG00000110955,ENSG00000116459,ENSG00000152234,ENSG00000165629
V1	TRUE	0.022	8	595	3	0.005	0.375	GO:0060213	BP	25	positive regulation of nuclear-transcribed mRNA poly(A) tail shortening	1	ENSG00000070756,ENSG00000125107,ENSG00000198791
V1	TRUE	0.000193	17	595	6	0.01	0.353	GO:0042776	BP	25	mitochondrial ATP synthesis coupled proton transport	1	ENSG00000099624,ENSG00000110955,ENSG00000116459,ENSG00000152234,ENSG00000165629,ENSG00000167283
V1	TRUE	0.0321	185	595	15	0.025	0.081	GO:0000209	BP	128	protein polyubiquitination	1	ENSG00000009335,ENSG00000036257,ENSG00000078967,ENSG00000089053,ENSG00000106588,ENSG00000108671,ENSG00000110344,ENSG00000115233,ENSG00000129084,ENSG00000136930,ENSG00000161057,ENSG00000163636,ENSG00000175166,ENSG00000185627,ENSG00000196510
V1	TRUE	0.000121	111	595	15	0.025	0.135	GO:0032606	BP	28	type I interferon production	1	ENSG00000013503,ENSG00000057663,ENSG00000058600,ENSG00000073009,ENSG00000079246,ENSG00000100906,ENSG00000105939,ENSG00000138032,ENSG00000161980,ENSG00000168036,ENSG00000171453,ENSG00000177700,ENSG00000186141,ENSG00000196419,ENSG00000197111
V1	TRUE	0.000135	112	595	15	0.025	0.134	GO:0032479	BP	28	regulation of type I interferon production	2	ENSG00000013503,ENSG00000057663,ENSG00000058600,ENSG00000073009,ENSG00000079246,ENSG00000100906,ENSG00000105939,ENSG00000138032,ENSG00000161980,ENSG00000168036,ENSG00000171453,ENSG00000177700,ENSG00000186141,ENSG00000196419,ENSG00000197111
V1	TRUE	0.000269	79	595	12	0.02	0.152	GO:0032481	BP	28	positive regulation of type I interferon production	1	ENSG00000013503,ENSG00000058600,ENSG00000073009,ENSG00000079246,ENSG00000100906,ENSG00000105939,ENSG00000161980,ENSG00000168036,ENSG00000171453,ENSG00000177700,ENSG00000186141,ENSG00000196419
V1	TRUE	0.0437	155	595	13	0.022	0.084	GO:0006006	BP	40	glucose metabolic process	1	ENSG00000014641,ENSG00000044446,ENSG00000074800,ENSG00000079739,ENSG00000102144,ENSG00000111640,ENSG00000131828,ENSG00000132376,ENSG00000146701,ENSG00000147162,ENSG00000159322,ENSG00000163931,ENSG00000169764
V1	TRUE	0.0319	378	595	25	0.042	0.066	GO:1901698	BP	13	response to nitrogen compound	1	ENSG00000011052,ENSG00000033627,ENSG00000067560,ENSG00000089159,ENSG00000090339,ENSG00000090861,ENSG00000100554,ENSG00000100906,ENSG00000105939,ENSG00000114302,ENSG00000114573,ENSG00000119718,ENSG00000119912,ENSG00000132376,ENSG00000133703,ENSG00000134243,ENSG00000136888,ENSG00000137154,ENSG00000137752,ENSG00000142168,ENSG00000143799,ENSG00000145675,ENSG00000147162,ENSG00000147416,ENSG00000155097
V1	TRUE	0.0358	341	595	23	0.039	0.067	GO:1901699	BP	13	cellular response to nitrogen compound	1	ENSG00000033627,ENSG00000089159,ENSG00000090339,ENSG00000100554,ENSG00000105939,ENSG00000114302,ENSG00000114573,ENSG00000119912,ENSG00000132376,ENSG00000133703,ENSG00000136888,ENSG00000137154,ENSG00000143799,ENSG00000145675,ENSG00000147162,ENSG00000147416,ENSG00000155097,ENSG00000155876,ENSG00000160691,ENSG00000165699,ENSG00000166598,ENSG00000168036,ENSG00000173757
V1	TRUE	0.0118	351	595	25	0.042	0.071	GO:0010243	BP	13	response to organonitrogen compound	1	ENSG00000011052,ENSG00000033627,ENSG00000067560,ENSG00000089159,ENSG00000090339,ENSG00000090861,ENSG00000100554,ENSG00000100906,ENSG00000114302,ENSG00000114573,ENSG00000119718,ENSG00000119912,ENSG00000132376,ENSG00000133703,ENSG00000134243,ENSG00000136888,ENSG00000137154,ENSG00000137752,ENSG00000142168,ENSG00000143799,ENSG00000145675,ENSG00000147162,ENSG00000147416,ENSG00000155097,ENSG00000155876
V1	TRUE	0.00258	262	595	22	0.037	0.084	GO:1901652	BP	13	response to peptide	2	ENSG00000033627,ENSG00000089159,ENSG00000100554,ENSG00000100906,ENSG00000114302,ENSG00000114573,ENSG00000119718,ENSG00000119912,ENSG00000132376,ENSG00000133703,ENSG00000134243,ENSG00000136888,ENSG00000137154,ENSG00000143799,ENSG00000145675,ENSG00000147162,ENSG00000147416,ENSG00000155097,ENSG00000160691,ENSG00000165699,ENSG00000173757,ENSG00000177885
V1	TRUE	0.00219	259	595	22	0.037	0.085	GO:0043434	BP	13	response to peptide hormone stimulus	3	ENSG00000033627,ENSG00000089159,ENSG00000100554,ENSG00000114302,ENSG00000114573,ENSG00000119718,ENSG00000119912,ENSG00000132376,ENSG00000133703,ENSG00000134243,ENSG00000136888,ENSG00000137154,ENSG00000143799,ENSG00000145675,ENSG00000147162,ENSG00000147416,ENSG00000155097,ENSG00000160691,ENSG00000165699,ENSG00000173757,ENSG00000177885,ENSG00000185883
V1	TRUE	0.00198	189	595	18	0.03	0.095	GO:0032868	BP	13	response to insulin stimulus	4	ENSG00000033627,ENSG00000100554,ENSG00000114573,ENSG00000119912,ENSG00000132376,ENSG00000133703,ENSG00000134243,ENSG00000136888,ENSG00000137154,ENSG00000143799,ENSG00000145675,ENSG00000147162,ENSG00000147416,ENSG00000155097,ENSG00000160691,ENSG00000165699,ENSG00000177885,ENSG00000185883
V1	TRUE	0.0267	602	595	36	0.061	0.06	GO:0007169	BP	13	transmembrane receptor protein tyrosine kinase signaling pathway	1	ENSG00000033627,ENSG00000042753,ENSG00000067560,ENSG00000079277,ENSG00000089159,ENSG00000100554,ENSG00000100906,ENSG00000102606,ENSG00000105568,ENSG00000108953,ENSG00000114302,ENSG00000114573,ENSG00000117289,ENSG00000119912,ENSG00000122705,ENSG00000127527,ENSG00000132376,ENSG00000133703,ENSG00000134243,ENSG00000136238,ENSG00000136888,ENSG00000137154,ENSG00000141522,ENSG00000145675,ENSG00000147162…
V1	TRUE	0.0149	318	595	23	0.039	0.072	GO:0071417	BP	13	cellular response to organonitrogen compound	1	ENSG00000033627,ENSG00000089159,ENSG00000090339,ENSG00000100554,ENSG00000114302,ENSG00000114573,ENSG00000119912,ENSG00000132376,ENSG00000133703,ENSG00000136888,ENSG00000137154,ENSG00000143799,ENSG00000145675,ENSG00000147162,ENSG00000147416,ENSG00000155097,ENSG00000155876,ENSG00000160691,ENSG00000165699,ENSG00000166598,ENSG00000168036,ENSG00000173757,ENSG00000177885
V1	TRUE	0.00798	248	595	20	0.034	0.081	GO:1901653	BP	13	cellular response to peptide	2	ENSG00000033627,ENSG00000089159,ENSG00000100554,ENSG00000114302,ENSG00000114573,ENSG00000119912,ENSG00000132376,ENSG00000133703,ENSG00000136888,ENSG00000137154,ENSG00000143799,ENSG00000145675,ENSG00000147162,ENSG00000147416,ENSG00000155097,ENSG00000160691,ENSG00000165699,ENSG00000173757,ENSG00000177885,ENSG00000185883
V1	TRUE	0.00798	248	595	20	0.034	0.081	GO:0071375	BP	13	cellular response to peptide hormone stimulus	1	ENSG00000033627,ENSG00000089159,ENSG00000100554,ENSG00000114302,ENSG00000114573,ENSG00000119912,ENSG00000132376,ENSG00000133703,ENSG00000136888,ENSG00000137154,ENSG00000143799,ENSG00000145675,ENSG00000147162,ENSG00000147416,ENSG00000155097,ENSG00000160691,ENSG00000165699,ENSG00000173757,ENSG00000177885,ENSG00000185883
V1	TRUE	0.00475	186	595	17	0.029	0.091	GO:0032869	BP	13	cellular response to insulin stimulus	2	ENSG00000033627,ENSG00000100554,ENSG00000114573,ENSG00000119912,ENSG00000132376,ENSG00000133703,ENSG00000136888,ENSG00000137154,ENSG00000143799,ENSG00000145675,ENSG00000147162,ENSG00000147416,ENSG00000155097,ENSG00000160691,ENSG00000165699,ENSG00000177885,ENSG00000185883
V1	TRUE	0.00357	165	595	16	0.027	0.097	GO:0008286	BP	13	insulin receptor signaling pathway	3	ENSG00000033627,ENSG00000100554,ENSG00000114573,ENSG00000119912,ENSG00000132376,ENSG00000133703,ENSG00000136888,ENSG00000137154,ENSG00000145675,ENSG00000147162,ENSG00000147416,ENSG00000155097,ENSG00000160691,ENSG00000165699,ENSG00000177885,ENSG00000185883
V1	TRUE	0.00926	288	595	22	0.037	0.076	GO:0019882	BP	6	antigen processing and presentation	1	ENSG00000042753,ENSG00000082781,ENSG00000090339,ENSG00000106588,ENSG00000108671,ENSG00000115233,ENSG00000122705,ENSG00000127022,ENSG00000129084,ENSG00000132842,ENSG00000136930,ENSG00000138674,ENSG00000141367,ENSG00000143761,ENSG00000161057,ENSG00000161203,ENSG00000163636,ENSG00000166710,ENSG00000175166,ENSG00000179218,ENSG00000182287,ENSG00000183020
V1	TRUE	0.0494	330	595	22	0.037	0.067	GO:0019884	BP	6	antigen processing and presentation of exogenous antigen	2	ENSG00000042753,ENSG00000082781,ENSG00000106588,ENSG00000108671,ENSG00000115233,ENSG00000122705,ENSG00000127022,ENSG00000129084,ENSG00000132842,ENSG00000136930,ENSG00000138674,ENSG00000141367,ENSG00000143761,ENSG00000161057,ENSG00000161203,ENSG00000163636,ENSG00000166710,ENSG00000175166,ENSG00000179218,ENSG00000182287,ENSG00000183020,ENSG00000185627
V1	TRUE	0.0285	315	595	22	0.037	0.07	GO:0048002	BP	6	antigen processing and presentation of peptide antigen	2	ENSG00000042753,ENSG00000082781,ENSG00000106588,ENSG00000108671,ENSG00000115233,ENSG00000122705,ENSG00000127022,ENSG00000129084,ENSG00000136930,ENSG00000138674,ENSG00000141367,ENSG00000143761,ENSG00000161057,ENSG00000161203,ENSG00000163636,ENSG00000166710,ENSG00000175166,ENSG00000179218,ENSG00000182287,ENSG00000183020,ENSG00000185627,ENSG00000197170
V1	TRUE	0.0494	330	595	22	0.037	0.067	GO:0002478	BP	6	antigen processing and presentation of exogenous peptide antigen	3	ENSG00000042753,ENSG00000082781,ENSG00000106588,ENSG00000108671,ENSG00000115233,ENSG00000122705,ENSG00000127022,ENSG00000129084,ENSG00000136930,ENSG00000138674,ENSG00000141367,ENSG00000143761,ENSG00000161057,ENSG00000161203,ENSG00000163636,ENSG00000166710,ENSG00000175166,ENSG00000179218,ENSG00000182287,ENSG00000183020,ENSG00000185627,ENSG00000197170
V1	TRUE	0.0029	146	595	15	0.025	0.103	GO:0002474	BP	6	antigen processing and presentation of peptide antigen via MHC class I	3	ENSG00000082781,ENSG00000106588,ENSG00000108671,ENSG00000115233,ENSG00000127022,ENSG00000129084,ENSG00000136930,ENSG00000138674,ENSG00000161057,ENSG00000163636,ENSG00000166710,ENSG00000175166,ENSG00000179218,ENSG00000185627,ENSG00000197170
V1	TRUE	0.0487	157	595	13	0.022	0.083	GO:0042590	BP	6	antigen processing and presentation of exogenous peptide antigen via MHC class I	4	ENSG00000082781,ENSG00000106588,ENSG00000108671,ENSG00000115233,ENSG00000129084,ENSG00000136930,ENSG00000161057,ENSG00000163636,ENSG00000166710,ENSG00000175166,ENSG00000179218,ENSG00000185627,ENSG00000197170
V1	TRUE	0.0414	154	595	13	0.022	0.084	GO:0002479	BP	6	antigen processing and presentation of exogenous peptide antigen via MHC class I, TAP-dependent	5	ENSG00000082781,ENSG00000106588,ENSG00000108671,ENSG00000115233,ENSG00000129084,ENSG00000136930,ENSG00000161057,ENSG00000163636,ENSG00000166710,ENSG00000175166,ENSG00000179218,ENSG00000185627,ENSG00000197170
V1	TRUE	0.0174	25	595	5	0.008	0.2	GO:0043666	BP	146	regulation of phosphoprotein phosphatase activity	1	ENSG00000110075,ENSG00000119383,ENSG00000165699,ENSG00000166598,ENSG00000198668
V1	TRUE	0.0156	562	595	35	0.059	0.062	GO:0070647	BP	38	protein modification by small protein conjugation or removal	1	ENSG00000009335,ENSG00000033800,ENSG00000036257,ENSG00000051108,ENSG00000057663,ENSG00000063438,ENSG00000078043,ENSG00000078967,ENSG00000080561,ENSG00000087206,ENSG00000089053,ENSG00000089094,ENSG00000100387,ENSG00000103275,ENSG00000106588,ENSG00000108671,ENSG00000108773,ENSG00000110344,ENSG00000115233,ENSG00000117399,ENSG00000121022,ENSG00000121067,ENSG00000124356,ENSG00000129084,ENSG00000129559…
V1	TRUE	0.0391	488	595	30	0.05	0.061	GO:0032446	BP	38	protein modification by small protein conjugation	2	ENSG00000009335,ENSG00000033800,ENSG00000036257,ENSG00000051108,ENSG00000057663,ENSG00000063438,ENSG00000078043,ENSG00000078967,ENSG00000080561,ENSG00000089053,ENSG00000089094,ENSG00000100387,ENSG00000103275,ENSG00000106588,ENSG00000108671,ENSG00000110344,ENSG00000115233,ENSG00000117399,ENSG00000121067,ENSG00000129084,ENSG00000129559,ENSG00000130939,ENSG00000130985,ENSG00000136930,ENSG00000147854…
V1	TRUE	0.0263	255	595	19	0.032	0.075	GO:0015629	CC	118	actin cytoskeleton	1	ENSG00000015285,ENSG00000064666,ENSG00000071127,ENSG00000077549,ENSG00000079739,ENSG00000092841,ENSG00000099331,ENSG00000104142,ENSG00000110880,ENSG00000115648,ENSG00000115935,ENSG00000117394,ENSG00000122545,ENSG00000122966,ENSG00000125868,ENSG00000134571,ENSG00000140416,ENSG00000144566,ENSG00000147044
V1	TRUE	0.036	3	595	2	0.003	0.667	GO:0032777	CC	29	Piccolo NuA4 histone acetyltransferase complex	1	ENSG00000071243,ENSG00000172977
V1	TRUE	5.23e-05	37	595	9	0.015	0.243	GO:0048475	CC	17	coated membrane	1	ENSG00000042753,ENSG00000100083,ENSG00000104490,ENSG00000122705,ENSG00000125447,ENSG00000129083,ENSG00000132842,ENSG00000138674,ENSG00000141367
V1	TRUE	0.00172	497	595	35	0.059	0.07	GO:0031975	CC	17	envelope	1	ENSG00000004779,ENSG00000006530,ENSG00000033050,ENSG00000060762,ENSG00000066926,ENSG00000078668,ENSG00000082898,ENSG00000099624,ENSG00000100243,ENSG00000101146,ENSG00000101199,ENSG00000102125,ENSG00000102898,ENSG00000110955,ENSG00000111581,ENSG00000116459,ENSG00000116688,ENSG00000117289,ENSG00000118971,ENSG00000119421,ENSG00000120333,ENSG00000126858,ENSG00000129473,ENSG00000130227,ENSG00000130414…
V1	TRUE	0.013	8645	595	353	0.593	0.041	GO:0005575	CC	17	cellular_component	1	ENSG00000004399,ENSG00000004779,ENSG00000004866,ENSG00000006530,ENSG00000006715,ENSG00000008282,ENSG00000008294,ENSG00000009335,ENSG00000010818,ENSG00000011052,ENSG00000013503,ENSG00000014641,ENSG00000015285,ENSG00000017260,ENSG00000022267,ENSG00000022840,ENSG00000025800,ENSG00000028528,ENSG00000031698,ENSG00000033050,ENSG00000033627,ENSG00000033800,ENSG00000036257,ENSG00000037897,ENSG00000042753…
V1	TRUE	2.39e-30	2731	595	215	0.361	0.079	GO:0032991	CC	17	macromolecular complex	2	ENSG00000004779,ENSG00000006715,ENSG00000009335,ENSG00000033050,ENSG00000033627,ENSG00000036257,ENSG00000042753,ENSG00000043093,ENSG00000044446,ENSG00000055917,ENSG00000061794,ENSG00000063177,ENSG00000065427,ENSG00000065883,ENSG00000066117,ENSG00000066136,ENSG00000066777,ENSG00000068793,ENSG00000069849,ENSG00000070756,ENSG00000071127,ENSG00000071243,ENSG00000073009,ENSG00000074800,ENSG00000075711…
V1	TRUE	9.8e-18	2259	595	163	0.274	0.072	GO:0043234	CC	17	protein complex	3	ENSG00000004779,ENSG00000006715,ENSG00000009335,ENSG00000033050,ENSG00000033627,ENSG00000036257,ENSG00000042753,ENSG00000043093,ENSG00000044446,ENSG00000065427,ENSG00000065883,ENSG00000066117,ENSG00000066136,ENSG00000068793,ENSG00000069849,ENSG00000071127,ENSG00000071243,ENSG00000073009,ENSG00000074800,ENSG00000075711,ENSG00000076242,ENSG00000077549,ENSG00000078668,ENSG00000079246,ENSG00000080503…
V1	TRUE	7.96e-15	2507	595	167	0.281	0.067	GO:0031974	CC	17	membrane-enclosed lumen	2	ENSG00000004779,ENSG00000013503,ENSG00000033800,ENSG00000049860,ENSG00000058600,ENSG00000061794,ENSG00000065427,ENSG00000065883,ENSG00000066136,ENSG00000066777,ENSG00000066926,ENSG00000071243,ENSG00000076043,ENSG00000076242,ENSG00000078043,ENSG00000079246,ENSG00000080503,ENSG00000082014,ENSG00000082898,ENSG00000088205,ENSG00000089053,ENSG00000089094,ENSG00000089737,ENSG00000090060,ENSG00000091140…
V1	TRUE	7.53e-11	6824	595	330	0.555	0.048	GO:0043226	CC	17	organelle	2	ENSG00000004779,ENSG00000006530,ENSG00000006715,ENSG00000008282,ENSG00000008294,ENSG00000009335,ENSG00000010818,ENSG00000011052,ENSG00000013503,ENSG00000014641,ENSG00000015285,ENSG00000017260,ENSG00000022267,ENSG00000022840,ENSG00000025800,ENSG00000028528,ENSG00000031698,ENSG00000033050,ENSG00000033627,ENSG00000033800,ENSG00000036257,ENSG00000037897,ENSG00000042753,ENSG00000049860,ENSG00000051108…
V1	TRUE	8.77e-12	2036	595	136	0.229	0.067	GO:0043228	CC	17	non-membrane-bounded organelle	3	ENSG00000006715,ENSG00000011052,ENSG00000014641,ENSG00000015285,ENSG00000036257,ENSG00000055917,ENSG00000061794,ENSG00000063177,ENSG00000064666,ENSG00000065427,ENSG00000066777,ENSG00000067560,ENSG00000070756,ENSG00000071127,ENSG00000074800,ENSG00000075711,ENSG00000076043,ENSG00000076242,ENSG00000077549,ENSG00000079246,ENSG00000079739,ENSG00000080503,ENSG00000080561,ENSG00000082014,ENSG00000082898…
V1	TRUE	2.09e-07	6389	595	299	0.503	0.047	GO:0043227	CC	17	membrane-bounded organelle	3	ENSG00000004779,ENSG00000006530,ENSG00000006715,ENSG00000008282,ENSG00000008294,ENSG00000009335,ENSG00000010818,ENSG00000011052,ENSG00000013503,ENSG00000014641,ENSG00000015285,ENSG00000017260,ENSG00000022267,ENSG00000022840,ENSG00000025800,ENSG00000028528,ENSG00000031698,ENSG00000033050,ENSG00000033627,ENSG00000033800,ENSG00000036257,ENSG00000037897,ENSG00000042753,ENSG00000049860,ENSG00000051108…
V1	TRUE	2.77e-18	4660	595	271	0.455	0.058	GO:0044422	CC	17	organelle part	2	ENSG00000004779,ENSG00000006530,ENSG00000006715,ENSG00000008282,ENSG00000011052,ENSG00000013503,ENSG00000014641,ENSG00000015285,ENSG00000017260,ENSG00000028528,ENSG00000033050,ENSG00000033627,ENSG00000033800,ENSG00000036257,ENSG00000042753,ENSG00000049860,ENSG00000051108,ENSG00000058600,ENSG00000060762,ENSG00000061794,ENSG00000063177,ENSG00000064666,ENSG00000065427,ENSG00000065883,ENSG00000066117…
V1	TRUE	9.55e-15	2469	595	165	0.277	0.067	GO:0043233	CC	17	organelle lumen	3	ENSG00000004779,ENSG00000013503,ENSG00000033800,ENSG00000049860,ENSG00000058600,ENSG00000061794,ENSG00000065427,ENSG00000065883,ENSG00000066136,ENSG00000066777,ENSG00000066926,ENSG00000071243,ENSG00000076043,ENSG00000076242,ENSG00000078043,ENSG00000079246,ENSG00000080503,ENSG00000082014,ENSG00000082898,ENSG00000088205,ENSG00000089053,ENSG00000089094,ENSG00000089737,ENSG00000090060,ENSG00000091140…
V1	TRUE	0.00481	1488	595	79	0.133	0.053	GO:0031090	CC	17	organelle membrane	3	ENSG00000004779,ENSG00000006530,ENSG00000006715,ENSG00000008282,ENSG00000015285,ENSG00000017260,ENSG00000028528,ENSG00000033627,ENSG00000042753,ENSG00000051108,ENSG00000060762,ENSG00000066777,ENSG00000066926,ENSG00000075711,ENSG00000078668,ENSG00000079459,ENSG00000086598,ENSG00000090487,ENSG00000090565,ENSG00000099624,ENSG00000100083,ENSG00000100151,ENSG00000100243,ENSG00000100554,ENSG00000100568…
V1	TRUE	0.000406	58	595	10	0.017	0.172	GO:0030964	CC	17	NADH dehydrogenase complex	1	ENSG00000004779,ENSG00000119421,ENSG00000130414,ENSG00000131495,ENSG00000136521,ENSG00000139180,ENSG00000147123,ENSG00000147684,ENSG00000168653,ENSG00000184983
V1	TRUE	1.3e-08	7927	595	361	0.607	0.046	GO:0005622	CC	17	intracellular	1	ENSG00000004399,ENSG00000004779,ENSG00000006530,ENSG00000006715,ENSG00000008282,ENSG00000008294,ENSG00000009335,ENSG00000010818,ENSG00000011052,ENSG00000013503,ENSG00000014641,ENSG00000015285,ENSG00000017260,ENSG00000022267,ENSG00000022840,ENSG00000025800,ENSG00000028528,ENSG00000031698,ENSG00000033050,ENSG00000033627,ENSG00000033800,ENSG00000036257,ENSG00000037897,ENSG00000042753,ENSG00000043093…
V1	TRUE	0.00263	72	595	10	0.017	0.139	GO:0070469	CC	17	respiratory chain	1	ENSG00000004779,ENSG00000119421,ENSG00000130414,ENSG00000131495,ENSG00000136521,ENSG00000139180,ENSG00000147123,ENSG00000147684,ENSG00000168653,ENSG00000184983
V1	TRUE	0.000406	58	595	10	0.017	0.172	GO:0045271	CC	17	respiratory chain complex I	2	ENSG00000004779,ENSG00000119421,ENSG00000130414,ENSG00000131495,ENSG00000136521,ENSG00000139180,ENSG00000147123,ENSG00000147684,ENSG00000168653,ENSG00000184983
V1	TRUE	3.2e-09	7883	595	362	0.608	0.046	GO:0044424	CC	17	intracellular part	1	ENSG00000004779,ENSG00000006530,ENSG00000006715,ENSG00000008282,ENSG00000008294,ENSG00000009335,ENSG00000010818,ENSG00000011052,ENSG00000013503,ENSG00000014641,ENSG00000015285,ENSG00000017260,ENSG00000022267,ENSG00000022840,ENSG00000025800,ENSG00000028528,ENSG00000031698,ENSG00000033050,ENSG00000033627,ENSG00000033800,ENSG00000036257,ENSG00000037897,ENSG00000042753,ENSG00000043093,ENSG00000044446…
V1	TRUE	6.73e-08	6222	595	295	0.496	0.047	GO:0005737	CC	17	cytoplasm	2	ENSG00000004779,ENSG00000006530,ENSG00000006715,ENSG00000008282,ENSG00000008294,ENSG00000009335,ENSG00000011052,ENSG00000013503,ENSG00000014641,ENSG00000015285,ENSG00000017260,ENSG00000022267,ENSG00000022840,ENSG00000025800,ENSG00000028528,ENSG00000031698,ENSG00000033050,ENSG00000033627,ENSG00000036257,ENSG00000037897,ENSG00000042753,ENSG00000044446,ENSG00000049860,ENSG00000051108,ENSG00000055917…
V1	TRUE	5.96e-20	491	595	67	0.113	0.136	GO:0030529	CC	17	ribonucleoprotein complex	2	ENSG00000055917,ENSG00000061794,ENSG00000063177,ENSG00000066777,ENSG00000070756,ENSG00000082898,ENSG00000083845,ENSG00000084623,ENSG00000089009,ENSG00000092208,ENSG00000096401,ENSG00000100138,ENSG00000104408,ENSG00000104852,ENSG00000104872,ENSG00000105171,ENSG00000105202,ENSG00000105323,ENSG00000105618,ENSG00000106263,ENSG00000106588,ENSG00000107581,ENSG00000109971,ENSG00000111640,ENSG00000114391…
V1	TRUE	0.00214	25	595	6	0.01	0.24	GO:0005844	CC	17	polysome	3	ENSG00000129084,ENSG00000134001,ENSG00000167658,ENSG00000179218,ENSG00000185721,ENSG00000204574
V1	TRUE	3.13e-10	6782	595	326	0.548	0.048	GO:0043229	CC	17	intracellular organelle	2	ENSG00000004779,ENSG00000006530,ENSG00000006715,ENSG00000008282,ENSG00000008294,ENSG00000009335,ENSG00000010818,ENSG00000011052,ENSG00000013503,ENSG00000014641,ENSG00000015285,ENSG00000017260,ENSG00000022267,ENSG00000022840,ENSG00000025800,ENSG00000028528,ENSG00000031698,ENSG00000033050,ENSG00000033627,ENSG00000033800,ENSG00000036257,ENSG00000037897,ENSG00000042753,ENSG00000049860,ENSG00000051108…
V1	TRUE	8.77e-12	2036	595	136	0.229	0.067	GO:0043232	CC	17	intracellular non-membrane-bounded organelle	3	ENSG00000006715,ENSG00000011052,ENSG00000014641,ENSG00000015285,ENSG00000036257,ENSG00000055917,ENSG00000061794,ENSG00000063177,ENSG00000064666,ENSG00000065427,ENSG00000066777,ENSG00000067560,ENSG00000070756,ENSG00000071127,ENSG00000074800,ENSG00000075711,ENSG00000076043,ENSG00000076242,ENSG00000077549,ENSG00000079246,ENSG00000079739,ENSG00000080503,ENSG00000080561,ENSG00000082014,ENSG00000082898…
V1	TRUE	0.024	80	595	9	0.015	0.113	GO:0035770	CC	17	ribonucleoprotein granule	4	ENSG00000055917,ENSG00000070756,ENSG00000106588,ENSG00000116001,ENSG00000124214,ENSG00000125107,ENSG00000134001,ENSG00000144580,ENSG00000161057
V1	TRUE	3.99e-07	6345	595	296	0.497	0.047	GO:0043231	CC	17	intracellular membrane-bounded organelle	3	ENSG00000004779,ENSG00000006530,ENSG00000006715,ENSG00000008282,ENSG00000008294,ENSG00000009335,ENSG00000010818,ENSG00000011052,ENSG00000013503,ENSG00000014641,ENSG00000017260,ENSG00000022267,ENSG00000022840,ENSG00000025800,ENSG00000028528,ENSG00000031698,ENSG00000033050,ENSG00000033627,ENSG00000033800,ENSG00000036257,ENSG00000037897,ENSG00000042753,ENSG00000049860,ENSG00000051108,ENSG00000057608…
V1	TRUE	1.37e-10	3964	595	217	0.365	0.055	GO:0005634	CC	17	nucleus	4	ENSG00000009335,ENSG00000010818,ENSG00000011052,ENSG00000013503,ENSG00000022267,ENSG00000022840,ENSG00000025800,ENSG00000033627,ENSG00000033800,ENSG00000036257,ENSG00000037897,ENSG00000058600,ENSG00000063438,ENSG00000064419,ENSG00000065427,ENSG00000065883,ENSG00000066117,ENSG00000066136,ENSG00000066777,ENSG00000067560,ENSG00000070756,ENSG00000071243,ENSG00000071462,ENSG00000072135,ENSG00000073009…
V1	TRUE	4.3e-10	4922	595	254	0.427	0.052	GO:0044444	CC	17	cytoplasmic part	2	ENSG00000004779,ENSG00000006530,ENSG00000006715,ENSG00000008282,ENSG00000008294,ENSG00000011052,ENSG00000013503,ENSG00000014641,ENSG00000015285,ENSG00000017260,ENSG00000022267,ENSG00000028528,ENSG00000031698,ENSG00000033050,ENSG00000033627,ENSG00000036257,ENSG00000042753,ENSG00000044446,ENSG00000049860,ENSG00000051108,ENSG00000055917,ENSG00000057608,ENSG00000057663,ENSG00000058600,ENSG00000060762…
V1	TRUE	8.49e-29	2514	595	201	0.338	0.08	GO:0005829	CC	17	cytosol	3	ENSG00000006715,ENSG00000008294,ENSG00000011052,ENSG00000013503,ENSG00000014641,ENSG00000015285,ENSG00000022267,ENSG00000028528,ENSG00000031698,ENSG00000042753,ENSG00000044446,ENSG00000057608,ENSG00000058600,ENSG00000063177,ENSG00000065427,ENSG00000066777,ENSG00000067560,ENSG00000069329,ENSG00000070756,ENSG00000071127,ENSG00000073009,ENSG00000074800,ENSG00000075711,ENSG00000077549,ENSG00000079246…
V1	TRUE	0.0143	279	595	21	0.035	0.075	GO:0048471	CC	17	perinuclear region of cytoplasm	3	ENSG00000008294,ENSG00000011052,ENSG00000055917,ENSG00000066777,ENSG00000068793,ENSG00000075711,ENSG00000099331,ENSG00000100151,ENSG00000100568,ENSG00000111640,ENSG00000117399,ENSG00000121022,ENSG00000126432,ENSG00000132376,ENSG00000133703,ENSG00000134243,ENSG00000135823,ENSG00000138095,ENSG00000138674,ENSG00000143761,ENSG00000166337
V1	TRUE	5.27e-14	174	595	33	0.055	0.19	GO:0044445	CC	17	cytosolic part	3	ENSG00000063177,ENSG00000073009,ENSG00000074800,ENSG00000083845,ENSG00000089009,ENSG00000100243,ENSG00000102178,ENSG00000114391,ENSG00000115484,ENSG00000116251,ENSG00000119912,ENSG00000123349,ENSG00000131469,ENSG00000136942,ENSG00000137154,ENSG00000138326,ENSG00000142534,ENSG00000142676,ENSG00000145592,ENSG00000145675,ENSG00000149273,ENSG00000149806,ENSG00000156482,ENSG00000161016,ENSG00000165699…
V1	TRUE	0.00188	16	595	5	0.008	0.312	GO:0005852	CC	17	eukaryotic translation initiation factor 3 complex	3	ENSG00000084623,ENSG00000104408,ENSG00000106263,ENSG00000107581,ENSG00000121022
V1	TRUE	0.0103	869	595	50	0.084	0.058	GO:0005739	CC	17	mitochondrion	3	ENSG00000004779,ENSG00000006530,ENSG00000011052,ENSG00000014641,ENSG00000031698,ENSG00000033050,ENSG00000060762,ENSG00000061794,ENSG00000065427,ENSG00000066926,ENSG00000067560,ENSG00000076043,ENSG00000078668,ENSG00000091140,ENSG00000091483,ENSG00000093010,ENSG00000099624,ENSG00000100151,ENSG00000100243,ENSG00000101365,ENSG00000102125,ENSG00000104823,ENSG00000105568,ENSG00000105755,ENSG00000106105…
V1	TRUE	5.23e-05	37	595	9	0.015	0.243	GO:0030117	CC	17	membrane coat	3	ENSG00000042753,ENSG00000100083,ENSG00000104490,ENSG00000122705,ENSG00000125447,ENSG00000129083,ENSG00000132842,ENSG00000138674,ENSG00000141367
V1	TRUE	0.00121	32	595	7	0.012	0.219	GO:0030120	CC	17	vesicle coat	4	ENSG00000042753,ENSG00000104490,ENSG00000122705,ENSG00000129083,ENSG00000138674,ENSG00000141367,ENSG00000175416
V1	TRUE	0.0446	10	595	3	0.005	0.3	GO:0030118	CC	17	clathrin coat	4	ENSG00000042753,ENSG00000100083,ENSG00000104490
V1	TRUE	0.0446	10	595	3	0.005	0.3	GO:0030125	CC	17	clathrin vesicle coat	5	ENSG00000042753,ENSG00000104490,ENSG00000122705
V1	TRUE	5.87e-10	177	595	28	0.047	0.158	GO:0005840	CC	17	ribosome	3	ENSG00000061794,ENSG00000063177,ENSG00000083845,ENSG00000089009,ENSG00000114391,ENSG00000116251,ENSG00000120333,ENSG00000127022,ENSG00000131469,ENSG00000136942,ENSG00000137154,ENSG00000137547,ENSG00000138326,ENSG00000142534,ENSG00000142676,ENSG00000145592,ENSG00000149273,ENSG00000149806,ENSG00000154719,ENSG00000156482,ENSG00000161016,ENSG00000166441,ENSG00000166902,ENSG00000171858,ENSG00000172809…
V1	TRUE	4.11e-14	113	595	27	0.045	0.239	GO:0022626	CC	17	cytosolic ribosome	4	ENSG00000063177,ENSG00000083845,ENSG00000089009,ENSG00000114391,ENSG00000116251,ENSG00000131469,ENSG00000136942,ENSG00000137154,ENSG00000138326,ENSG00000142534,ENSG00000142676,ENSG00000145592,ENSG00000149273,ENSG00000149806,ENSG00000156482,ENSG00000161016,ENSG00000166441,ENSG00000171858,ENSG00000172809,ENSG00000174748,ENSG00000177600,ENSG00000177954,ENSG00000184779,ENSG00000186468,ENSG00000188846…
V1	TRUE	0.0123	14	595	4	0.007	0.286	GO:0030119	CC	17	AP-type membrane coat adaptor complex	3	ENSG00000042753,ENSG00000100083,ENSG00000125447,ENSG00000132842
V1	TRUE	0.0249	27	595	5	0.008	0.185	GO:0010494	CC	17	cytoplasmic stress granule	3	ENSG00000055917,ENSG00000070756,ENSG00000116001,ENSG00000124214,ENSG00000134001
V1	TRUE	0.00719	96	595	11	0.018	0.115	GO:0030880	CC	17	RNA polymerase complex	2	ENSG00000104613,ENSG00000108773,ENSG00000125630,ENSG00000125651,ENSG00000161980,ENSG00000164751,ENSG00000166337,ENSG00000168002,ENSG00000171453,ENSG00000177700,ENSG00000186141
V1	TRUE	0.00658	95	595	11	0.018	0.116	GO:0000428	CC	17	DNA-directed RNA polymerase complex	3	ENSG00000104613,ENSG00000108773,ENSG00000125630,ENSG00000125651,ENSG00000161980,ENSG00000164751,ENSG00000166337,ENSG00000168002,ENSG00000171453,ENSG00000177700,ENSG00000186141
V1	TRUE	0.00457	19	595	5	0.008	0.263	GO:0030014	CC	17	CCR4-NOT complex	2	ENSG00000111596,ENSG00000125107,ENSG00000144580,ENSG00000155508,ENSG00000198791
V1	TRUE	0.000951	41	595	8	0.013	0.195	GO:0000502	CC	17	proteasome complex	2	ENSG00000009335,ENSG00000101557,ENSG00000106588,ENSG00000108671,ENSG00000115233,ENSG00000119912,ENSG00000129084,ENSG00000130706
V1	TRUE	8.44e-20	4603	595	273	0.459	0.059	GO:0044446	CC	17	intracellular organelle part	2	ENSG00000004779,ENSG00000006530,ENSG00000006715,ENSG00000008282,ENSG00000011052,ENSG00000013503,ENSG00000014641,ENSG00000017260,ENSG00000028528,ENSG00000033050,ENSG00000033627,ENSG00000033800,ENSG00000036257,ENSG00000042753,ENSG00000049860,ENSG00000051108,ENSG00000058600,ENSG00000060762,ENSG00000061794,ENSG00000063177,ENSG00000064666,ENSG00000065427,ENSG00000065883,ENSG00000066117,ENSG00000066136…
V1	TRUE	4.71e-15	2408	595	163	0.274	0.068	GO:0070013	CC	17	intracellular organelle lumen	3	ENSG00000004779,ENSG00000013503,ENSG00000033800,ENSG00000049860,ENSG00000058600,ENSG00000061794,ENSG00000065427,ENSG00000065883,ENSG00000066136,ENSG00000066777,ENSG00000066926,ENSG00000071243,ENSG00000076043,ENSG00000076242,ENSG00000078043,ENSG00000079246,ENSG00000080503,ENSG00000082014,ENSG00000082898,ENSG00000088205,ENSG00000089053,ENSG00000089094,ENSG00000089737,ENSG00000090060,ENSG00000091140…
V1	TRUE	0.00165	496	595	35	0.059	0.071	GO:0031967	CC	17	organelle envelope	3	ENSG00000004779,ENSG00000006530,ENSG00000033050,ENSG00000060762,ENSG00000066926,ENSG00000078668,ENSG00000082898,ENSG00000099624,ENSG00000100243,ENSG00000101146,ENSG00000101199,ENSG00000102125,ENSG00000102898,ENSG00000110955,ENSG00000111581,ENSG00000116459,ENSG00000116688,ENSG00000117289,ENSG00000118971,ENSG00000119421,ENSG00000120333,ENSG00000126858,ENSG00000129473,ENSG00000130227,ENSG00000130414…
V1	TRUE	3.66e-13	153	595	30	0.05	0.196	GO:0044391	CC	17	ribosomal subunit	3	ENSG00000061794,ENSG00000063177,ENSG00000083845,ENSG00000089009,ENSG00000114391,ENSG00000116251,ENSG00000131469,ENSG00000136942,ENSG00000137154,ENSG00000137547,ENSG00000138326,ENSG00000142534,ENSG00000142676,ENSG00000145592,ENSG00000149273,ENSG00000149806,ENSG00000156482,ENSG00000161016,ENSG00000166441,ENSG00000171858,ENSG00000172809,ENSG00000174748,ENSG00000177600,ENSG00000177954,ENSG00000184779…
V1	TRUE	7.82e-05	82	595	13	0.022	0.159	GO:0015935	CC	17	small ribosomal subunit	4	ENSG00000061794,ENSG00000083845,ENSG00000137154,ENSG00000138326,ENSG00000142534,ENSG00000149273,ENSG00000149806,ENSG00000171858,ENSG00000177954,ENSG00000184779,ENSG00000186468,ENSG00000204628,ENSG00000213741
V1	TRUE	2.59e-05	53	595	11	0.018	0.208	GO:0022627	CC	17	cytosolic small ribosomal subunit	5	ENSG00000083845,ENSG00000137154,ENSG00000138326,ENSG00000142534,ENSG00000149273,ENSG00000149806,ENSG00000171858,ENSG00000177954,ENSG00000184779,ENSG00000186468,ENSG00000213741
V1	TRUE	9.76e-09	74	595	17	0.029	0.23	GO:0015934	CC	17	large ribosomal subunit	4	ENSG00000063177,ENSG00000089009,ENSG00000114391,ENSG00000116251,ENSG00000131469,ENSG00000136942,ENSG00000137547,ENSG00000142676,ENSG00000145592,ENSG00000156482,ENSG00000161016,ENSG00000166441,ENSG00000172809,ENSG00000174748,ENSG00000177600,ENSG00000188846,ENSG00000197756
V1	TRUE	2.11e-09	59	595	16	0.027	0.271	GO:0022625	CC	17	cytosolic large ribosomal subunit	5	ENSG00000063177,ENSG00000089009,ENSG00000114391,ENSG00000116251,ENSG00000131469,ENSG00000136942,ENSG00000142676,ENSG00000145592,ENSG00000156482,ENSG00000161016,ENSG00000166441,ENSG00000172809,ENSG00000174748,ENSG00000177600,ENSG00000188846,ENSG00000197756
V1	TRUE	6.2e-14	2137	595	147	0.247	0.069	GO:0044428	CC	17	nuclear part	3	ENSG00000013503,ENSG00000033800,ENSG00000058600,ENSG00000065883,ENSG00000066117,ENSG00000066136,ENSG00000066777,ENSG00000070756,ENSG00000071243,ENSG00000076043,ENSG00000076242,ENSG00000078043,ENSG00000079246,ENSG00000080503,ENSG00000082014,ENSG00000082898,ENSG00000087206,ENSG00000088205,ENSG00000089053,ENSG00000089094,ENSG00000089737,ENSG00000090060,ENSG00000092201,ENSG00000092208,ENSG00000095794…
V1	TRUE	0.00658	95	595	11	0.018	0.116	GO:0055029	CC	17	nuclear DNA-directed RNA polymerase complex	4	ENSG00000104613,ENSG00000108773,ENSG00000125630,ENSG00000125651,ENSG00000161980,ENSG00000164751,ENSG00000166337,ENSG00000168002,ENSG00000171453,ENSG00000177700,ENSG00000186141
V1	TRUE	0.000569	141	595	16	0.027	0.113	GO:0005681	CC	17	spliceosomal complex	4	ENSG00000070756,ENSG00000092208,ENSG00000096401,ENSG00000100138,ENSG00000104852,ENSG00000105618,ENSG00000109971,ENSG00000124562,ENSG00000125743,ENSG00000125835,ENSG00000125870,ENSG00000125944,ENSG00000131795,ENSG00000139343,ENSG00000141759,ENSG00000165119
V1	TRUE	0.000195	89	595	13	0.022	0.146	GO:0071013	CC	17	catalytic step 2 spliceosome	5	ENSG00000070756,ENSG00000096401,ENSG00000125743,ENSG00000125835,ENSG00000125870,ENSG00000125944,ENSG00000131795,ENSG00000139343,ENSG00000165119,ENSG00000167978,ENSG00000169045,ENSG00000174231,ENSG00000183431
V1	TRUE	0.0291	40	595	6	0.01	0.15	GO:0030532	CC	17	small nuclear ribonucleoprotein complex	4	ENSG00000066777,ENSG00000105618,ENSG00000124562,ENSG00000125743,ENSG00000125835,ENSG00000125870
V1	TRUE	0.0123	2	595	2	0.003	1	GO:0043564	CC	17	Ku70:Ku80 complex	4	ENSG00000079246,ENSG00000196419
V1	TRUE	0.0123	2	595	2	0.003	1	GO:0032390	CC	17	MutLbeta complex	4	ENSG00000076242,ENSG00000119684
V1	TRUE	0.036	3	595	2	0.003	0.667	GO:0019908	CC	17	nuclear cyclin-dependent protein kinase holoenzyme complex	4	ENSG00000065883,ENSG00000107949
V1	TRUE	1.34e-13	1847	595	132	0.222	0.071	GO:0031981	CC	17	nuclear lumen	4	ENSG00000013503,ENSG00000033800,ENSG00000058600,ENSG00000065883,ENSG00000066136,ENSG00000066777,ENSG00000071243,ENSG00000076043,ENSG00000076242,ENSG00000078043,ENSG00000079246,ENSG00000080503,ENSG00000082014,ENSG00000082898,ENSG00000088205,ENSG00000089053,ENSG00000089094,ENSG00000089737,ENSG00000090060,ENSG00000092201,ENSG00000092208,ENSG00000095794,ENSG00000096401,ENSG00000100138,ENSG00000100387…
V1	TRUE	5.25e-11	1348	595	100	0.168	0.074	GO:0005654	CC	17	nucleoplasm	4	ENSG00000013503,ENSG00000033800,ENSG00000058600,ENSG00000065883,ENSG00000066136,ENSG00000071243,ENSG00000078043,ENSG00000079246,ENSG00000080503,ENSG00000082014,ENSG00000082898,ENSG00000089053,ENSG00000090060,ENSG00000092201,ENSG00000092208,ENSG00000095794,ENSG00000096401,ENSG00000100138,ENSG00000100387,ENSG00000101224,ENSG00000101654,ENSG00000101811,ENSG00000103275,ENSG00000104408,ENSG00000104613…
V1	TRUE	0.000823	596	595	41	0.069	0.069	GO:0044451	CC	17	nucleoplasm part	4	ENSG00000033800,ENSG00000065883,ENSG00000066136,ENSG00000071243,ENSG00000078043,ENSG00000082898,ENSG00000092208,ENSG00000095794,ENSG00000096401,ENSG00000101811,ENSG00000103275,ENSG00000104408,ENSG00000104613,ENSG00000104852,ENSG00000105202,ENSG00000105618,ENSG00000108773,ENSG00000115207,ENSG00000117748,ENSG00000120837,ENSG00000121067,ENSG00000124562,ENSG00000124641,ENSG00000125651,ENSG00000129691…
V1	TRUE	0.0464	31	595	5	0.008	0.161	GO:0008023	CC	17	transcription elongation factor complex	5	ENSG00000164751,ENSG00000171703,ENSG00000196235,ENSG00000198730,ENSG00000213246
V1	TRUE	0.0123	2	595	2	0.003	1	GO:0032044	CC	17	DSIF complex	6	ENSG00000196235,ENSG00000213246
V1	TRUE	1.33e-05	519	595	42	0.071	0.081	GO:0005730	CC	17	nucleolus	4	ENSG00000066777,ENSG00000076043,ENSG00000082898,ENSG00000088205,ENSG00000089094,ENSG00000089737,ENSG00000096401,ENSG00000100138,ENSG00000101654,ENSG00000103275,ENSG00000105171,ENSG00000105202,ENSG00000107581,ENSG00000108651,ENSG00000109917,ENSG00000109971,ENSG00000111641,ENSG00000117133,ENSG00000117597,ENSG00000118971,ENSG00000122545,ENSG00000122965,ENSG00000125630,ENSG00000133316,ENSG00000135372…
V1	TRUE	0.00944	22	595	5	0.008	0.227	GO:0044452	CC	17	nucleolar part	5	ENSG00000100138,ENSG00000103275,ENSG00000105171,ENSG00000105202,ENSG00000125630
V1	TRUE	0.00109	544	595	38	0.064	0.07	GO:0044429	CC	17	mitochondrial part	3	ENSG00000004779,ENSG00000006530,ENSG00000033050,ENSG00000060762,ENSG00000061794,ENSG00000065427,ENSG00000066926,ENSG00000078668,ENSG00000091140,ENSG00000091483,ENSG00000099624,ENSG00000100243,ENSG00000101365,ENSG00000102125,ENSG00000105755,ENSG00000106105,ENSG00000110955,ENSG00000116459,ENSG00000116688,ENSG00000117289,ENSG00000119421,ENSG00000119711,ENSG00000120333,ENSG00000126858,ENSG00000129473…
V1	TRUE	0.00893	306	595	23	0.039	0.075	GO:0005740	CC	17	mitochondrial envelope	4	ENSG00000004779,ENSG00000006530,ENSG00000033050,ENSG00000060762,ENSG00000066926,ENSG00000078668,ENSG00000099624,ENSG00000100243,ENSG00000102125,ENSG00000110955,ENSG00000116459,ENSG00000116688,ENSG00000117289,ENSG00000119421,ENSG00000126858,ENSG00000129473,ENSG00000130414,ENSG00000131495,ENSG00000135940,ENSG00000136521,ENSG00000136758,ENSG00000137409,ENSG00000138029
V1	TRUE	0.000218	271	595	25	0.042	0.092	GO:0005759	CC	17	mitochondrial matrix	4	ENSG00000004779,ENSG00000061794,ENSG00000065427,ENSG00000066926,ENSG00000091140,ENSG00000091483,ENSG00000099624,ENSG00000101365,ENSG00000105755,ENSG00000106105,ENSG00000110955,ENSG00000116459,ENSG00000119711,ENSG00000120333,ENSG00000130414,ENSG00000131828,ENSG00000138029,ENSG00000138095,ENSG00000139180,ENSG00000142168,ENSG00000146701,ENSG00000152234,ENSG00000154719,ENSG00000160691,ENSG00000165629
V1	TRUE	0.00428	290	595	23	0.039	0.079	GO:0031966	CC	17	mitochondrial membrane	4	ENSG00000004779,ENSG00000006530,ENSG00000060762,ENSG00000066926,ENSG00000078668,ENSG00000099624,ENSG00000100243,ENSG00000102125,ENSG00000110955,ENSG00000116459,ENSG00000116688,ENSG00000119421,ENSG00000126858,ENSG00000129473,ENSG00000130414,ENSG00000131495,ENSG00000135940,ENSG00000136521,ENSG00000136758,ENSG00000137409,ENSG00000138029,ENSG00000138297,ENSG00000139180
V1	TRUE	2.84e-05	138	595	18	0.03	0.13	GO:0044455	CC	17	mitochondrial membrane part	5	ENSG00000004779,ENSG00000099624,ENSG00000110955,ENSG00000116459,ENSG00000116688,ENSG00000119421,ENSG00000126858,ENSG00000130414,ENSG00000131495,ENSG00000136521,ENSG00000138297,ENSG00000139180,ENSG00000147123,ENSG00000147684,ENSG00000152234,ENSG00000165629,ENSG00000167283,ENSG00000168653
V1	TRUE	2.75e-05	19	595	7	0.012	0.368	GO:0022624	CC	17	proteasome accessory complex	2	ENSG00000108671,ENSG00000115233,ENSG00000161057,ENSG00000163636,ENSG00000175166,ENSG00000185627,ENSG00000197170
V1	TRUE	0.022	8	595	3	0.005	0.375	GO:0005838	CC	17	proteasome regulatory particle	2	ENSG00000115233,ENSG00000175166,ENSG00000185627
V1	TRUE	0.00118	231	595	21	0.035	0.091	GO:0019866	CC	17	organelle inner membrane	2	ENSG00000004779,ENSG00000060762,ENSG00000066926,ENSG00000099624,ENSG00000100243,ENSG00000102125,ENSG00000110955,ENSG00000116459,ENSG00000119421,ENSG00000130414,ENSG00000131495,ENSG00000135940,ENSG00000136521,ENSG00000136758,ENSG00000137409,ENSG00000138029,ENSG00000138095,ENSG00000138297,ENSG00000139180,ENSG00000146701,ENSG00000147123
V1	TRUE	0.000516	218	595	21	0.035	0.096	GO:0005743	CC	17	mitochondrial inner membrane	3	ENSG00000004779,ENSG00000060762,ENSG00000066926,ENSG00000099624,ENSG00000100243,ENSG00000102125,ENSG00000110955,ENSG00000116459,ENSG00000119421,ENSG00000130414,ENSG00000131495,ENSG00000135940,ENSG00000136521,ENSG00000136758,ENSG00000137409,ENSG00000138029,ENSG00000138297,ENSG00000139180,ENSG00000146701,ENSG00000147123,ENSG00000147684
V1	TRUE	0.00263	72	595	10	0.017	0.139	GO:0005746	CC	17	mitochondrial respiratory chain	4	ENSG00000004779,ENSG00000119421,ENSG00000130414,ENSG00000131495,ENSG00000136521,ENSG00000139180,ENSG00000147123,ENSG00000147684,ENSG00000168653,ENSG00000184983
V1	TRUE	0.000406	58	595	10	0.017	0.172	GO:0005747	CC	17	mitochondrial respiratory chain complex I	5	ENSG00000004779,ENSG00000119421,ENSG00000130414,ENSG00000131495,ENSG00000136521,ENSG00000139180,ENSG00000147123,ENSG00000147684,ENSG00000168653,ENSG00000184983
V1	TRUE	0.00188	16	595	5	0.008	0.312	GO:0016469	CC	17	proton-transporting two-sector ATPase complex	1	ENSG00000033627,ENSG00000099624,ENSG00000100554,ENSG00000110955,ENSG00000114573
V1	TRUE	0.0123	14	595	4	0.007	0.286	GO:0045259	CC	17	proton-transporting ATP synthase complex	2	ENSG00000099624,ENSG00000110955,ENSG00000116459,ENSG00000152234
V1	TRUE	0.00457	19	595	5	0.008	0.263	GO:0005753	CC	17	mitochondrial proton-transporting ATP synthase complex	3	ENSG00000099624,ENSG00000110955,ENSG00000116459,ENSG00000152234,ENSG00000165629
V1	TRUE	0.00175	4	595	3	0.005	0.75	GO:0033178	CC	17	proton-transporting two-sector ATPase complex, catalytic domain	2	ENSG00000099624,ENSG00000110955,ENSG00000114573
V1	TRUE	0.000451	3	595	3	0.005	1	GO:0045261	CC	17	proton-transporting ATP synthase complex, catalytic core F(1)	3	ENSG00000099624,ENSG00000110955,ENSG00000152234
V1	TRUE	0.000451	3	595	3	0.005	1	GO:0000275	CC	17	mitochondrial proton-transporting ATP synthase complex, catalytic core F(1)	4	ENSG00000099624,ENSG00000110955,ENSG00000165629
V1	TRUE	0.0421	43	595	6	0.01	0.14	GO:0046930	CC	17	pore complex	1	ENSG00000078668,ENSG00000101146,ENSG00000102898,ENSG00000111581,ENSG00000130227,ENSG00000162231
V1	TRUE	0.0167	36	595	6	0.01	0.167	GO:0005643	CC	17	nuclear pore	2	ENSG00000101146,ENSG00000102898,ENSG00000111581,ENSG00000130227,ENSG00000162231,ENSG00000163904
V1	TRUE	0.0446	10	595	3	0.005	0.3	GO:0071564	CC	112	npBAF complex	1	ENSG00000066117,ENSG00000080503,ENSG00000082014
V1	TRUE	0.0123	2	595	2	0.003	1	GO:0005712	CC	104	chiasma	1	ENSG00000076242,ENSG00000119684
V1	TRUE	0.00148	55	595	9	0.015	0.164	GO:0005798	CC	123	Golgi-associated vesicle	1	ENSG00000006715,ENSG00000086598,ENSG00000090487,ENSG00000101199,ENSG00000104490,ENSG00000122705,ENSG00000129083,ENSG00000134243,ENSG00000141367
V1	TRUE	0.0412	19	595	4	0.007	0.211	GO:0030137	CC	123	COPI-coated vesicle	2	ENSG00000086598,ENSG00000129083,ENSG00000170348,ENSG00000181789
V1	TRUE	0.0335	18	595	4	0.007	0.222	GO:0030140	CC	123	trans-Golgi network transport vesicle	2	ENSG00000090487,ENSG00000104490,ENSG00000122705,ENSG00000134243
V1	TRUE	0.0216	94	595	10	0.017	0.106	GO:0016651	MF	32	oxidoreductase activity, acting on NAD(P)H	1	ENSG00000004779,ENSG00000091140,ENSG00000100243,ENSG00000119421,ENSG00000130414,ENSG00000131495,ENSG00000136521,ENSG00000139180,ENSG00000147684,ENSG00000168653
V1	TRUE	0.0011	53	595	9	0.015	0.17	GO:0003954	MF	32	NADH dehydrogenase activity	2	ENSG00000004779,ENSG00000119421,ENSG00000130414,ENSG00000131495,ENSG00000136521,ENSG00000139180,ENSG00000147684,ENSG00000168653,ENSG00000184983
V1	TRUE	0.0093	70	595	9	0.015	0.129	GO:0016655	MF	32	oxidoreductase activity, acting on NAD(P)H, quinone or similar compound as acceptor	2	ENSG00000004779,ENSG00000119421,ENSG00000130414,ENSG00000131495,ENSG00000136521,ENSG00000139180,ENSG00000147684,ENSG00000168653,ENSG00000184983
V1	TRUE	0.0011	53	595	9	0.015	0.17	GO:0050136	MF	32	NADH dehydrogenase (quinone) activity	3	ENSG00000004779,ENSG00000119421,ENSG00000130414,ENSG00000131495,ENSG00000136521,ENSG00000139180,ENSG00000147684,ENSG00000168653,ENSG00000184983
V1	TRUE	0.0011	53	595	9	0.015	0.17	GO:0008137	MF	32	NADH dehydrogenase (ubiquinone) activity	4	ENSG00000004779,ENSG00000119421,ENSG00000130414,ENSG00000131495,ENSG00000136521,ENSG00000139180,ENSG00000147684,ENSG00000168653,ENSG00000184983
V1	TRUE	0.0294	28	595	5	0.008	0.179	GO:0016504	MF	90	peptidase activator activity	1	ENSG00000115233,ENSG00000130706,ENSG00000137752,ENSG00000177954,ENSG00000204628
V1	TRUE	0.036	3	595	2	0.003	0.667	GO:0061133	MF	90	endopeptidase activator activity	1	ENSG00000115233,ENSG00000130706
V1	TRUE	0.0083	6	595	3	0.005	0.5	GO:0004535	MF	71	poly(A)-specific ribonuclease activity	1	ENSG00000140694,ENSG00000155508,ENSG00000198791
V1	TRUE	0.0083	6	595	3	0.005	0.5	GO:0005165	MF	18	neurotrophin receptor binding	1	ENSG00000145675,ENSG00000160691,ENSG00000177885
V1	TRUE	0.00427	5	595	3	0.005	0.6	GO:0005167	MF	18	neurotrophin TRK receptor binding	2	ENSG00000145675,ENSG00000160691,ENSG00000177885
V1	TRUE	0.00427	5	595	3	0.005	0.6	GO:0005168	MF	18	neurotrophin TRKA receptor binding	3	ENSG00000145675,ENSG00000160691,ENSG00000177885
V1	TRUE	0.036	3	595	2	0.003	0.667	GO:0030060	MF	125	L-malate dehydrogenase activity	1	ENSG00000014641,ENSG00000146701
V1	TRUE	0.0123	2	595	2	0.003	1	GO:0004727	MF	31	prenylated protein tyrosine phosphatase activity	1	ENSG00000184007,ENSG00000184489
V1	TRUE	0.00703	416	595	29	0.049	0.07	GO:0016817	MF	14	hydrolase activity, acting on acid anhydrides	1	ENSG00000017260,ENSG00000033050,ENSG00000067560,ENSG00000069849,ENSG00000076242,ENSG00000079246,ENSG00000080503,ENSG00000088205,ENSG00000089737,ENSG00000092841,ENSG00000099331,ENSG00000099624,ENSG00000100151,ENSG00000100554,ENSG00000100664,ENSG00000109971,ENSG00000110955,ENSG00000112339,ENSG00000114573,ENSG00000116459,ENSG00000116688,ENSG00000119684,ENSG00000119912,ENSG00000126858,ENSG00000128908…
V1	TRUE	0.0073	417	595	29	0.049	0.07	GO:0016818	MF	14	hydrolase activity, acting on acid anhydrides, in phosphorus-containing anhydrides	2	ENSG00000017260,ENSG00000033050,ENSG00000067560,ENSG00000069849,ENSG00000076242,ENSG00000079246,ENSG00000080503,ENSG00000088205,ENSG00000089737,ENSG00000092841,ENSG00000099331,ENSG00000099624,ENSG00000100151,ENSG00000100554,ENSG00000100664,ENSG00000109971,ENSG00000110955,ENSG00000112339,ENSG00000114573,ENSG00000116459,ENSG00000116688,ENSG00000119684,ENSG00000119912,ENSG00000126858,ENSG00000128908…
V1	TRUE	0.0073	417	595	29	0.049	0.07	GO:0016462	MF	14	pyrophosphatase activity	3	ENSG00000017260,ENSG00000033050,ENSG00000067560,ENSG00000069849,ENSG00000076242,ENSG00000079246,ENSG00000080503,ENSG00000088205,ENSG00000089737,ENSG00000092841,ENSG00000099331,ENSG00000099624,ENSG00000100151,ENSG00000100554,ENSG00000100664,ENSG00000109971,ENSG00000110955,ENSG00000112339,ENSG00000114573,ENSG00000116459,ENSG00000116688,ENSG00000119684,ENSG00000119912,ENSG00000126858,ENSG00000128908…
V1	TRUE	0.00217	387	595	29	0.049	0.075	GO:0017111	MF	14	nucleoside-triphosphatase activity	4	ENSG00000017260,ENSG00000033050,ENSG00000067560,ENSG00000069849,ENSG00000076242,ENSG00000079246,ENSG00000080503,ENSG00000088205,ENSG00000089737,ENSG00000092841,ENSG00000099331,ENSG00000099624,ENSG00000100151,ENSG00000100554,ENSG00000100664,ENSG00000109971,ENSG00000110955,ENSG00000112339,ENSG00000114573,ENSG00000116459,ENSG00000116688,ENSG00000119684,ENSG00000119912,ENSG00000126858,ENSG00000128908…
V1	TRUE	0.000295	194	595	20	0.034	0.103	GO:0016887	MF	14	ATPase activity	5	ENSG00000017260,ENSG00000033050,ENSG00000069849,ENSG00000076242,ENSG00000079246,ENSG00000080503,ENSG00000088205,ENSG00000089737,ENSG00000092841,ENSG00000099331,ENSG00000099624,ENSG00000100151,ENSG00000100554,ENSG00000109971,ENSG00000110955,ENSG00000114573,ENSG00000116459,ENSG00000119684,ENSG00000119912,ENSG00000128908
V1	TRUE	0.0192	158	595	14	0.024	0.089	GO:0042623	MF	14	ATPase activity, coupled	6	ENSG00000017260,ENSG00000069849,ENSG00000079246,ENSG00000080503,ENSG00000088205,ENSG00000089737,ENSG00000092841,ENSG00000099331,ENSG00000099624,ENSG00000100554,ENSG00000109971,ENSG00000110955,ENSG00000114573,ENSG00000116459
V1	TRUE	0.0309	68	595	8	0.013	0.118	GO:0035258	MF	79	steroid hormone receptor binding	1	ENSG00000033800,ENSG00000078043,ENSG00000125107,ENSG00000166337,ENSG00000168036,ENSG00000172977,ENSG00000173757,ENSG00000179218
V1	TRUE	0.0415	448	595	28	0.047	0.062	GO:0000988	MF	8	protein binding transcription factor activity	1	ENSG00000033800,ENSG00000066117,ENSG00000066136,ENSG00000074800,ENSG00000078043,ENSG00000080503,ENSG00000082014,ENSG00000095794,ENSG00000100207,ENSG00000103671,ENSG00000108773,ENSG00000110711,ENSG00000111596,ENSG00000116237,ENSG00000118263,ENSG00000119950,ENSG00000121022,ENSG00000123349,ENSG00000124641,ENSG00000125651,ENSG00000131470,ENSG00000142684,ENSG00000152944,ENSG00000155868,ENSG00000162227…
V1	TRUE	0.0314	439	595	28	0.047	0.064	GO:0000989	MF	8	transcription factor binding transcription factor activity	2	ENSG00000033800,ENSG00000066117,ENSG00000066136,ENSG00000074800,ENSG00000078043,ENSG00000080503,ENSG00000082014,ENSG00000095794,ENSG00000100207,ENSG00000103671,ENSG00000108773,ENSG00000110711,ENSG00000111596,ENSG00000116237,ENSG00000118263,ENSG00000119950,ENSG00000121022,ENSG00000123349,ENSG00000124641,ENSG00000125651,ENSG00000131470,ENSG00000142684,ENSG00000152944,ENSG00000155868,ENSG00000162227…
V1	TRUE	0.0186	423	595	28	0.047	0.066	GO:0003712	MF	8	transcription cofactor activity	3	ENSG00000033800,ENSG00000066117,ENSG00000066136,ENSG00000074800,ENSG00000078043,ENSG00000080503,ENSG00000082014,ENSG00000095794,ENSG00000100207,ENSG00000103671,ENSG00000108773,ENSG00000110711,ENSG00000111596,ENSG00000116237,ENSG00000118263,ENSG00000119950,ENSG00000121022,ENSG00000123349,ENSG00000124641,ENSG00000125651,ENSG00000131470,ENSG00000142684,ENSG00000152944,ENSG00000155868,ENSG00000162227…
V1	TRUE	0.00531	258	595	21	0.035	0.081	GO:0003713	MF	8	transcription coactivator activity	4	ENSG00000033800,ENSG00000066117,ENSG00000066136,ENSG00000078043,ENSG00000080503,ENSG00000082014,ENSG00000095794,ENSG00000100207,ENSG00000103671,ENSG00000108773,ENSG00000110711,ENSG00000116237,ENSG00000118263,ENSG00000121022,ENSG00000125651,ENSG00000131470,ENSG00000152944,ENSG00000155868,ENSG00000162227,ENSG00000166337,ENSG00000168036
V1	TRUE	0.000118	23	595	7	0.012	0.304	GO:0042625	MF	43	ATPase activity, coupled to transmembrane movement of ions	1	ENSG00000017260,ENSG00000069849,ENSG00000099624,ENSG00000110955,ENSG00000114573,ENSG00000116459,ENSG00000147416
V1	TRUE	3.51e-06	6	595	5	0.008	0.833	GO:0044769	MF	43	ATPase activity, coupled to transmembrane movement of ions, rotational mechanism	2	ENSG00000099624,ENSG00000110955,ENSG00000114573,ENSG00000116459,ENSG00000147416
V1	TRUE	8.44e-05	22	595	7	0.012	0.318	GO:0019829	MF	43	cation-transporting ATPase activity	1	ENSG00000017260,ENSG00000069849,ENSG00000099624,ENSG00000110955,ENSG00000114573,ENSG00000116459,ENSG00000147416
V1	TRUE	8.02e-05	5	595	4	0.007	0.8	GO:0046961	MF	43	proton-transporting ATPase activity, rotational mechanism	1	ENSG00000099624,ENSG00000110955,ENSG00000114573,ENSG00000147416
V1	TRUE	0.000451	3	595	3	0.005	1	GO:0046933	MF	43	proton-transporting ATP synthase activity, rotational mechanism	1	ENSG00000099624,ENSG00000110955,ENSG00000116459
V1	TRUE	0.05	20	595	4	0.007	0.2	GO:0070628	MF	115	proteasome binding	1	ENSG00000101557,ENSG00000115233,ENSG00000130706,ENSG00000204463
V1	TRUE	0.0412	19	595	4	0.007	0.211	GO:0017022	MF	77	myosin binding	1	ENSG00000066777,ENSG00000067560,ENSG00000115648,ENSG00000121966
V1	TRUE	0.0123	2	595	2	0.003	1	GO:0016728	MF	39	oxidoreductase activity, acting on CH or CH2 groups, disulfide as acceptor	1	ENSG00000167325,ENSG00000171848
V1	TRUE	0.0123	2	595	2	0.003	1	GO:0004748	MF	39	ribonucleoside-diphosphate reductase activity, thioredoxin disulfide as acceptor	2	ENSG00000167325,ENSG00000171848
V1	TRUE	0.00275	2546	595	125	0.21	0.049	GO:0003824	MF	64	catalytic activity	1	ENSG00000004779,ENSG00000006530,ENSG00000009335,ENSG00000011052,ENSG00000013503,ENSG00000014641,ENSG00000017260,ENSG00000031698,ENSG00000033050,ENSG00000033800,ENSG00000037897,ENSG00000044446,ENSG00000049860,ENSG00000058600,ENSG00000065427,ENSG00000065883,ENSG00000066926,ENSG00000067560,ENSG00000069849,ENSG00000071462,ENSG00000072135,ENSG00000074800,ENSG00000075711,ENSG00000076043,ENSG00000076242…
V1	TRUE	0.0423	87	595	9	0.015	0.103	GO:0004518	MF	41	nuclease activity	1	ENSG00000011052,ENSG00000076043,ENSG00000105171,ENSG00000132541,ENSG00000137074,ENSG00000140694,ENSG00000148688,ENSG00000149273,ENSG00000155508
V1	TRUE	0.036	3	595	2	0.003	0.667	GO:0005049	MF	134	nuclear export signal receptor activity	1	ENSG00000124207,ENSG00000130227
V1	TRUE	5.28e-06	5888	595	273	0.459	0.046	GO:0005488	MF	59	binding	1	ENSG00000004779,ENSG00000006530,ENSG00000006715,ENSG00000008294,ENSG00000009335,ENSG00000010818,ENSG00000011052,ENSG00000013503,ENSG00000014641,ENSG00000015285,ENSG00000017260,ENSG00000022267,ENSG00000022840,ENSG00000028528,ENSG00000031698,ENSG00000033050,ENSG00000033627,ENSG00000033800,ENSG00000036257,ENSG00000037897,ENSG00000043093,ENSG00000044446,ENSG00000048991,ENSG00000049860,ENSG00000055917…
V1	TRUE	0.0037	1498	595	80	0.134	0.053	GO:1901363	MF	59	heterocyclic compound binding	2	ENSG00000006530,ENSG00000010818,ENSG00000011052,ENSG00000013503,ENSG00000014641,ENSG00000017260,ENSG00000022840,ENSG00000031698,ENSG00000033050,ENSG00000033800,ENSG00000037897,ENSG00000048991,ENSG00000055917,ENSG00000063177,ENSG00000063438,ENSG00000065427,ENSG00000065883,ENSG00000066136,ENSG00000066926,ENSG00000067560,ENSG00000070756,ENSG00000074800,ENSG00000076043,ENSG00000076242,ENSG00000078043…
V1	TRUE	5.24e-12	6465	595	321	0.539	0.05	GO:0005515	MF	59	protein binding	2	ENSG00000006715,ENSG00000008294,ENSG00000009335,ENSG00000011052,ENSG00000015285,ENSG00000022267,ENSG00000022840,ENSG00000028528,ENSG00000033627,ENSG00000033800,ENSG00000036257,ENSG00000037897,ENSG00000043093,ENSG00000044446,ENSG00000049860,ENSG00000055917,ENSG00000057608,ENSG00000057663,ENSG00000063438,ENSG00000064419,ENSG00000064666,ENSG00000065883,ENSG00000066117,ENSG00000066136,ENSG00000066777…
V1	TRUE	0.00191	913	595	55	0.092	0.06	GO:0019899	MF	59	enzyme binding	3	ENSG00000008294,ENSG00000011052,ENSG00000033627,ENSG00000033800,ENSG00000036257,ENSG00000068793,ENSG00000075711,ENSG00000078043,ENSG00000079246,ENSG00000082898,ENSG00000083312,ENSG00000089053,ENSG00000089159,ENSG00000090565,ENSG00000100151,ENSG00000100387,ENSG00000100906,ENSG00000101224,ENSG00000102606,ENSG00000103275,ENSG00000105323,ENSG00000108773,ENSG00000108953,ENSG00000109756,ENSG00000110075…
V1	TRUE	0.0487	157	595	13	0.022	0.083	GO:0044389	MF	59	small conjugating protein ligase binding	4	ENSG00000033800,ENSG00000036257,ENSG00000078043,ENSG00000079246,ENSG00000100387,ENSG00000100906,ENSG00000114302,ENSG00000116688,ENSG00000117289,ENSG00000121067,ENSG00000121966,ENSG00000129559,ENSG00000162191
V1	TRUE	0.0487	157	595	13	0.022	0.083	GO:0031625	MF	59	ubiquitin protein ligase binding	5	ENSG00000033800,ENSG00000036257,ENSG00000078043,ENSG00000079246,ENSG00000100387,ENSG00000100906,ENSG00000114302,ENSG00000116688,ENSG00000117289,ENSG00000121067,ENSG00000121966,ENSG00000129559,ENSG00000162191
V1	TRUE	0.00558	108	595	12	0.02	0.111	GO:0019902	MF	59	phosphatase binding	4	ENSG00000075711,ENSG00000089053,ENSG00000110075,ENSG00000117748,ENSG00000119383,ENSG00000132842,ENSG00000142168,ENSG00000145675,ENSG00000166598,ENSG00000168036,ENSG00000177885,ENSG00000196510
V1	TRUE	0.000546	72	595	11	0.018	0.153	GO:0019903	MF	59	protein phosphatase binding	5	ENSG00000089053,ENSG00000110075,ENSG00000117748,ENSG00000119383,ENSG00000132842,ENSG00000142168,ENSG00000145675,ENSG00000166598,ENSG00000168036,ENSG00000177885,ENSG00000196510
V1	TRUE	0.00278	86	595	11	0.018	0.128	GO:0047485	MF	59	protein N-terminus binding	3	ENSG00000104408,ENSG00000114209,ENSG00000117748,ENSG00000122952,ENSG00000131558,ENSG00000137074,ENSG00000143799,ENSG00000149311,ENSG00000165699,ENSG00000167978,ENSG00000171858
V1	TRUE	0.0105	1552	595	80	0.134	0.052	GO:0097159	MF	59	organic cyclic compound binding	2	ENSG00000006530,ENSG00000010818,ENSG00000011052,ENSG00000013503,ENSG00000014641,ENSG00000017260,ENSG00000022840,ENSG00000031698,ENSG00000033050,ENSG00000033800,ENSG00000037897,ENSG00000048991,ENSG00000055917,ENSG00000063177,ENSG00000063438,ENSG00000065427,ENSG00000065883,ENSG00000066136,ENSG00000066926,ENSG00000067560,ENSG00000070756,ENSG00000074800,ENSG00000076043,ENSG00000076242,ENSG00000078043…
V1	TRUE	8.69e-05	1083	595	68	0.114	0.063	GO:0003676	MF	59	nucleic acid binding	3	ENSG00000010818,ENSG00000011052,ENSG00000013503,ENSG00000022840,ENSG00000031698,ENSG00000033800,ENSG00000037897,ENSG00000048991,ENSG00000055917,ENSG00000063177,ENSG00000063438,ENSG00000065427,ENSG00000066136,ENSG00000066926,ENSG00000070756,ENSG00000074800,ENSG00000076043,ENSG00000076242,ENSG00000078043,ENSG00000079246,ENSG00000080503,ENSG00000082898,ENSG00000083845,ENSG00000084623,ENSG00000086102…
V1	TRUE	7.81e-13	426	595	51	0.086	0.12	GO:0003723	MF	59	RNA binding	4	ENSG00000031698,ENSG00000037897,ENSG00000055917,ENSG00000063177,ENSG00000065427,ENSG00000066926,ENSG00000070756,ENSG00000082898,ENSG00000083845,ENSG00000084623,ENSG00000088205,ENSG00000089009,ENSG00000089094,ENSG00000089737,ENSG00000090060,ENSG00000090861,ENSG00000096401,ENSG00000100138,ENSG00000100461,ENSG00000100664,ENSG00000101146,ENSG00000101654,ENSG00000101811,ENSG00000103495,ENSG00000104408…
V1	TRUE	0.00459	51	595	8	0.013	0.157	GO:0008135	MF	59	translation factor activity, nucleic acid binding	5	ENSG00000084623,ENSG00000100664,ENSG00000104408,ENSG00000106263,ENSG00000107581,ENSG00000112339,ENSG00000114784,ENSG00000121022
V1	TRUE	0.00028	18	595	6	0.01	0.333	GO:0003743	MF	59	translation initiation factor activity	6	ENSG00000084623,ENSG00000100664,ENSG00000104408,ENSG00000106263,ENSG00000107581,ENSG00000114784
V1	TRUE	0.05	20	595	4	0.007	0.2	GO:0016875	MF	22	ligase activity, forming carbon-oxygen bonds	1	ENSG00000031698,ENSG00000065427,ENSG00000090861,ENSG00000106105
V1	TRUE	0.05	20	595	4	0.007	0.2	GO:0016876	MF	22	ligase activity, forming aminoacyl-tRNA and related compounds	2	ENSG00000031698,ENSG00000065427,ENSG00000090861,ENSG00000106105
V1	TRUE	0.05	20	595	4	0.007	0.2	GO:0004812	MF	22	aminoacyl-tRNA ligase activity	3	ENSG00000031698,ENSG00000065427,ENSG00000090861,ENSG00000106105
V1	TRUE	7.31e-05	426	595	35	0.059	0.082	GO:0005198	MF	51	structural molecule activity	1	ENSG00000063177,ENSG00000066117,ENSG00000075711,ENSG00000083845,ENSG00000089009,ENSG00000092841,ENSG00000106263,ENSG00000107581,ENSG00000111581,ENSG00000114391,ENSG00000116251,ENSG00000120333,ENSG00000122545,ENSG00000122705,ENSG00000129083,ENSG00000131469,ENSG00000134571,ENSG00000136942,ENSG00000137154,ENSG00000137547,ENSG00000138326,ENSG00000140416,ENSG00000141367,ENSG00000142534,ENSG00000142676…
V1	TRUE	2.71e-08	110	595	20	0.034	0.182	GO:0003735	MF	51	structural constituent of ribosome	2	ENSG00000063177,ENSG00000083845,ENSG00000089009,ENSG00000114391,ENSG00000116251,ENSG00000120333,ENSG00000131469,ENSG00000136942,ENSG00000137154,ENSG00000137547,ENSG00000138326,ENSG00000142534,ENSG00000142676,ENSG00000145592,ENSG00000149273,ENSG00000149806,ENSG00000156482,ENSG00000161016,ENSG00000166441,ENSG00000166902
V1	TRUE	0.05	7154	595	484	0.813	0.068	BIOGRID:00000	bi	26	BioGRID interaction data	1	ENSG00000004399,ENSG00000004779,ENSG00000004866,ENSG00000006530,ENSG00000006715,ENSG00000008282,ENSG00000008294,ENSG00000009335,ENSG00000010818,ENSG00000011052,ENSG00000013503,ENSG00000014641,ENSG00000015285,ENSG00000017260,ENSG00000022267,ENSG00000022840,ENSG00000025800,ENSG00000028528,ENSG00000031698,ENSG00000033050,ENSG00000033627,ENSG00000033800,ENSG00000036257,ENSG00000037897,ENSG00000042753…
V1	TRUE	1.29e-06	89	595	27	0.045	0.303	CORUM:306	co	65	Ribosome, cytoplasmic	1	ENSG00000063177,ENSG00000083845,ENSG00000089009,ENSG00000114391,ENSG00000116251,ENSG00000131469,ENSG00000136942,ENSG00000137154,ENSG00000138326,ENSG00000142534,ENSG00000142676,ENSG00000145592,ENSG00000149273,ENSG00000149806,ENSG00000156482,ENSG00000161016,ENSG00000166441,ENSG00000171858,ENSG00000172809,ENSG00000174748,ENSG00000177600,ENSG00000177954,ENSG00000184779,ENSG00000186468,ENSG00000188846…
V1	TRUE	0.0471	13	595	6	0.01	0.462	CORUM:5266	co	124	TNF-alpha/NF-kappa B signaling complex 6	1	ENSG00000073009,ENSG00000089009,ENSG00000105202,ENSG00000142534,ENSG00000156482,ENSG00000161016
V1	TRUE	2.25e-05	113	595	29	0.049	0.257	CORUM:3055	co	103	Nop56p-associated pre-rRNA complex	1	ENSG00000063177,ENSG00000089009,ENSG00000100138,ENSG00000105202,ENSG00000114391,ENSG00000116251,ENSG00000131469,ENSG00000136942,ENSG00000137154,ENSG00000138326,ENSG00000140319,ENSG00000142534,ENSG00000142676,ENSG00000143621,ENSG00000156482,ENSG00000161016,ENSG00000165732,ENSG00000166197,ENSG00000166441,ENSG00000167552,ENSG00000167658,ENSG00000174748,ENSG00000177600,ENSG00000184779,ENSG00000186468…
V1	TRUE	0.00054	50	595	16	0.027	0.32	CORUM:308	co	91	60S ribosomal subunit, cytoplasmic	1	ENSG00000063177,ENSG00000089009,ENSG00000114391,ENSG00000116251,ENSG00000131469,ENSG00000136942,ENSG00000142676,ENSG00000145592,ENSG00000156482,ENSG00000161016,ENSG00000166441,ENSG00000172809,ENSG00000174748,ENSG00000177600,ENSG00000188846,ENSG00000197756
V1	TRUE	0.05	100	581	13	0.022	0.13	HP:0003128	hp	109	Lactic acidosis	1	ENSG00000006530,ENSG00000060762,ENSG00000091140,ENSG00000091483,ENSG00000102125,ENSG00000105755,ENSG00000130414,ENSG00000131495,ENSG00000131828,ENSG00000138029,ENSG00000138095,ENSG00000139180,ENSG00000175606
V1	TRUE	5.97e-11	155	595	31	0.052	0.2	KEGG:03010	ke	11	Ribosome	1	ENSG00000063177,ENSG00000083845,ENSG00000089009,ENSG00000114391,ENSG00000116251,ENSG00000120333,ENSG00000131469,ENSG00000136942,ENSG00000137154,ENSG00000137547,ENSG00000138326,ENSG00000142534,ENSG00000142676,ENSG00000145592,ENSG00000149273,ENSG00000149806,ENSG00000156482,ENSG00000161016,ENSG00000166441,ENSG00000166902,ENSG00000171858,ENSG00000172809,ENSG00000174748,ENSG00000177600,ENSG00000177954…
V1	TRUE	0.05	179	595	17	0.029	0.095	KEGG:03040	ke	114	Spliceosome	1	ENSG00000096401,ENSG00000100138,ENSG00000104852,ENSG00000105618,ENSG00000109971,ENSG00000124562,ENSG00000125743,ENSG00000125835,ENSG00000125870,ENSG00000131795,ENSG00000139343,ENSG00000141759,ENSG00000165119,ENSG00000169564,ENSG00000174231,ENSG00000183431,ENSG00000196504
V1	TRUE	0.0104	196	595	20	0.034	0.102	KEGG:05010	ke	15	Alzheimer's disease	1	ENSG00000004779,ENSG00000099624,ENSG00000110955,ENSG00000111640,ENSG00000116459,ENSG00000119421,ENSG00000119912,ENSG00000130414,ENSG00000131495,ENSG00000135940,ENSG00000136521,ENSG00000139180,ENSG00000147123,ENSG00000147684,ENSG00000152234,ENSG00000165629,ENSG00000168653,ENSG00000184983,ENSG00000196296,ENSG00000198668
V1	TRUE	0.0452	68	595	9	0.015	0.132	KEGG:04623	ke	101	Cytosolic DNA-sensing pathway	1	ENSG00000013503,ENSG00000058600,ENSG00000073009,ENSG00000100906,ENSG00000137752,ENSG00000161980,ENSG00000171453,ENSG00000177700,ENSG00000186141
V1	TRUE	0.0176	108	595	13	0.022	0.12	KEGG:03015	ke	49	mRNA surveillance pathway	1	ENSG00000070756,ENSG00000090060,ENSG00000101654,ENSG00000101811,ENSG00000105568,ENSG00000111880,ENSG00000112339,ENSG00000131795,ENSG00000162231,ENSG00000165934,ENSG00000172409,ENSG00000176102,ENSG00000186298
V1	TRUE	0.000712	186	595	22	0.037	0.118	KEGG:03013	ke	140	RNA transport	1	ENSG00000068793,ENSG00000070756,ENSG00000082898,ENSG00000084623,ENSG00000092208,ENSG00000100664,ENSG00000101146,ENSG00000103275,ENSG00000104408,ENSG00000105171,ENSG00000106263,ENSG00000107581,ENSG00000111581,ENSG00000114784,ENSG00000119718,ENSG00000131795,ENSG00000134001,ENSG00000148688,ENSG00000162231,ENSG00000163904,ENSG00000167272,ENSG00000173674
V1	TRUE	0.0328	77	595	10	0.017	0.13	KEGG:05120	ke	131	Epithelial cell signaling in Helicobacter pylori infection	1	ENSG00000033627,ENSG00000073009,ENSG00000100554,ENSG00000100906,ENSG00000114573,ENSG00000136238,ENSG00000136888,ENSG00000147416,ENSG00000155097,ENSG00000185883
V1	TRUE	1.31e-05	73	595	15	0.025	0.205	KEGG:04721	ke	96	Synaptic vesicle cycle	1	ENSG00000033627,ENSG00000042753,ENSG00000100554,ENSG00000111450,ENSG00000114573,ENSG00000122705,ENSG00000136888,ENSG00000141367,ENSG00000147416,ENSG00000155097,ENSG00000161203,ENSG00000166900,ENSG00000175416,ENSG00000183020,ENSG00000185883
V1	TRUE	3.14e-06	156	595	24	0.04	0.154	KEGG:00190	ke	117	Oxidative phosphorylation	1	ENSG00000004779,ENSG00000033627,ENSG00000099624,ENSG00000100554,ENSG00000110955,ENSG00000114573,ENSG00000116459,ENSG00000119421,ENSG00000130414,ENSG00000131495,ENSG00000135940,ENSG00000136521,ENSG00000136888,ENSG00000139180,ENSG00000147123,ENSG00000147416,ENSG00000147684,ENSG00000152234,ENSG00000155097,ENSG00000165629,ENSG00000167283,ENSG00000168653,ENSG00000184983,ENSG00000185883
V1	TRUE	0.0089	34	595	7	0.012	0.206	KEGG:04966	ke	5	Collecting duct acid secretion	1	ENSG00000033627,ENSG00000100554,ENSG00000114573,ENSG00000136888,ENSG00000147416,ENSG00000155097,ENSG00000185883
V1	TRUE	0.0268	63	595	9	0.015	0.143	KEGG:05110	ke	142	Vibrio cholerae infection	1	ENSG00000033627,ENSG00000100554,ENSG00000114573,ENSG00000136888,ENSG00000143761,ENSG00000147416,ENSG00000155097,ENSG00000184009,ENSG00000185883
V1	TRUE	0.0057	41	595	8	0.013	0.195	KEGG:03020	ke	107	RNA polymerase	1	ENSG00000013503,ENSG00000058600,ENSG00000125630,ENSG00000161980,ENSG00000168002,ENSG00000171453,ENSG00000177700,ENSG00000186141
V1	TRUE	0.0344	144	595	15	0.025	0.104	KEGG:04120	ke	87	Ubiquitin mediated proteolysis	1	ENSG00000009335,ENSG00000033800,ENSG00000036257,ENSG00000078043,ENSG00000078967,ENSG00000089053,ENSG00000100387,ENSG00000103275,ENSG00000110344,ENSG00000117399,ENSG00000130939,ENSG00000130985,ENSG00000154582,ENSG00000162298,ENSG00000196510
V1	TRUE	5.18e-05	81	595	15	0.025	0.185	KEGG:05100	ke	56	Bacterial invasion of epithelial cells	1	ENSG00000015285,ENSG00000067560,ENSG00000089159,ENSG00000122705,ENSG00000136238,ENSG00000141367,ENSG00000145675,ENSG00000150093,ENSG00000160691,ENSG00000162704,ENSG00000163466,ENSG00000168036,ENSG00000175416,ENSG00000184009,ENSG00000184640
V1	TRUE	0.0462	34	595	6	0.01	0.176	KEGG:00020	ke	66	Citrate cycle (TCA cycle)	1	ENSG00000014641,ENSG00000091140,ENSG00000091483,ENSG00000101365,ENSG00000131828,ENSG00000146701
V1	TRUE	0.00205	147	595	18	0.03	0.122	KEGG:05012	ke	144	Parkinson's disease	1	ENSG00000004779,ENSG00000078668,ENSG00000099624,ENSG00000110955,ENSG00000116459,ENSG00000119421,ENSG00000130414,ENSG00000130985,ENSG00000131495,ENSG00000135940,ENSG00000136521,ENSG00000139180,ENSG00000147123,ENSG00000147684,ENSG00000152234,ENSG00000165629,ENSG00000168653,ENSG00000184983
V1	TRUE	0.00472	94	595	13	0.022	0.138	KEGG:03008	ke	75	Ribosome biogenesis in eukaryotes	1	ENSG00000076043,ENSG00000082898,ENSG00000100138,ENSG00000105171,ENSG00000105202,ENSG00000108651,ENSG00000135372,ENSG00000145912,ENSG00000148688,ENSG00000162231,ENSG00000167272,ENSG00000177971,ENSG00000182117
V1	TRUE	3.72e-05	203	595	26	0.044	0.128	KEGG:05016	ke	53	Huntington's disease	1	ENSG00000004779,ENSG00000042753,ENSG00000078668,ENSG00000099624,ENSG00000110955,ENSG00000116459,ENSG00000119421,ENSG00000122705,ENSG00000130414,ENSG00000131495,ENSG00000135940,ENSG00000136521,ENSG00000139180,ENSG00000141367,ENSG00000142168,ENSG00000147123,ENSG00000147684,ENSG00000152234,ENSG00000161203,ENSG00000165629,ENSG00000168002,ENSG00000168653,ENSG00000175416,ENSG00000177700,ENSG00000183020…
V1	TRUE	0.00465	60	595	10	0.017	0.167	KEGG:03050	ke	143	Proteasome	1	ENSG00000106588,ENSG00000108671,ENSG00000115233,ENSG00000129084,ENSG00000136930,ENSG00000161057,ENSG00000163636,ENSG00000175166,ENSG00000185627,ENSG00000197170
V1	TRUE	0.0299	64	595	9	0.015	0.141	KEGG:05131	ke	42	Shigellosis	1	ENSG00000015285,ENSG00000057663,ENSG00000073009,ENSG00000100906,ENSG00000136238,ENSG00000150093,ENSG00000162704,ENSG00000163466,ENSG00000184009
V1	TRUE	0.00342	115	595	15	0.025	0.13	KEGG:00240	ke	105	Pyrimidine metabolism	1	ENSG00000011052,ENSG00000013503,ENSG00000058600,ENSG00000125630,ENSG00000148229,ENSG00000161980,ENSG00000167325,ENSG00000168002,ENSG00000171453,ENSG00000171793,ENSG00000171848,ENSG00000176890,ENSG00000177700,ENSG00000186141,ENSG00000198805
V1	TRUE	0.0283	52	595	8	0.013	0.154	KEGG:00970	ke	111	Aminoacyl-tRNA biosynthesis	1	ENSG00000031698,ENSG00000065427,ENSG00000090861,ENSG00000106105,ENSG00000110619,ENSG00000133706,ENSG00000134440,ENSG00000179115
V1	TRUE	0.0314	102	595	12	0.02	0.118	KEGG:01200	ke	34	Carbon metabolism	1	ENSG00000014641,ENSG00000074800,ENSG00000091140,ENSG00000091483,ENSG00000101365,ENSG00000102144,ENSG00000111640,ENSG00000131828,ENSG00000139684,ENSG00000146701,ENSG00000163931,ENSG00000177156
V1	TRUE	0.0367	1297	595	82	0.138	0.063	KEGG:01100	ke	132	Metabolic pathways	1	ENSG00000004779,ENSG00000006530,ENSG00000011052,ENSG00000013503,ENSG00000014641,ENSG00000033627,ENSG00000049860,ENSG00000066926,ENSG00000074800,ENSG00000079459,ENSG00000079739,ENSG00000091140,ENSG00000091483,ENSG00000093010,ENSG00000099624,ENSG00000100554,ENSG00000100605,ENSG00000101365,ENSG00000101444,ENSG00000102144,ENSG00000110921,ENSG00000110955,ENSG00000111640,ENSG00000114573,ENSG00000115758…
V1	TRUE	0.05	795	595	41	0.069	0.052	MI:mmu-miR-291a-5p	mi	20	MI:mmu-miR-291a-5p	1	ENSG00000028528,ENSG00000058600,ENSG00000063438,ENSG00000078967,ENSG00000086102,ENSG00000095794,ENSG00000100591,ENSG00000101084,ENSG00000104142,ENSG00000105404,ENSG00000108433,ENSG00000109111,ENSG00000117133,ENSG00000119950,ENSG00000125447,ENSG00000125944,ENSG00000126838,ENSG00000129562,ENSG00000130066,ENSG00000130227,ENSG00000133706,ENSG00000136888,ENSG00000138032,ENSG00000143093,ENSG00000145675…
V1	TRUE	0.00123	738	595	44	0.074	0.06	MI:hsa-miR-424	mi	78	MI:hsa-miR-424	1	ENSG00000009335,ENSG00000033050,ENSG00000033800,ENSG00000057608,ENSG00000060762,ENSG00000065427,ENSG00000068793,ENSG00000079739,ENSG00000082438,ENSG00000090861,ENSG00000100387,ENSG00000100568,ENSG00000103275,ENSG00000105171,ENSG00000105404,ENSG00000105568,ENSG00000107581,ENSG00000112339,ENSG00000117091,ENSG00000117133,ENSG00000119718,ENSG00000124207,ENSG00000124562,ENSG00000130066,ENSG00000131828…
V1	TRUE	0.0108	737	595	41	0.069	0.056	MI:hsa-miR-525-5p	mi	93	MI:hsa-miR-525-5p	1	ENSG00000037897,ENSG00000044446,ENSG00000066777,ENSG00000069329,ENSG00000089737,ENSG00000090861,ENSG00000099624,ENSG00000100151,ENSG00000100225,ENSG00000101084,ENSG00000104142,ENSG00000107262,ENSG00000108671,ENSG00000110921,ENSG00000111880,ENSG00000112759,ENSG00000116649,ENSG00000124562,ENSG00000129473,ENSG00000130414,ENSG00000131470,ENSG00000136271,ENSG00000138297,ENSG00000144580,ENSG00000149923…
V1	TRUE	0.0253	793	595	42	0.071	0.053	MI:hsa-miR-15a	mi	106	MI:hsa-miR-15a	1	ENSG00000014641,ENSG00000033050,ENSG00000033800,ENSG00000057608,ENSG00000060762,ENSG00000065427,ENSG00000068793,ENSG00000079277,ENSG00000090861,ENSG00000103275,ENSG00000105404,ENSG00000105568,ENSG00000115935,ENSG00000116649,ENSG00000116754,ENSG00000117091,ENSG00000119718,ENSG00000124207,ENSG00000125870,ENSG00000130066,ENSG00000131828,ENSG00000137074,ENSG00000140319,ENSG00000143621,ENSG00000145741…
V1	TRUE	0.00674	721	595	41	0.069	0.057	MI:mmu-miR-322	mi	135	MI:mmu-miR-322	1	ENSG00000033050,ENSG00000033800,ENSG00000057608,ENSG00000060762,ENSG00000068793,ENSG00000079393,ENSG00000079739,ENSG00000082438,ENSG00000090861,ENSG00000100568,ENSG00000103275,ENSG00000105171,ENSG00000105404,ENSG00000105568,ENSG00000107581,ENSG00000112339,ENSG00000117091,ENSG00000117133,ENSG00000119718,ENSG00000124207,ENSG00000124562,ENSG00000130066,ENSG00000131828,ENSG00000133706,ENSG00000137074…
V1	TRUE	0.0094	684	595	39	0.066	0.057	MI:hsa-miR-922	mi	47	MI:hsa-miR-922	1	ENSG00000033050,ENSG00000051108,ENSG00000060762,ENSG00000071243,ENSG00000079393,ENSG00000090861,ENSG00000100225,ENSG00000100591,ENSG00000101444,ENSG00000104852,ENSG00000105404,ENSG00000114302,ENSG00000115850,ENSG00000116649,ENSG00000117408,ENSG00000117748,ENSG00000124356,ENSG00000129562,ENSG00000131495,ENSG00000131558,ENSG00000135392,ENSG00000138029,ENSG00000140400,ENSG00000141002,ENSG00000141522…
V1	TRUE	0.00761	701	595	40	0.067	0.057	MI:hsa-miR-452	mi	21	MI:hsa-miR-452	1	ENSG00000051108,ENSG00000070756,ENSG00000076242,ENSG00000091140,ENSG00000092208,ENSG00000099326,ENSG00000100207,ENSG00000100225,ENSG00000101084,ENSG00000107949,ENSG00000108651,ENSG00000110955,ENSG00000116459,ENSG00000118263,ENSG00000119684,ENSG00000124356,ENSG00000127527,ENSG00000130414,ENSG00000130684,ENSG00000132196,ENSG00000136271,ENSG00000137312,ENSG00000138029,ENSG00000138297,ENSG00000138674…
V1	TRUE	0.0326	930	595	47	0.079	0.051	MI:hsa-miR-548b-3p	mi	72	MI:hsa-miR-548b-3p	1	ENSG00000051108,ENSG00000055917,ENSG00000069849,ENSG00000080503,ENSG00000087206,ENSG00000092208,ENSG00000095794,ENSG00000100906,ENSG00000101146,ENSG00000106588,ENSG00000107949,ENSG00000108433,ENSG00000109756,ENSG00000112339,ENSG00000116251,ENSG00000117091,ENSG00000117289,ENSG00000118263,ENSG00000119684,ENSG00000122952,ENSG00000124356,ENSG00000130066,ENSG00000131469,ENSG00000133112,ENSG00000133316…
V1	TRUE	0.00264	691	595	41	0.069	0.059	MI:hsa-miR-195	mi	116	MI:hsa-miR-195	1	ENSG00000014641,ENSG00000022840,ENSG00000033050,ENSG00000033800,ENSG00000057608,ENSG00000060762,ENSG00000065427,ENSG00000079459,ENSG00000090989,ENSG00000091140,ENSG00000100225,ENSG00000100387,ENSG00000103275,ENSG00000105404,ENSG00000105568,ENSG00000114745,ENSG00000114784,ENSG00000115648,ENSG00000116754,ENSG00000117091,ENSG00000119718,ENSG00000124562,ENSG00000125835,ENSG00000125870,ENSG00000130066…
V1	TRUE	0.0272	746	595	40	0.067	0.054	MI:mmu-miR-883a-3p	mi	120	MI:mmu-miR-883a-3p	1	ENSG00000008282,ENSG00000058600,ENSG00000065883,ENSG00000087206,ENSG00000095794,ENSG00000102178,ENSG00000104142,ENSG00000105323,ENSG00000106069,ENSG00000110921,ENSG00000112339,ENSG00000114302,ENSG00000116001,ENSG00000117408,ENSG00000118705,ENSG00000119421,ENSG00000122176,ENSG00000123349,ENSG00000124562,ENSG00000129083,ENSG00000129559,ENSG00000130066,ENSG00000130706,ENSG00000131828,ENSG00000133112…
V1	TRUE	0.0137	770	595	42	0.071	0.055	MI:hsa-miR-19a	mi	130	MI:hsa-miR-19a	1	ENSG00000004866,ENSG00000010818,ENSG00000066777,ENSG00000071243,ENSG00000080503,ENSG00000083457,ENSG00000089737,ENSG00000100591,ENSG00000100906,ENSG00000101654,ENSG00000105323,ENSG00000106588,ENSG00000109756,ENSG00000111581,ENSG00000112339,ENSG00000117133,ENSG00000118263,ENSG00000119421,ENSG00000119684,ENSG00000123992,ENSG00000124207,ENSG00000128789,ENSG00000129562,ENSG00000131558,ENSG00000131828…
V1	TRUE	0.00888	779	595	43	0.072	0.055	MI:hsa-miR-199a-3p	mi	4	MI:hsa-miR-199a-3p	1	ENSG00000008282,ENSG00000058600,ENSG00000087206,ENSG00000088205,ENSG00000089159,ENSG00000099326,ENSG00000102606,ENSG00000108953,ENSG00000110619,ENSG00000115935,ENSG00000116459,ENSG00000117091,ENSG00000117408,ENSG00000123349,ENSG00000129559,ENSG00000131469,ENSG00000132196,ENSG00000132541,ENSG00000137074,ENSG00000141759,ENSG00000143621,ENSG00000146701,ENSG00000153037,ENSG00000154473,ENSG00000155868…
V1	TRUE	0.0112	28	595	7	0.012	0.25	REAC:112386	re	102	Pausing and recovery of elongation	1	ENSG00000092201,ENSG00000125651,ENSG00000154582,ENSG00000168002,ENSG00000177700,ENSG00000196235,ENSG00000213246
V1	TRUE	0.0112	28	595	7	0.012	0.25	REAC:113411	re	102	2-4 nt.backtracking of Pol II complex on the template leading to elongation pausing	2	ENSG00000092201,ENSG00000125651,ENSG00000154582,ENSG00000168002,ENSG00000177700,ENSG00000196235,ENSG00000213246
V1	TRUE	0.0112	28	595	7	0.012	0.25	REAC:112392	re	102	Resumption of elongation after recovery from pausing	2	ENSG00000092201,ENSG00000125651,ENSG00000154582,ENSG00000168002,ENSG00000177700,ENSG00000196235,ENSG00000213246
V1	TRUE	6.25e-05	42	595	12	0.02	0.286	REAC:199991	re	16	Membrane Trafficking	1	ENSG00000100568,ENSG00000101199,ENSG00000109971,ENSG00000122705,ENSG00000129083,ENSG00000138674,ENSG00000141367,ENSG00000143761,ENSG00000170310,ENSG00000181789,ENSG00000182287,ENSG00000184432
V1	TRUE	0.0041	24	595	7	0.012	0.292	REAC:199992	re	16	trans-Golgi Network Vesicle Budding	2	ENSG00000100568,ENSG00000109971,ENSG00000122705,ENSG00000141367,ENSG00000143761,ENSG00000170310,ENSG00000182287
V1	TRUE	0.0402	19	595	5	0.008	0.263	REAC:375432	re	16	Vamp2 associated Clathrin derived vesicle budding	3	ENSG00000109971,ENSG00000122705,ENSG00000141367,ENSG00000143761,ENSG00000182287
V1	TRUE	0.0402	19	595	5	0.008	0.263	REAC:375434	re	16	Vamp8 associated clathrin derived vesicle budding	3	ENSG00000109971,ENSG00000122705,ENSG00000141367,ENSG00000143761,ENSG00000182287
V1	TRUE	0.00227	22	595	7	0.012	0.318	REAC:375433	re	16	Vamp7 associated clathrin derived vesicle budding	3	ENSG00000100568,ENSG00000109971,ENSG00000122705,ENSG00000141367,ENSG00000143761,ENSG00000170310,ENSG00000182287
V1	TRUE	0.00248	11	595	5	0.008	0.455	REAC:199983	re	16	Golgi to ER Retrograde Transport	2	ENSG00000101199,ENSG00000129083,ENSG00000143761,ENSG00000181789,ENSG00000184432
V1	TRUE	0.00248	11	595	5	0.008	0.455	REAC:199997	re	16	COPI Mediated Transport	3	ENSG00000101199,ENSG00000129083,ENSG00000143761,ENSG00000181789,ENSG00000184432
V1	TRUE	0.0111	9	595	4	0.007	0.444	REAC:200604	re	16	Golgi vesicle lattice disassociation	4	ENSG00000101199,ENSG00000129083,ENSG00000181789,ENSG00000184432
V1	TRUE	0.0111	9	595	4	0.007	0.444	REAC:199990	re	16	Coat Complex Formation	4	ENSG00000129083,ENSG00000143761,ENSG00000181789,ENSG00000184432
V1	TRUE	0.0111	9	595	4	0.007	0.444	REAC:200516	re	16	Sculpting and pinching-off of Golgi vessicle	4	ENSG00000101199,ENSG00000129083,ENSG00000181789,ENSG00000184432
V1	TRUE	0.00143	10	595	5	0.008	0.5	REAC:200459	re	16	Diffusion of inactive Arf1-GDP from membrane	4	ENSG00000101199,ENSG00000129083,ENSG00000143761,ENSG00000181789,ENSG00000184432
V1	TRUE	0.00143	10	595	5	0.008	0.5	REAC:200456	re	16	Hydrolysis of Arf1-GTP to Arf1-GDP	4	ENSG00000101199,ENSG00000129083,ENSG00000143761,ENSG00000181789,ENSG00000184432
V1	TRUE	0.00143	10	595	5	0.008	0.5	REAC:200462	re	16	Coatomer:Arf1-GTP:GAP lattice formation on golgi membrane	4	ENSG00000101199,ENSG00000129083,ENSG00000143761,ENSG00000181789,ENSG00000184432
V1	TRUE	0.00143	10	595	5	0.008	0.5	REAC:200461	re	16	GAP Recruitment to the Coatomer:Arf1-GTP Complex	4	ENSG00000101199,ENSG00000129083,ENSG00000143761,ENSG00000181789,ENSG00000184432
V1	TRUE	0.0388	71	595	11	0.018	0.155	REAC:70693	re	55	Ornithine metabolism	1	ENSG00000106588,ENSG00000108671,ENSG00000115233,ENSG00000115758,ENSG00000129084,ENSG00000136930,ENSG00000161057,ENSG00000163636,ENSG00000175166,ENSG00000185627,ENSG00000197170
V1	TRUE	0.017	64	595	11	0.018	0.172	REAC:350562	re	55	Regulation of ornithine decarboxylase (ODC)	2	ENSG00000106588,ENSG00000108671,ENSG00000115233,ENSG00000115758,ENSG00000129084,ENSG00000136930,ENSG00000161057,ENSG00000163636,ENSG00000175166,ENSG00000185627,ENSG00000197170
V1	TRUE	0.0131	62	595	11	0.018	0.177	REAC:353125	re	55	26S proteosome degrades ODC holoenzyme complex	3	ENSG00000106588,ENSG00000108671,ENSG00000115233,ENSG00000115758,ENSG00000129084,ENSG00000136930,ENSG00000161057,ENSG00000163636,ENSG00000175166,ENSG00000185627,ENSG00000197170
V1	TRUE	0.0402	19	595	5	0.008	0.263	REAC:113407	re	84	DSIF complex binds to RNA Pol II (hypophosphorylated)	1	ENSG00000125651,ENSG00000168002,ENSG00000177700,ENSG00000196235,ENSG00000213246
V1	TRUE	0.0112	28	595	7	0.012	0.25	REAC:167238	re	27	Pausing and recovery of Tat-mediated HIV-1 elongation	1	ENSG00000092201,ENSG00000125651,ENSG00000154582,ENSG00000168002,ENSG00000177700,ENSG00000196235,ENSG00000213246
V1	TRUE	0.0112	28	595	7	0.012	0.25	REAC:167150	re	27	Resumption of elongation of HIV-1 transcript after recovery from pausing	2	ENSG00000092201,ENSG00000125651,ENSG00000154582,ENSG00000168002,ENSG00000177700,ENSG00000196235,ENSG00000213246
V1	TRUE	0.0112	28	595	7	0.012	0.25	REAC:167076	re	27	2-4 nt.backtracking of Pol II complex on the HIV-1 template leading to elongation pausing	2	ENSG00000092201,ENSG00000125651,ENSG00000154582,ENSG00000168002,ENSG00000177700,ENSG00000196235,ENSG00000213246
V1	TRUE	0.026	11	595	4	0.007	0.364	REAC:167590	re	89	Nef Mediated CD4 Down-regulation	1	ENSG00000042753,ENSG00000143761,ENSG00000161203,ENSG00000183020
V1	TRUE	0.0112	28	595	7	0.012	0.25	REAC:112396	re	35	Separation of elongating transcript from template	1	ENSG00000092201,ENSG00000125651,ENSG00000154582,ENSG00000168002,ENSG00000177700,ENSG00000196235,ENSG00000213246
V1	TRUE	0.0418	62	595	10	0.017	0.161	REAC:75815	re	138	Ubiquitin-dependent degradation of Cyclin D	1	ENSG00000106588,ENSG00000108671,ENSG00000115233,ENSG00000129084,ENSG00000136930,ENSG00000161057,ENSG00000163636,ENSG00000175166,ENSG00000185627,ENSG00000197170
V1	TRUE	0.0418	62	595	10	0.017	0.161	REAC:69229	re	138	Ubiquitin-dependent degradation of Cyclin D1	2	ENSG00000106588,ENSG00000108671,ENSG00000115233,ENSG00000129084,ENSG00000136930,ENSG00000161057,ENSG00000163636,ENSG00000175166,ENSG00000185627,ENSG00000197170
V1	TRUE	0.0371	61	595	10	0.017	0.164	REAC:75825	re	138	Proteasome mediated degradation of Cyclin D1	3	ENSG00000106588,ENSG00000108671,ENSG00000115233,ENSG00000129084,ENSG00000136930,ENSG00000161057,ENSG00000163636,ENSG00000175166,ENSG00000185627,ENSG00000197170
V1	TRUE	0.0112	28	595	7	0.012	0.25	REAC:167287	re	58	HIV-1 elongation arrest and recovery	1	ENSG00000092201,ENSG00000125651,ENSG00000154582,ENSG00000168002,ENSG00000177700,ENSG00000196235,ENSG00000213246
V1	TRUE	0.0112	28	595	7	0.012	0.25	REAC:167288	re	58	TFIIS-mediated recovery of HIV-1 elongation from arrest	2	ENSG00000092201,ENSG00000125651,ENSG00000154582,ENSG00000168002,ENSG00000177700,ENSG00000196235,ENSG00000213246
V1	TRUE	0.0112	28	595	7	0.012	0.25	REAC:167284	re	58	7-14 nt. Backtracking of Pol II complex on the HIV-1 template leading to elongation arrest	2	ENSG00000092201,ENSG00000125651,ENSG00000154582,ENSG00000168002,ENSG00000177700,ENSG00000196235,ENSG00000213246
V1	TRUE	0.0112	28	595	7	0.012	0.25	REAC:113429	re	137	Elongating transcript encounters a lesion in the template	1	ENSG00000092201,ENSG00000125651,ENSG00000154582,ENSG00000168002,ENSG00000177700,ENSG00000196235,ENSG00000213246
V1	TRUE	0.0112	28	595	7	0.012	0.25	REAC:167192	re	81	Pol II elongation complex moves on the HIV-1 template as transcript elongates	1	ENSG00000092201,ENSG00000125651,ENSG00000154582,ENSG00000168002,ENSG00000177700,ENSG00000196235,ENSG00000213246
V1	TRUE	0.0371	61	595	10	0.017	0.164	REAC:212919	re	60	Regulation of activated PAK-2p34 by proteasome mediated degradation	1	ENSG00000106588,ENSG00000108671,ENSG00000115233,ENSG00000129084,ENSG00000136930,ENSG00000161057,ENSG00000163636,ENSG00000175166,ENSG00000185627,ENSG00000197170
V1	TRUE	0.0371	61	595	10	0.017	0.164	REAC:212917	re	60	Proteasome mediated degradation of PAK-2p34	2	ENSG00000106588,ENSG00000108671,ENSG00000115233,ENSG00000129084,ENSG00000136930,ENSG00000161057,ENSG00000163636,ENSG00000175166,ENSG00000185627,ENSG00000197170
V1	TRUE	0.018	124	595	17	0.029	0.137	REAC:69620	re	73	Cell Cycle Checkpoints	1	ENSG00000089053,ENSG00000106588,ENSG00000108671,ENSG00000115233,ENSG00000117399,ENSG00000117748,ENSG00000129084,ENSG00000136930,ENSG00000149311,ENSG00000152942,ENSG00000154473,ENSG00000161057,ENSG00000163636,ENSG00000175166,ENSG00000185627,ENSG00000196510,ENSG00000197170
V1	TRUE	0.0311	69	595	11	0.018	0.159	REAC:69615	re	73	G1/S DNA Damage Checkpoints	2	ENSG00000106588,ENSG00000108671,ENSG00000115233,ENSG00000129084,ENSG00000136930,ENSG00000149311,ENSG00000161057,ENSG00000163636,ENSG00000175166,ENSG00000185627,ENSG00000197170
V1	TRUE	0.0371	61	595	10	0.017	0.164	REAC:69613	re	73	p53-Independent G1/S DNA damage checkpoint	3	ENSG00000106588,ENSG00000108671,ENSG00000115233,ENSG00000129084,ENSG00000136930,ENSG00000161057,ENSG00000163636,ENSG00000175166,ENSG00000185627,ENSG00000197170
V1	TRUE	0.0371	61	595	10	0.017	0.164	REAC:69610	re	73	p53-Independent DNA Damage Response	4	ENSG00000106588,ENSG00000108671,ENSG00000115233,ENSG00000129084,ENSG00000136930,ENSG00000161057,ENSG00000163636,ENSG00000175166,ENSG00000185627,ENSG00000197170
V1	TRUE	0.0371	61	595	10	0.017	0.164	REAC:69601	re	73	Ubiquitin Mediated Degradation of Phosphorylated Cdc25A	5	ENSG00000106588,ENSG00000108671,ENSG00000115233,ENSG00000129084,ENSG00000136930,ENSG00000161057,ENSG00000163636,ENSG00000175166,ENSG00000185627,ENSG00000197170
V1	TRUE	0.0371	61	595	10	0.017	0.164	REAC:69600	re	73	Proteolytic degradation of ubiquitinated-Cdc25A	6	ENSG00000106588,ENSG00000108671,ENSG00000115233,ENSG00000129084,ENSG00000136930,ENSG00000161057,ENSG00000163636,ENSG00000175166,ENSG00000185627,ENSG00000197170
V1	TRUE	0.00405	46	595	10	0.017	0.217	REAC:177929	re	86	Signaling by EGFR	1	ENSG00000089159,ENSG00000102606,ENSG00000122705,ENSG00000127527,ENSG00000133703,ENSG00000141367,ENSG00000145675,ENSG00000160691,ENSG00000177885,ENSG00000183020
V1	TRUE	0.0188	23	595	6	0.01	0.261	REAC:182971	re	86	EGFR downregulation	2	ENSG00000102606,ENSG00000122705,ENSG00000127527,ENSG00000141367,ENSG00000177885,ENSG00000183020
V1	TRUE	0.0239	17	595	5	0.008	0.294	REAC:183077	re	86	Assembly in clathrin-coated vesicles (CCVs)	3	ENSG00000122705,ENSG00000127527,ENSG00000141367,ENSG00000177885,ENSG00000183020
V1	TRUE	0.0418	62	595	10	0.017	0.161	REAC:69017	re	62	CDK-mediated phosphorylation and removal of Cdc6	1	ENSG00000106588,ENSG00000108671,ENSG00000115233,ENSG00000129084,ENSG00000136930,ENSG00000161057,ENSG00000163636,ENSG00000175166,ENSG00000185627,ENSG00000197170
V1	TRUE	0.0371	61	595	10	0.017	0.164	REAC:69016	re	62	Ubiquitinated Cdc6 is degraded by the proteasome	2	ENSG00000106588,ENSG00000108671,ENSG00000115233,ENSG00000129084,ENSG00000136930,ENSG00000161057,ENSG00000163636,ENSG00000175166,ENSG00000185627,ENSG00000197170
V1	TRUE	0.00149	27	595	8	0.013	0.296	REAC:379716	re	139	Cytosolic tRNA aminoacylation	1	ENSG00000031698,ENSG00000065427,ENSG00000090861,ENSG00000106105,ENSG00000110619,ENSG00000133706,ENSG00000134440,ENSG00000179115
V1	TRUE	0.0112	28	595	7	0.012	0.25	REAC:167459	re	129	Abortive termination of HIV-1 elongation after arrest	1	ENSG00000092201,ENSG00000125651,ENSG00000154582,ENSG00000168002,ENSG00000177700,ENSG00000196235,ENSG00000213246
V1	TRUE	0.0112	28	595	7	0.012	0.25	REAC:113412	re	2	Pol II elongation complex moves on the template as transcript elongates	1	ENSG00000092201,ENSG00000125651,ENSG00000154582,ENSG00000168002,ENSG00000177700,ENSG00000196235,ENSG00000213246
V1	TRUE	0.0402	19	595	5	0.008	0.263	REAC:167083	re	82	DSIF complex binds to RNA Pol II (hypophosphorylated)	1	ENSG00000125651,ENSG00000168002,ENSG00000177700,ENSG00000196235,ENSG00000213246
V1	TRUE	0.0418	62	595	10	0.017	0.161	REAC:169911	re	69	Regulation of Apoptosis	1	ENSG00000106588,ENSG00000108671,ENSG00000115233,ENSG00000129084,ENSG00000136930,ENSG00000161057,ENSG00000163636,ENSG00000175166,ENSG00000185627,ENSG00000197170
V1	TRUE	0.0371	61	595	10	0.017	0.164	REAC:211733	re	69	Regulation of activated PAK-2p34 by proteasome mediated degradation	2	ENSG00000106588,ENSG00000108671,ENSG00000115233,ENSG00000129084,ENSG00000136930,ENSG00000161057,ENSG00000163636,ENSG00000175166,ENSG00000185627,ENSG00000197170
V1	TRUE	0.0371	61	595	10	0.017	0.164	REAC:211715	re	69	Proteasome mediated degradation of PAK-2p34	3	ENSG00000106588,ENSG00000108671,ENSG00000115233,ENSG00000129084,ENSG00000136930,ENSG00000161057,ENSG00000163636,ENSG00000175166,ENSG00000185627,ENSG00000197170
V1	TRUE	0.0112	28	595	7	0.012	0.25	REAC:112395	re	145	Abortive termination of elongation after arrest	1	ENSG00000092201,ENSG00000125651,ENSG00000154582,ENSG00000168002,ENSG00000177700,ENSG00000196235,ENSG00000213246
V1	TRUE	0.0371	61	595	10	0.017	0.164	REAC:68825	re	24	Ubiquitinated geminin is degraded by the proteasome	1	ENSG00000106588,ENSG00000108671,ENSG00000115233,ENSG00000129084,ENSG00000136930,ENSG00000161057,ENSG00000163636,ENSG00000175166,ENSG00000185627,ENSG00000197170
V1	TRUE	0.03	6	595	3	0.005	0.5	REAC:177491	re	23	Formation of clathrin-coated vesicle	1	ENSG00000122705,ENSG00000141367,ENSG00000183020
V1	TRUE	0.0265	2	595	2	0.003	1	REAC:75917	re	126	Association of Ku heterodimer with ends of DNA double-strand break	1	ENSG00000079246,ENSG00000196419
V1	TRUE	0.0112	28	595	7	0.012	0.25	REAC:167290	re	63	Pausing and recovery of HIV-1 elongation	1	ENSG00000092201,ENSG00000125651,ENSG00000154582,ENSG00000168002,ENSG00000177700,ENSG00000196235,ENSG00000213246
V1	TRUE	0.0112	28	595	7	0.012	0.25	REAC:167282	re	63	2-4 nt.backtracking of Pol II complex on the HIV-1 template leading to elongation pausing	2	ENSG00000092201,ENSG00000125651,ENSG00000154582,ENSG00000168002,ENSG00000177700,ENSG00000196235,ENSG00000213246
V1	TRUE	0.0112	28	595	7	0.012	0.25	REAC:167292	re	63	Resumption of elongation of HIV-1 transcript after recovery from pausing	2	ENSG00000092201,ENSG00000125651,ENSG00000154582,ENSG00000168002,ENSG00000177700,ENSG00000196235,ENSG00000213246
V1	TRUE	0.03	6	595	3	0.005	0.5	REAC:109807	re	80	SOS mediated nucleotide exchange of RAS (SHC)	1	ENSG00000133703,ENSG00000160691,ENSG00000177885
V1	TRUE	0.00296	78	595	14	0.024	0.179	REAC:174184	re	119	Cdc20:Phospho-APC/C mediated degradation of Cyclin A	1	ENSG00000089053,ENSG00000106588,ENSG00000108671,ENSG00000115233,ENSG00000117399,ENSG00000129084,ENSG00000136930,ENSG00000154473,ENSG00000161057,ENSG00000163636,ENSG00000175166,ENSG00000185627,ENSG00000196510,ENSG00000197170
V1	TRUE	0.00296	78	595	14	0.024	0.179	REAC:174255	re	119	Degradation multiubiquitinated Cyclin A	2	ENSG00000089053,ENSG00000106588,ENSG00000108671,ENSG00000115233,ENSG00000117399,ENSG00000129084,ENSG00000136930,ENSG00000154473,ENSG00000161057,ENSG00000163636,ENSG00000175166,ENSG00000185627,ENSG00000196510,ENSG00000197170
V1	TRUE	0.0112	28	595	7	0.012	0.25	REAC:167197	re	99	Separation of elongating HIV-1 transcript from template	1	ENSG00000092201,ENSG00000125651,ENSG00000154582,ENSG00000168002,ENSG00000177700,ENSG00000196235,ENSG00000213246
V1	TRUE	0.0112	28	595	7	0.012	0.25	REAC:167243	re	74	Tat-mediated HIV-1 elongation arrest and recovery	1	ENSG00000092201,ENSG00000125651,ENSG00000154582,ENSG00000168002,ENSG00000177700,ENSG00000196235,ENSG00000213246
V1	TRUE	0.0112	28	595	7	0.012	0.25	REAC:167090	re	74	7-14 nt. Backtracking of Pol II complex on the HIV-1 template leading to elongation arrest	2	ENSG00000092201,ENSG00000125651,ENSG00000154582,ENSG00000168002,ENSG00000177700,ENSG00000196235,ENSG00000213246
V1	TRUE	0.0112	28	595	7	0.012	0.25	REAC:167148	re	74	TFIIS-mediated recovery of elongation from arrest	2	ENSG00000092201,ENSG00000125651,ENSG00000154582,ENSG00000168002,ENSG00000177700,ENSG00000196235,ENSG00000213246
V1	TRUE	0.0265	2	595	2	0.003	1	REAC:75242	re	108	Phosphorylation of histone H2AX at Serine-139 by ATM at the site of DSB	1	ENSG00000149311,ENSG00000188486
V1	TRUE	0.0371	12	595	4	0.007	0.333	REAC:351202	re	113	Metabolism of polyamines	1	ENSG00000115758,ENSG00000116649,ENSG00000130066,ENSG00000168906
V1	TRUE	0.00911	14	595	5	0.008	0.357	REAC:72231	re	48	Formation of the Cleavage and Polyadenylation Complex	1	ENSG00000090060,ENSG00000101811,ENSG00000165934,ENSG00000172409,ENSG00000176102
V1	TRUE	3.09e-13	178	595	42	0.071	0.236	REAC:168254	re	50	Influenza Infection	1	ENSG00000063177,ENSG00000082898,ENSG00000083845,ENSG00000086102,ENSG00000089009,ENSG00000104852,ENSG00000105323,ENSG00000114391,ENSG00000116251,ENSG00000125651,ENSG00000125743,ENSG00000125835,ENSG00000125944,ENSG00000131469,ENSG00000136942,ENSG00000137154,ENSG00000138326,ENSG00000139343,ENSG00000142534,ENSG00000142676,ENSG00000145592,ENSG00000149273,ENSG00000149806,ENSG00000156482,ENSG00000161016…
V1	TRUE	8.45e-14	172	595	42	0.071	0.244	REAC:168255	re	50	Influenza Life Cycle	2	ENSG00000063177,ENSG00000082898,ENSG00000083845,ENSG00000086102,ENSG00000089009,ENSG00000104852,ENSG00000105323,ENSG00000114391,ENSG00000116251,ENSG00000125651,ENSG00000125743,ENSG00000125835,ENSG00000125944,ENSG00000131469,ENSG00000136942,ENSG00000137154,ENSG00000138326,ENSG00000139343,ENSG00000142534,ENSG00000142676,ENSG00000145592,ENSG00000149273,ENSG00000149806,ENSG00000156482,ENSG00000161016…
V1	TRUE	1.87e-13	168	595	41	0.069	0.244	REAC:168273	re	50	Influenza Viral RNA Transcription and Replication	3	ENSG00000063177,ENSG00000083845,ENSG00000086102,ENSG00000089009,ENSG00000104852,ENSG00000105323,ENSG00000114391,ENSG00000116251,ENSG00000125651,ENSG00000125743,ENSG00000125835,ENSG00000125944,ENSG00000131469,ENSG00000136942,ENSG00000137154,ENSG00000138326,ENSG00000139343,ENSG00000142534,ENSG00000142676,ENSG00000145592,ENSG00000149273,ENSG00000149806,ENSG00000156482,ENSG00000161016,ENSG00000165119…
V1	TRUE	0.000266	63	595	14	0.024	0.222	REAC:168325	re	50	Viral Messenger RNA Synthesis	4	ENSG00000086102,ENSG00000104852,ENSG00000105323,ENSG00000125651,ENSG00000125743,ENSG00000125835,ENSG00000125944,ENSG00000139343,ENSG00000165119,ENSG00000168002,ENSG00000169045,ENSG00000169564,ENSG00000177700,ENSG00000197111
V1	TRUE	0.00022	62	595	14	0.024	0.226	REAC:192781	re	50	Viral mRNA Splicing (M, NS segments)	5	ENSG00000086102,ENSG00000104852,ENSG00000105323,ENSG00000125651,ENSG00000125743,ENSG00000125835,ENSG00000125944,ENSG00000139343,ENSG00000165119,ENSG00000168002,ENSG00000169045,ENSG00000169564,ENSG00000177700,ENSG00000197111
V1	TRUE	2.47e-09	106	595	27	0.045	0.255	REAC:192823	re	50	Viral mRNA Translation	4	ENSG00000063177,ENSG00000083845,ENSG00000089009,ENSG00000114391,ENSG00000116251,ENSG00000131469,ENSG00000136942,ENSG00000137154,ENSG00000138326,ENSG00000142534,ENSG00000142676,ENSG00000145592,ENSG00000149273,ENSG00000149806,ENSG00000156482,ENSG00000161016,ENSG00000166441,ENSG00000171858,ENSG00000172809,ENSG00000174748,ENSG00000177600,ENSG00000177954,ENSG00000184779,ENSG00000186468,ENSG00000188846…
V1	TRUE	2.47e-09	106	595	27	0.045	0.255	REAC:192704	re	50	Synthesis of PB1-F2	5	ENSG00000063177,ENSG00000083845,ENSG00000089009,ENSG00000114391,ENSG00000116251,ENSG00000131469,ENSG00000136942,ENSG00000137154,ENSG00000138326,ENSG00000142534,ENSG00000142676,ENSG00000145592,ENSG00000149273,ENSG00000149806,ENSG00000156482,ENSG00000161016,ENSG00000166441,ENSG00000171858,ENSG00000172809,ENSG00000174748,ENSG00000177600,ENSG00000177954,ENSG00000184779,ENSG00000186468,ENSG00000188846…
V1	TRUE	2.47e-09	106	595	27	0.045	0.255	REAC:192841	re	50	Viral Protein Synthesis	5	ENSG00000063177,ENSG00000083845,ENSG00000089009,ENSG00000114391,ENSG00000116251,ENSG00000131469,ENSG00000136942,ENSG00000137154,ENSG00000138326,ENSG00000142534,ENSG00000142676,ENSG00000145592,ENSG00000149273,ENSG00000149806,ENSG00000156482,ENSG00000161016,ENSG00000166441,ENSG00000171858,ENSG00000172809,ENSG00000174748,ENSG00000177600,ENSG00000177954,ENSG00000184779,ENSG00000186468,ENSG00000188846…
V1	TRUE	5.75e-06	215	595	34	0.057	0.158	REAC:162906	re	97	HIV Infection	1	ENSG00000042753,ENSG00000079246,ENSG00000082898,ENSG00000092201,ENSG00000100387,ENSG00000101146,ENSG00000101654,ENSG00000106588,ENSG00000108671,ENSG00000111581,ENSG00000111880,ENSG00000115233,ENSG00000121966,ENSG00000125651,ENSG00000129084,ENSG00000136238,ENSG00000136930,ENSG00000143761,ENSG00000154582,ENSG00000161057,ENSG00000161203,ENSG00000163636,ENSG00000166337,ENSG00000166710,ENSG00000168002…
V1	TRUE	0.00142	148	595	22	0.037	0.149	REAC:162909	re	97	Host Interactions of HIV factors	2	ENSG00000042753,ENSG00000082898,ENSG00000100387,ENSG00000101146,ENSG00000106588,ENSG00000108671,ENSG00000111581,ENSG00000115233,ENSG00000129084,ENSG00000136238,ENSG00000136930,ENSG00000143761,ENSG00000154582,ENSG00000161057,ENSG00000161203,ENSG00000163636,ENSG00000166710,ENSG00000175166,ENSG00000182287,ENSG00000183020,ENSG00000185627,ENSG00000197170
V1	TRUE	0.00576	65	595	12	0.02	0.185	REAC:180585	re	97	Vif-mediated degradation of APOBEC3G	3	ENSG00000100387,ENSG00000106588,ENSG00000108671,ENSG00000115233,ENSG00000129084,ENSG00000136930,ENSG00000154582,ENSG00000161057,ENSG00000163636,ENSG00000175166,ENSG00000185627,ENSG00000197170
V1	TRUE	0.00576	65	595	12	0.02	0.185	REAC:180603	re	97	Proteosome-mediated degradation of APOBEC3G	4	ENSG00000100387,ENSG00000106588,ENSG00000108671,ENSG00000115233,ENSG00000129084,ENSG00000136930,ENSG00000154582,ENSG00000161057,ENSG00000163636,ENSG00000175166,ENSG00000185627,ENSG00000197170
V1	TRUE	0.0117	109	595	16	0.027	0.147	REAC:162587	re	97	HIV Life Cycle	2	ENSG00000079246,ENSG00000082898,ENSG00000092201,ENSG00000101146,ENSG00000101654,ENSG00000111581,ENSG00000111880,ENSG00000121966,ENSG00000125651,ENSG00000154582,ENSG00000166337,ENSG00000168002,ENSG00000177700,ENSG00000196235,ENSG00000196419,ENSG00000213246
V1	TRUE	0.0303	109	595	15	0.025	0.138	REAC:71387	re	52	Metabolism of carbohydrates	1	ENSG00000014641,ENSG00000044446,ENSG00000074800,ENSG00000079739,ENSG00000091140,ENSG00000102144,ENSG00000111640,ENSG00000115850,ENSG00000117394,ENSG00000131828,ENSG00000146701,ENSG00000163931,ENSG00000169764,ENSG00000177156,ENSG00000198668
V1	TRUE	0.0175	10	595	4	0.007	0.4	REAC:73648	re	19	Pyrimidine biosynthesis (interconversion)	1	ENSG00000011052,ENSG00000167325,ENSG00000171848,ENSG00000176890
V1	TRUE	0.0329	60	595	10	0.017	0.167	REAC:68948	re	54	Ubiquitinated Orc1 is degraded by the proteasome	1	ENSG00000106588,ENSG00000108671,ENSG00000115233,ENSG00000129084,ENSG00000136930,ENSG00000161057,ENSG00000163636,ENSG00000175166,ENSG00000185627,ENSG00000197170
V1	TRUE	0.0265	2	595	2	0.003	1	REAC:112434	re	70	Formation of DSIF complex	1	ENSG00000196235,ENSG00000213246
V1	TRUE	4.48e-12	130	595	34	0.057	0.262	REAC:157279	re	68	3' -UTR-mediated translational regulation	1	ENSG00000063177,ENSG00000070756,ENSG00000083845,ENSG00000084623,ENSG00000089009,ENSG00000104408,ENSG00000106263,ENSG00000107581,ENSG00000114391,ENSG00000116251,ENSG00000131469,ENSG00000134001,ENSG00000136942,ENSG00000137154,ENSG00000138326,ENSG00000142534,ENSG00000142676,ENSG00000145592,ENSG00000149273,ENSG00000149806,ENSG00000156482,ENSG00000161016,ENSG00000166441,ENSG00000171858,ENSG00000172809…
V1	TRUE	4.48e-12	130	595	34	0.057	0.262	REAC:156827	re	68	L13a-mediated translational silencing of Ceruloplasmin expression	2	ENSG00000063177,ENSG00000070756,ENSG00000083845,ENSG00000084623,ENSG00000089009,ENSG00000104408,ENSG00000106263,ENSG00000107581,ENSG00000114391,ENSG00000116251,ENSG00000131469,ENSG00000134001,ENSG00000136942,ENSG00000137154,ENSG00000138326,ENSG00000142534,ENSG00000142676,ENSG00000145592,ENSG00000149273,ENSG00000149806,ENSG00000156482,ENSG00000161016,ENSG00000166441,ENSG00000171858,ENSG00000172809…
V1	TRUE	2.61e-06	57	595	16	0.027	0.281	REAC:156826	re	68	Dissociation of L13a from the 60s ribosomal subunit	3	ENSG00000063177,ENSG00000089009,ENSG00000114391,ENSG00000116251,ENSG00000131469,ENSG00000136942,ENSG00000142676,ENSG00000145592,ENSG00000156482,ENSG00000161016,ENSG00000166441,ENSG00000172809,ENSG00000174748,ENSG00000177600,ENSG00000188846,ENSG00000197756
V1	TRUE	7.81e-06	76	595	18	0.03	0.237	REAC:156823	re	68	Association of phospho-L13a with GAIT element of Ceruloplasmin mRNA	3	ENSG00000070756,ENSG00000083845,ENSG00000084623,ENSG00000104408,ENSG00000106263,ENSG00000107581,ENSG00000134001,ENSG00000137154,ENSG00000138326,ENSG00000142534,ENSG00000149273,ENSG00000149806,ENSG00000171858,ENSG00000173674,ENSG00000177954,ENSG00000184779,ENSG00000186468,ENSG00000213741
V1	TRUE	0.0153	244	595	28	0.047	0.115	REAC:163685	re	141	Integration of energy metabolism	1	ENSG00000004779,ENSG00000074800,ENSG00000091140,ENSG00000091483,ENSG00000099624,ENSG00000101365,ENSG00000102144,ENSG00000110955,ENSG00000111640,ENSG00000114302,ENSG00000116459,ENSG00000119421,ENSG00000130414,ENSG00000131495,ENSG00000131828,ENSG00000135940,ENSG00000136521,ENSG00000139180,ENSG00000146701,ENSG00000147123,ENSG00000147684,ENSG00000152234,ENSG00000163931,ENSG00000165629,ENSG00000167283…
V1	TRUE	0.0265	2	595	2	0.003	1	REAC:163754	re	141	Insulin effects increased synthesis of Xylulose-5-Phosphate	2	ENSG00000163931,ENSG00000177156
V1	TRUE	0.000956	238	595	31	0.052	0.13	REAC:381150	re	141	Diabetes pathways	1	ENSG00000004779,ENSG00000074800,ENSG00000090989,ENSG00000091140,ENSG00000091483,ENSG00000099624,ENSG00000101365,ENSG00000102144,ENSG00000110955,ENSG00000111640,ENSG00000116459,ENSG00000118705,ENSG00000119421,ENSG00000129562,ENSG00000130414,ENSG00000131495,ENSG00000131558,ENSG00000131828,ENSG00000135940,ENSG00000136521,ENSG00000139180,ENSG00000140319,ENSG00000146701,ENSG00000147123,ENSG00000147684…
V1	TRUE	0.00076	172	595	25	0.042	0.145	REAC:265764	re	141	Glucose Regulation of Insulin Secretion	2	ENSG00000004779,ENSG00000074800,ENSG00000091140,ENSG00000091483,ENSG00000099624,ENSG00000101365,ENSG00000102144,ENSG00000110955,ENSG00000111640,ENSG00000116459,ENSG00000119421,ENSG00000130414,ENSG00000131495,ENSG00000131828,ENSG00000135940,ENSG00000136521,ENSG00000139180,ENSG00000146701,ENSG00000147123,ENSG00000147684,ENSG00000152234,ENSG00000165629,ENSG00000167283,ENSG00000168653,ENSG00000184983
V1	TRUE	0.0432	82	595	12	0.02	0.146	REAC:15869	re	141	Metablism of nucleotides	1	ENSG00000011052,ENSG00000099624,ENSG00000110955,ENSG00000116459,ENSG00000128050,ENSG00000152234,ENSG00000163655,ENSG00000165629,ENSG00000167283,ENSG00000167325,ENSG00000171848,ENSG00000176890
V1	TRUE	0.00235	51	595	11	0.018	0.216	REAC:73847	re	141	Purine metabolism	2	ENSG00000011052,ENSG00000099624,ENSG00000110955,ENSG00000116459,ENSG00000128050,ENSG00000152234,ENSG00000163655,ENSG00000165629,ENSG00000167283,ENSG00000167325,ENSG00000171848
V1	TRUE	0.000265	34	595	10	0.017	0.294	REAC:74231	re	141	Purine biosynthesis	3	ENSG00000011052,ENSG00000099624,ENSG00000110955,ENSG00000116459,ENSG00000152234,ENSG00000163655,ENSG00000165629,ENSG00000167283,ENSG00000167325,ENSG00000171848
V1	TRUE	0.05	7	595	3	0.005	0.429	REAC:74230	re	141	dATP formation	4	ENSG00000011052,ENSG00000167325,ENSG00000171848
V1	TRUE	0.0188	23	595	6	0.01	0.261	REAC:74226	re	141	ATP formation	4	ENSG00000099624,ENSG00000110955,ENSG00000116459,ENSG00000152234,ENSG00000165629,ENSG00000167283
V1	TRUE	0.00221	16	595	6	0.01	0.375	REAC:163210	re	141	Formation of ATP by chemiosmotic coupling	5	ENSG00000099624,ENSG00000110955,ENSG00000116459,ENSG00000152234,ENSG00000165629,ENSG00000167283
V1	TRUE	0.00221	16	595	6	0.01	0.375	REAC:164834	re	141	Enzyme-bound ATP is released	6	ENSG00000099624,ENSG00000110955,ENSG00000116459,ENSG00000152234,ENSG00000165629,ENSG00000167283
V1	TRUE	0.00221	16	595	6	0.01	0.375	REAC:164832	re	141	ATP is synthesized from ADP and Pi by ATPase	6	ENSG00000099624,ENSG00000110955,ENSG00000116459,ENSG00000152234,ENSG00000165629,ENSG00000167283
V1	TRUE	0.00221	16	595	6	0.01	0.375	REAC:164840	re	141	ADP and Pi bind to ATPase	6	ENSG00000099624,ENSG00000110955,ENSG00000116459,ENSG00000152234,ENSG00000165629,ENSG00000167283
V1	TRUE	0.05	7	595	3	0.005	0.429	REAC:74219	re	141	dGTP formation	4	ENSG00000011052,ENSG00000167325,ENSG00000171848
V1	TRUE	0.0114	89	595	14	0.024	0.157	REAC:174143	re	30	APC/C-mediated degradation of cell cycle proteins	1	ENSG00000089053,ENSG00000106588,ENSG00000108671,ENSG00000115233,ENSG00000117399,ENSG00000129084,ENSG00000136930,ENSG00000154473,ENSG00000161057,ENSG00000163636,ENSG00000175166,ENSG00000185627,ENSG00000196510,ENSG00000197170
V1	TRUE	0.0206	75	595	12	0.02	0.16	REAC:174084	re	30	Autodegradation of Cdh1 by Cdh1:APC/C	2	ENSG00000089053,ENSG00000106588,ENSG00000108671,ENSG00000115233,ENSG00000129084,ENSG00000136930,ENSG00000161057,ENSG00000163636,ENSG00000175166,ENSG00000185627,ENSG00000196510,ENSG00000197170
V1	TRUE	0.0206	75	595	12	0.02	0.16	REAC:174058	re	30	Degradation of multiubiquitinated Cdh1	3	ENSG00000089053,ENSG00000106588,ENSG00000108671,ENSG00000115233,ENSG00000129084,ENSG00000136930,ENSG00000161057,ENSG00000163636,ENSG00000175166,ENSG00000185627,ENSG00000196510,ENSG00000197170
V1	TRUE	0.0122	80	595	13	0.022	0.163	REAC:174178	re	30	APC/C:Cdh1 mediated degradation of Cdc20 and other APC/C:Cdh1 targeted proteins in late mitosis/early G1	2	ENSG00000089053,ENSG00000106588,ENSG00000108671,ENSG00000115233,ENSG00000117399,ENSG00000129084,ENSG00000136930,ENSG00000161057,ENSG00000163636,ENSG00000175166,ENSG00000185627,ENSG00000196510,ENSG00000197170
V1	TRUE	0.0122	80	595	13	0.022	0.163	REAC:174105	re	30	Degradation of multiubiquitinated cell cycle proteins	3	ENSG00000089053,ENSG00000106588,ENSG00000108671,ENSG00000115233,ENSG00000117399,ENSG00000129084,ENSG00000136930,ENSG00000161057,ENSG00000163636,ENSG00000175166,ENSG00000185627,ENSG00000196510,ENSG00000197170
V1	TRUE	0.00441	81	595	14	0.024	0.173	REAC:176814	re	30	Activation of APC/C and APC/C:Cdc20 mediated degradation of mitotic proteins	2	ENSG00000089053,ENSG00000106588,ENSG00000108671,ENSG00000115233,ENSG00000117399,ENSG00000129084,ENSG00000136930,ENSG00000154473,ENSG00000161057,ENSG00000163636,ENSG00000175166,ENSG00000185627,ENSG00000196510,ENSG00000197170
V1	TRUE	0.00387	80	595	14	0.024	0.175	REAC:176409	re	30	APC/C:Cdc20 mediated degradation of mitotic proteins	3	ENSG00000089053,ENSG00000106588,ENSG00000108671,ENSG00000115233,ENSG00000117399,ENSG00000129084,ENSG00000136930,ENSG00000154473,ENSG00000161057,ENSG00000163636,ENSG00000175166,ENSG00000185627,ENSG00000196510,ENSG00000197170
V1	TRUE	0.00752	76	595	13	0.022	0.171	REAC:174154	re	30	APC/C:Cdc20 mediated degradation of Securin	4	ENSG00000089053,ENSG00000106588,ENSG00000108671,ENSG00000115233,ENSG00000117399,ENSG00000129084,ENSG00000136930,ENSG00000161057,ENSG00000163636,ENSG00000175166,ENSG00000185627,ENSG00000196510,ENSG00000197170
V1	TRUE	0.00752	76	595	13	0.022	0.171	REAC:174202	re	30	Degradation of multiubiquitinated Securin	5	ENSG00000089053,ENSG00000106588,ENSG00000108671,ENSG00000115233,ENSG00000117399,ENSG00000129084,ENSG00000136930,ENSG00000161057,ENSG00000163636,ENSG00000175166,ENSG00000185627,ENSG00000196510,ENSG00000197170
V1	TRUE	0.00813	86	595	14	0.024	0.163	REAC:176408	re	30	Regulation of APC/C activators between G1/S and early anaphase	2	ENSG00000089053,ENSG00000106588,ENSG00000108671,ENSG00000115233,ENSG00000117399,ENSG00000129084,ENSG00000136930,ENSG00000154473,ENSG00000161057,ENSG00000163636,ENSG00000175166,ENSG00000185627,ENSG00000196510,ENSG00000197170
V1	TRUE	0.0218	66	595	11	0.018	0.167	REAC:174113	re	30	SCF-beta-TrCP mediated degradation of Emi1	3	ENSG00000106588,ENSG00000108671,ENSG00000115233,ENSG00000117399,ENSG00000129084,ENSG00000136930,ENSG00000161057,ENSG00000163636,ENSG00000175166,ENSG00000185627,ENSG00000197170
V1	TRUE	0.0218	66	595	11	0.018	0.167	REAC:174203	re	30	SCF-mediated degradation of Emi1	4	ENSG00000106588,ENSG00000108671,ENSG00000115233,ENSG00000117399,ENSG00000129084,ENSG00000136930,ENSG00000161057,ENSG00000163636,ENSG00000175166,ENSG00000185627,ENSG00000197170
V1	TRUE	0.0206	75	595	12	0.02	0.16	REAC:188191	re	100	APC/C:Cdh1-mediated degradation of Skp2	1	ENSG00000089053,ENSG00000106588,ENSG00000108671,ENSG00000115233,ENSG00000129084,ENSG00000136930,ENSG00000161057,ENSG00000163636,ENSG00000175166,ENSG00000185627,ENSG00000196510,ENSG00000197170
V1	TRUE	0.0112	28	595	7	0.012	0.25	REAC:167481	re	83	Abortive termination of HIV-1 elongation after arrest	1	ENSG00000092201,ENSG00000125651,ENSG00000154582,ENSG00000168002,ENSG00000177700,ENSG00000196235,ENSG00000213246
V1	TRUE	0.0277	68	595	11	0.018	0.162	REAC:195721	re	46	Signaling by Wnt	1	ENSG00000106588,ENSG00000108671,ENSG00000115233,ENSG00000129084,ENSG00000136930,ENSG00000161057,ENSG00000163636,ENSG00000168036,ENSG00000175166,ENSG00000185627,ENSG00000197170
V1	TRUE	0.0277	68	595	11	0.018	0.162	REAC:195253	re	46	Degradation of beta-catenin by the destruction complex	2	ENSG00000106588,ENSG00000108671,ENSG00000115233,ENSG00000129084,ENSG00000136930,ENSG00000161057,ENSG00000163636,ENSG00000168036,ENSG00000175166,ENSG00000185627,ENSG00000197170
V1	TRUE	0.0277	68	595	11	0.018	0.162	REAC:195298	re	46	Degradation of ubiquitinated -beta catenin by the proteasome	3	ENSG00000106588,ENSG00000108671,ENSG00000115233,ENSG00000129084,ENSG00000136930,ENSG00000161057,ENSG00000163636,ENSG00000168036,ENSG00000175166,ENSG00000185627,ENSG00000197170
V1	TRUE	0.0112	28	595	7	0.012	0.25	REAC:112387	re	85	Elongation arrest and recovery	1	ENSG00000092201,ENSG00000125651,ENSG00000154582,ENSG00000168002,ENSG00000177700,ENSG00000196235,ENSG00000213246
V1	TRUE	0.0112	28	595	7	0.012	0.25	REAC:113413	re	85	TFIIS-mediated recovery of elongation from arrest	2	ENSG00000092201,ENSG00000125651,ENSG00000154582,ENSG00000168002,ENSG00000177700,ENSG00000196235,ENSG00000213246
V1	TRUE	0.0112	28	595	7	0.012	0.25	REAC:113414	re	85	7-14 nt. Backtracking of Pol II complex on the template leading to elongation arrest	2	ENSG00000092201,ENSG00000125651,ENSG00000154582,ENSG00000168002,ENSG00000177700,ENSG00000196235,ENSG00000213246
V1	TRUE	5.49e-09	117	595	28	0.047	0.239	REAC:72203	re	3	Processing of Capped Intron-Containing Pre-mRNA	1	ENSG00000086102,ENSG00000090060,ENSG00000100138,ENSG00000101811,ENSG00000104852,ENSG00000105323,ENSG00000116754,ENSG00000125651,ENSG00000125743,ENSG00000125835,ENSG00000125870,ENSG00000125944,ENSG00000131795,ENSG00000139343,ENSG00000141759,ENSG00000162231,ENSG00000165119,ENSG00000165819,ENSG00000165934,ENSG00000168002,ENSG00000169045,ENSG00000169564,ENSG00000172409,ENSG00000174231,ENSG00000176102…
V1	TRUE	1.57e-20	430	595	82	0.138	0.191	REAC:74160	re	3	Gene Expression	1	ENSG00000031698,ENSG00000063177,ENSG00000065427,ENSG00000070756,ENSG00000083845,ENSG00000084623,ENSG00000086102,ENSG00000089009,ENSG00000090060,ENSG00000090861,ENSG00000092201,ENSG00000100138,ENSG00000100664,ENSG00000101654,ENSG00000101811,ENSG00000104408,ENSG00000104852,ENSG00000105323,ENSG00000106105,ENSG00000106263,ENSG00000107581,ENSG00000110619,ENSG00000111880,ENSG00000114391,ENSG00000116251…
V1	TRUE	3.34e-09	162	595	34	0.057	0.21	REAC:75983	re	3	Formation and Maturation of mRNA Transcript	2	ENSG00000086102,ENSG00000090060,ENSG00000092201,ENSG00000100138,ENSG00000101654,ENSG00000101811,ENSG00000104852,ENSG00000105323,ENSG00000111880,ENSG00000116754,ENSG00000125651,ENSG00000125743,ENSG00000125835,ENSG00000125870,ENSG00000125944,ENSG00000131795,ENSG00000139343,ENSG00000141759,ENSG00000154582,ENSG00000165119,ENSG00000165819,ENSG00000165934,ENSG00000166337,ENSG00000168002,ENSG00000169045…
V1	TRUE	0.00421	31	595	8	0.013	0.258	REAC:76044	re	3	Post-Elongation Processing of the Transcript	3	ENSG00000086102,ENSG00000090060,ENSG00000101811,ENSG00000116754,ENSG00000131795,ENSG00000165934,ENSG00000172409,ENSG00000176102
V1	TRUE	0.00421	31	595	8	0.013	0.258	REAC:112296	re	3	Post-Elongation Processing of Intron-Containing pre-mRNA	4	ENSG00000086102,ENSG00000090060,ENSG00000101811,ENSG00000116754,ENSG00000131795,ENSG00000165934,ENSG00000172409,ENSG00000176102
V1	TRUE	0.00421	31	595	8	0.013	0.258	REAC:72187	re	3	mRNA 3'-end processing	5	ENSG00000086102,ENSG00000090060,ENSG00000101811,ENSG00000116754,ENSG00000131795,ENSG00000165934,ENSG00000172409,ENSG00000176102
V1	TRUE	9.03e-09	143	595	31	0.052	0.217	REAC:112295	re	3	Elongation and Processing of Capped Transcripts	3	ENSG00000086102,ENSG00000090060,ENSG00000092201,ENSG00000100138,ENSG00000101811,ENSG00000104852,ENSG00000105323,ENSG00000116754,ENSG00000125651,ENSG00000125743,ENSG00000125835,ENSG00000125870,ENSG00000125944,ENSG00000131795,ENSG00000139343,ENSG00000141759,ENSG00000154582,ENSG00000165119,ENSG00000165819,ENSG00000165934,ENSG00000168002,ENSG00000169045,ENSG00000169564,ENSG00000172409,ENSG00000174231…
V1	TRUE	9.03e-09	143	595	31	0.052	0.217	REAC:76043	re	3	Elongation of Intron-Containing Transcripts and co-transcriptional mRNA splicing	4	ENSG00000086102,ENSG00000090060,ENSG00000092201,ENSG00000100138,ENSG00000101811,ENSG00000104852,ENSG00000105323,ENSG00000116754,ENSG00000125651,ENSG00000125743,ENSG00000125835,ENSG00000125870,ENSG00000125944,ENSG00000131795,ENSG00000139343,ENSG00000141759,ENSG00000154582,ENSG00000165119,ENSG00000165819,ENSG00000165934,ENSG00000168002,ENSG00000169045,ENSG00000169564,ENSG00000172409,ENSG00000174231…
V1	TRUE	0.00995	35	595	8	0.013	0.229	REAC:72103	re	3	Formation of pre-mRNPs	5	ENSG00000125651,ENSG00000125944,ENSG00000165119,ENSG00000168002,ENSG00000169045,ENSG00000169564,ENSG00000177700,ENSG00000197111
V1	TRUE	4.63e-08	112	595	26	0.044	0.232	REAC:72172	re	3	mRNA Splicing	5	ENSG00000086102,ENSG00000090060,ENSG00000100138,ENSG00000101811,ENSG00000104852,ENSG00000105323,ENSG00000116754,ENSG00000125651,ENSG00000125743,ENSG00000125835,ENSG00000125870,ENSG00000125944,ENSG00000131795,ENSG00000139343,ENSG00000141759,ENSG00000165119,ENSG00000165934,ENSG00000168002,ENSG00000169045,ENSG00000169564,ENSG00000172409,ENSG00000174231,ENSG00000176102,ENSG00000177700,ENSG00000183431…
V1	TRUE	4.63e-08	112	595	26	0.044	0.232	REAC:72163	re	3	mRNA Splicing - Major Pathway	6	ENSG00000086102,ENSG00000090060,ENSG00000100138,ENSG00000101811,ENSG00000104852,ENSG00000105323,ENSG00000116754,ENSG00000125651,ENSG00000125743,ENSG00000125835,ENSG00000125870,ENSG00000125944,ENSG00000131795,ENSG00000139343,ENSG00000141759,ENSG00000165119,ENSG00000165934,ENSG00000168002,ENSG00000169045,ENSG00000169564,ENSG00000172409,ENSG00000174231,ENSG00000176102,ENSG00000177700,ENSG00000183431…
V1	TRUE	9.79e-08	108	595	25	0.042	0.231	REAC:72130	re	3	Formation of an intermediate Spliceosomal C complex	7	ENSG00000086102,ENSG00000090060,ENSG00000100138,ENSG00000101811,ENSG00000104852,ENSG00000105323,ENSG00000116754,ENSG00000125651,ENSG00000125743,ENSG00000125835,ENSG00000125870,ENSG00000125944,ENSG00000139343,ENSG00000141759,ENSG00000165119,ENSG00000165934,ENSG00000168002,ENSG00000169045,ENSG00000169564,ENSG00000172409,ENSG00000174231,ENSG00000176102,ENSG00000177700,ENSG00000183431,ENSG00000197111
V1	TRUE	3.72e-07	107	595	24	0.04	0.224	REAC:72143	re	3	Lariat Formation and 5'-Splice Site Cleavage	7	ENSG00000086102,ENSG00000090060,ENSG00000100138,ENSG00000101811,ENSG00000105323,ENSG00000116754,ENSG00000125651,ENSG00000125743,ENSG00000125835,ENSG00000125870,ENSG00000125944,ENSG00000139343,ENSG00000141759,ENSG00000165119,ENSG00000165934,ENSG00000168002,ENSG00000169045,ENSG00000169564,ENSG00000172409,ENSG00000174231,ENSG00000176102,ENSG00000177700,ENSG00000183431,ENSG00000197111
V1	TRUE	1.22e-05	94	595	20	0.034	0.213	REAC:72127	re	3	Formation of the Spliceosomal B Complex	7	ENSG00000086102,ENSG00000100138,ENSG00000104852,ENSG00000105323,ENSG00000116754,ENSG00000125651,ENSG00000125743,ENSG00000125835,ENSG00000125870,ENSG00000125944,ENSG00000139343,ENSG00000141759,ENSG00000165119,ENSG00000168002,ENSG00000169045,ENSG00000169564,ENSG00000174231,ENSG00000177700,ENSG00000183431,ENSG00000197111
V1	TRUE	3.07e-07	106	595	24	0.04	0.226	REAC:72139	re	3	Formation of the active Spliceosomal C complex	7	ENSG00000086102,ENSG00000090060,ENSG00000100138,ENSG00000101811,ENSG00000105323,ENSG00000116754,ENSG00000125651,ENSG00000125743,ENSG00000125835,ENSG00000125870,ENSG00000125944,ENSG00000139343,ENSG00000141759,ENSG00000165119,ENSG00000165934,ENSG00000168002,ENSG00000169045,ENSG00000169564,ENSG00000172409,ENSG00000174231,ENSG00000176102,ENSG00000177700,ENSG00000183431,ENSG00000197111
V1	TRUE	6.3e-05	79	595	17	0.029	0.215	REAC:72124	re	3	Formation of the Spliceosomal A Complex	7	ENSG00000086102,ENSG00000104852,ENSG00000105323,ENSG00000116754,ENSG00000125651,ENSG00000125743,ENSG00000125835,ENSG00000125870,ENSG00000125944,ENSG00000139343,ENSG00000165119,ENSG00000168002,ENSG00000169045,ENSG00000169564,ENSG00000177700,ENSG00000183431,ENSG00000197111
V1	TRUE	0.00022	62	595	14	0.024	0.226	REAC:72107	re	3	Formation of the Spliceosomal E complex	7	ENSG00000086102,ENSG00000104852,ENSG00000105323,ENSG00000125651,ENSG00000125743,ENSG00000125835,ENSG00000125944,ENSG00000139343,ENSG00000165119,ENSG00000168002,ENSG00000169045,ENSG00000169564,ENSG00000177700,ENSG00000197111
V1	TRUE	1.46e-07	110	595	25	0.042	0.227	REAC:156661	re	3	Formation of Exon Junction Complex	7	ENSG00000086102,ENSG00000090060,ENSG00000100138,ENSG00000101811,ENSG00000105323,ENSG00000116754,ENSG00000125651,ENSG00000125743,ENSG00000125835,ENSG00000125870,ENSG00000125944,ENSG00000131795,ENSG00000139343,ENSG00000141759,ENSG00000165119,ENSG00000165934,ENSG00000168002,ENSG00000169045,ENSG00000169564,ENSG00000172409,ENSG00000174231,ENSG00000176102,ENSG00000177700,ENSG00000183431,ENSG00000197111
V1	TRUE	1.46e-07	110	595	25	0.042	0.227	REAC:72160	re	3	Cleavage at the 3'-Splice Site and Exon Ligation	7	ENSG00000086102,ENSG00000090060,ENSG00000100138,ENSG00000101811,ENSG00000105323,ENSG00000116754,ENSG00000125651,ENSG00000125743,ENSG00000125835,ENSG00000125870,ENSG00000125944,ENSG00000131795,ENSG00000139343,ENSG00000141759,ENSG00000165119,ENSG00000165934,ENSG00000168002,ENSG00000169045,ENSG00000169564,ENSG00000172409,ENSG00000174231,ENSG00000176102,ENSG00000177700,ENSG00000183431,ENSG00000197111
V1	TRUE	0.014	45	595	9	0.015	0.2	REAC:72165	re	3	mRNA Splicing - Minor Pathway	6	ENSG00000100138,ENSG00000125651,ENSG00000125743,ENSG00000125835,ENSG00000139343,ENSG00000141759,ENSG00000168002,ENSG00000174231,ENSG00000177700
V1	TRUE	0.014	45	595	9	0.015	0.2	REAC:75081	re	3	Formation of AT-AC B Complex	7	ENSG00000100138,ENSG00000125651,ENSG00000125743,ENSG00000125835,ENSG00000139343,ENSG00000141759,ENSG00000168002,ENSG00000174231,ENSG00000177700
V1	TRUE	0.014	45	595	9	0.015	0.2	REAC:75083	re	3	ATAC spliceosome mediated 3' splice site cleavage, exon ligation	7	ENSG00000100138,ENSG00000125651,ENSG00000125743,ENSG00000125835,ENSG00000139343,ENSG00000141759,ENSG00000168002,ENSG00000174231,ENSG00000177700
V1	TRUE	0.014	45	595	9	0.015	0.2	REAC:75079	re	3	Formation of AT-AC C complex	7	ENSG00000100138,ENSG00000125651,ENSG00000125743,ENSG00000125835,ENSG00000139343,ENSG00000141759,ENSG00000168002,ENSG00000174231,ENSG00000177700
V1	TRUE	0.014	45	595	9	0.015	0.2	REAC:75082	re	3	ATAC spliceosome mediated Lariat formation,5' splice site cleavage	7	ENSG00000100138,ENSG00000125651,ENSG00000125743,ENSG00000125835,ENSG00000139343,ENSG00000141759,ENSG00000168002,ENSG00000174231,ENSG00000177700
V1	TRUE	9.82e-05	134	595	23	0.039	0.172	REAC:74159	re	3	Transcription	1	ENSG00000013503,ENSG00000058600,ENSG00000086102,ENSG00000090060,ENSG00000092201,ENSG00000101654,ENSG00000101811,ENSG00000111880,ENSG00000115207,ENSG00000116754,ENSG00000125630,ENSG00000125651,ENSG00000131795,ENSG00000154582,ENSG00000165934,ENSG00000166337,ENSG00000168002,ENSG00000171453,ENSG00000172409,ENSG00000176102,ENSG00000177700,ENSG00000196235,ENSG00000213246
V1	TRUE	0.000189	94	595	18	0.03	0.191	REAC:73857	re	3	RNA Polymerase II Transcription	2	ENSG00000086102,ENSG00000090060,ENSG00000092201,ENSG00000101654,ENSG00000101811,ENSG00000111880,ENSG00000116754,ENSG00000125651,ENSG00000131795,ENSG00000154582,ENSG00000165934,ENSG00000166337,ENSG00000168002,ENSG00000172409,ENSG00000176102,ENSG00000177700,ENSG00000196235,ENSG00000213246
V1	TRUE	0.00421	31	595	8	0.013	0.258	REAC:73856	re	3	RNA Polymerase II Transcription Termination	3	ENSG00000086102,ENSG00000090060,ENSG00000101811,ENSG00000116754,ENSG00000131795,ENSG00000165934,ENSG00000172409,ENSG00000176102
V1	TRUE	0.00421	31	595	8	0.013	0.258	REAC:109688	re	3	Cleavage of Growing Transcript in the Termination Region	4	ENSG00000086102,ENSG00000090060,ENSG00000101811,ENSG00000116754,ENSG00000131795,ENSG00000165934,ENSG00000172409,ENSG00000176102
V1	TRUE	0.0178	16	595	5	0.008	0.312	REAC:77592	re	3	Cleavage of Intronless Pre-mRNA at 3'-end	5	ENSG00000090060,ENSG00000101811,ENSG00000165934,ENSG00000172409,ENSG00000176102
V1	TRUE	0.00421	31	595	8	0.013	0.258	REAC:72180	re	3	Cleavage of mRNA at the 3'-end	5	ENSG00000086102,ENSG00000090060,ENSG00000101811,ENSG00000116754,ENSG00000131795,ENSG00000165934,ENSG00000172409,ENSG00000176102
V1	TRUE	1.68e-09	227	595	42	0.071	0.185	REAC:392499	re	3	Metabolism of proteins	1	ENSG00000063177,ENSG00000070756,ENSG00000083845,ENSG00000084623,ENSG00000089009,ENSG00000100664,ENSG00000104408,ENSG00000106263,ENSG00000107581,ENSG00000114391,ENSG00000115484,ENSG00000116251,ENSG00000119718,ENSG00000123349,ENSG00000131469,ENSG00000134001,ENSG00000136942,ENSG00000137154,ENSG00000138326,ENSG00000142534,ENSG00000142676,ENSG00000145592,ENSG00000149273,ENSG00000149806,ENSG00000156482…
V1	TRUE	1.12e-12	146	595	37	0.062	0.253	REAC:72766	re	3	Translation	2	ENSG00000063177,ENSG00000070756,ENSG00000083845,ENSG00000084623,ENSG00000089009,ENSG00000100664,ENSG00000104408,ENSG00000106263,ENSG00000107581,ENSG00000114391,ENSG00000116251,ENSG00000119718,ENSG00000131469,ENSG00000134001,ENSG00000136942,ENSG00000137154,ENSG00000138326,ENSG00000142534,ENSG00000142676,ENSG00000145592,ENSG00000149273,ENSG00000149806,ENSG00000156482,ENSG00000161016,ENSG00000166441…
V1	TRUE	9.48e-13	138	595	36	0.061	0.261	REAC:72613	re	3	Eukaryotic Translation Initiation	3	ENSG00000063177,ENSG00000070756,ENSG00000083845,ENSG00000084623,ENSG00000089009,ENSG00000100664,ENSG00000104408,ENSG00000106263,ENSG00000107581,ENSG00000114391,ENSG00000116251,ENSG00000119718,ENSG00000131469,ENSG00000134001,ENSG00000136942,ENSG00000137154,ENSG00000138326,ENSG00000142534,ENSG00000142676,ENSG00000145592,ENSG00000149273,ENSG00000149806,ENSG00000156482,ENSG00000161016,ENSG00000166441…
V1	TRUE	9.48e-13	138	595	36	0.061	0.261	REAC:72737	re	3	Cap-dependent Translation Initiation	4	ENSG00000063177,ENSG00000070756,ENSG00000083845,ENSG00000084623,ENSG00000089009,ENSG00000100664,ENSG00000104408,ENSG00000106263,ENSG00000107581,ENSG00000114391,ENSG00000116251,ENSG00000119718,ENSG00000131469,ENSG00000134001,ENSG00000136942,ENSG00000137154,ENSG00000138326,ENSG00000142534,ENSG00000142676,ENSG00000145592,ENSG00000149273,ENSG00000149806,ENSG00000156482,ENSG00000161016,ENSG00000166441…
V1	TRUE	4.35e-06	66	595	17	0.029	0.258	REAC:72695	re	3	Formation of the ternary complex, and subsequently, the 43S complex	5	ENSG00000083845,ENSG00000084623,ENSG00000104408,ENSG00000106263,ENSG00000107581,ENSG00000134001,ENSG00000137154,ENSG00000138326,ENSG00000142534,ENSG00000149273,ENSG00000149806,ENSG00000171858,ENSG00000173674,ENSG00000177954,ENSG00000184779,ENSG00000186468,ENSG00000213741
V1	TRUE	4.35e-06	66	595	17	0.029	0.258	REAC:72691	re	3	Formation of the 43S pre-initiation complex	6	ENSG00000083845,ENSG00000084623,ENSG00000104408,ENSG00000106263,ENSG00000107581,ENSG00000134001,ENSG00000137154,ENSG00000138326,ENSG00000142534,ENSG00000149273,ENSG00000149806,ENSG00000171858,ENSG00000173674,ENSG00000177954,ENSG00000184779,ENSG00000186468,ENSG00000213741
V1	TRUE	5.71e-12	131	595	34	0.057	0.26	REAC:72706	re	3	GTP hydrolysis and joining of the 60S ribosomal subunit	5	ENSG00000063177,ENSG00000083845,ENSG00000084623,ENSG00000089009,ENSG00000100664,ENSG00000104408,ENSG00000106263,ENSG00000107581,ENSG00000114391,ENSG00000116251,ENSG00000131469,ENSG00000134001,ENSG00000136942,ENSG00000137154,ENSG00000138326,ENSG00000142534,ENSG00000142676,ENSG00000145592,ENSG00000149273,ENSG00000149806,ENSG00000156482,ENSG00000161016,ENSG00000166441,ENSG00000171858,ENSG00000172809…
V1	TRUE	3.12e-09	107	595	27	0.045	0.252	REAC:72672	re	3	The 60S subunit joins the translation initiation complex	6	ENSG00000063177,ENSG00000083845,ENSG00000089009,ENSG00000114391,ENSG00000116251,ENSG00000131469,ENSG00000136942,ENSG00000137154,ENSG00000138326,ENSG00000142534,ENSG00000142676,ENSG00000145592,ENSG00000149273,ENSG00000149806,ENSG00000156482,ENSG00000161016,ENSG00000166441,ENSG00000171858,ENSG00000172809,ENSG00000174748,ENSG00000177600,ENSG00000177954,ENSG00000184779,ENSG00000186468,ENSG00000188846…
V1	TRUE	3.12e-09	107	595	27	0.045	0.252	REAC:72671	re	3	eIF5B:GTP is hydrolyzed and released	6	ENSG00000063177,ENSG00000083845,ENSG00000089009,ENSG00000114391,ENSG00000116251,ENSG00000131469,ENSG00000136942,ENSG00000137154,ENSG00000138326,ENSG00000142534,ENSG00000142676,ENSG00000145592,ENSG00000149273,ENSG00000149806,ENSG00000156482,ENSG00000161016,ENSG00000166441,ENSG00000171858,ENSG00000172809,ENSG00000174748,ENSG00000177600,ENSG00000177954,ENSG00000184779,ENSG00000186468,ENSG00000188846…
V1	TRUE	6.33e-06	75	595	18	0.03	0.24	REAC:72619	re	3	eIF2:GTP is hydrolyzed, eIFs are released	6	ENSG00000083845,ENSG00000084623,ENSG00000100664,ENSG00000104408,ENSG00000106263,ENSG00000107581,ENSG00000134001,ENSG00000137154,ENSG00000138326,ENSG00000142534,ENSG00000149273,ENSG00000149806,ENSG00000171858,ENSG00000173674,ENSG00000177954,ENSG00000184779,ENSG00000186468,ENSG00000213741
V1	TRUE	7.81e-06	76	595	18	0.03	0.237	REAC:72662	re	3	Activation of the mRNA upon binding of the cap-binding complex and eIFs, and subsequent binding to 43S	5	ENSG00000070756,ENSG00000083845,ENSG00000084623,ENSG00000104408,ENSG00000106263,ENSG00000107581,ENSG00000134001,ENSG00000137154,ENSG00000138326,ENSG00000142534,ENSG00000149273,ENSG00000149806,ENSG00000171858,ENSG00000173674,ENSG00000177954,ENSG00000184779,ENSG00000186468,ENSG00000213741
V1	TRUE	6.33e-06	75	595	18	0.03	0.24	REAC:72649	re	3	Translation initiation complex formation	6	ENSG00000070756,ENSG00000083845,ENSG00000084623,ENSG00000104408,ENSG00000106263,ENSG00000107581,ENSG00000134001,ENSG00000137154,ENSG00000138326,ENSG00000142534,ENSG00000149273,ENSG00000149806,ENSG00000171858,ENSG00000173674,ENSG00000177954,ENSG00000184779,ENSG00000186468,ENSG00000213741
V1	TRUE	2.45e-05	74	595	17	0.029	0.23	REAC:157849	re	3	Formation of translation initiation complexes containing mRNA that does not circularize	7	ENSG00000083845,ENSG00000084623,ENSG00000104408,ENSG00000106263,ENSG00000107581,ENSG00000134001,ENSG00000137154,ENSG00000138326,ENSG00000142534,ENSG00000149273,ENSG00000149806,ENSG00000171858,ENSG00000173674,ENSG00000177954,ENSG00000184779,ENSG00000186468,ENSG00000213741
V1	TRUE	6.33e-06	75	595	18	0.03	0.24	REAC:156808	re	3	Formation of translation initiation complexes yielding circularized Ceruloplasmin mRNA in a 'closed-loop' conformation	7	ENSG00000070756,ENSG00000083845,ENSG00000084623,ENSG00000104408,ENSG00000106263,ENSG00000107581,ENSG00000134001,ENSG00000137154,ENSG00000138326,ENSG00000142534,ENSG00000149273,ENSG00000149806,ENSG00000171858,ENSG00000173674,ENSG00000177954,ENSG00000184779,ENSG00000186468,ENSG00000213741
V1	TRUE	7.73e-12	118	595	32	0.054	0.271	REAC:72689	re	3	Formation of a pool of free 40S subunits	5	ENSG00000063177,ENSG00000083845,ENSG00000084623,ENSG00000089009,ENSG00000104408,ENSG00000106263,ENSG00000107581,ENSG00000114391,ENSG00000116251,ENSG00000131469,ENSG00000136942,ENSG00000137154,ENSG00000138326,ENSG00000142534,ENSG00000142676,ENSG00000145592,ENSG00000149273,ENSG00000149806,ENSG00000156482,ENSG00000161016,ENSG00000166441,ENSG00000171858,ENSG00000172809,ENSG00000173674,ENSG00000174748…
V1	TRUE	1.15e-05	63	595	16	0.027	0.254	REAC:72676	re	3	eIF3 and eIF1A bind to the 40S subunit	6	ENSG00000083845,ENSG00000084623,ENSG00000104408,ENSG00000106263,ENSG00000107581,ENSG00000137154,ENSG00000138326,ENSG00000142534,ENSG00000149273,ENSG00000149806,ENSG00000171858,ENSG00000173674,ENSG00000177954,ENSG00000184779,ENSG00000186468,ENSG00000213741
V1	TRUE	4.46e-10	106	595	28	0.047	0.264	REAC:72673	re	3	Release of 40S and 60S subunits from the 80S ribosome	6	ENSG00000063177,ENSG00000083845,ENSG00000089009,ENSG00000114391,ENSG00000116251,ENSG00000131469,ENSG00000136942,ENSG00000137154,ENSG00000138326,ENSG00000142534,ENSG00000142676,ENSG00000145592,ENSG00000149273,ENSG00000149806,ENSG00000156482,ENSG00000161016,ENSG00000166441,ENSG00000171858,ENSG00000172809,ENSG00000173674,ENSG00000174748,ENSG00000177600,ENSG00000177954,ENSG00000184779,ENSG00000186468…
V1	TRUE	6.33e-06	75	595	18	0.03	0.24	REAC:72702	re	3	Ribosomal scanning and start codon recognition	5	ENSG00000083845,ENSG00000084623,ENSG00000100664,ENSG00000104408,ENSG00000106263,ENSG00000107581,ENSG00000134001,ENSG00000137154,ENSG00000138326,ENSG00000142534,ENSG00000149273,ENSG00000149806,ENSG00000171858,ENSG00000173674,ENSG00000177954,ENSG00000184779,ENSG00000186468,ENSG00000213741
V1	TRUE	2.45e-05	74	595	17	0.029	0.23	REAC:72621	re	3	Ribosomal scanning	6	ENSG00000083845,ENSG00000084623,ENSG00000104408,ENSG00000106263,ENSG00000107581,ENSG00000134001,ENSG00000137154,ENSG00000138326,ENSG00000142534,ENSG00000149273,ENSG00000149806,ENSG00000171858,ENSG00000173674,ENSG00000177954,ENSG00000184779,ENSG00000186468,ENSG00000213741
V1	TRUE	6.33e-06	75	595	18	0.03	0.24	REAC:72697	re	3	Start codon recognition	6	ENSG00000083845,ENSG00000084623,ENSG00000100664,ENSG00000104408,ENSG00000106263,ENSG00000107581,ENSG00000134001,ENSG00000137154,ENSG00000138326,ENSG00000142534,ENSG00000149273,ENSG00000149806,ENSG00000171858,ENSG00000173674,ENSG00000177954,ENSG00000184779,ENSG00000186468,ENSG00000213741
V1	TRUE	4.9e-09	109	595	27	0.045	0.248	REAC:72764	re	3	Eukaryotic Translation Termination	3	ENSG00000063177,ENSG00000083845,ENSG00000089009,ENSG00000114391,ENSG00000116251,ENSG00000131469,ENSG00000136942,ENSG00000137154,ENSG00000138326,ENSG00000142534,ENSG00000142676,ENSG00000145592,ENSG00000149273,ENSG00000149806,ENSG00000156482,ENSG00000161016,ENSG00000166441,ENSG00000171858,ENSG00000172809,ENSG00000174748,ENSG00000177600,ENSG00000177954,ENSG00000184779,ENSG00000186468,ENSG00000188846…
V1	TRUE	4.9e-09	109	595	27	0.045	0.248	REAC:141671	re	3	Polypeptide release from the eRF3-GDP:eRF1:mRNA:80S Ribosome complex	4	ENSG00000063177,ENSG00000083845,ENSG00000089009,ENSG00000114391,ENSG00000116251,ENSG00000131469,ENSG00000136942,ENSG00000137154,ENSG00000138326,ENSG00000142534,ENSG00000142676,ENSG00000145592,ENSG00000149273,ENSG00000149806,ENSG00000156482,ENSG00000161016,ENSG00000166441,ENSG00000171858,ENSG00000172809,ENSG00000174748,ENSG00000177600,ENSG00000177954,ENSG00000184779,ENSG00000186468,ENSG00000188846…
V1	TRUE	4.9e-09	109	595	27	0.045	0.248	REAC:141673	re	3	GTP Hydrolysis by eRF3 bound to the eRF1:mRNA:polypeptide:80S Ribosome complex	4	ENSG00000063177,ENSG00000083845,ENSG00000089009,ENSG00000114391,ENSG00000116251,ENSG00000131469,ENSG00000136942,ENSG00000137154,ENSG00000138326,ENSG00000142534,ENSG00000142676,ENSG00000145592,ENSG00000149273,ENSG00000149806,ENSG00000156482,ENSG00000161016,ENSG00000166441,ENSG00000171858,ENSG00000172809,ENSG00000174748,ENSG00000177600,ENSG00000177954,ENSG00000184779,ENSG00000186468,ENSG00000188846…
V1	TRUE	4.9e-09	109	595	27	0.045	0.248	REAC:141691	re	3	GTP bound eRF3:eRF1 complex binds the peptidyl tRNA:mRNA:80S Ribosome complex	4	ENSG00000063177,ENSG00000083845,ENSG00000089009,ENSG00000114391,ENSG00000116251,ENSG00000131469,ENSG00000136942,ENSG00000137154,ENSG00000138326,ENSG00000142534,ENSG00000142676,ENSG00000145592,ENSG00000149273,ENSG00000149806,ENSG00000156482,ENSG00000161016,ENSG00000166441,ENSG00000171858,ENSG00000172809,ENSG00000174748,ENSG00000177600,ENSG00000177954,ENSG00000184779,ENSG00000186468,ENSG00000188846…
V1	TRUE	1.46e-09	111	595	28	0.047	0.252	REAC:156842	re	3	Eukaryotic Translation Elongation	3	ENSG00000063177,ENSG00000083845,ENSG00000089009,ENSG00000114391,ENSG00000116251,ENSG00000131469,ENSG00000136942,ENSG00000137154,ENSG00000138326,ENSG00000142534,ENSG00000142676,ENSG00000145592,ENSG00000149273,ENSG00000149806,ENSG00000156482,ENSG00000161016,ENSG00000166441,ENSG00000167658,ENSG00000171858,ENSG00000172809,ENSG00000174748,ENSG00000177600,ENSG00000177954,ENSG00000184779,ENSG00000186468…
V1	TRUE	7.23e-10	108	595	28	0.047	0.259	REAC:156902	re	3	Peptide chain elongation	4	ENSG00000063177,ENSG00000083845,ENSG00000089009,ENSG00000114391,ENSG00000116251,ENSG00000131469,ENSG00000136942,ENSG00000137154,ENSG00000138326,ENSG00000142534,ENSG00000142676,ENSG00000145592,ENSG00000149273,ENSG00000149806,ENSG00000156482,ENSG00000161016,ENSG00000166441,ENSG00000167658,ENSG00000171858,ENSG00000172809,ENSG00000174748,ENSG00000177600,ENSG00000177954,ENSG00000184779,ENSG00000186468…
V1	TRUE	3.12e-09	107	595	27	0.045	0.252	REAC:156907	re	3	Aminoacyl-tRNA binds to the ribosome at the A-site	5	ENSG00000063177,ENSG00000083845,ENSG00000089009,ENSG00000114391,ENSG00000116251,ENSG00000131469,ENSG00000136942,ENSG00000137154,ENSG00000138326,ENSG00000142534,ENSG00000142676,ENSG00000145592,ENSG00000149273,ENSG00000149806,ENSG00000156482,ENSG00000161016,ENSG00000166441,ENSG00000171858,ENSG00000172809,ENSG00000174748,ENSG00000177600,ENSG00000177954,ENSG00000184779,ENSG00000186468,ENSG00000188846…
V1	TRUE	3.12e-09	107	595	27	0.045	0.252	REAC:156923	re	3	Hydrolysis of eEF1A:GTP	5	ENSG00000063177,ENSG00000083845,ENSG00000089009,ENSG00000114391,ENSG00000116251,ENSG00000131469,ENSG00000136942,ENSG00000137154,ENSG00000138326,ENSG00000142534,ENSG00000142676,ENSG00000145592,ENSG00000149273,ENSG00000149806,ENSG00000156482,ENSG00000161016,ENSG00000166441,ENSG00000171858,ENSG00000172809,ENSG00000174748,ENSG00000177600,ENSG00000177954,ENSG00000184779,ENSG00000186468,ENSG00000188846…
V1	TRUE	7.23e-10	108	595	28	0.047	0.259	REAC:156915	re	3	Translocation of ribosome by 3 bases in the 3' direction	5	ENSG00000063177,ENSG00000083845,ENSG00000089009,ENSG00000114391,ENSG00000116251,ENSG00000131469,ENSG00000136942,ENSG00000137154,ENSG00000138326,ENSG00000142534,ENSG00000142676,ENSG00000145592,ENSG00000149273,ENSG00000149806,ENSG00000156482,ENSG00000161016,ENSG00000166441,ENSG00000167658,ENSG00000171858,ENSG00000172809,ENSG00000174748,ENSG00000177600,ENSG00000177954,ENSG00000184779,ENSG00000186468…
V1	TRUE	2.47e-09	106	595	27	0.045	0.255	REAC:156912	re	3	Peptide transfer from P-site tRNA to the A-site tRNA	5	ENSG00000063177,ENSG00000083845,ENSG00000089009,ENSG00000114391,ENSG00000116251,ENSG00000131469,ENSG00000136942,ENSG00000137154,ENSG00000138326,ENSG00000142534,ENSG00000142676,ENSG00000145592,ENSG00000149273,ENSG00000149806,ENSG00000156482,ENSG00000161016,ENSG00000166441,ENSG00000171858,ENSG00000172809,ENSG00000174748,ENSG00000177600,ENSG00000177954,ENSG00000184779,ENSG00000186468,ENSG00000188846…
V1	TRUE	0.0256	58	595	10	0.017	0.172	REAC:163217	re	9	NADH enters the respiratory chain at Complex I	1	ENSG00000004779,ENSG00000119421,ENSG00000130414,ENSG00000131495,ENSG00000136521,ENSG00000139180,ENSG00000147123,ENSG00000147684,ENSG00000168653,ENSG00000184983
V1	TRUE	0.00834	3045	595	142	0.239	0.047	TF:M00427_4	tf	127	Factor: E2F; motif: TTTSGCGS; match class: 4	1	ENSG00000033800,ENSG00000037897,ENSG00000042753,ENSG00000044446,ENSG00000052841,ENSG00000055917,ENSG00000058600,ENSG00000066117,ENSG00000066136,ENSG00000068793,ENSG00000069329,ENSG00000070756,ENSG00000071127,ENSG00000071243,ENSG00000071462,ENSG00000073009,ENSG00000074800,ENSG00000076242,ENSG00000078668,ENSG00000079459,ENSG00000079739,ENSG00000082438,ENSG00000082898,ENSG00000088205,ENSG00000089009…
V1	TRUE	0.00231	6883	595	290	0.487	0.042	TF:M00196_4	tf	44	Factor: Sp1; motif: NGGGGGCGGGGYN; match class: 4	1	ENSG00000004399,ENSG00000008282,ENSG00000008294,ENSG00000009335,ENSG00000014641,ENSG00000017260,ENSG00000022267,ENSG00000028528,ENSG00000033050,ENSG00000033627,ENSG00000033800,ENSG00000036257,ENSG00000043093,ENSG00000044446,ENSG00000048991,ENSG00000051108,ENSG00000057608,ENSG00000058600,ENSG00000060762,ENSG00000063177,ENSG00000064419,ENSG00000064666,ENSG00000065427,ENSG00000065883,ENSG00000066136…
V1	TRUE	0.00355	6312	595	268	0.45	0.042	TF:M00196_3	tf	44	Factor: Sp1; motif: NGGGGGCGGGGYN; match class: 3	2	ENSG00000004399,ENSG00000008282,ENSG00000008294,ENSG00000009335,ENSG00000014641,ENSG00000022267,ENSG00000028528,ENSG00000033627,ENSG00000033800,ENSG00000036257,ENSG00000043093,ENSG00000044446,ENSG00000048991,ENSG00000051108,ENSG00000057608,ENSG00000058600,ENSG00000060762,ENSG00000064419,ENSG00000064666,ENSG00000065427,ENSG00000065883,ENSG00000066136,ENSG00000066926,ENSG00000067560,ENSG00000068793…
V1	TRUE	0.0198	53	595	8	0.013	0.151	TF:M00281_1	tf	76	Factor: RFX1; motif: NNGTNRCNATRGYAACNN; match class: 1	1	ENSG00000083312,ENSG00000100151,ENSG00000110921,ENSG00000125651,ENSG00000129562,ENSG00000130939,ENSG00000136930,ENSG00000166598
V1	TRUE	1.28e-09	2596	595	153	0.257	0.059	TF:M00025_4	tf	67	Factor: Elk-1; motif: NNNNCCGGAARTNN; match class: 4	1	ENSG00000008282,ENSG00000011052,ENSG00000031698,ENSG00000043093,ENSG00000052841,ENSG00000057608,ENSG00000064419,ENSG00000066117,ENSG00000070756,ENSG00000071127,ENSG00000073009,ENSG00000074755,ENSG00000075711,ENSG00000077549,ENSG00000079246,ENSG00000083845,ENSG00000084623,ENSG00000086102,ENSG00000086598,ENSG00000089094,ENSG00000090060,ENSG00000090339,ENSG00000090989,ENSG00000093010,ENSG00000095794…
V1	TRUE	8.08e-08	2122	595	126	0.212	0.059	TF:M00025_3	tf	67	Factor: Elk-1; motif: NNNNCCGGAARTNN; match class: 3	2	ENSG00000011052,ENSG00000031698,ENSG00000052841,ENSG00000057608,ENSG00000064419,ENSG00000066117,ENSG00000071127,ENSG00000073009,ENSG00000074755,ENSG00000075711,ENSG00000079246,ENSG00000083845,ENSG00000084623,ENSG00000086102,ENSG00000090060,ENSG00000090989,ENSG00000093010,ENSG00000095794,ENSG00000100083,ENSG00000100591,ENSG00000101084,ENSG00000101193,ENSG00000101365,ENSG00000101654,ENSG00000101782…
V1	TRUE	5.05e-09	1247	595	89	0.15	0.071	TF:M00025_2	tf	67	Factor: Elk-1; motif: NNNNCCGGAARTNN; match class: 2	3	ENSG00000011052,ENSG00000052841,ENSG00000064419,ENSG00000071127,ENSG00000073009,ENSG00000079246,ENSG00000083845,ENSG00000084623,ENSG00000086102,ENSG00000090060,ENSG00000090989,ENSG00000093010,ENSG00000100083,ENSG00000100591,ENSG00000101365,ENSG00000101654,ENSG00000101782,ENSG00000102606,ENSG00000104142,ENSG00000104660,ENSG00000104872,ENSG00000106397,ENSG00000107262,ENSG00000110344,ENSG00000110880…
V1	TRUE	0.0199	693	595	42	0.071	0.061	TF:M00025_1	tf	67	Factor: Elk-1; motif: NNNNCCGGAARTNN; match class: 1	4	ENSG00000011052,ENSG00000064419,ENSG00000086102,ENSG00000090989,ENSG00000100591,ENSG00000101365,ENSG00000101782,ENSG00000102606,ENSG00000104872,ENSG00000106397,ENSG00000107262,ENSG00000110880,ENSG00000123349,ENSG00000125630,ENSG00000126432,ENSG00000131043,ENSG00000131495,ENSG00000131795,ENSG00000132541,ENSG00000136521,ENSG00000136930,ENSG00000146701,ENSG00000149923,ENSG00000153037,ENSG00000155868…
V1	TRUE	0.00581	2102	595	105	0.176	0.05	TF:M00801_0	tf	110	Factor: CREB; motif: CGTCAN; match class: 0	1	ENSG00000008294,ENSG00000015285,ENSG00000031698,ENSG00000037897,ENSG00000049860,ENSG00000055917,ENSG00000057663,ENSG00000064666,ENSG00000071243,ENSG00000074755,ENSG00000076242,ENSG00000090861,ENSG00000091140,ENSG00000099326,ENSG00000100083,ENSG00000100225,ENSG00000100461,ENSG00000100554,ENSG00000100664,ENSG00000101084,ENSG00000101224,ENSG00000101365,ENSG00000101811,ENSG00000102178,ENSG00000102606…
V1	TRUE	0.05	6025	595	249	0.418	0.041	TF:M00933_3	tf	121	Factor: Sp1; motif: CCCCGCCCCN; match class: 3	1	ENSG00000004399,ENSG00000008282,ENSG00000008294,ENSG00000009335,ENSG00000014641,ENSG00000022267,ENSG00000028528,ENSG00000033627,ENSG00000033800,ENSG00000036257,ENSG00000042753,ENSG00000043093,ENSG00000044446,ENSG00000057608,ENSG00000058600,ENSG00000060762,ENSG00000063177,ENSG00000064419,ENSG00000064666,ENSG00000065427,ENSG00000065883,ENSG00000066136,ENSG00000067560,ENSG00000068793,ENSG00000069329…
V1	TRUE	8.5e-08	8524	595	372	0.625	0.044	TF:M00428_4	tf	7	Factor: E2F-1; motif: NKTSSCGC; match class: 4	1	ENSG00000004399,ENSG00000004866,ENSG00000008282,ENSG00000008294,ENSG00000009335,ENSG00000011052,ENSG00000014641,ENSG00000017260,ENSG00000022267,ENSG00000022840,ENSG00000025800,ENSG00000033050,ENSG00000033627,ENSG00000033800,ENSG00000036257,ENSG00000037897,ENSG00000042753,ENSG00000044446,ENSG00000048991,ENSG00000052841,ENSG00000057608,ENSG00000057663,ENSG00000060762,ENSG00000063177,ENSG00000064666…
V1	TRUE	4.9e-07	7260	595	324	0.545	0.045	TF:M00428_3	tf	7	Factor: E2F-1; motif: NKTSSCGC; match class: 3	2	ENSG00000004399,ENSG00000004866,ENSG00000008282,ENSG00000008294,ENSG00000009335,ENSG00000011052,ENSG00000014641,ENSG00000017260,ENSG00000022840,ENSG00000025800,ENSG00000033627,ENSG00000033800,ENSG00000036257,ENSG00000037897,ENSG00000044446,ENSG00000052841,ENSG00000057608,ENSG00000057663,ENSG00000060762,ENSG00000063177,ENSG00000064666,ENSG00000065427,ENSG00000065883,ENSG00000066117,ENSG00000066136…
V1	TRUE	2.6e-06	4511	595	218	0.366	0.048	TF:M00428_2	tf	7	Factor: E2F-1; motif: NKTSSCGC; match class: 2	3	ENSG00000004399,ENSG00000008282,ENSG00000008294,ENSG00000011052,ENSG00000014641,ENSG00000017260,ENSG00000025800,ENSG00000033800,ENSG00000036257,ENSG00000037897,ENSG00000044446,ENSG00000052841,ENSG00000057663,ENSG00000060762,ENSG00000063177,ENSG00000066117,ENSG00000066136,ENSG00000068793,ENSG00000071243,ENSG00000071462,ENSG00000075711,ENSG00000076242,ENSG00000078043,ENSG00000078668,ENSG00000079277…
V1	TRUE	0.00939	3385	595	155	0.261	0.046	TF:M00793_4	tf	61	Factor: YY1; motif: GCCATNTTN; match class: 4	1	ENSG00000009335,ENSG00000011052,ENSG00000015285,ENSG00000033627,ENSG00000048991,ENSG00000052841,ENSG00000057608,ENSG00000064666,ENSG00000066117,ENSG00000066136,ENSG00000066777,ENSG00000071462,ENSG00000074755,ENSG00000078043,ENSG00000079393,ENSG00000080503,ENSG00000082014,ENSG00000082438,ENSG00000086102,ENSG00000086598,ENSG00000089094,ENSG00000090861,ENSG00000091140,ENSG00000095794,ENSG00000099624…
V1	TRUE	0.00117	2626	595	130	0.218	0.05	TF:M00793_1	tf	61	Factor: YY1; motif: GCCATNTTN; match class: 1	2	ENSG00000009335,ENSG00000015285,ENSG00000033627,ENSG00000048991,ENSG00000052841,ENSG00000057608,ENSG00000064666,ENSG00000066117,ENSG00000066777,ENSG00000071462,ENSG00000074755,ENSG00000078043,ENSG00000079393,ENSG00000080503,ENSG00000082014,ENSG00000086102,ENSG00000086598,ENSG00000091140,ENSG00000095794,ENSG00000099624,ENSG00000100138,ENSG00000100151,ENSG00000100243,ENSG00000100664,ENSG00000101193…
V1	TRUE	0.00127	1857	595	98	0.165	0.053	TF:M00793_0	tf	61	Factor: YY1; motif: GCCATNTTN; match class: 0	3	ENSG00000009335,ENSG00000015285,ENSG00000033627,ENSG00000048991,ENSG00000052841,ENSG00000057608,ENSG00000066117,ENSG00000066777,ENSG00000071462,ENSG00000074755,ENSG00000078043,ENSG00000079393,ENSG00000080503,ENSG00000086102,ENSG00000086598,ENSG00000091140,ENSG00000095794,ENSG00000099624,ENSG00000100138,ENSG00000100151,ENSG00000100243,ENSG00000100664,ENSG00000101193,ENSG00000104823,ENSG00000105323…
V1	TRUE	0.0199	265	595	21	0.035	0.079	TF:M00652_0	tf	92	Factor: Nrf-1; motif: CGCATGCGCR; match class: 0	1	ENSG00000069329,ENSG00000083845,ENSG00000100461,ENSG00000100554,ENSG00000107949,ENSG00000112339,ENSG00000115561,ENSG00000119684,ENSG00000121067,ENSG00000125651,ENSG00000129562,ENSG00000132842,ENSG00000134001,ENSG00000143398,ENSG00000153487,ENSG00000167283,ENSG00000169045,ENSG00000170876,ENSG00000171530,ENSG00000178105,ENSG00000179889
V1	TRUE	0.000884	2464	595	124	0.208	0.05	TF:M01035_4	tf	45	Factor: YY1; motif: NYNKCCATNTT; match class: 4	1	ENSG00000009335,ENSG00000015285,ENSG00000033627,ENSG00000048991,ENSG00000052841,ENSG00000057608,ENSG00000064666,ENSG00000066117,ENSG00000066777,ENSG00000071462,ENSG00000074755,ENSG00000078043,ENSG00000079393,ENSG00000080503,ENSG00000086102,ENSG00000086598,ENSG00000091140,ENSG00000095794,ENSG00000099624,ENSG00000100138,ENSG00000100151,ENSG00000100243,ENSG00000100664,ENSG00000101193,ENSG00000101365…
V1	TRUE	3.08e-05	2069	595	114	0.192	0.055	TF:M01035_3	tf	45	Factor: YY1; motif: NYNKCCATNTT; match class: 3	2	ENSG00000009335,ENSG00000015285,ENSG00000033627,ENSG00000048991,ENSG00000052841,ENSG00000057608,ENSG00000064666,ENSG00000066117,ENSG00000066777,ENSG00000071462,ENSG00000074755,ENSG00000078043,ENSG00000079393,ENSG00000080503,ENSG00000086102,ENSG00000086598,ENSG00000091140,ENSG00000099624,ENSG00000100138,ENSG00000100151,ENSG00000100243,ENSG00000100664,ENSG00000101193,ENSG00000101365,ENSG00000104823…
V1	TRUE	3.15e-08	1231	595	86	0.145	0.07	TF:M01035_2	tf	45	Factor: YY1; motif: NYNKCCATNTT; match class: 2	3	ENSG00000009335,ENSG00000033627,ENSG00000048991,ENSG00000052841,ENSG00000057608,ENSG00000064666,ENSG00000066117,ENSG00000066777,ENSG00000071462,ENSG00000074755,ENSG00000080503,ENSG00000086102,ENSG00000086598,ENSG00000091140,ENSG00000099624,ENSG00000100138,ENSG00000100151,ENSG00000100243,ENSG00000100664,ENSG00000101193,ENSG00000101365,ENSG00000104823,ENSG00000106397,ENSG00000109971,ENSG00000116001…
V1	TRUE	8.86e-06	846	595	60	0.101	0.071	TF:M01035_1	tf	45	Factor: YY1; motif: NYNKCCATNTT; match class: 1	4	ENSG00000009335,ENSG00000048991,ENSG00000052841,ENSG00000066777,ENSG00000071462,ENSG00000074755,ENSG00000080503,ENSG00000091140,ENSG00000100151,ENSG00000100664,ENSG00000101193,ENSG00000104823,ENSG00000109971,ENSG00000116001,ENSG00000119383,ENSG00000119684,ENSG00000121022,ENSG00000122545,ENSG00000123472,ENSG00000124356,ENSG00000124357,ENSG00000125447,ENSG00000128908,ENSG00000130939,ENSG00000130985…
V1	TRUE	0.000629	345	595	29	0.049	0.084	TF:M01035_0	tf	45	Factor: YY1; motif: NYNKCCATNTT; match class: 0	5	ENSG00000009335,ENSG00000052841,ENSG00000066777,ENSG00000074755,ENSG00000100151,ENSG00000100664,ENSG00000104823,ENSG00000116001,ENSG00000121022,ENSG00000122545,ENSG00000128908,ENSG00000130985,ENSG00000134440,ENSG00000136238,ENSG00000143093,ENSG00000143761,ENSG00000148688,ENSG00000164163,ENSG00000164615,ENSG00000164654,ENSG00000167325,ENSG00000167985,ENSG00000179115,ENSG00000185883,ENSG00000186141…
V1	TRUE	0.00124	8835	595	361	0.607	0.041	TF:M00008_4	tf	1	Factor: Sp1; motif: GGGGCGGGGT; match class: 4	1	ENSG00000004399,ENSG00000004779,ENSG00000008282,ENSG00000008294,ENSG00000009335,ENSG00000014641,ENSG00000017260,ENSG00000022267,ENSG00000028528,ENSG00000031698,ENSG00000033050,ENSG00000033627,ENSG00000033800,ENSG00000036257,ENSG00000037897,ENSG00000043093,ENSG00000044446,ENSG00000048991,ENSG00000049860,ENSG00000051108,ENSG00000057608,ENSG00000058600,ENSG00000060762,ENSG00000063177,ENSG00000064419…
V1	TRUE	0.000195	8180	595	343	0.576	0.042	TF:M00008_3	tf	1	Factor: Sp1; motif: GGGGCGGGGT; match class: 3	2	ENSG00000004399,ENSG00000004779,ENSG00000008282,ENSG00000008294,ENSG00000009335,ENSG00000014641,ENSG00000017260,ENSG00000022267,ENSG00000028528,ENSG00000031698,ENSG00000033050,ENSG00000033627,ENSG00000033800,ENSG00000036257,ENSG00000037897,ENSG00000043093,ENSG00000044446,ENSG00000048991,ENSG00000051108,ENSG00000057608,ENSG00000058600,ENSG00000060762,ENSG00000063177,ENSG00000064419,ENSG00000064666…
V1	TRUE	0.00374	5126	595	224	0.376	0.044	TF:M00008_2	tf	1	Factor: Sp1; motif: GGGGCGGGGT; match class: 2	3	ENSG00000004399,ENSG00000008282,ENSG00000008294,ENSG00000009335,ENSG00000022267,ENSG00000028528,ENSG00000033800,ENSG00000036257,ENSG00000044446,ENSG00000048991,ENSG00000051108,ENSG00000057608,ENSG00000058600,ENSG00000060762,ENSG00000064419,ENSG00000064666,ENSG00000065427,ENSG00000065883,ENSG00000066136,ENSG00000066926,ENSG00000069329,ENSG00000069849,ENSG00000070756,ENSG00000071127,ENSG00000071462…
V1	TRUE	1.13e-14	8653	595	402	0.676	0.046	TF:M00803_0	tf	122	Factor: E2F; motif: GGCGSG; match class: 0	1	ENSG00000004399,ENSG00000004779,ENSG00000004866,ENSG00000008282,ENSG00000008294,ENSG00000009335,ENSG00000011052,ENSG00000017260,ENSG00000022267,ENSG00000022840,ENSG00000025800,ENSG00000031698,ENSG00000033050,ENSG00000033627,ENSG00000037897,ENSG00000042753,ENSG00000043093,ENSG00000044446,ENSG00000049860,ENSG00000057608,ENSG00000057663,ENSG00000058600,ENSG00000060762,ENSG00000061794,ENSG00000064419…
V1	TRUE	0.00613	6687	595	280	0.471	0.042	TF:M00931_4	tf	36	Factor: Sp1; motif: GGGGCGGGGC; match class: 4	1	ENSG00000004399,ENSG00000008282,ENSG00000008294,ENSG00000009335,ENSG00000014641,ENSG00000017260,ENSG00000022267,ENSG00000028528,ENSG00000033627,ENSG00000033800,ENSG00000036257,ENSG00000043093,ENSG00000044446,ENSG00000048991,ENSG00000051108,ENSG00000057608,ENSG00000058600,ENSG00000060762,ENSG00000063177,ENSG00000064419,ENSG00000064666,ENSG00000065427,ENSG00000065883,ENSG00000066136,ENSG00000067560…
V1	TRUE	0.0432	6340	595	261	0.439	0.041	TF:M00931_3	tf	36	Factor: Sp1; motif: GGGGCGGGGC; match class: 3	2	ENSG00000004399,ENSG00000008282,ENSG00000008294,ENSG00000009335,ENSG00000014641,ENSG00000017260,ENSG00000022267,ENSG00000028528,ENSG00000033627,ENSG00000033800,ENSG00000036257,ENSG00000043093,ENSG00000044446,ENSG00000048991,ENSG00000051108,ENSG00000057608,ENSG00000058600,ENSG00000060762,ENSG00000063177,ENSG00000064419,ENSG00000064666,ENSG00000065427,ENSG00000065883,ENSG00000066136,ENSG00000067560…
V1	TRUE	0.0276	5615	595	236	0.397	0.042	TF:M00931_2	tf	36	Factor: Sp1; motif: GGGGCGGGGC; match class: 2	3	ENSG00000004399,ENSG00000008282,ENSG00000008294,ENSG00000009335,ENSG00000014641,ENSG00000022267,ENSG00000028528,ENSG00000033627,ENSG00000033800,ENSG00000036257,ENSG00000043093,ENSG00000044446,ENSG00000057608,ENSG00000058600,ENSG00000060762,ENSG00000064419,ENSG00000065427,ENSG00000065883,ENSG00000066136,ENSG00000067560,ENSG00000068793,ENSG00000069329,ENSG00000069849,ENSG00000070756,ENSG00000071127…
V1	TRUE	0.00313	7046	595	295	0.496	0.042	TF:M00932_4	tf	94	Factor: Sp1; motif: NNGGGGCGGGGNN; match class: 4	1	ENSG00000004399,ENSG00000008282,ENSG00000008294,ENSG00000009335,ENSG00000014641,ENSG00000017260,ENSG00000022267,ENSG00000028528,ENSG00000033627,ENSG00000033800,ENSG00000036257,ENSG00000042753,ENSG00000043093,ENSG00000044446,ENSG00000048991,ENSG00000051108,ENSG00000057608,ENSG00000058600,ENSG00000060762,ENSG00000063177,ENSG00000064419,ENSG00000064666,ENSG00000065427,ENSG00000065883,ENSG00000066136…
V1	TRUE	0.00416	6572	595	277	0.466	0.042	TF:M00932_3	tf	94	Factor: Sp1; motif: NNGGGGCGGGGNN; match class: 3	2	ENSG00000004399,ENSG00000008282,ENSG00000008294,ENSG00000009335,ENSG00000014641,ENSG00000017260,ENSG00000022267,ENSG00000028528,ENSG00000033627,ENSG00000033800,ENSG00000036257,ENSG00000043093,ENSG00000044446,ENSG00000048991,ENSG00000051108,ENSG00000057608,ENSG00000058600,ENSG00000060762,ENSG00000063177,ENSG00000064419,ENSG00000064666,ENSG00000065427,ENSG00000065883,ENSG00000066136,ENSG00000067560…
