# Supplementary material for: Scope and limitations of yeast as a model organism for studying human tissue-specific pathways
Source: BMC Syst Biol. 2015 Dec 29;9:96. doi: 10.1186/s12918-015-0253-0 (PMC4696342; doi:10.1186/s12918-015-0253-0)
Supplement: Additional file 4 — HK Enrichment. Functional enrichment analysis of different subsets of HK genes. (ZIP 358 Kb) [file 12918_2015_253_MOESM4_ESM.zip › HK_Conserved_human_moderate.tsv]

query.number	significant	p.value	term.size	query.size	overlap.size	precision	recall	term.id	domain	subgraph.number	term.name	relative.depth	intersection
V1	TRUE	0.000549	20	595	6	0.01	0.3	GO:0006385	BP	127	transcription elongation from RNA polymerase III promoter	1	ENSG00000013503,ENSG00000058600,ENSG00000161980,ENSG00000171453,ENSG00000177700,ENSG00000186141
V1	TRUE	2.86e-26	594	595	84	0.141	0.141	GO:0016071	BP	102	mRNA metabolic process	1	ENSG00000063177,ENSG00000065883,ENSG00000070756,ENSG00000076242,ENSG00000082898,ENSG00000083312,ENSG00000083845,ENSG00000089009,ENSG00000090060,ENSG00000092208,ENSG00000096401,ENSG00000100138,ENSG00000100461,ENSG00000101654,ENSG00000101811,ENSG00000104408,ENSG00000104852,ENSG00000105171,ENSG00000105323,ENSG00000105568,ENSG00000105618,ENSG00000105939,ENSG00000106588,ENSG00000108671,ENSG00000109971…
V1	TRUE	0.000567	85	595	12	0.02	0.141	GO:0006977	BP	95	DNA damage response, signal transduction by p53 class mediator resulting in cell cycle arrest	1	ENSG00000106588,ENSG00000108671,ENSG00000115233,ENSG00000129084,ENSG00000136930,ENSG00000149311,ENSG00000161057,ENSG00000163636,ENSG00000170855,ENSG00000175166,ENSG00000185627,ENSG00000197170
V1	TRUE	3.15e-06	158	595	21	0.035	0.133	GO:0007093	BP	175	mitotic cell cycle checkpoint	1	ENSG00000075711,ENSG00000089053,ENSG00000106588,ENSG00000108671,ENSG00000115233,ENSG00000117399,ENSG00000122952,ENSG00000128789,ENSG00000129084,ENSG00000133703,ENSG00000136930,ENSG00000149311,ENSG00000152942,ENSG00000154473,ENSG00000161057,ENSG00000163636,ENSG00000170855,ENSG00000175166,ENSG00000177954,ENSG00000185627,ENSG00000196510
V1	TRUE	0.00357	165	595	16	0.027	0.097	GO:0008286	BP	29	insulin receptor signaling pathway	1	ENSG00000033627,ENSG00000100554,ENSG00000114573,ENSG00000119912,ENSG00000132376,ENSG00000133703,ENSG00000136888,ENSG00000137154,ENSG00000145675,ENSG00000147162,ENSG00000147416,ENSG00000155097,ENSG00000160691,ENSG00000165699,ENSG00000177885,ENSG00000185883
V1	TRUE	0.00311	163	595	16	0.027	0.098	GO:0006417	BP	138	regulation of translation	1	ENSG00000055917,ENSG00000066926,ENSG00000067560,ENSG00000070756,ENSG00000079277,ENSG00000083845,ENSG00000084623,ENSG00000100664,ENSG00000104408,ENSG00000106263,ENSG00000107581,ENSG00000111596,ENSG00000111640,ENSG00000114784,ENSG00000116001,ENSG00000119718
V1	TRUE	0.00837	69	595	9	0.015	0.13	GO:0006987	BP	153	activation of signaling protein activity involved in unfolded protein response	1	ENSG00000051108,ENSG00000101199,ENSG00000108433,ENSG00000134001,ENSG00000138674,ENSG00000160691,ENSG00000162298,ENSG00000166598,ENSG00000179218
V1	TRUE	0.000745	21	595	6	0.01	0.286	GO:0033144	BP	62	negative regulation of intracellular steroid hormone receptor signaling pathway	1	ENSG00000067560,ENSG00000078043,ENSG00000111596,ENSG00000125107,ENSG00000144580,ENSG00000167085
V1	TRUE	0.000438	37	595	8	0.013	0.216	GO:0015682	BP	67	ferric iron transport	1	ENSG00000033627,ENSG00000100554,ENSG00000114573,ENSG00000136888,ENSG00000141367,ENSG00000147416,ENSG00000155097,ENSG00000185883
V1	TRUE	0.00375	38	595	7	0.012	0.184	GO:0050690	BP	165	regulation of defense response to virus by virus	1	ENSG00000042753,ENSG00000136238,ENSG00000143761,ENSG00000161203,ENSG00000166710,ENSG00000182287,ENSG00000183020
V1	TRUE	0.036	3	595	2	0.003	0.667	GO:0009263	BP	2	deoxyribonucleotide biosynthetic process	1	ENSG00000167325,ENSG00000171848
V1	TRUE	1.37e-07	157	595	23	0.039	0.146	GO:0045333	BP	110	cellular respiration	1	ENSG00000004779,ENSG00000014641,ENSG00000091140,ENSG00000091483,ENSG00000099624,ENSG00000101365,ENSG00000102125,ENSG00000110955,ENSG00000116459,ENSG00000119421,ENSG00000130414,ENSG00000131495,ENSG00000131828,ENSG00000135940,ENSG00000136521,ENSG00000139180,ENSG00000146701,ENSG00000147123,ENSG00000147684,ENSG00000152234,ENSG00000165629,ENSG00000167186,ENSG00000167283
V1	TRUE	0.00179	9	595	4	0.007	0.444	GO:0043248	BP	168	proteasome assembly	1	ENSG00000108671,ENSG00000128789,ENSG00000130706,ENSG00000183527
V1	TRUE	1.04e-05	116	595	17	0.029	0.147	GO:0006302	BP	135	double-strand break repair	1	ENSG00000076242,ENSG00000079246,ENSG00000087206,ENSG00000112941,ENSG00000115233,ENSG00000117748,ENSG00000128908,ENSG00000137074,ENSG00000142168,ENSG00000143799,ENSG00000149311,ENSG00000149923,ENSG00000158019,ENSG00000164754,ENSG00000172977,ENSG00000188486,ENSG00000196419
V1	TRUE	0.0321	185	595	15	0.025	0.081	GO:0000209	BP	14	protein polyubiquitination	1	ENSG00000009335,ENSG00000036257,ENSG00000078967,ENSG00000089053,ENSG00000106588,ENSG00000108671,ENSG00000110344,ENSG00000115233,ENSG00000129084,ENSG00000136930,ENSG00000161057,ENSG00000163636,ENSG00000175166,ENSG00000185627,ENSG00000196510
V1	TRUE	0.036	3	595	2	0.003	0.667	GO:0035305	BP	145	negative regulation of dephosphorylation	1	ENSG00000108953,ENSG00000119383
V1	TRUE	0.0156	562	595	35	0.059	0.062	GO:0070647	BP	49	protein modification by small protein conjugation or removal	1	ENSG00000009335,ENSG00000033800,ENSG00000036257,ENSG00000051108,ENSG00000057663,ENSG00000063438,ENSG00000078043,ENSG00000078967,ENSG00000080561,ENSG00000087206,ENSG00000089053,ENSG00000089094,ENSG00000100387,ENSG00000103275,ENSG00000106588,ENSG00000108671,ENSG00000108773,ENSG00000110344,ENSG00000115233,ENSG00000117399,ENSG00000121022,ENSG00000121067,ENSG00000124356,ENSG00000129084,ENSG00000129559…
V1	TRUE	0.00198	189	595	18	0.03	0.095	GO:0032868	BP	104	response to insulin stimulus	1	ENSG00000033627,ENSG00000100554,ENSG00000114573,ENSG00000119912,ENSG00000132376,ENSG00000133703,ENSG00000134243,ENSG00000136888,ENSG00000137154,ENSG00000143799,ENSG00000145675,ENSG00000147162,ENSG00000147416,ENSG00000155097,ENSG00000160691,ENSG00000165699,ENSG00000177885,ENSG00000185883
V1	TRUE	0.0353	422	595	27	0.045	0.064	GO:0006325	BP	160	chromatin organization	1	ENSG00000066117,ENSG00000071243,ENSG00000080503,ENSG00000082014,ENSG00000087206,ENSG00000089094,ENSG00000092201,ENSG00000108773,ENSG00000109111,ENSG00000128908,ENSG00000129691,ENSG00000132604,ENSG00000143033,ENSG00000145391,ENSG00000147162,ENSG00000148229,ENSG00000149311,ENSG00000156650,ENSG00000158019,ENSG00000160633,ENSG00000162227,ENSG00000162961,ENSG00000163159,ENSG00000166337,ENSG00000167085…
V1	TRUE	2.22e-05	85	595	14	0.024	0.165	GO:0051436	BP	47	negative regulation of ubiquitin-protein ligase activity involved in mitotic cell cycle	1	ENSG00000089053,ENSG00000106588,ENSG00000108671,ENSG00000115233,ENSG00000117399,ENSG00000129084,ENSG00000136930,ENSG00000154473,ENSG00000161057,ENSG00000163636,ENSG00000175166,ENSG00000185627,ENSG00000196510,ENSG00000197170
V1	TRUE	0.000121	111	595	15	0.025	0.135	GO:0032606	BP	8	type I interferon production	1	ENSG00000013503,ENSG00000057663,ENSG00000058600,ENSG00000073009,ENSG00000079246,ENSG00000100906,ENSG00000105939,ENSG00000138032,ENSG00000161980,ENSG00000168036,ENSG00000171453,ENSG00000177700,ENSG00000186141,ENSG00000196419,ENSG00000197111
V1	TRUE	0.0174	25	595	5	0.008	0.2	GO:0043666	BP	33	regulation of phosphoprotein phosphatase activity	1	ENSG00000110075,ENSG00000119383,ENSG00000165699,ENSG00000166598,ENSG00000198668
V1	TRUE	3.83e-22	501	595	71	0.119	0.142	GO:0044403	BP	99	symbiosis, encompassing mutualism through parasitism	1	ENSG00000033627,ENSG00000042753,ENSG00000063177,ENSG00000065427,ENSG00000065883,ENSG00000067560,ENSG00000073009,ENSG00000075711,ENSG00000079246,ENSG00000082898,ENSG00000083312,ENSG00000083845,ENSG00000086102,ENSG00000089009,ENSG00000090339,ENSG00000092201,ENSG00000100387,ENSG00000100554,ENSG00000100906,ENSG00000101146,ENSG00000101654,ENSG00000103275,ENSG00000105939,ENSG00000106588,ENSG00000108671…
V1	TRUE	3.58e-15	112	595	28	0.047	0.25	GO:0006415	BP	142	translational termination	1	ENSG00000063177,ENSG00000083845,ENSG00000089009,ENSG00000114391,ENSG00000116251,ENSG00000131469,ENSG00000132541,ENSG00000136942,ENSG00000137154,ENSG00000138326,ENSG00000142534,ENSG00000142676,ENSG00000145592,ENSG00000149273,ENSG00000149806,ENSG00000156482,ENSG00000161016,ENSG00000166441,ENSG00000171858,ENSG00000172809,ENSG00000174748,ENSG00000177600,ENSG00000177954,ENSG00000184779,ENSG00000186468…
V1	TRUE	0.00459	51	595	8	0.013	0.157	GO:0051302	BP	91	regulation of cell division	1	ENSG00000036257,ENSG00000067560,ENSG00000101224,ENSG00000117289,ENSG00000196504,ENSG00000197299,ENSG00000198668,ENSG00000204628
V1	TRUE	1.23e-18	1134	595	106	0.178	0.093	GO:0046907	BP	123	intracellular transport	1	ENSG00000006715,ENSG00000008294,ENSG00000015285,ENSG00000017260,ENSG00000025800,ENSG00000028528,ENSG00000036257,ENSG00000042753,ENSG00000060762,ENSG00000063177,ENSG00000064419,ENSG00000067560,ENSG00000069329,ENSG00000082898,ENSG00000083312,ENSG00000083845,ENSG00000086598,ENSG00000089009,ENSG00000090565,ENSG00000099624,ENSG00000100083,ENSG00000100151,ENSG00000100568,ENSG00000100906,ENSG00000101146…
V1	TRUE	0.0209	26	595	5	0.008	0.192	GO:0031529	BP	52	ruffle organization	1	ENSG00000068793,ENSG00000132376,ENSG00000133703,ENSG00000136238,ENSG00000140416
V1	TRUE	7.09e-05	48	595	10	0.017	0.208	GO:0006369	BP	173	termination of RNA polymerase II transcription	1	ENSG00000090060,ENSG00000101811,ENSG00000103495,ENSG00000116754,ENSG00000125835,ENSG00000131795,ENSG00000139343,ENSG00000165934,ENSG00000172409,ENSG00000176102
V1	TRUE	0.0123	2	595	2	0.003	1	GO:0005999	BP	56	xylulose biosynthetic process	1	ENSG00000163931,ENSG00000177156
V1	TRUE	0.0184	92	595	10	0.017	0.109	GO:0046916	BP	1	cellular transition metal ion homeostasis	1	ENSG00000017260,ENSG00000033627,ENSG00000100554,ENSG00000114573,ENSG00000136888,ENSG00000142168,ENSG00000143761,ENSG00000147416,ENSG00000155097,ENSG00000185883
V1	TRUE	0.00607	41	595	7	0.012	0.171	GO:1901185	BP	177	negative regulation of ERBB signaling pathway	1	ENSG00000042753,ENSG00000102606,ENSG00000122705,ENSG00000127527,ENSG00000161203,ENSG00000177885,ENSG00000183020
V1	TRUE	0.0222	214	595	17	0.029	0.079	GO:0009615	BP	130	response to virus	1	ENSG00000013503,ENSG00000042753,ENSG00000058600,ENSG00000073009,ENSG00000074800,ENSG00000105323,ENSG00000105939,ENSG00000106588,ENSG00000115758,ENSG00000121966,ENSG00000125651,ENSG00000126581,ENSG00000133112,ENSG00000136238,ENSG00000138032,ENSG00000143761,ENSG00000161203
V1	TRUE	0.0029	146	595	15	0.025	0.103	GO:0002474	BP	13	antigen processing and presentation of peptide antigen via MHC class I	1	ENSG00000082781,ENSG00000106588,ENSG00000108671,ENSG00000115233,ENSG00000127022,ENSG00000129084,ENSG00000136930,ENSG00000138674,ENSG00000161057,ENSG00000163636,ENSG00000166710,ENSG00000175166,ENSG00000179218,ENSG00000185627,ENSG00000197170
V1	TRUE	0.0437	155	595	13	0.022	0.084	GO:0006006	BP	105	glucose metabolic process	1	ENSG00000014641,ENSG00000044446,ENSG00000074800,ENSG00000079739,ENSG00000102144,ENSG00000111640,ENSG00000131828,ENSG00000132376,ENSG00000146701,ENSG00000147162,ENSG00000159322,ENSG00000163931,ENSG00000169764
V1	TRUE	0.0171	62	595	8	0.013	0.129	GO:0046364	BP	85	monosaccharide biosynthetic process	1	ENSG00000014641,ENSG00000074800,ENSG00000079739,ENSG00000102144,ENSG00000111640,ENSG00000146701,ENSG00000163931,ENSG00000177156
V1	TRUE	1.42e-06	79	595	15	0.025	0.19	GO:0006200	BP	36	ATP catabolic process	1	ENSG00000076242,ENSG00000099624,ENSG00000100151,ENSG00000110955,ENSG00000116459,ENSG00000119383,ENSG00000119684,ENSG00000128908,ENSG00000152234,ENSG00000161057,ENSG00000163636,ENSG00000165629,ENSG00000167283,ENSG00000196296,ENSG00000197299
V1	TRUE	0.0446	10	595	3	0.005	0.3	GO:0071564	CC	71	npBAF complex	1	ENSG00000066117,ENSG00000080503,ENSG00000082014
V1	TRUE	2.84e-05	138	595	18	0.03	0.13	GO:0044455	CC	57	mitochondrial membrane part	1	ENSG00000004779,ENSG00000099624,ENSG00000110955,ENSG00000116459,ENSG00000116688,ENSG00000119421,ENSG00000126858,ENSG00000130414,ENSG00000131495,ENSG00000136521,ENSG00000138297,ENSG00000139180,ENSG00000147123,ENSG00000147684,ENSG00000152234,ENSG00000165629,ENSG00000167283,ENSG00000168653
V1	TRUE	0.0123	2	595	2	0.003	1	GO:0005712	CC	140	chiasma	1	ENSG00000076242,ENSG00000119684
V1	TRUE	0.00148	55	595	9	0.015	0.164	GO:0005798	CC	121	Golgi-associated vesicle	1	ENSG00000006715,ENSG00000086598,ENSG00000090487,ENSG00000101199,ENSG00000104490,ENSG00000122705,ENSG00000129083,ENSG00000134243,ENSG00000141367
V1	TRUE	8.49e-29	2514	595	201	0.338	0.08	GO:0005829	CC	98	cytosol	1	ENSG00000006715,ENSG00000008294,ENSG00000011052,ENSG00000013503,ENSG00000014641,ENSG00000015285,ENSG00000022267,ENSG00000028528,ENSG00000031698,ENSG00000042753,ENSG00000044446,ENSG00000057608,ENSG00000058600,ENSG00000063177,ENSG00000065427,ENSG00000066777,ENSG00000067560,ENSG00000069329,ENSG00000070756,ENSG00000071127,ENSG00000073009,ENSG00000074800,ENSG00000075711,ENSG00000077549,ENSG00000079246…
V1	TRUE	5.23e-05	37	595	9	0.015	0.243	GO:0030117	CC	162	membrane coat	1	ENSG00000042753,ENSG00000100083,ENSG00000104490,ENSG00000122705,ENSG00000125447,ENSG00000129083,ENSG00000132842,ENSG00000138674,ENSG00000141367
V1	TRUE	0.0263	255	595	19	0.032	0.075	GO:0015629	CC	152	actin cytoskeleton	1	ENSG00000015285,ENSG00000064666,ENSG00000071127,ENSG00000077549,ENSG00000079739,ENSG00000092841,ENSG00000099331,ENSG00000104142,ENSG00000110880,ENSG00000115648,ENSG00000115935,ENSG00000117394,ENSG00000122545,ENSG00000122966,ENSG00000125868,ENSG00000134571,ENSG00000140416,ENSG00000144566,ENSG00000147044
V1	TRUE	2.39e-30	2731	595	215	0.361	0.079	GO:0032991	CC	70	macromolecular complex	1	ENSG00000004779,ENSG00000006715,ENSG00000009335,ENSG00000033050,ENSG00000033627,ENSG00000036257,ENSG00000042753,ENSG00000043093,ENSG00000044446,ENSG00000055917,ENSG00000061794,ENSG00000063177,ENSG00000065427,ENSG00000065883,ENSG00000066117,ENSG00000066136,ENSG00000066777,ENSG00000068793,ENSG00000069849,ENSG00000070756,ENSG00000071127,ENSG00000071243,ENSG00000073009,ENSG00000074800,ENSG00000075711…
V1	TRUE	0.036	3	595	2	0.003	0.667	GO:0032777	CC	28	Piccolo NuA4 histone acetyltransferase complex	1	ENSG00000071243,ENSG00000172977
V1	TRUE	0.000406	58	595	10	0.017	0.172	GO:0005747	CC	4	mitochondrial respiratory chain complex I	1	ENSG00000004779,ENSG00000119421,ENSG00000130414,ENSG00000131495,ENSG00000136521,ENSG00000139180,ENSG00000147123,ENSG00000147684,ENSG00000168653,ENSG00000184983
V1	TRUE	0.00275	2546	595	125	0.21	0.049	GO:0003824	MF	32	catalytic activity	1	ENSG00000004779,ENSG00000006530,ENSG00000009335,ENSG00000011052,ENSG00000013503,ENSG00000014641,ENSG00000017260,ENSG00000031698,ENSG00000033050,ENSG00000033800,ENSG00000037897,ENSG00000044446,ENSG00000049860,ENSG00000058600,ENSG00000065427,ENSG00000065883,ENSG00000066926,ENSG00000067560,ENSG00000069849,ENSG00000071462,ENSG00000072135,ENSG00000074800,ENSG00000075711,ENSG00000076043,ENSG00000076242…
V1	TRUE	0.00531	258	595	21	0.035	0.081	GO:0003713	MF	44	transcription coactivator activity	1	ENSG00000033800,ENSG00000066117,ENSG00000066136,ENSG00000078043,ENSG00000080503,ENSG00000082014,ENSG00000095794,ENSG00000100207,ENSG00000103671,ENSG00000108773,ENSG00000110711,ENSG00000116237,ENSG00000118263,ENSG00000121022,ENSG00000125651,ENSG00000131470,ENSG00000152944,ENSG00000155868,ENSG00000162227,ENSG00000166337,ENSG00000168036
V1	TRUE	0.0011	53	595	9	0.015	0.17	GO:0008137	MF	84	NADH dehydrogenase (ubiquinone) activity	1	ENSG00000004779,ENSG00000119421,ENSG00000130414,ENSG00000131495,ENSG00000136521,ENSG00000139180,ENSG00000147684,ENSG00000168653,ENSG00000184983
V1	TRUE	0.0412	19	595	4	0.007	0.211	GO:0017022	MF	137	myosin binding	1	ENSG00000066777,ENSG00000067560,ENSG00000115648,ENSG00000121966
V1	TRUE	3.51e-06	6	595	5	0.008	0.833	GO:0044769	MF	17	ATPase activity, coupled to transmembrane movement of ions, rotational mechanism	1	ENSG00000099624,ENSG00000110955,ENSG00000114573,ENSG00000116459,ENSG00000147416
V1	TRUE	0.05	20	595	4	0.007	0.2	GO:0016876	MF	154	ligase activity, forming aminoacyl-tRNA and related compounds	1	ENSG00000031698,ENSG00000065427,ENSG00000090861,ENSG00000106105
V1	TRUE	0.0423	87	595	9	0.015	0.103	GO:0004518	MF	176	nuclease activity	1	ENSG00000011052,ENSG00000076043,ENSG00000105171,ENSG00000132541,ENSG00000137074,ENSG00000140694,ENSG00000148688,ENSG00000149273,ENSG00000155508
V1	TRUE	2.71e-08	110	595	20	0.034	0.182	GO:0003735	MF	43	structural constituent of ribosome	1	ENSG00000063177,ENSG00000083845,ENSG00000089009,ENSG00000114391,ENSG00000116251,ENSG00000120333,ENSG00000131469,ENSG00000136942,ENSG00000137154,ENSG00000137547,ENSG00000138326,ENSG00000142534,ENSG00000142676,ENSG00000145592,ENSG00000149273,ENSG00000149806,ENSG00000156482,ENSG00000161016,ENSG00000166441,ENSG00000166902
V1	TRUE	0.0123	2	595	2	0.003	1	GO:0016728	MF	5	oxidoreductase activity, acting on CH or CH2 groups, disulfide as acceptor	1	ENSG00000167325,ENSG00000171848
V1	TRUE	0.0309	68	595	8	0.013	0.118	GO:0035258	MF	26	steroid hormone receptor binding	1	ENSG00000033800,ENSG00000078043,ENSG00000125107,ENSG00000166337,ENSG00000168036,ENSG00000172977,ENSG00000173757,ENSG00000179218
V1	TRUE	0.00427	5	595	3	0.005	0.6	GO:0005167	MF	119	neurotrophin TRK receptor binding	1	ENSG00000145675,ENSG00000160691,ENSG00000177885
V1	TRUE	0.0123	2	595	2	0.003	1	GO:0004727	MF	74	prenylated protein tyrosine phosphatase activity	1	ENSG00000184007,ENSG00000184489
V1	TRUE	0.036	3	595	2	0.003	0.667	GO:0030060	MF	50	L-malate dehydrogenase activity	1	ENSG00000014641,ENSG00000146701
V1	TRUE	0.036	3	595	2	0.003	0.667	GO:0005049	MF	68	nuclear export signal receptor activity	1	ENSG00000124207,ENSG00000130227
V1	TRUE	0.0083	6	595	3	0.005	0.5	GO:0004535	MF	116	poly(A)-specific ribonuclease activity	1	ENSG00000140694,ENSG00000155508,ENSG00000198791
V1	TRUE	0.05	20	595	4	0.007	0.2	GO:0070628	MF	25	proteasome binding	1	ENSG00000101557,ENSG00000115233,ENSG00000130706,ENSG00000204463
V1	TRUE	7.81e-13	426	595	51	0.086	0.12	GO:0003723	MF	40	RNA binding	1	ENSG00000031698,ENSG00000037897,ENSG00000055917,ENSG00000063177,ENSG00000065427,ENSG00000066926,ENSG00000070756,ENSG00000082898,ENSG00000083845,ENSG00000084623,ENSG00000088205,ENSG00000089009,ENSG00000089094,ENSG00000089737,ENSG00000090060,ENSG00000090861,ENSG00000096401,ENSG00000100138,ENSG00000100461,ENSG00000100664,ENSG00000101146,ENSG00000101654,ENSG00000101811,ENSG00000103495,ENSG00000104408…
V1	TRUE	0.000295	194	595	20	0.034	0.103	GO:0016887	MF	51	ATPase activity	1	ENSG00000017260,ENSG00000033050,ENSG00000069849,ENSG00000076242,ENSG00000079246,ENSG00000080503,ENSG00000088205,ENSG00000089737,ENSG00000092841,ENSG00000099331,ENSG00000099624,ENSG00000100151,ENSG00000100554,ENSG00000109971,ENSG00000110955,ENSG00000114573,ENSG00000116459,ENSG00000119684,ENSG00000119912,ENSG00000128908
V1	TRUE	0.0294	28	595	5	0.008	0.179	GO:0016504	MF	111	peptidase activator activity	1	ENSG00000115233,ENSG00000130706,ENSG00000137752,ENSG00000177954,ENSG00000204628
V1	TRUE	0.05	7154	595	484	0.813	0.068	BIOGRID:00000	bi	6	BioGRID interaction data	1	ENSG00000004399,ENSG00000004779,ENSG00000004866,ENSG00000006530,ENSG00000006715,ENSG00000008282,ENSG00000008294,ENSG00000009335,ENSG00000010818,ENSG00000011052,ENSG00000013503,ENSG00000014641,ENSG00000015285,ENSG00000017260,ENSG00000022267,ENSG00000022840,ENSG00000025800,ENSG00000028528,ENSG00000031698,ENSG00000033050,ENSG00000033627,ENSG00000033800,ENSG00000036257,ENSG00000037897,ENSG00000042753…
V1	TRUE	0.00054	50	595	16	0.027	0.32	CORUM:308	co	161	60S ribosomal subunit, cytoplasmic	1	ENSG00000063177,ENSG00000089009,ENSG00000114391,ENSG00000116251,ENSG00000131469,ENSG00000136942,ENSG00000142676,ENSG00000145592,ENSG00000156482,ENSG00000161016,ENSG00000166441,ENSG00000172809,ENSG00000174748,ENSG00000177600,ENSG00000188846,ENSG00000197756
V1	TRUE	1.29e-06	89	595	27	0.045	0.303	CORUM:306	co	63	Ribosome, cytoplasmic	1	ENSG00000063177,ENSG00000083845,ENSG00000089009,ENSG00000114391,ENSG00000116251,ENSG00000131469,ENSG00000136942,ENSG00000137154,ENSG00000138326,ENSG00000142534,ENSG00000142676,ENSG00000145592,ENSG00000149273,ENSG00000149806,ENSG00000156482,ENSG00000161016,ENSG00000166441,ENSG00000171858,ENSG00000172809,ENSG00000174748,ENSG00000177600,ENSG00000177954,ENSG00000184779,ENSG00000186468,ENSG00000188846…
V1	TRUE	2.25e-05	113	595	29	0.049	0.257	CORUM:3055	co	94	Nop56p-associated pre-rRNA complex	1	ENSG00000063177,ENSG00000089009,ENSG00000100138,ENSG00000105202,ENSG00000114391,ENSG00000116251,ENSG00000131469,ENSG00000136942,ENSG00000137154,ENSG00000138326,ENSG00000140319,ENSG00000142534,ENSG00000142676,ENSG00000143621,ENSG00000156482,ENSG00000161016,ENSG00000165732,ENSG00000166197,ENSG00000166441,ENSG00000167552,ENSG00000167658,ENSG00000174748,ENSG00000177600,ENSG00000184779,ENSG00000186468…
V1	TRUE	0.0471	13	595	6	0.01	0.462	CORUM:5266	co	169	TNF-alpha/NF-kappa B signaling complex 6	1	ENSG00000073009,ENSG00000089009,ENSG00000105202,ENSG00000142534,ENSG00000156482,ENSG00000161016
V1	TRUE	0.05	100	581	13	0.022	0.13	HP:0003128	hp	9	Lactic acidosis	1	ENSG00000006530,ENSG00000060762,ENSG00000091140,ENSG00000091483,ENSG00000102125,ENSG00000105755,ENSG00000130414,ENSG00000131495,ENSG00000131828,ENSG00000138029,ENSG00000138095,ENSG00000139180,ENSG00000175606
V1	TRUE	0.0268	63	595	9	0.015	0.143	KEGG:05110	ke	125	Vibrio cholerae infection	1	ENSG00000033627,ENSG00000100554,ENSG00000114573,ENSG00000136888,ENSG00000143761,ENSG00000147416,ENSG00000155097,ENSG00000184009,ENSG00000185883
V1	TRUE	0.0462	34	595	6	0.01	0.176	KEGG:00020	ke	20	Citrate cycle (TCA cycle)	1	ENSG00000014641,ENSG00000091140,ENSG00000091483,ENSG00000101365,ENSG00000131828,ENSG00000146701
V1	TRUE	0.0452	68	595	9	0.015	0.132	KEGG:04623	ke	89	Cytosolic DNA-sensing pathway	1	ENSG00000013503,ENSG00000058600,ENSG00000073009,ENSG00000100906,ENSG00000137752,ENSG00000161980,ENSG00000171453,ENSG00000177700,ENSG00000186141
V1	TRUE	0.0328	77	595	10	0.017	0.13	KEGG:05120	ke	78	Epithelial cell signaling in Helicobacter pylori infection	1	ENSG00000033627,ENSG00000073009,ENSG00000100554,ENSG00000100906,ENSG00000114573,ENSG00000136238,ENSG00000136888,ENSG00000147416,ENSG00000155097,ENSG00000185883
V1	TRUE	0.00465	60	595	10	0.017	0.167	KEGG:03050	ke	159	Proteasome	1	ENSG00000106588,ENSG00000108671,ENSG00000115233,ENSG00000129084,ENSG00000136930,ENSG00000161057,ENSG00000163636,ENSG00000175166,ENSG00000185627,ENSG00000197170
V1	TRUE	0.0089	34	595	7	0.012	0.206	KEGG:04966	ke	7	Collecting duct acid secretion	1	ENSG00000033627,ENSG00000100554,ENSG00000114573,ENSG00000136888,ENSG00000147416,ENSG00000155097,ENSG00000185883
V1	TRUE	0.000712	186	595	22	0.037	0.118	KEGG:03013	ke	61	RNA transport	1	ENSG00000068793,ENSG00000070756,ENSG00000082898,ENSG00000084623,ENSG00000092208,ENSG00000100664,ENSG00000101146,ENSG00000103275,ENSG00000104408,ENSG00000105171,ENSG00000106263,ENSG00000107581,ENSG00000111581,ENSG00000114784,ENSG00000119718,ENSG00000131795,ENSG00000134001,ENSG00000148688,ENSG00000162231,ENSG00000163904,ENSG00000167272,ENSG00000173674
V1	TRUE	3.72e-05	203	595	26	0.044	0.128	KEGG:05016	ke	103	Huntington's disease	1	ENSG00000004779,ENSG00000042753,ENSG00000078668,ENSG00000099624,ENSG00000110955,ENSG00000116459,ENSG00000119421,ENSG00000122705,ENSG00000130414,ENSG00000131495,ENSG00000135940,ENSG00000136521,ENSG00000139180,ENSG00000141367,ENSG00000142168,ENSG00000147123,ENSG00000147684,ENSG00000152234,ENSG00000161203,ENSG00000165629,ENSG00000168002,ENSG00000168653,ENSG00000175416,ENSG00000177700,ENSG00000183020…
V1	TRUE	0.0299	64	595	9	0.015	0.141	KEGG:05131	ke	167	Shigellosis	1	ENSG00000015285,ENSG00000057663,ENSG00000073009,ENSG00000100906,ENSG00000136238,ENSG00000150093,ENSG00000162704,ENSG00000163466,ENSG00000184009
V1	TRUE	0.05	179	595	17	0.029	0.095	KEGG:03040	ke	174	Spliceosome	1	ENSG00000096401,ENSG00000100138,ENSG00000104852,ENSG00000105618,ENSG00000109971,ENSG00000124562,ENSG00000125743,ENSG00000125835,ENSG00000125870,ENSG00000131795,ENSG00000139343,ENSG00000141759,ENSG00000165119,ENSG00000169564,ENSG00000174231,ENSG00000183431,ENSG00000196504
V1	TRUE	3.14e-06	156	595	24	0.04	0.154	KEGG:00190	ke	77	Oxidative phosphorylation	1	ENSG00000004779,ENSG00000033627,ENSG00000099624,ENSG00000100554,ENSG00000110955,ENSG00000114573,ENSG00000116459,ENSG00000119421,ENSG00000130414,ENSG00000131495,ENSG00000135940,ENSG00000136521,ENSG00000136888,ENSG00000139180,ENSG00000147123,ENSG00000147416,ENSG00000147684,ENSG00000152234,ENSG00000155097,ENSG00000165629,ENSG00000167283,ENSG00000168653,ENSG00000184983,ENSG00000185883
V1	TRUE	1.31e-05	73	595	15	0.025	0.205	KEGG:04721	ke	133	Synaptic vesicle cycle	1	ENSG00000033627,ENSG00000042753,ENSG00000100554,ENSG00000111450,ENSG00000114573,ENSG00000122705,ENSG00000136888,ENSG00000141367,ENSG00000147416,ENSG00000155097,ENSG00000161203,ENSG00000166900,ENSG00000175416,ENSG00000183020,ENSG00000185883
V1	TRUE	0.0057	41	595	8	0.013	0.195	KEGG:03020	ke	136	RNA polymerase	1	ENSG00000013503,ENSG00000058600,ENSG00000125630,ENSG00000161980,ENSG00000168002,ENSG00000171453,ENSG00000177700,ENSG00000186141
V1	TRUE	0.0314	102	595	12	0.02	0.118	KEGG:01200	ke	30	Carbon metabolism	1	ENSG00000014641,ENSG00000074800,ENSG00000091140,ENSG00000091483,ENSG00000101365,ENSG00000102144,ENSG00000111640,ENSG00000131828,ENSG00000139684,ENSG00000146701,ENSG00000163931,ENSG00000177156
V1	TRUE	0.0176	108	595	13	0.022	0.12	KEGG:03015	ke	128	mRNA surveillance pathway	1	ENSG00000070756,ENSG00000090060,ENSG00000101654,ENSG00000101811,ENSG00000105568,ENSG00000111880,ENSG00000112339,ENSG00000131795,ENSG00000162231,ENSG00000165934,ENSG00000172409,ENSG00000176102,ENSG00000186298
V1	TRUE	5.18e-05	81	595	15	0.025	0.185	KEGG:05100	ke	120	Bacterial invasion of epithelial cells	1	ENSG00000015285,ENSG00000067560,ENSG00000089159,ENSG00000122705,ENSG00000136238,ENSG00000141367,ENSG00000145675,ENSG00000150093,ENSG00000160691,ENSG00000162704,ENSG00000163466,ENSG00000168036,ENSG00000175416,ENSG00000184009,ENSG00000184640
V1	TRUE	0.00342	115	595	15	0.025	0.13	KEGG:00240	ke	83	Pyrimidine metabolism	1	ENSG00000011052,ENSG00000013503,ENSG00000058600,ENSG00000125630,ENSG00000148229,ENSG00000161980,ENSG00000167325,ENSG00000168002,ENSG00000171453,ENSG00000171793,ENSG00000171848,ENSG00000176890,ENSG00000177700,ENSG00000186141,ENSG00000198805
V1	TRUE	0.0283	52	595	8	0.013	0.154	KEGG:00970	ke	53	Aminoacyl-tRNA biosynthesis	1	ENSG00000031698,ENSG00000065427,ENSG00000090861,ENSG00000106105,ENSG00000110619,ENSG00000133706,ENSG00000134440,ENSG00000179115
V1	TRUE	5.97e-11	155	595	31	0.052	0.2	KEGG:03010	ke	143	Ribosome	1	ENSG00000063177,ENSG00000083845,ENSG00000089009,ENSG00000114391,ENSG00000116251,ENSG00000120333,ENSG00000131469,ENSG00000136942,ENSG00000137154,ENSG00000137547,ENSG00000138326,ENSG00000142534,ENSG00000142676,ENSG00000145592,ENSG00000149273,ENSG00000149806,ENSG00000156482,ENSG00000161016,ENSG00000166441,ENSG00000166902,ENSG00000171858,ENSG00000172809,ENSG00000174748,ENSG00000177600,ENSG00000177954…
V1	TRUE	0.0104	196	595	20	0.034	0.102	KEGG:05010	ke	158	Alzheimer's disease	1	ENSG00000004779,ENSG00000099624,ENSG00000110955,ENSG00000111640,ENSG00000116459,ENSG00000119421,ENSG00000119912,ENSG00000130414,ENSG00000131495,ENSG00000135940,ENSG00000136521,ENSG00000139180,ENSG00000147123,ENSG00000147684,ENSG00000152234,ENSG00000165629,ENSG00000168653,ENSG00000184983,ENSG00000196296,ENSG00000198668
V1	TRUE	0.00205	147	595	18	0.03	0.122	KEGG:05012	ke	3	Parkinson's disease	1	ENSG00000004779,ENSG00000078668,ENSG00000099624,ENSG00000110955,ENSG00000116459,ENSG00000119421,ENSG00000130414,ENSG00000130985,ENSG00000131495,ENSG00000135940,ENSG00000136521,ENSG00000139180,ENSG00000147123,ENSG00000147684,ENSG00000152234,ENSG00000165629,ENSG00000168653,ENSG00000184983
V1	TRUE	0.0344	144	595	15	0.025	0.104	KEGG:04120	ke	34	Ubiquitin mediated proteolysis	1	ENSG00000009335,ENSG00000033800,ENSG00000036257,ENSG00000078043,ENSG00000078967,ENSG00000089053,ENSG00000100387,ENSG00000103275,ENSG00000110344,ENSG00000117399,ENSG00000130939,ENSG00000130985,ENSG00000154582,ENSG00000162298,ENSG00000196510
V1	TRUE	0.00472	94	595	13	0.022	0.138	KEGG:03008	ke	164	Ribosome biogenesis in eukaryotes	1	ENSG00000076043,ENSG00000082898,ENSG00000100138,ENSG00000105171,ENSG00000105202,ENSG00000108651,ENSG00000135372,ENSG00000145912,ENSG00000148688,ENSG00000162231,ENSG00000167272,ENSG00000177971,ENSG00000182117
V1	TRUE	0.0367	1297	595	82	0.138	0.063	KEGG:01100	ke	132	Metabolic pathways	1	ENSG00000004779,ENSG00000006530,ENSG00000011052,ENSG00000013503,ENSG00000014641,ENSG00000033627,ENSG00000049860,ENSG00000066926,ENSG00000074800,ENSG00000079459,ENSG00000079739,ENSG00000091140,ENSG00000091483,ENSG00000093010,ENSG00000099624,ENSG00000100554,ENSG00000100605,ENSG00000101365,ENSG00000101444,ENSG00000102144,ENSG00000110921,ENSG00000110955,ENSG00000111640,ENSG00000114573,ENSG00000115758…
V1	TRUE	0.0094	684	595	39	0.066	0.057	MI:hsa-miR-922	mi	31	MI:hsa-miR-922	1	ENSG00000033050,ENSG00000051108,ENSG00000060762,ENSG00000071243,ENSG00000079393,ENSG00000090861,ENSG00000100225,ENSG00000100591,ENSG00000101444,ENSG00000104852,ENSG00000105404,ENSG00000114302,ENSG00000115850,ENSG00000116649,ENSG00000117408,ENSG00000117748,ENSG00000124356,ENSG00000129562,ENSG00000131495,ENSG00000131558,ENSG00000135392,ENSG00000138029,ENSG00000140400,ENSG00000141002,ENSG00000141522…
V1	TRUE	0.00123	738	595	44	0.074	0.06	MI:hsa-miR-424	mi	35	MI:hsa-miR-424	1	ENSG00000009335,ENSG00000033050,ENSG00000033800,ENSG00000057608,ENSG00000060762,ENSG00000065427,ENSG00000068793,ENSG00000079739,ENSG00000082438,ENSG00000090861,ENSG00000100387,ENSG00000100568,ENSG00000103275,ENSG00000105171,ENSG00000105404,ENSG00000105568,ENSG00000107581,ENSG00000112339,ENSG00000117091,ENSG00000117133,ENSG00000119718,ENSG00000124207,ENSG00000124562,ENSG00000130066,ENSG00000131828…
V1	TRUE	0.05	795	595	41	0.069	0.052	MI:mmu-miR-291a-5p	mi	11	MI:mmu-miR-291a-5p	1	ENSG00000028528,ENSG00000058600,ENSG00000063438,ENSG00000078967,ENSG00000086102,ENSG00000095794,ENSG00000100591,ENSG00000101084,ENSG00000104142,ENSG00000105404,ENSG00000108433,ENSG00000109111,ENSG00000117133,ENSG00000119950,ENSG00000125447,ENSG00000125944,ENSG00000126838,ENSG00000129562,ENSG00000130066,ENSG00000130227,ENSG00000133706,ENSG00000136888,ENSG00000138032,ENSG00000143093,ENSG00000145675…
V1	TRUE	0.00674	721	595	41	0.069	0.057	MI:mmu-miR-322	mi	93	MI:mmu-miR-322	1	ENSG00000033050,ENSG00000033800,ENSG00000057608,ENSG00000060762,ENSG00000068793,ENSG00000079393,ENSG00000079739,ENSG00000082438,ENSG00000090861,ENSG00000100568,ENSG00000103275,ENSG00000105171,ENSG00000105404,ENSG00000105568,ENSG00000107581,ENSG00000112339,ENSG00000117091,ENSG00000117133,ENSG00000119718,ENSG00000124207,ENSG00000124562,ENSG00000130066,ENSG00000131828,ENSG00000133706,ENSG00000137074…
V1	TRUE	0.00761	701	595	40	0.067	0.057	MI:hsa-miR-452	mi	106	MI:hsa-miR-452	1	ENSG00000051108,ENSG00000070756,ENSG00000076242,ENSG00000091140,ENSG00000092208,ENSG00000099326,ENSG00000100207,ENSG00000100225,ENSG00000101084,ENSG00000107949,ENSG00000108651,ENSG00000110955,ENSG00000116459,ENSG00000118263,ENSG00000119684,ENSG00000124356,ENSG00000127527,ENSG00000130414,ENSG00000130684,ENSG00000132196,ENSG00000136271,ENSG00000137312,ENSG00000138029,ENSG00000138297,ENSG00000138674…
V1	TRUE	0.00888	779	595	43	0.072	0.055	MI:hsa-miR-199a-3p	mi	76	MI:hsa-miR-199a-3p	1	ENSG00000008282,ENSG00000058600,ENSG00000087206,ENSG00000088205,ENSG00000089159,ENSG00000099326,ENSG00000102606,ENSG00000108953,ENSG00000110619,ENSG00000115935,ENSG00000116459,ENSG00000117091,ENSG00000117408,ENSG00000123349,ENSG00000129559,ENSG00000131469,ENSG00000132196,ENSG00000132541,ENSG00000137074,ENSG00000141759,ENSG00000143621,ENSG00000146701,ENSG00000153037,ENSG00000154473,ENSG00000155868…
V1	TRUE	0.0253	793	595	42	0.071	0.053	MI:hsa-miR-15a	mi	131	MI:hsa-miR-15a	1	ENSG00000014641,ENSG00000033050,ENSG00000033800,ENSG00000057608,ENSG00000060762,ENSG00000065427,ENSG00000068793,ENSG00000079277,ENSG00000090861,ENSG00000103275,ENSG00000105404,ENSG00000105568,ENSG00000115935,ENSG00000116649,ENSG00000116754,ENSG00000117091,ENSG00000119718,ENSG00000124207,ENSG00000125870,ENSG00000130066,ENSG00000131828,ENSG00000137074,ENSG00000140319,ENSG00000143621,ENSG00000145741…
V1	TRUE	0.00264	691	595	41	0.069	0.059	MI:hsa-miR-195	mi	170	MI:hsa-miR-195	1	ENSG00000014641,ENSG00000022840,ENSG00000033050,ENSG00000033800,ENSG00000057608,ENSG00000060762,ENSG00000065427,ENSG00000079459,ENSG00000090989,ENSG00000091140,ENSG00000100225,ENSG00000100387,ENSG00000103275,ENSG00000105404,ENSG00000105568,ENSG00000114745,ENSG00000114784,ENSG00000115648,ENSG00000116754,ENSG00000117091,ENSG00000119718,ENSG00000124562,ENSG00000125835,ENSG00000125870,ENSG00000130066…
V1	TRUE	0.0137	770	595	42	0.071	0.055	MI:hsa-miR-19a	mi	21	MI:hsa-miR-19a	1	ENSG00000004866,ENSG00000010818,ENSG00000066777,ENSG00000071243,ENSG00000080503,ENSG00000083457,ENSG00000089737,ENSG00000100591,ENSG00000100906,ENSG00000101654,ENSG00000105323,ENSG00000106588,ENSG00000109756,ENSG00000111581,ENSG00000112339,ENSG00000117133,ENSG00000118263,ENSG00000119421,ENSG00000119684,ENSG00000123992,ENSG00000124207,ENSG00000128789,ENSG00000129562,ENSG00000131558,ENSG00000131828…
V1	TRUE	0.0326	930	595	47	0.079	0.051	MI:hsa-miR-548b-3p	mi	80	MI:hsa-miR-548b-3p	1	ENSG00000051108,ENSG00000055917,ENSG00000069849,ENSG00000080503,ENSG00000087206,ENSG00000092208,ENSG00000095794,ENSG00000100906,ENSG00000101146,ENSG00000106588,ENSG00000107949,ENSG00000108433,ENSG00000109756,ENSG00000112339,ENSG00000116251,ENSG00000117091,ENSG00000117289,ENSG00000118263,ENSG00000119684,ENSG00000122952,ENSG00000124356,ENSG00000130066,ENSG00000131469,ENSG00000133112,ENSG00000133316…
V1	TRUE	0.0108	737	595	41	0.069	0.056	MI:hsa-miR-525-5p	mi	64	MI:hsa-miR-525-5p	1	ENSG00000037897,ENSG00000044446,ENSG00000066777,ENSG00000069329,ENSG00000089737,ENSG00000090861,ENSG00000099624,ENSG00000100151,ENSG00000100225,ENSG00000101084,ENSG00000104142,ENSG00000107262,ENSG00000108671,ENSG00000110921,ENSG00000111880,ENSG00000112759,ENSG00000116649,ENSG00000124562,ENSG00000129473,ENSG00000130414,ENSG00000131470,ENSG00000136271,ENSG00000138297,ENSG00000144580,ENSG00000149923…
V1	TRUE	0.0272	746	595	40	0.067	0.054	MI:mmu-miR-883a-3p	mi	171	MI:mmu-miR-883a-3p	1	ENSG00000008282,ENSG00000058600,ENSG00000065883,ENSG00000087206,ENSG00000095794,ENSG00000102178,ENSG00000104142,ENSG00000105323,ENSG00000106069,ENSG00000110921,ENSG00000112339,ENSG00000114302,ENSG00000116001,ENSG00000117408,ENSG00000118705,ENSG00000119421,ENSG00000122176,ENSG00000123349,ENSG00000124562,ENSG00000129083,ENSG00000129559,ENSG00000130066,ENSG00000130706,ENSG00000131828,ENSG00000133112…
V1	TRUE	0.03	6	595	3	0.005	0.5	REAC:177491	re	90	Formation of clathrin-coated vesicle	1	ENSG00000122705,ENSG00000141367,ENSG00000183020
V1	TRUE	4.48e-12	130	595	34	0.057	0.262	REAC:157279	re	118	3' -UTR-mediated translational regulation	1	ENSG00000063177,ENSG00000070756,ENSG00000083845,ENSG00000084623,ENSG00000089009,ENSG00000104408,ENSG00000106263,ENSG00000107581,ENSG00000114391,ENSG00000116251,ENSG00000131469,ENSG00000134001,ENSG00000136942,ENSG00000137154,ENSG00000138326,ENSG00000142534,ENSG00000142676,ENSG00000145592,ENSG00000149273,ENSG00000149806,ENSG00000156482,ENSG00000161016,ENSG00000166441,ENSG00000171858,ENSG00000172809…
V1	TRUE	0.0402	19	595	5	0.008	0.263	REAC:113407	re	18	DSIF complex binds to RNA Pol II (hypophosphorylated)	1	ENSG00000125651,ENSG00000168002,ENSG00000177700,ENSG00000196235,ENSG00000213246
V1	TRUE	0.0112	28	595	7	0.012	0.25	REAC:113429	re	16	Elongating transcript encounters a lesion in the template	1	ENSG00000092201,ENSG00000125651,ENSG00000154582,ENSG00000168002,ENSG00000177700,ENSG00000196235,ENSG00000213246
V1	TRUE	6.25e-05	42	595	12	0.02	0.286	REAC:199991	re	27	Membrane Trafficking	1	ENSG00000100568,ENSG00000101199,ENSG00000109971,ENSG00000122705,ENSG00000129083,ENSG00000138674,ENSG00000141367,ENSG00000143761,ENSG00000170310,ENSG00000181789,ENSG00000182287,ENSG00000184432
V1	TRUE	0.0112	28	595	7	0.012	0.25	REAC:167459	re	163	Abortive termination of HIV-1 elongation after arrest	1	ENSG00000092201,ENSG00000125651,ENSG00000154582,ENSG00000168002,ENSG00000177700,ENSG00000196235,ENSG00000213246
V1	TRUE	0.00076	172	595	25	0.042	0.145	REAC:265764	re	109	Glucose Regulation of Insulin Secretion	1	ENSG00000004779,ENSG00000074800,ENSG00000091140,ENSG00000091483,ENSG00000099624,ENSG00000101365,ENSG00000102144,ENSG00000110955,ENSG00000111640,ENSG00000116459,ENSG00000119421,ENSG00000130414,ENSG00000131495,ENSG00000131828,ENSG00000135940,ENSG00000136521,ENSG00000139180,ENSG00000146701,ENSG00000147123,ENSG00000147684,ENSG00000152234,ENSG00000165629,ENSG00000167283,ENSG00000168653,ENSG00000184983
V1	TRUE	0.0112	28	595	7	0.012	0.25	REAC:167290	re	151	Pausing and recovery of HIV-1 elongation	1	ENSG00000092201,ENSG00000125651,ENSG00000154582,ENSG00000168002,ENSG00000177700,ENSG00000196235,ENSG00000213246
V1	TRUE	0.0329	60	595	10	0.017	0.167	REAC:68948	re	148	Ubiquitinated Orc1 is degraded by the proteasome	1	ENSG00000106588,ENSG00000108671,ENSG00000115233,ENSG00000129084,ENSG00000136930,ENSG00000161057,ENSG00000163636,ENSG00000175166,ENSG00000185627,ENSG00000197170
V1	TRUE	1.57e-20	430	595	82	0.138	0.191	REAC:74160	re	65	Gene Expression	1	ENSG00000031698,ENSG00000063177,ENSG00000065427,ENSG00000070756,ENSG00000083845,ENSG00000084623,ENSG00000086102,ENSG00000089009,ENSG00000090060,ENSG00000090861,ENSG00000092201,ENSG00000100138,ENSG00000100664,ENSG00000101654,ENSG00000101811,ENSG00000104408,ENSG00000104852,ENSG00000105323,ENSG00000106105,ENSG00000106263,ENSG00000107581,ENSG00000110619,ENSG00000111880,ENSG00000114391,ENSG00000116251…
V1	TRUE	0.00387	80	595	14	0.024	0.175	REAC:176409	re	15	APC/C:Cdc20 mediated degradation of mitotic proteins	1	ENSG00000089053,ENSG00000106588,ENSG00000108671,ENSG00000115233,ENSG00000117399,ENSG00000129084,ENSG00000136930,ENSG00000154473,ENSG00000161057,ENSG00000163636,ENSG00000175166,ENSG00000185627,ENSG00000196510,ENSG00000197170
V1	TRUE	0.0265	2	595	2	0.003	1	REAC:75917	re	81	Association of Ku heterodimer with ends of DNA double-strand break	1	ENSG00000079246,ENSG00000196419
V1	TRUE	0.0175	10	595	4	0.007	0.4	REAC:73648	re	101	Pyrimidine biosynthesis (interconversion)	1	ENSG00000011052,ENSG00000167325,ENSG00000171848,ENSG00000176890
V1	TRUE	0.0265	2	595	2	0.003	1	REAC:112434	re	73	Formation of DSIF complex	1	ENSG00000196235,ENSG00000213246
V1	TRUE	0.0371	61	595	10	0.017	0.164	REAC:68825	re	86	Ubiquitinated geminin is degraded by the proteasome	1	ENSG00000106588,ENSG00000108671,ENSG00000115233,ENSG00000129084,ENSG00000136930,ENSG00000161057,ENSG00000163636,ENSG00000175166,ENSG00000185627,ENSG00000197170
V1	TRUE	0.0371	61	595	10	0.017	0.164	REAC:212919	re	129	Regulation of activated PAK-2p34 by proteasome mediated degradation	1	ENSG00000106588,ENSG00000108671,ENSG00000115233,ENSG00000129084,ENSG00000136930,ENSG00000161057,ENSG00000163636,ENSG00000175166,ENSG00000185627,ENSG00000197170
V1	TRUE	0.0112	28	595	7	0.012	0.25	REAC:167076	re	82	2-4 nt.backtracking of Pol II complex on the HIV-1 template leading to elongation pausing	1	ENSG00000092201,ENSG00000125651,ENSG00000154582,ENSG00000168002,ENSG00000177700,ENSG00000196235,ENSG00000213246
V1	TRUE	0.0112	28	595	7	0.012	0.25	REAC:112392	re	112	Resumption of elongation after recovery from pausing	1	ENSG00000092201,ENSG00000125651,ENSG00000154582,ENSG00000168002,ENSG00000177700,ENSG00000196235,ENSG00000213246
V1	TRUE	0.0112	28	595	7	0.012	0.25	REAC:167284	re	24	7-14 nt. Backtracking of Pol II complex on the HIV-1 template leading to elongation arrest	1	ENSG00000092201,ENSG00000125651,ENSG00000154582,ENSG00000168002,ENSG00000177700,ENSG00000196235,ENSG00000213246
V1	TRUE	0.0112	28	595	7	0.012	0.25	REAC:113412	re	124	Pol II elongation complex moves on the template as transcript elongates	1	ENSG00000092201,ENSG00000125651,ENSG00000154582,ENSG00000168002,ENSG00000177700,ENSG00000196235,ENSG00000213246
V1	TRUE	5.49e-09	117	595	28	0.047	0.239	REAC:72203	re	79	Processing of Capped Intron-Containing Pre-mRNA	1	ENSG00000086102,ENSG00000090060,ENSG00000100138,ENSG00000101811,ENSG00000104852,ENSG00000105323,ENSG00000116754,ENSG00000125651,ENSG00000125743,ENSG00000125835,ENSG00000125870,ENSG00000125944,ENSG00000131795,ENSG00000139343,ENSG00000141759,ENSG00000162231,ENSG00000165119,ENSG00000165819,ENSG00000165934,ENSG00000168002,ENSG00000169045,ENSG00000169564,ENSG00000172409,ENSG00000174231,ENSG00000176102…
V1	TRUE	0.0206	75	595	12	0.02	0.16	REAC:188191	re	96	APC/C:Cdh1-mediated degradation of Skp2	1	ENSG00000089053,ENSG00000106588,ENSG00000108671,ENSG00000115233,ENSG00000129084,ENSG00000136930,ENSG00000161057,ENSG00000163636,ENSG00000175166,ENSG00000185627,ENSG00000196510,ENSG00000197170
V1	TRUE	0.0131	62	595	11	0.018	0.177	REAC:353125	re	126	26S proteosome degrades ODC holoenzyme complex	1	ENSG00000106588,ENSG00000108671,ENSG00000115233,ENSG00000115758,ENSG00000129084,ENSG00000136930,ENSG00000161057,ENSG00000163636,ENSG00000175166,ENSG00000185627,ENSG00000197170
V1	TRUE	0.0112	28	595	7	0.012	0.25	REAC:167197	re	37	Separation of elongating HIV-1 transcript from template	1	ENSG00000092201,ENSG00000125651,ENSG00000154582,ENSG00000168002,ENSG00000177700,ENSG00000196235,ENSG00000213246
V1	TRUE	0.0112	28	595	7	0.012	0.25	REAC:112395	re	117	Abortive termination of elongation after arrest	1	ENSG00000092201,ENSG00000125651,ENSG00000154582,ENSG00000168002,ENSG00000177700,ENSG00000196235,ENSG00000213246
V1	TRUE	0.000265	34	595	10	0.017	0.294	REAC:74231	re	108	Purine biosynthesis	1	ENSG00000011052,ENSG00000099624,ENSG00000110955,ENSG00000116459,ENSG00000152234,ENSG00000163655,ENSG00000165629,ENSG00000167283,ENSG00000167325,ENSG00000171848
V1	TRUE	0.0112	28	595	7	0.012	0.25	REAC:112396	re	92	Separation of elongating transcript from template	1	ENSG00000092201,ENSG00000125651,ENSG00000154582,ENSG00000168002,ENSG00000177700,ENSG00000196235,ENSG00000213246
V1	TRUE	0.0371	61	595	10	0.017	0.164	REAC:75825	re	10	Proteasome mediated degradation of Cyclin D1	1	ENSG00000106588,ENSG00000108671,ENSG00000115233,ENSG00000129084,ENSG00000136930,ENSG00000161057,ENSG00000163636,ENSG00000175166,ENSG00000185627,ENSG00000197170
V1	TRUE	0.0112	28	595	7	0.012	0.25	REAC:167481	re	113	Abortive termination of HIV-1 elongation after arrest	1	ENSG00000092201,ENSG00000125651,ENSG00000154582,ENSG00000168002,ENSG00000177700,ENSG00000196235,ENSG00000213246
V1	TRUE	0.0265	2	595	2	0.003	1	REAC:75242	re	48	Phosphorylation of histone H2AX at Serine-139 by ATM at the site of DSB	1	ENSG00000149311,ENSG00000188486
V1	TRUE	0.018	124	595	17	0.029	0.137	REAC:69620	re	149	Cell Cycle Checkpoints	1	ENSG00000089053,ENSG00000106588,ENSG00000108671,ENSG00000115233,ENSG00000117399,ENSG00000117748,ENSG00000129084,ENSG00000136930,ENSG00000149311,ENSG00000152942,ENSG00000154473,ENSG00000161057,ENSG00000163636,ENSG00000175166,ENSG00000185627,ENSG00000196510,ENSG00000197170
V1	TRUE	5.75e-06	215	595	34	0.057	0.158	REAC:162906	re	39	HIV Infection	1	ENSG00000042753,ENSG00000079246,ENSG00000082898,ENSG00000092201,ENSG00000100387,ENSG00000101146,ENSG00000101654,ENSG00000106588,ENSG00000108671,ENSG00000111581,ENSG00000111880,ENSG00000115233,ENSG00000121966,ENSG00000125651,ENSG00000129084,ENSG00000136238,ENSG00000136930,ENSG00000143761,ENSG00000154582,ENSG00000161057,ENSG00000161203,ENSG00000163636,ENSG00000166337,ENSG00000166710,ENSG00000168002…
V1	TRUE	0.0371	61	595	10	0.017	0.164	REAC:69016	re	97	Ubiquitinated Cdc6 is degraded by the proteasome	1	ENSG00000106588,ENSG00000108671,ENSG00000115233,ENSG00000129084,ENSG00000136930,ENSG00000161057,ENSG00000163636,ENSG00000175166,ENSG00000185627,ENSG00000197170
V1	TRUE	0.00911	14	595	5	0.008	0.357	REAC:72231	re	12	Formation of the Cleavage and Polyadenylation Complex	1	ENSG00000090060,ENSG00000101811,ENSG00000165934,ENSG00000172409,ENSG00000176102
V1	TRUE	0.0112	28	595	7	0.012	0.25	REAC:167192	re	41	Pol II elongation complex moves on the HIV-1 template as transcript elongates	1	ENSG00000092201,ENSG00000125651,ENSG00000154582,ENSG00000168002,ENSG00000177700,ENSG00000196235,ENSG00000213246
V1	TRUE	0.00405	46	595	10	0.017	0.217	REAC:177929	re	45	Signaling by EGFR	1	ENSG00000089159,ENSG00000102606,ENSG00000122705,ENSG00000127527,ENSG00000133703,ENSG00000141367,ENSG00000145675,ENSG00000160691,ENSG00000177885,ENSG00000183020
V1	TRUE	0.03	6	595	3	0.005	0.5	REAC:109807	re	19	SOS mediated nucleotide exchange of RAS (SHC)	1	ENSG00000133703,ENSG00000160691,ENSG00000177885
V1	TRUE	0.0371	12	595	4	0.007	0.333	REAC:351202	re	166	Metabolism of polyamines	1	ENSG00000115758,ENSG00000116649,ENSG00000130066,ENSG00000168906
V1	TRUE	0.0303	109	595	15	0.025	0.138	REAC:71387	re	88	Metabolism of carbohydrates	1	ENSG00000014641,ENSG00000044446,ENSG00000074800,ENSG00000079739,ENSG00000091140,ENSG00000102144,ENSG00000111640,ENSG00000115850,ENSG00000117394,ENSG00000131828,ENSG00000146701,ENSG00000163931,ENSG00000169764,ENSG00000177156,ENSG00000198668
V1	TRUE	9.48e-13	138	595	36	0.061	0.261	REAC:72737	re	144	Cap-dependent Translation Initiation	1	ENSG00000063177,ENSG00000070756,ENSG00000083845,ENSG00000084623,ENSG00000089009,ENSG00000100664,ENSG00000104408,ENSG00000106263,ENSG00000107581,ENSG00000114391,ENSG00000116251,ENSG00000119718,ENSG00000131469,ENSG00000134001,ENSG00000136942,ENSG00000137154,ENSG00000138326,ENSG00000142534,ENSG00000142676,ENSG00000145592,ENSG00000149273,ENSG00000149806,ENSG00000156482,ENSG00000161016,ENSG00000166441…
V1	TRUE	0.0371	61	595	10	0.017	0.164	REAC:211715	re	141	Proteasome mediated degradation of PAK-2p34	1	ENSG00000106588,ENSG00000108671,ENSG00000115233,ENSG00000129084,ENSG00000136930,ENSG00000161057,ENSG00000163636,ENSG00000175166,ENSG00000185627,ENSG00000197170
V1	TRUE	0.0256	58	595	10	0.017	0.172	REAC:163217	re	100	NADH enters the respiratory chain at Complex I	1	ENSG00000004779,ENSG00000119421,ENSG00000130414,ENSG00000131495,ENSG00000136521,ENSG00000139180,ENSG00000147123,ENSG00000147684,ENSG00000168653,ENSG00000184983
V1	TRUE	8.45e-14	172	595	42	0.071	0.244	REAC:168255	re	156	Influenza Life Cycle	1	ENSG00000063177,ENSG00000082898,ENSG00000083845,ENSG00000086102,ENSG00000089009,ENSG00000104852,ENSG00000105323,ENSG00000114391,ENSG00000116251,ENSG00000125651,ENSG00000125743,ENSG00000125835,ENSG00000125944,ENSG00000131469,ENSG00000136942,ENSG00000137154,ENSG00000138326,ENSG00000139343,ENSG00000142534,ENSG00000142676,ENSG00000145592,ENSG00000149273,ENSG00000149806,ENSG00000156482,ENSG00000161016…
V1	TRUE	0.00149	27	595	8	0.013	0.296	REAC:379716	re	134	Cytosolic tRNA aminoacylation	1	ENSG00000031698,ENSG00000065427,ENSG00000090861,ENSG00000106105,ENSG00000110619,ENSG00000133706,ENSG00000134440,ENSG00000179115
V1	TRUE	0.0112	28	595	7	0.012	0.25	REAC:113414	re	75	7-14 nt. Backtracking of Pol II complex on the template leading to elongation arrest	1	ENSG00000092201,ENSG00000125651,ENSG00000154582,ENSG00000168002,ENSG00000177700,ENSG00000196235,ENSG00000213246
V1	TRUE	0.0277	68	595	11	0.018	0.162	REAC:195298	re	59	Degradation of ubiquitinated -beta catenin by the proteasome	1	ENSG00000106588,ENSG00000108671,ENSG00000115233,ENSG00000129084,ENSG00000136930,ENSG00000161057,ENSG00000163636,ENSG00000168036,ENSG00000175166,ENSG00000185627,ENSG00000197170
V1	TRUE	0.0112	28	595	7	0.012	0.25	REAC:167243	re	150	Tat-mediated HIV-1 elongation arrest and recovery	1	ENSG00000092201,ENSG00000125651,ENSG00000154582,ENSG00000168002,ENSG00000177700,ENSG00000196235,ENSG00000213246
V1	TRUE	0.026	11	595	4	0.007	0.364	REAC:167590	re	155	Nef Mediated CD4 Down-regulation	1	ENSG00000042753,ENSG00000143761,ENSG00000161203,ENSG00000183020
V1	TRUE	9.82e-05	134	595	23	0.039	0.172	REAC:74159	re	22	Transcription	1	ENSG00000013503,ENSG00000058600,ENSG00000086102,ENSG00000090060,ENSG00000092201,ENSG00000101654,ENSG00000101811,ENSG00000111880,ENSG00000115207,ENSG00000116754,ENSG00000125630,ENSG00000125651,ENSG00000131795,ENSG00000154582,ENSG00000165934,ENSG00000166337,ENSG00000168002,ENSG00000171453,ENSG00000172409,ENSG00000176102,ENSG00000177700,ENSG00000196235,ENSG00000213246
V1	TRUE	0.0402	19	595	5	0.008	0.263	REAC:167083	re	46	DSIF complex binds to RNA Pol II (hypophosphorylated)	1	ENSG00000125651,ENSG00000168002,ENSG00000177700,ENSG00000196235,ENSG00000213246
V1	TRUE	0.00296	78	595	14	0.024	0.179	REAC:174255	re	38	Degradation multiubiquitinated Cyclin A	1	ENSG00000089053,ENSG00000106588,ENSG00000108671,ENSG00000115233,ENSG00000117399,ENSG00000129084,ENSG00000136930,ENSG00000154473,ENSG00000161057,ENSG00000163636,ENSG00000175166,ENSG00000185627,ENSG00000196510,ENSG00000197170
V1	TRUE	0.0198	53	595	8	0.013	0.151	TF:M00281_1	tf	55	Factor: RFX1; motif: NNGTNRCNATRGYAACNN; match class: 1	1	ENSG00000083312,ENSG00000100151,ENSG00000110921,ENSG00000125651,ENSG00000129562,ENSG00000130939,ENSG00000136930,ENSG00000166598
V1	TRUE	0.00313	7046	595	295	0.496	0.042	TF:M00932_4	tf	157	Factor: Sp1; motif: NNGGGGCGGGGNN; match class: 4	1	ENSG00000004399,ENSG00000008282,ENSG00000008294,ENSG00000009335,ENSG00000014641,ENSG00000017260,ENSG00000022267,ENSG00000028528,ENSG00000033627,ENSG00000033800,ENSG00000036257,ENSG00000042753,ENSG00000043093,ENSG00000044446,ENSG00000048991,ENSG00000051108,ENSG00000057608,ENSG00000058600,ENSG00000060762,ENSG00000063177,ENSG00000064419,ENSG00000064666,ENSG00000065427,ENSG00000065883,ENSG00000066136…
V1	TRUE	0.00613	6687	595	280	0.471	0.042	TF:M00931_4	tf	114	Factor: Sp1; motif: GGGGCGGGGC; match class: 4	1	ENSG00000004399,ENSG00000008282,ENSG00000008294,ENSG00000009335,ENSG00000014641,ENSG00000017260,ENSG00000022267,ENSG00000028528,ENSG00000033627,ENSG00000033800,ENSG00000036257,ENSG00000043093,ENSG00000044446,ENSG00000048991,ENSG00000051108,ENSG00000057608,ENSG00000058600,ENSG00000060762,ENSG00000063177,ENSG00000064419,ENSG00000064666,ENSG00000065427,ENSG00000065883,ENSG00000066136,ENSG00000067560…
V1	TRUE	0.00231	6883	595	290	0.487	0.042	TF:M00196_4	tf	58	Factor: Sp1; motif: NGGGGGCGGGGYN; match class: 4	1	ENSG00000004399,ENSG00000008282,ENSG00000008294,ENSG00000009335,ENSG00000014641,ENSG00000017260,ENSG00000022267,ENSG00000028528,ENSG00000033050,ENSG00000033627,ENSG00000033800,ENSG00000036257,ENSG00000043093,ENSG00000044446,ENSG00000048991,ENSG00000051108,ENSG00000057608,ENSG00000058600,ENSG00000060762,ENSG00000063177,ENSG00000064419,ENSG00000064666,ENSG00000065427,ENSG00000065883,ENSG00000066136…
V1	TRUE	0.0199	265	595	21	0.035	0.079	TF:M00652_0	tf	60	Factor: Nrf-1; motif: CGCATGCGCR; match class: 0	1	ENSG00000069329,ENSG00000083845,ENSG00000100461,ENSG00000100554,ENSG00000107949,ENSG00000112339,ENSG00000115561,ENSG00000119684,ENSG00000121067,ENSG00000125651,ENSG00000129562,ENSG00000132842,ENSG00000134001,ENSG00000143398,ENSG00000153487,ENSG00000167283,ENSG00000169045,ENSG00000170876,ENSG00000171530,ENSG00000178105,ENSG00000179889
V1	TRUE	0.00581	2102	595	105	0.176	0.05	TF:M00801_0	tf	139	Factor: CREB; motif: CGTCAN; match class: 0	1	ENSG00000008294,ENSG00000015285,ENSG00000031698,ENSG00000037897,ENSG00000049860,ENSG00000055917,ENSG00000057663,ENSG00000064666,ENSG00000071243,ENSG00000074755,ENSG00000076242,ENSG00000090861,ENSG00000091140,ENSG00000099326,ENSG00000100083,ENSG00000100225,ENSG00000100461,ENSG00000100554,ENSG00000100664,ENSG00000101084,ENSG00000101224,ENSG00000101365,ENSG00000101811,ENSG00000102178,ENSG00000102606…
V1	TRUE	3.15e-08	1231	595	86	0.145	0.07	TF:M01035_2	tf	147	Factor: YY1; motif: NYNKCCATNTT; match class: 2	1	ENSG00000009335,ENSG00000033627,ENSG00000048991,ENSG00000052841,ENSG00000057608,ENSG00000064666,ENSG00000066117,ENSG00000066777,ENSG00000071462,ENSG00000074755,ENSG00000080503,ENSG00000086102,ENSG00000086598,ENSG00000091140,ENSG00000099624,ENSG00000100138,ENSG00000100151,ENSG00000100243,ENSG00000100664,ENSG00000101193,ENSG00000101365,ENSG00000104823,ENSG00000106397,ENSG00000109971,ENSG00000116001…
V1	TRUE	1.13e-14	8653	595	402	0.676	0.046	TF:M00803_0	tf	23	Factor: E2F; motif: GGCGSG; match class: 0	1	ENSG00000004399,ENSG00000004779,ENSG00000004866,ENSG00000008282,ENSG00000008294,ENSG00000009335,ENSG00000011052,ENSG00000017260,ENSG00000022267,ENSG00000022840,ENSG00000025800,ENSG00000031698,ENSG00000033050,ENSG00000033627,ENSG00000037897,ENSG00000042753,ENSG00000043093,ENSG00000044446,ENSG00000049860,ENSG00000057608,ENSG00000057663,ENSG00000058600,ENSG00000060762,ENSG00000061794,ENSG00000064419…
V1	TRUE	0.00117	2626	595	130	0.218	0.05	TF:M00793_1	tf	72	Factor: YY1; motif: GCCATNTTN; match class: 1	1	ENSG00000009335,ENSG00000015285,ENSG00000033627,ENSG00000048991,ENSG00000052841,ENSG00000057608,ENSG00000064666,ENSG00000066117,ENSG00000066777,ENSG00000071462,ENSG00000074755,ENSG00000078043,ENSG00000079393,ENSG00000080503,ENSG00000082014,ENSG00000086102,ENSG00000086598,ENSG00000091140,ENSG00000095794,ENSG00000099624,ENSG00000100138,ENSG00000100151,ENSG00000100243,ENSG00000100664,ENSG00000101193…
V1	TRUE	0.05	6025	595	249	0.418	0.041	TF:M00933_3	tf	115	Factor: Sp1; motif: CCCCGCCCCN; match class: 3	1	ENSG00000004399,ENSG00000008282,ENSG00000008294,ENSG00000009335,ENSG00000014641,ENSG00000022267,ENSG00000028528,ENSG00000033627,ENSG00000033800,ENSG00000036257,ENSG00000042753,ENSG00000043093,ENSG00000044446,ENSG00000057608,ENSG00000058600,ENSG00000060762,ENSG00000063177,ENSG00000064419,ENSG00000064666,ENSG00000065427,ENSG00000065883,ENSG00000066136,ENSG00000067560,ENSG00000068793,ENSG00000069329…
V1	TRUE	0.000195	8180	595	343	0.576	0.042	TF:M00008_3	tf	87	Factor: Sp1; motif: GGGGCGGGGT; match class: 3	1	ENSG00000004399,ENSG00000004779,ENSG00000008282,ENSG00000008294,ENSG00000009335,ENSG00000014641,ENSG00000017260,ENSG00000022267,ENSG00000028528,ENSG00000031698,ENSG00000033050,ENSG00000033627,ENSG00000033800,ENSG00000036257,ENSG00000037897,ENSG00000043093,ENSG00000044446,ENSG00000048991,ENSG00000051108,ENSG00000057608,ENSG00000058600,ENSG00000060762,ENSG00000063177,ENSG00000064419,ENSG00000064666…
V1	TRUE	8.5e-08	8524	595	372	0.625	0.044	TF:M00428_4	tf	66	Factor: E2F-1; motif: NKTSSCGC; match class: 4	1	ENSG00000004399,ENSG00000004866,ENSG00000008282,ENSG00000008294,ENSG00000009335,ENSG00000011052,ENSG00000014641,ENSG00000017260,ENSG00000022267,ENSG00000022840,ENSG00000025800,ENSG00000033050,ENSG00000033627,ENSG00000033800,ENSG00000036257,ENSG00000037897,ENSG00000042753,ENSG00000044446,ENSG00000048991,ENSG00000052841,ENSG00000057608,ENSG00000057663,ENSG00000060762,ENSG00000063177,ENSG00000064666…
V1	TRUE	1.28e-09	2596	595	153	0.257	0.059	TF:M00025_4	tf	122	Factor: Elk-1; motif: NNNNCCGGAARTNN; match class: 4	1	ENSG00000008282,ENSG00000011052,ENSG00000031698,ENSG00000043093,ENSG00000052841,ENSG00000057608,ENSG00000064419,ENSG00000066117,ENSG00000070756,ENSG00000071127,ENSG00000073009,ENSG00000074755,ENSG00000075711,ENSG00000077549,ENSG00000079246,ENSG00000083845,ENSG00000084623,ENSG00000086102,ENSG00000086598,ENSG00000089094,ENSG00000090060,ENSG00000090339,ENSG00000090989,ENSG00000093010,ENSG00000095794…
V1	TRUE	0.00834	3045	595	142	0.239	0.047	TF:M00427_4	tf	42	Factor: E2F; motif: TTTSGCGS; match class: 4	1	ENSG00000033800,ENSG00000037897,ENSG00000042753,ENSG00000044446,ENSG00000052841,ENSG00000055917,ENSG00000058600,ENSG00000066117,ENSG00000066136,ENSG00000068793,ENSG00000069329,ENSG00000070756,ENSG00000071127,ENSG00000071243,ENSG00000071462,ENSG00000073009,ENSG00000074800,ENSG00000076242,ENSG00000078668,ENSG00000079459,ENSG00000079739,ENSG00000082438,ENSG00000082898,ENSG00000088205,ENSG00000089009…
