# Supplementary material for: Scope and limitations of yeast as a model organism for studying human tissue-specific pathways
Source: BMC Syst Biol. 2015 Dec 29;9:96. doi: 10.1186/s12918-015-0253-0 (PMC4696342; doi:10.1186/s12918-015-0253-0)
Supplement: Additional file 4 — HK Enrichment. Functional enrichment analysis of different subsets of HK genes. (ZIP 358 Kb) [file 12918_2015_253_MOESM4_ESM.zip › HK_Conserved_human_EM.txt]

term.id	term.name	p.value	FDR	Phenotype
REAC:74160	Gene Expression	1.57e-20	1.57e-20	1
GO:0006415	translational termination	3.58e-15	3.58e-15	1
REAC:168255	Influenza Life Cycle	8.45e-14	8.45e-14	1
GO:0003723	RNA binding	7.81e-13	7.81e-13	1
REAC:72737	Cap-dependent Translation Initiation	9.48e-13	9.48e-13	1
REAC:157279	3' -UTR-mediated translational regulation	4.48e-12	4.48e-12	1
KEGG:03010	Ribosome	5.97e-11	5.97e-11	1
REAC:72203	Processing of Capped Intron-Containing Pre-mRNA	5.49e-09	5.49e-09	1
GO:0003735	structural constituent of ribosome	2.71e-08	2.71e-08	1
GO:0045333	cellular respiration	1.37e-07	1.37e-07	1
CORUM:306	Ribosome, cytoplasmic	1.29e-06	1.29e-06	1
GO:0006200	ATP catabolic process	1.42e-06	1.42e-06	1
KEGG:00190	Oxidative phosphorylation	3.14e-06	3.14e-06	1
GO:0007093	mitotic cell cycle checkpoint	3.15e-06	3.15e-06	1
GO:0044769	ATPase activity, coupled to transmembrane movement of ions, rotational mechanism	3.51e-06	3.51e-06	1
REAC:162906	HIV Infection	5.75e-06	5.75e-06	1
GO:0006302	double-strand break repair	1.04e-05	1.04e-05	1
KEGG:04721	Synaptic vesicle cycle	1.31e-05	1.31e-05	1
GO:0051436	negative regulation of ubiquitin-protein ligase activity involved in mitotic cell cycle	2.22e-05	2.22e-05	1
CORUM:3055	Nop56p-associated pre-rRNA complex	2.25e-05	2.25e-05	1
GO:0044455	mitochondrial membrane part	2.84e-05	2.84e-05	1
KEGG:05016	Huntington's disease	3.72e-05	3.72e-05	1
KEGG:05100	Bacterial invasion of epithelial cells	5.18e-05	5.18e-05	1
GO:0030117	membrane coat	5.23e-05	5.23e-05	1
REAC:199991	Membrane Trafficking	6.25e-05	6.25e-05	1
GO:0006369	termination of RNA polymerase II transcription	7.09e-05	7.09e-05	1
REAC:74159	Transcription	9.82e-05	9.82e-05	1
GO:0032606	type I interferon production	0.000121	0.000121	1
REAC:74231	Purine biosynthesis	0.000265	0.000265	1
GO:0016887	ATPase activity	0.000295	0.000295	1
GO:0005747	mitochondrial respiratory chain complex I	0.000406	0.000406	1
GO:0015682	ferric iron transport	0.000438	0.000438	1
CORUM:308	60S ribosomal subunit, cytoplasmic	0.00054	0.00054	1
GO:0006385	transcription elongation from RNA polymerase III promoter	0.000549	0.000549	1
GO:0006977	DNA damage response, signal transduction by p53 class mediator resulting in cell cycle arrest	0.000567	0.000567	1
KEGG:03013	RNA transport	0.000712	0.000712	1
GO:0033144	negative regulation of intracellular steroid hormone receptor signaling pathway	0.000745	0.000745	1
REAC:265764	Glucose Regulation of Insulin Secretion	0.00076	0.00076	1
GO:0008137	NADH dehydrogenase (ubiquinone) activity	0.0011	0.0011	1
GO:0005798	Golgi-associated vesicle	0.00148	0.00148	1
REAC:379716	Cytosolic tRNA aminoacylation	0.00149	0.00149	1
GO:0043248	proteasome assembly	0.00179	0.00179	1
GO:0032868	response to insulin stimulus	0.00198	0.00198	1
KEGG:05012	Parkinson's disease	0.00205	0.00205	1
GO:0002474	antigen processing and presentation of peptide antigen via MHC class I	0.0029	0.0029	1
REAC:174255	Degradation multiubiquitinated Cyclin A	0.00296	0.00296	1
GO:0006417	regulation of translation	0.00311	0.00311	1
KEGG:00240	Pyrimidine metabolism	0.00342	0.00342	1
GO:0008286	insulin receptor signaling pathway	0.00357	0.00357	1
GO:0050690	regulation of defense response to virus by virus	0.00375	0.00375	1
REAC:176409	APC/C:Cdc20 mediated degradation of mitotic proteins	0.00387	0.00387	1
REAC:177929	Signaling by EGFR	0.00405	0.00405	1
GO:0005167	neurotrophin TRK receptor binding	0.00427	0.00427	1
GO:0051302	regulation of cell division	0.00459	0.00459	1
KEGG:03050	Proteasome	0.00465	0.00465	1
KEGG:03008	Ribosome biogenesis in eukaryotes	0.00472	0.00472	1
GO:0003713	transcription coactivator activity	0.00531	0.00531	1
KEGG:03020	RNA polymerase	0.0057	0.0057	1
GO:1901185	negative regulation of ERBB signaling pathway	0.00607	0.00607	1
GO:0004535	poly(A)-specific ribonuclease activity	0.0083	0.0083	1
GO:0006987	activation of signaling protein activity involved in unfolded protein response	0.00837	0.00837	1
KEGG:04966	Collecting duct acid secretion	0.0089	0.0089	1
REAC:72231	Formation of the Cleavage and Polyadenylation Complex	0.00911	0.00911	1
KEGG:05010	Alzheimer's disease	0.0104	0.0104	1
REAC:113429	Elongating transcript encounters a lesion in the template	0.0112	0.0112	1
REAC:167459	Abortive termination of HIV-1 elongation after arrest	0.0112	0.0112	1
REAC:167290	Pausing and recovery of HIV-1 elongation	0.0112	0.0112	1
REAC:167076	2-4 nt.backtracking of Pol II complex on the HIV-1 template leading to elongation pausing	0.0112	0.0112	1
REAC:112392	Resumption of elongation after recovery from pausing	0.0112	0.0112	1
REAC:167284	7-14 nt. Backtracking of Pol II complex on the HIV-1 template leading to elongation arrest	0.0112	0.0112	1
REAC:113412	Pol II elongation complex moves on the template as transcript elongates	0.0112	0.0112	1
REAC:167197	Separation of elongating HIV-1 transcript from template	0.0112	0.0112	1
REAC:112395	Abortive termination of elongation after arrest	0.0112	0.0112	1
REAC:112396	Separation of elongating transcript from template	0.0112	0.0112	1
REAC:167481	Abortive termination of HIV-1 elongation after arrest	0.0112	0.0112	1
REAC:167192	Pol II elongation complex moves on the HIV-1 template as transcript elongates	0.0112	0.0112	1
REAC:113414	7-14 nt. Backtracking of Pol II complex on the template leading to elongation arrest	0.0112	0.0112	1
REAC:167243	Tat-mediated HIV-1 elongation arrest and recovery	0.0112	0.0112	1
GO:0005999	xylulose biosynthetic process	0.0123	0.0123	1
GO:0005712	chiasma	0.0123	0.0123	1
GO:0016728	oxidoreductase activity, acting on CH or CH2 groups, disulfide as acceptor	0.0123	0.0123	1
GO:0004727	prenylated protein tyrosine phosphatase activity	0.0123	0.0123	1
REAC:353125	26S proteosome degrades ODC holoenzyme complex	0.0131	0.0131	1
GO:0046364	monosaccharide biosynthetic process	0.0171	0.0171	1
GO:0043666	regulation of phosphoprotein phosphatase activity	0.0174	0.0174	1
REAC:73648	Pyrimidine biosynthesis (interconversion)	0.0175	0.0175	1
KEGG:03015	mRNA surveillance pathway	0.0176	0.0176	1
REAC:69620	Cell Cycle Checkpoints	0.018	0.018	1
GO:0046916	cellular transition metal ion homeostasis	0.0184	0.0184	1
REAC:188191	APC/C:Cdh1-mediated degradation of Skp2	0.0206	0.0206	1
GO:0031529	ruffle organization	0.0209	0.0209	1
GO:0009615	response to virus	0.0222	0.0222	1
REAC:163217	NADH enters the respiratory chain at Complex I	0.0256	0.0256	1
REAC:167590	Nef Mediated CD4 Down-regulation	0.026	0.026	1
GO:0015629	actin cytoskeleton	0.0263	0.0263	1
REAC:75917	Association of Ku heterodimer with ends of DNA double-strand break	0.0265	0.0265	1
REAC:112434	Formation of DSIF complex	0.0265	0.0265	1
REAC:75242	Phosphorylation of histone H2AX at Serine-139 by ATM at the site of DSB	0.0265	0.0265	1
KEGG:05110	Vibrio cholerae infection	0.0268	0.0268	1
REAC:195298	Degradation of ubiquitinated -beta catenin by the proteasome	0.0277	0.0277	1
KEGG:00970	Aminoacyl-tRNA biosynthesis	0.0283	0.0283	1
GO:0016504	peptidase activator activity	0.0294	0.0294	1
KEGG:05131	Shigellosis	0.0299	0.0299	1
REAC:177491	Formation of clathrin-coated vesicle	0.03	0.03	1
REAC:109807	SOS mediated nucleotide exchange of RAS (SHC)	0.03	0.03	1
REAC:71387	Metabolism of carbohydrates	0.0303	0.0303	1
GO:0035258	steroid hormone receptor binding	0.0309	0.0309	1
KEGG:01200	Carbon metabolism	0.0314	0.0314	1
GO:0000209	protein polyubiquitination	0.0321	0.0321	1
KEGG:05120	Epithelial cell signaling in Helicobacter pylori infection	0.0328	0.0328	1
REAC:68948	Ubiquitinated Orc1 is degraded by the proteasome	0.0329	0.0329	1
KEGG:04120	Ubiquitin mediated proteolysis	0.0344	0.0344	1
GO:0006325	chromatin organization	0.0353	0.0353	1
GO:0009263	deoxyribonucleotide biosynthetic process	0.036	0.036	1
GO:0035305	negative regulation of dephosphorylation	0.036	0.036	1
GO:0032777	Piccolo NuA4 histone acetyltransferase complex	0.036	0.036	1
GO:0030060	L-malate dehydrogenase activity	0.036	0.036	1
GO:0005049	nuclear export signal receptor activity	0.036	0.036	1
REAC:68825	Ubiquitinated geminin is degraded by the proteasome	0.0371	0.0371	1
REAC:212919	Regulation of activated PAK-2p34 by proteasome mediated degradation	0.0371	0.0371	1
REAC:75825	Proteasome mediated degradation of Cyclin D1	0.0371	0.0371	1
REAC:69016	Ubiquitinated Cdc6 is degraded by the proteasome	0.0371	0.0371	1
REAC:351202	Metabolism of polyamines	0.0371	0.0371	1
REAC:211715	Proteasome mediated degradation of PAK-2p34	0.0371	0.0371	1
REAC:113407	DSIF complex binds to RNA Pol II (hypophosphorylated)	0.0402	0.0402	1
REAC:167083	DSIF complex binds to RNA Pol II (hypophosphorylated)	0.0402	0.0402	1
GO:0017022	myosin binding	0.0412	0.0412	1
GO:0004518	nuclease activity	0.0423	0.0423	1
GO:0006006	glucose metabolic process	0.0437	0.0437	1
GO:0071564	npBAF complex	0.0446	0.0446	1
KEGG:04623	Cytosolic DNA-sensing pathway	0.0452	0.0452	1
KEGG:00020	Citrate cycle (TCA cycle)	0.0462	0.0462	1
CORUM:5266	TNF-alpha/NF-kappa B signaling complex 6	0.0471	0.0471	1
GO:0016876	ligase activity, forming aminoacyl-tRNA and related compounds	0.05	0.05	1
GO:0070628	proteasome binding	0.05	0.05	1
HP:0003128	Lactic acidosis	0.05	0.05	1
KEGG:03040	Spliceosome	0.05	0.05	1
