# Supplementary material for: Scope and limitations of yeast as a model organism for studying human tissue-specific pathways
Source: BMC Syst Biol. 2015 Dec 29;9:96. doi: 10.1186/s12918-015-0253-0 (PMC4696342; doi:10.1186/s12918-015-0253-0)
Supplement: Additional file 4 — HK Enrichment. Functional enrichment analysis of different subsets of HK genes. (ZIP 358 Kb) [file 12918_2015_253_MOESM4_ESM.zip › Core_unique_EM.txt]

term.id	term.name	p.value	FDR	Phenotype
GO:0006415	translational termination	2.2516e-08	2.2516e-08	1
GO:0006414	translational elongation	3.8428e-07	3.8428e-07	1
GO:0006413	translational initiation	0.00012522	0.00012522	1
GO:0006385	transcription elongation from RNA polymerase III promoter	0.000549	0.000549	1
GO:0019083	viral transcription	7.9866e-08	7.9866e-08	1
GO:0019080	viral genome expression	2.4371e-07	2.4371e-07	1
GO:0019058	viral infectious cycle	0.00064663	0.00064663	1
GO:0000184	nuclear-transcribed mRNA catabolic process, nonsense-mediated decay	2.4021e-07	2.4021e-07	1
GO:0006401	RNA catabolic process	5.255e-07	5.255e-07	1
GO:0000956	nuclear-transcribed mRNA catabolic process	6.9779e-07	6.9779e-07	1
GO:0006402	mRNA catabolic process	8.6649e-07	8.6649e-07	1
GO:0006613	cotranslational protein targeting to membrane	1.1812e-06	1.1812e-06	1
GO:0045047	protein targeting to ER	1.1812e-06	1.1812e-06	1
GO:0006614	SRP-dependent cotranslational protein targeting to membrane	1.2e-06	1.2e-06	1
GO:0006612	protein targeting to membrane	2.6111e-05	2.6111e-05	1
GO:0070972	protein localization to endoplasmic reticulum	7.5362e-06	7.5362e-06	1
GO:0072599	establishment of protein localization to endoplasmic reticulum	1.1644e-06	1.1644e-06	1
CORUM:306	Ribosome, cytoplasmic	1.29e-06	1.29e-06	1
KEGG:03010	Ribosome	1.4386e-06	1.4386e-06	1
CORUM:3055	Nop56p-associated pre-rRNA complex	2.25e-05	2.25e-05	1
CORUM:308	60S ribosomal subunit, cytoplasmic	0.00054	0.00054	1
GO:0006386	termination of RNA polymerase III transcription	0.000549	0.000549	1
