# Supplementary material for: Scope and limitations of yeast as a model organism for studying human tissue-specific pathways
Source: BMC Syst Biol. 2015 Dec 29;9:96. doi: 10.1186/s12918-015-0253-0 (PMC4696342; doi:10.1186/s12918-015-0253-0)
Supplement: Additional file 4 — HK Enrichment. Functional enrichment analysis of different subsets of HK genes. (ZIP 358 Kb) [file 12918_2015_253_MOESM4_ESM.zip › Core_unique.tsv]

query_number	significant	p_value	term_size	query_size	overlap_size	precision	recall	term_id	domain	subgraph_number	term_name	relative_depth	intersection
V1	TRUE	2.25157232704402e-08	112	595	28	0.047	0.25	GO:0006415	BP	25	translational termination	6	ENSG00000063177,ENSG00000083845,ENSG00000089009,ENSG00000114391,ENSG00000116251,ENSG00000131469,ENSG00000132541,ENSG00000136942,ENSG00000137154,ENSG00000138326,ENSG00000142534,ENSG00000142676,ENSG00000145592,ENSG00000149273,ENSG00000149806,ENSG00000156482,ENSG00000161016,ENSG00000166441,ENSG00000171858,ENSG00000172809,ENSG00000174748,ENSG00000177600,ENSG00000177954,ENSG00000184779,ENSG00000186468…
V1	TRUE	7.98657718120805e-08	187	595	35	0.059	0.187	GO:0019083	BP	25	viral transcription	7	ENSG00000063177,ENSG00000083845,ENSG00000089009,ENSG00000092201,ENSG00000114391,ENSG00000116251,ENSG00000125651,ENSG00000131469,ENSG00000132376,ENSG00000136942,ENSG00000137154,ENSG00000138326,ENSG00000142534,ENSG00000142676,ENSG00000145592,ENSG00000149273,ENSG00000149806,ENSG00000154582,ENSG00000156482,ENSG00000161016,ENSG00000166441,ENSG00000168002,ENSG00000171858,ENSG00000172809,ENSG00000174748…
V1	TRUE	2.4020618556701e-07	140	595	32	0.054	0.229	GO:0000184	BP	25	nuclear-transcribed mRNA catabolic process, nonsense-mediated decay	9	ENSG00000063177,ENSG00000070756,ENSG00000083845,ENSG00000089009,ENSG00000104408,ENSG00000105568,ENSG00000114391,ENSG00000116251,ENSG00000131469,ENSG00000131795,ENSG00000136942,ENSG00000137154,ENSG00000138326,ENSG00000140694,ENSG00000142534,ENSG00000142676,ENSG00000145592,ENSG00000149273,ENSG00000149806,ENSG00000156482,ENSG00000161016,ENSG00000166441,ENSG00000171858,ENSG00000172809,ENSG00000174748…
V1	TRUE	2.43708609271523e-07	198	595	35	0.059	0.177	GO:0019080	BP	25	viral genome expression	5	ENSG00000063177,ENSG00000083845,ENSG00000089009,ENSG00000092201,ENSG00000114391,ENSG00000116251,ENSG00000125651,ENSG00000131469,ENSG00000132376,ENSG00000136942,ENSG00000137154,ENSG00000138326,ENSG00000142534,ENSG00000142676,ENSG00000145592,ENSG00000149273,ENSG00000149806,ENSG00000154582,ENSG00000156482,ENSG00000161016,ENSG00000166441,ENSG00000168002,ENSG00000171858,ENSG00000172809,ENSG00000174748…
V1	TRUE	3.84279475982533e-07	129	595	28	0.047	0.217	GO:0006414	BP	25	translational elongation	5	ENSG00000063177,ENSG00000083845,ENSG00000089009,ENSG00000114391,ENSG00000116251,ENSG00000131469,ENSG00000136942,ENSG00000137154,ENSG00000138326,ENSG00000142534,ENSG00000142676,ENSG00000145592,ENSG00000149273,ENSG00000149806,ENSG00000156482,ENSG00000161016,ENSG00000166441,ENSG00000167658,ENSG00000171858,ENSG00000172809,ENSG00000174748,ENSG00000177600,ENSG00000177954,ENSG00000184779,ENSG00000186468…
V1	TRUE	5.25495750708215e-07	264	595	41	0.069	0.155	GO:0006401	BP	25	RNA catabolic process	6	ENSG00000063177,ENSG00000070756,ENSG00000076242,ENSG00000083845,ENSG00000089009,ENSG00000104408,ENSG00000105568,ENSG00000105939,ENSG00000111596,ENSG00000114391,ENSG00000116251,ENSG00000125107,ENSG00000131469,ENSG00000131795,ENSG00000136942,ENSG00000137154,ENSG00000138095,ENSG00000138326,ENSG00000140694,ENSG00000142534,ENSG00000142676,ENSG00000144580,ENSG00000145592,ENSG00000149273,ENSG00000149311…
V1	TRUE	6.97794117647059e-07	219	595	38	0.064	0.174	GO:0000956	BP	25	nuclear-transcribed mRNA catabolic process	8	ENSG00000063177,ENSG00000070756,ENSG00000076242,ENSG00000083845,ENSG00000089009,ENSG00000104408,ENSG00000105568,ENSG00000111596,ENSG00000114391,ENSG00000116251,ENSG00000125107,ENSG00000131469,ENSG00000131795,ENSG00000136942,ENSG00000137154,ENSG00000138326,ENSG00000140694,ENSG00000142534,ENSG00000142676,ENSG00000144580,ENSG00000145592,ENSG00000149273,ENSG00000149311,ENSG00000149806,ENSG00000155508…
V1	TRUE	8.66492146596859e-07	239	595	39	0.066	0.163	GO:0006402	BP	25	mRNA catabolic process	7	ENSG00000063177,ENSG00000070756,ENSG00000076242,ENSG00000083845,ENSG00000089009,ENSG00000104408,ENSG00000105568,ENSG00000105939,ENSG00000111596,ENSG00000114391,ENSG00000116251,ENSG00000125107,ENSG00000131469,ENSG00000131795,ENSG00000136942,ENSG00000137154,ENSG00000138326,ENSG00000140694,ENSG00000142534,ENSG00000142676,ENSG00000144580,ENSG00000145592,ENSG00000149273,ENSG00000149311,ENSG00000149806…
V1	TRUE	1.16438356164384e-06	131	595	30	0.05	0.229	GO:0072599	BP	25	establishment of protein localization to endoplasmic reticulum	4	ENSG00000063177,ENSG00000083845,ENSG00000089009,ENSG00000114391,ENSG00000116251,ENSG00000118705,ENSG00000131469,ENSG00000136942,ENSG00000137154,ENSG00000138326,ENSG00000140319,ENSG00000142534,ENSG00000142676,ENSG00000145592,ENSG00000149273,ENSG00000149806,ENSG00000153037,ENSG00000156482,ENSG00000161016,ENSG00000166441,ENSG00000171858,ENSG00000172809,ENSG00000174748,ENSG00000177600,ENSG00000177954…
V1	TRUE	1.18118466898955e-06	130	595	30	0.05	0.231	GO:0006613	BP	25	cotranslational protein targeting to membrane	7	ENSG00000063177,ENSG00000083845,ENSG00000089009,ENSG00000114391,ENSG00000116251,ENSG00000118705,ENSG00000131469,ENSG00000136942,ENSG00000137154,ENSG00000138326,ENSG00000140319,ENSG00000142534,ENSG00000142676,ENSG00000145592,ENSG00000149273,ENSG00000149806,ENSG00000153037,ENSG00000156482,ENSG00000161016,ENSG00000166441,ENSG00000171858,ENSG00000172809,ENSG00000174748,ENSG00000177600,ENSG00000177954…
V1	TRUE	1.18118466898955e-06	130	595	30	0.05	0.231	GO:0045047	BP	25	protein targeting to ER	6	ENSG00000063177,ENSG00000083845,ENSG00000089009,ENSG00000114391,ENSG00000116251,ENSG00000118705,ENSG00000131469,ENSG00000136942,ENSG00000137154,ENSG00000138326,ENSG00000140319,ENSG00000142534,ENSG00000142676,ENSG00000145592,ENSG00000149273,ENSG00000149806,ENSG00000153037,ENSG00000156482,ENSG00000161016,ENSG00000166441,ENSG00000171858,ENSG00000172809,ENSG00000174748,ENSG00000177600,ENSG00000177954…
V1	TRUE	1.2e-06	129	595	30	0.05	0.233	GO:0006614	BP	25	SRP-dependent cotranslational protein targeting to membrane	7	ENSG00000063177,ENSG00000083845,ENSG00000089009,ENSG00000114391,ENSG00000116251,ENSG00000118705,ENSG00000131469,ENSG00000136942,ENSG00000137154,ENSG00000138326,ENSG00000140319,ENSG00000142534,ENSG00000142676,ENSG00000145592,ENSG00000149273,ENSG00000149806,ENSG00000153037,ENSG00000156482,ENSG00000161016,ENSG00000166441,ENSG00000171858,ENSG00000172809,ENSG00000174748,ENSG00000177600,ENSG00000177954…
V1	TRUE	1.29e-06	89	595	27	0.045	0.303	CORUM:306	co	65	Ribosome, cytoplasmic	1	ENSG00000063177,ENSG00000083845,ENSG00000089009,ENSG00000114391,ENSG00000116251,ENSG00000131469,ENSG00000136942,ENSG00000137154,ENSG00000138326,ENSG00000142534,ENSG00000142676,ENSG00000145592,ENSG00000149273,ENSG00000149806,ENSG00000156482,ENSG00000161016,ENSG00000166441,ENSG00000171858,ENSG00000172809,ENSG00000174748,ENSG00000177600,ENSG00000177954,ENSG00000184779,ENSG00000186468,ENSG00000188846…
V1	TRUE	1.43855421686747e-06	155	595	31	0.052	0.2	KEGG:03010	ke	11	Ribosome	1	ENSG00000063177,ENSG00000083845,ENSG00000089009,ENSG00000114391,ENSG00000116251,ENSG00000120333,ENSG00000131469,ENSG00000136942,ENSG00000137154,ENSG00000137547,ENSG00000138326,ENSG00000142534,ENSG00000142676,ENSG00000145592,ENSG00000149273,ENSG00000149806,ENSG00000156482,ENSG00000161016,ENSG00000166441,ENSG00000166902,ENSG00000171858,ENSG00000172809,ENSG00000174748,ENSG00000177600,ENSG00000177954…
V1	TRUE	7.53623188405797e-06	141	595	31	0.052	0.22	GO:0070972	BP	25	protein localization to endoplasmic reticulum	6	ENSG00000063177,ENSG00000083845,ENSG00000089009,ENSG00000114391,ENSG00000116251,ENSG00000118705,ENSG00000131469,ENSG00000136942,ENSG00000137154,ENSG00000138326,ENSG00000140319,ENSG00000142534,ENSG00000142676,ENSG00000145592,ENSG00000149273,ENSG00000149806,ENSG00000153037,ENSG00000156482,ENSG00000161016,ENSG00000166441,ENSG00000171858,ENSG00000172809,ENSG00000174748,ENSG00000177600,ENSG00000177954…
V1	TRUE	2.25e-05	113	595	29	0.049	0.257	CORUM:3055	co	103	Nop56p-associated pre-rRNA complex	1	ENSG00000063177,ENSG00000089009,ENSG00000100138,ENSG00000105202,ENSG00000114391,ENSG00000116251,ENSG00000131469,ENSG00000136942,ENSG00000137154,ENSG00000138326,ENSG00000140319,ENSG00000142534,ENSG00000142676,ENSG00000143621,ENSG00000156482,ENSG00000161016,ENSG00000165732,ENSG00000166197,ENSG00000166441,ENSG00000167552,ENSG00000167658,ENSG00000174748,ENSG00000177600,ENSG00000184779,ENSG00000186468…
V1	TRUE	2.61111111111111e-05	170	595	34	0.057	0.2	GO:0006612	BP	25	protein targeting to membrane	6	ENSG00000063177,ENSG00000083845,ENSG00000086598,ENSG00000089009,ENSG00000114391,ENSG00000116237,ENSG00000116251,ENSG00000118705,ENSG00000131469,ENSG00000132376,ENSG00000136942,ENSG00000137154,ENSG00000138326,ENSG00000140319,ENSG00000142534,ENSG00000142676,ENSG00000143398,ENSG00000145592,ENSG00000149273,ENSG00000149806,ENSG00000153037,ENSG00000156482,ENSG00000161016,ENSG00000166441,ENSG00000171858…
V1	TRUE	4.15708812260536e-05	155	595	28	0.047	0.181	GO:0043624	BP	25	cellular protein complex disassembly	6	ENSG00000063177,ENSG00000077549,ENSG00000083845,ENSG00000089009,ENSG00000114391,ENSG00000116251,ENSG00000125868,ENSG00000131469,ENSG00000132541,ENSG00000136942,ENSG00000137154,ENSG00000138326,ENSG00000142534,ENSG00000142676,ENSG00000145592,ENSG00000149273,ENSG00000149806,ENSG00000156482,ENSG00000161016,ENSG00000166441,ENSG00000171858,ENSG00000172809,ENSG00000174748,ENSG00000177600,ENSG00000177954…
V1	TRUE	0.000106015037593985	167	595	28	0.047	0.168	GO:0043241	BP	25	protein complex disassembly	5	ENSG00000063177,ENSG00000077549,ENSG00000083845,ENSG00000089009,ENSG00000114391,ENSG00000116251,ENSG00000125868,ENSG00000131469,ENSG00000132541,ENSG00000136942,ENSG00000137154,ENSG00000138326,ENSG00000142534,ENSG00000142676,ENSG00000145592,ENSG00000149273,ENSG00000149806,ENSG00000156482,ENSG00000161016,ENSG00000166441,ENSG00000171858,ENSG00000172809,ENSG00000174748,ENSG00000177600,ENSG00000177954…
V1	TRUE	0.000125220458553792	170	595	36	0.061	0.212	GO:0006413	BP	25	translational initiation	3	ENSG00000063177,ENSG00000066926,ENSG00000070756,ENSG00000083845,ENSG00000084623,ENSG00000089009,ENSG00000100664,ENSG00000104408,ENSG00000106263,ENSG00000107581,ENSG00000114391,ENSG00000114784,ENSG00000116251,ENSG00000119718,ENSG00000121022,ENSG00000131469,ENSG00000134001,ENSG00000136942,ENSG00000137154,ENSG00000138326,ENSG00000142534,ENSG00000142676,ENSG00000145592,ENSG00000149273,ENSG00000149806…
V1	TRUE	0.000284823284823285	191	595	31	0.052	0.162	GO:0032984	BP	25	macromolecular complex disassembly	4	ENSG00000063177,ENSG00000066117,ENSG00000077549,ENSG00000082014,ENSG00000083845,ENSG00000089009,ENSG00000092201,ENSG00000114391,ENSG00000116251,ENSG00000125868,ENSG00000131469,ENSG00000132541,ENSG00000136942,ENSG00000137154,ENSG00000138326,ENSG00000142534,ENSG00000142676,ENSG00000145592,ENSG00000149273,ENSG00000149806,ENSG00000156482,ENSG00000161016,ENSG00000166441,ENSG00000171858,ENSG00000172809…
V1	TRUE	0.000438	37	595	8	0.013	0.216	GO:0072512	BP	25	trivalent inorganic cation transport	1	ENSG00000033627,ENSG00000100554,ENSG00000114573,ENSG00000136888,ENSG00000141367,ENSG00000147416,ENSG00000155097,ENSG00000185883
V1	TRUE	0.000438	37	595	8	0.013	0.216	GO:0015682	BP	25	ferric iron transport	3	ENSG00000033627,ENSG00000100554,ENSG00000114573,ENSG00000136888,ENSG00000141367,ENSG00000147416,ENSG00000155097,ENSG00000185883
V1	TRUE	0.000438	37	595	8	0.013	0.216	GO:0033572	BP	25	transferrin transport	4	ENSG00000033627,ENSG00000100554,ENSG00000114573,ENSG00000136888,ENSG00000141367,ENSG00000147416,ENSG00000155097,ENSG00000185883
V1	TRUE	0.00054	50	595	16	0.027	0.32	CORUM:308	co	91	60S ribosomal subunit, cytoplasmic	1	ENSG00000063177,ENSG00000089009,ENSG00000114391,ENSG00000116251,ENSG00000131469,ENSG00000136942,ENSG00000142676,ENSG00000145592,ENSG00000156482,ENSG00000161016,ENSG00000166441,ENSG00000172809,ENSG00000174748,ENSG00000177600,ENSG00000188846,ENSG00000197756
V1	TRUE	0.000549	20	595	6	0.01	0.3	GO:0006385	BP	25	transcription elongation from RNA polymerase III promoter	2	ENSG00000013503,ENSG00000058600,ENSG00000161980,ENSG00000171453,ENSG00000177700,ENSG00000186141
V1	TRUE	0.000549	20	595	6	0.01	0.3	GO:0006386	BP	25	termination of RNA polymerase III transcription	2	ENSG00000013503,ENSG00000058600,ENSG00000161980,ENSG00000171453,ENSG00000177700,ENSG00000186141
V1	TRUE	0.000646630236794171	288	595	40	0.067	0.139	GO:0019058	BP	25	viral infectious cycle	5	ENSG00000063177,ENSG00000082898,ENSG00000083845,ENSG00000089009,ENSG00000092201,ENSG00000105939,ENSG00000114391,ENSG00000115561,ENSG00000116251,ENSG00000125651,ENSG00000131469,ENSG00000132376,ENSG00000136942,ENSG00000137154,ENSG00000138326,ENSG00000142534,ENSG00000142676,ENSG00000145592,ENSG00000149273,ENSG00000149806,ENSG00000154582,ENSG00000156482,ENSG00000161016,ENSG00000166441,ENSG00000168002…
