# Supplementary material for: Scope and limitations of yeast as a model organism for studying human tissue-specific pathways
Source: BMC Syst Biol. 2015 Dec 29;9:96. doi: 10.1186/s12918-015-0253-0 (PMC4696342; doi:10.1186/s12918-015-0253-0)
Supplement: Additional file 5 — Alignment statistics. Alignment statistics for each tissue alignment. (TXT 10 Kb) [file 12918_2015_253_MOESM5_ESM.txt]

Name	Weight	Overlap	Obj	mean(delta_weight)	std(delta_weight)	mean(delta_overlap)	std(delta_overlap)	pval lower bound	pval upper bound	confidence	weight pval	overlap pval	overall pval	similarity score	z-score
Colorectal Adenocarcinoma	1188.8663	5151	1849.2219	-87.3305	11.4913	-679.9506	188.3608	< 1.00e-04	0.0004	0.9996	< 1.00e-04	0.0004	< 1.00e-04	1	1.385
Blood (Whole)	1168.1276	4892	1788.773	-61.8667	11.5777	-476.0932	183.753	< 1.00e-04	0.0053	0.9947	< 1.00e-04	0.0053	< 1.00e-04	1	1.385
Myeloid Cells	1205.448	5369	1899.3733	-92.7735	11.5118	-756.4103	191.5559	< 1.00e-04	< 1.00e-04	1	< 1.00e-04	< 1.00e-04	< 1.00e-04	1	1.385
Monocytes	1163.4752	5187	1834.0627	-93.1081	11.5378	-934.5166	181.8081	< 1.00e-04	< 1.00e-04	1	< 1.00e-04	< 1.00e-04	< 1.00e-04	1	1.385
Dentritic Cells	1202.5878	5465	1912.9898	-118.1017	11.501	-1073.1317	184.5853	< 1.00e-04	< 1.00e-04	1	< 1.00e-04	< 1.00e-04	< 1.00e-04	1	1.385
NK Cells	1200.1895	5375	1895.9913	-93.0225	11.6724	-802.174	188.9085	< 1.00e-04	< 1.00e-04	1	< 1.00e-04	< 1.00e-04	< 1.00e-04	1	1.385
T-Helper Cells	1202.3043	5242	1875.5869	-103.1641	11.4211	-760.3576	187.6633	< 1.00e-04	< 1.00e-04	1	< 1.00e-04	< 1.00e-04	< 1.00e-04	1	1.385
Cytotoxic T-Cells	1197.0734	5283	1878.0612	-107.4899	11.4013	-862.9339	183.8381	< 1.00e-04	< 1.00e-04	1	< 1.00e-04	< 1.00e-04	< 1.00e-04	1	1.385
B-Cells	1193.092	5361	1887.7434	-105.0925	11.476	-976.5257	186.4013	< 1.00e-04	< 1.00e-04	1	< 1.00e-04	< 1.00e-04	< 1.00e-04	1	1.385
Endothelial	1219.6589	5425	1920.5491	-103.7108	11.3767	-870.1834	188.0845	< 1.00e-04	< 1.00e-04	1	< 1.00e-04	< 1.00e-04	< 1.00e-04	1	1.385
Hematopoietic Stem Cells	1243.3437	5654	1978.4531	-94.9279	11.4818	-809.6022	195.6065	< 1.00e-04	< 1.00e-04	1	< 1.00e-04	< 1.00e-04	< 1.00e-04	1	1.385
MOLT-4	1202.5565	5255	1877.9638	-121.6897	11.6849	-889.0338	184.0211	< 1.00e-04	< 1.00e-04	1	< 1.00e-04	< 1.00e-04	< 1.00e-04	1	1.385
B Lymphoblasts	1225.0474	5620	1957.5395	-113.2159	11.508	-1008.5178	190.7188	< 1.00e-04	< 1.00e-04	1	< 1.00e-04	< 1.00e-04	< 1.00e-04	1	1.385
Raji	1217.9238	5274	1893.9365	-64.8471	11.412	-378.8363	196.4542	< 1.00e-04	0.0304	0.9696	< 1.00e-04	0.0304	0.0007	0.57742	0.80393
HL-60	1188.3217	5309	1875.1014	-119.9024	11.6677	-1004.0216	184.3459	< 1.00e-04	< 1.00e-04	1	< 1.00e-04	< 1.00e-04	< 1.00e-04	1	1.385
Daudi	1224.5808	5416	1923.1507	-75.1219	11.3851	-594.5962	192.3193	< 1.00e-04	0.0009	0.9991	< 1.00e-04	0.0009	< 1.00e-04	1	1.385
K-562	1205.4857	5377	1900.7381	-117.222	11.7336	-955.7689	185.7419	< 1.00e-04	< 1.00e-04	1	< 1.00e-04	< 1.00e-04	< 1.00e-04	1	1.385
Thymus	1146.7172	4849	1763.7644	-62.6545	11.3772	-491.9439	185.7689	< 1.00e-04	0.0062	0.9938	< 1.00e-04	0.0062	0.0001	1	1.385
Tonsil	1160.4305	4838	1773.3587	-50.1363	11.5091	-269.1816	188.9954	< 1.00e-04	0.0821	0.9179	< 1.00e-04	0.0821	0.0082	0.043031	0.069103
Lymph Node	1141.9728	4817	1754.4773	-40.81	11.6422	-295.1681	185.9975	0.0001	0.0606	0.9395	0.0002	0.0605	0.0111	-0.022728	-0.021319
Liver (Fetal)	1161.129	4588	1732.2741	-71.4721	11.5491	-184.1471	186.1379	< 1.00e-04	0.1613	0.8387	< 1.00e-04	0.1613	0.0055	0.12976	0.18836
Early Erythroid	1154.6031	5202	1829.1693	-106.2082	11.412	-1053.7788	178.7695	< 1.00e-04	< 1.00e-04	1	< 1.00e-04	< 1.00e-04	< 1.00e-04	1	1.385
Bone Marrow	1103.6306	4421	1656.5255	-31.6558	11.4095	-97.1555	181.416	0.0009	0.2971	0.7038	0.0023	0.2957	0.1108	-0.52237	-0.70836
Temporal Lobe	1112.0823	4457	1669.5686	-35.4141	11.5673	-81.3686	184.5737	0.0011	0.3266	0.6745	0.0015	0.3262	0.1109	-0.52256	-0.70863
Globus Pallidus	1069.5361	4168	1585.9468	-21.559	11.5489	-31.3345	179.5844	0.0206	0.4336	0.587	0.0321	0.4221	0.2471	-0.69655	-0.94786
Cerebellum Peduncles	1125.9662	4464	1682.3052	-40.0908	11.5278	-71.5139	184.4877	0.0001	0.346	0.6541	0.0001	0.346	0.1008	-0.50183	-0.68011
Cerebellum	1085.4235	4265	1615.3529	-24.1944	11.6767	-58.0259	180.8217	0.0127	0.3783	0.6344	0.0193	0.3717	0.195	-0.64512	-0.87715
Caudate Nucleus	1143.4068	4608	1720.839	-45.2207	11.5664	-132.2142	185.7618	0.0001	0.2343	0.7658	0.0001	0.2343	0.0457	-0.33004	-0.4439
Brain (Whole)	1113.8851	4550	1686.5709	-41.9868	11.4439	-250.1842	182.2101	< 1.00e-04	0.0869	0.9131	< 1.00e-04	0.0869	0.0152	-0.090993	-0.11519
Parietal Lobe	1124.6467	4618	1706.8723	-34.2533	11.6446	-154.9434	185.8133	0.0012	0.204	0.7972	0.0019	0.2033	0.0669	-0.41281	-0.5577
Medulla Oblongata	1136.4442	4597	1713.2035	-49.0121	11.5389	-186.1361	186.415	< 1.00e-04	0.1589	0.8411	< 1.00e-04	0.1589	0.0225	-0.17617	-0.23231
Amygdala	1155.1323	4829	1767.4436	-42.6862	11.5126	-210.975	189.6747	< 1.00e-04	0.1342	0.8658	< 1.00e-04	0.1342	0.0279	-0.22288	-0.29654
Prefrontal Cortex	1180.8426	4950	1809.0355	-50.2379	11.4118	-181.4234	189.7011	< 1.00e-04	0.1719	0.8281	< 1.00e-04	0.1719	0.0224	-0.1752	-0.23098
Occipital Lobe	1128.357	4660	1716.9642	-43.5112	11.5687	-273.9906	185.5328	< 1.00e-04	0.0738	0.9262	< 1.00e-04	0.0738	0.0116	-0.032296	-0.034476
Hypothalamus	1177.1585	4885	1795.1321	-52.9167	11.5587	-194.844	190.469	< 1.00e-04	0.1531	0.8469	< 1.00e-04	0.1531	0.0184	-0.13248	-0.17224
Thalamus	1173.9331	4918	1797.9443	-53.5664	11.6622	-276.4697	186.033	< 1.00e-04	0.0721	0.9279	< 1.00e-04	0.0721	0.0066	0.090169	0.13392
Subthalamic Nucleus	1089.2774	4360	1634.3979	-28.4735	11.488	-150.3612	181.2688	0.0032	0.206	0.7972	0.0061	0.2031	0.0803	-0.45245	-0.61222
Cingulate Cortex	1125.7227	4735	1727.2689	-25.8457	11.6282	-303.3616	187.0976	0.0019	0.0652	0.9367	0.0119	0.0552	0.0214	-0.16528	-0.21734
Pons	1092.4042	4255	1619.5035	-16.1479	11.4921	90.9305	186.0167	0.0674	0.6983	0.3691	0.0802	0.6855	0.5201	-0.85816	-1.1701
Spinal Cord	1187.5134	5018	1825.9278	-36.505	11.5495	-168.263	194.0426	0.0006	0.1925	0.8081	0.0007	0.1924	0.0568	-0.37726	-0.50883
Brain (Fetal)	1156.9658	4763	1757.9715	-39.7953	11.5022	-157.28	190.2923	0.0002	0.2031	0.7971	0.0003	0.203	0.0515	-0.35599	-0.47958
Adrenal Gland	1110.639	4412	1660.8658	-39.3094	11.7184	-142.7706	183.7886	0.0003	0.2192	0.7811	0.0004	0.2191	0.0554	-0.37184	-0.50138
Lung	1110.4845	4462	1669.0705	-14.1386	11.5	13.8179	187.4473	0.0771	0.5544	0.5227	0.1072	0.5243	0.3853	-0.79302	-1.0805
Heart	1069.6842	4031	1563.2368	10.7257	11.5555	305.1446	183.8252	0.7934	0.9815	0.8119	0.8226	0.9523	0.9585	-0.99093	-1.3527
Liver	1091.4725	4107	1594.0604	-17.8382	11.512	187.6338	182.0275	0.06	0.8519	0.2081	0.062	0.8499	0.6857	-0.91819	-1.2526
Kidney	1102.7596	4249	1627.133	-42.0645	11.5612	23.9885	179.8218	0.0002	0.5523	0.4479	0.0002	0.5523	0.1799	-0.62762	-0.85309
Prostate	1176.1766	4894	1795.8138	-39.9988	11.6149	-152.262	194.3971	< 1.00e-04	0.2078	0.7922	< 1.00e-04	0.2078	0.0556	-0.37263	-0.50245
Uterus	1133.886	4770	1739.905	-40.5313	11.4478	-373.3034	185.646	< 1.00e-04	0.0238	0.9762	0.0003	0.0235	0.0046	0.16857	0.24172
Thyroid	1210.3372	5176	1871.281	-55.0587	11.399	-260.6061	195.679	< 1.00e-04	0.0927	0.9073	< 1.00e-04	0.0927	0.0077	0.056693	0.08789
Thyroid (Fetal)	1159.7802	4750	1758.1501	-37.7446	11.5424	-121.4618	190.7511	< 1.00e-04	0.2587	0.7413	0.0002	0.2585	0.0785	-0.44753	-0.60545
Lung (Fetal)	1152.9278	4787	1758.6065	-57.5862	11.602	-294.6428	187.9576	< 1.00e-04	0.0595	0.9405	< 1.00e-04	0.0595	0.0034	0.23421	0.33199
Placenta	1126.573	4613	1707.6442	-32.044	11.5967	-173.2819	185.3452	0.0011	0.1757	0.8254	0.0025	0.1743	0.0623	-0.39734	-0.53643
Cardiac Myocytes	1219.8426	5205	1884.0355	-63.1727	11.372	-312.2537	192.1052	< 1.00e-04	0.0558	0.9442	< 1.00e-04	0.0558	0.0025	0.30098	0.42381
Smooth Muscle	1187.7445	5088	1837.7871	-88.6335	11.7266	-605.762	189.9493	< 1.00e-04	0.0016	0.9984	< 1.00e-04	0.0016	< 1.00e-04	1	1.385
Bronchial Epithelial Cells	1205.4167	5287	1885.6806	-94.7029	11.4641	-703.1113	188.6731	< 1.00e-04	0.0002	0.9998	< 1.00e-04	0.0002	< 1.00e-04	1	1.385
Adipocyte	1153.3677	4797	1760.6397	-69.9405	11.5208	-379.2614	184.8459	< 1.00e-04	0.022	0.978	< 1.00e-04	0.022	0.0004	0.69895	0.97104
Pancreas	1121.1129	4472	1679.5941	-43.0574	11.5476	-149.7742	183.5027	0.0003	0.2083	0.792	0.0003	0.2083	0.0414	-0.30859	-0.41439
Pancreatic Islets	1193.4869	5076	1840.5725	-51.0883	11.5718	-259.781	194.4403	< 1.00e-04	0.0915	0.9085	< 1.00e-04	0.0915	0.0104	-0.0085824	-0.001868
Testis	1149.8393	4718	1744.5327	-50.4465	11.5718	-249.9031	185.6978	< 1.00e-04	0.0896	0.9104	< 1.00e-04	0.0896	0.0115	-0.030416	-0.031891
Testis Leydig Cell	1149.1731	4621	1727.8109	-52.4989	11.655	-184.0453	184.4129	< 1.00e-04	0.1595	0.8405	< 1.00e-04	0.1595	0.0196	-0.1462	-0.1911
Testis Germ Cell	1177.6941	4996	1814.0784	-65.0991	11.5973	-396.3448	189.9418	< 1.00e-04	0.0206	0.9794	< 1.00e-04	0.0206	0.0006	0.6109	0.84996
Testis Interstitial	1144.6739	4794	1752.8949	-70.829	11.4933	-451.6914	182.8196	< 1.00e-04	0.0086	0.9914	< 1.00e-04	0.0086	0.0004	0.69895	0.97104
Testis Seminiferous Tubule	1157.3987	5024	1801.8322	-66.2853	11.5491	-575.7199	185.3776	< 1.00e-04	0.0012	0.9988	< 1.00e-04	0.0012	< 1.00e-04	1	1.385
Salivary Gland	1095.0613	4309	1630.7178	-15.4182	11.5269	-2.6717	181.2497	0.0639	0.5173	0.5466	0.0905	0.4907	0.3449	-0.76896	-1.0474
Trachea	1112.3731	4436	1666.3109	-20.0805	11.5444	-46.6486	186.2175	0.0259	0.4146	0.6113	0.0407	0.3998	0.2376	-0.68803	-0.93616
Adrenal Cortex	1130.9049	4336	1665.0874	-44.4492	11.6924	96.1612	185.0941	< 1.00e-04	0.6947	0.3053	< 1.00e-04	0.6947	0.2759	-0.72049	-0.98078
Ovary	1006.1958	3803	1472.3298	-17.5795	11.2725	-28.3175	167.0593	0.0388	0.4481	0.5907	0.0595	0.4274	0.2735	-0.71859	-0.97818
Appendix	1053.9515	3973	1540.4596	9.729	11.4743	262.8417	180.3859	0.7596	0.973	0.7866	0.8034	0.9292	0.9371	-0.98602	-1.3459
Skin	1004.7462	3742	1460.9551	17.7595	11.5935	201.2496	172.6287	0.8355	0.9809	0.8546	0.9368	0.8796	0.9297	-0.9843	-1.3435
Ciliary Ganglion	973.0183	3560	1404.1819	23.8392	11.4472	280.4683	168.0075	0.9407	0.9964	0.9443	0.9807	0.9564	0.9813	-0.99603	-1.3597
Trigeminal Ganglion	1008.7664	3602	1440.972	31.8954	11.434	462.4934	177.0658	0.9947	1	0.9947	0.9975	0.9972	0.9994	-1	-1.3651
Atrioventricular Node	985.0175	3490	1402.5146	14.2863	11.425	315.1177	170.6356	0.8746	0.9921	0.8825	0.8946	0.9721	0.9792	-0.99557	-1.359
Dorsal Root Ganglion	1021.3389	3717	1470.6158	7.4047	11.5494	261.2856	175.1233	0.7065	0.9717	0.7348	0.7415	0.9367	0.933	-0.98507	-1.3446
Superior Cervical Ganglion	990.7812	3464	1402.9843	25.3143	11.3871	517.8895	174.1901	0.9847	1	0.9847	0.9867	0.998	0.9991	-0.99993	-1.365
Skeletal Muscle	1062.8955	4232	1591.0796	3.3902	11.5448	33.4422	182.8607	0.3994	0.7866	0.6128	0.6161	0.5699	0.5902	-0.88562	-1.2079
Uterus Corpus	1110.9313	4313	1644.6094	-7.9574	11.6275	200.2402	185.7026	0.233	0.8769	0.3561	0.2477	0.8622	0.7736	-0.94438	-1.2887
Tongue	1103.7183	4448	1661.0986	-24.4853	11.7031	-99.6355	183.389	0.01	0.3007	0.7093	0.0177	0.293	0.1437	-0.57883	-0.786
Olfactory Bulb	1139.6426	4652	1725.0355	-27.1435	11.3191	-79.5236	186.5783	0.0065	0.3347	0.6718	0.0098	0.3314	0.1564	-0.59722	-0.81129
Pituitary	1175.4158	4804	1780.1799	-52.5745	11.4779	-144.616	189.9067	< 1.00e-04	0.2225	0.7775	< 1.00e-04	0.2225	0.0282	-0.2252	-0.29974
