# Supplementary material for: Scope and limitations of yeast as a model organism for studying human tissue-specific pathways
Source: BMC Syst Biol. 2015 Dec 29;9:96. doi: 10.1186/s12918-015-0253-0 (PMC4696342; doi:10.1186/s12918-015-0253-0)
Supplement: Additional file 6 — TS genes. Tissue-selective genesets and their respective classifications for brain tissues, blood cells, testis tissues, and ganglion tissues. (ZIP 86 Kb) [file 12918_2015_253_MOESM6_ESM.zip]

Archive with 26 entries (25 files):
- TS_Genes/blood_cells_expressed.txt
- TS_Genes/blood_cells_TS.txt
- TS_Genes/blood_cells_TS_Conserved_human.txt
- TS_Genes/blood_cells_TS_Conserved_yeast.txt
- TS_Genes/blood_cells_TS_HumanSpecific.txt
- TS_Genes/blood_cells_TS_Unclassified.txt
- TS_Genes/brain_tissues_expressed.txt
- TS_Genes/brain_tissues_TS.txt
- TS_Genes/brain_tissues_TS_Conserved_human.txt
- TS_Genes/brain_tissues_TS_Conserved_yeast.txt
- TS_Genes/brain_tissues_TS_HumanSpecific.txt
- TS_Genes/brain_tissues_TS_Unclassified.txt
- TS_Genes/ganglion_tissues_expressed.txt
- TS_Genes/ganglion_tissues_TS.txt
- TS_Genes/ganglion_tissues_TS_Conserved_human.txt
- TS_Genes/ganglion_tissues_TS_Conserved_yeast.txt
- TS_Genes/ganglion_tissues_TS_HumanSpecific.txt
- TS_Genes/ganglion_tissues_TS_Unclassified.txt
- TS_Genes/summary.tsv
- TS_Genes/testis_tissues_expressed.txt
- TS_Genes/testis_tissues_TS.txt
- TS_Genes/testis_tissues_TS_Conserved_human.txt
- TS_Genes/testis_tissues_TS_Conserved_yeast.txt
- TS_Genes/testis_tissues_TS_HumanSpecific.txt
- TS_Genes/testis_tissues_TS_Unclassified.txt
- TS_Genes/
