# Supplementary material for: Scope and limitations of yeast as a model organism for studying human tissue-specific pathways
Source: BMC Syst Biol. 2015 Dec 29;9:96. doi: 10.1186/s12918-015-0253-0 (PMC4696342; doi:10.1186/s12918-015-0253-0)
Supplement: Additional file 6 — TS genes. Tissue-selective genesets and their respective classifications for brain tissues, blood cells, testis tissues, and ganglion tissues. (ZIP 86 Kb) [file 12918_2015_253_MOESM6_ESM.zip › TS_Genes/blood_cells_TS.txt]

ENSG00000000938
ENSG00000001084
ENSG00000001631
ENSG00000002822
ENSG00000004468
ENSG00000005007
ENSG00000005020
ENSG00000005059
ENSG00000005175
ENSG00000005238
ENSG00000005700
ENSG00000006634
ENSG00000006744
ENSG00000007264
ENSG00000007312
ENSG00000008277
ENSG00000009413
ENSG00000009950
ENSG00000010292
ENSG00000010671
ENSG00000012061
ENSG00000012983
ENSG00000013275
ENSG00000013810
ENSG00000014123
ENSG00000014138
ENSG00000015475
ENSG00000018189
ENSG00000018699
ENSG00000020426
ENSG00000020633
ENSG00000020922
ENSG00000023445
ENSG00000023892
ENSG00000023909
ENSG00000025156
ENSG00000025770
ENSG00000027001
ENSG00000028277
ENSG00000030066
ENSG00000031691
ENSG00000032219
ENSG00000033867
ENSG00000034677
ENSG00000035720
ENSG00000037474
ENSG00000038210
ENSG00000038358
ENSG00000040933
ENSG00000041880
ENSG00000042429
ENSG00000042980
ENSG00000043462
ENSG00000047188
ENSG00000048462
ENSG00000048649
ENSG00000049541
ENSG00000053372
ENSG00000056972
ENSG00000057657
ENSG00000057757
ENSG00000058262
ENSG00000058272
ENSG00000058729
ENSG00000058804
ENSG00000059588
ENSG00000060566
ENSG00000060982
ENSG00000061938
ENSG00000062822
ENSG00000064012
ENSG00000064102
ENSG00000064489
ENSG00000064490
ENSG00000064961
ENSG00000065000
ENSG00000065029
ENSG00000065057
ENSG00000065268
ENSG00000065328
ENSG00000065809
ENSG00000066279
ENSG00000066336
ENSG00000067533
ENSG00000067596
ENSG00000068120
ENSG00000068784
ENSG00000068831
ENSG00000069424
ENSG00000070081
ENSG00000070413
ENSG00000070423
ENSG00000070669
ENSG00000071575
ENSG00000072501
ENSG00000072736
ENSG00000072818
ENSG00000073050
ENSG00000073754
ENSG00000074266
ENSG00000074370
ENSG00000075089
ENSG00000075131
ENSG00000075702
ENSG00000075884
ENSG00000076248
ENSG00000076382
ENSG00000076604
ENSG00000076641
ENSG00000076650
ENSG00000076662
ENSG00000076924
ENSG00000076944
ENSG00000077044
ENSG00000078142
ENSG00000078674
ENSG00000079263
ENSG00000080298
ENSG00000080345
ENSG00000080839
ENSG00000080986
ENSG00000081237
ENSG00000081248
ENSG00000081320
ENSG00000081985
ENSG00000082074
ENSG00000082258
ENSG00000082512
ENSG00000083093
ENSG00000083123
ENSG00000083454
ENSG00000083535
ENSG00000083812
ENSG00000084093
ENSG00000084463
ENSG00000084652
ENSG00000084774
ENSG00000085224
ENSG00000085514
ENSG00000085721
ENSG00000086619
ENSG00000086730
ENSG00000087008
ENSG00000087087
ENSG00000087088
ENSG00000087152
ENSG00000087157
ENSG00000087365
ENSG00000087470
ENSG00000087502
ENSG00000088038
ENSG00000089022
ENSG00000089048
ENSG00000089234
ENSG00000089639
ENSG00000089682
ENSG00000090104
ENSG00000090470
ENSG00000090554
ENSG00000092140
ENSG00000092203
ENSG00000092853
ENSG00000093009
ENSG00000094841
ENSG00000094916
ENSG00000095002
ENSG00000095015
ENSG00000095059
ENSG00000095574
ENSG00000095951
ENSG00000096060
ENSG00000096654
ENSG00000096996
ENSG00000099381
ENSG00000099977
ENSG00000100003
ENSG00000100029
ENSG00000100038
ENSG00000100058
ENSG00000100084
ENSG00000100092
ENSG00000100101
ENSG00000100162
ENSG00000100216
ENSG00000100290
ENSG00000100297
ENSG00000100319
ENSG00000100325
ENSG00000100330
ENSG00000100351
ENSG00000100372
ENSG00000100393
ENSG00000100462
ENSG00000100564
ENSG00000100749
ENSG00000100813
ENSG00000100931
ENSG00000100941
ENSG00000100982
ENSG00000101003
ENSG00000101019
ENSG00000101057
ENSG00000101132
ENSG00000101138
ENSG00000101150
ENSG00000101161
ENSG00000101222
ENSG00000101346
ENSG00000101347
ENSG00000101452
ENSG00000101695
ENSG00000101751
ENSG00000101868
ENSG00000101888
ENSG00000101901
ENSG00000101935
ENSG00000101997
ENSG00000102007
ENSG00000102034
ENSG00000102057
ENSG00000102145
ENSG00000102218
ENSG00000102245
ENSG00000102390
ENSG00000102580
ENSG00000102879
ENSG00000102900
ENSG00000102984
ENSG00000103005
ENSG00000103152
ENSG00000103479
ENSG00000103522
ENSG00000103540
ENSG00000103591
ENSG00000104131
ENSG00000104164
ENSG00000104432
ENSG00000104687
ENSG00000104689
ENSG00000104738
ENSG00000104783
ENSG00000104814
ENSG00000104825
ENSG00000104866
ENSG00000104903
ENSG00000104921
ENSG00000104972
ENSG00000104973
ENSG00000105146
ENSG00000105173
ENSG00000105197
ENSG00000105246
ENSG00000105248
ENSG00000105364
ENSG00000105379
ENSG00000105383
ENSG00000105401
ENSG00000105447
ENSG00000105486
ENSG00000105705
ENSG00000105793
ENSG00000105851
ENSG00000105875
ENSG00000105879
ENSG00000105926
ENSG00000106028
ENSG00000106268
ENSG00000106367
ENSG00000106399
ENSG00000106400
ENSG00000106404
ENSG00000106462
ENSG00000106636
ENSG00000106993
ENSG00000107020
ENSG00000107164
ENSG00000107201
ENSG00000107263
ENSG00000107447
ENSG00000107614
ENSG00000107625
ENSG00000107651
ENSG00000107789
ENSG00000107968
ENSG00000108094
ENSG00000108405
ENSG00000108443
ENSG00000108559
ENSG00000108578
ENSG00000108591
ENSG00000108622
ENSG00000108669
ENSG00000108771
ENSG00000108799
ENSG00000108883
ENSG00000109103
ENSG00000109133
ENSG00000109445
ENSG00000109534
ENSG00000109685
ENSG00000109775
ENSG00000109805
ENSG00000109861
ENSG00000110063
ENSG00000110455
ENSG00000110756
ENSG00000110777
ENSG00000111011
ENSG00000111196
ENSG00000111241
ENSG00000111247
ENSG00000111254
ENSG00000111348
ENSG00000111615
ENSG00000111653
ENSG00000111729
ENSG00000111752
ENSG00000111845
ENSG00000112029
ENSG00000112200
ENSG00000112208
ENSG00000112234
ENSG00000112249
ENSG00000112282
ENSG00000112303
ENSG00000112365
ENSG00000112394
ENSG00000112425
ENSG00000112658
ENSG00000112742
ENSG00000112799
ENSG00000112877
ENSG00000112992
ENSG00000113161
ENSG00000113194
ENSG00000113302
ENSG00000113312
ENSG00000113356
ENSG00000113368
ENSG00000113407
ENSG00000113441
ENSG00000113460
ENSG00000113522
ENSG00000113569
ENSG00000113593
ENSG00000113810
ENSG00000114126
ENSG00000114346
ENSG00000114388
ENSG00000114416
ENSG00000114446
ENSG00000114520
ENSG00000114767
ENSG00000114786
ENSG00000114850
ENSG00000115020
ENSG00000115085
ENSG00000115165
ENSG00000115232
ENSG00000115364
ENSG00000115604
ENSG00000115607
ENSG00000115694
ENSG00000115750
ENSG00000115825
ENSG00000115942
ENSG00000116017
ENSG00000116062
ENSG00000116254
ENSG00000116337
ENSG00000116353
ENSG00000116604
ENSG00000116786
ENSG00000116815
ENSG00000116830
ENSG00000116874
ENSG00000116898
ENSG00000116957
ENSG00000117174
ENSG00000117222
ENSG00000117228
ENSG00000117322
ENSG00000117360
ENSG00000117569
ENSG00000117586
ENSG00000117614
ENSG00000117625
ENSG00000117650
ENSG00000117724
ENSG00000117751
ENSG00000117906
ENSG00000118162
ENSG00000118193
ENSG00000118513
ENSG00000118579
ENSG00000118640
ENSG00000118939
ENSG00000119203
ENSG00000119431
ENSG00000119509
ENSG00000119514
ENSG00000119772
ENSG00000119878
ENSG00000119969
ENSG00000120008
ENSG00000120063
ENSG00000120159
ENSG00000120253
ENSG00000120370
ENSG00000120533
ENSG00000120656
ENSG00000120690
ENSG00000120889
ENSG00000120899
ENSG00000121058
ENSG00000121060
ENSG00000121350
ENSG00000121716
ENSG00000121879
ENSG00000121897
ENSG00000122203
ENSG00000122223
ENSG00000122224
ENSG00000122257
ENSG00000122484
ENSG00000122678
ENSG00000122692
ENSG00000122741
ENSG00000123106
ENSG00000123179
ENSG00000123219
ENSG00000123268
ENSG00000123329
ENSG00000123473
ENSG00000123737
ENSG00000123975
ENSG00000123989
ENSG00000124217
ENSG00000124383
ENSG00000124571
ENSG00000124575
ENSG00000124588
ENSG00000124782
ENSG00000125352
ENSG00000125354
ENSG00000125629
ENSG00000125656
ENSG00000125691
ENSG00000125726
ENSG00000125735
ENSG00000125864
ENSG00000125977
ENSG00000126216
ENSG00000126453
ENSG00000126773
ENSG00000126895
ENSG00000126970
ENSG00000127191
ENSG00000127334
ENSG00000127337
ENSG00000127412
ENSG00000127554
ENSG00000127580
ENSG00000127586
ENSG00000127952
ENSG00000127980
ENSG00000128218
ENSG00000128271
ENSG00000128309
ENSG00000128394
ENSG00000128534
ENSG00000128654
ENSG00000128708
ENSG00000129103
ENSG00000129282
ENSG00000129451
ENSG00000129515
ENSG00000129586
ENSG00000129673
ENSG00000130159
ENSG00000130254
ENSG00000130347
ENSG00000130475
ENSG00000130511
ENSG00000130592
ENSG00000130713
ENSG00000130725
ENSG00000130766
ENSG00000130818
ENSG00000130826
ENSG00000131069
ENSG00000131115
ENSG00000131187
ENSG00000131269
ENSG00000131375
ENSG00000131725
ENSG00000131747
ENSG00000131979
ENSG00000132128
ENSG00000132182
ENSG00000132256
ENSG00000132275
ENSG00000132356
ENSG00000132424
ENSG00000132465
ENSG00000132467
ENSG00000132623
ENSG00000132646
ENSG00000132676
ENSG00000132740
ENSG00000132780
ENSG00000132792
ENSG00000132950
ENSG00000132964
ENSG00000133056
ENSG00000133243
ENSG00000133246
ENSG00000133265
ENSG00000133794
ENSG00000133997
ENSG00000134046
ENSG00000134061
ENSG00000134242
ENSG00000134256
ENSG00000134470
ENSG00000134516
ENSG00000134690
ENSG00000134697
ENSG00000134709
ENSG00000134758
ENSG00000134815
ENSG00000134982
ENSG00000135090
ENSG00000135249
ENSG00000135297
ENSG00000135312
ENSG00000135336
ENSG00000135365
ENSG00000135473
ENSG00000135596
ENSG00000135604
ENSG00000135722
ENSG00000135763
ENSG00000135766
ENSG00000135778
ENSG00000135905
ENSG00000135966
ENSG00000136144
ENSG00000136146
ENSG00000136213
ENSG00000136243
ENSG00000136261
ENSG00000136270
ENSG00000136522
ENSG00000136573
ENSG00000136770
ENSG00000136807
ENSG00000136811
ENSG00000136824
ENSG00000136875
ENSG00000136931
ENSG00000136937
ENSG00000136997
ENSG00000137040
ENSG00000137078
ENSG00000137168
ENSG00000137309
ENSG00000137478
ENSG00000137656
ENSG00000137807
ENSG00000137841
ENSG00000137880
ENSG00000137996
ENSG00000138030
ENSG00000138078
ENSG00000138134
ENSG00000138160
ENSG00000138180
ENSG00000138346
ENSG00000138376
ENSG00000138385
ENSG00000138433
ENSG00000138621
ENSG00000138629
ENSG00000138660
ENSG00000138756
ENSG00000138778
ENSG00000138785
ENSG00000138794
ENSG00000138801
ENSG00000139083
ENSG00000139131
ENSG00000139154
ENSG00000139190
ENSG00000139350
ENSG00000139372
ENSG00000139436
ENSG00000139437
ENSG00000139496
ENSG00000139505
ENSG00000139626
ENSG00000139687
ENSG00000139908
ENSG00000140299
ENSG00000140368
ENSG00000140379
ENSG00000140463
ENSG00000140575
ENSG00000140650
ENSG00000140678
ENSG00000140829
ENSG00000140830
ENSG00000140859
ENSG00000141425
ENSG00000141456
ENSG00000141506
ENSG00000141556
ENSG00000141574
ENSG00000141644
ENSG00000141682
ENSG00000141971
ENSG00000141985
ENSG00000142731
ENSG00000142784
ENSG00000142867
ENSG00000142945
ENSG00000143155
ENSG00000143179
ENSG00000143207
ENSG00000143228
ENSG00000143258
ENSG00000143294
ENSG00000143390
ENSG00000143437
ENSG00000143457
ENSG00000143498
ENSG00000143570
ENSG00000143578
ENSG00000143620
ENSG00000143748
ENSG00000143947
ENSG00000144021
ENSG00000144136
ENSG00000144736
ENSG00000145088
ENSG00000145216
ENSG00000145241
ENSG00000145337
ENSG00000145723
ENSG00000145779
ENSG00000146063
ENSG00000146085
ENSG00000146109
ENSG00000146143
ENSG00000146476
ENSG00000146540
ENSG00000146670
ENSG00000146733
ENSG00000146918
ENSG00000147050
ENSG00000147155
ENSG00000147443
ENSG00000147536
ENSG00000147586
ENSG00000147905
ENSG00000148291
ENSG00000148344
ENSG00000148356
ENSG00000148429
ENSG00000148481
ENSG00000148572
ENSG00000148606
ENSG00000148690
ENSG00000148840
ENSG00000148925
ENSG00000148943
ENSG00000149100
ENSG00000149187
ENSG00000149308
ENSG00000149313
ENSG00000149503
ENSG00000149554
ENSG00000149636
ENSG00000149743
ENSG00000149781
ENSG00000149782
ENSG00000149823
ENSG00000150316
ENSG00000150527
ENSG00000150712
ENSG00000150977
ENSG00000150990
ENSG00000151131
ENSG00000151292
ENSG00000151332
ENSG00000151466
ENSG00000151657
ENSG00000151689
ENSG00000151702
ENSG00000151835
ENSG00000152147
ENSG00000152213
ENSG00000152253
ENSG00000152256
ENSG00000152422
ENSG00000152484
ENSG00000152952
ENSG00000153006
ENSG00000153044
ENSG00000153046
ENSG00000153064
ENSG00000153140
ENSG00000153561
ENSG00000153814
ENSG00000153879
ENSG00000153922
ENSG00000153933
ENSG00000153975
ENSG00000154016
ENSG00000154642
ENSG00000154727
ENSG00000154743
ENSG00000155307
ENSG00000155329
ENSG00000155903
ENSG00000155962
ENSG00000156127
ENSG00000156273
ENSG00000156374
ENSG00000156469
ENSG00000156587
ENSG00000156697
ENSG00000156735
ENSG00000156795
ENSG00000156802
ENSG00000156858
ENSG00000156958
ENSG00000156973
ENSG00000157350
ENSG00000157500
ENSG00000157873
ENSG00000158042
ENSG00000158050
ENSG00000158062
ENSG00000158161
ENSG00000158195
ENSG00000158373
ENSG00000158402
ENSG00000158417
ENSG00000158985
ENSG00000159111
ENSG00000159259
ENSG00000159346
ENSG00000159399
ENSG00000159556
ENSG00000160185
ENSG00000160207
ENSG00000160211
ENSG00000160220
ENSG00000160221
ENSG00000160223
ENSG00000160294
ENSG00000160654
ENSG00000160867
ENSG00000160951
ENSG00000161013
ENSG00000161405
ENSG00000161526
ENSG00000161681
ENSG00000161800
ENSG00000161847
ENSG00000161888
ENSG00000161914
ENSG00000162062
ENSG00000162063
ENSG00000162129
ENSG00000162419
ENSG00000162607
ENSG00000162676
ENSG00000162702
ENSG00000162711
ENSG00000162775
ENSG00000162928
ENSG00000163026
ENSG00000163104
ENSG00000163125
ENSG00000163322
ENSG00000163479
ENSG00000163519
ENSG00000163563
ENSG00000163600
ENSG00000163736
ENSG00000163811
ENSG00000163820
ENSG00000163867
ENSG00000163909
ENSG00000163914
ENSG00000163923
ENSG00000163932
ENSG00000164080
ENSG00000164104
ENSG00000164109
ENSG00000164134
ENSG00000164136
ENSG00000164172
ENSG00000164209
ENSG00000164362
ENSG00000164400
ENSG00000164466
ENSG00000164576
ENSG00000164924
ENSG00000164941
ENSG00000165025
ENSG00000165055
ENSG00000165060
ENSG00000165156
ENSG00000165195
ENSG00000165304
ENSG00000165392
ENSG00000165609
ENSG00000165675
ENSG00000165724
ENSG00000165806
ENSG00000166037
ENSG00000166128
ENSG00000166133
ENSG00000166164
ENSG00000166171
ENSG00000166478
ENSG00000166508
ENSG00000166747
ENSG00000166797
ENSG00000166855
ENSG00000166887
ENSG00000166908
ENSG00000167083
ENSG00000167118
ENSG00000167207
ENSG00000167258
ENSG00000167380
ENSG00000167393
ENSG00000167491
ENSG00000167508
ENSG00000167522
ENSG00000167578
ENSG00000167670
ENSG00000167700
ENSG00000167766
ENSG00000167774
ENSG00000167785
ENSG00000167842
ENSG00000167862
ENSG00000167900
ENSG00000167967
ENSG00000167969
ENSG00000167977
ENSG00000168040
ENSG00000168067
ENSG00000168078
ENSG00000168096
ENSG00000168137
ENSG00000168274
ENSG00000168421
ENSG00000168434
ENSG00000168488
ENSG00000168495
ENSG00000168538
ENSG00000168564
ENSG00000168566
ENSG00000168795
ENSG00000168830
ENSG00000168883
ENSG00000169016
ENSG00000169018
ENSG00000169087
ENSG00000169131
ENSG00000169251
ENSG00000169508
ENSG00000169575
ENSG00000169598
ENSG00000169635
ENSG00000169679
ENSG00000169738
ENSG00000169813
ENSG00000169926
ENSG00000170145
ENSG00000170473
ENSG00000170476
ENSG00000170525
ENSG00000170571
ENSG00000170604
ENSG00000170734
ENSG00000170854
ENSG00000170892
ENSG00000171100
ENSG00000171148
ENSG00000171241
ENSG00000171579
ENSG00000171824
ENSG00000171940
ENSG00000171960
ENSG00000172009
ENSG00000172071
ENSG00000172273
ENSG00000172432
ENSG00000172575
ENSG00000172613
ENSG00000172766
ENSG00000172840
ENSG00000172869
ENSG00000172890
ENSG00000173068
ENSG00000173145
ENSG00000173442
ENSG00000173465
ENSG00000173545
ENSG00000173762
ENSG00000173917
ENSG00000173959
ENSG00000173992
ENSG00000174125
ENSG00000174197
ENSG00000174276
ENSG00000174405
ENSG00000174442
ENSG00000174720
ENSG00000174842
ENSG00000174891
ENSG00000174943
ENSG00000174989
ENSG00000175073
ENSG00000175213
ENSG00000175344
ENSG00000175376
ENSG00000175482
ENSG00000175567
ENSG00000175575
ENSG00000175602
ENSG00000175792
ENSG00000175895
ENSG00000176248
ENSG00000176619
ENSG00000176668
ENSG00000176871
ENSG00000177000
ENSG00000177272
ENSG00000177595
ENSG00000177853
ENSG00000178342
ENSG00000178537
ENSG00000178802
ENSG00000178921
ENSG00000178966
ENSG00000178999
ENSG00000179091
ENSG00000179361
ENSG00000179526
ENSG00000179958
ENSG00000180096
ENSG00000180098
ENSG00000180104
ENSG00000181610
ENSG00000181690
ENSG00000181788
ENSG00000181991
ENSG00000182180
ENSG00000182319
ENSG00000182552
ENSG00000182866
ENSG00000182872
ENSG00000182934
ENSG00000183161
ENSG00000183207
ENSG00000183337
ENSG00000183354
ENSG00000183475
ENSG00000183508
ENSG00000183520
ENSG00000183542
ENSG00000183684
ENSG00000183763
ENSG00000183765
ENSG00000184209
ENSG00000184281
ENSG00000184445
ENSG00000184508
ENSG00000184575
ENSG00000184922
ENSG00000184967
ENSG00000185013
ENSG00000185046
ENSG00000185104
ENSG00000185238
ENSG00000185246
ENSG00000185252
ENSG00000185420
ENSG00000185615
ENSG00000185800
ENSG00000185917
ENSG00000185928
ENSG00000185963
ENSG00000186073
ENSG00000186260
ENSG00000186810
ENSG00000187522
ENSG00000187741
ENSG00000187764
ENSG00000187837
ENSG00000187848
ENSG00000187990
ENSG00000188342
ENSG00000188641
ENSG00000196155
ENSG00000196247
ENSG00000196284
ENSG00000196290
ENSG00000196371
ENSG00000196636
ENSG00000196664
ENSG00000196683
ENSG00000196684
ENSG00000196735
ENSG00000196792
ENSG00000196812
ENSG00000196843
ENSG00000196866
ENSG00000196954
ENSG00000197150
ENSG00000197223
ENSG00000197275
ENSG00000197329
ENSG00000197372
ENSG00000197386
ENSG00000197498
ENSG00000197579
ENSG00000197798
ENSG00000197930
ENSG00000197969
ENSG00000198000
ENSG00000198015
ENSG00000198042
ENSG00000198055
ENSG00000198056
ENSG00000198087
ENSG00000198162
ENSG00000198185
ENSG00000198252
ENSG00000198265
ENSG00000198286
ENSG00000198374
ENSG00000198498
ENSG00000198554
ENSG00000198604
ENSG00000198692
ENSG00000198815
ENSG00000198821
ENSG00000198839
ENSG00000198860
ENSG00000198862
ENSG00000198901
ENSG00000198924
ENSG00000198952
ENSG00000203813
ENSG00000203896
ENSG00000204084
ENSG00000204155
ENSG00000204197
ENSG00000204264
ENSG00000204273
ENSG00000204308
ENSG00000204359
ENSG00000204472
ENSG00000204482
ENSG00000204487
ENSG00000204496
ENSG00000204516
ENSG00000204520
ENSG00000204536
ENSG00000204542
ENSG00000204634
ENSG00000204859
ENSG00000205220
ENSG00000205560
ENSG00000205571
ENSG00000205809
ENSG00000205810
ENSG00000206053
ENSG00000206561
ENSG00000211829
ENSG00000211898
ENSG00000211899
ENSG00000213341
ENSG00000213780
