# Supplementary material for: Scope and limitations of yeast as a model organism for studying human tissue-specific pathways
Source: BMC Syst Biol. 2015 Dec 29;9:96. doi: 10.1186/s12918-015-0253-0 (PMC4696342; doi:10.1186/s12918-015-0253-0)
Supplement: Additional file 6 — TS genes. Tissue-selective genesets and their respective classifications for brain tissues, blood cells, testis tissues, and ganglion tissues. (ZIP 86 Kb) [file 12918_2015_253_MOESM6_ESM.zip › TS_Genes/blood_cells_TS_Conserved_human.txt]

ENSG00000001084
ENSG00000002822
ENSG00000004468
ENSG00000005700
ENSG00000006634
ENSG00000006744
ENSG00000007264
ENSG00000008277
ENSG00000010292
ENSG00000012061
ENSG00000013275
ENSG00000013810
ENSG00000014138
ENSG00000018189
ENSG00000018699
ENSG00000020426
ENSG00000020922
ENSG00000023909
ENSG00000025156
ENSG00000027001
ENSG00000030066
ENSG00000031691
ENSG00000035720
ENSG00000038210
ENSG00000042429
ENSG00000042980
ENSG00000048649
ENSG00000049541
ENSG00000053372
ENSG00000056972
ENSG00000058262
ENSG00000058729
ENSG00000058804
ENSG00000059588
ENSG00000060982
ENSG00000065000
ENSG00000065057
ENSG00000065268
ENSG00000065328
ENSG00000065809
ENSG00000067533
ENSG00000068120
ENSG00000069424
ENSG00000070081
ENSG00000070423
ENSG00000070669
ENSG00000072501
ENSG00000074370
ENSG00000075089
ENSG00000075131
ENSG00000076248
ENSG00000076604
ENSG00000078142
ENSG00000080298
ENSG00000080345
ENSG00000080839
ENSG00000081320
ENSG00000082512
ENSG00000083093
ENSG00000083123
ENSG00000083454
ENSG00000083535
ENSG00000084774
ENSG00000085721
ENSG00000086619
ENSG00000087152
ENSG00000087157
ENSG00000087365
ENSG00000087470
ENSG00000087502
ENSG00000089048
ENSG00000090104
ENSG00000093009
ENSG00000094841
ENSG00000095002
ENSG00000095059
ENSG00000095951
ENSG00000096060
ENSG00000100029
ENSG00000100084
ENSG00000100297
ENSG00000100325
ENSG00000100372
ENSG00000100393
ENSG00000100749
ENSG00000101003
ENSG00000101019
ENSG00000101057
ENSG00000101132
ENSG00000101161
ENSG00000101347
ENSG00000101452
ENSG00000101888
ENSG00000101901
ENSG00000101935
ENSG00000102007
ENSG00000102218
ENSG00000102390
ENSG00000102580
ENSG00000102900
ENSG00000103152
ENSG00000103479
ENSG00000103540
ENSG00000103591
ENSG00000104131
ENSG00000104866
ENSG00000105173
ENSG00000105197
ENSG00000105248
ENSG00000105364
ENSG00000105379
ENSG00000105401
ENSG00000105486
ENSG00000105793
ENSG00000105851
ENSG00000105875
ENSG00000105879
ENSG00000106028
ENSG00000106367
ENSG00000106400
ENSG00000106404
ENSG00000107020
ENSG00000107164
ENSG00000107614
ENSG00000107651
ENSG00000107789
ENSG00000108094
ENSG00000108405
ENSG00000108443
ENSG00000108559
ENSG00000108578
ENSG00000108591
ENSG00000108669
ENSG00000108799
ENSG00000108883
ENSG00000109133
ENSG00000109534
ENSG00000109685
ENSG00000109775
ENSG00000109805
ENSG00000109861
ENSG00000110063
ENSG00000110455
ENSG00000111011
ENSG00000111241
ENSG00000111615
ENSG00000111653
ENSG00000111752
ENSG00000111845
ENSG00000112200
ENSG00000112249
ENSG00000112282
ENSG00000112303
ENSG00000112394
ENSG00000112992
ENSG00000113194
ENSG00000113356
ENSG00000113407
ENSG00000113441
ENSG00000113460
ENSG00000113522
ENSG00000113569
ENSG00000113810
ENSG00000114126
ENSG00000114346
ENSG00000114416
ENSG00000114767
ENSG00000114786
ENSG00000115020
ENSG00000115085
ENSG00000115364
ENSG00000115750
ENSG00000115942
ENSG00000116062
ENSG00000116337
ENSG00000116353
ENSG00000116874
ENSG00000116898
ENSG00000116957
ENSG00000117174
ENSG00000117222
ENSG00000117228
ENSG00000117360
ENSG00000117586
ENSG00000117625
ENSG00000117650
ENSG00000117906
ENSG00000118193
ENSG00000119203
ENSG00000119431
ENSG00000119509
ENSG00000119969
ENSG00000120253
ENSG00000120656
ENSG00000121897
ENSG00000122223
ENSG00000122257
ENSG00000122484
ENSG00000122692
ENSG00000122741
ENSG00000123219
ENSG00000123268
ENSG00000123473
ENSG00000123737
ENSG00000123975
ENSG00000124217
ENSG00000124383
ENSG00000124571
ENSG00000125691
ENSG00000125726
ENSG00000125864
ENSG00000125977
ENSG00000126216
ENSG00000126773
ENSG00000126970
ENSG00000127337
ENSG00000127554
ENSG00000127580
ENSG00000127980
ENSG00000128309
ENSG00000128654
ENSG00000128708
ENSG00000129103
ENSG00000129451
ENSG00000129515
ENSG00000130254
ENSG00000130713
ENSG00000130725
ENSG00000130818
ENSG00000130826
ENSG00000131069
ENSG00000131115
ENSG00000131269
ENSG00000131375
ENSG00000131747
ENSG00000131979
ENSG00000132275
ENSG00000132424
ENSG00000132467
ENSG00000132623
ENSG00000132646
ENSG00000132676
ENSG00000132740
ENSG00000132792
ENSG00000133246
ENSG00000133265
ENSG00000133997
ENSG00000134242
ENSG00000134470
ENSG00000134516
ENSG00000134697
ENSG00000134758
ENSG00000135249
ENSG00000135297
ENSG00000135312
ENSG00000135336
ENSG00000135365
ENSG00000135473
ENSG00000135596
ENSG00000135763
ENSG00000135905
ENSG00000135966
ENSG00000136261
ENSG00000136270
ENSG00000136522
ENSG00000136573
ENSG00000136824
ENSG00000136875
ENSG00000136937
ENSG00000137656
ENSG00000137807
ENSG00000138030
ENSG00000138180
ENSG00000138346
ENSG00000138385
ENSG00000138629
ENSG00000138660
ENSG00000138785
ENSG00000138801
ENSG00000139350
ENSG00000139372
ENSG00000139436
ENSG00000139496
ENSG00000139908
ENSG00000140650
ENSG00000140678
ENSG00000141425
ENSG00000141985
ENSG00000142784
ENSG00000143155
ENSG00000143179
ENSG00000143457
ENSG00000143570
ENSG00000143578
ENSG00000143748
ENSG00000143947
ENSG00000144021
ENSG00000144136
ENSG00000144736
ENSG00000145216
ENSG00000145723
ENSG00000145779
ENSG00000146109
ENSG00000146476
ENSG00000147050
ENSG00000147536
ENSG00000148572
ENSG00000149308
ENSG00000149313
ENSG00000149636
ENSG00000149743
ENSG00000150712
ENSG00000151332
ENSG00000151835
ENSG00000152213
ENSG00000152484
ENSG00000152952
ENSG00000153044
ENSG00000153046
ENSG00000153140
ENSG00000153561
ENSG00000153933
ENSG00000154016
ENSG00000154727
ENSG00000154743
ENSG00000155903
ENSG00000155962
ENSG00000156273
ENSG00000156469
ENSG00000156697
ENSG00000156958
ENSG00000157500
ENSG00000158042
ENSG00000158062
ENSG00000158417
ENSG00000159111
ENSG00000159259
ENSG00000159399
ENSG00000160211
ENSG00000160294
ENSG00000161405
ENSG00000161526
ENSG00000161800
ENSG00000162129
ENSG00000162928
ENSG00000163125
ENSG00000163479
ENSG00000163811
ENSG00000163820
ENSG00000163867
ENSG00000163923
ENSG00000164080
ENSG00000164109
ENSG00000164134
ENSG00000164209
ENSG00000164362
ENSG00000164466
ENSG00000165060
ENSG00000165156
ENSG00000165195
ENSG00000165609
ENSG00000165724
ENSG00000166037
ENSG00000166133
ENSG00000166164
ENSG00000166171
ENSG00000166747
ENSG00000166855
ENSG00000166887
ENSG00000167118
ENSG00000167258
ENSG00000167508
ENSG00000167670
ENSG00000167766
ENSG00000167862
ENSG00000168488
ENSG00000168495
ENSG00000168538
ENSG00000168883
ENSG00000169018
ENSG00000169087
ENSG00000169131
ENSG00000169251
ENSG00000169508
ENSG00000170525
ENSG00000170734
ENSG00000170892
ENSG00000171148
ENSG00000171241
ENSG00000171824
ENSG00000171960
ENSG00000172009
ENSG00000172071
ENSG00000172273
ENSG00000172575
ENSG00000172869
ENSG00000172890
ENSG00000173145
ENSG00000173545
ENSG00000173992
ENSG00000174197
ENSG00000174276
ENSG00000174405
ENSG00000174442
ENSG00000174842
ENSG00000174943
ENSG00000174989
ENSG00000175575
ENSG00000175792
ENSG00000176248
ENSG00000177595
ENSG00000178802
ENSG00000178921
ENSG00000179091
ENSG00000180104
ENSG00000181610
ENSG00000182180
ENSG00000182934
ENSG00000183207
ENSG00000183354
ENSG00000183765
ENSG00000184445
ENSG00000184575
ENSG00000184967
ENSG00000185046
ENSG00000185246
ENSG00000185420
ENSG00000185615
ENSG00000185917
ENSG00000185963
ENSG00000186073
ENSG00000187522
ENSG00000187741
ENSG00000188342
ENSG00000188641
ENSG00000196284
ENSG00000196290
ENSG00000196371
ENSG00000196636
ENSG00000196664
ENSG00000196683
ENSG00000196792
ENSG00000196954
ENSG00000197150
ENSG00000197223
ENSG00000197969
ENSG00000198042
ENSG00000198055
ENSG00000198162
ENSG00000198286
ENSG00000198498
ENSG00000198554
ENSG00000198901
ENSG00000198924
ENSG00000203813
ENSG00000204536
ENSG00000204542
ENSG00000204859
ENSG00000211899
ENSG00000213780
