# Supplementary material for: Scope and limitations of yeast as a model organism for studying human tissue-specific pathways
Source: BMC Syst Biol. 2015 Dec 29;9:96. doi: 10.1186/s12918-015-0253-0 (PMC4696342; doi:10.1186/s12918-015-0253-0)
Supplement: Additional file 6 — TS genes. Tissue-selective genesets and their respective classifications for brain tissues, blood cells, testis tissues, and ganglion tissues. (ZIP 86 Kb) [file 12918_2015_253_MOESM6_ESM.zip › TS_Genes/blood_cells_TS_Conserved_yeast.txt]

YJL101C
YOR083W
YPL189W
YFR001W
YDR052C
YKR079C
YEL035C
YDL176W
YLR272C
YML095C
YDR394W
YAL064C-A
YBL035C
YMR115W
YNL313C
YDR460W
YMR224C
YDL124W
YGL073W
YKL134C
YBR242W
YPL099C
YDR314C
YJL100W
YDR219C
Q0110
YPR031W
YNL290W
YKL009W
YKL070W
YLR378C
YNL207W
YDR237W
YDL112W
YJR148W
YPL195W
YOL043C
YKL021C
YIL150C
YNL054W
YPR143W
YGR277C
YPL088W
YLR250W
YNR018W
YPR145W
YFL008W
YDR040C
YLR085C
YMR048W
YML021C
YER116C
YLR240W
YCR005C
YHR003C
YHL048W
YIL072W
YOR174W
YDR104C
YMR095C
Q0075
YDL044C
YJL130C
YKL125W
YML130C
YPL047W
YCL004W
YMR240C
YKR001C
YAL042W
YDR365C
YIL158W
YLR103C
YHR128W
YOL090W
YHR068W
YBL081W
YCL018W
YGR103W
YOR038C
YLR274W
YKL038W
YIL006W
YGR252W
YGR093W
YDR013W
YPL215W
YOL051W
YNL153C
YBR055C
YNL172W
YKR086W
YPL039W
YGL047W
YOR289W
YNL130C
YDL127W
YPL225W
YOR254C
YFR002W
YNL176C
YMR194W
YPL250C
YIL094C
YLR192C
YJL042W
YPL256C
YPL063W
YKL095W
YML025C
YGR207C
YDR168W
YDL164C
YGR210C
YBL088C
YOR230W
YLR405W
YCR028C-A
YPL259C
YML041C
YJR073C
YGR224W
YJL080C
YKL162C
YOR022C
YBR093C
YGR003W
YKR067W
YGR276C
YDR037W
YNL239W
YGR173W
YEL022W
YER106W
YKL173W
YLL023C
YHR089C
YLR455W
YHR150W
YDR325W
YCL005W
YOR173W
YLR089C
YFL067W
YIL069C
YCL059C
YOR064C
YLR307W
YGR054W
YOL064C
YGR271W
YNR060W
YLR351C
YKL221W
YIR034C
YDL091C
YNL151C
YKL194C
YIL137C
YKR081C
YNL250W
YBL079W
YLR086W
YBL090W
YMR134W
YMR315W
YCR057C
YJL172W
YFR019W
YDL028C
YCR046C
YHL022C
YBR060C
YDR097C
YML035C
YBR026C
YDR268W
YDR337W
YER007W
YHR040W
YAR003W
YOR262W
YDR473C
YHR018C
YNL039W
YAR018C
YDR223W
YIR011C
YLR115W
YMR130W
YER111C
YOR259C
YKL186C
YBR009C
YOR196C
YOR011W
YKL059C
YER139C
YPL126W
YER124C
YLR321C
YPR139C
YLR214W
YDR280W
YBR135W
YHR111W
YJR002W
YDR335W
YBL087C
YNL265C
YIR021W
YPL237W
YNL126W
YPL269W
YPR101W
YNL107W
YGR029W
YOL138C
YKL197C
YOR251C
YBL082C
YPL001W
YLR299W
YNL122C
YER175C
YER063W
YHR069C
YLR306W
YLR005W
YLR175W
YAL054C
YMR318C
YMR301C
YMR154C
YNL088W
YGR267C
YGR262C
YCR043C
YDL153C
YIL001W
YBR088C
YGL129C
YKL017C
YKL133C
YNL076W
YBR101C
YHR058C
YNL056W
YKL105C
YDL117W
YPL093W
YMR140W
YGL145W
YGL236C
YLL005C
YLL004W
YNL097C
YGL094C
YOL026C
YKL176C
YIL047C
YDR495C
YPL243W
YDR141C
YLR439W
YDR345C
YFR031C
YPR178W
YDR198C
YGL174W
YBL063W
YCR036W
YDR356W
YHR164C
YCL037C
YMR276W
YNL215W
YJR141W
YKL001C
YGL071W
YMR256C
YLR319C
YKR053C
YLL051C
YFL045C
YJR120W
YDR289C
YLR197W
YKL054C
YPR040W
YNR012W
YDR372C
YGL255W
YJL011C
YLL034C
YLL039C
YDR267C
YBR296C
YIL104C
YJR093C
YJL127C
YDR124W
YNR054C
YMR027W
YBR112C
YDR489W
YLR211C
YCL051W
YGL154C
YGL086W
YOL102C
YPL222W
YKR046C
YDR406W
YJR072C
YER098W
YEL036C
YPR046W
YOR180C
YPR194C
YDR255C
YNL100W
YGR008C
YGR247W
YLR105C
YER180C
YDR254W
YBR240C
YJL023C
YML093W
YBR020W
YAL044W-A
YJL063C
YDL235C
YAL035W
YHR010W
YBL008W
YDR516C
YNL241C
YDR159W
YMR172W
YIR037W
YER155C
YDR258C
YLR191W
YKR021W
YHR139C
YDR398W
YDR313C
YDR350C
YJL189W
YCR061W
YJL030W
YDL040C
YPR128C
YLR318W
YOR271C
YDL120W
YIL060W
YKR082W
YBR111C
YMR100W
YGR101W
YDL036C
YER054C
YBR041W
YKL135C
YBR227C
YDL077C
YIL008W
YKL139W
YNR043W
YKR051W
YPL257W
YOL114C
YEL007W
YDL150W
YBR271W
YER151C
YMR068W
YGR168C
YDR253C
YHR170W
YPL092W
YJL155C
YDR419W
YAR008W
YDR176W
YMR170C
YOR001W
YDR155C
YCL057W
YDR283C
YDR266C
YBR213W
YJR033C
YHR074W
YDR060W
YBR267W
YMR038C
YJR092W
YJR055W
YOR005C
YGR071C
YJL006C
YOR291W
YML088W
YGL004C
YDR190C
YLR127C
YLL056C
YER003C
YGR061C
YOR065W
YIL068C
YIL093C
YPL013C
YDR292C
YPL235W
YHR143W
YDL101C
YER077C
YKL205W
YPR144C
YNL073W
YDR235W
YPL165C
YDR518W
YHL039W
YJL012C
YCR040W
YER103W
YJL183W
YGR005C
YDL171C
YDR392W
YGL221C
YOR042W
YDR511W
YJL058C
YNL070W
YOR212W
YEL076C
YLR188W
YHR081W
YLL040C
YAL025C
YPL071C
YJR131W
YIL144W
YOR252W
YPR135W
YOR058C
YMR137C
YKL049C
YHR071W
YBR282W
YJR063W
YBR283C
YPL122C
