# Supplementary material for: Scope and limitations of yeast as a model organism for studying human tissue-specific pathways
Source: BMC Syst Biol. 2015 Dec 29;9:96. doi: 10.1186/s12918-015-0253-0 (PMC4696342; doi:10.1186/s12918-015-0253-0)
Supplement: Additional file 6 — TS genes. Tissue-selective genesets and their respective classifications for brain tissues, blood cells, testis tissues, and ganglion tissues. (ZIP 86 Kb) [file 12918_2015_253_MOESM6_ESM.zip › TS_Genes/blood_cells_TS_HumanSpecific.txt]

ENSG00000001631
ENSG00000005059
ENSG00000005238
ENSG00000007312
ENSG00000014123
ENSG00000015475
ENSG00000020633
ENSG00000023892
ENSG00000025770
ENSG00000028277
ENSG00000032219
ENSG00000034677
ENSG00000038358
ENSG00000040933
ENSG00000041880
ENSG00000047188
ENSG00000048462
ENSG00000057757
ENSG00000058272
ENSG00000060566
ENSG00000064102
ENSG00000064490
ENSG00000066279
ENSG00000066336
ENSG00000068831
ENSG00000070413
ENSG00000071575
ENSG00000072736
ENSG00000073050
ENSG00000073754
ENSG00000075702
ENSG00000076382
ENSG00000076641
ENSG00000076662
ENSG00000077044
ENSG00000079263
ENSG00000081237
ENSG00000081985
ENSG00000082074
ENSG00000084093
ENSG00000084652
ENSG00000085514
ENSG00000086730
ENSG00000087087
ENSG00000087088
ENSG00000089682
ENSG00000090470
ENSG00000090554
ENSG00000092140
ENSG00000092853
ENSG00000094916
ENSG00000095574
ENSG00000096996
ENSG00000099977
ENSG00000100058
ENSG00000100101
ENSG00000100162
ENSG00000100216
ENSG00000100290
ENSG00000100319
ENSG00000100330
ENSG00000100931
ENSG00000100941
ENSG00000100982
ENSG00000101222
ENSG00000101346
ENSG00000101695
ENSG00000101997
ENSG00000102034
ENSG00000102057
ENSG00000102245
ENSG00000102984
ENSG00000103005
ENSG00000103522
ENSG00000104164
ENSG00000104432
ENSG00000104689
ENSG00000104783
ENSG00000104825
ENSG00000104903
ENSG00000104921
ENSG00000104972
ENSG00000104973
ENSG00000105246
ENSG00000105383
ENSG00000105926
ENSG00000106268
ENSG00000106399
ENSG00000106462
ENSG00000106993
ENSG00000107447
ENSG00000107968
ENSG00000108622
ENSG00000109103
ENSG00000109445
ENSG00000110756
ENSG00000110777
ENSG00000111196
ENSG00000111247
ENSG00000111254
ENSG00000111348
ENSG00000111729
ENSG00000112208
ENSG00000112425
ENSG00000112742
ENSG00000112799
ENSG00000112877
ENSG00000113302
ENSG00000114446
ENSG00000114850
ENSG00000115165
ENSG00000115232
ENSG00000115604
ENSG00000115607
ENSG00000115694
ENSG00000115825
ENSG00000116017
ENSG00000116786
ENSG00000116815
ENSG00000117322
ENSG00000117569
ENSG00000117614
ENSG00000117751
ENSG00000118162
ENSG00000118579
ENSG00000118939
ENSG00000119514
ENSG00000119772
ENSG00000120063
ENSG00000120159
ENSG00000120370
ENSG00000120533
ENSG00000120889
ENSG00000121058
ENSG00000121060
ENSG00000121716
ENSG00000122203
ENSG00000122224
ENSG00000122678
ENSG00000123106
ENSG00000123179
ENSG00000123989
ENSG00000124575
ENSG00000124588
ENSG00000125656
ENSG00000125735
ENSG00000126453
ENSG00000126895
ENSG00000127952
ENSG00000128218
ENSG00000128271
ENSG00000128394
ENSG00000129586
ENSG00000130159
ENSG00000130475
ENSG00000130511
ENSG00000130592
ENSG00000130766
ENSG00000131187
ENSG00000132128
ENSG00000132182
ENSG00000132465
ENSG00000132950
ENSG00000133243
ENSG00000134046
ENSG00000134061
ENSG00000134256
ENSG00000134690
ENSG00000134709
ENSG00000134982
ENSG00000135722
ENSG00000135766
ENSG00000136146
ENSG00000136213
ENSG00000136243
ENSG00000136931
ENSG00000136997
ENSG00000137040
ENSG00000137078
ENSG00000137309
ENSG00000137880
ENSG00000137996
ENSG00000138078
ENSG00000138134
ENSG00000138433
ENSG00000138756
ENSG00000138794
ENSG00000139083
ENSG00000139131
ENSG00000139437
ENSG00000139626
ENSG00000140379
ENSG00000140463
ENSG00000141456
ENSG00000141506
ENSG00000141556
ENSG00000141574
ENSG00000141682
ENSG00000141971
ENSG00000142731
ENSG00000142867
ENSG00000143294
ENSG00000143390
ENSG00000143498
ENSG00000143620
ENSG00000145088
ENSG00000145337
ENSG00000146063
ENSG00000146085
ENSG00000146143
ENSG00000146670
ENSG00000147155
ENSG00000147443
ENSG00000147586
ENSG00000148291
ENSG00000148344
ENSG00000148606
ENSG00000148690
ENSG00000148840
ENSG00000148925
ENSG00000148943
ENSG00000149503
ENSG00000149781
ENSG00000149782
ENSG00000149823
ENSG00000150316
ENSG00000150527
ENSG00000151131
ENSG00000151702
ENSG00000152147
ENSG00000152422
ENSG00000153006
ENSG00000153064
ENSG00000153814
ENSG00000153879
ENSG00000153975
ENSG00000155307
ENSG00000155329
ENSG00000156127
ENSG00000156374
ENSG00000156735
ENSG00000156858
ENSG00000156973
ENSG00000157350
ENSG00000157873
ENSG00000158050
ENSG00000158161
ENSG00000158195
ENSG00000158373
ENSG00000158985
ENSG00000159556
ENSG00000160207
ENSG00000160220
ENSG00000160221
ENSG00000160223
ENSG00000160654
ENSG00000160951
ENSG00000161681
ENSG00000161847
ENSG00000161888
ENSG00000161914
ENSG00000162062
ENSG00000162063
ENSG00000162419
ENSG00000162676
ENSG00000162711
ENSG00000163026
ENSG00000163519
ENSG00000163563
ENSG00000163600
ENSG00000163736
ENSG00000163909
ENSG00000163914
ENSG00000164136
ENSG00000164172
ENSG00000164400
ENSG00000164941
ENSG00000165304
ENSG00000165675
ENSG00000165806
ENSG00000166797
ENSG00000166908
ENSG00000167083
ENSG00000167207
ENSG00000167393
ENSG00000167491
ENSG00000167700
ENSG00000167774
ENSG00000167900
ENSG00000167967
ENSG00000167969
ENSG00000167977
ENSG00000168040
ENSG00000168067
ENSG00000168078
ENSG00000168274
ENSG00000168421
ENSG00000168434
ENSG00000168564
ENSG00000168566
ENSG00000168795
ENSG00000168830
ENSG00000169016
ENSG00000169575
ENSG00000169598
ENSG00000169635
ENSG00000170473
ENSG00000170476
ENSG00000170571
ENSG00000170604
ENSG00000170854
ENSG00000171579
ENSG00000172613
ENSG00000173068
ENSG00000173442
ENSG00000173465
ENSG00000173762
ENSG00000173917
ENSG00000173959
ENSG00000174720
ENSG00000174891
ENSG00000175213
ENSG00000175344
ENSG00000175482
ENSG00000175602
ENSG00000175895
ENSG00000176668
ENSG00000177853
ENSG00000178342
ENSG00000179361
ENSG00000179526
ENSG00000179958
ENSG00000180098
ENSG00000181788
ENSG00000181991
ENSG00000182319
ENSG00000182552
ENSG00000182872
ENSG00000183161
ENSG00000183475
ENSG00000183508
ENSG00000184209
ENSG00000184281
ENSG00000184508
ENSG00000184922
ENSG00000185013
ENSG00000185238
ENSG00000185800
ENSG00000185928
ENSG00000186260
ENSG00000186810
ENSG00000187764
ENSG00000187837
ENSG00000187990
ENSG00000196155
ENSG00000196684
ENSG00000196735
ENSG00000196812
ENSG00000196843
ENSG00000196866
ENSG00000197329
ENSG00000197798
ENSG00000198185
ENSG00000198252
ENSG00000198374
ENSG00000198692
ENSG00000198821
ENSG00000198860
ENSG00000198862
ENSG00000198952
ENSG00000203896
ENSG00000204155
ENSG00000204273
ENSG00000204359
ENSG00000204472
ENSG00000204482
ENSG00000204487
ENSG00000204496
ENSG00000204520
ENSG00000205571
ENSG00000205809
ENSG00000205810
ENSG00000206561
ENSG00000211829
ENSG00000211898
