# Supplementary material for: Scope and limitations of yeast as a model organism for studying human tissue-specific pathways
Source: BMC Syst Biol. 2015 Dec 29;9:96. doi: 10.1186/s12918-015-0253-0 (PMC4696342; doi:10.1186/s12918-015-0253-0)
Supplement: Additional file 6 — TS genes. Tissue-selective genesets and their respective classifications for brain tissues, blood cells, testis tissues, and ganglion tissues. (ZIP 86 Kb) [file 12918_2015_253_MOESM6_ESM.zip › TS_Genes/blood_cells_TS_Unclassified.txt]

ENSG00000000938
ENSG00000005007
ENSG00000005020
ENSG00000005175
ENSG00000009413
ENSG00000009950
ENSG00000010671
ENSG00000012983
ENSG00000023445
ENSG00000033867
ENSG00000037474
ENSG00000043462
ENSG00000057657
ENSG00000061938
ENSG00000062822
ENSG00000064012
ENSG00000064489
ENSG00000064961
ENSG00000065029
ENSG00000067596
ENSG00000068784
ENSG00000072818
ENSG00000074266
ENSG00000075884
ENSG00000076650
ENSG00000076924
ENSG00000076944
ENSG00000078674
ENSG00000080986
ENSG00000081248
ENSG00000082258
ENSG00000083812
ENSG00000084463
ENSG00000085224
ENSG00000087008
ENSG00000088038
ENSG00000089022
ENSG00000089234
ENSG00000089639
ENSG00000092203
ENSG00000095015
ENSG00000096654
ENSG00000099381
ENSG00000100003
ENSG00000100038
ENSG00000100092
ENSG00000100351
ENSG00000100462
ENSG00000100564
ENSG00000100813
ENSG00000101138
ENSG00000101150
ENSG00000101751
ENSG00000101868
ENSG00000102145
ENSG00000102879
ENSG00000104687
ENSG00000104738
ENSG00000104814
ENSG00000105146
ENSG00000105447
ENSG00000105705
ENSG00000106636
ENSG00000107201
ENSG00000107263
ENSG00000107625
ENSG00000108771
ENSG00000112029
ENSG00000112234
ENSG00000112365
ENSG00000112658
ENSG00000113161
ENSG00000113312
ENSG00000113368
ENSG00000113593
ENSG00000114388
ENSG00000114520
ENSG00000116254
ENSG00000116604
ENSG00000116830
ENSG00000117724
ENSG00000118513
ENSG00000118640
ENSG00000119878
ENSG00000120008
ENSG00000120690
ENSG00000120899
ENSG00000121350
ENSG00000121879
ENSG00000123329
ENSG00000124782
ENSG00000125352
ENSG00000125354
ENSG00000125629
ENSG00000127191
ENSG00000127334
ENSG00000127412
ENSG00000127586
ENSG00000128534
ENSG00000129282
ENSG00000129673
ENSG00000130347
ENSG00000131725
ENSG00000132256
ENSG00000132356
ENSG00000132780
ENSG00000132964
ENSG00000133056
ENSG00000133794
ENSG00000134815
ENSG00000135090
ENSG00000135604
ENSG00000135778
ENSG00000136144
ENSG00000136770
ENSG00000136807
ENSG00000136811
ENSG00000137168
ENSG00000137478
ENSG00000137841
ENSG00000138160
ENSG00000138376
ENSG00000138621
ENSG00000138778
ENSG00000139154
ENSG00000139190
ENSG00000139505
ENSG00000139687
ENSG00000140299
ENSG00000140368
ENSG00000140575
ENSG00000140829
ENSG00000140830
ENSG00000140859
ENSG00000141644
ENSG00000142945
ENSG00000143207
ENSG00000143228
ENSG00000143258
ENSG00000143437
ENSG00000145241
ENSG00000146540
ENSG00000146733
ENSG00000146918
ENSG00000147905
ENSG00000148356
ENSG00000148429
ENSG00000148481
ENSG00000149100
ENSG00000149187
ENSG00000149554
ENSG00000150977
ENSG00000150990
ENSG00000151292
ENSG00000151466
ENSG00000151657
ENSG00000151689
ENSG00000152253
ENSG00000152256
ENSG00000153922
ENSG00000154642
ENSG00000156587
ENSG00000156795
ENSG00000156802
ENSG00000158402
ENSG00000159346
ENSG00000160185
ENSG00000160867
ENSG00000161013
ENSG00000162607
ENSG00000162702
ENSG00000162775
ENSG00000163104
ENSG00000163322
ENSG00000163932
ENSG00000164104
ENSG00000164576
ENSG00000164924
ENSG00000165025
ENSG00000165055
ENSG00000165392
ENSG00000166128
ENSG00000166478
ENSG00000166508
ENSG00000167380
ENSG00000167522
ENSG00000167578
ENSG00000167785
ENSG00000167842
ENSG00000168096
ENSG00000168137
ENSG00000169679
ENSG00000169738
ENSG00000169813
ENSG00000169926
ENSG00000170145
ENSG00000171100
ENSG00000171940
ENSG00000172432
ENSG00000172766
ENSG00000172840
ENSG00000174125
ENSG00000175073
ENSG00000175376
ENSG00000175567
ENSG00000176619
ENSG00000176871
ENSG00000177000
ENSG00000177272
ENSG00000178537
ENSG00000178966
ENSG00000178999
ENSG00000180096
ENSG00000181690
ENSG00000182866
ENSG00000183337
ENSG00000183520
ENSG00000183542
ENSG00000183684
ENSG00000183763
ENSG00000185104
ENSG00000185252
ENSG00000187848
ENSG00000196247
ENSG00000197275
ENSG00000197372
ENSG00000197386
ENSG00000197498
ENSG00000197579
ENSG00000197930
ENSG00000198000
ENSG00000198015
ENSG00000198056
ENSG00000198087
ENSG00000198265
ENSG00000198604
ENSG00000198815
ENSG00000198839
ENSG00000204084
ENSG00000204197
ENSG00000204264
ENSG00000204308
ENSG00000204516
ENSG00000204634
ENSG00000205220
ENSG00000205560
ENSG00000206053
ENSG00000213341
