# Supplementary material for: Scope and limitations of yeast as a model organism for studying human tissue-specific pathways
Source: BMC Syst Biol. 2015 Dec 29;9:96. doi: 10.1186/s12918-015-0253-0 (PMC4696342; doi:10.1186/s12918-015-0253-0)
Supplement: Additional file 6 — TS genes. Tissue-selective genesets and their respective classifications for brain tissues, blood cells, testis tissues, and ganglion tissues. (ZIP 86 Kb) [file 12918_2015_253_MOESM6_ESM.zip › TS_Genes/brain_tissues_TS.txt]

ENSG00000004777
ENSG00000004961
ENSG00000005238
ENSG00000005249
ENSG00000005379
ENSG00000005421
ENSG00000005882
ENSG00000005955
ENSG00000006071
ENSG00000006116
ENSG00000006128
ENSG00000006210
ENSG00000006788
ENSG00000007264
ENSG00000007372
ENSG00000008277
ENSG00000009950
ENSG00000009954
ENSG00000010017
ENSG00000011426
ENSG00000011566
ENSG00000012171
ENSG00000013016
ENSG00000015475
ENSG00000018625
ENSG00000019505
ENSG00000021300
ENSG00000021645
ENSG00000022355
ENSG00000025039
ENSG00000029153
ENSG00000029534
ENSG00000030304
ENSG00000034053
ENSG00000034693
ENSG00000035115
ENSG00000040933
ENSG00000046647
ENSG00000047597
ENSG00000050820
ENSG00000052126
ENSG00000052802
ENSG00000053501
ENSG00000054523
ENSG00000055163
ENSG00000059769
ENSG00000060718
ENSG00000061938
ENSG00000062096
ENSG00000062598
ENSG00000063322
ENSG00000063660
ENSG00000064393
ENSG00000064607
ENSG00000064652
ENSG00000064787
ENSG00000065534
ENSG00000065609
ENSG00000066032
ENSG00000066468
ENSG00000066629
ENSG00000066855
ENSG00000067445
ENSG00000068024
ENSG00000068078
ENSG00000068394
ENSG00000068976
ENSG00000069275
ENSG00000069712
ENSG00000070018
ENSG00000070669
ENSG00000070729
ENSG00000070808
ENSG00000072134
ENSG00000072657
ENSG00000073670
ENSG00000074317
ENSG00000074706
ENSG00000074855
ENSG00000075043
ENSG00000075340
ENSG00000075618
ENSG00000075945
ENSG00000076344
ENSG00000076356
ENSG00000076555
ENSG00000076641
ENSG00000077080
ENSG00000077092
ENSG00000078018
ENSG00000078053
ENSG00000078114
ENSG00000078295
ENSG00000078328
ENSG00000078549
ENSG00000078699
ENSG00000079215
ENSG00000079332
ENSG00000079435
ENSG00000079999
ENSG00000080709
ENSG00000080819
ENSG00000080823
ENSG00000081087
ENSG00000082397
ENSG00000083750
ENSG00000084734
ENSG00000084764
ENSG00000085382
ENSG00000085563
ENSG00000086232
ENSG00000087095
ENSG00000087258
ENSG00000087470
ENSG00000087494
ENSG00000088367
ENSG00000088387
ENSG00000088538
ENSG00000088682
ENSG00000089041
ENSG00000089682
ENSG00000091129
ENSG00000091428
ENSG00000091513
ENSG00000091844
ENSG00000091972
ENSG00000092108
ENSG00000092445
ENSG00000092529
ENSG00000092621
ENSG00000092969
ENSG00000094841
ENSG00000095397
ENSG00000095637
ENSG00000097021
ENSG00000099282
ENSG00000099308
ENSG00000099785
ENSG00000099972
ENSG00000100146
ENSG00000100234
ENSG00000100239
ENSG00000100246
ENSG00000100281
ENSG00000100285
ENSG00000100307
ENSG00000100320
ENSG00000100359
ENSG00000100379
ENSG00000100427
ENSG00000100505
ENSG00000100592
ENSG00000100604
ENSG00000100842
ENSG00000100884
ENSG00000100934
ENSG00000100994
ENSG00000101019
ENSG00000101200
ENSG00000101210
ENSG00000101327
ENSG00000101349
ENSG00000101391
ENSG00000101417
ENSG00000101746
ENSG00000101977
ENSG00000102003
ENSG00000102024
ENSG00000102043
ENSG00000102595
ENSG00000102678
ENSG00000102763
ENSG00000102879
ENSG00000102882
ENSG00000102921
ENSG00000102935
ENSG00000102984
ENSG00000103154
ENSG00000103257
ENSG00000103351
ENSG00000103449
ENSG00000103540
ENSG00000103546
ENSG00000103647
ENSG00000103723
ENSG00000103740
ENSG00000103888
ENSG00000104112
ENSG00000104267
ENSG00000104327
ENSG00000104356
ENSG00000104435
ENSG00000104447
ENSG00000104722
ENSG00000104723
ENSG00000104725
ENSG00000104863
ENSG00000104888
ENSG00000104907
ENSG00000104951
ENSG00000104960
ENSG00000105088
ENSG00000105143
ENSG00000105251
ENSG00000105290
ENSG00000105364
ENSG00000105409
ENSG00000105499
ENSG00000105516
ENSG00000105664
ENSG00000105669
ENSG00000105695
ENSG00000105707
ENSG00000105711
ENSG00000105880
ENSG00000106236
ENSG00000106278
ENSG00000106367
ENSG00000106608
ENSG00000106633
ENSG00000106665
ENSG00000106688
ENSG00000107105
ENSG00000107130
ENSG00000107165
ENSG00000107281
ENSG00000107295
ENSG00000107551
ENSG00000107611
ENSG00000107679
ENSG00000108309
ENSG00000108370
ENSG00000108387
ENSG00000108551
ENSG00000108641
ENSG00000108669
ENSG00000108684
ENSG00000108830
ENSG00000108924
ENSG00000109472
ENSG00000109654
ENSG00000109670
ENSG00000109738
ENSG00000109814
ENSG00000109819
ENSG00000110076
ENSG00000110427
ENSG00000110675
ENSG00000110799
ENSG00000110881
ENSG00000111203
ENSG00000111218
ENSG00000111249
ENSG00000111674
ENSG00000111783
ENSG00000112033
ENSG00000112183
ENSG00000112290
ENSG00000112294
ENSG00000112320
ENSG00000112425
ENSG00000112473
ENSG00000112624
ENSG00000112851
ENSG00000113100
ENSG00000113161
ENSG00000113296
ENSG00000113312
ENSG00000113448
ENSG00000113552
ENSG00000113578
ENSG00000113595
ENSG00000113657
ENSG00000113721
ENSG00000114019
ENSG00000114115
ENSG00000114204
ENSG00000114279
ENSG00000114631
ENSG00000114698
ENSG00000115252
ENSG00000115380
ENSG00000115461
ENSG00000115504
ENSG00000115694
ENSG00000116016
ENSG00000116106
ENSG00000116127
ENSG00000116128
ENSG00000116353
ENSG00000116525
ENSG00000116675
ENSG00000116786
ENSG00000117152
ENSG00000117174
ENSG00000117245
ENSG00000117266
ENSG00000117425
ENSG00000117519
ENSG00000117525
ENSG00000117569
ENSG00000117632
ENSG00000117906
ENSG00000118160
ENSG00000118432
ENSG00000118702
ENSG00000118785
ENSG00000119042
ENSG00000119508
ENSG00000119559
ENSG00000119777
ENSG00000119782
ENSG00000119938
ENSG00000120049
ENSG00000120094
ENSG00000120156
ENSG00000120251
ENSG00000120798
ENSG00000120885
ENSG00000120899
ENSG00000121350
ENSG00000121440
ENSG00000121680
ENSG00000121753
ENSG00000121769
ENSG00000121905
ENSG00000122367
ENSG00000122584
ENSG00000122786
ENSG00000123095
ENSG00000123106
ENSG00000123213
ENSG00000123560
ENSG00000123685
ENSG00000123989
ENSG00000124217
ENSG00000124226
ENSG00000124299
ENSG00000124507
ENSG00000124608
ENSG00000124788
ENSG00000125144
ENSG00000125266
ENSG00000125388
ENSG00000125398
ENSG00000125462
ENSG00000125503
ENSG00000125675
ENSG00000125775
ENSG00000125820
ENSG00000125841
ENSG00000125851
ENSG00000126016
ENSG00000126217
ENSG00000126261
ENSG00000126351
ENSG00000126524
ENSG00000126945
ENSG00000127152
ENSG00000127328
ENSG00000127445
ENSG00000127588
ENSG00000127955
ENSG00000127990
ENSG00000128567
ENSG00000128656
ENSG00000128683
ENSG00000129028
ENSG00000129151
ENSG00000129159
ENSG00000129187
ENSG00000129250
ENSG00000129355
ENSG00000129682
ENSG00000129993
ENSG00000130203
ENSG00000130475
ENSG00000130477
ENSG00000130725
ENSG00000130881
ENSG00000130956
ENSG00000131016
ENSG00000131018
ENSG00000131089
ENSG00000131242
ENSG00000131437
ENSG00000131711
ENSG00000131773
ENSG00000131779
ENSG00000131849
ENSG00000132142
ENSG00000132341
ENSG00000132470
ENSG00000132535
ENSG00000132561
ENSG00000132640
ENSG00000132669
ENSG00000132872
ENSG00000132879
ENSG00000133019
ENSG00000133083
ENSG00000133101
ENSG00000133104
ENSG00000133121
ENSG00000133265
ENSG00000133401
ENSG00000133627
ENSG00000133636
ENSG00000134152
ENSG00000134278
ENSG00000134569
ENSG00000134595
ENSG00000134852
ENSG00000134909
ENSG00000134982
ENSG00000135052
ENSG00000135090
ENSG00000135250
ENSG00000135299
ENSG00000135414
ENSG00000135439
ENSG00000135447
ENSG00000135547
ENSG00000135549
ENSG00000135636
ENSG00000135709
ENSG00000135905
ENSG00000135916
ENSG00000135924
ENSG00000136002
ENSG00000136108
ENSG00000136158
ENSG00000136237
ENSG00000136531
ENSG00000136535
ENSG00000136750
ENSG00000136828
ENSG00000136928
ENSG00000137040
ENSG00000137106
ENSG00000137261
ENSG00000137285
ENSG00000137440
ENSG00000137478
ENSG00000137502
ENSG00000137802
ENSG00000137843
ENSG00000138030
ENSG00000138162
ENSG00000138207
ENSG00000138311
ENSG00000138629
ENSG00000138698
ENSG00000138772
ENSG00000138795
ENSG00000138814
ENSG00000139182
ENSG00000139220
ENSG00000139352
ENSG00000139874
ENSG00000139970
ENSG00000140986
ENSG00000141480
ENSG00000141934
ENSG00000142235
ENSG00000142459
ENSG00000142949
ENSG00000143248
ENSG00000143319
ENSG00000143514
ENSG00000143549
ENSG00000143590
ENSG00000143772
ENSG00000143847
ENSG00000144136
ENSG00000144227
ENSG00000144366
ENSG00000144407
ENSG00000144635
ENSG00000144744
ENSG00000144746
ENSG00000144935
ENSG00000145147
ENSG00000145526
ENSG00000145555
ENSG00000145632
ENSG00000145730
ENSG00000145794
ENSG00000145879
ENSG00000146090
ENSG00000146216
ENSG00000146540
ENSG00000146576
ENSG00000146938
ENSG00000147144
ENSG00000147383
ENSG00000147509
ENSG00000147573
ENSG00000147676
ENSG00000147789
ENSG00000148053
ENSG00000148082
ENSG00000148218
ENSG00000148384
ENSG00000148396
ENSG00000148481
ENSG00000148604
ENSG00000148730
ENSG00000148841
ENSG00000148925
ENSG00000149179
ENSG00000149269
ENSG00000149294
ENSG00000149403
ENSG00000149970
ENSG00000150394
ENSG00000150625
ENSG00000150656
ENSG00000150672
ENSG00000150764
ENSG00000150995
ENSG00000151012
ENSG00000151150
ENSG00000151208
ENSG00000151247
ENSG00000151491
ENSG00000151623
ENSG00000151640
ENSG00000151692
ENSG00000151746
ENSG00000151790
ENSG00000151835
ENSG00000151967
ENSG00000152104
ENSG00000152137
ENSG00000152214
ENSG00000152413
ENSG00000152672
ENSG00000152778
ENSG00000152977
ENSG00000152990
ENSG00000153233
ENSG00000153234
ENSG00000153253
ENSG00000153707
ENSG00000153774
ENSG00000153822
ENSG00000154027
ENSG00000154118
ENSG00000154144
ENSG00000154146
ENSG00000154162
ENSG00000154380
ENSG00000154556
ENSG00000154721
ENSG00000154734
ENSG00000154822
ENSG00000155034
ENSG00000155093
ENSG00000155130
ENSG00000155367
ENSG00000155511
ENSG00000155849
ENSG00000155897
ENSG00000156006
ENSG00000156113
ENSG00000156136
ENSG00000156427
ENSG00000156639
ENSG00000157005
ENSG00000157103
ENSG00000157193
ENSG00000157368
ENSG00000157404
ENSG00000157445
ENSG00000157542
ENSG00000157782
ENSG00000157851
ENSG00000157933
ENSG00000157985
ENSG00000158186
ENSG00000158246
ENSG00000158458
ENSG00000158528
ENSG00000158859
ENSG00000159228
ENSG00000159409
ENSG00000159588
ENSG00000159842
ENSG00000160113
ENSG00000160200
ENSG00000160202
ENSG00000160208
ENSG00000160307
ENSG00000160447
ENSG00000160460
ENSG00000160469
ENSG00000160551
ENSG00000160678
ENSG00000160688
ENSG00000160877
ENSG00000160932
ENSG00000161573
ENSG00000162368
ENSG00000162373
ENSG00000162374
ENSG00000162512
ENSG00000162616
ENSG00000162735
ENSG00000162755
ENSG00000162882
ENSG00000162975
ENSG00000162992
ENSG00000163069
ENSG00000163083
ENSG00000163132
ENSG00000163288
ENSG00000163374
ENSG00000163486
ENSG00000163531
ENSG00000163536
ENSG00000163629
ENSG00000164050
ENSG00000164061
ENSG00000164172
ENSG00000164176
ENSG00000164221
ENSG00000164327
ENSG00000164332
ENSG00000164398
ENSG00000164402
ENSG00000164418
ENSG00000164591
ENSG00000164600
ENSG00000164713
ENSG00000164715
ENSG00000164741
ENSG00000164742
ENSG00000164794
ENSG00000164885
ENSG00000164924
ENSG00000165156
ENSG00000165388
ENSG00000165487
ENSG00000165495
ENSG00000165688
ENSG00000165752
ENSG00000165792
ENSG00000165794
ENSG00000165943
ENSG00000165973
ENSG00000165995
ENSG00000166006
ENSG00000166068
ENSG00000166206
ENSG00000166224
ENSG00000166228
ENSG00000166257
ENSG00000166426
ENSG00000166780
ENSG00000166783
ENSG00000166833
ENSG00000166922
ENSG00000166923
ENSG00000167244
ENSG00000167371
ENSG00000167487
ENSG00000167522
ENSG00000167525
ENSG00000167578
ENSG00000167641
ENSG00000167642
ENSG00000168000
ENSG00000168135
ENSG00000168329
ENSG00000168398
ENSG00000168490
ENSG00000168646
ENSG00000168710
ENSG00000168758
ENSG00000168795
ENSG00000168952
ENSG00000169271
ENSG00000169282
ENSG00000169306
ENSG00000169427
ENSG00000169554
ENSG00000169744
ENSG00000169760
ENSG00000169855
ENSG00000169862
ENSG00000169946
ENSG00000169992
ENSG00000170011
ENSG00000170091
ENSG00000170291
ENSG00000170370
ENSG00000170396
ENSG00000170485
ENSG00000170525
ENSG00000170558
ENSG00000170579
ENSG00000170745
ENSG00000170775
ENSG00000170962
ENSG00000170989
ENSG00000171246
ENSG00000171303
ENSG00000171362
ENSG00000171368
ENSG00000171385
ENSG00000171450
ENSG00000171476
ENSG00000171587
ENSG00000171722
ENSG00000171723
ENSG00000171786
ENSG00000171806
ENSG00000171860
ENSG00000171885
ENSG00000172201
ENSG00000172348
ENSG00000172361
ENSG00000172379
ENSG00000172575
ENSG00000172602
ENSG00000172819
ENSG00000172915
ENSG00000173210
ENSG00000173267
ENSG00000173404
ENSG00000173566
ENSG00000173599
ENSG00000173898
ENSG00000174306
ENSG00000174373
ENSG00000174405
ENSG00000174469
ENSG00000174485
ENSG00000174672
ENSG00000174943
ENSG00000175164
ENSG00000175182
ENSG00000175324
ENSG00000175497
ENSG00000175573
ENSG00000175575
ENSG00000175582
ENSG00000175602
ENSG00000175745
ENSG00000175899
ENSG00000176095
ENSG00000176165
ENSG00000176406
ENSG00000176485
ENSG00000176533
ENSG00000176697
ENSG00000176749
ENSG00000176884
ENSG00000176956
ENSG00000177380
ENSG00000177469
ENSG00000177519
ENSG00000177551
ENSG00000177807
ENSG00000178028
ENSG00000178053
ENSG00000178057
ENSG00000178104
ENSG00000178573
ENSG00000178695
ENSG00000178878
ENSG00000179097
ENSG00000179134
ENSG00000179168
ENSG00000179242
ENSG00000179912
ENSG00000179915
ENSG00000180332
ENSG00000180357
ENSG00000180532
ENSG00000181039
ENSG00000181418
ENSG00000181852
ENSG00000181965
ENSG00000182022
ENSG00000182054
ENSG00000182132
ENSG00000182175
ENSG00000182208
ENSG00000182256
ENSG00000182389
ENSG00000182492
ENSG00000182575
ENSG00000182621
ENSG00000182674
ENSG00000182809
ENSG00000182901
ENSG00000182923
ENSG00000182985
ENSG00000183036
ENSG00000183044
ENSG00000183049
ENSG00000183671
ENSG00000183741
ENSG00000184144
ENSG00000184185
ENSG00000184402
ENSG00000184408
ENSG00000184451
ENSG00000184588
ENSG00000184674
ENSG00000184702
ENSG00000184867
ENSG00000184984
ENSG00000185033
ENSG00000185222
ENSG00000185345
ENSG00000185420
ENSG00000185437
ENSG00000185518
ENSG00000185532
ENSG00000185737
ENSG00000185745
ENSG00000185920
ENSG00000186318
ENSG00000186566
ENSG00000186575
ENSG00000186834
ENSG00000186868
ENSG00000187094
ENSG00000187164
ENSG00000187243
ENSG00000187391
ENSG00000187672
ENSG00000187730
ENSG00000187736
ENSG00000187764
ENSG00000188015
ENSG00000188064
ENSG00000188130
ENSG00000188153
ENSG00000188338
ENSG00000189056
ENSG00000189430
ENSG00000196090
ENSG00000196091
ENSG00000196104
ENSG00000196159
ENSG00000196338
ENSG00000196344
ENSG00000196361
ENSG00000196422
ENSG00000196482
ENSG00000196517
ENSG00000196581
ENSG00000196586
ENSG00000196914
ENSG00000197461
ENSG00000197555
ENSG00000197959
ENSG00000197971
ENSG00000198010
ENSG00000198013
ENSG00000198042
ENSG00000198162
ENSG00000198265
ENSG00000198598
ENSG00000198626
ENSG00000198719
ENSG00000198734
ENSG00000198753
ENSG00000198793
ENSG00000198822
ENSG00000198838
ENSG00000198900
ENSG00000198908
ENSG00000198910
ENSG00000198919
ENSG00000198929
ENSG00000198932
ENSG00000198934
ENSG00000198947
ENSG00000198964
ENSG00000204655
ENSG00000205336
ENSG00000205358
ENSG00000205927
ENSG00000206156
ENSG00000211456
ENSG00000213578
