# Supplementary material for: Scope and limitations of yeast as a model organism for studying human tissue-specific pathways
Source: BMC Syst Biol. 2015 Dec 29;9:96. doi: 10.1186/s12918-015-0253-0 (PMC4696342; doi:10.1186/s12918-015-0253-0)
Supplement: Additional file 6 — TS genes. Tissue-selective genesets and their respective classifications for brain tissues, blood cells, testis tissues, and ganglion tissues. (ZIP 86 Kb) [file 12918_2015_253_MOESM6_ESM.zip › TS_Genes/brain_tissues_TS_Conserved_human.txt]

ENSG00000004961
ENSG00000005421
ENSG00000005882
ENSG00000006788
ENSG00000007264
ENSG00000007372
ENSG00000008277
ENSG00000009954
ENSG00000011426
ENSG00000013016
ENSG00000021645
ENSG00000025039
ENSG00000030304
ENSG00000034693
ENSG00000052802
ENSG00000053501
ENSG00000055163
ENSG00000059769
ENSG00000062096
ENSG00000062598
ENSG00000064607
ENSG00000066032
ENSG00000066629
ENSG00000067445
ENSG00000068394
ENSG00000070669
ENSG00000074706
ENSG00000074855
ENSG00000075945
ENSG00000076344
ENSG00000078114
ENSG00000080709
ENSG00000080819
ENSG00000081087
ENSG00000082397
ENSG00000083750
ENSG00000085382
ENSG00000087470
ENSG00000088538
ENSG00000088682
ENSG00000092621
ENSG00000094841
ENSG00000100146
ENSG00000100239
ENSG00000100427
ENSG00000100604
ENSG00000100884
ENSG00000100994
ENSG00000101019
ENSG00000101210
ENSG00000101327
ENSG00000101391
ENSG00000101977
ENSG00000102024
ENSG00000103257
ENSG00000103449
ENSG00000103540
ENSG00000103546
ENSG00000103740
ENSG00000104112
ENSG00000104327
ENSG00000104356
ENSG00000104435
ENSG00000104447
ENSG00000104723
ENSG00000104863
ENSG00000104907
ENSG00000104960
ENSG00000105088
ENSG00000105364
ENSG00000105409
ENSG00000105499
ENSG00000105669
ENSG00000106665
ENSG00000106688
ENSG00000107105
ENSG00000107130
ENSG00000107295
ENSG00000107611
ENSG00000107679
ENSG00000108370
ENSG00000108387
ENSG00000108551
ENSG00000108641
ENSG00000108684
ENSG00000108830
ENSG00000109670
ENSG00000109814
ENSG00000109819
ENSG00000110427
ENSG00000110881
ENSG00000111203
ENSG00000111249
ENSG00000112033
ENSG00000112473
ENSG00000113100
ENSG00000113161
ENSG00000113312
ENSG00000113448
ENSG00000113552
ENSG00000113578
ENSG00000113657
ENSG00000113721
ENSG00000115252
ENSG00000116353
ENSG00000117174
ENSG00000117632
ENSG00000119782
ENSG00000120049
ENSG00000121440
ENSG00000121753
ENSG00000121905
ENSG00000124217
ENSG00000124299
ENSG00000124608
ENSG00000125775
ENSG00000125841
ENSG00000125851
ENSG00000126261
ENSG00000126524
ENSG00000127328
ENSG00000127445
ENSG00000127955
ENSG00000129151
ENSG00000129187
ENSG00000129682
ENSG00000130203
ENSG00000130477
ENSG00000130725
ENSG00000130956
ENSG00000131016
ENSG00000131242
ENSG00000131711
ENSG00000132142
ENSG00000132341
ENSG00000133019
ENSG00000133121
ENSG00000133265
ENSG00000133627
ENSG00000134152
ENSG00000134909
ENSG00000135439
ENSG00000135709
ENSG00000135905
ENSG00000136158
ENSG00000136531
ENSG00000136750
ENSG00000136828
ENSG00000136928
ENSG00000137106
ENSG00000138030
ENSG00000138772
ENSG00000139220
ENSG00000139970
ENSG00000140986
ENSG00000141480
ENSG00000142459
ENSG00000143549
ENSG00000144136
ENSG00000144744
ENSG00000145147
ENSG00000145555
ENSG00000146090
ENSG00000146576
ENSG00000147383
ENSG00000148218
ENSG00000150394
ENSG00000150656
ENSG00000150672
ENSG00000150764
ENSG00000151012
ENSG00000151150
ENSG00000151247
ENSG00000151835
ENSG00000152413
ENSG00000153707
ENSG00000153774
ENSG00000154027
ENSG00000155849
ENSG00000157103
ENSG00000157193
ENSG00000157445
ENSG00000157542
ENSG00000157851
ENSG00000159409
ENSG00000160200
ENSG00000160208
ENSG00000160688
ENSG00000162368
ENSG00000162882
ENSG00000163531
ENSG00000163536
ENSG00000164221
ENSG00000164327
ENSG00000164741
ENSG00000164924
ENSG00000165156
ENSG00000165688
ENSG00000165995
ENSG00000166224
ENSG00000166228
ENSG00000166780
ENSG00000166922
ENSG00000167371
ENSG00000167578
ENSG00000167641
ENSG00000168646
ENSG00000169554
ENSG00000169855
ENSG00000169946
ENSG00000169992
ENSG00000170525
ENSG00000170745
ENSG00000170775
ENSG00000170989
ENSG00000171368
ENSG00000171723
ENSG00000171806
ENSG00000172575
ENSG00000172602
ENSG00000173566
ENSG00000174306
ENSG00000174373
ENSG00000174405
ENSG00000174485
ENSG00000174943
ENSG00000175324
ENSG00000175575
ENSG00000176095
ENSG00000177380
ENSG00000178028
ENSG00000178104
ENSG00000178695
ENSG00000179134
ENSG00000179915
ENSG00000180532
ENSG00000182256
ENSG00000182389
ENSG00000182621
ENSG00000183044
ENSG00000183049
ENSG00000183671
ENSG00000184408
ENSG00000184674
ENSG00000184702
ENSG00000184867
ENSG00000184984
ENSG00000185033
ENSG00000185420
ENSG00000185518
ENSG00000185920
ENSG00000186868
ENSG00000187672
ENSG00000196090
ENSG00000196361
ENSG00000196482
ENSG00000196517
ENSG00000197461
ENSG00000197555
ENSG00000197959
ENSG00000197971
ENSG00000198010
ENSG00000198042
ENSG00000198162
ENSG00000198734
ENSG00000198793
ENSG00000198900
ENSG00000198910
ENSG00000198919
ENSG00000198934
ENSG00000198947
ENSG00000205336
ENSG00000211456
