# Supplementary material for: Scope and limitations of yeast as a model organism for studying human tissue-specific pathways
Source: BMC Syst Biol. 2015 Dec 29;9:96. doi: 10.1186/s12918-015-0253-0 (PMC4696342; doi:10.1186/s12918-015-0253-0)
Supplement: Additional file 6 — TS genes. Tissue-selective genesets and their respective classifications for brain tissues, blood cells, testis tissues, and ganglion tissues. (ZIP 86 Kb) [file 12918_2015_253_MOESM6_ESM.zip › TS_Genes/brain_tissues_TS_Conserved_yeast.txt]

YAL039C
YOR137C
YGL059W
YHR206W
YEL035C
YOR247W
YDL176W
YGL133W
YLR187W
YKR019C
YGL151W
YGR163W
YDR073W
YDR329C
YGR060W
YGL098W
YOL147C
YLR090W
YNR074C
YMR266W
YLR271W
YOR165W
YGL061C
YKL068W
YOR148C
YPR145W
YBR129C
YBR086C
YML098W
YGR206W
YKR071C
YPR046W
YDR044W
YIL050W
YER132C
YMR282C
YBR072W
YKR001C
YLR422W
YLR201C
YNL274C
YHR128W
YKL032C
YKR028W
YEL054C
YIR024C
YDL227C
YER080W
YPL215W
YBR118W
YDR493W
YJR049C
YFL024C
YDR129C
YGR055W
YNL027W
YPL250C
Q0065
YOR317W
YML115C
YPL128C
YNL221C
YOR158W
YKR034W
YOR085W
YER184C
YDR120C
YLR448W
YLR163C
YML025C
YPL036W
YOL011W
YIL076W
YPL174C
YGR105W
YLR392C
YDR373W
YCR009C
YCR020C
YLR189C
YIL064W
YDR218C
YFL004W
YML108W
YMR006C
YNL180C
YFL009W
YOL056W
YGR086C
YCR067C
YGR036C
YAL023C
YGR141W
YJL028W
YIL023C
YMR215W
YML075C
YDR143C
YDL024C
YCR073W-A
YGL019W
YOR020C
YBL105C
YMR152W
YBR026C
YHR040W
YHL009C
YDR519W
YJL208C
YBL035C
YJL146W
YDR450W
YHR111W
YFR006W
YNL040W
YDL022W
YML052W
YOR003W
YDR390C
YLR022C
YPR061C
YJR017C
YER020W
YHL021C
YHR144C
YPR196W
YNR059W
YDL144C
YLR306W
YPL023C
YFR016C
YLL033W
YNL038W
YNR016C
YLR293C
YGR101W
YOR084W
YBR101C
YJR065C
YFL056C
YNR046W
YGL181W
YBR244W
YIL047C
YJR086W
YDR436W
YCL017C
YDR325W
YLR372W
YOR388C
YCR036W
YOR021C
YDL239C
YDR233C
YOR063W
YPL277C
YPL249C
YLR068W
YBR296C
YPR066W
YLR104W
YCR004C
YDR240C
YEL053C
YGL001C
YGL040C
YAL046C
YBR281C
YKR070W
YBR152W
YFL055W
YKL020C
YOL139C
YDR406W
YBR106W
YKL182W
YBR231C
YKL024C
YHR182W
YOL158C
YIL154C
YKL015W
YGR065C
YIR027C
YPL184C
YGR155W
YDR087C
YDL045C
YHR005C-A
YJR025C
YPL007C
YGL089C
YOR274W
YER093C
YNL015W
YDR099W
YIL060W
YHR024C
YDR213W
YDR294C
YHL018W
YPR174C
YFL040W
YMR005W
YML061C
YDR086C
YLR452C
YLR244C
YMR129W
YHL032C
YGR263C
YJL155C
YGR191W
YCL002C
YFL026W
YGL051W
YMR178W
YIL110W
YBR213W
YKR011C
YGL067W
YER065C
YIL099W
YOR005C
YJR039W
YOR291W
YJL124C
YGL004C
YDR173C
YDR200C
YGR002C
YMR225C
YPL056C
YOR359W
YIL123W
YGR044C
YLL009C
YPL095C
YDR261C
YGR019W
YNR021W
YGL084C
YGR235C
YPL048W
YJR076C
YOR129C
YKL006C-A
YLR125W
YPL165C
YDR497C
YPL006W
YBR194W
YOL091W
YKL088W
YHR015W
YFR008W
YJL059W
YPL237W
YDR074W
YLL001W
YBR150C
YOR202W
YAL025C
YJR131W
YNL249C
YKL203C
YOL006C
YLL014W
YBR238C
YJR151C
YOR123C
YGR076C
YKL212W
