# Supplementary material for: Scope and limitations of yeast as a model organism for studying human tissue-specific pathways
Source: BMC Syst Biol. 2015 Dec 29;9:96. doi: 10.1186/s12918-015-0253-0 (PMC4696342; doi:10.1186/s12918-015-0253-0)
Supplement: Additional file 6 — TS genes. Tissue-selective genesets and their respective classifications for brain tissues, blood cells, testis tissues, and ganglion tissues. (ZIP 86 Kb) [file 12918_2015_253_MOESM6_ESM.zip › TS_Genes/brain_tissues_TS_HumanSpecific.txt]

ENSG00000004777
ENSG00000005238
ENSG00000005249
ENSG00000005379
ENSG00000005955
ENSG00000006116
ENSG00000006210
ENSG00000012171
ENSG00000015475
ENSG00000019505
ENSG00000021300
ENSG00000022355
ENSG00000029153
ENSG00000040933
ENSG00000046647
ENSG00000047597
ENSG00000054523
ENSG00000060718
ENSG00000063322
ENSG00000063660
ENSG00000064652
ENSG00000064787
ENSG00000066855
ENSG00000069275
ENSG00000070018
ENSG00000070729
ENSG00000073670
ENSG00000074317
ENSG00000075043
ENSG00000075340
ENSG00000075618
ENSG00000076356
ENSG00000077092
ENSG00000078018
ENSG00000078053
ENSG00000078295
ENSG00000078549
ENSG00000078699
ENSG00000079215
ENSG00000079435
ENSG00000079999
ENSG00000084734
ENSG00000087494
ENSG00000089682
ENSG00000091129
ENSG00000091513
ENSG00000091844
ENSG00000091972
ENSG00000092445
ENSG00000092969
ENSG00000095397
ENSG00000097021
ENSG00000099282
ENSG00000099308
ENSG00000099785
ENSG00000099972
ENSG00000100234
ENSG00000100246
ENSG00000100281
ENSG00000100285
ENSG00000100307
ENSG00000100379
ENSG00000100505
ENSG00000100842
ENSG00000101200
ENSG00000101417
ENSG00000101746
ENSG00000102003
ENSG00000102678
ENSG00000102763
ENSG00000102984
ENSG00000103154
ENSG00000103351
ENSG00000103888
ENSG00000104267
ENSG00000104722
ENSG00000104725
ENSG00000104951
ENSG00000105516
ENSG00000105664
ENSG00000105695
ENSG00000105707
ENSG00000105711
ENSG00000105880
ENSG00000106236
ENSG00000106278
ENSG00000106608
ENSG00000107165
ENSG00000107281
ENSG00000107551
ENSG00000108309
ENSG00000108924
ENSG00000109738
ENSG00000110076
ENSG00000110675
ENSG00000110799
ENSG00000111218
ENSG00000111783
ENSG00000112183
ENSG00000112290
ENSG00000112320
ENSG00000112425
ENSG00000112624
ENSG00000113296
ENSG00000114019
ENSG00000114204
ENSG00000114279
ENSG00000114631
ENSG00000114698
ENSG00000115461
ENSG00000115504
ENSG00000115694
ENSG00000116016
ENSG00000116525
ENSG00000116675
ENSG00000116786
ENSG00000117152
ENSG00000117425
ENSG00000117525
ENSG00000117569
ENSG00000118432
ENSG00000118702
ENSG00000118785
ENSG00000119042
ENSG00000119508
ENSG00000119559
ENSG00000119777
ENSG00000120094
ENSG00000120156
ENSG00000120251
ENSG00000120798
ENSG00000121680
ENSG00000121769
ENSG00000122584
ENSG00000122786
ENSG00000123095
ENSG00000123106
ENSG00000123560
ENSG00000123685
ENSG00000123989
ENSG00000124507
ENSG00000124788
ENSG00000125144
ENSG00000125266
ENSG00000125462
ENSG00000125503
ENSG00000125820
ENSG00000126016
ENSG00000126351
ENSG00000127152
ENSG00000127588
ENSG00000127990
ENSG00000128567
ENSG00000128683
ENSG00000129028
ENSG00000129159
ENSG00000129250
ENSG00000129355
ENSG00000129993
ENSG00000130475
ENSG00000130881
ENSG00000131779
ENSG00000132561
ENSG00000132640
ENSG00000132879
ENSG00000133104
ENSG00000133636
ENSG00000134569
ENSG00000134595
ENSG00000134852
ENSG00000135414
ENSG00000135447
ENSG00000135547
ENSG00000135549
ENSG00000135636
ENSG00000135916
ENSG00000136002
ENSG00000136237
ENSG00000136535
ENSG00000137040
ENSG00000137285
ENSG00000137440
ENSG00000137843
ENSG00000138207
ENSG00000138311
ENSG00000139182
ENSG00000139352
ENSG00000139874
ENSG00000141934
ENSG00000142235
ENSG00000143248
ENSG00000143590
ENSG00000143772
ENSG00000144227
ENSG00000144407
ENSG00000144635
ENSG00000144746
ENSG00000144935
ENSG00000145879
ENSG00000146216
ENSG00000147144
ENSG00000147509
ENSG00000147573
ENSG00000147676
ENSG00000148082
ENSG00000148384
ENSG00000148604
ENSG00000148730
ENSG00000148841
ENSG00000148925
ENSG00000149179
ENSG00000149294
ENSG00000149970
ENSG00000150625
ENSG00000151623
ENSG00000151640
ENSG00000151692
ENSG00000151967
ENSG00000152104
ENSG00000152137
ENSG00000152778
ENSG00000152990
ENSG00000153233
ENSG00000153234
ENSG00000153253
ENSG00000153822
ENSG00000154118
ENSG00000154144
ENSG00000154146
ENSG00000154380
ENSG00000154721
ENSG00000154734
ENSG00000154822
ENSG00000155130
ENSG00000155897
ENSG00000156113
ENSG00000156136
ENSG00000156427
ENSG00000156639
ENSG00000157005
ENSG00000157368
ENSG00000157782
ENSG00000157933
ENSG00000158186
ENSG00000158246
ENSG00000158458
ENSG00000158859
ENSG00000159588
ENSG00000160113
ENSG00000160202
ENSG00000160307
ENSG00000160447
ENSG00000160460
ENSG00000160551
ENSG00000160678
ENSG00000160877
ENSG00000160932
ENSG00000161573
ENSG00000162373
ENSG00000162512
ENSG00000162735
ENSG00000162975
ENSG00000162992
ENSG00000163069
ENSG00000163083
ENSG00000163374
ENSG00000164050
ENSG00000164061
ENSG00000164172
ENSG00000164176
ENSG00000164332
ENSG00000164418
ENSG00000164591
ENSG00000164600
ENSG00000164713
ENSG00000164715
ENSG00000164794
ENSG00000165388
ENSG00000165943
ENSG00000166006
ENSG00000166206
ENSG00000166257
ENSG00000166426
ENSG00000166783
ENSG00000166833
ENSG00000166923
ENSG00000167244
ENSG00000167487
ENSG00000167525
ENSG00000167642
ENSG00000168135
ENSG00000168398
ENSG00000168490
ENSG00000168758
ENSG00000168795
ENSG00000169271
ENSG00000169306
ENSG00000169744
ENSG00000169760
ENSG00000170011
ENSG00000170091
ENSG00000170291
ENSG00000170370
ENSG00000170579
ENSG00000170962
ENSG00000171246
ENSG00000171303
ENSG00000171362
ENSG00000171450
ENSG00000171476
ENSG00000171722
ENSG00000171786
ENSG00000171860
ENSG00000172201
ENSG00000172348
ENSG00000172819
ENSG00000173210
ENSG00000173267
ENSG00000173404
ENSG00000173898
ENSG00000174469
ENSG00000175164
ENSG00000175182
ENSG00000175573
ENSG00000175602
ENSG00000175745
ENSG00000175899
ENSG00000176165
ENSG00000176485
ENSG00000176533
ENSG00000176697
ENSG00000176749
ENSG00000176884
ENSG00000176956
ENSG00000177469
ENSG00000177519
ENSG00000177551
ENSG00000177807
ENSG00000178053
ENSG00000178057
ENSG00000178573
ENSG00000178878
ENSG00000179097
ENSG00000179168
ENSG00000179242
ENSG00000180332
ENSG00000180357
ENSG00000181039
ENSG00000181418
ENSG00000181852
ENSG00000181965
ENSG00000182022
ENSG00000182175
ENSG00000182208
ENSG00000182575
ENSG00000182674
ENSG00000182985
ENSG00000183036
ENSG00000183741
ENSG00000184144
ENSG00000184185
ENSG00000184402
ENSG00000184451
ENSG00000185222
ENSG00000185437
ENSG00000185737
ENSG00000185745
ENSG00000186566
ENSG00000186834
ENSG00000187094
ENSG00000187243
ENSG00000187391
ENSG00000187730
ENSG00000187736
ENSG00000187764
ENSG00000188015
ENSG00000188064
ENSG00000188153
ENSG00000188338
ENSG00000189056
ENSG00000189430
ENSG00000196159
ENSG00000196338
ENSG00000196422
ENSG00000196581
ENSG00000196586
ENSG00000198013
ENSG00000198598
ENSG00000198626
ENSG00000198719
ENSG00000198822
ENSG00000198838
ENSG00000198908
ENSG00000198929
ENSG00000198932
ENSG00000198964
ENSG00000204655
ENSG00000205358
ENSG00000205927
ENSG00000206156
ENSG00000213578
