# Supplementary material for: Scope and limitations of yeast as a model organism for studying human tissue-specific pathways
Source: BMC Syst Biol. 2015 Dec 29;9:96. doi: 10.1186/s12918-015-0253-0 (PMC4696342; doi:10.1186/s12918-015-0253-0)
Supplement: Additional file 6 — TS genes. Tissue-selective genesets and their respective classifications for brain tissues, blood cells, testis tissues, and ganglion tissues. (ZIP 86 Kb) [file 12918_2015_253_MOESM6_ESM.zip › TS_Genes/brain_tissues_TS_Unclassified.txt]

ENSG00000006071
ENSG00000006128
ENSG00000009950
ENSG00000010017
ENSG00000011566
ENSG00000018625
ENSG00000029534
ENSG00000034053
ENSG00000035115
ENSG00000050820
ENSG00000052126
ENSG00000061938
ENSG00000064393
ENSG00000065534
ENSG00000065609
ENSG00000066468
ENSG00000068024
ENSG00000068078
ENSG00000068976
ENSG00000069712
ENSG00000070808
ENSG00000072134
ENSG00000072657
ENSG00000076555
ENSG00000076641
ENSG00000077080
ENSG00000078328
ENSG00000079332
ENSG00000080823
ENSG00000084764
ENSG00000085563
ENSG00000086232
ENSG00000087095
ENSG00000087258
ENSG00000088367
ENSG00000088387
ENSG00000089041
ENSG00000091428
ENSG00000092108
ENSG00000092529
ENSG00000095637
ENSG00000100320
ENSG00000100359
ENSG00000100592
ENSG00000100934
ENSG00000101349
ENSG00000102043
ENSG00000102595
ENSG00000102879
ENSG00000102882
ENSG00000102921
ENSG00000102935
ENSG00000103647
ENSG00000103723
ENSG00000104888
ENSG00000105143
ENSG00000105251
ENSG00000105290
ENSG00000106367
ENSG00000106633
ENSG00000108669
ENSG00000109472
ENSG00000109654
ENSG00000111674
ENSG00000112294
ENSG00000112851
ENSG00000113595
ENSG00000114115
ENSG00000115380
ENSG00000116106
ENSG00000116127
ENSG00000116128
ENSG00000117245
ENSG00000117266
ENSG00000117519
ENSG00000117906
ENSG00000118160
ENSG00000119938
ENSG00000120885
ENSG00000120899
ENSG00000121350
ENSG00000122367
ENSG00000123213
ENSG00000124226
ENSG00000125388
ENSG00000125398
ENSG00000125675
ENSG00000126217
ENSG00000126945
ENSG00000128656
ENSG00000131018
ENSG00000131089
ENSG00000131437
ENSG00000131773
ENSG00000131849
ENSG00000132470
ENSG00000132535
ENSG00000132669
ENSG00000132872
ENSG00000133083
ENSG00000133101
ENSG00000133401
ENSG00000134278
ENSG00000134982
ENSG00000135052
ENSG00000135090
ENSG00000135250
ENSG00000135299
ENSG00000135924
ENSG00000136108
ENSG00000137261
ENSG00000137478
ENSG00000137502
ENSG00000137802
ENSG00000138162
ENSG00000138629
ENSG00000138698
ENSG00000138795
ENSG00000138814
ENSG00000142949
ENSG00000143319
ENSG00000143514
ENSG00000143847
ENSG00000144366
ENSG00000145526
ENSG00000145632
ENSG00000145730
ENSG00000145794
ENSG00000146540
ENSG00000146938
ENSG00000147789
ENSG00000148053
ENSG00000148396
ENSG00000148481
ENSG00000149269
ENSG00000149403
ENSG00000150995
ENSG00000151208
ENSG00000151491
ENSG00000151746
ENSG00000151790
ENSG00000152214
ENSG00000152672
ENSG00000152977
ENSG00000154162
ENSG00000154556
ENSG00000155034
ENSG00000155093
ENSG00000155367
ENSG00000155511
ENSG00000156006
ENSG00000157404
ENSG00000157985
ENSG00000158528
ENSG00000159228
ENSG00000159842
ENSG00000160469
ENSG00000162374
ENSG00000162616
ENSG00000162755
ENSG00000163132
ENSG00000163288
ENSG00000163486
ENSG00000163629
ENSG00000164398
ENSG00000164402
ENSG00000164742
ENSG00000164885
ENSG00000165487
ENSG00000165495
ENSG00000165752
ENSG00000165792
ENSG00000165794
ENSG00000165973
ENSG00000166068
ENSG00000167522
ENSG00000168000
ENSG00000168329
ENSG00000168710
ENSG00000168952
ENSG00000169282
ENSG00000169427
ENSG00000169862
ENSG00000170396
ENSG00000170485
ENSG00000170558
ENSG00000171385
ENSG00000171587
ENSG00000171885
ENSG00000172361
ENSG00000172379
ENSG00000172915
ENSG00000173599
ENSG00000174672
ENSG00000175497
ENSG00000175582
ENSG00000176406
ENSG00000179912
ENSG00000182054
ENSG00000182132
ENSG00000182492
ENSG00000182809
ENSG00000182901
ENSG00000182923
ENSG00000184588
ENSG00000185345
ENSG00000185532
ENSG00000186318
ENSG00000186575
ENSG00000187164
ENSG00000188130
ENSG00000196091
ENSG00000196104
ENSG00000196344
ENSG00000196914
ENSG00000198265
ENSG00000198753
