# Supplementary material for: Scope and limitations of yeast as a model organism for studying human tissue-specific pathways
Source: BMC Syst Biol. 2015 Dec 29;9:96. doi: 10.1186/s12918-015-0253-0 (PMC4696342; doi:10.1186/s12918-015-0253-0)
Supplement: Additional file 6 — TS genes. Tissue-selective genesets and their respective classifications for brain tissues, blood cells, testis tissues, and ganglion tissues. (ZIP 86 Kb) [file 12918_2015_253_MOESM6_ESM.zip › TS_Genes/ganglion_tissues_expressed.txt]

ENSG00000000003
ENSG00000000419
ENSG00000000938
ENSG00000000971
ENSG00000001084
ENSG00000001167
ENSG00000002016
ENSG00000002726
ENSG00000002746
ENSG00000003147
ENSG00000003400
ENSG00000003436
ENSG00000003756
ENSG00000004059
ENSG00000004455
ENSG00000004468
ENSG00000004777
ENSG00000004799
ENSG00000004838
ENSG00000004897
ENSG00000004939
ENSG00000004948
ENSG00000005007
ENSG00000005020
ENSG00000005059
ENSG00000005073
ENSG00000005100
ENSG00000005102
ENSG00000005156
ENSG00000005175
ENSG00000005189
ENSG00000005243
ENSG00000005249
ENSG00000005302
ENSG00000005339
ENSG00000005379
ENSG00000005421
ENSG00000005436
ENSG00000005471
ENSG00000005700
ENSG00000005810
ENSG00000005884
ENSG00000005893
ENSG00000005961
ENSG00000006007
ENSG00000006016
ENSG00000006062
ENSG00000006074
ENSG00000006116
ENSG00000006128
ENSG00000006210
ENSG00000006432
ENSG00000006453
ENSG00000006611
ENSG00000006652
ENSG00000006704
ENSG00000006747
ENSG00000006788
ENSG00000006831
ENSG00000007047
ENSG00000007168
ENSG00000007171
ENSG00000007174
ENSG00000007255
ENSG00000007312
ENSG00000007372
ENSG00000007392
ENSG00000007541
ENSG00000007866
ENSG00000007908
ENSG00000007944
ENSG00000007952
ENSG00000008130
ENSG00000008277
ENSG00000008300
ENSG00000008394
ENSG00000008516
ENSG00000008710
ENSG00000008735
ENSG00000008838
ENSG00000008952
ENSG00000008988
ENSG00000009413
ENSG00000009844
ENSG00000009950
ENSG00000009954
ENSG00000010017
ENSG00000010030
ENSG00000010278
ENSG00000010292
ENSG00000010361
ENSG00000010438
ENSG00000010610
ENSG00000010626
ENSG00000010671
ENSG00000011198
ENSG00000011201
ENSG00000011243
ENSG00000011260
ENSG00000011275
ENSG00000011295
ENSG00000011405
ENSG00000011451
ENSG00000011465
ENSG00000011485
ENSG00000011600
ENSG00000012048
ENSG00000012171
ENSG00000012174
ENSG00000012504
ENSG00000012983
ENSG00000013016
ENSG00000013297
ENSG00000013364
ENSG00000013441
ENSG00000013523
ENSG00000013725
ENSG00000014123
ENSG00000014216
ENSG00000014257
ENSG00000014824
ENSG00000015153
ENSG00000015413
ENSG00000015475
ENSG00000015479
ENSG00000015592
ENSG00000016082
ENSG00000016402
ENSG00000016490
ENSG00000017427
ENSG00000017797
ENSG00000018236
ENSG00000018408
ENSG00000018510
ENSG00000018625
ENSG00000018699
ENSG00000019505
ENSG00000019549
ENSG00000019991
ENSG00000020129
ENSG00000020256
ENSG00000020577
ENSG00000020633
ENSG00000021300
ENSG00000021355
ENSG00000021574
ENSG00000021602
ENSG00000021776
ENSG00000021826
ENSG00000021852
ENSG00000022556
ENSG00000023041
ENSG00000023191
ENSG00000023228
ENSG00000023287
ENSG00000023318
ENSG00000023330
ENSG00000023445
ENSG00000023572
ENSG00000023608
ENSG00000023902
ENSG00000023909
ENSG00000024048
ENSG00000024422
ENSG00000025039
ENSG00000025156
ENSG00000025293
ENSG00000025434
ENSG00000025770
ENSG00000026036
ENSG00000026103
ENSG00000026508
ENSG00000026559
ENSG00000026751
ENSG00000027001
ENSG00000027075
ENSG00000027869
ENSG00000028137
ENSG00000028203
ENSG00000029153
ENSG00000029534
ENSG00000029639
ENSG00000029725
ENSG00000030066
ENSG00000030419
ENSG00000031544
ENSG00000031691
ENSG00000032219
ENSG00000032389
ENSG00000033030
ENSG00000033867
ENSG00000034053
ENSG00000034063
ENSG00000034693
ENSG00000034971
ENSG00000035115
ENSG00000035664
ENSG00000035687
ENSG00000035720
ENSG00000035862
ENSG00000035928
ENSG00000036448
ENSG00000036473
ENSG00000036672
ENSG00000036828
ENSG00000037474
ENSG00000037637
ENSG00000037757
ENSG00000037965
ENSG00000038002
ENSG00000038102
ENSG00000038210
ENSG00000038295
ENSG00000038382
ENSG00000038427
ENSG00000038945
ENSG00000039068
ENSG00000039537
ENSG00000039560
ENSG00000039600
ENSG00000040341
ENSG00000040633
ENSG00000040731
ENSG00000041353
ENSG00000041357
ENSG00000041515
ENSG00000041802
ENSG00000041880
ENSG00000041982
ENSG00000042088
ENSG00000042493
ENSG00000042781
ENSG00000042832
ENSG00000043355
ENSG00000043591
ENSG00000044012
ENSG00000044090
ENSG00000044115
ENSG00000046604
ENSG00000046647
ENSG00000046889
ENSG00000047056
ENSG00000047188
ENSG00000047230
ENSG00000047249
ENSG00000047315
ENSG00000047457
ENSG00000047597
ENSG00000047648
ENSG00000047936
ENSG00000048392
ENSG00000048540
ENSG00000048544
ENSG00000048545
ENSG00000048649
ENSG00000048740
ENSG00000049130
ENSG00000049249
ENSG00000049323
ENSG00000049540
ENSG00000049541
ENSG00000049759
ENSG00000050130
ENSG00000050405
ENSG00000050748
ENSG00000050820
ENSG00000051128
ENSG00000051180
ENSG00000051341
ENSG00000051382
ENSG00000051523
ENSG00000051620
ENSG00000052126
ENSG00000052344
ENSG00000052723
ENSG00000052749
ENSG00000052802
ENSG00000053254
ENSG00000053371
ENSG00000053372
ENSG00000053747
ENSG00000054116
ENSG00000054148
ENSG00000054267
ENSG00000054523
ENSG00000054598
ENSG00000054654
ENSG00000054938
ENSG00000054967
ENSG00000055130
ENSG00000055163
ENSG00000055332
ENSG00000055609
ENSG00000055955
ENSG00000056050
ENSG00000056291
ENSG00000056345
ENSG00000056558
ENSG00000056972
ENSG00000056998
ENSG00000057149
ENSG00000057294
ENSG00000057468
ENSG00000057593
ENSG00000057657
ENSG00000058056
ENSG00000058085
ENSG00000058091
ENSG00000058272
ENSG00000058729
ENSG00000059145
ENSG00000059573
ENSG00000059588
ENSG00000059728
ENSG00000059758
ENSG00000059769
ENSG00000060069
ENSG00000060138
ENSG00000060491
ENSG00000060558
ENSG00000060566
ENSG00000060656
ENSG00000060688
ENSG00000060718
ENSG00000060971
ENSG00000060982
ENSG00000061337
ENSG00000061656
ENSG00000061676
ENSG00000061918
ENSG00000061936
ENSG00000062096
ENSG00000062194
ENSG00000062598
ENSG00000062725
ENSG00000062822
ENSG00000063169
ENSG00000063241
ENSG00000063244
ENSG00000063245
ENSG00000063660
ENSG00000063854
ENSG00000063978
ENSG00000064012
ENSG00000064102
ENSG00000064205
ENSG00000064300
ENSG00000064309
ENSG00000064313
ENSG00000064393
ENSG00000064490
ENSG00000064547
ENSG00000064607
ENSG00000064655
ENSG00000064703
ENSG00000064726
ENSG00000064787
ENSG00000064835
ENSG00000064933
ENSG00000064961
ENSG00000064989
ENSG00000064999
ENSG00000065057
ENSG00000065150
ENSG00000065154
ENSG00000065183
ENSG00000065243
ENSG00000065308
ENSG00000065320
ENSG00000065357
ENSG00000065361
ENSG00000065485
ENSG00000065526
ENSG00000065534
ENSG00000065559
ENSG00000065609
ENSG00000065613
ENSG00000065618
ENSG00000065717
ENSG00000065833
ENSG00000065882
ENSG00000065923
ENSG00000065970
ENSG00000065989
ENSG00000066027
ENSG00000066032
ENSG00000066044
ENSG00000066135
ENSG00000066294
ENSG00000066382
ENSG00000066422
ENSG00000066427
ENSG00000066629
ENSG00000066933
ENSG00000067048
ENSG00000067066
ENSG00000067082
ENSG00000067113
ENSG00000067141
ENSG00000067167
ENSG00000067182
ENSG00000067191
ENSG00000067208
ENSG00000067225
ENSG00000067334
ENSG00000067445
ENSG00000067992
ENSG00000068001
ENSG00000068078
ENSG00000068120
ENSG00000068323
ENSG00000068354
ENSG00000068366
ENSG00000068394
ENSG00000068400
ENSG00000068438
ENSG00000068697
ENSG00000068745
ENSG00000068781
ENSG00000068784
ENSG00000068976
ENSG00000069275
ENSG00000069399
ENSG00000069431
ENSG00000069482
ENSG00000069667
ENSG00000069702
ENSG00000069712
ENSG00000069764
ENSG00000069869
ENSG00000069966
ENSG00000070010
ENSG00000070018
ENSG00000070019
ENSG00000070061
ENSG00000070081
ENSG00000070087
ENSG00000070159
ENSG00000070182
ENSG00000070190
ENSG00000070371
ENSG00000070404
ENSG00000070413
ENSG00000070423
ENSG00000070444
ENSG00000070501
ENSG00000070669
ENSG00000070718
ENSG00000070729
ENSG00000070748
ENSG00000070761
ENSG00000070770
ENSG00000070778
ENSG00000070808
ENSG00000070814
ENSG00000070831
ENSG00000070882
ENSG00000070915
ENSG00000070961
ENSG00000071051
ENSG00000071054
ENSG00000071205
ENSG00000071537
ENSG00000071539
ENSG00000071553
ENSG00000071564
ENSG00000071626
ENSG00000071655
ENSG00000071794
ENSG00000071894
ENSG00000071991
ENSG00000071994
ENSG00000072062
ENSG00000072071
ENSG00000072110
ENSG00000072133
ENSG00000072134
ENSG00000072274
ENSG00000072315
ENSG00000072364
ENSG00000072401
ENSG00000072415
ENSG00000072501
ENSG00000072518
ENSG00000072571
ENSG00000072682
ENSG00000072694
ENSG00000072778
ENSG00000072818
ENSG00000072832
ENSG00000072864
ENSG00000072958
ENSG00000073050
ENSG00000073060
ENSG00000073111
ENSG00000073350
ENSG00000073614
ENSG00000073711
ENSG00000073734
ENSG00000073756
ENSG00000073849
ENSG00000073921
ENSG00000073969
ENSG00000074047
ENSG00000074054
ENSG00000074181
ENSG00000074201
ENSG00000074219
ENSG00000074276
ENSG00000074410
ENSG00000074416
ENSG00000074590
ENSG00000074621
ENSG00000074660
ENSG00000074695
ENSG00000074706
ENSG00000074803
ENSG00000074964
ENSG00000074966
ENSG00000075073
ENSG00000075151
ENSG00000075213
ENSG00000075223
ENSG00000075239
ENSG00000075275
ENSG00000075292
ENSG00000075340
ENSG00000075391
ENSG00000075426
ENSG00000075539
ENSG00000075651
ENSG00000075702
ENSG00000075856
ENSG00000075884
ENSG00000075891
ENSG00000075914
ENSG00000075945
ENSG00000076053
ENSG00000076108
ENSG00000076248
ENSG00000076356
ENSG00000076382
ENSG00000076554
ENSG00000076555
ENSG00000076685
ENSG00000076716
ENSG00000076826
ENSG00000076924
ENSG00000076928
ENSG00000076984
ENSG00000077009
ENSG00000077044
ENSG00000077063
ENSG00000077092
ENSG00000077097
ENSG00000077150
ENSG00000077235
ENSG00000077238
ENSG00000077254
ENSG00000077264
ENSG00000077279
ENSG00000077348
ENSG00000077420
ENSG00000077454
ENSG00000077458
ENSG00000077463
ENSG00000077514
ENSG00000077522
ENSG00000077800
ENSG00000077942
ENSG00000077943
ENSG00000077984
ENSG00000078018
ENSG00000078053
ENSG00000078070
ENSG00000078098
ENSG00000078114
ENSG00000078140
ENSG00000078269
ENSG00000078295
ENSG00000078304
ENSG00000078328
ENSG00000078399
ENSG00000078401
ENSG00000078403
ENSG00000078549
ENSG00000078618
ENSG00000078674
ENSG00000078699
ENSG00000078725
ENSG00000078747
ENSG00000078900
ENSG00000078902
ENSG00000079102
ENSG00000079215
ENSG00000079257
ENSG00000079263
ENSG00000079308
ENSG00000079313
ENSG00000079332
ENSG00000079435
ENSG00000079462
ENSG00000079689
ENSG00000079785
ENSG00000079819
ENSG00000079841
ENSG00000079950
ENSG00000080031
ENSG00000080298
ENSG00000080511
ENSG00000080573
ENSG00000080603
ENSG00000080608
ENSG00000080618
ENSG00000080644
ENSG00000080709
ENSG00000080802
ENSG00000080819
ENSG00000080823
ENSG00000080845
ENSG00000080910
ENSG00000081019
ENSG00000081026
ENSG00000081041
ENSG00000081087
ENSG00000081189
ENSG00000081237
ENSG00000081248
ENSG00000081277
ENSG00000081307
ENSG00000081386
ENSG00000081479
ENSG00000081665
ENSG00000081721
ENSG00000081803
ENSG00000081870
ENSG00000081985
ENSG00000082074
ENSG00000082212
ENSG00000082213
ENSG00000082258
ENSG00000082397
ENSG00000082458
ENSG00000082512
ENSG00000082515
ENSG00000082516
ENSG00000082556
ENSG00000083123
ENSG00000083290
ENSG00000083307
ENSG00000083454
ENSG00000083535
ENSG00000083622
ENSG00000083750
ENSG00000083799
ENSG00000083838
ENSG00000083857
ENSG00000083937
ENSG00000084073
ENSG00000084092
ENSG00000084093
ENSG00000084652
ENSG00000084674
ENSG00000084731
ENSG00000084754
ENSG00000085117
ENSG00000085224
ENSG00000085265
ENSG00000085377
ENSG00000085382
ENSG00000085415
ENSG00000085433
ENSG00000085465
ENSG00000085511
ENSG00000085563
ENSG00000085719
ENSG00000085733
ENSG00000085831
ENSG00000085832
ENSG00000085840
ENSG00000085871
ENSG00000085872
ENSG00000086062
ENSG00000086065
ENSG00000086189
ENSG00000086200
ENSG00000086504
ENSG00000086548
ENSG00000086589
ENSG00000086619
ENSG00000086712
ENSG00000086717
ENSG00000086848
ENSG00000086991
ENSG00000087008
ENSG00000087053
ENSG00000087076
ENSG00000087077
ENSG00000087085
ENSG00000087088
ENSG00000087095
ENSG00000087152
ENSG00000087245
ENSG00000087258
ENSG00000087263
ENSG00000087266
ENSG00000087303
ENSG00000087338
ENSG00000087448
ENSG00000087494
ENSG00000087502
ENSG00000087510
ENSG00000087903
ENSG00000088053
ENSG00000088179
ENSG00000088247
ENSG00000088305
ENSG00000088320
ENSG00000088325
ENSG00000088367
ENSG00000088387
ENSG00000088832
ENSG00000088926
ENSG00000088986
ENSG00000088992
ENSG00000089006
ENSG00000089041
ENSG00000089048
ENSG00000089050
ENSG00000089057
ENSG00000089123
ENSG00000089154
ENSG00000089169
ENSG00000089199
ENSG00000089225
ENSG00000089289
ENSG00000089597
ENSG00000089692
ENSG00000089775
ENSG00000089902
ENSG00000090006
ENSG00000090013
ENSG00000090054
ENSG00000090061
ENSG00000090104
ENSG00000090263
ENSG00000090269
ENSG00000090372
ENSG00000090432
ENSG00000090534
ENSG00000090539
ENSG00000090612
ENSG00000090615
ENSG00000090659
ENSG00000090674
ENSG00000090776
ENSG00000090924
ENSG00000090975
ENSG00000091073
ENSG00000091129
ENSG00000091136
ENSG00000091157
ENSG00000091181
ENSG00000091409
ENSG00000091428
ENSG00000091436
ENSG00000091490
ENSG00000091513
ENSG00000091536
ENSG00000091583
ENSG00000091592
ENSG00000091651
ENSG00000091831
ENSG00000091844
ENSG00000091879
ENSG00000091972
ENSG00000092009
ENSG00000092054
ENSG00000092067
ENSG00000092068
ENSG00000092094
ENSG00000092108
ENSG00000092140
ENSG00000092200
ENSG00000092203
ENSG00000092345
ENSG00000092421
ENSG00000092439
ENSG00000092445
ENSG00000092470
ENSG00000092531
ENSG00000092621
ENSG00000092820
ENSG00000092847
ENSG00000092853
ENSG00000092929
ENSG00000092964
ENSG00000092969
ENSG00000093000
ENSG00000093167
ENSG00000094796
ENSG00000094804
ENSG00000094841
ENSG00000094916
ENSG00000094975
ENSG00000095002
ENSG00000095015
ENSG00000095066
ENSG00000095139
ENSG00000095261
ENSG00000095303
ENSG00000095319
ENSG00000095321
ENSG00000095370
ENSG00000095397
ENSG00000095539
ENSG00000095564
ENSG00000095574
ENSG00000095585
ENSG00000095637
ENSG00000095739
ENSG00000095752
ENSG00000095787
ENSG00000095970
ENSG00000096264
ENSG00000096395
ENSG00000096433
ENSG00000096696
ENSG00000096717
ENSG00000096968
ENSG00000097021
ENSG00000097046
ENSG00000099139
ENSG00000099204
ENSG00000099250
ENSG00000099282
ENSG00000099308
ENSG00000099341
ENSG00000099399
ENSG00000099617
ENSG00000099622
ENSG00000099769
ENSG00000099804
ENSG00000099810
ENSG00000099817
ENSG00000099821
ENSG00000099822
ENSG00000099860
ENSG00000099866
ENSG00000099901
ENSG00000099917
ENSG00000099937
ENSG00000099940
ENSG00000099953
ENSG00000099958
ENSG00000099968
ENSG00000099991
ENSG00000100029
ENSG00000100030
ENSG00000100058
ENSG00000100065
ENSG00000100075
ENSG00000100077
ENSG00000100097
ENSG00000100099
ENSG00000100105
ENSG00000100109
ENSG00000100142
ENSG00000100146
ENSG00000100170
ENSG00000100206
ENSG00000100211
ENSG00000100216
ENSG00000100226
ENSG00000100227
ENSG00000100234
ENSG00000100239
ENSG00000100241
ENSG00000100242
ENSG00000100246
ENSG00000100262
ENSG00000100280
ENSG00000100281
ENSG00000100284
ENSG00000100285
ENSG00000100292
ENSG00000100296
ENSG00000100299
ENSG00000100307
ENSG00000100320
ENSG00000100324
ENSG00000100330
ENSG00000100335
ENSG00000100345
ENSG00000100347
ENSG00000100360
ENSG00000100365
ENSG00000100368
ENSG00000100372
ENSG00000100393
ENSG00000100401
ENSG00000100403
ENSG00000100413
ENSG00000100425
ENSG00000100427
ENSG00000100442
ENSG00000100448
ENSG00000100453
ENSG00000100478
ENSG00000100479
ENSG00000100485
ENSG00000100504
ENSG00000100505
ENSG00000100526
ENSG00000100567
ENSG00000100592
ENSG00000100599
ENSG00000100614
ENSG00000100628
ENSG00000100665
ENSG00000100678
ENSG00000100697
ENSG00000100722
ENSG00000100739
ENSG00000100744
ENSG00000100764
ENSG00000100784
ENSG00000100813
ENSG00000100814
ENSG00000100815
ENSG00000100842
ENSG00000100852
ENSG00000100865
ENSG00000100883
ENSG00000100888
ENSG00000100908
ENSG00000100911
ENSG00000100931
ENSG00000100934
ENSG00000100941
ENSG00000100949
ENSG00000100968
ENSG00000100979
ENSG00000101000
ENSG00000101003
ENSG00000101004
ENSG00000101019
ENSG00000101057
ENSG00000101076
ENSG00000101109
ENSG00000101134
ENSG00000101144
ENSG00000101182
ENSG00000101189
ENSG00000101200
ENSG00000101204
ENSG00000101210
ENSG00000101222
ENSG00000101265
ENSG00000101266
ENSG00000101298
ENSG00000101307
ENSG00000101311
ENSG00000101323
ENSG00000101327
ENSG00000101335
ENSG00000101336
ENSG00000101346
ENSG00000101347
ENSG00000101349
ENSG00000101350
ENSG00000101367
ENSG00000101384
ENSG00000101391
ENSG00000101405
ENSG00000101417
ENSG00000101439
ENSG00000101440
ENSG00000101442
ENSG00000101474
ENSG00000101493
ENSG00000101605
ENSG00000101624
ENSG00000101665
ENSG00000101695
ENSG00000101745
ENSG00000101746
ENSG00000101843
ENSG00000101849
ENSG00000101868
ENSG00000101871
ENSG00000101882
ENSG00000101888
ENSG00000101898
ENSG00000101901
ENSG00000101911
ENSG00000101935
ENSG00000101945
ENSG00000101958
ENSG00000101966
ENSG00000101972
ENSG00000101981
ENSG00000101986
ENSG00000102003
ENSG00000102007
ENSG00000102010
ENSG00000102024
ENSG00000102030
ENSG00000102038
ENSG00000102043
ENSG00000102048
ENSG00000102081
ENSG00000102096
ENSG00000102103
ENSG00000102119
ENSG00000102145
ENSG00000102189
ENSG00000102221
ENSG00000102241
ENSG00000102243
ENSG00000102245
ENSG00000102312
ENSG00000102316
ENSG00000102362
ENSG00000102384
ENSG00000102385
ENSG00000102387
ENSG00000102390
ENSG00000102401
ENSG00000102468
ENSG00000102471
ENSG00000102539
ENSG00000102554
ENSG00000102575
ENSG00000102595
ENSG00000102678
ENSG00000102699
ENSG00000102710
ENSG00000102738
ENSG00000102753
ENSG00000102755
ENSG00000102760
ENSG00000102763
ENSG00000102780
ENSG00000102786
ENSG00000102804
ENSG00000102871
ENSG00000102904
ENSG00000102908
ENSG00000102935
ENSG00000102962
ENSG00000102974
ENSG00000103005
ENSG00000103021
ENSG00000103035
ENSG00000103066
ENSG00000103145
ENSG00000103152
ENSG00000103154
ENSG00000103168
ENSG00000103187
ENSG00000103197
ENSG00000103200
ENSG00000103222
ENSG00000103249
ENSG00000103257
ENSG00000103274
ENSG00000103313
ENSG00000103319
ENSG00000103326
ENSG00000103342
ENSG00000103343
ENSG00000103351
ENSG00000103415
ENSG00000103429
ENSG00000103449
ENSG00000103490
ENSG00000103496
ENSG00000103507
ENSG00000103510
ENSG00000103522
ENSG00000103540
ENSG00000103546
ENSG00000103549
ENSG00000103642
ENSG00000103647
ENSG00000103657
ENSG00000103723
ENSG00000103740
ENSG00000103888
ENSG00000103932
ENSG00000103942
ENSG00000103966
ENSG00000104064
ENSG00000104067
ENSG00000104131
ENSG00000104147
ENSG00000104237
ENSG00000104267
ENSG00000104290
ENSG00000104299
ENSG00000104312
ENSG00000104313
ENSG00000104327
ENSG00000104332
ENSG00000104343
ENSG00000104356
ENSG00000104365
ENSG00000104368
ENSG00000104412
ENSG00000104415
ENSG00000104435
ENSG00000104447
ENSG00000104450
ENSG00000104549
ENSG00000104611
ENSG00000104626
ENSG00000104687
ENSG00000104689
ENSG00000104722
ENSG00000104723
ENSG00000104725
ENSG00000104738
ENSG00000104783
ENSG00000104804
ENSG00000104805
ENSG00000104833
ENSG00000104856
ENSG00000104863
ENSG00000104888
ENSG00000104897
ENSG00000104903
ENSG00000104907
ENSG00000104918
ENSG00000104936
ENSG00000104938
ENSG00000104951
ENSG00000104957
ENSG00000104964
ENSG00000104969
ENSG00000104972
ENSG00000104973
ENSG00000104980
ENSG00000105066
ENSG00000105088
ENSG00000105127
ENSG00000105176
ENSG00000105186
ENSG00000105197
ENSG00000105198
ENSG00000105221
ENSG00000105227
ENSG00000105229
ENSG00000105245
ENSG00000105246
ENSG00000105251
ENSG00000105254
ENSG00000105281
ENSG00000105287
ENSG00000105289
ENSG00000105325
ENSG00000105329
ENSG00000105364
ENSG00000105369
ENSG00000105370
ENSG00000105371
ENSG00000105372
ENSG00000105373
ENSG00000105376
ENSG00000105388
ENSG00000105393
ENSG00000105402
ENSG00000105409
ENSG00000105429
ENSG00000105438
ENSG00000105443
ENSG00000105447
ENSG00000105472
ENSG00000105483
ENSG00000105499
ENSG00000105501
ENSG00000105509
ENSG00000105514
ENSG00000105516
ENSG00000105538
ENSG00000105549
ENSG00000105576
ENSG00000105607
ENSG00000105610
ENSG00000105617
ENSG00000105656
ENSG00000105662
ENSG00000105663
ENSG00000105664
ENSG00000105668
ENSG00000105671
ENSG00000105676
ENSG00000105698
ENSG00000105707
ENSG00000105711
ENSG00000105722
ENSG00000105726
ENSG00000105793
ENSG00000105810
ENSG00000105821
ENSG00000105829
ENSG00000105852
ENSG00000105854
ENSG00000105855
ENSG00000105866
ENSG00000105875
ENSG00000105880
ENSG00000105887
ENSG00000105926
ENSG00000105928
ENSG00000105929
ENSG00000105953
ENSG00000105967
ENSG00000105971
ENSG00000105974
ENSG00000105976
ENSG00000105989
ENSG00000105993
ENSG00000105997
ENSG00000106004
ENSG00000106013
ENSG00000106028
ENSG00000106066
ENSG00000106070
ENSG00000106089
ENSG00000106100
ENSG00000106113
ENSG00000106125
ENSG00000106128
ENSG00000106144
ENSG00000106236
ENSG00000106246
ENSG00000106278
ENSG00000106299
ENSG00000106333
ENSG00000106341
ENSG00000106344
ENSG00000106348
ENSG00000106351
ENSG00000106355
ENSG00000106366
ENSG00000106399
ENSG00000106404
ENSG00000106415
ENSG00000106459
ENSG00000106511
ENSG00000106571
ENSG00000106591
ENSG00000106608
ENSG00000106628
ENSG00000106665
ENSG00000106683
ENSG00000106688
ENSG00000106689
ENSG00000106723
ENSG00000106789
ENSG00000106799
ENSG00000106804
ENSG00000106829
ENSG00000106952
ENSG00000106991
ENSG00000106992
ENSG00000107014
ENSG00000107105
ENSG00000107130
ENSG00000107159
ENSG00000107165
ENSG00000107175
ENSG00000107186
ENSG00000107201
ENSG00000107223
ENSG00000107242
ENSG00000107281
ENSG00000107282
ENSG00000107290
ENSG00000107295
ENSG00000107317
ENSG00000107331
ENSG00000107338
ENSG00000107485
ENSG00000107518
ENSG00000107521
ENSG00000107537
ENSG00000107554
ENSG00000107560
ENSG00000107566
ENSG00000107593
ENSG00000107611
ENSG00000107614
ENSG00000107618
ENSG00000107643
ENSG00000107651
ENSG00000107672
ENSG00000107679
ENSG00000107742
ENSG00000107758
ENSG00000107771
ENSG00000107779
ENSG00000107815
ENSG00000107831
ENSG00000107833
ENSG00000107854
ENSG00000107863
ENSG00000107902
ENSG00000107959
ENSG00000107960
ENSG00000107968
ENSG00000107984
ENSG00000108021
ENSG00000108039
ENSG00000108055
ENSG00000108064
ENSG00000108091
ENSG00000108094
ENSG00000108187
ENSG00000108256
ENSG00000108264
ENSG00000108306
ENSG00000108309
ENSG00000108312
ENSG00000108342
ENSG00000108344
ENSG00000108349
ENSG00000108375
ENSG00000108379
ENSG00000108384
ENSG00000108387
ENSG00000108389
ENSG00000108395
ENSG00000108405
ENSG00000108448
ENSG00000108469
ENSG00000108504
ENSG00000108506
ENSG00000108510
ENSG00000108551
ENSG00000108557
ENSG00000108561
ENSG00000108576
ENSG00000108578
ENSG00000108587
ENSG00000108591
ENSG00000108592
ENSG00000108599
ENSG00000108604
ENSG00000108622
ENSG00000108641
ENSG00000108669
ENSG00000108679
ENSG00000108684
ENSG00000108688
ENSG00000108691
ENSG00000108700
ENSG00000108753
ENSG00000108788
ENSG00000108813
ENSG00000108819
ENSG00000108821
ENSG00000108826
ENSG00000108830
ENSG00000108839
ENSG00000108840
ENSG00000108848
ENSG00000108849
ENSG00000108852
ENSG00000108854
ENSG00000108861
ENSG00000108883
ENSG00000108924
ENSG00000108947
ENSG00000109061
ENSG00000109072
ENSG00000109079
ENSG00000109099
ENSG00000109107
ENSG00000109118
ENSG00000109133
ENSG00000109163
ENSG00000109193
ENSG00000109220
ENSG00000109270
ENSG00000109381
ENSG00000109390
ENSG00000109424
ENSG00000109458
ENSG00000109472
ENSG00000109519
ENSG00000109536
ENSG00000109572
ENSG00000109606
ENSG00000109610
ENSG00000109654
ENSG00000109670
ENSG00000109686
ENSG00000109689
ENSG00000109738
ENSG00000109787
ENSG00000109814
ENSG00000109819
ENSG00000109846
ENSG00000109854
ENSG00000109861
ENSG00000109911
ENSG00000110047
ENSG00000110066
ENSG00000110076
ENSG00000110080
ENSG00000110090
ENSG00000110092
ENSG00000110148
ENSG00000110172
ENSG00000110195
ENSG00000110315
ENSG00000110318
ENSG00000110324
ENSG00000110347
ENSG00000110367
ENSG00000110375
ENSG00000110395
ENSG00000110400
ENSG00000110422
ENSG00000110427
ENSG00000110448
ENSG00000110484
ENSG00000110492
ENSG00000110675
ENSG00000110680
ENSG00000110713
ENSG00000110721
ENSG00000110723
ENSG00000110756
ENSG00000110768
ENSG00000110777
ENSG00000110799
ENSG00000110801
ENSG00000110851
ENSG00000110876
ENSG00000110881
ENSG00000110887
ENSG00000111049
ENSG00000111077
ENSG00000111142
ENSG00000111144
ENSG00000111145
ENSG00000111199
ENSG00000111206
ENSG00000111218
ENSG00000111224
ENSG00000111241
ENSG00000111245
ENSG00000111247
ENSG00000111249
ENSG00000111262
ENSG00000111275
ENSG00000111319
ENSG00000111321
ENSG00000111328
ENSG00000111341
ENSG00000111348
ENSG00000111358
ENSG00000111424
ENSG00000111530
ENSG00000111537
ENSG00000111602
ENSG00000111605
ENSG00000111615
ENSG00000111665
ENSG00000111674
ENSG00000111676
ENSG00000111679
ENSG00000111701
ENSG00000111713
ENSG00000111726
ENSG00000111732
ENSG00000111783
ENSG00000111785
ENSG00000111786
ENSG00000111796
ENSG00000111802
ENSG00000111832
ENSG00000111859
ENSG00000111875
ENSG00000111907
ENSG00000111981
ENSG00000112029
ENSG00000112033
ENSG00000112038
ENSG00000112039
ENSG00000112053
ENSG00000112079
ENSG00000112081
ENSG00000112096
ENSG00000112115
ENSG00000112118
ENSG00000112137
ENSG00000112146
ENSG00000112159
ENSG00000112175
ENSG00000112182
ENSG00000112183
ENSG00000112186
ENSG00000112200
ENSG00000112208
ENSG00000112214
ENSG00000112232
ENSG00000112242
ENSG00000112246
ENSG00000112249
ENSG00000112282
ENSG00000112290
ENSG00000112293
ENSG00000112308
ENSG00000112312
ENSG00000112319
ENSG00000112320
ENSG00000112343
ENSG00000112357
ENSG00000112365
ENSG00000112394
ENSG00000112425
ENSG00000112478
ENSG00000112493
ENSG00000112499
ENSG00000112531
ENSG00000112541
ENSG00000112559
ENSG00000112561
ENSG00000112578
ENSG00000112592
ENSG00000112599
ENSG00000112619
ENSG00000112651
ENSG00000112667
ENSG00000112679
ENSG00000112685
ENSG00000112701
ENSG00000112715
ENSG00000112727
ENSG00000112739
ENSG00000112742
ENSG00000112769
ENSG00000112773
ENSG00000112782
ENSG00000112799
ENSG00000112851
ENSG00000112936
ENSG00000112964
ENSG00000112972
ENSG00000112977
ENSG00000112981
ENSG00000112983
ENSG00000112984
ENSG00000112992
ENSG00000112996
ENSG00000113048
ENSG00000113070
ENSG00000113083
ENSG00000113100
ENSG00000113140
ENSG00000113141
ENSG00000113196
ENSG00000113240
ENSG00000113249
ENSG00000113262
ENSG00000113263
ENSG00000113269
ENSG00000113272
ENSG00000113296
ENSG00000113300
ENSG00000113302
ENSG00000113312
ENSG00000113318
ENSG00000113319
ENSG00000113327
ENSG00000113328
ENSG00000113360
ENSG00000113361
ENSG00000113368
ENSG00000113387
ENSG00000113389
ENSG00000113396
ENSG00000113441
ENSG00000113448
ENSG00000113456
ENSG00000113460
ENSG00000113494
ENSG00000113520
ENSG00000113532
ENSG00000113552
ENSG00000113558
ENSG00000113578
ENSG00000113593
ENSG00000113594
ENSG00000113595
ENSG00000113600
ENSG00000113615
ENSG00000113645
ENSG00000113649
ENSG00000113657
ENSG00000113658
ENSG00000113721
ENSG00000113739
ENSG00000113810
ENSG00000113812
ENSG00000113851
ENSG00000113889
ENSG00000113905
ENSG00000113916
ENSG00000114013
ENSG00000114019
ENSG00000114026
ENSG00000114062
ENSG00000114098
ENSG00000114107
ENSG00000114115
ENSG00000114120
ENSG00000114125
ENSG00000114126
ENSG00000114166
ENSG00000114204
ENSG00000114251
ENSG00000114268
ENSG00000114270
ENSG00000114279
ENSG00000114315
ENSG00000114346
ENSG00000114349
ENSG00000114353
ENSG00000114354
ENSG00000114374
ENSG00000114383
ENSG00000114423
ENSG00000114446
ENSG00000114473
ENSG00000114480
ENSG00000114491
ENSG00000114520
ENSG00000114650
ENSG00000114698
ENSG00000114738
ENSG00000114739
ENSG00000114757
ENSG00000114812
ENSG00000114854
ENSG00000114857
ENSG00000114867
ENSG00000114978
ENSG00000114993
ENSG00000115008
ENSG00000115107
ENSG00000115109
ENSG00000115112
ENSG00000115128
ENSG00000115129
ENSG00000115145
ENSG00000115159
ENSG00000115165
ENSG00000115170
ENSG00000115211
ENSG00000115216
ENSG00000115221
ENSG00000115232
ENSG00000115241
ENSG00000115252
ENSG00000115255
ENSG00000115271
ENSG00000115274
ENSG00000115275
ENSG00000115286
ENSG00000115289
ENSG00000115290
ENSG00000115307
ENSG00000115318
ENSG00000115350
ENSG00000115353
ENSG00000115363
ENSG00000115365
ENSG00000115380
ENSG00000115386
ENSG00000115392
ENSG00000115414
ENSG00000115415
ENSG00000115457
ENSG00000115461
ENSG00000115468
ENSG00000115486
ENSG00000115504
ENSG00000115514
ENSG00000115524
ENSG00000115590
ENSG00000115594
ENSG00000115602
ENSG00000115604
ENSG00000115607
ENSG00000115616
ENSG00000115641
ENSG00000115665
ENSG00000115685
ENSG00000115687
ENSG00000115738
ENSG00000115756
ENSG00000115808
ENSG00000115825
ENSG00000115840
ENSG00000115844
ENSG00000115866
ENSG00000115875
ENSG00000115904
ENSG00000115919
ENSG00000115944
ENSG00000115947
ENSG00000115963
ENSG00000115966
ENSG00000115977
ENSG00000116016
ENSG00000116017
ENSG00000116030
ENSG00000116039
ENSG00000116096
ENSG00000116127
ENSG00000116128
ENSG00000116132
ENSG00000116133
ENSG00000116141
ENSG00000116147
ENSG00000116148
ENSG00000116157
ENSG00000116171
ENSG00000116191
ENSG00000116218
ENSG00000116254
ENSG00000116266
ENSG00000116329
ENSG00000116353
ENSG00000116473
ENSG00000116521
ENSG00000116525
ENSG00000116539
ENSG00000116560
ENSG00000116586
ENSG00000116604
ENSG00000116661
ENSG00000116675
ENSG00000116678
ENSG00000116679
ENSG00000116698
ENSG00000116701
ENSG00000116703
ENSG00000116717
ENSG00000116731
ENSG00000116741
ENSG00000116747
ENSG00000116748
ENSG00000116750
ENSG00000116752
ENSG00000116761
ENSG00000116774
ENSG00000116783
ENSG00000116786
ENSG00000116791
ENSG00000116815
ENSG00000116824
ENSG00000116830
ENSG00000116833
ENSG00000116874
ENSG00000116906
ENSG00000116918
ENSG00000116962
ENSG00000116977
ENSG00000116983
ENSG00000116984
ENSG00000117000
ENSG00000117013
ENSG00000117090
ENSG00000117114
ENSG00000117118
ENSG00000117122
ENSG00000117139
ENSG00000117152
ENSG00000117154
ENSG00000117155
ENSG00000117245
ENSG00000117308
ENSG00000117318
ENSG00000117385
ENSG00000117395
ENSG00000117400
ENSG00000117407
ENSG00000117410
ENSG00000117448
ENSG00000117461
ENSG00000117481
ENSG00000117505
ENSG00000117519
ENSG00000117525
ENSG00000117528
ENSG00000117533
ENSG00000117560
ENSG00000117569
ENSG00000117586
ENSG00000117592
ENSG00000117594
ENSG00000117614
ENSG00000117616
ENSG00000117625
ENSG00000117632
ENSG00000117650
ENSG00000117676
ENSG00000117682
ENSG00000117707
ENSG00000117713
ENSG00000117724
ENSG00000117758
ENSG00000117859
ENSG00000117868
ENSG00000117899
ENSG00000117971
ENSG00000117984
ENSG00000118007
ENSG00000118046
ENSG00000118058
ENSG00000118094
ENSG00000118113
ENSG00000118160
ENSG00000118162
ENSG00000118168
ENSG00000118193
ENSG00000118194
ENSG00000118217
ENSG00000118257
ENSG00000118260
ENSG00000118271
ENSG00000118432
ENSG00000118495
ENSG00000118507
ENSG00000118508
ENSG00000118513
ENSG00000118515
ENSG00000118518
ENSG00000118520
ENSG00000118523
ENSG00000118564
ENSG00000118579
ENSG00000118640
ENSG00000118702
ENSG00000118707
ENSG00000118762
ENSG00000118785
ENSG00000118804
ENSG00000118922
ENSG00000119013
ENSG00000119041
ENSG00000119048
ENSG00000119121
ENSG00000119125
ENSG00000119138
ENSG00000119139
ENSG00000119285
ENSG00000119314
ENSG00000119318
ENSG00000119326
ENSG00000119335
ENSG00000119392
ENSG00000119397
ENSG00000119402
ENSG00000119408
ENSG00000119411
ENSG00000119414
ENSG00000119487
ENSG00000119508
ENSG00000119509
ENSG00000119535
ENSG00000119559
ENSG00000119638
ENSG00000119655
ENSG00000119669
ENSG00000119688
ENSG00000119703
ENSG00000119707
ENSG00000119715
ENSG00000119723
ENSG00000119725
ENSG00000119760
ENSG00000119772
ENSG00000119866
ENSG00000119888
ENSG00000119917
ENSG00000119922
ENSG00000119929
ENSG00000119938
ENSG00000119953
ENSG00000119965
ENSG00000120008
ENSG00000120049
ENSG00000120054
ENSG00000120071
ENSG00000120088
ENSG00000120093
ENSG00000120094
ENSG00000120149
ENSG00000120156
ENSG00000120158
ENSG00000120159
ENSG00000120162
ENSG00000120265
ENSG00000120289
ENSG00000120370
ENSG00000120438
ENSG00000120457
ENSG00000120458
ENSG00000120471
ENSG00000120498
ENSG00000120500
ENSG00000120658
ENSG00000120659
ENSG00000120688
ENSG00000120690
ENSG00000120694
ENSG00000120699
ENSG00000120705
ENSG00000120708
ENSG00000120729
ENSG00000120738
ENSG00000120742
ENSG00000120756
ENSG00000120798
ENSG00000120800
ENSG00000120833
ENSG00000120868
ENSG00000120875
ENSG00000120885
ENSG00000120903
ENSG00000120907
ENSG00000120937
ENSG00000120949
ENSG00000120992
ENSG00000121031
ENSG00000121058
ENSG00000121060
ENSG00000121073
ENSG00000121075
ENSG00000121083
ENSG00000121152
ENSG00000121207
ENSG00000121335
ENSG00000121350
ENSG00000121361
ENSG00000121380
ENSG00000121440
ENSG00000121552
ENSG00000121634
ENSG00000121653
ENSG00000121680
ENSG00000121716
ENSG00000121741
ENSG00000121749
ENSG00000121753
ENSG00000121769
ENSG00000121858
ENSG00000121864
ENSG00000121903
ENSG00000121931
ENSG00000122025
ENSG00000122085
ENSG00000122126
ENSG00000122140
ENSG00000122218
ENSG00000122223
ENSG00000122224
ENSG00000122257
ENSG00000122299
ENSG00000122359
ENSG00000122367
ENSG00000122484
ENSG00000122547
ENSG00000122584
ENSG00000122585
ENSG00000122641
ENSG00000122679
ENSG00000122691
ENSG00000122692
ENSG00000122741
ENSG00000122756
ENSG00000122778
ENSG00000122779
ENSG00000122786
ENSG00000122861
ENSG00000122862
ENSG00000122877
ENSG00000122882
ENSG00000122884
ENSG00000122912
ENSG00000123064
ENSG00000123080
ENSG00000123095
ENSG00000123104
ENSG00000123106
ENSG00000123131
ENSG00000123146
ENSG00000123154
ENSG00000123159
ENSG00000123200
ENSG00000123213
ENSG00000123240
ENSG00000123329
ENSG00000123358
ENSG00000123384
ENSG00000123405
ENSG00000123411
ENSG00000123415
ENSG00000123444
ENSG00000123485
ENSG00000123496
ENSG00000123500
ENSG00000123545
ENSG00000123560
ENSG00000123561
ENSG00000123572
ENSG00000123595
ENSG00000123609
ENSG00000123610
ENSG00000123636
ENSG00000123685
ENSG00000123700
ENSG00000123737
ENSG00000123836
ENSG00000123838
ENSG00000123892
ENSG00000123908
ENSG00000123999
ENSG00000124067
ENSG00000124089
ENSG00000124102
ENSG00000124120
ENSG00000124145
ENSG00000124151
ENSG00000124155
ENSG00000124159
ENSG00000124160
ENSG00000124164
ENSG00000124172
ENSG00000124181
ENSG00000124193
ENSG00000124198
ENSG00000124205
ENSG00000124209
ENSG00000124226
ENSG00000124233
ENSG00000124299
ENSG00000124334
ENSG00000124380
ENSG00000124435
ENSG00000124440
ENSG00000124469
ENSG00000124486
ENSG00000124496
ENSG00000124507
ENSG00000124535
ENSG00000124557
ENSG00000124570
ENSG00000124571
ENSG00000124588
ENSG00000124602
ENSG00000124608
ENSG00000124664
ENSG00000124688
ENSG00000124701
ENSG00000124702
ENSG00000124713
ENSG00000124731
ENSG00000124762
ENSG00000124766
ENSG00000124782
ENSG00000124784
ENSG00000124787
ENSG00000124788
ENSG00000124789
ENSG00000124802
ENSG00000124813
ENSG00000124831
ENSG00000124839
ENSG00000124882
ENSG00000124935
ENSG00000124942
ENSG00000125084
ENSG00000125124
ENSG00000125144
ENSG00000125166
ENSG00000125207
ENSG00000125266
ENSG00000125351
ENSG00000125354
ENSG00000125384
ENSG00000125388
ENSG00000125398
ENSG00000125414
ENSG00000125450
ENSG00000125482
ENSG00000125503
ENSG00000125510
ENSG00000125629
ENSG00000125657
ENSG00000125676
ENSG00000125686
ENSG00000125691
ENSG00000125726
ENSG00000125730
ENSG00000125734
ENSG00000125740
ENSG00000125744
ENSG00000125746
ENSG00000125753
ENSG00000125755
ENSG00000125775
ENSG00000125779
ENSG00000125780
ENSG00000125798
ENSG00000125813
ENSG00000125817
ENSG00000125818
ENSG00000125826
ENSG00000125844
ENSG00000125845
ENSG00000125851
ENSG00000125863
ENSG00000125864
ENSG00000125910
ENSG00000125912
ENSG00000125954
ENSG00000125965
ENSG00000125967
ENSG00000125968
ENSG00000126016
ENSG00000126218
ENSG00000126226
ENSG00000126254
ENSG00000126258
ENSG00000126261
ENSG00000126351
ENSG00000126353
ENSG00000126456
ENSG00000126457
ENSG00000126458
ENSG00000126460
ENSG00000126524
ENSG00000126545
ENSG00000126549
ENSG00000126550
ENSG00000126709
ENSG00000126746
ENSG00000126749
ENSG00000126756
ENSG00000126768
ENSG00000126778
ENSG00000126787
ENSG00000126803
ENSG00000126861
ENSG00000126934
ENSG00000126945
ENSG00000126953
ENSG00000126970
ENSG00000127074
ENSG00000127124
ENSG00000127152
ENSG00000127191
ENSG00000127241
ENSG00000127311
ENSG00000127318
ENSG00000127328
ENSG00000127329
ENSG00000127334
ENSG00000127337
ENSG00000127412
ENSG00000127415
ENSG00000127452
ENSG00000127463
ENSG00000127511
ENSG00000127528
ENSG00000127554
ENSG00000127588
ENSG00000127616
ENSG00000127663
ENSG00000127666
ENSG00000127824
ENSG00000127831
ENSG00000127863
ENSG00000127914
ENSG00000127920
ENSG00000127928
ENSG00000127946
ENSG00000127947
ENSG00000127952
ENSG00000127955
ENSG00000127980
ENSG00000127990
ENSG00000127993
ENSG00000128016
ENSG00000128052
ENSG00000128059
ENSG00000128165
ENSG00000128185
ENSG00000128191
ENSG00000128218
ENSG00000128271
ENSG00000128283
ENSG00000128309
ENSG00000128335
ENSG00000128342
ENSG00000128394
ENSG00000128513
ENSG00000128534
ENSG00000128567
ENSG00000128581
ENSG00000128591
ENSG00000128595
ENSG00000128602
ENSG00000128609
ENSG00000128641
ENSG00000128709
ENSG00000128714
ENSG00000128731
ENSG00000128872
ENSG00000128881
ENSG00000128917
ENSG00000128944
ENSG00000128951
ENSG00000129028
ENSG00000129048
ENSG00000129071
ENSG00000129116
ENSG00000129152
ENSG00000129158
ENSG00000129159
ENSG00000129187
ENSG00000129219
ENSG00000129221
ENSG00000129235
ENSG00000129282
ENSG00000129315
ENSG00000129354
ENSG00000129355
ENSG00000129422
ENSG00000129451
ENSG00000129474
ENSG00000129518
ENSG00000129521
ENSG00000129535
ENSG00000129538
ENSG00000129586
ENSG00000129596
ENSG00000129654
ENSG00000129675
ENSG00000129682
ENSG00000129744
ENSG00000129824
ENSG00000129946
ENSG00000129951
ENSG00000129988
ENSG00000129990
ENSG00000129991
ENSG00000129993
ENSG00000130038
ENSG00000130055
ENSG00000130119
ENSG00000130147
ENSG00000130158
ENSG00000130176
ENSG00000130177
ENSG00000130202
ENSG00000130203
ENSG00000130226
ENSG00000130234
ENSG00000130254
ENSG00000130287
ENSG00000130288
ENSG00000130299
ENSG00000130312
ENSG00000130313
ENSG00000130368
ENSG00000130427
ENSG00000130429
ENSG00000130475
ENSG00000130477
ENSG00000130479
ENSG00000130511
ENSG00000130520
ENSG00000130545
ENSG00000130561
ENSG00000130592
ENSG00000130635
ENSG00000130640
ENSG00000130669
ENSG00000130699
ENSG00000130707
ENSG00000130713
ENSG00000130725
ENSG00000130726
ENSG00000130762
ENSG00000130764
ENSG00000130770
ENSG00000130772
ENSG00000130779
ENSG00000130810
ENSG00000130811
ENSG00000130829
ENSG00000130830
ENSG00000130881
ENSG00000130956
ENSG00000131013
ENSG00000131016
ENSG00000131018
ENSG00000131023
ENSG00000131037
ENSG00000131069
ENSG00000131080
ENSG00000131142
ENSG00000131143
ENSG00000131148
ENSG00000131153
ENSG00000131165
ENSG00000131196
ENSG00000131203
ENSG00000131233
ENSG00000131269
ENSG00000131323
ENSG00000131370
ENSG00000131408
ENSG00000131435
ENSG00000131437
ENSG00000131462
ENSG00000131467
ENSG00000131471
ENSG00000131475
ENSG00000131482
ENSG00000131503
ENSG00000131504
ENSG00000131507
ENSG00000131626
ENSG00000131653
ENSG00000131697
ENSG00000131711
ENSG00000131724
ENSG00000131725
ENSG00000131730
ENSG00000131747
ENSG00000131759
ENSG00000131771
ENSG00000131773
ENSG00000131779
ENSG00000131831
ENSG00000131844
ENSG00000131849
ENSG00000131910
ENSG00000131941
ENSG00000131966
ENSG00000131979
ENSG00000132010
ENSG00000132016
ENSG00000132017
ENSG00000132024
ENSG00000132130
ENSG00000132182
ENSG00000132254
ENSG00000132256
ENSG00000132274
ENSG00000132275
ENSG00000132326
ENSG00000132329
ENSG00000132334
ENSG00000132341
ENSG00000132356
ENSG00000132357
ENSG00000132361
ENSG00000132383
ENSG00000132386
ENSG00000132424
ENSG00000132434
ENSG00000132437
ENSG00000132463
ENSG00000132466
ENSG00000132470
ENSG00000132471
ENSG00000132518
ENSG00000132530
ENSG00000132535
ENSG00000132561
ENSG00000132612
ENSG00000132623
ENSG00000132639
ENSG00000132646
ENSG00000132664
ENSG00000132669
ENSG00000132670
ENSG00000132671
ENSG00000132680
ENSG00000132688
ENSG00000132693
ENSG00000132698
ENSG00000132703
ENSG00000132740
ENSG00000132768
ENSG00000132773
ENSG00000132792
ENSG00000132825
ENSG00000132855
ENSG00000132872
ENSG00000132879
ENSG00000132881
ENSG00000132912
ENSG00000132950
ENSG00000132953
ENSG00000132964
ENSG00000132970
ENSG00000133020
ENSG00000133056
ENSG00000133069
ENSG00000133083
ENSG00000133101
ENSG00000133104
ENSG00000133105
ENSG00000133111
ENSG00000133115
ENSG00000133119
ENSG00000133121
ENSG00000133124
ENSG00000133131
ENSG00000133135
ENSG00000133195
ENSG00000133216
ENSG00000133243
ENSG00000133246
ENSG00000133250
ENSG00000133265
ENSG00000133313
ENSG00000133318
ENSG00000133321
ENSG00000133398
ENSG00000133401
ENSG00000133424
ENSG00000133511
ENSG00000133606
ENSG00000133636
ENSG00000133665
ENSG00000133704
ENSG00000133731
ENSG00000133740
ENSG00000133789
ENSG00000133808
ENSG00000133818
ENSG00000133835
ENSG00000133858
ENSG00000133935
ENSG00000133983
ENSG00000134014
ENSG00000134046
ENSG00000134049
ENSG00000134057
ENSG00000134061
ENSG00000134072
ENSG00000134086
ENSG00000134107
ENSG00000134109
ENSG00000134138
ENSG00000134152
ENSG00000134183
ENSG00000134186
ENSG00000134200
ENSG00000134202
ENSG00000134247
ENSG00000134256
ENSG00000134259
ENSG00000134262
ENSG00000134265
ENSG00000134294
ENSG00000134313
ENSG00000134317
ENSG00000134323
ENSG00000134352
ENSG00000134363
ENSG00000134376
ENSG00000134452
ENSG00000134460
ENSG00000134489
ENSG00000134490
ENSG00000134539
ENSG00000134569
ENSG00000134590
ENSG00000134594
ENSG00000134597
ENSG00000134627
ENSG00000134644
ENSG00000134697
ENSG00000134748
ENSG00000134755
ENSG00000134757
ENSG00000134758
ENSG00000134760
ENSG00000134762
ENSG00000134765
ENSG00000134769
ENSG00000134812
ENSG00000134825
ENSG00000134851
ENSG00000134852
ENSG00000134853
ENSG00000134871
ENSG00000134882
ENSG00000134899
ENSG00000134900
ENSG00000134909
ENSG00000134910
ENSG00000134982
ENSG00000134986
ENSG00000134996
ENSG00000135002
ENSG00000135018
ENSG00000135046
ENSG00000135047
ENSG00000135049
ENSG00000135069
ENSG00000135074
ENSG00000135090
ENSG00000135108
ENSG00000135114
ENSG00000135116
ENSG00000135124
ENSG00000135144
ENSG00000135148
ENSG00000135218
ENSG00000135222
ENSG00000135249
ENSG00000135269
ENSG00000135299
ENSG00000135312
ENSG00000135316
ENSG00000135318
ENSG00000135334
ENSG00000135346
ENSG00000135363
ENSG00000135374
ENSG00000135387
ENSG00000135406
ENSG00000135407
ENSG00000135413
ENSG00000135414
ENSG00000135424
ENSG00000135437
ENSG00000135439
ENSG00000135443
ENSG00000135447
ENSG00000135472
ENSG00000135473
ENSG00000135480
ENSG00000135486
ENSG00000135517
ENSG00000135525
ENSG00000135541
ENSG00000135547
ENSG00000135549
ENSG00000135577
ENSG00000135596
ENSG00000135622
ENSG00000135624
ENSG00000135655
ENSG00000135678
ENSG00000135679
ENSG00000135709
ENSG00000135720
ENSG00000135740
ENSG00000135744
ENSG00000135750
ENSG00000135763
ENSG00000135801
ENSG00000135821
ENSG00000135828
ENSG00000135829
ENSG00000135837
ENSG00000135845
ENSG00000135862
ENSG00000135900
ENSG00000135902
ENSG00000135903
ENSG00000135916
ENSG00000135924
ENSG00000135930
ENSG00000135932
ENSG00000135951
ENSG00000136002
ENSG00000136021
ENSG00000136026
ENSG00000136040
ENSG00000136044
ENSG00000136045
ENSG00000136068
ENSG00000136098
ENSG00000136100
ENSG00000136108
ENSG00000136110
ENSG00000136111
ENSG00000136122
ENSG00000136141
ENSG00000136143
ENSG00000136144
ENSG00000136153
ENSG00000136155
ENSG00000136158
ENSG00000136160
ENSG00000136161
ENSG00000136197
ENSG00000136213
ENSG00000136235
ENSG00000136237
ENSG00000136244
ENSG00000136247
ENSG00000136261
ENSG00000136273
ENSG00000136352
ENSG00000136371
ENSG00000136425
ENSG00000136448
ENSG00000136449
ENSG00000136463
ENSG00000136485
ENSG00000136492
ENSG00000136522
ENSG00000136531
ENSG00000136535
ENSG00000136628
ENSG00000136630
ENSG00000136631
ENSG00000136634
ENSG00000136636
ENSG00000136643
ENSG00000136653
ENSG00000136689
ENSG00000136695
ENSG00000136718
ENSG00000136731
ENSG00000136732
ENSG00000136738
ENSG00000136750
ENSG00000136770
ENSG00000136813
ENSG00000136819
ENSG00000136824
ENSG00000136826
ENSG00000136827
ENSG00000136828
ENSG00000136848
ENSG00000136854
ENSG00000136861
ENSG00000136869
ENSG00000136874
ENSG00000136875
ENSG00000136878
ENSG00000136908
ENSG00000136928
ENSG00000136937
ENSG00000136938
ENSG00000136940
ENSG00000136982
ENSG00000136986
ENSG00000136997
ENSG00000136999
ENSG00000137033
ENSG00000137040
ENSG00000137054
ENSG00000137055
ENSG00000137076
ENSG00000137077
ENSG00000137078
ENSG00000137103
ENSG00000137177
ENSG00000137185
ENSG00000137203
ENSG00000137207
ENSG00000137218
ENSG00000137252
ENSG00000137259
ENSG00000137261
ENSG00000137265
ENSG00000137270
ENSG00000137273
ENSG00000137275
ENSG00000137285
ENSG00000137288
ENSG00000137331
ENSG00000137337
ENSG00000137392
ENSG00000137411
ENSG00000137440
ENSG00000137462
ENSG00000137474
ENSG00000137497
ENSG00000137500
ENSG00000137501
ENSG00000137502
ENSG00000137504
ENSG00000137509
ENSG00000137574
ENSG00000137601
ENSG00000137656
ENSG00000137672
ENSG00000137673
ENSG00000137693
ENSG00000137699
ENSG00000137709
ENSG00000137710
ENSG00000137713
ENSG00000137714
ENSG00000137720
ENSG00000137726
ENSG00000137745
ENSG00000137757
ENSG00000137764
ENSG00000137801
ENSG00000137806
ENSG00000137812
ENSG00000137814
ENSG00000137815
ENSG00000137825
ENSG00000137831
ENSG00000137843
ENSG00000137845
ENSG00000137872
ENSG00000137875
ENSG00000137876
ENSG00000137878
ENSG00000137880
ENSG00000137936
ENSG00000137942
ENSG00000137944
ENSG00000137947
ENSG00000137955
ENSG00000137960
ENSG00000137962
ENSG00000137975
ENSG00000137992
ENSG00000138030
ENSG00000138035
ENSG00000138036
ENSG00000138039
ENSG00000138041
ENSG00000138071
ENSG00000138078
ENSG00000138079
ENSG00000138081
ENSG00000138101
ENSG00000138160
ENSG00000138161
ENSG00000138162
ENSG00000138166
ENSG00000138182
ENSG00000138185
ENSG00000138193
ENSG00000138303
ENSG00000138311
ENSG00000138346
ENSG00000138363
ENSG00000138378
ENSG00000138380
ENSG00000138386
ENSG00000138413
ENSG00000138434
ENSG00000138435
ENSG00000138448
ENSG00000138600
ENSG00000138606
ENSG00000138613
ENSG00000138622
ENSG00000138623
ENSG00000138629
ENSG00000138646
ENSG00000138660
ENSG00000138669
ENSG00000138675
ENSG00000138684
ENSG00000138685
ENSG00000138688
ENSG00000138696
ENSG00000138698
ENSG00000138722
ENSG00000138741
ENSG00000138750
ENSG00000138755
ENSG00000138756
ENSG00000138758
ENSG00000138760
ENSG00000138764
ENSG00000138768
ENSG00000138772
ENSG00000138777
ENSG00000138785
ENSG00000138792
ENSG00000138794
ENSG00000138795
ENSG00000138796
ENSG00000138798
ENSG00000138801
ENSG00000138802
ENSG00000138814
ENSG00000138823
ENSG00000138829
ENSG00000138835
ENSG00000139055
ENSG00000139083
ENSG00000139112
ENSG00000139132
ENSG00000139133
ENSG00000139154
ENSG00000139168
ENSG00000139174
ENSG00000139178
ENSG00000139190
ENSG00000139193
ENSG00000139197
ENSG00000139211
ENSG00000139219
ENSG00000139220
ENSG00000139269
ENSG00000139289
ENSG00000139318
ENSG00000139329
ENSG00000139351
ENSG00000139352
ENSG00000139372
ENSG00000139437
ENSG00000139496
ENSG00000139505
ENSG00000139515
ENSG00000139517
ENSG00000139546
ENSG00000139567
ENSG00000139574
ENSG00000139610
ENSG00000139613
ENSG00000139618
ENSG00000139626
ENSG00000139629
ENSG00000139636
ENSG00000139637
ENSG00000139644
ENSG00000139718
ENSG00000139719
ENSG00000139726
ENSG00000139842
ENSG00000139874
ENSG00000139908
ENSG00000139910
ENSG00000139926
ENSG00000139946
ENSG00000139970
ENSG00000139973
ENSG00000139998
ENSG00000140006
ENSG00000140009
ENSG00000140015
ENSG00000140022
ENSG00000140092
ENSG00000140093
ENSG00000140264
ENSG00000140307
ENSG00000140320
ENSG00000140326
ENSG00000140332
ENSG00000140368
ENSG00000140374
ENSG00000140382
ENSG00000140386
ENSG00000140391
ENSG00000140395
ENSG00000140443
ENSG00000140459
ENSG00000140465
ENSG00000140479
ENSG00000140481
ENSG00000140522
ENSG00000140526
ENSG00000140543
ENSG00000140564
ENSG00000140575
ENSG00000140577
ENSG00000140600
ENSG00000140650
ENSG00000140682
ENSG00000140718
ENSG00000140740
ENSG00000140750
ENSG00000140829
ENSG00000140937
ENSG00000140943
ENSG00000140945
ENSG00000140948
ENSG00000140950
ENSG00000140968
ENSG00000140983
ENSG00000140986
ENSG00000141012
ENSG00000141030
ENSG00000141040
ENSG00000141052
ENSG00000141068
ENSG00000141127
ENSG00000141141
ENSG00000141232
ENSG00000141252
ENSG00000141325
ENSG00000141342
ENSG00000141380
ENSG00000141385
ENSG00000141401
ENSG00000141425
ENSG00000141429
ENSG00000141433
ENSG00000141434
ENSG00000141505
ENSG00000141510
ENSG00000141526
ENSG00000141562
ENSG00000141580
ENSG00000141582
ENSG00000141646
ENSG00000141655
ENSG00000141736
ENSG00000141738
ENSG00000141753
ENSG00000141837
ENSG00000141867
ENSG00000141873
ENSG00000141905
ENSG00000141934
ENSG00000141965
ENSG00000141968
ENSG00000141971
ENSG00000142046
ENSG00000142149
ENSG00000142156
ENSG00000142166
ENSG00000142173
ENSG00000142178
ENSG00000142185
ENSG00000142224
ENSG00000142227
ENSG00000142235
ENSG00000142252
ENSG00000142347
ENSG00000142453
ENSG00000142459
ENSG00000142507
ENSG00000142512
ENSG00000142528
ENSG00000142539
ENSG00000142627
ENSG00000142675
ENSG00000142677
ENSG00000142686
ENSG00000142698
ENSG00000142731
ENSG00000142765
ENSG00000142784
ENSG00000142867
ENSG00000142871
ENSG00000142892
ENSG00000142910
ENSG00000142949
ENSG00000142973
ENSG00000143006
ENSG00000143106
ENSG00000143140
ENSG00000143156
ENSG00000143162
ENSG00000143164
ENSG00000143171
ENSG00000143184
ENSG00000143190
ENSG00000143196
ENSG00000143198
ENSG00000143199
ENSG00000143207
ENSG00000143217
ENSG00000143226
ENSG00000143248
ENSG00000143278
ENSG00000143314
ENSG00000143319
ENSG00000143320
ENSG00000143321
ENSG00000143322
ENSG00000143333
ENSG00000143355
ENSG00000143365
ENSG00000143367
ENSG00000143369
ENSG00000143379
ENSG00000143393
ENSG00000143412
ENSG00000143416
ENSG00000143420
ENSG00000143436
ENSG00000143437
ENSG00000143466
ENSG00000143469
ENSG00000143473
ENSG00000143493
ENSG00000143498
ENSG00000143499
ENSG00000143507
ENSG00000143546
ENSG00000143549
ENSG00000143578
ENSG00000143590
ENSG00000143614
ENSG00000143620
ENSG00000143622
ENSG00000143631
ENSG00000143632
ENSG00000143641
ENSG00000143674
ENSG00000143751
ENSG00000143753
ENSG00000143756
ENSG00000143772
ENSG00000143776
ENSG00000143801
ENSG00000143815
ENSG00000143842
ENSG00000143851
ENSG00000143858
ENSG00000143867
ENSG00000143924
ENSG00000144028
ENSG00000144061
ENSG00000144063
ENSG00000144115
ENSG00000144136
ENSG00000144283
ENSG00000144366
ENSG00000144407
ENSG00000144560
ENSG00000144567
ENSG00000144579
ENSG00000144596
ENSG00000144635
ENSG00000144648
ENSG00000144659
ENSG00000144668
ENSG00000144674
ENSG00000144713
ENSG00000144724
ENSG00000144736
ENSG00000144744
ENSG00000144746
ENSG00000144747
ENSG00000144785
ENSG00000144810
ENSG00000144821
ENSG00000144837
ENSG00000144848
ENSG00000144852
ENSG00000144891
ENSG00000144909
ENSG00000144935
ENSG00000145022
ENSG00000145050
ENSG00000145087
ENSG00000145088
ENSG00000145113
ENSG00000145147
ENSG00000145192
ENSG00000145241
ENSG00000145242
ENSG00000145287
ENSG00000145293
ENSG00000145321
ENSG00000145335
ENSG00000145337
ENSG00000145349
ENSG00000145354
ENSG00000145362
ENSG00000145386
ENSG00000145423
ENSG00000145431
ENSG00000145526
ENSG00000145545
ENSG00000145555
ENSG00000145604
ENSG00000145623
ENSG00000145649
ENSG00000145687
ENSG00000145703
ENSG00000145730
ENSG00000145777
ENSG00000145779
ENSG00000145782
ENSG00000145794
ENSG00000145819
ENSG00000145833
ENSG00000145839
ENSG00000145864
ENSG00000145879
ENSG00000145901
ENSG00000145911
ENSG00000145916
ENSG00000145936
ENSG00000145945
ENSG00000146013
ENSG00000146021
ENSG00000146054
ENSG00000146063
ENSG00000146067
ENSG00000146070
ENSG00000146072
ENSG00000146085
ENSG00000146143
ENSG00000146192
ENSG00000146216
ENSG00000146232
ENSG00000146242
ENSG00000146243
ENSG00000146247
ENSG00000146276
ENSG00000146376
ENSG00000146414
ENSG00000146457
ENSG00000146469
ENSG00000146476
ENSG00000146576
ENSG00000146618
ENSG00000146648
ENSG00000146674
ENSG00000146678
ENSG00000146729
ENSG00000146731
ENSG00000146828
ENSG00000146918
ENSG00000146938
ENSG00000146950
ENSG00000147041
ENSG00000147050
ENSG00000147065
ENSG00000147082
ENSG00000147100
ENSG00000147133
ENSG00000147144
ENSG00000147166
ENSG00000147246
ENSG00000147255
ENSG00000147257
ENSG00000147381
ENSG00000147443
ENSG00000147457
ENSG00000147459
ENSG00000147481
ENSG00000147507
ENSG00000147509
ENSG00000147533
ENSG00000147536
ENSG00000147573
ENSG00000147642
ENSG00000147647
ENSG00000147669
ENSG00000147676
ENSG00000147852
ENSG00000147862
ENSG00000147872
ENSG00000147873
ENSG00000147889
ENSG00000147955
ENSG00000148053
ENSG00000148154
ENSG00000148200
ENSG00000148334
ENSG00000148341
ENSG00000148344
ENSG00000148346
ENSG00000148356
ENSG00000148384
ENSG00000148396
ENSG00000148400
ENSG00000148429
ENSG00000148481
ENSG00000148484
ENSG00000148498
ENSG00000148516
ENSG00000148604
ENSG00000148660
ENSG00000148677
ENSG00000148700
ENSG00000148730
ENSG00000148734
ENSG00000148737
ENSG00000148773
ENSG00000148795
ENSG00000148798
ENSG00000148824
ENSG00000148841
ENSG00000148848
ENSG00000148908
ENSG00000148925
ENSG00000148926
ENSG00000148935
ENSG00000148943
ENSG00000148965
ENSG00000149021
ENSG00000149043
ENSG00000149089
ENSG00000149100
ENSG00000149115
ENSG00000149124
ENSG00000149131
ENSG00000149136
ENSG00000149177
ENSG00000149179
ENSG00000149294
ENSG00000149308
ENSG00000149313
ENSG00000149357
ENSG00000149418
ENSG00000149428
ENSG00000149480
ENSG00000149485
ENSG00000149499
ENSG00000149534
ENSG00000149554
ENSG00000149557
ENSG00000149636
ENSG00000149658
ENSG00000149781
ENSG00000149782
ENSG00000149798
ENSG00000149968
ENSG00000149970
ENSG00000150054
ENSG00000150086
ENSG00000150281
ENSG00000150316
ENSG00000150337
ENSG00000150347
ENSG00000150361
ENSG00000150394
ENSG00000150455
ENSG00000150457
ENSG00000150510
ENSG00000150593
ENSG00000150594
ENSG00000150625
ENSG00000150630
ENSG00000150637
ENSG00000150656
ENSG00000150672
ENSG00000150681
ENSG00000150687
ENSG00000150712
ENSG00000150753
ENSG00000150768
ENSG00000150787
ENSG00000150867
ENSG00000150907
ENSG00000150990
ENSG00000150995
ENSG00000151005
ENSG00000151012
ENSG00000151065
ENSG00000151067
ENSG00000151090
ENSG00000151092
ENSG00000151131
ENSG00000151150
ENSG00000151208
ENSG00000151247
ENSG00000151292
ENSG00000151304
ENSG00000151320
ENSG00000151332
ENSG00000151414
ENSG00000151422
ENSG00000151445
ENSG00000151461
ENSG00000151466
ENSG00000151490
ENSG00000151491
ENSG00000151498
ENSG00000151532
ENSG00000151552
ENSG00000151611
ENSG00000151615
ENSG00000151617
ENSG00000151623
ENSG00000151640
ENSG00000151657
ENSG00000151665
ENSG00000151693
ENSG00000151694
ENSG00000151702
ENSG00000151729
ENSG00000151746
ENSG00000151779
ENSG00000151790
ENSG00000151835
ENSG00000151846
ENSG00000151849
ENSG00000151892
ENSG00000151914
ENSG00000151923
ENSG00000151929
ENSG00000151967
ENSG00000152049
ENSG00000152104
ENSG00000152137
ENSG00000152192
ENSG00000152193
ENSG00000152208
ENSG00000152213
ENSG00000152217
ENSG00000152223
ENSG00000152229
ENSG00000152242
ENSG00000152253
ENSG00000152291
ENSG00000152332
ENSG00000152348
ENSG00000152377
ENSG00000152382
ENSG00000152402
ENSG00000152413
ENSG00000152422
ENSG00000152455
ENSG00000152495
ENSG00000152520
ENSG00000152558
ENSG00000152578
ENSG00000152583
ENSG00000152601
ENSG00000152669
ENSG00000152672
ENSG00000152684
ENSG00000152700
ENSG00000152785
ENSG00000152804
ENSG00000152822
ENSG00000152894
ENSG00000152910
ENSG00000152932
ENSG00000152977
ENSG00000153015
ENSG00000153048
ENSG00000153094
ENSG00000153113
ENSG00000153140
ENSG00000153143
ENSG00000153147
ENSG00000153201
ENSG00000153208
ENSG00000153233
ENSG00000153234
ENSG00000153246
ENSG00000153310
ENSG00000153317
ENSG00000153443
ENSG00000153560
ENSG00000153561
ENSG00000153563
ENSG00000153574
ENSG00000153707
ENSG00000153721
ENSG00000153767
ENSG00000153807
ENSG00000153814
ENSG00000153822
ENSG00000153879
ENSG00000153885
ENSG00000153914
ENSG00000153922
ENSG00000153933
ENSG00000154001
ENSG00000154016
ENSG00000154027
ENSG00000154040
ENSG00000154096
ENSG00000154127
ENSG00000154162
ENSG00000154175
ENSG00000154188
ENSG00000154229
ENSG00000154237
ENSG00000154277
ENSG00000154330
ENSG00000154380
ENSG00000154447
ENSG00000154474
ENSG00000154478
ENSG00000154556
ENSG00000154589
ENSG00000154620
ENSG00000154640
ENSG00000154654
ENSG00000154721
ENSG00000154734
ENSG00000154736
ENSG00000154743
ENSG00000154928
ENSG00000155011
ENSG00000155034
ENSG00000155087
ENSG00000155111
ENSG00000155130
ENSG00000155307
ENSG00000155367
ENSG00000155368
ENSG00000155380
ENSG00000155438
ENSG00000155463
ENSG00000155465
ENSG00000155511
ENSG00000155561
ENSG00000155640
ENSG00000155657
ENSG00000155660
ENSG00000155760
ENSG00000155849
ENSG00000155858
ENSG00000155897
ENSG00000155926
ENSG00000155959
ENSG00000155975
ENSG00000156006
ENSG00000156049
ENSG00000156052
ENSG00000156103
ENSG00000156110
ENSG00000156113
ENSG00000156127
ENSG00000156256
ENSG00000156261
ENSG00000156269
ENSG00000156273
ENSG00000156284
ENSG00000156299
ENSG00000156313
ENSG00000156345
ENSG00000156374
ENSG00000156427
ENSG00000156453
ENSG00000156467
ENSG00000156469
ENSG00000156475
ENSG00000156515
ENSG00000156587
ENSG00000156697
ENSG00000156709
ENSG00000156735
ENSG00000156795
ENSG00000156802
ENSG00000156804
ENSG00000156853
ENSG00000156858
ENSG00000156886
ENSG00000156925
ENSG00000156928
ENSG00000156970
ENSG00000156983
ENSG00000157005
ENSG00000157020
ENSG00000157077
ENSG00000157087
ENSG00000157103
ENSG00000157110
ENSG00000157131
ENSG00000157150
ENSG00000157168
ENSG00000157191
ENSG00000157193
ENSG00000157216
ENSG00000157240
ENSG00000157350
ENSG00000157368
ENSG00000157379
ENSG00000157388
ENSG00000157399
ENSG00000157404
ENSG00000157450
ENSG00000157456
ENSG00000157500
ENSG00000157551
ENSG00000157554
ENSG00000157557
ENSG00000157593
ENSG00000157613
ENSG00000157654
ENSG00000157764
ENSG00000157766
ENSG00000157782
ENSG00000157851
ENSG00000157873
ENSG00000157881
ENSG00000157927
ENSG00000157933
ENSG00000157985
ENSG00000158022
ENSG00000158042
ENSG00000158050
ENSG00000158055
ENSG00000158062
ENSG00000158089
ENSG00000158092
ENSG00000158106
ENSG00000158125
ENSG00000158195
ENSG00000158234
ENSG00000158246
ENSG00000158290
ENSG00000158321
ENSG00000158402
ENSG00000158417
ENSG00000158445
ENSG00000158458
ENSG00000158467
ENSG00000158473
ENSG00000158477
ENSG00000158480
ENSG00000158485
ENSG00000158488
ENSG00000158528
ENSG00000158552
ENSG00000158560
ENSG00000158571
ENSG00000158636
ENSG00000158710
ENSG00000158711
ENSG00000158716
ENSG00000158769
ENSG00000158813
ENSG00000158815
ENSG00000158859
ENSG00000158887
ENSG00000158941
ENSG00000158966
ENSG00000158985
ENSG00000158987
ENSG00000159069
ENSG00000159082
ENSG00000159110
ENSG00000159113
ENSG00000159131
ENSG00000159166
ENSG00000159176
ENSG00000159189
ENSG00000159199
ENSG00000159200
ENSG00000159208
ENSG00000159216
ENSG00000159228
ENSG00000159339
ENSG00000159346
ENSG00000159377
ENSG00000159399
ENSG00000159403
ENSG00000159409
ENSG00000159459
ENSG00000159461
ENSG00000159479
ENSG00000159556
ENSG00000159588
ENSG00000159592
ENSG00000159593
ENSG00000159640
ENSG00000159723
ENSG00000159763
ENSG00000159792
ENSG00000160007
ENSG00000160013
ENSG00000160014
ENSG00000160131
ENSG00000160145
ENSG00000160182
ENSG00000160183
ENSG00000160193
ENSG00000160200
ENSG00000160201
ENSG00000160202
ENSG00000160207
ENSG00000160218
ENSG00000160219
ENSG00000160224
ENSG00000160255
ENSG00000160293
ENSG00000160296
ENSG00000160299
ENSG00000160305
ENSG00000160307
ENSG00000160321
ENSG00000160323
ENSG00000160339
ENSG00000160349
ENSG00000160447
ENSG00000160460
ENSG00000160551
ENSG00000160570
ENSG00000160613
ENSG00000160678
ENSG00000160688
ENSG00000160710
ENSG00000160712
ENSG00000160716
ENSG00000160752
ENSG00000160783
ENSG00000160808
ENSG00000160862
ENSG00000160867
ENSG00000160877
ENSG00000160882
ENSG00000160917
ENSG00000160932
ENSG00000160948
ENSG00000160967
ENSG00000160972
ENSG00000160991
ENSG00000161013
ENSG00000161298
ENSG00000161395
ENSG00000161405
ENSG00000161526
ENSG00000161533
ENSG00000161570
ENSG00000161573
ENSG00000161610
ENSG00000161634
ENSG00000161638
ENSG00000161681
ENSG00000161791
ENSG00000161798
ENSG00000161800
ENSG00000161835
ENSG00000161888
ENSG00000161912
ENSG00000161921
ENSG00000161940
ENSG00000161955
ENSG00000161956
ENSG00000161981
ENSG00000162063
ENSG00000162105
ENSG00000162139
ENSG00000162188
ENSG00000162236
ENSG00000162267
ENSG00000162290
ENSG00000162300
ENSG00000162337
ENSG00000162366
ENSG00000162367
ENSG00000162368
ENSG00000162373
ENSG00000162374
ENSG00000162384
ENSG00000162385
ENSG00000162409
ENSG00000162438
ENSG00000162482
ENSG00000162510
ENSG00000162511
ENSG00000162512
ENSG00000162517
ENSG00000162521
ENSG00000162526
ENSG00000162545
ENSG00000162551
ENSG00000162571
ENSG00000162572
ENSG00000162604
ENSG00000162613
ENSG00000162614
ENSG00000162616
ENSG00000162627
ENSG00000162645
ENSG00000162688
ENSG00000162692
ENSG00000162702
ENSG00000162706
ENSG00000162714
ENSG00000162728
ENSG00000162733
ENSG00000162735
ENSG00000162736
ENSG00000162747
ENSG00000162755
ENSG00000162772
ENSG00000162836
ENSG00000162851
ENSG00000162923
ENSG00000162924
ENSG00000162946
ENSG00000162980
ENSG00000162989
ENSG00000162992
ENSG00000163017
ENSG00000163026
ENSG00000163029
ENSG00000163032
ENSG00000163050
ENSG00000163060
ENSG00000163064
ENSG00000163069
ENSG00000163083
ENSG00000163104
ENSG00000163114
ENSG00000163131
ENSG00000163132
ENSG00000163141
ENSG00000163171
ENSG00000163191
ENSG00000163207
ENSG00000163209
ENSG00000163214
ENSG00000163220
ENSG00000163221
ENSG00000163251
ENSG00000163254
ENSG00000163285
ENSG00000163288
ENSG00000163322
ENSG00000163346
ENSG00000163347
ENSG00000163348
ENSG00000163349
ENSG00000163359
ENSG00000163374
ENSG00000163394
ENSG00000163431
ENSG00000163435
ENSG00000163453
ENSG00000163462
ENSG00000163485
ENSG00000163486
ENSG00000163512
ENSG00000163513
ENSG00000163517
ENSG00000163520
ENSG00000163531
ENSG00000163536
ENSG00000163539
ENSG00000163541
ENSG00000163545
ENSG00000163554
ENSG00000163565
ENSG00000163599
ENSG00000163605
ENSG00000163624
ENSG00000163629
ENSG00000163631
ENSG00000163635
ENSG00000163661
ENSG00000163683
ENSG00000163684
ENSG00000163714
ENSG00000163735
ENSG00000163737
ENSG00000163743
ENSG00000163754
ENSG00000163755
ENSG00000163781
ENSG00000163785
ENSG00000163798
ENSG00000163808
ENSG00000163811
ENSG00000163812
ENSG00000163815
ENSG00000163820
ENSG00000163823
ENSG00000163848
ENSG00000163874
ENSG00000163875
ENSG00000163877
ENSG00000163882
ENSG00000163914
ENSG00000163918
ENSG00000163930
ENSG00000163935
ENSG00000163946
ENSG00000163947
ENSG00000163950
ENSG00000163993
ENSG00000164008
ENSG00000164022
ENSG00000164035
ENSG00000164040
ENSG00000164045
ENSG00000164078
ENSG00000164086
ENSG00000164093
ENSG00000164104
ENSG00000164105
ENSG00000164109
ENSG00000164116
ENSG00000164118
ENSG00000164129
ENSG00000164134
ENSG00000164136
ENSG00000164144
ENSG00000164171
ENSG00000164172
ENSG00000164176
ENSG00000164190
ENSG00000164220
ENSG00000164251
ENSG00000164252
ENSG00000164283
ENSG00000164305
ENSG00000164307
ENSG00000164327
ENSG00000164331
ENSG00000164332
ENSG00000164342
ENSG00000164344
ENSG00000164362
ENSG00000164366
ENSG00000164398
ENSG00000164400
ENSG00000164402
ENSG00000164405
ENSG00000164414
ENSG00000164418
ENSG00000164440
ENSG00000164463
ENSG00000164466
ENSG00000164485
ENSG00000164548
ENSG00000164574
ENSG00000164588
ENSG00000164591
ENSG00000164597
ENSG00000164600
ENSG00000164610
ENSG00000164619
ENSG00000164674
ENSG00000164692
ENSG00000164695
ENSG00000164708
ENSG00000164713
ENSG00000164715
ENSG00000164733
ENSG00000164736
ENSG00000164742
ENSG00000164761
ENSG00000164776
ENSG00000164778
ENSG00000164815
ENSG00000164816
ENSG00000164825
ENSG00000164828
ENSG00000164880
ENSG00000164896
ENSG00000164904
ENSG00000164917
ENSG00000164924
ENSG00000164929
ENSG00000164930
ENSG00000164938
ENSG00000164949
ENSG00000164951
ENSG00000164975
ENSG00000164985
ENSG00000165029
ENSG00000165059
ENSG00000165060
ENSG00000165124
ENSG00000165125
ENSG00000165140
ENSG00000165168
ENSG00000165169
ENSG00000165175
ENSG00000165188
ENSG00000165195
ENSG00000165197
ENSG00000165240
ENSG00000165264
ENSG00000165271
ENSG00000165272
ENSG00000165280
ENSG00000165282
ENSG00000165283
ENSG00000165304
ENSG00000165388
ENSG00000165389
ENSG00000165410
ENSG00000165462
ENSG00000165471
ENSG00000165487
ENSG00000165494
ENSG00000165495
ENSG00000165501
ENSG00000165502
ENSG00000165507
ENSG00000165527
ENSG00000165584
ENSG00000165626
ENSG00000165630
ENSG00000165646
ENSG00000165659
ENSG00000165660
ENSG00000165671
ENSG00000165672
ENSG00000165675
ENSG00000165682
ENSG00000165684
ENSG00000165688
ENSG00000165698
ENSG00000165752
ENSG00000165792
ENSG00000165794
ENSG00000165795
ENSG00000165802
ENSG00000165806
ENSG00000165821
ENSG00000165862
ENSG00000165863
ENSG00000165879
ENSG00000165887
ENSG00000165916
ENSG00000165943
ENSG00000165949
ENSG00000165970
ENSG00000165995
ENSG00000166006
ENSG00000166033
ENSG00000166037
ENSG00000166068
ENSG00000166135
ENSG00000166145
ENSG00000166147
ENSG00000166148
ENSG00000166164
ENSG00000166167
ENSG00000166181
ENSG00000166200
ENSG00000166206
ENSG00000166226
ENSG00000166228
ENSG00000166257
ENSG00000166261
ENSG00000166266
ENSG00000166311
ENSG00000166313
ENSG00000166349
ENSG00000166394
ENSG00000166401
ENSG00000166402
ENSG00000166407
ENSG00000166411
ENSG00000166426
ENSG00000166444
ENSG00000166451
ENSG00000166478
ENSG00000166483
ENSG00000166484
ENSG00000166501
ENSG00000166503
ENSG00000166569
ENSG00000166582
ENSG00000166589
ENSG00000166595
ENSG00000166596
ENSG00000166603
ENSG00000166634
ENSG00000166669
ENSG00000166681
ENSG00000166780
ENSG00000166783
ENSG00000166788
ENSG00000166794
ENSG00000166803
ENSG00000166813
ENSG00000166819
ENSG00000166825
ENSG00000166833
ENSG00000166847
ENSG00000166851
ENSG00000166862
ENSG00000166866
ENSG00000166888
ENSG00000166896
ENSG00000166912
ENSG00000166922
ENSG00000166923
ENSG00000166925
ENSG00000166946
ENSG00000166949
ENSG00000166971
ENSG00000167004
ENSG00000167005
ENSG00000167034
ENSG00000167074
ENSG00000167081
ENSG00000167088
ENSG00000167110
ENSG00000167182
ENSG00000167210
ENSG00000167232
ENSG00000167236
ENSG00000167244
ENSG00000167258
ENSG00000167264
ENSG00000167286
ENSG00000167315
ENSG00000167346
ENSG00000167371
ENSG00000167378
ENSG00000167395
ENSG00000167434
ENSG00000167460
ENSG00000167491
ENSG00000167508
ENSG00000167515
ENSG00000167525
ENSG00000167531
ENSG00000167548
ENSG00000167565
ENSG00000167601
ENSG00000167615
ENSG00000167642
ENSG00000167657
ENSG00000167670
ENSG00000167695
ENSG00000167699
ENSG00000167702
ENSG00000167705
ENSG00000167711
ENSG00000167751
ENSG00000167754
ENSG00000167755
ENSG00000167759
ENSG00000167768
ENSG00000167771
ENSG00000167779
ENSG00000167785
ENSG00000167797
ENSG00000167815
ENSG00000167840
ENSG00000167842
ENSG00000167900
ENSG00000168040
ENSG00000168056
ENSG00000168062
ENSG00000168066
ENSG00000168078
ENSG00000168081
ENSG00000168092
ENSG00000168118
ENSG00000168135
ENSG00000168137
ENSG00000168140
ENSG00000168209
ENSG00000168259
ENSG00000168263
ENSG00000168280
ENSG00000168283
ENSG00000168288
ENSG00000168291
ENSG00000168298
ENSG00000168309
ENSG00000168329
ENSG00000168383
ENSG00000168384
ENSG00000168394
ENSG00000168398
ENSG00000168404
ENSG00000168412
ENSG00000168418
ENSG00000168421
ENSG00000168438
ENSG00000168439
ENSG00000168447
ENSG00000168453
ENSG00000168461
ENSG00000168477
ENSG00000168487
ENSG00000168488
ENSG00000168490
ENSG00000168495
ENSG00000168497
ENSG00000168509
ENSG00000168517
ENSG00000168522
ENSG00000168530
ENSG00000168538
ENSG00000168542
ENSG00000168556
ENSG00000168564
ENSG00000168566
ENSG00000168615
ENSG00000168646
ENSG00000168672
ENSG00000168685
ENSG00000168702
ENSG00000168710
ENSG00000168758
ENSG00000168802
ENSG00000168807
ENSG00000168811
ENSG00000168824
ENSG00000168830
ENSG00000168872
ENSG00000168878
ENSG00000168917
ENSG00000168924
ENSG00000168938
ENSG00000168959
ENSG00000168995
ENSG00000169018
ENSG00000169019
ENSG00000169031
ENSG00000169032
ENSG00000169047
ENSG00000169057
ENSG00000169071
ENSG00000169083
ENSG00000169087
ENSG00000169093
ENSG00000169118
ENSG00000169129
ENSG00000169136
ENSG00000169139
ENSG00000169155
ENSG00000169184
ENSG00000169188
ENSG00000169194
ENSG00000169213
ENSG00000169217
ENSG00000169220
ENSG00000169231
ENSG00000169242
ENSG00000169248
ENSG00000169251
ENSG00000169252
ENSG00000169271
ENSG00000169282
ENSG00000169291
ENSG00000169297
ENSG00000169306
ENSG00000169344
ENSG00000169347
ENSG00000169385
ENSG00000169398
ENSG00000169418
ENSG00000169427
ENSG00000169429
ENSG00000169469
ENSG00000169474
ENSG00000169499
ENSG00000169504
ENSG00000169508
ENSG00000169509
ENSG00000169554
ENSG00000169562
ENSG00000169592
ENSG00000169599
ENSG00000169635
ENSG00000169679
ENSG00000169684
ENSG00000169704
ENSG00000169727
ENSG00000169744
ENSG00000169752
ENSG00000169760
ENSG00000169783
ENSG00000169813
ENSG00000169836
ENSG00000169855
ENSG00000169856
ENSG00000169860
ENSG00000169862
ENSG00000169877
ENSG00000169896
ENSG00000169905
ENSG00000169908
ENSG00000169910
ENSG00000169919
ENSG00000169925
ENSG00000169946
ENSG00000169951
ENSG00000169967
ENSG00000169976
ENSG00000169992
ENSG00000170004
ENSG00000170017
ENSG00000170027
ENSG00000170162
ENSG00000170175
ENSG00000170242
ENSG00000170264
ENSG00000170276
ENSG00000170291
ENSG00000170312
ENSG00000170323
ENSG00000170340
ENSG00000170345
ENSG00000170365
ENSG00000170367
ENSG00000170373
ENSG00000170430
ENSG00000170445
ENSG00000170458
ENSG00000170473
ENSG00000170485
ENSG00000170502
ENSG00000170515
ENSG00000170540
ENSG00000170542
ENSG00000170558
ENSG00000170571
ENSG00000170577
ENSG00000170579
ENSG00000170606
ENSG00000170608
ENSG00000170624
ENSG00000170631
ENSG00000170653
ENSG00000170677
ENSG00000170689
ENSG00000170734
ENSG00000170745
ENSG00000170748
ENSG00000170775
ENSG00000170819
ENSG00000170836
ENSG00000170854
ENSG00000170860
ENSG00000170871
ENSG00000170873
ENSG00000170881
ENSG00000170892
ENSG00000170906
ENSG00000170927
ENSG00000170962
ENSG00000170989
ENSG00000171016
ENSG00000171032
ENSG00000171033
ENSG00000171051
ENSG00000171055
ENSG00000171056
ENSG00000171094
ENSG00000171100
ENSG00000171105
ENSG00000171126
ENSG00000171136
ENSG00000171150
ENSG00000171155
ENSG00000171159
ENSG00000171189
ENSG00000171199
ENSG00000171206
ENSG00000171209
ENSG00000171222
ENSG00000171223
ENSG00000171224
ENSG00000171236
ENSG00000171241
ENSG00000171246
ENSG00000171303
ENSG00000171345
ENSG00000171346
ENSG00000171362
ENSG00000171365
ENSG00000171368
ENSG00000171385
ENSG00000171403
ENSG00000171428
ENSG00000171431
ENSG00000171435
ENSG00000171450
ENSG00000171471
ENSG00000171476
ENSG00000171490
ENSG00000171492
ENSG00000171497
ENSG00000171517
ENSG00000171533
ENSG00000171557
ENSG00000171560
ENSG00000171564
ENSG00000171570
ENSG00000171606
ENSG00000171608
ENSG00000171617
ENSG00000171621
ENSG00000171656
ENSG00000171723
ENSG00000171729
ENSG00000171747
ENSG00000171759
ENSG00000171791
ENSG00000171794
ENSG00000171806
ENSG00000171812
ENSG00000171843
ENSG00000171860
ENSG00000171862
ENSG00000171873
ENSG00000171885
ENSG00000171914
ENSG00000171940
ENSG00000171951
ENSG00000171992
ENSG00000172007
ENSG00000172009
ENSG00000172016
ENSG00000172023
ENSG00000172037
ENSG00000172059
ENSG00000172073
ENSG00000172116
ENSG00000172137
ENSG00000172156
ENSG00000172164
ENSG00000172175
ENSG00000172179
ENSG00000172201
ENSG00000172215
ENSG00000172216
ENSG00000172270
ENSG00000172331
ENSG00000172336
ENSG00000172340
ENSG00000172348
ENSG00000172361
ENSG00000172379
ENSG00000172380
ENSG00000172466
ENSG00000172530
ENSG00000172575
ENSG00000172590
ENSG00000172594
ENSG00000172602
ENSG00000172613
ENSG00000172660
ENSG00000172680
ENSG00000172724
ENSG00000172766
ENSG00000172794
ENSG00000172795
ENSG00000172819
ENSG00000172830
ENSG00000172845
ENSG00000172867
ENSG00000172890
ENSG00000172893
ENSG00000172915
ENSG00000172943
ENSG00000173080
ENSG00000173120
ENSG00000173145
ENSG00000173208
ENSG00000173210
ENSG00000173218
ENSG00000173221
ENSG00000173226
ENSG00000173230
ENSG00000173250
ENSG00000173262
ENSG00000173267
ENSG00000173334
ENSG00000173366
ENSG00000173369
ENSG00000173372
ENSG00000173404
ENSG00000173406
ENSG00000173418
ENSG00000173432
ENSG00000173442
ENSG00000173467
ENSG00000173473
ENSG00000173482
ENSG00000173511
ENSG00000173530
ENSG00000173535
ENSG00000173545
ENSG00000173546
ENSG00000173566
ENSG00000173575
ENSG00000173585
ENSG00000173636
ENSG00000173641
ENSG00000173692
ENSG00000173702
ENSG00000173726
ENSG00000173801
ENSG00000173805
ENSG00000173846
ENSG00000173848
ENSG00000173867
ENSG00000173898
ENSG00000173917
ENSG00000173918
ENSG00000173933
ENSG00000173991
ENSG00000174106
ENSG00000174111
ENSG00000174123
ENSG00000174125
ENSG00000174130
ENSG00000174227
ENSG00000174233
ENSG00000174238
ENSG00000174243
ENSG00000174276
ENSG00000174306
ENSG00000174307
ENSG00000174371
ENSG00000174373
ENSG00000174405
ENSG00000174429
ENSG00000174446
ENSG00000174460
ENSG00000174469
ENSG00000174485
ENSG00000174498
ENSG00000174547
ENSG00000174579
ENSG00000174718
ENSG00000174738
ENSG00000174744
ENSG00000174775
ENSG00000174804
ENSG00000174808
ENSG00000174891
ENSG00000174903
ENSG00000174943
ENSG00000174989
ENSG00000174996
ENSG00000175003
ENSG00000175054
ENSG00000175063
ENSG00000175084
ENSG00000175087
ENSG00000175097
ENSG00000175104
ENSG00000175115
ENSG00000175137
ENSG00000175164
ENSG00000175182
ENSG00000175183
ENSG00000175203
ENSG00000175206
ENSG00000175221
ENSG00000175264
ENSG00000175279
ENSG00000175294
ENSG00000175305
ENSG00000175311
ENSG00000175325
ENSG00000175354
ENSG00000175387
ENSG00000175445
ENSG00000175463
ENSG00000175467
ENSG00000175497
ENSG00000175535
ENSG00000175550
ENSG00000175556
ENSG00000175564
ENSG00000175581
ENSG00000175582
ENSG00000175595
ENSG00000175662
ENSG00000175727
ENSG00000175745
ENSG00000175792
ENSG00000175866
ENSG00000175895
ENSG00000175899
ENSG00000175931
ENSG00000176009
ENSG00000176020
ENSG00000176046
ENSG00000176049
ENSG00000176095
ENSG00000176101
ENSG00000176105
ENSG00000176108
ENSG00000176124
ENSG00000176136
ENSG00000176165
ENSG00000176170
ENSG00000176182
ENSG00000176194
ENSG00000176208
ENSG00000176248
ENSG00000176393
ENSG00000176406
ENSG00000176485
ENSG00000176533
ENSG00000176697
ENSG00000176749
ENSG00000176783
ENSG00000176884
ENSG00000176903
ENSG00000176956
ENSG00000177030
ENSG00000177047
ENSG00000177103
ENSG00000177106
ENSG00000177143
ENSG00000177169
ENSG00000177189
ENSG00000177200
ENSG00000177272
ENSG00000177302
ENSG00000177380
ENSG00000177425
ENSG00000177426
ENSG00000177427
ENSG00000177455
ENSG00000177463
ENSG00000177469
ENSG00000177485
ENSG00000177508
ENSG00000177511
ENSG00000177519
ENSG00000177542
ENSG00000177551
ENSG00000177575
ENSG00000177606
ENSG00000177613
ENSG00000177628
ENSG00000177663
ENSG00000177707
ENSG00000177731
ENSG00000177791
ENSG00000177807
ENSG00000177853
ENSG00000177938
ENSG00000177981
ENSG00000178078
ENSG00000178104
ENSG00000178209
ENSG00000178234
ENSG00000178307
ENSG00000178363
ENSG00000178372
ENSG00000178394
ENSG00000178445
ENSG00000178473
ENSG00000178498
ENSG00000178538
ENSG00000178562
ENSG00000178568
ENSG00000178573
ENSG00000178585
ENSG00000178607
ENSG00000178691
ENSG00000178695
ENSG00000178718
ENSG00000178726
ENSG00000178732
ENSG00000178741
ENSG00000178764
ENSG00000178772
ENSG00000178826
ENSG00000178860
ENSG00000178878
ENSG00000178882
ENSG00000178896
ENSG00000178913
ENSG00000178919
ENSG00000178921
ENSG00000178951
ENSG00000178952
ENSG00000178966
ENSG00000178999
ENSG00000179041
ENSG00000179051
ENSG00000179085
ENSG00000179091
ENSG00000179097
ENSG00000179142
ENSG00000179151
ENSG00000179262
ENSG00000179271
ENSG00000179295
ENSG00000179335
ENSG00000179364
ENSG00000179409
ENSG00000179456
ENSG00000179526
ENSG00000179583
ENSG00000179603
ENSG00000179639
ENSG00000179776
ENSG00000179841
ENSG00000179912
ENSG00000179915
ENSG00000179934
ENSG00000179958
ENSG00000180098
ENSG00000180138
ENSG00000180182
ENSG00000180198
ENSG00000180219
ENSG00000180228
ENSG00000180245
ENSG00000180263
ENSG00000180304
ENSG00000180332
ENSG00000180340
ENSG00000180357
ENSG00000180370
ENSG00000180398
ENSG00000180509
ENSG00000180530
ENSG00000180549
ENSG00000180576
ENSG00000180596
ENSG00000180616
ENSG00000180626
ENSG00000180644
ENSG00000180720
ENSG00000180733
ENSG00000180771
ENSG00000180772
ENSG00000180806
ENSG00000180818
ENSG00000180891
ENSG00000180900
ENSG00000180914
ENSG00000180992
ENSG00000181019
ENSG00000181031
ENSG00000181039
ENSG00000181072
ENSG00000181090
ENSG00000181092
ENSG00000181104
ENSG00000181218
ENSG00000181222
ENSG00000181374
ENSG00000181418
ENSG00000181449
ENSG00000181467
ENSG00000181472
ENSG00000181555
ENSG00000181588
ENSG00000181619
ENSG00000181634
ENSG00000181754
ENSG00000181784
ENSG00000181826
ENSG00000181856
ENSG00000181894
ENSG00000181924
ENSG00000181929
ENSG00000181938
ENSG00000181965
ENSG00000181991
ENSG00000182022
ENSG00000182040
ENSG00000182054
ENSG00000182087
ENSG00000182132
ENSG00000182168
ENSG00000182175
ENSG00000182195
ENSG00000182197
ENSG00000182208
ENSG00000182240
ENSG00000182253
ENSG00000182255
ENSG00000182256
ENSG00000182307
ENSG00000182326
ENSG00000182333
ENSG00000182389
ENSG00000182446
ENSG00000182492
ENSG00000182500
ENSG00000182533
ENSG00000182568
ENSG00000182575
ENSG00000182578
ENSG00000182580
ENSG00000182621
ENSG00000182636
ENSG00000182791
ENSG00000182809
ENSG00000182827
ENSG00000182866
ENSG00000182871
ENSG00000182901
ENSG00000182923
ENSG00000182963
ENSG00000182985
ENSG00000183023
ENSG00000183036
ENSG00000183048
ENSG00000183049
ENSG00000183072
ENSG00000183087
ENSG00000183091
ENSG00000183092
ENSG00000183093
ENSG00000183155
ENSG00000183230
ENSG00000183258
ENSG00000183291
ENSG00000183337
ENSG00000183386
ENSG00000183421
ENSG00000183454
ENSG00000183475
ENSG00000183495
ENSG00000183496
ENSG00000183508
ENSG00000183570
ENSG00000183580
ENSG00000183625
ENSG00000183671
ENSG00000183688
ENSG00000183696
ENSG00000183715
ENSG00000183741
ENSG00000183765
ENSG00000183785
ENSG00000183813
ENSG00000183853
ENSG00000183864
ENSG00000183873
ENSG00000183878
ENSG00000183918
ENSG00000183941
ENSG00000183963
ENSG00000184056
ENSG00000184060
ENSG00000184113
ENSG00000184144
ENSG00000184156
ENSG00000184162
ENSG00000184164
ENSG00000184216
ENSG00000184281
ENSG00000184302
ENSG00000184304
ENSG00000184313
ENSG00000184343
ENSG00000184349
ENSG00000184363
ENSG00000184371
ENSG00000184402
ENSG00000184408
ENSG00000184436
ENSG00000184451
ENSG00000184470
ENSG00000184486
ENSG00000184502
ENSG00000184508
ENSG00000184588
ENSG00000184613
ENSG00000184634
ENSG00000184702
ENSG00000184708
ENSG00000184752
ENSG00000184787
ENSG00000184867
ENSG00000184895
ENSG00000184897
ENSG00000184943
ENSG00000184956
ENSG00000184984
ENSG00000184990
ENSG00000185002
ENSG00000185013
ENSG00000185019
ENSG00000185022
ENSG00000185046
ENSG00000185049
ENSG00000185057
ENSG00000185068
ENSG00000185130
ENSG00000185149
ENSG00000185164
ENSG00000185222
ENSG00000185231
ENSG00000185236
ENSG00000185238
ENSG00000185246
ENSG00000185247
ENSG00000185252
ENSG00000185275
ENSG00000185291
ENSG00000185324
ENSG00000185338
ENSG00000185345
ENSG00000185361
ENSG00000185386
ENSG00000185414
ENSG00000185420
ENSG00000185432
ENSG00000185479
ENSG00000185499
ENSG00000185504
ENSG00000185507
ENSG00000185513
ENSG00000185515
ENSG00000185519
ENSG00000185532
ENSG00000185551
ENSG00000185608
ENSG00000185615
ENSG00000185633
ENSG00000185650
ENSG00000185666
ENSG00000185668
ENSG00000185686
ENSG00000185737
ENSG00000185745
ENSG00000185787
ENSG00000185811
ENSG00000185825
ENSG00000185880
ENSG00000185920
ENSG00000185924
ENSG00000185950
ENSG00000185957
ENSG00000185963
ENSG00000185989
ENSG00000186009
ENSG00000186073
ENSG00000186081
ENSG00000186111
ENSG00000186130
ENSG00000186184
ENSG00000186318
ENSG00000186340
ENSG00000186416
ENSG00000186431
ENSG00000186448
ENSG00000186469
ENSG00000186480
ENSG00000186501
ENSG00000186566
ENSG00000186575
ENSG00000186591
ENSG00000186625
ENSG00000186635
ENSG00000186660
ENSG00000186716
ENSG00000186792
ENSG00000186810
ENSG00000186818
ENSG00000186831
ENSG00000186842
ENSG00000186847
ENSG00000186852
ENSG00000186868
ENSG00000186908
ENSG00000186951
ENSG00000187008
ENSG00000187079
ENSG00000187091
ENSG00000187094
ENSG00000187098
ENSG00000187147
ENSG00000187186
ENSG00000187210
ENSG00000187240
ENSG00000187243
ENSG00000187323
ENSG00000187391
ENSG00000187446
ENSG00000187498
ENSG00000187531
ENSG00000187535
ENSG00000187554
ENSG00000187555
ENSG00000187601
ENSG00000187621
ENSG00000187627
ENSG00000187672
ENSG00000187678
ENSG00000187682
ENSG00000187688
ENSG00000187736
ENSG00000187741
ENSG00000187754
ENSG00000187758
ENSG00000187778
ENSG00000187796
ENSG00000187837
ENSG00000187840
ENSG00000187848
ENSG00000187889
ENSG00000187908
ENSG00000187954
ENSG00000187955
ENSG00000187961
ENSG00000187990
ENSG00000188015
ENSG00000188021
ENSG00000188064
ENSG00000188130
ENSG00000188153
ENSG00000188157
ENSG00000188170
ENSG00000188191
ENSG00000188223
ENSG00000188229
ENSG00000188257
ENSG00000188312
ENSG00000188313
ENSG00000188321
ENSG00000188338
ENSG00000188372
ENSG00000188386
ENSG00000188396
ENSG00000188404
ENSG00000188488
ENSG00000188641
ENSG00000188643
ENSG00000188677
ENSG00000188739
ENSG00000188763
ENSG00000188778
ENSG00000188783
ENSG00000188786
ENSG00000188822
ENSG00000188878
ENSG00000188910
ENSG00000188985
ENSG00000188986
ENSG00000188996
ENSG00000189042
ENSG00000189056
ENSG00000189058
ENSG00000189060
ENSG00000189067
ENSG00000189091
ENSG00000189143
ENSG00000189159
ENSG00000189180
ENSG00000189184
ENSG00000189241
ENSG00000189283
ENSG00000189306
ENSG00000189334
ENSG00000189337
ENSG00000189369
ENSG00000189403
ENSG00000189430
ENSG00000196072
ENSG00000196083
ENSG00000196090
ENSG00000196091
ENSG00000196092
ENSG00000196104
ENSG00000196116
ENSG00000196136
ENSG00000196139
ENSG00000196150
ENSG00000196152
ENSG00000196154
ENSG00000196159
ENSG00000196184
ENSG00000196187
ENSG00000196189
ENSG00000196218
ENSG00000196220
ENSG00000196247
ENSG00000196277
ENSG00000196284
ENSG00000196305
ENSG00000196338
ENSG00000196344
ENSG00000196345
ENSG00000196352
ENSG00000196361
ENSG00000196367
ENSG00000196368
ENSG00000196371
ENSG00000196372
ENSG00000196374
ENSG00000196405
ENSG00000196411
ENSG00000196415
ENSG00000196422
ENSG00000196449
ENSG00000196455
ENSG00000196459
ENSG00000196482
ENSG00000196497
ENSG00000196501
ENSG00000196517
ENSG00000196526
ENSG00000196549
ENSG00000196557
ENSG00000196569
ENSG00000196576
ENSG00000196581
ENSG00000196586
ENSG00000196591
ENSG00000196616
ENSG00000196628
ENSG00000196642
ENSG00000196646
ENSG00000196683
ENSG00000196689
ENSG00000196712
ENSG00000196735
ENSG00000196747
ENSG00000196754
ENSG00000196767
ENSG00000196782
ENSG00000196792
ENSG00000196793
ENSG00000196811
ENSG00000196839
ENSG00000196878
ENSG00000196914
ENSG00000196923
ENSG00000196943
ENSG00000196954
ENSG00000196961
ENSG00000196975
ENSG00000197006
ENSG00000197019
ENSG00000197024
ENSG00000197043
ENSG00000197045
ENSG00000197063
ENSG00000197081
ENSG00000197093
ENSG00000197102
ENSG00000197121
ENSG00000197123
ENSG00000197153
ENSG00000197165
ENSG00000197181
ENSG00000197223
ENSG00000197249
ENSG00000197265
ENSG00000197273
ENSG00000197275
ENSG00000197321
ENSG00000197323
ENSG00000197324
ENSG00000197329
ENSG00000197343
ENSG00000197372
ENSG00000197386
ENSG00000197405
ENSG00000197435
ENSG00000197442
ENSG00000197448
ENSG00000197451
ENSG00000197461
ENSG00000197467
ENSG00000197471
ENSG00000197535
ENSG00000197565
ENSG00000197594
ENSG00000197601
ENSG00000197614
ENSG00000197622
ENSG00000197632
ENSG00000197635
ENSG00000197641
ENSG00000197694
ENSG00000197711
ENSG00000197724
ENSG00000197747
ENSG00000197766
ENSG00000197800
ENSG00000197818
ENSG00000197822
ENSG00000197860
ENSG00000197892
ENSG00000197893
ENSG00000197894
ENSG00000197901
ENSG00000197905
ENSG00000197912
ENSG00000197915
ENSG00000197919
ENSG00000197930
ENSG00000197956
ENSG00000197959
ENSG00000197969
ENSG00000197971
ENSG00000197976
ENSG00000197993
ENSG00000198001
ENSG00000198010
ENSG00000198013
ENSG00000198026
ENSG00000198033
ENSG00000198042
ENSG00000198049
ENSG00000198053
ENSG00000198055
ENSG00000198056
ENSG00000198089
ENSG00000198130
ENSG00000198162
ENSG00000198176
ENSG00000198182
ENSG00000198211
ENSG00000198218
ENSG00000198223
ENSG00000198252
ENSG00000198258
ENSG00000198265
ENSG00000198276
ENSG00000198300
ENSG00000198327
ENSG00000198331
ENSG00000198356
ENSG00000198366
ENSG00000198369
ENSG00000198373
ENSG00000198374
ENSG00000198380
ENSG00000198408
ENSG00000198420
ENSG00000198444
ENSG00000198467
ENSG00000198498
ENSG00000198502
ENSG00000198515
ENSG00000198523
ENSG00000198554
ENSG00000198586
ENSG00000198589
ENSG00000198598
ENSG00000198612
ENSG00000198625
ENSG00000198648
ENSG00000198670
ENSG00000198677
ENSG00000198681
ENSG00000198682
ENSG00000198692
ENSG00000198700
ENSG00000198719
ENSG00000198722
ENSG00000198728
ENSG00000198734
ENSG00000198742
ENSG00000198743
ENSG00000198752
ENSG00000198759
ENSG00000198774
ENSG00000198785
ENSG00000198793
ENSG00000198794
ENSG00000198795
ENSG00000198807
ENSG00000198815
ENSG00000198822
ENSG00000198833
ENSG00000198838
ENSG00000198851
ENSG00000198862
ENSG00000198873
ENSG00000198876
ENSG00000198881
ENSG00000198898
ENSG00000198908
ENSG00000198909
ENSG00000198910
ENSG00000198911
ENSG00000198912
ENSG00000198914
ENSG00000198917
ENSG00000198919
ENSG00000198931
ENSG00000198932
ENSG00000198934
ENSG00000198947
ENSG00000198951
ENSG00000198952
ENSG00000198954
ENSG00000198959
ENSG00000198961
ENSG00000203668
ENSG00000203710
ENSG00000203747
ENSG00000203782
ENSG00000203813
ENSG00000203880
ENSG00000203883
ENSG00000204070
ENSG00000204086
ENSG00000204103
ENSG00000204104
ENSG00000204130
ENSG00000204138
ENSG00000204174
ENSG00000204197
ENSG00000204209
ENSG00000204217
ENSG00000204218
ENSG00000204220
ENSG00000204252
ENSG00000204257
ENSG00000204262
ENSG00000204276
ENSG00000204287
ENSG00000204296
ENSG00000204301
ENSG00000204308
ENSG00000204342
ENSG00000204359
ENSG00000204364
ENSG00000204371
ENSG00000204386
ENSG00000204388
ENSG00000204389
ENSG00000204392
ENSG00000204394
ENSG00000204424
ENSG00000204444
ENSG00000204472
ENSG00000204482
ENSG00000204487
ENSG00000204490
ENSG00000204498
ENSG00000204568
ENSG00000204596
ENSG00000204616
ENSG00000204633
ENSG00000204645
ENSG00000204655
ENSG00000204681
ENSG00000205076
ENSG00000205103
ENSG00000205155
ENSG00000205302
ENSG00000205336
ENSG00000205358
ENSG00000205403
ENSG00000205420
ENSG00000205531
ENSG00000205560
ENSG00000205571
ENSG00000205595
ENSG00000205629
ENSG00000205810
ENSG00000205927
ENSG00000206073
ENSG00000206156
ENSG00000206172
ENSG00000206181
ENSG00000206527
ENSG00000211448
ENSG00000211456
ENSG00000211890
ENSG00000211891
ENSG00000211895
ENSG00000211898
ENSG00000211899
ENSG00000213079
ENSG00000213341
ENSG00000213380
ENSG00000213523
ENSG00000213578
ENSG00000213658
ENSG00000213780
ENSG00000213809
ENSG00000213928
ENSG00000213949
ENSG00000213983
ENSG00000214021
ENSG00000214114
ENSG00000215305
ENSG00000215734
