# Supplementary material for: Scope and limitations of yeast as a model organism for studying human tissue-specific pathways
Source: BMC Syst Biol. 2015 Dec 29;9:96. doi: 10.1186/s12918-015-0253-0 (PMC4696342; doi:10.1186/s12918-015-0253-0)
Supplement: Additional file 6 — TS genes. Tissue-selective genesets and their respective classifications for brain tissues, blood cells, testis tissues, and ganglion tissues. (ZIP 86 Kb) [file 12918_2015_253_MOESM6_ESM.zip › TS_Genes/ganglion_tissues_TS.txt]

ENSG00000000971
ENSG00000006128
ENSG00000007312
ENSG00000017427
ENSG00000031544
ENSG00000036473
ENSG00000038102
ENSG00000038295
ENSG00000039560
ENSG00000040341
ENSG00000043591
ENSG00000044012
ENSG00000048545
ENSG00000054654
ENSG00000057149
ENSG00000057294
ENSG00000057657
ENSG00000064300
ENSG00000064989
ENSG00000066382
ENSG00000066427
ENSG00000069482
ENSG00000070019
ENSG00000072364
ENSG00000073734
ENSG00000074966
ENSG00000077458
ENSG00000078098
ENSG00000078900
ENSG00000079263
ENSG00000080298
ENSG00000080618
ENSG00000081479
ENSG00000085382
ENSG00000087448
ENSG00000091513
ENSG00000091972
ENSG00000092345
ENSG00000092929
ENSG00000095637
ENSG00000099810
ENSG00000100226
ENSG00000100739
ENSG00000101200
ENSG00000101298
ENSG00000101311
ENSG00000101605
ENSG00000101966
ENSG00000102189
ENSG00000102221
ENSG00000102243
ENSG00000103319
ENSG00000103740
ENSG00000104725
ENSG00000105227
ENSG00000105967
ENSG00000106278
ENSG00000107014
ENSG00000107130
ENSG00000107282
ENSG00000107518
ENSG00000107779
ENSG00000107833
ENSG00000108821
ENSG00000110318
ENSG00000110675
ENSG00000111224
ENSG00000112214
ENSG00000112232
ENSG00000112319
ENSG00000112936
ENSG00000113302
ENSG00000113368
ENSG00000113389
ENSG00000113448
ENSG00000113520
ENSG00000113578
ENSG00000113600
ENSG00000115221
ENSG00000115594
ENSG00000116127
ENSG00000116703
ENSG00000117013
ENSG00000118168
ENSG00000119125
ENSG00000120156
ENSG00000120471
ENSG00000120937
ENSG00000121864
ENSG00000122741
ENSG00000123213
ENSG00000123561
ENSG00000125813
ENSG00000126545
ENSG00000126778
ENSG00000126787
ENSG00000126861
ENSG00000127311
ENSG00000128342
ENSG00000128917
ENSG00000131023
ENSG00000131482
ENSG00000132530
ENSG00000132693
ENSG00000132855
ENSG00000133020
ENSG00000133105
ENSG00000133111
ENSG00000133195
ENSG00000133636
ENSG00000133740
ENSG00000134183
ENSG00000134256
ENSG00000134760
ENSG00000135414
ENSG00000135577
ENSG00000136040
ENSG00000136531
ENSG00000136695
ENSG00000136928
ENSG00000137177
ENSG00000137252
ENSG00000137285
ENSG00000137392
ENSG00000137411
ENSG00000137440
ENSG00000137672
ENSG00000137720
ENSG00000137812
ENSG00000137825
ENSG00000137831
ENSG00000137960
ENSG00000137975
ENSG00000138039
ENSG00000138182
ENSG00000138623
ENSG00000138798
ENSG00000139219
ENSG00000139329
ENSG00000139352
ENSG00000139618
ENSG00000142973
ENSG00000143006
ENSG00000143184
ENSG00000143196
ENSG00000143278
ENSG00000143631
ENSG00000144061
ENSG00000144935
ENSG00000145777
ENSG00000145839
ENSG00000147246
ENSG00000147381
ENSG00000147676
ENSG00000148053
ENSG00000148935
ENSG00000149554
ENSG00000149970
ENSG00000150361
ENSG00000150625
ENSG00000150637
ENSG00000150681
ENSG00000151005
ENSG00000151466
ENSG00000151611
ENSG00000152455
ENSG00000152977
ENSG00000153233
ENSG00000153246
ENSG00000153807
ENSG00000154162
ENSG00000155897
ENSG00000156052
ENSG00000156284
ENSG00000156313
ENSG00000156925
ENSG00000157131
ENSG00000157554
ENSG00000158711
ENSG00000158859
ENSG00000159556
ENSG00000159640
ENSG00000160307
ENSG00000160882
ENSG00000161610
ENSG00000161791
ENSG00000162409
ENSG00000162521
ENSG00000162571
ENSG00000162627
ENSG00000162733
ENSG00000163347
ENSG00000163359
ENSG00000163531
ENSG00000163554
ENSG00000163624
ENSG00000164136
ENSG00000164220
ENSG00000164440
ENSG00000164485
ENSG00000164591
ENSG00000165059
ENSG00000166148
ENSG00000166257
ENSG00000166349
ENSG00000166813
ENSG00000167378
ENSG00000167531
ENSG00000167702
ENSG00000167771
ENSG00000168263
ENSG00000168412
ENSG00000168447
ENSG00000169031
ENSG00000169248
ENSG00000169306
ENSG00000169344
ENSG00000169856
ENSG00000170323
ENSG00000170745
ENSG00000171056
ENSG00000171094
ENSG00000171126
ENSG00000171189
ENSG00000171224
ENSG00000171606
ENSG00000173208
ENSG00000173250
ENSG00000173530
ENSG00000173702
ENSG00000174125
ENSG00000174429
ENSG00000175087
ENSG00000175311
ENSG00000175535
ENSG00000176956
ENSG00000177047
ENSG00000178882
ENSG00000179142
ENSG00000179934
ENSG00000180596
ENSG00000180626
ENSG00000181619
ENSG00000181784
ENSG00000183023
ENSG00000183036
ENSG00000183091
ENSG00000183230
ENSG00000183625
ENSG00000183853
ENSG00000184349
ENSG00000185002
ENSG00000185231
ENSG00000185246
ENSG00000185668
ENSG00000185924
ENSG00000186847
ENSG00000187889
ENSG00000188257
ENSG00000196767
ENSG00000197153
ENSG00000197273
ENSG00000197860
ENSG00000198182
ENSG00000198523
ENSG00000198554
ENSG00000198625
ENSG00000198774
ENSG00000198785
ENSG00000198822
ENSG00000204616
ENSG00000204655
ENSG00000205103
ENSG00000205420
