# Supplementary material for: Scope and limitations of yeast as a model organism for studying human tissue-specific pathways
Source: BMC Syst Biol. 2015 Dec 29;9:96. doi: 10.1186/s12918-015-0253-0 (PMC4696342; doi:10.1186/s12918-015-0253-0)
Supplement: Additional file 6 — TS genes. Tissue-selective genesets and their respective classifications for brain tissues, blood cells, testis tissues, and ganglion tissues. (ZIP 86 Kb) [file 12918_2015_253_MOESM6_ESM.zip › TS_Genes/ganglion_tissues_TS_Conserved_human.txt]

ENSG00000006128
ENSG00000036473
ENSG00000038295
ENSG00000039560
ENSG00000040341
ENSG00000054654
ENSG00000057149
ENSG00000066382
ENSG00000070019
ENSG00000073734
ENSG00000078900
ENSG00000080298
ENSG00000080618
ENSG00000081479
ENSG00000085382
ENSG00000099810
ENSG00000100226
ENSG00000100739
ENSG00000101298
ENSG00000101605
ENSG00000102189
ENSG00000103319
ENSG00000105227
ENSG00000107130
ENSG00000107779
ENSG00000111224
ENSG00000112214
ENSG00000113368
ENSG00000113448
ENSG00000115594
ENSG00000116127
ENSG00000119125
ENSG00000126787
ENSG00000127311
ENSG00000133105
ENSG00000133195
ENSG00000136040
ENSG00000136531
ENSG00000136928
ENSG00000137177
ENSG00000137411
ENSG00000137720
ENSG00000137825
ENSG00000138182
ENSG00000144061
ENSG00000148935
ENSG00000150681
ENSG00000151005
ENSG00000156284
ENSG00000156313
ENSG00000159640
ENSG00000160882
ENSG00000162521
ENSG00000162571
ENSG00000162627
ENSG00000163359
ENSG00000163531
ENSG00000163624
ENSG00000166148
ENSG00000168263
ENSG00000170745
ENSG00000171056
ENSG00000171606
ENSG00000173530
ENSG00000175311
ENSG00000179934
ENSG00000183023
ENSG00000183230
ENSG00000185002
ENSG00000185231
ENSG00000185246
ENSG00000185924
ENSG00000197860
ENSG00000198554
ENSG00000198625
ENSG00000198774
