# Supplementary material for: Scope and limitations of yeast as a model organism for studying human tissue-specific pathways
Source: BMC Syst Biol. 2015 Dec 29;9:96. doi: 10.1186/s12918-015-0253-0 (PMC4696342; doi:10.1186/s12918-015-0253-0)
Supplement: Additional file 6 — TS genes. Tissue-selective genesets and their respective classifications for brain tissues, blood cells, testis tissues, and ganglion tissues. (ZIP 86 Kb) [file 12918_2015_253_MOESM6_ESM.zip › TS_Genes/ganglion_tissues_TS_Conserved_yeast.txt]

YOL072W
YJL088W
YML018C
YPL110C
YKR064W
YHR091C
YKL077W
YGL040C
YDL148C
YKL209C
YIR032C
YCR005C
YHR132C
YJL123C
YBR072W
YLR017W
YOR187W
YGL084C
YNR028W
YMR196W
YLR423C
YLR300W
YLR201C
YDR373W
YHR048W
YKL119C
YIL079C
YLR319C
YDL024C
YJR096W
YDR240C
YDL238C
YDL206W
YJR042W
YDL199C
YKL175W
YGR117C
YDR436W
YLR372W
YLR156W
YGR094W
YLR328W
YDR017C
YPR141C
YER044C-A
YBR105C
YMR126C
YBR117C
YDL142C
YHR154W
YOR236W
YLL004W
YDL156W
YBR094W
YJL036W
YOL023W
YPL007C
YBR029C
YDR084C
YDR254W
YGR191W
YGR280C
YDL001W
YLR390W-A
YFR055W
YHR032W
YJL196C
YDR317W
YDR131C
YEL065W
YDR235W
Q0160
YCR060W
YPR135W
YMR026C
YCL001W-A
