# Supplementary material for: Scope and limitations of yeast as a model organism for studying human tissue-specific pathways
Source: BMC Syst Biol. 2015 Dec 29;9:96. doi: 10.1186/s12918-015-0253-0 (PMC4696342; doi:10.1186/s12918-015-0253-0)
Supplement: Additional file 6 — TS genes. Tissue-selective genesets and their respective classifications for brain tissues, blood cells, testis tissues, and ganglion tissues. (ZIP 86 Kb) [file 12918_2015_253_MOESM6_ESM.zip › TS_Genes/ganglion_tissues_TS_Unclassified.txt]

ENSG00000057657
ENSG00000066427
ENSG00000074966
ENSG00000077458
ENSG00000078098
ENSG00000092345
ENSG00000095637
ENSG00000101966
ENSG00000102243
ENSG00000103740
ENSG00000106278
ENSG00000107518
ENSG00000112319
ENSG00000113578
ENSG00000116703
ENSG00000120156
ENSG00000121864
ENSG00000122741
ENSG00000123213
ENSG00000126778
ENSG00000128342
ENSG00000131023
ENSG00000131482
ENSG00000132855
ENSG00000133020
ENSG00000134256
ENSG00000137812
ENSG00000137831
ENSG00000138039
ENSG00000138798
ENSG00000139329
ENSG00000139618
ENSG00000142973
ENSG00000143006
ENSG00000148053
ENSG00000149554
ENSG00000150625
ENSG00000151466
ENSG00000152977
ENSG00000154162
ENSG00000156052
ENSG00000156925
ENSG00000162409
ENSG00000163554
ENSG00000164220
ENSG00000165059
ENSG00000167702
ENSG00000168447
ENSG00000169344
ENSG00000171189
ENSG00000173208
ENSG00000174125
ENSG00000180596
ENSG00000180626
ENSG00000181619
ENSG00000183091
ENSG00000184349
ENSG00000186847
ENSG00000196767
ENSG00000197153
ENSG00000204616
ENSG00000205420
