# Supplementary material for: Scope and limitations of yeast as a model organism for studying human tissue-specific pathways
Source: BMC Syst Biol. 2015 Dec 29;9:96. doi: 10.1186/s12918-015-0253-0 (PMC4696342; doi:10.1186/s12918-015-0253-0)
Supplement: Additional file 6 — TS genes. Tissue-selective genesets and their respective classifications for brain tissues, blood cells, testis tissues, and ganglion tissues. (ZIP 86 Kb) [file 12918_2015_253_MOESM6_ESM.zip › TS_Genes/summary.tsv]

Cluster name	# expressed genes	# TS genes	# CG genes (% TS)	# HS genes (% TS)	# unclassified genes (% TS)
Brain Tissues	5936	891	273 (30.64 %)	401 (45.01 %)	217 (24.35 %)
Blood Cells	6092	1093	460 (42.09 %)	385 (35.22 %)	248 (22.69 %)
Testis Tissues	5358	328	119 (36.28 %)	126 (38.41 %)	83 (25.30 %)
Ganglion Tissues	5278	274	76 (27.74 %)	136 (49.64 %)	62 (22.63 %)
