# Supplementary material for: Scope and limitations of yeast as a model organism for studying human tissue-specific pathways
Source: BMC Syst Biol. 2015 Dec 29;9:96. doi: 10.1186/s12918-015-0253-0 (PMC4696342; doi:10.1186/s12918-015-0253-0)
Supplement: Additional file 6 — TS genes. Tissue-selective genesets and their respective classifications for brain tissues, blood cells, testis tissues, and ganglion tissues. (ZIP 86 Kb) [file 12918_2015_253_MOESM6_ESM.zip › TS_Genes/testis_tissues_TS.txt]

ENSG00000005189
ENSG00000005955
ENSG00000006453
ENSG00000006634
ENSG00000008405
ENSG00000011590
ENSG00000013810
ENSG00000017427
ENSG00000020577
ENSG00000023608
ENSG00000023892
ENSG00000023902
ENSG00000034677
ENSG00000039600
ENSG00000041353
ENSG00000042493
ENSG00000048545
ENSG00000054654
ENSG00000055118
ENSG00000058804
ENSG00000061656
ENSG00000064199
ENSG00000065609
ENSG00000068078
ENSG00000069667
ENSG00000070371
ENSG00000070423
ENSG00000070778
ENSG00000072364
ENSG00000072736
ENSG00000073734
ENSG00000075089
ENSG00000075131
ENSG00000075790
ENSG00000075884
ENSG00000076944
ENSG00000077458
ENSG00000077800
ENSG00000079335
ENSG00000079435
ENSG00000081248
ENSG00000083097
ENSG00000083535
ENSG00000084463
ENSG00000084764
ENSG00000086619
ENSG00000087903
ENSG00000089234
ENSG00000092140
ENSG00000092345
ENSG00000092850
ENSG00000095397
ENSG00000095739
ENSG00000099381
ENSG00000100101
ENSG00000100218
ENSG00000100246
ENSG00000100281
ENSG00000100330
ENSG00000100744
ENSG00000101003
ENSG00000101298
ENSG00000101335
ENSG00000101493
ENSG00000101746
ENSG00000101751
ENSG00000101977
ENSG00000102048
ENSG00000102387
ENSG00000102595
ENSG00000102780
ENSG00000102900
ENSG00000103021
ENSG00000103479
ENSG00000104450
ENSG00000104722
ENSG00000104755
ENSG00000104825
ENSG00000104879
ENSG00000104903
ENSG00000105143
ENSG00000105173
ENSG00000105409
ENSG00000105549
ENSG00000105926
ENSG00000106013
ENSG00000106066
ENSG00000106236
ENSG00000106462
ENSG00000108306
ENSG00000108551
ENSG00000108559
ENSG00000108830
ENSG00000109685
ENSG00000109758
ENSG00000109771
ENSG00000111052
ENSG00000111181
ENSG00000111254
ENSG00000111726
ENSG00000112053
ENSG00000112137
ENSG00000112214
ENSG00000112742
ENSG00000112936
ENSG00000113194
ENSG00000113396
ENSG00000113569
ENSG00000114126
ENSG00000114547
ENSG00000115008
ENSG00000115138
ENSG00000115194
ENSG00000115252
ENSG00000115255
ENSG00000115290
ENSG00000115942
ENSG00000116062
ENSG00000116106
ENSG00000116337
ENSG00000116898
ENSG00000117245
ENSG00000117650
ENSG00000119203
ENSG00000119703
ENSG00000120860
ENSG00000121058
ENSG00000121152
ENSG00000122203
ENSG00000123094
ENSG00000123473
ENSG00000123485
ENSG00000123496
ENSG00000124571
ENSG00000124939
ENSG00000125207
ENSG00000125388
ENSG00000125931
ENSG00000127328
ENSG00000127445
ENSG00000128285
ENSG00000128322
ENSG00000128408
ENSG00000130176
ENSG00000130224
ENSG00000130299
ENSG00000130347
ENSG00000130956
ENSG00000131747
ENSG00000131773
ENSG00000131966
ENSG00000132356
ENSG00000132437
ENSG00000132780
ENSG00000133401
ENSG00000134532
ENSG00000134709
ENSG00000134825
ENSG00000135951
ENSG00000136243
ENSG00000136574
ENSG00000136811
ENSG00000137672
ENSG00000137948
ENSG00000138036
ENSG00000138078
ENSG00000138134
ENSG00000138180
ENSG00000138380
ENSG00000138622
ENSG00000138684
ENSG00000139132
ENSG00000139133
ENSG00000139350
ENSG00000139351
ENSG00000141200
ENSG00000141456
ENSG00000142698
ENSG00000142731
ENSG00000143006
ENSG00000143207
ENSG00000143228
ENSG00000143493
ENSG00000143632
ENSG00000145214
ENSG00000145216
ENSG00000145491
ENSG00000145632
ENSG00000145780
ENSG00000146918
ENSG00000147081
ENSG00000147206
ENSG00000147381
ENSG00000147465
ENSG00000148291
ENSG00000148408
ENSG00000148429
ENSG00000150667
ENSG00000151067
ENSG00000151422
ENSG00000151575
ENSG00000152147
ENSG00000152670
ENSG00000153094
ENSG00000153132
ENSG00000153814
ENSG00000155085
ENSG00000155367
ENSG00000155858
ENSG00000155903
ENSG00000156374
ENSG00000156802
ENSG00000156970
ENSG00000158402
ENSG00000159516
ENSG00000159588
ENSG00000159640
ENSG00000161513
ENSG00000161798
ENSG00000162267
ENSG00000162928
ENSG00000163206
ENSG00000163431
ENSG00000163440
ENSG00000163520
ENSG00000163808
ENSG00000163923
ENSG00000163938
ENSG00000164047
ENSG00000164440
ENSG00000164576
ENSG00000164675
ENSG00000164708
ENSG00000164941
ENSG00000165059
ENSG00000165304
ENSG00000165383
ENSG00000165417
ENSG00000165626
ENSG00000165659
ENSG00000165724
ENSG00000165997
ENSG00000166128
ENSG00000166171
ENSG00000166603
ENSG00000166747
ENSG00000167641
ENSG00000168078
ENSG00000168263
ENSG00000168515
ENSG00000169018
ENSG00000169087
ENSG00000169194
ENSG00000169474
ENSG00000169679
ENSG00000170145
ENSG00000170558
ENSG00000171049
ENSG00000171094
ENSG00000171129
ENSG00000172232
ENSG00000173894
ENSG00000173898
ENSG00000174429
ENSG00000174442
ENSG00000175311
ENSG00000175344
ENSG00000175575
ENSG00000175646
ENSG00000176165
ENSG00000176485
ENSG00000176668
ENSG00000176884
ENSG00000177463
ENSG00000177938
ENSG00000178053
ENSG00000178394
ENSG00000179071
ENSG00000179134
ENSG00000179151
ENSG00000179168
ENSG00000181588
ENSG00000181619
ENSG00000182791
ENSG00000182901
ENSG00000183091
ENSG00000183207
ENSG00000183230
ENSG00000183496
ENSG00000183684
ENSG00000183963
ENSG00000184162
ENSG00000184349
ENSG00000184445
ENSG00000184792
ENSG00000184937
ENSG00000185104
ENSG00000185658
ENSG00000185880
ENSG00000185972
ENSG00000186432
ENSG00000186583
ENSG00000186716
ENSG00000186976
ENSG00000187003
ENSG00000187240
ENSG00000187516
ENSG00000187969
ENSG00000188321
ENSG00000188488
ENSG00000196155
ENSG00000196323
ENSG00000196368
ENSG00000196557
ENSG00000196911
ENSG00000197279
ENSG00000197651
ENSG00000197713
ENSG00000197766
ENSG00000198015
ENSG00000198088
ENSG00000198252
ENSG00000198467
ENSG00000198901
ENSG00000204296
ENSG00000204390
ENSG00000204536
ENSG00000204645
