# Supplementary material for: Scope and limitations of yeast as a model organism for studying human tissue-specific pathways
Source: BMC Syst Biol. 2015 Dec 29;9:96. doi: 10.1186/s12918-015-0253-0 (PMC4696342; doi:10.1186/s12918-015-0253-0)
Supplement: Additional file 6 — TS genes. Tissue-selective genesets and their respective classifications for brain tissues, blood cells, testis tissues, and ganglion tissues. (ZIP 86 Kb) [file 12918_2015_253_MOESM6_ESM.zip › TS_Genes/testis_tissues_TS_Conserved_human.txt]

ENSG00000005189
ENSG00000006634
ENSG00000013810
ENSG00000023902
ENSG00000039600
ENSG00000041353
ENSG00000042493
ENSG00000058804
ENSG00000069667
ENSG00000070423
ENSG00000070778
ENSG00000073734
ENSG00000075089
ENSG00000075131
ENSG00000075790
ENSG00000079335
ENSG00000083097
ENSG00000083535
ENSG00000084764
ENSG00000087903
ENSG00000089234
ENSG00000100744
ENSG00000101003
ENSG00000101751
ENSG00000101977
ENSG00000102048
ENSG00000102595
ENSG00000102900
ENSG00000104755
ENSG00000105173
ENSG00000105409
ENSG00000106013
ENSG00000106066
ENSG00000108306
ENSG00000108551
ENSG00000108559
ENSG00000108830
ENSG00000109685
ENSG00000111181
ENSG00000112053
ENSG00000113194
ENSG00000113396
ENSG00000113569
ENSG00000115008
ENSG00000115194
ENSG00000115252
ENSG00000115255
ENSG00000115942
ENSG00000116062
ENSG00000116337
ENSG00000116898
ENSG00000117650
ENSG00000119203
ENSG00000119703
ENSG00000121152
ENSG00000123094
ENSG00000124571
ENSG00000127328
ENSG00000127445
ENSG00000128285
ENSG00000130299
ENSG00000130347
ENSG00000130956
ENSG00000131747
ENSG00000131966
ENSG00000134532
ENSG00000138180
ENSG00000138380
ENSG00000138684
ENSG00000139132
ENSG00000139133
ENSG00000139350
ENSG00000139351
ENSG00000143632
ENSG00000145214
ENSG00000145216
ENSG00000145780
ENSG00000146918
ENSG00000148429
ENSG00000151575
ENSG00000153132
ENSG00000155903
ENSG00000158402
ENSG00000159640
ENSG00000161513
ENSG00000161798
ENSG00000162267
ENSG00000162928
ENSG00000163923
ENSG00000163938
ENSG00000165417
ENSG00000165724
ENSG00000166603
ENSG00000166747
ENSG00000167641
ENSG00000168263
ENSG00000169087
ENSG00000174442
ENSG00000175311
ENSG00000175575
ENSG00000177463
ENSG00000178394
ENSG00000179134
ENSG00000179151
ENSG00000183091
ENSG00000183230
ENSG00000184445
ENSG00000184792
ENSG00000184937
ENSG00000185104
ENSG00000185972
ENSG00000186432
ENSG00000187003
ENSG00000187969
ENSG00000196368
ENSG00000196911
ENSG00000197713
ENSG00000198901
ENSG00000204536
