# Supplementary material for: Scope and limitations of yeast as a model organism for studying human tissue-specific pathways
Source: BMC Syst Biol. 2015 Dec 29;9:96. doi: 10.1186/s12918-015-0253-0 (PMC4696342; doi:10.1186/s12918-015-0253-0)
Supplement: Additional file 6 — TS genes. Tissue-selective genesets and their respective classifications for brain tissues, blood cells, testis tissues, and ganglion tissues. (ZIP 86 Kb) [file 12918_2015_253_MOESM6_ESM.zip › TS_Genes/testis_tissues_TS_Conserved_yeast.txt]

YBR210W
YDR052C
YAL064C-A
YER161C
YDR259C
YLR289W
YLR435W
YDR237W
YJL058C
YNR018W
YIL098C
YKL209C
YLR085C
YMR048W
YKL065C
YMR319C
YDR141C
YDL044C
YMR067C
YLR176C
YHL010C
YLR456W
YDR013W
YDR419W
YFL024C
YGL242C
YJL118W
YFR002W
YPR172W
YPL256C
YPL036W
YMR066W
YBR139W
YJR052W
YFL004W
YDR037W
YNL180C
YLR455W
YCR023C
YPR003C
YDL091C
YBR041W
YBL079W
YMR156C
YOR316C
YMR152W
YPR028W
YBR060C
YDR097C
YML035C
YDR337W
YAR018C
YLR115W
YNR049C
YML082W
YER035W
YDR335W
YPR061C
YJR017C
YDR342C
YMR023C
YBL069W
YPL023C
YNL088W
YDR106W
YHR136C
YDR356W
YJR122W
YGL015C
YDR323C
YGR227W
YGL071W
YHR038W
YOR141C
YOR262W
YJR093C
YLR285W
YJL207C
YNL293W
YGL153W
YAL058W
YER180C
YPR200C
YOR236W
YDR376W
YPR192W
YDL081C
YLR191W
YJL189W
YER006W
YOR194C
YMR100W
YCL005W-A
YKL135C
YDR086C
YDR254W
YGR168C
YGR071C
YFR055W
YGL004C
YNL333W
YER145C
YOR359W
YEL015W
YMR287C
YDR317W
YER077C
YKR003W
YOR113W
YML013W
YOR371C
YDL127W
YCL064C
YDL175C
YOR163W
YMR163C
YJL121C
YOR058C
YHR071W
