# Supplementary material for: Scope and limitations of yeast as a model organism for studying human tissue-specific pathways
Source: BMC Syst Biol. 2015 Dec 29;9:96. doi: 10.1186/s12918-015-0253-0 (PMC4696342; doi:10.1186/s12918-015-0253-0)
Supplement: Additional file 6 — TS genes. Tissue-selective genesets and their respective classifications for brain tissues, blood cells, testis tissues, and ganglion tissues. (ZIP 86 Kb) [file 12918_2015_253_MOESM6_ESM.zip › TS_Genes/testis_tissues_TS_HumanSpecific.txt]

ENSG00000005955
ENSG00000006453
ENSG00000011590
ENSG00000017427
ENSG00000020577
ENSG00000023608
ENSG00000023892
ENSG00000034677
ENSG00000048545
ENSG00000055118
ENSG00000061656
ENSG00000064199
ENSG00000072364
ENSG00000072736
ENSG00000092140
ENSG00000092345
ENSG00000092850
ENSG00000095397
ENSG00000095739
ENSG00000100101
ENSG00000100218
ENSG00000100246
ENSG00000100281
ENSG00000101493
ENSG00000101746
ENSG00000102387
ENSG00000102780
ENSG00000103021
ENSG00000104722
ENSG00000104825
ENSG00000104879
ENSG00000104903
ENSG00000105549
ENSG00000105926
ENSG00000106236
ENSG00000106462
ENSG00000109758
ENSG00000111254
ENSG00000112742
ENSG00000112936
ENSG00000114547
ENSG00000115138
ENSG00000115290
ENSG00000120860
ENSG00000121058
ENSG00000122203
ENSG00000123485
ENSG00000123496
ENSG00000124939
ENSG00000125207
ENSG00000125931
ENSG00000128322
ENSG00000128408
ENSG00000130176
ENSG00000130224
ENSG00000132437
ENSG00000134709
ENSG00000134825
ENSG00000136243
ENSG00000138078
ENSG00000138134
ENSG00000138622
ENSG00000141200
ENSG00000141456
ENSG00000142698
ENSG00000143493
ENSG00000147081
ENSG00000147381
ENSG00000147465
ENSG00000148291
ENSG00000148408
ENSG00000150667
ENSG00000152147
ENSG00000153094
ENSG00000153814
ENSG00000155367
ENSG00000155858
ENSG00000156374
ENSG00000159516
ENSG00000159588
ENSG00000163206
ENSG00000163431
ENSG00000163520
ENSG00000164047
ENSG00000164440
ENSG00000164576
ENSG00000164941
ENSG00000165383
ENSG00000165626
ENSG00000165659
ENSG00000165997
ENSG00000168515
ENSG00000169474
ENSG00000171049
ENSG00000172232
ENSG00000173894
ENSG00000173898
ENSG00000174429
ENSG00000175344
ENSG00000175646
ENSG00000176485
ENSG00000176668
ENSG00000176884
ENSG00000177938
ENSG00000178053
ENSG00000179071
ENSG00000179168
ENSG00000181588
ENSG00000182791
ENSG00000183496
ENSG00000183963
ENSG00000184162
ENSG00000185880
ENSG00000186583
ENSG00000186976
ENSG00000187516
ENSG00000196155
ENSG00000196323
ENSG00000196557
ENSG00000197651
ENSG00000197766
ENSG00000198088
ENSG00000198252
ENSG00000198467
ENSG00000204296
ENSG00000204645
