# Supplementary material for: Scope and limitations of yeast as a model organism for studying human tissue-specific pathways
Source: BMC Syst Biol. 2015 Dec 29;9:96. doi: 10.1186/s12918-015-0253-0 (PMC4696342; doi:10.1186/s12918-015-0253-0)
Supplement: Additional file 6 — TS genes. Tissue-selective genesets and their respective classifications for brain tissues, blood cells, testis tissues, and ganglion tissues. (ZIP 86 Kb) [file 12918_2015_253_MOESM6_ESM.zip › TS_Genes/testis_tissues_TS_Unclassified.txt]

ENSG00000008405
ENSG00000054654
ENSG00000065609
ENSG00000068078
ENSG00000070371
ENSG00000075884
ENSG00000076944
ENSG00000077458
ENSG00000077800
ENSG00000079435
ENSG00000081248
ENSG00000084463
ENSG00000086619
ENSG00000099381
ENSG00000100330
ENSG00000101298
ENSG00000101335
ENSG00000103479
ENSG00000104450
ENSG00000105143
ENSG00000109771
ENSG00000111052
ENSG00000111726
ENSG00000112137
ENSG00000112214
ENSG00000114126
ENSG00000116106
ENSG00000117245
ENSG00000123473
ENSG00000125388
ENSG00000131773
ENSG00000132356
ENSG00000132780
ENSG00000133401
ENSG00000135951
ENSG00000136574
ENSG00000136811
ENSG00000137672
ENSG00000137948
ENSG00000138036
ENSG00000142731
ENSG00000143006
ENSG00000143207
ENSG00000143228
ENSG00000145491
ENSG00000145632
ENSG00000147206
ENSG00000151067
ENSG00000151422
ENSG00000152670
ENSG00000155085
ENSG00000156802
ENSG00000156970
ENSG00000163440
ENSG00000163808
ENSG00000164675
ENSG00000164708
ENSG00000165059
ENSG00000165304
ENSG00000166128
ENSG00000166171
ENSG00000168078
ENSG00000169018
ENSG00000169194
ENSG00000169679
ENSG00000170145
ENSG00000170558
ENSG00000171094
ENSG00000171129
ENSG00000176165
ENSG00000181619
ENSG00000182901
ENSG00000183207
ENSG00000183684
ENSG00000184349
ENSG00000185658
ENSG00000186716
ENSG00000187240
ENSG00000188321
ENSG00000188488
ENSG00000197279
ENSG00000198015
ENSG00000204390
