# Supplementary material for: Scope and limitations of yeast as a model organism for studying human tissue-specific pathways
Source: BMC Syst Biol. 2015 Dec 29;9:96. doi: 10.1186/s12918-015-0253-0 (PMC4696342; doi:10.1186/s12918-015-0253-0)
Supplement: Additional file 7 — TS Enrichment. Functional analysis of different subsets of tissue-selective genes. (ZIP 132 Kb) [file 12918_2015_253_MOESM7_ESM.zip]

Archive with 17 entries (16 files):
- TS_Enrichment/brain_tissues_TS_Conserved_human_unfiltered.tsv
- TS_Enrichment/brain_tissues_TS_Conserved_human_moderate.tsv
- TS_Enrichment/brain_tissues_TS_HumanSpecific_unfiltered.tsv
- TS_Enrichment/brain_tissues_TS_HumanSpecific_moderate.tsv
- TS_Enrichment/blood_cells_TS_Conserved_human_unfiltered.tsv
- TS_Enrichment/blood_cells_TS_Conserved_human_moderate.tsv
- TS_Enrichment/blood_cells_TS_HumanSpecific_unfiltered.tsv
- TS_Enrichment/blood_cells_TS_HumanSpecific_moderate.tsv
- TS_Enrichment/testis_tissues_TS_Conserved_human_unfiltered.tsv
- TS_Enrichment/testis_tissues_TS_Conserved_human_moderate.tsv
- TS_Enrichment/testis_tissues_TS_HumanSpecific_unfiltered.tsv
- TS_Enrichment/testis_tissues_TS_HumanSpecific_moderate.tsv
- TS_Enrichment/ganglion_tissues_TS_Conserved_human_unfiltered.tsv
- TS_Enrichment/ganglion_tissues_TS_Conserved_human_moderate.tsv
- TS_Enrichment/ganglion_tissues_TS_HumanSpecific_unfiltered.tsv
- TS_Enrichment/ganglion_tissues_TS_HumanSpecific_moderate.tsv
- TS_Enrichment/
