# Supplementary material for: Scope and limitations of yeast as a model organism for studying human tissue-specific pathways
Source: BMC Syst Biol. 2015 Dec 29;9:96. doi: 10.1186/s12918-015-0253-0 (PMC4696342; doi:10.1186/s12918-015-0253-0)
Supplement: Additional file 7 — TS Enrichment. Functional analysis of different subsets of tissue-selective genes. (ZIP 132 Kb) [file 12918_2015_253_MOESM7_ESM.zip › TS_Enrichment/brain_tissues_TS_Conserved_human_unfiltered.tsv]

query.number	significant	p.value	term.size	query.size	overlap.size	precision	recall	term.id	domain	subgraph.number	term.name	relative.depth	intersection
V1	TRUE	0.0285	4	273	2	0.007	0.5	GO:0060677	BP	32	ureteric bud elongation	1	ENSG00000103449,ENSG00000113578
V1	TRUE	0.0144	3	273	2	0.007	0.667	GO:0035385	BP	21	Roundabout signaling pathway	1	ENSG00000145147,ENSG00000169855
V1	TRUE	0.0164	12	273	3	0.011	0.25	GO:0001941	BP	7	postsynaptic membrane organization	1	ENSG00000030304,ENSG00000169992,ENSG00000179915
V1	TRUE	0.0285	4	273	2	0.007	0.5	GO:0097119	BP	7	postsynaptic density protein 95 clustering	1	ENSG00000169992,ENSG00000179915
V1	TRUE	0.0144	3	273	2	0.007	0.667	GO:0097116	BP	7	gephyrin clustering	1	ENSG00000169992,ENSG00000179915
V1	TRUE	0.0211	13	273	3	0.011	0.231	GO:0007158	BP	26	neuron cell-cell adhesion	1	ENSG00000021645,ENSG00000169992,ENSG00000179915
V1	TRUE	0.0469	5	273	2	0.007	0.4	GO:0032484	BP	16	Ral protein signal transduction	1	ENSG00000136828,ENSG00000174373
V1	TRUE	0.0469	5	273	2	0.007	0.4	GO:0032485	BP	16	regulation of Ral protein signal transduction	2	ENSG00000136828,ENSG00000174373
V1	TRUE	0.0469	5	273	2	0.007	0.4	GO:0032315	BP	16	regulation of Ral GTPase activity	3	ENSG00000136828,ENSG00000174373
V1	TRUE	0.0299	598	273	21	0.077	0.035	GO:0007010	BP	44	cytoskeleton organization	1	ENSG00000011426,ENSG00000078114,ENSG00000082397,ENSG00000103540,ENSG00000104435,ENSG00000113657,ENSG00000113721,ENSG00000117632,ENSG00000126524,ENSG00000129682,ENSG00000130203,ENSG00000132341,ENSG00000145147,ENSG00000151150,ENSG00000155849,ENSG00000164327,ENSG00000164741,ENSG00000170989,ENSG00000171368,ENSG00000172602,ENSG00000174943
V1	TRUE	0.0125	11	273	3	0.011	0.273	GO:0032373	BP	11	positive regulation of sterol transport	1	ENSG00000005421,ENSG00000130203,ENSG00000185920
V1	TRUE	0.0265	14	273	3	0.011	0.214	GO:0010874	BP	11	regulation of cholesterol efflux	1	ENSG00000005421,ENSG00000130203,ENSG00000185920
V1	TRUE	0.0125	11	273	3	0.011	0.273	GO:0032376	BP	11	positive regulation of cholesterol transport	1	ENSG00000005421,ENSG00000130203,ENSG00000185920
V1	TRUE	0.00653	9	273	3	0.011	0.333	GO:0010875	BP	11	positive regulation of cholesterol efflux	1	ENSG00000005421,ENSG00000130203,ENSG00000185920
V1	TRUE	0.0469	5	273	2	0.007	0.4	GO:0070100	BP	48	negative regulation of chemokine-mediated signaling pathway	1	ENSG00000145147,ENSG00000169855
V1	TRUE	0.0392	54	273	5	0.018	0.093	GO:0007269	BP	65	neurotransmitter secretion	1	ENSG00000136750,ENSG00000157103,ENSG00000179915,ENSG00000183044,ENSG00000184702
V1	TRUE	0.0295	1478	273	41	0.15	0.028	GO:1901564	BP	50	organonitrogen compound metabolic process	1	ENSG00000005421,ENSG00000062096,ENSG00000070669,ENSG00000076344,ENSG00000080819,ENSG00000087470,ENSG00000092621,ENSG00000103257,ENSG00000105499,ENSG00000107611,ENSG00000108387,ENSG00000108830,ENSG00000109814,ENSG00000109819,ENSG00000113448,ENSG00000124217,ENSG00000124299,ENSG00000124608,ENSG00000127328,ENSG00000127445,ENSG00000129187,ENSG00000130203,ENSG00000131016,ENSG00000132142,ENSG00000136828…
V1	TRUE	0.0469	5	273	2	0.007	0.4	GO:0035418	BP	64	protein localization to synapse	1	ENSG00000169992,ENSG00000179915
V1	TRUE	0.0327	15	273	3	0.011	0.2	GO:0032008	BP	56	positive regulation of TOR signaling	1	ENSG00000025039,ENSG00000083750,ENSG00000164327
V1	TRUE	0.0335	76	273	6	0.022	0.079	GO:0016125	BP	19	sterol metabolic process	1	ENSG00000052802,ENSG00000112033,ENSG00000113161,ENSG00000113578,ENSG00000130203,ENSG00000147383
V1	TRUE	0.0148	65	273	6	0.022	0.092	GO:0008203	BP	19	cholesterol metabolic process	2	ENSG00000052802,ENSG00000112033,ENSG00000113161,ENSG00000113578,ENSG00000130203,ENSG00000147383
V1	TRUE	0.00291	31	273	5	0.018	0.161	GO:0016126	BP	19	sterol biosynthetic process	2	ENSG00000052802,ENSG00000113161,ENSG00000113578,ENSG00000130203,ENSG00000147383
V1	TRUE	0.00248	30	273	5	0.018	0.167	GO:0006695	BP	19	cholesterol biosynthetic process	3	ENSG00000052802,ENSG00000113161,ENSG00000113578,ENSG00000130203,ENSG00000147383
V1	TRUE	0.00881	39	273	5	0.018	0.128	GO:0031109	BP	1	microtubule polymerization or depolymerization	1	ENSG00000104435,ENSG00000117632,ENSG00000126524,ENSG00000129682,ENSG00000171368
V1	TRUE	0.0117	24	273	4	0.015	0.167	GO:0007019	BP	1	microtubule depolymerization	2	ENSG00000104435,ENSG00000117632,ENSG00000126524,ENSG00000129682
V1	TRUE	0.0314	31	273	4	0.015	0.129	GO:0031110	BP	1	regulation of microtubule polymerization or depolymerization	2	ENSG00000104435,ENSG00000126524,ENSG00000129682,ENSG00000186868
V1	TRUE	0.0477	17	273	3	0.011	0.176	GO:0031114	BP	1	regulation of microtubule depolymerization	3	ENSG00000104435,ENSG00000126524,ENSG00000129682
V1	TRUE	0.00288	17	273	4	0.015	0.235	GO:0046785	BP	1	microtubule polymerization	2	ENSG00000104435,ENSG00000129682,ENSG00000171368,ENSG00000186868
V1	TRUE	0.0398	16	273	3	0.011	0.188	GO:0007026	BP	1	negative regulation of microtubule depolymerization	1	ENSG00000104435,ENSG00000126524,ENSG00000129682
V1	TRUE	0.0285	4	273	2	0.007	0.5	GO:0071670	BP	25	smooth muscle cell chemotaxis	1	ENSG00000113721,ENSG00000145147
V1	TRUE	0.0327	15	273	3	0.011	0.2	GO:0072661	BP	49	protein targeting to plasma membrane	1	ENSG00000013016,ENSG00000151150,ENSG00000185920
V1	TRUE	0.0469	5	273	2	0.007	0.4	GO:0009135	BP	36	purine nucleoside diphosphate metabolic process	1	ENSG00000154027,ENSG00000173566
V1	TRUE	0.0469	5	273	2	0.007	0.4	GO:0009179	BP	36	purine ribonucleoside diphosphate metabolic process	2	ENSG00000154027,ENSG00000173566
V1	TRUE	0.0144	3	273	2	0.007	0.667	GO:0009186	BP	36	deoxyribonucleoside diphosphate metabolic process	1	ENSG00000154027,ENSG00000173566
V1	TRUE	0.0144	3	273	2	0.007	0.667	GO:0009182	BP	36	purine deoxyribonucleoside diphosphate metabolic process	2	ENSG00000154027,ENSG00000173566
V1	TRUE	0.0144	3	273	2	0.007	0.667	GO:0046056	BP	36	dADP metabolic process	3	ENSG00000154027,ENSG00000173566
V1	TRUE	0.00828	1846	273	51	0.187	0.028	GO:0065008	BP	9	regulation of biological quality	1	ENSG00000005882,ENSG00000007372,ENSG00000013016,ENSG00000030304,ENSG00000066032,ENSG00000075945,ENSG00000082397,ENSG00000100604,ENSG00000103257,ENSG00000103740,ENSG00000104112,ENSG00000107611,ENSG00000109670,ENSG00000109819,ENSG00000111249,ENSG00000112033,ENSG00000113448,ENSG00000115252,ENSG00000119782,ENSG00000120049,ENSG00000125851,ENSG00000127955,ENSG00000129682,ENSG00000130203,ENSG00000130956…
V1	TRUE	3.53e-05	174	273	14	0.051	0.08	GO:0042391	BP	9	regulation of membrane potential	2	ENSG00000013016,ENSG00000082397,ENSG00000103740,ENSG00000111249,ENSG00000112033,ENSG00000120049,ENSG00000136531,ENSG00000151150,ENSG00000163531,ENSG00000169992,ENSG00000179915,ENSG00000182389,ENSG00000184408,ENSG00000197971
V1	TRUE	0.00186	85	273	8	0.029	0.094	GO:0001508	BP	9	action potential	3	ENSG00000082397,ENSG00000103740,ENSG00000112033,ENSG00000136531,ENSG00000151150,ENSG00000163531,ENSG00000184408,ENSG00000197971
V1	TRUE	0.0392	54	273	5	0.018	0.093	GO:0051899	BP	9	membrane depolarization	3	ENSG00000111249,ENSG00000151150,ENSG00000169992,ENSG00000179915,ENSG00000182389
V1	TRUE	0.0017	15	273	4	0.015	0.267	GO:0045838	BP	9	positive regulation of membrane potential	3	ENSG00000111249,ENSG00000151150,ENSG00000169992,ENSG00000179915
V1	TRUE	0.00517	1133	273	36	0.132	0.032	GO:0051239	BP	9	regulation of multicellular organismal process	1	ENSG00000007372,ENSG00000030304,ENSG00000101391,ENSG00000104435,ENSG00000104447,ENSG00000107130,ENSG00000109670,ENSG00000109819,ENSG00000111249,ENSG00000113448,ENSG00000113578,ENSG00000113657,ENSG00000113721,ENSG00000119782,ENSG00000120049,ENSG00000127445,ENSG00000129682,ENSG00000130203,ENSG00000138772,ENSG00000145147,ENSG00000150764,ENSG00000153707,ENSG00000157193,ENSG00000168646,ENSG00000169855…
V1	TRUE	1.42e-06	3131	273	91	0.333	0.029	GO:0051179	BP	9	localization	1	ENSG00000005421,ENSG00000013016,ENSG00000025039,ENSG00000030304,ENSG00000034693,ENSG00000053501,ENSG00000055163,ENSG00000062598,ENSG00000066032,ENSG00000074706,ENSG00000074855,ENSG00000075945,ENSG00000080709,ENSG00000081087,ENSG00000082397,ENSG00000083750,ENSG00000085382,ENSG00000087470,ENSG00000100427,ENSG00000100884,ENSG00000103257,ENSG00000103546,ENSG00000104112,ENSG00000104447,ENSG00000104723…
V1	TRUE	0.0112	712	273	25	0.092	0.035	GO:0051674	BP	9	localization of cell	2	ENSG00000062598,ENSG00000066032,ENSG00000085382,ENSG00000103257,ENSG00000113578,ENSG00000113657,ENSG00000113721,ENSG00000126524,ENSG00000127445,ENSG00000129682,ENSG00000130203,ENSG00000135905,ENSG00000138772,ENSG00000141480,ENSG00000145147,ENSG00000151012,ENSG00000164741,ENSG00000169855,ENSG00000170989,ENSG00000174943,ENSG00000182621,ENSG00000183049,ENSG00000197461,ENSG00000198910,ENSG00000205336
V1	TRUE	0.00884	1122	273	35	0.128	0.031	GO:0032879	BP	9	regulation of localization	2	ENSG00000005421,ENSG00000080709,ENSG00000085382,ENSG00000087470,ENSG00000100427,ENSG00000109670,ENSG00000113448,ENSG00000113578,ENSG00000113657,ENSG00000113721,ENSG00000119782,ENSG00000120049,ENSG00000127445,ENSG00000130203,ENSG00000133019,ENSG00000135905,ENSG00000138772,ENSG00000141480,ENSG00000145147,ENSG00000151150,ENSG00000152413,ENSG00000164741,ENSG00000164924,ENSG00000165995,ENSG00000166922…
V1	TRUE	0.00323	1279	273	40	0.147	0.031	GO:0044085	BP	9	cellular component biogenesis	1	ENSG00000011426,ENSG00000013016,ENSG00000030304,ENSG00000075945,ENSG00000078114,ENSG00000082397,ENSG00000087470,ENSG00000100427,ENSG00000104435,ENSG00000108641,ENSG00000109819,ENSG00000110881,ENSG00000111249,ENSG00000113100,ENSG00000113161,ENSG00000113657,ENSG00000113721,ENSG00000117174,ENSG00000124608,ENSG00000126524,ENSG00000127328,ENSG00000129682,ENSG00000130203,ENSG00000132142,ENSG00000137106…
V1	TRUE	0.0017	15	273	4	0.015	0.267	GO:0044091	BP	9	membrane biogenesis	2	ENSG00000151150,ENSG00000153707,ENSG00000169992,ENSG00000179915
V1	TRUE	0.0125	11	273	3	0.011	0.273	GO:0097090	BP	9	presynaptic membrane organization	1	ENSG00000153707,ENSG00000169992,ENSG00000179915
V1	TRUE	0.00029	943	273	35	0.128	0.037	GO:0040011	BP	9	locomotion	1	ENSG00000021645,ENSG00000062598,ENSG00000066032,ENSG00000085382,ENSG00000103257,ENSG00000107295,ENSG00000113578,ENSG00000113657,ENSG00000113721,ENSG00000126524,ENSG00000127445,ENSG00000129682,ENSG00000130203,ENSG00000135439,ENSG00000135905,ENSG00000138772,ENSG00000141480,ENSG00000145147,ENSG00000145555,ENSG00000151012,ENSG00000157851,ENSG00000163531,ENSG00000164741,ENSG00000165995,ENSG00000169855…
V1	TRUE	0.00411	475	273	20	0.073	0.042	GO:0042330	BP	9	taxis	2	ENSG00000021645,ENSG00000062598,ENSG00000107295,ENSG00000113657,ENSG00000113721,ENSG00000126524,ENSG00000135439,ENSG00000141480,ENSG00000145147,ENSG00000145555,ENSG00000157851,ENSG00000163531,ENSG00000165995,ENSG00000169855,ENSG00000170989,ENSG00000172602,ENSG00000179915,ENSG00000182389,ENSG00000183049,ENSG00000197461
V1	TRUE	0.0311	2301	273	58	0.212	0.025	GO:0032502	BP	9	developmental process	1	ENSG00000004961,ENSG00000007264,ENSG00000007372,ENSG00000008277,ENSG00000009954,ENSG00000021645,ENSG00000030304,ENSG00000066032,ENSG00000067445,ENSG00000078114,ENSG00000082397,ENSG00000087470,ENSG00000092621,ENSG00000100146,ENSG00000100884,ENSG00000101391,ENSG00000102024,ENSG00000103449,ENSG00000103740,ENSG00000104435,ENSG00000104447,ENSG00000107130,ENSG00000107295,ENSG00000108641,ENSG00000108684…
V1	TRUE	0.00686	2116	273	57	0.209	0.027	GO:0048856	BP	9	anatomical structure development	2	ENSG00000004961,ENSG00000007264,ENSG00000007372,ENSG00000008277,ENSG00000009954,ENSG00000021645,ENSG00000030304,ENSG00000066032,ENSG00000078114,ENSG00000082397,ENSG00000087470,ENSG00000092621,ENSG00000100146,ENSG00000100884,ENSG00000101391,ENSG00000102024,ENSG00000103449,ENSG00000103740,ENSG00000104435,ENSG00000104447,ENSG00000107130,ENSG00000107295,ENSG00000108641,ENSG00000108684,ENSG00000109670…
V1	TRUE	0.00293	1143	273	37	0.136	0.032	GO:0009653	BP	9	anatomical structure morphogenesis	2	ENSG00000004961,ENSG00000007372,ENSG00000009954,ENSG00000021645,ENSG00000066032,ENSG00000078114,ENSG00000082397,ENSG00000087470,ENSG00000100146,ENSG00000103449,ENSG00000107295,ENSG00000108641,ENSG00000109670,ENSG00000111249,ENSG00000113578,ENSG00000113657,ENSG00000113721,ENSG00000127328,ENSG00000129682,ENSG00000130203,ENSG00000135439,ENSG00000138772,ENSG00000145147,ENSG00000145555,ENSG00000150764…
V1	TRUE	0.00047	2964	273	79	0.289	0.027	GO:0032501	BP	9	multicellular organismal process	1	ENSG00000004961,ENSG00000006788,ENSG00000007372,ENSG00000008277,ENSG00000009954,ENSG00000013016,ENSG00000021645,ENSG00000030304,ENSG00000066032,ENSG00000067445,ENSG00000075945,ENSG00000078114,ENSG00000082397,ENSG00000092621,ENSG00000100604,ENSG00000100884,ENSG00000101391,ENSG00000102024,ENSG00000103257,ENSG00000103449,ENSG00000103740,ENSG00000104112,ENSG00000104435,ENSG00000104447,ENSG00000104723…
V1	TRUE	0.000124	2812	273	78	0.286	0.028	GO:0044707	BP	9	single-multicellular organism process	2	ENSG00000004961,ENSG00000006788,ENSG00000007372,ENSG00000008277,ENSG00000009954,ENSG00000013016,ENSG00000021645,ENSG00000030304,ENSG00000066032,ENSG00000067445,ENSG00000075945,ENSG00000078114,ENSG00000082397,ENSG00000092621,ENSG00000100604,ENSG00000100884,ENSG00000101391,ENSG00000102024,ENSG00000103257,ENSG00000103449,ENSG00000103740,ENSG00000104112,ENSG00000104435,ENSG00000104447,ENSG00000104723…
V1	TRUE	0.0254	713	273	24	0.088	0.034	GO:0003008	BP	9	system process	3	ENSG00000006788,ENSG00000007372,ENSG00000021645,ENSG00000030304,ENSG00000066032,ENSG00000082397,ENSG00000100604,ENSG00000103740,ENSG00000104723,ENSG00000108684,ENSG00000110881,ENSG00000111249,ENSG00000112033,ENSG00000113448,ENSG00000119782,ENSG00000120049,ENSG00000129682,ENSG00000136531,ENSG00000137106,ENSG00000143549,ENSG00000145147,ENSG00000151150,ENSG00000163531,ENSG00000167371
V1	TRUE	0.00494	339	273	16	0.059	0.047	GO:0050877	BP	9	neurological system process	4	ENSG00000007372,ENSG00000021645,ENSG00000030304,ENSG00000066032,ENSG00000082397,ENSG00000103740,ENSG00000104723,ENSG00000108684,ENSG00000110881,ENSG00000111249,ENSG00000112033,ENSG00000129682,ENSG00000136531,ENSG00000151150,ENSG00000163531,ENSG00000167371
V1	TRUE	0.00213	65	273	7	0.026	0.108	GO:0050890	BP	9	cognition	5	ENSG00000021645,ENSG00000030304,ENSG00000104723,ENSG00000111249,ENSG00000129682,ENSG00000179915,ENSG00000182621
V1	TRUE	0.00186	85	273	8	0.029	0.094	GO:0035637	BP	9	multicellular organismal signaling	3	ENSG00000082397,ENSG00000103740,ENSG00000112033,ENSG00000113448,ENSG00000119782,ENSG00000136531,ENSG00000151150,ENSG00000163531
V1	TRUE	0.00282	48	273	6	0.022	0.125	GO:0019226	BP	9	transmission of nerve impulse	4	ENSG00000082397,ENSG00000103740,ENSG00000112033,ENSG00000136531,ENSG00000151150,ENSG00000163531
V1	TRUE	0.00132	42	273	6	0.022	0.143	GO:0019228	BP	9	neuronal action potential	5	ENSG00000082397,ENSG00000103740,ENSG00000112033,ENSG00000136531,ENSG00000151150,ENSG00000163531
V1	TRUE	0.05	6995	273	144	0.527	0.021	GO:0044763	BP	9	single-organism cellular process	1	ENSG00000005421,ENSG00000005882,ENSG00000007372,ENSG00000008277,ENSG00000009954,ENSG00000011426,ENSG00000021645,ENSG00000025039,ENSG00000030304,ENSG00000034693,ENSG00000052802,ENSG00000053501,ENSG00000055163,ENSG00000062096,ENSG00000062598,ENSG00000066032,ENSG00000067445,ENSG00000070669,ENSG00000074855,ENSG00000075945,ENSG00000076344,ENSG00000078114,ENSG00000080709,ENSG00000080819,ENSG00000081087…
V1	TRUE	9.67e-05	1094	273	40	0.147	0.037	GO:0006928	BP	9	cellular component movement	2	ENSG00000021645,ENSG00000062598,ENSG00000066032,ENSG00000075945,ENSG00000085382,ENSG00000103257,ENSG00000107295,ENSG00000113448,ENSG00000113578,ENSG00000113657,ENSG00000113721,ENSG00000126524,ENSG00000127445,ENSG00000129682,ENSG00000130203,ENSG00000135439,ENSG00000135905,ENSG00000138772,ENSG00000141480,ENSG00000143549,ENSG00000145147,ENSG00000145555,ENSG00000151012,ENSG00000155849,ENSG00000157851…
V1	TRUE	0.0112	712	273	25	0.092	0.035	GO:0048870	BP	9	cell motility	3	ENSG00000062598,ENSG00000066032,ENSG00000085382,ENSG00000103257,ENSG00000113578,ENSG00000113657,ENSG00000113721,ENSG00000126524,ENSG00000127445,ENSG00000129682,ENSG00000130203,ENSG00000135905,ENSG00000138772,ENSG00000141480,ENSG00000145147,ENSG00000151012,ENSG00000164741,ENSG00000169855,ENSG00000170989,ENSG00000174943,ENSG00000182621,ENSG00000183049,ENSG00000197461,ENSG00000198910,ENSG00000205336
V1	TRUE	0.00879	660	273	24	0.088	0.036	GO:0016477	BP	9	cell migration	4	ENSG00000062598,ENSG00000066032,ENSG00000085382,ENSG00000103257,ENSG00000113578,ENSG00000113657,ENSG00000113721,ENSG00000126524,ENSG00000129682,ENSG00000130203,ENSG00000135905,ENSG00000138772,ENSG00000141480,ENSG00000145147,ENSG00000151012,ENSG00000164741,ENSG00000169855,ENSG00000170989,ENSG00000174943,ENSG00000182621,ENSG00000183049,ENSG00000197461,ENSG00000198910,ENSG00000205336
V1	TRUE	0.018	2249	273	58	0.212	0.026	GO:0044767	BP	9	single-organism developmental process	1	ENSG00000004961,ENSG00000007372,ENSG00000008277,ENSG00000009954,ENSG00000021645,ENSG00000030304,ENSG00000066032,ENSG00000067445,ENSG00000078114,ENSG00000082397,ENSG00000087470,ENSG00000092621,ENSG00000100884,ENSG00000101391,ENSG00000102024,ENSG00000103449,ENSG00000103740,ENSG00000104435,ENSG00000104447,ENSG00000107130,ENSG00000107295,ENSG00000108641,ENSG00000108684,ENSG00000109670,ENSG00000109819…
V1	TRUE	0.0214	1546	273	43	0.158	0.028	GO:0048869	BP	9	cellular developmental process	2	ENSG00000007372,ENSG00000021645,ENSG00000066032,ENSG00000078114,ENSG00000082397,ENSG00000087470,ENSG00000101391,ENSG00000103449,ENSG00000104435,ENSG00000104447,ENSG00000107130,ENSG00000107295,ENSG00000108641,ENSG00000109819,ENSG00000111249,ENSG00000112033,ENSG00000113448,ENSG00000113657,ENSG00000113721,ENSG00000120049,ENSG00000127328,ENSG00000129682,ENSG00000130203,ENSG00000135439,ENSG00000139970…
V1	TRUE	0.000155	724	273	30	0.11	0.041	GO:0032989	BP	9	cellular component morphogenesis	3	ENSG00000021645,ENSG00000066032,ENSG00000078114,ENSG00000082397,ENSG00000087470,ENSG00000103449,ENSG00000107295,ENSG00000108641,ENSG00000111249,ENSG00000113657,ENSG00000113721,ENSG00000127328,ENSG00000129682,ENSG00000130203,ENSG00000135439,ENSG00000145147,ENSG00000145555,ENSG00000150764,ENSG00000151150,ENSG00000153707,ENSG00000157193,ENSG00000157851,ENSG00000163531,ENSG00000164741,ENSG00000165995…
V1	TRUE	2.61e-05	524	273	26	0.095	0.05	GO:0032990	BP	9	cell part morphogenesis	4	ENSG00000021645,ENSG00000066032,ENSG00000082397,ENSG00000087470,ENSG00000107295,ENSG00000108641,ENSG00000111249,ENSG00000113657,ENSG00000127328,ENSG00000129682,ENSG00000130203,ENSG00000135439,ENSG00000145147,ENSG00000145555,ENSG00000150764,ENSG00000151150,ENSG00000153707,ENSG00000157193,ENSG00000157851,ENSG00000163531,ENSG00000165995,ENSG00000169855,ENSG00000172602,ENSG00000179915,ENSG00000182389…
V1	TRUE	0.00048	692	273	28	0.103	0.04	GO:0000902	BP	9	cell morphogenesis	4	ENSG00000021645,ENSG00000066032,ENSG00000082397,ENSG00000103449,ENSG00000107295,ENSG00000108641,ENSG00000111249,ENSG00000113657,ENSG00000127328,ENSG00000129682,ENSG00000130203,ENSG00000135439,ENSG00000145147,ENSG00000145555,ENSG00000150764,ENSG00000151150,ENSG00000153707,ENSG00000157193,ENSG00000157851,ENSG00000163531,ENSG00000164741,ENSG00000165995,ENSG00000168646,ENSG00000169855,ENSG00000172602…
V1	TRUE	0.0203	1403	273	40	0.147	0.029	GO:0030154	BP	9	cell differentiation	3	ENSG00000007372,ENSG00000021645,ENSG00000066032,ENSG00000078114,ENSG00000082397,ENSG00000101391,ENSG00000103449,ENSG00000104435,ENSG00000104447,ENSG00000107130,ENSG00000107295,ENSG00000109819,ENSG00000111249,ENSG00000112033,ENSG00000113448,ENSG00000113657,ENSG00000113721,ENSG00000120049,ENSG00000129682,ENSG00000130203,ENSG00000135439,ENSG00000139970,ENSG00000145147,ENSG00000145555,ENSG00000150764…
V1	TRUE	0.000124	829	273	33	0.121	0.04	GO:0048468	BP	9	cell development	3	ENSG00000007372,ENSG00000021645,ENSG00000066032,ENSG00000078114,ENSG00000082397,ENSG00000101391,ENSG00000103449,ENSG00000104435,ENSG00000107130,ENSG00000107295,ENSG00000111249,ENSG00000113448,ENSG00000113657,ENSG00000113721,ENSG00000120049,ENSG00000129682,ENSG00000130203,ENSG00000135439,ENSG00000145147,ENSG00000145555,ENSG00000150764,ENSG00000151150,ENSG00000153707,ENSG00000157193,ENSG00000157851…
V1	TRUE	0.000411	504	273	23	0.084	0.046	GO:0000904	BP	9	cell morphogenesis involved in differentiation	4	ENSG00000021645,ENSG00000066032,ENSG00000103449,ENSG00000107295,ENSG00000111249,ENSG00000113657,ENSG00000129682,ENSG00000130203,ENSG00000135439,ENSG00000145147,ENSG00000145555,ENSG00000150764,ENSG00000151150,ENSG00000153707,ENSG00000157193,ENSG00000157851,ENSG00000163531,ENSG00000165995,ENSG00000168646,ENSG00000169855,ENSG00000172602,ENSG00000179915,ENSG00000182389
V1	TRUE	0.0022	1886	273	54	0.198	0.029	GO:0007275	BP	9	multicellular organismal development	2	ENSG00000004961,ENSG00000007372,ENSG00000008277,ENSG00000009954,ENSG00000021645,ENSG00000030304,ENSG00000066032,ENSG00000067445,ENSG00000078114,ENSG00000082397,ENSG00000092621,ENSG00000100884,ENSG00000101391,ENSG00000102024,ENSG00000103449,ENSG00000103740,ENSG00000104435,ENSG00000104447,ENSG00000107130,ENSG00000107295,ENSG00000108684,ENSG00000109670,ENSG00000111249,ENSG00000112033,ENSG00000113578…
V1	TRUE	0.00132	1713	273	51	0.187	0.03	GO:0048731	BP	9	system development	3	ENSG00000004961,ENSG00000007372,ENSG00000008277,ENSG00000009954,ENSG00000021645,ENSG00000030304,ENSG00000066032,ENSG00000078114,ENSG00000082397,ENSG00000092621,ENSG00000100884,ENSG00000101391,ENSG00000102024,ENSG00000103449,ENSG00000103740,ENSG00000104435,ENSG00000104447,ENSG00000107130,ENSG00000107295,ENSG00000108684,ENSG00000109670,ENSG00000111249,ENSG00000112033,ENSG00000113578,ENSG00000113657…
V1	TRUE	0.049	422	273	16	0.059	0.038	GO:0072359	BP	9	circulatory system development	4	ENSG00000007372,ENSG00000009954,ENSG00000021645,ENSG00000078114,ENSG00000103449,ENSG00000109670,ENSG00000113578,ENSG00000113721,ENSG00000138772,ENSG00000145147,ENSG00000164741,ENSG00000169855,ENSG00000169946,ENSG00000170989,ENSG00000179915,ENSG00000197461
V1	TRUE	4.16e-08	956	273	44	0.161	0.046	GO:0007399	BP	9	nervous system development	4	ENSG00000007372,ENSG00000008277,ENSG00000021645,ENSG00000030304,ENSG00000066032,ENSG00000082397,ENSG00000092621,ENSG00000100884,ENSG00000101391,ENSG00000103449,ENSG00000103740,ENSG00000104435,ENSG00000107130,ENSG00000107295,ENSG00000108684,ENSG00000111249,ENSG00000112033,ENSG00000113657,ENSG00000120049,ENSG00000125775,ENSG00000129682,ENSG00000130203,ENSG00000133019,ENSG00000135439,ENSG00000136531…
V1	TRUE	0.00526	35	273	5	0.018	0.143	GO:0007272	BP	9	ensheathment of neurons	5	ENSG00000082397,ENSG00000103740,ENSG00000112033,ENSG00000136531,ENSG00000163531
V1	TRUE	0.00526	35	273	5	0.018	0.143	GO:0008366	BP	9	axon ensheathment	6	ENSG00000082397,ENSG00000103740,ENSG00000112033,ENSG00000136531,ENSG00000163531
V1	TRUE	0.0398	33	273	4	0.015	0.121	GO:0042552	BP	9	myelination	7	ENSG00000082397,ENSG00000103740,ENSG00000136531,ENSG00000163531
V1	TRUE	2.34e-06	658	273	32	0.117	0.049	GO:0022008	BP	9	neurogenesis	5	ENSG00000007372,ENSG00000021645,ENSG00000066032,ENSG00000082397,ENSG00000101391,ENSG00000103449,ENSG00000104435,ENSG00000107130,ENSG00000107295,ENSG00000111249,ENSG00000113657,ENSG00000120049,ENSG00000129682,ENSG00000130203,ENSG00000135439,ENSG00000139970,ENSG00000145147,ENSG00000145555,ENSG00000150764,ENSG00000151150,ENSG00000153707,ENSG00000157193,ENSG00000157851,ENSG00000163531,ENSG00000165995…
V1	TRUE	1.34e-06	642	273	32	0.117	0.05	GO:0048699	BP	9	generation of neurons	6	ENSG00000007372,ENSG00000021645,ENSG00000066032,ENSG00000082397,ENSG00000101391,ENSG00000103449,ENSG00000104435,ENSG00000107130,ENSG00000107295,ENSG00000111249,ENSG00000113657,ENSG00000120049,ENSG00000129682,ENSG00000130203,ENSG00000135439,ENSG00000139970,ENSG00000145147,ENSG00000145555,ENSG00000150764,ENSG00000151150,ENSG00000153707,ENSG00000157193,ENSG00000157851,ENSG00000163531,ENSG00000165995…
V1	TRUE	1.41e-05	608	273	29	0.106	0.048	GO:0030182	BP	9	neuron differentiation	7	ENSG00000007372,ENSG00000021645,ENSG00000066032,ENSG00000082397,ENSG00000101391,ENSG00000103449,ENSG00000104435,ENSG00000107130,ENSG00000107295,ENSG00000111249,ENSG00000113657,ENSG00000120049,ENSG00000129682,ENSG00000130203,ENSG00000135439,ENSG00000139970,ENSG00000145147,ENSG00000145555,ENSG00000150764,ENSG00000151150,ENSG00000153707,ENSG00000157193,ENSG00000157851,ENSG00000163531,ENSG00000165995…
V1	TRUE	2.11e-05	518	273	26	0.095	0.05	GO:0048666	BP	9	neuron development	8	ENSG00000021645,ENSG00000066032,ENSG00000082397,ENSG00000104435,ENSG00000107130,ENSG00000107295,ENSG00000111249,ENSG00000113657,ENSG00000120049,ENSG00000129682,ENSG00000130203,ENSG00000135439,ENSG00000145147,ENSG00000145555,ENSG00000150764,ENSG00000151150,ENSG00000153707,ENSG00000157193,ENSG00000157851,ENSG00000163531,ENSG00000165995,ENSG00000169855,ENSG00000172602,ENSG00000179915,ENSG00000182389…
V1	TRUE	8.22e-05	391	273	21	0.077	0.054	GO:0048667	BP	9	cell morphogenesis involved in neuron differentiation	9	ENSG00000021645,ENSG00000066032,ENSG00000107295,ENSG00000111249,ENSG00000113657,ENSG00000129682,ENSG00000130203,ENSG00000135439,ENSG00000145147,ENSG00000145555,ENSG00000150764,ENSG00000151150,ENSG00000153707,ENSG00000157193,ENSG00000157851,ENSG00000163531,ENSG00000165995,ENSG00000169855,ENSG00000172602,ENSG00000179915,ENSG00000182389
V1	TRUE	0.049	422	273	16	0.059	0.038	GO:0072358	BP	9	cardiovascular system development	4	ENSG00000007372,ENSG00000009954,ENSG00000021645,ENSG00000078114,ENSG00000103449,ENSG00000109670,ENSG00000113578,ENSG00000113721,ENSG00000138772,ENSG00000145147,ENSG00000164741,ENSG00000169855,ENSG00000169946,ENSG00000170989,ENSG00000179915,ENSG00000197461
V1	TRUE	0.000492	309	273	17	0.062	0.055	GO:0007417	BP	9	central nervous system development	4	ENSG00000007372,ENSG00000008277,ENSG00000066032,ENSG00000092621,ENSG00000101391,ENSG00000103449,ENSG00000107295,ENSG00000108684,ENSG00000129682,ENSG00000145147,ENSG00000150764,ENSG00000157193,ENSG00000163536,ENSG00000164741,ENSG00000169855,ENSG00000174405,ENSG00000179915
V1	TRUE	0.000382	214	273	14	0.051	0.065	GO:0007420	BP	9	brain development	2	ENSG00000066032,ENSG00000092621,ENSG00000101391,ENSG00000103449,ENSG00000129682,ENSG00000145147,ENSG00000150764,ENSG00000157193,ENSG00000164741,ENSG00000169855,ENSG00000179915,ENSG00000182621,ENSG00000185920,ENSG00000197971
V1	TRUE	0.0073	130	273	9	0.033	0.069	GO:0030900	BP	9	forebrain development	2	ENSG00000103449,ENSG00000129682,ENSG00000145147,ENSG00000150764,ENSG00000157193,ENSG00000164741,ENSG00000169855,ENSG00000182621,ENSG00000197971
V1	TRUE	0.00732	57	273	6	0.022	0.105	GO:0021537	BP	9	telencephalon development	3	ENSG00000103449,ENSG00000129682,ENSG00000145147,ENSG00000157193,ENSG00000169855,ENSG00000182621
V1	TRUE	0.0034	32	273	5	0.018	0.156	GO:0021543	BP	9	pallium development	4	ENSG00000129682,ENSG00000145147,ENSG00000157193,ENSG00000169855,ENSG00000182621
V1	TRUE	0.0327	15	273	3	0.011	0.2	GO:0021872	BP	9	forebrain generation of neurons	3	ENSG00000103449,ENSG00000145147,ENSG00000169855
V1	TRUE	0.00288	17	273	4	0.015	0.235	GO:0021885	BP	9	forebrain cell migration	3	ENSG00000129682,ENSG00000145147,ENSG00000169855,ENSG00000205336
V1	TRUE	0.00223	16	273	4	0.015	0.25	GO:0022029	BP	9	telencephalon cell migration	4	ENSG00000129682,ENSG00000145147,ENSG00000169855,ENSG00000205336
V1	TRUE	0.0398	33	273	4	0.015	0.121	GO:0030902	BP	9	hindbrain development	2	ENSG00000066032,ENSG00000150764,ENSG00000164741,ENSG00000179915
V1	TRUE	0.00921	10	273	3	0.011	0.3	GO:0021988	BP	9	olfactory lobe development	2	ENSG00000103449,ENSG00000145147,ENSG00000169855
V1	TRUE	0.00921	10	273	3	0.011	0.3	GO:0021772	BP	9	olfactory bulb development	2	ENSG00000103449,ENSG00000145147,ENSG00000169855
V1	TRUE	0.0144	3	273	2	0.007	0.667	GO:0022028	BP	9	tangential migration from the subventricular zone to the olfactory bulb	3	ENSG00000145147,ENSG00000169855
V1	TRUE	0.00147	27	273	5	0.018	0.185	GO:0021987	BP	9	cerebral cortex development	2	ENSG00000129682,ENSG00000145147,ENSG00000169855,ENSG00000182621,ENSG00000205336
V1	TRUE	0.000642	12	273	4	0.015	0.333	GO:0021795	BP	9	cerebral cortex cell migration	3	ENSG00000129682,ENSG00000145147,ENSG00000169855,ENSG00000205336
V1	TRUE	0.0285	4	273	2	0.007	0.5	GO:0021800	BP	9	cerebral cortex tangential migration	4	ENSG00000145147,ENSG00000169855
V1	TRUE	0.00485	2	273	2	0.007	1	GO:0021825	BP	9	substrate-dependent cerebral cortex tangential migration	1	ENSG00000145147,ENSG00000169855
V1	TRUE	0.00485	2	273	2	0.007	1	GO:0021823	BP	9	cerebral cortex tangential migration using cell-cell interactions	2	ENSG00000145147,ENSG00000169855
V1	TRUE	0.0419	199	273	10	0.037	0.05	GO:0007610	BP	9	behavior	1	ENSG00000021645,ENSG00000030304,ENSG00000111249,ENSG00000113721,ENSG00000129682,ENSG00000145147,ENSG00000169855,ENSG00000179915,ENSG00000182621,ENSG00000183044
V1	TRUE	0.0493	82	273	6	0.022	0.073	GO:0044708	BP	9	single-organism behavior	2	ENSG00000021645,ENSG00000030304,ENSG00000111249,ENSG00000129682,ENSG00000179915,ENSG00000182621
V1	TRUE	0.00251	47	273	6	0.022	0.128	GO:0007611	BP	9	learning or memory	3	ENSG00000021645,ENSG00000030304,ENSG00000111249,ENSG00000129682,ENSG00000179915,ENSG00000182621
V1	TRUE	0.00827	22	273	4	0.015	0.182	GO:0007613	BP	9	memory	4	ENSG00000030304,ENSG00000111249,ENSG00000129682,ENSG00000182621
V1	TRUE	0.000167	101	273	10	0.037	0.099	GO:0032409	BP	9	regulation of transporter activity	1	ENSG00000005421,ENSG00000113448,ENSG00000119782,ENSG00000120049,ENSG00000151150,ENSG00000152413,ENSG00000169992,ENSG00000179915,ENSG00000182389,ENSG00000198947
V1	TRUE	0.000217	2565	273	72	0.264	0.028	GO:0051234	BP	9	establishment of localization	1	ENSG00000005421,ENSG00000013016,ENSG00000034693,ENSG00000053501,ENSG00000055163,ENSG00000062598,ENSG00000074706,ENSG00000074855,ENSG00000075945,ENSG00000080709,ENSG00000081087,ENSG00000087470,ENSG00000100427,ENSG00000100884,ENSG00000103257,ENSG00000103546,ENSG00000104112,ENSG00000104447,ENSG00000104723,ENSG00000105088,ENSG00000105409,ENSG00000105669,ENSG00000106688,ENSG00000107130,ENSG00000107295…
V1	TRUE	0.00021	2515	273	71	0.26	0.028	GO:0006810	BP	9	transport	2	ENSG00000005421,ENSG00000013016,ENSG00000034693,ENSG00000053501,ENSG00000055163,ENSG00000062598,ENSG00000074706,ENSG00000074855,ENSG00000075945,ENSG00000080709,ENSG00000081087,ENSG00000087470,ENSG00000100427,ENSG00000100884,ENSG00000103257,ENSG00000103546,ENSG00000104112,ENSG00000104447,ENSG00000104723,ENSG00000105088,ENSG00000105409,ENSG00000105669,ENSG00000106688,ENSG00000107130,ENSG00000107295…
V1	TRUE	0.000381	2321	273	66	0.242	0.028	GO:0044765	BP	9	single-organism transport	3	ENSG00000005421,ENSG00000013016,ENSG00000034693,ENSG00000053501,ENSG00000055163,ENSG00000062598,ENSG00000074706,ENSG00000074855,ENSG00000075945,ENSG00000080709,ENSG00000081087,ENSG00000087470,ENSG00000103257,ENSG00000103546,ENSG00000104112,ENSG00000104447,ENSG00000104723,ENSG00000105088,ENSG00000105409,ENSG00000105669,ENSG00000106688,ENSG00000107130,ENSG00000107295,ENSG00000107611,ENSG00000108684…
V1	TRUE	0.0216	916	273	29	0.106	0.032	GO:0006811	BP	9	ion transport	4	ENSG00000074855,ENSG00000080709,ENSG00000081087,ENSG00000103257,ENSG00000104723,ENSG00000105409,ENSG00000106688,ENSG00000107130,ENSG00000108684,ENSG00000110881,ENSG00000112033,ENSG00000113448,ENSG00000113721,ENSG00000119782,ENSG00000120049,ENSG00000130203,ENSG00000132142,ENSG00000136531,ENSG00000144136,ENSG00000151012,ENSG00000151150,ENSG00000152413,ENSG00000157542,ENSG00000165995,ENSG00000169992…
V1	TRUE	0.00236	839	273	30	0.11	0.036	GO:0055085	BP	9	transmembrane transport	4	ENSG00000034693,ENSG00000074855,ENSG00000080709,ENSG00000081087,ENSG00000103257,ENSG00000103546,ENSG00000105409,ENSG00000106688,ENSG00000107130,ENSG00000108684,ENSG00000110881,ENSG00000112473,ENSG00000113448,ENSG00000113721,ENSG00000119782,ENSG00000120049,ENSG00000132142,ENSG00000136531,ENSG00000144136,ENSG00000151012,ENSG00000151150,ENSG00000152413,ENSG00000157103,ENSG00000157542,ENSG00000165995…
V1	TRUE	0.00113	502	273	22	0.081	0.044	GO:0034220	BP	9	ion transmembrane transport	5	ENSG00000074855,ENSG00000080709,ENSG00000081087,ENSG00000105409,ENSG00000107130,ENSG00000108684,ENSG00000110881,ENSG00000113448,ENSG00000113721,ENSG00000119782,ENSG00000120049,ENSG00000132142,ENSG00000136531,ENSG00000144136,ENSG00000151150,ENSG00000152413,ENSG00000157542,ENSG00000165995,ENSG00000169992,ENSG00000179915,ENSG00000182256,ENSG00000182389
V1	TRUE	0.000138	121	273	11	0.04	0.091	GO:0034762	BP	9	regulation of transmembrane transport	1	ENSG00000080709,ENSG00000113448,ENSG00000113721,ENSG00000119782,ENSG00000120049,ENSG00000151150,ENSG00000152413,ENSG00000169992,ENSG00000179915,ENSG00000182389,ENSG00000198947
V1	TRUE	0.000428	90	273	9	0.033	0.1	GO:0022898	BP	9	regulation of transmembrane transporter activity	2	ENSG00000113448,ENSG00000119782,ENSG00000120049,ENSG00000151150,ENSG00000152413,ENSG00000169992,ENSG00000179915,ENSG00000182389,ENSG00000198947
V1	TRUE	0.00782	2369	273	62	0.227	0.026	GO:0044281	BP	9	small molecule metabolic process	1	ENSG00000005421,ENSG00000005882,ENSG00000052802,ENSG00000062096,ENSG00000070669,ENSG00000076344,ENSG00000080819,ENSG00000087470,ENSG00000092621,ENSG00000100994,ENSG00000103257,ENSG00000103740,ENSG00000105499,ENSG00000107611,ENSG00000108387,ENSG00000108830,ENSG00000109814,ENSG00000109819,ENSG00000112033,ENSG00000113161,ENSG00000113448,ENSG00000113578,ENSG00000116353,ENSG00000124217,ENSG00000124299…
V1	TRUE	0.036	904	273	28	0.103	0.031	GO:0055086	BP	9	nucleobase-containing small molecule metabolic process	2	ENSG00000076344,ENSG00000087470,ENSG00000108387,ENSG00000108830,ENSG00000109814,ENSG00000109819,ENSG00000113448,ENSG00000127328,ENSG00000127445,ENSG00000129187,ENSG00000130203,ENSG00000131016,ENSG00000136828,ENSG00000136928,ENSG00000145555,ENSG00000150672,ENSG00000154027,ENSG00000162368,ENSG00000164741,ENSG00000168646,ENSG00000172602,ENSG00000173566,ENSG00000174373,ENSG00000174485,ENSG00000182621…
V1	TRUE	0.000473	1213	273	41	0.15	0.034	GO:0022607	BP	9	cellular component assembly	1	ENSG00000011426,ENSG00000013016,ENSG00000030304,ENSG00000075945,ENSG00000078114,ENSG00000082397,ENSG00000087470,ENSG00000100427,ENSG00000104435,ENSG00000108641,ENSG00000109819,ENSG00000110881,ENSG00000111249,ENSG00000113100,ENSG00000113161,ENSG00000113657,ENSG00000113721,ENSG00000117174,ENSG00000124608,ENSG00000126524,ENSG00000127328,ENSG00000129682,ENSG00000130203,ENSG00000132142,ENSG00000137106…
V1	TRUE	0.000642	12	273	4	0.015	0.333	GO:0071709	BP	9	membrane assembly	2	ENSG00000151150,ENSG00000153707,ENSG00000169992,ENSG00000179915
V1	TRUE	8.39e-05	929	273	36	0.132	0.039	GO:0050793	BP	9	regulation of developmental process	1	ENSG00000007372,ENSG00000030304,ENSG00000066032,ENSG00000082397,ENSG00000087470,ENSG00000101391,ENSG00000104435,ENSG00000104447,ENSG00000107130,ENSG00000109670,ENSG00000111249,ENSG00000112033,ENSG00000113578,ENSG00000113657,ENSG00000113721,ENSG00000129682,ENSG00000130203,ENSG00000138772,ENSG00000145147,ENSG00000145555,ENSG00000150764,ENSG00000153707,ENSG00000157193,ENSG00000164741,ENSG00000168646…
V1	TRUE	0.00823	427	273	18	0.066	0.042	GO:0022603	BP	9	regulation of anatomical structure morphogenesis	2	ENSG00000082397,ENSG00000087470,ENSG00000109670,ENSG00000111249,ENSG00000113578,ENSG00000129682,ENSG00000130203,ENSG00000138772,ENSG00000145147,ENSG00000145555,ENSG00000150764,ENSG00000153707,ENSG00000157193,ENSG00000164741,ENSG00000168646,ENSG00000169855,ENSG00000186868,ENSG00000197461
V1	TRUE	0.0246	470	273	18	0.066	0.038	GO:0051094	BP	9	positive regulation of developmental process	2	ENSG00000066032,ENSG00000087470,ENSG00000111249,ENSG00000112033,ENSG00000113578,ENSG00000138772,ENSG00000145147,ENSG00000150764,ENSG00000153707,ENSG00000157193,ENSG00000168646,ENSG00000169855,ENSG00000169992,ENSG00000174306,ENSG00000174405,ENSG00000179915,ENSG00000182621,ENSG00000186868
V1	TRUE	0.000135	682	273	29	0.106	0.043	GO:2000026	BP	9	regulation of multicellular organismal development	2	ENSG00000007372,ENSG00000030304,ENSG00000101391,ENSG00000104435,ENSG00000104447,ENSG00000107130,ENSG00000109670,ENSG00000111249,ENSG00000113578,ENSG00000113657,ENSG00000113721,ENSG00000129682,ENSG00000130203,ENSG00000138772,ENSG00000145147,ENSG00000150764,ENSG00000153707,ENSG00000157193,ENSG00000168646,ENSG00000169855,ENSG00000169992,ENSG00000170989,ENSG00000174405,ENSG00000179915,ENSG00000182621…
V1	TRUE	1.97e-08	239	273	21	0.077	0.088	GO:0051960	BP	9	regulation of nervous system development	3	ENSG00000007372,ENSG00000030304,ENSG00000101391,ENSG00000104435,ENSG00000107130,ENSG00000111249,ENSG00000113657,ENSG00000129682,ENSG00000130203,ENSG00000145147,ENSG00000150764,ENSG00000153707,ENSG00000157193,ENSG00000169855,ENSG00000169992,ENSG00000174405,ENSG00000179915,ENSG00000183049,ENSG00000186868,ENSG00000197555,ENSG00000198947
V1	TRUE	0.0398	16	273	3	0.011	0.188	GO:0051962	BP	9	positive regulation of nervous system development	4	ENSG00000111249,ENSG00000169992,ENSG00000179915
V1	TRUE	0.00357	659	273	25	0.092	0.038	GO:0045595	BP	9	regulation of cell differentiation	2	ENSG00000007372,ENSG00000066032,ENSG00000101391,ENSG00000104435,ENSG00000104447,ENSG00000107130,ENSG00000111249,ENSG00000112033,ENSG00000113657,ENSG00000129682,ENSG00000130203,ENSG00000145147,ENSG00000150764,ENSG00000153707,ENSG00000157193,ENSG00000168646,ENSG00000169855,ENSG00000169946,ENSG00000174306,ENSG00000174405,ENSG00000182621,ENSG00000183049,ENSG00000185920,ENSG00000186868,ENSG00000197555
V1	TRUE	1.85e-05	297	273	19	0.07	0.064	GO:0060284	BP	9	regulation of cell development	3	ENSG00000007372,ENSG00000101391,ENSG00000104435,ENSG00000107130,ENSG00000111249,ENSG00000113657,ENSG00000129682,ENSG00000130203,ENSG00000145147,ENSG00000150764,ENSG00000153707,ENSG00000157193,ENSG00000168646,ENSG00000169855,ENSG00000174405,ENSG00000182621,ENSG00000183049,ENSG00000186868,ENSG00000197555
V1	TRUE	0.00798	105	273	8	0.029	0.076	GO:0010720	BP	9	positive regulation of cell development	4	ENSG00000111249,ENSG00000145147,ENSG00000150764,ENSG00000153707,ENSG00000168646,ENSG00000169855,ENSG00000174405,ENSG00000186868
V1	TRUE	6.16e-07	214	273	18	0.066	0.084	GO:0050767	BP	9	regulation of neurogenesis	4	ENSG00000007372,ENSG00000101391,ENSG00000104435,ENSG00000107130,ENSG00000111249,ENSG00000113657,ENSG00000129682,ENSG00000130203,ENSG00000145147,ENSG00000150764,ENSG00000153707,ENSG00000157193,ENSG00000169855,ENSG00000174405,ENSG00000183049,ENSG00000186868,ENSG00000197555,ENSG00000198947
V1	TRUE	1.04e-05	181	273	15	0.055	0.083	GO:0045664	BP	9	regulation of neuron differentiation	5	ENSG00000101391,ENSG00000104435,ENSG00000107130,ENSG00000111249,ENSG00000113657,ENSG00000129682,ENSG00000130203,ENSG00000145147,ENSG00000150764,ENSG00000153707,ENSG00000157193,ENSG00000169855,ENSG00000183049,ENSG00000186868,ENSG00000197555
V1	TRUE	0.00157	62	273	7	0.026	0.113	GO:0050769	BP	9	positive regulation of neurogenesis	5	ENSG00000111249,ENSG00000145147,ENSG00000150764,ENSG00000153707,ENSG00000169855,ENSG00000174405,ENSG00000186868
V1	TRUE	0.0119	1053	273	33	0.121	0.031	GO:0051128	BP	9	regulation of cellular component organization	1	ENSG00000011426,ENSG00000030304,ENSG00000066032,ENSG00000082397,ENSG00000087470,ENSG00000104435,ENSG00000107130,ENSG00000109819,ENSG00000111249,ENSG00000113657,ENSG00000113721,ENSG00000126524,ENSG00000127445,ENSG00000129682,ENSG00000130203,ENSG00000141480,ENSG00000145147,ENSG00000145555,ENSG00000150764,ENSG00000151835,ENSG00000153707,ENSG00000157193,ENSG00000164327,ENSG00000164741,ENSG00000164924…
V1	TRUE	0.0024	456	273	20	0.073	0.044	GO:0051130	BP	9	positive regulation of cellular component organization	2	ENSG00000087470,ENSG00000104435,ENSG00000109819,ENSG00000111249,ENSG00000113657,ENSG00000113721,ENSG00000141480,ENSG00000145147,ENSG00000150764,ENSG00000153707,ENSG00000157193,ENSG00000164924,ENSG00000168646,ENSG00000169855,ENSG00000169992,ENSG00000171368,ENSG00000179915,ENSG00000182621,ENSG00000183049,ENSG00000186868
V1	TRUE	0.0037	233	273	13	0.048	0.056	GO:0022604	BP	9	regulation of cell morphogenesis	2	ENSG00000082397,ENSG00000111249,ENSG00000129682,ENSG00000130203,ENSG00000145147,ENSG00000145555,ENSG00000150764,ENSG00000153707,ENSG00000157193,ENSG00000164741,ENSG00000168646,ENSG00000169855,ENSG00000186868
V1	TRUE	0.00388	146	273	10	0.037	0.068	GO:0010769	BP	9	regulation of cell morphogenesis involved in differentiation	3	ENSG00000111249,ENSG00000129682,ENSG00000130203,ENSG00000145147,ENSG00000150764,ENSG00000153707,ENSG00000157193,ENSG00000168646,ENSG00000169855,ENSG00000186868
V1	TRUE	0.00132	81	273	8	0.029	0.099	GO:0050808	BP	9	synapse organization	1	ENSG00000030304,ENSG00000066032,ENSG00000111249,ENSG00000153707,ENSG00000165995,ENSG00000169992,ENSG00000179915,ENSG00000197959
V1	TRUE	0.00665	56	273	6	0.022	0.107	GO:0007416	BP	9	synapse assembly	2	ENSG00000030304,ENSG00000111249,ENSG00000153707,ENSG00000169992,ENSG00000179915,ENSG00000197959
V1	TRUE	0.00653	9	273	3	0.011	0.333	GO:0097105	BP	9	presynaptic membrane assembly	3	ENSG00000153707,ENSG00000169992,ENSG00000179915
V1	TRUE	0.00411	475	273	20	0.073	0.042	GO:0006935	BP	9	chemotaxis	1	ENSG00000021645,ENSG00000062598,ENSG00000107295,ENSG00000113657,ENSG00000113721,ENSG00000126524,ENSG00000135439,ENSG00000141480,ENSG00000145147,ENSG00000145555,ENSG00000157851,ENSG00000163531,ENSG00000165995,ENSG00000169855,ENSG00000170989,ENSG00000172602,ENSG00000179915,ENSG00000182389,ENSG00000183049,ENSG00000197461
V1	TRUE	0.00279	7	273	3	0.011	0.429	GO:0050919	BP	9	negative chemotaxis	2	ENSG00000145147,ENSG00000169855,ENSG00000197461
V1	TRUE	0.0144	3	273	2	0.007	0.667	GO:0050923	BP	9	regulation of negative chemotaxis	3	ENSG00000145147,ENSG00000169855
V1	TRUE	0.0336	131	273	8	0.029	0.061	GO:0040013	BP	9	negative regulation of locomotion	1	ENSG00000113657,ENSG00000127445,ENSG00000130203,ENSG00000145147,ENSG00000164741,ENSG00000169855,ENSG00000182621,ENSG00000205336
V1	TRUE	2.88e-06	664	273	32	0.117	0.048	GO:0030030	BP	9	cell projection organization	1	ENSG00000021645,ENSG00000066032,ENSG00000082397,ENSG00000104435,ENSG00000107130,ENSG00000107295,ENSG00000107679,ENSG00000108641,ENSG00000111249,ENSG00000113657,ENSG00000127328,ENSG00000129682,ENSG00000130203,ENSG00000135439,ENSG00000145147,ENSG00000145555,ENSG00000150764,ENSG00000151150,ENSG00000153707,ENSG00000157193,ENSG00000157851,ENSG00000163531,ENSG00000165995,ENSG00000169855,ENSG00000170989…
V1	TRUE	0.0217	182	273	10	0.037	0.055	GO:0030031	BP	9	cell projection assembly	2	ENSG00000108641,ENSG00000113657,ENSG00000127328,ENSG00000145147,ENSG00000145555,ENSG00000170989,ENSG00000179915,ENSG00000197461,ENSG00000197959,ENSG00000198947
V1	TRUE	9.9e-06	205	273	16	0.059	0.078	GO:0031344	BP	9	regulation of cell projection organization	2	ENSG00000104435,ENSG00000107130,ENSG00000111249,ENSG00000113657,ENSG00000129682,ENSG00000130203,ENSG00000145147,ENSG00000145555,ENSG00000150764,ENSG00000153707,ENSG00000157193,ENSG00000169855,ENSG00000179915,ENSG00000183049,ENSG00000186868,ENSG00000197555
V1	TRUE	6.38e-05	516	273	25	0.092	0.048	GO:0048858	BP	9	cell projection morphogenesis	2	ENSG00000021645,ENSG00000066032,ENSG00000082397,ENSG00000107295,ENSG00000108641,ENSG00000111249,ENSG00000113657,ENSG00000127328,ENSG00000129682,ENSG00000130203,ENSG00000135439,ENSG00000145147,ENSG00000145555,ENSG00000150764,ENSG00000151150,ENSG00000153707,ENSG00000157193,ENSG00000157851,ENSG00000163531,ENSG00000165995,ENSG00000169855,ENSG00000172602,ENSG00000179915,ENSG00000182389,ENSG00000186868
V1	TRUE	8.42e-05	115	273	11	0.04	0.096	GO:0031346	BP	9	positive regulation of cell projection organization	2	ENSG00000104435,ENSG00000111249,ENSG00000113657,ENSG00000145147,ENSG00000150764,ENSG00000153707,ENSG00000157193,ENSG00000169855,ENSG00000183049,ENSG00000186868,ENSG00000198947
V1	TRUE	6.31e-06	486	273	26	0.095	0.053	GO:0031175	BP	9	neuron projection development	2	ENSG00000021645,ENSG00000066032,ENSG00000082397,ENSG00000104435,ENSG00000107130,ENSG00000107295,ENSG00000111249,ENSG00000113657,ENSG00000129682,ENSG00000130203,ENSG00000135439,ENSG00000145147,ENSG00000145555,ENSG00000150764,ENSG00000151150,ENSG00000153707,ENSG00000157193,ENSG00000157851,ENSG00000163531,ENSG00000165995,ENSG00000169855,ENSG00000172602,ENSG00000179915,ENSG00000182389,ENSG00000183049…
V1	TRUE	0.00112	363	273	18	0.066	0.05	GO:0061564	BP	9	axon development	3	ENSG00000021645,ENSG00000066032,ENSG00000107295,ENSG00000113657,ENSG00000129682,ENSG00000130203,ENSG00000135439,ENSG00000145147,ENSG00000145555,ENSG00000150764,ENSG00000151150,ENSG00000157851,ENSG00000163531,ENSG00000165995,ENSG00000169855,ENSG00000172602,ENSG00000179915,ENSG00000182389
V1	TRUE	0.0493	82	273	6	0.022	0.073	GO:0016358	BP	9	dendrite development	3	ENSG00000066032,ENSG00000111249,ENSG00000153707,ENSG00000157193,ENSG00000183049,ENSG00000197555
V1	TRUE	3.88e-05	404	273	22	0.081	0.054	GO:0048812	BP	9	neuron projection morphogenesis	3	ENSG00000021645,ENSG00000066032,ENSG00000082397,ENSG00000107295,ENSG00000111249,ENSG00000113657,ENSG00000129682,ENSG00000130203,ENSG00000135439,ENSG00000145147,ENSG00000145555,ENSG00000150764,ENSG00000151150,ENSG00000153707,ENSG00000157193,ENSG00000157851,ENSG00000163531,ENSG00000165995,ENSG00000169855,ENSG00000172602,ENSG00000179915,ENSG00000182389
V1	TRUE	0.00815	286	273	14	0.051	0.049	GO:0097485	BP	9	neuron projection guidance	4	ENSG00000021645,ENSG00000107295,ENSG00000113657,ENSG00000135439,ENSG00000145147,ENSG00000145555,ENSG00000157851,ENSG00000163531,ENSG00000165995,ENSG00000169855,ENSG00000172602,ENSG00000179915,ENSG00000182389,ENSG00000198910
V1	TRUE	0.046	56	273	5	0.018	0.089	GO:0048813	BP	9	dendrite morphogenesis	4	ENSG00000066032,ENSG00000111249,ENSG00000153707,ENSG00000157193,ENSG00000197555
V1	TRUE	0.00081	354	273	18	0.066	0.051	GO:0007409	BP	9	axonogenesis	4	ENSG00000021645,ENSG00000066032,ENSG00000107295,ENSG00000113657,ENSG00000129682,ENSG00000130203,ENSG00000135439,ENSG00000145147,ENSG00000145555,ENSG00000150764,ENSG00000151150,ENSG00000157851,ENSG00000163531,ENSG00000165995,ENSG00000169855,ENSG00000172602,ENSG00000179915,ENSG00000182389
V1	TRUE	0.00815	286	273	14	0.051	0.049	GO:0007411	BP	9	axon guidance	5	ENSG00000021645,ENSG00000107295,ENSG00000113657,ENSG00000135439,ENSG00000145147,ENSG00000145555,ENSG00000157851,ENSG00000163531,ENSG00000165995,ENSG00000169855,ENSG00000172602,ENSG00000179915,ENSG00000182389,ENSG00000198910
V1	TRUE	2.97e-06	142	273	14	0.051	0.099	GO:0010975	BP	9	regulation of neuron projection development	3	ENSG00000104435,ENSG00000107130,ENSG00000111249,ENSG00000113657,ENSG00000129682,ENSG00000130203,ENSG00000145147,ENSG00000150764,ENSG00000153707,ENSG00000157193,ENSG00000169855,ENSG00000183049,ENSG00000186868,ENSG00000197555
V1	TRUE	0.00442	52	273	6	0.022	0.115	GO:0050770	BP	9	regulation of axonogenesis	4	ENSG00000129682,ENSG00000130203,ENSG00000145147,ENSG00000150764,ENSG00000169855,ENSG00000186868
V1	TRUE	0.0117	24	273	4	0.015	0.167	GO:0050772	BP	9	positive regulation of axonogenesis	5	ENSG00000145147,ENSG00000150764,ENSG00000169855,ENSG00000186868
V1	TRUE	0.0155	44	273	5	0.018	0.114	GO:0010976	BP	9	positive regulation of neuron projection development	3	ENSG00000104435,ENSG00000113657,ENSG00000157193,ENSG00000183049,ENSG00000198947
V1	TRUE	0.000187	769	273	31	0.114	0.04	GO:0007267	BP	9	cell-cell signaling	1	ENSG00000030304,ENSG00000066032,ENSG00000080709,ENSG00000100884,ENSG00000103449,ENSG00000103546,ENSG00000106688,ENSG00000108684,ENSG00000111249,ENSG00000120049,ENSG00000127955,ENSG00000129682,ENSG00000130203,ENSG00000133019,ENSG00000136750,ENSG00000136928,ENSG00000152413,ENSG00000157103,ENSG00000157193,ENSG00000157542,ENSG00000166922,ENSG00000169992,ENSG00000170745,ENSG00000179915,ENSG00000182256…
V1	TRUE	3.06e-06	437	273	25	0.092	0.057	GO:0007268	BP	9	synaptic transmission	2	ENSG00000030304,ENSG00000066032,ENSG00000080709,ENSG00000100884,ENSG00000103546,ENSG00000106688,ENSG00000108684,ENSG00000111249,ENSG00000120049,ENSG00000127955,ENSG00000130203,ENSG00000136750,ENSG00000136928,ENSG00000152413,ENSG00000157103,ENSG00000157193,ENSG00000157542,ENSG00000169992,ENSG00000170745,ENSG00000179915,ENSG00000182256,ENSG00000182389,ENSG00000182621,ENSG00000183044,ENSG00000184408
V1	TRUE	0.00779	38	273	5	0.018	0.132	GO:0050803	BP	9	regulation of synapse structure and activity	3	ENSG00000030304,ENSG00000066032,ENSG00000111249,ENSG00000169992,ENSG00000179915
V1	TRUE	0.00526	35	273	5	0.018	0.143	GO:0050807	BP	9	regulation of synapse organization	4	ENSG00000030304,ENSG00000066032,ENSG00000111249,ENSG00000169992,ENSG00000179915
V1	TRUE	0.00827	22	273	4	0.015	0.182	GO:0051963	BP	9	regulation of synapse assembly	5	ENSG00000030304,ENSG00000111249,ENSG00000169992,ENSG00000179915
V1	TRUE	0.0477	17	273	3	0.011	0.176	GO:0044089	BP	9	positive regulation of cellular component biogenesis	1	ENSG00000111249,ENSG00000169992,ENSG00000179915
V1	TRUE	0.0398	16	273	3	0.011	0.188	GO:0051965	BP	9	positive regulation of synapse assembly	2	ENSG00000111249,ENSG00000169992,ENSG00000179915
V1	TRUE	0.00996	434	273	18	0.066	0.041	GO:0030001	BP	9	metal ion transport	1	ENSG00000080709,ENSG00000104723,ENSG00000105409,ENSG00000107130,ENSG00000108684,ENSG00000110881,ENSG00000113448,ENSG00000113721,ENSG00000119782,ENSG00000120049,ENSG00000136531,ENSG00000144136,ENSG00000151150,ENSG00000152413,ENSG00000157542,ENSG00000165995,ENSG00000170745,ENSG00000182389
V1	TRUE	0.0245	97	273	7	0.026	0.072	GO:0006814	BP	9	sodium ion transport	2	ENSG00000105409,ENSG00000108684,ENSG00000110881,ENSG00000136531,ENSG00000144136,ENSG00000151150,ENSG00000198947
V1	TRUE	0.0129	87	273	7	0.026	0.08	GO:0035725	BP	9	sodium ion transmembrane transport	3	ENSG00000105409,ENSG00000108684,ENSG00000110881,ENSG00000136531,ENSG00000144136,ENSG00000151150,ENSG00000198947
V1	TRUE	0.00588	213	273	12	0.044	0.056	GO:0043269	BP	9	regulation of ion transport	1	ENSG00000080709,ENSG00000113448,ENSG00000113721,ENSG00000119782,ENSG00000120049,ENSG00000151150,ENSG00000152413,ENSG00000165995,ENSG00000169992,ENSG00000179915,ENSG00000182389,ENSG00000198947
V1	TRUE	0.0119	139	273	9	0.033	0.065	GO:0010959	BP	9	regulation of metal ion transport	2	ENSG00000080709,ENSG00000113448,ENSG00000113721,ENSG00000119782,ENSG00000151150,ENSG00000152413,ENSG00000165995,ENSG00000182389,ENSG00000198947
V1	TRUE	7.73e-05	114	273	11	0.04	0.096	GO:0034765	BP	9	regulation of ion transmembrane transport	2	ENSG00000080709,ENSG00000113448,ENSG00000113721,ENSG00000119782,ENSG00000120049,ENSG00000151150,ENSG00000152413,ENSG00000169992,ENSG00000179915,ENSG00000182389,ENSG00000198947
V1	TRUE	0.000357	88	273	9	0.033	0.102	GO:0032412	BP	9	regulation of ion transmembrane transporter activity	3	ENSG00000113448,ENSG00000119782,ENSG00000120049,ENSG00000151150,ENSG00000152413,ENSG00000169992,ENSG00000179915,ENSG00000182389,ENSG00000198947
V1	TRUE	0.000856	39	273	6	0.022	0.154	GO:2001257	BP	9	regulation of cation channel activity	4	ENSG00000113448,ENSG00000119782,ENSG00000120049,ENSG00000152413,ENSG00000182389,ENSG00000198947
V1	TRUE	0.0457	458	273	17	0.062	0.037	GO:0032940	BP	9	secretion by cell	1	ENSG00000053501,ENSG00000087470,ENSG00000104112,ENSG00000105088,ENSG00000130956,ENSG00000133019,ENSG00000136750,ENSG00000138772,ENSG00000157103,ENSG00000166922,ENSG00000170745,ENSG00000179915,ENSG00000182621,ENSG00000183044,ENSG00000184702,ENSG00000197461,ENSG00000198734
V1	TRUE	0.0477	17	273	3	0.011	0.176	GO:0060079	BP	9	regulation of excitatory postsynaptic membrane potential	1	ENSG00000111249,ENSG00000169992,ENSG00000179915
V1	TRUE	0.0164	12	273	3	0.011	0.25	GO:2000463	BP	9	positive regulation of excitatory postsynaptic membrane potential	2	ENSG00000111249,ENSG00000169992,ENSG00000179915
V1	TRUE	0.036	53	273	5	0.018	0.094	GO:0031345	BP	9	negative regulation of cell projection organization	1	ENSG00000104435,ENSG00000113657,ENSG00000129682,ENSG00000145147,ENSG00000179915
V1	TRUE	0.0292	100	273	7	0.026	0.07	GO:0051924	BP	9	regulation of calcium ion transport	1	ENSG00000113448,ENSG00000113721,ENSG00000119782,ENSG00000152413,ENSG00000165995,ENSG00000182389,ENSG00000198947
V1	TRUE	0.0496	35	273	4	0.015	0.114	GO:1901019	BP	9	regulation of calcium ion transmembrane transporter activity	2	ENSG00000113448,ENSG00000119782,ENSG00000182389,ENSG00000198947
V1	TRUE	0.0469	5	273	2	0.007	0.4	GO:0035787	BP	9	cell migration involved in kidney development	1	ENSG00000113721,ENSG00000197461
V1	TRUE	0.0285	4	273	2	0.007	0.5	GO:0035788	BP	9	cell migration involved in metanephros development	2	ENSG00000113721,ENSG00000197461
V1	TRUE	0.0285	4	273	2	0.007	0.5	GO:0035789	BP	9	metanephric mesenchymal cell migration	3	ENSG00000113721,ENSG00000197461
V1	TRUE	0.0285	4	273	2	0.007	0.5	GO:2000589	BP	9	regulation of metanephric mesenchymal cell migration	4	ENSG00000113721,ENSG00000197461
V1	TRUE	0.0144	3	273	2	0.007	0.667	GO:1900238	BP	9	regulation of metanephric mesenchymal cell migration by platelet-derived growth factor receptor-beta signaling pathway	5	ENSG00000113721,ENSG00000197461
V1	TRUE	0.0144	3	273	2	0.007	0.667	GO:2000591	BP	9	positive regulation of metanephric mesenchymal cell migration	4	ENSG00000113721,ENSG00000197461
V1	TRUE	0.0144	3	273	2	0.007	0.667	GO:0035793	BP	9	positive regulation of metanephric mesenchymal cell migration by platelet-derived growth factor receptor-beta signaling pathway	5	ENSG00000113721,ENSG00000197461
V1	TRUE	0.0211	13	273	3	0.011	0.231	GO:0021879	BP	9	forebrain neuron differentiation	1	ENSG00000103449,ENSG00000145147,ENSG00000169855
V1	TRUE	0.00162	6	273	3	0.011	0.5	GO:0021889	BP	9	olfactory bulb interneuron differentiation	2	ENSG00000103449,ENSG00000145147,ENSG00000169855
V1	TRUE	0.0285	4	273	2	0.007	0.5	GO:0021891	BP	9	olfactory bulb interneuron development	3	ENSG00000145147,ENSG00000169855
V1	TRUE	0.00485	2	273	2	0.007	1	GO:0021827	BP	9	postnatal olfactory bulb interneuron migration	4	ENSG00000145147,ENSG00000169855
V1	TRUE	0.00485	2	273	2	0.007	1	GO:0021836	BP	9	chemorepulsion involved in postnatal olfactory bulb interneuron migration	5	ENSG00000145147,ENSG00000169855
V1	TRUE	0.0143	303	273	14	0.051	0.046	GO:0051056	BP	38	regulation of small GTPase mediated signal transduction	1	ENSG00000101977,ENSG00000127328,ENSG00000127445,ENSG00000130203,ENSG00000133121,ENSG00000134909,ENSG00000136828,ENSG00000145147,ENSG00000164741,ENSG00000174373,ENSG00000174485,ENSG00000174943,ENSG00000197555,ENSG00000205336
V1	TRUE	0.0107	400	273	17	0.062	0.043	GO:1901068	BP	4	guanosine-containing compound metabolic process	1	ENSG00000076344,ENSG00000087470,ENSG00000108387,ENSG00000108830,ENSG00000127328,ENSG00000127445,ENSG00000136828,ENSG00000164741,ENSG00000168646,ENSG00000172602,ENSG00000173566,ENSG00000174373,ENSG00000174485,ENSG00000182621,ENSG00000184702,ENSG00000197555,ENSG00000197959
V1	TRUE	0.00905	394	273	17	0.062	0.043	GO:1901069	BP	4	guanosine-containing compound catabolic process	1	ENSG00000076344,ENSG00000087470,ENSG00000108387,ENSG00000108830,ENSG00000127328,ENSG00000127445,ENSG00000136828,ENSG00000164741,ENSG00000168646,ENSG00000172602,ENSG00000173566,ENSG00000174373,ENSG00000174485,ENSG00000182621,ENSG00000184702,ENSG00000197555,ENSG00000197959
V1	TRUE	0.0452	1097	273	32	0.117	0.029	GO:0019637	BP	4	organophosphate metabolic process	1	ENSG00000005421,ENSG00000076344,ENSG00000087470,ENSG00000105499,ENSG00000108387,ENSG00000108830,ENSG00000109814,ENSG00000109819,ENSG00000113448,ENSG00000113721,ENSG00000124217,ENSG00000127328,ENSG00000127445,ENSG00000129187,ENSG00000130203,ENSG00000131016,ENSG00000136828,ENSG00000136928,ENSG00000145555,ENSG00000150672,ENSG00000154027,ENSG00000162368,ENSG00000164741,ENSG00000168646,ENSG00000171723…
V1	TRUE	0.0462	704	273	23	0.084	0.033	GO:0019693	BP	4	ribose phosphate metabolic process	1	ENSG00000076344,ENSG00000087470,ENSG00000108387,ENSG00000108830,ENSG00000109819,ENSG00000113448,ENSG00000127328,ENSG00000127445,ENSG00000130203,ENSG00000131016,ENSG00000136828,ENSG00000136928,ENSG00000145555,ENSG00000154027,ENSG00000162368,ENSG00000164741,ENSG00000168646,ENSG00000172602,ENSG00000173566,ENSG00000174373,ENSG00000174485,ENSG00000182621,ENSG00000184702
V1	TRUE	0.0454	703	273	23	0.084	0.033	GO:0009259	BP	4	ribonucleotide metabolic process	1	ENSG00000076344,ENSG00000087470,ENSG00000108387,ENSG00000108830,ENSG00000109819,ENSG00000113448,ENSG00000127328,ENSG00000127445,ENSG00000130203,ENSG00000131016,ENSG00000136828,ENSG00000136928,ENSG00000145555,ENSG00000154027,ENSG00000162368,ENSG00000164741,ENSG00000168646,ENSG00000172602,ENSG00000173566,ENSG00000174373,ENSG00000174485,ENSG00000182621,ENSG00000184702
V1	TRUE	0.0446	702	273	23	0.084	0.033	GO:0009150	BP	4	purine ribonucleotide metabolic process	2	ENSG00000076344,ENSG00000087470,ENSG00000108387,ENSG00000108830,ENSG00000109819,ENSG00000113448,ENSG00000127328,ENSG00000127445,ENSG00000130203,ENSG00000131016,ENSG00000136828,ENSG00000136928,ENSG00000145555,ENSG00000154027,ENSG00000164741,ENSG00000168646,ENSG00000172602,ENSG00000173566,ENSG00000174373,ENSG00000174485,ENSG00000182621,ENSG00000184702,ENSG00000197555
V1	TRUE	0.0246	394	273	16	0.059	0.041	GO:0046039	BP	4	GTP metabolic process	3	ENSG00000076344,ENSG00000087470,ENSG00000108387,ENSG00000108830,ENSG00000127328,ENSG00000127445,ENSG00000136828,ENSG00000164741,ENSG00000168646,ENSG00000172602,ENSG00000174373,ENSG00000174485,ENSG00000182621,ENSG00000184702,ENSG00000197555,ENSG00000197959
V1	TRUE	0.0234	392	273	16	0.059	0.041	GO:0006184	BP	4	GTP catabolic process	1	ENSG00000076344,ENSG00000087470,ENSG00000108387,ENSG00000108830,ENSG00000127328,ENSG00000127445,ENSG00000136828,ENSG00000164741,ENSG00000168646,ENSG00000172602,ENSG00000174373,ENSG00000174485,ENSG00000182621,ENSG00000184702,ENSG00000197555,ENSG00000197959
V1	TRUE	0.0469	5	273	2	0.007	0.4	GO:0050915	BP	43	sensory perception of sour taste	1	ENSG00000108684,ENSG00000110881
V1	TRUE	0.0355	5756	273	123	0.451	0.021	GO:0005737	CC	33	cytoplasm	1	ENSG00000004961,ENSG00000005882,ENSG00000006788,ENSG00000007264,ENSG00000007372,ENSG00000011426,ENSG00000013016,ENSG00000025039,ENSG00000034693,ENSG00000052802,ENSG00000053501,ENSG00000055163,ENSG00000062096,ENSG00000062598,ENSG00000066032,ENSG00000070669,ENSG00000075945,ENSG00000076344,ENSG00000078114,ENSG00000080819,ENSG00000081087,ENSG00000083750,ENSG00000085382,ENSG00000087470,ENSG00000088538…
V1	TRUE	0.0168	4562	273	103	0.377	0.023	GO:0044444	CC	33	cytoplasmic part	2	ENSG00000004961,ENSG00000005882,ENSG00000006788,ENSG00000007264,ENSG00000011426,ENSG00000013016,ENSG00000025039,ENSG00000034693,ENSG00000052802,ENSG00000053501,ENSG00000055163,ENSG00000062096,ENSG00000062598,ENSG00000066032,ENSG00000070669,ENSG00000075945,ENSG00000078114,ENSG00000080819,ENSG00000081087,ENSG00000083750,ENSG00000085382,ENSG00000087470,ENSG00000088682,ENSG00000092621,ENSG00000100427…
V1	TRUE	0.003	2336	273	63	0.231	0.027	GO:0005829	CC	33	cytosol	3	ENSG00000007264,ENSG00000055163,ENSG00000062598,ENSG00000066032,ENSG00000070669,ENSG00000075945,ENSG00000087470,ENSG00000092621,ENSG00000101977,ENSG00000103540,ENSG00000105499,ENSG00000105669,ENSG00000107295,ENSG00000107611,ENSG00000109814,ENSG00000113448,ENSG00000113578,ENSG00000113657,ENSG00000115252,ENSG00000119782,ENSG00000124217,ENSG00000127328,ENSG00000129151,ENSG00000129187,ENSG00000130725…
V1	TRUE	0.00905	107	273	8	0.029	0.075	GO:0043292	CC	33	contractile fiber	3	ENSG00000006788,ENSG00000078114,ENSG00000119782,ENSG00000130956,ENSG00000136531,ENSG00000143549,ENSG00000151150,ENSG00000178104
V1	TRUE	0.00574	100	273	8	0.029	0.08	GO:0044449	CC	33	contractile fiber part	4	ENSG00000006788,ENSG00000078114,ENSG00000119782,ENSG00000130956,ENSG00000136531,ENSG00000143549,ENSG00000151150,ENSG00000198947
V1	TRUE	0.00656	102	273	8	0.029	0.078	GO:0030016	CC	33	myofibril	4	ENSG00000078114,ENSG00000119782,ENSG00000130956,ENSG00000136531,ENSG00000143549,ENSG00000151150,ENSG00000178104,ENSG00000198947
V1	TRUE	0.000158	283	273	17	0.062	0.06	GO:0097458	CC	55	neuron part	1	ENSG00000066032,ENSG00000082397,ENSG00000104327,ENSG00000104435,ENSG00000113657,ENSG00000129682,ENSG00000130203,ENSG00000136531,ENSG00000150764,ENSG00000151150,ENSG00000151835,ENSG00000163531,ENSG00000179915,ENSG00000184408,ENSG00000186868,ENSG00000187672,ENSG00000197555
V1	TRUE	0.00282	48	273	6	0.022	0.125	GO:0030427	CC	55	site of polarized growth	1	ENSG00000104435,ENSG00000113657,ENSG00000129682,ENSG00000179915,ENSG00000186868,ENSG00000187672
V1	TRUE	0.00063	554	273	24	0.088	0.043	GO:0042995	CC	55	cell projection	1	ENSG00000066032,ENSG00000082397,ENSG00000104327,ENSG00000104435,ENSG00000107611,ENSG00000107679,ENSG00000108641,ENSG00000113657,ENSG00000127328,ENSG00000129682,ENSG00000130203,ENSG00000136531,ENSG00000145555,ENSG00000150764,ENSG00000151150,ENSG00000151835,ENSG00000163531,ENSG00000179915,ENSG00000184408,ENSG00000186868,ENSG00000187672,ENSG00000197461,ENSG00000197555,ENSG00000197959
V1	TRUE	5.74e-05	291	273	18	0.066	0.062	GO:0044463	CC	55	cell projection part	2	ENSG00000082397,ENSG00000104435,ENSG00000107611,ENSG00000107679,ENSG00000108641,ENSG00000113657,ENSG00000127328,ENSG00000129682,ENSG00000136531,ENSG00000145555,ENSG00000150764,ENSG00000151150,ENSG00000163531,ENSG00000179915,ENSG00000184408,ENSG00000186868,ENSG00000187672,ENSG00000197555
V1	TRUE	8.9e-06	229	273	17	0.062	0.074	GO:0043005	CC	55	neuron projection	2	ENSG00000066032,ENSG00000082397,ENSG00000104327,ENSG00000104435,ENSG00000113657,ENSG00000129682,ENSG00000130203,ENSG00000136531,ENSG00000150764,ENSG00000151150,ENSG00000151835,ENSG00000163531,ENSG00000179915,ENSG00000184408,ENSG00000186868,ENSG00000187672,ENSG00000197555
V1	TRUE	5.87e-05	90	273	10	0.037	0.111	GO:0030424	CC	55	axon	3	ENSG00000066032,ENSG00000082397,ENSG00000104327,ENSG00000129682,ENSG00000136531,ENSG00000150764,ENSG00000151150,ENSG00000151835,ENSG00000163531,ENSG00000179915
V1	TRUE	0.00686	37	273	5	0.018	0.135	GO:0033267	CC	55	axon part	4	ENSG00000082397,ENSG00000136531,ENSG00000150764,ENSG00000151150,ENSG00000163531
V1	TRUE	0.0125	11	273	3	0.011	0.273	GO:0033268	CC	55	node of Ranvier	5	ENSG00000136531,ENSG00000151150,ENSG00000163531
V1	TRUE	0.00196	45	273	6	0.022	0.133	GO:0030426	CC	55	growth cone	3	ENSG00000104435,ENSG00000113657,ENSG00000129682,ENSG00000179915,ENSG00000186868,ENSG00000187672
V1	TRUE	0.00169	132	273	10	0.037	0.076	GO:0045202	CC	10	synapse	1	ENSG00000030304,ENSG00000055163,ENSG00000105409,ENSG00000168646,ENSG00000169992,ENSG00000179915,ENSG00000182389,ENSG00000184702,ENSG00000187672,ENSG00000197555
V1	TRUE	0.0231	96	273	7	0.026	0.073	GO:0044456	CC	10	synapse part	2	ENSG00000030304,ENSG00000168646,ENSG00000169992,ENSG00000179915,ENSG00000184702,ENSG00000187672,ENSG00000197555
V1	TRUE	0.046	56	273	5	0.018	0.089	GO:0097060	CC	10	synaptic membrane	3	ENSG00000030304,ENSG00000169992,ENSG00000179915,ENSG00000187672,ENSG00000198934
V1	TRUE	0.0355	32	273	4	0.015	0.125	GO:0005901	CC	42	caveola	1	ENSG00000100427,ENSG00000157193,ENSG00000164741,ENSG00000185920
V1	TRUE	0.0112	85	273	7	0.026	0.082	GO:0034703	CC	8	cation channel complex	1	ENSG00000113448,ENSG00000119782,ENSG00000120049,ENSG00000136531,ENSG00000157542,ENSG00000165995,ENSG00000182389
V1	TRUE	0.0496	35	273	4	0.015	0.114	GO:0034704	CC	8	calcium channel complex	2	ENSG00000113448,ENSG00000119782,ENSG00000165995,ENSG00000182389
V1	TRUE	0.0465	138	273	8	0.029	0.058	GO:1990351	CC	5	transporter complex	1	ENSG00000105409,ENSG00000113448,ENSG00000119782,ENSG00000120049,ENSG00000136531,ENSG00000157542,ENSG00000165995,ENSG00000182389
V1	TRUE	0.0353	132	273	8	0.029	0.061	GO:1902495	CC	5	transmembrane transporter complex	1	ENSG00000105409,ENSG00000113448,ENSG00000119782,ENSG00000120049,ENSG00000136531,ENSG00000157542,ENSG00000165995,ENSG00000182389
V1	TRUE	0.0144	3	273	2	0.007	0.667	GO:0005250	MF	39	A-type (transient outward) potassium channel activity	1	ENSG00000120049,ENSG00000184408
V1	TRUE	0.0101	136	273	9	0.033	0.066	GO:0003924	MF	15	GTPase activity	1	ENSG00000087470,ENSG00000108387,ENSG00000108551,ENSG00000108830,ENSG00000127955,ENSG00000132341,ENSG00000172602,ENSG00000184702,ENSG00000197959
V1	TRUE	0.0265	14	273	3	0.011	0.214	GO:0016836	MF	60	hydro-lyase activity	1	ENSG00000148218,ENSG00000160200,ENSG00000166228
V1	TRUE	0.0164	12	273	3	0.011	0.25	GO:0015175	MF	70	neutral amino acid transmembrane transporter activity	1	ENSG00000103257,ENSG00000151012,ENSG00000196517
V1	TRUE	0.0144	3	273	2	0.007	0.667	GO:0005294	MF	70	neutral L-amino acid secondary active transmembrane transporter activity	2	ENSG00000151012,ENSG00000196517
V1	TRUE	0.0244	285	273	13	0.048	0.046	GO:0008324	MF	40	cation transmembrane transporter activity	1	ENSG00000080709,ENSG00000103546,ENSG00000104723,ENSG00000105409,ENSG00000107130,ENSG00000110881,ENSG00000120049,ENSG00000136531,ENSG00000144136,ENSG00000157542,ENSG00000165995,ENSG00000170745,ENSG00000184408
V1	TRUE	0.0037	233	273	13	0.048	0.056	GO:0022890	MF	40	inorganic cation transmembrane transporter activity	2	ENSG00000080709,ENSG00000103546,ENSG00000104723,ENSG00000105409,ENSG00000107130,ENSG00000110881,ENSG00000120049,ENSG00000136531,ENSG00000144136,ENSG00000157542,ENSG00000165995,ENSG00000170745,ENSG00000184408
V1	TRUE	0.0073	158	273	10	0.037	0.063	GO:0015077	MF	40	monovalent inorganic cation transmembrane transporter activity	3	ENSG00000080709,ENSG00000103546,ENSG00000105409,ENSG00000110881,ENSG00000120049,ENSG00000136531,ENSG00000144136,ENSG00000157542,ENSG00000170745,ENSG00000184408
V1	TRUE	0.00132	210	273	13	0.048	0.062	GO:0046873	MF	40	metal ion transmembrane transporter activity	3	ENSG00000080709,ENSG00000103546,ENSG00000104723,ENSG00000105409,ENSG00000107130,ENSG00000110881,ENSG00000120049,ENSG00000136531,ENSG00000144136,ENSG00000157542,ENSG00000165995,ENSG00000170745,ENSG00000184408
V1	TRUE	0.0115	62	273	6	0.022	0.097	GO:0015081	MF	40	sodium ion transmembrane transporter activity	4	ENSG00000103546,ENSG00000105409,ENSG00000110881,ENSG00000136531,ENSG00000144136,ENSG00000196517
V1	TRUE	0.0398	16	273	3	0.011	0.188	GO:0004435	MF	22	phosphatidylinositol phospholipase C activity	1	ENSG00000133019,ENSG00000182621,ENSG00000184984
V1	TRUE	0.0185	6228	273	133	0.487	0.021	GO:0005488	MF	3	binding	1	ENSG00000005421,ENSG00000005882,ENSG00000007264,ENSG00000007372,ENSG00000008277,ENSG00000009954,ENSG00000011426,ENSG00000013016,ENSG00000021645,ENSG00000025039,ENSG00000030304,ENSG00000034693,ENSG00000053501,ENSG00000055163,ENSG00000062598,ENSG00000064607,ENSG00000066032,ENSG00000066629,ENSG00000067445,ENSG00000068394,ENSG00000075945,ENSG00000076344,ENSG00000078114,ENSG00000080709,ENSG00000080819…
V1	TRUE	0.035	6486	273	136	0.498	0.021	GO:0005515	MF	3	protein binding	2	ENSG00000005421,ENSG00000005882,ENSG00000007264,ENSG00000007372,ENSG00000008277,ENSG00000009954,ENSG00000011426,ENSG00000013016,ENSG00000021645,ENSG00000025039,ENSG00000030304,ENSG00000034693,ENSG00000053501,ENSG00000055163,ENSG00000062598,ENSG00000066032,ENSG00000066629,ENSG00000067445,ENSG00000068394,ENSG00000075945,ENSG00000076344,ENSG00000078114,ENSG00000080709,ENSG00000080819,ENSG00000082397…
V1	TRUE	0.0103	588	273	22	0.081	0.037	GO:0046983	MF	3	protein dimerization activity	3	ENSG00000005421,ENSG00000005882,ENSG00000025039,ENSG00000034693,ENSG00000080709,ENSG00000080819,ENSG00000087470,ENSG00000107611,ENSG00000125775,ENSG00000126261,ENSG00000130203,ENSG00000131242,ENSG00000137106,ENSG00000144744,ENSG00000145147,ENSG00000160200,ENSG00000165156,ENSG00000174306,ENSG00000174373,ENSG00000182621,ENSG00000183044,ENSG00000197461
V1	TRUE	0.00491	53	273	6	0.022	0.113	GO:0050839	MF	3	cell adhesion molecule binding	3	ENSG00000021645,ENSG00000151150,ENSG00000153707,ENSG00000169992,ENSG00000179915,ENSG00000196090
V1	TRUE	0.0137	64	273	6	0.022	0.094	GO:0044325	MF	3	ion channel binding	3	ENSG00000113448,ENSG00000119782,ENSG00000120049,ENSG00000129682,ENSG00000151150,ENSG00000152413
V1	TRUE	0.0144	3	273	2	0.007	0.667	GO:0097109	MF	3	neuroligin family protein binding	3	ENSG00000021645,ENSG00000179915
V1	TRUE	0.0106	1003	273	32	0.117	0.032	GO:0043167	MF	3	ion binding	2	ENSG00000005421,ENSG00000005882,ENSG00000009954,ENSG00000066629,ENSG00000083750,ENSG00000100884,ENSG00000105409,ENSG00000105499,ENSG00000107130,ENSG00000107679,ENSG00000112033,ENSG00000113161,ENSG00000113448,ENSG00000113578,ENSG00000113657,ENSG00000120049,ENSG00000121905,ENSG00000127445,ENSG00000127955,ENSG00000129151,ENSG00000130203,ENSG00000132341,ENSG00000137106,ENSG00000138772,ENSG00000145147…
V1	TRUE	0.0346	688	273	23	0.084	0.033	GO:0043168	MF	3	anion binding	3	ENSG00000005421,ENSG00000005882,ENSG00000083750,ENSG00000105409,ENSG00000105499,ENSG00000107679,ENSG00000112033,ENSG00000113161,ENSG00000113448,ENSG00000113578,ENSG00000113657,ENSG00000127445,ENSG00000127955,ENSG00000130203,ENSG00000132341,ENSG00000137106,ENSG00000138772,ENSG00000145147,ENSG00000145555,ENSG00000160200,ENSG00000166922,ENSG00000182621,ENSG00000183044
V1	TRUE	0.05	2	255	1	0.004	0.5	CORUM:345	co	71	DNA ligase IV-XRCC4 complex (LX complex)	1	ENSG00000174405
V1	TRUE	0.05	2	255	1	0.004	0.5	CORUM:4200	co	18	DLP1-hFIS1 complex	1	ENSG00000087470
V1	TRUE	0.05	2	255	1	0.004	0.5	CORUM:5341	co	74	ELMO1-DOCK2 complex	1	ENSG00000155849
V1	TRUE	0.05	2	255	1	0.004	0.5	CORUM:5337	co	61	ELMO1-DOCK1 complex	1	ENSG00000155849
V1	TRUE	0.00107	3	255	2	0.008	0.667	CORUM:2969	co	20	mTORC2 complex (mTOR/FRAP1, LST8, mAVO3/RICTOR)	1	ENSG00000164327,ENSG00000198793
V1	TRUE	0.05	2	255	1	0.004	0.5	CORUM:5422	co	31	HTR1A-EDG1 complex	1	ENSG00000170989
V1	TRUE	0.05	2	255	1	0.004	0.5	CORUM:6045	co	35		1	ENSG00000100427
V1	TRUE	0.00107	3	255	2	0.008	0.667	CORUM:518	co	29	AKAP250-PKA-PDE4D complex	1	ENSG00000113448,ENSG00000131016
V1	TRUE	0.05	2	255	1	0.004	0.5	CORUM:344	co	58	DNA ligase IV-XRCC4 complex (LX complex)	1	ENSG00000174405
V1	TRUE	0.05	2	255	1	0.004	0.5	CORUM:2803	co	41	PAX6-SOX2 DNA-protein complex	1	ENSG00000007372
V1	TRUE	0.05	2	255	1	0.004	0.5	CORUM:5756	co	12	SUA1-UBA2 complex	1	ENSG00000126261
V1	TRUE	0.05	2	255	1	0.004	0.5	CORUM:5411	co	66	EDG1-HTR1D complex	1	ENSG00000170989
V1	TRUE	0.05	2	255	1	0.004	0.5	CORUM:1306	co	76	PIN1-AUF1 complex	1	ENSG00000127445
V1	TRUE	0.05	2	255	1	0.004	0.5	CORUM:354	co	62	DNA ligase IV-XRCC4 complex	1	ENSG00000174405
V1	TRUE	0.05	2	255	1	0.004	0.5	CORUM:2991	co	54	mTOR-signaling complex (mTOR/FRAP1, RAPTOR)	1	ENSG00000198793
V1	TRUE	0.00107	3	255	2	0.008	0.667	CORUM:621	co	68	AKAP250-PKA-PDE4D complex	1	ENSG00000113448,ENSG00000131016
V1	TRUE	0.05	2	255	1	0.004	0.5	CORUM:206	co	2	DNA ligase IV-XRCC4 complex	1	ENSG00000174405
V1	TRUE	0.05	2	255	1	0.004	0.5	CORUM:213	co	17	DNA ligase IV-XRCC1 complex	1	ENSG00000174405
V1	TRUE	0.05	2	255	1	0.004	0.5	CORUM:2985	co	75	mTOR-signaling complex	1	ENSG00000198793
V1	TRUE	0.05	2	255	1	0.004	0.5	CORUM:595	co	14	Kv4.2-DPP10 channel complex	1	ENSG00000184408
V1	TRUE	0.05	2	255	1	0.004	0.5	CORUM:1895	co	69	RICTOR-mTOR complex	1	ENSG00000198793
V1	TRUE	0.00107	3	255	2	0.008	0.667	CORUM:1893	co	59	mTOR-RICTOR complex	1	ENSG00000164327,ENSG00000198793
V1	TRUE	0.05	2	255	1	0.004	0.5	CORUM:352	co	24	DNA ligase IV-XRCC4 complex	1	ENSG00000174405
V1	TRUE	0.05	2	255	1	0.004	0.5	CORUM:2455	co	46	CIN85-SH3GL2 complex	1	ENSG00000107295
V1	TRUE	0.00212	4	255	2	0.008	0.5	CORUM:3979	co	13	mTORC2 complex (mTOR/FRAP1, LST8, mAVO3/RICTOR, SIN1)	1	ENSG00000164327,ENSG00000198793
V1	TRUE	0.05	2	255	1	0.004	0.5	CORUM:5418	co	6	GABBR2-HTR1A complex	1	ENSG00000136928
V1	TRUE	0.05	2	255	1	0.004	0.5	CORUM:2162	co	47	APPBP1-UBA3 complex	1	ENSG00000144744
V1	TRUE	0.05	2	255	1	0.004	0.5	CORUM:236	co	37	WICH complex	1	ENSG00000009954
V1	TRUE	0.05	1935	272	51	0.188	0.026	HP:0000707	hp	28	Abnormality of the nervous system	1	ENSG00000004961,ENSG00000007372,ENSG00000030304,ENSG00000034693,ENSG00000070669,ENSG00000080819,ENSG00000081087,ENSG00000085382,ENSG00000087470,ENSG00000088682,ENSG00000092621,ENSG00000100146,ENSG00000100427,ENSG00000101327,ENSG00000103449,ENSG00000103546,ENSG00000104447,ENSG00000104723,ENSG00000105409,ENSG00000107611,ENSG00000108370,ENSG00000108641,ENSG00000113448,ENSG00000113721,ENSG00000124299…
V1	TRUE	0.0172	7	272	3	0.011	0.429	HP:0007266	hp	23	Cerebral dysmyelination	1	ENSG00000092621,ENSG00000100146,ENSG00000205336
V1	TRUE	0.0265	2	272	2	0.007	1	HP:0002372	hp	51	Normal interictal EEG	1	ENSG00000136531,ENSG00000167371
V1	TRUE	0.05	87	272	8	0.029	0.092	KEGG:04727	ke	73	GABAergic synapse	1	ENSG00000127955,ENSG00000136750,ENSG00000136928,ENSG00000157103,ENSG00000157542,ENSG00000171723,ENSG00000182256,ENSG00000183044
V1	TRUE	0.05	488	273	16	0.059	0.033	MI:hsa-miR-379*	mi	52	MI:hsa-miR-379*	1	ENSG00000067445,ENSG00000083750,ENSG00000104723,ENSG00000112473,ENSG00000117632,ENSG00000129151,ENSG00000132341,ENSG00000139970,ENSG00000145147,ENSG00000163536,ENSG00000173566,ENSG00000178028,ENSG00000178104,ENSG00000197461,ENSG00000198934,ENSG00000198947
V1	TRUE	0.0354	518	273	17	0.062	0.033	MI:hsa-miR-411*	mi	45	MI:hsa-miR-411*	1	ENSG00000067445,ENSG00000083750,ENSG00000104723,ENSG00000112473,ENSG00000115252,ENSG00000117632,ENSG00000129151,ENSG00000132341,ENSG00000139970,ENSG00000163536,ENSG00000166228,ENSG00000173566,ENSG00000178028,ENSG00000178104,ENSG00000197461,ENSG00000198934,ENSG00000198947
V1	TRUE	0.05	4	268	2	0.007	0.5	REAC:389086	re	72	Autophosphorylation of PDGF alpha/beta receptors	1	ENSG00000113721,ENSG00000197461
V1	TRUE	0.05	4	268	2	0.007	0.5	REAC:186786	re	27	Autophosphorylation of PDGF beta receptors	1	ENSG00000113721,ENSG00000197461
V1	TRUE	0.05	4	268	2	0.007	0.5	REAC:186798	re	67	GAP binds to PDGF-beta receptors only	1	ENSG00000113721,ENSG00000197461
V1	TRUE	0.05	4	268	2	0.007	0.5	REAC:389083	re	30	Autophosphorylation of PDGF alpha receptors	1	ENSG00000113721,ENSG00000197461
V1	TRUE	0.05	4	268	2	0.007	0.5	REAC:186773	re	53	PDGF dimer binds two receptors simultaneously	1	ENSG00000113721,ENSG00000197461
V1	TRUE	0.0253	3	268	2	0.007	0.667	REAC:390649	re	34	M1, M3 and M5 receptors bind acetylcholine	1	ENSG00000133019,ENSG00000184984
V1	TRUE	0.0456	12619	273	230	0.842	0.018	TF:M01100_3	tf	63	Factor: LRF; motif: VNNRMCCCC; match class: 3	1	ENSG00000004961,ENSG00000005421,ENSG00000005882,ENSG00000006788,ENSG00000007264,ENSG00000007372,ENSG00000008277,ENSG00000009954,ENSG00000011426,ENSG00000013016,ENSG00000021645,ENSG00000025039,ENSG00000034693,ENSG00000052802,ENSG00000053501,ENSG00000055163,ENSG00000059769,ENSG00000062598,ENSG00000064607,ENSG00000066032,ENSG00000066629,ENSG00000067445,ENSG00000068394,ENSG00000070669,ENSG00000075945…
V1	TRUE	0.00153	11177	273	215	0.788	0.019	TF:M01100_2	tf	63	Factor: LRF; motif: VNNRMCCCC; match class: 2	2	ENSG00000004961,ENSG00000005882,ENSG00000006788,ENSG00000007264,ENSG00000007372,ENSG00000008277,ENSG00000009954,ENSG00000011426,ENSG00000021645,ENSG00000025039,ENSG00000034693,ENSG00000052802,ENSG00000053501,ENSG00000055163,ENSG00000062598,ENSG00000064607,ENSG00000066032,ENSG00000066629,ENSG00000067445,ENSG00000068394,ENSG00000070669,ENSG00000075945,ENSG00000076344,ENSG00000078114,ENSG00000080709…
V1	TRUE	0.05	8820	273	173	0.634	0.02	TF:M00008_4	tf	57	Factor: Sp1; motif: GGGGCGGGGT; match class: 4	1	ENSG00000004961,ENSG00000005421,ENSG00000007264,ENSG00000007372,ENSG00000008277,ENSG00000011426,ENSG00000025039,ENSG00000052802,ENSG00000053501,ENSG00000055163,ENSG00000062598,ENSG00000064607,ENSG00000066032,ENSG00000066629,ENSG00000068394,ENSG00000070669,ENSG00000074855,ENSG00000076344,ENSG00000078114,ENSG00000080819,ENSG00000081087,ENSG00000082397,ENSG00000083750,ENSG00000088538,ENSG00000094841…
