# Supplementary material for: Scope and limitations of yeast as a model organism for studying human tissue-specific pathways
Source: BMC Syst Biol. 2015 Dec 29;9:96. doi: 10.1186/s12918-015-0253-0 (PMC4696342; doi:10.1186/s12918-015-0253-0)
Supplement: Additional file 7 — TS Enrichment. Functional analysis of different subsets of tissue-selective genes. (ZIP 132 Kb) [file 12918_2015_253_MOESM7_ESM.zip › TS_Enrichment/brain_tissues_TS_Conserved_human_moderate.tsv]

query.number	significant	p.value	term.size	query.size	overlap.size	precision	recall	term.id	domain	subgraph.number	term.name	relative.depth	intersection
V1	TRUE	0.000167	101	273	10	0.037	0.099	GO:0032409	BP	33	regulation of transporter activity	1	ENSG00000005421,ENSG00000113448,ENSG00000119782,ENSG00000120049,ENSG00000151150,ENSG00000152413,ENSG00000169992,ENSG00000179915,ENSG00000182389,ENSG00000198947
V1	TRUE	0.0285	4	273	2	0.007	0.5	GO:0060677	BP	7	ureteric bud elongation	1	ENSG00000103449,ENSG00000113578
V1	TRUE	1.97e-08	239	273	21	0.077	0.088	GO:0051960	BP	18	regulation of nervous system development	1	ENSG00000007372,ENSG00000030304,ENSG00000101391,ENSG00000104435,ENSG00000107130,ENSG00000111249,ENSG00000113657,ENSG00000129682,ENSG00000130203,ENSG00000145147,ENSG00000150764,ENSG00000153707,ENSG00000157193,ENSG00000169855,ENSG00000169992,ENSG00000174405,ENSG00000179915,ENSG00000183049,ENSG00000186868,ENSG00000197555,ENSG00000198947
V1	TRUE	0.0211	13	273	3	0.011	0.231	GO:0007158	BP	55	neuron cell-cell adhesion	1	ENSG00000021645,ENSG00000169992,ENSG00000179915
V1	TRUE	0.0144	3	273	2	0.007	0.667	GO:0009182	BP	84	purine deoxyribonucleoside diphosphate metabolic process	1	ENSG00000154027,ENSG00000173566
V1	TRUE	3.06e-06	437	273	25	0.092	0.057	GO:0007268	BP	27	synaptic transmission	1	ENSG00000030304,ENSG00000066032,ENSG00000080709,ENSG00000100884,ENSG00000103546,ENSG00000106688,ENSG00000108684,ENSG00000111249,ENSG00000120049,ENSG00000127955,ENSG00000130203,ENSG00000136750,ENSG00000136928,ENSG00000152413,ENSG00000157103,ENSG00000157193,ENSG00000157542,ENSG00000169992,ENSG00000170745,ENSG00000179915,ENSG00000182256,ENSG00000182389,ENSG00000182621,ENSG00000183044,ENSG00000184408
V1	TRUE	0.000473	1213	273	41	0.15	0.034	GO:0022607	BP	57	cellular component assembly	1	ENSG00000011426,ENSG00000013016,ENSG00000030304,ENSG00000075945,ENSG00000078114,ENSG00000082397,ENSG00000087470,ENSG00000100427,ENSG00000104435,ENSG00000108641,ENSG00000109819,ENSG00000110881,ENSG00000111249,ENSG00000113100,ENSG00000113161,ENSG00000113657,ENSG00000113721,ENSG00000117174,ENSG00000124608,ENSG00000126524,ENSG00000127328,ENSG00000129682,ENSG00000130203,ENSG00000132142,ENSG00000137106…
V1	TRUE	0.0144	3	273	2	0.007	0.667	GO:0097116	BP	10	gephyrin clustering	1	ENSG00000169992,ENSG00000179915
V1	TRUE	0.0469	5	273	2	0.007	0.4	GO:0070100	BP	35	negative regulation of chemokine-mediated signaling pathway	1	ENSG00000145147,ENSG00000169855
V1	TRUE	0.00248	30	273	5	0.018	0.167	GO:0006695	BP	91	cholesterol biosynthetic process	1	ENSG00000052802,ENSG00000113161,ENSG00000113578,ENSG00000130203,ENSG00000147383
V1	TRUE	2.97e-06	142	273	14	0.051	0.099	GO:0010975	BP	87	regulation of neuron projection development	1	ENSG00000104435,ENSG00000107130,ENSG00000111249,ENSG00000113657,ENSG00000129682,ENSG00000130203,ENSG00000145147,ENSG00000150764,ENSG00000153707,ENSG00000157193,ENSG00000169855,ENSG00000183049,ENSG00000186868,ENSG00000197555
V1	TRUE	0.00653	9	273	3	0.011	0.333	GO:0097105	BP	64	presynaptic membrane assembly	1	ENSG00000153707,ENSG00000169992,ENSG00000179915
V1	TRUE	0.0295	1478	273	41	0.15	0.028	GO:1901564	BP	58	organonitrogen compound metabolic process	1	ENSG00000005421,ENSG00000062096,ENSG00000070669,ENSG00000076344,ENSG00000080819,ENSG00000087470,ENSG00000092621,ENSG00000103257,ENSG00000105499,ENSG00000107611,ENSG00000108387,ENSG00000108830,ENSG00000109814,ENSG00000109819,ENSG00000113448,ENSG00000124217,ENSG00000124299,ENSG00000124608,ENSG00000127328,ENSG00000127445,ENSG00000129187,ENSG00000130203,ENSG00000131016,ENSG00000132142,ENSG00000136828…
V1	TRUE	0.00653	9	273	3	0.011	0.333	GO:0010875	BP	81	positive regulation of cholesterol efflux	1	ENSG00000005421,ENSG00000130203,ENSG00000185920
V1	TRUE	0.0469	5	273	2	0.007	0.4	GO:0035418	BP	52	protein localization to synapse	1	ENSG00000169992,ENSG00000179915
V1	TRUE	0.0392	54	273	5	0.018	0.093	GO:0007269	BP	56	neurotransmitter secretion	1	ENSG00000136750,ENSG00000157103,ENSG00000179915,ENSG00000183044,ENSG00000184702
V1	TRUE	0.0469	5	273	2	0.007	0.4	GO:0050915	BP	86	sensory perception of sour taste	1	ENSG00000108684,ENSG00000110881
V1	TRUE	0.0285	4	273	2	0.007	0.5	GO:0071670	BP	76	smooth muscle cell chemotaxis	1	ENSG00000113721,ENSG00000145147
V1	TRUE	1.42e-06	3131	273	91	0.333	0.029	GO:0051179	BP	19	localization	1	ENSG00000005421,ENSG00000013016,ENSG00000025039,ENSG00000030304,ENSG00000034693,ENSG00000053501,ENSG00000055163,ENSG00000062598,ENSG00000066032,ENSG00000074706,ENSG00000074855,ENSG00000075945,ENSG00000080709,ENSG00000081087,ENSG00000082397,ENSG00000083750,ENSG00000085382,ENSG00000087470,ENSG00000100427,ENSG00000100884,ENSG00000103257,ENSG00000103546,ENSG00000104112,ENSG00000104447,ENSG00000104723…
V1	TRUE	0.00288	17	273	4	0.015	0.235	GO:0046785	BP	62	microtubule polymerization	1	ENSG00000104435,ENSG00000129682,ENSG00000171368,ENSG00000186868
V1	TRUE	0.00029	943	273	35	0.128	0.037	GO:0040011	BP	70	locomotion	1	ENSG00000021645,ENSG00000062598,ENSG00000066032,ENSG00000085382,ENSG00000103257,ENSG00000107295,ENSG00000113578,ENSG00000113657,ENSG00000113721,ENSG00000126524,ENSG00000127445,ENSG00000129682,ENSG00000130203,ENSG00000135439,ENSG00000135905,ENSG00000138772,ENSG00000141480,ENSG00000145147,ENSG00000145555,ENSG00000151012,ENSG00000157851,ENSG00000163531,ENSG00000164741,ENSG00000165995,ENSG00000169855…
V1	TRUE	0.00251	47	273	6	0.022	0.128	GO:0007611	BP	17	learning or memory	1	ENSG00000021645,ENSG00000030304,ENSG00000111249,ENSG00000129682,ENSG00000179915,ENSG00000182621
V1	TRUE	3.53e-05	174	273	14	0.051	0.08	GO:0042391	BP	88	regulation of membrane potential	1	ENSG00000013016,ENSG00000082397,ENSG00000103740,ENSG00000111249,ENSG00000112033,ENSG00000120049,ENSG00000136531,ENSG00000151150,ENSG00000163531,ENSG00000169992,ENSG00000179915,ENSG00000182389,ENSG00000184408,ENSG00000197971
V1	TRUE	0.0143	303	273	14	0.051	0.046	GO:0051056	BP	24	regulation of small GTPase mediated signal transduction	1	ENSG00000101977,ENSG00000127328,ENSG00000127445,ENSG00000130203,ENSG00000133121,ENSG00000134909,ENSG00000136828,ENSG00000145147,ENSG00000164741,ENSG00000174373,ENSG00000174485,ENSG00000174943,ENSG00000197555,ENSG00000205336
V1	TRUE	6.16e-07	214	273	18	0.066	0.084	GO:0050767	BP	13	regulation of neurogenesis	1	ENSG00000007372,ENSG00000101391,ENSG00000104435,ENSG00000107130,ENSG00000111249,ENSG00000113657,ENSG00000129682,ENSG00000130203,ENSG00000145147,ENSG00000150764,ENSG00000153707,ENSG00000157193,ENSG00000169855,ENSG00000174405,ENSG00000183049,ENSG00000186868,ENSG00000197555,ENSG00000198947
V1	TRUE	0.0327	15	273	3	0.011	0.2	GO:0032008	BP	85	positive regulation of TOR signaling	1	ENSG00000025039,ENSG00000083750,ENSG00000164327
V1	TRUE	0.00905	394	273	17	0.062	0.043	GO:1901069	BP	3	guanosine-containing compound catabolic process	1	ENSG00000076344,ENSG00000087470,ENSG00000108387,ENSG00000108830,ENSG00000127328,ENSG00000127445,ENSG00000136828,ENSG00000164741,ENSG00000168646,ENSG00000172602,ENSG00000173566,ENSG00000174373,ENSG00000174485,ENSG00000182621,ENSG00000184702,ENSG00000197555,ENSG00000197959
V1	TRUE	0.00782	2369	273	62	0.227	0.026	GO:0044281	BP	36	small molecule metabolic process	1	ENSG00000005421,ENSG00000005882,ENSG00000052802,ENSG00000062096,ENSG00000070669,ENSG00000076344,ENSG00000080819,ENSG00000087470,ENSG00000092621,ENSG00000100994,ENSG00000103257,ENSG00000103740,ENSG00000105499,ENSG00000107611,ENSG00000108387,ENSG00000108830,ENSG00000109814,ENSG00000109819,ENSG00000112033,ENSG00000113161,ENSG00000113448,ENSG00000113578,ENSG00000116353,ENSG00000124217,ENSG00000124299…
V1	TRUE	0.0234	392	273	16	0.059	0.041	GO:0006184	BP	94	GTP catabolic process	1	ENSG00000076344,ENSG00000087470,ENSG00000108387,ENSG00000108830,ENSG00000127328,ENSG00000127445,ENSG00000136828,ENSG00000164741,ENSG00000168646,ENSG00000172602,ENSG00000174373,ENSG00000174485,ENSG00000182621,ENSG00000184702,ENSG00000197555,ENSG00000197959
V1	TRUE	0.0469	5	273	2	0.007	0.4	GO:0032315	BP	9	regulation of Ral GTPase activity	1	ENSG00000136828,ENSG00000174373
V1	TRUE	0.00996	434	273	18	0.066	0.041	GO:0030001	BP	47	metal ion transport	1	ENSG00000080709,ENSG00000104723,ENSG00000105409,ENSG00000107130,ENSG00000108684,ENSG00000110881,ENSG00000113448,ENSG00000113721,ENSG00000119782,ENSG00000120049,ENSG00000136531,ENSG00000144136,ENSG00000151150,ENSG00000152413,ENSG00000157542,ENSG00000165995,ENSG00000170745,ENSG00000182389
V1	TRUE	0.0144	3	273	2	0.007	0.667	GO:0035385	BP	34	Roundabout signaling pathway	1	ENSG00000145147,ENSG00000169855
V1	TRUE	0.0299	598	273	21	0.077	0.035	GO:0007010	BP	37	cytoskeleton organization	1	ENSG00000011426,ENSG00000078114,ENSG00000082397,ENSG00000103540,ENSG00000104435,ENSG00000113657,ENSG00000113721,ENSG00000117632,ENSG00000126524,ENSG00000129682,ENSG00000130203,ENSG00000132341,ENSG00000145147,ENSG00000151150,ENSG00000155849,ENSG00000164327,ENSG00000164741,ENSG00000170989,ENSG00000171368,ENSG00000172602,ENSG00000174943
V1	TRUE	0.0327	15	273	3	0.011	0.2	GO:0072661	BP	5	protein targeting to plasma membrane	1	ENSG00000013016,ENSG00000151150,ENSG00000185920
V1	TRUE	8.9e-06	229	273	17	0.062	0.074	GO:0043005	CC	32	neuron projection	1	ENSG00000066032,ENSG00000082397,ENSG00000104327,ENSG00000104435,ENSG00000113657,ENSG00000129682,ENSG00000130203,ENSG00000136531,ENSG00000150764,ENSG00000151150,ENSG00000151835,ENSG00000163531,ENSG00000179915,ENSG00000184408,ENSG00000186868,ENSG00000187672,ENSG00000197555
V1	TRUE	0.00169	132	273	10	0.037	0.076	GO:0045202	CC	71	synapse	1	ENSG00000030304,ENSG00000055163,ENSG00000105409,ENSG00000168646,ENSG00000169992,ENSG00000179915,ENSG00000182389,ENSG00000184702,ENSG00000187672,ENSG00000197555
V1	TRUE	0.0355	32	273	4	0.015	0.125	GO:0005901	CC	31	caveola	1	ENSG00000100427,ENSG00000157193,ENSG00000164741,ENSG00000185920
V1	TRUE	0.0112	85	273	7	0.026	0.082	GO:0034703	CC	60	cation channel complex	1	ENSG00000113448,ENSG00000119782,ENSG00000120049,ENSG00000136531,ENSG00000157542,ENSG00000165995,ENSG00000182389
V1	TRUE	0.0353	132	273	8	0.029	0.061	GO:1902495	CC	82	transmembrane transporter complex	1	ENSG00000105409,ENSG00000113448,ENSG00000119782,ENSG00000120049,ENSG00000136531,ENSG00000157542,ENSG00000165995,ENSG00000182389
V1	TRUE	0.00196	45	273	6	0.022	0.133	GO:0030426	CC	75	growth cone	1	ENSG00000104435,ENSG00000113657,ENSG00000129682,ENSG00000179915,ENSG00000186868,ENSG00000187672
V1	TRUE	0.003	2336	273	63	0.231	0.027	GO:0005829	CC	42	cytosol	1	ENSG00000007264,ENSG00000055163,ENSG00000062598,ENSG00000066032,ENSG00000070669,ENSG00000075945,ENSG00000087470,ENSG00000092621,ENSG00000101977,ENSG00000103540,ENSG00000105499,ENSG00000105669,ENSG00000107295,ENSG00000107611,ENSG00000109814,ENSG00000113448,ENSG00000113578,ENSG00000113657,ENSG00000115252,ENSG00000119782,ENSG00000124217,ENSG00000127328,ENSG00000129151,ENSG00000129187,ENSG00000130725…
V1	TRUE	0.0144	3	273	2	0.007	0.667	GO:0005250	MF	63	A-type (transient outward) potassium channel activity	1	ENSG00000120049,ENSG00000184408
V1	TRUE	0.0101	136	273	9	0.033	0.066	GO:0003924	MF	44	GTPase activity	1	ENSG00000087470,ENSG00000108387,ENSG00000108551,ENSG00000108830,ENSG00000127955,ENSG00000132341,ENSG00000172602,ENSG00000184702,ENSG00000197959
V1	TRUE	0.0265	14	273	3	0.011	0.214	GO:0016836	MF	65	hydro-lyase activity	1	ENSG00000148218,ENSG00000160200,ENSG00000166228
V1	TRUE	0.00132	210	273	13	0.048	0.062	GO:0046873	MF	30	metal ion transmembrane transporter activity	1	ENSG00000080709,ENSG00000103546,ENSG00000104723,ENSG00000105409,ENSG00000107130,ENSG00000110881,ENSG00000120049,ENSG00000136531,ENSG00000144136,ENSG00000157542,ENSG00000165995,ENSG00000170745,ENSG00000184408
V1	TRUE	0.00491	53	273	6	0.022	0.113	GO:0050839	MF	25	cell adhesion molecule binding	1	ENSG00000021645,ENSG00000151150,ENSG00000153707,ENSG00000169992,ENSG00000179915,ENSG00000196090
V1	TRUE	0.0398	16	273	3	0.011	0.188	GO:0004435	MF	83	phosphatidylinositol phospholipase C activity	1	ENSG00000133019,ENSG00000182621,ENSG00000184984
V1	TRUE	0.0144	3	273	2	0.007	0.667	GO:0005294	MF	53	neutral L-amino acid secondary active transmembrane transporter activity	1	ENSG00000151012,ENSG00000196517
V1	TRUE	0.05	2	255	1	0.004	0.5	CORUM:5411	co	21	EDG1-HTR1D complex	1	ENSG00000170989
V1	TRUE	0.05	2	255	1	0.004	0.5	CORUM:2985	co	80	mTOR-signaling complex	1	ENSG00000198793
V1	TRUE	0.05	2	255	1	0.004	0.5	CORUM:2162	co	72	APPBP1-UBA3 complex	1	ENSG00000144744
V1	TRUE	0.00107	3	255	2	0.008	0.667	CORUM:518	co	74	AKAP250-PKA-PDE4D complex	1	ENSG00000113448,ENSG00000131016
V1	TRUE	0.00107	3	255	2	0.008	0.667	CORUM:1893	co	95	mTOR-RICTOR complex	1	ENSG00000164327,ENSG00000198793
V1	TRUE	0.05	2	255	1	0.004	0.5	CORUM:213	co	92	DNA ligase IV-XRCC1 complex	1	ENSG00000174405
V1	TRUE	0.05	2	255	1	0.004	0.5	CORUM:5756	co	89	SUA1-UBA2 complex	1	ENSG00000126261
V1	TRUE	0.05	2	255	1	0.004	0.5	CORUM:345	co	78	DNA ligase IV-XRCC4 complex (LX complex)	1	ENSG00000174405
V1	TRUE	0.05	2	255	1	0.004	0.5	CORUM:1306	co	48	PIN1-AUF1 complex	1	ENSG00000127445
V1	TRUE	0.05	2	255	1	0.004	0.5	CORUM:206	co	93	DNA ligase IV-XRCC4 complex	1	ENSG00000174405
V1	TRUE	0.05	2	255	1	0.004	0.5	CORUM:1895	co	77	RICTOR-mTOR complex	1	ENSG00000198793
V1	TRUE	0.05	2	255	1	0.004	0.5	CORUM:2803	co	29	PAX6-SOX2 DNA-protein complex	1	ENSG00000007372
V1	TRUE	0.05	2	255	1	0.004	0.5	CORUM:6045	co	50		1	ENSG00000100427
V1	TRUE	0.05	2	255	1	0.004	0.5	CORUM:344	co	41	DNA ligase IV-XRCC4 complex (LX complex)	1	ENSG00000174405
V1	TRUE	0.05	2	255	1	0.004	0.5	CORUM:236	co	73	WICH complex	1	ENSG00000009954
V1	TRUE	0.05	2	255	1	0.004	0.5	CORUM:595	co	68	Kv4.2-DPP10 channel complex	1	ENSG00000184408
V1	TRUE	0.05	2	255	1	0.004	0.5	CORUM:5422	co	2	HTR1A-EDG1 complex	1	ENSG00000170989
V1	TRUE	0.05	2	255	1	0.004	0.5	CORUM:5337	co	1	ELMO1-DOCK1 complex	1	ENSG00000155849
V1	TRUE	0.05	2	255	1	0.004	0.5	CORUM:2455	co	28	CIN85-SH3GL2 complex	1	ENSG00000107295
V1	TRUE	0.05	2	255	1	0.004	0.5	CORUM:354	co	40	DNA ligase IV-XRCC4 complex	1	ENSG00000174405
V1	TRUE	0.05	2	255	1	0.004	0.5	CORUM:352	co	14	DNA ligase IV-XRCC4 complex	1	ENSG00000174405
V1	TRUE	0.00107	3	255	2	0.008	0.667	CORUM:621	co	69	AKAP250-PKA-PDE4D complex	1	ENSG00000113448,ENSG00000131016
V1	TRUE	0.00212	4	255	2	0.008	0.5	CORUM:3979	co	79	mTORC2 complex (mTOR/FRAP1, LST8, mAVO3/RICTOR, SIN1)	1	ENSG00000164327,ENSG00000198793
V1	TRUE	0.05	2	255	1	0.004	0.5	CORUM:4200	co	46	DLP1-hFIS1 complex	1	ENSG00000087470
V1	TRUE	0.00107	3	255	2	0.008	0.667	CORUM:2969	co	23	mTORC2 complex (mTOR/FRAP1, LST8, mAVO3/RICTOR)	1	ENSG00000164327,ENSG00000198793
V1	TRUE	0.05	2	255	1	0.004	0.5	CORUM:2991	co	6	mTOR-signaling complex (mTOR/FRAP1, RAPTOR)	1	ENSG00000198793
V1	TRUE	0.05	2	255	1	0.004	0.5	CORUM:5418	co	38	GABBR2-HTR1A complex	1	ENSG00000136928
V1	TRUE	0.05	2	255	1	0.004	0.5	CORUM:5341	co	43	ELMO1-DOCK2 complex	1	ENSG00000155849
V1	TRUE	0.05	1935	272	51	0.188	0.026	HP:0000707	hp	26	Abnormality of the nervous system	1	ENSG00000004961,ENSG00000007372,ENSG00000030304,ENSG00000034693,ENSG00000070669,ENSG00000080819,ENSG00000081087,ENSG00000085382,ENSG00000087470,ENSG00000088682,ENSG00000092621,ENSG00000100146,ENSG00000100427,ENSG00000101327,ENSG00000103449,ENSG00000103546,ENSG00000104447,ENSG00000104723,ENSG00000105409,ENSG00000107611,ENSG00000108370,ENSG00000108641,ENSG00000113448,ENSG00000113721,ENSG00000124299…
V1	TRUE	0.0265	2	272	2	0.007	1	HP:0002372	hp	51	Normal interictal EEG	1	ENSG00000136531,ENSG00000167371
V1	TRUE	0.0172	7	272	3	0.011	0.429	HP:0007266	hp	4	Cerebral dysmyelination	1	ENSG00000092621,ENSG00000100146,ENSG00000205336
V1	TRUE	0.05	87	272	8	0.029	0.092	KEGG:04727	ke	39	GABAergic synapse	1	ENSG00000127955,ENSG00000136750,ENSG00000136928,ENSG00000157103,ENSG00000157542,ENSG00000171723,ENSG00000182256,ENSG00000183044
V1	TRUE	0.05	488	273	16	0.059	0.033	MI:hsa-miR-379*	mi	61	MI:hsa-miR-379*	1	ENSG00000067445,ENSG00000083750,ENSG00000104723,ENSG00000112473,ENSG00000117632,ENSG00000129151,ENSG00000132341,ENSG00000139970,ENSG00000145147,ENSG00000163536,ENSG00000173566,ENSG00000178028,ENSG00000178104,ENSG00000197461,ENSG00000198934,ENSG00000198947
V1	TRUE	0.0354	518	273	17	0.062	0.033	MI:hsa-miR-411*	mi	12	MI:hsa-miR-411*	1	ENSG00000067445,ENSG00000083750,ENSG00000104723,ENSG00000112473,ENSG00000115252,ENSG00000117632,ENSG00000129151,ENSG00000132341,ENSG00000139970,ENSG00000163536,ENSG00000166228,ENSG00000173566,ENSG00000178028,ENSG00000178104,ENSG00000197461,ENSG00000198934,ENSG00000198947
V1	TRUE	0.05	4	268	2	0.007	0.5	REAC:186773	re	90	PDGF dimer binds two receptors simultaneously	1	ENSG00000113721,ENSG00000197461
V1	TRUE	0.05	4	268	2	0.007	0.5	REAC:389083	re	16	Autophosphorylation of PDGF alpha receptors	1	ENSG00000113721,ENSG00000197461
V1	TRUE	0.05	4	268	2	0.007	0.5	REAC:186786	re	20	Autophosphorylation of PDGF beta receptors	1	ENSG00000113721,ENSG00000197461
V1	TRUE	0.05	4	268	2	0.007	0.5	REAC:389086	re	15	Autophosphorylation of PDGF alpha/beta receptors	1	ENSG00000113721,ENSG00000197461
V1	TRUE	0.0253	3	268	2	0.007	0.667	REAC:390649	re	59	M1, M3 and M5 receptors bind acetylcholine	1	ENSG00000133019,ENSG00000184984
V1	TRUE	0.05	4	268	2	0.007	0.5	REAC:186798	re	22	GAP binds to PDGF-beta receptors only	1	ENSG00000113721,ENSG00000197461
V1	TRUE	0.05	8820	273	173	0.634	0.02	TF:M00008_4	tf	66	Factor: Sp1; motif: GGGGCGGGGT; match class: 4	1	ENSG00000004961,ENSG00000005421,ENSG00000007264,ENSG00000007372,ENSG00000008277,ENSG00000011426,ENSG00000025039,ENSG00000052802,ENSG00000053501,ENSG00000055163,ENSG00000062598,ENSG00000064607,ENSG00000066032,ENSG00000066629,ENSG00000068394,ENSG00000070669,ENSG00000074855,ENSG00000076344,ENSG00000078114,ENSG00000080819,ENSG00000081087,ENSG00000082397,ENSG00000083750,ENSG00000088538,ENSG00000094841…
V1	TRUE	0.00153	11177	273	215	0.788	0.019	TF:M01100_2	tf	49	Factor: LRF; motif: VNNRMCCCC; match class: 2	1	ENSG00000004961,ENSG00000005882,ENSG00000006788,ENSG00000007264,ENSG00000007372,ENSG00000008277,ENSG00000009954,ENSG00000011426,ENSG00000021645,ENSG00000025039,ENSG00000034693,ENSG00000052802,ENSG00000053501,ENSG00000055163,ENSG00000062598,ENSG00000064607,ENSG00000066032,ENSG00000066629,ENSG00000067445,ENSG00000068394,ENSG00000070669,ENSG00000075945,ENSG00000076344,ENSG00000078114,ENSG00000080709…
