# Supplementary material for: Scope and limitations of yeast as a model organism for studying human tissue-specific pathways
Source: BMC Syst Biol. 2015 Dec 29;9:96. doi: 10.1186/s12918-015-0253-0 (PMC4696342; doi:10.1186/s12918-015-0253-0)
Supplement: Additional file 7 — TS Enrichment. Functional analysis of different subsets of tissue-selective genes. (ZIP 132 Kb) [file 12918_2015_253_MOESM7_ESM.zip › TS_Enrichment/brain_tissues_TS_HumanSpecific_unfiltered.tsv]

query.number	significant	p.value	term.size	query.size	overlap.size	precision	recall	term.id	domain	subgraph.number	term.name	relative.depth	intersection
V1	TRUE	0.0462	2515	397	82	0.207	0.033	GO:0006810	BP	20	transport	1	ENSG00000005249,ENSG00000006116,ENSG00000015475,ENSG00000022355,ENSG00000047597,ENSG00000054523,ENSG00000070018,ENSG00000070729,ENSG00000075043,ENSG00000078053,ENSG00000078295,ENSG00000079215,ENSG00000084734,ENSG00000091513,ENSG00000092445,ENSG00000092969,ENSG00000100281,ENSG00000100285,ENSG00000101200,ENSG00000102003,ENSG00000103888,ENSG00000104267,ENSG00000104725,ENSG00000105707,ENSG00000105711…
V1	TRUE	0.021	33	397	5	0.013	0.152	GO:0033762	BP	31	response to glucagon	1	ENSG00000005249,ENSG00000078295,ENSG00000127588,ENSG00000155897,ENSG00000176533
V1	TRUE	0.021	33	397	5	0.013	0.152	GO:0071377	BP	31	cellular response to glucagon stimulus	1	ENSG00000005249,ENSG00000078295,ENSG00000127588,ENSG00000155897,ENSG00000176533
V1	TRUE	0.00105	4	397	3	0.008	0.75	GO:0060052	BP	93	neurofilament cytoskeleton organization	1	ENSG00000100285,ENSG00000104722,ENSG00000104725
V1	TRUE	0.0382	11	397	3	0.008	0.273	GO:0045109	BP	93	intermediate filament organization	1	ENSG00000100285,ENSG00000104722,ENSG00000104725
V1	TRUE	0.00507	6	397	3	0.008	0.5	GO:0045110	BP	93	intermediate filament bundle assembly	1	ENSG00000100285,ENSG00000104722,ENSG00000104725
V1	TRUE	0.000268	3	397	3	0.008	1	GO:0033693	BP	93	neurofilament bundle assembly	2	ENSG00000100285,ENSG00000104722,ENSG00000104725
V1	TRUE	0.0156	145	397	11	0.028	0.076	GO:0042886	BP	73	amide transport	1	ENSG00000005249,ENSG00000104267,ENSG00000118702,ENSG00000134852,ENSG00000138207,ENSG00000155130,ENSG00000162992,ENSG00000163083,ENSG00000166006,ENSG00000170011,ENSG00000188338
V1	TRUE	0.0463	142	397	10	0.025	0.07	GO:0015833	BP	73	peptide transport	2	ENSG00000005249,ENSG00000104267,ENSG00000118702,ENSG00000134852,ENSG00000138207,ENSG00000155130,ENSG00000162992,ENSG00000163083,ENSG00000166006,ENSG00000170011
V1	TRUE	0.00922	115	397	10	0.025	0.087	GO:0090087	BP	73	regulation of peptide transport	1	ENSG00000005249,ENSG00000104267,ENSG00000118702,ENSG00000134852,ENSG00000138207,ENSG00000155130,ENSG00000162992,ENSG00000163083,ENSG00000166006,ENSG00000170011
V1	TRUE	0.0325	113	397	9	0.023	0.08	GO:0002791	BP	73	regulation of peptide secretion	1	ENSG00000005249,ENSG00000118702,ENSG00000134852,ENSG00000138207,ENSG00000155130,ENSG00000162992,ENSG00000163083,ENSG00000166006,ENSG00000170011
V1	TRUE	0.027	110	397	9	0.023	0.082	GO:0090276	BP	73	regulation of peptide hormone secretion	1	ENSG00000005249,ENSG00000118702,ENSG00000134852,ENSG00000138207,ENSG00000155130,ENSG00000162992,ENSG00000163083,ENSG00000166006,ENSG00000170011
V1	TRUE	0.00387	13	397	4	0.01	0.308	GO:0007158	BP	121	neuron cell-cell adhesion	1	ENSG00000110076,ENSG00000169760,ENSG00000176749,ENSG00000196338
V1	TRUE	0.00989	360	397	20	0.05	0.056	GO:0008285	BP	98	negative regulation of cell proliferation	1	ENSG00000087494,ENSG00000092969,ENSG00000105707,ENSG00000115461,ENSG00000121769,ENSG00000129355,ENSG00000137440,ENSG00000138207,ENSG00000139874,ENSG00000152104,ENSG00000154144,ENSG00000154734,ENSG00000157005,ENSG00000157933,ENSG00000164050,ENSG00000166923,ENSG00000172819,ENSG00000173404,ENSG00000181852,ENSG00000187391
V1	TRUE	0.000409	3131	397	109	0.275	0.035	GO:0051179	BP	61	localization	1	ENSG00000005249,ENSG00000006116,ENSG00000006210,ENSG00000015475,ENSG00000022355,ENSG00000047597,ENSG00000054523,ENSG00000070018,ENSG00000070729,ENSG00000075043,ENSG00000075618,ENSG00000076356,ENSG00000078053,ENSG00000078295,ENSG00000079215,ENSG00000084734,ENSG00000091129,ENSG00000091513,ENSG00000092445,ENSG00000092969,ENSG00000100281,ENSG00000100285,ENSG00000101200,ENSG00000102003,ENSG00000103888…
V1	TRUE	0.0327	3	397	2	0.005	0.667	GO:0035112	BP	113	genitalia morphogenesis	1	ENSG00000070018,ENSG00000138207
V1	TRUE	0.0327	3	397	2	0.005	0.667	GO:0086068	BP	1	Purkinje myocyte to ventricular cardiac muscle cell communication	1	ENSG00000105711,ENSG00000198626
V1	TRUE	0.0327	3	397	2	0.005	0.667	GO:0086029	BP	1	Purkinje myocyte to ventricular cardiac muscle cell signaling	1	ENSG00000105711,ENSG00000198626
V1	TRUE	0.0245	1133	397	44	0.111	0.039	GO:0051239	BP	30	regulation of multicellular organismal process	1	ENSG00000063660,ENSG00000070018,ENSG00000078699,ENSG00000087494,ENSG00000091129,ENSG00000092969,ENSG00000105695,ENSG00000105707,ENSG00000105711,ENSG00000106278,ENSG00000113296,ENSG00000114279,ENSG00000117525,ENSG00000118702,ENSG00000120156,ENSG00000124507,ENSG00000125266,ENSG00000126016,ENSG00000134569,ENSG00000134595,ENSG00000134852,ENSG00000135547,ENSG00000135916,ENSG00000138207,ENSG00000139352…
V1	TRUE	0.0201	197	397	13	0.033	0.066	GO:0044057	BP	30	regulation of system process	2	ENSG00000092969,ENSG00000105711,ENSG00000114279,ENSG00000160460,ENSG00000160678,ENSG00000162992,ENSG00000163083,ENSG00000166257,ENSG00000168398,ENSG00000182674,ENSG00000184185,ENSG00000196338,ENSG00000198626
V1	TRUE	6.34e-05	11	397	5	0.013	0.455	GO:0097090	BP	30	presynaptic membrane organization	1	ENSG00000134569,ENSG00000169306,ENSG00000169760,ENSG00000184144,ENSG00000196338
V1	TRUE	0.000427	943	397	44	0.111	0.047	GO:0040011	BP	30	locomotion	1	ENSG00000006210,ENSG00000012171,ENSG00000063660,ENSG00000075043,ENSG00000075618,ENSG00000076356,ENSG00000091129,ENSG00000092445,ENSG00000092969,ENSG00000103888,ENSG00000105695,ENSG00000105711,ENSG00000113296,ENSG00000114631,ENSG00000115461,ENSG00000116525,ENSG00000117525,ENSG00000120156,ENSG00000125266,ENSG00000126016,ENSG00000128567,ENSG00000137285,ENSG00000143590,ENSG00000144935,ENSG00000149294…
V1	TRUE	0.00174	2301	397	83	0.209	0.036	GO:0032502	BP	30	developmental process	1	ENSG00000012171,ENSG00000063660,ENSG00000070018,ENSG00000075043,ENSG00000076356,ENSG00000077092,ENSG00000078018,ENSG00000078699,ENSG00000087494,ENSG00000091129,ENSG00000092445,ENSG00000092969,ENSG00000095397,ENSG00000100285,ENSG00000102003,ENSG00000102678,ENSG00000105664,ENSG00000105695,ENSG00000105707,ENSG00000105711,ENSG00000105880,ENSG00000106278,ENSG00000108924,ENSG00000109738,ENSG00000110076…
V1	TRUE	7.7e-05	2116	397	83	0.209	0.039	GO:0048856	BP	30	anatomical structure development	2	ENSG00000012171,ENSG00000063660,ENSG00000070018,ENSG00000075043,ENSG00000076356,ENSG00000077092,ENSG00000078018,ENSG00000078699,ENSG00000087494,ENSG00000091129,ENSG00000092445,ENSG00000092969,ENSG00000095397,ENSG00000100285,ENSG00000102678,ENSG00000105664,ENSG00000105695,ENSG00000105707,ENSG00000105711,ENSG00000105880,ENSG00000106278,ENSG00000109738,ENSG00000110076,ENSG00000112183,ENSG00000113296…
V1	TRUE	0.0452	39	397	5	0.013	0.128	GO:0060041	BP	30	retina development in camera-type eye	3	ENSG00000070018,ENSG00000138207,ENSG00000150625,ENSG00000157933,ENSG00000162992
V1	TRUE	0.00247	1143	397	48	0.121	0.042	GO:0009653	BP	30	anatomical structure morphogenesis	2	ENSG00000012171,ENSG00000063660,ENSG00000070018,ENSG00000075043,ENSG00000076356,ENSG00000078018,ENSG00000091129,ENSG00000092445,ENSG00000092969,ENSG00000100285,ENSG00000105664,ENSG00000105695,ENSG00000105707,ENSG00000105711,ENSG00000105880,ENSG00000113296,ENSG00000117525,ENSG00000120156,ENSG00000123095,ENSG00000124507,ENSG00000125266,ENSG00000126016,ENSG00000128567,ENSG00000132640,ENSG00000134569…
V1	TRUE	4.33e-05	3599	397	126	0.317	0.035	GO:0023052	BP	30	signaling	1	ENSG00000004777,ENSG00000005249,ENSG00000006116,ENSG00000006210,ENSG00000012171,ENSG00000015475,ENSG00000021300,ENSG00000022355,ENSG00000040933,ENSG00000054523,ENSG00000063660,ENSG00000070018,ENSG00000070729,ENSG00000073670,ENSG00000075043,ENSG00000076356,ENSG00000077092,ENSG00000078053,ENSG00000078295,ENSG00000078549,ENSG00000079215,ENSG00000087494,ENSG00000092445,ENSG00000092969,ENSG00000100246…
V1	TRUE	4.33e-05	3599	397	126	0.317	0.035	GO:0044700	BP	30	single organism signaling	2	ENSG00000004777,ENSG00000005249,ENSG00000006116,ENSG00000006210,ENSG00000012171,ENSG00000015475,ENSG00000021300,ENSG00000022355,ENSG00000040933,ENSG00000054523,ENSG00000063660,ENSG00000070018,ENSG00000070729,ENSG00000073670,ENSG00000075043,ENSG00000076356,ENSG00000077092,ENSG00000078053,ENSG00000078295,ENSG00000078549,ENSG00000079215,ENSG00000087494,ENSG00000092445,ENSG00000092969,ENSG00000100246…
V1	TRUE	0.000773	2249	397	83	0.209	0.037	GO:0044767	BP	30	single-organism developmental process	1	ENSG00000012171,ENSG00000063660,ENSG00000070018,ENSG00000075043,ENSG00000076356,ENSG00000077092,ENSG00000078018,ENSG00000078699,ENSG00000087494,ENSG00000091129,ENSG00000092445,ENSG00000092969,ENSG00000095397,ENSG00000100285,ENSG00000102003,ENSG00000102678,ENSG00000105664,ENSG00000105695,ENSG00000105707,ENSG00000105711,ENSG00000105880,ENSG00000106278,ENSG00000108924,ENSG00000109738,ENSG00000110076…
V1	TRUE	0.000242	75	397	10	0.025	0.133	GO:0021700	BP	30	developmental maturation	2	ENSG00000091129,ENSG00000092969,ENSG00000102003,ENSG00000160460,ENSG00000164050,ENSG00000166923,ENSG00000174469,ENSG00000184144,ENSG00000187764,ENSG00000189056
V1	TRUE	0.0093	16	397	4	0.01	0.25	GO:0071695	BP	30	anatomical structure maturation	3	ENSG00000092969,ENSG00000164050,ENSG00000166923,ENSG00000187764
V1	TRUE	0.00541	1546	397	59	0.149	0.038	GO:0048869	BP	30	cellular developmental process	2	ENSG00000012171,ENSG00000063660,ENSG00000070018,ENSG00000075043,ENSG00000076356,ENSG00000078018,ENSG00000078699,ENSG00000087494,ENSG00000091129,ENSG00000092445,ENSG00000092969,ENSG00000095397,ENSG00000100285,ENSG00000105695,ENSG00000105707,ENSG00000105711,ENSG00000105880,ENSG00000106278,ENSG00000112183,ENSG00000115694,ENSG00000116016,ENSG00000120156,ENSG00000123095,ENSG00000123685,ENSG00000124507…
V1	TRUE	0.00155	724	397	35	0.088	0.048	GO:0032989	BP	30	cellular component morphogenesis	3	ENSG00000012171,ENSG00000063660,ENSG00000070018,ENSG00000075043,ENSG00000076356,ENSG00000078018,ENSG00000091129,ENSG00000092445,ENSG00000092969,ENSG00000100285,ENSG00000105695,ENSG00000105707,ENSG00000105711,ENSG00000120156,ENSG00000124507,ENSG00000125266,ENSG00000132640,ENSG00000134569,ENSG00000135547,ENSG00000143590,ENSG00000144935,ENSG00000149294,ENSG00000150625,ENSG00000151640,ENSG00000154380…
V1	TRUE	0.000235	524	397	30	0.076	0.057	GO:0032990	BP	30	cell part morphogenesis	4	ENSG00000012171,ENSG00000063660,ENSG00000075043,ENSG00000076356,ENSG00000078018,ENSG00000091129,ENSG00000100285,ENSG00000105695,ENSG00000105711,ENSG00000124507,ENSG00000125266,ENSG00000132640,ENSG00000134569,ENSG00000143590,ENSG00000144935,ENSG00000149294,ENSG00000150625,ENSG00000151640,ENSG00000154380,ENSG00000160307,ENSG00000160460,ENSG00000164050,ENSG00000166257,ENSG00000169306,ENSG00000173210…
V1	TRUE	0.000622	692	397	35	0.088	0.051	GO:0000902	BP	30	cell morphogenesis	4	ENSG00000012171,ENSG00000063660,ENSG00000070018,ENSG00000075043,ENSG00000076356,ENSG00000078018,ENSG00000091129,ENSG00000092445,ENSG00000092969,ENSG00000100285,ENSG00000105695,ENSG00000105707,ENSG00000105711,ENSG00000120156,ENSG00000124507,ENSG00000125266,ENSG00000132640,ENSG00000134569,ENSG00000135547,ENSG00000143590,ENSG00000144935,ENSG00000149294,ENSG00000150625,ENSG00000151640,ENSG00000154380…
V1	TRUE	0.00036	1403	397	59	0.149	0.042	GO:0030154	BP	30	cell differentiation	3	ENSG00000012171,ENSG00000063660,ENSG00000070018,ENSG00000075043,ENSG00000076356,ENSG00000078018,ENSG00000078699,ENSG00000087494,ENSG00000091129,ENSG00000092445,ENSG00000092969,ENSG00000095397,ENSG00000100285,ENSG00000105695,ENSG00000105707,ENSG00000105711,ENSG00000105880,ENSG00000106278,ENSG00000112183,ENSG00000115694,ENSG00000116016,ENSG00000120156,ENSG00000123095,ENSG00000123685,ENSG00000124507…
V1	TRUE	4.12e-08	829	397	50	0.126	0.06	GO:0048468	BP	30	cell development	3	ENSG00000012171,ENSG00000063660,ENSG00000070018,ENSG00000075043,ENSG00000076356,ENSG00000078018,ENSG00000078699,ENSG00000091129,ENSG00000092445,ENSG00000092969,ENSG00000095397,ENSG00000100285,ENSG00000105695,ENSG00000105707,ENSG00000105711,ENSG00000106278,ENSG00000120156,ENSG00000124507,ENSG00000125266,ENSG00000128567,ENSG00000132640,ENSG00000134569,ENSG00000134595,ENSG00000134852,ENSG00000135547…
V1	TRUE	1.39e-06	504	397	34	0.086	0.067	GO:0000904	BP	30	cell morphogenesis involved in differentiation	4	ENSG00000012171,ENSG00000063660,ENSG00000070018,ENSG00000075043,ENSG00000076356,ENSG00000078018,ENSG00000091129,ENSG00000092445,ENSG00000092969,ENSG00000100285,ENSG00000105695,ENSG00000105707,ENSG00000105711,ENSG00000120156,ENSG00000125266,ENSG00000132640,ENSG00000134569,ENSG00000135547,ENSG00000143590,ENSG00000144935,ENSG00000149294,ENSG00000151640,ENSG00000154380,ENSG00000160307,ENSG00000160460…
V1	TRUE	0.00102	18	397	5	0.013	0.278	GO:0061383	BP	30	trabecula morphogenesis	2	ENSG00000120156,ENSG00000138207,ENSG00000164050,ENSG00000166923,ENSG00000187764
V1	TRUE	0.00105	4	397	3	0.008	0.75	GO:0061430	BP	30	bone trabecula morphogenesis	3	ENSG00000164050,ENSG00000166923,ENSG00000187764
V1	TRUE	0.0202	9	397	3	0.008	0.333	GO:0060343	BP	30	trabecula formation	3	ENSG00000120156,ENSG00000138207,ENSG00000166923
V1	TRUE	2.62e-06	1886	397	81	0.204	0.043	GO:0007275	BP	30	multicellular organismal development	2	ENSG00000012171,ENSG00000063660,ENSG00000070018,ENSG00000075043,ENSG00000076356,ENSG00000077092,ENSG00000078018,ENSG00000078699,ENSG00000087494,ENSG00000091129,ENSG00000092445,ENSG00000092969,ENSG00000095397,ENSG00000100285,ENSG00000102678,ENSG00000105664,ENSG00000105695,ENSG00000105707,ENSG00000105711,ENSG00000105880,ENSG00000106278,ENSG00000108924,ENSG00000109738,ENSG00000110076,ENSG00000113296…
V1	TRUE	7.96e-08	1713	397	80	0.202	0.047	GO:0048731	BP	30	system development	3	ENSG00000012171,ENSG00000063660,ENSG00000070018,ENSG00000075043,ENSG00000076356,ENSG00000077092,ENSG00000078018,ENSG00000078699,ENSG00000087494,ENSG00000091129,ENSG00000092445,ENSG00000092969,ENSG00000095397,ENSG00000100285,ENSG00000102678,ENSG00000105664,ENSG00000105695,ENSG00000105707,ENSG00000105711,ENSG00000105880,ENSG00000106278,ENSG00000109738,ENSG00000110076,ENSG00000113296,ENSG00000114279…
V1	TRUE	0.0235	176	397	12	0.03	0.068	GO:0001501	BP	30	skeletal system development	4	ENSG00000070018,ENSG00000087494,ENSG00000105664,ENSG00000105880,ENSG00000135414,ENSG00000138207,ENSG00000157933,ENSG00000158859,ENSG00000164050,ENSG00000166923,ENSG00000167244,ENSG00000187764
V1	TRUE	4.79e-11	956	397	61	0.154	0.064	GO:0007399	BP	30	nervous system development	4	ENSG00000012171,ENSG00000063660,ENSG00000070018,ENSG00000075043,ENSG00000076356,ENSG00000078018,ENSG00000078699,ENSG00000091129,ENSG00000092445,ENSG00000092969,ENSG00000095397,ENSG00000100285,ENSG00000102678,ENSG00000105695,ENSG00000105711,ENSG00000105880,ENSG00000106278,ENSG00000109738,ENSG00000110076,ENSG00000114279,ENSG00000118702,ENSG00000123560,ENSG00000124507,ENSG00000125266,ENSG00000125820…
V1	TRUE	1.86e-08	658	397	44	0.111	0.067	GO:0022008	BP	30	neurogenesis	5	ENSG00000012171,ENSG00000063660,ENSG00000075043,ENSG00000076356,ENSG00000078018,ENSG00000078699,ENSG00000091129,ENSG00000092969,ENSG00000095397,ENSG00000100285,ENSG00000105695,ENSG00000105711,ENSG00000106278,ENSG00000124507,ENSG00000125266,ENSG00000132640,ENSG00000134569,ENSG00000134595,ENSG00000135916,ENSG00000137285,ENSG00000139352,ENSG00000143590,ENSG00000144935,ENSG00000149294,ENSG00000150625…
V1	TRUE	2.56e-09	642	397	45	0.113	0.07	GO:0048699	BP	30	generation of neurons	6	ENSG00000012171,ENSG00000063660,ENSG00000075043,ENSG00000076356,ENSG00000078018,ENSG00000078699,ENSG00000091129,ENSG00000092969,ENSG00000095397,ENSG00000100285,ENSG00000105695,ENSG00000105711,ENSG00000106278,ENSG00000124507,ENSG00000125266,ENSG00000132640,ENSG00000134569,ENSG00000134595,ENSG00000135916,ENSG00000137285,ENSG00000139352,ENSG00000143590,ENSG00000144935,ENSG00000149294,ENSG00000150625…
V1	TRUE	5.2e-09	608	397	43	0.108	0.071	GO:0030182	BP	30	neuron differentiation	7	ENSG00000012171,ENSG00000063660,ENSG00000075043,ENSG00000076356,ENSG00000078018,ENSG00000078699,ENSG00000091129,ENSG00000092969,ENSG00000095397,ENSG00000100285,ENSG00000105695,ENSG00000105711,ENSG00000124507,ENSG00000125266,ENSG00000132640,ENSG00000134569,ENSG00000134595,ENSG00000135916,ENSG00000139352,ENSG00000143590,ENSG00000144935,ENSG00000149294,ENSG00000150625,ENSG00000151640,ENSG00000153234…
V1	TRUE	1.7e-09	518	397	40	0.101	0.077	GO:0048666	BP	30	neuron development	8	ENSG00000012171,ENSG00000063660,ENSG00000075043,ENSG00000076356,ENSG00000078018,ENSG00000078699,ENSG00000091129,ENSG00000092969,ENSG00000095397,ENSG00000100285,ENSG00000105695,ENSG00000105711,ENSG00000124507,ENSG00000125266,ENSG00000132640,ENSG00000134569,ENSG00000135916,ENSG00000139352,ENSG00000143590,ENSG00000144935,ENSG00000149294,ENSG00000150625,ENSG00000151640,ENSG00000154380,ENSG00000160307…
V1	TRUE	0.0327	3	397	2	0.005	0.667	GO:0003358	BP	30	noradrenergic neuron development	9	ENSG00000139352,ENSG00000173404
V1	TRUE	0.0151	18	397	4	0.01	0.222	GO:0042551	BP	30	neuron maturation	9	ENSG00000091129,ENSG00000160460,ENSG00000174469,ENSG00000184144
V1	TRUE	0.000737	9	397	4	0.01	0.444	GO:0045161	BP	30	neuronal ion channel clustering	10	ENSG00000091129,ENSG00000160460,ENSG00000174469,ENSG00000184144
V1	TRUE	0.0327	3	397	2	0.005	0.667	GO:0045163	BP	30	clustering of voltage-gated potassium channels	11	ENSG00000174469,ENSG00000184144
V1	TRUE	6.27e-06	391	397	28	0.071	0.072	GO:0048667	BP	30	cell morphogenesis involved in neuron differentiation	9	ENSG00000012171,ENSG00000063660,ENSG00000075043,ENSG00000076356,ENSG00000078018,ENSG00000091129,ENSG00000100285,ENSG00000105695,ENSG00000105711,ENSG00000125266,ENSG00000132640,ENSG00000134569,ENSG00000143590,ENSG00000144935,ENSG00000149294,ENSG00000151640,ENSG00000154380,ENSG00000160307,ENSG00000160460,ENSG00000164050,ENSG00000166257,ENSG00000169306,ENSG00000173210,ENSG00000173898,ENSG00000176749…
V1	TRUE	0.0314	36	397	5	0.013	0.139	GO:0001764	BP	30	neuron migration	7	ENSG00000091129,ENSG00000137285,ENSG00000150625,ENSG00000176749,ENSG00000187094
V1	TRUE	1.72e-07	309	397	27	0.068	0.087	GO:0007417	BP	30	central nervous system development	4	ENSG00000070018,ENSG00000078018,ENSG00000091129,ENSG00000092445,ENSG00000102678,ENSG00000105695,ENSG00000105711,ENSG00000106278,ENSG00000118702,ENSG00000123560,ENSG00000125820,ENSG00000132640,ENSG00000134595,ENSG00000136535,ENSG00000139352,ENSG00000146216,ENSG00000148082,ENSG00000157933,ENSG00000160307,ENSG00000160460,ENSG00000160678,ENSG00000162992,ENSG00000165388,ENSG00000168758,ENSG00000171246…
V1	TRUE	0.0172	47	397	6	0.015	0.128	GO:0060348	BP	30	bone development	2	ENSG00000070018,ENSG00000105880,ENSG00000157933,ENSG00000164050,ENSG00000166923,ENSG00000187764
V1	TRUE	0.0382	11	397	3	0.008	0.273	GO:0070977	BP	30	bone maturation	3	ENSG00000164050,ENSG00000166923,ENSG00000187764
V1	TRUE	0.00752	133	397	11	0.028	0.083	GO:0007423	BP	30	sensory organ development	2	ENSG00000070018,ENSG00000092969,ENSG00000095397,ENSG00000105707,ENSG00000134595,ENSG00000138207,ENSG00000150625,ENSG00000157933,ENSG00000162992,ENSG00000172819,ENSG00000188064
V1	TRUE	0.00354	122	397	11	0.028	0.09	GO:0048568	BP	30	embryonic organ development	2	ENSG00000070018,ENSG00000077092,ENSG00000092969,ENSG00000105707,ENSG00000135547,ENSG00000138207,ENSG00000162992,ENSG00000172819,ENSG00000188064,ENSG00000198626,ENSG00000198719
V1	TRUE	0.00131	214	397	16	0.04	0.075	GO:0007420	BP	30	brain development	2	ENSG00000070018,ENSG00000092445,ENSG00000102678,ENSG00000105695,ENSG00000118702,ENSG00000123560,ENSG00000125820,ENSG00000132640,ENSG00000134595,ENSG00000136535,ENSG00000139352,ENSG00000146216,ENSG00000157933,ENSG00000160678,ENSG00000162992,ENSG00000168758
V1	TRUE	1.14e-05	130	397	15	0.038	0.115	GO:0030900	BP	30	forebrain development	2	ENSG00000070018,ENSG00000092445,ENSG00000102678,ENSG00000105695,ENSG00000118702,ENSG00000123560,ENSG00000132640,ENSG00000134595,ENSG00000139352,ENSG00000146216,ENSG00000157933,ENSG00000160678,ENSG00000162992,ENSG00000174469,ENSG00000188064
V1	TRUE	0.0187	19	397	4	0.01	0.211	GO:0021761	BP	30	limbic system development	3	ENSG00000134595,ENSG00000162992,ENSG00000174469,ENSG00000189056
V1	TRUE	0.0474	57	397	6	0.015	0.105	GO:0021537	BP	30	telencephalon development	3	ENSG00000070018,ENSG00000132640,ENSG00000157933,ENSG00000162992,ENSG00000174469,ENSG00000189056
V1	TRUE	0.0182	32	397	5	0.013	0.156	GO:0021543	BP	30	pallium development	4	ENSG00000070018,ENSG00000132640,ENSG00000162992,ENSG00000174469,ENSG00000189056
V1	TRUE	0.000373	63	397	9	0.023	0.143	GO:0021536	BP	30	diencephalon development	2	ENSG00000070018,ENSG00000102678,ENSG00000105695,ENSG00000118702,ENSG00000123560,ENSG00000134595,ENSG00000146216,ENSG00000160678,ENSG00000174469
V1	TRUE	0.00645	1094	397	45	0.113	0.041	GO:0009605	BP	30	response to external stimulus	1	ENSG00000006210,ENSG00000012171,ENSG00000021300,ENSG00000029153,ENSG00000060718,ENSG00000063660,ENSG00000070729,ENSG00000075043,ENSG00000076356,ENSG00000091129,ENSG00000092445,ENSG00000092969,ENSG00000105707,ENSG00000105711,ENSG00000109738,ENSG00000110076,ENSG00000113296,ENSG00000117525,ENSG00000118702,ENSG00000118785,ENSG00000120156,ENSG00000123685,ENSG00000125266,ENSG00000129355,ENSG00000138207…
V1	TRUE	0.000732	475	397	27	0.068	0.057	GO:0042330	BP	30	taxis	2	ENSG00000006210,ENSG00000012171,ENSG00000063660,ENSG00000075043,ENSG00000076356,ENSG00000091129,ENSG00000092969,ENSG00000105711,ENSG00000113296,ENSG00000117525,ENSG00000125266,ENSG00000143590,ENSG00000144935,ENSG00000149294,ENSG00000151640,ENSG00000154380,ENSG00000160460,ENSG00000161573,ENSG00000164050,ENSG00000166257,ENSG00000166923,ENSG00000173210,ENSG00000173898,ENSG00000176749,ENSG00000182175…
V1	TRUE	0.0017	174	397	14	0.035	0.08	GO:0042391	BP	30	regulation of membrane potential	1	ENSG00000063660,ENSG00000070729,ENSG00000105711,ENSG00000114279,ENSG00000123560,ENSG00000133104,ENSG00000144746,ENSG00000156113,ENSG00000157933,ENSG00000166257,ENSG00000169760,ENSG00000176884,ENSG00000189056,ENSG00000196338
V1	TRUE	0.0358	54	397	6	0.015	0.111	GO:0051899	BP	30	membrane depolarization	2	ENSG00000105711,ENSG00000166257,ENSG00000169760,ENSG00000176884,ENSG00000189056,ENSG00000196338
V1	TRUE	0.00711	15	397	4	0.01	0.267	GO:0045838	BP	30	positive regulation of membrane potential	2	ENSG00000169760,ENSG00000176884,ENSG00000189056,ENSG00000196338
V1	TRUE	4.82e-07	15	397	7	0.018	0.467	GO:0044091	BP	30	membrane biogenesis	1	ENSG00000110076,ENSG00000121680,ENSG00000134569,ENSG00000162735,ENSG00000169306,ENSG00000169760,ENSG00000196338
V1	TRUE	0.0111	2	397	2	0.005	1	GO:0016557	BP	30	peroxisome membrane biogenesis	2	ENSG00000121680,ENSG00000162735
V1	TRUE	4.09e-05	1094	397	52	0.131	0.048	GO:0006928	BP	30	cellular component movement	1	ENSG00000006210,ENSG00000012171,ENSG00000054523,ENSG00000063660,ENSG00000075043,ENSG00000075618,ENSG00000076356,ENSG00000091129,ENSG00000092445,ENSG00000092969,ENSG00000100285,ENSG00000103888,ENSG00000104725,ENSG00000105695,ENSG00000105711,ENSG00000112290,ENSG00000113296,ENSG00000114204,ENSG00000114279,ENSG00000114631,ENSG00000115461,ENSG00000117525,ENSG00000120156,ENSG00000122786,ENSG00000125266…
V1	TRUE	0.039	929	397	37	0.093	0.04	GO:0050793	BP	30	regulation of developmental process	1	ENSG00000063660,ENSG00000070018,ENSG00000078699,ENSG00000087494,ENSG00000091129,ENSG00000092969,ENSG00000105695,ENSG00000105707,ENSG00000105711,ENSG00000106278,ENSG00000112183,ENSG00000113296,ENSG00000115694,ENSG00000117525,ENSG00000120156,ENSG00000123095,ENSG00000124507,ENSG00000125266,ENSG00000126016,ENSG00000134569,ENSG00000134595,ENSG00000134852,ENSG00000135547,ENSG00000135916,ENSG00000138207…
V1	TRUE	0.0114	682	397	31	0.078	0.045	GO:2000026	BP	30	regulation of multicellular organismal development	2	ENSG00000063660,ENSG00000070018,ENSG00000078699,ENSG00000087494,ENSG00000091129,ENSG00000092969,ENSG00000105695,ENSG00000105707,ENSG00000105711,ENSG00000106278,ENSG00000113296,ENSG00000117525,ENSG00000120156,ENSG00000124507,ENSG00000125266,ENSG00000126016,ENSG00000134569,ENSG00000134595,ENSG00000134852,ENSG00000135547,ENSG00000135916,ENSG00000138207,ENSG00000139352,ENSG00000157933,ENSG00000162992…
V1	TRUE	0.000116	239	397	19	0.048	0.079	GO:0051960	BP	30	regulation of nervous system development	3	ENSG00000078699,ENSG00000091129,ENSG00000105695,ENSG00000105711,ENSG00000106278,ENSG00000124507,ENSG00000134569,ENSG00000134595,ENSG00000135916,ENSG00000139352,ENSG00000157933,ENSG00000162992,ENSG00000169306,ENSG00000169760,ENSG00000176697,ENSG00000176749,ENSG00000181965,ENSG00000187391,ENSG00000187764
V1	TRUE	0.0093	16	397	4	0.01	0.25	GO:0051962	BP	30	positive regulation of nervous system development	4	ENSG00000169760,ENSG00000176697,ENSG00000196338,ENSG00000198908
V1	TRUE	0.0299	338	397	18	0.045	0.053	GO:0051093	BP	30	negative regulation of developmental process	2	ENSG00000087494,ENSG00000105695,ENSG00000105707,ENSG00000113296,ENSG00000120156,ENSG00000123095,ENSG00000126016,ENSG00000134569,ENSG00000134595,ENSG00000135547,ENSG00000138207,ENSG00000139352,ENSG00000157933,ENSG00000166923,ENSG00000171476,ENSG00000175602,ENSG00000187764,ENSG00000198719
V1	TRUE	0.00291	659	397	32	0.081	0.049	GO:0045595	BP	30	regulation of cell differentiation	2	ENSG00000063660,ENSG00000070018,ENSG00000078699,ENSG00000087494,ENSG00000091129,ENSG00000092969,ENSG00000105695,ENSG00000105707,ENSG00000105711,ENSG00000106278,ENSG00000112183,ENSG00000115694,ENSG00000123095,ENSG00000124507,ENSG00000125266,ENSG00000134569,ENSG00000134595,ENSG00000134852,ENSG00000135547,ENSG00000135916,ENSG00000139352,ENSG00000157933,ENSG00000162992,ENSG00000166923,ENSG00000169306…
V1	TRUE	6.83e-05	297	397	22	0.055	0.074	GO:0060284	BP	30	regulation of cell development	3	ENSG00000078699,ENSG00000091129,ENSG00000092969,ENSG00000105695,ENSG00000105707,ENSG00000105711,ENSG00000106278,ENSG00000124507,ENSG00000134569,ENSG00000134595,ENSG00000134852,ENSG00000135916,ENSG00000139352,ENSG00000157933,ENSG00000162992,ENSG00000166923,ENSG00000169306,ENSG00000169760,ENSG00000176749,ENSG00000181965,ENSG00000187391,ENSG00000187764
V1	TRUE	0.0165	146	397	11	0.028	0.075	GO:0010769	BP	30	regulation of cell morphogenesis involved in differentiation	4	ENSG00000091129,ENSG00000092969,ENSG00000105695,ENSG00000105707,ENSG00000134569,ENSG00000166923,ENSG00000169306,ENSG00000176749,ENSG00000187764,ENSG00000189056,ENSG00000198908
V1	TRUE	9.27e-05	214	397	18	0.045	0.084	GO:0050767	BP	30	regulation of neurogenesis	4	ENSG00000078699,ENSG00000091129,ENSG00000105695,ENSG00000105711,ENSG00000106278,ENSG00000124507,ENSG00000134569,ENSG00000134595,ENSG00000135916,ENSG00000139352,ENSG00000157933,ENSG00000162992,ENSG00000169306,ENSG00000169760,ENSG00000176749,ENSG00000181965,ENSG00000187391,ENSG00000187764
V1	TRUE	3.82e-05	181	397	17	0.043	0.094	GO:0045664	BP	30	regulation of neuron differentiation	5	ENSG00000078699,ENSG00000091129,ENSG00000105695,ENSG00000105711,ENSG00000124507,ENSG00000134569,ENSG00000134595,ENSG00000135916,ENSG00000139352,ENSG00000162992,ENSG00000169306,ENSG00000169760,ENSG00000176749,ENSG00000181965,ENSG00000187391,ENSG00000187764,ENSG00000189056
V1	TRUE	0.00012	3631	397	125	0.315	0.034	GO:0007154	BP	30	cell communication	1	ENSG00000004777,ENSG00000005249,ENSG00000006116,ENSG00000006210,ENSG00000012171,ENSG00000015475,ENSG00000021300,ENSG00000022355,ENSG00000040933,ENSG00000054523,ENSG00000063660,ENSG00000070018,ENSG00000070729,ENSG00000073670,ENSG00000075043,ENSG00000076356,ENSG00000077092,ENSG00000078053,ENSG00000078295,ENSG00000078549,ENSG00000079215,ENSG00000087494,ENSG00000092445,ENSG00000092969,ENSG00000100246…
V1	TRUE	1.54e-13	769	397	58	0.146	0.075	GO:0007267	BP	30	cell-cell signaling	2	ENSG00000005249,ENSG00000006116,ENSG00000012171,ENSG00000022355,ENSG00000054523,ENSG00000070018,ENSG00000075043,ENSG00000078053,ENSG00000078295,ENSG00000079215,ENSG00000087494,ENSG00000092969,ENSG00000101200,ENSG00000102003,ENSG00000104725,ENSG00000105711,ENSG00000106236,ENSG00000109738,ENSG00000110076,ENSG00000114279,ENSG00000118702,ENSG00000120156,ENSG00000120251,ENSG00000123560,ENSG00000124507…
V1	TRUE	6.59e-10	437	397	37	0.093	0.085	GO:0007268	BP	30	synaptic transmission	3	ENSG00000006116,ENSG00000022355,ENSG00000054523,ENSG00000070018,ENSG00000075043,ENSG00000078053,ENSG00000078295,ENSG00000079215,ENSG00000102003,ENSG00000104725,ENSG00000105711,ENSG00000106236,ENSG00000109738,ENSG00000110076,ENSG00000120251,ENSG00000123560,ENSG00000124507,ENSG00000128683,ENSG00000129159,ENSG00000153822,ENSG00000155897,ENSG00000156113,ENSG00000157005,ENSG00000162975,ENSG00000164061…
V1	TRUE	0.00156	44	397	7	0.018	0.159	GO:0007270	BP	30	neuron-neuron synaptic transmission	4	ENSG00000022355,ENSG00000054523,ENSG00000120251,ENSG00000164418,ENSG00000169760,ENSG00000176884,ENSG00000189056
V1	TRUE	0.00669	26	397	5	0.013	0.192	GO:0035249	BP	30	synaptic transmission, glutamatergic	5	ENSG00000120251,ENSG00000164418,ENSG00000169760,ENSG00000176884,ENSG00000189056
V1	TRUE	0.0151	18	397	4	0.01	0.222	GO:0060078	BP	30	regulation of postsynaptic membrane potential	4	ENSG00000169760,ENSG00000176884,ENSG00000189056,ENSG00000196338
V1	TRUE	0.0119	17	397	4	0.01	0.235	GO:0060079	BP	30	regulation of excitatory postsynaptic membrane potential	5	ENSG00000169760,ENSG00000176884,ENSG00000189056,ENSG00000196338
V1	TRUE	0.00273	12	397	4	0.01	0.333	GO:2000463	BP	30	positive regulation of excitatory postsynaptic membrane potential	6	ENSG00000169760,ENSG00000176884,ENSG00000189056,ENSG00000196338
V1	TRUE	0.0366	3312	397	104	0.262	0.031	GO:0007165	BP	30	signal transduction	2	ENSG00000004777,ENSG00000005249,ENSG00000006116,ENSG00000006210,ENSG00000015475,ENSG00000021300,ENSG00000040933,ENSG00000063660,ENSG00000070018,ENSG00000070729,ENSG00000073670,ENSG00000076356,ENSG00000077092,ENSG00000078295,ENSG00000078549,ENSG00000087494,ENSG00000092445,ENSG00000092969,ENSG00000100246,ENSG00000100281,ENSG00000100842,ENSG00000101200,ENSG00000102003,ENSG00000102678,ENSG00000104267…
V1	TRUE	0.0422	1964	397	67	0.169	0.034	GO:0007166	BP	30	cell surface receptor signaling pathway	3	ENSG00000005249,ENSG00000006116,ENSG00000006210,ENSG00000015475,ENSG00000063660,ENSG00000070018,ENSG00000070729,ENSG00000073670,ENSG00000076356,ENSG00000078295,ENSG00000078549,ENSG00000087494,ENSG00000092969,ENSG00000100246,ENSG00000100281,ENSG00000102003,ENSG00000102678,ENSG00000104267,ENSG00000105695,ENSG00000105880,ENSG00000109738,ENSG00000115461,ENSG00000117152,ENSG00000117425,ENSG00000117525…
V1	TRUE	0.0093	16	397	4	0.01	0.25	GO:0071526	BP	30	semaphorin-plexin signaling pathway	4	ENSG00000076356,ENSG00000164050,ENSG00000168758,ENSG00000187764
V1	TRUE	0.0111	2	397	2	0.005	1	GO:1900220	BP	30	semaphorin-plexin signaling pathway involved in bone trabecula morphogenesis	5	ENSG00000164050,ENSG00000187764
V1	TRUE	0.00855	438	397	23	0.058	0.053	GO:0007186	BP	30	G-protein coupled receptor signaling pathway	4	ENSG00000070729,ENSG00000078295,ENSG00000087494,ENSG00000102003,ENSG00000104267,ENSG00000109738,ENSG00000117152,ENSG00000118432,ENSG00000118702,ENSG00000139874,ENSG00000143248,ENSG00000144227,ENSG00000144407,ENSG00000147509,ENSG00000148604,ENSG00000152990,ENSG00000155897,ENSG00000157005,ENSG00000168398,ENSG00000171860,ENSG00000176533,ENSG00000176749,ENSG00000179097
V1	TRUE	0.00108	56	397	8	0.02	0.143	GO:0007215	BP	30	glutamate receptor signaling pathway	4	ENSG00000006116,ENSG00000120251,ENSG00000164418,ENSG00000169760,ENSG00000176749,ENSG00000176884,ENSG00000189056,ENSG00000196338
V1	TRUE	0.0333	22	397	4	0.01	0.182	GO:1900449	BP	30	regulation of glutamate receptor signaling pathway	5	ENSG00000006116,ENSG00000169760,ENSG00000189056,ENSG00000196338
V1	TRUE	0.0396	23	397	4	0.01	0.174	GO:0035235	BP	30	ionotropic glutamate receptor signaling pathway	5	ENSG00000120251,ENSG00000164418,ENSG00000176749,ENSG00000176884
V1	TRUE	0.0028	81	397	9	0.023	0.111	GO:0050808	BP	30	synapse organization	1	ENSG00000091129,ENSG00000110076,ENSG00000134569,ENSG00000150625,ENSG00000169306,ENSG00000169760,ENSG00000176697,ENSG00000188064,ENSG00000189056
V1	TRUE	0.000732	475	397	27	0.068	0.057	GO:0006935	BP	30	chemotaxis	1	ENSG00000006210,ENSG00000012171,ENSG00000063660,ENSG00000075043,ENSG00000076356,ENSG00000091129,ENSG00000092969,ENSG00000105711,ENSG00000113296,ENSG00000117525,ENSG00000125266,ENSG00000143590,ENSG00000144935,ENSG00000149294,ENSG00000151640,ENSG00000154380,ENSG00000160460,ENSG00000161573,ENSG00000164050,ENSG00000166257,ENSG00000166923,ENSG00000173210,ENSG00000173898,ENSG00000176749,ENSG00000182175…
V1	TRUE	0.00273	12	397	4	0.01	0.333	GO:0001941	BP	30	postsynaptic membrane organization	1	ENSG00000110076,ENSG00000134569,ENSG00000169760,ENSG00000196338
V1	TRUE	1.55e-05	664	397	38	0.096	0.057	GO:0030030	BP	30	cell projection organization	1	ENSG00000012171,ENSG00000063660,ENSG00000075043,ENSG00000076356,ENSG00000078018,ENSG00000078699,ENSG00000091129,ENSG00000095397,ENSG00000100285,ENSG00000105695,ENSG00000105711,ENSG00000124507,ENSG00000125266,ENSG00000128567,ENSG00000132640,ENSG00000134569,ENSG00000135916,ENSG00000136002,ENSG00000143590,ENSG00000144935,ENSG00000149294,ENSG00000150625,ENSG00000151640,ENSG00000154380,ENSG00000160307…
V1	TRUE	0.000782	205	397	16	0.04	0.078	GO:0031344	BP	30	regulation of cell projection organization	2	ENSG00000078699,ENSG00000091129,ENSG00000105695,ENSG00000105711,ENSG00000124507,ENSG00000128567,ENSG00000134569,ENSG00000135916,ENSG00000150625,ENSG00000169306,ENSG00000169760,ENSG00000176749,ENSG00000187391,ENSG00000187764,ENSG00000189056,ENSG00000198908
V1	TRUE	0.000174	516	397	30	0.076	0.058	GO:0048858	BP	30	cell projection morphogenesis	2	ENSG00000012171,ENSG00000063660,ENSG00000075043,ENSG00000076356,ENSG00000078018,ENSG00000091129,ENSG00000100285,ENSG00000105695,ENSG00000105711,ENSG00000124507,ENSG00000125266,ENSG00000132640,ENSG00000134569,ENSG00000143590,ENSG00000144935,ENSG00000149294,ENSG00000150625,ENSG00000151640,ENSG00000154380,ENSG00000160307,ENSG00000160460,ENSG00000164050,ENSG00000166257,ENSG00000169306,ENSG00000173210…
V1	TRUE	0.00922	115	397	10	0.025	0.087	GO:0031346	BP	30	positive regulation of cell projection organization	2	ENSG00000078699,ENSG00000105711,ENSG00000124507,ENSG00000150625,ENSG00000169306,ENSG00000169760,ENSG00000187391,ENSG00000187764,ENSG00000189056,ENSG00000198908
V1	TRUE	1.7e-07	486	397	35	0.088	0.072	GO:0031175	BP	30	neuron projection development	2	ENSG00000012171,ENSG00000063660,ENSG00000075043,ENSG00000076356,ENSG00000078018,ENSG00000078699,ENSG00000091129,ENSG00000100285,ENSG00000105695,ENSG00000105711,ENSG00000124507,ENSG00000125266,ENSG00000132640,ENSG00000134569,ENSG00000135916,ENSG00000143590,ENSG00000144935,ENSG00000149294,ENSG00000150625,ENSG00000151640,ENSG00000154380,ENSG00000160307,ENSG00000160460,ENSG00000164050,ENSG00000166257…
V1	TRUE	5.51e-05	363	397	25	0.063	0.069	GO:0061564	BP	30	axon development	3	ENSG00000012171,ENSG00000063660,ENSG00000075043,ENSG00000076356,ENSG00000091129,ENSG00000100285,ENSG00000105695,ENSG00000105711,ENSG00000125266,ENSG00000134569,ENSG00000143590,ENSG00000144935,ENSG00000149294,ENSG00000151640,ENSG00000154380,ENSG00000160307,ENSG00000160460,ENSG00000164050,ENSG00000166257,ENSG00000173210,ENSG00000173898,ENSG00000176749,ENSG00000182175,ENSG00000184144,ENSG00000187094
V1	TRUE	0.000537	82	397	10	0.025	0.122	GO:0016358	BP	30	dendrite development	3	ENSG00000078018,ENSG00000124507,ENSG00000132640,ENSG00000134569,ENSG00000169306,ENSG00000169760,ENSG00000176749,ENSG00000187764,ENSG00000189056,ENSG00000198908
V1	TRUE	1.05e-06	404	397	30	0.076	0.074	GO:0048812	BP	30	neuron projection morphogenesis	3	ENSG00000012171,ENSG00000063660,ENSG00000075043,ENSG00000076356,ENSG00000078018,ENSG00000091129,ENSG00000100285,ENSG00000105695,ENSG00000105711,ENSG00000124507,ENSG00000125266,ENSG00000132640,ENSG00000134569,ENSG00000143590,ENSG00000144935,ENSG00000149294,ENSG00000150625,ENSG00000151640,ENSG00000154380,ENSG00000160307,ENSG00000160460,ENSG00000164050,ENSG00000166257,ENSG00000169306,ENSG00000173210…
V1	TRUE	3.68e-05	286	397	22	0.055	0.077	GO:0097485	BP	30	neuron projection guidance	4	ENSG00000012171,ENSG00000063660,ENSG00000075043,ENSG00000076356,ENSG00000091129,ENSG00000105711,ENSG00000125266,ENSG00000143590,ENSG00000144935,ENSG00000149294,ENSG00000151640,ENSG00000154380,ENSG00000160460,ENSG00000164050,ENSG00000166257,ENSG00000173210,ENSG00000173898,ENSG00000176749,ENSG00000182175,ENSG00000184144,ENSG00000187764,ENSG00000188153
V1	TRUE	0.00108	56	397	8	0.02	0.143	GO:0048813	BP	30	dendrite morphogenesis	4	ENSG00000078018,ENSG00000132640,ENSG00000134569,ENSG00000169306,ENSG00000176749,ENSG00000187764,ENSG00000189056,ENSG00000198908
V1	TRUE	0.000114	354	397	24	0.06	0.068	GO:0007409	BP	30	axonogenesis	4	ENSG00000012171,ENSG00000063660,ENSG00000075043,ENSG00000076356,ENSG00000091129,ENSG00000100285,ENSG00000105695,ENSG00000105711,ENSG00000125266,ENSG00000134569,ENSG00000143590,ENSG00000144935,ENSG00000149294,ENSG00000151640,ENSG00000154380,ENSG00000160307,ENSG00000160460,ENSG00000164050,ENSG00000166257,ENSG00000173210,ENSG00000173898,ENSG00000176749,ENSG00000182175,ENSG00000184144
V1	TRUE	3.68e-05	286	397	22	0.055	0.077	GO:0007411	BP	30	axon guidance	5	ENSG00000012171,ENSG00000063660,ENSG00000075043,ENSG00000076356,ENSG00000091129,ENSG00000105711,ENSG00000125266,ENSG00000143590,ENSG00000144935,ENSG00000149294,ENSG00000151640,ENSG00000154380,ENSG00000160460,ENSG00000164050,ENSG00000166257,ENSG00000173210,ENSG00000173898,ENSG00000176749,ENSG00000182175,ENSG00000184144,ENSG00000187764,ENSG00000188153
V1	TRUE	0.000175	142	397	14	0.035	0.099	GO:0010975	BP	30	regulation of neuron projection development	3	ENSG00000078699,ENSG00000091129,ENSG00000105695,ENSG00000105711,ENSG00000124507,ENSG00000134569,ENSG00000135916,ENSG00000169306,ENSG00000169760,ENSG00000176749,ENSG00000187391,ENSG00000187764,ENSG00000189056,ENSG00000198908
V1	TRUE	0.00918	58	397	7	0.018	0.121	GO:0050773	BP	30	regulation of dendrite development	4	ENSG00000124507,ENSG00000169306,ENSG00000169760,ENSG00000176749,ENSG00000187764,ENSG00000189056,ENSG00000198908
V1	TRUE	0.0402	38	397	5	0.013	0.132	GO:0048814	BP	30	regulation of dendrite morphogenesis	5	ENSG00000169306,ENSG00000176749,ENSG00000187764,ENSG00000189056,ENSG00000198908
V1	TRUE	0.0119	17	397	4	0.01	0.235	GO:0044089	BP	30	positive regulation of cellular component biogenesis	1	ENSG00000169760,ENSG00000176697,ENSG00000196338,ENSG00000198908
V1	TRUE	0.000107	12	397	5	0.013	0.417	GO:0071709	BP	30	membrane assembly	1	ENSG00000110076,ENSG00000134569,ENSG00000169306,ENSG00000169760,ENSG00000196338
V1	TRUE	0.0289	90	397	8	0.02	0.089	GO:0008016	BP	30	regulation of heart contraction	1	ENSG00000092969,ENSG00000105711,ENSG00000114279,ENSG00000160460,ENSG00000160678,ENSG00000166257,ENSG00000184185,ENSG00000198626
V1	TRUE	0.0137	8	397	3	0.008	0.375	GO:0043931	BP	30	ossification involved in bone maturation	1	ENSG00000164050,ENSG00000166923,ENSG00000187764
V1	TRUE	0.0382	11	397	3	0.008	0.273	GO:0045823	BP	30	positive regulation of heart contraction	1	ENSG00000092969,ENSG00000166257,ENSG00000198626
V1	TRUE	0.000139	56	397	9	0.023	0.161	GO:0007416	BP	30	synapse assembly	1	ENSG00000091129,ENSG00000110076,ENSG00000134569,ENSG00000150625,ENSG00000169306,ENSG00000169760,ENSG00000176697,ENSG00000196338,ENSG00000198908
V1	TRUE	9.3e-05	6	397	4	0.01	0.667	GO:0097104	BP	30	postsynaptic membrane assembly	2	ENSG00000110076,ENSG00000134569,ENSG00000169760,ENSG00000196338
V1	TRUE	0.000737	9	397	4	0.01	0.444	GO:0097105	BP	30	presynaptic membrane assembly	2	ENSG00000134569,ENSG00000169306,ENSG00000169760,ENSG00000196338
V1	TRUE	0.0289	90	397	8	0.02	0.089	GO:0022898	BP	30	regulation of transmembrane transporter activity	1	ENSG00000006116,ENSG00000105711,ENSG00000114279,ENSG00000154118,ENSG00000166257,ENSG00000169760,ENSG00000189056,ENSG00000196338
V1	TRUE	0.0283	10	397	3	0.008	0.3	GO:0051966	BP	30	regulation of synaptic transmission, glutamatergic	1	ENSG00000169760,ENSG00000189056,ENSG00000196338
V1	TRUE	0.00871	7	397	3	0.008	0.429	GO:0051968	BP	30	positive regulation of synaptic transmission, glutamatergic	2	ENSG00000169760,ENSG00000189056,ENSG00000196338
V1	TRUE	0.025	88	397	8	0.02	0.091	GO:0032412	BP	30	regulation of ion transmembrane transporter activity	1	ENSG00000006116,ENSG00000105711,ENSG00000114279,ENSG00000154118,ENSG00000166257,ENSG00000169760,ENSG00000189056,ENSG00000196338
V1	TRUE	0.0333	22	397	4	0.01	0.182	GO:0051963	BP	30	regulation of synapse assembly	1	ENSG00000169760,ENSG00000176697,ENSG00000196338,ENSG00000198908
V1	TRUE	0.0093	16	397	4	0.01	0.25	GO:0051965	BP	30	positive regulation of synapse assembly	2	ENSG00000169760,ENSG00000176697,ENSG00000196338,ENSG00000198908
V1	TRUE	0.0119	17	397	4	0.01	0.235	GO:2000311	BP	30	regulation of alpha-amino-3-hydroxy-5-methyl-4-isoxazole propionate selective glutamate receptor activity	1	ENSG00000006116,ENSG00000169760,ENSG00000189056,ENSG00000196338
V1	TRUE	0.0327	3	397	2	0.005	0.667	GO:2000969	BP	30	positive regulation of alpha-amino-3-hydroxy-5-methyl-4-isoxazole propionate selective glutamate receptor activity	2	ENSG00000189056,ENSG00000196338
V1	TRUE	0.0111	2	397	2	0.005	1	GO:0010693	BP	59	negative regulation of alkaline phosphatase activity	1	ENSG00000092969,ENSG00000187764
V1	TRUE	0.043	1788	397	62	0.156	0.035	GO:0065009	BP	130	regulation of molecular function	1	ENSG00000005249,ENSG00000006116,ENSG00000070018,ENSG00000074317,ENSG00000075340,ENSG00000078295,ENSG00000078549,ENSG00000084734,ENSG00000091844,ENSG00000092969,ENSG00000100234,ENSG00000101200,ENSG00000103888,ENSG00000105711,ENSG00000110675,ENSG00000111218,ENSG00000114204,ENSG00000114279,ENSG00000116525,ENSG00000117152,ENSG00000117525,ENSG00000120156,ENSG00000125820,ENSG00000129355,ENSG00000134852…
V1	TRUE	0.0327	3	397	2	0.005	0.667	GO:0060439	BP	6	trachea morphogenesis	1	ENSG00000070018,ENSG00000188064
V1	TRUE	0.0111	2	397	2	0.005	1	GO:0060534	BP	6	trachea cartilage development	1	ENSG00000070018,ENSG00000188064
V1	TRUE	0.0111	2	397	2	0.005	1	GO:0060536	BP	6	cartilage morphogenesis	1	ENSG00000070018,ENSG00000188064
V1	TRUE	0.0111	2	397	2	0.005	1	GO:0060535	BP	6	trachea cartilage morphogenesis	2	ENSG00000070018,ENSG00000188064
V1	TRUE	0.00208	916	397	41	0.103	0.045	GO:0006811	BP	85	ion transport	1	ENSG00000006116,ENSG00000022355,ENSG00000070729,ENSG00000075043,ENSG00000079215,ENSG00000091513,ENSG00000101200,ENSG00000103888,ENSG00000104267,ENSG00000105707,ENSG00000105711,ENSG00000109738,ENSG00000114279,ENSG00000120251,ENSG00000121769,ENSG00000129159,ENSG00000144746,ENSG00000144935,ENSG00000153253,ENSG00000153822,ENSG00000154118,ENSG00000156113,ENSG00000160460,ENSG00000162975,ENSG00000164418…
V1	TRUE	0.00458	559	397	28	0.071	0.05	GO:0006812	BP	85	cation transport	2	ENSG00000006116,ENSG00000070729,ENSG00000075043,ENSG00000091513,ENSG00000103888,ENSG00000105707,ENSG00000105711,ENSG00000114279,ENSG00000129159,ENSG00000144935,ENSG00000153253,ENSG00000153822,ENSG00000154118,ENSG00000156113,ENSG00000160460,ENSG00000162975,ENSG00000164715,ENSG00000164794,ENSG00000166257,ENSG00000168135,ENSG00000169306,ENSG00000171303,ENSG00000176884,ENSG00000177807,ENSG00000182674…
V1	TRUE	0.00403	260	397	17	0.043	0.065	GO:0015672	BP	85	monovalent inorganic cation transport	3	ENSG00000070729,ENSG00000075043,ENSG00000105707,ENSG00000105711,ENSG00000114279,ENSG00000129159,ENSG00000153253,ENSG00000153822,ENSG00000156113,ENSG00000160460,ENSG00000162975,ENSG00000164794,ENSG00000166257,ENSG00000168135,ENSG00000171303,ENSG00000177807,ENSG00000182674
V1	TRUE	0.00042	434	397	26	0.065	0.06	GO:0030001	BP	85	metal ion transport	3	ENSG00000006116,ENSG00000070729,ENSG00000075043,ENSG00000091513,ENSG00000103888,ENSG00000105707,ENSG00000105711,ENSG00000114279,ENSG00000129159,ENSG00000144935,ENSG00000153253,ENSG00000153822,ENSG00000154118,ENSG00000156113,ENSG00000160460,ENSG00000162975,ENSG00000164715,ENSG00000164794,ENSG00000166257,ENSG00000168135,ENSG00000169306,ENSG00000171303,ENSG00000177807,ENSG00000182674,ENSG00000184185…
V1	TRUE	0.000187	106	397	12	0.03	0.113	GO:0006813	BP	85	potassium ion transport	4	ENSG00000070729,ENSG00000075043,ENSG00000105707,ENSG00000129159,ENSG00000153822,ENSG00000156113,ENSG00000162975,ENSG00000164794,ENSG00000168135,ENSG00000171303,ENSG00000177807,ENSG00000182674
V1	TRUE	0.0122	839	397	36	0.091	0.043	GO:0055085	BP	85	transmembrane transport	1	ENSG00000005249,ENSG00000006116,ENSG00000022355,ENSG00000070729,ENSG00000078295,ENSG00000079215,ENSG00000084734,ENSG00000091513,ENSG00000101200,ENSG00000104267,ENSG00000105707,ENSG00000105711,ENSG00000109738,ENSG00000114279,ENSG00000120251,ENSG00000121680,ENSG00000144935,ENSG00000153253,ENSG00000153822,ENSG00000154118,ENSG00000155897,ENSG00000156113,ENSG00000162735,ENSG00000164418,ENSG00000166206…
V1	TRUE	0.0107	502	397	25	0.063	0.05	GO:0034220	BP	85	ion transmembrane transport	2	ENSG00000006116,ENSG00000022355,ENSG00000070729,ENSG00000105707,ENSG00000105711,ENSG00000109738,ENSG00000114279,ENSG00000120251,ENSG00000144935,ENSG00000153253,ENSG00000153822,ENSG00000154118,ENSG00000156113,ENSG00000164418,ENSG00000166206,ENSG00000166257,ENSG00000168135,ENSG00000169306,ENSG00000169760,ENSG00000171303,ENSG00000176884,ENSG00000184185,ENSG00000189056,ENSG00000196338,ENSG00000198626
V1	TRUE	0.0111	2	397	2	0.005	1	GO:2000143	BP	36	negative regulation of DNA-templated transcription, initiation	1	ENSG00000126351,ENSG00000135547
V1	TRUE	0.0221	199	397	13	0.033	0.065	GO:0007610	BP	3	behavior	1	ENSG00000106278,ENSG00000110076,ENSG00000113296,ENSG00000117525,ENSG00000118702,ENSG00000125266,ENSG00000155897,ENSG00000160307,ENSG00000160460,ENSG00000166923,ENSG00000174469,ENSG00000176884,ENSG00000187094
V1	TRUE	0.00308	82	397	9	0.023	0.11	GO:0044708	BP	3	single-organism behavior	2	ENSG00000106278,ENSG00000110076,ENSG00000113296,ENSG00000118702,ENSG00000155897,ENSG00000160307,ENSG00000160460,ENSG00000174469,ENSG00000176884
V1	TRUE	0.0382	11	397	3	0.008	0.273	GO:0071625	BP	3	vocalization behavior	3	ENSG00000110076,ENSG00000174469,ENSG00000196338
V1	TRUE	0.05	12	397	3	0.008	0.25	GO:0048488	BP	51	synaptic vesicle endocytosis	1	ENSG00000102003,ENSG00000124507,ENSG00000169760
V1	TRUE	0.0103	138	397	11	0.028	0.08	GO:1990351	CC	74	transporter complex	1	ENSG00000006116,ENSG00000105711,ENSG00000120251,ENSG00000153822,ENSG00000156113,ENSG00000164418,ENSG00000166257,ENSG00000168135,ENSG00000174469,ENSG00000176884,ENSG00000198626
V1	TRUE	0.0145	1573	397	58	0.146	0.037	GO:0031224	CC	74	intrinsic component of membrane	1	ENSG00000006116,ENSG00000006210,ENSG00000021300,ENSG00000022355,ENSG00000047597,ENSG00000063660,ENSG00000070729,ENSG00000076356,ENSG00000078549,ENSG00000091129,ENSG00000091972,ENSG00000092445,ENSG00000099282,ENSG00000102003,ENSG00000105707,ENSG00000105711,ENSG00000106278,ENSG00000109738,ENSG00000114631,ENSG00000117525,ENSG00000118432,ENSG00000120156,ENSG00000120251,ENSG00000121680,ENSG00000125266…
V1	TRUE	0.00258	1537	397	60	0.151	0.039	GO:0016021	CC	74	integral component of membrane	1	ENSG00000006116,ENSG00000006210,ENSG00000021300,ENSG00000022355,ENSG00000047597,ENSG00000063660,ENSG00000070729,ENSG00000076356,ENSG00000078549,ENSG00000091129,ENSG00000091972,ENSG00000092445,ENSG00000099282,ENSG00000102003,ENSG00000105707,ENSG00000105711,ENSG00000106278,ENSG00000109738,ENSG00000114631,ENSG00000118432,ENSG00000120156,ENSG00000120251,ENSG00000121680,ENSG00000125266,ENSG00000126016…
V1	TRUE	0.00705	132	397	11	0.028	0.083	GO:1902495	CC	74	transmembrane transporter complex	2	ENSG00000006116,ENSG00000105711,ENSG00000120251,ENSG00000153822,ENSG00000156113,ENSG00000164418,ENSG00000166257,ENSG00000168135,ENSG00000174469,ENSG00000176884,ENSG00000198626
V1	TRUE	0.00306	120	397	11	0.028	0.092	GO:0034702	CC	74	ion channel complex	3	ENSG00000006116,ENSG00000105711,ENSG00000120251,ENSG00000153822,ENSG00000156113,ENSG00000164418,ENSG00000166257,ENSG00000168135,ENSG00000174469,ENSG00000176884,ENSG00000198626
V1	TRUE	0.0199	85	397	8	0.02	0.094	GO:0034703	CC	74	cation channel complex	4	ENSG00000006116,ENSG00000105711,ENSG00000153822,ENSG00000156113,ENSG00000166257,ENSG00000168135,ENSG00000174469,ENSG00000198626
V1	TRUE	0.00524	1311	397	52	0.131	0.04	GO:0044459	CC	74	plasma membrane part	1	ENSG00000006116,ENSG00000022355,ENSG00000063660,ENSG00000070729,ENSG00000076356,ENSG00000078053,ENSG00000078549,ENSG00000091129,ENSG00000091513,ENSG00000091972,ENSG00000092445,ENSG00000099282,ENSG00000105707,ENSG00000105711,ENSG00000106278,ENSG00000109738,ENSG00000114631,ENSG00000117525,ENSG00000118432,ENSG00000120156,ENSG00000120251,ENSG00000124507,ENSG00000125266,ENSG00000126016,ENSG00000127990…
V1	TRUE	4.08e-05	1124	397	53	0.134	0.047	GO:0031226	CC	74	intrinsic component of plasma membrane	2	ENSG00000006116,ENSG00000022355,ENSG00000063660,ENSG00000070729,ENSG00000076356,ENSG00000078549,ENSG00000091129,ENSG00000091972,ENSG00000092445,ENSG00000099282,ENSG00000105707,ENSG00000105711,ENSG00000106278,ENSG00000109738,ENSG00000114631,ENSG00000117525,ENSG00000118432,ENSG00000120156,ENSG00000120251,ENSG00000125266,ENSG00000127990,ENSG00000128567,ENSG00000139874,ENSG00000143590,ENSG00000144407…
V1	TRUE	2.64e-05	1078	397	52	0.131	0.048	GO:0005887	CC	74	integral component of plasma membrane	2	ENSG00000006116,ENSG00000022355,ENSG00000063660,ENSG00000070729,ENSG00000076356,ENSG00000078549,ENSG00000091129,ENSG00000091972,ENSG00000092445,ENSG00000099282,ENSG00000105707,ENSG00000105711,ENSG00000106278,ENSG00000109738,ENSG00000114631,ENSG00000118432,ENSG00000120156,ENSG00000120251,ENSG00000125266,ENSG00000127990,ENSG00000128567,ENSG00000139874,ENSG00000143590,ENSG00000144407,ENSG00000144935…
V1	TRUE	1.16e-07	283	397	26	0.065	0.092	GO:0097458	CC	48	neuron part	1	ENSG00000054523,ENSG00000070018,ENSG00000075043,ENSG00000078295,ENSG00000091129,ENSG00000092969,ENSG00000100285,ENSG00000100505,ENSG00000104722,ENSG00000104725,ENSG00000105707,ENSG00000105711,ENSG00000118702,ENSG00000120251,ENSG00000124507,ENSG00000134569,ENSG00000150625,ENSG00000160460,ENSG00000164061,ENSG00000164418,ENSG00000169306,ENSG00000169760,ENSG00000174469,ENSG00000176749,ENSG00000176884…
V1	TRUE	0.0111	2	397	2	0.005	1	GO:0097418	CC	48	neurofibrillary tangle	1	ENSG00000100285,ENSG00000104722
V1	TRUE	0.00438	68	397	8	0.02	0.118	GO:0044297	CC	48	cell body	1	ENSG00000070018,ENSG00000092969,ENSG00000105707,ENSG00000134569,ENSG00000150625,ENSG00000160460,ENSG00000174469,ENSG00000176749
V1	TRUE	0.00255	63	397	8	0.02	0.127	GO:0043025	CC	48	neuronal cell body	2	ENSG00000070018,ENSG00000092969,ENSG00000105707,ENSG00000134569,ENSG00000150625,ENSG00000160460,ENSG00000174469,ENSG00000176749
V1	TRUE	4.36e-06	554	397	35	0.088	0.063	GO:0042995	CC	48	cell projection	1	ENSG00000054523,ENSG00000075043,ENSG00000075618,ENSG00000078295,ENSG00000091129,ENSG00000092969,ENSG00000095397,ENSG00000100285,ENSG00000100505,ENSG00000104722,ENSG00000104725,ENSG00000105711,ENSG00000118702,ENSG00000120156,ENSG00000120251,ENSG00000124507,ENSG00000126016,ENSG00000128567,ENSG00000134569,ENSG00000148384,ENSG00000150625,ENSG00000152778,ENSG00000160307,ENSG00000160460,ENSG00000162735…
V1	TRUE	0.0388	291	397	16	0.04	0.055	GO:0044463	CC	48	cell projection part	2	ENSG00000075043,ENSG00000091129,ENSG00000105711,ENSG00000118702,ENSG00000124507,ENSG00000128567,ENSG00000148384,ENSG00000150625,ENSG00000152778,ENSG00000160460,ENSG00000162735,ENSG00000169760,ENSG00000174469,ENSG00000176749,ENSG00000176884,ENSG00000184144
V1	TRUE	6.36e-09	229	397	25	0.063	0.109	GO:0043005	CC	48	neuron projection	2	ENSG00000054523,ENSG00000075043,ENSG00000078295,ENSG00000091129,ENSG00000092969,ENSG00000100285,ENSG00000100505,ENSG00000104722,ENSG00000104725,ENSG00000105711,ENSG00000118702,ENSG00000120251,ENSG00000124507,ENSG00000134569,ENSG00000150625,ENSG00000160460,ENSG00000164061,ENSG00000164418,ENSG00000169306,ENSG00000169760,ENSG00000174469,ENSG00000176749,ENSG00000176884,ENSG00000184144,ENSG00000187094
V1	TRUE	0.000143	121	397	13	0.033	0.107	GO:0030425	CC	48	dendrite	3	ENSG00000078295,ENSG00000100505,ENSG00000120251,ENSG00000134569,ENSG00000164061,ENSG00000164418,ENSG00000169306,ENSG00000169760,ENSG00000174469,ENSG00000176749,ENSG00000176884,ENSG00000187391,ENSG00000189056
V1	TRUE	7.44e-08	90	397	15	0.038	0.167	GO:0030424	CC	48	axon	3	ENSG00000075043,ENSG00000091129,ENSG00000092969,ENSG00000100285,ENSG00000104722,ENSG00000104725,ENSG00000105711,ENSG00000118702,ENSG00000124507,ENSG00000150625,ENSG00000160460,ENSG00000174469,ENSG00000176749,ENSG00000176884,ENSG00000184144
V1	TRUE	2.3e-07	37	397	10	0.025	0.27	GO:0033267	CC	48	axon part	4	ENSG00000075043,ENSG00000091129,ENSG00000105711,ENSG00000118702,ENSG00000124507,ENSG00000150625,ENSG00000160460,ENSG00000174469,ENSG00000176884,ENSG00000184144
V1	TRUE	0.000264	23	397	6	0.015	0.261	GO:0044304	CC	48	main axon	5	ENSG00000075043,ENSG00000091129,ENSG00000105711,ENSG00000160460,ENSG00000174469,ENSG00000184144
V1	TRUE	0.0283	10	397	3	0.008	0.3	GO:0043679	CC	48	axon terminus	5	ENSG00000118702,ENSG00000124507,ENSG00000176884
V1	TRUE	0.00186	11	397	4	0.01	0.364	GO:0033268	CC	48	node of Ranvier	5	ENSG00000075043,ENSG00000105711,ENSG00000160460,ENSG00000184144
V1	TRUE	0.00871	7	397	3	0.008	0.429	GO:0043194	CC	48	axon initial segment	5	ENSG00000075043,ENSG00000091129,ENSG00000160460
V1	TRUE	0.00168	132	397	12	0.03	0.091	GO:0045202	CC	22	synapse	1	ENSG00000070018,ENSG00000078053,ENSG00000102003,ENSG00000118702,ENSG00000120251,ENSG00000124507,ENSG00000134569,ENSG00000157782,ENSG00000164418,ENSG00000168758,ENSG00000169306,ENSG00000169760
V1	TRUE	0.0437	96	397	8	0.02	0.083	GO:0044456	CC	22	synapse part	2	ENSG00000078053,ENSG00000102003,ENSG00000118702,ENSG00000120251,ENSG00000134569,ENSG00000157782,ENSG00000164418,ENSG00000168758
V1	TRUE	0.000584	38	397	7	0.018	0.184	GO:0014069	CC	22	postsynaptic density	3	ENSG00000134569,ENSG00000157782,ENSG00000168758,ENSG00000169760,ENSG00000176749,ENSG00000176884,ENSG00000187391
V1	TRUE	0.0233	775	397	33	0.083	0.043	GO:0005102	MF	32	receptor binding	1	ENSG00000005379,ENSG00000006210,ENSG00000015475,ENSG00000070018,ENSG00000073670,ENSG00000087494,ENSG00000092969,ENSG00000101200,ENSG00000110799,ENSG00000113296,ENSG00000114698,ENSG00000117425,ENSG00000118702,ENSG00000125266,ENSG00000134569,ENSG00000143590,ENSG00000152104,ENSG00000154822,ENSG00000156427,ENSG00000157005,ENSG00000157368,ENSG00000158458,ENSG00000160307,ENSG00000163083,ENSG00000164050…
V1	TRUE	0.0327	3	397	2	0.005	0.667	GO:0030215	MF	32	semaphorin receptor binding	2	ENSG00000164050,ENSG00000187764
V1	TRUE	0.00258	5	397	3	0.008	0.6	GO:0004887	MF	16	thyroid hormone receptor activity	1	ENSG00000119508,ENSG00000126351,ENSG00000160113
V1	TRUE	0.0382	11	397	3	0.008	0.273	GO:0044548	MF	65	S100 protein binding	1	ENSG00000160307,ENSG00000160678,ENSG00000171303
V1	TRUE	0.0327	3	397	2	0.005	0.667	GO:0005219	MF	86	ryanodine-sensitive calcium-release channel activity	1	ENSG00000198626,ENSG00000198838
V1	TRUE	0.0377	460	397	22	0.055	0.048	GO:0030234	MF	10	enzyme regulator activity	1	ENSG00000005249,ENSG00000070018,ENSG00000074317,ENSG00000091844,ENSG00000100234,ENSG00000101200,ENSG00000108309,ENSG00000110675,ENSG00000114204,ENSG00000117152,ENSG00000129355,ENSG00000135447,ENSG00000143248,ENSG00000147509,ENSG00000157782,ENSG00000157933,ENSG00000164715,ENSG00000166923,ENSG00000167244,ENSG00000167642,ENSG00000175899,ENSG00000176749
V1	TRUE	0.0269	89	397	8	0.02	0.09	GO:0019207	MF	10	kinase regulator activity	2	ENSG00000005249,ENSG00000070018,ENSG00000129355,ENSG00000166923,ENSG00000167244,ENSG00000176749,ENSG00000185737,ENSG00000186834
V1	TRUE	0.000566	26	397	6	0.015	0.231	GO:0070888	MF	107	E-box binding	1	ENSG00000029153,ENSG00000123095,ENSG00000134852,ENSG00000139352,ENSG00000162992,ENSG00000181965
V1	TRUE	0.0358	54	397	6	0.015	0.111	GO:0002020	MF	133	protease binding	1	ENSG00000105664,ENSG00000110799,ENSG00000117525,ENSG00000158859,ENSG00000168398,ENSG00000175899
V1	TRUE	1.24e-05	226	397	20	0.05	0.088	GO:0022803	MF	70	passive transmembrane transporter activity	1	ENSG00000006116,ENSG00000070729,ENSG00000075043,ENSG00000105707,ENSG00000105711,ENSG00000109738,ENSG00000120251,ENSG00000129159,ENSG00000144935,ENSG00000153253,ENSG00000153822,ENSG00000156113,ENSG00000162975,ENSG00000164418,ENSG00000164794,ENSG00000166006,ENSG00000166257,ENSG00000169306,ENSG00000171303,ENSG00000176884
V1	TRUE	1.24e-05	226	397	20	0.05	0.088	GO:0015267	MF	70	channel activity	2	ENSG00000006116,ENSG00000070729,ENSG00000075043,ENSG00000105707,ENSG00000105711,ENSG00000109738,ENSG00000120251,ENSG00000129159,ENSG00000144935,ENSG00000153253,ENSG00000153822,ENSG00000156113,ENSG00000162975,ENSG00000164418,ENSG00000164794,ENSG00000166006,ENSG00000166257,ENSG00000169306,ENSG00000171303,ENSG00000176884
V1	TRUE	4.95e-07	168	397	19	0.048	0.113	GO:0022836	MF	70	gated channel activity	3	ENSG00000006116,ENSG00000070729,ENSG00000075043,ENSG00000105707,ENSG00000105711,ENSG00000109738,ENSG00000120251,ENSG00000129159,ENSG00000153253,ENSG00000153822,ENSG00000156113,ENSG00000162975,ENSG00000164418,ENSG00000164794,ENSG00000166006,ENSG00000166257,ENSG00000169306,ENSG00000176884,ENSG00000177807
V1	TRUE	0.0123	79	397	8	0.02	0.101	GO:0022834	MF	70	ligand-gated channel activity	4	ENSG00000070729,ENSG00000109738,ENSG00000120251,ENSG00000153822,ENSG00000164418,ENSG00000176884,ENSG00000177807,ENSG00000184185
V1	TRUE	4.35e-07	102	397	15	0.038	0.147	GO:0022832	MF	70	voltage-gated channel activity	4	ENSG00000006116,ENSG00000070729,ENSG00000075043,ENSG00000105711,ENSG00000129159,ENSG00000153253,ENSG00000153822,ENSG00000156113,ENSG00000162975,ENSG00000164794,ENSG00000166006,ENSG00000166257,ENSG00000169306,ENSG00000177807,ENSG00000182674
V1	TRUE	0.0277	478	397	23	0.058	0.048	GO:0022892	MF	70	substrate-specific transporter activity	1	ENSG00000006116,ENSG00000070729,ENSG00000075043,ENSG00000079215,ENSG00000105707,ENSG00000105711,ENSG00000109738,ENSG00000114698,ENSG00000120251,ENSG00000129159,ENSG00000138207,ENSG00000144935,ENSG00000153253,ENSG00000153822,ENSG00000156113,ENSG00000162975,ENSG00000164418,ENSG00000164794,ENSG00000166006,ENSG00000166257,ENSG00000169306,ENSG00000171303,ENSG00000176884
V1	TRUE	0.0199	409	397	21	0.053	0.051	GO:0022891	MF	70	substrate-specific transmembrane transporter activity	1	ENSG00000006116,ENSG00000070729,ENSG00000075043,ENSG00000079215,ENSG00000105707,ENSG00000105711,ENSG00000109738,ENSG00000120251,ENSG00000129159,ENSG00000144935,ENSG00000153253,ENSG00000153822,ENSG00000156113,ENSG00000162975,ENSG00000164418,ENSG00000164794,ENSG00000166006,ENSG00000166257,ENSG00000169306,ENSG00000171303,ENSG00000176884
V1	TRUE	4.43e-06	212	397	20	0.05	0.094	GO:0022838	MF	70	substrate-specific channel activity	2	ENSG00000006116,ENSG00000070729,ENSG00000075043,ENSG00000105707,ENSG00000105711,ENSG00000109738,ENSG00000120251,ENSG00000129159,ENSG00000144935,ENSG00000153253,ENSG00000153822,ENSG00000156113,ENSG00000162975,ENSG00000164418,ENSG00000164794,ENSG00000166006,ENSG00000166257,ENSG00000169306,ENSG00000171303,ENSG00000176884
V1	TRUE	0.00673	376	397	21	0.053	0.056	GO:0015075	MF	70	ion transmembrane transporter activity	2	ENSG00000006116,ENSG00000070729,ENSG00000075043,ENSG00000079215,ENSG00000105707,ENSG00000105711,ENSG00000109738,ENSG00000120251,ENSG00000129159,ENSG00000144935,ENSG00000153253,ENSG00000153822,ENSG00000156113,ENSG00000162975,ENSG00000164418,ENSG00000164794,ENSG00000166006,ENSG00000166257,ENSG00000169306,ENSG00000171303,ENSG00000176884
V1	TRUE	0.00407	285	397	18	0.045	0.063	GO:0008324	MF	70	cation transmembrane transporter activity	3	ENSG00000006116,ENSG00000070729,ENSG00000075043,ENSG00000105707,ENSG00000105711,ENSG00000129159,ENSG00000144935,ENSG00000153253,ENSG00000153822,ENSG00000156113,ENSG00000162975,ENSG00000164794,ENSG00000166006,ENSG00000166257,ENSG00000169306,ENSG00000171303,ENSG00000177807,ENSG00000182674
V1	TRUE	0.00106	233	397	17	0.043	0.073	GO:0022890	MF	70	inorganic cation transmembrane transporter activity	4	ENSG00000006116,ENSG00000070729,ENSG00000075043,ENSG00000105707,ENSG00000105711,ENSG00000129159,ENSG00000144935,ENSG00000153253,ENSG00000153822,ENSG00000156113,ENSG00000162975,ENSG00000164794,ENSG00000166006,ENSG00000166257,ENSG00000169306,ENSG00000171303,ENSG00000177807
V1	TRUE	0.00059	158	397	14	0.035	0.089	GO:0015077	MF	70	monovalent inorganic cation transmembrane transporter activity	5	ENSG00000070729,ENSG00000075043,ENSG00000105707,ENSG00000105711,ENSG00000129159,ENSG00000153253,ENSG00000153822,ENSG00000156113,ENSG00000162975,ENSG00000164794,ENSG00000166006,ENSG00000166257,ENSG00000171303,ENSG00000177807
V1	TRUE	0.000281	210	397	17	0.043	0.081	GO:0046873	MF	70	metal ion transmembrane transporter activity	5	ENSG00000006116,ENSG00000070729,ENSG00000075043,ENSG00000105707,ENSG00000105711,ENSG00000129159,ENSG00000144935,ENSG00000153253,ENSG00000153822,ENSG00000156113,ENSG00000162975,ENSG00000164794,ENSG00000166006,ENSG00000166257,ENSG00000169306,ENSG00000171303,ENSG00000177807
V1	TRUE	0.00012	85	397	11	0.028	0.129	GO:0015079	MF	70	potassium ion transmembrane transporter activity	6	ENSG00000070729,ENSG00000075043,ENSG00000105707,ENSG00000129159,ENSG00000153822,ENSG00000156113,ENSG00000162975,ENSG00000164794,ENSG00000166006,ENSG00000171303,ENSG00000177807
V1	TRUE	2.56e-06	205	397	20	0.05	0.098	GO:0005216	MF	70	ion channel activity	3	ENSG00000006116,ENSG00000070729,ENSG00000075043,ENSG00000105707,ENSG00000105711,ENSG00000109738,ENSG00000120251,ENSG00000129159,ENSG00000144935,ENSG00000153253,ENSG00000153822,ENSG00000156113,ENSG00000162975,ENSG00000164418,ENSG00000164794,ENSG00000166006,ENSG00000166257,ENSG00000169306,ENSG00000171303,ENSG00000176884
V1	TRUE	1.13e-05	166	397	17	0.043	0.102	GO:0005261	MF	70	cation channel activity	4	ENSG00000006116,ENSG00000070729,ENSG00000075043,ENSG00000105707,ENSG00000105711,ENSG00000129159,ENSG00000144935,ENSG00000153253,ENSG00000153822,ENSG00000156113,ENSG00000162975,ENSG00000164794,ENSG00000166006,ENSG00000166257,ENSG00000169306,ENSG00000171303,ENSG00000177807
V1	TRUE	4.46e-05	77	397	11	0.028	0.143	GO:0005267	MF	70	potassium channel activity	5	ENSG00000070729,ENSG00000075043,ENSG00000105707,ENSG00000129159,ENSG00000153822,ENSG00000156113,ENSG00000162975,ENSG00000164794,ENSG00000166006,ENSG00000171303,ENSG00000177807
V1	TRUE	0.0123	79	397	8	0.02	0.101	GO:0015276	MF	70	ligand-gated ion channel activity	4	ENSG00000070729,ENSG00000109738,ENSG00000120251,ENSG00000153822,ENSG00000164418,ENSG00000176884,ENSG00000177807,ENSG00000184185
V1	TRUE	4.35e-07	102	397	15	0.038	0.147	GO:0005244	MF	70	voltage-gated ion channel activity	4	ENSG00000006116,ENSG00000070729,ENSG00000075043,ENSG00000105711,ENSG00000129159,ENSG00000153253,ENSG00000153822,ENSG00000156113,ENSG00000162975,ENSG00000164794,ENSG00000166006,ENSG00000166257,ENSG00000169306,ENSG00000177807,ENSG00000182674
V1	TRUE	1.86e-07	96	397	15	0.038	0.156	GO:0022843	MF	70	voltage-gated cation channel activity	5	ENSG00000006116,ENSG00000070729,ENSG00000075043,ENSG00000105711,ENSG00000129159,ENSG00000153253,ENSG00000153822,ENSG00000156113,ENSG00000162975,ENSG00000164794,ENSG00000166006,ENSG00000166257,ENSG00000169306,ENSG00000177807,ENSG00000182674
V1	TRUE	4.82e-05	63	397	10	0.025	0.159	GO:0005249	MF	70	voltage-gated potassium channel activity	6	ENSG00000070729,ENSG00000075043,ENSG00000129159,ENSG00000153822,ENSG00000156113,ENSG00000162975,ENSG00000164794,ENSG00000166006,ENSG00000177807,ENSG00000182674
V1	TRUE	0.00197	32	397	6	0.015	0.188	GO:0005251	MF	70	delayed rectifier potassium channel activity	7	ENSG00000075043,ENSG00000129159,ENSG00000162975,ENSG00000164794,ENSG00000166006,ENSG00000182674
V1	TRUE	0.0382	11	397	3	0.008	0.273	GO:0005242	MF	70	inward rectifier potassium channel activity	7	ENSG00000153822,ENSG00000177807,ENSG00000184185
V1	TRUE	0.0336	2	397	1	0.003	0.5	CORUM:3200	co	127	SMAD4-SKI complex	1	ENSG00000157933
V1	TRUE	0.05	3	397	1	0.003	0.333	CORUM:2352	co	90	ITGAV-ITGB6-SPP1 complex	1	ENSG00000118785
V1	TRUE	0.0336	2	397	1	0.003	0.5	CORUM:5409	co	118	TIAM1-GRIN1 complex	1	ENSG00000176884
V1	TRUE	0.05	3	397	1	0.003	0.333	CORUM:519	co	71	AMY-1-S-AKAP84-RII-beta complex	1	ENSG00000005249
V1	TRUE	0.0336	2	397	1	0.003	0.5	CORUM:5747	co	55	2AR-mGluR2 complex	1	ENSG00000120251
V1	TRUE	0.0336	2	397	1	0.003	0.5	CORUM:6061	co	95	DISC1-ZNF365 complex	1	ENSG00000138311
V1	TRUE	0.05	3	397	1	0.003	0.333	CORUM:3197	co	89	SMAD4-SNO-SKI complex	1	ENSG00000157933
V1	TRUE	0.0169	1	397	1	0.003	1	CORUM:428	co	11	Molybdopterin synthase	1	ENSG00000164172
V1	TRUE	0.00692	8	397	2	0.005	0.25	CORUM:848	co	78	RICH1/AMOT polarity complex, Flag-Amot precipitated	1	ENSG00000114019,ENSG00000126016
V1	TRUE	0.0336	2	397	1	0.003	0.5	CORUM:904	co	137	SHC3-GAB1 complex	1	ENSG00000148082
V1	TRUE	0.05	3	397	1	0.003	0.333	CORUM:3739	co	60	SKI-SMAD2-SMAD4 pentameric complex	1	ENSG00000157933
V1	TRUE	0.05	3	397	1	0.003	0.333	CORUM:1140	co	101	Complexin complex (STX3, CPLX1, CPLX3)	1	ENSG00000213578
V1	TRUE	0.05	3	397	1	0.003	0.333	CORUM:2710	co	76	LRP-1-Alpha-2-M-annexin VI complex	1	ENSG00000175899
V1	TRUE	0.05	3	397	1	0.003	0.333	CORUM:3205	co	62	SMAD3-SKI-NCOR complex	1	ENSG00000157933
V1	TRUE	0.0336	2	397	1	0.003	0.5	CORUM:3729	co	67	SKI-SMAD2 hexameric complex	1	ENSG00000157933
V1	TRUE	0.05	3	397	1	0.003	0.333	CORUM:3634	co	17	NR3C2-UBC9-SRC-1 complex	1	ENSG00000151623
V1	TRUE	0.0336	2	397	1	0.003	0.5	CORUM:903	co	112	RET-Rai complex	1	ENSG00000148082
V1	TRUE	0.05	3	397	1	0.003	0.333	CORUM:828	co	145	TRPC1-STIM1-ORAI1 complex	1	ENSG00000144935
V1	TRUE	0.05	3	397	1	0.003	0.333	CORUM:3204	co	140	SMAD2-SKI-NCOR complex	1	ENSG00000157933
V1	TRUE	0.05	3	397	1	0.003	0.333	CORUM:3111	co	104	ITGA9-ITGB1-SPP1 complex	1	ENSG00000118785
V1	TRUE	0.05	3	397	1	0.003	0.333	CORUM:668	co	131	BKCA-beta2AR-AKAP79 signaling complex	1	ENSG00000156113
V1	TRUE	0.0336	2	397	1	0.003	0.5	CORUM:2152	co	79	ARNT-HLF complex	1	ENSG00000108924
V1	TRUE	0.05	3	397	1	0.003	0.333	CORUM:2347	co	23	ITGAV-ITGB5-SPP1 complex	1	ENSG00000118785
V1	TRUE	0.0336	2	397	1	0.003	0.5	CORUM:5758	co	96	PLXNA2-RANBPM complex	1	ENSG00000076356
V1	TRUE	0.05	3	397	1	0.003	0.333	CORUM:2272	co	126	PICK1-GRIP1-GLUR2 complex	1	ENSG00000120251
V1	TRUE	0.0336	2	397	1	0.003	0.5	CORUM:5748	co	37	2AR-mGluR2 complex	1	ENSG00000120251
V1	TRUE	0.05	3	397	1	0.003	0.333	CORUM:5647	co	43	FARP2-NRP1-PlexinA2 complex	1	ENSG00000076356
V1	TRUE	0.05	3	397	1	0.003	0.333	CORUM:4043	co	63	NEMO-HIF2(alpha)-ARNT complex	1	ENSG00000116016
V1	TRUE	0.05	3	397	1	0.003	0.333	CORUM:3112	co	80	ITGA5-ITGB1-SPP1 complex	1	ENSG00000118785
V1	TRUE	0.0336	2	397	1	0.003	0.5	CORUM:3198	co	119	SMAD2-SKI complex	1	ENSG00000157933
V1	TRUE	0.05	3	397	1	0.003	0.333	CORUM:3740	co	108	SKI-SMAD3-SMAD4 pentameric complex	1	ENSG00000157933
V1	TRUE	0.05	3	397	1	0.003	0.333	CORUM:2422	co	103	ITGA4-ITGB1-JAM2 complex	1	ENSG00000154721
V1	TRUE	0.05	3	397	1	0.003	0.333	CORUM:536	co	142	TRPC1-TRPC3-TRPC7 complex	1	ENSG00000144935
V1	TRUE	0.05	3	397	1	0.003	0.333	CORUM:3959	co	87	SMAD3-SMAD4-cSKI, TGF(beta)-dependent	1	ENSG00000157933
V1	TRUE	0.05	3	397	1	0.003	0.333	CORUM:786	co	77	MR-UBC9-SRC1 complex	1	ENSG00000151623
V1	TRUE	0.05	3	397	1	0.003	0.333	CORUM:2602	co	50	P-TEFb-7SKRNA-HEXIM1 complex	1	ENSG00000186834
V1	TRUE	0.05	3	397	1	0.003	0.333	CORUM:3206	co	39	SMAD4-SKI-NCOR complex	1	ENSG00000157933
V1	TRUE	0.05	3	397	1	0.003	0.333	CORUM:5805	co	64	PGAM5-KEAP1-NRF2 complex	1	ENSG00000079999
V1	TRUE	0.05	3	397	1	0.003	0.333	CORUM:2358	co	97	ITGAV-ITGB3-SPP1 complex	1	ENSG00000118785
V1	TRUE	0.0336	2	397	1	0.003	0.5	CORUM:3733	co	66	SKI-SMAD3 hexameric complex	1	ENSG00000157933
V1	TRUE	0.05	3	397	1	0.003	0.333	CORUM:2885	co	54	ITGAV-ITGB1-SPP1 complex	1	ENSG00000118785
V1	TRUE	0.0336	2	397	1	0.003	0.5	CORUM:5401	co	68	PLEKHM2-KIF5B complex	1	ENSG00000116786
V1	TRUE	0.0336	2	397	1	0.003	0.5	CORUM:2635	co	136	BETA2-Cyclin D1 complex	1	ENSG00000162992
V1	TRUE	0.05	3	397	1	0.003	0.333	CORUM:359	co	116	DNA ligase IV-XRCC4-XLF complex	1	ENSG00000187736
V1	TRUE	0.05	3	397	1	0.003	0.333	CORUM:2878	co	100	P-TEFb-7SKRNA-HEXIM1 complex	1	ENSG00000186834
V1	TRUE	0.0336	2	397	1	0.003	0.5	CORUM:672	co	25	BKCA-beta2AR complex	1	ENSG00000156113
V1	TRUE	0.0336	2	397	1	0.003	0.5	CORUM:3199	co	28	SMAD3-SKI complex	1	ENSG00000157933
V1	TRUE	0.0336	2	397	1	0.003	0.5	CORUM:1057	co	40	DIPA-MCRS1 complex	1	ENSG00000175602
V1	TRUE	0.0169	1	397	1	0.003	1	CORUM:3270	co	75	Delta1 homodimer complex	1	ENSG00000198719
V1	TRUE	0.05	3	397	1	0.003	0.333	CORUM:5451	co	53	MED18-MED20-MED29 mediator subcomplex	1	ENSG00000063322
V1	TRUE	0.05	3	397	1	0.003	0.333	CORUM:5809	co	143	GABAA receptor	1	ENSG00000022355
V1	TRUE	0.0336	2	397	1	0.003	0.5	CORUM:764	co	105	Dysferlin-affixin complex	1	ENSG00000135636
V1	TRUE	0.05	3	397	1	0.003	0.333	CORUM:2873	co	146	P-TEFb-7SKRNA-HEXIM1 complex	1	ENSG00000186834
V1	TRUE	0.05	3	397	1	0.003	0.333	CORUM:2373	co	111	ITGAV-ITGB3-SPP1 complex	1	ENSG00000118785
V1	TRUE	0.05	3	397	1	0.003	0.333	CORUM:553	co	132	RHOA-IP3R-TRPC1 complex	1	ENSG00000144935
V1	TRUE	0.0327	18	386	3	0.008	0.167	HP:0002075	hp	102	Dysdiadochokinesis	1	ENSG00000124788,ENSG00000173898,ENSG00000177807
V1	TRUE	0.0262	6	386	2	0.005	0.333	HP:0002457	hp	125	Abnormal head movements	1	ENSG00000123560,ENSG00000129250
V1	TRUE	0.0109	4	386	2	0.005	0.5	HP:0002599	hp	125	Head titubation	2	ENSG00000123560,ENSG00000129250
V1	TRUE	0.0234	16	386	3	0.008	0.188	HP:0002522	hp	44	Areflexia of lower limbs	1	ENSG00000135636,ENSG00000152137,ENSG00000169271
V1	TRUE	0.0471	8	386	2	0.005	0.25	HP:0002168	hp	57	Scanning speech	1	ENSG00000123560,ENSG00000124788
V1	TRUE	0.0109	4	386	2	0.005	0.5	HP:0003134	hp	114	Abnormality of peripheral nerve conduction	1	ENSG00000124788,ENSG00000152137
V1	TRUE	0.0109	4	386	2	0.005	0.5	HP:0007078	hp	114	Decreased amplitude of sensory action potentials	2	ENSG00000124788,ENSG00000152137
V1	TRUE	0.0109	4	386	2	0.005	0.5	HP:0012249	hp	49	Abnormal ST segment	1	ENSG00000105711,ENSG00000166257
V1	TRUE	0.0109	4	386	2	0.005	0.5	HP:0012251	hp	49	ST segment elevation	2	ENSG00000105711,ENSG00000166257
V1	TRUE	0.036	7	386	2	0.005	0.286	HP:0011153	hp	124	Focal motor seizures	1	ENSG00000075043,ENSG00000112425
V1	TRUE	0.0199	44	386	5	0.013	0.114	HP:0001310	hp	117	Dysmetria	1	ENSG00000123560,ENSG00000124788,ENSG00000129250,ENSG00000133104,ENSG00000173898
V1	TRUE	0.0074	67	386	7	0.018	0.104	HP:0000738	hp	21	Hallucinations	1	ENSG00000074317,ENSG00000075043,ENSG00000095397,ENSG00000112425,ENSG00000138311,ENSG00000154118,ENSG00000204655
V1	TRUE	0.036	7	386	2	0.005	0.286	HP:0002367	hp	21	Visual hallucinations	2	ENSG00000074317,ENSG00000112425
V1	TRUE	0.05	1146	386	44	0.114	0.038	HP:0000006	hp	26	Autosomal dominant inheritance	1	ENSG00000054523,ENSG00000060718,ENSG00000074317,ENSG00000075043,ENSG00000077092,ENSG00000087494,ENSG00000092969,ENSG00000100234,ENSG00000101200,ENSG00000102678,ENSG00000104725,ENSG00000105664,ENSG00000105711,ENSG00000110799,ENSG00000116016,ENSG00000117425,ENSG00000119042,ENSG00000120156,ENSG00000124788,ENSG00000126351,ENSG00000127990,ENSG00000134569,ENSG00000137285,ENSG00000139352,ENSG00000148604…
V1	TRUE	0.00702	187	386	13	0.034	0.07	HP:0004305	hp	72	Involuntary movements	1	ENSG00000075043,ENSG00000109738,ENSG00000112425,ENSG00000123560,ENSG00000124788,ENSG00000127990,ENSG00000129250,ENSG00000148384,ENSG00000154118,ENSG00000156113,ENSG00000164172,ENSG00000176165,ENSG00000184144
V1	TRUE	0.05	37	386	4	0.01	0.108	HP:0010656	hp	91	Abnormal epiphyseal ossification	1	ENSG00000105664,ENSG00000121680,ENSG00000131779,ENSG00000162735
V1	TRUE	0.0471	8	386	2	0.005	0.25	HP:0000848	hp	123	Increased circulating renin level	1	ENSG00000151623,ENSG00000177807
V1	TRUE	0.0161	77	386	7	0.018	0.091	HP:0003693	hp	12	Distal amyotrophy	1	ENSG00000054523,ENSG00000104725,ENSG00000124788,ENSG00000129250,ENSG00000133104,ENSG00000135636,ENSG00000152137
V1	TRUE	0.01	12	386	3	0.008	0.25	HP:0002600	hp	41	Hyporeflexia of lower limbs	1	ENSG00000135636,ENSG00000152137,ENSG00000169271
V1	TRUE	0.036	7	386	2	0.005	0.286	HP:0003005	hp	52	Ganglioneuroma	1	ENSG00000139352,ENSG00000176697
V1	TRUE	0.0499	21	386	3	0.008	0.143	HP:0000627	hp	88	Posterior embryotoxon	1	ENSG00000121680,ENSG00000131779,ENSG00000162735
V1	TRUE	0.0109	4	386	2	0.005	0.5	HP:0003739	hp	144	Myoclonic spasms	1	ENSG00000148384,ENSG00000164172
V1	TRUE	0.0194	15	386	3	0.008	0.2	HP:0001088	hp	141	Brushfield spots	1	ENSG00000121680,ENSG00000131779,ENSG00000162735
V1	TRUE	0.0243	30	386	4	0.01	0.133	HP:0007340	hp	134	Lower limb muscle weakness	1	ENSG00000123560,ENSG00000133104,ENSG00000135636,ENSG00000169271
V1	TRUE	0.019	28	386	4	0.01	0.143	HP:0000565	hp	42	Esotropia	1	ENSG00000060718,ENSG00000109738,ENSG00000112320,ENSG00000120094
V1	TRUE	0.0215	29	386	4	0.01	0.138	HP:0000570	hp	46	Abnormality of saccadic eye movements	1	ENSG00000116675,ENSG00000124788,ENSG00000148384,ENSG00000173898
V1	TRUE	0.036	7	386	2	0.005	0.286	HP:0000571	hp	46	Hypometric saccades	2	ENSG00000116675,ENSG00000173898
V1	TRUE	0.0054	20	386	4	0.01	0.2	HP:0011146	hp	13	Dialeptic seizures	1	ENSG00000105711,ENSG00000112425,ENSG00000156113,ENSG00000166206
V1	TRUE	0.0151	58	386	6	0.016	0.103	HP:0002197	hp	13	Generalized seizures	1	ENSG00000047597,ENSG00000075043,ENSG00000105711,ENSG00000112425,ENSG00000156113,ENSG00000166206
V1	TRUE	0.0215	29	386	4	0.01	0.138	HP:0002069	hp	13	Generalized tonic-clonic seizures	2	ENSG00000075043,ENSG00000105711,ENSG00000112425,ENSG00000156113
V1	TRUE	0.00284	17	386	4	0.01	0.235	HP:0002121	hp	13	Absence seizures	2	ENSG00000105711,ENSG00000112425,ENSG00000156113,ENSG00000166206
V1	TRUE	0.036	7	386	2	0.005	0.286	HP:0006747	hp	94	Ganglioneuroblastoma	1	ENSG00000139352,ENSG00000176697
V1	TRUE	0.036	7	386	2	0.005	0.286	HP:0003133	hp	4	Abnormality of the spinocerebellar tracts	1	ENSG00000123560,ENSG00000124788
V1	TRUE	0.036	7	386	2	0.005	0.286	HP:0002503	hp	4	Spinocerebellar tract degeneration	2	ENSG00000123560,ENSG00000124788
V1	TRUE	0.0159	101	390	9	0.023	0.089	KEGG:04723	ke	35	Retrograde endocannabinoid signaling	1	ENSG00000022355,ENSG00000078295,ENSG00000118432,ENSG00000120251,ENSG00000127588,ENSG00000155897,ENSG00000166206,ENSG00000176533,ENSG00000187730
V1	TRUE	0.0222	275	390	16	0.041	0.058	KEGG:04080	ke	15	Neuroactive ligand-receptor interaction	1	ENSG00000022355,ENSG00000078549,ENSG00000109738,ENSG00000118432,ENSG00000120251,ENSG00000126351,ENSG00000139874,ENSG00000144407,ENSG00000164418,ENSG00000166206,ENSG00000168398,ENSG00000171860,ENSG00000176884,ENSG00000179097,ENSG00000187730,ENSG00000198822
V1	TRUE	0.00353	142	390	12	0.031	0.085	KEGG:04514	ke	139	Cell adhesion molecules (CAMs)	1	ENSG00000091129,ENSG00000105695,ENSG00000110076,ENSG00000149294,ENSG00000154721,ENSG00000162512,ENSG00000169760,ENSG00000174469,ENSG00000179242,ENSG00000182985,ENSG00000184144,ENSG00000196338
V1	TRUE	0.0251	226	390	14	0.036	0.062	KEGG:04014	ke	24	Ras signaling pathway	1	ENSG00000102678,ENSG00000114279,ENSG00000120156,ENSG00000127588,ENSG00000136237,ENSG00000137843,ENSG00000143590,ENSG00000148082,ENSG00000156427,ENSG00000158186,ENSG00000170962,ENSG00000176485,ENSG00000176533,ENSG00000176884
V1	TRUE	0.00223	96	390	10	0.026	0.104	KEGG:04713	ke	47	Circadian entrainment	1	ENSG00000078295,ENSG00000078549,ENSG00000120251,ENSG00000127588,ENSG00000155897,ENSG00000176533,ENSG00000176884,ENSG00000198626,ENSG00000198838,ENSG00000198929
V1	TRUE	0.05	39	390	5	0.013	0.128	KEGG:05033	ke	8	Nicotine addiction	1	ENSG00000022355,ENSG00000120251,ENSG00000166206,ENSG00000176884,ENSG00000187730
V1	TRUE	0.0253	87	390	8	0.021	0.092	KEGG:04727	ke	33	GABAergic synapse	1	ENSG00000022355,ENSG00000078295,ENSG00000127588,ENSG00000128683,ENSG00000155897,ENSG00000166206,ENSG00000176533,ENSG00000187730
V1	TRUE	0.00203	114	390	11	0.028	0.096	KEGG:04724	ke	128	Glutamatergic synapse	1	ENSG00000078295,ENSG00000079215,ENSG00000120251,ENSG00000127588,ENSG00000144935,ENSG00000155897,ENSG00000164418,ENSG00000170579,ENSG00000176533,ENSG00000176884,ENSG00000198822
V1	TRUE	0.0429	213	390	13	0.033	0.061	KEGG:04015	ke	38	Rap1 signaling pathway	1	ENSG00000078295,ENSG00000102678,ENSG00000114279,ENSG00000118432,ENSG00000120156,ENSG00000136237,ENSG00000143590,ENSG00000155897,ENSG00000156427,ENSG00000158186,ENSG00000170962,ENSG00000176884,ENSG00000187391
V1	TRUE	0.05	691	397	27	0.068	0.039	MI:hsa-miR-663	mi	106	MI:hsa-miR-663	1	ENSG00000004777,ENSG00000070729,ENSG00000074317,ENSG00000075043,ENSG00000075618,ENSG00000099282,ENSG00000105711,ENSG00000111218,ENSG00000114631,ENSG00000123989,ENSG00000130881,ENSG00000141934,ENSG00000146216,ENSG00000151640,ENSG00000157005,ENSG00000160202,ENSG00000160447,ENSG00000160460,ENSG00000160932,ENSG00000164713,ENSG00000167244,ENSG00000168490,ENSG00000170291,ENSG00000170579,ENSG00000173404…
V1	TRUE	0.0365	784	397	30	0.076	0.038	MI:mmu-miR-673-5p	mi	81	MI:mmu-miR-673-5p	1	ENSG00000012171,ENSG00000070729,ENSG00000074317,ENSG00000078549,ENSG00000079435,ENSG00000099282,ENSG00000099785,ENSG00000102984,ENSG00000104267,ENSG00000106236,ENSG00000112320,ENSG00000119508,ENSG00000123685,ENSG00000123989,ENSG00000135916,ENSG00000138311,ENSG00000141934,ENSG00000143590,ENSG00000151640,ENSG00000157368,ENSG00000160447,ENSG00000160678,ENSG00000167525,ENSG00000168758,ENSG00000173267…
V1	TRUE	0.0347	34	386	5	0.013	0.147	REAC:163359	re	18	Glucagon signaling in metabolic regulation	1	ENSG00000005249,ENSG00000078295,ENSG00000127588,ENSG00000155897,ENSG00000176533
V1	TRUE	0.00231	4	386	3	0.008	0.75	REAC:210746	re	14	Regulation of gene expression in endocrine-committed (NEUROG3+) progenitor cells	1	ENSG00000125820,ENSG00000162992,ENSG00000173404
V1	TRUE	0.05	127	386	9	0.023	0.071	REAC:375276	re	69	Peptide ligand-binding receptors	1	ENSG00000006210,ENSG00000101200,ENSG00000133636,ENSG00000139874,ENSG00000157005,ENSG00000161573,ENSG00000168398,ENSG00000184451,ENSG00000187094
V1	TRUE	0.0014	30	386	6	0.016	0.2	REAC:383280	re	99	NR transcription pathway	1	ENSG00000119508,ENSG00000120798,ENSG00000151623,ENSG00000153234,ENSG00000160113,ENSG00000175745
V1	TRUE	0.0014	30	386	6	0.016	0.2	REAC:382096	re	99	Formation of NR-NCOR Complex	2	ENSG00000119508,ENSG00000120798,ENSG00000151623,ENSG00000153234,ENSG00000160113,ENSG00000175745
V1	TRUE	0.000375	6871	397	197	0.496	0.029	TF:M00196_4	tf	84	Factor: Sp1; motif: NGGGGGCGGGGYN; match class: 4	1	ENSG00000004777,ENSG00000005238,ENSG00000005249,ENSG00000005955,ENSG00000015475,ENSG00000019505,ENSG00000021300,ENSG00000040933,ENSG00000046647,ENSG00000054523,ENSG00000063660,ENSG00000066855,ENSG00000069275,ENSG00000074317,ENSG00000075043,ENSG00000075340,ENSG00000076356,ENSG00000078018,ENSG00000078053,ENSG00000078295,ENSG00000078549,ENSG00000078699,ENSG00000079435,ENSG00000079999,ENSG00000087494…
V1	TRUE	0.000122	6302	397	186	0.469	0.03	TF:M00196_3	tf	84	Factor: Sp1; motif: NGGGGGCGGGGYN; match class: 3	2	ENSG00000004777,ENSG00000005238,ENSG00000005249,ENSG00000005955,ENSG00000015475,ENSG00000019505,ENSG00000021300,ENSG00000040933,ENSG00000046647,ENSG00000054523,ENSG00000063660,ENSG00000066855,ENSG00000069275,ENSG00000074317,ENSG00000075043,ENSG00000075340,ENSG00000078018,ENSG00000078053,ENSG00000078295,ENSG00000078549,ENSG00000078699,ENSG00000079435,ENSG00000079999,ENSG00000087494,ENSG00000091844…
V1	TRUE	1.1e-06	5034	397	164	0.413	0.033	TF:M00196_2	tf	84	Factor: Sp1; motif: NGGGGGCGGGGYN; match class: 2	3	ENSG00000004777,ENSG00000005238,ENSG00000005249,ENSG00000040933,ENSG00000054523,ENSG00000063660,ENSG00000074317,ENSG00000075043,ENSG00000075340,ENSG00000078053,ENSG00000078549,ENSG00000078699,ENSG00000079435,ENSG00000079999,ENSG00000087494,ENSG00000091844,ENSG00000095397,ENSG00000097021,ENSG00000099282,ENSG00000099785,ENSG00000100285,ENSG00000100307,ENSG00000100379,ENSG00000102003,ENSG00000102984…
V1	TRUE	0.00883	3558	397	109	0.275	0.031	TF:M00196_1	tf	84	Factor: Sp1; motif: NGGGGGCGGGGYN; match class: 1	4	ENSG00000004777,ENSG00000005238,ENSG00000005249,ENSG00000040933,ENSG00000054523,ENSG00000063660,ENSG00000075043,ENSG00000078549,ENSG00000078699,ENSG00000079435,ENSG00000087494,ENSG00000091844,ENSG00000095397,ENSG00000097021,ENSG00000099282,ENSG00000099785,ENSG00000100285,ENSG00000100307,ENSG00000100379,ENSG00000102003,ENSG00000103154,ENSG00000104267,ENSG00000104951,ENSG00000105711,ENSG00000105880…
V1	TRUE	0.000109	8820	397	244	0.615	0.028	TF:M00008_4	tf	27	Factor: Sp1; motif: GGGGCGGGGT; match class: 4	1	ENSG00000004777,ENSG00000005238,ENSG00000005249,ENSG00000005955,ENSG00000015475,ENSG00000019505,ENSG00000021300,ENSG00000029153,ENSG00000040933,ENSG00000046647,ENSG00000054523,ENSG00000060718,ENSG00000063322,ENSG00000063660,ENSG00000064652,ENSG00000066855,ENSG00000069275,ENSG00000070729,ENSG00000074317,ENSG00000075043,ENSG00000075340,ENSG00000076356,ENSG00000078018,ENSG00000078053,ENSG00000078295…
V1	TRUE	0.000208	8165	397	228	0.574	0.028	TF:M00008_3	tf	27	Factor: Sp1; motif: GGGGCGGGGT; match class: 3	2	ENSG00000004777,ENSG00000005238,ENSG00000005249,ENSG00000005955,ENSG00000015475,ENSG00000019505,ENSG00000021300,ENSG00000040933,ENSG00000054523,ENSG00000060718,ENSG00000063322,ENSG00000063660,ENSG00000064652,ENSG00000066855,ENSG00000069275,ENSG00000070729,ENSG00000074317,ENSG00000075043,ENSG00000075340,ENSG00000076356,ENSG00000078018,ENSG00000078053,ENSG00000078295,ENSG00000078549,ENSG00000078699…
V1	TRUE	0.00339	5116	397	150	0.378	0.029	TF:M00008_2	tf	27	Factor: Sp1; motif: GGGGCGGGGT; match class: 2	3	ENSG00000004777,ENSG00000005238,ENSG00000005249,ENSG00000005955,ENSG00000015475,ENSG00000019505,ENSG00000021300,ENSG00000040933,ENSG00000054523,ENSG00000060718,ENSG00000063660,ENSG00000066855,ENSG00000069275,ENSG00000074317,ENSG00000075043,ENSG00000076356,ENSG00000078018,ENSG00000078295,ENSG00000078549,ENSG00000078699,ENSG00000091844,ENSG00000095397,ENSG00000097021,ENSG00000099282,ENSG00000099785…
V1	TRUE	0.0153	2483	397	80	0.202	0.032	TF:M01072_4	tf	109	Factor: HIC1; motif: NSNNNNTGCCCSSNN; match class: 4	1	ENSG00000004777,ENSG00000015475,ENSG00000046647,ENSG00000047597,ENSG00000063660,ENSG00000070018,ENSG00000076356,ENSG00000078018,ENSG00000078549,ENSG00000078699,ENSG00000079999,ENSG00000087494,ENSG00000092969,ENSG00000100505,ENSG00000100842,ENSG00000102984,ENSG00000103154,ENSG00000103888,ENSG00000105711,ENSG00000106608,ENSG00000107551,ENSG00000110076,ENSG00000112320,ENSG00000115694,ENSG00000116016…
V1	TRUE	0.00171	11659	397	299	0.753	0.026	TF:M00444_4	tf	29	Factor: VDR; motif: GGGKNARNRRGGWSA; match class: 4	1	ENSG00000004777,ENSG00000005238,ENSG00000005249,ENSG00000005379,ENSG00000005955,ENSG00000006210,ENSG00000015475,ENSG00000019505,ENSG00000021300,ENSG00000029153,ENSG00000040933,ENSG00000047597,ENSG00000054523,ENSG00000060718,ENSG00000063322,ENSG00000063660,ENSG00000064787,ENSG00000066855,ENSG00000070018,ENSG00000074317,ENSG00000075043,ENSG00000075340,ENSG00000075618,ENSG00000076356,ENSG00000078018…
V1	TRUE	0.0394	9187	397	238	0.599	0.026	TF:M00444_3	tf	29	Factor: VDR; motif: GGGKNARNRRGGWSA; match class: 3	2	ENSG00000005238,ENSG00000005249,ENSG00000005379,ENSG00000005955,ENSG00000006210,ENSG00000015475,ENSG00000019505,ENSG00000021300,ENSG00000029153,ENSG00000054523,ENSG00000060718,ENSG00000063660,ENSG00000064787,ENSG00000066855,ENSG00000070018,ENSG00000074317,ENSG00000075043,ENSG00000075340,ENSG00000075618,ENSG00000076356,ENSG00000078018,ENSG00000078053,ENSG00000078295,ENSG00000078549,ENSG00000079435…
V1	TRUE	0.0385	99	397	8	0.02	0.081	TF:M00186_4	tf	58	Factor: SRF; motif: GNCCAWATAWGGMN; match class: 4	1	ENSG00000124788,ENSG00000125820,ENSG00000154146,ENSG00000170579,ENSG00000171303,ENSG00000175745,ENSG00000198838,ENSG00000204655
V1	TRUE	0.0224	13303	397	327	0.824	0.025	TF:M01100_4	tf	129	Factor: LRF; motif: VNNRMCCCC; match class: 4	1	ENSG00000004777,ENSG00000005238,ENSG00000005249,ENSG00000005379,ENSG00000005955,ENSG00000006116,ENSG00000006210,ENSG00000015475,ENSG00000019505,ENSG00000022355,ENSG00000040933,ENSG00000046647,ENSG00000047597,ENSG00000054523,ENSG00000060718,ENSG00000063322,ENSG00000063660,ENSG00000064652,ENSG00000069275,ENSG00000070018,ENSG00000070729,ENSG00000074317,ENSG00000075043,ENSG00000075340,ENSG00000075618…
V1	TRUE	0.000694	12619	397	320	0.806	0.025	TF:M01100_3	tf	129	Factor: LRF; motif: VNNRMCCCC; match class: 3	2	ENSG00000004777,ENSG00000005238,ENSG00000005249,ENSG00000005379,ENSG00000005955,ENSG00000006116,ENSG00000006210,ENSG00000015475,ENSG00000019505,ENSG00000022355,ENSG00000040933,ENSG00000046647,ENSG00000047597,ENSG00000054523,ENSG00000060718,ENSG00000063322,ENSG00000063660,ENSG00000064652,ENSG00000069275,ENSG00000070018,ENSG00000070729,ENSG00000074317,ENSG00000075043,ENSG00000075340,ENSG00000075618…
V1	TRUE	0.00171	11177	397	289	0.728	0.026	TF:M01100_2	tf	129	Factor: LRF; motif: VNNRMCCCC; match class: 2	3	ENSG00000004777,ENSG00000005238,ENSG00000005249,ENSG00000005379,ENSG00000005955,ENSG00000006210,ENSG00000015475,ENSG00000019505,ENSG00000040933,ENSG00000047597,ENSG00000054523,ENSG00000060718,ENSG00000063322,ENSG00000063660,ENSG00000064652,ENSG00000069275,ENSG00000070018,ENSG00000070729,ENSG00000074317,ENSG00000075043,ENSG00000075340,ENSG00000075618,ENSG00000076356,ENSG00000077092,ENSG00000078018…
V1	TRUE	0.000963	7307	397	205	0.516	0.028	TF:M01100_1	tf	129	Factor: LRF; motif: VNNRMCCCC; match class: 1	4	ENSG00000004777,ENSG00000005379,ENSG00000005955,ENSG00000015475,ENSG00000054523,ENSG00000060718,ENSG00000063322,ENSG00000063660,ENSG00000064652,ENSG00000069275,ENSG00000070018,ENSG00000074317,ENSG00000075043,ENSG00000075340,ENSG00000075618,ENSG00000076356,ENSG00000078018,ENSG00000078295,ENSG00000078549,ENSG00000078699,ENSG00000079999,ENSG00000091129,ENSG00000091513,ENSG00000091844,ENSG00000092969…
V1	TRUE	0.0142	5432	397	154	0.388	0.028	TF:M00033_4	tf	2	Factor: p300; motif: NNNGGGAGTNNNNS; match class: 4	1	ENSG00000004777,ENSG00000005955,ENSG00000006210,ENSG00000015475,ENSG00000040933,ENSG00000054523,ENSG00000060718,ENSG00000063322,ENSG00000066855,ENSG00000075043,ENSG00000075340,ENSG00000077092,ENSG00000078295,ENSG00000078549,ENSG00000079999,ENSG00000084734,ENSG00000087494,ENSG00000091129,ENSG00000091513,ENSG00000091844,ENSG00000097021,ENSG00000100234,ENSG00000100379,ENSG00000100842,ENSG00000101746…
V1	TRUE	0.00615	4160	397	125	0.315	0.03	TF:M00033_3	tf	2	Factor: p300; motif: NNNGGGAGTNNNNS; match class: 3	2	ENSG00000004777,ENSG00000005955,ENSG00000006210,ENSG00000015475,ENSG00000040933,ENSG00000054523,ENSG00000060718,ENSG00000075043,ENSG00000075340,ENSG00000077092,ENSG00000078295,ENSG00000078549,ENSG00000079999,ENSG00000084734,ENSG00000087494,ENSG00000091129,ENSG00000091844,ENSG00000097021,ENSG00000100234,ENSG00000100379,ENSG00000101746,ENSG00000103351,ENSG00000104267,ENSG00000104951,ENSG00000105664…
V1	TRUE	0.00318	2325	397	79	0.199	0.034	TF:M00033_2	tf	2	Factor: p300; motif: NNNGGGAGTNNNNS; match class: 2	3	ENSG00000004777,ENSG00000005955,ENSG00000006210,ENSG00000015475,ENSG00000054523,ENSG00000060718,ENSG00000075043,ENSG00000078295,ENSG00000078549,ENSG00000084734,ENSG00000091129,ENSG00000097021,ENSG00000103351,ENSG00000104951,ENSG00000105664,ENSG00000105695,ENSG00000105880,ENSG00000110076,ENSG00000110799,ENSG00000111218,ENSG00000111783,ENSG00000112290,ENSG00000114019,ENSG00000115461,ENSG00000117569…
V1	TRUE	0.0269	1133	397	42	0.106	0.037	TF:M00800_1	tf	110	Factor: AP-2; motif: GSCCSCRGGCNRNRNN; match class: 1	1	ENSG00000063660,ENSG00000070729,ENSG00000075043,ENSG00000075618,ENSG00000078018,ENSG00000078549,ENSG00000091513,ENSG00000100307,ENSG00000101746,ENSG00000105707,ENSG00000119508,ENSG00000121769,ENSG00000125144,ENSG00000129250,ENSG00000129993,ENSG00000144635,ENSG00000146216,ENSG00000152990,ENSG00000154118,ENSG00000157933,ENSG00000158246,ENSG00000160460,ENSG00000162373,ENSG00000162512,ENSG00000163374…
V1	TRUE	0.000127	5228	397	160	0.403	0.031	TF:M00695_0	tf	82	Factor: ETF; motif: GVGGMGG; match class: 0	1	ENSG00000005249,ENSG00000006210,ENSG00000015475,ENSG00000019505,ENSG00000029153,ENSG00000040933,ENSG00000054523,ENSG00000063660,ENSG00000070018,ENSG00000075043,ENSG00000075340,ENSG00000075618,ENSG00000076356,ENSG00000077092,ENSG00000078018,ENSG00000078053,ENSG00000078295,ENSG00000078549,ENSG00000078699,ENSG00000079999,ENSG00000087494,ENSG00000089682,ENSG00000091129,ENSG00000092445,ENSG00000092969…
V1	TRUE	0.0113	5740	397	162	0.408	0.028	TF:M00189_4	tf	135	Factor: AP-2; motif: MKCCCSCNGGCG; match class: 4	1	ENSG00000005955,ENSG00000006210,ENSG00000015475,ENSG00000029153,ENSG00000054523,ENSG00000063660,ENSG00000064652,ENSG00000070018,ENSG00000070729,ENSG00000075043,ENSG00000075340,ENSG00000076356,ENSG00000078018,ENSG00000078295,ENSG00000078549,ENSG00000078699,ENSG00000079435,ENSG00000079999,ENSG00000091513,ENSG00000092445,ENSG00000095397,ENSG00000097021,ENSG00000100281,ENSG00000100285,ENSG00000100307…
V1	TRUE	0.0114	6799	397	187	0.471	0.028	TF:M00915_4	tf	5	Factor: AP-2; motif: SNNNCCNCAGGCN; match class: 4	1	ENSG00000005238,ENSG00000005955,ENSG00000006210,ENSG00000015475,ENSG00000019505,ENSG00000046647,ENSG00000047597,ENSG00000063322,ENSG00000063660,ENSG00000064652,ENSG00000070729,ENSG00000075043,ENSG00000075340,ENSG00000075618,ENSG00000076356,ENSG00000078018,ENSG00000078295,ENSG00000078549,ENSG00000078699,ENSG00000079435,ENSG00000079999,ENSG00000087494,ENSG00000091129,ENSG00000091513,ENSG00000091844…
V1	TRUE	0.00736	5860	397	166	0.418	0.028	TF:M00915_3	tf	5	Factor: AP-2; motif: SNNNCCNCAGGCN; match class: 3	2	ENSG00000005238,ENSG00000005955,ENSG00000006210,ENSG00000015475,ENSG00000019505,ENSG00000046647,ENSG00000047597,ENSG00000063660,ENSG00000064652,ENSG00000070729,ENSG00000075043,ENSG00000075340,ENSG00000075618,ENSG00000076356,ENSG00000078018,ENSG00000078549,ENSG00000078699,ENSG00000079435,ENSG00000079999,ENSG00000087494,ENSG00000091513,ENSG00000091844,ENSG00000092445,ENSG00000095397,ENSG00000097021…
V1	TRUE	0.0376	3542	397	105	0.264	0.03	TF:M00915_2	tf	5	Factor: AP-2; motif: SNNNCCNCAGGCN; match class: 2	3	ENSG00000015475,ENSG00000063660,ENSG00000064652,ENSG00000070729,ENSG00000075340,ENSG00000076356,ENSG00000078549,ENSG00000078699,ENSG00000079435,ENSG00000079999,ENSG00000091844,ENSG00000092445,ENSG00000097021,ENSG00000099785,ENSG00000100285,ENSG00000100842,ENSG00000101200,ENSG00000102984,ENSG00000103154,ENSG00000104267,ENSG00000104951,ENSG00000106236,ENSG00000110076,ENSG00000110675,ENSG00000112320…
V1	TRUE	3.1e-09	6925	397	219	0.552	0.032	TF:M00933_4	tf	7	Factor: Sp1; motif: CCCCGCCCCN; match class: 4	1	ENSG00000004777,ENSG00000005238,ENSG00000005249,ENSG00000005955,ENSG00000015475,ENSG00000019505,ENSG00000021300,ENSG00000040933,ENSG00000054523,ENSG00000063660,ENSG00000066855,ENSG00000070729,ENSG00000074317,ENSG00000075043,ENSG00000075340,ENSG00000076356,ENSG00000078018,ENSG00000078053,ENSG00000078295,ENSG00000078549,ENSG00000078699,ENSG00000079435,ENSG00000079999,ENSG00000087494,ENSG00000091129…
V1	TRUE	1.03e-07	6015	397	192	0.484	0.032	TF:M00933_3	tf	7	Factor: Sp1; motif: CCCCGCCCCN; match class: 3	2	ENSG00000004777,ENSG00000005238,ENSG00000005249,ENSG00000015475,ENSG00000019505,ENSG00000021300,ENSG00000040933,ENSG00000054523,ENSG00000063660,ENSG00000066855,ENSG00000070729,ENSG00000074317,ENSG00000075043,ENSG00000075340,ENSG00000076356,ENSG00000078018,ENSG00000078053,ENSG00000078295,ENSG00000078549,ENSG00000078699,ENSG00000079435,ENSG00000079999,ENSG00000087494,ENSG00000091129,ENSG00000091844…
V1	TRUE	3.01e-07	4988	397	165	0.416	0.033	TF:M00933_2	tf	7	Factor: Sp1; motif: CCCCGCCCCN; match class: 2	3	ENSG00000004777,ENSG00000005238,ENSG00000005249,ENSG00000015475,ENSG00000019505,ENSG00000021300,ENSG00000040933,ENSG00000054523,ENSG00000063660,ENSG00000066855,ENSG00000074317,ENSG00000075043,ENSG00000075340,ENSG00000078018,ENSG00000078053,ENSG00000078295,ENSG00000078549,ENSG00000078699,ENSG00000079435,ENSG00000079999,ENSG00000087494,ENSG00000091844,ENSG00000095397,ENSG00000097021,ENSG00000099282…
V1	TRUE	3.37e-08	4576	397	158	0.398	0.035	TF:M00933_1	tf	7	Factor: Sp1; motif: CCCCGCCCCN; match class: 1	4	ENSG00000004777,ENSG00000005238,ENSG00000005249,ENSG00000015475,ENSG00000019505,ENSG00000021300,ENSG00000040933,ENSG00000054523,ENSG00000063660,ENSG00000074317,ENSG00000075043,ENSG00000075340,ENSG00000078018,ENSG00000078053,ENSG00000078295,ENSG00000078549,ENSG00000078699,ENSG00000079435,ENSG00000079999,ENSG00000087494,ENSG00000091844,ENSG00000095397,ENSG00000097021,ENSG00000099282,ENSG00000100285…
V1	TRUE	3.4e-05	2618	397	95	0.239	0.036	TF:M00933_0	tf	7	Factor: Sp1; motif: CCCCGCCCCN; match class: 0	5	ENSG00000004777,ENSG00000005238,ENSG00000005249,ENSG00000040933,ENSG00000063660,ENSG00000074317,ENSG00000078549,ENSG00000078699,ENSG00000079435,ENSG00000087494,ENSG00000091844,ENSG00000095397,ENSG00000097021,ENSG00000100307,ENSG00000100379,ENSG00000103154,ENSG00000104267,ENSG00000105880,ENSG00000106278,ENSG00000106608,ENSG00000108309,ENSG00000108924,ENSG00000110076,ENSG00000110675,ENSG00000111218…
V1	TRUE	0.00323	2105	397	73	0.184	0.035	TF:M00469_4	tf	115	Factor: AP-2alpha; motif: GCCNNNRGS; match class: 4	1	ENSG00000029153,ENSG00000070018,ENSG00000075618,ENSG00000078295,ENSG00000078549,ENSG00000079435,ENSG00000087494,ENSG00000100307,ENSG00000100842,ENSG00000101746,ENSG00000103154,ENSG00000103351,ENSG00000103888,ENSG00000104267,ENSG00000104951,ENSG00000105695,ENSG00000106278,ENSG00000111218,ENSG00000112320,ENSG00000114019,ENSG00000114698,ENSG00000123685,ENSG00000125266,ENSG00000125503,ENSG00000126016…
V1	TRUE	0.00323	2105	397	73	0.184	0.035	TF:M00469_0	tf	115	Factor: AP-2alpha; motif: GCCNNNRGS; match class: 0	2	ENSG00000029153,ENSG00000070018,ENSG00000075618,ENSG00000078295,ENSG00000078549,ENSG00000079435,ENSG00000087494,ENSG00000100307,ENSG00000100842,ENSG00000101746,ENSG00000103154,ENSG00000103351,ENSG00000103888,ENSG00000104267,ENSG00000104951,ENSG00000105695,ENSG00000106278,ENSG00000111218,ENSG00000112320,ENSG00000114019,ENSG00000114698,ENSG00000123685,ENSG00000125266,ENSG00000125503,ENSG00000126016…
V1	TRUE	3.07e-05	7034	397	206	0.519	0.029	TF:M00932_4	tf	92	Factor: Sp1; motif: NNGGGGCGGGGNN; match class: 4	1	ENSG00000004777,ENSG00000005238,ENSG00000005249,ENSG00000005955,ENSG00000015475,ENSG00000019505,ENSG00000021300,ENSG00000040933,ENSG00000046647,ENSG00000054523,ENSG00000063660,ENSG00000066855,ENSG00000069275,ENSG00000074317,ENSG00000075043,ENSG00000075340,ENSG00000076356,ENSG00000078018,ENSG00000078053,ENSG00000078295,ENSG00000078549,ENSG00000078699,ENSG00000079435,ENSG00000079999,ENSG00000087494…
V1	TRUE	3.47e-06	6560	397	199	0.501	0.03	TF:M00932_3	tf	92	Factor: Sp1; motif: NNGGGGCGGGGNN; match class: 3	2	ENSG00000004777,ENSG00000005238,ENSG00000005249,ENSG00000005955,ENSG00000015475,ENSG00000019505,ENSG00000021300,ENSG00000040933,ENSG00000046647,ENSG00000054523,ENSG00000063660,ENSG00000066855,ENSG00000069275,ENSG00000074317,ENSG00000075043,ENSG00000075340,ENSG00000076356,ENSG00000078018,ENSG00000078053,ENSG00000078295,ENSG00000078549,ENSG00000078699,ENSG00000079435,ENSG00000079999,ENSG00000087494…
V1	TRUE	2.91e-05	5641	397	173	0.436	0.031	TF:M00932_2	tf	92	Factor: Sp1; motif: NNGGGGCGGGGNN; match class: 2	3	ENSG00000004777,ENSG00000005238,ENSG00000005249,ENSG00000015475,ENSG00000019505,ENSG00000021300,ENSG00000040933,ENSG00000054523,ENSG00000063660,ENSG00000074317,ENSG00000075043,ENSG00000075340,ENSG00000078018,ENSG00000078053,ENSG00000078295,ENSG00000078549,ENSG00000078699,ENSG00000079435,ENSG00000079999,ENSG00000087494,ENSG00000091844,ENSG00000095397,ENSG00000097021,ENSG00000099282,ENSG00000099785…
V1	TRUE	6.02e-05	4052	397	132	0.332	0.033	TF:M00932_1	tf	92	Factor: Sp1; motif: NNGGGGCGGGGNN; match class: 1	4	ENSG00000004777,ENSG00000005238,ENSG00000005249,ENSG00000040933,ENSG00000054523,ENSG00000063660,ENSG00000074317,ENSG00000075043,ENSG00000078549,ENSG00000078699,ENSG00000079435,ENSG00000087494,ENSG00000091844,ENSG00000095397,ENSG00000097021,ENSG00000099282,ENSG00000099785,ENSG00000100285,ENSG00000100307,ENSG00000100379,ENSG00000102003,ENSG00000102984,ENSG00000103154,ENSG00000104267,ENSG00000104951…
V1	TRUE	0.0039	5751	397	165	0.416	0.029	TF:M00084_3	tf	56	Factor: MZF1; motif: KNNNKAGGGGNAA; match class: 3	1	ENSG00000004777,ENSG00000005238,ENSG00000005955,ENSG00000006210,ENSG00000015475,ENSG00000021300,ENSG00000060718,ENSG00000063322,ENSG00000064787,ENSG00000070729,ENSG00000074317,ENSG00000075043,ENSG00000075618,ENSG00000076356,ENSG00000078018,ENSG00000078295,ENSG00000078549,ENSG00000078699,ENSG00000079215,ENSG00000087494,ENSG00000091129,ENSG00000091513,ENSG00000091844,ENSG00000091972,ENSG00000092445…
V1	TRUE	0.00074	3465	397	112	0.282	0.032	TF:M00084_2	tf	56	Factor: MZF1; motif: KNNNKAGGGGNAA; match class: 2	2	ENSG00000004777,ENSG00000005955,ENSG00000006210,ENSG00000015475,ENSG00000021300,ENSG00000060718,ENSG00000063322,ENSG00000064787,ENSG00000070729,ENSG00000074317,ENSG00000075043,ENSG00000075618,ENSG00000078549,ENSG00000079215,ENSG00000091129,ENSG00000091844,ENSG00000091972,ENSG00000097021,ENSG00000099282,ENSG00000100281,ENSG00000100285,ENSG00000100379,ENSG00000100842,ENSG00000101200,ENSG00000102984…
V1	TRUE	0.00159	2424	397	83	0.209	0.034	TF:M00470_4	tf	45	Factor: AP-2gamma; motif: GCCYNNGGS; match class: 4	1	ENSG00000029153,ENSG00000054523,ENSG00000070018,ENSG00000075340,ENSG00000075618,ENSG00000078295,ENSG00000078549,ENSG00000079435,ENSG00000087494,ENSG00000100307,ENSG00000100842,ENSG00000101746,ENSG00000103154,ENSG00000103351,ENSG00000103888,ENSG00000104267,ENSG00000104951,ENSG00000105695,ENSG00000106278,ENSG00000108309,ENSG00000111218,ENSG00000112320,ENSG00000114019,ENSG00000114698,ENSG00000116016…
V1	TRUE	0.00159	2424	397	83	0.209	0.034	TF:M00470_2	tf	45	Factor: AP-2gamma; motif: GCCYNNGGS; match class: 2	2	ENSG00000029153,ENSG00000054523,ENSG00000070018,ENSG00000075340,ENSG00000075618,ENSG00000078295,ENSG00000078549,ENSG00000079435,ENSG00000087494,ENSG00000100307,ENSG00000100842,ENSG00000101746,ENSG00000103154,ENSG00000103351,ENSG00000103888,ENSG00000104267,ENSG00000104951,ENSG00000105695,ENSG00000106278,ENSG00000108309,ENSG00000111218,ENSG00000112320,ENSG00000114019,ENSG00000114698,ENSG00000116016…
V1	TRUE	4.16e-05	6675	397	197	0.496	0.03	TF:M00931_4	tf	19	Factor: Sp1; motif: GGGGCGGGGC; match class: 4	1	ENSG00000004777,ENSG00000005238,ENSG00000005249,ENSG00000005955,ENSG00000015475,ENSG00000019505,ENSG00000021300,ENSG00000040933,ENSG00000046647,ENSG00000054523,ENSG00000063660,ENSG00000066855,ENSG00000069275,ENSG00000074317,ENSG00000075043,ENSG00000075340,ENSG00000076356,ENSG00000078018,ENSG00000078053,ENSG00000078295,ENSG00000078549,ENSG00000078699,ENSG00000079435,ENSG00000079999,ENSG00000087494…
V1	TRUE	3.85e-05	6330	397	189	0.476	0.03	TF:M00931_3	tf	19	Factor: Sp1; motif: GGGGCGGGGC; match class: 3	2	ENSG00000004777,ENSG00000005238,ENSG00000005249,ENSG00000005955,ENSG00000015475,ENSG00000019505,ENSG00000021300,ENSG00000040933,ENSG00000046647,ENSG00000054523,ENSG00000063660,ENSG00000066855,ENSG00000069275,ENSG00000074317,ENSG00000075043,ENSG00000075340,ENSG00000078018,ENSG00000078053,ENSG00000078295,ENSG00000078549,ENSG00000078699,ENSG00000079435,ENSG00000079999,ENSG00000087494,ENSG00000091844…
V1	TRUE	1.07e-05	5604	397	174	0.438	0.031	TF:M00931_2	tf	19	Factor: Sp1; motif: GGGGCGGGGC; match class: 2	3	ENSG00000004777,ENSG00000005238,ENSG00000005249,ENSG00000015475,ENSG00000019505,ENSG00000021300,ENSG00000040933,ENSG00000054523,ENSG00000063660,ENSG00000066855,ENSG00000069275,ENSG00000074317,ENSG00000075043,ENSG00000075340,ENSG00000078018,ENSG00000078053,ENSG00000078295,ENSG00000078549,ENSG00000078699,ENSG00000079435,ENSG00000079999,ENSG00000087494,ENSG00000091844,ENSG00000095397,ENSG00000097021…
V1	TRUE	3.35e-07	4995	397	165	0.416	0.033	TF:M00931_1	tf	19	Factor: Sp1; motif: GGGGCGGGGC; match class: 1	4	ENSG00000004777,ENSG00000005238,ENSG00000005249,ENSG00000015475,ENSG00000019505,ENSG00000021300,ENSG00000040933,ENSG00000054523,ENSG00000063660,ENSG00000066855,ENSG00000074317,ENSG00000075043,ENSG00000075340,ENSG00000078018,ENSG00000078053,ENSG00000078295,ENSG00000078549,ENSG00000078699,ENSG00000079435,ENSG00000079999,ENSG00000087494,ENSG00000091844,ENSG00000095397,ENSG00000097021,ENSG00000099282…
V1	TRUE	0.00326	1290	397	50	0.126	0.039	TF:M01073_4	tf	120	Factor: HIC1; motif: NNNGGKTGCCCSNNNNNN; match class: 4	1	ENSG00000005249,ENSG00000005379,ENSG00000021300,ENSG00000046647,ENSG00000060718,ENSG00000070018,ENSG00000087494,ENSG00000091513,ENSG00000092969,ENSG00000102984,ENSG00000105711,ENSG00000107281,ENSG00000124507,ENSG00000124788,ENSG00000125503,ENSG00000128683,ENSG00000129250,ENSG00000130881,ENSG00000135414,ENSG00000135916,ENSG00000154380,ENSG00000154734,ENSG00000160113,ENSG00000160460,ENSG00000161573…
V1	TRUE	0.000759	1624	397	62	0.156	0.038	TF:M00982_4	tf	83	Factor: KROX; motif: CCCGCCCCCRCCCC; match class: 4	1	ENSG00000005238,ENSG00000005249,ENSG00000060718,ENSG00000063660,ENSG00000087494,ENSG00000091129,ENSG00000091844,ENSG00000095397,ENSG00000100379,ENSG00000102003,ENSG00000103154,ENSG00000106278,ENSG00000106608,ENSG00000110076,ENSG00000110675,ENSG00000111218,ENSG00000112183,ENSG00000116525,ENSG00000117525,ENSG00000120251,ENSG00000126351,ENSG00000127588,ENSG00000127990,ENSG00000128567,ENSG00000129993…
V1	TRUE	0.000486	1362	397	55	0.139	0.04	TF:M00982_3	tf	83	Factor: KROX; motif: CCCGCCCCCRCCCC; match class: 3	2	ENSG00000005238,ENSG00000005249,ENSG00000060718,ENSG00000063660,ENSG00000087494,ENSG00000091844,ENSG00000095397,ENSG00000100379,ENSG00000102003,ENSG00000103154,ENSG00000106278,ENSG00000106608,ENSG00000110076,ENSG00000110675,ENSG00000111218,ENSG00000112183,ENSG00000116525,ENSG00000117525,ENSG00000126351,ENSG00000127588,ENSG00000127990,ENSG00000128567,ENSG00000129993,ENSG00000132879,ENSG00000135414…
V1	TRUE	0.00536	913	397	38	0.096	0.042	TF:M00982_2	tf	83	Factor: KROX; motif: CCCGCCCCCRCCCC; match class: 2	3	ENSG00000005238,ENSG00000005249,ENSG00000060718,ENSG00000087494,ENSG00000091844,ENSG00000095397,ENSG00000100379,ENSG00000103154,ENSG00000106608,ENSG00000110675,ENSG00000111218,ENSG00000112183,ENSG00000117525,ENSG00000126351,ENSG00000128567,ENSG00000129993,ENSG00000132879,ENSG00000137285,ENSG00000151640,ENSG00000151692,ENSG00000152990,ENSG00000154118,ENSG00000156427,ENSG00000160113,ENSG00000162373…
V1	TRUE	0.0117	564	397	26	0.065	0.046	TF:M00982_1	tf	83	Factor: KROX; motif: CCCGCCCCCRCCCC; match class: 1	4	ENSG00000005249,ENSG00000087494,ENSG00000091844,ENSG00000095397,ENSG00000100379,ENSG00000106608,ENSG00000110675,ENSG00000111218,ENSG00000117525,ENSG00000126351,ENSG00000128567,ENSG00000129993,ENSG00000132879,ENSG00000137285,ENSG00000151640,ENSG00000151692,ENSG00000152990,ENSG00000154118,ENSG00000160113,ENSG00000162373,ENSG00000164172,ENSG00000174469,ENSG00000176533,ENSG00000176956,ENSG00000182175…
V1	TRUE	6.22e-05	5008	397	156	0.393	0.031	TF:M00649_0	tf	122	Factor: MAZ; motif: GGGGAGGG; match class: 0	1	ENSG00000004777,ENSG00000005379,ENSG00000015475,ENSG00000019505,ENSG00000021300,ENSG00000063660,ENSG00000070018,ENSG00000070729,ENSG00000074317,ENSG00000075043,ENSG00000076356,ENSG00000078018,ENSG00000078295,ENSG00000078549,ENSG00000078699,ENSG00000079999,ENSG00000087494,ENSG00000091129,ENSG00000091844,ENSG00000091972,ENSG00000095397,ENSG00000100505,ENSG00000100842,ENSG00000101200,ENSG00000102984…
V1	TRUE	0.0032	8708	397	234	0.589	0.027	TF:M00800_4	tf	9	Factor: AP-2; motif: GSCCSCRGGCNRNRNN; match class: 4	1	ENSG00000005238,ENSG00000005955,ENSG00000006210,ENSG00000015475,ENSG00000019505,ENSG00000029153,ENSG00000040933,ENSG00000046647,ENSG00000047597,ENSG00000054523,ENSG00000060718,ENSG00000063322,ENSG00000063660,ENSG00000064652,ENSG00000064787,ENSG00000070018,ENSG00000070729,ENSG00000075043,ENSG00000075340,ENSG00000075618,ENSG00000076356,ENSG00000078018,ENSG00000078295,ENSG00000078549,ENSG00000078699…
V1	TRUE	0.000136	6949	397	201	0.506	0.029	TF:M00800_3	tf	9	Factor: AP-2; motif: GSCCSCRGGCNRNRNN; match class: 3	2	ENSG00000005238,ENSG00000005955,ENSG00000006210,ENSG00000015475,ENSG00000029153,ENSG00000046647,ENSG00000047597,ENSG00000054523,ENSG00000063322,ENSG00000063660,ENSG00000064652,ENSG00000064787,ENSG00000070018,ENSG00000070729,ENSG00000075043,ENSG00000075340,ENSG00000075618,ENSG00000076356,ENSG00000078018,ENSG00000078295,ENSG00000078549,ENSG00000078699,ENSG00000079435,ENSG00000079999,ENSG00000091513…
V1	TRUE	0.05	230	397	13	0.033	0.057	TF:M01007_3	tf	34	Factor: SRF; motif: CNKNKCCTTATWTGGNNNN; match class: 3	1	ENSG00000063660,ENSG00000100246,ENSG00000111218,ENSG00000122786,ENSG00000124788,ENSG00000125820,ENSG00000148082,ENSG00000166006,ENSG00000171303,ENSG00000175745,ENSG00000175899,ENSG00000198838,ENSG00000204655
