# Supplementary material for: Scope and limitations of yeast as a model organism for studying human tissue-specific pathways
Source: BMC Syst Biol. 2015 Dec 29;9:96. doi: 10.1186/s12918-015-0253-0 (PMC4696342; doi:10.1186/s12918-015-0253-0)
Supplement: Additional file 7 — TS Enrichment. Functional analysis of different subsets of tissue-selective genes. (ZIP 132 Kb) [file 12918_2015_253_MOESM7_ESM.zip › TS_Enrichment/brain_tissues_TS_HumanSpecific_moderate.tsv]

query.number	significant	p.value	term.size	query.size	overlap.size	precision	recall	term.id	domain	subgraph.number	term.name	relative.depth	intersection
V1	TRUE	0.0327	3	397	2	0.005	0.667	GO:0035112	BP	102	genitalia morphogenesis	1	ENSG00000070018,ENSG00000138207
V1	TRUE	0.0017	174	397	14	0.035	0.08	GO:0042391	BP	16	regulation of membrane potential	1	ENSG00000063660,ENSG00000070729,ENSG00000105711,ENSG00000114279,ENSG00000123560,ENSG00000133104,ENSG00000144746,ENSG00000156113,ENSG00000157933,ENSG00000166257,ENSG00000169760,ENSG00000176884,ENSG00000189056,ENSG00000196338
V1	TRUE	0.000409	3131	397	109	0.275	0.035	GO:0051179	BP	95	localization	1	ENSG00000005249,ENSG00000006116,ENSG00000006210,ENSG00000015475,ENSG00000022355,ENSG00000047597,ENSG00000054523,ENSG00000070018,ENSG00000070729,ENSG00000075043,ENSG00000075618,ENSG00000076356,ENSG00000078053,ENSG00000078295,ENSG00000079215,ENSG00000084734,ENSG00000091129,ENSG00000091513,ENSG00000092445,ENSG00000092969,ENSG00000100281,ENSG00000100285,ENSG00000101200,ENSG00000102003,ENSG00000103888…
V1	TRUE	0.000187	106	397	12	0.03	0.113	GO:0006813	BP	151	potassium ion transport	1	ENSG00000070729,ENSG00000075043,ENSG00000105707,ENSG00000129159,ENSG00000153822,ENSG00000156113,ENSG00000162975,ENSG00000164794,ENSG00000168135,ENSG00000171303,ENSG00000177807,ENSG00000182674
V1	TRUE	0.0111	2	397	2	0.005	1	GO:0060535	BP	165	trachea cartilage morphogenesis	1	ENSG00000070018,ENSG00000188064
V1	TRUE	9.3e-05	6	397	4	0.01	0.667	GO:0097104	BP	17	postsynaptic membrane assembly	1	ENSG00000110076,ENSG00000134569,ENSG00000169760,ENSG00000196338
V1	TRUE	0.0119	17	397	4	0.01	0.235	GO:2000311	BP	110	regulation of alpha-amino-3-hydroxy-5-methyl-4-isoxazole propionate selective glutamate receptor activity	1	ENSG00000006116,ENSG00000169760,ENSG00000189056,ENSG00000196338
V1	TRUE	0.0327	3	397	2	0.005	0.667	GO:0086029	BP	140	Purkinje myocyte to ventricular cardiac muscle cell signaling	1	ENSG00000105711,ENSG00000198626
V1	TRUE	0.000268	3	397	3	0.008	1	GO:0033693	BP	121	neurofilament bundle assembly	1	ENSG00000100285,ENSG00000104722,ENSG00000104725
V1	TRUE	0.0462	2515	397	82	0.207	0.033	GO:0006810	BP	154	transport	1	ENSG00000005249,ENSG00000006116,ENSG00000015475,ENSG00000022355,ENSG00000047597,ENSG00000054523,ENSG00000070018,ENSG00000070729,ENSG00000075043,ENSG00000078053,ENSG00000078295,ENSG00000079215,ENSG00000084734,ENSG00000091513,ENSG00000092445,ENSG00000092969,ENSG00000100281,ENSG00000100285,ENSG00000101200,ENSG00000102003,ENSG00000103888,ENSG00000104267,ENSG00000104725,ENSG00000105707,ENSG00000105711…
V1	TRUE	4.79e-11	956	397	61	0.154	0.064	GO:0007399	BP	37	nervous system development	1	ENSG00000012171,ENSG00000063660,ENSG00000070018,ENSG00000075043,ENSG00000076356,ENSG00000078018,ENSG00000078699,ENSG00000091129,ENSG00000092445,ENSG00000092969,ENSG00000095397,ENSG00000100285,ENSG00000102678,ENSG00000105695,ENSG00000105711,ENSG00000105880,ENSG00000106278,ENSG00000109738,ENSG00000110076,ENSG00000114279,ENSG00000118702,ENSG00000123560,ENSG00000124507,ENSG00000125266,ENSG00000125820…
V1	TRUE	0.0111	2	397	2	0.005	1	GO:2000143	BP	170	negative regulation of DNA-templated transcription, initiation	1	ENSG00000126351,ENSG00000135547
V1	TRUE	3.68e-05	286	397	22	0.055	0.077	GO:0097485	BP	33	neuron projection guidance	1	ENSG00000012171,ENSG00000063660,ENSG00000075043,ENSG00000076356,ENSG00000091129,ENSG00000105711,ENSG00000125266,ENSG00000143590,ENSG00000144935,ENSG00000149294,ENSG00000151640,ENSG00000154380,ENSG00000160460,ENSG00000164050,ENSG00000166257,ENSG00000173210,ENSG00000173898,ENSG00000176749,ENSG00000182175,ENSG00000184144,ENSG00000187764,ENSG00000188153
V1	TRUE	0.00387	13	397	4	0.01	0.308	GO:0007158	BP	63	neuron cell-cell adhesion	1	ENSG00000110076,ENSG00000169760,ENSG00000176749,ENSG00000196338
V1	TRUE	0.0107	502	397	25	0.063	0.05	GO:0034220	BP	80	ion transmembrane transport	1	ENSG00000006116,ENSG00000022355,ENSG00000070729,ENSG00000105707,ENSG00000105711,ENSG00000109738,ENSG00000114279,ENSG00000120251,ENSG00000144935,ENSG00000153253,ENSG00000153822,ENSG00000154118,ENSG00000156113,ENSG00000164418,ENSG00000166206,ENSG00000166257,ENSG00000168135,ENSG00000169306,ENSG00000169760,ENSG00000171303,ENSG00000176884,ENSG00000184185,ENSG00000189056,ENSG00000196338,ENSG00000198626
V1	TRUE	1.7e-07	486	397	35	0.088	0.072	GO:0031175	BP	72	neuron projection development	1	ENSG00000012171,ENSG00000063660,ENSG00000075043,ENSG00000076356,ENSG00000078018,ENSG00000078699,ENSG00000091129,ENSG00000100285,ENSG00000105695,ENSG00000105711,ENSG00000124507,ENSG00000125266,ENSG00000132640,ENSG00000134569,ENSG00000135916,ENSG00000143590,ENSG00000144935,ENSG00000149294,ENSG00000150625,ENSG00000151640,ENSG00000154380,ENSG00000160307,ENSG00000160460,ENSG00000164050,ENSG00000166257…
V1	TRUE	0.043	1788	397	62	0.156	0.035	GO:0065009	BP	152	regulation of molecular function	1	ENSG00000005249,ENSG00000006116,ENSG00000070018,ENSG00000074317,ENSG00000075340,ENSG00000078295,ENSG00000078549,ENSG00000084734,ENSG00000091844,ENSG00000092969,ENSG00000100234,ENSG00000101200,ENSG00000103888,ENSG00000105711,ENSG00000110675,ENSG00000111218,ENSG00000114204,ENSG00000114279,ENSG00000116525,ENSG00000117152,ENSG00000117525,ENSG00000120156,ENSG00000125820,ENSG00000129355,ENSG00000134852…
V1	TRUE	0.021	33	397	5	0.013	0.152	GO:0071377	BP	167	cellular response to glucagon stimulus	1	ENSG00000005249,ENSG00000078295,ENSG00000127588,ENSG00000155897,ENSG00000176533
V1	TRUE	1.54e-13	769	397	58	0.146	0.075	GO:0007267	BP	107	cell-cell signaling	1	ENSG00000005249,ENSG00000006116,ENSG00000012171,ENSG00000022355,ENSG00000054523,ENSG00000070018,ENSG00000075043,ENSG00000078053,ENSG00000078295,ENSG00000079215,ENSG00000087494,ENSG00000092969,ENSG00000101200,ENSG00000102003,ENSG00000104725,ENSG00000105711,ENSG00000106236,ENSG00000109738,ENSG00000110076,ENSG00000114279,ENSG00000118702,ENSG00000120156,ENSG00000120251,ENSG00000123560,ENSG00000124507…
V1	TRUE	3.82e-05	181	397	17	0.043	0.094	GO:0045664	BP	64	regulation of neuron differentiation	1	ENSG00000078699,ENSG00000091129,ENSG00000105695,ENSG00000105711,ENSG00000124507,ENSG00000134569,ENSG00000134595,ENSG00000135916,ENSG00000139352,ENSG00000162992,ENSG00000169306,ENSG00000169760,ENSG00000176749,ENSG00000181965,ENSG00000187391,ENSG00000187764,ENSG00000189056
V1	TRUE	0.05	12	397	3	0.008	0.25	GO:0048488	BP	54	synaptic vesicle endocytosis	1	ENSG00000102003,ENSG00000124507,ENSG00000169760
V1	TRUE	0.0111	2	397	2	0.005	1	GO:0010693	BP	144	negative regulation of alkaline phosphatase activity	1	ENSG00000092969,ENSG00000187764
V1	TRUE	0.0093	16	397	4	0.01	0.25	GO:0051965	BP	100	positive regulation of synapse assembly	1	ENSG00000169760,ENSG00000176697,ENSG00000196338,ENSG00000198908
V1	TRUE	4.82e-07	15	397	7	0.018	0.467	GO:0044091	BP	59	membrane biogenesis	1	ENSG00000110076,ENSG00000121680,ENSG00000134569,ENSG00000162735,ENSG00000169306,ENSG00000169760,ENSG00000196338
V1	TRUE	0.0111	2	397	2	0.005	1	GO:0060534	BP	42	trachea cartilage development	1	ENSG00000070018,ENSG00000188064
V1	TRUE	6.34e-05	11	397	5	0.013	0.455	GO:0097090	BP	13	presynaptic membrane organization	1	ENSG00000134569,ENSG00000169306,ENSG00000169760,ENSG00000184144,ENSG00000196338
V1	TRUE	0.00922	115	397	10	0.025	0.087	GO:0090087	BP	94	regulation of peptide transport	1	ENSG00000005249,ENSG00000104267,ENSG00000118702,ENSG00000134852,ENSG00000138207,ENSG00000155130,ENSG00000162992,ENSG00000163083,ENSG00000166006,ENSG00000170011
V1	TRUE	0.00989	360	397	20	0.05	0.056	GO:0008285	BP	51	negative regulation of cell proliferation	1	ENSG00000087494,ENSG00000092969,ENSG00000105707,ENSG00000115461,ENSG00000121769,ENSG00000129355,ENSG00000137440,ENSG00000138207,ENSG00000139874,ENSG00000152104,ENSG00000154144,ENSG00000154734,ENSG00000157005,ENSG00000157933,ENSG00000164050,ENSG00000166923,ENSG00000172819,ENSG00000173404,ENSG00000181852,ENSG00000187391
V1	TRUE	0.00308	82	397	9	0.023	0.11	GO:0044708	BP	132	single-organism behavior	1	ENSG00000106278,ENSG00000110076,ENSG00000113296,ENSG00000118702,ENSG00000155897,ENSG00000160307,ENSG00000160460,ENSG00000174469,ENSG00000176884
V1	TRUE	6.36e-09	229	397	25	0.063	0.109	GO:0043005	CC	18	neuron projection	1	ENSG00000054523,ENSG00000075043,ENSG00000078295,ENSG00000091129,ENSG00000092969,ENSG00000100285,ENSG00000100505,ENSG00000104722,ENSG00000104725,ENSG00000105711,ENSG00000118702,ENSG00000120251,ENSG00000124507,ENSG00000134569,ENSG00000150625,ENSG00000160460,ENSG00000164061,ENSG00000164418,ENSG00000169306,ENSG00000169760,ENSG00000174469,ENSG00000176749,ENSG00000176884,ENSG00000184144,ENSG00000187094
V1	TRUE	0.000584	38	397	7	0.018	0.184	GO:0014069	CC	78	postsynaptic density	1	ENSG00000134569,ENSG00000157782,ENSG00000168758,ENSG00000169760,ENSG00000176749,ENSG00000176884,ENSG00000187391
V1	TRUE	0.00306	120	397	11	0.028	0.092	GO:0034702	CC	29	ion channel complex	1	ENSG00000006116,ENSG00000105711,ENSG00000120251,ENSG00000153822,ENSG00000156113,ENSG00000164418,ENSG00000166257,ENSG00000168135,ENSG00000174469,ENSG00000176884,ENSG00000198626
V1	TRUE	2.64e-05	1078	397	52	0.131	0.048	GO:0005887	CC	15	integral component of plasma membrane	1	ENSG00000006116,ENSG00000022355,ENSG00000063660,ENSG00000070729,ENSG00000076356,ENSG00000078549,ENSG00000091129,ENSG00000091972,ENSG00000092445,ENSG00000099282,ENSG00000105707,ENSG00000105711,ENSG00000106278,ENSG00000109738,ENSG00000114631,ENSG00000118432,ENSG00000120156,ENSG00000120251,ENSG00000125266,ENSG00000127990,ENSG00000128567,ENSG00000139874,ENSG00000143590,ENSG00000144407,ENSG00000144935…
V1	TRUE	0.00255	63	397	8	0.02	0.127	GO:0043025	CC	73	neuronal cell body	1	ENSG00000070018,ENSG00000092969,ENSG00000105707,ENSG00000134569,ENSG00000150625,ENSG00000160460,ENSG00000174469,ENSG00000176749
V1	TRUE	1.86e-07	96	397	15	0.038	0.156	GO:0022843	MF	84	voltage-gated cation channel activity	1	ENSG00000006116,ENSG00000070729,ENSG00000075043,ENSG00000105711,ENSG00000129159,ENSG00000153253,ENSG00000153822,ENSG00000156113,ENSG00000162975,ENSG00000164794,ENSG00000166006,ENSG00000166257,ENSG00000169306,ENSG00000177807,ENSG00000182674
V1	TRUE	0.0382	11	397	3	0.008	0.273	GO:0044548	MF	60	S100 protein binding	1	ENSG00000160307,ENSG00000160678,ENSG00000171303
V1	TRUE	0.000566	26	397	6	0.015	0.231	GO:0070888	MF	126	E-box binding	1	ENSG00000029153,ENSG00000123095,ENSG00000134852,ENSG00000139352,ENSG00000162992,ENSG00000181965
V1	TRUE	0.0233	775	397	33	0.083	0.043	GO:0005102	MF	39	receptor binding	1	ENSG00000005379,ENSG00000006210,ENSG00000015475,ENSG00000070018,ENSG00000073670,ENSG00000087494,ENSG00000092969,ENSG00000101200,ENSG00000110799,ENSG00000113296,ENSG00000114698,ENSG00000117425,ENSG00000118702,ENSG00000125266,ENSG00000134569,ENSG00000143590,ENSG00000152104,ENSG00000154822,ENSG00000156427,ENSG00000157005,ENSG00000157368,ENSG00000158458,ENSG00000160307,ENSG00000163083,ENSG00000164050…
V1	TRUE	0.00258	5	397	3	0.008	0.6	GO:0004887	MF	12	thyroid hormone receptor activity	1	ENSG00000119508,ENSG00000126351,ENSG00000160113
V1	TRUE	0.0358	54	397	6	0.015	0.111	GO:0002020	MF	56	protease binding	1	ENSG00000105664,ENSG00000110799,ENSG00000117525,ENSG00000158859,ENSG00000168398,ENSG00000175899
V1	TRUE	0.0269	89	397	8	0.02	0.09	GO:0019207	MF	141	kinase regulator activity	1	ENSG00000005249,ENSG00000070018,ENSG00000129355,ENSG00000166923,ENSG00000167244,ENSG00000176749,ENSG00000185737,ENSG00000186834
V1	TRUE	0.0327	3	397	2	0.005	0.667	GO:0005219	MF	83	ryanodine-sensitive calcium-release channel activity	1	ENSG00000198626,ENSG00000198838
V1	TRUE	0.0336	2	397	1	0.003	0.5	CORUM:764	co	127	Dysferlin-affixin complex	1	ENSG00000135636
V1	TRUE	0.05	3	397	1	0.003	0.333	CORUM:1140	co	90	Complexin complex (STX3, CPLX1, CPLX3)	1	ENSG00000213578
V1	TRUE	0.05	3	397	1	0.003	0.333	CORUM:2272	co	71	PICK1-GRIP1-GLUR2 complex	1	ENSG00000120251
V1	TRUE	0.0336	2	397	1	0.003	0.5	CORUM:3200	co	125	SMAD4-SKI complex	1	ENSG00000157933
V1	TRUE	0.05	3	397	1	0.003	0.333	CORUM:3197	co	44	SMAD4-SNO-SKI complex	1	ENSG00000157933
V1	TRUE	0.05	3	397	1	0.003	0.333	CORUM:359	co	55	DNA ligase IV-XRCC4-XLF complex	1	ENSG00000187736
V1	TRUE	0.05	3	397	1	0.003	0.333	CORUM:553	co	31	RHOA-IP3R-TRPC1 complex	1	ENSG00000144935
V1	TRUE	0.05	3	397	1	0.003	0.333	CORUM:5647	co	106	FARP2-NRP1-PlexinA2 complex	1	ENSG00000076356
V1	TRUE	0.0336	2	397	1	0.003	0.5	CORUM:3733	co	114	SKI-SMAD3 hexameric complex	1	ENSG00000157933
V1	TRUE	0.05	3	397	1	0.003	0.333	CORUM:2885	co	153	ITGAV-ITGB1-SPP1 complex	1	ENSG00000118785
V1	TRUE	0.0169	1	397	1	0.003	1	CORUM:428	co	81	Molybdopterin synthase	1	ENSG00000164172
V1	TRUE	0.0336	2	397	1	0.003	0.5	CORUM:2152	co	101	ARNT-HLF complex	1	ENSG00000108924
V1	TRUE	0.05	3	397	1	0.003	0.333	CORUM:5805	co	62	PGAM5-KEAP1-NRF2 complex	1	ENSG00000079999
V1	TRUE	0.05	3	397	1	0.003	0.333	CORUM:2878	co	2	P-TEFb-7SKRNA-HEXIM1 complex	1	ENSG00000186834
V1	TRUE	0.05	3	397	1	0.003	0.333	CORUM:2373	co	147	ITGAV-ITGB3-SPP1 complex	1	ENSG00000118785
V1	TRUE	0.05	3	397	1	0.003	0.333	CORUM:5451	co	168	MED18-MED20-MED29 mediator subcomplex	1	ENSG00000063322
V1	TRUE	0.05	3	397	1	0.003	0.333	CORUM:3634	co	14	NR3C2-UBC9-SRC-1 complex	1	ENSG00000151623
V1	TRUE	0.0336	2	397	1	0.003	0.5	CORUM:5747	co	145	2AR-mGluR2 complex	1	ENSG00000120251
V1	TRUE	0.00692	8	397	2	0.005	0.25	CORUM:848	co	24	RICH1/AMOT polarity complex, Flag-Amot precipitated	1	ENSG00000114019,ENSG00000126016
V1	TRUE	0.0336	2	397	1	0.003	0.5	CORUM:3199	co	104	SMAD3-SKI complex	1	ENSG00000157933
V1	TRUE	0.0336	2	397	1	0.003	0.5	CORUM:6061	co	79	DISC1-ZNF365 complex	1	ENSG00000138311
V1	TRUE	0.05	3	397	1	0.003	0.333	CORUM:3205	co	23	SMAD3-SKI-NCOR complex	1	ENSG00000157933
V1	TRUE	0.05	3	397	1	0.003	0.333	CORUM:5809	co	159	GABAA receptor	1	ENSG00000022355
V1	TRUE	0.05	3	397	1	0.003	0.333	CORUM:2873	co	160	P-TEFb-7SKRNA-HEXIM1 complex	1	ENSG00000186834
V1	TRUE	0.05	3	397	1	0.003	0.333	CORUM:2602	co	98	P-TEFb-7SKRNA-HEXIM1 complex	1	ENSG00000186834
V1	TRUE	0.05	3	397	1	0.003	0.333	CORUM:536	co	117	TRPC1-TRPC3-TRPC7 complex	1	ENSG00000144935
V1	TRUE	0.0336	2	397	1	0.003	0.5	CORUM:672	co	43	BKCA-beta2AR complex	1	ENSG00000156113
V1	TRUE	0.0336	2	397	1	0.003	0.5	CORUM:904	co	26	SHC3-GAB1 complex	1	ENSG00000148082
V1	TRUE	0.05	3	397	1	0.003	0.333	CORUM:519	co	119	AMY-1-S-AKAP84-RII-beta complex	1	ENSG00000005249
V1	TRUE	0.0336	2	397	1	0.003	0.5	CORUM:5748	co	99	2AR-mGluR2 complex	1	ENSG00000120251
V1	TRUE	0.05	3	397	1	0.003	0.333	CORUM:2358	co	162	ITGAV-ITGB3-SPP1 complex	1	ENSG00000118785
V1	TRUE	0.05	3	397	1	0.003	0.333	CORUM:2710	co	74	LRP-1-Alpha-2-M-annexin VI complex	1	ENSG00000175899
V1	TRUE	0.05	3	397	1	0.003	0.333	CORUM:668	co	108	BKCA-beta2AR-AKAP79 signaling complex	1	ENSG00000156113
V1	TRUE	0.05	3	397	1	0.003	0.333	CORUM:3959	co	103	SMAD3-SMAD4-cSKI, TGF(beta)-dependent	1	ENSG00000157933
V1	TRUE	0.0169	1	397	1	0.003	1	CORUM:3270	co	91	Delta1 homodimer complex	1	ENSG00000198719
V1	TRUE	0.05	3	397	1	0.003	0.333	CORUM:2422	co	77	ITGA4-ITGB1-JAM2 complex	1	ENSG00000154721
V1	TRUE	0.0336	2	397	1	0.003	0.5	CORUM:5409	co	133	TIAM1-GRIN1 complex	1	ENSG00000176884
V1	TRUE	0.0336	2	397	1	0.003	0.5	CORUM:2635	co	50	BETA2-Cyclin D1 complex	1	ENSG00000162992
V1	TRUE	0.05	3	397	1	0.003	0.333	CORUM:786	co	97	MR-UBC9-SRC1 complex	1	ENSG00000151623
V1	TRUE	0.05	3	397	1	0.003	0.333	CORUM:3206	co	52	SMAD4-SKI-NCOR complex	1	ENSG00000157933
V1	TRUE	0.05	3	397	1	0.003	0.333	CORUM:4043	co	19	NEMO-HIF2(alpha)-ARNT complex	1	ENSG00000116016
V1	TRUE	0.05	3	397	1	0.003	0.333	CORUM:3740	co	68	SKI-SMAD3-SMAD4 pentameric complex	1	ENSG00000157933
V1	TRUE	0.05	3	397	1	0.003	0.333	CORUM:3111	co	88	ITGA9-ITGB1-SPP1 complex	1	ENSG00000118785
V1	TRUE	0.05	3	397	1	0.003	0.333	CORUM:2347	co	28	ITGAV-ITGB5-SPP1 complex	1	ENSG00000118785
V1	TRUE	0.0336	2	397	1	0.003	0.5	CORUM:3198	co	134	SMAD2-SKI complex	1	ENSG00000157933
V1	TRUE	0.0336	2	397	1	0.003	0.5	CORUM:5758	co	75	PLXNA2-RANBPM complex	1	ENSG00000076356
V1	TRUE	0.0336	2	397	1	0.003	0.5	CORUM:3729	co	122	SKI-SMAD2 hexameric complex	1	ENSG00000157933
V1	TRUE	0.05	3	397	1	0.003	0.333	CORUM:3204	co	158	SMAD2-SKI-NCOR complex	1	ENSG00000157933
V1	TRUE	0.0336	2	397	1	0.003	0.5	CORUM:903	co	22	RET-Rai complex	1	ENSG00000148082
V1	TRUE	0.05	3	397	1	0.003	0.333	CORUM:2352	co	85	ITGAV-ITGB6-SPP1 complex	1	ENSG00000118785
V1	TRUE	0.0336	2	397	1	0.003	0.5	CORUM:1057	co	3	DIPA-MCRS1 complex	1	ENSG00000175602
V1	TRUE	0.0336	2	397	1	0.003	0.5	CORUM:5401	co	111	PLEKHM2-KIF5B complex	1	ENSG00000116786
V1	TRUE	0.05	3	397	1	0.003	0.333	CORUM:3739	co	4	SKI-SMAD2-SMAD4 pentameric complex	1	ENSG00000157933
V1	TRUE	0.05	3	397	1	0.003	0.333	CORUM:3112	co	34	ITGA5-ITGB1-SPP1 complex	1	ENSG00000118785
V1	TRUE	0.05	3	397	1	0.003	0.333	CORUM:828	co	169	TRPC1-STIM1-ORAI1 complex	1	ENSG00000144935
V1	TRUE	0.0499	21	386	3	0.008	0.143	HP:0000627	hp	32	Posterior embryotoxon	1	ENSG00000121680,ENSG00000131779,ENSG00000162735
V1	TRUE	0.0471	8	386	2	0.005	0.25	HP:0002168	hp	27	Scanning speech	1	ENSG00000123560,ENSG00000124788
V1	TRUE	0.0194	15	386	3	0.008	0.2	HP:0001088	hp	35	Brushfield spots	1	ENSG00000121680,ENSG00000131779,ENSG00000162735
V1	TRUE	0.0199	44	386	5	0.013	0.114	HP:0001310	hp	157	Dysmetria	1	ENSG00000123560,ENSG00000124788,ENSG00000129250,ENSG00000133104,ENSG00000173898
V1	TRUE	0.036	7	386	2	0.005	0.286	HP:0006747	hp	65	Ganglioneuroblastoma	1	ENSG00000139352,ENSG00000176697
V1	TRUE	0.0243	30	386	4	0.01	0.133	HP:0007340	hp	58	Lower limb muscle weakness	1	ENSG00000123560,ENSG00000133104,ENSG00000135636,ENSG00000169271
V1	TRUE	0.00284	17	386	4	0.01	0.235	HP:0002121	hp	76	Absence seizures	1	ENSG00000105711,ENSG00000112425,ENSG00000156113,ENSG00000166206
V1	TRUE	0.0074	67	386	7	0.018	0.104	HP:0000738	hp	67	Hallucinations	1	ENSG00000074317,ENSG00000075043,ENSG00000095397,ENSG00000112425,ENSG00000138311,ENSG00000154118,ENSG00000204655
V1	TRUE	0.0109	4	386	2	0.005	0.5	HP:0007078	hp	82	Decreased amplitude of sensory action potentials	1	ENSG00000124788,ENSG00000152137
V1	TRUE	0.0109	4	386	2	0.005	0.5	HP:0003739	hp	92	Myoclonic spasms	1	ENSG00000148384,ENSG00000164172
V1	TRUE	0.036	7	386	2	0.005	0.286	HP:0003005	hp	10	Ganglioneuroma	1	ENSG00000139352,ENSG00000176697
V1	TRUE	0.0109	4	386	2	0.005	0.5	HP:0002599	hp	113	Head titubation	1	ENSG00000123560,ENSG00000129250
V1	TRUE	0.0109	4	386	2	0.005	0.5	HP:0012251	hp	149	ST segment elevation	1	ENSG00000105711,ENSG00000166257
V1	TRUE	0.036	7	386	2	0.005	0.286	HP:0011153	hp	123	Focal motor seizures	1	ENSG00000075043,ENSG00000112425
V1	TRUE	0.019	28	386	4	0.01	0.143	HP:0000565	hp	41	Esotropia	1	ENSG00000060718,ENSG00000109738,ENSG00000112320,ENSG00000120094
V1	TRUE	0.0327	18	386	3	0.008	0.167	HP:0002075	hp	45	Dysdiadochokinesis	1	ENSG00000124788,ENSG00000173898,ENSG00000177807
V1	TRUE	0.00702	187	386	13	0.034	0.07	HP:0004305	hp	166	Involuntary movements	1	ENSG00000075043,ENSG00000109738,ENSG00000112425,ENSG00000123560,ENSG00000124788,ENSG00000127990,ENSG00000129250,ENSG00000148384,ENSG00000154118,ENSG00000156113,ENSG00000164172,ENSG00000176165,ENSG00000184144
V1	TRUE	0.01	12	386	3	0.008	0.25	HP:0002600	hp	30	Hyporeflexia of lower limbs	1	ENSG00000135636,ENSG00000152137,ENSG00000169271
V1	TRUE	0.0234	16	386	3	0.008	0.188	HP:0002522	hp	25	Areflexia of lower limbs	1	ENSG00000135636,ENSG00000152137,ENSG00000169271
V1	TRUE	0.0215	29	386	4	0.01	0.138	HP:0000570	hp	120	Abnormality of saccadic eye movements	1	ENSG00000116675,ENSG00000124788,ENSG00000148384,ENSG00000173898
V1	TRUE	0.05	1146	386	44	0.114	0.038	HP:0000006	hp	156	Autosomal dominant inheritance	1	ENSG00000054523,ENSG00000060718,ENSG00000074317,ENSG00000075043,ENSG00000077092,ENSG00000087494,ENSG00000092969,ENSG00000100234,ENSG00000101200,ENSG00000102678,ENSG00000104725,ENSG00000105664,ENSG00000105711,ENSG00000110799,ENSG00000116016,ENSG00000117425,ENSG00000119042,ENSG00000120156,ENSG00000124788,ENSG00000126351,ENSG00000127990,ENSG00000134569,ENSG00000137285,ENSG00000139352,ENSG00000148604…
V1	TRUE	0.0471	8	386	2	0.005	0.25	HP:0000848	hp	155	Increased circulating renin level	1	ENSG00000151623,ENSG00000177807
V1	TRUE	0.05	37	386	4	0.01	0.108	HP:0010656	hp	143	Abnormal epiphyseal ossification	1	ENSG00000105664,ENSG00000121680,ENSG00000131779,ENSG00000162735
V1	TRUE	0.036	7	386	2	0.005	0.286	HP:0002503	hp	46	Spinocerebellar tract degeneration	1	ENSG00000123560,ENSG00000124788
V1	TRUE	0.0161	77	386	7	0.018	0.091	HP:0003693	hp	6	Distal amyotrophy	1	ENSG00000054523,ENSG00000104725,ENSG00000124788,ENSG00000129250,ENSG00000133104,ENSG00000135636,ENSG00000152137
V1	TRUE	0.00223	96	390	10	0.026	0.104	KEGG:04713	ke	57	Circadian entrainment	1	ENSG00000078295,ENSG00000078549,ENSG00000120251,ENSG00000127588,ENSG00000155897,ENSG00000176533,ENSG00000176884,ENSG00000198626,ENSG00000198838,ENSG00000198929
V1	TRUE	0.0159	101	390	9	0.023	0.089	KEGG:04723	ke	109	Retrograde endocannabinoid signaling	1	ENSG00000022355,ENSG00000078295,ENSG00000118432,ENSG00000120251,ENSG00000127588,ENSG00000155897,ENSG00000166206,ENSG00000176533,ENSG00000187730
V1	TRUE	0.0429	213	390	13	0.033	0.061	KEGG:04015	ke	137	Rap1 signaling pathway	1	ENSG00000078295,ENSG00000102678,ENSG00000114279,ENSG00000118432,ENSG00000120156,ENSG00000136237,ENSG00000143590,ENSG00000155897,ENSG00000156427,ENSG00000158186,ENSG00000170962,ENSG00000176884,ENSG00000187391
V1	TRUE	0.00203	114	390	11	0.028	0.096	KEGG:04724	ke	86	Glutamatergic synapse	1	ENSG00000078295,ENSG00000079215,ENSG00000120251,ENSG00000127588,ENSG00000144935,ENSG00000155897,ENSG00000164418,ENSG00000170579,ENSG00000176533,ENSG00000176884,ENSG00000198822
V1	TRUE	0.0253	87	390	8	0.021	0.092	KEGG:04727	ke	129	GABAergic synapse	1	ENSG00000022355,ENSG00000078295,ENSG00000127588,ENSG00000128683,ENSG00000155897,ENSG00000166206,ENSG00000176533,ENSG00000187730
V1	TRUE	0.0222	275	390	16	0.041	0.058	KEGG:04080	ke	112	Neuroactive ligand-receptor interaction	1	ENSG00000022355,ENSG00000078549,ENSG00000109738,ENSG00000118432,ENSG00000120251,ENSG00000126351,ENSG00000139874,ENSG00000144407,ENSG00000164418,ENSG00000166206,ENSG00000168398,ENSG00000171860,ENSG00000176884,ENSG00000179097,ENSG00000187730,ENSG00000198822
V1	TRUE	0.00353	142	390	12	0.031	0.085	KEGG:04514	ke	96	Cell adhesion molecules (CAMs)	1	ENSG00000091129,ENSG00000105695,ENSG00000110076,ENSG00000149294,ENSG00000154721,ENSG00000162512,ENSG00000169760,ENSG00000174469,ENSG00000179242,ENSG00000182985,ENSG00000184144,ENSG00000196338
V1	TRUE	0.0251	226	390	14	0.036	0.062	KEGG:04014	ke	61	Ras signaling pathway	1	ENSG00000102678,ENSG00000114279,ENSG00000120156,ENSG00000127588,ENSG00000136237,ENSG00000137843,ENSG00000143590,ENSG00000148082,ENSG00000156427,ENSG00000158186,ENSG00000170962,ENSG00000176485,ENSG00000176533,ENSG00000176884
V1	TRUE	0.05	39	390	5	0.013	0.128	KEGG:05033	ke	164	Nicotine addiction	1	ENSG00000022355,ENSG00000120251,ENSG00000166206,ENSG00000176884,ENSG00000187730
V1	TRUE	0.0365	784	397	30	0.076	0.038	MI:mmu-miR-673-5p	mi	5	MI:mmu-miR-673-5p	1	ENSG00000012171,ENSG00000070729,ENSG00000074317,ENSG00000078549,ENSG00000079435,ENSG00000099282,ENSG00000099785,ENSG00000102984,ENSG00000104267,ENSG00000106236,ENSG00000112320,ENSG00000119508,ENSG00000123685,ENSG00000123989,ENSG00000135916,ENSG00000138311,ENSG00000141934,ENSG00000143590,ENSG00000151640,ENSG00000157368,ENSG00000160447,ENSG00000160678,ENSG00000167525,ENSG00000168758,ENSG00000173267…
V1	TRUE	0.05	691	397	27	0.068	0.039	MI:hsa-miR-663	mi	38	MI:hsa-miR-663	1	ENSG00000004777,ENSG00000070729,ENSG00000074317,ENSG00000075043,ENSG00000075618,ENSG00000099282,ENSG00000105711,ENSG00000111218,ENSG00000114631,ENSG00000123989,ENSG00000130881,ENSG00000141934,ENSG00000146216,ENSG00000151640,ENSG00000157005,ENSG00000160202,ENSG00000160447,ENSG00000160460,ENSG00000160932,ENSG00000164713,ENSG00000167244,ENSG00000168490,ENSG00000170291,ENSG00000170579,ENSG00000173404…
V1	TRUE	0.0014	30	386	6	0.016	0.2	REAC:382096	re	135	Formation of NR-NCOR Complex	1	ENSG00000119508,ENSG00000120798,ENSG00000151623,ENSG00000153234,ENSG00000160113,ENSG00000175745
V1	TRUE	0.05	127	386	9	0.023	0.071	REAC:375276	re	142	Peptide ligand-binding receptors	1	ENSG00000006210,ENSG00000101200,ENSG00000133636,ENSG00000139874,ENSG00000157005,ENSG00000161573,ENSG00000168398,ENSG00000184451,ENSG00000187094
V1	TRUE	0.00231	4	386	3	0.008	0.75	REAC:210746	re	87	Regulation of gene expression in endocrine-committed (NEUROG3+) progenitor cells	1	ENSG00000125820,ENSG00000162992,ENSG00000173404
V1	TRUE	0.0347	34	386	5	0.013	0.147	REAC:163359	re	116	Glucagon signaling in metabolic regulation	1	ENSG00000005249,ENSG00000078295,ENSG00000127588,ENSG00000155897,ENSG00000176533
V1	TRUE	0.0385	99	397	8	0.02	0.081	TF:M00186_4	tf	118	Factor: SRF; motif: GNCCAWATAWGGMN; match class: 4	1	ENSG00000124788,ENSG00000125820,ENSG00000154146,ENSG00000170579,ENSG00000171303,ENSG00000175745,ENSG00000198838,ENSG00000204655
V1	TRUE	0.00736	5860	397	166	0.418	0.028	TF:M00915_3	tf	161	Factor: AP-2; motif: SNNNCCNCAGGCN; match class: 3	1	ENSG00000005238,ENSG00000005955,ENSG00000006210,ENSG00000015475,ENSG00000019505,ENSG00000046647,ENSG00000047597,ENSG00000063660,ENSG00000064652,ENSG00000070729,ENSG00000075043,ENSG00000075340,ENSG00000075618,ENSG00000076356,ENSG00000078018,ENSG00000078549,ENSG00000078699,ENSG00000079435,ENSG00000079999,ENSG00000087494,ENSG00000091513,ENSG00000091844,ENSG00000092445,ENSG00000095397,ENSG00000097021…
V1	TRUE	0.000136	6949	397	201	0.506	0.029	TF:M00800_3	tf	20	Factor: AP-2; motif: GSCCSCRGGCNRNRNN; match class: 3	1	ENSG00000005238,ENSG00000005955,ENSG00000006210,ENSG00000015475,ENSG00000029153,ENSG00000046647,ENSG00000047597,ENSG00000054523,ENSG00000063322,ENSG00000063660,ENSG00000064652,ENSG00000064787,ENSG00000070018,ENSG00000070729,ENSG00000075043,ENSG00000075340,ENSG00000075618,ENSG00000076356,ENSG00000078018,ENSG00000078295,ENSG00000078549,ENSG00000078699,ENSG00000079435,ENSG00000079999,ENSG00000091513…
V1	TRUE	0.00074	3465	397	112	0.282	0.032	TF:M00084_2	tf	163	Factor: MZF1; motif: KNNNKAGGGGNAA; match class: 2	1	ENSG00000004777,ENSG00000005955,ENSG00000006210,ENSG00000015475,ENSG00000021300,ENSG00000060718,ENSG00000063322,ENSG00000064787,ENSG00000070729,ENSG00000074317,ENSG00000075043,ENSG00000075618,ENSG00000078549,ENSG00000079215,ENSG00000091129,ENSG00000091844,ENSG00000091972,ENSG00000097021,ENSG00000099282,ENSG00000100281,ENSG00000100285,ENSG00000100379,ENSG00000100842,ENSG00000101200,ENSG00000102984…
V1	TRUE	0.000486	1362	397	55	0.139	0.04	TF:M00982_3	tf	89	Factor: KROX; motif: CCCGCCCCCRCCCC; match class: 3	1	ENSG00000005238,ENSG00000005249,ENSG00000060718,ENSG00000063660,ENSG00000087494,ENSG00000091844,ENSG00000095397,ENSG00000100379,ENSG00000102003,ENSG00000103154,ENSG00000106278,ENSG00000106608,ENSG00000110076,ENSG00000110675,ENSG00000111218,ENSG00000112183,ENSG00000116525,ENSG00000117525,ENSG00000126351,ENSG00000127588,ENSG00000127990,ENSG00000128567,ENSG00000129993,ENSG00000132879,ENSG00000135414…
V1	TRUE	0.0113	5740	397	162	0.408	0.028	TF:M00189_4	tf	148	Factor: AP-2; motif: MKCCCSCNGGCG; match class: 4	1	ENSG00000005955,ENSG00000006210,ENSG00000015475,ENSG00000029153,ENSG00000054523,ENSG00000063660,ENSG00000064652,ENSG00000070018,ENSG00000070729,ENSG00000075043,ENSG00000075340,ENSG00000076356,ENSG00000078018,ENSG00000078295,ENSG00000078549,ENSG00000078699,ENSG00000079435,ENSG00000079999,ENSG00000091513,ENSG00000092445,ENSG00000095397,ENSG00000097021,ENSG00000100281,ENSG00000100285,ENSG00000100307…
V1	TRUE	0.00318	2325	397	79	0.199	0.034	TF:M00033_2	tf	11	Factor: p300; motif: NNNGGGAGTNNNNS; match class: 2	1	ENSG00000004777,ENSG00000005955,ENSG00000006210,ENSG00000015475,ENSG00000054523,ENSG00000060718,ENSG00000075043,ENSG00000078295,ENSG00000078549,ENSG00000084734,ENSG00000091129,ENSG00000097021,ENSG00000103351,ENSG00000104951,ENSG00000105664,ENSG00000105695,ENSG00000105880,ENSG00000110076,ENSG00000110799,ENSG00000111218,ENSG00000111783,ENSG00000112290,ENSG00000114019,ENSG00000115461,ENSG00000117569…
V1	TRUE	0.00159	2424	397	83	0.209	0.034	TF:M00470_2	tf	93	Factor: AP-2gamma; motif: GCCYNNGGS; match class: 2	1	ENSG00000029153,ENSG00000054523,ENSG00000070018,ENSG00000075340,ENSG00000075618,ENSG00000078295,ENSG00000078549,ENSG00000079435,ENSG00000087494,ENSG00000100307,ENSG00000100842,ENSG00000101746,ENSG00000103154,ENSG00000103351,ENSG00000103888,ENSG00000104267,ENSG00000104951,ENSG00000105695,ENSG00000106278,ENSG00000108309,ENSG00000111218,ENSG00000112320,ENSG00000114019,ENSG00000114698,ENSG00000116016…
V1	TRUE	0.000109	8820	397	244	0.615	0.028	TF:M00008_4	tf	138	Factor: Sp1; motif: GGGGCGGGGT; match class: 4	1	ENSG00000004777,ENSG00000005238,ENSG00000005249,ENSG00000005955,ENSG00000015475,ENSG00000019505,ENSG00000021300,ENSG00000029153,ENSG00000040933,ENSG00000046647,ENSG00000054523,ENSG00000060718,ENSG00000063322,ENSG00000063660,ENSG00000064652,ENSG00000066855,ENSG00000069275,ENSG00000070729,ENSG00000074317,ENSG00000075043,ENSG00000075340,ENSG00000076356,ENSG00000078018,ENSG00000078053,ENSG00000078295…
V1	TRUE	0.00171	11659	397	299	0.753	0.026	TF:M00444_4	tf	139	Factor: VDR; motif: GGGKNARNRRGGWSA; match class: 4	1	ENSG00000004777,ENSG00000005238,ENSG00000005249,ENSG00000005379,ENSG00000005955,ENSG00000006210,ENSG00000015475,ENSG00000019505,ENSG00000021300,ENSG00000029153,ENSG00000040933,ENSG00000047597,ENSG00000054523,ENSG00000060718,ENSG00000063322,ENSG00000063660,ENSG00000064787,ENSG00000066855,ENSG00000070018,ENSG00000074317,ENSG00000075043,ENSG00000075340,ENSG00000075618,ENSG00000076356,ENSG00000078018…
V1	TRUE	0.00326	1290	397	50	0.126	0.039	TF:M01073_4	tf	49	Factor: HIC1; motif: NNNGGKTGCCCSNNNNNN; match class: 4	1	ENSG00000005249,ENSG00000005379,ENSG00000021300,ENSG00000046647,ENSG00000060718,ENSG00000070018,ENSG00000087494,ENSG00000091513,ENSG00000092969,ENSG00000102984,ENSG00000105711,ENSG00000107281,ENSG00000124507,ENSG00000124788,ENSG00000125503,ENSG00000128683,ENSG00000129250,ENSG00000130881,ENSG00000135414,ENSG00000135916,ENSG00000154380,ENSG00000154734,ENSG00000160113,ENSG00000160460,ENSG00000161573…
V1	TRUE	0.05	230	397	13	0.033	0.057	TF:M01007_3	tf	124	Factor: SRF; motif: CNKNKCCTTATWTGGNNNN; match class: 3	1	ENSG00000063660,ENSG00000100246,ENSG00000111218,ENSG00000122786,ENSG00000124788,ENSG00000125820,ENSG00000148082,ENSG00000166006,ENSG00000171303,ENSG00000175745,ENSG00000175899,ENSG00000198838,ENSG00000204655
V1	TRUE	0.000694	12619	397	320	0.806	0.025	TF:M01100_3	tf	47	Factor: LRF; motif: VNNRMCCCC; match class: 3	1	ENSG00000004777,ENSG00000005238,ENSG00000005249,ENSG00000005379,ENSG00000005955,ENSG00000006116,ENSG00000006210,ENSG00000015475,ENSG00000019505,ENSG00000022355,ENSG00000040933,ENSG00000046647,ENSG00000047597,ENSG00000054523,ENSG00000060718,ENSG00000063322,ENSG00000063660,ENSG00000064652,ENSG00000069275,ENSG00000070018,ENSG00000070729,ENSG00000074317,ENSG00000075043,ENSG00000075340,ENSG00000075618…
V1	TRUE	1.1e-06	5034	397	164	0.413	0.033	TF:M00196_2	tf	21	Factor: Sp1; motif: NGGGGGCGGGGYN; match class: 2	1	ENSG00000004777,ENSG00000005238,ENSG00000005249,ENSG00000040933,ENSG00000054523,ENSG00000063660,ENSG00000074317,ENSG00000075043,ENSG00000075340,ENSG00000078053,ENSG00000078549,ENSG00000078699,ENSG00000079435,ENSG00000079999,ENSG00000087494,ENSG00000091844,ENSG00000095397,ENSG00000097021,ENSG00000099282,ENSG00000099785,ENSG00000100285,ENSG00000100307,ENSG00000100379,ENSG00000102003,ENSG00000102984…
V1	TRUE	3.47e-06	6560	397	199	0.501	0.03	TF:M00932_3	tf	7	Factor: Sp1; motif: NNGGGGCGGGGNN; match class: 3	1	ENSG00000004777,ENSG00000005238,ENSG00000005249,ENSG00000005955,ENSG00000015475,ENSG00000019505,ENSG00000021300,ENSG00000040933,ENSG00000046647,ENSG00000054523,ENSG00000063660,ENSG00000066855,ENSG00000069275,ENSG00000074317,ENSG00000075043,ENSG00000075340,ENSG00000076356,ENSG00000078018,ENSG00000078053,ENSG00000078295,ENSG00000078549,ENSG00000078699,ENSG00000079435,ENSG00000079999,ENSG00000087494…
V1	TRUE	0.0153	2483	397	80	0.202	0.032	TF:M01072_4	tf	48	Factor: HIC1; motif: NSNNNNTGCCCSSNN; match class: 4	1	ENSG00000004777,ENSG00000015475,ENSG00000046647,ENSG00000047597,ENSG00000063660,ENSG00000070018,ENSG00000076356,ENSG00000078018,ENSG00000078549,ENSG00000078699,ENSG00000079999,ENSG00000087494,ENSG00000092969,ENSG00000100505,ENSG00000100842,ENSG00000102984,ENSG00000103154,ENSG00000103888,ENSG00000105711,ENSG00000106608,ENSG00000107551,ENSG00000110076,ENSG00000112320,ENSG00000115694,ENSG00000116016…
V1	TRUE	0.00323	2105	397	73	0.184	0.035	TF:M00469_0	tf	66	Factor: AP-2alpha; motif: GCCNNNRGS; match class: 0	1	ENSG00000029153,ENSG00000070018,ENSG00000075618,ENSG00000078295,ENSG00000078549,ENSG00000079435,ENSG00000087494,ENSG00000100307,ENSG00000100842,ENSG00000101746,ENSG00000103154,ENSG00000103351,ENSG00000103888,ENSG00000104267,ENSG00000104951,ENSG00000105695,ENSG00000106278,ENSG00000111218,ENSG00000112320,ENSG00000114019,ENSG00000114698,ENSG00000123685,ENSG00000125266,ENSG00000125503,ENSG00000126016…
V1	TRUE	0.0269	1133	397	42	0.106	0.037	TF:M00800_1	tf	136	Factor: AP-2; motif: GSCCSCRGGCNRNRNN; match class: 1	1	ENSG00000063660,ENSG00000070729,ENSG00000075043,ENSG00000075618,ENSG00000078018,ENSG00000078549,ENSG00000091513,ENSG00000100307,ENSG00000101746,ENSG00000105707,ENSG00000119508,ENSG00000121769,ENSG00000125144,ENSG00000129250,ENSG00000129993,ENSG00000144635,ENSG00000146216,ENSG00000152990,ENSG00000154118,ENSG00000157933,ENSG00000158246,ENSG00000160460,ENSG00000162373,ENSG00000162512,ENSG00000163374…
V1	TRUE	6.22e-05	5008	397	156	0.393	0.031	TF:M00649_0	tf	128	Factor: MAZ; motif: GGGGAGGG; match class: 0	1	ENSG00000004777,ENSG00000005379,ENSG00000015475,ENSG00000019505,ENSG00000021300,ENSG00000063660,ENSG00000070018,ENSG00000070729,ENSG00000074317,ENSG00000075043,ENSG00000076356,ENSG00000078018,ENSG00000078295,ENSG00000078549,ENSG00000078699,ENSG00000079999,ENSG00000087494,ENSG00000091129,ENSG00000091844,ENSG00000091972,ENSG00000095397,ENSG00000100505,ENSG00000100842,ENSG00000101200,ENSG00000102984…
V1	TRUE	3.1e-09	6925	397	219	0.552	0.032	TF:M00933_4	tf	150	Factor: Sp1; motif: CCCCGCCCCN; match class: 4	1	ENSG00000004777,ENSG00000005238,ENSG00000005249,ENSG00000005955,ENSG00000015475,ENSG00000019505,ENSG00000021300,ENSG00000040933,ENSG00000054523,ENSG00000063660,ENSG00000066855,ENSG00000070729,ENSG00000074317,ENSG00000075043,ENSG00000075340,ENSG00000076356,ENSG00000078018,ENSG00000078053,ENSG00000078295,ENSG00000078549,ENSG00000078699,ENSG00000079435,ENSG00000079999,ENSG00000087494,ENSG00000091129…
V1	TRUE	3.35e-07	4995	397	165	0.416	0.033	TF:M00931_1	tf	105	Factor: Sp1; motif: GGGGCGGGGC; match class: 1	1	ENSG00000004777,ENSG00000005238,ENSG00000005249,ENSG00000015475,ENSG00000019505,ENSG00000021300,ENSG00000040933,ENSG00000054523,ENSG00000063660,ENSG00000066855,ENSG00000074317,ENSG00000075043,ENSG00000075340,ENSG00000078018,ENSG00000078053,ENSG00000078295,ENSG00000078549,ENSG00000078699,ENSG00000079435,ENSG00000079999,ENSG00000087494,ENSG00000091844,ENSG00000095397,ENSG00000097021,ENSG00000099282…
V1	TRUE	0.000127	5228	397	160	0.403	0.031	TF:M00695_0	tf	36	Factor: ETF; motif: GVGGMGG; match class: 0	1	ENSG00000005249,ENSG00000006210,ENSG00000015475,ENSG00000019505,ENSG00000029153,ENSG00000040933,ENSG00000054523,ENSG00000063660,ENSG00000070018,ENSG00000075043,ENSG00000075340,ENSG00000075618,ENSG00000076356,ENSG00000077092,ENSG00000078018,ENSG00000078053,ENSG00000078295,ENSG00000078549,ENSG00000078699,ENSG00000079999,ENSG00000087494,ENSG00000089682,ENSG00000091129,ENSG00000092445,ENSG00000092969…
