# Supplementary material for: Scope and limitations of yeast as a model organism for studying human tissue-specific pathways
Source: BMC Syst Biol. 2015 Dec 29;9:96. doi: 10.1186/s12918-015-0253-0 (PMC4696342; doi:10.1186/s12918-015-0253-0)
Supplement: Additional file 7 — TS Enrichment. Functional analysis of different subsets of tissue-selective genes. (ZIP 132 Kb) [file 12918_2015_253_MOESM7_ESM.zip › TS_Enrichment/blood_cells_TS_Conserved_human_unfiltered.tsv]

query.number	significant	p.value	term.size	query.size	overlap.size	precision	recall	term.id	domain	subgraph.number	term.name	relative.depth	intersection
V1	TRUE	0.0254	16	460	4	0.009	0.25	GO:0019692	BP	32	deoxyribose phosphate metabolic process	1	ENSG00000065057,ENSG00000101347,ENSG00000103152,ENSG00000139372
V1	TRUE	0.0146	14	460	4	0.009	0.286	GO:0046386	BP	32	deoxyribose phosphate catabolic process	1	ENSG00000065057,ENSG00000101347,ENSG00000103152,ENSG00000139372
V1	TRUE	0.0407	18	460	4	0.009	0.222	GO:0009262	BP	32	deoxyribonucleotide metabolic process	1	ENSG00000065057,ENSG00000101347,ENSG00000103152,ENSG00000139372
V1	TRUE	0.0254	16	460	4	0.009	0.25	GO:0009394	BP	32	2'-deoxyribonucleotide metabolic process	2	ENSG00000065057,ENSG00000101347,ENSG00000103152,ENSG00000139372
V1	TRUE	0.0146	14	460	4	0.009	0.286	GO:0009264	BP	32	deoxyribonucleotide catabolic process	1	ENSG00000065057,ENSG00000101347,ENSG00000103152,ENSG00000139372
V1	TRUE	0.0388	75	460	8	0.017	0.107	GO:0048524	BP	16	positive regulation of viral process	1	ENSG00000020426,ENSG00000048649,ENSG00000100393,ENSG00000131747,ENSG00000136937,ENSG00000171960,ENSG00000188342,ENSG00000213780
V1	TRUE	0.0468	9	460	3	0.007	0.333	GO:0051095	BP	10	regulation of helicase activity	1	ENSG00000095002,ENSG00000106028,ENSG00000116062
V1	TRUE	0.0119	6	460	3	0.007	0.5	GO:0051096	BP	10	positive regulation of helicase activity	1	ENSG00000095002,ENSG00000106028,ENSG00000116062
V1	TRUE	0.0261	124	460	11	0.024	0.089	GO:0006473	BP	29	protein acetylation	1	ENSG00000100393,ENSG00000111653,ENSG00000120656,ENSG00000127337,ENSG00000128708,ENSG00000151332,ENSG00000164134,ENSG00000166164,ENSG00000171148,ENSG00000175792,ENSG00000183207
V1	TRUE	0.0339	109	460	10	0.022	0.092	GO:0006475	BP	29	internal protein amino acid acetylation	2	ENSG00000100393,ENSG00000111653,ENSG00000120656,ENSG00000127337,ENSG00000128708,ENSG00000151332,ENSG00000166164,ENSG00000171148,ENSG00000175792,ENSG00000183207
V1	TRUE	0.0192	38	460	6	0.013	0.158	GO:0031055	BP	41	chromatin remodeling at centromere	1	ENSG00000031691,ENSG00000048649,ENSG00000119969,ENSG00000123219,ENSG00000153044,ENSG00000175792
V1	TRUE	0.0119	6	460	3	0.007	0.5	GO:0031573	BP	45	intra-S DNA damage checkpoint	1	ENSG00000075131,ENSG00000095002,ENSG00000183765
V1	TRUE	0.0219	2	460	2	0.004	1	GO:0006335	BP	67	DNA replication-dependent nucleosome assembly	1	ENSG00000159259,ENSG00000167670
V1	TRUE	0.0219	2	460	2	0.004	1	GO:0043634	BP	14	polyadenylation-dependent ncRNA catabolic process	1	ENSG00000123737,ENSG00000171824
V1	TRUE	0.0219	2	460	2	0.004	1	GO:0071029	BP	14	nuclear ncRNA surveillance	1	ENSG00000123737,ENSG00000171824
V1	TRUE	0.0219	2	460	2	0.004	1	GO:0071046	BP	14	nuclear polyadenylation-dependent ncRNA catabolic process	2	ENSG00000123737,ENSG00000171824
V1	TRUE	0.0219	2	460	2	0.004	1	GO:0071035	BP	14	nuclear polyadenylation-dependent rRNA catabolic process	1	ENSG00000123737,ENSG00000171824
V1	TRUE	0.0219	2	460	2	0.004	1	GO:0060151	BP	24	peroxisome localization	1	ENSG00000127980,ENSG00000162928
V1	TRUE	0.0219	2	460	2	0.004	1	GO:0060152	BP	24	microtubule-based peroxisome localization	1	ENSG00000127980,ENSG00000162928
V1	TRUE	0.0468	9	460	3	0.007	0.333	GO:0051988	BP	53	regulation of attachment of spindle microtubules to kinetochore	1	ENSG00000114346,ENSG00000117650,ENSG00000161800
V1	TRUE	0.000118	6905	460	247	0.537	0.036	GO:0008152	BP	13	metabolic process	1	ENSG00000001084,ENSG00000004468,ENSG00000005700,ENSG00000006634,ENSG00000006744,ENSG00000007264,ENSG00000010292,ENSG00000012061,ENSG00000013275,ENSG00000014138,ENSG00000020426,ENSG00000020922,ENSG00000023909,ENSG00000025156,ENSG00000027001,ENSG00000030066,ENSG00000031691,ENSG00000038210,ENSG00000042429,ENSG00000048649,ENSG00000049541,ENSG00000059588,ENSG00000060982,ENSG00000065000,ENSG00000065057…
V1	TRUE	0.000506	6301	460	226	0.491	0.036	GO:0071704	BP	13	organic substance metabolic process	2	ENSG00000001084,ENSG00000004468,ENSG00000005700,ENSG00000006634,ENSG00000006744,ENSG00000007264,ENSG00000010292,ENSG00000012061,ENSG00000013275,ENSG00000014138,ENSG00000020426,ENSG00000020922,ENSG00000023909,ENSG00000025156,ENSG00000027001,ENSG00000030066,ENSG00000031691,ENSG00000038210,ENSG00000042429,ENSG00000048649,ENSG00000049541,ENSG00000059588,ENSG00000060982,ENSG00000065057,ENSG00000065328…
V1	TRUE	0.000291	5032	460	189	0.411	0.038	GO:0043170	BP	13	macromolecule metabolic process	3	ENSG00000001084,ENSG00000004468,ENSG00000005700,ENSG00000006634,ENSG00000006744,ENSG00000007264,ENSG00000010292,ENSG00000012061,ENSG00000013275,ENSG00000014138,ENSG00000020426,ENSG00000020922,ENSG00000025156,ENSG00000027001,ENSG00000030066,ENSG00000031691,ENSG00000042429,ENSG00000048649,ENSG00000049541,ENSG00000059588,ENSG00000065057,ENSG00000065328,ENSG00000070669,ENSG00000072501,ENSG00000075131…
V1	TRUE	0.000397	3778	460	149	0.324	0.039	GO:1901360	BP	13	organic cyclic compound metabolic process	3	ENSG00000001084,ENSG00000004468,ENSG00000006634,ENSG00000006744,ENSG00000010292,ENSG00000012061,ENSG00000013275,ENSG00000014138,ENSG00000020426,ENSG00000020922,ENSG00000025156,ENSG00000031691,ENSG00000042429,ENSG00000048649,ENSG00000049541,ENSG00000059588,ENSG00000065057,ENSG00000065328,ENSG00000068120,ENSG00000070669,ENSG00000072501,ENSG00000075131,ENSG00000076248,ENSG00000080298,ENSG00000080839…
V1	TRUE	3.7e-05	6074	460	225	0.489	0.037	GO:0044238	BP	13	primary metabolic process	2	ENSG00000001084,ENSG00000004468,ENSG00000005700,ENSG00000006634,ENSG00000006744,ENSG00000007264,ENSG00000010292,ENSG00000012061,ENSG00000013275,ENSG00000014138,ENSG00000020426,ENSG00000020922,ENSG00000023909,ENSG00000025156,ENSG00000027001,ENSG00000030066,ENSG00000031691,ENSG00000038210,ENSG00000042429,ENSG00000048649,ENSG00000049541,ENSG00000059588,ENSG00000060982,ENSG00000065057,ENSG00000065328…
V1	TRUE	0.0148	4116	460	151	0.328	0.037	GO:0006807	BP	13	nitrogen compound metabolic process	2	ENSG00000001084,ENSG00000004468,ENSG00000006634,ENSG00000006744,ENSG00000010292,ENSG00000012061,ENSG00000013275,ENSG00000014138,ENSG00000020426,ENSG00000020922,ENSG00000023909,ENSG00000025156,ENSG00000031691,ENSG00000042429,ENSG00000048649,ENSG00000049541,ENSG00000059588,ENSG00000060982,ENSG00000065057,ENSG00000065328,ENSG00000068120,ENSG00000070669,ENSG00000072501,ENSG00000075131,ENSG00000076248…
V1	TRUE	0.00214	37	460	7	0.015	0.189	GO:0030397	BP	13	membrane disassembly	1	ENSG00000030066,ENSG00000100749,ENSG00000102900,ENSG00000108559,ENSG00000113569,ENSG00000120253,ENSG00000139496
V1	TRUE	2.29e-05	6209	460	230	0.5	0.037	GO:0044237	BP	13	cellular metabolic process	1	ENSG00000001084,ENSG00000004468,ENSG00000005700,ENSG00000006634,ENSG00000006744,ENSG00000007264,ENSG00000010292,ENSG00000012061,ENSG00000013275,ENSG00000014138,ENSG00000020426,ENSG00000020922,ENSG00000023909,ENSG00000025156,ENSG00000027001,ENSG00000031691,ENSG00000038210,ENSG00000042429,ENSG00000048649,ENSG00000049541,ENSG00000059588,ENSG00000060982,ENSG00000065057,ENSG00000065328,ENSG00000068120…
V1	TRUE	5.32e-06	4576	460	183	0.398	0.04	GO:0044260	BP	13	cellular macromolecule metabolic process	2	ENSG00000001084,ENSG00000004468,ENSG00000005700,ENSG00000006634,ENSG00000006744,ENSG00000007264,ENSG00000010292,ENSG00000012061,ENSG00000013275,ENSG00000014138,ENSG00000020426,ENSG00000020922,ENSG00000025156,ENSG00000027001,ENSG00000031691,ENSG00000042429,ENSG00000048649,ENSG00000049541,ENSG00000059588,ENSG00000065057,ENSG00000065328,ENSG00000070669,ENSG00000072501,ENSG00000075131,ENSG00000076248…
V1	TRUE	0.000127	3642	460	147	0.32	0.04	GO:0006725	BP	13	cellular aromatic compound metabolic process	2	ENSG00000001084,ENSG00000004468,ENSG00000006634,ENSG00000006744,ENSG00000010292,ENSG00000012061,ENSG00000013275,ENSG00000014138,ENSG00000020426,ENSG00000020922,ENSG00000025156,ENSG00000031691,ENSG00000042429,ENSG00000048649,ENSG00000049541,ENSG00000059588,ENSG00000065057,ENSG00000065328,ENSG00000068120,ENSG00000070669,ENSG00000072501,ENSG00000075131,ENSG00000076248,ENSG00000080298,ENSG00000080839…
V1	TRUE	8.91e-05	3651	460	148	0.322	0.041	GO:0046483	BP	13	heterocycle metabolic process	2	ENSG00000001084,ENSG00000004468,ENSG00000006634,ENSG00000006744,ENSG00000010292,ENSG00000012061,ENSG00000013275,ENSG00000014138,ENSG00000020426,ENSG00000020922,ENSG00000025156,ENSG00000031691,ENSG00000042429,ENSG00000048649,ENSG00000049541,ENSG00000059588,ENSG00000065057,ENSG00000065328,ENSG00000068120,ENSG00000070669,ENSG00000072501,ENSG00000075131,ENSG00000076248,ENSG00000080298,ENSG00000080839…
V1	TRUE	0.000536	3861	460	151	0.328	0.039	GO:0034641	BP	13	cellular nitrogen compound metabolic process	2	ENSG00000001084,ENSG00000004468,ENSG00000006634,ENSG00000006744,ENSG00000010292,ENSG00000012061,ENSG00000013275,ENSG00000014138,ENSG00000020426,ENSG00000020922,ENSG00000023909,ENSG00000025156,ENSG00000031691,ENSG00000042429,ENSG00000048649,ENSG00000049541,ENSG00000059588,ENSG00000060982,ENSG00000065057,ENSG00000065328,ENSG00000068120,ENSG00000070669,ENSG00000072501,ENSG00000075131,ENSG00000076248…
V1	TRUE	2.16e-05	3536	460	147	0.32	0.042	GO:0006139	BP	13	nucleobase-containing compound metabolic process	3	ENSG00000001084,ENSG00000004468,ENSG00000006634,ENSG00000006744,ENSG00000010292,ENSG00000012061,ENSG00000013275,ENSG00000014138,ENSG00000020426,ENSG00000020922,ENSG00000025156,ENSG00000031691,ENSG00000042429,ENSG00000048649,ENSG00000049541,ENSG00000059588,ENSG00000065057,ENSG00000065328,ENSG00000068120,ENSG00000070669,ENSG00000072501,ENSG00000075131,ENSG00000076248,ENSG00000080298,ENSG00000080839…
V1	TRUE	0.000172	2780	460	118	0.257	0.042	GO:0090304	BP	13	nucleic acid metabolic process	4	ENSG00000001084,ENSG00000004468,ENSG00000006634,ENSG00000006744,ENSG00000010292,ENSG00000012061,ENSG00000013275,ENSG00000014138,ENSG00000020426,ENSG00000020922,ENSG00000025156,ENSG00000031691,ENSG00000042429,ENSG00000048649,ENSG00000049541,ENSG00000059588,ENSG00000065057,ENSG00000065328,ENSG00000072501,ENSG00000075131,ENSG00000076248,ENSG00000080298,ENSG00000080839,ENSG00000082512,ENSG00000083093…
V1	TRUE	1.57e-07	643	460	47	0.102	0.073	GO:0006259	BP	13	DNA metabolic process	5	ENSG00000006634,ENSG00000010292,ENSG00000012061,ENSG00000014138,ENSG00000020426,ENSG00000020922,ENSG00000031691,ENSG00000048649,ENSG00000049541,ENSG00000065057,ENSG00000065328,ENSG00000072501,ENSG00000075131,ENSG00000076248,ENSG00000083093,ENSG00000093009,ENSG00000095002,ENSG00000100297,ENSG00000101003,ENSG00000103152,ENSG00000105486,ENSG00000107614,ENSG00000109805,ENSG00000111653,ENSG00000112249…
V1	TRUE	1.28e-07	37	460	11	0.024	0.297	GO:0022616	BP	13	DNA strand elongation	6	ENSG00000014138,ENSG00000049541,ENSG00000093009,ENSG00000100297,ENSG00000101003,ENSG00000105486,ENSG00000132646,ENSG00000138346,ENSG00000147536,ENSG00000164362,ENSG00000174405
V1	TRUE	0.0306	146	460	12	0.026	0.082	GO:0006310	BP	13	DNA recombination	6	ENSG00000012061,ENSG00000014138,ENSG00000020922,ENSG00000049541,ENSG00000083093,ENSG00000095002,ENSG00000105486,ENSG00000113522,ENSG00000116062,ENSG00000117586,ENSG00000131747,ENSG00000132646
V1	TRUE	1.7e-05	36	460	9	0.02	0.25	GO:0006312	BP	13	mitotic recombination	7	ENSG00000012061,ENSG00000014138,ENSG00000020922,ENSG00000049541,ENSG00000105486,ENSG00000113522,ENSG00000131747,ENSG00000132646,ENSG00000138346
V1	TRUE	8.97e-06	149	460	18	0.039	0.121	GO:0071103	BP	13	DNA conformation change	6	ENSG00000010292,ENSG00000020922,ENSG00000031691,ENSG00000048649,ENSG00000109805,ENSG00000112249,ENSG00000113522,ENSG00000113810,ENSG00000119969,ENSG00000123219,ENSG00000128708,ENSG00000131747,ENSG00000132740,ENSG00000136824,ENSG00000138346,ENSG00000153044,ENSG00000159259,ENSG00000167670
V1	TRUE	0.00575	43	460	7	0.015	0.163	GO:0032392	BP	13	DNA geometric change	7	ENSG00000020922,ENSG00000112249,ENSG00000113522,ENSG00000132740,ENSG00000138346,ENSG00000175792,ENSG00000183207
V1	TRUE	0.00422	41	460	7	0.015	0.171	GO:0032508	BP	13	DNA duplex unwinding	8	ENSG00000020922,ENSG00000112249,ENSG00000113522,ENSG00000132740,ENSG00000138346,ENSG00000175792,ENSG00000183207
V1	TRUE	0.00106	102	460	12	0.026	0.118	GO:0006323	BP	13	DNA packaging	7	ENSG00000010292,ENSG00000031691,ENSG00000048649,ENSG00000109805,ENSG00000113810,ENSG00000119969,ENSG00000123219,ENSG00000128708,ENSG00000131747,ENSG00000136824,ENSG00000153044,ENSG00000159259
V1	TRUE	0.0372	92	460	9	0.02	0.098	GO:0006308	BP	13	DNA catabolic process	6	ENSG00000012061,ENSG00000020426,ENSG00000020922,ENSG00000065057,ENSG00000103152,ENSG00000113522,ENSG00000138346,ENSG00000139372,ENSG00000213780
V1	TRUE	2.41e-10	1036	460	71	0.154	0.069	GO:0007049	BP	13	cell cycle	1	ENSG00000002822,ENSG00000006634,ENSG00000010292,ENSG00000013275,ENSG00000014138,ENSG00000020426,ENSG00000020922,ENSG00000030066,ENSG00000031691,ENSG00000049541,ENSG00000060982,ENSG00000065328,ENSG00000070669,ENSG00000072501,ENSG00000075131,ENSG00000078142,ENSG00000080839,ENSG00000093009,ENSG00000095002,ENSG00000100029,ENSG00000100297,ENSG00000100393,ENSG00000100749,ENSG00000101003,ENSG00000101057…
V1	TRUE	7.06e-14	659	460	60	0.13	0.091	GO:0000278	BP	13	mitotic cell cycle	2	ENSG00000002822,ENSG00000006634,ENSG00000010292,ENSG00000013275,ENSG00000014138,ENSG00000020426,ENSG00000030066,ENSG00000031691,ENSG00000049541,ENSG00000060982,ENSG00000065328,ENSG00000070669,ENSG00000072501,ENSG00000075131,ENSG00000080839,ENSG00000093009,ENSG00000095002,ENSG00000100297,ENSG00000100393,ENSG00000100749,ENSG00000101003,ENSG00000101057,ENSG00000102900,ENSG00000103479,ENSG00000103540…
V1	TRUE	6.62e-10	857	460	62	0.135	0.072	GO:0022402	BP	13	cell cycle process	2	ENSG00000002822,ENSG00000006634,ENSG00000010292,ENSG00000013275,ENSG00000014138,ENSG00000020426,ENSG00000020922,ENSG00000030066,ENSG00000049541,ENSG00000060982,ENSG00000065328,ENSG00000072501,ENSG00000075131,ENSG00000078142,ENSG00000093009,ENSG00000095002,ENSG00000100297,ENSG00000100393,ENSG00000100749,ENSG00000101057,ENSG00000102900,ENSG00000103540,ENSG00000105173,ENSG00000105486,ENSG00000108094…
V1	TRUE	0.000119	34	460	8	0.017	0.235	GO:0044786	BP	13	cell cycle DNA replication	3	ENSG00000014138,ENSG00000020922,ENSG00000049541,ENSG00000072501,ENSG00000075131,ENSG00000105486,ENSG00000132646,ENSG00000138346
V1	TRUE	0.00336	28	460	6	0.013	0.214	GO:0033260	BP	13	nuclear cell cycle DNA replication	4	ENSG00000014138,ENSG00000049541,ENSG00000075131,ENSG00000105486,ENSG00000132646,ENSG00000138346
V1	TRUE	0.0219	2	460	2	0.004	1	GO:0051231	BP	13	spindle elongation	3	ENSG00000137807,ENSG00000198901
V1	TRUE	0.00213	220	460	18	0.039	0.082	GO:0000075	BP	13	cell cycle checkpoint	3	ENSG00000002822,ENSG00000013275,ENSG00000072501,ENSG00000075131,ENSG00000093009,ENSG00000095002,ENSG00000135249,ENSG00000138346,ENSG00000143155,ENSG00000143947,ENSG00000164109,ENSG00000169018,ENSG00000172273,ENSG00000174442,ENSG00000176248,ENSG00000177595,ENSG00000183765,ENSG00000184445
V1	TRUE	0.0289	145	460	12	0.026	0.083	GO:0031570	BP	13	DNA integrity checkpoint	4	ENSG00000013275,ENSG00000075131,ENSG00000093009,ENSG00000095002,ENSG00000135249,ENSG00000138346,ENSG00000143155,ENSG00000143947,ENSG00000169018,ENSG00000172273,ENSG00000177595,ENSG00000183765
V1	TRUE	7.65e-08	406	460	36	0.078	0.089	GO:0044770	BP	13	cell cycle phase transition	3	ENSG00000002822,ENSG00000006634,ENSG00000013275,ENSG00000014138,ENSG00000020426,ENSG00000060982,ENSG00000065328,ENSG00000072501,ENSG00000075131,ENSG00000093009,ENSG00000095002,ENSG00000100297,ENSG00000100393,ENSG00000101057,ENSG00000103540,ENSG00000105173,ENSG00000108094,ENSG00000108443,ENSG00000115942,ENSG00000117650,ENSG00000126216,ENSG00000132646,ENSG00000135336,ENSG00000139350,ENSG00000143947…
V1	TRUE	6.81e-05	206	460	20	0.043	0.097	GO:0044843	BP	13	cell cycle G1/S phase transition	4	ENSG00000006634,ENSG00000013275,ENSG00000014138,ENSG00000020426,ENSG00000060982,ENSG00000065328,ENSG00000093009,ENSG00000100297,ENSG00000105173,ENSG00000108094,ENSG00000108443,ENSG00000115942,ENSG00000132646,ENSG00000135336,ENSG00000143947,ENSG00000149308,ENSG00000156273,ENSG00000166164,ENSG00000172273,ENSG00000177595
V1	TRUE	5.48e-08	401	460	36	0.078	0.09	GO:0044772	BP	13	mitotic cell cycle phase transition	4	ENSG00000002822,ENSG00000006634,ENSG00000013275,ENSG00000014138,ENSG00000020426,ENSG00000060982,ENSG00000065328,ENSG00000072501,ENSG00000075131,ENSG00000093009,ENSG00000095002,ENSG00000100297,ENSG00000100393,ENSG00000101057,ENSG00000103540,ENSG00000105173,ENSG00000108094,ENSG00000108443,ENSG00000115942,ENSG00000117650,ENSG00000126216,ENSG00000132646,ENSG00000135336,ENSG00000139350,ENSG00000143947…
V1	TRUE	6.81e-05	206	460	20	0.043	0.097	GO:0000082	BP	13	G1/S transition of mitotic cell cycle	5	ENSG00000006634,ENSG00000013275,ENSG00000014138,ENSG00000020426,ENSG00000060982,ENSG00000065328,ENSG00000093009,ENSG00000100297,ENSG00000105173,ENSG00000108094,ENSG00000108443,ENSG00000115942,ENSG00000132646,ENSG00000135336,ENSG00000143947,ENSG00000149308,ENSG00000156273,ENSG00000166164,ENSG00000172273,ENSG00000177595
V1	TRUE	0.00102	23	460	6	0.013	0.261	GO:0000083	BP	13	regulation of transcription involved in G1/S transition of mitotic cell cycle	3	ENSG00000093009,ENSG00000105173,ENSG00000132646,ENSG00000149308,ENSG00000156273,ENSG00000172273
V1	TRUE	0.00986	576	460	32	0.07	0.056	GO:0051726	BP	13	regulation of cell cycle	2	ENSG00000002822,ENSG00000013275,ENSG00000020426,ENSG00000020922,ENSG00000070669,ENSG00000072501,ENSG00000075131,ENSG00000095002,ENSG00000100029,ENSG00000100393,ENSG00000101057,ENSG00000103540,ENSG00000105401,ENSG00000108094,ENSG00000108443,ENSG00000111653,ENSG00000114346,ENSG00000117650,ENSG00000123975,ENSG00000132275,ENSG00000136270,ENSG00000137807,ENSG00000143947,ENSG00000161800,ENSG00000164109…
V1	TRUE	0.00102	1771	460	80	0.174	0.045	GO:0006996	BP	13	organelle organization	1	ENSG00000002822,ENSG00000006744,ENSG00000010292,ENSG00000012061,ENSG00000014138,ENSG00000020922,ENSG00000027001,ENSG00000030066,ENSG00000031691,ENSG00000048649,ENSG00000049541,ENSG00000058262,ENSG00000058804,ENSG00000072501,ENSG00000080298,ENSG00000087152,ENSG00000087470,ENSG00000095002,ENSG00000100393,ENSG00000100749,ENSG00000102900,ENSG00000103540,ENSG00000105197,ENSG00000105486,ENSG00000107651…
V1	TRUE	0.0346	1192	460	53	0.115	0.044	GO:1902589	BP	13	single-organism organelle organization	2	ENSG00000002822,ENSG00000006744,ENSG00000010292,ENSG00000012061,ENSG00000014138,ENSG00000020922,ENSG00000049541,ENSG00000058804,ENSG00000072501,ENSG00000087152,ENSG00000087470,ENSG00000095002,ENSG00000100393,ENSG00000100749,ENSG00000103540,ENSG00000105197,ENSG00000105486,ENSG00000109805,ENSG00000111653,ENSG00000111752,ENSG00000113522,ENSG00000113810,ENSG00000114346,ENSG00000116062,ENSG00000117222…
V1	TRUE	0.000187	535	460	35	0.076	0.065	GO:0051276	BP	13	chromosome organization	2	ENSG00000010292,ENSG00000012061,ENSG00000014138,ENSG00000020922,ENSG00000031691,ENSG00000048649,ENSG00000049541,ENSG00000072501,ENSG00000087152,ENSG00000095002,ENSG00000100393,ENSG00000105486,ENSG00000109805,ENSG00000111653,ENSG00000111752,ENSG00000113522,ENSG00000113810,ENSG00000117222,ENSG00000119969,ENSG00000120656,ENSG00000123219,ENSG00000127337,ENSG00000128708,ENSG00000130826,ENSG00000131747…
V1	TRUE	0.00111	72	460	10	0.022	0.139	GO:0032200	BP	13	telomere organization	3	ENSG00000012061,ENSG00000014138,ENSG00000020922,ENSG00000049541,ENSG00000105486,ENSG00000113522,ENSG00000130826,ENSG00000132646,ENSG00000138346,ENSG00000164362
V1	TRUE	0.00098	71	460	10	0.022	0.141	GO:0000723	BP	13	telomere maintenance	4	ENSG00000012061,ENSG00000014138,ENSG00000020922,ENSG00000049541,ENSG00000105486,ENSG00000113522,ENSG00000130826,ENSG00000132646,ENSG00000138346,ENSG00000164362
V1	TRUE	2.8e-05	38	460	9	0.02	0.237	GO:0010833	BP	13	telomere maintenance via telomere lengthening	5	ENSG00000014138,ENSG00000020922,ENSG00000049541,ENSG00000105486,ENSG00000113522,ENSG00000130826,ENSG00000132646,ENSG00000138346,ENSG00000164362
V1	TRUE	0.0143	24	460	5	0.011	0.208	GO:0032201	BP	13	telomere maintenance via semi-conservative replication	6	ENSG00000014138,ENSG00000049541,ENSG00000105486,ENSG00000132646,ENSG00000138346
V1	TRUE	0.0211	26	460	5	0.011	0.192	GO:0000722	BP	13	telomere maintenance via recombination	5	ENSG00000014138,ENSG00000049541,ENSG00000105486,ENSG00000132646,ENSG00000138346
V1	TRUE	0.0184	67	460	8	0.017	0.119	GO:0006997	BP	13	nucleus organization	2	ENSG00000030066,ENSG00000058804,ENSG00000100749,ENSG00000102900,ENSG00000108559,ENSG00000113569,ENSG00000120253,ENSG00000139496
V1	TRUE	0.0286	537	460	29	0.063	0.054	GO:0006974	BP	13	cellular response to DNA damage stimulus	1	ENSG00000012061,ENSG00000013275,ENSG00000020426,ENSG00000020922,ENSG00000049541,ENSG00000065057,ENSG00000072501,ENSG00000075131,ENSG00000076248,ENSG00000083093,ENSG00000095002,ENSG00000100393,ENSG00000103152,ENSG00000105486,ENSG00000111653,ENSG00000112249,ENSG00000113522,ENSG00000116062,ENSG00000117222,ENSG00000131747,ENSG00000132646,ENSG00000132740,ENSG00000135249,ENSG00000138346,ENSG00000139372…
V1	TRUE	0.00497	299	460	21	0.046	0.07	GO:0006281	BP	13	DNA repair	2	ENSG00000012061,ENSG00000020426,ENSG00000020922,ENSG00000049541,ENSG00000065057,ENSG00000072501,ENSG00000076248,ENSG00000083093,ENSG00000095002,ENSG00000103152,ENSG00000105486,ENSG00000112249,ENSG00000113522,ENSG00000116062,ENSG00000131747,ENSG00000132646,ENSG00000132740,ENSG00000138346,ENSG00000139372,ENSG00000143947,ENSG00000170734
V1	TRUE	0.0325	73	460	8	0.017	0.11	GO:0006289	BP	13	nucleotide-excision repair	3	ENSG00000012061,ENSG00000020426,ENSG00000049541,ENSG00000065057,ENSG00000105486,ENSG00000132646,ENSG00000174405,ENSG00000213780
V1	TRUE	0.0122	35	460	6	0.013	0.171	GO:0006284	BP	13	base-excision repair	3	ENSG00000065057,ENSG00000103152,ENSG00000105486,ENSG00000132646,ENSG00000138346,ENSG00000139372
V1	TRUE	0.0319	8	460	3	0.007	0.375	GO:0006285	BP	13	base-excision repair, AP site formation	4	ENSG00000065057,ENSG00000103152,ENSG00000139372
V1	TRUE	0.0116	48	460	7	0.015	0.146	GO:0006998	BP	13	nuclear envelope organization	1	ENSG00000030066,ENSG00000100749,ENSG00000102900,ENSG00000108559,ENSG00000113569,ENSG00000120253,ENSG00000139496
V1	TRUE	0.00214	37	460	7	0.015	0.189	GO:0051081	BP	13	nuclear envelope disassembly	2	ENSG00000030066,ENSG00000100749,ENSG00000102900,ENSG00000108559,ENSG00000113569,ENSG00000120253,ENSG00000139496
V1	TRUE	0.00214	37	460	7	0.015	0.189	GO:0007077	BP	13	mitotic nuclear envelope disassembly	3	ENSG00000030066,ENSG00000100749,ENSG00000102900,ENSG00000108559,ENSG00000113569,ENSG00000120253,ENSG00000139496
V1	TRUE	0.0281	2568	460	100	0.217	0.039	GO:0034645	BP	13	cellular macromolecule biosynthetic process	1	ENSG00000001084,ENSG00000004468,ENSG00000006634,ENSG00000014138,ENSG00000020426,ENSG00000020922,ENSG00000025156,ENSG00000042429,ENSG00000048649,ENSG00000049541,ENSG00000059588,ENSG00000065328,ENSG00000072501,ENSG00000075131,ENSG00000080298,ENSG00000080839,ENSG00000082512,ENSG00000085721,ENSG00000087152,ENSG00000093009,ENSG00000095059,ENSG00000100084,ENSG00000100297,ENSG00000100393,ENSG00000101003…
V1	TRUE	1.47e-06	211	460	23	0.05	0.109	GO:0006260	BP	13	DNA replication	2	ENSG00000006634,ENSG00000014138,ENSG00000020922,ENSG00000049541,ENSG00000065328,ENSG00000072501,ENSG00000075131,ENSG00000093009,ENSG00000100297,ENSG00000101003,ENSG00000105486,ENSG00000111653,ENSG00000113522,ENSG00000115942,ENSG00000130826,ENSG00000131747,ENSG00000132646,ENSG00000132740,ENSG00000135336,ENSG00000138346,ENSG00000147536,ENSG00000160294,ENSG00000164362
V1	TRUE	2.9e-06	96	460	15	0.033	0.156	GO:0006261	BP	13	DNA-dependent DNA replication	3	ENSG00000014138,ENSG00000020922,ENSG00000049541,ENSG00000072501,ENSG00000075131,ENSG00000093009,ENSG00000100297,ENSG00000101003,ENSG00000105486,ENSG00000115942,ENSG00000131747,ENSG00000132646,ENSG00000138346,ENSG00000147536,ENSG00000170734
V1	TRUE	7.3e-07	34	460	10	0.022	0.294	GO:0006271	BP	13	DNA strand elongation involved in DNA replication	4	ENSG00000014138,ENSG00000049541,ENSG00000093009,ENSG00000100297,ENSG00000101003,ENSG00000105486,ENSG00000132646,ENSG00000138346,ENSG00000147536,ENSG00000174405
V1	TRUE	0.0319	8	460	3	0.007	0.375	GO:0006273	BP	13	lagging strand elongation	5	ENSG00000105486,ENSG00000138346,ENSG00000174405
V1	TRUE	0.0407	18	460	4	0.009	0.222	GO:0006278	BP	13	RNA-dependent DNA replication	3	ENSG00000020922,ENSG00000113522,ENSG00000130826,ENSG00000164362
V1	TRUE	0.0195	15	460	4	0.009	0.267	GO:0007004	BP	13	telomere maintenance via telomerase	4	ENSG00000020922,ENSG00000113522,ENSG00000130826,ENSG00000164362
V1	TRUE	0.0219	2	460	2	0.004	1	GO:0000022	BP	13	mitotic spindle elongation	1	ENSG00000137807,ENSG00000198901
V1	TRUE	0.05	78	460	8	0.017	0.103	GO:0031497	BP	13	chromatin assembly	1	ENSG00000031691,ENSG00000048649,ENSG00000119969,ENSG00000123219,ENSG00000153044,ENSG00000159259,ENSG00000167670,ENSG00000175792
V1	TRUE	0.0219	2	460	2	0.004	1	GO:0000019	BP	13	regulation of mitotic recombination	1	ENSG00000020922,ENSG00000113522
V1	TRUE	0.0136	172	460	14	0.03	0.081	GO:0034660	BP	38	ncRNA metabolic process	1	ENSG00000006744,ENSG00000100029,ENSG00000107614,ENSG00000113407,ENSG00000116874,ENSG00000123737,ENSG00000124217,ENSG00000136937,ENSG00000138385,ENSG00000138785,ENSG00000144736,ENSG00000154743,ENSG00000167118,ENSG00000171824
V1	TRUE	0.000739	455	460	30	0.065	0.066	GO:0006396	BP	38	RNA processing	1	ENSG00000006744,ENSG00000020426,ENSG00000072501,ENSG00000087365,ENSG00000100029,ENSG00000101161,ENSG00000101452,ENSG00000107614,ENSG00000108883,ENSG00000110063,ENSG00000117360,ENSG00000119203,ENSG00000123737,ENSG00000124217,ENSG00000124383,ENSG00000130826,ENSG00000135473,ENSG00000136875,ENSG00000136937,ENSG00000137656,ENSG00000138385,ENSG00000138785,ENSG00000144736,ENSG00000154743,ENSG00000167118…
V1	TRUE	0.00245	111	460	12	0.026	0.108	GO:0034470	BP	38	ncRNA processing	2	ENSG00000006744,ENSG00000100029,ENSG00000107614,ENSG00000123737,ENSG00000124217,ENSG00000138385,ENSG00000138785,ENSG00000144736,ENSG00000154743,ENSG00000167118,ENSG00000171824,ENSG00000184967
V1	TRUE	0.0416	30	460	5	0.011	0.167	GO:0008033	BP	38	tRNA processing	1	ENSG00000006744,ENSG00000107614,ENSG00000124217,ENSG00000138385,ENSG00000154743
V1	TRUE	0.0324	17	460	4	0.009	0.235	GO:0006400	BP	38	tRNA modification	2	ENSG00000107614,ENSG00000124217,ENSG00000138385,ENSG00000167118
V1	TRUE	0.0093	22	460	5	0.011	0.227	GO:0015030	CC	52	Cajal body	1	ENSG00000108883,ENSG00000117360,ENSG00000136875,ENSG00000149308,ENSG00000172273
V1	TRUE	0.00135	2336	460	99	0.215	0.042	GO:0005829	CC	56	cytosol	1	ENSG00000001084,ENSG00000002822,ENSG00000007264,ENSG00000010292,ENSG00000013275,ENSG00000020922,ENSG00000023909,ENSG00000030066,ENSG00000031691,ENSG00000038210,ENSG00000060982,ENSG00000070081,ENSG00000070669,ENSG00000072501,ENSG00000078142,ENSG00000082512,ENSG00000084774,ENSG00000087470,ENSG00000095059,ENSG00000100749,ENSG00000101132,ENSG00000103540,ENSG00000104131,ENSG00000105173,ENSG00000105401…
V1	TRUE	0.00249	4	460	3	0.007	0.75	GO:0071001	CC	59	U4/U6 snRNP	1	ENSG00000101161,ENSG00000136875,ENSG00000171960
V1	TRUE	0.0354	8524	460	279	0.607	0.033	GO:0005575	CC	8	cellular_component	1	ENSG00000001084,ENSG00000002822,ENSG00000004468,ENSG00000005700,ENSG00000006634,ENSG00000006744,ENSG00000007264,ENSG00000008277,ENSG00000010292,ENSG00000012061,ENSG00000013275,ENSG00000013810,ENSG00000014138,ENSG00000018189,ENSG00000018699,ENSG00000020426,ENSG00000020922,ENSG00000023909,ENSG00000027001,ENSG00000030066,ENSG00000031691,ENSG00000035720,ENSG00000038210,ENSG00000042429,ENSG00000048649…
V1	TRUE	1.57e-06	2658	460	122	0.265	0.046	GO:0032991	CC	8	macromolecular complex	2	ENSG00000002822,ENSG00000010292,ENSG00000012061,ENSG00000013275,ENSG00000014138,ENSG00000020426,ENSG00000020922,ENSG00000030066,ENSG00000035720,ENSG00000042429,ENSG00000048649,ENSG00000049541,ENSG00000058804,ENSG00000072501,ENSG00000078142,ENSG00000080298,ENSG00000082512,ENSG00000083123,ENSG00000087152,ENSG00000087365,ENSG00000087470,ENSG00000095002,ENSG00000100029,ENSG00000100297,ENSG00000101161…
V1	TRUE	0.000132	2296	460	102	0.222	0.044	GO:0043234	CC	8	protein complex	3	ENSG00000002822,ENSG00000010292,ENSG00000012061,ENSG00000013275,ENSG00000014138,ENSG00000020426,ENSG00000020922,ENSG00000030066,ENSG00000035720,ENSG00000042429,ENSG00000048649,ENSG00000049541,ENSG00000058804,ENSG00000072501,ENSG00000078142,ENSG00000080298,ENSG00000082512,ENSG00000083123,ENSG00000087152,ENSG00000087470,ENSG00000095002,ENSG00000100029,ENSG00000100297,ENSG00000102900,ENSG00000104131…
V1	TRUE	0.0063	611	460	34	0.074	0.056	GO:1902494	CC	8	catalytic complex	4	ENSG00000020426,ENSG00000078142,ENSG00000083123,ENSG00000087152,ENSG00000105851,ENSG00000105879,ENSG00000108094,ENSG00000108799,ENSG00000111653,ENSG00000111752,ENSG00000113356,ENSG00000117222,ENSG00000120656,ENSG00000122484,ENSG00000122741,ENSG00000127337,ENSG00000135365,ENSG00000138785,ENSG00000141425,ENSG00000147050,ENSG00000151332,ENSG00000163125,ENSG00000164134,ENSG00000168495,ENSG00000171148…
V1	TRUE	9.32e-05	286	460	24	0.052	0.084	GO:1990234	CC	8	transferase complex	5	ENSG00000020426,ENSG00000078142,ENSG00000087152,ENSG00000105851,ENSG00000108799,ENSG00000111653,ENSG00000113356,ENSG00000117222,ENSG00000120656,ENSG00000122484,ENSG00000127337,ENSG00000138785,ENSG00000141425,ENSG00000147050,ENSG00000151332,ENSG00000163125,ENSG00000164134,ENSG00000168495,ENSG00000171148,ENSG00000174197,ENSG00000175792,ENSG00000183207,ENSG00000196284,ENSG00000213780
V1	TRUE	0.00178	76	460	10	0.022	0.132	GO:1902493	CC	8	acetyltransferase complex	6	ENSG00000087152,ENSG00000111653,ENSG00000120656,ENSG00000127337,ENSG00000151332,ENSG00000164134,ENSG00000171148,ENSG00000175792,ENSG00000183207,ENSG00000196284
V1	TRUE	0.000128	7049	460	251	0.546	0.036	GO:0043226	CC	8	organelle	2	ENSG00000002822,ENSG00000005700,ENSG00000006634,ENSG00000006744,ENSG00000010292,ENSG00000012061,ENSG00000013275,ENSG00000013810,ENSG00000014138,ENSG00000020426,ENSG00000020922,ENSG00000027001,ENSG00000030066,ENSG00000031691,ENSG00000035720,ENSG00000042429,ENSG00000048649,ENSG00000049541,ENSG00000053372,ENSG00000058262,ENSG00000058804,ENSG00000059588,ENSG00000065000,ENSG00000065057,ENSG00000065328…
V1	TRUE	3.94e-06	1965	460	96	0.209	0.049	GO:0043228	CC	8	non-membrane-bounded organelle	3	ENSG00000002822,ENSG00000010292,ENSG00000012061,ENSG00000013810,ENSG00000014138,ENSG00000020922,ENSG00000031691,ENSG00000049541,ENSG00000053372,ENSG00000065328,ENSG00000067533,ENSG00000072501,ENSG00000075131,ENSG00000080298,ENSG00000080345,ENSG00000082512,ENSG00000083535,ENSG00000085721,ENSG00000087470,ENSG00000087502,ENSG00000093009,ENSG00000095002,ENSG00000100029,ENSG00000100393,ENSG00000100749…
V1	TRUE	6.94e-05	6763	460	244	0.53	0.036	GO:0043227	CC	8	membrane-bounded organelle	3	ENSG00000002822,ENSG00000005700,ENSG00000006634,ENSG00000006744,ENSG00000010292,ENSG00000012061,ENSG00000013275,ENSG00000014138,ENSG00000020426,ENSG00000020922,ENSG00000027001,ENSG00000030066,ENSG00000031691,ENSG00000035720,ENSG00000042429,ENSG00000048649,ENSG00000049541,ENSG00000053372,ENSG00000058262,ENSG00000058804,ENSG00000059588,ENSG00000065000,ENSG00000065057,ENSG00000065328,ENSG00000067533…
V1	TRUE	9.57e-12	2342	460	127	0.276	0.054	GO:0031974	CC	8	membrane-enclosed lumen	2	ENSG00000006634,ENSG00000012061,ENSG00000013275,ENSG00000014138,ENSG00000020426,ENSG00000020922,ENSG00000031691,ENSG00000042429,ENSG00000048649,ENSG00000049541,ENSG00000053372,ENSG00000065057,ENSG00000065328,ENSG00000067533,ENSG00000072501,ENSG00000075131,ENSG00000080298,ENSG00000080345,ENSG00000080839,ENSG00000083093,ENSG00000083123,ENSG00000084774,ENSG00000085721,ENSG00000087152,ENSG00000087365…
V1	TRUE	0.0102	8364	460	278	0.604	0.033	GO:0005623	CC	8	cell	2	ENSG00000001084,ENSG00000002822,ENSG00000005700,ENSG00000006634,ENSG00000006744,ENSG00000007264,ENSG00000010292,ENSG00000012061,ENSG00000013275,ENSG00000013810,ENSG00000014138,ENSG00000018189,ENSG00000020426,ENSG00000020922,ENSG00000023909,ENSG00000027001,ENSG00000030066,ENSG00000031691,ENSG00000035720,ENSG00000038210,ENSG00000042429,ENSG00000048649,ENSG00000049541,ENSG00000053372,ENSG00000058262…
V1	TRUE	2.61e-09	4270	460	186	0.404	0.044	GO:0044422	CC	8	organelle part	2	ENSG00000002822,ENSG00000006634,ENSG00000010292,ENSG00000012061,ENSG00000013275,ENSG00000013810,ENSG00000014138,ENSG00000020426,ENSG00000020922,ENSG00000030066,ENSG00000031691,ENSG00000042429,ENSG00000048649,ENSG00000049541,ENSG00000053372,ENSG00000058262,ENSG00000058804,ENSG00000065000,ENSG00000065057,ENSG00000065328,ENSG00000067533,ENSG00000068120,ENSG00000072501,ENSG00000074370,ENSG00000075131…
V1	TRUE	6.48e-12	2303	460	126	0.274	0.055	GO:0043233	CC	8	organelle lumen	3	ENSG00000006634,ENSG00000012061,ENSG00000013275,ENSG00000014138,ENSG00000020426,ENSG00000020922,ENSG00000031691,ENSG00000042429,ENSG00000048649,ENSG00000049541,ENSG00000053372,ENSG00000065057,ENSG00000065328,ENSG00000067533,ENSG00000072501,ENSG00000075131,ENSG00000080298,ENSG00000080345,ENSG00000080839,ENSG00000083093,ENSG00000083123,ENSG00000084774,ENSG00000085721,ENSG00000087152,ENSG00000087365…
V1	TRUE	0.0101	8363	460	278	0.604	0.033	GO:0044464	CC	8	cell part	2	ENSG00000001084,ENSG00000002822,ENSG00000005700,ENSG00000006634,ENSG00000006744,ENSG00000007264,ENSG00000010292,ENSG00000012061,ENSG00000013275,ENSG00000013810,ENSG00000014138,ENSG00000018189,ENSG00000020426,ENSG00000020922,ENSG00000023909,ENSG00000027001,ENSG00000030066,ENSG00000031691,ENSG00000035720,ENSG00000038210,ENSG00000042429,ENSG00000048649,ENSG00000049541,ENSG00000053372,ENSG00000058262…
V1	TRUE	1.36e-07	7187	460	268	0.583	0.037	GO:0005622	CC	8	intracellular	3	ENSG00000001084,ENSG00000002822,ENSG00000005700,ENSG00000006634,ENSG00000006744,ENSG00000007264,ENSG00000010292,ENSG00000012061,ENSG00000013275,ENSG00000013810,ENSG00000014138,ENSG00000020426,ENSG00000020922,ENSG00000023909,ENSG00000027001,ENSG00000030066,ENSG00000031691,ENSG00000035720,ENSG00000038210,ENSG00000042429,ENSG00000048649,ENSG00000049541,ENSG00000053372,ENSG00000058262,ENSG00000058804…
V1	TRUE	8e-08	7156	460	268	0.583	0.037	GO:0044424	CC	8	intracellular part	4	ENSG00000001084,ENSG00000002822,ENSG00000005700,ENSG00000006634,ENSG00000006744,ENSG00000007264,ENSG00000010292,ENSG00000012061,ENSG00000013275,ENSG00000013810,ENSG00000014138,ENSG00000020426,ENSG00000020922,ENSG00000023909,ENSG00000027001,ENSG00000030066,ENSG00000031691,ENSG00000035720,ENSG00000038210,ENSG00000042429,ENSG00000048649,ENSG00000049541,ENSG00000053372,ENSG00000058262,ENSG00000058804…
V1	TRUE	0.00178	76	460	10	0.022	0.132	GO:0031248	CC	8	protein acetyltransferase complex	5	ENSG00000087152,ENSG00000111653,ENSG00000120656,ENSG00000127337,ENSG00000151332,ENSG00000164134,ENSG00000171148,ENSG00000175792,ENSG00000183207,ENSG00000196284
V1	TRUE	0.00211	93	460	11	0.024	0.118	GO:0030880	CC	8	RNA polymerase complex	5	ENSG00000020426,ENSG00000113356,ENSG00000120656,ENSG00000122484,ENSG00000138785,ENSG00000141425,ENSG00000163125,ENSG00000168495,ENSG00000171148,ENSG00000196284,ENSG00000213780
V1	TRUE	0.00191	92	460	11	0.024	0.12	GO:0000428	CC	8	DNA-directed RNA polymerase complex	6	ENSG00000020426,ENSG00000113356,ENSG00000120656,ENSG00000122484,ENSG00000138785,ENSG00000141425,ENSG00000163125,ENSG00000168495,ENSG00000171148,ENSG00000196284,ENSG00000213780
V1	TRUE	4.35e-07	6091	460	234	0.509	0.038	GO:0043229	CC	8	intracellular organelle	5	ENSG00000002822,ENSG00000005700,ENSG00000006634,ENSG00000006744,ENSG00000010292,ENSG00000012061,ENSG00000013275,ENSG00000013810,ENSG00000014138,ENSG00000020426,ENSG00000020922,ENSG00000027001,ENSG00000030066,ENSG00000031691,ENSG00000035720,ENSG00000042429,ENSG00000048649,ENSG00000049541,ENSG00000053372,ENSG00000058262,ENSG00000058804,ENSG00000059588,ENSG00000065000,ENSG00000065057,ENSG00000065328…
V1	TRUE	3.94e-06	1965	460	96	0.209	0.049	GO:0043232	CC	8	intracellular non-membrane-bounded organelle	6	ENSG00000002822,ENSG00000010292,ENSG00000012061,ENSG00000013810,ENSG00000014138,ENSG00000020922,ENSG00000031691,ENSG00000049541,ENSG00000053372,ENSG00000065328,ENSG00000067533,ENSG00000072501,ENSG00000075131,ENSG00000080298,ENSG00000080345,ENSG00000082512,ENSG00000083535,ENSG00000085721,ENSG00000087470,ENSG00000087502,ENSG00000093009,ENSG00000095002,ENSG00000100029,ENSG00000100393,ENSG00000100749…
V1	TRUE	0.00259	395	460	26	0.057	0.066	GO:0005694	CC	8	chromosome	7	ENSG00000002822,ENSG00000010292,ENSG00000012061,ENSG00000014138,ENSG00000020922,ENSG00000049541,ENSG00000072501,ENSG00000075131,ENSG00000080298,ENSG00000095002,ENSG00000100393,ENSG00000105486,ENSG00000109805,ENSG00000113522,ENSG00000113810,ENSG00000115942,ENSG00000116062,ENSG00000117650,ENSG00000119969,ENSG00000131747,ENSG00000132275,ENSG00000132646,ENSG00000135336,ENSG00000136824,ENSG00000149636…
V1	TRUE	5.36e-10	4167	460	185	0.402	0.044	GO:0044446	CC	8	intracellular organelle part	6	ENSG00000002822,ENSG00000006634,ENSG00000010292,ENSG00000012061,ENSG00000013275,ENSG00000013810,ENSG00000014138,ENSG00000020426,ENSG00000020922,ENSG00000030066,ENSG00000031691,ENSG00000042429,ENSG00000048649,ENSG00000049541,ENSG00000053372,ENSG00000058262,ENSG00000058804,ENSG00000065000,ENSG00000065057,ENSG00000065328,ENSG00000067533,ENSG00000068120,ENSG00000072501,ENSG00000074370,ENSG00000075131…
V1	TRUE	0.00844	356	460	23	0.05	0.065	GO:0044427	CC	8	chromosomal part	7	ENSG00000002822,ENSG00000010292,ENSG00000012061,ENSG00000014138,ENSG00000020922,ENSG00000049541,ENSG00000072501,ENSG00000075131,ENSG00000080298,ENSG00000100393,ENSG00000109805,ENSG00000113522,ENSG00000113810,ENSG00000115942,ENSG00000117650,ENSG00000119969,ENSG00000131747,ENSG00000132275,ENSG00000132646,ENSG00000135336,ENSG00000136824,ENSG00000149636,ENSG00000153044
V1	TRUE	0.00608	5	460	3	0.007	0.6	GO:0000796	CC	8	condensin complex	8	ENSG00000010292,ENSG00000109805,ENSG00000113810
V1	TRUE	9.05e-13	2243	460	126	0.274	0.056	GO:0070013	CC	8	intracellular organelle lumen	7	ENSG00000006634,ENSG00000012061,ENSG00000013275,ENSG00000014138,ENSG00000020426,ENSG00000020922,ENSG00000031691,ENSG00000042429,ENSG00000048649,ENSG00000049541,ENSG00000053372,ENSG00000065057,ENSG00000065328,ENSG00000067533,ENSG00000072501,ENSG00000075131,ENSG00000080298,ENSG00000080345,ENSG00000080839,ENSG00000083093,ENSG00000083123,ENSG00000084774,ENSG00000085721,ENSG00000087152,ENSG00000087365…
V1	TRUE	7.5e-08	5657	460	224	0.487	0.04	GO:0043231	CC	8	intracellular membrane-bounded organelle	6	ENSG00000002822,ENSG00000005700,ENSG00000006634,ENSG00000006744,ENSG00000010292,ENSG00000012061,ENSG00000013275,ENSG00000014138,ENSG00000020426,ENSG00000020922,ENSG00000027001,ENSG00000030066,ENSG00000031691,ENSG00000035720,ENSG00000042429,ENSG00000048649,ENSG00000049541,ENSG00000053372,ENSG00000058262,ENSG00000058804,ENSG00000059588,ENSG00000065000,ENSG00000065057,ENSG00000065328,ENSG00000067533…
V1	TRUE	2.13e-14	3619	460	180	0.391	0.05	GO:0005634	CC	8	nucleus	7	ENSG00000002822,ENSG00000005700,ENSG00000006634,ENSG00000006744,ENSG00000010292,ENSG00000012061,ENSG00000013275,ENSG00000014138,ENSG00000020426,ENSG00000020922,ENSG00000030066,ENSG00000031691,ENSG00000035720,ENSG00000042429,ENSG00000048649,ENSG00000049541,ENSG00000053372,ENSG00000058804,ENSG00000059588,ENSG00000065057,ENSG00000065328,ENSG00000067533,ENSG00000068120,ENSG00000072501,ENSG00000075131…
V1	TRUE	1.91e-18	1980	460	129	0.28	0.065	GO:0044428	CC	8	nuclear part	8	ENSG00000006634,ENSG00000012061,ENSG00000013275,ENSG00000014138,ENSG00000020426,ENSG00000020922,ENSG00000030066,ENSG00000031691,ENSG00000042429,ENSG00000048649,ENSG00000049541,ENSG00000053372,ENSG00000058804,ENSG00000065057,ENSG00000065328,ENSG00000067533,ENSG00000072501,ENSG00000075131,ENSG00000080298,ENSG00000080345,ENSG00000080839,ENSG00000083093,ENSG00000083454,ENSG00000084774,ENSG00000085721…
V1	TRUE	0.00191	92	460	11	0.024	0.12	GO:0055029	CC	8	nuclear DNA-directed RNA polymerase complex	9	ENSG00000020426,ENSG00000113356,ENSG00000120656,ENSG00000122484,ENSG00000138785,ENSG00000141425,ENSG00000163125,ENSG00000168495,ENSG00000171148,ENSG00000196284,ENSG00000213780
V1	TRUE	1.89e-16	1722	460	114	0.248	0.066	GO:0031981	CC	8	nuclear lumen	9	ENSG00000006634,ENSG00000012061,ENSG00000013275,ENSG00000014138,ENSG00000020426,ENSG00000020922,ENSG00000031691,ENSG00000042429,ENSG00000048649,ENSG00000049541,ENSG00000053372,ENSG00000065057,ENSG00000065328,ENSG00000067533,ENSG00000072501,ENSG00000075131,ENSG00000080298,ENSG00000080345,ENSG00000080839,ENSG00000083093,ENSG00000084774,ENSG00000085721,ENSG00000087152,ENSG00000087365,ENSG00000087502…
V1	TRUE	3.93e-14	1234	460	88	0.191	0.071	GO:0005654	CC	8	nucleoplasm	9	ENSG00000006634,ENSG00000012061,ENSG00000013275,ENSG00000014138,ENSG00000020426,ENSG00000020922,ENSG00000031691,ENSG00000042429,ENSG00000048649,ENSG00000049541,ENSG00000065057,ENSG00000065328,ENSG00000072501,ENSG00000080839,ENSG00000083093,ENSG00000085721,ENSG00000087152,ENSG00000087365,ENSG00000093009,ENSG00000100029,ENSG00000100084,ENSG00000100297,ENSG00000100393,ENSG00000100749,ENSG00000101003…
V1	TRUE	4.21e-06	433	460	34	0.074	0.079	GO:0044451	CC	8	nucleoplasm part	10	ENSG00000020426,ENSG00000042429,ENSG00000087152,ENSG00000100393,ENSG00000105197,ENSG00000108799,ENSG00000108883,ENSG00000111653,ENSG00000113356,ENSG00000117222,ENSG00000117360,ENSG00000119203,ENSG00000120656,ENSG00000122484,ENSG00000127337,ENSG00000133997,ENSG00000135365,ENSG00000136875,ENSG00000138785,ENSG00000141425,ENSG00000147050,ENSG00000149308,ENSG00000151332,ENSG00000163125,ENSG00000167258…
V1	TRUE	0.00438	69	460	9	0.02	0.13	GO:0000123	CC	8	histone acetyltransferase complex	11	ENSG00000087152,ENSG00000111653,ENSG00000120656,ENSG00000127337,ENSG00000151332,ENSG00000171148,ENSG00000175792,ENSG00000183207,ENSG00000196284
V1	TRUE	0.0092	76	460	9	0.02	0.118	GO:0016591	CC	8	DNA-directed RNA polymerase II, holoenzyme	11	ENSG00000020426,ENSG00000120656,ENSG00000122484,ENSG00000138785,ENSG00000141425,ENSG00000163125,ENSG00000171148,ENSG00000196284,ENSG00000213780
V1	TRUE	4.11e-05	544	460	37	0.08	0.068	GO:0005730	CC	8	nucleolus	9	ENSG00000031691,ENSG00000053372,ENSG00000065328,ENSG00000067533,ENSG00000080345,ENSG00000085721,ENSG00000087502,ENSG00000100029,ENSG00000100749,ENSG00000103479,ENSG00000109534,ENSG00000109685,ENSG00000111615,ENSG00000113460,ENSG00000114416,ENSG00000115750,ENSG00000117222,ENSG00000117906,ENSG00000122484,ENSG00000123737,ENSG00000124383,ENSG00000130826,ENSG00000131747,ENSG00000132275,ENSG00000132467…
V1	TRUE	0.00862	225	460	17	0.037	0.076	GO:0000228	CC	8	nuclear chromosome	9	ENSG00000012061,ENSG00000014138,ENSG00000072501,ENSG00000075131,ENSG00000080298,ENSG00000095002,ENSG00000100393,ENSG00000113522,ENSG00000115942,ENSG00000116062,ENSG00000131747,ENSG00000132646,ENSG00000135336,ENSG00000136824,ENSG00000154727,ENSG00000164362,ENSG00000175792
V1	TRUE	0.0254	16	460	4	0.009	0.25	GO:0000178	CC	8	exosome (RNase complex)	5	ENSG00000123737,ENSG00000130713,ENSG00000171824,ENSG00000197223
V1	TRUE	0.0093	22	460	5	0.011	0.227	GO:0072686	CC	8	mitotic spindle	1	ENSG00000002822,ENSG00000114346,ENSG00000137807,ENSG00000161800,ENSG00000164109
V1	TRUE	0.000635	3	460	3	0.007	1	GO:0097149	CC	8	centralspindlin complex	1	ENSG00000114346,ENSG00000137807,ENSG00000161800
V1	TRUE	0.0468	9	460	3	0.007	0.333	GO:0030983	MF	21	mismatched DNA binding	1	ENSG00000095002,ENSG00000116062,ENSG00000132646
V1	TRUE	0.0478	7472	460	248	0.539	0.033	GO:0003674	MF	27	molecular_function	1	ENSG00000001084,ENSG00000002822,ENSG00000005700,ENSG00000006634,ENSG00000006744,ENSG00000007264,ENSG00000008277,ENSG00000010292,ENSG00000012061,ENSG00000013275,ENSG00000013810,ENSG00000014138,ENSG00000018699,ENSG00000020426,ENSG00000020922,ENSG00000023909,ENSG00000025156,ENSG00000030066,ENSG00000035720,ENSG00000042429,ENSG00000042980,ENSG00000048649,ENSG00000049541,ENSG00000053372,ENSG00000056972…
V1	TRUE	7.83e-05	6228	460	228	0.496	0.037	GO:0005488	MF	27	binding	2	ENSG00000001084,ENSG00000002822,ENSG00000005700,ENSG00000006744,ENSG00000007264,ENSG00000008277,ENSG00000010292,ENSG00000012061,ENSG00000013275,ENSG00000013810,ENSG00000014138,ENSG00000020426,ENSG00000020922,ENSG00000023909,ENSG00000025156,ENSG00000030066,ENSG00000035720,ENSG00000042429,ENSG00000048649,ENSG00000049541,ENSG00000053372,ENSG00000056972,ENSG00000058262,ENSG00000065057,ENSG00000065268…
V1	TRUE	2.21e-08	2147	460	110	0.239	0.051	GO:1901363	MF	27	heterocyclic compound binding	3	ENSG00000001084,ENSG00000006744,ENSG00000012061,ENSG00000020922,ENSG00000025156,ENSG00000053372,ENSG00000065057,ENSG00000072501,ENSG00000076604,ENSG00000080298,ENSG00000081320,ENSG00000083093,ENSG00000083454,ENSG00000084774,ENSG00000087365,ENSG00000089048,ENSG00000095002,ENSG00000096060,ENSG00000100029,ENSG00000100393,ENSG00000101161,ENSG00000101347,ENSG00000101901,ENSG00000103152,ENSG00000105364…
V1	TRUE	4.08e-05	6486	460	237	0.515	0.037	GO:0005515	MF	27	protein binding	3	ENSG00000002822,ENSG00000005700,ENSG00000007264,ENSG00000008277,ENSG00000010292,ENSG00000012061,ENSG00000013275,ENSG00000013810,ENSG00000014138,ENSG00000020426,ENSG00000020922,ENSG00000023909,ENSG00000030066,ENSG00000035720,ENSG00000042429,ENSG00000048649,ENSG00000049541,ENSG00000056972,ENSG00000058262,ENSG00000065057,ENSG00000065268,ENSG00000065328,ENSG00000068120,ENSG00000070081,ENSG00000070423…
V1	TRUE	0.0478	45	460	6	0.013	0.133	GO:0043021	MF	27	ribonucleoprotein complex binding	3	ENSG00000058262,ENSG00000101161,ENSG00000105197,ENSG00000132740,ENSG00000164134,ENSG00000171960
V1	TRUE	4.66e-08	2202	460	111	0.241	0.05	GO:0097159	MF	27	organic cyclic compound binding	3	ENSG00000001084,ENSG00000006744,ENSG00000012061,ENSG00000020922,ENSG00000025156,ENSG00000053372,ENSG00000065057,ENSG00000072501,ENSG00000076604,ENSG00000080298,ENSG00000081320,ENSG00000083093,ENSG00000083454,ENSG00000084774,ENSG00000087365,ENSG00000089048,ENSG00000095002,ENSG00000096060,ENSG00000100029,ENSG00000100393,ENSG00000101161,ENSG00000101347,ENSG00000101901,ENSG00000103152,ENSG00000105364…
V1	TRUE	1.5e-08	1813	460	98	0.213	0.054	GO:0003676	MF	27	nucleic acid binding	4	ENSG00000006744,ENSG00000012061,ENSG00000020922,ENSG00000025156,ENSG00000053372,ENSG00000065057,ENSG00000072501,ENSG00000076604,ENSG00000080298,ENSG00000083093,ENSG00000087365,ENSG00000089048,ENSG00000095002,ENSG00000100029,ENSG00000100393,ENSG00000101161,ENSG00000101347,ENSG00000101901,ENSG00000103152,ENSG00000105364,ENSG00000105793,ENSG00000106028,ENSG00000107164,ENSG00000107651,ENSG00000108883…
V1	TRUE	1.76e-06	1298	460	72	0.157	0.055	GO:0003723	MF	27	RNA binding	5	ENSG00000006744,ENSG00000053372,ENSG00000072501,ENSG00000087365,ENSG00000089048,ENSG00000100029,ENSG00000101161,ENSG00000101347,ENSG00000101901,ENSG00000105364,ENSG00000105793,ENSG00000106028,ENSG00000107164,ENSG00000107651,ENSG00000108883,ENSG00000109534,ENSG00000110063,ENSG00000111011,ENSG00000111615,ENSG00000112249,ENSG00000113460,ENSG00000114416,ENSG00000114767,ENSG00000116898,ENSG00000117360…
V1	TRUE	0.000104	1155	460	61	0.133	0.053	GO:0044822	MF	27	poly(A) RNA binding	6	ENSG00000006744,ENSG00000053372,ENSG00000072501,ENSG00000087365,ENSG00000089048,ENSG00000100029,ENSG00000101161,ENSG00000101901,ENSG00000105364,ENSG00000105793,ENSG00000106028,ENSG00000107164,ENSG00000107651,ENSG00000108883,ENSG00000109534,ENSG00000111011,ENSG00000111615,ENSG00000112249,ENSG00000113460,ENSG00000114416,ENSG00000114767,ENSG00000116898,ENSG00000117360,ENSG00000122257,ENSG00000123737…
V1	TRUE	0.0254	40	460	6	0.013	0.15	GO:0008094	MF	15	DNA-dependent ATPase activity	1	ENSG00000095002,ENSG00000112249,ENSG00000116062,ENSG00000131747,ENSG00000132740,ENSG00000138346
V1	TRUE	0.0319	8	460	3	0.007	0.375	GO:0019104	MF	66	DNA N-glycosylase activity	1	ENSG00000065057,ENSG00000076248,ENSG00000132646
V1	TRUE	0.00117	8	460	4	0.009	0.5	GO:0016884	MF	5	carbon-nitrogen ligase activity, with glutamine as amido-N-donor	1	ENSG00000070669,ENSG00000084774,ENSG00000172890,ENSG00000178921
V1	TRUE	0.00155	5	457	4	0.009	0.8	CORUM:157	co	63	Condensin I complex	1	ENSG00000010292,ENSG00000109805,ENSG00000113810,ENSG00000136824
V1	TRUE	0.00155	5	457	4	0.009	0.8	CORUM:10	co	26	13S condensin complex	1	ENSG00000010292,ENSG00000109805,ENSG00000113810,ENSG00000136824
V1	TRUE	0.00376	10	457	5	0.011	0.5	CORUM:304	co	44	SRCAP-associated chromatin remodeling complex	1	ENSG00000075089,ENSG00000106400,ENSG00000127337,ENSG00000175792,ENSG00000183207
V1	TRUE	0.00548	3	457	3	0.007	1	CORUM:286	co	55	PCNA-MSH2-MSH6 complex	1	ENSG00000095002,ENSG00000116062,ENSG00000132646
V1	TRUE	0.00155	5	457	4	0.009	0.8	CORUM:167	co	48	Condensin I complex	1	ENSG00000010292,ENSG00000109805,ENSG00000113810,ENSG00000136824
V1	TRUE	0.00984	7	457	4	0.009	0.571	CORUM:159	co	12	Condensin I-PARP-1-XRCC1 complex	1	ENSG00000010292,ENSG00000109805,ENSG00000113810,ENSG00000136824
V1	TRUE	0.00548	3	457	3	0.007	1	CORUM:377	co	62	PCNA-MutS-alpha-DNA initial complex	1	ENSG00000095002,ENSG00000116062,ENSG00000132646
V1	TRUE	0.00548	3	457	3	0.007	1	CORUM:353	co	54	DNA ligase IV-condensin complex	1	ENSG00000113810,ENSG00000136824,ENSG00000174405
V1	TRUE	0.0107	12	457	5	0.011	0.417	CORUM:433	co	30	BASC complex (BRCA1-associated genome surveillance complex)	1	ENSG00000020922,ENSG00000049541,ENSG00000095002,ENSG00000113522,ENSG00000116062
V1	TRUE	0.00548	3	457	3	0.007	1	CORUM:289	co	46	PCNA-MSH2-MSH6 complex	1	ENSG00000095002,ENSG00000116062,ENSG00000132646
V1	TRUE	0.05	5	457	3	0.007	0.6	CORUM:376	co	4	PCNA-MutS-alpha-MutL-alpha-DNA complex	1	ENSG00000095002,ENSG00000116062,ENSG00000132646
V1	TRUE	0.0193	99	459	11	0.024	0.111	HP:0000582	hp	57	Upslanted palpebral fissure	1	ENSG00000083093,ENSG00000100084,ENSG00000106367,ENSG00000108883,ENSG00000126970,ENSG00000127980,ENSG00000162928,ENSG00000165195,ENSG00000172071,ENSG00000174405,ENSG00000187741
V1	TRUE	0.0328	1200	459	52	0.113	0.043	HP:0002011	hp	20	Morphological abnormality of the central nervous system	1	ENSG00000001084,ENSG00000006744,ENSG00000012061,ENSG00000020922,ENSG00000042429,ENSG00000070669,ENSG00000072501,ENSG00000083093,ENSG00000083123,ENSG00000087470,ENSG00000095002,ENSG00000100084,ENSG00000100393,ENSG00000100749,ENSG00000101347,ENSG00000101901,ENSG00000105379,ENSG00000108883,ENSG00000109861,ENSG00000111752,ENSG00000113522,ENSG00000114786,ENSG00000116062,ENSG00000116957,ENSG00000121897…
V1	TRUE	0.05	1087	459	48	0.105	0.044	HP:0012443	hp	20	Abnormality of brain morphology	2	ENSG00000006744,ENSG00000012061,ENSG00000020922,ENSG00000042429,ENSG00000070669,ENSG00000072501,ENSG00000083093,ENSG00000083123,ENSG00000087470,ENSG00000095002,ENSG00000100084,ENSG00000100393,ENSG00000100749,ENSG00000101347,ENSG00000101901,ENSG00000105379,ENSG00000108883,ENSG00000109861,ENSG00000111752,ENSG00000113522,ENSG00000114786,ENSG00000116062,ENSG00000116957,ENSG00000121897,ENSG00000123473…
V1	TRUE	0.00312	778	459	41	0.089	0.053	HP:0100547	hp	20	Abnormality of forebrain morphology	3	ENSG00000006744,ENSG00000012061,ENSG00000042429,ENSG00000070669,ENSG00000072501,ENSG00000083093,ENSG00000083123,ENSG00000087470,ENSG00000095002,ENSG00000100084,ENSG00000100393,ENSG00000100749,ENSG00000101347,ENSG00000101901,ENSG00000105379,ENSG00000108883,ENSG00000109861,ENSG00000111752,ENSG00000113522,ENSG00000114786,ENSG00000116062,ENSG00000116957,ENSG00000121897,ENSG00000123473,ENSG00000126970…
V1	TRUE	0.00301	777	459	41	0.089	0.053	HP:0002060	hp	20	Abnormality of the cerebrum	4	ENSG00000006744,ENSG00000012061,ENSG00000042429,ENSG00000070669,ENSG00000072501,ENSG00000083093,ENSG00000083123,ENSG00000087470,ENSG00000095002,ENSG00000100084,ENSG00000100393,ENSG00000100749,ENSG00000101347,ENSG00000101901,ENSG00000105379,ENSG00000108883,ENSG00000109861,ENSG00000111752,ENSG00000113522,ENSG00000114786,ENSG00000116062,ENSG00000116957,ENSG00000121897,ENSG00000123473,ENSG00000126970…
V1	TRUE	0.00646	714	459	38	0.083	0.053	HP:0002977	hp	20	Aplasia/Hypoplasia involving the central nervous system	2	ENSG00000006744,ENSG00000012061,ENSG00000042429,ENSG00000070669,ENSG00000072501,ENSG00000083093,ENSG00000087470,ENSG00000095002,ENSG00000100084,ENSG00000100393,ENSG00000100749,ENSG00000101347,ENSG00000101901,ENSG00000108883,ENSG00000111752,ENSG00000113522,ENSG00000114786,ENSG00000116062,ENSG00000116957,ENSG00000121897,ENSG00000123473,ENSG00000126970,ENSG00000127980,ENSG00000130826,ENSG00000140650…
V1	TRUE	0.00154	566	459	34	0.074	0.06	HP:0007364	hp	20	Aplasia/Hypoplasia of the cerebrum	3	ENSG00000006744,ENSG00000012061,ENSG00000042429,ENSG00000070669,ENSG00000072501,ENSG00000083093,ENSG00000087470,ENSG00000095002,ENSG00000100084,ENSG00000100393,ENSG00000100749,ENSG00000101347,ENSG00000101901,ENSG00000108883,ENSG00000111752,ENSG00000113522,ENSG00000116062,ENSG00000116957,ENSG00000121897,ENSG00000123473,ENSG00000127980,ENSG00000130826,ENSG00000140650,ENSG00000147050,ENSG00000162928…
V1	TRUE	0.00107	456	459	30	0.065	0.066	HP:0000252	hp	20	Microcephaly	1	ENSG00000006744,ENSG00000012061,ENSG00000042429,ENSG00000070669,ENSG00000072501,ENSG00000083093,ENSG00000087470,ENSG00000100084,ENSG00000100393,ENSG00000100749,ENSG00000101347,ENSG00000101901,ENSG00000108883,ENSG00000111752,ENSG00000113522,ENSG00000116957,ENSG00000121897,ENSG00000123473,ENSG00000127980,ENSG00000130826,ENSG00000140650,ENSG00000147050,ENSG00000162928,ENSG00000166037,ENSG00000168538…
V1	TRUE	0.0295	1163	459	51	0.111	0.044	HP:0001507	hp	11	Growth abnormality	1	ENSG00000006744,ENSG00000012061,ENSG00000042429,ENSG00000070669,ENSG00000072501,ENSG00000083093,ENSG00000083123,ENSG00000087470,ENSG00000095002,ENSG00000100084,ENSG00000100393,ENSG00000101161,ENSG00000102218,ENSG00000106367,ENSG00000108883,ENSG00000111752,ENSG00000112992,ENSG00000113522,ENSG00000115085,ENSG00000116062,ENSG00000116957,ENSG00000117360,ENSG00000117586,ENSG00000117650,ENSG00000119509…
V1	TRUE	0.0296	648	459	34	0.074	0.052	HP:0004323	hp	11	Abnormality of body weight	2	ENSG00000006744,ENSG00000012061,ENSG00000042429,ENSG00000070669,ENSG00000072501,ENSG00000083093,ENSG00000087470,ENSG00000095002,ENSG00000100393,ENSG00000101161,ENSG00000102218,ENSG00000112992,ENSG00000115085,ENSG00000116062,ENSG00000117360,ENSG00000117586,ENSG00000117650,ENSG00000127980,ENSG00000132740,ENSG00000135297,ENSG00000136573,ENSG00000138346,ENSG00000140650,ENSG00000147050,ENSG00000162928…
V1	TRUE	0.0213	869	459	42	0.092	0.048	HP:0011442	hp	25	Abnormality of central motor function	1	ENSG00000012061,ENSG00000020922,ENSG00000042429,ENSG00000068120,ENSG00000070669,ENSG00000072501,ENSG00000083093,ENSG00000083123,ENSG00000095002,ENSG00000100393,ENSG00000100749,ENSG00000101161,ENSG00000101347,ENSG00000101901,ENSG00000102218,ENSG00000113522,ENSG00000116062,ENSG00000117360,ENSG00000117650,ENSG00000119509,ENSG00000121897,ENSG00000126970,ENSG00000127980,ENSG00000130826,ENSG00000131269…
V1	TRUE	0.0153	628	459	34	0.074	0.054	HP:0007256	hp	25	Abnormality of pyramidal motor function	2	ENSG00000012061,ENSG00000020922,ENSG00000042429,ENSG00000068120,ENSG00000070669,ENSG00000072501,ENSG00000083093,ENSG00000083123,ENSG00000095002,ENSG00000100393,ENSG00000100749,ENSG00000101161,ENSG00000101347,ENSG00000102218,ENSG00000113522,ENSG00000116062,ENSG00000117360,ENSG00000117650,ENSG00000121897,ENSG00000126970,ENSG00000127980,ENSG00000130826,ENSG00000131269,ENSG00000131979,ENSG00000135297…
V1	TRUE	0.0495	397	459	24	0.052	0.06	HP:0001276	hp	25	Hypertonia	3	ENSG00000012061,ENSG00000020922,ENSG00000042429,ENSG00000068120,ENSG00000070669,ENSG00000072501,ENSG00000083123,ENSG00000095002,ENSG00000100749,ENSG00000101347,ENSG00000113522,ENSG00000116062,ENSG00000121897,ENSG00000126970,ENSG00000127980,ENSG00000130826,ENSG00000131979,ENSG00000135297,ENSG00000151835,ENSG00000155962,ENSG00000162928,ENSG00000172071,ENSG00000185963,ENSG00000188641
V1	TRUE	0.05	32	460	5	0.011	0.156	KEGG:00051	ke	35	Fructose and mannose metabolism	1	ENSG00000138030,ENSG00000140650,ENSG00000159399,ENSG00000170525,ENSG00000178802
V1	TRUE	4.86e-05	164	460	18	0.039	0.11	KEGG:03013	ke	65	RNA transport	1	ENSG00000006744,ENSG00000013810,ENSG00000030066,ENSG00000058804,ENSG00000101888,ENSG00000102900,ENSG00000104131,ENSG00000108559,ENSG00000113569,ENSG00000114416,ENSG00000120253,ENSG00000124571,ENSG00000125977,ENSG00000136937,ENSG00000139496,ENSG00000158417,ENSG00000169251,ENSG00000184575
V1	TRUE	0.00818	33	460	6	0.013	0.182	KEGG:03410	ke	58	Base excision repair	1	ENSG00000065057,ENSG00000076248,ENSG00000103152,ENSG00000105486,ENSG00000132646,ENSG00000139372
V1	TRUE	0.00443	84	460	10	0.022	0.119	KEGG:03008	ke	6	Ribosome biogenesis in eukaryotes	1	ENSG00000058729,ENSG00000101888,ENSG00000109534,ENSG00000124383,ENSG00000130826,ENSG00000134697,ENSG00000143748,ENSG00000156697,ENSG00000163811,ENSG00000169251
V1	TRUE	0.00209	37	460	7	0.015	0.189	KEGG:03030	ke	3	DNA replication	1	ENSG00000014138,ENSG00000049541,ENSG00000100297,ENSG00000105486,ENSG00000106028,ENSG00000132646,ENSG00000138346
V1	TRUE	0.000966	23	460	6	0.013	0.261	KEGG:03430	ke	36	Mismatch repair	1	ENSG00000049541,ENSG00000095002,ENSG00000105486,ENSG00000106028,ENSG00000116062,ENSG00000132646
V1	TRUE	0.00224	17	460	5	0.011	0.294	KEGG:00770	ke	9	Pantothenate and CoA biosynthesis	1	ENSG00000060982,ENSG00000068120,ENSG00000112303,ENSG00000149313,ENSG00000188641
V1	TRUE	2.08e-05	124	460	16	0.035	0.129	KEGG:04110	ke	37	Cell cycle	1	ENSG00000002822,ENSG00000006634,ENSG00000072501,ENSG00000080839,ENSG00000093009,ENSG00000100297,ENSG00000100393,ENSG00000103479,ENSG00000105173,ENSG00000114126,ENSG00000115942,ENSG00000132646,ENSG00000135336,ENSG00000164109,ENSG00000176248,ENSG00000183765
V1	TRUE	0.0468	794	459	35	0.076	0.044	MI:hsa-miR-148b	mi	33	MI:hsa-miR-148b	1	ENSG00000001084,ENSG00000035720,ENSG00000095002,ENSG00000100393,ENSG00000101901,ENSG00000106400,ENSG00000112200,ENSG00000119509,ENSG00000122257,ENSG00000123975,ENSG00000128708,ENSG00000129451,ENSG00000131269,ENSG00000136270,ENSG00000138385,ENSG00000145216,ENSG00000146476,ENSG00000148572,ENSG00000151332,ENSG00000151835,ENSG00000153140,ENSG00000153561,ENSG00000160294,ENSG00000161526,ENSG00000163811…
V1	TRUE	0.0456	824	459	36	0.078	0.044	MI:hsa-miR-548c-3p	mi	50	MI:hsa-miR-548c-3p	1	ENSG00000008277,ENSG00000014138,ENSG00000018699,ENSG00000059588,ENSG00000075131,ENSG00000076604,ENSG00000080345,ENSG00000083093,ENSG00000095002,ENSG00000101888,ENSG00000102390,ENSG00000103152,ENSG00000105197,ENSG00000110063,ENSG00000113441,ENSG00000114126,ENSG00000122257,ENSG00000125726,ENSG00000126216,ENSG00000126773,ENSG00000128654,ENSG00000131375,ENSG00000132623,ENSG00000132646,ENSG00000132676…
V1	TRUE	0.0102	763	459	36	0.078	0.047	MI:hsa-miR-548b-5p	mi	64	MI:hsa-miR-548b-5p	1	ENSG00000013810,ENSG00000031691,ENSG00000035720,ENSG00000075089,ENSG00000083093,ENSG00000095002,ENSG00000100393,ENSG00000101888,ENSG00000105486,ENSG00000109861,ENSG00000111845,ENSG00000112303,ENSG00000113441,ENSG00000113460,ENSG00000115750,ENSG00000122257,ENSG00000123219,ENSG00000123975,ENSG00000128654,ENSG00000130826,ENSG00000131269,ENSG00000132467,ENSG00000132623,ENSG00000135905,ENSG00000143748…
V1	TRUE	0.00784	753	459	36	0.078	0.048	MI:hsa-miR-144	mi	2	MI:hsa-miR-144	1	ENSG00000005700,ENSG00000025156,ENSG00000038210,ENSG00000048649,ENSG00000070669,ENSG00000075089,ENSG00000081320,ENSG00000083093,ENSG00000083123,ENSG00000095002,ENSG00000102390,ENSG00000105879,ENSG00000106404,ENSG00000111845,ENSG00000115750,ENSG00000123219,ENSG00000123473,ENSG00000124383,ENSG00000128654,ENSG00000128708,ENSG00000132646,ENSG00000133997,ENSG00000136261,ENSG00000138180,ENSG00000143179…
V1	TRUE	0.05	614	459	29	0.063	0.047	MI:hsa-miR-190	mi	40	MI:hsa-miR-190	1	ENSG00000020426,ENSG00000035720,ENSG00000058729,ENSG00000059588,ENSG00000078142,ENSG00000081320,ENSG00000103479,ENSG00000106367,ENSG00000107789,ENSG00000111011,ENSG00000111845,ENSG00000112282,ENSG00000114416,ENSG00000115750,ENSG00000119509,ENSG00000123219,ENSG00000123268,ENSG00000124217,ENSG00000126773,ENSG00000128654,ENSG00000135336,ENSG00000136824,ENSG00000158062,ENSG00000158417,ENSG00000163923…
V1	TRUE	0.0333	599	459	29	0.063	0.048	MI:hsa-miR-583	mi	34	MI:hsa-miR-583	1	ENSG00000018189,ENSG00000035720,ENSG00000058729,ENSG00000059588,ENSG00000065268,ENSG00000083123,ENSG00000085721,ENSG00000106028,ENSG00000106367,ENSG00000112282,ENSG00000114767,ENSG00000116898,ENSG00000117174,ENSG00000117650,ENSG00000121897,ENSG00000125691,ENSG00000125726,ENSG00000131069,ENSG00000134470,ENSG00000138385,ENSG00000143578,ENSG00000143748,ENSG00000166887,ENSG00000169087,ENSG00000170525…
V1	TRUE	0.05	34	457	6	0.013	0.176	REAC:176033	re	18	Interactions of Vpr with host cellular proteins	1	ENSG00000030066,ENSG00000102900,ENSG00000108559,ENSG00000113569,ENSG00000120253,ENSG00000139496
V1	TRUE	0.0301	31	457	6	0.013	0.194	REAC:180910	re	18	Vpr-mediated nuclear import of PICs	2	ENSG00000030066,ENSG00000102900,ENSG00000108559,ENSG00000113569,ENSG00000120253,ENSG00000139496
V1	TRUE	0.025	30	457	6	0.013	0.2	REAC:180622	re	18	Vpr binds nucleoporins	3	ENSG00000030066,ENSG00000102900,ENSG00000108559,ENSG00000113569,ENSG00000120253,ENSG00000139496
V1	TRUE	0.0301	31	457	6	0.013	0.194	REAC:177243	re	31	Interactions of Rev with host cellular proteins	1	ENSG00000030066,ENSG00000102900,ENSG00000108559,ENSG00000113569,ENSG00000120253,ENSG00000139496
V1	TRUE	0.0207	29	457	6	0.013	0.207	REAC:180746	re	31	Nuclear import of Rev protein	2	ENSG00000030066,ENSG00000102900,ENSG00000108559,ENSG00000113569,ENSG00000120253,ENSG00000139496
V1	TRUE	0.0169	28	457	6	0.013	0.214	REAC:180732	re	31	Translocation of Rev:importin-beta:B23 to the nucleus	3	ENSG00000030066,ENSG00000102900,ENSG00000108559,ENSG00000113569,ENSG00000120253,ENSG00000139496
V1	TRUE	0.0169	28	457	6	0.013	0.214	REAC:180710	re	31	Rev:importin beta:B23 recruited to the nuclear pore	3	ENSG00000030066,ENSG00000102900,ENSG00000108559,ENSG00000113569,ENSG00000120253,ENSG00000139496
V1	TRUE	0.0185	186	457	17	0.037	0.091	REAC:162906	re	31	HIV Infection	1	ENSG00000013275,ENSG00000020426,ENSG00000030066,ENSG00000102900,ENSG00000106367,ENSG00000108559,ENSG00000113569,ENSG00000120253,ENSG00000120656,ENSG00000134516,ENSG00000136937,ENSG00000139496,ENSG00000143947,ENSG00000166747,ENSG00000174405,ENSG00000188342,ENSG00000213780
V1	TRUE	0.0123	101	457	12	0.026	0.119	REAC:162587	re	31	HIV Life Cycle	2	ENSG00000020426,ENSG00000030066,ENSG00000102900,ENSG00000108559,ENSG00000113569,ENSG00000120253,ENSG00000120656,ENSG00000136937,ENSG00000139496,ENSG00000174405,ENSG00000188342,ENSG00000213780
V1	TRUE	0.0154	89	457	11	0.024	0.124	REAC:162599	re	31	Late Phase of HIV Life Cycle	3	ENSG00000020426,ENSG00000030066,ENSG00000102900,ENSG00000108559,ENSG00000113569,ENSG00000120253,ENSG00000120656,ENSG00000136937,ENSG00000139496,ENSG00000188342,ENSG00000213780
V1	TRUE	0.025	30	457	6	0.013	0.2	REAC:165054	re	31	Rev-mediated nuclear export of HIV-1 RNA	4	ENSG00000030066,ENSG00000102900,ENSG00000108559,ENSG00000113569,ENSG00000120253,ENSG00000139496
V1	TRUE	0.0207	29	457	6	0.013	0.207	REAC:165043	re	31	Rev multimer-bound HIV-1 mRNA:Crm1:Ran:GTP complex associates with the NPC	5	ENSG00000030066,ENSG00000102900,ENSG00000108559,ENSG00000113569,ENSG00000120253,ENSG00000139496
V1	TRUE	0.0207	29	457	6	0.013	0.207	REAC:165047	re	31	Translocation of nuclear RNA transport complex to cytoplasm	5	ENSG00000030066,ENSG00000102900,ENSG00000108559,ENSG00000113569,ENSG00000120253,ENSG00000139496
V1	TRUE	3.19e-06	282	457	30	0.066	0.106	REAC:69278	re	39	Cell Cycle, Mitotic	1	ENSG00000002822,ENSG00000006634,ENSG00000013275,ENSG00000014138,ENSG00000020426,ENSG00000030066,ENSG00000031691,ENSG00000049541,ENSG00000065328,ENSG00000072501,ENSG00000100297,ENSG00000101003,ENSG00000105173,ENSG00000117650,ENSG00000120253,ENSG00000123219,ENSG00000126216,ENSG00000132646,ENSG00000137807,ENSG00000138346,ENSG00000139350,ENSG00000143947,ENSG00000147536,ENSG00000149636,ENSG00000153044…
V1	TRUE	0.00288	87	457	12	0.026	0.138	REAC:68886	re	39	M Phase	2	ENSG00000002822,ENSG00000030066,ENSG00000031691,ENSG00000072501,ENSG00000120253,ENSG00000123219,ENSG00000137807,ENSG00000149636,ENSG00000153044,ENSG00000164109,ENSG00000174442,ENSG00000184445
V1	TRUE	0.00827	83	457	11	0.024	0.133	REAC:68877	re	39	Mitotic Prometaphase	3	ENSG00000002822,ENSG00000030066,ENSG00000031691,ENSG00000072501,ENSG00000120253,ENSG00000123219,ENSG00000149636,ENSG00000153044,ENSG00000164109,ENSG00000174442,ENSG00000184445
V1	TRUE	0.0188	77	457	10	0.022	0.13	REAC:375302	re	39	Kinetochore capture of astral microtubules	4	ENSG00000002822,ENSG00000030066,ENSG00000031691,ENSG00000120253,ENSG00000123219,ENSG00000149636,ENSG00000153044,ENSG00000164109,ENSG00000174442,ENSG00000184445
V1	TRUE	0.0425	33	457	6	0.013	0.182	REAC:109970	re	60	Global Genomic NER (GG-NER)	1	ENSG00000012061,ENSG00000020426,ENSG00000049541,ENSG00000105486,ENSG00000132646,ENSG00000213780
V1	TRUE	0.0466	2	457	2	0.004	1	REAC:141424	re	19	Amplification of signal from the kinetochores	1	ENSG00000002822,ENSG00000164109
V1	TRUE	0.0466	2	457	2	0.004	1	REAC:141444	re	19	Amplification of signal from unattached kinetochores via a MAD2 inhibitory signal	2	ENSG00000002822,ENSG00000164109
V1	TRUE	0.0466	2	457	2	0.004	1	REAC:141422	re	19	MAD2 converted to an inhibitory state via interaction with Mad1	3	ENSG00000002822,ENSG00000164109
V1	TRUE	0.0466	2	457	2	0.004	1	REAC:141431	re	19	MAD2 associates with the Mad1 kinetochore complex	3	ENSG00000002822,ENSG00000164109
V1	TRUE	0.0466	2	457	2	0.004	1	REAC:141439	re	19	Release of activated MAD2 from kinetochores	3	ENSG00000002822,ENSG00000164109
V1	TRUE	0.0466	2	457	2	0.004	1	REAC:174367	re	49	Glutamate and cysteine combine	1	ENSG00000001084,ENSG00000023909
V1	TRUE	0.0466	2	457	2	0.004	1	REAC:75172	re	22	Formation of RAD50:MRE11 complex	1	ENSG00000020922,ENSG00000113522
V1	TRUE	0.0205	92	457	11	0.024	0.12	REAC:69306	re	42	DNA Replication	1	ENSG00000006634,ENSG00000013275,ENSG00000014138,ENSG00000049541,ENSG00000065328,ENSG00000100297,ENSG00000101003,ENSG00000132646,ENSG00000138346,ENSG00000143947,ENSG00000147536
V1	TRUE	0.00253	29	457	7	0.015	0.241	REAC:69190	re	42	DNA strand elongation	2	ENSG00000014138,ENSG00000049541,ENSG00000100297,ENSG00000101003,ENSG00000132646,ENSG00000138346,ENSG00000147536
V1	TRUE	0.000678	88	457	13	0.028	0.148	REAC:73894	re	51	DNA Repair	1	ENSG00000012061,ENSG00000020426,ENSG00000020922,ENSG00000049541,ENSG00000065057,ENSG00000103152,ENSG00000105486,ENSG00000113522,ENSG00000132646,ENSG00000139372,ENSG00000170734,ENSG00000174405,ENSG00000213780
V1	TRUE	0.038	22	457	5	0.011	0.227	REAC:180786	re	47	Extension of Telomeres	1	ENSG00000014138,ENSG00000049541,ENSG00000132646,ENSG00000138346,ENSG00000164362
V1	TRUE	0.00186	3028	460	117	0.254	0.039	TF:M00427_4	tf	7	Factor: E2F; motif: TTTSGCGS; match class: 4	1	ENSG00000005700,ENSG00000007264,ENSG00000010292,ENSG00000013810,ENSG00000014138,ENSG00000018699,ENSG00000020426,ENSG00000023909,ENSG00000030066,ENSG00000035720,ENSG00000038210,ENSG00000058262,ENSG00000065328,ENSG00000074370,ENSG00000075089,ENSG00000075131,ENSG00000076248,ENSG00000080298,ENSG00000080839,ENSG00000081320,ENSG00000083093,ENSG00000087157,ENSG00000087365,ENSG00000090104,ENSG00000093009…
V1	TRUE	0.000291	2047	460	89	0.193	0.043	TF:M00427_3	tf	7	Factor: E2F; motif: TTTSGCGS; match class: 3	2	ENSG00000005700,ENSG00000010292,ENSG00000013810,ENSG00000014138,ENSG00000018699,ENSG00000020426,ENSG00000030066,ENSG00000035720,ENSG00000058262,ENSG00000065328,ENSG00000074370,ENSG00000075089,ENSG00000075131,ENSG00000076248,ENSG00000080298,ENSG00000080839,ENSG00000083093,ENSG00000090104,ENSG00000094841,ENSG00000100297,ENSG00000101057,ENSG00000101347,ENSG00000101935,ENSG00000102900,ENSG00000105248…
V1	TRUE	1.48e-05	8634	460	287	0.624	0.033	TF:M00803_0	tf	61	Factor: E2F; motif: GGCGSG; match class: 0	1	ENSG00000001084,ENSG00000002822,ENSG00000006634,ENSG00000006744,ENSG00000007264,ENSG00000008277,ENSG00000013275,ENSG00000013810,ENSG00000014138,ENSG00000018699,ENSG00000023909,ENSG00000025156,ENSG00000027001,ENSG00000031691,ENSG00000035720,ENSG00000038210,ENSG00000042429,ENSG00000049541,ENSG00000053372,ENSG00000058262,ENSG00000058729,ENSG00000065057,ENSG00000065268,ENSG00000068120,ENSG00000069424…
V1	TRUE	0.000398	2093	460	90	0.196	0.043	TF:M00801_0	tf	17	Factor: CREB; motif: CGTCAN; match class: 0	1	ENSG00000001084,ENSG00000014138,ENSG00000031691,ENSG00000049541,ENSG00000058262,ENSG00000060982,ENSG00000065268,ENSG00000065328,ENSG00000076248,ENSG00000082512,ENSG00000100029,ENSG00000100084,ENSG00000100372,ENSG00000101901,ENSG00000103591,ENSG00000105197,ENSG00000105401,ENSG00000105793,ENSG00000105875,ENSG00000106028,ENSG00000106367,ENSG00000107020,ENSG00000109133,ENSG00000109775,ENSG00000111653…
V1	TRUE	0.000327	8495	460	277	0.602	0.033	TF:M00428_4	tf	1	Factor: E2F-1; motif: NKTSSCGC; match class: 4	1	ENSG00000002822,ENSG00000006634,ENSG00000006744,ENSG00000007264,ENSG00000008277,ENSG00000010292,ENSG00000012061,ENSG00000013275,ENSG00000013810,ENSG00000014138,ENSG00000018699,ENSG00000023909,ENSG00000025156,ENSG00000030066,ENSG00000031691,ENSG00000035720,ENSG00000038210,ENSG00000042429,ENSG00000049541,ENSG00000053372,ENSG00000058262,ENSG00000058729,ENSG00000065000,ENSG00000065057,ENSG00000065268…
V1	TRUE	0.05	4492	460	153	0.333	0.034	TF:M00428_2	tf	28	Factor: E2F-1; motif: NKTSSCGC; match class: 2	1	ENSG00000006634,ENSG00000007264,ENSG00000008277,ENSG00000012061,ENSG00000013275,ENSG00000013810,ENSG00000014138,ENSG00000018699,ENSG00000023909,ENSG00000031691,ENSG00000035720,ENSG00000038210,ENSG00000042429,ENSG00000049541,ENSG00000058262,ENSG00000065057,ENSG00000065268,ENSG00000068120,ENSG00000070081,ENSG00000075089,ENSG00000075131,ENSG00000076248,ENSG00000076604,ENSG00000080298,ENSG00000080345…
V1	TRUE	1.55e-10	2594	460	128	0.278	0.049	TF:M00025_4	tf	43	Factor: Elk-1; motif: NNNNCCGGAARTNN; match class: 4	1	ENSG00000006744,ENSG00000008277,ENSG00000010292,ENSG00000012061,ENSG00000020922,ENSG00000027001,ENSG00000031691,ENSG00000042429,ENSG00000065000,ENSG00000065057,ENSG00000068120,ENSG00000070423,ENSG00000070669,ENSG00000072501,ENSG00000074370,ENSG00000075089,ENSG00000076604,ENSG00000078142,ENSG00000080298,ENSG00000083093,ENSG00000085721,ENSG00000087365,ENSG00000093009,ENSG00000095002,ENSG00000095059…
V1	TRUE	1.04e-09	2119	460	109	0.237	0.051	TF:M00025_3	tf	43	Factor: Elk-1; motif: NNNNCCGGAARTNN; match class: 3	2	ENSG00000006744,ENSG00000008277,ENSG00000010292,ENSG00000012061,ENSG00000020922,ENSG00000031691,ENSG00000042429,ENSG00000065057,ENSG00000068120,ENSG00000070423,ENSG00000072501,ENSG00000074370,ENSG00000075089,ENSG00000078142,ENSG00000080298,ENSG00000083093,ENSG00000085721,ENSG00000087365,ENSG00000093009,ENSG00000095002,ENSG00000095059,ENSG00000100084,ENSG00000100393,ENSG00000101161,ENSG00000101888…
V1	TRUE	3.39e-09	1247	460	75	0.163	0.06	TF:M00025_2	tf	43	Factor: Elk-1; motif: NNNNCCGGAARTNN; match class: 2	3	ENSG00000006744,ENSG00000010292,ENSG00000012061,ENSG00000020922,ENSG00000031691,ENSG00000042429,ENSG00000065057,ENSG00000070423,ENSG00000075089,ENSG00000078142,ENSG00000080298,ENSG00000083093,ENSG00000085721,ENSG00000087365,ENSG00000093009,ENSG00000095059,ENSG00000100084,ENSG00000101161,ENSG00000101888,ENSG00000103540,ENSG00000106028,ENSG00000107789,ENSG00000109133,ENSG00000109534,ENSG00000109805…
V1	TRUE	5.86e-07	693	460	47	0.102	0.068	TF:M00025_1	tf	43	Factor: Elk-1; motif: NNNNCCGGAARTNN; match class: 1	4	ENSG00000010292,ENSG00000012061,ENSG00000065057,ENSG00000075089,ENSG00000078142,ENSG00000083093,ENSG00000087365,ENSG00000093009,ENSG00000095059,ENSG00000100084,ENSG00000101161,ENSG00000101888,ENSG00000103540,ENSG00000106028,ENSG00000109805,ENSG00000111845,ENSG00000116957,ENSG00000118193,ENSG00000119203,ENSG00000120656,ENSG00000122741,ENSG00000123473,ENSG00000127580,ENSG00000128708,ENSG00000130725…
