# Supplementary material for: Scope and limitations of yeast as a model organism for studying human tissue-specific pathways
Source: BMC Syst Biol. 2015 Dec 29;9:96. doi: 10.1186/s12918-015-0253-0 (PMC4696342; doi:10.1186/s12918-015-0253-0)
Supplement: Additional file 7 — TS Enrichment. Functional analysis of different subsets of tissue-selective genes. (ZIP 132 Kb) [file 12918_2015_253_MOESM7_ESM.zip › TS_Enrichment/blood_cells_TS_Conserved_human_moderate.tsv]

query.number	significant	p.value	term.size	query.size	overlap.size	precision	recall	term.id	domain	subgraph.number	term.name	relative.depth	intersection
V1	TRUE	0.0119	6	460	3	0.007	0.5	GO:0051096	BP	33	positive regulation of helicase activity	1	ENSG00000095002,ENSG00000106028,ENSG00000116062
V1	TRUE	0.0468	9	460	3	0.007	0.333	GO:0051988	BP	63	regulation of attachment of spindle microtubules to kinetochore	1	ENSG00000114346,ENSG00000117650,ENSG00000161800
V1	TRUE	0.0146	14	460	4	0.009	0.286	GO:0046386	BP	21	deoxyribose phosphate catabolic process	1	ENSG00000065057,ENSG00000101347,ENSG00000103152,ENSG00000139372
V1	TRUE	0.0219	2	460	2	0.004	1	GO:0060152	BP	71	microtubule-based peroxisome localization	1	ENSG00000127980,ENSG00000162928
V1	TRUE	0.00214	37	460	7	0.015	0.189	GO:0007077	BP	18	mitotic nuclear envelope disassembly	1	ENSG00000030066,ENSG00000100749,ENSG00000102900,ENSG00000108559,ENSG00000113569,ENSG00000120253,ENSG00000139496
V1	TRUE	0.0219	2	460	2	0.004	1	GO:0071035	BP	72	nuclear polyadenylation-dependent rRNA catabolic process	1	ENSG00000123737,ENSG00000171824
V1	TRUE	1.28e-07	37	460	11	0.024	0.297	GO:0022616	BP	74	DNA strand elongation	1	ENSG00000014138,ENSG00000049541,ENSG00000093009,ENSG00000100297,ENSG00000101003,ENSG00000105486,ENSG00000132646,ENSG00000138346,ENSG00000147536,ENSG00000164362,ENSG00000174405
V1	TRUE	0.0119	6	460	3	0.007	0.5	GO:0031573	BP	27	intra-S DNA damage checkpoint	1	ENSG00000075131,ENSG00000095002,ENSG00000183765
V1	TRUE	0.00245	111	460	12	0.026	0.108	GO:0034470	BP	58	ncRNA processing	1	ENSG00000006744,ENSG00000100029,ENSG00000107614,ENSG00000123737,ENSG00000124217,ENSG00000138385,ENSG00000138785,ENSG00000144736,ENSG00000154743,ENSG00000167118,ENSG00000171824,ENSG00000184967
V1	TRUE	2.8e-05	38	460	9	0.02	0.237	GO:0010833	BP	52	telomere maintenance via telomere lengthening	1	ENSG00000014138,ENSG00000020922,ENSG00000049541,ENSG00000105486,ENSG00000113522,ENSG00000130826,ENSG00000132646,ENSG00000138346,ENSG00000164362
V1	TRUE	0.0388	75	460	8	0.017	0.107	GO:0048524	BP	67	positive regulation of viral process	1	ENSG00000020426,ENSG00000048649,ENSG00000100393,ENSG00000131747,ENSG00000136937,ENSG00000171960,ENSG00000188342,ENSG00000213780
V1	TRUE	0.0146	14	460	4	0.009	0.286	GO:0009264	BP	70	deoxyribonucleotide catabolic process	1	ENSG00000065057,ENSG00000101347,ENSG00000103152,ENSG00000139372
V1	TRUE	0.0219	2	460	2	0.004	1	GO:0006335	BP	68	DNA replication-dependent nucleosome assembly	1	ENSG00000159259,ENSG00000167670
V1	TRUE	0.0192	38	460	6	0.013	0.158	GO:0031055	BP	40	chromatin remodeling at centromere	1	ENSG00000031691,ENSG00000048649,ENSG00000119969,ENSG00000123219,ENSG00000153044,ENSG00000175792
V1	TRUE	0.00497	299	460	21	0.046	0.07	GO:0006281	BP	13	DNA repair	1	ENSG00000012061,ENSG00000020426,ENSG00000020922,ENSG00000049541,ENSG00000065057,ENSG00000072501,ENSG00000076248,ENSG00000083093,ENSG00000095002,ENSG00000103152,ENSG00000105486,ENSG00000112249,ENSG00000113522,ENSG00000116062,ENSG00000131747,ENSG00000132646,ENSG00000132740,ENSG00000138346,ENSG00000139372,ENSG00000143947,ENSG00000170734
V1	TRUE	0.0261	124	460	11	0.024	0.089	GO:0006473	BP	3	protein acetylation	1	ENSG00000100393,ENSG00000111653,ENSG00000120656,ENSG00000127337,ENSG00000128708,ENSG00000151332,ENSG00000164134,ENSG00000166164,ENSG00000171148,ENSG00000175792,ENSG00000183207
V1	TRUE	7.06e-14	659	460	60	0.13	0.091	GO:0000278	BP	47	mitotic cell cycle	1	ENSG00000002822,ENSG00000006634,ENSG00000010292,ENSG00000013275,ENSG00000014138,ENSG00000020426,ENSG00000030066,ENSG00000031691,ENSG00000049541,ENSG00000060982,ENSG00000065328,ENSG00000070669,ENSG00000072501,ENSG00000075131,ENSG00000080839,ENSG00000093009,ENSG00000095002,ENSG00000100297,ENSG00000100393,ENSG00000100749,ENSG00000101003,ENSG00000101057,ENSG00000102900,ENSG00000103479,ENSG00000103540…
V1	TRUE	0.000739	455	460	30	0.065	0.066	GO:0006396	BP	37	RNA processing	1	ENSG00000006744,ENSG00000020426,ENSG00000072501,ENSG00000087365,ENSG00000100029,ENSG00000101161,ENSG00000101452,ENSG00000107614,ENSG00000108883,ENSG00000110063,ENSG00000117360,ENSG00000119203,ENSG00000123737,ENSG00000124217,ENSG00000124383,ENSG00000130826,ENSG00000135473,ENSG00000136875,ENSG00000136937,ENSG00000137656,ENSG00000138385,ENSG00000138785,ENSG00000144736,ENSG00000154743,ENSG00000167118…
V1	TRUE	0.00135	2336	460	99	0.215	0.042	GO:0005829	CC	7	cytosol	1	ENSG00000001084,ENSG00000002822,ENSG00000007264,ENSG00000010292,ENSG00000013275,ENSG00000020922,ENSG00000023909,ENSG00000030066,ENSG00000031691,ENSG00000038210,ENSG00000060982,ENSG00000070081,ENSG00000070669,ENSG00000072501,ENSG00000078142,ENSG00000082512,ENSG00000084774,ENSG00000087470,ENSG00000095059,ENSG00000100749,ENSG00000101132,ENSG00000103540,ENSG00000104131,ENSG00000105173,ENSG00000105401…
V1	TRUE	0.000635	3	460	3	0.007	1	GO:0097149	CC	44	centralspindlin complex	1	ENSG00000114346,ENSG00000137807,ENSG00000161800
V1	TRUE	0.0093	22	460	5	0.011	0.227	GO:0015030	CC	66	Cajal body	1	ENSG00000108883,ENSG00000117360,ENSG00000136875,ENSG00000149308,ENSG00000172273
V1	TRUE	1.91e-18	1980	460	129	0.28	0.065	GO:0044428	CC	1	nuclear part	1	ENSG00000006634,ENSG00000012061,ENSG00000013275,ENSG00000014138,ENSG00000020426,ENSG00000020922,ENSG00000030066,ENSG00000031691,ENSG00000042429,ENSG00000048649,ENSG00000049541,ENSG00000053372,ENSG00000058804,ENSG00000065057,ENSG00000065328,ENSG00000067533,ENSG00000072501,ENSG00000075131,ENSG00000080298,ENSG00000080345,ENSG00000080839,ENSG00000083093,ENSG00000083454,ENSG00000084774,ENSG00000085721…
V1	TRUE	0.00249	4	460	3	0.007	0.75	GO:0071001	CC	51	U4/U6 snRNP	1	ENSG00000101161,ENSG00000136875,ENSG00000171960
V1	TRUE	0.00117	8	460	4	0.009	0.5	GO:0016884	MF	55	carbon-nitrogen ligase activity, with glutamine as amido-N-donor	1	ENSG00000070669,ENSG00000084774,ENSG00000172890,ENSG00000178921
V1	TRUE	0.0254	40	460	6	0.013	0.15	GO:0008094	MF	15	DNA-dependent ATPase activity	1	ENSG00000095002,ENSG00000112249,ENSG00000116062,ENSG00000131747,ENSG00000132740,ENSG00000138346
V1	TRUE	1.5e-08	1813	460	98	0.213	0.054	GO:0003676	MF	19	nucleic acid binding	1	ENSG00000006744,ENSG00000012061,ENSG00000020922,ENSG00000025156,ENSG00000053372,ENSG00000065057,ENSG00000072501,ENSG00000076604,ENSG00000080298,ENSG00000083093,ENSG00000087365,ENSG00000089048,ENSG00000095002,ENSG00000100029,ENSG00000100393,ENSG00000101161,ENSG00000101347,ENSG00000101901,ENSG00000103152,ENSG00000105364,ENSG00000105793,ENSG00000106028,ENSG00000107164,ENSG00000107651,ENSG00000108883…
V1	TRUE	0.0468	9	460	3	0.007	0.333	GO:0030983	MF	24	mismatched DNA binding	1	ENSG00000095002,ENSG00000116062,ENSG00000132646
V1	TRUE	0.0319	8	460	3	0.007	0.375	GO:0019104	MF	36	DNA N-glycosylase activity	1	ENSG00000065057,ENSG00000076248,ENSG00000132646
V1	TRUE	0.0107	12	457	5	0.011	0.417	CORUM:433	co	10	BASC complex (BRCA1-associated genome surveillance complex)	1	ENSG00000020922,ENSG00000049541,ENSG00000095002,ENSG00000113522,ENSG00000116062
V1	TRUE	0.00155	5	457	4	0.009	0.8	CORUM:157	co	31	Condensin I complex	1	ENSG00000010292,ENSG00000109805,ENSG00000113810,ENSG00000136824
V1	TRUE	0.00376	10	457	5	0.011	0.5	CORUM:304	co	48	SRCAP-associated chromatin remodeling complex	1	ENSG00000075089,ENSG00000106400,ENSG00000127337,ENSG00000175792,ENSG00000183207
V1	TRUE	0.00155	5	457	4	0.009	0.8	CORUM:167	co	65	Condensin I complex	1	ENSG00000010292,ENSG00000109805,ENSG00000113810,ENSG00000136824
V1	TRUE	0.00548	3	457	3	0.007	1	CORUM:289	co	50	PCNA-MSH2-MSH6 complex	1	ENSG00000095002,ENSG00000116062,ENSG00000132646
V1	TRUE	0.00548	3	457	3	0.007	1	CORUM:353	co	39	DNA ligase IV-condensin complex	1	ENSG00000113810,ENSG00000136824,ENSG00000174405
V1	TRUE	0.05	5	457	3	0.007	0.6	CORUM:376	co	64	PCNA-MutS-alpha-MutL-alpha-DNA complex	1	ENSG00000095002,ENSG00000116062,ENSG00000132646
V1	TRUE	0.00984	7	457	4	0.009	0.571	CORUM:159	co	41	Condensin I-PARP-1-XRCC1 complex	1	ENSG00000010292,ENSG00000109805,ENSG00000113810,ENSG00000136824
V1	TRUE	0.00155	5	457	4	0.009	0.8	CORUM:10	co	60	13S condensin complex	1	ENSG00000010292,ENSG00000109805,ENSG00000113810,ENSG00000136824
V1	TRUE	0.00548	3	457	3	0.007	1	CORUM:377	co	28	PCNA-MutS-alpha-DNA initial complex	1	ENSG00000095002,ENSG00000116062,ENSG00000132646
V1	TRUE	0.00548	3	457	3	0.007	1	CORUM:286	co	4	PCNA-MSH2-MSH6 complex	1	ENSG00000095002,ENSG00000116062,ENSG00000132646
V1	TRUE	0.0193	99	459	11	0.024	0.111	HP:0000582	hp	32	Upslanted palpebral fissure	1	ENSG00000083093,ENSG00000100084,ENSG00000106367,ENSG00000108883,ENSG00000126970,ENSG00000127980,ENSG00000162928,ENSG00000165195,ENSG00000172071,ENSG00000174405,ENSG00000187741
V1	TRUE	0.0295	1163	459	51	0.111	0.044	HP:0001507	hp	57	Growth abnormality	1	ENSG00000006744,ENSG00000012061,ENSG00000042429,ENSG00000070669,ENSG00000072501,ENSG00000083093,ENSG00000083123,ENSG00000087470,ENSG00000095002,ENSG00000100084,ENSG00000100393,ENSG00000101161,ENSG00000102218,ENSG00000106367,ENSG00000108883,ENSG00000111752,ENSG00000112992,ENSG00000113522,ENSG00000115085,ENSG00000116062,ENSG00000116957,ENSG00000117360,ENSG00000117586,ENSG00000117650,ENSG00000119509…
V1	TRUE	0.00107	456	459	30	0.065	0.066	HP:0000252	hp	61	Microcephaly	1	ENSG00000006744,ENSG00000012061,ENSG00000042429,ENSG00000070669,ENSG00000072501,ENSG00000083093,ENSG00000087470,ENSG00000100084,ENSG00000100393,ENSG00000100749,ENSG00000101347,ENSG00000101901,ENSG00000108883,ENSG00000111752,ENSG00000113522,ENSG00000116957,ENSG00000121897,ENSG00000123473,ENSG00000127980,ENSG00000130826,ENSG00000140650,ENSG00000147050,ENSG00000162928,ENSG00000166037,ENSG00000168538…
V1	TRUE	0.0153	628	459	34	0.074	0.054	HP:0007256	hp	42	Abnormality of pyramidal motor function	1	ENSG00000012061,ENSG00000020922,ENSG00000042429,ENSG00000068120,ENSG00000070669,ENSG00000072501,ENSG00000083093,ENSG00000083123,ENSG00000095002,ENSG00000100393,ENSG00000100749,ENSG00000101161,ENSG00000101347,ENSG00000102218,ENSG00000113522,ENSG00000116062,ENSG00000117360,ENSG00000117650,ENSG00000121897,ENSG00000126970,ENSG00000127980,ENSG00000130826,ENSG00000131269,ENSG00000131979,ENSG00000135297…
V1	TRUE	0.00209	37	460	7	0.015	0.189	KEGG:03030	ke	26	DNA replication	1	ENSG00000014138,ENSG00000049541,ENSG00000100297,ENSG00000105486,ENSG00000106028,ENSG00000132646,ENSG00000138346
V1	TRUE	0.05	32	460	5	0.011	0.156	KEGG:00051	ke	20	Fructose and mannose metabolism	1	ENSG00000138030,ENSG00000140650,ENSG00000159399,ENSG00000170525,ENSG00000178802
V1	TRUE	0.00443	84	460	10	0.022	0.119	KEGG:03008	ke	73	Ribosome biogenesis in eukaryotes	1	ENSG00000058729,ENSG00000101888,ENSG00000109534,ENSG00000124383,ENSG00000130826,ENSG00000134697,ENSG00000143748,ENSG00000156697,ENSG00000163811,ENSG00000169251
V1	TRUE	0.00818	33	460	6	0.013	0.182	KEGG:03410	ke	62	Base excision repair	1	ENSG00000065057,ENSG00000076248,ENSG00000103152,ENSG00000105486,ENSG00000132646,ENSG00000139372
V1	TRUE	4.86e-05	164	460	18	0.039	0.11	KEGG:03013	ke	2	RNA transport	1	ENSG00000006744,ENSG00000013810,ENSG00000030066,ENSG00000058804,ENSG00000101888,ENSG00000102900,ENSG00000104131,ENSG00000108559,ENSG00000113569,ENSG00000114416,ENSG00000120253,ENSG00000124571,ENSG00000125977,ENSG00000136937,ENSG00000139496,ENSG00000158417,ENSG00000169251,ENSG00000184575
V1	TRUE	0.000966	23	460	6	0.013	0.261	KEGG:03430	ke	69	Mismatch repair	1	ENSG00000049541,ENSG00000095002,ENSG00000105486,ENSG00000106028,ENSG00000116062,ENSG00000132646
V1	TRUE	0.00224	17	460	5	0.011	0.294	KEGG:00770	ke	6	Pantothenate and CoA biosynthesis	1	ENSG00000060982,ENSG00000068120,ENSG00000112303,ENSG00000149313,ENSG00000188641
V1	TRUE	2.08e-05	124	460	16	0.035	0.129	KEGG:04110	ke	9	Cell cycle	1	ENSG00000002822,ENSG00000006634,ENSG00000072501,ENSG00000080839,ENSG00000093009,ENSG00000100297,ENSG00000100393,ENSG00000103479,ENSG00000105173,ENSG00000114126,ENSG00000115942,ENSG00000132646,ENSG00000135336,ENSG00000164109,ENSG00000176248,ENSG00000183765
V1	TRUE	0.0456	824	459	36	0.078	0.044	MI:hsa-miR-548c-3p	mi	29	MI:hsa-miR-548c-3p	1	ENSG00000008277,ENSG00000014138,ENSG00000018699,ENSG00000059588,ENSG00000075131,ENSG00000076604,ENSG00000080345,ENSG00000083093,ENSG00000095002,ENSG00000101888,ENSG00000102390,ENSG00000103152,ENSG00000105197,ENSG00000110063,ENSG00000113441,ENSG00000114126,ENSG00000122257,ENSG00000125726,ENSG00000126216,ENSG00000126773,ENSG00000128654,ENSG00000131375,ENSG00000132623,ENSG00000132646,ENSG00000132676…
V1	TRUE	0.05	614	459	29	0.063	0.047	MI:hsa-miR-190	mi	45	MI:hsa-miR-190	1	ENSG00000020426,ENSG00000035720,ENSG00000058729,ENSG00000059588,ENSG00000078142,ENSG00000081320,ENSG00000103479,ENSG00000106367,ENSG00000107789,ENSG00000111011,ENSG00000111845,ENSG00000112282,ENSG00000114416,ENSG00000115750,ENSG00000119509,ENSG00000123219,ENSG00000123268,ENSG00000124217,ENSG00000126773,ENSG00000128654,ENSG00000135336,ENSG00000136824,ENSG00000158062,ENSG00000158417,ENSG00000163923…
V1	TRUE	0.0102	763	459	36	0.078	0.047	MI:hsa-miR-548b-5p	mi	76	MI:hsa-miR-548b-5p	1	ENSG00000013810,ENSG00000031691,ENSG00000035720,ENSG00000075089,ENSG00000083093,ENSG00000095002,ENSG00000100393,ENSG00000101888,ENSG00000105486,ENSG00000109861,ENSG00000111845,ENSG00000112303,ENSG00000113441,ENSG00000113460,ENSG00000115750,ENSG00000122257,ENSG00000123219,ENSG00000123975,ENSG00000128654,ENSG00000130826,ENSG00000131269,ENSG00000132467,ENSG00000132623,ENSG00000135905,ENSG00000143748…
V1	TRUE	0.0333	599	459	29	0.063	0.048	MI:hsa-miR-583	mi	25	MI:hsa-miR-583	1	ENSG00000018189,ENSG00000035720,ENSG00000058729,ENSG00000059588,ENSG00000065268,ENSG00000083123,ENSG00000085721,ENSG00000106028,ENSG00000106367,ENSG00000112282,ENSG00000114767,ENSG00000116898,ENSG00000117174,ENSG00000117650,ENSG00000121897,ENSG00000125691,ENSG00000125726,ENSG00000131069,ENSG00000134470,ENSG00000138385,ENSG00000143578,ENSG00000143748,ENSG00000166887,ENSG00000169087,ENSG00000170525…
V1	TRUE	0.00784	753	459	36	0.078	0.048	MI:hsa-miR-144	mi	14	MI:hsa-miR-144	1	ENSG00000005700,ENSG00000025156,ENSG00000038210,ENSG00000048649,ENSG00000070669,ENSG00000075089,ENSG00000081320,ENSG00000083093,ENSG00000083123,ENSG00000095002,ENSG00000102390,ENSG00000105879,ENSG00000106404,ENSG00000111845,ENSG00000115750,ENSG00000123219,ENSG00000123473,ENSG00000124383,ENSG00000128654,ENSG00000128708,ENSG00000132646,ENSG00000133997,ENSG00000136261,ENSG00000138180,ENSG00000143179…
V1	TRUE	0.0468	794	459	35	0.076	0.044	MI:hsa-miR-148b	mi	38	MI:hsa-miR-148b	1	ENSG00000001084,ENSG00000035720,ENSG00000095002,ENSG00000100393,ENSG00000101901,ENSG00000106400,ENSG00000112200,ENSG00000119509,ENSG00000122257,ENSG00000123975,ENSG00000128708,ENSG00000129451,ENSG00000131269,ENSG00000136270,ENSG00000138385,ENSG00000145216,ENSG00000146476,ENSG00000148572,ENSG00000151332,ENSG00000151835,ENSG00000153140,ENSG00000153561,ENSG00000160294,ENSG00000161526,ENSG00000163811…
V1	TRUE	0.0169	28	457	6	0.013	0.214	REAC:180710	re	16	Rev:importin beta:B23 recruited to the nuclear pore	1	ENSG00000030066,ENSG00000102900,ENSG00000108559,ENSG00000113569,ENSG00000120253,ENSG00000139496
V1	TRUE	0.0123	101	457	12	0.026	0.119	REAC:162587	re	35	HIV Life Cycle	1	ENSG00000020426,ENSG00000030066,ENSG00000102900,ENSG00000108559,ENSG00000113569,ENSG00000120253,ENSG00000120656,ENSG00000136937,ENSG00000139496,ENSG00000174405,ENSG00000188342,ENSG00000213780
V1	TRUE	0.0466	2	457	2	0.004	1	REAC:174367	re	12	Glutamate and cysteine combine	1	ENSG00000001084,ENSG00000023909
V1	TRUE	0.0466	2	457	2	0.004	1	REAC:141439	re	17	Release of activated MAD2 from kinetochores	1	ENSG00000002822,ENSG00000164109
V1	TRUE	0.00253	29	457	7	0.015	0.241	REAC:69190	re	30	DNA strand elongation	1	ENSG00000014138,ENSG00000049541,ENSG00000100297,ENSG00000101003,ENSG00000132646,ENSG00000138346,ENSG00000147536
V1	TRUE	0.025	30	457	6	0.013	0.2	REAC:180622	re	75	Vpr binds nucleoporins	1	ENSG00000030066,ENSG00000102900,ENSG00000108559,ENSG00000113569,ENSG00000120253,ENSG00000139496
V1	TRUE	0.0466	2	457	2	0.004	1	REAC:75172	re	49	Formation of RAD50:MRE11 complex	1	ENSG00000020922,ENSG00000113522
V1	TRUE	3.19e-06	282	457	30	0.066	0.106	REAC:69278	re	53	Cell Cycle, Mitotic	1	ENSG00000002822,ENSG00000006634,ENSG00000013275,ENSG00000014138,ENSG00000020426,ENSG00000030066,ENSG00000031691,ENSG00000049541,ENSG00000065328,ENSG00000072501,ENSG00000100297,ENSG00000101003,ENSG00000105173,ENSG00000117650,ENSG00000120253,ENSG00000123219,ENSG00000126216,ENSG00000132646,ENSG00000137807,ENSG00000138346,ENSG00000139350,ENSG00000143947,ENSG00000147536,ENSG00000149636,ENSG00000153044…
V1	TRUE	0.000678	88	457	13	0.028	0.148	REAC:73894	re	46	DNA Repair	1	ENSG00000012061,ENSG00000020426,ENSG00000020922,ENSG00000049541,ENSG00000065057,ENSG00000103152,ENSG00000105486,ENSG00000113522,ENSG00000132646,ENSG00000139372,ENSG00000170734,ENSG00000174405,ENSG00000213780
V1	TRUE	0.038	22	457	5	0.011	0.227	REAC:180786	re	23	Extension of Telomeres	1	ENSG00000014138,ENSG00000049541,ENSG00000132646,ENSG00000138346,ENSG00000164362
V1	TRUE	0.0425	33	457	6	0.013	0.182	REAC:109970	re	34	Global Genomic NER (GG-NER)	1	ENSG00000012061,ENSG00000020426,ENSG00000049541,ENSG00000105486,ENSG00000132646,ENSG00000213780
V1	TRUE	1.48e-05	8634	460	287	0.624	0.033	TF:M00803_0	tf	56	Factor: E2F; motif: GGCGSG; match class: 0	1	ENSG00000001084,ENSG00000002822,ENSG00000006634,ENSG00000006744,ENSG00000007264,ENSG00000008277,ENSG00000013275,ENSG00000013810,ENSG00000014138,ENSG00000018699,ENSG00000023909,ENSG00000025156,ENSG00000027001,ENSG00000031691,ENSG00000035720,ENSG00000038210,ENSG00000042429,ENSG00000049541,ENSG00000053372,ENSG00000058262,ENSG00000058729,ENSG00000065057,ENSG00000065268,ENSG00000068120,ENSG00000069424…
V1	TRUE	0.05	4492	460	153	0.333	0.034	TF:M00428_2	tf	54	Factor: E2F-1; motif: NKTSSCGC; match class: 2	1	ENSG00000006634,ENSG00000007264,ENSG00000008277,ENSG00000012061,ENSG00000013275,ENSG00000013810,ENSG00000014138,ENSG00000018699,ENSG00000023909,ENSG00000031691,ENSG00000035720,ENSG00000038210,ENSG00000042429,ENSG00000049541,ENSG00000058262,ENSG00000065057,ENSG00000065268,ENSG00000068120,ENSG00000070081,ENSG00000075089,ENSG00000075131,ENSG00000076248,ENSG00000076604,ENSG00000080298,ENSG00000080345…
V1	TRUE	0.000291	2047	460	89	0.193	0.043	TF:M00427_3	tf	59	Factor: E2F; motif: TTTSGCGS; match class: 3	1	ENSG00000005700,ENSG00000010292,ENSG00000013810,ENSG00000014138,ENSG00000018699,ENSG00000020426,ENSG00000030066,ENSG00000035720,ENSG00000058262,ENSG00000065328,ENSG00000074370,ENSG00000075089,ENSG00000075131,ENSG00000076248,ENSG00000080298,ENSG00000080839,ENSG00000083093,ENSG00000090104,ENSG00000094841,ENSG00000100297,ENSG00000101057,ENSG00000101347,ENSG00000101935,ENSG00000102900,ENSG00000105248…
V1	TRUE	1.55e-10	2594	460	128	0.278	0.049	TF:M00025_4	tf	8	Factor: Elk-1; motif: NNNNCCGGAARTNN; match class: 4	1	ENSG00000006744,ENSG00000008277,ENSG00000010292,ENSG00000012061,ENSG00000020922,ENSG00000027001,ENSG00000031691,ENSG00000042429,ENSG00000065000,ENSG00000065057,ENSG00000068120,ENSG00000070423,ENSG00000070669,ENSG00000072501,ENSG00000074370,ENSG00000075089,ENSG00000076604,ENSG00000078142,ENSG00000080298,ENSG00000083093,ENSG00000085721,ENSG00000087365,ENSG00000093009,ENSG00000095002,ENSG00000095059…
V1	TRUE	0.000398	2093	460	90	0.196	0.043	TF:M00801_0	tf	43	Factor: CREB; motif: CGTCAN; match class: 0	1	ENSG00000001084,ENSG00000014138,ENSG00000031691,ENSG00000049541,ENSG00000058262,ENSG00000060982,ENSG00000065268,ENSG00000065328,ENSG00000076248,ENSG00000082512,ENSG00000100029,ENSG00000100084,ENSG00000100372,ENSG00000101901,ENSG00000103591,ENSG00000105197,ENSG00000105401,ENSG00000105793,ENSG00000105875,ENSG00000106028,ENSG00000106367,ENSG00000107020,ENSG00000109133,ENSG00000109775,ENSG00000111653…
V1	TRUE	0.000327	8495	460	277	0.602	0.033	TF:M00428_4	tf	5	Factor: E2F-1; motif: NKTSSCGC; match class: 4	1	ENSG00000002822,ENSG00000006634,ENSG00000006744,ENSG00000007264,ENSG00000008277,ENSG00000010292,ENSG00000012061,ENSG00000013275,ENSG00000013810,ENSG00000014138,ENSG00000018699,ENSG00000023909,ENSG00000025156,ENSG00000030066,ENSG00000031691,ENSG00000035720,ENSG00000038210,ENSG00000042429,ENSG00000049541,ENSG00000053372,ENSG00000058262,ENSG00000058729,ENSG00000065000,ENSG00000065057,ENSG00000065268…
