# Supplementary material for: Scope and limitations of yeast as a model organism for studying human tissue-specific pathways
Source: BMC Syst Biol. 2015 Dec 29;9:96. doi: 10.1186/s12918-015-0253-0 (PMC4696342; doi:10.1186/s12918-015-0253-0)
Supplement: Additional file 7 — TS Enrichment. Functional analysis of different subsets of tissue-selective genes. (ZIP 132 Kb) [file 12918_2015_253_MOESM7_ESM.zip › TS_Enrichment/blood_cells_TS_HumanSpecific_unfiltered.tsv]

query.number	significant	p.value	term.size	query.size	overlap.size	precision	recall	term.id	domain	subgraph.number	term.name	relative.depth	intersection
V1	TRUE	0.00216	350	373	21	0.056	0.06	GO:0001816	BP	18	cytokine production	1	ENSG00000071575,ENSG00000081985,ENSG00000096996,ENSG00000101695,ENSG00000102245,ENSG00000104825,ENSG00000104972,ENSG00000105246,ENSG00000113302,ENSG00000116815,ENSG00000121060,ENSG00000142867,ENSG00000148606,ENSG00000153879,ENSG00000156127,ENSG00000162711,ENSG00000164136,ENSG00000164400,ENSG00000167207,ENSG00000168040,ENSG00000175344
V1	TRUE	0.00844	54	373	7	0.019	0.13	GO:0032609	BP	18	interferon-gamma production	2	ENSG00000081985,ENSG00000096996,ENSG00000104972,ENSG00000105246,ENSG00000113302,ENSG00000153879,ENSG00000168040
V1	TRUE	0.0199	17	373	4	0.011	0.235	GO:0042095	BP	18	interferon-gamma biosynthetic process	3	ENSG00000104972,ENSG00000105246,ENSG00000113302,ENSG00000153879
V1	TRUE	0.0021	323	373	20	0.054	0.062	GO:0001817	BP	18	regulation of cytokine production	1	ENSG00000071575,ENSG00000081985,ENSG00000096996,ENSG00000101695,ENSG00000102245,ENSG00000104825,ENSG00000104972,ENSG00000105246,ENSG00000113302,ENSG00000116815,ENSG00000121060,ENSG00000142867,ENSG00000148606,ENSG00000153879,ENSG00000162711,ENSG00000164136,ENSG00000164400,ENSG00000167207,ENSG00000168040,ENSG00000175344
V1	TRUE	0.00514	50	373	7	0.019	0.14	GO:0032649	BP	18	regulation of interferon-gamma production	2	ENSG00000081985,ENSG00000096996,ENSG00000104972,ENSG00000105246,ENSG00000113302,ENSG00000153879,ENSG00000168040
V1	TRUE	0.0155	16	373	4	0.011	0.25	GO:0045072	BP	18	regulation of interferon-gamma biosynthetic process	3	ENSG00000104972,ENSG00000105246,ENSG00000113302,ENSG00000153879
V1	TRUE	0.00709	24	373	5	0.013	0.208	GO:0032459	BP	30	regulation of protein oligomerization	1	ENSG00000015475,ENSG00000087088,ENSG00000100290,ENSG00000132465,ENSG00000141682
V1	TRUE	0.000846	16	373	5	0.013	0.312	GO:0032461	BP	30	positive regulation of protein oligomerization	1	ENSG00000015475,ENSG00000087088,ENSG00000100290,ENSG00000132465,ENSG00000141682
V1	TRUE	0.00885	14	373	4	0.011	0.286	GO:0002230	BP	24	positive regulation of defense response to virus by host	1	ENSG00000096996,ENSG00000104972,ENSG00000113302,ENSG00000128394
V1	TRUE	0.0466	21	373	4	0.011	0.19	GO:0090200	BP	31	positive regulation of release of cytochrome c from mitochondria	1	ENSG00000015475,ENSG00000087088,ENSG00000100290,ENSG00000141682
V1	TRUE	0.0322	154	373	11	0.029	0.071	GO:2000116	BP	35	regulation of cysteine-type endopeptidase activity	1	ENSG00000084093,ENSG00000087088,ENSG00000114446,ENSG00000120889,ENSG00000125735,ENSG00000126453,ENSG00000136997,ENSG00000141682,ENSG00000162711,ENSG00000165806,ENSG00000168040
V1	TRUE	0.0173	143	373	11	0.029	0.077	GO:0043281	BP	35	regulation of cysteine-type endopeptidase activity involved in apoptotic process	1	ENSG00000084093,ENSG00000087088,ENSG00000114446,ENSG00000120889,ENSG00000125735,ENSG00000126453,ENSG00000136997,ENSG00000141682,ENSG00000162711,ENSG00000165806,ENSG00000168040
V1	TRUE	0.0326	87	373	8	0.021	0.092	GO:0043280	BP	35	positive regulation of cysteine-type endopeptidase activity involved in apoptotic process	1	ENSG00000084093,ENSG00000087088,ENSG00000114446,ENSG00000120889,ENSG00000136997,ENSG00000141682,ENSG00000162711,ENSG00000165806
V1	TRUE	0.000837	52	373	8	0.021	0.154	GO:0001906	BP	6	cell killing	1	ENSG00000081237,ENSG00000096996,ENSG00000104921,ENSG00000104972,ENSG00000113302,ENSG00000153879,ENSG00000168040,ENSG00000204520
V1	TRUE	0.00258	45	373	7	0.019	0.156	GO:0001909	BP	6	leukocyte mediated cytotoxicity	2	ENSG00000081237,ENSG00000096996,ENSG00000104972,ENSG00000113302,ENSG00000153879,ENSG00000168040,ENSG00000204520
V1	TRUE	0.00688	1514	373	56	0.15	0.037	GO:0002376	BP	6	immune system process	1	ENSG00000007312,ENSG00000028277,ENSG00000066336,ENSG00000072736,ENSG00000076641,ENSG00000076662,ENSG00000081237,ENSG00000082074,ENSG00000086730,ENSG00000087088,ENSG00000090554,ENSG00000096996,ENSG00000101695,ENSG00000102034,ENSG00000102245,ENSG00000103522,ENSG00000104432,ENSG00000104783,ENSG00000104825,ENSG00000104903,ENSG00000104972,ENSG00000105246,ENSG00000107968,ENSG00000108622,ENSG00000110777…
V1	TRUE	0.0252	18	373	4	0.011	0.222	GO:0001776	BP	6	leukocyte homeostasis	2	ENSG00000125735,ENSG00000141682,ENSG00000142867,ENSG00000168040
V1	TRUE	0.00643	13	373	4	0.011	0.308	GO:0002260	BP	6	lymphocyte homeostasis	3	ENSG00000125735,ENSG00000141682,ENSG00000142867,ENSG00000168040
V1	TRUE	0.05	10	373	3	0.008	0.3	GO:0043029	BP	6	T cell homeostasis	4	ENSG00000125735,ENSG00000141682,ENSG00000168040
V1	TRUE	0.0366	110	373	9	0.024	0.082	GO:0002449	BP	6	lymphocyte mediated immunity	1	ENSG00000081237,ENSG00000096996,ENSG00000102245,ENSG00000104972,ENSG00000113302,ENSG00000153879,ENSG00000156127,ENSG00000168040,ENSG00000204520
V1	TRUE	0.00891	5855	373	165	0.442	0.028	GO:0065007	BP	6	biological regulation	1	ENSG00000001631,ENSG00000005059,ENSG00000007312,ENSG00000014123,ENSG00000015475,ENSG00000020633,ENSG00000032219,ENSG00000040933,ENSG00000041880,ENSG00000048462,ENSG00000058272,ENSG00000064102,ENSG00000066336,ENSG00000068831,ENSG00000071575,ENSG00000072736,ENSG00000076382,ENSG00000076641,ENSG00000076662,ENSG00000077044,ENSG00000079263,ENSG00000081237,ENSG00000081985,ENSG00000082074,ENSG00000084093…
V1	TRUE	0.0026	5565	373	161	0.432	0.029	GO:0050789	BP	6	regulation of biological process	2	ENSG00000001631,ENSG00000007312,ENSG00000014123,ENSG00000015475,ENSG00000020633,ENSG00000032219,ENSG00000040933,ENSG00000041880,ENSG00000048462,ENSG00000058272,ENSG00000064102,ENSG00000066336,ENSG00000068831,ENSG00000071575,ENSG00000072736,ENSG00000076382,ENSG00000076641,ENSG00000076662,ENSG00000077044,ENSG00000079263,ENSG00000081237,ENSG00000081985,ENSG00000082074,ENSG00000084093,ENSG00000085514…
V1	TRUE	0.002	30	373	6	0.016	0.2	GO:0031341	BP	6	regulation of cell killing	3	ENSG00000081237,ENSG00000096996,ENSG00000104921,ENSG00000104972,ENSG00000113302,ENSG00000168040
V1	TRUE	0.0127	27	373	5	0.013	0.185	GO:0001910	BP	6	regulation of leukocyte mediated cytotoxicity	4	ENSG00000081237,ENSG00000096996,ENSG00000104972,ENSG00000113302,ENSG00000168040
V1	TRUE	0.0114	857	373	36	0.097	0.042	GO:0002682	BP	6	regulation of immune system process	3	ENSG00000066336,ENSG00000072736,ENSG00000076641,ENSG00000076662,ENSG00000081237,ENSG00000082074,ENSG00000086730,ENSG00000087088,ENSG00000096996,ENSG00000102245,ENSG00000104432,ENSG00000104783,ENSG00000104825,ENSG00000104972,ENSG00000105246,ENSG00000107968,ENSG00000108622,ENSG00000113302,ENSG00000115232,ENSG00000128394,ENSG00000136997,ENSG00000137078,ENSG00000139626,ENSG00000142867,ENSG00000155307…
V1	TRUE	0.0265	2078	373	69	0.185	0.033	GO:0048583	BP	6	regulation of response to stimulus	1	ENSG00000015475,ENSG00000071575,ENSG00000072736,ENSG00000076641,ENSG00000076662,ENSG00000081237,ENSG00000082074,ENSG00000086730,ENSG00000087088,ENSG00000096996,ENSG00000100290,ENSG00000102245,ENSG00000104689,ENSG00000104783,ENSG00000104825,ENSG00000104972,ENSG00000106462,ENSG00000107968,ENSG00000108622,ENSG00000111247,ENSG00000111348,ENSG00000112742,ENSG00000112799,ENSG00000113302,ENSG00000115232…
V1	TRUE	0.016	1074	373	42	0.113	0.039	GO:0048584	BP	6	positive regulation of response to stimulus	2	ENSG00000015475,ENSG00000076641,ENSG00000081237,ENSG00000082074,ENSG00000086730,ENSG00000087088,ENSG00000096996,ENSG00000104783,ENSG00000104825,ENSG00000106462,ENSG00000112742,ENSG00000112799,ENSG00000113302,ENSG00000120889,ENSG00000121060,ENSG00000134061,ENSG00000136997,ENSG00000137309,ENSG00000141506,ENSG00000141574,ENSG00000141682,ENSG00000142867,ENSG00000153879,ENSG00000158161,ENSG00000158195…
V1	TRUE	1.41e-05	1039	373	50	0.134	0.048	GO:0006955	BP	6	immune response	1	ENSG00000007312,ENSG00000028277,ENSG00000072736,ENSG00000076641,ENSG00000076662,ENSG00000081237,ENSG00000082074,ENSG00000086730,ENSG00000087088,ENSG00000096996,ENSG00000101695,ENSG00000102245,ENSG00000104432,ENSG00000104783,ENSG00000104825,ENSG00000104972,ENSG00000105246,ENSG00000108622,ENSG00000110777,ENSG00000111348,ENSG00000112799,ENSG00000113302,ENSG00000115232,ENSG00000115604,ENSG00000115607…
V1	TRUE	0.0183	144	373	11	0.029	0.076	GO:0002250	BP	6	adaptive immune response	2	ENSG00000081237,ENSG00000096996,ENSG00000102245,ENSG00000104972,ENSG00000105246,ENSG00000113302,ENSG00000132465,ENSG00000142867,ENSG00000155307,ENSG00000156127,ENSG00000168040
V1	TRUE	0.0366	110	373	9	0.024	0.082	GO:0002460	BP	6	adaptive immune response based on somatic recombination of immune receptors built from immunoglobulin superfamily domains	3	ENSG00000081237,ENSG00000096996,ENSG00000102245,ENSG00000104972,ENSG00000105246,ENSG00000113302,ENSG00000156127,ENSG00000168040,ENSG00000204520
V1	TRUE	0.0206	45	373	6	0.016	0.133	GO:0002456	BP	6	T cell mediated immunity	4	ENSG00000081237,ENSG00000096996,ENSG00000104972,ENSG00000113302,ENSG00000168040,ENSG00000204520
V1	TRUE	0.000158	20	373	6	0.016	0.3	GO:0001913	BP	6	T cell mediated cytotoxicity	5	ENSG00000081237,ENSG00000096996,ENSG00000104972,ENSG00000113302,ENSG00000168040,ENSG00000204520
V1	TRUE	0.0275	637	373	28	0.075	0.044	GO:0050776	BP	6	regulation of immune response	2	ENSG00000072736,ENSG00000076641,ENSG00000076662,ENSG00000081237,ENSG00000082074,ENSG00000086730,ENSG00000087088,ENSG00000096996,ENSG00000102245,ENSG00000104783,ENSG00000104825,ENSG00000104972,ENSG00000108622,ENSG00000113302,ENSG00000115232,ENSG00000139626,ENSG00000142867,ENSG00000155307,ENSG00000158195,ENSG00000160654,ENSG00000162676,ENSG00000163519,ENSG00000163563,ENSG00000167207,ENSG00000168040…
V1	TRUE	9.62e-07	125	373	16	0.043	0.128	GO:0070661	BP	6	leukocyte proliferation	1	ENSG00000081237,ENSG00000096996,ENSG00000102034,ENSG00000102245,ENSG00000104432,ENSG00000104972,ENSG00000105246,ENSG00000113302,ENSG00000117322,ENSG00000125735,ENSG00000160223,ENSG00000163563,ENSG00000168040,ENSG00000170476,ENSG00000204472,ENSG00000204482
V1	TRUE	3.15e-05	89	373	12	0.032	0.135	GO:0070663	BP	6	regulation of leukocyte proliferation	2	ENSG00000081237,ENSG00000096996,ENSG00000104432,ENSG00000104972,ENSG00000105246,ENSG00000113302,ENSG00000160223,ENSG00000163563,ENSG00000168040,ENSG00000170476,ENSG00000204472,ENSG00000204482
V1	TRUE	0.00243	60	373	8	0.021	0.133	GO:0070665	BP	6	positive regulation of leukocyte proliferation	2	ENSG00000081237,ENSG00000096996,ENSG00000104432,ENSG00000105246,ENSG00000113302,ENSG00000160223,ENSG00000168040,ENSG00000204472
V1	TRUE	3.66e-07	117	373	16	0.043	0.137	GO:0032943	BP	6	mononuclear cell proliferation	2	ENSG00000081237,ENSG00000096996,ENSG00000102034,ENSG00000102245,ENSG00000104432,ENSG00000104972,ENSG00000105246,ENSG00000113302,ENSG00000117322,ENSG00000125735,ENSG00000160223,ENSG00000163563,ENSG00000168040,ENSG00000170476,ENSG00000204472,ENSG00000204482
V1	TRUE	1.66e-05	84	373	12	0.032	0.143	GO:0032944	BP	6	regulation of mononuclear cell proliferation	3	ENSG00000081237,ENSG00000096996,ENSG00000104432,ENSG00000104972,ENSG00000105246,ENSG00000113302,ENSG00000160223,ENSG00000163563,ENSG00000168040,ENSG00000170476,ENSG00000204472,ENSG00000204482
V1	TRUE	0.00189	58	373	8	0.021	0.138	GO:0032946	BP	6	positive regulation of mononuclear cell proliferation	3	ENSG00000081237,ENSG00000096996,ENSG00000104432,ENSG00000105246,ENSG00000113302,ENSG00000160223,ENSG00000168040,ENSG00000204472
V1	TRUE	0.0289	32	373	5	0.013	0.156	GO:0002709	BP	6	regulation of T cell mediated immunity	1	ENSG00000081237,ENSG00000096996,ENSG00000104972,ENSG00000113302,ENSG00000168040
V1	TRUE	0.000846	16	373	5	0.013	0.312	GO:0001914	BP	6	regulation of T cell mediated cytotoxicity	2	ENSG00000081237,ENSG00000096996,ENSG00000104972,ENSG00000113302,ENSG00000168040
V1	TRUE	0.0207	2	373	2	0.005	1	GO:0001915	BP	6	negative regulation of T cell mediated cytotoxicity	3	ENSG00000081237,ENSG00000104972
V1	TRUE	2.57e-07	537	373	36	0.097	0.067	GO:0001775	BP	6	cell activation	1	ENSG00000068831,ENSG00000076641,ENSG00000077044,ENSG00000081237,ENSG00000086730,ENSG00000096996,ENSG00000102034,ENSG00000102245,ENSG00000103522,ENSG00000104432,ENSG00000104903,ENSG00000104972,ENSG00000105246,ENSG00000107968,ENSG00000113302,ENSG00000115232,ENSG00000117322,ENSG00000120063,ENSG00000125735,ENSG00000137078,ENSG00000141506,ENSG00000149781,ENSG00000153879,ENSG00000155307,ENSG00000156127…
V1	TRUE	1.17e-08	344	373	30	0.08	0.087	GO:0045321	BP	6	leukocyte activation	2	ENSG00000076641,ENSG00000081237,ENSG00000086730,ENSG00000096996,ENSG00000102034,ENSG00000102245,ENSG00000103522,ENSG00000104432,ENSG00000104903,ENSG00000104972,ENSG00000105246,ENSG00000107968,ENSG00000113302,ENSG00000115232,ENSG00000117322,ENSG00000125735,ENSG00000137078,ENSG00000153879,ENSG00000155307,ENSG00000156127,ENSG00000157873,ENSG00000160223,ENSG00000160654,ENSG00000163563,ENSG00000163600…
V1	TRUE	5.62e-12	291	373	32	0.086	0.11	GO:0046649	BP	6	lymphocyte activation	3	ENSG00000076641,ENSG00000081237,ENSG00000086730,ENSG00000096996,ENSG00000102034,ENSG00000102245,ENSG00000103522,ENSG00000104432,ENSG00000104903,ENSG00000104972,ENSG00000105246,ENSG00000107968,ENSG00000113302,ENSG00000115232,ENSG00000117322,ENSG00000125735,ENSG00000137078,ENSG00000153879,ENSG00000155307,ENSG00000156127,ENSG00000157873,ENSG00000160223,ENSG00000160654,ENSG00000163563,ENSG00000163600…
V1	TRUE	5.66e-05	111	373	13	0.035	0.117	GO:0042113	BP	6	B cell activation	4	ENSG00000081237,ENSG00000086730,ENSG00000102245,ENSG00000104432,ENSG00000104903,ENSG00000115232,ENSG00000117322,ENSG00000153879,ENSG00000155307,ENSG00000156127,ENSG00000163563,ENSG00000167207,ENSG00000170476
V1	TRUE	2.31e-07	219	373	22	0.059	0.1	GO:0042110	BP	6	T cell activation	4	ENSG00000076641,ENSG00000081237,ENSG00000096996,ENSG00000102034,ENSG00000104432,ENSG00000104972,ENSG00000105246,ENSG00000107968,ENSG00000113302,ENSG00000125735,ENSG00000137078,ENSG00000156127,ENSG00000157873,ENSG00000160223,ENSG00000160654,ENSG00000163600,ENSG00000167207,ENSG00000168040,ENSG00000168421,ENSG00000173762,ENSG00000196735,ENSG00000198821
V1	TRUE	0.0182	44	373	6	0.016	0.136	GO:0046631	BP	6	alpha-beta T cell activation	5	ENSG00000096996,ENSG00000102034,ENSG00000104972,ENSG00000105246,ENSG00000113302,ENSG00000156127
V1	TRUE	0.0153	7	373	3	0.008	0.429	GO:0046629	BP	6	gamma-delta T cell activation	5	ENSG00000104972,ENSG00000167207,ENSG00000204520
V1	TRUE	2.5e-07	114	373	16	0.043	0.14	GO:0046651	BP	6	lymphocyte proliferation	4	ENSG00000081237,ENSG00000096996,ENSG00000102034,ENSG00000102245,ENSG00000104432,ENSG00000104972,ENSG00000105246,ENSG00000113302,ENSG00000117322,ENSG00000125735,ENSG00000160223,ENSG00000163563,ENSG00000168040,ENSG00000170476,ENSG00000204472,ENSG00000204482
V1	TRUE	5.75e-05	63	373	10	0.027	0.159	GO:0042098	BP	6	T cell proliferation	5	ENSG00000081237,ENSG00000096996,ENSG00000102034,ENSG00000104972,ENSG00000105246,ENSG00000113302,ENSG00000125735,ENSG00000160223,ENSG00000168040,ENSG00000204472
V1	TRUE	0.0313	19	373	4	0.011	0.211	GO:0050798	BP	6	activated T cell proliferation	6	ENSG00000096996,ENSG00000113302,ENSG00000160223,ENSG00000168040
V1	TRUE	0.0356	9	373	3	0.008	0.333	GO:0046633	BP	6	alpha-beta T cell proliferation	6	ENSG00000102034,ENSG00000105246,ENSG00000113302
V1	TRUE	1.77e-05	235	373	20	0.054	0.085	GO:0050865	BP	6	regulation of cell activation	2	ENSG00000076641,ENSG00000081237,ENSG00000096996,ENSG00000104432,ENSG00000104972,ENSG00000105246,ENSG00000107968,ENSG00000113302,ENSG00000137078,ENSG00000155307,ENSG00000157873,ENSG00000160223,ENSG00000160654,ENSG00000163563,ENSG00000163600,ENSG00000167207,ENSG00000168040,ENSG00000170476,ENSG00000196735,ENSG00000198821
V1	TRUE	3.57e-06	213	373	20	0.054	0.094	GO:0002694	BP	6	regulation of leukocyte activation	3	ENSG00000076641,ENSG00000081237,ENSG00000096996,ENSG00000104432,ENSG00000104972,ENSG00000105246,ENSG00000107968,ENSG00000113302,ENSG00000137078,ENSG00000155307,ENSG00000157873,ENSG00000160223,ENSG00000160654,ENSG00000163563,ENSG00000163600,ENSG00000167207,ENSG00000168040,ENSG00000170476,ENSG00000196735,ENSG00000198821
V1	TRUE	5.7e-07	191	373	20	0.054	0.105	GO:0051249	BP	6	regulation of lymphocyte activation	4	ENSG00000076641,ENSG00000081237,ENSG00000096996,ENSG00000104432,ENSG00000104972,ENSG00000105246,ENSG00000107968,ENSG00000113302,ENSG00000137078,ENSG00000155307,ENSG00000157873,ENSG00000160223,ENSG00000160654,ENSG00000163563,ENSG00000163600,ENSG00000167207,ENSG00000168040,ENSG00000170476,ENSG00000196735,ENSG00000198821
V1	TRUE	1.45e-05	83	373	12	0.032	0.145	GO:0050670	BP	6	regulation of lymphocyte proliferation	5	ENSG00000081237,ENSG00000096996,ENSG00000104432,ENSG00000104972,ENSG00000105246,ENSG00000113302,ENSG00000160223,ENSG00000163563,ENSG00000168040,ENSG00000170476,ENSG00000204472,ENSG00000204482
V1	TRUE	0.0293	48	373	6	0.016	0.125	GO:0050864	BP	6	regulation of B cell activation	5	ENSG00000081237,ENSG00000104432,ENSG00000155307,ENSG00000163563,ENSG00000167207,ENSG00000170476
V1	TRUE	1.39e-05	151	373	16	0.043	0.106	GO:0050863	BP	6	regulation of T cell activation	5	ENSG00000076641,ENSG00000081237,ENSG00000096996,ENSG00000104432,ENSG00000104972,ENSG00000105246,ENSG00000107968,ENSG00000113302,ENSG00000137078,ENSG00000157873,ENSG00000160223,ENSG00000160654,ENSG00000163600,ENSG00000167207,ENSG00000168040,ENSG00000196735
V1	TRUE	0.00146	56	373	8	0.021	0.143	GO:0042129	BP	6	regulation of T cell proliferation	6	ENSG00000081237,ENSG00000096996,ENSG00000104972,ENSG00000105246,ENSG00000113302,ENSG00000160223,ENSG00000168040,ENSG00000204472
V1	TRUE	0.0252	18	373	4	0.011	0.222	GO:0046006	BP	6	regulation of activated T cell proliferation	7	ENSG00000096996,ENSG00000113302,ENSG00000160223,ENSG00000168040
V1	TRUE	3.92e-05	163	373	16	0.043	0.098	GO:0050867	BP	6	positive regulation of cell activation	2	ENSG00000081237,ENSG00000096996,ENSG00000104432,ENSG00000104972,ENSG00000105246,ENSG00000107968,ENSG00000113302,ENSG00000157873,ENSG00000160223,ENSG00000160654,ENSG00000163600,ENSG00000167207,ENSG00000168040,ENSG00000196735,ENSG00000198821,ENSG00000204472
V1	TRUE	0.00536	516	373	26	0.07	0.05	GO:0002684	BP	6	positive regulation of immune system process	1	ENSG00000076641,ENSG00000081237,ENSG00000082074,ENSG00000086730,ENSG00000087088,ENSG00000096996,ENSG00000104432,ENSG00000104783,ENSG00000104825,ENSG00000104972,ENSG00000105246,ENSG00000107968,ENSG00000113302,ENSG00000142867,ENSG00000157873,ENSG00000158195,ENSG00000160223,ENSG00000160654,ENSG00000162676,ENSG00000163519,ENSG00000163563,ENSG00000163600,ENSG00000167207,ENSG00000168040,ENSG00000196735…
V1	TRUE	2.57e-05	158	373	16	0.043	0.101	GO:0002696	BP	6	positive regulation of leukocyte activation	2	ENSG00000081237,ENSG00000096996,ENSG00000104432,ENSG00000104972,ENSG00000105246,ENSG00000107968,ENSG00000113302,ENSG00000157873,ENSG00000160223,ENSG00000160654,ENSG00000163600,ENSG00000167207,ENSG00000168040,ENSG00000196735,ENSG00000198821,ENSG00000204472
V1	TRUE	1.05e-05	148	373	16	0.043	0.108	GO:0051251	BP	6	positive regulation of lymphocyte activation	3	ENSG00000081237,ENSG00000096996,ENSG00000104432,ENSG00000104972,ENSG00000105246,ENSG00000107968,ENSG00000113302,ENSG00000157873,ENSG00000160223,ENSG00000160654,ENSG00000163600,ENSG00000167207,ENSG00000168040,ENSG00000196735,ENSG00000198821,ENSG00000204472
V1	TRUE	0.0181	61	373	7	0.019	0.115	GO:0031294	BP	6	lymphocyte costimulation	4	ENSG00000107968,ENSG00000157873,ENSG00000160223,ENSG00000160654,ENSG00000163600,ENSG00000196735,ENSG00000198821
V1	TRUE	6e-07	121	373	16	0.043	0.132	GO:0050870	BP	6	positive regulation of T cell activation	4	ENSG00000081237,ENSG00000096996,ENSG00000104432,ENSG00000104972,ENSG00000105246,ENSG00000107968,ENSG00000113302,ENSG00000157873,ENSG00000160223,ENSG00000160654,ENSG00000163600,ENSG00000167207,ENSG00000168040,ENSG00000196735,ENSG00000198821,ENSG00000204472
V1	TRUE	0.0181	61	373	7	0.019	0.115	GO:0031295	BP	6	T cell costimulation	5	ENSG00000107968,ENSG00000157873,ENSG00000160223,ENSG00000160654,ENSG00000163600,ENSG00000196735,ENSG00000198821
V1	TRUE	0.00167	57	373	8	0.021	0.14	GO:0050671	BP	6	positive regulation of lymphocyte proliferation	4	ENSG00000081237,ENSG00000096996,ENSG00000104432,ENSG00000105246,ENSG00000113302,ENSG00000160223,ENSG00000168040,ENSG00000204472
V1	TRUE	0.000982	39	373	7	0.019	0.179	GO:0042102	BP	6	positive regulation of T cell proliferation	5	ENSG00000081237,ENSG00000096996,ENSG00000105246,ENSG00000113302,ENSG00000160223,ENSG00000168040,ENSG00000204472
V1	TRUE	0.00454	12	373	4	0.011	0.333	GO:0042104	BP	6	positive regulation of activated T cell proliferation	6	ENSG00000096996,ENSG00000113302,ENSG00000160223,ENSG00000168040
V1	TRUE	0.012	208	373	14	0.038	0.067	GO:0002521	BP	6	leukocyte differentiation	1	ENSG00000081237,ENSG00000096996,ENSG00000104432,ENSG00000104903,ENSG00000104972,ENSG00000113302,ENSG00000115232,ENSG00000117322,ENSG00000136997,ENSG00000153879,ENSG00000156127,ENSG00000164400,ENSG00000168040,ENSG00000168421
V1	TRUE	0.00808	131	373	11	0.029	0.084	GO:0030098	BP	6	lymphocyte differentiation	2	ENSG00000081237,ENSG00000096996,ENSG00000104432,ENSG00000104903,ENSG00000113302,ENSG00000115232,ENSG00000117322,ENSG00000153879,ENSG00000156127,ENSG00000168040,ENSG00000168421
V1	TRUE	0.0025	115	373	11	0.029	0.096	GO:0050851	BP	6	antigen receptor-mediated signaling pathway	1	ENSG00000076641,ENSG00000081237,ENSG00000082074,ENSG00000086730,ENSG00000087088,ENSG00000104783,ENSG00000142867,ENSG00000160654,ENSG00000163519,ENSG00000163563,ENSG00000196735
V1	TRUE	0.0439	91	373	8	0.021	0.088	GO:0050852	BP	6	T cell receptor signaling pathway	2	ENSG00000076641,ENSG00000081237,ENSG00000082074,ENSG00000104783,ENSG00000142867,ENSG00000160654,ENSG00000163519,ENSG00000196735
V1	TRUE	0.0241	8	373	3	0.008	0.375	GO:0050857	BP	6	positive regulation of antigen receptor-mediated signaling pathway	2	ENSG00000081237,ENSG00000104783,ENSG00000163519
V1	TRUE	0.0133	58	373	7	0.019	0.121	GO:0006968	BP	8	cellular defense response	1	ENSG00000073754,ENSG00000128271,ENSG00000130592,ENSG00000163519,ENSG00000163563,ENSG00000205809,ENSG00000205810
V1	TRUE	0.0356	9	373	3	0.008	0.333	GO:0002360	BP	5	T cell lineage commitment	1	ENSG00000096996,ENSG00000113302,ENSG00000156127
V1	TRUE	0.0241	8	373	3	0.008	0.375	GO:0002363	BP	5	alpha-beta T cell lineage commitment	2	ENSG00000096996,ENSG00000113302,ENSG00000156127
V1	TRUE	0.0356	9	373	3	0.008	0.333	GO:0043369	BP	5	CD4-positive or CD8-positive, alpha-beta T cell lineage commitment	2	ENSG00000096996,ENSG00000113302,ENSG00000156127
V1	TRUE	0.0241	8	373	3	0.008	0.375	GO:0043373	BP	5	CD4-positive, alpha-beta T cell lineage commitment	3	ENSG00000096996,ENSG00000113302,ENSG00000156127
V1	TRUE	0.0241	8	373	3	0.008	0.375	GO:0002295	BP	5	T-helper cell lineage commitment	4	ENSG00000096996,ENSG00000113302,ENSG00000156127
V1	TRUE	0.0356	9	373	3	0.008	0.333	GO:0072539	BP	5	T-helper 17 cell differentiation	1	ENSG00000096996,ENSG00000113302,ENSG00000156127
V1	TRUE	0.0153	7	373	3	0.008	0.429	GO:0072540	BP	5	T-helper 17 cell lineage commitment	2	ENSG00000096996,ENSG00000113302,ENSG00000156127
V1	TRUE	0.0182	2658	373	85	0.228	0.032	GO:0032991	CC	17	macromolecular complex	1	ENSG00000001631,ENSG00000005059,ENSG00000032219,ENSG00000038358,ENSG00000058272,ENSG00000075702,ENSG00000076382,ENSG00000084093,ENSG00000087088,ENSG00000090470,ENSG00000094916,ENSG00000096996,ENSG00000100216,ENSG00000100319,ENSG00000100941,ENSG00000104164,ENSG00000104783,ENSG00000106399,ENSG00000106462,ENSG00000109103,ENSG00000109445,ENSG00000110756,ENSG00000112425,ENSG00000112742,ENSG00000113302…
V1	TRUE	0.0418	135	373	10	0.027	0.074	GO:0032993	CC	17	protein-DNA complex	2	ENSG00000058272,ENSG00000076382,ENSG00000094916,ENSG00000106399,ENSG00000109445,ENSG00000134690,ENSG00000134982,ENSG00000146670,ENSG00000149503,ENSG00000161888
V1	TRUE	0.00243	60	373	8	0.021	0.133	GO:0000775	CC	17	chromosome, centromeric region	1	ENSG00000058272,ENSG00000076382,ENSG00000094916,ENSG00000109445,ENSG00000134690,ENSG00000134982,ENSG00000146670,ENSG00000149503
V1	TRUE	0.0293	48	373	6	0.016	0.125	GO:0017053	CC	27	transcriptional repressor complex	1	ENSG00000032219,ENSG00000084093,ENSG00000094916,ENSG00000153814,ENSG00000162676,ENSG00000167491
V1	TRUE	0.000774	3619	373	116	0.311	0.032	GO:0005634	CC	11	nucleus	1	ENSG00000005238,ENSG00000007312,ENSG00000014123,ENSG00000020633,ENSG00000025770,ENSG00000028277,ENSG00000032219,ENSG00000038358,ENSG00000058272,ENSG00000064102,ENSG00000064490,ENSG00000066336,ENSG00000072736,ENSG00000073050,ENSG00000075702,ENSG00000079263,ENSG00000084093,ENSG00000087087,ENSG00000087088,ENSG00000090470,ENSG00000092853,ENSG00000094916,ENSG00000100319,ENSG00000100330,ENSG00000100941…
V1	TRUE	0.0113	1980	373	68	0.182	0.034	GO:0044428	CC	11	nuclear part	2	ENSG00000020633,ENSG00000025770,ENSG00000032219,ENSG00000058272,ENSG00000066336,ENSG00000072736,ENSG00000073050,ENSG00000079263,ENSG00000084093,ENSG00000087087,ENSG00000090470,ENSG00000092853,ENSG00000094916,ENSG00000100319,ENSG00000100941,ENSG00000102034,ENSG00000104973,ENSG00000106399,ENSG00000106462,ENSG00000109445,ENSG00000116017,ENSG00000117614,ENSG00000117751,ENSG00000119772,ENSG00000120370…
V1	TRUE	0.0431	1234	373	45	0.121	0.036	GO:0005654	CC	11	nucleoplasm	3	ENSG00000025770,ENSG00000032219,ENSG00000058272,ENSG00000072736,ENSG00000073050,ENSG00000079263,ENSG00000084093,ENSG00000087087,ENSG00000092853,ENSG00000094916,ENSG00000102034,ENSG00000104973,ENSG00000106399,ENSG00000106462,ENSG00000117751,ENSG00000120533,ENSG00000121058,ENSG00000136146,ENSG00000136931,ENSG00000136997,ENSG00000137309,ENSG00000138794,ENSG00000141456,ENSG00000143498,ENSG00000146143…
V1	TRUE	0.000781	6486	373	185	0.496	0.029	GO:0005515	MF	13	protein binding	1	ENSG00000001631,ENSG00000014123,ENSG00000015475,ENSG00000020633,ENSG00000025770,ENSG00000034677,ENSG00000038358,ENSG00000047188,ENSG00000058272,ENSG00000060566,ENSG00000064102,ENSG00000066336,ENSG00000071575,ENSG00000072736,ENSG00000073050,ENSG00000076382,ENSG00000076641,ENSG00000076662,ENSG00000077044,ENSG00000079263,ENSG00000081237,ENSG00000082074,ENSG00000084093,ENSG00000084652,ENSG00000085514…
V1	TRUE	0.0207	2	373	2	0.005	1	GO:0045569	MF	13	TRAIL binding	2	ENSG00000104689,ENSG00000120889
V1	TRUE	0.05	10	373	3	0.008	0.3	GO:0005035	MF	12	death receptor activity	1	ENSG00000048462,ENSG00000104689,ENSG00000157873
V1	TRUE	0.05	3	369	3	0.008	1	CORUM:2020	co	26	IL12B-IL12RB1-IL12RB2 complex	1	ENSG00000081985,ENSG00000096996,ENSG00000113302
V1	TRUE	0.0182	6	371	3	0.008	0.5	HP:0004385	hp	1	Protracted diarrhea	1	ENSG00000064490,ENSG00000143390,ENSG00000198821
V1	TRUE	0.0375	31	371	5	0.013	0.161	HP:0012115	hp	28	Hepatitis	1	ENSG00000064490,ENSG00000102245,ENSG00000103522,ENSG00000134982,ENSG00000143390
V1	TRUE	0.00155	338	371	19	0.051	0.056	HP:0010987	hp	29	Abnormality of cellular immune system	1	ENSG00000007312,ENSG00000064490,ENSG00000081237,ENSG00000087088,ENSG00000102245,ENSG00000103005,ENSG00000104903,ENSG00000109103,ENSG00000117322,ENSG00000139083,ENSG00000143390,ENSG00000146085,ENSG00000149781,ENSG00000162676,ENSG00000162711,ENSG00000163600,ENSG00000167207,ENSG00000183161,ENSG00000198821
V1	TRUE	0.00378	733	371	29	0.078	0.04	HP:0001871	hp	29	Abnormality of blood and blood-forming tissues	1	ENSG00000001631,ENSG00000007312,ENSG00000064490,ENSG00000081237,ENSG00000087088,ENSG00000102245,ENSG00000103005,ENSG00000104903,ENSG00000109103,ENSG00000110756,ENSG00000113302,ENSG00000117322,ENSG00000131187,ENSG00000134982,ENSG00000135766,ENSG00000136997,ENSG00000139083,ENSG00000139131,ENSG00000142867,ENSG00000143390,ENSG00000146085,ENSG00000149781,ENSG00000160654,ENSG00000162676,ENSG00000162711…
V1	TRUE	0.00155	338	371	19	0.051	0.056	HP:0001881	hp	29	Abnormality of leukocytes	2	ENSG00000007312,ENSG00000064490,ENSG00000081237,ENSG00000087088,ENSG00000102245,ENSG00000103005,ENSG00000104903,ENSG00000109103,ENSG00000117322,ENSG00000139083,ENSG00000143390,ENSG00000146085,ENSG00000149781,ENSG00000162676,ENSG00000162711,ENSG00000163600,ENSG00000167207,ENSG00000183161,ENSG00000198821
V1	TRUE	0.0264	159	371	11	0.03	0.069	HP:0010974	hp	29	Abnormality of myeloid leukocytes	3	ENSG00000007312,ENSG00000064490,ENSG00000102245,ENSG00000103005,ENSG00000143390,ENSG00000146085,ENSG00000162676,ENSG00000162711,ENSG00000163600,ENSG00000167207,ENSG00000198821
V1	TRUE	0.0367	138	371	10	0.027	0.072	HP:0004332	hp	29	Abnormality of lymphocytes	3	ENSG00000007312,ENSG00000064490,ENSG00000081237,ENSG00000102245,ENSG00000109103,ENSG00000117322,ENSG00000143390,ENSG00000162676,ENSG00000163600,ENSG00000198821
V1	TRUE	0.00853	37	371	6	0.016	0.162	HP:0002843	hp	29	Abnormality of T cells	4	ENSG00000064490,ENSG00000081237,ENSG00000102245,ENSG00000143390,ENSG00000163600,ENSG00000198821
V1	TRUE	0.05	2	371	2	0.005	1	HP:0100653	hp	9	Optic neuritis	1	ENSG00000162711,ENSG00000167207
V1	TRUE	0.05	2	371	2	0.005	1	HP:0100654	hp	9	Retrobulbar optic neuritis	2	ENSG00000162711,ENSG00000167207
V1	TRUE	0.0262	37	371	5	0.013	0.135	KEGG:05340	ke	33	Primary immunodeficiency	1	ENSG00000064490,ENSG00000081237,ENSG00000102245,ENSG00000143390,ENSG00000163600
V1	TRUE	0.0481	177	371	11	0.03	0.062	KEGG:05152	ke	7	Tuberculosis	1	ENSG00000015475,ENSG00000064490,ENSG00000087088,ENSG00000113302,ENSG00000130592,ENSG00000142867,ENSG00000143390,ENSG00000153879,ENSG00000167207,ENSG00000168040,ENSG00000196735
V1	TRUE	0.000602	88	371	10	0.027	0.114	KEGG:04640	ke	25	Hematopoietic cell lineage	1	ENSG00000090554,ENSG00000104432,ENSG00000104921,ENSG00000105383,ENSG00000107447,ENSG00000115232,ENSG00000117322,ENSG00000160654,ENSG00000164400,ENSG00000173762
V1	TRUE	0.00167	63	371	8	0.022	0.127	KEGG:05321	ke	20	Inflammatory bowel disease (IBD)	1	ENSG00000081985,ENSG00000096996,ENSG00000103522,ENSG00000113302,ENSG00000115604,ENSG00000115607,ENSG00000167207,ENSG00000196735
V1	TRUE	0.0143	129	371	10	0.027	0.078	KEGG:04650	ke	10	Natural killer cell mediated cytotoxicity	1	ENSG00000015475,ENSG00000104689,ENSG00000108622,ENSG00000120889,ENSG00000141506,ENSG00000164400,ENSG00000198821,ENSG00000204520,ENSG00000205809,ENSG00000205810
V1	TRUE	0.05	13	371	3	0.008	0.231	KEGG:03450	ke	23	Non-homologous end-joining	1	ENSG00000107447,ENSG00000122678,ENSG00000152422
V1	TRUE	0.000529	105	371	11	0.03	0.105	KEGG:04660	ke	39	T cell receptor signaling pathway	1	ENSG00000072736,ENSG00000081237,ENSG00000102245,ENSG00000104825,ENSG00000107968,ENSG00000141506,ENSG00000142867,ENSG00000160654,ENSG00000163600,ENSG00000164400,ENSG00000198821
V1	TRUE	0.000112	44	371	8	0.022	0.182	KEGG:04672	ke	36	Intestinal immune network for IgA production	1	ENSG00000048462,ENSG00000102245,ENSG00000115232,ENSG00000139626,ENSG00000160223,ENSG00000163600,ENSG00000164136,ENSG00000196735
V1	TRUE	0.000827	267	371	18	0.049	0.067	KEGG:04060	ke	15	Cytokine-cytokine receptor interaction	1	ENSG00000048462,ENSG00000081985,ENSG00000090554,ENSG00000096996,ENSG00000102245,ENSG00000103522,ENSG00000104432,ENSG00000104689,ENSG00000113302,ENSG00000115604,ENSG00000115607,ENSG00000120889,ENSG00000125735,ENSG00000157873,ENSG00000163736,ENSG00000164136,ENSG00000164400,ENSG00000186810
V1	TRUE	0.00401	110	371	10	0.027	0.091	KEGG:04668	ke	38	TNF signaling pathway	1	ENSG00000060566,ENSG00000107968,ENSG00000115604,ENSG00000141506,ENSG00000156735,ENSG00000164136,ENSG00000164400,ENSG00000165806,ENSG00000167207,ENSG00000168040
V1	TRUE	0.00309	87	371	9	0.024	0.103	KEGG:04210	ke	34	Apoptosis	1	ENSG00000015475,ENSG00000087088,ENSG00000104689,ENSG00000120889,ENSG00000138794,ENSG00000141506,ENSG00000165806,ENSG00000168040,ENSG00000169598
V1	TRUE	0.0298	142	371	10	0.027	0.07	KEGG:04514	ke	37	Cell adhesion molecules (CAMs)	1	ENSG00000076662,ENSG00000081237,ENSG00000102245,ENSG00000108622,ENSG00000115232,ENSG00000116815,ENSG00000139626,ENSG00000160223,ENSG00000163600,ENSG00000196735
V1	TRUE	0.016	689	373	29	0.078	0.042	MI:hsa-miR-21	mi	40	MI:hsa-miR-21	1	ENSG00000001631,ENSG00000057757,ENSG00000072736,ENSG00000086730,ENSG00000100216,ENSG00000104432,ENSG00000106399,ENSG00000106993,ENSG00000107968,ENSG00000111247,ENSG00000111729,ENSG00000112425,ENSG00000115694,ENSG00000117322,ENSG00000118579,ENSG00000119514,ENSG00000120889,ENSG00000132950,ENSG00000135766,ENSG00000136243,ENSG00000138433,ENSG00000141456,ENSG00000142731,ENSG00000153064,ENSG00000164136…
V1	TRUE	0.00317	767	373	33	0.088	0.043	MI:hsa-miR-220c	mi	22	MI:hsa-miR-220c	1	ENSG00000023892,ENSG00000072736,ENSG00000073050,ENSG00000079263,ENSG00000090554,ENSG00000092853,ENSG00000099977,ENSG00000100290,ENSG00000102984,ENSG00000104921,ENSG00000107968,ENSG00000112425,ENSG00000113302,ENSG00000115165,ENSG00000115607,ENSG00000115694,ENSG00000123179,ENSG00000126895,ENSG00000130159,ENSG00000132950,ENSG00000135766,ENSG00000137880,ENSG00000138134,ENSG00000140463,ENSG00000141506…
V1	TRUE	0.05	700	373	28	0.075	0.04	MI:mmu-miR-465a-5p	mi	3	MI:mmu-miR-465a-5p	1	ENSG00000023892,ENSG00000048462,ENSG00000071575,ENSG00000072736,ENSG00000076382,ENSG00000100941,ENSG00000105926,ENSG00000109445,ENSG00000115165,ENSG00000122224,ENSG00000123179,ENSG00000125656,ENSG00000132950,ENSG00000134046,ENSG00000136243,ENSG00000137996,ENSG00000138134,ENSG00000138756,ENSG00000140379,ENSG00000150316,ENSG00000153975,ENSG00000156127,ENSG00000157873,ENSG00000165304,ENSG00000182552…
V1	TRUE	0.0492	3	371	2	0.005	0.667	REAC:75187	re	21	TRAIL:TRAIL receptor-2 Trimer Binds FADD	1	ENSG00000120889,ENSG00000168040
V1	TRUE	0.0166	2	371	2	0.005	1	REAC:114294	re	2	Activation, translocation and oligomerization of BAX	1	ENSG00000015475,ENSG00000087088
V1	TRUE	0.0166	2	371	2	0.005	1	REAC:168849	re	2	tBID binds to inactive BAX protein	2	ENSG00000015475,ENSG00000087088
V1	TRUE	0.0166	2	371	2	0.005	1	REAC:139917	re	2	tBID activates BAX protein	2	ENSG00000015475,ENSG00000087088
V1	TRUE	0.00538	292	371	17	0.046	0.058	REAC:168256	re	14	Signaling in Immune system	1	ENSG00000076641,ENSG00000076662,ENSG00000081237,ENSG00000102245,ENSG00000104825,ENSG00000104972,ENSG00000108622,ENSG00000115232,ENSG00000116815,ENSG00000139626,ENSG00000142867,ENSG00000147443,ENSG00000160654,ENSG00000163519,ENSG00000196735,ENSG00000198821,ENSG00000204520
V1	TRUE	0.00856	58	371	7	0.019	0.121	REAC:202403	re	14	TCR signaling	2	ENSG00000076641,ENSG00000081237,ENSG00000142867,ENSG00000160654,ENSG00000163519,ENSG00000196735,ENSG00000198821
V1	TRUE	0.00504	24	371	5	0.013	0.208	REAC:202427	re	14	Phosphorylation of CD3 and TCR zeta chains	3	ENSG00000076641,ENSG00000081237,ENSG00000160654,ENSG00000196735,ENSG00000198821
V1	TRUE	0.042	22	371	4	0.011	0.182	REAC:202214	re	14	Dephosphorylation of Lck-pY505 by CD45	4	ENSG00000081237,ENSG00000160654,ENSG00000196735,ENSG00000198821
V1	TRUE	0.05	23	371	4	0.011	0.174	REAC:202233	re	14	Inactivation of Lck by Csk	4	ENSG00000076641,ENSG00000160654,ENSG00000196735,ENSG00000198821
V1	TRUE	0.0177	107	371	9	0.024	0.084	REAC:198933	re	14	Immunoregulatory interactions between a Lymphoid and a non-Lymphoid cell	2	ENSG00000076662,ENSG00000102245,ENSG00000104972,ENSG00000108622,ENSG00000115232,ENSG00000139626,ENSG00000160654,ENSG00000198821,ENSG00000204520
V1	TRUE	0.0492	3	371	2	0.005	0.667	REAC:199032	re	14	MadCAM interacts with Integrin alpha-4 beta-7	3	ENSG00000115232,ENSG00000139626
V1	TRUE	0.0155	128	371	10	0.027	0.078	REAC:109581	re	4	Apoptosis	1	ENSG00000015475,ENSG00000087088,ENSG00000092853,ENSG00000120889,ENSG00000134982,ENSG00000138794,ENSG00000141682,ENSG00000165806,ENSG00000168040,ENSG00000169598
V1	TRUE	0.0166	2	371	2	0.005	1	REAC:351936	re	19	Caspase-mediated cleavage of claspin	1	ENSG00000092853,ENSG00000165806
V1	TRUE	0.05	1852	373	63	0.169	0.034	TF:M00793_0	tf	32	Factor: YY1; motif: GCCATNTTN; match class: 0	1	ENSG00000007312,ENSG00000025770,ENSG00000032219,ENSG00000034677,ENSG00000048462,ENSG00000070413,ENSG00000073050,ENSG00000087088,ENSG00000094916,ENSG00000096996,ENSG00000100162,ENSG00000100319,ENSG00000100330,ENSG00000100982,ENSG00000101222,ENSG00000102984,ENSG00000103522,ENSG00000104825,ENSG00000104973,ENSG00000106268,ENSG00000106993,ENSG00000110777,ENSG00000111348,ENSG00000115165,ENSG00000117569…
