# Supplementary material for: Scope and limitations of yeast as a model organism for studying human tissue-specific pathways
Source: BMC Syst Biol. 2015 Dec 29;9:96. doi: 10.1186/s12918-015-0253-0 (PMC4696342; doi:10.1186/s12918-015-0253-0)
Supplement: Additional file 7 — TS Enrichment. Functional analysis of different subsets of tissue-selective genes. (ZIP 132 Kb) [file 12918_2015_253_MOESM7_ESM.zip › TS_Enrichment/blood_cells_TS_HumanSpecific_moderate.tsv]

query.number	significant	p.value	term.size	query.size	overlap.size	precision	recall	term.id	domain	subgraph.number	term.name	relative.depth	intersection
V1	TRUE	5.62e-12	291	373	32	0.086	0.11	GO:0046649	BP	26	lymphocyte activation	1	ENSG00000076641,ENSG00000081237,ENSG00000086730,ENSG00000096996,ENSG00000102034,ENSG00000102245,ENSG00000103522,ENSG00000104432,ENSG00000104903,ENSG00000104972,ENSG00000105246,ENSG00000107968,ENSG00000113302,ENSG00000115232,ENSG00000117322,ENSG00000125735,ENSG00000137078,ENSG00000153879,ENSG00000155307,ENSG00000156127,ENSG00000157873,ENSG00000160223,ENSG00000160654,ENSG00000163563,ENSG00000163600…
V1	TRUE	0.0173	143	373	11	0.029	0.077	GO:0043281	BP	17	regulation of cysteine-type endopeptidase activity involved in apoptotic process	1	ENSG00000084093,ENSG00000087088,ENSG00000114446,ENSG00000120889,ENSG00000125735,ENSG00000126453,ENSG00000136997,ENSG00000141682,ENSG00000162711,ENSG00000165806,ENSG00000168040
V1	TRUE	0.000158	20	373	6	0.016	0.3	GO:0001913	BP	16	T cell mediated cytotoxicity	1	ENSG00000081237,ENSG00000096996,ENSG00000104972,ENSG00000113302,ENSG00000168040,ENSG00000204520
V1	TRUE	0.0025	115	373	11	0.029	0.096	GO:0050851	BP	20	antigen receptor-mediated signaling pathway	1	ENSG00000076641,ENSG00000081237,ENSG00000082074,ENSG00000086730,ENSG00000087088,ENSG00000104783,ENSG00000142867,ENSG00000160654,ENSG00000163519,ENSG00000163563,ENSG00000196735
V1	TRUE	0.000846	16	373	5	0.013	0.312	GO:0032461	BP	10	positive regulation of protein oligomerization	1	ENSG00000015475,ENSG00000087088,ENSG00000100290,ENSG00000132465,ENSG00000141682
V1	TRUE	2.5e-07	114	373	16	0.043	0.14	GO:0046651	BP	31	lymphocyte proliferation	1	ENSG00000081237,ENSG00000096996,ENSG00000102034,ENSG00000102245,ENSG00000104432,ENSG00000104972,ENSG00000105246,ENSG00000113302,ENSG00000117322,ENSG00000125735,ENSG00000160223,ENSG00000163563,ENSG00000168040,ENSG00000170476,ENSG00000204472,ENSG00000204482
V1	TRUE	0.0133	58	373	7	0.019	0.121	GO:0006968	BP	11	cellular defense response	1	ENSG00000073754,ENSG00000128271,ENSG00000130592,ENSG00000163519,ENSG00000163563,ENSG00000205809,ENSG00000205810
V1	TRUE	0.0466	21	373	4	0.011	0.19	GO:0090200	BP	46	positive regulation of release of cytochrome c from mitochondria	1	ENSG00000015475,ENSG00000087088,ENSG00000100290,ENSG00000141682
V1	TRUE	0.0021	323	373	20	0.054	0.062	GO:0001817	BP	29	regulation of cytokine production	1	ENSG00000071575,ENSG00000081985,ENSG00000096996,ENSG00000101695,ENSG00000102245,ENSG00000104825,ENSG00000104972,ENSG00000105246,ENSG00000113302,ENSG00000116815,ENSG00000121060,ENSG00000142867,ENSG00000148606,ENSG00000153879,ENSG00000162711,ENSG00000164136,ENSG00000164400,ENSG00000167207,ENSG00000168040,ENSG00000175344
V1	TRUE	0.00885	14	373	4	0.011	0.286	GO:0002230	BP	3	positive regulation of defense response to virus by host	1	ENSG00000096996,ENSG00000104972,ENSG00000113302,ENSG00000128394
V1	TRUE	5.7e-07	191	373	20	0.054	0.105	GO:0051249	BP	9	regulation of lymphocyte activation	1	ENSG00000076641,ENSG00000081237,ENSG00000096996,ENSG00000104432,ENSG00000104972,ENSG00000105246,ENSG00000107968,ENSG00000113302,ENSG00000137078,ENSG00000155307,ENSG00000157873,ENSG00000160223,ENSG00000160654,ENSG00000163563,ENSG00000163600,ENSG00000167207,ENSG00000168040,ENSG00000170476,ENSG00000196735,ENSG00000198821
V1	TRUE	0.0153	7	373	3	0.008	0.429	GO:0072540	BP	41	T-helper 17 cell lineage commitment	1	ENSG00000096996,ENSG00000113302,ENSG00000156127
V1	TRUE	0.00808	131	373	11	0.029	0.084	GO:0030098	BP	5	lymphocyte differentiation	1	ENSG00000081237,ENSG00000096996,ENSG00000104432,ENSG00000104903,ENSG00000113302,ENSG00000115232,ENSG00000117322,ENSG00000153879,ENSG00000156127,ENSG00000168040,ENSG00000168421
V1	TRUE	0.00243	60	373	8	0.021	0.133	GO:0000775	CC	12	chromosome, centromeric region	1	ENSG00000058272,ENSG00000076382,ENSG00000094916,ENSG00000109445,ENSG00000134690,ENSG00000134982,ENSG00000146670,ENSG00000149503
V1	TRUE	0.0293	48	373	6	0.016	0.125	GO:0017053	CC	43	transcriptional repressor complex	1	ENSG00000032219,ENSG00000084093,ENSG00000094916,ENSG00000153814,ENSG00000162676,ENSG00000167491
V1	TRUE	0.000774	3619	373	116	0.311	0.032	GO:0005634	CC	19	nucleus	1	ENSG00000005238,ENSG00000007312,ENSG00000014123,ENSG00000020633,ENSG00000025770,ENSG00000028277,ENSG00000032219,ENSG00000038358,ENSG00000058272,ENSG00000064102,ENSG00000064490,ENSG00000066336,ENSG00000072736,ENSG00000073050,ENSG00000075702,ENSG00000079263,ENSG00000084093,ENSG00000087087,ENSG00000087088,ENSG00000090470,ENSG00000092853,ENSG00000094916,ENSG00000100319,ENSG00000100330,ENSG00000100941…
V1	TRUE	0.05	10	373	3	0.008	0.3	GO:0005035	MF	18	death receptor activity	1	ENSG00000048462,ENSG00000104689,ENSG00000157873
V1	TRUE	0.000781	6486	373	185	0.496	0.029	GO:0005515	MF	24	protein binding	1	ENSG00000001631,ENSG00000014123,ENSG00000015475,ENSG00000020633,ENSG00000025770,ENSG00000034677,ENSG00000038358,ENSG00000047188,ENSG00000058272,ENSG00000060566,ENSG00000064102,ENSG00000066336,ENSG00000071575,ENSG00000072736,ENSG00000073050,ENSG00000076382,ENSG00000076641,ENSG00000076662,ENSG00000077044,ENSG00000079263,ENSG00000081237,ENSG00000082074,ENSG00000084093,ENSG00000084652,ENSG00000085514…
V1	TRUE	0.05	3	369	3	0.008	1	CORUM:2020	co	6	IL12B-IL12RB1-IL12RB2 complex	1	ENSG00000081985,ENSG00000096996,ENSG00000113302
V1	TRUE	0.0375	31	371	5	0.013	0.161	HP:0012115	hp	2	Hepatitis	1	ENSG00000064490,ENSG00000102245,ENSG00000103522,ENSG00000134982,ENSG00000143390
V1	TRUE	0.00155	338	371	19	0.051	0.056	HP:0010987	hp	23	Abnormality of cellular immune system	1	ENSG00000007312,ENSG00000064490,ENSG00000081237,ENSG00000087088,ENSG00000102245,ENSG00000103005,ENSG00000104903,ENSG00000109103,ENSG00000117322,ENSG00000139083,ENSG00000143390,ENSG00000146085,ENSG00000149781,ENSG00000162676,ENSG00000162711,ENSG00000163600,ENSG00000167207,ENSG00000183161,ENSG00000198821
V1	TRUE	0.00155	338	371	19	0.051	0.056	HP:0001881	hp	36	Abnormality of leukocytes	1	ENSG00000007312,ENSG00000064490,ENSG00000081237,ENSG00000087088,ENSG00000102245,ENSG00000103005,ENSG00000104903,ENSG00000109103,ENSG00000117322,ENSG00000139083,ENSG00000143390,ENSG00000146085,ENSG00000149781,ENSG00000162676,ENSG00000162711,ENSG00000163600,ENSG00000167207,ENSG00000183161,ENSG00000198821
V1	TRUE	0.05	2	371	2	0.005	1	HP:0100653	hp	4	Optic neuritis	1	ENSG00000162711,ENSG00000167207
V1	TRUE	0.0182	6	371	3	0.008	0.5	HP:0004385	hp	45	Protracted diarrhea	1	ENSG00000064490,ENSG00000143390,ENSG00000198821
V1	TRUE	0.05	13	371	3	0.008	0.231	KEGG:03450	ke	33	Non-homologous end-joining	1	ENSG00000107447,ENSG00000122678,ENSG00000152422
V1	TRUE	0.00167	63	371	8	0.022	0.127	KEGG:05321	ke	21	Inflammatory bowel disease (IBD)	1	ENSG00000081985,ENSG00000096996,ENSG00000103522,ENSG00000113302,ENSG00000115604,ENSG00000115607,ENSG00000167207,ENSG00000196735
V1	TRUE	0.000602	88	371	10	0.027	0.114	KEGG:04640	ke	7	Hematopoietic cell lineage	1	ENSG00000090554,ENSG00000104432,ENSG00000104921,ENSG00000105383,ENSG00000107447,ENSG00000115232,ENSG00000117322,ENSG00000160654,ENSG00000164400,ENSG00000173762
V1	TRUE	0.00401	110	371	10	0.027	0.091	KEGG:04668	ke	44	TNF signaling pathway	1	ENSG00000060566,ENSG00000107968,ENSG00000115604,ENSG00000141506,ENSG00000156735,ENSG00000164136,ENSG00000164400,ENSG00000165806,ENSG00000167207,ENSG00000168040
V1	TRUE	0.000112	44	371	8	0.022	0.182	KEGG:04672	ke	40	Intestinal immune network for IgA production	1	ENSG00000048462,ENSG00000102245,ENSG00000115232,ENSG00000139626,ENSG00000160223,ENSG00000163600,ENSG00000164136,ENSG00000196735
V1	TRUE	0.000529	105	371	11	0.03	0.105	KEGG:04660	ke	14	T cell receptor signaling pathway	1	ENSG00000072736,ENSG00000081237,ENSG00000102245,ENSG00000104825,ENSG00000107968,ENSG00000141506,ENSG00000142867,ENSG00000160654,ENSG00000163600,ENSG00000164400,ENSG00000198821
V1	TRUE	0.0298	142	371	10	0.027	0.07	KEGG:04514	ke	35	Cell adhesion molecules (CAMs)	1	ENSG00000076662,ENSG00000081237,ENSG00000102245,ENSG00000108622,ENSG00000115232,ENSG00000116815,ENSG00000139626,ENSG00000160223,ENSG00000163600,ENSG00000196735
V1	TRUE	0.0143	129	371	10	0.027	0.078	KEGG:04650	ke	22	Natural killer cell mediated cytotoxicity	1	ENSG00000015475,ENSG00000104689,ENSG00000108622,ENSG00000120889,ENSG00000141506,ENSG00000164400,ENSG00000198821,ENSG00000204520,ENSG00000205809,ENSG00000205810
V1	TRUE	0.0481	177	371	11	0.03	0.062	KEGG:05152	ke	47	Tuberculosis	1	ENSG00000015475,ENSG00000064490,ENSG00000087088,ENSG00000113302,ENSG00000130592,ENSG00000142867,ENSG00000143390,ENSG00000153879,ENSG00000167207,ENSG00000168040,ENSG00000196735
V1	TRUE	0.000827	267	371	18	0.049	0.067	KEGG:04060	ke	8	Cytokine-cytokine receptor interaction	1	ENSG00000048462,ENSG00000081985,ENSG00000090554,ENSG00000096996,ENSG00000102245,ENSG00000103522,ENSG00000104432,ENSG00000104689,ENSG00000113302,ENSG00000115604,ENSG00000115607,ENSG00000120889,ENSG00000125735,ENSG00000157873,ENSG00000163736,ENSG00000164136,ENSG00000164400,ENSG00000186810
V1	TRUE	0.00309	87	371	9	0.024	0.103	KEGG:04210	ke	34	Apoptosis	1	ENSG00000015475,ENSG00000087088,ENSG00000104689,ENSG00000120889,ENSG00000138794,ENSG00000141506,ENSG00000165806,ENSG00000168040,ENSG00000169598
V1	TRUE	0.0262	37	371	5	0.013	0.135	KEGG:05340	ke	37	Primary immunodeficiency	1	ENSG00000064490,ENSG00000081237,ENSG00000102245,ENSG00000143390,ENSG00000163600
V1	TRUE	0.00317	767	373	33	0.088	0.043	MI:hsa-miR-220c	mi	25	MI:hsa-miR-220c	1	ENSG00000023892,ENSG00000072736,ENSG00000073050,ENSG00000079263,ENSG00000090554,ENSG00000092853,ENSG00000099977,ENSG00000100290,ENSG00000102984,ENSG00000104921,ENSG00000107968,ENSG00000112425,ENSG00000113302,ENSG00000115165,ENSG00000115607,ENSG00000115694,ENSG00000123179,ENSG00000126895,ENSG00000130159,ENSG00000132950,ENSG00000135766,ENSG00000137880,ENSG00000138134,ENSG00000140463,ENSG00000141506…
V1	TRUE	0.016	689	373	29	0.078	0.042	MI:hsa-miR-21	mi	49	MI:hsa-miR-21	1	ENSG00000001631,ENSG00000057757,ENSG00000072736,ENSG00000086730,ENSG00000100216,ENSG00000104432,ENSG00000106399,ENSG00000106993,ENSG00000107968,ENSG00000111247,ENSG00000111729,ENSG00000112425,ENSG00000115694,ENSG00000117322,ENSG00000118579,ENSG00000119514,ENSG00000120889,ENSG00000132950,ENSG00000135766,ENSG00000136243,ENSG00000138433,ENSG00000141456,ENSG00000142731,ENSG00000153064,ENSG00000164136…
V1	TRUE	0.05	700	373	28	0.075	0.04	MI:mmu-miR-465a-5p	mi	42	MI:mmu-miR-465a-5p	1	ENSG00000023892,ENSG00000048462,ENSG00000071575,ENSG00000072736,ENSG00000076382,ENSG00000100941,ENSG00000105926,ENSG00000109445,ENSG00000115165,ENSG00000122224,ENSG00000123179,ENSG00000125656,ENSG00000132950,ENSG00000134046,ENSG00000136243,ENSG00000137996,ENSG00000138134,ENSG00000138756,ENSG00000140379,ENSG00000150316,ENSG00000153975,ENSG00000156127,ENSG00000157873,ENSG00000165304,ENSG00000182552…
V1	TRUE	0.0166	2	371	2	0.005	1	REAC:351936	re	30	Caspase-mediated cleavage of claspin	1	ENSG00000092853,ENSG00000165806
V1	TRUE	0.0166	2	371	2	0.005	1	REAC:139917	re	27	tBID activates BAX protein	1	ENSG00000015475,ENSG00000087088
V1	TRUE	0.0492	3	371	2	0.005	0.667	REAC:75187	re	28	TRAIL:TRAIL receptor-2 Trimer Binds FADD	1	ENSG00000120889,ENSG00000168040
V1	TRUE	0.00504	24	371	5	0.013	0.208	REAC:202427	re	39	Phosphorylation of CD3 and TCR zeta chains	1	ENSG00000076641,ENSG00000081237,ENSG00000160654,ENSG00000196735,ENSG00000198821
V1	TRUE	0.0155	128	371	10	0.027	0.078	REAC:109581	re	38	Apoptosis	1	ENSG00000015475,ENSG00000087088,ENSG00000092853,ENSG00000120889,ENSG00000134982,ENSG00000138794,ENSG00000141682,ENSG00000165806,ENSG00000168040,ENSG00000169598
V1	TRUE	0.05	1852	373	63	0.169	0.034	TF:M00793_0	tf	32	Factor: YY1; motif: GCCATNTTN; match class: 0	1	ENSG00000007312,ENSG00000025770,ENSG00000032219,ENSG00000034677,ENSG00000048462,ENSG00000070413,ENSG00000073050,ENSG00000087088,ENSG00000094916,ENSG00000096996,ENSG00000100162,ENSG00000100319,ENSG00000100330,ENSG00000100982,ENSG00000101222,ENSG00000102984,ENSG00000103522,ENSG00000104825,ENSG00000104973,ENSG00000106268,ENSG00000106993,ENSG00000110777,ENSG00000111348,ENSG00000115165,ENSG00000117569…
