# Supplementary material for: Scope and limitations of yeast as a model organism for studying human tissue-specific pathways
Source: BMC Syst Biol. 2015 Dec 29;9:96. doi: 10.1186/s12918-015-0253-0 (PMC4696342; doi:10.1186/s12918-015-0253-0)
Supplement: Additional file 7 — TS Enrichment. Functional analysis of different subsets of tissue-selective genes. (ZIP 132 Kb) [file 12918_2015_253_MOESM7_ESM.zip › TS_Enrichment/testis_tissues_TS_Conserved_human_unfiltered.tsv]

query.number	significant	p.value	term.size	query.size	overlap.size	precision	recall	term.id	domain	subgraph.number	term.name	relative.depth	intersection
V1	TRUE	0.00734	659	119	16	0.134	0.024	GO:0000278	BP	12	mitotic cell cycle	1	ENSG00000006634,ENSG00000075131,ENSG00000101003,ENSG00000102900,ENSG00000105173,ENSG00000108559,ENSG00000113569,ENSG00000115008,ENSG00000115942,ENSG00000117650,ENSG00000121152,ENSG00000127445,ENSG00000131747,ENSG00000138180,ENSG00000139350,ENSG00000146918
V1	TRUE	0.05	857	119	17	0.143	0.02	GO:0022402	BP	1	cell cycle process	1	ENSG00000006634,ENSG00000075131,ENSG00000102900,ENSG00000105173,ENSG00000108559,ENSG00000113569,ENSG00000115008,ENSG00000115942,ENSG00000116062,ENSG00000117650,ENSG00000121152,ENSG00000127445,ENSG00000131747,ENSG00000138180,ENSG00000139350,ENSG00000139351,ENSG00000158402
V1	TRUE	0.05	5	111	2	0.018	0.4	CORUM:1144	co	13	Cleavage and polyadenylation factor (CPSF)	1	ENSG00000119203,ENSG00000145216
V1	TRUE	0.0167	2	119	2	0.017	1	HP:0200067	hp	8	Recurrent spontaneous abortion	1	ENSG00000139351,ENSG00000178394
V1	TRUE	0.05	3	119	2	0.017	0.667	HP:0003810	hp	10	Late-onset distal muscle weakness	1	ENSG00000143632,ENSG00000183091
V1	TRUE	0.05	164	119	6	0.05	0.037	KEGG:03013	ke	5	RNA transport	1	ENSG00000013810,ENSG00000058804,ENSG00000102900,ENSG00000108559,ENSG00000113569,ENSG00000124571
V1	TRUE	0.041	732	119	14	0.118	0.019	MI:hsa-miR-548d-5p	mi	2	MI:hsa-miR-548d-5p	1	ENSG00000013810,ENSG00000039600,ENSG00000041353,ENSG00000069667,ENSG00000101751,ENSG00000102595,ENSG00000104755,ENSG00000105173,ENSG00000127328,ENSG00000139133,ENSG00000145216,ENSG00000162928,ENSG00000169087,ENSG00000175311
V1	TRUE	0.05	746	119	14	0.118	0.019	MI:hsa-miR-548c-5p	mi	4	MI:hsa-miR-548c-5p	1	ENSG00000013810,ENSG00000039600,ENSG00000041353,ENSG00000069667,ENSG00000101751,ENSG00000102595,ENSG00000105173,ENSG00000127328,ENSG00000139133,ENSG00000139350,ENSG00000145216,ENSG00000169087,ENSG00000175311,ENSG00000184792
V1	TRUE	0.05	282	118	8	0.068	0.028	REAC:69278	re	6	Cell Cycle, Mitotic	1	ENSG00000006634,ENSG00000101003,ENSG00000105173,ENSG00000117650,ENSG00000139350,ENSG00000158402,ENSG00000174442,ENSG00000184445
V1	TRUE	0.0465	31	118	3	0.025	0.097	REAC:177243	re	3	Interactions of Rev with host cellular proteins	1	ENSG00000102900,ENSG00000108559,ENSG00000113569
V1	TRUE	0.0383	29	118	3	0.025	0.103	REAC:180746	re	3	Nuclear import of Rev protein	2	ENSG00000102900,ENSG00000108559,ENSG00000113569
V1	TRUE	0.0345	28	118	3	0.025	0.107	REAC:180732	re	3	Translocation of Rev:importin-beta:B23 to the nucleus	3	ENSG00000102900,ENSG00000108559,ENSG00000113569
V1	TRUE	0.0345	28	118	3	0.025	0.107	REAC:180710	re	3	Rev:importin beta:B23 recruited to the nuclear pore	3	ENSG00000102900,ENSG00000108559,ENSG00000113569
V1	TRUE	0.0423	30	118	3	0.025	0.1	REAC:165054	re	3	Rev-mediated nuclear export of HIV-1 RNA	1	ENSG00000102900,ENSG00000108559,ENSG00000113569
V1	TRUE	0.0383	29	118	3	0.025	0.103	REAC:165043	re	3	Rev multimer-bound HIV-1 mRNA:Crm1:Ran:GTP complex associates with the NPC	2	ENSG00000102900,ENSG00000108559,ENSG00000113569
V1	TRUE	0.0383	29	118	3	0.025	0.103	REAC:165047	re	3	Translocation of nuclear RNA transport complex to cytoplasm	2	ENSG00000102900,ENSG00000108559,ENSG00000113569
V1	TRUE	0.0465	31	118	3	0.025	0.097	REAC:180910	re	9	Vpr-mediated nuclear import of PICs	1	ENSG00000102900,ENSG00000108559,ENSG00000113569
V1	TRUE	0.0423	30	118	3	0.025	0.1	REAC:180622	re	9	Vpr binds nucleoporins	2	ENSG00000102900,ENSG00000108559,ENSG00000113569
V1	TRUE	0.05	3896	119	43	0.361	0.011	TF:M00626_4	tf	11	Factor: RFX1 (EF-C); motif: MRWYRCYAKGSAAM; match class: 4	1	ENSG00000006634,ENSG00000023902,ENSG00000039600,ENSG00000069667,ENSG00000070778,ENSG00000075131,ENSG00000079335,ENSG00000084764,ENSG00000087903,ENSG00000100744,ENSG00000101751,ENSG00000102048,ENSG00000102900,ENSG00000104755,ENSG00000108559,ENSG00000113569,ENSG00000115252,ENSG00000115255,ENSG00000115942,ENSG00000116337,ENSG00000117650,ENSG00000119703,ENSG00000124571,ENSG00000127328,ENSG00000127445…
V1	TRUE	0.0219	3038	119	37	0.311	0.012	TF:M00975_3	tf	7	Factor: RFX; motif: SHGTTGCSN; match class: 3	1	ENSG00000013810,ENSG00000069667,ENSG00000075089,ENSG00000075790,ENSG00000083097,ENSG00000084764,ENSG00000087903,ENSG00000100744,ENSG00000101751,ENSG00000102048,ENSG00000102595,ENSG00000102900,ENSG00000104755,ENSG00000106066,ENSG00000108830,ENSG00000113194,ENSG00000113396,ENSG00000115008,ENSG00000115194,ENSG00000115255,ENSG00000116337,ENSG00000117650,ENSG00000127445,ENSG00000138684,ENSG00000139132…
V1	TRUE	0.0387	2205	119	29	0.244	0.013	TF:M00975_2	tf	7	Factor: RFX; motif: SHGTTGCSN; match class: 2	2	ENSG00000069667,ENSG00000075089,ENSG00000075790,ENSG00000083097,ENSG00000084764,ENSG00000087903,ENSG00000100744,ENSG00000101751,ENSG00000102048,ENSG00000102595,ENSG00000102900,ENSG00000104755,ENSG00000108830,ENSG00000115194,ENSG00000115255,ENSG00000116337,ENSG00000117650,ENSG00000127445,ENSG00000139132,ENSG00000139351,ENSG00000143632,ENSG00000159640,ENSG00000163923,ENSG00000165724,ENSG00000166747…
