# Supplementary material for: Scope and limitations of yeast as a model organism for studying human tissue-specific pathways
Source: BMC Syst Biol. 2015 Dec 29;9:96. doi: 10.1186/s12918-015-0253-0 (PMC4696342; doi:10.1186/s12918-015-0253-0)
Supplement: Additional file 7 — TS Enrichment. Functional analysis of different subsets of tissue-selective genes. (ZIP 132 Kb) [file 12918_2015_253_MOESM7_ESM.zip › TS_Enrichment/testis_tissues_TS_HumanSpecific_unfiltered.tsv]

query.number	significant	p.value	term.size	query.size	overlap.size	precision	recall	term.id	domain	subgraph.number	term.name	relative.depth	intersection
V1	TRUE	0.05	66	125	5	0.04	0.076	GO:0009566	BP	3	fertilization	1	ENSG00000064199,ENSG00000111254,ENSG00000114547,ENSG00000147081,ENSG00000163206
V1	TRUE	0.0268	58	125	5	0.04	0.086	GO:0007338	BP	3	single fertilization	2	ENSG00000064199,ENSG00000111254,ENSG00000114547,ENSG00000147081,ENSG00000163206
V1	TRUE	0.0282	11	125	3	0.024	0.273	GO:0007340	BP	3	acrosome reaction	1	ENSG00000111254,ENSG00000114547,ENSG00000196557
V1	TRUE	0.05	3	123	1	0.008	0.333	CORUM:5502	co	33	EED-EZH-YY1 polycomb complex	1	ENSG00000106462
V1	TRUE	0.00677	12	123	2	0.016	0.167	CORUM:1154	co	32	DSS1 complex	1	ENSG00000143493,ENSG00000164941
V1	TRUE	0.0334	2	123	1	0.008	0.5	CORUM:1089	co	26	VAM1-VELI1 complex	1	ENSG00000105926
V1	TRUE	0.0334	2	123	1	0.008	0.5	CORUM:5521	co	2	EED-EZH polycomb complex	1	ENSG00000106462
V1	TRUE	0.05	3	123	1	0.008	0.333	CORUM:5466	co	25	IKB(beta)-RELA-cREL complex	1	ENSG00000104825
V1	TRUE	0.0334	2	123	1	0.008	0.5	CORUM:1703	co	28	IGHM-VPREB1-IGLL1 complex	1	ENSG00000128322
V1	TRUE	0.05	3	123	1	0.008	0.333	CORUM:3297	co	14	SMN complex (GEMIN6,7, UNRIP), SMN-independent intermediate	1	ENSG00000152147
V1	TRUE	0.0334	2	123	1	0.008	0.5	CORUM:5409	co	31	TIAM1-GRIN1 complex	1	ENSG00000176884
V1	TRUE	0.05	3	123	1	0.008	0.333	CORUM:1177	co	13	Polycomb repressive complex 4 (PRC4)	1	ENSG00000106462
V1	TRUE	0.05	3	123	1	0.008	0.333	CORUM:541	co	6	IGF1-IGFBP3-ALS complex	1	ENSG00000017427
V1	TRUE	0.00677	12	123	2	0.016	0.167	CORUM:1153	co	39	Integrator complex	1	ENSG00000143493,ENSG00000164941
V1	TRUE	0.05	3	123	1	0.008	0.333	CORUM:1348	co	41	GLE1-NUPL2-NUP155 complex	1	ENSG00000136243
V1	TRUE	0.00926	14	123	2	0.016	0.143	CORUM:1155	co	43	Integrator-RNAPII complex	1	ENSG00000143493,ENSG00000164941
V1	TRUE	0.0334	2	123	1	0.008	0.5	CORUM:3099	co	19	TIM50a-coilin complex	1	ENSG00000121058
V1	TRUE	0.0495	1	118	1	0.008	1	HP:0001444	hp	17	Autosomal dominant somatic cell mutation	1	ENSG00000104903
V1	TRUE	0.0495	1	118	1	0.008	1	HP:0009742	hp	16	Stiff shoulders	1	ENSG00000198467
V1	TRUE	0.0452	19	118	2	0.017	0.105	HP:0005339	hp	35	Abnormality of complement system	1	ENSG00000112936,ENSG00000197766
V1	TRUE	0.0281	15	118	2	0.017	0.133	HP:0004431	hp	35	Complement deficiency	2	ENSG00000112936,ENSG00000197766
V1	TRUE	0.021	13	118	2	0.017	0.154	HP:0008364	hp	48	Abnormality of the calcaneus	1	ENSG00000106462,ENSG00000198467
V1	TRUE	0.00769	8	118	2	0.017	0.25	HP:0001848	hp	48	Calcaneovalgus deformity	2	ENSG00000106462,ENSG00000198467
V1	TRUE	0.05	20	118	2	0.017	0.1	HP:0001840	hp	42	Metatarsus adductus	1	ENSG00000106462,ENSG00000198467
V1	TRUE	0.0495	1	118	1	0.008	1	HP:0200000	hp	23	Dysharmonic bone age	1	ENSG00000106462
V1	TRUE	0.0495	1	118	1	0.008	1	HP:0005526	hp	8	Lymphoid leukemia	1	ENSG00000104903
V1	TRUE	0.05	39	113	3	0.027	0.077	KEGG:05033	ke	49	Nicotine addiction	1	ENSG00000148408,ENSG00000175344,ENSG00000176884
V1	TRUE	0.05	669	125	14	0.112	0.021	MI:hsa-miR-801	mi	21	MI:hsa-miR-801	1	ENSG00000072364,ENSG00000072736,ENSG00000104903,ENSG00000106462,ENSG00000121058,ENSG00000128322,ENSG00000130224,ENSG00000147081,ENSG00000159516,ENSG00000163206,ENSG00000164047,ENSG00000177938,ENSG00000179071,ENSG00000197766
V1	TRUE	0.0314	2	123	1	0.008	0.5	REAC:200318	re	7	creatine + ATP => phosphocreatine + ADP [CKB,CKM]	1	ENSG00000104879
V1	TRUE	0.0314	2	123	1	0.008	0.5	REAC:114279	re	1	Interaction of BIM with BCL2	1	ENSG00000153094
V1	TRUE	0.047	3	123	1	0.008	0.333	REAC:204813	re	18	Interaction of Tie2 and Grb14	1	ENSG00000115290
V1	TRUE	0.0314	2	123	1	0.008	0.5	REAC:379391	re	30	Synthesis of Dopamine	1	ENSG00000132437
V1	TRUE	0.0157	1	123	1	0.008	1	REAC:209924	re	30	Dopa is decarboxylated to dopamine	1	ENSG00000132437
V1	TRUE	0.0487	36	123	2	0.016	0.056	REAC:112315	re	44	Transmission across Chemical Synapses	1	ENSG00000132437,ENSG00000148408
V1	TRUE	0.047	3	123	1	0.008	0.333	REAC:196108	re	27	Pregnenolone biosynthesis	1	ENSG00000147465
V1	TRUE	0.0157	1	123	1	0.008	1	REAC:196086	re	27	Cholesterol is released into the inner mitochondrial membrane	2	ENSG00000147465
V1	TRUE	0.0314	2	123	1	0.008	0.5	REAC:196126	re	27	Cholesterol translocates to the inner mitochondrial membrane	2	ENSG00000147465
V1	TRUE	0.0314	2	123	1	0.008	0.5	REAC:388605	re	40	ACTH specifically binds with melanocortin receptor 2	1	ENSG00000115138
V1	TRUE	0.05	99	123	3	0.024	0.03	REAC:168249	re	20	Innate Immunity Signaling	1	ENSG00000104825,ENSG00000112936,ENSG00000197766
V1	TRUE	0.047	3	123	1	0.008	0.333	REAC:205075	re	24	JNK phosphorylates BIM, BAD and other targets	1	ENSG00000153094
V1	TRUE	0.0157	1	123	1	0.008	1	REAC:139862	re	10	Exocytosis of complement factor D	1	ENSG00000197766
V1	TRUE	0.047	3	123	1	0.008	0.333	REAC:381543	re	11	Formation of the IGF:IGFBP-4 Complex	1	ENSG00000017427
V1	TRUE	0.047	3	123	1	0.008	0.333	REAC:111446	re	22	Activation of BIM and translocation to mitochondria	1	ENSG00000153094
V1	TRUE	0.047	3	123	1	0.008	0.333	REAC:139918	re	22	Phosphorylation of DLC1 by MAPK 8	2	ENSG00000153094
V1	TRUE	0.0157	1	123	1	0.008	1	REAC:139919	re	22	Translocation of BIM to mitochondria	2	ENSG00000153094
V1	TRUE	0.047	3	123	1	0.008	0.333	REAC:112042	re	46	Opioid binds MOR	1	ENSG00000115138
V1	TRUE	0.047	3	123	1	0.008	0.333	REAC:167427	re	29	Opioid dissociates from MOR	1	ENSG00000115138
V1	TRUE	0.00837	52	123	3	0.024	0.058	REAC:209945	re	50	Hormone biosynthesis	1	ENSG00000115138,ENSG00000132437,ENSG00000147465
V1	TRUE	0.0157	1	123	1	0.008	1	REAC:139876	re	36	Exocytosis of Insulin-like growth factor	1	ENSG00000017427
V1	TRUE	0.0314	2	123	1	0.008	0.5	REAC:114278	re	12	Interaction of BIM with BCL-xl	1	ENSG00000153094
V1	TRUE	0.047	3	123	1	0.008	0.333	REAC:381503	re	47	Formation of the IGF:IGFBP-6 Complex	1	ENSG00000017427
V1	TRUE	0.047	3	123	1	0.008	0.333	REAC:173720	re	15	C7 allows complex to insert into membrane under attack	1	ENSG00000112936
V1	TRUE	0.047	3	123	1	0.008	0.333	REAC:381487	re	38	Formation of the IGF:IGFBP-1 Complex	1	ENSG00000017427
V1	TRUE	0.0314	2	123	1	0.008	0.5	REAC:379379	re	34	Synthesis of Serotonin	1	ENSG00000132437
V1	TRUE	0.0157	1	123	1	0.008	1	REAC:209859	re	34	Decarboxylation of 5-hydroxytryptophan forms serotonin	2	ENSG00000132437
V1	TRUE	0.047	3	123	1	0.008	0.333	REAC:381412	re	45	Formation of the IGF:IGFBP-2 Complex	1	ENSG00000017427
V1	TRUE	0.0314	2	123	1	0.008	0.5	REAC:265301	re	37	Corticotropin cleavage from POMC	1	ENSG00000115138
V1	TRUE	0.047	3	123	1	0.008	0.333	REAC:173709	re	5	Formation of C5b:C6:C7 complex	1	ENSG00000112936
V1	TRUE	0.05	9187	125	85	0.68	0.009	TF:M00444_3	tf	4	Factor: VDR; motif: GGGKNARNRRGGWSA; match class: 3	1	ENSG00000005955,ENSG00000006453,ENSG00000017427,ENSG00000020577,ENSG00000023892,ENSG00000034677,ENSG00000048545,ENSG00000055118,ENSG00000064199,ENSG00000072364,ENSG00000072736,ENSG00000092140,ENSG00000092345,ENSG00000092850,ENSG00000095397,ENSG00000095739,ENSG00000100218,ENSG00000100246,ENSG00000101746,ENSG00000102780,ENSG00000103021,ENSG00000104825,ENSG00000104879,ENSG00000104903,ENSG00000105549…
