# Supplementary material for: Scope and limitations of yeast as a model organism for studying human tissue-specific pathways
Source: BMC Syst Biol. 2015 Dec 29;9:96. doi: 10.1186/s12918-015-0253-0 (PMC4696342; doi:10.1186/s12918-015-0253-0)
Supplement: Additional file 7 — TS Enrichment. Functional analysis of different subsets of tissue-selective genes. (ZIP 132 Kb) [file 12918_2015_253_MOESM7_ESM.zip › TS_Enrichment/ganglion_tissues_TS_Conserved_human_unfiltered.tsv]

query.number	significant	p.value	term.size	query.size	overlap.size	precision	recall	term.id	domain	subgraph.number	term.name	relative.depth	intersection
V1	TRUE	0.05	85	76	5	0.066	0.059	GO:0035637	BP	46	multicellular organismal signaling	1	ENSG00000105227,ENSG00000113448,ENSG00000136531,ENSG00000163531,ENSG00000183023
V1	TRUE	0.0352	7	66	1	0.015	0.143	CORUM:888	co	33	MTA2 complex	1	ENSG00000162521
V1	TRUE	0.0451	9	66	1	0.015	0.111	CORUM:685	co	32	MeCP1 complex	1	ENSG00000162521
V1	TRUE	0.0352	7	66	1	0.015	0.143	CORUM:695	co	63	SIN3-HDAC-SAP30-ARID4 complex	1	ENSG00000162521
V1	TRUE	0.0352	7	66	1	0.015	0.143	CORUM:732	co	21	SIN3 complex	1	ENSG00000162521
V1	TRUE	0.0152	3	66	1	0.015	0.333	CORUM:2882	co	7	ITGA5-ITGB3-COL6A3 complex	1	ENSG00000163359
V1	TRUE	0.0352	7	66	1	0.015	0.143	CORUM:3149	co	26	NK-3-Groucho-HIPK2-SIN3A-RbpA48-HDAC1 complex	1	ENSG00000162521
V1	TRUE	0.0352	7	66	1	0.015	0.143	CORUM:596	co	18	SIN3-HDAC-SAP30-ARID4 complex	1	ENSG00000162521
V1	TRUE	0.0202	4	66	1	0.015	0.25	CORUM:919	co	16	hNURF complex	1	ENSG00000162521
V1	TRUE	0.0101	2	66	1	0.015	0.5	CORUM:3191	co	44	ACT-CREB complex	1	ENSG00000112214
V1	TRUE	0.0352	7	66	1	0.015	0.143	CORUM:698	co	55	SIN3-HDAC-SAP30-ARID4 complex	1	ENSG00000162521
V1	TRUE	0.0352	7	66	1	0.015	0.143	CORUM:614	co	27	NRD complex (Nucleosome remodeling and deacetylation complex)	1	ENSG00000162521
V1	TRUE	0.0302	6	66	1	0.015	0.167	CORUM:650	co	57	HDAC2-asscociated core complex	1	ENSG00000162521
V1	TRUE	0.0252	5	66	1	0.015	0.2	CORUM:2573	co	61	Class C VPS/HOPS complex	1	ENSG00000102189
V1	TRUE	0.0202	4	66	1	0.015	0.25	CORUM:5593	co	20	LINC core complex	1	ENSG00000162521
V1	TRUE	0.0152	3	66	1	0.015	0.333	CORUM:2434	co	31	ITGA1-ITGB1-COL6A3 complex	1	ENSG00000163359
V1	TRUE	0.0352	7	66	1	0.015	0.143	CORUM:54	co	35	SIN3 complex	1	ENSG00000162521
V1	TRUE	0.0401	8	66	1	0.015	0.125	CORUM:649	co	11	HDAC1-associated core complex cII	1	ENSG00000162521
V1	TRUE	0.0101	2	66	1	0.015	0.5	CORUM:13	co	29	MUS81-CDS1 complex	1	ENSG00000163624
V1	TRUE	0.0152	3	66	1	0.015	0.333	CORUM:2431	co	50	ITGA2-ITGB1-COL6A3 complex	1	ENSG00000163359
V1	TRUE	0.0152	3	66	1	0.015	0.333	CORUM:3043	co	39	BMP2-BRIA complex	1	ENSG00000107779
V1	TRUE	0.0451	9	66	1	0.015	0.111	CORUM:646	co	64	HDAC1-associated protein complex	1	ENSG00000162521
V1	TRUE	0.0252	5	66	1	0.015	0.2	CORUM:1495	co	58	PID complex	1	ENSG00000162521
V1	TRUE	0.0101	2	66	1	0.015	0.5	CORUM:5418	co	41	GABBR2-HTR1A complex	1	ENSG00000136928
V1	TRUE	0.0401	8	66	1	0.015	0.125	CORUM:591	co	12	SAP complex (Sin3-associated protein complex)	1	ENSG00000162521
V1	TRUE	0.0101	2	66	1	0.015	0.5	CORUM:3196	co	52	FHL4/STX11-ACT complex	1	ENSG00000112214
V1	TRUE	0.0252	5	66	1	0.015	0.2	CORUM:995	co	60	Polycomb repressive complex 3 (PRC3)	1	ENSG00000162521
V1	TRUE	0.0252	5	66	1	0.015	0.2	CORUM:105	co	56	Polycomb repressive complex 2 (PRC 2)	1	ENSG00000162521
V1	TRUE	0.0152	3	66	1	0.015	0.333	CORUM:518	co	45	AKAP250-PKA-PDE4D complex	1	ENSG00000113448
V1	TRUE	0.0252	5	66	1	0.015	0.2	CORUM:3048	co	19	mSin3A complex	1	ENSG00000162521
V1	TRUE	0.0101	2	66	1	0.015	0.5	CORUM:3188	co	62	FHL2-ACT complex	1	ENSG00000112214
V1	TRUE	0.0152	3	66	1	0.015	0.333	CORUM:621	co	54	AKAP250-PKA-PDE4D complex	1	ENSG00000113448
V1	TRUE	0.0202	4	66	1	0.015	0.25	CORUM:100	co	2	hNURF complex	1	ENSG00000162521
V1	TRUE	0.0252	5	66	1	0.015	0.2	CORUM:889	co	17	MTA1-HDAC core complex	1	ENSG00000162521
V1	TRUE	0.0451	9	66	1	0.015	0.111	CORUM:738	co	1	SIN3-ING1b complex I	1	ENSG00000162521
V1	TRUE	0.0302	6	66	1	0.015	0.167	CORUM:886	co	30	MTA1 complex	1	ENSG00000162521
V1	TRUE	0.0451	9	66	1	0.015	0.111	CORUM:592	co	25	SAP complex (Sin3-associated protein complex)	1	ENSG00000162521
V1	TRUE	0.0302	6	66	1	0.015	0.167	CORUM:5608	co	14	Emerin architectural complex	1	ENSG00000113368
V1	TRUE	0.0302	6	66	1	0.015	0.167	CORUM:5596	co	59	LINC complex, quiescent cells	1	ENSG00000162521
V1	TRUE	0.0401	8	66	1	0.015	0.125	CORUM:696	co	49	BRMS1-SIN3-HDAC complex	1	ENSG00000162521
V1	TRUE	0.0152	3	66	1	0.015	0.333	CORUM:2234	co	24	Chromatin assembly complex (CAF-1 complex)	1	ENSG00000162521
V1	TRUE	0.0302	6	66	1	0.015	0.167	CORUM:5589	co	53	LINC complex, S-phase	1	ENSG00000162521
V1	TRUE	0.0101	2	66	1	0.015	0.5	CORUM:2572	co	22	RAB5-EEA1 complex	1	ENSG00000102189
V1	TRUE	0.0352	7	66	1	0.015	0.143	CORUM:61	co	42	Mi2/NuRD complex	1	ENSG00000162521
V1	TRUE	0.05	10	66	1	0.015	0.1	CORUM:743	co	23	SIN3-SAP25 complex	1	ENSG00000162521
V1	TRUE	0.0451	9	66	1	0.015	0.111	CORUM:659	co	13	MeCP1 complex	1	ENSG00000162521
V1	TRUE	0.0252	5	66	1	0.015	0.2	CORUM:974	co	6	EED-EZH2 complex	1	ENSG00000162521
V1	TRUE	0.00508	1	66	1	0.015	1	CORUM:1987	co	36	MYOM1 homodimer complex	1	ENSG00000101605
V1	TRUE	0.0401	8	66	1	0.015	0.125	CORUM:62	co	9	MeCP1 complex	1	ENSG00000162521
V1	TRUE	0.05	10	66	1	0.015	0.1	CORUM:691	co	47	SIN3-SAP25 complex	1	ENSG00000162521
V1	TRUE	0.0401	8	66	1	0.015	0.125	CORUM:587	co	38	NuRD.1 complex	1	ENSG00000162521
V1	TRUE	0.0152	3	66	1	0.015	0.333	CORUM:1259	co	4	Chromatin assembly complex (CAF-1 complex)	1	ENSG00000162521
V1	TRUE	0.0252	5	66	1	0.015	0.2	CORUM:996	co	37	Polycomb repressive complex 2 (PRC2)	1	ENSG00000162521
V1	TRUE	0.00508	1	66	1	0.015	1	CORUM:3185	co	43	ACT homodimer complex	1	ENSG00000112214
V1	TRUE	0.0352	7	66	1	0.015	0.143	CORUM:283	co	5	Sin3 complex	1	ENSG00000162521
V1	TRUE	0.05	34	66	4	0.061	0.118	HP:0005616	hp	40	Accelerated skeletal maturation	1	ENSG00000113448,ENSG00000116127,ENSG00000160882,ENSG00000185231
V1	TRUE	0.0347	87	73	3	0.041	0.034	KEGG:04974	ke	15	Protein digestion and absorption	1	ENSG00000080618,ENSG00000163359,ENSG00000183023
V1	TRUE	0.0446	275	73	5	0.068	0.018	KEGG:04080	ke	3	Neuroactive ligand-receptor interaction	1	ENSG00000100739,ENSG00000133105,ENSG00000136928,ENSG00000166148,ENSG00000185231
V1	TRUE	0.05	184	73	4	0.055	0.022	KEGG:04020	ke	34	Calcium signaling pathway	1	ENSG00000100739,ENSG00000137825,ENSG00000166148,ENSG00000183023
V1	TRUE	0.0196	507	76	11	0.145	0.022	MI:hsa-miR-154*	mi	10	MI:hsa-miR-154*	1	ENSG00000006128,ENSG00000036473,ENSG00000105227,ENSG00000113448,ENSG00000119125,ENSG00000133105,ENSG00000151005,ENSG00000162521,ENSG00000166148,ENSG00000183230,ENSG00000198625
V1	TRUE	0.05	671	76	12	0.158	0.018	MI:hsa-miR-487a	mi	8	MI:hsa-miR-487a	1	ENSG00000006128,ENSG00000036473,ENSG00000101605,ENSG00000105227,ENSG00000113448,ENSG00000119125,ENSG00000133105,ENSG00000162521,ENSG00000171606,ENSG00000175311,ENSG00000183230,ENSG00000198625
V1	TRUE	0.05	127	74	5	0.068	0.039	REAC:375276	re	28	Peptide ligand-binding receptors	1	ENSG00000006128,ENSG00000100739,ENSG00000166148,ENSG00000179934,ENSG00000185231
V1	TRUE	0.05	4426	76	37	0.487	0.008	TF:M00159_2	tf	48	Factor: C/EBP; motif: NNTKTGGWNANNN; match class: 2	1	ENSG00000036473,ENSG00000038295,ENSG00000039560,ENSG00000054654,ENSG00000057149,ENSG00000066382,ENSG00000085382,ENSG00000100739,ENSG00000101605,ENSG00000103319,ENSG00000107779,ENSG00000112214,ENSG00000113448,ENSG00000116127,ENSG00000126787,ENSG00000133105,ENSG00000136531,ENSG00000137177,ENSG00000137720,ENSG00000148935,ENSG00000150681,ENSG00000151005,ENSG00000156284,ENSG00000162521,ENSG00000163359…
