# Supplementary material for: Scope and limitations of yeast as a model organism for studying human tissue-specific pathways
Source: BMC Syst Biol. 2015 Dec 29;9:96. doi: 10.1186/s12918-015-0253-0 (PMC4696342; doi:10.1186/s12918-015-0253-0)
Supplement: Additional file 7 — TS Enrichment. Functional analysis of different subsets of tissue-selective genes. (ZIP 132 Kb) [file 12918_2015_253_MOESM7_ESM.zip › TS_Enrichment/ganglion_tissues_TS_HumanSpecific_unfiltered.tsv]

query.number	significant	p.value	term.size	query.size	overlap.size	precision	recall	term.id	domain	subgraph.number	term.name	relative.depth	intersection
V1	TRUE	0.00935	1074	131	20	0.153	0.019	GO:0048584	BP	32	positive regulation of response to stimulus	1	ENSG00000000971,ENSG00000017427,ENSG00000043591,ENSG00000108821,ENSG00000112936,ENSG00000113302,ENSG00000113600,ENSG00000138623,ENSG00000143184,ENSG00000147246,ENSG00000150637,ENSG00000153246,ENSG00000157131,ENSG00000160307,ENSG00000164136,ENSG00000166813,ENSG00000169248,ENSG00000171094,ENSG00000174429,ENSG00000188257
V1	TRUE	0.0459	33	131	3	0.023	0.091	GO:0002821	BP	63	positive regulation of adaptive immune response	1	ENSG00000113302,ENSG00000143184,ENSG00000150637
V1	TRUE	0.0348	30	131	3	0.023	0.1	GO:0002824	BP	63	positive regulation of adaptive immune response based on somatic recombination of immune receptors built from immunoglobulin superfamily domains	2	ENSG00000113302,ENSG00000143184,ENSG00000150637
V1	TRUE	0.0428	9	131	2	0.015	0.222	GO:0046633	BP	21	alpha-beta T cell proliferation	1	ENSG00000113302,ENSG00000143184
V1	TRUE	0.0335	8	131	2	0.015	0.25	GO:0046640	BP	21	regulation of alpha-beta T cell proliferation	2	ENSG00000113302,ENSG00000143184
V1	TRUE	0.0335	8	131	2	0.015	0.25	GO:0046641	BP	21	positive regulation of alpha-beta T cell proliferation	1	ENSG00000113302,ENSG00000143184
V1	TRUE	0.0365	624	131	13	0.099	0.021	GO:0010562	BP	7	positive regulation of phosphorus metabolic process	1	ENSG00000017427,ENSG00000043591,ENSG00000064989,ENSG00000101200,ENSG00000113302,ENSG00000138623,ENSG00000147246,ENSG00000155897,ENSG00000162733,ENSG00000168412,ENSG00000169248,ENSG00000171094,ENSG00000177047
V1	TRUE	0.0365	624	131	13	0.099	0.021	GO:0045937	BP	7	positive regulation of phosphate metabolic process	2	ENSG00000017427,ENSG00000043591,ENSG00000064989,ENSG00000101200,ENSG00000113302,ENSG00000138623,ENSG00000147246,ENSG00000155897,ENSG00000162733,ENSG00000168412,ENSG00000169248,ENSG00000171094,ENSG00000177047
V1	TRUE	0.0128	178	131	7	0.053	0.039	GO:1901293	BP	7	nucleoside phosphate biosynthetic process	1	ENSG00000043591,ENSG00000044012,ENSG00000064989,ENSG00000120937,ENSG00000147246,ENSG00000168412,ENSG00000198822
V1	TRUE	0.0375	65	131	4	0.031	0.062	GO:0045981	BP	7	positive regulation of nucleotide metabolic process	1	ENSG00000043591,ENSG00000064989,ENSG00000168412,ENSG00000169248
V1	TRUE	0.0375	65	131	4	0.031	0.062	GO:1900544	BP	7	positive regulation of purine nucleotide metabolic process	2	ENSG00000043591,ENSG00000064989,ENSG00000168412,ENSG00000169248
V1	TRUE	0.00495	152	131	7	0.053	0.046	GO:0072522	BP	7	purine-containing compound biosynthetic process	1	ENSG00000043591,ENSG00000044012,ENSG00000064989,ENSG00000120937,ENSG00000147246,ENSG00000168412,ENSG00000198822
V1	TRUE	0.00227	134	131	7	0.053	0.052	GO:0046390	BP	7	ribose phosphate biosynthetic process	1	ENSG00000043591,ENSG00000044012,ENSG00000064989,ENSG00000120937,ENSG00000147246,ENSG00000168412,ENSG00000198822
V1	TRUE	0.000104	117	131	8	0.061	0.068	GO:0009187	BP	7	cyclic nucleotide metabolic process	1	ENSG00000043591,ENSG00000044012,ENSG00000064989,ENSG00000120937,ENSG00000147246,ENSG00000168412,ENSG00000169248,ENSG00000198822
V1	TRUE	0.00235	94	131	6	0.046	0.064	GO:0030799	BP	7	regulation of cyclic nucleotide metabolic process	2	ENSG00000043591,ENSG00000044012,ENSG00000064989,ENSG00000168412,ENSG00000169248,ENSG00000198822
V1	TRUE	0.0315	62	131	4	0.031	0.065	GO:0030801	BP	7	positive regulation of cyclic nucleotide metabolic process	2	ENSG00000043591,ENSG00000064989,ENSG00000168412,ENSG00000169248
V1	TRUE	0.000533	22	131	4	0.031	0.182	GO:0046068	BP	7	cGMP metabolic process	1	ENSG00000044012,ENSG00000120937,ENSG00000147246,ENSG00000168412
V1	TRUE	0.00939	169	131	7	0.053	0.041	GO:0009165	BP	7	nucleotide biosynthetic process	1	ENSG00000043591,ENSG00000044012,ENSG00000064989,ENSG00000120937,ENSG00000147246,ENSG00000168412,ENSG00000198822
V1	TRUE	0.0127	85	131	5	0.038	0.059	GO:0030808	BP	7	regulation of nucleotide biosynthetic process	2	ENSG00000043591,ENSG00000044012,ENSG00000064989,ENSG00000168412,ENSG00000198822
V1	TRUE	0.00217	133	131	7	0.053	0.053	GO:0009260	BP	7	ribonucleotide biosynthetic process	2	ENSG00000043591,ENSG00000044012,ENSG00000064989,ENSG00000120937,ENSG00000147246,ENSG00000168412,ENSG00000198822
V1	TRUE	0.00025	95	131	7	0.053	0.074	GO:0009190	BP	7	cyclic nucleotide biosynthetic process	2	ENSG00000043591,ENSG00000044012,ENSG00000064989,ENSG00000120937,ENSG00000147246,ENSG00000168412,ENSG00000198822
V1	TRUE	0.0108	82	131	5	0.038	0.061	GO:0030802	BP	7	regulation of cyclic nucleotide biosynthetic process	3	ENSG00000043591,ENSG00000044012,ENSG00000064989,ENSG00000168412,ENSG00000198822
V1	TRUE	0.00249	136	131	7	0.053	0.051	GO:0006164	BP	7	purine nucleotide biosynthetic process	1	ENSG00000043591,ENSG00000044012,ENSG00000064989,ENSG00000120937,ENSG00000147246,ENSG00000168412,ENSG00000198822
V1	TRUE	0.000233	94	131	7	0.053	0.074	GO:0052652	BP	7	cyclic purine nucleotide metabolic process	2	ENSG00000043591,ENSG00000044012,ENSG00000064989,ENSG00000120937,ENSG00000147246,ENSG00000168412,ENSG00000198822
V1	TRUE	0.0127	85	131	5	0.038	0.059	GO:1900371	BP	7	regulation of purine nucleotide biosynthetic process	2	ENSG00000043591,ENSG00000044012,ENSG00000064989,ENSG00000168412,ENSG00000198822
V1	TRUE	0.00217	133	131	7	0.053	0.053	GO:0009152	BP	7	purine ribonucleotide biosynthetic process	2	ENSG00000043591,ENSG00000044012,ENSG00000064989,ENSG00000120937,ENSG00000147246,ENSG00000168412,ENSG00000198822
V1	TRUE	0.000179	17	131	4	0.031	0.235	GO:0006182	BP	7	cGMP biosynthetic process	3	ENSG00000044012,ENSG00000120937,ENSG00000147246,ENSG00000168412
V1	TRUE	0.0299	1094	131	19	0.145	0.017	GO:0006928	BP	16	cellular component movement	1	ENSG00000017427,ENSG00000057294,ENSG00000101311,ENSG00000104725,ENSG00000107282,ENSG00000108821,ENSG00000113302,ENSG00000128917,ENSG00000137285,ENSG00000137672,ENSG00000138623,ENSG00000139219,ENSG00000143184,ENSG00000144935,ENSG00000161791,ENSG00000162733,ENSG00000166257,ENSG00000169031,ENSG00000169248
V1	TRUE	0.0459	33	131	3	0.023	0.091	GO:0086003	BP	44	cardiac muscle cell contraction	1	ENSG00000057294,ENSG00000166257,ENSG00000198523
V1	TRUE	0.042	32	131	3	0.023	0.094	GO:0086004	BP	44	regulation of cardiac muscle cell contraction	1	ENSG00000057294,ENSG00000166257,ENSG00000198523
V1	TRUE	0.0253	7	131	2	0.015	0.286	GO:0035743	BP	55	CD4-positive, alpha-beta T cell cytokine production	1	ENSG00000113520,ENSG00000143184
V1	TRUE	0.0181	6	131	2	0.015	0.333	GO:0035745	BP	55	T-helper 2 cell cytokine production	1	ENSG00000113520,ENSG00000143184
V1	TRUE	0.0301	103	131	5	0.038	0.049	GO:0009583	BP	27	detection of light stimulus	1	ENSG00000031544,ENSG00000048545,ENSG00000134183,ENSG00000137392,ENSG00000175535
V1	TRUE	0.0264	100	131	5	0.038	0.05	GO:0007602	BP	27	phototransduction	1	ENSG00000031544,ENSG00000048545,ENSG00000134183,ENSG00000137392,ENSG00000175535
V1	TRUE	0.00369	3	131	2	0.015	0.667	GO:0060581	BP	20	cell fate commitment involved in pattern specification	1	ENSG00000128917,ENSG00000139352
V1	TRUE	0.0335	8	131	2	0.015	0.25	GO:0021517	BP	20	ventral spinal cord development	1	ENSG00000128917,ENSG00000139352
V1	TRUE	0.0181	6	131	2	0.015	0.333	GO:0021511	BP	20	spinal cord patterning	1	ENSG00000128917,ENSG00000139352
V1	TRUE	0.0122	5	131	2	0.015	0.4	GO:0021513	BP	20	spinal cord dorsal/ventral patterning	2	ENSG00000128917,ENSG00000139352
V1	TRUE	0.00369	3	131	2	0.015	0.667	GO:0021514	BP	20	ventral spinal cord interneuron differentiation	1	ENSG00000128917,ENSG00000139352
V1	TRUE	0.00369	3	131	2	0.015	0.667	GO:0060579	BP	20	ventral spinal cord interneuron fate commitment	2	ENSG00000128917,ENSG00000139352
V1	TRUE	0.0146	132	131	6	0.046	0.045	GO:0051480	BP	48	cytosolic calcium ion homeostasis	1	ENSG00000143184,ENSG00000144935,ENSG00000147246,ENSG00000169248,ENSG00000183625,ENSG00000198523
V1	TRUE	0.0436	795	131	15	0.115	0.019	GO:0051049	BP	41	regulation of transport	1	ENSG00000017427,ENSG00000057294,ENSG00000064300,ENSG00000092929,ENSG00000113302,ENSG00000120937,ENSG00000137672,ENSG00000143184,ENSG00000144935,ENSG00000147246,ENSG00000153246,ENSG00000166257,ENSG00000169248,ENSG00000169306,ENSG00000198523
V1	TRUE	0.00532	376	131	11	0.084	0.029	GO:0051050	BP	41	positive regulation of transport	2	ENSG00000017427,ENSG00000057294,ENSG00000092929,ENSG00000113302,ENSG00000120937,ENSG00000137672,ENSG00000143184,ENSG00000144935,ENSG00000153246,ENSG00000166257,ENSG00000169248
V1	TRUE	0.00723	213	131	8	0.061	0.038	GO:0043269	BP	41	regulation of ion transport	2	ENSG00000057294,ENSG00000137672,ENSG00000143184,ENSG00000144935,ENSG00000153246,ENSG00000166257,ENSG00000169248,ENSG00000198523
V1	TRUE	0.00011	84	131	7	0.053	0.083	GO:0043270	BP	41	positive regulation of ion transport	3	ENSG00000057294,ENSG00000137672,ENSG00000143184,ENSG00000144935,ENSG00000153246,ENSG00000166257,ENSG00000169248
V1	TRUE	0.00403	492	131	13	0.099	0.026	GO:0048878	BP	41	chemical homeostasis	1	ENSG00000057294,ENSG00000064300,ENSG00000091513,ENSG00000120937,ENSG00000143184,ENSG00000143631,ENSG00000144935,ENSG00000147246,ENSG00000166257,ENSG00000169248,ENSG00000179142,ENSG00000183625,ENSG00000198523
V1	TRUE	0.0138	356	131	10	0.076	0.028	GO:0050801	BP	41	ion homeostasis	2	ENSG00000091513,ENSG00000120937,ENSG00000143184,ENSG00000144935,ENSG00000147246,ENSG00000166257,ENSG00000169248,ENSG00000179142,ENSG00000183625,ENSG00000198523
V1	TRUE	0.0207	311	131	9	0.069	0.029	GO:0055080	BP	41	cation homeostasis	3	ENSG00000091513,ENSG00000120937,ENSG00000143184,ENSG00000144935,ENSG00000147246,ENSG00000169248,ENSG00000179142,ENSG00000183625,ENSG00000198523
V1	TRUE	0.0114	286	131	9	0.069	0.031	GO:0055065	BP	41	metal ion homeostasis	4	ENSG00000091513,ENSG00000120937,ENSG00000143184,ENSG00000144935,ENSG00000147246,ENSG00000169248,ENSG00000179142,ENSG00000183625,ENSG00000198523
V1	TRUE	0.0467	69	131	4	0.031	0.058	GO:0051238	BP	41	sequestering of metal ion	1	ENSG00000143184,ENSG00000144935,ENSG00000147246,ENSG00000169248
V1	TRUE	0.0136	559	131	13	0.099	0.023	GO:0006812	BP	41	cation transport	1	ENSG00000057294,ENSG00000064989,ENSG00000091513,ENSG00000117013,ENSG00000137672,ENSG00000143184,ENSG00000144935,ENSG00000147246,ENSG00000166257,ENSG00000169248,ENSG00000169306,ENSG00000198523,ENSG00000198785
V1	TRUE	0.00114	210	131	9	0.069	0.043	GO:0072511	BP	41	divalent inorganic cation transport	2	ENSG00000064989,ENSG00000137672,ENSG00000143184,ENSG00000144935,ENSG00000147246,ENSG00000169248,ENSG00000169306,ENSG00000198523,ENSG00000198785
V1	TRUE	0.00116	434	131	13	0.099	0.03	GO:0030001	BP	41	metal ion transport	2	ENSG00000057294,ENSG00000064989,ENSG00000091513,ENSG00000117013,ENSG00000137672,ENSG00000143184,ENSG00000144935,ENSG00000147246,ENSG00000166257,ENSG00000169248,ENSG00000169306,ENSG00000198523,ENSG00000198785
V1	TRUE	0.0011	209	131	9	0.069	0.043	GO:0070838	BP	41	divalent metal ion transport	3	ENSG00000064989,ENSG00000137672,ENSG00000143184,ENSG00000144935,ENSG00000147246,ENSG00000169248,ENSG00000169306,ENSG00000198523,ENSG00000198785
V1	TRUE	0.000815	201	131	9	0.069	0.045	GO:0006816	BP	41	calcium ion transport	4	ENSG00000064989,ENSG00000137672,ENSG00000143184,ENSG00000144935,ENSG00000147246,ENSG00000169248,ENSG00000169306,ENSG00000198523,ENSG00000198785
V1	TRUE	0.00285	139	131	7	0.053	0.05	GO:0010959	BP	41	regulation of metal ion transport	3	ENSG00000057294,ENSG00000137672,ENSG00000143184,ENSG00000144935,ENSG00000166257,ENSG00000169248,ENSG00000198523
V1	TRUE	0.0264	100	131	5	0.038	0.05	GO:0051924	BP	41	regulation of calcium ion transport	4	ENSG00000137672,ENSG00000143184,ENSG00000144935,ENSG00000169248,ENSG00000198523
V1	TRUE	0.0111	47	131	4	0.031	0.085	GO:0051928	BP	41	positive regulation of calcium ion transport	5	ENSG00000137672,ENSG00000143184,ENSG00000144935,ENSG00000169248
V1	TRUE	0.0033	100	131	6	0.046	0.06	GO:2000021	BP	41	regulation of ion homeostasis	1	ENSG00000120937,ENSG00000143184,ENSG00000144935,ENSG00000147246,ENSG00000166257,ENSG00000169248
V1	TRUE	0.0279	60	131	4	0.031	0.067	GO:0051208	BP	41	sequestering of calcium ion	1	ENSG00000143184,ENSG00000144935,ENSG00000147246,ENSG00000169248
V1	TRUE	0.023	57	131	4	0.031	0.07	GO:0051282	BP	41	regulation of sequestering of calcium ion	1	ENSG00000143184,ENSG00000144935,ENSG00000147246,ENSG00000169248
V1	TRUE	0.023	57	131	4	0.031	0.07	GO:0051283	BP	41	negative regulation of sequestering of calcium ion	2	ENSG00000143184,ENSG00000144935,ENSG00000147246,ENSG00000169248
V1	TRUE	0.023	57	131	4	0.031	0.07	GO:0051209	BP	41	release of sequestered calcium ion into cytosol	3	ENSG00000143184,ENSG00000144935,ENSG00000147246,ENSG00000169248
V1	TRUE	0.0255	27	131	3	0.023	0.111	GO:0010524	BP	41	positive regulation of calcium ion transport into cytosol	1	ENSG00000143184,ENSG00000144935,ENSG00000169248
V1	TRUE	0.00631	17	131	3	0.023	0.176	GO:0051281	BP	41	positive regulation of release of sequestered calcium ion into cytosol	2	ENSG00000143184,ENSG00000144935,ENSG00000169248
V1	TRUE	0.0361	943	131	17	0.13	0.018	GO:0040011	BP	73	locomotion	1	ENSG00000017427,ENSG00000057294,ENSG00000101311,ENSG00000108821,ENSG00000113302,ENSG00000113520,ENSG00000128917,ENSG00000137285,ENSG00000137672,ENSG00000138623,ENSG00000139219,ENSG00000143184,ENSG00000144935,ENSG00000161791,ENSG00000162733,ENSG00000166257,ENSG00000169031
V1	TRUE	0.0335	8	131	2	0.015	0.25	GO:0035809	BP	70	regulation of urine volume	1	ENSG00000113389,ENSG00000120937
V1	TRUE	0.0335	8	131	2	0.015	0.25	GO:0035810	BP	70	positive regulation of urine volume	2	ENSG00000113389,ENSG00000120937
V1	TRUE	0.0356	404	131	10	0.076	0.025	GO:0048812	BP	68	neuron projection morphogenesis	1	ENSG00000064300,ENSG00000126861,ENSG00000137672,ENSG00000138623,ENSG00000139219,ENSG00000144935,ENSG00000160307,ENSG00000166257,ENSG00000169031,ENSG00000169306
V1	TRUE	0.0335	8	131	2	0.015	0.25	GO:0002834	BP	2	regulation of response to tumor cell	1	ENSG00000113302,ENSG00000150637
V1	TRUE	0.0181	6	131	2	0.015	0.333	GO:0002423	BP	2	natural killer cell mediated immune response to tumor cell	1	ENSG00000113302,ENSG00000150637
V1	TRUE	0.0181	6	131	2	0.015	0.333	GO:0002420	BP	2	natural killer cell mediated cytotoxicity directed against tumor cell target	2	ENSG00000113302,ENSG00000150637
V1	TRUE	0.0335	8	131	2	0.015	0.25	GO:0002836	BP	2	positive regulation of response to tumor cell	1	ENSG00000113302,ENSG00000150637
V1	TRUE	0.0335	8	131	2	0.015	0.25	GO:0002837	BP	2	regulation of immune response to tumor cell	1	ENSG00000113302,ENSG00000150637
V1	TRUE	0.0181	6	131	2	0.015	0.333	GO:0002855	BP	2	regulation of natural killer cell mediated immune response to tumor cell	2	ENSG00000113302,ENSG00000150637
V1	TRUE	0.0181	6	131	2	0.015	0.333	GO:0002858	BP	2	regulation of natural killer cell mediated cytotoxicity directed against tumor cell target	3	ENSG00000113302,ENSG00000150637
V1	TRUE	0.0335	8	131	2	0.015	0.25	GO:0002839	BP	2	positive regulation of immune response to tumor cell	1	ENSG00000113302,ENSG00000150637
V1	TRUE	0.0181	6	131	2	0.015	0.333	GO:0002857	BP	2	positive regulation of natural killer cell mediated immune response to tumor cell	2	ENSG00000113302,ENSG00000150637
V1	TRUE	0.0181	6	131	2	0.015	0.333	GO:0002860	BP	2	positive regulation of natural killer cell mediated cytotoxicity directed against tumor cell target	3	ENSG00000113302,ENSG00000150637
V1	TRUE	0.0472	2964	131	38	0.29	0.013	GO:0032501	BP	1	multicellular organismal process	1	ENSG00000017427,ENSG00000057294,ENSG00000064300,ENSG00000064989,ENSG00000091513,ENSG00000101311,ENSG00000107014,ENSG00000107282,ENSG00000108821,ENSG00000113302,ENSG00000113389,ENSG00000113520,ENSG00000120937,ENSG00000125813,ENSG00000126861,ENSG00000128917,ENSG00000134183,ENSG00000135414,ENSG00000137285,ENSG00000137392,ENSG00000137672,ENSG00000138623,ENSG00000139219,ENSG00000139352,ENSG00000143184…
V1	TRUE	0.0344	2812	131	37	0.282	0.013	GO:0044707	BP	1	single-multicellular organism process	2	ENSG00000017427,ENSG00000057294,ENSG00000064300,ENSG00000064989,ENSG00000091513,ENSG00000101311,ENSG00000107282,ENSG00000108821,ENSG00000113302,ENSG00000113389,ENSG00000113520,ENSG00000120937,ENSG00000125813,ENSG00000126861,ENSG00000128917,ENSG00000134183,ENSG00000135414,ENSG00000137285,ENSG00000137392,ENSG00000137672,ENSG00000138623,ENSG00000139219,ENSG00000139352,ENSG00000143184,ENSG00000143278…
V1	TRUE	0.0461	1403	131	22	0.168	0.016	GO:0030154	BP	49	cell differentiation	1	ENSG00000017427,ENSG00000057294,ENSG00000064300,ENSG00000108821,ENSG00000113302,ENSG00000113520,ENSG00000126861,ENSG00000128917,ENSG00000132693,ENSG00000137285,ENSG00000137672,ENSG00000138623,ENSG00000139219,ENSG00000139352,ENSG00000143631,ENSG00000144935,ENSG00000157554,ENSG00000158711,ENSG00000159556,ENSG00000160307,ENSG00000162733,ENSG00000166257
V1	TRUE	0.0417	956	131	17	0.13	0.018	GO:0007399	BP	49	nervous system development	1	ENSG00000064300,ENSG00000107282,ENSG00000126861,ENSG00000128917,ENSG00000135414,ENSG00000137285,ENSG00000137672,ENSG00000138623,ENSG00000139219,ENSG00000139352,ENSG00000144935,ENSG00000159556,ENSG00000160307,ENSG00000166257,ENSG00000169031,ENSG00000169306,ENSG00000171094
V1	TRUE	0.0201	658	131	14	0.107	0.021	GO:0022008	BP	49	neurogenesis	2	ENSG00000064300,ENSG00000126861,ENSG00000128917,ENSG00000137285,ENSG00000137672,ENSG00000138623,ENSG00000139219,ENSG00000139352,ENSG00000144935,ENSG00000159556,ENSG00000160307,ENSG00000166257,ENSG00000169031,ENSG00000169306
V1	TRUE	0.00498	642	131	15	0.115	0.023	GO:0048699	BP	49	generation of neurons	3	ENSG00000064300,ENSG00000126861,ENSG00000128917,ENSG00000137285,ENSG00000137672,ENSG00000138623,ENSG00000139219,ENSG00000139352,ENSG00000144935,ENSG00000159556,ENSG00000160307,ENSG00000166257,ENSG00000169031,ENSG00000169306,ENSG00000171094
V1	TRUE	0.0093	608	131	14	0.107	0.023	GO:0030182	BP	49	neuron differentiation	4	ENSG00000064300,ENSG00000126861,ENSG00000128917,ENSG00000137672,ENSG00000138623,ENSG00000139219,ENSG00000139352,ENSG00000144935,ENSG00000159556,ENSG00000160307,ENSG00000166257,ENSG00000169031,ENSG00000169306,ENSG00000171094
V1	TRUE	0.0345	335	131	9	0.069	0.027	GO:0045597	BP	49	positive regulation of cell differentiation	1	ENSG00000017427,ENSG00000064300,ENSG00000108821,ENSG00000113302,ENSG00000113520,ENSG00000138623,ENSG00000139352,ENSG00000162733,ENSG00000169306
V1	TRUE	0.0225	518	131	12	0.092	0.023	GO:0048666	BP	49	neuron development	1	ENSG00000064300,ENSG00000126861,ENSG00000137672,ENSG00000138623,ENSG00000139219,ENSG00000139352,ENSG00000144935,ENSG00000159556,ENSG00000160307,ENSG00000166257,ENSG00000169031,ENSG00000169306
V1	TRUE	0.028	391	131	10	0.076	0.026	GO:0048667	BP	49	cell morphogenesis involved in neuron differentiation	1	ENSG00000064300,ENSG00000126861,ENSG00000137672,ENSG00000138623,ENSG00000139219,ENSG00000144935,ENSG00000160307,ENSG00000166257,ENSG00000169031,ENSG00000169306
V1	TRUE	0.0181	6	131	2	0.015	0.333	GO:0045110	BP	24	intermediate filament bundle assembly	1	ENSG00000057294,ENSG00000104725
V1	TRUE	0.0163	52	131	4	0.031	0.077	GO:0001906	BP	6	cell killing	1	ENSG00000113302,ENSG00000113600,ENSG00000143184,ENSG00000150637
V1	TRUE	0.0348	30	131	3	0.023	0.1	GO:0031341	BP	6	regulation of cell killing	2	ENSG00000113302,ENSG00000143184,ENSG00000150637
V1	TRUE	0.0158	23	131	3	0.023	0.13	GO:0031343	BP	6	positive regulation of cell killing	2	ENSG00000113302,ENSG00000143184,ENSG00000150637
V1	TRUE	0.00442	1094	131	21	0.16	0.019	GO:0009605	BP	6	response to external stimulus	1	ENSG00000000971,ENSG00000031544,ENSG00000048545,ENSG00000112936,ENSG00000113302,ENSG00000113520,ENSG00000113600,ENSG00000132693,ENSG00000134183,ENSG00000137392,ENSG00000137672,ENSG00000138623,ENSG00000139219,ENSG00000143184,ENSG00000144935,ENSG00000147246,ENSG00000157131,ENSG00000164136,ENSG00000166257,ENSG00000167531,ENSG00000169031
V1	TRUE	0.0325	399	131	10	0.076	0.025	GO:0032101	BP	6	regulation of response to external stimulus	1	ENSG00000000971,ENSG00000048545,ENSG00000112936,ENSG00000113302,ENSG00000113600,ENSG00000138623,ENSG00000143184,ENSG00000157131,ENSG00000164136,ENSG00000188257
V1	TRUE	0.000312	178	131	9	0.069	0.051	GO:0002697	BP	6	regulation of immune effector process	1	ENSG00000000971,ENSG00000092929,ENSG00000112936,ENSG00000113302,ENSG00000113520,ENSG00000113600,ENSG00000138623,ENSG00000143184,ENSG00000150637
V1	TRUE	0.00365	65	131	5	0.038	0.077	GO:0002703	BP	6	regulation of leukocyte mediated immunity	2	ENSG00000092929,ENSG00000113302,ENSG00000113520,ENSG00000143184,ENSG00000150637
V1	TRUE	0.0163	52	131	4	0.031	0.077	GO:0002706	BP	6	regulation of lymphocyte mediated immunity	3	ENSG00000113302,ENSG00000113520,ENSG00000143184,ENSG00000150637
V1	TRUE	0.0255	27	131	3	0.023	0.111	GO:0001910	BP	6	regulation of leukocyte mediated cytotoxicity	3	ENSG00000113302,ENSG00000143184,ENSG00000150637
V1	TRUE	0.0441	796	131	15	0.115	0.019	GO:0009611	BP	6	response to wounding	1	ENSG00000000971,ENSG00000017427,ENSG00000091513,ENSG00000108821,ENSG00000112936,ENSG00000113302,ENSG00000113600,ENSG00000132693,ENSG00000137672,ENSG00000138623,ENSG00000143184,ENSG00000143278,ENSG00000145839,ENSG00000157131,ENSG00000164136
V1	TRUE	0.0294	1008	131	18	0.137	0.018	GO:0006952	BP	6	defense response	1	ENSG00000000971,ENSG00000079263,ENSG00000112936,ENSG00000113302,ENSG00000113520,ENSG00000113600,ENSG00000132530,ENSG00000132693,ENSG00000138623,ENSG00000143184,ENSG00000145839,ENSG00000147246,ENSG00000150637,ENSG00000155897,ENSG00000157131,ENSG00000160307,ENSG00000164136,ENSG00000167531
V1	TRUE	0.00861	398	131	11	0.084	0.028	GO:0031347	BP	6	regulation of defense response	2	ENSG00000000971,ENSG00000112936,ENSG00000113302,ENSG00000113600,ENSG00000138623,ENSG00000143184,ENSG00000150637,ENSG00000157131,ENSG00000164136,ENSG00000188257,ENSG00000204655
V1	TRUE	0.000549	291	131	11	0.084	0.038	GO:0006954	BP	6	inflammatory response	2	ENSG00000000971,ENSG00000112936,ENSG00000113302,ENSG00000113600,ENSG00000132693,ENSG00000138623,ENSG00000143184,ENSG00000145839,ENSG00000157131,ENSG00000164136,ENSG00000188257
V1	TRUE	0.00392	66	131	5	0.038	0.076	GO:0002526	BP	6	acute inflammatory response	3	ENSG00000000971,ENSG00000112936,ENSG00000113600,ENSG00000132693,ENSG00000157131
V1	TRUE	7.82e-05	150	131	9	0.069	0.06	GO:0050727	BP	6	regulation of inflammatory response	3	ENSG00000000971,ENSG00000112936,ENSG00000113302,ENSG00000113600,ENSG00000138623,ENSG00000143184,ENSG00000157131,ENSG00000164136,ENSG00000188257
V1	TRUE	0.0102	46	131	4	0.031	0.087	GO:0002673	BP	6	regulation of acute inflammatory response	4	ENSG00000000971,ENSG00000112936,ENSG00000113600,ENSG00000157131
V1	TRUE	0.00124	27	131	4	0.031	0.148	GO:2000257	BP	6	regulation of protein activation cascade	1	ENSG00000000971,ENSG00000112936,ENSG00000113600,ENSG00000157131
V1	TRUE	0.00523	16	131	3	0.023	0.188	GO:0002712	BP	6	regulation of B cell mediated immunity	1	ENSG00000113520,ENSG00000143184,ENSG00000150637
V1	TRUE	0.00427	15	131	3	0.023	0.2	GO:0002889	BP	6	regulation of immunoglobulin mediated immune response	2	ENSG00000113520,ENSG00000143184,ENSG00000150637
V1	TRUE	0.042	32	131	3	0.023	0.094	GO:0002708	BP	6	positive regulation of lymphocyte mediated immunity	1	ENSG00000113302,ENSG00000143184,ENSG00000150637
V1	TRUE	0.0218	516	131	12	0.092	0.023	GO:0002684	BP	6	positive regulation of immune system process	1	ENSG00000000971,ENSG00000017427,ENSG00000092929,ENSG00000112936,ENSG00000113302,ENSG00000113520,ENSG00000113600,ENSG00000138623,ENSG00000143184,ENSG00000150637,ENSG00000157131,ENSG00000204655
V1	TRUE	0.000242	63	131	6	0.046	0.095	GO:0002699	BP	6	positive regulation of immune effector process	2	ENSG00000092929,ENSG00000113302,ENSG00000113520,ENSG00000138623,ENSG00000143184,ENSG00000150637
V1	TRUE	0.00351	35	131	4	0.031	0.114	GO:0002920	BP	6	regulation of humoral immune response	1	ENSG00000000971,ENSG00000112936,ENSG00000113600,ENSG00000157131
V1	TRUE	0.012	21	131	3	0.023	0.143	GO:0001912	BP	6	positive regulation of leukocyte mediated cytotoxicity	1	ENSG00000113302,ENSG00000143184,ENSG00000150637
V1	TRUE	0.0201	55	131	4	0.031	0.073	GO:0006956	BP	6	complement activation	1	ENSG00000000971,ENSG00000112936,ENSG00000113600,ENSG00000157131
V1	TRUE	0.00124	27	131	4	0.031	0.148	GO:0030449	BP	6	regulation of complement activation	2	ENSG00000000971,ENSG00000112936,ENSG00000113600,ENSG00000157131
V1	TRUE	0.0386	109	131	5	0.038	0.046	GO:0007187	BP	38	G-protein coupled receptor signaling pathway, coupled to cyclic nucleotide second messenger	1	ENSG00000043591,ENSG00000064989,ENSG00000134183,ENSG00000155897,ENSG00000168412
V1	TRUE	0.0262	3599	131	45	0.344	0.013	GO:0023052	BP	34	signaling	1	ENSG00000007312,ENSG00000017427,ENSG00000031544,ENSG00000043591,ENSG00000048545,ENSG00000057294,ENSG00000064300,ENSG00000064989,ENSG00000069482,ENSG00000101200,ENSG00000104725,ENSG00000108821,ENSG00000113302,ENSG00000117013,ENSG00000120937,ENSG00000126861,ENSG00000128917,ENSG00000132530,ENSG00000133636,ENSG00000133740,ENSG00000134183,ENSG00000135577,ENSG00000136695,ENSG00000137252,ENSG00000137392…
V1	TRUE	0.0262	3599	131	45	0.344	0.013	GO:0044700	BP	34	single organism signaling	2	ENSG00000007312,ENSG00000017427,ENSG00000031544,ENSG00000043591,ENSG00000048545,ENSG00000057294,ENSG00000064300,ENSG00000064989,ENSG00000069482,ENSG00000101200,ENSG00000104725,ENSG00000108821,ENSG00000113302,ENSG00000117013,ENSG00000120937,ENSG00000126861,ENSG00000128917,ENSG00000132530,ENSG00000133636,ENSG00000133740,ENSG00000134183,ENSG00000135577,ENSG00000136695,ENSG00000137252,ENSG00000137392…
V1	TRUE	0.0317	3631	131	45	0.344	0.012	GO:0007154	BP	34	cell communication	1	ENSG00000007312,ENSG00000017427,ENSG00000031544,ENSG00000043591,ENSG00000048545,ENSG00000057294,ENSG00000064300,ENSG00000064989,ENSG00000069482,ENSG00000101200,ENSG00000104725,ENSG00000108821,ENSG00000113302,ENSG00000117013,ENSG00000120937,ENSG00000126861,ENSG00000128917,ENSG00000132530,ENSG00000133636,ENSG00000133740,ENSG00000134183,ENSG00000135577,ENSG00000136695,ENSG00000137252,ENSG00000137392…
V1	TRUE	0.0111	769	131	16	0.122	0.021	GO:0007267	BP	34	cell-cell signaling	2	ENSG00000057294,ENSG00000069482,ENSG00000101200,ENSG00000104725,ENSG00000117013,ENSG00000137252,ENSG00000137440,ENSG00000143184,ENSG00000147246,ENSG00000155897,ENSG00000161610,ENSG00000164136,ENSG00000166257,ENSG00000167531,ENSG00000169248,ENSG00000171126
V1	TRUE	0.0335	8	131	2	0.015	0.25	GO:0034390	BP	5	smooth muscle cell apoptotic process	1	ENSG00000017427,ENSG00000113302
V1	TRUE	0.0335	8	131	2	0.015	0.25	GO:0034391	BP	5	regulation of smooth muscle cell apoptotic process	2	ENSG00000017427,ENSG00000113302
V1	TRUE	0.0128	2471	131	35	0.267	0.014	GO:0005576	CC	99	extracellular region	1	ENSG00000000971,ENSG00000007312,ENSG00000017427,ENSG00000064300,ENSG00000069482,ENSG00000091513,ENSG00000101200,ENSG00000107014,ENSG00000108821,ENSG00000112936,ENSG00000113302,ENSG00000113520,ENSG00000113600,ENSG00000120937,ENSG00000123561,ENSG00000132693,ENSG00000133636,ENSG00000137392,ENSG00000137960,ENSG00000139219,ENSG00000143184,ENSG00000143196,ENSG00000143278,ENSG00000147676,ENSG00000149970…
V1	TRUE	0.00344	765	131	17	0.13	0.022	GO:0005615	CC	18	extracellular space	1	ENSG00000000971,ENSG00000017427,ENSG00000091513,ENSG00000108821,ENSG00000113302,ENSG00000113520,ENSG00000113600,ENSG00000120937,ENSG00000143184,ENSG00000143196,ENSG00000153233,ENSG00000157131,ENSG00000158859,ENSG00000164485,ENSG00000167531,ENSG00000173702,ENSG00000177047
V1	TRUE	0.0255	27	131	3	0.023	0.111	GO:0005581	CC	31	collagen	1	ENSG00000108821,ENSG00000139219,ENSG00000169031
V1	TRUE	0.0428	9	131	2	0.015	0.222	GO:0005583	CC	31	fibrillar collagen	1	ENSG00000108821,ENSG00000139219
V1	TRUE	0.0284	28	131	3	0.023	0.107	GO:0005882	CC	40	intermediate filament	1	ENSG00000057294,ENSG00000104725,ENSG00000143631
V1	TRUE	0.0414	1573	131	24	0.183	0.015	GO:0031224	CC	4	intrinsic component of membrane	1	ENSG00000007312,ENSG00000043591,ENSG00000057294,ENSG00000064300,ENSG00000064989,ENSG00000091972,ENSG00000113389,ENSG00000113600,ENSG00000135577,ENSG00000137252,ENSG00000137975,ENSG00000144935,ENSG00000147246,ENSG00000150637,ENSG00000153246,ENSG00000157131,ENSG00000162733,ENSG00000163347,ENSG00000164136,ENSG00000166257,ENSG00000168412,ENSG00000171094,ENSG00000183625,ENSG00000198523
V1	TRUE	0.0303	1537	131	24	0.183	0.016	GO:0016021	CC	4	integral component of membrane	1	ENSG00000007312,ENSG00000043591,ENSG00000057294,ENSG00000064300,ENSG00000064989,ENSG00000091972,ENSG00000113389,ENSG00000113600,ENSG00000135577,ENSG00000137252,ENSG00000137975,ENSG00000144935,ENSG00000147246,ENSG00000150637,ENSG00000153246,ENSG00000157131,ENSG00000162733,ENSG00000163347,ENSG00000164136,ENSG00000166257,ENSG00000168412,ENSG00000171094,ENSG00000183625,ENSG00000198523
V1	TRUE	0.00791	1311	131	23	0.176	0.018	GO:0044459	CC	4	plasma membrane part	1	ENSG00000007312,ENSG00000043591,ENSG00000048545,ENSG00000064300,ENSG00000064989,ENSG00000091513,ENSG00000091972,ENSG00000113389,ENSG00000113600,ENSG00000134183,ENSG00000134760,ENSG00000135577,ENSG00000137252,ENSG00000137975,ENSG00000138623,ENSG00000144935,ENSG00000147246,ENSG00000150637,ENSG00000153246,ENSG00000157131,ENSG00000162733,ENSG00000163347,ENSG00000164136
V1	TRUE	0.000264	1124	131	24	0.183	0.021	GO:0031226	CC	4	intrinsic component of plasma membrane	2	ENSG00000007312,ENSG00000043591,ENSG00000064300,ENSG00000064989,ENSG00000091972,ENSG00000113389,ENSG00000113600,ENSG00000135577,ENSG00000137252,ENSG00000137975,ENSG00000144935,ENSG00000147246,ENSG00000150637,ENSG00000153246,ENSG00000157131,ENSG00000162733,ENSG00000163347,ENSG00000164136,ENSG00000166257,ENSG00000168412,ENSG00000171094,ENSG00000183625,ENSG00000198785,ENSG00000198822
V1	TRUE	0.000131	1078	131	24	0.183	0.022	GO:0005887	CC	4	integral component of plasma membrane	2	ENSG00000007312,ENSG00000043591,ENSG00000064300,ENSG00000064989,ENSG00000091972,ENSG00000113389,ENSG00000113600,ENSG00000135577,ENSG00000137252,ENSG00000137975,ENSG00000144935,ENSG00000147246,ENSG00000150637,ENSG00000153246,ENSG00000157131,ENSG00000162733,ENSG00000163347,ENSG00000164136,ENSG00000166257,ENSG00000168412,ENSG00000171094,ENSG00000183625,ENSG00000198785,ENSG00000198822
V1	TRUE	0.0122	5	131	2	0.015	0.4	GO:0070679	MF	86	inositol 1,4,5 trisphosphate binding	1	ENSG00000137672,ENSG00000144935
V1	TRUE	0.0181	6	131	2	0.015	0.333	GO:0010851	MF	13	cyclase regulator activity	1	ENSG00000044012,ENSG00000197273
V1	TRUE	0.00734	4	131	2	0.015	0.5	GO:0010853	MF	13	cyclase activator activity	2	ENSG00000044012,ENSG00000197273
V1	TRUE	0.0122	5	131	2	0.015	0.4	GO:0030249	MF	13	guanylate cyclase regulator activity	2	ENSG00000044012,ENSG00000197273
V1	TRUE	0.00734	4	131	2	0.015	0.5	GO:0030250	MF	13	guanylate cyclase activator activity	1	ENSG00000044012,ENSG00000197273
V1	TRUE	0.0169	2	118	1	0.008	0.5	CORUM:2798	co	90	MMP-2-claudin-1 complex	1	ENSG00000163347
V1	TRUE	0.0253	3	118	1	0.008	0.333	CORUM:541	co	71	IGF1-IGFBP3-ALS complex	1	ENSG00000017427
V1	TRUE	0.0418	5	118	1	0.008	0.2	CORUM:1471	co	72	pRb2/p130-multimolecular complex (RB2, E2F5, HDAC1, SUV39H1, P300)	1	ENSG00000133740
V1	TRUE	0.0169	2	118	1	0.008	0.5	CORUM:5384	co	84	RAG1-RAG2 tetramer complex	1	ENSG00000166349
V1	TRUE	0.0253	3	118	1	0.008	0.333	CORUM:1890	co	74	ELK1-SRF-ELK4 complex	1	ENSG00000158711
V1	TRUE	0.0336	4	118	1	0.008	0.25	CORUM:2848	co	95	ING4 complex (ING4, MYST2, C1orf149, PHF16)	1	ENSG00000102221
V1	TRUE	0.0169	2	118	1	0.008	0.5	CORUM:2018	co	57	IL12A-IL12B complex	1	ENSG00000113302
V1	TRUE	0.0169	2	118	1	0.008	0.5	CORUM:1301	co	61	CRLR-RAMP1 complex	1	ENSG00000064989
V1	TRUE	0.0169	2	118	1	0.008	0.5	CORUM:5408	co	89	Neurotrophin-3-p75 complex	1	ENSG00000064300
V1	TRUE	0.0418	5	118	1	0.008	0.2	CORUM:2975	co	10	SMAD3-E2F4/5-p107-DP1 complex	1	ENSG00000133740
V1	TRUE	0.0169	2	118	1	0.008	0.5	CORUM:2354	co	35	ITGAV-ITGB6 complex	1	ENSG00000115221
V1	TRUE	0.0253	3	118	1	0.008	0.333	CORUM:1515	co	11	IL4-IL4R-IL2RG complex	1	ENSG00000113520
V1	TRUE	0.0253	3	118	1	0.008	0.333	CORUM:2351	co	91	ITGB6-FYN-FN1 complex	1	ENSG00000115221
V1	TRUE	0.05	6	118	1	0.008	0.167	CORUM:2837	co	87	Profilin 1 complex	1	ENSG00000137285
V1	TRUE	0.0253	3	118	1	0.008	0.333	CORUM:2021	co	93	IL12A-IL12B-IL12RB2 complex	1	ENSG00000113302
V1	TRUE	0.0169	2	118	1	0.008	0.5	CORUM:5424	co	77	NGF-p75 complex	1	ENSG00000064300
V1	TRUE	0.0253	3	118	1	0.008	0.333	CORUM:828	co	65	TRPC1-STIM1-ORAI1 complex	1	ENSG00000144935
V1	TRUE	0.0253	3	118	1	0.008	0.333	CORUM:1795	co	29	SORT1-NGFR-NGFB complex	1	ENSG00000064300
V1	TRUE	0.0169	2	118	1	0.008	0.5	CORUM:3140	co	64	CRLR-RAMP2 complex	1	ENSG00000064989
V1	TRUE	0.0169	2	118	1	0.008	0.5	CORUM:2789	co	97	ETS2-ERG complex	1	ENSG00000157554
V1	TRUE	0.0253	3	118	1	0.008	0.333	CORUM:1793	co	58	LINGO-1-Nogo-66-p75 signaling complex	1	ENSG00000064300
V1	TRUE	0.0169	2	118	1	0.008	0.5	CORUM:1978	co	15	MTNR1A-MTNR1B complex	1	ENSG00000168412
V1	TRUE	0.0253	3	118	1	0.008	0.333	CORUM:2694	co	81	ERG-JUN-FOS DNA-protein complex	1	ENSG00000157554
V1	TRUE	0.0253	3	118	1	0.008	0.333	CORUM:553	co	45	RHOA-IP3R-TRPC1 complex	1	ENSG00000144935
V1	TRUE	0.0336	4	118	1	0.008	0.25	CORUM:557	co	76	TRP1-G alpha-11-IP3R3-CAV1 signaling complex	1	ENSG00000144935
V1	TRUE	0.0253	3	118	1	0.008	0.333	CORUM:3059	co	19	ITGA11-ITGB1-COL1A1 complex	1	ENSG00000108821
V1	TRUE	0.0336	4	118	1	0.008	0.25	CORUM:4869	co	62	beta(1)-AR receptosome (ADRB1-SAP97-AKAP79-PRKAR2A)	1	ENSG00000043591
V1	TRUE	0.0169	2	118	1	0.008	0.5	CORUM:1794	co	54	SORT1-NGFR complex	1	ENSG00000064300
V1	TRUE	0.00849	1	118	1	0.008	1	CORUM:5549	co	17	IL-12 subunit p40 homodimer complex	1	ENSG00000113302
V1	TRUE	0.0169	2	118	1	0.008	0.5	CORUM:746	co	88	C/EBPalpha-HNF6 complex	1	ENSG00000169856
V1	TRUE	0.0253	3	118	1	0.008	0.333	CORUM:2353	co	82	ITGAV-ITGB6-TGFB3 complex	1	ENSG00000115221
V1	TRUE	0.0418	5	118	1	0.008	0.2	CORUM:1470	co	25	pRb2/p130-multimolecular complex (DNMT1, E2F5, SuV39H1, HDAC1, RBL2)	1	ENSG00000133740
V1	TRUE	0.0169	2	118	1	0.008	0.5	CORUM:2688	co	83	MT1-MMP-claudin-1 complex	1	ENSG00000163347
V1	TRUE	0.0253	3	118	1	0.008	0.333	CORUM:2019	co	75	IL12A-IL12B-IL12RB1 complex	1	ENSG00000113302
V1	TRUE	0.05	6	118	1	0.008	0.167	CORUM:1474	co	14	SMAD3/4-E2F4/5-p107-DP1 complex	1	ENSG00000133740
V1	TRUE	0.0253	3	118	1	0.008	0.333	CORUM:2352	co	69	ITGAV-ITGB6-SPP1 complex	1	ENSG00000115221
V1	TRUE	0.0253	3	118	1	0.008	0.333	CORUM:536	co	59	TRPC1-TRPC3-TRPC7 complex	1	ENSG00000144935
V1	TRUE	0.00849	1	118	1	0.008	1	CORUM:1976	co	79	MTNR1A homodimer complex	1	ENSG00000168412
V1	TRUE	0.0253	3	118	1	0.008	0.333	CORUM:2020	co	22	IL12B-IL12RB1-IL12RB2 complex	1	ENSG00000113302
V1	TRUE	0.0253	3	118	1	0.008	0.333	CORUM:2365	co	23	ITGAV-ITGB3-COL4A3 complex	1	ENSG00000169031
V1	TRUE	0.0169	2	118	1	0.008	0.5	CORUM:5548	co	96	IL-12 heterodimer complex	1	ENSG00000113302
V1	TRUE	0.0336	4	118	1	0.008	0.25	CORUM:3207	co	94	LIN2-LIN7-SAP97-MINT1 complex	1	ENSG00000107282
V1	TRUE	0.0169	2	118	1	0.008	0.5	CORUM:3141	co	9	CRLR-RAMP3 complex	1	ENSG00000064989
V1	TRUE	0.0169	2	118	1	0.008	0.5	CORUM:1514	co	47	IL4-IL4R complex	1	ENSG00000113520
V1	TRUE	0.0169	2	118	1	0.008	0.5	CORUM:1300	co	8	CRLR-RAMP1 complex	1	ENSG00000064989
V1	TRUE	0.0253	3	118	1	0.008	0.333	CORUM:617	co	98	CASK-LIN7C-APBA1 complex	1	ENSG00000107282
V1	TRUE	0.0253	3	118	1	0.008	0.333	CORUM:1473	co	37	E2F5-RB2-DP1 complex	1	ENSG00000133740
V1	TRUE	0.0253	3	118	1	0.008	0.333	CORUM:879	co	43	PRKAC-AKAP5-ADRB1 complex	1	ENSG00000043591
V1	TRUE	0.05	19	131	4	0.031	0.211	HP:0005339	hp	39	Abnormality of complement system	1	ENSG00000000971,ENSG00000112936,ENSG00000113600,ENSG00000157131
V1	TRUE	0.0184	15	131	4	0.031	0.267	HP:0004431	hp	39	Complement deficiency	2	ENSG00000000971,ENSG00000112936,ENSG00000113600,ENSG00000157131
V1	TRUE	0.0219	6	131	3	0.023	0.5	HP:0005622	hp	12	Broad long bones	1	ENSG00000108821,ENSG00000139219,ENSG00000162733
V1	TRUE	0.0136	109	131	6	0.046	0.055	KEGG:05146	ke	92	Amoebiasis	1	ENSG00000108821,ENSG00000113302,ENSG00000113600,ENSG00000139219,ENSG00000157131,ENSG00000169031
V1	TRUE	0.0176	159	131	7	0.053	0.044	KEGG:04630	ke	52	Jak-STAT signaling pathway	1	ENSG00000113302,ENSG00000113520,ENSG00000145777,ENSG00000145839,ENSG00000164136,ENSG00000164485,ENSG00000177047
V1	TRUE	0.05	95	131	5	0.038	0.053	KEGG:04972	ke	56	Pancreatic secretion	1	ENSG00000137975,ENSG00000144935,ENSG00000155897,ENSG00000175535,ENSG00000188257
V1	TRUE	0.0393	90	131	5	0.038	0.056	KEGG:05414	ke	30	Dilated cardiomyopathy	1	ENSG00000017427,ENSG00000043591,ENSG00000115221,ENSG00000155897,ENSG00000198523
V1	TRUE	0.000817	267	131	11	0.084	0.041	KEGG:04060	ke	100	Cytokine-cytokine receptor interaction	1	ENSG00000064300,ENSG00000113302,ENSG00000113520,ENSG00000143184,ENSG00000145777,ENSG00000145839,ENSG00000164136,ENSG00000164485,ENSG00000169248,ENSG00000177047,ENSG00000183625
V1	TRUE	0.0117	69	131	5	0.038	0.072	KEGG:04610	ke	36	Complement and coagulation cascades	1	ENSG00000000971,ENSG00000112936,ENSG00000113600,ENSG00000143278,ENSG00000157131
V1	TRUE	0.05	18059	131	116	0.885	0.006	MI:XXX-miR-000	mi	3	miRBase microRNAs	1	ENSG00000000971,ENSG00000007312,ENSG00000017427,ENSG00000031544,ENSG00000043591,ENSG00000044012,ENSG00000048545,ENSG00000057294,ENSG00000064300,ENSG00000069482,ENSG00000072364,ENSG00000079263,ENSG00000087448,ENSG00000091513,ENSG00000092929,ENSG00000101200,ENSG00000101311,ENSG00000102221,ENSG00000105967,ENSG00000107014,ENSG00000107282,ENSG00000107833,ENSG00000108821,ENSG00000110318,ENSG00000110675…
V1	TRUE	0.05	3289	131	26	0.198	0.008	MI:rno-miR-000	mi	3	rno miRBase microRNAs	2	ENSG00000000971,ENSG00000007312,ENSG00000017427,ENSG00000072364,ENSG00000079263,ENSG00000092929,ENSG00000101311,ENSG00000107833,ENSG00000123561,ENSG00000128917,ENSG00000135414,ENSG00000137252,ENSG00000137285,ENSG00000143196,ENSG00000143278,ENSG00000147381,ENSG00000150637,ENSG00000158859,ENSG00000162733,ENSG00000164136,ENSG00000169306,ENSG00000170323,ENSG00000171224,ENSG00000175535,ENSG00000188257…
V1	TRUE	0.05	611	131	2	0.015	0.003	MI:rno-miR-349	mi	3	MI:rno-miR-349	3	ENSG00000092929,ENSG00000147381
V1	TRUE	0.00176	586	131	8	0.061	0.014	MI:rno-miR-352	mi	3	MI:rno-miR-352	3	ENSG00000000971,ENSG00000128917,ENSG00000137252,ENSG00000162733,ENSG00000169306,ENSG00000170323,ENSG00000188257,ENSG00000204655
V1	TRUE	0.05	684	131	2	0.015	0.003	MI:rno-miR-333	mi	3	MI:rno-miR-333	3	ENSG00000135414,ENSG00000143196
V1	TRUE	0.05	681	131	4	0.031	0.006	MI:rno-miR-336	mi	3	MI:rno-miR-336	3	ENSG00000079263,ENSG00000135414,ENSG00000158859,ENSG00000164136
V1	TRUE	0.05	663	131	8	0.061	0.012	MI:rno-miR-664	mi	3	MI:rno-miR-664	3	ENSG00000017427,ENSG00000072364,ENSG00000123561,ENSG00000137285,ENSG00000143278,ENSG00000150637,ENSG00000162733,ENSG00000175535
V1	TRUE	0.05	592	131	4	0.031	0.007	MI:rno-miR-347	mi	3	MI:rno-miR-347	3	ENSG00000007312,ENSG00000101311,ENSG00000107833,ENSG00000171224
V1	TRUE	0.05	17952	131	115	0.878	0.006	MI:hsa-miR-000	mi	3	hsa miRBase microRNAs	2	ENSG00000000971,ENSG00000007312,ENSG00000017427,ENSG00000031544,ENSG00000043591,ENSG00000044012,ENSG00000048545,ENSG00000057294,ENSG00000064300,ENSG00000069482,ENSG00000072364,ENSG00000079263,ENSG00000087448,ENSG00000091513,ENSG00000092929,ENSG00000101200,ENSG00000101311,ENSG00000102221,ENSG00000105967,ENSG00000107014,ENSG00000107282,ENSG00000107833,ENSG00000108821,ENSG00000110318,ENSG00000110675…
V1	TRUE	0.05	696	131	4	0.031	0.006	MI:hsa-miR-502-5p	mi	3	MI:hsa-miR-502-5p	3	ENSG00000017427,ENSG00000137252,ENSG00000138623,ENSG00000160307
V1	TRUE	0.05	509	131	2	0.015	0.004	MI:hsa-miR-580	mi	3	MI:hsa-miR-580	3	ENSG00000000971,ENSG00000150637
V1	TRUE	0.05	693	131	4	0.031	0.006	MI:hsa-miR-30a*	mi	3	MI:hsa-miR-30a*	3	ENSG00000031544,ENSG00000072364,ENSG00000132693,ENSG00000135414
V1	TRUE	0.000262	697	131	11	0.084	0.016	MI:hsa-miR-147	mi	3	MI:hsa-miR-147	3	ENSG00000007312,ENSG00000107014,ENSG00000107833,ENSG00000132693,ENSG00000133111,ENSG00000137440,ENSG00000143196,ENSG00000158711,ENSG00000169031,ENSG00000183036,ENSG00000183625
V1	TRUE	0.05	629	131	6	0.046	0.01	MI:hsa-miR-532-3p	mi	3	MI:hsa-miR-532-3p	3	ENSG00000031544,ENSG00000079263,ENSG00000107833,ENSG00000108821,ENSG00000117013,ENSG00000137285
V1	TRUE	0.05	695	131	8	0.061	0.012	MI:hsa-miR-33b	mi	3	MI:hsa-miR-33b	3	ENSG00000107833,ENSG00000137285,ENSG00000137440,ENSG00000147381,ENSG00000167531,ENSG00000174429,ENSG00000177047,ENSG00000183036
V1	TRUE	0.05	532	131	2	0.015	0.004	MI:hsa-miR-17*	mi	3	MI:hsa-miR-17*	3	ENSG00000079263,ENSG00000120937
V1	TRUE	0.05	432	131	4	0.031	0.009	MI:hsa-miR-559	mi	3	MI:hsa-miR-559	3	ENSG00000138623,ENSG00000145839,ENSG00000162733,ENSG00000164136
V1	TRUE	0.05	702	131	5	0.038	0.007	MI:hsa-miR-139-3p	mi	3	MI:hsa-miR-139-3p	3	ENSG00000161610,ENSG00000169856,ENSG00000171224,ENSG00000176956,ENSG00000183853
V1	TRUE	0.05	614	131	5	0.038	0.008	MI:hsa-miR-190	mi	3	MI:hsa-miR-190	3	ENSG00000107014,ENSG00000126545,ENSG00000133636,ENSG00000137392,ENSG00000150637
V1	TRUE	0.05	634	131	1	0.008	0.002	MI:hsa-miR-612	mi	3	MI:hsa-miR-612	3	ENSG00000167531
V1	TRUE	0.05	614	131	1	0.008	0.002	MI:hsa-miR-588	mi	3	MI:hsa-miR-588	3	ENSG00000150361
V1	TRUE	0.00135	663	131	9	0.069	0.014	MI:hsa-miR-631	mi	3	MI:hsa-miR-631	3	ENSG00000000971,ENSG00000007312,ENSG00000092929,ENSG00000107014,ENSG00000132693,ENSG00000137285,ENSG00000158859,ENSG00000162733,ENSG00000176956
V1	TRUE	0.05	499	131	3	0.023	0.006	MI:hsa-miR-517*	mi	3	MI:hsa-miR-517*	3	ENSG00000017427,ENSG00000079263,ENSG00000132693
V1	TRUE	0.05	579	131	2	0.015	0.003	MI:hsa-miR-374b*	mi	3	MI:hsa-miR-374b*	3	ENSG00000113600,ENSG00000152455
V1	TRUE	0.05	592	131	1	0.008	0.002	MI:hsa-miR-624	mi	3	MI:hsa-miR-624	3	ENSG00000132693
V1	TRUE	0.05	643	131	4	0.031	0.006	MI:hsa-miR-192	mi	3	MI:hsa-miR-192	3	ENSG00000000971,ENSG00000107014,ENSG00000107833,ENSG00000133740
V1	TRUE	0.05	711	131	6	0.046	0.008	MI:hsa-miR-133b	mi	3	MI:hsa-miR-133b	3	ENSG00000000971,ENSG00000092929,ENSG00000132693,ENSG00000169248,ENSG00000173702,ENSG00000183625
V1	TRUE	0.05	713	131	4	0.031	0.006	MI:hsa-miR-296-5p	mi	3	MI:hsa-miR-296-5p	3	ENSG00000031544,ENSG00000044012,ENSG00000079263,ENSG00000158859
V1	TRUE	0.05	640	131	7	0.053	0.011	MI:hsa-miR-626	mi	3	MI:hsa-miR-626	3	ENSG00000017427,ENSG00000112936,ENSG00000135414,ENSG00000149970,ENSG00000158859,ENSG00000167771,ENSG00000176956
V1	TRUE	0.05	751	131	4	0.031	0.005	MI:hsa-let-7d*	mi	3	MI:hsa-let-7d*	3	ENSG00000107014,ENSG00000123561,ENSG00000137440,ENSG00000198822
V1	TRUE	0.05	671	131	8	0.061	0.012	MI:hsa-miR-487a	mi	3	MI:hsa-miR-487a	3	ENSG00000000971,ENSG00000107014,ENSG00000110675,ENSG00000123561,ENSG00000137285,ENSG00000137440,ENSG00000169856,ENSG00000171224
V1	TRUE	0.05	651	131	5	0.038	0.008	MI:hsa-miR-487b	mi	3	MI:hsa-miR-487b	3	ENSG00000107014,ENSG00000110675,ENSG00000123561,ENSG00000147381,ENSG00000198822
V1	TRUE	0.05	722	131	5	0.038	0.007	MI:hsa-miR-22	mi	3	MI:hsa-miR-22	3	ENSG00000112936,ENSG00000128917,ENSG00000159556,ENSG00000167771,ENSG00000176956
V1	TRUE	0.05	696	131	3	0.023	0.004	MI:hsa-miR-145	mi	3	MI:hsa-miR-145	3	ENSG00000107833,ENSG00000126545,ENSG00000197273
V1	TRUE	0.05	671	131	2	0.015	0.003	MI:hsa-miR-483-3p	mi	3	MI:hsa-miR-483-3p	3	ENSG00000135414,ENSG00000143278
V1	TRUE	0.05	679	131	3	0.023	0.004	MI:hsa-miR-922	mi	3	MI:hsa-miR-922	3	ENSG00000000971,ENSG00000137440,ENSG00000167531
V1	TRUE	0.05	491	131	5	0.038	0.01	MI:hsa-miR-23b*	mi	3	MI:hsa-miR-23b*	3	ENSG00000048545,ENSG00000112936,ENSG00000132693,ENSG00000134183,ENSG00000188257
V1	TRUE	0.05	677	131	2	0.015	0.003	MI:hsa-miR-602	mi	3	MI:hsa-miR-602	3	ENSG00000128917,ENSG00000176956
V1	TRUE	0.05	685	131	2	0.015	0.003	MI:hsa-miR-517a	mi	3	MI:hsa-miR-517a	3	ENSG00000167531,ENSG00000178882
V1	TRUE	0.05	482	131	3	0.023	0.006	MI:hsa-miR-766	mi	3	MI:hsa-miR-766	3	ENSG00000044012,ENSG00000136695,ENSG00000176956
V1	TRUE	0.000236	590	131	10	0.076	0.017	MI:hsa-miR-185	mi	3	MI:hsa-miR-185	3	ENSG00000069482,ENSG00000107282,ENSG00000113600,ENSG00000137285,ENSG00000159556,ENSG00000176956,ENSG00000183036,ENSG00000183625,ENSG00000197273,ENSG00000204655
V1	TRUE	0.05	464	131	4	0.031	0.009	MI:hsa-miR-18a*	mi	3	MI:hsa-miR-18a*	3	ENSG00000007312,ENSG00000128917,ENSG00000135414,ENSG00000171224
V1	TRUE	0.05	631	131	3	0.023	0.005	MI:hsa-miR-603	mi	3	MI:hsa-miR-603	3	ENSG00000134760,ENSG00000144935,ENSG00000147246
V1	TRUE	0.05	674	131	3	0.023	0.004	MI:hsa-miR-657	mi	3	MI:hsa-miR-657	3	ENSG00000128917,ENSG00000132693,ENSG00000134183
V1	TRUE	0.05	735	131	4	0.031	0.005	MI:hsa-let-7f	mi	3	MI:hsa-let-7f	3	ENSG00000072364,ENSG00000112936,ENSG00000120937,ENSG00000133740
V1	TRUE	0.05	607	131	4	0.031	0.007	MI:hsa-miR-381	mi	3	MI:hsa-miR-381	3	ENSG00000110675,ENSG00000123561,ENSG00000150637,ENSG00000152455
V1	TRUE	0.00228	508	131	7	0.053	0.014	MI:hsa-miR-616*	mi	3	MI:hsa-miR-616*	3	ENSG00000069482,ENSG00000072364,ENSG00000112232,ENSG00000126545,ENSG00000143278,ENSG00000169856,ENSG00000176956
V1	TRUE	0.05	755	131	4	0.031	0.005	MI:hsa-miR-148a	mi	3	MI:hsa-miR-148a	3	ENSG00000107014,ENSG00000147381,ENSG00000164136,ENSG00000167531
V1	TRUE	0.05	728	131	7	0.053	0.01	MI:hsa-miR-142-3p	mi	3	MI:hsa-miR-142-3p	3	ENSG00000043591,ENSG00000072364,ENSG00000113600,ENSG00000133740,ENSG00000137672,ENSG00000150361,ENSG00000177047
V1	TRUE	0.05	701	131	7	0.053	0.01	MI:hsa-miR-30c-2*	mi	3	MI:hsa-miR-30c-2*	3	ENSG00000128917,ENSG00000132693,ENSG00000161791,ENSG00000164136,ENSG00000170323,ENSG00000188257,ENSG00000197273
V1	TRUE	0.05	634	131	7	0.053	0.011	MI:hsa-miR-208	mi	3	MI:hsa-miR-208	3	ENSG00000000971,ENSG00000048545,ENSG00000120937,ENSG00000126861,ENSG00000133740,ENSG00000158711,ENSG00000169306
V1	TRUE	0.05	641	131	5	0.038	0.008	MI:hsa-miR-943	mi	3	MI:hsa-miR-943	3	ENSG00000132693,ENSG00000133636,ENSG00000135414,ENSG00000147381,ENSG00000168412
V1	TRUE	0.05	686	131	6	0.046	0.009	MI:hsa-miR-888	mi	3	MI:hsa-miR-888	3	ENSG00000000971,ENSG00000069482,ENSG00000072364,ENSG00000112232,ENSG00000126545,ENSG00000176956
V1	TRUE	0.05	743	131	4	0.031	0.005	MI:hsa-miR-582-5p	mi	3	MI:hsa-miR-582-5p	3	ENSG00000072364,ENSG00000107833,ENSG00000134183,ENSG00000177047
V1	TRUE	0.05	707	131	6	0.046	0.008	MI:hsa-miR-24	mi	3	MI:hsa-miR-24	3	ENSG00000044012,ENSG00000167531,ENSG00000167771,ENSG00000173250,ENSG00000176956,ENSG00000198822
V1	TRUE	0.05	729	131	7	0.053	0.01	MI:hsa-let-7e*	mi	3	MI:hsa-let-7e*	3	ENSG00000107014,ENSG00000123561,ENSG00000135414,ENSG00000137440,ENSG00000143631,ENSG00000160307,ENSG00000198822
V1	TRUE	0.05	512	131	5	0.038	0.01	MI:hsa-miR-31*	mi	3	MI:hsa-miR-31*	3	ENSG00000123561,ENSG00000135414,ENSG00000164136,ENSG00000169856,ENSG00000183036
V1	TRUE	0.05	519	131	5	0.038	0.01	MI:hsa-miR-624*	mi	3	MI:hsa-miR-624*	3	ENSG00000044012,ENSG00000064300,ENSG00000107833,ENSG00000126861,ENSG00000137285
V1	TRUE	0.05	645	131	2	0.015	0.003	MI:hsa-miR-302b*	mi	3	MI:hsa-miR-302b*	3	ENSG00000174429,ENSG00000177047
V1	TRUE	0.05	463	131	1	0.008	0.002	MI:hsa-miR-122*	mi	3	MI:hsa-miR-122*	3	ENSG00000137285
V1	TRUE	0.05	774	131	2	0.015	0.003	MI:hsa-miR-515-3p	mi	3	MI:hsa-miR-515-3p	3	ENSG00000112936,ENSG00000183853
V1	TRUE	0.05	566	131	2	0.015	0.004	MI:hsa-miR-20a*	mi	3	MI:hsa-miR-20a*	3	ENSG00000092929,ENSG00000139352
V1	TRUE	0.05	629	131	5	0.038	0.008	MI:hsa-miR-29b-2*	mi	3	MI:hsa-miR-29b-2*	3	ENSG00000007312,ENSG00000126861,ENSG00000137252,ENSG00000164136,ENSG00000176956
V1	TRUE	0.05	521	131	3	0.023	0.006	MI:hsa-miR-488*	mi	3	MI:hsa-miR-488*	3	ENSG00000072364,ENSG00000132693,ENSG00000175535
V1	TRUE	0.05	629	131	6	0.046	0.01	MI:hsa-miR-1	mi	3	MI:hsa-miR-1	3	ENSG00000107014,ENSG00000107833,ENSG00000123561,ENSG00000133740,ENSG00000143278,ENSG00000153233
V1	TRUE	0.05	612	131	6	0.046	0.01	MI:hsa-miR-136	mi	3	MI:hsa-miR-136	3	ENSG00000069482,ENSG00000134183,ENSG00000135414,ENSG00000147381,ENSG00000158711,ENSG00000204655
V1	TRUE	0.05	541	131	5	0.038	0.009	MI:hsa-miR-10a*	mi	3	MI:hsa-miR-10a*	3	ENSG00000139352,ENSG00000153233,ENSG00000158711,ENSG00000188257,ENSG00000204655
V1	TRUE	0.05	633	131	4	0.031	0.006	MI:hsa-miR-584	mi	3	MI:hsa-miR-584	3	ENSG00000079263,ENSG00000126545,ENSG00000143184,ENSG00000158711
V1	TRUE	0.05	701	131	5	0.038	0.007	MI:hsa-let-7c*	mi	3	MI:hsa-let-7c*	3	ENSG00000126861,ENSG00000135577,ENSG00000137285,ENSG00000159556,ENSG00000183853
V1	TRUE	0.05	664	131	6	0.046	0.009	MI:hsa-miR-770-5p	mi	3	MI:hsa-miR-770-5p	3	ENSG00000123561,ENSG00000158859,ENSG00000167771,ENSG00000171224,ENSG00000178882,ENSG00000204655
V1	TRUE	0.05	927	131	3	0.023	0.003	MI:hsa-miR-548d-3p	mi	3	MI:hsa-miR-548d-3p	3	ENSG00000107833,ENSG00000158711,ENSG00000170323
V1	TRUE	0.05	548	131	3	0.023	0.005	MI:hsa-miR-202*	mi	3	MI:hsa-miR-202*	3	ENSG00000072364,ENSG00000123561,ENSG00000169306
V1	TRUE	0.05	518	131	4	0.031	0.008	MI:hsa-miR-411*	mi	3	MI:hsa-miR-411*	3	ENSG00000072364,ENSG00000120937,ENSG00000132693,ENSG00000170323
V1	TRUE	0.05	451	131	2	0.015	0.004	MI:hsa-miR-551b*	mi	3	MI:hsa-miR-551b*	3	ENSG00000091513,ENSG00000143184
V1	TRUE	0.05	792	131	4	0.031	0.005	MI:hsa-miR-520e	mi	3	MI:hsa-miR-520e	3	ENSG00000152455,ENSG00000161791,ENSG00000173702,ENSG00000197273
V1	TRUE	0.05	694	131	1	0.008	0.001	MI:hsa-miR-423-3p	mi	3	MI:hsa-miR-423-3p	3	ENSG00000167531
V1	TRUE	0.05	633	131	2	0.015	0.003	MI:hsa-miR-127-5p	mi	3	MI:hsa-miR-127-5p	3	ENSG00000101311,ENSG00000113600
V1	TRUE	0.05	628	131	5	0.038	0.008	MI:hsa-miR-924	mi	3	MI:hsa-miR-924	3	ENSG00000123561,ENSG00000152455,ENSG00000158711,ENSG00000177047,ENSG00000204655
V1	TRUE	0.05	663	131	6	0.046	0.009	MI:hsa-miR-26a	mi	3	MI:hsa-miR-26a	3	ENSG00000000971,ENSG00000107014,ENSG00000120937,ENSG00000143278,ENSG00000160307,ENSG00000169856
V1	TRUE	0.05	723	131	5	0.038	0.007	MI:hsa-miR-501-3p	mi	3	MI:hsa-miR-501-3p	3	ENSG00000007312,ENSG00000123561,ENSG00000167531,ENSG00000169856,ENSG00000185668
V1	TRUE	0.05	705	131	3	0.023	0.004	MI:hsa-miR-425	mi	3	MI:hsa-miR-425	3	ENSG00000069482,ENSG00000171224,ENSG00000198523
V1	TRUE	0.05	682	131	2	0.015	0.003	MI:hsa-miR-122	mi	3	MI:hsa-miR-122	3	ENSG00000139352,ENSG00000167531
V1	TRUE	0.05	691	131	6	0.046	0.009	MI:hsa-miR-215	mi	3	MI:hsa-miR-215	3	ENSG00000000971,ENSG00000107014,ENSG00000107282,ENSG00000107833,ENSG00000113600,ENSG00000133740
V1	TRUE	0.05	702	131	6	0.046	0.009	MI:hsa-miR-587	mi	3	MI:hsa-miR-587	3	ENSG00000123561,ENSG00000126545,ENSG00000133636,ENSG00000153233,ENSG00000171224,ENSG00000198822
V1	TRUE	0.05	645	131	7	0.053	0.011	MI:hsa-miR-31	mi	3	MI:hsa-miR-31	3	ENSG00000000971,ENSG00000007312,ENSG00000110675,ENSG00000126545,ENSG00000132693,ENSG00000153233,ENSG00000183853
V1	TRUE	0.05	733	131	3	0.023	0.004	MI:hsa-miR-891a	mi	3	MI:hsa-miR-891a	3	ENSG00000107014,ENSG00000123561,ENSG00000171224
V1	TRUE	0.05	499	131	4	0.031	0.008	MI:hsa-miR-218-1*	mi	3	MI:hsa-miR-218-1*	3	ENSG00000000971,ENSG00000007312,ENSG00000128917,ENSG00000169031
V1	TRUE	0.05	752	131	4	0.031	0.005	MI:hsa-miR-519d	mi	3	MI:hsa-miR-519d	3	ENSG00000031544,ENSG00000167531,ENSG00000167771,ENSG00000183853
V1	TRUE	0.05	614	131	3	0.023	0.005	MI:hsa-miR-921	mi	3	MI:hsa-miR-921	3	ENSG00000017427,ENSG00000164136,ENSG00000167531
V1	TRUE	0.05	639	131	1	0.008	0.002	MI:hsa-miR-522	mi	3	MI:hsa-miR-522	3	ENSG00000183036
V1	TRUE	0.05	614	131	2	0.015	0.003	MI:hsa-miR-92a-1*	mi	3	MI:hsa-miR-92a-1*	3	ENSG00000135414,ENSG00000188257
V1	TRUE	0.05	622	131	6	0.046	0.01	MI:hsa-miR-652	mi	3	MI:hsa-miR-652	3	ENSG00000007312,ENSG00000091513,ENSG00000107833,ENSG00000126545,ENSG00000158859,ENSG00000169306
V1	TRUE	0.05	608	131	2	0.015	0.003	MI:hsa-miR-92a-2*	mi	3	MI:hsa-miR-92a-2*	3	ENSG00000135414,ENSG00000188257
V1	TRUE	0.05	576	131	2	0.015	0.003	MI:hsa-miR-21*	mi	3	MI:hsa-miR-21*	3	ENSG00000048545,ENSG00000138623
V1	TRUE	0.05	747	131	2	0.015	0.003	MI:hsa-miR-516a-5p	mi	3	MI:hsa-miR-516a-5p	3	ENSG00000173250,ENSG00000204655
V1	TRUE	0.05	743	131	4	0.031	0.005	MI:hsa-miR-520g	mi	3	MI:hsa-miR-520g	3	ENSG00000120937,ENSG00000126545,ENSG00000167531,ENSG00000168412
V1	TRUE	0.05	613	131	4	0.031	0.007	MI:hsa-miR-204	mi	3	MI:hsa-miR-204	3	ENSG00000044012,ENSG00000135414,ENSG00000158711,ENSG00000173702
V1	TRUE	0.05	533	131	4	0.031	0.008	MI:hsa-miR-211	mi	3	MI:hsa-miR-211	3	ENSG00000079263,ENSG00000135414,ENSG00000171224,ENSG00000173702
V1	TRUE	0.05	707	131	2	0.015	0.003	MI:hsa-miR-605	mi	3	MI:hsa-miR-605	3	ENSG00000135414,ENSG00000204655
V1	TRUE	0.05	723	131	7	0.053	0.01	MI:hsa-miR-34c-3p	mi	3	MI:hsa-miR-34c-3p	3	ENSG00000031544,ENSG00000134760,ENSG00000136695,ENSG00000137440,ENSG00000169856,ENSG00000175087,ENSG00000198822
V1	TRUE	0.05	749	131	4	0.031	0.005	MI:hsa-miR-769-5p	mi	3	MI:hsa-miR-769-5p	3	ENSG00000160307,ENSG00000188257,ENSG00000197273,ENSG00000204655
V1	TRUE	0.05	538	131	1	0.008	0.002	MI:hsa-miR-182*	mi	3	MI:hsa-miR-182*	3	ENSG00000164136
V1	TRUE	0.05	689	131	1	0.008	0.001	MI:hsa-miR-433	mi	3	MI:hsa-miR-433	3	ENSG00000143278
V1	TRUE	0.05	446	131	3	0.023	0.007	MI:hsa-miR-550*	mi	3	MI:hsa-miR-550*	3	ENSG00000072364,ENSG00000132693,ENSG00000204655
V1	TRUE	0.05	680	131	1	0.008	0.001	MI:hsa-miR-586	mi	3	MI:hsa-miR-586	3	ENSG00000183036
V1	TRUE	0.05	741	131	4	0.031	0.005	MI:hsa-miR-139-5p	mi	3	MI:hsa-miR-139-5p	3	ENSG00000072364,ENSG00000137392,ENSG00000167531,ENSG00000183853
V1	TRUE	0.05	540	131	3	0.023	0.006	MI:hsa-miR-136*	mi	3	MI:hsa-miR-136*	3	ENSG00000017427,ENSG00000152455,ENSG00000198182
V1	TRUE	0.05	679	131	4	0.031	0.006	MI:hsa-miR-29a*	mi	3	MI:hsa-miR-29a*	3	ENSG00000000971,ENSG00000145839,ENSG00000147246,ENSG00000168412
V1	TRUE	0.05	775	131	9	0.069	0.012	MI:hsa-miR-23a	mi	3	MI:hsa-miR-23a	3	ENSG00000017427,ENSG00000072364,ENSG00000107282,ENSG00000133636,ENSG00000147381,ENSG00000158711,ENSG00000164136,ENSG00000164440,ENSG00000187889
V1	TRUE	0.05	551	131	5	0.038	0.009	MI:hsa-miR-200c*	mi	3	MI:hsa-miR-200c*	3	ENSG00000031544,ENSG00000048545,ENSG00000072364,ENSG00000107014,ENSG00000132693
V1	TRUE	0.05	671	131	2	0.015	0.003	MI:hsa-miR-589	mi	3	MI:hsa-miR-589	3	ENSG00000107833,ENSG00000108821
V1	TRUE	0.05	754	131	4	0.031	0.005	MI:hsa-miR-532-5p	mi	3	MI:hsa-miR-532-5p	3	ENSG00000152455,ENSG00000164440,ENSG00000169031,ENSG00000171224
V1	TRUE	0.05	667	131	2	0.015	0.003	MI:hsa-miR-298	mi	3	MI:hsa-miR-298	3	ENSG00000138623,ENSG00000197273
V1	TRUE	0.05	755	131	7	0.053	0.009	MI:hsa-miR-338-5p	mi	3	MI:hsa-miR-338-5p	3	ENSG00000000971,ENSG00000031544,ENSG00000069482,ENSG00000132693,ENSG00000153246,ENSG00000170323,ENSG00000183036
V1	TRUE	0.05	549	131	1	0.008	0.002	MI:hsa-miR-614	mi	3	MI:hsa-miR-614	3	ENSG00000113389
V1	TRUE	0.05	659	131	3	0.023	0.005	MI:hsa-miR-521	mi	3	MI:hsa-miR-521	3	ENSG00000107833,ENSG00000144935,ENSG00000176956
V1	TRUE	0.05	787	131	5	0.038	0.006	MI:hsa-miR-365	mi	3	MI:hsa-miR-365	3	ENSG00000079263,ENSG00000113389,ENSG00000126545,ENSG00000135414,ENSG00000183853
V1	TRUE	0.05	592	131	4	0.031	0.007	MI:hsa-miR-500	mi	3	MI:hsa-miR-500	3	ENSG00000132693,ENSG00000134760,ENSG00000137252,ENSG00000143196
V1	TRUE	0.05	637	131	5	0.038	0.008	MI:hsa-miR-611	mi	3	MI:hsa-miR-611	3	ENSG00000064300,ENSG00000113389,ENSG00000137440,ENSG00000167771,ENSG00000198822
V1	TRUE	0.05	789	131	7	0.053	0.009	MI:hsa-miR-455-3p	mi	3	MI:hsa-miR-455-3p	3	ENSG00000117013,ENSG00000123561,ENSG00000126545,ENSG00000143184,ENSG00000153233,ENSG00000170323,ENSG00000187889
V1	TRUE	0.05	647	131	3	0.023	0.005	MI:hsa-miR-453	mi	3	MI:hsa-miR-453	3	ENSG00000069482,ENSG00000112936,ENSG00000137285
V1	TRUE	0.05	734	131	3	0.023	0.004	MI:hsa-let-7a*	mi	3	MI:hsa-let-7a*	3	ENSG00000123561,ENSG00000133740,ENSG00000198822
V1	TRUE	0.05	503	131	2	0.015	0.004	MI:hsa-miR-452*	mi	3	MI:hsa-miR-452*	3	ENSG00000091513,ENSG00000135414
V1	TRUE	0.05	679	131	6	0.046	0.009	MI:hsa-miR-499-3p	mi	3	MI:hsa-miR-499-3p	3	ENSG00000017427,ENSG00000113600,ENSG00000137960,ENSG00000158711,ENSG00000183036,ENSG00000198822
V1	TRUE	0.05	638	131	3	0.023	0.005	MI:hsa-miR-200b*	mi	3	MI:hsa-miR-200b*	3	ENSG00000112232,ENSG00000164440,ENSG00000174429
V1	TRUE	0.05	706	131	4	0.031	0.006	MI:hsa-miR-103	mi	3	MI:hsa-miR-103	3	ENSG00000069482,ENSG00000137392,ENSG00000164136,ENSG00000178882
V1	TRUE	0.05	623	131	3	0.023	0.005	MI:hsa-miR-940	mi	3	MI:hsa-miR-940	3	ENSG00000072364,ENSG00000092929,ENSG00000197273
V1	TRUE	0.05	651	131	2	0.015	0.003	MI:hsa-miR-187	mi	3	MI:hsa-miR-187	3	ENSG00000159556,ENSG00000171224
V1	TRUE	0.05	652	131	3	0.023	0.005	MI:hsa-miR-411	mi	3	MI:hsa-miR-411	3	ENSG00000126545,ENSG00000137285,ENSG00000198822
V1	TRUE	0.05	759	131	3	0.023	0.004	MI:hsa-let-7e	mi	3	MI:hsa-let-7e	3	ENSG00000072364,ENSG00000120937,ENSG00000197273
V1	TRUE	0.05	615	131	5	0.038	0.008	MI:hsa-miR-579	mi	3	MI:hsa-miR-579	3	ENSG00000107014,ENSG00000137285,ENSG00000137440,ENSG00000143278,ENSG00000164136
V1	TRUE	0.05	521	131	3	0.023	0.006	MI:hsa-miR-155*	mi	3	MI:hsa-miR-155*	3	ENSG00000079263,ENSG00000147246,ENSG00000183036
V1	TRUE	0.05	463	131	4	0.031	0.009	MI:hsa-miR-186*	mi	3	MI:hsa-miR-186*	3	ENSG00000128917,ENSG00000132693,ENSG00000137440,ENSG00000150637
V1	TRUE	0.05	638	131	5	0.038	0.008	MI:hsa-miR-708	mi	3	MI:hsa-miR-708	3	ENSG00000112232,ENSG00000138623,ENSG00000153233,ENSG00000164136,ENSG00000197273
V1	TRUE	0.05	650	131	2	0.015	0.003	MI:hsa-miR-923	mi	3	MI:hsa-miR-923	3	ENSG00000000971,ENSG00000137440
V1	TRUE	0.05	747	131	4	0.031	0.005	MI:hsa-miR-339-3p	mi	3	MI:hsa-miR-339-3p	3	ENSG00000113389,ENSG00000137285,ENSG00000169306,ENSG00000176956
V1	TRUE	0.05	509	131	4	0.031	0.008	MI:hsa-miR-126*	mi	3	MI:hsa-miR-126*	3	ENSG00000031544,ENSG00000072364,ENSG00000137440,ENSG00000173250
V1	TRUE	0.05	771	131	5	0.038	0.006	MI:hsa-miR-337-5p	mi	3	MI:hsa-miR-337-5p	3	ENSG00000110675,ENSG00000135414,ENSG00000144935,ENSG00000169856,ENSG00000185668
V1	TRUE	0.05	565	131	4	0.031	0.007	MI:hsa-miR-363*	mi	3	MI:hsa-miR-363*	3	ENSG00000072364,ENSG00000132693,ENSG00000183036,ENSG00000188257
V1	TRUE	0.05	514	131	4	0.031	0.008	MI:hsa-miR-639	mi	3	MI:hsa-miR-639	3	ENSG00000092929,ENSG00000137440,ENSG00000138623,ENSG00000167531
V1	TRUE	0.05	649	131	6	0.046	0.009	MI:hsa-miR-379	mi	3	MI:hsa-miR-379	3	ENSG00000091513,ENSG00000112936,ENSG00000137285,ENSG00000150637,ENSG00000164485,ENSG00000183853
V1	TRUE	0.05	582	131	1	0.008	0.002	MI:hsa-miR-518c*	mi	3	MI:hsa-miR-518c*	3	ENSG00000167531
V1	TRUE	0.05	431	131	4	0.031	0.009	MI:hsa-miR-625*	mi	3	MI:hsa-miR-625*	3	ENSG00000072364,ENSG00000134183,ENSG00000143631,ENSG00000152455
V1	TRUE	0.05	566	131	4	0.031	0.007	MI:hsa-miR-138-2*	mi	3	MI:hsa-miR-138-2*	3	ENSG00000017427,ENSG00000132693,ENSG00000137440,ENSG00000147381
V1	TRUE	0.05	444	131	3	0.023	0.007	MI:hsa-miR-577	mi	3	MI:hsa-miR-577	3	ENSG00000120937,ENSG00000138623,ENSG00000187889
V1	TRUE	0.05	404	131	5	0.038	0.012	MI:hsa-miR-25*	mi	3	MI:hsa-miR-25*	3	ENSG00000017427,ENSG00000101200,ENSG00000158711,ENSG00000161610,ENSG00000176956
V1	TRUE	0.05	712	131	4	0.031	0.006	MI:hsa-miR-216b	mi	3	MI:hsa-miR-216b	3	ENSG00000072364,ENSG00000126545,ENSG00000137440,ENSG00000153233
V1	TRUE	0.05	516	131	1	0.008	0.002	MI:hsa-miR-141*	mi	3	MI:hsa-miR-141*	3	ENSG00000132693
V1	TRUE	0.05	705	131	3	0.023	0.004	MI:hsa-miR-501-5p	mi	3	MI:hsa-miR-501-5p	3	ENSG00000107833,ENSG00000135414,ENSG00000164440
V1	TRUE	0.05	698	131	3	0.023	0.004	MI:hsa-miR-194	mi	3	MI:hsa-miR-194	3	ENSG00000135577,ENSG00000164136,ENSG00000198182
V1	TRUE	0.05	755	131	7	0.053	0.009	MI:hsa-miR-495	mi	3	MI:hsa-miR-495	3	ENSG00000110675,ENSG00000123561,ENSG00000126861,ENSG00000133740,ENSG00000137975,ENSG00000167531,ENSG00000169248
V1	TRUE	0.05	675	131	5	0.038	0.007	MI:hsa-miR-10a	mi	3	MI:hsa-miR-10a	3	ENSG00000079263,ENSG00000132693,ENSG00000134183,ENSG00000169306,ENSG00000198822
V1	TRUE	0.05	638	131	5	0.038	0.008	MI:hsa-miR-448	mi	3	MI:hsa-miR-448	3	ENSG00000072364,ENSG00000117013,ENSG00000128917,ENSG00000147246,ENSG00000187889
V1	TRUE	0.05	558	131	3	0.023	0.005	MI:hsa-miR-642	mi	3	MI:hsa-miR-642	3	ENSG00000044012,ENSG00000135414,ENSG00000171224
V1	TRUE	0.05	642	131	3	0.023	0.005	MI:hsa-miR-552	mi	3	MI:hsa-miR-552	3	ENSG00000133636,ENSG00000137392,ENSG00000183036
V1	TRUE	0.05	631	131	4	0.031	0.006	MI:hsa-miR-675	mi	3	MI:hsa-miR-675	3	ENSG00000079263,ENSG00000101200,ENSG00000161791,ENSG00000197273
V1	TRUE	0.05	536	131	1	0.008	0.002	MI:hsa-miR-33b*	mi	3	MI:hsa-miR-33b*	3	ENSG00000112936
V1	TRUE	0.05	559	131	3	0.023	0.005	MI:hsa-miR-572	mi	3	MI:hsa-miR-572	3	ENSG00000000971,ENSG00000132693,ENSG00000169856
V1	TRUE	0.05	649	131	2	0.015	0.003	MI:hsa-miR-610	mi	3	MI:hsa-miR-610	3	ENSG00000159556,ENSG00000169856
V1	TRUE	0.05	654	131	4	0.031	0.006	MI:hsa-miR-25	mi	3	MI:hsa-miR-25	3	ENSG00000135414,ENSG00000137440,ENSG00000158859,ENSG00000204655
V1	TRUE	0.05	761	131	4	0.031	0.005	MI:hsa-miR-371-5p	mi	3	MI:hsa-miR-371-5p	3	ENSG00000000971,ENSG00000132693,ENSG00000137440,ENSG00000167531
V1	TRUE	0.05	766	131	5	0.038	0.007	MI:hsa-let-7d	mi	3	MI:hsa-let-7d	3	ENSG00000072364,ENSG00000133740,ENSG00000135577,ENSG00000139352,ENSG00000197273
V1	TRUE	0.05	362	131	2	0.015	0.006	MI:hsa-miR-629*	mi	3	MI:hsa-miR-629*	3	ENSG00000149970,ENSG00000183036
V1	TRUE	0.05	723	131	3	0.023	0.004	MI:hsa-let-7i*	mi	3	MI:hsa-let-7i*	3	ENSG00000091513,ENSG00000107014,ENSG00000126545
V1	TRUE	0.05	646	131	2	0.015	0.003	MI:hsa-miR-302d	mi	3	MI:hsa-miR-302d	3	ENSG00000161791,ENSG00000187889
V1	TRUE	0.05	661	131	3	0.023	0.005	MI:hsa-miR-634	mi	3	MI:hsa-miR-634	3	ENSG00000017427,ENSG00000107014,ENSG00000167771
V1	TRUE	0.05	660	131	3	0.023	0.005	MI:hsa-miR-935	mi	3	MI:hsa-miR-935	3	ENSG00000135577,ENSG00000143196,ENSG00000197273
V1	TRUE	0.05	654	131	3	0.023	0.005	MI:hsa-miR-218	mi	3	MI:hsa-miR-218	3	ENSG00000107282,ENSG00000120937,ENSG00000123561
V1	TRUE	0.05	597	131	4	0.031	0.007	MI:hsa-miR-635	mi	3	MI:hsa-miR-635	3	ENSG00000044012,ENSG00000091513,ENSG00000158859,ENSG00000162733
V1	TRUE	0.05	633	131	6	0.046	0.009	MI:hsa-miR-409-3p	mi	3	MI:hsa-miR-409-3p	3	ENSG00000048545,ENSG00000079263,ENSG00000120937,ENSG00000133740,ENSG00000167771,ENSG00000170323
V1	TRUE	0.05	497	131	4	0.031	0.008	MI:hsa-miR-7-2*	mi	3	MI:hsa-miR-7-2*	3	ENSG00000112232,ENSG00000164136,ENSG00000171224,ENSG00000173250
V1	TRUE	0.05	751	131	3	0.023	0.004	MI:hsa-miR-141	mi	3	MI:hsa-miR-141	3	ENSG00000043591,ENSG00000147246,ENSG00000158859
V1	TRUE	0.05	683	131	4	0.031	0.006	MI:hsa-miR-524-5p	mi	3	MI:hsa-miR-524-5p	3	ENSG00000160307,ENSG00000169306,ENSG00000171224,ENSG00000174429
V1	TRUE	0.05	738	131	6	0.046	0.008	MI:hsa-miR-28-5p	mi	3	MI:hsa-miR-28-5p	3	ENSG00000000971,ENSG00000044012,ENSG00000126861,ENSG00000138623,ENSG00000153233,ENSG00000197273
V1	TRUE	0.05	692	131	2	0.015	0.003	MI:hsa-miR-184	mi	3	MI:hsa-miR-184	3	ENSG00000007312,ENSG00000138623
V1	TRUE	0.05	675	131	2	0.015	0.003	MI:hsa-miR-613	mi	3	MI:hsa-miR-613	3	ENSG00000113389,ENSG00000143278
V1	TRUE	0.05	683	131	6	0.046	0.009	MI:hsa-miR-30d*	mi	3	MI:hsa-miR-30d*	3	ENSG00000031544,ENSG00000072364,ENSG00000132693,ENSG00000135414,ENSG00000197273,ENSG00000204655
V1	TRUE	0.05	624	131	3	0.023	0.005	MI:hsa-miR-637	mi	3	MI:hsa-miR-637	3	ENSG00000007312,ENSG00000161610,ENSG00000178882
V1	TRUE	0.05	622	131	6	0.046	0.01	MI:hsa-miR-658	mi	3	MI:hsa-miR-658	3	ENSG00000048545,ENSG00000101200,ENSG00000161610,ENSG00000167531,ENSG00000176956,ENSG00000197273
V1	TRUE	0.05	793	131	5	0.038	0.006	MI:hsa-miR-219-5p	mi	3	MI:hsa-miR-219-5p	3	ENSG00000069482,ENSG00000113302,ENSG00000150637,ENSG00000169248,ENSG00000183036
V1	TRUE	0.05	507	131	6	0.046	0.012	MI:hsa-miR-154*	mi	3	MI:hsa-miR-154*	3	ENSG00000000971,ENSG00000107014,ENSG00000123561,ENSG00000126861,ENSG00000147381,ENSG00000169856
V1	TRUE	0.05	604	131	4	0.031	0.007	MI:hsa-miR-384	mi	3	MI:hsa-miR-384	3	ENSG00000137252,ENSG00000143196,ENSG00000159556,ENSG00000169248
V1	TRUE	0.05	748	131	2	0.015	0.003	MI:hsa-miR-513-5p	mi	3	MI:hsa-miR-513-5p	3	ENSG00000107833,ENSG00000183036
V1	TRUE	0.05	507	131	2	0.015	0.004	MI:hsa-miR-33a*	mi	3	MI:hsa-miR-33a*	3	ENSG00000112936,ENSG00000169248
V1	TRUE	0.05	773	131	8	0.061	0.01	MI:hsa-miR-671-5p	mi	3	MI:hsa-miR-671-5p	3	ENSG00000044012,ENSG00000092929,ENSG00000107833,ENSG00000128917,ENSG00000158859,ENSG00000160307,ENSG00000164440,ENSG00000176956
V1	TRUE	0.05	693	131	4	0.031	0.006	MI:hsa-miR-450b-3p	mi	3	MI:hsa-miR-450b-3p	3	ENSG00000107014,ENSG00000158711,ENSG00000167531,ENSG00000171224
V1	TRUE	0.05	682	131	1	0.008	0.001	MI:hsa-miR-486-5p	mi	3	MI:hsa-miR-486-5p	3	ENSG00000064300
V1	TRUE	0.05	664	131	5	0.038	0.008	MI:hsa-miR-630	mi	3	MI:hsa-miR-630	3	ENSG00000123561,ENSG00000137392,ENSG00000138623,ENSG00000164440,ENSG00000204655
V1	TRUE	0.05	619	131	4	0.031	0.006	MI:hsa-miR-889	mi	3	MI:hsa-miR-889	3	ENSG00000107014,ENSG00000112232,ENSG00000133636,ENSG00000147676
V1	TRUE	0.05	514	131	1	0.008	0.002	MI:hsa-miR-138-1*	mi	3	MI:hsa-miR-138-1*	3	ENSG00000126861
V1	TRUE	0.05	694	131	4	0.031	0.006	MI:hsa-miR-18a	mi	3	MI:hsa-miR-18a	3	ENSG00000158711,ENSG00000158859,ENSG00000167531,ENSG00000183625
V1	TRUE	0.05	575	131	4	0.031	0.007	MI:hsa-miR-672	mi	3	MI:hsa-miR-672	3	ENSG00000113600,ENSG00000149970,ENSG00000183625,ENSG00000197273
V1	TRUE	0.05	646	131	7	0.053	0.011	MI:hsa-miR-555	mi	3	MI:hsa-miR-555	3	ENSG00000091513,ENSG00000120937,ENSG00000143278,ENSG00000152455,ENSG00000173250,ENSG00000176956,ENSG00000197273
V1	TRUE	0.05	418	131	2	0.015	0.005	MI:hsa-miR-526b*	mi	3	MI:hsa-miR-526b*	3	ENSG00000167531,ENSG00000183853
V1	TRUE	0.05	608	131	3	0.023	0.005	MI:hsa-miR-431	mi	3	MI:hsa-miR-431	3	ENSG00000113389,ENSG00000135577,ENSG00000169856
V1	TRUE	0.05	728	131	4	0.031	0.005	MI:hsa-miR-409-5p	mi	3	MI:hsa-miR-409-5p	3	ENSG00000048545,ENSG00000128917,ENSG00000168412,ENSG00000175087
V1	TRUE	0.05	664	131	5	0.038	0.008	MI:hsa-miR-342-5p	mi	3	MI:hsa-miR-342-5p	3	ENSG00000000971,ENSG00000126861,ENSG00000137392,ENSG00000167531,ENSG00000188257
V1	TRUE	0.05	746	131	3	0.023	0.004	MI:hsa-miR-648	mi	3	MI:hsa-miR-648	3	ENSG00000133740,ENSG00000137440,ENSG00000147676
V1	TRUE	0.05	627	131	5	0.038	0.008	MI:hsa-miR-920	mi	3	MI:hsa-miR-920	3	ENSG00000000971,ENSG00000132693,ENSG00000135414,ENSG00000137440,ENSG00000138623
V1	TRUE	0.000959	521	131	8	0.061	0.015	MI:hsa-miR-106a*	mi	3	MI:hsa-miR-106a*	3	ENSG00000079263,ENSG00000126861,ENSG00000128917,ENSG00000134183,ENSG00000137285,ENSG00000144935,ENSG00000145839,ENSG00000177047
V1	TRUE	0.05	676	131	3	0.023	0.004	MI:hsa-miR-644	mi	3	MI:hsa-miR-644	3	ENSG00000007312,ENSG00000158859,ENSG00000183853
V1	TRUE	0.05	652	131	4	0.031	0.006	MI:hsa-miR-28-3p	mi	3	MI:hsa-miR-28-3p	3	ENSG00000044012,ENSG00000163347,ENSG00000175535,ENSG00000198822
V1	TRUE	0.05	662	131	2	0.015	0.003	MI:hsa-miR-505	mi	3	MI:hsa-miR-505	3	ENSG00000031544,ENSG00000153233
V1	TRUE	0.05	660	131	7	0.053	0.011	MI:hsa-miR-659	mi	3	MI:hsa-miR-659	3	ENSG00000000971,ENSG00000079263,ENSG00000132693,ENSG00000137285,ENSG00000137440,ENSG00000177047,ENSG00000188257
V1	TRUE	0.05	689	131	5	0.038	0.007	MI:hsa-miR-146a	mi	3	MI:hsa-miR-146a	3	ENSG00000000971,ENSG00000007312,ENSG00000126545,ENSG00000144935,ENSG00000198822
V1	TRUE	0.05	462	131	1	0.008	0.002	MI:hsa-miR-424*	mi	3	MI:hsa-miR-424*	3	ENSG00000143631
V1	TRUE	0.05	645	131	4	0.031	0.006	MI:hsa-miR-129-5p	mi	3	MI:hsa-miR-129-5p	3	ENSG00000017427,ENSG00000072364,ENSG00000188257,ENSG00000197273
V1	TRUE	0.05	512	131	5	0.038	0.01	MI:hsa-miR-148b*	mi	3	MI:hsa-miR-148b*	3	ENSG00000000971,ENSG00000113600,ENSG00000144935,ENSG00000169031,ENSG00000198822
V1	TRUE	0.05	639	131	6	0.046	0.009	MI:hsa-miR-609	mi	3	MI:hsa-miR-609	3	ENSG00000072364,ENSG00000112936,ENSG00000132693,ENSG00000133740,ENSG00000183036,ENSG00000183853
V1	TRUE	0.05	551	131	6	0.046	0.011	MI:hsa-miR-99b*	mi	3	MI:hsa-miR-99b*	3	ENSG00000091513,ENSG00000107833,ENSG00000123561,ENSG00000126861,ENSG00000176956,ENSG00000204655
V1	TRUE	0.05	719	131	4	0.031	0.006	MI:hsa-miR-155	mi	3	MI:hsa-miR-155	3	ENSG00000000971,ENSG00000107282,ENSG00000110675,ENSG00000168412
V1	TRUE	0.05	753	131	4	0.031	0.005	MI:hsa-miR-449b	mi	3	MI:hsa-miR-449b	3	ENSG00000107282,ENSG00000126861,ENSG00000133740,ENSG00000197273
V1	TRUE	0.05	662	131	3	0.023	0.005	MI:hsa-miR-193a-3p	mi	3	MI:hsa-miR-193a-3p	3	ENSG00000134183,ENSG00000147381,ENSG00000198822
V1	TRUE	0.05	532	131	2	0.015	0.004	MI:hsa-miR-18b*	mi	3	MI:hsa-miR-18b*	3	ENSG00000135414,ENSG00000171224
V1	TRUE	0.05	520	131	1	0.008	0.002	MI:hsa-miR-222*	mi	3	MI:hsa-miR-222*	3	ENSG00000072364
V1	TRUE	0.05	487	131	5	0.038	0.01	MI:hsa-miR-7-1*	mi	3	MI:hsa-miR-7-1*	3	ENSG00000112232,ENSG00000145839,ENSG00000164136,ENSG00000164440,ENSG00000173250
V1	TRUE	0.05	713	131	5	0.038	0.007	MI:hsa-miR-153	mi	3	MI:hsa-miR-153	3	ENSG00000102221,ENSG00000120937,ENSG00000147381,ENSG00000158859,ENSG00000187889
V1	TRUE	0.05	740	131	7	0.053	0.009	MI:hsa-miR-454	mi	3	MI:hsa-miR-454	3	ENSG00000123561,ENSG00000133111,ENSG00000134760,ENSG00000137285,ENSG00000144935,ENSG00000164136,ENSG00000175087
V1	TRUE	0.05	632	131	1	0.008	0.002	MI:hsa-miR-758	mi	3	MI:hsa-miR-758	3	ENSG00000072364
V1	TRUE	0.05	588	131	2	0.015	0.003	MI:hsa-miR-361-3p	mi	3	MI:hsa-miR-361-3p	3	ENSG00000135414,ENSG00000160307
V1	TRUE	0.05	646	131	7	0.053	0.011	MI:hsa-miR-32	mi	3	MI:hsa-miR-32	3	ENSG00000043591,ENSG00000126545,ENSG00000135414,ENSG00000137440,ENSG00000143631,ENSG00000149970,ENSG00000173250
V1	TRUE	0.05	464	131	3	0.023	0.006	MI:hsa-miR-367*	mi	3	MI:hsa-miR-367*	3	ENSG00000048545,ENSG00000176956,ENSG00000198822
V1	TRUE	0.05	892	131	6	0.046	0.007	MI:hsa-miR-520a-5p	mi	3	MI:hsa-miR-520a-5p	3	ENSG00000079263,ENSG00000133740,ENSG00000134183,ENSG00000137252,ENSG00000147676,ENSG00000179142
V1	TRUE	0.05	813	131	6	0.046	0.007	MI:hsa-miR-574-5p	mi	3	MI:hsa-miR-574-5p	3	ENSG00000138623,ENSG00000158711,ENSG00000167531,ENSG00000169856,ENSG00000183036,ENSG00000183625
V1	TRUE	0.00108	637	131	9	0.069	0.014	MI:hsa-miR-219-1-3p	mi	3	MI:hsa-miR-219-1-3p	3	ENSG00000000971,ENSG00000112936,ENSG00000123561,ENSG00000133740,ENSG00000152455,ENSG00000159556,ENSG00000170323,ENSG00000183625,ENSG00000188257
V1	TRUE	0.05	779	131	3	0.023	0.004	MI:hsa-miR-582-3p	mi	3	MI:hsa-miR-582-3p	3	ENSG00000000971,ENSG00000164440,ENSG00000171126
V1	TRUE	0.05	510	131	5	0.038	0.01	MI:hsa-miR-519e*	mi	3	MI:hsa-miR-519e*	3	ENSG00000072364,ENSG00000134183,ENSG00000137672,ENSG00000139352,ENSG00000169856
V1	TRUE	0.05	697	131	5	0.038	0.007	MI:hsa-miR-654-5p	mi	3	MI:hsa-miR-654-5p	3	ENSG00000007312,ENSG00000044012,ENSG00000101200,ENSG00000137440,ENSG00000161610
V1	TRUE	0.05	788	131	7	0.053	0.009	MI:hsa-let-7g*	mi	3	MI:hsa-let-7g*	3	ENSG00000031544,ENSG00000123561,ENSG00000133636,ENSG00000133740,ENSG00000149970,ENSG00000169306,ENSG00000183853
V1	TRUE	0.05	734	131	2	0.015	0.003	MI:hsa-let-7b*	mi	3	MI:hsa-let-7b*	3	ENSG00000123561,ENSG00000198822
V1	TRUE	0.05	484	131	3	0.023	0.006	MI:hsa-miR-100*	mi	3	MI:hsa-miR-100*	3	ENSG00000000971,ENSG00000123561,ENSG00000134183
V1	TRUE	0.05	718	131	6	0.046	0.008	MI:hsa-miR-891b	mi	3	MI:hsa-miR-891b	3	ENSG00000031544,ENSG00000110675,ENSG00000139352,ENSG00000145839,ENSG00000153233,ENSG00000164136
V1	TRUE	0.05	710	131	5	0.038	0.007	MI:hsa-miR-147b	mi	3	MI:hsa-miR-147b	3	ENSG00000079263,ENSG00000112936,ENSG00000137440,ENSG00000139352,ENSG00000178882
V1	TRUE	0.05	695	131	4	0.031	0.006	MI:hsa-miR-188-5p	mi	3	MI:hsa-miR-188-5p	3	ENSG00000092929,ENSG00000123561,ENSG00000153233,ENSG00000183853
V1	TRUE	0.05	396	131	1	0.008	0.003	MI:hsa-miR-377*	mi	3	MI:hsa-miR-377*	3	ENSG00000113600
V1	TRUE	0.05	649	131	5	0.038	0.008	MI:hsa-miR-181c*	mi	3	MI:hsa-miR-181c*	3	ENSG00000031544,ENSG00000048545,ENSG00000120937,ENSG00000167531,ENSG00000170323
V1	TRUE	0.05	654	131	5	0.038	0.008	MI:hsa-miR-300	mi	3	MI:hsa-miR-300	3	ENSG00000108821,ENSG00000123561,ENSG00000152455,ENSG00000183036,ENSG00000198822
V1	TRUE	0.05	669	131	5	0.038	0.007	MI:hsa-miR-801	mi	3	MI:hsa-miR-801	3	ENSG00000072364,ENSG00000123561,ENSG00000179142,ENSG00000188257,ENSG00000198822
V1	TRUE	0.05	731	131	4	0.031	0.005	MI:hsa-miR-502-3p	mi	3	MI:hsa-miR-502-3p	3	ENSG00000007312,ENSG00000123561,ENSG00000167531,ENSG00000185668
V1	TRUE	0.05	790	131	4	0.031	0.005	MI:hsa-miR-520d-5p	mi	3	MI:hsa-miR-520d-5p	3	ENSG00000123561,ENSG00000167771,ENSG00000169306,ENSG00000174429
V1	TRUE	0.05	714	131	8	0.061	0.011	MI:hsa-miR-590-3p	mi	3	MI:hsa-miR-590-3p	3	ENSG00000000971,ENSG00000112232,ENSG00000133740,ENSG00000137252,ENSG00000144935,ENSG00000152455,ENSG00000155897,ENSG00000198822
V1	TRUE	0.05	654	131	8	0.061	0.012	MI:hsa-miR-142-5p	mi	3	MI:hsa-miR-142-5p	3	ENSG00000031544,ENSG00000091513,ENSG00000113600,ENSG00000132693,ENSG00000133636,ENSG00000147381,ENSG00000169856,ENSG00000187889
V1	TRUE	0.05	760	131	2	0.015	0.003	MI:hsa-miR-338-3p	mi	3	MI:hsa-miR-338-3p	3	ENSG00000136695,ENSG00000143278
V1	TRUE	0.05	686	131	2	0.015	0.003	MI:hsa-miR-222	mi	3	MI:hsa-miR-222	3	ENSG00000112232,ENSG00000135414
V1	TRUE	0.05	696	131	3	0.023	0.004	MI:hsa-miR-892b	mi	3	MI:hsa-miR-892b	3	ENSG00000126861,ENSG00000147381,ENSG00000159556
V1	TRUE	0.05	745	131	1	0.008	0.001	MI:hsa-miR-886-5p	mi	3	MI:hsa-miR-886-5p	3	ENSG00000178882
V1	TRUE	0.05	543	131	1	0.008	0.002	MI:hsa-miR-346	mi	3	MI:hsa-miR-346	3	ENSG00000143196
V1	TRUE	0.05	759	131	4	0.031	0.005	MI:hsa-miR-450a	mi	3	MI:hsa-miR-450a	3	ENSG00000107014,ENSG00000133636,ENSG00000164136,ENSG00000187889
V1	TRUE	0.05	663	131	6	0.046	0.009	MI:hsa-miR-616	mi	3	MI:hsa-miR-616	3	ENSG00000107014,ENSG00000113389,ENSG00000126861,ENSG00000144935,ENSG00000167531,ENSG00000173250
V1	TRUE	0.05	425	131	2	0.015	0.005	MI:hsa-miR-191*	mi	3	MI:hsa-miR-191*	3	ENSG00000137392,ENSG00000143196
V1	TRUE	0.05	762	131	5	0.038	0.007	MI:hsa-miR-497	mi	3	MI:hsa-miR-497	3	ENSG00000126861,ENSG00000132693,ENSG00000149970,ENSG00000164136,ENSG00000169306
V1	TRUE	0.05	653	131	7	0.053	0.011	MI:hsa-miR-512-5p	mi	3	MI:hsa-miR-512-5p	3	ENSG00000000971,ENSG00000112936,ENSG00000137440,ENSG00000138623,ENSG00000169306,ENSG00000173250,ENSG00000198822
V1	TRUE	0.05	633	131	4	0.031	0.006	MI:hsa-miR-526b	mi	3	MI:hsa-miR-526b	3	ENSG00000126545,ENSG00000128917,ENSG00000137440,ENSG00000169856
V1	TRUE	0.05	422	131	2	0.015	0.005	MI:hsa-miR-130b*	mi	3	MI:hsa-miR-130b*	3	ENSG00000132693,ENSG00000135414
V1	TRUE	0.05	554	131	5	0.038	0.009	MI:hsa-miR-633	mi	3	MI:hsa-miR-633	3	ENSG00000000971,ENSG00000134183,ENSG00000173702,ENSG00000175535,ENSG00000198822
V1	TRUE	0.00175	695	131	9	0.069	0.013	MI:hsa-miR-383	mi	3	MI:hsa-miR-383	3	ENSG00000000971,ENSG00000031544,ENSG00000107833,ENSG00000113600,ENSG00000120937,ENSG00000137392,ENSG00000137672,ENSG00000159556,ENSG00000171126
V1	TRUE	0.05	683	131	4	0.031	0.006	MI:hsa-miR-744	mi	3	MI:hsa-miR-744	3	ENSG00000101200,ENSG00000136695,ENSG00000167531,ENSG00000167771
V1	TRUE	0.05	635	131	5	0.038	0.008	MI:hsa-miR-99a	mi	3	MI:hsa-miR-99a	3	ENSG00000072364,ENSG00000113389,ENSG00000132693,ENSG00000137440,ENSG00000164591
V1	TRUE	0.05	530	131	2	0.015	0.004	MI:hsa-miR-9*	mi	3	MI:hsa-miR-9*	3	ENSG00000112232,ENSG00000120937
V1	TRUE	0.05	693	131	4	0.031	0.006	MI:hsa-miR-598	mi	3	MI:hsa-miR-598	3	ENSG00000017427,ENSG00000158859,ENSG00000169306,ENSG00000198822
V1	TRUE	0.05	675	131	7	0.053	0.01	MI:hsa-miR-885-5p	mi	3	MI:hsa-miR-885-5p	3	ENSG00000017427,ENSG00000072364,ENSG00000123561,ENSG00000137285,ENSG00000143184,ENSG00000143196,ENSG00000163347
V1	TRUE	0.05	799	131	1	0.008	0.001	MI:hsa-miR-200b	mi	3	MI:hsa-miR-200b	3	ENSG00000175087
V1	TRUE	0.05	523	131	1	0.008	0.002	MI:hsa-miR-431*	mi	3	MI:hsa-miR-431*	3	ENSG00000179142
V1	TRUE	0.05	681	131	6	0.046	0.009	MI:hsa-miR-628-3p	mi	3	MI:hsa-miR-628-3p	3	ENSG00000092929,ENSG00000107014,ENSG00000153246,ENSG00000169248,ENSG00000174429,ENSG00000198822
V1	TRUE	0.05	532	131	1	0.008	0.002	MI:hsa-miR-24-1*	mi	3	MI:hsa-miR-24-1*	3	ENSG00000017427
V1	TRUE	0.05	738	131	3	0.023	0.004	MI:hsa-miR-885-3p	mi	3	MI:hsa-miR-885-3p	3	ENSG00000091513,ENSG00000178882,ENSG00000197273
V1	TRUE	0.05	758	131	2	0.015	0.003	MI:hsa-miR-19b	mi	3	MI:hsa-miR-19b	3	ENSG00000149970,ENSG00000158711
V1	TRUE	0.05	776	131	1	0.008	0.001	MI:hsa-miR-125a-5p	mi	3	MI:hsa-miR-125a-5p	3	ENSG00000167771
V1	TRUE	0.00149	363	131	6	0.046	0.017	MI:hsa-miR-32*	mi	3	MI:hsa-miR-32*	3	ENSG00000110318,ENSG00000126545,ENSG00000143278,ENSG00000145839,ENSG00000173250,ENSG00000204655
V1	TRUE	0.05	719	131	3	0.023	0.004	MI:hsa-miR-671-3p	mi	3	MI:hsa-miR-671-3p	3	ENSG00000107833,ENSG00000128917,ENSG00000197273
V1	TRUE	0.05	662	131	4	0.031	0.006	MI:hsa-miR-802	mi	3	MI:hsa-miR-802	3	ENSG00000132693,ENSG00000133111,ENSG00000144935,ENSG00000159556
V1	TRUE	0.05	607	131	1	0.008	0.002	MI:hsa-miR-662	mi	3	MI:hsa-miR-662	3	ENSG00000171224
V1	TRUE	0.05	661	131	2	0.015	0.003	MI:hsa-miR-512-3p	mi	3	MI:hsa-miR-512-3p	3	ENSG00000048545,ENSG00000160307
V1	TRUE	0.05	611	131	7	0.053	0.011	MI:hsa-miR-190b	mi	3	MI:hsa-miR-190b	3	ENSG00000072364,ENSG00000107014,ENSG00000126545,ENSG00000133636,ENSG00000137392,ENSG00000144935,ENSG00000170323
V1	TRUE	0.05	661	131	3	0.023	0.005	MI:hsa-miR-601	mi	3	MI:hsa-miR-601	3	ENSG00000167531,ENSG00000169306,ENSG00000188257
V1	TRUE	0.05	719	131	6	0.046	0.008	MI:hsa-miR-323-3p	mi	3	MI:hsa-miR-323-3p	3	ENSG00000107833,ENSG00000113600,ENSG00000143631,ENSG00000158711,ENSG00000167531,ENSG00000198822
V1	TRUE	0.05	750	131	4	0.031	0.005	MI:hsa-miR-674	mi	3	MI:hsa-miR-674	3	ENSG00000137440,ENSG00000158859,ENSG00000160307,ENSG00000167531
V1	TRUE	0.05	593	131	4	0.031	0.007	MI:hsa-miR-372	mi	3	MI:hsa-miR-372	3	ENSG00000101311,ENSG00000126861,ENSG00000133740,ENSG00000168412
V1	TRUE	0.05	613	131	4	0.031	0.007	MI:hsa-miR-326	mi	3	MI:hsa-miR-326	3	ENSG00000044012,ENSG00000092929,ENSG00000128917,ENSG00000197273
V1	TRUE	0.05	801	131	3	0.023	0.004	MI:hsa-miR-199b-5p	mi	3	MI:hsa-miR-199b-5p	3	ENSG00000112936,ENSG00000133111,ENSG00000149970
V1	TRUE	0.05	658	131	4	0.031	0.006	MI:hsa-miR-660	mi	3	MI:hsa-miR-660	3	ENSG00000072364,ENSG00000123561,ENSG00000158711,ENSG00000171224
V1	TRUE	0.05	709	131	3	0.023	0.004	MI:hsa-miR-629	mi	3	MI:hsa-miR-629	3	ENSG00000133740,ENSG00000137440,ENSG00000173250
V1	TRUE	0.05	945	131	3	0.023	0.003	MI:hsa-miR-520f	mi	3	MI:hsa-miR-520f	3	ENSG00000126861,ENSG00000143184,ENSG00000161791
V1	TRUE	0.05	732	131	5	0.038	0.007	MI:hsa-miR-548d-5p	mi	3	MI:hsa-miR-548d-5p	3	ENSG00000133740,ENSG00000137252,ENSG00000158711,ENSG00000162733,ENSG00000169248
V1	TRUE	0.05	521	131	6	0.046	0.012	MI:hsa-miR-668	mi	3	MI:hsa-miR-668	3	ENSG00000048545,ENSG00000069482,ENSG00000112936,ENSG00000137440,ENSG00000197273,ENSG00000204655
V1	TRUE	0.05	718	131	3	0.023	0.004	MI:hsa-miR-499-5p	mi	3	MI:hsa-miR-499-5p	3	ENSG00000126861,ENSG00000137285,ENSG00000164440
V1	TRUE	0.05	583	131	4	0.031	0.007	MI:hsa-miR-606	mi	3	MI:hsa-miR-606	3	ENSG00000031544,ENSG00000107833,ENSG00000169856,ENSG00000173250
V1	TRUE	0.05	523	131	2	0.015	0.004	MI:hsa-miR-187*	mi	3	MI:hsa-miR-187*	3	ENSG00000160307,ENSG00000169306
V1	TRUE	0.05	547	131	4	0.031	0.007	MI:hsa-miR-135b*	mi	3	MI:hsa-miR-135b*	3	ENSG00000072364,ENSG00000162733,ENSG00000167531,ENSG00000170323
V1	TRUE	0.05	729	131	5	0.038	0.007	MI:hsa-miR-362-3p	mi	3	MI:hsa-miR-362-3p	3	ENSG00000007312,ENSG00000031544,ENSG00000107282,ENSG00000133111,ENSG00000171224
V1	TRUE	0.05	663	131	5	0.038	0.008	MI:hsa-miR-345	mi	3	MI:hsa-miR-345	3	ENSG00000069482,ENSG00000132693,ENSG00000158711,ENSG00000160307,ENSG00000164591
V1	TRUE	0.05	562	131	3	0.023	0.005	MI:hsa-miR-150	mi	3	MI:hsa-miR-150	3	ENSG00000132693,ENSG00000135414,ENSG00000139352
V1	TRUE	0.05	621	131	6	0.046	0.01	MI:hsa-miR-496	mi	3	MI:hsa-miR-496	3	ENSG00000000971,ENSG00000107014,ENSG00000137440,ENSG00000152455,ENSG00000153233,ENSG00000187889
V1	TRUE	0.05	617	131	7	0.053	0.011	MI:hsa-miR-494	mi	3	MI:hsa-miR-494	3	ENSG00000113600,ENSG00000126861,ENSG00000133636,ENSG00000152455,ENSG00000171224,ENSG00000175087,ENSG00000183036
V1	TRUE	0.05	744	131	2	0.015	0.003	MI:hsa-let-7c	mi	3	MI:hsa-let-7c	3	ENSG00000072364,ENSG00000135577
V1	TRUE	0.05	539	131	3	0.023	0.006	MI:hsa-miR-340	mi	3	MI:hsa-miR-340	3	ENSG00000091513,ENSG00000120937,ENSG00000169248
V1	TRUE	0.05	526	131	2	0.015	0.004	MI:hsa-miR-26b*	mi	3	MI:hsa-miR-26b*	3	ENSG00000137440,ENSG00000159556
V1	TRUE	0.05	783	131	3	0.023	0.004	MI:hsa-let-7a	mi	3	MI:hsa-let-7a	3	ENSG00000072364,ENSG00000135577,ENSG00000197273
V1	TRUE	0.05	714	131	2	0.015	0.003	MI:hsa-miR-376a	mi	3	MI:hsa-miR-376a	3	ENSG00000158859,ENSG00000183036
V1	TRUE	0.05	654	131	6	0.046	0.009	MI:hsa-miR-328	mi	3	MI:hsa-miR-328	3	ENSG00000007312,ENSG00000108821,ENSG00000117013,ENSG00000128917,ENSG00000158859,ENSG00000197273
V1	TRUE	0.05	623	131	4	0.031	0.006	MI:hsa-miR-655	mi	3	MI:hsa-miR-655	3	ENSG00000000971,ENSG00000139352,ENSG00000152455,ENSG00000174429
V1	TRUE	0.05	521	131	2	0.015	0.004	MI:hsa-miR-146a*	mi	3	MI:hsa-miR-146a*	3	ENSG00000137440,ENSG00000177047
V1	TRUE	0.05	689	131	6	0.046	0.009	MI:hsa-miR-195	mi	3	MI:hsa-miR-195	3	ENSG00000000971,ENSG00000069482,ENSG00000126861,ENSG00000132693,ENSG00000135577,ENSG00000164136
V1	TRUE	0.05	659	131	3	0.023	0.005	MI:hsa-miR-650	mi	3	MI:hsa-miR-650	3	ENSG00000092929,ENSG00000135414,ENSG00000197273
V1	TRUE	0.05	495	131	6	0.046	0.012	MI:hsa-miR-373*	mi	3	MI:hsa-miR-373*	3	ENSG00000069482,ENSG00000126545,ENSG00000143278,ENSG00000145839,ENSG00000169856,ENSG00000176956
V1	TRUE	0.05	688	131	6	0.046	0.009	MI:hsa-miR-223	mi	3	MI:hsa-miR-223	3	ENSG00000031544,ENSG00000149970,ENSG00000162733,ENSG00000173250,ENSG00000175535,ENSG00000198523
V1	TRUE	0.05	748	131	7	0.053	0.009	MI:hsa-miR-212	mi	3	MI:hsa-miR-212	3	ENSG00000072364,ENSG00000079263,ENSG00000108821,ENSG00000126545,ENSG00000133740,ENSG00000137440,ENSG00000198822
V1	TRUE	0.05	754	131	2	0.015	0.003	MI:hsa-miR-96	mi	3	MI:hsa-miR-96	3	ENSG00000091513,ENSG00000101311
V1	TRUE	0.05	705	131	7	0.053	0.01	MI:hsa-miR-342-3p	mi	3	MI:hsa-miR-342-3p	3	ENSG00000072364,ENSG00000079263,ENSG00000107833,ENSG00000135414,ENSG00000158859,ENSG00000171224,ENSG00000178882
V1	TRUE	0.05	579	131	6	0.046	0.01	MI:hsa-miR-558	mi	3	MI:hsa-miR-558	3	ENSG00000072364,ENSG00000134183,ENSG00000136695,ENSG00000147381,ENSG00000197273,ENSG00000198822
V1	TRUE	0.05	634	131	2	0.015	0.003	MI:hsa-miR-939	mi	3	MI:hsa-miR-939	3	ENSG00000132693,ENSG00000176956
V1	TRUE	0.05	563	131	2	0.015	0.004	MI:hsa-miR-374b	mi	3	MI:hsa-miR-374b	3	ENSG00000120937,ENSG00000149970
V1	TRUE	0.05	721	131	3	0.023	0.004	MI:hsa-miR-493	mi	3	MI:hsa-miR-493	3	ENSG00000128917,ENSG00000169306,ENSG00000188257
V1	TRUE	0.05	724	131	3	0.023	0.004	MI:hsa-miR-369-5p	mi	3	MI:hsa-miR-369-5p	3	ENSG00000164440,ENSG00000170323,ENSG00000198822
V1	TRUE	0.05	643	131	1	0.008	0.002	MI:hsa-miR-361-5p	mi	3	MI:hsa-miR-361-5p	3	ENSG00000110675
V1	TRUE	0.05	754	131	7	0.053	0.009	MI:hsa-miR-506	mi	3	MI:hsa-miR-506	3	ENSG00000128917,ENSG00000133740,ENSG00000153233,ENSG00000158859,ENSG00000167531,ENSG00000171224,ENSG00000188257
V1	TRUE	0.05	558	131	3	0.023	0.005	MI:hsa-miR-149	mi	3	MI:hsa-miR-149	3	ENSG00000017427,ENSG00000048545,ENSG00000137440
V1	TRUE	0.05	739	131	5	0.038	0.007	MI:hsa-miR-451	mi	3	MI:hsa-miR-451	3	ENSG00000091513,ENSG00000150361,ENSG00000155897,ENSG00000164440,ENSG00000187889
V1	TRUE	0.05	743	131	5	0.038	0.007	MI:hsa-miR-30a	mi	3	MI:hsa-miR-30a	3	ENSG00000126861,ENSG00000128917,ENSG00000138623,ENSG00000173702,ENSG00000198822
V1	TRUE	0.05	660	131	4	0.031	0.006	MI:hsa-miR-640	mi	3	MI:hsa-miR-640	3	ENSG00000000971,ENSG00000101311,ENSG00000107833,ENSG00000164136
V1	TRUE	0.05	621	131	2	0.015	0.003	MI:hsa-miR-938	mi	3	MI:hsa-miR-938	3	ENSG00000137392,ENSG00000143184
V1	TRUE	0.05	539	131	2	0.015	0.004	MI:hsa-miR-645	mi	3	MI:hsa-miR-645	3	ENSG00000072364,ENSG00000113302
V1	TRUE	0.05	747	131	7	0.053	0.009	MI:hsa-miR-152	mi	3	MI:hsa-miR-152	3	ENSG00000091513,ENSG00000107282,ENSG00000137285,ENSG00000147381,ENSG00000153233,ENSG00000164136,ENSG00000167531
V1	TRUE	0.05	746	131	6	0.046	0.008	MI:hsa-miR-548c-5p	mi	3	MI:hsa-miR-548c-5p	3	ENSG00000069482,ENSG00000133740,ENSG00000137252,ENSG00000158711,ENSG00000162733,ENSG00000169248
V1	TRUE	0.05	516	131	1	0.008	0.002	MI:hsa-miR-16-1*	mi	3	MI:hsa-miR-16-1*	3	ENSG00000000971
V1	TRUE	0.05	602	131	5	0.038	0.008	MI:hsa-miR-200a*	mi	3	MI:hsa-miR-200a*	3	ENSG00000048545,ENSG00000092929,ENSG00000164440,ENSG00000168412,ENSG00000174429
V1	TRUE	0.05	569	131	3	0.023	0.005	MI:hsa-miR-26a-1*	mi	3	MI:hsa-miR-26a-1*	3	ENSG00000069482,ENSG00000126545,ENSG00000143631
V1	TRUE	0.05	639	131	2	0.015	0.003	MI:hsa-miR-488	mi	3	MI:hsa-miR-488	3	ENSG00000017427,ENSG00000187889
V1	TRUE	0.05	837	131	2	0.015	0.002	MI:hsa-miR-518a-5p	mi	3	MI:hsa-miR-518a-5p	3	ENSG00000069482,ENSG00000108821
V1	TRUE	0.05	475	131	5	0.038	0.011	MI:hsa-miR-183*	mi	3	MI:hsa-miR-183*	3	ENSG00000000971,ENSG00000112232,ENSG00000123561,ENSG00000133740,ENSG00000135577
V1	TRUE	0.05	618	131	1	0.008	0.002	MI:hsa-miR-619	mi	3	MI:hsa-miR-619	3	ENSG00000176956
V1	TRUE	0.05	689	131	2	0.015	0.003	MI:hsa-miR-138	mi	3	MI:hsa-miR-138	3	ENSG00000133636,ENSG00000143196
V1	TRUE	0.05	671	131	5	0.038	0.007	MI:hsa-miR-554	mi	3	MI:hsa-miR-554	3	ENSG00000092929,ENSG00000143631,ENSG00000149970,ENSG00000167771,ENSG00000176956
V1	TRUE	0.05	757	131	5	0.038	0.007	MI:hsa-miR-324-5p	mi	3	MI:hsa-miR-324-5p	3	ENSG00000007312,ENSG00000160307,ENSG00000167531,ENSG00000176956,ENSG00000178882
V1	TRUE	0.05	768	131	6	0.046	0.008	MI:hsa-miR-196a	mi	3	MI:hsa-miR-196a	3	ENSG00000133740,ENSG00000137975,ENSG00000158859,ENSG00000164440,ENSG00000169031,ENSG00000183625
V1	TRUE	0.05	566	131	2	0.015	0.004	MI:hsa-miR-130a*	mi	3	MI:hsa-miR-130a*	3	ENSG00000149970,ENSG00000153246
V1	TRUE	0.05	629	131	5	0.038	0.008	MI:hsa-miR-561	mi	3	MI:hsa-miR-561	3	ENSG00000126861,ENSG00000134760,ENSG00000137252,ENSG00000170323,ENSG00000183625
V1	TRUE	0.05	716	131	4	0.031	0.006	MI:hsa-miR-517c	mi	3	MI:hsa-miR-517c	3	ENSG00000143184,ENSG00000167531,ENSG00000169856,ENSG00000178882
V1	TRUE	0.05	675	131	3	0.023	0.004	MI:hsa-miR-224	mi	3	MI:hsa-miR-224	3	ENSG00000000971,ENSG00000091513,ENSG00000169856
V1	TRUE	0.05	595	131	2	0.015	0.003	MI:hsa-miR-607	mi	3	MI:hsa-miR-607	3	ENSG00000169856,ENSG00000187889
V1	TRUE	0.05	618	131	7	0.053	0.011	MI:hsa-miR-551a	mi	3	MI:hsa-miR-551a	3	ENSG00000000971,ENSG00000044012,ENSG00000072364,ENSG00000123561,ENSG00000132693,ENSG00000138623,ENSG00000171224
V1	TRUE	0.05	913	131	5	0.038	0.005	MI:hsa-miR-519c-3p	mi	3	MI:hsa-miR-519c-3p	3	ENSG00000031544,ENSG00000137440,ENSG00000150361,ENSG00000169031,ENSG00000187889
V1	TRUE	0.05	587	131	3	0.023	0.005	MI:hsa-miR-125b-2*	mi	3	MI:hsa-miR-125b-2*	3	ENSG00000000971,ENSG00000048545,ENSG00000137252
V1	TRUE	0.05	680	131	1	0.008	0.001	MI:hsa-miR-509-5p	mi	3	MI:hsa-miR-509-5p	3	ENSG00000173250
V1	TRUE	0.05	336	131	2	0.015	0.006	MI:hsa-miR-340*	mi	3	MI:hsa-miR-340*	3	ENSG00000135414,ENSG00000160307
V1	TRUE	0.05	790	131	5	0.038	0.006	MI:hsa-miR-15a	mi	3	MI:hsa-miR-15a	3	ENSG00000126861,ENSG00000132693,ENSG00000135577,ENSG00000164136,ENSG00000169306
V1	TRUE	0.05	566	131	6	0.046	0.011	MI:hsa-miR-197	mi	3	MI:hsa-miR-197	3	ENSG00000072364,ENSG00000092929,ENSG00000136695,ENSG00000168412,ENSG00000178882,ENSG00000183853
V1	TRUE	0.05	687	131	5	0.038	0.007	MI:hsa-miR-151-3p	mi	3	MI:hsa-miR-151-3p	3	ENSG00000132693,ENSG00000147381,ENSG00000167531,ENSG00000187889,ENSG00000198822
V1	TRUE	0.05	680	131	1	0.008	0.001	MI:hsa-miR-484	mi	3	MI:hsa-miR-484	3	ENSG00000176956
V1	TRUE	0.05	455	131	2	0.015	0.004	MI:hsa-miR-374a*	mi	3	MI:hsa-miR-374a*	3	ENSG00000072364,ENSG00000152455
V1	TRUE	0.05	671	131	3	0.023	0.004	MI:hsa-miR-382	mi	3	MI:hsa-miR-382	3	ENSG00000112936,ENSG00000134760,ENSG00000144935
V1	TRUE	0.05	488	131	4	0.031	0.008	MI:hsa-miR-379*	mi	3	MI:hsa-miR-379*	3	ENSG00000120937,ENSG00000132693,ENSG00000164440,ENSG00000198822
V1	TRUE	0.05	509	131	5	0.038	0.01	MI:hsa-miR-105*	mi	3	MI:hsa-miR-105*	3	ENSG00000091513,ENSG00000107833,ENSG00000112936,ENSG00000126861,ENSG00000143278
V1	TRUE	0.05	698	131	2	0.015	0.003	MI:hsa-miR-542-3p	mi	3	MI:hsa-miR-542-3p	3	ENSG00000137285,ENSG00000183036
V1	TRUE	0.000556	569	131	9	0.069	0.016	MI:hsa-miR-186	mi	3	MI:hsa-miR-186	3	ENSG00000107014,ENSG00000113389,ENSG00000126545,ENSG00000132693,ENSG00000134183,ENSG00000137285,ENSG00000144935,ENSG00000147381,ENSG00000175087
V1	TRUE	0.05	700	131	5	0.038	0.007	MI:hsa-miR-576-3p	mi	3	MI:hsa-miR-576-3p	3	ENSG00000107014,ENSG00000107833,ENSG00000126861,ENSG00000133740,ENSG00000169306
V1	TRUE	0.05	757	131	8	0.061	0.011	MI:hsa-miR-515-5p	mi	3	MI:hsa-miR-515-5p	3	ENSG00000072364,ENSG00000134183,ENSG00000135414,ENSG00000136695,ENSG00000137672,ENSG00000139352,ENSG00000147676,ENSG00000169856
V1	TRUE	0.05	719	131	4	0.031	0.006	MI:hsa-miR-422a	mi	3	MI:hsa-miR-422a	3	ENSG00000072364,ENSG00000169306,ENSG00000197273,ENSG00000198822
V1	TRUE	0.05	670	131	4	0.031	0.006	MI:hsa-miR-29c*	mi	3	MI:hsa-miR-29c*	3	ENSG00000000971,ENSG00000007312,ENSG00000043591,ENSG00000166349
V1	TRUE	0.05	686	131	5	0.038	0.007	MI:hsa-miR-378	mi	3	MI:hsa-miR-378	3	ENSG00000072364,ENSG00000143184,ENSG00000169306,ENSG00000183036,ENSG00000198822
V1	TRUE	0.05	826	131	7	0.053	0.008	MI:hsa-miR-516b	mi	3	MI:hsa-miR-516b	3	ENSG00000057294,ENSG00000113600,ENSG00000153233,ENSG00000176956,ENSG00000183625,ENSG00000197273,ENSG00000198822
V1	TRUE	0.05	664	131	3	0.023	0.005	MI:hsa-miR-887	mi	3	MI:hsa-miR-887	3	ENSG00000048545,ENSG00000113302,ENSG00000169856
V1	TRUE	0.05	527	131	1	0.008	0.002	MI:hsa-miR-485-5p	mi	3	MI:hsa-miR-485-5p	3	ENSG00000173702
V1	TRUE	0.05	720	131	6	0.046	0.008	MI:hsa-miR-202	mi	3	MI:hsa-miR-202	3	ENSG00000123561,ENSG00000143184,ENSG00000147381,ENSG00000152455,ENSG00000162733,ENSG00000167531
V1	TRUE	0.05	678	131	2	0.015	0.003	MI:hsa-miR-890	mi	3	MI:hsa-miR-890	3	ENSG00000132693,ENSG00000134760
V1	TRUE	0.05	701	131	4	0.031	0.006	MI:hsa-miR-886-3p	mi	3	MI:hsa-miR-886-3p	3	ENSG00000092929,ENSG00000101200,ENSG00000107833,ENSG00000120937
V1	TRUE	0.05	587	131	7	0.053	0.012	MI:hsa-miR-665	mi	3	MI:hsa-miR-665	3	ENSG00000007312,ENSG00000069482,ENSG00000092929,ENSG00000162733,ENSG00000167771,ENSG00000183853,ENSG00000185668
V1	TRUE	0.05	724	131	4	0.031	0.006	MI:hsa-miR-615-3p	mi	3	MI:hsa-miR-615-3p	3	ENSG00000107014,ENSG00000134183,ENSG00000158859,ENSG00000162733
V1	TRUE	0.05	702	131	4	0.031	0.006	MI:hsa-miR-575	mi	3	MI:hsa-miR-575	3	ENSG00000091513,ENSG00000128917,ENSG00000147381,ENSG00000164136
V1	TRUE	0.05	706	131	4	0.031	0.006	MI:hsa-miR-892a	mi	3	MI:hsa-miR-892a	3	ENSG00000072364,ENSG00000110675,ENSG00000135414,ENSG00000164485
V1	TRUE	0.05	680	131	3	0.023	0.004	MI:hsa-miR-302a	mi	3	MI:hsa-miR-302a	3	ENSG00000126861,ENSG00000187889,ENSG00000197273
V1	TRUE	0.00251	744	131	9	0.069	0.012	MI:hsa-miR-767-3p	mi	3	MI:hsa-miR-767-3p	3	ENSG00000017427,ENSG00000044012,ENSG00000092929,ENSG00000137440,ENSG00000169856,ENSG00000171224,ENSG00000176956,ENSG00000183036,ENSG00000183625
V1	TRUE	0.05	831	131	5	0.038	0.006	MI:hsa-miR-181d	mi	3	MI:hsa-miR-181d	3	ENSG00000133740,ENSG00000147381,ENSG00000169306,ENSG00000173702,ENSG00000183625
V1	TRUE	0.05	715	131	4	0.031	0.006	MI:hsa-miR-876-5p	mi	3	MI:hsa-miR-876-5p	3	ENSG00000143278,ENSG00000147381,ENSG00000152455,ENSG00000168412
V1	TRUE	0.05	837	131	7	0.053	0.008	MI:hsa-miR-106b	mi	3	MI:hsa-miR-106b	3	ENSG00000031544,ENSG00000110675,ENSG00000133740,ENSG00000167531,ENSG00000167771,ENSG00000168412,ENSG00000204655
V1	TRUE	0.00167	689	131	9	0.069	0.013	MI:hsa-miR-21	mi	3	MI:hsa-miR-21	3	ENSG00000000971,ENSG00000120937,ENSG00000133636,ENSG00000134183,ENSG00000143278,ENSG00000145839,ENSG00000149970,ENSG00000164136,ENSG00000170323
V1	TRUE	0.05	734	131	4	0.031	0.005	MI:hsa-miR-543	mi	3	MI:hsa-miR-543	3	ENSG00000123561,ENSG00000133636,ENSG00000173702,ENSG00000183625
V1	TRUE	0.05	424	131	2	0.015	0.005	MI:hsa-miR-144*	mi	3	MI:hsa-miR-144*	3	ENSG00000112232,ENSG00000183036
V1	TRUE	0.05	577	131	4	0.031	0.007	MI:hsa-miR-93*	mi	3	MI:hsa-miR-93*	3	ENSG00000000971,ENSG00000092929,ENSG00000107282,ENSG00000169856
V1	TRUE	0.05	600	131	5	0.038	0.008	MI:hsa-miR-578	mi	3	MI:hsa-miR-578	3	ENSG00000123561,ENSG00000132693,ENSG00000133740,ENSG00000150361,ENSG00000169306
V1	TRUE	0.05	712	131	5	0.038	0.007	MI:hsa-miR-548a-5p	mi	3	MI:hsa-miR-548a-5p	3	ENSG00000000971,ENSG00000069482,ENSG00000137252,ENSG00000158711,ENSG00000169248
V1	TRUE	0.05	737	131	7	0.053	0.009	MI:hsa-miR-424	mi	3	MI:hsa-miR-424	3	ENSG00000126861,ENSG00000132693,ENSG00000135577,ENSG00000147381,ENSG00000164136,ENSG00000169306,ENSG00000170323
V1	TRUE	0.05	501	131	1	0.008	0.002	MI:hsa-miR-500*	mi	3	MI:hsa-miR-500*	3	ENSG00000158859
V1	TRUE	0.05	658	131	5	0.038	0.008	MI:hsa-miR-26b	mi	3	MI:hsa-miR-26b	3	ENSG00000120937,ENSG00000143278,ENSG00000160307,ENSG00000169856,ENSG00000173250
V1	TRUE	0.05	645	131	5	0.038	0.008	MI:hsa-miR-331-5p	mi	3	MI:hsa-miR-331-5p	3	ENSG00000072364,ENSG00000126861,ENSG00000150637,ENSG00000162733,ENSG00000169856
V1	TRUE	0.05	668	131	2	0.015	0.003	MI:hsa-miR-604	mi	3	MI:hsa-miR-604	3	ENSG00000138623,ENSG00000197273
V1	TRUE	0.05	806	131	6	0.046	0.007	MI:hsa-miR-590-5p	mi	3	MI:hsa-miR-590-5p	3	ENSG00000000971,ENSG00000120937,ENSG00000134183,ENSG00000143184,ENSG00000143278,ENSG00000153246
V1	TRUE	0.05	626	131	3	0.023	0.005	MI:hsa-miR-523	mi	3	MI:hsa-miR-523	3	ENSG00000113389,ENSG00000143196,ENSG00000179142
V1	TRUE	0.05	649	131	4	0.031	0.006	MI:hsa-miR-210	mi	3	MI:hsa-miR-210	3	ENSG00000101200,ENSG00000107833,ENSG00000139352,ENSG00000183036
V1	TRUE	0.05	708	131	3	0.023	0.004	MI:hsa-miR-627	mi	3	MI:hsa-miR-627	3	ENSG00000159556,ENSG00000169031,ENSG00000169856
V1	TRUE	0.05	651	131	4	0.031	0.006	MI:hsa-miR-98	mi	3	MI:hsa-miR-98	3	ENSG00000120937,ENSG00000133740,ENSG00000135577,ENSG00000143184
V1	TRUE	0.05	619	131	6	0.046	0.01	MI:hsa-miR-654-3p	mi	3	MI:hsa-miR-654-3p	3	ENSG00000007312,ENSG00000031544,ENSG00000044012,ENSG00000120937,ENSG00000167771,ENSG00000171224
V1	TRUE	0.05	735	131	4	0.031	0.005	MI:hsa-miR-525-5p	mi	3	MI:hsa-miR-525-5p	3	ENSG00000079263,ENSG00000107282,ENSG00000134183,ENSG00000138623
V1	TRUE	0.05	492	131	1	0.008	0.002	MI:hsa-miR-545*	mi	3	MI:hsa-miR-545*	3	ENSG00000048545
V1	TRUE	0.05	655	131	3	0.023	0.005	MI:hsa-miR-595	mi	3	MI:hsa-miR-595	3	ENSG00000107833,ENSG00000153246,ENSG00000169856
V1	TRUE	0.05	605	131	5	0.038	0.008	MI:hsa-miR-30b*	mi	3	MI:hsa-miR-30b*	3	ENSG00000044012,ENSG00000072364,ENSG00000170323,ENSG00000171224,ENSG00000183625
V1	TRUE	0.05	789	131	5	0.038	0.006	MI:hsa-miR-29b	mi	3	MI:hsa-miR-29b	3	ENSG00000087448,ENSG00000107833,ENSG00000137285,ENSG00000149970,ENSG00000167531
V1	TRUE	0.05	631	131	5	0.038	0.008	MI:hsa-miR-140-5p	mi	3	MI:hsa-miR-140-5p	3	ENSG00000128917,ENSG00000137252,ENSG00000158711,ENSG00000164136,ENSG00000198822
V1	TRUE	0.05	689	131	5	0.038	0.007	MI:hsa-miR-455-5p	mi	3	MI:hsa-miR-455-5p	3	ENSG00000072364,ENSG00000137392,ENSG00000158711,ENSG00000161791,ENSG00000171224
V1	TRUE	0.05	700	131	3	0.023	0.004	MI:hsa-miR-485-3p	mi	3	MI:hsa-miR-485-3p	3	ENSG00000147381,ENSG00000171224,ENSG00000178882
V1	TRUE	0.05	547	131	2	0.015	0.004	MI:hsa-miR-193b*	mi	3	MI:hsa-miR-193b*	3	ENSG00000108821,ENSG00000132693
V1	TRUE	0.05	769	131	7	0.053	0.009	MI:hsa-miR-27a	mi	3	MI:hsa-miR-27a	3	ENSG00000072364,ENSG00000123561,ENSG00000132693,ENSG00000135577,ENSG00000138623,ENSG00000158859,ENSG00000171224
V1	TRUE	0.05	752	131	6	0.046	0.008	MI:hsa-miR-214	mi	3	MI:hsa-miR-214	3	ENSG00000092929,ENSG00000126861,ENSG00000128917,ENSG00000167531,ENSG00000178882,ENSG00000198822
V1	TRUE	0.05	718	131	1	0.008	0.001	MI:hsa-miR-423-5p	mi	3	MI:hsa-miR-423-5p	3	ENSG00000048545
V1	TRUE	0.05	826	131	2	0.015	0.002	MI:hsa-miR-200c	mi	3	MI:hsa-miR-200c	3	ENSG00000135577,ENSG00000175087
V1	TRUE	0.05	593	131	4	0.031	0.007	MI:hsa-miR-410	mi	3	MI:hsa-miR-410	3	ENSG00000000971,ENSG00000137975,ENSG00000144935,ENSG00000198822
V1	TRUE	0.05	796	131	3	0.023	0.004	MI:hsa-miR-125b	mi	3	MI:hsa-miR-125b	3	ENSG00000135414,ENSG00000158859,ENSG00000167771
V1	TRUE	0.05	547	131	5	0.038	0.009	MI:hsa-miR-148a*	mi	3	MI:hsa-miR-148a*	3	ENSG00000000971,ENSG00000072364,ENSG00000150361,ENSG00000158711,ENSG00000198822
V1	TRUE	0.05	784	131	5	0.038	0.006	MI:hsa-miR-125a-3p	mi	3	MI:hsa-miR-125a-3p	3	ENSG00000153246,ENSG00000167531,ENSG00000169856,ENSG00000178882,ENSG00000183036
V1	TRUE	0.05	739	131	8	0.061	0.011	MI:hsa-miR-34b	mi	3	MI:hsa-miR-34b	3	ENSG00000031544,ENSG00000091513,ENSG00000126861,ENSG00000133740,ENSG00000135414,ENSG00000150361,ENSG00000169856,ENSG00000175087
V1	TRUE	0.05	678	131	3	0.023	0.004	MI:hsa-miR-107	mi	3	MI:hsa-miR-107	3	ENSG00000072364,ENSG00000164136,ENSG00000178882
V1	TRUE	0.05	599	131	2	0.015	0.003	MI:hsa-miR-92b*	mi	3	MI:hsa-miR-92b*	3	ENSG00000007312,ENSG00000169306
V1	TRUE	0.05	654	131	2	0.015	0.003	MI:hsa-miR-432	mi	3	MI:hsa-miR-432	3	ENSG00000000971,ENSG00000176956
V1	TRUE	0.05	812	131	4	0.031	0.005	MI:hsa-miR-520d-3p	mi	3	MI:hsa-miR-520d-3p	3	ENSG00000161791,ENSG00000173702,ENSG00000183853,ENSG00000197273
V1	TRUE	0.05	619	131	2	0.015	0.003	MI:hsa-miR-568	mi	3	MI:hsa-miR-568	3	ENSG00000120937,ENSG00000183625
V1	TRUE	0.05	670	131	3	0.023	0.004	MI:hsa-miR-617	mi	3	MI:hsa-miR-617	3	ENSG00000107833,ENSG00000120937,ENSG00000164485
V1	TRUE	0.05	492	131	3	0.023	0.006	MI:hsa-miR-505*	mi	3	MI:hsa-miR-505*	3	ENSG00000007312,ENSG00000043591,ENSG00000132693
V1	TRUE	0.05	596	131	6	0.046	0.01	MI:hsa-miR-934	mi	3	MI:hsa-miR-934	3	ENSG00000126545,ENSG00000132693,ENSG00000133636,ENSG00000145777,ENSG00000147381,ENSG00000164440
V1	TRUE	0.05	750	131	4	0.031	0.005	MI:hsa-miR-183	mi	3	MI:hsa-miR-183	3	ENSG00000007312,ENSG00000107833,ENSG00000113302,ENSG00000126545
V1	TRUE	0.05	522	131	5	0.038	0.01	MI:hsa-miR-19b-2*	mi	3	MI:hsa-miR-19b-2*	3	ENSG00000101311,ENSG00000133636,ENSG00000135577,ENSG00000137252,ENSG00000204655
V1	TRUE	0.05	837	131	6	0.046	0.007	MI:hsa-miR-518b	mi	3	MI:hsa-miR-518b	3	ENSG00000048545,ENSG00000072364,ENSG00000107833,ENSG00000132693,ENSG00000183625,ENSG00000197273
V1	TRUE	0.05	553	131	2	0.015	0.004	MI:hsa-miR-942	mi	3	MI:hsa-miR-942	3	ENSG00000017427,ENSG00000183036
V1	TRUE	0.05	672	131	2	0.015	0.003	MI:hsa-miR-325	mi	3	MI:hsa-miR-325	3	ENSG00000048545,ENSG00000204655
V1	TRUE	0.05	608	131	3	0.023	0.005	MI:hsa-miR-597	mi	3	MI:hsa-miR-597	3	ENSG00000126545,ENSG00000167531,ENSG00000171224
V1	TRUE	0.05	753	131	4	0.031	0.005	MI:hsa-miR-144	mi	3	MI:hsa-miR-144	3	ENSG00000069482,ENSG00000112232,ENSG00000152455,ENSG00000164136
V1	TRUE	0.05	690	131	1	0.008	0.001	MI:hsa-miR-299-3p	mi	3	MI:hsa-miR-299-3p	3	ENSG00000132693
V1	TRUE	0.00145	671	131	9	0.069	0.013	MI:hsa-miR-649	mi	3	MI:hsa-miR-649	3	ENSG00000031544,ENSG00000113389,ENSG00000117013,ENSG00000137285,ENSG00000137440,ENSG00000137975,ENSG00000153246,ENSG00000169856,ENSG00000178882
V1	TRUE	0.05	562	131	4	0.031	0.007	MI:hsa-miR-302c*	mi	3	MI:hsa-miR-302c*	3	ENSG00000143196,ENSG00000152455,ENSG00000158859,ENSG00000183625
V1	TRUE	0.05	783	131	2	0.015	0.003	MI:hsa-miR-199a-5p	mi	3	MI:hsa-miR-199a-5p	3	ENSG00000112936,ENSG00000123561
V1	TRUE	0.05	727	131	4	0.031	0.006	MI:hsa-miR-301b	mi	3	MI:hsa-miR-301b	3	ENSG00000137285,ENSG00000139352,ENSG00000143278,ENSG00000164136
V1	TRUE	0.05	798	131	4	0.031	0.005	MI:hsa-miR-520a-3p	mi	3	MI:hsa-miR-520a-3p	3	ENSG00000135414,ENSG00000155897,ENSG00000167531,ENSG00000183853
V1	TRUE	0.05	609	131	6	0.046	0.01	MI:hsa-miR-302a*	mi	3	MI:hsa-miR-302a*	3	ENSG00000000971,ENSG00000126861,ENSG00000137440,ENSG00000143631,ENSG00000164136,ENSG00000187889
V1	TRUE	0.05	551	131	6	0.046	0.011	MI:hsa-miR-101*	mi	3	MI:hsa-miR-101*	3	ENSG00000112232,ENSG00000115221,ENSG00000134183,ENSG00000137440,ENSG00000143631,ENSG00000159556
V1	TRUE	0.05	725	131	2	0.015	0.003	MI:hsa-miR-556-5p	mi	3	MI:hsa-miR-556-5p	3	ENSG00000072364,ENSG00000133636
V1	TRUE	0.05	721	131	5	0.038	0.007	MI:hsa-miR-377	mi	3	MI:hsa-miR-377	3	ENSG00000101311,ENSG00000107014,ENSG00000115221,ENSG00000133636,ENSG00000175087
V1	TRUE	0.05	678	131	2	0.015	0.003	MI:hsa-miR-571	mi	3	MI:hsa-miR-571	3	ENSG00000132693,ENSG00000137392
V1	TRUE	0.05	702	131	7	0.053	0.01	MI:hsa-miR-608	mi	3	MI:hsa-miR-608	3	ENSG00000007312,ENSG00000044012,ENSG00000101200,ENSG00000162733,ENSG00000167531,ENSG00000178882,ENSG00000188257
V1	TRUE	0.05	444	131	4	0.031	0.009	MI:hsa-miR-744*	mi	3	MI:hsa-miR-744*	3	ENSG00000031544,ENSG00000048545,ENSG00000150637,ENSG00000176956
V1	TRUE	0.05	730	131	5	0.038	0.007	MI:hsa-miR-297	mi	3	MI:hsa-miR-297	3	ENSG00000072364,ENSG00000143196,ENSG00000158859,ENSG00000162733,ENSG00000164440
V1	TRUE	0.00111	640	131	9	0.069	0.014	MI:hsa-miR-208b	mi	3	MI:hsa-miR-208b	3	ENSG00000000971,ENSG00000115221,ENSG00000120937,ENSG00000126861,ENSG00000133740,ENSG00000149970,ENSG00000158711,ENSG00000167531,ENSG00000169306
V1	TRUE	0.05	551	131	4	0.031	0.007	MI:hsa-miR-15b*	mi	3	MI:hsa-miR-15b*	3	ENSG00000048545,ENSG00000126861,ENSG00000143184,ENSG00000175087
V1	TRUE	0.05	655	131	4	0.031	0.006	MI:hsa-miR-573	mi	3	MI:hsa-miR-573	3	ENSG00000169856,ENSG00000175087,ENSG00000183625,ENSG00000197273
V1	TRUE	0.00274	757	131	9	0.069	0.012	MI:hsa-miR-556-3p	mi	3	MI:hsa-miR-556-3p	3	ENSG00000017427,ENSG00000072364,ENSG00000135577,ENSG00000137440,ENSG00000147381,ENSG00000158711,ENSG00000164136,ENSG00000175535,ENSG00000177047
V1	TRUE	0.05	604	131	5	0.038	0.008	MI:hsa-miR-27b*	mi	3	MI:hsa-miR-27b*	3	ENSG00000043591,ENSG00000072364,ENSG00000134183,ENSG00000145839,ENSG00000167531
V1	TRUE	0.05	764	131	5	0.038	0.007	MI:hsa-miR-29a	mi	3	MI:hsa-miR-29a	3	ENSG00000087448,ENSG00000107833,ENSG00000133111,ENSG00000137285,ENSG00000183853
V1	TRUE	0.05	713	131	2	0.015	0.003	MI:hsa-miR-646	mi	3	MI:hsa-miR-646	3	ENSG00000138623,ENSG00000168412
V1	TRUE	0.05	679	131	5	0.038	0.007	MI:hsa-miR-490-5p	mi	3	MI:hsa-miR-490-5p	3	ENSG00000048545,ENSG00000091513,ENSG00000107282,ENSG00000128917,ENSG00000169856
V1	TRUE	0.05	609	131	1	0.008	0.002	MI:hsa-miR-592	mi	3	MI:hsa-miR-592	3	ENSG00000107014
V1	TRUE	0.05	838	131	4	0.031	0.005	MI:hsa-miR-518d-5p	mi	3	MI:hsa-miR-518d-5p	3	ENSG00000048545,ENSG00000139352,ENSG00000167531,ENSG00000169248
V1	TRUE	0.05	775	131	5	0.038	0.006	MI:hsa-miR-362-5p	mi	3	MI:hsa-miR-362-5p	3	ENSG00000017427,ENSG00000132693,ENSG00000134760,ENSG00000137252,ENSG00000167531
V1	TRUE	0.05	497	131	2	0.015	0.004	MI:hsa-miR-196a*	mi	3	MI:hsa-miR-196a*	3	ENSG00000091513,ENSG00000137285
V1	TRUE	0.05	692	131	3	0.023	0.004	MI:hsa-miR-105	mi	3	MI:hsa-miR-105	3	ENSG00000115221,ENSG00000135414,ENSG00000187889
V1	TRUE	0.05	604	131	3	0.023	0.005	MI:hsa-miR-622	mi	3	MI:hsa-miR-622	3	ENSG00000079263,ENSG00000159556,ENSG00000198822
V1	TRUE	0.05	481	131	5	0.038	0.01	MI:hsa-miR-223*	mi	3	MI:hsa-miR-223*	3	ENSG00000072364,ENSG00000101311,ENSG00000113600,ENSG00000132693,ENSG00000169306
V1	TRUE	0.05	720	131	2	0.015	0.003	MI:hsa-miR-421	mi	3	MI:hsa-miR-421	3	ENSG00000107014,ENSG00000110675
V1	TRUE	0.05	618	131	7	0.053	0.011	MI:hsa-miR-10b*	mi	3	MI:hsa-miR-10b*	3	ENSG00000044012,ENSG00000079263,ENSG00000134183,ENSG00000143278,ENSG00000159556,ENSG00000169306,ENSG00000187889
V1	TRUE	0.05	435	131	4	0.031	0.009	MI:hsa-miR-335*	mi	3	MI:hsa-miR-335*	3	ENSG00000017427,ENSG00000031544,ENSG00000135414,ENSG00000143278
V1	TRUE	0.05	694	131	4	0.031	0.006	MI:hsa-miR-371-3p	mi	3	MI:hsa-miR-371-3p	3	ENSG00000126861,ENSG00000164136,ENSG00000167531,ENSG00000171224
V1	TRUE	0.05	912	131	4	0.031	0.004	MI:hsa-miR-519a	mi	3	MI:hsa-miR-519a	3	ENSG00000031544,ENSG00000158711,ENSG00000167531,ENSG00000169031
V1	TRUE	0.05	513	131	4	0.031	0.008	MI:hsa-miR-593	mi	3	MI:hsa-miR-593	3	ENSG00000007312,ENSG00000044012,ENSG00000072364,ENSG00000135414
V1	TRUE	0.05	662	131	6	0.046	0.009	MI:hsa-miR-181a*	mi	3	MI:hsa-miR-181a*	3	ENSG00000031544,ENSG00000048545,ENSG00000079263,ENSG00000167531,ENSG00000169856,ENSG00000204655
V1	TRUE	0.05	656	131	5	0.038	0.008	MI:hsa-miR-760	mi	3	MI:hsa-miR-760	3	ENSG00000007312,ENSG00000044012,ENSG00000107833,ENSG00000138623,ENSG00000169306
V1	TRUE	0.05	700	131	4	0.031	0.006	MI:hsa-miR-452	mi	3	MI:hsa-miR-452	3	ENSG00000158711,ENSG00000183625,ENSG00000187889,ENSG00000198822
V1	TRUE	0.05	733	131	7	0.053	0.01	MI:hsa-miR-376c	mi	3	MI:hsa-miR-376c	3	ENSG00000069482,ENSG00000123561,ENSG00000126861,ENSG00000147381,ENSG00000152455,ENSG00000183036,ENSG00000198822
V1	TRUE	0.05	583	131	6	0.046	0.01	MI:hsa-miR-497*	mi	3	MI:hsa-miR-497*	3	ENSG00000031544,ENSG00000091513,ENSG00000107833,ENSG00000133636,ENSG00000134760,ENSG00000169856
V1	TRUE	0.05	670	131	5	0.038	0.007	MI:hsa-miR-576-5p	mi	3	MI:hsa-miR-576-5p	3	ENSG00000017427,ENSG00000137975,ENSG00000143184,ENSG00000143196,ENSG00000169248
V1	TRUE	0.05	534	131	4	0.031	0.007	MI:hsa-miR-374a	mi	3	MI:hsa-miR-374a	3	ENSG00000000971,ENSG00000120937,ENSG00000149970,ENSG00000150361
V1	TRUE	0.05	713	131	3	0.023	0.004	MI:hsa-miR-545	mi	3	MI:hsa-miR-545	3	ENSG00000107014,ENSG00000113302,ENSG00000168412
V1	TRUE	0.05	622	131	5	0.038	0.008	MI:hsa-miR-329	mi	3	MI:hsa-miR-329	3	ENSG00000031544,ENSG00000107282,ENSG00000123561,ENSG00000167771,ENSG00000171224
V1	TRUE	0.05	836	131	4	0.031	0.005	MI:hsa-miR-200a	mi	3	MI:hsa-miR-200a	3	ENSG00000043591,ENSG00000110675,ENSG00000147381,ENSG00000158859
V1	TRUE	0.05	596	131	5	0.038	0.008	MI:hsa-miR-218-2*	mi	3	MI:hsa-miR-218-2*	3	ENSG00000007312,ENSG00000079263,ENSG00000128917,ENSG00000169031,ENSG00000173250
V1	TRUE	0.05	874	131	6	0.046	0.007	MI:hsa-miR-518d-3p	mi	3	MI:hsa-miR-518d-3p	3	ENSG00000048545,ENSG00000072364,ENSG00000132693,ENSG00000183625,ENSG00000183853,ENSG00000197273
V1	TRUE	0.05	757	131	4	0.031	0.005	MI:hsa-miR-198	mi	3	MI:hsa-miR-198	3	ENSG00000048545,ENSG00000138623,ENSG00000162733,ENSG00000173250
V1	TRUE	0.05	675	131	6	0.046	0.009	MI:hsa-miR-563	mi	3	MI:hsa-miR-563	3	ENSG00000107014,ENSG00000108821,ENSG00000112936,ENSG00000120937,ENSG00000147676,ENSG00000161610
V1	TRUE	0.05	673	131	4	0.031	0.006	MI:hsa-miR-621	mi	3	MI:hsa-miR-621	3	ENSG00000107833,ENSG00000110675,ENSG00000167771,ENSG00000178882
V1	TRUE	0.05	651	131	3	0.023	0.005	MI:hsa-miR-146b-3p	mi	3	MI:hsa-miR-146b-3p	3	ENSG00000007312,ENSG00000092929,ENSG00000132693
V1	TRUE	0.05	606	131	5	0.038	0.008	MI:hsa-miR-551b	mi	3	MI:hsa-miR-551b	3	ENSG00000000971,ENSG00000044012,ENSG00000072364,ENSG00000132693,ENSG00000138623
V1	TRUE	0.05	579	131	3	0.023	0.005	MI:hsa-miR-135a*	mi	3	MI:hsa-miR-135a*	3	ENSG00000132693,ENSG00000162733,ENSG00000183036
V1	TRUE	0.05	617	131	7	0.053	0.011	MI:hsa-miR-154	mi	3	MI:hsa-miR-154	3	ENSG00000017427,ENSG00000069482,ENSG00000135577,ENSG00000137285,ENSG00000144935,ENSG00000158711,ENSG00000198822
V1	TRUE	0.05	715	131	6	0.046	0.008	MI:hsa-miR-591	mi	3	MI:hsa-miR-591	3	ENSG00000044012,ENSG00000112232,ENSG00000137285,ENSG00000168412,ENSG00000173250,ENSG00000198822
V1	TRUE	0.05	746	131	4	0.031	0.005	MI:hsa-miR-135a	mi	3	MI:hsa-miR-135a	3	ENSG00000123561,ENSG00000144935,ENSG00000169856,ENSG00000183036
V1	TRUE	0.05	644	131	4	0.031	0.006	MI:hsa-miR-216a	mi	3	MI:hsa-miR-216a	3	ENSG00000000971,ENSG00000072364,ENSG00000113389,ENSG00000198523
V1	TRUE	0.05	672	131	5	0.038	0.007	MI:hsa-miR-18b	mi	3	MI:hsa-miR-18b	3	ENSG00000031544,ENSG00000139352,ENSG00000158859,ENSG00000167531,ENSG00000183625
V1	TRUE	0.05	859	131	3	0.023	0.003	MI:hsa-miR-548a-3p	mi	3	MI:hsa-miR-548a-3p	3	ENSG00000126545,ENSG00000132693,ENSG00000153246
V1	TRUE	0.05	631	131	2	0.015	0.003	MI:hsa-miR-877	mi	3	MI:hsa-miR-877	3	ENSG00000112232,ENSG00000171224
V1	TRUE	0.05	751	131	7	0.053	0.009	MI:hsa-miR-30e	mi	3	MI:hsa-miR-30e	3	ENSG00000126545,ENSG00000126861,ENSG00000128917,ENSG00000138623,ENSG00000169248,ENSG00000170323,ENSG00000198822
V1	TRUE	0.05	498	131	3	0.023	0.006	MI:hsa-miR-221*	mi	3	MI:hsa-miR-221*	3	ENSG00000000971,ENSG00000134760,ENSG00000138623
V1	TRUE	0.05	704	131	6	0.046	0.009	MI:hsa-miR-549	mi	3	MI:hsa-miR-549	3	ENSG00000101311,ENSG00000133636,ENSG00000153246,ENSG00000164485,ENSG00000166349,ENSG00000179142
V1	TRUE	0.05	743	131	3	0.023	0.004	MI:hsa-miR-520h	mi	3	MI:hsa-miR-520h	3	ENSG00000120937,ENSG00000126545,ENSG00000167531
V1	TRUE	0.05	718	131	3	0.023	0.004	MI:hsa-let-7f-1*	mi	3	MI:hsa-let-7f-1*	3	ENSG00000123561,ENSG00000133740,ENSG00000198822
V1	TRUE	0.05	413	131	2	0.015	0.005	MI:hsa-miR-214*	mi	3	MI:hsa-miR-214*	3	ENSG00000092929,ENSG00000135414
V1	TRUE	0.05	660	131	7	0.053	0.011	MI:hsa-miR-872	mi	3	MI:hsa-miR-872	3	ENSG00000017427,ENSG00000069482,ENSG00000126861,ENSG00000137285,ENSG00000137975,ENSG00000183036,ENSG00000198822
V1	TRUE	0.05	483	131	1	0.008	0.002	MI:hsa-miR-194*	mi	3	MI:hsa-miR-194*	3	ENSG00000017427
V1	TRUE	0.05	623	131	2	0.015	0.003	MI:hsa-miR-339-5p	mi	3	MI:hsa-miR-339-5p	3	ENSG00000092929,ENSG00000198822
V1	TRUE	0.05	737	131	3	0.023	0.004	MI:hsa-miR-491-3p	mi	3	MI:hsa-miR-491-3p	3	ENSG00000079263,ENSG00000144935,ENSG00000149970
V1	TRUE	0.05	728	131	1	0.008	0.001	MI:hsa-miR-768-3p	mi	3	MI:hsa-miR-768-3p	3	ENSG00000171224
V1	TRUE	0.05	762	131	4	0.031	0.005	MI:hsa-let-7b	mi	3	MI:hsa-let-7b	3	ENSG00000017427,ENSG00000072364,ENSG00000135577,ENSG00000167531
V1	TRUE	0.05	701	131	6	0.046	0.009	MI:hsa-miR-450b-5p	mi	3	MI:hsa-miR-450b-5p	3	ENSG00000000971,ENSG00000123561,ENSG00000133636,ENSG00000144935,ENSG00000164136,ENSG00000187889
V1	TRUE	0.05	749	131	8	0.061	0.011	MI:hsa-miR-524-3p	mi	3	MI:hsa-miR-524-3p	3	ENSG00000107833,ENSG00000132693,ENSG00000133740,ENSG00000167531,ENSG00000169856,ENSG00000171224,ENSG00000176956,ENSG00000197273
V1	TRUE	0.05	908	131	8	0.061	0.009	MI:hsa-miR-17	mi	3	MI:hsa-miR-17	3	ENSG00000031544,ENSG00000101311,ENSG00000110675,ENSG00000133740,ENSG00000167531,ENSG00000167771,ENSG00000168412,ENSG00000204655
V1	TRUE	0.05	642	131	6	0.046	0.009	MI:hsa-miR-599	mi	3	MI:hsa-miR-599	3	ENSG00000107014,ENSG00000143184,ENSG00000147381,ENSG00000171224,ENSG00000173250,ENSG00000204655
V1	TRUE	0.05	615	131	4	0.031	0.007	MI:hsa-miR-937	mi	3	MI:hsa-miR-937	3	ENSG00000043591,ENSG00000107833,ENSG00000135414,ENSG00000167771
V1	TRUE	0.05	568	131	3	0.023	0.005	MI:hsa-miR-124*	mi	3	MI:hsa-miR-124*	3	ENSG00000120937,ENSG00000137285,ENSG00000164591
V1	TRUE	0.05	678	131	2	0.015	0.003	MI:hsa-miR-99b	mi	3	MI:hsa-miR-99b	3	ENSG00000072364,ENSG00000132693
V1	TRUE	0.05	800	131	1	0.008	0.001	MI:hsa-miR-520b	mi	3	MI:hsa-miR-520b	3	ENSG00000161791
V1	TRUE	0.05	670	131	3	0.023	0.004	MI:hsa-miR-581	mi	3	MI:hsa-miR-581	3	ENSG00000134183,ENSG00000135577,ENSG00000169306
V1	TRUE	0.05	691	131	6	0.046	0.009	MI:hsa-miR-663	mi	3	MI:hsa-miR-663	3	ENSG00000092929,ENSG00000159556,ENSG00000161610,ENSG00000167531,ENSG00000185668,ENSG00000197273
V1	TRUE	0.05	572	131	7	0.053	0.012	MI:hsa-miR-653	mi	3	MI:hsa-miR-653	3	ENSG00000048545,ENSG00000107833,ENSG00000143278,ENSG00000144935,ENSG00000145839,ENSG00000167771,ENSG00000173250
V1	TRUE	0.05	636	131	3	0.023	0.005	MI:hsa-miR-565	mi	3	MI:hsa-miR-565	3	ENSG00000137392,ENSG00000160307,ENSG00000183625
V1	TRUE	0.05	682	131	5	0.038	0.007	MI:hsa-miR-560	mi	3	MI:hsa-miR-560	3	ENSG00000092929,ENSG00000101200,ENSG00000138623,ENSG00000167531,ENSG00000183625
V1	TRUE	0.05	624	131	4	0.031	0.006	MI:hsa-miR-625	mi	3	MI:hsa-miR-625	3	ENSG00000007312,ENSG00000112936,ENSG00000169031,ENSG00000198822
V1	TRUE	0.05	769	131	3	0.023	0.004	MI:hsa-miR-628-5p	mi	3	MI:hsa-miR-628-5p	3	ENSG00000147381,ENSG00000174429,ENSG00000187889
V1	TRUE	0.05	888	131	5	0.038	0.006	MI:hsa-miR-518a-3p	mi	3	MI:hsa-miR-518a-3p	3	ENSG00000048545,ENSG00000132693,ENSG00000139352,ENSG00000183853,ENSG00000197273
V1	TRUE	0.05	797	131	6	0.046	0.008	MI:hsa-miR-220b	mi	3	MI:hsa-miR-220b	3	ENSG00000031544,ENSG00000048545,ENSG00000092929,ENSG00000164591,ENSG00000171224,ENSG00000178882
V1	TRUE	0.05	422	131	2	0.015	0.005	MI:hsa-miR-149*	mi	3	MI:hsa-miR-149*	3	ENSG00000138623,ENSG00000188257
V1	TRUE	0.05	802	131	4	0.031	0.005	MI:hsa-miR-181a	mi	3	MI:hsa-miR-181a	3	ENSG00000133740,ENSG00000147381,ENSG00000173702,ENSG00000183625
V1	TRUE	0.05	767	131	8	0.061	0.01	MI:hsa-miR-220c	mi	3	MI:hsa-miR-220c	3	ENSG00000079263,ENSG00000091513,ENSG00000107282,ENSG00000113302,ENSG00000113600,ENSG00000120937,ENSG00000132693,ENSG00000147381
V1	TRUE	0.05	744	131	8	0.061	0.011	MI:hsa-miR-196b	mi	3	MI:hsa-miR-196b	3	ENSG00000115221,ENSG00000133740,ENSG00000137975,ENSG00000147381,ENSG00000164440,ENSG00000167531,ENSG00000169031,ENSG00000183625
V1	TRUE	0.05	868	131	6	0.046	0.007	MI:hsa-miR-34a	mi	3	MI:hsa-miR-34a	3	ENSG00000107282,ENSG00000128917,ENSG00000158859,ENSG00000169248,ENSG00000178882,ENSG00000197273
V1	TRUE	0.05	832	131	7	0.053	0.008	MI:hsa-miR-181b	mi	3	MI:hsa-miR-181b	3	ENSG00000133636,ENSG00000133740,ENSG00000137672,ENSG00000147381,ENSG00000169306,ENSG00000173702,ENSG00000183625
V1	TRUE	0.05	643	131	7	0.053	0.011	MI:hsa-miR-126	mi	3	MI:hsa-miR-126	3	ENSG00000072364,ENSG00000137285,ENSG00000147246,ENSG00000152455,ENSG00000171224,ENSG00000173250,ENSG00000198822
V1	TRUE	0.05	692	131	4	0.031	0.006	MI:hsa-miR-335	mi	3	MI:hsa-miR-335	3	ENSG00000137252,ENSG00000137392,ENSG00000173702,ENSG00000183625
V1	TRUE	0.05	729	131	5	0.038	0.007	MI:hsa-miR-876-3p	mi	3	MI:hsa-miR-876-3p	3	ENSG00000072364,ENSG00000137252,ENSG00000144935,ENSG00000149970,ENSG00000158859
V1	TRUE	0.05	684	131	4	0.031	0.006	MI:hsa-miR-517b	mi	3	MI:hsa-miR-517b	3	ENSG00000107282,ENSG00000167531,ENSG00000178882,ENSG00000183625
V1	TRUE	0.05	513	131	3	0.023	0.006	MI:hsa-miR-106b*	mi	3	MI:hsa-miR-106b*	3	ENSG00000158859,ENSG00000164136,ENSG00000185668
V1	TRUE	0.05	674	131	3	0.023	0.004	MI:hsa-miR-191	mi	3	MI:hsa-miR-191	3	ENSG00000143278,ENSG00000144935,ENSG00000167531
V1	TRUE	0.00104	740	131	10	0.076	0.014	MI:hsa-miR-23b	mi	3	MI:hsa-miR-23b	3	ENSG00000017427,ENSG00000072364,ENSG00000107282,ENSG00000133636,ENSG00000137252,ENSG00000147381,ENSG00000158711,ENSG00000164136,ENSG00000164440,ENSG00000187889
V1	TRUE	0.05	537	131	2	0.015	0.004	MI:hsa-miR-508-5p	mi	3	MI:hsa-miR-508-5p	3	ENSG00000079263,ENSG00000158859
V1	TRUE	0.05	559	131	1	0.008	0.002	MI:hsa-miR-150*	mi	3	MI:hsa-miR-150*	3	ENSG00000031544
V1	TRUE	0.05	670	131	2	0.015	0.003	MI:hsa-miR-219-2-3p	mi	3	MI:hsa-miR-219-2-3p	3	ENSG00000123561,ENSG00000152455
V1	TRUE	0.05	651	131	3	0.023	0.005	MI:hsa-miR-508-3p	mi	3	MI:hsa-miR-508-3p	3	ENSG00000134183,ENSG00000137440,ENSG00000145839
V1	TRUE	0.05	774	131	4	0.031	0.005	MI:hsa-let-7g	mi	3	MI:hsa-let-7g	3	ENSG00000072364,ENSG00000120937,ENSG00000164136,ENSG00000197273
V1	TRUE	0.05	624	131	2	0.015	0.003	MI:hsa-miR-544	mi	3	MI:hsa-miR-544	3	ENSG00000183625,ENSG00000188257
V1	TRUE	0.05	777	131	5	0.038	0.006	MI:hsa-miR-199a-3p	mi	3	MI:hsa-miR-199a-3p	3	ENSG00000072364,ENSG00000126545,ENSG00000133636,ENSG00000147246,ENSG00000175535
V1	TRUE	0.05	642	131	5	0.038	0.008	MI:hsa-miR-370	mi	3	MI:hsa-miR-370	3	ENSG00000044012,ENSG00000064300,ENSG00000112936,ENSG00000169856,ENSG00000197273
V1	TRUE	0.05	606	131	3	0.023	0.005	MI:hsa-miR-34a*	mi	3	MI:hsa-miR-34a*	3	ENSG00000072364,ENSG00000107282,ENSG00000170323
V1	TRUE	0.05	814	131	7	0.053	0.009	MI:hsa-miR-20a	mi	3	MI:hsa-miR-20a	3	ENSG00000031544,ENSG00000110675,ENSG00000133740,ENSG00000167531,ENSG00000167771,ENSG00000168412,ENSG00000169031
V1	TRUE	0.05	659	131	4	0.031	0.006	MI:hsa-miR-331-3p	mi	3	MI:hsa-miR-331-3p	3	ENSG00000107282,ENSG00000137392,ENSG00000167771,ENSG00000183625
V1	TRUE	0.05	599	131	3	0.023	0.005	MI:hsa-miR-933	mi	3	MI:hsa-miR-933	3	ENSG00000069482,ENSG00000092929,ENSG00000107014
V1	TRUE	0.05	758	131	5	0.038	0.007	MI:hsa-miR-106a	mi	3	MI:hsa-miR-106a	3	ENSG00000031544,ENSG00000133740,ENSG00000167531,ENSG00000167771,ENSG00000168412
V1	TRUE	0.00231	732	131	9	0.069	0.012	MI:hsa-miR-9	mi	3	MI:hsa-miR-9	3	ENSG00000000971,ENSG00000137440,ENSG00000137975,ENSG00000143631,ENSG00000150361,ENSG00000169856,ENSG00000173250,ENSG00000183625,ENSG00000188257
V1	TRUE	0.05	631	131	5	0.038	0.008	MI:hsa-miR-363	mi	3	MI:hsa-miR-363	3	ENSG00000135414,ENSG00000135577,ENSG00000144935,ENSG00000149970,ENSG00000173250
V1	TRUE	0.05	733	131	6	0.046	0.008	MI:hsa-miR-137	mi	3	MI:hsa-miR-137	3	ENSG00000137440,ENSG00000152455,ENSG00000153233,ENSG00000161610,ENSG00000164485,ENSG00000167771
V1	TRUE	0.05	665	131	4	0.031	0.006	MI:hsa-miR-30e*	mi	3	MI:hsa-miR-30e*	3	ENSG00000031544,ENSG00000072364,ENSG00000135414,ENSG00000183625
V1	TRUE	0.05	722	131	2	0.015	0.003	MI:hsa-miR-875-5p	mi	3	MI:hsa-miR-875-5p	3	ENSG00000134760,ENSG00000153233
V1	TRUE	0.05	763	131	5	0.038	0.007	MI:hsa-miR-548b-5p	mi	3	MI:hsa-miR-548b-5p	3	ENSG00000137252,ENSG00000158711,ENSG00000162733,ENSG00000169248,ENSG00000198822
V1	TRUE	0.05	693	131	5	0.038	0.007	MI:hsa-miR-29b-1*	mi	3	MI:hsa-miR-29b-1*	3	ENSG00000000971,ENSG00000126861,ENSG00000159556,ENSG00000176956,ENSG00000197273
V1	TRUE	0.05	767	131	4	0.031	0.005	MI:hsa-miR-130b	mi	3	MI:hsa-miR-130b	3	ENSG00000123561,ENSG00000134760,ENSG00000137392,ENSG00000164136
V1	TRUE	0.05	604	131	3	0.023	0.005	MI:hsa-miR-188-3p	mi	3	MI:hsa-miR-188-3p	3	ENSG00000079263,ENSG00000170323,ENSG00000178882
V1	TRUE	0.05	634	131	1	0.008	0.002	MI:hsa-miR-767-5p	mi	3	MI:hsa-miR-767-5p	3	ENSG00000169856
V1	TRUE	0.05	692	131	4	0.031	0.006	MI:hsa-miR-299-5p	mi	3	MI:hsa-miR-299-5p	3	ENSG00000031544,ENSG00000072364,ENSG00000128917,ENSG00000132693
V1	TRUE	0.05	759	131	4	0.031	0.005	MI:hsa-miR-221	mi	3	MI:hsa-miR-221	3	ENSG00000072364,ENSG00000079263,ENSG00000112232,ENSG00000123561
V1	TRUE	0.05	739	131	2	0.015	0.003	MI:hsa-miR-320	mi	3	MI:hsa-miR-320	3	ENSG00000031544,ENSG00000048545
V1	TRUE	0.05	646	131	5	0.038	0.008	MI:hsa-miR-553	mi	3	MI:hsa-miR-553	3	ENSG00000110318,ENSG00000133740,ENSG00000135414,ENSG00000152455,ENSG00000170323
V1	TRUE	0.05	546	131	2	0.015	0.004	MI:hsa-miR-661	mi	3	MI:hsa-miR-661	3	ENSG00000132693,ENSG00000176956
V1	TRUE	0.05	720	131	5	0.038	0.007	MI:hsa-miR-323-5p	mi	3	MI:hsa-miR-323-5p	3	ENSG00000044012,ENSG00000107833,ENSG00000132693,ENSG00000137392,ENSG00000197273
V1	TRUE	0.05	686	131	4	0.031	0.006	MI:hsa-miR-151-5p	mi	3	MI:hsa-miR-151-5p	3	ENSG00000101200,ENSG00000137392,ENSG00000138623,ENSG00000178882
V1	TRUE	0.05	468	131	5	0.038	0.011	MI:hsa-miR-593*	mi	3	MI:hsa-miR-593*	3	ENSG00000048545,ENSG00000137285,ENSG00000158859,ENSG00000167531,ENSG00000171224
V1	TRUE	0.05	717	131	4	0.031	0.006	MI:hsa-miR-768-5p	mi	3	MI:hsa-miR-768-5p	3	ENSG00000017427,ENSG00000133740,ENSG00000183036,ENSG00000188257
V1	TRUE	0.05	743	131	6	0.046	0.008	MI:hsa-miR-7	mi	3	MI:hsa-miR-7	3	ENSG00000132693,ENSG00000164440,ENSG00000169248,ENSG00000170323,ENSG00000183625,ENSG00000198822
V1	TRUE	0.05	662	131	5	0.038	0.008	MI:hsa-miR-10b	mi	3	MI:hsa-miR-10b	3	ENSG00000079263,ENSG00000132693,ENSG00000174429,ENSG00000179142,ENSG00000198822
V1	TRUE	0.05	656	131	2	0.015	0.003	MI:hsa-miR-936	mi	3	MI:hsa-miR-936	3	ENSG00000000971,ENSG00000188257
V1	TRUE	0.05	407	131	3	0.023	0.007	MI:hsa-miR-454*	mi	3	MI:hsa-miR-454*	3	ENSG00000072364,ENSG00000135414,ENSG00000171224
V1	TRUE	0.05	643	131	2	0.015	0.003	MI:hsa-miR-92a	mi	3	MI:hsa-miR-92a	3	ENSG00000135414,ENSG00000158859
V1	TRUE	0.05	616	131	3	0.023	0.005	MI:hsa-miR-510	mi	3	MI:hsa-miR-510	3	ENSG00000000971,ENSG00000137252,ENSG00000158859
V1	TRUE	0.05	840	131	6	0.046	0.007	MI:hsa-miR-367	mi	3	MI:hsa-miR-367	3	ENSG00000101311,ENSG00000135414,ENSG00000139352,ENSG00000158859,ENSG00000173250,ENSG00000204655
V1	TRUE	0.05	727	131	3	0.023	0.004	MI:hsa-miR-514	mi	3	MI:hsa-miR-514	3	ENSG00000158859,ENSG00000173250,ENSG00000178882
V1	TRUE	0.05	574	131	2	0.015	0.003	MI:hsa-miR-636	mi	3	MI:hsa-miR-636	3	ENSG00000092929,ENSG00000171224
V1	TRUE	0.05	805	131	2	0.015	0.002	MI:hsa-miR-519e	mi	3	MI:hsa-miR-519e	3	ENSG00000048545,ENSG00000112936
V1	TRUE	0.05	752	131	3	0.023	0.004	MI:hsa-miR-376b	mi	3	MI:hsa-miR-376b	3	ENSG00000158859,ENSG00000170323,ENSG00000183036
V1	TRUE	0.05	697	131	5	0.038	0.007	MI:hsa-miR-302c	mi	3	MI:hsa-miR-302c	3	ENSG00000126861,ENSG00000161791,ENSG00000183625,ENSG00000187889,ENSG00000197273
V1	TRUE	0.05	879	131	8	0.061	0.009	MI:hsa-miR-20b	mi	3	MI:hsa-miR-20b	3	ENSG00000101311,ENSG00000110675,ENSG00000133740,ENSG00000167531,ENSG00000167771,ENSG00000168412,ENSG00000169031,ENSG00000204655
V1	TRUE	0.05	602	131	6	0.046	0.01	MI:hsa-miR-511	mi	3	MI:hsa-miR-511	3	ENSG00000017427,ENSG00000072364,ENSG00000113389,ENSG00000133636,ENSG00000135414,ENSG00000150361
V1	TRUE	0.05	764	131	4	0.031	0.005	MI:hsa-miR-301a	mi	3	MI:hsa-miR-301a	3	ENSG00000137285,ENSG00000139352,ENSG00000143278,ENSG00000164136
V1	TRUE	0.05	654	131	5	0.038	0.008	MI:hsa-miR-206	mi	3	MI:hsa-miR-206	3	ENSG00000107014,ENSG00000123561,ENSG00000133740,ENSG00000153233,ENSG00000183853
V1	TRUE	0.05	448	131	3	0.023	0.007	MI:hsa-miR-877*	mi	3	MI:hsa-miR-877*	3	ENSG00000123561,ENSG00000167771,ENSG00000204655
V1	TRUE	0.05	656	131	5	0.038	0.008	MI:hsa-miR-562	mi	3	MI:hsa-miR-562	3	ENSG00000126861,ENSG00000134183,ENSG00000137672,ENSG00000138623,ENSG00000158711
V1	TRUE	0.05	799	131	3	0.023	0.004	MI:hsa-miR-29c	mi	3	MI:hsa-miR-29c	3	ENSG00000107833,ENSG00000133111,ENSG00000137285
V1	TRUE	0.05	649	131	3	0.023	0.005	MI:hsa-miR-302d*	mi	3	MI:hsa-miR-302d*	3	ENSG00000137440,ENSG00000164136,ENSG00000177047
V1	TRUE	0.05	621	131	5	0.038	0.008	MI:hsa-miR-643	mi	3	MI:hsa-miR-643	3	ENSG00000072364,ENSG00000120937,ENSG00000135577,ENSG00000149970,ENSG00000171126
V1	TRUE	0.05	419	131	3	0.023	0.007	MI:hsa-miR-195*	mi	3	MI:hsa-miR-195*	3	ENSG00000137960,ENSG00000149970,ENSG00000150637
V1	TRUE	0.05	668	131	3	0.023	0.004	MI:hsa-miR-193b	mi	3	MI:hsa-miR-193b	3	ENSG00000134183,ENSG00000147381,ENSG00000198822
V1	TRUE	0.05	505	131	5	0.038	0.01	MI:hsa-miR-425*	mi	3	MI:hsa-miR-425*	3	ENSG00000079263,ENSG00000107014,ENSG00000113389,ENSG00000138623,ENSG00000158859
V1	TRUE	0.05	563	131	3	0.023	0.005	MI:hsa-miR-34b*	mi	3	MI:hsa-miR-34b*	3	ENSG00000107282,ENSG00000183625,ENSG00000197273
V1	TRUE	0.05	853	131	5	0.038	0.006	MI:hsa-miR-518c	mi	3	MI:hsa-miR-518c	3	ENSG00000048545,ENSG00000107833,ENSG00000132693,ENSG00000183625,ENSG00000197273
V1	TRUE	0.05	819	131	1	0.008	0.001	MI:hsa-miR-520c-3p	mi	3	MI:hsa-miR-520c-3p	3	ENSG00000161791
V1	TRUE	0.05	707	131	6	0.046	0.008	MI:hsa-miR-369-3p	mi	3	MI:hsa-miR-369-3p	3	ENSG00000000971,ENSG00000069482,ENSG00000110675,ENSG00000112232,ENSG00000150361,ENSG00000174429
V1	TRUE	0.05	782	131	5	0.038	0.006	MI:hsa-miR-769-3p	mi	3	MI:hsa-miR-769-3p	3	ENSG00000113600,ENSG00000147246,ENSG00000164591,ENSG00000171224,ENSG00000197273
V1	TRUE	0.05	794	131	2	0.015	0.003	MI:hsa-miR-615-5p	mi	3	MI:hsa-miR-615-5p	3	ENSG00000159556,ENSG00000167771
V1	TRUE	0.05	459	131	4	0.031	0.009	MI:hsa-miR-541*	mi	3	MI:hsa-miR-541*	3	ENSG00000107014,ENSG00000138623,ENSG00000160307,ENSG00000167531
V1	TRUE	0.05	490	131	3	0.023	0.006	MI:hsa-miR-493*	mi	3	MI:hsa-miR-493*	3	ENSG00000048545,ENSG00000126861,ENSG00000183036
V1	TRUE	0.05	731	131	3	0.023	0.004	MI:hsa-miR-140-3p	mi	3	MI:hsa-miR-140-3p	3	ENSG00000112232,ENSG00000120937,ENSG00000176956
V1	TRUE	0.05	631	131	4	0.031	0.006	MI:hsa-miR-632	mi	3	MI:hsa-miR-632	3	ENSG00000017427,ENSG00000113302,ENSG00000120937,ENSG00000160307
V1	TRUE	0.05	650	131	3	0.023	0.005	MI:hsa-miR-490-3p	mi	3	MI:hsa-miR-490-3p	3	ENSG00000000971,ENSG00000107282,ENSG00000143196
V1	TRUE	0.05	660	131	4	0.031	0.006	MI:hsa-miR-874	mi	3	MI:hsa-miR-874	3	ENSG00000007312,ENSG00000138623,ENSG00000164440,ENSG00000171224
V1	TRUE	0.05	760	131	6	0.046	0.008	MI:hsa-miR-16	mi	3	MI:hsa-miR-16	3	ENSG00000126861,ENSG00000128917,ENSG00000132693,ENSG00000135577,ENSG00000158859,ENSG00000168412
V1	TRUE	0.05	554	131	5	0.038	0.009	MI:hsa-miR-145*	mi	3	MI:hsa-miR-145*	3	ENSG00000072364,ENSG00000079263,ENSG00000167531,ENSG00000183853,ENSG00000204655
V1	TRUE	0.05	562	131	2	0.015	0.004	MI:hsa-miR-143*	mi	3	MI:hsa-miR-143*	3	ENSG00000101311,ENSG00000204655
V1	TRUE	0.05	488	131	5	0.038	0.01	MI:hsa-miR-656	mi	3	MI:hsa-miR-656	3	ENSG00000107014,ENSG00000123561,ENSG00000133636,ENSG00000152455,ENSG00000153233
V1	TRUE	0.05	677	131	3	0.023	0.004	MI:hsa-miR-134	mi	3	MI:hsa-miR-134	3	ENSG00000072364,ENSG00000143184,ENSG00000162733
V1	TRUE	0.05	575	131	3	0.023	0.005	MI:hsa-miR-567	mi	3	MI:hsa-miR-567	3	ENSG00000133636,ENSG00000137975,ENSG00000155897
V1	TRUE	0.05	674	131	3	0.023	0.004	MI:hsa-miR-513-3p	mi	3	MI:hsa-miR-513-3p	3	ENSG00000079263,ENSG00000137252,ENSG00000149970
V1	TRUE	0.05	529	131	3	0.023	0.006	MI:hsa-miR-19b-1*	mi	3	MI:hsa-miR-19b-1*	3	ENSG00000112936,ENSG00000133636,ENSG00000169856
V1	TRUE	0.05	766	131	2	0.015	0.003	MI:hsa-miR-19a	mi	3	MI:hsa-miR-19a	3	ENSG00000149970,ENSG00000158711
V1	TRUE	0.05	818	131	5	0.038	0.006	MI:hsa-miR-181c	mi	3	MI:hsa-miR-181c	3	ENSG00000133636,ENSG00000135577,ENSG00000147381,ENSG00000173702,ENSG00000183625
V1	TRUE	0.05	727	131	7	0.053	0.01	MI:hsa-miR-135b	mi	3	MI:hsa-miR-135b	3	ENSG00000123561,ENSG00000143278,ENSG00000144935,ENSG00000169856,ENSG00000183036,ENSG00000183853,ENSG00000198523
V1	TRUE	0.05	470	131	2	0.015	0.004	MI:hsa-miR-185*	mi	3	MI:hsa-miR-185*	3	ENSG00000044012,ENSG00000161610
V1	TRUE	0.05	575	131	6	0.046	0.01	MI:hsa-miR-99a*	mi	3	MI:hsa-miR-99a*	3	ENSG00000000971,ENSG00000107833,ENSG00000123561,ENSG00000160307,ENSG00000171224,ENSG00000176956
V1	TRUE	0.05	656	131	2	0.015	0.003	MI:hsa-miR-651	mi	3	MI:hsa-miR-651	3	ENSG00000072364,ENSG00000145839
V1	TRUE	0.05	486	131	2	0.015	0.004	MI:hsa-miR-20b*	mi	3	MI:hsa-miR-20b*	3	ENSG00000132693,ENSG00000167531
V1	TRUE	0.05	693	131	2	0.015	0.003	MI:hsa-miR-507	mi	3	MI:hsa-miR-507	3	ENSG00000107282,ENSG00000164485
V1	TRUE	0.05	780	131	3	0.023	0.004	MI:hsa-miR-101	mi	3	MI:hsa-miR-101	3	ENSG00000000971,ENSG00000043591,ENSG00000069482
V1	TRUE	0.05	773	131	7	0.053	0.009	MI:hsa-miR-132	mi	3	MI:hsa-miR-132	3	ENSG00000126545,ENSG00000133740,ENSG00000137440,ENSG00000169306,ENSG00000169856,ENSG00000173702,ENSG00000198822
V1	TRUE	0.05	626	131	4	0.031	0.006	MI:hsa-miR-618	mi	3	MI:hsa-miR-618	3	ENSG00000044012,ENSG00000079263,ENSG00000107833,ENSG00000150361
V1	TRUE	0.05	596	131	4	0.031	0.007	MI:hsa-miR-22*	mi	3	MI:hsa-miR-22*	3	ENSG00000007312,ENSG00000107014,ENSG00000134183,ENSG00000197273
V1	TRUE	0.05	766	131	7	0.053	0.009	MI:hsa-miR-130a	mi	3	MI:hsa-miR-130a	3	ENSG00000107014,ENSG00000123561,ENSG00000134760,ENSG00000137285,ENSG00000137392,ENSG00000153246,ENSG00000164136
V1	TRUE	0.05	772	131	6	0.046	0.008	MI:hsa-let-7f-2*	mi	3	MI:hsa-let-7f-2*	3	ENSG00000031544,ENSG00000123561,ENSG00000133636,ENSG00000137440,ENSG00000143631,ENSG00000198822
V1	TRUE	0.05	824	131	7	0.053	0.008	MI:hsa-miR-548c-3p	mi	3	MI:hsa-miR-548c-3p	3	ENSG00000091513,ENSG00000107014,ENSG00000126545,ENSG00000133636,ENSG00000158711,ENSG00000163347,ENSG00000173250
V1	TRUE	0.05	798	131	9	0.069	0.011	MI:hsa-miR-509-3p	mi	3	MI:hsa-miR-509-3p	3	ENSG00000000971,ENSG00000113600,ENSG00000123561,ENSG00000137285,ENSG00000143278,ENSG00000150361,ENSG00000162733,ENSG00000169306,ENSG00000177047
V1	TRUE	0.05	586	131	2	0.015	0.003	MI:hsa-miR-412	mi	3	MI:hsa-miR-412	3	ENSG00000091513,ENSG00000178882
V1	TRUE	0.05	508	131	2	0.015	0.004	MI:hsa-miR-24-2*	mi	3	MI:hsa-miR-24-2*	3	ENSG00000017427,ENSG00000198523
V1	TRUE	0.05	517	131	1	0.008	0.002	MI:hsa-miR-888*	mi	3	MI:hsa-miR-888*	3	ENSG00000162733
V1	TRUE	0.05	660	131	4	0.031	0.006	MI:hsa-miR-375	mi	3	MI:hsa-miR-375	3	ENSG00000091513,ENSG00000101200,ENSG00000144935,ENSG00000159556
V1	TRUE	0.05	719	131	3	0.023	0.004	MI:hsa-miR-193a-5p	mi	3	MI:hsa-miR-193a-5p	3	ENSG00000108821,ENSG00000138623,ENSG00000162733
V1	TRUE	0.05	598	131	4	0.031	0.007	MI:hsa-miR-641	mi	3	MI:hsa-miR-641	3	ENSG00000072364,ENSG00000126861,ENSG00000145839,ENSG00000169306
V1	TRUE	0.05	730	131	6	0.046	0.008	MI:hsa-miR-498	mi	3	MI:hsa-miR-498	3	ENSG00000000971,ENSG00000108821,ENSG00000112936,ENSG00000134183,ENSG00000152455,ENSG00000167531
V1	TRUE	0.05	615	131	3	0.023	0.005	MI:hsa-miR-127-3p	mi	3	MI:hsa-miR-127-3p	3	ENSG00000044012,ENSG00000171224,ENSG00000198822
V1	TRUE	0.05	649	131	8	0.061	0.012	MI:hsa-miR-205	mi	3	MI:hsa-miR-205	3	ENSG00000048545,ENSG00000079263,ENSG00000107014,ENSG00000123561,ENSG00000126861,ENSG00000133740,ENSG00000164136,ENSG00000176956
V1	TRUE	0.05	579	131	3	0.023	0.005	MI:hsa-miR-203	mi	3	MI:hsa-miR-203	3	ENSG00000107014,ENSG00000143278,ENSG00000164136
V1	TRUE	0.05	640	131	4	0.031	0.006	MI:hsa-miR-585	mi	3	MI:hsa-miR-585	3	ENSG00000072364,ENSG00000113600,ENSG00000126861,ENSG00000185668
V1	TRUE	0.05	634	131	6	0.046	0.009	MI:hsa-miR-100	mi	3	MI:hsa-miR-100	3	ENSG00000072364,ENSG00000113389,ENSG00000132693,ENSG00000134760,ENSG00000137440,ENSG00000171224
V1	TRUE	0.00244	740	131	9	0.069	0.012	MI:hsa-miR-525-3p	mi	3	MI:hsa-miR-525-3p	3	ENSG00000007312,ENSG00000107833,ENSG00000132693,ENSG00000133740,ENSG00000167531,ENSG00000169856,ENSG00000171224,ENSG00000176956,ENSG00000197273
V1	TRUE	0.05	899	131	4	0.031	0.004	MI:hsa-miR-519b-3p	mi	3	MI:hsa-miR-519b-3p	3	ENSG00000031544,ENSG00000137440,ENSG00000167531,ENSG00000169031
V1	TRUE	0.05	667	131	2	0.015	0.003	MI:hsa-miR-373	mi	3	MI:hsa-miR-373	3	ENSG00000168412,ENSG00000187889
V1	TRUE	0.05	465	131	1	0.008	0.002	MI:hsa-miR-132*	mi	3	MI:hsa-miR-132*	3	ENSG00000128917
V1	TRUE	0.05	579	131	4	0.031	0.007	MI:hsa-miR-504	mi	3	MI:hsa-miR-504	3	ENSG00000072364,ENSG00000092929,ENSG00000169306,ENSG00000198822
V1	TRUE	0.05	544	131	3	0.023	0.006	MI:hsa-miR-518f*	mi	3	MI:hsa-miR-518f*	3	ENSG00000079263,ENSG00000167531,ENSG00000169248
V1	TRUE	0.05	599	131	6	0.046	0.01	MI:hsa-miR-583	mi	3	MI:hsa-miR-583	3	ENSG00000069482,ENSG00000123561,ENSG00000126545,ENSG00000137252,ENSG00000137285,ENSG00000145839
V1	TRUE	0.05	707	131	4	0.031	0.006	MI:hsa-miR-873	mi	3	MI:hsa-miR-873	3	ENSG00000132693,ENSG00000138623,ENSG00000158859,ENSG00000167771
V1	TRUE	0.05	563	131	3	0.023	0.005	MI:hsa-miR-600	mi	3	MI:hsa-miR-600	3	ENSG00000072364,ENSG00000102221,ENSG00000126545
V1	TRUE	0.05	554	131	1	0.008	0.002	MI:hsa-miR-23a*	mi	3	MI:hsa-miR-23a*	3	ENSG00000048545
V1	TRUE	0.05	708	131	6	0.046	0.008	MI:hsa-miR-133a	mi	3	MI:hsa-miR-133a	3	ENSG00000000971,ENSG00000092929,ENSG00000132693,ENSG00000169248,ENSG00000173702,ENSG00000183625
V1	TRUE	0.05	565	131	4	0.031	0.007	MI:hsa-miR-376a*	mi	3	MI:hsa-miR-376a*	3	ENSG00000017427,ENSG00000134183,ENSG00000143278,ENSG00000169031
V1	TRUE	0.05	764	131	5	0.038	0.007	MI:hsa-miR-15b	mi	3	MI:hsa-miR-15b	3	ENSG00000069482,ENSG00000126861,ENSG00000132693,ENSG00000164136,ENSG00000169306
V1	TRUE	0.05	713	131	4	0.031	0.006	MI:hsa-miR-449a	mi	3	MI:hsa-miR-449a	3	ENSG00000126861,ENSG00000133740,ENSG00000158859,ENSG00000198523
V1	TRUE	0.05	707	131	2	0.015	0.003	MI:hsa-miR-302b	mi	3	MI:hsa-miR-302b	3	ENSG00000126861,ENSG00000187889
V1	TRUE	0.05	685	131	3	0.023	0.004	MI:hsa-miR-491-5p	mi	3	MI:hsa-miR-491-5p	3	ENSG00000048545,ENSG00000108821,ENSG00000143196
V1	TRUE	0.05	757	131	5	0.038	0.007	MI:hsa-miR-124	mi	3	MI:hsa-miR-124	3	ENSG00000007312,ENSG00000126545,ENSG00000133740,ENSG00000167531,ENSG00000171224
V1	TRUE	0.05	597	131	7	0.053	0.012	MI:hsa-miR-492	mi	3	MI:hsa-miR-492	3	ENSG00000107014,ENSG00000113600,ENSG00000158859,ENSG00000162733,ENSG00000167771,ENSG00000176956,ENSG00000198822
V1	TRUE	0.05	669	131	7	0.053	0.01	MI:hsa-miR-871	mi	3	MI:hsa-miR-871	3	ENSG00000133636,ENSG00000137285,ENSG00000137440,ENSG00000147381,ENSG00000150361,ENSG00000175087,ENSG00000188257
V1	TRUE	0.05	700	131	5	0.038	0.007	MI:hsa-miR-647	mi	3	MI:hsa-miR-647	3	ENSG00000107014,ENSG00000107282,ENSG00000120937,ENSG00000147381,ENSG00000176956
V1	TRUE	0.05	661	131	4	0.031	0.006	MI:hsa-miR-623	mi	3	MI:hsa-miR-623	3	ENSG00000138623,ENSG00000160307,ENSG00000170323,ENSG00000198182
V1	TRUE	0.05	522	131	1	0.008	0.002	MI:hsa-miR-432*	mi	3	MI:hsa-miR-432*	3	ENSG00000183036
V1	TRUE	0.05	642	131	5	0.038	0.008	MI:hsa-miR-765	mi	3	MI:hsa-miR-765	3	ENSG00000000971,ENSG00000112936,ENSG00000137285,ENSG00000183853,ENSG00000188257
V1	TRUE	0.05	614	131	3	0.023	0.005	MI:hsa-miR-596	mi	3	MI:hsa-miR-596	3	ENSG00000007312,ENSG00000044012,ENSG00000183853
V1	TRUE	0.05	475	131	2	0.015	0.004	MI:hsa-miR-589*	mi	3	MI:hsa-miR-589*	3	ENSG00000000971,ENSG00000147246
V1	TRUE	0.05	523	131	1	0.008	0.002	MI:hsa-miR-192*	mi	3	MI:hsa-miR-192*	3	ENSG00000128917
V1	TRUE	0.05	577	131	4	0.031	0.007	MI:hsa-miR-125b-1*	mi	3	MI:hsa-miR-125b-1*	3	ENSG00000048545,ENSG00000069482,ENSG00000137285,ENSG00000160307
V1	TRUE	0.05	661	131	5	0.038	0.008	MI:hsa-miR-129-3p	mi	3	MI:hsa-miR-129-3p	3	ENSG00000092929,ENSG00000120937,ENSG00000135414,ENSG00000153246,ENSG00000160307
V1	TRUE	0.05	669	131	6	0.046	0.009	MI:hsa-miR-30c-1*	mi	3	MI:hsa-miR-30c-1*	3	ENSG00000128917,ENSG00000132693,ENSG00000161791,ENSG00000164136,ENSG00000170323,ENSG00000188257
V1	TRUE	0.05	816	131	6	0.046	0.007	MI:hsa-miR-34c-5p	mi	3	MI:hsa-miR-34c-5p	3	ENSG00000107282,ENSG00000126861,ENSG00000158859,ENSG00000160307,ENSG00000169248,ENSG00000197273
V1	TRUE	0.05	712	131	4	0.031	0.006	MI:hsa-miR-875-3p	mi	3	MI:hsa-miR-875-3p	3	ENSG00000048545,ENSG00000137440,ENSG00000167531,ENSG00000188257
V1	TRUE	0.05	522	131	1	0.008	0.002	MI:hsa-miR-15a*	mi	3	MI:hsa-miR-15a*	3	ENSG00000204655
V1	TRUE	0.05	583	131	5	0.038	0.009	MI:hsa-miR-570	mi	3	MI:hsa-miR-570	3	ENSG00000126545,ENSG00000137392,ENSG00000152455,ENSG00000170323,ENSG00000173702
V1	TRUE	0.05	643	131	2	0.015	0.003	MI:hsa-miR-550	mi	3	MI:hsa-miR-550	3	ENSG00000112936,ENSG00000134183
V1	TRUE	0.05	728	131	5	0.038	0.007	MI:hsa-miR-330-3p	mi	3	MI:hsa-miR-330-3p	3	ENSG00000072364,ENSG00000138623,ENSG00000160307,ENSG00000162733,ENSG00000164440
V1	TRUE	0.05	556	131	1	0.008	0.002	MI:hsa-miR-518e*	mi	3	MI:hsa-miR-518e*	3	ENSG00000167531
V1	TRUE	0.05	707	131	4	0.031	0.006	MI:hsa-miR-542-5p	mi	3	MI:hsa-miR-542-5p	3	ENSG00000044012,ENSG00000069482,ENSG00000132693,ENSG00000169856
V1	TRUE	0.05	545	131	5	0.038	0.009	MI:hsa-miR-380*	mi	3	MI:hsa-miR-380*	3	ENSG00000069482,ENSG00000107014,ENSG00000143631,ENSG00000177047,ENSG00000198523
V1	TRUE	0.05	678	131	6	0.046	0.009	MI:hsa-miR-182	mi	3	MI:hsa-miR-182	3	ENSG00000000971,ENSG00000007312,ENSG00000101311,ENSG00000115221,ENSG00000126545,ENSG00000152455
V1	TRUE	0.05	747	131	2	0.015	0.003	MI:hsa-miR-95	mi	3	MI:hsa-miR-95	3	ENSG00000107014,ENSG00000113302
V1	TRUE	0.05	746	131	6	0.046	0.008	MI:hsa-miR-516a-3p	mi	3	MI:hsa-miR-516a-3p	3	ENSG00000113389,ENSG00000169031,ENSG00000171224,ENSG00000176956,ENSG00000178882,ENSG00000197273
V1	TRUE	0.00213	721	131	9	0.069	0.012	MI:hsa-miR-489	mi	3	MI:hsa-miR-489	3	ENSG00000017427,ENSG00000069482,ENSG00000101311,ENSG00000107014,ENSG00000137440,ENSG00000139352,ENSG00000167771,ENSG00000177047,ENSG00000204655
V1	TRUE	0.05	518	131	4	0.031	0.008	MI:hsa-miR-19a*	mi	3	MI:hsa-miR-19a*	3	ENSG00000133636,ENSG00000137252,ENSG00000169856,ENSG00000204655
V1	TRUE	0.05	665	131	5	0.038	0.008	MI:hsa-miR-541	mi	3	MI:hsa-miR-541	3	ENSG00000007312,ENSG00000044012,ENSG00000133111,ENSG00000137392,ENSG00000161610
V1	TRUE	0.05	545	131	4	0.031	0.007	MI:hsa-miR-944	mi	3	MI:hsa-miR-944	3	ENSG00000031544,ENSG00000108821,ENSG00000144935,ENSG00000187889
V1	TRUE	0.05	561	131	2	0.015	0.004	MI:hsa-miR-380	mi	3	MI:hsa-miR-380	3	ENSG00000144935,ENSG00000164136
V1	TRUE	0.05	756	131	2	0.015	0.003	MI:hsa-miR-574-3p	mi	3	MI:hsa-miR-574-3p	3	ENSG00000079263,ENSG00000169856
V1	TRUE	0.05	843	131	6	0.046	0.007	MI:hsa-miR-296-3p	mi	3	MI:hsa-miR-296-3p	3	ENSG00000120937,ENSG00000138623,ENSG00000158859,ENSG00000183625,ENSG00000197273,ENSG00000198822
V1	TRUE	0.05	879	131	6	0.046	0.007	MI:hsa-miR-518f	mi	3	MI:hsa-miR-518f	3	ENSG00000048545,ENSG00000107833,ENSG00000132693,ENSG00000143196,ENSG00000183625,ENSG00000197273
V1	TRUE	0.05	646	131	2	0.015	0.003	MI:hsa-miR-620	mi	3	MI:hsa-miR-620	3	ENSG00000137440,ENSG00000183036
V1	TRUE	0.05	463	131	4	0.031	0.009	MI:hsa-miR-96*	mi	3	MI:hsa-miR-96*	3	ENSG00000137672,ENSG00000158711,ENSG00000159556,ENSG00000170323
V1	TRUE	0.05	768	131	6	0.046	0.008	MI:hsa-miR-27b	mi	3	MI:hsa-miR-27b	3	ENSG00000072364,ENSG00000123561,ENSG00000132693,ENSG00000135577,ENSG00000138623,ENSG00000158859
V1	TRUE	0.05	527	131	5	0.038	0.009	MI:hsa-miR-26a-2*	mi	3	MI:hsa-miR-26a-2*	3	ENSG00000017427,ENSG00000069482,ENSG00000126545,ENSG00000143196,ENSG00000143631
V1	TRUE	0.05	873	131	5	0.038	0.006	MI:hsa-miR-93	mi	3	MI:hsa-miR-93	3	ENSG00000101311,ENSG00000110675,ENSG00000167531,ENSG00000168412,ENSG00000204655
V1	TRUE	0.05	782	131	7	0.053	0.009	MI:hsa-miR-30b	mi	3	MI:hsa-miR-30b	3	ENSG00000126545,ENSG00000126861,ENSG00000135414,ENSG00000138623,ENSG00000149970,ENSG00000162733,ENSG00000198822
V1	TRUE	0.05	700	131	2	0.015	0.003	MI:hsa-miR-337-3p	mi	3	MI:hsa-miR-337-3p	3	ENSG00000105967,ENSG00000138623
V1	TRUE	0.05	607	131	3	0.023	0.005	MI:hsa-miR-569	mi	3	MI:hsa-miR-569	3	ENSG00000158711,ENSG00000183625,ENSG00000198523
V1	TRUE	0.05	715	131	4	0.031	0.006	MI:hsa-miR-33a	mi	3	MI:hsa-miR-33a	3	ENSG00000107833,ENSG00000137440,ENSG00000183036,ENSG00000183625
V1	TRUE	0.05	631	131	1	0.008	0.002	MI:hsa-miR-217	mi	3	MI:hsa-miR-217	3	ENSG00000126545
V1	TRUE	0.05	656	131	6	0.046	0.009	MI:hsa-miR-146b-5p	mi	3	MI:hsa-miR-146b-5p	3	ENSG00000000971,ENSG00000007312,ENSG00000101311,ENSG00000126545,ENSG00000144935,ENSG00000198822
V1	TRUE	0.05	682	131	3	0.023	0.004	MI:hsa-miR-181a-2*	mi	3	MI:hsa-miR-181a-2*	3	ENSG00000048545,ENSG00000128917,ENSG00000169856
V1	TRUE	0.05	592	131	2	0.015	0.003	MI:hsa-miR-27a*	mi	3	MI:hsa-miR-27a*	3	ENSG00000072364,ENSG00000167531
V1	TRUE	0.05	669	131	4	0.031	0.006	MI:hsa-miR-143	mi	3	MI:hsa-miR-143	3	ENSG00000110675,ENSG00000120937,ENSG00000139352,ENSG00000158711
V1	TRUE	0.05	741	131	7	0.053	0.009	MI:hsa-miR-30d	mi	3	MI:hsa-miR-30d	3	ENSG00000069482,ENSG00000126861,ENSG00000128917,ENSG00000135414,ENSG00000138623,ENSG00000173702,ENSG00000198822
V1	TRUE	0.05	779	131	8	0.061	0.01	MI:hsa-miR-30c	mi	3	MI:hsa-miR-30c	3	ENSG00000126545,ENSG00000126861,ENSG00000135414,ENSG00000137975,ENSG00000138623,ENSG00000149970,ENSG00000162733,ENSG00000198822
V1	TRUE	0.05	539	131	1	0.008	0.002	MI:hsa-miR-708*	mi	3	MI:hsa-miR-708*	3	ENSG00000143278
V1	TRUE	0.05	740	131	4	0.031	0.005	MI:hsa-miR-324-3p	mi	3	MI:hsa-miR-324-3p	3	ENSG00000107282,ENSG00000112936,ENSG00000176956,ENSG00000178882
V1	TRUE	0.05	667	131	2	0.015	0.003	MI:hsa-miR-564	mi	3	MI:hsa-miR-564	3	ENSG00000188257,ENSG00000204655
V1	TRUE	0.05	712	131	3	0.023	0.004	MI:hsa-miR-503	mi	3	MI:hsa-miR-503	3	ENSG00000126861,ENSG00000132693,ENSG00000143196
V1	TRUE	0.05	570	131	6	0.046	0.011	MI:hsa-miR-941	mi	3	MI:hsa-miR-941	3	ENSG00000101311,ENSG00000123561,ENSG00000138623,ENSG00000158859,ENSG00000167771,ENSG00000178882
V1	TRUE	0.05	877	131	6	0.046	0.007	MI:hsa-miR-518e	mi	3	MI:hsa-miR-518e	3	ENSG00000101311,ENSG00000107833,ENSG00000132693,ENSG00000135414,ENSG00000183625,ENSG00000197273
V1	TRUE	0.05	700	131	7	0.053	0.01	MI:hsa-miR-220	mi	3	MI:hsa-miR-220	3	ENSG00000007312,ENSG00000072364,ENSG00000079263,ENSG00000101311,ENSG00000107833,ENSG00000123561,ENSG00000160307
V1	TRUE	0.05	653	131	4	0.031	0.006	MI:hsa-miR-92b	mi	3	MI:hsa-miR-92b	3	ENSG00000135414,ENSG00000137440,ENSG00000158859,ENSG00000204655
V1	TRUE	0.05	794	131	4	0.031	0.005	MI:hsa-miR-148b	mi	3	MI:hsa-miR-148b	3	ENSG00000107282,ENSG00000147381,ENSG00000164136,ENSG00000167531
V1	TRUE	0.05	621	131	4	0.031	0.006	MI:hsa-miR-638	mi	3	MI:hsa-miR-638	3	ENSG00000007312,ENSG00000101311,ENSG00000120937,ENSG00000143196
V1	TRUE	0.05	693	131	3	0.023	0.004	MI:mml-miR-000	mi	3	mml miRBase microRNAs	2	ENSG00000072364,ENSG00000158859,ENSG00000198523
V1	TRUE	0.05	693	131	3	0.023	0.004	MI:mml-miR-189	mi	3	MI:mml-miR-189	3	ENSG00000072364,ENSG00000158859,ENSG00000198523
V1	TRUE	0.05	15935	131	103	0.786	0.006	MI:mmu-miR-000	mi	3	mmu miRBase microRNAs	2	ENSG00000000971,ENSG00000007312,ENSG00000017427,ENSG00000031544,ENSG00000044012,ENSG00000048545,ENSG00000057294,ENSG00000069482,ENSG00000072364,ENSG00000079263,ENSG00000091513,ENSG00000092929,ENSG00000101200,ENSG00000101311,ENSG00000102221,ENSG00000107014,ENSG00000107282,ENSG00000107833,ENSG00000108821,ENSG00000110318,ENSG00000110675,ENSG00000112232,ENSG00000112936,ENSG00000113302,ENSG00000113389…
V1	TRUE	0.05	686	131	1	0.008	0.001	MI:mmu-miR-691	mi	3	MI:mmu-miR-691	3	ENSG00000152455
V1	TRUE	0.05	742	131	4	0.031	0.005	MI:mmu-miR-290-5p	mi	3	MI:mmu-miR-290-5p	3	ENSG00000000971,ENSG00000132693,ENSG00000137440,ENSG00000168412
V1	TRUE	0.05	951	131	10	0.076	0.011	MI:mmu-miR-466d-3p	mi	3	MI:mmu-miR-466d-3p	3	ENSG00000000971,ENSG00000112232,ENSG00000120937,ENSG00000123561,ENSG00000126861,ENSG00000135577,ENSG00000144935,ENSG00000153233,ENSG00000166349,ENSG00000175087
V1	TRUE	0.05	928	131	7	0.053	0.008	MI:mmu-miR-466b-3-3p	mi	3	MI:mmu-miR-466b-3-3p	3	ENSG00000000971,ENSG00000120937,ENSG00000123561,ENSG00000126861,ENSG00000144935,ENSG00000153233,ENSG00000198523
V1	TRUE	0.05	607	131	1	0.008	0.002	MI:mmu-miR-294	mi	3	MI:mmu-miR-294	3	ENSG00000197273
V1	TRUE	0.05	796	131	3	0.023	0.004	MI:mmu-miR-292-5p	mi	3	MI:mmu-miR-292-5p	3	ENSG00000000971,ENSG00000137440,ENSG00000168412
V1	TRUE	0.05	674	131	3	0.023	0.004	MI:mmu-miR-742	mi	3	MI:mmu-miR-742	3	ENSG00000000971,ENSG00000107282,ENSG00000107833
V1	TRUE	0.05	581	131	2	0.015	0.003	MI:mmu-miR-709	mi	3	MI:mmu-miR-709	3	ENSG00000017427,ENSG00000092929
V1	TRUE	0.05	744	131	1	0.008	0.001	MI:mmu-miR-883b-3p	mi	3	MI:mmu-miR-883b-3p	3	ENSG00000198822
V1	TRUE	0.05	659	131	2	0.015	0.003	MI:mmu-miR-463	mi	3	MI:mmu-miR-463	3	ENSG00000128917,ENSG00000143184
V1	TRUE	0.05	601	131	1	0.008	0.002	MI:mmu-miR-804	mi	3	MI:mmu-miR-804	3	ENSG00000135577
V1	TRUE	0.05	649	131	3	0.023	0.005	MI:mmu-miR-679	mi	3	MI:mmu-miR-679	3	ENSG00000132693,ENSG00000137440,ENSG00000169306
V1	TRUE	0.05	750	131	7	0.053	0.009	MI:mmu-miR-743a	mi	3	MI:mmu-miR-743a	3	ENSG00000072364,ENSG00000137440,ENSG00000139352,ENSG00000145839,ENSG00000150361,ENSG00000167531,ENSG00000198822
V1	TRUE	0.05	767	131	7	0.053	0.009	MI:mmu-miR-743b-5p	mi	3	MI:mmu-miR-743b-5p	3	ENSG00000126861,ENSG00000137285,ENSG00000158711,ENSG00000159556,ENSG00000162733,ENSG00000178882,ENSG00000188257
V1	TRUE	0.05	700	131	5	0.038	0.007	MI:mmu-miR-465a-5p	mi	3	MI:mmu-miR-465a-5p	3	ENSG00000135577,ENSG00000137285,ENSG00000144935,ENSG00000145839,ENSG00000188257
V1	TRUE	0.05	629	131	6	0.046	0.01	MI:mmu-miR-805	mi	3	MI:mmu-miR-805	3	ENSG00000000971,ENSG00000107014,ENSG00000126545,ENSG00000145839,ENSG00000147676,ENSG00000177047
V1	TRUE	0.05	955	131	5	0.038	0.005	MI:mmu-miR-466f-5p	mi	3	MI:mmu-miR-466f-5p	3	ENSG00000000971,ENSG00000031544,ENSG00000134183,ENSG00000135577,ENSG00000183036
V1	TRUE	0.05	656	131	1	0.008	0.002	MI:mmu-miR-761	mi	3	MI:mmu-miR-761	3	ENSG00000164136
V1	TRUE	0.05	695	131	8	0.061	0.012	MI:mmu-miR-713	mi	3	MI:mmu-miR-713	3	ENSG00000107833,ENSG00000137440,ENSG00000158859,ENSG00000162733,ENSG00000164591,ENSG00000167531,ENSG00000169306,ENSG00000204655
V1	TRUE	0.05	966	131	6	0.046	0.006	MI:mmu-miR-466h	mi	3	MI:mmu-miR-466h	3	ENSG00000000971,ENSG00000112936,ENSG00000126861,ENSG00000158711,ENSG00000177047,ENSG00000183036
V1	TRUE	0.05	719	131	6	0.046	0.008	MI:mmu-miR-465c-5p	mi	3	MI:mmu-miR-465c-5p	3	ENSG00000126861,ENSG00000143631,ENSG00000144935,ENSG00000145839,ENSG00000161791,ENSG00000188257
V1	TRUE	0.05	791	131	2	0.015	0.003	MI:mmu-miR-669b	mi	3	MI:mmu-miR-669b	3	ENSG00000120937,ENSG00000177047
V1	TRUE	0.05	719	131	4	0.031	0.006	MI:mmu-miR-682	mi	3	MI:mmu-miR-682	3	ENSG00000120937,ENSG00000134183,ENSG00000158711,ENSG00000159556
V1	TRUE	0.05	785	131	7	0.053	0.009	MI:mmu-miR-883a-5p	mi	3	MI:mmu-miR-883a-5p	3	ENSG00000072364,ENSG00000113600,ENSG00000153233,ENSG00000164136,ENSG00000164440,ENSG00000169856,ENSG00000198822
V1	TRUE	0.05	691	131	3	0.023	0.004	MI:mmu-miR-699	mi	3	MI:mmu-miR-699	3	ENSG00000107282,ENSG00000158859,ENSG00000197273
V1	TRUE	0.05	720	131	6	0.046	0.008	MI:mmu-miR-322	mi	3	MI:mmu-miR-322	3	ENSG00000126545,ENSG00000126861,ENSG00000132693,ENSG00000147381,ENSG00000164136,ENSG00000169306
V1	TRUE	0.05	556	131	6	0.046	0.011	MI:mmu-miR-469	mi	3	MI:mmu-miR-469	3	ENSG00000017427,ENSG00000044012,ENSG00000113389,ENSG00000123561,ENSG00000164440,ENSG00000176956
V1	TRUE	0.05	784	131	7	0.053	0.009	MI:mmu-miR-467d	mi	3	MI:mmu-miR-467d	3	ENSG00000120937,ENSG00000133111,ENSG00000152455,ENSG00000153233,ENSG00000169248,ENSG00000175087,ENSG00000187889
V1	TRUE	0.05	1019	131	7	0.053	0.007	MI:mmu-miR-466f-3p	mi	3	MI:mmu-miR-466f-3p	3	ENSG00000000971,ENSG00000069482,ENSG00000123561,ENSG00000133636,ENSG00000135577,ENSG00000144935,ENSG00000166349
V1	TRUE	0.05	797	131	3	0.023	0.004	MI:mmu-miR-467a	mi	3	MI:mmu-miR-467a	3	ENSG00000126861,ENSG00000167531,ENSG00000167771
V1	TRUE	0.05	672	131	6	0.046	0.009	MI:mmu-miR-697	mi	3	MI:mmu-miR-697	3	ENSG00000017427,ENSG00000079263,ENSG00000137252,ENSG00000138623,ENSG00000159556,ENSG00000183853
V1	TRUE	0.05	621	131	4	0.031	0.006	MI:mmu-miR-698	mi	3	MI:mmu-miR-698	3	ENSG00000133740,ENSG00000135414,ENSG00000138623,ENSG00000158711
V1	TRUE	0.05	885	131	3	0.023	0.003	MI:mmu-miR-291b-3p	mi	3	MI:mmu-miR-291b-3p	3	ENSG00000031544,ENSG00000158711,ENSG00000169031
V1	TRUE	0.05	948	131	10	0.076	0.011	MI:mmu-miR-466a-3p	mi	3	MI:mmu-miR-466a-3p	3	ENSG00000000971,ENSG00000120937,ENSG00000123561,ENSG00000126861,ENSG00000133636,ENSG00000144935,ENSG00000153233,ENSG00000166349,ENSG00000175087,ENSG00000198523
V1	TRUE	0.05	641	131	1	0.008	0.002	MI:mmu-miR-759	mi	3	MI:mmu-miR-759	3	ENSG00000031544
V1	TRUE	0.05	579	131	2	0.015	0.003	MI:mmu-miR-880	mi	3	MI:mmu-miR-880	3	ENSG00000134183,ENSG00000135414
V1	TRUE	0.05	934	131	6	0.046	0.006	MI:mmu-miR-466b-5p	mi	3	MI:mmu-miR-466b-5p	3	ENSG00000072364,ENSG00000107014,ENSG00000137440,ENSG00000158859,ENSG00000169856,ENSG00000183036
V1	TRUE	0.05	788	131	5	0.038	0.006	MI:mmu-miR-467c	mi	3	MI:mmu-miR-467c	3	ENSG00000120937,ENSG00000133111,ENSG00000153233,ENSG00000169248,ENSG00000175087
V1	TRUE	0.05	963	131	6	0.046	0.006	MI:mmu-miR-466d-5p	mi	3	MI:mmu-miR-466d-5p	3	ENSG00000072364,ENSG00000107014,ENSG00000107833,ENSG00000137440,ENSG00000169856,ENSG00000183036
V1	TRUE	0.05	714	131	1	0.008	0.001	MI:mmu-miR-291a-3p	mi	3	MI:mmu-miR-291a-3p	3	ENSG00000126861
V1	TRUE	0.05	763	131	4	0.031	0.005	MI:mmu-miR-465a-3p	mi	3	MI:mmu-miR-465a-3p	3	ENSG00000072364,ENSG00000112936,ENSG00000126861,ENSG00000139352
V1	TRUE	0.05	784	131	8	0.061	0.01	MI:mmu-miR-467e	mi	3	MI:mmu-miR-467e	3	ENSG00000107014,ENSG00000110318,ENSG00000126861,ENSG00000133636,ENSG00000137672,ENSG00000143196,ENSG00000169856,ENSG00000177047
V1	TRUE	0.05	676	131	4	0.031	0.006	MI:mmu-miR-700	mi	3	MI:mmu-miR-700	3	ENSG00000069482,ENSG00000135414,ENSG00000185668,ENSG00000198822
V1	TRUE	0.05	786	131	3	0.023	0.004	MI:mmu-miR-291b-5p	mi	3	MI:mmu-miR-291b-5p	3	ENSG00000107833,ENSG00000159556,ENSG00000167531
V1	TRUE	0.05	784	131	4	0.031	0.005	MI:mmu-miR-673-5p	mi	3	MI:mmu-miR-673-5p	3	ENSG00000132693,ENSG00000147381,ENSG00000176956,ENSG00000178882
V1	TRUE	0.05	717	131	5	0.038	0.007	MI:mmu-miR-465b-5p	mi	3	MI:mmu-miR-465b-5p	3	ENSG00000126861,ENSG00000143631,ENSG00000144935,ENSG00000145839,ENSG00000188257
V1	TRUE	0.05	793	131	5	0.038	0.006	MI:mmu-miR-883b-5p	mi	3	MI:mmu-miR-883b-5p	3	ENSG00000072364,ENSG00000126545,ENSG00000153233,ENSG00000169856,ENSG00000198785
V1	TRUE	0.05	712	131	4	0.031	0.006	MI:mmu-miR-685	mi	3	MI:mmu-miR-685	3	ENSG00000123561,ENSG00000137672,ENSG00000169856,ENSG00000183625
V1	TRUE	0.00182	590	131	8	0.061	0.014	MI:mmu-miR-711	mi	3	MI:mmu-miR-711	3	ENSG00000000971,ENSG00000007312,ENSG00000044012,ENSG00000137440,ENSG00000138623,ENSG00000139352,ENSG00000161610,ENSG00000169306
V1	TRUE	0.05	715	131	2	0.015	0.003	MI:mmu-miR-714	mi	3	MI:mmu-miR-714	3	ENSG00000072364,ENSG00000197273
V1	TRUE	0.05	826	131	5	0.038	0.006	MI:mmu-miR-292-3p	mi	3	MI:mmu-miR-292-3p	3	ENSG00000126861,ENSG00000147676,ENSG00000164136,ENSG00000167531,ENSG00000167771
V1	TRUE	0.05	562	131	4	0.031	0.007	MI:mmu-miR-692	mi	3	MI:mmu-miR-692	3	ENSG00000113389,ENSG00000133111,ENSG00000135414,ENSG00000137440
V1	TRUE	0.05	652	131	7	0.053	0.011	MI:mmu-miR-471	mi	3	MI:mmu-miR-471	3	ENSG00000048545,ENSG00000072364,ENSG00000126545,ENSG00000144935,ENSG00000169031,ENSG00000177047,ENSG00000198822
V1	TRUE	0.05	638	131	1	0.008	0.002	MI:mmu-miR-666-3p	mi	3	MI:mmu-miR-666-3p	3	ENSG00000137440
V1	TRUE	0.05	632	131	5	0.038	0.008	MI:mmu-miR-546	mi	3	MI:mmu-miR-546	3	ENSG00000044012,ENSG00000072364,ENSG00000091513,ENSG00000126545,ENSG00000160307
V1	TRUE	0.05	718	131	5	0.038	0.007	MI:mmu-miR-547	mi	3	MI:mmu-miR-547	3	ENSG00000107014,ENSG00000112232,ENSG00000133740,ENSG00000169306,ENSG00000177047
V1	TRUE	0.05	543	131	3	0.023	0.006	MI:mmu-miR-701	mi	3	MI:mmu-miR-701	3	ENSG00000069482,ENSG00000072364,ENSG00000143631
V1	TRUE	0.05	619	131	3	0.023	0.005	MI:mmu-miR-470	mi	3	MI:mmu-miR-470	3	ENSG00000143631,ENSG00000152455,ENSG00000187889
V1	TRUE	0.05	662	131	6	0.046	0.009	MI:mmu-miR-705	mi	3	MI:mmu-miR-705	3	ENSG00000007312,ENSG00000072364,ENSG00000107282,ENSG00000107833,ENSG00000132693,ENSG00000137392
V1	TRUE	0.05	663	131	3	0.023	0.005	MI:mmu-miR-434-5p	mi	3	MI:mmu-miR-434-5p	3	ENSG00000072364,ENSG00000126861,ENSG00000138623
V1	TRUE	0.05	697	131	2	0.015	0.003	MI:mmu-miR-464	mi	3	MI:mmu-miR-464	3	ENSG00000147381,ENSG00000187889
V1	TRUE	0.05	600	131	4	0.031	0.007	MI:mmu-miR-706	mi	3	MI:mmu-miR-706	3	ENSG00000107282,ENSG00000120937,ENSG00000183036,ENSG00000204655
V1	TRUE	0.05	928	131	7	0.053	0.008	MI:mmu-miR-466e-5p	mi	3	MI:mmu-miR-466e-5p	3	ENSG00000072364,ENSG00000107014,ENSG00000126861,ENSG00000137440,ENSG00000158859,ENSG00000169856,ENSG00000183036
V1	TRUE	0.05	564	131	4	0.031	0.007	MI:mmu-miR-719	mi	3	MI:mmu-miR-719	3	ENSG00000000971,ENSG00000110675,ENSG00000168412,ENSG00000171224
V1	TRUE	0.05	626	131	6	0.046	0.01	MI:mmu-miR-344	mi	3	MI:mmu-miR-344	3	ENSG00000017427,ENSG00000117013,ENSG00000134760,ENSG00000137285,ENSG00000161791,ENSG00000170323
V1	TRUE	0.05	769	131	2	0.015	0.003	MI:mmu-miR-673-3p	mi	3	MI:mmu-miR-673-3p	3	ENSG00000117013,ENSG00000183853
V1	TRUE	0.05	583	131	2	0.015	0.003	MI:mmu-miR-676	mi	3	MI:mmu-miR-676	3	ENSG00000159556,ENSG00000178882
V1	TRUE	0.05	718	131	6	0.046	0.008	MI:mmu-miR-721	mi	3	MI:mmu-miR-721	3	ENSG00000123561,ENSG00000126861,ENSG00000137392,ENSG00000164136,ENSG00000164440,ENSG00000173250
V1	TRUE	0.05	741	131	1	0.008	0.001	MI:mmu-miR-693-3p	mi	3	MI:mmu-miR-693-3p	3	ENSG00000079263
V1	TRUE	0.05	688	131	8	0.061	0.012	MI:mmu-miR-717	mi	3	MI:mmu-miR-717	3	ENSG00000069482,ENSG00000107014,ENSG00000110675,ENSG00000132693,ENSG00000147246,ENSG00000163347,ENSG00000167531,ENSG00000169856
V1	TRUE	0.05	768	131	9	0.069	0.012	MI:mmu-miR-669a	mi	3	MI:mmu-miR-669a	3	ENSG00000112936,ENSG00000113302,ENSG00000133740,ENSG00000134183,ENSG00000135414,ENSG00000137440,ENSG00000169856,ENSG00000183036,ENSG00000183625
V1	TRUE	0.05	721	131	2	0.015	0.003	MI:mmu-miR-666-5p	mi	3	MI:mmu-miR-666-5p	3	ENSG00000092929,ENSG00000161791
V1	TRUE	0.05	419	131	3	0.023	0.007	MI:mmu-miR-207	mi	3	MI:mmu-miR-207	3	ENSG00000107833,ENSG00000135414,ENSG00000197273
V1	TRUE	0.05	618	131	3	0.023	0.005	MI:mmu-miR-879	mi	3	MI:mmu-miR-879	3	ENSG00000007312,ENSG00000137392,ENSG00000197273
V1	TRUE	0.05	622	131	3	0.023	0.005	MI:mmu-miR-688	mi	3	MI:mmu-miR-688	3	ENSG00000017427,ENSG00000107833,ENSG00000176956
V1	TRUE	0.05	681	131	3	0.023	0.004	MI:mmu-miR-434-3p	mi	3	MI:mmu-miR-434-3p	3	ENSG00000155897,ENSG00000173702,ENSG00000178882
V1	TRUE	0.05	719	131	5	0.038	0.007	MI:mmu-miR-878-5p	mi	3	MI:mmu-miR-878-5p	3	ENSG00000017427,ENSG00000123561,ENSG00000137960,ENSG00000171126,ENSG00000204655
V1	TRUE	0.05	500	131	2	0.015	0.004	MI:mmu-miR-681	mi	3	MI:mmu-miR-681	3	ENSG00000138623,ENSG00000176956
V1	TRUE	0.05	720	131	6	0.046	0.008	MI:mmu-miR-350	mi	3	MI:mmu-miR-350	3	ENSG00000000971,ENSG00000107014,ENSG00000132693,ENSG00000133740,ENSG00000160307,ENSG00000169248
V1	TRUE	0.05	685	131	1	0.008	0.001	MI:mmu-miR-327	mi	3	MI:mmu-miR-327	3	ENSG00000134183
V1	TRUE	0.05	690	131	5	0.038	0.007	MI:mmu-miR-710	mi	3	MI:mmu-miR-710	3	ENSG00000123561,ENSG00000133636,ENSG00000134183,ENSG00000158711,ENSG00000167531
V1	TRUE	0.05	690	131	3	0.023	0.004	MI:mmu-miR-763	mi	3	MI:mmu-miR-763	3	ENSG00000007312,ENSG00000132693,ENSG00000176956
V1	TRUE	0.05	503	131	2	0.015	0.004	MI:mmu-miR-718	mi	3	MI:mmu-miR-718	3	ENSG00000108821,ENSG00000171224
V1	TRUE	0.05	771	131	6	0.046	0.008	MI:mmu-miR-290-3p	mi	3	MI:mmu-miR-290-3p	3	ENSG00000079263,ENSG00000147676,ENSG00000164136,ENSG00000167531,ENSG00000167771,ENSG00000183853
V1	TRUE	0.05	586	131	1	0.008	0.002	MI:mmu-miR-881	mi	3	MI:mmu-miR-881	3	ENSG00000177047
V1	TRUE	0.05	751	131	6	0.046	0.008	MI:mmu-miR-703	mi	3	MI:mmu-miR-703	3	ENSG00000135414,ENSG00000143631,ENSG00000153233,ENSG00000155897,ENSG00000164440,ENSG00000198822
V1	TRUE	0.05	808	131	5	0.038	0.006	MI:mmu-miR-693-5p	mi	3	MI:mmu-miR-693-5p	3	ENSG00000079263,ENSG00000158859,ENSG00000164440,ENSG00000176956,ENSG00000178882
V1	TRUE	0.05	789	131	5	0.038	0.006	MI:mmu-miR-291a-5p	mi	3	MI:mmu-miR-291a-5p	3	ENSG00000107833,ENSG00000120937,ENSG00000133111,ENSG00000159556,ENSG00000167531
V1	TRUE	0.05	671	131	4	0.031	0.006	MI:mmu-miR-667	mi	3	MI:mmu-miR-667	3	ENSG00000102221,ENSG00000138623,ENSG00000158859,ENSG00000171224
V1	TRUE	0.05	694	131	2	0.015	0.003	MI:mmu-miR-670	mi	3	MI:mmu-miR-670	3	ENSG00000143631,ENSG00000168412
V1	TRUE	0.05	967	131	6	0.046	0.006	MI:mmu-miR-466a-5p	mi	3	MI:mmu-miR-466a-5p	3	ENSG00000072364,ENSG00000107014,ENSG00000137440,ENSG00000158859,ENSG00000169856,ENSG00000183036
V1	TRUE	0.05	615	131	3	0.023	0.005	MI:mmu-miR-704	mi	3	MI:mmu-miR-704	3	ENSG00000072364,ENSG00000137392,ENSG00000187889
V1	TRUE	0.05	639	131	5	0.038	0.008	MI:mmu-miR-201	mi	3	MI:mmu-miR-201	3	ENSG00000072364,ENSG00000123561,ENSG00000164136,ENSG00000168412,ENSG00000173250
V1	TRUE	0.05	1000	131	5	0.038	0.005	MI:mmu-miR-466g	mi	3	MI:mmu-miR-466g	3	ENSG00000069482,ENSG00000072364,ENSG00000123561,ENSG00000158859,ENSG00000169248
V1	TRUE	0.05	704	131	7	0.053	0.01	MI:mmu-miR-764-5p	mi	3	MI:mmu-miR-764-5p	3	ENSG00000072364,ENSG00000112936,ENSG00000120937,ENSG00000158711,ENSG00000158859,ENSG00000173702,ENSG00000187889
V1	TRUE	0.05	740	131	4	0.031	0.005	MI:mmu-miR-540-5p	mi	3	MI:mmu-miR-540-5p	3	ENSG00000044012,ENSG00000079263,ENSG00000136695,ENSG00000167531
V1	TRUE	0.05	610	131	2	0.015	0.003	MI:mmu-miR-341	mi	3	MI:mmu-miR-341	3	ENSG00000137392,ENSG00000169306
V1	TRUE	0.05	602	131	2	0.015	0.003	MI:mmu-miR-712	mi	3	MI:mmu-miR-712	3	ENSG00000133740,ENSG00000169248
V1	TRUE	0.05	623	131	3	0.023	0.005	MI:mmu-miR-680	mi	3	MI:mmu-miR-680	3	ENSG00000117013,ENSG00000135414,ENSG00000153246
V1	TRUE	0.05	768	131	4	0.031	0.005	MI:mmu-miR-467b	mi	3	MI:mmu-miR-467b	3	ENSG00000120937,ENSG00000126861,ENSG00000153233,ENSG00000187889
V1	TRUE	0.05	630	131	3	0.023	0.005	MI:mmu-miR-684	mi	3	MI:mmu-miR-684	3	ENSG00000000971,ENSG00000107833,ENSG00000169856
V1	TRUE	0.05	621	131	3	0.023	0.005	MI:mmu-miR-764-3p	mi	3	MI:mmu-miR-764-3p	3	ENSG00000128917,ENSG00000137392,ENSG00000160307
V1	TRUE	0.05	612	131	3	0.023	0.005	MI:mmu-miR-678	mi	3	MI:mmu-miR-678	3	ENSG00000161791,ENSG00000171224,ENSG00000178882
V1	TRUE	0.05	679	131	6	0.046	0.009	MI:mmu-miR-762	mi	3	MI:mmu-miR-762	3	ENSG00000007312,ENSG00000092929,ENSG00000107282,ENSG00000161610,ENSG00000176956,ENSG00000183853
V1	TRUE	0.05	626	131	2	0.015	0.003	MI:mmu-miR-695	mi	3	MI:mmu-miR-695	3	ENSG00000132693,ENSG00000183036
V1	TRUE	0.00139	559	131	8	0.061	0.014	MI:mmu-miR-882	mi	3	MI:mmu-miR-882	3	ENSG00000000971,ENSG00000113600,ENSG00000126545,ENSG00000149970,ENSG00000170323,ENSG00000183036,ENSG00000183625,ENSG00000188257
V1	TRUE	0.05	489	131	1	0.008	0.002	MI:mmu-miR-694	mi	3	MI:mmu-miR-694	3	ENSG00000183625
V1	TRUE	0.05	683	131	8	0.061	0.012	MI:mmu-miR-686	mi	3	MI:mmu-miR-686	3	ENSG00000057294,ENSG00000092929,ENSG00000120937,ENSG00000137975,ENSG00000152455,ENSG00000170323,ENSG00000171224,ENSG00000176956
V1	TRUE	0.05	684	131	4	0.031	0.006	MI:mmu-miR-715	mi	3	MI:mmu-miR-715	3	ENSG00000101200,ENSG00000107282,ENSG00000138623,ENSG00000167531
V1	TRUE	0.05	605	131	6	0.046	0.01	MI:mmu-miR-683	mi	3	MI:mmu-miR-683	3	ENSG00000017427,ENSG00000107014,ENSG00000136695,ENSG00000147381,ENSG00000167771,ENSG00000183625
V1	TRUE	0.05	595	131	5	0.038	0.008	MI:mmu-miR-741	mi	3	MI:mmu-miR-741	3	ENSG00000101311,ENSG00000113600,ENSG00000137392,ENSG00000153233,ENSG00000169856
V1	TRUE	0.05	725	131	2	0.015	0.003	MI:mmu-miR-878-3p	mi	3	MI:mmu-miR-878-3p	3	ENSG00000000971,ENSG00000137440
V1	TRUE	0.05	571	131	3	0.023	0.005	MI:mmu-miR-295	mi	3	MI:mmu-miR-295	3	ENSG00000133740,ENSG00000161791,ENSG00000167531
V1	TRUE	0.05	925	131	7	0.053	0.008	MI:mmu-miR-466c-5p	mi	3	MI:mmu-miR-466c-5p	3	ENSG00000048545,ENSG00000072364,ENSG00000107014,ENSG00000137440,ENSG00000158859,ENSG00000169856,ENSG00000183036
V1	TRUE	0.05	808	131	1	0.008	0.001	MI:mmu-miR-540-3p	mi	3	MI:mmu-miR-540-3p	3	ENSG00000143184
V1	TRUE	0.05	640	131	5	0.038	0.008	MI:mmu-miR-707	mi	3	MI:mmu-miR-707	3	ENSG00000134183,ENSG00000135577,ENSG00000159556,ENSG00000176956,ENSG00000177047
V1	TRUE	0.05	774	131	7	0.053	0.009	MI:mmu-miR-669c	mi	3	MI:mmu-miR-669c	3	ENSG00000017427,ENSG00000112936,ENSG00000133636,ENSG00000135577,ENSG00000137440,ENSG00000170323,ENSG00000183036
V1	TRUE	0.05	745	131	2	0.015	0.003	MI:mmu-miR-883a-3p	mi	3	MI:mmu-miR-883a-3p	3	ENSG00000134183,ENSG00000198822
V1	TRUE	0.05	636	131	1	0.008	0.002	MI:mmu-miR-677	mi	3	MI:mmu-miR-677	3	ENSG00000137252
V1	TRUE	0.05	708	131	5	0.038	0.007	MI:mmu-miR-743b-3p	mi	3	MI:mmu-miR-743b-3p	3	ENSG00000072364,ENSG00000137975,ENSG00000145839,ENSG00000169306,ENSG00000198822
V1	TRUE	0.05	637	131	3	0.023	0.005	MI:mmu-miR-696	mi	3	MI:mmu-miR-696	3	ENSG00000072364,ENSG00000138623,ENSG00000168412
V1	TRUE	0.05	607	131	3	0.023	0.005	MI:mmu-miR-702	mi	3	MI:mmu-miR-702	3	ENSG00000107833,ENSG00000167771,ENSG00000171224
V1	TRUE	0.05	1794	131	8	0.061	0.004	MI:gga-miR-000	mi	3	gga miRBase microRNAs	2	ENSG00000072364,ENSG00000091513,ENSG00000092929,ENSG00000159556,ENSG00000161791,ENSG00000164440,ENSG00000176956,ENSG00000188257
V1	TRUE	0.05	706	131	4	0.031	0.006	MI:gga-miR-757	mi	3	MI:gga-miR-757	3	ENSG00000091513,ENSG00000159556,ENSG00000161791,ENSG00000176956
V1	TRUE	0.05	633	131	2	0.015	0.003	MI:gga-miR-460	mi	3	MI:gga-miR-460	3	ENSG00000092929,ENSG00000164440
V1	TRUE	0.05	559	131	3	0.023	0.005	MI:gga-miR-456	mi	3	MI:gga-miR-456	3	ENSG00000072364,ENSG00000176956,ENSG00000188257
V1	TRUE	0.00316	2	131	2	0.015	1	REAC:389487	re	80	Orexin 2 receptor can bind orexin-B neuropeptide	1	ENSG00000137252,ENSG00000161610
V1	TRUE	0.000115	182	131	11	0.084	0.06	REAC:373076	re	60	Class A/1 (Rhodopsin-like receptors)	1	ENSG00000043591,ENSG00000069482,ENSG00000101200,ENSG00000133636,ENSG00000135577,ENSG00000137252,ENSG00000143184,ENSG00000147246,ENSG00000161610,ENSG00000169248,ENSG00000183625
V1	TRUE	0.000276	127	131	9	0.069	0.071	REAC:375276	re	60	Peptide ligand-binding receptors	2	ENSG00000069482,ENSG00000101200,ENSG00000133636,ENSG00000135577,ENSG00000137252,ENSG00000143184,ENSG00000161610,ENSG00000169248,ENSG00000183625
V1	TRUE	0.05	157	131	7	0.053	0.045	REAC:379046	re	66	Receptor-ligand complexes bind G proteins	1	ENSG00000043591,ENSG00000101200,ENSG00000134183,ENSG00000135577,ENSG00000147246,ENSG00000169248,ENSG00000183625
V1	TRUE	0.00122	7	131	3	0.023	0.429	REAC:166665	re	67	Terminal pathway of complement	1	ENSG00000112936,ENSG00000113600,ENSG00000157131
V1	TRUE	0.046	6	131	2	0.015	0.333	REAC:173723	re	67	Formation of C5b:C6:C7:C8 complex	2	ENSG00000112936,ENSG00000157131
V1	TRUE	0.00122	7	131	3	0.023	0.429	REAC:173725	re	67	Creation of the Membrane Attack Complex (MAC)	2	ENSG00000112936,ENSG00000113600,ENSG00000157131
V1	TRUE	0.046	6	131	2	0.015	0.333	REAC:193655	re	53	Myelin components can interact with p75NTR:NgR:LINGO1	1	ENSG00000064300,ENSG00000126861
V1	TRUE	0.0187	4	131	2	0.015	0.5	REAC:192456	re	42	Digestion of dietary lipid	1	ENSG00000137392,ENSG00000175535
V1	TRUE	0.00316	2	131	2	0.015	1	REAC:192434	re	42	Digestion of diacylglycerols by extracellular PTL:colipase	2	ENSG00000137392,ENSG00000175535
V1	TRUE	0.00316	2	131	2	0.015	1	REAC:192422	re	42	Digestion of triacylglycerols by extracellular PTL:colipase	2	ENSG00000137392,ENSG00000175535
V1	TRUE	0.05	10966	131	102	0.779	0.009	TF:M00159_4	tf	26	Factor: C/EBP; motif: NNTKTGGWNANNN; match class: 4	1	ENSG00000000971,ENSG00000007312,ENSG00000017427,ENSG00000048545,ENSG00000057294,ENSG00000064300,ENSG00000064989,ENSG00000079263,ENSG00000091513,ENSG00000091972,ENSG00000092929,ENSG00000101200,ENSG00000101311,ENSG00000102221,ENSG00000105967,ENSG00000107833,ENSG00000108821,ENSG00000110318,ENSG00000112232,ENSG00000112936,ENSG00000113389,ENSG00000113600,ENSG00000115221,ENSG00000117013,ENSG00000123561…
V1	TRUE	0.0403	294	131	9	0.069	0.031	TF:M00672_3	tf	78	Factor: TEF; motif: ATGTTWAYATAA; match class: 3	1	ENSG00000107833,ENSG00000113600,ENSG00000126545,ENSG00000136695,ENSG00000137252,ENSG00000143278,ENSG00000144935,ENSG00000145839,ENSG00000171224
V1	TRUE	0.0271	406	131	11	0.084	0.027	TF:M00622_2	tf	50	Factor: C/EBPgamma; motif: CTBATTTCARAAW; match class: 2	1	ENSG00000000971,ENSG00000113302,ENSG00000132693,ENSG00000137672,ENSG00000143184,ENSG00000143196,ENSG00000143278,ENSG00000153246,ENSG00000167378,ENSG00000187889,ENSG00000188257
V1	TRUE	0.0253	1638	131	26	0.198	0.016	TF:M00622_4	tf	28	Factor: C/EBPgamma; motif: CTBATTTCARAAW; match class: 4	1	ENSG00000000971,ENSG00000064300,ENSG00000113302,ENSG00000115221,ENSG00000126545,ENSG00000126861,ENSG00000132693,ENSG00000133111,ENSG00000134183,ENSG00000136695,ENSG00000137672,ENSG00000143184,ENSG00000143196,ENSG00000143278,ENSG00000145777,ENSG00000150637,ENSG00000153233,ENSG00000153246,ENSG00000158711,ENSG00000164440,ENSG00000167378,ENSG00000170323,ENSG00000187889,ENSG00000188257,ENSG00000198182…
V1	TRUE	0.0158	37	131	4	0.031	0.108	TF:M00672_0	tf	46	Factor: TEF; motif: ATGTTWAYATAA; match class: 0	1	ENSG00000107833,ENSG00000137252,ENSG00000143278,ENSG00000144935
V1	TRUE	0.0463	3671	131	45	0.344	0.012	TF:M00137_4	tf	85	Factor: Oct-1; motif: NNNRTAATNANNN; match class: 4	1	ENSG00000000971,ENSG00000048545,ENSG00000057294,ENSG00000064989,ENSG00000091972,ENSG00000101200,ENSG00000102221,ENSG00000105967,ENSG00000112936,ENSG00000113302,ENSG00000117013,ENSG00000125813,ENSG00000126545,ENSG00000128917,ENSG00000132693,ENSG00000133636,ENSG00000135577,ENSG00000136695,ENSG00000137252,ENSG00000137960,ENSG00000137975,ENSG00000143184,ENSG00000143631,ENSG00000145777,ENSG00000150637…
V1	TRUE	0.0407	1689	131	26	0.198	0.015	TF:M00707_3	tf	51	Factor: TFIIA; motif: TMTRWRAGGRSS; match class: 3	1	ENSG00000107282,ENSG00000108821,ENSG00000126861,ENSG00000128917,ENSG00000132693,ENSG00000133111,ENSG00000137252,ENSG00000137285,ENSG00000137392,ENSG00000137672,ENSG00000138623,ENSG00000139352,ENSG00000143184,ENSG00000143631,ENSG00000145777,ENSG00000147381,ENSG00000150637,ENSG00000157554,ENSG00000158711,ENSG00000158859,ENSG00000163347,ENSG00000164591,ENSG00000166813,ENSG00000167531,ENSG00000175535…
