# Supplementary material for: Scope and limitations of yeast as a model organism for studying human tissue-specific pathways
Source: BMC Syst Biol. 2015 Dec 29;9:96. doi: 10.1186/s12918-015-0253-0 (PMC4696342; doi:10.1186/s12918-015-0253-0)
Supplement: Additional file 7 — TS Enrichment. Functional analysis of different subsets of tissue-selective genes. (ZIP 132 Kb) [file 12918_2015_253_MOESM7_ESM.zip › TS_Enrichment/ganglion_tissues_TS_HumanSpecific_moderate.tsv]

query.number	significant	p.value	term.size	query.size	overlap.size	precision	recall	term.id	domain	subgraph.number	term.name	relative.depth	intersection
V1	TRUE	7.82e-05	150	131	9	0.069	0.06	GO:0050727	BP	32	regulation of inflammatory response	1	ENSG00000000971,ENSG00000112936,ENSG00000113302,ENSG00000113600,ENSG00000138623,ENSG00000143184,ENSG00000157131,ENSG00000164136,ENSG00000188257
V1	TRUE	0.0361	943	131	17	0.13	0.018	GO:0040011	BP	90	locomotion	1	ENSG00000017427,ENSG00000057294,ENSG00000101311,ENSG00000108821,ENSG00000113302,ENSG00000113520,ENSG00000128917,ENSG00000137285,ENSG00000137672,ENSG00000138623,ENSG00000139219,ENSG00000143184,ENSG00000144935,ENSG00000161791,ENSG00000162733,ENSG00000166257,ENSG00000169031
V1	TRUE	0.00631	17	131	3	0.023	0.176	GO:0051281	BP	63	positive regulation of release of sequestered calcium ion into cytosol	1	ENSG00000143184,ENSG00000144935,ENSG00000169248
V1	TRUE	0.00124	27	131	4	0.031	0.148	GO:0030449	BP	71	regulation of complement activation	1	ENSG00000000971,ENSG00000112936,ENSG00000113600,ENSG00000157131
V1	TRUE	0.0356	404	131	10	0.076	0.025	GO:0048812	BP	7	neuron projection morphogenesis	1	ENSG00000064300,ENSG00000126861,ENSG00000137672,ENSG00000138623,ENSG00000139219,ENSG00000144935,ENSG00000160307,ENSG00000166257,ENSG00000169031,ENSG00000169306
V1	TRUE	0.00369	3	131	2	0.015	0.667	GO:0060579	BP	26	ventral spinal cord interneuron fate commitment	1	ENSG00000128917,ENSG00000139352
V1	TRUE	0.0299	1094	131	19	0.145	0.017	GO:0006928	BP	99	cellular component movement	1	ENSG00000017427,ENSG00000057294,ENSG00000101311,ENSG00000104725,ENSG00000107282,ENSG00000108821,ENSG00000113302,ENSG00000128917,ENSG00000137285,ENSG00000137672,ENSG00000138623,ENSG00000139219,ENSG00000143184,ENSG00000144935,ENSG00000161791,ENSG00000162733,ENSG00000166257,ENSG00000169031,ENSG00000169248
V1	TRUE	0.000242	63	131	6	0.046	0.095	GO:0002699	BP	18	positive regulation of immune effector process	1	ENSG00000092929,ENSG00000113302,ENSG00000113520,ENSG00000138623,ENSG00000143184,ENSG00000150637
V1	TRUE	0.000179	17	131	4	0.031	0.235	GO:0006182	BP	84	cGMP biosynthetic process	1	ENSG00000044012,ENSG00000120937,ENSG00000147246,ENSG00000168412
V1	TRUE	0.0344	2812	131	37	0.282	0.013	GO:0044707	BP	95	single-multicellular organism process	1	ENSG00000017427,ENSG00000057294,ENSG00000064300,ENSG00000064989,ENSG00000091513,ENSG00000101311,ENSG00000107282,ENSG00000108821,ENSG00000113302,ENSG00000113389,ENSG00000113520,ENSG00000120937,ENSG00000125813,ENSG00000126861,ENSG00000128917,ENSG00000134183,ENSG00000135414,ENSG00000137285,ENSG00000137392,ENSG00000137672,ENSG00000138623,ENSG00000139219,ENSG00000139352,ENSG00000143184,ENSG00000143278…
V1	TRUE	0.012	21	131	3	0.023	0.143	GO:0001912	BP	57	positive regulation of leukocyte mediated cytotoxicity	1	ENSG00000113302,ENSG00000143184,ENSG00000150637
V1	TRUE	0.0181	6	131	2	0.015	0.333	GO:0002858	BP	109	regulation of natural killer cell mediated cytotoxicity directed against tumor cell target	1	ENSG00000113302,ENSG00000150637
V1	TRUE	0.0181	6	131	2	0.015	0.333	GO:0045110	BP	89	intermediate filament bundle assembly	1	ENSG00000057294,ENSG00000104725
V1	TRUE	0.00498	642	131	15	0.115	0.023	GO:0048699	BP	10	generation of neurons	1	ENSG00000064300,ENSG00000126861,ENSG00000128917,ENSG00000137285,ENSG00000137672,ENSG00000138623,ENSG00000139219,ENSG00000139352,ENSG00000144935,ENSG00000159556,ENSG00000160307,ENSG00000166257,ENSG00000169031,ENSG00000169306,ENSG00000171094
V1	TRUE	0.0033	100	131	6	0.046	0.06	GO:2000021	BP	35	regulation of ion homeostasis	1	ENSG00000120937,ENSG00000143184,ENSG00000144935,ENSG00000147246,ENSG00000166257,ENSG00000169248
V1	TRUE	0.000815	201	131	9	0.069	0.045	GO:0006816	BP	11	calcium ion transport	1	ENSG00000064989,ENSG00000137672,ENSG00000143184,ENSG00000144935,ENSG00000147246,ENSG00000169248,ENSG00000169306,ENSG00000198523,ENSG00000198785
V1	TRUE	0.0111	769	131	16	0.122	0.021	GO:0007267	BP	65	cell-cell signaling	1	ENSG00000057294,ENSG00000069482,ENSG00000101200,ENSG00000104725,ENSG00000117013,ENSG00000137252,ENSG00000137440,ENSG00000143184,ENSG00000147246,ENSG00000155897,ENSG00000161610,ENSG00000164136,ENSG00000166257,ENSG00000167531,ENSG00000169248,ENSG00000171126
V1	TRUE	0.0335	8	131	2	0.015	0.25	GO:0046640	BP	50	regulation of alpha-beta T cell proliferation	1	ENSG00000113302,ENSG00000143184
V1	TRUE	0.0181	6	131	2	0.015	0.333	GO:0035745	BP	114	T-helper 2 cell cytokine production	1	ENSG00000113520,ENSG00000143184
V1	TRUE	0.042	32	131	3	0.023	0.094	GO:0086004	BP	81	regulation of cardiac muscle cell contraction	1	ENSG00000057294,ENSG00000166257,ENSG00000198523
V1	TRUE	0.0348	30	131	3	0.023	0.1	GO:0002824	BP	52	positive regulation of adaptive immune response based on somatic recombination of immune receptors built from immunoglobulin superfamily domains	1	ENSG00000113302,ENSG00000143184,ENSG00000150637
V1	TRUE	0.0335	8	131	2	0.015	0.25	GO:0034390	BP	60	smooth muscle cell apoptotic process	1	ENSG00000017427,ENSG00000113302
V1	TRUE	0.0386	109	131	5	0.038	0.046	GO:0007187	BP	45	G-protein coupled receptor signaling pathway, coupled to cyclic nucleotide second messenger	1	ENSG00000043591,ENSG00000064989,ENSG00000134183,ENSG00000155897,ENSG00000168412
V1	TRUE	0.0315	62	131	4	0.031	0.065	GO:0030801	BP	86	positive regulation of cyclic nucleotide metabolic process	1	ENSG00000043591,ENSG00000064989,ENSG00000168412,ENSG00000169248
V1	TRUE	0.00011	84	131	7	0.053	0.083	GO:0043270	BP	54	positive regulation of ion transport	1	ENSG00000057294,ENSG00000137672,ENSG00000143184,ENSG00000144935,ENSG00000153246,ENSG00000166257,ENSG00000169248
V1	TRUE	0.00124	27	131	4	0.031	0.148	GO:2000257	BP	88	regulation of protein activation cascade	1	ENSG00000000971,ENSG00000112936,ENSG00000113600,ENSG00000157131
V1	TRUE	0.0181	6	131	2	0.015	0.333	GO:0002857	BP	110	positive regulation of natural killer cell mediated immune response to tumor cell	1	ENSG00000113302,ENSG00000150637
V1	TRUE	0.000104	117	131	8	0.061	0.068	GO:0009187	BP	82	cyclic nucleotide metabolic process	1	ENSG00000043591,ENSG00000044012,ENSG00000064989,ENSG00000120937,ENSG00000147246,ENSG00000168412,ENSG00000169248,ENSG00000198822
V1	TRUE	0.0146	132	131	6	0.046	0.045	GO:0051480	BP	69	cytosolic calcium ion homeostasis	1	ENSG00000143184,ENSG00000144935,ENSG00000147246,ENSG00000169248,ENSG00000183625,ENSG00000198523
V1	TRUE	0.0264	100	131	5	0.038	0.05	GO:0007602	BP	59	phototransduction	1	ENSG00000031544,ENSG00000048545,ENSG00000134183,ENSG00000137392,ENSG00000175535
V1	TRUE	0.00369	3	131	2	0.015	0.667	GO:0021514	BP	42	ventral spinal cord interneuron differentiation	1	ENSG00000128917,ENSG00000139352
V1	TRUE	0.0335	8	131	2	0.015	0.25	GO:0035809	BP	3	regulation of urine volume	1	ENSG00000113389,ENSG00000120937
V1	TRUE	0.00935	1074	131	20	0.153	0.019	GO:0048584	BP	36	positive regulation of response to stimulus	1	ENSG00000000971,ENSG00000017427,ENSG00000043591,ENSG00000108821,ENSG00000112936,ENSG00000113302,ENSG00000113600,ENSG00000138623,ENSG00000143184,ENSG00000147246,ENSG00000150637,ENSG00000153246,ENSG00000157131,ENSG00000160307,ENSG00000164136,ENSG00000166813,ENSG00000169248,ENSG00000171094,ENSG00000174429,ENSG00000188257
V1	TRUE	0.0128	2471	131	35	0.267	0.014	GO:0005576	CC	55	extracellular region	1	ENSG00000000971,ENSG00000007312,ENSG00000017427,ENSG00000064300,ENSG00000069482,ENSG00000091513,ENSG00000101200,ENSG00000107014,ENSG00000108821,ENSG00000112936,ENSG00000113302,ENSG00000113520,ENSG00000113600,ENSG00000120937,ENSG00000123561,ENSG00000132693,ENSG00000133636,ENSG00000137392,ENSG00000137960,ENSG00000139219,ENSG00000143184,ENSG00000143196,ENSG00000143278,ENSG00000147676,ENSG00000149970…
V1	TRUE	0.0284	28	131	3	0.023	0.107	GO:0005882	CC	101	intermediate filament	1	ENSG00000057294,ENSG00000104725,ENSG00000143631
V1	TRUE	0.000131	1078	131	24	0.183	0.022	GO:0005887	CC	73	integral component of plasma membrane	1	ENSG00000007312,ENSG00000043591,ENSG00000064300,ENSG00000064989,ENSG00000091972,ENSG00000113389,ENSG00000113600,ENSG00000135577,ENSG00000137252,ENSG00000137975,ENSG00000144935,ENSG00000147246,ENSG00000150637,ENSG00000153246,ENSG00000157131,ENSG00000162733,ENSG00000163347,ENSG00000164136,ENSG00000166257,ENSG00000168412,ENSG00000171094,ENSG00000183625,ENSG00000198785,ENSG00000198822
V1	TRUE	0.0255	27	131	3	0.023	0.111	GO:0005581	CC	83	collagen	1	ENSG00000108821,ENSG00000139219,ENSG00000169031
V1	TRUE	0.00344	765	131	17	0.13	0.022	GO:0005615	CC	40	extracellular space	1	ENSG00000000971,ENSG00000017427,ENSG00000091513,ENSG00000108821,ENSG00000113302,ENSG00000113520,ENSG00000113600,ENSG00000120937,ENSG00000143184,ENSG00000143196,ENSG00000153233,ENSG00000157131,ENSG00000158859,ENSG00000164485,ENSG00000167531,ENSG00000173702,ENSG00000177047
V1	TRUE	0.00734	4	131	2	0.015	0.5	GO:0010853	MF	74	cyclase activator activity	1	ENSG00000044012,ENSG00000197273
V1	TRUE	0.0122	5	131	2	0.015	0.4	GO:0070679	MF	8	inositol 1,4,5 trisphosphate binding	1	ENSG00000137672,ENSG00000144935
V1	TRUE	0.0169	2	118	1	0.008	0.5	CORUM:1794	co	33	SORT1-NGFR complex	1	ENSG00000064300
V1	TRUE	0.05	6	118	1	0.008	0.167	CORUM:2837	co	80	Profilin 1 complex	1	ENSG00000137285
V1	TRUE	0.0336	4	118	1	0.008	0.25	CORUM:4869	co	119	beta(1)-AR receptosome (ADRB1-SAP97-AKAP79-PRKAR2A)	1	ENSG00000043591
V1	TRUE	0.0253	3	118	1	0.008	0.333	CORUM:1473	co	44	E2F5-RB2-DP1 complex	1	ENSG00000133740
V1	TRUE	0.0169	2	118	1	0.008	0.5	CORUM:2798	co	27	MMP-2-claudin-1 complex	1	ENSG00000163347
V1	TRUE	0.0253	3	118	1	0.008	0.333	CORUM:2351	co	61	ITGB6-FYN-FN1 complex	1	ENSG00000115221
V1	TRUE	0.0253	3	118	1	0.008	0.333	CORUM:2352	co	108	ITGAV-ITGB6-SPP1 complex	1	ENSG00000115221
V1	TRUE	0.0253	3	118	1	0.008	0.333	CORUM:1793	co	115	LINGO-1-Nogo-66-p75 signaling complex	1	ENSG00000064300
V1	TRUE	0.0169	2	118	1	0.008	0.5	CORUM:746	co	31	C/EBPalpha-HNF6 complex	1	ENSG00000169856
V1	TRUE	0.0169	2	118	1	0.008	0.5	CORUM:1514	co	78	IL4-IL4R complex	1	ENSG00000113520
V1	TRUE	0.0169	2	118	1	0.008	0.5	CORUM:1300	co	107	CRLR-RAMP1 complex	1	ENSG00000064989
V1	TRUE	0.0253	3	118	1	0.008	0.333	CORUM:553	co	48	RHOA-IP3R-TRPC1 complex	1	ENSG00000144935
V1	TRUE	0.0336	4	118	1	0.008	0.25	CORUM:2848	co	87	ING4 complex (ING4, MYST2, C1orf149, PHF16)	1	ENSG00000102221
V1	TRUE	0.0169	2	118	1	0.008	0.5	CORUM:1301	co	106	CRLR-RAMP1 complex	1	ENSG00000064989
V1	TRUE	0.0253	3	118	1	0.008	0.333	CORUM:2365	co	29	ITGAV-ITGB3-COL4A3 complex	1	ENSG00000169031
V1	TRUE	0.0418	5	118	1	0.008	0.2	CORUM:2975	co	97	SMAD3-E2F4/5-p107-DP1 complex	1	ENSG00000133740
V1	TRUE	0.0169	2	118	1	0.008	0.5	CORUM:5408	co	58	Neurotrophin-3-p75 complex	1	ENSG00000064300
V1	TRUE	0.0169	2	118	1	0.008	0.5	CORUM:2018	co	41	IL12A-IL12B complex	1	ENSG00000113302
V1	TRUE	0.0253	3	118	1	0.008	0.333	CORUM:828	co	12	TRPC1-STIM1-ORAI1 complex	1	ENSG00000144935
V1	TRUE	0.0253	3	118	1	0.008	0.333	CORUM:1795	co	15	SORT1-NGFR-NGFB complex	1	ENSG00000064300
V1	TRUE	0.0169	2	118	1	0.008	0.5	CORUM:5424	co	76	NGF-p75 complex	1	ENSG00000064300
V1	TRUE	0.0169	2	118	1	0.008	0.5	CORUM:3140	co	19	CRLR-RAMP2 complex	1	ENSG00000064989
V1	TRUE	0.0169	2	118	1	0.008	0.5	CORUM:5384	co	62	RAG1-RAG2 tetramer complex	1	ENSG00000166349
V1	TRUE	0.0169	2	118	1	0.008	0.5	CORUM:5548	co	67	IL-12 heterodimer complex	1	ENSG00000113302
V1	TRUE	0.0253	3	118	1	0.008	0.333	CORUM:1515	co	68	IL4-IL4R-IL2RG complex	1	ENSG00000113520
V1	TRUE	0.05	6	118	1	0.008	0.167	CORUM:1474	co	17	SMAD3/4-E2F4/5-p107-DP1 complex	1	ENSG00000133740
V1	TRUE	0.0169	2	118	1	0.008	0.5	CORUM:3141	co	1	CRLR-RAMP3 complex	1	ENSG00000064989
V1	TRUE	0.0253	3	118	1	0.008	0.333	CORUM:2020	co	116	IL12B-IL12RB1-IL12RB2 complex	1	ENSG00000113302
V1	TRUE	0.0253	3	118	1	0.008	0.333	CORUM:3059	co	25	ITGA11-ITGB1-COL1A1 complex	1	ENSG00000108821
V1	TRUE	0.0169	2	118	1	0.008	0.5	CORUM:1978	co	120	MTNR1A-MTNR1B complex	1	ENSG00000168412
V1	TRUE	0.0253	3	118	1	0.008	0.333	CORUM:2019	co	14	IL12A-IL12B-IL12RB1 complex	1	ENSG00000113302
V1	TRUE	0.0253	3	118	1	0.008	0.333	CORUM:2353	co	49	ITGAV-ITGB6-TGFB3 complex	1	ENSG00000115221
V1	TRUE	0.0253	3	118	1	0.008	0.333	CORUM:617	co	24	CASK-LIN7C-APBA1 complex	1	ENSG00000107282
V1	TRUE	0.0418	5	118	1	0.008	0.2	CORUM:1470	co	104	pRb2/p130-multimolecular complex (DNMT1, E2F5, SuV39H1, HDAC1, RBL2)	1	ENSG00000133740
V1	TRUE	0.0253	3	118	1	0.008	0.333	CORUM:2021	co	53	IL12A-IL12B-IL12RB2 complex	1	ENSG00000113302
V1	TRUE	0.0336	4	118	1	0.008	0.25	CORUM:557	co	121	TRP1-G alpha-11-IP3R3-CAV1 signaling complex	1	ENSG00000144935
V1	TRUE	0.0253	3	118	1	0.008	0.333	CORUM:2694	co	79	ERG-JUN-FOS DNA-protein complex	1	ENSG00000157554
V1	TRUE	0.0253	3	118	1	0.008	0.333	CORUM:1890	co	22	ELK1-SRF-ELK4 complex	1	ENSG00000158711
V1	TRUE	0.0336	4	118	1	0.008	0.25	CORUM:3207	co	46	LIN2-LIN7-SAP97-MINT1 complex	1	ENSG00000107282
V1	TRUE	0.0169	2	118	1	0.008	0.5	CORUM:2354	co	105	ITGAV-ITGB6 complex	1	ENSG00000115221
V1	TRUE	0.0418	5	118	1	0.008	0.2	CORUM:1471	co	96	pRb2/p130-multimolecular complex (RB2, E2F5, HDAC1, SUV39H1, P300)	1	ENSG00000133740
V1	TRUE	0.0169	2	118	1	0.008	0.5	CORUM:2688	co	6	MT1-MMP-claudin-1 complex	1	ENSG00000163347
V1	TRUE	0.00849	1	118	1	0.008	1	CORUM:5549	co	85	IL-12 subunit p40 homodimer complex	1	ENSG00000113302
V1	TRUE	0.0169	2	118	1	0.008	0.5	CORUM:2789	co	9	ETS2-ERG complex	1	ENSG00000157554
V1	TRUE	0.0253	3	118	1	0.008	0.333	CORUM:879	co	38	PRKAC-AKAP5-ADRB1 complex	1	ENSG00000043591
V1	TRUE	0.0253	3	118	1	0.008	0.333	CORUM:536	co	98	TRPC1-TRPC3-TRPC7 complex	1	ENSG00000144935
V1	TRUE	0.00849	1	118	1	0.008	1	CORUM:1976	co	117	MTNR1A homodimer complex	1	ENSG00000168412
V1	TRUE	0.0253	3	118	1	0.008	0.333	CORUM:541	co	43	IGF1-IGFBP3-ALS complex	1	ENSG00000017427
V1	TRUE	0.0219	6	131	3	0.023	0.5	HP:0005622	hp	70	Broad long bones	1	ENSG00000108821,ENSG00000139219,ENSG00000162733
V1	TRUE	0.0184	15	131	4	0.031	0.267	HP:0004431	hp	111	Complement deficiency	1	ENSG00000000971,ENSG00000112936,ENSG00000113600,ENSG00000157131
V1	TRUE	0.0136	109	131	6	0.046	0.055	KEGG:05146	ke	21	Amoebiasis	1	ENSG00000108821,ENSG00000113302,ENSG00000113600,ENSG00000139219,ENSG00000157131,ENSG00000169031
V1	TRUE	0.000817	267	131	11	0.084	0.041	KEGG:04060	ke	72	Cytokine-cytokine receptor interaction	1	ENSG00000064300,ENSG00000113302,ENSG00000113520,ENSG00000143184,ENSG00000145777,ENSG00000145839,ENSG00000164136,ENSG00000164485,ENSG00000169248,ENSG00000177047,ENSG00000183625
V1	TRUE	0.0176	159	131	7	0.053	0.044	KEGG:04630	ke	39	Jak-STAT signaling pathway	1	ENSG00000113302,ENSG00000113520,ENSG00000145777,ENSG00000145839,ENSG00000164136,ENSG00000164485,ENSG00000177047
V1	TRUE	0.0117	69	131	5	0.038	0.072	KEGG:04610	ke	30	Complement and coagulation cascades	1	ENSG00000000971,ENSG00000112936,ENSG00000113600,ENSG00000143278,ENSG00000157131
V1	TRUE	0.0393	90	131	5	0.038	0.056	KEGG:05414	ke	112	Dilated cardiomyopathy	1	ENSG00000017427,ENSG00000043591,ENSG00000115221,ENSG00000155897,ENSG00000198523
V1	TRUE	0.05	95	131	5	0.038	0.053	KEGG:04972	ke	94	Pancreatic secretion	1	ENSG00000137975,ENSG00000144935,ENSG00000155897,ENSG00000175535,ENSG00000188257
V1	TRUE	0.000236	590	131	10	0.076	0.017	MI:hsa-miR-185	mi	100	MI:hsa-miR-185	1	ENSG00000069482,ENSG00000107282,ENSG00000113600,ENSG00000137285,ENSG00000159556,ENSG00000176956,ENSG00000183036,ENSG00000183625,ENSG00000197273,ENSG00000204655
V1	TRUE	0.000115	182	131	11	0.084	0.06	REAC:373076	re	20	Class A/1 (Rhodopsin-like receptors)	1	ENSG00000043591,ENSG00000069482,ENSG00000101200,ENSG00000133636,ENSG00000135577,ENSG00000137252,ENSG00000143184,ENSG00000147246,ENSG00000161610,ENSG00000169248,ENSG00000183625
V1	TRUE	0.05	157	131	7	0.053	0.045	REAC:379046	re	113	Receptor-ligand complexes bind G proteins	1	ENSG00000043591,ENSG00000101200,ENSG00000134183,ENSG00000135577,ENSG00000147246,ENSG00000169248,ENSG00000183625
V1	TRUE	0.00316	2	131	2	0.015	1	REAC:192422	re	77	Digestion of triacylglycerols by extracellular PTL:colipase	1	ENSG00000137392,ENSG00000175535
V1	TRUE	0.00122	7	131	3	0.023	0.429	REAC:173725	re	75	Creation of the Membrane Attack Complex (MAC)	1	ENSG00000112936,ENSG00000113600,ENSG00000157131
V1	TRUE	0.00316	2	131	2	0.015	1	REAC:389487	re	37	Orexin 2 receptor can bind orexin-B neuropeptide	1	ENSG00000137252,ENSG00000161610
V1	TRUE	0.046	6	131	2	0.015	0.333	REAC:193655	re	5	Myelin components can interact with p75NTR:NgR:LINGO1	1	ENSG00000064300,ENSG00000126861
V1	TRUE	0.0271	406	131	11	0.084	0.027	TF:M00622_2	tf	118	Factor: C/EBPgamma; motif: CTBATTTCARAAW; match class: 2	1	ENSG00000000971,ENSG00000113302,ENSG00000132693,ENSG00000137672,ENSG00000143184,ENSG00000143196,ENSG00000143278,ENSG00000153246,ENSG00000167378,ENSG00000187889,ENSG00000188257
V1	TRUE	0.0463	3671	131	45	0.344	0.012	TF:M00137_4	tf	91	Factor: Oct-1; motif: NNNRTAATNANNN; match class: 4	1	ENSG00000000971,ENSG00000048545,ENSG00000057294,ENSG00000064989,ENSG00000091972,ENSG00000101200,ENSG00000102221,ENSG00000105967,ENSG00000112936,ENSG00000113302,ENSG00000117013,ENSG00000125813,ENSG00000126545,ENSG00000128917,ENSG00000132693,ENSG00000133636,ENSG00000135577,ENSG00000136695,ENSG00000137252,ENSG00000137960,ENSG00000137975,ENSG00000143184,ENSG00000143631,ENSG00000145777,ENSG00000150637…
V1	TRUE	0.0403	294	131	9	0.069	0.031	TF:M00672_3	tf	93	Factor: TEF; motif: ATGTTWAYATAA; match class: 3	1	ENSG00000107833,ENSG00000113600,ENSG00000126545,ENSG00000136695,ENSG00000137252,ENSG00000143278,ENSG00000144935,ENSG00000145839,ENSG00000171224
V1	TRUE	0.0158	37	131	4	0.031	0.108	TF:M00672_0	tf	64	Factor: TEF; motif: ATGTTWAYATAA; match class: 0	1	ENSG00000107833,ENSG00000137252,ENSG00000143278,ENSG00000144935
V1	TRUE	0.05	10966	131	102	0.779	0.009	TF:M00159_4	tf	56	Factor: C/EBP; motif: NNTKTGGWNANNN; match class: 4	1	ENSG00000000971,ENSG00000007312,ENSG00000017427,ENSG00000048545,ENSG00000057294,ENSG00000064300,ENSG00000064989,ENSG00000079263,ENSG00000091513,ENSG00000091972,ENSG00000092929,ENSG00000101200,ENSG00000101311,ENSG00000102221,ENSG00000105967,ENSG00000107833,ENSG00000108821,ENSG00000110318,ENSG00000112232,ENSG00000112936,ENSG00000113389,ENSG00000113600,ENSG00000115221,ENSG00000117013,ENSG00000123561…
V1	TRUE	0.0253	1638	131	26	0.198	0.016	TF:M00622_4	tf	2	Factor: C/EBPgamma; motif: CTBATTTCARAAW; match class: 4	1	ENSG00000000971,ENSG00000064300,ENSG00000113302,ENSG00000115221,ENSG00000126545,ENSG00000126861,ENSG00000132693,ENSG00000133111,ENSG00000134183,ENSG00000136695,ENSG00000137672,ENSG00000143184,ENSG00000143196,ENSG00000143278,ENSG00000145777,ENSG00000150637,ENSG00000153233,ENSG00000153246,ENSG00000158711,ENSG00000164440,ENSG00000167378,ENSG00000170323,ENSG00000187889,ENSG00000188257,ENSG00000198182…
V1	TRUE	0.0407	1689	131	26	0.198	0.015	TF:M00707_3	tf	23	Factor: TFIIA; motif: TMTRWRAGGRSS; match class: 3	1	ENSG00000107282,ENSG00000108821,ENSG00000126861,ENSG00000128917,ENSG00000132693,ENSG00000133111,ENSG00000137252,ENSG00000137285,ENSG00000137392,ENSG00000137672,ENSG00000138623,ENSG00000139352,ENSG00000143184,ENSG00000143631,ENSG00000145777,ENSG00000147381,ENSG00000150637,ENSG00000157554,ENSG00000158711,ENSG00000158859,ENSG00000163347,ENSG00000164591,ENSG00000166813,ENSG00000167531,ENSG00000175535…
