# Supplementary material for: Scope and limitations of yeast as a model organism for studying human tissue-specific pathways
Source: BMC Syst Biol. 2015 Dec 29;9:96. doi: 10.1186/s12918-015-0253-0 (PMC4696342; doi:10.1186/s12918-015-0253-0)
Supplement: Additional file 8 — PPI Nets. Protein-protein interaction networks used as input in this study. (ZIP 762 Kb) [file 12918_2015_253_MOESM8_ESM.zip]

Archive with 4 entries (3 files):
- Nets/human.tab
- Nets/Protein_membership.tab
- Nets/yeast.tab
- Nets/
