# Supplementary material for: Scope and limitations of yeast as a model organism for studying human tissue-specific pathways
Source: BMC Syst Biol. 2015 Dec 29;9:96. doi: 10.1186/s12918-015-0253-0 (PMC4696342; doi:10.1186/s12918-015-0253-0)
Supplement: Additional file 8 — PPI Nets. Protein-protein interaction networks used as input in this study. (ZIP 762 Kb) [file 12918_2015_253_MOESM8_ESM.zip › Nets/yeast.tab]

LSR1	YMR268C
LSR1	YNL251C
LSR1	YPL190C
LSR1	snR6
NME1	YAL033W
NME1	YBR167C
NME1	YBR257W
NME1	YGR030C
NME1	YHR062C
NME1	YNL221C
NTS2-1	YNL251C
NTS2-1	YPL190C
Q0045	Q0085
Q0045	Q0105
Q0045	Q0140
Q0045	Q0250
Q0045	Q0275
Q0045	YBL045C
Q0045	YDR231C
Q0045	YER154W
Q0045	YGL187C
Q0045	YGL191W
Q0045	YGR033C
Q0045	YGR112W
Q0045	YGR222W
Q0045	YHR051W
Q0045	YIL111W
Q0045	YIL157C
Q0045	YJL062W-A
Q0045	YKR016W
Q0045	YLR203C
Q0045	YLR395C
Q0045	YML030W
Q0045	YML129C
Q0045	YMR256C
Q0045	YNL052W
Q0045	YNR017W
Q0045	YNR018W
Q0045	YOL027C
Q0045	YPL172C
Q0050	YBR009C
Q0050	YER142C
Q0050	YGL122C
Q0050	YKR016W
Q0050	YNL030W
Q0050	YPR140W
Q0055	YKR016W
Q0060	YKL006C-A
Q0060	YKR016W
Q0065	YKR016W
Q0070	YKR016W
Q0075	YGL122C
Q0080	Q0085
Q0080	YBL099W
Q0080	YDR377W
Q0080	YJR121W
Q0080	YKL016C
Q0080	YLR203C
Q0080	YLR393W
Q0080	YPL078C
Q0085	Q0130
Q0085	Q0275
Q0085	YBL099W
Q0085	YBR039W
Q0085	YCR106W
Q0085	YDL004W
Q0085	YER154W
Q0085	YJR121W
Q0085	YKL016C
Q0085	YLR203C
Q0085	YLR295C
Q0085	YLR393W
Q0085	YML081C-A
Q0085	YML129C
Q0085	YOL027C
Q0085	YPL078C
Q0085	YPL271W
Q0105	Q0250
Q0105	YBL030C
Q0105	YBL045C
Q0105	YDR231C
Q0105	YDR375C
Q0105	YER154W
Q0105	YHL038C
Q0105	YKR016W
Q0105	YLR203C
Q0105	YML129C
Q0105	YOL027C
Q0105	YPR191W
Q0110	YGR037C
Q0110	YKR016W
Q0115	YGL122C
Q0115	YIR021W
Q0115	YKR016W
Q0120	YGL122C
Q0120	YKR016W
Q0120	YLR382C
Q0120	YPL160W
Q0130	YBL099W
Q0130	YER154W
Q0130	YJR045C
Q0130	YKL016C
Q0130	YLR203C
Q0130	YLR393W
Q0130	YOL027C
Q0130	YPL078C
Q0140	YER154W
Q0140	YGL122C
Q0140	YHL004W
Q0140	YJL014W
Q0140	YJR045C
Q0140	YKL155C
Q0140	YOL027C
Q0140	YPR125W
Q0160	YBL075C
Q0250	Q0275
Q0250	YBL030C
Q0250	YBL045C
Q0250	YBR024W
Q0250	YBR037C
Q0250	YDL107W
Q0250	YDR231C
Q0250	YER154W
Q0250	YGR033C
Q0250	YGR062C
Q0250	YGR112W
Q0250	YGR132C
Q0250	YIL051C
Q0250	YJR121W
Q0250	YKR016W
Q0250	YLL039C
Q0250	YLR203C
Q0250	YML030W
Q0250	YML129C
Q0250	YNL305C
Q0250	YNR017W
Q0250	YNR018W
Q0250	YOL027C
Q0250	YOR065W
Q0255	YGL122C
Q0275	YDL107W
Q0275	YDR231C
Q0275	YER154W
Q0275	YGR062C
Q0275	YGR222W
Q0275	YJR121W
Q0275	YLR203C
Q0275	YML030W
Q0275	YML129C
Q0275	YNR018W
Q0275	YOL027C
RDN18-1	YLR186W
RDN18-1	YNL178W
RDN18-1	YOL121C
RDN18-1	YOR048C
RDN18-2	YLR186W
RDN18-2	YNL178W
RDN18-2	YOL121C
RDN18-2	YOR048C
RDN25-1	YDR432W
RDN25-1	YGR103W
RDN25-1	YHR052W
RDN25-1	YMR049C
RDN25-1	YNL110C
RDN25-1	YOL041C
RDN25-1	YOR048C
RDN25-1	YPL043W
RDN25-2	YDR432W
RDN25-2	YGR103W
RDN25-2	YHR052W
RDN25-2	YMR049C
RDN25-2	YNL110C
RDN25-2	YOL041C
RDN25-2	YOR048C
RDN25-2	YPL043W
RDN37-1	YBL004W
RDN37-1	YDR432W
RDN37-1	YFL002C
RDN37-1	YGL171W
RDN37-1	YGR251W
RDN37-1	YNL075W
RDN37-1	YOL121C
RDN37-1	YOR004W
RDN37-1	YPL217C
RDN37-2	YBL004W
RDN37-2	YDR432W
RDN37-2	YFL002C
RDN37-2	YGL171W
RDN37-2	YGR251W
RDN37-2	YNL075W
RDN37-2	YOL121C
RDN37-2	YOR004W
RDN37-2	YPL217C
RDN58-1	YDR432W
RDN58-1	YGR103W
RDN58-1	YHR052W
RDN58-1	YMR049C
RDN58-1	YNL110C
RDN58-1	YOL041C
RDN58-1	YOR048C
RDN58-1	YPL043W
RDN58-2	YDR432W
RDN58-2	YGR103W
RDN58-2	YHR052W
RDN58-2	YMR049C
RDN58-2	YNL110C
RDN58-2	YOL041C
RDN58-2	YOR048C
RDN58-2	YPL043W
RPR1	YBR167C
RPR1	YBR257W
RPR1	YGR030C
RPR1	YNL221C
TD(GUC)B	YDR341C
TD(GUC)B	YLL018C
TD(GUC)D	YDR341C
TD(GUC)D	YLL018C
TD(GUC)G1	YDR341C
TD(GUC)G1	YLL018C
TD(GUC)G2	YDR341C
TD(GUC)G2	YLL018C
TD(GUC)I1	YDR341C
TD(GUC)I1	YLL018C
TD(GUC)I2	YDR341C
TD(GUC)I2	YLL018C
TD(GUC)J1	YDR341C
TD(GUC)J1	YLL018C
TD(GUC)J2	YDR341C
TD(GUC)J2	YLL018C
TD(GUC)J3	YDR341C
TD(GUC)J3	YLL018C
TD(GUC)J4	YDR341C
TD(GUC)J4	YLL018C
TD(GUC)K	YDR341C
TD(GUC)K	YLL018C
TD(GUC)L1	YDR341C
TD(GUC)L1	YLL018C
TD(GUC)L2	YDR341C
TD(GUC)L2	YLL018C
TD(GUC)M	YDR341C
TD(GUC)M	YLL018C
TD(GUC)N	YDR341C
TD(GUC)N	YLL018C
TD(GUC)O	YDR341C
TD(GUC)O	YLL018C
TD(GUC)Q	YDR341C
TD(GUC)Q	YLL018C
TI(UAU)L	YLR448W
TI(UAU)L	YML073C
TL(CAA)A	YAL001C
TL(CAA)A	YBR123C
TL(CAA)A	YDR362C
TL(CAA)A	YGR047C
TL(CAA)A	YOR110W
TL(CAA)A	YPL007C
TL(CAA)C	YAL001C
TL(CAA)C	YBR123C
TL(CAA)C	YDR362C
TL(CAA)C	YGR047C
TL(CAA)C	YOR110W
TL(CAA)C	YPL007C
TL(CAA)G2	YAL001C
TL(CAA)G2	YBR123C
TL(CAA)G2	YDR362C
TL(CAA)G2	YGR047C
TL(CAA)G2	YOR110W
TL(CAA)G2	YPL007C
TL(UAA)J	YAL001C
TL(UAA)J	YBR123C
TL(UAA)J	YDR362C
TL(UAA)J	YGR047C
TL(UAA)J	YOR110W
TL(UAA)J	YPL007C
TL(UAA)Q	YLR382C
TLC1	YAR007C
TLC1	YDL220C
TLC1	YLR318W
TLC1	YMR106C
TLC1	YNL312W
TM(CAU)C	YGL245W
TM(CAU)Q1	YGL245W
TN(GUU)O1	YBL072C
TN(GUU)O1	YLR344W
TN(GUU)O1	YML073C
TP(AGG)C	YNR046W
TQ(CUG)M	YOR168W
TR(ACG)D	YDR341C
TR(ACG)E	YDR341C
TR(ACG)J	YDR341C
TR(ACG)K	YDR341C
TR(ACG)L	YDR341C
TR(ACG)O	YDR341C
TR(ACG)Q2	YDR341C
TR(CCG)L	YDR341C
TR(UCU)B	YDR341C
TR(UCU)D	YDR341C
TR(UCU)E	YDR341C
TR(UCU)G1	YDR341C
TR(UCU)G2	YDR341C
TR(UCU)G3	YDR341C
TR(UCU)J1	YDR341C
TR(UCU)J2	YDR341C
TR(UCU)K	YDR341C
TR(UCU)M1	YDR341C
TR(UCU)M2	YDR341C
TR(UCU)Q1	YKR079C
TT(AGU)B	YKL194C
TT(AGU)C	YKL194C
TT(AGU)D	YKL194C
TT(AGU)H	YKL194C
TT(AGU)I1	YKL194C
TT(AGU)I2	YKL194C
TT(AGU)J	YKL194C
TT(AGU)N1	YKL194C
TT(AGU)N2	YKL194C
TT(AGU)O1	YKL194C
TT(AGU)O2	YKL194C
TT(UGU)G1	YKL194C
TT(UGU)G2	YKL194C
TT(UGU)H	YKL194C
TT(UGU)P	YKL194C
TY(GUA)J2	YAL001C
TY(GUA)J2	YBR123C
TY(GUA)J2	YDR362C
TY(GUA)J2	YGR047C
TY(GUA)J2	YOR110W
TY(GUA)J2	YPL007C
YAL001C	YBR009C
YAL001C	YBR123C
YAL001C	YDL074C
YAL001C	YDL078C
YAL001C	YDL097C
YAL001C	YDL147W
YAL001C	YDR362C
YAL001C	YDR381W
YAL001C	YDR449C
YAL001C	YDR510W
YAL001C	YDR523C
YAL001C	YFR052W
YAL001C	YGR047C
YAL001C	YIR010W
YAL001C	YMR039C
YAL001C	YMR093W
YAL001C	YNL030W
YAL001C	YOR110W
YAL001C	YPL007C
YAL002W	YDL077C
YAL002W	YDR080W
YAL002W	YDR495C
YAL002W	YKL193C
YAL002W	YKL203C
YAL002W	YKR014C
YAL002W	YKR026C
YAL002W	YLL039C
YAL002W	YLR148W
YAL002W	YLR396C
YAL002W	YMR231W
YAL002W	YNL093W
YAL002W	YOR089C
YAL002W	YPL045W
YAL003W	YBR118W
YAL003W	YEL034W
YAL003W	YER151C
YAL003W	YFR004W
YAL003W	YFR053C
YAL003W	YGL122C
YAL003W	YGL137W
YAL003W	YGR285C
YAL003W	YHR064C
YAL003W	YKL081W
YAL003W	YLL026W
YAL003W	YLL039C
YAL003W	YLR249W
YAL003W	YML064C
YAL003W	YNL255C
YAL003W	YPL048W
YAL003W	YPR080W
YAL005C	YAL028W
YAL005C	YAL030W
YAL005C	YAL036C
YAL005C	YAR002W
YAL005C	YAR015W
YAL005C	YAR027W
YAL005C	YAR031W
YAL005C	YBL005W
YAL005C	YBL023C
YAL005C	YBL057C
YAL005C	YBL058W
YAL005C	YBL067C
YAL005C	YBL075C
YAL005C	YBL099W
YAL005C	YBR017C
YAL005C	YBR042C
YAL005C	YBR068C
YAL005C	YBR101C
YAL005C	YBR110W
YAL005C	YBR115C
YAL005C	YBR155W
YAL005C	YBR159W
YAL005C	YBR169C
YAL005C	YBR185C
YAL005C	YBR196C
YAL005C	YBR198C
YAL005C	YBR215W
YAL005C	YBR230C
YAL005C	YBR231C
YAL005C	YBR251W
YAL005C	YBR287W
YAL005C	YBR290W
YAL005C	YCL027W
YAL005C	YCL032W
YAL005C	YCL037C
YAL005C	YCR008W
YAL005C	YCR009C
YAL005C	YCR011C
YAL005C	YCR024C-A
YAL005C	YCR034W
YAL005C	YCR043C
YAL005C	YCR044C
YAL005C	YCR075C
YAL005C	YCR082W
YAL005C	YCR105W
YAL005C	YDL018C
YAL005C	YDL019C
YAL005C	YDL058W
YAL005C	YDL067C
YAL005C	YDL072C
YAL005C	YDL091C
YAL005C	YDL116W
YAL005C	YDL126C
YAL005C	YDL128W
YAL005C	YDL139C
YAL005C	YDL140C
YAL005C	YDL144C
YAL005C	YDL192W
YAL005C	YDL206W
YAL005C	YDL212W
YAL005C	YDL223C
YAL005C	YDL229W
YAL005C	YDL239C
YAL005C	YDR011W
YAL005C	YDR027C
YAL005C	YDR055W
YAL005C	YDR060W
YAL005C	YDR083W
YAL005C	YDR107C
YAL005C	YDR141C
YAL005C	YDR143C
YAL005C	YDR166C
YAL005C	YDR168W
YAL005C	YDR170C
YAL005C	YDR172W
YAL005C	YDR188W
YAL005C	YDR189W
YAL005C	YDR192C
YAL005C	YDR208W
YAL005C	YDR214W
YAL005C	YDR233C
YAL005C	YDR238C
YAL005C	YDR245W
YAL005C	YDR284C
YAL005C	YDR301W
YAL005C	YDR303C
YAL005C	YDR324C
YAL005C	YDR328C
YAL005C	YDR331W
YAL005C	YDR337W
YAL005C	YDR338C
YAL005C	YDR342C
YAL005C	YDR352W
YAL005C	YDR356W
YAL005C	YDR359C
YAL005C	YDR367W
YAL005C	YDR375C
YAL005C	YDR381W
YAL005C	YDR385W
YAL005C	YDR388W
YAL005C	YDR390C
YAL005C	YDR406W
YAL005C	YDR407C
YAL005C	YDR448W
YAL005C	YDR450W
YAL005C	YDR460W
YAL005C	YDR477W
YAL005C	YDR479C
YAL005C	YDR484W
YAL005C	YDR495C
YAL005C	YDR498C
YAL005C	YDR502C
YAL005C	YDR508C
YAL005C	YDR510W
YAL005C	YDR513W
YAL005C	YDR525W-A
YAL005C	YDR532C
YAL005C	YEL001C
YAL005C	YEL017C-A
YAL005C	YEL025C
YAL005C	YEL036C
YAL005C	YEL041W
YAL005C	YEL060C
YAL005C	YEL063C
YAL005C	YEL071W
YAL005C	YEL077C
YAL005C	YER012W
YAL005C	YER031C
YAL005C	YER053C
YAL005C	YER087C-B
YAL005C	YER093C
YAL005C	YER103W
YAL005C	YER110C
YAL005C	YER129W
YAL005C	YER132C
YAL005C	YER145C
YAL005C	YER151C
YAL005C	YER154W
YAL005C	YER158C
YAL005C	YER165W
YAL005C	YER182W
YAL005C	YFL004W
YAL005C	YFL007W
YAL005C	YFL008W
YAL005C	YFL041W
YAL005C	YFL044C
YAL005C	YFL048C
YAL005C	YFR004W
YAL005C	YFR006W
YAL005C	YFR010W
YAL005C	YFR016C
YAL005C	YFR019W
YAL005C	YFR024C-A
YAL005C	YFR031C
YAL005C	YFR037C
YAL005C	YGL012W
YAL005C	YGL022W
YAL005C	YGL027C
YAL005C	YGL043W
YAL005C	YGL054C
YAL005C	YGL055W
YAL005C	YGL064C
YAL005C	YGL093W
YAL005C	YGL122C
YAL005C	YGL126W
YAL005C	YGL172W
YAL005C	YGL181W
YAL005C	YGL195W
YAL005C	YGL200C
YAL005C	YGL206C
YAL005C	YGL207W
YAL005C	YGL212W
YAL005C	YGL219C
YAL005C	YGL225W
YAL005C	YGL227W
YAL005C	YGL233W
YAL005C	YGR012W
YAL005C	YGR016W
YAL005C	YGR028W
YAL005C	YGR038W
YAL005C	YGR055W
YAL005C	YGR060W
YAL005C	YGR071C
YAL005C	YGR090W
YAL005C	YGR095C
YAL005C	YGR105W
YAL005C	YGR106C
YAL005C	YGR143W
YAL005C	YGR147C
YAL005C	YGR167W
YAL005C	YGR173W
YAL005C	YGR174C
YAL005C	YGR198W
YAL005C	YGR227W
YAL005C	YGR234W
YAL005C	YGR237C
YAL005C	YGR240C
YAL005C	YGR264C
YAL005C	YGR281W
YAL005C	YGR284C
YAL005C	YHL002W
YAL005C	YHL030W
YAL005C	YHL035C
YAL005C	YHR001W-A
YAL005C	YHR027C
YAL005C	YHR039C
YAL005C	YHR042W
YAL005C	YHR061C
YAL005C	YHR063C
YAL005C	YHR077C
YAL005C	YHR094C
YAL005C	YHR101C
YAL005C	YHR108W
YAL005C	YHR113W
YAL005C	YHR117W
YAL005C	YHR120W
YAL005C	YHR127W
YAL005C	YHR133C
YAL005C	YHR154W
YAL005C	YHR165C
YAL005C	YHR195W
YAL005C	YHR200W
YAL005C	YIL013C
YAL005C	YIL014W
YAL005C	YIL016W
YAL005C	YIL017C
YAL005C	YIL026C
YAL005C	YIL035C
YAL005C	YIL043C
YAL005C	YIL053W
YAL005C	YIL075C
YAL005C	YIL091C
YAL005C	YIL109C
YAL005C	YIL115C
YAL005C	YIL124W
YAL005C	YIL136W
YAL005C	YIL146C
YAL005C	YIL151C
YAL005C	YIR002C
YAL005C	YIR010W
YAL005C	YIR033W
YAL005C	YJL006C
YAL005C	YJL034W
YAL005C	YJL039C
YAL005C	YJL041W
YAL005C	YJL070C
YAL005C	YJL084C
YAL005C	YJL093C
YAL005C	YJL109C
YAL005C	YJL151C
YAL005C	YJL154C
YAL005C	YJL178C
YAL005C	YJL183W
YAL005C	YJL196C
YAL005C	YJL198W
YAL005C	YJL208C
YAL005C	YJL212C
YAL005C	YJR032W
YAL005C	YJR064W
YAL005C	YJR072C
YAL005C	YJR073C
YAL005C	YJR075W
YAL005C	YJR095W
YAL005C	YJR096W
YAL005C	YJR112W
YAL005C	YJR140C
YAL005C	YKL012W
YAL005C	YKL014C
YAL005C	YKL020C
YAL005C	YKL046C
YAL005C	YKL073W
YAL005C	YKL077W
YAL005C	YKL120W
YAL005C	YKL129C
YAL005C	YKL139W
YAL005C	YKL195W
YAL005C	YKL209C
YAL005C	YKR008W
YAL005C	YKR016W
YAL005C	YKR081C
YAL005C	YKR105C
YAL005C	YLL006W
YAL005C	YLL010C
YAL005C	YLL012W
YAL005C	YLL015W
YAL005C	YLL024C
YAL005C	YLL036C
YAL005C	YLL039C
YAL005C	YLL048C
YAL005C	YLR004C
YAL005C	YLR064W
YAL005C	YLR084C
YAL005C	YLR093C
YAL005C	YLR110C
YAL005C	YLR139C
YAL005C	YLR166C
YAL005C	YLR180W
YAL005C	YLR187W
YAL005C	YLR189C
YAL005C	YLR191W
YAL005C	YLR200W
YAL005C	YLR209C
YAL005C	YLR241W
YAL005C	YLR256W
YAL005C	YLR293C
YAL005C	YLR310C
YAL005C	YLR319C
YAL005C	YLR335W
YAL005C	YLR343W
YAL005C	YLR347C
YAL005C	YLR348C
YAL005C	YLR350W
YAL005C	YLR357W
YAL005C	YLR372W
YAL005C	YLR373C
YAL005C	YLR377C
YAL005C	YLR382C
YAL005C	YLR384C
YAL005C	YLR386W
YAL005C	YLR393W
YAL005C	YLR398C
YAL005C	YLR404W
YAL005C	YLR413W
YAL005C	YLR418C
YAL005C	YLR424W
YAL005C	YML002W
YAL005C	YML008C
YAL005C	YML013W
YAL005C	YML026C
YAL005C	YML038C
YAL005C	YML048W
YAL005C	YML055W
YAL005C	YML062C
YAL005C	YML088W
YAL005C	YML097C
YAL005C	YML104C
YAL005C	YML120C
YAL005C	YMR012W
YAL005C	YMR066W
YAL005C	YMR076C
YAL005C	YMR078C
YAL005C	YMR091C
YAL005C	YMR099C
YAL005C	YMR109W
YAL005C	YMR122W-A
YAL005C	YMR123W
YAL005C	YMR128W
YAL005C	YMR129W
YAL005C	YMR149W
YAL005C	YMR165C
YAL005C	YMR167W
YAL005C	YMR186W
YAL005C	YMR207C
YAL005C	YMR218C
YAL005C	YMR238W
YAL005C	YMR259C
YAL005C	YMR261C
YAL005C	YMR264W
YAL005C	YMR306W
YAL005C	YNL004W
YAL005C	YNL007C
YAL005C	YNL008C
YAL005C	YNL025C
YAL005C	YNL064C
YAL005C	YNL078W
YAL005C	YNL087W
YAL005C	YNL121C
YAL005C	YNL124W
YAL005C	YNL125C
YAL005C	YNL136W
YAL005C	YNL157W
YAL005C	YNL181W
YAL005C	YNL190W
YAL005C	YNL197C
YAL005C	YNL209W
YAL005C	YNL220W
YAL005C	YNL229C
YAL005C	YNL255C
YAL005C	YNL257C
YAL005C	YNL264C
YAL005C	YNL268W
YAL005C	YNR001C
YAL005C	YNR003C
YAL005C	YNR013C
YAL005C	YNR026C
YAL005C	YNR034W
YAL005C	YNR048W
YAL005C	YNR050C
YAL005C	YNR051C
YAL005C	YNR070W
YAL005C	YNR075W
YAL005C	YOL006C
YAL005C	YOL013C
YAL005C	YOL021C
YAL005C	YOL031C
YAL005C	YOL033W
YAL005C	YOL044W
YAL005C	YOL072W
YAL005C	YOL075C
YAL005C	YOL096C
YAL005C	YOL097C
YAL005C	YOL109W
YAL005C	YOL111C
YAL005C	YOL149W
YAL005C	YOR007C
YAL005C	YOR021C
YAL005C	YOR027W
YAL005C	YOR037W
YAL005C	YOR038C
YAL005C	YOR048C
YAL005C	YOR061W
YAL005C	YOR086C
YAL005C	YOR091W
YAL005C	YOR098C
YAL005C	YOR106W
YAL005C	YOR110W
YAL005C	YOR117W
YAL005C	YOR124C
YAL005C	YOR132W
YAL005C	YOR133W
YAL005C	YOR136W
YAL005C	YOR140W
YAL005C	YOR142W
YAL005C	YOR147W
YAL005C	YOR151C
YAL005C	YOR153W
YAL005C	YOR155C
YAL005C	YOR164C
YAL005C	YOR185C
YAL005C	YOR197W
YAL005C	YOR227W
YAL005C	YOR254C
YAL005C	YOR256C
YAL005C	YOR273C
YAL005C	YOR297C
YAL005C	YOR311C
YAL005C	YOR328W
YAL005C	YPL001W
YAL005C	YPL002C
YAL005C	YPL004C
YAL005C	YPL010W
YAL005C	YPL012W
YAL005C	YPL019C
YAL005C	YPL023C
YAL005C	YPL028W
YAL005C	YPL050C
YAL005C	YPL053C
YAL005C	YPL058C
YAL005C	YPL060W
YAL005C	YPL084W
YAL005C	YPL104W
YAL005C	YPL106C
YAL005C	YPL108W
YAL005C	YPL110C
YAL005C	YPL137C
YAL005C	YPL145C
YAL005C	YPL147W
YAL005C	YPL165C
YAL005C	YPL167C
YAL005C	YPL176C
YAL005C	YPL180W
YAL005C	YPL201C
YAL005C	YPL232W
YAL005C	YPL233W
YAL005C	YPL234C
YAL005C	YPL240C
YAL005C	YPL249C
YAL005C	YPL259C
YAL005C	YPL265W
YAL005C	YPR010C
YAL005C	YPR016C
YAL005C	YPR028W
YAL005C	YPR049C
YAL005C	YPR055W
YAL005C	YPR095C
YAL005C	YPR113W
YAL005C	YPR114W
YAL005C	YPR119W
YAL005C	YPR128C
YAL005C	YPR129W
YAL005C	YPR131C
YAL005C	YPR135W
YAL005C	YPR138C
YAL005C	YPR140W
YAL005C	YPR155C
YAL005C	YPR156C
YAL005C	YPR159W
YAL005C	YPR163C
YAL005C	YPR178W
YAL005C	YPR183W
YAL005C	YPR198W
YAL007C	YAL023C
YAL007C	YAR002C-A
YAL007C	YBL003C
YAL007C	YBR009C
YAL007C	YBR036C
YAL007C	YBR183W
YAL007C	YCL025C
YAL007C	YCL037C
YAL007C	YDL054C
YAL007C	YDL095W
YAL007C	YDR051C
YAL007C	YDR086C
YAL007C	YDR087C
YAL007C	YDR101C
YAL007C	YDR127W
YAL007C	YDR174W
YAL007C	YDR381W
YAL007C	YEL002C
YAL007C	YEL063C
YAL007C	YER110C
YAL007C	YGL008C
YAL007C	YGL055W
YAL007C	YGL122C
YAL007C	YGL200C
YAL007C	YGR060W
YAL007C	YGR085C
YAL007C	YGR231C
YAL007C	YHR026W
YAL007C	YHR110W
YAL007C	YHR140W
YAL007C	YIL082W-A
YAL007C	YJL034W
YAL007C	YJL117W
YAL007C	YLL039C
YAL007C	YLR026C
YAL007C	YLR075W
YAL007C	YLR150W
YAL007C	YLR342W
YAL007C	YML012W
YAL007C	YMR214W
YAL007C	YMR290C
YAL007C	YNL055C
YAL007C	YNL130C
YAL007C	YNL307C
YAL007C	YOL018C
YAL007C	YPL076W
YAL007C	YPL211W
YAL007C	YPL264C
YAL007C	YPR201W
YAL008W	YAL029C
YAL008W	YCL037C
YAL008W	YGL122C
YAL008W	YJL033W
YAL008W	YML086C
YAL008W	YPL186C
YAL009W	YDL040C
YAL009W	YDR211W
YAL009W	YGL059W
YAL009W	YHR004C
YAL009W	YJL176C
YAL009W	YJR034W
YAL009W	YLR342W
YAL009W	YMR165C
YAL009W	YNL255C
YAL010C	YAL048C
YAL010C	YFL048C
YAL010C	YGL219C
YAL010C	YHR083W
YAL010C	YJL066C
YAL010C	YLL006W
YAL010C	YLL039C
YAL010C	YMR060C
YAL010C	YMR203W
YAL010C	YNL026W
YAL010C	YNL070W
YAL010C	YNL131W
YAL010C	YOL009C
YAL010C	YPL235W
YAL011W	YBL003C
YAL011W	YBL007C
YAL011W	YBL105C
YAL011W	YBR135W
YAL011W	YBR231C
YAL011W	YDL181W
YAL011W	YDR150W
YAL011W	YDR190C
YAL011W	YDR295C
YAL011W	YDR334W
YAL011W	YDR485C
YAL011W	YDR510W
YAL011W	YFL039C
YAL011W	YGR002C
YAL011W	YGR086C
YAL011W	YGR089W
YAL011W	YGR229C
YAL011W	YHR011W
YAL011W	YHR158C
YAL011W	YIR018W
YAL011W	YJL081C
YAL011W	YJL112W
YAL011W	YKR054C
YAL011W	YLR085C
YAL011W	YLR385C
YAL011W	YLR399C
YAL011W	YML041C
YAL011W	YNL107W
YAL011W	YNL243W
YAL011W	YOL012C
YAL011W	YOR117W
YAL011W	YOR127W
YAL011W	YOR195W
YAL011W	YOR269W
YAL011W	YPL174C
YAL011W	YPL235W
YAL012W	YBR055C
YAL012W	YGL122C
YAL012W	YHR152W
YAL012W	YKL130C
YAL012W	YKL210W
YAL012W	YLL039C
YAL012W	YMR300C
YAL012W	YNR051C
YAL012W	YOL013C
YAL012W	YPL149W
YAL013W	YBR010W
YAL013W	YBR095C
YAL013W	YDL076C
YAL013W	YDR207C
YAL013W	YDR510W
YAL013W	YER018C
YAL013W	YHR082C
YAL013W	YIL084C
YAL013W	YKL049C
YAL013W	YKL185W
YAL013W	YMR263W
YAL013W	YNL097C
YAL013W	YNL255C
YAL013W	YNL330C
YAL013W	YOL004W
YAL013W	YPL082C
YAL013W	YPL139C
YAL013W	YPL181W
YAL014C	YAL030W
YAL014C	YER133W
YAL014C	YHR058C
YAL014C	YIR004W
YAL014C	YJR125C
YAL014C	YKL196C
YAL014C	YKL211C
YAL014C	YLL039C
YAL014C	YLR093C
YAL014C	YMR197C
YAL014C	YOR036W
YAL014C	YOR106W
YAL015C	YDL029W
YAL015C	YDL059C
YAL015C	YDL102W
YAL015C	YDR214W
YAL015C	YDR510W
YAL015C	YEL030W
YAL015C	YEL060C
YAL015C	YGL122C
YAL015C	YJR068W
YAL015C	YML105C
YAL015C	YMR012W
YAL015C	YMR058W
YAL015C	YMR146C
YAL015C	YNL037C
YAL015C	YNL255C
YAL015C	YPL190C
YAL015C	YPR110C
YAL016W	YAL024C
YAL016W	YBR079C
YAL016W	YDL134C
YAL016W	YDL188C
YAL016W	YDR162C
YAL016W	YDR482C
YAL016W	YFR004W
YAL016W	YFR024C-A
YAL016W	YFR028C
YAL016W	YGL190C
YAL016W	YGR161C
YAL016W	YGR281W
YAL016W	YHR027C
YAL016W	YHR082C
YAL016W	YHR135C
YAL016W	YHR158C
YAL016W	YIL065C
YAL016W	YIL069C
YAL016W	YIL153W
YAL016W	YJL020C
YAL016W	YJL057C
YAL016W	YJR066W
YAL016W	YKL080W
YAL016W	YKL203C
YAL016W	YLL039C
YAL016W	YLR191W
YAL016W	YML024W
YAL016W	YML063W
YAL016W	YML109W
YAL016W	YMR105C
YAL016W	YMR273C
YAL016W	YNL127W
YAL016W	YNL209W
YAL016W	YNL255C
YAL016W	YNR032W
YAL016W	YOL113W
YAL016W	YOR014W
YAL016W	YOR073W
YAL016W	YOR081C
YAL016W	YOR094W
YAL016W	YOR162C
YAL016W	YPL090C
YAL016W	YPL152W
YAL017W	YAR019C
YAL017W	YCL027W
YAL017W	YCL043C
YAL017W	YCR020W-B
YAL017W	YDL018C
YAL017W	YDL100C
YAL017W	YDL153C
YAL017W	YDR099W
YAL017W	YDR134C
YAL017W	YDR190C
YAL017W	YDR259C
YAL017W	YDR293C
YAL017W	YDR454C
YAL017W	YER054C
YAL017W	YER133W
YAL017W	YGL066W
YAL017W	YGL112C
YAL017W	YGL122C
YAL017W	YGL245W
YAL017W	YGR252W
YAL017W	YHL024W
YAL017W	YJL110C
YAL017W	YKL035W
YAL017W	YKL049C
YAL017W	YKL168C
YAL017W	YLL061W
YAL017W	YLR150W
YAL017W	YLR257W
YAL017W	YLR258W
YAL017W	YLR314C
YAL017W	YML037C
YAL017W	YML073C
YAL017W	YMR184W
YAL017W	YNL247W
YAL017W	YNR047W
YAL017W	YOL045W
YAL017W	YOL125W
YAL017W	YOR196C
YAL017W	YPR034W
YAL017W	YPR160W
YAL018C	YBR036C
YAL018C	YBR290W
YAL018C	YCL025C
YAL018C	YDR331W
YAL018C	YHR026W
YAL018C	YHR114W
YAL018C	YIL171W
YAL018C	YLL028W
YAL018C	YLR034C
YAL018C	YMR001C
YAL019W	YAL026C
YAL019W	YBL088C
YAL019W	YBR010W
YAL019W	YBR084W
YAL019W	YBR160W
YAL019W	YDL097C
YAL019W	YDL147W
YAL019W	YFR052W
YAL019W	YIL035C
YAL019W	YJL124C
YAL019W	YJR119C
YAL019W	YLR027C
YAL019W	YNL031C
YAL019W	YOL045W
YAL020C	YBL071W-A
YAL020C	YBR160W
YAL020C	YDL108W
YAL020C	YDR354W
YAL020C	YHL007C
YAL020C	YHR082C
YAL020C	YKR048C
YAL021C	YAL048C
YAL021C	YBL032W
YAL021C	YBR034C
YAL021C	YBR172C
YAL021C	YBR279W
YAL021C	YCL028W
YAL021C	YCR093W
YAL021C	YDL140C
YAL021C	YDL149W
YAL021C	YDL165W
YAL021C	YDR138W
YAL021C	YDR188W
YAL021C	YDR190C
YAL021C	YDR252W
YAL021C	YDR443C
YAL021C	YER068W
YAL021C	YER133W
YAL021C	YER165W
YAL021C	YFL028C
YAL021C	YGL014W
YAL021C	YGL122C
YAL021C	YGL178W
YAL021C	YGL195W
YAL021C	YGR005C
YAL021C	YGR086C
YAL021C	YGR092W
YAL021C	YGR134W
YAL021C	YGR155W
YAL021C	YGR184C
YAL021C	YIL038C
YAL021C	YIR010W
YAL021C	YJL112W
YAL021C	YKL219W
YAL021C	YKR036C
YAL021C	YLL013C
YAL021C	YLR418C
YAL021C	YLR438C-A
YAL021C	YML098W
YAL021C	YMR005W
YAL021C	YMR124W
YAL021C	YMR181C
YAL021C	YNL025C
YAL021C	YNL216W
YAL021C	YNL278W
YAL021C	YNL288W
YAL021C	YNR051C
YAL021C	YNR052C
YAL021C	YOL123W
YAL021C	YOR027W
YAL021C	YOR057W
YAL021C	YPL037C
YAL021C	YPL042C
YAL021C	YPR072W
YAL022C	YBR159W
YAL022C	YDR497C
YAL022C	YHR140W
YAL022C	YJR117W
YAL022C	YLL039C
YAL022C	YNL197C
YAL022C	YPL240C
YAL023C	YAR002C-A
YAL023C	YAR027W
YAL023C	YBR159W
YAL023C	YCL037C
YAL023C	YCL043C
YAL023C	YCR043C
YAL023C	YDL093W
YAL023C	YDL095W
YAL023C	YDL126C
YAL023C	YDR057W
YAL023C	YDR411C
YAL023C	YGL200C
YAL023C	YHR200W
YAL023C	YKL130C
YAL023C	YLL039C
YAL023C	YML012W
YAL023C	YML029W
YAL023C	YML130C
YAL023C	YNL074C
YAL023C	YOL013C
YAL023C	YPL026C
YAL024C	YBL087C
YAL024C	YBL097W
YAL024C	YBR160W
YAL024C	YCL009C
YAL024C	YCL017C
YAL024C	YCL040W
YAL024C	YCR012W
YAL024C	YDL061C
YAL024C	YDL171C
YAL024C	YDR050C
YAL024C	YDR232W
YAL024C	YDR300C
YAL024C	YDR348C
YAL024C	YDR385W
YAL024C	YDR516C
YAL024C	YEL046C
YAL024C	YER109C
YAL024C	YER117W
YAL024C	YER177W
YAL024C	YFL018C
YAL024C	YFR028C
YAL024C	YGL037C
YAL024C	YGL148W
YAL024C	YGR118W
YAL024C	YGR152C
YAL024C	YGR234W
YAL024C	YGR238C
YAL024C	YGR254W
YAL024C	YHL021C
YAL024C	YHR158C
YAL024C	YHR174W
YAL024C	YIL033C
YAL024C	YIL109C
YAL024C	YIR009W
YAL024C	YJR104C
YAL024C	YJR123W
YAL024C	YKL152C
YAL024C	YKR001C
YAL024C	YLR044C
YAL024C	YLR058C
YAL024C	YLR084C
YAL024C	YLR259C
YAL024C	YLR388W
YAL024C	YLR438W
YAL024C	YML064C
YAL024C	YMR116C
YAL024C	YMR217W
YAL024C	YMR250W
YAL024C	YMR261C
YAL024C	YMR300C
YAL024C	YNL014W
YAL024C	YNL015W
YAL024C	YNL085W
YAL024C	YNL098C
YAL024C	YNL312W
YAL024C	YOL139C
YAL024C	YOL143C
YAL024C	YOR101W
YAL024C	YOR133W
YAL024C	YOR233W
YAL024C	YOR276W
YAL024C	YPR119W
YAL024C	YPR132W
YAL024C	YPR140W
YAL024C	YPR145W
YAL024C	YPR181C
YAL025C	YCL037C
YAL025C	YDR087C
YAL025C	YDR510W
YAL025C	YFL002C
YAL025C	YGL111W
YAL025C	YGL122C
YAL025C	YGR103W
YAL025C	YHR066W
YAL025C	YIR010W
YAL025C	YKL021C
YAL025C	YLR009W
YAL025C	YML065W
YAL025C	YNL110C
YAL025C	YNL255C
YAL025C	YNR051C
YAL025C	YOR005C
YAL025C	YOR267C
YAL026C	YAL053W
YAL026C	YBR023C
YAL026C	YBR237W
YAL026C	YCR094W
YAL026C	YDL019C
YAL026C	YDR054C
YAL026C	YDR238C
YAL026C	YDR293C
YAL026C	YDR497C
YAL026C	YEL022W
YAL026C	YER166W
YAL026C	YGL008C
YAL026C	YGL203C
YAL026C	YGR229C
YAL026C	YJL034W
YAL026C	YJL042W
YAL026C	YJL153C
YAL026C	YJL204C
YAL026C	YKL010C
YAL026C	YKL135C
YAL026C	YKL212W
YAL026C	YLL039C
YAL026C	YLR447C
YAL026C	YML069W
YAL026C	YML072C
YAL026C	YMR001C
YAL026C	YNL321W
YAL026C	YNL323W
YAL026C	YOR104W
YAL026C	YPR029C
YAL026C	YPR129W
YAL027W	YBR196C
YAL027W	YCL024W
YAL027W	YCL037C
YAL027W	YCR009C
YAL027W	YCR028C-A
YAL027W	YCR092C
YAL027W	YDL014W
YAL027W	YDR174W
YAL027W	YDR381W
YAL027W	YDR388W
YAL027W	YDR507C
YAL027W	YDR510W
YAL027W	YER049W
YAL027W	YER095W
YAL027W	YGL106W
YAL027W	YGL122C
YAL027W	YIL095W
YAL027W	YIL105C
YAL027W	YLL018C
YAL027W	YLR044C
YAL027W	YLR429W
YAL027W	YML032C
YAL027W	YML095C
YAL027W	YMR128W
YAL027W	YNL106C
YAL027W	YOL086C
YAL027W	YOL090W
YAL027W	YOR261C
YAL027W	YOR294W
YAL027W	YPL004C
YAL027W	YPL022W
YAL027W	YPL146C
YAL027W	YPR171W
YAL028W	YAL047C
YAL028W	YAR018C
YAL028W	YBL032W
YAL028W	YBR039W
YAL028W	YBR057C
YAL028W	YBR160W
YAL028W	YBR171W
YAL028W	YCR091W
YAL028W	YDL018C
YAL028W	YDL239C
YAL028W	YDR295C
YAL028W	YFL046W
YAL028W	YFR014C
YAL028W	YGL122C
YAL028W	YGL180W
YAL028W	YGR040W
YAL028W	YHL007C
YAL028W	YHR079C
YAL028W	YHR082C
YAL028W	YHR135C
YAL028W	YHR186C
YAL028W	YIL002W-A
YAL028W	YIL095W
YAL028W	YJL092W
YAL028W	YJL106W
YAL028W	YJL112W
YAL028W	YJL187C
YAL028W	YKL072W
YAL028W	YKL171W
YAL028W	YKR054C
YAL028W	YLL024C
YAL028W	YLR233C
YAL028W	YLR254C
YAL028W	YLR292C
YAL028W	YLR378C
YAL028W	YMR053C
YAL028W	YMR139W
YAL028W	YMR186W
YAL028W	YNL084C
YAL028W	YNL154C
YAL028W	YNL197C
YAL028W	YNL298W
YAL028W	YNL307C
YAL028W	YOL034W
YAL028W	YOR254C
YAL028W	YOR267C
YAL028W	YOR324C
YAL028W	YOR344C
YAL028W	YOR351C
YAL028W	YPL026C
YAL028W	YPL094C
YAL028W	YPL153C
YAL028W	YPL174C
YAL028W	YPR141C
YAL029C	YBR009C
YAL029C	YBR010W
YAL029C	YBR081C
YAL029C	YBR109C
YAL029C	YBR119W
YAL029C	YBR130C
YAL029C	YDL156W
YAL029C	YDR101C
YAL029C	YDR448W
YAL029C	YDR457W
YAL029C	YER110C
YAL029C	YER151C
YAL029C	YFL039C
YAL029C	YGL106W
YAL029C	YGL195W
YAL029C	YGL213C
YAL029C	YHR023W
YAL029C	YJL014W
YAL029C	YJL080C
YAL029C	YKL018W
YAL029C	YKL124W
YAL029C	YKL130C
YAL029C	YKL185W
YAL029C	YLL039C
YAL029C	YLR196W
YAL029C	YLR249W
YAL029C	YLR274W
YAL029C	YLR304C
YAL029C	YLR429W
YAL029C	YML056C
YAL029C	YMR075W
YAL029C	YMR139W
YAL029C	YMR186W
YAL029C	YMR309C
YAL029C	YNL030W
YAL029C	YNL031C
YAL029C	YOL086C
YAL029C	YOR035C
YAL029C	YOR181W
YAL029C	YOR290C
YAL029C	YOR326W
YAL030W	YBL050W
YAL030W	YBR080C
YAL030W	YBR200W
YAL030W	YCL037C
YAL030W	YDL192W
YAL030W	YDR027C
YAL030W	YDR164C
YAL030W	YDR189W
YAL030W	YDR468C
YAL030W	YDR515W
YAL030W	YER143W
YAL030W	YGL122C
YAL030W	YGR009C
YAL030W	YGR142W
YAL030W	YJL036W
YAL030W	YJL204C
YAL030W	YLL039C
YAL030W	YMR183C
YAL030W	YNL255C
YAL030W	YNR049C
YAL030W	YOR036W
YAL030W	YPL232W
YAL030W	YPR032W
YAL031C	YBL032W
YAL031C	YBR160W
YAL031C	YCL027W
YAL031C	YER133W
YAL031C	YER172C
YAL031C	YGL122C
YAL031C	YNL317W
YAL032C	YBL084C
YAL032C	YBL105C
YAL032C	YBR057C
YAL032C	YBR114W
YAL032C	YBR119W
YAL032C	YBR194W
YAL032C	YCL037C
YAL032C	YDL001W
YAL032C	YDL043C
YAL032C	YDL116W
YAL032C	YDL209C
YAL032C	YDR176W
YAL032C	YDR364C
YAL032C	YDR416W
YAL032C	YDR448W
YAL032C	YDR482C
YAL032C	YDR510W
YAL032C	YDR532C
YAL032C	YER013W
YAL032C	YER029C
YAL032C	YER032W
YAL032C	YER172C
YAL032C	YFR009W
YAL032C	YGL026C
YAL032C	YGL120C
YAL032C	YGL128C
YAL032C	YGR061C
YAL032C	YGR071C
YAL032C	YGR270W
YAL032C	YGR278W
YAL032C	YHR161C
YAL032C	YHR165C
YAL032C	YIL068C
YAL032C	YJL103C
YAL032C	YJL112W
YAL032C	YJL149W
YAL032C	YJL203W
YAL032C	YJR005W
YAL032C	YJR050W
YAL032C	YJR061W
YAL032C	YKL095W
YAL032C	YKL173W
YAL032C	YKR054C
YAL032C	YKR086W
YAL032C	YLL036C
YAL032C	YLR024C
YAL032C	YLR117C
YAL032C	YLR187W
YAL032C	YLR320W
YAL032C	YLR345W
YAL032C	YLR386W
YAL032C	YLR423C
YAL032C	YLR424W
YAL032C	YML049C
YAL032C	YML103C
YAL032C	YMR031C
YAL032C	YMR125W
YAL032C	YMR176W
YAL032C	YMR190C
YAL032C	YMR213W
YAL032C	YMR288W
YAL032C	YNL078W
YAL032C	YNL229C
YAL032C	YNL243W
YAL032C	YNL246W
YAL032C	YNL271C
YAL032C	YNR011C
YAL032C	YNR059W
YAL032C	YOR023C
YAL032C	YOR156C
YAL032C	YOR344C
YAL032C	YPL151C
YAL032C	YPL174C
YAL032C	YPL213W
YAL032C	YPR023C
YAL032C	YPR101W
YAL032C	YPR152C
YAL032C	YPR189W
YAL033W	YBL018C
YAL033W	YBR167C
YAL033W	YBR257W
YAL033W	YCL037C
YAL033W	YGL122C
YAL033W	YGR030C
YAL033W	YHR062C
YAL033W	YIR015W
YAL033W	YLR145W
YAL033W	YNL221C
YAL033W	YNL282W
YAL034C	YBL016W
YAL034C	YBL032W
YAL034C	YBR198C
YAL034C	YER110C
YAL034C	YGR274C
YAL034C	YJR123W
YAL034C	YML063W
YAL034C	YNL197C
YAL034C	YNL307C
YAL034C	YOL004W
YAL034C	YOL086C
YAL034C	YOR188W
YAL034W-A	YBR073W
YAL034W-A	YBR107C
YAL034W-A	YBR211C
YAL034W-A	YCL024W
YAL034W-A	YCR008W
YAL034W-A	YCR086W
YAL034W-A	YDL028C
YAL034W-A	YDL108W
YAL034W-A	YDR254W
YAL034W-A	YDR318W
YAL034W-A	YER018C
YAL034W-A	YGL086W
YAL034W-A	YGL093W
YAL034W-A	YGL172W
YAL034W-A	YGR120C
YAL034W-A	YGR179C
YAL034W-A	YHR135C
YAL034W-A	YIL144W
YAL034W-A	YIL150C
YAL034W-A	YIR010W
YAL034W-A	YJL057C
YAL034W-A	YJR112W
YAL034W-A	YKL049C
YAL034W-A	YKL089W
YAL034W-A	YKL103C
YAL034W-A	YKL171W
YAL034W-A	YLR052W
YAL034W-A	YML032C
YAL034W-A	YMR117C
YAL034W-A	YNL154C
YAL034W-A	YNL255C
YAL034W-A	YNL307C
YAL034W-A	YOL054W
YAL034W-A	YOL069W
YAL034W-A	YPL018W
YAL034W-A	YPL026C
YAL034W-A	YPL125W
YAL034W-A	YPL233W
YAL034W-A	YPR046W
YAL035W	YBL072C
YAL035W	YBR031W
YAL035W	YBR079C
YAL035W	YBR084W
YAL035W	YBR194W
YAL035W	YCL029C
YAL035W	YDL014W
YAL035W	YDL082W
YAL035W	YDL220C
YAL035W	YDR025W
YAL035W	YDR060W
YAL035W	YDR091C
YAL035W	YDR418W
YAL035W	YDR429C
YAL035W	YDR496C
YAL035W	YEL054C
YAL035W	YER025W
YAL035W	YER036C
YAL035W	YER102W
YAL035W	YER142C
YAL035W	YER151C
YAL035W	YFL002C
YAL035W	YFR004W
YAL035W	YFR031C-A
YAL035W	YFR034C
YAL035W	YGL030W
YAL035W	YGL076C
YAL035W	YGL122C
YAL035W	YGL130W
YAL035W	YGL158W
YAL035W	YGR085C
YAL035W	YGR102C
YAL035W	YHL033C
YAL035W	YHR010W
YAL035W	YHR052W
YAL035W	YHR200W
YAL035W	YHR203C
YAL035W	YHR216W
YAL035W	YIL018W
YAL035W	YIR001C
YAL035W	YIR010W
YAL035W	YJL122W
YAL035W	YJL190C
YAL035W	YJR007W
YAL035W	YJR123W
YAL035W	YJR145C
YAL035W	YKL049C
YAL035W	YKR024C
YAL035W	YKR063C
YAL035W	YLL039C
YAL035W	YLL045C
YAL035W	YLR029C
YAL035W	YLR075W
YAL035W	YLR175W
YAL035W	YLR192C
YAL035W	YLR340W
YAL035W	YLR367W
YAL035W	YLR427W
YAL035W	YLR432W
YAL035W	YML073C
YAL035W	YMR106C
YAL035W	YMR142C
YAL035W	YMR146C
YAL035W	YMR194W
YAL035W	YMR229C
YAL035W	YMR242C
YAL035W	YMR260C
YAL035W	YMR290C
YAL035W	YMR309C
YAL035W	YNL030W
YAL035W	YNL112W
YAL035W	YNL178W
YAL035W	YNL255C
YAL035W	YNR046W
YAL035W	YNR051C
YAL035W	YOR063W
YAL035W	YOR096W
YAL035W	YOR312C
YAL035W	YOR361C
YAL035W	YPL005W
YAL035W	YPL146C
YAL035W	YPL198W
YAL035W	YPL237W
YAL035W	YPR041W
YAL035W	YPR152C
YAL036C	YBL072C
YAL036C	YBR010W
YAL036C	YBR279W
YAL036C	YCL037C
YAL036C	YCL059C
YAL036C	YDL168W
YAL036C	YDR152W
YAL036C	YDR448W
YAL036C	YER151C
YAL036C	YGR054W
YAL036C	YGR162W
YAL036C	YGR173W
YAL036C	YGR250C
YAL036C	YHR027C
YAL036C	YHR064C
YAL036C	YIR010W
YAL036C	YJL138C
YAL036C	YJL190C
YAL036C	YJR019C
YAL036C	YJR145C
YAL036C	YLL024C
YAL036C	YLL039C
YAL036C	YLL045C
YAL036C	YLR310C
YAL036C	YLR423C
YAL036C	YML007W
YAL036C	YMR012W
YAL036C	YNL031C
YAL036C	YNL054W
YAL036C	YNL209W
YAL036C	YNL255C
YAL036C	YNR051C
YAL036C	YOR091W
YAL036C	YOR174W
YAL036C	YOR374W
YAL037W	YHR135C
YAL038W	YBR221C
YAL038W	YBR279W
YAL038W	YBR287W
YAL038W	YCR034W
YAL038W	YCR043C
YAL038W	YCR044C
YAL038W	YDL018C
YAL038W	YDL055C
YAL038W	YDL066W
YAL038W	YDL116W
YAL038W	YDL207W
YAL038W	YDR130C
YAL038W	YDR148C
YAL038W	YDR192C
YAL038W	YDR233C
YAL038W	YDR284C
YAL038W	YDR335W
YAL038W	YDR352W
YAL038W	YDR479C
YAL038W	YDR508C
YAL038W	YDR510W
YAL038W	YER031C
YAL038W	YER072W
YAL038W	YER151C
YAL038W	YER171W
YAL038W	YFL004W
YAL038W	YFL007W
YAL038W	YFL045C
YAL038W	YFR004W
YAL038W	YFR049W
YAL038W	YGL054C
YAL038W	YGL100W
YAL038W	YGL155W
YAL038W	YGL195W
YAL038W	YGL244W
YAL038W	YGR012W
YAL038W	YGR028W
YAL038W	YGR106C
YAL038W	YGR284C
YAL038W	YHL030W
YAL038W	YHR027C
YAL038W	YHR042W
YAL038W	YHR063C
YAL038W	YHR117W
YAL038W	YHR120W
YAL038W	YHR128W
YAL038W	YHR133C
YAL038W	YHR169W
YAL038W	YHR200W
YAL038W	YIL017C
YAL038W	YIL021W
YAL038W	YIL128W
YAL038W	YIL140W
YAL038W	YIR010W
YAL038W	YJL039C
YAL038W	YJL074C
YAL038W	YJL093C
YAL038W	YJL101C
YAL038W	YJL164C
YAL038W	YJL178C
YAL038W	YJL198W
YAL038W	YJL208C
YAL038W	YJR059W
YAL038W	YKL029C
YAL038W	YKL049C
YAL038W	YKL110C
YAL038W	YKR081C
YAL038W	YKR082W
YAL038W	YLL012W
YAL038W	YLL039C
YAL038W	YLR093C
YAL038W	YLR153C
YAL038W	YLR166C
YAL038W	YLR180W
YAL038W	YLR350W
YAL038W	YLR418C
YAL038W	YML002W
YAL038W	YML031W
YAL038W	YML038C
YAL038W	YML067C
YAL038W	YML103C
YAL038W	YMR149W
YAL038W	YMR238W
YAL038W	YNL087W
YAL038W	YNL255C
YAL038W	YNL257C
YAL038W	YNL289W
YAL038W	YNL307C
YAL038W	YNR006W
YAL038W	YNR051C
YAL038W	YOL098C
YAL038W	YOL145C
YAL038W	YOR117W
YAL038W	YOR123C
YAL038W	YOR136W
YAL038W	YOR160W
YAL038W	YPL019C
YAL038W	YPL031C
YAL038W	YPL132W
YAL038W	YPL201C
YAL038W	YPL203W
YAL038W	YPR010C
YAL038W	YPR128C
YAL038W	YPR129W
YAL038W	YPR139C
YAL038W	YPR159W
YAL039C	YHR082C
YAL039C	YJL164C
YAL039C	YJR059W
YAL039C	YOR037W
YAL039C	YPL031C
YAL040C	YBL032W
YAL040C	YBR160W
YAL040C	YFL009W
YAL040C	YGL120C
YAL040C	YJL013C
YAL040C	YJL157C
YAL040C	YJR090C
YAL040C	YLR096W
YAL040C	YLR182W
YAL040C	YLR237W
YAL040C	YNL064C
YAL040C	YNL189W
YAL040C	YNL197C
YAL041W	YBL032W
YAL041W	YBL085W
YAL041W	YBR079C
YAL041W	YBR200W
YAL041W	YDR012W
YAL041W	YDR103W
YAL041W	YDR309C
YAL041W	YDR379W
YAL041W	YER114C
YAL041W	YER118C
YAL041W	YGL233W
YAL041W	YGR152C
YAL041W	YGR221C
YAL041W	YHL007C
YAL041W	YIL079C
YAL041W	YIL140W
YAL041W	YJL157C
YAL041W	YJL177W
YAL041W	YJL187C
YAL041W	YJR066W
YAL041W	YKL172W
YAL041W	YKL203C
YAL041W	YLL008W
YAL041W	YLL039C
YAL041W	YLR206W
YAL041W	YLR229C
YAL041W	YLR340W
YAL041W	YLR357W
YAL041W	YNL007C
YAL041W	YNL118C
YAL041W	YNL175C
YAL041W	YNL298W
YAL041W	YOL021C
YAL041W	YOR212W
YAL041W	YPL161C
YAL041W	YPR129W
YAL042W	YAR002C-A
YAL042W	YBR229C
YAL042W	YDL097C
YAL042W	YDL147W
YAL042W	YDR238C
YAL042W	YFR052W
YAL042W	YGL044C
YAL042W	YGL122C
YAL042W	YGL158W
YAL042W	YHL007C
YAL042W	YIR010W
YAL042W	YJR010C-A
YAL042W	YLL039C
YAL042W	YLR026C
YAL042W	YLR310C
YAL042W	YML067C
YAL042W	YML130C
YAL042W	YNL255C
YAL042W	YPL218W
YAL042W	YPL240C
YAL043C	YAL046C
YAL043C	YBL032W
YAL043C	YBL076C
YAL043C	YBL101C
YAL043C	YBR118W
YAL043C	YBR119W
YAL043C	YCR042C
YAL043C	YDL140C
YAL043C	YDL199C
YAL043C	YDR195W
YAL043C	YDR228C
YAL043C	YDR301W
YAL043C	YER133W
YAL043C	YGL044C
YAL043C	YGL122C
YAL043C	YGR047C
YAL043C	YGR156W
YAL043C	YHL001W
YAL043C	YHR135C
YAL043C	YJL033W
YAL043C	YJR093C
YAL043C	YKL006W
YAL043C	YKL018W
YAL043C	YKL059C
YAL043C	YKR002W
YAL043C	YLL039C
YAL043C	YLL045C
YAL043C	YLR115W
YAL043C	YLR277C
YAL043C	YLR303W
YAL043C	YLR340W
YAL043C	YMR039C
YAL043C	YMR061W
YAL043C	YNL222W
YAL043C	YNL298W
YAL043C	YNL313C
YAL043C	YNL317W
YAL043C	YOR063W
YAL043C	YOR179C
YAL043C	YOR250C
YAL043C	YPL008W
YAL043C	YPR107C
YAL044C	YCL037C
YAL044C	YGL122C
YAL044C	YKR016W
YAL044C	YLR239C
YAL044C	YNL255C
YAL044W-A	YCL037C
YAL044W-A	YDR098C
YAL044W-A	YER174C
YAL044W-A	YGL122C
YAL044W-A	YNL218W
YAL044W-A	YNL249C
[truncated: 74,282 more rows]
