# Supplementary material for: Scope and limitations of yeast as a model organism for studying human tissue-specific pathways
Source: BMC Syst Biol. 2015 Dec 29;9:96. doi: 10.1186/s12918-015-0253-0 (PMC4696342; doi:10.1186/s12918-015-0253-0)
Supplement: Additional file 9 — Sequence similarities. Sequence similarity between yeast and human proteins. (TXT 5888 Kb) [file 12918_2015_253_MOESM9_ESM.txt]

YHR055C	ENSG00000144339	6.700000e+00
YHR055C	ENSG00000165973	7.300000e+00
YHR055C	ENSG00000165197	3.500000e+00
YHR055C	ENSG00000074660	1.200000e+00
YHR055C	ENSG00000145794	2.000000e+00
YHR055C	ENSG00000187800	4.400000e+00
YHR055C	ENSG00000263138	3.200000e+00
YHR055C	ENSG00000173535	8.000000e+00
YHR055C	ENSG00000086102	6.200000e+00
YHR055C	ENSG00000162591	3.200000e-01
YHR055C	ENSG00000178726	1.800000e+00
YHR055C	ENSG00000157890	3.200000e+00
YHR055C	ENSG00000120156	7.500000e+00
YHR055C	ENSG00000134249	9.900000e+00
YHR055C	ENSG00000082781	7.500000e+00
YPR161C	ENSG00000060237	5.500000e-03
YPR161C	ENSG00000185974	5.200000e-02
YPR161C	ENSG00000154237	2.700000e+00
YPR161C	ENSG00000160469	9.100000e-07
YPR161C	ENSG00000187550	3.000000e+00
YPR161C	ENSG00000105146	5.300000e-06
YPR161C	ENSG00000081320	1.700000e-03
YPR161C	ENSG00000163785	2.200000e-02
YPR161C	ENSG00000154928	1.000000e-05
YPR161C	ENSG00000115687	4.000000e-01
YPR161C	ENSG00000072786	6.700000e-05
YPR161C	ENSG00000013441	4.000000e-07
YPR161C	ENSG00000163558	6.100000e-03
YPR161C	ENSG00000154310	1.400000e-05
YPR161C	ENSG00000115694	1.100000e-06
YPR161C	ENSG00000163482	1.800000e-08
YPR161C	ENSG00000114670	1.100000e-05
YPR161C	ENSG00000196632	4.000000e-03
YPR161C	ENSG00000062524	4.600000e-03
YPR161C	ENSG00000092445	1.700000e-03
YPR161C	ENSG00000178999	3.800000e-04
YPR161C	ENSG00000101266	1.600000e-11
YPR161C	ENSG00000213341	9.000000e-06
YPR161C	ENSG00000184304	1.500000e-07
YPR161C	ENSG00000142149	6.000000e-07
YPR161C	ENSG00000174292	1.300000e+00
YPR161C	ENSG00000134318	8.900000e-04
YPR161C	ENSG00000152332	4.600000e-01
YPR161C	ENSG00000162733	2.300000e-05
YPR161C	ENSG00000125834	1.700000e-04
YPR161C	ENSG00000157764	1.100000e-05
YPR161C	ENSG00000139908	1.500000e-03
YPR161C	ENSG00000198648	9.700000e-04
YPR161C	ENSG00000214102	1.700000e+00
YPR161C	ENSG00000164076	5.600000e-03
YPR161C	ENSG00000141503	1.300000e-05
YPR161C	ENSG00000164078	1.500000e-05
YPR161C	ENSG00000143674	1.100000e+00
YPR161C	ENSG00000138756	2.200000e-05
YPR161C	ENSG00000102010	1.500000e-04
YPR161C	ENSG00000106123	8.100000e+00
YPR161C	ENSG00000004660	2.000000e-08
YPR161C	ENSG00000170390	9.900000e-04
YPR161C	ENSG00000182866	1.500000e-06
YPR161C	ENSG00000142733	6.500000e-08
YPR161C	ENSG00000135341	1.600000e-02
YPR161C	ENSG00000107779	3.600000e-01
YPR161C	ENSG00000147044	1.900000e-07
YPR161C	ENSG00000135333	8.000000e-04
YPR161C	ENSG00000148660	1.000000e-06
YPR161C	ENSG00000162526	4.800000e-04
YPR161C	ENSG00000138669	2.700000e-04
YPR161C	ENSG00000131023	1.500000e-01
YPR161C	ENSG00000180815	2.900000e-10
YPR161C	ENSG00000000938	1.100000e-05
YPR161C	ENSG00000110422	5.100000e-06
YPR161C	ENSG00000071909	5.600000e-05
YPR161C	ENSG00000198870	1.000000e+00
YPR161C	ENSG00000008086	2.300000e-19
YPR161C	ENSG00000250506	3.900000e-30
YPR161C	ENSG00000177189	2.800000e-05
YPR161C	ENSG00000082146	2.400000e-02
YPR161C	ENSG00000160867	2.500000e-05
YPR161C	ENSG00000095015	7.000000e-08
YPR161C	ENSG00000158828	8.800000e-01
YPR161C	ENSG00000114124	2.300000e-01
YPR161C	ENSG00000138395	1.800000e-23
YPR161C	ENSG00000145632	2.700000e-04
YPR161C	ENSG00000097007	9.000000e-04
YPR161C	ENSG00000198055	7.700000e-03
YPR161C	ENSG00000204217	3.100000e-02
YPR161C	ENSG00000074966	2.100000e-03
YPR161C	ENSG00000166483	1.900000e+00
YPR161C	ENSG00000135605	2.800000e-04
YPR161C	ENSG00000175087	5.300000e-05
YPR161C	ENSG00000065559	5.900000e-02
YPR161C	ENSG00000145348	4.900000e+00
YPR161C	ENSG00000176601	6.000000e-07
YPR161C	ENSG00000113240	7.200000e-07
YPR161C	ENSG00000111816	5.600000e-05
YPR161C	ENSG00000102572	5.200000e-07
YPR161C	ENSG00000181085	7.700000e-20
YPR161C	ENSG00000117676	5.400000e-07
YPR161C	ENSG00000071242	2.400000e-07
YPR161C	ENSG00000153208	1.200000e-01
YPR161C	ENSG00000047936	4.900000e-02
YPR161C	ENSG00000064393	2.500000e-06
YPR161C	ENSG00000182511	1.400000e-04
YPR161C	ENSG00000174672	8.900000e-07
YPR161C	ENSG00000183943	5.300000e-02
YPR161C	ENSG00000113263	3.500000e-04
YPR161C	ENSG00000114738	6.200000e-03
YPR161C	ENSG00000151292	2.200000e-03
YPR161C	ENSG00000136807	2.800000e-32
YPR161C	ENSG00000140443	2.400000e-05
YPR161C	ENSG00000117650	1.500000e-03
YPR161C	ENSG00000168038	1.400000e-01
YPR161C	ENSG00000122966	7.500000e-02
YPR161C	ENSG00000112144	2.700000e-21
YPR161C	ENSG00000121989	3.300000e-02
YPR161C	ENSG00000104375	1.200000e-09
YPR161C	ENSG00000119408	3.700000e-07
YPR161C	ENSG00000145349	6.800000e-07
YPR161C	ENSG00000163788	6.100000e-09
YPR161C	ENSG00000142627	4.800000e-05
YPR161C	ENSG00000261893	7.400000e-07
YPR161C	ENSG00000006837	1.500000e-17
YPR161C	ENSG00000118515	6.200000e-02
YPR161C	ENSG00000110931	4.400000e-07
YPR161C	ENSG00000230456	4.000000e-03
YPR161C	ENSG00000118046	1.600000e-07
YPR161C	ENSG00000096063	1.100000e-01
YPR161C	ENSG00000044524	5.000000e-05
YPR161C	ENSG00000165752	2.200000e-03
YPR161C	ENSG00000133275	6.200000e-02
YPR161C	ENSG00000099875	3.200000e-05
YPR161C	ENSG00000123612	4.000000e+00
YPR161C	ENSG00000080224	8.200000e-05
YPR161C	ENSG00000115170	1.500000e-02
YPR161C	ENSG00000163491	4.800000e-03
YPR161C	ENSG00000112062	8.600000e-17
YPR161C	ENSG00000111837	2.300000e-20
YPR161C	ENSG00000152953	1.900000e-03
YPR161C	ENSG00000006432	2.800000e-02
YPR161C	ENSG00000156711	6.500000e-20
YPR161C	ENSG00000141551	4.900000e-01
YPR161C	ENSG00000038382	8.800000e-02
YPR161C	ENSG00000007264	4.100000e-05
YPR161C	ENSG00000151414	2.500000e-07
YPR161C	ENSG00000167657	3.200000e-04
YPR161C	ENSG00000126934	8.400000e-02
YPR161C	ENSG00000137193	3.400000e-05
YPR161C	ENSG00000028116	1.500000e-01
YPR161C	ENSG00000142731	3.500000e-05
YPR161C	ENSG00000068078	1.000000e-06
YPR161C	ENSG00000130822	5.400000e-07
YPR161C	ENSG00000197442	2.800000e-08
YPR161C	ENSG00000112079	5.000000e-01
YPR161C	ENSG00000105204	9.400000e-10
YPR161C	ENSG00000171105	1.200000e-05
YPR161C	ENSG00000130758	4.300000e-03
YPR161C	ENSG00000105221	9.600000e-04
YPR161C	ENSG00000076984	5.000000e-01
YPR161C	ENSG00000160396	4.200000e-06
YPR161C	ENSG00000198400	1.100000e-03
YPR161C	ENSG00000133246	1.400000e+00
YPR161C	ENSG00000167601	2.800000e-04
YPR161C	ENSG00000163513	2.100000e-01
YPR161C	ENSG00000050748	5.000000e-18
YPR161C	ENSG00000027644	2.000000e-04
YPR161C	ENSG00000037280	1.800000e-03
YPR161C	ENSG00000105723	3.400000e-17
YPR161C	ENSG00000105397	2.200000e-05
YPR161C	ENSG00000125388	1.900000e-01
YPR161C	ENSG00000184343	4.200000e-01
YPR161C	ENSG00000128881	8.900000e-02
YPR161C	ENSG00000114739	9.600000e-02
YPR161C	ENSG00000163545	9.400000e-07
YPR161C	ENSG00000178568	1.600000e-03
YPR161C	ENSG00000115977	4.500000e-07
YPR161C	ENSG00000163673	1.200000e-08
YPR161C	ENSG00000007047	8.000000e-08
YPR161C	ENSG00000117266	1.400000e-22
YPR161C	ENSG00000104936	1.100000e+00
YPR161C	ENSG00000132356	1.900000e-06
YPR161C	ENSG00000100784	7.800000e-06
YPR161C	ENSG00000105287	4.600000e-07
YPR161C	ENSG00000119638	4.800000e-05
YPR161C	ENSG00000142235	4.000000e-01
YPR161C	ENSG00000008118	7.400000e-05
YPR161C	ENSG00000112655	2.400000e-02
YPR161C	ENSG00000182541	5.500000e-04
YPR161C	ENSG00000105053	3.700000e+00
YPR161C	ENSG00000143466	1.000000e-03
YPR161C	ENSG00000184216	1.600000e-02
YPR161C	ENSG00000177453	1.100000e-04
YPR161C	ENSG00000143479	1.800000e-09
YPR161C	ENSG00000126583	9.200000e-02
YPR161C	ENSG00000162889	1.400000e-03
YPR161C	ENSG00000101349	2.500000e-05
YPR161C	ENSG00000146216	3.400000e-03
YPR161C	ENSG00000172939	2.900000e-04
YPR161C	ENSG00000066056	6.500000e-01
YPR161C	ENSG00000112742	1.100000e-02
YPR161C	ENSG00000133059	6.000000e-03
YPR161C	ENSG00000142208	9.400000e-04
YPR161C	ENSG00000234078	4.000000e-03
YPR161C	ENSG00000262841	7.600000e-26
YPR161C	ENSG00000213923	2.700000e-01
YPR161C	ENSG00000198355	4.800000e-02
YPR161C	ENSG00000154358	1.900000e-01
YPR161C	ENSG00000188130	3.900000e-22
YPR161C	ENSG00000185386	1.400000e-17
YPR161C	ENSG00000105613	3.100000e-04
YPR161C	ENSG00000128829	1.300000e-02
YPR161C	ENSG00000072062	6.700000e-05
YPR161C	ENSG00000071054	4.200000e-03
YPR161C	ENSG00000123143	4.800000e-03
YPR161C	ENSG00000137843	4.600000e-06
YPR161C	ENSG00000138769	2.000000e-21
YPR161C	ENSG00000070886	4.600000e-03
YPR161C	ENSG00000089022	1.100000e-02
YPR161C	ENSG00000133216	4.700000e-04
YPR161C	ENSG00000105639	4.300000e-05
YPR161C	ENSG00000099308	8.500000e-03
YPR161C	ENSG00000147613	9.500000e-05
YPR161C	ENSG00000178093	5.400000e-04
YPR161C	ENSG00000160447	3.200000e-03
YPR161C	ENSG00000104312	2.300000e+00
YPR161C	ENSG00000204580	4.000000e-03
YPR161C	ENSG00000177169	1.100000e-02
YPR161C	ENSG00000260489	1.000000e+00
YPR161C	ENSG00000206203	1.700000e-02
YPR161C	ENSG00000215522	4.000000e-03
YPR161C	ENSG00000169398	2.700000e-04
YPR161C	ENSG00000130413	7.100000e-04
YPR161C	ENSG00000065613	2.600000e-06
YPR161C	ENSG00000072133	1.300000e-05
YPR161C	ENSG00000104814	6.700000e-08
YPR161C	ENSG00000185324	9.600000e-28
YPR161C	ENSG00000171435	2.100000e-02
YPR161C	ENSG00000130669	2.400000e-05
YPR161C	ENSG00000109339	2.000000e-17
YPR161C	ENSG00000135090	8.400000e-07
YPR161C	ENSG00000100030	1.000000e-20
YPR161C	ENSG00000185532	3.500000e-01
YPR161C	ENSG00000178607	1.300000e-02
YPR161C	ENSG00000135250	5.100000e-02
YPR161C	ENSG00000100077	5.600000e-03
YPR161C	ENSG00000154229	6.300000e-02
YPR161C	ENSG00000117020	2.200000e-03
YPR161C	ENSG00000127334	4.600000e-10
YPR161C	ENSG00000183765	6.100000e-06
YPR161C	ENSG00000010671	1.800000e-04
YPR161C	ENSG00000179335	2.700000e-04
YPR161C	ENSG00000171094	1.500000e-03
YPR161C	ENSG00000103653	1.600000e-03
YPR161C	ENSG00000170312	3.100000e-29
YPR161C	ENSG00000140474	1.100000e-06
YPR161C	ENSG00000155111	3.800000e-22
YPR161C	ENSG00000151422	2.100000e-07
YPR161C	ENSG00000070770	9.600000e-11
YPR161C	ENSG00000168067	7.100000e-05
YPR161C	ENSG00000114904	1.200000e-03
YPR161C	ENSG00000115661	2.500000e-02
YPR161C	ENSG00000171219	1.500000e+00
YPR161C	ENSG00000138696	2.600000e-02
YPR161C	ENSG00000108984	3.400000e+00
YPR161C	ENSG00000152495	5.800000e-05
YPR161C	ENSG00000165059	2.500000e-04
YPR161C	ENSG00000139567	5.900000e-02
YPR161C	ENSG00000135503	9.700000e-01
YPR161C	ENSG00000149554	1.300000e-06
YPR161C	ENSG00000169967	2.200000e-08
YPR161C	ENSG00000072195	4.600000e-04
YPR161C	ENSG00000188322	4.700000e-04
YPR161C	ENSG00000010810	1.800000e-06
YPR161C	ENSG00000105976	1.900000e-06
YPR161C	ENSG00000067606	2.300000e-02
YPR161C	ENSG00000010219	1.300000e-09
YPR161C	ENSG00000065883	8.100000e-31
YPR161C	ENSG00000139180	4.300000e-01
YPR161C	ENSG00000116106	1.200000e-03
YPR161C	ENSG00000163932	4.300000e-03
YPR161C	ENSG00000185483	2.000000e-05
YPR161C	ENSG00000254087	5.300000e-06
YPR161C	ENSG00000162434	1.100000e-02
YPR161C	ENSG00000212122	6.200000e-01
YPR161C	ENSG00000164543	7.200000e-05
YPR161C	ENSG00000145216	1.000000e-01
YPR161C	ENSG00000172680	5.500000e-04
YPR161C	ENSG00000100749	2.400000e-01
YPR161C	ENSG00000116141	1.100000e-06
YPR161C	ENSG00000173020	2.800000e-03
YPR161C	ENSG00000106799	2.300000e-01
YPR161C	ENSG00000197122	3.500000e-07
YPR161C	ENSG00000157540	8.900000e-07
YPR161C	ENSG00000140795	2.900000e-05
YPR161C	ENSG00000074590	7.300000e-05
YPR161C	ENSG00000166484	3.500000e-21
YPR161C	ENSG00000167258	9.700000e-30
YPR161C	ENSG00000134853	1.300000e-01
YPR161C	ENSG00000120899	9.900000e-02
YPR161C	ENSG00000197168	2.900000e-07
YPR161C	ENSG00000136098	2.400000e-06
YPR161C	ENSG00000157404	1.200000e+00
YPR161C	ENSG00000096968	8.100000e-08
YPR161C	ENSG00000135409	2.500000e+00
YPR161C	ENSG00000175634	1.100000e-01
YPR161C	ENSG00000069956	6.200000e-22
YPR161C	ENSG00000128052	3.500000e-02
YPR161C	ENSG00000198873	1.200000e-03
YPR161C	ENSG00000139625	2.000000e-03
YPR161C	ENSG00000141736	7.800000e-04
YPR161C	ENSG00000170145	7.600000e-08
YPR161C	ENSG00000172071	4.400000e-02
YPR161C	ENSG00000141639	1.600000e-20
YPR161C	ENSG00000083290	2.700000e-02
YPR161C	ENSG00000173327	4.300000e-03
YPR161C	ENSG00000182580	9.800000e-05
YPR161C	ENSG00000149930	2.500000e-06
YPR161C	ENSG00000058091	9.100000e-22
YPR161C	ENSG00000134072	1.600000e-06
YPR161C	ENSG00000058404	1.500000e-06
YPR161C	ENSG00000073803	5.800000e-04
YPR161C	ENSG00000173846	1.600000e-04
YPR161C	ENSG00000198586	7.900000e-07
YPR161C	ENSG00000034152	7.500000e-02
YPR161C	ENSG00000069020	1.700000e-04
YPR161C	ENSG00000211455	3.100000e-01
YPR161C	ENSG00000102882	1.800000e-21
YPR161C	ENSG00000141068	1.000000e+00
YPR161C	ENSG00000162409	1.700000e-09
YPR161C	ENSG00000035664	2.100000e-06
YPR161C	ENSG00000164776	1.900000e-05
YPR161C	ENSG00000169118	6.200000e-02
YPR161C	ENSG00000142875	6.900000e-05
YPR161C	ENSG00000066468	2.100000e-06
YPR161C	ENSG00000105810	1.100000e-26
YPR161C	ENSG00000101049	6.100000e-02
YPR161C	ENSG00000100490	3.900000e-21
YPR161C	ENSG00000012983	1.000000e-05
YPR161C	ENSG00000087095	6.100000e-19
YPR161C	ENSG00000104205	1.000000e-01
YPR161C	ENSG00000136573	1.300000e-05
YPR161C	ENSG00000176105	1.600000e-06
YPR161C	ENSG00000148053	8.900000e-06
YPR161C	ENSG00000169032	8.200000e-02
YPR161C	ENSG00000140538	3.900000e-06
YPR161C	ENSG00000260463	7.700000e-20
YPR161C	ENSG00000259030	1.200000e-03
YPR161C	ENSG00000123572	2.800000e-04
YPR161C	ENSG00000116783	1.200000e-03
YPR161C	ENSG00000163349	1.600000e-06
YPR161C	ENSG00000183421	1.100000e-01
YPR161C	ENSG00000101306	3.300000e-04
YPR161C	ENSG00000070759	1.100000e-04
YPR161C	ENSG00000095777	1.700000e-04
YPR161C	ENSG00000171132	7.700000e-02
YPR161C	ENSG00000134058	7.600000e-26
YPR161C	ENSG00000188906	8.400000e-02
YPR161C	ENSG00000156873	5.800000e-05
YPR161C	ENSG00000061938	1.900000e-03
YPR161C	ENSG00000126562	6.000000e-03
YPR161C	ENSG00000140992	4.500000e-04
YPR161C	ENSG00000060140	4.600000e+00
YPR161C	ENSG00000101336	3.200000e-04
YPR161C	ENSG00000137764	8.100000e-05
YPR161C	ENSG00000123374	2.000000e-28
YPR161C	ENSG00000145242	1.500000e-04
YPR161C	ENSG00000150457	1.100000e-01
YPR161C	ENSG00000198001	1.300000e-05
YPR161C	ENSG00000101109	7.100000e-11
YPR161C	ENSG00000080823	3.100000e-17
YPR161C	ENSG00000180370	1.400000e-06
YPR161C	ENSG00000055332	5.500000e-04
YPR161C	ENSG00000127564	4.600000e-01
YPR161C	ENSG00000086232	1.200000e+00
YPR161C	ENSG00000196730	4.200000e-05
YPR161C	ENSG00000065361	1.500000e-01
YPR161C	ENSG00000167524	1.300000e-02
YPR161C	ENSG00000082701	5.600000e-17
YPR161C	ENSG00000146904	9.400000e-06
YPR161C	ENSG00000091436	6.900000e-01
YPR161C	ENSG00000077782	6.700000e-08
YPR161C	ENSG00000027075	4.200000e-03
YPR161C	ENSG00000134070	1.700000e-01
YPR161C	ENSG00000159792	9.100000e-06
YPR161C	ENSG00000160584	1.500000e-06
YPR161C	ENSG00000086015	4.400000e-04
YPR161C	ENSG00000030304	4.800000e-05
YPR161C	ENSG00000120539	3.200000e-01
YPR161C	ENSG00000176444	7.400000e-07
YPR161C	ENSG00000156345	1.900000e-25
YPR161C	ENSG00000107140	4.100000e-02
YPR161C	ENSG00000165731	6.000000e-04
YPR161C	ENSG00000115825	2.100000e-07
YPR161C	ENSG00000198752	1.600000e-01
YPR161C	ENSG00000169302	2.800000e-03
YPR161C	ENSG00000168454	8.400000e+00
YPR161C	ENSG00000160602	4.300000e-07
YPR161C	ENSG00000137332	4.000000e-03
YPR161C	ENSG00000065243	1.600000e-04
YPR161C	ENSG00000075413	6.600000e-09
YPR161C	ENSG00000120156	4.400000e-03
YPR161C	ENSG00000181409	1.600000e-01
YPR161C	ENSG00000132964	4.500000e-21
YPR161C	ENSG00000165025	1.100000e-03
YPR161C	ENSG00000135446	6.600000e-21
YPR161C	ENSG00000102225	5.200000e-23
YPR161C	ENSG00000146648	3.100000e-03
YPR161C	ENSG00000108443	5.800000e-03
YPR161C	ENSG00000101890	5.400000e+00
YPR161C	ENSG00000169071	1.200000e-05
YPR161C	ENSG00000079277	3.800000e-04
YPR161C	ENSG00000059758	7.700000e-24
YPR161C	ENSG00000122025	6.700000e-01
YPR161C	ENSG00000087586	1.200000e-05
YPR161C	ENSG00000107968	9.100000e+00
YPR161C	ENSG00000196411	1.900000e-03
YPR161C	ENSG00000102755	5.600000e-05
YPR161C	ENSG00000077264	1.400000e-06
YPR161C	ENSG00000143322	1.500000e-04
YPR161C	ENSG00000072518	7.500000e-08
YPR161C	ENSG00000078061	3.800000e-04
YPR161C	ENSG00000160551	6.400000e-07
YPR161C	ENSG00000106683	5.200000e-06
YPR161C	ENSG00000115085	5.500000e-04
YPR161C	ENSG00000205111	1.800000e-20
YPR161C	ENSG00000011566	1.300000e-06
YPR161C	ENSG00000145949	5.400000e-05
YPR161C	ENSG00000165304	1.300000e-06
YPR161C	ENSG00000166851	1.100000e-03
YPR161C	ENSG00000134398	4.800000e-05
YPR161C	ENSG00000166501	1.100000e+00
YPR161C	ENSG00000067900	2.400000e-03
YPR161C	ENSG00000097046	1.200000e-01
YPR161C	ENSG00000137601	2.000000e-06
YPR161C	ENSG00000146872	9.900000e-08
YPR161C	ENSG00000143776	1.500000e-02
YPR161C	ENSG00000113712	7.800000e-01
YPR161C	ENSG00000065534	7.200000e-04
YPR161C	ENSG00000065675	1.300000e-01
YPR161C	ENSG00000104365	3.900000e-05
YPR161C	ENSG00000132155	5.400000e-04
YPR161C	ENSG00000137275	6.000000e-04
YPR161C	ENSG00000183735	6.400000e-05
YPR161C	ENSG00000165238	2.800000e-03
YPR161C	ENSG00000133083	6.400000e-07
YPR161C	ENSG00000182578	2.600000e-01
YPR161C	ENSG00000142178	1.800000e-07
YPR161C	ENSG00000113721	5.300000e-01
YPR161C	ENSG00000136021	2.500000e-02
YPR161C	ENSG00000155657	4.900000e-03
YPR161C	ENSG00000134602	5.200000e-07
YPR161C	ENSG00000107643	1.200000e-16
YPR161C	ENSG00000198909	8.900000e-09
YPR161C	ENSG00000070808	1.200000e-05
YPR161C	ENSG00000090376	4.100000e+00
YPR161C	ENSG00000162302	2.400000e-02
YPR161C	ENSG00000180138	9.100000e-01
YPR161C	ENSG00000266173	1.100000e+00
YPR161C	ENSG00000149269	5.200000e-06
YPR161C	ENSG00000101213	5.200000e-07
YPR161C	ENSG00000125508	3.000000e-05
YPR161C	ENSG00000112739	2.200000e-06
YPR161C	ENSG00000248333	3.700000e-33
YPR161C	ENSG00000183049	1.300000e-06
YPR161C	ENSG00000008128	8.000000e-33
YPR161C	ENSG00000164885	5.900000e-25
YPR161C	ENSG00000178950	4.700000e-03
YPR161C	ENSG00000085511	2.900000e-07
YPR161C	ENSG00000102096	5.700000e-03
YPR161C	ENSG00000262063	5.200000e-06
YPR161C	ENSG00000263528	1.000000e-03
YPR161C	ENSG00000265184	1.800000e-09
YPR161C	ENSG00000266641	1.400000e-03
YPR161C	ENSG00000262673	1.600000e-20
YPR161C	ENSG00000263042	1.700000e+00
YOL138C	ENSG00000174776	3.900000e+00
YOL138C	ENSG00000146083	1.000000e+00
YOL138C	ENSG00000100897	4.400000e+00
YOL138C	ENSG00000060688	3.900000e+00
YOL138C	ENSG00000075826	1.200000e+00
YOL138C	ENSG00000120253	1.800000e+00
YOL138C	ENSG00000162521	7.900000e+00
YOL138C	ENSG00000198919	2.500000e+00
YOL138C	ENSG00000007168	5.700000e+00
YOL138C	ENSG00000138674	4.300000e+00
YOL138C	ENSG00000145860	9.500000e+00
YOL138C	ENSG00000105325	1.800000e+00
YOL138C	ENSG00000105428	8.800000e+00
YOL138C	ENSG00000131263	8.900000e+00
YOL138C	ENSG00000176871	5.800000e-01
YOL138C	ENSG00000164087	1.400000e+00
YOL138C	ENSG00000182670	1.900000e+00
YOL138C	ENSG00000140854	1.600000e+00
YOL138C	ENSG00000127580	1.700000e-06
YOL138C	ENSG00000136709	3.200000e+00
YOL138C	ENSG00000104093	1.600000e+00
YOL138C	ENSG00000103091	9.600000e-03
YOL138C	ENSG00000133874	6.300000e+00
YOL138C	ENSG00000139323	6.700000e-02
YOL138C	ENSG00000140153	3.800000e+00
YOL138C	ENSG00000185798	1.900000e+00
YOL138C	ENSG00000076604	5.700000e+00
YOL138C	ENSG00000241685	8.200000e+00
YOL138C	ENSG00000130429	9.700000e-02
YOL138C	ENSG00000137075	8.900000e+00
YOL138C	ENSG00000123091	4.700000e+00
YOL138C	ENSG00000141552	3.500000e+00
YDR395W	ENSG00000205339	8.000000e-46
YDR395W	ENSG00000198700	3.700000e-01
YDR395W	ENSG00000138722	1.600000e+00
YDR395W	ENSG00000086200	4.800000e-06
YDR395W	ENSG00000133704	5.900000e-42
YDR395W	ENSG00000124207	1.500000e-05
YGR129W	ENSG00000173531	4.300000e+00
YGR129W	ENSG00000173588	2.100000e+00
YGR129W	ENSG00000137807	4.900000e-01
YGR129W	ENSG00000129422	5.100000e+00
YGR129W	ENSG00000122257	8.200000e+00
YPR165W	ENSG00000154237	3.100000e+00
YPR165W	ENSG00000179674	8.200000e-01
YPR165W	ENSG00000144867	1.900000e+00
YPR165W	ENSG00000154917	1.100000e-12
YPR165W	ENSG00000168385	7.600000e+00
YPR165W	ENSG00000158186	4.800000e-05
YPR165W	ENSG00000104140	1.700000e-30
YPR165W	ENSG00000143878	4.400000e-55
YPR165W	ENSG00000118508	1.600000e-06
YPR165W	ENSG00000147127	1.500000e-09
YPR165W	ENSG00000133818	1.900000e-08
YPR165W	ENSG00000115137	5.000000e-08
YPR165W	ENSG00000143545	2.300000e-13
YPR165W	ENSG00000151806	1.900000e+00
YPR165W	ENSG00000084733	8.800000e-12
YPR165W	ENSG00000172007	3.900000e-11
YPR165W	ENSG00000169228	1.900000e-08
YPR165W	ENSG00000152932	8.800000e-11
YPR165W	ENSG00000112210	4.000000e-11
YPR165W	ENSG00000222014	1.200000e-08
YPR165W	ENSG00000075785	5.000000e-10
YPR165W	ENSG00000172780	2.500000e-11
YPR165W	ENSG00000072135	6.400000e+00
YPR165W	ENSG00000139725	3.800000e-39
YPR165W	ENSG00000139832	4.000000e-04
YPR165W	ENSG00000168374	2.300000e-02
YPR165W	ENSG00000079332	4.100000e-03
YPR165W	ENSG00000146955	3.600000e-11
YPR165W	ENSG00000004059	8.500000e-02
YPR165W	ENSG00000168421	1.400000e-24
YPR165W	ENSG00000111737	6.000000e-14
YPR165W	ENSG00000123595	1.500000e-11
YPR165W	ENSG00000174775	3.400000e-08
YPR165W	ENSG00000115963	7.300000e-39
YPR165W	ENSG00000132881	2.200000e+00
YPR165W	ENSG00000123892	4.900000e-05
YPR165W	ENSG00000162980	7.600000e-01
YPR165W	ENSG00000152700	2.600000e-01
YPR165W	ENSG00000176490	1.400000e-11
YPR165W	ENSG00000138069	2.800000e-12
YPR165W	ENSG00000144566	4.800000e-13
YPR165W	ENSG00000139890	9.900000e-04
YPR165W	ENSG00000255587	3.600000e-04
YPR165W	ENSG00000185236	3.300000e-09
YPR165W	ENSG00000167578	1.100000e-06
YPR165W	ENSG00000181467	3.300000e-08
YPR165W	ENSG00000197885	3.000000e-01
YPR165W	ENSG00000141542	5.000000e-09
YPR165W	ENSG00000155961	4.000000e-13
YPR165W	ENSG00000117280	4.500000e-07
YPR165W	ENSG00000143862	3.800000e-03
YPR165W	ENSG00000126458	7.900000e-07
YPR165W	ENSG00000157869	1.100000e-05
YPR165W	ENSG00000108551	2.700000e-07
YPR165W	ENSG00000100302	1.400000e-06
YPR165W	ENSG00000260770	9.300000e-02
YPR165W	ENSG00000261378	3.000000e-12
YPR165W	ENSG00000100360	9.900000e-05
YPR165W	ENSG00000128340	4.500000e-41
YPR165W	ENSG00000143761	3.300000e-01
YPR165W	ENSG00000105514	4.300000e-11
YPR165W	ENSG00000177105	2.600000e-43
YPR165W	ENSG00000116574	1.500000e-31
YPR165W	ENSG00000168118	4.100000e-07
YPR165W	ENSG00000079974	6.000000e-07
YPR165W	ENSG00000167461	2.900000e-12
YPR165W	ENSG00000070831	5.500000e-40
YPR165W	ENSG00000067560	1.200000e-58
YPR165W	ENSG00000105649	8.500000e-11
YPR165W	ENSG00000132341	2.500000e-10
YPR165W	ENSG00000119396	7.100000e-10
YPR165W	ENSG00000164949	2.800000e-02
YPR165W	ENSG00000144134	9.800000e-07
YPR165W	ENSG00000100228	1.300000e-04
YPR165W	ENSG00000127314	3.800000e-09
YPR165W	ENSG00000144118	4.800000e-11
YPR165W	ENSG00000072422	2.000000e-17
YPR165W	ENSG00000100276	4.300000e-02
YPR165W	ENSG00000126858	3.700000e-06
YPR165W	ENSG00000169213	3.700000e-11
YPR165W	ENSG00000008853	2.500000e-17
YPR165W	ENSG00000130038	1.400000e-08
YPR165W	ENSG00000197562	3.000000e-07
YPR165W	ENSG00000006451	3.000000e-10
YPR165W	ENSG00000152214	2.500000e-12
YPR165W	ENSG00000140983	1.500000e-07
YPR165W	ENSG00000152213	1.600000e-01
YPR165W	ENSG00000080371	7.800000e-15
YPR165W	ENSG00000128045	2.000000e-02
YPR165W	ENSG00000173156	2.200000e-41
YPR165W	ENSG00000172794	1.000000e-14
YPR165W	ENSG00000134533	9.500000e-09
YPR165W	ENSG00000113595	1.800000e+00
YPR165W	ENSG00000141150	3.300000e+00
YPR165W	ENSG00000104388	4.200000e-11
YPR165W	ENSG00000158089	3.300000e+00
YPR165W	ENSG00000069974	1.700000e-09
YPR165W	ENSG00000165997	3.400000e+00
YPR165W	ENSG00000166592	3.000000e-01
YPR165W	ENSG00000041353	7.500000e-09
YPR165W	ENSG00000133703	1.300000e-07
YPR165W	ENSG00000162595	2.500000e-02
YPR165W	ENSG00000155366	7.600000e-58
YPR165W	ENSG00000102128	2.700000e-07
YPR165W	ENSG00000165527	2.300000e-01
YPR165W	ENSG00000262489	1.900000e-08
YPR165W	ENSG00000165105	1.300000e-11
YPR165W	ENSG00000166128	5.800000e-13
YPR165W	ENSG00000172476	2.700000e-07
YPR165W	ENSG00000103710	1.500000e-02
YPR165W	ENSG00000167964	1.400000e-10
YPR165W	ENSG00000188042	2.900000e-03
YPR165W	ENSG00000088320	7.300000e-04
YPR165W	ENSG00000157985	3.000000e+00
YPR165W	ENSG00000103769	2.700000e-09
YPR165W	ENSG00000123570	8.400000e-14
YPR165W	ENSG00000124209	7.000000e-07
YPR165W	ENSG00000125249	2.900000e-06
YPR165W	ENSG00000124839	9.100000e-07
YPR165W	ENSG00000188906	6.000000e-03
YPR165W	ENSG00000174903	2.300000e-12
YPR165W	ENSG00000213281	1.300000e-06
YPR165W	ENSG00000111540	3.600000e-11
YPR165W	ENSG00000119729	1.000000e-37
YPR165W	ENSG00000175582	4.000000e-12
YPR165W	ENSG00000206418	9.500000e-11
YPR165W	ENSG00000136238	1.900000e-42
YPR165W	ENSG00000109113	1.600000e-10
YPR165W	ENSG00000108830	6.400000e-35
YPR165W	ENSG00000179331	2.500000e-12
YPR165W	ENSG00000099246	1.100000e-10
YPR165W	ENSG00000168461	5.600000e-09
YPR165W	ENSG00000126785	2.200000e-35
YPR165W	ENSG00000165023	2.100000e-09
YPR165W	ENSG00000172602	8.100000e-33
YPR165W	ENSG00000175906	4.200000e-03
YPR165W	ENSG00000134287	1.800000e-01
YPR165W	ENSG00000168256	2.100000e-02
YPR165W	ENSG00000122035	3.600000e-03
YPR165W	ENSG00000116473	7.400000e-09
YPR165W	ENSG00000167550	6.400000e-08
YPR165W	ENSG00000267261	2.400000e-09
YPR165W	ENSG00000108774	3.000000e-12
YPR165W	ENSG00000134108	1.200000e-03
YPR165W	ENSG00000122644	2.900000e-04
YPR165W	ENSG00000134594	6.800000e-10
YPR165W	ENSG00000128581	2.800000e-02
YPR165W	ENSG00000139998	1.700000e-14
YPR165W	ENSG00000123728	2.800000e-08
YPR165W	ENSG00000143622	1.300000e-12
YPR165W	ENSG00000101246	3.100000e-02
YPR165W	ENSG00000137502	6.200000e-12
YPR165W	ENSG00000132698	6.900000e-05
YPR165W	ENSG00000187682	4.800000e-04
YPR165W	ENSG00000106615	1.700000e-09
YPR165W	ENSG00000169750	5.200000e-42
YPR165W	ENSG00000129472	8.300000e-11
YPR098C	ENSG00000089094	1.100000e+00
YPR098C	ENSG00000064225	6.400000e+00
YPR098C	ENSG00000166793	6.900000e+00
YPR098C	ENSG00000105518	2.600000e-08
YPR098C	ENSG00000072134	7.500000e+00
YPR098C	ENSG00000049283	7.700000e+00
YPL015C	ENSG00000071575	2.800000e+00
YPL015C	ENSG00000140548	6.800000e+00
YPL015C	ENSG00000101493	9.800000e+00
YPL015C	ENSG00000089163	1.500000e-09
YPL015C	ENSG00000077463	2.300000e-09
YPL015C	ENSG00000124523	9.700000e-11
YPL015C	ENSG00000262917	1.300000e-02
YPL015C	ENSG00000068903	8.200000e-43
YPL015C	ENSG00000142082	1.600000e-40
YPL015C	ENSG00000256525	1.300000e-02
YPL015C	ENSG00000096717	6.800000e-29
YPL015C	ENSG00000187531	6.200000e-06
YCL050C	ENSG00000087266	6.700000e+00
YCL050C	ENSG00000124224	2.900000e+00
YCL050C	ENSG00000164746	9.900000e+00
YCL050C	ENSG00000168619	6.700000e+00
YAL069W	ENSG00000152240	8.400000e+00
YAL069W	ENSG00000175664	3.100000e+00
YMR193W	ENSG00000147082	4.700000e+00
YMR193W	ENSG00000086504	1.100000e-04
YMR193W	ENSG00000136504	6.800000e+00
YMR193W	ENSG00000124570	8.300000e+00
YLR031W	ENSG00000187398	9.100000e+00
YLR031W	ENSG00000148356	3.900000e+00
YLR031W	ENSG00000163681	4.600000e+00
YLR031W	ENSG00000141013	9.200000e+00
YLR031W	ENSG00000026025	5.500000e+00
YLR031W	ENSG00000154240	8.400000e+00
YLR031W	ENSG00000157601	8.700000e+00
YIL014C-A	ENSG00000170044	6.200000e+00
YIL014C-A	ENSG00000100297	2.200000e+00
YIL014C-A	ENSG00000156395	2.500000e+00
YGR053C	ENSG00000111837	1.500000e+00
YGR053C	ENSG00000054796	4.300000e+00
YCR101C	ENSG00000171132	7.900000e+00
YER087C-B	ENSG00000137872	9.300000e+00
YOR280C	ENSG00000214014	1.700000e-09
YOR280C	ENSG00000262664	1.700000e-09
YGR097W	ENSG00000147649	6.600000e+00
YGR097W	ENSG00000173611	2.100000e+00
YGR097W	ENSG00000117523	4.000000e+00
YGR097W	ENSG00000186638	5.200000e+00
YGR097W	ENSG00000110888	9.700000e+00
YHR215W	ENSG00000107789	1.000000e-12
YHR215W	ENSG00000162836	8.800000e+00
YHR215W	ENSG00000169682	7.200000e+00
YHR215W	ENSG00000134243	9.500000e+00
YHR215W	ENSG00000008710	8.000000e+00
YHR215W	ENSG00000265277	8.800000e+00
YKL025C	ENSG00000118997	6.500000e-01
YKL025C	ENSG00000119408	1.900000e+00
YKL025C	ENSG00000188649	5.100000e+00
YKL025C	ENSG00000105723	4.900000e-03
YKL025C	ENSG00000105397	8.800000e+00
YKL025C	ENSG00000166484	1.200000e+00
YKL025C	ENSG00000082701	6.600000e-01
YKL025C	ENSG00000152520	6.200000e-40
YKR011C	ENSG00000164299	8.000000e+00
YKR011C	ENSG00000174226	7.200000e+00
YKR011C	ENSG00000259938	9.100000e+00
YKR011C	ENSG00000096872	7.100000e-02
YKR011C	ENSG00000172602	1.300000e+00
YKR011C	ENSG00000257923	9.100000e+00
YEL004W	ENSG00000205060	1.500000e-30
YEL004W	ENSG00000164181	6.900000e+00
YEL004W	ENSG00000232382	5.200000e+00
YEL004W	ENSG00000188687	2.700000e+00
YEL004W	ENSG00000140157	7.000000e+00
YEL004W	ENSG00000066322	2.000000e+00
YEL004W	ENSG00000188269	5.400000e+00
YEL004W	ENSG00000127526	5.800000e+00
YEL004W	ENSG00000080493	2.100000e+00
YEL004W	ENSG00000124786	4.700000e-02
YJL200C	ENSG00000131730	8.900000e+00
YJL200C	ENSG00000060749	1.800000e-01
YJL200C	ENSG00000100412	5.100000e-176
YJL200C	ENSG00000123124	1.500000e+00
YJL200C	ENSG00000111554	9.200000e+00
YJL200C	ENSG00000136381	2.800000e-31
YJL200C	ENSG00000122729	2.000000e-25
YLL027W	ENSG00000087206	2.100000e+00
YLL027W	ENSG00000165898	1.600000e-09
YLL027W	ENSG00000135070	6.200000e-27
YOR024W	ENSG00000198265	4.200000e+00
YOR024W	ENSG00000080709	6.500000e+00
YOR024W	ENSG00000217555	3.200000e+00
YOR024W	ENSG00000168589	8.200000e+00
YOR024W	ENSG00000170324	3.000000e-01
YLR045C	ENSG00000082805	5.200000e-01
YLR045C	ENSG00000175216	7.600000e-16
YLR045C	ENSG00000163808	3.100000e+00
YLR045C	ENSG00000163818	3.000000e+00
YLR045C	ENSG00000163681	6.100000e+00
YLR045C	ENSG00000113522	6.000000e+00
YLR045C	ENSG00000170160	5.700000e-01
YLR045C	ENSG00000266302	5.700000e-01
YLR045C	ENSG00000105568	2.700000e-01
YLR045C	ENSG00000135951	7.500000e+00
YLR045C	ENSG00000262764	5.400000e+00
YLR045C	ENSG00000136436	7.300000e+00
YLR045C	ENSG00000137713	2.700000e+00
YLR045C	ENSG00000166037	5.800000e+00
YLR045C	ENSG00000174501	8.200000e+00
YLR045C	ENSG00000107890	1.400000e-01
YLR045C	ENSG00000129422	7.700000e+00
YLR045C	ENSG00000166130	2.500000e+00
YLR045C	ENSG00000115306	5.900000e+00
YLR045C	ENSG00000168491	3.800000e+00
YDR348C	ENSG00000100106	5.700000e-01
YDR348C	ENSG00000135315	6.800000e-01
YPL183C	ENSG00000174776	3.700000e+00
YPL183C	ENSG00000072803	7.200000e-05
YPL183C	ENSG00000127837	1.100000e-01
YPL183C	ENSG00000051596	1.700000e+00
YPL183C	ENSG00000184432	1.000000e-01
YPL183C	ENSG00000177565	6.200000e-02
YPL183C	ENSG00000141499	4.800000e+00
YPL183C	ENSG00000137802	4.600000e-02
YPL183C	ENSG00000132716	1.000000e+00
YPL183C	ENSG00000258465	1.400000e+00
YPL183C	ENSG00000100897	1.500000e-02
YPL183C	ENSG00000122218	1.100000e-02
YPL183C	ENSG00000196792	3.300000e-02
YPL183C	ENSG00000060688	3.500000e-04
YPL183C	ENSG00000166596	1.800000e-01
YPL183C	ENSG00000196363	1.700000e-05
YPL183C	ENSG00000142784	4.100000e-01
YPL183C	ENSG00000084623	2.500000e-02
YPL183C	ENSG00000120314	5.300000e+00
YPL183C	ENSG00000102054	1.000000e-02
YPL183C	ENSG00000120253	1.600000e-01
YPL183C	ENSG00000162521	7.000000e-03
YPL183C	ENSG00000105875	3.400000e+00
YPL183C	ENSG00000166167	6.700000e-04
YPL183C	ENSG00000156787	8.100000e-01
YPL183C	ENSG00000138442	1.100000e+00
YPL183C	ENSG00000049167	6.000000e-01
YPL183C	ENSG00000007168	2.200000e-04
YPL183C	ENSG00000241322	1.300000e-02
YPL183C	ENSG00000251537	7.000000e-02
YPL183C	ENSG00000189186	6.900000e+00
YPL183C	ENSG00000226372	5.700000e+00
YPL183C	ENSG00000158023	6.900000e-02
YPL183C	ENSG00000163913	1.000000e+00
YPL183C	ENSG00000101849	2.700000e-04
YPL183C	ENSG00000143476	4.300000e+00
YPL183C	ENSG00000136918	2.900000e-03
YPL183C	ENSG00000032389	2.300000e+00
YPL183C	ENSG00000135541	6.700000e+00
YPL183C	ENSG00000065717	5.800000e-02
YPL183C	ENSG00000105325	1.200000e+00
YPL183C	ENSG00000196151	9.700000e-01
YPL183C	ENSG00000139990	1.600000e-02
YPL183C	ENSG00000119599	5.800000e+00
YPL183C	ENSG00000112357	4.800000e-02
YPL183C	ENSG00000103994	5.000000e-01
YPL183C	ENSG00000204628	7.700000e-05
YPL183C	ENSG00000144451	2.600000e-03
YPL183C	ENSG00000125746	2.700000e+00
YPL183C	ENSG00000090372	6.000000e+00
YPL183C	ENSG00000174145	2.600000e+00
YPL183C	ENSG00000114742	4.400000e-03
YPL183C	ENSG00000105447	3.300000e-01
YPL183C	ENSG00000071127	4.600000e-01
YPL183C	ENSG00000082068	3.100000e+00
YPL183C	ENSG00000165521	9.600000e-01
YPL183C	ENSG00000117399	9.400000e+00
YPL183C	ENSG00000178252	4.300000e-17
YPL183C	ENSG00000171931	5.700000e-04
YPL183C	ENSG00000110107	1.000000e-05
YPL183C	ENSG00000123154	2.600000e-01
YPL183C	ENSG00000135801	9.000000e-06
YPL183C	ENSG00000188039	2.000000e-03
YPL183C	ENSG00000164253	9.800000e+00
YPL183C	ENSG00000166359	1.500000e-03
YPL183C	ENSG00000119402	1.000000e+00
YPL183C	ENSG00000148835	2.400000e-05
YPL183C	ENSG00000075702	1.300000e+00
YPL183C	ENSG00000100084	2.200000e+00
YPL183C	ENSG00000165288	2.800000e-01
YPL183C	ENSG00000176871	8.800000e-03
YPL183C	ENSG00000114767	1.600000e-02
YPL183C	ENSG00000143164	1.100000e+00
YPL183C	ENSG00000164087	3.400000e-06
YPL183C	ENSG00000159259	7.000000e+00
YPL183C	ENSG00000164091	1.200000e+00
YPL183C	ENSG00000163811	9.200000e-01
YPL183C	ENSG00000140854	5.800000e-06
YPL183C	ENSG00000168438	1.100000e-01
YPL183C	ENSG00000114450	2.100000e-03
YPL183C	ENSG00000092377	4.700000e-04
YPL183C	ENSG00000134987	4.100000e+00
YPL183C	ENSG00000134759	9.700000e+00
YPL183C	ENSG00000078369	3.400000e-02
YPL183C	ENSG00000106789	1.200000e+00
YPL183C	ENSG00000140395	3.800000e-03
YPL183C	ENSG00000085449	1.300000e-01
YPL183C	ENSG00000073536	2.900000e-05
YPL183C	ENSG00000136709	7.200000e-01
YPL183C	ENSG00000122692	1.700000e-01
YPL183C	ENSG00000123977	1.200000e-05
YPL183C	ENSG00000139668	3.500000e-02
YPL183C	ENSG00000023734	3.000000e+00
YPL183C	ENSG00000094914	3.700000e+00
YPL183C	ENSG00000035681	1.700000e+00
YPL183C	ENSG00000069966	3.900000e-03
YPL183C	ENSG00000111664	1.300000e-02
YPL183C	ENSG00000185658	5.700000e-02
YPL183C	ENSG00000109670	7.600000e-05
YPL183C	ENSG00000183751	5.200000e-03
YPL183C	ENSG00000196781	9.600000e-02
YPL183C	ENSG00000241945	1.400000e-02
YPL183C	ENSG00000085978	1.900000e-01
YPL183C	ENSG00000109046	9.800000e-04
YPL183C	ENSG00000106829	2.100000e-02
YPL183C	ENSG00000171566	9.300000e-05
YPL183C	ENSG00000101146	2.500000e+00
YPL183C	ENSG00000131653	6.600000e-03
YPL183C	ENSG00000167965	1.700000e-03
YPL183C	ENSG00000139323	2.600000e-05
YPL183C	ENSG00000047056	7.800000e-02
YPL183C	ENSG00000139116	4.700000e+00
YPL183C	ENSG00000149499	3.700000e+00
YPL183C	ENSG00000115808	8.600000e-01
YPL183C	ENSG00000162923	2.000000e+00
YPL183C	ENSG00000144021	2.300000e+00
YPL183C	ENSG00000143207	6.100000e+00
YPL183C	ENSG00000175575	3.000000e-01
YPL183C	ENSG00000106638	7.400000e-02
YPL183C	ENSG00000140332	8.300000e-02
YPL183C	ENSG00000157020	3.800000e+00
YPL183C	ENSG00000137055	9.100000e-03
YPL183C	ENSG00000172354	3.300000e-04
YPL183C	ENSG00000065183	3.300000e-04
YPL183C	ENSG00000196981	4.900000e-04
YPL183C	ENSG00000101138	6.600000e-01
YPL183C	ENSG00000129566	4.900000e+00
YPL183C	ENSG00000085415	1.800000e-01
YPL183C	ENSG00000136875	3.200000e-05
YPL183C	ENSG00000120868	3.900000e-04
YPL183C	ENSG00000148225	5.200000e-01
YPL183C	ENSG00000146247	5.000000e-01
YPL183C	ENSG00000164338	1.400000e-01
YPL183C	ENSG00000131725	5.900000e+00
YPL183C	ENSG00000122741	1.900000e-01
YPL183C	ENSG00000150627	9.600000e-02
YPL183C	ENSG00000214595	1.800000e-01
YPL183C	ENSG00000187260	6.200000e-03
YPL183C	ENSG00000111845	2.000000e-02
YPL183C	ENSG00000263049	7.400000e-02
YGR003W	ENSG00000139842	2.900000e-32
YGR003W	ENSG00000174611	3.400000e+00
YGR003W	ENSG00000176248	7.400000e-02
YGR003W	ENSG00000036257	3.200000e-42
YGR003W	ENSG00000091879	9.800000e+00
YGR003W	ENSG00000164776	3.900000e+00
YGR003W	ENSG00000158290	4.700000e-38
YGR003W	ENSG00000108094	9.300000e-25
YGR003W	ENSG00000166266	2.100000e-11
YGR003W	ENSG00000055130	1.800000e-29
YBL095W	ENSG00000196407	4.100000e-01
YBL095W	ENSG00000159445	9.200000e-03
YBL095W	ENSG00000125755	4.100000e+00
YGL060W	ENSG00000100815	9.600000e+00
YGL060W	ENSG00000177731	2.600000e+00
YGL060W	ENSG00000006125	7.400000e+00
YGL060W	ENSG00000131759	4.400000e+00
YGL060W	ENSG00000138190	4.100000e+00
YLL007C	ENSG00000132382	6.900000e+00
YLL007C	ENSG00000164169	5.800000e+00
YLL007C	ENSG00000102890	2.000000e+00
YEL009C	ENSG00000157613	8.600000e+00
YEL009C	ENSG00000156273	4.000000e+00
YEL009C	ENSG00000075151	1.500000e+00
YEL009C	ENSG00000156795	7.800000e+00
YEL009C	ENSG00000092067	8.700000e+00
YEL009C	ENSG00000167074	5.200000e+00
YEL009C	ENSG00000171223	3.200000e-02
YEL009C	ENSG00000130522	7.300000e-03
YEL009C	ENSG00000245848	2.300000e+00
YEL009C	ENSG00000153879	3.500000e+00
YEL009C	ENSG00000198807	4.200000e+00
YEL009C	ENSG00000146592	2.800000e+00
YEL009C	ENSG00000267281	2.700000e+00
YEL009C	ENSG00000170653	2.700000e+00
YEL009C	ENSG00000177606	6.900000e-03
YEL009C	ENSG00000172216	2.200000e+00
YEL009C	ENSG00000221869	3.700000e+00
YEL015W	ENSG00000122085	4.500000e+00
YEL015W	ENSG00000163382	8.600000e+00
YEL015W	ENSG00000140326	7.700000e+00
YEL015W	ENSG00000179151	7.600000e-04
YOR083W	ENSG00000142798	5.800000e+00
YOR083W	ENSG00000249087	9.800000e-02
YOR083W	ENSG00000116691	2.900000e+00
YOR083W	ENSG00000002822	1.100000e+00
YBR252W	ENSG00000176746	5.600000e+00
YBR252W	ENSG00000128951	2.500000e-33
YBR252W	ENSG00000105701	1.700000e+00
YDR329C	ENSG00000120054	7.900000e+00
YDR329C	ENSG00000034693	1.600000e-01
YDR329C	ENSG00000163689	5.000000e+00
YDR329C	ENSG00000111581	4.700000e+00
YDR329C	ENSG00000154263	1.900000e+00
YDR329C	ENSG00000121957	4.100000e+00
YDR329C	ENSG00000162630	3.900000e+00
YDL202W	ENSG00000144395	1.900000e+00
YDL202W	ENSG00000113971	7.400000e+00
YDL202W	ENSG00000175309	8.900000e+00
YDL202W	ENSG00000115947	3.800000e+00
YDL202W	ENSG00000159111	4.700000e+00
YDL202W	ENSG00000179813	3.100000e+00
YDL202W	ENSG00000184588	8.200000e+00
YDL202W	ENSG00000140598	4.000000e+00
YHR209W	ENSG00000185238	2.800000e+00
YHR209W	ENSG00000132423	1.800000e-03
YHR209W	ENSG00000160310	5.300000e+00
YHR209W	ENSG00000124713	1.400000e-01
YHR209W	ENSG00000133961	8.900000e+00
YHR209W	ENSG00000101247	1.500000e-03
YHR209W	ENSG00000142453	6.700000e-01
YHR209W	ENSG00000214435	1.800000e-01
YHR209W	ENSG00000136244	1.400000e+00
YHR209W	ENSG00000140400	3.700000e+00
YHR209W	ENSG00000141748	9.000000e-01
YHR209W	ENSG00000145194	5.500000e+00
YHR209W	ENSG00000127720	3.300000e+00
YHR209W	ENSG00000170439	3.500000e-07
YHR209W	ENSG00000137760	8.500000e-01
YHR209W	ENSG00000071462	1.100000e-01
YHR209W	ENSG00000185432	1.200000e-07
YHR209W	ENSG00000262030	1.100000e-01
YPR008W	ENSG00000011114	8.300000e+00
YPR008W	ENSG00000152457	9.200000e+00
YPR008W	ENSG00000153250	8.500000e+00
YPR008W	ENSG00000171016	8.800000e+00
YPR008W	ENSG00000143514	1.800000e+00
YPR008W	ENSG00000174501	3.900000e+00
YPR008W	ENSG00000198909	5.000000e+00
YER075C	ENSG00000080031	7.900000e-07
YER075C	ENSG00000163535	3.200000e+00
YER075C	ENSG00000060656	6.400000e-02
YER075C	ENSG00000110786	4.400000e-05
YER075C	ENSG00000152104	2.900000e-07
YER075C	ENSG00000132670	7.000000e-07
YER075C	ENSG00000152894	3.100000e-06
YER075C	ENSG00000144724	1.900000e-07
YER075C	ENSG00000149177	6.500000e-07
YER075C	ENSG00000072135	4.800000e-11
YER075C	ENSG00000079335	1.300000e+00
YER075C	ENSG00000143851	8.800000e-06
YER075C	ENSG00000081237	6.900000e-04
YER075C	ENSG00000259938	6.700000e+00
YER075C	ENSG00000105426	3.700000e-05
YER075C	ENSG00000155093	3.100000e-06
YER075C	ENSG00000070778	2.400000e-06
YER075C	ENSG00000262418	6.900000e-04
YER075C	ENSG00000142949	4.300000e-06
YER075C	ENSG00000179295	1.200000e-07
YER075C	ENSG00000163629	4.500000e-04
YER075C	ENSG00000164086	1.000000e+00
YER075C	ENSG00000088179	1.300000e-08
YER075C	ENSG00000165355	3.500000e+00
YER075C	ENSG00000169410	8.300000e-06
YER075C	ENSG00000054356	1.600000e-05
YER075C	ENSG00000127329	5.000000e-04
YER075C	ENSG00000153233	3.100000e-04
YER075C	ENSG00000151490	3.900000e-06
YER075C	ENSG00000143507	3.400000e+00
YER075C	ENSG00000106278	1.600000e-06
YER075C	ENSG00000111679	9.200000e-07
YER075C	ENSG00000153707	5.300000e-06
YER075C	ENSG00000076201	2.900000e-01
YER075C	ENSG00000196090	6.800000e-05
YER075C	ENSG00000139304	1.900000e-03
YER075C	ENSG00000120875	1.700000e-01
YER075C	ENSG00000134242	2.200000e-10
YER075C	ENSG00000139318	6.700000e+00
YER075C	ENSG00000161326	1.500000e+00
YER075C	ENSG00000111266	2.100000e-04
YER075C	ENSG00000070159	1.700000e-05
YER075C	ENSG00000173482	1.300000e-04
YER075C	ENSG00000196396	6.300000e-04
YER075C	ENSG00000204179	2.500000e-06
YER075C	ENSG00000175354	4.700000e-02
YER075C	ENSG00000183675	2.500000e-06
YER075C	ENSG00000135677	7.000000e+00
YER075C	ENSG00000257923	6.700000e+00
YER075C	ENSG00000126542	2.400000e-05
YER075C	ENSG00000132334	5.900000e-08
YER075C	ENSG00000127947	7.700000e-09
YER075C	ENSG00000264832	2.500000e-06
YDL203C	ENSG00000071537	1.600000e-04
YDL203C	ENSG00000101251	3.800000e-03
YDL203C	ENSG00000091490	1.100000e+00
YDL203C	ENSG00000081791	2.600000e-03
YDL203C	ENSG00000032742	6.000000e+00
YDL203C	ENSG00000103047	4.800000e+00
YDL203C	ENSG00000137948	5.600000e+00
YDL203C	ENSG00000109771	1.200000e-01
YBR050C	ENSG00000135905	8.100000e+00
YBR050C	ENSG00000157483	6.900000e+00
YMR197C	ENSG00000229929	5.700000e+00
YMR197C	ENSG00000204599	5.700000e+00
YMR197C	ENSG00000198947	3.700000e+00
YMR197C	ENSG00000232839	5.700000e+00
YMR197C	ENSG00000100568	5.100000e-06
YMR197C	ENSG00000047662	3.800000e+00
YMR197C	ENSG00000226437	5.700000e+00
YMR197C	ENSG00000206495	5.700000e+00
YMR197C	ENSG00000151532	1.900000e-10
YMR197C	ENSG00000224994	5.700000e+00
YMR197C	ENSG00000230308	5.700000e+00
YDR261W-A	ENSG00000138778	8.700000e+00
YDR261W-A	ENSG00000153347	2.800000e+00
YDR261W-A	ENSG00000184012	5.600000e+00
YBL049W	ENSG00000166793	7.500000e-18
YBL049W	ENSG00000100027	2.400000e-17
YBL049W	ENSG00000119801	1.700000e-12
YBL049W	ENSG00000011347	7.200000e-01
YBL049W	ENSG00000090238	5.500000e-17
YBL049W	ENSG00000175155	5.500000e-17
YER054C	ENSG00000066230	6.200000e+00
YER054C	ENSG00000143847	3.000000e+00
YER054C	ENSG00000154415	4.200000e-04
YER054C	ENSG00000173281	6.500000e-08
YER054C	ENSG00000166164	4.700000e+00
YER054C	ENSG00000131626	8.000000e+00
YER054C	ENSG00000132825	6.000000e-05
YER054C	ENSG00000119938	3.100000e-11
YER054C	ENSG00000153046	3.500000e+00
YDR305C	ENSG00000111911	6.500000e+00
YDR305C	ENSG00000189283	2.400000e-17
YDR305C	ENSG00000169567	6.900000e-02
YDR305C	ENSG00000262683	2.400000e-17
YDR305C	ENSG00000168995	8.900000e+00
YDR305C	ENSG00000181982	4.800000e+00
YDR305C	ENSG00000221914	3.500000e+00
YDR305C	ENSG00000123562	6.400000e-01
YDR305C	ENSG00000137944	7.100000e+00
YDR305C	ENSG00000137133	1.800000e-03
YDR305C	ENSG00000106648	3.100000e+00
YHL019W-A	ENSG00000176695	2.600000e+00
YHL019W-A	ENSG00000183960	9.400000e+00
YHL019W-A	ENSG00000186092	2.600000e+00
YHL019W-A	ENSG00000187806	4.000000e+00
YNL201C	ENSG00000138041	9.600000e-33
YNL201C	ENSG00000100796	3.800000e-35
YNL201C	ENSG00000022556	5.700000e+00
YNL201C	ENSG00000262886	5.700000e+00
YNL201C	ENSG00000262615	5.700000e+00
YNL201C	ENSG00000262329	5.700000e+00
YNL201C	ENSG00000262175	5.700000e+00
YNL201C	ENSG00000262811	5.700000e+00
YNL201C	ENSG00000262929	5.700000e+00
YNL201C	ENSG00000262260	5.700000e+00
YHR180W-A	ENSG00000185942	5.100000e+00
YHR180W-A	ENSG00000173714	8.000000e+00
YHR180W-A	ENSG00000101198	1.300000e+00
YCR061W	ENSG00000121966	8.000000e+00
YCR061W	ENSG00000164080	5.600000e+00
YCR061W	ENSG00000058063	6.000000e-01
YCR061W	ENSG00000261443	6.300000e+00
YCR061W	ENSG00000149922	1.200000e+00
YBR206W	ENSG00000175868	9.000000e+00
YBR206W	ENSG00000105492	3.700000e+00
YBR206W	ENSG00000094804	2.700000e+00
YPL171C	ENSG00000140564	9.400000e-01
YPL171C	ENSG00000187741	6.500000e-01
YPL171C	ENSG00000174516	3.200000e+00
YHR051W	ENSG00000153214	4.200000e+00
YHR051W	ENSG00000178741	1.100000e-13
YHR051W	ENSG00000185404	2.400000e+00
YHR051W	ENSG00000164989	5.700000e+00
YDL116W	ENSG00000204084	1.900000e+00
YDL116W	ENSG00000163507	7.600000e+00
YDL116W	ENSG00000138778	3.200000e+00
YDL116W	ENSG00000111581	4.000000e-11
YDL116W	ENSG00000197535	8.900000e+00
YDL116W	ENSG00000127914	4.800000e+00
YDL116W	ENSG00000054654	3.000000e-01
YDL116W	ENSG00000165181	9.600000e+00
YDL116W	ENSG00000170832	4.800000e+00
YPR124W	ENSG00000174371	7.700000e+00
YPR124W	ENSG00000188295	5.600000e+00
YPR124W	ENSG00000111405	1.500000e+00
YPR124W	ENSG00000003147	4.000000e-01
YJL023C	ENSG00000110435	1.200000e+00
YJL023C	ENSG00000168297	8.000000e+00
YJL023C	ENSG00000156469	1.900000e+00
YJL023C	ENSG00000136319	3.600000e+00
YJL023C	ENSG00000182645	9.400000e-01
YJL023C	ENSG00000165490	2.300000e+00
YGL167C	ENSG00000017260	4.600000e-177
YGL167C	ENSG00000118322	1.400000e-02
YGL167C	ENSG00000018625	5.300000e-84
YGL167C	ENSG00000132681	1.500000e-71
YGL167C	ENSG00000074370	6.100000e-90
YGL167C	ENSG00000145246	3.800000e-09
YGL167C	ENSG00000143515	1.900000e-03
YGL167C	ENSG00000166377	1.200000e-10
YGL167C	ENSG00000068650	2.200000e-04
YGL167C	ENSG00000174226	9.400000e+00
YGL167C	ENSG00000124406	4.300000e-12
YGL167C	ENSG00000159363	1.100000e-18
YGL167C	ENSG00000262782	1.200000e-10
YGL167C	ENSG00000130270	1.500000e-02
YGL167C	ENSG00000067842	7.000000e-69
YGL167C	ENSG00000101974	8.900000e-03
YGL167C	ENSG00000105409	8.700000e-84
YGL167C	ENSG00000058668	5.400000e-67
YGL167C	ENSG00000104043	3.500000e-04
YGL167C	ENSG00000131899	1.700000e+00
YGL167C	ENSG00000206190	1.200000e-05
YGL167C	ENSG00000064270	7.100000e-161
YGL167C	ENSG00000105726	1.400000e-14
YGL167C	ENSG00000263148	7.000000e-69
YGL167C	ENSG00000165240	1.000000e-22
YGL167C	ENSG00000105675	5.800000e-82
YGL167C	ENSG00000058063	6.100000e-04
YGL167C	ENSG00000196296	1.500000e-86
YGL167C	ENSG00000123191	1.100000e-23
YGL167C	ENSG00000081923	6.800000e-06
YGL167C	ENSG00000187527	4.100000e-11
YGL167C	ENSG00000127249	1.400000e-23
YGL167C	ENSG00000133657	1.900000e-21
YGL167C	ENSG00000070961	1.400000e-63
YGL167C	ENSG00000075673	5.500000e-78
YGL167C	ENSG00000163399	3.300000e-82
YGL167C	ENSG00000157087	1.600000e-63
YGL167C	ENSG00000132932	2.100000e-07
YGL167C	ENSG00000054793	6.100000e-07
YGL167C	ENSG00000174437	1.900000e-90
YGL167C	ENSG00000146733	1.200000e+00
YDL165W	ENSG00000104879	4.900000e+00
YDL165W	ENSG00000088038	4.900000e-04
YDL165W	ENSG00000111596	4.600000e-16
YDL165W	ENSG00000005421	6.400000e+00
YDL165W	ENSG00000262775	4.900000e-04
YDL165W	ENSG00000262272	4.900000e-04
YDL165W	ENSG00000261980	4.900000e-04
YDL165W	ENSG00000263078	4.900000e-04
YDL165W	ENSG00000262428	4.900000e-04
YDL165W	ENSG00000262369	4.900000e-04
YDL165W	ENSG00000262365	4.900000e-04
YLR154C-H	ENSG00000227051	9.600000e+00
YPL119C-A	ENSG00000149196	5.200000e+00
YPL119C-A	ENSG00000178127	9.500000e-01
YIL143C	ENSG00000138375	1.600000e+00
YIL143C	ENSG00000186871	1.400000e-03
YIL143C	ENSG00000125485	3.900000e+00
YIL143C	ENSG00000121988	2.700000e-01
YIL143C	ENSG00000230624	3.300000e+00
YIL143C	ENSG00000235439	3.300000e+00
YIL143C	ENSG00000225859	3.300000e+00
YIL143C	ENSG00000105671	8.800000e+00
YIL143C	ENSG00000197275	1.600000e+00
YIL143C	ENSG00000215425	3.300000e+00
YIL143C	ENSG00000198563	3.300000e+00
YIL143C	ENSG00000163104	3.000000e-01
YIL143C	ENSG00000163161	5.700000e-175
YIL143C	ENSG00000225073	3.300000e+00
YIL143C	ENSG00000213782	4.600000e-02
YIL143C	ENSG00000137955	4.500000e+00
YIL143C	ENSG00000102038	3.100000e+00
YIL143C	ENSG00000095564	1.800000e+00
YIL143C	ENSG00000229496	3.300000e+00
YIL143C	ENSG00000182150	1.500000e+00
YBR292C	ENSG00000163867	5.000000e+00
YBR292C	ENSG00000132975	6.500000e+00
YBR292C	ENSG00000112739	2.600000e+00
YGR240C	ENSG00000092098	1.000000e+01
YGR240C	ENSG00000119927	3.000000e+00
YGR240C	ENSG00000066855	8.100000e+00
YGR240C	ENSG00000141959	8.200000e-130
YGR240C	ENSG00000067057	1.000000e-136
YGR240C	ENSG00000152556	1.100000e-128
YOR094W	ENSG00000154237	5.700000e-01
YOR094W	ENSG00000179674	8.900000e-26
YOR094W	ENSG00000144867	5.300000e-04
YOR094W	ENSG00000154917	3.500000e-06
YOR094W	ENSG00000175414	2.400000e-04
YOR094W	ENSG00000104140	2.200000e+00
YOR094W	ENSG00000143878	6.800000e-03
YOR094W	ENSG00000083750	7.100000e-02
YOR094W	ENSG00000116954	6.500000e-02
YOR094W	ENSG00000025039	2.000000e-02
YOR094W	ENSG00000118508	6.600000e-03
YOR094W	ENSG00000147127	9.400000e-05
YOR094W	ENSG00000115137	7.300000e-02
YOR094W	ENSG00000143545	4.800000e-06
YOR094W	ENSG00000084733	3.400000e-06
YOR094W	ENSG00000172007	2.700000e-04
YOR094W	ENSG00000169228	3.200000e-02
YOR094W	ENSG00000152932	6.900000e-05
YOR094W	ENSG00000112210	5.300000e-02
YOR094W	ENSG00000114349	6.900000e-04
YOR094W	ENSG00000114353	1.100000e-05
YOR094W	ENSG00000222014	2.500000e-04
YOR094W	ENSG00000075785	9.400000e-04
YOR094W	ENSG00000172780	1.100000e-04
YOR094W	ENSG00000139725	2.600000e-01
YOR094W	ENSG00000139832	1.500000e-03
YOR094W	ENSG00000168374	1.100000e-41
YOR094W	ENSG00000079332	9.600000e-18
YOR094W	ENSG00000146955	6.900000e-06
YOR094W	ENSG00000004059	4.200000e-41
YOR094W	ENSG00000168421	6.800000e+00
YOR094W	ENSG00000111737	6.000000e-05
YOR094W	ENSG00000185829	4.800000e-18
YOR094W	ENSG00000123595	1.500000e-03
YOR094W	ENSG00000127955	2.400000e-05
YOR094W	ENSG00000214415	1.400000e-03
YOR094W	ENSG00000185305	1.800000e-13
YOR094W	ENSG00000115963	5.800000e-01
YOR094W	ENSG00000123892	1.300000e-01
YOR094W	ENSG00000162980	8.300000e-31
YOR094W	ENSG00000152700	3.700000e-17
YOR094W	ENSG00000169379	2.900000e-15
YOR094W	ENSG00000113966	6.800000e-27
YOR094W	ENSG00000088256	6.700000e-06
YOR094W	ENSG00000060558	2.600000e-02
YOR094W	ENSG00000138069	2.600000e-05
YOR094W	ENSG00000144566	1.400000e-05
YOR094W	ENSG00000255587	1.500000e-02
YOR094W	ENSG00000185236	6.600000e-05
YOR094W	ENSG00000167578	4.700000e-07
YOR094W	ENSG00000197885	5.400000e-01
YOR094W	ENSG00000141542	8.400000e-02
YOR094W	ENSG00000155961	1.100000e-04
YOR094W	ENSG00000117280	1.200000e-04
YOR094W	ENSG00000143862	4.900000e-17
YOR094W	ENSG00000157869	5.000000e-03
YOR094W	ENSG00000108551	2.600000e+00
YOR094W	ENSG00000260770	1.800000e+00
YOR094W	ENSG00000261378	1.700000e-05
YOR094W	ENSG00000128340	1.000000e-01
YOR094W	ENSG00000143761	1.600000e-43
YOR094W	ENSG00000263156	1.200000e-05
YOR094W	ENSG00000105514	1.300000e-04
YOR094W	ENSG00000177105	5.000000e-02
YOR094W	ENSG00000168118	4.800000e-07
YOR094W	ENSG00000079974	6.000000e-02
YOR094W	ENSG00000167461	3.500000e-06
YOR094W	ENSG00000070831	1.400000e-01
YOR094W	ENSG00000067560	6.000000e-04
YOR094W	ENSG00000105649	2.800000e-05
YOR094W	ENSG00000132341	3.500000e-04
YOR094W	ENSG00000138175	3.100000e-26
YOR094W	ENSG00000119396	2.100000e-04
YOR094W	ENSG00000144134	3.500000e-02
YOR094W	ENSG00000128266	5.900000e-04
YOR094W	ENSG00000100228	9.200000e-04
YOR094W	ENSG00000120063	1.200000e-06
YOR094W	ENSG00000174225	3.900000e-10
YOR094W	ENSG00000144118	1.500000e+00
YOR094W	ENSG00000169213	1.800000e-04
YOR094W	ENSG00000130038	1.500000e-03
YOR094W	ENSG00000213465	2.600000e-31
YOR094W	ENSG00000197562	9.500000e-02
YOR094W	ENSG00000006451	7.100000e-02
YOR094W	ENSG00000152214	5.100000e-01
YOR094W	ENSG00000140983	8.500000e-01
YOR094W	ENSG00000152213	8.800000e-24
YOR094W	ENSG00000080371	2.800000e-03
YOR094W	ENSG00000141748	5.900000e-26
YOR094W	ENSG00000173156	6.100000e-03
YOR094W	ENSG00000172794	1.000000e-05
YOR094W	ENSG00000134533	3.000000e+00
YOR094W	ENSG00000113595	2.000000e-35
YOR094W	ENSG00000135720	8.800000e+00
YOR094W	ENSG00000104388	1.100000e-03
YOR094W	ENSG00000069974	9.200000e-04
YOR094W	ENSG00000165997	2.100000e-31
YOR094W	ENSG00000041353	2.500000e-04
YOR094W	ENSG00000162595	9.700000e+00
YOR094W	ENSG00000155366	6.900000e-03
YOR094W	ENSG00000102128	1.000000e-01
YOR094W	ENSG00000146535	2.600000e-05
YOR094W	ENSG00000156049	2.800000e-05
YOR094W	ENSG00000165527	2.100000e-46
YOR094W	ENSG00000156052	2.000000e-05
YOR094W	ENSG00000165105	1.000000e-04
YOR094W	ENSG00000166128	2.300000e-06
YOR094W	ENSG00000172476	1.000000e-01
YOR094W	ENSG00000167964	2.300000e-03
YOR094W	ENSG00000065135	3.300000e-05
YOR094W	ENSG00000134183	1.400000e-03
YOR094W	ENSG00000188042	4.900000e-25
YOR094W	ENSG00000103769	3.300000e-05
YOR094W	ENSG00000123570	1.200000e-02
YOR094W	ENSG00000196503	4.300000e-14
YOR094W	ENSG00000124209	3.600000e-07
YOR094W	ENSG00000124839	6.200000e-03
YOR094W	ENSG00000188906	6.100000e-01
YOR094W	ENSG00000174903	1.600000e-05
YOR094W	ENSG00000087460	6.300000e-04
YOR094W	ENSG00000155876	1.200000e-01
YOR094W	ENSG00000111540	3.000000e-04
YOR094W	ENSG00000119729	3.800000e-02
YOR094W	ENSG00000175582	3.000000e-06
YOR094W	ENSG00000206418	4.800000e-04
YOR094W	ENSG00000136238	6.000000e-02
YOR094W	ENSG00000258372	8.300000e-18
YOR094W	ENSG00000109113	9.200000e-07
YOR094W	ENSG00000108830	1.300000e+00
YOR094W	ENSG00000179331	1.800000e-04
YOR094W	ENSG00000099246	4.700000e-04
YOR094W	ENSG00000168461	3.100000e-07
YOR094W	ENSG00000126785	5.500000e+00
YOR094W	ENSG00000258003	7.000000e-18
YOR094W	ENSG00000141404	1.900000e-02
YOR094W	ENSG00000087258	2.800000e-05
YOR094W	ENSG00000165023	5.100000e+00
YOR094W	ENSG00000172602	3.600000e+00
YOR094W	ENSG00000175906	2.300000e-22
YOR094W	ENSG00000134287	4.400000e-43
YOR094W	ENSG00000168256	8.800000e-01
YOR094W	ENSG00000255863	1.200000e-04
YOR094W	ENSG00000267261	4.800000e-05
YOR094W	ENSG00000108774	1.700000e-05
YOR094W	ENSG00000134108	2.900000e-17
YOR094W	ENSG00000122644	4.400000e-27
YOR094W	ENSG00000134594	1.300000e-03
YOR094W	ENSG00000128581	2.000000e+00
YOR094W	ENSG00000139998	1.300000e-03
YOR094W	ENSG00000214087	7.300000e-07
YOR094W	ENSG00000120805	6.200000e-33
YOR094W	ENSG00000143622	1.600000e-01
YOR094W	ENSG00000101246	8.200000e-18
YOR094W	ENSG00000137502	2.300000e-04
YOR094W	ENSG00000132698	1.800000e-04
YOR094W	ENSG00000228696	4.800000e-18
YOR094W	ENSG00000169750	3.600000e-02
YOR094W	ENSG00000129472	3.200000e-03
YDR167W	ENSG00000112414	8.400000e+00
YDR167W	ENSG00000163694	2.700000e+00
YDR167W	ENSG00000166900	1.800000e+00
YDR167W	ENSG00000166337	6.600000e-10
YBR063C	ENSG00000047634	7.300000e+00
YBR063C	ENSG00000144452	2.500000e+00
YBR063C	ENSG00000167550	8.200000e+00
YER052C	ENSG00000184985	9.900000e+00
YER052C	ENSG00000139163	7.900000e+00
YER052C	ENSG00000059573	1.900000e+00
YGR178C	ENSG00000204842	1.000000e-05
YGR178C	ENSG00000168488	1.400000e-03
YGR178C	ENSG00000126522	8.600000e+00
YPL118W	ENSG00000170445	4.000000e+00
YPL118W	ENSG00000259066	3.500000e+00
YPL118W	ENSG00000169435	8.500000e+00
YPL118W	ENSG00000139329	5.700000e+00
YPR187W	ENSG00000100142	3.500000e-24
YPR187W	ENSG00000106261	2.700000e+00
YPR187W	ENSG00000135454	4.700000e+00
YPR187W	ENSG00000061337	9.800000e+00
YPR187W	ENSG00000261110	5.000000e+00
YJL065C	ENSG00000169230	9.500000e-01
YOL141W	ENSG00000163093	5.100000e+00
YOL141W	ENSG00000251569	5.100000e+00
YOL141W	ENSG00000239474	2.500000e+00
YOL141W	ENSG00000128607	3.500000e-05
YOL141W	ENSG00000213160	7.000000e-02
YOL141W	ENSG00000088812	9.000000e+00
YOL141W	ENSG00000186231	1.900000e-01
YOL141W	ENSG00000123444	9.100000e-01
YOL141W	ENSG00000187715	2.900000e-03
YOL141W	ENSG00000124743	7.300000e+00
YOL141W	ENSG00000157119	8.000000e-02
YOL141W	ENSG00000136933	1.900000e-01
YOL141W	ENSG00000037637	8.300000e-01
YOL141W	ENSG00000117153	4.700000e+00
YOL141W	ENSG00000162873	5.200000e-04
YOL141W	ENSG00000168806	5.300000e-20
YOL141W	ENSG00000124702	1.400000e+00
YOL141W	ENSG00000244694	5.400000e+00
YOL141W	ENSG00000171617	1.100000e+00
YOL141W	ENSG00000175946	8.900000e-01
YOL141W	ENSG00000185909	3.300000e-02
YOL141W	ENSG00000104731	1.500000e+00
YOL141W	ENSG00000145332	9.300000e+00
YOL141W	ENSG00000179454	9.700000e-04
YOL141W	ENSG00000197705	5.100000e-01
YOL141W	ENSG00000122550	4.200000e+00
YOL141W	ENSG00000172578	1.100000e+00
YOL141W	ENSG00000114796	6.800000e+00
YOL141W	ENSG00000171310	2.500000e+00
YOL141W	ENSG00000197776	9.000000e-06
YOL141W	ENSG00000165516	1.900000e-05
YOL141W	ENSG00000087448	5.600000e+00
YOL141W	ENSG00000183655	1.000000e-01
YOL141W	ENSG00000168427	3.800000e+00
YOL141W	ENSG00000197429	2.900000e+00
YOL141W	ENSG00000198642	9.800000e-01
YOL141W	ENSG00000107518	5.200000e+00
YOL141W	ENSG00000127688	4.800000e+00
YOL141W	ENSG00000165181	3.200000e+00
YOL141W	ENSG00000116679	4.400000e+00
YOL141W	ENSG00000157315	4.900000e+00
YOL141W	ENSG00000205629	1.200000e-15
YOL141W	ENSG00000003096	2.100000e+00
YOL141W	ENSG00000118094	1.200000e+00
YPR086W	ENSG00000168026	6.400000e+00
YPR086W	ENSG00000185024	4.600000e-03
YPR086W	ENSG00000170776	5.000000e+00
YPR086W	ENSG00000104221	2.600000e+00
YPR086W	ENSG00000137947	7.500000e-35
YPR086W	ENSG00000127081	4.300000e+00
YBR122C	ENSG00000196792	5.000000e+00
YBR122C	ENSG00000162924	8.900000e+00
YBR122C	ENSG00000151092	9.200000e+00
YBR122C	ENSG00000128011	8.300000e+00
YBR122C	ENSG00000143514	2.400000e+00
YBR122C	ENSG00000137094	8.700000e+00
YBR122C	ENSG00000164542	9.000000e+00
YBR271W	ENSG00000166199	5.600000e-01
YBR271W	ENSG00000181038	7.700000e+00
YBR271W	ENSG00000117643	8.500000e-01
YBR271W	ENSG00000139780	6.500000e-02
YBR271W	ENSG00000125458	7.300000e+00
YBR271W	ENSG00000104375	6.500000e+00
YBR271W	ENSG00000144401	2.500000e-01
YBR271W	ENSG00000079557	4.600000e+00
YBR271W	ENSG00000184571	2.600000e+00
YBR271W	ENSG00000107036	2.300000e+00
YBR271W	ENSG00000118894	9.100000e+00
YBR271W	ENSG00000100483	6.600000e-06
YBR271W	ENSG00000143919	9.200000e-04
YBR271W	ENSG00000186523	6.700000e+00
YBR271W	ENSG00000145002	5.600000e+00
YBR271W	ENSG00000113657	7.300000e+00
YBR271W	ENSG00000123427	1.900000e-05
YBR271W	ENSG00000257921	5.500000e+00
YBR271W	ENSG00000104365	2.000000e+00
YBR271W	ENSG00000183742	1.000000e+00
YBR271W	ENSG00000168538	6.600000e+00
YBR271W	ENSG00000211689	7.100000e+00
YBR279W	ENSG00000243440	3.200000e+00
YBR279W	ENSG00000198668	5.000000e+00
YBR279W	ENSG00000160014	8.000000e+00
YBR279W	ENSG00000100815	6.700000e+00
YBR279W	ENSG00000006712	4.100000e-02
YBR279W	ENSG00000103351	2.400000e+00
YBR279W	ENSG00000204403	6.500000e+00
YBR279W	ENSG00000143933	8.000000e+00
YBR279W	ENSG00000176049	9.100000e+00
YBR279W	ENSG00000096872	2.700000e+00
YBR279W	ENSG00000104381	3.300000e+00
YHR095W	ENSG00000164690	7.300000e+00
YHR095W	ENSG00000138073	8.000000e+00
YHR095W	ENSG00000186001	7.500000e-01
YHR095W	ENSG00000180998	8.900000e+00
YMR221C	ENSG00000167703	2.900000e-10
YMR221C	ENSG00000146383	4.100000e+00
YMR221C	ENSG00000155465	3.500000e+00
YMR221C	ENSG00000134802	2.400000e-15
YMR221C	ENSG00000149150	1.200000e-14
YMR221C	ENSG00000174669	5.900000e+00
YMR221C	ENSG00000145817	3.800000e+00
YMR221C	ENSG00000197658	1.500000e-01
YDR241W	ENSG00000158290	9.400000e+00
YJL221C	ENSG00000166796	3.200000e+00
YJL221C	ENSG00000240038	6.700000e-02
YJL221C	ENSG00000243480	7.100000e-02
YJL221C	ENSG00000237763	8.400000e-02
YJL221C	ENSG00000174876	8.400000e-02
YJL221C	ENSG00000187733	8.400000e-02
YJL221C	ENSG00000141994	6.100000e+00
YJL221C	ENSG00000197111	6.100000e+00
YJL221C	ENSG00000138079	4.700000e-43
YJL221C	ENSG00000168003	2.500000e-06
YJL221C	ENSG00000106211	5.400000e+00
YER130C	ENSG00000197483	5.900000e-01
YER130C	ENSG00000179943	8.200000e-02
YER130C	ENSG00000171443	8.900000e+00
YER130C	ENSG00000261221	1.100000e-01
YER130C	ENSG00000179922	5.800000e-01
YER130C	ENSG00000213015	1.400000e+00
YER130C	ENSG00000171425	7.000000e-01
YER130C	ENSG00000142409	1.100000e+00
YER130C	ENSG00000167685	3.100000e+00
YER130C	ENSG00000197213	5.200000e-01
YER130C	ENSG00000204532	1.500000e+00
YER130C	ENSG00000131848	2.200000e+00
YER130C	ENSG00000018869	1.400000e+00
YER130C	ENSG00000198440	2.300000e+00
YER130C	ENSG00000198046	1.500000e+00
YER130C	ENSG00000196263	1.100000e+00
YER130C	ENSG00000196867	1.900000e+00
YER130C	ENSG00000197016	1.300000e+00
YER130C	ENSG00000197951	2.100000e+00
YER130C	ENSG00000127903	9.700000e-01
YER130C	ENSG00000198300	7.900000e-01
YER130C	ENSG00000141946	2.000000e-01
YER130C	ENSG00000083844	4.700000e+00
YER130C	ENSG00000204524	3.100000e+00
YER130C	ENSG00000197714	5.400000e-01
YER130C	ENSG00000178229	2.200000e+00
YER130C	ENSG00000131845	8.400000e-01
YER130C	ENSG00000152433	5.600000e+00
YER130C	ENSG00000186230	4.900000e+00
YER130C	ENSG00000197128	2.300000e+00
YER130C	ENSG00000105136	4.900000e-01
YER130C	ENSG00000152439	1.800000e+00
YER130C	ENSG00000121406	9.000000e+00
YER130C	ENSG00000251369	2.100000e+00
YER130C	ENSG00000083817	5.500000e+00
YER130C	ENSG00000171649	6.800000e+00
YER130C	ENSG00000183647	1.600000e+00
YER130C	ENSG00000213762	1.600000e-01
YER130C	ENSG00000121417	5.900000e+00
YER130C	ENSG00000180532	5.800000e-01
YER130C	ENSG00000204519	3.000000e+00
YER130C	ENSG00000179909	3.400000e+00
YER130C	ENSG00000083814	2.800000e+00
YER130C	ENSG00000152443	4.200000e+00
YER130C	ENSG00000083828	3.900000e+00
YER130C	ENSG00000178935	3.900000e+00
YER130C	ENSG00000198466	1.100000e+00
YER130C	ENSG00000204514	9.000000e-01
YER130C	ENSG00000173480	1.800000e+00
YER130C	ENSG00000196724	9.300000e-01
YER130C	ENSG00000152454	8.200000e+00
YER130C	ENSG00000166704	4.200000e+00
YER130C	ENSG00000176293	1.100000e+00
YER130C	ENSG00000181894	1.700000e+00
YER130C	ENSG00000171606	1.200000e+00
YER130C	ENSG00000198131	1.000000e+00
YER130C	ENSG00000083842	4.800000e-01
YER130C	ENSG00000182318	5.700000e-01
YER130C	ENSG00000174586	1.600000e+00
YER130C	ENSG00000152475	8.700000e-01
YER130C	ENSG00000171574	4.800000e+00
YER130C	ENSG00000131849	1.400000e+00
YER130C	ENSG00000249471	1.400000e+00
YER130C	ENSG00000083812	7.000000e-01
YER130C	ENSG00000119574	7.200000e+00
YER130C	ENSG00000099326	1.300000e+00
YER130C	ENSG00000085276	1.900000e-02
YER130C	ENSG00000085274	5.800000e-01
YER130C	ENSG00000102349	4.700000e+00
YER130C	ENSG00000143867	2.400000e-02
YER130C	ENSG00000181315	1.100000e+00
YER130C	ENSG00000124613	1.400000e-01
YER130C	ENSG00000096654	5.700000e-01
YER130C	ENSG00000197279	5.200000e-01
YER130C	ENSG00000198315	2.100000e+00
YER130C	ENSG00000137185	4.200000e+00
YER130C	ENSG00000187626	7.800000e-01
YER130C	ENSG00000235109	7.500000e-01
YER130C	ENSG00000180787	1.900000e+00
YER130C	ENSG00000167840	1.100000e+00
YER130C	ENSG00000160094	2.100000e+00
YER130C	ENSG00000121903	1.200000e+00
YER130C	ENSG00000180626	2.000000e+00
YER130C	ENSG00000215397	3.000000e+00
YER130C	ENSG00000175213	5.100000e+00
YER130C	ENSG00000088876	1.600000e+00
YER130C	ENSG00000188786	5.300000e+00
YER130C	ENSG00000189298	3.500000e+00
YER130C	ENSG00000158691	3.200000e+00
YER130C	ENSG00000160685	1.200000e+00
YER130C	ENSG00000187987	1.500000e+00
YER130C	ENSG00000197935	1.100000e+00
YER130C	ENSG00000151612	2.300000e+00
YER130C	ENSG00000198169	9.300000e-01
YER130C	ENSG00000161940	1.900000e-01
YER130C	ENSG00000165702	1.700000e-01
YER130C	ENSG00000196378	1.700000e+00
YER130C	ENSG00000197363	1.000000e+00
YER130C	ENSG00000147789	6.500000e-01
YER130C	ENSG00000174595	7.500000e-02
YER130C	ENSG00000196150	6.200000e-01
YER130C	ENSG00000170631	5.900000e-01
YER130C	ENSG00000184937	2.500000e-02
YER130C	ENSG00000204644	6.600000e+00
YER130C	ENSG00000254553	2.600000e+00
YER130C	ENSG00000215897	2.500000e+00
YER130C	ENSG00000160062	3.100000e-01
YER130C	ENSG00000170616	3.200000e+00
YER130C	ENSG00000120738	5.900000e-04
YER130C	ENSG00000185219	2.800000e+00
YER130C	ENSG00000178917	3.800000e+00
YER130C	ENSG00000196345	1.900000e+00
YER130C	ENSG00000177311	1.600000e+00
YER130C	ENSG00000144792	7.000000e-01
YER130C	ENSG00000186448	7.100000e+00
YER130C	ENSG00000066422	1.800000e+00
YER130C	ENSG00000169981	2.800000e+00
YER130C	ENSG00000196653	2.200000e+00
YER130C	ENSG00000186446	6.800000e-01
YER130C	ENSG00000130711	5.200000e-01
YER130C	ENSG00000181638	8.800000e-01
YER130C	ENSG00000264668	8.800000e-01
YER130C	ENSG00000250571	1.000000e+00
YER130C	ENSG00000185730	2.800000e+00
YER130C	ENSG00000010818	6.500000e+00
YER130C	ENSG00000005801	2.700000e+00
YER130C	ENSG00000154957	1.600000e+00
YER130C	ENSG00000118495	3.900000e+00
YER130C	ENSG00000177374	5.500000e-01
YER130C	ENSG00000174963	2.400000e-01
YER130C	ENSG00000152977	6.800000e-02
YER130C	ENSG00000183309	1.900000e+00
YER130C	ENSG00000181135	9.100000e-01
YER130C	ENSG00000169131	3.800000e+00
YER130C	ENSG00000176083	8.400000e-01
YER130C	ENSG00000178338	3.500000e+00
YER130C	ENSG00000198939	1.300000e+00
YER130C	ENSG00000178187	6.000000e-01
YER130C	ENSG00000230797	1.600000e-01
YER130C	ENSG00000187607	8.500000e-01
YER130C	ENSG00000255104	8.500000e-01
YER130C	ENSG00000139800	3.700000e+00
YER130C	ENSG00000043355	5.000000e-01
YER130C	ENSG00000140548	3.100000e-01
YER130C	ENSG00000153266	7.900000e-01
YER130C	ENSG00000005889	7.700000e-01
YER130C	ENSG00000196391	8.200000e-01
YER130C	ENSG00000262942	2.000000e+00
YER130C	ENSG00000187801	2.300000e-01
YER130C	ENSG00000101493	8.500000e+00
YER130C	ENSG00000130856	1.600000e-01
YER130C	ENSG00000196152	2.000000e+00
YER130C	ENSG00000112238	3.900000e+00
YER130C	ENSG00000169554	7.300000e-01
YER130C	ENSG00000256463	2.400000e+00
YER130C	ENSG00000170325	5.800000e+00
YER130C	ENSG00000179059	6.200000e-01
YER130C	ENSG00000061455	5.000000e+00
YER130C	ENSG00000196323	4.100000e+00
YER130C	ENSG00000177842	6.800000e+00
YER130C	ENSG00000172888	5.900000e+00
YER130C	ENSG00000164920	4.300000e-02
YER130C	ENSG00000114853	3.100000e-01
YER130C	ENSG00000116809	8.500000e-01
YER130C	ENSG00000182983	1.300000e+00
YER130C	ENSG00000189120	2.800000e-01
YER130C	ENSG00000167182	3.200000e-01
YER130C	ENSG00000235178	1.000000e+00
YER130C	ENSG00000223852	6.600000e+00
YER130C	ENSG00000169155	2.000000e+00
YER130C	ENSG00000177125	4.400000e-01
YER130C	ENSG00000155090	1.400000e-01
YER130C	ENSG00000173275	1.500000e+00
YER130C	ENSG00000138738	5.300000e-01
YER130C	ENSG00000227124	4.800000e+00
YER130C	ENSG00000263310	2.600000e+00
YER130C	ENSG00000177888	1.200000e+00
YER130C	ENSG00000129911	1.100000e-01
YER130C	ENSG00000168826	8.300000e-02
YER130C	ENSG00000172006	9.700000e-01
YER130C	ENSG00000119725	1.800000e+00
YER130C	ENSG00000186300	1.200000e-01
YER130C	ENSG00000172000	7.200000e-01
YER130C	ENSG00000171970	3.800000e+00
YER130C	ENSG00000175691	1.200000e+00
YER130C	ENSG00000227780	2.300000e+00
YER130C	ENSG00000063587	3.700000e-01
YER130C	ENSG00000189420	6.800000e-01
YER130C	ENSG00000234284	1.300000e+00
YER130C	ENSG00000178951	8.500000e-01
YER130C	ENSG00000261678	3.200000e+00
YER130C	ENSG00000177932	4.300000e+00
YER130C	ENSG00000260355	2.300000e+00
YER130C	ENSG00000095951	5.800000e+00
YER130C	ENSG00000262037	1.300000e+00
YER130C	ENSG00000262562	8.600000e-01
YER130C	ENSG00000156925	3.800000e-01
YER130C	ENSG00000118263	1.800000e-01
YER130C	ENSG00000119866	1.100000e+00
YER130C	ENSG00000130544	1.200000e+00
YER130C	ENSG00000187187	1.900000e+00
YER130C	ENSG00000128000	4.900000e-01
YER130C	ENSG00000197782	3.900000e-01
YER130C	ENSG00000198816	4.000000e+00
YER130C	ENSG00000162702	2.100000e-01
YER130C	ENSG00000167785	1.300000e+00
YER130C	ENSG00000130803	1.100000e+00
YER130C	ENSG00000196110	2.300000e+00
YER130C	ENSG00000188321	8.700000e-01
YER130C	ENSG00000188629	7.600000e-01
YER130C	ENSG00000174652	1.600000e+00
YER130C	ENSG00000198028	7.200000e+00
YER130C	ENSG00000130818	8.600000e-01
YER130C	ENSG00000197961	5.900000e-01
YER130C	ENSG00000171469	1.300000e+00
YER130C	ENSG00000171466	1.200000e+00
YER130C	ENSG00000224689	1.300000e+00
YER130C	ENSG00000196605	1.000000e+00
YER130C	ENSG00000105732	1.500000e+00
YER130C	ENSG00000167625	2.100000e+00
YER130C	ENSG00000164256	2.600000e+00
YER130C	ENSG00000196670	3.900000e+00
YER130C	ENSG00000124444	8.100000e+00
YER130C	ENSG00000167637	2.700000e+00
YER130C	ENSG00000197385	8.000000e-02
YER130C	ENSG00000176222	2.100000e+00
YER130C	ENSG00000124459	1.500000e+00
YER130C	ENSG00000159905	2.000000e+00
YER130C	ENSG00000204920	3.500000e-01
YER130C	ENSG00000159882	2.500000e+00
YER130C	ENSG00000159885	1.400000e+00
YER130C	ENSG00000267022	2.200000e+00
YER130C	ENSG00000178386	1.900000e+00
YER130C	ENSG00000186026	1.600000e+00
YER130C	ENSG00000267680	6.000000e-01
YER130C	ENSG00000256294	1.100000e+00
YER130C	ENSG00000263002	3.800000e-01
YER130C	ENSG00000167380	1.500000e-01
YER130C	ENSG00000131115	1.200000e+00
YER130C	ENSG00000159917	1.100000e+00
YER130C	ENSG00000159915	1.900000e-01
YER130C	ENSG00000062370	1.100000e+00
YER130C	ENSG00000267508	2.000000e+00
YER130C	ENSG00000167383	2.200000e+00
YER130C	ENSG00000167384	1.600000e+00
YER130C	ENSG00000030419	5.400000e-01
YER130C	ENSG00000170684	2.300000e+00
YER130C	ENSG00000140265	1.400000e+00
YER130C	ENSG00000172059	1.700000e-01
YER130C	ENSG00000178150	2.100000e+00
YER130C	ENSG00000187815	7.900000e-01
YER130C	ENSG00000219492	1.000000e+00
YER130C	ENSG00000109787	1.400000e+00
YER130C	ENSG00000117010	1.200000e+00
YER130C	ENSG00000141040	1.000000e+00
YER130C	ENSG00000197566	4.800000e+00
YER130C	ENSG00000218497	7.500000e-01
YER130C	ENSG00000236575	6.100000e+00
YER130C	ENSG00000229631	1.000000e+00
YER130C	ENSG00000100105	3.500000e-01
YER130C	ENSG00000142528	1.600000e+00
YER130C	ENSG00000260513	1.800000e+00
YER130C	ENSG00000172262	6.000000e+00
YER130C	ENSG00000105497	5.600000e+00
YER130C	ENSG00000161551	2.500000e+00
YER130C	ENSG00000198093	4.500000e+00
YER130C	ENSG00000176024	1.300000e+00
YER130C	ENSG00000256683	4.200000e+00
YER130C	ENSG00000197619	7.500000e+00
YER130C	ENSG00000256087	4.800000e+00
YER130C	ENSG00000197608	3.100000e+00
YER130C	ENSG00000204611	1.100000e+00
YER130C	ENSG00000196267	1.000000e+00
YER130C	ENSG00000127124	4.500000e+00
YER130C	ENSG00000196214	1.500000e+00
YER130C	ENSG00000198464	4.500000e-01
YER130C	ENSG00000167554	8.200000e-01
YER130C	ENSG00000221923	4.400000e-01
YER130C	ENSG00000235589	1.000000e+00
YER130C	ENSG00000167555	1.400000e+00
YER130C	ENSG00000198633	4.000000e-01
YER130C	ENSG00000258405	1.000000e+00
YER130C	ENSG00000198482	3.900000e-01
YER130C	ENSG00000167562	4.100000e-02
YER130C	ENSG00000167766	1.400000e+00
YER130C	ENSG00000213020	1.200000e+00
YER130C	ENSG00000189190	1.100000e-01
YER130C	ENSG00000198538	5.700000e-02
YER130C	ENSG00000204604	7.200000e-02
YER130C	ENSG00000182986	1.500000e-01
YER130C	ENSG00000180257	1.600000e-01
YER130C	ENSG00000170949	3.900000e+00
YER130C	ENSG00000170954	6.100000e-01
YER130C	ENSG00000197937	1.600000e+00
YER130C	ENSG00000197497	4.500000e+00
YER130C	ENSG00000197928	1.100000e+00
YER130C	ENSG00000213799	1.500000e-01
YER130C	ENSG00000203326	1.500000e-01
YER130C	ENSG00000196417	8.600000e-01
YER130C	ENSG00000198346	5.500000e-01
YER130C	ENSG00000130844	5.600000e+00
YER130C	ENSG00000236515	7.400000e-01
YER130C	ENSG00000232099	6.600000e+00
YER130C	ENSG00000135625	2.700000e-02
YER130C	ENSG00000177873	2.400000e+00
YER130C	ENSG00000164011	1.000000e+00
YER130C	ENSG00000186660	3.700000e+00
YER130C	ENSG00000255073	2.700000e+00
YER130C	ENSG00000181450	7.900000e-01
YER130C	ENSG00000179627	2.100000e+00
YER130C	ENSG00000249459	1.800000e+00
YER130C	ENSG00000125850	1.900000e+00
YER130C	ENSG00000169926	5.100000e-02
YER130C	ENSG00000125846	1.600000e+00
YER130C	ENSG00000161914	5.000000e-01
YER130C	ENSG00000198551	2.400000e+00
YER130C	ENSG00000197933	5.800000e+00
YER130C	ENSG00000177599	9.400000e+00
YER130C	ENSG00000171295	6.000000e+00
YER130C	ENSG00000171291	5.200000e+00
YER130C	ENSG00000198429	7.000000e+00
YER130C	ENSG00000197054	7.600000e+00
YER130C	ENSG00000267179	1.000000e+01
YER130C	ENSG00000196757	1.700000e+00
YER130C	ENSG00000197647	6.300000e+00
YER130C	ENSG00000257446	2.900000e+00
YER130C	ENSG00000188474	8.000000e+00
YER130C	ENSG00000132010	2.700000e+00
YER130C	ENSG00000257591	5.100000e+00
YER130C	ENSG00000197857	5.600000e+00
YER130C	ENSG00000188868	7.500000e+00
YER130C	ENSG00000198342	5.200000e+00
YER130C	ENSG00000196466	6.700000e+00
YER130C	ENSG00000180855	1.800000e+00
YER130C	ENSG00000262022	8.900000e-01
YER130C	ENSG00000249709	3.300000e+00
YER130C	ENSG00000188033	6.100000e+00
YER130C	ENSG00000173875	3.200000e+00
YER130C	ENSG00000198146	5.500000e+00
YER130C	ENSG00000105610	3.200000e-01
YER130C	ENSG00000237056	2.300000e+00
YER130C	ENSG00000233831	1.000000e+00
YER130C	ENSG00000234669	6.000000e+00
YER130C	ENSG00000160961	4.300000e-01
YER130C	ENSG00000179195	1.500000e+00
YER130C	ENSG00000180938	7.200000e-01
YER130C	ENSG00000127528	2.200000e-01
YER130C	ENSG00000261352	1.100000e+00
YER130C	ENSG00000263255	1.300000e+00
YER130C	ENSG00000262578	2.400000e+00
YER130C	ENSG00000184677	3.300000e+00
YER130C	ENSG00000262249	1.500000e+00
YER130C	ENSG00000125945	1.700000e-01
YER130C	ENSG00000181896	6.700000e+00
YER130C	ENSG00000105708	4.400000e+00
YER130C	ENSG00000081665	2.500000e+00
YER130C	ENSG00000256771	1.300000e+00
YER130C	ENSG00000184635	1.500000e+00
YER130C	ENSG00000197124	8.800000e-01
YER130C	ENSG00000213988	1.100000e+00
YER130C	ENSG00000256229	1.300000e+00
YER130C	ENSG00000237440	2.400000e+00
YER130C	ENSG00000188171	1.500000e+00
YER130C	ENSG00000160229	1.100000e+00
YER130C	ENSG00000105750	8.300000e-01
YER130C	ENSG00000118620	1.300000e+00
YER130C	ENSG00000160352	5.600000e-01
YER130C	ENSG00000196705	1.800000e+00
YER130C	ENSG00000182141	8.300000e-01
YER130C	ENSG00000196268	1.900000e+00
YER130C	ENSG00000197013	4.000000e-01
YER130C	ENSG00000197020	8.900000e-01
YER130C	ENSG00000198521	6.600000e-01
YER130C	ENSG00000160321	6.800000e+00
YER130C	ENSG00000197134	2.500000e-01
YER130C	ENSG00000196109	2.000000e+00
YER130C	ENSG00000196350	1.200000e+00
YER130C	ENSG00000197360	1.300000e+00
YER130C	ENSG00000229676	2.000000e+00
YER130C	ENSG00000198153	2.100000e+00
YER130C	ENSG00000213973	5.900000e-01
YER130C	ENSG00000183850	1.800000e+00
YER130C	ENSG00000196081	1.700000e+00
YER130C	ENSG00000167232	2.800000e+00
YER130C	ENSG00000197372	7.600000e-01
YER130C	ENSG00000196172	4.000000e-01
YER130C	ENSG00000213967	2.100000e+00
YER130C	ENSG00000213096	2.800000e+00
YER130C	ENSG00000198597	3.200000e+00
YER130C	ENSG00000169260	1.000000e+00
YER130C	ENSG00000206510	6.600000e+00
YER130C	ENSG00000089335	3.800000e+00
YER130C	ENSG00000185669	2.600000e+00
YER130C	ENSG00000197841	2.300000e+00
YER130C	ENSG00000153896	4.100000e+00
YER130C	ENSG00000168661	1.100000e+00
YER130C	ENSG00000180884	2.700000e+00
YER130C	ENSG00000066827	1.700000e+00
YER130C	ENSG00000149054	1.800000e+00
YER130C	ENSG00000149050	6.600000e-01
YER130C	ENSG00000105261	4.500000e+00
YER130C	ENSG00000196357	4.100000e-01
YER130C	ENSG00000167635	7.100000e-01
YER130C	ENSG00000142065	2.200000e+00
YER130C	ENSG00000181007	5.100000e+00
YER130C	ENSG00000186017	8.200000e-01
YER130C	ENSG00000254004	1.300000e+00
YER130C	ENSG00000186020	1.300000e+00
YER130C	ENSG00000161298	8.400000e-01
YER130C	ENSG00000197808	1.200000e+00
YER130C	ENSG00000170100	5.900000e-01
YER130C	ENSG00000189042	2.900000e+00
YER130C	ENSG00000267041	2.900000e+00
YER130C	ENSG00000197863	1.400000e+00
YER130C	ENSG00000251247	3.600000e+00
YER130C	ENSG00000185869	2.800000e+00
YER130C	ENSG00000198453	1.200000e+00
YER130C	ENSG00000197050	2.600000e-01
YER130C	ENSG00000196967	2.700000e+00
YER130C	ENSG00000245680	1.700000e+00
YER130C	ENSG00000188283	1.900000e+00
YER130C	ENSG00000181666	3.400000e-01
YER130C	ENSG00000189164	7.900000e-01
YER130C	ENSG00000196437	2.700000e+00
YER130C	ENSG00000171827	1.100000e+00
YER130C	ENSG00000188227	1.900000e+00
YER130C	ENSG00000171817	1.300000e+00
YER130C	ENSG00000180479	2.200000e+00
YER130C	ENSG00000120784	6.000000e+00
YER130C	ENSG00000196381	2.800000e+00
YER130C	ENSG00000198182	7.300000e+00
YER130C	ENSG00000189144	1.500000e+00
YER130C	ENSG00000196458	1.200000e+00
YER130C	ENSG00000198393	6.000000e+00
YER130C	ENSG00000057657	9.400000e-01
YER130C	ENSG00000198040	7.500000e-01
YER130C	ENSG00000147180	8.600000e-01
YER130C	ENSG00000196387	1.700000e-01
YER130C	ENSG00000214029	5.100000e-01
YER130C	ENSG00000256223	9.300000e-01
YER130C	ENSG00000090612	8.700000e+00
YER130C	ENSG00000169635	5.000000e-01
YER130C	ENSG00000186130	2.500000e+00
YER130C	ENSG00000171448	1.600000e+00
YER130C	ENSG00000187792	7.100000e-01
YER130C	ENSG00000179456	2.900000e+00
YER130C	ENSG00000166261	2.500000e-01
YER130C	ENSG00000198795	2.100000e-01
[truncated: 160,981 more rows]
